# Supplementary material for: Non-templated addition and template switching by Moloney murine leukemia virus (MMLV)-based reverse transcriptases co-occur and compete with each other
Source: J Biol Chem. 2019 Oct 22;294(48):18220–31. doi: 10.1074/jbc.RA119.010676 (PMC6885630; doi:10.1074/jbc.RA119.010676)
Supplement: Supporting Information [file supp_RA119.010676_155253_1_supp_413280_pzhsrd.zip]

Archive with 39 entries (36 files):
- Non-template addition/
- Non-template addition/NTA-C0-4rNV5FAM-A.fastq
- Non-template addition/NTA-C0-4rNV5FAM-B.fastq
- Non-template addition/NTA-C0-4rNV5FAM-C.fastq
- Non-template addition/NTA-C0-4rNV5FAM-D.fastq
- Non-template addition/NTA-OH-4rNV5FAM-A.fastq
- Non-template addition/NTA-OH-4rNV5FAM-B.fastq
- Non-template addition/NTA-OH-4rNV5FAM-C.fastq
- Non-template addition/NTA-OH-4rNV5FAM-D.fastq
- Non-template addition/NTA-P-4rNV5FAM-A.fastq
- Non-template addition/NTA-P-4rNV5FAM-B.fastq
- Non-template addition/NTA-P-4rNV5FAM-C.fastq
- Non-template addition/NTA-P-4rNV5FAM-D.fastq
- Tailing for synthetic RNA bias/
- Tailing for synthetic RNA bias/TdT-C0-4rNV5FAM-A.fastq
- Tailing for synthetic RNA bias/TdT-C0-4rNV5FAM-B.fastq
- Tailing for synthetic RNA bias/TdT-C0-4rNV5FAM-C.fastq
- Tailing for synthetic RNA bias/TdT-C0-4rNV5FAM-D.fastq
- Tailing for synthetic RNA bias/TdT-OH-4rNV5FAM-A.fastq
- Tailing for synthetic RNA bias/TdT-OH-4rNV5FAM-B.fastq
- Tailing for synthetic RNA bias/TdT-OH-4rNV5FAM-C.fastq
- Tailing for synthetic RNA bias/TdT-OH-4rNV5FAM-D.fastq
- Tailing for synthetic RNA bias/TdT-P-4rNV5FAM-A.fastq
- Tailing for synthetic RNA bias/TdT-P-4rNV5FAM-B.fastq
- Tailing for synthetic RNA bias/TdT-P-4rNV5FAM-C.fastq
- Tailing for synthetic RNA bias/TdT-P-4rNV5FAM-D.fastq
- Template switching bias/
- Template switching bias/TS-C0-4rNV5FAM-A.fastq
- Template switching bias/TS-C0-4rNV5FAM-B.fastq
- Template switching bias/TS-C0-4rNV5FAM-C.fastq
- Template switching bias/TS-C0-4rNV5FAM-D.fastq
- Template switching bias/TS-OH-4rNV5FAM-A.fastq
- Template switching bias/TS-OH-4rNV5FAM-B.fastq
- Template switching bias/TS-OH4rNV5FAM-C.fastq
- Template switching bias/TS-OH4rNV5FAM-D.fastq
- Template switching bias/TS-P-4rNV5FAM-A.fastq
- Template switching bias/TS-P-4rNV5FAM-B.fastq
- Template switching bias/TS-P-4rNV5FAM-C.fastq
- Template switching bias/TS-P-4rNV5FAM-D.fastq
