# Supplementary material for: Non-templated addition and template switching by Moloney murine leukemia virus (MMLV)-based reverse transcriptases co-occur and compete with each other
Source: J Biol Chem. 2019 Oct 22;294(48):18220–31. doi: 10.1074/jbc.RA119.010676 (PMC6885630; doi:10.1074/jbc.RA119.010676)
Supplement: Supporting Information [file supp_RA119.010676_155253_1_supp_413280_pzhsrd.zip › Non-template addition/NTA-C0-4rNV5FAM-A.fastq]

@FS10000125:26:BPA73017-1023:1:1101:1310:1000 1:N:0:13
TTGCAGTAACTTCGTCGAGTACGCTCAATACTGAAGATCGGAAGA
+
FFFFFFFFFFFFFFFFFFFFFFFFFFFFFFFFFFFFFFFFFFFFF
@FS10000125:26:BPA73017-1023:1:1101:2160:1000 1:N:0:13
TTGGGCAAACTTCGTCGAGTACGCTCAATAGGTCAGATCGGAAGA
+
FFFFFFFFFFFFFFFFFFFFFFFFFFFFFFFFFFFFFFFFFFFFF
@FS10000125:26:BPA73017-1023:1:1101:2390:1000 1:N:0:13
TCTGGCAACTTCGTCGAGTACGCTCAACTCAACAGATCGGAAGAG
+
FFFFFFFFFFFFFFFFFFFFFFFFFFFFFFFFFFFFFFFFFFFFF
@FS10000125:26:BPA73017-1023:1:1101:2980:1000 1:N:0:13
TTGACTGGACTTCGTCGAGTACGCTCAATATCGGAGATCGGAAGA
+
FFFFFFFFFFFFFFFFFFFFFFFFFFFFFFFFFFFFFFFFFFFFF
@FS10000125:26:BPA73017-1023:1:1101:3170:1000 1:N:0:13
TGGGCATAACTTCGTCGAGTACGCTCAACTCTGAAGATCGGAAGA
+
FFFFFFFFFFFFFFFFFFFFFFFFFFFFFFFFFFFFFFFFFFFFF
@FS10000125:26:BPA73017-1023:1:1101:4940:1000 1:N:0:13
TTGAGGCAACTTCGTCGAGTACGCTCAACGAGCAAGATCGGAAGA
+
FF:FFFFFFFFFFFFFFFFFFFFFFFFF:,F,:,FFFFFFF:FFF
@FS10000125:26:BPA73017-1023:1:1101:5270:1000 1:N:0:13
TGGCATGAACTTCGTCGAGTACGCTCAAGCAATAAGATCGGAAGA
+
FF:FFFFFFFFFFFFFFFFFFFFFFFFFFFFFFFFFFFFFFFFFF
@FS10000125:26:BPA73017-1023:1:1101:6930:1000 1:N:0:13
TTGGCTTAACTTCGTCGAGTACGCTCAATCTTGGAGATCGGAAGA
+
FFFFFFFFFFFFFFFFFFFFFFFFFFFFFFFFFFFFFFFFFFFFF
@FS10000125:26:BPA73017-1023:1:1101:7040:1000 1:N:0:13
TTTCAACTTCGTCGAGTACGCTCAAACCATGAGATCGGAAGAGCA
+
FFFFFFFFFFFFFFFFFFFFFFFFFFFFFFFFFFFFFFFFFFFFF
@FS10000125:26:BPA73017-1023:1:1101:7590:1000 1:N:0:13
GAGATGGAACTTCGTCGAGTACGCTCAAAAAATAAGATCGGAAGA
+
,,FFF:FFFFFFFFFFFFFFFFFFFFFFF:FFFFFFFFFFFFFFF
@FS10000125:26:BPA73017-1023:1:1101:8130:1000 1:N:0:13
TGGTATCAACTTCGTCGAGTACGCTCAAACTCATAGATCGGAAGA
+
FFF::FFF:FFFFF:FFFF::FFFFFFFFFFFFFFFFFFFFFF:F
@FS10000125:26:BPA73017-1023:1:1101:8180:1000 1:N:0:13
TTGACTGGACTTCGTCGAGTACGCTCAAAATCTGAGATCGGAAGA
+
:FFFFFFFFFFFFFFFFFFFFFFFFFFFFFFFFFFFFFFFFFFFF
@FS10000125:26:BPA73017-1023:1:1101:8400:1000 1:N:0:13
TTGAAGGAACTTCGTCGAGTACGCTCAATTTGGGAGATCGGAAGA
+
FFFFFFFFFFFFFFFFFFFFFFFFFFFFFFFFFFFFFFFFFFFFF
@FS10000125:26:BPA73017-1023:1:1101:8730:1000 1:N:0:13
CCGGCAGCAACTTCGTCGAGTACGCTCAATATATGAGATCGGAAG
+
FFFFFFFFFFFFFFFFFFFFFFFFFFFFFFFFFFFFFFFFFFFFF
@FS10000125:26:BPA73017-1023:1:1101:9370:1000 1:N:0:13
TCGGAACAAACCTTCGTCGAGTACGCTCAAAAGTTAAGATCGGAA
+
FFFFFFFFFFFFFFFFFFFFFFFFFFFFFFFFFFFFFFFFFFFFF
@FS10000125:26:BPA73017-1023:1:1101:9410:1000 1:N:0:13
TCGACGAAGATCCTGTCGGAACTTCGTCGAGTACGCTCAAGACAT
+
FFFFFFFFFFFFFFFFFFFFFFFFFFFFFFFFFFFFFFFFFFFFF
@FS10000125:26:BPA73017-1023:1:1101:9590:1000 1:N:0:13
TCTAACTTCGTCGAGTACGCTCAACGGGGAAGATCGGAAGAGCAC
+
FFFFFFFFFFFFFFFFFFFFFFFFFFFFFFFFFFFFFFFFFFFFF
@FS10000125:26:BPA73017-1023:1:1101:9950:1000 1:N:0:13
TTGGTGAGACTTCGTCGAGTACGCTCAAGAAATCAGATCGGAAGA
+
,F,,F,,:FFFFFFFFFFFFFFFFFFF:F:,F:,:FFF:FFFFFF
@FS10000125:26:BPA73017-1023:1:1101:11080:1000 1:N:0:13
TTGCACGAACTTCGTCGAGTACGCTCAATTATGCAGATCGGAAGA
+
FFFFFFFFFFFFFFFFFFFFFFFFFFFFFFFFFFFFFFFFFFFFF
@FS10000125:26:BPA73017-1023:1:1101:11810:1000 1:N:0:13
TGGCAGCAACTTCGTCGAGTACGCTCAATTAAAAAGATCGGAAGA
+
FFFFFFFFFFFFFFFFFFFFFFFFFFFFFFFFFFFFFFFFFFFFF
@FS10000125:26:BPA73017-1023:1:1101:12440:1000 1:N:0:13
TTGACTGGACTTCGTCGAGTACGCTCAAACCTCTAGATCGGAAGA
+
FFFFFFFFFFFFFFFFFFFFFFFFFFFFFFFFFFFFFFFFFFFFF
@FS10000125:26:BPA73017-1023:1:1101:13360:1000 1:N:0:13
GCGGCATAACTTCGTCGAGTACGCTCAACATACCAGATCGGAAGA
+
FFFFFFFFFFFFFFFFFFFFFFFFFFFFFFFFFFFFFFFFFFFFF
@FS10000125:26:BPA73017-1023:1:1101:14000:1000 1:N:0:13
TTGTAGGAACTTCGTCGAGTACGCTCAAATAGAGAGATCGGAAGA
+
FFFFFFFFFFFFFFFFFFFFFFFFFFFFFFFFFFFFFFFFFFFFF
@FS10000125:26:BPA73017-1023:1:1101:14240:1000 1:N:0:13
TTGACAGAACTTCGTCGAGTACGCTCAACTCCCGAGATCGGAAGA
+
FF:FFFFFFFFFFFFFFFFFFFFFFFFFFFFFFFFFFFFFFFFFF
@FS10000125:26:BPA73017-1023:1:1101:15820:1000 1:N:0:13
TCGGAAAAACTTCGTCGAGTACGCTCAAGATCATAGATCGGAAGA
+
:FFFFFFFFFFFFFFFFFFFFFFFFFFFFFFFFFFFFFFFFFFFF
@FS10000125:26:BPA73017-1023:1:1101:16460:1000 1:N:0:13
CCGCAACTTCGTCGAGTACGCTCAATCGCATAGATCGGAAGAGCA
+
FFFFFFFFFFFFFFFFFFFFFFFFFFFFFFFFFFFFFFFFFFFFF
@FS10000125:26:BPA73017-1023:1:1101:1770:1010 1:N:0:13
TTGCTGGAACTTCGTCGAGTACGCTCAACGCCTGAGATCGGAAGA
+
FFFFFFFFFFFFFFFFFFFFFFFFFFFFFFFFFFFFFFFFFFFFF
@FS10000125:26:BPA73017-1023:1:1101:2200:1010 1:N:0:13
TGGCAGAACTTCGTCGAGTACGCTCAAAGGGAGAGATCGGAAGAG
+
FFFFFFFFFFFFFFFFFFFFFFFFFFFFFFFFFFFFFFFFFFFFF
@FS10000125:26:BPA73017-1023:1:1101:2640:1010 1:N:0:13
TTGAGGCAACTTCGTCGAGTACGCTCAAGTCCAAAGATCGGAAGA
+
FFFFFFFFFFFFFFFFFFFFFFFFFFFFFFFFFFFFFFFFFFFFF
@FS10000125:26:BPA73017-1023:1:1101:3260:1010 1:N:0:13
TTGGTTGAACTTCGTCGAGTACGCTCAAGTTGCAAGATCGGAAGA
+
FFFFFFFFFFFFFFFFFFFFFFFFFFFFFFFFFFFFFFFFFFFFF
@FS10000125:26:BPA73017-1023:1:1101:3900:1010 1:N:0:13
GCGCCTAAACTTCGTCGAGTACGCTCAATGGGACAGATCGGAAGA
+
FFFFFFFFFFFFFFFFFFFFFFFFFFFFFFFFFFFFFFFFFFFFF
@FS10000125:26:BPA73017-1023:1:1101:4380:1010 1:N:0:13
TTGAAACAACTTCGTCGAGTACGCTCAACTATAGAGATCGGAAGA
+
FFFFFFFFFFFFFFFFFFFFFFFFFFFFFFFFFFFFFFFFFFFFF
@FS10000125:26:BPA73017-1023:1:1101:4660:1010 1:N:0:13
TTGCGCGAACTTCGTCGAGTACGCTCAAGGTCTGAGATCGGAAGA
+
FFFF,F::FFF:FFFFFFF:FFFFFFFF:FFFFFFFFFF:FFFFF
@FS10000125:26:BPA73017-1023:1:1101:4790:1010 1:N:0:13
TTGACTGGACTTCGTCGAGTACGCTCAATCCTTTAGATCGGAAGA
+
FFFFFFFFFFFFFFFFFFFFFFFFFFFFFFFFFFFFFFFFFFFFF
@FS10000125:26:BPA73017-1023:1:1101:4910:1010 1:N:0:13
GGGAGATAACTTCGTCGAGTACGCTCAAAATATTAGATCGGAAGA
+
F,FF:FF:FFFFFFFFFFFFFFFFFFFFFFFFFFFFFFFFFFFFF
@FS10000125:26:BPA73017-1023:1:1101:5320:1010 1:N:0:13
TTGACTGGACTTCGTCGAGTACGCTCAATCCTAAAGATCGGAAGA
+
FFFFFFFFFFFFFFFFFFFFFFFFFFFFFFFFFFFFFFFFFFFFF
@FS10000125:26:BPA73017-1023:1:1101:5360:1010 1:N:0:13
TTGCTACAACTTCGTCGAGTACGCTCAAGTAAGTAGATCGGAAGA
+
FF,FFFFFFFFFFFFFFFFFFFFFFFFFF:FFFFFFFFFFFFFFF
@FS10000125:26:BPA73017-1023:1:1101:5960:1010 1:N:0:13
TTGGCGCAAACTTCGTCGAGTACGCTCAAAAAATAAGATCGGAAG
+
FFFFFFFFFFFFFFFFFFFFFFFFFFFFFFFFFFFFFFFFFFFFF
@FS10000125:26:BPA73017-1023:1:1101:5980:1010 1:N:0:13
TGGTACGAACTTCGTCGAGTACGCTCAATATATCAGATCGGAAGA
+
F:FFFF,F,FF:FF:F:FF::FFF:FFFFF,F:,FFF:FFFFF:F
@FS10000125:26:BPA73017-1023:1:1101:6260:1010 1:N:0:13
GCGGTAACTTCGTCGAGTACGCTCAATTAGTTAGATCGGAAGAGC
+
FFFFFFFFFFFFFFFFFFFFFFFFFFFFFFFFFFFFFFFFFFFFF
@FS10000125:26:BPA73017-1023:1:1101:6490:1010 1:N:0:13
TTGAGTAAACTTCGTCGAGTACGCTCAACCAGTTAGATCGGAAGA
+
FFFFFFFFFFFFFFFFFFFFFFFFFFFFFFFFFFFFFFFFFFFFF
@FS10000125:26:BPA73017-1023:1:1101:6700:1010 1:N:0:13
TTGTGGGAACTTCGTCGAGTACGCTCAATGAAAAAGATCGGAAGA
+
FFFFFFFFFFFFFFFFFFFFFFFFFFFFFFFFFFFFFFFFFFFFF
@FS10000125:26:BPA73017-1023:1:1101:7230:1010 1:N:0:13
TTGACTGGACTTCGTCGAGTACGCTCAACTCAAAAGATCGGAAGA
+
FFFFFFFFFFFFFFFFFFFFFFFFFFFFFFFFFFFFFFFFFFFFF
@FS10000125:26:BPA73017-1023:1:1101:7400:1010 1:N:0:13
GGGCAGCAACTTCGTCGAGTACGCTCAAGCCTGGAGATCGGAAGA
+
FFFFFFFFFFFFFFFFFFFFFFFFFFFFFFFFFFFFFFFFFFFFF
@FS10000125:26:BPA73017-1023:1:1101:7630:1010 1:N:0:13
TTGCAACTTCGTCGAGTACGCTCAAGGGTCAAGATCGGAAGAGCA
+
FFFFFFFFFFFFFFFFFFFFFFFFFFFFFFFFFFFFFFFFFFFFF
@FS10000125:26:BPA73017-1023:1:1101:8450:1010 1:N:0:13
TCAACGGAACTTCGTCGAGTACGCTCAAATTAATAGATCGGAAGA
+
FF,FF,:FFF:FF,F::F:FFF,FFFFF:FFFFFFFFFF:F,FFF
@FS10000125:26:BPA73017-1023:1:1101:8470:1010 1:N:0:13
TTGGTAAAACTTCGTCGAGTACGCTCAAAATTTAAGATCGGAAGA
+
FFFFFFFFFFFFFFFFFFFFFFFFFFFFFFFFFFFFFFFFFFFFF
@FS10000125:26:BPA73017-1023:1:1101:8700:1010 1:N:0:13
TCAGTGAACTTCGTCGAGTACGCTCAATTGGATAGATCGGAAGAG
+
FFFFFFFFFFFFFFFFFFFFFFFFFFFFFFFFFFFFFFFFFFFFF
@FS10000125:26:BPA73017-1023:1:1101:9300:1010 1:N:0:13
TTGTTCAAACTTCGTCGAGTACGCTCAAATCGTTAGATCGGAAGA
+
FFFFFFFFFFFFFFFFFFFFFFFFFFFFFFFFFFFFFFFFFFFFF
@FS10000125:26:BPA73017-1023:1:1101:9610:1010 1:N:0:13
TTGGGACAACTTCGTCGAGTACGCTCAAGGTAGGAGATCGGAAGA
+
FFFFFFFFFFFFFFFFFFFFFFFFFFFFFFFFFFFFFFFFFFFFF
@FS10000125:26:BPA73017-1023:1:1101:9790:1010 1:N:0:13
TTGCGAGAACTTCGTCGAGTACGCTCAACTGCTAAGATCGGAAGA
+
FFFFFFFFFFFFFFFFFFFFFFFFFFFFFFFFFFFFFFFFFFFFF
@FS10000125:26:BPA73017-1023:1:1101:9810:1010 1:N:0:13
TTGTCGCAACTTCGTCGAGTACGCTCAATTTGGAAGATCGGAAGA
+
FFF,FF:FFFFFFFFFFFFFFFFFFFFF,F::FFFFFFFFFFFFF
@FS10000125:26:BPA73017-1023:1:1101:10380:1010 1:N:0:13
TCGAACAAACTTCGTCGAGTACGCTCAATTCTACAGATCGGAAGA
+
FFFFFFFFFFFFFFFFFFFFFFFFFFFFFFFFFFFFFFFFFFFFF
@FS10000125:26:BPA73017-1023:1:1101:10480:1010 1:N:0:13
CAGAATCAACTTCGTCGAGTACGCTCAATCTATAAGATCGGAAGA
+
FFFFFFFFFFFFFFFFFFFFFFFFFFFFFFFFFFFFFFFFFFFFF
@FS10000125:26:BPA73017-1023:1:1101:11690:1010 1:N:0:13
TTGACAAAACTTCGTCGAGTACGCTCAAATGTATAGATCGGAAGA
+
FF,FFFF:FFFFFFFFFFFFFFFFFFF:FFFFFFFFFF:F:F::,
@FS10000125:26:BPA73017-1023:1:1101:11920:1010 1:N:0:13
TTGAACTTCGTCGAGTACGCTCAAGCCTAGAGATCGGAAGAGCAC
+
FFFFFFFFFFFFFFFFFFFFFFFFFFFFFFFFFFFFFFFFFFFFF
@FS10000125:26:BPA73017-1023:1:1101:11970:1010 1:N:0:13
TTGTAACTTCGTCGAGTACGCTCAATTCTATAGATCGGAAGAGCA
+
FFFFFFFFFFFFFFFFFFFFFFFFFFFFFFFFFFFFFFFFFFFFF
@FS10000125:26:BPA73017-1023:1:1101:12550:1010 1:N:0:13
GTGAACTTCGTCGAGTACGCTCAACCACTAAGATCGGAAGAGCAC
+
FFFFFFFFFFFFFFFFFFFFFFFFFFFFFFFFFFFFFFFFFFFFF
@FS10000125:26:BPA73017-1023:1:1101:12860:1010 1:N:0:13
GGGGGCATTAACTTCGTCGAGTACGCTCAAGTCACAAGATCGGAA
+
:FFFFFFFFFFFFFFFFFFFFFFFFFFFFFFFFFFFFFFFFFFFF
@FS10000125:26:BPA73017-1023:1:1101:12880:1010 1:N:0:13
TTGTGGTAACTTCGTCGAGTACGCTCAACTGGATAGATCGGAAGA
+
FFFFFFFFFFFFFFFFFFFFFFFFFFFFFFFFFFFFFFFFFFFFF
@FS10000125:26:BPA73017-1023:1:1101:13330:1010 1:N:0:13
TTGAATAAACTTCGTCGAGTACGCTCAATGCCAGAGATCGGAAGA
+
FFFFFFFFFFFFFFFFFFFFFFFFFFFFFFFFFFFFFFFFFFFFF
@FS10000125:26:BPA73017-1023:1:1101:13710:1010 1:N:0:13
TCGGGTGAACTTCGTCGAGTACGCTCAATCTAAAAGATCGGAAGA
+
FFFFFFFFFFFFFFFFFFFFFFFFFFFFFFFFFFFFFFFFFFFFF
@FS10000125:26:BPA73017-1023:1:1101:13750:1010 1:N:0:13
TTGGCTCAACTTCGTCGAGTACGCTCAAGCAAACAGATCGGAAGA
+
FFFFFFFFFFFFFFFFFFFFFFFFFFFFFFFFFFFFFFFFFFFFF
@FS10000125:26:BPA73017-1023:1:1101:14270:1010 1:N:0:13
TTGGCTAAACTTCGTCGAGTACGCTCAAAGATGAAGATCGGAAGA
+
FFFFFFFFFFFFFFFFFFFFFFFFFFFFFFFFFFFFFFFFFFFFF
@FS10000125:26:BPA73017-1023:1:1101:14540:1010 1:N:0:13
TTGACGCAACTTCGTCGAGTACGCTCAAATGGAAAGATCGGAAGA
+
FFFFFFFFFFFFFFFFFFFFFFFFFFFFFFFFF:FFFFFFFFFFF
@FS10000125:26:BPA73017-1023:1:1101:14750:1010 1:N:0:13
TTGCGGAACCTTCGTCGAGTACGCTCAAGATGACAGATCGGAAGA
+
FF:FFFFFFFFFFFFFFFFFFFFFFFFFFFFFFFFFFFFFFFFFF
@FS10000125:26:BPA73017-1023:1:1101:14830:1010 1:N:0:13
TTGACTGGACTTCGTCGAGTACGCTCAAGATACCAGATCGGAAGA
+
FF:FFF::FFFFFFFFFFFFFFFFFFFFFFF:FF:F:FFFF,FFF
@FS10000125:26:BPA73017-1023:1:1101:14930:1010 1:N:0:13
TCGTAACTTCGTCGAGTACGCTCAAAATAATAGATCGGAAGAGCA
+
:FFFFFFFFFFFFFFFFFFFFFFFFFFFFFFFFFFFFFFFFFFFF
@FS10000125:26:BPA73017-1023:1:1101:15120:1010 1:N:0:13
TTGGATTAACTTCGTCGAGTACGCTCAAAGTAAGAGATGGAAGAG
+
FFFFFFFFFFFFFFFFFFFFFFFFFFFFFFFFFFFFFFFFFFFFF
@FS10000125:26:BPA73017-1023:1:1101:15270:1010 1:N:0:13
TTGCTGCAACTTCGTCGAGTACGCTCAAATCACAAGATCGGAAGA
+
FFFFF:FF:FFFFFFFF:FFFF:FFF:FFFFFFF:FFFFFFF,FF
@FS10000125:26:BPA73017-1023:1:1101:15780:1010 1:N:0:13
GTGGAACTTCGTCGAGTACGCTCAACATGAGAGATCGGAAGAGCA
+
FFFFFFFFFFFFFFFFFFFFFFFFFFFFFFFFFFFFFFFFFFFFF
@FS10000125:26:BPA73017-1023:1:1101:1250:1020 1:N:0:13
TTGACACAACTTCGTCGAGTACGCTCAAGGCAATAGATCGGAAGA
+
FFFFFFFFFFFFFFFFFFFFFFFFFFFFFFFFFFFFFFFFFFFFF
@FS10000125:26:BPA73017-1023:1:1101:1690:1020 1:N:0:13
GGGCAAACTTCGTCGAGTACGCTCAAATAAAGAGATCGGAAGAGC
+
FFFFFFFFFFFFFFFFFFFFFFFFFFFFFFFFFFFFFFFFFFFFF
@FS10000125:26:BPA73017-1023:1:1101:1860:1020 1:N:0:13
GAGGCGTGAACTTCGTCGAGTACGCTCAATCTCTTAGATCGGAAG
+
FFFFFFFFFFFFFFFFFFFFFFFFFFFFFFFFFFFFFFFFFFFFF
@FS10000125:26:BPA73017-1023:1:1101:1900:1020 1:N:0:13
ACGAATCAACTTCGTCGAGTACGCTCAAAACATAAGATCGGAAGA
+
FFFF,FFFFFFFFFFFFFFFFFFFFFFF,F::::FFFFFFFFFFF
@FS10000125:26:BPA73017-1023:1:1101:2080:1020 1:N:0:13
ACCGCATTAACTTCGTCGAGTACGCTCAAGGGTATAGATCGGAAG
+
FFFFFFFFFFFFFFFFFFFFFFFFFFFFFFFFFFFFFFFFFFFFF
@FS10000125:26:BPA73017-1023:1:1101:2270:1020 1:N:0:13
TTGCTATAACTTCGTCGAGTACGCTCAAACGGTTAGATCGGAAGA
+
FFFFFFF:FFFFFFFFFFFFFFFFFFFFFFFFFFFFFFFFFFFFF
@FS10000125:26:BPA73017-1023:1:1101:2850:1020 1:N:0:13
TCTGGAAACTTCGTCGAGTACGCTCAACATTATAGATCGGAAGAG
+
FFFFFFFFFFFFFFFFFFFFFFFFFFFFFFFFFFFFFFFFFFFFF
@FS10000125:26:BPA73017-1023:1:1101:3490:1020 1:N:0:13
TTGTGTAAACTTCGTCGAGTACGCTCAATCGGGTAGATCGGAAGA
+
FFFFFFFFFFFFFFFFFFFFFFFFFFFFFFFFFFFFFFFFFFFFF
@FS10000125:26:BPA73017-1023:1:1101:3950:1020 1:N:0:13
TTGGCCGAACTTCGTCGAGTACGCTCAATCAACCAGATCGGAAGA
+
FFFFFFF:FFFFFFFFFFFFFFFFFFFFFFFFFFFFFFFFFFFFF
@FS10000125:26:BPA73017-1023:1:1101:3990:1020 1:N:0:13
TTGCTGTAGCTTCGTCGAGTACGCTCAAAACAACAGATCGGAAGA
+
FFFFFFFFFFFFFFFFFFFFFFFFFFFFFFFFFFFFFFFFFFFFF
@FS10000125:26:BPA73017-1023:1:1101:4150:1020 1:N:0:13
GGGGGTAATTTCGTCGAGTACGCTCAATCTTAGAGATCGGAAGAG
+
,FF:FFFFFFFFFFFFFFFFFFFFFFFFFFFFFFFFFFFFFFFFF
@FS10000125:26:BPA73017-1023:1:1101:4670:1020 1:N:0:13
TTGCCAGAACTTCTTGTCGAGTACGCTCAATCACCAAGATCGGAA
+
FFFFFFFFFFFFFFFFFFFFFFFFFFFFFFFFFFFFFFFFFFFFF
@FS10000125:26:BPA73017-1023:1:1101:5040:1020 1:N:0:13
TTGGCACAACTTCGTCGAGTACGCTCAAGTGTAGAGATCGGAAGA
+
FFFFFFFFFFFFFFFFFFFFFFFFFFFFFFFFFFFFFFFFFFFFF
@FS10000125:26:BPA73017-1023:1:1101:5830:1020 1:N:0:13
GAGGTGCAACTTCGTCGAGTACGCTCAAATGTAGAGATCGGAAGA
+
FFFFFFFFFFFFFFFFFFFFFFFFFFFFFFFFFFFFFFFFFFFFF
@FS10000125:26:BPA73017-1023:1:1101:6140:1020 1:N:0:13
CCGGGCGGAACTTCGTCGAGTACGCTCAACTAGTTAGATCGGAAG
+
FFF:FFFFFFFFFFFFFFFFFFFFFFFFFFFFFFFFFFFFFFFFF
@FS10000125:26:BPA73017-1023:1:1101:6710:1020 1:N:0:13
TGGGTTAGATCGGAAGAGCACACGTCTGAACTCCAGTCACTCGTC
+
FFFFFFFFFFFFFFFFFFFFFFFFFFFFFFFFFFFFFFFFFFFFF
@FS10000125:26:BPA73017-1023:1:1101:6750:1020 1:N:0:13
TCTGAAAACTTCGTCGAGTACGCTCGAGTGGAAAGATCGGAAGAG
+
FFFFFFFFFFFFFFFFFFFFFFFFFFFFFFFFFFFFFFFFFFFFF
@FS10000125:26:BPA73017-1023:1:1101:6930:1020 1:N:0:13
TCGATATAACTTCGTCGAGTACGCTCAATAGACTAGATCGGAAGA
+
FFFFFFFFFFFFFFFFFFFFFFFFFFFFFFFFFFFFFFFFFFFFF
@FS10000125:26:BPA73017-1023:1:1101:7090:1020 1:N:0:13
TTGTGTCAACTTCGTCGAGTACGCTCAAACTTGCAGATCGGAAGA
+
FFFFFFFFFFFFFFFFFFFFFFFFFFFFFFFFFFFFFFFFFFFFF
@FS10000125:26:BPA73017-1023:1:1101:7720:1020 1:N:0:13
TGACTGGACTTCGTCGAGTACGCTCAACACTAAAGATCGGAAGAG
+
FFFFFFFFFFFFFFFFFFFFFFFFFFFFFFFFFFFFFFFFFFFFF
@FS10000125:26:BPA73017-1023:1:1101:7750:1020 1:N:0:13
TTGACTGGACTTCGTCGAGTACGCTCAATTCGAGAGATCGGAAGA
+
FF,:FF:,FF:FFFF,F:F:FF:FFFFFFFF:FFFF,FF:FFFF,
@FS10000125:26:BPA73017-1023:1:1101:7990:1020 1:N:0:13
TCTTAGAACTTCGTCGAGTACGCTCAAGGTGCCAGATCGGAAGAG
+
FFFFFFFFFFFFFFFFFFFFFFFFFFFFFFFFFFFFFFFFFFFFF
@FS10000125:26:BPA73017-1023:1:1101:8350:1020 1:N:0:13
TTGGTACAACTTCGTCGAGTACGCTCAAACCAGGAGATCGGAAGA
+
FFFFFFFFFFFFFFFFFFFFFFFFFFFFFFFFFFFFFFFFFFFFF
@FS10000125:26:BPA73017-1023:1:1101:9060:1020 1:N:0:13
TTGATGAAACTTCGTCGAGTACGCTCAAAAAAGTAGATCGGAAGA
+
FFFFFFFFFFFFFFFFFFFFFFFFFFFFFFFFFFFFFFFFFFFFF
@FS10000125:26:BPA73017-1023:1:1101:9510:1020 1:N:0:13
ACGAAACAACTTCGTCGAGTACGCTCAACTCCTGAGATCGGAAGA
+
:FFF,:F:FFFFFFFFFFFFFFFFFFFF,FF:FFFFFFFFFFFFF
@FS10000125:26:BPA73017-1023:1:1101:9610:1020 1:N:0:13
TCTAGTAACTTCGTCGAGTACGCTCAACGGTCAAGATCGGAAGAG
+
FFFFFFFFFFFFFFFFFFFFFFFFFFFFFFFFFFFFFFFFFFFFF
@FS10000125:26:BPA73017-1023:1:1101:10130:1020 1:N:0:13
TTGAAGCAACTTCGTCGAGTACGCTCAACTTTCCAGATCGGAAGA
+
FFFFFFFFFFFFFFFFFFFFFFFFFFFFFFFFFFFFFFFFFFFFF
@FS10000125:26:BPA73017-1023:1:1101:10150:1020 1:N:0:13
TTGCAGTAACTTCGTCGAGTACGCTCAATGTGGGAGATTGGATGA
+
FF,,F,FFF,FFF:F:,F,:FFF,F,,,:,::FF::,F,:,,,F,
@FS10000125:26:BPA73017-1023:1:1101:10210:1020 1:N:0:13
TTGGGTGAACTTCGTCGAGTACGCTCAATGAGATAGATCGGAAGA
+
FFFFFFFFFFFFFFFFFFFFFFFFFFFFFFFFFFFFFFFFFFFFF
@FS10000125:26:BPA73017-1023:1:1101:10300:1020 1:N:0:13
TTGACTGGACTTCGTCGAGTACGCTCAAACTCCAAGATCGGAAGA
+
FFFFFFFFFFFFFFFFFFFFFFFFFFFFFFFFFFFFFFFFFFFFF
@FS10000125:26:BPA73017-1023:1:1101:10860:1020 1:N:0:13
TAGAGAAAACTTCGTCGAGTACGCTCAAAACTAGAGATCGGAAGA
+
FFFFFFFFFFFFFFFFFFFFFFFFFFFFFFFFFFFFFFFFFFFFF
@FS10000125:26:BPA73017-1023:1:1101:11350:1020 1:N:0:13
CCGTAGGAACTTCGTCGAGTACGCTCAAACGCAAAGATCGGAAGA
+
FFFFFFFFFFFFFFFFFFFFFFFFFFFFFFFFF:FFFFFFFFFFF
@FS10000125:26:BPA73017-1023:1:1101:11480:1020 1:N:0:13
TAGAATAAACCTCGTCGAGTACGCTCAATGATTCAGATCGGAAGA
+
FF:FFFF,FFFFFFFFFFF:FFFFFF:FFFFFFFFFFFFFFFFFF
@FS10000125:26:BPA73017-1023:1:1101:11520:1020 1:N:0:13
TTGGTAGAACTTCGTCGAGTACGCTCAAGTGAGAAGATCGGAAGA
+
FFFFFFFFFFFFFFFFFFFFFFFFFFFFFFFFFFFFFFFFFFFFF
@FS10000125:26:BPA73017-1023:1:1101:11670:1020 1:N:0:13
TCGAGTACGCTCAAACGGAAAGATCGGAAGAGCACACGTCTGAAC
+
FFFFFFFFFFFFFFFFFFFFFFFFFFFFFFFFFFFFFFFFFFFFF
@FS10000125:26:BPA73017-1023:1:1101:12830:1020 1:N:0:13
TTGGCTAAACTTCGTCGAGTACGCTCAAAAACAGAGATCGGAAGA
+
FFFFFFF,FFFFFFFFF:FFFFFFFFF,FF,FFFFFFFF:FFFFF
@FS10000125:26:BPA73017-1023:1:1101:12950:1020 1:N:0:13
TGGGCAAAAACTTCGTCGAGTACGCTCAAAATAAAAGATCGGAAG
+
FFFFFFFFFFFFFFFFFFFFFFFFFFFFFFFFFFFFFFFFFFFFF
@FS10000125:26:BPA73017-1023:1:1101:12960:1020 1:N:0:13
TTGCAACAACTTCGTCGAGTACGCTCAAAGACCAAGATCGGAAGA
+
,FFFFFFFFFFFFFFFFFFFFFFFFFFFFFFFFFFFFFFFFFFFF
@FS10000125:26:BPA73017-1023:1:1101:13060:1020 1:N:0:13
TTGACTGGACTTCGTCGAGTACGCTCAAATGAATAGATCGGAAGA
+
:FFFFFFFFFFFFFFFFFFFFFFFFFFFFFFFFFFFFFFFFFFFF
@FS10000125:26:BPA73017-1023:1:1101:13230:1020 1:N:0:13
CCGGGGCACTAACGTCGTCGAGTACGCTCAAGTTCTTAGATCGGA
+
FFFFFFFFFFFFFFFFFFFFFFFFFFFFFFFFFFFFFFFFFFFFF
@FS10000125:26:BPA73017-1023:1:1101:13950:1020 1:N:0:13
CCGAACTTCGTCGAGTACGCTCAATAATAAAGATCGGAAGAGCAC
+
FF:FFFFFFFFFFFFFFFFFF::FF::F:FFFFFFFF:FFFFFF:
@FS10000125:26:BPA73017-1023:1:1101:14080:1020 1:N:0:13
GCGCCAACTTCGTCGAGTACGCTCAACGAGATAGATCGGAAGAGC
+
:FFFFFFFFFFFFFFFFFF:FFF::FFFFFFFFFFFFFFFFFFFF
@FS10000125:26:BPA73017-1023:1:1101:14750:1020 1:N:0:13
GGGGATTTAACTTCGTCGAGTACGCTCAATAACTGAGATCGGAAG
+
:FFFFFFFFFFFFFFFFFFFFFFFFFFFFFFFFFFFFFFFFFFFF
@FS10000125:26:BPA73017-1023:1:1101:14900:1020 1:N:0:13
AGACAACTTCGTCGAGTACGCTCAACGTGGTAGATCGGAAGAGCA
+
FFFFFFFFFFFFFFFFFFFFFFFFFFFFFFFFFFFFFFFFFFFFF
@FS10000125:26:BPA73017-1023:1:1101:15030:1020 1:N:0:13
GCGGTGCTAACTTCGTCGAGTACGCTCAACGGACCAGATCGGAAG
+
FFFFFFFFFFFFFFFFFFFFFFFFFFFFFFFFFFFFFFFFFFFFF
@FS10000125:26:BPA73017-1023:1:1101:16450:1020 1:N:0:13
GCGCAAACTTCGTCGAGTACGCTCAAAGACCAAGATCGGAAGAGC
+
FFFFFFFFFFFFFFFFFFFFFFFFFFFFFFFFFFFFFFFFFFFFF
@FS10000125:26:BPA73017-1023:1:1101:1280:1030 1:N:0:13
TTGACTGGACTTCGTCGAGTACGCTCAATACTTTAGATCGGAAGA
+
FFFFFFFFFFFFFFFFFFFFFFFFFFFFFFFFFFFFFFFFFFFFF
@FS10000125:26:BPA73017-1023:1:1101:2210:1030 1:N:0:13
TTGACTGGACTTCGTCGAGTACGCTCAAGATGCCAGATCGGAAGA
+
F:FFFFF:FF:FF:FFFFF,FFFFFFFFFF:F:FFF:FFFFFFF:
@FS10000125:26:BPA73017-1023:1:1101:2370:1030 1:N:0:13
TTGGTATAACTTCGTCGAGTACGCTCAATAGAATAGATCGGAAGA
+
FFFFFFFFFFFFFFFFFFFFFFFFFFFFFFFFFFFFFFFFFFFFF
@FS10000125:26:BPA73017-1023:1:1101:2720:1030 1:N:0:13
TTGAGACAACTTCGTCGAGTACGCTCAATATATCAGATCGGAAGA
+
FFFFFFFFFFFFFFFFFFFFFFFFFFFFFFFFFFFFFFFFFFFFF
@FS10000125:26:BPA73017-1023:1:1101:2870:1030 1:N:0:13
TTGACTGGACTTCGTCGAGTACGCTCAAAGATGTAGATCGGAAGA
+
FF,FFFFFFFFFFFFFFFFFFFFFFFFFFFFFFFFFFFFFFFFFF
@FS10000125:26:BPA73017-1023:1:1101:2960:1030 1:N:0:13
GCGGTCAAAACTTCGTCGAGTACGCTCAATATAAGAGATCGGAAG
+
FFFFFFFFFFFFFFFFFFFFFFFFFFFFFFFFFFFFFFFFFFFFF
@FS10000125:26:BPA73017-1023:1:1101:3220:1030 1:N:0:13
TTGTCCTAACTTCGTCGAGTACGCTCAAAAATTCAGATCGGAAGA
+
FFFFFFFFFFFFFFFFFFFFFFFFFFFFFFFFFFFFFFFFFFFFF
@FS10000125:26:BPA73017-1023:1:1101:3620:1030 1:N:0:13
TTGCTTCGTCGAGTACGCTCAAGAATACAGATCGGAAGAGCACAC
+
FF:FFFFFFFFFFFFFFFFFFFFFFFFFFFFFFFFFFFFFFFFFF
@FS10000125:26:BPA73017-1023:1:1101:3920:1030 1:N:0:13
TTGAACGAACTTCGTCGAGTACGCTCAAGCGGGTAGATCGGAAGA
+
FFF,FF:F:FF:FFFFFFFFFFFFFFF,:FF:FFFFFFFFFFFFF
@FS10000125:26:BPA73017-1023:1:1101:4150:1030 1:N:0:13
GAGTAAACTTCGTCGAGTACGCTCAAAGGACAAGATCGGAAGAGC
+
:FFFFFFFFFFFFFFFFFFFFFFFFFFFFFFFFFFFFFFFFFFFF
@FS10000125:26:BPA73017-1023:1:1101:4230:1030 1:N:0:13
TTGGATGAACTTCGTCGAGTACGCTCAAAAGATAAGATCGGAAGA
+
FFFFFFFFFFFFFFFFFFFFFFFFFFFFFFFFFFFFFFFFFFFFF
@FS10000125:26:BPA73017-1023:1:1101:4310:1030 1:N:0:13
TTGTGATAACTTCGTCGAGTACGCTCAATTTGCCAGATCGGAAGA
+
,FFF:F,F:FFFFFFFF:FFFFFFFFFF,:F,,,FFFFFFFF:FF
@FS10000125:26:BPA73017-1023:1:1101:4440:1030 1:N:0:13
TTGAACTTCGTCGAGTACGCTCAAGAATGTAGATCGGAAGAGCAC
+
FFFFFFFFFFFFFFFFFFFFFFFFFFFFFFFFFFFFFFFFFFFFF
@FS10000125:26:BPA73017-1023:1:1101:4790:1030 1:N:0:13
TTGCTGGAACTTCGTCGAGTACGCTCAAATGACTAGATCGGAAGA
+
FFFFFFFFFFFFFFFFFFFFFFFFFFFFFFFFFFFFFFFFFFFFF
@FS10000125:26:BPA73017-1023:1:1101:5450:1030 1:N:0:13
AAGCTTGAACTTCGTCGAGTACGCTCAAGTCTGGAGATCGGAAGA
+
FFFFFFFFFFFFFFFFFFFFFFFFFFFFFFFFFFFFFFFFFFFFF
@FS10000125:26:BPA73017-1023:1:1101:6010:1030 1:N:0:13
TTGGTTGAACTTCGTCGAGTACGCTCAAATACCTAGATCGGAAGA
+
FFFFFFFFFFFFFFFFFFFFFFFFFFFFFFFFFFFFFFFFFFFFF
@FS10000125:26:BPA73017-1023:1:1101:6140:1030 1:N:0:13
GCGAAGCAACTTCGTCGAGTACGCTCAAACTTATAGATCGGAAGA
+
FFFFFFFFFFFFFFFFFFFFFFFFFFFFFFFFFFFFFFFFFFFFF
@FS10000125:26:BPA73017-1023:1:1101:6540:1030 1:N:0:13
TTGGTCCAACTTCGTCGAGTACGCTCAAGCCGTTAGATCGGAAGA
+
::FFFFFFFFF:F:FF:FFFFFFFF:FFFFFFFF:F:FF:,FFFF
@FS10000125:26:BPA73017-1023:1:1101:6630:1030 1:N:0:13
TTGCAGTAACTTCGTCGAGTACGCTCAAATTAAAAGATCGGAAGA
+
FFFFFFFFFFFFFFFFFFFFFFFFFFFFFFFFFFFFFFFFFFFFF
@FS10000125:26:BPA73017-1023:1:1101:6650:1030 1:N:0:13
TCACTAACTTCGTCGAGTACGCTCAATTGTGGAGATCGGAAGAGC
+
,FFFFFFFFFFFFFFFFFFFFFFFFF:FF:FFFFFFFFFFFFFFF
@FS10000125:26:BPA73017-1023:1:1101:6660:1030 1:N:0:13
TCTGTTAACTTCGTCGAGTACGCTCAACAGGACAGATCGGAAGAG
+
:FFFFFF:FF:FFFFFFFFFFFFFFF,FFF:FFFFFFFFFFFFFF
@FS10000125:26:BPA73017-1023:1:1101:6920:1030 1:N:0:13
TTGGTGGAACTTCGTCGAGTACGCTCAAGGATAAAGATCGGAAGA
+
FFFFFFFFFFFFFFFFFFFFFFFFFFFFFFFFFFFFFFFFFFFFF
@FS10000125:26:BPA73017-1023:1:1101:7500:1030 1:N:0:13
TGGATCTAACCTCGTCGAGTACGCTCAATGGACAAGATCGGAAGA
+
FFFFFFFFFF:FFFFFFFFFFFFFFFFFFFFFFFFFFFFFFFFFF
@FS10000125:26:BPA73017-1023:1:1101:7570:1030 1:N:0:13
GGGTAAACTTCGTCGAGTACGCTCAAAACAAAAGATCGGAAGAGC
+
FFFFFFFFFFFFFFFFFFFFFFFFFFFFFFFFFFFFFFFFFFFFF
@FS10000125:26:BPA73017-1023:1:1101:7980:1030 1:N:0:13
TCTGCCAACTTCGTCGAGTACGCTCAATAGGGGAGATCGGAAGAG
+
FFFFFFFFFFFFFFFFFFFFFFFFFFFFFFFFFFFFFFFFFFFFF
@FS10000125:26:BPA73017-1023:1:1101:8340:1030 1:N:0:13
TTGCTATAACTTCGTCGAGTACGCTCAAATAGGTAGATCGGAAGA
+
FFFFFFFFFFFFFFFFFFFFFFFFFFFFFFFFFFFFFFFFFFFFF
@FS10000125:26:BPA73017-1023:1:1101:8420:1030 1:N:0:13
TTGGTAAAACTTCGTCGAGTACGCTCAAAATTTAAGATCGGAAGA
+
FFFFFFFFFF:FFFFFFFFFFFFFFF:FFFFFFFFFFFFFFFFFF
@FS10000125:26:BPA73017-1023:1:1101:8460:1030 1:N:0:13
TTGGCGAAACTTCGTCGAGTACGCTCAACAGAATAGATCGGAAGA
+
FFFFFFFFFFFFFFFFFFFFFFFFFFFFFFFFFFFFFFFFFFFFF
@FS10000125:26:BPA73017-1023:1:1101:8650:1030 1:N:0:13
TCTCAACTTCGTCGAGTACGCTCAAAATGAAAGATCGGAAGAGCA
+
FFFFFFFFFFFFFFFFFFFFFFFFFFFFFFFFFFFFFFFFFFFFF
@FS10000125:26:BPA73017-1023:1:1101:8900:1030 1:N:0:13
TCTCGGGACAACTTCGTCGAGTACGCTCAAATACTGAGATCGGAA
+
FFFFFFFFFFFFFFFFFFFFFFFFFFFFFFFFFFFFFFFFFFFFF
@FS10000125:26:BPA73017-1023:1:1101:10050:1030 1:N:0:13
TTGACGCAACTTCGTCGAGTACGCTCAATTATCTAGATCGGAAGA
+
FFFFFFFFFFFFFFFFFFFFFFFFFFFFFFFFFFFFFFFFFFFFF
@FS10000125:26:BPA73017-1023:1:1101:10110:1030 1:N:0:13
CCGGCTTCAACTTCGTCGAGTACGCTCAACTTGTGAGATCGGAAG
+
FFFFFFFFFFFFFFFFFFFFFFFFFFFFFFFFFFFFFFFFFFFFF
@FS10000125:26:BPA73017-1023:1:1101:10140:1030 1:N:0:13
TCGCGCTAACTTCGTCGAGTACGCTCAACGCATGAGATCGGAAGA
+
FFFFFFFFFFFFFFFFFFFFFFFFFFFFFFFFFFFFFFFFFFFFF
@FS10000125:26:BPA73017-1023:1:1101:10420:1030 1:N:0:13
TCATAAAACTTCGTCGAGTACGCTCAACCTTCTAGATCGGAAGAG
+
FFFFFFFFFFFFFFFFFFFFFFFFFFFFFFFFFFFFFFFFFFFFF
@FS10000125:26:BPA73017-1023:1:1101:11120:1030 1:N:0:13
TTGGCACAACTTCGTCGAGTACGCTCAAAACCAGAGATCGGAAGA
+
FF:,:FFFFFFFFFFFFFFFFFFFFFFFF,FF::FFFFFFFFFFF
@FS10000125:26:BPA73017-1023:1:1101:11240:1030 1:N:0:13
CTGACATAACTTCGTCGAGTACGCTCAAACAACAAGATCGGAAGA
+
,FFFFFFFFFFFFFFFFFFFFFFFFFFFFFFFFFFFFFFFFFFFF
@FS10000125:26:BPA73017-1023:1:1101:11390:1030 1:N:0:13
TTGCAGAAACTTCGTCGAGTACGCTCAATAAAAAAGATCGGAAGA
+
FFFFFFFFFFFFFFFFFFFFFFFFFFFFFFFFFFFFFFFFFFFFF
@FS10000125:26:BPA73017-1023:1:1101:11960:1030 1:N:0:13
GCGCAGCAACTTCGTCGAGTACGCTCAAGGAGTTAGATCGGAAGA
+
FFFFFFFFFFFFFFFFFFFFFFFFFFFFFFFFFFFFFFFFFFFFF
@FS10000125:26:BPA73017-1023:1:1101:12320:1030 1:N:0:13
TTGTATCAACTTCGTCGAGTACGCTCAAGTCTAGAGATCGGAAGA
+
FFF:,:FFFFFFFFFFFFFFFFFFFFFFF::FF:FFFFFFFFFFF
@FS10000125:26:BPA73017-1023:1:1101:12830:1030 1:N:0:13
TTGACTGGACTTCGTCGAGTACGCTCAATTCTAAAGATCGGAAGA
+
FFFFFFFFFFFFFFFFFFFFFFFFFFFFFFFFFFFFFFFFFFFFF
@FS10000125:26:BPA73017-1023:1:1101:12960:1030 1:N:0:13
TTGACTGGACCTTCGTCGAGTACGCTCAAGTAAGTAGATCGGAAG
+
:FFFFFFFFFFFFFFFFFFFFFFFFFFFFFFFFFFFFFFFFFFFF
@FS10000125:26:BPA73017-1023:1:1101:13230:1030 1:N:0:13
TTGGAACTTCGTCGAGTACGCTCAACGATTAAGATCGGAAGAGCA
+
FFFFFFFFFFFFFFFFFFFFFFFFFFFFFFFFFFFFFFFFFFFFF
@FS10000125:26:BPA73017-1023:1:1101:13930:1030 1:N:0:13
GGGGATGAAGCTTCGTCGAGTACGCTCAAGAAAACAGATCGGAAG
+
FFFFFFFFFFFFFFFFFFFFFFFFFFFFFFFFFFFFFFFFFFFFF
@FS10000125:26:BPA73017-1023:1:1101:13990:1030 1:N:0:13
GCGTCAACTTCGTCGAGTACGCTCAAAAGTCTAGATCGGAAGAGC
+
:FFFFFFFFFFFFFFFFFFFFFFFF:FFFFFFFFFFFFFFFFFFF
@FS10000125:26:BPA73017-1023:1:1101:14350:1030 1:N:0:13
GCGCCAACTTCGTCGAGTACGCTCAAGAAATGAGATCGGAAGAGC
+
:FFFFFFFFFFFFFFFFFFFFFFFFFFFFFFFFFFFFFFFFFFFF
@FS10000125:26:BPA73017-1023:1:1101:14510:1030 1:N:0:13
TTGAGGAACTTCGTCGAGTACGCTCAAAATGGAAGATCGGAAGAG
+
FFFFFFFFFFFFFFFFFFFFFFFFFFFFFFFFFFFFFFFFFFFFF
@FS10000125:26:BPA73017-1023:1:1101:14570:1030 1:N:0:13
CCGGAACTAACTTCGTCGAGCACGCTCAACTTTATAGATCGGAAG
+
FFFFFFFF,FFFFF:FFFFF,FFFFFFFFFFFFF:FF:FF:FFFF
@FS10000125:26:BPA73017-1023:1:1101:14820:1030 1:N:0:13
TTGATGCAACTTCGTCGAGTACGCTCAATAAACGAGATCGGAAGA
+
:F:F,FFF,FFFF::FFFF:FFFFFFFFF:FFFFFFF:FFF:FFF
@FS10000125:26:BPA73017-1023:1:1101:15110:1030 1:N:0:13
TTGGTTCAACTTCGTCGAGTACGCTCAATTAGAGAGATCGGAAGA
+
FF,FFFFFFFFFFFFFFFFF:FFFFFFFFFFFFF:FFFFFF:FFF
@FS10000125:26:BPA73017-1023:1:1101:15290:1030 1:N:0:13
TTGAATAAACTTCGTCGAGTACGCTCAACTCTAGAGATCGGAAGA
+
:FFFFFFFFFFFFFFFFFFFFFFFFFFFFFFFFFFFFFFFFFFFF
@FS10000125:26:BPA73017-1023:1:1101:15420:1030 1:N:0:13
GTGGTGAAACTTCGTCGAGTACGCTCAAACAAGAAGATCGGAAGA
+
FFFFFFFFFFFFFFFFFFFFFFFFFFFFFFFFFFFFFFFFFFFFF
@FS10000125:26:BPA73017-1023:1:1101:15550:1030 1:N:0:13
TCTGTCAACTTCGTCGAGTACGCTCAATGAATAAGATCGGAAGAG
+
FFFFFFFFFFFFFFFFFFFFFFFFFFFFFFFFFFFFFFFFFFFFF
@FS10000125:26:BPA73017-1023:1:1101:15630:1030 1:N:0:13
TAGCAGTAACTTCGTCGAGTACGCTCAATGTTGCAGATCGGAAGA
+
F,F,,,FFFFFFFFFFFFFFFFFFFFFFF:::,,FFFFFFFFFFF
@FS10000125:26:BPA73017-1023:1:1101:16460:1030 1:N:0:13
TTGTGTTAACTTCGTCGAGTACGCTCAAAAGGATAGATCGGAAGA
+
:FFFFFFFFFFFFFFFFFFFFFFFFFFFFFFFFFFFFFFFFFFFF
@FS10000125:26:BPA73017-1023:1:1101:16470:1030 1:N:0:13
TTGGAAACTTCGTCGAGTACGCTCAACTCTATAGATCGGAAGAGC
+
FF::FFFFFFFFFFFFFFFFFFFFFFFFFFFFFFFFFFFF:FFFF
@FS10000125:26:BPA73017-1023:1:1101:1190:1040 1:N:0:13
TAGCCAACTTCGTCGAGTACGCTCAAGATACAAGATCGGAAGAGC
+
FFFFFFFFFFFFFFFFFFFFFFFFFFFFFFFFFFFFFFFFFFFFF
@FS10000125:26:BPA73017-1023:1:1101:1390:1040 1:N:0:13
TTGACTGGACTTCGTCGAGTACGCTCAAGGCAAAAGATCGGAAGA
+
FFFFFFFFFFFFFFFFFFFFFFFFFFFFFFFFFFFFFFFFFFFFF
@FS10000125:26:BPA73017-1023:1:1101:2060:1040 1:N:0:13
GCGCAAACTTCGTCGAGTACGCTCAATGAATAAGATCGGAAGAGC
+
,FFFFFFFFFFFFFFFFFFFFFFFFF::::FFFFFFFFFFFFFFF
@FS10000125:26:BPA73017-1023:1:1101:2120:1040 1:N:0:13
TTGACTGGACTTCGTCGAGTACGCTCAACGATTAAGATCGGAAGA
+
FFFFFFFFFFFFFFFFFFFFFFFFFFFFFFFFFFFFFFFFFFFFF
@FS10000125:26:BPA73017-1023:1:1101:2650:1040 1:N:0:13
ACCTTGAAACTTCGTCGAGTACGCTCAATTTACCAGATCGGAAGA
+
F:FFFFFFFFFFFFFFFFFFFFFFFFFFFFFFFFFFFFFFFFFFF
@FS10000125:26:BPA73017-1023:1:1101:3300:1040 1:N:0:13
TCGGTTGAACTTCGTCGAGTACGCTCAAAACAAGAGATCGGAAGA
+
FFFFFFFFFFFFFFFFFFFFFFFFFFFFFFFFFFFFFFFFFFFFF
@FS10000125:26:BPA73017-1023:1:1101:3500:1040 1:N:0:13
TTGATAAAACTTCGTCGAGTACGCTCAATTACGGAGATCGGAAGA
+
FFFFFFFFFFFFFFFFFFFFFFFFFFFFFFFFFFFFFFFFFFFFF
@FS10000125:26:BPA73017-1023:1:1101:4040:1040 1:N:0:13
TCGGTAGAACTTCGTCGAGTACGCTCAAGTATTCAGATCGGAAGA
+
FFFFFFFFFFFFFFFFFFFFFFFFFFFFFFFFFFFFFFFFFFFFF
@FS10000125:26:BPA73017-1023:1:1101:4060:1040 1:N:0:13
TTGGTACAACTTCGTCGAGTACGCTCAATGAGTAAGATCGGAAGA
+
FFFFFFFFFFFFFFFFFFFFFFFFFFFFFFFFFFFFFFFFFFFFF
@FS10000125:26:BPA73017-1023:1:1101:4670:1040 1:N:0:13
TTGGCGGAACTTCGTCGAGTACGCTCAATTGACAAGATCGGAAGA
+
FFFFFFFFFFFFFFFFFFFFFFFFFFFFFFFFFFFFFFFFFFFFF
@FS10000125:26:BPA73017-1023:1:1101:4850:1040 1:N:0:13
TCGCTTTAACTTCGTCGAGTACGCTCAAAAGACCAGATCGGAAGA
+
FFFFFFFFFFFFFFFFFFFFFFFFFFFFFFFFFFFFFFFFFFFFF
@FS10000125:26:BPA73017-1023:1:1101:5350:1040 1:N:0:13
TTGACTGGACTTCGTCGAGTACGCTCAACCTGGCAGATCGGAAGA
+
FFFFFFFFFFFFFFFFFFFFFFFFFFFFFFFFFFFFFFFFFFFFF
@FS10000125:26:BPA73017-1023:1:1101:5750:1040 1:N:0:13
TTGAACTTCGTCGAGTACGCTCAATTCACTAGATCGGAAGAGCAC
+
FFFFFFFFFFFFFFFFFFFFFFFFFFFFFFFFFFFFFFFFFFFFF
@FS10000125:26:BPA73017-1023:1:1101:5950:1040 1:N:0:13
TTGTGGAAACTTCGTCGAGTACGCTCAAGGTCTTAGATCGGAAGA
+
FFFFFFFFFFFFFFFFFFFFFFFFFFFFFFFFFFFFFFFFFFFFF
@FS10000125:26:BPA73017-1023:1:1101:5990:1040 1:N:0:13
CCGCGAACTTCGTCGAGTACGCTCAATCTAGGAGATCGGAAGAGC
+
FF:FFFFFFFFFFFFFFFFFFFFFFFFFFFFFFFFFFFFFFFFFF
@FS10000125:26:BPA73017-1023:1:1101:6430:1040 1:N:0:13
GCGGTAATTTCGTCGAGTACGCTCAACAGTACAGATCGGAAGAGC
+
:FFFFFFFFFFFFFFFFFFFFFFFFFFFFFFFFFFFFFFFFFFFF
@FS10000125:26:BPA73017-1023:1:1101:6610:1040 1:N:0:13
TCGACTGGACTTCGTCGAGTACGCTCAAAATCATAGATCGGAAGA
+
FFFFFFFFFFFFFFFFFFFFFFFFFFFFFFFFFFFFFFFFFFFFF
@FS10000125:26:BPA73017-1023:1:1101:6890:1040 1:N:0:13
TTGACACAACTTCGTCGAGTACGCTCAAGGACCCAGATCGGAAGA
+
FFFFFFFFFFFFFFFFFFFFFFFFFFFFFFFFFFFFFFFFFFFFF
@FS10000125:26:BPA73017-1023:1:1101:7170:1040 1:N:0:13
TTGAACTTCGTCGAGTACGCTCAAAGCCTAAGATCGGAAGAGCAC
+
,:,FFFFFFF:FFFFFFFF,FF:FFF::::FFFFFFF:,F:FF::
@FS10000125:26:BPA73017-1023:1:1101:7550:1040 1:N:0:13
TTGATGCAACTTCGTCGAGTACGCTCAACTGTTAAGATCGGAAGA
+
FFFFF:FFFFFFFFFFFFFFFFFFFFFFFFFFFFFFFFFFFFFFF
@FS10000125:26:BPA73017-1023:1:1101:7800:1040 1:N:0:13
TCGACAGAACTTCGTCGAGTACGCTCAAAAAGTTAGATCGGAAGA
+
FFFFFFFFFFFFFFFFFFFFFFFFFFFFFFFFF:FFFFFFFFFFF
@FS10000125:26:BPA73017-1023:1:1101:7990:1040 1:N:0:13
TCGAAGAAACTTCGTCGAGTACGCTCAATACTGTAGATCGGAAGA
+
FFFFFFFFFFFFFFFFFFFFFFFFFFFFFFFFFFFFFFFFFFFFF
@FS10000125:26:BPA73017-1023:1:1101:8770:1040 1:N:0:13
TCGTGGCAACTTCGTCGAGTACGCTCAATGCCACAGATCGGAAGA
+
FFFFFFFFFFFFFFFFFFFFFFFFFFFFFFFFFFFFFFFFFFFFF
@FS10000125:26:BPA73017-1023:1:1101:9020:1040 1:N:0:13
TTGTACCAACTTCGTCGAGTACGCTCAAAGATTTAGATCGGAAGA
+
FFFFFFFFFFFFFFFFFFFFFFFFFFFFFFFFFFFFFFFFFFFFF
@FS10000125:26:BPA73017-1023:1:1101:9400:1040 1:N:0:13
TTGTAGGAACTTCGTCGAGTACGCTCAAGTTTCAAGATCGGAAGA
+
FFFFFFFFFFFFFFFFFFFFFFFFFFFFFFFFFFFFFFFFFFFFF
@FS10000125:26:BPA73017-1023:1:1101:9490:1040 1:N:0:13
GCGTTAACTTCGTCGAGTACGCTCAAAGACATAGATCGGAAGAGC
+
FFFFFFFFFFFFFFFFFFFFFFFFFFFFFFFFFFFFFFFFFFFFF
@FS10000125:26:BPA73017-1023:1:1101:9640:1040 1:N:0:13
TTGACAGAACTTCGTCGAGTACGCTCAAAGTATGAGATCGGAAGA
+
FFFFFFFFFFFFFFFFFFFFFFFFFFFFFFFFFFFFFFFFFFFFF
@FS10000125:26:BPA73017-1023:1:1101:9720:1040 1:N:0:13
TTGAAGAAACTTCGTCGAGTACGCTCAATACGTAAGATCGGAAGA
+
FFFFFFFFFFFFFFFFFFFFFFFFFFFFFFFFFFFFFFFFFFFFF
@FS10000125:26:BPA73017-1023:1:1101:9790:1040 1:N:0:13
TTGCAACAACTTCGTCGAGTACGCTCAATTTATAAGATCGGAAGA
+
FFFFFFFFFFFFFFFFFFFFFFFFFFFFFFFFFFFFFFFFFFFFF
@FS10000125:26:BPA73017-1023:1:1101:10140:1040 1:N:0:13
TCGGAACAACTTCGTCGAGTACGCTCAAGTCTAGAGATCGGAAGA
+
FF:FFFFFFFFFFFFFFFFFFFFFFFFFFFFFFFFFFFFFFFFFF
@FS10000125:26:BPA73017-1023:1:1101:10180:1040 1:N:0:13
TTGGCATACCTTCGTCGAGTACGCTCAACGTTTAAGATCGGAAGA
+
FFFFFFFFFFFFFFFFFFFFFFFFFFFFFF,FFFFFFFFFFFFFF
@FS10000125:26:BPA73017-1023:1:1101:10520:1040 1:N:0:13
TTGACTGGAGTTTCGTCGAGTACGCTCAAGACCTTAGATCGGAAG
+
F,FFF::::F,:FFFF::F,F,:F,F,F::,F,FF:::F,:FFF:
@FS10000125:26:BPA73017-1023:1:1101:10550:1040 1:N:0:13
TTGAGCCAGTTCTTCGTCGAGTACGCTCAAAGACAGAGATCGGAA
+
FFFFFFFFFFFFFFFFFFFFFFFFFFFFFFFFFFFFFFFFFFFFF
@FS10000125:26:BPA73017-1023:1:1101:10640:1040 1:N:0:13
TTGAGACATCTTCGTCGAGTACGCTCAAATAGTAAGATCGGAAGA
+
FFFFFFFFFFFFFFFFFFFFFFFFFFFFFFFFFFFFFFFFFFFFF
@FS10000125:26:BPA73017-1023:1:1101:10870:1040 1:N:0:13
GAGATCAAACTTCGTCGAGTACGCTCAATAAATAAGATCGGAAGA
+
,FFFFFFFFFFFFFFFFFFFFFFFFFFFFFFFFFFFFFFFFFFFF
@FS10000125:26:BPA73017-1023:1:1101:11620:1040 1:N:0:13
TTGCTTGAACTTCGCGAGTACGCTCAATCGTATAGATCGGAAGAG
+
:FFFFFFFFFFFFFFFFFFFFFFFFFFFFFFFFFFFFFFFFFFFF
@FS10000125:26:BPA73017-1023:1:1101:11630:1040 1:N:0:13
TTGGCAGACCTTCGTCGAGTACGCTCAAAGGGATAGATCGGAAGA
+
FFFFFFFFFFFFFFFFFFFFFFFFFFFFFFFFFFFFFFFFFFFFF
@FS10000125:26:BPA73017-1023:1:1101:11830:1040 1:N:0:13
TTGTGGAAACTTCGTCGAGTACGCTCAAAGTTTGAGATCGGAAGA
+
,F:FF:FFFFFFFFFFFFFFFFFFFFFFFFFFFFFFFFFFFFFFF
@FS10000125:26:BPA73017-1023:1:1101:12610:1040 1:N:0:13
TTGGATAAACTTCGTCGAGTACGCTCAACTAATGAGATCGGAAGA
+
FFFFFFFFFFFFFFFFFFFFFFFFFFFFFFFFFFFFFFFFFFFFF
@FS10000125:26:BPA73017-1023:1:1101:13130:1040 1:N:0:13
TCGTTTAACTTCGTCGAGTACGCTCAATGGGTGAGATCGGAAGAG
+
FFFFFFFFFFFFFFFFFFFFFFFFFFFFFFFFFFFFFFFFFFFFF
@FS10000125:26:BPA73017-1023:1:1101:13210:1040 1:N:0:13
TTGGCATAACTTCGTCGAGTACGCTCAAATACCAAGATCGGAAGA
+
FF,:FFFFFFFFFFFFFFFFFF:FFFF:FFFFFFFF:FFFF:FFF
@FS10000125:26:BPA73017-1023:1:1101:14480:1040 1:N:0:13
CCGGGGGCATAACTTCGTCGAGTACGCTCAAATAAGAAGATCGGA
+
FFFFFFFFFFFFFFFFFFFFFFF:FFFFF,FFFFFFF:FFFFFFF
@FS10000125:26:BPA73017-1023:1:1101:15090:1040 1:N:0:13
CCGGTTGTAACTTCGTCGAGTACGCTCAAAAGGACAGATCGGAAG
+
FFFFFFFFFFFFFFFFFFFFFFFFFFFFFFFFFFFFFFFFFFFFF
@FS10000125:26:BPA73017-1023:1:1101:15100:1040 1:N:0:13
TTGACTGAACTTCGTCGAGTACGCTCAACAGAATAGATCGGAAGA
+
FFFFFFFFFFFFFFFFFFFFFFFFFFFFFFFFFFFFFFFFFFFFF
@FS10000125:26:BPA73017-1023:1:1101:15110:1040 1:N:0:13
TTGACTGGACTTCGTCGAGTACGCTCAATACGAAAGATCGGAAGA
+
FF:FFF:F,:FFF:FFFFFF:FFFF:F:FFFFFFFFFFFF:FFFF
@FS10000125:26:BPA73017-1023:1:1101:16150:1040 1:N:0:13
GCGCTGCAACTTCGTCGAGTACGCTAAAAACGATAGATCGGAAGA
+
:FFFFFFFFFFFFFFFFFFFFFFFFFFFFFFFFFFFFFFFFFFFF
@FS10000125:26:BPA73017-1023:1:1101:1240:1050 1:N:0:13
TCGGAACAACTTCGTCAGTACGCTCAAGGGGGCAGATCGGAAGAG
+
FF,FFFFFFFFFFFFFFFFFFFFFFFFFFFFFFFFFFFFFFFFFF
@FS10000125:26:BPA73017-1023:1:1101:1620:1050 1:N:0:13
GCGGCTGTAACTTCGTCGAGTACGCTCAACATTTGAGATCGGAAG
+
FFFFFFFFFFFFFFFFFFFFFFFFFFFFFFFFFFFFFFFFFFFFF
@FS10000125:26:BPA73017-1023:1:1101:2550:1050 1:N:0:13
GGGGGATTTAACTTCGTCGAGTACGCTCAATTCTATAGATCGGAA
+
,FFFFFFFFFFFFFFFFFFFFFFFFFFFFFFFFFFFFFFFFFFFF
@FS10000125:26:BPA73017-1023:1:1101:2560:1050 1:N:0:13
TTGAAAGAACTTCGTCGAGTACGCTCAATAAGGAAGATCGGAAGA
+
,::F:FFFFFFFFFFFFFFFFFFFFFFFFFFFFFFFFFFFFF:FF
@FS10000125:26:BPA73017-1023:1:1101:2810:1050 1:N:0:13
TTGAGTCAACTTCGTCGAGTACGCTCAAAAAGTCAGATCGGAAGA
+
FFFFFFFFFFFFFFFFFFFFFFFFFFFFFFFFFFFFFFFFFFFFF
@FS10000125:26:BPA73017-1023:1:1101:3120:1050 1:N:0:13
CCGGGAACCAACTTCGTCGAGTACGCTCAAAATTGCAGATCGGAA
+
:F,FFFF:F:::FFF::F:::FFF:FF,FF,FFF:FFFFFF:F:F
@FS10000125:26:BPA73017-1023:1:1101:3140:1050 1:N:0:13
TTGTAGAAACTTCGTCGAGTACGCTCAACGCGCCAGATCGGAAGA
+
FFF:FFFFFFFFFFFFFFFFFFFFFFFFFFFFFFFFFFFFFFFFF
@FS10000125:26:BPA73017-1023:1:1101:3290:1050 1:N:0:13
ACGGCTTAACTTCGTCGAGTACGCTCAATTTTTCAGATCGGAAGA
+
FFFFFFFFFFFFFFFFFFFFFFFFFFFFFFFFFFFFFFFFFFFFF
@FS10000125:26:BPA73017-1023:1:1101:3380:1050 1:N:0:13
TTGTGAAAACTTCGTCGAGTACGCTCAAATAGGAAGATCGGAAGA
+
,F,FFFFFFFFFFF:FFFF:FF:FFFFF,FFFFF,FFFFFFF:FF
@FS10000125:26:BPA73017-1023:1:1101:3760:1050 1:N:0:13
TTGACGTAACTTCGTCGAGTACGCTCAAGATATTAGATCGGAAGA
+
FFFFFFFFFFFFFFFFFFFFFFFFFFFFFFFFFFFFFFFFFFFFF
@FS10000125:26:BPA73017-1023:1:1101:3870:1050 1:N:0:13
GCGGGTCAACTTCGTCGAGTACGCTCAAGATACCAGATCGGAAGA
+
FFFFFFFFFFFFFFFFFFFFFFFFFFFFFFFFFFFFFFFFFFFFF
@FS10000125:26:BPA73017-1023:1:1101:4230:1050 1:N:0:13
TTGACTGGACTTCGTCGAGTACGCTCAATTCCAGAGATCGGAAGA
+
FFFFFFFFFFFFFFFFFFFFFFFFFFFFFFFFFFFFFFFFFFFFF
@FS10000125:26:BPA73017-1023:1:1101:4810:1050 1:N:0:13
CAGGTATAACTTCGTCGAGTACGCTCAATAGGGAAGATCGGAAGA
+
FFFFFFFFFFFFFFFFFFFFFFFFFFFFFFFFFFFFFFFFFFFFF
@FS10000125:26:BPA73017-1023:1:1101:4920:1050 1:N:0:13
TTGATCTAACTTCGTCGAGTAGCTCAAGGAAAAAGATCGGAAGAG
+
FFFFFFFFFFFFFFFFFFFFFFFFFFFFFFFFFFFFFFFFFFFFF
@FS10000125:26:BPA73017-1023:1:1101:5300:1050 1:N:0:13
TCGATAGCTCTTCGTCGAGTACGCTCAATCTGCTAGATCGGAAGA
+
FFFFFFFFFFFFFFFFFFFFFFFFFFFFFFFFFFFFFFFFFFFFF
@FS10000125:26:BPA73017-1023:1:1101:5580:1050 1:N:0:13
CGGAGAACTTCGTCGAGTACGCTCAAAGACTCAGATCGGAAGAGC
+
FFFFFFFFFFFFFFFFFFFFFFFFFFFFFFFFFFFFFFFFFFFFF
@FS10000125:26:BPA73017-1023:1:1101:5950:1050 1:N:0:13
TTGCTTGAACTTCGTCGAGTACGCTCAACGCAAAAGATCGGAAGA
+
FFFFFFFFFFFFFFFFFFFFFFFFFFFFFFFFFFFFFFFFFFFFF
@FS10000125:26:BPA73017-1023:1:1101:6790:1050 1:N:0:13
TTGGCCTAACTTCGTCGAGTACGCTCAAATATAGAGATCGGAAGA
+
FFFFFFFFFFFFFFFFFFFFFFFFFFFFFFFFFFFFFFFFFFFFF
@FS10000125:26:BPA73017-1023:1:1101:7630:1050 1:N:0:13
TCTCGAAACTTCGTCGAGTACGCTCAAAGTGTAAGATCGGAAGAG
+
FF:F:FFFFFFFFFFFFFFFF:FFF,FFFFFFFFFFFFFFFFFFF
@FS10000125:26:BPA73017-1023:1:1101:8050:1050 1:N:0:13
TTGGCCGAACTTCGTCGAGTACGCTCAACAGTTCAGATCGGAAGA
+
FFFFFFFFFFFFFFFFFFFFFFFFFFFFFFFFFFFFFFFFFFFFF
@FS10000125:26:BPA73017-1023:1:1101:8110:1050 1:N:0:13
GGTTAAATTTCGTCGAGTACGCTCAAGCATGCAGATCGGAAGAGC
+
FFFFFFFFFFFFFFFFFFFFFFFFFFFFFFFFFFFFFFFFFFFFF
@FS10000125:26:BPA73017-1023:1:1101:8290:1050 1:N:0:13
TTGACAGAACTTCGTCGAGTACGCTCAAACAAAAAGATCGGAAGA
+
FFFFFF:FFFFFFFFFFFFFFFFFFFFFFFFFFFFFFFFFFFFFF
@FS10000125:26:BPA73017-1023:1:1101:8680:1050 1:N:0:13
TTGCAGTAACTTCGTCGAGTACGCTCAAGGATTAAGATCGGAAGA
+
F,,FFFFF:FFFFFFFFFFFFFF:FFF,F,F,:,:FFF::FFF:,
@FS10000125:26:BPA73017-1023:1:1101:9060:1050 1:N:0:13
TTGATAGAACTTCGTCGAGTACGCTCAAAAATGGAGATCGGAAGA
+
FFFFFFFFFFFFFFFFFFFFFFFFFFFFFFFFFFFFFFFFFFFFF
@FS10000125:26:BPA73017-1023:1:1101:9230:1050 1:N:0:13
TTGCAGTAACTTCGTCGAGTACGCTCAAGTTAAGAGATCGGAAGA
+
FFFFFFFFFFFFFFFFFFFFFFFFFFFFFFFFFFFFFFFFFFFFF
@FS10000125:26:BPA73017-1023:1:1101:9500:1050 1:N:0:13
TTGCGATAACTTCGTCGAGTACGCTCAAGAAGAGAGATCGGAAGA
+
FFFFFFFFFFFFFFFFFFFFFFFFFFFFFFFFFFFFFFFFFFFFF
@FS10000125:26:BPA73017-1023:1:1101:9640:1050 1:N:0:13
TTGAGTTAACTTCGTCGAGTACGCTCAATGTTACAGATCGGAAGA
+
FFFFFFFFFFFFFFFFFFFFFFFFFFFFFFFFFFFFFFFFFFFFF
@FS10000125:26:BPA73017-1023:1:1101:9730:1050 1:N:0:13
GCGCAGGAACTTCGTCGAGTACGCTCAAAAAGACAGATCGGAAGA
+
FFFFFFFFFFFFFFFFFFFFFFFFFFFFFFFFFFFFFFFFFFFFF
@FS10000125:26:BPA73017-1023:1:1101:9810:1050 1:N:0:13
TTGTACCAACTTCGTCGAGTACGCTCAAGAAACTAGATCGGAAGA
+
FFF:FFFFFFFFFF:FFF:FFFFFFFFFF:FFFFFF,FFFFFF:F
@FS10000125:26:BPA73017-1023:1:1101:9830:1050 1:N:0:13
TTGTCGCAACTTCGTCGAGTACGCTCAATTTGGAAGATCGGAAGA
+
FFFFFFFFFFFFFFFFFFFFFFFFFFFFFFFFFFFFFFFFFFFFF
@FS10000125:26:BPA73017-1023:1:1101:10710:1050 1:N:0:13
TTGTCTTAACTTCGTCGAGTACGCTCAAGATTAAAGATCGGAAGA
+
FFFFFFFFFFFFFFFFFFFFFFFFFFFFFFFFFFFFFFFFFFFFF
@FS10000125:26:BPA73017-1023:1:1101:10740:1050 1:N:0:13
TTGCTTCGTCGAGTACGCTCAATGACGGAGATCGGAAGAGCACAC
+
:FFFFFFFFFFFFFFFFFFFFFFFFFFFFFFFFFFFFFFFFFFFF
@FS10000125:26:BPA73017-1023:1:1101:10750:1050 1:N:0:13
GCGGGGGGAACTTCGTCGAGTACGCTCAATTGAAAAGATCGGAAG
+
:FFFFFFFFFFFFFFFFFFFFFFFFFFFFFFFFFFFFFFFFFFFF
@FS10000125:26:BPA73017-1023:1:1101:10760:1050 1:N:0:13
GTGAACTTCGTCGAGTACGCTCAAGCTAGAAGATCGGAAGAGCAC
+
FFFFFFFFFFFFFFFFFFFFFFFFFFFFFFFFFFFFFFFFFFFFF
@FS10000125:26:BPA73017-1023:1:1101:10880:1050 1:N:0:13
CCGGTATCAACTTCGTCGAGTACGCTCAAGTTGTTAGATCGGAAG
+
FFFFFFFFFFFFFFFFFFFFFFFFFFFFFFFFFFFFFFFFFFFFF
@FS10000125:26:BPA73017-1023:1:1101:11110:1050 1:N:0:13
TTGCACGAACTTCGTCGAGTACGCTCAATTATGCAGATCGGAAGA
+
FFFFFFFFFFFFFFFFFFFFFFFFFFFFFFFFFFFFFFFFFFFFF
@FS10000125:26:BPA73017-1023:1:1101:11280:1050 1:N:0:13
CTGGGAACTTCGTCGAGTACGCTCAAGACAGGAGATCGGAAGAGC
+
FFFFFFFFFFFFFFFFFFFFFFFFFFFFFFFFFFFFFFFFFFFFF
@FS10000125:26:BPA73017-1023:1:1101:11660:1050 1:N:0:13
TTGTGGGAACTTCGTCGAGTACGCTCAAGACCAGAGATCGGAAGA
+
,FFF:FFFFFF:FFFFFFFFFFFFFFFFFFFFFFFFFFFFFFFFF
@FS10000125:26:BPA73017-1023:1:1101:11770:1050 1:N:0:13
TCGGGGCCTTCGTCGAGTACGCTCAAATCGGAAGATCGGAAGAGC
+
FFFFFFFFFFFFFFFFFFFFFFFFFFFFFFFFFFFFFFFFFFFFF
@FS10000125:26:BPA73017-1023:1:1101:12570:1050 1:N:0:13
TTGACTGGACTTCGTCGAGTACGCTCAAATCTAAAGATCGGAAGA
+
FFFFFFFFFFFFFFFFFFFFFFFFFFFFFFFFFFFFFFFFFFFFF
@FS10000125:26:BPA73017-1023:1:1101:12960:1050 1:N:0:13
ACGACAGAACTTCGTCGAGTACGCTCAACACAAAAGATCGGAAGA
+
FFFFFFFFFFFFFFFFFFFFFFFFFFFFFFFFFFFFFFFFFFFFF
@FS10000125:26:BPA73017-1023:1:1101:13690:1050 1:N:0:13
TTGCATCAACTTCGTCGAGTACGCTCAATTGTAAAGATCGGAAGA
+
FFFFFFFFFFFFFFFFFFFFFFFFFFFFFFFFFFFFFFFFFFFFF
@FS10000125:26:BPA73017-1023:1:1101:14520:1050 1:N:0:13
TTGACTGGACTTCGTCGAGTACGCTCAATATGTTAGATCGGAAGA
+
FFFFFFF,FFFFFFFFFFFFFFFFFFFFFFF,,FFFFFFFFFFFF
@FS10000125:26:BPA73017-1023:1:1101:14670:1050 1:N:0:13
TTGATGGAACTTCGTTGAGTACGCTCAATTGTGTAGATCGGAAGA
+
FFFFFFFFFFFFFFFFFFFFFFFFFFFFFFFFFFFFFFFFFFFFF
@FS10000125:26:BPA73017-1023:1:1101:14860:1050 1:N:0:13
TTGGGCTAACTTCGTCGAGTACGCTCAAAGTTTCAGATCGGAAGA
+
FFFFFFFFFFFFFFFFFFFFFFFFFFFFFFFFFFFFFFFFFFFFF
@FS10000125:26:BPA73017-1023:1:1101:15230:1050 1:N:0:13
TCGGGGCTGAACTTCGTCGAGTACGCTCAAATCCTGAGATCGGAA
+
FFFFFFFFFFFFFFFFFFFFFFFFFFFFFFFFFFFFFFFFFFFFF
@FS10000125:26:BPA73017-1023:1:1101:15310:1050 1:N:0:13
TGGGAACTTCGTCGAGTACGCTCAAGTGTATAGATCGGAAGAGCA
+
FFFFFFFFFFFFFFFFFFFFFFFFFFFFFFFFFFFFFFFFFFFFF
@FS10000125:26:BPA73017-1023:1:1101:15510:1050 1:N:0:13
TTGACTGGACTTCGTCGAGTACGCTCAAGCCCATAGATCGGAAGA
+
FFFFFFFFFFFFFFFFFFFFFFFFFFFFFF::FFFFFFFFFFFFF
@FS10000125:26:BPA73017-1023:1:1101:15620:1050 1:N:0:13
GGGCACCATCTTCGTCGAGTACGCTCAAGAACAAAGATCGGAAGA
+
FFFFFFFFFFFFFFFFFFFFFFFFFFFFFFFFFFFFFFFFFFFFF
@FS10000125:26:BPA73017-1023:1:1101:16120:1050 1:N:0:13
TTGAGGCAAACTTCGTCGAGTACGCTCAAGGGACCAGATCGGAAG
+
FFFFFFFFFFFFFFFFFFFFFFFFFFFFFFFFFFFFFFFFFFFFF
@FS10000125:26:BPA73017-1023:1:1101:16180:1050 1:N:0:13
GCCAACTTCGTCGAGTACGCTCAAACAAATAGATCGGAAGAGCAC
+
,:F:FF:FFFFFFFFFFFFFFFFFFFFFFFFF:FFFFFFFFFFFF
@FS10000125:26:BPA73017-1023:1:1101:16240:1050 1:N:0:13
CTGGGTAGAACTTCGTCGAGTACGCTCAAGTGCTGAGATCGGAAG
+
FFFFFFFFFFFFFFFFFFFFFFFFFFFFFFFFFFFFFFFFFFFFF
@FS10000125:26:BPA73017-1023:1:1101:1700:1060 1:N:0:13
GCGAAGTAACTTCGTCGAGTACGCTCAATAAAAAAGATCGGAAGA
+
,F:FFF:FFFFFFFFFFFFFFFFFFFFFFFFFFFFFFFFFFFFFF
@FS10000125:26:BPA73017-1023:1:1101:1750:1060 1:N:0:13
TCGGGTGTAACCTCGTGAGTACGCTCAATAAAGCAGATCGGAAGA
+
FFFFFFFFFFFFFFFFFFFFFFFFFFFFFFFFFFFFFFFFFFFFF
@FS10000125:26:BPA73017-1023:1:1101:2550:1060 1:N:0:13
TTGCAACTTCGTCGAGTACGCTCAATTGGGAAGATCGGAAGAGCA
+
FFFFFFFFFFFFFFFFFFFFFFFFFFFFFFFFFFFFFFFFFFFFF
@FS10000125:26:BPA73017-1023:1:1101:2700:1060 1:N:0:13
GCGCTAACTTCGTCGAGTACGCTCAATGGAGTAGATCGGAAGAGC
+
FFFFFFFFFFFFFFFFFFFFFFFFFFFFFFFFFFFFFFFFFFFFF
@FS10000125:26:BPA73017-1023:1:1101:2820:1060 1:N:0:13
TCGAGGTAACTTCGTCGAGTACGCTCAATTTTATAGATCGGAAGA
+
FFFFFFFFFFFFFFFFFFFFFFFFFFFFFFFFFFFFFFFFFFFFF
@FS10000125:26:BPA73017-1023:1:1101:2950:1060 1:N:0:13
GCGGTCAAAACTTCGTCGAGTACGCTCAATATAAGAGATTGGAAG
+
FFFFFFFFFFFFFFFFFFFFFFFFFFFFFFFFFFFFFFFFFFFFF
@FS10000125:26:BPA73017-1023:1:1101:3300:1060 1:N:0:13
CGGATGGAACTTCGTCGAGTACGCTCAAGATTAAAGATCGGAAGA
+
FFFFFFFFFFFFFFFFFFFFFFFFFFFFFFFFFFFFFFFFFFFFF
@FS10000125:26:BPA73017-1023:1:1101:3340:1060 1:N:0:13
TTGGTTGAACTTCGTCGAGTACGCTCAATCCCAGAGATCGGAAGA
+
FFFFFFFFFFFFFFFFFFFFFFFFFFFFFFFFFFFFFFFFFFFFF
@FS10000125:26:BPA73017-1023:1:1101:3510:1060 1:N:0:13
GCTCAAACTTCGTCGAGTACGCTCAATCATTTAGATCGGAAGAGC
+
:F,FF,,,F::,:,,,F:FF,FFFF,FFFFF,F,,F:,:FF,F,F
@FS10000125:26:BPA73017-1023:1:1101:3590:1060 1:N:0:13
CCGGGCCGAACTTCGTCGAGTACGCTCAAAATTATAGATCGGAAG
+
FFFFFFFFFFFFFFFFFFFFFFFFFFFFFFFFFFFFFFFFFFFFF
@FS10000125:26:BPA73017-1023:1:1101:3810:1060 1:N:0:13
TTGACTGGACTTCGTCGAGTACGCTCAACCACATAGATCGGAAGA
+
FFFFFFFFFFFFFFFFFFFFFFFFFFFFFFFFFFFFFFFFFFFFF
@FS10000125:26:BPA73017-1023:1:1101:4760:1060 1:N:0:13
TACGTAACTTCGTCGAGTACGCTCAAGTTTAAAGATCGGAAGAGC
+
FFFFFFFFFFFFFFFFFFFFFFFFFFFFFFFFFFFFFFFFFFFFF
@FS10000125:26:BPA73017-1023:1:1101:5390:1060 1:N:0:13
TTGATATAACTTCGTCGAGTACGCTCAATGTAATAGATCGGAAGA
+
:FFFFFFFFFFFFFFFFFFFFFFFFFFFFFFFFFFFFFFFFFFFF
@FS10000125:26:BPA73017-1023:1:1101:5610:1060 1:N:0:13
TTGGAACAACTTCGTCGAGTACGGCATACCTTCGTCGAGTACGCT
+
FFFFFFFFFFFFFFFFFFFFFFFFFFFFFFFFFFFFFFFFFFFFF
@FS10000125:26:BPA73017-1023:1:1101:5960:1060 1:N:0:13
TTGATGCAACTTCGTCGAGTACGCTCAAGACCAGAGATCGGAAGA
+
FFFFFFFFFFFFFFFFFFFFFFFFFFFFFFFFFFFFFFFFFFFFF
@FS10000125:26:BPA73017-1023:1:1101:6520:1060 1:N:0:13
TTAAACTAACTTCGTCGAGTACGCCCTTATAGTAAGATCCGTAGA
+
:FF,F,FFFF:,FF,F,,:,FF:F:,,,FFF,F,FFF,,,,,F,F
@FS10000125:26:BPA73017-1023:1:1101:7390:1060 1:N:0:13
CTGGTGACAACTTCGTCGAGTACGCTCAATGTTCTGAGATCGGAA
+
FFFFFFFFFFFFFFFFFFFFFFFFFFFFFFFFFFFFFFFFFFFFF
@FS10000125:26:BPA73017-1023:1:1101:7540:1060 1:N:0:13
GGGGTCAACCTTCGTCGAGTACGCTAAAAACGAAAGATCGGAAGA
+
FFFFFFFFFFFFFFFFFFFFFFFFFFFFFFFFFFFFFFFFFFFFF
@FS10000125:26:BPA73017-1023:1:1101:7560:1060 1:N:0:13
TCGGCTCAACTTCTTCGAGTACGCTCAATTACATAGATCGGAAGA
+
FFFFFFFFFFFFFFFFFFFFFFFFFFFFFFFFFFFFFFFFFFFFF
@FS10000125:26:BPA73017-1023:1:1101:8660:1060 1:N:0:13
TTGACTGGACTTCGTCGAGTACGCTCAAGATAACAGATCGGAAGA
+
FFFFFFFFFFFFFFFFFFFFFFFFFFFFFFFFFFFFFFFFFFFFF
@FS10000125:26:BPA73017-1023:1:1101:8900:1060 1:N:0:13
TTGCAATAACTTCGTCGAGTACGCTCAATAAACTAGATCGGAAGA
+
FFFFFFFFFFFFFFFFFFFFFFFFFFFFFFFFFFFFFFFFFFFFF
@FS10000125:26:BPA73017-1023:1:1101:9210:1060 1:N:0:13
CTGGACCCAACTTCGTCGAGTACGCTCAAGTGCTGAGATCGGAAG
+
,,F,F:FF:,:F,F,:F,,F,:F::::F,,F,:::,FF::F:F,:
@FS10000125:26:BPA73017-1023:1:1101:9410:1060 1:N:0:13
TTGTTCAAACTTCGTCGAGTACGCTCAATGGAAAAGATCGGAAGA
+
FFFFFFFFFFFFFFFFFFFFFFFFFFFFFFFFFFFFFFFFFFFFF
@FS10000125:26:BPA73017-1023:1:1101:9460:1060 1:N:0:13
GTGGTGGAACTTCGTCGAGTACGCTCAAAAAATGAGATCGGAAGA
+
,FFFFFFFFFFFFFFFFFFFFFFFFFFFFFFFFFFFFFFFFFFFF
@FS10000125:26:BPA73017-1023:1:1101:9630:1060 1:N:0:13
TTGTAACTTCGTCGAGTACGCTCAACTGGAGAGATCGGAAGAGCA
+
FFFFFFFFFFFFFFFFFFFFFFFFFFFFFFFFFFFFFFFFFFFFF
@FS10000125:26:BPA73017-1023:1:1101:10160:1060 1:N:0:13
TTGACTGGACTTCGTCGAGTACGCTCAAGTTCTGAGATCGGAAGA
+
FFFFFFFFFFFFFFFFFFFFFFFFFFFFFFFFFFFFFFFFFFFFF
@FS10000125:26:BPA73017-1023:1:1101:10600:1060 1:N:0:13
TTGCTTAAACTTCGTCGAGTACGCTCAAGACCCTAGATCGGAAGA
+
FFFFFFFFFFFFFFFFFFFFFFFFFFFFFFFFFFFFFFFFFFFFF
@FS10000125:26:BPA73017-1023:1:1101:10640:1060 1:N:0:13
TCGACTTCGTCGAGTACGCTCAATGCTGGAGATCGGAAGAGCACA
+
FFFFFFFFFFFFFFFFFFFFFFFFFFFFFFFFFFFFFFFFFFFFF
@FS10000125:26:BPA73017-1023:1:1101:10740:1060 1:N:0:13
TTGAACTTCGTCGAGTACGCTCAACGCAAAAGATCGGAAGAGCAC
+
F,:FFF,FFF:F:FFFFF:FFF:FF,F:FF:FFFF:FFFFF:FFF
@FS10000125:26:BPA73017-1023:1:1101:10790:1060 1:N:0:13
TTGTTGCAATTTCGTCGAGTACGCTCAAGCAAAAAGATCGGAAGA
+
FFFFF:FFFFFFFFFFFFFFFFFFFFFF:F,F:FFFFFFFFFFFF
@FS10000125:26:BPA73017-1023:1:1101:10920:1060 1:N:0:13
TCGACTGGACTTCGTCGAGTACGCTCAATACCAGAGATCGGAAGA
+
FFFFFFFFFFFFFFFFFFFFFFFFFFFFFFFFFFFFFFFFFFFFF
@FS10000125:26:BPA73017-1023:1:1101:11650:1060 1:N:0:13
TGGCCTGAACTTCGTCGAGTACGCTCAATAGTTCAGATCGGAAGA
+
FFFFFFFFFFFFFFFFFFFFFFFFFFFFFFFFFFFFFFFFFFFFF
@FS10000125:26:BPA73017-1023:1:1101:11850:1060 1:N:0:13
TTGTAGCAACTTCGTCGAGTACGCTCAATGTTAAAGATCGGAAGA
+
FFFFFFFFFFFFFFFFFFFFFFFFFFFFFFFFFFFFFFFFFFFFF
@FS10000125:26:BPA73017-1023:1:1101:12070:1060 1:N:0:13
GCTGTAACTTCGTCGAGTACGCTCAACCAACAAGATCGGAAGAGC
+
FFFFFFFFFFFFFFFFFFFFFFFFFFFFFFFFFFFFFFFFFFFFF
@FS10000125:26:BPA73017-1023:1:1101:12720:1060 1:N:0:13
ACGGCCTAACTTCGTCGAGTACGCTCAAGGTTGCAGATCGGAAGA
+
FFFFFFFFFFFFFFFFFFFFFFFFFFFFFFFFFFFFFFFFFFFFF
@FS10000125:26:BPA73017-1023:1:1101:13660:1060 1:N:0:13
TCGCGCCAAAACTTCGTCGAGTACGCTCAAAGGTGTAGATCGGAA
+
FFFFFFFFFFFFFFFFFFFFFFFFFFFFFFFFFFFFFFFFFFFFF
@FS10000125:26:BPA73017-1023:1:1101:13670:1060 1:N:0:13
GCGGTTAAACTTCGTCGAGTACGCTCAAACGAGAAGATCGGAAGA
+
FFFFFFFFFFFFFFFFFFFFFFFFFFFFFFFFFFFFFFFFFFFFF
@FS10000125:26:BPA73017-1023:1:1101:13700:1060 1:N:0:13
GCGGAAGAACTTCGTCGAGTACGCTCAACATTAAAGATCGGAAGA
+
,FFFFF:FFFFFFFFFFFFFFFFFFFFFFFF,FFFFFFFFFFFFF
@FS10000125:26:BPA73017-1023:1:1101:13790:1060 1:N:0:13
CTGGAAGAAACTTCGTCGAGTACGCTCAAAGTGATAGATCGGAAG
+
FFFFFFFFFFFFFFFFFFFFFFFFFFFFFFFFFFFFFFFFFFFFF
@FS10000125:26:BPA73017-1023:1:1101:14550:1060 1:N:0:13
TTGGCAGTAACTTCGTCGAGTACGCTCAATAACCTAGATCGGAAG
+
,F,:FF:FFFFFFFFFFFFFFFFFFFF::F::FFFFFFFFFFFFF
@FS10000125:26:BPA73017-1023:1:1101:14950:1060 1:N:0:13
GGGGCAGCAACTTCGTCGAGTACGCTCAAAGCTTTAGATCGGAAG
+
FFFFFFFFFFFFFFFFFFFFFFFFFFFFFFFFFFFFFFFFFFFFF
@FS10000125:26:BPA73017-1023:1:1101:14980:1060 1:N:0:13
TTGAGAAAACTTCGTCGAGTACGCTCAAACAGACAGATCGGAAGA
+
FFFFFFFFFFFFFFFFFFFFFFFFFFFFFFFFFFFFFFFFFFFFF
@FS10000125:26:BPA73017-1023:1:1101:2010:1070 1:N:0:13
TGGCTCTAACTTCGTCGAGTACGCTCAACTAGGAAGATCGGAAGA
+
FFFFFFFFFFFFFFFFFFFFFFFFFFFFFFFFFFFFFFFFFFFFF
@FS10000125:26:BPA73017-1023:1:1101:2330:1070 1:N:0:13
TTGCTTCAACTTCGTCGAGTACGCTCAATTTCCTAGATCGGAAGA
+
FF,FFFFFFFFFFFFFFFFFFFFFFFFFFFFFFFFFFFFFFF:FF
@FS10000125:26:BPA73017-1023:1:1101:3220:1070 1:N:0:13
AAGTACAAACTTCGTCGAGTACGCTCAATTTAATAGATCGGAAGA
+
FFFFFFFFFFFFFFFFFFFFFFFFFFFFFFFFFFFFFFFFFFFFF
@FS10000125:26:BPA73017-1023:1:1101:3550:1070 1:N:0:13
TTGTGTAAACTTCGTCGAGTACGCTCAATCGGGTAGATCGGAAGA
+
F:,FFFFF:FFFFFFFFFFFFFFFFFFFFFFFFFFFF:FFFFFFF
@FS10000125:26:BPA73017-1023:1:1101:3570:1070 1:N:0:13
TCTGAGAACTTCGTCGAGTACGCTCAACCGGATAGATCGGAAGAG
+
FFFFFFFFFFFFFFFFFFFFFFFFFFFFFFFFFFFFFFFFFFFFF
@FS10000125:26:BPA73017-1023:1:1101:3780:1070 1:N:0:13
CCGGGGAACTTCGTCGAGTACGCTCAACCAAAAAGATCGGAAGAG
+
FFFFFFFFFFFFFFFFFFFFFFFFFFFFFFFFFFFFFFFFFFFFF
@FS10000125:26:BPA73017-1023:1:1101:3840:1070 1:N:0:13
TTGATGCAACTTCGTCGAGTACGCTCAATGGAAAAGATCGGAAGA
+
FFFFFFFFFFFFFFFFFFFFFFFFFFFFFFFFFFFFFFFFFFFFF
@FS10000125:26:BPA73017-1023:1:1101:4090:1070 1:N:0:13
TCTTCCAACTTCGTCGAGTACGCTCAATAAAATAGATCGGAAGAG
+
FFFFFFFFFFFFFFFFFFFFFFFFFFFFFFFFFFFFFFFFFFFFF
@FS10000125:26:BPA73017-1023:1:1101:4430:1070 1:N:0:13
TTGTTGCAACTTCGTAGAGTACGCTCAAAAAAAAAGATCGGAAGA
+
FFFFFFFFFFFFFFFFFFFFFFFFFFFFFFFFFFFFFFFFFFFFF
@FS10000125:26:BPA73017-1023:1:1101:4490:1070 1:N:0:13
TTGGATGAACTTCGTCGAGTACGCTCAAAAGATAAGATCGGAAGA
+
FFFFFFFFFFFFFFFFFFFFFFFFFFFFFFFFFFFFFFFFFFFFF
@FS10000125:26:BPA73017-1023:1:1101:4610:1070 1:N:0:13
TTGCATAATCTTCGTCGAGTACGCTCAAGCAAAGAGATTGGAAGA
+
FFFFFFFFFFFFFFFFFFFFFFFFFFFFFFFFFFFFFFFFFFFFF
@FS10000125:26:BPA73017-1023:1:1101:4730:1070 1:N:0:13
CTGCAGTAACTTCGTCGAGTACGCTCAACTTGGTAGATCGGAAGA
+
FFFFFFFFFFFFFFFFFFFFFFFFFFFFFFFFFFFFFFFFFFFFF
@FS10000125:26:BPA73017-1023:1:1101:5120:1070 1:N:0:13
TTGAGGAAACTTCGTCGAGTACGCTCAATCAATTAGATCGGAAGA
+
FF:FFFFFFFFFFFFFFFFFFFFFFFFFFFFFFFFFFFFFFFFFF
@FS10000125:26:BPA73017-1023:1:1101:5610:1070 1:N:0:13
CCGTAGGAACTTCGTCGAGTACGCTCAATACGTCAGATCGGAAGA
+
FFFFFFFFFFFFFFFFFFFFFFFFFFFFFFFFFFFFFFFFFFFFF
@FS10000125:26:BPA73017-1023:1:1101:5680:1070 1:N:0:13
CCGGCGCTAACTTCGTCGAGTACGCTCAAGTAATCAGATCGGAAG
+
FFFFFFFFFFFFFFFFFFFFFFFFFFFFFFFFFFFFFFFFFFFFF
@FS10000125:26:BPA73017-1023:1:1101:5700:1070 1:N:0:13
ATATCTAAACTTCGTCGAGTACGCTCAAAGCCGGAGATCGGAAGA
+
,,,,:F:FFFF:FFFFFFFFFFFFFFF:FFF::FFF:FFF:,FFF
@FS10000125:26:BPA73017-1023:1:1101:6100:1070 1:N:0:13
TTGCAGAAACTTCGTCGAGCACGCTCAAACAATTAGATCGGAAGA
+
FFFFFFFFFFFFFFFFFFF:FFFFFFFFFFFFFFFFFFFFFFFFF
@FS10000125:26:BPA73017-1023:1:1101:6890:1070 1:N:0:13
TTGGACCAACTTCGTCGAGTACGCTCAATTTTCGAGATCGGAAGA
+
FFFFFFFFFFFFFFFFFFFFFFFFFFFFFFFFFFFFFFFFFFFFF
@FS10000125:26:BPA73017-1023:1:1101:7040:1070 1:N:0:13
GGGTGTCAACTTCGTCGAGTACGCTCAATGTTTAAGATCGGAAGA
+
FFFFFFFFFFFFFFFFFFFFFFFFFFFFFFFFFFFFFFFFFFFFF
@FS10000125:26:BPA73017-1023:1:1101:7190:1070 1:N:0:13
TTGCTAAAACTTCGTCGAGTACGCTCAAAATAATAGATCGGAAGA
+
FFFFFFFFFFFFFFFFFFFFFFFFFFFFFFFFFFFFFFFFFFFFF
@FS10000125:26:BPA73017-1023:1:1101:7450:1070 1:N:0:13
TGGCCTCAACTTCGTCGAGTACGCTCAAACATGGAGATCGGAAGA
+
F:FFFFFFFFFFFFFFFFFFFFFFFFFFFFFFFFFFFFFFFFFFF
@FS10000125:26:BPA73017-1023:1:1101:7460:1070 1:N:0:13
GGGGGGTTAACTTCGTCGAGTACGCTCAAGAATATAGATCGGAAG
+
FFFFFFFFFFFFFFFFFFFFFFFFFFFFFFFFFFFFFFFFFFFFF
@FS10000125:26:BPA73017-1023:1:1101:7590:1070 1:N:0:13
GCCCAATAACTTCGTCGAGTACGCTCAACTAAAGAGATCGGAAGA
+
,FFF:FF:FFFF:FFFF:FFFFFFFFFFFF,FFFFFFFF::F,FF
@FS10000125:26:BPA73017-1023:1:1101:7640:1070 1:N:0:13
TCGGCCAAACTTCGTCGAGTACGCTCAAATAAATAGATCGGAAGA
+
FFFFFFFFFFFFFFFFFFFFFFFFFFFFFFFFFFFFFFFFFFFFF
@FS10000125:26:BPA73017-1023:1:1101:8270:1070 1:N:0:13
CTGGGGGAAACTTCGTCGAGTACGCTCAACGTTCGAGATCGGAAG
+
FFFFFFFFFFFFFFFFFFFFFFFFFFFFFFFFFFFFFFFFFFFFF
@FS10000125:26:BPA73017-1023:1:1101:8970:1070 1:N:0:13
TTGTCTAAACTTCGTCGAGTACGCTCAATACATAAGATCGGAAGA
+
,FFFFFFFFFFFFFFFFFFFFFFFFFFFFFFFF:FFFFFFFFFFF
@FS10000125:26:BPA73017-1023:1:1101:9210:1070 1:N:0:13
GCTTGTAACTTCGTCGAGTACGCTCAATGAACAAGATCGGAAGAG
+
FFFFFFFFFFFFFFFFFFFFFFFFFFFFFFFFFFFFFFFFFFFFF
@FS10000125:26:BPA73017-1023:1:1101:9320:1070 1:N:0:13
TCTACTAACTTCGTCGAGTACGCTCAAATAGATAGATCGGAAGAG
+
FFFFFFFFFFFFFFFFFFFFFFFFFFFFFFFFFFFFFFFFFFFFF
@FS10000125:26:BPA73017-1023:1:1101:9860:1070 1:N:0:13
TTTGGCTGAACTTCGTCGAGTACGCTCAATAAGGGAGATCGGAAG
+
FFFFFFFFFFFFFFFFFFFFFFFFFFFFFFFFFFFFFFFFFFFFF
@FS10000125:26:BPA73017-1023:1:1101:9920:1070 1:N:0:13
ATATTTTCTTTTTTCACTATCTTCTATCTTTTACTTCTCATGTGC
+
F,F,FF,:,:,FF::FF:F:FF,:FF,,F:,::F,:F,F:,FFF,
@FS10000125:26:BPA73017-1023:1:1101:10030:1070 1:N:0:13
TTGTAGGAACTTCGTCGAGTACGCTCAAGTTTCAAGATCGGAAGA
+
FFFFF::FFFFFFFFFFFFFFFFFFFFFFFFFFFFFFFFFFFFFF
@FS10000125:26:BPA73017-1023:1:1101:10440:1070 1:N:0:13
TTGCATAAACTTCGTCGAGTACGCTCAATTCTTTAGATCGGAAGA
+
FFFFFFFF,FF::::F:F:F,F::F:FF,:FFFFF:::FF:FF:F
@FS10000125:26:BPA73017-1023:1:1101:11120:1070 1:N:0:13
TCGGAGTAACTTCGTCGAGTACGCTCAATGTGGGAGATCGGAAGA
+
FFFFFFFFFFFFFFFFFFFFFFFFFFFFFFFFFFFFFFFFFFFFF
@FS10000125:26:BPA73017-1023:1:1101:11140:1070 1:N:0:13
TAGGTGAAACTTCGTCGAGTACGCTCAACTAGTTAGATCGGAAGA
+
,FFFFFFFFFFFFFFFFFFFFFFFFFFFFFFFFFFFFFFFFFFFF
@FS10000125:26:BPA73017-1023:1:1101:12000:1070 1:N:0:13
TTGACTGGACTTCGTCGAGTACGCTCAATCTTAAAGATCGGAAGA
+
FFF::F:FFFF:FFFFFFFFFFFFFFFFFFFF:FFFFFFFFFFFF
@FS10000125:26:BPA73017-1023:1:1101:13260:1070 1:N:0:13
TTGATCCAACTTCGTCGAGTACGCTCAAACGTTAAGATCGGAAGA
+
FFFFFFFFFFFFFFFFFFFFFFFFFFFFFFFFFFFFFFFFFFFFF
@FS10000125:26:BPA73017-1023:1:1101:13680:1070 1:N:0:13
TTGAAGCAACTTCGTCGAGTACGCTCAAATAATTAGATCGGAAGA
+
FFFFFFFF:FFFFFFFFFFFFFFFFFFFFFFFFFFFFFFFFFFFF
@FS10000125:26:BPA73017-1023:1:1101:14950:1070 1:N:0:13
TGGGTGGAACTTCGTCGAGTACGCTCAACGACCGAGATCGGAAGA
+
F::FFFFFFFFFFFFFFFFFFFFFFFFFFFFFFFFFFFFFFFFFF
@FS10000125:26:BPA73017-1023:1:1101:15230:1070 1:N:0:13
TTGGTTTAACTTCGTCGAGTACGCTCAATATAACAGATCGGAAGA
+
FFFFFFFFFFFFFFFFFFFFFFFFFFFFFFFFFFFFFFFFFFFFF
@FS10000125:26:BPA73017-1023:1:1101:15400:1070 1:N:0:13
TCGACTTCGTCGAGTACGCTCAAAGGTAGAGATCGGAAGAGCACA
+
FFFFFFFFFFFFFFFFFFFFFFFFFFFFFFFFFFFFFFFFFFFFF
@FS10000125:26:BPA73017-1023:1:1101:15720:1070 1:N:0:13
TTGGTCCAACTTCGTCGAGTACGCTCAAGGTCGGAGATCGGAAGA
+
FFFFFFFFFFFFFFFFFFFFFFFFFFFFFFFFFFFFFFFFFFFFF
@FS10000125:26:BPA73017-1023:1:1101:15940:1070 1:N:0:13
TTGACTGGACTTCGTCGAGTACGCTCAATAAATTAGATCGGAAGA
+
::FFFFF:FFFFFFFFFFFFFFFFFFFFFF:FFFFFF:FFFFFFF
@FS10000125:26:BPA73017-1023:1:1101:16220:1070 1:N:0:13
TTGGTTGAACTTCGTCGAGTACGCTCAAAGTAAGAGATCGGAAGA
+
FFFFFFFFFFFFFFFFFFFFFFFFFFFFFFFFFFFFFFFFFFFFF
@FS10000125:26:BPA73017-1023:1:1101:16300:1070 1:N:0:13
TCGGTTCAACTTCGTCGAGTACGCTCAAATACTGAGATCGGAAGA
+
,,F,FFFF:F,F,,F,,F:F,F,F,,,FFFF::,F:F:,,FFF:F
@FS10000125:26:BPA73017-1023:1:1101:16340:1070 1:N:0:13
TTGCTTCAACTTCGTCGAGTACGCTCAAATAGACAGATCGGAAGA
+
FFFFFFFFFFFFFFFFFFFFFFFFFFFFFFFFFFFFFFFFFFFFF
@FS10000125:26:BPA73017-1023:1:1101:16390:1070 1:N:0:13
TTGACTGGACTTCGTCGAGTACGCTCAACCCGACAGATCGGAAGA
+
FFFFFFFFFFFFFFFFFFFFFFFFFFFFFFFFFFFFFFFFFFFFF
@FS10000125:26:BPA73017-1023:1:1101:1080:1080 1:N:0:13
CCGCAAACTTCGTCGAGTACGCTCAAGAATCCAGATCGGAAGAGC
+
FFFFFFFFFFFFFFFFFFFFFFFFFFFFFFFFFFFFFFFFFFFFF
@FS10000125:26:BPA73017-1023:1:1101:1090:1080 1:N:0:13
TTGACTGGACTTCGTCGAGTACGCTCAAGTAACAAGATCGGAAGA
+
FFFFFFFFFFFFFFFFFFFFFFFFFFFFFFFFFFFFFFFFFFFFF
@FS10000125:26:BPA73017-1023:1:1101:1750:1080 1:N:0:13
TGGCAATAACTTCGTCGAGTACGCTCAATGATTAAGATCGGAAGA
+
FFFFFFFFFFFFFFFFFFFFFFFFFFFFFFFFFFFFFFFFFFFFF
@FS10000125:26:BPA73017-1023:1:1101:2850:1080 1:N:0:13
GGGGGCCTTAACTTCGTCGAGTACGCTCAACGGTAAAGATCGGAA
+
FFFFFFFFFFFFFFFFFFFFFFFFFFFFFFFFFFFFFFFFFFFFF
@FS10000125:26:BPA73017-1023:1:1101:2930:1080 1:N:0:13
GCGCTAACTTCGTCGAGTACGCTCAATGGAGTAGATCGGAAGAGC
+
FFFFFFFFFFFFFFFFFFFFFFFFFFFFFFFFFFFFFFFFFFFFF
@FS10000125:26:BPA73017-1023:1:1101:3330:1080 1:N:0:13
TCGCTGTAACTTCGTCGAGTACGCTCAAATGACGAGATCGGAAGA
+
FFFFFFFFFFFFFFFFFFFFFFFFFFFFFFFFFFFFFFFFFFFFF
@FS10000125:26:BPA73017-1023:1:1101:3550:1080 1:N:0:13
TTGACAGAACTTCGTCGAGTACGCTCAATGTAAAAGATCGGAAGA
+
FFFFFFFFFFFFFFFFFFFFFFFFFFFFFFFFFFFFFFFFFFFFF
@FS10000125:26:BPA73017-1023:1:1101:3990:1080 1:N:0:13
GCGCCAACTTCGTCGAGTACGCTCAACACGAAGGATCGGAAGAGC
+
:FFFFFFFFFFFFFFFFFFFFFFFFFFFFFFF,FFFFFFFFFFFF
@FS10000125:26:BPA73017-1023:1:1101:4430:1080 1:N:0:13
TGGCAGGAACTTCGTCGAGTACGCTCAACTAATGAGATCGGAAGA
+
FFFFFFFFFFFFFFFFFFFFFFFFFFFFFFFFFFFFFFFFFFFFF
@FS10000125:26:BPA73017-1023:1:1101:4440:1080 1:N:0:13
TCTCTCAACTTCGTCGAGTACGCTCAACTCTATAGATCGGAAGAG
+
FFFFFFFFFFFFFFFFFFFFFFFFFFFFFFFFFFFFFFFFFFFFF
@FS10000125:26:BPA73017-1023:1:1101:4880:1080 1:N:0:13
TTGGACAAACTTCGTCGAGTACGCTCAATACCGTAGATCGGAAGA
+
FFFFFFFFFFFFFFFFFFFFFFFFFFFFFFFFFFFFFFFFFFFFF
@FS10000125:26:BPA73017-1023:1:1101:5410:1080 1:N:0:13
AAGGAGTAACTTCGTCGAGTACGCTCAAATAATAAGATCGGAAGA
+
,,,F:FF,FFFFF:FFFFFFFFFFFF:F:FFFF:FFFFFFF:FFF
@FS10000125:26:BPA73017-1023:1:1101:5480:1080 1:N:0:13
TTGGCTAAACTTCGTCGAGTACGCTCAAACTATGAGATCGGAAGA
+
FFFFFFFFFFFFFFFFFFFFFFFFFFFFFFFFFFFFFFFFFFFFF
@FS10000125:26:BPA73017-1023:1:1101:5900:1080 1:N:0:13
TCTGTTAACTTCGTCGAGTACGCTCAAGTCACAAGATCGGAAGAG
+
FFFFFFFFFFFFFFFFFFFFFFFFFFFFFFFFFFFFFFFFFFFFF
@FS10000125:26:BPA73017-1023:1:1101:6000:1080 1:N:0:13
CAGAACTTCGTCGAGTACGCTCAAGTACAAAGATCGGAAGAGCAC
+
::FFFF:F::FFFFF:FFFFFFF:F:FFFFFFFFFFFF,FFFFF:
@FS10000125:26:BPA73017-1023:1:1101:6010:1080 1:N:0:13
TTGAACGAACTTCGTCGAGTACGCTCAATTATTAAGATCGGAAGA
+
FFFFFFFFFFFFFFFFFFFFFFFFFFFFFFFFFFFFFFFFFFFFF
@FS10000125:26:BPA73017-1023:1:1101:6920:1080 1:N:0:13
CTGGCTGTAACTTCGTCGAGTACGCTCAAAATTGAAGATCGGAAG
+
FFFFFFFFFFFFFFFFFFFFFFFFFFFFFFFFFFFFFFFFFFFFF
@FS10000125:26:BPA73017-1023:1:1101:6930:1080 1:N:0:13
TTGCCGGAACTTCGTCGAGTACGCTCAATGGAACAGATCGGAAGA
+
FFFFFFFFFFFFFFFFFFFFFFFFFFFFFFFFFFFFFFFFFFFFF
@FS10000125:26:BPA73017-1023:1:1101:7460:1080 1:N:0:13
TTGGCCCAACTTCGTCGAGTACGCTCAAAGTTGCAGATCGGAAGA
+
FFFFFFFFFFFFFFFFFFFFFFFFFFFFFFFFFFFFFFFFFFFFF
@FS10000125:26:BPA73017-1023:1:1101:7630:1080 1:N:0:13
TCGGGTGAAACTTCGTCGAGTACGCTCAATAAATAAGATCGGAAG
+
FFFFFFFFFFFFFFFFFFFFFFFFFFFFFFFFFFFFFFFFFFFFF
@FS10000125:26:BPA73017-1023:1:1101:8240:1080 1:N:0:13
TTGAGTAAACTTCGTCGAGTACGCTCAAGTCAAAAGATCGGAAGA
+
FFFFFFFFFFFFFFFFFFFFFFFFFFFFFFFFFFFFFFFFFFFFF
@FS10000125:26:BPA73017-1023:1:1101:8540:1080 1:N:0:13
TTGACTGGACTTCGTCGAGTACGCTCAACCTTTCAGATCGGAAGA
+
FFFFFFFFFFFFFFFFFFFFFFFFFFFFFFFFFFFFFFFFFFFFF
@FS10000125:26:BPA73017-1023:1:1101:8860:1080 1:N:0:13
CCGAAAGAACTTCGTCGAGTACGCTCAAAGTCTCAGATCGGAAGA
+
FFFFFFFFFFFFFFFFFFFFFFFFFFFFFFFFFFFFFFFFFFFFF
@FS10000125:26:BPA73017-1023:1:1101:9390:1080 1:N:0:13
GCGCAAACTTCGTCGAGTACGCTCAAACGTTTAGATCGGAAGAGC
+
FFFFFFFFFFFFFFFFFFFFFFFFFFFFFFFFFFFFFFFFFFFFF
@FS10000125:26:BPA73017-1023:1:1101:9740:1080 1:N:0:13
TCGCCAGATCTTCGTCGAGTACGCTCAAATTTCTAGATCGGAAGA
+
FFFFFFFFFFFFFFFFFFFFFFFFFFFFFFFFFFFFFFFFFFFFF
@FS10000125:26:BPA73017-1023:1:1101:10790:1080 1:N:0:13
TTGATATAACTTCGTCGAGTACGCTCAACCCAATAGATCGGAAGA
+
FFFFF:FFFFFFFFFFFFFFFFFFFFFFFFFFFFFFFFFFFFFFF
@FS10000125:26:BPA73017-1023:1:1101:11830:1080 1:N:0:13
CCGAACTTCGTCGAGTACGCTCAAAAGATAAGATCGGAAGAGCAC
+
FFFFFFFFFFFFFFFFFFFFFFFFFFFFFFFFFFFFFFFFFFFFF
@FS10000125:26:BPA73017-1023:1:1101:11960:1080 1:N:0:13
TCGCAAACTTCGTCGAGTACGCTCAAAATAATAGATCGGAAGAGC
+
FF,FFF:FFFFF:FFFFFFFFFFFFFFFFFFFF:FFFFFFFFFFF
@FS10000125:26:BPA73017-1023:1:1101:13210:1080 1:N:0:13
TTGACTGGACTTCGTCGAGTACGCTCAAATCATGAGATCGGAAGA
+
F:FFFFFFFFFFFFFFFFFFFFFFFFFF:FFFFFFFFFFFFFFFF
@FS10000125:26:BPA73017-1023:1:1101:13270:1080 1:N:0:13
TAGGATTAACTTCGTCGAGTACGCTCAAGGGATTAGATCGGAAGA
+
FFFF:FFFFFFFFFFFFFFFFFFFFFFFFFFFFFFFFFFFFFFFF
@FS10000125:26:BPA73017-1023:1:1101:13310:1080 1:N:0:13
TTGGGACAACTTCGTCGAGTACGCTCAAGTGAGTAGATCGGAAGA
+
,,,,:FFF,FFFF:FFF::FFFF::F,F:F:FFF,,:F:FF,F,:
@FS10000125:26:BPA73017-1023:1:1101:13550:1080 1:N:0:13
TTGAACCAACTTCGTCGAGTACGCTCAATACATAAGATCGGAAGA
+
FFFFFFFFFFFFFFFFFFFFFFFFFFFFFFFFFFFFFFFFFFFFF
@FS10000125:26:BPA73017-1023:1:1101:14490:1080 1:N:0:13
TCTTCGTCGAGTACGCTCAAAAACTAAGATCGGAAGAGCACACGT
+
FFFFFFFFFFFFFFFFFFFFFFFFFFFFFFFFFFFFFFFFFFFFF
@FS10000125:26:BPA73017-1023:1:1101:15900:1080 1:N:0:13
TTGCTGCAACTTCGTCGAGTACGCTCAATGGCAGAGATCGGAAGA
+
FFFFFFFFFFFFFFFFFFFFFFFFFFFFFFFFFFFFFFFFFFFFF
@FS10000125:26:BPA73017-1023:1:1101:1570:1090 1:N:0:13
TTGGTAGAACTTCGTCGAGTACGCTCAAACTATGAGATCGGAAGA
+
FFFFFFFFFFFFFFFFFFFFFFFFFFFFFFFFFFFFFFFFFFFFF
@FS10000125:26:BPA73017-1023:1:1101:2100:1090 1:N:0:13
CCGACAACTTCGTCGAGTACGCTCAATGGTAAAGATCGGAAGAGC
+
FFFFFFFFFFFFFFFFFFFFFFFFFFFFFFFFFFFFFFFFFFFFF
@FS10000125:26:BPA73017-1023:1:1101:2320:1090 1:N:0:13
TTGGTGCAACTTCGTCGAGTACGCTCAACCATAGAGATCGGAAGA
+
FFFFFFFFFFFFFFFFFFFFFFFFFFFFFFFFFFFFFFFFFFFFF
@FS10000125:26:BPA73017-1023:1:1101:2360:1090 1:N:0:13
TTGGTTGAACTTCGTCGAGTACGCTCAAGATGCAAGATCGGAAGA
+
FFFFFFFFFFFFFFFFFFFFFFFFFFFFFFFFFFFFFFFFFFFFF
@FS10000125:26:BPA73017-1023:1:1101:3220:1090 1:N:0:13
TTGACTGGACTTCGTCGAGTACGCTCAACGACGGAGATCGGAAGA
+
:FFFFFFFFFFFFFFFFFFFFFFFFFFFFFFFFFFFFFFFFFFFF
@FS10000125:26:BPA73017-1023:1:1101:4960:1090 1:N:0:13
TTAATGTAACTTCGTCGAGTACGCTCAATATGGTAGATCGGAAGA
+
FF,FF,F,FF:FFFFF,::F::FFFF:::FFF,FF:FFFFF,F:F
@FS10000125:26:BPA73017-1023:1:1101:5690:1090 1:N:0:13
TTGTCTAAACTTCGTCGAGTACGCTCAAATCGAGAGATCGGAAGA
+
FFFFFFFFFFFFFFFFFFFFFFFFFFFFFFFFFFFFFFFFFFFFF
@FS10000125:26:BPA73017-1023:1:1101:5740:1090 1:N:0:13
TTGAACTTCGTCGAGTACGCTCAATTTCTAAGATCGGAAGAGCAC
+
FFFFFFFFFFFFFFFFFFFFFFFFFFFFFFFFFFFFFFFFFFFFF
@FS10000125:26:BPA73017-1023:1:1101:7190:1090 1:N:0:13
TGCGTCAACTTCGTCGAGTACGCTCAATGATATAGATCGGAAGAG
+
FFFFFFFFFFFFFFFFFFFFFFFFFFFFFFFFFFFFFFFFFFFFF
@FS10000125:26:BPA73017-1023:1:1101:7200:1090 1:N:0:13
TTGAATTAACTTCGTCGAGTACGCTCAACCGGCCAGATCGGAAGA
+
F:FFFFFFFFFFFFFFFFFFFFFFFFFFFFFFFFFFFFFFFFFFF
@FS10000125:26:BPA73017-1023:1:1101:7210:1090 1:N:0:13
GTGGTGTAACTTCGTCGAGTACGCTCAATAAACAAGATCGGAAGA
+
,,F,F::,F:F,,:F:,F,F,:FFFFF:F,FFFF::FFF,FFF:,
@FS10000125:26:BPA73017-1023:1:1101:7660:1090 1:N:0:13
TTGACTGGACTTCGTCGAGTACGCTCAAATCCGCAGATCGGAAGA
+
FFFFFFFFFFFFFFFFFFFFFFFFFFFFFFFFFFFFFFFFFFFFF
@FS10000125:26:BPA73017-1023:1:1101:7860:1090 1:N:0:13
TTGGTGAAACTTCGTCGAATACGCTCAAACTGGGAGATCGGAAGA
+
FFFFFF,FFFFFFFFFFF:FFFFFFFFFFFFF:FFFFFFFFFFFF
@FS10000125:26:BPA73017-1023:1:1101:8310:1090 1:N:0:13
TTGGATCATCTTCGTCGAGTACGCTCAAGACGGAAGATCGGAAGA
+
FFFFFFFFFFFFFFFFFFFFFFFFFFFFFFFFFFFFFFFFFFFFF
@FS10000125:26:BPA73017-1023:1:1101:8460:1090 1:N:0:13
CCGGGGGATAAACTTCGTCGAGTACGCTCAAGACAGTAGATCGGA
+
FFFFFFFFFFFFFFFFFFFFFFFFFFFFFFFFFFFFFFFFFFFFF
@FS10000125:26:BPA73017-1023:1:1101:8760:1090 1:N:0:13
TTGAAACAACTTCGTCGAGTACGCTCAAACAATGAGATCGGAAGA
+
FFFFFFFFFFFFFFFFFFFFFFFFFFFFFFFFFFFFFFFFFFFFF
@FS10000125:26:BPA73017-1023:1:1101:9300:1090 1:N:0:13
TCGATGTAACTTCGTCGAGTACGCTCAAAATATAAGATCGGAAGA
+
FFFFFFFFFFFFFFFFFFFFFFFFFFFFFFFFFFFFFFFFFFFFF
@FS10000125:26:BPA73017-1023:1:1101:9790:1090 1:N:0:13
TTGATGGAACTTCGTCGAGTACGCTCAAGCATAGAGATCGGAAGA
+
FFFFFFFFFFFFFFFFFFFFFFFFFFFFFFFFFFFFFFFFFFFFF
@FS10000125:26:BPA73017-1023:1:1101:10680:1090 1:N:0:13
TCGTACTAACTTCGTCGAGTACGCTCAAGTAATTAGATCGGAAGA
+
FFFFFFFFFFFFFFFFFFFFFFFFFFFF:FFFFFFFFFFFFFFFF
@FS10000125:26:BPA73017-1023:1:1101:10850:1090 1:N:0:13
TCGGCGGAACTTCGTCGAGTACGCTCAATTTTGAAGATCGGAAGA
+
FFFFFFFFFFFFFFFFFFFFFFFFFFFFFFFFFFFFFFFFFFFFF
@FS10000125:26:BPA73017-1023:1:1101:11060:1090 1:N:0:13
CCGGTGCCAACTTCGTCGAGTACGCTCAAATCACGAGATCGGAAG
+
FFFFFFFFFFFFFFFFFFFFFFFFFFFFFFFFFFFFFFFFFFFFF
@FS10000125:26:BPA73017-1023:1:1101:11970:1090 1:N:0:13
TTGTGCTAACTTCGTCGAGTACGCTCAAATGTAGAGATCGGAAGA
+
FFFFFFFFFFFFFFFFFFFFFFFFFFFFFFFFFFFFFFFFFFFFF
@FS10000125:26:BPA73017-1023:1:1101:12710:1090 1:N:0:13
TGGCCATAACTTCGTCGAGTACGCTCAAAAGGATAGATCGGAAGA
+
FFFFFFFFFFFFFFFFFFFFFFFFFFF:FFFFFFFFFFFFFFFFF
@FS10000125:26:BPA73017-1023:1:1101:14170:1090 1:N:0:13
TCTGGAAACTTCTTGAGTACGCTCAATTGATAAGATCGGAAGAGC
+
:FFFFFFFFFFFFFFFFFFFFFFFFFFFFFFFFFFFFFFFFFFFF
@FS10000125:26:BPA73017-1023:1:1101:14570:1090 1:N:0:13
TTGTCTGAACTTCGTCGAGTACGCTCAAATGGTAAGATCGGAAGA
+
FFFFFFFFFFFFFFFFFFFFFFFFFFFFFFFFFFFFFFFFFFFFF
@FS10000125:26:BPA73017-1023:1:1101:15100:1090 1:N:0:13
TTGGTCGAACTTCGTCGAGTACGATCAAAGAGAAAGATCGGAAGA
+
FFFFFFFFFFFFFFFFFFFFFFFFFFFFFFFFFFFFFFFFFFFFF
@FS10000125:26:BPA73017-1023:1:1101:15170:1090 1:N:0:13
GGGGAACTTCGTCGAGTACGCTCAAAGAAACAGATCGGAAGAGCA
+
FFF,:FF:FF:FF:FFFFF:FFFFFFFF,:FF:FFFFFFFFFFF,
@FS10000125:26:BPA73017-1023:1:1101:15400:1090 1:N:0:13
TTGAATAAACTTCGTCGAGTACGCTCAACTCTAGAGATCGGAAGA
+
FFFFFFFFFFFFFFFFFFFFFFFFFFFFFFFFFFFFFFFFFFFFF
@FS10000125:26:BPA73017-1023:1:1101:15500:1090 1:N:0:13
TTGAAGGAACTTCGTCGAGTACGTTCAACTTGCCAGATCGGAAGA
+
:FFFFFFFFFFFFFFFFFFFFFFFFFFFFFFFFFFFFFFFFFFFF
@FS10000125:26:BPA73017-1023:1:1101:15880:1090 1:N:0:13
TTGGCTAAACTTCGTCGAGTACGCTCAAAGATGAAGATCGGAAGA
+
FFFFFFFFFFFFFFFFFFFFFFFFFFFFFFFFFFFFFFFFFFFFF
@FS10000125:26:BPA73017-1023:1:1101:16170:1090 1:N:0:13
TCTAACAACTTCGTCGAGTACGCTCAAATTTCCAGATCGGAAGAG
+
FFFFFFFFFFFFFFFFFFFFFFFFFFFFFFFFFFFFFFFFFFFFF
@FS10000125:26:BPA73017-1023:1:1101:16300:1090 1:N:0:13
CCACAACTTCGTCGAGTACGCTCAACATGTGAGATCGGAAGAGCA
+
FFFFFFFFFFFFFFFFFFFFFFFFFFFFFFFFFFFFFFFFFFFFF
@FS10000125:26:BPA73017-1023:1:1101:16340:1090 1:N:0:13
GAGGTGTTAACTTCGTCGAGTACGCTCAAGAGAGAAGATCGGAAG
+
FFFFFFFFFFFFFFFFFFFFFFFFFFFFFFFFFFFFFFFFFFFFF
@FS10000125:26:BPA73017-1023:1:1101:1080:1100 1:N:0:13
CTGGGCATAACTTCGTCGAGTACGCTCAATCGTAGAGATCGGAAG
+
FFFFFFFFFFFFFFFFFFFFFFFFFFFFFFFFFFFFFFFFFFFFF
@FS10000125:26:BPA73017-1023:1:1101:1390:1100 1:N:0:13
TTGTACAAACTTCGTCGAGTACGCTCAATAAATAAGATCGGAAGA
+
FFFFFFFFFFFFFFFFFFFFFFFFFFFFFFFFFFFFFFFFFFFFF
@FS10000125:26:BPA73017-1023:1:1101:1420:1100 1:N:0:13
TTGTATTAACTTCGTCGAGTACGCTCAAGTATGGAGATCGGAAGA
+
F,FFFFFFFFFFFFFFFFFFFF:FFFF,F:F,,FFFF:FFFFFFF
@FS10000125:26:BPA73017-1023:1:1101:1870:1100 1:N:0:13
AGGCTGGAACTTCGTCGAGTACGCTCAAAGTAAAAGATCGGAAGA
+
FFFFFFFFFFFFFFFFFFFFFFFFFFFFFFFFFFFFFFFFFFFFF
@FS10000125:26:BPA73017-1023:1:1101:1970:1100 1:N:0:13
TTGACCCAACTTCGTCGAGTACGCTCAACATCATAGATCGGAAGA
+
F:,FFFF:FFF:::FF:FFFFFFF,F,FFF,FFF::FFFFF,FFF
@FS10000125:26:BPA73017-1023:1:1101:2480:1100 1:N:0:13
GGGAACTTCGTCGAGTACGCTCAAACGTTTAGATCGGAAGAGCAC
+
FFFFFFFFFFFFFFFFFFFFFFFFFFFFFFFFFFFFFFFFFFFFF
@FS10000125:26:BPA73017-1023:1:1101:3160:1100 1:N:0:13
TTGATTCAACTTCGTCGAGTACGCTCAACCAGACAGATCGGAAGA
+
FFFFFFFFFFFFFFFFFFFFFFFFFFFFFFFFFFFFFFFFFFFFF
@FS10000125:26:BPA73017-1023:1:1101:3370:1100 1:N:0:13
GCTGGGGACAACTTCGTCGAGTACGCTCAACAAACAAGATCGGAA
+
FFFFFFFFFFFFFFFFFFFFFFFFFFFFFFFFFFFFFFFFFFFFF
@FS10000125:26:BPA73017-1023:1:1101:3410:1100 1:N:0:13
TTGGAATTTCGTCGAGTACGCTCAACAGTCTAGATCGGAAGAGCA
+
FFFFFFFFFFFFFFFFFFFFFFFFFFFFFFFFFFFFFFFFFFFFF
@FS10000125:26:BPA73017-1023:1:1101:3910:1100 1:N:0:13
TTGGCTGAACTTCGTCGAGTACGCTCAAAATAAGAGATCGGAAGA
+
FFFFFFFFFFFFFFFFFFFFFFFFFFFFFFFFFFFFFFFFFFFFF
@FS10000125:26:BPA73017-1023:1:1101:4830:1100 1:N:0:13
TTGACTGGAGTTCGTCGAGTACGCTCAAGTTGACAGATCGGAAGA
+
FF:FFFFFFFFFFFFFFFFFFFFFFFFFFFFFFFFFFFFFFFFFF
@FS10000125:26:BPA73017-1023:1:1101:5000:1100 1:N:0:13
CGGGTATTAACTTCGTCGAGTACGCTCAACTAACAAGATCGGAAG
+
FFFFFFFFFFFFFFFFFFFFFFFFFFFFFFFFFFFFFFFFFFFFF
@FS10000125:26:BPA73017-1023:1:1101:5200:1100 1:N:0:13
CCGGGGCAGAACTTCGTCGAGTACGCTCAACTGATTAGATCGGAA
+
FFFFFFFFFFFFFFFFFFFFFFFFFFFFFFFFFFFFFFFFFFFFF
@FS10000125:26:BPA73017-1023:1:1101:5400:1100 1:N:0:13
TGGTGGAAACTTCGTCGAGTACGCTCAACACCTGAGATCGGAAGA
+
F:FFFFFFFFFFFFFFFFFFFFFFFFFFFFFFFFFFFFFFFFFFF
@FS10000125:26:BPA73017-1023:1:1101:6840:1100 1:N:0:13
TTGGACCAACTTCGTCGAGTACGCTCAAGCCTGCAGATCGGAAGA
+
FFFFFFFFFFFFFFFFFFFFFFFFFFFFFFFFFFFFFFFFFFFFF
@FS10000125:26:BPA73017-1023:1:1101:6850:1100 1:N:0:13
TGGGTTTAACTTCGTCGAGTACGCTCAAACGTTAAGATCGGAAGA
+
F,FFFFFFFFFFFFFFFFFFFFFFFFFFFFFFFFFFFFFFFFFFF
@FS10000125:26:BPA73017-1023:1:1101:7010:1100 1:N:0:13
TTGTAACAACTTCGTCGAGTACGCTCAAGCTCTCAGATCGGAAGA
+
:FFFFFFFFFFFFFFFFFFFFFFFFFFFFFFFFFFFFFFFFFFFF
@FS10000125:26:BPA73017-1023:1:1101:7390:1100 1:N:0:13
CCCGAAGTAACTTCGTCGAGTACGCTCAAGTACATAGATCGGAAG
+
FFFFFFFFFFFFFFFFFFFFFFFFFFFFFFFFFFFFFFFFFFFFF
@FS10000125:26:BPA73017-1023:1:1101:8240:1100 1:N:0:13
TTGGAGGAAACTTCGTCGAGTACGCTCAAACGTATAGATCGGAAG
+
F:F:FFF:FFFFFFFFFFF:FFFFFFFFFFFFFFFFFFFFFFFFF
@FS10000125:26:BPA73017-1023:1:1101:8880:1100 1:N:0:13
TCGACTGGACTTCGTCGAGTACGCTCAACCGGTAAGATCGGAAGA
+
FFFFFFFFFFFFFFFFFFFFFFFFFFFFFFFFFFFFFFFFFFFFF
@FS10000125:26:BPA73017-1023:1:1101:9300:1100 1:N:0:13
TCGTTGGAACTTCGTCGAGTACGCTCAAGGACCTAGATCGGAAGA
+
:FFFFFFFFFFFFFFFFFFFFFFFFFFFFFFFFFFFFFFFFFFFF
@FS10000125:26:BPA73017-1023:1:1101:9970:1100 1:N:0:13
TTGCAACTTCGTCGAGTACGCTCAAGTAGATAGATCGGAAGAGCA
+
,,FFFFFFFFFFFFFFFFFFFFFFFFFFFFFFFFFFFFFFFFFFF
@FS10000125:26:BPA73017-1023:1:1101:10150:1100 1:N:0:13
TTGTGGCAACTTCGTCGAGTACGCTCAAGGTGGAAGATCGGAAGA
+
FFFFFFFFFFFFFFFFFFFFFFFFFFFFFFFFFFFFFFFFFFFFF
@FS10000125:26:BPA73017-1023:1:1101:10360:1100 1:N:0:13
TTGGTTTAATTTCGTCGAGTACGCTCAAAGCGAAAGATCGGAAGA
+
FFFFFFFFFFFFFFFFFFFFFFFFFFFFFFFFFFFFFFFFFFFFF
@FS10000125:26:BPA73017-1023:1:1101:11310:1100 1:N:0:13
TCTAGGAACTTCGTCGAGTACGCTCAAATGTTAAGATCGGAAGAG
+
FFFFFFFFFFFFFFFFFFFFFFFFFFFFFFFFFFFFFFFFFFFFF
@FS10000125:26:BPA73017-1023:1:1101:11330:1100 1:N:0:13
TCGGTAAAACTTCGTCGAGTACGCTCAAATCAATAGATCGGAAGA
+
FFFFFFFFFFFFFFFFFFFFFFFFFFFFFFFFFFFFFFFFFFFFF
@FS10000125:26:BPA73017-1023:1:1101:11500:1100 1:N:0:13
TTGGCTCAACTTCGTCGAGTACGCTCAAATCAGTAGATCGGAAGA
+
FFFFFFFFFFFFFFFFFFFFFFFFFFFFFFFFFFFFFFFFFFFFF
@FS10000125:26:BPA73017-1023:1:1101:11650:1100 1:N:0:13
TGGCAGTAACTTCGTCGAGTACGCTCAAAACAGGAGATCGGAAGA
+
FFFFFFFFFFFFFFFFFFFFFFFFFFFFFFFFFFFFFFFFFFFFF
@FS10000125:26:BPA73017-1023:1:1101:12240:1100 1:N:0:13
TTGGAGTAACTTCGTCGAGTACGCTCAATGCACCAGATCGGAAGA
+
FFFFFFFFFFFFFFFFFFFFFFFFFFFFFFFFFFFFFFFFFFFFF
@FS10000125:26:BPA73017-1023:1:1101:12500:1100 1:N:0:13
TCGATAAAACTTCGTCGAGTACGCTCAAAAGCACAGATCGGAAGA
+
FFFFFFFFFFFFFFFFFFFFFFFFFFFFFFFFFFFFFFFFFFFFF
@FS10000125:26:BPA73017-1023:1:1101:12710:1100 1:N:0:13
TTGGCTCAACTTCGTCGAGTACGCTCAACAGTCAAGATCGGAAGA
+
F,FF:FFFFFFFFFFFFFFFFFFFFFFF,::,::FFFFFFFFFFF
@FS10000125:26:BPA73017-1023:1:1101:13350:1100 1:N:0:13
TTGGGTAAAACTTCGTCGAGTACGCTCAATCCATTAGATCGGAAG
+
FFFFFFFFFFFFFFFFFFFFFFFFFFFFFFFFFFFFFFFFFFFFF
@FS10000125:26:BPA73017-1023:1:1101:13570:1100 1:N:0:13
GCGTACTCGACTGATCTTCGTCGAGTACGCTCAACTTAAAAGATC
+
FFFFFFFFFFFFFFFFFFFFFFFFFFFFFFFFFFFFFFFFFFFFF
@FS10000125:26:BPA73017-1023:1:1101:13750:1100 1:N:0:13
TTGAGAACTTCGTCGAGTACGCTCAATTTATTAGATCGGAAGAGC
+
FFFFFFFFFFFFFFFFFFFFFFFFFFFFFFFFFFFFFFFFFFFFF
@FS10000125:26:BPA73017-1023:1:1101:14020:1100 1:N:0:13
TTGACTGGACTTCGTCGAGTACGCTCAAAACACGAGATCGGAAGA
+
FFFFFFFFFFFFFFFFFFFFFFFFFFFFFFFFFFFFFFFFFFFFF
@FS10000125:26:BPA73017-1023:1:1101:14170:1100 1:N:0:13
TGGGCTCAACTTCGTCGAGTACGCTCAATCTGAGAGATCGGAAGA
+
:FFFFFFFFFFFFFFFFFFFFFFFFFFFFF,F:FFFFFFFFFFFF
@FS10000125:26:BPA73017-1023:1:1101:14290:1100 1:N:0:13
TCGGGCACAACTTCGTCGAGTACGCTCAAGTAGATAGATCGGAAG
+
:FFFFFFFFFFFFFFFFFFFFFFFFFFFFFFFFFFFFFFFFFFFF
@FS10000125:26:BPA73017-1023:1:1101:15360:1100 1:N:0:13
TGGGGGTAACTTCGTCGAGTACGCTCAAGCCTGAAGATCGGAAGA
+
FFFFFFFFFFFFFFFFFFFFFFFFFFFFFFFFFFFFFFFFFFFFF
@FS10000125:26:BPA73017-1023:1:1101:15400:1100 1:N:0:13
TTGGTGGAACTTCGTCGAGTACGCTCAATGCAGAAATCGGAAGAG
+
FFFFFFFFFFFFFFFFFFFFFFFFFFFFFFFFFFFFFFFFFFFFF
@FS10000125:26:BPA73017-1023:1:1101:15490:1100 1:N:0:13
CAGGGTGAAACTTCGTCGAGTACGCTCAACACTAGAGATCGGAAG
+
FFFFFFFFFFFFFFFFFFFFFFFFFFFFFFFFFFFFFFFFFFFFF
@FS10000125:26:BPA73017-1023:1:1101:15690:1100 1:N:0:13
TCGGGGCTGGAACTTCGTCGAGTACGCTCAAATGTAGAGATCGGA
+
,FFFF:FF::FFF:FFF:FFF:::FFFFFFFFFFFFFF:F::FFF
@FS10000125:26:BPA73017-1023:1:1101:15840:1100 1:N:0:13
TCCGGCGCGACTTCGTCGAGTACGCTCAATCTGAGAGATCGGAAG
+
FFF:FFFFF:FFFFFFFFFFFFFFFFFF:FFFFFFFFFFFFFFFF
@FS10000125:26:BPA73017-1023:1:1101:16250:1100 1:N:0:13
TTGACTGGACTTCGTCGAGTACGCTCAACCGGCAAGATCGGAAGA
+
FF,FFFFFFFFFFFFFFFFFFFFFFFFFFFFFFFFFFFFFFFFFF
@FS10000125:26:BPA73017-1023:1:1101:16430:1100 1:N:0:13
TCGGGCCAAACTTCGTCGAGTACGCTCAAAGCTCGAGATCGGAAG
+
FFFFFFFFFFFFFFFFFFFFFFFFFFFFFFFFFFFFFFFFFFFFF
@FS10000125:26:BPA73017-1023:1:1101:2160:1110 1:N:0:13
TTGTACGAACTTCGTCGAGTACGCTCAACGGGAAAGATCGGAAGA
+
FFFFFFFFFFFFFFFFFFFFFFFFFFFFFFFFFFFFFFFFFFFFF
@FS10000125:26:BPA73017-1023:1:1101:2480:1110 1:N:0:13
TTGACTGGACTTCGTCGAGTACGCTCAACTGGATAGATCGGAAGA
+
FFFFFFFFFFFFFFFFFFFFFFFFFFFFFFFFFFFFFFFFFFFFF
@FS10000125:26:BPA73017-1023:1:1101:2520:1110 1:N:0:13
TCTAAGAACTTCGTCGAGTACGCTCAAGAACTTAGATCGGAAGAG
+
FFFFFFFFFFFFFFFFFFFFFFFFFFFFFFFFFFFFFFFFFFFFF
@FS10000125:26:BPA73017-1023:1:1101:2990:1110 1:N:0:13
CTGTACGAACTTCGTCGAGTACGCTCAAGTAATAAGATCGGAAGA
+
FFFFFFFFFFFFFFFFFFFFFFFFFFFFFFFFFFFFFFFFFFFFF
@FS10000125:26:BPA73017-1023:1:1101:3530:1110 1:N:0:13
TTGTGGGATCTTCGTCGAGTACGCTCAAAGATATAGATCGGAAGA
+
FFFF,F,F,:F,::,F,F:,,F,F:FFFF,,FFFF:::FF:FF,F
@FS10000125:26:BPA73017-1023:1:1101:3740:1110 1:N:0:13
ATGACTGGACTTCGTCGAGTACGCTCAAACTCCCAGATCGGAAGA
+
F:FFFFFFFFFFFFFFFFFFFFFFFFFFFFFFFFFFFFFFFFFFF
@FS10000125:26:BPA73017-1023:1:1101:4990:1110 1:N:0:13
CTTCGTCGAGTACGCTCAAAGTATTAGATCGGAAGAGCACACGTC
+
FFFFFFFFFFFFFFFFFFFFFFFFFFFFFFFFFFFFFFFFFFFFF
@FS10000125:26:BPA73017-1023:1:1101:5500:1110 1:N:0:13
TTGATTTAACTTCGTCGAGTACGCTCAAGTTTGAAGATCGGAAGA
+
FFFFFFFFFFFFFFFFFFFFFFFFFFFFFFFFFFFFFFFFFFFFF
@FS10000125:26:BPA73017-1023:1:1101:5530:1110 1:N:0:13
GCGATCAAACTTCGTCGAGTACGCTCAATGAGCCAGATCGGAAGA
+
FFFFFFFFFFFFFFFFFFFFFFFFFFFFFFFFFFFFFFFFFFFFF
@FS10000125:26:BPA73017-1023:1:1101:6620:1110 1:N:0:13
GGGGTTAACTTCGTCGAGTACGCTCAAACCTCGAGATCGGAAGAG
+
::FFFFFFFFFFFFFFFFFFFFFFFFFFFFFFFFFFFFFFFFFFF
@FS10000125:26:BPA73017-1023:1:1101:6780:1110 1:N:0:13
CAGGGCAAAACTTCGTCGAGTACGCTCAAGACTCTAGATCGGAAG
+
FFFFFFFFFFFFFFFFFFFFFFFFFFFFFFFFFFFFFFFFFFFFF
@FS10000125:26:BPA73017-1023:1:1101:6990:1110 1:N:0:13
TTGGCCCAACTTCGTCGAGTACGCTCAAGAGCAAAGATCGGAAGA
+
FFFFFFFFFFFFFFFFFFFFFFFFFFFFFFFFFFFFFFFFFFFFF
@FS10000125:26:BPA73017-1023:1:1101:7760:1110 1:N:0:13
TCGGAGTAAACTTCGTCGAGTACGCTCAAGGATGGAGATCGGAAG
+
FFFFFFFFFFFFFFFFFFFFF:FFFFFFFFFFFFFFFFFFFFFFF
@FS10000125:26:BPA73017-1023:1:1101:8080:1110 1:N:0:13
TCGGACCAACTTCGTCGAGTACGCTCAAGAGTCAAGATCGGAAGA
+
FFFFFFFFFFFFFFFFFFFFFFFFFFFFFFFFFFFFFFFFFFFFF
@FS10000125:26:BPA73017-1023:1:1101:8540:1110 1:N:0:13
TTGACTGGAGTTCAGACAGTACGCTCAAACGCCAAGATCGGAAGA
+
FFFFFFFFFFFFFFFFFFFFFFFFFFFFFFFFFFFFFFFFFFFF:
@FS10000125:26:BPA73017-1023:1:1101:8840:1110 1:N:0:13
CTGGTCAAACTTCGTCGAGTACGCTCAATGAAATAGATCGGAAGA
+
FFFFFFFFFFFFFFFFFFFFFFFFFFFFFFFFFFFFFFFFFFFFF
@FS10000125:26:BPA73017-1023:1:1101:8930:1110 1:N:0:13
TTGTATTATCTTCGTCGAGTACGCTCAAGGACTAAGATCGGAAGA
+
FFFFFFF:FFFFFFFFFFFFFFFFFFFFFFFFFFFFFFFFFFFFF
@FS10000125:26:BPA73017-1023:1:1101:10230:1110 1:N:0:13
TCGCCGGAACTTCGTCGAGTACGCTCAAGTTTGCAGATCGGAAGA
+
FFFFFFFFFFFFFFFFFFFFFFFFFFFFFFFFFFFFFFFFFFFFF
@FS10000125:26:BPA73017-1023:1:1101:10430:1110 1:N:0:13
TTGGTGCAACTTCGTCGAGTACGCTCAACGTTTGAGATCGGAAGA
+
F,,,,,F:FFFFFFFFFFFFFFFFFFF,,,:,,,,F:FFF:F,FF
@FS10000125:26:BPA73017-1023:1:1101:10770:1110 1:N:0:13
TTGGAACTTCGTCGAGTACGCTCAAAACACTAGATCGGAAGAGCA
+
FFFFFFFFFFFFFFFFFFFFFFFFFFFFFFFFFFFFFFFFFFFFF
@FS10000125:26:BPA73017-1023:1:1101:10890:1110 1:N:0:13
TAGTAGGAACTTCGTCGAGTACGCTCAAGGAGATAGATCGGAAGA
+
FFFFFFFFFFFFFFFFFFFFFFFFFFFFFFFFFFFFFFFFFFFFF
@FS10000125:26:BPA73017-1023:1:1101:10950:1110 1:N:0:13
TTGAACTTCGTCGAGTACGCTCAACCGGCAAGATCGGAAGAGCAC
+
FFFFFFFFFFFFFFFFFFFFFFFFFFFFFFFFFFFFFFFFFFFFF
@FS10000125:26:BPA73017-1023:1:1101:12220:1110 1:N:0:13
TTGTCGGAACTTCGTCGAGTACGCTCAAGCAAATAGATCGGAAGA
+
FFFFFFFFFFFFFFFFFFFFFFFFFFFFFFFFFFFFFFFFFFFFF
@FS10000125:26:BPA73017-1023:1:1101:12510:1110 1:N:0:13
TTGTCAAAACTTCGTCGAGTACGCTCAAATAAAGAGATCGGAAGA
+
FFFFFFFFFFFFFFFFFFFFFFFFFFFFFFFFFFFFFFFFFFFFF
@FS10000125:26:BPA73017-1023:1:1101:12560:1110 1:N:0:13
ACGGCCTAACTTCGTCGAGTACGCTCAAGGTTGCAGATCGGAAGA
+
FFFFFFFFFFFFFFFFFFFFFFFFFFFFFFFFFFFFFFFFFFFFF
@FS10000125:26:BPA73017-1023:1:1101:12790:1110 1:N:0:13
TCGGGCCGACCTTCGTCGAGTACGCTCAAAGGTATAGATCGGAAG
+
FFFFFFFFFFFFFFFFFFFFFFFFFFFFFFFFFFFFFFFFFFFFF
@FS10000125:26:BPA73017-1023:1:1101:13780:1110 1:N:0:13
ATGGTACAACTTCGTCGAGTACGCTCAACTAAGTAGATCGGAAGA
+
FFFFFFFFFFFFFFFFFFFFFFFFFFFFFFFFFFFFFFFFFFFFF
@FS10000125:26:BPA73017-1023:1:1101:13790:1110 1:N:0:13
TCTTCGTCGAGTACGCTCAACCTTAAAGATCGGAAGAGCACACGT
+
FFFFFFFFFFFFFFFFFFFFFFFFFFFFFFFFFFFFFFFFFFFFF
@FS10000125:26:BPA73017-1023:1:1101:14140:1110 1:N:0:13
TTGCTTAACTTCGTCGAGTATGCTCAACTCAAGAGATCGGAAGAG
+
,FFFFFFFFFFFFFFFFFFFFFFFFFFFFFFFFFFFFFFFFFFFF
@FS10000125:26:BPA73017-1023:1:1101:14470:1110 1:N:0:13
TTGACGCAACTTCGTCGAGTACGCTCAAATGGAAAGATCGGAAGA
+
FF:FFFFFFFFFFFFFFFFFFFFFFFFFFFFFFFFFFFFFFFFFF
@FS10000125:26:BPA73017-1023:1:1101:14620:1110 1:N:0:13
TTGAAGAAACTTCGTCGAGTACGCTCAAGGTCATAGATCGGAAGA
+
FFFFFFFFFFFFFFFFFFFFFFFFFFFFFFFFFFFFFFFFFFFFF
@FS10000125:26:BPA73017-1023:1:1101:14840:1110 1:N:0:13
TCGTCGAGTACGCTCAATTCAGAAGATCGGAAGAGCACACGTCTG
+
FFFFFFFFFFFFFFFFFFFFFFFFFFFFFFFFFFFFFFFFFFFFF
@FS10000125:26:BPA73017-1023:1:1101:15120:1110 1:N:0:13
TTGTGCTAACTTCGTCGAGTACGCTCAACCTACCAGATCGGAAGA
+
FFFFFFFF:FFFFFFFFFFFFFFFFFFFFFFFFFFFFFFFFFFFF
@FS10000125:26:BPA73017-1023:1:1101:15180:1110 1:N:0:13
TTGGTTTAACTTCGTCGAGTACGCTCAAATCGTAAGATCGGAAGA
+
FFFF:,:FFFFFFFFFFFFFFFFFFFFFFF:,:FFFFFFFFFFFF
@FS10000125:26:BPA73017-1023:1:1101:15270:1110 1:N:0:13
CTGATGGAACTTCGTCGAGTACGCTCAAGTTTAGAGATCGGAAGA
+
:FFFFFFFFFFFFFFFFFFFFFFFFFFFF:FFFFFFFFFFFFFFF
@FS10000125:26:BPA73017-1023:1:1101:15680:1110 1:N:0:13
TTGCAACTTCGTCGAGTACGCTCAACTCTATAGATCGGAAGAGCA
+
FFFFFFFFFFFFFFFFFFFFFFFFFFFFFFFFFFFFFFFFFFFFF
@FS10000125:26:BPA73017-1023:1:1101:16250:1110 1:N:0:13
TTGGTTTAACTTCGTCGAGTACGCTCAAACCTTAAGATCGGAAGA
+
FF::FFFFFFFFFFFFFFFFFFFFFF:FFFFFF:FFFFFFF:FFF
@FS10000125:26:BPA73017-1023:1:1101:16360:1110 1:N:0:13
CCGGCGAAAACTTCGTCGAGTACGCTCAACTGTTAAGATCGGAAG
+
FFFFFFFFFFFFFFFFFFFFFFFFFFFFFFFFFFFFFFFFFFFFF
@FS10000125:26:BPA73017-1023:1:1101:16380:1110 1:N:0:13
CTGCCAACTTCGTCGAGTACGCTCAATGTTCGAGATCGGAAGAGC
+
F:FFFFFFFFFFFFFFFFFFFFFFFFFFFFFFFFFFFFFFFFFFF
@FS10000125:26:BPA73017-1023:1:1101:1140:1120 1:N:0:13
TTGGTACAACTTCGTCGAGTACGCTCAATAGGAAAGATCGGAAGA
+
FFFFFFFFFFFFFFFFFFFFFFFFFFFFFFFFFFFFFFFFFFFFF
@FS10000125:26:BPA73017-1023:1:1101:1180:1120 1:N:0:13
TTGGAAAAACTTCGTCGAGTACGCTCAAATCGCTAGATCGGAAGA
+
FFFFFFFFFFFFFFFFFFFFFFFFFFFFFFFFFFFFFFFFFFFFF
@FS10000125:26:BPA73017-1023:1:1101:1490:1120 1:N:0:13
TTTGACGAAACTTCGTCGAGTACGCTCAATTAGTTAGATCGGAAG
+
FFFFFFFFFFFFFFFFFFFFFFFFFFFFFFFFFFFFFFFFFFFFF
@FS10000125:26:BPA73017-1023:1:1101:1550:1120 1:N:0:13
GCGCTAACTTCGTCGAGTACGCTCAAAATTTGAGATCGGAAGAGC
+
FFFFFFFFFFFFFFFFFFFFFFFFFFFFFFFFFFFFFFFFFFFFF
@FS10000125:26:BPA73017-1023:1:1101:2490:1120 1:N:0:13
TCCAAACTTCGTCGAGTACGCTCAAACTCCAAGATCGGAAGAGCA
+
FFFFFFFFFFFFFFFFFFFFFFFFFFFFFFFFFFFFFFFFFFFFF
@FS10000125:26:BPA73017-1023:1:1101:3290:1120 1:N:0:13
TTGATTGAACTTCGTCGAGTACGCTCAAAGACTCAGATCGGAAGA
+
FFFFFFFFFFFFFFFFFFFFFFFFFFFFFFFFFFFFFFFFFFFFF
@FS10000125:26:BPA73017-1023:1:1101:3310:1120 1:N:0:13
TCGGCCTAACTTCGTCGAGTACGCTCAATTATCGAGATCGGAAGA
+
FFFFFFFFFFFFFFFFFFFFFFFFFFFFFFFFFFFFFFFFFFFFF
@FS10000125:26:BPA73017-1023:1:1101:3410:1120 1:N:0:13
TTGGCTAAACTTCGTCGAGTACGCTCAATAAACGAGATCGGAAGA
+
FFFFFFFFFFFFFFFFFFFFFFFFFFFFFFFFFFFFFFFFFFFFF
@FS10000125:26:BPA73017-1023:1:1101:3760:1120 1:N:0:13
TTGTGCAAACTTCGTCGAGTACGCTCAAATGTTGAGATCGGAAGA
+
FFFFFFFFFFFFFFFFFFFFFFFFFFFFFFFFFFFFFFFFFFFFF
@FS10000125:26:BPA73017-1023:1:1101:3770:1120 1:N:0:13
TTGCCTAAACTTCGTCGAGTACGCTCAACAATCTAGATCGGAAGA
+
FFFFFFFFFFFFFFFFFFFFFFFFFFFFFFFFFFFFFFFFFFFFF
@FS10000125:26:BPA73017-1023:1:1101:4270:1120 1:N:0:13
TGTATGAACTTCGTCTAGTACGCTCAACTTCTGAGATCGGAAGAG
+
FFFFFFFFFFFFFFFFFFFFFFFFFFFFFFFFFFFFFFFFFFFFF
@FS10000125:26:BPA73017-1023:1:1101:4500:1120 1:N:0:13
GGGATAACTTCGTCGAGTACGCTCAAGATGAAAGATCGGAAGAGC
+
FFFFFFFFFFFFFFFFFFFFFFFFFFFFFFFFFFFFFFFFFFFFF
@FS10000125:26:BPA73017-1023:1:1101:5590:1120 1:N:0:13
TTGGAACAACTTCGTCGAGTACGGCATACCTTCGTCGAGTACGCT
+
FFFFFFFFFFFFFFFFFFFFFFFFFFFFFFFFFFFFFFFFFFFFF
@FS10000125:26:BPA73017-1023:1:1101:5800:1120 1:N:0:13
TTGTGGGAACTTCGTCGAGTACGCTCAAATTATGAGATCGGAAGA
+
FFFFFFFFFFFFFFFFFFFFFFFFFFFFFFFFFFFFFFFFFFFFF
@FS10000125:26:BPA73017-1023:1:1101:5830:1120 1:N:0:13
TTGGTCGAACTTCGTCGAGTACGCTCAAGATCAGAGATCGGAAGA
+
FFFFFFFFFFFFFFFFFFFFFFFFFFFFFFFFFFFFFFFFFFFFF
@FS10000125:26:BPA73017-1023:1:1101:6750:1120 1:N:0:13
CCGGGCTCAAACTTCGTCGAGTACGCTCAATTTAGGAGATCGGAA
+
FFFFFFFFFFFFFFFFFFFFFFFFFFFFFFFFFFFFFFFFFFFFF
@FS10000125:26:BPA73017-1023:1:1101:7220:1120 1:N:0:13
GGGCCAAACTTCGTCGAGTACGCTCAAAGAGATAGATCGGAAGAG
+
,,FFFFF,FFFFF:FFFFFFFFF::FFFFFFFFFFFFFFFFF:FF
@FS10000125:26:BPA73017-1023:1:1101:8010:1120 1:N:0:13
TTGGATGAACTTCGTCGAGTACGCTCAAATACTGAGACCGGAAGA
+
:FFFFFFFFFFFFFFFFFFFFFFFFFFFFFFFFFFFF:FFFFFFF
@FS10000125:26:BPA73017-1023:1:1101:8410:1120 1:N:0:13
CCCTAGCAACTTCGTCGAGTACGCTCAAGAAAGTAGATCGGAAGA
+
FFFFF:FFFFFFFFFFFFFFFFFFFFFFFFFFFFFFFFFFFFFFF
@FS10000125:26:BPA73017-1023:1:1101:8730:1120 1:N:0:13
TTGAAAGAACTTCGTCGAGTACGCTCAAAGAAACAGATCGGAAGA
+
FFFFFFFFFFFFFFFFFFFFFFFFFFFFFFFFFFFFFFFFFFFFF
@FS10000125:26:BPA73017-1023:1:1101:8880:1120 1:N:0:13
CTGGAAACTTCGTCGAGTACGCTCAATAAAAAAGATCGGAAGAGC
+
FFFFFFFFFFFFFFFFFFFFFFFFFFFFFFFFFFFFFFFFFFFFF
@FS10000125:26:BPA73017-1023:1:1101:8900:1120 1:N:0:13
TTGAAAGAACTTCGTCGAGTACGCTCAAAGAAACAGATCGGAAGA
+
FFFFFFFFFFFFFFFFFFFFFFFFFFFFFFFFFFFFFFFFFFFFF
@FS10000125:26:BPA73017-1023:1:1101:9370:1120 1:N:0:13
CGGTACTAATTTCGTCGAGTACGCTCAAGTCCATAGATCGGAAGA
+
F:FFFFFFFFFFFFFFFFFFFFFFFFFFFFFFFFFFFFFFFFFFF
@FS10000125:26:BPA73017-1023:1:1101:9770:1120 1:N:0:13
TTGGGGTCAACTTCGTCGAGTACGCTCAAAAAACGAGATCGGAAG
+
FFFFFFFFFFFFFFFFFFFFF:FFFFFFFF:FFF:FFFFFFFFFF
@FS10000125:26:BPA73017-1023:1:1101:10130:1120 1:N:0:13
TTGGGATAAACTTCGTCGAGTACGCTCAACATGCCAGATCGGAAG
+
F:F::FFFFFFFFFFFFFFFFFFFFFFFFFFF:FFFFFFFFFFFF
@FS10000125:26:BPA73017-1023:1:1101:10150:1120 1:N:0:13
TTGACTGGACTTCGTCGAGTACGCTCAACATCTAAGATCGGAAGA
+
FF:FFFFFFFFFFFFFFFFFFFFFFFFFFFFFFFFFFFFFFFFFF
@FS10000125:26:BPA73017-1023:1:1101:11060:1120 1:N:0:13
TGGCAAAAACTTCGTCGAGTACGCTCAAACCTATAGATCGGAAGA
+
FFFFFFFFFFFFFFFFFFFFFFFFFFFFFFFFFFFFFFFFFFFFF
@FS10000125:26:BPA73017-1023:1:1101:11790:1120 1:N:0:13
TTGTTGGAACTTCGTCGAGTACGCTCAACTAAAAAGATCGGAAGA
+
FFFFFFFFFFFFFFFFFFFFFFFFFFFFFFFFFFFFFFFFFFFFF
@FS10000125:26:BPA73017-1023:1:1101:11880:1120 1:N:0:13
TTGTCGCAACTTCGTCGAGTACGCTCAAAAGATCAGATCGGAAGA
+
FFFFFFFFFFFFFFFFFFFFFFFFFFFFFFFFFFFFFFFFFFFFF
@FS10000125:26:BPA73017-1023:1:1101:12310:1120 1:N:0:13
TCTATTAACTTCGTCGAGTACGCTCAATCTGCGAGATCGGAAGAG
+
FFFFFFFFFFFFFFFFFFFFFFFFFFFFFFFFFFFFFFFFFFFFF
@FS10000125:26:BPA73017-1023:1:1101:13720:1120 1:N:0:13
TAGGAACTTCGTCGAGTACGCTCAAGTTTGAAGATCGGAAGAGCA
+
FFFFFFFFFFFFFFFFFFFFFFFFFFFFFFFFFFFFFFFFFFFFF
@FS10000125:26:BPA73017-1023:1:1101:14560:1120 1:N:0:13
TCCGGAGGAACTTCGTCGAGTACGCTCAAAGATATAGATCGGAAG
+
FFFFFFFFFFFFFFFFFFFFFFFFFFFFFFFFFFFFFFFFFFFFF
@FS10000125:26:BPA73017-1023:1:1101:15080:1120 1:N:0:13
TCGGCTACACTTCGTCGAGTACGCTCAAATAAACAGATCGGAAGA
+
FFFFFFFFFFFFFFFFFFFFFFFFFFFFFFFFFFFFFFFFFFFFF
@FS10000125:26:BPA73017-1023:1:1101:15200:1120 1:N:0:13
TTGTTGTAACTTTGTCGAGTACGCTCAATAGTCAAGATCGGAAGA
+
FFFFFFFFFFFFFFFFFFFFFFFFFFFFFFFFFFFFFFFFFFFFF
@FS10000125:26:BPA73017-1023:1:1101:15220:1120 1:N:0:13
TTGACTGGACTTCGTCGAGTACGCTCAATACGAAAGATCGGAAGA
+
FFFFFFFFFFFFFFFFFFFFFFFFFFFFFFFFFFFFFFFFFFFFF
@FS10000125:26:BPA73017-1023:1:1101:15490:1120 1:N:0:13
TGGGTTGAACTTCGTCGAGTACGCTCAAATTCAGAGATCGGAAGA
+
FFFFFFFFFFFFFFFFFFFFFFFFFFFFFFFFFFFFFFFFFFFFF
@FS10000125:26:BPA73017-1023:1:1101:16030:1120 1:N:0:13
TCTCGTAACTTCGTCGAGTACGCTCAAAATCTGAGATCGGAAGAG
+
FFFFFFFFFFFFFFFFFFFFFFFFFFFFFFFFFFFFFFFFFFFFF
@FS10000125:26:BPA73017-1023:1:1101:1090:1130 1:N:0:13
CTGGAGTAAACTTCGTCGAGTACGCTCAATTATATAGATCGGAAG
+
FFFFFFFFFFFFFFFFFFFFFFFFFFFFFFFFFFFFFFFFFFFFF
@FS10000125:26:BPA73017-1023:1:1101:1170:1130 1:N:0:13
TTGGAAAAACTTCGTCGAGTACGCTCAAATCGCTAGATCGGAAGA
+
FFFFFFFFFFFFFFFFFFFFFFFFFFFFFFFFFFFFFFFFFFFFF
@FS10000125:26:BPA73017-1023:1:1101:1790:1130 1:N:0:13
TCTTATAACTTCGTCGAGTACGCTCAATAAATCAGATCGGAAGAG
+
:FFFFFFFFFFFFFFFFFFFFFFFFFFFFFFFFFFFFFFFFFFFF
@FS10000125:26:BPA73017-1023:1:1101:1840:1130 1:N:0:13
CCGTGGGGGGAATAACTTCGTCGAGTACGCTCAAGAAAGAAGATC
+
FFFFFFFFFFFFFFFFFFFFFFFFFFFFFFFFFFFFFFFFFFFFF
@FS10000125:26:BPA73017-1023:1:1101:2780:1130 1:N:0:13
TCGCAATAACTTCGTCGAGTACGCTCAATCAGTTAGATCGGAAGA
+
FFFFFFFFFFFFFFFFFFFFFFFFFFFFFFFFFFFFFFFFFFFFF
@FS10000125:26:BPA73017-1023:1:1101:2800:1130 1:N:0:13
TTGGCAACTTCGTCGAGTACGCTCAAAACAGTAGATCGGAAGAGC
+
FFFFFFFFFFFFFFFFFFFFFFFFFFFFFFFFFFFFFFFFFFFFF
@FS10000125:26:BPA73017-1023:1:1101:2820:1130 1:N:0:13
TTGTGCCAACTTCGTCGAGTACGCTCAATCTAAAAGATCGGAAGA
+
F,FFFFFFFFFFFFFFFFFFFF:FFFFFFFFFFFFFFFFFFFFFF
@FS10000125:26:BPA73017-1023:1:1101:2950:1130 1:N:0:13
TGGGCGGAACTTCGTCGAGTACGCTCAAAAGAAAAGATCGGAAGA
+
,F:FFFFFFFFFFFFFFFFFFFFFFFFFFFFFFFFFFFFFFFFFF
@FS10000125:26:BPA73017-1023:1:1101:3120:1130 1:N:0:13
TTGACTTCGTCGAGTACGCTCAAATCGATAGATCGGAAGAGCACA
+
FFFFFFFFFFFFFFFFFFFFFFFFFFFFFFFFFFFFFFFFFFFFF
@FS10000125:26:BPA73017-1023:1:1101:3770:1130 1:N:0:13
ATGACTGGACTTCGTCGAGTACGCTCAAACTCCCAGATCGGAAGA
+
FFFFFFFFFFFFFFFFFFFFFFFFFFFFFFFFFFFFFFFFFFFFF
@FS10000125:26:BPA73017-1023:1:1101:3930:1130 1:N:0:13
TTGAAGGAACTTCGTCGGTACGCTCAAACTCAGAGATCGGAAGAG
+
FFFFFFFFFFFFFFFFFFFFFFFFFFFFFFFFFFFFFFFFFFFFF
@FS10000125:26:BPA73017-1023:1:1101:4090:1130 1:N:0:13
TTGTAATAACTTCGTCGAGTACGCTCAAAACTAAAGATCGGAAGA
+
FFFFFFFF:FFFFFFFFFFFFFFFFFFFFFFFFFFFFFFFFFFFF
@FS10000125:26:BPA73017-1023:1:1101:4120:1130 1:N:0:13
TGGAGGCAACTTCGTCGAGTACGCTCAAGTGCCAAGATCGGAAGA
+
FFFFFFFFFFFFFFFFFFFFFFFFFFFFFFFFFFFFFFFFFFFFF
@FS10000125:26:BPA73017-1023:1:1101:4750:1130 1:N:0:13
TGGTTCAACTTCGTCGAGTACGCTCAACGTTATAGATCGGAAGAG
+
FFFFFFFFFFFFFFFFFFFFFFFFFFFFFFFFFFFFFFFFFFFFF
@FS10000125:26:BPA73017-1023:1:1101:5150:1130 1:N:0:13
TTGATGCAACTTCGTCGAGTACGCTCAAACCTTAAGATCGGAAGA
+
FFFFFFFFFFFFFFFFFFFFFFFFFFFFFFFFFFFFFFFFFFFFF
@FS10000125:26:BPA73017-1023:1:1101:5480:1130 1:N:0:13
GGGGGAACTAACTTCGTCGAGTACGCTCAATTTCTAAGATCGGAA
+
F:FF:FFFFFFFFFFFFFFFFFFFFFFFFF:FFFFFFFFFFFFFF
@FS10000125:26:BPA73017-1023:1:1101:6020:1130 1:N:0:13
CTGCAAGAACTTCGTCGAGTACGCTCAAGAACAGAGATCGGAAGA
+
FFFFFFFFFFFFFFFFFFFFFFFFFFFFFFFFFFFFFFFFFFFFF
@FS10000125:26:BPA73017-1023:1:1101:6070:1130 1:N:0:13
AGGAACCTCGTCGAGTACGCTCAAGAGATAAGATCGGAAGAGCAC
+
FFFFFFFFFFFFFFFFFFFFFFFFFFFFFFFFFFFFFFFFFFFFF
@FS10000125:26:BPA73017-1023:1:1101:6230:1130 1:N:0:13
TTGGTAGAACTTCGTCGAGTACGCTCAAGATTTGAGATCGGAAGA
+
FFFFFFFFFFFFFFFFFFFFFFFFFFFFFFFFFFFFFFFFFFFFF
@FS10000125:26:BPA73017-1023:1:1101:6600:1130 1:N:0:13
TTGCAATAACTTCGTCGAGTACGCTCAATTAGACAGATCGGAAGA
+
FFFFFFFFFFFFFFFFFFFFFFFFFFFFFFFFFFFFFFFFFFFFF
@FS10000125:26:BPA73017-1023:1:1101:7120:1130 1:N:0:13
TTGGGGACAACTTCGTCGAGTACGCTCAAGCAAATAGATCGGAAG
+
FFFFFFFFFFFFFFFFFFFFFFFFFFFFFFFFFFFFFFFFFFFFF
@FS10000125:26:BPA73017-1023:1:1101:8350:1130 1:N:0:13
AAGGAAGGAACTTCGTCGAGTACGCTCAAGGAAACAGATCGGAAG
+
FFFFFFFFFFFFFFFFFFFFFFFFFFFFFFFFFFFFFFFFFFFFF
@FS10000125:26:BPA73017-1023:1:1101:8780:1130 1:N:0:13
TTGCCAACTTCGTCGAGTACGCTCAAAATGAAAGATCGGAAGAGC
+
FFFFFFFFFFFFFF:FFFFFFFFFFFFFFFFFFFFFFFFFFFFFF
@FS10000125:26:BPA73017-1023:1:1101:9100:1130 1:N:0:13
TTGTTTAACTTCGTCGAGTACGCTCAAATCCAAAGATCGGAAGAG
+
:FFFFFFFFFFFFFFFFFFFFFFFFFFFFFFFFFFFFFFFFFFFF
@FS10000125:26:BPA73017-1023:1:1101:9360:1130 1:N:0:13
TGGCCGGAACTTCGTCGAGTACGCTCAATCGGGCAGATCGGAAGA
+
FFFFFFFFFFFFFFFFFFFFFFFFFFFFFFFFFFFFFFFFFFFFF
@FS10000125:26:BPA73017-1023:1:1101:10380:1130 1:N:0:13
TCTATAAACTTCGTCGAGTACGCTCAAGATCAAAGATCGGAAGAG
+
,FFFFFFFFFFFFFFFFFFFFFFFFFFFFFFFFFFFFFFFFFFFF
@FS10000125:26:BPA73017-1023:1:1101:10830:1130 1:N:0:13
GCGGGGTAACTTCGTCGAGTACGCTCAAGATACTAGATCGGAAGA
+
,FFFFFFFFFFFFFFFFF:FFFFFFF:FFFFFFF:FFF:FFFF:F
@FS10000125:26:BPA73017-1023:1:1101:11910:1130 1:N:0:13
TTGAGCTAACTTCGTCGAGTACGCTCAAAATAGTAGATCGGAAGA
+
FFFFFFFFFFFFFFFFFFFFFFFFFFFFFFFFFFFFFFFFFFFFF
@FS10000125:26:BPA73017-1023:1:1101:12450:1130 1:N:0:13
CTGGAGGCAACTTCGTCGAGTACGCTCAATCAGTTAGATCGGAAG
+
F:FFFFFFFFFFFFFFFFFFFFFFFFFFFFFFFFFFFFFFFFFFF
@FS10000125:26:BPA73017-1023:1:1101:12990:1130 1:N:0:13
TTGGGACAACTTCGTCGAGTACGCTCAAGTGAGTAGATCGGAAGA
+
:F,FFFFFFFFFFFFFFFFFFFFFFFFFFFFFFFFFFFFFFFFFF
@FS10000125:26:BPA73017-1023:1:1101:13940:1130 1:N:0:13
TTGGCAGAACTTCGTCGAGTACGCTCAACAGTATAGATCGGAAGA
+
FFFFFFFFFFFFFFFFFFFFFFFFFFFFFFFFFFFFFFFFFFFFF
@FS10000125:26:BPA73017-1023:1:1101:14020:1130 1:N:0:13
GTGTAACTTCGTCGAGTACGCTCAATGCCTCAGATCGGAAGAGCA
+
:,FF,,FFFF,FFFFFFFFFFFF:FFFFFFFFFFFFF:FFF,FFF
@FS10000125:26:BPA73017-1023:1:1101:15100:1130 1:N:0:13
TTGACTGGACTTCGTCGAGTACGCTCAACCTCTCAGATCGGAAGA
+
:FFFFFFFFFFFFFFFFFFFFFFFFFFFFFFFFFFFFFFFFFFFF
@FS10000125:26:BPA73017-1023:1:1101:15950:1130 1:N:0:13
GCGCAAACTTCGTCGAGTACGCTCAAAACCTAAGATCGGAAGAGC
+
,FFFFF:FFFFFFFF:FFFFFFFF:FFFFFFF:FFFFFFFFFFFF
@FS10000125:26:BPA73017-1023:1:1101:16050:1130 1:N:0:13
TTGGTGTAACTTCGTCGAGTACGCTCAATTGATTAGATCGGAAGA
+
FFFFFFFFFFFFFFFFFFFFFFFFFFFFFFFFFFFFFFFFFFFFF
@FS10000125:26:BPA73017-1023:1:1101:16480:1130 1:N:0:13
GGGCCTAACTTCGTCGAGTACGCTCAACTATGTAGATCGGAAGAG
+
FFFFFFFFFFFFFFFFFFFFFFFFFFFFFFFFFFFFFFFFFFFFF
@FS10000125:26:BPA73017-1023:1:1101:1630:1140 1:N:0:13
TCGGAATAACTTCGTCGAGTACGCTCAATAAGACAGATCGGAAGA
+
FFFFFFFFFFFFFFFFFFFFFFFFFFFFFFFFFFFFFFFFFFFFF
@FS10000125:26:BPA73017-1023:1:1101:1640:1140 1:N:0:13
TTGAGTCAACTTCGTCGAGTACGCTCAACTATGAAGATCGGAAGA
+
FFFFFFFFFFFFFFFFFFFFFFFFFFFFFFFFFFFFFFFFFFFFF
@FS10000125:26:BPA73017-1023:1:1101:1700:1140 1:N:0:13
CCGGGATGGAACTTCGTCGAGTACGCTCAAATTTGTAGATCGGAA
+
FFFFFFFFFFFFFFFFFFFFFFFFFFFFFFFFFFFFFFFFFFFFF
@FS10000125:26:BPA73017-1023:1:1101:1780:1140 1:N:0:13
TCGATGGAACTTCGTCGAGTACGCTCAAAGTTAGAGATCGGAAGA
+
FFFFFFFFFFFFFFFFFFFFFFFFFFFFFFFFFFFFFFFFFFFFF
@FS10000125:26:BPA73017-1023:1:1101:1880:1140 1:N:0:13
TCGTATTAACTTCGTCGAGTACGCTCAACATTAAAGATCGGAAGA
+
FFFFF:FFFFFFFFFFFFFFFFFFFFFFFFFFFFFFFFFFFFFFF
@FS10000125:26:BPA73017-1023:1:1101:1950:1140 1:N:0:13
TTGAACAAACTTCGTCGAGTACGCTCAATCATTTAGATCGGAAGA
+
,FF:,FFFFF,F:FF,F,::FFFFFFF,FFFFFF:,:FFF,FFF:
@FS10000125:26:BPA73017-1023:1:1101:2050:1140 1:N:0:13
ACGTTCGAACTTCGTCGAGTACGCTCAAGACACCAGATCGGAAGA
+
FFFFFFFFFFFFFFFFFFFFFFFFFFFFFFFFFFFFFFFFFFFFF
@FS10000125:26:BPA73017-1023:1:1101:3080:1140 1:N:0:13
TTGGCCCAACTTCGTCGAGTACGCTCAAAATCAAAGATCGGAAGA
+
:FFFFFFFFFFFFFFFFFFFFFFFFFFFFFFFFFFFFFFFFFFFF
@FS10000125:26:BPA73017-1023:1:1101:3460:1140 1:N:0:13
TCTGACAACTTCGTCGAGTACGCTCAACGGTATAGATCGGAAGAG
+
FFFFFFFFFFFFFFFFFFFFFFFFFFFFFFFFFFFFFFFFFFFFF
@FS10000125:26:BPA73017-1023:1:1101:3550:1140 1:N:0:13
TTGGTTGAACTTCGTCGAGTACGCTCAACGTAAAAGATCGGAAGA
+
FFFFFFFFFFFFFFFFFFFFFFFFFFFFFFFFFFFFFFFFFFFFF
@FS10000125:26:BPA73017-1023:1:1101:3900:1140 1:N:0:13
TTGGCAGAACTTCGTCGAGTACGCTCAAATTAAAAAATCGGAAGA
+
FFFFFFFFFFFFFFFFFFFFFFFFFFFFFFFFFFFFFFFFFFFFF
@FS10000125:26:BPA73017-1023:1:1101:4740:1140 1:N:0:13
GTATGTTAACTTCGTCGAGTACGCTCAACTTTTGAGATCGGAAGA
+
,F,,,::FFFFFFF:FFFFFFF,F:FFFFF,:F:FF,FF:FF,:F
@FS10000125:26:BPA73017-1023:1:1101:6020:1140 1:N:0:13
TTGTGATAACTTCGTCGAGTACGCTCAAACTTAAAGATCGGAAGA
+
FFFFFFFFFFFFFFFFFFFFFFFFFFFFFFFFFFFFFFFFFFFFF
@FS10000125:26:BPA73017-1023:1:1101:6360:1140 1:N:0:13
TCTGACTGGCAACTTCGTCGAGTACGCTCATGGTTAAGATCCGAA
+
FFFFFFFFFFFFFFFFFFFFFFFFFFFFFF,:,FF,F,,,,,F,F
@FS10000125:26:BPA73017-1023:1:1101:6520:1140 1:N:0:13
TAGGGGTAACTTCGTCGAGTACGCTCAACTATAAAGATCGGAAGA
+
,FFF:F:FFFFFFFFFFFFFFFFF:FFFFFF:FFFFFFFFFFFFF
@FS10000125:26:BPA73017-1023:1:1101:6760:1140 1:N:0:13
GCGTGAACTTCGTCGAGTACGCTCAAAATCTCAGATCGGAAGAGC
+
FFFFFFFFFFFFFFFFFFFFFFFFFFFFFFFFFFFFFFFFFFFFF
@FS10000125:26:BPA73017-1023:1:1101:6820:1140 1:N:0:13
TCGGCTAAACTTCGTCGAGTACGCTCAACCTGGAAGATCGGAAGA
+
FFFFFFFFFFFFFFFFFFFFFFFFFFFFFFFFFFFFFFFFFFFFF
@FS10000125:26:BPA73017-1023:1:1101:6980:1140 1:N:0:13
TCCGAGGAAGAACTTCGTCGAGTACGCTCAAGGTTATAGATCGGA
+
FFFFFFFFFFFFFFFFFFFFFFFFFFFFFFFFFFFFFFFFFFFFF
@FS10000125:26:BPA73017-1023:1:1101:6990:1140 1:N:0:13
TGGCAACAACTTCGTCGAGTACGCTCAAGGGCTCAGATCGGAAGA
+
FFFFFFFFFFFFFFFFFFFFFFFFFFFFFFFFFFFFFFFFFFFFF
@FS10000125:26:BPA73017-1023:1:1101:7130:1140 1:N:0:13
GTGTTGCAACTTCGTCGAGTACGCTCAAAGTATAAGATCGGAAGA
+
FFFFFFFFFFFFFFFFFFFFFFFFFFFFFFFFFFFFFFFFFFFFF
@FS10000125:26:BPA73017-1023:1:1101:8170:1140 1:N:0:13
TTGAGGTAACTTCGTCGAGTACGCTCAAGGACACAGATCGGAAGA
+
:F:::FFFFFFFFFFFFF:FFFFF,FFFFFFF:FFF:FFFFFFFF
@FS10000125:26:BPA73017-1023:1:1101:8340:1140 1:N:0:13
TTGACTGGACTTCGTCGAGTACGCTCAATCATCAAGATCGGAAGA
+
F,FFF:FFFFFFFFFFFFFFFFFFFFFFFFFFFFFFFFFFFFFFF
@FS10000125:26:BPA73017-1023:1:1101:8650:1140 1:N:0:13
GCGCAAACTTCGTCGAGTACGCTCAAGGTGCCAGATCGGAAGAGC
+
,FFF,FFFFFFFFFFFFFFFFFFFFFFFFFF,FFFFFFFFFFFFF
@FS10000125:26:BPA73017-1023:1:1101:9130:1140 1:N:0:13
GCGATTGAACTTCGTCGAGTACGCTCAAAGTTGTAGATCGGAAGA
+
FFFFFFFFFFFFFFFFFFFFFFFFFFFFFFFFFFFFFFFFFFFFF
@FS10000125:26:BPA73017-1023:1:1101:10080:1140 1:N:0:13
TCATACAACTTCGTCGAGTACGCTCTACCTATCAGATCGGAAGAG
+
FF,:,FFF,F,F,FF,F:F:FF:FF,FF:FFFF,:FF::,FF:,,
@FS10000125:26:BPA73017-1023:1:1101:10190:1140 1:N:0:13
CTGGTTCAACTTCGTCGAGTACGCTCAATTGTGCAGATCGGAAGA
+
FFFFFFFFFFFFFFFFFFFFFFFFFFFFFFFFFFFFFFFFFFFFF
@FS10000125:26:BPA73017-1023:1:1101:10950:1140 1:N:0:13
TTGTGGGAACTTCGTCGAGGATAGAACTTCGTCGAGTACGCTCAA
+
FFFFFFFFFFFFFFFFFFFFFFFFFFFFFFFFFFFFFFFFFFFFF
@FS10000125:26:BPA73017-1023:1:1101:11170:1140 1:N:0:13
TCCTGGAACTTCTTGTCGAGTACGCTCAAAAATTCAGATCGGAAG
+
FFFFFFFFFFFFFFFFFFFFFFFFFFFFFFFFFFFFFFFFFFFFF
@FS10000125:26:BPA73017-1023:1:1101:11480:1140 1:N:0:13
TTGACTGGACTTCGTCGAGTACGCTCAATACTAAAGATCGGAAGA
+
FFFFFFFFFFFFFFFFFFFFFFFFFFFFFFFFFFFFFFFFFFFFF
@FS10000125:26:BPA73017-1023:1:1101:12680:1140 1:N:0:13
TTGATGGAACTTCGTCGAGTACGCTCAAATCCTGAGATCGGAAGA
+
FFFFFFFFFFFFFFFFFFFFFFFFFFFFFFFFFFFFFFFFFFFFF
@FS10000125:26:BPA73017-1023:1:1101:13410:1140 1:N:0:13
TTGGGTTGAACTTCGTCGAGTACGCTCAAACGTTTAGATCGGAAG
+
FFFFFFFFFFFFFFFFFFFFFFFFFFFFFFFFFFFFFFFFFFFFF
@FS10000125:26:BPA73017-1023:1:1101:14100:1140 1:N:0:13
TCGTAACTTCGTCGAGTACGCTCAAGGTTCAAGATCGGAAGAGCA
+
FFFFFFFFFFFFFFFFFFFFFFFFFFFFFFFFFFFFFFFFFFFFF
@FS10000125:26:BPA73017-1023:1:1101:14580:1140 1:N:0:13
CCTAGCAACTTCGTCGAGTACGCTCAACTTGGGAGATCGGAAGAG
+
FFFFFFFFFFFFFFFFFFFFFFFFFFFFFFFFFFFFFFFFFFFFF
@FS10000125:26:BPA73017-1023:1:1101:14910:1140 1:N:0:13
TTGAATTAACTTCGTCGAGTACGCTCAATTTCTGAGATCGGAAGA
+
FFFFFFF:FFFFFFFFFFFFFFFFFFFFFFFFFFFFFFFFFFFFF
@FS10000125:26:BPA73017-1023:1:1101:15010:1140 1:N:0:13
GTGGTAACTTCGTCGAGTACGCTCAAATAAATAGATCGGAAGAGC
+
FFFFFFFFFFFFFFFFFFFFFFFFFFFFFFFFFFFFFFFFFFFFF
@FS10000125:26:BPA73017-1023:1:1101:15130:1140 1:N:0:13
TTGCCTTAACTTCGTCGAGTACGCTCAAGGAGTTAGATCGGAAGA
+
FFFFFFFFFFFFFFFFFFFFFFFFFFFFFFFFFFFFFFFFFFFFF
@FS10000125:26:BPA73017-1023:1:1101:15540:1140 1:N:0:13
GTGGGTGTAACTTCGTCGAGTACGCTCAAACTAGAAGATCGGAAG
+
FFFFFFFFFFFFFFFFFFFFFFFFFFFFFFFFFFFFFFFFFFFFF
@FS10000125:26:BPA73017-1023:1:1101:1110:1150 1:N:0:13
TTGGTACAACTTCGTCGAGTACGCTCAATAGGAAAGATCGGAAGA
+
,F,:FFFF:FFFFFFFFF:FFFFFFFFFF:FFFFFFFFF:F:FFF
@FS10000125:26:BPA73017-1023:1:1101:1400:1150 1:N:0:13
TTGTTTAAACTTCGTCGAGTACGCTCAATAAAGAAGATCGGAAGA
+
FFFFFFFFFFFFFFFFFFFFFFFFFFFFFFFFFFFFFFFFFFFFF
@FS10000125:26:BPA73017-1023:1:1101:1600:1150 1:N:0:13
TCGGACTAACTTCGTCGAGTACGCTCAAGTGTCGAGATCGGAAGA
+
F,FFFFFFFFFFFFFFFFFFFFFFFFFF:F,F:,FFFFFFFFFFF
@FS10000125:26:BPA73017-1023:1:1101:1730:1150 1:N:0:13
TTGTACAAACTTCGTCGAGTACGCTCAAACGCATAGATCGGAAGA
+
FFFFFFFFFFFFFFFFFFFFFFFFFFFFFFFFFFFFFFFFFFFFF
@FS10000125:26:BPA73017-1023:1:1101:1740:1150 1:N:0:13
TTGTACGAACTTCGTCGAGTACGCTCAATATGTCAGATCGGAAGA
+
FFFFFFFFFFFFFFFFFFFFFFFFFFFFFFFFFFFFFFFFFFFFF
@FS10000125:26:BPA73017-1023:1:1101:1820:1150 1:N:0:13
CAGGGGGAGAACTTCGTCGAGTACGCTCAAATCGGGAGATCGGAA
+
FFFFFFFFFFFFFFFFFFFFFFFFFFFFFFFFFFFFFFFFFFFFF
@FS10000125:26:BPA73017-1023:1:1101:1920:1150 1:N:0:13
TTGGTCAAACTTCGTCGAGTACGCTCAACTCATCAGATCGGAAGA
+
FFFFFFFFFFFFFFFFFFFFFFFFFFFFFFFFFFFFFFFFFFFFF
@FS10000125:26:BPA73017-1023:1:1101:2180:1150 1:N:0:13
TTGGTAGAACTTCGTCGAGTACGCTCAACTATAAAGATCGGAAGA
+
FFFFFFFFFFFFFFFFFFFFFFFFFFFFFFFFFFFFFFFFFFFFF
@FS10000125:26:BPA73017-1023:1:1101:3270:1150 1:N:0:13
TGGGGTAAACTTCGTCGAGTACGCTCAATTGGAGAGATCGGAAGA
+
FFFFFFFFFFFFFFFFFFFFFFFFFFFFFFFFFFFFFFFFFFFFF
@FS10000125:26:BPA73017-1023:1:1101:3880:1150 1:N:0:13
TTGACTGGACTTCGTCGAGTACGCTCAAAGTTGAAGATCGGAAGA
+
FFFFFFFFFFFFFFFFFFFFFFFFFFF:FF:FFFFFFFFFFFFFF
@FS10000125:26:BPA73017-1023:1:1101:4470:1150 1:N:0:13
TTGAAGAAACTTCGTCGAGTACGCTCAAGAGGGAAGATCGGAAGA
+
FFFFFFFFFFFFFFFFFFFFFFFFFFFFFFFFFFFFFFFFFFFFF
@FS10000125:26:BPA73017-1023:1:1101:4480:1150 1:N:0:13
CCGCAACTTCGTCGAGTACGCTCAATTATCTAAGATCGGAAGAGC
+
FFFFFFFFFFFFFFFFFFFFFFFFFFFFFFFFFFFFFFFFFFFFF
@FS10000125:26:BPA73017-1023:1:1101:4810:1150 1:N:0:13
TTGCGCTAACTTCGTCGAGTACGCTCAATAAAGAAGATCGGAAGA
+
FFFFFFFFFFFFFFFFFFFFFFFFFFFFFFFFFFFFFFFFFFFFF
@FS10000125:26:BPA73017-1023:1:1101:5060:1150 1:N:0:13
CTGAACTTCGTCGAGTACGCTCAAGATCATAGATCGGAAGAGCAC
+
FFFFFFFFFFFFFFFFFFFFFFFFFFFFFFFFFFFFFFFFFFFFF
@FS10000125:26:BPA73017-1023:1:1101:5680:1150 1:N:0:13
CCGAACTTCGTCGAGTACGCTCAATTCGTCAGATCGGAAGAGCAC
+
FFFFFFFFFFFFFFFFFFFFFFFFFFFFFFFFFFFFFFFFFFFFF
@FS10000125:26:BPA73017-1023:1:1101:6340:1150 1:N:0:13
TCGGTCTAACTTCGTCGAGTACGCTCAATAAATAAGATCGGAAGA
+
FF,FFFFFFF:FFF:FFFFFFFFFFFFFFFFFFFFFFFFFFFFFF
@FS10000125:26:BPA73017-1023:1:1101:6420:1150 1:N:0:13
TTGAGTCAACTTCGTCGAGTACGCTCAACGAGATAGATCGGAAGA
+
FFFFFFFFFFFFFFFFFFFFFFFFFFFFFFFFFFFFFFFFFFFFF
@FS10000125:26:BPA73017-1023:1:1101:7890:1150 1:N:0:13
TTGGGAGAACTTCGTCGAGTACGCTCAAAAGAATAGATCGGAAGA
+
FFFFFFFFFFFFFFFFFFFFFFFFFFFFFFFFFFFFFFFFFFFFF
@FS10000125:26:BPA73017-1023:1:1101:8630:1150 1:N:0:13
TTGGCTAGACTTCGTCGAGTACGCTCAATTTCTAAGATCGGAAGA
+
FFFFFFFFFFFFFFFFFFFFFFFFFFFFFFFFFFFFFFFFFFFFF
@FS10000125:26:BPA73017-1023:1:1101:10140:1150 1:N:0:13
GGGGTAAACTTCGTCGAGTACGCTCAACCGGTGAGATCGGAAGAG
+
FFFFFFFFFFFFFFFFFFFFFFFFFFFFFFFFFFFFFFFFFFFFF
@FS10000125:26:BPA73017-1023:1:1101:10680:1150 1:N:0:13
TTGATACAACTTCGTCGAGTACGCTCAACAACCAAGATCGGAAGA
+
FFFFFFFFFFFFFFFFFFFFFFFFFFFFFFFFFFFFFFFFFFFFF
@FS10000125:26:BPA73017-1023:1:1101:10730:1150 1:N:0:13
GGGTATAACTTCGTCGAGTACGCTCAACAGAGTAGATCGGAAGAG
+
FFFFFFFFFFFFFFFFFFFFFFFFFFFFFFFFFFFFFFFFFFFFF
@FS10000125:26:BPA73017-1023:1:1101:10860:1150 1:N:0:13
TTGACTGGACTTCGTCGAGTACGCTCAAACCGATAGATCGGAAGA
+
FFFFFFFFFFFFFFFFFFFFFFFFFFFFFFFFF:FFFFFFFFFFF
@FS10000125:26:BPA73017-1023:1:1101:11050:1150 1:N:0:13
CCGGAATCAACTTCGTCGAGTACGCTCAAAGGTAAAGATCGGAAG
+
FFFFFFFFFFFFFFFFFFFFFFFFFFFFFFFFFFFFFFFFFFFFF
@FS10000125:26:BPA73017-1023:1:1101:11230:1150 1:N:0:13
GCGGACCAACTTCGTCGAGTACGCTCAAGGGGTTAGATCGGAAGA
+
FFFFFFFFFFFFFFFFFFFFFFFFFFFFFFFFFFFFFFFFFFFFF
@FS10000125:26:BPA73017-1023:1:1101:12180:1150 1:N:0:13
TTGGGGCAAACTTCGTCGAGTACGCTCAAAAAAAAAGATCGGAAG
+
FFFFFFFFFFFFFFFFFFFFFFFFFFFFFFFFFFFFFFFFFFFFF
@FS10000125:26:BPA73017-1023:1:1101:12700:1150 1:N:0:13
GGGAGTAAACTTCGTCGAGTACGCTCAAATGGAAAGATCGGAAGA
+
FFFFFFFFFFFFFFFFFFFFFFFFFFFFFFFFFFFFFFFFFFFFF
@FS10000125:26:BPA73017-1023:1:1101:13410:1150 1:N:0:13
TCGAATAAACTTCGTCGAGTACGCTCAAGCTCAAAGATCGGAAGA
+
FFFFFFFF,FF,FFFFFFFFFFFFFF,F:FFFFFFF:FF:FFFF:
@FS10000125:26:BPA73017-1023:1:1101:13420:1150 1:N:0:13
TTGAAACTTCGTCGAGTACGCTCAATGAGAGAGATCGGAAGAGCA
+
FFFFFFFFFFFFFFFFFFFFFFFFFFFFFFFFFFFFFFFFFFFFF
@FS10000125:26:BPA73017-1023:1:1101:13590:1150 1:N:0:13
ACGGGTATAACTTCGTCGAGTACGCTCAATCCGCTAGATCGGAAG
+
FFFFFFFFFFFFFFFFFFFFFFFFFFFFFFFFFFFFFFFFFFFFF
@FS10000125:26:BPA73017-1023:1:1101:13870:1150 1:N:0:13
TTGATGTAACTTCGTCGAGTACGCTCAAGGGTTGAGATCGGAAGA
+
FFFFFFFFFFFFFFFFFFFFFFFFFFFFFFFFFFFFFFFFFFFFF
@FS10000125:26:BPA73017-1023:1:1101:14100:1150 1:N:0:13
TCGGGTAAAACTTCGTCGAGTACGCTCAATAGCCAAGATCGGAAG
+
FFFFFFFFFFFFFFFFFFFFFFFFFFFFFFFFFFFFFFFFFFFFF
@FS10000125:26:BPA73017-1023:1:1101:14140:1150 1:N:0:13
TTGTATGAACTTCGTCGAGTACGCTCAACCTAGGAGATCGGAAGA
+
,F:FFF:,:FF:FFFFFFFFFFFFFFFFFF:FFFFFFFFFF:FFF
@FS10000125:26:BPA73017-1023:1:1101:14330:1150 1:N:0:13
TCGACCTTCGTCGAGTACGCTCAATAGGAAAGATCGGAAGAGCAC
+
FFFFFFFFFFFFFFFFFFFFFFFFFFFFFFFFFFFFFFFFFFFFF
@FS10000125:26:BPA73017-1023:1:1101:14610:1150 1:N:0:13
CGGAACCAACTTCGTCGAGTACGCTCAATATTAGAGATCGGAAGA
+
FFFFFFFFFFFFFFFFFFFFFFFFFFFFFFFFFFFFFFFFFFFFF
@FS10000125:26:BPA73017-1023:1:1101:14690:1150 1:N:0:13
AGCGTGAGGGAACTTCGTCGAGTACGCTCAATTATATAGATCGGA
+
FFFF:FFFFFFFFFFFFFFFFFFFFFFFFFFFFFFFFFFFFFFFF
@FS10000125:26:BPA73017-1023:1:1101:15000:1150 1:N:0:13
TTGACTGGACTTCGTCGAGTACGCTCAAGTCGAAAGATCGGAAGA
+
FFFFFFFFFFFFFFFFFFFFFFFFFFFFFFFFFFFFFFFFFFFFF
@FS10000125:26:BPA73017-1023:1:1101:15330:1150 1:N:0:13
TTGGGATGAACTTCGTCGAGTACGCTCAATTAAGAAGATCGGAAG
+
FFFFFFFFFFFFFFFFFFFFFFFFFFFFFFFFFFFFFFFFFFFFF
@FS10000125:26:BPA73017-1023:1:1101:15650:1150 1:N:0:13
TTGGTCCAACTTCGTCGAGTACGCTCAAGGTCGGAGATCGGAAGA
+
FFFFFFFFFFFFFFFFFFFFFFFFFFFFFFFFFFFFFFFFFFFFF
@FS10000125:26:BPA73017-1023:1:1101:15980:1150 1:N:0:13
TTGACTGGACTTCGTCGAGTACGCTCAATACCTAAGATCGGAAGA
+
FFFFFFFFFFFFFFFFFFFFFFFFFFFFFFFFFFFFFFFFFFFFF
@FS10000125:26:BPA73017-1023:1:1101:16300:1150 1:N:0:13
TTGGGATGAACTTCGTCGAGTACGCTCAATTGATCAGATCGGAAG
+
FFFFFFFFFFFFFFFFFFFFFFFFFFFFFFFFFFFFFFFFFFFFF
@FS10000125:26:BPA73017-1023:1:1101:1050:1160 1:N:0:13
TTGACTGGACTTCGTCGAGTACGCTCAAGTAACAAGATCGGAGGA
+
FFFFFFFFFFFFFFFFFFFFFFFFFFFFFFFFFFFFFFFFFFFFF
@FS10000125:26:BPA73017-1023:1:1101:1660:1160 1:N:0:13
TTGTTACAACTTCGTCGAGTACGCTCAAAATAGGAGATCGGAAGA
+
FFFFFFFFFFFFFFFFFFFFFFFFFFFFFFFFFFFFFFFFFFFFF
@FS10000125:26:BPA73017-1023:1:1101:2180:1160 1:N:0:13
TTGGCTGAACTTCGTCGAGTACGCTCAAGGGATTAGATCGGAAGA
+
FFFFFFFFFFFFFFFFFFFFFFFFFFFFFFFFFFFFFFFFFFFFF
@FS10000125:26:BPA73017-1023:1:1101:3770:1160 1:N:0:13
TCTGACTGGACTTCGTCGAGTACGCTCAAACCGTCAGATCGGAAG
+
FFFFFFFFFFFFFFFFFFFFFFFFFFFFFFFFFFFFFFFFFFFFF
@FS10000125:26:BPA73017-1023:1:1101:5240:1160 1:N:0:13
TCTCTAAACTTCGTCGAGTACGCTCAAGTCTTTAGATCGGAAGAG
+
FFFFFFFFFFFFFFFFFFFFFFFFFFFFFFFFFFFFFFFFFFFFF
@FS10000125:26:BPA73017-1023:1:1101:5600:1160 1:N:0:13
TTGCGGCAACTTCGTCGAGTACGCTCAAGGTAAGAGATCGGAAGA
+
FFFFFFFFFFFFFFFFFFFFFFFFFFFFFFFFFFFFFFFFFFFFF
@FS10000125:26:BPA73017-1023:1:1101:7010:1160 1:N:0:13
TCGGGGCTTAACTTCGTCGAGTACGCTCAATTTTACAGATCGGAA
+
FFFFFFFFFFFFFFFFFFFFFFFFFFFFFFFFFFFFFFFFFFFFF
@FS10000125:26:BPA73017-1023:1:1101:7070:1160 1:N:0:13
TTGTAGAAACTTCGTCGAGTACGCTCAATCAGACAGATCGGAAGA
+
FFFFFFFFFFFFFFFFFFFFFFFFFFFFFFFFFFFFFFFFFFFFF
@FS10000125:26:BPA73017-1023:1:1101:7210:1160 1:N:0:13
TTTGGTTGAACTTCGTCGAGTACGCTCAAATTACAAGATCGGAAG
+
FFFFFFFFFFFFFFFFFFFFFFFFFFFFFFFFFFFFFFFFFFFFF
@FS10000125:26:BPA73017-1023:1:1101:7900:1160 1:N:0:13
CCGGCGGCAACTTCGTCGAGTACGCTCAAGAGTAGAGATCGGAAG
+
FFFFFFFFFFFFFFFFFFFFFFFFFFFFFFFFFFFFFFFFFFFFF
@FS10000125:26:BPA73017-1023:1:1101:8290:1160 1:N:0:13
TCTGGGTTAATTTCGTCGAGTACGCTCAAGAAGTCAGATCGGAAG
+
FFFFFFFFFFFFFFFFFFFFFFFFFFFFFFFFFFFFFFFFFFFFF
@FS10000125:26:BPA73017-1023:1:1101:8540:1160 1:N:0:13
TCTCTGAACTTCGTCGAGTACGCTCAAGCATGAAGATCGGAAGAG
+
FFFFFFFFF:FF:FFFF:FFFF:FFFFFFFFFFFFFFFF:FFFFF
@FS10000125:26:BPA73017-1023:1:1101:8650:1160 1:N:0:13
TCGAAGCAACTTCGTCGAGTACGCTCAAAACTGGAGATCGGAAGA
+
FFFFFFFFFFFFFFFFFFFFFFFFFFFFFFFFFFFFFFFFFFFFF
@FS10000125:26:BPA73017-1023:1:1101:9330:1160 1:N:0:13
GTGGGTGTAACTTCGTCGAGTACGCTCAAGATGTTAGATCGGAAG
+
FFFFFFFFFFFFFFFFFFFFFFFFFFFFFFFFFFFFFFFFFFFFF
@FS10000125:26:BPA73017-1023:1:1101:9840:1160 1:N:0:13
TTTGGCTGAACTTCGTCGAGTACGCTCAATAAGGGAGATCGGAAG
+
FFFFFFFFFFFFFFFFFFFFFFFFFFFFFFFFFFFFFFFFFFFFF
@FS10000125:26:BPA73017-1023:1:1101:10270:1160 1:N:0:13
TTGATACAACTTCGTCGAGTACGCTCAAAGTTACAGATCGGAAGA
+
FF,FFFFFFFFFFFFFFFFFFFFFFFFFFFFFFF:FFFFFFF,FF
@FS10000125:26:BPA73017-1023:1:1101:10350:1160 1:N:0:13
TCGCTCAAAGTATTAGATCGGAAGAGCACACGTCTGAACTCCAGT
+
FFFFFFFFFFFFFFFFFFFFFFFFFFFFFFFFFFFFFFFFFFFFF
@FS10000125:26:BPA73017-1023:1:1101:10600:1160 1:N:0:13
TTGACTTCGTCGAGCACGCTCAAGCTGAGAGATCGGAAGAGCACA
+
FFFFFFFFFFFFFFFFFFFFFFFFFFFFFFFFFFFFFFFFFFFFF
@FS10000125:26:BPA73017-1023:1:1101:10720:1160 1:N:0:13
TTTGGGGAAACTTCGTCGAGTACGCTCAATGATTTAGATCGGAAG
+
FFFFFFFFFFFFFFFFFFFFFFFFFFFFFFFFFFFFFFFFFFFFF
@FS10000125:26:BPA73017-1023:1:1101:10860:1160 1:N:0:13
TTGACTGGACTTCGTCGAGTACGCTCAAACCGATAGATCGGAAGA
+
FFFFFFFFFFFFFFFFFFFFFFFFFFFFFFFFF:FFFFFFFFFFF
@FS10000125:26:BPA73017-1023:1:1101:10920:1160 1:N:0:13
ACGGCCCTAACTTCGTCGAGTACGCTCAAGATAAAAGATCGGAAG
+
FFFFFFFFFFFFFFFFFFFFFFFFFFFFFFFFFFFFFFFFFFFFF
@FS10000125:26:BPA73017-1023:1:1101:11600:1160 1:N:0:13
TCGGCGGAACTTCGTCGAGTACGCTCAATCTAGTAGATCGGAAGA
+
FFFFFFFFFFFFFFFFFFFFFFFFFFFFFFFFFFFFFFFFFFFFF
@FS10000125:26:BPA73017-1023:1:1101:12420:1160 1:N:0:13
CCGGAGGTAACTTCGTCGAGTACGCTCAATTTACGAGATCGGAAG
+
FFFFFFFFFFFFFFFFFFFFFFFFFFFFFFFFFFFFFFFFFFFFF
@FS10000125:26:BPA73017-1023:1:1101:12830:1160 1:N:0:13
GCGCAAACTTCGTCGAGTACGCTCAAGGTTTAAGATCGGAAGAGC
+
FFFFFFFFFFFFFFFFFFFFFFFFFFFFFFFFFFFFFFFFFFFFF
@FS10000125:26:BPA73017-1023:1:1101:12890:1160 1:N:0:13
CCGGACTCAGTTTCGTCGAGTACGCTCAAAATTGCAGATCGGAAG
+
FFFFFFFFFFFFFFFFFFFFFFFFFFFFFFFFFFFFFFFFFFFFF
@FS10000125:26:BPA73017-1023:1:1101:14100:1160 1:N:0:13
TTGGATGTAACTTCGTCGAGTACGCTCAGGTTAAAAGATCGGAAG
+
FFFFFFFFFFFFFFFFFFFFFFFFFFFFFFFFFFFFFFFFFFFFF
@FS10000125:26:BPA73017-1023:1:1101:14450:1160 1:N:0:13
GCGCAAACTTCGTCGAGTACGCTCAAAAATCGAGATCGGAAGAGC
+
FFFFFFFFFFFFFFFFFFFFFFFFFFFFFFFFFFFFFFFFFF:FF
@FS10000125:26:BPA73017-1023:1:1101:15470:1160 1:N:0:13
TTGTTGGAACTTCGTCGAGTACGCTCAATCATGTAGATCGGAAGA
+
FFFFFFFFFFFFFFFFFFFFFFFFFFFFFFFFFFFFFFFFFFFFF
@FS10000125:26:BPA73017-1023:1:1101:16070:1160 1:N:0:13
TTGGCTCAACTTCGTCGAGTACGCTCAAAGACCGAGATCGGAAGA
+
FFFFFFFFFFFFFFFFFFFFFFFFFFFFFFFFFFFFFFFFFFFFF
@FS10000125:26:BPA73017-1023:1:1101:1270:1170 1:N:0:13
CCGGGGGCAACTTCGTCGAGTACGCTCAAACAAGTAGATCGGAAG
+
FFFFFFFFFFFFFFFFFFFFFFFFFFFFFFF:FFFFFFFFFFFFF
@FS10000125:26:BPA73017-1023:1:1101:1310:1170 1:N:0:13
TTGAAGAAACTTCGTCGAGTACGCTCAAGCGGTGAGATCGGAAGA
+
FFFFFFFFFFFFFFFFFFFFFFFFFFFFFFFFFFFFFFFFFFFFF
@FS10000125:26:BPA73017-1023:1:1101:1340:1170 1:N:0:13
TTGTGTCAACTTCGTCGAGTACGCTCAATTATGTAGATCGGAAGA
+
FFFFFFFFFFFFFFFFFFFFFFFFFFFFFFFFFFFFFFFFFFFFF
@FS10000125:26:BPA73017-1023:1:1101:1410:1170 1:N:0:13
ACGGAGTGAACTTCGTCGAGTACGCTCAATAAAAAAGATCGGAAG
+
FFFFFFFFFFFFFFFFFFFFFFFFFFFFFFFFFFFFFFFFFFFFF
@FS10000125:26:BPA73017-1023:1:1101:1890:1170 1:N:0:13
CCGGGGGTCAACTTCGTCGAGTACGCTCAAAAAGGAAGATCGGAA
+
FFFFFFFFFFFFFFFFFFFFFFFFFFFFFFFFFFFFFFFFFFFFF
@FS10000125:26:BPA73017-1023:1:1101:1900:1170 1:N:0:13
CGGATGGAACTTCGTCGAGTACGCTCAAGATTAAAGATCGGAAGA
+
FFFFFFFFFFFFFFFFFFFFFFFFFFFFFFFFFFFFFFFFFFFFF
@FS10000125:26:BPA73017-1023:1:1101:2140:1170 1:N:0:13
TTGAACTTCGTCGAGTACGCTCAAATTCTTAGATCGGAAGAGCAC
+
FFFFFFFFFFFFFFFFFFFFFFFFFFFFFFFFFFFFFFFFFFFFF
@FS10000125:26:BPA73017-1023:1:1101:2360:1170 1:N:0:13
TTGACTTCGTCGAGTACGCTCAATGGAACAGATCGGAAGAGCACA
+
FFFFFFFFFFFFFFFFFFFFFFFFFFFFFFFFFFFFFFFFFFFFF
@FS10000125:26:BPA73017-1023:1:1101:2370:1170 1:N:0:13
TTGGGCTGAACTTCGTCGAGTACGCTCAATGTCCAAGATCGGAAG
+
FFFFFFFFFFFFFFFFFFFFFFFFFFFFFFFFFFFFFFFFFFFFF
@FS10000125:26:BPA73017-1023:1:1101:2430:1170 1:N:0:13
TTGGTGAAACTTCGTCGAGTACGCTCAAATAAATAGATCGGAAGA
+
FFFFFFFFFFFFFFFFFFFFFFFFFFFFFFFFFFFFFFFFFFFFF
@FS10000125:26:BPA73017-1023:1:1101:2460:1170 1:N:0:13
TCGACTGGACTTCGTCGAGTACGCTCAATCGAGGAGATCGGAAGA
+
FFFFFFFFFFFFFFFFFFFFFFFFFFFFFFFFFFFFFFFFFFFFF
@FS10000125:26:BPA73017-1023:1:1101:2850:1170 1:N:0:13
TTGACTGGACTTCGTCGAGTACGCTCAAGATTGAAGATCGGAAGA
+
FFFFFFFFFFFFFFFFFFFFFFFFFFFFFFFFFFFFFFFFFFFFF
@FS10000125:26:BPA73017-1023:1:1101:2860:1170 1:N:0:13
AGGCAACTTCGTCGAGTACGCTCAAGTAATTAGATCGGAAGAGCA
+
FFFFFFFFFFFFFFFFFFFFFFFFFFFFFFFFFFFFFFFFFFFFF
@FS10000125:26:BPA73017-1023:1:1101:3340:1170 1:N:0:13
TTGGCAAAACTTCGTCGAGTACGCTCAATCCACAAGATCGGAAGA
+
FFFFFFFFFFFFFFFFFFFFFFFFFFFFFFFFFFFFFFFFFFFFF
@FS10000125:26:BPA73017-1023:1:1101:4530:1170 1:N:0:13
TCACACAACTTCGTCGAGTACGCTCAAGCACAGAGATCGGAGGTG
+
FFFFFFFFFFFFFFFFFFFFF,,:,,FFFFFF:,F,:,F::,:,F
@FS10000125:26:BPA73017-1023:1:1101:4870:1170 1:N:0:13
GCCTCGAAACTTCGTCGAGTACGCTCAAATATCGAGATCGGAAGA
+
FFFFFFFFFFFFFFFFFFFFFFFFFFFFFFFFFFFFFFFFFFFFF
@FS10000125:26:BPA73017-1023:1:1101:5300:1170 1:N:0:13
CAGGGCGGCAGAAACTTCGTCGAGTACGCTCAATAATTAAGATCG
+
FFFFFFFFFFFFFFFFFFFFFFFFFFFFFFFFFFFFFFFFFFFFF
@FS10000125:26:BPA73017-1023:1:1101:5400:1170 1:N:0:13
AGGCCTAACTTCGTCGAGTACGCTCAAAAATTTAGATCGGAAGAG
+
FFFFFFFFFFFFFFFFFFFFFFFFFFFFFFFFFFFFFFFFFFFFF
@FS10000125:26:BPA73017-1023:1:1101:5690:1170 1:N:0:13
GGGGTGATAACTTCGTCGAGTACGCTCAACGGGAAAGATCGGAAG
+
FFFFFFFFFFFFFFFFFFFFFFFFFFFFFFFFFFFFFFFFFFFFF
@FS10000125:26:BPA73017-1023:1:1101:5730:1170 1:N:0:13
GGGGTGATAACTTCGTCGAGTACGCTCAACGGGAAAGATCGGAAG
+
FFFFFFFFFFFFFFFFFFFFFFFFFFFFFFFFFFFFFFFFFFFFF
@FS10000125:26:BPA73017-1023:1:1101:6190:1170 1:N:0:13
TGGGTGGAACTTCGTCGAGTACGCTCAAGTAGGAAGATCGGAAGA
+
FFFFFFFFFFFFFFFFFFFFFFFFFFFFFFFFFFFFFFFFFFFFF
@FS10000125:26:BPA73017-1023:1:1101:6280:1170 1:N:0:13
CTGCAAGAACTTCGTCGAGTACGCTCAAGAACAGAGATCGGAAGA
+
FFFFFFFFFFFFFFFFFFFFFFFFFFFFFFFFFFFFFFFFFFFFF
@FS10000125:26:BPA73017-1023:1:1101:6500:1170 1:N:0:13
TTGTACAAACTTCGTCGAGTACGCTCAAATCGTTAGATCGGAAGA
+
FFFFFFFFFFFFFFFFFFFFFFFFFFFFFFFFFFFFFFFFFFFFF
@FS10000125:26:BPA73017-1023:1:1101:6590:1170 1:N:0:13
TTGAATGAACTTCGTCGAGTACGCTCAAGTGCCTAGATCGGAAGA
+
FFFFFFFFFFFFFFFFFFFFFFFFFFFFFFFFFFFFFFFFFFFFF
@FS10000125:26:BPA73017-1023:1:1101:6990:1170 1:N:0:13
CTGACTGGACTTCGTCGAGTACGCTCAAGCGATAAGATCGGAAGA
+
FFFFFFFFFFFFFFFFFFFFFFFFFFFFFFFFFFFFFFFFFFFFF
@FS10000125:26:BPA73017-1023:1:1101:7360:1170 1:N:0:13
TGGGACTCTTCGTCGAGTACGCTCAAAGATGAAGATCGGAAGAGC
+
FFFFFFFFFFFFFFFFFFFFFFFFFFFFFFFFFFFFFFFFFFFFF
@FS10000125:26:BPA73017-1023:1:1101:7380:1170 1:N:0:13
GCGATCTAACTTCGTCGAGTACGCTCAAGATATTAGATCGGAAGA
+
FFFFFFFFFFFFFFFFFFFFFFFFFFFFFFFFFFFFFFFFFFFFF
@FS10000125:26:BPA73017-1023:1:1101:7980:1170 1:N:0:13
TCGGTCTAACTTCGTCGAGTACGCTCAAGGAATGAGATCGGAAGA
+
FFFFFFFFFFFFFFFFFFFFFFFFFFFFFFFFFFFFFFFFFFFFF
@FS10000125:26:BPA73017-1023:1:1101:8100:1170 1:N:0:13
TTGTGGGAACTTCGTCGAGTACGCTCAAATGCTCAGATCGGAAGA
+
FFFFFFFFFFFFFFFFFFFFFFFFFFFFFFFFFFFFFFFFFFFFF
@FS10000125:26:BPA73017-1023:1:1101:8140:1170 1:N:0:13
TTGCTAGATCTTCGTCGAGTACGCTCAATTAGAAAGATCGGAAGA
+
:,FF:FFF:FF,FF:F:FFFFFFFFFFFFFFFFFFFF:FFFFFFF
@FS10000125:26:BPA73017-1023:1:1101:8310:1170 1:N:0:13
GATAGAACTTCGTCGAGTACGCTCAAAGGTATAGATCGGAAGAGC
+
FFFFFFFFFFFFFFFFFFFFFFFFFFFFFFFFFFFFFFFFFFFFF
@FS10000125:26:BPA73017-1023:1:1101:8330:1170 1:N:0:13
TGGATGAAACTTCGTCGAGTACGCTCAAAATAAAAGATCGGAAGA
+
FFFFFFFFFFFFFFFFFFFFFFFFFFFFFFFFFFFFFFFFFFFFF
@FS10000125:26:BPA73017-1023:1:1101:8690:1170 1:N:0:13
CCGAAAGAACTTCGTCGAGTACGCTCAAAGTCTCAGATCGGAAGA
+
FFFFFFFFFFFFFFFFFFFFFFFFFFFFFFFFFFFFFFFFFFFFF
@FS10000125:26:BPA73017-1023:1:1101:9370:1170 1:N:0:13
TTGACTGGAGTTCAGACGAGTACGCTCAACGTAAGAGATCGGAAG
+
FFFFFFFFFFFFFFFFFFFFFFFFFFFFFFFFFFFFFFFFFFFFF
@FS10000125:26:BPA73017-1023:1:1101:10350:1170 1:N:0:13
TTGACTGGACTTCGTCGAGTACGCTCAACGACAAAGATCGGAAGA
+
:FFFFFFFFFFFFFFFFF:FFFFFFFFFFFFFF,FFFFFFFFFFF
@FS10000125:26:BPA73017-1023:1:1101:10420:1170 1:N:0:13
TTGTGGAAACTTCGTCGAGTACGCTCAATAATGAAGATCGGAAGA
+
FFFFFFFFFFFFFFFFFFFFFFFFFFFFFFFFFFFFFFFFFFFFF
@FS10000125:26:BPA73017-1023:1:1101:10440:1170 1:N:0:13
TGGAAACAACTTCGTCGAGTACGCTCAAGAGGTCAGATCGGAAGA
+
FFFFFFFFFFFFFFFFFFFFFFFFFFFFFFFFFFFFFFFFFFFFF
@FS10000125:26:BPA73017-1023:1:1101:10660:1170 1:N:0:13
TTGGTTCAACTTCGTCGAGTACGCTCAAGTATGAAGATCGGAAGA
+
FFFFF,FFFFFFFFFFFFFFFFFFFFFFFFFFFFFFFFFFFFFFF
@FS10000125:26:BPA73017-1023:1:1101:10830:1170 1:N:0:13
TCGCGATACCTTCGTCGAGTACGCTCAAGTAGAGAGATCGGAAGA
+
FFFFFFFFFFFFFFFFFFFFFFFFFFFFFFFFFFFFFFFFFFFFF
@FS10000125:26:BPA73017-1023:1:1101:11090:1170 1:N:0:13
TTGATACAACTTCGTCGAGTACGCTCAAGGATAGAGATCGGAAGA
+
FFFFFFFFFFFFFFFFFFFFFFFFFFFFF:F:F:FFFFFFFFFFF
@FS10000125:26:BPA73017-1023:1:1101:12010:1170 1:N:0:13
GTGTATGAACTTCGTCGAGTACGCTCAATACATAAGATCGGAAGA
+
FFFFFFFFFFFFFFFFFFFFFFFFFFFFFFFFFFFFFFFFFFFFF
@FS10000125:26:BPA73017-1023:1:1101:12220:1170 1:N:0:13
TTGTTGGAACTTCGTCGAGTACGCTCAACTAAAAAGATCGGAAGA
+
FFFFFFFFFFFFFFFFFFFFFFFFFFFFFFFFFFFFFFFFFFFFF
@FS10000125:26:BPA73017-1023:1:1101:12560:1170 1:N:0:13
TTGTGACAACTTCGTCGAGTACGCTCAACGGGATAGATCGGAAGA
+
FFFFFFFFFFFFFFFFFFFFFFFFFFFFFFFFFFFFFFFFFFFFF
@FS10000125:26:BPA73017-1023:1:1101:13090:1170 1:N:0:13
TCGAAGTAACTTCGTCGAGTACGCTCAAGGGCCCAGATCGGAAGA
+
FFFFFFFFFFFFFFFFFFFFFFFFFFFFFFFFFFFFFFFFFFFFF
@FS10000125:26:BPA73017-1023:1:1101:13520:1170 1:N:0:13
GTGAAGCATCTTCGTCGAGTACGCTCAATGTGAAAGATCGGAAGA
+
FFFFFFFFFFFFFFFFFFFFFFFFFFFFFFFFFFFFFFFFFFFFF
@FS10000125:26:BPA73017-1023:1:1101:13630:1170 1:N:0:13
TTGAAGCAACTTCGTCGAGTACGCTCAAATAATTAGATCGGAAGA
+
::FF,FFFF:FFF:FF,:FFF,FFF,FFF:F:FF::,:FF,,F:F
@FS10000125:26:BPA73017-1023:1:1101:14140:1170 1:N:0:13
TTGATAAAACTTCGTCGAGTACGCTCAAGCCATGAGATCGGAAGA
+
FFFFFFFFFFFFFFFFFFFFFFFFFFFFFFFFFFFFFFFFFFFFF
@FS10000125:26:BPA73017-1023:1:1101:14290:1170 1:N:0:13
GAGCACTTCGTCGAGTACGCTCAAAGGGATAGATCGGAAGAGCAC
+
FFFFFFFFFFFFFFFFFFFFFFFFFFFFFFFFFFFFFFFFFFFFF
@FS10000125:26:BPA73017-1023:1:1101:14920:1170 1:N:0:13
TTGAGCCAACTTCGTCGAGTACGCTCAAGTTGGGAGATCGGAAGA
+
FFFFFFFFFFFFFFFFFFFFFFFFFFFFFFFFFFFFFFFFFFFFF
@FS10000125:26:BPA73017-1023:1:1101:14960:1170 1:N:0:13
TGTAAAAACTTCGTCGAGTACGCTCAAAGTTGGAGATCGGAAGAG
+
FFFFFFFFFFFFFFFFFFFFFFFFFFFFFFFFFFFFFFFFFFFFF
@FS10000125:26:BPA73017-1023:1:1101:15150:1170 1:N:0:13
CTGACTGGACTTCGTCGAGTACGCTCAACGCTAGAGATCGGAAGA
+
FFFFFFFFFFFFFFFFFFFFFFFFFFFFFFFFFFFFFFFFFFFFF
@FS10000125:26:BPA73017-1023:1:1101:15230:1170 1:N:0:13
TTGCCTTAACTTCGTCGAGTACGCTCAAATAACAAGATCGGAAGA
+
FFFFFFFFFFFFFFFFFFFFFFFFFFFFFFFFFFFFFFFFFFFFF
@FS10000125:26:BPA73017-1023:1:1101:16130:1170 1:N:0:13
CCCGTAAATTCGTCGAGTACGCTCAAATCACAAGATCGGAAGAGC
+
FFFFFFFFFFFFFFFFFFFFFFFFF:FFFFFFFFFFFFFF:FFFF
@FS10000125:26:BPA73017-1023:1:1101:2250:1180 1:N:0:13
TCGGGGACAACTTCGTCGAGTACGCTCAAACAATGAGATCGGAAG
+
FFFFFFFFFFFFFFFFFFFFFFFFFFFFFFFFFFFFFFFFFFFFF
@FS10000125:26:BPA73017-1023:1:1101:2700:1180 1:N:0:13
TTGACTGGACTTCGTCGAGTACGCTCAAATCCACAGATCGGAAGA
+
FFFFFFFFFFFFFFFFFFFFFFFFFFFFFFFFFFFFFFFFFFFFF
@FS10000125:26:BPA73017-1023:1:1101:2920:1180 1:N:0:13
TTGAGGAAACTTCGTCGAGTACGCTCAAAAACCGAGATCGGAAGA
+
FFFFFFFFFFFFFFFFFFFFFFFFFFFFFFFFFFFFFFFFFFFFF
@FS10000125:26:BPA73017-1023:1:1101:2990:1180 1:N:0:13
TTGAACTTCGTCGAGTACGCTCAATACTGAAGATCGGAAGAGCAC
+
F:FFFFFFFFFFFFF:FFFFFFFFFFFFFFF:FFFFFF:FFFFFF
@FS10000125:26:BPA73017-1023:1:1101:3230:1180 1:N:0:13
TCTGGAAGAAACTTCGTCGAGTACGCTCAAGCTTTGAGATCGGAA
+
FFFFFFFFFFFFFFFFFFFFFFFFFFFFFFFFFFFFFFFFFFFFF
@FS10000125:26:BPA73017-1023:1:1101:3350:1180 1:N:0:13
TTGACTGGACTTCGTCGAGTACGCTCAAACCCCAAGATCGGAAGA
+
FFFFFFFFFFFFFFFFFFFFFFFFFFFFFFFFFFFFFFFFFFFFF
@FS10000125:26:BPA73017-1023:1:1101:3370:1180 1:N:0:13
TTGACGCAACTTCGTCGAGTACGCTCAAACTTCGAGATCGGAAGA
+
FFF:,,:FFFFFFFFFFFFFFFFFFFFF:FF,,,FFFFFFFFFFF
@FS10000125:26:BPA73017-1023:1:1101:3570:1180 1:N:0:13
TTGAACCAACTTCGTCGAGTACGCTCAACCATGGAGATCGGAAGA
+
FFFFFFFFFFFFFFFFFFFFFFFFFFFFFFFFFFFFFFFFFFFFF
@FS10000125:26:BPA73017-1023:1:1101:4780:1180 1:N:0:13
TTGAACTTCGTCGAGTACGCTCAAACGGAAAGATCGGAAGAGCAC
+
F,F:FF,F:::F:FF::F,F::,FFFFFFFF:F::,FFFFF:F,:
@FS10000125:26:BPA73017-1023:1:1101:5360:1180 1:N:0:13
TTGACTGGACTTCGTCGAGTACGCTCAAAGCCGTAGATCGGAAGA
+
FFFFFFFFFFFFFFFFFFFFFFFFFFFFFFF:FFFFFFF:FFFFF
@FS10000125:26:BPA73017-1023:1:1101:5660:1180 1:N:0:13
GGGCTGAACTTCGTCGAGTACGCTCAAACTTAGAGATCGGAAGAG
+
FFFFFFFFFFFFFFFFFFFFFFFFFFFFFFFFFFFFFFFFFFFFF
@FS10000125:26:BPA73017-1023:1:1101:5870:1180 1:N:0:13
CTGAGTCAACTTCGTCGAGTACGCTCAATTTTTCAGATCGGAAGA
+
:F:FFF:F:FFFFF,F:FF::FFFFFFFFFFFF:FFF:FFFFFFF
@FS10000125:26:BPA73017-1023:1:1101:6600:1180 1:N:0:13
GCGCTAACTTCGTCGAGTACGCTCAACCACATAGATCGGAAGAGC
+
FFFFFFFFFFFFFFFFFFFFFFFFFFFFFFFFFFFFFFFFFFFFF
@FS10000125:26:BPA73017-1023:1:1101:7030:1180 1:N:0:13
TGGCAACTTCGTCGAGTACGCTCAAATGTGGAGATCGGAAGAGCA
+
FF:FFFFFFFFFFFFFFFFFFFFFFFFFFFFFFFFFFFFFFFFF,
@FS10000125:26:BPA73017-1023:1:1101:7430:1180 1:N:0:13
CTGGATTAAACTTCGACGAGTACGCTCAAAATTTGAGATCGGAAG
+
FFFFFFFFFFFFFFFFFFFFFFFFFFFFFFFFFFFFFFFFFFFFF
@FS10000125:26:BPA73017-1023:1:1101:7770:1180 1:N:0:13
TTGACTGGACTTCGTCGAGTACGCTCAATACCCAAGATCGGAAGA
+
FFFFFFFFFFFFFFFFFFFFFFFFFFFFFFFFFFFFFFFFFFFFF
@FS10000125:26:BPA73017-1023:1:1101:8930:1180 1:N:0:13
CCGCCAACTTCGTCGAGTACGCTCAACCATAGAGATCGGAAGAGC
+
FFFFFFFFFFFFFFFFFFFFFFFFFFFFFFFFFFFFFFFFFFFFF
@FS10000125:26:BPA73017-1023:1:1101:8990:1180 1:N:0:13
TTGAACTTCGTCGAGTACGCTCAATTATATAGATCGGAAGAGCAC
+
FFFFFFFFFFFFFFFFFFFFFFFFFFFFFFFFFFFFFFFFFFFFF
@FS10000125:26:BPA73017-1023:1:1101:9110:1180 1:N:0:13
TTGACTGGACTTCGTCGAGTACGCTCAATACCCCAGATCGGAAGA
+
,F,FFFFFFFFFFFFFFFFFFFFFFFFFFFF,:F,F:FFFF:FFF
@FS10000125:26:BPA73017-1023:1:1101:9380:1180 1:N:0:13
CTGGGCGCAACTTCGTCGAGTACGCTCAATGTAAAAGATCGGAAG
+
FFFFFFFFFFFFFFFFFFFFFFFFFFFFFFFFFFFFFFFFFFFFF
@FS10000125:26:BPA73017-1023:1:1101:9610:1180 1:N:0:13
TGAACTTCGTCGAGTACGCTCAAAGATTAAGATCGGAAGAGCACA
+
FFFFFFFFFFFFFFFFFFFFFFFFFFFFFFFFFFFFFFFFFFFFF
@FS10000125:26:BPA73017-1023:1:1101:10440:1180 1:N:0:13
TTGACCAAACTTCGTCGAGTACGCTCAATCGGTAAGATCGGAAGA
+
:F:FFFFFFFFFFFFFFFFFFFFFFFFFFFFFFFFFFFFFFFFFF
@FS10000125:26:BPA73017-1023:1:1101:10770:1180 1:N:0:13
TCGATCTAACTTCGTCGAGTACGCTCAAAAACCAAGATCGGAAGA
+
FFFFFFFFFFFFFFFFFFFFFFFFFFFFFFFFFFFFFFFFFFFFF
@FS10000125:26:BPA73017-1023:1:1101:10820:1180 1:N:0:13
TTGGGATTAACTTCGTCGAGTACGCTCAATCATAGAGATCGGAAG
+
,,FFFF,FFFFFFFFFFFFFFFFFFFFFFFFF,FFFFFFFFFFFF
@FS10000125:26:BPA73017-1023:1:1101:11160:1180 1:N:0:13
CCGGAGTAACTTCGTCGAGTACGCTCAACTTTAAAGATCGGAAGA
+
FFFFFFFFFFFFFFFFFFFFFFFFFFFFFFFFFFFFFFFFFFFFF
@FS10000125:26:BPA73017-1023:1:1101:11440:1180 1:N:0:13
TTGTGGAAACTTCGTCGAGTACGCTCAATGTAACAGATCGGAAGA
+
FF,FFFFFFFFFFFFFFFFFFFFFFF:FFFFFFFFFFFFFFFFF:
@FS10000125:26:BPA73017-1023:1:1101:11600:1180 1:N:0:13
TTGAAACTTCGTCGAGTACGCTCAAAATAATAGATCGGAAGAGCA
+
FFFFFFFFFFFFFFFFFFFFFFFFFFFFFFFFFFFFFFFFFFFFF
@FS10000125:26:BPA73017-1023:1:1101:11640:1180 1:N:0:13
TTGGTGAAACTTCGTCGAGTACGCTCAAGTAGCAAGATCGGAAGA
+
F,,FFFFF,FF:FF:F:FFF:FFFFFFFFF:FFFFFF:FFFFF:F
@FS10000125:26:BPA73017-1023:1:1101:12620:1180 1:N:0:13
TTGTGTCAACTTCGTCGAGTACGCTCAAAACAACAGATCGGAAGA
+
FFFFFFFFFFFFFFFFFFFFFFFFFFFFFFFFFFFFFFFFFFFFF
@FS10000125:26:BPA73017-1023:1:1101:12750:1180 1:N:0:13
TTGTGTCAACTTCGTCGAGTACGCTCAAAACAACAGATCGGAAGA
+
FFFFFFFFFFFFFFFFFFFFFFFFFFFFFFFFFFFFFFFFFFFFF
@FS10000125:26:BPA73017-1023:1:1101:13240:1180 1:N:0:13
ACGAAGATTCTACCGGGGAAACTTCGTCGAGTACGCTCAATCTAA
+
FFFFFFFFFFFFFFFFFFFFFFFFFFFFFFFFFFFFFFFFFFFFF
@FS10000125:26:BPA73017-1023:1:1101:13430:1180 1:N:0:13
TTGAAGGAACTTCGTCGAGTACGCTTCAAAACGATAGATCGGAAG
+
FFFFFFFFFFFFFFFFFFFFFFFFFFFFFFFFFFFFFFFFFFFFF
@FS10000125:26:BPA73017-1023:1:1101:13890:1180 1:N:0:13
TTTGGGTCAACTTCGTCGAGTACGCTCAAGTTCAGAGATCGGAAG
+
FFFFFFFFFFFFFFFFFFFFFFFFFFFFFFFFFFFFFFFFFFFFF
@FS10000125:26:BPA73017-1023:1:1101:14360:1180 1:N:0:13
TTGGCTCAACTTCGTCGAGTACGCTCAAGATGCAAGATCGGAAGA
+
:FFFFFFFFFFFFFFFFFFFFFFFFFFFFFFFFFFFFFFFFFFFF
@FS10000125:26:BPA73017-1023:1:1101:14760:1180 1:N:0:13
TCACAACTTCGTCGAGTACGCTCAAGTAAGCAGATCGGAAGAGCA
+
F,,:,:F:F,,:F:FFFFF,FFFFF,F:,:F,,FFF,F:F:F:F,
@FS10000125:26:BPA73017-1023:1:1101:14800:1180 1:N:0:13
TTGGGCAAGTTTCGTCGAGTACGCTCAATTGTCGAGATCGGAAGA
+
FFFFFFFFFFFFFFFFFFFFFFFFFFFFFFFFFFFFFFFFFFFFF
@FS10000125:26:BPA73017-1023:1:1101:14910:1180 1:N:0:13
TCGGGAACAACTTCGTCGAGTACGCTCAAAAAATCAGATCGGAAG
+
FFF:FFFFFFFFFFFFFFFFFFFF:FF:FFFFFF:FFFF:FFFFF
@FS10000125:26:BPA73017-1023:1:1101:15870:1180 1:N:0:13
TTGGCCCAACTTCGTCGAGTACGCTCAAGTAAGTAGATCGGAAGA
+
FFFFFFFFFFFFFFFFFFFFFFFFFFFFFFFFFFFFFFFFFFFFF
@FS10000125:26:BPA73017-1023:1:1101:15910:1180 1:N:0:13
TAGGGGTAACTTCGTCGAGTACGCTCAATTAGACAGATCGGAAGA
+
FFFFFFFFFFFFFFFFFFFFFFFFFFFFFFFFFFFFFFFFFFFFF
@FS10000125:26:BPA73017-1023:1:1101:15980:1180 1:N:0:13
TTGATGGAACTTCGTCGAGTACGCTCAATTAAAAAGATCGGAAGA
+
:FFFFFFFFFFFFFFFFFFFFFFFFFFFFFFFFFFFFFFFFFFFF
@FS10000125:26:BPA73017-1023:1:1101:16270:1180 1:N:0:13
TCTTCGTCGAGTACGCTCAATAGTTCAGATCGGAAGAGCACACGT
+
FFFFFFFFFFFFFFFFFFFFFFFFFFFFFFFFFFFFFFFFFFFFF
@FS10000125:26:BPA73017-1023:1:1101:1800:1190 1:N:0:13
TCGCCGGAACTTCGTCGAGTACGCTCAATTCTGTAGATCGGAAGA
+
FFFFF:FFFFFFFFFFFFF:FFFFFFFFFFFFFFFFFFFFFFFFF
@FS10000125:26:BPA73017-1023:1:1101:2830:1190 1:N:0:13
TTGAGATAACTTCGTCGAGTACGCTCAAATGTTAAGATCGGAAGA
+
FFFFFFFFFFFFFFFFFFFFFFFFFFFFFFFFFFFFFFFFFFFFF
@FS10000125:26:BPA73017-1023:1:1101:2840:1190 1:N:0:13
TTTTGTAACTTCGTCGAGTACGCTCAAGCTAAAAGATCGGAAGAG
+
,,FF,::F::FFFFFFF:F:,:FFF,FFFF:FFF:FFF:FFFFFF
@FS10000125:26:BPA73017-1023:1:1101:3060:1190 1:N:0:13
TTGCAAAAACTTCGTCGAGTACGCTCAATGAAAAGATCGGAAGAG
+
FFFFFFFFFFFFFFFFFFFFFFFFFFFFFFFFFFFFFFFFFFFFF
@FS10000125:26:BPA73017-1023:1:1101:3200:1190 1:N:0:13
TTGACTGGACTTCGTCGAGTACGCTCAACACGATAGATCGGAAGA
+
FFFFFFFFFFFFFFFFFFFFFFFFFFFFFFFFFFFFFFFFFFFFF
@FS10000125:26:BPA73017-1023:1:1101:3250:1190 1:N:0:13
TTGATGGAACTTCGTCGAGTACGCTCAACATGACAGATCGGAAGA
+
FFFFFFFFFFFFFFFFFFFFFFFFFFFFFFFFFFFFFFFFFFFFF
@FS10000125:26:BPA73017-1023:1:1101:3360:1190 1:N:0:13
TTGCATAAACTTCGTCGAGTACGCTCAATGAGTTAGATCGGAAGA
+
FFFFFFFFFFFFFFFFFFFFFFFFFFFFFFFFFFFFFFFFFFFFF
@FS10000125:26:BPA73017-1023:1:1101:3910:1190 1:N:0:13
TTGTAAGAACTTCGTCGAGTACGCTCAAGTAAATAGATCGGAAGA
+
FFFFFFFFFFFFFFFFFFFFFFFFFFFFFFFFFFFFFFFFFFFFF
@FS10000125:26:BPA73017-1023:1:1101:5140:1190 1:N:0:13
TTGACTGGACTTTCGTCAAGTACGCTCAATCGATGAGATCGGAAG
+
FFFFFFFFFFFFFFFFFFFFFFFFFFFFFFFFFFFFFFFFFFFFF
@FS10000125:26:BPA73017-1023:1:1101:5330:1190 1:N:0:13
CTGGGGTTAACTTCGTCGAGTACGCTCAAACGTAGAGATCGGAAG
+
FFFFFFFFFFFFFFFFFFFFFFFFFFFFFFFFFFFFFFFFFFFFF
@FS10000125:26:BPA73017-1023:1:1101:5400:1190 1:N:0:13
TCTCTGAACTTCGTCGAGTACGCTCAACTATTAAGATCGGAAGAG
+
FFFFFFFFFFFFFFFFFFFFFFFFFFFFFFFFFFFFFFFFFFFFF
@FS10000125:26:BPA73017-1023:1:1101:5490:1190 1:N:0:13
TTGAACTTCGTCGAGTACGCTCAAACTATAAGATCGGAAGAGCAC
+
FFFFFFFFFFFFFFFFFFFFFFFFFFFFFFFFFFFFFFFFFFFFF
@FS10000125:26:BPA73017-1023:1:1101:5550:1190 1:N:0:13
TTGTTGTAACTTCGTCGAGTACGCTCAAGTGCAGAGATCGGAAGA
+
FFFFFFFFFFFFFFFFFFFFFFFFFFFFFFFFFFFFFFFFFFFFF
@FS10000125:26:BPA73017-1023:1:1101:5800:1190 1:N:0:13
TCGCACAACTTCGTCGAGTACGCTCAATGTGAAAGATCGGAAGAG
+
FFFFFFFFFFFFFFFFFFFFFFFFFFFFFFFFFFFFFFFFFFFFF
@FS10000125:26:BPA73017-1023:1:1101:6240:1190 1:N:0:13
TTGGGTCAACTTCGTCGAGTACGCTCAAGTATGTAGATCGGAAGA
+
FFFFFFFFFFFFFFFFFFFFFFFFFFFFFFFFFFFFFFFFFFFFF
@FS10000125:26:BPA73017-1023:1:1101:6430:1190 1:N:0:13
CCGATTTAACTTCGTCGAGTACGCTCAAATAAGTAGATCGGAAGA
+
FFFFFFFFFFFFFFFFFFFFFFFFFFFFFFFFFFFFFFFFFFFFF
@FS10000125:26:BPA73017-1023:1:1101:7130:1190 1:N:0:13
TTGACTGGACTTCGTCGAGTACGCTCAATATCGGAGATCGGAAGA
+
FFFFFFFFFFFFFFFFFFFFFFFFFFFFFFFFFFFFFFFFFFFFF
@FS10000125:26:BPA73017-1023:1:1101:7140:1190 1:N:0:13
TTGACTGGACTTCGTCGAGTACGCTCAATTGATGAGATCGGAAGA
+
FFFFFFFFFFFFFFFFFFFFFFFFFFFFFFFF:FFFFFFFFFFFF
@FS10000125:26:BPA73017-1023:1:1101:7150:1190 1:N:0:13
AAGCAGGAACTTCGTCGAGTACGCTCAAAAGATAAGATCGGAAGA
+
FFFFFFFFFFFFFFFFFFFFFFFFFFFFFFFFFFFFFFFFFFFFF
@FS10000125:26:BPA73017-1023:1:1101:8420:1190 1:N:0:13
TCTGCTAACTTCGTCGAGTACGCTCAATTAAGCAGATCGGAAGAG
+
:FFFFFFFFFFFFFFFFFFFFFFFFFFFFFFFFFFFFFFFFFFFF
@FS10000125:26:BPA73017-1023:1:1101:8440:1190 1:N:0:13
TTGAACTTCGTCGAGTACGCTCAAAAATAGAGATCGGAAGAGCAC
+
FFFFFFFFFFFFFFFFFFFFFFFFFFFFFFFFFFFFFFFFFFFFF
@FS10000125:26:BPA73017-1023:1:1101:8950:1190 1:N:0:13
CCGTAGCAACTTCGTCGAGTACGCTCAAGATTCTAGATCGGAAGA
+
FFFFFFFFFFFFFFFFFFFFFFFFFFFFFFFFFFFFFFFFFFFFF
@FS10000125:26:BPA73017-1023:1:1101:8960:1190 1:N:0:13
GGGCGCACGATCTTCGTCGAGTACGCTCAATGTTTTAGATCGGAA
+
FFFFFFFFFFFFFFFFFFFFFFFFFFFFFFFFFFFFFFFFFFFFF
@FS10000125:26:BPA73017-1023:1:1101:9170:1190 1:N:0:13
TTGACCAAACTTCGTCGAGTACGCTCAATATATAAGATCGGAAGA
+
FFFF:FFF,FF,FF:F:FF:,F:F,FFFF:F:FFF:F:FF:FFFF
@FS10000125:26:BPA73017-1023:1:1101:9990:1190 1:N:0:13
TGGGCCGAACCTCGTCGAGTACGCTCAATAACTCAGATCGGAAGA
+
FFFFFFFFFFFFFFFFFFFFFFFFFFFFFFFFFFFFFFFFFFFFF
@FS10000125:26:BPA73017-1023:1:1101:10810:1190 1:N:0:13
TTGCAGTAACTTCGTCGAGTACGCTCAACGAATAAGATCGGAAGA
+
FFFFF,FF,:FF::FF:FFF,F::F:FF:FF::F:F::FF:FF:F
@FS10000125:26:BPA73017-1023:1:1101:11050:1190 1:N:0:13
AAGCTAACTTCGTCGAGTACGCTCAAATTGTAAGATCGGAAGAGC
+
FFFFFFFFFFFFFFFFFFFFFFFFFFFFFFFFFFFFFFFFFFFFF
@FS10000125:26:BPA73017-1023:1:1101:11440:1190 1:N:0:13
GTGTAACTTCGTCGAGTACGCTCAAAGCAAAAGATCGGAAGAGCA
+
FFFFFFFFFFFFFFFFFFFFFFFFFFFFFFFFFFFFFFFFFFFF,
@FS10000125:26:BPA73017-1023:1:1101:11520:1190 1:N:0:13
TTGACCTTCGTCGAGTACGCTCAATATAGAAGATCGGAAGAGCAC
+
,F,FFFFFFFFFFFFFFF:FF:F:FFFFFF:FFFFFFF:F:FFFF
@FS10000125:26:BPA73017-1023:1:1101:13070:1190 1:N:0:13
CCCACAATTTCGTCGAGTACGCTCAACATAGAAGATCGGAAGAGC
+
:FFFF,,FFFFFFFFF,FFFFFF:,FFFFF:F,FFFF:F,FFF:F
@FS10000125:26:BPA73017-1023:1:1101:13400:1190 1:N:0:13
GGGGATCCAACTTCGTCGAGTACGCTCAAGTGATAAGATCGGAAG
+
FFFFFFFFFFFFFFFFFFFFFFFFFFFFFFFFFFFFFFFFFFFFF
@FS10000125:26:BPA73017-1023:1:1101:13550:1190 1:N:0:13
TTTACAACTTCGTCGAGTACGCTCAATGCCAGAGATCGGAAGAGC
+
FFFFFFFFFFFFFFFFFFFFFFFFFFFFFFFFFFFFFFFFFFFFF
@FS10000125:26:BPA73017-1023:1:1101:13580:1190 1:N:0:13
TTGGGTAAACTTCGTCGAGTACGCTCAATGGCAAAGATCGGAAGA
+
FFFFFFFFFFFFFFFFFFFFFFFFFFFFFFFFFFFFFFFFFFFFF
@FS10000125:26:BPA73017-1023:1:1101:13640:1190 1:N:0:13
TGGACTTAACTTCGTCGAGTACGCTCAAAATTATAGATCGGAAGA
+
,FFFFFFFFFFFFFFFFFFFFFFFFFFFF:FFFFFFFFFFFFFFF
@FS10000125:26:BPA73017-1023:1:1101:14960:1190 1:N:0:13
TTGAAGGAACTTCGTCGAGTACGCTCAAACGTAAAGATCGGAAGA
+
FFFFFFFFFFFFFFFFFFFFFFFFFFFFFFFFFFFFFFFFFFFFF
@FS10000125:26:BPA73017-1023:1:1101:15270:1190 1:N:0:13
CCGCTTAAACTTCGTCGAGTACGCTCAAACTGGGAGATCGGAAGA
+
FF:FFF::FFFFFFFFF,FFFF:FFFFFFFFFFF:FFFFFFFFFF
@FS10000125:26:BPA73017-1023:1:1101:15930:1190 1:N:0:13
TCGGCCAACTTCGTCGAGTACGCTCAATGAAGTAGATCGGAAGAG
+
FF:FFFFFFFFFFFFFFFFFFFFFF:FFFFFFFFFFFFFFFFFF:
@FS10000125:26:BPA73017-1023:1:1101:16360:1190 1:N:0:13
GGGAGAACTTCGTCGAGTACGCTCAAATCGGTAGATCGGAAGAGC
+
FFFF,FFFFFFFFFFFFFFFFFFFFFFFFFFFFFFFFFFFFFFFF
@FS10000125:26:BPA73017-1023:1:1101:1150:1200 1:N:0:13
TTGACTGGAGTTCGTCGAGTACGCTCAATTGTGTAGATCGGAAGA
+
FFFFFFFFFFFFFFFFFFFFFFFFFFFFFFFFFFFFFFFFFFFFF
@FS10000125:26:BPA73017-1023:1:1101:1870:1200 1:N:0:13
TCTGTCAACTTCGTCGAGTACGCTCAACCTGACAGATCGGAAGAG
+
FFFFFFFFFFFFFFFFFFFFFFFFFFFFFFFFFFFFFFFFFFFFF
@FS10000125:26:BPA73017-1023:1:1101:2980:1200 1:N:0:13
TGGTTTAAACTTCGTCGAGTACGCTCAAAGAAAGAGATCGGAAGA
+
FFFFFFFFFFFFFFFFFFFFFFFFFFFFFFFFFFFFFFFFFFFFF
@FS10000125:26:BPA73017-1023:1:1101:3550:1200 1:N:0:13
TGGTGTAACTTCGTCGAGTACGCTCAATCTTGCAGATCGGAAGAG
+
FFFFFFFFFFFFFFFFFFFFFFFFFFFFFFFFFFFFFFFFFFFFF
@FS10000125:26:BPA73017-1023:1:1101:4400:1200 1:N:0:13
TTGGAGGTAACTTCGTCGAGTACGCTCAAACGTTGAGATCGGAAG
+
FFFFFFFFFFFFFFFFFFFFFFFFFFFFFFFFFFFFFFFFFFFFF
@FS10000125:26:BPA73017-1023:1:1101:4470:1200 1:N:0:13
TGGGCAAAACTTCGTCGAGTACGCTCAACGAGTCAGATCGGAAGA
+
FFFFFFFFFFFFFFFFFFFFFFFFFFFFFFFFFFFFFFFFFFFFF
@FS10000125:26:BPA73017-1023:1:1101:4940:1200 1:N:0:13
GGGGGAACTTCGTCGAGTACGCTCAAATCAAAAGATCGGAAGAGC
+
FFFFFFFFFFFFFFFFFFFFFFFFFFFFFFFFFFFFFFFFFFFFF
@FS10000125:26:BPA73017-1023:1:1101:4990:1200 1:N:0:13
TTGTGAAAACTTCGTCGAGTACGCTCAATGGGAAAGATCGGAAGA
+
F:FF:FF:FFFFFFFFFFFFFFFF:FFFF:FFFFFFFFFFFFFFF
@FS10000125:26:BPA73017-1023:1:1101:5250:1200 1:N:0:13
TTGACTGAACTTCGTCGAGTACGCTCAAGGTTTAAGATCGGAAGA
+
FFFFFFFFFFFFFFFFFFFFFFFFFFFFFFFFFFFFFFFFFFFFF
@FS10000125:26:BPA73017-1023:1:1101:6640:1200 1:N:0:13
TAGCACTAACTTCGTCGAGTACGCTCAACAAAAAAGATCGGAAGA
+
FFFFFFFFFFFFFFFFFFFFFFFFFFFFFFFFFFFFFFFFFFFFF
@FS10000125:26:BPA73017-1023:1:1101:6860:1200 1:N:0:13
TTGATTCAACTTCGTCGAGTACGCTCAAATGAATAGATCGGAAGA
+
FFFFFFFFFFFFFFFFFFFFFFFFFFFFFFFFFFFFFFFFFFFFF
@FS10000125:26:BPA73017-1023:1:1101:7070:1200 1:N:0:13
TTGATGTAACTTCGTCGAGTACGCTCAAAATGAAAGATCGGAAGA
+
FFFFFFFFFFFFFFFFFFFFFFFFFFFFFFFFFFFFFFFFFFFFF
@FS10000125:26:BPA73017-1023:1:1101:7310:1200 1:N:0:13
TTGGAAAAACTTCGTCGAGTACGCTCAACCGAGGAGATCGGAAGA
+
FFFFFFFFFFFFFFFFFFFFFFFFFFFFFFFFFFFFFFFFFFFFF
@FS10000125:26:BPA73017-1023:1:1101:7750:1200 1:N:0:13
TTGACTGGACTTCGTCGAGTACGCTCAAGAGTAGAGATCGGAAGA
+
FFFFFFFFFFFFFFFFFFFFFFFFFFFFFFFFFFFFFFFFFFFFF
@FS10000125:26:BPA73017-1023:1:1101:7990:1200 1:N:0:13
CCGGTAGGAACTTCGTCGAGTACGCTCAACAACTAAGATCGGAAG
+
,FF:FFFFFFF:FFFFFFFFF:FFFFF,FF,,FF::FFFF:F:FF
@FS10000125:26:BPA73017-1023:1:1101:8520:1200 1:N:0:13
TGGTAAACTTCGTCGAGTACGCTCAAGTATTAAGATCGGAAGAGC
+
F,F:FFFFFFFFFFFFFFFFFFFFFFF:FFFFFFFFFFFFFFFFF
@FS10000125:26:BPA73017-1023:1:1101:8590:1200 1:N:0:13
TTGACGCAACTTCGTCGAGTACGCTCAAGTAATTAGATCGGAAGA
+
FFFFFFFFFFFFFFFFFFFFFFFFFFFFFFFFFFFFFFFFFFFFF
@FS10000125:26:BPA73017-1023:1:1101:9320:1200 1:N:0:13
TTGTCTGAACTTCGTCGAGTACCTCAAGAAACGAGATCGGAAGAG
+
FFFFFFFFFFFFFFFFFFFFFFFFFFFFFFFFFFFFFFFFFFFFF
@FS10000125:26:BPA73017-1023:1:1101:9830:1200 1:N:0:13
CCGCAACTTCGTCGAGTACGCTCAAGCTTCGAGATCGGAAGAGCA
+
FF:FFFFFFFFFFFFFFFFFFFFFFFFFFFFFFFFFFFFFFFFFF
@FS10000125:26:BPA73017-1023:1:1101:12330:1200 1:N:0:13
GTGGGTTGAACTTCGTCGAGTACGCTCAAAACCTAAGATCGGAAG
+
FFFFFFFFFFFFFFFFFFFFFFFFFFFFFFFFFFFFFFFFFFFFF
@FS10000125:26:BPA73017-1023:1:1101:12900:1200 1:N:0:13
TCGGTGGAACTTCGTCGAGTACGCTCAAGGGACAAGATCGGAAGA
+
FFFFFFFFFFFFFFFFFFFFFFFFFFFFFFFFFFFFFFFFFFFFF
@FS10000125:26:BPA73017-1023:1:1101:13150:1200 1:N:0:13
TGGGTTGAACTTCGTCGAGTACGCTCAATTATTCAGATCGGAAGA
+
F:FF::,FFFF:::FFFF:FFFFFFFFFFFF:FFFFFFF:FFFFF
@FS10000125:26:BPA73017-1023:1:1101:13720:1200 1:N:0:13
CCGGCGTCAACTTCGTCGAGTACGCTCAATGAGAAAGATCGGAAG
+
FFFFFFFFFFFFFFFFFFFFFFFFFFFFFFFFFFFFFFFFFFFFF
@FS10000125:26:BPA73017-1023:1:1101:13910:1200 1:N:0:13
GCGCAGCAACTTCGTCGAGTACGCTCAAACATGTAGATCGGAAGA
+
,FFF::FFFFFFFFFFFFFFFFFFFF:FFFFFFFFFFFFFFFFFF
@FS10000125:26:BPA73017-1023:1:1101:15130:1200 1:N:0:13
CCGGGGGAATAACTTCGTCGAGTACGCTCAATGGAACAGATCGGA
+
FFFFFFFFFFFFFFFFFFFFFFFFFFFFFFFFFFFFFFFFFFFFF
@FS10000125:26:BPA73017-1023:1:1101:15220:1200 1:N:0:13
TTGTGGAAACTTCGCGAGTACGCTCAACATTGGAGATCGGAAGAG
+
,FFFFFFFFFFFFFFFFFFFFFFFFFFFFFFFFFFFFFFFFFFFF
@FS10000125:26:BPA73017-1023:1:1101:15300:1200 1:N:0:13
CCGACAACTTCGTCGAGTACGCTCAAAGGGTTAGATCGGAAGAGC
+
FFFFFFFFFFFFFFFFFFFFFFFFFFFFFFFFFFFFFFFFFFFFF
@FS10000125:26:BPA73017-1023:1:1101:15740:1200 1:N:0:13
TTGCAGAAACTTCGTCGAGTACGCTCAAAGAGACAGATCGGAAGA
+
FFFFFFFFFFFFFFFFFFFFFFFFFFFFFFFFFFFFFFFFFFFFF
@FS10000125:26:BPA73017-1023:1:1101:16150:1200 1:N:0:13
CCGTTAACTTCGTCGAGTACGCTCAAGACTGTAGATCGGAAGAGC
+
FFFFFFFFFFFFFFFFFFFFFFFFFFFFFFFFFFFFFFFFFFFFF
@FS10000125:26:BPA73017-1023:1:1101:16390:1200 1:N:0:13
TCGGATGTAACTTCGTCGAGTACGCTCAAGCAGTAAGATCGGAAG
+
FFFFFFFFFFFFFFFFFFFFFFFFFFFFFFFFFFFFFFFFFFFFF
@FS10000125:26:BPA73017-1023:1:1101:1790:1210 1:N:0:13
TGATACCAACTTCGTCGAGTACGCTCAAATCTGTAGATCGGAAGA
+
F,F,FFFFFFFFFFFFFFFFFFFFFFFFF:::,,FFFFFFFFFFF
@FS10000125:26:BPA73017-1023:1:1101:2070:1210 1:N:0:13
TTGCACGAACTTCGTCGAGTACGCTCAAGTTTGGAGATCGGAAGA
+
FFFFFFFFFFFFFFFFFFFFFFFFFFFFFFFFFFFFFFFFFFFFF
@FS10000125:26:BPA73017-1023:1:1101:2390:1210 1:N:0:13
CTGGACATAACTTCGTCGAGTACGCTCAAGAAATGAGATCGGAAG
+
FF:FFFFFFFFFFFFFFFFFFFFFFFFFFFFFFFFFFFFFFFFFF
@FS10000125:26:BPA73017-1023:1:1101:2500:1210 1:N:0:13
TGGTAGGAACTTCGTCGAGTACGCTCAAACACGCAGATCGGAAGA
+
FFFFFFFFFFFFFFFFFFFFFFFFFFFFFFFFFFFFFFFFFFFFF
@FS10000125:26:BPA73017-1023:1:1101:2710:1210 1:N:0:13
GTGGGTTGAACTTCGTCGAGTACGCTCAATTCCTAAGATCGGAAG
+
FFFFFFFFFFFFFFFFFFFFFFFFFFFFFFFFFFFFFFFFFFFFF
@FS10000125:26:BPA73017-1023:1:1101:3290:1210 1:N:0:13
TTGAGGAAACTTCGTCGAGTACGCTCAAAAAATCAGATCGGAAGA
+
FFFFFFFFFFFFFFFFFFFFFFFFFFFFFFFFFFFFFFFFFFFFF
@FS10000125:26:BPA73017-1023:1:1101:3530:1210 1:N:0:13
TTGAACTTCGTCGAGTACGCTCAAGATCTGAGATCGGAAGAGCAC
+
FFFFFF::FFFFF:,:F:F,::,F:FF,:FF,,:F,F,FFF:FFF
@FS10000125:26:BPA73017-1023:1:1101:3650:1210 1:N:0:13
TTGGAGCAACTTCGTCGAGTACGCTCAAGATAGGAGATCGGAAGA
+
FFFFFFFFFFFFFFFFFFFFFFFFFFFFFFFFFFFFFFFFFFFFF
@FS10000125:26:BPA73017-1023:1:1101:4470:1210 1:N:0:13
TTGGGAGAACTTCGTCGAGTACGCTCAAAACACGAGATCGGAAGA
+
FFFFFFFFFFFFFFFFFFFFFFFFFFFFFFFFFFFFFFFFFFFFF
@FS10000125:26:BPA73017-1023:1:1101:4570:1210 1:N:0:13
TGGGGCTAACTTCGTCGAGTACGCTCAATTGGTAAGATCGGAAGA
+
FFFFFFFFFFFFFFFFFFFFFFFFFFFFFFFFFFFFFFFFFFFFF
@FS10000125:26:BPA73017-1023:1:1101:5020:1210 1:N:0:13
ACGGGGGGAACTTCGTCGAGTACGCTCAAACGAGGAGATCGGAAG
+
FFFFFFFFFFFFFFFFFFFFFFFFFFFFFFFFFFFFFFFFFFFFF
@FS10000125:26:BPA73017-1023:1:1101:5870:1210 1:N:0:13
TTGAACTTCGTCGAGTACGCTCAACGTCAAAGATCGGAAGAGCAC
+
FFFFFFFFFFFFFFFFFFFFFFFFFFFFFFFFFFFFFFFFFFFFF
@FS10000125:26:BPA73017-1023:1:1101:6010:1210 1:N:0:13
CTGGGCACAACCTCGTCGAGTACGCTCAAACCAAGAGATCGGAAG
+
F,F,FFFFF,FF:FF:F:FF::FFFFFFFFFF,,:FFF:FFFFF,
@FS10000125:26:BPA73017-1023:1:1101:6020:1210 1:N:0:13
TTGACTGGACTTCGTCGAGTACGCTCAAGATACGAGATCGGAAGA
+
FFFFFFFFFFFFFFFFFFFFFFFFFFFFFFFFFFFFFFFFFFFFF
@FS10000125:26:BPA73017-1023:1:1101:6230:1210 1:N:0:13
CTGCAAGAACTTCGTCGAGTACGCTCAAGAACAGAGATCGGAAGA
+
FFFFFFFFFFFFFFFFFFFFFFFFFFFFFFFFFFFFFFFFFFFFF
@FS10000125:26:BPA73017-1023:1:1101:7810:1210 1:N:0:13
TTGGCGCAACTTCGTCGAGTACGCTCAACTAATGAGATCGGAAGA
+
:F:FFFFFFFFFFFFFFFFFFFFFFFFFFFFFFFFFFFFFFFFFF
@FS10000125:26:BPA73017-1023:1:1101:7840:1210 1:N:0:13
TCGGGACAAACTTCGTCGAGTACGCTCAAATAGATAGATCGGAAG
+
FFFFFFFFFFFFFFFFFFFFFFFFFFFFFFFFFFFFFFFFFFFFF
@FS10000125:26:BPA73017-1023:1:1101:8260:1210 1:N:0:13
CTGCAGTAACTTCGTCGAGTACGCTCAATATTATAGATCGGAAGA
+
FFFFFFFFFFFFFFFFFFFFFFFFFFFFFFFFFFFFFFFFFFFFF
@FS10000125:26:BPA73017-1023:1:1101:8350:1210 1:N:0:13
TTGGGTGAAACTTCGTCGAGTACGCTCAATTAAAAAGATCGGAAG
+
FF:FFFFFFFFFFFFFFFFFFFFFFFFFFFFFFFFFFFFFFFFFF
@FS10000125:26:BPA73017-1023:1:1101:8380:1210 1:N:0:13
TAACCAACTTCGTCGAGTACGCTCAAGTTTGGAGATCGGAAGAGC
+
FFFFFFFFFFFFFFFFFFFFFFFFFFFFFFFFFFFFFFFFFFFFF
@FS10000125:26:BPA73017-1023:1:1101:9090:1210 1:N:0:13
TTGGCGCAACTTCGTCGAGTACGCTCAAATAATAAGATCGGAAGA
+
FFFFFFFFFFFFFFFFFFFFFFFFFFFFFFFFFFFFFFFFFFFFF
@FS10000125:26:BPA73017-1023:1:1101:10030:1210 1:N:0:13
TCTGAGGCAACTTCGTCGAGTACGCTCAAGAAAAGAGATCGGAAG
+
FFFFFFFFFFFFFFFFFFFFFFFFFFFFFFFFFFFFFFFFFFFFF
@FS10000125:26:BPA73017-1023:1:1101:10110:1210 1:N:0:13
GCGGCAACTTCGTCGAGTACGCTCAACAGTCAAGATCGGAAGAGC
+
,FF:FFF:FFFFFFFFFFFFFFFF:FF:FFF,FFFFFFFFFFFFF
@FS10000125:26:BPA73017-1023:1:1101:10810:1210 1:N:0:13
TTGGGTGAACTTCGTCGAGTACGCTCAATAGTTAAGATCGGAAGA
+
FFFFFFFFFFFFFFFFFFFFFFFFFFFFFFFFFFFFFFFFFFFFF
@FS10000125:26:BPA73017-1023:1:1101:10910:1210 1:N:0:13
GCCAAACTTCGTCGAGTACGCTCAAAATAAGAGATCGGAAGAGCA
+
,FFFFFFFFFFFFFFFFFFFFFFFFF,FFFFFFFFFFFFFFFFFF
@FS10000125:26:BPA73017-1023:1:1101:11680:1210 1:N:0:13
GCGTCGTCCTTCGTCGAGTACGCTCAAAGGTTTAGATTCGGAAGA
+
FF:FFFFFFFFFFFFFFFFFFFFFFFFFFFFFFFFFFFFFFFFFF
@FS10000125:26:BPA73017-1023:1:1101:12100:1210 1:N:0:13
TTGGTCGAACTTCGTCGAGTACGCTCATTTTGAGATCGGAAGAGC
+
FFFFFFFFFFFFFFFFFFFFFFFFFFFFFFFFFFFFFFFFFFFFF
@FS10000125:26:BPA73017-1023:1:1101:12280:1210 1:N:0:13
TTGCTCTAACTTCGTCGAGTACGCTCAATGTGTAAGATCGGAAGA
+
FFFFFFFFFFFFFFFFFFFFFFFFFFFFFFFFFFFFFFFFFFFFF
@FS10000125:26:BPA73017-1023:1:1101:12920:1210 1:N:0:13
TCGGTGGAACTTCGTCGAGTACGCTCAAGGGACAAGATCGGAAGA
+
FFFFFFFFFFFFFFFFFFFFFFFFFFFFFFFFFFFFFFFFFFFFF
@FS10000125:26:BPA73017-1023:1:1101:13110:1210 1:N:0:13
TTGTCGGACCTTCGTCGAGTACGCTCAAGCTAAGAGATCGGAAAA
+
FFFFFFFFFFFFFFFFFFFFFFFFFFFFFFFFFFFFFFFFFFFFF
@FS10000125:26:BPA73017-1023:1:1101:13250:1210 1:N:0:13
TTGCAGCAACTTCGTCGAGTACGCTCAAAAAATGAGATCGGAAGA
+
FFFFFFFFFFFFFFFFFFFFFFFFFFFFFFFFFFFFFFFFFFFFF
@FS10000125:26:BPA73017-1023:1:1101:13820:1210 1:N:0:13
CCGAGCAACTTCGTCGAGTACGCTCTATAGGATAGATCGGAAGAG
+
,FFFFF,,:F:F:FFF:,FFF::,F,F:F,,FFF,F:F:F,FFF,
@FS10000125:26:BPA73017-1023:1:1101:14030:1210 1:N:0:13
AACTTCGTCGAGTACGCTCAAGCTTGCAGATCGGAAGAGCACACG
+
FFFFFFFFFFFFFFFFFFFFFFFFFFFFFFFFFFFFFFFFFFFFF
@FS10000125:26:BPA73017-1023:1:1101:14060:1210 1:N:0:13
TGGGCTAAACTTCGTCGAGTACGCTCAATGTAGGAGATCGGAAGA
+
FFFFFFFFFFFFFFFFFFFFFFFFFFFFFFFFFFFFFFFFFFFFF
@FS10000125:26:BPA73017-1023:1:1101:14550:1210 1:N:0:13
TTGAAAGAACTTCGTCGAGTACGCTCAATCTGTTAGATCGGAAGA
+
FFFFFFFFFFFFFFFFFFFFFFFFFFFFFFFFFFFFFFFFFFFFF
@FS10000125:26:BPA73017-1023:1:1101:14820:1210 1:N:0:13
CTGCTAACTTCGTCGAGTACGCTCAATAGTGGAGATCGGAAGAGC
+
FFFFFFFFFFFFFFFFFFFFFFFFFFFFFFFFFFFFFFFFFFFFF
@FS10000125:26:BPA73017-1023:1:1101:15000:1210 1:N:0:13
TTGGGGAAACTTCGTCGAGTACGCTCAACTTATCAGATCGGAAGA
+
FFFFFFFFFFFFFFFFFFFFFFFFFFFFFFFFFFFFFFFFFFFFF
@FS10000125:26:BPA73017-1023:1:1101:15940:1210 1:N:0:13
CCGGTCGAAACTTCGTCGAGTACGCTCAATTTAAGAGATCGGAAG
+
FFFFFFFFFFFFFFFFFFFFFFFFFFFFFFFFFFFFFFFFFFFFF
@FS10000125:26:BPA73017-1023:1:1101:16240:1210 1:N:0:13
TTGTTGGAACTTCGTCGAGTACGCTCAAAAATATAGATCGGAAGA
+
FFFFFFFFFFFFFFFFFFFFFFFFFFFFFFFFFFFFFFFFFFFFF
@FS10000125:26:BPA73017-1023:1:1101:1500:1220 1:N:0:13
CCGTTAACTTCGTCGAGTACGCTCAATCCTTGAGATCGGAAGAGC
+
FFFFFFFFFFFFFFFFFFFFFFFFFFFFFFFFFFFFFFFFFFFFF
@FS10000125:26:BPA73017-1023:1:1101:1820:1220 1:N:0:13
CCGCTAACTTCGTCGAGTACGCTCAATATCGTAGATCGGAAGAGC
+
FFFFFFFFFFFFFFFFFFFFFFFFFFFFFFFFFFFFFFFFFFFFF
@FS10000125:26:BPA73017-1023:1:1101:1960:1220 1:N:0:13
TAGAATAAACTTCGTCGAGTACGCTCAAACAGAAAGATCGGAAGA
+
FFFFFFFFFFFFFFFFFFFFFFFFFFFFFFFFFFFFFFFFFFFFF
@FS10000125:26:BPA73017-1023:1:1101:4560:1220 1:N:0:13
ATGGCTGAACTTCGTCGAGTACGCTCGAGATGGGAGATCGGAAGA
+
F:FFFFFFFFFFFFFFFFFFFFFFFF,FFFFFFFFFFFFFFFFFF
@FS10000125:26:BPA73017-1023:1:1101:4760:1220 1:N:0:13
GTGTAACTTCGTCGAGTACGCTCAAGATGTCAGATCGGAAGAGCA
+
FFFFFFFFFFFFFFFFFFFFFFFFFFFFFFFFFFFFFFFFFFFFF
@FS10000125:26:BPA73017-1023:1:1101:5540:1220 1:N:0:13
TTGCAACTTCGTCGAGTACGCTCAATATCAAAGATCGGAAGAGCA
+
FFFFFFFFFFFFFFFFFFFFFFFFFFFFFFFFFFFFFFFFFFFFF
@FS10000125:26:BPA73017-1023:1:1101:5720:1220 1:N:0:13
TTTTTTAACTTCGTCGAGTACGCTCAAATGAATAGATCGGAAGAG
+
FFFFFFFFFFFFFFFFFFFFFFFFFFFFFFFF,FFFFFFFFFFFF
@FS10000125:26:BPA73017-1023:1:1101:6400:1220 1:N:0:13
TTGATAGAACTTCGTCGAGTACGCTCAACCAGGCAGATCGGAAGA
+
FFFFFFFFFFFFFFFFFFFFFFFFFFFFFFFFFFFFFFFFFFFFF
@FS10000125:26:BPA73017-1023:1:1101:6900:1220 1:N:0:13
GTGCAAACTTCGTCGAGTACGCTCAATATAAAAGATCGGAAGAGC
+
FFFFFFFFFFFFFFFFFFFFFFFFFFFFFFFFFFFFFFFFFFFFF
@FS10000125:26:BPA73017-1023:1:1101:7950:1220 1:N:0:13
TCTTGTAACTTCGTCGAGTACGCTCAATTCCCTAGATCGGAAGAG
+
FFFFFFFFFFFFFFFFFFFFFFFFFFFFFFFFFFFFFFFFFFFFF
@FS10000125:26:BPA73017-1023:1:1101:8210:1220 1:N:0:13
TTGACTGGACTTCGTCGAGTACGCTCAAACCAGGAGATCGGAAGA
+
FFFFFFFFFFFFFFFFFFFFFFFFFFFFFFFFFFFFFFFFFFFFF
@FS10000125:26:BPA73017-1023:1:1101:8400:1220 1:N:0:13
TCTGGCATAACTTCGTCGAGTACGCTCAAAACTTAAGATCGGAAG
+
FFF:,FFF,FF::F:F:FFF,FF:F:F,FFFFFF:FF,FF:FFFF
@FS10000125:26:BPA73017-1023:1:1101:8640:1220 1:N:0:13
CCGGGCCTGAACTTCGTCGAGTACGCTCAAAATTAGAGATCGGAA
+
FFFFFFFFFFFFFFFFFFFFFFFFFFFFFFFFFFFFFFFFFFFFF
@FS10000125:26:BPA73017-1023:1:1101:8770:1220 1:N:0:13
TCGCCATAACTTCGTCGAGTACGCTCAATAAGACAGATCGGAAGA
+
FFFFFFFFFFFFFFFFFFFFFFFFFFFFFFFFFFFFF:FFFFFFF
@FS10000125:26:BPA73017-1023:1:1101:8860:1220 1:N:0:13
TAGATTCAACTTCGTCGAGTACGCTCAATTGAATAGATCGGAAGA
+
FFFFFFFFFFFFFFFFFFFFFFFFFFFFFFFFFFFFFFFFFFFFF
@FS10000125:26:BPA73017-1023:1:1101:9140:1220 1:N:0:13
CGGACGCAACTTCGTCGAGTACGCTCAAGAATTTAGATCGGAAGA
+
FFFFFFFFFFFFFFFFFFFFFFFFFFFFFFFFFFFFFFFFFFFFF
@FS10000125:26:BPA73017-1023:1:1101:9580:1220 1:N:0:13
TCGGATTGAACTTCGTCGAGTACGCTCAACTAGAAAGATCGGAAG
+
FFFFFFFFFFFFFFFFFFFFFFFFFFFFFFFFFFFFFFFFFFFFF
@FS10000125:26:BPA73017-1023:1:1101:10090:1220 1:N:0:13
TCGCTACAACTTCGTCGAGTACGCTCAAGGTGCCAGATCGGAAGA
+
FFFFFFFFFFFFFFFFFFFFFFFFFFFFFFFFFFFFFFFFFFFFF
@FS10000125:26:BPA73017-1023:1:1101:10120:1220 1:N:0:13
TGGCTGAATTTCGTCGAGTACGCTCAAGAAGTAAGATCGGAAGAG
+
FFFFFFFFFFFFFFFFFFFFFFFFFFFFFFFFFFFFFFFFFFFFF
@FS10000125:26:BPA73017-1023:1:1101:10980:1220 1:N:0:13
TTGTATCAACTTCGTCGAGTACGCTCAAAAAGCAAGATCGGAAGA
+
FFFFFFFFFFFFFFFFFFFFFFFFFFFFFFFFFFFFFFFFFFFFF
@FS10000125:26:BPA73017-1023:1:1101:11040:1220 1:N:0:13
TTGAGTTAACTTCGTCGAGTACGCTCAATCAACTAGATCGGAAGA
+
FFFFFFFFFFFFFFFFFFFFFFFFFFFFFFFFFFFFFFFFFFFFF
@FS10000125:26:BPA73017-1023:1:1101:11790:1220 1:N:0:13
TCGGGAAAACTTCGTCGAGTACGCTCAAGTCAGGAGATCGGAAGA
+
FFFFFFFFFFFFFFFFFFFFFFFFFFFFFFFFFFFFFFFFFFFFF
@FS10000125:26:BPA73017-1023:1:1101:11880:1220 1:N:0:13
TCTTATAACTTCGTCGAGTACGCTCAAACAGACAGATCGGAAGAG
+
FFFFFFFFFFFFFFFFFFFFFFFFFFFFFFFFFFFFFFFFFFFFF
@FS10000125:26:BPA73017-1023:1:1101:12440:1220 1:N:0:13
TTGTGGAAACTTCGTCGAGTACGCTCAATCCGGAAGATCGGAAGA
+
FFFFFFFFFFFFFFFFFFFFFFFFFFFFFFFFFFFFFFFFFFFFF
@FS10000125:26:BPA73017-1023:1:1101:12850:1220 1:N:0:13
TCGACTGGACTTCGTCGAGTACGCTCAATCCTAGAGATCGGAAGA
+
FFF,::,,:FF:FF,F:FF:,F:F,:FFF:F:F:F:F,:F:FF,F
@FS10000125:26:BPA73017-1023:1:1101:13190:1220 1:N:0:13
TCGCTATAACTTCGTCGAGTACGCTCAACATGTTAGATCGGAAGA
+
FFFFFFFFFFFFFFFFFFFFFFFFFFFFFFFFFFFFFFFFFFFFF
@FS10000125:26:BPA73017-1023:1:1101:13380:1220 1:N:0:13
TCGGGACAACTTCGTCGAGTACGCTCAAGAACAGAGATCGGAAGA
+
FFFFFFFFFFFFFFFFFFFFFFFFFFFFFFFFFFFFFFFFFFFFF
@FS10000125:26:BPA73017-1023:1:1101:14200:1220 1:N:0:13
TGGCAGTAACTTCGTCGAGTACGCTCAACCAGAAAGATCGGAAGA
+
FFFFFFFFFFFFFFFFFFFFFFFFFFFFFFFFFFFFFFFFFFFFF
@FS10000125:26:BPA73017-1023:1:1101:14220:1220 1:N:0:13
GCGTGACTGGACTTCGTCGAGTACGCTCAACGTTTGAGATCGGAA
+
,FFFFFFFFFFFFFFFFFFFFFFFFFFFFFFFFFFFFFFFFFFFF
@FS10000125:26:BPA73017-1023:1:1101:14380:1220 1:N:0:13
TCGGCTAAACTTCGTCGAGTACGCTCAATGTTACAGATCGGAAGA
+
FFFFFFFFFFFFFFFFFFFFFFFFFFFFFFFFFFFFFFFFFFFFF
@FS10000125:26:BPA73017-1023:1:1101:15180:1220 1:N:0:13
TTGCATTAACTTCGTCGAGTACGCTCAACTATGAAGATCGGAAGA
+
,::,:,F,FF,:FFFF,FFFFF:FFF:F:F,,:FFFFFF::,FF:
@FS10000125:26:BPA73017-1023:1:1101:16020:1220 1:N:0:13
TAGGATTAACTTCGTCGAGTACGCTCAAGGGATTAGATCGGAAGA
+
FFFFFFFFFFFFFFFFFFFFFFFFFFFFFFFFFFFFFFFFFFFFF
@FS10000125:26:BPA73017-1023:1:1101:16410:1220 1:N:0:13
CTGCTAACTTCGTCGAGTACGCTCAATTCTTAAGATCGGAAGAGC
+
FFFFFFFFFFFFFFFFFFFFFFFFFFFFFFF,FFFFFFFFFFFFF
@FS10000125:26:BPA73017-1023:1:1101:1440:1230 1:N:0:13
TTGCAGAAACTTCGTCGAGTACGCTCAAGTGACAAGATCGGAAGA
+
FFFFFFFFFFFFFFFFFFFFFFFFFFFFFFFFFFFFFFFFFFFFF
@FS10000125:26:BPA73017-1023:1:1101:1520:1230 1:N:0:13
TGGCAAGAACTTCGTCGAGTACGCTCAATTGGACAGATCGGAAGA
+
FFFFFFFFFFFFFFFFFFFFFFFFFFFFFFFFFFFFFFFFFFFFF
@FS10000125:26:BPA73017-1023:1:1101:1560:1230 1:N:0:13
TTGGGGGAACTTCGTCGAGTACGCTCAAAGGCCGAGATCGGAAGA
+
FFFFFFFFFFFFFFFFFFFFFFFFFFFFFFFFFFFFFFFFFFFFF
@FS10000125:26:BPA73017-1023:1:1101:1680:1230 1:N:0:13
TTGACTGGACTTCGTCGAGTACGCTCAACCGCTTAGATCGGAAGA
+
FFFFFFFFFFFFFFFFFFFFFFFFFFFFFFFFFFFFFFFFFFFFF
@FS10000125:26:BPA73017-1023:1:1101:1830:1230 1:N:0:13
TCGTTGTAACTTCGTCGAGTACGCTCAAATTTCGAGATCGGAAGA
+
FFFFFFFFFFFFFFFFFFFFFFFFFFFFFFFFFFFFFFFFFFFFF
@FS10000125:26:BPA73017-1023:1:1101:1850:1230 1:N:0:13
AAGGGTGGAACTTCGTCGAGTACGCTCAAAAAATGAGATCGGAAG
+
FFFFFFFFFFFFFFFFFFFFFFFFFFFFFFFFFFFFFFFFFFFFF
@FS10000125:26:BPA73017-1023:1:1101:1980:1230 1:N:0:13
TTGGCACAACTTCGTCGAGTACGCTCAAATCAAGAGATCGGAAGA
+
FFFFFFFFFFFFFFFFFFFFFFFFFFFFFFFFFFFFFFFFFFFFF
@FS10000125:26:BPA73017-1023:1:1101:2520:1230 1:N:0:13
GCGGTCTTAACTTCGTCGAGTACGCTCAAAGTGAAAGATCGGAAG
+
FFFFFFFFFFFFFFFFFFFFFFFFFFFFFFFFFFFFFFFFFFFFF
@FS10000125:26:BPA73017-1023:1:1101:2630:1230 1:N:0:13
TCTTGGAACTTCGTCGAGTACGCTCAATACGCCAGATCGGAAGAG
+
FFFFFFFFFFFFFFFFFFFFFFFFFFFFFFFFFFFFFFFFFFFFF
@FS10000125:26:BPA73017-1023:1:1101:3270:1230 1:N:0:13
TTGACTGGACTTCGTCGAGTACGCTCAAACAACTAGATCGGAAGA
+
FFFFFFFFFFFFFFFFFFFFFFFFFFFFFFFFFFFFFFFFFFFFF
@FS10000125:26:BPA73017-1023:1:1101:3420:1230 1:N:0:13
TTGCTCCAACTTCGTCGAGTACGCTCAATAGGAAAGATCGGAAGA
+
FFFFFFFFFFFFFFFFFFFFFFFFFFFFFFFFFFFFFFFFFFFFF
@FS10000125:26:BPA73017-1023:1:1101:3990:1230 1:N:0:13
GTGCACGAATTTCGTCGAGTACGCTCAAAGACCCAGATCGGAAGA
+
FFFFFFFFFFFFFFFFFFFFFFFFFFFFFFFFFFFFFFFFFFFFF
@FS10000125:26:BPA73017-1023:1:1101:4030:1230 1:N:0:13
TCTACCAACTTCGTCGAGTACGCTCAAATAGTTAGATCGGAAGAG
+
FFFFFFFFFFFFFFFFFFFFFFFFFFFFFFFFFFFFFFFFFFFFF
@FS10000125:26:BPA73017-1023:1:1101:4040:1230 1:N:0:13
TCTACCAACTTCGTCGAGTACGCTCAAATAGTTAGATCGGAAGAG
+
FFFFFFFFFFFFFFFFFFFFFFFFFFFFFFFFFFFFFFFFFFFFF
@FS10000125:26:BPA73017-1023:1:1101:5090:1230 1:N:0:13
ACGGATTTAACTTCGTCGAGTACGCTCAAGTTGATAGATCGGAAG
+
FFFFFFFFFFFFFFFFFFFFFFFFFFFFFFFFFFFFFFFFFFFFF
@FS10000125:26:BPA73017-1023:1:1101:5140:1230 1:N:0:13
TCGGGCTAAACTTCGTCGAGTACGCTCAAACCTAAAGATCGGAAG
+
FFFFFFFFFFFFFFFFFFFFFFFFFFFFFFFFFFFFFFFFFFFFF
@FS10000125:26:BPA73017-1023:1:1101:5530:1230 1:N:0:13
TTGCACTAACTTCGTCGAGTACGCTCAAAATATAAGATCGGAAGA
+
FFFFFFFFFFFFFFFFFFFFFFFFFFFFFFFFFFFFFFFFFFFFF
@FS10000125:26:BPA73017-1023:1:1101:5600:1230 1:N:0:13
TTGAACTTCGTCGAGTACGCTCAATTTACAAGATCGGAAGAGCAC
+
FFFFFFFFFFFFFFFFFFFFFFFFFFFFFFFFFFFFFFFFFFFFF
@FS10000125:26:BPA73017-1023:1:1101:5930:1230 1:N:0:13
TTAGGTTAACTTCGTCGAGTACGCTCAAACGATAAGATCGGAAGA
+
FFFFFFFFFFFFFFFFFFFFFFFFFFFFFFFFFFFFFFFFFFFFF
@FS10000125:26:BPA73017-1023:1:1101:6430:1230 1:N:0:13
TCGGAGAAACTTCGTCGAGTACGCTCAACTGTATAGATCGGAAGA
+
FFFFFFFFFFFFFFFFFFFFFFFFFFFFFFFFFFFFFFFFFFFFF
@FS10000125:26:BPA73017-1023:1:1101:6790:1230 1:N:0:13
TTGCACTAACTTCGTCGAGTACGCTCAAGTATTGAGATCGGAAGA
+
FFFFFFFFFFFFFFFFFFFFFFFFFFFFFFFFFFFFFFFFFFFFF
@FS10000125:26:BPA73017-1023:1:1101:7130:1230 1:N:0:13
CTGGGCTCAACTTCGTCGAGTACGCTCAATTTAAAAGATCGGAAG
+
:F:FFFFF:FFFFFFFFFFFFFFFFFF::FFFFFFFFFFFFFFFF
@FS10000125:26:BPA73017-1023:1:1101:7280:1230 1:N:0:13
TTGATCCAACCTCGTCGAGTACGCTCAACGGTATAGATCGGAAGA
+
FFFFFFFFFFFFFFFFFFFFFFFFFFFFFFFFFFFFFFFFFFFFF
@FS10000125:26:BPA73017-1023:1:1101:7700:1230 1:N:0:13
ACGGTAACTTCGTCGAGTACGCTCAAAAAACCAGATCGGAAGAGC
+
,F,,F:FFFFF:FFF:FFFFFFFFFFFFFFFFF:FFFFFF,FFFF
@FS10000125:26:BPA73017-1023:1:1101:8080:1230 1:N:0:13
TCGACTGGACTTCGTCGAGTACGCTCAACAATAGAGATCGGAAGA
+
FFFFFFFFFFFFFFFFFFFFFFFFFFFFFFFFFFFFFFFFFFFFF
@FS10000125:26:BPA73017-1023:1:1101:8780:1230 1:N:0:13
TTGGTCTAACTTCGTCGAGTACGCTCAACCCTTCAGATCGGAAGA
+
FFFFFFFFFFFFFFFFFFFFFFFFFFFFFFFFFFFFFFFFFFFFF
@FS10000125:26:BPA73017-1023:1:1101:9170:1230 1:N:0:13
TTGTGGCAACTTCGTCGAGTACGCTCAATTATAAGAGATCGGAAG
+
,FFFFFFFFFFFFFFFFFFFFFFFFFFFFFFFFFFFFFFFFFFFF
@FS10000125:26:BPA73017-1023:1:1101:9200:1230 1:N:0:13
TTGACAGAACTTCGTCGAGTACGCTCAAAAGATAAGATCGGAAGA
+
FFFFFFFFFFFFFFFFFFFFFFFFFFFFFFFFFFFFFFFFFFFFF
@FS10000125:26:BPA73017-1023:1:1101:9460:1230 1:N:0:13
TTGCTCTAACTTCGTCGAGTACGCTCAAGTCAGCAGATCGGAAGA
+
FFFFFF:F,FF:FF,FFF::,F:F,,FFFFFFF,F:::FFFFF,F
@FS10000125:26:BPA73017-1023:1:1101:10100:1230 1:N:0:13
TTGATTTAACTTCGTCGAGTACGCTCAACTACATAGATCGGAAGA
+
FFFFFFFFFFFFFFFFFFFFFFFFFFFFFFFFFFFFFFFFFFFFF
@FS10000125:26:BPA73017-1023:1:1101:10680:1230 1:N:0:13
TCGGAATTAACTTCGTCGAGTACGCTCAACTAACGAGATCGGAAG
+
FFFFFFFFFFFFFFFFFFFFFFFFFFFFFFFFFFFFFFFFFFFFF
@FS10000125:26:BPA73017-1023:1:1101:10780:1230 1:N:0:13
GCGCCAACTTCGTCGAGTACGCTCAATGAAAGAGATCGGAAGAGC
+
FFFFFFFFFFFFFFFFFFFFFFFFFFFFFFFFFFFFFFFFFFFFF
@FS10000125:26:BPA73017-1023:1:1101:10820:1230 1:N:0:13
TTGCAGAAACTTCGTCGAGTACGCTCAAATCATCAGATCGGAAGA
+
FFFFFFFFFFFFFFFFFFFFFFFFFFFFFFFFFFFFFFFFFFFFF
@FS10000125:26:BPA73017-1023:1:1101:10990:1230 1:N:0:13
TGGAACTTCGTCGAGTACGCTCAAGGTATAAGATCGGAAGAGCAC
+
F:FFFFFFFFFFFFFFFFFFF:FFFFFFFFFFFFFFFFFFFFFFF
@FS10000125:26:BPA73017-1023:1:1101:11660:1230 1:N:0:13
GCGTGTGAACTTCGTCGAGTATGCTCAAGAGTGGAGATCGGAAGA
+
,FF,,FFFFFFFFFFFFFFFF,FFFFFFFF::FFFFFFFFFFFFF
@FS10000125:26:BPA73017-1023:1:1101:11790:1230 1:N:0:13
TGGCGGTAACTTCGTCGAGTACGCTCAACACACTAGATCGGAAGA
+
FFFFFFFFFFFFFFFFFFFFFFFFFFFFFFFFFFFFFFFFFFFFF
@FS10000125:26:BPA73017-1023:1:1101:12010:1230 1:N:0:13
TTGGTTGAACTTCGTCGAGTACGCTCAATGGGCCAGATCGGAAGA
+
FFFFFFFFFFFFFFFFFFFFFFFFFFFFFFFFFFFFFFFFFFFFF
@FS10000125:26:BPA73017-1023:1:1101:12090:1230 1:N:0:13
TTGGCAACTTCGTCGAGTACGCTCAACATTATAGATCGGAAGAGC
+
FFFFFFFFFFFFFFFFFFFFFFFFFFFFFFFFFFFFFFFFFFFFF
@FS10000125:26:BPA73017-1023:1:1101:12990:1230 1:N:0:13
GGGAAACTTCGTCGAGTACGCTCAAAGGCCAAGATCGGAAGAGCA
+
:FFFFFFFFFFFFFFFFFFFFFFFFFF:FFFFFFFFFFFFFFFFF
@FS10000125:26:BPA73017-1023:1:1101:13180:1230 1:N:0:13
CCGGATTGAACTTCGTCGAGTACGCTCAAGGCCATAGATCGGAAG
+
FFFFFFFFFFFFFFFFFFFFFFFFFFFFFFFFFFFFFFFFFFFFF
@FS10000125:26:BPA73017-1023:1:1101:13830:1230 1:N:0:13
TTGCCAGAACTTCGTCGAGTACGCTCAATGCCCGAGATCGGAAGA
+
FFFFFFFFFFFFFFFFFFFFFFFFFFFFFFFFFFFFFFFFFFFFF
@FS10000125:26:BPA73017-1023:1:1101:14070:1230 1:N:0:13
GAGATGGAACTTCGTCGAGTACGCTCAAGACTGTAGATCGGAAGA
+
:FFFFFFFFFFFFFFFFFFFFFFFFFFFFFFFFFFFFFFFFFFFF
@FS10000125:26:BPA73017-1023:1:1101:14250:1230 1:N:0:13
CTGGGGATAACTTCGTCGAGTACGCTCAAGTTAGTAGATCGGAAG
+
F:FFFFFFFFFFFFFFFFFFFFFFFFFFFFFFFFFFFFFFFFFFF
@FS10000125:26:BPA73017-1023:1:1101:15090:1230 1:N:0:13
GAGTTAACTTCGTCGAGTACGCTCAACCCGTGAGATCGGAAGAGC
+
FFF:FF:FFFFFFFFFFFFFFFFFFFFFF:FFFF:FFFFFFFFFF
@FS10000125:26:BPA73017-1023:1:1101:15100:1230 1:N:0:13
TTGAACTTCGTCGAGTACGCTCAACGTTGAAGATCGGAAGAGCAC
+
FFFFFF:FFFFFFF,FFFF:FF,FFF,:FFF:F,::F,,FFFFFF
@FS10000125:26:BPA73017-1023:1:1101:16030:1230 1:N:0:13
TTGCAACAACTTCGTCGAGTACGCTCAATGGCCTAGATCGGAAGA
+
FFFFFFFFFFFFFFFFFFFFFFFFFFFFFFFFFFFFFFFFFFFFF
@FS10000125:26:BPA73017-1023:1:1101:1090:1240 1:N:0:13
CCGGCAGCAACTTCGTCGAGTACGCTCAAATAGTTAGATCGGAAG
+
FFFFFFFFFFFFFFFFFFFFFFFFFFFFFFFFFFFFFFFFFFFFF
@FS10000125:26:BPA73017-1023:1:1101:1270:1240 1:N:0:13
TCATCCAACTTCGTCGAGTACGCTCAAACAAATAGATCGGAAGAG
+
FFFFFFFFFFFFFFFFFFFFFFFFFFFFFFFFFFFFFFFFFFFFF
@FS10000125:26:BPA73017-1023:1:1101:1400:1240 1:N:0:13
TTTGAGGTAACTTCGTCGAGTACGCTCAATATTACAGATCGGAAG
+
FFFFFFFFFFFFFFFFFFFFFFFFFFFFFFFFFFFFFFFFFFFFF
@FS10000125:26:BPA73017-1023:1:1101:1950:1240 1:N:0:13
CCGGATTTAACTTCGTCGAGTACGCTCAATTTCATAGATCGGAAG
+
FFFFFFFFFFFFFFFFFFFFFFFFFFFFFFFFFFFFFFFFFFFFF
@FS10000125:26:BPA73017-1023:1:1101:2140:1240 1:N:0:13
TTGAAGTATCTTCGTCGAGTACGCTCAAAAAAGAAGATCGGAAGA
+
FFFFFFFFFFFFFFFFFFFFFFFFFFFFFFFFFFFFFFFFFFFFF
@FS10000125:26:BPA73017-1023:1:1101:2250:1240 1:N:0:13
TCGGGTGCAACTTCGTCGAGTACGCTCAAATACAGAGATCGGAAG
+
,:F,,FFF:,,FFF:F::,:FFFF:F,FF,F,FF:FFFFFF:,:F
@FS10000125:26:BPA73017-1023:1:1101:2690:1240 1:N:0:13
TCTAGTAACTTCGTCGAGTACGCTCAAAAAATCAGATCGGAAGAG
+
FFFFFFFFFFFFFFFFFFFFFFFFFFFFFFFFFFFFFFFFFFFFF
@FS10000125:26:BPA73017-1023:1:1101:2910:1240 1:N:0:13
CAGGAGGTAACTTCGTCGAGTACGCTCAAGTATCAAGACCGGAAG
+
FFFFFFFFFFFFFFFFFFFFFFFFFFFFFFFFFFFFFFFFFFFFF
@FS10000125:26:BPA73017-1023:1:1101:2970:1240 1:N:0:13
TCTCAGAACTTCGTCGAGTACGCTCAATCAACTAGATCGGAAGAG
+
FFFFFFFFFFFFFFFFFFFFFFFFFFFFFFFFFFFFFFFFFFFFF
@FS10000125:26:BPA73017-1023:1:1101:3330:1240 1:N:0:13
TTGTGTTAACTTCGTCGAGTACGCTCAAACAATAAGATCGGAAGA
+
FFFFFFFFFFFFFFFFFFFFFFFFFFFFFFFFFFFFFFFFFFFFF
@FS10000125:26:BPA73017-1023:1:1101:3730:1240 1:N:0:13
TGGAAGCAACTTCGTCGAGTACGCTCAACACCCGAGATCGGAAGA
+
FFFFFFFFFFFFFFFFFFFFFFFFFFFFFFFFFFFFFFFFFFFFF
@FS10000125:26:BPA73017-1023:1:1101:3970:1240 1:N:0:13
TTTGGATTAACTTCGTCGAGTACGCTCAACTTGCAAGATCGGAAG
+
FFFFFFFFFFFFFFFFFFFFFFFFFFFFFFFF:FFFFFFFFFFFF
@FS10000125:26:BPA73017-1023:1:1101:4450:1240 1:N:0:13
TTGTTAGATCTTCGTCGAGTACGCTCAAAAAATAAGATCGGAAGA
+
FFFFFFFFFFFFFFFFFFFFFFFFFFFFFFFFFFFFFFFFFFFFF
@FS10000125:26:BPA73017-1023:1:1101:4940:1240 1:N:0:13
GCGTAAACTTCGTCGAGTACGCTCAATGATAAAGATCGGAAGAGC
+
,FFFFFFFFFFFFFFFFFFFFFFFFFFFFFFFFFFFFFFFFFFFF
@FS10000125:26:BPA73017-1023:1:1101:5500:1240 1:N:0:13
GCGCCAACTTCGTCGAGTACGCTCAAAGGGTAAGATCGGAAGAGC
+
FFFFFFFFFFFFFFFFFFFFFFFFFFFFFFFFFFFFFFFFFFFFF
@FS10000125:26:BPA73017-1023:1:1101:5510:1240 1:N:0:13
GCGCAACTTCGTCGAGTACGCTCAAAGTTCTAGATCGGAAGAGCA
+
FFFFFFFFFFFFFFFFFFFFFFFFFFFFFFFFFFFFFFFFFFFFF
@FS10000125:26:BPA73017-1023:1:1101:5590:1240 1:N:0:13
GGGCCAACTTCGTCGAGTACGCTCAAAACATGAGATCGGAAGAGC
+
FFFFFFFFFFFFFFFFFFFFFFFFFFFFFFFFFFFFFFFFFFFFF
@FS10000125:26:BPA73017-1023:1:1101:6640:1240 1:N:0:13
GTGATGCAACTTCGTCGAGTACGCTCAAGTAAATAGATCGGAAGA
+
FFFFFFFFFFFFFFFFFFFFFFFFFFFFFFFFFFFFFFFFFFFFF
@FS10000125:26:BPA73017-1023:1:1101:6840:1240 1:N:0:13
TTGTAGGAACTTCGTCGAGTACGCTCAAGATAACAGATCGGAAGA
+
FFFFFFFFFFFFFFFFFFFFFFFFFFFFFFFFFFFFFFFFFFFFF
@FS10000125:26:BPA73017-1023:1:1101:7540:1240 1:N:0:13
TTGTATCAACTTCGTCGAGTACGCTCAAATTCCGAGATCGGAAGA
+
FFFFFFFFFFFFFFFFFFFFFFFFFFFFFFFFFFFFFFFFFFFFF
@FS10000125:26:BPA73017-1023:1:1101:7590:1240 1:N:0:13
TTGACTAAACTTCGTCGAGTACGCTCAAATGGCCAGATCGGAAGA
+
FFFFFFFFFFFFFFFFFFFFFFFFFFFFFFFFFFFFFFFFFFFFF
@FS10000125:26:BPA73017-1023:1:1101:8040:1240 1:N:0:13
GCGACTGAACTTCGTCGAGTACGCTCAAGGAGAAAGATCGGAAGA
+
FFFFFFFFFFFFFFFFFFFFFFFFFFFFFFFFFFFFFFFFFFFFF
@FS10000125:26:BPA73017-1023:1:1101:8310:1240 1:N:0:13
TTGCGTGAACTTCGTCGAGTACGCTCAAAGCTTAAGATCGGAAGA
+
FFFFFFFFFFFFFFFFFFFFFFFFFFFFFFFFFFFFFFFFFFFFF
@FS10000125:26:BPA73017-1023:1:1101:8360:1240 1:N:0:13
TTGGATGAACTTCGTCGAGTACGCTCAAATACTGAGATCGGAAGA
+
FFFFFFFFFFFFFFFFFFFFFFFF:FFFFFFFFFFFFFFFFFFFF
@FS10000125:26:BPA73017-1023:1:1101:9300:1240 1:N:0:13
TTGAATGAACTTCGTCGAGTACGCTCAATTAAGTAGATCGGAAGA
+
FFFFFFFFFFFFFFFFFFFFFFFFFFFFFFFFFFFFFFFFFFFFF
@FS10000125:26:BPA73017-1023:1:1101:9370:1240 1:N:0:13
TTGACCTAACTTCGTCGAGTACGCTCAATTAGAGAGATCGGAAGA
+
FFFFFFFFFFFFFFFFFFFFFFFFFFFFFFFFFFFFFFFFFFFFF
@FS10000125:26:BPA73017-1023:1:1101:9490:1240 1:N:0:13
TTGTTGAAACTTCGTCGAGTACGCTCAAACGTGAAGATCGGAAGA
+
FFFFFFFFFFFFFFFFFFFFFFFFFFFFFFFFFFFFFFFFFFFFF
@FS10000125:26:BPA73017-1023:1:1101:9980:1240 1:N:0:13
TTGACTGGACTTCGTCGAGTACGCTCAACTGCACAGATCGGAAGA
+
FFFFFFFFFFFFFFFFFFFFFFFFFFFFFFFFFFFFFFFFFFFFF
@FS10000125:26:BPA73017-1023:1:1101:10040:1240 1:N:0:13
ACGATTGAACTTCGTCGAGTACGCTCAATGGTAGAGATCGGAAGA
+
FFFFFFFFFFFFFFFFFFFFFFFFFFFFFFFFFFFFFFFFFFFFF
@FS10000125:26:BPA73017-1023:1:1101:10630:1240 1:N:0:13
TCGGGGAAACTTCGTGAGTACGCTCAAACATATAGATCGGAAGAG
+
FFFFFFFFFFFFFFFFFFFFFFFFFFFFFFFFFFFFFFFFFFFFF
@FS10000125:26:BPA73017-1023:1:1101:11030:1240 1:N:0:13
TTGCATCACCTTCGTCGAGTACGCTCAACATTTAAGATCGGAAGA
+
FFFFFFFFFFFFFFFFFFFFFFFFFFFFFFFFFFFFFFFFFFFFF
@FS10000125:26:BPA73017-1023:1:1101:11200:1240 1:N:0:13
TCCTGGAACTTCGTCGAGTACGCTCAATCGGAAAGATCGGAAGAG
+
FFFFFFFFFFFFFFFFFFFFFFFFFFFFFFFFFFFFFFFFFFFFF
@FS10000125:26:BPA73017-1023:1:1101:11580:1240 1:N:0:13
TCGGAACTTCGTCGAGTACGCTCAACGTTCGAGATCGGAAGAGCA
+
FFFFFFFFFFFFFFFFFFFFFFFFFFFFFFFFFFFFFFFFFFFFF
@FS10000125:26:BPA73017-1023:1:1101:12240:1240 1:N:0:13
CCGGACCAAACTTCGTCGAGTACGCTCAAAGATAGAGATCGGAAG
+
FFFFFFFFFFFFFFFFFFFFFFFFFFFFFFFFFFFFFFFFFFFFF
@FS10000125:26:BPA73017-1023:1:1101:12610:1240 1:N:0:13
GCGGTAACTTCGTCGAGTACGCTCAAGTTTGTAGATCGGAAGAGC
+
FFFFFFFFFFFFFFFFFFFFFFFFFFFFFFFFFFFFFFFFFFFFF
@FS10000125:26:BPA73017-1023:1:1101:13310:1240 1:N:0:13
TTGCAATAACTTCGTCGAGTACGCTCAATGTAGTAGATCGGAAGA
+
FFFFFFFFFF:FFFFFFFFFFFFFFFFFFFFFFFFFFFFFFFFFF
@FS10000125:26:BPA73017-1023:1:1101:13530:1240 1:N:0:13
TTGCATAAACTTCGTCGAGTACGCTCAACTCAATAGATCGGAAGA
+
FFFFFFFFFFFFFFFFFFFFFFFFFFFFFFFFFFFFFFFFFFFFF
@FS10000125:26:BPA73017-1023:1:1101:13620:1240 1:N:0:13
TTTGGAACTTCGTCGAGTACGCTCAAGTAAACAGATCGGAAGAGC
+
F:FFFFFFFFFFFFFFFFFFFFFFFFFFFFFFFFFFFFFFFFFFF
@FS10000125:26:BPA73017-1023:1:1101:14580:1240 1:N:0:13
TCGTTCAACTTCGTCGAGTACGCTCAAACTTATAGATCGGAAGAG
+
FFFFF:F:FF:FFFFFFFFFFFFFFFFFFFFFFFFFFFFFFFFFF
@FS10000125:26:BPA73017-1023:1:1101:15390:1240 1:N:0:13
CTGAACTTCGTCGAGTACGCTCAAGAGTAGAGACGGAAGAGCACA
+
FFFFFFFFFFFFFFFFFFFFFFFFFFFFFFFFFFFFFFFFFFFF:
@FS10000125:26:BPA73017-1023:1:1101:15550:1240 1:N:0:13
TTGGCAGAACTTCGTCGAGTACGCTCAATAACACAGATCGGAAGA
+
FFFFFFFFFFFFFFFFFFFFFFFFFFFFFFFFFFFFFFFFFFFFF
@FS10000125:26:BPA73017-1023:1:1101:15910:1240 1:N:0:13
TTGGTGCAACTTCGTCGAGTACGCTCAAGAGAGAAGATCGGAAGA
+
FFF:F:FFFFFFFFFFFFFFFFFFFFFFF,FFFFFFFFFFFFFFF
@FS10000125:26:BPA73017-1023:1:1101:1490:1250 1:N:0:13
CTGAAACTTCGTCGAGTACGCTCAAATTATCAGATCGGAAGAGCA
+
FFFFFFFFFFFFFFFFFFFFFFFFFFFFFFFFFFFFFFFFFFFFF
@FS10000125:26:BPA73017-1023:1:1101:1760:1250 1:N:0:13
AAGGGACGGACTTCGTCGAGTACGCTCAAACCCATAGATCGGAAG
+
FFFFFFFFFFFFFFFFFFFFFFFFFFFFFFFFFFFFFFFFFFFFF
@FS10000125:26:BPA73017-1023:1:1101:1850:1250 1:N:0:13
TCGCAGAACTTCGTCGAGTACGCTCAACATGACAGATCGGAAGAG
+
:F:FFFFFFFFFFFFFFFFFFFFFFFFFFFFFFFFFFFFFFFFFF
@FS10000125:26:BPA73017-1023:1:1101:1870:1250 1:N:0:13
TCGGCTGAACTTCGTCGAGTACGCTCAACTGGGTAGATCGGAAGA
+
FFFFFFFFFFFFFFFFFFFFFFFFFFFFFFFFFFFFFFFFFFFFF
@FS10000125:26:BPA73017-1023:1:1101:2140:1250 1:N:0:13
CCGGGTATAATTTCGTCGAGTACGCTCAAATTGAAAGATCGGAAG
+
FFFFFFFFFFFFFFFFFFFFFFFFFFFFFFFFFFFFFFFFFFFFF
@FS10000125:26:BPA73017-1023:1:1101:2340:1250 1:N:0:13
CCGGGAGAACTTCGTCGAGTACGCTCAATACAGTAGATCGGAAGA
+
FF,:,::F,FF,:FFFF,F:F:F:,FFFFFFF:F,FFFFFFFF::
@FS10000125:26:BPA73017-1023:1:1101:2510:1250 1:N:0:13
TCGCGGAAACTTCGTCGAGTACGCTCAAACAGTTAGATCGGAAGA
+
FFFFFFFFFFFFFFFFFFFFFFFFFFFFFFFFFFFFFFFFFFFFF
@FS10000125:26:BPA73017-1023:1:1101:2530:1250 1:N:0:13
TCGCTTCAACTTCGTCGAGTACGCTCAATCAAAGAGATCGGAAGA
+
FFFFFFFFFFFFFFFFFFFFFFFFFFFFFFFFFFFFFFFFFFFFF
@FS10000125:26:BPA73017-1023:1:1101:3000:1250 1:N:0:13
GCGGGCCTTAACCTCGTCGAGTACGCTCAACATGTGAGATCGGAA
+
FFFFFFFFFFFFFFFFFFFFFFFFFFFFFFFFFFFFFFFFFFFFF
@FS10000125:26:BPA73017-1023:1:1101:3970:1250 1:N:0:13
TTGACTGGACTTCGTCGAGTACGCTCAAGACTTAAGATCGGAAGA
+
FFFFFFFFFFFFFFFFFFFFFFFFFFFFFFFF,FFFFFFFFFFFF
@FS10000125:26:BPA73017-1023:1:1101:4070:1250 1:N:0:13
TTGACCTAACTTCGTCGAGTACGCTCAAGACATCAGATCGGAAGA
+
FFFFFFFFFFFFFFFFFFFFFFFFFFFFFFFFFFFFFFFFFFFFF
@FS10000125:26:BPA73017-1023:1:1101:4330:1250 1:N:0:13
TTGACTGGACTTCGTCGAGTACGCTCAAGTCGAAAGATCGGAAGA
+
FFFFFFFFFFFFFFFFFFFFFFFFFFFFFFFFFFFFFFFFFFFFF
@FS10000125:26:BPA73017-1023:1:1101:4730:1250 1:N:0:13
TTGACTGGACTTCGTCGAGTACGCTCAAATCTAAAGATCGGAAGA
+
FFFFFFFFFFFFFFFFFFFFFFFFFFFFFFFFFFFFFFFFFFFFF
@FS10000125:26:BPA73017-1023:1:1101:4750:1250 1:N:0:13
CTGAGTTAACTTCGTCGAGTACGCTCAAAGTTATAGATCGGAAGA
+
:FFFFFFFFFFFFFFFFFFFFFFFFFF,FFFFFFFF:FFFF:FFF
@FS10000125:26:BPA73017-1023:1:1101:6000:1250 1:N:0:13
TTGGTCCAACTTCGTCCAGTACGCTCAATCACTGAGATCGGAAGA
+
FFFFFFFFFFFFFFFFFFFFFFFFFFFFFFFFFFFFFFFFFFFFF
@FS10000125:26:BPA73017-1023:1:1101:6200:1250 1:N:0:13
TTGAATCAACTTCGTCGAGTACGCTCAAACTAAAAGATCGGAAGA
+
FFFFFFFFFFFFFFFFFFFFFFFFFFFFFFFFFFFFFFFFFFFFF
@FS10000125:26:BPA73017-1023:1:1101:7770:1250 1:N:0:13
TCTTGTAACTTCGTCGAGTACGCTCAATTCCCTAGATCGGAAGAG
+
FFFFFFFFFFFFFFFFFFFFFFFFFFFFFFFFFFFFFFFFFFFFF
@FS10000125:26:BPA73017-1023:1:1101:7860:1250 1:N:0:13
TTGTAGGAACTTCGTCGAGTACGCTCAATGGTTTAGATCGGAAGA
+
FFFFFFFFFFFFFFFFFFFFFFFFFFFFFFFFFFFFFFFFFFFFF
@FS10000125:26:BPA73017-1023:1:1101:8090:1250 1:N:0:13
TTGAGCCAACTTCGTCGAGTACGCTCAACTATATAGATCGGAAGA
+
FFFFFFFFFFFFFFFFFFFFFFFFFFFFFFFFFFFFFFFFFFFFF
@FS10000125:26:BPA73017-1023:1:1101:8930:1250 1:N:0:13
TTGATGGAACTTCGTCGAGTACGCTCAATGTCAGAGATCGGAAGA
+
FFFFFFFFFFFFFFFFFFFFFFFFFFFFFFFFFFFFFFFFFFFFF
@FS10000125:26:BPA73017-1023:1:1101:9840:1250 1:N:0:13
TTTGGGACAACTTCGTCGAGTACGCTCAAGGGTGTAGATCGGAAG
+
:FFFFFFFFFFFFFFFFFFFFFFFFFFFFFFFFFFFFFFFFFFFF
@FS10000125:26:BPA73017-1023:1:1101:10810:1250 1:N:0:13
TTGCAAGGACTTCGTCGAGTGCGCTCAAATCGTGAGATCGGAAGA
+
FFFFFFFFFFFFFFFFFFFFFFFFFFFFFFFFFFFFFFFFFFFFF
@FS10000125:26:BPA73017-1023:1:1101:11640:1250 1:N:0:13
TTGTGATAACTTCGTCGAGTACGCTCAAGTTTCGAGATCGGAAGA
+
FFFFFFFFFFFFFFFFFFFFFFFFFFFFFFFFFFFFFFFFFFFFF
@FS10000125:26:BPA73017-1023:1:1101:11730:1250 1:N:0:13
TTGTGAACTTCGTCGAGTACGCTCAAATTAATAGATCGGAAGAGC
+
FFFFFFFFFFFFFFFFFFFFFFFFFFFFFFFFFFFFFFFFFFFFF
@FS10000125:26:BPA73017-1023:1:1101:12590:1250 1:N:0:13
CCGGTGTGAACTTCGTCGAGTACGCTCAATAAAAAAGATCGGAAG
+
FFFFFFFFFFFFFFFFFFFFFFFFFFFFFFFFFFFFFFFFFFFFF
@FS10000125:26:BPA73017-1023:1:1101:13000:1250 1:N:0:13
TCGGTTAAACTTCGTCGAGTACGCTCAATGATTAAGATCGGAAGA
+
FFFFFFFFFFFFFFFFFFFFFFFFFFFFFFFFFFFFFFFFFFFFF
@FS10000125:26:BPA73017-1023:1:1101:13180:1250 1:N:0:13
TTGACTGGACTTCGTCGAGTACGCTCAAATCCGAAGATCGGAAGA
+
FF,FF,F,FFFFFFFFFFFFFFFFFFFFF,FFFFFFFFFFFFFFF
@FS10000125:26:BPA73017-1023:1:1101:13940:1250 1:N:0:13
GGGGCTAACTTCGTCGAGTACACTCAAGGACTGAGATCGGAAGAG
+
FFFFFFFFFFFFFFFFFFFFFFFFFFFFFFFFFFFFFFFFFFFFF
@FS10000125:26:BPA73017-1023:1:1101:14380:1250 1:N:0:13
TTGAATGAACTTCGTCGAGTACGCTCAAGTATTCAGATCGGAAGA
+
FFFFFFFFFFFFFFFFFFFFFFFFFFFFFFFFFFFFFFFFFFFFF
@FS10000125:26:BPA73017-1023:1:1101:14550:1250 1:N:0:13
TTGATACAACTTCGTCGAGTACGCTCAAGAGGACAGATCGGAAGA
+
FFFFFFFFFFFFFFFFFFFFFFFFFFFFFFFFFFFFFFFFFFFFF
@FS10000125:26:BPA73017-1023:1:1101:14870:1250 1:N:0:13
TTGAACCAACTTCGTCGAGTACGCTCAAATTTATAGATCGGAAGA
+
FFFFFFFFFFFFFFFFFFFFFFFFFFFFFFFFFFFFFFFFFFFFF
@FS10000125:26:BPA73017-1023:1:1101:14920:1250 1:N:0:13
TTGACTGGACTTCGTCGAGTACGCTCAAACCAGTAGATCGGAAGA
+
,FFFFFF:FFFFFFFFFFFFFFFFFFFFFFFFFF:FFFFFF:FF:
@FS10000125:26:BPA73017-1023:1:1101:16330:1250 1:N:0:13
CCGGGTGCAACTTCGTCGAGTACGCTCAATCCAATAGATCGGAAG
+
FFFFFFFFFFFFFFFFFFFFFFFFFFFFFFFFFFFFFFFFFFFFF
@FS10000125:26:BPA73017-1023:1:1101:16350:1250 1:N:0:13
GGGGAACTTCGTCGAGTACGCTCAAACTAATAGATCGGAAGAGCA
+
,,::F:FFFFFFFFFFFFFFFFFF:FFFFFFFFFFFFFFFFFFFF
@FS10000125:26:BPA73017-1023:1:1101:1480:1260 1:N:0:13
CAGTTGGAACTTCGTCGAGTACGCTCAAGGACTAAGATCGGAAGA
+
,FF,F,,FFF:FF,FF:FFFFF::FFFF::FFFFF,F:F,:F:,F
@FS10000125:26:BPA73017-1023:1:1101:1980:1260 1:N:0:13
CGGAACTAACTTCGTCGAGTACGCTCAAGGCAAAAGATCGGAAGA
+
F,,FFFFFF,F:F,,FFFFFF::,:FF,:,F:F,,:F,,FFFF:,
@FS10000125:26:BPA73017-1023:1:1101:2440:1260 1:N:0:13
GCGGGGCAACTTCGTCGAGTACGCTCAATCGATTAGATCGGAAGA
+
FFFFFFFFFFFFFFFFFFFFFFFFFFFFFFFFFFFFFFFFFFFFF
@FS10000125:26:BPA73017-1023:1:1101:2820:1260 1:N:0:13
TTGGGTAAACTTCGTCGAGTACGCTCAACAAACGAGATCGGAAGA
+
FFFFFFFFFFFFFFFFFFFFFFFFFFFFFFFFFFFFFFFFFFFFF
@FS10000125:26:BPA73017-1023:1:1101:2880:1260 1:N:0:13
TTGCAAGAACTTCGTCGAGTACGCTCAATGTAAAAGATCGGAAGA
+
FFFFFFFFFFFFFFFFFFFFFFFFFFFFFFFFFFFFFFFFFFFFF
@FS10000125:26:BPA73017-1023:1:1101:3170:1260 1:N:0:13
GCGACTGAACTTCGTCGAGTACGCTCAACTGCAGAGATCGGAAGA
+
FFFFFFFFFFFFFFFFFFFFFFFFFFFFFFFFFFFFFFFFFFFFF
@FS10000125:26:BPA73017-1023:1:1101:3300:1260 1:N:0:13
TTGACTGGACTTCGTCGAGTACGCTCAACAACAGAGATCGGAAGA
+
FFFF:FF,FFFFFFFFFFFFFFFFFFFFFFFFF:FFFFFFFFFFF
@FS10000125:26:BPA73017-1023:1:1101:3760:1260 1:N:0:13
TTGACTGGACTTCGTCGAGTACGCTCAATTCGAGAGATCGGAAGA
+
FFFFFFFFFFFFFFFFFFFFFFFFFFFFFFFFFFFFFFFFFFFFF
@FS10000125:26:BPA73017-1023:1:1101:3960:1260 1:N:0:13
TTGACTGGACTTCGTCGAGTACGCTCAAAATCCTAGATCGGAAGA
+
FFFFFFFFFFFFFFFFFFFFFFFFFFFFFFFFFFFFFFFFFFFFF
@FS10000125:26:BPA73017-1023:1:1101:4280:1260 1:N:0:13
TTGGGGGAACTTCGTCGAGTACGCTCAAATTCAGAGATCGGAAGA
+
FFFFFFFFFFFFFFFFFFFFFFFFFFFFFFFFFFFFFFFFFFFFF
@FS10000125:26:BPA73017-1023:1:1101:4320:1260 1:N:0:13
TGGACAGAACTTCGTCGAGTACGCTCAAAATAGAAGATCGGAAGA
+
FFFFFFFFFFFFFFFFFFFFFFFFFFFFFFFFFFFFFFFFFFFFF
@FS10000125:26:BPA73017-1023:1:1101:4600:1260 1:N:0:13
TTGAGGCAACTTCGTCGAGTACGCTCAATTGAAGAGATCGGAAGA
+
FFFFFFFFFFFFFFFFFFFFFFFFFFFFFFFFFFFFFFFFFFFFF
@FS10000125:26:BPA73017-1023:1:1101:4670:1260 1:N:0:13
CCGGGCCAAACTTCGTCGAGTACGCTCAAGAGAATAGATCGGAAG
+
FFFFFFFFFFFFFFFFFFFFFFFFFFFFFFFFFFFFFFFFFFFFF
@FS10000125:26:BPA73017-1023:1:1101:4820:1260 1:N:0:13
TGGCACAACTTCGTCGAGTACGCTCAATGTTCAAGATCGGAAGAG
+
FFFFFFFFFFFFFFFFFFFFFFFFFFFFFFFFFFFFFFFFFFFFF
@FS10000125:26:BPA73017-1023:1:1101:5480:1260 1:N:0:13
TTGCTGCAACTTCGTCGAGTACGCTCAAGGTTAAAGATCGGAAGA
+
FFFFFFFFFFFFFFFFFFF:FFFFFFFFFFFFFFFFFFFFFFFFF
@FS10000125:26:BPA73017-1023:1:1101:5740:1260 1:N:0:13
TTGCTCGAACTTCGTCGAGTACGCTCAAAGATAGAGATCGGAAGA
+
FFFFFFFFFFFFFFFFFFFFFFFFFFFFFFFFFFFFFFFFFFFFF
@FS10000125:26:BPA73017-1023:1:1101:5780:1260 1:N:0:13
GAGAAAACTTCGTCGAGTACGCTCAACGTGGAAGATCGGAAGAGC
+
FFFFFFFFFFFFFFFFFFFFFFFFFFFFFFFFFFFFFFFFFFFFF
@FS10000125:26:BPA73017-1023:1:1101:6750:1260 1:N:0:13
CTGACTGGACTTCGTCGAGTACGCTCAAACCGAAAGATCGGAAGA
+
FFFFFFFFFFFFFFFFFFFFFFFFFFFFFFFFFFFFFFFFFFFFF
@FS10000125:26:BPA73017-1023:1:1101:6930:1260 1:N:0:13
CCGCAAACTTCGTCGAGTACGCTCAAACTGGAAGATCGGAAGAGC
+
FFFFFFFFFFFFFFFFFFFFFFFFFFFFFFFFFFFFFFFFFFFFF
@FS10000125:26:BPA73017-1023:1:1101:7480:1260 1:N:0:13
TTGGCAGCAACTTCGTCGAGTACGCTCAATTCAAGAGATCGGAAG
+
FFFFFFFFFFFFFFFFFFFFFFFFFFFFFFFFFFFFFFFFFFFFF
@FS10000125:26:BPA73017-1023:1:1101:8240:1260 1:N:0:13
TTGAACTTCGTCGAGTACGCTCAATTATATAGATCGGAAGAGCAC
+
FFFFFFFFFFFFFFFFFFFFFFFFFFFFFFFFFFFFFFFFFFFFF
@FS10000125:26:BPA73017-1023:1:1101:8500:1260 1:N:0:13
TGGTGGTAACTTCGTCGAGTACGCTCAATGTTATAGATCGGAAGA
+
:FFFFFFFFFFFFFFFFFFFFFFFFFFFFFFFFFFFFFFFFFFFF
@FS10000125:26:BPA73017-1023:1:1101:8550:1260 1:N:0:13
TTGACTGGACTTCGTCGAGTACGCTCAAACCACGAGATCGGAAGA
+
FFFFF:::,,FF,F:F,:F,F,:FFF,FFF,FF:FFF:F,:,F,:
@FS10000125:26:BPA73017-1023:1:1101:8790:1260 1:N:0:13
TTGACTGGACTTCGTCGAGTACGCTCAATACAAAAGATCGGAAGA
+
FFFFFFFFFFFFFFFFFFFFFFFFFFFFFFFFFFFFFFFFFFFFF
@FS10000125:26:BPA73017-1023:1:1101:8870:1260 1:N:0:13
GAGCACCAACTTCGTCGAGTACGCTCAAAAAGATAGATCGGAAGA
+
:FFFFFFFFFFFFFFFFFFFFFFFFFFF:FFFFFFFFFFFFFFFF
@FS10000125:26:BPA73017-1023:1:1101:9180:1260 1:N:0:13
CCGGGGCCTAACTTCGTCGAGTACGCTCAATGTTTGAGATCGGAA
+
FFFFFFFFFFFFFFFFFFFFFFFFFFFFFFFFFFFFFFFFFFFFF
@FS10000125:26:BPA73017-1023:1:1101:9270:1260 1:N:0:13
TTGACACAACTTCGTCGAGTACGCTCAACCCGTGAGATCGGAAGA
+
:FFFFFFFFFFFFFFFFFFFFFFFFFFFFFFFFFFFFFFFFFFFF
@FS10000125:26:BPA73017-1023:1:1101:9370:1260 1:N:0:13
TTGACCTAACTTCGTCGAGTACGCTCAATTAGAGAGATCGGAAGA
+
FFFFFFFFFFFFFFFFFFFFFFFFFFFFFFFFFFFFFFFFFFFFF
@FS10000125:26:BPA73017-1023:1:1101:9800:1260 1:N:0:13
TCGAAAACTTCGTCGAGTACGCTCAAGTAATTAGATCGGAAGAGC
+
FF,F,FFFFFFFFFFFFFFFFFFFF::F,:FFFFFFFFFFFFFFF
@FS10000125:26:BPA73017-1023:1:1101:9970:1260 1:N:0:13
TCGACGCAACTTAGTCGAGTACGCTCAAGTAAGTAGATCGGAAGA
+
FFFFFFFFFFFFFFFFFFFFFFFFFFFFFFFFFFFFFFFFFFFFF
@FS10000125:26:BPA73017-1023:1:1101:10190:1260 1:N:0:13
TTGCAAGAACTTCGTCGAGTACGCTCAATGCTCTAGATCGGAAGA
+
FFFFFFFFFFFFFFFFFFFFFFFFFFFFFFFFFFFFFFFFFFFFF
@FS10000125:26:BPA73017-1023:1:1101:10340:1260 1:N:0:13
CTGACTGGACTTCGTCGAGTACGCTCAAAATTATAGATCGGAAGA
+
FFFFFFFFFFFFFFFFFFFFFFFFFFFFFFFFFFFFFFFFFFFFF
@FS10000125:26:BPA73017-1023:1:1101:10710:1260 1:N:0:13
CCGGATGGAACTTCGTCGAGTACGCTCAAACATGTAGATCGGAAG
+
FFFFFFFFFFFFFFFFFFFFFFFFFFFFFFFFFFFFFFFFFFFFF
@FS10000125:26:BPA73017-1023:1:1101:11060:1260 1:N:0:13
TTGGTCGAACTTCGTCGAGTACGCTCAAACGGTTAGATCGGAAGA
+
FFFFFFFFFFFFFFFFFFFFFFFFFFFFFFFFFFFFFFFFFFFFF
@FS10000125:26:BPA73017-1023:1:1101:12160:1260 1:N:0:13
TTGGCATAACTTCGTCGAGTACGCTCAAGTAGACAGATCGGAAGA
+
FFFFFFFFFFFFFFFFFFFFFFFFFFFFFFFFFFFFFFFFFFFFF
@FS10000125:26:BPA73017-1023:1:1101:12700:1260 1:N:0:13
CCTTGGGAACTTCGTCGAGTACGCTCAAAATACAAGATCGGAAGA
+
FFFFFFFFFFFFFFFFFFFFFFFFFFFFFFFFFFFFFFFFFFFFF
@FS10000125:26:BPA73017-1023:1:1101:12910:1260 1:N:0:13
TTGCCTTAACTTCGTCGAGTACGCTCAAGAGAGGAGATCGGAAGA
+
FFFFFFFFFFFFFFFFFFFFFFFFFFFFFFFFFFFFFFFFFFFFF
@FS10000125:26:BPA73017-1023:1:1101:13070:1260 1:N:0:13
TCTCTAGACTTTCGTCGAGTACGCTCAACAGGATAGATCGGAAGA
+
FFFFFFFFFFFFFFFFFFFFFFFFFFFFFFFFFFFFFFFFFFFFF
@FS10000125:26:BPA73017-1023:1:1101:13320:1260 1:N:0:13
TTGGCAAAACTTCGTCGAGTACGCTCAACCATGTAGATCGGAAGA
+
FFFFFFFFFFFFFFFFFFFFFFFFFFFFFFFFFFFFFFFFFFFFF
@FS10000125:26:BPA73017-1023:1:1101:14010:1260 1:N:0:13
TTGGGACAACTTCGTCGAGTACGCTCAAATTCATAGATCGGAAGA
+
FFFFFFFFFFFFFFFFFFFFFFFFFFFFFFFFFFFFFFFFFFFFF
@FS10000125:26:BPA73017-1023:1:1101:14390:1260 1:N:0:13
TTGAGTCAACTTCGTCGAGTACGCTCAACAATTGAGATCGGAAGA
+
FF,FFFFFFFFFFFFFFFFFFFFFFF:FFFFFFFFFFFFFF,F:F
@FS10000125:26:BPA73017-1023:1:1101:14720:1260 1:N:0:13
GCGACCTAACTTCGTCGAGTACGCTCAATTGCTCAGATCGGAAGA
+
FFFFFFFFFFFFFFFFFFFFFFFFFFFFFFFFFFFFFFFFFFFFF
@FS10000125:26:BPA73017-1023:1:1101:2030:1270 1:N:0:13
TTGGAAAAACTTCGTCGAGTACGCTCAATTCGTTAGATCGGAAGA
+
FFFFFFFFFFFFFFFFFFFFFFFFFFFFFFFFFFFFFFFFFFFFF
@FS10000125:26:BPA73017-1023:1:1101:2320:1270 1:N:0:13
CCGCCAACTTTGTCGAGTACGCTCAAGGTATGAGATCGGAAGAGC
+
FFFFFFFFFFFFFFFFFFFFFFFFFFFFFFFFFFFFFFFFFFFFF
@FS10000125:26:BPA73017-1023:1:1101:3070:1270 1:N:0:13
GCGGGCCTTAACCTCGTCGAGTACGCTCAACATGTGAGATCGGAA
+
FFFFFFFFFFFFFFFFFFFFFFFFFFFFFFFFFFFFFFFFFFFFF
@FS10000125:26:BPA73017-1023:1:1101:3500:1270 1:N:0:13
TGGTAGGAACTTCGTCGAGTACGCTCAAATGGATAGATCGGAAGA
+
FFFFFFFFFFFFFFFFFFFFFFFFFFFFFFFFFFFFFFFFFFFFF
@FS10000125:26:BPA73017-1023:1:1101:3820:1270 1:N:0:13
TCCTAGAACTTCGTCGAGTACGCTCAAGTGTGTAGATCGGAAGAG
+
,FF:FF:FFFFFFFFFFF,FFFFFFFF:F:F:FFFFFFFFFFF:F
@FS10000125:26:BPA73017-1023:1:1101:3860:1270 1:N:0:13
ACGAAAGTATATATATATATATACTTTCGTCGAGTACGCTCAGAG
+
FFFFFFFFFFFFFFFFFFFFFFFF:FFFFF:FFFFFFFFFFF,FF
@FS10000125:26:BPA73017-1023:1:1101:4220:1270 1:N:0:13
TTGCATAAACTTCGTCGAGTACGCTCAAATGTTCAGATCGGAAGA
+
FFFFFFFFFFFFFFFFFFFFFFFFFFFFFFFFFFFFFFFFFFFFF
@FS10000125:26:BPA73017-1023:1:1101:4760:1270 1:N:0:13
TTGTAGAAACTTCGTCGAGTACGCTCAATCTCTGAGATCGGAAGA
+
,F:FF:FFFFFFFFFFFFFFFFFFFFFFFFFFFFFFFFFFFFFFF
@FS10000125:26:BPA73017-1023:1:1101:4800:1270 1:N:0:13
GTGTAACTTCGTCGAGTACGCTCAAGATGTCAGATCGGAAGAGCA
+
FFFFFFFFFFFFFFFFFFFFFFFFFFFFFFFFFFFFFFFFFFFFF
@FS10000125:26:BPA73017-1023:1:1101:6170:1270 1:N:0:13
GGGGTGGTAACTTCGTCGAGTACGCTCAATTCCAAAGATCGGAAG
+
FFFFFFFFFFFFFFFFFFFFFFFFFFFFFFFFFFFFFFFFFFFFF
@FS10000125:26:BPA73017-1023:1:1101:6470:1270 1:N:0:13
TCTGGCAGCTTCGTCGAGTACGCTCAAGACGACAGATCGGAAGAG
+
F:F,F:F,FF,F:FF:F::,FFFF,F:FFF:FFFF::FF:FF:F:
@FS10000125:26:BPA73017-1023:1:1101:6610:1270 1:N:0:13
GCGGGGGAAACTTCGTCGAGTACGCTCAACAATCAAGATCGGAAG
+
FFFFFFFFFFFFFFFFFFFFFFFFFFFFFFFFFFFFFFFFFFFFF
@FS10000125:26:BPA73017-1023:1:1101:6660:1270 1:N:0:13
ACGGGACAAACTTCGTCGAGTACGCTCAACATGGAAGATCGGAAG
+
FFFFFFFFFFFFFFFFFFFFFFFFFFFFFFFFFFFFFFFFFFFFF
@FS10000125:26:BPA73017-1023:1:1101:7600:1270 1:N:0:13
GCGTGAACTTCGTCGAGTACGCTCAAAAAAACAGATCGGAAGAGC
+
FFFFFFFFFFFFFFFFFFFFFFFFFFFFFFFFFFFFFFFFFFFFF
@FS10000125:26:BPA73017-1023:1:1101:8210:1270 1:N:0:13
TTGTTCGAACTTCGTCGAGTACGCTCAATTATAAAGATCGGAAGA
+
FFFFFFFFFFFFFFFFFFFFFFFFFFFFFFFFFFFFFFFFFFFFF
@FS10000125:26:BPA73017-1023:1:1101:8710:1270 1:N:0:13
TGGGAAAAACTTCGTCGAGTACGCTCAAAGTCTCAGATCGGAAGA
+
F::,FFFFFFFFFFFFFFFFFFFFFFFFFFFFFFFFFFFFFFFFF
@FS10000125:26:BPA73017-1023:1:1101:9160:1270 1:N:0:13
TTGAGGCAGGCCTCGTCGAGTACGCTCAACAATGAAGATCGGAAG
+
FFFFFFFFFFFFFFFFFFFFFFFFFFFFFFFFFFFFFFFFFFFFF
@FS10000125:26:BPA73017-1023:1:1101:9170:1270 1:N:0:13
TCGATGCAACTTCGTCGAGTACGCTCAAACGAAAAGATCGGAAGA
+
FFFFFFFFFFFFFFFFFFFFFFFFFFFFFFFFFFFFFFFFFFFFF
@FS10000125:26:BPA73017-1023:1:1101:9380:1270 1:N:0:13
TTGAATCAACTTCGTCGAGTACGCTCAATATCCTAGATCGGAAGA
+
FFFFFFFFFFFFFFFFFFFFFFFFFFFFFFFFFFFFFFFFFFFFF
@FS10000125:26:BPA73017-1023:1:1101:9600:1270 1:N:0:13
TTGAAGAAACTCTTCGTCGAGTACGCTCAAACGAGGAGATCGGAA
+
,F,FF::FFFFFFFFFFFFFFFFFFFFFFFFFFFFFFFFFFFF:F
@FS10000125:26:BPA73017-1023:1:1101:9690:1270 1:N:0:13
TAGGTGCAACTTCGTCGAGTACGCTCAAATTACCAGATCGGAAGA
+
,FFFF:FF:FFFFFFF:FFFFFFFFFFFFFF:FFFFFFFF:FF:F
@FS10000125:26:BPA73017-1023:1:1101:9890:1270 1:N:0:13
TTGACTGGACTTCGTCGAGTACGCTCAAAATATAAGATCGGAAGA
+
FFFFFFFFFFFFFFFFFFFFFFFFFFFFFFFFFFFFFFFFFFFFF
@FS10000125:26:BPA73017-1023:1:1101:10160:1270 1:N:0:13
TTGAAAGAACTTCGTCGAGTACGCTCAATAGTGTAGATCGGAAGA
+
FFFFFFFFFFFFFFFFFFFFFFFFFFFFFFFFFFFFFFFFFFFFF
@FS10000125:26:BPA73017-1023:1:1101:10540:1270 1:N:0:13
TTGTCTAAACTTCGTCGAGTACGCTCAATCTATAAGATCGGAAGA
+
FFFFFFFFFFFFFFFFFFFFFFFFFFFFFFFFFFFFFFFFFFFFF
@FS10000125:26:BPA73017-1023:1:1101:11240:1270 1:N:0:13
TTGCTGCAACTTCGTCGAGTACGCTCAATCAGAAAGATCGGAAGA
+
,:FFFFFF:FFFFFFFF:FFFFFFFFF:FF:FFFFFFFFFF:FFF
@FS10000125:26:BPA73017-1023:1:1101:11520:1270 1:N:0:13
TTGATAAAACTTCGTCGAGTACGCTCAAGAGGTTAGATCGGAAGA
+
FFFFFFFFFFFFFFFFFFFFFFFFFFFFFFFFFFFFFFFFFFFFF
@FS10000125:26:BPA73017-1023:1:1101:11560:1270 1:N:0:13
TTGGAATAACTTCGTCGAGTACGCTCAAATAGGAAGATCGGAAGA
+
FFFFFFFFFFFFFFFFFFFFFFFFFFFFFFFFFFFFFFFFFFFFF
@FS10000125:26:BPA73017-1023:1:1101:11670:1270 1:N:0:13
TTGAGTCAACTTCGTCGAGTACGCTCAACTTAGCAGATCGGAAGA
+
FFFFFFFFFFFFFFFFFFFFFFFFFFFFFFFFFFFFFFFFFFFFF
@FS10000125:26:BPA73017-1023:1:1101:11880:1270 1:N:0:13
CAGGCACGAACTTCGTCGAGTACGCTCAACATTGGAGATCGGAAG
+
FFFFFFFFFFFFFFFFFFFFFFFFFFFFFFFFFFFFFFFFFFFFF
@FS10000125:26:BPA73017-1023:1:1101:13000:1270 1:N:0:13
TTGGAACTTCGTCGAGTACGCTCAATTATGTAGATCGGAAGAGCA
+
FFFFFFFFFFFFFFFFFFFFFFFFFFFFFFFFFFFFFFFFFFFFF
@FS10000125:26:BPA73017-1023:1:1101:13260:1270 1:N:0:13
TTGACTGAACTTCGTCGAGTACGCTCAATGTAGAAGATCGGAAGA
+
FFFFFFFFFFFFFFFFFFFFFFFFFFFFFFFFFFFFFFFFFFFFF
@FS10000125:26:BPA73017-1023:1:1101:13380:1270 1:N:0:13
GCGCCAACTTCGTCGAGTACGCTCAAGGAGACAGATCGGAAGAGC
+
FFFFFFFFFFFFFFFFFFFFFFFFFFFFFFFFFFFFFFFFFFFFF
@FS10000125:26:BPA73017-1023:1:1101:13410:1270 1:N:0:13
GGCCAAACTTCGTCGAGTACGCTCAATACCGGAGATCGGAAGAGC
+
,:FFFFFFFFFFFFFFFFFFFFFFFFFFFFFFFFFFFFFFFFFFF
@FS10000125:26:BPA73017-1023:1:1101:13530:1270 1:N:0:13
TGGGAACTTCGTCGAGTACGCTCAATAACGGAGATCGGAAGAGCA
+
FFFFFFFFFFFFFFFFFFFFFFFFFFFFFFFFFFFFFFFFFFFFF
@FS10000125:26:BPA73017-1023:1:1101:13620:1270 1:N:0:13
GGGCTAACTTCGTCGAGTACGCTCAATTGATAAGATCGGAAGAGC
+
FFFFFFFFFFFFFFFFFFFFFFFFFFFFFFFFFFFFFFFFFFFFF
@FS10000125:26:BPA73017-1023:1:1101:13730:1270 1:N:0:13
TTGCACTAACTTCGTCGAGTACGCTCAAGATTTAAGATCGGAAGA
+
F:FFFFF,FFFFFFFFFF:F:FFFFFFFFFFFFFFFFFFFFFFFF
@FS10000125:26:BPA73017-1023:1:1101:13890:1270 1:N:0:13
TTGACTGGACTTCGTCGAGTACGCTCAACCACTAAGATCGGAAGA
+
FFFFFFFFFFFFFFFFFFFFFFFFFFFFFFFFFFFFFFFFFFFFF
@FS10000125:26:BPA73017-1023:1:1101:14270:1270 1:N:0:13
GGGAACTTCGTCGAGTACGCTCAAGTAATAAGATCGGAAGAGCAC
+
FFFFFFFFFFFFF:FFFFFFFFFFFFFFFFFFFFFFFF,FFFFF:
@FS10000125:26:BPA73017-1023:1:1101:14700:1270 1:N:0:13
GGGGTTAACTTCGTCGAGTACGCTCAAGATCAGAGATCGGAAGAG
+
FFFFFFFFFFFFFFFFFFFFFFFFFFFFFFFFFFFFFFFFFFFFF
@FS10000125:26:BPA73017-1023:1:1101:14900:1270 1:N:0:13
TCGGTCATAACTTCGTCGAGTACGCTCAACTCGGCAGATCGGAAG
+
,F,,FF:FF,FFFF:FFFFFFFFFFF:,FFFFF:FFFFF:FFFFF
@FS10000125:26:BPA73017-1023:1:1101:15410:1270 1:N:0:13
TTGCAACTTCGTCGAGTACGCTCAAGTAAGAAGATCGGAAGAGCA
+
:,FFFFFFFFFFFFF:FFFF::F:F:FFFFFFF:FFFF:FFF:FF
@FS10000125:26:BPA73017-1023:1:1101:15610:1270 1:N:0:13
TAGCACTAACTTCGTCGAGTACGCTCAAGAGCAGAGATCGGAAGA
+
FFFFFFFFFFFFFFFFFFFFFFFFFFFFFFFFFFFFFFFFFFFFF
@FS10000125:26:BPA73017-1023:1:1101:16040:1270 1:N:0:13
TTGCGTGAACTTCGTCGAGTACGCTCAAGACCTGAGATCGGAAGA
+
,F:F:F:FFF:FF:FFFFFFFFF:FFF,:FFFFFFFFFFF:FFFF
@FS10000125:26:BPA73017-1023:1:1101:1290:1280 1:N:0:13
TTGATGGAATTTCGTCGAGTACGCTCAAAGAAATAGATCGGAAGA
+
FFFFFFFF,FFFFFFFFFFFFFFFFFFFFFFFFFFFFFFFFFFFF
@FS10000125:26:BPA73017-1023:1:1101:1950:1280 1:N:0:13
TTGCTGAAACTTCGTCGAATACGCTCAATCTATAAGATCGGAAGA
+
FF:FFFFFFF:FFFFFFFFFFFFFFF,F:FFFFF:FFFFFF,FFF
@FS10000125:26:BPA73017-1023:1:1101:2560:1280 1:N:0:13
TCGATAACTTCGTCGAGTACGCTCAATTAGGAAGATCGGAAGAGC
+
FFFFFFFFFFFFFFFFFFFFFFFFFFFFFFFFFFFFFFFFFFFFF
@FS10000125:26:BPA73017-1023:1:1101:2670:1280 1:N:0:13
TTGGACGAACTTCGTCGAGTACGCTCAATGAAAGAGATCGGAAGA
+
FFFFFFFFFFFFFFFFFFFFFFFFFFFFFFFFFFFFFFFFFFFFF
@FS10000125:26:BPA73017-1023:1:1101:2690:1280 1:N:0:13
TCGGGAATAACTTCGTCGAGTACGCTCAATTAATAAGATCGGAAG
+
FFFFFFFFFFFFFFFFFFFFFFFFFFFFFFFFFFFFFFFFFFFFF
@FS10000125:26:BPA73017-1023:1:1101:4660:1280 1:N:0:13
GCGCAACTTCGTCGAGTACGCTCAAGGACGGAGATCGGAAGAGCA
+
FFFFFFFFFFFFFFFFFFFFFFFFFFFFFFFFFFFFFFFFFFFFF
@FS10000125:26:BPA73017-1023:1:1101:5360:1280 1:N:0:13
TCGGTCGAACTTCGTCGAGTACGCTCAAACTGAGAGATCGGAAGA
+
FFFFFFFFFFFFFFFFFFFFFFFFFFFFFFFFFFFFFFFFFFFFF
@FS10000125:26:BPA73017-1023:1:1101:5430:1280 1:N:0:13
TTGCAGCAACTTCGTCGAGTACGCTCAATATGTAAGATCGGAAGA
+
FFFFFFFFFFFFFFFFFFFFFFFFFFFFFFFFFFFFFFFFFFFFF
@FS10000125:26:BPA73017-1023:1:1101:5730:1280 1:N:0:13
TTGACGTAACTTCGTCGAGTACGCTCAACCGTCAAGATCGGAAGA
+
FFFFFFFFFFFFFFFFFFFFFFFFFFFFFFFFFFFFFFFFFFFFF
@FS10000125:26:BPA73017-1023:1:1101:5810:1280 1:N:0:13
TTGATGGAACTTCGTCGAGTACGCTCAATGACAGAGATCGGAAGA
+
FFFFFFFFFFFFFFFFFFFFFFFFFFFFFFFFFFFFFFFFFFFFF
@FS10000125:26:BPA73017-1023:1:1101:6050:1280 1:N:0:13
TGGGACCATCTTCGTCGAGTACGCTCAAAAAGTAAGATCGGAAGA
+
FFFFFFFFFFFFFFFFFFFFFFFFFFFFFFFFFFFFFFFFFFFFF
@FS10000125:26:BPA73017-1023:1:1101:6480:1280 1:N:0:13
TTGCACGAACTTCGTCGAGTATGCTCAAGTTAAGAGATCGGAAGA
+
F:FFFFFFFFFFFFFFFFFFFFFFFFFFFFFFFFFFFFFFFFFFF
@FS10000125:26:BPA73017-1023:1:1101:6520:1280 1:N:0:13
TTGGCTTAACTTCGTCGAGTACGCTCAAGGTAAAAGATCGGAAGA
+
FFFFFFFFFFFFFFFFFFFFFFFFFFFFFFFFFFFFFFFFFFFFF
@FS10000125:26:BPA73017-1023:1:1101:8080:1280 1:N:0:13
TTGCACAAACTTCGTCGAGTACGCTCAATAATTAAGATCGGAAGA
+
FFFFFFFFFFFFFFFFFFFFFFFFFFFFFFFFFFFFFFFFFFFFF
@FS10000125:26:BPA73017-1023:1:1101:8660:1280 1:N:0:13
TTGGCGCAACTTCGTCGAGTACGCTCAATATCTGAGATCGGAAGA
+
:FFFFFFFFFFFFFFFFFFFFFFFFFFFFFFFFFFFFFFFFFFFF
@FS10000125:26:BPA73017-1023:1:1101:8720:1280 1:N:0:13
TTGTGTTAACTTCGTCGAGTACGCTCAAATTATAAGATCGGAAGA
+
FFFFFFFFFFFFFFFFFFFFFFFFFFFFFFFFFFFFFFFFFFFFF
@FS10000125:26:BPA73017-1023:1:1101:9630:1280 1:N:0:13
TTGACCAATCTTCGTCGAGTACGCTCAAACATAAAGATCGGAAGA
+
FFFFFFFFFFFFFFFFFFFFFFFFFFFFFFFFFFFFFFFFFFFFF
@FS10000125:26:BPA73017-1023:1:1101:10640:1280 1:N:0:13
TTGATGTACCTTCGTCGAGTACGCTCAATTTGTGAGATCGGAAGA
+
FFFFFFFFFFFFFFFFFFFFFFFFFFFFFFFFFFFFFFFFFFFFF
@FS10000125:26:BPA73017-1023:1:1101:11130:1280 1:N:0:13
TTGCATCAACTTCGTCGAGTACGCTCAAACGTAAAGATCGGAAGA
+
FFFFFFFFFFFFFFFFFFFFFFFFFFFFFFFFFFFFFFFFFFFFF
@FS10000125:26:BPA73017-1023:1:1101:12020:1280 1:N:0:13
GCGGTCCAACTTCGTCGAGTACGCTCAAATGTTCAGATCGGAAGA
+
FFFFFFFFFFFFFFFFFFFFFFFFFFFFFFFFFFFFFFFFFFFFF
@FS10000125:26:BPA73017-1023:1:1101:12340:1280 1:N:0:13
TTGGATCAACTTCGTCGAGTACGCTCAATACTAGAGATCGGAAGA
+
FFFFFFFFFFFFFFFFFFFFFFFFFFFFFFFFFFFFFFFFFFFFF
@FS10000125:26:BPA73017-1023:1:1101:12370:1280 1:N:0:13
TTGACTGGACTTCGTCGAGTACGCTCAATCTTAAAGATCGGAAGA
+
FFFFFFFFFFFFFFFFFFFFFFFFFFFFFFFFFFFFFFFFFFFFF
@FS10000125:26:BPA73017-1023:1:1101:12620:1280 1:N:0:13
TCGTAAACTTCGTCGAGTACGCTCAAATGGGGAGATCGGAAGAGC
+
FFFFFFFFFFFFFFFFFFFFFFFFFFFFFFFFFFFFFFFFFFFFF
@FS10000125:26:BPA73017-1023:1:1101:12820:1280 1:N:0:13
TTGAACTTCGTCGAGTACGCTCAAGAGTGCAGATCGGAAGAGCAC
+
FFFFFFFFFFFFFFFFFFFFFFFFFFFFFFFFFFFFFFFFFFFFF
@FS10000125:26:BPA73017-1023:1:1101:13290:1280 1:N:0:13
TGGTAGCAACTTCGTCGAGTACGCTCAACAAGAGAGATCGGAAGA
+
FFFFFFFFFFFFFFFFFFFFFFFFFFFFFFFFFFFFFFFFFFFFF
@FS10000125:26:BPA73017-1023:1:1101:13760:1280 1:N:0:13
TTGGCCCAACTTCGTCGAGTACGCTCAACGTTTGAGATCGGAAGA
+
FFFFFFFFFFFFFFFFFFFFFF:FFFFFFFFFFFFFFFFFFFFFF
@FS10000125:26:BPA73017-1023:1:1101:14040:1280 1:N:0:13
GCGGGTTCAACTTCGTCGAGTACGCTCAAACAAAAAGATCGGAAG
+
,FFFFFFFFFFFFFFFFFFFFFFFFFFFFFF:F,,FFFFFFFFFF
@FS10000125:26:BPA73017-1023:1:1101:14220:1280 1:N:0:13
GAGATGGAACTTCGTCGAGTACGCTCAAGACTGTAGATCGGAAGA
+
FFFFFFFFFFFFFFFFFFFFFFFFFFFFFFFFFFFFFFFFFFFFF
@FS10000125:26:BPA73017-1023:1:1101:15500:1280 1:N:0:13
TCGGCTTAACTTCGTCGAGTACGCTCAATCAGACAGATCGGAAGA
+
FFFFF,FFFFFFFFFFFFFFFFFFFFFFFFFFFFFFFFFFFFFFF
@FS10000125:26:BPA73017-1023:1:1101:15650:1280 1:N:0:13
CAGGAGGAAACTTCGTCGAGTACGCTCAAAGTGATAGATCGGAAG
+
FFFFFFF,FFF:FFF:FFFFF:FFFFFFFFF:FF:FFFFF:FFFF
@FS10000125:26:BPA73017-1023:1:1101:16020:1280 1:N:0:13
TGGTACAAACTTCGTCGAGTACGCTCAAAACTGAAGATCGGAAGA
+
F,F,FF,FFFFFFFFFFFFFFFFFFFFFF:F,:FFFFFFFFFFFF
@FS10000125:26:BPA73017-1023:1:1101:16210:1280 1:N:0:13
TCGACGAAACTTCGTCGAGTACGCTCAAGTCTACAGATCGGAAGA
+
FFFFFFFFFFFFFFFFFFFFFFFFFFFFFFFFFFFFFFFFFFFFF
@FS10000125:26:BPA73017-1023:1:1101:16280:1280 1:N:0:13
GTGTTATAACTTCGTCGAGTACGCTCAAAGATTTAGATCGGAAGA
+
,F:FFFFF:FF:FFFFF:,FFF,FF:,,FF:FF:FFFFF,::,FF
@FS10000125:26:BPA73017-1023:1:1101:1570:1290 1:N:0:13
TTGCTCCAACTTCGTCGAGTACGCTCAAACCTAGAGATCGGAAGA
+
FFFFFFFFFFFFFFFFFFFFFFFFFFFFFFFFFFFFFFFFFFFFF
@FS10000125:26:BPA73017-1023:1:1101:3080:1290 1:N:0:13
TTGAGGTAACTTCGTCGAGTACGCTCAACAGAAAAGATCGGAAGA
+
FFFFFFFFFFFFFFFFFFFFFFFFFFFFFFFFFFFFFFFFFFFFF
@FS10000125:26:BPA73017-1023:1:1101:3110:1290 1:N:0:13
TCGGGCTGAACTTCGTCGAGTACGCTCAAAATTCAAGATCGGAAG
+
FFFFFFFFFFFFFFFFFFFFFFFFFFFFFFFFFFFFFFFFFFFFF
@FS10000125:26:BPA73017-1023:1:1101:3280:1290 1:N:0:13
GCGAAACTTCGTCGAGTACGCTCAATTAAGGAGATCGGAAGAGCA
+
:FFFFFFFFFFFFFFFFFFFFFFFFFFFFFFFFFFFFFFFFFFFF
@FS10000125:26:BPA73017-1023:1:1101:3310:1290 1:N:0:13
TCGACTGAACTTCGTCGAGTACGCTCAACTGCAGAGATCGGAAGA
+
,:F:FF,F,FF:F:,F:FFF:F:F::FFFF:F,:F:::FF:FF:F
@FS10000125:26:BPA73017-1023:1:1101:3560:1290 1:N:0:13
CCCCTGGGAACTTCGTCGAGTACGCTCAATGAGTAAGATCGGAAG
+
FFFFFFFFFFFFFFFFFFFFFFFFFFFFFFFFFFFFFFFFFFFFF
@FS10000125:26:BPA73017-1023:1:1101:3770:1290 1:N:0:13
GTGGGTGAAGCTTCGTCGAGTACGCTCAAGGTGCTAGATCGGAAG
+
FFFFFFFFFFFFFFFFFFFFFFFFFFFFFFFFFFFFFFFFFFFFF
@FS10000125:26:BPA73017-1023:1:1101:4370:1290 1:N:0:13
GGGGGGTTAACTTCGTCGAGTACGCTCAATTAACCAGATCGGAAG
+
FFFFFFFFFFFFFFFFFFFFFFFFFFFFFFFFFFFFFFFFFFFFF
@FS10000125:26:BPA73017-1023:1:1101:4690:1290 1:N:0:13
TTGCCCGAACTTCGTCGAGTACGCTCAAATTGCCAGATCGGAAGA
+
FFFFFFFFFFFFFFFFFFFFFFFFFFFFFFFFFFFFFFFFFFFFF
@FS10000125:26:BPA73017-1023:1:1101:4910:1290 1:N:0:13
ACGGACTTAACTTCGTCGAGTACGCTCAACAATGGAGATCGGAAG
+
FFFFFFFFFFFFFFFFFFFFFFFFFFFFFFFFFFFFFFFFFFFFF
@FS10000125:26:BPA73017-1023:1:1101:5040:1290 1:N:0:13
TCGACTGGACTTCGTCGAGTACGCTCAACCCAAAAGATCGGAAGA
+
FFFFFFFFFFFFFFFFFFFFFFFFFFFFFFFFFFFFFFFFFFFFF
@FS10000125:26:BPA73017-1023:1:1101:6340:1290 1:N:0:13
AAGCACTAACTTCGTCGAGTACGCTCAATATTTGAGATCGGAAGA
+
FFFFFFFFFFFFFFFFFFFFFFFFFFFFFFFFFFFFFFFFFFFFF
@FS10000125:26:BPA73017-1023:1:1101:6950:1290 1:N:0:13
TCGCGCAAACTTCGTCGAGTACGCTCAAGTGGTCAGATCGGAAGA
+
FFFFFFFFFFFFFFFFFFFFFFFFFFFFFFFFFFFFFFFFFFFFF
@FS10000125:26:BPA73017-1023:1:1101:7060:1290 1:N:0:13
TTGACGCAACTTCGTCGAGTACGCTCAATAGTGCAGATCGGAAGA
+
FFFFFFFFFFFFFFFFFFFFFFFFFFFFFFFFFFFFFFFFFFFFF
@FS10000125:26:BPA73017-1023:1:1101:7370:1290 1:N:0:13
TTGAGGGAACTTCGTCGAGTACGCTCAAATTAGTAGATCGGAAGA
+
:FFFFFFFFFFFFFFFFFFFFFFFFFFFFFFFFFFFFFFFFFFFF
@FS10000125:26:BPA73017-1023:1:1101:7890:1290 1:N:0:13
GCGCCAACTTCGTCGAGTACGCTCAAAAGAGGAGATCGGAAGAGC
+
FFFFFFFFFFFFFFFFFFFFFFFFFFFFFFFFFFFFFFFFFFFFF
@FS10000125:26:BPA73017-1023:1:1101:7940:1290 1:N:0:13
TCTTCGTCGAGTACGCTCAACACTGAAGATCGGAAGAGCACACGT
+
FFFFFFFFFFFFFFFFFFFFFFFFFFFFFFFFFFFFFFFFFFFFF
@FS10000125:26:BPA73017-1023:1:1101:8010:1290 1:N:0:13
CTGAAACTTCGTCGAGTACGCTCAAATCAAAAGATCGGAAGAGAA
+
FFFFFFFFFFFFFFFFFFFFFFFFFFFFFFFFFFFFFFFFFFFFF
@FS10000125:26:BPA73017-1023:1:1101:8090:1290 1:N:0:13
TTGCAGCAACTTCGTCGAGTACGCTCAAGAAGTTAGATCGGAAGA
+
FFFFFFFFFFFFFFFFFFFFFFFFFFFFFFFFFFFFFFFFFFFFF
@FS10000125:26:BPA73017-1023:1:1101:8210:1290 1:N:0:13
TTGTAGTAACTTCGTCGAGTACGCTCGAAAAATCAGATCGGAAGA
+
F:,FFFFFFFF:FFFFFFFFFFFFFFFFFFFFFFFFFFFFFFFFF
@FS10000125:26:BPA73017-1023:1:1101:8260:1290 1:N:0:13
CCGGGGCACCCTTCGTCGAGTACGCTCAAGGTGGGAGATCGGAAG
+
FFFFFFFFFFFFFFFFFFFFFFFFFFFFFFFFFFFFFFFFFFFFF
@FS10000125:26:BPA73017-1023:1:1101:8730:1290 1:N:0:13
TTGATAGAACTTCGTCGAGTACGCTCAAAAGGTCAGATCGGAAGA
+
FFFFFFFFFFFFFFFFFFFFFFFFFFFFFFFFFFFFFFFFFFFFF
@FS10000125:26:BPA73017-1023:1:1101:8870:1290 1:N:0:13
TTGTCTTAACTTCGTCGAGTACGCTCAAGTATGGAGATCGGAAGA
+
FFFFFFF:FFFFFFFFFFFFFFFFFFFFFFFFFFFFFFFFFFFFF
@FS10000125:26:BPA73017-1023:1:1101:9140:1290 1:N:0:13
TTGCACAAACTTCGTCGAGTACGCTCAATAATTAAGATCGGAAGA
+
FFFFFFFFFFFFFFFFFFFFFFFFFFFFFFFFFFFFFFFFFFFFF
@FS10000125:26:BPA73017-1023:1:1101:9310:1290 1:N:0:13
TTGGGGGAACTTCGTCGAGTACGCTCAATTCAGTAGATCGGAAGA
+
FFFFF:FFFFFFFFFFFFFFFFFFFFFFFFFFFFFFFFFFFFFFF
@FS10000125:26:BPA73017-1023:1:1101:9940:1290 1:N:0:13
CCCGGAGGCAACTTCGTCGAGTACGCTCAAGCCATTAGATCGGAA
+
FFFFFFFFFFFFFFFFFFFFFFFFFFFFFFFFFFFFFFFFFFFFF
@FS10000125:26:BPA73017-1023:1:1101:11280:1290 1:N:0:13
TGGGCTCAACTTCGTCGAGTACGCTCAAGGTTGGAGATCGGAAGA
+
FFFFFFFFFFFFFFFFFFFFFFFFFFFFFFFFFFFFFFFFFFFFF
@FS10000125:26:BPA73017-1023:1:1101:11580:1290 1:N:0:13
TTGTGACAACTTCGTCGAGTACGCTCAATAAGAGAGATCGGAAGA
+
FFFFFFFFFFFFFFFFFFFFFFFFFFFFFFFFFFFFFFFFFFFFF
@FS10000125:26:BPA73017-1023:1:1101:12160:1290 1:N:0:13
TTGACTGGACTTCGTCGAGTACGCTCAATTGCCGAGATCGGAAGA
+
FFFFFFFFFFFFFFFFFFFFFFFFFFFFFFFFFFFFFFFFFFFFF
@FS10000125:26:BPA73017-1023:1:1101:12410:1290 1:N:0:13
TTGAAACAACTTCGTCGAGTACGCTCAAACGCGGAGATCGGAAGA
+
FFFFFFFFFFFFFFFFFFFFFFFFFFFFFFFFFFFFFFFFFFFFF
@FS10000125:26:BPA73017-1023:1:1101:12560:1290 1:N:0:13
TTGACTGGACTTCGTCGAGTACGCTCAAGCGACAAGATCGGAAGA
+
,FFFFFFFFFFFFFFFFFFFFFFFFFFFFFFFFFFFFFFFFFFFF
@FS10000125:26:BPA73017-1023:1:1101:12990:1290 1:N:0:13
TTGAATTAACTTCGTCGAGTACGCTCAACAGTATGAAGAGCACAC
+
FFFFFFFFFFFFFFFFFFFFFFFFFFFFFFFFFFFFFFFFFFFFF
@FS10000125:26:BPA73017-1023:1:1101:13000:1290 1:N:0:13
TTGGGACAACTTCGTCGAGTACGCTCAAGTGAGTAGATCGGAAGA
+
FFFFFFFFFFFFFFFFFFFFFFFFFFFFFFFFFFFFFFFFFFFFF
@FS10000125:26:BPA73017-1023:1:1101:14230:1290 1:N:0:13
GCGCCAATTTCGTCGAGTACGCTCAACACAAGAGATCGGAAGAGC
+
FFFFFFFFFFFFFFFFFFFFFFFFFFFFFFFFFFFFFFFFFFFFF
@FS10000125:26:BPA73017-1023:1:1101:14790:1290 1:N:0:13
TTGTTGCAACTTCGTCGAGTACGCTCAAGATTTAAGATCGGAAGA
+
FFFFFFFFFFFFFFFFFFFFFFFFFFFFFFFFFFFFFFFFFFFFF
@FS10000125:26:BPA73017-1023:1:1101:15830:1290 1:N:0:13
TGGATGCAACTTCGTCGAGTACGCTCAAATATAAAGATCGGAAGA
+
,:FFFFFFFFFFFFFFFFFFFFFFFFFFFFFFFFFFFFFFFFFFF
@FS10000125:26:BPA73017-1023:1:1101:16020:1290 1:N:0:13
TTGCCACAACTTCGTCGAGTACGCTCAACAAATGAGATCGGAAGG
+
FFFFFFFFFFFFFFFFFFFFFFFFFFFFFFFFFFFFFFFFFFFFF
@FS10000125:26:BPA73017-1023:1:1101:1350:1300 1:N:0:13
TCGGCAACTTCGTCGAGTACGCTCAAGATTTAAGATCGGAAGAGC
+
FFFFFFFFFFFFFFFFFFFFFFFFFFFFFFFFFFFFFFFFFFFFF
@FS10000125:26:BPA73017-1023:1:1101:1800:1300 1:N:0:13
TTGTGAAACTTCGTCGAGTACGCTCAACGCATGAGATCGGAAGAG
+
FFFFFFFFFFFFFFFFFFFFFFFFFFFFFFFFFFFFFFFFFFFFF
@FS10000125:26:BPA73017-1023:1:1101:1860:1300 1:N:0:13
TCCTTCGTCGAGTACGCTCAATCGTTGAGATCGGAAGAGCACACG
+
FFFF:F:F,F:::FF,FFFFFFFF:FFFFFFF,,FFFF,FFFFFF
@FS10000125:26:BPA73017-1023:1:1101:2220:1300 1:N:0:13
TTGATAAAACTTCGTCGAGTACGCTCAAAACCTGACGGAAGAGCA
+
FFFFFFFFFFFFFFFFFFFFFFFFFFFFFFFFFFFFFFFFFFFFF
@FS10000125:26:BPA73017-1023:1:1101:2710:1300 1:N:0:13
TTGGAACAACTTCGTCGAGTACGCTCAAATGATAAGATCGGAAGA
+
FFFFFFFFFFFFFFFFFFFFFFFFFFFFFFFFFFFFFFFFFFFFF
@FS10000125:26:BPA73017-1023:1:1101:3510:1300 1:N:0:13
TTGGCCCAACTTCGTCGAGTACGCTCAAGATGAGAGATCGGAAGA
+
FFFFFFFFFFFFFFFFFFFFFFFFFFFFFFFFFFFFFFFFFFFFF
@FS10000125:26:BPA73017-1023:1:1101:5190:1300 1:N:0:13
TTGTGTGAACTTCGTCGAGTACGCTCAATTATAAAGATCGGAAGA
+
FFFFFFFFFFFFFFFFFFFFFFFFFFFFFFFFFFFFFFFFFFFFF
@FS10000125:26:BPA73017-1023:1:1101:5200:1300 1:N:0:13
TTGCATCAACTTCTTGAGTACGCTCAAATTGGTAGATCGGAAGAG
+
FFFFFFFFFFFFFFFFFFFFFFFFFFFFFFFFFFFFFFFFFFFFF
@FS10000125:26:BPA73017-1023:1:1101:6150:1300 1:N:0:13
TTGTATCAACTTCGTCGAGTACGCTCAATCTGATAGATCGGAAGA
+
FFFFFFFFFFFFFFFFFFFFFFFFFFFFFFFFFFFFFFFFFFFFF
@FS10000125:26:BPA73017-1023:1:1101:6210:1300 1:N:0:13
TTGACGAAACTTCGTCGAGTACGCTTAATCAGAGAGATCGGAAGA
+
FFFFFFFFFFFFFFFFFFFFFFFFFFFFFFFFFFFFFFFFFFFFF
@FS10000125:26:BPA73017-1023:1:1101:6250:1300 1:N:0:13
TTGACACAACTTCGTCGAGTACGCTCAAATATCGAGATCGGAAGA
+
FFFFFFFFFFFFFFFFFFFFFFFFFFFFFFFFFFFFFFFFFFFFF
@FS10000125:26:BPA73017-1023:1:1101:7080:1300 1:N:0:13
TTGCAAGAACTTCGTCGAGTACGCTCAAACTTAAAGATCGGAAGA
+
FFFFFFFFFFFFFFFFFFFFFFFFFFFFFFFFFFFFFFFFFFFFF
@FS10000125:26:BPA73017-1023:1:1101:8030:1300 1:N:0:13
TTGTGGAAACTTCGTCGAGTACGCTCAACTAAGTAGATCGGAAGA
+
FFFFFFFFFFFFFFFFFFFFFFFFFFFFFFFFFFFFFFFFFFFFF
@FS10000125:26:BPA73017-1023:1:1101:9580:1300 1:N:0:13
TTGCGTGAACTTCGTCGAGTACGCTCAAGGGGTGAGATCGGAAGA
+
FFFFFFFFFFFFFFFFFFFFFFFFFFFFFFFFFFFFFFFFFFFFF
@FS10000125:26:BPA73017-1023:1:1101:9880:1300 1:N:0:13
ATGTAAACTTCGTCGAGTACGCTCAATTAGTTAGATCGGAAGAGC
+
:,FFFF,FFFFF:F:FFFFFFFFFFFFFF:,FFFFFFFFFFFF:F
@FS10000125:26:BPA73017-1023:1:1101:9990:1300 1:N:0:13
TCTCGCAACTTCGTCGAGTACGCTCAATAAAAGAGATCGGAAGAG
+
FFFFFFFFFFFFFFFFFFFFFFFFFFFFFFFFFFFFFFFFFFFFF
@FS10000125:26:BPA73017-1023:1:1101:10750:1300 1:N:0:13
TCTATTAACTTCGTCGAGTACGCTCAAATGGGTAGATCGGAAGAG
+
FFFFFFFFFFFFFFFFFFFFFFFFFFFFFFFFFFFFFFFFFFFFF
@FS10000125:26:BPA73017-1023:1:1101:11380:1300 1:N:0:13
TTGACTGGACTTCGTCGAGTACGCTCAAGTCCTAAGATCGGAAGA
+
:F:FFF,FFFFFFFFF,FFFFFFFFFFFF:F::FF::FFF:FFFF
@FS10000125:26:BPA73017-1023:1:1101:12080:1300 1:N:0:13
GAGGGTTCAACTTCGTCGAGTACGCTCAAAGTAGGAGATCGGAAG
+
FFFFFFFFFFFFFFFFFFFFFFFFFFFFFFFFFFFFFFFFFFFFF
@FS10000125:26:BPA73017-1023:1:1101:12610:1300 1:N:0:13
TGGGAATATCTTCGTCGAGTACGCTCAAAGAATCAGATCGGAAGA
+
FFFFFFFFFFFFFFFFFFFFFFFFFFFFFFFFFFFFFFFFFFFFF
@FS10000125:26:BPA73017-1023:1:1101:13120:1300 1:N:0:13
TTGGAAACTTCGTCGAGTACGCTCAAGGATTCAGATCGGAAGAGC
+
FFFFFFFFFFFFFFFFFFFFFFFFFFFFFFFFFFFFFFFFFFFFF
@FS10000125:26:BPA73017-1023:1:1101:13200:1300 1:N:0:13
TTGTGATAACTTCGTCGAGTACGCTCAATAGAGGAGATCGGAAGA
+
FFFFFFFFFFFFFFFFFFFFFFFFFFFFFFFFFFFFFFFFFFFFF
@FS10000125:26:BPA73017-1023:1:1101:13390:1300 1:N:0:13
GGGCAAACTTCGTCGAGTACGCTCAAATTGTCAGATCGGAAGAGC
+
FFFFFFFFFFFFFFFFFFFFFFFFFFFFFFFFFFFFFFFFFFFFF
@FS10000125:26:BPA73017-1023:1:1101:13510:1300 1:N:0:13
CGGGAGGCAACTTCGTCGAGTACGCTCAAGAGGCCAGATCGGAAG
+
FFFFFFFFFFFFFFFFFFFFFFFFFFFFFFFFFFFFFFFFFFFFF
@FS10000125:26:BPA73017-1023:1:1101:13680:1300 1:N:0:13
TTGACTGGACTTCGTCGAGTACGCTCAATAAGGTAGATCGGAAGA
+
FFFFFFFFFFFFFFFFFFFFFFFFFFFFFFFFFFFFFFFFFFFFF
@FS10000125:26:BPA73017-1023:1:1101:13850:1300 1:N:0:13
TGGTGGGAACTTCGTCGAGTACGCTCAAACTGGAAGATCGGAAGA
+
FFFFFFFFFFFFFFFFFFFFFFFFFFFFFFFFFFFFFFFFFFFFF
@FS10000125:26:BPA73017-1023:1:1101:13980:1300 1:N:0:13
GGGGTTGAACTTCGTCGAGTACGCTCAAAAGGATAGATCGGAAGA
+
FF,FFFFF:F:FFFFFFFFFFFFFFF:FF:FFFFFFFFFFFFFFF
@FS10000125:26:BPA73017-1023:1:1101:14260:1300 1:N:0:13
GCGTCAACTTCGTCGAGTACGCTCAAAGAGTGAGATCGGAAGAGC
+
FFFFFFFFFFFFFFFFFFFFFFFFFFFFFFFFFFFFFFFFFFFFF
@FS10000125:26:BPA73017-1023:1:1101:14290:1300 1:N:0:13
TTGCATTAACTTCGTCGAGTACGCTCAACAAGTAAGATCGGAAGA
+
:FFFFFFFFFFFFFFFFFFFFFFFFFFFFFFFFFFFFFFFFFFFF
@FS10000125:26:BPA73017-1023:1:1101:14520:1300 1:N:0:13
TGGAGTCAACTTCGTCGAGTACGCTCAAGAAATTAGATCGGAAGA
+
FFFFFFFFFFFFFFFFFFFFFFFFFFFFFFFFFFFFFFFFFFFFF
@FS10000125:26:BPA73017-1023:1:1101:15410:1300 1:N:0:13
TCGAAGAAACTTCGTCGAGTACGCTCAATGAATCAGATCGGAAGA
+
FFFFFFFFFFFFFFFFFFFFFFFFFFFFFFFFFFFFFFFFFFFFF
@FS10000125:26:BPA73017-1023:1:1101:15420:1300 1:N:0:13
TTGCGATAACTTCGTCGAGTACGCTCAATGGAGGAGATCGGAAGA
+
:FFFFF:,FFFFFFFFFFF,FFFF,FFFF:FFFFFF:FF:FFFFF
@FS10000125:26:BPA73017-1023:1:1101:16020:1300 1:N:0:13
TTGTTGGAACTTCGTCGAGTACGCTCAAAAATATAGATCGGAAGA
+
FFFFFFFFFFFFFFFFFFFFFFFFFFFFFFFFFFFFFFFFFFFFF
@FS10000125:26:BPA73017-1023:1:1101:16280:1300 1:N:0:13
TTGCGTGAACTTCGTCGAGTACGCTCAAATAATCAGATCGGAAGA
+
FFFFFFFFFFFFFFFFFFFFFFFFFFFFFFFFFFFFFFFFFFFFF
@FS10000125:26:BPA73017-1023:1:1101:16310:1300 1:N:0:13
TTGACTGGAGTTCAGACCTGTGCTCTTGTACGCTCAACTACTTAG
+
FFFFFFFFFFFF:FFF::FFFFFFFFFFF:FFFFFFFFFFFF:FF
@FS10000125:26:BPA73017-1023:1:1101:1140:1310 1:N:0:13
TCTGCTAACTTCGTCGAGTACGCTCAATTATCGAGATCGGAAGAG
+
FFFFFFFFFFFFFFFFFFFFFFFFFFFFFFFFFFFFFFFFFFFFF
@FS10000125:26:BPA73017-1023:1:1101:1300:1310 1:N:0:13
TTGACTGGACTTCGTCGAGTACGCTCAATAACCGAGATCGGAAGA
+
:FFFFFFFFFFFFFFFFFFFFFFFFFFFFFFFFFFFFFFFFFFFF
@FS10000125:26:BPA73017-1023:1:1101:1500:1310 1:N:0:13
TCGACCAAACTTCGTCGAGTACGCTCAACTGAACAGATCGGAAGA
+
FFFFFFFFFFFFFFFFFFFFFFFFFFFFFFFFFFFFFFFFFFFFF
@FS10000125:26:BPA73017-1023:1:1101:2510:1310 1:N:0:13
TTGCTGGAACTTCGTCGAGTACGCTCAATAGCACAGATCGGAAGA
+
FFFFFFFFFFFFFFFFFFFFFFFFFFFFFFFFFFFFFFFFFFFFF
@FS10000125:26:BPA73017-1023:1:1101:2670:1310 1:N:0:13
TCAGAACTTCGTCGAGTACGCTCAAGATAGTAGATCGGAAGAGCA
+
FFFFFFFFFFFFFFFFFFFFFFFFFFFFFFFFFFFFFFFFFFFFF
@FS10000125:26:BPA73017-1023:1:1101:2960:1310 1:N:0:13
TTGTCCTAACTTCGTCGAGTACGCTCAACAGAAAAGATCGGAAGA
+
FFFFFFFFFFFFFFFFFFFFFFFFFFFFFFFFFFFFFFFFFFFFF
@FS10000125:26:BPA73017-1023:1:1101:3260:1310 1:N:0:13
GTGGACTGGAAACTTCGTCGAGTACGCTCAATACCGAAGATCGGA
+
FFFFFFFFFFFFFFFFFFFFFFFFFFFFFFFFFFFFFFFFFFFFF
@FS10000125:26:BPA73017-1023:1:1101:3630:1310 1:N:0:13
TTGCTAGAACTTCGTCGAGTACGCTCAAGACTAAAGATCGGAAGA
+
FFFFFFFFFFFFFFFFFFFFFFFFFFFFFFFFFFFFFFFFFFFFF
@FS10000125:26:BPA73017-1023:1:1101:4690:1310 1:N:0:13
GCGCGGTAACTTCGTCGAGTACGCTCAAATGTAAAGATCGGAAGA
+
FFFFFFFFFFFFFFFFFFFFFFFFFFFFFFFFFFFFFFFFFFFFF
@FS10000125:26:BPA73017-1023:1:1101:4930:1310 1:N:0:13
TTGGTAAAACTTCGTCGAGTACGCTCAAGTAGAGAGATCGGAAGA
+
,FFFFFFFFFFFFFFFFFFFFFFFFFFFFFFFFFFFFFFFFFFFF
@FS10000125:26:BPA73017-1023:1:1101:4950:1310 1:N:0:13
TTGACTGGACTTCGTCGAGTACGCTCAAGCCAGAAGATCGGAAGA
+
FFFFFFFFFFFFFFFFFFFFFFF:FFFFFFFFFFFFFFFFFFFFF
@FS10000125:26:BPA73017-1023:1:1101:5760:1310 1:N:0:13
GAGGAGGCAACTTCGTCGAGTACGCTCAAATAGATAGATCGGAAG
+
FFFFFFFFFFFFFFFFFFFFFFFFFFFFFFFFFFFFFFFFFFFFF
@FS10000125:26:BPA73017-1023:1:1101:6360:1310 1:N:0:13
TTGGGTCAACTTCGTCGAGTACGCTCAATAAGAAAGATCGGAAGA
+
FFFFFFFFFFFFFFFFFFFFFFFFFFFFFFFFFFFFFFFFFFFFF
@FS10000125:26:BPA73017-1023:1:1101:6370:1310 1:N:0:13
CTGGGAGAAACTTCGTCGAGTACGCTCAAACTGTGAGATCGGAAG
+
FFFFFFFFFFFFFFFFFFFFFFFFFFFFFFFFFFFFFFFFFFFFF
@FS10000125:26:BPA73017-1023:1:1101:6470:1310 1:N:0:13
TTGACTGGACTTCGTCGAGTACGCTCAAGAGATAAGATCGGAAGA
+
FFFFFFFFFFFFFFFFFFFFFFFFFFFFFFFFFFFFFFFFFFFFF
@FS10000125:26:BPA73017-1023:1:1101:6520:1310 1:N:0:13
TTTGAGGTAACTTCGTCGAGTACGCTCAATATTACAGATCGGAAG
+
FFF:FFFFFFFFFFFFFFFFFFFFFFFFFFFFFFFFFFFF:FFFF
@FS10000125:26:BPA73017-1023:1:1101:6540:1310 1:N:0:13
TTTGGCTAAACTTCGTCGAGTACGCTCAAAAATGAAGATCGGAAG
+
:FFFFFFFFFFFFFFFFFFFFFFFFFFFFFFFFFFFFFFFFFFFF
@FS10000125:26:BPA73017-1023:1:1101:7030:1310 1:N:0:13
TTTGGCTAAACTTCGTCGAGTACGCTCAAGCTCTTAGATCGGAAG
+
FFFFFFFFFFFFFFFFFFFFFFFFFFFFFFFFFFFFFFFFFFFFF
@FS10000125:26:BPA73017-1023:1:1101:7110:1310 1:N:0:13
TGGTAACTTCGTCGAGTACGCTCAAAGAGAAAGATCGGAAGAGCA
+
FFFFFFFFFFFFFFFFFFFFFFFFFFFFFFFFFFFFFFFFFFFFF
@FS10000125:26:BPA73017-1023:1:1101:7670:1310 1:N:0:13
TTGCAGGAACTTCGTCGAGTACGCTCAAAAAAAGAGATCGGAAGA
+
FFFFFFFFFFFFFFFFFFFFFFFFFFFFFFFFFFFFFFFFFFFFF
@FS10000125:26:BPA73017-1023:1:1101:7780:1310 1:N:0:13
TCGTGTTAACTTCGTCGAGTACGCTCAAATTAACAGATCGGAAGA
+
FFFFFFFFFFFFFFFFFFFFFFFFFFFFFFFFFFFFFFFFFFFFF
@FS10000125:26:BPA73017-1023:1:1101:8670:1310 1:N:0:13
TTGCATAAACTTCGTCGAGTACGCTCAATGGTTTAGATCGGAAGA
+
FFFFFFFFFFFFFFFFFFFFFFFFFFFFFFFFFFFFFFFFFFFFF
@FS10000125:26:BPA73017-1023:1:1101:8880:1310 1:N:0:13
CCGGTAACTTCGTCGAGTACGCTCAACTAGTCAGATCGGAAGAGC
+
FFFFFFFFFFFFFFFFFFFFFFFFFFFFFFFFFFFFFFFFFFFFF
@FS10000125:26:BPA73017-1023:1:1101:9680:1310 1:N:0:13
TTGAGCTAATTTCGTCGAGTACGCTCAAGATCGTAGATCGGAAGA
+
FFFFFFFF:FFFFFFFFFFFFFFFFFFFFFFFFFFFFFFFFFFFF
@FS10000125:26:BPA73017-1023:1:1101:10160:1310 1:N:0:13
CAGGGGAAAACTTCGTCGAGTACGCTCAATGTACGAGATCGGAAG
+
FFFFFFFFFFFFFFFFFFFFFFFFFFFFFFFFFFFFFFFFFFFFF
@FS10000125:26:BPA73017-1023:1:1101:10240:1310 1:N:0:13
TCGTGAACTTCGTCGAGTACGCTCAACGAAAAAGATCGGAAGAGC
+
FFFFFFFFFFFFFFFFFFFFFFFFFFFFFFFFFFFFFFFFFFFFF
@FS10000125:26:BPA73017-1023:1:1101:10970:1310 1:N:0:13
TTGCATTAACTTCGTCGAGTACGCTCAAAAAGAGAGATCGGAAGA
+
,FFFFFF:FFFFFFFFFF:F:FFFFFFFFFFFFFFFFFFFFFF:F
@FS10000125:26:BPA73017-1023:1:1101:10980:1310 1:N:0:13
CAGCAACTTCGTCGAGTACGCTCAACTTTCGAGATCGGAAGAGCA
+
FFFFFFFFFFFFFFFFFFFFFFFFFFFFFFFFFFFFFFFFFFFFF
@FS10000125:26:BPA73017-1023:1:1101:10990:1310 1:N:0:13
TGGCATCAACTTCGTCGAGTACGCTCAACTCTACAGATCGGAAGA
+
FFFFFFFFFFFFFFFFFFFFFFFFFFFFFFFFFFFFFFFFFFFFF
@FS10000125:26:BPA73017-1023:1:1101:11450:1310 1:N:0:13
CCCGGAGTAAACTTCGTCGAGTACGCTCAACGGTATAGATCGGAA
+
FFFFFFFFFFFFFFFFFFFFFFFFFFFFFFFFFFFFFFFFFFFFF
@FS10000125:26:BPA73017-1023:1:1101:12020:1310 1:N:0:13
TGGCTTAACTTCGTCGAGTACGCTCAATTCGAAAGATCGGAAGAG
+
FFFFFFFFFFFFFFFFFFFFFFFFFFFFFFFFFFFFFFFFFFFFF
@FS10000125:26:BPA73017-1023:1:1101:12560:1310 1:N:0:13
TTGTATCAACTTCGTCGAGTACGCTCAACAAGTGAGATCGGAAGA
+
FFFFFFFFFFFFFFFFFFFFFFFFFFFFFFFFFFFFFFFFFFFFF
@FS10000125:26:BPA73017-1023:1:1101:13640:1310 1:N:0:13
CTGTTTAACTTCGTCGAGTACGCTCAATTATATAGATCGGAAGAG
+
FFFFFFFFFFFFFFFFFFFFFFFFFFFFFFFFFFFFFFFFFFFFF
@FS10000125:26:BPA73017-1023:1:1101:13890:1310 1:N:0:13
TTGTTCCAACTTCGTCGAGTACGCTCAATTACAAAGATCGGAAGA
+
FFFFFFFFFFFFFFFFFFFFFFFFFFFFFFFFFFFFFFFFFFFFF
@FS10000125:26:BPA73017-1023:1:1101:13910:1310 1:N:0:13
TTGACTGGACTTCGTCGAGTACGCTCAACATCCTAGATCGGAAGA
+
FFFFFFFFFFFFFFFFFFFFFFFFFFFFFFFFFFFFFFFFFFFFF
@FS10000125:26:BPA73017-1023:1:1101:13960:1310 1:N:0:13
TAGTGGAAACTTCGTCGAGTACGCTCAATGGTATAGATCGGAAGA
+
FFFF,FFF,FFF:,F:FFF:FFFFFF,FFFFFFFFF:FF,FFFF:
@FS10000125:26:BPA73017-1023:1:1101:14290:1310 1:N:0:13
TTGGGACAAACTTCGTCGAGTACGCTCAAAGGGGGAGATCGGAAG
+
FFF,:FFFFFFFFF:FFFFF:FFFFFFFFFFFFFFFFFFFFF,FF
@FS10000125:26:BPA73017-1023:1:1101:15130:1310 1:N:0:13
TTGACTGGACTTCGTCGAGTACGCTCAATTTCTTGGATCGGAAGA
+
FFFFFFFFFFFFFFFFFFFFFFFFFFFFFFFFFFFFFFFFFFFFF
@FS10000125:26:BPA73017-1023:1:1101:15240:1310 1:N:0:13
TTGTGTTAACTTCGTCGAGTACGCTCAATAAATCAGATCGGAAGA
+
FFFFFFFFFFFFFFFFFFFFFFFFFFFFFFFFFFFFFFFFFFFFF
@FS10000125:26:BPA73017-1023:1:1101:16050:1310 1:N:0:13
TTGGAACTTCGTCGAGTACGCTCAAGGAAAAAGATCGGAAGAGCA
+
FF:FFFFFFFFFFFFFFFFFFFFFFFFFFFFFFFFFFFFFFFFF,
@FS10000125:26:BPA73017-1023:1:1101:16410:1310 1:N:0:13
GGGGGGGTCCTTCGTCGAGTACGCTCAAGGATCAAGATCGGAAGA
+
FFFFFFFFFFFFFFFFFFFFFFFFFFFFFFFFFFFFFFFFFFFFF
@FS10000125:26:BPA73017-1023:1:1101:1530:1320 1:N:0:13
TCGGCCTAACTTCGTCGAGTACGCTCAATTAACAAGATCGGAAGA
+
FFFFFFFFFFFFFFFFFFFFFFFFFFFFFFFFFFFFFFFFFFFFF
@FS10000125:26:BPA73017-1023:1:1101:1860:1320 1:N:0:13
GTGGATAAACTTCGTCGAGTACGCTCAAGTCCAGAGATCGGAAGA
+
FFFFFFFFFFFFFFFFFFFFFFFFFFFFFFFFFFFFFFFFFFFFF
@FS10000125:26:BPA73017-1023:1:1101:2560:1320 1:N:0:13
TTGACGTAACTTCGTCGAGTACGCTCAAGTGTAAAGATCGGAAGA
+
FFFFFFFFFFFFFFFFFFFFFFFFFFFFFFFFFFFFFFFFFFFFF
@FS10000125:26:BPA73017-1023:1:1101:2900:1320 1:N:0:13
TTGGCACAACTTCGTCGAGTACGCTCAAACTAGGAGATCGGAAGA
+
FFFFFFFFFFFFFFFFFFFFFFFFFFFFFFFFFFFFFFFFFFFFF
@FS10000125:26:BPA73017-1023:1:1101:3010:1320 1:N:0:13
TTGTCCTAACTTCGTCGAGTACGCTCAACAGAAAAGATCGGAAGA
+
FFFFFFFFFFFFFFFFFFFFFFFFFFFFFFFFFFFFFFFFFFFFF
@FS10000125:26:BPA73017-1023:1:1101:3200:1320 1:N:0:13
TTGAGTAAACTTCGTCGAGTACGCTCAATTATAAAGATCGGAAGA
+
F:FFF,FFFFFFFFFFFFFFFFFFFFFFFFFFF,FFFFFFFFFFF
@FS10000125:26:BPA73017-1023:1:1101:3510:1320 1:N:0:13
TTGAACTTCGTCGAGTACGCTCAAGTACATAGATCGGAAGAGCAC
+
FFFFFFFFFFFFFFFFFFFFFFFFFFFFFFFFFFFFFFFFFFFFF
@FS10000125:26:BPA73017-1023:1:1101:3620:1320 1:N:0:13
TTGCTGGAACTTCGTCGAGTACGCTCAAAGTACGAGATCGGAAGA
+
FFFFFFFFFFFFFFFFFFFFFFFFFFFFFFFFFFFFFFFFFFFFF
@FS10000125:26:BPA73017-1023:1:1101:4070:1320 1:N:0:13
TTGGTGTAATTTCGTCGAGTACGCTCAATTGCACAGATCGGAAGA
+
FFFFFFFFFFFFFFFFFFFFFFFFFFFFFFFFFFFFFFFFFFFFF
@FS10000125:26:BPA73017-1023:1:1101:4430:1320 1:N:0:13
TTGACCAAACTTCGTCGAGTACGCTCAAAAAAGGAGATCGGAAGA
+
FFFFFFFFFFFFFFFFFFFFFFFFFFFFFFFFFFFFFFFFFFFFF
@FS10000125:26:BPA73017-1023:1:1101:4850:1320 1:N:0:13
GTGCAAGAACTTCGTCGAGTATGCTCAAAGGTATAGATCGGAAGA
+
FFFFFFFFFFFFFFFFFFFFFFFFFFFFFFFFFFFFFFFFFFFFF
@FS10000125:26:BPA73017-1023:1:1101:5580:1320 1:N:0:13
TTGACTGGACTTCGTCGAGTACGCTCAAGACTTAAGATCGGAAGA
+
FFFFFFFFFFFFFFFFFFFFFFFFFFFFFFFFFFFFFFFFFFFFF
@FS10000125:26:BPA73017-1023:1:1101:5910:1320 1:N:0:13
TAACTTCGTCGAGTACGCTCAATATGGAAGATCGGAAGAGCACAC
+
FFFFFFFFFFFFFFFFFFFFFFFFFFFFFFFFFFFFFFFFFFFFF
@FS10000125:26:BPA73017-1023:1:1101:6460:1320 1:N:0:13
TCTGGGAACTTCGTCGAGTACGCTCAAAAAAAAAGATCGGAAGAG
+
FFFFFFFFFFFFFFFFFFFFFFFFFFFFFFFFFFFFFFFFFFFFF
@FS10000125:26:BPA73017-1023:1:1101:6520:1320 1:N:0:13
TTGGCCCAACTTCGTCGGGTACGCTCAATATAGGAGATCGGAAGA
+
FFFFFFFFFFFFFFFFFFFFFFFFFFFFFFFFFFFFFFFFFFFFF
@FS10000125:26:BPA73017-1023:1:1101:6550:1320 1:N:0:13
TTGCCAACTTCGTCGAGTACGCTCAAACATCCAGATCGGAAGAGC
+
FFFFFFFFFFFFFFFFFFFFFFFFF:FFFFFFFFFFFFFFFFFFF
@FS10000125:26:BPA73017-1023:1:1101:6560:1320 1:N:0:13
TTGGTGCAACTTCGTCGAGTACGCTCAAAACTAAAGATCGGAAGA
+
FFFFFFFFFFFFFFFFFFFFFFFFFFFFFFFFFFFFFFFFFFFFF
@FS10000125:26:BPA73017-1023:1:1101:7190:1320 1:N:0:13
TTGCTTAAACTTCGTCGAGTACGCTCAACAATTGAGATCGGAAGA
+
FFFFFFFFFFFFFFFFFFFFFFFFFFFFFFFFFFFFFFFFFFFFF
@FS10000125:26:BPA73017-1023:1:1101:7600:1320 1:N:0:13
TATACAACTTCGTCGAGTACGCTCAACACAATAGATCGGAAGAGC
+
FFFFFFFFFFFFFFFFFFFFFFFFFFFFFFFFFFFFFFFFFFFFF
@FS10000125:26:BPA73017-1023:1:1101:7770:1320 1:N:0:13
GCGCAAACTTCGTCGAGTACGCTCAAGTTGTAAGATCGGAAGAGC
+
FFFFFFFFFFFFFFFFFFFFFFFFFFFFFFFFFFFFFFFFFFFFF
@FS10000125:26:BPA73017-1023:1:1101:7880:1320 1:N:0:13
TCTGGTACCTTCGTCGAGTACGCTCAAAAGATTAGATCGGAAGAG
+
FFFFFFFFFFFFFFFFFFFFFFFFFFFFFFFFFFFFFFFFFFFFF
@FS10000125:26:BPA73017-1023:1:1101:8470:1320 1:N:0:13
CGGAACTTCGTCGAGTACGCTCAATTGTTCAGATCGGAAGAGCAC
+
::FFFFFFFFFFFFFFFFFFFF:FFFFFFF:::FFFF:FFFFFFF
@FS10000125:26:BPA73017-1023:1:1101:8540:1320 1:N:0:13
GGGGGGGTAACTTCGTCGAGTACGCTCAATGGGTTAGATCGGAAG
+
FFFFFFFFFFFFFFFFFFFFFFFFFFFFFFFFFFFFFFFFFFFFF
@FS10000125:26:BPA73017-1023:1:1101:9580:1320 1:N:0:13
TCTCTTAACTTCGTCGAGTACGCTCAACCGTGGAGATCGGAAGAG
+
FFFFFFFFFFFFFFFFFFFFFFFFFFFFFFFFFFFFFFFFFFFFF
@FS10000125:26:BPA73017-1023:1:1101:9720:1320 1:N:0:13
TGGCAACAACTTCGTCGAGTACGCTCAATATTACAGATCGGAAGA
+
FFFFFFFFFFFFFFFFFFFFFFFFFFFFFFFFFFFFFFFFFFFFF
@FS10000125:26:BPA73017-1023:1:1101:9850:1320 1:N:0:13
TTGCTGTAACTTCGTCGAGTACGCTCAAGCCAACAGATCGGAAGA
+
FFFFFFFFFFFFFFFFFFFFFFFFFFFFFFFFFFFFFFFFFFFFF
@FS10000125:26:BPA73017-1023:1:1101:9890:1320 1:N:0:13
TTGGGGTACAACTTTGTCGAGTACGCTCAAATGCTGAGATCGGAA
+
FFFFFFFFFFFFFFFFFFFFFFFFFFFFFFFFFFFFFFFFFFFFF
@FS10000125:26:BPA73017-1023:1:1101:10320:1320 1:N:0:13
CGGGGAGTAAACTTCGTCGAGTACGCTCAAATGAAAAGATCGGAA
+
FFFFFFFFFFFFFFFFFFFFFFFFFFFFFFFFFFFFFFFFFFFFF
@FS10000125:26:BPA73017-1023:1:1101:10840:1320 1:N:0:13
GGGATGGAACTTCGTCGAGTACGCTCAATAAATTAGATCGGAAGA
+
::FFFFFFFFFFFFFFFFFFFFFFFFFFFFFFFFFFFFFFFFFFF
@FS10000125:26:BPA73017-1023:1:1101:11040:1320 1:N:0:13
AAGGGCATAACTTCGTCGAGTACGCTCAATGCCCGAGATCGGAAG
+
FFFFFFFFFFFFFFFFFFFFFFFFFFFFFFFFFFFFFFFFFFFFF
@FS10000125:26:BPA73017-1023:1:1101:11860:1320 1:N:0:13
TTGATGGAACTTCGTCGAGTACGCTCAATATAAAAGATCGGAAGA
+
:FFFFFFFFFFFFFFFFFFFFFFFFFFFFFFFFFFFFFFFFFFFF
@FS10000125:26:BPA73017-1023:1:1101:12180:1320 1:N:0:13
TGTACTAACTTCGTCGAGTACGCTCAACACCTAAGATCGGAAGAG
+
FFFFFFFFFFFFFFFFFFFFFFFFFFFFFFFFFFFFFFFFFFFFF
@FS10000125:26:BPA73017-1023:1:1101:13190:1320 1:N:0:13
GGGCCAACTTCGTCGAGTACGCTCAAACGTAAAGATCGGAAGAGC
+
FFFFFFFFFFFFFFFFFFFFFFFFFFFFFFFFFFFFFFFFFFFFF
@FS10000125:26:BPA73017-1023:1:1101:13760:1320 1:N:0:13
ACGGCAAGAACTTCGTCGAGTACGCTCAAACATTTAGATCGGAAG
+
F,,FF,F:FF:F,,F::FFFFFF:FFFF:FF,FFF:FFFF,F:F:
@FS10000125:26:BPA73017-1023:1:1101:14810:1320 1:N:0:13
TTGACTGGACTTCGTCGAGTACGCTCAACTGCACAGATCGGAAGA
+
FFFFFFFFFFFFFFFFFFFFFFFFFFFFFFFFFFFFFFFFFFFFF
@FS10000125:26:BPA73017-1023:1:1101:15910:1320 1:N:0:13
TTGCAACAACTTCGTCGAGTACGCTCAATAAGAAAGATCGGAAGA
+
FFFFFFFFFFFFFFFFFFFFFFFFFFFFFFFFFFFFFFFFFFFFF
@FS10000125:26:BPA73017-1023:1:1101:15980:1320 1:N:0:13
TTGTAGTAACTTCGTCGAGTACGCTCAATACTAGAGATCGGAAGA
+
FFFFFFFFFFFFFFFFFFFFFFFFFFFF:FFFFFFFFFFFFFFFF
@FS10000125:26:BPA73017-1023:1:1101:2060:1330 1:N:0:13
GTGACCGAACTTCGTCGAGTACGCTTAAGGAGACAGATCGGAAGA
+
FFFFFFFFFFFFFFFFFFFFFFFFFFFFFFFFFFFFFFFFFFFFF
@FS10000125:26:BPA73017-1023:1:1101:2790:1330 1:N:0:13
TTTGCCGAAACTTCGTCGAGTACGCTCAATATAATAGATCGGAAG
+
FFFFFFFFFFFFFFFFFFFFFFFFFFFFFFFFFFFFFFFFFFFFF
@FS10000125:26:BPA73017-1023:1:1101:2860:1330 1:N:0:13
TTGCACCAACTTCGTCGAGTACGCTCAATGAAATAGATCGGAAGA
+
FFFFFFFFFFFFFFFFFFFFFFFFFFFFFFFFFFFFFFFFFFFFF
@FS10000125:26:BPA73017-1023:1:1101:2900:1330 1:N:0:13
TCGTCAACTTCGTCGAGTACGCTCAACTGAATAGATCGGGAAGAG
+
FFFFFFFFFFFFFFFFFFFFFFFFFFFFFFFFFFFFFFFFFFFFF
@FS10000125:26:BPA73017-1023:1:1101:3380:1330 1:N:0:13
TTGCGCAAACTTCGTCGAGTACGCTCAATGATCTAGATCGGAAGA
+
FFFFFFFFFFFFFFFFFFFFFFFFFFFFFFFFFFFFFFFFFFFFF
@FS10000125:26:BPA73017-1023:1:1101:3660:1330 1:N:0:13
TTGCTGGAACTTCGTCGAGTACGCTCAAAGTACGAGATCGGAAGA
+
FFFFFFFFFFFFFFFFFFFFFFFFFFFFFFFFFFFFFFFFFFFFF
@FS10000125:26:BPA73017-1023:1:1101:4510:1330 1:N:0:13
TAGATCAAACCTCGTCGAGTACGCTCAAAATGCCTGATCGGAAGA
+
FFFFFFF::FFFF,::F::FF:FFF:FFFFFFFF,,F,:,:FFF,
@FS10000125:26:BPA73017-1023:1:1101:4730:1330 1:N:0:13
ACGGGGTCAACTTCGTCGAGTACGCTCAAAAGACCAGATCGGAAG
+
FFFFFFFFFFFFFFFFFFFFFFFFFFFFFFFFFFFFFFFFFFFFF
@FS10000125:26:BPA73017-1023:1:1101:4940:1330 1:N:0:13
ACGGGGGGAACTTCGTCGAGTACGCTCAAACGAGGAGATCGGAAG
+
FFFFFFFFFFFFFFFFFFFFFFFFFFFFFFFFFFFFFFFFFFFFF
@FS10000125:26:BPA73017-1023:1:1101:5110:1330 1:N:0:13
TTGGTGCAACTTCGTCGAGTACGCTCAACGCATGAGATCGGAAGA
+
FFFFFFFFFFFFFFFFFFFFFFFFFFFFFFFFFFFFFFFFFFFFF
@FS10000125:26:BPA73017-1023:1:1101:5350:1330 1:N:0:13
GCTGCAACTTCGTCGAGTACGCTCAATAGCCGAGATCGGAAGAGC
+
FFFFFFFFFFFFFFFFFFFFFFFFFFFFFFFFFFFFFFFFFFFFF
@FS10000125:26:BPA73017-1023:1:1101:5580:1330 1:N:0:13
TCGGCCCCCCGGGTTGAACTTCGTCGAGTACGCTCAAAAGAATAG
+
FFFFFFFFFFFFFFFFFFFFFFFFFFFFFFFFFFFFFFFFFFFFF
@FS10000125:26:BPA73017-1023:1:1101:6720:1330 1:N:0:13
TTGTAAGAACTTCGTCGAGTACGCTCAATACGGGAGATCGGAAGA
+
:FFFFFFFFFFFFFFFFFFFFFFFFFFFFFFFFFFFFFFFFFFFF
@FS10000125:26:BPA73017-1023:1:1101:7320:1330 1:N:0:13
TTGGCCCAACTTCGTCGAGTACGCTCAATCCCATAGATCGGAAGA
+
::FFFFFFFFFFFFFFFFFFFFFFFFFFFFFFFFFFFFFFFFFFF
@FS10000125:26:BPA73017-1023:1:1101:7570:1330 1:N:0:13
TTGTGCCAACTTCGTCGAGTACGCTCAAGTGGGGAGATCGGAAGA
+
FFFFFFFFFFFFFFFFFFFFFFFFFFFFFFFFFFFFFFFFFFFFF
@FS10000125:26:BPA73017-1023:1:1101:7670:1330 1:N:0:13
TGGAACTTCGTCGAGTACGCTCAAGAAAAGAGATCGGAAGAGCAC
+
FFFFFFFFFFFFFFFFFFFFFFFFFFFFFFFFFFFFFFFFFFFFF
@FS10000125:26:BPA73017-1023:1:1101:8310:1330 1:N:0:13
TTGATTTAACTTCGTCGAGTACGCTCAAGGACCGAGATCGGAAGA
+
FFFFFFFFFFFFFFFFFFFFFFFFFFFFFFFFFFFFFFFFFFFFF
@FS10000125:26:BPA73017-1023:1:1101:8450:1330 1:N:0:13
TTGACTGGACTTCGTCGAGTACGCTCAAATCAGAAGATCGGAAGA
+
FFFFFFFFFFFFFFFFFFFFFFFFFFFFFFFFFFFFFFFFFFFFF
@FS10000125:26:BPA73017-1023:1:1101:9170:1330 1:N:0:13
TTGACTGGACTTCGTCGAGTACGCTCAACCCGTCAGATCGGAAGA
+
,F:FFFFFFFFFFFFFFFFFFFFFFFFFFFFFFFFF,FFFFF:FF
@FS10000125:26:BPA73017-1023:1:1101:10380:1330 1:N:0:13
TTGGGACAACTTCGTCGAGTACGCTCAAGACCCCAGATCGGAAGA
+
FF,FFFFFFFF,FFFFFFF,FFFFFFFFFFFFFFFFFFFFFFFFF
@FS10000125:26:BPA73017-1023:1:1101:10500:1330 1:N:0:13
TCTTCGTCGAGTACGCTCAATTCAATAGATCGGAAGAGCACACGT
+
FFFFFFFFFFFFFFFFFFFFFFFFFFFFFFFFFFFFFFFFFFFFF
@FS10000125:26:BPA73017-1023:1:1101:10560:1330 1:N:0:13
TTGACTGGAGCTTCGTCGAGTACGCTCAATTGAAAAGATGGAAGA
+
FFFFFFFFFFFFFFFFFFFFFFFFFFFFFFFFFFFFFFFFFFFFF
@FS10000125:26:BPA73017-1023:1:1101:11130:1330 1:N:0:13
GTGACTGGACTTCGTCGAGTACGCTCAACACGAGAGATCGGAAGA
+
FFFFFFFFFFFFFFFFFFFFFFFFFFFFFFFFFFFFFFFFFFFFF
@FS10000125:26:BPA73017-1023:1:1101:11680:1330 1:N:0:13
GCGCCAACTTCGTCGAGTACGCTCAATCATTCAGATCGGAAGAGC
+
FFFFFFFFFFFFFFFFFFFFFFFFFFFFFFFFFFFFFFFFFFFFF
@FS10000125:26:BPA73017-1023:1:1101:12320:1330 1:N:0:13
TTGGCCAAACTTCGTCGAGTACGCTCAACTAGTGAGATCGGAAGA
+
FFFFFFFFFFFFFFFFFFFFFFFFFFFFFFFFFFFFFFFFFFFFF
@FS10000125:26:BPA73017-1023:1:1101:12770:1330 1:N:0:13
TTGATCTAACTTCGTCGAGTACACTCAAAGTGTTAGATCGGAAGA
+
FFFFFFFFFFFFFFFFFFFFFFFFFFFFFFFFFFFFFFFFFFFFF
@FS10000125:26:BPA73017-1023:1:1101:15090:1330 1:N:0:13
TTGGAACTTCGTCGAGTACGCTCAAATTGAAAGATCGGAAGAGCA
+
FFFFFFFFFFFFFFFFFFFFFFFFFFFFFFFFFFFFFFFFFFFFF
@FS10000125:26:BPA73017-1023:1:1101:15660:1330 1:N:0:13
GGGGGCAGCCTCTTCGTCGAGTACGCTCAAGGACTTAGATCGGAA
+
FFFFFFFFFFFFFFFFFFFFFFFFFFFFFFFFFFFFFFFFFFFFF
@FS10000125:26:BPA73017-1023:1:1101:15870:1330 1:N:0:13
TTGTTATAACTTCGTCGAGTACGCTCAACCTGCAAGATCGGAAGA
+
FFFFFFFFFFFFFFFFFFFFFFFFFFFFFFFFFFFFFFFFFFFFF
@FS10000125:26:BPA73017-1023:1:1101:1350:1340 1:N:0:13
TTGTGCAAACCTCGTCGAGTACGCTCAAGACAGGAGATCGGAAGA
+
FFFFFFFFFFFFFFFFFFFFFFFFFFFFFFFFFFFFFFFFFFFFF
@FS10000125:26:BPA73017-1023:1:1101:2730:1340 1:N:0:13
TCTGTAAACTTCGTCGAGTACGCTCAAACCTTAAGATCGGAAGAG
+
FFFFFFFFFFFFFFFFFFFFFFFFFFFFFFFFFFFFFFFFFFFFF
@FS10000125:26:BPA73017-1023:1:1101:2840:1340 1:N:0:13
TTGACTTCGTCGAGTACGCTCAACCTAGTAGATCGGAAGAGCACA
+
FFFFFFFFFFFFFFFFFFFFFFFFFFFFFFFFFFFFFFFFFFFFF
@FS10000125:26:BPA73017-1023:1:1101:2970:1340 1:N:0:13
TTGGGGAAACTTCGTCGAGTACGCTCAACTATAAAGATCGGAAGA
+
FFFFFFFFFFFFFFFFFFFFFFFFFFFFFFFFFFFFFFFFFFFFF
@FS10000125:26:BPA73017-1023:1:1101:3220:1340 1:N:0:13
TTGGGACATCTTCGTCGAGTACGCTCAATTTAAAAGATCGGAAGA
+
FFFFFFFFFFFFFFFFFFFFFFFFFFFFFFFFFFFFFFFFFFFFF
@FS10000125:26:BPA73017-1023:1:1101:3280:1340 1:N:0:13
TTGGACAACTTCGTCGAGTACGCTCAAGGTGATAGATCGGAAGAG
+
FFFFFFFFFFFFFFFFFFFFFFFFFFFFFFFFFFFFFFFFFFFFF
@FS10000125:26:BPA73017-1023:1:1101:4410:1340 1:N:0:13
TCTTATAACTTCGTCGAGTACGCTCAAGTTTATAGATCGGAAGAG
+
FFFFFFFFFFFFFFFFFFFFFFFFFFFFFFFFFFFFFFFFFFFFF
@FS10000125:26:BPA73017-1023:1:1101:4670:1340 1:N:0:13
TTGGAAGAACTTCGTCGAGTACGCTCAAGCCATAAGATCGGAAGA
+
FFFFFFFFFFFFFFFFFFFFFFFFFFFFFFFFFFFFFFFFFFFFF
@FS10000125:26:BPA73017-1023:1:1101:5380:1340 1:N:0:13
TTGCAATAACTTCGTCGAGTACGCTCAATATGGTAGATCGGAAGA
+
FFFFFFFFFFFFFFFFFFFFFFFFFFFFFFFFFFFFFFFFFFFFF
@FS10000125:26:BPA73017-1023:1:1101:5560:1340 1:N:0:13
TTGTAGGAACTTCGTCGAGTACGCTCAAACACCGAGATCGGAAGA
+
FFFFFFFFFFFFFFFFFFFFFFFFFFFFFFFFFFFFFFFFFFFFF
@FS10000125:26:BPA73017-1023:1:1101:5970:1340 1:N:0:13
TTGACAACTTCGTCGAGTACGCTCAAAAAGGAAGATCGGAAGAGC
+
FFFFFFFFFFFFFFFFFFFFFFFFFFFFFFFFFFFFFFFFFFFFF
@FS10000125:26:BPA73017-1023:1:1101:6350:1340 1:N:0:13
CCCGGCTCCAACTTCGTCGAGTACGCTCAATATATAAGATCGGAA
+
FFFFFFFFFFFFFFFFFFFFFFFFFFFFFFFFFFFFFFFFFFFFF
@FS10000125:26:BPA73017-1023:1:1101:6630:1340 1:N:0:13
TGGACCAAACTTCGTCGAGTACGCTCAAAATCCAGATCGGAAGAG
+
F,,FFFF,FFF:FFFFFFFF:FFF:FF,FFFFFF:F:FFFFFF:F
@FS10000125:26:BPA73017-1023:1:1101:7170:1340 1:N:0:13
TTGTGTCAACTTCGTCGAGTACGCTCAACTGCCAAGATCGGAAGA
+
FFFFFFFFFFFFFFFFFFFFFFFFFFFFFFFFFFFFFFFFFFFFF
@FS10000125:26:BPA73017-1023:1:1101:7360:1340 1:N:0:13
TCGGGACCAACTTCGTCGAGTACGCTCAAGTGCGGAGATCGGAAG
+
FFFFFFFFFFFFFFFFFFFFFFFFFFFFFFFFFFFFFFFFFFFFF
@FS10000125:26:BPA73017-1023:1:1101:7510:1340 1:N:0:13
TTGACTGGACTTCGTCGAGTACGCTCTATCAAAAAGATCGGAAGA
+
FFFF::,,:F::,F:,F::,:FFFF,,FF,FFF:FF,::,:FFF,
@FS10000125:26:BPA73017-1023:1:1101:7820:1340 1:N:0:13
TCGGGAATAACTTCGTCGAGTACGCTCAACCATTCAGATCGGAAG
+
FFFFFFFFFFFFFFFFFFFFFFFFFFFFFFFFFFFFFFFFFFFFF
@FS10000125:26:BPA73017-1023:1:1101:8480:1340 1:N:0:13
TTGTAACTTCGTCGAGTACGCTCAAAAACGGAGATCGGAAGAGCA
+
FFFFFFFFFFFFFFFFFFFFFFFFFFFFFFFFFFFFFFFFFFFFF
@FS10000125:26:BPA73017-1023:1:1101:8790:1340 1:N:0:13
GAGTAAACTTCGTCGAGTACGCTCAAGATAATAGATCGGAAGAGC
+
FFFFFFFFFFFFFFFFFFFFFFFFFFFFFFFFFFFFFFFFFFFFF
@FS10000125:26:BPA73017-1023:1:1101:10170:1340 1:N:0:13
TTGATGTACCTTCGTCGAGTACGCTCAATTTGTGAGATCGGAAGA
+
FFFFFFFFFFFFFFFFFFFFFFFFFFFFFFFFFFFFFFFFFFFFF
@FS10000125:26:BPA73017-1023:1:1101:11300:1340 1:N:0:13
CCCCGAAGGAACTTCGTCGAGTACGCTCAACGGTTAAGATCGGAA
+
FFFFFFFFFFFFFFFFFFFFFFFFFFFFFFFFFFFFFFFFFFFFF
@FS10000125:26:BPA73017-1023:1:1101:11350:1340 1:N:0:13
TTGGTGGAACTTCGTCGAGTACGCTCAATAAAAGAGATCGGAAGA
+
FFFFFFFFFFFFFFFFFFFFFFFFFFFFFFFFFFFFFFFFFFFFF
@FS10000125:26:BPA73017-1023:1:1101:11850:1340 1:N:0:13
TTGCCTCAACTTCGTCGAGTACGCTCAACAGAAAAGATCGGAAGA
+
FFFFFFFFFFFFFFFFFFFFFFFFFFFFFFFFFFFFFFFFFFFFF
@FS10000125:26:BPA73017-1023:1:1101:12080:1340 1:N:0:13
TTGGTACAACTTCGTCGAGTACGCTCAATCAAGTAGATCGGAAGA
+
FFFFFFFFFFFFFFFFFFFFFFFFFFFFFFFFFFFFFFFFFFFFF
@FS10000125:26:BPA73017-1023:1:1101:12470:1340 1:N:0:13
TTGTGGAAACTTCGTCGAGTACGCTCAATCCATAAGATCGGAAGA
+
,:,FFFFFFFFFFFFFFFFFFFFFFFFFFFFFFFFFFFFFFFFFF
@FS10000125:26:BPA73017-1023:1:1101:12480:1340 1:N:0:13
AGGCAACTTCGTCGAGTACGCTCAAGTAGAGAGATCGGAAGAGCA
+
FFFFFFFFFFFFFFFFFFFFFFFFFFFFFFFFFFFFFFFFFFFFF
@FS10000125:26:BPA73017-1023:1:1101:12500:1340 1:N:0:13
TTGTGGAAACTTCGTCGAGTACGCTCAATCCATAAGATCGGAAGA
+
FFFFFFFFFFFFFFFFFFFFFFFFFFFFFFFFFFFFFFFFFFFFF
@FS10000125:26:BPA73017-1023:1:1101:12730:1340 1:N:0:13
CCTGGATGGAACTTCGTCGAGTACGCTCAATTTGATAGATCGGAA
+
FF:FFFFFFFFFFFFFFFFFFFFFFFFFFFFFFFFFFFFFFFFFF
@FS10000125:26:BPA73017-1023:1:1101:13050:1340 1:N:0:13
TTGGGGACAACTTCGTCGAGTACGCTCAACATAGAAGATCGGAAG
+
FFFFFFFFFFFFFFFFFFFFFFFFFFFFFFFFFFFFFFFFFFFFF
@FS10000125:26:BPA73017-1023:1:1101:14070:1340 1:N:0:13
GAGCCAACTTCGTCGAGTACGCTCAAATAACAAGATCGGAAGAGC
+
:FFFFFFFFFFFFFFFFFFFFFFFFFFFFFFFFFFFFFFFFFFFF
@FS10000125:26:BPA73017-1023:1:1101:14080:1340 1:N:0:13
TTGTAGCAACTTCGTCGAGTACGCTCAACCGCTCAGATCGGAAGA
+
FFFFFFFFFFFFF:FFFFFF:FFFFFFFFFFFFFFFFFFFFFFFF
@FS10000125:26:BPA73017-1023:1:1101:15050:1340 1:N:0:13
TTGTACAAACTTCGTCGAGTACGCTCAATCATACAGATCGGAAGA
+
FFFFFFFFFFFFFFFFFFFFFFFF,FFFFFFFFFFFFFFFFFFFF
@FS10000125:26:BPA73017-1023:1:1101:15250:1340 1:N:0:13
TTGGGGGAAAACTTCGTCGAGTACGCTCAAAGATCAAGATCGGAA
+
,FFFFFFFFFFFFFFFFFFFFFFFFFFFFFFFFFFFFFFFFFFFF
@FS10000125:26:BPA73017-1023:1:1101:15370:1340 1:N:0:13
TTGATTAAACTTCGTCGAGTACGCTCAAATAAATAGATCGGAAGA
+
FFFFFFFFFFFFFFFFFFFFFFFFFFFFFFFFFFFFFFFFFFFFF
@FS10000125:26:BPA73017-1023:1:1101:15870:1340 1:N:0:13
TTGCTAAAACTTCGTCGAGTACGCTCAAATGGTCAGATCGGAAGA
+
FFF::FFFFFFFFFFFFFFFFFFFFFFF,::,,FFFFFFFFFFFF
@FS10000125:26:BPA73017-1023:1:1101:16280:1340 1:N:0:13
TTGTCGGAACTTCGTCGAGTACGCTCAAGAGAAAAGATCGGAAGA
+
F:::FFFF:FFFF:FFFFFFFFFFFFFF,FFFFFF:FFFFFFFFF
@FS10000125:26:BPA73017-1023:1:1101:1660:1350 1:N:0:13
TTGTTGTAACTTCGTCGAGTACGCTCAACTAATTAGATCGGAAGA
+
FFFFFFFFFFFFFFFFFFFFFFFFFFFFFFFFFFFFFFFFFFFFF
@FS10000125:26:BPA73017-1023:1:1101:2090:1350 1:N:0:13
TTGTAGGAACTTCGTCGAGTACGCTCAAGACGGGAGATCGGAAGA
+
FFFFFFFFFFFFFFFFFFFFFFFFFFFFFFFFFFFFFFFFFFFFF
@FS10000125:26:BPA73017-1023:1:1101:2380:1350 1:N:0:13
CTGGACGGAACTTCGTCGAGTACGCTCAAAACTCAAGATCGGAAG
+
FFFFFFFFFFFFFFFFFFFFFFFFFFFFFFFFFFFFFFFFFFFFF
@FS10000125:26:BPA73017-1023:1:1101:3820:1350 1:N:0:13
TCTTTCAACTTCGTCGAGTACGCTCAAATGAAAAGATCGGAAGAG
+
FFFFFFFFFFFFFFFFFFFFFFFFFFFFFFFFFFFFFFFFFFFFF
@FS10000125:26:BPA73017-1023:1:1101:3880:1350 1:N:0:13
TTGACTGGACTTCGTCGAGTACGCTCAAACCCCTAGATCGGAAGA
+
FFFFFFFFFFFFFFFFFFFFFFFFFFFFFFFFFFFFFFFFFFFFF
@FS10000125:26:BPA73017-1023:1:1101:4130:1350 1:N:0:13
GCGTTGACTTTCGTTGAGTACGCTCAATGATACAGATCGGAAGAG
+
:FFFFFFFFFFFFFFFFFFFFFFFFFFFFFFFFFFFFFFFFFFFF
@FS10000125:26:BPA73017-1023:1:1101:4310:1350 1:N:0:13
TTGACTGGACTTCGTCGAGTACGCTCAAGATTATAGATCGGAAGA
+
FFFFFFFFFFFFFFFFFFFFFFFFFFFFFFFFFFFFFFFFFFFFF
@FS10000125:26:BPA73017-1023:1:1101:4400:1350 1:N:0:13
TTTGGGTGAACTTCGTCGAGTACGCTCAAGTAGTTAGATCGGAAG
+
FFFFFFFFFFFFFFFFFFFFFFFFFFFFFFFFFFFFFFFFFFFFF
@FS10000125:26:BPA73017-1023:1:1101:4570:1350 1:N:0:13
TTGACTGGACTTCGTCGAGTACGCTCAATGCCAGAGATCGGAAGA
+
FFFFFFFFFFFFFFFFFFFFFFFFFFFFFFFFFFFFFFFFFFFFF
@FS10000125:26:BPA73017-1023:1:1101:4620:1350 1:N:0:13
TCGCATAAACTTCGTCGAGTACGCTCAAGACGTAAGATCGGAAGA
+
FFFFFFFFFFFFFFFFFFFFFFFFFFFFFFFFFFFFFFFFFFFFF
@FS10000125:26:BPA73017-1023:1:1101:5150:1350 1:N:0:13
TTGTGTGAACTTCGTCGAGTACGCTCAATTAGAAAGATCGGAAGA
+
FFFFFFFFFFFFFFFFFFFFFFFFFFFFFFFFFFFFFFFFFFFFF
@FS10000125:26:BPA73017-1023:1:1101:5510:1350 1:N:0:13
CCGAAGTAACTTCGTCGAGTACGCTCAAGCATAGAGATCGGAAGA
+
FFFFFFFFFFFFFFFFFFFFFFFFFFFFFFFFFFFFFFFFFFFFF
@FS10000125:26:BPA73017-1023:1:1101:6000:1350 1:N:0:13
TTGTGGTAACTTCGTCGAGTACGCTCAATGATCAAGATCGGAAGA
+
FFFFFFFFFFFFFFFFFFFFFFFFFFFFFFFFFFFFFFFFFFFFF
@FS10000125:26:BPA73017-1023:1:1101:6260:1350 1:N:0:13
TTGCACCAACTTCGTCGAGTACGCTCAAAACCGGAGATCGGAAGA
+
FFFFFFFFFFFFFFFFFFFFFFFFFFFFFFFFFFFFFFFFFFFFF
@FS10000125:26:BPA73017-1023:1:1101:6600:1350 1:N:0:13
TTGATACTTCGTCGAGTACGCTCAAATCTAGAGATCGGAAGAGCA
+
FFFFFFFFFFFFFFFFFFFFFFFFFFFFFFFFFFFFFFFFFFFFF
@FS10000125:26:BPA73017-1023:1:1101:7000:1350 1:N:0:13
TTTGGCGCAACTTCGTCGAGTACGCTCAATCACTGAGATCGGAAG
+
FFFFFFFFFFFFFFFFFFFFFFFFFFFFFFFFFFFFFFFFFFFFF
@FS10000125:26:BPA73017-1023:1:1101:7820:1350 1:N:0:13
TTGACTGGACTTCGTCGAGTACGCTCAATCACTGAGATCGGAAGA
+
FFFFFFFFFFFFFFFFFFFFFFFFFFFFFFFFFFFFFFFFFFFFF
@FS10000125:26:BPA73017-1023:1:1101:8170:1350 1:N:0:13
TTGCAACAACTTCGTCGAGTACGCTCAATGAATAAGATCGGAAGA
+
FFFFFFFFFFFFFFFFFFFFFFFFFFFFFFFFFFFFFFFFFFFFF
@FS10000125:26:BPA73017-1023:1:1101:8230:1350 1:N:0:13
TTGACTGGACTTCGTCGAGTACGCTCAAGCCAATAGATCGGAAGA
+
FFFFFFFFFFFFFFFFFFFFFFFFFFFFFFFFFFFFFFFFFFFFF
@FS10000125:26:BPA73017-1023:1:1101:9040:1350 1:N:0:13
TCTAACTTCGTCGAGTACGCTCAACGCAGTAGATCGGAAGAGCAC
+
FFFFFFFFFFFFFFFFFFFFFFFFFFFFFFFFFFFFFFFFFFFFF
@FS10000125:26:BPA73017-1023:1:1101:10760:1350 1:N:0:13
GGGCAAAACTTCGTCGAGTACGCTCAATTACTAAGATCGGAAGAG
+
FFFFFFFFFFFFFFFFFFFFFFFFFFFFFFFFFFFFFFFFFFFFF
@FS10000125:26:BPA73017-1023:1:1101:10870:1350 1:N:0:13
CTGTTAACTTCGTCGAGTACGCTCAAGGTGAGAGATCGGAAGAGC
+
F:FFF:FFFFFFFFFFFFFFFFFFFFFFFFFFFFFFFFFFFFFFF
@FS10000125:26:BPA73017-1023:1:1101:10950:1350 1:N:0:13
TTGGCACAACTTCGTCGAGTACGCTCAATTAGGTAGATCGGAAGA
+
FFFFFFFFFFFFFFFFFFFFFFFFFFFFFFFFFFFFFFFFFFFFF
@FS10000125:26:BPA73017-1023:1:1101:11010:1350 1:N:0:13
TTGTGAAAACTTCGTCGAGTACGCTCAACTCGTGAGATCGGAAGA
+
FFFFFFFFFFFFFFFFFFFFFFFFFFFFFFFFFFFFFFFFFFFFF
@FS10000125:26:BPA73017-1023:1:1101:11360:1350 1:N:0:13
TTGAACTTCGTCGAGTACGCTCAAGTAATTAGATCGGAAGAGCAC
+
FFFFFFFFFFFFFFFFFFFFFFFFFFFFFFFFFFFFFFFFFFFFF
@FS10000125:26:BPA73017-1023:1:1101:11430:1350 1:N:0:13
TTGTGAGAACTTCGTCGAGTACGCTCAATCTGATAGATCGGAAGA
+
FFFFFFFFFFFFFFFFFFFFFFFFFFFFFFFFFFFFFFFFFFFFF
@FS10000125:26:BPA73017-1023:1:1101:11500:1350 1:N:0:13
TGGAAGGAACTTCGTCGAGTACGCTCAAAGAGTGAGATCGGAAGA
+
FFFFFFFFFFFFFFFFFFFFFFFFFFFFFFFFFFFFFFFFFFFFF
@FS10000125:26:BPA73017-1023:1:1101:11990:1350 1:N:0:13
ACGGGCTCAACTTCGTCGAGTACGCTCAATAATAGAGATCGGAAG
+
FFFFFFFFFFFFFFFFFFFFFFFFFFFFFFFFFFFFFFFFFFFFF
@FS10000125:26:BPA73017-1023:1:1101:12750:1350 1:N:0:13
TTGTTAACTTCGTCGAGTACGCTCAAAATTGAAGATCGGAAGAGC
+
F,FFFFFFFFFFFFFFFFFFFFFFFFF:::FFFFFFFFFFFFFFF
@FS10000125:26:BPA73017-1023:1:1101:12830:1350 1:N:0:13
TCGGGGTGGAACTTCGTCGAGTACGCTCAATAACACAGATCGGAA
+
FFFFFFFFFFFFFFFFFFFFFFFFFFFFFFFFFFFFFFFFFFFFF
@FS10000125:26:BPA73017-1023:1:1101:13160:1350 1:N:0:13
TTGACTGGACTTCGTCGAGTACGCTCAATCAAACAGATCGGAAGA
+
FFFFFFFFFFFFFFFFFFFFFFFFFFFFFFFFFFFFFFFFFFFFF
@FS10000125:26:BPA73017-1023:1:1101:13690:1350 1:N:0:13
TGGCTGCAACTTCGTCGAGTACGCTCAATTACGGAGATCGGAAGA
+
FFFFFFFFFFFFFFFFFFFFFFFFFFFFFFFFFFFFFFFFFFFFF
@FS10000125:26:BPA73017-1023:1:1101:13770:1350 1:N:0:13
TTGACGCAACTTCGTCGAGTACGCTCAACCAACTAGATCGGAAGA
+
FFFFFFFFFFFFFFFFFFFFFFFFFFFFFFFFFFFFFFFFFFFFF
@FS10000125:26:BPA73017-1023:1:1101:13830:1350 1:N:0:13
TTGGATCATCTTCGTCGAGTACGCTCAATGTATGAGATCGGAAGA
+
FFFFFFFFFFFFFFFFFFFFFFFFFFFFFFFFFFFFFFFFFFFFF
@FS10000125:26:BPA73017-1023:1:1101:13870:1350 1:N:0:13
TCTTCGAACTTCGTCGAGTACGCTCAAGTAGAAAGATCGGAAGAG
+
FFFFFFFFFFFFFFFFFFFFFFFFFFFFFFFFFFFFFFFFFFFFF
@FS10000125:26:BPA73017-1023:1:1101:15310:1350 1:N:0:13
TTGACTGGACTTCGTCGAGTACGCTCAATATGTTAGATCGGAAGA
+
FFFFFFFFFFFFFFFFFFFFFFFFFFFFFFFFFFFFFFFFFFFFF
@FS10000125:26:BPA73017-1023:1:1101:15510:1350 1:N:0:13
TTGTGGAAACTTCGTCGAGTACGCTCAAGAGAACAGATCGGAAGA
+
FFFFFFFFFFFFFFFFFFFFFFFFFFFFFFFFFFFFFFFFFFFFF
@FS10000125:26:BPA73017-1023:1:1101:15640:1350 1:N:0:13
TGGGGCCAAAACTTCGTCGAGTACGCTCAAAAATTGAGATCGGAA
+
FFFFFFFFFFFFFFFFFFFFFFFFFFFFFFFFFFFFFFFFFFFFF
@FS10000125:26:BPA73017-1023:1:1101:15680:1350 1:N:0:13
TCGGCACTATCTTCGTCGAGTACGCTCAAATATACAGATCGGAAG
+
FFFFFFFFFFFFFFFFFFFFFFFFFFFFFFFFFFFFFFFFFFFFF
@FS10000125:26:BPA73017-1023:1:1101:15720:1350 1:N:0:13
TTGGCTCAACTTCGTCGAGTACGCTCAACAGAAAAGATCGGAAGA
+
FFFFFFFFFFFFFFFFFFFFFFFFFFFFFFFFFFFFFFFFFFFFF
@FS10000125:26:BPA73017-1023:1:1101:15940:1350 1:N:0:13
TCCTCTAAACTTCGTCGAGTACGCTCAATGACAGAGATCGGAAGA
+
FFFFFFFFFFFFFFFFFFFFFFFFFFFFFFFFFFFFFFFFFFFFF
@FS10000125:26:BPA73017-1023:1:1101:1330:1360 1:N:0:13
TTGCGTTAACTTCGTCGAGTACGCTCAAGAACAAAGATCGGAAGA
+
,FFFFFFFFFFFFFFFFFFF:FFFFFFFFFFFFFFFFFFFFFFFF
@FS10000125:26:BPA73017-1023:1:1101:1430:1360 1:N:0:13
GGGGAACTTCGTCGAGTACGCTCAATTTAACAGATCGGAAGAGCA
+
FFFFFFFFFFFFFFFFFFFFFFFFFFFFFFFFFFFFFFFFFFFFF
@FS10000125:26:BPA73017-1023:1:1101:2460:1360 1:N:0:13
CCCAGCCTTAACTTCGTCGAGTACGCTCAAGGTTTTAGATCGGAA
+
FFFFFFFFFFFFFFFFFFFFFFFFFFFFFFFFFFFFFFFFFFFFF
@FS10000125:26:BPA73017-1023:1:1101:2480:1360 1:N:0:13
TTGCTAAAACTTCGTCGAGTACGCTCAATCCCGTAGATCGGAAGA
+
FFFFFFFFFFFFFFFFFFFFFFFFFFFFFFFFFFFFFFFFFFFFF
@FS10000125:26:BPA73017-1023:1:1101:3430:1360 1:N:0:13
TTGCCCAAACTTCGTCGAGTACGCTCAAATAAATAGATCGGAAGA
+
FFFFFFFFFFFFFFFFFFFFFFFFFFFFFFFFFFFFFFFFFFFFF
@FS10000125:26:BPA73017-1023:1:1101:3680:1360 1:N:0:13
TTGCTGGAACTTCGTCGAGTACGCTCAAAGTACGAGATCGGAAGA
+
FFFFFFFFFFFFFFFFFFFFFFFFFFFFFFFFFFFFFFFFFFFFF
@FS10000125:26:BPA73017-1023:1:1101:3740:1360 1:N:0:13
TTGACGTAACTTCGTCGAGTACGCTCAATTGTTAAGATCGGAAGA
+
FFFFFFFFFFFFFFFFFFFFFFFFFFFFFFF:FFFFFFFFFFFFF
@FS10000125:26:BPA73017-1023:1:1101:4220:1360 1:N:0:13
TTGACTGGACTTCGTCGAGTACGCTCAAGATTATAGATCGGAAGA
+
FFFFFFFFFFFFFFFFFFFFFFFFFFFFFFFFFFFFFFFFFFFFF
@FS10000125:26:BPA73017-1023:1:1101:4470:1360 1:N:0:13
TCGTGGCAACTTCGTCGAGTACGCTCAACTGGTTAGATCGGAAGA
+
FFFFFFFFFFFFFFFFFFFFFFFFFFFFFFFFFFFFFFFFFFFFF
@FS10000125:26:BPA73017-1023:1:1101:4580:1360 1:N:0:13
TCTAGGAACTTCGTCGAGTACGCTCAAGTTCACAGATCGGAAGAG
+
FFFFFFFFFFFFFFFFFFFFFFFFFFFFFFFFFFFFFFFFFFFFF
@FS10000125:26:BPA73017-1023:1:1101:5040:1360 1:N:0:13
CTGAAGGAACTTCGTCGAGTACGCTCAATATCATAGATCGGAAGA
+
FFFFFFFFFFFFFFFFFFFFFFFFFFFFFFFFFFFFFFFFFFFFF
@FS10000125:26:BPA73017-1023:1:1101:5760:1360 1:N:0:13
TTGCACCAACTTCGTCGAGTACGCTCAAAACCGGAGATCGGAAGA
+
FFFFFFFFFFFFFFFFFFFFFFFFFFFFFFFFFFFFFFFFFFFFF
@FS10000125:26:BPA73017-1023:1:1101:5780:1360 1:N:0:13
GGGAAACTTCGTCGAGTACGCTCAACGTACGAGATCGGAAGAGCA
+
FFFFFFFFFFFFFFFFFFFFFFFFFFFFFFFFFFFFFFFFFFFFF
@FS10000125:26:BPA73017-1023:1:1101:6270:1360 1:N:0:13
TTGCACCAACTTCGTCGAGTACGCTCAAAACCGGAGATCGGAAGA
+
FFFFFFFFFFFFFFFFFFFFFFFFFFFFFFFFFFFFFFFFFFFFF
@FS10000125:26:BPA73017-1023:1:1101:6500:1360 1:N:0:13
CCGCCAACTTCGTCGAGTACGCTCAAATATAAAGATCGGAAGAGC
+
FFFFFFFFFFFFFFFFFFFFFFFFFFFFFFFFFFFFFFFFFFFFF
@FS10000125:26:BPA73017-1023:1:1101:6630:1360 1:N:0:13
GCGGGGGAAACTTCGTCGAGTACGCTCAACAATCAAGATCGGAAG
+
FFFFFFFFFFFFFFFFFFFFFFFFFFFFFFFFFFFFFFFFFFFFF
@FS10000125:26:BPA73017-1023:1:1101:6710:1360 1:N:0:13
CCGGGGCCGTAACCTTCGTCGAGTACGCTCAAAGGTATAGATCGG
+
FFFFFFFFFFFFFFFFFFFFFFFFFFFFFFFFFFFFFFFFFFFFF
@FS10000125:26:BPA73017-1023:1:1101:6780:1360 1:N:0:13
TTGGCGTAACTTCGTCGAGTACGCTCAATGAGAAAGATCGGAAGA
+
,FFFFFFFFFFFFFFFFFFFFFFFFFFFFF:FFFFFFFFFFFFFF
@FS10000125:26:BPA73017-1023:1:1101:7490:1360 1:N:0:13
TTGGGTAAACTTCGTCGAGTACGCTCAAGGATTGAGATCGGAAGA
+
FFFFFFFFFFFFFFFFFFFFFFFFFFFFFFFFFFFFFFFFFFFFF
@FS10000125:26:BPA73017-1023:1:1101:7680:1360 1:N:0:13
TTGAAGTAACTTCGTCGAGTACGCTCAACTCAACAGATCGGAAGA
+
,,FFF:F,FF:FF:FFF::,FFFFFFFFFFFFFFFF:FF:FFFF:
@FS10000125:26:BPA73017-1023:1:1101:7930:1360 1:N:0:13
GCGGGACCAACTTCGTCGAGTACGCTCAAGATTTAAGATCGGAAG
+
FFFFFFFFFFFFFFFFFFFFFFFFFFFFFFFFFFFFFFFFFFFFF
@FS10000125:26:BPA73017-1023:1:1101:8130:1360 1:N:0:13
TCTCGTAACTTCGTCAGTACGCTCAATTTTCAAGATCGGAAGAGC
+
FFFFFFFFFFFFFFFFFFFFFFFFFFFFFFFFFFFFFFFFFFFFF
@FS10000125:26:BPA73017-1023:1:1101:8850:1360 1:N:0:13
TCTCAAATCTTCGTCGAGTACGCTCAATGTGATAGATCGGAAGAG
+
FFFFFFFFFFFFFFFFFFFFFFFFFFFFFFFFFFFFFFFFFFFFF
@FS10000125:26:BPA73017-1023:1:1101:8950:1360 1:N:0:13
TTGCGTGAACTTCGTCGAGTACGCTCAAAGCTTAAGATCGGAAGA
+
FFFFFFFFFFFFFFFFFFFFFFFFFFFFFFFFFFFFFFFFFFFFF
@FS10000125:26:BPA73017-1023:1:1101:9280:1360 1:N:0:13
TCGTCTCAACTTCGTCGAGTACGCTCAATAAGAGAGATCGGAAGA
+
:FFFFFFFFFFFFFFFFFFFFFFFFFFF:FFFFFFFFFFFFFFFF
@FS10000125:26:BPA73017-1023:1:1101:9520:1360 1:N:0:13
TTCAGAAAACTTCGTCGAGTACGCTCAAAAGGTCAGATCGGAAGA
+
FFFFFFFFFFFFFFFFFFFFFFFFFFFFFFFFFFFFFFFFFFFFF
@FS10000125:26:BPA73017-1023:1:1101:9740:1360 1:N:0:13
TTCCTCTAACTTCGTCGAGTACGCTCAAAAGGGAAGATCGGAAGA
+
:FFFFFFFFFFFFFFFFFFFFFFFFFFFFFFFFFFFFFFFFFFFF
@FS10000125:26:BPA73017-1023:1:1101:10170:1360 1:N:0:13
TGGGTGGCAACTTCGTCGAGTACGCTCAATGGATAAGATCGGAAG
+
FFFFFFFFFFFFFFFFFFFFFFFFFFFFFFFFFFFFFFFFFFFFF
@FS10000125:26:BPA73017-1023:1:1101:10680:1360 1:N:0:13
TTGGTGCAACTTCGTCGAGTACGCTCAAACCGGGAGATCGGAAGA
+
FFFFFFFFFFFFFFFFFFFFFFFFFFFFFFFFFFFFFFFFFFFFF
@FS10000125:26:BPA73017-1023:1:1101:11860:1360 1:N:0:13
TAGGGAAAACTTCGTCGAGTACGCTCAACCACCTAGATCGGAAGA
+
:FFFFFFFFFFFFFFFFFFFFFFFFFFFFFFFFFFFFFFFFFFFF
@FS10000125:26:BPA73017-1023:1:1101:11940:1360 1:N:0:13
GAGATAACTTCGTCGAGTACGCTCAAATTCGTAGATCGGAAGAGC
+
FFFFF:FF:,FFFFFFFFFFFFFFF,FFFF:FFFFFFFFFFFFFF
@FS10000125:26:BPA73017-1023:1:1101:12100:1360 1:N:0:13
CCGGGGTCTAACTTCGTCGAGTACGCTCAAGATGCAAGATCGGAA
+
FFFFFFFFFFFFFFFFFFFFFFFFFFFFFFFFFFFFFFFFFFFFF
@FS10000125:26:BPA73017-1023:1:1101:12390:1360 1:N:0:13
TTGTAGAAACTTCGTCGAGTACGCTCAACGTGGCAGATCGGAAGA
+
FFFFFFFFFFFFFFFFFFFFFFFFFFFFFFFFFFFFFFFFFFFFF
@FS10000125:26:BPA73017-1023:1:1101:13750:1360 1:N:0:13
TTGCAACTTCGTCGAGTACGCTCAATAGTCAAGATCGGAAGAGCA
+
FFFFFFFFFFFFFFFFFFFFFFFFFFFFFFFFFFFFFFFFFFFFF
@FS10000125:26:BPA73017-1023:1:1101:14190:1360 1:N:0:13
TGACTGGACTTTCGTCGAGTACGCTCAAGAGCAAAGATCGGAAGA
+
,:FFFFF:FFFFFFFFFFFFFFFFFF:FFFFFFFFF:FFFFFFFF
@FS10000125:26:BPA73017-1023:1:1101:14520:1360 1:N:0:13
GGGGAAGTAACTTCGTCGAGTACGCTCAAAATGCAAGATCGGAAG
+
FFFFFFFFFFFFFFFFFFFFFFFFFFFFFFFFFFFFFFFFFFFFF
@FS10000125:26:BPA73017-1023:1:1101:14570:1360 1:N:0:13
GGGGCCGAACTTCGTCGAGTACGCTCAAGTCCTTAGATCGGAAGA
+
FFFFFFFFFFFFFFFFFFFFFFFFFFFFFFFFFFFFFFFFFFFFF
@FS10000125:26:BPA73017-1023:1:1101:16100:1360 1:N:0:13
TTGACTGGACTTCGTCGAGTACGCTCAAGTCGAAAGATCGGAAGA
+
FFFFFFFFFFFFFFFFFFFFFFFFFFFFFFFFFFFFFFFFFFFFF
@FS10000125:26:BPA73017-1023:1:1101:1010:1370 1:N:0:13
TCGGTGTAACTTCGTCGAGTACGCTCAATTAACAAGATCGGAAGA
+
FFFFFFFFFFFFFFFFFFFFFFFFFFFFFFFFFFFFFFFFFFFFF
@FS10000125:26:BPA73017-1023:1:1101:1130:1370 1:N:0:13
CCGGGGCGCAACTTCGTCGAGTACGCTCAAAGATACAGATCGGAA
+
FFFFFFFFFFFFFFFFFFFFFFFFFFFFFFFFFFFFFFFFFFFFF
@FS10000125:26:BPA73017-1023:1:1101:2040:1370 1:N:0:13
TAGTAACTTCGTCGAGTACGCTCAAATATAAAGATCGGAAGAGCA
+
FFFFFFFFFFFFFFFFFFFFFFFFFFFFFFFFFFFFFFFFFFFFF
@FS10000125:26:BPA73017-1023:1:1101:2470:1370 1:N:0:13
TTGTCATAACTTCGTCGAGTACGCTCAAAGTCTGAGATCGGAAGA
+
FFFFFFFFFFFFFFFFFFFFFFFFFFFFFFFFFFFFFFFFFFFFF
@FS10000125:26:BPA73017-1023:1:1101:3060:1370 1:N:0:13
TCGGTGGATCTTCGTCGAGTACGCTCAATAGGTTAGATCGGAAGA
+
,FFFFFFFFFFFFFFFFFFFFFFFFFFFFFFFFFFFFFFFFFFFF
@FS10000125:26:BPA73017-1023:1:1101:3690:1370 1:N:0:13
CCGGGACCGAACTTCGTCGAGTACGCTCAATAAAACAGATCGGAA
+
FFFFFFFFFFFFFFFFFFFFFFFFFFFFFFFFFFFFFFFFFFFFF
@FS10000125:26:BPA73017-1023:1:1101:3750:1370 1:N:0:13
GTGACTGGACTTCGTCGAGTACGCTCAAGATCGGAGATCGGAAGA
+
FFFFFFFFFFFFFFFFFFFFFFFFFFFFFFFFFFFFFFFFFFFFF
@FS10000125:26:BPA73017-1023:1:1101:3770:1370 1:N:0:13
TCGGGTAAACTTCGTCGAGTACGCTCAAGCCGAGAGATCGGAAGA
+
:F:FFFFFFFFFFFFFFFFFFFFFFFFFFFFFFFFFFFFFFFFFF
@FS10000125:26:BPA73017-1023:1:1101:4100:1370 1:N:0:13
AGGCATAACTTCGTCGAGTACGCTCAAGTGCCAAGATCGGAAGAG
+
FFFFFFFFFFFFFFFFFFFFFFFFFFFFFFFFFFFFFFFFFFFFF
@FS10000125:26:BPA73017-1023:1:1101:4250:1370 1:N:0:13
TTGTGAGATCTTCGTCGAGTACGCTCAAAGATACAGATCGGAAGA
+
FFFFFFFFFFFFFFFFFFFFFFFFFFFFFFFFFFFFFFFFFFFFF
@FS10000125:26:BPA73017-1023:1:1101:4300:1370 1:N:0:13
TCGCAGAACTTCGTCGAGTACGCTCAATATATAAGATCGGAAGAG
+
FFFFFFFFFFFFFFFFFFFFFFFFFFFFFFFFFFFFFFFFFFFFF
@FS10000125:26:BPA73017-1023:1:1101:4890:1370 1:N:0:13
CCGGAACGAACTTCGTCGAGTACGCTCAATCCTGTAGATCGGAAG
+
FFFFFFFFFFFFFFFFFFFFFFFFFFFFFFFFFF,FFFFFFFFFF
@FS10000125:26:BPA73017-1023:1:1101:5390:1370 1:N:0:13
GCGCAAACTTCGTCGAGTACGCTCAAATCGCCAGATCGGAAGAGC
+
FFFFFFFFFFFFFFFFFFFFFFFFFFFFFFFFFFFFFFFFFFFFF
@FS10000125:26:BPA73017-1023:1:1101:5920:1370 1:N:0:13
TTGACTGGACTTCGTCGAGTACGCTCAAAACGATAGATCGGAAGA
+
FFFFFFFFFFFFFFFFFFFFFFFFFFFFFFFFFFFFFFFFFFFFF
@FS10000125:26:BPA73017-1023:1:1101:6250:1370 1:N:0:13
TCATAGAACTTCGTCGAGTACGCTCAAATTAATAGATCGGAAGAG
+
FFFFFFFFFFFFFFFFFFFFFFFFFFFFFFFFFFFFFFFFFFFFF
@FS10000125:26:BPA73017-1023:1:1101:6530:1370 1:N:0:13
GGGGATTAAACTTCGTCGAGTACGCTCAAATACGAAGATCGGAAG
+
FFFFFFFFFFFFFFFFFFFFFFFFFFFFFFFFFFFFFFFFFFFFF
@FS10000125:26:BPA73017-1023:1:1101:6930:1370 1:N:0:13
TTGGTAGAACTTCGTCGAGTACGCTCAAACTATGAGATCGGAAGA
+
FFFFFFFFFFFFFFFFFFFFFFFFFFFFFFFFFFFFFFFFFFFFF
@FS10000125:26:BPA73017-1023:1:1101:8840:1370 1:N:0:13
GGGAAAACTTCGTCGAGTACGCTCAAGCAGGTAGATCGGAAGAGC
+
FFFFFFFFFFFFFFFFFFFFFFFFFFFFFFFFFFFFFFFFFFFFF
@FS10000125:26:BPA73017-1023:1:1101:9380:1370 1:N:0:13
TTGACTGGACTTCGTCGAGTACGCTCAACTTACAAGATCGGAAGA
+
FFFFFFFFFFFFFFFFFFFFFFFFFFFFFFFFFFFFFFFFFFFFF
@FS10000125:26:BPA73017-1023:1:1101:9410:1370 1:N:0:13
CCGGGTAGGAACTTCGTCGAGTACGCTCAAATAACAAGATCGGAA
+
FFFFFFFFFFFFFFFFFFFFFFFFFFFFFFFFFFFFFFFFFFFFF
@FS10000125:26:BPA73017-1023:1:1101:10200:1370 1:N:0:13
TTGCAAACTTCGTCGAGTACGCTCAAGGTTGTAGATCGGAAGAGC
+
FFFFFFFFFFFFFFFFFFFFFFFFFFFFFFFFFFFFFFFFFFFFF
@FS10000125:26:BPA73017-1023:1:1101:10230:1370 1:N:0:13
TTGACTGGACTTCGTCGAGTACGCTCAAACCATAAGATCGGAAGA
+
FFFFFFFFFFFFFFFFFFFFFFFFFFFFFFFFFFFFFFFFFFFFF
@FS10000125:26:BPA73017-1023:1:1101:10630:1370 1:N:0:13
TTGACTGGACTTCGTCGAGTACGCTCAATATCCAAGATCGGAAGA
+
FF,FFFFFFFFFFFFFFFFFFFFFFFFFFFF:FFFFFFFFFFFFF
@FS10000125:26:BPA73017-1023:1:1101:11730:1370 1:N:0:13
TTGCCAGAACTTCGTCGAGTACGCTCAATGATGTAGATCGGAAGA
+
FFFFFFFFFFFFFFFFFFFFFFFFFFFFFFFFFFFFFFFFFFFFF
@FS10000125:26:BPA73017-1023:1:1101:12080:1370 1:N:0:13
TCTAGCAACTTCGTCGAGTACGCTCAAATAGAAAGATCGGAAGAG
+
FFFFFFFFFFFFFFFFFFFFFFFFFFFFFFFFFFFFFFFFFFFFF
@FS10000125:26:BPA73017-1023:1:1101:12100:1370 1:N:0:13
TTGATTCAACTTCGTCGAGTACGCTCAAAATCTTAGATCGGAAGA
+
FFFFFFFFFFFFFFFFFFFFFFFFFFFFFFFFFFFFFFFFFFFFF
@FS10000125:26:BPA73017-1023:1:1101:13240:1370 1:N:0:13
TTGGGTCTAACTTCGTCGAGTACGCTCAAAAAATCAGATCGGAAG
+
FFFFFFFFFFFFFFFFFFFFFFFFFFFFFFFFFFFFFFFFFFFFF
@FS10000125:26:BPA73017-1023:1:1101:14110:1370 1:N:0:13
TGGAACAACTTCGTCGAGTACGCTCAATACATAAGATCGGAAGAG
+
FFFFFFFFFFFFFFFFFFFFFFFFFFFFFFFFFFFFFFFFFFFFF
@FS10000125:26:BPA73017-1023:1:1101:14310:1370 1:N:0:13
TGGCAGTAACTTCGTCGAGTACGATCAATTTTCAAGATCGGAAGA
+
FFFFFFFFFFFFFFFFFFFFFFFFFFFFFFFFFFFFFFFFFFFFF
@FS10000125:26:BPA73017-1023:1:1101:14480:1370 1:N:0:13
ATGGTACAACTTCGTCGAGTACGCTCAACTAAGTAGATCGGAAGA
+
FFFFFFFFFFFFFFFFFFFFFFFFFFFFFFFFFFFFFFFFFFFFF
@FS10000125:26:BPA73017-1023:1:1101:15030:1370 1:N:0:13
TTGTGGTAACTTCGTCGAGTACGCTCAAGAGGGGAGATCGGAAGA
+
FFFFFFFFFFFFFFFFFFFFFFFFFFFFFFFFFFFFFFFFFFFFF
@FS10000125:26:BPA73017-1023:1:1101:15480:1370 1:N:0:13
TTGGCCTAACTTCGTCGAGTACGCTCAATTATGTAGATCGGAAGA
+
FFFFFFFFFFFFFFFFFFFFFFFFFFFFFFFFFFFFFFFFFFFFF
@FS10000125:26:BPA73017-1023:1:1101:16460:1370 1:N:0:13
CCGGCTAAACTTCGTCGAGTACGCTCAAAATTGGAGATCGGAAGA
+
FFFFFFFFFFFFFFFFFFFFFFFFFFFFFFFFFFFFFFFFFFFFF
@FS10000125:26:BPA73017-1023:1:1101:2580:1380 1:N:0:13
TCGCTTTAACTTCGTCGAGTACGCTCAATAAGTAAGATCGGAAGA
+
FFFFFFFFFFFFFFFFFFFFFFFFFFFFFFFFFFFFFFFFFFFFF
@FS10000125:26:BPA73017-1023:1:1101:2640:1380 1:N:0:13
TTGCTGCAACTTCGTCGAGTACGCTCAAGGGATAAGATCGGAAGA
+
FFFFFFFFFFFFFFFFFFFFFFFFFFFFFFFFFFFFFFFFFFFFF
@FS10000125:26:BPA73017-1023:1:1101:2650:1380 1:N:0:13
ACGGGCCCAACTTCGTCGAGTACGCTCAATAAGAAAGATCGGAAG
+
FFFFFFFFFFFFFFFFFFFFFFFFFFFFFFFFFFF:FFFFFFFFF
@FS10000125:26:BPA73017-1023:1:1101:2760:1380 1:N:0:13
TCGGATACAACTTCGTCGAGTACGCTCAAGAGTAAAGATCGGAAG
+
FFFFFFFFFFFFFFFFFFFFFFFFFFFFFFFFFFFFFFFFFFFFF
@FS10000125:26:BPA73017-1023:1:1101:3640:1380 1:N:0:13
TTGCCCAAACTTCGTCGAGTACGCTCAAATAAATAGATCGGAAGA
+
FFFFFFFFFFFFFFFFFFFFFFFFFFFFFFFFFFFFFFFFFFFFF
@FS10000125:26:BPA73017-1023:1:1101:3700:1380 1:N:0:13
TTGCAAAAACTTCGTCGAGTACGCTCAAAAATTCAGATCGGAAGA
+
FFFFFFFFFFFFFFFFFFFFFFFFFFFFFFFFFFFFFFFFFFFFF
@FS10000125:26:BPA73017-1023:1:1101:3950:1380 1:N:0:13
TTGTAGTAACTTCGTCGAGTACGCTCAAAGACTGAGATCGGAAGA
+
FFFFF:FFFFFFFFFFFFFFFFFFFFFFFFFFFFFFFFFFFFFFF
@FS10000125:26:BPA73017-1023:1:1101:4590:1380 1:N:0:13
TTGAGACAACTTCGTCGAGTACGCTCAATATATCAGATCGGAAGA
+
FFFFFFFFFFFFFFFFFFFFFFFFFFFFFFFFFFFFFFFFFFFFF
@FS10000125:26:BPA73017-1023:1:1101:4780:1380 1:N:0:13
GTGCTTAAACTTCGTCGAGTACGCTCAAAAGCTGAGATCGGAAGA
+
FFFFFFFFFFFFFFFFFFFFFFFFFFFFFFFFFFFFFFFFFFFFF
@FS10000125:26:BPA73017-1023:1:1101:5230:1380 1:N:0:13
TTGCAACAACTTCGTCGAGTACGCTCAATAAAACAGATCGGAAGA
+
FFFFFFFFFFFFFFFFFFFFFFFFFFFFFFFFFFFFFFFFFFFFF
@FS10000125:26:BPA73017-1023:1:1101:5240:1380 1:N:0:13
TTGACACAACTTCGTCGAGTACGCTCAAGAGGCAAGATCGGAAGA
+
FFFFFFFFFFFFFFFFFFFFFFFFFFFFFFFFFFFFFFFFFFFFF
@FS10000125:26:BPA73017-1023:1:1101:6240:1380 1:N:0:13
GGGCTAACTTCGTCGAGTACGCTCAAAAATCTAGATCGGAAGAGC
+
FFFFFFFFFFFFFFFFFFFFFFFFFFFFFFFFFFFFFFFFFFFFF
@FS10000125:26:BPA73017-1023:1:1101:6340:1380 1:N:0:13
TTTGGGTTAACTTCGTCGAGTACGCTCAAAGTAGCAGATCGGAAG
+
FFFFFFFFFFFFFFFFFFFFFFFFFFFFFFFFFFFFFFFFFFFFF
@FS10000125:26:BPA73017-1023:1:1101:6380:1380 1:N:0:13
CCGACTGGAGTTTCGTCGAGTACGCTCCAATGAACCAGATCGGAA
+
FFFFFFFFFFFFFFFFFFFFFFFFFFFFFFFFFFFFFFFFFFFFF
@FS10000125:26:BPA73017-1023:1:1101:6550:1380 1:N:0:13
TTGCCTGAACTTCGTCGAGTACGCTCAAAGAATAAGATCGGAAGA
+
FFFFFFFFFFFFFFFFFFFFFFFFFFFFFFFFFFFFFFFFFFFFF
@FS10000125:26:BPA73017-1023:1:1101:6910:1380 1:N:0:13
TTGTAACTTCGTCGAGTACGCTCAATAGCAAAGATCGGAAGAGCA
+
FFFFFFFFFFFFFFFFFFFFFFFFFFFFFFFFFFFFFFFFFFFFF
@FS10000125:26:BPA73017-1023:1:1101:7190:1380 1:N:0:13
TTGTTGTAACTTCGTCGAGTACGCTCAAGTGCAGAGATCGGAAGA
+
FFFFFFFFFFFFFFFFFFFFFFFFFFFFFFFFFFFFFFFFFFFFF
@FS10000125:26:BPA73017-1023:1:1101:7800:1380 1:N:0:13
TCGGGAATAACTTCGTCGAGTACGCTCAACCATTCAGATCGGAAG
+
FFFFFFFFFFFFFFFFFFFFFFFFFFFFFFFFFFFFFFFFFFFFF
@FS10000125:26:BPA73017-1023:1:1101:8650:1380 1:N:0:13
TTGACACAACTTCGTCGAGTACGCTCAATACGGTAGATCGGAAGA
+
FFFFFFFFFFFFFFFFFFFFFFFFFFFFFFFFFFFFFFFFFFFFF
@FS10000125:26:BPA73017-1023:1:1101:8940:1380 1:N:0:13
TTGTGCCAACTTCGTCGAGTACGCTCAATATACTAGATCGGAAGA
+
FFFFFFFFFFFFFFFFFFFFFFFFFFFFFFFFFFFFFFFFFFFFF
@FS10000125:26:BPA73017-1023:1:1101:9120:1380 1:N:0:13
TTGACAGATCTTCGTCGAGTACGCTCAAGAAAAGAGATCGGAAGA
+
FFFFFFFFFFFFFFFFFFFFFFFFFFFFFFFFFFFFFFFFFFFFF
@FS10000125:26:BPA73017-1023:1:1101:9310:1380 1:N:0:13
TGGCAGTAACTTCGTCGAGTACGCTCAAGAGTTTAGATCGGAAGA
+
FFFFFFFFFFFFFFFFFFFFFFFFFFFFFFFFFFFFFFFFFFFFF
@FS10000125:26:BPA73017-1023:1:1101:10930:1380 1:N:0:13
TTTGGTAGAACTTCGTCGAGTACGCTCAAAATTAAAGATCGGAAG
+
FFFFFFFFFFFFFFFFFFFFFFFFFFFFFFFFFFFFFFFFFFFFF
@FS10000125:26:BPA73017-1023:1:1101:10990:1380 1:N:0:13
TTGATGTAACTTCGTCGAGTACGCTCAATCAGATAGATCGGAAGA
+
FFFFFFFFFFFFFFFFFFFFFFFFFFFFFFFFFFFFFFFFFFFFF
@FS10000125:26:BPA73017-1023:1:1101:11260:1380 1:N:0:13
TTGACTGGACTTTCGTCGAGTACGCTCAAGAGAAGAGATCGGAAG
+
FFFFFFFFFFFFFFFFFFFFFFFFFFFFFFFFFFFFFFFFFFFFF
@FS10000125:26:BPA73017-1023:1:1101:11560:1380 1:N:0:13
CTGAAACAACTTCGTCGAGTACGCTCAATCGTTGAGATCGGAAGA
+
FFFFFFFFFFFFFFFFFFFFFFFFFFFFFFFFFFFFFFFFFFFFF
@FS10000125:26:BPA73017-1023:1:1101:11640:1380 1:N:0:13
TGGAAGGAACTTCGTCGAGTACGCTCAAAGAGTGAGATCGGAAGA
+
FFFFFFFFFFFFFFFFFFFFFFFFFFFFFFFFFFFFFFFFFFFFF
@FS10000125:26:BPA73017-1023:1:1101:12440:1380 1:N:0:13
TGGTAGAACTTCGTCGAGTACGCTCAAGAAAGTAGATCGGAAGAG
+
FFFFFFFFFFFFFFFFFFFFFFFFFFFFFFFFFFFFFFFFFFFFF
@FS10000125:26:BPA73017-1023:1:1101:13040:1380 1:N:0:13
TGGAAGGAATTTCGTCGAGTACGCTCAAAGTGTAAGATCGGAAGA
+
FFFFFFFFFFFFFFFFFFFFFFFFFFFFFFFFFFFFFFFFFFFFF
@FS10000125:26:BPA73017-1023:1:1101:13140:1380 1:N:0:13
TCGGCGCAACTTCGTCGAGTACGCTCAATATGAGAGATCGGAAGA
+
FFFFFFFFFFFFFFFFFFFFFFFFFFFFFFFFFFFFFFFFFFFFF
@FS10000125:26:BPA73017-1023:1:1101:13390:1380 1:N:0:13
TCTTAGAACTTCGTCGAGTACGCTCAAATTGTCAGATCGGAAGAG
+
FFFFFFFFFFFFFFFFFFFFFFFFFFFFFFFFFFFFFFFFFFFFF
@FS10000125:26:BPA73017-1023:1:1101:14540:1380 1:N:0:13
CTGTCAACTTCGTCGAGTACGCTCAAACGGTGAGATCGGAAGAGC
+
F,FFFFFFFFFFFFFFFFFFFFFFFFFFFFFFFFFFFFFFFFFFF
@FS10000125:26:BPA73017-1023:1:1101:14610:1380 1:N:0:13
TTGACTGGACTTCGTCGAGTACGCTCAAAGATATAGATCGGAAGA
+
FFFFFFFFFFFFFFFFFFFFFFFFFFFFFFFFFFFFFFFFFFFFF
@FS10000125:26:BPA73017-1023:1:1101:14870:1380 1:N:0:13
TTGCTGGAACCTCGTCGAGTACGCTCAAGTTCAGAGATCGGAAGA
+
,:,FF:FF,FFFFFFF:F,F,FFFF:,,FFFF::FFFF:::F:FF
@FS10000125:26:BPA73017-1023:1:1101:15660:1380 1:N:0:13
TTGTGATAACTTCGTCGAGTACGCTCAAATAATCAGATCGGAAGA
+
FFFF:FFF,FF,FF,FFFF:FFFF:FFFFFFF,:FFF,FF:FF:F
@FS10000125:26:BPA73017-1023:1:1101:15680:1380 1:N:0:13
TTGAGTAACTTCGTCGAGTACGCTCAAACTTCCAGATCGGAAGAG
+
F:FF:FFFFFFFFFFFFFFFFFFFFFFFFFFFFFFFFFFFFFFFF
@FS10000125:26:BPA73017-1023:1:1101:1200:1390 1:N:0:13
GGGGAAGGAACTTCGTCGAGTACGCTCAACACCTAAGATCGGAAG
+
FFFFFFFFFFFFFFFFFFFFFFFFFFFFFFFFFFFFFFFFFFFFF
@FS10000125:26:BPA73017-1023:1:1101:1870:1390 1:N:0:13
TTGATTCAACTTCGTCGAGTACGCTCAATATTACAGATCGGAAGA
+
FFFFFFFFFFFFFFFFFFFFFFFFFFFFFFFFFFFFFFFFFFFFF
@FS10000125:26:BPA73017-1023:1:1101:1930:1390 1:N:0:13
TTGAAACTTCGTCGAGTACGCTCAAGATGTAAGATCGGAAGAGCA
+
FFFFFFFFFFFFFFFFFFFFFFFFFFFFFFFFFFFFFFFFFFFFF
@FS10000125:26:BPA73017-1023:1:1101:2920:1390 1:N:0:13
TCGGTATAACTTCGTCGAGTACGCTCAATGCCGGAGATCGGAAGA
+
FFFFFFFFFFFFFFFFFFFFFFFFFFFFFFFFFFFFFFFFFFFFF
@FS10000125:26:BPA73017-1023:1:1101:3610:1390 1:N:0:13
TTGAATCAACTTCGTCGAGTACGCTCAAATTCAAAGATCGGAAGA
+
FFFFFFFFFFFFFFFFFFFFFFFFFFFFFFFFFFFFFFFFFFFFF
@FS10000125:26:BPA73017-1023:1:1101:3680:1390 1:N:0:13
CTGAGTCAAGTTCGTCGAGTACGCTCAATATCCTAGATCGGAAGA
+
FFFFFFFFFFFFFFFFFFFFFFFFFFFFFFFFFFFFFFFFFFFFF
@FS10000125:26:BPA73017-1023:1:1101:4610:1390 1:N:0:13
TTGACGCAACTTCGTCGAGTACGCTCAATGTCACAGATCGGAAGA
+
FFFFFFFFFFFFFFFFFFFFFFFFFFFFFFFFFFFFFFFFFFFFF
@FS10000125:26:BPA73017-1023:1:1101:4690:1390 1:N:0:13
GCGGGAACTTCGTCGAGTACGCTCAAGAGTGAAGATCGGAAGAGC
+
FFFFFFFFFFFFFFFFFFFFFFFFFFFFFFFFFFFFFFFFFFFFF
@FS10000125:26:BPA73017-1023:1:1101:5080:1390 1:N:0:13
TTGACTGGACTTCGTCGAGTACGCTCAACGTTGGAGATCGGAAGA
+
FFFFFFFFFFFFFFFFFFFFFFFFFFFFFFFFFFFFFFFFFFFFF
@FS10000125:26:BPA73017-1023:1:1101:5490:1390 1:N:0:13
TTGTATAAGCTTCGTAGAGTACGCTCAAAAAGTGAGATCGGAAGA
+
FFFFFFFFFFFFFFFFFFFFFFFFFFFFFFFFFFFFFFFFFFFFF
@FS10000125:26:BPA73017-1023:1:1101:5840:1390 1:N:0:13
TTGTACTAACTTCGTCGAGTACGCTCAACGCCATAGATCGGAAGA
+
FFFFFFFFFFFFFFFFFFFFFFFFFFFFFFFFFFFFFFFFFFFFF
@FS10000125:26:BPA73017-1023:1:1101:6100:1390 1:N:0:13
TCGGAATAACTTCGTCGAGTACGCTCAATGTTCCAGATCGGAAGA
+
FFFFFFFFFFFFFFFFFFFFFFFFFFFFFFFFFFFFFFFFFFFFF
@FS10000125:26:BPA73017-1023:1:1101:6270:1390 1:N:0:13
GGGCTAACTTCGTCGAGTACGCTCAAAAATCTAGATCGGAAGAGC
+
:FFFFFFFFFFFFFFFFFFFFFFFFFFFFFFFFFFFFFFFFFFFF
@FS10000125:26:BPA73017-1023:1:1101:6390:1390 1:N:0:13
GCGCCGAAACTTCGTCGAGTACGCTCAAGTTGTGAGATCGGAAGA
+
FFFFFFFFFFFFFFFFFFFFFFFFFFFFFFFFFFFFFFFFFFFFF
@FS10000125:26:BPA73017-1023:1:1101:6400:1390 1:N:0:13
TTGCTAAAACTTCGTCGAGTACGCTCAAGTAATTAGATCGGAAGA
+
FFFFFFFFFFFFFFFFFFFFFFFFFFFFF:FF:FFFFFFFFFFFF
@FS10000125:26:BPA73017-1023:1:1101:7550:1390 1:N:0:13
CCGCAAACTTCGTCGAGTACGCTCAATTAGAGAGATCGGAAGAGC
+
FFFFFFFFFFFFFFFFFFFFFFFFFFFFFFFFFFFFFFFFFFFFF
@FS10000125:26:BPA73017-1023:1:1101:7740:1390 1:N:0:13
TCTGGAAACTTCGTCGAGTACGCTCAAAACTAAAGATCGGAAGAG
+
FFFFFFFFFFFFFFFFFFFFFFFFFFFFFFFFFFFFFFFFFFFFF
@FS10000125:26:BPA73017-1023:1:1101:7810:1390 1:N:0:13
TTGACAGAACTTCGTCGAGTACGCTCAAAGAGTCAGATCGGAAGA
+
,FFFFFFFFFFFFFFFFFFFFFFFFFFFFFFFFFFFFFFFFFFFF
@FS10000125:26:BPA73017-1023:1:1101:7870:1390 1:N:0:13
TCGACTAAACTTCGTCGAGTACGCTCAAACTAATAGATCGGAAGA
+
FFFFFFFFFFFFFFFFFFFFFFFFFFFFFFFFFFFFFFFFFFFFF
@FS10000125:26:BPA73017-1023:1:1101:7990:1390 1:N:0:13
CCGGGGCTTAACTTCGTCGAGTACGCTCAACTATACAGATCGGAA
+
FF:FFFFFF:FFFFFFFFFFFFFFFFFFFFFFFFFFF:FFFFFFF
@FS10000125:26:BPA73017-1023:1:1101:9250:1390 1:N:0:13
CTGCGCTAACTTCGTCGAGTACGCTCAATGAAAAAGATCGGAAGA
+
FF,FFFF:FFFFFFFFFF:FFFFFFFFFF:F:FF,FFFFFFF:F:
@FS10000125:26:BPA73017-1023:1:1101:9330:1390 1:N:0:13
TTGACTGGACTTCGTCGAGTACGCTCAAGTTTTAAGATCGGAAGA
+
FFFFFFFFFFFFFFFFFFFFFFFFFFFFFFFFFFFFFFFFFF,FF
@FS10000125:26:BPA73017-1023:1:1101:10130:1390 1:N:0:13
GGGCGGAAACTTCGTCGAGTACGCTCAATGTGTCAGATCGGAAGA
+
FFFFFFFFFFFFFFFFFFFFFFFFFFFFFFFFFFFFFFFFFFFFF
@FS10000125:26:BPA73017-1023:1:1101:11310:1390 1:N:0:13
TTGTAGGAACTTCGTCGAGTACGCTCAAGCGGGAAGATCGGAAGA
+
FFFFFFFFFFFFFFFFFFFFFFFFFFFFFFFFFFFFFFFFFFFFF
@FS10000125:26:BPA73017-1023:1:1101:12200:1390 1:N:0:13
GGGCTCAACTTCGTCGAGTACGCTCAAAGATGTAGATCGGAAGAG
+
FFFFFFFFFFFFFFFFFFFFFFFFFFFFFFFFFFFFFFFFFFFFF
@FS10000125:26:BPA73017-1023:1:1101:12210:1390 1:N:0:13
GTGCAACGACTTCGTCGAGTACGCTCAATATTCAAGATCGGAAGA
+
FF:FFFFFFFFFFFFFFFFFFFFFFFFFFFFFFFFFFFFFFFFFF
@FS10000125:26:BPA73017-1023:1:1101:12590:1390 1:N:0:13
GCGGTAACTTCGTCGAGTACGCTCAATGATGGAGATCGGAAGAGC
+
FFFFFFFFFFFFFFFFFFFFFFFFFFFFFFFFFFFFFFFFFFFFF
@FS10000125:26:BPA73017-1023:1:1101:13670:1390 1:N:0:13
TCGGTTTAACTTCGTCGAGTACGCTCAAAGATGCAGATCGGAAGA
+
:F,:FFFFFFFFF:FFF::F:FFFFFFFFFFFFFFF:FF::F:FF
@FS10000125:26:BPA73017-1023:1:1101:13740:1390 1:N:0:13
TGGCTGCAACTTCGTCGAGTACGCTCAATAGACTAGATCGGAAGA
+
FFFFFFFFFFFFFFFFFFFFFFFFFFFFFFFFFFFFFFFFFFFFF
@FS10000125:26:BPA73017-1023:1:1101:13940:1390 1:N:0:13
TGGCAGAAACTTCGTCGAGTACGCTCAAGATATGAGATCGGAAGA
+
FFFFFFFFFFFFFFFFFFFFFFFFFFFFFFFFFFFFFFFFFFFFF
@FS10000125:26:BPA73017-1023:1:1101:15030:1390 1:N:0:13
TTGTGCTAACTTCGTCGAGTACGCTCAACATTGGAGATCGGAAGA
+
FFFFFFFFFFFFFFFFFFFFFFFFFFFFFFFFFFFFFFFFFFFFF
@FS10000125:26:BPA73017-1023:1:1101:15530:1390 1:N:0:13
TTGAACTTCGTCGAGTACGCTCAATAATTAAGATCGGAAGAGCAC
+
FFFFFFFFFFFFFFFFFFFFFFFFFFFFFFFFFFFFFFFFFFFFF
@FS10000125:26:BPA73017-1023:1:1101:16040:1390 1:N:0:13
TCGTAACTTCGTAACTTCGTCGAGTACGCTCAAGTGGGGAGATCG
+
FFFFFFFFFFFFFFFFFFFFFFFFFFFFFFFFFFFFFFFFFFFFF
@FS10000125:26:BPA73017-1023:1:1101:2530:1400 1:N:0:13
GTGACTGCTTCGTCGAGTACGCTCAACCGTAGAGATCGGAAGAGC
+
FFFFFFFFFFFFFFFFFFFFFFFFFFFFFFFFFFFFFFFFFFFFF
@FS10000125:26:BPA73017-1023:1:1101:2830:1400 1:N:0:13
TTGACTGGACTTCGTCGAGTACGCTCAATAAAAAAGATCGGAAGA
+
FFFFFFFFFFFFFFFFFFFFFFFFFFFFFFFFFFFFFFFFFFFFF
@FS10000125:26:BPA73017-1023:1:1101:3460:1400 1:N:0:13
GTGGGACAACTTCGTCGAGTACGCTCAAACCTGTAGATCGGAAGA
+
FFFFFFFFFFFFFFFFFFFFFFFFFFFFFFFFFFFFFFFFFFFFF
@FS10000125:26:BPA73017-1023:1:1101:3980:1400 1:N:0:13
TTGAAGAAACTTCGTCGAGTACGCTCAAGTCGATAGATCGGAAGA
+
FFFFFFFFFFFFFFFFFFFFFFFFFFFFFFFFFFFFFFFFFFFFF
@FS10000125:26:BPA73017-1023:1:1101:4540:1400 1:N:0:13
TTGCTAGAACTTCGTCGAGTACGCTCAAATTTATAGATCGGAAGA
+
FFFFFFFFFFFFFFFFFFFFFFFFFFFFFFFFFFFFFFFFFFFFF
@FS10000125:26:BPA73017-1023:1:1101:5180:1400 1:N:0:13
GCGAACTTCGTCGAGTACGCTCAAATAAACAGATCGGAAGAGCAC
+
FFFFFFFFFFFFFFFFFFFFFFFFFFFFFFFFFFFFFFFFFFFFF
@FS10000125:26:BPA73017-1023:1:1101:5270:1400 1:N:0:13
TTGACTGGACTTCGTCGAGTACGCTCAATTCCTAAGATCGGAAGA
+
FFFFFFFFFFFFFFFFFFFFFFFFFFFFFFFFFFFFFFFFFFFFF
@FS10000125:26:BPA73017-1023:1:1101:5300:1400 1:N:0:13
CTGATATAACTTCGTCGAGTACGCTCAATGATCCAGATCGGAAGA
+
FFFFFFFFFFFFFFFFFFFFFFFFFFFFFFFFFFFFFFFFFFFFF
@FS10000125:26:BPA73017-1023:1:1101:5680:1400 1:N:0:13
GCGCTAACTTCGTCGAGTACGCTCAAAAGGCCAGATCGGAAGAGC
+
:FFFFF:FFFFFFFFFFFFFFFFFFFFFFFFFFFFFFFFFFFF:F
@FS10000125:26:BPA73017-1023:1:1101:6560:1400 1:N:0:13
TTGTGGTAACTTCGTCGAGTATCGGAAGAGCACACGTCTGAACTC
+
FFFFFFFFFFFFFFFFFFFFFFFFFFFFFFFFFFFFFFFFFFFFF
@FS10000125:26:BPA73017-1023:1:1101:6610:1400 1:N:0:13
TCGGTAAAACTTCGTCGAGTACGCTCAACATGTTAGATCGGAAGA
+
FFFFFFFFFFFFFFFFFFFFFFFFFFFFFFFFFFFFFFFFFFFFF
@FS10000125:26:BPA73017-1023:1:1101:7160:1400 1:N:0:13
TTGAGGAAACTTCGTCGAGTACGCTCAATCGTCTAGATCGGAAGA
+
,FFFFFFFFFFFFFFFFFFFFFFFFFFFFFFFFFFFFFFFFFFFF
@FS10000125:26:BPA73017-1023:1:1101:7650:1400 1:N:0:13
TATACAACTTCGTCGAGTACGCTCAACACAATAGATCGGAAGAGC
+
FFFFFFFFFFFFFFFFFFFFFFFFFFFFFF,FFFFFFFFFFFFFF
@FS10000125:26:BPA73017-1023:1:1101:8210:1400 1:N:0:13
TTGACTGGACTTCGTCGAGTACGCTCAACTCTGAAGATCGGAAGA
+
FFFFFFFFFFFFFFFFFFFFFFFFFFFFFFFFFFFFFFFFFFFFF
@FS10000125:26:BPA73017-1023:1:1101:8290:1400 1:N:0:13
TCGGATGAACTTCGTCGAGTACGCTCAACGTTAGAGATCGGAAGA
+
FFFFFFFFFFFFFFFFFFFFFFFFFFFFFFFFFFFFFFFFFFFFF
@FS10000125:26:BPA73017-1023:1:1101:8510:1400 1:N:0:13
GTGTAAACTTCGTCGAGTACGCTCAATTAGTTAGATCGGAAGAGC
+
FFFFFFFFFFFFFFFFFFFFFFFFFFFFFFFFFFFFFFFFFFFFF
@FS10000125:26:BPA73017-1023:1:1101:8640:1400 1:N:0:13
TCGAGGCAACTTCGTCGAGTACGCTCAATTGCAAAGATCGGAAGA
+
FFFFFFFFFFFFFFFFFFFFFFFFFFFFFFFFFFFFFFFFFFFFF
@FS10000125:26:BPA73017-1023:1:1101:9690:1400 1:N:0:13
TTGTTGGAACTTCGTCGAGTACGCTCAAAGAAATAGATCGGAAGA
+
FFFFFFFFFFFFFFFFFFFFFFFFFFFFFFFFFFFFFFFFFFFFF
@FS10000125:26:BPA73017-1023:1:1101:10080:1400 1:N:0:13
TTGAGGGAACTTCGTCGAGTACGCTCAATTACCTAGATCGGAAGA
+
FF:FFFFFFFFFFFFFFFFFFFFFFFFFFFFFFFFFFFFFFFFFF
@FS10000125:26:BPA73017-1023:1:1101:10320:1400 1:N:0:13
TTGCAGGCAAAACTTCGTCGAGTACGCTCAAATTAAAAGATCGGA
+
FFFFFFFFFFFFFFFFFFFFFFFFFFFFFFFFFFFFFFFFFFFFF
@FS10000125:26:BPA73017-1023:1:1101:10920:1400 1:N:0:13
TTGAACTTCGTCGAGTACGCTCAATGGTGGAGATCGGAAGAGCAC
+
FFFFFFFFFFFFFFFFFFFFFFFFFFFFFFFFFFFFFFFFFFFFF
@FS10000125:26:BPA73017-1023:1:1101:11090:1400 1:N:0:13
TTGCAATAACTTCGTCGAGTACGCTCAACTAATCAGATCGGAAGA
+
FFFFFFFFFFFFFFFFFFFFFFFFFFFFFFFFFFFFFFFFFFFFF
@FS10000125:26:BPA73017-1023:1:1101:11450:1400 1:N:0:13
TCTCTCAACTTCGTCGAGTACGCTCAATACGGTAGATCGGAAGAG
+
FFFFFFFFFFFFFFFFFFFFFFFFFFFFFFFFFFFFFFFFFFFFF
@FS10000125:26:BPA73017-1023:1:1101:12200:1400 1:N:0:13
TCGGGGCAACTTCGTCGAGTACGCTCAATGCCTTAGATCGGAAGA
+
FFF,:FFFFFFFFFFFFFFFFFFFFFFF:F,FFFFFFFFFFFFFF
@FS10000125:26:BPA73017-1023:1:1101:12540:1400 1:N:0:13
CCGGGATTGAACTTCGTCGAGTACGCTCAATTACCCAGATCGGAA
+
FFFFFFFFFFFF:FFFFFFFFFFFFFFFFFFFFFFFFFFFFFFFF
@FS10000125:26:BPA73017-1023:1:1101:12990:1400 1:N:0:13
GTGCAAACTTCGTCGAGTACGCTCAAAATCGGAGATCGGAAGAGC
+
FFFFFFFFFFFFFFFFFFFFFFFFFFFFFFFFFFFFFFFFFFFFF
@FS10000125:26:BPA73017-1023:1:1101:13240:1400 1:N:0:13
TCGCAAGAACTTCGTCGAGTACGCTCAAGATGGAAGATCGGAAGA
+
FFF:,:FFFFFFFFFFFFFFFFFFFFFFF,,F,,FFFFFFFFFFF
@FS10000125:26:BPA73017-1023:1:1101:13570:1400 1:N:0:13
TTGTACGAACTTCGTCGAGTACGCTCAATTTAAAAGATCGGAAGA
+
FFFFFFFFFFFFFFFFFFFFFFFFFFFFFFFFFFFFFFFFFFFFF
@FS10000125:26:BPA73017-1023:1:1101:14560:1400 1:N:0:13
TTGGGTCAACTTCGTCGAGTACGCTCAATAATATAGATCGGAAGA
+
FFFFFFFFFFFFFFFFFFFFFFFFFFFFFFFFFFFFFFFFFFFFF
@FS10000125:26:BPA73017-1023:1:1101:14600:1400 1:N:0:13
TGGAATGAACTTCGTCGAGTACGCTCAAACCCAAAGATCGGAAGA
+
FFFFFFFFFFFFFFFFFFFFFFFFFFFFFFFFFFFFFFFFFFFFF
@FS10000125:26:BPA73017-1023:1:1101:14840:1400 1:N:0:13
TGGCAGCAACTTCGTCGAGTACGCTCAATTTCTAAGATCGGAAGA
+
FFFFFFFFFFFFFFFFFFFFFFFFFFFFFFFFFFFFFFFFFFFFF
@FS10000125:26:BPA73017-1023:1:1101:14960:1400 1:N:0:13
TTGACTGGACTTCGTCGAGTACGCTCAATATTATAGATCGGAAGA
+
,F:FFF:FFFFFFFFFFFFFFFFFFFFFF,FFFFFFFFFFF:FF:
@FS10000125:26:BPA73017-1023:1:1101:15180:1400 1:N:0:13
TTGTAGGAACTTCGTCGAGTACGCTCAACAAGATAGATCGGAAGA
+
:FFFFFFFFFFFFFFFFFFFFFFFFFFFFFFFFFFFFFFFFFFFF
@FS10000125:26:BPA73017-1023:1:1101:15220:1400 1:N:0:13
TTGGACCAACTTCGTCGAGTACGCTCAAGCCAAAAGATCGGAAGA
+
FFFFFFFFFFFFFFFFFFFFFFFFFFFFFFFFFFFFFFFFFFFFF
@FS10000125:26:BPA73017-1023:1:1101:15300:1400 1:N:0:13
TAGATGGAACTTCGTCGAGTACGCTCAAACCGATAGATCGGAAGA
+
FFFFFFFFFFFFFFFFFFFFFFFFFFFFFFFFFFFFFFFFFFFFF
@FS10000125:26:BPA73017-1023:1:1101:15520:1400 1:N:0:13
TTGGTGTAACTTCGTCGAGTACGCTCAAGGTTAGAGATCGGAAGA
+
FFFFFFFFFFFFFFFFFFFFFFFFFFFFFFFFFFFFFFFFFFFFF
@FS10000125:26:BPA73017-1023:1:1101:15780:1400 1:N:0:13
TCGGCGAAACTTCGTCGAGTACGCTCAACGGTTAAGATCGGAAGA
+
FF:FF,FFFFFFFFFFFFFFFFFFFFFFF,F::,FFFFFFFFFFF
@FS10000125:26:BPA73017-1023:1:1101:16360:1400 1:N:0:13
TTGGTTGAACTTCGTCGAGTACGCCCAAAGGACGAGATCGGAAGA
+
,F:FFFFFFFFFFFFFFFFFFF:FFFFFF:FFFFFFF:FFFFFFF
@FS10000125:26:BPA73017-1023:1:1101:1190:1410 1:N:0:13
TTGAAACAACTTCGTCGAGTACGCTCAAAGATATAGATCGGAAGA
+
FFFFF,FFFFFFFFFFFFFFFFFFFFFF:FFF:FFFFFFFFFFFF
@FS10000125:26:BPA73017-1023:1:1101:1570:1410 1:N:0:13
TGGCACAAACTTCGTCGAGTACGCTCAAGGTTATAGATCGGAAGA
+
FFFFFFFFFFFFFFFFFFFFFFFFFFFFFFFFFFFFFFFFFFFFF
@FS10000125:26:BPA73017-1023:1:1101:2530:1410 1:N:0:13
TTGACGCAACTTCGTCGAGTACGCTCAATCAGTAAGATCGGAAGA
+
FFFFFFFFFFFFFFFFFFFFFFFFFFFFFFFFFFFFFFFFFFFFF
@FS10000125:26:BPA73017-1023:1:1101:3160:1410 1:N:0:13
TTGTCATAACTTCGTCGAGTACGCTCAACAGATTAGATCGGAAGA
+
FFFFFFFFFFFFFFFFFFFFFFFFFFFFFFFFFFFFFFFFFFFFF
@FS10000125:26:BPA73017-1023:1:1101:3760:1410 1:N:0:13
TTGAGCCAACTTCGTCGAGTACGCTCAAATAAATAGATCGGAAGA
+
FFFFFFFFFFFFFFFFFFFFFFFFFFFFFFFFFFFFFFFFFFFFF
@FS10000125:26:BPA73017-1023:1:1101:3820:1410 1:N:0:13
CTGGAGTAACTTCGTCGAGTACGCTCAAGTCCACAGATCGGAAGA
+
FFFFFFFFFFFFFFFFFFFFFFFFFFFFFFFFFFFFFFFFFFFFF
@FS10000125:26:BPA73017-1023:1:1101:5030:1410 1:N:0:13
TTGGCAAAACTTCGTCGAGTACGCTCAACGGTTAAGATCGGAAGA
+
FFFFFFFFFFFFFFFFFFFFFFFFFFFFFFFFFFFFFFFFFFFFF
@FS10000125:26:BPA73017-1023:1:1101:5060:1410 1:N:0:13
TTGCGGGAACTTCGTCGAGTACGCTCAAGGGTTGAGATCGGAAGA
+
:FFFFFFFFFFFFFFFFFFFFFFFFFFFFFFFFFFFFFFFFFFFF
@FS10000125:26:BPA73017-1023:1:1101:5250:1410 1:N:0:13
CCGGCATCAACTTCGTCGAGTACGCTCAACAAAATAGATCGGAAG
+
FFFFFFFFFFFFFFFFFFFFFFFFFFFFFFFFFFFFFFFFFFFFF
@FS10000125:26:BPA73017-1023:1:1101:5390:1410 1:N:0:13
TTGTGCTAACTTCGTCGAGTACGCTCAATGGGACAGATCGGAAGA
+
FFFFFFFFFFFFFFFFFFFFFFFFFFFFFFFFFFFFFFFFFFFFF
@FS10000125:26:BPA73017-1023:1:1101:5610:1410 1:N:0:13
TCGTAACTTCGTCGAGTACGCTCAAATGTAAAGATCGGAAGAGCA
+
FFFFFFFFFFFFFFFFFFFFFFFFFFFFFFFFFFFFFFFFFFFFF
@FS10000125:26:BPA73017-1023:1:1101:5810:1410 1:N:0:13
TCGGTCTAACTTCGTCGAGTACGCTCAATCTTGTAGATCGGAAGA
+
FFFFFFFFFFFFFFFFFFFFFFFFFFFFFFFFFFFFFFFFFFFFF
@FS10000125:26:BPA73017-1023:1:1101:6200:1410 1:N:0:13
TCGGGCTAACTTCGTCGAGTACGCTCAAAGTAAGAGATCGGAAGA
+
,FFFFFFFFFFFFFFFFFFFFFFFFFFFFFFFFFFFFFFFFFFFF
@FS10000125:26:BPA73017-1023:1:1101:7410:1410 1:N:0:13
CCGGAGATAACTTCGTCGAGTACGCTCAAGATGATAGATCGGAAG
+
FFFFFFFFFFFFFFFFFFFFFFFFFFFFFFFFFFFFFFFFFFFFF
@FS10000125:26:BPA73017-1023:1:1101:8880:1410 1:N:0:13
CCGCGAACCTCGTCGAGTACGCTCAAGTCCGGAGATCGGAAGAGC
+
FFFFFFFFFFFFFFFFFFFFFFFFFFFFFFFFFFFFFFFFFFFFF
@FS10000125:26:BPA73017-1023:1:1101:9930:1410 1:N:0:13
TTGCATCAACTTCGTCGAGTACGCTCAAGGCTGGAGATCGGAAGA
+
FFFFFFFFFFFFFFFFFFFFFFFFFFFFFFFFFFFFFFFFFFFFF
@FS10000125:26:BPA73017-1023:1:1101:10260:1410 1:N:0:13
CCGGTGCAACTTCGTCGAGTACGCTCAAAATTAGAGATCGGAAGA
+
FFFFFFFFFFFFFFFFFFFFFFFFFFFFFFFFFFFFFFFFFFFFF
@FS10000125:26:BPA73017-1023:1:1101:10450:1410 1:N:0:13
TTGACAGAACTTCGTCGAGTACGCTCAACATGGTAGATCGGAAGA
+
FFFFFFFFFFFFFFFFFFFFFFFFFFFFFFFFFFFFFFFFFFFFF
@FS10000125:26:BPA73017-1023:1:1101:10620:1410 1:N:0:13
CTGGGCGGAACTTCGTCGAGTACGCTCAAAACCGTAGATCGGAAG
+
F:FFFFFFFFFFFFFFFFFFFFFFFFFFFFFFFFFFFFFFFFFFF
@FS10000125:26:BPA73017-1023:1:1101:10640:1410 1:N:0:13
TTGAAACAACTTCGTCGAGTACGCTCAAACAGTAAGATCGGAAGA
+
FFFFFFFFFFFFFFFFFFFFFFFFFFFFFFFFFFFFFFFFFFFFF
@FS10000125:26:BPA73017-1023:1:1101:10700:1410 1:N:0:13
TTGGTGGAACTTCGTCGAGTACGCTCAATTGTTCAGATCGGAAGA
+
F::FFFFFFFFFFFFFFFFFFFFFFFFFFFFFFFFFFFFFFFFFF
@FS10000125:26:BPA73017-1023:1:1101:10790:1410 1:N:0:13
TCCGGACAAAACTTCGTCGAGTATGCTCAATTGGACAGATCGGAA
+
FFFFFFFFFFFFFFFFFFFFFFFFFFFFFFFFFFFFFFFFFFFFF
@FS10000125:26:BPA73017-1023:1:1101:10830:1410 1:N:0:13
GAGGTTAACTTCGTCGAGTACGCTCAAGTAAGTAGATCGGAAGAG
+
FFF::FF,FFFFFFFFFFFFF:FFF::FFFFFFFFFFFFFF,F,:
@FS10000125:26:BPA73017-1023:1:1101:11040:1410 1:N:0:13
TTGATAGAACTTCGTCGAGTACGCTCAAGTAATTAGATCGGAAGA
+
FFFFFFFFFFFFFFFFFFFFFFFFFFFFFFFFFFFFFFFFFFFFF
@FS10000125:26:BPA73017-1023:1:1101:11120:1410 1:N:0:13
TTGTGAAAACTTCGTCGAGTACGCTCAAATCAATAGATCGGAAGA
+
,FFFFFFFFFFFFFFFFFFFFFFFFFFFFFFFFFFFFFFFFFFFF
@FS10000125:26:BPA73017-1023:1:1101:11890:1410 1:N:0:13
TTGTGTCAACTTCGTCGAGTACGCTCAATATTCCAGATCGGAAGA
+
:FFFFFFFFFFFFFFFFFFFFFFFFFFFFFFFFFFFFFFFFFFFF
@FS10000125:26:BPA73017-1023:1:1101:12640:1410 1:N:0:13
TTGTTGCAACTTCGTCGAGTACGCTCAATTCCTCAGATCGGAAGA
+
FFFFFFFFFFFFFFFFFFFFFFFFFFFFFFFFFFFFFFFFFFFFF
@FS10000125:26:BPA73017-1023:1:1101:13160:1410 1:N:0:13
TCGTCTAACTTCGTCGAGTACGCTCAAGGGGTAAGATCGGAAGAG
+
FFFFFFFFFFFFFFFFFFFFFFFFFFFFFFFFFFFFFFFFFFFFF
@FS10000125:26:BPA73017-1023:1:1101:14420:1410 1:N:0:13
TTGACTGAACTTCGTCGAGTACGCTCAACCCTAAAGATCGGAAGA
+
FFFFFFFFFFFFFFFFFFFFFFFFFFFFFFFFFFFFFFFFFFFFF
@FS10000125:26:BPA73017-1023:1:1101:14570:1410 1:N:0:13
TTGGGTCAACTTCGTCGAGTACGCTCAATAATATAGATCGGAAGA
+
FF,FF:FFFFFFFF:FFFFFFFFFFFFFFFF:FFF:F:FFFFFFF
@FS10000125:26:BPA73017-1023:1:1101:14860:1410 1:N:0:13
CAGGTTACAACTTTCGTCGAGTACGCTCAACCGGGAAGATCGGAA
+
FFFFFFFFFFFFFFFFFFFFFFFFFFFFFFFFFFFFFFFFFFFFF
@FS10000125:26:BPA73017-1023:1:1101:15710:1410 1:N:0:13
TTGAGTTAACTTCGTCGAGTACGCTCAAATTACTAGATCGGAAGA
+
FFFFFFFFFFFFFFFFFFFFFFFFFFFFFFFFFFFFFFFFFFFFF
@FS10000125:26:BPA73017-1023:1:1101:15790:1410 1:N:0:13
GCGAGGCAACTTCGTCGAGTACGCTCAAAGTTGGAGATCGGAAGA
+
FFFFFFFFFFFFFFFFFFFFFFFFFFFFFFFFFFFFFFFFFFFFF
@FS10000125:26:BPA73017-1023:1:1101:1130:1420 1:N:0:13
CCGCAAACTTCGTCGAGTACGCTCAAGAATCCAGATCGGAAGAGC
+
FFFFFFFFFFFFFFFFFFFFFFFFFFFFFFFFFFFFFFFFFFFFF
@FS10000125:26:BPA73017-1023:1:1101:2220:1420 1:N:0:13
CGGGTGGTAACTTCGTCGAGTACGCTCAAGTAGAAAGATCGGAAG
+
FFFFFFFFFFFFFFFFFFFFFFFFFFFFFFFFFFFFFFFFFFFFF
@FS10000125:26:BPA73017-1023:1:1101:2320:1420 1:N:0:13
TTGGCAGAACTTCGTCGAGTACGCTCAATAATAGAGATCGGAAGA
+
FFFFFFFFFFFFFFFFFFFFFFFFFFFFFFFFFFFFFFFFFFFFF
@FS10000125:26:BPA73017-1023:1:1101:2680:1420 1:N:0:13
TCGGTAACTTCGTCGAGTACGCTCAACAATAAAGATCGGAAGAGC
+
FFFFFFFFFFFFFFFFFFFFFFFFFFFFFFFFFFFFFFFFFFFFF
@FS10000125:26:BPA73017-1023:1:1101:2880:1420 1:N:0:13
CCGGGACCGAACTTCGTCGAGTACGCTCAATAAAACAGATCGGAA
+
FFFFFFFFFFFFF,FFFFFFFFFFFFFFFFFFFFFFFFFFFFFFF
@FS10000125:26:BPA73017-1023:1:1101:3550:1420 1:N:0:13
TGGCGCAATCTTCGTCGAGTACGCTCAAAATATGAGATCGGAAGA
+
FFFFFFFFFFFFFFFFFFFFFFFFFFFFFFFFFFFFFFFFFFFFF
@FS10000125:26:BPA73017-1023:1:1101:4370:1420 1:N:0:13
GGGCAGGACTTCGTCGAGTACGCTCAACCGAATAGATCGGAAGAG
+
FFFFFFFFFFFFFFFFFFFFFFFFFFFFFFFFFFFFFFFFFFFFF
@FS10000125:26:BPA73017-1023:1:1101:4580:1420 1:N:0:13
TTGGCAGAACTTCGTCGAGTACGCTCAAAATAGGAGATCGGAAGA
+
FFFFFFFFFFFFFFFFFFFFFFFFFFFFFFFFFFFFFFFFFFFFF
@FS10000125:26:BPA73017-1023:1:1101:4610:1420 1:N:0:13
TTGAGACAACTTCGTCGAGTACGCTCAATATTACAGATCGGAAGA
+
,FFFFFFFFFFFFFFFFFFFFFFFFFFFF,FFFFFFFFFFFFFFF
@FS10000125:26:BPA73017-1023:1:1101:5210:1420 1:N:0:13
TTGTGGAAACTTCGTCGAGTACGCTCAAATAAATAGATCGGAAGA
+
FFFFFFFFFFFFFFFFFFFFFFFFFFFFFFFFFFFFFFFFFFFFF
@FS10000125:26:BPA73017-1023:1:1101:5290:1420 1:N:0:13
CCCGTTGTAACTTCGTCGAGTACGCTCAACATTACAGATCGGAAG
+
FFFFFFFFFFFFFFFFFFFFFFFFFFFFFFFFFFFFFFFFFFFFF
@FS10000125:26:BPA73017-1023:1:1101:5470:1420 1:N:0:13
TCTAACTTCGTCGAGTACGCTCAACTTATGAGATCGGAAGAGCAC
+
FFFFFFFFFFFFFFFFFFFFFFFFFFFFFFFFFFFFFFFFFFFFF
@FS10000125:26:BPA73017-1023:1:1101:5770:1420 1:N:0:13
CTGGGGATAACTTCGTCGAGTACGCTCAATTTAGGAGATCGGAAG
+
FFFFFFFFFFFFFFFFFFFFFFFFFFFFFFFFFFFFFFFFFFFFF
@FS10000125:26:BPA73017-1023:1:1101:6110:1420 1:N:0:13
AGGCCTCAACTTCGTCGAGTACGCTCAATGCTTTAGATCGGAAGA
+
FFF:FFFFFFFFFFFFFFFFFFFFFFFFFFFFFFFFFFFFFFFFF
@FS10000125:26:BPA73017-1023:1:1101:6270:1420 1:N:0:13
TCGGGTCCGGAACTTCGTCGAGTACGCTCAAGCTACGAGATCGGA
+
FF,,,:F::FFFFF::FFF:FFF:FFFFFFFFFF:FF,FF:FF:F
@FS10000125:26:BPA73017-1023:1:1101:6920:1420 1:N:0:13
TTGCAGTAACTTCGTCGAGTACGCTCAACGGTCGAGATCGGAAGA
+
,FFFFFFFFFFFFFFFFFFFFFFFFFFFFFFFFFFFFFFFFFFFF
@FS10000125:26:BPA73017-1023:1:1101:7240:1420 1:N:0:13
TTGCTAGAACTTCGTCGAGTACGCTCAAGCCAATAGATCGGAAGA
+
FFFFFFFFFFFFFFFFFFFFFFFFFFFFFFFFFFFFFFFFFFFFF
@FS10000125:26:BPA73017-1023:1:1101:7540:1420 1:N:0:13
TTGTATGAACTTCGTCGAGTACGCTCAATTAGACAGATCGGAAGA
+
:FFFFFFFFFFFFFFFFFFFFFFFFFFFFFFFFFFFFFFFFFFFF
@FS10000125:26:BPA73017-1023:1:1101:8480:1420 1:N:0:13
TGGTAACTTCGTCGAGTACGCTCAAATCAGCAGATCGGAAGAGCA
+
FFFFFFFFFFFFFFFFFFFFFFFFFFFFFFFFFFFFFFFFFFFFF
@FS10000125:26:BPA73017-1023:1:1101:8590:1420 1:N:0:13
TTGCTACAACTTCGTCGAGTACGCTCAAGGAGATAGATCGGAAGA
+
FFFFFFFFFFFFFFFFFFFFFFFFFFFFFFFFFFFFFFFFFFFFF
@FS10000125:26:BPA73017-1023:1:1101:8680:1420 1:N:0:13
TCCCACCACCTTCGTCGAGTACGCTCAAAGGTCTAGATCGGAAGA
+
:FFFFFFFFFFFFFFFFFFFFFFFFFFFFFFFFFFFFFFFFFFFF
@FS10000125:26:BPA73017-1023:1:1101:8740:1420 1:N:0:13
TTGGTCAATCTTCGTCGAGTACGCTCAAAAAAATAGATCGGAAGA
+
:FFFFFFFFFFFFFFFFFFFFFFFFFFFFFFFFFFFFFFFFFFFF
@FS10000125:26:BPA73017-1023:1:1101:9810:1420 1:N:0:13
TTGACTGGACTTCGTCGAGTACGCTCAAGATTGTAGATCGGAAGA
+
FFFFFFFFFFFFFFFFFFFFFFFFFFFFFFFFFFFFFFFFFFFFF
@FS10000125:26:BPA73017-1023:1:1101:9900:1420 1:N:0:13
TCGGGACCTAACTTCGTCGAGTACGCTCAACATGCAAGATCGGAA
+
FFFFFFFFFFFFFFFFFFFFFFFFFFFFFFFFFFFFFFFFFFFFF
@FS10000125:26:BPA73017-1023:1:1101:10450:1420 1:N:0:13
TCCCGTTCTATTTTATTAAATACATTCATTATACCACTTCTCTTT
+
,FFFF,FFFFFFF,F,,F,FFF,FF,,F,,:FFFFFF,,FFF,,F
@FS10000125:26:BPA73017-1023:1:1101:10520:1420 1:N:0:13
TCGGCACAAACTTCGTCGAGTACGCTCAATATGCAAGATCGGAAG
+
FFFFFFFFFFFFFFFFFFFFFFFFFFFFFFFFFFFFFFFFFFFFF
@FS10000125:26:BPA73017-1023:1:1101:10610:1420 1:N:0:13
TCGGGCTCAAACTTCGTCGAGTACGCTCAACAGTAAAGATCGGAA
+
FFFFFFFFFFFFFFFFFFFFFFFFFFFFFFFFFFFFFFFFFFFFF
@FS10000125:26:BPA73017-1023:1:1101:10850:1420 1:N:0:13
TTGTGTTAACTTCGTCGAGTACGCTCAACGGCCAAGATCGGAAGA
+
:FFFFFFFFFFFFFFFFFFFFFFFFFFFFFFFFFFFFFFFFFFFF
@FS10000125:26:BPA73017-1023:1:1101:10860:1420 1:N:0:13
TCTACCAACTTCGTCGAGTACGCTCAACAAGGAAGATCGGAAGAG
+
FFFFFFFFFFFFFFFFFFFFFFFFFFFFFFFFFFFFFFFFFFFFF
@FS10000125:26:BPA73017-1023:1:1101:10890:1420 1:N:0:13
TTGCTTTAACTTCGTCGAGTACGCTCAAGAAATAAGATCGGAAGA
+
FFFFFFFFFFFFFFFFFFFFFFFFFFFFFFFFFFFFFFFFFFFFF
@FS10000125:26:BPA73017-1023:1:1101:10930:1420 1:N:0:13
TATATCTTCGTCGAGTACGCTCAACAATATAGATCGGAAGAGCAC
+
FFFFFFFFFFFFFFFFFFFFFFFFFFFFFFFFFFFFFFFFFFFFF
@FS10000125:26:BPA73017-1023:1:1101:10940:1420 1:N:0:13
TATATCTTCGTCGAGTACGCTCAACAATATAGATCGGAAGAGCAC
+
FFFFFFFFFFFFFFFFFFFFFFFFFFFFFFFFFFFFFFFFFFFFF
@FS10000125:26:BPA73017-1023:1:1101:11690:1420 1:N:0:13
GGGGGGGCTAAAACTTCGTCGAGTACGCTCAAAATAGTAGATCGG
+
,FFFFF,:FFF,FFFFFFF:FFF:FFFF,F,F,F:FFFFFFFF,F
@FS10000125:26:BPA73017-1023:1:1101:11890:1420 1:N:0:13
TTGGTAACTTCGTCGAGTACGCTCAATCTTGGAGATCGGAAGAGC
+
FFFFFFFFFFFFFFFFFFFFFFFFFFFFFFFFFFFFFFFFFFFFF
@FS10000125:26:BPA73017-1023:1:1101:12350:1420 1:N:0:13
TGGCAGAACTTCGTCGAGTACGCTCAATAGATGAGATCGGAAGAG
+
F:FFFFFFFFFFFFFF:FFFFFFFFF,FFFFF:FFFFFFFFFFFF
@FS10000125:26:BPA73017-1023:1:1101:12500:1420 1:N:0:13
GCTTCAACTTCGTCGAGTACGCTCAATTACGGAGATCGGAAGAGC
+
FFFFFFFFFFFFFFFFFFFFFFFFFFFFFFFFFFFFFFFFFFFFF
@FS10000125:26:BPA73017-1023:1:1101:13730:1420 1:N:0:13
TTGTAGCAACTTCGTCGAGTACGCTCAAGATGCTAGATCGGAAGA
+
FFFFFFFFFFFFFFFFFFFFFFFFFFFFFFFFFFFFFFFFFFFFF
@FS10000125:26:BPA73017-1023:1:1101:14280:1420 1:N:0:13
TCGATTCAACTTCGTCGAGTACGCTCAATTTAGTAGATCGGAAGA
+
FFFFFFFFFFFFFFFFFFFFFFFFFFFFFFFFFFFFFFFFFFFFF
@FS10000125:26:BPA73017-1023:1:1101:15150:1420 1:N:0:13
CCCCTAATCTTCGTCGAGTACGCTCAATAAAGAAGATCGGAAGAG
+
FFFFFFFFFFFFFFFFFFFFFFFFFFFFFFFFFFFFFFFFFFFFF
@FS10000125:26:BPA73017-1023:1:1101:15250:1420 1:N:0:13
TTGAACTAACTTCGTCGAGTACGCTCAAGGCTAAAGATCGGAAGA
+
FFFFFFFFFFFFFFFFFFFFFFFFFFFFFFFFFFFFFFFFFF:FF
@FS10000125:26:BPA73017-1023:1:1101:15610:1420 1:N:0:13
TTGATAGAACTTCGTCGAGTACGCTCAACTTTCAAGATCGGAAGA
+
FFFFFFFFFFFFFFFFFFFFFFFFFFFFFFFFFFFFFFFFFFFFF
@FS10000125:26:BPA73017-1023:1:1101:1150:1430 1:N:0:13
TTGTAGGAACTTCGTCGAGTACGCTCAATATACCAGATCGGAAGA
+
FFFFFFFFFFFFFFFFFFFFFFFFFFFFFFFFFFFFFFFFFFFFF
@FS10000125:26:BPA73017-1023:1:1101:1320:1430 1:N:0:13
TGGGTATAACTTCGTCGAGTACGCTCAAGTAACTAGATCGGAAGA
+
FFFFFFFFFFFFFFFFFFFFFFFFFFFFFFFFFFFFFFFFFFFFF
@FS10000125:26:BPA73017-1023:1:1101:1510:1430 1:N:0:13
TCTTCGTCGAGTACGCTCAAAAATCAAGATCGGAAGAGCACACGT
+
FFFFFFFFFFFFFFFFFFFFFFFFFFFFFFFFFFFFFFFFFFFFF
@FS10000125:26:BPA73017-1023:1:1101:1610:1430 1:N:0:13
TGTTTGAACTTCGTCGAGTACGCTCAAGTTAGTAGATCGGAAGAG
+
FFFFFFFFFFFFFFFFFFFFFFFFFFFFFFFFFFFFFFFFFFFFF
@FS10000125:26:BPA73017-1023:1:1101:1740:1430 1:N:0:13
TTGACTGGACTTCGTCGAGTACGCTCAATTTGAAAGATCGGAAGA
+
FFFFFFFFFFFFFFFFFFFFFFFFFFFFFFFFFFFFFFFFFFFFF
@FS10000125:26:BPA73017-1023:1:1101:1780:1430 1:N:0:13
CCGGCCGAACTTCGTCGAGTACGCTCAAGCATCAAGATCGGAAGA
+
FFFFFFFFFFFFFFFFFFFFFFFFFFFFFFFFFFFFFFFFFFFFF
@FS10000125:26:BPA73017-1023:1:1101:1900:1430 1:N:0:13
TTGACTGGACTTCGTCGAGTACGCTCAAAGACAGAGATCGGAAGA
+
FFFFFFFFFFFFFFFFFFFFFFFFFFFFFFFFFFFFFFFFFFFFF
@FS10000125:26:BPA73017-1023:1:1101:2170:1430 1:N:0:13
TTGTATCAACTTCGTCGAGTACGCTCAAAGTGTTAGATCGGAAGA
+
FFFFFFFFFFFFFFFFFFFFFFFFFFFFFFFFFFFFFFFFFFFFF
@FS10000125:26:BPA73017-1023:1:1101:2590:1430 1:N:0:13
TTGGTGGAACTTCGTCGAGTACGCTCAAGGAAATAGATCGGAAGA
+
FFFFFFFFFFFFFFFFFFFFFFFFFFFFFFFFFFFFFFFFFFFFF
@FS10000125:26:BPA73017-1023:1:1101:3240:1430 1:N:0:13
TGGGACAAACTTCGTCGAGTACGCTCAAATGCTGAGATCGGAAGA
+
FFFFFFFFFFFFFFFFFFFFFFFFFFFFFFFFFFFFFFFFFFFFF
@FS10000125:26:BPA73017-1023:1:1101:3650:1430 1:N:0:13
GGGAATCAACTTTCGTCGAGTACGCTCAAGGGAGTAGATCGGAAG
+
FFFFFFFFFFFFFFFFFFFFFFFFFFFFFFFFFFFFFFFFFFFFF
@FS10000125:26:BPA73017-1023:1:1101:3700:1430 1:N:0:13
GCTGGGTAAAACTTCGTCGAGTACGCTCAATGTGTCAGATCGGAA
+
FFFFF:FFFFFFFFFFFFFFFFFFFFFFFFFFFFFFFFFFFFFFF
@FS10000125:26:BPA73017-1023:1:1101:4030:1430 1:N:0:13
TTTGACTTCGTCGAGTACGCTCAAGCAGTCAGATCGGAAGAGCAC
+
FFFFFFFFFFFFFFFFFFFFFFFFFFFFFFFFFFFFFFFFFFFFF
@FS10000125:26:BPA73017-1023:1:1101:4360:1430 1:N:0:13
TTGACAGAACTTCGTCGAGTACGCTCAAACGATGAGATCGGAAGA
+
FF,,,FF:FFFFFFFFFFFFFFFFFFF:F,,FFFF:FFF,F,:FF
@FS10000125:26:BPA73017-1023:1:1101:6410:1430 1:N:0:13
TTGGTCGAACTTCGTCGAGTACGCTCAAGGGAGAAGATCGGAAGA
+
:::FFFFFFFFFFFFFFFFFFFFFFFFFFFFFFFFFFFFFFFFFF
@FS10000125:26:BPA73017-1023:1:1101:6500:1430 1:N:0:13
CCGTAAACTCGTCGAGTACGCTCAATAATTTAGATCGGAAGAGCA
+
FFFFFFFFFFFFFFFFFFFFFFFFFFFFFFFFFFFFFFFFFFFFF
@FS10000125:26:BPA73017-1023:1:1101:9680:1430 1:N:0:13
TGGGCCCAACTTCGTCGAGTACGCTCAAAGTTACAGATCGGAAGA
+
FFFFFFFFFFFFFFFFFFFFFFFFFFFFFFFFFFFFFFFFFFFFF
@FS10000125:26:BPA73017-1023:1:1101:9810:1430 1:N:0:13
TTGACTGGACTTCGTCGAGTACGCTCAAGATTGTAGATCGGAAGA
+
FFFFFFFFFFFFFFFFFFFFFFFFFFFFFFFFFFFFFFFFFFFFF
@FS10000125:26:BPA73017-1023:1:1101:9870:1430 1:N:0:13
TCGAAGAAACTTCGTCGAGTACGCTCAAAGTAAGAGATCGGAAGA
+
FFFFFFFFFFFFFFFFFFFFFFFFFFFFFFFFFFFFFFFFFFFFF
@FS10000125:26:BPA73017-1023:1:1101:10500:1430 1:N:0:13
TTGACAGAACTTCGTCGAGTACGCTCAACATGGTAGATCGGAAGA
+
FFFFFFFFFFFFFFFFFFFFFFFFFFFFFFFFFFFFFFFFFFFFF
@FS10000125:26:BPA73017-1023:1:1101:11540:1430 1:N:0:13
TTGTGTTAACTTCGTCGAGTACGCTCAAGCGGGCAGATCGGAAGA
+
,FFFFFF:FFFFFFFFFF:FFFFFFFFFFFFFFFFFFFFFFFFFF
@FS10000125:26:BPA73017-1023:1:1101:12450:1430 1:N:0:13
GCGAGTAACTTCGTCGAGTACGCTCAATAAAGTAGATCGGAAGAG
+
FFFFFFFFFFFFFFFFFFFFFFFFFFFFFFFFFFFFFFFFFFFFF
@FS10000125:26:BPA73017-1023:1:1101:12470:1430 1:N:0:13
TTGGATGTAACTTCGTCGAGTACGCTCAAGTTAAAAGATCGGAAG
+
FFFFFFFFFFFFFFFFFFFFFFFFFFFFFFFFFFFFFFFFFFFFF
@FS10000125:26:BPA73017-1023:1:1101:13180:1430 1:N:0:13
TCGGGGACAACTTCGTCGAGTACGCTCAACGGGACAGATCGGAAG
+
FFFFFFFFFFFFFFFFFFFFFFFFFFFFFFFFFFFFFFFFFFFFF
@FS10000125:26:BPA73017-1023:1:1101:13700:1430 1:N:0:13
TTGACTGGACTTCGTCGAGTACGCTCAATACTAAAGATCGGAAGA
+
FFFFFFFFFFFFFFFFFFFFFFFFFFFFFFFFFFFFFFFFFFFFF
@FS10000125:26:BPA73017-1023:1:1101:15510:1430 1:N:0:13
GCGACAGAACTTCGTCGAGTACGCTCAAAAGTCGAGATCGGAAGA
+
:FFFFFFFFFFFFFFFFFFFFFFFFFFFFFFFFFFFFFFFFFFFF
@FS10000125:26:BPA73017-1023:1:1101:15800:1430 1:N:0:13
TTGGATCAACTTCGTCGAGTACGCTCAAAACTTTAGATCGGAAGA
+
FFFFFFFFFFFFFFFFFFFFFFFFFFFFFFFFFFFFFFFFFFFFF
@FS10000125:26:BPA73017-1023:1:1101:15870:1430 1:N:0:13
TGGACAACTTCGTCGAGTACGCTCAAATGGTCAGATCGGAAGAGC
+
FFFFFFFFFFFFFFFFFFFFFFFFFFFFFFFFFFFFFFFFFFFFF
@FS10000125:26:BPA73017-1023:1:1101:15950:1430 1:N:0:13
TTGCGATAACTTCGTCGAGTACGCTCAAATTACAAGATCGGAAGA
+
FFFFFFFFFFFFFFFFFFFFFFFFFFFFFFFFFFFFFFFFFFFFF
@FS10000125:26:BPA73017-1023:1:1101:16080:1430 1:N:0:13
TCGGCATCAACTTCGTCGAGTACGCTCAAAAGTAGAGATCGGAAG
+
FFFFFFFFFFFFFFFFFFFFFFFFFFFFFFFFFFFFFFFFFFFFF
@FS10000125:26:BPA73017-1023:1:1101:1130:1440 1:N:0:13
TTGACTGGACTTCGTCGAGTACGCTCAAGATGTAAGATCGGAAGA
+
FFFFFFFFFFFFFFFFFFFFFFFFFFFFFFFFFFFFFFFFFFFFF
@FS10000125:26:BPA73017-1023:1:1101:2940:1440 1:N:0:13
TTGCCGAAACTTCGTCGAGTACGCTCAATCATGCAGATCGGAAGA
+
:FFF:FFF:FF:FF,FFFF:,F:F,FFFFF,FFFF:F:FFFFFFF
@FS10000125:26:BPA73017-1023:1:1101:3050:1440 1:N:0:13
CCGGATTAAACTTCGTCGAGTACGCTCAAGTAACGAGATCGGAAG
+
FFFFFFFFFFFFFFFFFFFFFFFFFFFFFFFFFFFFFFFFFFFFF
@FS10000125:26:BPA73017-1023:1:1101:3800:1440 1:N:0:13
TTGCGACAACTTCGTCGAGTACGCTCAAGGGTTCAGATCGGAAGA
+
FFFFFFFFFFFFFFFFFFFFFFFFFFFFFFFFFFFFFFFFFFFFF
@FS10000125:26:BPA73017-1023:1:1101:3980:1440 1:N:0:13
GCGGAGTCAACTTCGTCGAGTACGCTCAATTATGTAGATCGGAAG
+
FFFFFFFFFFFFFFFFFFFFFFFFFFFFFFFFFFFFFFFFFFFFF
@FS10000125:26:BPA73017-1023:1:1101:4300:1440 1:N:0:13
TTGTCAACTTCGTCGAGTACGCTCAAAAGATTAGATCGGAAGACA
+
FFFFFFFFFFFFFFFFFFFFFFFFFFFFFFFFFFFFFFFFFFFFF
@FS10000125:26:BPA73017-1023:1:1101:4310:1440 1:N:0:13
TCGTAAACTTCGTCGAGTACGCTCAATCTGAGAGATCGGAAGAGC
+
,:::FF::F:::FF::FFF:FFFF,,F:F:FFF:FF,::FF:FF:
@FS10000125:26:BPA73017-1023:1:1101:4360:1440 1:N:0:13
TCGGTGGAATTTCGTCGAGTACGCTCAAACGTTGAGATCGGAAGA
+
FFFFFFFFFFFFFFFFFFFFFFFFFFFFFFFFFFFFFFFFFFFFF
@FS10000125:26:BPA73017-1023:1:1101:5250:1440 1:N:0:13
GGGCAGAACTTCGTCGAGTACGCTCAAGGCCAGAGATCGGAAGAG
+
FFFFFFFFFFFFFFFFFFFFFFFFFFFFFFFFFFFFFFFFFFFFF
@FS10000125:26:BPA73017-1023:1:1101:5400:1440 1:N:0:13
TTGGAGAAAACTTCGTCGAGTACGCTCAACACCAGAGATCGGAAG
+
:F,FFFFFFFFFFFFFFFFFFFFFFFFFFFFFFFFFFFFFFFFFF
@FS10000125:26:BPA73017-1023:1:1101:5660:1440 1:N:0:13
TTGCGGGAACTTCGTCGAGTACGCTCAATAACACAGATCGGAAGA
+
FFFFFFFFFFFFFFFFFFFFFFFFFFFFFFFFFFFFFFFFFFFFF
@FS10000125:26:BPA73017-1023:1:1101:5730:1440 1:N:0:13
CTGCAAACCTCGTCGAGTACGCTCAATATTCAAGATCGGAAGAGC
+
FFFFFFFFFFFFFFFFFFFFFFFFFFFFFFFFFFFFFFFFFFFFF
@FS10000125:26:BPA73017-1023:1:1101:5890:1440 1:N:0:13
CCGGCAACTTCGTCGAGTACGCTCAAAAACCTAGATCGGAAGAGC
+
FFFFFFFFFFFFFFFFFFFFFFFFFFFFFFFFFFFFFFFFFFFFF
@FS10000125:26:BPA73017-1023:1:1101:6020:1440 1:N:0:13
TCGGTCGAACTTCGTCGAGTACGCTCAAGTAGTTAGATCGGAAGA
+
,F:,FFFF:FF:FF::F,F:FF,FFFF:F:FFFFFFF:FF:F,,,
@FS10000125:26:BPA73017-1023:1:1101:6030:1440 1:N:0:13
TCGAAATAACTTCGTCGAGTACGCTCAACGACTGAGATCGGAAGA
+
FFFFFFFFFFFFFFFFFFFFFFFFFFFFFFFFFFFFFFFFFFFFF
@FS10000125:26:BPA73017-1023:1:1101:6400:1440 1:N:0:13
GCGGCAACTTCGTCGAGTACGCTCAATAAGGCAGATCGGAAGAGC
+
FFFFFFFFFFFFFFFFFFFFFFFFFFFFFFFFFFFFFFFFFFFFF
@FS10000125:26:BPA73017-1023:1:1101:6790:1440 1:N:0:13
GCATTCACTTCGTCGAGTACGCTCAATTATGAAGATCGGAAGAGC
+
FFFFFFFFFFFFFFFFFFFFFFFFFFFFFFFFFFFFFFFFFFFFF
@FS10000125:26:BPA73017-1023:1:1101:7260:1440 1:N:0:13
TTGGATAAACTTCGTCGAGTACGCTCAAGAGGAAAGATCGGAAGA
+
FFFFFFFFFFFFFFFFFFFFFFFFFFFFFFFFFFFFFFFFFFFFF
@FS10000125:26:BPA73017-1023:1:1101:7940:1440 1:N:0:13
ATGTACTAACTTCGTCGAGTACGCTCAAAACTCTAGATCGGAAGA
+
F,::FFFFFFFFFF,FFFFFFFFFFFFFFFFFF:F:FFF:F:FF:
@FS10000125:26:BPA73017-1023:1:1101:8000:1440 1:N:0:13
TTGAAATAACTTCGTCGAGTACGCTCAATGATTCAGATCGGAAGA
+
FFFFFFFFFFFFFFFFFFFFFFFFFFFFFFFFFFFFFFFFFFFFF
@FS10000125:26:BPA73017-1023:1:1101:8170:1440 1:N:0:13
GCGCTAACTTCGTCGAGTACGCTCAAGTTGACAGATCGGAAGAGC
+
:F:FFFFFFFFFFFFFFFFFFFFFFFFFFFFFFFFFFFFFFFFFF
@FS10000125:26:BPA73017-1023:1:1101:8580:1440 1:N:0:13
TTTGAAAACTTCGTCGAGTACGCTCAACTATATAGATCGGAAGAG
+
,,FFFFFFFFFFFFFFFFF:FFFFFFFFFFFFFFFFFFFFFFFFF
@FS10000125:26:BPA73017-1023:1:1101:8680:1440 1:N:0:13
TTGCTCCAACTTCGTCGAGTACGCTCAAAATGACAGATCGGAAGA
+
FFFFFFFFFFFFFFFFFFFFFFFFFFFFFFFFFFFFFFFFFFFFF
@FS10000125:26:BPA73017-1023:1:1101:9410:1440 1:N:0:13
TTGGGTAGAACTTCGTCGAGTACGCTCAAACATGTAGATCGGAAG
+
FFFFFFFFFFFFFFFFFFFFFFFFFFFFFFFFFFFFFFFFFFFFF
@FS10000125:26:BPA73017-1023:1:1101:9570:1440 1:N:0:13
TCGGTTAACTTCGTCGAGTACGCTCAACAACCAAGATCGGAAGAG
+
,FFFFFFFFFFFFFFFFFFFFFFFFFFFFFFFFFFFFFFFFFFFF
@FS10000125:26:BPA73017-1023:1:1101:9790:1440 1:N:0:13
TCTGCAAACTTCGTCGAGTACGCTCAATCCGGGAGATCGGAAGAG
+
FFFFFFFFFFFFFFFFFFFFFFFFFFFFFFFFFFFFFFFFFFFFF
@FS10000125:26:BPA73017-1023:1:1101:9830:1440 1:N:0:13
TCGGCTAAACTTCGTCGAGTACGCTCAACATTGGAGATCGGAAGA
+
FFFFFFFFFFFFFFFFFFFFFFFFFFFFFFFFFFFFFFFFFFFFF
@FS10000125:26:BPA73017-1023:1:1101:10010:1440 1:N:0:13
CCGGGTGGTAACTTCGTCGAGTACGCTCAACATGAAAGATCGGAA
+
FFFFFFFFFFFFFFFFFFFFFFFFFFFFFFFFFFFFFFFFFFFFF
@FS10000125:26:BPA73017-1023:1:1101:10180:1440 1:N:0:13
TTGACTGGACTTCGTCGAGTACGCTCAACCTCTGAGATCGGAAGA
+
FFFFFFFFFFFFFFFFFFFFFFFFFFFFFFFFFFFFFFFFFFFFF
@FS10000125:26:BPA73017-1023:1:1101:10660:1440 1:N:0:13
TTGGAACTTCGTCGAGTACGCTCAAAACACTAGATCGGAAGAGCA
+
FFFF,FF::FFFFFF,:FFF,,F,F,F:F::F:FF::F,:FF:FF
@FS10000125:26:BPA73017-1023:1:1101:10680:1440 1:N:0:13
TTGGTTCAACTTCGTCGAGTACGCTCAACTGTAGAGATCGGAAGA
+
FFFFFFFFFFFFFFFFFFFFFFFFFFFFFFFFFFFFFFFFFFFFF
@FS10000125:26:BPA73017-1023:1:1101:10730:1440 1:N:0:13
CGGTAGTAACTTCGTCGAGTACGCTCAAATTACTAGATCGGAAGA
+
FFFFFFFFFFFFFFFFFFFFFFFFFFFFFFFFFFFFFFFFFFFFF
@FS10000125:26:BPA73017-1023:1:1101:12260:1440 1:N:0:13
TTGCTTTAACTTCGTCGAGTACGCTCAAAGACTTAGATCGGAAGA
+
FFFFFFFFFFFFFFFFFFFFFFFFFFFFFFFFFFFFFFFFFFFFF
@FS10000125:26:BPA73017-1023:1:1101:12630:1440 1:N:0:13
TCGGGCCCAACTTCGTCGAGTACGCTCAAACGAGGAGATCGGAAG
+
FFFFFFFFFFFFFFFFFFFFFFFFFFFFFFFFFFFFFFFFFFFFF
@FS10000125:26:BPA73017-1023:1:1101:13160:1440 1:N:0:13
TTGTACTAACTTCGTCGAGTACGCTCAACCCCTGAGATCGGAAGA
+
FFFFFFF,,:FF:F,F:F,F:FFFFFFF:FF:FF,F,FF:FF,:F
@FS10000125:26:BPA73017-1023:1:1101:13290:1440 1:N:0:13
TTGGAACTTCGTCGAGTACGCTCAAGATGAGAGATCGGAAGAGCA
+
FFFFFFFFFFFFFFFFFFFFFFFFFFFFFFFFFFFFFFFFFFFFF
@FS10000125:26:BPA73017-1023:1:1101:13540:1440 1:N:0:13
TTGGAACTTCGTCGAGTACGCTCAAAACGGTAGATCGGAAGAGCA
+
FFFFFFFFFFFFFFFFFFFFFFFFFFFFFFFFFFFFFFFFFFFFF
@FS10000125:26:BPA73017-1023:1:1101:14220:1440 1:N:0:13
TTGACGCAACTTCGTCGAGTACGCTCAACGTCTGAGATCGGAAGA
+
FFFFFFFFFFFFFFFFFFFFFFFFFFFFFFFFFFFFFFFFFFFFF
@FS10000125:26:BPA73017-1023:1:1101:14780:1440 1:N:0:13
TTGCAAAAACTTCGTCGAGTACGCTCAAGCATTGAGATCGGAAGA
+
FFFFFFFFFFFFFFFFFFFFFFFFFFFFFFFFFFFFFFFFFFFFF
@FS10000125:26:BPA73017-1023:1:1101:14840:1440 1:N:0:13
GGGTAGCATCTTCGTCGAGTACGCTCAATGAATTAGATCGGAAGA
+
FFFFFFFFFFFFFFFFFFFFFFFFFFFFFFFFFFFFFFFFFFFFF
@FS10000125:26:BPA73017-1023:1:1101:14850:1440 1:N:0:13
GCGCAAACTTCGTCGAGTACGCTCAATATTATAGATCGGAAGAGC
+
FFFFFFFFFFFFFFF:FFFFFFFFFFFFFFFFFFFFFFFFFFFFF
@FS10000125:26:BPA73017-1023:1:1101:15210:1440 1:N:0:13
TCGACGCAACTTCGTCGAGTACGCTCAAGATATTAGATCGGAAGA
+
FFFFFFFF,FF:FFFF:FFF:FFFFFFFFFFFFFF:F:FFFFF:F
@FS10000125:26:BPA73017-1023:1:1101:16020:1440 1:N:0:13
TTGACTGGACTTCGTCGAGTACGCTCAATGATAAAGATCGGAAGA
+
FFFFFFFFFFFFFFFFFFFFFFFFFFFFFFFFFFFFFFFFFFFFF
@FS10000125:26:BPA73017-1023:1:1101:1730:1450 1:N:0:13
TTTTGAACTTCGTCGAGTACGCTCAAATAACAAGATCGGAAGAGC
+
:FFFFFFFFFFFFFFFFFFFFFFFFFFFFFFFFFFFFFFFFFFFF
@FS10000125:26:BPA73017-1023:1:1101:2000:1450 1:N:0:13
AAGGATATAACTTCGTCGAGTACGCTCAAAGTTAGAGATCGGAAG
+
FFFFF:FFFFFFFFFFFFFFFFFFFFFFFFFFFFFFFFFFFFFFF
@FS10000125:26:BPA73017-1023:1:1101:2030:1450 1:N:0:13
CTGGATTCAACTTCGTCGAGTACGCTCAAGCTTAAAGATCGGAAG
+
FFFFFFFFFFFFFFFFFFFFFFFFFFFFFFFFFFFFFFFFFFFFF
@FS10000125:26:BPA73017-1023:1:1101:2340:1450 1:N:0:13
ACGGATGGAACTTCGTCGAGTACGCTCAAAAAGGAAGATCGGAAG
+
FFFF,FF:FFFFFFFFFFFFFFFFFFFFFFFF:FFFFFFFFFFFF
@FS10000125:26:BPA73017-1023:1:1101:2500:1450 1:N:0:13
CCGCCATCTTCGTCGAGTACGCTCAATTTAATAGATCGGAAGAGC
+
FFFFFFFFFFFFFFFFFFFFFFFFFFFFFFFFFFFFFFFFFFFFF
@FS10000125:26:BPA73017-1023:1:1101:2600:1450 1:N:0:13
TTGACTGGACTTCGTCGAGTACGCTCAATACCAGAGATCGGAAGA
+
FF,FFFF:FF,,F:::FFF,FFFF:FF:FFFFFFFF,:F:FFFF,
@FS10000125:26:BPA73017-1023:1:1101:3440:1450 1:N:0:13
CCGGAAGGAACTTCGTCGAGTACGCTCAATTAAACAGATCGGAAG
+
FFFFFFFFFFFFFFFFFFFFFFFFFFFFFFFFFFFFFFFFFFFFF
@FS10000125:26:BPA73017-1023:1:1101:4220:1450 1:N:0:13
GTGCATGAACTTCTCGTCGAGTACGCTCAATCCGGTAGATCGGAA
+
,,FFFFFFFF:FF:FFFFFFFFFFFFFFFFFFFFFFFFF::F:FF
@FS10000125:26:BPA73017-1023:1:1101:4290:1450 1:N:0:13
CAGGGTCAACTTCGTCGAGTACGCTCAAGGAAACAGATCGGAAGA
+
FFFFFFFFFFFFFFFFFFF:FFFFFFFFFFFFFFFFFFFFFFF:F
@FS10000125:26:BPA73017-1023:1:1101:4420:1450 1:N:0:13
TTGCAGCAACTTCGTCGAGTACGCTCAAAATTGCAGATCGGAAGA
+
FFFFFFFFFFFFFFFFFFFFFFFFFFFFFFFFFFFFFFFFFFFFF
@FS10000125:26:BPA73017-1023:1:1101:4470:1450 1:N:0:13
TTGGTGAAACTTCGTCGAGTACGCTCAACTAATTAGATCGGAAGA
+
,:FFFF::::F:FF:F:,F:FF:FFF:,FFFFFF:FFF::,FFFF
@FS10000125:26:BPA73017-1023:1:1101:5260:1450 1:N:0:13
CCCGGCATGAACTTCGTCGAGTACGCTCAAGATTAAAGATCGGAA
+
FFFFFFFFFFFFFFFFFFFFFFFFFFFFFFFFFFFFFFFFFFFFF
@FS10000125:26:BPA73017-1023:1:1101:5290:1450 1:N:0:13
TGGTTCCAACTTCGTCGAGTACGCTCAAGCCGGAAGATCGGAAGA
+
FFFFFFFFFFFFFFFFFFFFFFFFFFFFFFFFFFFFFFFFFFFFF
@FS10000125:26:BPA73017-1023:1:1101:5540:1450 1:N:0:13
GTGCCTTCGTCGAGTACGCTCAAAACATGAGATCGGAAGAGCACA
+
FFFFFFFFFFFFFFFFFFFFFFFFFFFFFFFFFFFFFFFFFFFFF
@FS10000125:26:BPA73017-1023:1:1101:5680:1450 1:N:0:13
TTGGTAAACCTTCGTCGAGTACGCTCAAGATGGTAGATCGGAAGA
+
FFFFFFFFFFFFFFFFFFFFFFFFFFFFFFFFFFFFFFFFFFFFF
@FS10000125:26:BPA73017-1023:1:1101:5920:1450 1:N:0:13
GCGGCGCACCTTCGTCGAGTACGCTCAAGATCAAAGATCGGAAGA
+
FFFFFFFFFFFFFFFFFFFFFFFFFFFFFFFFFFFFFFFFFFFFF
@FS10000125:26:BPA73017-1023:1:1101:6000:1450 1:N:0:13
TTGGCAGAACTTCGTCGAGTACGCTCAAACTATTAGATCGGAAGA
+
FFFFFFFFFFFFFFFFFFFFFFFFFFFFFFFFFFFFFFFFFFFFF
@FS10000125:26:BPA73017-1023:1:1101:6370:1450 1:N:0:13
TTGCCAAAACTTCGTCGAGTACGCTCAAGTAGTTAGATCGGAAGA
+
,FFF,,FFFFFFFFFFFFFFFFFFFFFFF,F,F:FFFFFFFFFFF
@FS10000125:26:BPA73017-1023:1:1101:7610:1450 1:N:0:13
TTGTAGCAATTTCGTCGAGTACGCTCAATAGACAAGATCGGAAGA
+
FFFFFFFFFFFFFFFFFFFFFFFFFFFFFFFFFFFFFFFFFFFFF
@FS10000125:26:BPA73017-1023:1:1101:8570:1450 1:N:0:13
TTGCCATAACTTCGTCGAGTACGCTCAAATGCATAGATCGGAAGA
+
:FFFFFFFFFFFFFFFFFFFFFFFFFFFFFFFFFFFFFFFFFFFF
@FS10000125:26:BPA73017-1023:1:1101:8840:1450 1:N:0:13
TCGCTGGAATTTCGTCGAGTACGCTCAACTTTACAGATCGGAAGA
+
FFFFFFFFFFFFFFFFFFFFFFFFFFFFFFFFFFFFFFFFFFFFF
@FS10000125:26:BPA73017-1023:1:1101:9530:1450 1:N:0:13
TTGCAGTAACTTCGTCGAGTACGCTCAAGGGATAAGATCGGAAGA
+
:F:FFF:FFFF:FFFFFFF:FFFFFF:FFF:F:,FFFFFFFFFFF
@FS10000125:26:BPA73017-1023:1:1101:9750:1450 1:N:0:13
TAGACTGAACTTCGTCGAGTACGCTCAAGGGATAAGATCGGAAGA
+
FFFFFFFF:FF:FFFFFFFFFFFFFFF:FFFFFF:FFF:FFFFFF
@FS10000125:26:BPA73017-1023:1:1101:9820:1450 1:N:0:13
TCGCCATCTTCGTCGAGTACGCTCAAGCACAGAGATCGGAAGAGC
+
FFFFFFFFFFFFFFFFFFFFFFFFFFFFFFFFFFFFFFFFFFFFF
@FS10000125:26:BPA73017-1023:1:1101:9890:1450 1:N:0:13
TTGACTGGACTTCGTCGAGTACGCTCAAAACTCCAGATCGGAAGA
+
FFFFFFFFFFFFFFFFFFFFFFFFFFFFFFFFFFFFFFFFFFFFF
@FS10000125:26:BPA73017-1023:1:1101:11040:1450 1:N:0:13
TTGACATAACTTCGTCGAGTACGCTCAAAAATGTAGATCGGAAGA
+
FFFFFFFFFFFFFFFFFFFFFFFFFFFFFFFFFFFFFFFFFFFFF
@FS10000125:26:BPA73017-1023:1:1101:11080:1450 1:N:0:13
TGGATTCAACTTCGTCGAGTACGCTCAAGGTTACAGATCGGAAGA
+
FFFFFFFFFFFFFFFFFFFFFFFFFFFFFFFFFFFFFFFFFFFFF
@FS10000125:26:BPA73017-1023:1:1101:11260:1450 1:N:0:13
TTGAGCAAACTTCGTCGAGTACGCTCAAAGGTCCAGATCGGAAGA
+
FFFFFFFFFFFFFFFFFFFFFFFFFFFFFFFFFFFFFFFFFFFFF
@FS10000125:26:BPA73017-1023:1:1101:11720:1450 1:N:0:13
TTGGGTCAACTTCGTCGAGTACGCTCAACAGTTTAGATCGGAAGA
+
FFFFFFFFFFFFFFFFFFFFFFFFFFFFFFFFFFFFFFFFFFFFF
@FS10000125:26:BPA73017-1023:1:1101:11950:1450 1:N:0:13
GCGGCATAACCTCGTCGAGTACGCTCAATGTATTAGATCGGAAGA
+
FFFFFFFFFFFFFFFFFFFFFFFFFFFFFFFFFFFFFFFFFFFFF
@FS10000125:26:BPA73017-1023:1:1101:13040:1450 1:N:0:13
TCTTCGTCGAGTACGCTCAAAAAGATAGATCGGAAGAGCACACGT
+
FFFFFFFFFFFFFFFFFFFFFFFFFFFFFFFFFFFFFFFFFFFFF
@FS10000125:26:BPA73017-1023:1:1101:13190:1450 1:N:0:13
TTGGTCAAACTTCGTCGAGTACGCTCAAGATGTAAGATCGGAAGA
+
FFFFFFFFFFFFFFFFFFFFFFFFFFFFFFFFFFFFFFFFFFFFF
@FS10000125:26:BPA73017-1023:1:1101:13720:1450 1:N:0:13
TTGCATGAACTTCGTCGAGTACGCTCAAGTAAGAAGATCGGAAGA
+
FFFFFFFFFFFFFFFFFFFFFFFFFFFFFFFFFFFFFFFFFFFFF
@FS10000125:26:BPA73017-1023:1:1101:13910:1450 1:N:0:13
TTGACTGGACTTCGTCGAGTACGCTCAACCTATAAGATCGGAAGA
+
FF,F:FFFFFFFFFFFFFFFFFFFFFFFF:FFF,FFFFFFFFFFF
@FS10000125:26:BPA73017-1023:1:1101:13920:1450 1:N:0:13
TTGCTGGAACTTCGTCGAGTACGCTCAAGACATCAGATCGGAAGA
+
FFFFFFFF:FFFFFFFFFFFFFFFFFFFF:FFFFF:FFFFFFFFF
@FS10000125:26:BPA73017-1023:1:1101:14060:1450 1:N:0:13
TCTGTCAACTTCGTCGAGTACGCTCAAATAAATAGATCGGAAGAG
+
FF:FFFFFFFFFFFFFFFFFFFFFFFFFFFFFFFFFFFFFFFFFF
@FS10000125:26:BPA73017-1023:1:1101:14350:1450 1:N:0:13
TTGGTGCAACTTCGTCGAGTACGCTCAAGTGAAAAGATCGGAAGA
+
FFFFFFFFFFFFFFFFFFFFFFFFFFFFFFFFFFFFFFFFFFFFF
@FS10000125:26:BPA73017-1023:1:1101:14460:1450 1:N:0:13
TTGCAACTTCGTCGAGTATGCTCAATAGTCAAGATCGGAAGAGCA
+
FFFFFFFFFFFFFFFFFFFFFFFFFFFFFFFFFFFFFFFFFFFFF
@FS10000125:26:BPA73017-1023:1:1101:14890:1450 1:N:0:13
GCGAAAACTTCGTCGAGTACGCTCAACGTAAAAGATCGGAAGAGC
+
FFFFFFFFFFFFFFFFFFFFFFFFFFFFFFFFFFFFFFFFFFFFF
@FS10000125:26:BPA73017-1023:1:1101:15400:1450 1:N:0:13
CGGCAGAACTTCGTCGAGTACGCTCAACACACGAGATCGGAAGAG
+
FFFFFFFFFFFFFFFFFFFFFFFFFFFFFFFFFFFFFFFFFFFFF
@FS10000125:26:BPA73017-1023:1:1101:16070:1450 1:N:0:13
TTGAGTCAACTTCGTCGAGTACGCTCAATACTCGAGATCGGAAGA
+
FFFFFFFFFFFFFFFFFFFFFFFFFFFFFFFFFFFFFFFFFFFFF
@FS10000125:26:BPA73017-1023:1:1101:16400:1450 1:N:0:13
TTGTCGGAACTTCGTCGAGTACGCTCAAGAGAAAAGATCGGAAGA
+
FFFFF::FFFFFFFFFFFFFFFFFFFFFFFFF:FFFFFFFFFFFF
@FS10000125:26:BPA73017-1023:1:1101:1250:1460 1:N:0:13
TTGTGAGAACTTCGTCGAGTACGCTCAAAAATGGAGATCGGAAGA
+
FFFFFFFFFFFFFFFFFFFFFFFFFFFFFFFFFFFFFFFFFFFFF
@FS10000125:26:BPA73017-1023:1:1101:1440:1460 1:N:0:13
TGGATATAACTTCGTCGAGTACGCTCAATCGGGCAGATCGGAAGA
+
FFFFFFFFFFFFFFFFFFFFFFFFFFFFFFFFFFFFFFFFFFFFF
@FS10000125:26:BPA73017-1023:1:1101:1490:1460 1:N:0:13
TTGTGGCAACTTCGTCGAGTACGCTCAAACATTAAGATCGGAAGA
+
FFFFFFFFFFFFFFFFFFFFFFFFFFFFFFFFFFFFFFFFFFFFF
@FS10000125:26:BPA73017-1023:1:1101:1560:1460 1:N:0:13
ACGTAACTTCGTCGAGTACGCTCAAGAACCAAGATCGGAAGAGCA
+
FFFFFFFFFFFFFFFFFFFFFFFFFFFFFFFFFFFFFFFFFFFFF
@FS10000125:26:BPA73017-1023:1:1101:1780:1460 1:N:0:13
TGGCTCTAACTTCGTCGAGTACGCTCAAGACTATAGATCGGAAGA
+
:,FF:,,FFFFFFFFFFFFFFFFFFFFFFF:,FFFFFFFFFFFFF
@FS10000125:26:BPA73017-1023:1:1101:2010:1460 1:N:0:13
CCGAGAACTTCGTCGAGTACGCTCAAAGTTATAGATCGGAAGAGC
+
FFFFFFFFFFFFFFFFFFFFFFFFFFFFFFFFFFFFFFFFFFFFF
@FS10000125:26:BPA73017-1023:1:1101:2310:1460 1:N:0:13
TAGCACGAACTTCGTCGAGTACGCTCAAGATATCAGATCGGAAGA
+
FFFFFFFFFFFFFFFFFFFFFFFFFFFFFFFFFFFFFFFFFFFFF
@FS10000125:26:BPA73017-1023:1:1101:2690:1460 1:N:0:13
TCGTCTAAACTTCGTCGAGTACGCTCAATATATAAGATCGGAAGA
+
FFFFFFFFFFFFFFFFFFFFFFFFFFFFFFFFFFFFFFFFFFFFF
@FS10000125:26:BPA73017-1023:1:1101:2760:1460 1:N:0:13
TTGAATGAACTTCGTCGAGTACGCTCAAGACGGTAGATCGGAAGA
+
FFFFFFFFFFFFFFFFFFFFFFFFFFFFFFFFFFFFFFFFFFFFF
@FS10000125:26:BPA73017-1023:1:1101:3420:1460 1:N:0:13
TTGAGGAAACTTCGTCGAGTACGCTCAAAAAATCAGATCGGAAGA
+
FFFFFFFFFFFFFFFFFFFFFFFFFFFFFFFFFFFFFFFFFFFFF
@FS10000125:26:BPA73017-1023:1:1101:3620:1460 1:N:0:13
CTGGGATTAACTTCGTCGAGTACGCTCAACCTAAGAGATCGGAAG
+
FFFFFFFFFFFFFFFFFFFFFFFFFFFFFFFFFFFFFFFFFFFFF
@FS10000125:26:BPA73017-1023:1:1101:3840:1460 1:N:0:13
TCGCAAACTTCGTCGAGTACGCTCAAACATGAAGATCGGAAGAGC
+
FFFFFFFFFFFFFFFFFFFFFFFFFFFFFFFFFFFFFFFFFFFFF
@FS10000125:26:BPA73017-1023:1:1101:4790:1460 1:N:0:13
TCGAATGAACTTCGTCGAGTACGCTCAACTCGAAAGATCGGAAGA
+
FFFFFFFFFFFFFFFFFFFFFFFFFFFFFFFFFFFFFFFFFFFFF
@FS10000125:26:BPA73017-1023:1:1101:5110:1460 1:N:0:13
TTGACACAACTTCGTCGAGTACGCTCAAATCTCAAGATCGGAAGA
+
FFFFFFFFFFFFFFFFFFFFFFFFFFFFFFFFFFFFFFFFFFFFF
@FS10000125:26:BPA73017-1023:1:1101:5450:1460 1:N:0:13
GCGCAAACTTCGTCGAGTACGCTCAAGTGAAAAGATCGGAAGAGC
+
:FFFFFFFFFFFFFFFFFFFFFFFFFFFFFFFFFFFFFFFFFFFF
@FS10000125:26:BPA73017-1023:1:1101:5590:1460 1:N:0:13
TGGATGAAACTTCGTCGAGTACGCTCAAAACGTGAGATCGGAAGA
+
FFFF:FFFFFFFFFFFFFFFFFFFFFFFFFF,,FFFFFFFFFFFF
@FS10000125:26:BPA73017-1023:1:1101:5690:1460 1:N:0:13
CCGCCAACTTCGTCGAGTACGCTCAAATAGCAAGATCGGAAGAGC
+
FFFFFFFFFFFFFFFFFFFFFFFFFFFFFFFFFFFFFFFFFFFFF
@FS10000125:26:BPA73017-1023:1:1101:6840:1460 1:N:0:13
CCGGGGAACAACTTCGTCGAGTACGCTCAAATTAAAAGATCGGAA
+
FFFFFFFFFFFFFFFFFFFFFFFFFFFFFFFFFFFFFFFFFFFFF
@FS10000125:26:BPA73017-1023:1:1101:6910:1460 1:N:0:13
GAGGGCTCAACTTCGTCGAGTACGCTCAATGATCGAGATCGGAAG
+
FFFFFFFFFFFFFFFFFFFFFFFFFFFFFFFFFFFFFFFFFFFFF
@FS10000125:26:BPA73017-1023:1:1101:7140:1460 1:N:0:13
TTGACATAACTTCGTCGAGTACGCTCAAGCCTGAAGATCGGAAGA
+
FFFFFFFFFFFFFFFFFFFFFFFFFFFFFFFFFFFFFFFFFFFFF
@FS10000125:26:BPA73017-1023:1:1101:7390:1460 1:N:0:13
TCGCTATAACTTCGTCGAGTACGCTCAATGCCTCAGATCGGAAGA
+
FFFFFFFFFFFFFFFFFFFFFFFFFFFFFFFFFFFFFFFFFFFFF
@FS10000125:26:BPA73017-1023:1:1101:7770:1460 1:N:0:13
TAGGACCAACTTCGTCGAGTACGCTCAAAATCGAAGATCGGAAGA
+
FFFFFFFFFFFFFFFFFFFFFFFFFFFFFFFFFFFFFFFFFFFFF
@FS10000125:26:BPA73017-1023:1:1101:8440:1460 1:N:0:13
TTGGTAAAACTTCGTCGAGTACGCTCAAAGCGGGAGATCGGAAGA
+
FFFFFFFFFFFFFFFFFFFFFFFFFFFFFFFFFFFFFFFFFFFFF
@FS10000125:26:BPA73017-1023:1:1101:8550:1460 1:N:0:13
TTGACTGGACTTCGTCGAGTACGCTCAATCGAGTAGATCGGAAGA
+
FFFFFFFFFFFFFFFFFFFFFFFFFFFFFFFFFFFFFFFFFFFFF
@FS10000125:26:BPA73017-1023:1:1101:8880:1460 1:N:0:13
TCGGCCTAACTTCGTCGAGTACGCTCAAGGTTGGAGATCGGAAGA
+
FFFFFFFFFFFFFFFFFFFFFFFFFFFFFFFFFFFFFFFFFFFFF
@FS10000125:26:BPA73017-1023:1:1101:9210:1460 1:N:0:13
TTGACTGGACTTCGTCGAGTACGCTCAATACGAAAGATCGGAAGA
+
FFFFFFFFFFFFFFFFFFFFFFFFFFFFFFFFFFFFFFFFFFFFF
@FS10000125:26:BPA73017-1023:1:1101:9380:1460 1:N:0:13
TTGAGGCAACTTCGTCGAGTACGCTCAATATGACAGATCGGAAGA
+
FFFFFFFFFFFFFFFFFFFFFFFFFFFFFFFFFFFFFFFFFFFFF
@FS10000125:26:BPA73017-1023:1:1101:10590:1460 1:N:0:13
TTCTGTGAACTTCGTCGAGTACGCTCAAGGACATTAGATCGGAAG
+
FFFFFFFFFFFFFFFFFFFFFFFFFFFFFFFFFFFFFFFFFFFFF
@FS10000125:26:BPA73017-1023:1:1101:10740:1460 1:N:0:13
GGGGTGTGAACTTCGTCGAGTACGCTCAACTAGAAAGATCGGAAG
+
FFFFFFFFFFFFFFFFFFFFFFFFFFFFFFFFFFFFFFFFFFFFF
@FS10000125:26:BPA73017-1023:1:1101:11510:1460 1:N:0:13
TTGACTGGACTTCGTCGAGTACGCTCAATTTATGAGATCGGAAGA
+
FF:FFFFFFFFFFFFFFFFFFFFFFFFFFFFFFFFFFFFFFFFFF
@FS10000125:26:BPA73017-1023:1:1101:12100:1460 1:N:0:13
TTGGGCAACTTCGTCGAGTACGCTCAATTAGTGAGATCGGAAGAG
+
FFFFFFFFFFFFFFFFFFFFFFFFFFFFFFFFFFFFFFFFFFFFF
@FS10000125:26:BPA73017-1023:1:1101:12300:1460 1:N:0:13
TTGCCTCAACTTCGTCGAGTACGCTCAAAACAGGAGATCGGAAGA
+
FFFFFFFFFFFFFFFFFFFFFFFFFFFFFFFFFFFFFFFFFFFFF
@FS10000125:26:BPA73017-1023:1:1101:13380:1460 1:N:0:13
GCGTCAACTTCGTCGAGTACGCTCAATACCAAAGATCGGAAGAGC
+
FFFFFFFFFFFFFFFFFFFFFFFFFFFFFFFFFFFFFFFFFFFFF
@FS10000125:26:BPA73017-1023:1:1101:15490:1460 1:N:0:13
TTGACTGGACTTCGTCGAGTACGCTCAACCTGACAGATCGGAAGA
+
FFFFFFFFFFFFFFFFFFFFFFFFFFFFFFFFFFFFFFFFFFFFF
@FS10000125:26:BPA73017-1023:1:1101:15650:1460 1:N:0:13
TTGCAACAACTTCGTCGAGTACGCTCAATGGCCTAGATCGGAAGA
+
FFFFFFFFFFFFFFFFFFFFFFFFFFFFFFFFFFFFFFFFFFFFF
@FS10000125:26:BPA73017-1023:1:1101:15680:1460 1:N:0:13
TCGATAGAACTTCGTCGAGTACGCTCAATTTAACAGATCGGAAGA
+
FFFFFFFFFFFFFFFFFFFFFFFFFFFFFFFFFFFFFFFFFFFFF
@FS10000125:26:BPA73017-1023:1:1101:15750:1460 1:N:0:13
GGGTTAAACTTCGTCGAGTACGCTCAATTGGTCAGATCGGAAGAG
+
:FFFFFFFFFFFFFFFFFFFFFFFF:,FFFFFFFFFFFFFFFFFF
@FS10000125:26:BPA73017-1023:1:1101:15780:1460 1:N:0:13
TTGAGTCAACTTCGTCGAGTACGCTCAAAGTTTAAGATCGGAAGA
+
:FFFFFFFFFFFFFFFFFFFFFFFFFFFFFFFFFFFFFFFFFFFF
@FS10000125:26:BPA73017-1023:1:1101:1520:1470 1:N:0:13
TCGAAGTGACTTCGTCGAGTACGCTCAAGGTAATAGATCGGAAGA
+
FFFFFFFFFFFFFFFFFFFFFFFFFFFFFFFFFFFFFFFFFFFFF
@FS10000125:26:BPA73017-1023:1:1101:1880:1470 1:N:0:13
GCGGTGGAACTTCGTCGAGTACGCTCAAACCTGTAGATCGGAAGA
+
FFFFFFFFFFFFFFFFFFFFFFFFFFFFFFFFFFFFFFFFFFFFF
@FS10000125:26:BPA73017-1023:1:1101:2250:1470 1:N:0:13
GGGCGAAATTTCGTCGAGTACGCTCAAACTAGGAGATCGGAAGAG
+
FFFFFFFFFFFFFFFFFFFFFFFFFFFFFFFFFFFFFFFFFFFFF
@FS10000125:26:BPA73017-1023:1:1101:2300:1470 1:N:0:13
TCTCTCAACTTCGTCGAGTACGCTCAAGATACTAGATCGGAAGAG
+
:FFFFFFFFFFFFFFFFFFFFFFFFFFFFFFFFF:FFFFFFFFFF
@FS10000125:26:BPA73017-1023:1:1101:3370:1470 1:N:0:13
TTGAAAGTACTTCGTCGAGTACGCTCAACGTTGAAGATCGGAAGA
+
FFFFFFFFFFFFFFFFFFFFFFFFFFFFFFFFFFFFFFFFFFFFF
@FS10000125:26:BPA73017-1023:1:1101:3390:1470 1:N:0:13
GCGGCCTAACTTCGTCGAGTACGCTCAACACGGGAGATCGGAAGA
+
FFFFFFFFFFFFFFFFFFFFFFFFFFFFFFFFF,FFFFFFFFFFF
@FS10000125:26:BPA73017-1023:1:1101:4680:1470 1:N:0:13
TTGGAAAAACTTCGTCGAGTACGCTCAAAGCAATAGATCGGAAGA
+
FFFFFFFFFFFFFFFFFFFFFFFFFFFFFFFFFFFFFFFFFFFFF
@FS10000125:26:BPA73017-1023:1:1101:4720:1470 1:N:0:13
TTGCAACTTCGTCGAGTACGCTCAACATTTAAGATCGGAAGAGCA
+
FFFFFFFFFFFFFFFFFFFFFFFFFFFFFFFFFFFFFFFFFFFFF
@FS10000125:26:BPA73017-1023:1:1101:5280:1470 1:N:0:13
TCGGACTAACTTCGTCGAGTACGCTCAATAATAGAGATCGGAAGA
+
FFFFFFFF:FFFFFFFFFFFFFFFFFFFFF,FFFFFF:FFFFFFF
@FS10000125:26:BPA73017-1023:1:1101:5500:1470 1:N:0:13
TCTCGCAACTTCGTCGAGTACGCTCAATCGTTTAGATCGGAAGAG
+
FFFFFFFFFFFFFFFFFFFFFFFFFFFFFFFFFFFFFFFFFFFFF
@FS10000125:26:BPA73017-1023:1:1101:5700:1470 1:N:0:13
GTGGTACAACTTCGTCGAGTACGCTCAATTCAAGAGATCGGAAGA
+
FFFFFFFFFFFFFFFFFFFFFFFFFFFFFFFFFFFFFFFFFFFFF
@FS10000125:26:BPA73017-1023:1:1101:5800:1470 1:N:0:13
TCGCGATAACTTCGTCGAGTACGCTCAATGAGTAAGATCGGAAGA
+
FFFFFFFFFFFFFFFFFFFFFFFFFFFFFFFFFFFFFFFFFFFFF
@FS10000125:26:BPA73017-1023:1:1101:6210:1470 1:N:0:13
TTGATTAAACTTCGTCGAGTACGCTCAACTATCAAGATCGGAAGA
+
FFFF:FFFFFF:FFFFFFFFFFFFFFF:FFF:FFFFFFFFFFFFF
@FS10000125:26:BPA73017-1023:1:1101:6220:1470 1:N:0:13
TTGACTGGACTTCGTCGAGTACGCTCAACTAGAAAGATCGGAAGA
+
FFFFFFFFFFFFFFFFFFFFFFFFFFFFFFFFFFFFFFFFFFFFF
@FS10000125:26:BPA73017-1023:1:1101:6580:1470 1:N:0:13
CTGTTGTAACTTCGTCGAGTACGCTCAACACGTGAGATCGGAAGA
+
FFFFFFFFFFFFFFFFFFFFFFFFFFFFFFFFFFFFFFFFFFFFF
@FS10000125:26:BPA73017-1023:1:1101:6650:1470 1:N:0:13
TTTGGCCCAACTTCGTCGAGTACGCTCAAAGGGGAAGATCGGAAG
+
FFFFFFFFFFFFFFFFFFFFFFFFFFFFFFFFFFFFFFFFFFFFF
@FS10000125:26:BPA73017-1023:1:1101:6900:1470 1:N:0:13
CCGAACTAACTTCGTCCTTGTACGCTCAATTTAGCAGATCGGAAG
+
,:F,:FFFFFFFFFFFF,:FF:F:FF:F,FFF:,:FFF,FF:FF:
@FS10000125:26:BPA73017-1023:1:1101:7020:1470 1:N:0:13
GCGCCAACTTCGTCGAGTACGCTCAAAGATGGAGATCGGAAGAGC
+
FFFFFFFFFFFFFFFFFFFFFFFFFFFFFFFFFFFFFFFFFFFFF
@FS10000125:26:BPA73017-1023:1:1101:7690:1470 1:N:0:13
GCGCGCCTTCGTCGAGTACGCTCAAGTAATAAGATCGGAAGAGCA
+
FFFFFFFFFFFFFFFFFFFFFFFFFFFFFFFFFFFFFFFFFFFFF
@FS10000125:26:BPA73017-1023:1:1101:8060:1470 1:N:0:13
TCAAGGAACTTCGTCGAGTACGCTCAAGTTGTCAGATCGGAAGAG
+
FFFFFFFFFFFFFFFFFFFFFFFFFFFFFFFFFFFFFFFFFFFFF
@FS10000125:26:BPA73017-1023:1:1101:8270:1470 1:N:0:13
TTGACGTAACTTCGTCGAGTACGCTCAATTTGATAGATCGGAAGA
+
FFFFFFFFFFFFFFFFFFFFFFFFFFFFFFFFFFFFFFFFFFFFF
@FS10000125:26:BPA73017-1023:1:1101:8490:1470 1:N:0:13
GCGACGTAACTTCGTCGAGTACGCTCAAACGTTAAGATCGGAAGA
+
FFFFFFFFFFFFFFFFFFFFFFFFFFFFFFFFFFFFFFFFFFFFF
@FS10000125:26:BPA73017-1023:1:1101:8810:1470 1:N:0:13
ACGAAGTTCAACCCCGGGGAAAACTTCGTCGAGTACGCTCAACTA
+
FFFFFFFFFFFFFFFFFFFFFFFFFFFFFFFFFFFFFFFFFFFFF
@FS10000125:26:BPA73017-1023:1:1101:9230:1470 1:N:0:13
TTGCTCGAATTTCGTCGAGTACGCTCAATAGTTCAGATCGGAAGA
+
FFFFFFFFFFFFFFFFFFFFFFFFFFFFFFFFFFFFFFFFFFFFF
@FS10000125:26:BPA73017-1023:1:1101:9990:1470 1:N:0:13
TTGACTGGACTTCGTCGAGTACGCTCAAACACTAAGATCGGAAGA
+
FFFFFFFFFFFFFFFFFFFFFFFFFFFFFFFFFFFFFFFFFFFFF
@FS10000125:26:BPA73017-1023:1:1101:10140:1470 1:N:0:13
TTGGATGAACTTCGTCGAGTACGCTCAAGGGTAAAGATCGGAAGA
+
F:,FFFFFFFFFFFFFFFFFFFFFFFFFFFFFFF:FFFFFFFFFF
@FS10000125:26:BPA73017-1023:1:1101:10200:1470 1:N:0:13
TGTCAGAACTTCGTCGAGTACGCTCAAATTATAAGATCGGAAGAG
+
FFFFFFFFFFFFFFFFFFFFFFFFFFFFFFFFFFFFFFFFFFFFF
@FS10000125:26:BPA73017-1023:1:1101:10370:1470 1:N:0:13
TCGGAGCCAACTTCGTCGAGTACGCTCAAGAATAAAGATCGGAAG
+
FFFFFFFFFFFFFFFFFFFFFFFFFFFFFFFFFFFFFFFFFFFFF
@FS10000125:26:BPA73017-1023:1:1101:10860:1470 1:N:0:13
TTGGTGGAACTTCGTCGAGTACGCTCAATTGTTCAGATCGGAAGA
+
FFFFFFFFFFFFFFFFFFFFFFFFFFFFFFFFFFFFFFFFFFFFF
@FS10000125:26:BPA73017-1023:1:1101:11020:1470 1:N:0:13
TGGCTTAACTTCGTCGAGTACGCTCAAACTATAAGATCGGAAGAG
+
FFFFFFFFFFFFFFFFFFFFFFFFFFFFFFFFFFFFFFFFFFFFF
@FS10000125:26:BPA73017-1023:1:1101:11540:1470 1:N:0:13
TTGGGAAAAACTTCGTCGAGTACGCTCAAGACCTGAGATCGGAAG
+
FFFFFFFFFFFFFFFFFFFFFFFFFFFFFFFFFFFFFFFFFFFFF
@FS10000125:26:BPA73017-1023:1:1101:11630:1470 1:N:0:13
CTGGGGCAAACTTCGTCGAGTACGCTCAAGTTAAGAGATCGGAAG
+
FFFFFFFFFFFFFFFFFFFFFFFFFFFFFFFFFFFFFFFFFFFFF
@FS10000125:26:BPA73017-1023:1:1101:11790:1470 1:N:0:13
TCGTGACAACTTCGTCGAGTACGCTCAACGGAGTAGATCGGAAGA
+
FFFFFFFFFFFFFFFFFFFFFFFFFFFFFFFFFFFFFFFFFFFFF
@FS10000125:26:BPA73017-1023:1:1101:11800:1470 1:N:0:13
TTGCAGCAGCAGAAAACTTCGTCGAGTACGCTCAACTAGTCAGAT
+
FFFFFFFFFFFFFFFFFFFFFFFFFFFFFFFFFFFFFFFFFFFFF
@FS10000125:26:BPA73017-1023:1:1101:12070:1470 1:N:0:13
TCGATTAAACTTCGTCGAGTACGCTCAAAAAATAAGATCGGAAGA
+
:FFFFF:FFFFFFFFFFFFFFFFFFFFFFFFFFFFFFFFFFFFFF
@FS10000125:26:BPA73017-1023:1:1101:12980:1470 1:N:0:13
TTGTCGTAACTTCGTCGAGTACGCTCAAGGGAGTAGATCGGAAGA
+
FFFFFFFFFFFFFFFFFFFFFFFFFFFFFFFFFFFFFFFFFFFFF
@FS10000125:26:BPA73017-1023:1:1101:15100:1470 1:N:0:13
CAGGCCTTAACTTCGTCGAGTACGCTCAAGATAAGAGATCGGAAG
+
FFFFFFFFFFF:FFFFFFFFFFFFFFFFFFFFFFFFFFFFFFFFF
@FS10000125:26:BPA73017-1023:1:1101:15450:1470 1:N:0:13
TTGTCCGAACTTCGTCGAGTACGCTCAATATCTAAGATCGGAAGA
+
FFFFFFFFFFFFFFFFFFFFFFFFFFFFFFFFFFFFFFFFFFFFF
@FS10000125:26:BPA73017-1023:1:1101:15710:1470 1:N:0:13
TTGTGGTAACTTCGTCGAGTACGCTCAAGTCGGCAGATCGGAAGA
+
FFFFFFFFFFFFFFFFFFFFFFFFFFFFFFFFFFFFFFFFFFFFF
@FS10000125:26:BPA73017-1023:1:1101:15950:1470 1:N:0:13
ACGGGCGCAACTTCGTCGAGTACGCTCAATTTGAAAGATCGGAAG
+
FFFFFFFFFFFFFFFFFFFFFFFFFFFFFFFFFFFFFFFFFFFFF
@FS10000125:26:BPA73017-1023:1:1101:16380:1470 1:N:0:13
TGGGCTGACCTTCGTCGAGTACGCTCAACTAACCAGATCGGAAGA
+
FFFFFFFFFFFFFFFFFFFFFFFFFFFFFFFFFFFFFFFFFFFFF
@FS10000125:26:BPA73017-1023:1:1101:1270:1480 1:N:0:13
TTGCACGAACTTCGTCGAGTACGCTCAATCGTACAGATCGGAAGA
+
FFFFFFFFFFFFFFFFFFFFFFFFFFFFFFFFFFFFFFFFFFFFF
@FS10000125:26:BPA73017-1023:1:1101:1290:1480 1:N:0:13
CCGATGTGACTTCGTCGAGTACGCTCAGTGGAAAAGATCGGAAGA
+
FFFFFFF::FF:FF:F:FF:,FFFF:F,FF:FFFFFF:FF:FF:F
@FS10000125:26:BPA73017-1023:1:1101:1670:1480 1:N:0:13
TCGGTCCATCTTCGTCGAGTACGCTCAATCGTTAAGATCGGAAGA
+
FFFFFFFFFFFFFFFFFFFFFFFFFFFFFFFFFFFFFFFFFFFFF
@FS10000125:26:BPA73017-1023:1:1101:2590:1480 1:N:0:13
CCGGTGTCAACTTCGTCGAGTACGCTCAAGAAAAGAGATCGGAAG
+
FFFFFFFFFFFFFFFFFFFFFFFFFFFFFFFFFFFFFFFFFFFFF
@FS10000125:26:BPA73017-1023:1:1101:2600:1480 1:N:0:13
TGGTGCCAACTTCGTCGAGTACGCTCAAGATTTAAGATCGGAAGA
+
FFFFFFFFFFFFFFFFFFFFFFFFFFFFFFFFFFFFFFFFFFFFF
@FS10000125:26:BPA73017-1023:1:1101:2720:1480 1:N:0:13
TTGCATCAACTTCGTCGAGTACGCTCAATTATGCAGATCGGAAGA
+
FFFFFFFFFFFFFFFFFFFFFFFFFFFFFFFFFFFFFFFFFFFFF
@FS10000125:26:BPA73017-1023:1:1101:2900:1480 1:N:0:13
CCGCTGGAACTTCGTCGAGTACGCTCAAATTGCCAGATCGGAAGA
+
FFFFFFFFFFFFFFFFFFFFFFFFFFFFFFFFFFFFFFFFFFFFF
@FS10000125:26:BPA73017-1023:1:1101:3270:1480 1:N:0:13
TTGTGCCAACTTCGTCGAGTACGCTCAAATTAGAAGATCGGAAGA
+
FFFFFFFFFFFFFFFFFFFFFFFFFFFFFFFFFFFFFFFFFFFFF
@FS10000125:26:BPA73017-1023:1:1101:4160:1480 1:N:0:13
GCCAACTTCGTCGAGTACGCTCAAAATTTAAGATCGGAAGAGCAC
+
,FFFFF:FFFFF:F::FFF:FFFFFFFFFFF:F,FFFFFF,FFFF
@FS10000125:26:BPA73017-1023:1:1101:4600:1480 1:N:0:13
TTCCTTCAACTTCGTCGAGTACGCTCAACACATTAGATCGGAAGA
+
FFF:FFFFFFFFFFFFFFFFFFFFFFFFFF,F,:FFFFFFFFFFF
@FS10000125:26:BPA73017-1023:1:1101:5930:1480 1:N:0:13
TCAAACTTCGTCGAGTACGCTCAATGGTAGAGATCGGAAGAGCAC
+
FFFFFFFFFFFFFFFFFFFFFFFFFFFFFFFFFFFFFFFFFFFFF
@FS10000125:26:BPA73017-1023:1:1101:6120:1480 1:N:0:13
TTGTGTGAACTTCGTCGAGTACGCTCAAACATTTAGATCGGAAGA
+
FFFFFFFFFFFFFFFFFFFFFFFFFFFFFFFFFFFFFFFFFFFFF
@FS10000125:26:BPA73017-1023:1:1101:7290:1480 1:N:0:13
CCGTTGGAACTTCGTCGAGTACGCTCAATTTAACAGATCGGAAGA
+
FFFFFFFFFFFFFFFFFFFFFFFFFFFFFFFFFFFFFFFFFFFFF
@FS10000125:26:BPA73017-1023:1:1101:7890:1480 1:N:0:13
GCGGTGTTAACTTCGTCGAGTACGCTCAATGTACAAGATCGGAAG
+
FFFFFFFFFFFFFFFFFFFFFFFFFFFFFFFFFFFFFFFFFFFFF
@FS10000125:26:BPA73017-1023:1:1101:7990:1480 1:N:0:13
TTCCACAAACTTCGTCGAGTACGCTCAATACAACAGATCGGAAGA
+
FFFFFFFFFFFFFFFFFFFFFFFFFFFFFFFFFFFFFFFFFFFFF
@FS10000125:26:BPA73017-1023:1:1101:8010:1480 1:N:0:13
TTCCACAAACTTCGTCGAGTACGCTCAATACAACAGATCGGAAGA
+
FFFFFFFFFFFFFFFFFFFFFFFFFFFFFFFFFFFFFFFFFFFFF
@FS10000125:26:BPA73017-1023:1:1101:8350:1480 1:N:0:13
TTGACTGGACTTCGTCGAGTACGCTCAACCGAGGAGATCGGAAGA
+
FFFFFFFFFFFFFFFFFFFFFFFFFFFFFFFFFFFFFFFFFFFFF
@FS10000125:26:BPA73017-1023:1:1101:8470:1480 1:N:0:13
TTGACTAAACTTCGTCGAGTACGCTCAAATGTCGAGATCGGAAGA
+
FF,FFFFFFFFFFFFFFFFFFFFFFFFFFFFFFFFFFFFFFFFFF
@FS10000125:26:BPA73017-1023:1:1101:9300:1480 1:N:0:13
TTGAACTAACTTCGTCGAGTACGCTCAACAGGAAAGATCGGAAGA
+
,,FFFF:,FF:FF:FFFF:,FFFFFFFFFFF,FFFF:FF:,FFF,
@FS10000125:26:BPA73017-1023:1:1101:9790:1480 1:N:0:13
TTGACTGGACTTCGTCGAGTACGCTCAACTTAACAGATCGGAAGA
+
FFFFFFFFFFFFFFFFFFFFFFFFFFFFF:FFFFFFFFFFFFFFF
@FS10000125:26:BPA73017-1023:1:1101:10350:1480 1:N:0:13
TTGAACTTCGTCGAGTACGCTCAAGATGGCAGATCGGAAGAGCAC
+
:F,FFFFFFFFFFFFFFFFFFFFFFFFFFFFFFFFFFFFFFFFFF
@FS10000125:26:BPA73017-1023:1:1101:10690:1480 1:N:0:13
TGGCACTAACTTCGTCGAGTACGCTCAAGAACCCAGATCGGAAGA
+
FFFFFFFFFFFFFFFFFFFFFFFFFFFFFFFFFFFFFFFFFFFFF
@FS10000125:26:BPA73017-1023:1:1101:10790:1480 1:N:0:13
TGGGAGTAACTTCGTCGAGTACGCTCAATTACATAGATCGGAAGA
+
FFFFFFFFFFFFFFFFFFFFFFFFFFFFFFFFFFFFFFFFFFFFF
@FS10000125:26:BPA73017-1023:1:1101:11110:1480 1:N:0:13
TCGGGTCAACTTCGTCGAGTACGCTCAAAGGGAAAGATCGGAAGA
+
FF,,,F,F:FFFF:FFF:FF:F:FFF:,,F,,F,F:FFFFF:,FF
@FS10000125:26:BPA73017-1023:1:1101:12030:1480 1:N:0:13
TCGACCAAACTTCGTCGAGTACGCTCAAAATTTCAGATCGGAAGA
+
FFFFFFFFFFFFFFFFFFFFFFFFFFFFFFFFFFFFFFFFFFFFF
@FS10000125:26:BPA73017-1023:1:1101:12220:1480 1:N:0:13
TTGAGCCAACTTCGTCGAGTACGCTCAAGGCTAAAGATCGGAAGA
+
FFFFFFFFFFFFFFFFFFFFFFFFFFFFFFFFFFFFFFFFFFFFF
@FS10000125:26:BPA73017-1023:1:1101:12490:1480 1:N:0:13
TTGGCACAACTTCGTCGAGTACGCTCAATTTTGGAGATCGGAAGA
+
FFFFFFFFFFFFFFFFFFFFFFFFFFFFFFFFFFFFFFFFFFFFF
@FS10000125:26:BPA73017-1023:1:1101:12940:1480 1:N:0:13
CAGGGCATAACTTCGTCGAGTACGCTCAAGAGAATAGATCGGAAG
+
FFFFFFFFFFFFFFFFFFFFFFFFFFFFFFFFFFFFFFFFFFFFF
@FS10000125:26:BPA73017-1023:1:1101:13460:1480 1:N:0:13
TTGCTATAACTTCGTCGAGTACGCTCAATATTATAGATCGGAAGA
+
:FFFFFFFFFFFFFFFFFFFFFFFFFFFFFFFFFFFFFFFFFFFF
@FS10000125:26:BPA73017-1023:1:1101:13880:1480 1:N:0:13
TTCACTCAACTTCGTCGAGTACGCTCAATTGCAAAGATCGGAAGA
+
FFFFFFFFFFFFFFFFFFFFFFFFFFFFFFFFFFFFFFFFFFFFF
@FS10000125:26:BPA73017-1023:1:1101:13970:1480 1:N:0:13
GAGGGAATAACTTCGTCGAGTACGCTCAAACGTCGAGATCGGAAG
+
FFFFFFFFFFFFFFFFFFFFFFFFFFFFFFFFFFFFFFFFFFFFF
@FS10000125:26:BPA73017-1023:1:1101:15510:1480 1:N:0:13
CCGGCACAAACTTCGTCGAGTACGCTCAAGTACAAAGATCGGAAG
+
FFFFFFFFFFFFFFFFFFFFFFFFFFFFFFFFFFFFFFFFFFFFF
@FS10000125:26:BPA73017-1023:1:1101:2110:1490 1:N:0:13
CAGAATCAACTTCGTCGAGTACGCTCAATATGTGAGATCGGAAGA
+
FFFFFFFFFFFFFFFFFFFFFFFFFFFFFFFFFFFFFFFFFFFFF
@FS10000125:26:BPA73017-1023:1:1101:2200:1490 1:N:0:13
CCGGATATAACTTCGTCGAGTACGCTCAAATCACAAGATCGGAAG
+
FFFFFFFFFFFFFFFFFFFFFFFFFFFFFFFFFFFFFFFFFFFFF
@FS10000125:26:BPA73017-1023:1:1101:2610:1490 1:N:0:13
TTGTGCTAACTTCGTCGAGTACGCTCAATCAGAAAGATCGGAAGA
+
FFFFFFFFFFFFFFFFFFFFFFFFFFFFFFFFFFFFFFFFFFFFF
@FS10000125:26:BPA73017-1023:1:1101:2920:1490 1:N:0:13
TTGACAAAACTTCGTCGAGTACGCTCAAACCCTAAGATCGGAAGA
+
FFFFFFFFFFFFFFFFFFFFFFFFFFFFFFFFFFFFFFFFFFFFF
@FS10000125:26:BPA73017-1023:1:1101:3030:1490 1:N:0:13
TTGAAAGAACTTCGTCGAGTACGCTCAATAAGGAAGATCGGAAGA
+
FFFFFFFFFFFFFFFFFFFFFFFFFFFFFFFFFFFFFFFFFFFFF
@FS10000125:26:BPA73017-1023:1:1101:3400:1490 1:N:0:13
TTTGACAGAACTTCGTCGAGTACGCTCAATAAAGGAGATCGGAAG
+
FFFFFFFFFFFFFFFFFFFFFFFFFFFFFFFFFFFFFFFFFFFFF
@FS10000125:26:BPA73017-1023:1:1101:3490:1490 1:N:0:13
TGGAGCGAACTTCGTCGAGTACGCTCAAATGATAAGATCGGAAGA
+
FFFFFFFFFFFFFFFFFFFFFFFFFFFFFFFFFFFFFFFFFFFFF
@FS10000125:26:BPA73017-1023:1:1101:3520:1490 1:N:0:13
TTGCAGAAACTTCGTCGAGTACGCTCAATTAGAAAGATCGGAAGA
+
FFFFFFFFFFFFFFFFFFFFFFFFFFFF::FFFFFFFFFFFFFFF
@FS10000125:26:BPA73017-1023:1:1101:4410:1490 1:N:0:13
GCGAAAGCTTCGTCGAGTACGCTCAAATAGGAAGATCGGAAGAGC
+
FF,FFFFFFFFFFFFFFFFFFFFFF:FFFFFFFFFFFFFF:FFFF
@FS10000125:26:BPA73017-1023:1:1101:4910:1490 1:N:0:13
GGGGAAAACTTCGTCGAGTACGCTCAAGGTAATAGATCGGAAGAG
+
:FFFFFFFFFFFFFFFFFFFFFFFFFFFFFFFFFFFFFFFFFFFF
@FS10000125:26:BPA73017-1023:1:1101:5060:1490 1:N:0:13
CCCCGGGCATAACTTCGTCGAGTACGCTCAATATGTAAGATCGGA
+
FFFFFFFFFFFFFFFFFFFFFFFFFFFFFFFFFFFFFFFFFFFFF
@FS10000125:26:BPA73017-1023:1:1101:5220:1490 1:N:0:13
TTGACTGGACTTCGTCGAGTACGCTCAATTCCTAAGATCGGAAGA
+
FFFFFFFFFFFFFFFFFFFFFFFFFFFFFFFFFFFFFFFFFFFFF
@FS10000125:26:BPA73017-1023:1:1101:5780:1490 1:N:0:13
TTGCACAAACTTCGTCGAGTACGCTCAACTTGACAGATCGGAAGA
+
F,FFFFF,FF,FF:FFFF:,FFFFF:,,FF:FFFFF::F:FFFF,
@FS10000125:26:BPA73017-1023:1:1101:6010:1490 1:N:0:13
TTGACTGGACTTCGTCGAGTACGCTCAAGTCATAAGATCGGAAGA
+
FFFFFFFFFFFFFFFFFFFFFFFFFFFFFFFFFFFFFFFFFFFFF
@FS10000125:26:BPA73017-1023:1:1101:6150:1490 1:N:0:13
TCGCAACCTTCGTCGAGTACGCTCAAATAATAAGATCGGAAGAGC
+
,F:FF:F:FFFFFFFFFFFFFFFFFFFFFFFFFFFFFFFFFFFFF
@FS10000125:26:BPA73017-1023:1:1101:6310:1490 1:N:0:13
CCGAAATAACTTCGTCGAGTACGCTCAAGGTTTAAGATCGGAAGA
+
FFFFFFFFFFFFFFFFFFFFFFFFFFFFFFFFFFFFFFFFFFFFF
@FS10000125:26:BPA73017-1023:1:1101:6860:1490 1:N:0:13
TCGGATATAACTTCGTCGAGTACGCTCAAACAGACAGATCGGAAG
+
FFFFFFFFFFFFFFFFFFFFFFFFFFFFFFFFFFFFFFFFFFFFF
@FS10000125:26:BPA73017-1023:1:1101:7200:1490 1:N:0:13
GTGAAAGCTTCGTCGAGTACGCTCAAAGCACAAGATCGGAAGAGC
+
FFFFFFFFFFFFFFFFFFFFFFFFFFFFFFFFFFFFFFFFFFFFF
@FS10000125:26:BPA73017-1023:1:1101:7410:1490 1:N:0:13
TCGAATTAACTTCGTCGAGTACGCTCAACGAATGAGATCGGAAGA
+
FFFFFFFFFFFFFFFFFFFFFFFFFFFFFFFFFFFFFFFFFFFFF
@FS10000125:26:BPA73017-1023:1:1101:7800:1490 1:N:0:13
TTGGTGGAACTTCGTCGAGTACGCTCAAGGGCAGAGATCGGAAGA
+
FFF:FFFFFFFFFFFFFFFFFFFFFFFFFFFFFFFFFFFFFFFFF
@FS10000125:26:BPA73017-1023:1:1101:7970:1490 1:N:0:13
TGGAAGGAACTTCGTCGAGTACGCTCAAATATATAGATCGGAAGA
+
FFFFFFFFFFFFFFFFFFFFFFFFFFFFFFFFFFFFFFFFFFFFF
@FS10000125:26:BPA73017-1023:1:1101:7980:1490 1:N:0:13
GGCAGTAACTTCGTCGAGTACGCTCAAAGTAAAAGATCGGAAGAG
+
FFFFFFFFFFFFFFFFFFFFFFFFFFFFFFFFFFFFFFFFFFFFF
@FS10000125:26:BPA73017-1023:1:1101:8310:1490 1:N:0:13
TTGCAGAAACTTCGTCGAGTACGCTCAATAGTTAAGATCGGAAGA
+
FFFFFFFFFFFFFFFFFFFFFFFFFFFFFFFFFFFFFFFFFFFFF
@FS10000125:26:BPA73017-1023:1:1101:9180:1490 1:N:0:13
GCGTTAACTTCGTCGAGTACGCTCAATATAATAGATCGGAAGAGC
+
FFFFFFFFFFFFFFFFFFFFFFFFFFFFFFFFFFFFFFFFFFFFF
@FS10000125:26:BPA73017-1023:1:1101:9360:1490 1:N:0:13
GCGTAAAACTTCGTCGAGTACGCTCAGACCTCAGATCGGAAGAGC
+
FFFFFFFFFFFFFFFFFFF:FFFF:F::FFFFFFFF:FFFFFFFF
@FS10000125:26:BPA73017-1023:1:1101:10240:1490 1:N:0:13
TCGCCAAAACTTCGTCGAGTACGCTCAAGCCTATAGATCGGAAGA
+
FFFFFFFFFFFFFFFFFFFFFFFFFFFFFFFFFFFFFFFFFFFFF
@FS10000125:26:BPA73017-1023:1:1101:10420:1490 1:N:0:13
GGGGGTAACAACTTCGTCGAGTACGCTCAAATACTAAGATCGGAA
+
F:FFFFFFFFFFFFFFFFFFFFFFFFFFFFFFFFFFFFFFFFFFF
@FS10000125:26:BPA73017-1023:1:1101:10750:1490 1:N:0:13
CCGGCCTCAACTTCGTCGAGTACGCTCAAAATTATAGATCGGAAG
+
FFFFFFFFFFFFFFFFFFFFFFFFFFFFFFFFFFFFFFFFFFFFF
@FS10000125:26:BPA73017-1023:1:1101:10950:1490 1:N:0:13
TCGGGTTAACTTCGTCGAGTACGCTCAAAGTCAAAGATCGGAAGA
+
FFFFFFFFFFFFFFFFFFFFFFFFFFFFFFFFFFFFFFFFFFFFF
@FS10000125:26:BPA73017-1023:1:1101:11600:1490 1:N:0:13
CGGGACGCAACTTCGTCGAGTACGCTCAATTTATTAGATCGGAAG
+
FFFFFFFFFFFFFFFFFFFFFFFFFFFFFFFFFFFFFFFFFFFFF
@FS10000125:26:BPA73017-1023:1:1101:11880:1490 1:N:0:13
ACGGGGGCAAAACTTCGTCGAGTACGCTCAAAATAGAAGATCGGA
+
FFFFFFFFFFFFFFFFFFFFFFFFFFFFFFFFFFFFFFFFFFFFF
@FS10000125:26:BPA73017-1023:1:1101:12210:1490 1:N:0:13
GCGCTAACTTCGTCGAGTACGCTCAAGAGGTCAGATCGGAAGAGC
+
FFFFFFFFFFFFFFFFFFFFFFFFFFFFFFFFFFFFFFFFFFFFF
@FS10000125:26:BPA73017-1023:1:1101:12380:1490 1:N:0:13
TTGACTGGACTTCGTCGAGTACGCTCAACAGGAAAGATCGGAAGA
+
FFFFFF,,FFFFFFFFFFFFFFFFFFFFFF,FF:FFFFFFFFFFF
@FS10000125:26:BPA73017-1023:1:1101:13140:1490 1:N:0:13
TCGGGTGTCAACTTCGTCGAGTACGCTCAAATGCTTAGATCGGAA
+
FFFFFFFFFFFFFFFFFFFFFFFFFFFFFFFFFFFFFFFFFFFFF
@FS10000125:26:BPA73017-1023:1:1101:13510:1490 1:N:0:13
TGGATAGAACTTCGTCGAGTACGCTCAATGATGGAGATCGGAAGA
+
FFFFFFFFFFFFFFFFFFFFFFFFFFFFFFFFFFFFFFFFFFFFF
@FS10000125:26:BPA73017-1023:1:1101:14640:1490 1:N:0:13
TGGCGTCAACTTCGTCGAGTACGCTCAAAGTTTAAGATCGGAAGA
+
FFFFFFFFFFFFFFFFFFFFFFFFFFFFFFFFFFFFFFFFFFFFF
@FS10000125:26:BPA73017-1023:1:1101:15130:1490 1:N:0:13
GAGGAACTAACTTCGTCGAGTACGCTCAACGAACTAGATCGGAAG
+
FFFFFFFFFFFFFFFFFFFFFFFFFFFFFFFFFFFFFFFFFFFFF
@FS10000125:26:BPA73017-1023:1:1101:15190:1490 1:N:0:13
TTGGTGAAACTTCGTCGAGTACGCTCAAATGCAAGATCGGAAGAG
+
FFFFFFFFFFFFFFFFFFFFFFFFFFFFFFFFFFFFFFFFFFFFF
@FS10000125:26:BPA73017-1023:1:1101:16030:1490 1:N:0:13
TTGTGCCAACTTCGTCGAGTACGCTCAATCATTTAGATCGGAAGA
+
FFFFFFFFFFFFFFFFFFFFFFFFFFFFFFFFFFFFFFFFFFFFF
@FS10000125:26:BPA73017-1023:1:1101:16100:1490 1:N:0:13
TTGGATAAACTTCGTCGAGTACGCTCAAAAAGTGAGATCGGAAGA
+
FFFFFFFFFFFFFFFFFFFFFFFFFFFFFFFFFFFFFFFFFFFFF
@FS10000125:26:BPA73017-1023:1:1101:16450:1490 1:N:0:13
CTGACTGGACTTCGTCGAGTACGCTCAAAACGGAAGATCGGAAGA
+
FFFFFFFFFFFFFFFFFFFFFFFFFFFFFFFFFFFFFFFFFFFFF
@FS10000125:26:BPA73017-1023:1:1101:1330:1500 1:N:0:13
TTGTGGGAACTTCGTCGAGTACGCTCAACAGTTCAGATCGGAAGA
+
FFFFFFFFFFFFFFFFFFFFFFFFFFFFFFFFFFFFFFFFFFFFF
@FS10000125:26:BPA73017-1023:1:1101:1560:1500 1:N:0:13
TCTAATAACTTCGTCGAGTACGCTCAACAAATTAGATCGGAAGAG
+
FFFFFFFFFFFFFFFFFFFFFFFFFFFFFFFFFFFFFFFFFFFFF
@FS10000125:26:BPA73017-1023:1:1101:2510:1500 1:N:0:13
GAGTTAGCTTCGTCGAGTACGCTCAATAAGTAAGATCGGAAGAGC
+
,FFFFFFFFFFFFFFFFFFFFFFFFFFFFFFFFFFFFFFFFFFFF
@FS10000125:26:BPA73017-1023:1:1101:2840:1500 1:N:0:13
TTGACTGGACTTCGTCGAGTACGCTCAATCCTGTAGATCGGAAGA
+
FFFFFFFFFFFFFFFFFFFFFFFFFFFFFFFFFFFFFFFFFFFFF
@FS10000125:26:BPA73017-1023:1:1101:2910:1500 1:N:0:13
TCGGGTTAAACTTCGTCGAGTACGCTCAACAAATTAGATCGGAAG
+
FFFFFFFFFFFFFFFFFFFFFFFFFFFFFFFFFFFFFFFFFFFFF
@FS10000125:26:BPA73017-1023:1:1101:2980:1500 1:N:0:13
TCTGGAAACTTCGTCGAGTACGCTCAAGATTTTAGATCGGAAGAG
+
FFFFFFFFFFFFFFFFFFFFFFFFFFFFFFFFFFFFFFFFFFFFF
@FS10000125:26:BPA73017-1023:1:1101:3400:1500 1:N:0:13
TTGGGGTAACTTCGTCGAGTACGCTCAACGAGTAAGATCGGAAGA
+
FFFFFFFFFFFFFFFFFFFFFFFFFFFFFFFFFFFFFFFFFFFFF
@FS10000125:26:BPA73017-1023:1:1101:3650:1500 1:N:0:13
TTGGATTAACTTCGTCGAGTACGCTCAAAAGATTAGATCGGAAGA
+
FFFFFFFFFFFFFFFFFFFFFFFFFFFFFFFFFFFFFFFFFFFFF
@FS10000125:26:BPA73017-1023:1:1101:3890:1500 1:N:0:13
TGGGCCTAACTTCGTCGAGTACGCTCAAACCTCCAGATCGGAAGA
+
FFFFFFFFFFFFFFFFFFFFFFFFFFFFFFFFFFFFFFFFFFFFF
@FS10000125:26:BPA73017-1023:1:1101:4610:1500 1:N:0:13
TTGTGGGAACTTCGTCGAGTACGCTCAATTAGCCAGATCGGAAGA
+
FFFFFFFFFFFFFFFFFFFFFFFFFFFFFFFFFFFFFFFFFFFFF
@FS10000125:26:BPA73017-1023:1:1101:4740:1500 1:N:0:13
TTGCCGCAACTTCGTCGAGTACGCTCAATCTGACAGATCGGAAGA
+
FFFFFFFFFFFFFFFFFFFFFFFFFFFFFFFFFFFFFFFFFFFFF
@FS10000125:26:BPA73017-1023:1:1101:4940:1500 1:N:0:13
TTGAATGAACTTCGTCGAGTACGCTCAAGTAGTGAGATCGGAAGA
+
FFFFFFFFFFFFFFFFFFFFFFFFFFFFFFFFFFFFFFFFFFFFF
@FS10000125:26:BPA73017-1023:1:1101:5400:1500 1:N:0:13
GGGCAATCTTCGTCGAGTACGCTCAAGCATAGAGATCGGAAGAGC
+
FFFFFFFFFFFFFFFFFFFFFFFFFFFFFFFFFFFFFFFFFFFFF
@FS10000125:26:BPA73017-1023:1:1101:5570:1500 1:N:0:13
TTGCGGCAACTTCGTCGAGTACGCTCAAGAGAGAAGATCGGAAGA
+
,FFFFFFFFFFFFFFFFFFFFFFFFFFFFFFFFFFFFFFFFFFFF
@FS10000125:26:BPA73017-1023:1:1101:5740:1500 1:N:0:13
GCGTAAACTTCGTCGAGTACGCTCAATTATAAAGATCGGAAGAGC
+
FFFFFFFFFFFFFFFFFFFFFFFFFFFFFFFFFFFFFFFFFFFFF
@FS10000125:26:BPA73017-1023:1:1101:6810:1500 1:N:0:13
TTGGTATAACTTCGTCGAGTACGCTCAAAGCGATAGATCGGAAGA
+
FFFFFFFFFFFFFFFFFFFFFFFFFFFFFFFFFFFFFFFFFFFFF
@FS10000125:26:BPA73017-1023:1:1101:7530:1500 1:N:0:13
TTGGTGGAACTTCGTCGAGTACGCTCAAAATATCAGATCGGAAGA
+
FFFFFFFFFFFFFFFFFFFFFFFFFFFFFFFFFFFFFFFFFFFFF
@FS10000125:26:BPA73017-1023:1:1101:7620:1500 1:N:0:13
TTGCGTCAACTTCGTCGAGTACGCTCAAGATGAGAGATCGGAAGA
+
FFFFFFFFFFFFFFFFFFFFFFFFFFFFFFFFFFFFFFFFFFFFF
@FS10000125:26:BPA73017-1023:1:1101:7810:1500 1:N:0:13
TTGGACTAACTTCGTCGAGTACGCTCAAGGTATCAGATCGGAAGA
+
FFFFFFFFFFFFFFFFFFFFFFFFFFFFFFFFFFFFFFFFFFFFF
@FS10000125:26:BPA73017-1023:1:1101:8150:1500 1:N:0:13
CTGACCAAAACTTCGTCGAGTACGCTCAAAGGGATAGATCGGAAG
+
FFFFFFFFFFFFFFFFFFFFFFFFFFFFFFFFFFFFFFFFFFFFF
@FS10000125:26:BPA73017-1023:1:1101:8510:1500 1:N:0:13
CGGATGAAACTTCGTCGAGTACGCTCAATCATGGAGATCGGAAGA
+
FFFFFFFFFFFFFFFFFFFFFFFFFFFFFFFFFFFFFFFFFFFFF
@FS10000125:26:BPA73017-1023:1:1101:8910:1500 1:N:0:13
TTGACTGGACTTCGTCGAGTACGCTCAAGCACAAAGATCGGAAGA
+
FFFFFFFFFFFFFFFFFFFFFFFFFFFFFFFFFFFFFFFFFFFFF
@FS10000125:26:BPA73017-1023:1:1101:9110:1500 1:N:0:13
TTGGTACAACTGACTCGAGTACGCTCAACGGACAAGATCGGAAGA
+
FFF:FFFF:FF:FFFFFFFF:FFFF:F,FFF,FFFF::FFFFFFF
@FS10000125:26:BPA73017-1023:1:1101:9200:1500 1:N:0:13
TTGTGTTAACTTCGTCGAGTACGCTCAAACGCCGAGATCGGAAGA
+
:FFFFFFFFFFFFFFFFFFFFFFFFFFFFFFFFFFFFFFFFFFFF
@FS10000125:26:BPA73017-1023:1:1101:9220:1500 1:N:0:13
TTGACGCAACTTCGTCGAGTACGCTCAACCAAAAAGATCGGAAGA
+
FFFFFFFFFFFFFFFFFFFFFFFFFFFFFFFFFFFFFFFFFFFFF
@FS10000125:26:BPA73017-1023:1:1101:9960:1500 1:N:0:13
TTGAAAGAACTTCGTCGAGTACGCTCAATTAAGGAGATCGGAAGA
+
FFFFFFFFFFFFFFFFFFFFFFFFFFFFFFFFFFFFFFFFFFFFF
@FS10000125:26:BPA73017-1023:1:1101:10330:1500 1:N:0:13
TTGCGTCAACTTCGTCGAGTACGCTCAAAGGATCAGATCGGAAGA
+
FFFFFFFFFFFFFFFFFFFFFFFFFFFFFFFFFFFFFFFFFFFFF
@FS10000125:26:BPA73017-1023:1:1101:11000:1500 1:N:0:13
TCTACCAACTTCGTCGAGTACGCTCAAAACATCAGATCGGAAGAG
+
FFFFFFFFFFFFFFFFFFFFFFFFFFFFFFFFFFFFFFFFFFFFF
@FS10000125:26:BPA73017-1023:1:1101:11070:1500 1:N:0:13
TTGTGGAAACTTCGTCGAGTACGCTCAATTAAGAAGATCGGAAGA
+
FFFFFFFFFFFFFFFFFFFFFFFFFFFFFFFFFFFFFFFFFFFFF
@FS10000125:26:BPA73017-1023:1:1101:11300:1500 1:N:0:13
TTGGGATAACTTCGTCGAGTACGCTCAACATAGAAGATCGGAAGA
+
FFFFFFFFFFFFFFFFFFFFFFFFFFFFFFFFFFFFFFFFFFFFF
@FS10000125:26:BPA73017-1023:1:1101:11570:1500 1:N:0:13
TCGGATGAAACTTCGTCGAGTACGCTCAATATTAGAGATCGGAAG
+
:FFFFFFFFFFFFFFFFFFFFFFFFFFFFFFFFFFFFFFFFFFFF
@FS10000125:26:BPA73017-1023:1:1101:12310:1500 1:N:0:13
TTGGTTGAACTTCGTCGAGTACGCTCAAGACTTCAGATCGGAAGA
+
F,FF:F,FFFFFFFFFFFFFFFFFFFFF:F,,FFFFFFFFFFFFF
@FS10000125:26:BPA73017-1023:1:1101:12420:1500 1:N:0:13
GGGAAAACTTCGTCGAGTACGCTCAAACCTTTAGATCGGAAGAGC
+
FFFFFFFFFFFFFFFFFFFFFFFFFFFFFFFFFFFFFFFFFFFFF
@FS10000125:26:BPA73017-1023:1:1101:12590:1500 1:N:0:13
CCGGGGTTGAACTTCGTCGAGTACGCTCAATTTTTTAGATCGGAA
+
FFFFFFFFFFFFFFFFFFFFFFFFFFFFFFFFFFFFFFFFFFFFF
@FS10000125:26:BPA73017-1023:1:1101:12730:1500 1:N:0:13
TTGACTGGACTTCGTCGAGTACGCTCAACTTGATAGATCGGAAGA
+
FFFFFFFFFFFFFFFFFFFFFFFFFFFFFFFFFFFFFFFFFFFFF
@FS10000125:26:BPA73017-1023:1:1101:13290:1500 1:N:0:13
TTGCCCCAACTTCGTCGAGTACGCTCAAGTCTGTAGATCGGAAGA
+
FFFFFFFFFFFFFFFFFFFFFFFFFFFFFFFFFFFFFFFFFFFFF
@FS10000125:26:BPA73017-1023:1:1101:14060:1500 1:N:0:13
CCGGCCTGAACTTCGTCGAGTACGCTCAAAAAAAAAGATCGGAAG
+
FFFFFFFFFFFFFFFFFFFFFFFFFFFFFFFFFFFFFFFFFFFFF
@FS10000125:26:BPA73017-1023:1:1101:14300:1500 1:N:0:13
TTGGACTAACTTCGTCGAGTACGCTCAAGTGTAAAGATCGGAAGA
+
FFFFFFFFFFFFFFFFFFFFFFFFFFFFFFFFFFFFFFFFFFFFF
@FS10000125:26:BPA73017-1023:1:1101:14560:1500 1:N:0:13
TTTGGGTCAACTTCGTCGAGTACGCTCAAGTTCAGAGATCGGAAG
+
FFFFFFFFFFFFFFFFFFFFFFFFFFFFFFFFFFFFFFFFFFFFF
@FS10000125:26:BPA73017-1023:1:1101:14630:1500 1:N:0:13
TTGTGGAAACTTCGTCGAGTACGCTCAAATTATAAGATCGGAAGA
+
FFFF:FF:FFFFF:FFFFFFFF::FFF,FFFFFFF:FF:F:,FF:
@FS10000125:26:BPA73017-1023:1:1101:14810:1500 1:N:0:13
GCGCAAACTTCGTCGAGTACGCTCAATAAAATAGATCGGAAGAGC
+
FFFFFFFFFFFFFFFFFFFFFFFFFFFFFFFFFFFFFFFFFFFFF
@FS10000125:26:BPA73017-1023:1:1101:15090:1500 1:N:0:13
CCGCAAACTTCGTCGAGTACGCTCAATCGTGGAGATCGGAAGAGC
+
FFFFFFFFFFFFFFFFFFFFFFFFFFFFFFFFFFFFFFFFFFFFF
@FS10000125:26:BPA73017-1023:1:1101:15420:1500 1:N:0:13
TTGACTGGACTTCGTCGAGTACGCTCAAGCACATAGATCGGAAGA
+
FFFFFFFFFFFFFFFFFFFFFFFFFFFFFFFFFFFFFFFFFFFFF
@FS10000125:26:BPA73017-1023:1:1101:15580:1500 1:N:0:13
TTGAGTAAACTTCGTCGAGTACGCTCAATATTGGAGATCGGAAGA
+
,F:FFF:FFFFFFFFFFFFFFFFFFFFFFFFFF:FFFFFFF:FFF
@FS10000125:26:BPA73017-1023:1:1101:16070:1500 1:N:0:13
TTGTATGAACTTCGTCGAGTACGCTCAATAATAAAGATCGGAAGA
+
FFFFFFFFFFFFFFFFFFFFFFFFFFFFFFFFFFFFFFFFFFFFF
@FS10000125:26:BPA73017-1023:1:1101:1440:1510 1:N:0:13
TTGGCTTAACTTCGTCGAGTACGCTCAAATTATTAGATCGGAAGA
+
FFFFFFFFFFFFFFFFFFFFFFFFFFFFFFFFFFFFFFFFFFFFF
@FS10000125:26:BPA73017-1023:1:1101:1470:1510 1:N:0:13
TATCTCCGGGAAAACTTCGTCGAGTACGCTCAAATGACAAGATCG
+
FFFFFFFFFFFFFFFFFFFFFFFFFFFFFFFFFFFFFFFFFFFFF
@FS10000125:26:BPA73017-1023:1:1101:1780:1510 1:N:0:13
TTGGAGTCAACTTCGTCGAGTACGCTCAAAAGTTGAGATCGGAAG
+
:FFFFFFFFFFFFFFFFFFFFFFFFFFFFFFFFFFFFFFFFFFFF
@FS10000125:26:BPA73017-1023:1:1101:2220:1510 1:N:0:13
TGGCAGAAACTTCGTCGAGTACGCTCAATAAATCAGATCGGAAGA
+
FFFFFFFFFFFFFFFFFFFFFFFFFFFFFFFFFFFFFFFFFFFFF
@FS10000125:26:BPA73017-1023:1:1101:2600:1510 1:N:0:13
TGGACGTAACTTCGTCGAGTACGCTCAATGAACAAGATCGGAAGA
+
FFFFFFFFFFFFFFFFFFFFFFFFFFFFFFFFFFFFFFFFFFFFF
@FS10000125:26:BPA73017-1023:1:1101:3610:1510 1:N:0:13
GAGCTGGAACTTCGTCGAGTACGCTCAACAGGGAAGATCGGAAGA
+
:FFFFFFFFFFFFFFFFFFFFFFFFFFFFFFFFFFFFFFFFFFFF
@FS10000125:26:BPA73017-1023:1:1101:3670:1510 1:N:0:13
CCGCGGGATCACTTCGTCGAGTACGCTCAATTGATAAGATCGGAA
+
FFFF:FFF::FF:FFFF::F:F:FFFFF:F:FFFFFFFFFFFFFF
@FS10000125:26:BPA73017-1023:1:1101:4330:1510 1:N:0:13
TTGTATGAACTTCGTCGAGTACGCTCAATACACGAGATCGGAAGA
+
FFFFFFFFFFFFFFFFFFFFFFFFFFFFFFFF:FFFFFFFFFFFF
@FS10000125:26:BPA73017-1023:1:1101:4560:1510 1:N:0:13
CCGTAACAACTTCGTCGAGTACGCTCAAAATCTGAGATCGGAAGA
+
FFFFFFFFFFFFFFFFFFFFFFFFFFFFFFFFFFFFFFFFFFFFF
@FS10000125:26:BPA73017-1023:1:1101:4700:1510 1:N:0:13
GCGGGCACAACTTCGTCGAGTACGCTCAAAAAGGTAGATCGGAAG
+
FFFFFFFFFFFFFFFFFFFFFFFFFFFFFFFFFFFFFFFFFFFFF
@FS10000125:26:BPA73017-1023:1:1101:4820:1510 1:N:0:13
TCGGTGCAACTTCGTCGAGTACGCTCAATACTTCAGATCGGAAGA
+
FFF:FFFFFFFFFFFFFFFFFFFFFFFFFFFFFFFFFFFFFFFFF
@FS10000125:26:BPA73017-1023:1:1101:5270:1510 1:N:0:13
TTGGAGTGAACTTCGTCGAGTACGCTCAACCTTTAAGATCGGAAG
+
FFFFFFFFFFFFFFFFFFFFFFFFFFFFFFFFFFFFFFFFFFFFF
@FS10000125:26:BPA73017-1023:1:1101:5500:1510 1:N:0:13
TTGGCAGAACTTCGTCGAGTACGCTCAATAGAAAAGATCGGAAGA
+
FFFFFFFFFFFFFFFFFFFFFFFFFFFFFFFFFFFFFFFFFFFFF
@FS10000125:26:BPA73017-1023:1:1101:6010:1510 1:N:0:13
TCGCGATAACTTCGTCGAGTACGCTCAATGAGTAAGATCGGAAGA
+
FFFFFFFFFFFFFFFFFFFFFFFFFFFFFFFFFFFFFFFFFFFFF
@FS10000125:26:BPA73017-1023:1:1101:6440:1510 1:N:0:13
TTGCTATAACTTCGTCGAGTACGCTCAAAATCAGAGATCGGAAGA
+
FFFFFFFFFFFFFFFFFFFFFFFFFFFFFFFFFFFFFFFFFFFFF
@FS10000125:26:BPA73017-1023:1:1101:6760:1510 1:N:0:13
TTGTGGTAACTTCGTCGAGTACGCTCAACTGGATAGATCGGAAGA
+
FFFFFFFFFFFFFFFFFFFFFFFFFFFFFFFFFFFFFFFFFFFFF
@FS10000125:26:BPA73017-1023:1:1101:7260:1510 1:N:0:13
GTGAGTAAACTTCGTCGAGTACGCTCAAAACCGAAGATCGGAAGA
+
FFFFFFFFFFFFFFFFFFFFFFFFFFFFFFFFFFFFFFFFFFFFF
@FS10000125:26:BPA73017-1023:1:1101:7310:1510 1:N:0:13
TCGGACAACTTCGTCGAGTACGCTCAATGTGTAAGATCGGAAGAG
+
FFFFFFFFFFFFFFFFFFFFFFFFFFFFFFFFFFFFFFFFFFFFF
@FS10000125:26:BPA73017-1023:1:1101:7660:1510 1:N:0:13
TTGGAACAACTTCGTCGAGTACGCTCAACACTTTAGATCGGAAGA
+
FFFFFFFFFFFFFFFFFFFFFFFFFFFFFFFFFFFFFFFFFFFFF
@FS10000125:26:BPA73017-1023:1:1101:8120:1510 1:N:0:13
TAGAAACTTCGTCGAGTACGCTCAAACCGATAGATCGGAAGAGCA
+
FFFFFFFFFFFFFFFFFFFFFFFFFFFFFFFFFFFFFFFFFFFFF
@FS10000125:26:BPA73017-1023:1:1101:8270:1510 1:N:0:13
TAGAAACTTCGTCGAGTACGCTCAAACCGATAGATCGGAAGAGCA
+
FFFFFFFFFFFFFFFFFFFFFFFFFFFFFFFFFFFFFFFFFFFFF
@FS10000125:26:BPA73017-1023:1:1101:8590:1510 1:N:0:13
CCCCGGGTACAACTTCGTCGAGTACGCTCAATCCAGAAGATCGGA
+
FFFFFFFFFFFFFFFFFFFFFFFFFFFFFFFFFFFFFFFFFFFFF
@FS10000125:26:BPA73017-1023:1:1101:9150:1510 1:N:0:13
TTGCGGGAACTTCGTCGAGTACGCTCAACTAGTTAGATCGGAAGA
+
FFFFFFFFFFFFFFFFFFFFFFFFFFFFFFFFFFFFFFFFFFFFF
@FS10000125:26:BPA73017-1023:1:1101:9320:1510 1:N:0:13
TAGATCTAACTTCGTCGAGTACGCTCAATCCAAAAGATCGGAAGA
+
FFFFFFFFFFFFFFFFFFFFFFFFFFFFFFFFFFFFFFFFFFFFF
@FS10000125:26:BPA73017-1023:1:1101:9380:1510 1:N:0:13
TCGTAGGAACTTCGTCGAGTACGCTCAAATATGAAGATCGGAAGA
+
FFFFFFFFFFFFFFFFFFFFFFFFFFFFFFFFFFFFFFFFFFFFF
@FS10000125:26:BPA73017-1023:1:1101:9920:1510 1:N:0:13
ACGGGGGGGTAACTTCGTCGAGTACGCTCAAAGTTGAAGATCGGA
+
FFFFFFFFFFFFFFFFFFFFFFFFFFFFFFFFFFFFFFFFFFFFF
@FS10000125:26:BPA73017-1023:1:1101:10210:1510 1:N:0:13
TTGGTGCAACTTCGTCGAGTACGCTCAAAACAAAAGATCGGAAGA
+
FFFFFFFFFFFFFFFFFFFFFFFFFFFFFFFFFFFFFFFFFFFFF
@FS10000125:26:BPA73017-1023:1:1101:10350:1510 1:N:0:13
TTGACACAACTTCGTCGAGTACGCTCAACCCGTGAGATCGGAAGA
+
FFFFFFFFFFFFFFFFFFFFFFFFFFFFFFFFFFFFFFFFFFFFF
@FS10000125:26:BPA73017-1023:1:1101:10840:1510 1:N:0:13
GTGCTAGAACTTCGTCGAGTACGCTCAATGATCAAGATCGGAAGA
+
:FFFF,FFFFFFFFFFFFFFFFFFFFFFFFFFF:FFFFFFFFFFF
@FS10000125:26:BPA73017-1023:1:1101:10940:1510 1:N:0:13
TGGATGAAACTTCGTCGAGTACGCTCAAGAAAATAGATCGGAAGA
+
FFFFFFFFFFFFFFFFFFFFFFFFFFFFFFFFFFFFFFFFFFFFF
@FS10000125:26:BPA73017-1023:1:1101:11290:1510 1:N:0:13
AAGATATAACTTCGTCGAGTACGCTCAAATCTTCAGATCGGAAGA
+
FFFFFFFFFFFFFFFFFFFFFFFFFFFFFFFFFFFFFFFFFFFFF
@FS10000125:26:BPA73017-1023:1:1101:11320:1510 1:N:0:13
TTGTAGGAACTTCGTCGAGTACGCTCAAGCGGGAAGATCGGAAGA
+
FF,,F:,,FF,F::F:F:F,FFFFFFF:,FF,:FFF,FF::FFF,
@FS10000125:26:BPA73017-1023:1:1101:11390:1510 1:N:0:13
TCGAGAACTTCGTCGAGTACGCTCAAAAATTCAGATCGGAAGAGC
+
FFFFFFFFFFFFFFFFFFFFFFFFFFFFFFFFFFFFFFFFFFFFF
@FS10000125:26:BPA73017-1023:1:1101:11410:1510 1:N:0:13
TAGGGCTGAACTTCGTCGAGTACGCTCAAAGACGCAGATCGGAAG
+
FFFFFFFFFFFFFFFFFFFFFFFFFFFFFFFFFFFFFFFFFFFFF
@FS10000125:26:BPA73017-1023:1:1101:11460:1510 1:N:0:13
TTGCAATAACTTCGTCAGTACGCTCAAACACCTAGATCGGAAGAG
+
F:FFFFFF,FFFFFFFFFFFFFFFFFFFFFFFFFFFFFFFFFFFF
@FS10000125:26:BPA73017-1023:1:1101:11900:1510 1:N:0:13
TTGATTCAACTTCGTCGAGTACGCTCAACTCATAAGATCGGAAGA
+
FFFFFFFFFFFFFFFFFFFFFFFFFFFFFFFFFFFFFFFFFFFFF
@FS10000125:26:BPA73017-1023:1:1101:12580:1510 1:N:0:13
GCGCTAACTTCGTCGAGTACGCTCAAGAGGTCAGATCGGAAGAGC
+
FFFFFFFFFFFFFFFFFFFFFFFFFFFFFFFFFFFFFFFFFFFFF
@FS10000125:26:BPA73017-1023:1:1101:13240:1510 1:N:0:13
GGGGTCCTAACTTCGTCGAGTACGCTCAAGAAAAAAGATCGGAAG
+
FFFFFFFFFFFFFFFFFFFFFFFFFFFFFFFFFFFFFFFFFFFFF
@FS10000125:26:BPA73017-1023:1:1101:13370:1510 1:N:0:13
TTGTTTGAACTTCGTCGAGTACGCTCAAGATTCAAGATCGGAAGA
+
FFFFFFFFFFFFFFFFFFFFFFFFFFFFFFFFFFFFFFFFFFFFF
@FS10000125:26:BPA73017-1023:1:1101:13450:1510 1:N:0:13
CGGGTAGGAACTTCGTCGAGTACGCTCAATTTGTGAGATCGGAAG
+
FFFFFFFFFFFFFFFFFFFFFFFFFFFFFFFFFFFFFFFFFFFFF
@FS10000125:26:BPA73017-1023:1:1101:14020:1510 1:N:0:13
TCGTCTCAACTTCGTCGAGTACGCTCAACTTCTAAGATCGGAAGA
+
FFFFFFFFFFFFFFFFFFFFFFFFFFFFFFFFFFFFFFFFFFFFF
@FS10000125:26:BPA73017-1023:1:1101:14600:1510 1:N:0:13
TTGATCCAACTTCGTCGAGTACGCTCAATGTCGGAGATCGGAAGA
+
FFFFFFFFFFFFFFFFFFFFFFFFFFFFFFFFFFFFFFFFFFFFF
@FS10000125:26:BPA73017-1023:1:1101:14770:1510 1:N:0:13
TTGCACGAACTTCGTCGAGTACGCTCAAACTGTAAGATCGGAAGA
+
F:F:FF,,FFFFFFFFFFFFFFFFFFFF:F,,F,FFFFFFFFFFF
@FS10000125:26:BPA73017-1023:1:1101:15160:1510 1:N:0:13
TTGGCCTAACTTCGTCGAGTACGCTCAATGAGAAAGATCGGAAGA
+
FFFFFFFFFFFFFFFFFFFFFFFFFFFFFFFFFFFFFFFFFFFFF
@FS10000125:26:BPA73017-1023:1:1101:15440:1510 1:N:0:13
TTGGGGATAACTTCGTCGAGTACGCTCAAATCGGTAGATCGGAAG
+
FFFFFFFFFFFFFFFFFFFFFFFFFFFFFFFFFFFFFFFFFFFFF
@FS10000125:26:BPA73017-1023:1:1101:15530:1510 1:N:0:13
ACGGTTCTACCTTCGTCGAGTACGCTCAAGGGGTAAGATCGGAAG
+
FFFF::FFFFFFFFFFFFFFFFFFFFFFFFFFFFFFFFFFFFFFF
@FS10000125:26:BPA73017-1023:1:1101:15940:1510 1:N:0:13
TTCCACTAACTTCGTCGAGTACGCTCAATAGTGGAGATCGGAAGA
+
FFFFFFFFFFFFFFFFFFFFFFFFFFFFFFFFFFFFFFFFFFFFF
@FS10000125:26:BPA73017-1023:1:1101:16210:1510 1:N:0:13
TCTTAACTTCGTCGAGTACGCTCAAGTGATAAGATCGGAAGAGCA
+
FFFFFFFFFFFFFFFFFFFFFFFFFFFFFFFFFFFFFFFFFFFF:
@FS10000125:26:BPA73017-1023:1:1101:16310:1510 1:N:0:13
TTGACTGGACTTCGTCGAGTACGCTCAATATAATAGATCGGAAGA
+
FFFFFFFFFFFFFFFFFFFFFFFFFFFFFFFFFFFFFFFFFFFFF
@FS10000125:26:BPA73017-1023:1:1101:1290:1520 1:N:0:13
TTGAATGAACTTCGTCGAGTACGCTCAATTAAGTAGATCGGAAGA
+
FFFFFFFFFFFFFFFFFFFFFFFFFFFFFFFFFFFFFFFFFFFFF
@FS10000125:26:BPA73017-1023:1:1101:1320:1520 1:N:0:13
CTGTAAACTTCGTCGAGTACGCTCAAAAAAAAAGATCGGAAGAGC
+
FFFFFFFFFFFFFFFFFFFFFFFFFFFFFFFFFFFFFFFFFFFFF
@FS10000125:26:BPA73017-1023:1:1101:1880:1520 1:N:0:13
TTGACTGGACTTCGTCGAGTACGCTCAATCCTATAGATCGGAAGA
+
FFFFFFFFFFFFFFFFFFFFFFFFFFFFFFFFFFFFFFFFFFFFF
@FS10000125:26:BPA73017-1023:1:1101:2690:1520 1:N:0:13
GGGCGGGAACTTCGTCGAGTACGCTCAATGATGCAGATCGGAAGA
+
FFFFFFFFFFFFFFFFFFFFFFFFFFFFFFFFFFFFFFFFFFFFF
@FS10000125:26:BPA73017-1023:1:1101:3410:1520 1:N:0:13
GCGCAACTTCGTCGAGTACGCTCAATCGGAGAGATCGGAAGAGCA
+
FFFFFFFFFFFFFFFFFFFFFFFFFFFFFFFFFFFFFFFFFFFFF
@FS10000125:26:BPA73017-1023:1:1101:3570:1520 1:N:0:13
TTGACTGGACTTCGTCGAGTACGCTCAACGATAAAGATCGGAAGA
+
FFFFFFFFFFFFFFFFFFFFFFFFFFFFFFFFFFFFFFFFFFFFF
@FS10000125:26:BPA73017-1023:1:1101:4110:1520 1:N:0:13
GCCCTAACTTCGTCGAGTACGCTCAAAAATATAGATCGGAAGAGC
+
FFFFFFFFFFFFFFFFFFFFFFFFFFFFFFFFFFFFFFFFFFFFF
@FS10000125:26:BPA73017-1023:1:1101:4910:1520 1:N:0:13
TCGGGACAACTTCGTCGAGTACGCTCAAATCCACAGATCGGAAGA
+
,FFFFFFFFFFFFFFFFFFFFFFFFFFFFFFFFFFFFFFFFFFFF
@FS10000125:26:BPA73017-1023:1:1101:6510:1520 1:N:0:13
GCGCTAACTTCGTCGAGTACGCTCAAGGTTAGAGATCGGAAGAGC
+
FFFFFFFFFFFFFFFFFFFFFFFFFFFFFFFFFFFFFFFFFFFFF
@FS10000125:26:BPA73017-1023:1:1101:6550:1520 1:N:0:13
ATGTGGAAACTTCGTCGAGTACGCTCAATTATAAAGATCGGAAGA
+
F:FFFFFFFFFFFFFFFFFFFFFFFFFFFFFFFFFFFFFFFFFFF
@FS10000125:26:BPA73017-1023:1:1101:7180:1520 1:N:0:13
TCTACGAGCTTCGTCGAGTACGCTCAACGCGAAAGATCGGAAGAG
+
FFFFFFFFFFFFFFFFFFFFFFFFFFFFFFFFFFFFFFFFFFFFF
@FS10000125:26:BPA73017-1023:1:1101:7380:1520 1:N:0:13
ACGGACAACTTCGTCGAGTACGCTCAAGGAAAGAGATCGGAAGAG
+
FFFFFFFFFFFFFFFFFFFFFFFFFFFFFFFFFFFFFFFFFFFFF
@FS10000125:26:BPA73017-1023:1:1101:8280:1520 1:N:0:13
GGGTGCCAACTTCGTCGAGTACGCTCAACATCGGAGATCGGAAGA
+
FFFFFFFFFFFFFFFFFFFFFFFFFFFFFFFFFFFFFFFFFFFFF
@FS10000125:26:BPA73017-1023:1:1101:9420:1520 1:N:0:13
TTGATACAACTTCGTCGAGTACGCTCAATATCAGAGATCGGAAGA
+
FFFFFFFFFFFFFFFFFFFFFFFFFFFFFFFFFFFFFFFFFFFFF
@FS10000125:26:BPA73017-1023:1:1101:9730:1520 1:N:0:13
TTGACTGGACTTCGTCGAGTACGCTCAATACCATAGATCGGAAGA
+
FFFFFFFFFFFFFFFFFFFFFFFFFFFFFFFFFFFFFFFFFFFFF
@FS10000125:26:BPA73017-1023:1:1101:10290:1520 1:N:0:13
TTGACTGGACTTCGTCGAGTACGCTCAACCATGAAGATCGGAAGA
+
FFFFFFFFFFFFFFFFFFFFFFFFFFFFFFFFFFFFFFFFFFFFF
@FS10000125:26:BPA73017-1023:1:1101:10380:1520 1:N:0:13
CCGGGTTCAACTTCGTCGAGTACGCTCAGGATGGTAGATCGGAAG
+
FFF,,F,:F,FFFF::F:FFF,FFFFFF,FFF,FFF:FFFFFF:,
@FS10000125:26:BPA73017-1023:1:1101:10600:1520 1:N:0:13
TCGGGCTCAAACTTCGTCGAGTACGCTCAACAGTAAAGATCGGAA
+
FFFFFFFFFFFFFFFFFFFFFFFFFFFFFFFFFFFFFFFFFFFFF
@FS10000125:26:BPA73017-1023:1:1101:10660:1520 1:N:0:13
CCGCATAACTTCGTCGAGTACGCTCAAAAATGCAGATCGGAAGAG
+
FFFFFFFFFFFFFFFFFFFFFFFFFFFFFFFFFFFFFFFFFFFFF
@FS10000125:26:BPA73017-1023:1:1101:10850:1520 1:N:0:13
TTGATAGAACTTCGTCGAGTACGCTCAAGGTAGGAGATCGGAAGA
+
,:FFFFFFFFFFFFFFFFFFFFFFFFFFFFFFFFFFFFFFFFFFF
@FS10000125:26:BPA73017-1023:1:1101:11080:1520 1:N:0:13
GGGGGGCTGAACTTCGTCGAGTACGCTCAATCGAATAGATCGGAA
+
FFFFFFFFFFFFFFFFFFFFFFFFFFFFFFFFFFFFFFFFFFFFF
@FS10000125:26:BPA73017-1023:1:1101:11510:1520 1:N:0:13
TTGACTGGACTTCGTCGAGTACGCTCAAGATATGAGATCGGAAGA
+
FFFFFFFFFFFFFFFFFFFFFFFFFFFFFFFFFFFFFFFFFFFFF
@FS10000125:26:BPA73017-1023:1:1101:11720:1520 1:N:0:13
TTGACTGGACTTCGTCGAGTACGCTCAAGATCATAGATCGGAAGA
+
FFFFFFFFFFFFFFFFFFFFFFFFFFFFFFFFFFFFFFFFFFFFF
@FS10000125:26:BPA73017-1023:1:1101:11780:1520 1:N:0:13
ACTTCGTCGAGTACGCTCAAGGTTTGAGATCGGAAGAGCACACGT
+
,FF:F,FFF:::FFF::,F,F,F::FFF:FF::FFF,FFFFFFF,
@FS10000125:26:BPA73017-1023:1:1101:11930:1520 1:N:0:13
TGGCAGAACTTCGTCGAGTACGCTCAAGAATACAGATCGGAAGAG
+
,,,FF,F:,F,FF,F,::::FF,F:F,F:F:,:F:,,:FFFF,F,
@FS10000125:26:BPA73017-1023:1:1101:12260:1520 1:N:0:13
TTGACTGGACTTCGTCGAGTACGCTCAAGAGGATAGATCGGAAGA
+
FFFFFFFFFFFFFFFFFFFFFFFFFFFFFFFFFFFFFFFFFFFFF
@FS10000125:26:BPA73017-1023:1:1101:12480:1520 1:N:0:13
TTGTACTTACTTCGTCGAGTACGCTCAAACTGTTAGATCGGAAGA
+
F,:F,,:F,:,F,FFFFFF:FFFFF:F,::F,FFF,,FF::FFFF
@FS10000125:26:BPA73017-1023:1:1101:12670:1520 1:N:0:13
TCGCCCGAACTTCGTCGAGTACGCTCAAAAGTAAAGATCGGAAGA
+
FFFFFFFFFFFFFFFFFFFFFFFFFFFFFFFFFFFFFFFFFFFFF
@FS10000125:26:BPA73017-1023:1:1101:13900:1520 1:N:0:13
TTGACTGGACTTCGTCGAGTACGCTCAATAGAATAGATCGGAAGA
+
FFFFFFFFFFFFFFFFFFFFFFFFFFFFFFFFFFFFFFFFFFFFF
@FS10000125:26:BPA73017-1023:1:1101:14150:1520 1:N:0:13
TCGAAGCAACTTCGTCGAGTACGCTCAAGGAATAAGATCGGAAGA
+
FFFFFFFFFFFFFFFFFFFFFFFFFFFFFFFFFFFFFFFFFFFFF
@FS10000125:26:BPA73017-1023:1:1101:14790:1520 1:N:0:13
TTGACTGGAGTTCTTAGTACGCTCAAAATGAGAGATCGGAAGAGC
+
FFFFFFFFFFFFFFFFFFFFFFFFFFFFFFFFFFFFFFFFFFFFF
@FS10000125:26:BPA73017-1023:1:1101:14920:1520 1:N:0:13
TCGAACTTCGTCGAGTACGCTCAATTTGTGAGATCGGAAGAGCAC
+
FFFFFFFFFFFFFFFFFFFFFFFFFFFFFFFFFFFFFFFFFFFFF
@FS10000125:26:BPA73017-1023:1:1101:15340:1520 1:N:0:13
TTGACTGGACTTCGTCGAGTACGCTCAATTCCGCAGATCGGAAGA
+
FFFFFFFFFFFFFFFFFFFFFFFFFFFFFFFFFFFFFFFFFFFFF
@FS10000125:26:BPA73017-1023:1:1101:15470:1520 1:N:0:13
TTGATGGATCTTCGTCGAGTACGCTCAACTTAGCAGACCGGAAGA
+
FFFFFFFFFFFFFFFFFFFFFFFFFFFFFFFFFFFFFFFFFFFFF
@FS10000125:26:BPA73017-1023:1:1101:1110:1530 1:N:0:13
TTGAATAAACTTCGTCGAGTACGCTCAAAGAGCAAGATCGGAAGA
+
FFFFFFFFFFFFFFFFFFFFFFFFFFFFFFFFFFFFFFFFFFFFF
@FS10000125:26:BPA73017-1023:1:1101:1280:1530 1:N:0:13
TAGAAATAACTTCGTCGAGTACGCTCAAATTAAAAGATCGGAAGA
+
F,FFFFF,FF:FFFFFFF,F:FFFFF,F,:FFFFF,FFF:F:F:F
@FS10000125:26:BPA73017-1023:1:1101:1830:1530 1:N:0:13
TTGTGTTAACTTCGTCGAGTACGCTCAATCCAGGAGATCGGAAGA
+
FFFFFFFFFFFFFFFFFFFFFFFFFFFFFFFFFFFFFFFFFFFFF
@FS10000125:26:BPA73017-1023:1:1101:2250:1530 1:N:0:13
TGGTCACAACTTCGTCGAGTACGCTCAAACTACGAGATCGGAAGA
+
F:FF:FFF:FFFFF:FFFFF:FFF:FF,FFFFFFFF::FFFFF,F
@FS10000125:26:BPA73017-1023:1:1101:2340:1530 1:N:0:13
TGGAGGTAACTTCGTCGAGTACGCTCAATGCTAAAGATCGGAAGA
+
,,FFFF:FFFFFFFFFFFFFFFFFFFFF:FFFFFFFFFFFFFFFF
@FS10000125:26:BPA73017-1023:1:1101:2420:1530 1:N:0:13
TTGTGCCAACTTCGTCGAGTACGCTCAATGCAAAAGATCGGAAGA
+
,F,F:FF:FF:FF:FFFFF,FFFFFFF::FFFFFFFFFF:FFFFF
@FS10000125:26:BPA73017-1023:1:1101:2500:1530 1:N:0:13
TCTGGAAACTTCGTCGAGTACGCTCAAGAATGTAGATCGGAAGAG
+
FFFFFFFFFF:FFFFFFFFFFFFFFFFFFFFFFFFFFFFFFFFFF
@FS10000125:26:BPA73017-1023:1:1101:2510:1530 1:N:0:13
TTGCTGTAACTTCGTCGAGTACGCTCAAGGACTAAGATCGGAAGA
+
FFFFFFFFFFFFFFFFFFFFFFFFFFFFFFFFFFFFFFFFFFFFF
@FS10000125:26:BPA73017-1023:1:1101:2990:1530 1:N:0:13
TTGAGAGAACTTCGTCGAGTACGCTCAATCTTGAAGATCGGAAGA
+
FFFFFFFFFFFFFFFFFFFFFFFFFFFFFFFFFFFFFFFFFFFFF
@FS10000125:26:BPA73017-1023:1:1101:3440:1530 1:N:0:13
TCTACAAACTTCGTCGAGTACGCTCAATATGTAAGATCGGAAGAG
+
FFFFFFFFFFFFFFFFFFFFFFFFFFFFFFFFFFFFFFFFFFFFF
@FS10000125:26:BPA73017-1023:1:1101:4030:1530 1:N:0:13
TTGCTCAACTTCGTCGAGTACGCTCAATATAGAGATCGGAAGAGC
+
FFFFFFFFFFFFFFFFFFFFFFFFFFFFFFFFFFFFFFFFFFFFF
@FS10000125:26:BPA73017-1023:1:1101:5220:1530 1:N:0:13
TTTGAACGAACTTCGTCGAGTACGCTCAAGAGACAAGATCGGAAG
+
FFFFFFFFFFFFFFFFFFFFFFFFFFFFFFFFFFFFFFFFFFFFF
@FS10000125:26:BPA73017-1023:1:1101:5580:1530 1:N:0:13
TCTACAAACTTCGTCGAGTACGCTCAATGGTTGAGATCGGAAGAG
+
FFFFFFFFFFFFFFFFFFFFFFFFFFFFFFFFFFFFFFFFFFFFF
@FS10000125:26:BPA73017-1023:1:1101:5990:1530 1:N:0:13
TTGACTGGACTTCGTCGAGTACGCTCAATCGGGAAGATCGGAAGA
+
FFFFFFFFFFFFFFFFFFFFFFFFFFFFFFFFFFFFFFFFFFFFF
@FS10000125:26:BPA73017-1023:1:1101:6130:1530 1:N:0:13
TTGAAAGACCTTCGTCGAGTACGCTCAAACTGAGAGATCGGAAGA
+
FFFFFFFFFFFFFFFFFFFFFFFFFFFFFFFFFFFFFFFFFFFFF
@FS10000125:26:BPA73017-1023:1:1101:6400:1530 1:N:0:13
CCGCAGAACTTCGTCGAGTACGCTCAAAGATGGAGATCGGAAGAG
+
FFFFFFFFFFFFFFFFFFFFFFFFFFFFFFFFFFFFFFFFFFFFF
@FS10000125:26:BPA73017-1023:1:1101:7150:1530 1:N:0:13
TTGAGGGAACTTCGTCGAGTACGCTCAAAGATCAAGATCGGAAGA
+
FFFFFFFFFFFFFFFFFFFFFFFFFFFFFFFFFFFFFFFFFFFFF
@FS10000125:26:BPA73017-1023:1:1101:7300:1530 1:N:0:13
AAGGCGATAACTTCGTCGAGTACGCTCAAATTCTTAGATCGGAAG
+
FFFFFFFFFFFFFFFFFFFFFFFFFFFFFFFFFFFFFFFFFFFFF
@FS10000125:26:BPA73017-1023:1:1101:7340:1530 1:N:0:13
GAGCACACGTCTGAACTCCAGTCACTCGTCTGAATCTCGTATGCC
+
FFFFFFFFFFFFFFFFFFFFFFFFFFFFFFFFFFFF,,F,F:FFF
@FS10000125:26:BPA73017-1023:1:1101:7400:1530 1:N:0:13
TTGACTTCGTCGAGTACGCTCAAAAGGGAGATCGGAAGAGCACAC
+
FFFFFFFFFFFFFFFFFFFFFFFFFFFFFFFFFFFFFFFFFFFFF
@FS10000125:26:BPA73017-1023:1:1101:7560:1530 1:N:0:13
GCGCCAACTTCGTCGAGTACGCTCAACTTAATAGATCGGAAGAGC
+
FFFFFFFFFFFFFFFFFFFFFFFFFFFFFFFFFFFFFFFFFFFFF
@FS10000125:26:BPA73017-1023:1:1101:7760:1530 1:N:0:13
TTGGCGAAACTTCGTCGAGTACGCTCAAATTAAAAGATCGGAAGA
+
FFFFFFFFFFFFFFFFFFFFFFFFFFFFFFFFFFFFFFFFFFFFF
@FS10000125:26:BPA73017-1023:1:1101:8950:1530 1:N:0:13
TTGTAGCAACTTCGTCGAGTACGCTCAACAAGTAAGATCGGAAGA
+
:F,FFFF,FF:FF:FFFFFFFFF:FFFFFFFF:F:FFFFFFF::F
@FS10000125:26:BPA73017-1023:1:1101:8960:1530 1:N:0:13
TCTACGAACTTCGTCGAGTACGCTCAAAAGAGAAGATCGGAAGAG
+
FFFFFFFFFFFFFFFFFFFFFFFFFFFFFFFFFFFFFFFFFFFFF
@FS10000125:26:BPA73017-1023:1:1101:9170:1530 1:N:0:13
ACGTCTCAACTTCGTCGAGTACGCTCAAATTAGGAGATCGGAAGA
+
FFFFFFFFFFFFFFFFFFFFFFFFFFFFFFFFFFFFFFFFFFFFF
@FS10000125:26:BPA73017-1023:1:1101:9380:1530 1:N:0:13
GCGAACTAACTTCGTCCTTGTACGCTCAATTTAGCAGATCGGAAG
+
FFFFFFFFFFFFFFFFFFFFFFFFFFFFFFFFFFFFFFFFFFFFF
@FS10000125:26:BPA73017-1023:1:1101:9540:1530 1:N:0:13
TTGTAGAAACTTCGTCGAGTACGCTCAAAACATTAGATCGGAAGA
+
FFFFFFFFFFFFFFFFFFFFFFFFFFFFFFFFFFFFFFFFFFFFF
@FS10000125:26:BPA73017-1023:1:1101:10250:1530 1:N:0:13
TTGCACCAACTTCGTCGAGTACGCTCAATCAGTAAGATCGGAAGA
+
FFFFFFFFFFFFFFFFFFFFFFFFFFFFFFFFFFFFFFFFFFFFF
@FS10000125:26:BPA73017-1023:1:1101:10540:1530 1:N:0:13
TTGACTGGACCTTCGTCGAGTACGCTCAATATATAAGATCGGAAG
+
FFFFFFFFFFFFFFFFFFFFFFFFFFFFFFFFFFFFFFFFFFFFF
@FS10000125:26:BPA73017-1023:1:1101:11530:1530 1:N:0:13
TTGGCACAACTTCGTCGAGTACGCTCAATTAGGTAGATCGGAAGA
+
FFFFFFFFFFFFFFFFFFFFFFFFFFFFFFFFFFFFFFFFFFFFF
@FS10000125:26:BPA73017-1023:1:1101:12540:1530 1:N:0:13
TCGGGAACTTCGTCGAGTACGCTCAAAAAGGGAGATCGGAAGAGC
+
FFF,:F,FF:F:FF::FFFF:FFFFFF:FF,FFFFFFFFF,FFFF
@FS10000125:26:BPA73017-1023:1:1101:12670:1530 1:N:0:13
TTGCGATAACTTCGTCGAGTACGCTCAAAGAACTAGATCGGAAGA
+
,FFFFFFFFFFFFFFFFFFFFFFFFFFFFFF:FFFFFFFFFFFFF
@FS10000125:26:BPA73017-1023:1:1101:13130:1530 1:N:0:13
TTGTTGGAACTTCGTCGAGTACGCTCAATGCCGGAGATCGGAAGA
+
FFFFFFFFFFFFFFFFFFFFFFFFFFFFFFFFFFFFFFFFFFFFF
@FS10000125:26:BPA73017-1023:1:1101:13380:1530 1:N:0:13
TTGCTTTAACTTCGTCGAGTACGCTCAACATATAAGATCGGAAGA
+
FFFFF:FFFFFFFFFFFFFFFFFFFFFFFFFFFFFFFFFFFFFFF
@FS10000125:26:BPA73017-1023:1:1101:14700:1530 1:N:0:13
TTGCATCAATTTCGTCGAGTACGCTCAACAGGCCAGATCGGAAGA
+
FFFFFFFFFFFFFFFFFFFFFFFFFFFFFFFFFFFFFFFFFFFFF
@FS10000125:26:BPA73017-1023:1:1101:14740:1530 1:N:0:13
TTGGGTAAACTTCGTCGAGTACGCTCAAAGTGTGAGATCGGAAGA
+
FFFFFFFFFFFFFFFFFFFFFFFFFFFFFFFFFFFFFFFFFFFFF
@FS10000125:26:BPA73017-1023:1:1101:14910:1530 1:N:0:13
GTGCAGTAACTTCGTCGAGTACGCTCAACATTTTAGATCGGAAGA
+
:FFFFFFFFFFFFFFFFFFFFFFFFFFFFFFFFFFFFFFFFFFFF
@FS10000125:26:BPA73017-1023:1:1101:15330:1530 1:N:0:13
GCGCAAACTTCGTCGAGTACGCTCAATAAAATAGATCGGAAGAGC
+
FFFFFFFFFFFFFFFFFFFFFFFFFFFFFFFFFFFFFFFFFFFFF
@FS10000125:26:BPA73017-1023:1:1101:15870:1530 1:N:0:13
TCGGTCCTATCTTCGTCGAGTACGCTCAAGCATGAAGATCGGAAG
+
FFFFFFFFFFFFFFFFFFFFFFFFFFFFFFFFFFFFFFFFFFFFF
@FS10000125:26:BPA73017-1023:1:1101:15900:1530 1:N:0:13
TCGATTTAACTTCGTCGAGTACGCTCAAGTATTAAGATCGGAAGA
+
FFFFFFFFFFFFFFFFFFFFFFFFFFFFFFFFFFFFFFFFFFFFF
@FS10000125:26:BPA73017-1023:1:1101:15980:1530 1:N:0:13
TCGGCACAACTTCGTCGAGTACGCTCAAGTATTCAGATCGGAAGA
+
FFFFFFFFFFFFFFFFFFFFFFFFFFFFFFFFFFFFFFFFFFFFF
@FS10000125:26:BPA73017-1023:1:1101:1030:1540 1:N:0:13
TTGTGGTAACTTCGTCGAGTACGCTCAAGATACAAGATCGGAAGA
+
FFFFFFFFFFFFFFFFFFFFFFFFFFFFFFFFFFFFFFFFFFFFF
@FS10000125:26:BPA73017-1023:1:1101:1610:1540 1:N:0:13
TTGGAGTAAACTTCGTCGAGTACGCTCAATTAGGGAGATCGGAAG
+
FFFFFFFFFFFFFFFFFFFFFFFFFFFFFFFFFFFFFFFFFFFFF
@FS10000125:26:BPA73017-1023:1:1101:1950:1540 1:N:0:13
TTGGCGCAACTTCGTCGAGTACGCTCAATAACATAGATCGGAAGA
+
FFFFFFFFFFFFFFFFFFFFFFFFFFFFFFFFFFFFFFFFFFFFF
@FS10000125:26:BPA73017-1023:1:1101:2220:1540 1:N:0:13
TCGCTTAAACTTCGTCGAGTACGCTCAAGAATAGAGATCGGAAGA
+
FFFFFFFF:FFFFFFFFF::FFFFFFF:,F,F,,FFFFF:FF:FF
@FS10000125:26:BPA73017-1023:1:1101:2680:1540 1:N:0:13
TTGGTAGAACTTCGTCGAGTACGCTCAAAAATTAAGATCGGAAGA
+
FF,::FFFFFF:FFFFF:FFFFFFFFFFFFFFFFF:FFFFF:FFF
@FS10000125:26:BPA73017-1023:1:1101:3440:1540 1:N:0:13
CTGTTAACTTCGTCGAGTACGCTCAACGGATGAGATCGGAAGAGC
+
FFFFFFFFFFFFFFFFFFFFFFFFFFFFFFFFFFFFFFFFFFFFF
@FS10000125:26:BPA73017-1023:1:1101:3570:1540 1:N:0:13
CCGTAACCTTCGTCGAGTACGCTCAATTCCAGAGATCGGAAGAGC
+
FFFFFFFFFFFFFFFFFFFFFFFFFFFFFFFFFFFFFFFFFFFFF
@FS10000125:26:BPA73017-1023:1:1101:3720:1540 1:N:0:13
TTGGAACTTCGTCGAGTACGCTCAATCATACAGATCGGAAGAGCA
+
FFFFFFFFFFFFFFFFFFFFFFFFFFFFFFFFFFFFFFFFFFFFF
@FS10000125:26:BPA73017-1023:1:1101:4010:1540 1:N:0:13
GGGGAGACAATTTCGTCGAGTACGCTCAAGTATGAAGATCGGAAG
+
FFFFFFFFFFFFFFFFFFFFFFFFFFFFFFFFFFFFFFFFFFFFF
@FS10000125:26:BPA73017-1023:1:1101:4060:1540 1:N:0:13
TTGGTTAAACTTCATCGAGTACGCTCAACGGTGGAGATCGGAAGA
+
FFFFFFFFFFFFFFFFFFFFFFFFFFFFFFFFFFFFFFFFFFFFF
@FS10000125:26:BPA73017-1023:1:1101:4210:1540 1:N:0:13
TTGCGGTAACTTCGTCGAGTACGCTCAAAATTCCAGATCGGAAGA
+
FFFFFFFFFFFFFFFFFFFFFFFFFFFFFFFFFFFFFFFFFFFFF
@FS10000125:26:BPA73017-1023:1:1101:4960:1540 1:N:0:13
TTTGGGAAAACTTCGTCGAGTACGCTCAAGTATAGAGATCGGAAG
+
FFFFFFFFFFFFFFFFFFFFFFFFFFFFFFFFFFFFFFFFFFFFF
@FS10000125:26:BPA73017-1023:1:1101:5320:1540 1:N:0:13
TTGAAAGAACTTCGTCGAGTACGCTCAATGTAAGAGATCGGAAGA
+
FFFFFFFFFFFFFFFFFFFFFFFFFFFFFFFFFFFFFFFFFFFFF
@FS10000125:26:BPA73017-1023:1:1101:5550:1540 1:N:0:13
TTGGCCGAACTTCGTCGAGTACGCTCAAGCCGGCAGATCGGAAGA
+
FFFFFFFFFFFFFFFFFFFFFFFFFFFFFFFFFFFFFFFFFFFFF
@FS10000125:26:BPA73017-1023:1:1101:7030:1540 1:N:0:13
TTGGTGAAACTTCGTCGAGTACGCTCAATGATTAAGATCGGAAGA
+
FFFFFFFFFFFFFFFFFFFFFFFFFFFFFFFFFFFFFFFFFFFFF
@FS10000125:26:BPA73017-1023:1:1101:7890:1540 1:N:0:13
CCGGAAGCAACTTCGTCGAGTACGCTCAAATTGTTAGATCGGAAG
+
FFFFFFFFFFFFFFFFFFFFFFFFFFFFFFFFFFFFFFFFFFFFF
@FS10000125:26:BPA73017-1023:1:1101:8440:1540 1:N:0:13
TGGGAACTTCGTCGAGTACGCTCAAGGTGTGAGATCGGAAGAGCA
+
FFFFFFFFFFFFFFFFFFFFFFFFFFFFFFFFFFFFFFFFFFFFF
@FS10000125:26:BPA73017-1023:1:1101:8490:1540 1:N:0:13
TTGGTAAAACTTCGTCGAGTACGCTCAAATTGGCAGATCGGAAGA
+
FFFFFFFFFFFFFFFFFFFFFFFFFFFFFFFFFFFFFFFFFFFFF
@FS10000125:26:BPA73017-1023:1:1101:8540:1540 1:N:0:13
TCTGGACTCTTCGTCGAGTACGCTCAAAACCGAAGATCGGAAGAG
+
FFFFFFFFFFFFFFFFFFFFFFFFFFFFFFFFFFFFFFFFFFFFF
@FS10000125:26:BPA73017-1023:1:1101:8800:1540 1:N:0:13
TTGCAGTAACTTCGTCGAGTACGCTCAAGAGATAAGATCGGAAGA
+
FFFFFFFFFFFFFFFFFFFFFFFFFFF:FFFFFFFFFFFFFFFFF
@FS10000125:26:BPA73017-1023:1:1101:8840:1540 1:N:0:13
CTGACTGGACTTCGTCGAGTACGCTCAAGACAGTAGATCGGAAGA
+
FFFFFFFFFFFFFFFFFFFF:FFFFF,,:,F,,F,,,F:::,,:,
@FS10000125:26:BPA73017-1023:1:1101:9290:1540 1:N:0:13
CGGGAACTTCGTCGAGTACGCTCAAATCTACAGATCGGAAGAGCA
+
FFFFFFFFFFFFFFFFFFFFFFFFFFFFFFFFFFFFFFFFFFFFF
@FS10000125:26:BPA73017-1023:1:1101:9500:1540 1:N:0:13
TTGACTGGACTTCGTCGAGTACGCTCAAGCAATGAGATCGGAAGA
+
FFFFFFFFFFFFFFFFFFFFFFFFFFFFFFFFFFFFFFFFFFFFF
@FS10000125:26:BPA73017-1023:1:1101:10090:1540 1:N:0:13
TTGACTGGACTTCGTCGAGTACGCTCAACGACTAAGATCGGAAGA
+
FF,FFF:F:FF:FF:F:FFF:FFFFFF,FFFFFF:FF:FFFFFFF
@FS10000125:26:BPA73017-1023:1:1101:10480:1540 1:N:0:13
TTGCAGGAACTTCGTCGAGTACGCTCAATCACTGAGATCGGAAGA
+
FFFFFFFFFFFFFFFFFFFFFFFFFFFFFFFFFFFFFFFFFFFFF
@FS10000125:26:BPA73017-1023:1:1101:10830:1540 1:N:0:13
TTGGAAGAACTTCGTCGAGTACGCTCAAAATGGGAGATCGGAAGA
+
:FF:F,FF,FFFFFFFF:FFFF:FFF,::FFFFF:FFFFFFF:FF
@FS10000125:26:BPA73017-1023:1:1101:11110:1540 1:N:0:13
GTGCATGGACTTCGTCGAGTACGCTCAATAAGTGAGATCGGAAGA
+
FFFFFFFFFFFFFFFFFFFFFFFFFFFFFFFFFFFFFFFFFFFFF
@FS10000125:26:BPA73017-1023:1:1101:11470:1540 1:N:0:13
TTGTCCCAACCTTCGTCGAGTACGCTCAAGTCGAGAGATCGGAAG
+
FFFFFFFFFFFFFFFFFFFFFFFFFFFFFFFFFFFFFFFFFFFFF
@FS10000125:26:BPA73017-1023:1:1101:13200:1540 1:N:0:13
TTGCTACAACTTCGTCGAGTACGCTCAACAAAAAAGATCGGAAGA
+
FFFFFFFFFFFFFFFFFFFFFFFFFFFFFFFFFFFFFFFFFFFFF
@FS10000125:26:BPA73017-1023:1:1101:13620:1540 1:N:0:13
TTGCACTAACTTCGTCGAGTACGCTCAATTGATAAGATCGGAAGA
+
FFFFFFFFFFFFFFFFFFFFFFFFFFFFFFFFFFFFFFFFFFFFF
@FS10000125:26:BPA73017-1023:1:1101:13690:1540 1:N:0:13
AGGGTCCGTCCTTCGTCGAGTACGCTCAACTCCTTAGATCGGAAG
+
FFFF,::::FF:FFFFFFFFFFFFFFFFFFFF:FFFF:FFFFFFF
@FS10000125:26:BPA73017-1023:1:1101:14280:1540 1:N:0:13
TTGAGTTAACTTCGTCGAGTACGCTCAAGACTGGAGATCGGAAGA
+
FFFFFFFFFFFFFFFFFFFFFFFFFFFFFFFFFFFFFFFFFFFFF
@FS10000125:26:BPA73017-1023:1:1101:14310:1540 1:N:0:13
TTGAAGCAACTTCGTCGAGTACGCTCAATAATTCAGATCGGAAGA
+
FFFFFFFFFFFFFFFFFFFFFFFFFFFFFFFFFFFFFFFFFFFFF
@FS10000125:26:BPA73017-1023:1:1101:14610:1540 1:N:0:13
CCGGACGCAACTTCGTCGAGTACGCTCAAGAACCGAGATCGGAAG
+
FFFFFFFFFFFFFFFFFFFFFFFFFFFFF,FFFFFFFFFFFFFFF
@FS10000125:26:BPA73017-1023:1:1101:14780:1540 1:N:0:13
TTGACGCAACTTCGTCGAGTACGCTCAAATGTCGAGATCGGAAGA
+
FFFFFFFFFFFFFFFFFFFFFFFFFFFFFFFFFFFFFFFFFFFFF
@FS10000125:26:BPA73017-1023:1:1101:14910:1540 1:N:0:13
TTCTAGTAACTTCGTCGAGTACGCTCAATGATGTAGATCGGAAGA
+
FFFFFFFFFFFFFFFFFFFFFFFFFFFFFFFFFFFFFFFFFFFFF
@FS10000125:26:BPA73017-1023:1:1101:14950:1540 1:N:0:13
TCGGAGTTAACTTCGTCGAGTACGCTCAACATGTGAGATCGGAAG
+
FFFFFFFFFFFFFFFFFFFFFFFFFFFFFFFFFFFFFFFFFFFFF
@FS10000125:26:BPA73017-1023:1:1101:14960:1540 1:N:0:13
TCTTCGTCGAGTACGCTCAAAACATAAGATCGGAAGAGCACACGT
+
FFFFFFFFFFFFFFFFFFFFFFFFFFFFFFFFFFFFFFFFFFFFF
@FS10000125:26:BPA73017-1023:1:1101:15120:1540 1:N:0:13
GGGAAAATTTCGTCGAGTACGCTCAATTTACGAGATCGGAAGAGC
+
FFFFFFFFFFFFFFFFFFFFFFFFFFFFFFFFFFFFFFFFFFFFF
@FS10000125:26:BPA73017-1023:1:1101:15580:1540 1:N:0:13
TTGACGCAACTTCGTCGAGTACGCTCAAATTACCAGATCGGAAGA
+
F:FFFFFFFFFFFFFFFFFFFFFFFFFFFFFFFFFFFFFFFFFFF
@FS10000125:26:BPA73017-1023:1:1101:16250:1540 1:N:0:13
TTGCAGGAACTTCGTCGAGTACGCTCAAAACCGGAGATCGGAAGA
+
FF,FFFFF:FFFFFFFFFFFFFFFFFFF::FFFFFFFFFFFFFFF
@FS10000125:26:BPA73017-1023:1:1101:1500:1550 1:N:0:13
TCGAACTTCGTCGAGTACGCTCAACGGGAAAGATCGGAAGAGCAC
+
FFFFFFFFFFFFFFFFFFFFFFFFFFFFFFFFFFFFFFFFFFFFF
@FS10000125:26:BPA73017-1023:1:1101:1550:1550 1:N:0:13
TTGGAGGAACTTCGTCGAGTACGCTCAAAATGCCAGATCGGAAGA
+
F:,FFFFFFFFFFFFFFFFFFFFFFFF:FF:FFFFFF:FF::F:F
@FS10000125:26:BPA73017-1023:1:1101:1940:1550 1:N:0:13
TCTCGCAACTTCGTCGAGTACGCTCAAGGTCGTAGATCGGAAGAG
+
FFFFFFFFFFFFFFFFFFFFFFFFFFFFFFFFFFFFFFFFFFFFF
@FS10000125:26:BPA73017-1023:1:1101:2530:1550 1:N:0:13
TTGGGGGAACTTCGTCGAGTACGCTCAAAGGCCGAGATCGGAAGA
+
FFFFFFFFFFFFFFFFFFFFFFFFFFFFFFFFFFFFFFFFFFFFF
@FS10000125:26:BPA73017-1023:1:1101:2880:1550 1:N:0:13
TTGCAGTAACTTCGTCGAGTACGCTCAAGCAGTTAGATCGGAAGA
+
FFFFFFFFFFFFFFFFFFFFFFFFFFFFFFFFFFFFFFFFFFFFF
@FS10000125:26:BPA73017-1023:1:1101:3170:1550 1:N:0:13
TCGGATAGAACTTCGTCGAGTACGCTCAACTGTGAAGATCGGAAG
+
FFFFFFFFFFFFFFFFFFFFFFFFFFFFFFFFFFFFFFFFFFFFF
@FS10000125:26:BPA73017-1023:1:1101:4680:1550 1:N:0:13
CCGTTAACTTCGTCGAGTACGCTCAAGAATCTAGATCGGAAGAGC
+
FFFFFF,FFFFFFFFFFFFFFFFFFFFFFFFFFFFFFFFFFFFFF
@FS10000125:26:BPA73017-1023:1:1101:4910:1550 1:N:0:13
GGTGCTAACTTCGTCGAGTACGCTCAAGTTGTGAGATCGGAAGAG
+
FFFFFFFFFFFFFFFFFFFFFFFFFFFFFFFFFFFFFFFFFFFFF
@FS10000125:26:BPA73017-1023:1:1101:5300:1550 1:N:0:13
TCTTTAACTTCGTCGAGTACGCTCAAGATGTAAGATCGGAAGAGC
+
FFFFFFFFFFFFFFFFFFFFFFFFFFFFFFFFFFFFFFFFFFFFF
@FS10000125:26:BPA73017-1023:1:1101:5610:1550 1:N:0:13
TCTATGAACTTCGTCGAGTACGCTCAACACTGGAGATCGGAAGAG
+
FFFFFFFFFFFFFFFFFFFFFFFFFFFFFFFFFFFFFFFFFFFFF
@FS10000125:26:BPA73017-1023:1:1101:7040:1550 1:N:0:13
TTGTGATAACTTCGTCGAGTACGCTCAATTGTTAAGATCGGAAGA
+
FFFFFFFFFFFFFFFFFFFFFFFFFFFFFFFFFFFFFFFFFFFFF
@FS10000125:26:BPA73017-1023:1:1101:7340:1550 1:N:0:13
TTGACTGGACTTCGTCGAGTACGCTCAATGATAGAGATCGGAAGA
+
FFFFFFFFFFFFFFFFFFFFFFFFFFFFFFFFFFFFFFFFFFFFF
@FS10000125:26:BPA73017-1023:1:1101:7700:1550 1:N:0:13
TTGACTGGACTTCGTCGAGTACGCTCAACCAACTAGATCGGAAGA
+
FFFFFFFFFFFFFFFFFFFFFFFFFFFFFFFFFFFFFFFFFFFFF
@FS10000125:26:BPA73017-1023:1:1101:9550:1550 1:N:0:13
TTGGAGGAACTTCATCGAGTACGCTCAAAACTAAAGATCGGAAGA
+
FFFFFFFFFFFFFFFFFFFFFFFFFFFFFFFFFFFFFFFFFFFFF
@FS10000125:26:BPA73017-1023:1:1101:9800:1550 1:N:0:13
TCGTAGCAACTTCGTCGAGTACGCTCAAAATCTAAGATCGGAAGA
+
FFFFFFFFFFFFFFFFFFFFFFFFFFFFFFFFFFFFFFFFFFFFF
@FS10000125:26:BPA73017-1023:1:1101:10220:1550 1:N:0:13
TTGGGCTAACTTCGTCGAGTACGCTCAATTGAATAGATCGGAAGA
+
FFFFFFFFFFFFFFFFFFFFFFFFFFFFFFFFFFFFFFFFFFFFF
@FS10000125:26:BPA73017-1023:1:1101:10720:1550 1:N:0:13
TGGGGATCAGCTTCGTCGAGTACGCTCAACCAGCAAGATCGGAAG
+
FFFFFFFFFFFFFFFFFFFFFFFFFFFFFFFFFFFFFFFFFFFFF
@FS10000125:26:BPA73017-1023:1:1101:11210:1550 1:N:0:13
CCGGATTCAACTTCGTCGAGTACGCTCAAGATGGTAGATCGGAAG
+
FFFFFFFFFFFFFFFFFFFFFFFFFFFFFFFFFFFFFFFFFFFFF
@FS10000125:26:BPA73017-1023:1:1101:11420:1550 1:N:0:13
TTGGAGGAACTTCGTCGAGTACGCTCAAAAATGTAGATCGGAAGA
+
,FF:FFFFFFFFFFFFFFFFFFFFFFFFFFFFFFFFFFFFFFFFF
@FS10000125:26:BPA73017-1023:1:1101:12680:1550 1:N:0:13
TTGAACCAACTTCGTCAAGTACGCTCAAACCCGGAGATCGGAAGA
+
FFFFFFFFFFFFFFFFFFFFFFFFFFFFFFFFFFFFFFFFFFFFF
@FS10000125:26:BPA73017-1023:1:1101:12860:1550 1:N:0:13
TCTATTAACTTCGTCGAGTACGCTCAAGGAGCCAGATCGGAAGAG
+
FFFFFFFFFFFFFFFFFFFFFFFFFFFFFFFFFFFFFFFFFFFFF
@FS10000125:26:BPA73017-1023:1:1101:13450:1550 1:N:0:13
ACGGATCAAACTTCGTCGAGTACGCTCAATCTATGAGATCGGAAG
+
FFFFFFFFFFFFFFFFFFFFFFFFFFFFFFFFFFFFFFFFFFFFF
@FS10000125:26:BPA73017-1023:1:1101:13620:1550 1:N:0:13
TTGATACAACTTCGTCGAGTACGCTCAATTTTCAAGATCGGAAGA
+
FFFFFFFFFFFFFFFFFFFFFFFFFFFFFFFFFFFFFFFFFFFFF
@FS10000125:26:BPA73017-1023:1:1101:15060:1550 1:N:0:13
TAGGCTCAACTTCGTCGAGTACGCTCAAATGATTAGATCGGAAGA
+
FFFFFFFFFF:FFFFFFFFFFFFFFFFFFFFFFFFFFFFFFFFFF
@FS10000125:26:BPA73017-1023:1:1101:15070:1550 1:N:0:13
GCGGGCCCAACTTCGTCGAGTACGCTCAATTAAAAAGATCGGAAG
+
FFFFFFFFFFFFFFFFFFFFFFFFFFFFFFFFFFFFFFFFFFFFF
@FS10000125:26:BPA73017-1023:1:1101:15790:1550 1:N:0:13
TTGTGATAACTTCGTCGAGTACGCTCAAATTTGTAGATCGGAAGA
+
FFFFFFFFFFFFFFFFFFFFFFFFFFFFFFFFFFFFFFFFFFFFF
@FS10000125:26:BPA73017-1023:1:1101:15810:1550 1:N:0:13
CTGCTCAATCTTCGTCGAGTACGCTCAATCTTGGAGATCGGAAGA
+
::FFF:,F,FFFFFFFFFFFFFFFFFFF::F:FFFFFFFFFFFFF
@FS10000125:26:BPA73017-1023:1:1101:15820:1550 1:N:0:13
GTGGGACAACTTCGTCGAGTACGCTCAACCTGAAAGATCGGAAGA
+
,FFFFFFFFF::FF:FFFF,FFFFFFFFFFFFF,FFFFF:FFF:F
@FS10000125:26:BPA73017-1023:1:1101:15830:1550 1:N:0:13
CCGACAACTTCGTCGAGTACGCTCAAAGGGTTAGATCGGAAGAGC
+
FFFFFFFFFFFFFFFFFFFFFFFFFFFFFFFFFFFFFFFFFFFFF
@FS10000125:26:BPA73017-1023:1:1101:16460:1550 1:N:0:13
TTGATACAACTTCGTCGAGTACGCTCAATTAGATAGATCGGAAGA
+
,F:FFFFFFFFFFFFFFFFFFFFFFFFFFFFFFFFFFFFFFFFFF
@FS10000125:26:BPA73017-1023:1:1101:16480:1550 1:N:0:13
ACGTATCAACTTCGTCGAGTACGCTCAAGTTAAAAGATCGGAAGA
+
F:FFFFFFFFFFFFFFFFFFFFFFFF:FFF:,F:F::FFF:FFFF
@FS10000125:26:BPA73017-1023:1:1101:1290:1560 1:N:0:13
TTGTTGCAACTTCGTCGAGTACGCTCAAGAACTGAGATCGGAAGA
+
FFFFFFFFFFFFFFFFFFFFFFFFFFFFFFFFFFFFFFFFFFFFF
@FS10000125:26:BPA73017-1023:1:1101:1470:1560 1:N:0:13
TCGGCTAACTTCGTCGAGTACGCTCAATCCTCGAGATCGGAAGAG
+
FFFFFFFFFFFFFFFFFFFFFFFFFFFFFFFFFFFFFFFFFFFFF
@FS10000125:26:BPA73017-1023:1:1101:1760:1560 1:N:0:13
TTGAAACTTCGTCGAGTACGCTCAATATGAGAGATCGGAAGAGCA
+
FFFFFFFFFFFFFFFFFFFFFFFFFFFFFFFFFFFFFFFFFFFFF
@FS10000125:26:BPA73017-1023:1:1101:2250:1560 1:N:0:13
TTGACTGGACTTCGTCGAGTACGCTCAAATCCAAAGATCGGAAGA
+
FFFFFFFFFFFFFFFFFFFFFFFFFFFFFFFFFFFFFFFFFFFFF
@FS10000125:26:BPA73017-1023:1:1101:2350:1560 1:N:0:13
GGGACAAAACTTCGTCGAGTACGCTCAAGACATTAGATCGGAAGA
+
,:FFFFFFFFFFFFFFFFFFFFFFFFFFFFFFFFFFFFFFFFFFF
@FS10000125:26:BPA73017-1023:1:1101:2610:1560 1:N:0:13
TTGACTGGACTTCGTCGAGTACGCTCAAGCGATTAGATCGGAAGA
+
FFFFFFFFFFFFFFFFFFFFFFFFFFFFFFFFFFFFFFFFFFFFF
@FS10000125:26:BPA73017-1023:1:1101:2950:1560 1:N:0:13
TCTAGAAACTTCGTCGAGTACGCTCAAATAGTAAGATCGGAAGAG
+
FFFFFFFFFFFFFFFFFFFFFFFFFFFFFFFFFFFFFFFFFFFFF
@FS10000125:26:BPA73017-1023:1:1101:3070:1560 1:N:0:13
TCGCTGGAACTTCGTCGAGTACGCTCAAGTTGATAGATCGGAAGA
+
F,F,F:FFFFFFFFFFFFFFFFFFFFFF,F:F,:FFFFFFFFFFF
@FS10000125:26:BPA73017-1023:1:1101:3650:1560 1:N:0:13
TTGCAGGAACTTCGTCGAGTACGCTCAACATTCCAGATCGGAAGA
+
,F,FF:FFFFFFFFFFFFFFFFFFFFFFFFFFFFFFFFFFFFFFF
@FS10000125:26:BPA73017-1023:1:1101:3880:1560 1:N:0:13
AGGGTGTAACTTCGTCGAGTACGCTCAAGTCCATAGATCGGAAGA
+
FFFFFFFFFFFFFFFFFFFFFFFFFFFFFFFFFFFFFFFFFFFFF
@FS10000125:26:BPA73017-1023:1:1101:4100:1560 1:N:0:13
TTGGAGGAACTTCGTCGAGTACGCTCAAAGAGTCAGATCGGAAGA
+
F:FFFFFFFFFFFFFFFFFFFFFFFFFFFFFFFFFFFFFFFFFFF
@FS10000125:26:BPA73017-1023:1:1101:5320:1560 1:N:0:13
TTGACTGGACTTCGTCGAGTACGCTCAAGAGCCAAGATCGGAAGA
+
FFFFFFFFFFFFFFFFFFFFFFFFFFFFFFFFFFFFFFFFFFFFF
@FS10000125:26:BPA73017-1023:1:1101:5380:1560 1:N:0:13
TTGACTAAACTTCGTCGAGTACGCTCAAATTTACAGATCGGAAGA
+
FFFFFFFFFFFFFFFFFFFFFFFFFFFFFFFFFFFFFFFFFFFFF
@FS10000125:26:BPA73017-1023:1:1101:6330:1560 1:N:0:13
TTGACTGGACTTCGTCGAGTACGCTCAACCTATAAGATCGGAAGA
+
FFFFFFFFFFFFFFFFFFFFFFFFFFFFFFFFFFFFFFFFFFFFF
@FS10000125:26:BPA73017-1023:1:1101:6390:1560 1:N:0:13
TTGTCACAACTTCGTCGAGTACGCTCAACATTATAGATCGGAAGA
+
FFFFFFFFFFFFFFFFFFFFFFFFFFFFFFFFFFFFFFFFFFFFF
@FS10000125:26:BPA73017-1023:1:1101:6770:1560 1:N:0:13
TGGTAACTTCGTCGAGTACGCTCAATGAATAAGATCGGAAGAGCA
+
FFFFFFFFFFFFFFFFFFFFFFFFFFFFFFFFFFFFFFFFFFFFF
@FS10000125:26:BPA73017-1023:1:1101:6960:1560 1:N:0:13
TTGCAGAACTTCGTCGAGTACGCTCAAATTAACAGATCGGAAGAG
+
FFFFFFFFFFFFFFFFFFFFFFFFFFFFFFFFFFFFFFFFFFFFF
@FS10000125:26:BPA73017-1023:1:1101:7220:1560 1:N:0:13
TTGGCGAAACTTCGTCGAGTACGCTCAATATAGCAGATCGGAAGA
+
FFFFFFFFFFFFFFFFFFFFFFFFFFFFFFFFFFFFFFFFFFFFF
@FS10000125:26:BPA73017-1023:1:1101:8380:1560 1:N:0:13
GCGAAAACTTCGTCGAGTACGCTCAAAACTATAGATCGGAAGAGC
+
FFFFFFFFFFFFFFFFFFFFFFFFFFFFFFFFFFFFFFFFFFFFF
@FS10000125:26:BPA73017-1023:1:1101:9050:1560 1:N:0:13
TTGCACTAACTTCGTCGAGTACGCTCAACAAGCCAGATCGGAAGA
+
FFFFFFFFFFFFFFFFFFFFFFFFFFFFFFFFFFFFFFFFFFFFF
@FS10000125:26:BPA73017-1023:1:1101:9590:1560 1:N:0:13
GTGGCACTTCGTCGAGTACGCTCAAAAAAATAGATCGGAAGAGCA
+
FFFFFFFFFFFFFFFFFFFFFFFFFFFFFFFFFFFFFFFFFFFFF
@FS10000125:26:BPA73017-1023:1:1101:9700:1560 1:N:0:13
TCTATAAACTTCGTCGAGTACGCTCAAGGAGTTAGATCGGAAGAG
+
FFFFFFFFFFFFFFFFFFFFFFFFFFFFFFFFFFFFFFFFFFFFF
@FS10000125:26:BPA73017-1023:1:1101:9720:1560 1:N:0:13
GCGACTCAACTTCGTCGAGTACGCTCAATAAGAGAGATCGGAAGA
+
FFFFFFFFFFFFFFFFFFFFFFFFFFFFFFFFFFFFFFFFFFFFF
@FS10000125:26:BPA73017-1023:1:1101:10590:1560 1:N:0:13
CAGCATAAACTTCGTCGAGTACGCTCAAATTCATAGATCGGAAGA
+
FFFFFFFFFFFFFFFFFFFFFFFFFFFFFFFFFFFFFFFFFFFFF
@FS10000125:26:BPA73017-1023:1:1101:11120:1560 1:N:0:13
TTGTGCCAACCTCGTCGAGTACGCTCAATGTGGGAGATCGGAAGA
+
FFFFFFFFFFFFFFFFFFFFFFFFFFFFFFFFFFFFFFFFFFFFF
@FS10000125:26:BPA73017-1023:1:1101:11420:1560 1:N:0:13
AGGTAGAACTTCGTCGAGTACGCTCAATGTGTCAGATCGGAAGAG
+
FFFFFFFFFFFFFFFFFFFFFFFFFFFFFFFFFFFFFFFFFFFFF
@FS10000125:26:BPA73017-1023:1:1101:11590:1560 1:N:0:13
TCCTTGAGCTTCGTCGAGTACGCTCAACCAGCTAGATCGGAAGAG
+
FFFFFFFFFFFFFFFFFFFFFFFFFFFFFFFFFFFFFFFFFFFFF
@FS10000125:26:BPA73017-1023:1:1101:11670:1560 1:N:0:13
CTGCAATAACTTCGTCGAGTACGCTCAAGAGTAAAGATCGGAAGA
+
FFFFFFFFFFFFFFFFFFFFFFFFFFFFFFFFFFFFFFFFFFFFF
@FS10000125:26:BPA73017-1023:1:1101:11940:1560 1:N:0:13
TCGTGACAACTTCGTCGAGTACGCTCAACGGAGTAGATCGGAAGA
+
FFFFFFFFFFFFFFFFFFFFFFFFFFFFFFFFFFFFFFFFFFFFF
@FS10000125:26:BPA73017-1023:1:1101:12090:1560 1:N:0:13
TCTGATAACTTCGTCGAGTACGCTCAATAACAGAGATCGGAAGAG
+
FFFFFFFFFFFFFFFFFFFFFFFFFFFFFFFFFFFFFFFFFFFFF
@FS10000125:26:BPA73017-1023:1:1101:12450:1560 1:N:0:13
TCGCCAGAACTTCGTCGAGTACGCTCAAGGGAGTAGATCGGAAGA
+
FFFFFFFFFFFFFFFFFFFFFFFFFFFFFFFFFFFFFFFFFFFFF
@FS10000125:26:BPA73017-1023:1:1101:14370:1560 1:N:0:13
TGGAAGCAACTTCGTCGAGTACGCTCAATTCATAAGATCGGAAGA
+
FFFFFFFFFFFFFFFFFFFFFFFFFFFFFFFFFFFFFFFFFFFFF
@FS10000125:26:BPA73017-1023:1:1101:15290:1560 1:N:0:13
GGGACAACTTCGTCGAGTACGCTCAAGTGTTCAGATCGGAAGAGC
+
FFFFFFFFFFFFFFFFFFFFFFFFFFFFFFFFFFFFFFFFFFFFF
@FS10000125:26:BPA73017-1023:1:1101:15570:1560 1:N:0:13
TCTTGCAACTTCGTCGAGTACGCTCAAGCAGTTAGATCGGAAGAG
+
FFFFFFFFFFFFFFFFFFFFFFFFFFFFFFFFFFFFFFFFFFFFF
@FS10000125:26:BPA73017-1023:1:1101:15940:1560 1:N:0:13
TTGAACTTCGTCGAGTACGCTCAAGATTCCAGATCGGAAGAGCAC
+
FFFFFFFFFFFFFFFFFFFFFFFFFFFFFFFFFFFFFFFFFFFFF
@FS10000125:26:BPA73017-1023:1:1101:16460:1560 1:N:0:13
TTGAAGGAACTTCGTCGAGTACGCTCAATTAAAAAGATCGGAAGA
+
FFFFFFFFFFFFFFFFFFFFFFFFFFFFFFFFFFFFFFFFFFFFF
@FS10000125:26:BPA73017-1023:1:1101:1150:1570 1:N:0:13
TGGAGGCAACTTCGTCGAGTACGCTCAATTGTAAAGATCGGAAGA
+
FFFFFFFFFFFFFFFFFFFFFFFFFFFFFFFFFFFFFFFFFFFFF
@FS10000125:26:BPA73017-1023:1:1101:1870:1570 1:N:0:13
TCGGGGGTAACTTCGTCGAGTACGCTCAAGTGGGAAGATCGGAAG
+
FFFFFF:FFFFFFFFFFFFFFFFFFFFFF:FFFFFFFFFFFFFFF
@FS10000125:26:BPA73017-1023:1:1101:1890:1570 1:N:0:13
TTGGCACAACTTCGTCGAGTACGCTCAACAGTTAAGATCGGAAGA
+
,F:FFFFFFFFFFFFFFFFFFFFFFFFFFFFFF,FFFFFFFFFFF
@FS10000125:26:BPA73017-1023:1:1101:2030:1570 1:N:0:13
GGGCAGACCTTCGTCGAGTACGCTCAATTTTTAAGATCGGAAGAG
+
FFFFFFFFFFFFFFFFFFFFFFFFFFFFFFFFFFFFFFFFFFFFF
@FS10000125:26:BPA73017-1023:1:1101:2270:1570 1:N:0:13
GCTATACAACTTCGTCGAGTACGCTCAAATTGTTAGATCGGAAGA
+
FFFFFFFFFFFFFFFFFFFFFFFFFFFFFFFFFFFFFFFFFFFFF
@FS10000125:26:BPA73017-1023:1:1101:2540:1570 1:N:0:13
TCTAATAACTTCGTCGAGTACGCTCAAGTCAACAGATCGGAAGAG
+
FFFFFFFFFFFFFFFFFFFFFFFFFFFFFFFFFFFFFFFFFFFFF
@FS10000125:26:BPA73017-1023:1:1101:2610:1570 1:N:0:13
TTGGGATAACTTCGTCGAGTACGCTCAATAAGTAAGATCGGAAGA
+
FFFFFFFFFFFFFFFFFFFFFFFFFFFFFFFFFFFFFFFFFFFFF
@FS10000125:26:BPA73017-1023:1:1101:2770:1570 1:N:0:13
TGGCATGAACTTCGTCGAGTACGCTCAATTGTGGAGATCGGAAGA
+
FFFFFFFFFFFFFFFFFFFFFFFFFFFFFFFFFFFFFFFFFFFFF
@FS10000125:26:BPA73017-1023:1:1101:2880:1570 1:N:0:13
TAGCTTCAACTTCGTCGAGTACGCTCAACTGCGGAGATCGGAAGA
+
FFFFFFFFFFFFFFFFFFFFFFFFFFFFFFFFFFFFFFFFFFFFF
@FS10000125:26:BPA73017-1023:1:1101:4650:1570 1:N:0:13
TGGACGAAACTTCGTCGAGTACGCTCAAGGAGGAAGATCGGAAGA
+
FFFFFFFFFFFFFFFFFFFFFFFFFFFFFFFFFFFFFFFFFFFFF
@FS10000125:26:BPA73017-1023:1:1101:5520:1570 1:N:0:13
TTGGTAACTTCGTCGAGTACGCTCAATACATCAGATCGGAAGAGC
+
FF:FFFFFFFFFFFFFFFFFFFFFFFFFFFFFFFFFFFFFFFFFF
@FS10000125:26:BPA73017-1023:1:1101:5860:1570 1:N:0:13
TTGACATAACTTCGTCGAGTACGCTCAAAGGGTAAGATCGGAAGA
+
FFFFFFFFFFFFFFFFFFFFFFFFFFFFFFFFFFFFFFFFFFFFF
@FS10000125:26:BPA73017-1023:1:1101:5980:1570 1:N:0:13
TTGGTGGAACTTCGTCGAGTACGCTCAAGGAGGGAGATCGGAAGA
+
FFFFFFFFFFFFFFFFFFFFFFFFFFFFFFFFFFFFFFFFFFFFF
@FS10000125:26:BPA73017-1023:1:1101:6350:1570 1:N:0:13
TTGCTCCAACTTCGTCGAGTACGCTCAATTGAGAAGATCGGAAGA
+
FFFFFF:F,FF:F::F,FF:,F:F::FF,:FFFFF:F:FF:FFFF
@FS10000125:26:BPA73017-1023:1:1101:6950:1570 1:N:0:13
TTGTCAGAACTTCGTCGAGTACGCTCAATAGGTAAGATCGGAAGA
+
FFFFFFFFFFFFFFFFFFFFFFFFFFFFFFFFFFFFFFFFFFFFF
@FS10000125:26:BPA73017-1023:1:1101:7110:1570 1:N:0:13
TTGAGACAACTTCGTCGAGTACGCTCAAACGTATAGATCGGAAGA
+
FFFFFFFFFFFFFFFFFFFFFFFFFFFFFFFFFFFFFFFFFFFFF
@FS10000125:26:BPA73017-1023:1:1101:7210:1570 1:N:0:13
GAGGATAAGCTTCGTCGAGTACGCTCAAAACGCTAGATCGGAAGA
+
FFFFFFFFFFFFFFFFFFFFFFFFFFFFFFFFFFFFFFFFFFFFF
@FS10000125:26:BPA73017-1023:1:1101:7270:1570 1:N:0:13
TTGCACCAACTTCGTCGAGTACGCTCAATAGTTAAGATCGGAAGA
+
:FFFFFFFFFFFFFFFFFFFFFFFFFFFFFFFFFFFFFFFFFFFF
@FS10000125:26:BPA73017-1023:1:1101:7590:1570 1:N:0:13
TTGCATTAACTTCGTCGAGTACGCTCAAACCTATAGATCGGAAGA
+
F,,F:,FFFF:F:FF:F,FFFFFF:FFFFFFFFFFF:F,F:::FF
@FS10000125:26:BPA73017-1023:1:1101:7950:1570 1:N:0:13
GGGCCGGAACTTCGTCGAGTACGCTCAACATTATAGATCGGAAGA
+
FFFFFFFFFFFFFFFFFFFFFFFFFFFFFFFFFFFFFFFFFFFFF
@FS10000125:26:BPA73017-1023:1:1101:8130:1570 1:N:0:13
CTGGGCATAACTTCGTCGAGTACGCTCAAACTCAAAGATCGGAAG
+
FFFFFFFFFFFFFFFFFFFFFFFFFFFFFFFFFFFFFFFFFFFFF
@FS10000125:26:BPA73017-1023:1:1101:8430:1570 1:N:0:13
CTGCCGTCTTCGTCGAGTACGCTCAATAATCGAGATCGGAAGAGC
+
FFFFFFFFFFFFFFFFFFFFFFFFFFFFFFFFFFFFFFFFFFFFF
@FS10000125:26:BPA73017-1023:1:1101:8580:1570 1:N:0:13
TTGACTGGACTTCGTCGAGTACGCTCAAGCTAATAGATCGGAAGA
+
:FFFFFFFFFFFFFFFFFFFFFFFFFFFFFFFFFFFFFFFFFFFF
@FS10000125:26:BPA73017-1023:1:1101:8880:1570 1:N:0:13
TAGACTTCGTCGAGTACGCTCAAGGTAATAGATCGGAAGAGCACA
+
FFFFFFFFFFFFFFFFFFFFFFFFFFFFFFFFFFFFFFFFFFFFF
@FS10000125:26:BPA73017-1023:1:1101:9090:1570 1:N:0:13
TTGAATAAACTTCGTCGAGTACGCTCAAAAAGAAAGATCGGAAGA
+
FFFFFFFFFFFFFFFFFFFFFFFFFFFFFFFFFFFFFFFFFFFFF
@FS10000125:26:BPA73017-1023:1:1101:9750:1570 1:N:0:13
GTGGAAACTTCGTCGAGTACGCTCAATGAGTTAGATCGGAAGAGC
+
FFFFFFFFFFFFFFFFFFFFFFFFFFFFFFFFFFFFFFFFFFFFF
@FS10000125:26:BPA73017-1023:1:1101:10330:1570 1:N:0:13
TCGACAGATCTTCGTCGAGTACGCTCAAACGGATAGATCGGAAGA
+
FFFFFFFFFFFFFFFFFFFFFFFFFFFFFFFFFFFFFFFFFFFFF
@FS10000125:26:BPA73017-1023:1:1101:10420:1570 1:N:0:13
TGGTAACTTCGTCGAGTACGCTCAAAGTTTAAGATCGGAAGAGCA
+
FFFFFFFFFFFFFFFFFFFFFFFFFFFFFFFFFFFFFFFFFFFFF
@FS10000125:26:BPA73017-1023:1:1101:10840:1570 1:N:0:13
TTGATCTAACTTCGTCGAGTACGCTCAAAGAGTCAGATCGGAAGA
+
FFFFFFFFFFFFFFFFFFFFFFFFFFFFFFFFFFFFFFFFFFFFF
@FS10000125:26:BPA73017-1023:1:1101:11020:1570 1:N:0:13
TTGATATAACTTCGTCGAGTACGCTCAAAGAATCAGATCGGAAGA
+
F,,FFFF,FFFFFFFFFFF,FFFFFFFFFFFFFFFFFFFFFFFFF
@FS10000125:26:BPA73017-1023:1:1101:11260:1570 1:N:0:13
TCTAAGAACTTCGTCGAGTACGCTCAAGACACAAGATCGGAAGAG
+
FFFFFFFFFFFFFFFFFFFFFFFFFFFFFFFFFFFFFFFFFFFFF
@FS10000125:26:BPA73017-1023:1:1101:12160:1570 1:N:0:13
TTGAAGTAACTTCGTCGAGTACGCTCAACCAGAAAGATCGGAAGA
+
,FFFFFFFFFFFFFFFFFFFFFFFFFFFFFF:FFFFFFFFFFFFF
@FS10000125:26:BPA73017-1023:1:1101:12210:1570 1:N:0:13
TCGCGTGATCTTCGTCGAGTACGCTCAAGTATTTAGATCGGAAGA
+
FFFFFFFFFFFFFFFFFFFFFFFFFFFFFFFFFFFFFFFFFFFFF
@FS10000125:26:BPA73017-1023:1:1101:12800:1570 1:N:0:13
TCGTCTAACTTCGTCGAGTACGCTCAAGAATTCAGATCGGAAGAG
+
:FFFFFFFFFFFFFFFFFFFFFFFFFFFFFFFFFFFFFFFFFFFF
@FS10000125:26:BPA73017-1023:1:1101:12870:1570 1:N:0:13
TCGGAGTAACTTCGTCGAGTACGCTCAATGTGGGAGATCGGAAGA
+
FFFFFFFFFFFFFFFFFFFFFFFFFFFFFFFFFFFFFFFFFFFFF
@FS10000125:26:BPA73017-1023:1:1101:13180:1570 1:N:0:13
TTGCTACAACTTCGTCGAGTACGCTCAAAAGATAAGATCGGAAGA
+
FFFF::FFFFFFFFFFFFFFFFFFFFFF,F:FFFFFFFFFFFFFF
@FS10000125:26:BPA73017-1023:1:1101:13600:1570 1:N:0:13
ACGGATCAAACTTCGTCGAGTACGCTCAATCTATGAGATCGGAAG
+
FF:FF:FFFFFFFFFFFFFFFFFFFFFFFFFFFFFFFF:FFFFFF
@FS10000125:26:BPA73017-1023:1:1101:13770:1570 1:N:0:13
TTGACTGGACTTCGTCGAGTACGCTCAAAACTATAGATCGGAAGA
+
FFFFFFFFFFFFFFFFFFFFFFFFFFFFFFFFFFFFFFFFFFFFF
@FS10000125:26:BPA73017-1023:1:1101:14160:1570 1:N:0:13
CTGGGCACAACTTCGTCGAGTACGCTCAAGGGTTGAGATCGGAAG
+
FFFFFFFFFFFFFFFFFFFFFFFFFFFFFFFFFFFFFFFFFFFFF
@FS10000125:26:BPA73017-1023:1:1101:14400:1570 1:N:0:13
TCGCGACAACTTCGTCGAGTACGCTCAATCAGGTAGATCGGAAGA
+
FFFFFFFFFFFFFFFFFFFFFFFFFFFFFFFFFFFFFFFFFFFFF
@FS10000125:26:BPA73017-1023:1:1101:14650:1570 1:N:0:13
TTGCCTAAACTTCGTCGAGTACGCTCAATGGAGAAGATCGGAAGA
+
FFFFFFFFFFFFFFFFFFFFFFFFFFFFFFFFFFFFFFFFFFFFF
@FS10000125:26:BPA73017-1023:1:1101:14820:1570 1:N:0:13
TCGTTGCAACTTGTCGAGTACGCTCAATGGTCTAGATCGGAAGAG
+
FFFFFFFFFFFFFFFFFFFFFFFFFFFFFFFFFFFFFFFFFFFFF
@FS10000125:26:BPA73017-1023:1:1101:14890:1570 1:N:0:13
TTCTAGTAACTTCGTCGAGTACGCTCAATGATGTAGATCGGAAGA
+
FFFFFFFFFFFFFFFFFFFFFFFFFFFFFFFFFFFFFFFFFFFFF
@FS10000125:26:BPA73017-1023:1:1101:15980:1570 1:N:0:13
TCTTAACTTCGTCGAGTACGCTCAATTAACCAGATCGGAAGAGCA
+
FFFFFFFFFFFFFFFFFFFFFFFFFFFFFFFFFFFFFFFFFFFFF
@FS10000125:26:BPA73017-1023:1:1101:16440:1570 1:N:0:13
CCGGGGGCAACTTCGTCGAGTACGCTCAAGTAATGAGATCGGAAG
+
FFFFFFFFFFFFFFFFFFFFFFFFFFFFFFFFFFFFFFFFFFFFF
@FS10000125:26:BPA73017-1023:1:1101:1130:1580 1:N:0:13
TTGCCAGAACTTCGTCGAGTACGCTCAACCCCGGAGATCGGAAGA
+
FFFFFFFFFFFFFFFFFFFFFFFFFFFFFFFFFFFFFFFFFFFFF
@FS10000125:26:BPA73017-1023:1:1101:1420:1580 1:N:0:13
GAGCAGGAACTTCGTCGAGTACGCTCAAAGAAAAAGATCGGAAGA
+
:F:FFFFFFFFFFFFFFFFFFFFFFFFFFFFFFFFFFFFFFFFFF
@FS10000125:26:BPA73017-1023:1:1101:2180:1580 1:N:0:13
TTGCCAAAACTTCGTCGAGTACGCTCAAGAATCGAGATCGGAAGA
+
FFFFFFFFFFFFFFFFFFFFFFFFFFFFFFFFFFFFFFFFFFFFF
@FS10000125:26:BPA73017-1023:1:1101:2250:1580 1:N:0:13
GTGGTGTCAACTTCGTCGAGTACGCTCAAGAGGGGAGATCGGAAG
+
:FF,FF:FF:FFFFFFFFFFFFFFFFFFFFFF:FFFFF:FFFFFF
@FS10000125:26:BPA73017-1023:1:1101:4720:1580 1:N:0:13
TTGATGTAACTTCGTCGAGTACGCTCAATATAATAGATCGGAAGA
+
FFFFFFFFFFFFFFFFFFFFFFFFFFFFFFFFFFFFFFFFFFFFF
@FS10000125:26:BPA73017-1023:1:1101:4940:1580 1:N:0:13
TTGACTGGACTTCGTCGAGTACGCTCAATTCTGAAGATCGGAAGA
+
FFFFFFFFFFFFFFFFFFFFFFFFFFFFFFFFFFFFFFFFFFFFF
@FS10000125:26:BPA73017-1023:1:1101:6190:1580 1:N:0:13
CCGTGGCAACTTCGTCGAGTACGCTCAAAACATAAGATCGGAAGA
+
FFFFFFFFFFFFFFFFFFFFFFFFFFFFFFFFFFFFFFFFFFFFF
@FS10000125:26:BPA73017-1023:1:1101:6880:1580 1:N:0:13
CCGGCAATAACTTCGTCGAGTACTCAATCATGGAGATCGGAAGAG
+
FFFFFFFFFFFFFFFFFFFFFFFFFFFFFFFFFFFFFFFFFFFFF
@FS10000125:26:BPA73017-1023:1:1101:7300:1580 1:N:0:13
TCGAGTTAACTTCGTCGAGTACGCTCAAAATAGAAGATCGGAAGA
+
FFFFFFFFFFFFFFFFFFFFFFFFFFFFFFFFFFFFFFFFFFFFF
@FS10000125:26:BPA73017-1023:1:1101:7530:1580 1:N:0:13
GAGCATTAACTTCGTCGAGTACGCTCAACTTTCAAGATCGGAAGA
+
FFFFFFF,FFFFFFFFFFF:FFFFFF:FFFFFFFFF:FFFFFFF:
@FS10000125:26:BPA73017-1023:1:1101:7900:1580 1:N:0:13
TAGAAACTTCGTCGAGTACGCTCAAACCGATAGATCGGAAGAGCA
+
FFFFFFFFFFFFFFFFFFFFFFFFFFFFFFFFFFFFFFFFFFFFF
@FS10000125:26:BPA73017-1023:1:1101:8210:1580 1:N:0:13
TTGGACAACTTCGTCGAGTACGCTCAACATTGCAGATCGGAAGAG
+
FFFFFFFFFFFFFFFFFFFFFFFFFFFFFFFFFFFFFFFFFFFFF
@FS10000125:26:BPA73017-1023:1:1101:8970:1580 1:N:0:13
TTTCAAACTTCGTCGAGTACACTCAAAGGAAAAGATCGGAAGAGC
+
FFFFFFFFFFFFFFFFFFFFFFFFFFFFFFFFFFFFFFFFFFFFF
@FS10000125:26:BPA73017-1023:1:1101:9320:1580 1:N:0:13
CCACGTCGAAACTTCGTCGAGTACGCTCAAGATAATAGATCGGAA
+
FFFF:FFF:FFFF:F,:FFF,FFF,FFFFF:FFF,F::FF:::FF
@FS10000125:26:BPA73017-1023:1:1101:10970:1580 1:N:0:13
TTGCATCATCTTCGTCGAGTACGCTCAAGTAATTAGATCGGAAGA
+
FFFFFFFFFFFFFFFFFFFFFFFFFFFFFFFFFFFFFFFFFFFFF
@FS10000125:26:BPA73017-1023:1:1101:11330:1580 1:N:0:13
TTGCATCACCTTCGTCGAGTACGCTCAACATTTAAGATCGGAAGA
+
FFFFFFFFFFFFFFFFFFFFFFFFFFFFFFFFFFFFFFFFFFFFF
@FS10000125:26:BPA73017-1023:1:1101:11360:1580 1:N:0:13
TTGCTTTAACTTCGTCGAGTACGCTCAACCTAGTAGATCGGAAGA
+
FFFFFFFFFFFFFFFFFFFFFFFFFFFFFFFFFFFFFFFFFFFFF
@FS10000125:26:BPA73017-1023:1:1101:11870:1580 1:N:0:13
TCGCTCGAACTTCGTCGAGTACGCTCAATTGTCAAGATCGGAAGA
+
FFFFFFFFFFFFFFFFFFFFFFFFFFFFFFFFFFFFFFFFFFFFF
@FS10000125:26:BPA73017-1023:1:1101:12430:1580 1:N:0:13
TTGACTGGACTTCGTCGAGTACGCTCAATAGAGAAGATCGGAAGA
+
FFFFFFFFFFFFFFFFFFFFFFFFFFFFFFFFFFFFFFFFFFFFF
@FS10000125:26:BPA73017-1023:1:1101:12570:1580 1:N:0:13
TCGCGACAACTTCGTCGAGTACGCTCAATGGAGGAGATCGGAAGA
+
FFFFFFFFFFFFFFFFFFFFFFFFFFFFFF:FFFFFFFFFFFFFF
@FS10000125:26:BPA73017-1023:1:1101:12880:1580 1:N:0:13
TTGACTGGAGCTTCGTCGAGACACTCAAGCCCGAAGATCGGAAGA
+
FFFFFFFFFFFFFFFFFFFFFFFFFFFFFFFFFFFFFFFFFFFFF
@FS10000125:26:BPA73017-1023:1:1101:12950:1580 1:N:0:13
TCGGCATAACTTCGTCGAGTACGCTCAAAATAGGAGATCGGAAGA
+
FFFFFFFFFFFFFFFFFFFFFFFFFFFFFFFFFFFFFFFFFFFFF
@FS10000125:26:BPA73017-1023:1:1101:13090:1580 1:N:0:13
CCGGAGGTAACTTCGTCGAGTACGCTCAATACGAAAGATCGGAAG
+
FFFFFFFFFFFFFFFFFFFFFFFFFFFFFFFFFFFFFFFFFFFFF
@FS10000125:26:BPA73017-1023:1:1101:13110:1580 1:N:0:13
TCGAACTTCGTCGAGTACGCTCAACAGGTAAGATCGGAAGAGCAC
+
FFFFFFFFFFFFFFFFFFFFFFFFFFFFFFFFFFFFFFFFFFFFF
@FS10000125:26:BPA73017-1023:1:1101:13320:1580 1:N:0:13
TTGTTGGAACTTCGTCGAGTACGCTCAAAGGCTCAGATCGGAAGA
+
,FFFFFFFFFFFFFFFFFFFFFFFFFFFFFFFFFFFFFFFFFFFF
@FS10000125:26:BPA73017-1023:1:1101:13480:1580 1:N:0:13
TTGACAGAACTTCGTCGAGTACGCTCAAAACATAAGATCGGAAGA
+
FFFFFFFFFFFFFFFFFFFFFFFFFFFFFFFFFFFFFFFFFFFFF
@FS10000125:26:BPA73017-1023:1:1101:13710:1580 1:N:0:13
TCTTCGTCGAGTACGCTCAATAAAGTAGATCGGAAGAGCACACGT
+
FFFFFFFFFFFFFFFFFFFFFFFFFFFFFFFFFFFFFFFFFFFFF
@FS10000125:26:BPA73017-1023:1:1101:13890:1580 1:N:0:13
CCGGAGTCAACTTCGTCGAGTACGCTCAACAATGCAGATCGGAAG
+
FFFFFFFFFFFFFFFFFFFFFFFFFFFFFFFFFFFFFFFFFFFFF
@FS10000125:26:BPA73017-1023:1:1101:14190:1580 1:N:0:13
TTGGGAACTTCGTCGAGTACGCTCAAATGTAAAGATCGGAAGAGC
+
FFFFFFFFFFFFFFFFFFFFFFFFFFFFFFFFFFFFFFFFFFFFF
@FS10000125:26:BPA73017-1023:1:1101:14300:1580 1:N:0:13
TTGACTGGACTTCGTCGAGTACGCTCAACCTGACAGATCGGAAGA
+
FFFFFFFFFFFFFFFFFFFFFFFFFFFFFFFFFFFFFFFFFFFFF
@FS10000125:26:BPA73017-1023:1:1101:14480:1580 1:N:0:13
TTGCTCGAACTTCGTCGAGTACGCTCAATACATAAGATCGGAAGA
+
FFFFFFFFFFFFFFFFFFFFFFFFFFFFFFFFFFFFFFFFFFFFF
@FS10000125:26:BPA73017-1023:1:1101:14890:1580 1:N:0:13
TTGAGGCAACTTCGTCGAGTACGCTCAAGGAATGGAGATCGGAAG
+
FFFFFFFFFFFFFFFFFFFFFFFFFFFFFFFFFFFFFFFFFFFFF
@FS10000125:26:BPA73017-1023:1:1101:14910:1580 1:N:0:13
TGGAGAATTTCGTCGAGTACGCTCAAAGCTTCAGATCGGAAGAGC
+
F,,::FFFFFFFFFF:FFFFFFFF:FFFFFFF::FFFFFFFFFFF
@FS10000125:26:BPA73017-1023:1:1101:15180:1580 1:N:0:13
GCGGGCCCAACTTCGTCGAGTACGCTCAAGTAGATAGATCGGAAG
+
FFFFFFFFFFFFFFFFFFFFFFFFFFFFFFFFFFFFFFFFFFFFF
@FS10000125:26:BPA73017-1023:1:1101:15530:1580 1:N:0:13
TCGGGTATAACTTCGTCGAGTACGCTCAATGTATAAGATCGGAAG
+
FFFFFFFFFFFFFFFFFFFFFFFFFFFFFFFFFFFFFFFFFFFFF
@FS10000125:26:BPA73017-1023:1:1101:15590:1580 1:N:0:13
TTGGTTTAACTTCGTCGAGTACGCTCAACGTATGAGATCGGAAGA
+
FFFFFFFFFFFFFFFFFFFFFFFFFFFFFFFFFFFFFFFFFFFFF
@FS10000125:26:BPA73017-1023:1:1101:16160:1580 1:N:0:13
GCGGGTAGAACTTCGTCGAGTACGCTCAAACTGGCAGATCGGAAG
+
FFFFFFFFFFFFFFFFFFFFFFFFFFFFFFFFFFFFFFFFFFFFF
@FS10000125:26:BPA73017-1023:1:1101:16280:1580 1:N:0:13
TTGACTGGACTTCGTCGAGTACGCTCAACCGAGTAGATCGGAAGA
+
FFFFFFFFFFFFFFFFFFFFFFFFFFFFFFFFFFFFFFFFFFFFF
@FS10000125:26:BPA73017-1023:1:1101:16450:1580 1:N:0:13
TTGACTGGACTTCGTCGAGTACGCTCAAGTGAAGAGATCGGAAGA
+
FFFFFFFFFFFFFFFFFFFFFFFFFFFFFFFFFFFFFFFFFFFFF
@FS10000125:26:BPA73017-1023:1:1101:1040:1590 1:N:0:13
ATGACTGGACTTCGTCGAGTACGCTCAAGATCCAAGATCGGAAGA
+
FFFFFFFFFFFFFFFFFFFFFFFFFFFFFFFFFFFFFFFFFFFFF
@FS10000125:26:BPA73017-1023:1:1101:1520:1590 1:N:0:13
GCGTCCCAACTTCGTCGAGTACGCTCAACCCAAAAGATCGGAAGA
+
FFFFFFFFFFFFFFFFFFFFFFFFFFFFFFFFFFFFFFFFFFFFF
@FS10000125:26:BPA73017-1023:1:1101:2140:1590 1:N:0:13
GGGATAACTTCGTCGAGTACGCTCAACTGGAAAGATCGGAAGAGC
+
,FFFFFFFFFFFFFFFFFFFFFFFFFFFFFFFFFFFFFFFFFFFF
@FS10000125:26:BPA73017-1023:1:1101:2320:1590 1:N:0:13
TTGCGGGAACTTCGTCGAGTACGCTCATTCGAGAGATCGGAAGAG
+
FFFFFFFFFFFFFFFFFFFFFFFFFFFFFFFFFFFFFFFFFFFFF
@FS10000125:26:BPA73017-1023:1:1101:2500:1590 1:N:0:13
TTGAATGAACTTCGTCGAGTACGCTCAAGAATCAAGATCGGAAGA
+
FFFFFFFFFFFFFFFFFFFFFFFFFFFFFFFFFFFFFFFFFFFFF
@FS10000125:26:BPA73017-1023:1:1101:2560:1590 1:N:0:13
TTGAAGAAACTTCGTCGAGTACGCTCAAGACGTAAGATCGGAAGA
+
FFFFFFFFFFFFFFFFFFFFFFFFFFFFFFFFFFFFFFFFFFFFF
@FS10000125:26:BPA73017-1023:1:1101:2690:1590 1:N:0:13
TTGGTCTTAACTTCGTCGAGTACGCTCAAAGGAAAAGATCGGAAG
+
FFFFFFFFFFFFFFFFFFFFFFFFFFFFFFFFFFFFFFFFFFFFF
@FS10000125:26:BPA73017-1023:1:1101:2870:1590 1:N:0:13
TTGGCATAACTTCGTCGAGTACGCTCAAATTCATAGATCGGAAGA
+
FF,:FF,:FFFFFFFFFF:F:FF:FFFF,FFFFF::FF:FFFF:F
@FS10000125:26:BPA73017-1023:1:1101:4200:1590 1:N:0:13
TTGACCAAACTTCGTCGAGTACCCTCAATAGCAAAGATCGGAAGA
+
FFFFFFFFFFFFFFFFFFFFFFFFFFFFFFFFFFFFFFFFFFFFF
@FS10000125:26:BPA73017-1023:1:1101:4300:1590 1:N:0:13
TAGAACTTCGTCGAGTACGCTCAAATAGGAAGATCGGAAGAGCAC
+
:FFFFFFFFFFFFFFFFFFFFFFFFFFFFFFFFFFFFFFFFFFFF
@FS10000125:26:BPA73017-1023:1:1101:4710:1590 1:N:0:13
TTGAACTTCGTCGAGTACGCTCAAAAATCCAGATCGGAAGAGCAC
+
FFFFFFFFFFFFFFFFFFFFFFFFFFFFFFFFFFFFFFFFFFFFF
@FS10000125:26:BPA73017-1023:1:1101:4890:1590 1:N:0:13
GGGGAGGTAACTTCGTCGAGTACGCTCAAGCTGGAAGATCGGAAG
+
FFFFFFFFFFFFFFFFFFFFFFFFFFFFFFFFFFFFFFFFFFFFF
@FS10000125:26:BPA73017-1023:1:1101:5090:1590 1:N:0:13
TTGGGCTGAACTTCGTCGAGTACGCTCAACCAAGTAGATCGGAAG
+
FFFFFFFFFFFFFFFFFFFFFFFFFFFFFFFFFFFFFFFFFFFFF
@FS10000125:26:BPA73017-1023:1:1101:5250:1590 1:N:0:13
TTGTTCCAACTTCGTCGAGTACGCTCAAAATATCAGATCGGAAGA
+
FFFFFFFFFFFFFFFFFFFFFFFFFFFFFFFFFFFFFFFFFFFFF
@FS10000125:26:BPA73017-1023:1:1101:5370:1590 1:N:0:13
AAGTAAAACTTCGTCGAGTACGCTCAACAGTTTAGATCGGAAGAG
+
FFFFFFFFFFFFFFFFFFFFFFFFFFFFFFFFFFFFFFFFFFFFF
@FS10000125:26:BPA73017-1023:1:1101:7120:1590 1:N:0:13
TTGCTGCAACTTCGTCGAGTACGCTCAAGGTTAAAGATCGGAAGA
+
FFFFFFFFFFFFFFFFFFFFFFFFFFFFFFFFFFFFFFFFFFFFF
@FS10000125:26:BPA73017-1023:1:1101:7210:1590 1:N:0:13
CTGGGTTAAACTTCGTCGAGTACGCTCAAGAAATTAGATCGGAAG
+
:FF:,::F,:FF,F::F,FF:,F::::FF:FFFFFF::,FF,FF:
@FS10000125:26:BPA73017-1023:1:1101:7370:1590 1:N:0:13
TTGGCGAAACTTCGTCGAGTACGCTCAAAGTATGAGATCGGAAGA
+
:FFFFFFFFFFFFFFFFFFFFFFFFFFFFFFFFFFFFFFFFFFFF
@FS10000125:26:BPA73017-1023:1:1101:7560:1590 1:N:0:13
TTGTGTAAACTTCGTCGAGTACGCTCAATTTTCGAGATCGGAAGA
+
FFFFFFFFFFFFFFFFFFFFFFFFFFFFFFFFFFFFFFFFFFFFF
@FS10000125:26:BPA73017-1023:1:1101:7650:1590 1:N:0:13
TTGCACTAACTTCGTCGAGTACGCTCAATCAATAAGATCGGAAGA
+
FFFFFFFFFFFFFFFFFFFFFFFFFFFFFFFFFFFFFFFFFFFFF
@FS10000125:26:BPA73017-1023:1:1101:7790:1590 1:N:0:13
TCTAACTTCGTCGAGTACGCTCAATAAGAGAGATCGGAAGAGCAC
+
FFFFFFFFFFFFFFFFFFFFFFFFFFFFFFFFFFFFFFFFFFFFF
@FS10000125:26:BPA73017-1023:1:1101:8220:1590 1:N:0:13
TCACGGAACTTCGTCGAGTACGCTCAATATCTCAGATCGGAAGAG
+
FFFFFFFFFFFFFFFFFFFFFFFFFFFFFFFFFFFFFFFFFFFFF
@FS10000125:26:BPA73017-1023:1:1101:8260:1590 1:N:0:13
ACGAGCCAACTTCGTCGAGTACGCTCAAGATGCTAGATCGGAAGA
+
FFFFFFFFFFFFFFFFFFFFFFFFFFFFFFFFFFFFFFFFFFFFF
@FS10000125:26:BPA73017-1023:1:1101:8320:1590 1:N:0:13
TTGATGGAACTTCGTCGAGTACGCTCAAAAATGTAGATCGGAAGA
+
FFFF:F,FF:,FF:F:,F::::,F:F,FFFFFF:F:F:F,FFF,F
@FS10000125:26:BPA73017-1023:1:1101:8330:1590 1:N:0:13
CTCGAACTTCGTCGAGTACGCTCAAACTCACAGATCGGAAGAGCA
+
:FFFF,FFFFFFF::FF:FFFFFFFFFFFFF:FFFFFFFFFFFF:
@FS10000125:26:BPA73017-1023:1:1101:8390:1590 1:N:0:13
CTGCCTTTTCTTTTTTGTTTTTTCTTTTGGTTGAACTTCGTAACA
+
:FFFF,:::FF,FF,FF,F::,F,,:::FFF:F,:F,::FF,:F,
@FS10000125:26:BPA73017-1023:1:1101:9440:1590 1:N:0:13
TTGTTAGAACTTCGTCGAGTACGCTCAAAAGGTTAGATCGGAAGA
+
FFFFF,,FFFFFFFFFFFFFFFFFFFFFF,:,::FFFFFFFFFF:
@FS10000125:26:BPA73017-1023:1:1101:9970:1590 1:N:0:13
TTGGTTAAACTTCGTCGAGTACGCTCAAAATATAAGATCGGAAGA
+
:FFFFF:FFFFFFFFFFFFFFFFFFFFF:FFFF:FFFFFFFFFFF
@FS10000125:26:BPA73017-1023:1:1101:10070:1590 1:N:0:13
GACTTGGTAAGATCGGAAGAGCACACGTCTGAACTCCAGTCACTC
+
,FFFF:FFF:FFFFFFFFFFFFFFFFFFFFFF:FFFFFFFFFFFF
@FS10000125:26:BPA73017-1023:1:1101:10980:1590 1:N:0:13
GCGCAAACTTCGTCGAGTACGCTCAATGTTTGAGATCGGAAGAGC
+
FFFFFFFFFFFFFFFFFFFFFFFFFFFFFFFFFFFFFFFFFFFFF
@FS10000125:26:BPA73017-1023:1:1101:11380:1590 1:N:0:13
TTGCTAATTTCGTCGAGTACGCTCAAAGGTGCAGATCGGAAGAGC
+
FFFFFFFFFFFFFFFFFFFFFFFFFFFFFFFFFFFFFFFFFFFFF
@FS10000125:26:BPA73017-1023:1:1101:12290:1590 1:N:0:13
TTGGGCCAACTTCGTCGAGTACGCTCAACATAAGAGATCGGAAGA
+
FFFFFFFFFFFFFFFFFFFFFFFFFFFFFFFFFFFFFFFFFFFFF
@FS10000125:26:BPA73017-1023:1:1101:12400:1590 1:N:0:13
TTGGGGCAACTTCGTCGAGTACGCTCAATGCCTGAGATCGGAAGA
+
FFFF:FF:FF,FFF:F:FFFFFFFFFFFFFFFFFFF,FFFFFFFF
@FS10000125:26:BPA73017-1023:1:1101:12630:1590 1:N:0:13
TTGGCCTAACTTCGTCGAGTACGCTCAAGTATACAGATCGGAAGA
+
,FF::::FFFFFFFFFFFFFFFFFFFFF:FFFFFFFFFFFFFFFF
@FS10000125:26:BPA73017-1023:1:1101:13040:1590 1:N:0:13
TTGACTGGACTTCGTCGAGTACGCTCAACCACGGAGATCGGAAGA
+
FFFFFFFFFFFFFFFFFFFFFFFFFFFFFFFFFFFFFFFFFFFFF
@FS10000125:26:BPA73017-1023:1:1101:13190:1590 1:N:0:13
TTGATTTAACTTCGTCGAGTACGCTCAAGAAATCAGATCGGAAGA
+
FFFFFFFFFFFFFFFFFFFFFFFFFFFFFFFFFFFFFFFFFFFFF
@FS10000125:26:BPA73017-1023:1:1101:13630:1590 1:N:0:13
TTGACTGGACTTCGTCGAGTACGCTCAACGATCTAGATCGGAAGA
+
FFFFFFFFFFFFFFFFFFFFFFFFFFFFFFFFFFFFFFFFFFFFF
@FS10000125:26:BPA73017-1023:1:1101:14130:1590 1:N:0:13
TTGGCTGATCTTCGTCGAGTACGCTCAAGACAAAAGATCGGAAGA
+
FFFFFFFFFFFFFFFFFFFFFFFFFFFFFFFFFFFFFFFFFFFFF
@FS10000125:26:BPA73017-1023:1:1101:14770:1590 1:N:0:13
GCGTAACTTCGTCGAGTACGCTCAAGAATACAGATCGGAAGAGCA
+
FFFFFFFFFFFFFFFFFFFFFFFFFFFFFFFFFFFFFFFFFFFFF
@FS10000125:26:BPA73017-1023:1:1101:15160:1590 1:N:0:13
TTGATAGAACTTCGTCGAGTACGCTCAAGGACCCAGATCGGAAGA
+
FFFFFFFFFFFFFFFFFFFFFFFFFFFFFFFFFFFFFFFFFFFFF
@FS10000125:26:BPA73017-1023:1:1101:16150:1590 1:N:0:13
TGGCTGGAACTTCGTCGAGTACGCTCAAGCGGTTAGATCGGAAGA
+
F:FFFFFFFFFFFFFFFFFFFFFFFFFFFFFFFFFFFFFFFFFFF
@FS10000125:26:BPA73017-1023:1:1101:16320:1590 1:N:0:13
GGGGTAACTTCGTCGAGTACGCTCAATGAATAAGATCGGAAGAGC
+
FFFFFFFFFFFFFFFFFFFFFFFFFFFFFFFFFFFFFFFFFFFFF
@FS10000125:26:BPA73017-1023:1:1101:1120:1600 1:N:0:13
TTGGAAACTTCGTCGAGTACGCTCAAGAATCTAGATCGGAAGAGC
+
FFFFFFFFFFFFFFFFFFFFFFFFFFFFFFFFFFFFFFFFFFFFF
@FS10000125:26:BPA73017-1023:1:1101:1300:1600 1:N:0:13
TCGGGTGTAACTTCGTCGAGTACGCTCAAATAGTTAGATCGGAAG
+
FF,FF:FFFFFFFFFFFFFFFFFFFFFFFFFFFFFFFFFFFFFFF
@FS10000125:26:BPA73017-1023:1:1101:1780:1600 1:N:0:13
TTGAAACAACTTCGTCGAGTACGCTCAATAAAGGAGATCGGAAGA
+
FFFFFFFFFFFFFFFFFFFFFFFFFFFFFFFFFFFFFFFFFFFFF
@FS10000125:26:BPA73017-1023:1:1101:2420:1600 1:N:0:13
CTGCCAACTTCGTCGAGTACGCTCAATTACTGAGATCGGAAGAGC
+
FFFFFFFFFFFFFFFFFFFFFFFFFFFFFFFFFFFFFFFFFFFFF
@FS10000125:26:BPA73017-1023:1:1101:2990:1600 1:N:0:13
TTGAACTTCGTCGAGTACGCTCAAAACTGTAGATCGGAAGAGCAC
+
FFFFFFFFFFFFFFFFFFFFFFFFFFFFFFFFFFFFFFFFFFFFF
@FS10000125:26:BPA73017-1023:1:1101:3460:1600 1:N:0:13
TTGACTGGACTTCGTCGAGTACGCTCAACCTGACAGATCGGAAGA
+
FFFFFFFFFFFFFFFFFFFFFFFFFFFFFFFFFFFFFFFFFFFFF
@FS10000125:26:BPA73017-1023:1:1101:3930:1600 1:N:0:13
TGGTTGAAACTTCGTCGAGTACGCTCAAGATATTAGATCGGAAGA
+
FFFFFFFFFFFFFFFFFFFFFFFFFFFFFFFFFFFFFFFFFFFFF
@FS10000125:26:BPA73017-1023:1:1101:4930:1600 1:N:0:13
TTGACTGGACTTCGTCGAGTACGCTCAATTCTGAAGATCGGAAGA
+
FFFFFFFFFFFFFFFFFFFFFFFFFFFFFFFFFFFFFFFFFFFFF
@FS10000125:26:BPA73017-1023:1:1101:5200:1600 1:N:0:13
TTGGCGCAACTTCGTCGAGTACGCTCAATTGTGCAGATCGGAAGA
+
FFFFFFFFFFFFFFFFFFFFFFFFFFFFFFFFFFFFFFFFFFFFF
@FS10000125:26:BPA73017-1023:1:1101:5460:1600 1:N:0:13
TTGAGGTAGCTTCGTCGGTACGCTCAAAGCTCAAGATCGGAAGAG
+
FFFFFFFFFFFFFFFFFFFFFFFFFFFFFFFFFFFFFFFFFFFFF
@FS10000125:26:BPA73017-1023:1:1101:5480:1600 1:N:0:13
TTGGTAACTTCGTCGAGTACGCTCAATACATCAGATCGGAAGAGC
+
FFFFFFFFFFFFFFFFFFFFFFFFFFFFFFFFFFFFFFFFFFFFF
@FS10000125:26:BPA73017-1023:1:1101:5790:1600 1:N:0:13
TTTGGAACTTCGTCGAGTACGCTCAATGAAATAGATCGGAAGAGC
+
FFFFFFFFFFFFFFFFFFFFFFFFFFFFFFFFFFFFFFFFFFFFF
@FS10000125:26:BPA73017-1023:1:1101:5910:1600 1:N:0:13
GCGAAACTTCGTCGAGTACGCTCAAACCTTAAGATCGGAAGAGCA
+
,FFFFFFFFFFFFFFFFFFFFFFFFFFFFFFFFFFFFFFFFFFFF
@FS10000125:26:BPA73017-1023:1:1101:6230:1600 1:N:0:13
GTGGTGTAACTTCGTCGAGTACGCTCAACAAACCAGATCGGAAGA
+
FFFFFFFFFFFFFFFFFFFFFFFFFFFFFFFFFFFFFFFFFFFFF
@FS10000125:26:BPA73017-1023:1:1101:6670:1600 1:N:0:13
TTGGCGGGACTTCGTCGAGTACGCTCAACAGTCAAGATCGGAAGA
+
FFFFFFFFFFFFFFFFFFFFFFFFFFFFFFFFFFFFFFFFFFFFF
@FS10000125:26:BPA73017-1023:1:1101:6860:1600 1:N:0:13
TTGACTGGACTTCGTCGAGTACGCTCAAGAAAGAAGATCGGAAGA
+
FFFFFFFFFFFFFFFFFFFFFFFFFFFFFFFFFFFFFFFFFFFFF
@FS10000125:26:BPA73017-1023:1:1101:7120:1600 1:N:0:13
CCGAAGCAACTTCGTCGAGTACGCTCAATAGGTAAGATCGGAAGA
+
FFFFFFFFFFFFFFFFFFFFFFFFFFFFFFFFFFFFFFFFFFFFF
@FS10000125:26:BPA73017-1023:1:1101:7510:1600 1:N:0:13
TTGCGTTAACTTCGTCGAGTACGCTCAATACTATAGATCGGAAGA
+
FFFFFFFFFFFFFFFFFFFFFFFFFFFFFFFFFFFFFFFFFFFFF
@FS10000125:26:BPA73017-1023:1:1101:8570:1600 1:N:0:13
TTGGATTAACTTCGTCGAGTACGCTCAAGAGCAAAGATCGGAAGA
+
FFFFFFFFFFFFFFFFFFFFFFFFFFFFFFFFFFFFFFFFFFFFF
@FS10000125:26:BPA73017-1023:1:1101:8700:1600 1:N:0:13
TTGCGTAAACTTCGTCGAGTACGCTCAAGATTCCAGATCGGAAGA
+
FFFFFFFFFFFFFFFFFFFFFFFFFFFFFFFFFFFFFFFFFFFFF
@FS10000125:26:BPA73017-1023:1:1101:8890:1600 1:N:0:13
TAGCACTAACTTCGTCGAGTACGCTCAACGTCTAAGATCGGAAGA
+
FFFFFFFFFFFFFFFFFFFFFFFFFFFFFFFFFFFFFFFFFFFFF
@FS10000125:26:BPA73017-1023:1:1101:9280:1600 1:N:0:13
TTGAGCCAACTTCGTCGAGTACGCTCAAACTACAAGATCGGAAGA
+
,FFF:FF,FFFFF:FFFFF:FFFFFFFFFF:FFFFF,FF::FFF:
@FS10000125:26:BPA73017-1023:1:1101:9480:1600 1:N:0:13
TTGTAGTAACTTCGTCGAGTACGCTCAATTCAAAAGATCGGAAGA
+
FFFFFFFFFFFFFFFFFFFFFFFFFFFFFFFFFFFFFFFFFFFFF
@FS10000125:26:BPA73017-1023:1:1101:9770:1600 1:N:0:13
TTGACAGAACTTCGTCGAGTACGCTCAACGATCTAGATCGGAAGA
+
FFFFFFFFFFFFFFFFFFFFFFFFFFFFFFFFFFFFFFFFFFFFF
@FS10000125:26:BPA73017-1023:1:1101:10090:1600 1:N:0:13
TTGAGGTAACTTCGTCGAGTACGCTCAAAAAATGAGATCGGAAGA
+
FFFFFFFFFFFFFFFFFFFFFFFFFFFFFFFFFFFFFFFFFFFFF
@FS10000125:26:BPA73017-1023:1:1101:10450:1600 1:N:0:13
CCGGAATAAACTTCGTCGAGTACGCTCAAAAGATTAGATCGGAAG
+
FFFFFFFFFFFFFFFFFFFFFFFFFFFFFFFFFFFFFFFFFFFFF
@FS10000125:26:BPA73017-1023:1:1101:11770:1600 1:N:0:13
GCGCCAACTTCGTCGAGTACGCTCAACAGTAGAGATCGGAAGAGC
+
FFFFFFFFFFFFFFFFFFFFFFFFFFFFFFFFFFFFFFFFFFFFF
@FS10000125:26:BPA73017-1023:1:1101:11800:1600 1:N:0:13
TTGTAGCAACTTCGTCGAGTACGCTCAATAAGGGAGATCGGAAGA
+
FFF,::F,FF:FF:F:F:F,FFFF:FF:FFF::FFF:FF::FFF:
@FS10000125:26:BPA73017-1023:1:1101:11820:1600 1:N:0:13
TTGGTGCAACTTCATCGAGTACGCTCAATAAATTAGATCGGAAGA
+
FFFFFFFFFFFFFFFFFFFFFFFFFFFFFFFFFFFFFFFFFFFFF
@FS10000125:26:BPA73017-1023:1:1101:12960:1600 1:N:0:13
TTGCTTTAACTTCGTCGAGTACGCTCAACCTAGTAGATCGGAAGA
+
FFFFFFFFFFFFFFFFFFFFFFFFFFFFFFFFFFFFFFFFFFFFF
@FS10000125:26:BPA73017-1023:1:1101:13210:1600 1:N:0:13
TCCGGGAACAACTTCGTCGAGTACGCTCAATGCAAAAGATCGGAA
+
FFFFFFFFFFFFFFFFFFFFFFFFFFFFFFFFFFFFFFFFFFFFF
@FS10000125:26:BPA73017-1023:1:1101:13430:1600 1:N:0:13
TGGATTGAACTTCGTCGAGTACGCTCAAGAAAGGAGATCGGAAGA
+
FFFFFFFFFFFFFFFFFFFFFFFFFFFFFFFFFFFFFFFFFFFFF
@FS10000125:26:BPA73017-1023:1:1101:13820:1600 1:N:0:13
ACGAAGATGGGCCCCCCGGTGTCAACTTCGTCGAGTACGCTCAAC
+
FFFFFFFFFFFFFFFFFFFFFFFFFFFFFFFFFFFFFFFFFFFFF
@FS10000125:26:BPA73017-1023:1:1101:13950:1600 1:N:0:13
ACGAAGATGGGCCCCCCGGTGTCAACTTCGTCGAGTACGCTCAAC
+
FFFFFFFFFFFFFFFFFFFFFFFFFFFFFFFFFFFFFFFFFFFFF
@FS10000125:26:BPA73017-1023:1:1101:14590:1600 1:N:0:13
TTGACTGGACTTCGTCGAGTACGCTCAACGATAAAGATTGGAAGA
+
FFFFFFFFFFFFFFFFFFFFFFFFFFFFFFFFFFFFFFFFFFFFF
@FS10000125:26:BPA73017-1023:1:1101:15020:1600 1:N:0:13
TCGCATTAACTTCGTCGAGTACGCTCAAATATAAAGATCGGAAGA
+
FFFFFFFFFFFFFFFFFFFFFFFFFFFFFFFFFFFFFFFFFFFFF
@FS10000125:26:BPA73017-1023:1:1101:15370:1600 1:N:0:13
TGGGTGCAACTTCGTCGAGTACGCTCAATCACAAAGATCGGAAGA
+
FFFFFFFFFFFFFFFFFFFFFFFFFFFFFFFFFFFFFFFFFFFFF
@FS10000125:26:BPA73017-1023:1:1101:16010:1600 1:N:0:13
CCGTTAACTTCGTCGAGTACGCTCAATTAACAAGATCGGAAGAGC
+
FFFFFFFFFFFFFFFFFFFFFFFFFFFFFFFFFFFFFFFFFFFFF
@FS10000125:26:BPA73017-1023:1:1101:16030:1600 1:N:0:13
TTGACTGGACTTCGTCGAGTACGCTCAATCTGAAAGATCGGAAGA
+
FFFFFFFFFFFFFFFFFFFFFFFFFFFFFFFFFFFFFFFFFFFFF
@FS10000125:26:BPA73017-1023:1:1101:16480:1600 1:N:0:13
TTGTTGAAACTTCGTCGAGTACGCTCAAAAAGAAAGATCGGAAGA
+
FFFFF,FF:FFFFFFF:FFFFFFFFFFFFFFFFFFFFFFFFFFFF
@FS10000125:26:BPA73017-1023:1:1101:1460:1610 1:N:0:13
TTGGTAAAACTTCGTCGAGTACGCTCAAATGATGAGATCGGAAGA
+
FFFFFFFFFFFFFFFFFFFFFFFFFFFFFFFFFFFFFFFFFFFFF
@FS10000125:26:BPA73017-1023:1:1101:3110:1610 1:N:0:13
TTGCTTGAACTTCGTCGAGTACGCTCAAAGTTGGAGATCGGAAGA
+
FFFFFFFFFFFFFFFFFFFFFFFFFFFFFFFFFFFFFFFFFFFFF
@FS10000125:26:BPA73017-1023:1:1101:3320:1610 1:N:0:13
GGGCGAAATTTCGTCGAGTACGCTCAAACTAGGAGATCGGAAGAG
+
FFFFFFFFFFFFFFFFFFFFFFFFFFFFFFFFFFFFFFFFFFFFF
@FS10000125:26:BPA73017-1023:1:1101:3800:1610 1:N:0:13
TTGACTGGACTTCGTCGAGTACGCTCAAAAGGTTAGATCGGAAGA
+
FFFFFFFFFFFFFFFFFFFFFFFFFFFFFFFFFFFFFFFFFFFFF
@FS10000125:26:BPA73017-1023:1:1101:3940:1610 1:N:0:13
TCGCATCAACTTCGTCGAGTACGCTCAAGTATTCAGATCGGAAGA
+
FFFFFFFFFFFFFFFFFFFFFFFFFFFFFFFFFFFFFFFFFFFFF
@FS10000125:26:BPA73017-1023:1:1101:4110:1610 1:N:0:13
TGGCATCAACTTCGTCGAGTACGCTCAAATTTGTAGATCGGAAGA
+
FFFFFFFFFFFFFFFFFFFFFFFFFFFFFFFFFFFFFFFFFFFFF
@FS10000125:26:BPA73017-1023:1:1101:4330:1610 1:N:0:13
TTAGGAACTTCGTCGAGTACGCTCAAAAATCTAGATCGGAAGAGC
+
FFFFFFFFFFFFFFFFFFFFFFFFFFFFFFFFFFFFFFFFFFFFF
@FS10000125:26:BPA73017-1023:1:1101:4540:1610 1:N:0:13
TCGGATCAAACTTCGTCGAGTACGCTCAAAAGACTAGATCGGAAG
+
FFFFFFFFFFFFFFFFFFFFFFFFFFFFFFFFFFFFFFFFFFFFF
@FS10000125:26:BPA73017-1023:1:1101:4600:1610 1:N:0:13
TGGTGTGAACTTCGTCGAGTACGCTCAACGTTTCAGATCGGAAGA
+
FFFFFFFFFFFFFFFFFFFFFFFFFFFFFFFFFFFFFFFFFFFFF
@FS10000125:26:BPA73017-1023:1:1101:4750:1610 1:N:0:13
TCGGCAAAACTTCGTCGAGTACGCTCAATAGTTAAGATCGGAAGA
+
,FFFFF:FFFFFFFFFFFFFFFFFFFFFFFFF::FFFFFFFFFFF
@FS10000125:26:BPA73017-1023:1:1101:6170:1610 1:N:0:13
TTGTAGTAACTTCGTCGAGTACGCTCAAATATACAGATCGGAAGA
+
FFFFFFFFFFFFFFFFFFFFFFFFFFFFFFFFFFFFFFFFFFFFF
@FS10000125:26:BPA73017-1023:1:1101:6490:1610 1:N:0:13
ATGGCCCAACTTCGTCGAGTACGCTCAAGAAAGAAGATCGGAAGA
+
F:FFFFFFFFFFFFFFFFFFFFFFFFFFFFFFFFFFFFFFFFFFF
@FS10000125:26:BPA73017-1023:1:1101:6510:1610 1:N:0:13
TTGGTGCAACTTCGTCGAGTACGCTCAAGATATCAGATCGGAAGA
+
FFFFFFFFFFFFFFFFFFFFFFFFFFFFFFFFFFFFFFFFFFFFF
@FS10000125:26:BPA73017-1023:1:1101:6570:1610 1:N:0:13
GCGAACTTCGTCGAGTACGCTCAAATAAACAGATCGGAAGAGCAC
+
FFFFFFFFFFFFFFFFFFFFFFFFFFFFFFFFFFFFFFFFFFFFF
@FS10000125:26:BPA73017-1023:1:1101:7600:1610 1:N:0:13
TTGACTTCGTCGAGTACGCTCAACGGATCAGATCGGAAGAGCACA
+
FFFFFFFFFFFFFFFFFFFFFFFFFFFFFFFFFFFFFFFFFFFFF
@FS10000125:26:BPA73017-1023:1:1101:7650:1610 1:N:0:13
TCAGGATTTAACTTCGTCGAGTACGCTCAAAATCTTAGATCGGAA
+
FFFFFFFFFFFFFFFFFFFFFFFFFFFFFFFFFFFFFFFFFFFFF
@FS10000125:26:BPA73017-1023:1:1101:7660:1610 1:N:0:13
TTGACTGGACTTCGTCGAGTACGCTCAATATTCCAGATCGGAAGA
+
FFFFFFFFFFFFFFFFFFFFFFFFFFFFFFFFFFFFFFFFFFFFF
@FS10000125:26:BPA73017-1023:1:1101:8300:1610 1:N:0:13
TTGGTGTAACTTCGTCGAGTACGCTCAACTCACAAGATCGGAAGA
+
FFFFFFFFFFFFFFFFFFFFFFFFFFFFFFFFFFFFFFFFFFFFF
@FS10000125:26:BPA73017-1023:1:1101:8320:1610 1:N:0:13
TTGGTCAAACTTCGTCGAGTACGCTCAAGTAGACAGATCGGAAGA
+
FFFFFFFFFFFFFFFFFFFFFFFFFFFFFFFFFFFFFFFFFFFFF
@FS10000125:26:BPA73017-1023:1:1101:8780:1610 1:N:0:13
GCGGAAACTTCGTCGAGTACGCTCAAATACTGAGATCGGAAGAGC
+
FFFFFFFFFFFFFFFFFFFFFFFFFFFFFFFFFFFFFFFFFFFFF
@FS10000125:26:BPA73017-1023:1:1101:9310:1610 1:N:0:13
TTGCATCAACTTCGTCGAGTACGCTCAAGGGACGAGATCGGAAGA
+
FFFFFFFFFFFFFFFFFFFFFFFFFFFFFFFFFFFFFFFFFFFFF
@FS10000125:26:BPA73017-1023:1:1101:9430:1610 1:N:0:13
TGGCATCAACTTCGTCGAGTACGCTCAATCTACAAGATCGGAAGA
+
FFFFFFFFFFFFFFFFFFFFFFFFFFFFFFFFFFFFFFFFFFFFF
@FS10000125:26:BPA73017-1023:1:1101:9530:1610 1:N:0:13
TCGGAGGAACTTCGTCGAGTACGCTCAAATTCTTAGATCGGAAGA
+
FFFFFFFFFFFFFFFFFFFFFFFFFFFFFFFFFFFFFFFFFFFFF
@FS10000125:26:BPA73017-1023:1:1101:9590:1610 1:N:0:13
TGGAAGAAACTTCGTCGAGTACGCTCAAGTACCTAGATCGGAAGA
+
FFFFFFFFFFFFFFFFFFFFFFFFFFFFFFFFFFFFFFFFFFFFF
@FS10000125:26:BPA73017-1023:1:1101:9630:1610 1:N:0:13
TTGTAGTAACTTCGTCGAGTACGCTCAAATTTATAGATCGGAAGA
+
FFFFFFFFFFFFFFFFFFFFFFFFFFFFFFFFFFFFFFFFFFFFF
@FS10000125:26:BPA73017-1023:1:1101:10050:1610 1:N:0:13
TTGGAGGAACTTCGTCGAGTACGCTCAATGGGAGAGATCGGAAGA
+
FFF,FF:FFFFFFFFFFFFFFFFFFFFFFFFF:FFFFFFFFFFFF
@FS10000125:26:BPA73017-1023:1:1101:10180:1610 1:N:0:13
TTGTATGAACTTCGTCGAGTACGCTCAATTAAGCAGATCGGAAGA
+
FFFFFFFFFFFFFFFFFFFFFFFFFFFFFFFFFFFFFFFFFFFFF
@FS10000125:26:BPA73017-1023:1:1101:10690:1610 1:N:0:13
TTGGCCTAACTTCGTCGAGTACGCTCAATCTCTTAGATCGGAAGA
+
FFFFFFFFFFFFFFFFFFFFFFFFFFFFFFFFFFFFFFFFFFFFF
@FS10000125:26:BPA73017-1023:1:1101:10930:1610 1:N:0:13
CTGGCTGCAACTTCGTCGAGTACGCTCAAACGTAAAGATCGGAAG
+
FFFFFFFFFFFFFFFFFFFFFFFFFFFFFFFFFFFFFFFFFFFFF
@FS10000125:26:BPA73017-1023:1:1101:11020:1610 1:N:0:13
CGGAATTAACTTCGTCGAGTACGCTCAACCGGTGAGATCGGAAGA
+
FFFFFFFFFFFFFFFFFFFFFFFFFFFFFFFFFFFFFFFFFFFFF
@FS10000125:26:BPA73017-1023:1:1101:11380:1610 1:N:0:13
TTGGCGCAACTTCGTCGAGTACGCTCAACGTGCGAGATCGGAAGA
+
FFFFFFFFFFFFFFFFFFFFFFFFFFFFFFFFFFFFFFFFFFFFF
@FS10000125:26:BPA73017-1023:1:1101:11420:1610 1:N:0:13
TCGACAGAACTTCGTCGAGTACGCTCAAAAACACAGATCGGAAGA
+
,F:FFFFFFFFFFFFFFFFFFFFFFFFFFFFFFFFFFFFFFFFFF
@FS10000125:26:BPA73017-1023:1:1101:11860:1610 1:N:0:13
ACGCGTAACTTCGTCGAGTACGCTCAACTATAGAGATCGGAAGAG
+
FFFFFFFFFFFFFFFFFFFFFFFFFFFFFFFFFFFFFFFFFFFFF
@FS10000125:26:BPA73017-1023:1:1101:12530:1610 1:N:0:13
TTGGAGGAACTTCGTCGAGTACGCTCAACCGGTCAGATCGGAAGA
+
F:F:FFFFFFFFFFFFFFFFFFFFFFFFFFFFFFFFFFFFFFFFF
@FS10000125:26:BPA73017-1023:1:1101:12670:1610 1:N:0:13
TTGGGACAACTTCGTCGAGTACGCTCAATGACTGAGATCGGAAGA
+
FFFFFFFFFFFFFFFFFFFFFFFF:FFFFFFFFFFFFFFFFFFFF
@FS10000125:26:BPA73017-1023:1:1101:14500:1610 1:N:0:13
TTGTTCCATCTTCGTCGAGTACGCTCAATTCCGTAGATCGGAAGA
+
F:F,,FFF,:FFFFFFFFFFFFFFFFFFF:::,,FFFFFFFFFFF
@FS10000125:26:BPA73017-1023:1:1101:14940:1610 1:N:0:13
CCGGAAACAACTTCGTCGAGTACGCTCAATGGATGAGATCGGAAG
+
FFFFFFFFFFFFFFFFFFFFFFFFFFFFFFFFFFFFFFFFFFFFF
@FS10000125:26:BPA73017-1023:1:1101:15290:1610 1:N:0:13
TTGACTGGACTTCGTCGAGTACGCTCAATCTTTCAGATCGGGAGA
+
:FFFFFFFFFFFFFFFFFFFFFFFFFFFFFF:FFFFFFFFFFFFF
@FS10000125:26:BPA73017-1023:1:1101:16000:1610 1:N:0:13
GCGCGAACTTCGTCGAGTACGCTCAAAAAGAAAGATCGGAAGAGC
+
FFFFFFFFFFFFFFFFFFFFFFFFFFFFFFFFFFFFFFFFFFFFF
@FS10000125:26:BPA73017-1023:1:1101:1440:1620 1:N:0:13
CCGAAACTTCGTAGAGTACGCTCAATTCAGTAGATCGGAAGAGCA
+
FFFFFFFFFFFFFFFFFFFFFFFFFFFFFFFFFFFFFFFFFFFFF
@FS10000125:26:BPA73017-1023:1:1101:1470:1620 1:N:0:13
TCTGACAACTTCGTCGAGTACGCTCAAGACGGTAGATCGGAAGAG
+
FFFFFFFFFFFFFFFFFFFFFFFFFFFFFFFFFFFFFFFFFFFFF
@FS10000125:26:BPA73017-1023:1:1101:1620:1620 1:N:0:13
TTGTGCTAACTTCGTCGAGTACGCTCAAGTGAGTAGATCGGAAGA
+
FFFFFFFFFFFFFFFFFFFFFFFFFFFFFFFFFFFFFFFFFFFFF
@FS10000125:26:BPA73017-1023:1:1101:1670:1620 1:N:0:13
TTGTTGTAACTTCGTCGAGTACGCTCAAAATTCTAGATCGGAAGA
+
FFFFFFFFFFFFFFFFFFFFFFFFFFFFFFFFFFFFFFFFFFFFF
@FS10000125:26:BPA73017-1023:1:1101:1820:1620 1:N:0:13
TTGAAACAACTTCGTCGAGTACGCTCAATAAAGGAGATCGGAAGA
+
:FFFFFFFFFFFFFFFFFFFFFFFFFFFFFFFFFFFFFFFFFFFF
@FS10000125:26:BPA73017-1023:1:1101:1960:1620 1:N:0:13
TCGGGGTTAACCTCGTCGAGTACGCTCAATCGATAAGATCGGAAG
+
FFFFFFFFFFFFFFFFFFFFFFFFFFFFFFFFFFFFFFFFFFFFF
@FS10000125:26:BPA73017-1023:1:1101:2490:1620 1:N:0:13
TTGATAGAACTTCGTCGAGTACGCTCAAAGTGATAGATCGGAAGA
+
FFFFFFFFFFFFFFFFFFFFFFFFFFFFFFFFFFFFFFFFFFFFF
@FS10000125:26:BPA73017-1023:1:1101:2680:1620 1:N:0:13
TTGCATAAACTTCGTCGAGTACGCTCAAGATGTAAGATCGGAAGA
+
FFFFFFFFFFFFFFFFFFFFFFFFFFFFFFFFFFFFFFFFFFFFF
@FS10000125:26:BPA73017-1023:1:1101:2750:1620 1:N:0:13
TCGGTGAAAACTTCGTCGAGTACGCTCAATGTCCCAGATCGGAAG
+
FFFFFFFFFFFFFFFFFFFFFFFFFFFFFFFFFFFFFFFFFFFFF
@FS10000125:26:BPA73017-1023:1:1101:3280:1620 1:N:0:13
TCGGTGGGAACTTCGTCGAGTACGCTCAAAAATACAGATCGGAAG
+
FFFFFFFFFFFFFFFFFFFFFFFFFFFFFFFFFFFFFFFFFFFFF
@FS10000125:26:BPA73017-1023:1:1101:3370:1620 1:N:0:13
GCCCTGTAACTTCGTCGAGTACGCTCAATTATACAGATCGGAAGA
+
FFFFFFFFFFFFFFFFFFFFFFFFFFFFFFFFFFFFFFFFFFFFF
@FS10000125:26:BPA73017-1023:1:1101:3630:1620 1:N:0:13
TCGGTGAAACTTCGTCGAGTACGCTCAATTACAAAGATCGGAAGA
+
FFFFFFFFFFFFFFFFFFFFFFFFFFFFFFFFFFFFFFFFFFFFF
@FS10000125:26:BPA73017-1023:1:1101:4150:1620 1:N:0:13
GCGCCAACTTCGTCGAGTACGCTCAACGGTTGAGATCGGAAGAGC
+
FFFFFFFFFFFFFFFFFFFFFFFFFFFFFFFFFFFFFFFFFFFFF
@FS10000125:26:BPA73017-1023:1:1101:4460:1620 1:N:0:13
TTGGTAGAACTTCGTCGAGTACGCTCAACTATTAAGATCGGAAGA
+
FFFFFFFFFFFFFFFFFFFFFFFFFFFFFFFFFFFFFFFFFFFFF
@FS10000125:26:BPA73017-1023:1:1101:4650:1620 1:N:0:13
TGGCTACAACTTCGTCGAGTACGCTCAATTTACGAGATCGGAAGA
+
FFFFFFFFFFFFFFFFFFFFFFFFFFFFFFFFFFFFFFFFFFFFF
@FS10000125:26:BPA73017-1023:1:1101:5200:1620 1:N:0:13
GTGCAACTTCGTCGAGTACGCTCAAATGAGAAGATCGGAAGAGCA
+
F:FFFFFFFFFFFFFFFFFFFFFFFFFFFFFFFFFFFFFFFFFF:
@FS10000125:26:BPA73017-1023:1:1101:5470:1620 1:N:0:13
TGGAATTAACTTCGTCGAGTACGCTCAACTCACAAGATCGGAAGA
+
FFFFFFFFFFFFFFFFFFFFFFFFFFFFFFFFFFFFFFFFFFFFF
@FS10000125:26:BPA73017-1023:1:1101:5950:1620 1:N:0:13
TTGAATGAACTTCGTCGAGTACGCTCAATAGTAAAGATCGGAAGA
+
FFFFFFFFFFFFFFFFFFFFFFFFFFFFFFFFFFFFFFFFFFFFF
@FS10000125:26:BPA73017-1023:1:1101:6330:1620 1:N:0:13
TTGAATTAACTTCGTCGAGTACGCTCAAATCACCAGATCGGAAGA
+
F,FFFFF,FF:FFFFFFFFFFFFFFFF:FFFFFFFF:FF:FFFF:
@FS10000125:26:BPA73017-1023:1:1101:6630:1620 1:N:0:13
TTGACTGGACTTCGTCGAGTACGCTCAATACCCTAGATCGGAAGA
+
FFFFFFFFFFFFFFFFFFFFFFFFFFFFFFFFFFFFFFFFFFFFF
@FS10000125:26:BPA73017-1023:1:1101:7180:1620 1:N:0:13
TTGAAATAACTTCGTCGAGTACGCTCAATTGTAAAGATCGGAAGA
+
FFFFFFFFFFFFFFFFFFFFFFFFFFFFFFFFFFFFFFFFFFFFF
@FS10000125:26:BPA73017-1023:1:1101:7190:1620 1:N:0:13
TTGGTGGAACTTCGTCGAGTACGCTCAATTTGAAAGATCGGAAGA
+
FFFFFFFFFFFFFFFFFFFFFFFFFFFFFFFFFFFFFFFFFFFFF
@FS10000125:26:BPA73017-1023:1:1101:7490:1620 1:N:0:13
TTGTGTCAACTTCGTCGAGTACGCTCAATATATAAGATCGGAAGA
+
FFFFFFFFFFFFFFFFFFFFFFFFFFFFFFFFFFFFFFFFFFFFF
@FS10000125:26:BPA73017-1023:1:1101:8320:1620 1:N:0:13
ACGACGCAACTTCGTCGAGTACGCTCAAGTGCCGAGATCGGAAGA
+
FFFFFFFFFFFFFFFFFFFFFFFFFFFFFFFFFFFFFFFFFFFFF
@FS10000125:26:BPA73017-1023:1:1101:9190:1620 1:N:0:13
ACGGTGGAACTTCGTCGAGTACGCTCAACATTTAAGATCGGAAGA
+
FF,FF,:F:FFFFFFF::FFFFFFFF,FF,FFFFFFF:FFFF,FF
@FS10000125:26:BPA73017-1023:1:1101:9980:1620 1:N:0:13
ATGACTGGACTTCGTCGAGTACGCTCAAGGAAACAGATCGGAAGA
+
F:FFFFFFFFFFFFFFFFFFFFFFFFFFFFFFFFFFFFFFFFFFF
@FS10000125:26:BPA73017-1023:1:1101:10440:1620 1:N:0:13
GCGCCAACTTCGTCGAGTACGCTCAAGGAGTTAGATCGGAAGAGC
+
FFFFFFFFFFFFFFFFFFFFFFFFFFFFFFFFFFFFFFFFFFFFF
@FS10000125:26:BPA73017-1023:1:1101:11470:1620 1:N:0:13
TTGCAGCAACTTCGTCGAGTACGCTCAAAATTTGAGATCGGAAGA
+
,:FF:FF,:FF:FF:F:FFF:FFFFFF:FFF::FFF::FF:FF:F
@FS10000125:26:BPA73017-1023:1:1101:11480:1620 1:N:0:13
TGGTGGCTTCGTCGAGTACGCTCAAATTAATAGATCGGAAGAGCA
+
FFFFFFFFFFFFFFFFFFFFFFFFFFFFFFFFFFFFFFFFFFFFF
@FS10000125:26:BPA73017-1023:1:1101:11660:1620 1:N:0:13
CCGCAGCAACTTCGTCGAGTACGCTCAAAATATAAGATCGGAAGA
+
FFFFFFFFFFFFFFFFFFFFFFFFFFFFFFFFFFFFFFFFFFFFF
@FS10000125:26:BPA73017-1023:1:1101:12010:1620 1:N:0:13
GCGACGACCTTCGTCGAGTACGCTCAATTCCATAGATCGGAAGAG
+
FFFFFFFFFFFFFFFFFFFFFFFFFFFFFFFFFFFFFFFFFFFFF
@FS10000125:26:BPA73017-1023:1:1101:12310:1620 1:N:0:13
CTGAAACAACTTCGTCGAGTACGCTCAATCGTTGAGATCGGAAGA
+
:,F,FFFFFFFFFFFFFFFFFFFFFFFF:F::FFFFFFFFFFFFF
@FS10000125:26:BPA73017-1023:1:1101:12690:1620 1:N:0:13
GCGGGTTCAACTTCGTCGAGTACGCTCAAGCAGAAAGATCGGAAG
+
FFFFFFFFFFFFFFFFFFFFFFFFFFFFFFFFFFFFFFFFFFFFF
@FS10000125:26:BPA73017-1023:1:1101:13050:1620 1:N:0:13
TTGAATAAACTTCGTCGAGTACGCTCAATGGATTAGATCGGAAGA
+
FFFFFFFFFFFFFFFFFFFFFFFFFFFFFFFFFFFFFFFFFFFFF
@FS10000125:26:BPA73017-1023:1:1101:13170:1620 1:N:0:13
GGGCAACTTCGTCGAGTACGCTCAAACCTGCAGATCGGAAGAGCA
+
FFFFFFFFFFFFFFFFFFF:FFF:FFFFFFFFFFFFFFFFFFFF,
@FS10000125:26:BPA73017-1023:1:1101:13220:1620 1:N:0:13
CAGATAACTTCGTCGAGTACGCTCAATGAAAAAGATCGGAAGAGC
+
FF:FFFFFFFFFFFFFFFFFFFFFFFFFFFFFFFFFFFFFFFFFF
@FS10000125:26:BPA73017-1023:1:1101:13460:1620 1:N:0:13
TTGGAACTTCGTCGAGTACGCTCAAAGGTTCAGATCGGAAGAGCA
+
FFFFFFFFFFFFFFFFFFFFFFFFFFFFFFFFFFFFFFFFFFFFF
@FS10000125:26:BPA73017-1023:1:1101:13750:1620 1:N:0:13
TTGACTGGACTTCGTCGAGTACGCTCAAGATAATAGATCGGAAGA
+
FFFFFFFFFFFFFFFFFFFFFFFFFFFFFFFFFFFFFFFFFFFFF
@FS10000125:26:BPA73017-1023:1:1101:14530:1620 1:N:0:13
ACGGACCTTCGTCGAGTACGCTCAATAACATAGATCGGAAGAGCA
+
FFFFFFFFFFFFFFFFFFFFFFFFFFFFFFFFFFFFFFFFFFFFF
@FS10000125:26:BPA73017-1023:1:1101:14890:1620 1:N:0:13
TTGTACCAACTTCGTCGAGTACGCTCAATTGATTAGATCGGAAGA
+
F:F,F:::FFFFFFFFFFFFFFFFFFFFF,F,:,FFFFFFFFFFF
@FS10000125:26:BPA73017-1023:1:1101:15140:1620 1:N:0:13
TGGAAGAAACTTCGTCGAGTACGCTCAATTAAACAGATCGGAAGA
+
F,FFFFFFFF:FFF:FFF::FFFF:FFFFFFFFFF:F:FFFFFFF
@FS10000125:26:BPA73017-1023:1:1101:15150:1620 1:N:0:13
TCCAACTTCGTCGAGTACGCTCAAATTGTAAGATCGGAAGAGCAC
+
FFFFFFFFFFFFFFFFFFFFFFFFFFFFFFFFFFFFFFFFFFFFF
@FS10000125:26:BPA73017-1023:1:1101:15250:1620 1:N:0:13
CTGACTGGACTTCGTCGAGTACGCTCAATGATTAAGATCGGAAGA
+
FFFFF:F:,FF:FF:F:FF::F:F::FFFF,:FFF:F,FF:FF:F
@FS10000125:26:BPA73017-1023:1:1101:15270:1620 1:N:0:13
TTGACTGGACTTCGTCGAGTACGCTCAATGATAAAGATCGGAAGA
+
FFFFFFFFFFFFFFFFFFFFFFFFFFFFFFFFFFFFFFFFFFFFF
@FS10000125:26:BPA73017-1023:1:1101:15750:1620 1:N:0:13
TTGACCCAACTTCGTCGAGTACGCTCAATACACGAGATCGGAAGA
+
FFFFFFFFFFFFFFFFFFFFFFFFFFFFFFFFFFFFFFFFFFFFF
@FS10000125:26:BPA73017-1023:1:1101:1260:1630 1:N:0:13
TTGGGCTAACTTCGTCGAGTACGCTCAATTAAATAGATCGGAAGA
+
FFFFFFFFFFFFFFFFFFFFFFFFFFFFFFFFFFFFFFFFFFFFF
@FS10000125:26:BPA73017-1023:1:1101:2370:1630 1:N:0:13
TGGGACCAACTTCGTCGAGTACGCTCAAGTTTCCAGATCGGAAGA
+
FFFFFFFFFFFFFFFFFFFFFFFFFFFFFFFFFFFFFFFFFFFFF
@FS10000125:26:BPA73017-1023:1:1101:2750:1630 1:N:0:13
TGGGAGAAACTTCGTCGAGTACGCTCAAATTACGAGATCGGAAGA
+
FFFFFFFFFFFFFFFFFFFFFFFFFFFFFFFFFFFFFFFFFFFFF
@FS10000125:26:BPA73017-1023:1:1101:2800:1630 1:N:0:13
GGGAATCAACTTCGTCGAGTACGCTCAACCCTGCAGATCGGAAGA
+
FFFFFFFFFFFFFFFFFFFFFFFFFFFFFFFFFFFFFFFFFFFFF
@FS10000125:26:BPA73017-1023:1:1101:3240:1630 1:N:0:13
TTGCAAGAACTTCGTCGAGTACGCTCAAAATCCGAGATCGGAAGA
+
FFFFFFFFFFFFFFFFFFFFFFFFFFFFFFFFFFFFFFFFFFFFF
@FS10000125:26:BPA73017-1023:1:1101:3290:1630 1:N:0:13
TTGACTGGACTTCGTCGAGTACGCTCAAGATTGAAGATCGGAAGA
+
,FFFFFF,FFFF:FFFFF:FFF:FFF,FFF:F,:F:F:FF:F::F
@FS10000125:26:BPA73017-1023:1:1101:3630:1630 1:N:0:13
CCGTAACCTTCGTCGAGTACGCTCAATTCCAGAGATCGGAAGAGC
+
FFFFFFFFFFFFFFFFFFFFFFFFFFFFFFFFFFFFFFFFFFFFF
@FS10000125:26:BPA73017-1023:1:1101:3900:1630 1:N:0:13
TCGTCTGACAACTTCGTCGAGTACGCTCAACAGGTAAGATCGGAA
+
FFF:FF,FFFFF:FFFF:FFFF:FF:FF:,FFF,:FF:F:F:FFF
@FS10000125:26:BPA73017-1023:1:1101:4510:1630 1:N:0:13
TTGTAGTAACTTCGTCGAGTACGCTCAAGGGAAAAGATCGGAAGA
+
,F,FFFFFF:FFFFFFFFFFFFFFFFF:FFF:FF:F:FFFF,FF:
@FS10000125:26:BPA73017-1023:1:1101:4670:1630 1:N:0:13
TTGTAGAAACTTCGTCGAGTACGCTCAAGAACACAGATCGGAAGA
+
FFFFFFFFFFFFFFFFFFFFFFFFFFFFFFFFFFFFFFFFFFFFF
@FS10000125:26:BPA73017-1023:1:1101:5740:1630 1:N:0:13
TCCTTGAACTTCGTCGAGTACGCTCAAGTTAGGAGATCGGAAGAG
+
FFFFFFFFFFFFFFFFFFFFFFFFFFFFFFFFFFFFFFFFFFFFF
@FS10000125:26:BPA73017-1023:1:1101:6220:1630 1:N:0:13
TTGCTCGAACTTCGTCGAGTACGCTCAAAAAGGGAGATCGGAAGA
+
FFFFFFFFFFFFFFFFFFFFFFFFFFFFFFFFFFFFFFFFFFFFF
@FS10000125:26:BPA73017-1023:1:1101:6670:1630 1:N:0:13
TTGGTAAAACTTCGTCGAGTACGCTCAAAAAAAAAGATCGGAAGA
+
FFFFFFFFFFFFFFFFFFFFFFFFFFFFFFFFFFFFFFFFFFFFF
@FS10000125:26:BPA73017-1023:1:1101:7570:1630 1:N:0:13
TGGAATCAACTTCGTCGAGTACGCTCAAACGGTTAGATCGGAAGA
+
F:FFFFFFFFFFFFFFFFFFFFFFFFFFFFFFFFFFFFFFFFFFF
@FS10000125:26:BPA73017-1023:1:1101:7880:1630 1:N:0:13
TTGACTGGACTTCGTCGAGTACGCTCAAGCCGAGAGATCGGAAGA
+
FFFFFFFFFFFFFFFFFFFFFFFFFFFFFFFFFFFFFFFFFFFFF
@FS10000125:26:BPA73017-1023:1:1101:8000:1630 1:N:0:13
TTGGATAAACTTCGTCGAGTACGCTCAAAATGAGAGATCGGAAGA
+
FFFFFFFFFFFFFFFFFFFFFFFFFFFFFFFFFFFFFFFFFFFFF
@FS10000125:26:BPA73017-1023:1:1101:8110:1630 1:N:0:13
GCGGACTCAACTTCGTCGAGTACGCTCAAATTTACAGATCGGAAG
+
FFFFFFFFFFFFFFFFFFFFFFFFFFFFFFFFFFFFFFFFFFFFF
@FS10000125:26:BPA73017-1023:1:1101:8930:1630 1:N:0:13
GGGGGGAGAACTTCGTCGAGTACGCTCAAACATTATGATCGGAAG
+
FFFFFFFFFFFFFFFFFFFFFFFFFFFFFFFFFFFFFFFFFFFFF
@FS10000125:26:BPA73017-1023:1:1101:9200:1630 1:N:0:13
TAGGTGCAACTTCGTCGAGTACGCTCAAAAGAAAAGATCGGAAGA
+
FFFFFFFFFFFFFFFFFFFFFFFFFFFFFFFFFFFFFFFFFFFFF
@FS10000125:26:BPA73017-1023:1:1101:9270:1630 1:N:0:13
TTGTATCAACTTCGTCGAGTACGCTCAAGGTTAGAGATCGGAAGA
+
FFFFFFFFFFFFFFFFFFFFFFFFFFFFFFFFFFFFFFFFFFFFF
@FS10000125:26:BPA73017-1023:1:1101:9300:1630 1:N:0:13
TGGCATAACTTCGTCGAGTACGCTCAAATTAGAAGATCGGAAGAG
+
FFFFFFFFFFFFFFFFFFFFFFFFFFFFFFFFFFFFFFFFFFFFF
@FS10000125:26:BPA73017-1023:1:1101:9360:1630 1:N:0:13
TTGTTGGAACTTCGTCGAGTACGCTCAATTGAAAAGATCGGAAGA
+
FFFFFFFFFFFFFFFFFFFFFFFFFFFFFFFFFFFFFFFFFFFFF
@FS10000125:26:BPA73017-1023:1:1101:9460:1630 1:N:0:13
TTGGGGAAACTTCGTCGAGTACGCTCAACGGGAAAGATCGGAAGA
+
FFFFFFFFFFFFFFFFFFFFFFFFFFFFFFFFFFFFFFFFFFFFF
@FS10000125:26:BPA73017-1023:1:1101:9710:1630 1:N:0:13
TTGAGAGAACTTCGTCGAGTACGCTCAAGTGGGGAGATCGGAAGA
+
FFFFFFFFFFFFFFFFFFFFFFFFFFFFFFFFFFFFFFFFFFFFF
@FS10000125:26:BPA73017-1023:1:1101:9750:1630 1:N:0:13
TCGGTTCAACTTCGTCGAGTACGCTCAATATCACAGATCGGAAGA
+
FFFFFFFFFFFFFFFFFFFFFFFFFFFFFFFFFFFFFFFFFFFFF
@FS10000125:26:BPA73017-1023:1:1101:9830:1630 1:N:0:13
TCTGGTAAGCTCGTCGAGTACGCTCAAGATTGGAGATCGGAAGAG
+
FFFFFFFFFFFFFFFFFFFFFFFFFFFFFFFFFFFFFFFFFFFFF
@FS10000125:26:BPA73017-1023:1:1101:10420:1630 1:N:0:13
TGGAAGCAACTTCGTCGAGTACGCTCAAAGAGTAAGATCGGAAGA
+
FFFFFFFFFFFFFFFF:F:FFFFFFFFFFFFFFFFFFFFFFFFFF
@FS10000125:26:BPA73017-1023:1:1101:10430:1630 1:N:0:13
CTGACTGGACTTCGTCGAGTATGCTCAAAGCCGTAGATCGGAAGA
+
:F,FFFFFFFF:F:FFF:FFFFFFFF,FFFFFFF,FFFFFFF,F:
@FS10000125:26:BPA73017-1023:1:1101:11420:1630 1:N:0:13
TTGACTTAACTTCGTCGAGTACGCTCAAGTATCCAGATCGGAAGA
+
FFFFFFFFFFFFFFFFFFFFFFFFFFFFFFFFFFFFFFFFFFFFF
@FS10000125:26:BPA73017-1023:1:1101:11610:1630 1:N:0:13
TTGAGGAAACTTCGTCGAGTACGCTCAATGAGAGAGATCGGAAGA
+
FF,:FFFFFFFFFFFF:FFFFFFFFFFFFFF:FFFFFFFFFFFFF
@FS10000125:26:BPA73017-1023:1:1101:11860:1630 1:N:0:13
GTGTATTAACTTCGTCGAGTACGCTCAAAGAACAAGATCGGAAGA
+
::F:FF:,FF:FFFFFFFF,FFFF:FFFFFFFFFFF:FF:FFFF:
@FS10000125:26:BPA73017-1023:1:1101:12250:1630 1:N:0:13
TTGACTGGACTTCGTCGAGTACGCTCAAAGAACCAGATCGGAAGA
+
FFFFFFFFFFFFFFFFFFFFFFFFFFFFFFFFFFFFFFFFFFFFF
@FS10000125:26:BPA73017-1023:1:1101:12420:1630 1:N:0:13
TTGACTGGACTTCGTCGAGTACGCTCAAAACATTAGATCGGAAGA
+
FFFFFFFFFFFFFFFFFFFFFFFFFFFFFFFFFFFFFFFFFFFFF
@FS10000125:26:BPA73017-1023:1:1101:12690:1630 1:N:0:13
TCGGAACTTCGTCGAGTACGCTCAAACAGAAAGATCGGAAGAGCA
+
FFFFFFFFFFFFFFFFFFFFFFFFFFFFFFFFFFFFFFFFFFFFF
@FS10000125:26:BPA73017-1023:1:1101:13020:1630 1:N:0:13
TTGCATGAACTTCGTCGAGTACGCTCAATGTATTAGATCGGAAGA
+
FFFFFFFFFFFFFFFFFFFFFFFFFFFFFFFFFFFFFFFFFFFFF
@FS10000125:26:BPA73017-1023:1:1101:13320:1630 1:N:0:13
TGGAAAAACTTCGTCGAGTACGCTCAATTTTCGAGATCGGAAGAG
+
FFFFFFFFFFFFFFFFFFFFFFFFFFFFFFFFFFFFFFFFFFFFF
@FS10000125:26:BPA73017-1023:1:1101:13940:1630 1:N:0:13
TTGACTGGACTTCGTCGAGTACGCTCAAGTAAATAGATCGGAAGA
+
FFFFFFFFFFFFFFFFFFFFFFFFFFFFFFFFFFFFFFFFFFFFF
@FS10000125:26:BPA73017-1023:1:1101:14650:1630 1:N:0:13
CCGGAAACTTCGTCGAGTACGCTCAAAATTTAAGATCGGAAGAGC
+
FFFFFFFFFFFFFFFFFFFFFFFFFFFFFFFFFFFFFFFFFFFFF
@FS10000125:26:BPA73017-1023:1:1101:14830:1630 1:N:0:13
TAGATGCAACTTCGTCGAGTACGCTCAATTGTAGAGATCGGAAGA
+
FFFFFFFFFFFFFFFFFFFFFFFFFFFFFFFFFFFFFFFFFFFFF
@FS10000125:26:BPA73017-1023:1:1101:15350:1630 1:N:0:13
TGGCATCAACTTCGTCGAGTACGCTCAACAGGACAGATCGGAAGA
+
FFFFFFFFFFFFFFFFFFFFFFFFFFFFFFFFFFFFFFFFFFFFF
@FS10000125:26:BPA73017-1023:1:1101:15550:1630 1:N:0:13
TTGCGTCAACTTCGTCGAGTACGCTCAAACGATGAGATCGGAAGA
+
FFFFFFFFFFFFFFFFFFFFFFFFFFFFFFFFFFFFFFFFFFFFF
@FS10000125:26:BPA73017-1023:1:1101:15910:1630 1:N:0:13
TCTTCTAACTTCGTCGAGTACGCTCAAGGAATTAGATCGGAAGAG
+
FFFFFFFFFFFFFFFFFFFFFFFFF,:FFFFFF:FFFFFFFFFFF
@FS10000125:26:BPA73017-1023:1:1101:16060:1630 1:N:0:13
TTGTGCGAACTTCGTCGAGTACGCTCAATTGACAAGATCGGAAGA
+
FFFFFFFFFFFFFFFFFFFFFFFFFFFFFFFFFFFFFFFFFFFFF
@FS10000125:26:BPA73017-1023:1:1101:2040:1640 1:N:0:13
CCCCTTGGAACTTCGTCGAGTACGCTCAAAGGTGAAGATCGGAAG
+
FFFFFFFFFFFFFFFFFFFFFFFFFFFFFFFFFFFFFFFFFFFFF
@FS10000125:26:BPA73017-1023:1:1101:2140:1640 1:N:0:13
TCTACCAACTTCGTCGAGTACGCTCAAGGATCTAGATCGGAAGAG
+
FFFFFFFFFFFFFFFFFFFFFFFFFFFFFFFFFFFFFFFFFFFFF
@FS10000125:26:BPA73017-1023:1:1101:2700:1640 1:N:0:13
ACGGGGATAACTTCGTCGAGTACGCTCAAGACCAGAGATCGGAAG
+
,FF:,,FF,FF:FF:FFFF:,FF:FF:F,,F,FFFFF:FF,:FFF
@FS10000125:26:BPA73017-1023:1:1101:3100:1640 1:N:0:13
TTGTTGCAACTTCGTCGAGTACGCTCAAGTCCATAGATCGGAAGA
+
FFFFFFFFFFFFFFFFFFFFFFFFFFFFFFFFFFFFFFFFFFFFF
@FS10000125:26:BPA73017-1023:1:1101:4470:1640 1:N:0:13
TCTACTAACTTCGTCGAGTACGCTCAATGTTTGAGATCGGAAGAG
+
,F:FFFFFFFFFFFFFFFFFF,FF:,FFF:FF:FF,FFFFFFF:F
@FS10000125:26:BPA73017-1023:1:1101:5080:1640 1:N:0:13
TTGGGACAACTTCGTCGAGTACGCTCAAAATATAAGATCGGAAGA
+
FFFFFFFFFFFFFFFFFFFFFFFFFFFFFFFFFFFFFFFFFFFFF
@FS10000125:26:BPA73017-1023:1:1101:5100:1640 1:N:0:13
TGGGCCGAACTTCGTCGAGTACGCTCAATACTAAAGATCGGAAGA
+
FFFFFFFFFFFFFFFFFFFFFFF,FFFFFFFFFFFFFFFFFFFFF
@FS10000125:26:BPA73017-1023:1:1101:5290:1640 1:N:0:13
TTGACTGGACTTCGTCGAGTACGCTCAAAGATTGAGATCGGAAGA
+
FFFFFFFFFFFFFFFFFFFFFFFFFFFFFFFFFFFFFFFFFFFFF
@FS10000125:26:BPA73017-1023:1:1101:5640:1640 1:N:0:13
TTGGAATAACTTCGTCGAGTACGCTCAAGACATCAGATCGGAAGA
+
FFFFFFFFFFFFFFFFFFFFFFFFFFFFFFFFFFFFFFFFFFFFF
@FS10000125:26:BPA73017-1023:1:1101:6170:1640 1:N:0:13
TTGTCTTAACTTCGTCGAGTACGCTCAAACGACCAGATCGGAAGA
+
FFFFFFFFFFFFFFFFFFFFFFFFFFFFFFFFFFFFFFFFFFFFF
@FS10000125:26:BPA73017-1023:1:1101:6190:1640 1:N:0:13
AGGGAGAACTTCGTCGAGTACGCTCAATAAATTAGATCGGAAGAG
+
FFFFFFFFFFFFFFFFFFFFFFFFFFFFFFFFFFFFFFFFFFFFF
@FS10000125:26:BPA73017-1023:1:1101:7410:1640 1:N:0:13
TGGGCCTAACTTCGTCGAGTACGCTCAATTTAGAAGATCGGAAGA
+
FFFFFFFFFFFFFFFFFFFFFFFFFFFFFFFFFFFFFFFFFFFFF
@FS10000125:26:BPA73017-1023:1:1101:7590:1640 1:N:0:13
TTGACTGGACTTCGTCGAGTACGCTCAAAGCCATAGATCGGAAGA
+
FFFFFFFFFFFFFFFFFFFFFFFFFFFFFFFFFFFFFFFFFFFFF
@FS10000125:26:BPA73017-1023:1:1101:7780:1640 1:N:0:13
TCGATGAAACTTCGTCGAGTACGCTCAAATACGGAGATCGGAAGA
+
FFFFFFFFFFFFFFFFFFFFFFFFFFFFFFFFFFFFFFFFFFFFF
@FS10000125:26:BPA73017-1023:1:1101:7910:1640 1:N:0:13
TTGCTTTAACTTCGTCGAGTACGCTAAAATATAAAGATCGGAAGA
+
:F:FFFF:FFFFFFFFFFFFFFFFFFFFFFFFFFFFFFFFFFFFF
@FS10000125:26:BPA73017-1023:1:1101:8070:1640 1:N:0:13
TCGGGGAAACTTCGTCGAGTACGCTCAAAAGAATAGATCGGAAGA
+
FFF,:F:FFFFFFFFFFFFFFFFFFFFFFF,:FFFFFFFFFFFFF
@FS10000125:26:BPA73017-1023:1:1101:9030:1640 1:N:0:13
TTGCAGGAACTTCGTCGAGTACGCTCAAATGGAAAGATCGGAAGA
+
FFFFFFFFFFFFFFFFFFFFFFFFFFFFFFFFFFFFFFFFFFFFF
@FS10000125:26:BPA73017-1023:1:1101:9690:1640 1:N:0:13
TGGGAGAAACTTCGTCGAGTACGCTCAAGATTTAAGATCGGAAGA
+
FFFFFFFFFFFFFFFFFFFFFFFFFFFFFFFFFFFFFFFFFFFFF
@FS10000125:26:BPA73017-1023:1:1101:9730:1640 1:N:0:13
ATGGAGGTAACTTCGTCGAGTACGCTCAAGGTAGGAGATCGGAAG
+
FFFFFFFFFFFFFFFFFFFFFFFFFFFFFFFFFFFFFFFFFFFFF
@FS10000125:26:BPA73017-1023:1:1101:9850:1640 1:N:0:13
TCGGCTGAACTTCGTCGAGTACGCTCAATCTGATAGATCGGAAGA
+
FFFFFFFFFFFFFFFFFFFFFFFFFFFFFFFFFFFFFFFFFFFFF
@FS10000125:26:BPA73017-1023:1:1101:10260:1640 1:N:0:13
TCATCTAACTTCGTCGAGTACGCTCAAGTTACTAGATCGGAAGAG
+
FFFFFFFFFFFFFFFFFFFFFFFFFFFFFFFFFFFFFFFFFFFFF
@FS10000125:26:BPA73017-1023:1:1101:11320:1640 1:N:0:13
TTGTCGTAACTTCGTCGAGTACGCTCAAAGGGGTAGATCGGAAGA
+
FFFFFFFFFFFFFFFFFFFFFFFFFFFFFFFFFFFFFFFFFFFFF
@FS10000125:26:BPA73017-1023:1:1101:11550:1640 1:N:0:13
TTGTGGCAACTTCGTCGAGTACGCTCAAATAGAGAGATCGGAAGA
+
FFFFFFFFFFFFFFFFFFFFFFFFFFFFFFFFFFFFFFFFFFFFF
@FS10000125:26:BPA73017-1023:1:1101:11670:1640 1:N:0:13
TTGTGGCAACTTCGTCGAGTACGCTCAATAATTAAGATCGGAAGA
+
FFFFFFFFFFFFFFFFFFFFFFFFFFFFFFFFFFFFFFFFFFFFF
@FS10000125:26:BPA73017-1023:1:1101:11790:1640 1:N:0:13
TGGAAGGAACTTCGTCGAGTCGCATAGATCGGAAGAGCACACGTC
+
FFFFFFFFFFFFFFFFFFFFFFFFFFFFFFFFFFFFFFFFFFFFF
@FS10000125:26:BPA73017-1023:1:1101:12090:1640 1:N:0:13
TTGAAGTAACTTCGTCGAGTACGCTCAACCAGAAAGATCGGAAGA
+
FFFFFFFFFFFFFFFFFFFFFFFFFFFFFFFFFFFFFFFFFFFFF
@FS10000125:26:BPA73017-1023:1:1101:12190:1640 1:N:0:13
TTGCAGGAACTTCGTCGAGTACGCTCAATGAAACAGATCGGAGGA
+
FFFFFFFFFFFFFFFFFFFFFFFFFFFFFFFFFFFFFFFFFFFFF
@FS10000125:26:BPA73017-1023:1:1101:12200:1640 1:N:0:13
GCGCTAATTTCGTCGAGTACGCTCAAACTCTTAGATCGGAAGAGC
+
FFFFFFFFFFFFFFFFFFFFFFFFFFFFFFFFFFFFFFFFFFFFF
@FS10000125:26:BPA73017-1023:1:1101:12330:1640 1:N:0:13
TCTGGAAACTTCGTCGAGTACGCTCAAGCCTCAAGATCGGAAGAG
+
FFFFFFFFFFFFFFFFFFFFFFFFFFFFFFFFFFFFFFFFFFFFF
@FS10000125:26:BPA73017-1023:1:1101:12970:1640 1:N:0:13
TTGGTCGAACTTCGTCGAGTACGCTCAAGAGTAGAGATCGGAAGA
+
FFFFFFFFFFFFFFFFFFFFFFFFFFFFFFFFFFFFFFFFFFFFF
@FS10000125:26:BPA73017-1023:1:1101:13050:1640 1:N:0:13
TCGCAGTAACTTCGTCGAGTACGCTCAATTTAGGAGATCGGAAGA
+
,FFFF::,:FF:FFFF::,FFFFFFFFFFFFFF,:FFFFFFFFFF
@FS10000125:26:BPA73017-1023:1:1101:13170:1640 1:N:0:13
TCGAACTTCGTCGAGTACGCTCAAGACAGGAGATCGGAAGAGCAC
+
FFFFFFFFFFFFFF:FFFFFFF:FFFFFFFFFFFFFFFFFFFFFF
@FS10000125:26:BPA73017-1023:1:1101:13230:1640 1:N:0:13
TTGGTTCAACTTCGTCGAGTACGCTCAACAGACGAGATCGGAAGA
+
FFFFFFFFFFFFFFFFFFFFFFFFFFFFFFFFFFFFFFFFFFFFF
@FS10000125:26:BPA73017-1023:1:1101:13350:1640 1:N:0:13
TGGACGCAACTTCGTCGAGTACGCTCAACATAACAGATCGGAAGA
+
FFFFFFFFFFFFFFFFFFFFFFFFFFFFFFFFFFFFFFFFFFFFF
@FS10000125:26:BPA73017-1023:1:1101:14370:1640 1:N:0:13
GCCATTAACTTCGTCGAGTACGCTCAATACTGCAGATCGGGAGAG
+
FFFFFFFFFFFFFFFFFFFFFFFFFFFFFFFFFFFFFFFFFFFFF
@FS10000125:26:BPA73017-1023:1:1101:14580:1640 1:N:0:13
TTTGGGTCAACTTCGTCGAGTACGCTCAAGTTCAGAGATCGGAAG
+
FFFF,F,F,:FFFFFFFFFF:FFFF:F:FF,F:FFF:,FF,FFFF
@FS10000125:26:BPA73017-1023:1:1101:14830:1640 1:N:0:13
TTGGAGGGAACTTCGTCGAGTACGCTCAAACTTCAAGATCGGAAG
+
FFFFFFFFFFFFFFFFFFFFFFFFFFFFFFFFFFFFFFFFFFFFF
@FS10000125:26:BPA73017-1023:1:1101:15010:1640 1:N:0:13
CCCTGGGGGTGAAACTTCGTCGAGTACGCTCAATTGTAGAGATCG
+
FFFFFFF:FFFFFFFFFFFFFFFFFFFFFFFFFFFFFFFFFFFFF
@FS10000125:26:BPA73017-1023:1:1101:15280:1640 1:N:0:13
TTGGATCAACTTCGTCGAGTACGCTCAATAGGAGAGATCGGAAGA
+
FFFFFFFFFFFFFFFFFFFFFFFFFFFFFFFFFFFFFFFFFFFFF
@FS10000125:26:BPA73017-1023:1:1101:1190:1650 1:N:0:13
TTGGGCTAACTTCGTCGAGTACGCTCAATTAAATAGATCGGAAGA
+
FFFFFFFFFFFFFFFFFFFFFFFFFFFFFFFFFFFFFFFFFFFFF
@FS10000125:26:BPA73017-1023:1:1101:1270:1650 1:N:0:13
TTGTCCAAACTTCGTCGAGTACGCTCAATCCGCGAGATCGGAAGA
+
FFFFFFFFFFFFFFFFFFFFFFFFFFFFFFFFFFFFFFFFFFFFF
@FS10000125:26:BPA73017-1023:1:1101:1280:1650 1:N:0:13
TCGAGTAAACTTCGTCGAGTACGCTCAAGGACTGAGATCGGAAGA
+
FFFFFF,FFFFFFFFFFFFFFFFFFFFFF:FF:FFFFFFFFFFFF
@FS10000125:26:BPA73017-1023:1:1101:1750:1650 1:N:0:13
TCTTTTAACTTCGTCGAGTACGCTCAATATAGAAGATCGGAAGAG
+
FFFFFFFFFFFFFFFFFFFFFFFFFFFFFFFFFFFFFFFFFFFFF
@FS10000125:26:BPA73017-1023:1:1101:1850:1650 1:N:0:13
TTGATGTAACTTCGTCGAGTACGCTCAAAAGCAAAGATCGGAAGA
+
,F,FFFFFFFF:FFFFFF:FFFFFFFFFF:FFFFFFFFFFF:FFF
@FS10000125:26:BPA73017-1023:1:1101:2380:1650 1:N:0:13
TTGGCCGAACTTCGTCGAGTACGCTCAAAAACACAGATCGGAAGA
+
FFFFFFFFFFFFFFFFFFFFFFFFFFFFFFFFFFFFFFFFFFFFF
@FS10000125:26:BPA73017-1023:1:1101:4350:1650 1:N:0:13
TTGTGGTAACTTCGTCGAGTACGCTCAAATAGAGAGATCGGAAGA
+
FFFFFFFFFFFFFFFFFFFFFFFFFFFFFFFFFFFFFFFFFFFFF
@FS10000125:26:BPA73017-1023:1:1101:4370:1650 1:N:0:13
CCGACCAATTTCGTCGAGTACGCTCAACTCGCAAGATCGGAAGAG
+
FFFFFFFFFFFFFFFFFFFFFFFFFFFFFFFFFFFFFFFFFFFFF
@FS10000125:26:BPA73017-1023:1:1101:4480:1650 1:N:0:13
TAGAACTTGTCGAGTACGCTCAAGTTGTAAGATCGGAAGAGCACA
+
FFFFFFFFF:FFFFF:F:FFFFFFFFFFFFF:FFFFFFFFFFFFF
@FS10000125:26:BPA73017-1023:1:1101:4570:1650 1:N:0:13
TCGACTGGACTTCGTCGAGTACGCTCAAACTCGCAGATCGGAAGA
+
FFFFFFFFFFFFFFFFFFFFFFFFFFFFFFFFFFFFFFFFFFFFF
@FS10000125:26:BPA73017-1023:1:1101:4940:1650 1:N:0:13
TTGGTGGAACTTCGTCGAGTACGCTCAAATCTAAAGATCGGAAGA
+
FFFFFFFFFFFFFFFFFFFFFFFFFFFFFFFFFFFFFFFFFFFFF
@FS10000125:26:BPA73017-1023:1:1101:5010:1650 1:N:0:13
TTGACTGGACTTCGTCGAGTACGCTCAACCGTGGAGATCGGAAGA
+
FFFFFFFFFFFFFFFFFFFFFFFFFFFFFFFFFFFFFFFFFFFFF
@FS10000125:26:BPA73017-1023:1:1101:5140:1650 1:N:0:13
TTGGGTCAACTTCGTCGAGTACGCTCAAACTTCTAGATCGGAAGA
+
FFFFFFFFFFFFFFFFFFFFFFFFFFFFFFFFFFFFFFFFFFFFF
@FS10000125:26:BPA73017-1023:1:1101:5680:1650 1:N:0:13
TTGGGGTCAACTTCGTCGAGTACGCTCAAAAAATGAGATCGGAAG
+
FFFFFFFFFFFFFFFFFFFFFFFFFFFFFFFFFFFFFFFFFFFFF
@FS10000125:26:BPA73017-1023:1:1101:6340:1650 1:N:0:13
TTGGCCCAACTTCGTCGAGTACGCTCAATCAACAAGATCGGAAGA
+
FFFFFFFFFFFFFFFFFFFFFFFFFFFFFFFFFFFFFFFFFFFFF
@FS10000125:26:BPA73017-1023:1:1101:6590:1650 1:N:0:13
TTGACTGGACTTCGTCGAGTACGCTCAAGGCCGTAGATCGGAAGA
+
FF:FFFFFFFFFFFFFFFFFFFFFFFFFFFFFFFFFFFFFFFFFF
@FS10000125:26:BPA73017-1023:1:1101:6600:1650 1:N:0:13
GCGCCAACTTCGTCGAGTACGCTCAAGGTGACAGATCGGAAGAGC
+
FFFFFFFFFFFFFFFFFFFFFFFFFFFFFFFFFFFFFFFFFFFFF
@FS10000125:26:BPA73017-1023:1:1101:6610:1650 1:N:0:13
TTGCAAGAACTTCGTCGAGTACGCTCAATAGTTAAGATCGGAAGA
+
FFFFFFFFFFFFFFFFFFFFFFFFFFFFFFFFFFFFFFFFFFFFF
@FS10000125:26:BPA73017-1023:1:1101:7320:1650 1:N:0:13
TGGCCGCAACTTCGTCGAGTACGCTCAATAGGGGAGATCGGAAGA
+
FFFFFFFFFFFFFFFFFFFFFFFFFFFFFFFFFFFFFFFFFFFFF
@FS10000125:26:BPA73017-1023:1:1101:8100:1650 1:N:0:13
TTGGAACTTCGTCGAGTACGCTCAATGTCGTGATCGGAAGAGCAC
+
FFFFFFFFFFFFFFFFFFFFFFFFFFFFFFFFFFFFFFFFFFFFF
@FS10000125:26:BPA73017-1023:1:1101:8840:1650 1:N:0:13
CCGGAGGCAATTTCGTCGAGTACGCTCAAGAAGTCAGATCGGAAG
+
FF,:,:FFFFF:FFFFFFF:FFFFFFFFFFFFFFFF:FFFFFFFF
@FS10000125:26:BPA73017-1023:1:1101:9010:1650 1:N:0:13
TCGGCGGAACTTCGTCGAGTACGCTCAATACCGGAGATCGGAAGA
+
FFFFFFFFFFFFFFFFFFFFFFFFFFFFFFFFFFFFFFFFFFFFF
@FS10000125:26:BPA73017-1023:1:1101:9030:1650 1:N:0:13
TTTATCAACTTCGTCGAGTACGCTCAATAGAATAGATCGGTAGAG
+
F:,,F::,:FF,:FF,F,FF::FF:,,F,:,FF:,:FF:,,F:,,
@FS10000125:26:BPA73017-1023:1:1101:9810:1650 1:N:0:13
GGGGACTAACTTCGTCGAGTACGCTCAATTTTTCAGATCGGAAGA
+
FFFFFFFFFFFFFFFFFFFFFFFFFFFFFFFFFFFFFFFFFFFFF
@FS10000125:26:BPA73017-1023:1:1101:10660:1650 1:N:0:13
TGGCTTAACTTCGTCGAGTACGCTCAAAATTTCAGATCGGAAGAG
+
FFFFFFFFFFFFFFFFFFFFFFFFFFFFFFFFFFFFFFFFFFFFF
@FS10000125:26:BPA73017-1023:1:1101:11080:1650 1:N:0:13
TGGCCGGAACTTCGTCGAGTACGCTCAATGGTCCAGATCGGAAGA
+
FFFFFFFFFFFFFFFFFFFFFFFFFFFFFFFFFFFFFFFFFFFFF
@FS10000125:26:BPA73017-1023:1:1101:12290:1650 1:N:0:13
TTGCAGTAACTTCGTCGAGTACGCTCAACGCGAGAGATCGGAAGA
+
FFFFFFFFFFFFFFFFFFFFFFFFFFFFFFFFFFFFFFFFFFFFF
@FS10000125:26:BPA73017-1023:1:1101:14110:1650 1:N:0:13
CCGGTGTCAACTTCGTCGAGTACGCTCTAATATTTAGATCGGAAG
+
,:,FF,FF,FF:FF,FF:FFF,F,FFF,,FFFF:F,FFF,::,,,
@FS10000125:26:BPA73017-1023:1:1101:15030:1650 1:N:0:13
TTGCATAAACTTCGTCGAGTACGCTCAATTTTTAAGATCGGAAGA
+
,FF:,,FF:FFFFFFFF:FFFFFFFF,FFFF:FFFFFFFFF:FFF
@FS10000125:26:BPA73017-1023:1:1101:15270:1650 1:N:0:13
CTGGCATCAACTTCGTCGAGTACGCTCAAACATCGAGATCGGAAG
+
FF,:FFFFFFFFFFFFF:FFFFFFFFF:FFFFFFF:FFFF:F:FF
@FS10000125:26:BPA73017-1023:1:1101:1740:1660 1:N:0:13
GGTGGCAACTTCGTCGAGTACGCTCAAAGTCACAGATCGGAAGAG
+
FFFFFFFFFFFFFFFFFFFFFFFFFFFFFFFFFFFFFFFFFFFFF
@FS10000125:26:BPA73017-1023:1:1101:1810:1660 1:N:0:13
TTGCACCAACTTCGTCGAGTACGCTCAAGCAGACAGATCGGAAGA
+
FFFFFFFFFFFFFFFFFFFFFFFFFFFFFFFFFFFFFFFFFFFFF
@FS10000125:26:BPA73017-1023:1:1101:3200:1660 1:N:0:13
TTGGCGCAACTTCGTCGAGTACGCTCAAACGGTAAGATCGGAAGA
+
:FFFFFFFFFFFFFFFFFFFFFFFFFFFFFFFFFFFFFFFFFFFF
@FS10000125:26:BPA73017-1023:1:1101:3920:1660 1:N:0:13
TTGGACAAACTTCGTCGAGTACGCTCAAAGTGCAAGATCGGAAGA
+
FFFFFFF:FFFFFFFFFFFFFFFFFFFFFFFFFFFFFFFFFFFFF
@FS10000125:26:BPA73017-1023:1:1101:4230:1660 1:N:0:13
TTGTGTTAACTTCGTCGAGTACGCTCAAATAAATAGATCGGAAGA
+
FFFFFFFFFFFFFFFFFFFFFFFFFFFFFFFFFFFFFFFFFFFFF
@FS10000125:26:BPA73017-1023:1:1101:4300:1660 1:N:0:13
TGGGGTCAACTTCGTCGAGTACGCTCAATTGTGGAGATCGGAAGA
+
FFFFFFFFFFFFFFFFFFFFFFFFFFFFFFFFFFFFFFFFFFFFF
@FS10000125:26:BPA73017-1023:1:1101:4440:1660 1:N:0:13
TTGGGTTAACTTCGTCGAGTACGCTCAAATACTAAGATCGGAAGA
+
FFFFFFFFFFFFFFFFFFFFFFFFFFFFFFFFFFFFFFFFFFFFF
@FS10000125:26:BPA73017-1023:1:1101:4920:1660 1:N:0:13
TCGATATAACTTCGTCGAGTACGCTCAACGTGTGAGATCGGAAGA
+
FFFFFFFFFFFFFFFFFFFFFFFFFFFFFFFFFFFFFFFFFFFFF
@FS10000125:26:BPA73017-1023:1:1101:5420:1660 1:N:0:13
TCTTCGTCGAGTACGCTCAACGGGTGAGATCGGAAGAGCACACGT
+
FFFFFFFFFFFFFFFFFFFFFFFFFFFFFFFFFFFFFFFFFFFFF
@FS10000125:26:BPA73017-1023:1:1101:5440:1660 1:N:0:13
TTGGAATAACTTCGTCGAGTACGCTCAAGATACTAGATCGGAAGA
+
FFFFFFFFFFFFFFFFFFFFFFFFFFFFFFFFFFFFFFFFFFFFF
@FS10000125:26:BPA73017-1023:1:1101:5550:1660 1:N:0:13
TTTGGGAAAACTTCGTCGAGTACGCTCAATTTTATAGATCGGAAG
+
FFFFFFFFFFFFFFFFFFFFFFFFFFFFFFFFFFFFFFFFFFFFF
@FS10000125:26:BPA73017-1023:1:1101:5740:1660 1:N:0:13
GGGCTAAAATTCGTCGAGTAGGCTCAATTTAGCAGATCGGAAGAG
+
,:FFFFFFF:FFFFFFFFFFFFFFF:FFF:FFFFFFFFFFFFFFF
@FS10000125:26:BPA73017-1023:1:1101:6920:1660 1:N:0:13
GGGTAAACTTCGTCGAGTACGCTCAAATACCGAGATCGGAAGAGC
+
FFFFFFFFFFFFFFFFFFFFFFFFFFFFFFFFFFFFFFFFFFFFF
@FS10000125:26:BPA73017-1023:1:1101:7730:1660 1:N:0:13
TAGGTAACTTCGTCGAGTACGCTCAAAGTCAAAGATCGGAAGAGC
+
FFFFFFFFFFFFFFFFFFFFFFFFFFFFFFFFFFFFFFFFFFFFF
@FS10000125:26:BPA73017-1023:1:1101:7790:1660 1:N:0:13
TTGTACTAACTTCGTCGAGTACGCTCAACGTGGAAGATCGGAAGA
+
FFFFFFFFFFFFFFFFFFFFFFFFFFFFFFFFFFFFFFFFFFFFF
@FS10000125:26:BPA73017-1023:1:1101:8430:1660 1:N:0:13
TTGGCAGAACTTCGTCGAGTACGCTCAAGGGATAAGATCGGAAGA
+
FFF,:FFFFFFFFFFFFFFFFFFFFFFFFF:,:FFFFFFFFFFFF
@FS10000125:26:BPA73017-1023:1:1101:9330:1660 1:N:0:13
GCGGACTCAACTTCGTCGAGTACGCTCAAATTTACAGATCGGAAG
+
FFFFFFFFFFFFFFFFFFFFFFFFFFFFFFFFFFFFFFFFFFFFF
@FS10000125:26:BPA73017-1023:1:1101:9940:1660 1:N:0:13
TAGGATTAACTTCGTCGAGTACGCTCAATATATCAGATCGGAAGA
+
FFFFFFFFFFFFFFFFFFFFFFFFFFFFFFFFFFFFFFFFFFFFF
@FS10000125:26:BPA73017-1023:1:1101:10350:1660 1:N:0:13
TTTGGCGCAACTTCGTCGAGTACGCTCAACTATAGAGATCGGAAG
+
FFFFFFFFFFFFFFFFFFFFFFFFFFFFFFFFFFFFFFFFFFFFF
@FS10000125:26:BPA73017-1023:1:1101:10360:1660 1:N:0:13
TCGCCCCGCAACTTCGTCGAGTACGCTCAAATAAAAAGATCGGAA
+
FFFFFFFFFFFFFFFFFFFFFFFFFFFFFFFFFFFFFFFFFFFFF
@FS10000125:26:BPA73017-1023:1:1101:11040:1660 1:N:0:13
TTGGAGTAACTTCGTCGAGTACGCTCAAGGGGACAGATCGGAAGA
+
FFFFFFFFFFFFFFFFFFFFFFFFFFFFFFFFFFFFFFFFFFFFF
@FS10000125:26:BPA73017-1023:1:1101:11300:1660 1:N:0:13
GGGCTTAACTTCGTCGAGTACGCTCAAACGTGGAGATCGGAAGAG
+
FFFFFFFFFFFFFFFFFFFFFFFFFFFFFFFFFFFFFFFFFFFFF
@FS10000125:26:BPA73017-1023:1:1101:11450:1660 1:N:0:13
TTGTATGAACTTCGTCGAGTACGCTCAAATCCTAAGATCGGAAGA
+
FFFFFFFFFFFFFFFFFFFFFFFFFFFFFFFFFFFFFFFFFFFFF
@FS10000125:26:BPA73017-1023:1:1101:12010:1660 1:N:0:13
TTGAGGTAACTTCGTCGAGTACGCTCAAAGCACAAGATCGGAAGA
+
,F,FFFFFFFFFFFFFFFFFFFFFFFFFFFFFFFFFFFFFFF:FF
@FS10000125:26:BPA73017-1023:1:1101:12220:1660 1:N:0:13
TTGACTGGACTTCGTCGAGTACGCTCAAGCGACAAGATCGGAAGA
+
FFFFFFFFFFFFFFFFFFFFFFFFFFFFFFFFFFFFFFFFFFFFF
@FS10000125:26:BPA73017-1023:1:1101:12390:1660 1:N:0:13
CCGGATTTAATTTCGTCGAGTACGCTCAATCCCTGAGATCGGAAG
+
FFFFFFFFFFFFFFFFFFFFFFFFFFFFFFFFFFFFFFFFFFFFF
@FS10000125:26:BPA73017-1023:1:1101:12790:1660 1:N:0:13
TTGTGGCAGCTTCGTCGAGTACGCTCAATATTGCAGATCGGAAGA
+
FFFFFFFFFFFFFFFFFFFFFFFFFFFFFFFFFFFFFFFFFFFFF
@FS10000125:26:BPA73017-1023:1:1101:13970:1660 1:N:0:13
TTGGCTTAACTTCGTCGAGTACGCTCAAAATACAAGATCGGAAGA
+
FFFFFFFFFFFFFFFFFFFFFFFFFFFFFFFFFFFFFFFFFFFFF
@FS10000125:26:BPA73017-1023:1:1101:14750:1660 1:N:0:13
TTGCAACAACTTCGTCGAGTACGCTCAAGCCGTTAGATCGGAAGA
+
,:,F:FF,FFFFFFFFFFFFFFFFFF,,FFFFFFFF:FFFFFFFF
@FS10000125:26:BPA73017-1023:1:1101:14830:1660 1:N:0:13
TGGACTCTTCGTCGAGTACGCTCAAGAAGAAAGATCGGAAGAGCA
+
FFFFFFFFFFFFFFFFFFFFFFFFFFFFFFFFFFFFFFFFFFFFF
@FS10000125:26:BPA73017-1023:1:1101:15070:1660 1:N:0:13
GGCAAGAGCTTCGTCGAGTACGCTCAGACGAGCAGATCGGAAGAG
+
FFFFFFFFFFFFFFFFFFFFFFFFFFFFFFFFFFFFFFFFFFFFF
@FS10000125:26:BPA73017-1023:1:1101:15370:1660 1:N:0:13
TTGGCGCAACTTCGTCGAGTACGCTCAATATCAAAGATCGGAAGA
+
FFFFFFFFFFFFFFFFFFFFFFFFFFFFFFFFFFFFFFFFFFFFF
@FS10000125:26:BPA73017-1023:1:1101:15590:1660 1:N:0:13
TTGTGGGAACTTCGTCGAGTACGCTCAATTTAATAGATCGGAAGA
+
FFFFFFFFFFFFFFFFFFFFFFFFFFFFFFFFFFFFFFFFFFFFF
@FS10000125:26:BPA73017-1023:1:1101:15800:1660 1:N:0:13
TCTTCTAACTTCGTCGAGTACGCTCAAGGAATTAGATCGGAAGAG
+
,FFFFFFFFFFFFFFFFFFFFFFFFFFFFFFFFFFFFFFFFFFFF
@FS10000125:26:BPA73017-1023:1:1101:15890:1660 1:N:0:13
CCGGACTTCGTCGAGTACGCTCAATTTATTAGATCGGAAGAGCAC
+
FFFFFFFFFFFFFFFFFFFFFFFFFFFFFFFFFFFFFFFFFFFFF
@FS10000125:26:BPA73017-1023:1:1101:15950:1660 1:N:0:13
TTTGGGTAAACTTCGTCGAGTACGCTCAAGCCATGAGATCGGAAG
+
FFFFFFFFFFFFFFFFFFFFFFFFFFFFFFFFFFFFFFFFFFFFF
@FS10000125:26:BPA73017-1023:1:1101:15970:1660 1:N:0:13
TCGGTCCTATCTTCGTCGAGTACGCTCAAGCATGAAGATCGGAAG
+
FFFFFFFFFFFFFFFFFFFFFFFFFFFFFFFFFFFFFFFFFFFFF
@FS10000125:26:BPA73017-1023:1:1101:1180:1670 1:N:0:13
AGGCTGTAACTTCGTCGAGTACGCTCAAGAGAATAGATCGGAAGA
+
FFFFFFFFFFFFFFFFFFFFFFFFFFFFFFFFFFFFFFFFFFFFF
@FS10000125:26:BPA73017-1023:1:1101:1490:1670 1:N:0:13
TTGATAGAACTTCGTCGAGTACGCTCAAATAGAAAGATCGGAAGA
+
FFFFFFFFFFFFFFFFFFFFFFFFFFFFFFFFFFFFFFFFFFFFF
@FS10000125:26:BPA73017-1023:1:1101:1760:1670 1:N:0:13
TTGTAGTAACTTCGTCGAGTACGCTCAATTTGGTAGATCGGAAGA
+
FFFFFFFFFFFFFFFFFFFFFFFFFFFFFFFFFFFFFFFFFFFFF
@FS10000125:26:BPA73017-1023:1:1101:1800:1670 1:N:0:13
TTGCCGCAACTTCGTCGAGTACGCTCAAATACAGAGATCGGAAGA
+
FFFFFFFFFFFFFFFFFFFFFFFFFFFFFFFFFFFFFFFFFFFFF
@FS10000125:26:BPA73017-1023:1:1101:2680:1670 1:N:0:13
TTGCAAACTTCGTCGAGTACGCTCAATTAAGTAGATCGGAAGAGC
+
FFFFFFFFFFFFFFFFFFFFFFFFFFFFFFFFFFFFFFFFFFFFF
@FS10000125:26:BPA73017-1023:1:1101:2980:1670 1:N:0:13
TGACTGGACTTTCGTCGAGTACGCTCAACTTTGAAGATCGGAAGA
+
,,FFFFFFFF,FF:FF:FFFFFFFFF:FFFFFFFFFFFFFFFFFF
@FS10000125:26:BPA73017-1023:1:1101:3020:1670 1:N:0:13
TTGGTGCAACTTCGTCGAGTACGCTCAAGAACTGAGATCGGAAGA
+
FFFFFFFFFFFFFFFFFFFFFFFFFFFFFFFFFFFFFFFFFFFFF
@FS10000125:26:BPA73017-1023:1:1101:3640:1670 1:N:0:13
GCCAGCAGCAACTTCGTCGAGTACGCTCAATCCGAAAGATCGGAA
+
FFFFFFFFFFFFFFFFFFFFFFFFFFFFFFFFFFFFFFFFFFFFF
@FS10000125:26:BPA73017-1023:1:1101:4320:1670 1:N:0:13
TTGAATCAACTTCGTCGAGTACGCTCAACGTGCAAGATCGGAAGA
+
F,,F:FFFFFF:F,,F:F:FF:FFFF,,::F,FF,FFFFFF:,FF
@FS10000125:26:BPA73017-1023:1:1101:5370:1670 1:N:0:13
TGGCAATAACTTCGTCGAGTACGCTCAATAGGATAGATCGGAAGA
+
FFFFFFFFFFFFFFFFFFFFFFFFFFFFFFFFFFFFFFFFFFFFF
@FS10000125:26:BPA73017-1023:1:1101:5460:1670 1:N:0:13
TTGCAATAACTTCGTCGAGTACGCTCAAAAGCCGAGATCGGAAGA
+
FFFFFFFFFFFFFFFFFFFFFFFFFFFFFFFFFFFFFFFFFFFFF
@FS10000125:26:BPA73017-1023:1:1101:5550:1670 1:N:0:13
TTGGAAGATCTTCGTCGAGTACGCTCAAAAACCGAGATCGGAAGA
+
FFFFFFFFFFFFFFFFFFFFFFFFFFFFFFFFFFFFFFFFFFFFF
@FS10000125:26:BPA73017-1023:1:1101:5720:1670 1:N:0:13
GTGCAAGAACTTCGTCGAGTATGCTCAAAGGTATAGATCGGAAGA
+
:FFFFFFFFFFFFFFFFFFFFFFFFFFFFFFFFFFFFFFFFFFFF
@FS10000125:26:BPA73017-1023:1:1101:6480:1670 1:N:0:13
GCGGCGTAAACTTCGTCGAGTACGCTCAAACGGTAAGATCGGAAG
+
FFFFFFFFFFFFFFFFFFFFFFFFFFFFFFFFFFFFFFFFFFFFF
@FS10000125:26:BPA73017-1023:1:1101:6830:1670 1:N:0:13
TTGACCTAACTTCGTCGAGTACGCTCAAGGGAAAAGATCGGAAGA
+
FFFFFFFFFFFFFFFFFFFFFFFFFFFFFFFFFFFFFFFFFFFFF
@FS10000125:26:BPA73017-1023:1:1101:6970:1670 1:N:0:13
GTCATGGAACTTCGTCGAGTACGCTCAACCAAAAAGATCGGAAGA
+
FFFFFFFFFFFFFFFFFFFFFFFFFFFFFFFFFFFFFFFFFFFFF
@FS10000125:26:BPA73017-1023:1:1101:7100:1670 1:N:0:13
TTGGTACAACTTCGTCGAGTACGCTCAAAATCAAAGATCGGAAGA
+
FFFFFFFFFFFFFFFFFFFFFFFFFFFFFFFFFFFFFFFFFFFFF
@FS10000125:26:BPA73017-1023:1:1101:8000:1670 1:N:0:13
TTGATACAACTTCGTCGAGTACGCTCAAGGTGGTAGATCGGAAGA
+
FFFFFFFFFFFFFFFFFFFFFFFFFFFFFFFFFFFFFFFFFFFFF
@FS10000125:26:BPA73017-1023:1:1101:8150:1670 1:N:0:13
TTGCACCAACTTCGTCGAGTACGCTCAAGGCTTAAGATCGGAAGA
+
FFFFFFFFFFFFFFFFFFFFFFFFFFFFFFFFFFFFFFFFFFFFF
@FS10000125:26:BPA73017-1023:1:1101:8190:1670 1:N:0:13
TTGGCCTAACTTCGTCGAGTACGCTCAAGCCAAGAGATCGGAAGA
+
FFF:FFFFFFFFFFFFFFFFFFFFFFFFFFFF,FFFFFFFFFFFF
@FS10000125:26:BPA73017-1023:1:1101:8400:1670 1:N:0:13
TGGCATCAACTTCGTCGAGTACGCTCAAACAAATAGATCGGAAGA
+
FFFFFFFFFFFFFFFFFFFFFFFFFFFFFFFFFFFFFFFFFFFFF
@FS10000125:26:BPA73017-1023:1:1101:8570:1670 1:N:0:13
TCGCTGAACTTCGTCGAGTACGCTCAACGTGTAAGATCGGAAGAG
+
FFFF,,FFFFFFFFFFFFFFFFFFFFFF,,F,:FFFFFFFFFFFF
@FS10000125:26:BPA73017-1023:1:1101:8850:1670 1:N:0:13
CCGAAGTAACTTCGTCGAGTACGCTCAATGTTTTAGATCGGAAGA
+
FFFFFF,FFFFFFFFFFFFFFFFFFFFFFFFFFFFFFFFFFFFFF
@FS10000125:26:BPA73017-1023:1:1101:9770:1670 1:N:0:13
TTGAGAGAACTTCGTCGAGTACGCTCAAGTGGGGAGATCGGAAGA
+
FFFFFFFFFFFFFFFFFFFFFFFFFFFFFFFFFFFFFFFFFFFFF
@FS10000125:26:BPA73017-1023:1:1101:9930:1670 1:N:0:13
TCTAACAACTTCGTCGAGTACGCTCAATTACAAAGATCGGAAGAG
+
:FFFFFFFFFFFFFFFFFFFFFFFFFFFFFFFFFFFFFFFFFFFF
@FS10000125:26:BPA73017-1023:1:1101:9970:1670 1:N:0:13
CTGGGGGTAGCTTCGTCGAGTACGCTCAAAATAAGAGATCGGAAG
+
F:F,::,F:FFFFF:FFFFFFFFFFFFFFFFFFFFFF:FF:FFFF
@FS10000125:26:BPA73017-1023:1:1101:11250:1670 1:N:0:13
TCTGTGAACTTCGTCGAGTACGCTCAAGGTTAGAGATCGGAAGAG
+
FFFFFFFFFFFFFFFFFFFFFFFFFFFFFFFFFFFFFFFFFFFFF
@FS10000125:26:BPA73017-1023:1:1101:11890:1670 1:N:0:13
TTGACTTAACTTCGTCGAGTACGCTCAAGCTCCGAGATCGGAAGA
+
FFFFFFFFFFFFFFFFFFFFFFFFFFFFFFFFFFFFFFFFFFFFF
@FS10000125:26:BPA73017-1023:1:1101:12320:1670 1:N:0:13
TTGCAGTAACTTCGTCGAGTACGCTCAACGCGAGAGATCGGAAGA
+
FFFFFFFFFFFFFFFFFFFFFFFFFFFFFFFFFFFFFFFFFFFFF
@FS10000125:26:BPA73017-1023:1:1101:12390:1670 1:N:0:13
TGGCATCAACTTCGTCGAGTACGCTCAAAAGATTAGATCGGAAGA
+
FFFFFFFFFFFFFFFFFFFFFFFFFFFFFFFFFFFFFFFFFFFFF
@FS10000125:26:BPA73017-1023:1:1101:12690:1670 1:N:0:13
TTGCGATAACTTCGTCGAGTACGCTCAAAGAACTAGATCGGAAGA
+
FFFFFFFFFFFFFFFFFFFFFFFFFFFFFFFFFFFFFFFFFFFFF
@FS10000125:26:BPA73017-1023:1:1101:13190:1670 1:N:0:13
TTGTTTGAACTTCGTCGAGTACGCTCAAGATTCAAGATCGGAAGA
+
FFFFFFFFFFFFFFFFFFFFFFFFFFFFFFFFFFFFFFFFFFFFF
@FS10000125:26:BPA73017-1023:1:1101:14100:1670 1:N:0:13
TCGAAGGAACTTCGTCGAGTACGCTCAAACATTGAGATCGGAAGA
+
FFFFFFFFFFFFFFFFFFFFFFFFFFFFFFFFFFFFFFFFFFFFF
@FS10000125:26:BPA73017-1023:1:1101:14350:1670 1:N:0:13
CCGCCGATCTTCGTCGAGTACGCTCAAAAAGGGAGATCGGAAGAG
+
FFFFFFFFFFFFFFFFFFFFFFFFFFFFFFFFFFFFFFFFFFFFF
@FS10000125:26:BPA73017-1023:1:1101:14450:1670 1:N:0:13
TTGCGGCAACTTCGTCGAGTACGCTCAACAGGTTAGATCGGAAGA
+
FFFFFFFFFFFFFFFFFFFFFFFFFFFFFFFFFFFFFFFFFFFFF
@FS10000125:26:BPA73017-1023:1:1101:15170:1670 1:N:0:13
TCTTCGTCGAGTACGCTCAAATCAAGAGATCGGAAGAGCACACGT
+
FFFFFFFFFFFFFFFFFFFFFFFFFFFFFFFFFFFFFFFFFFFFF
@FS10000125:26:BPA73017-1023:1:1101:15540:1670 1:N:0:13
TCGGCCAAACTTCGTCGAGTACGCTCAATTTTGTAGATCGGAAGA
+
FFFFFFFFFFFFFFFFFFFFFFFFFFFFFFFFFFFFFFFFFFFFF
@FS10000125:26:BPA73017-1023:1:1101:1040:1680 1:N:0:13
TTGCAATAACTTCGTCGAGTACGCTCAATAAGGGAGATCGGAAGA
+
FFFFFFFFFFFFFFFFFFFFFFFFFFFFFFFFFFFFFFFFFFFFF
@FS10000125:26:BPA73017-1023:1:1101:1210:1680 1:N:0:13
GAGAGCTAACTTCGTCGAGTACGCTCAAATCTATAGATCGGAAGA
+
FFFFFFFFFFFFFFFFFFFFFFFFFFFFFFFFFFFFFFFFFFFFF
@FS10000125:26:BPA73017-1023:1:1101:2740:1680 1:N:0:13
TCTGGAAAAACTTCGTCGAGTACGCTCAATTCTATAGATCGGAAG
+
FFFFFFFFFFFFFFFFFFFFFFFFFFFFFFFFFFFFFFFFFFFFF
@FS10000125:26:BPA73017-1023:1:1101:3090:1680 1:N:0:13
TTGACTGGACTTCGTCGAGTACGCTCAATTGACCAGATCGGAAGA
+
FFFFFFFFFFFFFFFFFFFFFFFFFFFFFFFFFFFFFFFFFFFFF
@FS10000125:26:BPA73017-1023:1:1101:3490:1680 1:N:0:13
TTGGCATAACTTCGTCGAGTACGCTCAACGAATGAGATCGGAAGA
+
:F::FFFFFFFFFFFFFFFFFFFFFFFFFFFFFFFFFFFFFFFFF
@FS10000125:26:BPA73017-1023:1:1101:3690:1680 1:N:0:13
TTGAAGGAACTTCGTCGAGTACGCTCAAAAGAAAAGATCGGAAGA
+
FFFFFFFFFFFFFFFFFFFFFFFFFFFFFFFFFFFFFFFFFFFFF
@FS10000125:26:BPA73017-1023:1:1101:3930:1680 1:N:0:13
TCGACTGGACTTCGTCGAGTACGCTCAACTCCTAAGATCGGAAGA
+
FFFF,F:::F:FFFF:FF,F,,F,FF,FFFF,,F,F:F,:FFF,F
@FS10000125:26:BPA73017-1023:1:1101:4250:1680 1:N:0:13
TGGTCAAAACTTCGTCGAGTACGCTCAAGAAAAGAGATCGGAAGA
+
FFFFFFFFFFFFFFFFFFFFFFFFFFFFFFFFFFFFFFFFFFFFF
@FS10000125:26:BPA73017-1023:1:1101:5190:1680 1:N:0:13
TCTATCAACTTCGTCGAGTACGCTCAAGAACTGAGATCGGAAGAG
+
FFFFFFFFFFFFFFFFFFFFFFFFFFFFFFFFFFFFFFFFFFFFF
@FS10000125:26:BPA73017-1023:1:1101:6000:1680 1:N:0:13
TTGGGGGCAACTTCGTCGAGTACGCTCAATACAAGAGATCGGAAG
+
FFFFFFFFFFFFFFFFFFFFFFFFFFFFFFFFFFFFFFFFFFFFF
@FS10000125:26:BPA73017-1023:1:1101:6480:1680 1:N:0:13
TTGCAGGAACTTCGTCGAGTACGCTCAAGTTGGCAGATCGGAAGA
+
FFFFFFFFFFFFFFFFFFFFFFFFFFFFFFFFFFFFFFFFFFFFF
@FS10000125:26:BPA73017-1023:1:1101:6530:1680 1:N:0:13
TTGACTTCGTCGAGTACGCTCAAATCGATAGATCGGAAGAGCACA
+
FF:FFFFFFFFFFF:FFFFFFFFFFFFFFF:FFFFFFFFFFFFFF
@FS10000125:26:BPA73017-1023:1:1101:7030:1680 1:N:0:13
TCGATCCAACTTCGTCGAGTACGCTCAATATTGAAGATCGGAAGA
+
FFFFFFFFFFFFFFFFFFFFFFFFFFFFFFFFFFFFFFFFFFFFF
@FS10000125:26:BPA73017-1023:1:1101:7060:1680 1:N:0:13
TTGGCATGAACTTCGTCGAGTACGCTCAAACTTGAAGATCGGAAG
+
FFFFFFFFFFFFFFFFFFFFFFFFFFFFFFFFFFFFFFFFFFFFF
@FS10000125:26:BPA73017-1023:1:1101:7140:1680 1:N:0:13
TCCTAACTTCGTCGAGTACGCTCAAATTTATAGATCGGAAGAGCA
+
FFFFFFFFFFFFFFFFFFFFFFFFFFFFFFFFFFFFFFFFFFFFF
@FS10000125:26:BPA73017-1023:1:1101:7190:1680 1:N:0:13
TTGCGTTAACTTCGTCGAGTACGCTCAATACTATAGATCGGAAGA
+
FFFFFFFFFFFFFFFFFFFFFFFFFFFFFFFFFFFFFFFFFFFFF
@FS10000125:26:BPA73017-1023:1:1101:7210:1680 1:N:0:13
TGGAACTTCGTCGAGTACGCTCAAGAATAAAGATCGGAAGAGCAC
+
,:FFFFFFFFFFFFFFFFFFFFFFF:FFFFFFFFFFFFFFFFFFF
@FS10000125:26:BPA73017-1023:1:1101:7790:1680 1:N:0:13
TTGGTGGAACTTCGTCGAGTACGCTCAACATTAAAGATCGGAAGA
+
FFFFFFFFFFFFFFFFFFFFFFFFFFFFFFFFFFFFFFFFFFFFF
@FS10000125:26:BPA73017-1023:1:1101:8610:1680 1:N:0:13
CTGGGTCTAACTTCGTCGAGTACGCTCAAGTTATAAGATCGGAAG
+
FFFFFFFFFFFFFFFFFFFFFFFFFFFFFFFFFFFFFFFFFFFFF
@FS10000125:26:BPA73017-1023:1:1101:9150:1680 1:N:0:13
TTGAACCAACTTCGTCGAGTACGCTCAAATTGAGAGATCGGAAGA
+
,FFFFFF:FFFFFFFF:FFFFFFFFF:FFFFFF:FFFFF:FFFFF
@FS10000125:26:BPA73017-1023:1:1101:9720:1680 1:N:0:13
TGGTAAACTTCGTCGAGTACGCTCAACTTTCAAGATCGGAAGAGC
+
FFFFFFFFFFFFFFFFFFFFFFFFFFFFFFFFFFFFFFFFFFFFF
@FS10000125:26:BPA73017-1023:1:1101:10170:1680 1:N:0:13
GCGGTGGAACTTCGTCGAGTACGCTCAATTTGTCAGATCGGAAGA
+
FFFFFFFFFFFFFFFFFFFFFFFFFFFFFFFFFFFFFFFFFFFFF
@FS10000125:26:BPA73017-1023:1:1101:10430:1680 1:N:0:13
AGGCAAACTTCGTCGAGTACGCTCAATGAGACAGATCGGATGAGC
+
FFFFFFFFFFFFFFFFFFFFFFFFFFFFFFFFFFFFFFFFFFFFF
@FS10000125:26:BPA73017-1023:1:1101:11480:1680 1:N:0:13
TCCCAGAACTTCGTCGAGTACGCTCAAATTTCTAGATCGGAAGAG
+
:FFFFFFFFFFFFFFFFFFFFFFFFFFFFFFFFFFFFFFFFFFFF
@FS10000125:26:BPA73017-1023:1:1101:11640:1680 1:N:0:13
TTGACTGGAGTTCTCGTCGAGTACGCTCAATTCCCGAGATCGGAA
+
FFFFFFFFFFFFFFFFFFFFFFFFFFFFFFFFFFFFFFFFFFFFF
@FS10000125:26:BPA73017-1023:1:1101:11650:1680 1:N:0:13
CCGAGAACTTCGTCGAGTACGCTCAAATGAAGAGATCGGAAGAGC
+
FFFFFFFFFFFFFFFFFFFFFFFFFFFFFFFFFFFFFFFFFFFFF
@FS10000125:26:BPA73017-1023:1:1101:11680:1680 1:N:0:13
TTGTGAGAACTTCGTCGAGTACGCTCAATCTGATAGATCGGAAGA
+
FFFFFFFFFFFFFFFFFFFFFFFFFFFFFFFFFFFFFFFFFFFFF
[truncated: 26,302,276 more chars]
