# Supplementary material for: Non-templated addition and template switching by Moloney murine leukemia virus (MMLV)-based reverse transcriptases co-occur and compete with each other
Source: J Biol Chem. 2019 Oct 22;294(48):18220–31. doi: 10.1074/jbc.RA119.010676 (PMC6885630; doi:10.1074/jbc.RA119.010676)
Supplement: Supporting Information [file supp_RA119.010676_155253_1_supp_413280_pzhsrd.zip › Non-template addition/NTA-C0-4rNV5FAM-B.fastq]

@FS10000125:26:BPA73017-1023:1:1101:1140:1000 1:N:0:14
TTGATTAAACTTCGTCGAGTACGCTCAATGGTAAAGATCGGAAGA
+
FFFFFFFFFFFFFFFFFFFFFFFFFFFFFFFFFFFFFFFFFFFFF
@FS10000125:26:BPA73017-1023:1:1101:1470:1000 1:N:0:14
CCGGGCGCAACTTCGTCGAGTACGCTCAATCAACGAGATCGGAAG
+
FFFFFFFFFFFFFFFFFFFFFFFFFFFFFFFFFFFFFFFFFFFFF
@FS10000125:26:BPA73017-1023:1:1101:1550:1000 1:N:0:14
TTGTGAGAACTTCGTCGAGTACGCTCAATTGCAAAGATCGGAAGA
+
FFFF:FFFFFFFFFFFFFFFFFFFFFFFFFFFF:FFFFFFFFFFF
@FS10000125:26:BPA73017-1023:1:1101:1620:1000 1:N:0:14
TGTACAAACTTCGTCGAGTACGCTCAAGGATGTAGATCGGAAGAG
+
FFFFFFFFFFFFFFFFFFFFFFFFFFFFFFFFFFFFFFFFFFFFF
@FS10000125:26:BPA73017-1023:1:1101:1740:1000 1:N:0:14
GACCTTCGTCGAGTACGCTCAAATAACGAGATCGGAAGAGCACAC
+
FFFFFFFFFFFFFFFFFFFFFFFFFFFFFFFFFFFFFFFFFFFFF
@FS10000125:26:BPA73017-1023:1:1101:2690:1000 1:N:0:14
TTGACTGGACTTCGTCGAGTACGCTCAAAATTAGAGATCGGAAGA
+
FFFFFFFFFFFFFFFFFFFFFFFFFFFFFFFFFFFFFFFFFFFFF
@FS10000125:26:BPA73017-1023:1:1101:2940:1000 1:N:0:14
TTGCCTTAACTTCGTCGAGTACGCTCACGGAAGAGCACACGTCTG
+
FFFFFFFFFFFFFFFFFFFFFFFFFFFFFFFFFFFFFFFFFFFFF
@FS10000125:26:BPA73017-1023:1:1101:2950:1000 1:N:0:14
TCTTTTAACTTCGTCGAGTACGCTCAAAAATATAGATCGGAAGAG
+
FFFFFFFFFFFFFFFFFFFFFFFFFFFFFFFFFFFFFFFFFFFFF
@FS10000125:26:BPA73017-1023:1:1101:3590:1000 1:N:0:14
TCTAGGAACTTCGTCGAGTACGCTCAATCGGTTAGATCGGAAGAG
+
FFFFFFFFFFFFFFFFFFFFFFFFFFFFFFFFFFFFFFFFFFFFF
@FS10000125:26:BPA73017-1023:1:1101:3760:1000 1:N:0:14
TCTGTCAACTTCGTCGAGTACGCTCAACACGGCAGATCGGAAGAG
+
FFFFFFFFFFFFFFFFFFFFFFFFFFFFFFFFFFFFFFFFFFFFF
@FS10000125:26:BPA73017-1023:1:1101:3790:1000 1:N:0:14
CCGCGCAAACTTCGTCGAGTACGCTCAAATTCATAGATCGGAAGA
+
F::FFFFFFFFFFFFFFFFFFFFFFFFFFFFF:FFFFFFFFFFFF
@FS10000125:26:BPA73017-1023:1:1101:3950:1000 1:N:0:14
TAGGCCCAACTTCGTCGAGTACGCTCAATTATCTAGATCGGAAGA
+
FFFFFFFFFFFFFFFFFFFFFFFFFFFFFFFFFFFFFFFFFFFFF
@FS10000125:26:BPA73017-1023:1:1101:4450:1000 1:N:0:14
TTGCGGCAACTTCGTCGAGTACGCTCAAGATTATAGATCGGAAGA
+
FFFFFFFFFFFFFFFFFFFFFFFFFFFFFFFFFFFFFFFFFFFFF
@FS10000125:26:BPA73017-1023:1:1101:4660:1000 1:N:0:14
GGGTTAACTTCGTCGAGTACGCTCAATCGATGAGATCGGAAGAGC
+
F:FFFFFFFFFFFFFFFFFFFFFFFFFFFFFFFFFFFFFFFFFFF
@FS10000125:26:BPA73017-1023:1:1101:5380:1000 1:N:0:14
TTGTATTAACTTCGTCGAGTACGCTCAATGATTAAGATCGGAAGA
+
FFF:::FFFFFFFFFFFFFFFFFFFFFF,:FFF:FFFFFFFFFFF
@FS10000125:26:BPA73017-1023:1:1101:5420:1000 1:N:0:14
TTGTGCTAACTTCGTCGAGTACGCTCAAGGAGATAGATCGGAAGA
+
FFFFFFFFFFFFFFFFFFFFFFFFFFFFFFFFFFFFFFFFFFFFF
@FS10000125:26:BPA73017-1023:1:1101:5440:1000 1:N:0:14
TAGGTGTAACTTCGTCGAGTACGCTCAATAAATCAGATCGGAAGA
+
FF:FFFFFFFFFFFFFFFFFFFFFFFFFFFFFFFFFFFFFFFFFF
@FS10000125:26:BPA73017-1023:1:1101:5840:1000 1:N:0:14
TTGCTTTAACTTCGTCGAGTACGCTCAAAATATGAGATCGGAAGA
+
FF,FFFFFFFFFFFFFFFFFFFFFFFFFFFFFFFFFFFFFFFFFF
@FS10000125:26:BPA73017-1023:1:1101:6570:1000 1:N:0:14
TGGAACTAACTTCGTCGAGTACGCTCAACGATGTAGATCGGAAGA
+
FFFFFFFFFFFFFFFFFFFFFFFFFFFFFFFFFFFFFFFFFFFFF
@FS10000125:26:BPA73017-1023:1:1101:7500:1000 1:N:0:14
TTGCACGAACTTCGTCGAGTACGCTCAAAGACTGAGATCGGAAGA
+
FFFFFFFFFFFFFFFFFFFFFFFFFFFFFFFFFFFFFFFFFFFFF
@FS10000125:26:BPA73017-1023:1:1101:7780:1000 1:N:0:14
TTGATACAACTTCGTCGAGTACGCTCAATTGGTCAGATCGGAAGA
+
FFFFFFFFFFFFFFFFFFFFFFFFFFFFFFFFFFFFFFFFFFFFF
@FS10000125:26:BPA73017-1023:1:1101:8010:1000 1:N:0:14
TTGCAATAACTTCGTCGAGTACGCTCAATACTTGAGATCGGAAGA
+
FFFFFFFFFFFFFFFFFFFFFFFFFFFFFFFFFFFFFFFFFFFFF
@FS10000125:26:BPA73017-1023:1:1101:8110:1000 1:N:0:14
TTGTTAACTTCGTCGAGTACGCTCAAGGGAATAGATCGGAAGAGC
+
FFFFFFFFFFFFFFFFFFFFFFFFFFFFFFFFFFFFFFFFFFFFF
@FS10000125:26:BPA73017-1023:1:1101:8200:1000 1:N:0:14
TTTAAATTTCGTCGAGTACGCTCAAGCACTAAGATCGGAAGAGCA
+
FFFFFFFFFFFFFFFFFFFFFFFFFFFFFFFFFFFFFFFFFFFF,
@FS10000125:26:BPA73017-1023:1:1101:8410:1000 1:N:0:14
TTTGACTTCGTCGAGTACGCTCAAAATAGGAGATCGGAAGAGCAC
+
FFFFFFFFFFFFFFFFFFFFFFFFFFFFFFFFFFFFFFFFFFFFF
@FS10000125:26:BPA73017-1023:1:1101:8440:1000 1:N:0:14
TTGGTGTAACTTCGTCGAGTACGCTCAATAGTGAAGATCGGAAGA
+
::F,FFFFFFFFFFFFFFFFFFFFFFFFFFFFFFFFFFFFFFFFF
@FS10000125:26:BPA73017-1023:1:1101:8640:1000 1:N:0:14
TGGAGTGAACTTCGTCGAGTACGCTCAAATTTCAAGATCGGAAGA
+
FFFFFFFFFFFFFFFFFFFFFFFFFFFFFFFFFFFFFFFFFFFFF
@FS10000125:26:BPA73017-1023:1:1101:8740:1000 1:N:0:14
GGCTTAAACTTCGTCGAGTACGCTCAATTAGGTAGATCGGAAGAG
+
:FFFFFFFFFFFFFFFFFFFFFFFFFFFFFFFFFFFFFFFFFFFF
@FS10000125:26:BPA73017-1023:1:1101:8750:1000 1:N:0:14
TTGCATTAACTTCGTCGAGTACGCTCAATCGTAAAGATCGGAAGA
+
FFFFFFFFFFFFFFFFFFFFFFFFFFFFFFFFFFFFFFFFFFFFF
@FS10000125:26:BPA73017-1023:1:1101:8960:1000 1:N:0:14
TCGGCATAACTTCGTCGAGTACGCTCAAGAAAAAAGATCGGAAGA
+
FFF,F,F:F:FFFFFFF,FFFF:FFF:,FFF,,F,FFF:F:FFFF
@FS10000125:26:BPA73017-1023:1:1101:8980:1000 1:N:0:14
GCCCTTCAACTTCGTCGAGTACGCTCAATTAAAGAGATCGGAAGA
+
,FFFFFFFFFFFFFFFFFFFFFFFFFFFFFFFFFFFFFFFFFFFF
@FS10000125:26:BPA73017-1023:1:1101:11060:1000 1:N:0:14
TTGTGGCAACTTCGTCGAGTACGCTCAAAACTAAAGATCGGAAGA
+
FFFFFFFFFFFFFFFFFFFFFFFFFFFFFFFFFFFFFFFFFFFFF
@FS10000125:26:BPA73017-1023:1:1101:11150:1000 1:N:0:14
TTGCATAAACTTCGTCGAGTACGCTCAAAGATGTAGATCGGAAGA
+
FF:F,FF,,,FF::F:F:FF:F:FF:FFFFFFFFFF:FFF:FFF:
@FS10000125:26:BPA73017-1023:1:1101:11220:1000 1:N:0:14
TTGAACTAGCTTCGTCGAGTACGCTCAAAATGGCAGATCGGAAGA
+
FFFFFFFFFFFFFFFFFFFFFFFFFFFFFFFFFFFFFFFFFFFFF
@FS10000125:26:BPA73017-1023:1:1101:11280:1000 1:N:0:14
TTGATGTAACTTCGTCGAGTACGCTCAATGTGCAAGATCGGAAGA
+
FFFFFFFFFFFFFFFFFFFFFFFFFFFFFFFFFFFFFFFFFFFFF
@FS10000125:26:BPA73017-1023:1:1101:11390:1000 1:N:0:14
TCGGCCCAACTTCGTCGAGTACGCTCAAGAGAACAGATCGGAAGA
+
FFFFFFFFFFFFFFFFFFFFFFFFFFFFFFFFFFFFFFFFFFFFF
@FS10000125:26:BPA73017-1023:1:1101:11680:1000 1:N:0:14
TTGTGTATACTTCGTCGAGTACGCTCAAACTCGCAGATCGGAAGA
+
FFFFFFFFFFFFFFFFFFFFFFFFFFFFFFFFFFFFFFFFFFFFF
@FS10000125:26:BPA73017-1023:1:1101:11930:1000 1:N:0:14
CCGGCAACTTCGTCGAGTACGCTCAAGGAGGGAGATCGGAAGAGC
+
FFFFFFFFFFFFFFFFFFFFFFFFFFFFFFFFFFFFFFFFFFFFF
@FS10000125:26:BPA73017-1023:1:1101:12160:1000 1:N:0:14
TTGACCAAACTTCGTCGAGTACGCTCAAACCTAAAGATCGGAAGA
+
FFFFFFFFFFFFFFFFFFFFFFFFFFFFFFFFFFFFFFFFFFFFF
@FS10000125:26:BPA73017-1023:1:1101:12300:1000 1:N:0:14
TTGGCAAAACTTCGTCGAGTACGCTCAAGTCCAAAGATCGGAAGA
+
,FFFFFFFFFFFFFFFFFFFFFFFFFFFFFFFFFFFFFFFFFFFF
@FS10000125:26:BPA73017-1023:1:1101:12530:1000 1:N:0:14
TTGATACAACTTCGTCGAGTACGCTCAACAAAGTAGATCGGAAGA
+
FFFFFFFFFFFFFFFFFFFFFFFFFFFFFFFFFFFFFFFFFFFFF
@FS10000125:26:BPA73017-1023:1:1101:12650:1000 1:N:0:14
TTGGGCTCAACTTCGTCGAGTACTGCTCAAAGAAAAAGATCGGAA
+
FFFF:FF:F:FFFFFFFFFFFFFFFFFFFFFFFFFFFFFFF:FFF
@FS10000125:26:BPA73017-1023:1:1101:12750:1000 1:N:0:14
TTGCAACAACTTCGTCGAGTACGCTCAAACTGGAAGATCGGAAGA
+
FFFF,FFFFFFFFFFFFFFFFFFFFFFF,FF::FFFFFFFFFFFF
@FS10000125:26:BPA73017-1023:1:1101:12820:1000 1:N:0:14
TTGCAATAACTTCGTCGAGTACGAGTCTGTCAGATCGGAAGAGCA
+
FFFFFFFFFFFFFFFFFFFFFFFFFFFFFFFFFFFFFFFFFFFFF
@FS10000125:26:BPA73017-1023:1:1101:12900:1000 1:N:0:14
TTGCTGCAACTTCGTCGAGTACGCTCAATTGGAAAGATCGGAAGA
+
FFFFFFFFFFFFFFFFFFFFFFFFFFFFFFFFFFFFFFFFFFFFF
@FS10000125:26:BPA73017-1023:1:1101:12980:1000 1:N:0:14
TTGGCCCAACTTCGTCGAGTACACTCAAAGTACGAGATCGGAAGA
+
FFFFFFFFFFFFFFFFFFFFFFFFFFFFFFFFFFFFFFFFFFFFF
@FS10000125:26:BPA73017-1023:1:1101:13250:1000 1:N:0:14
ATGTGTCAACTTCGTCGAGTACGCTCAAAGCTTTAGATCGGAAGA
+
F,FFFFFFFFFFFFFFFFFFFFFFFFF:FFFFFF:FFFFFFF:FF
@FS10000125:26:BPA73017-1023:1:1101:13480:1000 1:N:0:14
TTGACTGGACTTCGTCGAGTACGCTCAACCGAGTAGATCGGAAGA
+
FFFF,F:,FFFFFFFFFFFF:FFFFFFF,,F:,FFFFFFFFFF:F
@FS10000125:26:BPA73017-1023:1:1101:13730:1000 1:N:0:14
CCCGACTGAACTTCGTCGAGTACGCTCAAAAATGTAGATCGGAAG
+
FFFFFFFFFFFFFFFFFFFFFFFFFFFFFFFFFFFFFFFFFFFFF
@FS10000125:26:BPA73017-1023:1:1101:13870:1000 1:N:0:14
TCGTTCGAACTTCGTCGAGTACGCTCAAGTAATTAGATCGGAAGA
+
FF:FFFFFFFFFFFFFFFFFFFFFFFFFFFFFFFFFFFFFFFFFF
@FS10000125:26:BPA73017-1023:1:1101:14050:1000 1:N:0:14
TCGGGCCAATCTTCGTCGAGTACGCTCAAAATTAAAGATCGGAAG
+
FFFFFFFFFFFFFFFFFFFFFFFFFFFFFFFFFFFFFFFFFFFFF
@FS10000125:26:BPA73017-1023:1:1101:14190:1000 1:N:0:14
TTGAGTAACTTCGTCGAGTACGCTCAACGTTCAAGATCGGAAGAG
+
:F,FFFF:FFFF:FFFF:FFFFFFF::FFFFFFFFFFF:FF:FF,
@FS10000125:26:BPA73017-1023:1:1101:14200:1000 1:N:0:14
TTGCACGAACTTCGTCGAGTACGCTCAATGCTAGAGATCGGAAGA
+
,:,FFF:,::FF::F::FFFF::,F,:,F:FFFF,,FF,F::FFF
@FS10000125:26:BPA73017-1023:1:1101:14640:1000 1:N:0:14
TTGATGAAACTTCGTCGAGTACGCTCAATTGGGTAGATCGGAAGA
+
FFFFFFFFFFFFFFFFFFFFFFFFFFFFFFFFFFFFFFFFFFFFF
@FS10000125:26:BPA73017-1023:1:1101:15380:1000 1:N:0:14
GGGCGCAACTTCGTCGAGTACGCTCAATAGATTAGATCGGAAGAG
+
:F:F:FFFFFFFFFFFFFFFFFFFFFFFFFFFFFFFFFFFFFFFF
@FS10000125:26:BPA73017-1023:1:1101:15510:1000 1:N:0:14
TTGGACCAGCTTCGTCGAGTACGCTCAACTACGCAGATCGGAAGA
+
FF:FFFFFFFFFFFFFFFFFFFFFFFFFFFFFFFFFFFFFFFFFF
@FS10000125:26:BPA73017-1023:1:1101:15770:1000 1:N:0:14
TTGGAGTAACTTCGTCGAGTACGCTCAAATAAATAGATCGGAAGA
+
FFF:FFFFFFFFFFFFFFFFFFFFFF:FFFFFFFFFFF:FFFFFF
@FS10000125:26:BPA73017-1023:1:1101:1090:1010 1:N:0:14
GGGCAAAACTTCGTCGAGTACGCTCAATGCATAAGATCGGAAGAG
+
FFFFFFFFFFFFFFFFFFFFFFFFFFFFFFFFFFFFFFFFFFFFF
@FS10000125:26:BPA73017-1023:1:1101:1910:1010 1:N:0:14
CCGCAACTTCGTCGAGTACGCTCAAGGAAACAGATCGGAAGAGCA
+
FFFFFFFFFFFFFFFFFFFFFFFFFFFFFFFFFFFFFFFFFFFFF
@FS10000125:26:BPA73017-1023:1:1101:2070:1010 1:N:0:14
TTGACTGGACTTCGTCGAGTACGCTCAAAATCACAGATCGGAAGA
+
FFFFFFFFFFFFFFFFFFFFFFFFFFFFFFFFFFFFFFFFFFFFF
@FS10000125:26:BPA73017-1023:1:1101:2120:1010 1:N:0:14
TTGGACCAACTTCGTCGAGTACGCTCAACAGTCGAGATCGGAAGA
+
FFF::FF:FFFFFFFFFFF:FFFFFFFFFFFFFFFFFFFFFFFFF
@FS10000125:26:BPA73017-1023:1:1101:2550:1010 1:N:0:14
TTGACTGGACTTCGTCGAGTACGCTCAAACCGGCAGATCGGAAGA
+
FFFFFFFFFFFFFFFFFFFFFFFFFFFFFFFFFFFFFFFFFFFFF
@FS10000125:26:BPA73017-1023:1:1101:2670:1010 1:N:0:14
TCGGCACAAACTTCGTCGAGTACGCTCAATATATAAGATCGGAAG
+
FFFFFFFFFFFFFFFFFFFFFFFFFFFFFFFFFFFFFFFFFFFFF
@FS10000125:26:BPA73017-1023:1:1101:3040:1010 1:N:0:14
TGGAAGAACTTCGTCGAGTACGCTCAACATTTCAGATCGGAAGAG
+
FFFFFFFFFFFFFFFFFFFFFFFFFFFFFFFFFFFFFFFFFFFFF
@FS10000125:26:BPA73017-1023:1:1101:3240:1010 1:N:0:14
GAGCAGTATCTTCGTCGAGTACGCTCAACGTGTAAGATCGGAAGA
+
:FFFFFFFFFFFFFFFFFFFFFFFFFFFFFFFFFFFFFFFFFFFF
@FS10000125:26:BPA73017-1023:1:1101:3490:1010 1:N:0:14
TTGGAAAAACTTCGTCGAGTACGCTCAAACTAAGAGATCGGAAGA
+
FFFFFFFFFFFFFFFFFFFFFFFFFFFFFFFFFFFFFFFFFFFFF
@FS10000125:26:BPA73017-1023:1:1101:3980:1010 1:N:0:14
TTGAACAAACTTCGTCGAGTACGCTCAAGTATGGAGATCGGAAGA
+
FFFFFFFFFFFFFFFFFFFFFFFFFFFFFFFFFFFFFFFFFFFFF
@FS10000125:26:BPA73017-1023:1:1101:4060:1010 1:N:0:14
TTGGTCTAGCTTCGTCGAGTACGCTCAAGAGAGGAGATCGGAAGA
+
FFFFFFFFFFFFFFFFFFFFFFFFFFFFFFFFFFFFFFFFFFFFF
@FS10000125:26:BPA73017-1023:1:1101:4230:1010 1:N:0:14
TCGATGTAACTTCGTCGAGTACGCTCAAGACATGAGATCGGAAGA
+
FFFFFFFFFFFFFFFFFFFFFFFFFFFFFFFFFFFFFFFFFFFFF
@FS10000125:26:BPA73017-1023:1:1101:4420:1010 1:N:0:14
TTGACTGGACTTCGTCGAGTACGCTCAAGAACATAGATCGGAAGA
+
FFFFFFFFFFFFFFFFFFFFFFFFFFFFFFFFFFFFFFFFFFFFF
@FS10000125:26:BPA73017-1023:1:1101:4480:1010 1:N:0:14
TTGTAGTAACTTCGTCGAGTACGCTCAAGTATGGGAAGAGCACAC
+
FFFFFFFFFFFFFFFFFFFFFFFFFFFFFFFFFFFFFFFFFFFFF
@FS10000125:26:BPA73017-1023:1:1101:4830:1010 1:N:0:14
GTGAGAACTTCGTCGAGTACGCTCAATCTAACAGATCGGAAGAGC
+
FFFFFFFFFFFFFFFFFFFFFFFFFFFFFFFFFFFFFFFFFFFFF
@FS10000125:26:BPA73017-1023:1:1101:5310:1010 1:N:0:14
TCGACTTCGTCGAGTACGCTCAAATAAAAAGATCGGAAGAGCACA
+
FFFFFFFFFFFFFFFFFFFFFFFFFFFFFFFFFFFFFFFFFFFFF
@FS10000125:26:BPA73017-1023:1:1101:5380:1010 1:N:0:14
TCTGGGAACTTCGTCGAGTACGCTCAAATGTTAAGATCGGAAGAG
+
FFFFFFFFFFFFFFFFFFFFFFFFFFFFFFFFFFFFFFFFFFFFF
@FS10000125:26:BPA73017-1023:1:1101:5410:1010 1:N:0:14
GCATGTAAACTTCGTCGAGTACGCTCAAAAAGAAAGATCGGAAGA
+
FFFFFFFFFFFFFFFFFFFFFFFFFFFFFFFFFFFFFFFFFFFFF
@FS10000125:26:BPA73017-1023:1:1101:6170:1010 1:N:0:14
TCGAGGCAACTTCGTCGAGTACGCTCAAACAGTCAGATCGGAAGA
+
FFFFFFFFFFFFFFFFFFFFFFFFFFFFFFFFFFFFFFFFFFFFF
@FS10000125:26:BPA73017-1023:1:1101:6480:1010 1:N:0:14
TGGGAACTTCGTCGAGTACGCTCAAGGGTGGAGATCGGAAGAGCA
+
FFFFFFFFFFFFFFFFFFFFFFFFFFFFFFFFFFFFFFFFFFFFF
@FS10000125:26:BPA73017-1023:1:1101:6870:1010 1:N:0:14
CTGGATCTAACTTCGTCGAGTACGCTCAAGCATGCAGATCGGAAG
+
FFFFFFFFFFFFFFFFFFFFFFFFFFFFFFFFFFFFFFFFFFFFF
@FS10000125:26:BPA73017-1023:1:1101:6960:1010 1:N:0:14
TTGATGTAACTTCGTCGAGTACGCTCAATTGATTAGATCGGAAGA
+
:FFFFFFFFFFFFFFFFFFFFFFFFFFFFFFFFFFFFFFFFFFFF
@FS10000125:26:BPA73017-1023:1:1101:6970:1010 1:N:0:14
GCGAACTTCGTCGAGTACGCTCAACTAACCAGATCGGAAGAGCAC
+
,FFF:FFFFF:FFFFFFFFFF:FFFFF:FFFFF:FFFFFFFFF:F
@FS10000125:26:BPA73017-1023:1:1101:7070:1010 1:N:0:14
CCTGATAACTTCGTCGAGTACGCTCAATTGATTAGATCGGAAGAG
+
FFFFFFFFFFFFFFFFFFFFFFFFFFFFFFFFFFFFFFFFFFFFF
@FS10000125:26:BPA73017-1023:1:1101:7250:1010 1:N:0:14
CCGCAATCTTCGTCGAGTACGCTCAAAGATGGAGATCGGAAGAGC
+
FFFFFFFFFFFFFFFFFFFFFFFFFFFFFFFFFFFFFFFFFFFFF
@FS10000125:26:BPA73017-1023:1:1101:7740:1010 1:N:0:14
TCTTCGTCGAGTACGCTCAACAGTTCAGATCGGAAGAGCACACGT
+
FFFFFFFFFFFFFFFFFFFFFFFFFFFFFFFFFFFFFFFFFFFFF
@FS10000125:26:BPA73017-1023:1:1101:7850:1010 1:N:0:14
TGGACAGAACTTCGTCGAGTACGCTCAAGAATTTAGATCGGAAGA
+
FFFFFFFFFFFFFFFFFFFFFFFFFFFFFFFFFFFFFFFFFFFFF
@FS10000125:26:BPA73017-1023:1:1101:8030:1010 1:N:0:14
TGACTGGACTTCGTCGAGTACGCTCAAGCTCAGAGATCGGAAGAG
+
FFFFFFFFFFFFFFFFFFFFFFFFFFFFFFFFFFFFFFFFFFFFF
@FS10000125:26:BPA73017-1023:1:1101:8070:1010 1:N:0:14
TACCTCGTCGAGTACGCTCAAATGATGAGATCGGAAGAGCACACG
+
:FFFFFFFFFFFFFFFFFFFFFFFFFFFFFFFFFFFFFFFFFFFF
@FS10000125:26:BPA73017-1023:1:1101:8090:1010 1:N:0:14
CTGACGCAACTTCGTCGAGTACGCTCAACTTTTTAGATCGGAAGA
+
FFFFFFFFFFFFFFFFFFFFFFFFFFFFFFFFFFFFFFFFFFFFF
@FS10000125:26:BPA73017-1023:1:1101:8190:1010 1:N:0:14
CCCGTGTGTATCTTCGTCGAGTACGCTCAAGGAATAAGATCGGAA
+
:FFFF:F:FFFFFFF:FFF:FFFF:FFFFFF:FFFF,FFFFFFFF
@FS10000125:26:BPA73017-1023:1:1101:9100:1010 1:N:0:14
AGGGAGCAAACTTCGTCGAGTACGCTCAATACACGAGATCGGAAG
+
FFFFFFFFFFFFFFFFFFFFFFFFFFFFFFFFFFFFFFFFFFFFF
@FS10000125:26:BPA73017-1023:1:1101:9160:1010 1:N:0:14
TTGGAAAAACTTCGTCGAGTACGCTCAAAATACAAGATCGGAAGA
+
FFFFFFFFFFFFFFFFFFFFFFFFFFFFFFFFFFFFFFFFFFFFF
@FS10000125:26:BPA73017-1023:1:1101:9170:1010 1:N:0:14
TTGGAAGATCTTCGTCGAGTACGCTCAAGTATACAGATCGGAAGA
+
,FFFFFFFFFFFFFFFFFFFFFFFFFFFFFFFFFFFFFFFFFFFF
@FS10000125:26:BPA73017-1023:1:1101:9180:1010 1:N:0:14
TTGACTGGACTTCGTCGAGTACGCTCAAGGGGGGAGATCGGAAGA
+
,F:FFFFFFFFFFFFFFFFFFFFFFFFFFFF:FFFFFFFFFFFFF
@FS10000125:26:BPA73017-1023:1:1101:10000:1010 1:N:0:14
TTGGATCAACTTCGTCGAGTACGCTCAATTGTTTAGATCGGAAGA
+
FFFFFFFFFFFFFFFFFFFFFFFFFFFFFFFFFFFFFFFFFFFFF
@FS10000125:26:BPA73017-1023:1:1101:10340:1010 1:N:0:14
TCGAGGTAACTTCGTCGAGTACGCTCAAACGTTAAGATCGGAAGA
+
FFFFFFFFFFFFFFFFFFFFFFFFFFFFFFFFFFFFFFFFFFFFF
@FS10000125:26:BPA73017-1023:1:1101:10370:1010 1:N:0:14
TTGATCCAACTTCGTCGAGTACGCTCAAGATATCAGATCGGAAGA
+
FFFFFFFFFFFFFFFFFFFFFFFFFFFFFFFFFFFFFFFFFFFFF
@FS10000125:26:BPA73017-1023:1:1101:10450:1010 1:N:0:14
TTGGGTTAACTTCGTCGAGTACGCTCAAATCTACAGATCGGAAGA
+
FFFFFFFFFFFFFFFFFFFFFFFFFFFFFFFFFFFFFFFFFFFFF
@FS10000125:26:BPA73017-1023:1:1101:11110:1010 1:N:0:14
TTGAGGCAACTTCGTCGAGTACGCTCAATGGAGTAGATCGGAAGA
+
FFFFFFFFFFFFFFFFFFFFFFFFFFFFFFFFFFFFFFFFFFFFF
@FS10000125:26:BPA73017-1023:1:1101:11400:1010 1:N:0:14
CTGGAGAGAACTTCGTCGAGTACGCTCAATGTGGGAGATCGGAAG
+
FFFFFFFFFFFFFFFFFFFFFFFFFFFFFFFFFFFFFFFFFFFFF
@FS10000125:26:BPA73017-1023:1:1101:11430:1010 1:N:0:14
TTGGCTTAACTTCGTCGAGTACGCTCAAATAAGAAGATCGGAAGA
+
FFFFFFFFFFFFFFFFFFFFFFFFFFFFFFFFFFFFFFFFFFFFF
@FS10000125:26:BPA73017-1023:1:1101:11570:1010 1:N:0:14
GCCGCAACTTCGTCGAGTACGCTCAAACGAACAGATCGGAAGAGC
+
:FFFFFFFFFFFFFFFFFFFFFFFFFFFFFFFFFFFFFFFFFFFF
@FS10000125:26:BPA73017-1023:1:1101:11620:1010 1:N:0:14
TTGGAGCAACTTCGTCGAGTACGCTCAACCTTGAAGATCGGAAGA
+
FFFFFFFFFFFFFFFFFFFFFFFFFFFFFFFFFFFFFFFFFFFFF
@FS10000125:26:BPA73017-1023:1:1101:11650:1010 1:N:0:14
TCCCGCAAACTTCGTCGAGTACGCTCAATATCAAAGATCGGAAGA
+
FFFFFFFFFFFFFFFFFFFFFFFFFFFFFFFFFFFFFFFFFFFFF
@FS10000125:26:BPA73017-1023:1:1101:11720:1010 1:N:0:14
CCGGGCCGAACTTCGTCGAGTACGCTCAACTAAAAAGATCGGAAG
+
F:F,,FF:::FFFF,FFF,FF:F,FFF:FFFFFF:,FFFFFFF,:
@FS10000125:26:BPA73017-1023:1:1101:12240:1010 1:N:0:14
GTGAAAACTTCGTCGAGTACGCTCAACATGTAAGATCGGAAGAGC
+
FFFFFFFFFFFFFFFFFFFFFFFFFFFFFFFFFFFFFFFFFFFFF
@FS10000125:26:BPA73017-1023:1:1101:12310:1010 1:N:0:14
TTGACTGGACTTCGTCGAGTACGCTCAATTTAGAAGATCGGAAGA
+
FFFFFFFFFFFFFFFFFFFFFFFFFFFFFFFFFFFFFFFFFFFFF
@FS10000125:26:BPA73017-1023:1:1101:12430:1010 1:N:0:14
TCGGAGCAACTTCGTCGAGTACGCTCAACAGACAAGATCGGAAGA
+
FFFFFFFFFFFFFFFFFFFFFFFFFFFFFFFFFFFFFFFFFFFFF
@FS10000125:26:BPA73017-1023:1:1101:12490:1010 1:N:0:14
TTGCGGAAACTTCGTCGAGTACGCTCAATCGAGGAGATCGGAAGA
+
FFFFFFFFFFFFFFFFFFFFFFFFFFFFFFFFFFFFFFFFFFFFF
@FS10000125:26:BPA73017-1023:1:1101:12560:1010 1:N:0:14
TCGCAAGAACTTCGTCGAGTACGCTCAAACAACGAGATCGGAAGA
+
FFFFFFFFFFFFFFFFFFFFFFFFFFFFFFFFFFFFFFFFFFFFF
@FS10000125:26:BPA73017-1023:1:1101:13060:1010 1:N:0:14
CCGAGGCAACTTCGTCGAGTACGCTCAAGCAGGGAGATCGGAAGA
+
,:FF,F:,FFFFFFFFFFFFFFFFFFFF,F,,FFFFFFFFFFFFF
@FS10000125:26:BPA73017-1023:1:1101:13340:1010 1:N:0:14
CCGGAAACTTCGTCGAGTACGCTCAATTCCCCAGATCGGAAGAGC
+
FFFFFFFF::FF:FF,FFFF,FFF:,FF:::F:FFFFF:FFFFF:
@FS10000125:26:BPA73017-1023:1:1101:13880:1010 1:N:0:14
GGGCCAAACTTCGTCGAGTACGCTCAAACGTCTAGATCGGAAGAG
+
F:FFFFFFFFFFFFFFFFFFFFFFFFFFFFFFFFFFFFFFFFFFF
@FS10000125:26:BPA73017-1023:1:1101:14470:1010 1:N:0:14
TTGAGGTAGCTTCGTCGAGTACGCTCAAGGTATAAGATCGGAAGA
+
FFFFFFFFFFFFFFFFFFFFFFFFFFFFFFFFFFFFFFFFFFFFF
@FS10000125:26:BPA73017-1023:1:1101:14590:1010 1:N:0:14
CTGGATTGAACTTGTCGAGTGCGCTCAATATGGGAGATCGGAAGA
+
FFFFFFFFFFFFFFFFFFFF,FFFFFFFFFFFFFFFFFFFFFFFF
@FS10000125:26:BPA73017-1023:1:1101:15090:1010 1:N:0:14
TCCTTAAACTTCGTCGAGTACGCTCAAACGACGAGATCGGAAGAG
+
FFFFFFFFFFFFFFFFFFFFFFFFFFFFFFFFFFFFFFFFFFFFF
@FS10000125:26:BPA73017-1023:1:1101:15160:1010 1:N:0:14
TTGCCCAAACTTCGTCGAGTACGCTCAAAATGATAGATCGGAAGA
+
FFFFFFFFFFFFFFFFFFFFFFFFFFFFFFFFFFFFFFFFFFFFF
@FS10000125:26:BPA73017-1023:1:1101:15250:1010 1:N:0:14
TTGTAGGAACTTCGTCGAGTACGCTCAAGGAACCAGATCGGAAGA
+
FFFFFFFFFFFFFFFFFFFFFFFFFFFFFFFFFFFFFFFFFFFFF
@FS10000125:26:BPA73017-1023:1:1101:15450:1010 1:N:0:14
TCGGAGCTAACTTCGTCGAGTACGCTCAACGGTATAGATCGGAAG
+
FFFFFFFFFFFFFFFFFFFFFFFFFFFFFFFFFFFFFFFFFFFFF
@FS10000125:26:BPA73017-1023:1:1101:15750:1010 1:N:0:14
TTGGCTGAACTTCGTCGAGTACGCTCAATCATACAGATCGGAAGA
+
FFFFFFFFFFFFFFFFFFFFFFFFFFFFFFFFFFFFFFFFFFFFF
@FS10000125:26:BPA73017-1023:1:1101:15820:1010 1:N:0:14
GCGCCAACTTCGTCGAGTACGCTCAAAGTCGCAGATCGGAAGAGC
+
FFFFFFFFFFFFFFFFFFFFFFFFFFFFFFFFFFFFFFFFFFFFF
@FS10000125:26:BPA73017-1023:1:1101:1070:1020 1:N:0:14
TTGTGTAAACTTCGTCGAGTACGCTCAAGTTAGAAGATCGGAAGA
+
FF,FFFFFFFFFFF:FFF:FFFFFF:FF:FF:FFFFF:FFFFFFF
@FS10000125:26:BPA73017-1023:1:1101:1590:1020 1:N:0:14
TTGCCGAAACTTCGTCGAGTACGCTCAACATGGGAGATCGGAAGA
+
:F:FFFFFFFFFFFFFFFFFFFFFFF:FFFFFF:FFFFFFFFFFF
@FS10000125:26:BPA73017-1023:1:1101:1630:1020 1:N:0:14
TGGTGATAACTTCGTCGAGTACGCTCAAGAGTGAAGATCGGAAGA
+
FFFFFFFFFFFFFFFFFFFFFFFFFFFFFFFFFFFFFFFFFFFFF
@FS10000125:26:BPA73017-1023:1:1101:1700:1020 1:N:0:14
TTGATGGAACTTCGTCGAGTACGCTCAATTGATTAGATCGGAAGA
+
FFFFFFFFFFFFFFFFFFFFFFFFFFFFFFFFFFFFFFFFFFFFF
@FS10000125:26:BPA73017-1023:1:1101:1990:1020 1:N:0:14
TTGAAGGAACTTCGTCGAGTACGCTCAATGATGCAGATCGGAAGA
+
FFFFFFFFFFFFFFFFFFFFFFFFFFFFFFFFFFFFFFFFFFFFF
@FS10000125:26:BPA73017-1023:1:1101:2230:1020 1:N:0:14
TCGAGGCAACTTCGTCGAGTACGCTCAAGACTCAAGATCGGAAGA
+
FF:,:,F,:FFFFFF:FFF:FFFFF:::::FF:FF::FF,FFFFF
@FS10000125:26:BPA73017-1023:1:1101:3480:1020 1:N:0:14
TTGTGTGAACTTCGTCGAGTACGCTCAAGCTGGAAGATCGGAAGA
+
FFFFFFFFFFFFFFFFFFFFFFFFFFFFFFFFFFFFFFFFFFFFF
@FS10000125:26:BPA73017-1023:1:1101:3810:1020 1:N:0:14
TTGCCTTAACTTCGTCGAGTACGCTCAAAGAAACAGATCGGAAGA
+
F:F:,,FFFFFFFFFFFFFFFFFFFFFFF,F,FFFFFFFFFFFFF
@FS10000125:26:BPA73017-1023:1:1101:3980:1020 1:N:0:14
TTGCCGCAACTTCGTCGAGTACGCTCAATGTGAAAGATCGGAAGA
+
FFFFFFFFFFFFFFFFFFFFFFFFFFFFFFFFFFFFFFFFFFFFF
@FS10000125:26:BPA73017-1023:1:1101:4140:1020 1:N:0:14
TCGGGGACAACTTCGTCGAGTACGCTCAAGACACAAGATCGGAAG
+
FFFFFFFFFFFFFFFFFFFFFFFFFFFFFFFFFFFFFFFFFFFFF
@FS10000125:26:BPA73017-1023:1:1101:4520:1020 1:N:0:14
TTCTGACAACTTCGTCGAGTACGCTCAATGAATAAGATCGGAAGA
+
FFFFFFFFFFFFFFFFFFFFFFFFFFFFFFFFFFFFFFFFFFFFF
@FS10000125:26:BPA73017-1023:1:1101:4910:1020 1:N:0:14
CTGCATGAACTTCGTCGAGTACGCTCAAACAAACAGATCGGAAGA
+
FFFFFFFFFFFFFFFFFFFFFFFFFFFFFFFFFFFFFFFFFFFFF
@FS10000125:26:BPA73017-1023:1:1101:5340:1020 1:N:0:14
TGGAAGCAACTTCGTCGAGTACGCTCAAATAGAAAGATCGGAAGA
+
FFFFFFFFFFFFFFFFFFFFFFFFFFFFFFFFFFFFFFFFFFFFF
@FS10000125:26:BPA73017-1023:1:1101:6410:1020 1:N:0:14
TCGGTACAACTTCGTCGAGTACGCTCAAATAAGGAGATCGGAAGA
+
FFFFFFFFFFFFFFFFFFFFFFFFFFFFFFFFFFFFFFFFFFFFF
@FS10000125:26:BPA73017-1023:1:1101:6960:1020 1:N:0:14
CTGGGTTAACTTCGTCGAGTACGCTCAATTTATTAGATCGGAAGA
+
FFFFFFFFFFFFFFFFFFFFFFFFFFFFFFFFFFFFFFFFFFFFF
@FS10000125:26:BPA73017-1023:1:1101:6970:1020 1:N:0:14
TTGCATGAACTTCGTCGAGTACGCTCAAAATAAAAGATCGGAAGA
+
FF,FFF:,:F:FFFF:F::,FFFFFFFFFFF:FFFF,FF:FFFF:
@FS10000125:26:BPA73017-1023:1:1101:7520:1020 1:N:0:14
TTGTAGAAACTTCGTCGAGTACGCTCAAGCATTTAGATCGGAAGA
+
F:FF::F,FF:FFFFFFFF:FFFFFFFF:FFFFFFF:FF:FFFF:
@FS10000125:26:BPA73017-1023:1:1101:7700:1020 1:N:0:14
TTGACTGGACTTCGTCGAGTACGCTCAAGATCGAAGATCGGAAGA
+
FFFFFFFFFFFFFFFFFFFFFFFFFFFFFFFFFFFFFFFFFFFFF
@FS10000125:26:BPA73017-1023:1:1101:8100:1020 1:N:0:14
CCGTGTTAACTTCGTCGAGTACGCTCAAATATAAAGATCGGAAGA
+
FFFFFFFFFFFFFFFFFFFFFFFFFFFFFFFFFFFFFFFFFFFFF
@FS10000125:26:BPA73017-1023:1:1101:8760:1020 1:N:0:14
TTGCTATAACTTCGTCGAGTACGCTCAAAAGGTGAGATCGGAAGA
+
FFFFFFFFFFFFFFFFFFFFFFFFFFFFFFFFFFFFFFFFFFFFF
@FS10000125:26:BPA73017-1023:1:1101:8970:1020 1:N:0:14
TCGACTGGACTTCGTCGAGTACGCTCAAGAATATAGATCGGAAGA
+
FFFFFFFFFFFFFFFFFFFFFFFFFF:FFFFFFFFFFFFFFFFFF
@FS10000125:26:BPA73017-1023:1:1101:9070:1020 1:N:0:14
TCGCACCAACTTCGTCGAGTACGCTCAAATTACCAGATCGGAAGA
+
FFFFFFFFFFFFFFFFFFFFFFFFFFFFFFFFFFFFFFFFFFFFF
@FS10000125:26:BPA73017-1023:1:1101:9380:1020 1:N:0:14
CTGGGTCAGGAATTTCGTCGAGTACGCTCAAAAAAGCAGATCGGA
+
FFFFFFFFFFFFFFFFFFFFFFFFFFFFFFFFFFFFFFFFFFFFF
@FS10000125:26:BPA73017-1023:1:1101:9500:1020 1:N:0:14
TCGAAGCAACTTCGTCGAGTACGCTCAAGATAAGAGATCGGAAGA
+
FFFFFFFFFFFFFFFFFFFFFFFFFFFFFFFFFFFFFFFFFFFFF
@FS10000125:26:BPA73017-1023:1:1101:9930:1020 1:N:0:14
TTGGAACTTCGTCGAGTACGCTCAAAGTGAAAGATCGGAAGAGCA
+
FFFFFFFFFFFFFFFFFFFFFFFFFFFFFFFFFFFFFFFFFFFFF
@FS10000125:26:BPA73017-1023:1:1101:9940:1020 1:N:0:14
TTGTCGAAACTTCGTCGAGTACGCTCAAATATGGAGATCGGAAGA
+
FFFFFFFFFFFFFFFFFFFFFFFFFFFFFFFFFFFFFFFFFFFFF
@FS10000125:26:BPA73017-1023:1:1101:9970:1020 1:N:0:14
TTGGCCAAACTTCGTCGAGTACGCTCAAGTCAGTAGATCGGAAGA
+
F:,FFFFFFFFFFFFFFFFFFFFFFFFFFFFFF:FFFFFFFFFFF
@FS10000125:26:BPA73017-1023:1:1101:10080:1020 1:N:0:14
TTGATGCAACTTCGTCGAGTACGCTCAAAATGTGAGATCGGAAGA
+
FFFFFFFFFFFFFFFFFFFFFFFFFFFFFFFFFFFFFFFFFFFFF
@FS10000125:26:BPA73017-1023:1:1101:10240:1020 1:N:0:14
TCGTAGTAACTTCGTCGAGTACGCTCAAAGTAGGAGATCGGAAGA
+
,FFFFFFFFFFFFFFFFFFFFFFFFFFFFFFFFFFFFFFFFFFFF
@FS10000125:26:BPA73017-1023:1:1101:10810:1020 1:N:0:14
TTTGGCCCAACTTCGTCGAGTACGCTCAAGAGAACAGATCGGAAG
+
FFFFFFFFFFFFFFFFFFFFFFFFFFFFFFFFFFFFFFFFFFFFF
@FS10000125:26:BPA73017-1023:1:1101:10830:1020 1:N:0:14
TTGCTTAAACTTCGTCGAGTACGCTCAACTGGTTAGATCGGAAGA
+
FFFFFFFFFFFFFFFFFFFFFFFFFFFFFFFFFFFFFFFFFFFFF
@FS10000125:26:BPA73017-1023:1:1101:11230:1020 1:N:0:14
TTGAAGAAACTTCGTCGAGTACGCTCAAATTGTAAGATCGGAAGA
+
FFFFFFFFFFFFFFFFFFFFFFFFFFFFFFFFFFFFFFFFFFFFF
@FS10000125:26:BPA73017-1023:1:1101:12330:1020 1:N:0:14
AAGAAACTTCGTCGAGTACGCTCAAGACGACAGATCGGAAGAGCA
+
FFFFFFFFFFFFFFFFFFFFFFFFFFFFFFFFFFFFFFFFFFFFF
@FS10000125:26:BPA73017-1023:1:1101:12780:1020 1:N:0:14
TCGACATAACTTCGTCGAGTACGCTCAAGGATGGAGATCGGAAGA
+
FFFFFFFFFFFFFFFFFFFFFFFFFFFFFFFFFFFFFFFFFFFFF
@FS10000125:26:BPA73017-1023:1:1101:13480:1020 1:N:0:14
TTGCAAAAACTTCGTCGAGTACGCTCAAATGACGAGATCGGAAGA
+
FFFFFFFFFFFFFFFFFFFFFFFFFFFFFFFFFFFFFFFFFFFFF
@FS10000125:26:BPA73017-1023:1:1101:13520:1020 1:N:0:14
TTGACTGGACTTCGTCGAGTACGCTCAAAGAACCAGATCGGAAGA
+
FF:FFF:F:FFFFF:FFFFFFFFFFFFFFFFFF:FF:FFFFFFFF
@FS10000125:26:BPA73017-1023:1:1101:13860:1020 1:N:0:14
TTGGTAAAACTTCGTCGAGTACGCTCAAGTTGAGAGATCGGAAGA
+
F,F:FFF,FFFFFFFFFFF:FFFFFFF::FFFFFFFFFFFFFFFF
@FS10000125:26:BPA73017-1023:1:1101:16280:1020 1:N:0:14
TTGACTGGACTTCGTCGAGTACGCTCAATGATTAAGATCGGAAGA
+
FFFFFFFFFFFFFFFFFFFFFFFFFFFFFFFFFFFFFFFFFFFFF
@FS10000125:26:BPA73017-1023:1:1101:16410:1020 1:N:0:14
TCGAACTTCGTCGAGTACGCTCAAATAGTTAGATCGGAAGAGCAC
+
FFFFFFFFFFFFFFFFFFFFFFFFFFFFFFFFFFFFFFFFFFFFF
@FS10000125:26:BPA73017-1023:1:1101:1240:1030 1:N:0:14
TCTAACTTCGTCGAGTACGCTCAAACTTGGAGATCGGAAGAGCAC
+
FFFFFF:F,:FF:FF:F:FF:FF,:FFFFFFFFF:F::,FF:FF,
@FS10000125:26:BPA73017-1023:1:1101:1250:1030 1:N:0:14
TAGGAAAAACTTCGTCGAGTACGCTCAATGATATAGATCGGAAGA
+
FFFFFFFFFFFFFFFFFFFFFFFFFFFFFFFFFFFFFFFFFFFFF
@FS10000125:26:BPA73017-1023:1:1101:1340:1030 1:N:0:14
TTGGCGCAACTTCGTCGAGTACGCTCAAATCTAGAGATCGGAAGA
+
FFFFFFFFFFFFFFFFFFFFFFFFFFFFFFFFFFFFFFFFFFFFF
@FS10000125:26:BPA73017-1023:1:1101:1540:1030 1:N:0:14
GCCCAAAACTTCGTCGAGTACGCTCAATCTTAAAGATCGGAAGAG
+
FFFFFFFFFFFFFFFFFFFFFFFFFFFFFFFFFFFFFFFFFFFFF
@FS10000125:26:BPA73017-1023:1:1101:2340:1030 1:N:0:14
TTGACTGGACTTCGTCGAGTACGCTCAAGCGCTGAGATCGGAAGA
+
FFFFFFFFFFFFFFFFFFFFFFFFFFFFFFFFFFFFFFFFFFFFF
@FS10000125:26:BPA73017-1023:1:1101:2410:1030 1:N:0:14
TTGACTGGACCTTCGTCGAGTACGCTCAATCTGGAAGATCGGAAG
+
FFFFFFFFFFFFFFFFFFFFFFFFFFFFFFFFFFFFFFFFFFFFF
@FS10000125:26:BPA73017-1023:1:1101:2640:1030 1:N:0:14
CGCGAAACCTCGTCGAGTACGCTCAAAAGACAAGATCGGAAGAGC
+
FFF:FFFFFFFFFFFFFFFFFFFF,FFFFFF:FFFFFFFFFFFFF
@FS10000125:26:BPA73017-1023:1:1101:2880:1030 1:N:0:14
TTGGCTAAACTTCGTCGAGTACGCTCAAGTAGGTAGATCGGAAGA
+
FFFFFFFFFFFFFFFFFFFFFFFFFFFFFFFFFFFFFFFFFFFFF
@FS10000125:26:BPA73017-1023:1:1101:3160:1030 1:N:0:14
TTGGGATGAACTTCGTCGAGTACGCTCAAATGATTAGATCGGAAG
+
FFFFFFFFFFFFFFFFFFFFFFFFFFFFFFFFFFFFFFFFFFFFF
@FS10000125:26:BPA73017-1023:1:1101:3510:1030 1:N:0:14
TTGGACTAACTTCGTCGAGTACGCTCAAGTAAGGAGATCGGAAGA
+
FFFFFFFFFFFFFFFFFFFFFFFFFFFFFFFFFFFFFFFFFFFFF
@FS10000125:26:BPA73017-1023:1:1101:3610:1030 1:N:0:14
TTGTTGTAACTTCGTCGAGTACGCTCAAGGAGATAGATCGGAAGA
+
FFFFFFFFFFFFFFFFFFFFFFFFFFFFFFFFFFFFFFFFFFFFF
@FS10000125:26:BPA73017-1023:1:1101:3810:1030 1:N:0:14
TTGAACTTCGTCGAGTACGCTCAAGACTGGAGATCGGAAGAGCAC
+
FFFFFFFFFFFFFFFFFFFFFFFFFFFFFFFFFFFFFFFFFFFFF
@FS10000125:26:BPA73017-1023:1:1101:3890:1030 1:N:0:14
TTGCTTAAACTTCGTCGAGTACGCTCAAAAAACGAGATCGGAAGA
+
FFFFFFFFFFFFFFFFFFFFFFFFFFFFFFFFFFFFFFFFFFFFF
@FS10000125:26:BPA73017-1023:1:1101:3980:1030 1:N:0:14
TTGCCGCTACTTCGTCGAGTACGCTCAATGTGAAAGATCGGAAGA
+
FF,F:FF,,:F,FFF:::FFF:,F:,FFF,FF,F,:FF,::,,,:
@FS10000125:26:BPA73017-1023:1:1101:4840:1030 1:N:0:14
CCGCCAACTTCGTCGAGTACGCTCAATAGCCGAGATCGGAAGAGC
+
FFFFFFFFFFFFFFFFFFFFFFFFFFFFFFFFFFFFFFFFFFFFF
@FS10000125:26:BPA73017-1023:1:1101:5540:1030 1:N:0:14
TTGCTGTAACTTCGTCGAGTACGCTCAAGAAATTAGATCGGAAGA
+
FFFFFFFFFFFFFFFFFFFFFFFFFFFFFFFFFFFFFFFFFFFFF
@FS10000125:26:BPA73017-1023:1:1101:5790:1030 1:N:0:14
TCGAATCAACTTCGTCGAGTACGCTCAACACACGAGATCGGAAGA
+
FFFFFFFFFFFFFFFFFFFFFFFFFFFFFFFFFFFFFFFFFFFFF
@FS10000125:26:BPA73017-1023:1:1101:5910:1030 1:N:0:14
GCGCAAACTTCGTCGAGTACGCTCAATTGTAAAGATCGGAAGAGC
+
:F:FFFFFFFFFFFFFFFFFFFFFFFFFFFFFFFFFFFFFFFFFF
@FS10000125:26:BPA73017-1023:1:1101:6320:1030 1:N:0:14
GAGTAAACTTCGTCGAGTACGCTCAAATAAGAAGATCGGAAGAGC
+
FFFFFFFFFFFFFFFFFFFFFFFFFFFFFFFFFFFFFFFFFFFFF
@FS10000125:26:BPA73017-1023:1:1101:7070:1030 1:N:0:14
TTTGACAGAACTTCGTCGAGTACGCTCAAATAGAAGAGCACACGT
+
:FFFFFFFFFFFFFFFFFFFFFFFFFFFFFFFFFFFFFFFFFFFF
@FS10000125:26:BPA73017-1023:1:1101:7130:1030 1:N:0:14
TCGGCTAAACTTCGTCGAGTACGCTCAAGACGAGAGATCGGAAGA
+
FFF,:F:FFFFFFFFFFFFFFFFFFFFFFFFFF:FFFFFFFFFFF
@FS10000125:26:BPA73017-1023:1:1101:7600:1030 1:N:0:14
CTGCGACAACTTCGTCGAGTACGCTCAAGCCCGGAGATCGGAAGA
+
::,F:FF:FF:F:FFFF:F:F:FFFF::FFF:F,FFFFF:F,,F,
@FS10000125:26:BPA73017-1023:1:1101:7650:1030 1:N:0:14
TTTGAAACTTCGTCGAGTACGCTCAATCGACCAGATCGGAAGAGC
+
FFFFFFFFFFFFFFFFFFFFFFFFFFFFFFFFFFFFFFFFFFFFF
@FS10000125:26:BPA73017-1023:1:1101:7670:1030 1:N:0:14
TTGATGCAACTTCGTCGAGTACGCTCAACTGTAAAGATCGGAAGA
+
FFFFFFFFFFFFFFFFFFFFFFFFFFFFFFFFFFFFFFFFFFFFF
@FS10000125:26:BPA73017-1023:1:1101:8200:1030 1:N:0:14
TTGCTTCGTCGAGTACGCTCAACTAAAAAGATCGGAAGAGCACAC
+
FFFFFFFFFFFFFFFFFFFFFFFFFFFFFFFFFFFFFFFFFFFFF
@FS10000125:26:BPA73017-1023:1:1101:8950:1030 1:N:0:14
TTGAATGAACTTCGTCGAGTACGCTCAATAAGAGAGATCGGAAGA
+
F:,F:FF:,FFF:FFFFFFFFFFFFF,FFFFFF:FFFFFFF:F:F
@FS10000125:26:BPA73017-1023:1:1101:9220:1030 1:N:0:14
ATGGTTCAACTTCGTCGAGTACGCTCAAACTAGGAGATCGGAAGA
+
F:FFFFFFFFFFFFFFFFFFFFFFFFFFFFFFFFFFFFFFFFFFF
@FS10000125:26:BPA73017-1023:1:1101:9590:1030 1:N:0:14
TGGGCTGATCTTCGTCGAGTACGCTCAAATGAGTAGATCGGAAGA
+
FFFFFFFFFFFFFFFFFFFFFFFFFFFFFFFFFFFFFFFFFFFFF
@FS10000125:26:BPA73017-1023:1:1101:9620:1030 1:N:0:14
GGGTAAACTTCGTCGAGTACGCTCAATGGTTTAGATCGGAAGAGC
+
FFFFFFFFFFFFFFFFFFFFFFFFFFFFFFFFFFFFFFFFFFFFF
@FS10000125:26:BPA73017-1023:1:1101:10240:1030 1:N:0:14
TTGCTCTAACTTCGTCGAGTACGCTCAACATAGTAGATCGGAAGA
+
FFFFFFFFFFFFFFFFFFFFFFFFFFFFFFFFFFFFFFFFFFFFF
@FS10000125:26:BPA73017-1023:1:1101:10250:1030 1:N:0:14
TTGTCGGAACTTCGTCGAGTACGCTCAATGGTAAAGATCGGAAGA
+
FFFFF::FFFFFFFFFFFFFFFFFFFFF:FFFF:FFFFFFFFFFF
@FS10000125:26:BPA73017-1023:1:1101:10340:1030 1:N:0:14
GAGGATTGCAACTTCGTCGAGTACGCTCAAGCAGGTAGATCGGAA
+
F::FFFFFF:FFFFFFFFFFF:FFFFFFFFFFFFFFF:FFF:FFF
@FS10000125:26:BPA73017-1023:1:1101:10680:1030 1:N:0:14
TTGCGCCAACTTCGTCGAGTACGCTCAATAAGTCAGATCGGAAGA
+
FFFFFFFFFFFFFFFFFFFFFFFFFFFFFFFFFFFFFFFFFFFFF
@FS10000125:26:BPA73017-1023:1:1101:10750:1030 1:N:0:14
TTGCTCAAACTTCGTCGAGTACGCTCAAGACATGAGATCGGAAGA
+
FFFFFFFFFFFFFFFFFFFFFFFFFFFFFFFFFFFFFFFFFFFFF
@FS10000125:26:BPA73017-1023:1:1101:10990:1030 1:N:0:14
TTGAAACTTCGTCGAGTACGCTCAATGTGTAAGATCGGAAGAGCA
+
FFFFFFFFFFFFFFFFFFFFFFFFFFFFFFFFFFFFFFFFFFFFF
@FS10000125:26:BPA73017-1023:1:1101:11800:1030 1:N:0:14
TTGTAGAAACTTCGTCGAGTACGCTCAACTAGTAAGATCGGAAGA
+
F,,:F,FF,FF:FF:F:FFF:FF:FFFFFFFFFFFF:FFFFFF:F
@FS10000125:26:BPA73017-1023:1:1101:12740:1030 1:N:0:14
GGGGTAGGAACTTCGTCGAGTACGCTCAAATTTACAGATCGGAAC
+
,FFFFFFFFFFFFFFFFFFFF:FFFFFFFFFFFFFFFFFFFFFFF
@FS10000125:26:BPA73017-1023:1:1101:12880:1030 1:N:0:14
TTGTCGGAACTTCGTCGAGTACGCTCAAGGTCCGAGATCGGAAGA
+
FFFF,F,FFFFFFFFFFFFFFFFFFFFF:,:::FFFFFFFFFFFF
@FS10000125:26:BPA73017-1023:1:1101:13160:1030 1:N:0:14
TTGGCCTAACTTCGTCGAGTACGCTCAACCTACCAGATCGGAAGA
+
FFFFFFFFFFFFFFFFFFFFFFFFFFFFFFFFFFFFFFFFFFFFF
@FS10000125:26:BPA73017-1023:1:1101:13210:1030 1:N:0:14
TTGGCACAACTTCGTCGAGTACGCTCAACTAGGCAGATCGGAAGA
+
FFF:FFFFFFFFFFFFFFFFFFFFFFFFFFFFFFFFFFF:FFFFF
@FS10000125:26:BPA73017-1023:1:1101:13700:1030 1:N:0:14
TTGCAACAACTTCGTCGAGTACGCTCAATGGGTGAGATCGGAAGA
+
FFFFFFFFFFFFFFFFFFFFFFFFFFFFFFFFFFFFFFFFFFFFF
@FS10000125:26:BPA73017-1023:1:1101:13890:1030 1:N:0:14
TTGACTGGACTTCGTCGAGTACGCTCAAGATAGAAGATCGGAAGA
+
FFFFFFFFFFFFFFFFFFFFFFFFFFFFFFFFFFFFFFFFFFFFF
@FS10000125:26:BPA73017-1023:1:1101:13940:1030 1:N:0:14
TGGAAATAACTTCGTCGAGTACGCTCAATGGATTAGATCGGAAGA
+
FFFFFFFFFFFFFFFFFFFFFFFFFFFFFFFFFFFFFFFFFFFFF
@FS10000125:26:BPA73017-1023:1:1101:14110:1030 1:N:0:14
CCGGCAAAATTTCGTCGAGTACGCTCAAATTATGAGATCGGAAGA
+
FFFFFFFFFFFFFFFFFFFFFFFFFFFFFFFFFFFFFFFFFFFFF
@FS10000125:26:BPA73017-1023:1:1101:14480:1030 1:N:0:14
TTGACTGGACTTCGTCGAGTACGCTCAAGTCTCGAGATCGGAAGA
+
FFFFFFFFFFFFFFFFFFFFFFFFFFFFFFFFFFFFFFFFFFFFF
@FS10000125:26:BPA73017-1023:1:1101:14560:1030 1:N:0:14
TCGAACGAACTTCGTCGAGTACGCTCAACAAATGAGATCGGAAGA
+
FFFF,FFFFFFFFFFFFFFFFFFFFFFFFF:FFFFFFFFFFFFFF
@FS10000125:26:BPA73017-1023:1:1101:14710:1030 1:N:0:14
TTGACTGGACTTCGTCGAGTACGCTCAACCTATGAGATCGGAAGA
+
FF:FFFFFF:FFFFFFFFFFFFFFFFFFFFF,FFFFFFFFFFFFF
@FS10000125:26:BPA73017-1023:1:1101:14780:1030 1:N:0:14
CCGCGCATCTTCGTCGAGTACGCTCAACCAAGTAGATCGGAAGAG
+
FFFFFFFFFFFFFFFFFFFFFFFFFFFFFFFFFFFFFFFFFFFFF
@FS10000125:26:BPA73017-1023:1:1101:15590:1030 1:N:0:14
TTGGACCAGCTTCGTCGAGTACGCTCAACTACGCAGATCGGAAGA
+
FF:FFFFFFFFFFFFFFFFFFFFFFFFFFFFFFFFFFFFFFFFFF
@FS10000125:26:BPA73017-1023:1:1101:15600:1030 1:N:0:14
TTGATACAACTTCGTCGAGACGCTCAAGCCGTTAGATCGGAAGAG
+
:,F:FFF:FFFFFFFF:F:FFFFF:FFFFFFFFFF,FFFFFFFFF
@FS10000125:26:BPA73017-1023:1:1101:15820:1030 1:N:0:14
TGGCAGTAACTTCGTCGAGTACGCTCAAAGTAAAAGATCGGAAGA
+
FFFFFFFFFFFFFFFFFFFFFFFFFFFFFFFFFFFFFFFFFFFFF
@FS10000125:26:BPA73017-1023:1:1101:15960:1030 1:N:0:14
TTGGCTCAACTTCGTCGAGTACGCTCAAGGGAAGAGATCGGAAGA
+
,F,:FFF:,FFF::FF:FFFFFFFF::::F:F,:FFFFFFF,:FF
@FS10000125:26:BPA73017-1023:1:1101:16080:1030 1:N:0:14
CTGTACCAACTTCGTCGAGTACGCTCAATTTATTAGATCGGAAGA
+
FFFFFFFFFFFFFFFFFFFFFFFFFFF:FFFFFFFFFFFFFFFFF
@FS10000125:26:BPA73017-1023:1:1101:1030:1040 1:N:0:14
TTGGCTGAACCTCGTCGAGTACGCTCAAAAATTAAGATCGGAAGA
+
FFFFFFFFFFFFFFFFFFFFFFFFFFFFFFFFFFFFFFFFFFFFF
@FS10000125:26:BPA73017-1023:1:1101:1180:1040 1:N:0:14
TTGGGGGATAAACTTCGTCGAGTACGCTCAAACTCGGAGATCGGA
+
FFFFFFFFFFFFFFFFFFFFFFFFFFFFFFFFFFFFFFFFFFFFF
@FS10000125:26:BPA73017-1023:1:1101:1220:1040 1:N:0:14
TTGGTTGAACTTCGTCGAGTACGCTCAAATGAAAAGATCGGAAGA
+
FFFFFFFFFFFFFFFFFFFFFFFFFFFFFFFFFFFFFFFFFFFFF
@FS10000125:26:BPA73017-1023:1:1101:1620:1040 1:N:0:14
TCGAGCCAACTTCGTCGAGTACGCTCAAGCGGGTAGATCGGAAGA
+
FFFFFFFFFFFFFFFFFFFFFFFFFFFFFF:FFFFFFFFFFFFFF
@FS10000125:26:BPA73017-1023:1:1101:1630:1040 1:N:0:14
TTGACTCAACTTCGTCGAGTACGCTCAATGTGTCAGATCGGAAGA
+
FFFFFFFFFFFFFFFFFFFFFFFFFFFFFFFFFFFFFFFFFFFFF
@FS10000125:26:BPA73017-1023:1:1101:1700:1040 1:N:0:14
TCGATCCAACTTCGTCGAGTACGCTCAAAGACAGAGATCGGAAGA
+
FFFFFFFFFFFFFFFFFFFFFFFFFFFFFFFFFFFFFFFFFFFFF
@FS10000125:26:BPA73017-1023:1:1101:1950:1040 1:N:0:14
TTGACGAAACTTCGTCGAGTACGCTCAAAGTCAGAGATCGGAAGA
+
,:,FF:FF,:FF:FFFFFFF:FFFFF,FFFFF,F::FFFF:FFFF
@FS10000125:26:BPA73017-1023:1:1101:2040:1040 1:N:0:14
TTGACTGGACTTCGTCGAGTACGCTCAAACTCGGAGATCGGAAGA
+
FFFFFFFFFFFFFFFFFFFFFFFFFFFFFFFFFFFFFFFFFFFFF
@FS10000125:26:BPA73017-1023:1:1101:2130:1040 1:N:0:14
TTGTCTCAACTTCGTCGAGTACGCTCAAGAGTTCAGATCGGAAGA
+
FFFFF:FFFFFFFFFFFFFFFFFFFFFFFFFFFFFFFFFFFFFFF
@FS10000125:26:BPA73017-1023:1:1101:2450:1040 1:N:0:14
TCGCTGGAACTTCGTCGAGTACGCTCAATGTGTAAGATCGGAAGA
+
FFFFFFFFFFFFFFFFFFFFFFFFFFFFFFFFFFFFFFFFFFFFF
@FS10000125:26:BPA73017-1023:1:1101:2460:1040 1:N:0:14
GGGCACAATTTCGTCGAGTACGCTCAAAATGTTAGATCGGAAGAG
+
FFFFFFFFFFFFFFFFFFFFFFFFFFFFFFFFFFFFFFFFFFFFF
@FS10000125:26:BPA73017-1023:1:1101:3000:1040 1:N:0:14
TTGTTGGAACTTCGTCGAGTACGCTCAAGGTTAAAGATCGGAAGA
+
FFFFFFFFFFFFFFFFFFFFFFFFFFFFFFFFFFFFFFFFFFFFF
@FS10000125:26:BPA73017-1023:1:1101:3340:1040 1:N:0:14
CAGGCGACAACTTCGTCGAGTACGCTCAATTTAAAAGATCGGAAG
+
FFFFFFFFFFFFFFFFFFFFFFFFFFFFFFFFFFFFFFFFFFFFF
@FS10000125:26:BPA73017-1023:1:1101:3920:1040 1:N:0:14
TTGCCATAACTTCGTCGAGTACGCTCAAAATCAAAGATCGGAAGA
+
FFFFFFFFFFFFFFFFFFFFFFFFFFFFFFFFFFFFFFFFFFFFF
@FS10000125:26:BPA73017-1023:1:1101:3960:1040 1:N:0:14
TTGACTGGACTTCGTCGAGTACGCTCAACGATCCAGATCGGAAGA
+
FFFFFFFFFFFFFFFFFFFFFFFFFFFFFFFFFFFFFFFFFFFFF
@FS10000125:26:BPA73017-1023:1:1101:4210:1040 1:N:0:14
CCGGGGGGGGAATTTCGTCGAGTACGCTCAAATGTAAAGATCCGA
+
FFF:F,FF,F:,,,:FFF,,FFFF:,::FFFFF:,F,F::FF,,,
@FS10000125:26:BPA73017-1023:1:1101:4970:1040 1:N:0:14
TCTTAGAACTTCGTCGAGTACGCTCAAGGTATGAGATCGGAAGAG
+
FFFFFFFFFFFFFFFFFFFFFFFFFFFFFFFFFFFFFFFFFFFFF
@FS10000125:26:BPA73017-1023:1:1101:5040:1040 1:N:0:14
CCCTCGCAACTTCGTCGAGTACGCTCAACATGAAAGATCGGAAGA
+
FFFFFFFFFFFFFFFFFFFFFFFFFFFFFFFFFFFFFFFFFFFFF
@FS10000125:26:BPA73017-1023:1:1101:5330:1040 1:N:0:14
TTGCTTTAACTTCGTCGAGTACGCTCAATTTGCAAGATCGGAAGA
+
FFFFFFFFFFFFFFFFFFFFFFFFFFFFFFFFFFFFFFFFFFFFF
@FS10000125:26:BPA73017-1023:1:1101:5670:1040 1:N:0:14
TTGACTGGACTTCGTCGAGTACGCTCAAGCCGCAAGATCGGAAGA
+
FFFFFFFFFFFFFFFFFFFFFFFFFFFFFFFFFFFFFFFFFFFFF
@FS10000125:26:BPA73017-1023:1:1101:6290:1040 1:N:0:14
CTGGAAGCAACTTGTCGAGTACGCTCAAGTACAAAGATCGGAAGA
+
FFFFFFFFFFFFFFFFFFFFFFFFFFFFFFFFFFFFFFFFFFFFF
@FS10000125:26:BPA73017-1023:1:1101:6470:1040 1:N:0:14
TCGCTATAACTTCGTCGAGTACGCTCAATTTCAAAGATCGGAAGA
+
FF:FFFFFFFFFFFFFFFFFFFFFFFFFFFFFFFFFFFFFFFFFF
@FS10000125:26:BPA73017-1023:1:1101:6840:1040 1:N:0:14
TTGGCGCAATTTCGTCGAGTACGCTCAACGGGGGAGATCGGAAGA
+
FFFFFFFFFFFFFFFFFFFFFFFFFFFFFFFFFFFFFFFFFFFFF
@FS10000125:26:BPA73017-1023:1:1101:6960:1040 1:N:0:14
TCGCAGAACTTCGTCGAGTACGCTCAAGAAAATAGATCGGAAGAG
+
FFFFFFFFFFFFFFFFFFFFFFFFFFFFFFFFFFFFFFFFFFFFF
@FS10000125:26:BPA73017-1023:1:1101:7380:1040 1:N:0:14
TTGCTTCGTCGAGTACGCTCAAAAGTTTAGATCGGAAGAGAACAC
+
FFFFFFFFFFFFFFFFFFFFFFFFFFFFFFFFFFFFFFFFFFFFF
@FS10000125:26:BPA73017-1023:1:1101:7480:1040 1:N:0:14
TTGGCAACTTCGTCGAGTACGCTCAAGGAATAAGATCGGAAGAGC
+
:FF,FFFFFFFFFFFFFFFFFFFFFFFFFFFFFFFFFFFFFFFFF
@FS10000125:26:BPA73017-1023:1:1101:7880:1040 1:N:0:14
GAGACTTAACTTCGTCGAGTACGCTCAAGTATATAGATCGGAAGA
+
FFFFFFFFFFFFFFFFFFFFFFFFFFFFFFFFFFFFFFFFFFFFF
@FS10000125:26:BPA73017-1023:1:1101:8510:1040 1:N:0:14
GGGGTCCAATCTTCGTCGAGTACGCTCAAGCCTAAAGATCGGAAG
+
:FFFFFFFFFFFFFFFFFFFFFFFFFFFFFFFFFFFFFFFFFFFF
@FS10000125:26:BPA73017-1023:1:1101:8830:1040 1:N:0:14
TCTTCGTCGAGTACGCTCAATTGTGTAGATCGGAAGAGCACACGT
+
FFFFFFFFFFFFFFFFFFFFFFFFFFFFFFFFFFFFFFFFFFFFF
@FS10000125:26:BPA73017-1023:1:1101:9780:1040 1:N:0:14
TTGGCAGAACTTCGTCGAGTACGCTCAATAGTTAAGATCGGAAGA
+
F,F::F,F,FF:FF,F:FF::FF::FFFFFFFFFF::,FF:FF:F
@FS10000125:26:BPA73017-1023:1:1101:9830:1040 1:N:0:14
CTGCAATAACTTCGTCGAGTACGCTCAATATCGGAGATCGGAAGA
+
FFFFFFFFFFFFFFFFFFFFFFFFFFFFFFFFFFFFFFFFFFFFF
@FS10000125:26:BPA73017-1023:1:1101:10360:1040 1:N:0:14
TCGACTGAACTGACTCGAGTACGCTCAATCGGTCAGATCGGAAGA
+
FF:FFFFFFFFFFFFFFFFFFFFFFFFFFFFFFFFFFFFFFFFFF
@FS10000125:26:BPA73017-1023:1:1101:10920:1040 1:N:0:14
TCGCAACTTCGTCGAGTACGCTCAAGTCGGGAGATCGGAAGAGCA
+
FFFFFFFFFFFFFFFFFFFFFFFFFFFFFFFFFFFFFFFFFFFFF
@FS10000125:26:BPA73017-1023:1:1101:11300:1040 1:N:0:14
TTGGCTCTAACTTCGTCGAGTACGCTCAAAAAAAAAGATCGGAAG
+
FFFFFFFFFFFFFFFFFFFFFFFFFFFFFFFFFFFFFFFFFFFFF
@FS10000125:26:BPA73017-1023:1:1101:11690:1040 1:N:0:14
TTGTCACAACTTCGTCGAGTACGCTCAAAAGGACAGATCGGAAGA
+
FFFFFFFFFFFFFFFFFFFFFFFFFFFFFFFFFFFFFFFFFFFFF
@FS10000125:26:BPA73017-1023:1:1101:11740:1040 1:N:0:14
GTGCTAGTTTCGTCGAGTACGCTCAAAATGTGAGATCGGAAGAGC
+
,FFFFFFFFFFFFFFFFFFFFFFFFFFFFFFFFFFFFFFFFFFFF
@FS10000125:26:BPA73017-1023:1:1101:11890:1040 1:N:0:14
TTGAAGTAACTTCGTCGAGTACGCTCAAAACACAAGATCGGAAGA
+
FFFFFFFFFFFFFFFFFFFFFFFFFFFFFFFFFFFFFFFFFFFFF
@FS10000125:26:BPA73017-1023:1:1101:12090:1040 1:N:0:14
TTGGAGAAACTTCGTCGAGTACGCTCAAGATTATAGATCGGAAGA
+
FFFFFFFFFFFFFFFFFFFFFFFFFFFFFFFFFFFFFFFFFFFFF
@FS10000125:26:BPA73017-1023:1:1101:12440:1040 1:N:0:14
TCTGGTAACTTCGTCGAGTACGCTCAATTTAAAAGATCGGAAGAG
+
FFFFFFFFFFFFFFFFFFFFFFFFFFFFFFFFFFFFFFFFFFFFF
@FS10000125:26:BPA73017-1023:1:1101:12620:1040 1:N:0:14
GGGTATAACTTCGTCGAGTACGATCAATTCGGGAGATCGGAAGAG
+
:FFFFFFFFFFFFFFFFFFFFFFFFFFFFFFFFFFFFFFFFFFFF
@FS10000125:26:BPA73017-1023:1:1101:13310:1040 1:N:0:14
TCTGGTAACTTCGTCGAGTACGCTCAACGTTATAGATCGGAAGAG
+
FFF::FFFFFFFFFFFFFFFFFFFFFFFFFFFFFFFFFFFFFFFF
@FS10000125:26:BPA73017-1023:1:1101:13390:1040 1:N:0:14
GGGAACTTCGTCGAGTACGCTCAAATATATAGATCGGAAGAGCAC
+
FFFFFFFFFFFFFFFFFFFFFFFFFFFFFFFFFFFFFFFFFFFFF
@FS10000125:26:BPA73017-1023:1:1101:13650:1040 1:N:0:14
TTGCATGAACTTCGTCGAGTACGCTCAATGGCAGAGATCGGAAGA
+
FFFFFFFFFFFFFFFFFFFFFFFFFFFFFFFFFFFFFFFFFFFFF
@FS10000125:26:BPA73017-1023:1:1101:13860:1040 1:N:0:14
TTGAAACAACTTCGTCGAGTACGCTCAAACACGCAGATCGGAAGA
+
FFFFFFFFFFFFFFFFFFFFFFFFFFFFFFFFFFFFFFFFFFFFF
@FS10000125:26:BPA73017-1023:1:1101:13970:1040 1:N:0:14
TTTGGGAAAACTTCGTCGAGTACGCTCAAATGCAAAGATCGGAAG
+
:FFFFFFFFFFFFFFFFFFFFFFFFFFFFFFFFFFFFFFFFFFFF
@FS10000125:26:BPA73017-1023:1:1101:14160:1040 1:N:0:14
TGGATGGAACTTCGTCGAGTACGCTCAACAGTATAGATCGGAAGA
+
:FFFFFFFFFFFFFFFFFFFFFFFFFFFFFFFFFFFFFFFFFFFF
@FS10000125:26:BPA73017-1023:1:1101:14430:1040 1:N:0:14
TTGAGCCAACTTCGTCGAGTACGCTCAAAAGATGAGATCGGAAGA
+
FFFF:::,FFFFFFF:F:FFFFFFFFFFFFFFFFF::FF:FFFF:
@FS10000125:26:BPA73017-1023:1:1101:14490:1040 1:N:0:14
GAGGGCATAACTTCGTCGAGTACGCTCAAGTTCAAAGATCGGAAG
+
:FFFFFFFFFFFFFFFFFFFFFFFFFFFFFFFFFFFFFFFFFFFF
@FS10000125:26:BPA73017-1023:1:1101:14590:1040 1:N:0:14
TTGCGCAAACTTCGTCGAGTACGCTCAATTCTGGAGATCGGAAGA
+
FFFFFFFFFFFFFFFFFFFFFFFFFFFFFFFFFFFFFFFFFFFFF
@FS10000125:26:BPA73017-1023:1:1101:14840:1040 1:N:0:14
TCGGGCCCAACTTCGTCGAGTACGCTCAATAGTAAAGATCGGAAG
+
:FFFFFFFFFFFFFFFFFFFFFFFFFF:FFFFFFFFFFFFFFFFF
@FS10000125:26:BPA73017-1023:1:1101:15710:1040 1:N:0:14
TTGCATGGACTTCGTCGAGTACGCTCAATCGCACAGATCGGAAGA
+
FF:FFFFFFFFFFFFFFFFFFFFFFFFFFFFFFFFFFFFFFFFFF
@FS10000125:26:BPA73017-1023:1:1101:15850:1040 1:N:0:14
TTGACTGGACTTCGTCGAGTACGCTCAAATCGAAAGATCGGAAGA
+
FF:FFFFFFFFFFFFFFFFFFFFFFFFFFFFFFFFFFFFFFFFFF
@FS10000125:26:BPA73017-1023:1:1101:16130:1040 1:N:0:14
GGGGTCGCAACTTCGTCGAGTACGCTCAAAGATTTAGATCGGAAG
+
,,:,FF:F:FFFFFFFFFFFFFF:FFF:::FFFFFFF:FF:FFF:
@FS10000125:26:BPA73017-1023:1:1101:16140:1040 1:N:0:14
ACGGTACTAACTTCGTCGAGTACGCTCAAAGTAAAAGATCGGAAG
+
FFFF,FF:FFF:FFFFFFF:::FFFFFF,:FFF:FFFFFFFFFFF
@FS10000125:26:BPA73017-1023:1:1101:1150:1050 1:N:0:14
TTGAAGGAACTTCGTCGAGTACGCTCAAATTAATAGATCGGAAGA
+
FFFFFFFFFFFFFFFFFFFFFFFFFFFFFFFFFFFFFFFFFFFFF
@FS10000125:26:BPA73017-1023:1:1101:1730:1050 1:N:0:14
GTGGTTGAACTTCGTCGAGTACGCTCAATGGTAGAGATCGGAAGA
+
FF::F,FFFFF:FF:FFFFFFFFFFFFFFF:F:FF:FFFFFFFFF
@FS10000125:26:BPA73017-1023:1:1101:2000:1050 1:N:0:14
CCGGCCCAACTTCGTCGAGTACGCTCAATGTTTCAGATCGGAAGA
+
FFFFFFFFFFFFFFFFFFFFFFFFFFFFFFFFFFFFFFFFFFFFF
@FS10000125:26:BPA73017-1023:1:1101:2430:1050 1:N:0:14
TCAACTTCGTCGAGTACGCTCAAGTAAATAGATCGGAAGAGCACA
+
FFFFFFFFFFFFFFFFFFFFFFFFFFFFFFFFFFFFFFFFFFFFF
@FS10000125:26:BPA73017-1023:1:1101:2490:1050 1:N:0:14
TTGCTCTAACTTCGTCGAGTACGCTCAATATAATAGATCGGAAGA
+
FFF,:F:FFFFFFFFFFFFFFFFFFFFF,,,F,,FFFFFFFFFFF
@FS10000125:26:BPA73017-1023:1:1101:2500:1050 1:N:0:14
TTGCACAAACTTCGTCGAGTACGCTCAAAGAAATAGATCGGAAGA
+
FFFFFFFFFFFFFFFFFFFFFFFFFFFFFFFFFFFFFFFFFFFFF
@FS10000125:26:BPA73017-1023:1:1101:2900:1050 1:N:0:14
TTGGCCGAACTTCGTCGAGTACGCTCAAAGACGGAGATCGGAAGA
+
FFFFFFFFFFFFFFFFFFFFFFFFFFFFFFFFFFFFFFFFFFFFF
@FS10000125:26:BPA73017-1023:1:1101:3050:1050 1:N:0:14
CCGGGGACTAACTTCGTCGAGTACGCTCAAGTTGTAAGATCGGAA
+
FFFFFFFFFFFFFFFFFFFFFFFFFFFFFFFFFFFFFFFFFFFFF
@FS10000125:26:BPA73017-1023:1:1101:3100:1050 1:N:0:14
CCGGCTGGAACTTCGTCGAGTACGCTCAATCTTGTAGATCGGAAG
+
:FF:,F,,,FFF:F,F:,,F:,F,:FF:FFF,F,F,FF::F,F,:
@FS10000125:26:BPA73017-1023:1:1101:3280:1050 1:N:0:14
TCGAATCAACTTCGTCGAGTACGCCCAAGAATTTAGATCGGAAGA
+
FFFFFFFFFFFFFFFFFFFFFFFFFFFFFFFFFFFFFFFFFFFFF
@FS10000125:26:BPA73017-1023:1:1101:3520:1050 1:N:0:14
TTGTAGGAACTTCGTCGAGTACGCTCAATTCATCAGATCGGAAGA
+
FFFFFFFFFFFFFFFFFFFFFFFFFFFFFFFFFFFFFFFFFFFFF
@FS10000125:26:BPA73017-1023:1:1101:3560:1050 1:N:0:14
CTGGAGTGATCTTCGTCGAGTACGCTCAACCCTCCAGATCGGAAG
+
FFFFFFFFF:FFFFFFFFFFFFFFFFFFFFFFFFFFFFFFFFFFF
@FS10000125:26:BPA73017-1023:1:1101:3970:1050 1:N:0:14
CAGGACTGAACTTCGTCGAGTACGCTCAATATCAAAGATCGGAAG
+
FFFFFFFFFFFFFFFFFFFFFFFFFFFFFFFFFFFFFFFFFFFFF
@FS10000125:26:BPA73017-1023:1:1101:4050:1050 1:N:0:14
TTGACTTAACTTCGTCGAGTACGCTCAAAGTAATAGATCGGAAGA
+
FFFFFFFFFFFFFFFFFFFFFFFFFFFFFFFFFFFFFFFFFFFFF
@FS10000125:26:BPA73017-1023:1:1101:5020:1050 1:N:0:14
TTTGGATGAACTTCGTCGAGTACGCTCAAGAGAAGAGATCGGAAG
+
FFFFFFFFFFFFFFFFFFFFFFFFFFFFFFFFFFFFFFFFFFFFF
@FS10000125:26:BPA73017-1023:1:1101:5530:1050 1:N:0:14
TGACTGGACTTTCGTCGAGTACGCTCAAATACCGAGATCGGAAGA
+
FFFFFFFFFFFFFFFFFFFFFFFFFFFFFFFFFFFFFFFFFFFFF
@FS10000125:26:BPA73017-1023:1:1101:5770:1050 1:N:0:14
TCCGGTAACTTCGTCGAGTACGCTCAAATACGGAGATCGGAAGAG
+
FFFFFFFFFFFFFFFFFFFFFFFFFFFFFFFFFFFFFFFFFFFFF
@FS10000125:26:BPA73017-1023:1:1101:5830:1050 1:N:0:14
TTGAGGAAACTTCGTCGAGTACGCTCAAGGAAAAAGATCGGAAGA
+
FFFFFFFFFFFFFFFFFFFFFFFFFFFFFFFFFFFFFFFFFFFFF
@FS10000125:26:BPA73017-1023:1:1101:5840:1050 1:N:0:14
TTGGAGGTAACTTCGTCGAGTACGCTCAAAACTACAGATCGGAAG
+
FFFFFFFFFFFFFFFFFFFFFFFFFFFFFFFFFFFFFFFFFFFFF
@FS10000125:26:BPA73017-1023:1:1101:6390:1050 1:N:0:14
TTGCCATAACTTCGTCGAGTACGCTCAACTGACGAGATCGGAAGA
+
FFFFFFF,FFFFFFFFFFFFFFFF:FFFFFFFFFFFFFFFFFFFF
@FS10000125:26:BPA73017-1023:1:1101:6450:1050 1:N:0:14
TTGTGATAACTTCGTCGAGTACGCTCAAGAAACTAGATCGGAAGA
+
F::FF,F,:F:FF,F,F,FF::FFFFF:F,:,F:,,FFFFFF,,:
@FS10000125:26:BPA73017-1023:1:1101:6980:1050 1:N:0:14
TTAGTAACTTCGTCGAGTACGCTCAAATTTATAGATCGGAAGAGC
+
FFFFFFFFFFFFFFFFFFFFFFFFFFFFFFFFFFFFFFFFFFFFF
@FS10000125:26:BPA73017-1023:1:1101:7010:1050 1:N:0:14
TCCAGTAACTTCGTCGAGTACGCTCAAAAGTATAGATCGGAAGAG
+
FFFFFFFFFFFFFFFFFFFFFFFFFFFFFFFFFFFFFFFFFFFFF
@FS10000125:26:BPA73017-1023:1:1101:7800:1050 1:N:0:14
CTGATGGAACTTCGTCGAGTACGCTCAACCAGTAAGATCGGAAGA
+
FFFFFFFFFFFFFFFFFFFFFFFFFFFFFFFFFFFFFFFFFFFFF
@FS10000125:26:BPA73017-1023:1:1101:7850:1050 1:N:0:14
CAGGCAAGAACTTCGTCGAGTACGCTCAAAATACTAGATCGGAAG
+
FFFFFFFFFFFFFFFFFFFFFFFFFFFFFFFFFFFFFFFFFFFFF
@FS10000125:26:BPA73017-1023:1:1101:7940:1050 1:N:0:14
TTGCTGCAACTTCGTCGAGTACGCTCAAGTGGGGAGATCGGAAGA
+
FFFFFFFFFFFFFFFFFFFFFFFFFFFFFFFFFFFFFFFFFFFFF
@FS10000125:26:BPA73017-1023:1:1101:8510:1050 1:N:0:14
CTGGGAACAACTTCGTCGAGTACGCTCAAAGTTTTAGATCGGAAG
+
FFFFFFFFFFFFFFFFFFFFFFFFFFFFFFFFFFFFFFFFFFFFF
@FS10000125:26:BPA73017-1023:1:1101:8550:1050 1:N:0:14
TGGGATCAACTTCGTCGAGTACGCTCAAATTACTAGATCGGAAGA
+
F:F,:FFFFFFFFFFFFFFFFFFFFFFFFFFFFFFFFFFFFFFFF
@FS10000125:26:BPA73017-1023:1:1101:9080:1050 1:N:0:14
TTGATCCAACTTCGTCGAGTACGCTCAAGTAGGGAGATCGGAAGA
+
FFFFFFFFFFFFFFFFFFFFFFFFFFFFFFFFFFFFFFFFFFFFF
@FS10000125:26:BPA73017-1023:1:1101:9410:1050 1:N:0:14
GCGGGACCTTCGTCGAGTACGCTCAATTATAAAGATCGGAAGAGC
+
FFFFFFFFFFFFFFFFFFFFFFFFFFFFFFFFFFFFFFFFFFFFF
@FS10000125:26:BPA73017-1023:1:1101:9560:1050 1:N:0:14
GCGCAACAACTTCGTCGAGTACGCTCAAGTCTAGAGATCGGAAGA
+
FFFFFFFFFFFFFFFFFFFFFFFFFFFFFFFFFFFFFFFFFFFFF
@FS10000125:26:BPA73017-1023:1:1101:9770:1050 1:N:0:14
GGGACTAAACTTCGTCGAGTACGCTCAATTAATTAGATCGGAAGA
+
F:FFFFFFFFFFFFFFFFFFFFFFFFFFFFFFFFFFFFFFFFFFF
@FS10000125:26:BPA73017-1023:1:1101:9780:1050 1:N:0:14
TTGTGCAAACTTCATCGAGTACGCTCAAACCAGGAGATCGGAAGA
+
FFF:FFF:FFFFFFFFFFFFFFFFFFFFFFFFFFF:FFFFFFFFF
@FS10000125:26:BPA73017-1023:1:1101:9860:1050 1:N:0:14
TTGAAACTTCGTCGAGTACGCTCAATGAGAAGATCGGAAGAGCAC
+
FF:FFFFFFFFFFFFFFFFFFFFFFFFFFFFFFFFFFFFFFFFFF
@FS10000125:26:BPA73017-1023:1:1101:9940:1050 1:N:0:14
AGGCAACAACTTCGTCGAGTACGCTCAACACGAGAGATCGGAAGA
+
FFFFFFFFFFFFFFFFFFFFFFFFFFFFFFFFFFFFFFFFFFFFF
@FS10000125:26:BPA73017-1023:1:1101:9980:1050 1:N:0:14
TTGATTGAACTTCGTCGAGTACGCTCAAGACGAGAGATCGGAAGA
+
,,F:FF:,:FFFFFF:FFF:FFFFFFFFFFFFFFFF:FF:FFFFF
@FS10000125:26:BPA73017-1023:1:1101:10500:1050 1:N:0:14
TCGCGACAACTTCGTCGAGTACGCTCAAAAAAGTAGATCGGAAGA
+
FFFFFFFFFFFFFFFFFFFFFFFFFFFFFFFFFFFFFFFFFFFFF
@FS10000125:26:BPA73017-1023:1:1101:10530:1050 1:N:0:14
GCGGCAACTTCGTCGAGTACGCTCAAGATGCGAGATCGGAAGAGC
+
:FFFFFFFFFFFFFFFFFFFFFFFFFFFFFFFFFFFFFFFFFFFF
@FS10000125:26:BPA73017-1023:1:1101:10560:1050 1:N:0:14
TTGTGTCACTTCGTCGAGTACGCTCAACTTTGGAGATCGGAAGAG
+
FFFFFFFFFFFFFFFFFFFFFFFFFFFFFFFFFFFFFFFFFFFFF
@FS10000125:26:BPA73017-1023:1:1101:10660:1050 1:N:0:14
CCGGGGGTTAACTTCGTCGAGTACGCTCAAAGTGAGAGATCGGAA
+
FFFFFFFFFFFFFFFFFFFFFFFFFFFFFFFFFFFFFFFFFFFFF
@FS10000125:26:BPA73017-1023:1:1101:11030:1050 1:N:0:14
TTGCCGAAACTTCGTCGAGTACGCTCAATTTTGGAGATCGGAAGA
+
FFFFFFFFFFFFFFFFFFFFFFFFFFFFFFFFFFFFFFFFFFFFF
@FS10000125:26:BPA73017-1023:1:1101:11060:1050 1:N:0:14
TGGGCCAAACTTCGTCGAGTACGCTCAATTACATAGATCGGAAGA
+
,FFFFFFFFFFFFFFFFFFFFFFFFFFFFFFFFFFFFFFFFFFFF
@FS10000125:26:BPA73017-1023:1:1101:11190:1050 1:N:0:14
TTGTGTGAACTTCGTCGAGTACGCTCAAATTGATAGATCGGAAGA
+
FFFFFFFFFFFFFFFFFFFFFFFFFFFFFFFFFFFFFFFFFFFFF
@FS10000125:26:BPA73017-1023:1:1101:11350:1050 1:N:0:14
TTGGGGGAACTTCGTCGAGTACGCTCAACTGGGGAGATCGGAAGA
+
FF,FFFFFFFFFFFFFFFFFFFFFFFFFFFFFFFFFFFFFFFFFF
@FS10000125:26:BPA73017-1023:1:1101:11430:1050 1:N:0:14
TTGACTGGACTTCGTCGAGTACGCTCAATCAGACAGATCGGAAGA
+
FFFFFFFFFFFFFFFFFFFFFFFFFFFFFFFFFFFFFFFFFFFFF
@FS10000125:26:BPA73017-1023:1:1101:12000:1050 1:N:0:14
GCGCCAACTTCGTCGAGTACGCTCAAGACGGGAGATCGGAAGAGC
+
,FFFFFFFFFFFFFFFFFFFFFFFFFFFFFFFFFFFFFFFFFFFF
@FS10000125:26:BPA73017-1023:1:1101:12020:1050 1:N:0:14
TTGGCCAAACTTCGTCGAGTACGCTCAAAGTCCTAGATCGGAAGA
+
FFFFFFFFFFFFFFFFFFFFFFFFFFFFFFFFFFFFFFFFFFFFF
@FS10000125:26:BPA73017-1023:1:1101:12150:1050 1:N:0:14
TTGATGCAACTTCGTCGAGTACGCTCAAGGAATAAGATCGGAAGA
+
FFFFFFFFFFFFFFFFFFFFFFFFFFFFFFFFFFFFFFFFFFFFF
@FS10000125:26:BPA73017-1023:1:1101:12680:1050 1:N:0:14
TTGGAACTTCGTCGAGTACGCTCAAAGTAAGAGATCGGAAGAGCA
+
FFFFFFFFFFFFFFFFFFFFFFFFFFFFFFFFFFFFFFFFFFFFF
@FS10000125:26:BPA73017-1023:1:1101:13140:1050 1:N:0:14
TCGTCGAGTAGGAACTTCGTCGAGTACGCTCAAAATGGCAGATCG
+
FFF:FFFFF:FFFFFFFFFFF:FFFFF:FFFF,FFF:FFFFFFFF
@FS10000125:26:BPA73017-1023:1:1101:13430:1050 1:N:0:14
TCGCAGTAACTTCGTCGAGTACGCTCAAGACCAAAGATCGGAAGA
+
FFFFFFFFFFFFFFFFFFFFFFFFFFFFFFFFFFFFFFFFFFFFF
@FS10000125:26:BPA73017-1023:1:1101:13590:1050 1:N:0:14
TTGGGCCCAACTTCGTCGAGTACGCTCAACCAGGGAGATCGGAAG
+
FFFFFFFFFFFFFFFFFFFFFFFFFFFFFFFFFFFFFFFFFFFFF
@FS10000125:26:BPA73017-1023:1:1101:13710:1050 1:N:0:14
TTGTTGCAACTTCGTCGAGTACGCTCAAGAGTACAGATCGGAAGA
+
FFFFFFFFFFFFFFFFFFFFFFFFFFFFFFFFFFFFFFFFFFFFF
@FS10000125:26:BPA73017-1023:1:1101:14100:1050 1:N:0:14
GCGGCAACTTCGTCGAGTACGCTCAATGTTGAAGATCGGAAGAGC
+
FFFFFFFFFFFFFFFFFFFFFFFFFFFFFFFFFFFFFFFFFFFFF
@FS10000125:26:BPA73017-1023:1:1101:14220:1050 1:N:0:14
TTGCAACTTCGTCGAGTACGCTCAACGTTTAAGATCGGAAGAGCA
+
:FFFFFFFFFFFFFFFFFFFFFFFFFFFFFFFFFFFFFFFFFFFF
@FS10000125:26:BPA73017-1023:1:1101:14290:1050 1:N:0:14
GCGCTAACTTCGTCGAGTACGCTCAAGGACTTAGATCGGAAGAGC
+
FFFFFFFFFFFFFFFFFFFFFFFFFFFFFFFFFFFFFFFFFFFFF
@FS10000125:26:BPA73017-1023:1:1101:14300:1050 1:N:0:14
ACACTAACTTCGTCGAGTACGCTCAAGGACTTAGATCGGAAGAGC
+
,F,F::FFFFF::F,F:FFFFFF:FFFFFFFFFFFF:FF:FFFFF
@FS10000125:26:BPA73017-1023:1:1101:14840:1050 1:N:0:14
TGGACCAACTTCGTCGAGTACGCTCAATAGAGTAGATCGGAAGAG
+
::FFFFFFFFFFFFFFFFFFFFFFF,FF:FFFF:FFFFFFFFFFF
@FS10000125:26:BPA73017-1023:1:1101:14990:1050 1:N:0:14
TCGAATAAACTTCGTCGAGTACGCTCAAGGAGGGAGATCGGAAGA
+
FF,FFF:,FFFFF,FF,FFFF:,:FFFF,::FF:,FFF::FF,,F
@FS10000125:26:BPA73017-1023:1:1101:15140:1050 1:N:0:14
TTGCTATAACTTCGTCGAGTACGCTCAATTATAAAGATCGGAAGA
+
:,FFFF,FFFFFFFFFFFFFFFFFFFFFFF,,:,FFFFFFFFFFF
@FS10000125:26:BPA73017-1023:1:1101:15200:1050 1:N:0:14
TCTATAAACTTCGTCGAGTACGCTCAACAAAAGAGATCGGAAGAG
+
FFFFFFFFFFFFFFFFFFFFFFFFFFFFFFFFFFFFFFFFFFFFF
@FS10000125:26:BPA73017-1023:1:1101:15280:1050 1:N:0:14
ACGGTAACTTCGTCGAGTACGCTCAAAACGTAAGATCGGAAGAGC
+
FFFFFFFFFFFFFFFFFFFFFFFFFFFFFFFFFFFFFFFFFFFFF
@FS10000125:26:BPA73017-1023:1:1101:15580:1050 1:N:0:14
TTGACTGGACCTTCGTCGAGTACGCTCAAAATCGGAGATCGGAAG
+
F,:FF:F:FFF:FFFFFFF:F:FF:FFFFFFFFFFFFFFFFFFFF
@FS10000125:26:BPA73017-1023:1:1101:15780:1050 1:N:0:14
TTGCCGGAACTTCGTCGAGTACGCTCAACATATAAGATCGGAAGA
+
,:,FF:FFFFFFFFFFFFFFFFFFFFFFFFFFFFFFFFFFFFFFF
@FS10000125:26:BPA73017-1023:1:1101:15840:1050 1:N:0:14
TTGACTGGACTTCGTCGAGTACGCTCAAATCGAGAGATCGGAAGA
+
,F,FFF,FFFFFFFFFFF:F:F:FFFF,,FF:F:F:FFFFF,FF:
@FS10000125:26:BPA73017-1023:1:1101:16380:1050 1:N:0:14
CCGGCATTAACTTCGTCGAGTACGCTCAAAGGGTAAGATCGGAAG
+
FFFFFFFFFFFFFFFFFFFFFFFFFFFFFFFFFFFFFFFFFFFFF
@FS10000125:26:BPA73017-1023:1:1101:1210:1060 1:N:0:14
TTGGCTCAACTTCGTCGAGTACGCTCAAGTGGGAAGATCGGAAGA
+
FFFFFFFFFFFFFFFFFFFFFFFFFFFFFFFFFFFFFFFFFFFFF
@FS10000125:26:BPA73017-1023:1:1101:1260:1060 1:N:0:14
TTGCTAGAACTTCGTCGAGACGCTCAAGGTGGGAGATCGGAAGAG
+
FFFFFFFFFFFFFFFFFFFFFFFFFFFFFFFFFFFFFFFFFFFFF
@FS10000125:26:BPA73017-1023:1:1101:1290:1060 1:N:0:14
GCCATAACTTCGTCGAGTACGCTCAACAAAAAAGATCGGAAGAGC
+
FFFFFFFFFFFFFFFFFFFFFFFFF:FFFFFFFFFFFFFFFFFFF
@FS10000125:26:BPA73017-1023:1:1101:1320:1060 1:N:0:14
TTGACTGGACTTCGTCGAGTATGCTCAAAAAGCTAGATCGGAAGA
+
FFFFFFFFFFFFFFFFFFFFFFFFFFFFFFFFFFFFFFFFFFFFF
@FS10000125:26:BPA73017-1023:1:1101:1330:1060 1:N:0:14
TTGCCGGAACTTCGTCGAGTACGCTCAATTAAAAAGATCGGAAGA
+
FFFF,FF,FFF:F:FFFF:FFF:FFF,,FFF,FFFFFFFFFFFFF
@FS10000125:26:BPA73017-1023:1:1101:1650:1060 1:N:0:14
CCGAGGAAACTTCGTCGAGTACGCTCAACCTAGCAGATCGGAAGA
+
FFFFFFFFFFFFFFFFFFFFFFFFFFFFFFFFFFFFFFFFFFFFF
@FS10000125:26:BPA73017-1023:1:1101:2220:1060 1:N:0:14
TTGGTATAACTTCGTCGAGTACGCTCAAGGGTTGAGATCGGAAGA
+
FFFFFF,FFFFFFFFFFFFFFFFFFFFF:,,,F,FFFFFFFFFFF
@FS10000125:26:BPA73017-1023:1:1101:2580:1060 1:N:0:14
CTGGGTGCAACTTCGTCGAGTACGCTCAAAAAGAAAGATCGGAAG
+
FFFFFFFFFFFFFFFFFFFFFFFFFFFFFFFFFFFFFFFFFFFFF
@FS10000125:26:BPA73017-1023:1:1101:2740:1060 1:N:0:14
TTGAACTTCGTCGAGTACGCTCAATTCTTCAGATCGGAAGAGCAC
+
:FFFFFFFFFFFFFFFFFFFFFFFFFFFFFFFFFFFFFFFFFFFF
@FS10000125:26:BPA73017-1023:1:1101:2850:1060 1:N:0:14
GACCCTCTTCGTCGAGTACGCTCAAAGTAATAGATCGGAAGAGCA
+
F,::F:F:F,:F::FFFFF,FF:,FFFFFFFF,FF:FFFFFF:F,
@FS10000125:26:BPA73017-1023:1:1101:2940:1060 1:N:0:14
TTGAAACTTCGTCGAGTACGCTCAATAAAATAGATCGGAAGAGCA
+
FFFFFFFFFFFFFFFFFFFFFFFFFFFFFFFFFFFFFFFFFFFFF
@FS10000125:26:BPA73017-1023:1:1101:3030:1060 1:N:0:14
TCGGAGGAACTTCGTCGAGTACGCTCAAAATAGAAGATCGGAAGA
+
FFFFFFFFFFFFFFFFFFFFFFFFFFFFFFFFFFFFFFFFFFFFF
@FS10000125:26:BPA73017-1023:1:1101:3040:1060 1:N:0:14
TGGTGAAAACTTCGTCGAGTACGCTCAAATAGGTAGATCGGAAGA
+
FFFFFFFFFFFFFFFFFFFFFFFFFFFFFFFFFFFFFFFFFFFFF
@FS10000125:26:BPA73017-1023:1:1101:3490:1060 1:N:0:14
CCGCCAACTTCGTCGAGTACGCTCAATTAGGTAGATCGGAAGAGC
+
FFFFFFFFFFFFFFFFFFFFFFFFFFFFFFFFFFFFFFFFFFFFF
@FS10000125:26:BPA73017-1023:1:1101:3540:1060 1:N:0:14
GCGCCAACTTCGTCGAGTACGCTCAATTAGGAAGATCGGAAGAGC
+
FFFFFFFFFFFFFFFFFFFFFFFFFFFFFFFFFFFFFFFFFFFFF
@FS10000125:26:BPA73017-1023:1:1101:3630:1060 1:N:0:14
CGGATGCAACTTCGTCGAGTACGCTCAAGTTATTAGATCGGAAGA
+
FFFFFFFFFFFFFFFFFFFFFFFFFFFFFFFFFFFFFFFFFFFFF
@FS10000125:26:BPA73017-1023:1:1101:4010:1060 1:N:0:14
TTGGCTTAAACTTCGTCGAGTACGCTCAACCAGGTAGATCGGAAG
+
FFFFFFFFFFFFFFFFFFFFFFFFFFFFFFFFFFFFFFFFFFFFF
@FS10000125:26:BPA73017-1023:1:1101:4140:1060 1:N:0:14
TTGGGTTGAACTTCGTCGAGTACGCTCAATGTTTCAGATCGGAAG
+
FFFFFFFFFFFFFFFFFFFFFFFFFFFFFFFFFFFFFFFFFFFFF
@FS10000125:26:BPA73017-1023:1:1101:4230:1060 1:N:0:14
TCTAAAAACTTCGTCGAGTACGCTCAAAATAAGAGATCGGAAGAG
+
FFFFFFFFFFFFFFFFFFFFFFFFFFF:F::FFFFFFFFFFFFFF
@FS10000125:26:BPA73017-1023:1:1101:4490:1060 1:N:0:14
ACGTTTGAACTTCGTCGAGTACGCTCAAAAAAATAGATCGGAAGA
+
FFFFFFFFFFFFFFFFFFFFFFFFFFFFFFFFFFFFFFFFFFFFF
@FS10000125:26:BPA73017-1023:1:1101:5020:1060 1:N:0:14
TCTTCGTCGAGTACGCTCAAGATATGAGATCGGAAGAGCACACGT
+
FFFFFFFFFFFFFFFFFFFFFFFFFFFFFFFFFFFFFFFFFFFFF
@FS10000125:26:BPA73017-1023:1:1101:5140:1060 1:N:0:14
TTGGTCCAACTTCGTCGAGTACGCTCAATCTCAGAGATCGGAAGA
+
FFFFFFFFFFFFFFFFFFFFFFFFFFFFFFFFFFFFFFFFFFFFF
@FS10000125:26:BPA73017-1023:1:1101:5360:1060 1:N:0:14
TTGATGGAACTTCGTCGAGTACGCTCAAAGTCAGAGATCGGAAGA
+
FFFFFFFFFFFFFFFFFFFFFFFFFFFFFFFFFFFFFFFFFFFFF
@FS10000125:26:BPA73017-1023:1:1101:5810:1060 1:N:0:14
TCGGCCGAACTTCGTCGAGTACGCTCAAGAGAATAGATCGGAAGA
+
FFFFFFFFFFFFFFFFFFFFFFFFFFFFFFFFFFFFFFFFFFFFF
@FS10000125:26:BPA73017-1023:1:1101:5950:1060 1:N:0:14
TTGTTATAACTTCGTCGAGTACGCTCAATTCGTCAGATCGGAAGA
+
FFFFFFFFFFFFFFFFFFFFFFFFFFFFFFFFFFFFFFFFFFFFF
@FS10000125:26:BPA73017-1023:1:1101:6640:1060 1:N:0:14
TCTAAACTTCGTCGAGTACGCTCAACTTAAAAGATCGGAAGAGCA
+
FFFFFFFFFFFFFFFFFFFFFFFFFFFFFFFFFFFFFFFFFFFFF
@FS10000125:26:BPA73017-1023:1:1101:7680:1060 1:N:0:14
ACGTCGCAACTTCGTCGAGTACGCTCAAGATGTAAGATCGGAAGA
+
FFFFFFFFFFFFFFFFFFFFFFFFFFFFFFFFFFFFFFFFFFFFF
@FS10000125:26:BPA73017-1023:1:1101:7890:1060 1:N:0:14
GTGAATTAACTTCGTCGAGTACGCTCAATTGTATAGATCGGAAGA
+
FFFFFFFFFFFFFFFFFFFFFFFFFFFFFFFFFFFFFFFFFFFFF
@FS10000125:26:BPA73017-1023:1:1101:8120:1060 1:N:0:14
TTGGAACTTCGTCGAGTACGCTCAAATGCAAAGATCGGAAGAGCA
+
FFFFFFFFFFFFFFFFFFFFFFFFFFFFFFFFFFFFFFFFFFFF:
@FS10000125:26:BPA73017-1023:1:1101:8650:1060 1:N:0:14
TTGGTATAACTTCGTCGAGTACGCTCAACCAATTAGATCGGAAGA
+
:FFFFFFFFFFFFFFFFFFFFFFFFFFFFFFFFFFFFFFFFFFFF
@FS10000125:26:BPA73017-1023:1:1101:8790:1060 1:N:0:14
TTGCGGCAACTTCGTCGAGTACGCTCAAAAAACAAGATCGGAAGA
+
:F:FFFFFFFFFFFFFFFFFFFFFFFFFFFFFFFFFFFFFFFFFF
@FS10000125:26:BPA73017-1023:1:1101:9060:1060 1:N:0:14
CCGCCGGGCTTGAACTTCGTCGAGTACGCTCAAAATGACAGATCG
+
FFFFFFFFFFFFFFFFFFFFFFFFFFFFFFFFFFFFFFFFFFFFF
@FS10000125:26:BPA73017-1023:1:1101:9310:1060 1:N:0:14
CCGGGGCTAAACTTCGTCGAGTACGCTCAAGCAGAAAGATCGGAA
+
FFFFFFFFFFFFFFFFFFFFFFFFFFFFFFFFFFFFFFFFFFFFF
@FS10000125:26:BPA73017-1023:1:1101:9380:1060 1:N:0:14
TTGGCAGAACTTCGTCGAGTACGCTCAATAGTTAAGATCGGAAGA
+
FFFFFFFFFFFFFFFFFFFFFFFFFFFFFFFFFFFFFFFFFFFFF
@FS10000125:26:BPA73017-1023:1:1101:9860:1060 1:N:0:14
GGGCTAACTTCGTCGAGTACGCTCAATTAAGCAGATCGGAAGAGC
+
FFFFFFFFFFFFFFFFFFFFFFFFFFFFFFFFFFFFFFFFFFFFF
@FS10000125:26:BPA73017-1023:1:1101:10420:1060 1:N:0:14
TCGTGGCAACTTCGTCGAGTACGCTCAACCCTCTAGATCGGAAGA
+
FFFFFFFFFFFFFFFFFFFFFFFFFFFFFFFFFFFFFFFFFFFFF
@FS10000125:26:BPA73017-1023:1:1101:10900:1060 1:N:0:14
TTGCTCAAACTTCGTCGAGTACGCTCAAGACATGAGATCGGAAGA
+
FFFFFFFFFFFFFFFFFFFFFFFFFFFFFFFFFFFFFFFFFFFFF
@FS10000125:26:BPA73017-1023:1:1101:11100:1060 1:N:0:14
GTGCCACAGCTTCGTCGAGTACGCTCAATTGCATAGATCGGAAGA
+
FFFFFFFFFFFFFFFFFFFFFFFFFFFFFFFFFFFFFFFFFFFFF
@FS10000125:26:BPA73017-1023:1:1101:11440:1060 1:N:0:14
TCGGTTCAACTTCGTCGAGTACGCTCAAAAGTTAAGATCGGAAGA
+
FFFFFFFFFFFFFFFFFFFFFFFFFFFFFFFFFFFFFFFFFFFFF
@FS10000125:26:BPA73017-1023:1:1101:12960:1060 1:N:0:14
TCGGTTCAACTTCGTCGAGTACGCTCAAGTTTAGAGATCGGAAGA
+
,FFFFFFFFFFFFFFFFFFFFFFFFF,FFFFFFFFFFFFFFFFFF
@FS10000125:26:BPA73017-1023:1:1101:13080:1060 1:N:0:14
TCTTCGTCGAGTACGCTCAATCTAATAGATCGGAAGAGCACACGT
+
FFFFFFFFFFFFFFFFFFFFFFFFFFFFFFFFFFFFFFFFFFFFF
@FS10000125:26:BPA73017-1023:1:1101:13100:1060 1:N:0:14
TCTGACAACTTCGTCGAGTACGCTCAATGGAAGAGATCGGAAGAG
+
FFFFFFFFFFFFFFFFFFFFFFFFFFFFFFFFFFFFFFFFFFFFF
@FS10000125:26:BPA73017-1023:1:1101:13200:1060 1:N:0:14
TTGAAAGAACTTCGTCGAGTACGCTCAAAGAGTCAGATCGGAAGA
+
F:FFFFFFFFFFFFFFFFFFFFFFFFFFFFFFFFFFFFFFFFFFF
@FS10000125:26:BPA73017-1023:1:1101:14170:1060 1:N:0:14
TTGACTGGACTTCGCCGAGTACGCTCAAATACTAAGATCGGAAGA
+
:FFFFFFFFFFFFF,FFFFFFFFFFFFFFFFFFFFFFFFFFFFFF
@FS10000125:26:BPA73017-1023:1:1101:14200:1060 1:N:0:14
TTGAAGCACCTTCGTCGAGTACGCTCAATCATTGAGATCGGAAGA
+
:FFFFFFFFFFFFFFFFFFFFFFFFFFFFFFFFFFFFFFFFFFFF
@FS10000125:26:BPA73017-1023:1:1101:14480:1060 1:N:0:14
TTGCAAGAACTTCGTCGAGTACGCTCAAGACGAGAGATCGGAAGA
+
,F,FFFF:FFFFFFFFFFFFFFFFFFFFFFFFFFFFFFFFFFFFF
@FS10000125:26:BPA73017-1023:1:1101:14570:1060 1:N:0:14
CCGTAAACTTCGTCGAGTACGCTCAACGTAAAAGATCGGAAGAGC
+
FFFFFFFFFFFFFFFFFFFFFFFFFFFFFFFFFFFFFFFFFFFFF
@FS10000125:26:BPA73017-1023:1:1101:15120:1060 1:N:0:14
TCGGAACCTCGTCGAGTACGCTCAAGAACTGAGATCGGAAGAGCA
+
FFFFFFFFFFFFFFFFFFFFFFFFFFFFFFFFFFFFFFFFFFFFF
@FS10000125:26:BPA73017-1023:1:1101:15200:1060 1:N:0:14
TTGACATAACTTCGTCGAGTACGCTCAATCTAACAGATCGGAAGA
+
FFFFFFFFFFFFFFFFFFFFFFFFFFFFFFFFFFFFFFFFFFFFF
@FS10000125:26:BPA73017-1023:1:1101:15540:1060 1:N:0:14
TTGACTGGACTTCGTCGAGTACGCTCAATCGACTAGATCGGAAGA
+
FFFFFFFFFFFFFFFFFFFFFFFFFFFFFFFFFFFFFFFFFFFFF
@FS10000125:26:BPA73017-1023:1:1101:15630:1060 1:N:0:14
TTGACTGGACTTCGTCGAGTACGCTCAAATGCCTAGATCGGAAGA
+
FFFFFFFFFFFFFFFFFFFFFFFFFFFFFFFFFFFFFFFFFFFFF
@FS10000125:26:BPA73017-1023:1:1101:15780:1060 1:N:0:14
TGGCAAACTTCGTCGAGTACGCTCAAATTAAGAGATCGGAAGAGC
+
F:FFFFFFFFFFFFFFFFFFFFFFFFFFFFFFFFFFFFFFFFFFF
@FS10000125:26:BPA73017-1023:1:1101:16090:1060 1:N:0:14
TTGGCCCAACTTCGTCGAGTACGCTCAACCCTTGAGATCGGAAGA
+
FF::FFFFFFFFFFFFFFFFFFFFFFFFFFFFFFFFFFFFFFFFF
@FS10000125:26:BPA73017-1023:1:1101:16120:1060 1:N:0:14
TCGGCGGAACTTCGTCGAGTACGCTCAAGTGATCAGATCGGAAGA
+
FFFFF::FFFFFFFFFFFFFFFFFFFFFFFFFFFFFFFFFFFFFF
@FS10000125:26:BPA73017-1023:1:1101:16140:1060 1:N:0:14
CCGCTAACTTCGTCGAGTACGCTCAAAACTAAAGATCGGAAGAGC
+
FFFFFFFFFFFFFFFFFFFFFFFFFFFFFFFFFFFFFFFFFFFFF
@FS10000125:26:BPA73017-1023:1:1101:1020:1070 1:N:0:14
TCGACTGGACTTCGTCGAGTACGCTCAACCGATGAGATCGGAAGA
+
FFFFFFFFFFFFFFFFFFFFFFFFFFFFFFFFFFFFFFFFFFFFF
@FS10000125:26:BPA73017-1023:1:1101:1200:1070 1:N:0:14
TTGAGCAAACTTCGTCGAGTACGCTCAAGACCTGAGATCGGAAGA
+
FFFFFFFFFFFFFFFFFFFFFFFFFFFFFFFFFFFFFFFFFFFFF
@FS10000125:26:BPA73017-1023:1:1101:1250:1070 1:N:0:14
TCTACGAACTTCGTCGAGTACGCTCAAGGAGGGAGATCGGAAGAG
+
FFFFFFFFFFFFFFFFFFFFFFFFFFFFFFFFFFFFFFFFFFFFF
@FS10000125:26:BPA73017-1023:1:1101:1350:1070 1:N:0:14
CTGGACGCAACTTCGTCGAGTACGCTCAAACAAATAGATCGGAAG
+
FFFFFFFFFFFFFFFFFFFFFFFFFFFFFFFFFFFFFFFFFFFFF
@FS10000125:26:BPA73017-1023:1:1101:1510:1070 1:N:0:14
TTGAACGAACTTCGTCGAGTACGCTCAAGAATGTAGATCGGAAGA
+
FFFFFFFFFFFFFFFFFFFFFFFFFFFFFFFFFFFFFFFFFFFFF
@FS10000125:26:BPA73017-1023:1:1101:1760:1070 1:N:0:14
GCGTACCTTCGTCGAGTACGCTCAAACATCTAGATCGGAAGAGCA
+
FFFFFFFFFFFFFFFFFFFFFFFFFFFFFFFFFFFFFFFFFFFFF
@FS10000125:26:BPA73017-1023:1:1101:2140:1070 1:N:0:14
TTGGCCTAACTTCGTCGAGTACGCTCAAGATGAAAGATCGGAAGA
+
FFFFFFFFFFFFFFFFFFFFFFFFFFFFFFFFFFFFFFFFFFFFF
@FS10000125:26:BPA73017-1023:1:1101:2260:1070 1:N:0:14
TTGATGTAACTTCGTCGAGTACGCTCAATATGAAAGATCGGAAGA
+
,FFFFFFFFFFFFFFFFFFFFFFFFFFFFFFFFFFFFFFFFFFFF
@FS10000125:26:BPA73017-1023:1:1101:2900:1070 1:N:0:14
TTCTGGCAACTTCGTCGAGTACGCTCAATGTTGGAGATCGGAAGA
+
FFFFFFFFFFFFFFFFFFFFFFFFFFFFFFFFFFFFFFFFFFFFF
@FS10000125:26:BPA73017-1023:1:1101:2990:1070 1:N:0:14
ACGAACTAACTTCGTCGAGTACGCTCAAGTAATAAGATCGGAAGA
+
FFFFFFFFFFFFFFFFFFFFFFFFFFFFFFFFFFFFFFFFFFFFF
@FS10000125:26:BPA73017-1023:1:1101:3250:1070 1:N:0:14
GGGGTAACTTCGTCGAGTACGCTCAACTATTGAGATCGGAAGAGC
+
FFFFFFFFFFFFFFFFFFFFFFFFFFFFFFFFFFFFFFFFFFFFF
@FS10000125:26:BPA73017-1023:1:1101:3700:1070 1:N:0:14
GGGTAAAACTTCGTCGAGTACGCTCAACTTTCAAGATCGGAAGAG
+
:,FFFFFFFFFFFFFFFFFFFFFFFFFFF:FFFFFFFFFFFFFFF
@FS10000125:26:BPA73017-1023:1:1101:3890:1070 1:N:0:14
CCGGTGGAAACTTCGTCGAGTACGCTCAAATTAGTAGATCGGAAG
+
FFFFFFFFFFFFFFFFFFFFFFFFFFFFFFFFFFFFFFFFFFFFF
@FS10000125:26:BPA73017-1023:1:1101:3990:1070 1:N:0:14
TTGGGCCAAACTTCGTCGAGTACGCTCAACTACAAAGATCGGAAG
+
FFFFFFFFFFFFFFFFFFFFFFFFFFFFFFFFFFFFFFFFFFFFF
@FS10000125:26:BPA73017-1023:1:1101:4350:1070 1:N:0:14
TTGGCAAAACTTCGTCGAGTACGCTCAAATACTTAGATCGGAAGA
+
FFFFFFFFFFFFFFFFFFFFFFFFFFFFFFFFFFFFFFFFFFFFF
@FS10000125:26:BPA73017-1023:1:1101:4650:1070 1:N:0:14
CCGAAACTTCGTCGAGTACGCTCAAATCTTTAGATCGGAAGAGCA
+
FFFFFFFFFFFFFFFFFFFFFFFFFFFFFFFFFFFFFFFFFFFFF
@FS10000125:26:BPA73017-1023:1:1101:4690:1070 1:N:0:14
TTGCAAACTTCGTCGAGTACGCTCAATTAGATAGATCGGAAGAGC
+
FFFFFFFFFFFFFFFFFFFFFFFFFFFFFFFFFFFFFFFFFFFFF
@FS10000125:26:BPA73017-1023:1:1101:5390:1070 1:N:0:14
TTGGCCAAACTTCGTCGAGTACGCTCAAGTTCCGAGATCGGAAGA
+
FFFFFFFFFFFFFFFFFFFFFFFFFFFFFFFFFFFFFFFFFFFFF
@FS10000125:26:BPA73017-1023:1:1101:5560:1070 1:N:0:14
TTTGAGGGAACCTCGTCGAGTACGCTCAATCACAAAGATCGGAAG
+
FFFFF:FF,FFFFF:FFFFF:FFFFF:FFFFFFF:FF:FF,FFFF
@FS10000125:26:BPA73017-1023:1:1101:5750:1070 1:N:0:14
CCGGAATGAACTTCGTCGAGTACGCTCAAAGATCCAGATCGGAAG
+
FFFFFFFFFFFFFFFFFFFFFFFFFFFFFFFFFFFFFFFFFFFFF
@FS10000125:26:BPA73017-1023:1:1101:5930:1070 1:N:0:14
TCGGCCCTAACTTCGTCGAGTACGCTCAAACTTAAAGATCGGAAG
+
FFFFFFFFFFFFFFFFFFFFFFFFFFFFFFFFFFFFFFFFFFFFF
@FS10000125:26:BPA73017-1023:1:1101:6040:1070 1:N:0:14
TTGGACTCAACTTCGTCGAGTACGCTCAATTGTCTAGATCGGAAG
+
FFFFFFFFFFFFFFFFFFFFFFFFFFFFFFFFFFFFFFFFFFFFF
@FS10000125:26:BPA73017-1023:1:1101:6570:1070 1:N:0:14
TTGGGGCAACTTCGTCGAGTACGCTCAAGTTTTGAGATCGGAAGA
+
FFFFFFFFFFFFFFFFFFFFFFFFFFFFFFFFFFFFFFFFFFFFF
@FS10000125:26:BPA73017-1023:1:1101:6840:1070 1:N:0:14
TTGGCAAAACTTCGTCGAGTACGCTCAACAAAACAGATCGGAAGA
+
FFFFFFFFFFFFFFFFFFFFFFFFFFFFFFFFFFFFFFFFFFFFF
@FS10000125:26:BPA73017-1023:1:1101:7250:1070 1:N:0:14
TTGCTATAACTCTTCGTCGAGTACGCTCAATGTCGAAGATCGGAA
+
FFFFFFFFFFFFFFFFFFFFFFFFFFFFFFFFFFFFFFFFFFFFF
@FS10000125:26:BPA73017-1023:1:1101:7310:1070 1:N:0:14
GCGCCAACTTCGTCGAGTACGCTCAACACATTAGATCGGAAGAGC
+
FFFFFFFFFFFFFFFFFFFFFFFFFFFFFFFFFFFFFFFFFFFFF
@FS10000125:26:BPA73017-1023:1:1101:7670:1070 1:N:0:14
TTGAACTTCGTCGAGTACGCTCAACATTAGAGATCGGAAGAGCAC
+
FFFFFFFFFFFFFFFFFFFFFFFFFFFFFFFFFFFFFFFFFFFFF
@FS10000125:26:BPA73017-1023:1:1101:7930:1070 1:N:0:14
TTGTATCAACTTCGTCGAGTACGCTCAATAGAATAGATCGGAAGA
+
FFFFFFFFFFFFFFFFFFFFFFFFFFFFFFFFFFFFFFFFFFFFF
@FS10000125:26:BPA73017-1023:1:1101:7970:1070 1:N:0:14
TCGGACCAACTTCGTCGAGTACGCTCAATACATTAGATCGGAAGA
+
FFFFFF:FFFFFFFFFFFFFFFFFFFFFFFFFFFFFFFFFFFFFF
@FS10000125:26:BPA73017-1023:1:1101:8250:1070 1:N:0:14
TTGCAATAACTTCGTCGAGTACGCTCAAGTGTATAGATCGGAAGA
+
FFFFFFFFFFFFFFFFFFFFFFFFFFFFFFFFFFFFFFFFFFFFF
@FS10000125:26:BPA73017-1023:1:1101:8330:1070 1:N:0:14
TTGATGAAACTTCGTCGAGTACGCTCAAACTGAAAGATCGGAAGA
+
FFFFFFFFFFFFFFFFFFFFFFFFFFFFFFFFFFFFFFFFFFFFF
@FS10000125:26:BPA73017-1023:1:1101:8670:1070 1:N:0:14
TTGCAGCAACTTCGTCGAGTACGCTCAAGATTAAAGATCGGAAGA
+
FFFFFFFFFFFFFFFFFFFFFFFFFFFFFFFFFFFFFFFFFFFFF
@FS10000125:26:BPA73017-1023:1:1101:9440:1070 1:N:0:14
TCTCGGAGCTTCGTCGAGTACGCTCAAATCTTAAGATCGGAAGAG
+
:FFFFFFFFFFFFFFFFFFFFFFFFFFFFFFFFFFFFFFFFFFFF
@FS10000125:26:BPA73017-1023:1:1101:9720:1070 1:N:0:14
TTGCTAGAACTTCGTCGAGTACGCTCAAATTTTTAGATCGGAAGA
+
FFFFFFFFFFFFFFFFFFFFFFFFFFFFFFFFFFFFFFFFFFFFF
@FS10000125:26:BPA73017-1023:1:1101:9750:1070 1:N:0:14
TTGGGGCCAACTTCGTCGAGTACGCTCAAGCGAATAGATCGGAAG
+
FFFFFFFFFFFFFFFFFFFFFFFFFFFFFFFFFFFFFFFFFFFFF
@FS10000125:26:BPA73017-1023:1:1101:10250:1070 1:N:0:14
CGATAAAACTTCGTCGAGTACGCTCAAAACTGAAGATCGGAAGAG
+
FFFFFFFFFFFFFFFFFFFFFFFFFFFFFFFFFFFFFFFFFFFFF
@FS10000125:26:BPA73017-1023:1:1101:11400:1070 1:N:0:14
TTGTAGCAACTTCGTCGAGTACGCTCAATATAGAAGATCGGAAGA
+
FFFFFFFFFFFFFFFFFFFFFFFFFFFFFFFFFFFFFFFFFFFFF
@FS10000125:26:BPA73017-1023:1:1101:11470:1070 1:N:0:14
TTGGCTGAACTTCGTCGAGTACGCTCAAGAGATCAGATCGGAAGA
+
FFFFFFFFFFFFFFFFFFFFFFFFFFFFFFFFFFFFFFFFFFFFF
@FS10000125:26:BPA73017-1023:1:1101:11830:1070 1:N:0:14
TTGCGTCAACTTCGTCGAGTACGCTCAATATGTTAGATCGGAAGA
+
FFFFFFFFFFFFFFFFFFFFFFFFFFFFFFFFFFFFFFFFFFFFF
@FS10000125:26:BPA73017-1023:1:1101:11930:1070 1:N:0:14
TTGACTCAACTTCGTCGAGTACGCTCAACACCAAAGATCGGAAGA
+
F:,FF:FF:FFFFF:FFFFF:FFF:FFFFF:FFFF:FFFFFFFFF
@FS10000125:26:BPA73017-1023:1:1101:11970:1070 1:N:0:14
TCGAACTTCGTCGAGTACGCTCAATTTCATAGATCGGAAGAGCAC
+
FFFFFFFFFFFFFFFFFFFFFFFFFFFFFFFFFFFFFFFFFFFFF
@FS10000125:26:BPA73017-1023:1:1101:12320:1070 1:N:0:14
GCCAGGCAAGAACTTCGTCGAGTACGCTCAAACCATCAGATCGGA
+
FFFFFFFFFFFFFFF:,FFFF:FFFFF:FFFFFFFFFFF:FF:FF
@FS10000125:26:BPA73017-1023:1:1101:12640:1070 1:N:0:14
GGGGGTAACTTCGTCGAGTACGCTCAAATAAGAAGATCGGAAGAG
+
FFFFFFFFFFFFFFFFFFFFFFFFFFFFFFFFFFFFFFFFFFFFF
@FS10000125:26:BPA73017-1023:1:1101:12670:1070 1:N:0:14
TTGACTGGACTTCGTCGAGTACGCTCAAGATTAAAGGTCGGAAGA
+
:F,FFFFFFFFFFFFFFFFFFFFFFFFFFFFFFFFFFFFFFFFFF
@FS10000125:26:BPA73017-1023:1:1101:13720:1070 1:N:0:14
CTGGGAAAAACTTCGTCGAGTACGCTCAAGGGTCAAGATCGGAAG
+
FFFFFFFFFFFFFFFFFFFFFFFFFFFFFFFFFFFFFFFFFFFFF
@FS10000125:26:BPA73017-1023:1:1101:13940:1070 1:N:0:14
TTGACGCAACTTCGTCGAGTACGCTCAAACTTTCAGATCGGAAGA
+
FFFFFFFFFFFFFFFFFFFFFFFFFFFFFFFFFFFFFFFFFFFFF
@FS10000125:26:BPA73017-1023:1:1101:15270:1070 1:N:0:14
TCGAAGCAACTTCGTCGAGTACGCTCAAGAGGATAGATCGGAAGA
+
FFFFFFFFFFFFFFFFFFFFFFFFFFFFFFFFFFFFFFFFFFFFF
@FS10000125:26:BPA73017-1023:1:1101:15290:1070 1:N:0:14
TTGAAAGAACTTCGTCGAGTACGCTCAATCAAAAAGATCGGAAGA
+
FFFFFFFFFFFFFFFFFFFFFFFFFFFFFFFFFFFFFFFFFFFFF
@FS10000125:26:BPA73017-1023:1:1101:15690:1070 1:N:0:14
CTGACTGGACTTCGTCGAGTACGCTCAACCGCAGAGATCGGAAGA
+
FFFFFFFFFFFFFFFFFFFFFFFFFFFFFFFFFFFFFFFFFFFFF
@FS10000125:26:BPA73017-1023:1:1101:16120:1070 1:N:0:14
CTGACTGGACTTCGTCGAGTACGCTCAACCGATAAGATCGGAAGA
+
FFFFFFFFFFFFFFFFFFFFFFFFFFFFFFFFFFFFFFFFFFFFF
@FS10000125:26:BPA73017-1023:1:1101:1640:1080 1:N:0:14
TTGTAGAAACTTCGTCGAGTACGCTCAACTGGGTAGATCGGAAGA
+
FFFFFFFFFFFFFFFFFFFFFFFFFFFFFFFFFFFFFFFFFFFFF
@FS10000125:26:BPA73017-1023:1:1101:1670:1080 1:N:0:14
TTGGTAAAACTTCGTCGAGTACGCTCAAACTAAAAGATCGGAAGA
+
FFFFFFFFFFFFFFFFFFFFFFFFFFFFFFFFFFFFFFFFFFFFF
@FS10000125:26:BPA73017-1023:1:1101:1820:1080 1:N:0:14
GTGCCCTAACTTCGTCGAGTACGCTCAAGGAGAAAGATCGGAAGA
+
FFFFFFFFFFFFFFFFFFFFFFFFFFFFFFFFFFFFFFFFFFFFF
@FS10000125:26:BPA73017-1023:1:1101:1840:1080 1:N:0:14
TCTCCCAAATTCGTCGAGTACGCTCAAGGATTGAGATCGGAAGAG
+
FFFFFFFFFFFFFFFFFFFFFFFFFFFFFFFFFFFFFFFFFFFFF
@FS10000125:26:BPA73017-1023:1:1101:2170:1080 1:N:0:14
TTGAGGGAACTTCGTCGAGTACGCTCAAAACAGTAGATCGGAAGA
+
FF:FFFFFFFFFFFFFFFFFFFFFFFFFFFFFFFFFFFFFFFFFF
@FS10000125:26:BPA73017-1023:1:1101:2400:1080 1:N:0:14
TTGACTGGACTTCGTCGAGTACGCTCAAGGGACAAGATCGGAAGA
+
FFFFFFFFFFFFFFFFFFFFFFFFFFFFFFFFFFFFFFFFFFFFF
@FS10000125:26:BPA73017-1023:1:1101:2830:1080 1:N:0:14
GGGGGTTCTTCGCGAGTACGCTCAAACATTAAGATCGGAAGAGCA
+
,:FF:FFFFFFFFFFFFFFFFFFFFFFFFFFFFFFFFFFFFFFFF
@FS10000125:26:BPA73017-1023:1:1101:2870:1080 1:N:0:14
CCGGGGTGAAAACTTCGTCGAGTACGCTCAAGATAAAAGATCGGA
+
FFFFFFFFFFFFFFFFFFFFFFFFFFFFFFFFFFFFFFFFFFFFF
@FS10000125:26:BPA73017-1023:1:1101:3470:1080 1:N:0:14
GGGGGTGTGAACTTCGTCGAGTACGCTCAACCACCTAGATCGGAA
+
FFFFFFFFFFFFFFFFFFFFFFFFFFFFFFFFFFFFFFFFFFFFF
@FS10000125:26:BPA73017-1023:1:1101:4390:1080 1:N:0:14
TTGACTGGACTTCGTCGAGTACGCTCAAAACGAAAGATCGGAAGA
+
,FF,FF:,:F::::F,F:F:FFFFF,:,F:::FFFF,F:::FFF,
@FS10000125:26:BPA73017-1023:1:1101:4980:1080 1:N:0:14
TTGCATAAACTTCGTCGAGTACGCTCAACAGTAAAGATCGGAAGA
+
FFFFFFFFFFFFFFFFFFFFFFFFFFFFFFFFFFFFFFFFFFFFF
@FS10000125:26:BPA73017-1023:1:1101:5180:1080 1:N:0:14
TTGCTACAACTTCGTCGAGTACGCTCAACTCCATAGATCGGAAGA
+
FFFFFFFFFFFFFFFFFFFFFFFFFFFFFFFFFFFFFFFFFFFFF
@FS10000125:26:BPA73017-1023:1:1101:5310:1080 1:N:0:14
TTGTCTTAACTTCGTCGAGTACGCTCAAATAAGAAGATCGGAAGA
+
FFFFFFFFFFFFFFFFFFFFFFFFFFFFFFFFFFFFFFFFFFFFF
@FS10000125:26:BPA73017-1023:1:1101:5980:1080 1:N:0:14
CCGGGACAAAACTTCGTCGAGTACGCTCAATGTTCTAGATCGGAA
+
FFFFFFFFFFFFFFFFFFFFFFFFFFFFFFFFFFFFFFFFFFFFF
@FS10000125:26:BPA73017-1023:1:1101:6090:1080 1:N:0:14
GCTTATAACTTCGTCAGTACGCTCAATTTGAGAGATCGGAAGAGC
+
,FFFFFFFFFFFFFFFFFFFFFFFFFFFFFFFFFFFFFFFFFFFF
@FS10000125:26:BPA73017-1023:1:1101:6140:1080 1:N:0:14
TCGGAACTTCGTCGAGTATGCTCAAAACTCAAGATCGGAAGAGCA
+
FFFFFFFFFFFFFFFFFFFFFFFFFFFFFFFFFFFFFFFFFFFFF
@FS10000125:26:BPA73017-1023:1:1101:6670:1080 1:N:0:14
TCGAAGCAACTTCGTCGAGTACGCTCAAACCAGGAGATCGGAAGA
+
FF:,,FF:,FFF:FF:F:FFFFFFFFFFFF:F:FFFFFFF:FFF,
@FS10000125:26:BPA73017-1023:1:1101:6730:1080 1:N:0:14
TCGATGTAACTTCGTCGAGTACGCTCAAGGCTTCAGATCGGAAGA
+
FF,FFFFFFFF:FFFF:FFFFFFFFFFF,:F,FFFFFFFFFF:FF
@FS10000125:26:BPA73017-1023:1:1101:7890:1080 1:N:0:14
TTGACTGGACTTCGTCGAGTACGCTCAAAGATGAAGATCGGAAGA
+
FF:FFFFFFFFFFFFFFFFFFFFFFFFFFFFFFFFFFFFFFFFFF
@FS10000125:26:BPA73017-1023:1:1101:7940:1080 1:N:0:14
TTGAATAAACTTCGTCGAGTACGCTCAATAAGTAAGATCGGAAGA
+
FFFFFFFFFFFFFFFFFFFFFFFFFFFFFFFFFFFFFFFFFFFFF
@FS10000125:26:BPA73017-1023:1:1101:8230:1080 1:N:0:14
TCGATGCTACTTCGTCGAGTACGCTCAAGCGTGTAGATCGGAAGA
+
:,F::,:,,::F::F,F,,:FF:FF:FF:F::FFF:,FF,FFFF,
@FS10000125:26:BPA73017-1023:1:1101:8390:1080 1:N:0:14
TTGACATAACTTCGTCGAGTACGCTCAACGCCTGAGATCGGAAGA
+
FFFFFFF,,FF:FFFFFFFFFFFFFFFFFFF:FFFFFFFFFFFFF
@FS10000125:26:BPA73017-1023:1:1101:8410:1080 1:N:0:14
TCGGAGCTAACTTCGTCGAGTACGCTCAACGCCGGAGATCGGAAG
+
FFFFFFFFFFFFFFFFFFFFFFFFFFFFFFFFFFFFFFFFFFFFF
@FS10000125:26:BPA73017-1023:1:1101:8990:1080 1:N:0:14
GCGAAACTTCGTCGAGTACGCTCAAAGTCATAGATCGGAAGAGCA
+
,FFFFFFFFFFFFFFFFFFFFFFFFFFFFFFFFFFFFFFFFFFFF
@FS10000125:26:BPA73017-1023:1:1101:9570:1080 1:N:0:14
TCCATTAAACTTCGTCGACTACGCTCAATTTATAAGATCGGAAGA
+
FF:,::FF:::FFFFFFF:FFFF:FFFFF:F,,FFFFFFFFFFFF
@FS10000125:26:BPA73017-1023:1:1101:9800:1080 1:N:0:14
TTGCTAGAACTTCGTCGAGTACGCTCAAATTTTTAGATCGGAAGA
+
FFFFFFFFFFFFFFFFFFFFFFFFFFFFFFFFFFFFFFFFFFFFF
@FS10000125:26:BPA73017-1023:1:1101:9820:1080 1:N:0:14
TTGGGCCAACTTCGTCGAGTACGCTCAAACAAATAGATCGGAAGA
+
FFFFFFFFFFFFFFFFFFFFFFFFFFFFFFFFFFFFFFFFFFFFF
@FS10000125:26:BPA73017-1023:1:1101:9910:1080 1:N:0:14
TCGTGGCAACTTCGTCGAGTACGCTCAACCCTCTAGATCGGAAGA
+
FFFFFFFFFFFFFFFFFFFFFFFFFFFFFFFFFFFFFFFFFFFFF
@FS10000125:26:BPA73017-1023:1:1101:10040:1080 1:N:0:14
TCGGATAACTTCGTCGAGTACGCTCAAAAGAGGAGATCGGAAGAG
+
FFFFFFFFFFFFFFFFFFFFFFFFFFFFFFFFFFFFFFFFFFFFF
@FS10000125:26:BPA73017-1023:1:1101:10610:1080 1:N:0:14
TTGCCTTAACTTCGTCGAGTACGCTCAATTTCTAAGATCGGAAGA
+
FFFFFFF:FFFFFFFFFFFFFFFFFFFFFFFFFFFFFFFFFFFFF
@FS10000125:26:BPA73017-1023:1:1101:10710:1080 1:N:0:14
TTGAACTTCGTCGAGTACGCTCAACGGATGAGATCGGAAGAGCAC
+
FFFFFFFFFFFFFFFFFFFFFFFFFFFFFFFFFFFFFFFFFFFFF
@FS10000125:26:BPA73017-1023:1:1101:10880:1080 1:N:0:14
TTGTGTCAACTTCGTCGAGTACGCTCAATATTGCAGATCGGAAGA
+
FFFFFFFFFFFFFFFFFFFFFFFFFFFFFFFFFFFFFFFFFFFFF
@FS10000125:26:BPA73017-1023:1:1101:10900:1080 1:N:0:14
TTGACTGGACTTCGTCGAGTACGCTCAATGATGCAGATCGGAAGA
+
FFFF,,:FFFFFFFFFFFFFFFFFFFFFF,F,F,FFFFFFFFFFF
@FS10000125:26:BPA73017-1023:1:1101:11020:1080 1:N:0:14
GAGGCGAAACTTCGTCGAGTACGCTCAAACTTATAGATCGGAAGA
+
FFFFFFFFFFFFFFFFFFFFFFFFFFFFFFFFFFFFFFFFFFFFF
@FS10000125:26:BPA73017-1023:1:1101:11190:1080 1:N:0:14
GTGTGTCAACTTCGTCGAGTACGCTCAATATCGCAGATCGGAAGA
+
:FFFFFFFFFFFFFFFFFFFFFFFFFFFFFFFFFFFFFFFFFFFF
@FS10000125:26:BPA73017-1023:1:1101:11260:1080 1:N:0:14
CTGGTAACTTCGTCGAGTACGCTCAATGAGTGAGATCGGAAGAGC
+
FFFFFFFFFFFFFFFFFFFFFFFFFFFFFFFFFFFFFFFFFFFFF
@FS10000125:26:BPA73017-1023:1:1101:11530:1080 1:N:0:14
TCGCATAACTTCGTCGAGTACGCTCAACATACGAGATCGGAAGAG
+
FFFFFFFFFFFFFFFFFFFFFFFFFFFFFFFFFFFFFFFFFFFFF
@FS10000125:26:BPA73017-1023:1:1101:11640:1080 1:N:0:14
TTGACTGGACTTCGTCGAGTACGCTCAACCAATAAGATCGGAAGA
+
FFFFFFFFFFFFFFFFFFFFFFFFFFFFFFFFFFFFFFFFFFFFF
@FS10000125:26:BPA73017-1023:1:1101:11840:1080 1:N:0:14
GCGAACTAACTTCGTCGAGTACGCTCAACATATTAGATCGGAAGA
+
FFFFFFFFFFFFFFFFFFFFFFFFFFFFFFFFFFFFFFFFFFFFF
@FS10000125:26:BPA73017-1023:1:1101:11890:1080 1:N:0:14
TCGAACTTCGTCGAGTACGCTCAAGAGTAGAGATCGGAAGAGCAC
+
FFFFFFFFFFFFFFFFFFFFFFFFFFFFFFFFFFFFFFFFFFFFF
@FS10000125:26:BPA73017-1023:1:1101:12100:1080 1:N:0:14
TCGCACTAACTTCGTCGAGTACGCTCAACTATATAGATCGGAAGA
+
F,FFF,FF,FF,FF:FFFF:,F:F:FF,,F:F::F:F:FFFFFFF
@FS10000125:26:BPA73017-1023:1:1101:12130:1080 1:N:0:14
TCGGACTTAACTTCGTCGAGTACGCTCAATGGAATAGATCGGAAG
+
FFFFFFF::FFFFFFFFFF:FFFFFFFFFFF:FFFFFFFFFFFFF
@FS10000125:26:BPA73017-1023:1:1101:12230:1080 1:N:0:14
CGGATGTAACTTCGTCGAGTACGCTCAAGACTGGAGATCGGAAGA
+
FFFFFFFFFFFFFFFFFFFFFFFFFFFFFFFFFFFFFFFFFFFFF
@FS10000125:26:BPA73017-1023:1:1101:12560:1080 1:N:0:14
TTGACTGAACTTCGTCGAGTACGCTCAATCAGGTAGATCGGAAGA
+
FFF:,F,,FFFFFFFFFFFFFFFFFFFF,:,,,:FFFFFFFFFFF
@FS10000125:26:BPA73017-1023:1:1101:12760:1080 1:N:0:14
TTGCGGCAACTTCGTCGAGTACGCTCAAGGGTCGAGATCGGAAGA
+
FFFFFFFFFFFFFFFFFFFFFFFFFFFFFFFFFFFFFFFFFFFFF
@FS10000125:26:BPA73017-1023:1:1101:13050:1080 1:N:0:14
TTGACTGGACTTCGTCGAGTACGCTCAACACGCAAGATCGGAAGA
+
F:FFFFF:FFFFF:FF:FFFFFFF:F:FFFFFFFFFFFFFFFFFF
@FS10000125:26:BPA73017-1023:1:1101:13300:1080 1:N:0:14
TTGACTTAACTTCGTCGAGTACGCTCAAAATGTAAGATCGGAAGA
+
FFFFFFFFFFFFFFFFFFFFFFFFFFFFFFFFFFFFFFFFFFFFF
@FS10000125:26:BPA73017-1023:1:1101:13400:1080 1:N:0:14
TCGGGCAGGAACTTCGTCGAGTACGCTCAACTCCTTAGATCGGAA
+
FFFFFFFFFFFFFFFFFFFFFFFFFFFFFFFFFFFFFFFFFFFFF
@FS10000125:26:BPA73017-1023:1:1101:13500:1080 1:N:0:14
TGGTGACAACTTCGTCGAGTACGCTCAACAACAGAGATCGGAAGA
+
F,FF:FFFFFF:FFFFFFFFFFFFFFFFFFFFF:F:FFFFFFFF:
@FS10000125:26:BPA73017-1023:1:1101:13790:1080 1:N:0:14
ACGAACTTCGTCGAGTACGCTCAAAAAAAAAGATCGGAAGAGCAC
+
F::F,FFF,FFFFFF,F:FFFFF::,FFFFFFFF:FF:,FF,:,,
@FS10000125:26:BPA73017-1023:1:1101:14260:1080 1:N:0:14
GCGGAACTTCGTCGAGTACGCTCAATTTGACAGATCGGAAGAGCA
+
FFFFFFFFFFFFFFFFFFFFFFFFFFFFFFFFFFFFFFFFFFFFF
@FS10000125:26:BPA73017-1023:1:1101:14310:1080 1:N:0:14
TTGATCCAATTTCGTCGAGTACGCTCAAGTACAGAGATCGGAAGA
+
FF:FFFFFFFFFFFFFFFFFFFFFFFFFFFFFFFFFFFFFFFFFF
@FS10000125:26:BPA73017-1023:1:1101:14580:1080 1:N:0:14
TCGGCGAAACTTCGTCGAGTACGCTCAAGAATCCAGATCGGAAGA
+
FFF::FFF,FF:F:,F:F:::FFFFFFFF,,F:,F:F:FFFFF:F
@FS10000125:26:BPA73017-1023:1:1101:14660:1080 1:N:0:14
GCGGAAACTTCGTCGAGTACGCTCAAGAGATGAGATCGGAAGAGC
+
,FFFFFFFFFFFFFFFFFFFFFFF:FFFFFFFFFFFFFFFFFFFF
@FS10000125:26:BPA73017-1023:1:1101:14820:1080 1:N:0:14
TCTATAAACTTCGTCGAGTACGCTCAAATACATAGATCGGAAGAG
+
FFFFFFFFFFFFFFFFFFFFFFFFFFFFFFFFFFFFFFFFFFFFF
@FS10000125:26:BPA73017-1023:1:1101:15510:1080 1:N:0:14
TCTATAAACTTCGTCGAGTACGCTCAACAAAAGAGATCGGAAGAG
+
FFFFFFFFFFFFFFFFFFFFFFFFFFFFFFFFFFFFFFFFFFFFF
@FS10000125:26:BPA73017-1023:1:1101:15560:1080 1:N:0:14
TTGTAGTAACTTCGTCGAGTACGCTCAACGCTTTAGATCGGAAGA
+
FFFFFFFFFFFFFFFFFFFFFFFFFFFFFFFFFFFFFFFFFFFFF
@FS10000125:26:BPA73017-1023:1:1101:1350:1090 1:N:0:14
TTGAAGAAAACTTCGTCGGGTACGCTCAATGAATTAGATCGGAAG
+
FFFFFFFFFFFFFFFFFFFFFFFFFFFFFFFFFFFFFFFFFFFFF
@FS10000125:26:BPA73017-1023:1:1101:1740:1090 1:N:0:14
TTGACTGGACTTCGTCGAGTACGCTCAATATCAAAGATCGGAAGA
+
FFFFFFFFFFFFFFFFFFFFFFFFFFFFFFFFFFFFFFFFFFFFF
@FS10000125:26:BPA73017-1023:1:1101:1860:1090 1:N:0:14
TTGCAAGAACTTCGTCGAGTACGCTCAAGCGGTCAGATCGGAAGA
+
:FFFFFFFFFFFFFFFFFFFFFFFFFFFFFFFFFFFFFFFFFFFF
@FS10000125:26:BPA73017-1023:1:1101:2380:1090 1:N:0:14
TTGACTGGACTTCGTCGAGTACGCTCAAGTGCGAAGATCGGAAGA
+
FFFFFFFFFFFFFFFFFFFFFFFFFFFFFFFFFFFFFFFFFFFFF
@FS10000125:26:BPA73017-1023:1:1101:2450:1090 1:N:0:14
TTGTGAAAACTTCGTCGAGTACGCTCAACGATTGAGATCGGAAGA
+
FFFFFFFFFFFFFFFFFFFFFFFFFFFFFFFFFFFFFFFFFFFFF
@FS10000125:26:BPA73017-1023:1:1101:2520:1090 1:N:0:14
TCTCAGAACTTCGTCGAGTACGCTCAAAATTATAGATCGGAAGAG
+
FFFFFFFFFFFFFFFFFFFFFFFFFFFFFFFFFFFFFFFFFFFFF
@FS10000125:26:BPA73017-1023:1:1101:3510:1090 1:N:0:14
TTGCTAGAACTTCGTCGAGTACGCTCAATATTATAGATCGGAAGA
+
:F,FFFFFFFFFFFFFFFF:FFFFFFFFFFFF:F:FFFFFFFFFF
@FS10000125:26:BPA73017-1023:1:1101:3610:1090 1:N:0:14
TCGACGAAGTTCCGAGGGTTGAACTTCGTCGAGTACGCTCAAACG
+
FFFFFFFFFFFFFFFFFFFFFFFFFFFFFFFFFFFFFFFFFFFFF
@FS10000125:26:BPA73017-1023:1:1101:3910:1090 1:N:0:14
TTGAACCAACTTCGTCGAGTACGCTCAACCTGTAAGATCGGAAGA
+
FFFFFFFFFFFFFFFFFFFFFFFFFFFFFFFFFFFFFFFFFFFFF
@FS10000125:26:BPA73017-1023:1:1101:4560:1090 1:N:0:14
TGGAAGAAACTTCGTCGAGTACGCTCAAAAATGAAGATCGGAAGA
+
,,FFF,FFFFFFFFFFFFFFFFFFFFFFFFFFFFFFFFFFFFFFF
@FS10000125:26:BPA73017-1023:1:1101:4600:1090 1:N:0:14
TCCAACTTCGTTGAGTACGCTCAACAAATCAGATCGGAAGAGCAC
+
,FFFFFFFFFF,FF:FFFF:FF,FFFFFFFFFFFFFFFFFFFFFF
@FS10000125:26:BPA73017-1023:1:1101:4860:1090 1:N:0:14
ACTAGAAACTTCGTCGAGTACGCTCAAACTTTCAGATCGGAAGAG
+
FFFFFFFFFFFFFFFFFFFFFFFFFFFFFFFFFFFFFFFFFFFFF
@FS10000125:26:BPA73017-1023:1:1101:4890:1090 1:N:0:14
TTGCGAGAACTTCGTCGAGTACGCTCAATTAAAGAGATCGGAAGA
+
FFFFFFFFFFFFFFFFFFFFFFFFFFFFFFFFFFFFFFFFFFFFF
@FS10000125:26:BPA73017-1023:1:1101:4940:1090 1:N:0:14
TTGGATCAACTTCGTCGAGTACGCTCAATTTTACAGATCGGAAGA
+
FFFFFFFFFFFFFFFFFFFFFFFFFFFFFFFFFFFFFFFFFFFFF
@FS10000125:26:BPA73017-1023:1:1101:5080:1090 1:N:0:14
TCGGGCAAAACTTCGTCGAGTACGCTCAATTCTTAAGATCGGAAG
+
FFFFFFFFFFFFFFFFFFFFFFFFFFFFFFFFFFFFFFFFFFFFF
@FS10000125:26:BPA73017-1023:1:1101:5290:1090 1:N:0:14
TCGGGGTAACTTCGTCGAGTACGCTCAACTCAAAAGATCGGAAGA
+
FFFFFFFFFFFFFFFFFFFFFFFFFFFFFFFFFFFFFFFFFFFFF
@FS10000125:26:BPA73017-1023:1:1101:5340:1090 1:N:0:14
TTGGCCCAACTTCGTCGAGTACGCTCAATAACCAAGATCGGAAGA
+
,FFFFFFFFFFFFFFFFFFFFFFFFFFFFFFFFFFFFFFFFFFFF
@FS10000125:26:BPA73017-1023:1:1101:5650:1090 1:N:0:14
GGGACCAACTTCGTCGAGTACGCTCAATGTTCAAGATCGGAAGAG
+
,:,FFFF:FF:FFFF:FFFFFFFFFFFFF:FFFFFF:FFFFFFFF
@FS10000125:26:BPA73017-1023:1:1101:6540:1090 1:N:0:14
TGGCCAACTTCGTCGAGTACGCTCAATGTCTGAGATCGGAAGAGC
+
FFFFFFFFFFFFFFFFFFFFFFFFFFFFFFFFFFFFFFFFFFFFF
@FS10000125:26:BPA73017-1023:1:1101:7030:1090 1:N:0:14
GCTCTAACTTCGTCGAGTACGCTCAATCAAGGAGATCGGAAGAGC
+
FFFFFFFFFFFFFFFFFFFFFFFFFFFFFFFFFFFFFFFFFFFFF
@FS10000125:26:BPA73017-1023:1:1101:7160:1090 1:N:0:14
GAGTTAACTTCGTCGAGTACGCTCAAAAGGAAAGATCGGAAGAGC
+
FFFFFFFFFFFFFFFFFFFFFFFFFFFFFFFFFFFFFFFFFFFFF
@FS10000125:26:BPA73017-1023:1:1101:7390:1090 1:N:0:14
GAGGGAGTAACTTCGTCGAGTACGCTCAAGTATATAGATCGGAAG
+
:FFFFFFF:FFFFFFF:FFFFFFFFF:FFFF,FFFFF:FF:FFFF
@FS10000125:26:BPA73017-1023:1:1101:7480:1090 1:N:0:14
TTGAAACAACTTCGTCGAGTACGCTCAATATCATAGATCGGAAGA
+
FFFFFFFFFFFFFFFFFFFFFFFFFFFFFFFFFFFFFFFFFFFFF
@FS10000125:26:BPA73017-1023:1:1101:8160:1090 1:N:0:14
TTGGGAGAACTTCGTCGAGTACGCTCAAGTGTTGAGATCGGAAGA
+
FFFFFFFFFFFFFFFFFFFFFFFFFFFFFFFFFFFFFFFFFFFFF
@FS10000125:26:BPA73017-1023:1:1101:8230:1090 1:N:0:14
TCGGGGGAACTTCGTCGAGTACGCTCAATTCTGGAGATCGGAAGA
+
FFFFFFFFFFFFFFFFFFFFFFFFFFFFFFFFFFFFFFFFFFFFF
@FS10000125:26:BPA73017-1023:1:1101:8770:1090 1:N:0:14
TTGGGTAAGCTTCGTCGAGTACGCTCAAGACAGCAGATCGGAAGA
+
FFFFFFFFFFFFFFFFFFFFFFFFFFFFFFFFFFFFFFFFFFFFF
@FS10000125:26:BPA73017-1023:1:1101:8790:1090 1:N:0:14
GCACAAACTTCGTCGAGTACGCTCAATTAGACAGATCGGAAGAGC
+
F:,F,FF:F::FFF,FFF:F::F,,F:FF:FF,FF:,:,FF:F:F
@FS10000125:26:BPA73017-1023:1:1101:8920:1090 1:N:0:14
TTGGTGTGACTTCGTCGAGTACGCTCAATAATGGAGATCGGAAGA
+
FFFFFFFFFFFFFFFFFFFFFFFFFFFFFFFFFFFFFFFFFFFFF
@FS10000125:26:BPA73017-1023:1:1101:9270:1090 1:N:0:14
TTTTAACTTCGTCGAGTACGCTCAATACGAAAGATCGGAAGAGCA
+
FFFFFFFFFFFFFFFFFFFFFFFFFFFFFFFFFFFFFFFFFFFFF
@FS10000125:26:BPA73017-1023:1:1101:9320:1090 1:N:0:14
CCGGCAGTAATTTCGTCGAGTACGCTCAATTGCGGAGATCGGAAG
+
FFFFFFFFFFFFFFFFFFFFFFFFFFFFFFFFFFFFFFFFFFFFF
@FS10000125:26:BPA73017-1023:1:1101:10760:1090 1:N:0:14
TTGGCTTAACTTCGTCGAGTACGCTCAATTGAAAAGATCGGAAGA
+
FFFFFFFFFFFFFFFFFFFFFFFFFFFFFFFFFFFFFFFFFFFFF
@FS10000125:26:BPA73017-1023:1:1101:12550:1090 1:N:0:14
TGGTCCAACTTCGTCGAGTACGCTCAAATGAAAAGATCGGAAGAG
+
FFFFFFFFFFFFFFFFFFFFFFFFFFFFFFFFFFFFFFFFFFFFF
@FS10000125:26:BPA73017-1023:1:1101:12600:1090 1:N:0:14
TCGGCCTGAACTTCGTCGAGTACGCTCAACCGGATAGATCGGAAG
+
FFFFFFFFFFFFFFFFFFFFFFFFFFFFFFFFFFFFFFFFFFFFF
@FS10000125:26:BPA73017-1023:1:1101:12810:1090 1:N:0:14
GCTAACTTCGTCGAGTACGCTCAAATATAGAGATCGGAAGAGCAC
+
FFFFFFFFFFFFFFFFFFFFFFFFFFFFFFFFFFFFFFFFFFFFF
@FS10000125:26:BPA73017-1023:1:1101:12830:1090 1:N:0:14
GACCTAACTTCGTCGAGTACGCTCAAACGCTAAGATCGGAAGAGC
+
FFFFFFFFFFFFFFFFFFFFFFFFFFFFFFFFFFFFFFFFFFFFF
@FS10000125:26:BPA73017-1023:1:1101:13250:1090 1:N:0:14
TTGGTGGAACTTCGTCGAGTACGCTCAACGAAAAAGATCGGAAGA
+
FFFFFFFFFFFFFFFFFFFFFFFFFFFFFFFFFFFFFFFFFFFFF
@FS10000125:26:BPA73017-1023:1:1101:13310:1090 1:N:0:14
TTGACTTAACTTCGTCGAGTACGCTCAAAATGTAAGATCGGAAGA
+
FFFFFFFFFFFFFFFFFFFFFFFFFFFFFFFFFFFFFFFFFFFFF
@FS10000125:26:BPA73017-1023:1:1101:13550:1090 1:N:0:14
TCGAGGGGAAACTTCGTCGAGTACGCTCAAAGAGAAAGATCGGAA
+
FFFFFFFFFFFFFFFFFFFFFFFFFFFFFFFFFFFFFFFFFFFFF
@FS10000125:26:BPA73017-1023:1:1101:14160:1090 1:N:0:14
ACGATTAAACTTCGTCGAGTACGCTCAACCAGTGAGATCGGAAGA
+
FFFFFFFFFFFFFFFFFFFFFFFFFFFFFFFFFFFFFFFFFFFFF
@FS10000125:26:BPA73017-1023:1:1101:14260:1090 1:N:0:14
TTTGGTCTAACTTCGTCGAGTACGCTCAAACAACAAGATCGGAAG
+
:FFFFFFFFFFFFFFFFFFFFFFFFFFFFFFFFFFFFFFFFFFFF
@FS10000125:26:BPA73017-1023:1:1101:14270:1090 1:N:0:14
CCCTACAAACTTCGTCGAGTACGCTCAACTGGATAGATCGGAAGA
+
FFFFFFFFFFFFFFFFFFFFFFFFFFFFFFFFFFFFFFFFFFFFF
@FS10000125:26:BPA73017-1023:1:1101:15270:1090 1:N:0:14
TTGGGAAAACTTCGTCGAGTACGCTCAAAATACAAGATCGGAAGA
+
FFFFFFFFFFFFFFFFFFFFFFFFFFFFFFFFFFFFFFFFFFFFF
@FS10000125:26:BPA73017-1023:1:1101:15300:1090 1:N:0:14
TTGCATGAACTTCGTCGAGTACGCTCAAACTTTCAGATCGGAAGA
+
FFFFFFFFFFFFFFFFFFFFFFFFFFFFFFFFFFFFFFFFFFFFF
@FS10000125:26:BPA73017-1023:1:1101:1140:1100 1:N:0:14
CTGGAAACTTCGTCGAGTACGCTCAAAGTTCTAGATCGGAAGAGC
+
FFFFFFFFFFFFFFFFFFFFFFFFFFFFFFFFFFFFFFFFFFFFF
@FS10000125:26:BPA73017-1023:1:1101:1910:1100 1:N:0:14
GGGGGAACTTCGTCGAGTACGCTCAAGTAAATAGATCGGAAGAGC
+
FFFFFFFFFFFFFFFFFFFFFFFFFFFFFFFFFFFFFFFFFFFFF
@FS10000125:26:BPA73017-1023:1:1101:2110:1100 1:N:0:14
TTGATGCAACTTCGTCGAGTACGCTCAAAACAAAAGATCGGAAGA
+
FFFFFFFFFFFFFFFFFFFFFFFFFFFFFFFFFFFFFFFFFFFFF
@FS10000125:26:BPA73017-1023:1:1101:2410:1100 1:N:0:14
CCGACTTCGTCGAGTACGCTCAATTTATAAGATCGGAAGAGCACT
+
,FFFFFF:FFFF,F,F:FFFFF,FFF:FFF:F::F,FFFFFF,F,
@FS10000125:26:BPA73017-1023:1:1101:2500:1100 1:N:0:14
TTGCTATAACTTCGTCGAGTACGCTCAAGAATAAAGATCGGAAGA
+
FFFFFFFFFFFFFFFFFFFFFFFFFFFFFFFFFFFFFFFFFFFFF
@FS10000125:26:BPA73017-1023:1:1101:2980:1100 1:N:0:14
TTGGCGCAACTTCGTCGAGTACGCTCAAATCAGTAGATCGGAAGA
+
FFFFFFFFFFFFFFFFFFFFFFFFFFFFFFFFFFFFFFFFFFFFF
@FS10000125:26:BPA73017-1023:1:1101:3010:1100 1:N:0:14
TTGGAAACTTCGTCGAGTACGCTCAATGGGATAGATCGGAAGAGC
+
FFFFFFFFFFFFFFFFFFFFFFFFFFFFFFFFFFFFFFFFFFFFF
@FS10000125:26:BPA73017-1023:1:1101:3060:1100 1:N:0:14
GGGCCAAACTTCGTCGAGTACGCTCAATAGATTAGATCGGAAGAG
+
FFFFFFFFFFFFFFFFFFFFFFFFFFFFFFFFFFFFFFFFFFFFF
@FS10000125:26:BPA73017-1023:1:1101:3250:1100 1:N:0:14
TTGCAAGAACTCCGTCGAGTACGCTCAAGTCAATAGATCGGAAGA
+
FFFFFFFFFFFFFFFFFFFFFFFFFFFFFFFFFFFFFFFFFFFFF
@FS10000125:26:BPA73017-1023:1:1101:3500:1100 1:N:0:14
TGGAAAGAACTTCGTCGAGTACGCTCAAATAACGAGATCGGAAGA
+
FFFFFFFFFFFFFFFFFFFFFFFFFFFFFFFFFFFFFFFFFFFFF
@FS10000125:26:BPA73017-1023:1:1101:3580:1100 1:N:0:14
TTGGCCAAACTTCGTCGAGTACGCTCAAATAGATAGATCGGAAGA
+
FFFFFFFFFFFFFFFFFFFFFFFFFFFFFFFFFFFFFFFFFFFFF
@FS10000125:26:BPA73017-1023:1:1101:3710:1100 1:N:0:14
TTGCATCAACTTCGTCGAGTACGCTCAATGCAAAAGATCGGAAGA
+
FFFFFFFFFFFFFFFFFFFFFFFFFFFFFFFFFFFFFFFFFFFFF
@FS10000125:26:BPA73017-1023:1:1101:3720:1100 1:N:0:14
TTGTCGTAACTTCGTCGAGTACGCTCAATATTCTAGATCGGAAGA
+
F:,FF,F:FFFFFFFFFFFFFFFFFFFF:FFF:FFF:FFFFFFFF
@FS10000125:26:BPA73017-1023:1:1101:3890:1100 1:N:0:14
TCTCAAAACTTCGTCGAGTACGCTCAAACGATAAGATCGGAAGAG
+
FFFFFFFFFFFFFFFFFFFFFFFFFFFFFFFFFFFFFFFFFFFFF
@FS10000125:26:BPA73017-1023:1:1101:4280:1100 1:N:0:14
TGGGAACATCTTCGTCGAGTACGCTCAACCAGAGAGATCGGAAGA
+
FFFFFFFFFFFFFFFFFFFFFFFFFFFFFFFFFFFFFFFFFFFFF
@FS10000125:26:BPA73017-1023:1:1101:4710:1100 1:N:0:14
TCGGCTAGAACTTCGTCGAGTACGCTCAATAGCTTAGATCGGAAG
+
FFF,:,,,F,FF:FF:F:FFFFFFFFFF,FF,FFFF:F:FFFFF:
@FS10000125:26:BPA73017-1023:1:1101:4910:1100 1:N:0:14
ACGCAACTTCGTCGAGTACGCTCAACTGTATAGATCGGAAGAGCA
+
FFFFFF:F::F:F::FFFF:FFFF,FFFFF:F,F:,FFFFFFFF:
@FS10000125:26:BPA73017-1023:1:1101:4920:1100 1:N:0:14
TGGTTAACTTCGTCGAGTACGCTCAATAGGAAAGATCGAAGAGCA
+
FF::FFFFFFFFFFFFFFFFFFFFFFFFFFFFFFFFFFFFFFFFF
@FS10000125:26:BPA73017-1023:1:1101:5050:1100 1:N:0:14
GGGAAACTTCGTCGAGTACGCTCAACAAACAAGATCGGAAGAGCA
+
FFFFFFFFFFFFFFFFFFFFFFFFFFFFFFFFFFFFFFFFFFFFF
@FS10000125:26:BPA73017-1023:1:1101:5710:1100 1:N:0:14
GGGTCAAAACTTCGTCGAGTACGCTCAACGCTTCAGATCGGAAGA
+
FFFFFFFFFFFFFFFFFFFFFFFFFFFFFFFFFFFFFFFFFFFFF
@FS10000125:26:BPA73017-1023:1:1101:6070:1100 1:N:0:14
CCGGAGGGAACTTCGTCGAGTACGCTCAATCATTTAGATCGGAAG
+
FFFFFFFFFFFFFFFFFFFFFFFFFFFFFFFFFFFFFFFFFFFFF
@FS10000125:26:BPA73017-1023:1:1101:6360:1100 1:N:0:14
CCGACAACTTCGTCGAGTACGCTCAAGACCCCAGATCGGAAGAGC
+
FFFFFFFFFFFFFFFFFFFFFFFFFFFFFFFFFFFFFFFFFFFFF
@FS10000125:26:BPA73017-1023:1:1101:6710:1100 1:N:0:14
TTGACATAACTTCGTCGAGTACGCTCAAGTGAGTAGATCGGAAGA
+
FFFFFFFFFFFFFFFFFFFFFFFFFFFFFFFFFFFFFFFFFFFFF
@FS10000125:26:BPA73017-1023:1:1101:6810:1100 1:N:0:14
TCGGACAAACTTCGTCGAGTACGCTCAATACGTGAGATCGGAAGA
+
FFFFFFFFFFFFFFFFFFFFFFFFFFFFFFFFFFFFFFFFFFFFF
@FS10000125:26:BPA73017-1023:1:1101:6940:1100 1:N:0:14
CCGCAAACTTCGTCGAGTACGCTCAAGTGAAGAGATCGGAAGAGC
+
FFFFFFFFFFFFFFFFFFFFFFFFFFFFFFFFFFFFFFFFFFFFF
@FS10000125:26:BPA73017-1023:1:1101:7130:1100 1:N:0:14
TCGCCGGAACTTCGTCGAGTACGCTCAATAGTGCAGATCGGAAGA
+
FFFFFFFFFFFFFFFFFFFFFFFFFFFFFFFFFFFFFFFFFFFFF
@FS10000125:26:BPA73017-1023:1:1101:7180:1100 1:N:0:14
GTGCGGCAACTTCGTCGAGTACGCTCAAGTCAGAAGATCGGAAGA
+
,FFF:FFFFFFFFFFF:FFFFF:::FFFFFFFFFFFFFFFFFFFF
@FS10000125:26:BPA73017-1023:1:1101:7290:1100 1:N:0:14
TTGTACGGACTTCGTCGAGTACGCTCAATATATTAGATCGGAAGA
+
FFFFFFFFFFFFFFFFFFFFFFFFFFFFFFFFFFFFFFFFFFFFF
@FS10000125:26:BPA73017-1023:1:1101:7930:1100 1:N:0:14
TTGTATGAACTTCGTCGAGTACGCTCAAAGATAGAGATCGGAAGA
+
FFFFFFFFFFFFFFFFFFFFFFFFFFFFFFFFFFFFFFFFFFFFF
@FS10000125:26:BPA73017-1023:1:1101:7980:1100 1:N:0:14
TTGCCGGGCTCAACTTCGTCGAGTACGCTCAAGAATGTAGATCGG
+
FFFFFFFFFFFFFFFFFFFFFFFFFFFFFFFFFFFFFFFFFFFFF
@FS10000125:26:BPA73017-1023:1:1101:8370:1100 1:N:0:14
TCGGCTAAACTTCGTCGAGTACGCTCAATTTAGTAGATCGGAAGA
+
FF:FFFFFFFFFFF:FFFFFFFFFFFFFFFFFFFF:FFFFFFFFF
@FS10000125:26:BPA73017-1023:1:1101:8490:1100 1:N:0:14
GCGCCAACTTCGTCGAGTACGCTCAAAGAATAAGATCGGAAGAGC
+
,F:FFFFFFFFFFFF::FFFFFFFFFFFFFFF,FFFFFFFFF:FF
@FS10000125:26:BPA73017-1023:1:1101:8640:1100 1:N:0:14
TTGCAGTAACTTCGTCGAGTACGCTCAATATACGAGATCGGAAGA
+
:FFFFFFFFFFFFFFFFFFFFFFFFFFFFFFFFFFFFFFFFFFFF
@FS10000125:26:BPA73017-1023:1:1101:9000:1100 1:N:0:14
GCGGAACTTCGTCGAGTACGCTCAAATCGTAAGATCGGAAGAGCA
+
FF::F:,:FF,FFFFFFFF,F:F:,F::,:FF::F:,,F,,FFF,
@FS10000125:26:BPA73017-1023:1:1101:9020:1100 1:N:0:14
TTGTAGCAACTTCGTCGAGTACGCTCAATCATAGAGATCGGAAGA
+
FFFFFFFFFFFFFFFFFFFFFFFFFFFFFFFFFFFFFFFFFFFFF
@FS10000125:26:BPA73017-1023:1:1101:9190:1100 1:N:0:14
ATGACTGGAGTTCGTCGAGTACGCTCAACCGTAGAGATCGGAAGA
+
FFFFFFFFFFFFFFFFFFFFFFFFFFFFFFFFFFFFFFFFFFFFF
@FS10000125:26:BPA73017-1023:1:1101:9270:1100 1:N:0:14
TTGGTATAACTTCGTCGAGTACGCTCAAGATAAGAGATCGGAAGA
+
FFFFFFFFFFFFFFFFFFFFFFFFFFFFFFFFFFFFFFFFFFFFF
@FS10000125:26:BPA73017-1023:1:1101:9330:1100 1:N:0:14
ACGGAGACAACTTCGTCGAGTACGCTCAAAGACATAGATCGGAAG
+
FFFFFFFFFFFFFFFFFFFFFFFFFFFFFFFFFFFFFFFFFFFFF
@FS10000125:26:BPA73017-1023:1:1101:10040:1100 1:N:0:14
TGGTTCCAACTTCGTCGAGTACGCTCAATCACGTAGATCGGAAGA
+
FF:FFFFFFFFFFFFFFFFFFFFFFFFFFFFFFFFFFFFFFFFFF
@FS10000125:26:BPA73017-1023:1:1101:10140:1100 1:N:0:14
GAAATTTCGTCTTTTATGTTCAAGAATTCAGTTTCGTAGTTTTCT
+
F::F,,FF::,,,,,F:FF,,F,F,,F,:FF,F:FFF:F,:,,FF
@FS10000125:26:BPA73017-1023:1:1101:10500:1100 1:N:0:14
CGGGCATCAACTTCGTCGAGTACGCTCAATACAAAAGATCGGAAG
+
FFFFFFFFFFFFFFFFFFFFFFFFFFFFFFFFFFFFFFFFFFFFF
@FS10000125:26:BPA73017-1023:1:1101:10550:1100 1:N:0:14
TTGAAGAAACTTCGTCGAGTACGCTCAAAAGTAAAGATCGGAAGA
+
FFFFFFFFFFFFFFFFFFFFFFFFFFFFFFFFFFFFFFFFFFFFF
@FS10000125:26:BPA73017-1023:1:1101:11160:1100 1:N:0:14
TTGATTTAACTTCGTCGAGTACGCTCAAAATAATAGATCGGAAGA
+
FFFFFFFFFFFFFFFFFFFFFFFFFFFFFFFFFFFFFFFFFFFFF
@FS10000125:26:BPA73017-1023:1:1101:11820:1100 1:N:0:14
TTGGCTTAACTTCGTCGAGTACGCTCAACGTGTTAGATCGGAAGA
+
FFFFFFFFFFFFFFFFFFFFFFFFFFFFFFFFFFFFFFFFFFFFF
@FS10000125:26:BPA73017-1023:1:1101:11900:1100 1:N:0:14
TCTGGCAACTTCGTCGAGTACGCTCAATCATGAAGATCGGAAGAG
+
:FFFFFFFFF:FFFFFFFFFFFFFFFFFFFFFFFFFFFFFFFFFF
@FS10000125:26:BPA73017-1023:1:1101:12730:1100 1:N:0:14
TTGCTTTAACTTCGTCGAGTACGCTCAATGTTGCAGATCGGAAGA
+
FFFFFFFFFFFFFFFFFFFFFFFFFFFFFFFFFFFFFFFFFFFFF
@FS10000125:26:BPA73017-1023:1:1101:12820:1100 1:N:0:14
GGGCTAACTTCGTCGAGTACGCTCAATTTGCAAGATCGGAAGAGC
+
FFFFFFFFFFFFFFFFFFFFFFFFFFFFFFFFFFFFFFFFFFFFF
@FS10000125:26:BPA73017-1023:1:1101:13040:1100 1:N:0:14
GGGTGGATTAACTTCGTCGAGTACGCTCAACTTTGTAGATCGGAA
+
:FFF,FFFF:FFFFFFFF,F:F:FFFFFFFF:FFFFFFFFFFF:F
@FS10000125:26:BPA73017-1023:1:1101:13060:1100 1:N:0:14
TTGGTATAACTTCGTCGAGTACGCTCAATTACCGAGATCGGAAGA
+
FFFFFFFFFFFFFFFFFFFFFFFFFFFFFFFFFFFFFFFFFFFFF
@FS10000125:26:BPA73017-1023:1:1101:13070:1100 1:N:0:14
TTGGTATAACTTCGTCGAGTACGCTCAATTACCGAGATCGGAAGA
+
FFFFFFFFFFFFFFFFFFFFFFFFFFFFFFFFFFFFFFFFFFFFF
@FS10000125:26:BPA73017-1023:1:1101:13440:1100 1:N:0:14
CCGGAAACTTCGTCGAGTACGCTCAATAATCTAGATCGGAAGAGC
+
,F,:FFFF,:FFFFFFFFFFFF:FFF:FFFFF,FFFF:FFFFFFF
@FS10000125:26:BPA73017-1023:1:1101:13610:1100 1:N:0:14
TTGGCTTAACTTCGTCGAGTACGCTCAAAATGAAAGATCGGAAGA
+
FFFFFFFFFFFFFFFFFFFFFFFFFFFFFFFFFFFFFFFFFFFFF
@FS10000125:26:BPA73017-1023:1:1101:13810:1100 1:N:0:14
CCGCCAACTTCGTCGAGTACGCTCAATTTTATAGATTGGAAGAGC
+
FFFFF:FFFFFFFFFFFFFF:FFFFFFFFFFFFFFFFFFFFFFFF
@FS10000125:26:BPA73017-1023:1:1101:13920:1100 1:N:0:14
TTGACTGGACTTCGTCGAGTACGCTCAACGGTTTAGATCGGAAGA
+
F:FFFF:FFFFFFFFF:F:F:FF:FFFFF:FFFF::FF::FFF:F
@FS10000125:26:BPA73017-1023:1:1101:14240:1100 1:N:0:14
AGTTTTCTGGTCGTGTTCAACAGACCTATAAACATTCTGTGCCGC
+
,F,:FFFF::F,:F:FF,F:,,F,FFFFF,,::FFF:F,FF,,F,
@FS10000125:26:BPA73017-1023:1:1101:14330:1100 1:N:0:14
TTGAACTAACTTCGTCGAGTACGCTCAAAATGAGATCGGAAGAGC
+
FFFFFFFFFFFFFFFFFFFFFFFFFFFFFFFFFFFFFFFFFFFFF
@FS10000125:26:BPA73017-1023:1:1101:14790:1100 1:N:0:14
TGGCCTGAACTTCGTCGAGTACGCTCAAGTAAATAGATCGGAAGA
+
FFFFFFFFFFFFFFFFFFFFFFFFFFFFFFFFFFFFFFFFFFFFF
@FS10000125:26:BPA73017-1023:1:1101:14810:1100 1:N:0:14
TTGTGTTAACTTCGTCGAGTACGCTCAAAATGATAGATCGGAAGA
+
,:FFFFFFFFFFFFFFFFFFFFFFFFFFFFFFFFFFFFFFFFFFF
@FS10000125:26:BPA73017-1023:1:1101:15040:1100 1:N:0:14
TTGAGTCTACTTCGTCGAGTACGCTCAATTACATAGATCGGAAGA
+
F,FF,:F,,::F,:F,F,::FF:FFF,,:FFFFFF,,FF,:FFF,
@FS10000125:26:BPA73017-1023:1:1101:15330:1100 1:N:0:14
TTGAGGGAACTTCGTCGAGTACGCTCAAGCACGGAGATCGGAAGA
+
FFFFFFFFFFFFFFFFFFFFFFFFFFFFFFF,FFFFFFFFFFFFF
@FS10000125:26:BPA73017-1023:1:1101:15530:1100 1:N:0:14
TTGACTTAACTTCGTCGAGTACGCTCAATTGTCCAGATCGGAAGA
+
F,FFFFFFFFFFFFFFFFFFFFFFFFFF,:F,F,FFFFFFFFFFF
@FS10000125:26:BPA73017-1023:1:1101:15750:1100 1:N:0:14
TTGAGGCAACTTCGTCGAGTACGCTCAAACTACAAGATCGGAAGA
+
FF,FFFFF:FFFFFFFFFFFFFFFFFF,FFFFFF:F:FFFFFFFF
@FS10000125:26:BPA73017-1023:1:1101:15860:1100 1:N:0:14
TTGGCCGAACTTCGTCGAGTACGCTCAAAAGATGAGATCGGAAGA
+
FFFFFFFFFFFFFFFFFFFFFFFFFFFFFFFFFFFFFFFFFFFFF
@FS10000125:26:BPA73017-1023:1:1101:16260:1100 1:N:0:14
TGGATAGAACTTCGTCGAGTACGCTCAAGAGTACAGATCGGAAGA
+
FFFFFFFFFFFFFFFFFFFFFFFFFFFFFFFFFFFFFFFFFFFFF
@FS10000125:26:BPA73017-1023:1:1101:1080:1110 1:N:0:14
TTGGGAAAACTTCGTCGAGTACGCTCAAATTGCCAGATCGGAAGA
+
FFFFFFFFFFFFFFFFFFFFFFFFFFFFFFFFFFFFFFFFFFFFF
@FS10000125:26:BPA73017-1023:1:1101:1140:1110 1:N:0:14
TTGACTCAACTTCGTCGAGTACGCTCAAGTAAACAGATCGGAAGA
+
FFFFFFFFFFFFFFFFFFFFFFFFFFFFFFFFFFFFFFFFFFFFF
@FS10000125:26:BPA73017-1023:1:1101:1290:1110 1:N:0:14
TTGACCTATCTTCGTCGAGTACGCTCAATAAAATAGATCGGAAGA
+
FFFFFFFFFFFFFFFFFFFFFFFFFFFFFFFFFFFFFFFFFFFFF
@FS10000125:26:BPA73017-1023:1:1101:1300:1110 1:N:0:14
TTGACTGGACTTCGTCGAGTACGCTCAAACCGTTAGATCGGAAGA
+
FFFFFFFFFFFFFFFFFFFFFFFFFFFFFFFFFFFFFFFFFFFFF
@FS10000125:26:BPA73017-1023:1:1101:1520:1110 1:N:0:14
CCGGGCAGGAACTTCGTCGAGTACGCTCAAATGAGAAGATCGGAA
+
FFFFFFFFFFFFFFFFFFFFFFFFFFFFFFFFFFFFFFFFFFFFF
@FS10000125:26:BPA73017-1023:1:1101:1690:1110 1:N:0:14
TTGAACTTCGTCGAGTACGCTCAACGAATAAGATCGGAAGAGCAC
+
FFFFFFFFFFFFFFFFFFFFFFFFFFFFFFFFFFFFFFFFFFFFF
@FS10000125:26:BPA73017-1023:1:1101:2050:1110 1:N:0:14
TTTGAGGTAACTTCGTCGAGTACGCTCAAGAGTGTAGATCGGAAG
+
FFFFFFFFFFFFFFFFFFFFFFFFFFFFFFFFFFFFFFFFFFFFF
@FS10000125:26:BPA73017-1023:1:1101:2350:1110 1:N:0:14
TTGATTAAACTTCGTCGAGTACGCTCAAAGACTTAGATCGGAAGA
+
FFFFFFFFFFFFFFFFFFFFFFFFFFFFFFFFFFFFFFFFFFFFF
@FS10000125:26:BPA73017-1023:1:1101:3580:1110 1:N:0:14
TGGTTGCAACTTCGTCGAGTACGCTCAATTTCAGAGATCGGAAGA
+
FFFFFFFFFFFFFFFFFFFFFFFFFFFFFFFFFFFFFFFFFFFFF
@FS10000125:26:BPA73017-1023:1:1101:3600:1110 1:N:0:14
TTGATAGAGCTTCGTCGAGTACGCTCAAAAATGCAGATCGGAAGA
+
FFFFFFFFFFFFFFFFFFFFFFFFFFFFFFFFFFFFFFFFFFFFF
@FS10000125:26:BPA73017-1023:1:1101:3840:1110 1:N:0:14
TCCTTCAACTTCGTCGAGTACGCTCAAAGTCCAAGATCGGAAGAG
+
FFFFFFFFFFFFFFFFFFFFFFFFFFFFFFFFFFFFFFFFFFFFF
@FS10000125:26:BPA73017-1023:1:1101:3990:1110 1:N:0:14
TTGACTGAACTTCGTCGAGTACGCTCAAGACCGAAGATCGGAAGA
+
FFFFFFFFFFFFFFFFFFFFFFFFFFFFFFFFFFFFFFFFFFFFF
@FS10000125:26:BPA73017-1023:1:1101:4100:1110 1:N:0:14
TTGTGAAAACTTCGTCGAGTACGCTCAAGCCTTGAGATCGGAAGA
+
FFFFFFFFFFFFFFFFFFFFFFFFFFFFFFFFFFFFFFFFFFFFF
@FS10000125:26:BPA73017-1023:1:1101:4120:1110 1:N:0:14
TTGCTTTAACTTCGTCGAGTACGCTCAAACCAAGAGATCGGAAGA
+
FFFFFFFFFFFFFFFFFFFFFFFFFFFFFFFFFFFFFFFFFFFFF
@FS10000125:26:BPA73017-1023:1:1101:4140:1110 1:N:0:14
CTGGACTTCGTCGAGTACGCTCAAGGTCACAGATCGGAAGAGCAC
+
,::FF:,FF:FFF,F:FF:F:F,,F,F:F:FFFF:::,FFFFFFF
@FS10000125:26:BPA73017-1023:1:1101:4150:1110 1:N:0:14
TCTACTCAACTTCGTCGAGTACGCTCAAAATGAGAGATCGGAAGA
+
FFFFFFFFFFFFFFFFFFFFFFFFFFFFFFFFFFFFFFFFFFFFF
@FS10000125:26:BPA73017-1023:1:1101:4210:1110 1:N:0:14
TTGCGGGAACTTCGTCGAGTACGCTCAAAAATAAAGATCGGAAGA
+
FFFFFFFFFFFFFFFFFFFFFFFFFFFFFFFFFFFFFFFFFFFFF
@FS10000125:26:BPA73017-1023:1:1101:6030:1110 1:N:0:14
TTTGTAACTTCGTCGAGTACGCTCAACAAAATAGATCGGAAGAGC
+
,FFFFFFFFFFFFFFFFFFFFFFFFFFFFFFFFFFFFFFFFFFFF
@FS10000125:26:BPA73017-1023:1:1101:6040:1110 1:N:0:14
TTGGACGAACTTCGTCGAGTACGCTCAAAGATGTAGATCGGAAGA
+
FF,:FF::FFFFFFFFF:FFFF:FFFFFFFF:FF:F,F:FFFFFF
@FS10000125:26:BPA73017-1023:1:1101:6260:1110 1:N:0:14
TTGCATGAACTTCGTCGAGTACGCTCAATGGGAAAGATCGGAAGA
+
FFFFFFFFFFFFFFFFFFFFFFFFFFFFFFFFFFFFFFFFFFFFF
@FS10000125:26:BPA73017-1023:1:1101:6460:1110 1:N:0:14
TTGTTCAAACTTCGTCGAGTACGCTCAAAACGCCAGATCGGAAGA
+
:FFFFFFFFFFFFFFFFFFFFFFFFFFFFFFFFFFFFFFFFFFFF
@FS10000125:26:BPA73017-1023:1:1101:6530:1110 1:N:0:14
GCGGAAACTTCGTCGAGTACGCTCAAAGTATTAGATCGGAAGAGC
+
:FFFFFFFFFFFFFFFFFFFFFFFFFFFFFFFFFFFFFFFFFFFF
@FS10000125:26:BPA73017-1023:1:1101:7200:1110 1:N:0:14
TTGGTTAAACTTCGTCGAGTACGCTCAAGGTTTAAGATCGGAAGA
+
,,FFFF:FFFFFFFFFFFFF,FFFFFFFFFFFFFFFFFFFFF:FF
@FS10000125:26:BPA73017-1023:1:1101:7210:1110 1:N:0:14
TTGGAACTTCGTCGAGTACGCTCAAATGACAAGATCGGAAGAGCA
+
FFFFFFFFFFFFFFFFFFFFFFFFFFFFFFFFFFFFFFFFFFFFF
@FS10000125:26:BPA73017-1023:1:1101:7250:1110 1:N:0:14
AGGCATAAACTTCGTCGAGTACGCTCAAACAGTAAGATCGGAAGA
+
,FF:,:F,FFFFFFFFFFF:FFFFFFFF:F:FFFFFFFF:FFFF:
@FS10000125:26:BPA73017-1023:1:1101:7580:1110 1:N:0:14
TTGCAATAACTTCGTCGAGTACGCTCAAGAGGGAAGATCGGAAGA
+
FFFFFFFFFFFFFFFFFFFFFFFFFFFFFFFFFFFFFFFFFFFFF
@FS10000125:26:BPA73017-1023:1:1101:8040:1110 1:N:0:14
GGGGAACTTGTCGAGTACGCTCAAAGCTGTAGATCGGAAGAGCAC
+
,,::FFFFFFFFFFFFFFF:FFFF,FFFFFF:FFFFFFFFFFFFF
@FS10000125:26:BPA73017-1023:1:1101:8370:1110 1:N:0:14
GCGGTAACTTCGTCGAGTACGCTCAATGTTGCAGATCGGAAGAGC
+
:FFFFFFFFFFFFFFFFFFFFFFFFFFFFFFFFFFFFFFFFFFFF
@FS10000125:26:BPA73017-1023:1:1101:8390:1110 1:N:0:14
TCGACAAAACTTCGTCGAGTACGCTCAAAGATAGAGATCGGAAGA
+
FFFFFFFFFFFFFFFFFFFFFFFFFFFFFFFFFFFFFFFFFFFFF
@FS10000125:26:BPA73017-1023:1:1101:8670:1110 1:N:0:14
TTGACTGGACTTCGTCGAGTACGCTCAACCGAACAGATCGGAAGA
+
FFFFFFFFFFFFFFFFFFFFFFFFFFFFFFFFFFFFFFFFFFFFF
@FS10000125:26:BPA73017-1023:1:1101:8740:1110 1:N:0:14
TCGTCCAAACTTCGTCGAGTACGCTCAATACCGCAGATCGGAAGA
+
FFFFFFFFFFFFFFFFFFFFFFFFFFFFFFFFFFFFFFFFFFFFF
@FS10000125:26:BPA73017-1023:1:1101:8890:1110 1:N:0:14
TTGGGACAACTTCGTCGAGTACGCTCAAACTGGGAGATCGGAAGA
+
FFFFFFFFFFFFFFFFFFFFFFFFFFFFFFFFFFFFFFFFFFFFF
@FS10000125:26:BPA73017-1023:1:1101:9300:1110 1:N:0:14
CGGGATTGAACTTCGTCGAGTACGCTCAATTGAGGAGATCGGAAG
+
FFFFFFFFFFFFFFFFFFFFFFFFFFFFFFFFFFFFFFFFFFFFF
@FS10000125:26:BPA73017-1023:1:1101:9320:1110 1:N:0:14
AGGCGTCAACTTCGTCGAGTACGCTCAACTATTTAGATCGGAAGA
+
FFFFFFFFFFFFFFFFFFFFFFFFFFFFFFFFFFFFFFFFFFFFF
@FS10000125:26:BPA73017-1023:1:1101:9480:1110 1:N:0:14
TTGTTGTAACTTCGTCGAGTACGCTCAATTGCTAAGATCGGAAGA
+
FFFFFFFFFFFFFFFFFFFFFFFFFFFFFFFFFFFFFFFFFFFFF
@FS10000125:26:BPA73017-1023:1:1101:9810:1110 1:N:0:14
TAGCAGCAACTTCGTCGAGTACGCTCAAGATATAAGATCGGAAGA
+
FF,FFFFFFF:FFFFF:F:FFFFFFFFFFFFFF:FFFFFFFFFFF
@FS10000125:26:BPA73017-1023:1:1101:9880:1110 1:N:0:14
TTGGCCTAACTTCGTCGAGTACGCTCAAAAGAAAAGATCGGAAGA
+
FFFFFFFFFFFFFFFFFFFFFFFFFFFFFFFFFFFFFFFFFFFFF
@FS10000125:26:BPA73017-1023:1:1101:10080:1110 1:N:0:14
TTGGCCCAACTTCGTCGAGTACGCTCAATTTGAGAGATCGGAAGA
+
FFFFFFFFFFFFFFFFFFFFFFFFFFFFFFFFFFFFFFFFFFFFF
@FS10000125:26:BPA73017-1023:1:1101:10480:1110 1:N:0:14
TTGTCTTACCTTCGTCGAGTACGCTCAATTGAACAGATCGGAAGA
+
FFFFFFFFFFFFFFFFFFFFFFFFFFFFFFFFFFFFFFFFFFFFF
@FS10000125:26:BPA73017-1023:1:1101:10660:1110 1:N:0:14
TTGCTACAACTTCGTCGAGTACGCTCAATTCAAAAGATCGGAAGA
+
FFFFFFFFFFFFFFFFFFFFFFFFFFFFFFFFFFFFFFFFFFFFF
@FS10000125:26:BPA73017-1023:1:1101:10820:1110 1:N:0:14
TTGTAATATCTTCGTCGAGTACGCTCAAGTCACGAGATCGGAACA
+
FFFFFFFFFFFFFFFFFFFFFFFFFFFFFFFFFFFFFFFFFFFFF
@FS10000125:26:BPA73017-1023:1:1101:11840:1110 1:N:0:14
TAGTTGCAACTTCGTCGAGTACGCTCAAACACTGAGATCGGAAGA
+
FFFFFFFFFFFFFFFFFFFFFFFFFFFFFFFFFFFFFFFFFFFFF
@FS10000125:26:BPA73017-1023:1:1101:12240:1110 1:N:0:14
TAGGGAGAACTTCGTCGAGTACGCTCAAGCTTGCAGATCGGAAGA
+
FFFFFFFFFFFFFFFFFFFFFFFFFFFFFFFFFFFFFFFFFFFFF
@FS10000125:26:BPA73017-1023:1:1101:12500:1110 1:N:0:14
TTGCGGAAACTTCGTCGAGTACGCTCAATCGAGGAGATCGGAAGA
+
:F:FFFFFFFFFFFFFFFFFFFFFFFFFFFFFFFFFFFFFFFFFF
@FS10000125:26:BPA73017-1023:1:1101:12930:1110 1:N:0:14
TTGGGTAACTTCGTCGAGTACGCTCAAGTGAAGAGATCGGAAGAG
+
FFFFFFFFFFFFFFFFFFFFFFFFFFFFFFFFFFFFFFFFFFFFF
@FS10000125:26:BPA73017-1023:1:1101:14260:1110 1:N:0:14
TTGGTGGAACTTCGTCGAGTACGCTCAACATTCAAGATCGGAAGA
+
FFFFFFFFFFFFFFFFFFFFFFFFFFFFFFFFFFFFFFFFFFFFF
@FS10000125:26:BPA73017-1023:1:1101:14800:1110 1:N:0:14
TTGTTTTAACTTCGTCGAGTTCGTTTATGTACCAAGTTCGGAAAA
+
F:,F,:F,:FFFF:FFFF,F,,,,:,:,,F:F:::,,F,:,,F:F
@FS10000125:26:BPA73017-1023:1:1101:15150:1110 1:N:0:14
TTGAACTTCGTCGAGTACGCTCAATAATCTAGATCGGAAGAGCAC
+
FFFFFFFFFFFFFFFFFFFFFFFFFFFFFFFFFFFFFFFFFFFFF
@FS10000125:26:BPA73017-1023:1:1101:15260:1110 1:N:0:14
TTGAAGGAACTTCGTCGAGTACGCTCAAAAATAAAGATCGGAAGA
+
FFFFFFFFFFFFFFFFFFFFFFFFFFFFFFFFFFFFFFFFFFFFF
@FS10000125:26:BPA73017-1023:1:1101:15610:1110 1:N:0:14
TTGGACCAGCTTCGTCGAGTACGCTCAACTACGCAGATCGGAAGA
+
FFFFFFFFFFFFFFFFFFFFFFFFFFFFFFFFFFFFFFFFFFFFF
@FS10000125:26:BPA73017-1023:1:1101:15700:1110 1:N:0:14
CCGGGGGTGACTTCGTCGAGTACGCTCAAACTTACAGATCGGAAG
+
FFFFFFFF:FF:FFF,FFFF::FFFF:FFFFFFFFFFFFF:FFFF
@FS10000125:26:BPA73017-1023:1:1101:15980:1110 1:N:0:14
TTGATTTAACTTCGTCGAGTACGCTCAATACGTGAGATCGGAAGA
+
FFFFFFFFFFFFFFFFFFFFFFFFFFFFFFFFFFFFFFFFFFFFF
@FS10000125:26:BPA73017-1023:1:1101:16270:1110 1:N:0:14
CCGGGGTTAACTTCGTCGAGTACGCTCAATAAAAGAGATCGGAAG
+
FFFFFFFFFFFFFFFFFFFFFFFFFFFFFFFFFFFFFFFFFFFFF
@FS10000125:26:BPA73017-1023:1:1101:16420:1110 1:N:0:14
TGGGATGAACTTCGTCGAGTACGCTCAAGACTGGAGATCGGAAGA
+
:FFFFFFFFFFFFFFFFFFFFFFFFFFFFFFFFFFFFFFFFFFFF
@FS10000125:26:BPA73017-1023:1:1101:1090:1120 1:N:0:14
GGGACGGAACTTCGTCGAGTACGCTCAAAAGGGGAGATCGGAAGA
+
FFFFFFFFFFFFFFFFFFFFFFFFFFFFFFFFFFFFFFFFFFFFF
@FS10000125:26:BPA73017-1023:1:1101:1310:1120 1:N:0:14
GCGGTTTAACTTCGTCGAGTACGCTCAATAGAGGAGATCGGAAGA
+
FFFFFFFFFFFFFFFFFFFFFFFFFFFFFFFFFFFFFFFFFFFFF
@FS10000125:26:BPA73017-1023:1:1101:1850:1120 1:N:0:14
TTTGGTATAACTTCGTCGAGTACGCTCAACTGTTTAGATCGGAAG
+
FFFFFFFFFFFFFFFFFFFFFFFFFFFFFFFFFFFFFFFFFFFFF
@FS10000125:26:BPA73017-1023:1:1101:1920:1120 1:N:0:14
TTGATAGAACTTCGTCGAGTACGCTCAACAACTCAGATCGGAAGA
+
FFFFFFFFFFFFFFFFFFFFFFFFFFFFFFFFFFFFFFFFFFFFF
@FS10000125:26:BPA73017-1023:1:1101:2040:1120 1:N:0:14
CCGGTGAAAACTTCGTCGAGTACGCTCAAACATATAGATCGGAAG
+
FFFFFFFFFFFFFFFFFFFFFFFFFFFFFFFFFFFFFFFFFFFFF
@FS10000125:26:BPA73017-1023:1:1101:2130:1120 1:N:0:14
TTGATGGACCTTCGTCGAGTACGCTCAATTTTTTTAGATCGGAAG
+
FFFFFFFFFFFFFFFFFFFFFFFFFFFFFFFFFFFFFFFFFFFFF
@FS10000125:26:BPA73017-1023:1:1101:2390:1120 1:N:0:14
TCGATAACTTCGTCGAGTACGCTCAAGTCATAAGATCGGAAGAGC
+
FFFFFFFFFFFFFFFFFFFFFFFFFFFFFFFFFFFFFFFFFFFFF
@FS10000125:26:BPA73017-1023:1:1101:2400:1120 1:N:0:14
TCAGTTAACTTCGTCGAGTACGCTCAATTATAAAGATCGGAAGAG
+
FFFFFFFFFFFFFFFFFFFFFFFFFFFFFFFFFFFFFFFFFFFFF
@FS10000125:26:BPA73017-1023:1:1101:2580:1120 1:N:0:14
ATGGATTGAACTTCGTCGAGTACGCTCAACGCAAAAGATCGGAAG
+
,:F,F:FFF,FFFFFFFFFFFFFFFFFFF::FFFFFFFFFF:FFF
@FS10000125:26:BPA73017-1023:1:1101:2640:1120 1:N:0:14
CGGAAGCAACTTCGTCGAGTACGCTCAAAAATCCAGATCGGAAGA
+
FFFFFFFFFFFFFFFFFFFFFFFFFFFFFFFFFFFFFFFFFFFFF
@FS10000125:26:BPA73017-1023:1:1101:3340:1120 1:N:0:14
ACGAGGTAACTTCGTCGAGTACGCTCAAGAAAGGAGATCGGAAGA
+
FFFFFFFFFFFFFFFFFFFFFFFFFFFFFFFFFFFFFFFFFFFFF
@FS10000125:26:BPA73017-1023:1:1101:3500:1120 1:N:0:14
ACGGGTTCAACTTCGTCGAGTACGCTCAAAGCAAAAGATCGGAAG
+
FFFFFFFFFFFFFFFFFFFFFFFFFFFFFFFFFFFFFFFFFFFFF
@FS10000125:26:BPA73017-1023:1:1101:3510:1120 1:N:0:14
TCGGTCAAACTTCGTCGAGTACGCTCAATGCAAGAGATCGGAAGA
+
FFFFFFFFFFFFFFFFFFFFFFFFFFFFFFFFFFFFFFFFFFFFF
@FS10000125:26:BPA73017-1023:1:1101:3840:1120 1:N:0:14
TTGAGGTAACTTCGTCGAGTACGCTCAACGTATGAGATCGGAAGA
+
FFFFFFF:FFFFFFFFFFF:FFFFFFFFF:F:FFFFFFF:FFFFF
@FS10000125:26:BPA73017-1023:1:1101:4560:1120 1:N:0:14
TGGCCTAACTTCGTCGAGTACGCTCAAGAAAGTAGATCGGAAGAG
+
FFFFFFFFFFFFFFFFFFFFFFFFFFFFFFFFFFFFFFFFFFFFF
@FS10000125:26:BPA73017-1023:1:1101:4600:1120 1:N:0:14
TTGCAGAACTTCGTCGAGTACGCTCAAGATTGGAGATCGGAAGAG
+
FFFFFFFFFFFFFFFFFFFFFFFFFFFFFFFFFFFFFFFFFFFFF
@FS10000125:26:BPA73017-1023:1:1101:4660:1120 1:N:0:14
TTTGGGTCAACTTCGTCGAGTACGCTCAAACTTAAAGATCGGAAG
+
FFFFFFFFFFFFFFFFFFFFFFFFFFFFFFFFFFFFFFFFFFFFF
@FS10000125:26:BPA73017-1023:1:1101:4900:1120 1:N:0:14
TCGGTGTTAACTTCGTCGAGTACGCTCAAAACTTTAGATCGGAAG
+
FFFFFFFFFFFFFFFFFFFFFFFFFFFFFFFFFFFFFFFFFFFFF
@FS10000125:26:BPA73017-1023:1:1101:4970:1120 1:N:0:14
GCGGCGAACTTCGTCGAGTACGCTCAAGTCTATAGATCGGAAGAG
+
FFFFFFFFFFFFFFFFFFFFFFFFFFFFFFFFFFFFFFFFFFFFF
@FS10000125:26:BPA73017-1023:1:1101:4990:1120 1:N:0:14
CCGAACTTCGTCGAGTACGCTCAATTTAGAAGATCGGAAGAGCAC
+
FFFFFFFFFFFFFFFFFFFFFFFFFFFFFFFFFFFFFFFFFFFFF
@FS10000125:26:BPA73017-1023:1:1101:5730:1120 1:N:0:14
TGGAATGAACTTCGTCGAGTACGCTCAAAGAGTAAGATCGGAAGA
+
FFFFFFFFFFFFFFFFFFFFFFFFFFFFFFFFFFFFFFFFFFFFF
@FS10000125:26:BPA73017-1023:1:1101:5750:1120 1:N:0:14
TAGGGGAAACTTCGTCGAGTATGCTCAATCGTAAAGATCGGAAGA
+
FFFFFFFFFFFFFFFFFFFFF:FFFFFFFFFFFFFFFFFFFFFFF
@FS10000125:26:BPA73017-1023:1:1101:6090:1120 1:N:0:14
TCTACCATCTTCGTCGAGTACGCTCAATGAGAAAGATCGGAAGAG
+
FFF::,F,:FF::FF:FF:,FF:F,:,F:,FFFF:FFFFF:FFF,
@FS10000125:26:BPA73017-1023:1:1101:6660:1120 1:N:0:14
TTGGGATAAACTTCGTCGAGTACGCTCAAATTAGGAGATCGGAAG
+
FFFFFFFFFFFFFFFFFFFFFFFFFFFFFFFFFFFFFFFFFFFFF
@FS10000125:26:BPA73017-1023:1:1101:6710:1120 1:N:0:14
CCGGATTGAACTTCGTCGAGTACGCTCAATAATAGAGATCGGAAG
+
FFFFFFFFFFFFFFFFFFFFFFFFFFFFFFFFFFFFFFFFFFFFF
@FS10000125:26:BPA73017-1023:1:1101:6810:1120 1:N:0:14
TTGCTTTAACTTCGTCGAGTACGCTCAATTTAAAAGATCGGAAGA
+
FFFFFFFFFFFFFFFFFFFFFFFFFFFFFFFFFFFFFFFFFFFFF
@FS10000125:26:BPA73017-1023:1:1101:6850:1120 1:N:0:14
GGGCATAACTTCGTCGAGTACGCTCAATTACACAGATCGGAAGAG
+
FFFFFFFFFFFFFFFFFFFFFFFFFFFFFFFFFFFFFFFFFFFFF
@FS10000125:26:BPA73017-1023:1:1101:6910:1120 1:N:0:14
TCTAACTTCGTCGAGTACGCTCAATTGCCGAGATCGGAAGAGCAC
+
:FFFFFFFFFFFFFFFFFFFFFFFFFFFFFFFFFFFFFFFFFFFF
@FS10000125:26:BPA73017-1023:1:1101:7360:1120 1:N:0:14
TCGGGTCAACTTCGTCGAGTACGCTCAAACGGAAAGATCGGAAGA
+
FFFFFFFFFFFFFFFFFFFFFFFFFFFFFFFFFFFFFFFFFFFFF
@FS10000125:26:BPA73017-1023:1:1101:7560:1120 1:N:0:14
TGGGAAGAACTTCGTCGAGTACGCTCAACTGGACAGATCGGAAGA
+
FFFFFFFFFFFFFFFFFFFFFFFFFFFFFFFFFFFFFFFFFFFFF
@FS10000125:26:BPA73017-1023:1:1101:7700:1120 1:N:0:14
TTGACACAACTTCGTCGAGTACGCTCAAGGCAAAAGATCGGAAGA
+
FFFFFFFFFFF:FF:FFFFFFFFFFFFFFFFFFFFFFFFFFFFFF
@FS10000125:26:BPA73017-1023:1:1101:8360:1120 1:N:0:14
TTGTACGAACTTCGTCGAGTACGCTCAATGGAAAAGATCGGAAGA
+
FFFFFFFFFFFFFFFFFFFFFFFFFFFFFFFFFFFFFFFFFFFFF
@FS10000125:26:BPA73017-1023:1:1101:9050:1120 1:N:0:14
GCGCAAACTTCGTCGAGTACGCTCAATTGGTCAGATCGGAAGAGC
+
FFFFFFFFFFFFFFFFFFFFFFFFFFFFFFFFFFFFFFFFFFFFF
@FS10000125:26:BPA73017-1023:1:1101:9140:1120 1:N:0:14
TTGCAGGAACTTCGTCGAGTACGCTCAATTCCACAGATCGGAAGA
+
:F:FFFFFFFFFFFFFFFFFFFFFFFFFFFFFFFFFFFFFFFFFF
@FS10000125:26:BPA73017-1023:1:1101:9290:1120 1:N:0:14
GGGATTCAACTTCGTCGAGTACGCTCAAAAAGGTAGATCGGAAGA
+
:FFFFFFFFFFFFFFFFFFFFFFFFFFFFFFFFFFFFFFFFFFFF
@FS10000125:26:BPA73017-1023:1:1101:9440:1120 1:N:0:14
AGGGGCCCAACTTCGTCGAGTACGCTCAATGAAATAGATCGGAAG
+
FFFFFFFFFFFFFFFFFFFFFFFFFFFFFFFFFFFFFFFFFFFFF
@FS10000125:26:BPA73017-1023:1:1101:9510:1120 1:N:0:14
TTGGGTAAACTTCGTCGAGTACGCTCAAATATTTAGATCGGAAGA
+
FFFFFFFFFFFFFFFFFFFFFFFFFFFFFFFFFFFFFFFFFFFFF
@FS10000125:26:BPA73017-1023:1:1101:10210:1120 1:N:0:14
TTGGTCAAACTTCGTCGAGTACGCTCAACGTAAAAGATCGGAAGA
+
F,F,FF,FFFFFFFFFFFFFFFFFFFFFF:FFFFFFFFFFFFFFF
@FS10000125:26:BPA73017-1023:1:1101:10240:1120 1:N:0:14
TTGCACGAACTTCGTCGAGTACGCTCAACCGTACAGATCGGAAGA
+
FFFFFFFFFFFFFFFFFFFFFFFFFFFFFFFFFFFFFFFFFFFFF
@FS10000125:26:BPA73017-1023:1:1101:10680:1120 1:N:0:14
TCGTTGAACTTCGTCGAGTACGCTCAATTGAAAAGATCGGAAGAG
+
FFFFFFFFFFFFFFFFFFFFFFFFFFFFFFFFFFFFFFFFFFFFF
@FS10000125:26:BPA73017-1023:1:1101:10780:1120 1:N:0:14
GTGGGAAGAACTTCGTCGAGTACGCTCAATGTTTGAGATCGGAAG
+
F:FFFFFFFFFFFFFFFFFFFFFFFFFFFFF:FFFFFFFFFFFFF
@FS10000125:26:BPA73017-1023:1:1101:11470:1120 1:N:0:14
TTGACTGGACTTCGTCGAGTACGCTCAAACTCAAAGATCGGAAGA
+
FFFFFFFFFFFFFFFFFFFFFFFFFFFFFFFFFFFFFFFFFFFFF
@FS10000125:26:BPA73017-1023:1:1101:11800:1120 1:N:0:14
TCTAACAACTTCGTCGAGTACGCTCAAGATTTTAGATCGGAAGAG
+
FFFFFFFFFFFFFFFFFFFFFFFFFFFFFFFFFFFFFFFFFFFFF
@FS10000125:26:BPA73017-1023:1:1101:11810:1120 1:N:0:14
TTGAATAAACTTCGTCGAGTACGCTCAACACGCAAGATCGGAAGA
+
FFFFFFFFFFFFFFFFFFFFFFFFFFFFFFFFFFFFFFFFFFFFF
@FS10000125:26:BPA73017-1023:1:1101:11960:1120 1:N:0:14
TTGACTTAACTTCGTCGAGTACGCTCAACGGTATAGATCGGAAGA
+
FFF,:F,FFFFFFFFFFFFFFFFFFFFFFFF,FFFFFFFF,F:,,
@FS10000125:26:BPA73017-1023:1:1101:12100:1120 1:N:0:14
GCGGGTTAACTTCGTCGAGTACGCTCAAGCCCTGAGATCGGAAGA
+
FFFFFFFFFFFFFFFFFFFFFFFFFFFFFFFFFFFFFFFFFFFFF
@FS10000125:26:BPA73017-1023:1:1101:12640:1120 1:N:0:14
TCACTGAACTTCGTCGAGTACGCTCAACCGTTGAGATCGGAAGAG
+
FFFFFFFFFFFFFFFFFFFFFFFFFFFFFFFFFFFFFFFFFFFFF
@FS10000125:26:BPA73017-1023:1:1101:12650:1120 1:N:0:14
TCGGCATAACTTCGTCGAGTACGCTCAAAGCCTGAGATCGGAAGA
+
FFFFFF:FFFFFFFFFFFFFFFFFFFFFFFF:FFFFFFFFFFFFF
@FS10000125:26:BPA73017-1023:1:1101:12740:1120 1:N:0:14
TCTTCGTCGAGTACGCTCAAAGTTAAAGATCGGAAGAGCACACGT
+
FFFFFFFFFFFFFFFFFFFFFFFFFFFFFFFFFFFFFFFFFFFFF
@FS10000125:26:BPA73017-1023:1:1101:13110:1120 1:N:0:14
TTGACTGGACTTCGTCGAGTACGCTCAAACTCGTAGATCGGAAGA
+
FFFFFFFFFFFFFFFFFFFFFFFFFFFFFFFFFFFFFFFFFFFFF
@FS10000125:26:BPA73017-1023:1:1101:13140:1120 1:N:0:14
TTGGCAATAACTTCGTCGAGTACGCTCAATTAGAGAGATCGGAAG
+
,:,:FFFFFFFFFFFFFFFFFFF:FFFF,FFFFFFFFFFFFFFFF
@FS10000125:26:BPA73017-1023:1:1101:13260:1120 1:N:0:14
TCGGGCCTAACTTCGTCGAGTACGCTCAATACCCTAGATCGGAAG
+
FFFFFFFFFFFFFFFFFFFFFFFFFFFFFFFFFFFFFFFFFFFFF
@FS10000125:26:BPA73017-1023:1:1101:14700:1120 1:N:0:14
CTGAAAACTTCGTCGAGTACGCTCAAGGTATTAGATCGGAAGAGC
+
FFFFFFFFFFFFFFFFFFFFFFFFFFFFFFFFFFFFFFFFFFFFF
@FS10000125:26:BPA73017-1023:1:1101:14800:1120 1:N:0:14
TTGAAACTTCGTCGAGTACGCTCAATATTAAAGATCGGAAGAGCA
+
:F,FFFFFFFFFFFFFFFFFFFFFFF:FF,FFFFFFFFFFFFFFF
@FS10000125:26:BPA73017-1023:1:1101:14840:1120 1:N:0:14
TTGTCTGAACTTCGTCGAGTACGCTCAATTGCATAGATCGGAAGA
+
FFFFFFFFFFFFFFFFFFFFFFFFFFFFFFFFFFFFFFFFFFFFF
@FS10000125:26:BPA73017-1023:1:1101:14940:1120 1:N:0:14
TTGAAGGAACTTCGTCGAGTACGCTCAAGGAACAAGATCGGAAGA
+
FFFFFFFFFFFFFFFFFFFFFFFFFFFFFFFFFFFFFFFFFFFFF
@FS10000125:26:BPA73017-1023:1:1101:15110:1120 1:N:0:14
TTGCTTGAACTTCGTCGAGTACGCTCAATTAACTAGATCGGAAGA
+
FFFFFFFFFFFFFFFFFFFFFFFFFFFFFFFFFFFFFFFFFFFFF
@FS10000125:26:BPA73017-1023:1:1101:15260:1120 1:N:0:14
CTGATGGAACTTCGTCGAGTACGCTCAAATATTTAGATCGGAAGA
+
:,,F,F:FFFF:F,,FF,F:FFFF:FF,FFF,::FFFFFF:FFF,
@FS10000125:26:BPA73017-1023:1:1101:15540:1120 1:N:0:14
TTGGCACAACTTCCTCGAGTACGCTCAATTGAATAGATCGGAAGA
+
FFF,FFF,FF:FFFF:FFF,FFFF:FF,:FFFFFFF:FF:FFFF,
@FS10000125:26:BPA73017-1023:1:1101:16370:1120 1:N:0:14
TTGACTGGACTTCGTCGAGTACGCTCAAGCCGAAAGATCGGAAGA
+
FFFFFFFFFFFFFFFFFFFFFFFFFFFFFFFFFFFFFFFFFFFFF
@FS10000125:26:BPA73017-1023:1:1101:16430:1120 1:N:0:14
GCCTAAACCTTCGTCGAGTACGCTCAATAAATTAGATCGGAAGAG
+
FFFFFFFFFFFFFFFFFFFFFFFFFFFFFFFFFFFFFFFFFFFFF
@FS10000125:26:BPA73017-1023:1:1101:1040:1130 1:N:0:14
CTGGCAGATCTTCGTCGAGTACGCTCAAGACGATAGATCGGAAGA
+
FFFFFFFFFFFFFFFFFFFFFFFFFFFFFFFFFFFFFFFFFFFFF
@FS10000125:26:BPA73017-1023:1:1101:2170:1130 1:N:0:14
TTGGCAGAACTTCGTCGAGTACGCTCAAATATAAAGATCGGAAGA
+
FFFFFFFFFFFFFFFFFFFFFFFFFFFFFFFFFFFFFFFFFFFFF
@FS10000125:26:BPA73017-1023:1:1101:2220:1130 1:N:0:14
TTGGTTGAACTTTCGTCGAGTACGCTCAAATTTGAAGATCGGAAG
+
FFFFFFFFFFFFFFFFFFFFFFFFFFFFFFFFFFFFFFFFFFFFF
@FS10000125:26:BPA73017-1023:1:1101:2270:1130 1:N:0:14
TCGAGAACTTCGTCGAGTACGCTCAAGTTTGAAGATCGGAAGAGC
+
FFFFFFFFFFFFFFFFFFFFFFFFFFFFFFFFFFFFFFFFFFFFF
@FS10000125:26:BPA73017-1023:1:1101:2540:1130 1:N:0:14
GGGCAAAACTTCGTCGAGTACGCTCAAATGTCCAGATCGGAAGAG
+
FFFFFFFFFFFFFFFFFFFFFFFFFFFFFFFFFFFFFFFFFFFFF
@FS10000125:26:BPA73017-1023:1:1101:2790:1130 1:N:0:14
TTGCAAGAACTTCGTCGAGTACGCTCAATATCAAAGATCGGAAGA
+
FFFFFFFFFFFFFFFFFFFFFFFFFFFFFFFFFFFFFFFFFFFFF
@FS10000125:26:BPA73017-1023:1:1101:2860:1130 1:N:0:14
CCGGCGGCAACTTCGTCGAGTACGCTCAATCTTCGAGATCGGAAG
+
FFFFFFFFFFFFFFFFFFFFFFFFFFFFFFFFFFFFFFFFFFFFF
@FS10000125:26:BPA73017-1023:1:1101:2970:1130 1:N:0:14
TTGGCCCAACTTCGTCGAGTACGCTCAAGATATCAGATCGGAAGA
+
FFFFFFFFFFFFFFFFFFFFFFFFFFFFFFFFFFFFFFFFFFFFF
@FS10000125:26:BPA73017-1023:1:1101:3270:1130 1:N:0:14
TTTGAACTTCGTCGAGTACGCTCAATGCCCAAGATCGGAAGAGCA
+
FFFFFFFFFFFFFFFFFFFFFFFFFFFFFFFFFFFFFFFFFFFFF
@FS10000125:26:BPA73017-1023:1:1101:4100:1130 1:N:0:14
TTGCAACAACTTCGTCGAGTACGCTCAAGGGTTAAGATCGGAAGA
+
FFFFFFFFFFFFFFFFFFFFFFFFFFFFFFFFFFFFFFFFFFFFF
@FS10000125:26:BPA73017-1023:1:1101:4280:1130 1:N:0:14
GTGGTGCAACTTCGTCGAGTACGCTCAAGTGAATAGATCGGAAGA
+
FFFFFFFFFFFFFFFFFFFFFFFFFFFFFFFFFFFFFFFFFFFFF
@FS10000125:26:BPA73017-1023:1:1101:4410:1130 1:N:0:14
TTGACTGGACTTCGTCGAGTACGCTCAAGTGTTAAGATCGGAAGA
+
FFFFFFFFFFFFFFFFFFFFFFFFFFFFFFFFFFFFFFFFFFFFF
@FS10000125:26:BPA73017-1023:1:1101:4690:1130 1:N:0:14
TTGAGTGATCTTCGTCGAGTACGCTCAACAAACTAGATCGGAAGA
+
FFFFFFFFFFFFFFFFFFFFFFFFFFFFFFFFFFFFFFFFFFFFF
@FS10000125:26:BPA73017-1023:1:1101:4930:1130 1:N:0:14
TCGGTGTTAACTTCGTCGAGTACGCTCAAAACTTTAGATCGGAAG
+
FFFFFFFFFFFFFFFFFFFFFFFFFFFFFFFFFFFFFFFFFFFFF
@FS10000125:26:BPA73017-1023:1:1101:4970:1130 1:N:0:14
CCGAACTTCGTCGAGTACGCTCAATTTAGAAGATCGGAAGAGCAC
+
FFFFFFFFFFFFFFFFFFFFFFFFFFFFFFFFFFFFFFFFFFFFF
@FS10000125:26:BPA73017-1023:1:1101:5240:1130 1:N:0:14
CCGCTAACTTCGTCGAGTACGCTCAAGCCCAGAGATCGGAAGAGC
+
,:FFFFFFFFFFFFFFFFFFFFFFFFFFFFFFFFFFFFFFFFFFF
@FS10000125:26:BPA73017-1023:1:1101:5360:1130 1:N:0:14
TTGCTAGAACTTCGTCGAGTACGCTCAAAAGACAAGATCGGAAGA
+
FFFFFFFFFFFFFFFFFFFFFFFFFFFFFFFFFFFFFFFFFFFFF
@FS10000125:26:BPA73017-1023:1:1101:6250:1130 1:N:0:14
TTGAACTTCGTCGAGTACGCTCAATAATGCAGATCGGAAGAGCAC
+
FF,,FF,FF:FFF::FFFFFFF,:FFFFFFFFFFF::,FFFFFFF
@FS10000125:26:BPA73017-1023:1:1101:6500:1130 1:N:0:14
TTGAGCGAACTTCGTCGAGTACGCTCAAGGTGGGAGATCGGAAGA
+
FFFFFFFFFFFFFFFFFFFFFFFFFFFFFFFFFFFFFFFFFFFFF
@FS10000125:26:BPA73017-1023:1:1101:6890:1130 1:N:0:14
TCGATAACTTCGTCGAGTACGCTCAAACAGACAGATCGGAAGAGC
+
FFFFFFFFFFFFFFFFFFFFFFFFFFFFFFFFFFFFFFFFFFFFF
@FS10000125:26:BPA73017-1023:1:1101:7210:1130 1:N:0:14
TCTATAAACCTTCGTCGAGTACGCTCAAGGTTCCAGATCGGAAGA
+
FFFFFFFFFFFFFFFFFFFFFFFFFFFFFFFFFFFFFFFFFFFFF
@FS10000125:26:BPA73017-1023:1:1101:7430:1130 1:N:0:14
TGGCAAAAACTTCGTCGAGTACGCTCAACAAACTAGATCGGAAGA
+
FFFFFFFFFFFFFFFFFFFFFFFFFFFFFFFFFFFFFFFFFFFFF
@FS10000125:26:BPA73017-1023:1:1101:7450:1130 1:N:0:14
TGGAAGCAACTTCGTCGAGTACGCTCAATATCTCAGATCGGAAGA
+
FFFFFFFFFFFFFFFFFFFFFFFFFFFFFFFFFFFFFFFFFFFFF
@FS10000125:26:BPA73017-1023:1:1101:7470:1130 1:N:0:14
TTGGTCAATCTTCGTCGAGTACGCTCAATTAGTTAGATCGGAAGA
+
FFFFFFFFFFFFFFFFFFFFFFFFFFFFFFFFFFFFFFFFFFFFF
@FS10000125:26:BPA73017-1023:1:1101:7490:1130 1:N:0:14
TCGGATAATTTCGTCGAGTACGCTCAATAAGATAGATCGGAAGAG
+
FFFFFFFFFFFFFFFFFFFFFFFFFFFFFFFFFFFFFFFFFFFFF
@FS10000125:26:BPA73017-1023:1:1101:8120:1130 1:N:0:14
TTGGGGCAACTTCGTCGAGTACGCTCAAGCATTGAGATCGGAAGA
+
FFFFFFFFFFFFFFFFFFFFFFFFFFFFFFFFFFFFFFFFFFFFF
@FS10000125:26:BPA73017-1023:1:1101:8180:1130 1:N:0:14
TGACTGGACTTCGTCGAGTACGCTCAAAACTCAAGATCGGAAGAG
+
FFFFFFFFFFFFFFFFFFFFFFFFFFFFFFFFFFFFFFFFFFFFF
@FS10000125:26:BPA73017-1023:1:1101:8980:1130 1:N:0:14
TTGAGGGAACTTCGTCGAGTACGCTCAACGAGCCAGATCGGAAGA
+
FFFFFFFFFFFFFFFFFFFFFFFFFFFFFFFFFFFFFFFFFFFFF
@FS10000125:26:BPA73017-1023:1:1101:9130:1130 1:N:0:14
TGGACTGAACTTCGTCGAGTACGCTCAAGAATTAAGATCGGAAGA
+
FFFFFFFFFFFFFFFFFFFFFFFFFFFFFFFFFFFFFFFFFFFFF
@FS10000125:26:BPA73017-1023:1:1101:9290:1130 1:N:0:14
TCGCCAAAACTTCGTCGAGTACGCTCAAGAATGGAGATCGGAAGA
+
FFFFFFFFFFFFFFFFFFFFFFFFFFFFFFFFFFFFFFFFFFFFF
@FS10000125:26:BPA73017-1023:1:1101:9320:1130 1:N:0:14
GGGATTCAACTTCGTCGAGTACGCTCAAAAAGGTAGATCGGAAGA
+
FFF:FFFFFFFFFFFFFFFFFFFFFFFFFFFFFFFFFFFFFFFFF
@FS10000125:26:BPA73017-1023:1:1101:9370:1130 1:N:0:14
TCGTTGGAACTTCGTCGAGTACGCTCAAGAGGAGAGATCGGAAGA
+
FFFFFFFFFFFFFFFFFFFFFFFFFFFFFFFFFFFFFFFFFFFFF
@FS10000125:26:BPA73017-1023:1:1101:9920:1130 1:N:0:14
TGGGTGGAACTTCGTCGAGTACGCTCAATGATTTAGATCGGAAGA
+
FFFFFFFFFFFFFFFFFFFFFFFFFFFFFFFFFFFFFFFFFFFFF
@FS10000125:26:BPA73017-1023:1:1101:10020:1130 1:N:0:14
TTGACTGGACTTCGTCGAGTACGCTCAAAGGACAAGATCGGAAGA
+
FFFFFFFFFFFFFFFFFFFFFFFFFFFFFFFFFFFFFFFFFFFFF
@FS10000125:26:BPA73017-1023:1:1101:10130:1130 1:N:0:14
TTGATTCAACTTCGTCGAGTACGCTCAACATCCAAGATCGGAAGA
+
FFFFFFFFFFFFFFFFFFFFFFFFFFFFFFFFFFFFFFFFFFFFF
@FS10000125:26:BPA73017-1023:1:1101:10240:1130 1:N:0:14
TTGACTGGACTTCGTCGAGTACGCTCAAGGAAAAAGATCGGAAGA
+
FFFFFFFFFFFFFFFFFFFFFFFFFFFFFFFFFFFFFFFFFFFFF
@FS10000125:26:BPA73017-1023:1:1101:10960:1130 1:N:0:14
TCGATGGAACTTCGTCGAGTACGCTCAAGCACTGAGATCGGAAGA
+
FFFFFFFFFFFFFFFFFFFFFFFFFFFFFFFFFFFFFFFFFFFFF
@FS10000125:26:BPA73017-1023:1:1101:11600:1130 1:N:0:14
CCGCTTAACTTCGTCGAGTACGCTCAATTTATTAGATCGGAAGAG
+
FFFFFFFFFFFFFFFFFFFFFFFFFFFFFFFFFFFFFFFFFFFFF
@FS10000125:26:BPA73017-1023:1:1101:11680:1130 1:N:0:14
TTGGTTTAACTTCGTCGAGTACGCTCAAACGAACAGATCGGAAGA
+
FFFFFFFFFFFFFFFFFFFFFFFFFFFFFFFFFFFFFFFFFFFFF
@FS10000125:26:BPA73017-1023:1:1101:11920:1130 1:N:0:14
TCGAACTTCGTCGAGTACGCTCAAGCGAAAAGATCGGAAGAGCAC
+
FFFFFFFFFFFFFFFFFFFFFFFFFFFFFFFFFFFFFFFFFFFFF
@FS10000125:26:BPA73017-1023:1:1101:12370:1130 1:N:0:14
TTGATGGATCTTCGTCGAGTACGCTCAACTGCCCAGATCGGAAGA
+
FFFFFFFFFFFFFFFFFFFFFFFFFFFFFFFFFFFFFFFFFFFFF
@FS10000125:26:BPA73017-1023:1:1101:12510:1130 1:N:0:14
TTGAAACTTCGTCGAGTACGCTCAAGTTAGAAGATCGGAAGAGCA
+
FFFFFFFFFFFFFFFFFFFFFFFFFFFFFFFFFFFFFFFFFFFFF
@FS10000125:26:BPA73017-1023:1:1101:12600:1130 1:N:0:14
TGGCAGCAACTTCGTCGAGTACGCTCAAGTCAGGAGATCGGAAGA
+
FFFFFFFFFFFFFFFFFFFFFFFFFFFFFFFFFFFFFFFFFFFFF
@FS10000125:26:BPA73017-1023:1:1101:12640:1130 1:N:0:14
ACGGACGCAACTTCGTCGAGTACGCTCAATGAATAAGATCGGAAG
+
FFF:FFFFFFFFFFFFFFFFFFFFFFFFFFFFFFFFFFFFFFFFF
@FS10000125:26:BPA73017-1023:1:1101:12680:1130 1:N:0:14
TTGCCGGAACTTCGTCGAGTACGCTCAAGAAAAGAGATCGGAAGA
+
FFFFFFFFFFFFFFFFFFFFFFFFFFFFFFFFFFFFFFFFFFFFF
@FS10000125:26:BPA73017-1023:1:1101:13170:1130 1:N:0:14
TGGGTTCAACTTCGTCGAGTACGCTCAAGAAATAAGATCGGAAGA
+
FFF,FFFFFFFFFFFFFFFFFFFFFFFFFFFF,,FFFFFFFFFFF
@FS10000125:26:BPA73017-1023:1:1101:13210:1130 1:N:0:14
TCGTCGGGTACGCTCAATGATGGAGATCGGAAGAGCACACGTCTG
+
FFFFFFFFFFFFFFFFFFFFFFFFFFFFFFFFFFFFFFFFFFFFF
@FS10000125:26:BPA73017-1023:1:1101:13530:1130 1:N:0:14
TCTGTCAACTTCGTCGAGTACGCTCAAAGAAAAAGATCGGAAGAG
+
:FFFFFFFFFFFFFFFFFFFFFFFFFFFFFFFFFFFFFFFFFFFF
@FS10000125:26:BPA73017-1023:1:1101:13600:1130 1:N:0:14
TTGGGCCAACTTCGTCGAGTACGCTCAATACTATAGATCGGAAGA
+
FFFFFFFFFFFFFFFFFFFFFFFFFFFFFFFFFFFFFFFFFFFFF
@FS10000125:26:BPA73017-1023:1:1101:13790:1130 1:N:0:14
TTGACTGGACTTCGTCGAGTACGCTCAACACCGAAGATCGGAAGA
+
:FFFFFFFFFFFFFFFFFFFFFFFFFFFFFFFFFFF:FFFFFFFF
@FS10000125:26:BPA73017-1023:1:1101:13810:1130 1:N:0:14
TGGACGAAACTTCGTCGAGTACGCTCAACTACTGAGATCGGGAAG
+
FFFFFFFFFFFFFFFFFFFFFFFFFFFFFFFFFFFFFFFFFFFFF
@FS10000125:26:BPA73017-1023:1:1101:13900:1130 1:N:0:14
TTGTTCTAACTCCGTCGAGTACGCTCAATCGCTTAGATCGGAAGA
+
FFFFFFFFFFFFFFFFFFFFFFFFFFFFFFFFFFFFFFFFFFFFF
@FS10000125:26:BPA73017-1023:1:1101:14230:1130 1:N:0:14
TTGAAACATCTTCGTCGAGTACGCTCAAACGTCAAGATCGGAAGA
+
FFF:FFFFFFFFFFFFFFFFFFFFFFFFF::FF:FFFFFFFFFFF
@FS10000125:26:BPA73017-1023:1:1101:14240:1130 1:N:0:14
TTGTATGAACTTCGTCGAGTACGCTCAAAAAATAAGATCGGAAGA
+
FFFFFFFFFFFFFFFFFFFFFFFFFFFFFFFFFFFFFFFFFFFFF
@FS10000125:26:BPA73017-1023:1:1101:15380:1130 1:N:0:14
TCCAACTTCGTCGAGTACGCTCAATTAGTAAGATCGGAAGAGCAC
+
FFFFFFFFFFFFFFFFFFFFFFFFFFFFFFFFFFFFFFFFFFFFF
@FS10000125:26:BPA73017-1023:1:1101:16430:1130 1:N:0:14
TTGGTATAACTTCGTCGAGTACGCTCAAAACGGTAGATCGGAAGA
+
FFFFFFFFFFFFFFFFFFFFFFFFFFFFFFFFFFFFFFFFFFFFF
@FS10000125:26:BPA73017-1023:1:1101:1040:1140 1:N:0:14
TTGGAGGAACTTCGTCGAGTACGCTCAATTTAACAGATCGGAAGA
+
F,F,FFFF:FF:FF:FFFFFFFFF:FF,FFF,FFFFF,FFFFF:F
@FS10000125:26:BPA73017-1023:1:1101:1060:1140 1:N:0:14
TTGGCTGAACCTCGTCGAGTACGCTCAAAAATTAAGATCGGAAGA
+
FFFFFFFFFFFFFFFFFFFFFFFFFFFFFFFFFFFFFFFFFFFFF
@FS10000125:26:BPA73017-1023:1:1101:1590:1140 1:N:0:14
CCGGGGTGCAACTTCGTCGAGTACGCTCAAATTTTTAGATCGGAA
+
FFFFFFFFFFFFFFFFFFFFFFFFFFFFFFFFFFFFFFFFFFFFF
@FS10000125:26:BPA73017-1023:1:1101:2010:1140 1:N:0:14
TTGGACCAACTTCGTCGAGTACGCTCAACAACTGAGATCGGAAGA
+
FFFFFFFFFFFFFFFFFFFFFFFFFFFFFFFFFFFFFFFFFFFFF
@FS10000125:26:BPA73017-1023:1:1101:2180:1140 1:N:0:14
TCGAAACTTCGTCGAGTACGCTCAAAAAATAAGATCGGAAGAGCA
+
FFFFFFFFFFFFFFFFFFFFFFFFFFFFFFFFFFFFFFFFFFFFF
@FS10000125:26:BPA73017-1023:1:1101:2430:1140 1:N:0:14
TCTTCGTCGAGTATGCTCAATATTTTAGATCGGAAGAGCACACGT
+
FFFFFFFFFFFFFFFFFFFFFFFFFFFFFFFFFFFFFFFFFFFFF
@FS10000125:26:BPA73017-1023:1:1101:2750:1140 1:N:0:14
TCGGCAACTTCGTCGAGTACGCTCAAGGAGATAGATCGGAAGAGC
+
FFFFFFFFFFFFFFFFFFFFFFFFFFFFFFFFFFFFFFFFFFFFF
@FS10000125:26:BPA73017-1023:1:1101:2780:1140 1:N:0:14
TTGACTGGACTTCGTCGAGTACGCTCAAAACCGAAGATCGGAAGA
+
FFFFFFFFFFFFFFFFFFFFFFFFFFFFFFFFFFFFFFFFFFFFF
@FS10000125:26:BPA73017-1023:1:1101:2850:1140 1:N:0:14
TTGCACAAACTTCGTCGAGTACGCTCAAACATGTAGATCGGAAGA
+
FFFF,FFFFFFFFFFFFFFFFFFFFF:F,,FFFFFFFFF:F::F:
@FS10000125:26:BPA73017-1023:1:1101:2880:1140 1:N:0:14
ACGAAGTTAGAGTCCCCGGAACTTCGTCGAGTACGCTCAAAACAA
+
FFFFFFFFFFFFFFFFFFFFFFFFFFFFFFFFFFFFFFFFFFFFF
@FS10000125:26:BPA73017-1023:1:1101:2980:1140 1:N:0:14
GCGGGAACTTCGTCGAGTACGCTCAATTCTAGAGATCGGAAGAGC
+
FFFFFFFFFFFFFFFFFFFFFFFFFFFFFFFFFFFFFFFFFFFFF
@FS10000125:26:BPA73017-1023:1:1101:3150:1140 1:N:0:14
TTGGGCCAACTTCGTCGAGTACGCTCAAGTAATGAGATCGGAAGA
+
FFFFFFFFFFFFFFFFFFFFFFFFFFFFFFFFFFFFFFFFFFFFF
@FS10000125:26:BPA73017-1023:1:1101:3280:1140 1:N:0:14
GAGGAAACTTCGTCGAGTACGCTCAAGAAATTAGATCGGAAGAGC
+
FFFFFFFFFFFFFFFFFFFFFFFFFFFFFFFFFFFFFFFFFFFFF
@FS10000125:26:BPA73017-1023:1:1101:3560:1140 1:N:0:14
TCTCAGAACTTCGTCGAGTACGCTCAACTTAAAAGATCGGAAGAG
+
FFFFFFFFFFFFFFFFFFFFFFFFFFFFFFFFFFFFFFFFFFFFF
@FS10000125:26:BPA73017-1023:1:1101:3620:1140 1:N:0:14
TTGACTGGACTTCGTCGAGTACGCTCAATCGATTAGATCGGAAGA
+
FFFFFFFFFFFFFFFFFFFFFFFFFFFFFFFFFFFFFFFFFFFFF
@FS10000125:26:BPA73017-1023:1:1101:3790:1140 1:N:0:14
TTGCTTCGTCGAGTACGCTCAAGTTACTAGATCGGAAGAGCACAC
+
FFFFFFFFFFFFFFFFFFFFFFFFFFFFFFFFFFFFFFFFFFFFF
@FS10000125:26:BPA73017-1023:1:1101:3800:1140 1:N:0:14
TTGTAAACTTCGTCGAGTACGCTCAAATAAAAAGATCGGAAGAGC
+
F:FFFFFFFFFFFFFFFFFFFFFFFFFFFFFFFFFFFFFFFFFFF
@FS10000125:26:BPA73017-1023:1:1101:4710:1140 1:N:0:14
TCTTCGAACTTCGTCGAGTACGCTCAAGACTGAAGATCGGAAGAG
+
FFFFFFFFFFFFFFFFFFFFFFFFFFFFFFFFFFFFFFFFFFFFF
@FS10000125:26:BPA73017-1023:1:1101:4750:1140 1:N:0:14
TGGGGTCGACTTCGTCGAGTACGCTCAAGTAAGTAGATCGGAAGA
+
FFFFFFFFFFFFFFFFFFFFFFFFFFFFFFFFFFFFFFFFFFFFF
@FS10000125:26:BPA73017-1023:1:1101:5100:1140 1:N:0:14
TTGCCCAAACTTGTCGAGTACGCTCAAACCAAGAGATCGGAAGAG
+
,,:F:F,F:FF:FFFFFF:FFFFFFF:FFF,FFF:F:FFF:,:FF
@FS10000125:26:BPA73017-1023:1:1101:5180:1140 1:N:0:14
CCGGTGGCAACTTCGTCGAGTACGCTCAAAAACCAAGATCGGAAG
+
FFFFFFFFFFFFFFFFFFFFFFFFFFFFFFFFFFFFFFFFFFFFF
@FS10000125:26:BPA73017-1023:1:1101:5290:1140 1:N:0:14
TCGGTCGAACTTCGTCGAGTACGCTCAACAAATTAGATCGGAAGA
+
FFFFFFFFFFFFFFFFFFFFFFFFFFFFFFFFFFFFFFFFFFFFF
@FS10000125:26:BPA73017-1023:1:1101:5660:1140 1:N:0:14
TCGTGCTAACTTCGTCGAGTACGCTCAATCGAAAAGATCGGAAGA
+
FFFFFFFFFFFFFFFFFFFFFFFFFFFFFFFFFFFFFFFFFFFFF
@FS10000125:26:BPA73017-1023:1:1101:6090:1140 1:N:0:14
TTGAACAAACTTCGTCGAGTACGCTCAAGGCTCAAGATCGGAAGA
+
FFFFFFFFFFFFFFFFFFFFFFFFFFFFFFFFFFFFFFFFFFFFF
@FS10000125:26:BPA73017-1023:1:1101:6550:1140 1:N:0:14
TCGGCCGCAACTTCGTCGAGTACGCTCAACGGAGAAGATCGGAAG
+
FF:FFFFFFFFFFFFFFFFFFFFFFFFFFFFFFFFFFFFFFFFFF
@FS10000125:26:BPA73017-1023:1:1101:6590:1140 1:N:0:14
TTGCAGTAATTTCGTCGAGTACGCTCAAACTTGAAGATCGGAAGA
+
:FFFFFFFFFFFFFFFFFFFFFFFFFFFFFFFFFFFFFFFFFFFF
@FS10000125:26:BPA73017-1023:1:1101:6800:1140 1:N:0:14
TTGGTACAACTTCGTCGAGTACGCTCAACAATCAAGATCGGAAGA
+
FFFFFFFFFFFFFFFFFFFFFFFFFFFFFFFFFFFFFFFFFFFFF
@FS10000125:26:BPA73017-1023:1:1101:7050:1140 1:N:0:14
TCTCTAAACTTCGTCGAGTACGCTCAAACTCAGAGATCGGAAGAG
+
FFFFFFFFFFFFFFFFFFFFFFFFFFFFFFFFFFFFFFFFFFFFF
@FS10000125:26:BPA73017-1023:1:1101:7080:1140 1:N:0:14
TTGACTGGACTTCGTCGAGTACGCTCAACCGTTTAGATCGGAAGA
+
:FFFFFFFFFFFFFFFFFFFFFFFFFFFFFFFFFFFFFFFFFFFF
@FS10000125:26:BPA73017-1023:1:1101:7500:1140 1:N:0:14
TCGGCTTAACTTCGTCGAGTACGCTCAAGGCGAAAGATCGGAAGA
+
FFF:F:FFFFFFFFFFFFFFFFFFFFFFFFFFFFFFFFFFFFFFF
@FS10000125:26:BPA73017-1023:1:1101:7740:1140 1:N:0:14
TCTGGGAACTTCGTCGAGTACGCTCAAAAGTTCAGATCGGAAGAG
+
FFFFFFFFFFFFFFFFFFFFFFFFFFFFFFFFFFFFFFFFFFFFF
@FS10000125:26:BPA73017-1023:1:1101:7980:1140 1:N:0:14
TTTTAAACTTCGTCGAGTACGCTCAATCTGACAGATCGGAAGAGC
+
FFFFFFFFFFFFFFFFFFFFFFFFFFFFFFFFFFFFFFFFFFFFF
@FS10000125:26:BPA73017-1023:1:1101:8510:1140 1:N:0:14
TCCGCGAACTTCGTCGAGTACGCTCAAGTACCTAGATCGGAAGAG
+
FFFFFFFFFFFFFFFFFFFFFFFFFFFFFFFFFFFFFFFFFFFFF
@FS10000125:26:BPA73017-1023:1:1101:8570:1140 1:N:0:14
ACTTCGTCGAGTACGCTCAAAGGTATAGATCGGAAGAGCACACGT
+
FFFFFFFFFFFFFFFFFFFFFFFFFFFFFFFFFFFFFFFFFFFFF
@FS10000125:26:BPA73017-1023:1:1101:8800:1140 1:N:0:14
TAGAAATTTCGTCGAGTACGCTCAACCAGCGAGATCGGAAGAGCA
+
FFFFFFFFFFFFFFFFFFFFFFFFFFFFFFFFFFFFFFFFFFFFF
@FS10000125:26:BPA73017-1023:1:1101:9220:1140 1:N:0:14
TTGGGTGAAACTTCGTCGAGTACGCTCAATTGCCTAGATCGGAAG
+
FFFFFFFFFFFFFFFFFFFFFFFFFFFFFFFFFFFFFFFFFFFFF
@FS10000125:26:BPA73017-1023:1:1101:10450:1140 1:N:0:14
TGGGAGGAACTTCGTCGAGTACGCTCAACGTTCCAGATCAGAAGA
+
FFFFFFFFFFFFFFFFFFFFFFFFFFFFFFFFFFFFFFF,FFFFF
@FS10000125:26:BPA73017-1023:1:1101:10490:1140 1:N:0:14
TCGCAAGAACTTCGTCGAGTACGCTCAATGTCGGAGATCGGAAGA
+
FFFFFFFFFFFFFFFFFFFFFFFFFFFFFFFFFFFFFFFFFFFFF
@FS10000125:26:BPA73017-1023:1:1101:10540:1140 1:N:0:14
TTGAAAGAACTTCGTCGAGTACGCTCAACTGGTAAGATCGGAAGA
+
FFFFFFFFFFFFFFFFFFFFFFFFFFFFFFFFFFFFFFFFFFFFF
@FS10000125:26:BPA73017-1023:1:1101:10720:1140 1:N:0:14
TTGAACTTCGTCGAGTACGCTCAACGGATGAGATCGGAAGAGCAC
+
FFFFFFFFFFFFFFFFFFFFFFFFFFFFFFFFFFFFFFFFFFFFF
@FS10000125:26:BPA73017-1023:1:1101:11000:1140 1:N:0:14
TCTTCGTCGAGTACGCTCAATTTGAGAGATCGGAAGAGCACACGT
+
FFFFFFFFFFFFFFFFFFFFFFFFFFFFFFFFFFFFFFFFFFFFF
@FS10000125:26:BPA73017-1023:1:1101:11030:1140 1:N:0:14
TCTGTGACAACTTCGTCGAGTACGCTCAAGTGAGAAGATCGGAAG
+
FFFFFFFFFFFFFFFFFFFFFFFFFFFFFFFFFFFFFFFFFFFFF
@FS10000125:26:BPA73017-1023:1:1101:11520:1140 1:N:0:14
TTGACTGGACTTCGTCGAGTACGCTCAAAATCACAGATCGGAAGA
+
FFFFFFFFFFFFFFFFFFFFFFFFFFFFFFFFFFFFFFFFFFFFF
@FS10000125:26:BPA73017-1023:1:1101:11560:1140 1:N:0:14
ATGACTGGACTTCGTCGAGTACGCTCAATGGAATAGATCGGAAGA
+
F:FFFFFFFFFFFFFFFFFFFFFFFFFFFFFFFFFFFFFFFFFFF
@FS10000125:26:BPA73017-1023:1:1101:11900:1140 1:N:0:14
CCGGTTCGAACTTCGTCGAGTACGCTCAACTTAGAAGATCGGAAG
+
FFFFFFFFFFFFFFFFFFFFFFFFFFFFFFFFFFFFFFFFFFFFF
@FS10000125:26:BPA73017-1023:1:1101:12050:1140 1:N:0:14
TTGACTGGAGTTCTTCGTCGAGTGCTCAATTAATCAGATCGGAAG
+
F::FFFFFFF:FFFFFFFFFFFFFFFFFFFFFFFFFFFFFFFFFF
@FS10000125:26:BPA73017-1023:1:1101:12110:1140 1:N:0:14
TTGGATTAACTTCGTCGAGTACGCTCAATGAGGAAGATCGGAAGA
+
FFFFFFFFFFFFFFFFFFFFFFFFFFFFFFFFFFFFFFFFFFFFF
@FS10000125:26:BPA73017-1023:1:1101:12160:1140 1:N:0:14
ATGCAACTTCGTCGAGTACGCTCAATAGTCCAGATCGGAAGAGCA
+
F,,FFFFFFFFFFFFFFFFFFFFFFFFFFFFFFFFFFFFFFFFFF
@FS10000125:26:BPA73017-1023:1:1101:12170:1140 1:N:0:14
TTGACTGGACTTCGTCGAGTACGCTCAAGGATGTAGATCGGAAGA
+
FFFFFFFFFFFFFFFFFFFFFFFFFFFFFFFFFFFFFFFFFFFFF
@FS10000125:26:BPA73017-1023:1:1101:12200:1140 1:N:0:14
TTGCGGCAACTTCGTCGAGTACGCTCAAGGGTCGAGATCGGAAGA
+
FFFFFFFFFFFFFFFFFFFFFFFFFFFFFFFFFFFFFFFFFFFFF
@FS10000125:26:BPA73017-1023:1:1101:12320:1140 1:N:0:14
CCGGGTGCAACTTCGTCGAGTACGCTCAATGCTCAAGATCGGAAG
+
FFFFFFFFFFFFFFFFFFFFFFFFFFFFFFFFFFFFFFFFFFFFF
@FS10000125:26:BPA73017-1023:1:1101:12420:1140 1:N:0:14
TTGACTGAACTTCGTCGAGTACGCTCAAAACACGGAGATCGGAAG
+
FFFFFFFFFFFFFFFFFFFFFFFFFFFFFFFFFFFFFFFFFFFFF
@FS10000125:26:BPA73017-1023:1:1101:12430:1140 1:N:0:14
TTGACTGGACCTTCGTCGAGTACGCTCAATACGATAGATCGGAAG
+
FFFFFFFFFFFFFFFFFFFFFFFFFFFFFFFFFFFFFFFFFFFFF
@FS10000125:26:BPA73017-1023:1:1101:12580:1140 1:N:0:14
CCGGTGGCAACTTCGTCGAGTACGCTCAACGTATTAGATCGGAAG
+
FFFFFFFFFFFFFFFFFFFFFFFFFFFFFFFFFFFFFFFFFFFFF
@FS10000125:26:BPA73017-1023:1:1101:12720:1140 1:N:0:14
TTGCGGAAACTTCGTCGAGTACGCTCAATAGGAAAGATCGGAAGA
+
FFFFFFFFFFFFFFFFFFFFFFFFFFFFFFFFFFFFFFFFFFFFF
@FS10000125:26:BPA73017-1023:1:1101:13180:1140 1:N:0:14
TTGAAACAACTTCGTCGAGTACGCTCAAACACGCAGATCGGAAGA
+
FFFFFFFFFFFFFFFFFFFFFFFFFFFFFFFFFFFFFFFFFFFFF
@FS10000125:26:BPA73017-1023:1:1101:13230:1140 1:N:0:14
TGGTAACTTCGTCGAGTACGCTCAATAAAGTAGATCGGAAGAGCA
+
:FFFFFFFFFFFFFFFFFFFFFFFFFFFFFFFFFFFFFFFFFFFF
@FS10000125:26:BPA73017-1023:1:1101:13350:1140 1:N:0:14
TTGCAGCAACTTCGTCGAGTACGCTCAAAAGACTAGATCGGAAGA
+
FFFFFFFFFFFFFFF,FFFFFFFFFFFFFFFFFFFFFFFFFFFFF
@FS10000125:26:BPA73017-1023:1:1101:13490:1140 1:N:0:14
TTGGGTAAACTTCGTCGAGTACGCTCAATTTGTGAGATCGGAAGA
+
FFFFFFFFFFFFFFFFFFFFFFFFFFFFFFFFFFFFFFFFFFFFF
@FS10000125:26:BPA73017-1023:1:1101:13620:1140 1:N:0:14
TTGAAGGAACTTCGTCGAGTACGCTCAAATCAACAGATCGGAAGA
+
FFFFFFFFFFFFFFFFFFFFFFFFFFFFFFFFFFFFFFFFFFFFF
@FS10000125:26:BPA73017-1023:1:1101:13720:1140 1:N:0:14
GGGCTGGACTTCGTCGTCGAGTACGCTCAACCGAGGAGATCGGAA
+
:FFFFFFFFFFFFFFFFFFFFFFFFFFFFFFFFFFFFFFFFFFFF
@FS10000125:26:BPA73017-1023:1:1101:14360:1140 1:N:0:14
TTGTCAGACCTTCGTCGAGTACGCTCAACCAGGTAGATCGGAAGA
+
FFFFFFFFFFFFFFFFFFFFFFFFFFFFFFFFFFFFFFFFFFFFF
@FS10000125:26:BPA73017-1023:1:1101:14590:1140 1:N:0:14
TAGATCGGAAGAGCACACGTCTGAACTCCAGTCACAGCCTATCAT
+
FFFFFFFFFFFFFFFFFFFFFFFFFFFFFFFFFFFFFFFFFFFFF
@FS10000125:26:BPA73017-1023:1:1101:15240:1140 1:N:0:14
GAGGCAGAAACTTCGTCGAGTACGCTCAATGTGGTAGATCGGAAG
+
FFFFFFFFFFFFFFFFFFFFFFFFFFFFFFFFFFFFFFFFFFFFF
@FS10000125:26:BPA73017-1023:1:1101:15690:1140 1:N:0:14
TGGATCCAACTTCGTCGAGTACGCTCAAATTAAGAGATCGGAAGA
+
FFFFFFFFFFFFFFFFFFFFFFFFFFFFFFFFFFFFFFFFFFFFF
@FS10000125:26:BPA73017-1023:1:1101:16160:1140 1:N:0:14
ACTTCGTCGAGTACGCTCAACGTCAAAGATCGGAAGAGCACACGT
+
FFFFFFFFFFFFFFFFFFFFFFFFFFFFFFFFFFFFFFFFFFFFF
@FS10000125:26:BPA73017-1023:1:1101:1070:1150 1:N:0:14
TTGACTGGACTTCGTCGAGTACGCTCAATACCTTAGATCGGAAGA
+
FFFFFFFFFFFFFFFFFFFFFFFFFFFFFFFFFFFFFFFFFFFFF
@FS10000125:26:BPA73017-1023:1:1101:1390:1150 1:N:0:14
GGGTTAATCTTCGTCGAGTACGCTCAATACAGAAGATCGGAAGAG
+
FFFFFFFFFFFFFFFFFFFFFFFFFFFFFFFFFFFFFFFFFFFFF
@FS10000125:26:BPA73017-1023:1:1101:2220:1150 1:N:0:14
TTGACACAACTTCGTCGAGTACGCTCAAGATGTCAGATCGGAAGA
+
FFFFFFFFFFFFFFFFFFFFFFFFFFFFFFFFFFFFFFFFFFFFF
@FS10000125:26:BPA73017-1023:1:1101:2380:1150 1:N:0:14
TTGACTGGACTTCGTCGAGTACGCTCAAGAGTTGAGATCGGAAGA
+
FFFFFFFFFFFFFFFFFFFFFFFFFFFFFFFFFFFFFFFFFFFFF
@FS10000125:26:BPA73017-1023:1:1101:3000:1150 1:N:0:14
TGGATATAACTTCGTCGAGTACGCTCAATAAGTAAGATCGGAAGA
+
FFFFFFFFFFFFFFFFFFFFFFFFFFFFFFFFFFFFFFFFFFFFF
@FS10000125:26:BPA73017-1023:1:1101:3540:1150 1:N:0:14
TTGTTCGAACTTCGTCGAGTACGCTCAAAATACCAGATCGGAAGA
+
:FFFFFFFFFFFFFFFFFFFFFFFFFFFFFFFFFFFFFFFFFFFF
@FS10000125:26:BPA73017-1023:1:1101:3600:1150 1:N:0:14
GAGGTAACTTCGTCGAGTACGCTCAACGCAATAGATCGGAAGAGC
+
:FFFFFFFFFFFFFFFFFFFFFFFFFFFFFFFFFFFFFFFFFFFF
@FS10000125:26:BPA73017-1023:1:1101:4300:1150 1:N:0:14
TTGACTGGACTTCGTCGAGTACGCTCAATTCGAAAGATCGGAAGA
+
FFFFFFFFFFFFFFFFFFFFFFFFFFFFFFFFFFFFFFFFFFFFF
@FS10000125:26:BPA73017-1023:1:1101:4340:1150 1:N:0:14
TTGGTTTAACTTCGTCGAGTACGCTCAAATTAGGAGATCGGAAGA
+
F:FFFFFFFF:FFFFFFFFFFFFF:F:FFFFFFFF:F:FFFFFFF
@FS10000125:26:BPA73017-1023:1:1101:4360:1150 1:N:0:14
CTGCCAGCTTCGTCGAGTACGCTCAACAGGGCAGATCGGAAGAGC
+
FFFFFFFFFFFFFFFFFFFFFFFFFFFFFFFFFFFFFFFFFFFFF
@FS10000125:26:BPA73017-1023:1:1101:4590:1150 1:N:0:14
CTGGAAACTTCGTCGAGTACGCTCAACAGAAAAGATCGGAAGAGC
+
FFFFFFFFFFFFFFFFFFFFFFFFFFFFFFFF:FFFFFFFFFFFF
@FS10000125:26:BPA73017-1023:1:1101:4700:1150 1:N:0:14
TCGGTATAACTTCGTCGAGTACGCTCAAGCGATGAGATCGGAAGA
+
FFFFFFFFFFFFFFFFFFFFFFFFFFFFFFFFFFFFFFFFFFFFF
@FS10000125:26:BPA73017-1023:1:1101:5050:1150 1:N:0:14
GTGATTCAACTTCGTCGAGTATGCTCAACCTAGTAGATCGGAAGA
+
:FFFFFFFFFFFFFFFFFFFFFFFFFFFFFFFFFFFFFFFFFFFF
@FS10000125:26:BPA73017-1023:1:1101:5450:1150 1:N:0:14
TCTAGCAACTTCGTCGAGTACGCTCAAAATTGTAGATCGGAAGAG
+
:FFFFFF:FFFFFFFFFFFFFFFFFFFFFFFFFFFFFFFFFFFFF
@FS10000125:26:BPA73017-1023:1:1101:5580:1150 1:N:0:14
CCGGTGTCAACTTCGTCGAGTACGCTCAATAAAATAGATCGGAAG
+
FFFFFFFFFFFFFFFFFFFFFFFFFFFFFFFFFFFFFFFFFFFFF
@FS10000125:26:BPA73017-1023:1:1101:5740:1150 1:N:0:14
ACGCTCAATTTTCGAGATCGGAAGAGCACACGTCTGAACTCCAGT
+
FFFFFFFFFFFFFFFFFFFFFFFFFFFFFFFFFFFFFFFFFFFFF
@FS10000125:26:BPA73017-1023:1:1101:5870:1150 1:N:0:14
GGGGGACTAACTTCGTCGAGTACGCTCAATCTTAGAGATCGGAAG
+
FFFFFFFFFFFFFFFFFFFFFFFFFFFFFFFFFFFFFFFFFFFFF
@FS10000125:26:BPA73017-1023:1:1101:6350:1150 1:N:0:14
TTGGGACAACTTCGTCGAGTACGCTCAAGAAAAAAGATCGGAAGA
+
FFFFFFFFFFFFFFFFFFFFFFFFFFFFFFFFFFFFFFFFFFFFF
@FS10000125:26:BPA73017-1023:1:1101:6470:1150 1:N:0:14
CCGGCAAGAATTTCGTCGAGTACGCTCAACTAGATAGATCGGAAG
+
FFFFFFFFFFFFFFFFFFFFFFFFFFFFFFFFFFFFFFFFFFFFF
@FS10000125:26:BPA73017-1023:1:1101:7230:1150 1:N:0:14
TCGATCAAACTTCGTCGAGTACGCTCAACACTCAAGATCGGAAGA
+
FFFFFFFFFFFFFFFFFFFFFFFFFFFFFFFFFFFFFFFFFFFFF
@FS10000125:26:BPA73017-1023:1:1101:7400:1150 1:N:0:14
TTGAACGAACTTCGTCGAGTACGCTCAAACTCCTAGATCGGAAGA
+
FFFFFFFFFFFFFFFFFFFFFFFFFFFFFFFFFFFFFFFFFFFFF
@FS10000125:26:BPA73017-1023:1:1101:7840:1150 1:N:0:14
TTGACTGGACTTCGTCGAGTACGCTCAAGTCCTAAGATCGGAAGA
+
,:FF,F:FFF:FFF:FFF:::FF:FF,,::F,FFF:F::FFFF:F
@FS10000125:26:BPA73017-1023:1:1101:8320:1150 1:N:0:14
TTGAACTTCGTCGAGTACGCTCAATAAAACAGATCGGAAGAGCAC
+
FFFFFFFFFFFFFFFFFFFFFFF:F:FFFFFFFFFFFF:FFFFF:
@FS10000125:26:BPA73017-1023:1:1101:9200:1150 1:N:0:14
GCGGGTCAACTTCGTCGAGTACGCTCAATCTGACAGATCGGAAGA
+
:FFFFFFFFFFFFFFFFFFFFFFFFFFFFFFFFFFFFFFFFFFFF
@FS10000125:26:BPA73017-1023:1:1101:9230:1150 1:N:0:14
CCGGAAGTAACTTCGTCGAGTACGCTCAAACAAACAGATCGGAAG
+
FFFFFFFFFFFFFFFFFFFFFFFFFFFFFFFFFFFFFFFFFFFFF
@FS10000125:26:BPA73017-1023:1:1101:9330:1150 1:N:0:14
TTGCTGAAACTTCGTCGAGTACGCTCAAACTTGAAGATCGGAAGA
+
FFFFFFFFFFFFFFFFFFFFFFFFFFFFFFFFFFFFFFFFFFFFF
@FS10000125:26:BPA73017-1023:1:1101:9580:1150 1:N:0:14
TTGGGACGAACTTCGTCGAGTACGCTCAATAAGCCAGATCGGAAG
+
FFFFFFFFFFFFFFFFFFFFFFFFFFFFFFFFFFFFFFFFFFFFF
@FS10000125:26:BPA73017-1023:1:1101:9610:1150 1:N:0:14
TCGGACCAACTTCGTCGAGTACGCTCAAGACTTCAGATCGGAAGA
+
FFFFFFFFFFFFFFFFFFFFFFFFFFFFFFFFFFFFFFFFFFFFF
@FS10000125:26:BPA73017-1023:1:1101:9690:1150 1:N:0:14
TGGGCCTAACTTCGTCGAGTACGCTCAATTGAATAGATCGGAAGA
+
FFFFFFFFFFFFFFFFFFFFFFFFFFFFFFFFFFFFFFFFFFFFF
@FS10000125:26:BPA73017-1023:1:1101:9830:1150 1:N:0:14
TTGGGTACTTCGTCGAGTACGCTCAAGTCTCGAGATCGGAAGAGC
+
FFFFFFFFFFFFFFFFFFFFFFFFFFFFFFFFFFFFFFFFFFFFF
@FS10000125:26:BPA73017-1023:1:1101:10070:1150 1:N:0:14
TTGAATCAACTTCGTCGAGTACGCTCAATCACGCAGATCGGAAGA
+
FFFFFFFFFFFFFFFFFFFFFFFFFFFFFFFFFFFFFFFFFFFFF
@FS10000125:26:BPA73017-1023:1:1101:10260:1150 1:N:0:14
TCGCAGGAACTTCGTCGAGTACGCTCAACGAGTTAGATCGGAAGA
+
FFFFFFFFFFFFFFFFFFFFFFFFFFFFFFFFFFFFFFFFFFFFF
@FS10000125:26:BPA73017-1023:1:1101:10440:1150 1:N:0:14
TCGCCTAACTTCGTCGAGTACGCTCAACTTGGGAGATCGGAAGAG
+
,FFFFFFFFFFFFFFFFFFFFFFFFFFFFFFFFFFFFFFFFFFFF
@FS10000125:26:BPA73017-1023:1:1101:11180:1150 1:N:0:14
CCGGGCAAAACTTCGTCGAGTACGCTCAAAGTAAAAGATCGGAAG
+
FFFFFFFFFFFFFFFFFFFFFFFFFFFFFFFFFFFFFFFFFFFFF
@FS10000125:26:BPA73017-1023:1:1101:12260:1150 1:N:0:14
TCGGGACCTTCGTCGAGTACGCTCAACCATACCAGATCGGAAGAG
+
FFFFFFFFFFFFFFFFFFFFFFFFFFFFFFFFFFFFFFFFFFFFF
@FS10000125:26:BPA73017-1023:1:1101:12590:1150 1:N:0:14
GCCCTTCAACTTCGTCGAGTACGCTCAAAGTTAAAGATCGGAAGA
+
FFFFFFFFFFFFFFFFFFFFFFFFFFFFFFFFFFFFFFFFFFFFF
@FS10000125:26:BPA73017-1023:1:1101:12760:1150 1:N:0:14
TGGCAGTACTTCGTCGAGTACGCTCAAGTCTACTGATCGGAAGAG
+
F,FFF:,FF:FF::F,F:FF:,F::,F:F::FF,,F:::FFF:FF
@FS10000125:26:BPA73017-1023:1:1101:12780:1150 1:N:0:14
CCGATGAAACTTCGTCGAGTACGCTCAACAACACAGATCGGAAGA
+
FFFFFFFFFFFFFFFFFFFFFFFFFFFFFFFFFFFFFFFFFFFFF
@FS10000125:26:BPA73017-1023:1:1101:13610:1150 1:N:0:14
TCGGGGGCTAAACTTCGTCGAGTACGCTCAAAATGAAAGATCGGA
+
FFFFFFFFFFFFFFFFFFFFFFFFFFFFFFFFFFFFFFFFFFFFF
@FS10000125:26:BPA73017-1023:1:1101:13630:1150 1:N:0:14
GCGGACAGACCTTCGTCGAGTACGCTCAAATTACAAGATCGGAAG
+
FFFFFFFFFFFFFFFFFFFFFFFFFFFFFFFFFFFFFFFFFFFFF
@FS10000125:26:BPA73017-1023:1:1101:14020:1150 1:N:0:14
TTGAGGGAACTTCGTCGAGTACGCTCAAGTAATTAGATCGGAAGA
+
:FFFFFFFFFFFFFFFFFFFFFFFFFFFFFFFFFFFFFFFFFFFF
@FS10000125:26:BPA73017-1023:1:1101:14250:1150 1:N:0:14
TTTGGTCTAACTTCGTCGAGTACGCTCAAACAACAAGATCGGAAG
+
FFFFFFFFFFFFFFFFFFFFFFFFFFFFFFFFFFFFFFFFFFFFF
@FS10000125:26:BPA73017-1023:1:1101:14560:1150 1:N:0:14
CCGCCGGTAGAACTTCGTCGAGTACGCTCAAGAGACAAGATCGGA
+
FFFFFFFFFFFFFFFFFFFFFFFFFFFFFFFFFFFFFFFFFFFFF
@FS10000125:26:BPA73017-1023:1:1101:15300:1150 1:N:0:14
TTGGTGAAACTTCGCGAGTACGCTCAAACGTGGAGATCGGAAGAG
+
FFFFFFFFFFFFFFFFFFFFFFFFFFFFFFFFFFFFFFFFFFFFF
@FS10000125:26:BPA73017-1023:1:1101:15590:1150 1:N:0:14
GCGGTGGTAACTTCGTCGAGTACGCTCAATTGTATAGATCGGAAG
+
:FFFFFFFFFFFFFFFFFFFFFFFFFFFFFFFFFFFFFFFFFFFF
@FS10000125:26:BPA73017-1023:1:1101:15600:1150 1:N:0:14
CCTGAACTTCGTCGAGTACGCTCAAAAACTTAGATCGGAAGAGCA
+
FFFFF:FFFFFFFFFFFFFFFFFF:FF:FFFFFFFFFFFFFFFFF
@FS10000125:26:BPA73017-1023:1:1101:15670:1150 1:N:0:14
TTGTGTCAACTTCGTCGAGTACTCAAAGTGGGAGATCGGAAGAGC
+
,F,F,FFF:FFF:FFFF,:FFFFFF:,FFF::FFFFF::FF::::
@FS10000125:26:BPA73017-1023:1:1101:15680:1150 1:N:0:14
TTGAGTGAACTTCGTCGAGTACGCTCAAGTTTAGAGATCGGAAGA
+
FFFFFFFFFFFFFFFFFFFFFFFFFFFFFFFFFFFFFFFFFFFFF
@FS10000125:26:BPA73017-1023:1:1101:16020:1150 1:N:0:14
TTGTAACAACTTCGTCGAGTACGCTCAAACCTTAAGATCGGAAGA
+
FFFFFFFFFFFFFFFFFFFFFFFFFFFFFFFFFFFFFFFFFFFFF
@FS10000125:26:BPA73017-1023:1:1101:1390:1160 1:N:0:14
TTGGGATCAACTTCGTCGAGTACGCTCAACTAAACAGATCGGAAG
+
FFFFFFFFFFFFFFFFFFFFFFFFFFFFFFFFFFFFFFFFFFFFF
@FS10000125:26:BPA73017-1023:1:1101:1700:1160 1:N:0:14
CCGATAGAACTTCGTCGAGTACGCTCAAGAAGATAGATCGGAAGA
+
FFFFFFFFFFFFFFFFFFFFFFFFFFFFFFFFFFFFFFFFFFFFF
@FS10000125:26:BPA73017-1023:1:1101:2100:1160 1:N:0:14
CCGGGACTAACTTCGTCGAGTACGCTCAAATTAAAAGATCGGAAG
+
FFFFFFFFFFFFFFFFFFFFFFFFFFFFFFFFFFFFFFFFFFFFF
@FS10000125:26:BPA73017-1023:1:1101:2320:1160 1:N:0:14
CTGATGAACTTCGTCGAGTACGCTCAATGAGTAAAGATCGGAAGA
+
FF:FFFFFFFFFFFFFFFFFFFFFFFFFFF:FFFFFFFFFFFFFF
@FS10000125:26:BPA73017-1023:1:1101:2660:1160 1:N:0:14
TGGCGACAACTTCGTCGAGTACGCTCAAGATGTCAGATCGGAAGA
+
FFFFFFFFFFFFFFFFFFFFFFFFFFFFFFFFFFFFFFFFFFFFF
@FS10000125:26:BPA73017-1023:1:1101:2720:1160 1:N:0:14
TTGACTGGACTTCGTCGAGTACGCTCAACACATTAGATCGGAAGA
+
FFFFFFFFFFFFFFFFFFFFFFFFFFFFFFFFFFFFFFFFFFFFF
@FS10000125:26:BPA73017-1023:1:1101:2750:1160 1:N:0:14
TTGGTGCAATTTCGTCGAGTACGCTCAAATTGTAAGATCGGAAGA
+
FFFFFFFFFFFFFFFFFFFFFFFFFFFFFFFFFFFFFFFFFFFFF
@FS10000125:26:BPA73017-1023:1:1101:3270:1160 1:N:0:14
GAGGAAACTTCGTCGAGTACGCTCAAGAAATTAGATCGGAAGAGC
+
,FFFFFFFFFFFFFFFFFFFFFFFFFFFFFFFFFFFFFFFFFFFF
@FS10000125:26:BPA73017-1023:1:1101:3680:1160 1:N:0:14
CTGGGCCCAACTTCGTCGAGTACGCTCAAGATAGTAGATCGGAAG
+
FFFFFFFFFFFFFFFFFFFFFFFFFFFFFFFFFFFFFFFFFFFFF
@FS10000125:26:BPA73017-1023:1:1101:5150:1160 1:N:0:14
ATCTTCAGATTTGAGTCAACTTCGTCGAGTACGCTCAAATCTGAA
+
FFFFF:FFFFFFFFFFFFFFFFFFFFFFFFFFFFFFFFFFFFFFF
@FS10000125:26:BPA73017-1023:1:1101:5960:1160 1:N:0:14
TCTCAGAACTTCGTCGAGTACGCTCAAAAAGGAAGATCGGAAGAG
+
FFFFFFFFFFFFFFFFFFFFFFFFFFFFFFFFFFFFFFFFFFFFF
@FS10000125:26:BPA73017-1023:1:1101:6230:1160 1:N:0:14
GGGCGTCAACTTCGTCGAGTACGCTCAAGACCGGAGATCGGAAGA
+
FFFFFFFFFFFFFFFFFFFFFFFFFFFFFFFFFFFFFFFFFFFFF
@FS10000125:26:BPA73017-1023:1:1101:7420:1160 1:N:0:14
CCGAGTTAACTTCGTCGAGTACGCTCAATATTATAGATCGGAAGA
+
FFFFFFFFFFFFFFFFFFFFFFFFFFFFFFFFFFFFFFFFFFFFF
@FS10000125:26:BPA73017-1023:1:1101:7610:1160 1:N:0:14
TCGATGAACTTCGTCGAGTACGCTCAAGATTAAAGATCGGAAGAG
+
FFFFFFFFFFFFFFFFFFFFFFFFFFFFFFFFFFFFFFFFFFFFF
@FS10000125:26:BPA73017-1023:1:1101:7790:1160 1:N:0:14
GGGAAAACTTCGTCGAGTACGCTCAATGATAAAGATCGGAAGAGC
+
FFFFFFFFFFFFFFFFFFFFFFFFFFFFFFFFFFFFFFFFFFFFF
@FS10000125:26:BPA73017-1023:1:1101:7840:1160 1:N:0:14
TTGAGTCAACCTCGTCGAGTACGCTCAACTTTAAAGATCGGAAGA
+
,F,FFFFFF:F::::FFF:F:FFFF:FFFF,FFFFF:FFFFFFFF
@FS10000125:26:BPA73017-1023:1:1101:8630:1160 1:N:0:14
TTGGCGCAAATTCGTCGAGTACGCTCAATACATCAGATCGGAAGA
+
FFFFFFFFFFFFFFFFFFFFFFFFFFFFFFFFFFFFFFFFFFFFF
@FS10000125:26:BPA73017-1023:1:1101:8760:1160 1:N:0:14
CCGGGTACAACTTCGTCGAGTACGCTCAAGTCATCAGATCGGAAG
+
FFFFFFFFFFFFFFFFFFFFFFFFFFFFFFFFFFFFFFFFFFFFF
@FS10000125:26:BPA73017-1023:1:1101:8840:1160 1:N:0:14
TTGAACCAACTTCGTCGAGTACGCTCAAGTCTGAAGATCGGAAGA
+
FFFFFFFFFFFFFFFFFFFFFFFFFFFFFFFFFFFFFFFFFFFFF
@FS10000125:26:BPA73017-1023:1:1101:9430:1160 1:N:0:14
TCGGATAAACTTCGTCGAGTACGCTCAATCGTTTAGATCGGAAGA
+
FFFFFFFFFFFFFFFFFFFFFFFFFFFFFFFFFFFFFFFFFFFFF
@FS10000125:26:BPA73017-1023:1:1101:9500:1160 1:N:0:14
TCTGCTAACTTCGTCGAGTACGCTCAACGATCAAGATCGGAAGAG
+
FFFFFFFFFFFFFFFFFFFFFFFFFFFFFFFFFFFFFFFFFFFFF
@FS10000125:26:BPA73017-1023:1:1101:9700:1160 1:N:0:14
TCTTTCAACTTCGTCGAGTACGCTCAAGTATAAAGATCGGAAGAG
+
FFFFFFFFFFFFFFFFFFFFFFFFFFFFFFFFFFFFFFFFFFFFF
@FS10000125:26:BPA73017-1023:1:1101:10980:1160 1:N:0:14
CAGGCTGTAACTTCATCGAGTACGCTCAAGTCTTTAGATCGGAAG
+
FFFFFFFFFFFFFFFFFFFFFFFFFFFFFFFFFFFFFFFFFFFFF
@FS10000125:26:BPA73017-1023:1:1101:11250:1160 1:N:0:14
TTGCGATAACTTCGTCGAGTACGCTCAATTAGAAAGATCGGAAGA
+
FFFFFFFFFFFFFFFFFFFFFFFFFFFFFFFFFFFFFFFFFFFFF
@FS10000125:26:BPA73017-1023:1:1101:11260:1160 1:N:0:14
TCAGGCAGCTTCGTCGAGTACGCTCAAAACGTAAGATCGGAAGAG
+
FFFFFFFFFFFFFFFFFFFFFFFFFFFFFFFFFFFFFFFFFFFFF
@FS10000125:26:BPA73017-1023:1:1101:11410:1160 1:N:0:14
TTGACCTAACTTCGTCGAGTACGCTCAAATGGTAAGATCGGAAGA
+
FFF,,F:FFFFFFFFFFFFFFFFFFFFFF:,,FFFFFFFFFFFFF
@FS10000125:26:BPA73017-1023:1:1101:11920:1160 1:N:0:14
TTGGAGGAACTTCGTCGAGTACGCTCAATAGATAAGATCGGAAGA
+
:FFFFFFFFFFFFFFFFFFFFFFFFFFFFFFFFFFFFFFFFFFFF
@FS10000125:26:BPA73017-1023:1:1101:11980:1160 1:N:0:14
GTGATACAACTTCGTCGAGTACGCTCAACCCGGTAGATCGGAAGA
+
FFFFFFFFFFFFFFFFFFFFFFFFFFFFFFFFFFFFFFFFFFFFF
@FS10000125:26:BPA73017-1023:1:1101:12070:1160 1:N:0:14
TTGGCACAACTTCGTCGAGTACGCTCAAGTAACAAGATCGGAAGA
+
F:,FFFF:FFFFFFFFF:FFFF,FFFFF:FFFFFF:FFFFF:FFF
@FS10000125:26:BPA73017-1023:1:1101:13090:1160 1:N:0:14
TTGACTGGACTTCGTCGAGTACGCTCAACCGATGAGATCGGAAGA
+
FFFFFFFFFFFFFFFFFFFFFFFFF:FFFFFFFFFFFFFFFFFFF
@FS10000125:26:BPA73017-1023:1:1101:13370:1160 1:N:0:14
TTGACTGGACTTCGTCGAGTACGCTCAATCAAATAGATCGGAAGA
+
FFFFFFFFFFFFFFFFFFFFFFFFFFFFFFFFFFFFFFFFFFFFF
@FS10000125:26:BPA73017-1023:1:1101:13740:1160 1:N:0:14
ATGACTGGACTTCGTCGAGTACGCTCAACAGAATAAGATCGGAAG
+
FFFFFFFFFFFFFFFFFFFFFFFFFFFFFFFFFFFFFFFFFFFFF
@FS10000125:26:BPA73017-1023:1:1101:13750:1160 1:N:0:14
ATGACTGGACTTCGTCGAGTACGCTCAACAGAATAAGATCGGAAG
+
F:FFFFFFFFFFFFFFFFFFFFFFFFFFFFFFFFFFFFFFFFFFF
@FS10000125:26:BPA73017-1023:1:1101:13790:1160 1:N:0:14
TTGGCGGAACTTCGTCGAGTACGCTCAAAAGGTCAGATCGGAAGA
+
FFFFFFFFFFFFFFFFFFFFFFFFFFFFFFFFFFFFFFFFFFFFF
@FS10000125:26:BPA73017-1023:1:1101:13960:1160 1:N:0:14
TTGCTTTTACTTCGTCGAGTACGCTCTAAAAGTCAGATCGGAAGA
+
FF,FF:FFF:FF,,FFFF:FFF:,FF,F,:F,F:FFFF,F,,,FF
@FS10000125:26:BPA73017-1023:1:1101:14860:1160 1:N:0:14
TGGCAGTAACTTCGTCGAATACGCTCAATTTGCAAGATCGGAAGA
+
FFFFFFFFFFFFFFFFFFFFFFFFFFFFFFFFFFFFFFFFFFFFF
@FS10000125:26:BPA73017-1023:1:1101:14870:1160 1:N:0:14
TTGTGTAATCTTCGTCGAGTACGCTCAAGAACTCAGATCGGAAGA
+
FFFFFFF,FFFFFFFFF:FFFFFFFF:FFFFFFFF:FFF:FFFF:
@FS10000125:26:BPA73017-1023:1:1101:14980:1160 1:N:0:14
TTGATGTAACTTCGTCGAGTACGCTCAAAAAAGCAGATCGGAAGA
+
FFFFFFFFFFFFFFFFFFFFFFFFFFFFFFFFFFFFFFFFFFFFF
@FS10000125:26:BPA73017-1023:1:1101:15510:1160 1:N:0:14
TTGCTGAAACTTCGTCGAGTACGCTCAATGAATCAGATCGGAAGA
+
FFFFFFFFFFFFFFFFFFFFFFFFFFFFFFFFFFFFFFFFFFFFF
@FS10000125:26:BPA73017-1023:1:1101:16110:1160 1:N:0:14
TTGGTGGAACTTCGTCGAGTACGCTCAAATTAATAGATCGGAAGA
+
FFFFFFFFFFFFFFFFFFFFFFFFFFFFFFFFFFFFFFFFFFFFF
@FS10000125:26:BPA73017-1023:1:1101:1440:1170 1:N:0:14
TCGGTCCAACTTCGTCGAGTACGCTCAATAGTACAGATCGGAAGA
+
:FFFFFFFFFFFFFFFFFFFFFFFFFFFFFFFFFFFFFFFFFFFF
@FS10000125:26:BPA73017-1023:1:1101:1630:1170 1:N:0:14
TTGAATAAACTTCGTCGAGTACGCTCAATATGTCAGATCGGAAGA
+
FFFFFFFFFFFFFFFFFFFFFFFFFFFFFFFFFFFFFFFFFFFFF
@FS10000125:26:BPA73017-1023:1:1101:1670:1170 1:N:0:14
TTGCTGTAACTTCGTCGAGTACGCTCAAATGGAGAGATCGGAAGA
+
FFFFFFFFFFFFFFFFFFFFFFFFFFFFFFFFFFFFFFFFFFFFF
@FS10000125:26:BPA73017-1023:1:1101:1730:1170 1:N:0:14
TTGAAGAAACTTCGTCGAGTACGCTCAATAACCGAGATCGGAAGA
+
FFFFFFFFFFFFFFFFFFFFFFFFFFFFFFFFFFFFFFFFFFFFF
@FS10000125:26:BPA73017-1023:1:1101:1760:1170 1:N:0:14
TTGGAGTAAACTTCGTCGAGTACGCTCAAAGACCGAGATCGGAAG
+
FFFFFFFFFFFFFFFFFFFFFFFFFFFFFFFFFFFFFFFFFFFFF
@FS10000125:26:BPA73017-1023:1:1101:2060:1170 1:N:0:14
CCGGGGGCTAAACTTCGTCGAGTACGCTCAAATATCGAGATCGGA
+
FFF:F:,FF,FFF:FFF:FFFF:FFFFFFFFFFFFFFFFF,:FFF
@FS10000125:26:BPA73017-1023:1:1101:3190:1170 1:N:0:14
TGGAACTAACTTCGTCGAGTACGCTCAAACTGTAAGATCGGAAGA
+
,:FFFF:FFFFFFF:FFF,FFFFFFFFFFFF:FFF:FFFFFFF,F
@FS10000125:26:BPA73017-1023:1:1101:4190:1170 1:N:0:14
ACGGCAACTTCGTCGAGTACGCTCAAGGGTCAAGATCGGAAGAGC
+
FFFFFFFFFFFFFFFFFFFFFFFFFFFFFFFFFFFFFFFFFFFFF
@FS10000125:26:BPA73017-1023:1:1101:4230:1170 1:N:0:14
TTGACGGAGCTTCGTCGAGTACGCTCAAACACTGAGATCGGAAGA
+
FFFFFFFFFFFFFFFFFFFFFFFFFFFFFFFFFFFFFFFFFFFFF
@FS10000125:26:BPA73017-1023:1:1101:4410:1170 1:N:0:14
TTGGACCTTCGTCGAGTACGCTCAAAATGGTAGATCGGAAGAGCA
+
FFFFFFFFFFFFFFFFFFFFFFFFFFFFFFFFFFFFFFFFFFFFF
@FS10000125:26:BPA73017-1023:1:1101:4560:1170 1:N:0:14
TTGCAAAAACTTCGTCGAGTACGCTCAAGAAGTGAGATCGGAAGA
+
FFFFFFFFFFFFFFFFFFFFFFFFFFFFFFFFFFFFFFFFFFFFF
@FS10000125:26:BPA73017-1023:1:1101:4610:1170 1:N:0:14
TTGGCCTATCTTCGTCGAGTACGCTCAAGTAATTAGATCGGAAGA
+
FFF,,F:F,:F,F:,F,F::,F,::,F,,FFF,:F,:,FF,FF,F
@FS10000125:26:BPA73017-1023:1:1101:4710:1170 1:N:0:14
TCTACCAACTTCGTCGAGTACGCTCAAATAAAGAGATCGGAAGAG
+
FFFFFFFFFFFFFFFFFFFFFFFFFFFFFFFFFFFFFFFFFFFFF
@FS10000125:26:BPA73017-1023:1:1101:4780:1170 1:N:0:14
TTGTGAAATCTTCGTCGAGTACGCTCAACTTTCCAGATCGGAAGA
+
FFFFFFFFFFFFFFFFFFFFFFFFFFFFFFFFFFFFFFFFFFFFF
@FS10000125:26:BPA73017-1023:1:1101:5040:1170 1:N:0:14
TTGCAGAAACTTCGTCGAGTACGCTCAAATAAAGAGATCGGAAGA
+
FFF:,F:FFFFFFFFFFFFFFFFFFFFF,,FFF,FFFFFFFFFFF
@FS10000125:26:BPA73017-1023:1:1101:5520:1170 1:N:0:14
TTGACTGGACTTCGTCGAGTACGCTCAAACAGTAAGATCGGAAGA
+
FFFFFFFFFFFFFFFFFFFFFFFFFFFFFFFFFFFFFFFFFFFFF
@FS10000125:26:BPA73017-1023:1:1101:5570:1170 1:N:0:14
TAGAACTTCGTCGAGTACGCTCAACCCAGTAGATCGGAAGAGCAC
+
FFFFFFFFFFFFFFFFFFFFFFFFFFFFFFFFFFFFFFFFFFFFF
@FS10000125:26:BPA73017-1023:1:1101:6080:1170 1:N:0:14
TTGCAGTAACTTCGTCGAGTACGCTCAAAGCAAAAGATCGGAAGA
+
FFFFFFFFFFFFFFFFFFFFFFFFFFFFFFFFFFFFFFFFFFFFF
@FS10000125:26:BPA73017-1023:1:1101:6740:1170 1:N:0:14
TTGACTGGACTTCGTCGAGTACGCTCAATCTGTAAGATCGGAAGA
+
FFFFFFFFFFFFFFFFFFFFFFFFFFFFFFFFFFFFFFFFFFFFF
@FS10000125:26:BPA73017-1023:1:1101:7260:1170 1:N:0:14
TCGCAAAACTTCGTCGAGTACGCTCAAGGGTAAAGATCGGAAGAG
+
,FFFFFFFFFFFFFF::FFFFFFFF,,FFFFFFFFFFF:FFFFFF
@FS10000125:26:BPA73017-1023:1:1101:7550:1170 1:N:0:14
TTGTTGAAACTTCGTCGAGTACGCTCAACATATAAGATCGGAAGA
+
F:FFFFFFFFFFFFFFF:FFFFFFFFFFFFFFFFFFFFFFFF:FF
@FS10000125:26:BPA73017-1023:1:1101:7690:1170 1:N:0:14
TGGGTCAAACTTCGTCGAGTACGCTCAACAATGAAGATCGGAAGA
+
FFFFFFFFFFFFFFFFFFFFFFFFFFFFFFFFFFFFFFFFFFFFF
@FS10000125:26:BPA73017-1023:1:1101:8160:1170 1:N:0:14
TTGCAGAAACTTCGTCGAGTACGCTCAAATTGCCAGATCGGAAGA
+
:FFFFFFFFFFFFFFFFFFFFFFFFFFFFFFFFFFFFFFFFFFFF
@FS10000125:26:BPA73017-1023:1:1101:8400:1170 1:N:0:14
TCGTGTAACTTCGTCGAGTACGCTCAAAAGGTTAGATCGGAAGAG
+
FFFFFFFFFFFFFFFFFFFFFFFFFFFFFFFFFFFFFFFFFFFFF
@FS10000125:26:BPA73017-1023:1:1101:8530:1170 1:N:0:14
GCGGCGGAAACTTCGTCGAGTACGCTCAATTTGGAAGATCGGAAG
+
FFFFFFFFFFFFFFFFFFFFFFFFFFFFFFFFFFFFFFFFFFFFF
@FS10000125:26:BPA73017-1023:1:1101:8570:1170 1:N:0:14
TCGATAACTTCGTCGAGTACGCTCAATGCTGGAGATCGGAAGAGC
+
FFFFFFFFFFFFFFFFFFFFFFFFFFFFFFFFFFFFFFFFFFFFF
@FS10000125:26:BPA73017-1023:1:1101:9010:1170 1:N:0:14
GAGGGATGAACTTCGTTGAGTACGCTCAAAGACCGAGATCGGAAG
+
FFFFFFFFFFFFFFFFFFFFFFFFFFFFFFFFFFFFFFFFFFFFF
@FS10000125:26:BPA73017-1023:1:1101:9240:1170 1:N:0:14
TCGGTCAACTTCGTCGAGTACGCTCAACTGAAAAGATCGGAAGAG
+
,F,FFFFFFFFFFFFFFFFFFFFFFFFFFFFFFFFFFFFFFFFFF
@FS10000125:26:BPA73017-1023:1:1101:9660:1170 1:N:0:14
TTGCGTTAACTTTGTCGAGTACGCTCAATCATGCAGATCGGAAGA
+
FFFFFFFFFFFFFFFFFFFFFFFFFFFFFFFFFFFFFFFFFFFFF
@FS10000125:26:BPA73017-1023:1:1101:9950:1170 1:N:0:14
CTGGGAAAAACTTCGTCGAGTACGCTCAATGATTTAGATCGGAAG
+
FFFFFFFFFFFFFFFFFFFFFFFFFFFFFFFFFFFFFFFFFFFFF
@FS10000125:26:BPA73017-1023:1:1101:10210:1170 1:N:0:14
TTGGGTTAACTTCGTCGAGTACGCTCAAGTGTATAGATCGGAAGA
+
FFFFFFFFFFFFFFFFFFFFFFFFFFFFFFFFFFFFFFFFFFFFF
@FS10000125:26:BPA73017-1023:1:1101:10850:1170 1:N:0:14
TTGTGCGAACTTCGTCGAGTACGCTCAATGGTATAGATCGGAAGA
+
FFFF:F:FFFFFFFFFFFFFFFFFFFFF:FFFFFFFFFFFFFFFF
@FS10000125:26:BPA73017-1023:1:1101:11010:1170 1:N:0:14
TCTAGGAACTTCGTCGAGTACGCTCAACTGTTCAGATCGGAAGAG
+
FFFFFFFFFFFFFFFFFFFFFFFFFFFFFFFFFFFFFFFFFFFFF
@FS10000125:26:BPA73017-1023:1:1101:11030:1170 1:N:0:14
TCGATGGAACTTCGTCGAGTACGCTCAAGCACTGAGATCGGAAGA
+
FFFFFFFFFFFFFFFFFFFFFFFFFFFFFFFFFFFFFFFFFFFFF
@FS10000125:26:BPA73017-1023:1:1101:11040:1170 1:N:0:14
TTGGAATAACTTCGTCGAGTACGCTCAACTAGGAAGATCGGAAGA
+
FFFFFFFFFFFFFFFFFFFFFFFFFFFFFFFFFFFFFFFFFFFFF
@FS10000125:26:BPA73017-1023:1:1101:11080:1170 1:N:0:14
TCGGGCAAGAACTTCGTCGAGTACGCTCAACCCAAAAGATCGGAA
+
FFFFFFFFFFFFFFFFFFFFFFFFFFFFFFFFFFFFFFFFFFFFF
@FS10000125:26:BPA73017-1023:1:1101:11120:1170 1:N:0:14
TTGCTTCGTCGAGTACGCTCAACGCCGGAGATCGGAAGAGCACAC
+
:FFFFFFFFFFFFFFFFFFFFFFFFFFFFFFFFFFFFFFFFFFFF
@FS10000125:26:BPA73017-1023:1:1101:11830:1170 1:N:0:14
TGGCATAGCTTCGTCGAGTACGCTCAAAATGAGAGATCGGAAGAG
+
FFFFFFFFFFFFFFFFFFFFFFFFFFFFFFFFFFFFFFFFFFFFF
@FS10000125:26:BPA73017-1023:1:1101:11880:1170 1:N:0:14
TCGAACTTCGTCGAGTACGCTCAATTTACAAGATCGGAAGAGCAC
+
FFFFFFFFFFFFFFFFFFFFFFFFFFFFFFFFFFFFFFFFFFFFF
@FS10000125:26:BPA73017-1023:1:1101:11910:1170 1:N:0:14
GCGCCAACTTCGTCGAGTACGCTCAAAAAATCAGATCGGAAGAGC
+
:F,FFFFFFFFFFFFFFFFFFFFFFFF:FFFFFFFFFFFF,FFFF
@FS10000125:26:BPA73017-1023:1:1101:12380:1170 1:N:0:14
CGGGGTATAACTTCGTCGAGTACGCTCAAACAGGAAGATCGGAAG
+
FFFFFFFFFFFFFFFFFFFFFFFFFFFFFFFFFFFFFFFFFFFFF
@FS10000125:26:BPA73017-1023:1:1101:12540:1170 1:N:0:14
TTGAGCCAACTTCGTCGAGTACGCTCAAACCTTAAGATCGGAAGA
+
FFFFFFFFFFFFFFFFFFFFFFFFFFFFFFFFFFFFFFFFFFFFF
@FS10000125:26:BPA73017-1023:1:1101:12690:1170 1:N:0:14
TAGGCACTAACTTCGTCGAGTACGCTCAATAATATAGATCGGAAG
+
,FFFF,FFFFF:FF::F:FFFFFFFFF,FFF,,F,FFFFF:FFF:
@FS10000125:26:BPA73017-1023:1:1101:13150:1170 1:N:0:14
TTGAGTCAACTTCGTCGAGTACGCTCAAAAAATAAGATCGGAAGA
+
FFFFFFFFFFFFFFFFFFFFFFFFFFFFFFFFFFFFFFFFFFFFF
@FS10000125:26:BPA73017-1023:1:1101:13250:1170 1:N:0:14
TTGGCCTTAACTTCGTCGAGTACGCTCAACGTGCGAGATCGGAAG
+
FFFFFFFFFFFFFFFFFFFFFFFFFFFFFFFFFFFFFFFFFFFFF
@FS10000125:26:BPA73017-1023:1:1101:13380:1170 1:N:0:14
GGGGTAACTTCGTCGAGTACGCTCAAAAATAAAGATCGGAAGAGC
+
:FFFFFFFFFFFFFFFFFFFFFFFFFFFFFFFFFFFFFFFFFFFF
@FS10000125:26:BPA73017-1023:1:1101:13680:1170 1:N:0:14
TTGATGAAACTTCGTCGAGTACGCTCAATATTCCAGATCGGAAGA
+
FFFFFFFF:FF:FFFFFFFFFFFFFFF:FFFFFFFFFFFFFFFFF
@FS10000125:26:BPA73017-1023:1:1101:13700:1170 1:N:0:14
TTGAATTAACTTCGTCGAGTACGCTCAACTTAAGAGATCGGAAGA
+
FFFFFFFFFFFFFFFFFFFFFFFFFFFFFFFFFFFFFFFFFFFFF
@FS10000125:26:BPA73017-1023:1:1101:14740:1170 1:N:0:14
CTGACGCAACTTCGTCTAGTACGCTCAATGTTTAAGATCGGAAGA
+
F:F:F:FF:FF,FF:FFFFF:FFF:FFFFF:FFFFFF:FFFFFFF
@FS10000125:26:BPA73017-1023:1:1101:15050:1170 1:N:0:14
TTGGGATAAACTTCGTCGAGTACGCTCAAAACAGAAGATCGGAAG
+
F:FF,FFFFFFFFFFFF:FFF:FFFFFFFFFFFFFFFFFFFFFFF
@FS10000125:26:BPA73017-1023:1:1101:15260:1170 1:N:0:14
TTGGGCAAACTTCGTCGAGTACGCTCAAGTTACTAGATCGGAAGA
+
,FFFFFFFFFFFFFFFFFFFFFFFFFFFFFFFFFFFFFFFFFFFF
@FS10000125:26:BPA73017-1023:1:1101:15410:1170 1:N:0:14
TCGACTGGACTTCGTCGAGTACGCTCAACGCCATAGATCGGAAGA
+
FFFFFFFFFFF:FF:FFFFFFFFFFFFFFFFFFFFFF,FFFFFF:
@FS10000125:26:BPA73017-1023:1:1101:15650:1170 1:N:0:14
GTGGGTTAACTTCGTCGAGTACGCTCAACAGCAGAGATCGGAAGA
+
F:FFFFFFFFFFFFFFFFFFFFFFFFFFFFFFFFFFFFFFFFFFF
@FS10000125:26:BPA73017-1023:1:1101:16070:1170 1:N:0:14
TTGACTTAACTTCGTCGAGTACGCTCAAAGAATCAGATCGGAAGA
+
FFFFFFFFFFFFFFFFFFFFFFFFFFFFFFFFFFFFFFFFFFFFF
@FS10000125:26:BPA73017-1023:1:1101:16170:1170 1:N:0:14
TTGACTGGACTTCGTCGAGTACGCTCAATTTTCGAGATCGGAAGA
+
FF:FFFFFFFFFFFFFFFFFFFFFFFFFFFFFFFFFFFFFFFFFF
@FS10000125:26:BPA73017-1023:1:1101:16300:1170 1:N:0:14
CCGGCAACTTGTCGAGTACGCTCAAGGTTCGAGATCGGAAGAGCA
+
FFFFFFFFFFFFFFFFFFFFFFFFFFFFFFFFFFFFFFFFFFFFF
@FS10000125:26:BPA73017-1023:1:1101:16410:1170 1:N:0:14
TTGAATCAACTTCGTCGAGTACGCTCAATTATCAAGATCGGAAGA
+
FFFFFFFFFFFFFFFFFFFFFFFFFFFFFFFFFFFFFFFFFFFFF
@FS10000125:26:BPA73017-1023:1:1101:1310:1180 1:N:0:14
CCGGAACTTCGTCGAGTACGCTCAAAATCGGAGATCGGAAGAGCA
+
FFFFFFFFFFFFFFFFFFFFFFFFFFFFFFFFFFFFFFFFFFFFF
@FS10000125:26:BPA73017-1023:1:1101:1510:1180 1:N:0:14
TTGGCAGGAACTTCGTCGAGTACGCTCAAAAGAGGAGATCGGAAG
+
FFFFFFFFFFFFFFFFFFFFFFFFFFFFFFFFFFFFFFFFFFFFF
@FS10000125:26:BPA73017-1023:1:1101:1790:1180 1:N:0:14
TTGTGAAAACTTCGTCGAGTACGCTCAACTGTTAAGATCGGAAGA
+
:FFFFFFFFFFFFFFFFFFFFFFFFFFFFFFFFFFFFFFFFFFFF
@FS10000125:26:BPA73017-1023:1:1101:1970:1180 1:N:0:14
GAGTACGCTCAAAACCATAGATCGGAAGAGCACACGTCTGAACTC
+
FFFFFFFFFFFFFFFFFFFFFFFFFFFFFFFFFFFFFFFFFFFFF
@FS10000125:26:BPA73017-1023:1:1101:2470:1180 1:N:0:14
TCGCCCAATTTCGTCGAGTACGCTCAAGTGGGCAGATCGGAAGAG
+
FFFFFFFFFFFFFFFFFFFFFFFFFFFFFFFFFFFFFFFFFFFFF
@FS10000125:26:BPA73017-1023:1:1101:3700:1180 1:N:0:14
TTGTGTGAACTTCGTCGAGTACGCTCAACTGATTAGATCGGAAGA
+
FFFFFFFFFFFFFFFFFFFFFFFFFFFFFFFFFFFFFFFFFFFFF
@FS10000125:26:BPA73017-1023:1:1101:4020:1180 1:N:0:14
GGAAGAACTTCGTCGAGTACGCTCAAATCTTGAGATCGGAAGAGC
+
,:FF:FFFFFFFFFFFFFFFFFFFFFFFFF,FFFFFFFFFFFFFF
@FS10000125:26:BPA73017-1023:1:1101:4480:1180 1:N:0:14
TTGAATAAACTTCGTCGAGTACGCTCAAGCTCTAAGATCGGAAGA
+
FFFFFFFFFFFFFFFFFFFFFFFFFFFFFFFFFFFFFFFFFFFFF
@FS10000125:26:BPA73017-1023:1:1101:4520:1180 1:N:0:14
TTGGGGCAACTTCGTCGAGTACGCTCAAGTTTTAAGATCGGAAGA
+
:FFF,,F,,F::::F:FF::FF:FF::::F,:FFF::FFF:FFF,
@FS10000125:26:BPA73017-1023:1:1101:4580:1180 1:N:0:14
TTGACTGGACTTCGTCGAGTACGCTCAAAGATTTAGATCGGAAGA
+
FFFFFFFFFFFFFFFFFFFFFFFFFFFFFFFFFFFFFFFFFFFFF
@FS10000125:26:BPA73017-1023:1:1101:5030:1180 1:N:0:14
TTGACTGGACTTCGTCGAGTACGCTCAAGATCCAAGATCGGAAGA
+
FFFFFFFFFFFFFFFFFFFFFFFFFFFFFFFFFFFFFFFFFFFFF
@FS10000125:26:BPA73017-1023:1:1101:5080:1180 1:N:0:14
TAGGATAAACCTCGTCGAGTACGCTCAATTTAGGAGATCGGAAGA
+
FFFFFFFFFFFFFFFFFFFFFFFFFFFFFFFFFFFFFFFFFFFFF
@FS10000125:26:BPA73017-1023:1:1101:5260:1180 1:N:0:14
TCGGTAAAACTTCGTCGAGTACGCTCAACGTGTAAGATCGGAAGA
+
FFFFFFFFFFFFFFFFFFFFFFFFFFFFFFFFFFFFFFFFFFFFF
@FS10000125:26:BPA73017-1023:1:1101:5700:1180 1:N:0:14
GTCGGTTCAACTTCGTCGAGTACGCTCAAGTTTCCAGATCGGAAG
+
F:FFFFFFFFFFFFFFFFFFFFFFFFFFFFFFFFFFFFFFFFFFF
@FS10000125:26:BPA73017-1023:1:1101:5980:1180 1:N:0:14
TTGGAGGTAACTTCGTCGAGTACGCTCAATGTGAGAGATCGGAAG
+
FFFFFFFFFFFFFFFFFFFFFFFFFFFFFFFFFFFFFFFFFFFFF
@FS10000125:26:BPA73017-1023:1:1101:6710:1180 1:N:0:14
TTGACTGGACTTCGTCGAGTACGCTCAAGTTCACAGATCGGAAGA
+
FFFFFFFFFFFFFFFFFFFFFFFFFFFFFFFFFFFFFFFFFFFFF
@FS10000125:26:BPA73017-1023:1:1101:6790:1180 1:N:0:14
TTGATAGAACTTCGTCGAGTACGCTCAATTTAGAAGATCGGAAGA
+
,:FFFFF,F:FFF:F:,FF,F:FFFFF,FFFFF,F,FF:F:,,FF
@FS10000125:26:BPA73017-1023:1:1101:6920:1180 1:N:0:14
TTGCTATAACTTCGTCGAGTACGCTCAAACTTACAGATCGGAAGA
+
,FFFFFFFFFFFFFFFFFFFFFFFFFFFFFFFFFFFFFFFFFFFF
@FS10000125:26:BPA73017-1023:1:1101:7230:1180 1:N:0:14
CCGGGGAAGAACTTCGTCGAGTACGCTCAATGGTATAGATCGGAA
+
FFFFFFFFFFFFFFFFFFFFFFFFFFFFFFFFFFFFFFFFFFFFF
@FS10000125:26:BPA73017-1023:1:1101:7630:1180 1:N:0:14
TCCTAAAACTTACTCGAGTACGCTCAATTTTTGAGATCGGAAGAG
+
FFFFFFFFFFFFFFFFFFFFFFFFFFFFFFFFFFFFFFFFFFFFF
@FS10000125:26:BPA73017-1023:1:1101:8170:1180 1:N:0:14
TTGTTTGAACTTCGTCGAGTACGCTCAAAGTGATAGATCGGAAGA
+
FFFFFFFFFFFFFFFFFFFFFFFFFFFFFFFFFFFFFFFFFFFFF
@FS10000125:26:BPA73017-1023:1:1101:8250:1180 1:N:0:14
AAGAAAGATCGGAAGAGCACACGTCTGAACTCCAGTCACAGCCTA
+
FFFFFFFFFFFFFFFFFFFFFFFFFFFFFFFFFFFFFFFFFFFFF
@FS10000125:26:BPA73017-1023:1:1101:8770:1180 1:N:0:14
CCGTATTAACTTCGTCGAGTACGCTCAATAAAAATAGATCGGAAG
+
FFFFFFFFFFFFFFFFFFFFFFFFFFFFFFFFFFFFFFFFFFFFF
@FS10000125:26:BPA73017-1023:1:1101:9010:1180 1:N:0:14
TGGACACAACTTCGTCGAGTACGCTCAAAGTTGGAGATCGGAAGA
+
FFFFFFFFFFFFFFFFFFFFFFFFFFFFFFFFFFFFFFFFFFFFF
@FS10000125:26:BPA73017-1023:1:1101:9320:1180 1:N:0:14
TTGGAACAACTTCGTCGAGTACGCTCAAAGTTACAGATCGGAAGA
+
FFFFFFFFFFFFFFFFFFFFFFFFFFFFFFFFFFFFFFFFFFFFF
@FS10000125:26:BPA73017-1023:1:1101:9390:1180 1:N:0:14
TTGGGTGAAACTTCGTCGAGTACGCTCAAAACGTGAGATCGGAAG
+
FFFFFFFFFFFFFFFFFFFFFFFFFFFFFFFFFFFFFFFFFFFFF
@FS10000125:26:BPA73017-1023:1:1101:9760:1180 1:N:0:14
TCGGTCAAACTTCGTCGAGTACGCTCAAAGTGACAGATCGGAAGA
+
FFFFFFFFFFFFFFFFFFFFFFFFFFFFFFFFFFFFFFFFFFFFF
@FS10000125:26:BPA73017-1023:1:1101:9880:1180 1:N:0:14
TCGGTGCAACTTCGTCGAGTACGCTCAAACAAAAAGATCGGAAGA
+
FFFFFFFFFFFFFFFFFFFFFFFFFFFFFFFFFFFFFFFFFFFFF
@FS10000125:26:BPA73017-1023:1:1101:10330:1180 1:N:0:14
TTGAGCCAACTTCGTCGAGTACGCTCAAGCGAAAAGATCGGAAGA
+
FFFF,,:FFFFFFFFFFFFFFFFFFFFF:F::FFFFFFFFFFFFF
@FS10000125:26:BPA73017-1023:1:1101:10490:1180 1:N:0:14
TGGAACTTCGTCGAGTACGCTCAAATAATAAGATCGGAAGAGCAC
+
FFFFFFFFFFFFFFFFFFFFFFFFFFFFFFFFFFFFFFFFFFFFF
@FS10000125:26:BPA73017-1023:1:1101:10620:1180 1:N:0:14
TTGACTGGACTTCGTCGAGTACGCTCAATTCGAAAGATCGGAAGA
+
FFFFFFFFFFFFFFFFFFFFFFFFFFFFFFFFFFFFFFFFFFFFF
@FS10000125:26:BPA73017-1023:1:1101:10640:1180 1:N:0:14
TCGGATGAACTTCGTCGAGTACGCTCAAAACGGGAGATCGGAAGA
+
FFFFFFFFFFFFFFFFFFFFFFFFFFFFFFFFFFFFFFFFFFFFF
@FS10000125:26:BPA73017-1023:1:1101:11210:1180 1:N:0:14
TTGCTGCAACTTCGTCGAGTACGCTCAATGTAGAAGATCGGAAGA
+
FFFFFFFFFFFFFFFFFFFFFFFFFFFFFFFFFFFFFFFFFFFFF
@FS10000125:26:BPA73017-1023:1:1101:11750:1180 1:N:0:14
GGGGCTCTAACTTCGTCGGGTACGCTCAATTCATAAGATCGGAAG
+
FFFFFFFFFFFFFFFFFFFFFFFFFFFFFFFFFFFFFFFFFFFFF
@FS10000125:26:BPA73017-1023:1:1101:11770:1180 1:N:0:14
GCGCCAACTTCGTCGAGTACGCTCAAACAGTTAGATCGGAAGAGC
+
FFFFFFFFFFFFFFFFFFFFFFFFFFFFFFFFFFFFFFFFFFFFF
@FS10000125:26:BPA73017-1023:1:1101:12040:1180 1:N:0:14
TTGCAGCAACTTCGTCGAGTACGCTCAAAAATAAAGATCGGAAGA
+
FFFFFFFFFFFFFFFFFFFFFFFFFFFFFFFFF:FFFFFFFFFFF
@FS10000125:26:BPA73017-1023:1:1101:12180:1180 1:N:0:14
TTGTTGCAACTTCGTCGAGTACGCTCAATAGTTCAGATCGGAAGA
+
FFFFFFFFFFFFFFFFFFFFFFFFFFFFFFFFFFFFFFFFFFFFF
@FS10000125:26:BPA73017-1023:1:1101:12280:1180 1:N:0:14
CCGGGTGCAACTTCGTCGAGTACGCTCAAACATGTAGATCGGAAG
+
FFFFFF:FFFFFFFFFFFFFFFFFFFFFFFFFFFFFFFFFFFFFF
@FS10000125:26:BPA73017-1023:1:1101:12570:1180 1:N:0:14
TTGACTGACTTCGTCGAGTACGCTCAATTTCAAAGATCGGAAGAG
+
FFFFFFFFFFFFFFFFFFFFFFFFFFFFFFFFFFFFFFFFFFFFF
@FS10000125:26:BPA73017-1023:1:1101:13180:1180 1:N:0:14
TTGACTGGACTTCGTCGAGTACGCTCAAAATCCGAGATCGGAAGA
+
FFFFF:FFFFFFFFFFFFFFFFFFFFFFFFFFFFFFFFFFFFFFF
@FS10000125:26:BPA73017-1023:1:1101:13230:1180 1:N:0:14
TTGGGTCAACTTCGTCGAGTACGCTCAATATTTTAGATCGGAAGA
+
FFFFFFFFFFFFFFFFFFFFFFFFFFFFFFFFFFFFFFFFFFFFF
@FS10000125:26:BPA73017-1023:1:1101:14300:1180 1:N:0:14
CCGGGTTGAACTTCGTCGAGTACGCTCAAGGTAATAGATCGGAAG
+
FFFFFFFFFFFFFFFFFFFFFFFFFFFFFFFFFFFFFFFFFFFFF
@FS10000125:26:BPA73017-1023:1:1101:14350:1180 1:N:0:14
TTGTCAGACCTTCGTCGAGTACGCTCAACCAGGTAGATCGGAAGA
+
FFFFFFFFFFFFFFFFFFFFFFFFFFFFFFFFFFFFFFFFFFFFF
@FS10000125:26:BPA73017-1023:1:1101:15340:1180 1:N:0:14
TTGTGGCACCTTCGTCGAGTACGCTCAATAAGGAAGATCGGAAGA
+
:FFFFFFFFFFFFFFFFFFFFFFFFFFFFFFFFFFFFFFFFFFFF
@FS10000125:26:BPA73017-1023:1:1101:15840:1180 1:N:0:14
GGGGACCGAACTTCGTCGAGTACGCTCAAATGATCAGATCGGAAG
+
FFFFFFFFFFFFFFFFFFFFFFFFFFFFFFFFFFFFFFFFFFFFF
@FS10000125:26:BPA73017-1023:1:1101:16110:1180 1:N:0:14
CTGGATTGAATTTCGTCGAGTACGCTCAACAGCGAAGATCGGAAG
+
FFFFFFFFFFFFFFFFFFFFFFFFFFFFFFFFFFFFFFFFFFFFF
@FS10000125:26:BPA73017-1023:1:1101:16240:1180 1:N:0:14
TGGCATGAACTTCGTCGAGTACGCTCAACTCCTTAGATCGGAAGA
+
,F,FFFFFFFFFFFFFFFFFFFFFF:FFFFFFFFFFFFFFFF:FF
@FS10000125:26:BPA73017-1023:1:1101:16330:1180 1:N:0:14
CCGTCCCTAAACTTCGTCGAGTACGCTCAATATCAAAGATCGGAA
+
:FFFFFFF:FFFFF:FFF,FFF:FFFFFF:FFF:F,:FFFF:FFF
@FS10000125:26:BPA73017-1023:1:1101:16350:1180 1:N:0:14
CTGGGTTTAACTTCGTCGAGTACGCTCAAAGAATTAGATCGGAAG
+
FFFFFFFFFFFFFFFFFFFFFFFFFFFFFFFFFFFFFFFFFFFFF
@FS10000125:26:BPA73017-1023:1:1101:16430:1180 1:N:0:14
TGGATACAACTTCGTCGAGTACGCTCAAGGGTCCAGATCGGAAGA
+
FFFFFFFFFFFFFFFFFFFFFFFFFFFFFFFFFFFFFFFFFFFFF
@FS10000125:26:BPA73017-1023:1:1101:1590:1190 1:N:0:14
TCTTCGTCGAGTACGCTCAACGTATAAGATCGGAAGAGCACACGT
+
FFFFFFFFFFFFFFFFFFFFFFFFFFFFFFFFFFFFFFFFFFFFF
@FS10000125:26:BPA73017-1023:1:1101:1740:1190 1:N:0:14
TTGTATCAACTTCGTCGAGTACGCTCAAACGGATAGATCGGAAGA
+
FFFFFFFFFFFFFFFFFFFFFFFFFFFFFFFFFFFFFFFFFFFFF
@FS10000125:26:BPA73017-1023:1:1101:1750:1190 1:N:0:14
CAGAACTAACTTCGTCGAGTACGCTCAATAATTAAGATCGGAAGA
+
FFFFFFFFFFFFFFFFFFFFFFFFFFFFFFFFFFFFFFFFFFFFF
@FS10000125:26:BPA73017-1023:1:1101:2220:1190 1:N:0:14
TCGTTAAACTTCGTCGAGTACGCTCAATAGGAAAGATCGGAAGAG
+
FFFFFFFFFFFFFFFFFFFFFFFFFFFFFFFFFFFFFFFFFFFFF
@FS10000125:26:BPA73017-1023:1:1101:2340:1190 1:N:0:14
TTGAACAAACTTCGTCGAGTACGCTCAAATGTGGAGATCGGAAGA
+
FFFFFFFFFFFFFFFFFFFFFFFFFFFFFFFFFFFFFFFFFFFFF
@FS10000125:26:BPA73017-1023:1:1101:2790:1190 1:N:0:14
TTGCTAGAACTTCGTCGAGTACGCTCAAGAGCTCAGATCGGAAGA
+
F:::,FF::FFFFFFFFFFFFFFFFF:FF:,:,,FFFFFFFFFFF
@FS10000125:26:BPA73017-1023:1:1101:3340:1190 1:N:0:14
CAGGAAGAAACTTCGTCGAGTACGCTCAATCTATAAGATCGGAAG
+
FFFFFFFFFFFFFFFFFFF:FFFFFFFFFFFFFFFFFFFFFFFFF
@FS10000125:26:BPA73017-1023:1:1101:3510:1190 1:N:0:14
CTGGAACTTCGTCGAGTACGCTCAAAATGTGAGATCGGAAGAGCA
+
FFFFFFFFFFFFFFFFFFFFFFFFFFFFFFFFFFFFFFFFFFFFF
@FS10000125:26:BPA73017-1023:1:1101:4410:1190 1:N:0:14
TTGAGACAACTTCGTCGAGTACGCTCAAGTGAAGAGATCGGAAGA
+
FFFFFFFFFFFFFFFFFFFFFFFFFFFFFFFFFFFFFFFFFFFFF
@FS10000125:26:BPA73017-1023:1:1101:4500:1190 1:N:0:14
TTGAATGAACTTTCGTCGAGTACGCTCAACACAGAAGATCGGAAG
+
:FFFFFFFFFFFFFFFFFFFFFFFFFFFFFFFFFFFFFFFFFFFF
@FS10000125:26:BPA73017-1023:1:1101:4760:1190 1:N:0:14
TTGACGGAACTTCGTCGAGTACGCTCAAGTATGAAGATCGGAAGA
+
FFFFFFFFFFFFFFFFFFFFFFFFFFFFFFFFFFFFFFFFFFFFF
@FS10000125:26:BPA73017-1023:1:1101:4780:1190 1:N:0:14
TTGAAGCAACTTCGTCGAGTACGCTAAACGCAGCAGATCGGAAGA
+
FFFFFFFFFFFFFFFFFFFFFFFFFFFFFFFFFFFFFFFFFFFFF
@FS10000125:26:BPA73017-1023:1:1101:4980:1190 1:N:0:14
GCGGGCCAACTTCGTCGAGTACGCTCAAGCCGTCAGATCGGAAGA
+
,F,FFFFFFF:,FFFFFF,FFF:,:FFF:FF,FFF,F:FFF,FFF
@FS10000125:26:BPA73017-1023:1:1101:5020:1190 1:N:0:14
TTGACTGGACTTCGTCGAGTACGCTCAATGGATGAGATCGGAAGA
+
FFFFFFFFFFFFFFFFFFFFFFFFFFFFFFFFFFFFFFFFFFFFF
@FS10000125:26:BPA73017-1023:1:1101:5150:1190 1:N:0:14
TTGCTGCAACTTCGTCGAGTACGCTCAAAATCAAAGATCGGAAGA
+
FFFFFFFFFFFFFFFFFFFFFFFFFFFFFFFFFFFFFFFFFFFFF
@FS10000125:26:BPA73017-1023:1:1101:5210:1190 1:N:0:14
TTGACTGGACTTCGTCGAGTACGCTCAACACTTTAGATCGGAAGA
+
FFFFFFFFFFFFFFFFFFFFFFFFFFFFFFFFFFFFFFFFFFFFF
@FS10000125:26:BPA73017-1023:1:1101:5320:1190 1:N:0:14
TCGGATTCAACTTCGTCGAGTACGCTCAACGATGTTAGATCGGAA
+
FFFFFFFFFFFFFFFFFFFFFFFFFFFFFFFFFFFFFFFFFFFFF
@FS10000125:26:BPA73017-1023:1:1101:6040:1190 1:N:0:14
TTGCGACAACTTCGTCGAGTACGCTCAATAGTAGAGATCGGAAGA
+
FFFFFFFFFFFFFFFFFFFFFFFFFFFFFFFFFFFFFFFFFFFFF
@FS10000125:26:BPA73017-1023:1:1101:6310:1190 1:N:0:14
GCGGGGAACTTCGTCGAGTACGCTCAATCCGCAAGATCGGAAGAG
+
FFFFFFFFFFFFFFFFFFFFFFFFFFFFFFFFFFFFFFFFFFFFF
@FS10000125:26:BPA73017-1023:1:1101:6320:1190 1:N:0:14
GGGGCAACTTCGTCGAGTACGCTCAATGTTTCAGATCGGAAGAGC
+
FFFFFFFFFFFFFFFFFFFFFFFFFFFFFFFFFFFFFFFFFFFFF
@FS10000125:26:BPA73017-1023:1:1101:6700:1190 1:N:0:14
TTGCAGAAACTTCGTCGAGTACGCTCAAAACATGAGATCGGAAGA
+
FFFFFFFFFFFFFFFFFFFFFFFFFFFFFFFFFFFFFFFFFFFFF
@FS10000125:26:BPA73017-1023:1:1101:6930:1190 1:N:0:14
TTGCAGCAACTTCGTCGAGTACGCTCAACGTTTAAGATCGGAAGA
+
FFFFFFFFFFFFFFFFFFFFFFFFFFFFFFFFFFFFFFFFFFFFF
@FS10000125:26:BPA73017-1023:1:1101:7230:1190 1:N:0:14
GGGCTCGAACTTCGTCGAGTACGCTCAAGTAAACAGATCGGAAGA
+
FFFFFFFFFFFFFFFFFFFFFFFFFFFFFFFFFFFFFFFFFFFFF
@FS10000125:26:BPA73017-1023:1:1101:7330:1190 1:N:0:14
CGGTGGGAACTTCGTCGAGTACGCTCAATTGGAAAGATCGGAAGA
+
FFFFFFFFFFFFFFFFFFFFFFFFFFFFFFFFFFFFFFFFFFFFF
@FS10000125:26:BPA73017-1023:1:1101:7600:1190 1:N:0:14
TCGATGAACTTCGTCGAGTACGCTCTAGATTAAAGATCGGAAGAG
+
FFFF:,FF,:FF::F,F,:,,,:::,F::,,FFF,F:F,FFF:FF
@FS10000125:26:BPA73017-1023:1:1101:7610:1190 1:N:0:14
ACGATATAACTTCGTCGAGTACGCTCAAAGTGCAAGATCGGAAGA
+
FFFFFFFFFFFFFFFFFFFFFFFFFFFFFFFFFFFFFFFFFFFFF
@FS10000125:26:BPA73017-1023:1:1101:8060:1190 1:N:0:14
TCGATGCAACTTCGTCGAGTACGCTCAATTGTGGAGATCGGAAGA
+
FFFFFFFFFFFFFFFFFFFFFFFFFFFFFFFFFFFFFFFFFFFFF
@FS10000125:26:BPA73017-1023:1:1101:8300:1190 1:N:0:14
TTGAGGTAACTTCGTCGAGTACGCTCAAGGGAAGAGATCGGAAGA
+
,FFF:FFFFF:FF,FF:FFFFF:F:FFFFFFFFFFFFFFFF:FFF
@FS10000125:26:BPA73017-1023:1:1101:8740:1190 1:N:0:14
TCGTGTCGACTTCGTCGAGTACGCTCAACACACAAGATCGGGAGA
+
FFFFFFFFFFFFFFFFFFFFFFFFFFFFFFFFFFFFFFFFFFFFF
@FS10000125:26:BPA73017-1023:1:1101:8980:1190 1:N:0:14
TTGGGTAGAACTTCGTCGAGTACGCTCAACGTAAAAGATCGGAAG
+
:FFFFFFFFFFFFFFFFFFFFFFFFFFFFFFFFFFFFFFFFFFFF
@FS10000125:26:BPA73017-1023:1:1101:9220:1190 1:N:0:14
TGGTATCAACTTCGTCGAGTACGCTCAATGGGTAAGATCGGAAGA
+
FFFFFFFFFFFFFFFFFFFFFFFFFFFFFFFFFFFFFFFFFFFFF
@FS10000125:26:BPA73017-1023:1:1101:9340:1190 1:N:0:14
CCGACACAACTTCGTCGAGTACGCTCAAACAGAAAGATCGGAAGA
+
FFFFFFFFFFFFFFFFFFFFFFFFFFFFFFFF,FFFFFFFFFFFF
@FS10000125:26:BPA73017-1023:1:1101:9370:1190 1:N:0:14
TTGCAGTAACTTCGTCGAGTACGCTCAATGAAAAAGATCGGAAGA
+
FFFFFFFFFFFFFFFFFFFFFFFFFFFFFFFFFFFFFFFFFFFFF
@FS10000125:26:BPA73017-1023:1:1101:9500:1190 1:N:0:14
TTGCCAGAACTTCGTCGAGTACGCTCAAACCGCCAGATCGGAAGA
+
FFFFFFFFFFFFFFFFFFFFFFFFFFFFFFFFFFFFFFFFFFFFF
@FS10000125:26:BPA73017-1023:1:1101:9890:1190 1:N:0:14
TTGCTTCGTCGAGTACGCTCAAACAATCAGATCGGAAGAGCACAC
+
FFFFFFFFFFFFFFFFFFFFFFFFFFFFFFFFFFFFFFFFFFFFF
@FS10000125:26:BPA73017-1023:1:1101:10000:1190 1:N:0:14
TTGGAAGAACTTCGTCGAGTACGCTCAAAGGATGAGATCGGAAGA
+
:FFFFFFFFFFFFFFFFFFFFFFFFFFFFFFFFFFFFFFFFFFFF
@FS10000125:26:BPA73017-1023:1:1101:10060:1190 1:N:0:14
CCGGGGACCTAATTTCGTCGAGTACGCTCAATCTCGAAGATCGGA
+
FFFFFFFFFFFFFFFFFFFFFFFFFFFFFFFFFFFFFFFFFFFFF
@FS10000125:26:BPA73017-1023:1:1101:10570:1190 1:N:0:14
CCGAAGAAACTTCGTCGAGTACGTCAATGTCGCAGATCGGAAGAG
+
FFFFFFFFFFFFFFFFFFFFFFFFFFFFFFFFFFFFFFFFFFFFF
@FS10000125:26:BPA73017-1023:1:1101:10970:1190 1:N:0:14
TTGGGAGAAACTTCGTCGAGTACGCTCAATAGAGAAGATCGGAAG
+
FFFFFFFFFFFFFFFFFFFFFFFFFFFFFFFFFFFFFFFFFFFFF
@FS10000125:26:BPA73017-1023:1:1101:11240:1190 1:N:0:14
TGGGCGCATCTTCGTCGAGTACGCTCAAACCGTGAGATCGGAAGA
+
F:FFFFFFFFFFFFFFFFFFFFFFFFFFFFFFFFFFFFFFFFFFF
@FS10000125:26:BPA73017-1023:1:1101:11490:1190 1:N:0:14
TTGGCCTAACTTCGTCGAGTACGCTCAACCATTCAGATCGGAAGA
+
,FFFFFFFFFF:FFFFFFFFFFFFFFFFFFFFFFFFFFFFFFFFF
@FS10000125:26:BPA73017-1023:1:1101:11500:1190 1:N:0:14
TTGATCTAACTTCGTCGAGTACGCTCAAGGAATTAGATCGGAAGA
+
FFFFFFFFFFFFFFFFFFFFFFFFFFFFFFFFFFFFFFFFFFFFF
@FS10000125:26:BPA73017-1023:1:1101:11580:1190 1:N:0:14
TTGGCGCAACTTCGTCGAGTACGCTCAACCTGTCAGATCGGAAGA
+
FFF,F::FFFFFFFFFFFFFFFFFFFFF,,,,FFFFFFFFFFFFF
@FS10000125:26:BPA73017-1023:1:1101:12210:1190 1:N:0:14
TTGACTGGACTTCGTCGAGTACGCTCAAGGATGTAGATCGGAAGA
+
FFFFFFFFFFFFFFFFFFFFFFFFFFFFFFFFFFFFFFFFFFFFF
@FS10000125:26:BPA73017-1023:1:1101:12430:1190 1:N:0:14
TTGACTGGACTTCGTCGAGTACGCTCAACTGAATAGATCGGAAGA
+
FFFFFFFFFFFFFFFFFFFFFFFFFFFFFFFFFFFFFFFFFFFFF
@FS10000125:26:BPA73017-1023:1:1101:12440:1190 1:N:0:14
TTGACAACTTCGTCGAGTACGCTCAATACTGTAGATCGGAAGAGC
+
:F:FFFFFFFFFFFFFFFFFFFFFFFFFFFFFFFFFFFFFFFFFF
@FS10000125:26:BPA73017-1023:1:1101:12480:1190 1:N:0:14
GCGAAACTTCGTCGAGTACGCTCAATAGTAAAGATCGGAAGAGCA
+
:FFFFFFFFFFFFFFFFFFFF:FF,FF:FFF:FFFFF:FFFFFFF
@FS10000125:26:BPA73017-1023:1:1101:12590:1190 1:N:0:14
CCGAGGTAACTTCGTCGAGTACGCTCAAATGATAAGATCGGAAGA
+
FFFFFFFFFFFFFFFFFFFFFFFFFFFFFFFFFFFFFFFFFFFFF
@FS10000125:26:BPA73017-1023:1:1101:14110:1190 1:N:0:14
ACGATTAAACTTCGTCGAGTACGCTCAACCAGTGAGATCGGAAGA
+
FFFFFFFFFFFFFFFFFFFFFFFFFFFFFFFFFFFFFFFFFFFFF
@FS10000125:26:BPA73017-1023:1:1101:14330:1190 1:N:0:14
TGGAACTTCGTCGAGTACGCTCAACGTTAGAGATCGGAAGAGCAC
+
,FFFFFFFFFFFFFFFFFFFFFFFFFFFFFFFFFFFFFFFFFFFF
@FS10000125:26:BPA73017-1023:1:1101:14430:1190 1:N:0:14
TTGATATAGCTTCGTCGAGTACGCTCAACGCTGCAGATCGGAAGA
+
FFFFFFFFFFFFFFFFFFFFFFFFFFFFFFFFFFFFFFFFFFFFF
@FS10000125:26:BPA73017-1023:1:1101:14650:1190 1:N:0:14
TTGCCAGAACTTCGTCGAGTACGCTCAACACACAAGATCGGAAGA
+
FFFFFFFFFFFFFFFFFFFFFFFFFFFFFFFFFFFFFFFFFFFFF
@FS10000125:26:BPA73017-1023:1:1101:14920:1190 1:N:0:14
ACTAACTTCGTCGAGTACGCTCAATCAAGTAGATCGGAAGAGCAC
+
FFFFFFFFFFFFFFFFFFFFFFFFFFFFFFFFFFFFFFFFFFFFF
@FS10000125:26:BPA73017-1023:1:1101:15100:1190 1:N:0:14
TCGGCGCTAACTTCGTCGAGTACGCTCAAAACAAGAGATCGGAAG
+
FFFFFFFFFFFFFFFFFFFFFFFFFFFFFFFFFFFFFFFFFFFFF
@FS10000125:26:BPA73017-1023:1:1101:15520:1190 1:N:0:14
TTGACTGGACTTCGTCGAGTACGCTCAAGATTATAGATCGGAAGA
+
,F,FFF:::FF:FFFFFFF:FFFFFFFFFFFFFFFFFFFFF::FF
@FS10000125:26:BPA73017-1023:1:1101:16080:1190 1:N:0:14
ACGGGGGCATAACTTCGTCGAGTACGCTCAAAATAAAAGATCGGA
+
,FFFFFFFFF,:FFF:FF:,F:F,F:FFF:FFFFFF,FFFFF:F,
@FS10000125:26:BPA73017-1023:1:1101:1520:1200 1:N:0:14
CTGGACTGAACTTCGTCGAGTACGCTCAAAATTACAGATCGGAAG
+
FF,FFFFFFFFFFFFFF:FFFFFFFFFFF::FFFFFFFFFFFFFF
@FS10000125:26:BPA73017-1023:1:1101:1840:1200 1:N:0:14
TAGGTACCAACTTCGTCGAGTACGCTCAAGTGAGAAGATCGGAAG
+
FFFFFFFFFFFFFFFFFFFFFFFFFFFFFFFFFFFFFFFFFFFFF
@FS10000125:26:BPA73017-1023:1:1101:2400:1200 1:N:0:14
TCTTCGTCGAGTATGCTCAATATTTTAGATCGGAAGAGCACACGT
+
FFFFFFFFFFFFFFFFFFFFFFFFFFFFFFFFFFFFFFFFFFFFF
@FS10000125:26:BPA73017-1023:1:1101:2420:1200 1:N:0:14
TCGGATAAACTTCGTCGAGTACGCTCAAGCTATGAGATCGGAAGA
+
,F:,FFF:FF,:::F:F:F:FF:FFFFF,FFFFFFF,:FF::FF:
@FS10000125:26:BPA73017-1023:1:1101:2610:1200 1:N:0:14
TCTCATAACTTCGTCGAGTACGCTCAAAATTTCAGATCGGAAGAG
+
FFFFFFFFFFFFFFFFFFFFFFFFFFFFFFFFFFFFFFFFFFFFF
@FS10000125:26:BPA73017-1023:1:1101:2810:1200 1:N:0:14
ACGCCGCAACTTCGTCGAGTACGCTCAATGCTGGAGATCGGAAGA
+
F:FFFFFFFFF:F:FFFFFFFFFFFF:FFFFFFFFFFFFFFFFFF
@FS10000125:26:BPA73017-1023:1:1101:2870:1200 1:N:0:14
GGGTGAAACTTCGTCGAGTACGCTCAACCTGAAAGATCGGAAGAG
+
FFFFFFFFFFFFFFFFFFFFFFFFFFFFFFFFFFFFFFFFFFFFF
@FS10000125:26:BPA73017-1023:1:1101:3120:1200 1:N:0:14
TGGATGAAACTTCGTCGAGTACGCTCAAAAAGTTAGATCGGAAGA
+
FFFFFFFFFFFFFFFFFFFFFFFFFFFFFFFFFFFFFFFFFFFFF
@FS10000125:26:BPA73017-1023:1:1101:3590:1200 1:N:0:14
CGGGACCTAACTTCGTCGAGTACGCTCAACGATGAAGATCGGAAG
+
FFFFFFFFFFFFFFFFFFFFFFFFFFFFFFFFFFFFFFFFFFFFF
@FS10000125:26:BPA73017-1023:1:1101:3630:1200 1:N:0:14
TAGTAGTAACTTCGTCGAGTACGCTCAAGTGACAAGATCGGAAGA
+
F:F:,:FFFFFFFFFFFFFFFFFFFFFF:F:,FFFFFFFFFFFFF
@FS10000125:26:BPA73017-1023:1:1101:3760:1200 1:N:0:14
TCTCAGAACTTCGTCGAGTACGCTCAAAATTATAGATCGGAAGAG
+
FFFFFFFFFFFFFFFFFFFFFFFFFFFFFFFFFFFFFFFFFFFFF
@FS10000125:26:BPA73017-1023:1:1101:4250:1200 1:N:0:14
GCGCATCTTCGTCGAGTACGCTCAATAGTATAGATCGGAAGAGCA
+
FFFFFFFFFFFFFFFFFFFFFFFFFFFFFFFFFFFFFFFFFFFFF
@FS10000125:26:BPA73017-1023:1:1101:4520:1200 1:N:0:14
GCGCTTTAACTTCGTCGAGTACGCTCAATCTTGGAGATCGGAAGA
+
FFFFFFFFFFFFFFFFFFFFFFFFFFFFFFFFFFFFFFFFFFFFF
@FS10000125:26:BPA73017-1023:1:1101:4670:1200 1:N:0:14
TTGACTGGACTTCGTCGAGTACGCTCAACATGCAAGATCGGAAGA
+
FFFFFFFFFFFFFFFFFFFFFFFFFFFFFFFFFFFFFFFFFFFFF
@FS10000125:26:BPA73017-1023:1:1101:4770:1200 1:N:0:14
TGACTGGACTTCGTCGAGTACGCTCAAATCCAGAGATCGGAAGAG
+
FFFFFFFFFFFFFFFFFFFFFFFFFFFFFFFFFFFFFFFFFFFFF
@FS10000125:26:BPA73017-1023:1:1101:4840:1200 1:N:0:14
TTGACCTAACTTCGTCGAGTACGCTCAAAGTGGTAGATCGGAAGA
+
FFFFFFFFFFFFFFFFFFFFFFFFFFFFFFFFFFFFFFFFFFFFF
@FS10000125:26:BPA73017-1023:1:1101:4920:1200 1:N:0:14
TGGCTGAACTTCGTCGAGTACGCTCAATGGTGAAGATCGGAAGAG
+
FFFFFFFFFFFFFFFFFFFFFFFFFFFFFFFFFFFFFFFFFFFFF
@FS10000125:26:BPA73017-1023:1:1101:5720:1200 1:N:0:14
TTGACTGGACTTCGTCGAGTACGCTCAAGAGAGAAGATCGGAAGA
+
FFFFFFFFFFFFFFFFFFFFFFFFFFFFFFFFFFFFFFFFFFFFF
@FS10000125:26:BPA73017-1023:1:1101:5990:1200 1:N:0:14
TTGACTGGACTTCGTCGAGTACGCTCAAACCGAAAGATCGGAAGA
+
FFFFFFFFFFFFFFFFFFFFFFFFFFFFFFFFFFFFFFFFFFFFF
@FS10000125:26:BPA73017-1023:1:1101:6340:1200 1:N:0:14
TTGGTTTAACTTCGTCGAGTACGCTCAAAGGCCAAGATCGGAAGA
+
FFFFFFFFFFFFFFFFFFFFFFFFFFFFFFFFFFFFFFFFFFFFF
@FS10000125:26:BPA73017-1023:1:1101:6500:1200 1:N:0:14
TGGAACCAACTTCGTCGAGTACGCTCAACGAATTAGATCGGAAGA
+
:FFFFFFFFFFFFFFFFFFFFFFFFFFFFFFFFFFFFFFFFFFFF
@FS10000125:26:BPA73017-1023:1:1101:6770:1200 1:N:0:14
GCGCTAACTTCGTCGAGTACGCTCAAGTATGTAGATCGGAAGAGC
+
:FFFFFFFFFFFFFFFFFFFFFFFFFFFFFFFFFFFFFFFFFFFF
@FS10000125:26:BPA73017-1023:1:1101:6790:1200 1:N:0:14
TCGTGAACTTCGTCGAGTACGCTCATAGATTTAGATCGGAAGAGC
+
,FF,,F,FFF,,FF,,FFF,:FFF,,FFFF,:F,FF,::F,:FF,
@FS10000125:26:BPA73017-1023:1:1101:7230:1200 1:N:0:14
ACGATATAACTTCGTCGAGTACGCTCAAAGTGCAAGATCGGAAGA
+
FFFFFFFFFFFFFFFFFFFFFFFFFFFFFFFFFFFFFFFFFFFFF
@FS10000125:26:BPA73017-1023:1:1101:7320:1200 1:N:0:14
TCGGATCCAACTTCGTCGAGTACGCTCAAAAATTTAGATCGGAAG
+
FFFFFFFFFFFFFFFFFFFFFFFFFFFFFFFFFFFFFFFFFFFFF
@FS10000125:26:BPA73017-1023:1:1101:7600:1200 1:N:0:14
TTGCAACAACTTCGTCGAGTACGCTCAAACAAATAGATCGGAAGA
+
FFFFFFFFFFFFFFFFFFFFFFFFFFFFFFFFFFFFFFFFFFFFF
@FS10000125:26:BPA73017-1023:1:1101:7730:1200 1:N:0:14
TTGGTCAAATTTCGTCGAGTACGCTCAATGAGTAAGATCGGAAGA
+
:FFFFFFFFFFFFFFFFFFFFFFFFFFFFFFFFFFFFFFFFFFFF
@FS10000125:26:BPA73017-1023:1:1101:7950:1200 1:N:0:14
TGGGAGTAACTTCGTCGAGTACGCTCAACTGGATAGATCGGAAGA
+
FFFFFFFFFFFFFFFFFFFFFFFFFFFFFFFFFFFFFFFFFFFFF
@FS10000125:26:BPA73017-1023:1:1101:8010:1200 1:N:0:14
TGACTGGACTTCGTCGAGTACGCTCAAACCGCAAGATCGGAAGAG
+
FFFFFFFFFFFFFFFFFFFF:FFFF:FFFFFFFFFFFFFFFFFFF
@FS10000125:26:BPA73017-1023:1:1101:8100:1200 1:N:0:14
TTGGCTAAACTTCGTCGAGTACGCTCAAAAGGCAAGATCGGAAGA
+
FFFFFFFFFFFFFFFFFFFFFFFFFFFFFFFFFFFFFFFFFFFFF
@FS10000125:26:BPA73017-1023:1:1101:8280:1200 1:N:0:14
GCGGTAACTTCGTCGAGTACGCTCAAAAAAATAGATCGGAAGAGC
+
FFFFFFFFFFFFFFFFFFFFFFFFFFFFFFFFFFFFFFFFFFFFF
@FS10000125:26:BPA73017-1023:1:1101:9210:1200 1:N:0:14
TTGGAACTTCGTCGAGTACGCTCAATACCTGAGATCGGAAGAGCA
+
FFFFFFFFFFFFFFFFFFFFFFFFFFFFFFFFFFFFFFFFFFFFF
@FS10000125:26:BPA73017-1023:1:1101:9490:1200 1:N:0:14
TTTGGGGAAACTTCGTCGAGTACGCTCAAGAGTATAGATCGGAAG
+
FFFFFFFFFFFFFFFFFFFFFFFFFFFFFFFFFFFFFFFFFFFFF
@FS10000125:26:BPA73017-1023:1:1101:9670:1200 1:N:0:14
TTGCATAAACTTCGTCGAGTACGCTCAAAATGGAAGATCGGAAGA
+
FFFFFFFFFFFFFFFFFFFFFFFFFFFFFFFFFFFFFFFFFFFFF
@FS10000125:26:BPA73017-1023:1:1101:9940:1200 1:N:0:14
GCGGTAACTTCGTCGAGTACGCTCAATTAAAGAGATCGGAAGAGC
+
FFFFFFFFFFFFFFFFFFFFFFFFFFFFFFFFFFFFFFFFFFFFF
@FS10000125:26:BPA73017-1023:1:1101:10340:1200 1:N:0:14
TTGACTGGACTTCGTCGAGTACGCTCAAGAAACGAGATCGGAAGA
+
FFFFFFFFFFFFFFFFFFFFFFFFFFFFFFFFFFFFFFFFFFFFF
@FS10000125:26:BPA73017-1023:1:1101:10720:1200 1:N:0:14
TTGAAGAAACTTCGTCGAGTACGCTCAAAAGTAAAGATCGGAAGA
+
FFFFFFFFFFFFFFFFFFFFFFFFFFFFFFFFFFFFFFFFFFFFF
@FS10000125:26:BPA73017-1023:1:1101:10940:1200 1:N:0:14
GGTGCTAACTTCGTCGAGTACGCTCAATAGGTTAGATCGGAAGAG
+
FFFFFFFFFFFFFFFFFFFFFFFFFFFFFFFFFFFFFFFFFFFFF
@FS10000125:26:BPA73017-1023:1:1101:11650:1200 1:N:0:14
TTGCCTCAACTTCGTCGAGTACGCTCAAACATAGAGATCGGAAGA
+
FFFFF:FFFFFFFFFFFFFFFFFFFFFFFFFFFFFFFFFFFFFFF
@FS10000125:26:BPA73017-1023:1:1101:11690:1200 1:N:0:14
TGGAAGCAACTTCGTCGAGTACGCTCAAGGGGCCAGATCGGAAGA
+
FFFFFFFFFFFFFFFFFFFFFFFFFFFFFFFFFFFFFFFFFFFFF
@FS10000125:26:BPA73017-1023:1:1101:12040:1200 1:N:0:14
TTGTTAGAACTTCGTCGAGTACGCTCAATGGTGGAGATCGGAAGA
+
FFFFFFFFFFFFFFFFFFFFFFFFFFFFFFFFFFFFFFFFFFFFF
@FS10000125:26:BPA73017-1023:1:1101:12080:1200 1:N:0:14
TCGAGGCAACTTCGTCGAGTACCTCAACAAAAAAGATCGGAAGAG
+
:FFFFFFFFFFFFFFFFFFFFFFFF:FFFFFFFFFFFFFFFFFFF
@FS10000125:26:BPA73017-1023:1:1101:12310:1200 1:N:0:14
TTGTGTGAGCTTCGTCGAGTACGCTCAAGATCTAAAGATCGGAAG
+
FFFFFFFFFFFFFFFFFFFFFFFFFFFFFFFFFFFFFFFFFFFFF
@FS10000125:26:BPA73017-1023:1:1101:12430:1200 1:N:0:14
TTGACTGGACTTCGTCGAGTACGCTCAACTGAATAGATCGGAAGA
+
FFFFFFFFFFFFFFFFFFFFFFFFFFFFFFFFFFFFFFFFFFFFF
@FS10000125:26:BPA73017-1023:1:1101:12450:1200 1:N:0:14
TTGACTGGACTTCGTCGAGTACGCTCAATTCCGCAGATCGGAAGA
+
FFFFF::FFFFFFFFFFFFFFFFFFFFFFF:,F:FFFFFFFFFFF
@FS10000125:26:BPA73017-1023:1:1101:12790:1200 1:N:0:14
CCGCAAACTTCGTCGAGTACGCTCAATGTGAAAGATCGGAAGAGC
+
FFFFFFFFFFFFFFFFFFFFFFFFFFFFFFFFFFFFFFFFFFFFF
@FS10000125:26:BPA73017-1023:1:1101:13000:1200 1:N:0:14
TCGGGCCAAACTTCGTCGAGTACGCTCAATGTTTGAGATCGGAAG
+
FFFFFFFFFFFFFFFFFFFFFFFFFFFFFFFFFFFFFFFFFFFFF
@FS10000125:26:BPA73017-1023:1:1101:13560:1200 1:N:0:14
GGGGACAACTTCGTCGAGTACGCTCAAGGTTCAAGATCGGAAGAG
+
FFFFFFFFFFFFFFFFFFFFFFFFFFFFFFFFFFFFFFFFFFFFF
@FS10000125:26:BPA73017-1023:1:1101:14240:1200 1:N:0:14
TCGGTACAAACTTCGTCGAGTACGCTCAATCTCTCAGATCGGAAG
+
FFFFFFFFFFFFFFFFFFFFFFFFFFFFFFFFFFFFFFFFFFFFF
@FS10000125:26:BPA73017-1023:1:1101:14250:1200 1:N:0:14
TTGAAGAAACTTCGTCGAGTACGCTCAAATCCAAAGATCGGAAGA
+
:FFFF:FFFFFFFFFFFFFFFFFFFFFFFFFFFFFFFFFFFFFFF
@FS10000125:26:BPA73017-1023:1:1101:14500:1200 1:N:0:14
TGGCAACAACTTCGTCGAGTACGCTCAAGAAAGCAGATCGGAAGA
+
FFFFFFFFFFFFFFFFFFFFFFFFFFFFFFFFFFFFFFFFFFFFF
@FS10000125:26:BPA73017-1023:1:1101:15490:1200 1:N:0:14
TTGGTGTAACTTCGTCGAGTACGCTCAATTGCATAGATCGGAAGA
+
FFFFFFFFFFFFFFFFFFFFFFFFFFFFFFFFFFFFFFFFFFFFF
@FS10000125:26:BPA73017-1023:1:1101:16170:1200 1:N:0:14
GAGGAACTTCGTCGAGTACGCTCAATATTGAAGATCGGAAGAGCA
+
,FFFF,FFFFFFFFFFFFFFFFFF:FFFFF:FFFFFFFFFFFFF:
@FS10000125:26:BPA73017-1023:1:1101:1020:1210 1:N:0:14
TTGACTGGACTTCGTCGAGTACGCTCAAGCCGGGAGATCGGAAGA
+
FFFFFFFFFFFFFFFFFFFFFFFFFFFFFFFFFFFFFFFFFFFFF
@FS10000125:26:BPA73017-1023:1:1101:1320:1210 1:N:0:14
TTCTCTCAACTTCGTCGAGTACGCTCAAAGTGTATGATCGGAAGA
+
:,FFF,F,,::F:,FF:F:F,FFF::F::,,F,F,,:FF,:,F,F
@FS10000125:26:BPA73017-1023:1:1101:1340:1210 1:N:0:14
GCGCAAACTTCGTCGAGTACGCTCATAAGGGTAGATCGGAAGAGC
+
:FFFFF:FF,:::F:,F:F:FFFF:,FF:FFFF,F::F:FF,FF:
@FS10000125:26:BPA73017-1023:1:1101:1670:1210 1:N:0:14
CTGGAATAACTTCGTAGTACGCTCAATGACTAAGATCGGAAGAGC
+
FFF:FFFFFFFFFFFFFFFFFFFFFFFFFFFFFFFFFFFFFFFFF
@FS10000125:26:BPA73017-1023:1:1101:2000:1210 1:N:0:14
TTGCAAGAACTTCGTCGAGTACGCTCAAGCGGTCAGATCGGAAGA
+
FFFFFFFFFFFFFFFFFFFFFFFFFFFFFFFFFFFFFFFFFFFFF
@FS10000125:26:BPA73017-1023:1:1101:2100:1210 1:N:0:14
CCGGGTGTCAACTTCGTCGAGTACGCTCAAACTCCCAGATCGGAA
+
FFFFFFFFFFFFFFFFFFFFFFFFFFFFFFFFFFFFFFFFFFFFF
@FS10000125:26:BPA73017-1023:1:1101:2140:1210 1:N:0:14
TCGGCTGAACTTCGTCGAGTACGCTCAAATCCGCAGATCGGAAGA
+
FFFFFFFFFFFFFFFFFFFFFFFFFFFFFFFFFFFFFFFFFFFFF
@FS10000125:26:BPA73017-1023:1:1101:2280:1210 1:N:0:14
GCGTGTAAACTTCGTGAGTACGCTCAAACTTTAAGATCGGAAGAG
+
:FFFFFFFFFFFFFFFFFFFFFFFFFFFFFFFFFFFFFFFFFFFF
@FS10000125:26:BPA73017-1023:1:1101:2400:1210 1:N:0:14
TCGACACAACTTCGTCGAGTACGCTCAATAATGCAGATCGGAAGA
+
,,F,F,:FFFFFFFFFFFFFFFFFFFFFF,,F,:FFFFFFFFFFF
@FS10000125:26:BPA73017-1023:1:1101:2530:1210 1:N:0:14
GCGCGGCAACTTCGTCGAGTACGCTCAACTACCGAGATCGGAAGA
+
FFFFFFFFFFFFFFFFFFFFFFFFFFFFFFFFFFFFFFFFFFFFF
@FS10000125:26:BPA73017-1023:1:1101:3520:1210 1:N:0:14
TTCGCAACTTCGTCGTGTACGCTCAAATCTCTTGATCGGAAGAGC
+
:F,FF,FFFF:F:FF,:FFFF:F:F,FF,:,F,,F:,,::,F,,F
@FS10000125:26:BPA73017-1023:1:1101:3960:1210 1:N:0:14
TTGACGCAACTTCGTCGAGTACGCTCAAGCGAAAAGATCGGAAGA
+
FFFFFFFFFFFFFFFFFFFFFFFFFFFFFFFFFFFFFFFFFFFFF
@FS10000125:26:BPA73017-1023:1:1101:4220:1210 1:N:0:14
TTGACCCATCTTCGTCGAGTAGCTCAAACCTTCAGATCGGAAGAG
+
FFFFFFFFFFFFFFFFFFFFFFFFFFFFFFFFFFFFFFFFFFFFF
@FS10000125:26:BPA73017-1023:1:1101:4520:1210 1:N:0:14
TCGGCGAAAACTTCGTCGAGTACGCTCAATACGACAGATCGGAAG
+
FFFFFFFFFFFFFFFFFFFFFFFFFFFFFFFFFFFFFFFFFFFFF
@FS10000125:26:BPA73017-1023:1:1101:4820:1210 1:N:0:14
TTGGGTTAACTTCGTCGAGTACGCTCAAATCGAGAGATCGGAAGA
+
FFFFFFFFFFFFFFFFFFFFFFFFFFFFFFFFFFFFFFFFFFFFF
@FS10000125:26:BPA73017-1023:1:1101:4840:1210 1:N:0:14
TTGAACTTCGTCGAGTACGCTCAACAATGGAGATCGGAAGAGCAC
+
FFFFFFFFFFFFFFFFFFFFFFFFFFFFFFFFFFFFFFFFFFFFF
@FS10000125:26:BPA73017-1023:1:1101:5050:1210 1:N:0:14
TTGGTGAAACTTCGTCGAGTACGCTCAAAAAAAGAGATCGGAAGA
+
FFFFFFFFFFFFFFFFFFFFFFFFFFFFFFFFFFFFFFFFFFFFF
@FS10000125:26:BPA73017-1023:1:1101:5120:1210 1:N:0:14
TTGACACAACTTCGTCGAGTACGCTCAAAAAGTCAGATCGGAAGA
+
FFFFFFFFFFFFFFFFFFFFFFFFFFFFFFFFFFFFFFFFFFFFF
@FS10000125:26:BPA73017-1023:1:1101:5360:1210 1:N:0:14
TGGATTCAACTTCGTCGAGTACGCTCAAATTTAAAGATCGGAAGA
+
FFFFFFFFFFFFFFFFFFFFFFFFFFFFFFFFFFFFFFFFFFFFF
@FS10000125:26:BPA73017-1023:1:1101:5420:1210 1:N:0:14
GTGGAGTAACTTCGTCGAGTACGCTCAATAATGGAGATCGGAAGA
+
FFFFFFFFFFFFFFFFFFFFFFFFFFFFFFFFFFFFFFFFFFFFF
@FS10000125:26:BPA73017-1023:1:1101:6040:1210 1:N:0:14
TTGAACAAACTTCGTCGAGTACGCTCAAAACGAGAGATCGGAAGA
+
FFFFFFFFFFFFFFFFFFFFFFFFFFFFFFFFFFFFF,FFFFFFF
@FS10000125:26:BPA73017-1023:1:1101:6150:1210 1:N:0:14
TTGCAGGAACTTCGTCGAGTACGCTCAACCGAAAAGATCGGAAGA
+
FFFFFFFFFFFFFFFFFFFFFFFFFFFFFFFFFFFFFFFFFFFFF
@FS10000125:26:BPA73017-1023:1:1101:6350:1210 1:N:0:14
GGGGCAACTTCGTCGAGTACGCTCAATGTTTCAGATCGGAAGAGC
+
FFFFFFFFFFFFFFFFFFFFFFFFFFFFFFFFFFFFFFFFFFFFF
@FS10000125:26:BPA73017-1023:1:1101:6480:1210 1:N:0:14
TTGGCTCGACTTCGTCGAGTACGCTCAATAACACAGATCGGAAGA
+
FFFFFFFFFFFFFFFFFFFFFFFFFFFFFFFFFFFFFFFFFFFFF
@FS10000125:26:BPA73017-1023:1:1101:6890:1210 1:N:0:14
TTGAATAAACTTCGTCGAGTACGCTCAAACCTGAAGATCGGAAGA
+
FFFFFFFFFFFFFFFFFFFFFFFFFFFFFFFFFFFFFFFFFFFFF
@FS10000125:26:BPA73017-1023:1:1101:7280:1210 1:N:0:14
GGGTTGAACTTCGTCGAGTACGCTCAAGACTGGAGATCGGAAGAG
+
FFFFFFFFFFFFFFFFFFFFFFFFFFFFFFFFFFFFFFFFFFFFF
@FS10000125:26:BPA73017-1023:1:1101:7410:1210 1:N:0:14
GCTTAACCTTCGTCGAGTACGCTCAAAGGGAGAGATCGGAAGAGC
+
FFFFFFFFFFFFFFFFFFFFFFFFFFFFFFFFFFFFFFFFFFFFF
@FS10000125:26:BPA73017-1023:1:1101:7460:1210 1:N:0:14
GCGTAAACTTCGTCGAGTACGCTCAACATAGAAGATCGGAAGAGC
+
FFFFFFFFFFFFFFFFFFFFFFFFFFFFFFFFFFFFFFFFFFFFF
@FS10000125:26:BPA73017-1023:1:1101:7950:1210 1:N:0:14
TGGAAAGAACTTCGTCGAGTACGCTCAATTTCCGAGATCGGAAGA
+
FFFFFFFFFFFFFFFFFFFFFFFFFFFFFFFFFFFFFFFFFFFFF
@FS10000125:26:BPA73017-1023:1:1101:8550:1210 1:N:0:14
CAGGTTTGAACTTCGTCGAGTACGCTCAACGGTCTAGATCGGAAG
+
F,FF:FF,,FFFFFFF:,F,F,FF,F::,F,F:FFF:FF:,FFF:
@FS10000125:26:BPA73017-1023:1:1101:9030:1210 1:N:0:14
CGGGGACTGAACTTCGTCGAGTACGCTCAAGAAAGTAGATCGGAA
+
F:F:FFFF:FFFFFFFFFFF:F:FFFFFFFFFFFFFFFFF:FFFF
@FS10000125:26:BPA73017-1023:1:1101:9260:1210 1:N:0:14
TCGACCCAACTTCGTCGAGTACGCTCAATTGGAAAGATCGGAAGA
+
FFFFFFFFFFFFFFFFFFFFFFFFFFFFFFFFFFFFFFFFFFFFF
@FS10000125:26:BPA73017-1023:1:1101:9420:1210 1:N:0:14
GCGGAAATAACTTCGTCGAGTACGCTCAAACAAAAAGATCGGAAG
+
FFFFFFFFFFFFFFFFFFFFFFFFFFFFFFFFFFFFFFFFFFFFF
@FS10000125:26:BPA73017-1023:1:1101:9470:1210 1:N:0:14
TTGACTAAACTTCGTCGAGTACGCTCAATAAGGGAGATCGGAAGA
+
FFFFFFFFFFFFFFFFFFFFFFFFFFFFFFFFFFFFFFFFFFFFF
@FS10000125:26:BPA73017-1023:1:1101:9550:1210 1:N:0:14
GCGGTGGTCTTCGTCGAGACGCTCAAGTAAAAAGATCGGAAGAGC
+
FFFFFFFFFFFFFFFFFFFFFFFFFFFFFFFFFFFFFFFFFFFFF
@FS10000125:26:BPA73017-1023:1:1101:9700:1210 1:N:0:14
GGGGACTGAACTTCGTCGAGTACGCTCAAACTATTAGATCGGAAG
+
F:FFFFFFFFFFFFFFFFFFFFFFFFFFFFFFFFFFFFFFFFFFF
@FS10000125:26:BPA73017-1023:1:1101:10410:1210 1:N:0:14
GGGGGCAACTTCGTCGAGTACGCTCAACTTATAAGATCGGAAGAG
+
FFFFFFFFFFFFFFFFFFFFFFFFFFFFFFFFFFFFFFFFFFFFF
@FS10000125:26:BPA73017-1023:1:1101:10730:1210 1:N:0:14
GGGCTGAACTTCGTCGAGTACGCTCAACGAGTGAGATCGGAAGAG
+
:FFFFFFFFFFFFFFFFFFFFFFFFFFFFFFFFFFFFFFFFFFFF
@FS10000125:26:BPA73017-1023:1:1101:10760:1210 1:N:0:14
GCGTTAACTTCGTCGAGTACGCTCAATGTATGAGATCGGAAGAGC
+
FFFFFFFFFFFFFFFFFFFFFFFFFFFFFFFFFFFFFFFFFFFFF
@FS10000125:26:BPA73017-1023:1:1101:11690:1210 1:N:0:14
TGGGTGTAACTTCGTCGAGTACGCTCAAGACGTGAGATCGGAAGA
+
F,FFFFFFFFFFFFFFFFFFFFFFFFFFFF:F:,FFFFFFFFFFF
@FS10000125:26:BPA73017-1023:1:1101:11730:1210 1:N:0:14
TGGGGTCAACTTCGTCGAGTACGCTCAACTGCAAAGATCGGAAGA
+
F,FFFFFFFFFFFFFFFFFFFFFFFFFFFFFFFFFFFFFFFFFFF
@FS10000125:26:BPA73017-1023:1:1101:12590:1210 1:N:0:14
TTGAGTTAACTTCGTCGAGTACGCTCAACTGTGAAGATCGGAAGA
+
FFFFFFFFFFFFFFFFFFFFFFFFFFFFFFFFFFFFFFFFFFFFF
@FS10000125:26:BPA73017-1023:1:1101:12650:1210 1:N:0:14
GCGGTCAGAACTTCGTCGAGTACGCTCAAGTTATAAGATCGGAAG
+
FFFFFFFFFFFFFFFFFFFFFFFFFFFFFFFFFFFFFFFFFFFFF
@FS10000125:26:BPA73017-1023:1:1101:12710:1210 1:N:0:14
TTGCCATAACTTCGTCGAGTACGCTCAATCGCCTAGATCGGAAGA
+
FFFFFFFFFFFFFFFFFFFFFFFFFFFFFFFFFFFFFFFFFFFFF
@FS10000125:26:BPA73017-1023:1:1101:12990:1210 1:N:0:14
TTGACTGGACTTCGTCGAGTACGCTCAAATAAAAAGATCGGAAGA
+
FFFFFFFFFFFFFFFFFFFFFFFFFFFFFFFFFFFFFFFFFFFFF
@FS10000125:26:BPA73017-1023:1:1101:13220:1210 1:N:0:14
TTGGTTCAACTTCGTCGAGTACGCTCAATACAATAGATCGGAAGA
+
FFFFFFFFFFFFFFFFFFFFFFFFFFFFFFFFFFFFFFFFFFFFF
@FS10000125:26:BPA73017-1023:1:1101:13350:1210 1:N:0:14
GTTGGTTGAGCTTCGTCGAGTACGCTCAAAATAGCAGATCGGAAG
+
FFFFFFFFFFFFFFFFFFFFFFFFFFFFFFFFFFFFFFFFFFFFF
@FS10000125:26:BPA73017-1023:1:1101:13470:1210 1:N:0:14
TTTGGCAGATCTTCGTCGAGTACGCTCAACGGCAAAGATCGGAAG
+
FFFFFFFFFFFFFFFFFFFFFFFFFFFFFFFFFFFFFFFFFFFFF
@FS10000125:26:BPA73017-1023:1:1101:13860:1210 1:N:0:14
TGGTAAAAACTTCGTCGAGTACGCTCAATCTAATAGATCGGAAGA
+
,FFFFFFFFFFFFFFFFFF:FFFFFFFFFFFFFFFFF:FFFFFFF
@FS10000125:26:BPA73017-1023:1:1101:14620:1210 1:N:0:14
TTGACTGGACTTCGTCGAGTATGCTCAACTACTGAGATCGGAAGA
+
FFFFFFFFFFFFFFFFFFFFFFFFFFFFFFFFFFFFFFFFFFFFF
@FS10000125:26:BPA73017-1023:1:1101:15090:1210 1:N:0:14
TTGACGGAACTTCGTCGAGTACGCTCAATGAAATAGATCGGAAGA
+
FFFFFFFFFFFFFFFFFFFFFFFFFFFFFFFFFFFFFFFFFFFFF
@FS10000125:26:BPA73017-1023:1:1101:15320:1210 1:N:0:14
TCGAACTTCGTCGAGTACGCTCAATATTGGAGATCGGAAGAGCAC
+
FFFFFFFFFFFFFFFFFFFFFFFFFFFFFFFFFFFFFFFFFFFFF
@FS10000125:26:BPA73017-1023:1:1101:15500:1210 1:N:0:14
TTGACTGGACTTCGTCGAGTACGCTCAACCGATTAGATCGGAAGA
+
FFFFFFFFFFFFFFFFFFFFFFFFFFFFFFFFFFFFFFFFFFFFF
@FS10000125:26:BPA73017-1023:1:1101:15610:1210 1:N:0:14
CTGACTGGACCTTCGTCGAGTACGCTCAATTCTTAAGATCGGAAG
+
F:FFFF::FFF:FFFFFFF:FFFFFFFFFFFFFFFFFFFFFFFFF
@FS10000125:26:BPA73017-1023:1:1101:15730:1210 1:N:0:14
TTGTTCTAACTTCGTCGAGTACGCTCAAAAAAAAAGATCGGAAGA
+
FFFFFFFFFFFFFFFFFFFFFFFFFFFFFFFFFFFFFFFFFFFFF
@FS10000125:26:BPA73017-1023:1:1101:15800:1210 1:N:0:14
GGGGGCTCAACTTCGTCGAGTACGCTCAATATTACAGATCGGAAG
+
FFFFFFFFFFFFFFFFFFFFFFFFFFFFFFFFFFFFFFFFFFFFF
@FS10000125:26:BPA73017-1023:1:1101:16010:1210 1:N:0:14
TCCAACTTCGTCGAGTACGCTCAATGGCAAAGATCGGAAGAGCAC
+
FFFFFFFFFFFFFFFFFFFFFFFFFFFFFFFFFFFFFFFFFFFFF
@FS10000125:26:BPA73017-1023:1:1101:16230:1210 1:N:0:14
TTGAACAATCTTCGTCGAGTACGCTCAATGTCTAAGATCGGAAGA
+
FFF:FFF,FFFFF:FFF,FFFF:FFFF:FFFFF:FFFFF:FF,FF
@FS10000125:26:BPA73017-1023:1:1101:1260:1220 1:N:0:14
TGGCCTGAACTTCGTCGAGTACGCTCAATGGCTAAGATCGGAAGA
+
FFFFFFFFFFFFFFFFFFFFFFFFFFFF,FFFF:FFFFFFFFFFF
@FS10000125:26:BPA73017-1023:1:1101:1300:1220 1:N:0:14
TAGGGGCTTAAACTTCGTCGAGTACGCTCAAATGGAAAGATCGGA
+
FFF,FFF::,FFF:FFF::FF,::FFF:FFFFFF:FFF:F:F:FF
@FS10000125:26:BPA73017-1023:1:1101:1490:1220 1:N:0:14
TGGGCTTAACTTCGTCGAGTACGCTCAATTTTAGAGATCGGAAGA
+
FFFFFFFFFFFFFFFFFFFFFFFFFFFFFFFFFFFFFFFFFFFFF
@FS10000125:26:BPA73017-1023:1:1101:1720:1220 1:N:0:14
GCGCAAACTTCGTCGAGTACGCTCAATGAAATAGATCGGAAGAGC
+
FFFFFFFFFFFFFFFFFFFFFFFFFFFFFFFFFFFFFFFFFFFFF
@FS10000125:26:BPA73017-1023:1:1101:1770:1220 1:N:0:14
TCTGTTAACTTCGTCGAGTACGCTCAAAAATCTAGATCGGAAGAG
+
FFFFFFFFFFFFFFFFFFFFFFFFFFFFFFFFFFFFFFFFFFFFF
@FS10000125:26:BPA73017-1023:1:1101:1780:1220 1:N:0:14
TCGGTGGGACTTCGTCGAGTACGCTCAATATGATAGATCGGAAGA
+
FFFFFFFFFFFFFFFFFFFFFFFFFFFFFFFFFFFFFFFFFFFFF
@FS10000125:26:BPA73017-1023:1:1101:1890:1220 1:N:0:14
TTGACTGGACTTCGTCGAGTACGCTCAAGAATGTAGATCGGAAGA
+
FFFFFFFFFFFFFFFFFFFFFFFFFFFFFFFFFFFFFFFFFFFFF
@FS10000125:26:BPA73017-1023:1:1101:2160:1220 1:N:0:14
TTGGCTCAACTTCGTCGAGTACGCTCAAAGCATGAGATCGGAAGA
+
FFF,FFFFFFFFFFFFFFFFFFFFFFFFFFFFFFFFFFFFFFFFF
@FS10000125:26:BPA73017-1023:1:1101:2220:1220 1:N:0:14
GCCCTGCAACTTCGTCGAGTACGCTCAAGCGAGAGATCGGAAGAG
+
:FFFFFFFFFFFFFFFFFFFFFFFFFFFFF:FFFFFFFFFFFFFF
@FS10000125:26:BPA73017-1023:1:1101:2440:1220 1:N:0:14
TCGGCATAACTTCGTCGAGTACGCTCAAAAAATAAGATCGGAAGA
+
FFFFFFFFFFFFFFFFFFFFFFFFFFFFFFFFFFFFFFFFFFFFF
@FS10000125:26:BPA73017-1023:1:1101:2530:1220 1:N:0:14
GCGCAAACTTCGTCGAGTACGCTCAATTAAAAAGATCGGAAGAGC
+
FFFFFFFFFFFFFFFFFFFFFFFFFFFFFFFFFFFFFFFFFFFFF
@FS10000125:26:BPA73017-1023:1:1101:2700:1220 1:N:0:14
CCGGTGGGAAACTTCGTCGAGTACGCTCAACGCAAAAGATCGGAA
+
FFFFFFFFFFFFFFFFFFFFFFFFFFFFFFFFFFFFFFFFFFFFF
@FS10000125:26:BPA73017-1023:1:1101:2800:1220 1:N:0:14
TTGGAAACTTCGTCGAGTACGCTCAATGGGATAGATCGGAAGAGC
+
FFFFFFFFFFFFFFFFFFFFFFFFFFFFFFFFFFFFFFFFFFFFF
@FS10000125:26:BPA73017-1023:1:1101:2930:1220 1:N:0:14
TTGACTGGACTTCGTCGAGTACGCTCAATCTGGTAGATCGGAAGA
+
FFFFFFFFFFFFFFFFFFFFFFFFFFFFFFFFFFFFFFFFFFFFF
@FS10000125:26:BPA73017-1023:1:1101:3320:1220 1:N:0:14
TTGACTGGACTTCGTCGAGTACGCTCAAGATTGAAGATCGGAAGA
+
FFFFFFFFFFFFFFFFFFFFFFFFFFFFFFFFFFFFFFFFFFFFF
@FS10000125:26:BPA73017-1023:1:1101:3350:1220 1:N:0:14
GAGCAAGCTTCGTCGAGTACGCTCAAGGGAAAAGATCGGAAGAGC
+
FFFFFFFFFFFFFFFFFFFFFFFFFFFFFFFFFFFFFFFFFFFFF
@FS10000125:26:BPA73017-1023:1:1101:3540:1220 1:N:0:14
GTGTGACTACTTCGTCGAGTACGCTCATAATATTAGATCGGATGA
+
,FF,FFF,FF,:F,FF,F,:F::,,FF,,:::,,,:F,F,,F,:,
@FS10000125:26:BPA73017-1023:1:1101:3820:1220 1:N:0:14
TTGAATCAACTTCGTCGAGTACGCTCAAAATGATAGATCGGAAGA
+
FFFFFFFFFFFFFFFFFFFFFFFFFFFFFFFFFFFFFFFFFFFFF
@FS10000125:26:BPA73017-1023:1:1101:4640:1220 1:N:0:14
TTGACTGGACTTCGTCGAGTACGCTCAAACCACCAGATCGGAAGA
+
FFFFFFFFFFFFFFFFFFFFFFFFFFFFFFFFFFFFFFFFFFFFF
@FS10000125:26:BPA73017-1023:1:1101:5590:1220 1:N:0:14
TCGGCTGAACTTCGTCGAGTACGCTCAATGCAGAAGATCGGAAGA
+
FFFFFFFFFFFFFFFFFFFFFFFFFFFFFFFFFFFFFFFFFFFFF
@FS10000125:26:BPA73017-1023:1:1101:6000:1220 1:N:0:14
CCGCAACTTCGTCGAGTACGCTCAAGGAAAAAGATCGGAAGAGCA
+
FFFFFFFFFFFFFFFFFFFFFFFFFFFFFFFFFFFFFFFFFFFFF
@FS10000125:26:BPA73017-1023:1:1101:6180:1220 1:N:0:14
TTGTAGCAACTTCGTCGAGTACGCTCAACATCCCAGATCGGAAGA
+
FFFFFFFFFFFFFFFFFFFF:FFFFFFFFFFFFFFFFFFFFFFFF
@FS10000125:26:BPA73017-1023:1:1101:6500:1220 1:N:0:14
TCGAGACAACTTTCGTCGAGTACGCTCAAGGAGGCAGATCGGAAG
+
FFFFFFFFFFFFFFFFF:FFFFFFFFFFFFFFFFFFFF:FFFFFF
@FS10000125:26:BPA73017-1023:1:1101:8120:1220 1:N:0:14
TTGGTCCAACTTCGTCGAGTACGCTCAAACCGAGAGATCGGAAGA
+
FFFFFFFFFFFFFFFFFFFFFFFFFFFFFFFFFFFFFFFFFFFFF
@FS10000125:26:BPA73017-1023:1:1101:8500:1220 1:N:0:14
TTGACTGGACTTCGTCGAGTACGCTCAACCCGGGAGATCGGAAGA
+
FFFFFFFFFFFFFFFFFFFFFFFFFFFFFFFFFFFFFFFFFFFFF
@FS10000125:26:BPA73017-1023:1:1101:8700:1220 1:N:0:14
TCGGAATCAACTTCGTCGAGTACGCTCAAACTGATAGATCGGAAG
+
FFFFFFFFFFFFFFFFFFFFFFFFFFFFFFFFFFFFFFFFFFFFF
@FS10000125:26:BPA73017-1023:1:1101:9280:1220 1:N:0:14
GGGCAGAAACTTCGTCGAGTACGCTCAAGGGCCAAGATCGGAAGA
+
:FFFFFFFFFFFFFFFFFFFFFFFFFFFFFFFFFFFFFFFFFFFF
@FS10000125:26:BPA73017-1023:1:1101:9470:1220 1:N:0:14
TTGTGGGAACTTCGTCGAGTACGCTCAAGCAGTAAGATCGGAAGA
+
FFFFFFFFFFFFFFFFFFFFFFFFFFFFFFFFFFFFFFFFFFFFF
@FS10000125:26:BPA73017-1023:1:1101:9620:1220 1:N:0:14
TTGATTTAACTTCGTCGAGTACGCTCAAAAGGATAGATCGGAAGA
+
FFFFFFFFFFFFFFFFFFFFFFFFFFFFFFFFFFFFFFFFFFFFF
@FS10000125:26:BPA73017-1023:1:1101:9670:1220 1:N:0:14
TTGCTGTAACTTCGTCGAGTACGCTCAAATAAATAGATCGGAAGA
+
FFFFFFFFFFFFFFFFFFFFFFFFFFFFFFFFFFFFFFFFFFFFF
@FS10000125:26:BPA73017-1023:1:1101:9740:1220 1:N:0:14
TTGCAACTTCGTCGAGTACGCTCAAGCCTTAAGATCGGAAGAGCA
+
FFFFFFFFFFFFFFFFFFFFFFFFFFFFFFFFFFFFFFFFFFFFF
@FS10000125:26:BPA73017-1023:1:1101:9950:1220 1:N:0:14
TTGGCCATAACTTCGTCGAGTACGCTCAATTGTGAAGATCGGAAG
+
FFFFFFFFFFFFFFFFFFFFFFFFFFFFFFFFFFFFFFFFFFFFF
@FS10000125:26:BPA73017-1023:1:1101:10040:1220 1:N:0:14
TTGACTTCGTCGAGTACGCTCAATTAGAGAGATCGGAAGAGCACA
+
FFFFFFFFFFFFFFFFFFFFFFFFFFFFFFFFFFFFFFFFFFFFF
@FS10000125:26:BPA73017-1023:1:1101:10230:1220 1:N:0:14
TTGACTGGACTTCGTCGAGTACGCTCAATCCTTGAGATCGGAAGA
+
FFFFFFFFFFFFFFFFFFFFFFFFFFFFFFFFFFFFFFFFFFFFF
@FS10000125:26:BPA73017-1023:1:1101:11260:1220 1:N:0:14
CTGCAAACTTCGTCGAGTACGTTCAAGTGAGTAGATCGGAAGAGC
+
FFFFFFFFFFFFFFFFFFFFFFFFFFFFFFFFFFFFFFFFFFFFF
@FS10000125:26:BPA73017-1023:1:1101:11350:1220 1:N:0:14
TTGTGTCATCTTCGTCGAGTACGCTCAATGGCAAAGATCGGAAGA
+
,FFFFFFFFFFFFFFFFFFFFFFFFFFFFFFFFFFFFFFFFFFFF
@FS10000125:26:BPA73017-1023:1:1101:11430:1220 1:N:0:14
TTGACGTAATTTTCGTCGAGTACGCTCAAGTCTGGAGATCGGAAG
+
FFFFFFFFFFFFFFFFFFFFFFFFFFFFFFFFFFFFFFFFFFFFF
@FS10000125:26:BPA73017-1023:1:1101:11570:1220 1:N:0:14
TCGGCCCAACTTCGTCGAGTACGCTCAACTACCGAGATCGGAAGA
+
FFFFFFFFFFFFFFFFFFFFFFFFFFFFFFFFFFFFFFFFFFFFF
@FS10000125:26:BPA73017-1023:1:1101:12310:1220 1:N:0:14
TTGTACAAACTTCGTCGAGTACGCTCAAAGGATCAGATCGGAAGA
+
FFFFFFFFFFFFFFFFFFFFFFFFFFFFFFFFFFFFFFFFFFFFF
@FS10000125:26:BPA73017-1023:1:1101:12580:1220 1:N:0:14
TTGACTGGACTTCGTCGAGTACGCTCAACGAACAAGATCGGAAGA
+
FFFFFFFFFFFFFFFFFFFFFFFFFFFFFFFFFFFFFFFFFFFFF
@FS10000125:26:BPA73017-1023:1:1101:12750:1220 1:N:0:14
CGGACGGAACTTCGTCGAGTACGCTCAAGGATGAAGATCGGAAGA
+
FFFFFFFFFFFFFFFFFFFFFFFFFFFFFFFFFFFFFFFFFFFFF
@FS10000125:26:BPA73017-1023:1:1101:13090:1220 1:N:0:14
TGGTGAACTTCGTCGAGTACGCTCAATAACAGAGATCGGAAGAGC
+
:FFFFFFFFFFFFFFFFFFFFFFFFFFFFFFFFFFFFFFFFFFFF
@FS10000125:26:BPA73017-1023:1:1101:13120:1220 1:N:0:14
TTGCAAAAACTTCGTCGAGTACGCTTAAATAAATAGATCGGAAGA
+
FFFFFFFFFFFFFFFFFFFFFFFFFFFFFFFFFFFFFFFFFFFFF
@FS10000125:26:BPA73017-1023:1:1101:13350:1220 1:N:0:14
TTGCGAACTTCGTCGAGTACGCTCAAAATACAAGATCGGAAGAGC
+
FFFF:F:,FF::FF::FFF::F::,,F:F,FFF:FF:,FFF:FF,
@FS10000125:26:BPA73017-1023:1:1101:13730:1220 1:N:0:14
TTGATCCAACTTCGTCGAGTACGCTCAAACGTTTAGATCGGAAGA
+
FFFFFFFFFFFFFFFFFFFFFFFFFFFFFFFFFFFFFFFFFFFFF
@FS10000125:26:BPA73017-1023:1:1101:14100:1220 1:N:0:14
CCGGGGCAATCTTCGTCGAGTACGCTCAAAACGATAGATCGGAAG
+
FFFFFFFFFFFFFFFFFFFFFFFFFFFFFFFFFFFFFFFFFFFFF
@FS10000125:26:BPA73017-1023:1:1101:14170:1220 1:N:0:14
TTGTAAAAACTTCGTCGAGTACGCTCAAATGCTGAGATCGGAAGA
+
FFFFFFFFFFFFFFFFFFFFFFFFFFFFFFFFFFFFFFFFFFFFF
@FS10000125:26:BPA73017-1023:1:1101:15140:1220 1:N:0:14
TGGCAACTTCGTCGAGTACGCTCAACAGTTTAGATCGGAAGAGCA
+
FFFFFFFFFFFFFFFFFFFFFFFFFFFFFFFFFFFFFFFFFFFFF
@FS10000125:26:BPA73017-1023:1:1101:15570:1220 1:N:0:14
TGGTGGAAACTTCGTCGAGTACGCTCAATAATATAGATCGGAAGA
+
FFFFFFFFFFFFFFFFFFFFFFFFFFFFFFFFFFFFFFFFFFFFF
@FS10000125:26:BPA73017-1023:1:1101:15690:1220 1:N:0:14
CCGCTGGAACTTCGTCGAGTACGCTCAAGGATAGAGATCGGAAGA
+
FFFFFFFFFFFFFFFFFFFFFFFFFFFFFFFFFFFFFFFFFFFFF
@FS10000125:26:BPA73017-1023:1:1101:15720:1220 1:N:0:14
TTGATGGAACTTCGTCGAGTACGCTCAAACTGAAAGATCGGAAGA
+
FFFFFFFFFFFFFFFFFFFFFFFFFFFFFFFFFFFFFFFFFFFFF
@FS10000125:26:BPA73017-1023:1:1101:16040:1220 1:N:0:14
TTGCAGAAACTTCGTCGAGTACGCTCAATTAATCAGATCGGAAGA
+
FFFFFFFFFFFFFFFFFFFFFFFFFFFFFFFFFFFFFFFFFFFFF
@FS10000125:26:BPA73017-1023:1:1101:16160:1220 1:N:0:14
TTGACTGGACTTCGTCGAGTACGCTCAAGATCTTAGATCGGAAGA
+
FFFFFFFFFFFFFFFFFFFFFFFFFFFFFFFFFFFFFFFFFFFFF
@FS10000125:26:BPA73017-1023:1:1101:16270:1220 1:N:0:14
TTGGCGCAACTTCGTCGAGTACGCTCAATCATAAAGATCGGAAGA
+
FFFFFFFFFFFFFFFFFFFFFFFFFFFFFFFFFFFFFFFFFFFFF
@FS10000125:26:BPA73017-1023:1:1101:1660:1230 1:N:0:14
TTGACAGAACTTCGTCGAGTACGCTCAAGTGAGAAGATCGGAAGA
+
FFFFFFFFFFFFFFFFFFFFFFFFFFFFFFFFFFFFFFFFFFFFF
@FS10000125:26:BPA73017-1023:1:1101:1740:1230 1:N:0:14
GAGTAAACTTCGTCGAGTACGCTCAACATGCAAGATCGGAAGAGC
+
FFFFFFFFFFFFFFFFFFFFFFFFFFFFFFFFFFFFFFFFFFFFF
@FS10000125:26:BPA73017-1023:1:1101:2190:1230 1:N:0:14
TTGAACTTCGTCGAGTACGCTCAAAACAACAGATCGGAAGAGCAC
+
FFFFFFFFFFFFFFFFFFFFFFFFFFFFFFFFFFFFFFFFFFFFF
@FS10000125:26:BPA73017-1023:1:1101:2510:1230 1:N:0:14
TCGTACAAACTTCGTCGAGTACGCTCAAGGCAAGAGATCGGAAGA
+
:FFFFFFFFFFFFFFFFFFFFFFFFFFFFFFFFFFFFFFFFFFFF
@FS10000125:26:BPA73017-1023:1:1101:3120:1230 1:N:0:14
TCGATTTAACTTCGTCGAGTACGCTCAAGTGGCCAGATCGGAAGA
+
FFFFFFFFFFFFFFFFFFFFFFFFFFFFFFFFFFFFFFFFFFFFF
@FS10000125:26:BPA73017-1023:1:1101:3180:1230 1:N:0:14
TTATAACTTCGTCGAGTACGCTCAACTATTCAGATCGGAAGAGCA
+
:FFFFFFFFFFFFFFFFFFFFFFFFFFFFFFFFFFFFFFFFFFFF
@FS10000125:26:BPA73017-1023:1:1101:3550:1230 1:N:0:14
TTGTGGGAACTTCGTCGAGTACGCTCAACATTTAAGATCGGAAGA
+
FFFFFFFFFFFFFFFFFFFFFFFFFFFFFFFFFFFFFFFFFFFFF
@FS10000125:26:BPA73017-1023:1:1101:3960:1230 1:N:0:14
TGGCTCCAACTTCGTCGAGTACGCTCAAGGATAAAGATCGGAAGA
+
FFFFFFFFFFFFFFFFFFFFFFFFFFFFFFFFFFFFFFFFFFFFF
@FS10000125:26:BPA73017-1023:1:1101:4020:1230 1:N:0:14
TTGTGTAAACTTCGTCGAGTACGCTCAAGTTATTAGATCGGAAGA
+
FFFFFFFFFFFFFFFFFFFFFFFFFFFFFFFFFFFFFFFFFFFFF
@FS10000125:26:BPA73017-1023:1:1101:5040:1230 1:N:0:14
TTTGAAGTAACTTCGTCGAGTACGCTCAAGACCTTAGATCGGAAG
+
FFFFFFFFFFFFFFFFFFFFFFFFFFFFFFFFFFFFFFFFFFFFF
@FS10000125:26:BPA73017-1023:1:1101:5340:1230 1:N:0:14
TTGGCTGAACCTTCGTCGAGTACGCTCAATAATCCAGATCGGAAG
+
FFFFFFFFFFFFFFFFFFFFFFFFFFFFFFFFFFFFFFFFFFFFF
@FS10000125:26:BPA73017-1023:1:1101:6190:1230 1:N:0:14
CCGAGGTAACTTCGTCGAGTACGCTCAATTATACAGATCGGAAGA
+
FFFFFFFFFFFFFFFFFFFFFFFFFFFFFFFFFFFFFFFFFFFFF
@FS10000125:26:BPA73017-1023:1:1101:6560:1230 1:N:0:14
TTGGACAAACTTCGTCTTAGTACGCTCAAGCTACAAGATCGGAAG
+
FFFFFFFFFFFFFF,FFFFFFFFFFFFFFFFFFFFFFFFFFFFFF
@FS10000125:26:BPA73017-1023:1:1101:7120:1230 1:N:0:14
TTGTCATAACTTCGTCGAGTACGCTCAAGACTTCAGATCGGAAGA
+
FFFFFFFFFFFFFFFFFFFFFFFFFFFFFFFFFFFFFFFFFFFFF
@FS10000125:26:BPA73017-1023:1:1101:7790:1230 1:N:0:14
TCCTAAAACTTACTCGAGTACGCTCAATTTTTGAGATCGGAAGAG
+
FFFFFFFFFFFFFFFFFFFFFFFFFFFFFFFFFFFFFFFFFFFFF
@FS10000125:26:BPA73017-1023:1:1101:8340:1230 1:N:0:14
TGGAATTAACTTCGTCGAGTACGCTCAAGCCGAAAGATCGGAAGA
+
FFFFFFFFFFFFFFFFFFFFFFFFFFFFFFFFFFFFFFFFFFFFF
@FS10000125:26:BPA73017-1023:1:1101:8400:1230 1:N:0:14
TTGACTGGACTTCGTCGAGTACGCTCAATCCAAAAGATCGGAAGA
+
F,FF:F:F:FF:FF:FFFFFFFFF:FF,F:FFFFFFFFFFFFFFF
@FS10000125:26:BPA73017-1023:1:1101:8850:1230 1:N:0:14
TTGAAGTAACTTCGTCGAGTACGCTCAAATAACGAGATCGGAAGA
+
FFFFFFFFFFFFFFFFFFFFFFFFFFFFFFFFFFFFFFFFFFFFF
@FS10000125:26:BPA73017-1023:1:1101:8870:1230 1:N:0:14
TAGCAACTTCGTCGAGTACGCTCAAGGACCAAGATCGGAAGAGCA
+
FFFFFFFFFFFFFFFFFFFFFFFFFFFFFFFFFFFFFFFFFFFFF
@FS10000125:26:BPA73017-1023:1:1101:9830:1230 1:N:0:14
TTGCCTGAACTTCGTCGAGTACGCTCAAGACCAGAGATCGGAAGA
+
FFFFFFFFFFFFFFFFFFFFFFFFFFFFFFFFFFFFFFFFFFFFF
@FS10000125:26:BPA73017-1023:1:1101:10240:1230 1:N:0:14
TTGACTGGACTTCGTCGAGTACGCTCAACCGAATAGATCGGAAGA
+
FFFFFFFFFFFFFFFFFFFFFFFFFFFFFFFFFFFFFFFFFFFFF
@FS10000125:26:BPA73017-1023:1:1101:10290:1230 1:N:0:14
CAGGAGGTAACTTCGTCGAGTACGCTCAAACGAACAGATCGGAAG
+
FFFFFFFFFFFFFFFFFFFFFFFFFFFFFFFFFFFFFFFFFFFFF
@FS10000125:26:BPA73017-1023:1:1101:10310:1230 1:N:0:14
GCGTAAACTTCGTCGAGTACGCTCAATTGATAAGATCGGAAGAGC
+
:FFFFFFFFFFFFFFFFFFFFFFFFFFFFFFFFFFFFFFFFFFFF
@FS10000125:26:BPA73017-1023:1:1101:10910:1230 1:N:0:14
TTGAGTCAACTTCGTCGAGTACGCTCAATATTGCAGATCGGAAGA
+
FFFFFFFFFFFFFFFFFFFFFFFFFFFFFFFFFFFFFFFFFFFFF
@FS10000125:26:BPA73017-1023:1:1101:11190:1230 1:N:0:14
TTGATATAACTTCGTCGAGTACGCTCAAGGGGGGAGATCGGAAGA
+
FFFFFFFFF:FFFFFFFFFFFFFFFFFFFFFF::FFFFFFFFFFF
@FS10000125:26:BPA73017-1023:1:1101:11200:1230 1:N:0:14
TCCTTAAACTTCGTCGAGTACGCTCAAGGGATAAGATCGGAAGAG
+
FFFFFFFFFFFFFFFFFFFFFFFFFFFFFFFFFFFFFFFFFFFFF
@FS10000125:26:BPA73017-1023:1:1101:11260:1230 1:N:0:14
TCTAGGAACTTCGTCGAGTACGCTCAACTGTTCAGATCGGAAGAG
+
FFFFFFFFFFFFFFFFFFFFFFFFFFFFFFFFFFFFFFFFFFFFF
@FS10000125:26:BPA73017-1023:1:1101:11900:1230 1:N:0:14
TCTAGGAACTTCGTCGAGTACGCTCAATTCAGAAGATCGGAAGAG
+
FFFFFFFFFFFFFFFFFFFFFFFFFFFFFFFFFFFFFFFFFFFFF
@FS10000125:26:BPA73017-1023:1:1101:12130:1230 1:N:0:14
TCGAGGCAACTTCGTCGAGTACCTCAACAAAAAAAGATCGGAAGA
+
FFFFFFFFFFFFFFFFFFFFFFFFFFFFFFFFFFFFFFFFFFFFF
@FS10000125:26:BPA73017-1023:1:1101:12660:1230 1:N:0:14
TCCAACTTCGTCGAGTACGCTCAAGTACCAAGATCGGAAGAGCAC
+
FFFFFFFFFFFFFFFFFFFFFFFFFFFFFFFFFFFFFFFFFFFFF
@FS10000125:26:BPA73017-1023:1:1101:13500:1230 1:N:0:14
TTGTCGTAACTTCGTCGAGTACGCTCAAGGCCAGAGATCGGAAGA
+
FFFFFFFFFFFFFFFFFFFFFFFFFFFFFFFFFFFFFFFFFFFFF
@FS10000125:26:BPA73017-1023:1:1101:14060:1230 1:N:0:14
TTTTTAACTTCGTCGAGTACGCTCAAAGTGGGAGATCGGAAGAGC
+
F::FFFFFFFFFFFFFFFFFFFFFFFFFFFFFFFFFFFFFFFFFF
@FS10000125:26:BPA73017-1023:1:1101:14800:1230 1:N:0:14
GGGACTGAACTTCGTCGAGTACGCTCAAAACTAGAGATCGGAAGA
+
,F:,FFF:FFFFF:FFFFFF:FFFFF,:FFFFFFFFFF,FFFFFF
@FS10000125:26:BPA73017-1023:1:1101:14940:1230 1:N:0:14
TGGACGCAACTTCGTCGAGTACGCTCAAATAATAAGATCGGAAGA
+
FFFFFFFFFFFFFFFFFFFFFFFFFFFFFFFFFFFFFFFFFFFFF
@FS10000125:26:BPA73017-1023:1:1101:15310:1230 1:N:0:14
TTGCAGCAACTTCGTCGAGTACGCTCAATAATCAAGATCGGAAGA
+
:FFFFFFFFFFFFFFFFFFFFFFFFFFFFFFFFFFFFFFFFFFFF
@FS10000125:26:BPA73017-1023:1:1101:15320:1230 1:N:0:14
TTGGCGCAACTTCGTCGAGTACGCTCAACATTGGAGATCGGAAGA
+
:FFF,FFFF::FFFFFFFFFFFFF:F:FFFFF:FFFFFFFFFF,F
@FS10000125:26:BPA73017-1023:1:1101:15350:1230 1:N:0:14
TTGTATCAACTTCGTCGAGTACGCTCAATGTTACAGATCGGAAGA
+
FFFFFFFFFFFFFFFFFFFFFFFFFFFFFFFFFFFFFFFFFFFFF
@FS10000125:26:BPA73017-1023:1:1101:15680:1230 1:N:0:14
TTGATATAACTTTCGTCGAGTACGCTCAACATCACAGATCGGAAG
+
:FFFFFFFFFFFFFFFFFFFFFFFFFFFFFFFFFFFFFFFFFFFF
@FS10000125:26:BPA73017-1023:1:1101:16000:1230 1:N:0:14
TCGGCATAACTTCGTCGAGTACGCTCAATAATAAAGATCGGAAGA
+
FFFFFFFFFFFFFFFFFFFFFFFFFFFFFFFFFFFFFFFFFFFFF
@FS10000125:26:BPA73017-1023:1:1101:1310:1240 1:N:0:14
TTGGGGAACTTCGTCGAGTACGCTCAATCATATAGATCGGAAGAG
+
FFFFFFFFFFFFFFFFFFFFFFFFFFFFFFFFFFFFFFFFFFFFF
@FS10000125:26:BPA73017-1023:1:1101:1490:1240 1:N:0:14
TTGCTTAAACTTCGTCGAGTACGCTCAATCGACTAGATCGGAAGA
+
FFFFFFFFFFFFFFFFFFFFFFFFFFFFFFFFFFFFFFFFFFFFF
@FS10000125:26:BPA73017-1023:1:1101:1540:1240 1:N:0:14
GCGGCACCTTCGTCGAGTACGCTCAATTGAAAAGATCGGAAGAGC
+
FFFFFFFFFFFFFFFFFFFFFFFFFFFFFFFFFFFFFFFFFFFFF
@FS10000125:26:BPA73017-1023:1:1101:1650:1240 1:N:0:14
TTGATATAACTTCGTCGAGTACGCTCAAACGCAGAGATCGGAAGA
+
FFFFFFFFFFFFFFFFFFFFFFFFFFFFFFFFFFFFFFFFFFFFF
@FS10000125:26:BPA73017-1023:1:1101:1930:1240 1:N:0:14
GCGGGCCTAACTTCGTCGAGTACGCTCAATTTATGAGATCGGAAG
+
FFFFFFFFFFFFFFFFFFFFFFFFFFFFFFFFFFFFFFFFFFFFF
@FS10000125:26:BPA73017-1023:1:1101:2220:1240 1:N:0:14
TTGCATTAACTTCGTCGAGTACGCTCAAATTTAGAGATCGGAAGA
+
FFFFFFFFFFFFFFFFFFFFFFFFFFFFFFFFFFFFFFFFFFFFF
@FS10000125:26:BPA73017-1023:1:1101:2470:1240 1:N:0:14
TTGGTGAAACTTCGTCGAGTACGCTCAAGGAAATAGATCGGAAGA
+
FFFFFFFFFFFFFFFFFFFFFFFFFFFFFFFFFFFFFFFFFFFFF
@FS10000125:26:BPA73017-1023:1:1101:2760:1240 1:N:0:14
GCGTGCCAACTTCGTCGAGTACGCTCAACACAATAGATCGGAAGA
+
FFFFFFFFFFFFFFFFFFFFFFFFFFFFFFFFFFFFFFFFFFFFF
@FS10000125:26:BPA73017-1023:1:1101:2960:1240 1:N:0:14
GGGTAAATTTTCGTCGAGTACGCTCAACAGTCTAGATCGGAAGAG
+
FFFFFFFFFFFFFFFFFFFFFFFFFFFFFFFFFFFFFFFFFFFFF
@FS10000125:26:BPA73017-1023:1:1101:3090:1240 1:N:0:14
TCGGTACAACTTCGTCGAGTACGCTCAAGTAGACAGATCGGAAGA
+
FFFFFFFFFFFFFFFFFFFFFFFFFFFFFFFFFFFFFFFFFFFFF
@FS10000125:26:BPA73017-1023:1:1101:3460:1240 1:N:0:14
TTGCCAAAACTTCGTCGAGTACGCTCAACTTACAAGATCGGAAGA
+
:FFFFFFFFFFFFFFFFFFFFFFFFFFFFFFFFFFFFFFFFFFFF
@FS10000125:26:BPA73017-1023:1:1101:3810:1240 1:N:0:14
TTGCGTTAACTTCGTCGAGTACGCTCAAGTGACTAGATCGGAAGA
+
,F,FFF:FFF:FF:F::FF:FF:FFFF,:F:FFF,,FFFF:F:FF
@FS10000125:26:BPA73017-1023:1:1101:3930:1240 1:N:0:14
TTGACTTAACTTCGTCGAGTACGCTCAATTATTTAGATCGGAAGA
+
FFFFFFFFFFFFFFFFFFFFFFFFFFFFFFFFFFFFFFFFFFFFF
@FS10000125:26:BPA73017-1023:1:1101:4920:1240 1:N:0:14
GGGCAAAACTTCGTCGAGTACGCTCAATCTTTCAGATCGGAAGAG
+
FFFFFFFFFFFFFFFFFFFFFFFFFFFFFFFFFFFFFFFFFFFFF
@FS10000125:26:BPA73017-1023:1:1101:5080:1240 1:N:0:14
TTGTTGAAACTTCGTCGAGTACGCTCAATTTCACAGATCGGAAGA
+
FFFFFFFFFFFFFFFFFFFFFFFFFFFFFFFFFFFFFFFFFFFFF
@FS10000125:26:BPA73017-1023:1:1101:5270:1240 1:N:0:14
CTGCGTGAACTTCGTCGAGTACGCTCAATTTTGCAGATCGGAAGA
+
FFFFFFFFFFFFFFFFFFFFFFFFFFFFFFFFFFFFFFFFFFFFF
@FS10000125:26:BPA73017-1023:1:1101:5910:1240 1:N:0:14
GGGCGAAACTTCGTCGAGTACGCTCAAAATCCGAGATCGGAAGAG
+
:FFFFFFFFFFFFFFFFFFFFFFFFFFFFFFFFFFFFFFFFFFFF
@FS10000125:26:BPA73017-1023:1:1101:5960:1240 1:N:0:14
TGGCAACTTCGTCGAGTACGCTCAATACCGTAGATCGGAAGAGCA
+
,,FFFFFFFFFFFFFFFFFFFFFF:FFFFF:FFF:FFFFFFFFF:
@FS10000125:26:BPA73017-1023:1:1101:6220:1240 1:N:0:14
TTTGGGGGAACTTCGTCGAGTACGCTCAACTAAAAAGATCGGAAG
+
FFFFFFFFFFFFFFFFFFFFFFFFFFFFFFFFFFFFFFFFFFFFF
@FS10000125:26:BPA73017-1023:1:1101:6240:1240 1:N:0:14
TTTGGGGGAACTTCGTCGAGTACGCTCAACTAAAAAGATCGGAAG
+
FFFFFFFFFFFFFFFFFFFFFFFFFFFFFFFFFFFFFFFFFFFFF
@FS10000125:26:BPA73017-1023:1:1101:6760:1240 1:N:0:14
TTGTACGAACTTCGTCGAGTACGCTCAAAATGAGAGATCGGAAGA
+
FFFFFFFFFFFFFFFFFFFFFFFFFFFFFFFFFFFFFFFFFFFFF
@FS10000125:26:BPA73017-1023:1:1101:7020:1240 1:N:0:14
TTGGCTCAACTTCGTCGAGTACGCTCAAATTTGGAGATCGGAAGA
+
FFFFFFFFFFFFFFFFFFFFFFFFFFFF,:FFFFFFFFFFFFFFF
@FS10000125:26:BPA73017-1023:1:1101:7630:1240 1:N:0:14
TTGGCCCAACTTCGTCGAGTACTCAATAGTCAAGATCGGAAGAGC
+
FFFFFFFFFFFFFFFFFFFFFFFFFFFFFFFFFFFFFFFFFFFFF
@FS10000125:26:BPA73017-1023:1:1101:7660:1240 1:N:0:14
TTGTGTCAACTTCGTCGAGTACGCTCAAAAGGTCAGATCGGAAGA
+
FFFFFFFFFFFFFFFFFFFFFFFFFFFFFFFFFFFFFFFFFFFFF
@FS10000125:26:BPA73017-1023:1:1101:7730:1240 1:N:0:14
GGGCAGAAACTTCGTCGAGTACGCTCAAGGGCCAAGATCGGAAGA
+
FFFFFFFFFFFFFFFFFFFFFFFFFFFFFFFFFFFFFFFFFFFFF
@FS10000125:26:BPA73017-1023:1:1101:7890:1240 1:N:0:14
TCGGCTAAACTTCGTCGAGTACGCTCAACAAAAAAGATCGGGAGA
+
FFFFFFFFFFFFFFFFFFFFFFFFFFFFFFFFFFFFFFFFFFFFF
@FS10000125:26:BPA73017-1023:1:1101:8170:1240 1:N:0:14
TGGGTGCAACTTCGTCGAGTACGCTCAAGTACTTAGATCGGAAGA
+
FFFFFFFFFFFFFFFFFFFFFFFFFFFFFFFFFFFFFFFFFFFFF
@FS10000125:26:BPA73017-1023:1:1101:8460:1240 1:N:0:14
TTGCTCCAACTTCGTCGAGTACGCTCAAGCCTATAGATCGGAAGA
+
FFF,,::FFFFFFFFFFFFFFFFFFFFF,,F,F,FFFFFFFFFFF
@FS10000125:26:BPA73017-1023:1:1101:8600:1240 1:N:0:14
TTGAACTTCGTCGAGTACGCTCAAATTATAAGATCGGAAGAGCAC
+
FFFFFFFFFFFFFFFFFFFFFFFFFFFFFFFFFFFFFFFFFFFFF
@FS10000125:26:BPA73017-1023:1:1101:8890:1240 1:N:0:14
TGGGTTGAACTTCGTCGAGTACGCTCAATCAGGGAGATCGGAAGA
+
FF::FFFFFFFFF:FFFF:FFFFFFFFFFFFF:FFFF:FFFFFFF
@FS10000125:26:BPA73017-1023:1:1101:9520:1240 1:N:0:14
TTGGTCGAAACTTCGTCGAGTACGCTCAAAAAAGTAGATCGGAAG
+
FFFFFFFFFFFFFFFFFFFFFFFFFFFFFFFFFFFFFFFFFFFFF
@FS10000125:26:BPA73017-1023:1:1101:9610:1240 1:N:0:14
CGGATTTACCTTCGTCGAGTACGCTCAATTAGGTAGATCGGAAGA
+
F:FFFFFFFFFFFFFFFFFFFFFFFFFFFFFFFFFFFFFFFFFFF
@FS10000125:26:BPA73017-1023:1:1101:10400:1240 1:N:0:14
TTGCTGGAACTTCGTCGAGTACGCTCAATTGAAAAGATCGGAAGA
+
FFFFFFFFFFFFFFFFFFFFFFFFFFFFFFFFFFFFFFFFFFFFF
@FS10000125:26:BPA73017-1023:1:1101:11490:1240 1:N:0:14
TTGACTGGACTTCGTCGAGTACGCTCAACTACCTAGATCGGAAGA
+
,FFFFFF:FFFFFFFFFFFFFFFFFF:FF:FFFFFF:FFFFFFFF
@FS10000125:26:BPA73017-1023:1:1101:11800:1240 1:N:0:14
TCGCAGAAACTTCGTCGAGTACGCTCAATATTCAAGATCGGAAGA
+
FFFFFFFFFFFFFFFFFFFFFFFFFFFFFFFFFFFFFFFFFFFFF
@FS10000125:26:BPA73017-1023:1:1101:12000:1240 1:N:0:14
GTGGATTCAACTTCGTCGAGTACGCTCAAGTTTGAAGATCGGAAG
+
,F,,FFFFF:FFFFFFFFFFF:FFFFFFFF:FFFFFFFFFFFFFF
@FS10000125:26:BPA73017-1023:1:1101:12430:1240 1:N:0:14
TCGGCAACTTCGTCGAGTACGCTCAATAAATAAGATCGGAAGAGC
+
FFFFFFFFFFFFFFFFFFFFFFFFFFFFFFFFFFFFFFFFFFFFF
@FS10000125:26:BPA73017-1023:1:1101:12690:1240 1:N:0:14
CCGGAGGCAACTTCGTCGAGTACGCTCAATATGAAAGATCGGAAG
+
FFFFFF:::FF::FFFFFFF:FFFFFFFFFF:FFFFF:FF:FFFF
@FS10000125:26:BPA73017-1023:1:1101:13570:1240 1:N:0:14
TCGGGGGCTAAACTTCGTCGAGTACGCTCAAAATGAAAGATCGGA
+
FFFFFFFFFFFFFFFFFFFFFFFFFFFFFFFFFFFFFFFFFFFFF
@FS10000125:26:BPA73017-1023:1:1101:13710:1240 1:N:0:14
TTGCGGCAACTTCGTCGAGTACGCTCAAAGTTACAGATCGGAAGA
+
FFFFFFFFFFFFFFFFFFFFFFFFFFFFFFFFFFFFFFFFFFFFF
@FS10000125:26:BPA73017-1023:1:1101:13760:1240 1:N:0:14
TTGATGAAACTTCGTCGAGTACGCTCAATATTCCAGATCGGAAGA
+
FFFFFFFFFFFFFFFFFFFFFFFFFFFFFFFFFFFFFFFFFFFFF
@FS10000125:26:BPA73017-1023:1:1101:13950:1240 1:N:0:14
TTGGTCAAACTTCGTCGAGTACGCTCAAAAAATGAGATCGGAAGA
+
FFFFFFFFFFFFFFFFFFFFFFFFFFFFFFFFFFFFFFFFFFFFF
@FS10000125:26:BPA73017-1023:1:1101:14080:1240 1:N:0:14
TTGACAGAATTTCGTCGAGTACGCTCAATACCTTAGATCGGAAGA
+
FFFFFFFFFFFFFFFFFFFFFFFFFFFFFFFFFFFFFFFFFFFFF
@FS10000125:26:BPA73017-1023:1:1101:15750:1240 1:N:0:14
CTGATAACTTCGTCGAGTACGCTCAAAAGTTAAGATCGGAAGAGC
+
FFFFFFFFFFFFFFFFFFFFFFFFFFFFFFFFFFFFFFFFFFFFF
@FS10000125:26:BPA73017-1023:1:1101:15860:1240 1:N:0:14
TTGGGGCAACTTCGTCGAGTACGCTCAAGCCTAGAGATCGGAAGA
+
FFFFFFFFFFFFFFFFFFFFFFFFFFFFFFFFFFFFFFFFFFFFF
@FS10000125:26:BPA73017-1023:1:1101:1170:1250 1:N:0:14
GGGTACAACTTCGTCGAGTACGCTCAAGATCATAGATCGGAAGAG
+
FFFFFFFFFFFFFFFFFFFFFFFFFFFFFFFFFFFFFFFFFFFFF
@FS10000125:26:BPA73017-1023:1:1101:1310:1250 1:N:0:14
TCGTTAACTTCGTCGAGTACGCTCAATGTTCCAGATCGGAAGAGC
+
FFFFFFFFFFFFFFFFFFFFFFFFFFFFFFFFFFFFFFFFFFFFF
@FS10000125:26:BPA73017-1023:1:1101:1520:1250 1:N:0:14
CAGGATGCAACTTCGTCGAGTACGCTCAAGGTTTGAGATCGGAAG
+
FFFFFFFFFFFFFFFFFFFFFFFFFFFFFFFFFFFFFFFFFFFFF
@FS10000125:26:BPA73017-1023:1:1101:2060:1250 1:N:0:14
TTGGCTCAACTTCGTCGAGTACGCTCAAGCCAAAAGATCGGAAGA
+
FFFFFFFFFFFFFFFFFFFFFFFFFFFFFFFFFFFFFFFFFFFFF
@FS10000125:26:BPA73017-1023:1:1101:2190:1250 1:N:0:14
GCGGCGCAACTTCGTCGAGTACGCTCAAATTTGGAGATCGGAAGA
+
FFFF:,FFF::FF:FF,FFFFFFFFFFF,,FFF:FFFFFFFFFFF
@FS10000125:26:BPA73017-1023:1:1101:2380:1250 1:N:0:14
GCGTACTCGACGAAGTTCAGGGGGACTTAACTTCGTCGAGTACGC
+
FFFFFFFFFFFFFFFFFFFFFFFFFFFFFFFFFFFFFFFFFFFFF
@FS10000125:26:BPA73017-1023:1:1101:3010:1250 1:N:0:14
TTGACTGGACTTCGTCGAGTACGCTCAATCGATGAGATCGGAAGA
+
FFFFFFFFFFFFFFFFFFFFFFFFFFFFFFFFFFFFFFFFFFFFF
@FS10000125:26:BPA73017-1023:1:1101:3340:1250 1:N:0:14
TTGCTATAACTTCGTCGAGTACGCTCAATAAACCAGATCGGAAGA
+
FFFFFFFFFFFFFFFFFFFFFFFFFFFFFFFFFFFFFFFFFFFFF
@FS10000125:26:BPA73017-1023:1:1101:3460:1250 1:N:0:14
TTGTGTCAACTTCGTCGAGTACGCTCAAATTATTAGATCGGAAGA
+
FFFFFFFFFFFFFFFFFFFFFFFFFFFFFFFFFFFFFFFFFFFFF
@FS10000125:26:BPA73017-1023:1:1101:3730:1250 1:N:0:14
TTGGATGACCTTCGTCGAGTACGCTCAAAACATAAGATCGGAAGA
+
FFFFFFFFFFFFFFFFFFFFFFFFFFFFFFFFFFFFFFFFFFFFF
@FS10000125:26:BPA73017-1023:1:1101:3740:1250 1:N:0:14
TTGTCCCAACTTCGTCGAGTACGCTCAACTTAATAGATCGGAAGA
+
FFFFFFFFFFFFFFFFFFFFFFFFFFFFFFFFFFFFFFFFFFFFF
@FS10000125:26:BPA73017-1023:1:1101:4430:1250 1:N:0:14
TTGCATTAACTTCGTCGAGTACGCTCAACATTACAGATCGGAAGA
+
FFFFFFFFFFFFFFFFFFFFFFFFFFFFFFFFFFFFFFFFFFFFF
@FS10000125:26:BPA73017-1023:1:1101:4740:1250 1:N:0:14
TTTTATCTTCGTCGAGTACGCTCAAAAAATGAGATCGGAAGAGCA
+
FFFFFFFFFFFFFFFFFFFFFFFFFFFFFFFFFFFFFFFFFFFFF
@FS10000125:26:BPA73017-1023:1:1101:5100:1250 1:N:0:14
CCGGGGGTGAACTTCGTCGAGTACGCTCAACGATATAGATCGGAA
+
FFFFFFFFFFFFFFFFFFFFFFFFFFFFFFFFFFFFFFFFFFFFF
@FS10000125:26:BPA73017-1023:1:1101:5750:1250 1:N:0:14
TTGGTTTAACTTCGTCGAGTACGCTCAATAAGCAAGATCGGAAGA
+
FFFFFFFFFFFFFFFFFFFFFFFFFFFFFFFFFFFFFFFFFFFFF
@FS10000125:26:BPA73017-1023:1:1101:6050:1250 1:N:0:14
GCGCCGCCTTCTTCGTCGAGTACGCTCAAAATTGAAGATCGGAAG
+
F:FFF,FFFF:F,F,FFFFFFF:FFFFFFF,FF,FFFF:F,F,,F
@FS10000125:26:BPA73017-1023:1:1101:6490:1250 1:N:0:14
ACGGGCCAAACTTCGTCGAGTACGCTCAAAAAATAAGATCGGAAG
+
FFFFFFFFFFFFFFFFFFFFFFFFFFFFFFFFFFFFFFFFFFFFF
@FS10000125:26:BPA73017-1023:1:1101:6610:1250 1:N:0:14
CTGATAAAACTTCGTCGAGTACGCTCAAATACTGAGATCGGAAGA
+
F,FFFFFFFFFFFFFFFFFFFFFFFFFFFFFFFFFFFFFFFFFFF
@FS10000125:26:BPA73017-1023:1:1101:6950:1250 1:N:0:14
TTGCGGTAACTTCGTCGAGTACGCTCAAATCCTCAGATCGGAAGA
+
FFFFFFFFFFFFFFFFFFFFFFFFFFFFFFFFFFFFFFFFFFFFF
@FS10000125:26:BPA73017-1023:1:1101:7530:1250 1:N:0:14
TAGATGTAACTTCGTCGAGTACGCTCAAAACCTTAGATCGGAAGA
+
FFFFFFFFFFFFFFFFFFFFFFFFFFFFFFFFFFFFFFFFFFFFF
@FS10000125:26:BPA73017-1023:1:1101:7660:1250 1:N:0:14
TCGATGAACTTCGTCGAGTACGCTCAAGATTAAAGATCGGAAGAG
+
FFFFFFFFFFFFFFFFFFFFFFFFFFFFFFFFFFFFFFFFFFFFF
@FS10000125:26:BPA73017-1023:1:1101:7740:1250 1:N:0:14
CTGACTGGACTTCGTCGAGTACGATCAATCCGTAAGATCGGAAGA
+
FFFFFFFFFFFFFFFFFFFFFFFFFFFFFFFFFFFFFFFFFFFFF
@FS10000125:26:BPA73017-1023:1:1101:8540:1250 1:N:0:14
TTTAAATTTCGTCGAGTACGCTCAAGCACTAAGATCGGAAGAGCA
+
FFFFFFFFFFFFFFFFFFFFFFFFFFFFFFFFFFFFFFFFFFFFF
@FS10000125:26:BPA73017-1023:1:1101:8550:1250 1:N:0:14
GTGACTGGACTTCGTCGAGTACGCTCAAACTATTAGATCGGAAGA
+
:FFFFFFFFFFFFFFFFFFFFFFFFFFFFFFFFFFFFFFFFFFFF
@FS10000125:26:BPA73017-1023:1:1101:8810:1250 1:N:0:14
GCGATGTAACTTCGTCGAGTACGCTCAAAACATAAGATCGGAAGA
+
FFFFFFFFFFFFFFFFFFFFFFFFFFFFFFFFFFFFFFFFFFFFF
@FS10000125:26:BPA73017-1023:1:1101:8970:1250 1:N:0:14
TTGGTCTAACTTCGTCGAGTACGCTCAAAATCGAAGATCGGAAGA
+
FFFFFFFFFFFFFFFFFFFFFFFFFFFFFFFFFFFFFFFFFFFFF
@FS10000125:26:BPA73017-1023:1:1101:9420:1250 1:N:0:14
TTGACTAAACTTCGTCGAGTACGCTCAATAAGGGAGATCGGAAGA
+
FFFFFFFFFFFFFFFFFFFFFFFFFFFFFFFFFFFFFFFFFFFFF
@FS10000125:26:BPA73017-1023:1:1101:9450:1250 1:N:0:14
TTGCATCAACTTCGTCGAGTACGCTCAAGTGGATAGATCGGAAGA
+
FFFFFFFFFFFFFFFFFFFFFFFFFFFFFFFFFFFFFFFFFFFFF
@FS10000125:26:BPA73017-1023:1:1101:9620:1250 1:N:0:14
TTGACTGGACTTCGTCGAGTACGCTCAACGTCAAAGATCGGAAGA
+
FFFFFFFFFFFFFFFFFFFFFFFFFFFFFFFFFFFFFFFFFFFFF
@FS10000125:26:BPA73017-1023:1:1101:9630:1250 1:N:0:14
TTGTTAGAACTTCGTCGAGTACGCTCAATAACCAAGATCGGAAGA
+
FFFFFFFFFFFFFFFFFFFFFFFFFFFFFFFFFFFFFFFFFFFFF
@FS10000125:26:BPA73017-1023:1:1101:9700:1250 1:N:0:14
TTGACTGCACTTCGTCGAGTACGCTCAACCAACCAGATCGGAAGA
+
FFFFFFFFFFFFFFFFFFFFFFFFFFFF:FFFFFFFFFFFFFFFF
@FS10000125:26:BPA73017-1023:1:1101:9810:1250 1:N:0:14
CTGACTGGACTTCGTCGAGTACGCTCAATGGAAGAGATCGGAAGA
+
FFFFFFFFFFFFFFFFFFFFFFFFFFFFFFFFFFFFFFFFFFFFF
@FS10000125:26:BPA73017-1023:1:1101:9900:1250 1:N:0:14
GGGGGCCAAACTTCGTCGAGTACGCTCAAACGTGGAGATCGGAAG
+
FFFFFFFFFFFFFFFFFFFFFFFFFFFFFFFFFFFFFFFFFFFFF
@FS10000125:26:BPA73017-1023:1:1101:10630:1250 1:N:0:14
TTGTAGTAACTTCGTCGAGTACGCTCAATCCACGAGATCGGAAGA
+
FFFFFFFFFFFFFFFFFFFFFFFFFFFFFFFFFFFFFFFFFFFFF
@FS10000125:26:BPA73017-1023:1:1101:10650:1250 1:N:0:14
ACGAAATTTCTACCCCGGTGACAACTTCGTCGAGTACGCTCAAAG
+
FFFFFFFFFFFFFFFFFFFFFFFFFFFFFFFFFFFFFFFFFFFFF
@FS10000125:26:BPA73017-1023:1:1101:11080:1250 1:N:0:14
TCGGTAAAACTTCGTCGAGTACGCTCAATGTGTCAGATCGGAAGA
+
FFFFFFFFFFFFFFFFFFFFFFFFFFFFFFFFFFFFFFFFFFFFF
@FS10000125:26:BPA73017-1023:1:1101:11280:1250 1:N:0:14
TTGTAGAAACTTCGTCGAGTACGCTCAATGTACAAGATCGGAAGA
+
FFFFFFFFFFFFFFFFFFFFFFFFFFFFFFFFFFFFFFFFFFFFF
@FS10000125:26:BPA73017-1023:1:1101:11620:1250 1:N:0:14
GGGTTAACTTCGTCGAGTACGCTCAACTTTAGAGATCGGAAGAGC
+
FFFFFFFFFFFFFFFFFFFFFFFFFFFFFFFFFFFFFFFFFFFFF
@FS10000125:26:BPA73017-1023:1:1101:11890:1250 1:N:0:14
TCGGCGGCAACTTCGTCGAGTACGCTCAACTCCTAAGATCGGAAG
+
FFFFFFFFFFFFFFFFFFFFFFFFFFFFFFFFFFFFFFFFFFFFF
@FS10000125:26:BPA73017-1023:1:1101:11940:1250 1:N:0:14
TTGACTGGAGTTCGTCGAGTACGCTCAAACCGATAGATCGGAAGA
+
F,,FFFFFFF,:FF::FFF:FFFFFFFFFFFFFFFFFFFFFFFF,
@FS10000125:26:BPA73017-1023:1:1101:12080:1250 1:N:0:14
TTGAATGAACTTCGTCGAGTACGCTCAATGGGAGAGATCGGAAGA
+
FFFFFFFFFFFFFFFFFFFFFFFFFFFFFFFFFFFFFFFFFFFFF
@FS10000125:26:BPA73017-1023:1:1101:12230:1250 1:N:0:14
TTGCACTAACTTCGTCGAGTACGCTCAATGCAAGAGATCGGAAGA
+
FFFFFFFFFFFFFFFFFFFFFFFFFFFFFFFFFFFFFFFFFFFFF
@FS10000125:26:BPA73017-1023:1:1101:12240:1250 1:N:0:14
TTGCACAAACTTCGTCGAGTACGCTCAATGAACAAGATCGGAAGA
+
FFFFFFFFFFFFFFFFFFFFFFFFFFFFFFFFFFFFFFFFFFFFF
@FS10000125:26:BPA73017-1023:1:1101:12370:1250 1:N:0:14
TCGATTCAACTTCGTCGAGTACGCTCAACGACTAAGATCGGAAGA
+
FFFFFFFFFFFFFFFFFFFFFFFFFFFFFFFFFFFFFFFFFFFFF
@FS10000125:26:BPA73017-1023:1:1101:12610:1250 1:N:0:14
TGGGCAGAACTTCGTCGAGTACGCTCAATGAAACAGATCGGAAGA
+
FFFFFFFFFFFFFFFFFFFFFFFFFFFFFFFFFFFFFFFFFFFFF
@FS10000125:26:BPA73017-1023:1:1101:12830:1250 1:N:0:14
TTGCAGGAACTTCGTCGAGTACGCTCAACGATTAAGATCGGAAGA
+
FFFFFFFFFFFFFFFFFFFFFFFFFFFFFFFFFFFFFFFFFFFFF
@FS10000125:26:BPA73017-1023:1:1101:12930:1250 1:N:0:14
TTGCAAGAACTTCGTCGAGTACGCTCAAACAGAAAGATCGGAAGA
+
,FFFFFFFFFFFFFFFFFFFFFFFFFFFFFFFFFFF:FFFFFFFF
@FS10000125:26:BPA73017-1023:1:1101:13240:1250 1:N:0:14
TGGTCGCAACTTCGTCGAGTACGCTCAACAATTTAGATCGGAAGA
+
,::FF:FFFFFFFFFFFFFFFFFFFFFFFFFFFFFFFFFFFFFFF
@FS10000125:26:BPA73017-1023:1:1101:13330:1250 1:N:0:14
TTGACTGGACTTCGTCGAGTACGCTCAACCGCTGAGATCGGAAGA
+
FFFFFFFFFFFFFFFFFFFFFFFFFFFFFFFFFFFFFFFFFFFFF
@FS10000125:26:BPA73017-1023:1:1101:13520:1250 1:N:0:14
TCGCAATAACTTCGTCGAGTACGCTCAAGAGGAAAGATCGGAAGA
+
FFFFF::F,FF,FF:F:FFF,F:FFFFFFFFFFFFFF,FFFFF:F
@FS10000125:26:BPA73017-1023:1:1101:13600:1250 1:N:0:14
GGGCACTAACTTCGTCGAGTACGCTCAATTCTTAAGATCGGAAGA
+
FFFFFFFFFFFFFFFFFFFFFFFFFFFFFFFFFFFFFFFFFFFFF
@FS10000125:26:BPA73017-1023:1:1101:13810:1250 1:N:0:14
TTGACTGGACTTCGTCGAGTACGCTCAAGTGAAAAGATCGGAAGA
+
FFFFFFFFFFFFFFFFFFFFFFFFFFFFFFFFFFFFFFFFFFFFF
@FS10000125:26:BPA73017-1023:1:1101:13840:1250 1:N:0:14
TTGTTATATCTTCGTCGAGTACGCTCAAATGGAAAGATCGGAAGA
+
FFF,F:,:,:FFFFFFFFFFFFFFFFFF,,FF,,FFFFFFFFFFF
@FS10000125:26:BPA73017-1023:1:1101:14180:1250 1:N:0:14
TTGACTGGACTTCGTCGAGTACGCTCAACCCTGAAGATCGGAAGA
+
,FFFFFFFFFFFFFFFFFFFFFFFFFF:F:FFFFFFF:FFFFFFF
@FS10000125:26:BPA73017-1023:1:1101:14220:1250 1:N:0:14
TTGAAGTAACTTCGTCGAGTACGCTCAACAATAGAGATCGGAAGA
+
FFFFFFFFFFFFFFFFFFFFFFFFFFFFFFFFFFFFFFFFFFFFF
@FS10000125:26:BPA73017-1023:1:1101:14360:1250 1:N:0:14
TGGTAGTAACTTCGTCGAGTACGCTCAAAGGTCTAGATCGGAAGA
+
FFFFFFFFFFFFFFFFFFFFFFFFFFFFFFFFFFFFFFFFFFFFF
@FS10000125:26:BPA73017-1023:1:1101:14630:1250 1:N:0:14
TTGGCTGAACTTCGTCGAGTACGCTCAACAAATGAGATCGGAAGA
+
FFFFFFFFFFFFFFFFFFFFFFFFFFFFFFFFFFFFFFFFFFFFF
@FS10000125:26:BPA73017-1023:1:1101:15850:1250 1:N:0:14
GGGGGGCTTCGTCGAGTACGCTCAAGAGTGTAGATCGGAAGAGCA
+
,:::FFFFFFFFFFFFFFFFFFFFFFFFFFFFFFFFFFFFFFFF:
@FS10000125:26:BPA73017-1023:1:1101:16000:1250 1:N:0:14
TGGGCCAAACTTCGTCGAGTACGCTCAAATGGAAAGATCGGAAGA
+
FFFFFFFFFFFFFFFFFFFFFFFFFFFFFFFFFFFFFFFFFFFFF
@FS10000125:26:BPA73017-1023:1:1101:16410:1250 1:N:0:14
TTGCTCCAACTTCGTCGAGTACGCTCAAAGTTAAAGATCGGAAGA
+
FFFFFFFFFFFFFFFFFFFFFFFFFFFFFFFFFFFFFFFFFFFFF
@FS10000125:26:BPA73017-1023:1:1101:1460:1260 1:N:0:14
TTGACTGGACTTCGTCGAGTACGCTCAAAGTCCAAGATCGGAAGA
+
FFFFFFFFFFFFFFFFFFFFFFFFFFFFFFFFFFFFFFFFFFFFF
@FS10000125:26:BPA73017-1023:1:1101:1860:1260 1:N:0:14
TCGGCAGAACTTCGTCGAGTACGCTCAATTTAAAAGATCGGAAGA
+
FFF,FF::FF::F:::FFF:FFFFF:FF:::FFFFF,FFF:FFF,
@FS10000125:26:BPA73017-1023:1:1101:2010:1260 1:N:0:14
TTGAAAGAACTTCGTCGAGTACGCTCAACATGGAAGATCGGAAGA
+
FFFFFF:FFFFFFFFFFFFFFFFFFFFFFF:FFFFFFFFFFFFFF
@FS10000125:26:BPA73017-1023:1:1101:3460:1260 1:N:0:14
TTGCAGTAACTTCGTCGAGTACGCTCAAGTTAACAGATCGGAAGA
+
FFFFFFFFFFFFFFFFFFFFFFFFFFFFFFFFFFFFFFFFFFFFF
@FS10000125:26:BPA73017-1023:1:1101:3940:1260 1:N:0:14
GTGTCTCAACTTCGTCGAGTACGCTCAAAGAGAAAGATCGGAAGA
+
FFFFFFFFFFFFFFFFFFFFFFFFFFFFFFFFFFFFFFFFFFFFF
@FS10000125:26:BPA73017-1023:1:1101:4120:1260 1:N:0:14
TTGAGGAAACTTCGTCGAGTACGCTCAAACCATTAGATCGGAAGA
+
FFFFFFFFFFFFFFFFFFFFFFFFFFFFFFFFFFFFFFFFFFFFF
@FS10000125:26:BPA73017-1023:1:1101:4570:1260 1:N:0:14
TTGAATAAACTTCGTCGAGTACGCTCAAGAACTGAGATCGGAAGA
+
F:,,FFFF:F:FF:FFF,FF:F:FFFFF,FFFFFFF:FF::,,:F
@FS10000125:26:BPA73017-1023:1:1101:4580:1260 1:N:0:14
TAGCAACAACTTCGTCGAGTACGCTCAATTAAAGAGATCGGAAGA
+
FFFFFFFFFFFFFFFFFFFFFFFFFFFFFFFFFFFFFFFFFFFFF
@FS10000125:26:BPA73017-1023:1:1101:4620:1260 1:N:0:14
TTGAAGCAACTTCGTCGAGTACGCTCAAAGTTTTAGATCGGAAGA
+
FFFFFFFFFFFFFFFFFFFFFFFFFFFFFFFFFFFFFFFFFFFFF
@FS10000125:26:BPA73017-1023:1:1101:5850:1260 1:N:0:14
TTGCAACTTCGTCGAGTACGCTCAACAGTGTAGATCGGAAGAGCA
+
FFFFFFFFFFFFFFFFFFFFFFFFFFFFFFFFFFFFFFFFFFFFF
@FS10000125:26:BPA73017-1023:1:1101:6050:1260 1:N:0:14
TTGACTGGAGTTCTGAGTACGCTCAATTTTCTAGATCGGAAGAGC
+
FF:FFFFFFFFFFFFFFFFFFFFFFFFFFFFFFFFFFFFFFFFFF
@FS10000125:26:BPA73017-1023:1:1101:6330:1260 1:N:0:14
TTGACTGGACTTCGTCGAGTACGCTCAACAGATGAGATCGGAAGA
+
FFFFFFFFFFFFFFFFFFFFFFFFFFFFFFFFFFFFFFFFFFFFF
@FS10000125:26:BPA73017-1023:1:1101:6570:1260 1:N:0:14
TCGGCAACTTCGTCGAGTACGCTCAAACCATGAGATCGGAAGAGC
+
FFFFFFFFFFFFFFFFFFFFFFFFFFFFFFFFFFFFFFFFFFFFF
@FS10000125:26:BPA73017-1023:1:1101:7200:1260 1:N:0:14
CCGGTTCTAACTTCGTCGAGTACGCTCAAATGACCAGATCGGAAG
+
FFFFFFFFFFFFFFFFFFFFFFFFFFFFFFFFFFFFFFFFFFFFF
@FS10000125:26:BPA73017-1023:1:1101:7630:1260 1:N:0:14
GAGACTGGAGTTCAGACGTGTACTCTTCGTCGAGTACGCTCAATA
+
FFFFFFFFFFFFFFFFFFFFFFFFFFFFFFFFFFFFFFF:FFFFF
@FS10000125:26:BPA73017-1023:1:1101:7790:1260 1:N:0:14
CCGGTGCCAACTTCGTCGAGTACGCTCAAGACGTGAGATCGGAAG
+
FFFFFFFFFFFFFFFFFFFFFFFFFFFFFFFFFFFFFFFFFFFFF
@FS10000125:26:BPA73017-1023:1:1101:8450:1260 1:N:0:14
TTGACTGGACTTCGTCGAGTACGCTCAATACAATAGATCGGAAGA
+
FFFFFFFFFFFFFFFFFFFFFFFFFFFFFFFFFFFFFFFFFFFFF
@FS10000125:26:BPA73017-1023:1:1101:8910:1260 1:N:0:14
TGGGTGTTATCTTCGTCGAGTACGCTCAAGTAGGTAGATCGGAAG
+
FFFFFFFFFFFFFFFFFFFFFFFFFFFFFFFFFFFFFFFFFFFFF
@FS10000125:26:BPA73017-1023:1:1101:8990:1260 1:N:0:14
TCTCAGAACTTCGTCGAGTACGCTCAAATTTGGAGATCGGAAGAG
+
FFFFFFFFFFFFFFFFFFFFFFFFFFFFFFFFFFFFFFFFFFFFF
@FS10000125:26:BPA73017-1023:1:1101:9030:1260 1:N:0:14
TTGTAGGAACTTCGTCGAGTACGCTCAATAGTCCAGATCGGAAGA
+
FFFFFFFFFFFFFFFFFFFFFFFFFFFFFFFFFFFFFFFFFFFFF
@FS10000125:26:BPA73017-1023:1:1101:9120:1260 1:N:0:14
TTGCTGCAACTTCGTCGAGTACGCTCAAGTGGGGAGATCGGAAGA
+
FFFFFFFFFFFFFFFFFFFFFFFFFFFFFFFFFFFFFFFFFFFFF
@FS10000125:26:BPA73017-1023:1:1101:9230:1260 1:N:0:14
TTGAAGTAACTTCGTCGAGTACGCTCAATTAATAAGATCGGAAGA
+
FFFFFFFFFFFFFFFFFFFFFFFFFFFFFFFFFFFFFFFFFFFFF
@FS10000125:26:BPA73017-1023:1:1101:9360:1260 1:N:0:14
TGGTAGGAACTTCGTCGAGTACGCTCAACTTTAGAGATCGGAAGA
+
FFFFFFFFFFFFFFFFFFFFFFFFFFFFFFFFFFFFFFFFFFFFF
@FS10000125:26:BPA73017-1023:1:1101:9490:1260 1:N:0:14
TTGTGGGAACTTCGTCGAGTACGCTCAAGCAGTAAGATCGGAAGA
+
,:FFFFFFFFFFFFFFFFFFFFFFFFFFFFFFFFFFFFFFFFFFF
@FS10000125:26:BPA73017-1023:1:1101:9580:1260 1:N:0:14
TCTTAAAACTTCGTCGAGTACGCTCAACTGATAAGATCGGAAGAG
+
FFFFFFFFFFFFFFFFFFFFFFFFFFFFFFFFFFFFFFFFFFFFF
@FS10000125:26:BPA73017-1023:1:1101:9810:1260 1:N:0:14
TTGACGCAACTTCGTCGAGTACGCTCAAAGCATGAGATCGGAAGA
+
:FFFFFFFFFFFFFFFFFFFFFFFFFFFFFFFFFFFFFFFFFFFF
@FS10000125:26:BPA73017-1023:1:1101:10490:1260 1:N:0:14
TTGGGTTAACTTCGTCGAGTACGCTCAATACAGCAGATCGGAAGA
+
FFFFFFFFFFFFFFFFFFFFFFFFFFFFFFFFFFFFFFFFFFFFF
@FS10000125:26:BPA73017-1023:1:1101:10890:1260 1:N:0:14
CCGGGGCTGAACTTCGTCGAGTACGCTCAATTAAATAGATCGGAA
+
FFFFFFFFFFFFFFFFFFFFFFFFFFFFFFFFFFFFFFFFFFFFF
@FS10000125:26:BPA73017-1023:1:1101:10900:1260 1:N:0:14
GAGAAAACTTCGTCGAGTACGCTCAAATAGTTAGATCGGAAGAGC
+
,FFFFFFFFFFFFFFFFFFFFFFFFFFFFFFFFFFFFFFFFFFFF
@FS10000125:26:BPA73017-1023:1:1101:11050:1260 1:N:0:14
GCCTTGCAACTTCGTCGAGTACGCTCAACGTGCTAGATCGGAAGA
+
FFFFFFFFFFFFFFFFFFFFFFFFFFFFFFFFFFFFFFFFFFFFF
@FS10000125:26:BPA73017-1023:1:1101:11110:1260 1:N:0:14
TGGGTTTAACTTCGTCGAGTACGCTCAATATAGGAGATCGGAAGA
+
FFFFFFFFFFFFFFFFFFFFFFFFFFFFFFFFFFFFFFFFFFFFF
@FS10000125:26:BPA73017-1023:1:1101:11520:1260 1:N:0:14
TCGAACTAACTTCGTCGAGTACGCTCAACCTAATAGATCGGAAGA
+
FFFFFFFFFFFFFFFFFFFFFFFFFFFFFFFFFFFFFFFFFFFFF
@FS10000125:26:BPA73017-1023:1:1101:11550:1260 1:N:0:14
TCGCCTTATCTTCGTCGAGTACGCTCAAACTATTAGATCGGAAGA
+
FFF::F,F,FFFFFFFFFFFFFFFFFFF,,,,F:FFFFFFFFFFF
@FS10000125:26:BPA73017-1023:1:1101:12040:1260 1:N:0:14
TTGAATCAACTTCGTCGAGTACGCTCAAACGGAGAGATCGGAAGA
+
FFFFFFFFFFFFFFFFFFFFFFFFFFFFFFFFFFFFFFFFFFFFF
@FS10000125:26:BPA73017-1023:1:1101:12720:1260 1:N:0:14
TCTAACTTCGTCGAGTACGCTCAATATACAAGATCGGAAGAGCAC
+
FFF:FFFFFFFFFFFFFFFFFFFFFFFFFFFFFFFFFFFFFFFFF
@FS10000125:26:BPA73017-1023:1:1101:12810:1260 1:N:0:14
TTGGGTCAACTTCGTCGAGTACGCTCAATATTTTAGATCGGAAGA
+
FFF,:FF::F:FFFFFFFF,FFFFFFFFFFFFFFFFFFF,FFFF:
@FS10000125:26:BPA73017-1023:1:1101:12900:1260 1:N:0:14
TTGCACTAACTTCGTCGAGTACGCTCAAGTGGAGAGATCGGAAGA
+
FFFFFFFFFFFFFFFFFFFFFFFFFFFFFFFFFFFFFFFFFFFFF
@FS10000125:26:BPA73017-1023:1:1101:13380:1260 1:N:0:14
TTGGGACCAACTTCGTCGAGTACGCTCAATTAGCACAGATCGGAA
+
FFFFFFFFFFFFFFFFFFFFFFFFFFFFFFFFFFFFFFFFFFFFF
@FS10000125:26:BPA73017-1023:1:1101:14090:1260 1:N:0:14
TTGTCTTAACTTCGTCGAGTACGCTCAATGATGTAGATCGGAAGA
+
FFFFFFFFFFFFFFFFFFFFFFFFFFFFFFFFFFFFFFFFFFFFF
@FS10000125:26:BPA73017-1023:1:1101:14170:1260 1:N:0:14
CTGGCGCCAACTTCGTCGAGTACGCTCAAATTTATAGATCGGAAG
+
FFFFFFFFFFFFFFFFFFFFFFFFFFFFFFFFFFFFFFFFFFFFF
@FS10000125:26:BPA73017-1023:1:1101:14250:1260 1:N:0:14
TTGACTGGACTTCGTCGAGTACGCTCAATACACTAGATCGGAAGA
+
FFFFFFFFFFFFFFFFFFFFFFFFFFFFFFFFFFFFFFFFFFFFF
@FS10000125:26:BPA73017-1023:1:1101:14370:1260 1:N:0:14
CTGGAACTAACTTCGTCGAGTACGCTCAAATGGTGAGATCGGAAG
+
F:FFFFFFFFFFFFFFFFFFFFFFFFFFFFFFFFFFFFFFFFFFF
@FS10000125:26:BPA73017-1023:1:1101:15420:1260 1:N:0:14
TTGATCCAACTTCGTCGAGTACGCTCAATTGTATAGATCGGAAGA
+
FFFFFFFFFFFFFFFFFFFFFFFFFFFFFFFFFFFFFFFFFFFFF
@FS10000125:26:BPA73017-1023:1:1101:16050:1260 1:N:0:14
TCGGTGTAACTTCGTCGAGTACGCTCAACGATTGAGATCGGAAGA
+
FFFFFFFFFFFFFFFFFFFFFFFFFFFFFFFFFFFFFFFFFFFFF
@FS10000125:26:BPA73017-1023:1:1101:16320:1260 1:N:0:14
TTGCCAGAACTTCGTCGAGTACGCTCAAGTATGAAGATCGGAAGA
+
FFFFFFFFFFFFFFFFFFFFFFFFFFFFFFFFFFFFFFFFFFFFF
@FS10000125:26:BPA73017-1023:1:1101:16350:1260 1:N:0:14
CCGGTACAAACTTCGTCGAGTACGCTCAATAAATCAGATCGGAAG
+
FFFFFFFFFFFFFFFFFFFFFFFFFFFFFFFFFFFFFFFFFFFFF
@FS10000125:26:BPA73017-1023:1:1101:1040:1270 1:N:0:14
TTGACCTAACTTCGTCGAGTACGCTCAAACAATAAGATCGGAAGA
+
FFFFFFFFFFFFFFFFFFFFFFFFFFFFFFFFFFFFFFFFFFFFF
@FS10000125:26:BPA73017-1023:1:1101:1300:1270 1:N:0:14
GTGGAAACTTCGTCGAGTACGCTCAAGACAATAGATCGGAAGAGC
+
FFFFFFFFFFFFFFFFFFFFFFFFFFFFFFFFFFFFFFFFFFFFF
@FS10000125:26:BPA73017-1023:1:1101:1460:1270 1:N:0:14
TCTATGAACTTCGTCGAGTACGCTCAAAACTCGAGATCGGAAGAG
+
FFF,FFFFFF:FFFFFFFFFFFFFFFFFFFFFFF,FFFFFFF,FF
@FS10000125:26:BPA73017-1023:1:1101:1470:1270 1:N:0:14
TTGACTGGACTTCGTCGAGTACGCTCAACTAACTAGATCGGAAGA
+
FFFFFFFFFFFFFFFFFFFFFFFFFFFFFFFFFFFFFFFFFFFFF
@FS10000125:26:BPA73017-1023:1:1101:2190:1270 1:N:0:14
TTGTTGAAACTTCGTCGAGTACGCTCAACCTGCAAGATCGGAAGA
+
FFFFFFFFFFFFFFFFFFFFFFFFFFFFFFFFFFFFFFFFFFFFF
@FS10000125:26:BPA73017-1023:1:1101:2430:1270 1:N:0:14
TTGAGGAAACTTCGTCGAGTACGCTCAATAGGATAGATCGGAAGA
+
F:F::FF,FF:FFFFFFFFFFFFF:FF,FFFFFFFFFFF:FFFF:
@FS10000125:26:BPA73017-1023:1:1101:2620:1270 1:N:0:14
GGGGCGGCAACTTCGTCGAGTACGCTCAAAAATAAAGATCGGAAG
+
FFFFFFFFFFFFFFFFFFFFFFFFFFFFFFFFFFFFFFFFFFFFF
@FS10000125:26:BPA73017-1023:1:1101:2770:1270 1:N:0:14
TTGAGGTAACTTCGTCGAGTACGCTCAATACATAAGATCGGAAGA
+
FFFFFFFFFFFFFFFFFFFFFFFFFFFFFFFFFFFFFFFFFFFFF
@FS10000125:26:BPA73017-1023:1:1101:2910:1270 1:N:0:14
TTGCAATAACTTCGTCGAGTACGCTCAAAACTCAAGATCGGAAGA
+
FFFFFFFFFFFFFFFFFFFFFFFFFFFFFFFFFFFFFFFFFFFFF
@FS10000125:26:BPA73017-1023:1:1101:3000:1270 1:N:0:14
GCGTGCCAACTTCGTCGAGTACGCTCAAAGGCTGAGATCGGAAGA
+
FFFFFFFFFFFFFFFFFFFFFFFFFFFFFFFFFFFFFFFFFFFFF
@FS10000125:26:BPA73017-1023:1:1101:3650:1270 1:N:0:14
TCGAAGGAACTTCGTCGAGTACGCTCAATTATCAAGATCGGAAGA
+
FFFFFFFFFFFFFFFFFFFFFFFFFFFFFFFFFFFFFFFFFFFFF
@FS10000125:26:BPA73017-1023:1:1101:3910:1270 1:N:0:14
TCGGCAACTTCGTCGAGTACGCTCAATATCTAAGATCGGAAGAGC
+
FFFFFFFFFFFFFFFFFFFFFFFFFFFFFFFFFFFFFFFFFFFFF
@FS10000125:26:BPA73017-1023:1:1101:5220:1270 1:N:0:14
TTGACCTAACTTCGTCGAGTACGCTCAAAAATGGAGATCGGAAGA
+
FFFFFFFFFFFFFFFFFFFFFFFFFFFFFFFFFFFFFFFFFFFFF
@FS10000125:26:BPA73017-1023:1:1101:5370:1270 1:N:0:14
TTGACGCATCTTCGTCGAGTACGCTCAAGGAAATAGATCGGAAGA
+
FFFFFFFFFFFFFFFFFFFFFFFFFFFFFFFFFFFFFFFFFFFFF
@FS10000125:26:BPA73017-1023:1:1101:5510:1270 1:N:0:14
TTGTAGGAACTTCGTCGAGTACGCTCAAAGGAACAGATCGGAAGA
+
F:FFFFFFFFFFFFFFFFFFFFFFFFFFFFFFFFFFFFFFFFFFF
@FS10000125:26:BPA73017-1023:1:1101:5700:1270 1:N:0:14
TTGTATTAACTTCGTCGAGTACACTCAACATCCTAGATCGGAAGA
+
FFFFFFFFFFFFFFFFFFFFFFFFFFFFFFFFFFFFFFFFFFFFF
@FS10000125:26:BPA73017-1023:1:1101:5730:1270 1:N:0:14
GGCCTGAACTTCGTCGAGTACGCTCAAGATTCAAGATCGGAAGAG
+
FFFFFFFFFFFFFFFFFFFFFFFFFFFFFFFFFFFFFFFFFFFFF
@FS10000125:26:BPA73017-1023:1:1101:6190:1270 1:N:0:14
TTGACTGGACTTCGTCGAGTACGCTCAAGATCAGAGATCGGAAGA
+
FFFFFFFFFFFFFFFFFFFFFFFFFFFFFFFFFFFFFFFFFFFFF
@FS10000125:26:BPA73017-1023:1:1101:6240:1270 1:N:0:14
TTGAGGAAACTTCGTCGAGTACGCTCAATAGAATAGATCGGAAGA
+
FFFFFFFFFFFFFFFFFFFFFFFFFFFFFFFFFFFFFFFFFFFFF
@FS10000125:26:BPA73017-1023:1:1101:6300:1270 1:N:0:14
TTGCCATAACTTCGTCGAGTACGCTCAATAATAAAGATCGGAAGA
+
FFFFFFFFFFFFFFFFFFFFFFFFFFFFFFFFFFFFFFFFFFFFF
@FS10000125:26:BPA73017-1023:1:1101:6390:1270 1:N:0:14
TTGACTGGACTTCGTCGAGTACGCTCAACCCTAAAGATCGGAAGA
+
FFFFFFFFFFFFFFFFFFFFFFFFFFFFFFFFFFFFFFFFFFFFF
@FS10000125:26:BPA73017-1023:1:1101:6400:1270 1:N:0:14
TTGGGATCAACTTCGTCGAGTACGCTCAAATGGTAAGATCGGAAG
+
FFFFFFFFFFFFFFFFFFFFFFFFFFFFFFFFFFFFFFFFFFFFF
@FS10000125:26:BPA73017-1023:1:1101:6600:1270 1:N:0:14
TTGACTGGACTTCGTCGAGTACGCTCAAAATGAAAGATCGGAAGA
+
FFFFFFFFFFFFFFFFFFFFFFFFFFFFFFFFF:FFFFFFFFFFF
@FS10000125:26:BPA73017-1023:1:1101:7960:1270 1:N:0:14
ACGACAAAACTTCGTCGAGTACGCTCAAATGTGAAGATCGGAAGA
+
FFFFFFFFFFFFFFFFFFFFFFFFFFFFFFFFFFFFFFFFFFFFF
@FS10000125:26:BPA73017-1023:1:1101:8010:1270 1:N:0:14
TTGAAGGAACTTCGTCGAGTACGCTCAATCCAGAAGATCGGAAGA
+
FFFFFFFFFFFFFFFFFFFFFFFFFFFFFFFFFFFFFFFFFFFFF
@FS10000125:26:BPA73017-1023:1:1101:8270:1270 1:N:0:14
GCCCCGCAACTTCGTCGAGTACGCTCAAAAAGAGAGACCGGAAGA
+
FFFFFFFFFFFFFFFFFFFFFFFFFFFFFFFFFFFFF,FFFFFFF
@FS10000125:26:BPA73017-1023:1:1101:8740:1270 1:N:0:14
TTGGCCTAACTTCGTCGAGTACGCTCAAATATGCAGATCGGAAGA
+
:FFFFFFFFFFFFFFFFFFFFFFFFFFFFFFFFFFFFFFFFFFFF
@FS10000125:26:BPA73017-1023:1:1101:8820:1270 1:N:0:14
TTGGAGAAACTTCGTCGAGTACGCTCAAAATTATAGATCGGAAGA
+
FFFFFFFFFFFFFFFFFFFFFFFFFFFFFFFFFFFFFFFFFFFFF
@FS10000125:26:BPA73017-1023:1:1101:9540:1270 1:N:0:14
TTGCAGGAACTTCGTCGAGTACGCTCAATTCCACAGATCGGAAGA
+
:FFFFFFFFFFFFFFFFFFFFFFFFFFFFFFFFFFFFFFFFFFFF
@FS10000125:26:BPA73017-1023:1:1101:9640:1270 1:N:0:14
CCGGAAGCAACTTCGTCGAGTACGCTCAAATCAAAAGATCGGAAG
+
FF,FFFFFFFFFFFFFFFFFFFFFFFFFFFFFFFFFFFFFFFFFF
@FS10000125:26:BPA73017-1023:1:1101:9700:1270 1:N:0:14
TCTCGTAATTTCGTCGAGTACGCTCAAAATGGGAGATCGGAAGAG
+
FFFFFFFFFFFFFFFFFFFFFFFFFFFFFFFFFFFFFFFFFFFFF
@FS10000125:26:BPA73017-1023:1:1101:10190:1270 1:N:0:14
TTGAGCCAACTTCGTCGAGTACGCTCAAGCGAAAAGATCGGAAGA
+
FFFFFFFFFFFFFFFFFFFFFFFFFFFFFFFFFFFFFFFFFFFFF
@FS10000125:26:BPA73017-1023:1:1101:10400:1270 1:N:0:14
TTGATGGAACTTCGTCGAGTACGCTCAAGATTTAAGATCGGAAGA
+
FFFFFFFFFFFFFFFFFFFFFFFFFFFFFFFFFFFFFFFFFFFFF
@FS10000125:26:BPA73017-1023:1:1101:10950:1270 1:N:0:14
TCCAACAACTTCGTCGAGTACGCTCAACAGTCTAGATCGGAAGAG
+
FFFFFFFFFFFFFFFFFFFFFFFFFFFFFFFFFFFFFFFFFFFFF
@FS10000125:26:BPA73017-1023:1:1101:10980:1270 1:N:0:14
TCGGAGGAAACTTCGTAGTACGCTCAAGGAGTAAGATCGGAAGAG
+
FFFF:FFFFFFFFFFFFFF:FFFFFFFFFFFFFFFFFFFFFFFFF
@FS10000125:26:BPA73017-1023:1:1101:11410:1270 1:N:0:14
TTGGCGCAACTTCGTCGAGTACGCTCAAAAAAGATCGGAAGAGCA
+
FFFFFFFFFFFFFFFFFFFFFFFFFFFFFFFFFFFFFFFFFFFFF
@FS10000125:26:BPA73017-1023:1:1101:11790:1270 1:N:0:14
CCCCCGAACTTCGTCGAGTACGCTCAACAGACGAGATCGGAAGAG
+
FF::F:FFFFFF::F::FF:FF:FFFFF:FFFFFFFFFFF,:FFF
@FS10000125:26:BPA73017-1023:1:1101:11970:1270 1:N:0:14
GCGGCCCTAACTTCGTCGAGTACGCTCAAATTGGAAGATCGGAAG
+
FFFFFFFFFFFFFFFFFFFFFFFFFFFFFFFFFFFFFFFFFFFFF
@FS10000125:26:BPA73017-1023:1:1101:12060:1270 1:N:0:14
CTGACTGGACTTCGTCGAGTACGCTCAACGTCAAAGATCGGAAGA
+
FFFFFFFFFFFFFFFFFFFFFFFFFFFFFFFFFFFFFFFFFFFFF
@FS10000125:26:BPA73017-1023:1:1101:12400:1270 1:N:0:14
GTGGAAAAACTTCGTCGAGTACGCTCAATTTATAAGATCGGAAGA
+
FFFFFFFFFFFFFFFFFFFFFFFFFFFFFFFFFFFFFFFFFFFFF
@FS10000125:26:BPA73017-1023:1:1101:12700:1270 1:N:0:14
GGGTTGAATTTCGTCGAGTACGCTCAAGGGAGTAGATCGGAAGAG
+
FFFFFFFFFFFFFFFFFFFFFFFFFFFFFFFFFFFFFFFFFFFFF
@FS10000125:26:BPA73017-1023:1:1101:12900:1270 1:N:0:14
ACGACCTCTTCGTCGAGTACGCTCAAAATGGAAGATCGGAAGAGC
+
FFFFFFFFFFFFFFFFFFFFFFFFFFFFFFFFFFFFFFFFFFFFF
@FS10000125:26:BPA73017-1023:1:1101:13310:1270 1:N:0:14
TTGTATTAACTTCGTCGAGTACGCTCAAACAGTGAGATCGGAAGA
+
FFFFFFFFFFFFFFFFFFFFFFFFFFFFFFFFFFFFFFFFFFFFF
@FS10000125:26:BPA73017-1023:1:1101:13560:1270 1:N:0:14
TTGACTGGACTTCGTCGAGTACGCTCAAACCTTTAGATCGGAAGA
+
FFFFFFFFFFFFFFFFFFFFFFFFFFFFFFFFFFFFFFFFFFFFF
@FS10000125:26:BPA73017-1023:1:1101:13640:1270 1:N:0:14
CCGATAACTTCGTCGAGTACGCTCAATAGTACAGATCGGAAGAGC
+
FFFFFFFFFFFFFFFFFFFFFFFF:FFFFFFFFFFFFFFFFFFFF
@FS10000125:26:BPA73017-1023:1:1101:13960:1270 1:N:0:14
TTGGCTAAACTTCGTCGAGTACGCTCAAACAAATAGATCGGAAGA
+
FFFFFFFFFFFFFFFFFFFFFFFFFFFFFFFFFFFFFFFFFFFFF
@FS10000125:26:BPA73017-1023:1:1101:14130:1270 1:N:0:14
TTGACTGGACTTCGTCGAGTACGCTCAAGATTCAAGATCGGAAGA
+
FFFFFFFFFFFFFFFFFFFFFFFFFFFFFFFFFFFFFFFFFFFFF
@FS10000125:26:BPA73017-1023:1:1101:14330:1270 1:N:0:14
GCGCAAACTTCGTCGAGTACGCTCAATATCGGAGATCGGAAGAGC
+
FFFFFFFFFFFFFFFFFFFFFFFFFFFFFFFFFFFFFFFFFFFFF
@FS10000125:26:BPA73017-1023:1:1101:14910:1270 1:N:0:14
TTGACTGGACTTCGTCGAGTACGCTCAACACAAGAGATCGGAAGA
+
FFFFFFFFFFFFFFFFFFFFFFFFFFFFFFFFFFFFFFFFFFFFF
@FS10000125:26:BPA73017-1023:1:1101:15060:1270 1:N:0:14
TTGTAACAACTTCGTCGAGTACGCTCAATTAGTCAGATCGGAAGA
+
FFFFFFFFFFFFFFFFFFFFFFFFFFFFFFFFFFFFFFFFFFFFF
@FS10000125:26:BPA73017-1023:1:1101:15500:1270 1:N:0:14
TTGGAACTTCGTCGAGTACGCTCAATTTTCAAGATCGGAAGAGCA
+
FFFFFFFFFFFFFFFFFFFFFFFFFFFFFFFFFFFFFFFFFFFFF
@FS10000125:26:BPA73017-1023:1:1101:15720:1270 1:N:0:14
GGGCGGGAACTTCGTCGAGTACGCTCAAAACATAAGATCGGAAGA
+
:FFF:FFFFFFFFFFFFFFFFFFFFFFFFFFFF,FFFFFFFFFFF
@FS10000125:26:BPA73017-1023:1:1101:16480:1270 1:N:0:14
GCGCAAACTTCGTCGAGTACGCTCAAGAATAAAGATCGGAAGAGC
+
FFFFFFFFFFFFFFFFFFFFFFFFFFFFFFFFFFFFFFFFFFFFF
@FS10000125:26:BPA73017-1023:1:1101:1060:1280 1:N:0:14
TCGGTGACAACTTCGTCGAGTACGCTCAATTAAAAAGATCGGAAG
+
FFFFFFFFFFFFFFFFFFFFFFFFFFFFFFFFFFFFFFFFFFFFF
@FS10000125:26:BPA73017-1023:1:1101:1090:1280 1:N:0:14
GCGTAAACTTCGTCGAGTACGCTCAACCTAAGAGATCGGAAGAGC
+
FFFFFFFFFFFFFFFFFFFFFFFFFFFFFFFFFFFFFFFFFFFFF
@FS10000125:26:BPA73017-1023:1:1101:1910:1280 1:N:0:14
TTGCAACAGCTTCGTCGAGTACGCTCAATAGATCAGATCGGAAGA
+
FFFFFFFFFFFFFFFFFFFFFFFFFFFFFFFFFFFFFFFFFFFFF
@FS10000125:26:BPA73017-1023:1:1101:2120:1280 1:N:0:14
CTGCAGAAACTTCGTCGAGTACGCTCAAGGATGCAGATCGGAAGA
+
FFFFFFFFFFFFFFFFFFFFFFFFFFFFFFFFFFFFFFFFFFFFF
@FS10000125:26:BPA73017-1023:1:1101:2280:1280 1:N:0:14
TCGCCATAACTTCGTCGAGTACGCTCAATGTACCAGATCGGAAGA
+
FFFFFFFFFFFFFFFFFFFFFFFFFFFFFFFFFFFFFFFFFFFFF
@FS10000125:26:BPA73017-1023:1:1101:2400:1280 1:N:0:14
TCGATACAACTTCGTCGAGTACGCTCAATACAAGAGATCGGAAGA
+
FFFFFFFFFFFFFFFFFFFFFFFFFFFFFFFFFFFFFFFFFFFFF
@FS10000125:26:BPA73017-1023:1:1101:2550:1280 1:N:0:14
TGGGAAGGAACTTCGTCGAGTACGCTCAACAGATGAGATCGGAAG
+
:F,F:FFFFFFFFFFFFFFFFFFFFFFFFFFFFFFFFFFFFFFFF
@FS10000125:26:BPA73017-1023:1:1101:2610:1280 1:N:0:14
GGGGTGTTAACTTCGTCGAGTACGCTCAAAAATATAGATCGGAAG
+
FFFFFFFFFFFFFFFFFFFFFFFFFFFFFFFFFFFFFFFFFFFFF
@FS10000125:26:BPA73017-1023:1:1101:2820:1280 1:N:0:14
GGGGGTATAACTTCGTCGAGTACGCTCAAAGCAATAGATCGGAAG
+
FFFFFFFFFFFFFFFFFFFFFFFFFFFFFFFFFFFFFFFFFFFFF
@FS10000125:26:BPA73017-1023:1:1101:3220:1280 1:N:0:14
TTGATAACTTCGTCGAGTACGCTCAAGTTATTAGATCGGAAGAGC
+
FFFFFFFFFFFFFFFFFFFFFFFFFFFFFFFFFFFFFFFFFFFFF
@FS10000125:26:BPA73017-1023:1:1101:3460:1280 1:N:0:14
TGGGGTAAAACTTCGTCGAGTACGCTCAAAACTGTAGATCGGAAG
+
FFFFFFFFFFFFFFFFFFFFFFFFFFFFFFFFFFFFFFFFFFFFF
@FS10000125:26:BPA73017-1023:1:1101:3470:1280 1:N:0:14
TTGTACCAACTTCGTCGAGTACGCTCAACGGGTGAGATCGGAAGA
+
FFFFFFFFFFFFFFFFFFFFFFFFFFFFFFFFFFFFFFFFFFFFF
@FS10000125:26:BPA73017-1023:1:1101:3700:1280 1:N:0:14
TGGGTATAACTTCGTCGAGTACGCTCAAATATTTAGATCGGAAGA
+
FF,,FFFFFFFFFFFFFFFFFFFFFFF:FFFFFF:FFFFFFFFFF
@FS10000125:26:BPA73017-1023:1:1101:3960:1280 1:N:0:14
GCGCTAACTTCGTCGAGTACGCTCAAATAACGAGATCGGAAGAGC
+
FFFFFFFFFFFFFFFFFFFFFFFFFFFFFFFFFFFFFFFFFFFFF
@FS10000125:26:BPA73017-1023:1:1101:4490:1280 1:N:0:14
TTGGGTCAACTTCGTCGAGTACGCTCAATTACAGAGATCGGAAGA
+
FFFFFFFFFFFFFFFFFFFFFFFFFFFFFFFFFFFFFFFFFFFFF
@FS10000125:26:BPA73017-1023:1:1101:4630:1280 1:N:0:14
TTGACTGGACTTCGTCGAGTACGCTCAAGATCTAAGATCGGAAGA
+
FFFFFFFFFFFFFFFFFFFFFFFFFFFFFFFFFFFFFFFFFFFFF
@FS10000125:26:BPA73017-1023:1:1101:5880:1280 1:N:0:14
TTGGTTCAACTTCGTCGAGTACGCTCAAACTCTAAGATCGGAAGA
+
FFFFFFFFFFFFFFFFFFFFFFFFFFFFFFFFFFFFFFFFFFFFF
@FS10000125:26:BPA73017-1023:1:1101:6420:1280 1:N:0:14
TTGCAATAACTTCGTCGAGTACGCTCAAATGATGAGATCGGAAGA
+
FFFFFFFFFFFFFFFFFFFFFFFFFFFFFFFFFFFFFFFFFFFFF
@FS10000125:26:BPA73017-1023:1:1101:6600:1280 1:N:0:14
TTGGCTGAACTTCGTCGAGTACGCTCAATAAAGTAGATCGGAAGA
+
FFFFFFFFFFFFFFFFFFFFFFFFFFFFFFFFFFFFFFFFFFFFF
@FS10000125:26:BPA73017-1023:1:1101:6890:1280 1:N:0:14
TTGCCGGAACTTCGTCGAGTACGCTCAATATGATAGATCGGAAGA
+
FFFFFFFFFFFFFFFFFFFFFFFFFFFFFFFFFFFFFFFFFFFFF
@FS10000125:26:BPA73017-1023:1:1101:7210:1280 1:N:0:14
TTGGCAAAACTTCGTCGAGTACGCTCAATCCACCAGATCGGAAGA
+
FFFFFFFFFFFFFFFFFFFFFFFFFFFFFFFFFFFFFFFFFFFFF
@FS10000125:26:BPA73017-1023:1:1101:7360:1280 1:N:0:14
TTGATACAACTTCGTCGAGTACGCTCAATTCTCGAGATCGGAAGA
+
,FFFFFFFFFFFFFFFFFFFFFFFFFFFFFFFFFFFFFFFFFFFF
@FS10000125:26:BPA73017-1023:1:1101:7490:1280 1:N:0:14
GGGGTCCTAACTTCGTCGAGTACGCTCAAGACGTAAGATCGGAAG
+
F::FFFFFFFFFFFFFFFFFFFFFFFFFF,FFFF,FFFFFFFFFF
@FS10000125:26:BPA73017-1023:1:1101:8330:1280 1:N:0:14
TTGAAACAACTTCGTCGAGTACGCTCAAACTGACAGATCGGAAGA
+
FFFFFFFFFFFFFFFFFFFFFFFFFFFFFFFFFFFFFFFFFFFFF
@FS10000125:26:BPA73017-1023:1:1101:8470:1280 1:N:0:14
TTGGGACTAACTTCGTCGAGTACGCTCAAGGAACAAGATCGGAAG
+
FF,::FFF:FFFFFFFFFFFFFFFFFFFFFFFFFFFFFFFFFFFF
@FS10000125:26:BPA73017-1023:1:1101:8800:1280 1:N:0:14
TTGGAGAAACTTCGTCGAGTACGCTCAAAATTATAGATCGGAAGA
+
FFFFFFFFFFFFFFFFFFFFFFFFFFFFFFFFFFFFFFFFFFFFF
@FS10000125:26:BPA73017-1023:1:1101:9080:1280 1:N:0:14
GGGCTTAACTTCGTCGAGTACGCTCAAACAATAAGATCGGAAGAG
+
FFFFFFFFFFFFFFFFFFFFFFFFFFFFFFFFFFFFFFFFFFFFF
@FS10000125:26:BPA73017-1023:1:1101:9370:1280 1:N:0:14
GCGCCAACTTCGTCGAGTACGCTCAAAATTACAGATCGGAAGAGC
+
FFFFFFFFFFFFFFFFFFFFFFFFF:FFFFFFFFFFFFFFFFFFF
@FS10000125:26:BPA73017-1023:1:1101:9910:1280 1:N:0:14
TCGCGTAACTTCGTCGAGTACGCTCAATTGGAAAGATCGGAAGAG
+
FFFFFFFFFFFFFFFFFFFFFFFFFFFFFFFFFFFFFFFFFFFFF
@FS10000125:26:BPA73017-1023:1:1101:9970:1280 1:N:0:14
TCGGATCAAACTTCGTCGAGTACGCTCAAGAGACAAGATCGGAAG
+
FFFFFFFFFFFFFFFFFFFFFFFFFFFFFFFFFFFFFFFFFFFFF
@FS10000125:26:BPA73017-1023:1:1101:10110:1280 1:N:0:14
TCGAAACAACTTCGTCGAGTACGCTCTAGATCTAAAGAGCATACG
+
F,F,,F,FFFFFFFFFFFFFFFFFFF,FF,,:,,F,,,,:F,F,,
@FS10000125:26:BPA73017-1023:1:1101:10340:1280 1:N:0:14
GCGTCGACTCTTCGTCGAGTACGCTCAATCGTTGAGATCGGAAGA
+
FFFFFFFFFFFFFFFFFFFFFFFFFFFFFFFFFFFFFFFFFFFFF
@FS10000125:26:BPA73017-1023:1:1101:10630:1280 1:N:0:14
TTGTACAAACTTCGTCGAGTACGCTCAATGGAAAAGATCGGAAGA
+
FFFFFFFFFFFFFFFFFFFFFFFFFFFFFFFFFFFFFFFFFFFFF
@FS10000125:26:BPA73017-1023:1:1101:10760:1280 1:N:0:14
TTGACTGGACTTCGTCGAGTACGCTCAAATCCTAAGATCGGAAGA
+
FFFFFFFFFFFFFFFFFFFFFFFFFFFFFFFFFFFFFFFFFFFFF
@FS10000125:26:BPA73017-1023:1:1101:10780:1280 1:N:0:14
TTGACTGGACTTCGTCGAGTACGCTCAAATCCTAAGATCGGAAGA
+
FFFFFFFFFFFFFFFFFFFFFFFFFFFFFFFFFFFFFFFFFFFFF
@FS10000125:26:BPA73017-1023:1:1101:10860:1280 1:N:0:14
TTGCTCTAACTTCGTCGAGTACGCTCAAGTTTGAAGATCGGAAGA
+
FFFFFFFFFFFFFFFFFFFFFFFFFFFFFFFFFFFFFFFFFFFFF
@FS10000125:26:BPA73017-1023:1:1101:11010:1280 1:N:0:14
CTGACTGGACTTCGTCGAGTACGCTCAACCGTAAAGATCGGAAGA
+
FFFFFFFFFFFFFFFFFFFFFFFFFFFFFFFFFFFFFFFFFFFFF
@FS10000125:26:BPA73017-1023:1:1101:11900:1280 1:N:0:14
GGGGATCTTCGTCGAGTACGCTCAATATTTCAGATCGGAAGAGCA
+
,:F,F:F::FFFFFF::FFF::F:F,FFF:FFF,:F:F,FFF:FF
@FS10000125:26:BPA73017-1023:1:1101:12860:1280 1:N:0:14
TTGAGGAAACTTCGTCGAGTACGCTCAAGTTTAGAGATCGGAAGA
+
FFFFFFFFFFFFFFFFFFFFFFFFFFFFFFFFFFFFFFFFFFFFF
@FS10000125:26:BPA73017-1023:1:1101:12950:1280 1:N:0:14
TTGACTGGACTTCGTCGAGTACGCTCAATGGATTAGATCGGAAGA
+
FFFFFFFFFFFFFFFFFFFFFFFFFFFFFFFFFFFFFFFFFFFFF
@FS10000125:26:BPA73017-1023:1:1101:13320:1280 1:N:0:14
TTGACTGGACTTCGTCGAGTACGCTCAATCAAATAGATCGGAAGA
+
FFFFFF:::FF,FF:F:FFF:FFF:FFF:FFF::F:F:FFFFF:F
@FS10000125:26:BPA73017-1023:1:1101:14210:1280 1:N:0:14
TCGGTTCAACTTCGTCGAGTACGCTCAAGTATAAAGATCGGAAGA
+
FFFFFFFFFFFFFFFFFFFFFFFFFFFFFFFFFFFFFFFFFFFFF
@FS10000125:26:BPA73017-1023:1:1101:14340:1280 1:N:0:14
TTGACTGGACTTCGTCGAGTACGCTCAAACTCGGAGATCGGAAGA
+
FFFFFFFFFFFFFFFFFFFFFFFFFFFFFFFFFFFFFFFFFFFFF
@FS10000125:26:BPA73017-1023:1:1101:15410:1280 1:N:0:14
TTGGAAGAACTTCGTCGAGTACGCTCAAGATGATAGATCGGAAGA
+
FFFFFFFFFFFFFFFFFFFFFFFFFFFFFFFFFFFFFFFFFFFFF
@FS10000125:26:BPA73017-1023:1:1101:15490:1280 1:N:0:14
TTGGGGGAACTTCGTCGAGTACGCTCAATCTAACAGATCGGAAGA
+
FFFFFFFFFFFFFFFFFFFFFFFFFFFFFFFFFFFFFFFFFFFFF
@FS10000125:26:BPA73017-1023:1:1101:16250:1280 1:N:0:14
CCGGTCCCAACTTCGTCGAGTACGCTCAAGTTAATAGATCGGAAG
+
FFFFFFFFFFFFFFFFFFFFFFFFFFF:FFFFFFFFFFFFFFFFF
@FS10000125:26:BPA73017-1023:1:1101:1030:1290 1:N:0:14
TTGACAGAACTTCGTCGAGTACGCTCAACAGTAAAGATCGGAAGA
+
FFFFFFFFFFFFFFFFFFFFFFFFFFFFFFFFFFFFFFFFFFFFF
@FS10000125:26:BPA73017-1023:1:1101:1070:1290 1:N:0:14
TTGAACTTCGTCGAGTACGCTCAAATGACCAGATCGGAAGAGCAC
+
FFFFFFFFFFFFFFFFFFFFFFFFFFFFFFFFFFFFFFFFFFFFF
@FS10000125:26:BPA73017-1023:1:1101:1180:1290 1:N:0:14
TTGAAGCAACTTCGTCGAGTACGCTCAATGAGTTAGATCGGAAGA
+
FFFFFFFFFFFFFFFFFFFFFFFFFFFFFFFFFFFFFFFFFFFFF
@FS10000125:26:BPA73017-1023:1:1101:1260:1290 1:N:0:14
GGGTACAACTTCGTCGAGTACGCTCAAGATCATAGATCGGAAGAG
+
FFFFFFFFFFFFFFFFFFFFFFFFFFFFFFFFFFFFFFFFFFFFF
@FS10000125:26:BPA73017-1023:1:1101:1750:1290 1:N:0:14
GAGCAAACTTCGTCGAGTACGCTCAATACAAGAGATCGGAAGAGC
+
FFFFFFFFFFFFFFFFFFFFFFFFFFFFFFFFFFFFFFFFFFFFF
@FS10000125:26:BPA73017-1023:1:1101:1820:1290 1:N:0:14
GCGGTGTAAACTTCGTCGAGTACGCTCAAATTCAAAGATCGGAAG
+
FFFFFFFFFFFFFFFFFFFFFFFFFFFFFFFFFFFFFFFFFFFFF
@FS10000125:26:BPA73017-1023:1:1101:1830:1290 1:N:0:14
TTGCAGGAACTTCGTCGAGTACGCTCAAATTTGTAGATCGGAAGA
+
FFFFFFFFFFFFFFFFFFFFFFFFFFFFFFFFFFFFFFFFFFFFF
@FS10000125:26:BPA73017-1023:1:1101:1840:1290 1:N:0:14
TCGCGGCGACTTCGTCGAGTACGCTCAACATCTAAGATCGGAAGA
+
FFFFFFFFFFFFFFFFFFFFFFFFFFFFFFFFFFFFFFFFFFFFF
@FS10000125:26:BPA73017-1023:1:1101:2050:1290 1:N:0:14
TTGGACCAACTTCGTCGAGTACGCTCAATGAACCAGATCGGAAGA
+
FFFFFFFFFFFFFFFFFFFFFFFFFFFFFFFFFFFFFFFFFFFFF
@FS10000125:26:BPA73017-1023:1:1101:2370:1290 1:N:0:14
TTGAACTTCGTCGAGTACGCTCAAGAACCTAGATCGGAAGAGCAC
+
FFFFFFFFFFFFFFFFFFFFFFFFFFFFFFFFFFFFFFFFFFFFF
@FS10000125:26:BPA73017-1023:1:1101:2730:1290 1:N:0:14
TTGCTAGAACTTCGTCGAGTACGCTCAACCAATAAGATCGGAAGA
+
FFFFFFFFFFFFFFFFFFFFFFFFFFFFFFFFFFFFFFFFFFFFF
@FS10000125:26:BPA73017-1023:1:1101:2750:1290 1:N:0:14
TTGAGTCAACTTCGTCGAGTACGCTCAACGTGAAAGATCGGAAGA
+
FFFFFFFFFFFFFFFFFFFFFFFFFFFFFFFFFFFFFFFFFFFFF
@FS10000125:26:BPA73017-1023:1:1101:2910:1290 1:N:0:14
TGGGGAAAACTTCGTCGAGTACGCTCAATGAATAAGATCGGAAGA
+
,:::FF:FFFFFFFFFFFFFFFFFFFFFFFFFFFFFFFFFFFF:F
@FS10000125:26:BPA73017-1023:1:1101:2950:1290 1:N:0:14
TTGAATCAACTTCGTCGAGTACGCTCAAGTATATAGATCGGAAGA
+
FFFFFFFFFFFFFFFFFFFFFFFFFFFFFFFFFFFFFFFFFFFFF
@FS10000125:26:BPA73017-1023:1:1101:3030:1290 1:N:0:14
TTTGCCTCAACTTCGTCGAGTACGCTCAACCTGTCAGATCGGAAG
+
FFFFFFFFFFFFFFFFFFFFFFFFFFFFFFFFFFFFFFFFFFFFF
@FS10000125:26:BPA73017-1023:1:1101:3160:1290 1:N:0:14
GTGACTGGACTTCGTCGAGTACGCTCAATCTATAAGATCGGAAGA
+
FFFFFFFFFFFFFFFFFFFFFFFFFFFFFFFFFFFFFFFFFFFFF
@FS10000125:26:BPA73017-1023:1:1101:4230:1290 1:N:0:14
GTGAGAAAACTTCGTCGAGTACGCTCAAAACACGAGATCGGAAGA
+
FFFFFFFFFFFFFFFFFFFFFFFFFFFFFFFFFFFFFFFFFFFFF
@FS10000125:26:BPA73017-1023:1:1101:4390:1290 1:N:0:14
TCTTCAAACTTCGTCGAGTACGCTCAATATATTAGATCGGAAGAG
+
FFFFFFFFFFFFFFFFFFFFFFFFFFFFFFFFFFFFFFFFFFFFF
@FS10000125:26:BPA73017-1023:1:1101:4630:1290 1:N:0:14
TTGAGGGAACTTCGTCGAGTACGCTCAAATCAGGAGATCGGAAGA
+
FFFFFFFFFFFFFFFFFFFFFFFFFFFFFFFFFFFFFFFFFFFFF
@FS10000125:26:BPA73017-1023:1:1101:5660:1290 1:N:0:14
TTGAGGCAACTTCGTCGAGTACGCTCAACTATAGAGATCGGAAGA
+
F,,FFFFFFFFFFFFFFFFFFFFFFFFFFFFFFFFFFFFFFFFFF
@FS10000125:26:BPA73017-1023:1:1101:5990:1290 1:N:0:14
TTGCAATAACTTCGTCGAGTACGCTCAAGTTTACAGATCGGAAGA
+
FFFFFFFFFFFFFFFFFFFFFFFFFFFFFFFFFFFFFFFFFFFFF
@FS10000125:26:BPA73017-1023:1:1101:6020:1290 1:N:0:14
TTGGCACAACTTCGTCGAGTACGCTCAAAACGTGAGATCGGAAGA
+
FFFFFFFFFFFFFFFFFFFFFFFFFFFFFFFFFFFFFFFFFFFFF
@FS10000125:26:BPA73017-1023:1:1101:6030:1290 1:N:0:14
TTGTGGTAACTTCGTCGAGTACGCTCAAGCGAGGAGATCGGAAGA
+
FFFFFFFFFFFFFFFFFFFFFFFFFFFFFFFFFFFFFFFFFFFFF
@FS10000125:26:BPA73017-1023:1:1101:6390:1290 1:N:0:14
CGGGGTAACTTCGTCGAGTACGCTCAACCTCGGAGATCGGAAGAG
+
FFFFFFFFFFFFFFFFFFFFFFFFFFFFFFFFFFFFFFFFFFFFF
@FS10000125:26:BPA73017-1023:1:1101:7200:1290 1:N:0:14
TCGAAACTTCGTCGAGTACGCTCAATACGGTAGATCGGAAGAGCA
+
FFFFFFFFFFFFFFFFFFFFFFFFFFFFFF,FFFFFFFFFFFFFF
@FS10000125:26:BPA73017-1023:1:1101:7570:1290 1:N:0:14
TTGCTCCAACTTCGTCGAGTACGCTCAATCAACAAGATCGGAAGA
+
FFFFFFFFFFFFFFFFFFFFFFFFFFFFFFFFFFFFFFFFFFFFF
@FS10000125:26:BPA73017-1023:1:1101:7910:1290 1:N:0:14
TTGAAACTTCGTCGAGTACGCTCAATGAACAAGATCGGAAGAGCA
+
FFFFFFFFFFFFFFFFFFFFFFFFFFFFFFFFFFFFFFFFFFFFF
@FS10000125:26:BPA73017-1023:1:1101:9620:1290 1:N:0:14
TGGAAACTTCGTCGAGTACGCTCAAACTATTAGATCGGAAGAGCA
+
FFFFFFFFFFFFFFFFFFFFFFFFFFFFFFFFFFFFFFFFFFFFF
@FS10000125:26:BPA73017-1023:1:1101:9810:1290 1:N:0:14
TGGCAGGAACTTCGTCGAGTACGCTCAAGTAACAAGATCGGAAGA
+
F:FFFFFFFFFFFFFFFFFFFFFFFFFFFFFFFFFFFFFFFFFFF
@FS10000125:26:BPA73017-1023:1:1101:10420:1290 1:N:0:14
TTGATACAACTTCGTCGAGTACGCTCAATGATGTAGATCGGAAGA
+
,FFFF:FFFFFFFFFFFFFFFFFFFFFFFFFF::FFFFFFFFFFF
@FS10000125:26:BPA73017-1023:1:1101:10630:1290 1:N:0:14
TCGAGAAACTTCGTCGAGTACGCTCAAGAAATAAGATCGGAAGAG
+
FFFFFFFFFFFFFFFFFFFFFFFFFFFFFFFFFFFFFFFFFFFFF
@FS10000125:26:BPA73017-1023:1:1101:10650:1290 1:N:0:14
TTGTTCAAACTTCGTCGAGTACGCTCAAGAGTAAAGATCGGAAGA
+
FFFFFFFFFFFFFFFFFFFFFFFFFFFFFFFFFFFFFFFFFFFFF
@FS10000125:26:BPA73017-1023:1:1101:11220:1290 1:N:0:14
TGGGTGGAACTTCGTCGAGTACGCTCAAGGGGAGAGATCGGAAGA
+
FFFFFFFFFFFFFFFFFFFFFFFFFFFFFFFFFFFFFFFFFFFFF
@FS10000125:26:BPA73017-1023:1:1101:11290:1290 1:N:0:14
GTGAACTTCGTCGAGTACGCTCAAAAAACCAGATCGGAAGAGCAC
+
,FFFFFFFFFFFFFFFFFFFFFFFFFFFFFFFFFFFFFFFFFFFF
@FS10000125:26:BPA73017-1023:1:1101:11330:1290 1:N:0:14
GGGGTCGCAACTTCGTCGAGTACGCTCAAGTATCAAGATCGGAAG
+
,:F,:FFFF:FFFFFFFFFFFFFFFFFFFFFFFFFFFFFFFFFFF
@FS10000125:26:BPA73017-1023:1:1101:11700:1290 1:N:0:14
TGGGTTGAACTTCGTCGAGTACGCTCAACCCGCACAGATCGGAAG
+
FF,:F:FFFF,FFF,FFFF,FF,FFFFFFFFFFFFFF::F::FF:
@FS10000125:26:BPA73017-1023:1:1101:12510:1290 1:N:0:14
TTGATCGACCTTCGTCGAGTACGCTCAATAAGGAAGATCGGAAGA
+
FFFFFFFFFFFFFFFFFFFFFFFFFFFFFFFFFFFFFFFFFFFFF
@FS10000125:26:BPA73017-1023:1:1101:13750:1290 1:N:0:14
GGGGTGGAAACTTCGTCGAGTACGCTCAAGGGAGAAGATCGGAAG
+
FFFFFFFFFFFFFFFFFFFFFFFFFFFFFFFFFFFFFFFFFFFFF
@FS10000125:26:BPA73017-1023:1:1101:14410:1290 1:N:0:14
TCGCAGAAACTTCGTCGAGTACGCTCAAAAATGTAGATCGGAAGA
+
FFFFFFFFFFFFFFFFFFFFFFFFFFFFFFFFFFFFFFFFFFFFF
@FS10000125:26:BPA73017-1023:1:1101:14660:1290 1:N:0:14
TTGAACGAACTTCGTCGAGTACGCTCAAGTTTAAAGATCGGAAGA
+
FFFFFFFFFFFFFFFFFFFFFFFFFFFFFFFFFFFFFFFFFFFFF
@FS10000125:26:BPA73017-1023:1:1101:14810:1290 1:N:0:14
TTGGATAAACTTCGTCGAGTACGCTCAAGTCTGAAGATCGGAAGA
+
FFFFFFFFFFFFFFFFFFFFFFFFFFFFFFFFFFFFFFFFFFFFF
@FS10000125:26:BPA73017-1023:1:1101:15220:1290 1:N:0:14
GGGCCAACTTCGTCGAGTACGCTCAAAACTATAGATCGGAAGAGC
+
FFFFFFFFFFFFFFFFFFFFFFFFFFFFFFFFFFFFFFFFFFFFF
@FS10000125:26:BPA73017-1023:1:1101:15240:1290 1:N:0:14
TTGAAACTTCGTCGAGTACGCTCAATGATCCAGATCGGAAGAGCA
+
FFFFFFFFFFFFFFFFFFFFFFFFFFFFFFFFFFFFFFFFFFFFF
@FS10000125:26:BPA73017-1023:1:1101:15280:1290 1:N:0:14
ACTTCGTCGAGTACGCTCAAGTCCAGAGATCGGAAGAGCACACGT
+
FFFFFFFFFFFFFFFFFFFFFFFFFFFFFFFFFFFFFFFFFFFFF
@FS10000125:26:BPA73017-1023:1:1101:15600:1290 1:N:0:14
TGGGAGCAACTTCGTCGAGTACGCTCAAAAACTAAGATCGGAAGA
+
FFFFFFFFFFFFFFFFFFFFFFFFFFFFFFFFFFFFFFFFFFFFF
@FS10000125:26:BPA73017-1023:1:1101:15720:1290 1:N:0:14
TTGGCGGAACTTCGTCGAGTACGCTCAAACTAAAAGATCGGAAGA
+
FFFFFFFFFFFFFFFFFFFFFFFFFFFFFFFFFFFFFFFFFFFFF
@FS10000125:26:BPA73017-1023:1:1101:16430:1290 1:N:0:14
TTGACTGGACTTCGTCGAGTACGCTCAATAGGAAAGATCGGAAGA
+
FFFFFFFFFFFFFFFFFFFFFFFFFFFFFFFFFFFFFFFFFFFFF
@FS10000125:26:BPA73017-1023:1:1101:1030:1300 1:N:0:14
TTGACTGGACTTCGTCGAGTACGCTCAAACAAAAAGATCGGAAGA
+
FFFFFFFFFFFFFFFFFFFFFFFFFFFFFFFFFFFFFFFFFFFFF
@FS10000125:26:BPA73017-1023:1:1101:1450:1300 1:N:0:14
TTGCATGAACTTCGTCGAGTACGCTCAACGCAATAGATCGGAAGA
+
FFFFFFFFFFFFFFFFFFFFFFFFFFFFFFFFFFFFFFFFFFFFF
@FS10000125:26:BPA73017-1023:1:1101:1620:1300 1:N:0:14
TTGGTGCAACTTCGTCGAGTACGCTCAACAATACAGATCGGAAGA
+
FFFFFFFFFFFFFFFFFFFFFFFFFFFFFFFFFFFFFFFFFFFFF
@FS10000125:26:BPA73017-1023:1:1101:1700:1300 1:N:0:14
TTGAACTTCGTCGAGTACGCTCAAGCATTGAGATCGGAAGAGCAC
+
,FFFFFFFFFFFFFFFFFFFFFFFFFFFFFFFFFFFFFFFFFFFF
@FS10000125:26:BPA73017-1023:1:1101:1870:1300 1:N:0:14
TTGAGCAAACTTCGTCGAGTACGCTCAATTTCTTAGATCGGAAGA
+
FFFFFFFFFFFFFFFFFFFFFFFFFFFFFFFFFFFFFFFFFFFFF
@FS10000125:26:BPA73017-1023:1:1101:2700:1300 1:N:0:14
GGGAATAAACTTCGTCGAGTACGCTCAATGGACAAGATCGGAAGA
+
FFFFFFFFFFFFFFFFFFFFFFFFFFFFFFFFFFFFFFFFFFFFF
@FS10000125:26:BPA73017-1023:1:1101:2830:1300 1:N:0:14
TCGAATGAACTTCGTCGAGTACGCTCAAGTTTATAGATCGGAAGA
+
FFFFFFFFFFFFFFFFFFFFFFFFFFFFFFFFFFFFFFFFFFFFF
@FS10000125:26:BPA73017-1023:1:1101:3290:1300 1:N:0:14
TCTGCTAACTTCGTCGAGTACGCTCAATTAAACAGATCGGAAGAG
+
FFFFFFFFFFFFFFFFFFFFFFFFFFFFFFFFFFFFFFFFFFFFF
@FS10000125:26:BPA73017-1023:1:1101:3670:1300 1:N:0:14
TTGATGCAACTTCGTCGAGTACGCTCAATTAGTAAAGATCGGAAG
+
FFFFFFFFFFFFFFFFFFFFFFFFFFFFFFFFFFFFFFFFFFFFF
@FS10000125:26:BPA73017-1023:1:1101:3840:1300 1:N:0:14
TCTGGCAGCTTCGTCGAGTACGCTCAAAGGGAGAGATCGGAAGAG
+
FFFFFFFFFFFFFFFFFFFFFFFFFFFFFFFFFFFFFFFFFFFFF
@FS10000125:26:BPA73017-1023:1:1101:3930:1300 1:N:0:14
TGGAAGTAACTTCGTCGAGTACGCTCAAAACGTCAGATCGGAAGA
+
FFFFFFFFFFFFFFFFFFFFFFFFFFFFFFFFFFFFFFFFFFFFF
@FS10000125:26:BPA73017-1023:1:1101:4030:1300 1:N:0:14
TTGCACCAACCTCGTCGAGTACGCTCAAAACGATAGATCGGAAGA
+
FFFFFFFFFF,FFFFFFFFFFFFFFFFFFFFFFFFFFFFFFFFFF
@FS10000125:26:BPA73017-1023:1:1101:4280:1300 1:N:0:14
TTGTGGTAACTTCGTGAGTACGCTCAACCGTGCAGATCGGAAGAG
+
FFFFFFFFFFFFFFFFFFFFFFFFFFFFFFFFFFFFFFFFFFFFF
@FS10000125:26:BPA73017-1023:1:1101:4350:1300 1:N:0:14
TTGTAGGAATTTCGTCGAGTACGCTCAATACGAGAGATCGGAAGA
+
,FFFFFFFFFFFFFFFFFFFFFFFFFFFFFFFFFFFFFFFFF:FF
@FS10000125:26:BPA73017-1023:1:1101:4650:1300 1:N:0:14
CTGGCGCAAACTTCGTCGAGTACGCTCAACTTCACAGATCGGAAG
+
FFFFFFFFFFFFFFFFFFFFFFFFFFFFFFFFFFFFFFFFFFFFF
@FS10000125:26:BPA73017-1023:1:1101:4810:1300 1:N:0:14
TTGAATAAACTTCGTCGAGTACGCTCAAGTACTTAGATCGGAAGA
+
FFFFFFFFFFFFFFFFFFFFFFFFFFFFFFFFFFFFFFFFFFFFF
@FS10000125:26:BPA73017-1023:1:1101:4920:1300 1:N:0:14
TTGAACTTCGTCGAGTACGCTCAAGACAAGAGATCGGAAGAGCAC
+
,FFFFFFFFFFFFFFFFFFFFFFFFFFFFFFFFFFFFFFFFFFFF
@FS10000125:26:BPA73017-1023:1:1101:5550:1300 1:N:0:14
TTGGAGGATCTTCGTCGAGTACGCTCAATAGGAAAGATCGGAAGA
+
FFFFFFFFFFFFFFFFFFFFFFFFFFFFFFFFFFFFFFFFFFFFF
@FS10000125:26:BPA73017-1023:1:1101:5810:1300 1:N:0:14
TCGTAGCGTCTTGTCGAGTACGCTCAACCTACAAGATCGGAAGAG
+
FFFFFFFFFFFFFFFFFFFFFFFFFFFFFFFFFFFFFFFFFFFFF
@FS10000125:26:BPA73017-1023:1:1101:6070:1300 1:N:0:14
TCGGCCGACCTTCGTCGAGTACGCTCAAGGAAATAGATCGGAAGA
+
FFFFFFFFFFFFFFFFFFFFFFFFFFFFFFFFFFFFFFFFFFFFF
@FS10000125:26:BPA73017-1023:1:1101:6320:1300 1:N:0:14
GCGGACTAACTTCGTCGAGTACGCTCAATGTCCGAGATCGGAAGA
+
FFFFFFFFFFFFFFFFFFFFFFFFFFFFFFFFFFFFFFFFFFFFF
@FS10000125:26:BPA73017-1023:1:1101:7650:1300 1:N:0:14
CTGACCCTTCGTCGAGTACGCTCAAAGGTCGAGATCGGAAGAGCA
+
FFFFFFFFFFFFFFFFFFFFFFFFF:FFFFFFFFFFFFFFFFFFF
@FS10000125:26:BPA73017-1023:1:1101:7740:1300 1:N:0:14
TTGACTGGACTTCGTCGAGTACGCTCAATCACACAGATCGGAAGA
+
FFFFFFFFFFFFFFFFFFFFFFFFFFFFFFFFFFFFFFFFFFFFF
@FS10000125:26:BPA73017-1023:1:1101:7880:1300 1:N:0:14
TGGCAAAACTTCGTCGAGTACGCTCAAGGAAGAAGATCGGAAGAG
+
F:FFFFF,F:FF,,F:F:,F,:::F,F:F::FFF,F:F:FFF:FF
@FS10000125:26:BPA73017-1023:1:1101:7960:1300 1:N:0:14
CTGGAGGTAACTTCGTCGAGTACGCTCAACCGGAGAGATCGGAAG
+
FFFFFFFFFFFFFFFFFFFFFFFFFFFFFFFFFFFFFFFFFFFFF
@FS10000125:26:BPA73017-1023:1:1101:8270:1300 1:N:0:14
TTGACTGGACTTCGTCGAGTACGCTCAAGGGAAGAGATCGGAAGA
+
FFFFFFFFFFFFFFFFFFFFFFFFFFFFFFFFFFFFFFFFFFFFF
@FS10000125:26:BPA73017-1023:1:1101:8650:1300 1:N:0:14
TTGAGGCAACTTCGTCGAGTACGCTCAACTTCATAGATCGGAAGA
+
F:,F::FFFFFFFFFFFFFFFFFFFFFFFFFFFFFFFFFFFF:FF
@FS10000125:26:BPA73017-1023:1:1101:8680:1300 1:N:0:14
GCGACAACTTCGTCGAGTACGCTCAAAAATCTAGATCGGAAGAGC
+
FFFFFFFFFFFFFFFFFFFFFFFFFFFFFFFFFFFFFFFFFFFFF
@FS10000125:26:BPA73017-1023:1:1101:8720:1300 1:N:0:14
TTGCAATAACTTCGTCGAGTACGCTCAATAAGCCAGATCGGAAGA
+
FFFFFFFFFFFFFFFFFFFFFFFFFFFFFFFFFFFFFFFFFFFFF
@FS10000125:26:BPA73017-1023:1:1101:9100:1300 1:N:0:14
TGGACTAACTTCGTCGAGTACGCTCAAATCTAAAGATCGGAAGAG
+
,:FFF:FFFFFFF:FFFFFFFFFFFFFFFFFFFFFF:FFFFFFFF
@FS10000125:26:BPA73017-1023:1:1101:9170:1300 1:N:0:14
TTGCACTAACTTCGTCGAGTACGCTCAATGAGATAGATCGGAAGA
+
FFFFFFFFFFFFFFFFFFFFFFFFFFFFFFFFFFFFFFFFFFFFF
@FS10000125:26:BPA73017-1023:1:1101:9430:1300 1:N:0:14
TTGGCATAACTTCGTCGAGTACGCTCAATGCGGGAGATCGGAAGA
+
FFFFFFFFFFFFFFFFFFFFFFFFFFFFFFFFFFFFFFFFFFFFF
@FS10000125:26:BPA73017-1023:1:1101:9450:1300 1:N:0:14
TTGTGACAACTTCGTCGAGTACGCTCAATGGAGGAGATCGGAAGA
+
FFFFFFFFFFFFFFFFFFFFFFFFFFFFFFFFFFFFFFFFFFFFF
@FS10000125:26:BPA73017-1023:1:1101:9750:1300 1:N:0:14
CCGTATGAACTTCGTCGAGTACGCTCAATAAAGTAGATCGGAAGA
+
FFFFFFFFFFFFFFFFFFFFFFFFFFFFFFFFFFFFFFFFFFFFF
@FS10000125:26:BPA73017-1023:1:1101:9970:1300 1:N:0:14
TAGGAACTTCGTCGAGTACGCTCAAATGAGAAGATCGGAAGAGCA
+
FFFFFFFFFFFFFFFFFFFFFFFFFFFFFFFFFFFFFFFFFFFFF
@FS10000125:26:BPA73017-1023:1:1101:10120:1300 1:N:0:14
TTGGATAACTTCGTCGAGTACGCTCAAAGAGAGAGATCGGAAGAG
+
FFFFFFFFFFFFFFFFFFFFFFFFFFFFFFFFFFFFFFFFFFFFF
@FS10000125:26:BPA73017-1023:1:1101:11270:1300 1:N:0:14
TTGTGTGAACTTCGTCGAGTACGCTCAAGCCGTAAGATCGGAAGA
+
FFFFFFFFFFFFFFFFFFFFFFFFFFFFFFFFFFFFFFFFFFFFF
@FS10000125:26:BPA73017-1023:1:1101:11990:1300 1:N:0:14
TTGGCCCAACTTCGTCGAGTACGCTCAATGCAATAGATCGGAAGA
+
FFFFFFFFFFFFFFFFFFFFFFFFFFFFFFFFFFFFFFFFFFFFF
@FS10000125:26:BPA73017-1023:1:1101:12210:1300 1:N:0:14
TCGTAACTTCGTCGAGTACGCTCAAACGAAAAGATCGGAAGAGCA
+
FFFFFFFFFFFFFFFFFFFFFFFFFFFFFFFFFFFFFFFFFFFFF
@FS10000125:26:BPA73017-1023:1:1101:12390:1300 1:N:0:14
TTGGCTGAACTTCGTCGAGTACGCTCAAATTAAGAGATCGGAAGA
+
FFFFFFFFFFFFFFFFFFFFFFFFFFFFFFFFFFFFFFFFFFFFF
@FS10000125:26:BPA73017-1023:1:1101:12690:1300 1:N:0:14
TTGTCAGAACTTCGTCGAGTACGCTCAAGGGACAAGATCGGAAGA
+
FFFFFFFFFFFFFFFFFFFFFFFFFFFFFFFFFFFFFFFFFFFFF
@FS10000125:26:BPA73017-1023:1:1101:13730:1300 1:N:0:14
TTGTTTCAACTTCGTCGAGTACGCTCAAGGAGGCAGATCGGAAGA
+
FFFFFFFFFFFFFFFFFFFFFFFFFFFFFFFFFFFFFFFFFFFFF
@FS10000125:26:BPA73017-1023:1:1101:13840:1300 1:N:0:14
TTGCAGTAACTTCGTCGAGTACGCTCAAACTGGTAGATCGGAAGA
+
FFFFFFFFFFFFFFFFFFFFFFFFFFFFFFFFFFFFFFFFFFFFF
@FS10000125:26:BPA73017-1023:1:1101:13910:1300 1:N:0:14
TCCTGGGTTAAACTTCGTCGAGTACGCTCAATCACAGAGATCGGA
+
FFFFFFFFFFFFFFFFFFFFFFFFFFFFFFFFFFFFFFFFFFFFF
@FS10000125:26:BPA73017-1023:1:1101:14210:1300 1:N:0:14
CAGGCTATAACTTCGTCGAGTACGCTCAATCAATCAGATCGGAAG
+
FFFFFFFFFFFFFFFFFFFFFFFFFFFFFFFFFFFFFFFFFFFFF
@FS10000125:26:BPA73017-1023:1:1101:14740:1300 1:N:0:14
ATGGAATTTCGTCGAGTACGCTCAAACAACGAGATCGGAAGAGCA
+
F:FFFFFFFFFFFFFFFFFFFFFFFFFFFFFFFFFFFFFFFFFFF
@FS10000125:26:BPA73017-1023:1:1101:15100:1300 1:N:0:14
CAGGAGTAAACTTCGTCGAGTACGCTCAAAAAGAAAGATCGGAAG
+
FFFFFFFFFFFFFFFFFFFFFFFFFFFFFFFFFFFFFFFFFFFFF
@FS10000125:26:BPA73017-1023:1:1101:15220:1300 1:N:0:14
TTGCCAACTTCGTCGAGTACGCTCAAATATTTAGATCGGAAGAGC
+
FFFFFFFFFFFFFFFFFFFFFFFFFFFFFFFFFFFFFFFFFFFFF
@FS10000125:26:BPA73017-1023:1:1101:15270:1300 1:N:0:14
TTGAGTTAAATTCGTCGAGTACGCTCAAGCAAAAAGATCGGAAGA
+
,FF::FFF,FFFFFFF:FFFFFFFFFFFFFFFFFFFFFFFFFFFF
@FS10000125:26:BPA73017-1023:1:1101:15690:1300 1:N:0:14
TCTGGTATAACTTCGTCGAGTACGCTCAATATTCCAGATCGGAAG
+
FFFFFFFFFFFFFFFFFFFFFFFFFFFFFFFFFFFFFFFFFFFFF
@FS10000125:26:BPA73017-1023:1:1101:15830:1300 1:N:0:14
TTGCATAAACTTCGTCGAGTACGCTCAACAACCTAGATCGGAAGA
+
FFFFFFFFFFFFFFFFFFFFFFFFFFFFFFFFFFFFFFFFFFFFF
@FS10000125:26:BPA73017-1023:1:1101:15840:1300 1:N:0:14
GCGAAATCTTCGTCGAGTACGCTCAACGGCAAAGATCGGAAGAGC
+
,FFF:F::F,:::F:,FFF:,FFF:,F,,F:F,:FF::,FF:FF,
@FS10000125:26:BPA73017-1023:1:1101:15870:1300 1:N:0:14
TCCACCAACTTCGTCGAGTACGCTCAAAGTAAGAGATCGGAAGAG
+
FFFFFFFFFFFFFFFFFFFFFFFFFFFFFFFFFFFFFFFFFFFFF
@FS10000125:26:BPA73017-1023:1:1101:16070:1300 1:N:0:14
TTGAAGGAACTTCGTCGAGTACGCTCAACAAAACAGATCGGAAGA
+
FFFFFFFFFFFFFFFFFFFFFFFFFFFFFFFFFFFFFFFFFFFFF
@FS10000125:26:BPA73017-1023:1:1101:16340:1300 1:N:0:14
TTGACGAAACTTCGTCGAGTACGCTCAAGATATCAGATCGGAAGA
+
FFFFFFFFFFFFFFFFFFFFFFFFFFFFFFFFFFFFFFFFFFFFF
@FS10000125:26:BPA73017-1023:1:1101:16470:1300 1:N:0:14
TTGATACAACTTCGTCGAGTACGCTCAATAGATGAGATCGGAAGA
+
FF,FFFFFFFFFFFFFFFFFFFFFFFFFFFFFFFFFFFFFFFFFF
@FS10000125:26:BPA73017-1023:1:1101:1010:1310 1:N:0:14
TTGACTGGACTTCGTCGAGTACGCTCAAACCTACAGATCGGAAGA
+
F:FFFFFFFFFFFFFFFFFFFFFFFFFFFFFFFFFFFFFFFFFFF
@FS10000125:26:BPA73017-1023:1:1101:1460:1310 1:N:0:14
TCTAAACTTCGTCGAGTACGCTCAATGTATAAGATCGGAAGAGCA
+
FFFFFFF:FFFFFFFFFFFFFFFFFFFFFFFFFFFFFFFFFFFF,
@FS10000125:26:BPA73017-1023:1:1101:1870:1310 1:N:0:14
TCTAAGAACTTCGTCGAGTACGCTCAATAGTAGAGATCGGAAGAG
+
FFFFFFFFFFFFFFFFFFFFFFFFFFFFFFFFFFFFFFFFFFFFF
@FS10000125:26:BPA73017-1023:1:1101:2320:1310 1:N:0:14
TTGAAATAACTTCGTCGAGTACGCTCAATGTCTAAGATCGGAAGA
+
FFFFFFFFFFFFFFFFFFFFFFFFFFFFFFFFFFFFFFFFFFFFF
@FS10000125:26:BPA73017-1023:1:1101:3290:1310 1:N:0:14
TCACAAACTTCGTCGAGTACGCTCAAGGTTCAAGATCGGAAGAGC
+
FFFFF,:FF:F:FFF:FFFFF:FF,F:FFFFFFFFFF:F:FFFFF
@FS10000125:26:BPA73017-1023:1:1101:3480:1310 1:N:0:14
TTGACTGGACTTCGTCGAGTACGCTCAATTTGTAAGATCGGAAGA
+
FFFFFFFFFFFFFFFFFFFFFFFFFFFFFFFFFFFFFFFFFFFFF
@FS10000125:26:BPA73017-1023:1:1101:3690:1310 1:N:0:14
TGGCAGAACTTCGTCGAGTACGCTCAAAGACTCAGATCGGAAGAG
+
FFFFFFFFFFFFFFFFFFFFFFFFFFFFFFFFFFFFFFFFFFFFF
@FS10000125:26:BPA73017-1023:1:1101:3920:1310 1:N:0:14
TTGACTTCGTCGAGTACGCTCAATAATAAAGATCGGAAGAGCACA
+
FFFFF:FFFFFFF:FFFFFFFFF:FFF:FFF:FFFFFFFFFFFF,
@FS10000125:26:BPA73017-1023:1:1101:4630:1310 1:N:0:14
GCGATTCAACTTCGTCGAGTACGCTCAAGTTGCCAGATCGGAAGA
+
FFFFFFFFFFFFFFFFFFFFFFFFFFFFFFFFFFFFFFFFFFFFF
@FS10000125:26:BPA73017-1023:1:1101:4970:1310 1:N:0:14
TTGATGTAACTTGTCGAGTACGCTCAATGAGAAAGATCGGAAGAG
+
,:,FFFFFFFFFFFFFFFFFFFFFFFFFFF:FFFFFFFFF:FFFF
@FS10000125:26:BPA73017-1023:1:1101:5190:1310 1:N:0:14
ATGCAACAACTTCGTCGAGTACGCTCAAGAGTTAAGATCGGAAGA
+
,,FF:,FFFFFFFFFFFF,FFFFFFFFFFFFFFFFFFFFFF:F::
@FS10000125:26:BPA73017-1023:1:1101:5530:1310 1:N:0:14
ACGGGTTGAGCTTCGTCGAGTACGCTCAACCAGCTAGATCGGAAG
+
F:FFFFFFFFFFFFFFFFFFFFFFFFFFFFFFFFFFFFFFFFFFF
@FS10000125:26:BPA73017-1023:1:1101:5550:1310 1:N:0:14
TTGCCACAACTTCGTCGAGTACGCTCAAGTACAGAGATCGGAAGA
+
FFFFFFFFFFFFFFFFFFFFFFFFFFFFFFFFFFFFFFFFFFFFF
@FS10000125:26:BPA73017-1023:1:1101:5980:1310 1:N:0:14
CCGGAGAAAACTTCGTCGAGTACGCTCAAACATAAAGATCGGAAG
+
FFFFFFFFFFFFFFFFFFFFFFFFFFFFFFFFFFFFFFFFFFFFF
@FS10000125:26:BPA73017-1023:1:1101:6090:1310 1:N:0:14
TCGGCCTAAACTTCGTCGAGTACGCTCAAAGGAGTAGATCGGAAG
+
FFFFFFFFFFFFFFFFFFFFFFFFFFFFFFFFFFFFFFFFFFFFF
@FS10000125:26:BPA73017-1023:1:1101:6240:1310 1:N:0:14
TTGCTTAAACTTCGTCGAGTACGCTCAATTGTAGAGATCGGAAGA
+
FFFFFFFFFFFFFFFFFFFFFFFFFFFFFFFFFFFFFFFFFFFFF
@FS10000125:26:BPA73017-1023:1:1101:6700:1310 1:N:0:14
TTGAGGTAACTTCGTCGAGTACGCTCAAATCCTCAGATCGGAAGA
+
FFFF,FFFFFFFFFFFFFFFFFFFFFFFFFFFFFFFFFFFFFFFF
@FS10000125:26:BPA73017-1023:1:1101:6760:1310 1:N:0:14
TTGCGCAAACTTCGTCGAGTACGCTCAATAATAAAGATCGGAAGA
+
FFFFFFFFFFFFFFFFFFFFFFFFFFFFFFFFFFFFFFFFFFFFF
@FS10000125:26:BPA73017-1023:1:1101:6770:1310 1:N:0:14
CTGGAAACTTCGTCGAGTACGCTCAAGTAATTAGATCGGAAGAGC
+
FFFFFFFFFFFFFFFFFFFFFFFFFFFFF,:FFFFFFFFFFFFFF
@FS10000125:26:BPA73017-1023:1:1101:6780:1310 1:N:0:14
TGGAAGCAACTTCGTCGAGTACGCTCAAAGTTGCAGATCGGAAGA
+
F,FF:FF:FF:FFFFFFFF:FFFFFFFFFFFF,FFFFFFFFFFFF
@FS10000125:26:BPA73017-1023:1:1101:7000:1310 1:N:0:14
TTGAAACCTCGTCGAGTACGCTCAAACGAATAGATCGGAAGAGCA
+
FFFFFFFFFFFFFFFFFFFFFFFFFFFFFFFFFFFFFFFFFFFFF
@FS10000125:26:BPA73017-1023:1:1101:7050:1310 1:N:0:14
TTGACCCAACTTCGTCGAGTACGCTCAATATGTGAGATCGGAAGA
+
FFFFFFFFFFFFFFFFFFFFFFFFFFFFFFFFFFFFFFFFFFFFF
@FS10000125:26:BPA73017-1023:1:1101:8030:1310 1:N:0:14
TCTTCGTCGAGTACGCTCAAGGATAAAGATCGGAAGAGCACACGT
+
FFFF:::FFF:FFFFFFFF:FFFFFF:FFFFFFFFF:FFFFFFF:
@FS10000125:26:BPA73017-1023:1:1101:8140:1310 1:N:0:14
TTGGTCAAATTTCGTCGAGTACGCTCAATGAGTAAGATCGGAAGA
+
,FFFFFF:FF:FFFFFFFFFFFFF:FFFFFFFFFFFFFFFFFFFF
@FS10000125:26:BPA73017-1023:1:1101:8460:1310 1:N:0:14
TTGGTAAAACTTCGTCGAGTACGCTCAATAGTTGAGATCGGAAGA
+
:FFFFFFFFFFFFFFFFFFFFFFFFFFFFFFFFFFFFFFFFFFFF
@FS10000125:26:BPA73017-1023:1:1101:8900:1310 1:N:0:14
TTGACTGGACTTCGTCGAGTACGCTCAAACCGAAAGATCGGAAGA
+
FFFFFFFFFFFFFFFFFFFFFFFFFFFFFFFFFFFFFFFFFFFFF
@FS10000125:26:BPA73017-1023:1:1101:9120:1310 1:N:0:14
TTGCTGCAACTTCGTCGAGTACGCTCAATTTACCAGATCGGAAGA
+
FFFFFFFFFFFFFFFFFFFFFFFFFFFFFFFFFFFFFFFFFFFFF
@FS10000125:26:BPA73017-1023:1:1101:9360:1310 1:N:0:14
TCGGAACAAACTTCGTCGAGTACGCTCAAGCATTAAGATCGGAAG
+
FFFFFFFFFFFFFFFFFFFFFFFFFFFFFFFFFFFFFFFFFFFFF
@FS10000125:26:BPA73017-1023:1:1101:10270:1310 1:N:0:14
TTGACTGGACTTCGTCGAGTACGCTCAACAGTATAGATCGGAAGA
+
FFFFFFFFFFFFFFFFFFFFFFFFFFFFFFFFFFFFFFFFFFFFF
@FS10000125:26:BPA73017-1023:1:1101:10370:1310 1:N:0:14
TTGTGGTATCTTAGTCGAGTACGCTCAATTCTAAAGATCGGAAGA
+
FFFFFFFFFFFFFFFFFFFFFFFFFFFFFFFFFFFFFFFFFFFFF
@FS10000125:26:BPA73017-1023:1:1101:10590:1310 1:N:0:14
TCTTTGAACTTCGTCGAGTACGCTCAAGTATAGAGATCGGAAGAG
+
FFFFFFFFFFFFFFFFFFFFFFFFFFFFFFFFFFFFFFFFFFFFF
@FS10000125:26:BPA73017-1023:1:1101:10950:1310 1:N:0:14
TTGCCGGAACTTCGTCGAGTACGCTCAAAATAAAAGATCGGAAGA
+
FFFFFFFFFFFFFFFFFFFFFFFFFFFFFFFFFFFFFFFFFFFFF
@FS10000125:26:BPA73017-1023:1:1101:11130:1310 1:N:0:14
TCGGTGCAACTTCGTCGAGTACGCTCAAATCACCAGATCGGAAGA
+
FFFFFFFFFFFFFFFFFFFFFFFFFFFFFFFFFFFFFFFFFFFFF
@FS10000125:26:BPA73017-1023:1:1101:11160:1310 1:N:0:14
GCGTCAACTTCGTCGAGTACGCTCAACAGATGAGATCGGAAGAGC
+
FFFFFFFFFFFFFFFFFFFFFFFFFFFFFFFFFFFFFFFFFFFFF
@FS10000125:26:BPA73017-1023:1:1101:11570:1310 1:N:0:14
TCGCCTCAACTTCGTCGAGTACGCTCAAATTGTCAGATCGGAAGA
+
FF,FF:FFFFF:F::F:F,,FFF:FFFF,:FF,:FF,F::,FF:F
@FS10000125:26:BPA73017-1023:1:1101:11990:1310 1:N:0:14
CCGGTCTAAACTTCGTCGAGTACGCTCAAGACAAGAGATCGGAAG
+
FFFFFFFFFFFFFFFFFFFFFFFFFFFFFFFFFFFFFFFFFFFFF
@FS10000125:26:BPA73017-1023:1:1101:12250:1310 1:N:0:14
TCGCAACTTCGTCGAGTACGCTCAAAGTTTCAGATCGGAAGAGCA
+
FFFFFFFFFFFFFFFFFFFFFFFFFFFFFFFFFFFFFFFFFFFFF
@FS10000125:26:BPA73017-1023:1:1101:12430:1310 1:N:0:14
TTGACTGGACTTCGTCGAGTACGCTCAAGGATGTAGATCGGAAGA
+
FFFFFFFFFFFFFFFFFFFFFFFFFFFFFFFFFFFFFFFFFFFFF
@FS10000125:26:BPA73017-1023:1:1101:12940:1310 1:N:0:14
GCGGGACCAAACTTCGTCGGGTACGCTCAAAAATTGAGATCGGAA
+
FFFFFFFFFFFFFFFFFFFFFFFFFFFFFFFFFFFFFFFFFFFFF
@FS10000125:26:BPA73017-1023:1:1101:12980:1310 1:N:0:14
TTTGGGTTAACTTCGTCGAGTACGCTCAACAATAAAGATCGGAAG
+
FFFFFFFFFFFFFFFFFFFFFFFFFFFFFFFFFFFFFFFFFFFFF
@FS10000125:26:BPA73017-1023:1:1101:13040:1310 1:N:0:14
TTGACTGGACTTCGTCGAGTACGCTCAAGCGAGGAGATCGGAAGA
+
FFFFFF:FFFFFFFFFFFFFFFFFFFFF:FFFFFFF:FFFFFFFF
@FS10000125:26:BPA73017-1023:1:1101:14180:1310 1:N:0:14
TTGGATGAACTTCGTCGAGTACGCTCAAGCGTCGAGATCGGAAGA
+
FF:FFFFFFFFFFFFFFFFFFFFFFFF:FFFFFFFFFFFFFFFFF
@FS10000125:26:BPA73017-1023:1:1101:14370:1310 1:N:0:14
GGGAAGAAACTTCGTCGAGTACGCTCAAATCATTAGATCGGAAGA
+
FFFFFFFFFFFFFFFFFFFFFFFFFFFFFFFFFFFFFFFFFFFFF
@FS10000125:26:BPA73017-1023:1:1101:15320:1310 1:N:0:14
TTGTGTAAACTTCGTCGAGTACGCTCAATTTAAGAGATCGGAAGA
+
FFFFFFFFFFFFFFFFFFFFFFFFFFFFFFFFFFFFFFFFFFFFF
@FS10000125:26:BPA73017-1023:1:1101:15370:1310 1:N:0:14
TTGGCTAAACTTCGTCGAGTACGCTCAAAGCCATAGATCGGAAGA
+
FFF,FF,FFFFFFFFFFFFFFFFFFFFFF:FFF:FFFFFFFFFFF
@FS10000125:26:BPA73017-1023:1:1101:15440:1310 1:N:0:14
TGGTGGAAACTTCGTCGAGTACGCTCAATAATATAGATCGGAAGA
+
FFFFFFFFFFFFFFFFFFFFFFFFFFFFFFFFFFFFFFFFFFFFF
@FS10000125:26:BPA73017-1023:1:1101:2200:1320 1:N:0:14
ACGGGAAGAACTTCGTCGAGTACGCTCAACTCTTTAGATCGGAAG
+
FFFFFFFFFFFFFFFFFFFFFFFFFFFFFFFFFFFFFFFFFFFFF
@FS10000125:26:BPA73017-1023:1:1101:2450:1320 1:N:0:14
TTGACTGGACTTCGTCGAGTACGCTCAAATCTGAAGATCGGAAGA
+
FFFFFFFFFFFFFFFFFFFFFFFFFFFFFFFFFFFFFFFFFFFFF
@FS10000125:26:BPA73017-1023:1:1101:2810:1320 1:N:0:14
TTGAACTTCGTCGAGTACGCTCAAGGCAGAAGATCGGAAGAGCAC
+
FFFFFFFFFFFFFFFFFFFFFFFFFFFFFFFFFFFFFFFFFFFFF
@FS10000125:26:BPA73017-1023:1:1101:2820:1320 1:N:0:14
CTGCAGGAACTTCGTCGAGTACGCTCAAATTTCGAGATCGGAAGA
+
FFFFFFFFFFFFFFFFFFFFFFFFFFFFFFFFFFFFFFFFFFFFF
@FS10000125:26:BPA73017-1023:1:1101:2880:1320 1:N:0:14
TTGGCACAACTTCGTCGAGTACGCTCAATGGAGGAGATCGGAAGA
+
FFF:FFFF:FFFFFFFFFFFFFFFFFFFFF:FFFFF:FFFFFFFF
@FS10000125:26:BPA73017-1023:1:1101:2910:1320 1:N:0:14
TTGACTGGACTTCGTCGAGTACGCTCAACACGATAGATCGGAAGA
+
FFFFFFFFFFFFFFFFFFFFFFFFFFFFFFFFFFFFFFFFFFFFF
@FS10000125:26:BPA73017-1023:1:1101:3040:1320 1:N:0:14
TTGGCTGAACTTCGTCGAGTACGCTCAAAAGACAAGATCGGAAGA
+
FFFFFFFFFFFFFFFF:FFFFFFFFFF:FF:FFFFFFFFFFFFFF
@FS10000125:26:BPA73017-1023:1:1101:3180:1320 1:N:0:14
TTGTTAGAACTTCGTCGAGTACGCTCAATATACCAGATCGGAAGA
+
FFFFFFFFFFFFFFFFFFFFFFFFFFFFFFFFFFFFFFFFFFFFF
@FS10000125:26:BPA73017-1023:1:1101:3540:1320 1:N:0:14
CTGACTGGACTTCGTCGAGTACGCTCAAAACCCAAGATCGGAAGA
+
FFFFFFFFFFFFFFFFFFFFFFFFFFFFFFFFFFFFFFFFFFFFF
@FS10000125:26:BPA73017-1023:1:1101:3810:1320 1:N:0:14
TCGAAGGAACTTCGTCGAGTACGCTCAATTATCAAGATCGGAAGA
+
FFFFFFFFFFFFFFFFFFFFFFFFFFFFFFFFFFFFFFFFFFFFF
@FS10000125:26:BPA73017-1023:1:1101:4720:1320 1:N:0:14
TTGCCACAATTTCGTCGAGTACGCTCAAGAAGTTAGATCGGAAGA
+
FFFFFFFFFFFFFFFFFFFFFFFFFFFFFFFFFFFFFFFFFFFFF
@FS10000125:26:BPA73017-1023:1:1101:4970:1320 1:N:0:14
TTGGGGGGACCTAACTTCGTCGAGTACGCTCAAACCCAAAGATCG
+
FFFFFFFFFFFFFFFFFFFFFFFFFFFFFFFFFFFFFFFFFFFFF
@FS10000125:26:BPA73017-1023:1:1101:7040:1320 1:N:0:14
TTGACCAAACTTCGTCGAGTACGCTCAAAAAATAAGATCGGAAGA
+
FFFFFFFFFFFFFFFFFFFFFFFFFFFFFFFFFFFFFFFFFFFFF
@FS10000125:26:BPA73017-1023:1:1101:7380:1320 1:N:0:14
TTGACTAAACTTCGTCGAGTACGCTCAACTTATCAGATCGGAAGA
+
FFFFFFFFFFFFFFFFFFFFFFFFFFFFFFFFFFFFFFFFFFFFF
@FS10000125:26:BPA73017-1023:1:1101:7840:1320 1:N:0:14
TCGGCTAAACTTCGTCGAGTACGCTCAACAAAAAAGATCGGAAGA
+
:FFFFFFFFFFFFFFFFFFFFFFFFFFFFFFFFFFFFFFFFFFFF
@FS10000125:26:BPA73017-1023:1:1101:8030:1320 1:N:0:14
TTGATTGAACTTCGTCGAGTACGCTCAACGAATAAGATCGGAAGA
+
FFFFFFFFFFFFFFFFFFFFFFFFFFFFFFFFFFFFFFFFFFFFF
@FS10000125:26:BPA73017-1023:1:1101:8070:1320 1:N:0:14
TTTTTTAACTTCGTCGAGTACGCTCAATGGTTAAGATCGGAAGAG
+
FFFFFF,FFFFFFFFFFFFFFFFFF:FFFFFFFFFFFFFFFFFFF
@FS10000125:26:BPA73017-1023:1:1101:8610:1320 1:N:0:14
TCGTCGGGCTGAACTTCGTCGAGTACGCTCAACTGAGAAGATCGG
+
FFFFFFFFFFFFFFFFFFFFFFFFFFFFFFFFFFFFFFFFFFFFF
@FS10000125:26:BPA73017-1023:1:1101:9490:1320 1:N:0:14
TTGATATAACTTCGTCGAGTACGCTCAATGATATAGATCGGAAGA
+
FFFFFFFFFFFFFFFFFFFFFFFFFFFFFFFFFFFFFFFFFFFFF
@FS10000125:26:BPA73017-1023:1:1101:9810:1320 1:N:0:14
CAGTAAAAACTTCGTCGAGTACGCTCAAGCTAGTAGATCGGAAGA
+
FFFFFFFFFFFFFFFFFFFFFFFFFFFFFFFFFFFFFFFFFFFFF
@FS10000125:26:BPA73017-1023:1:1101:10680:1320 1:N:0:14
TGGGGGAAACTTCGTCGAGTACGCTCAAATTCGTAGATCGGAAGA
+
FFFFFFFFFFFFFFFFFFFFFFFFFFFFFFFFFFFFFFFFFFFFF
@FS10000125:26:BPA73017-1023:1:1101:10720:1320 1:N:0:14
TTGGGGGAACTTCGTCGAGTACGCTCAAGCAATGAGATCGGAAGA
+
FFFFFFFFFFFFFFFFFFFFFFFFFFFFFFFFFFFFFFFFFFFFF
@FS10000125:26:BPA73017-1023:1:1101:10830:1320 1:N:0:14
TCGACTGGACTTCGTCGAGTACGCTCAACGATTAAGATCGGAAGA
+
:FFFFFFFFFFFFFFFFFFFFFFFFFFFFFFFFFFFFFFFFFFFF
@FS10000125:26:BPA73017-1023:1:1101:10960:1320 1:N:0:14
TCGAACTTCGTCGAGTACGCTCAAATTAGAAGATCGGAAGAGCAC
+
FFFFFFFFFFFFFFFFFFFFFF,F,FFFFF:FFFFFFFFFFFFFF
@FS10000125:26:BPA73017-1023:1:1101:11000:1320 1:N:0:14
TCGAACTTCGTCGAGTACGCTCAAATTAGAAGATCGGAAGAGCAC
+
FFFFFFFFFFFFFFFFFFFFFFFFFFFFFFFFFFFFFFFFFFFFF
@FS10000125:26:BPA73017-1023:1:1101:11230:1320 1:N:0:14
CTGGAAACTTCGTCGAGTACGCTCAACTATAGAGATCGGAAGAGC
+
FFFFFFFFFFFFFFFFFFFFFFFFFFFFFFFFFFFFFFFFFFFFF
@FS10000125:26:BPA73017-1023:1:1101:11410:1320 1:N:0:14
TTGGTATAACTTCGTCGAGTACGCTCAAGGGTTAAGATCGGAAGA
+
FFFFFFFFFFFFFFFFFFFFFFFFFFFFFFFFFFFFFFFFFFFFF
@FS10000125:26:BPA73017-1023:1:1101:11510:1320 1:N:0:14
TCGATTCAACTTCGTCGAGTACGCTCAAATTGATAGATCGGAAGA
+
FF:FFFFFFFFFFFFFFFFFFFFFFFFFFFFFFFFFFFFFFFFFF
@FS10000125:26:BPA73017-1023:1:1101:11610:1320 1:N:0:14
TAGTAACTTCGTCGAGTACGCTCAAAGTCCAAGATCGGAAGAGCA
+
FFFFFFFFFFFFFFFFFFFFFFFFFFFFFFFFFFFFFFFFFFFFF
@FS10000125:26:BPA73017-1023:1:1101:12040:1320 1:N:0:14
TTGACTGGACTTCGTCGAGTACGCTCAATTTAATAGATCGGAAGA
+
FFFFFFFFFFFFFFFFFFFFFFFFFFFFFFFFFFFFFFFFFFFFF
@FS10000125:26:BPA73017-1023:1:1101:12120:1320 1:N:0:14
TTGACTGGACTTCGTCGAGTACGCTCAACCTGATAGATCGGAAGA
+
FFFFFFFFFFFFFFFFFFFFFFFFFFFFFFFFFFFFFFFFFFFFF
@FS10000125:26:BPA73017-1023:1:1101:12310:1320 1:N:0:14
ATGACTTCGTCGAGTACGCTCAATGCGATAGATCGGAAGAGCACA
+
FFFFF:FFFFFFFFFFFFFFFFFFFFFFFFFFFFFFFFFFFFFFF
@FS10000125:26:BPA73017-1023:1:1101:13100:1320 1:N:0:14
TTGGAACAACTTCGTCGAGTACGCTCAAGAACCAAGATCGGAAGA
+
FFFFFFFFFFFFFFFFFFFFFFFFFFFFFFFFFFFFFFFFFFFFF
@FS10000125:26:BPA73017-1023:1:1101:13420:1320 1:N:0:14
TTGACTGGACTTCGTCGAGTACGCTCAAGCTCAAAGATCGGAAGA
+
FFFFFFFFFFFFFFFFFFFFFFFFFFFFFFFFFFFFFFFFFFFFF
@FS10000125:26:BPA73017-1023:1:1101:13870:1320 1:N:0:14
TTGCAGCAACTTCGTCGAGTACGCTCAATTAAACAGATCGGAAGA
+
FFFFFFFFFFFFFFFFFFFFFFFFFFFFFFFFFFFFFFFFFFFFF
@FS10000125:26:BPA73017-1023:1:1101:14160:1320 1:N:0:14
TCTCCTAACTTCGTCGAGTACGCTCAATAACCCAGATCGGAAGAG
+
FFFFFFF:FFFFFFFFFFFFFFFFFFFFFFFFFFFFFFFFFFFFF
@FS10000125:26:BPA73017-1023:1:1101:14230:1320 1:N:0:14
TTGATGAAACTTCGTCGAGTACGCTCAATAAATGAGATCGGAAGA
+
,F,FFF::FFFFFFFFFFFFFFFFFFF:FFFFFFFFFFFFFFFFF
@FS10000125:26:BPA73017-1023:1:1101:14630:1320 1:N:0:14
TTGCAACAACTTCGTCGAGTACGCTCAATACTTAAGATCGGAAGA
+
FFFFFFFFFFFFFFFFFFFFFFFFFFFFFFFFFFFFFFFFFFFFF
@FS10000125:26:BPA73017-1023:1:1101:14650:1320 1:N:0:14
TTGATGTAACTTCGTCGAGTACGCTCAATATCAAAGATCGGAAGA
+
FFFFFFFFFFFFFFFFFFFFFFFFFFFFFFFFFFFFFFFFFFFFF
@FS10000125:26:BPA73017-1023:1:1101:15440:1320 1:N:0:14
TTGAACAACTTCGTCGAGTACGCTCAAATAACTAGATCGGAAGAG
+
FFFFFFFFFFFFFFFFFFFFFFFFFFFFFFFFFFFFFFFFFFFFF
@FS10000125:26:BPA73017-1023:1:1101:15480:1320 1:N:0:14
TGGGGGCAACTTCGTCGAGTACGCTCAAAGTCACAGATCGGAAGA
+
,FFF::F:FF:FFFFFFFFFFFFFFFFFFFFFFFFFF:FFFFFFF
@FS10000125:26:BPA73017-1023:1:1101:15530:1320 1:N:0:14
TTGATCCAACTTCGTCGAGTACGCTCAATCTGAAAGATCGGAAGA
+
:FFFFFFFFFFFFFFFFFFFFFFFFFFFFFFFFFFFFFFFFFFFF
@FS10000125:26:BPA73017-1023:1:1101:15900:1320 1:N:0:14
TCTGAACTTCGTCGAGTACGCTCAAGATAACAGATCGGAAGAGCA
+
FFFFFFFFFFFFF:F:FFFFFFFFFFF:,:FFFFFFFFFF:FFFF
@FS10000125:26:BPA73017-1023:1:1101:16460:1320 1:N:0:14
TCCGTTAACTTCGTCGAGTACGCTCAACGTTTTAGATCGGAAGAG
+
FFFFFFFFFFFFFFFFFFFFFFFFFFFFFFFFFFFFFFFFFFFFF
@FS10000125:26:BPA73017-1023:1:1101:1120:1330 1:N:0:14
TTGTCGCAACTTCGTCGAGTACGCTCAAATAACAAGATCGGAAGA
+
FFFFFFFFFFFFFFFFFFFFFFFFFFFFFFFFFF,FFFFFFFFFF
@FS10000125:26:BPA73017-1023:1:1101:1250:1330 1:N:0:14
TCTGGAAACTTCGTCGAGTACGCTCAAACTGAGAGATCGGAAGAG
+
FFFFFFFFFFFFFFFFFFFFFFFFFFFFFFFF,FFFFFFFFFFFF
@FS10000125:26:BPA73017-1023:1:1101:1310:1330 1:N:0:14
TCGTGGTAACTTCGTCGAGTACGCTCAACGGGGGAGATCGGAAGA
+
FFFFFFFFFFFFFFFFFFFFFFFFFFFFFFFFFFFFFFFFFFFFF
@FS10000125:26:BPA73017-1023:1:1101:1400:1330 1:N:0:14
TCTAAACTTCGTCGAGTACGCTCAATGTATAAGATCGGAAGAGCA
+
FFFFFFFFFFFFFFFFFFFFFFFFFFFFFFFFFFFFFFFFFFFFF
@FS10000125:26:BPA73017-1023:1:1101:1450:1330 1:N:0:14
TGGTAGGAACTTCGTCGAGTACGCTCAAGTTAAAAGATCGGAAGA
+
FFFFFFFFFFFFFFFFFFFFFFFFFFFFFFFFFFFFFFFFFFFFF
@FS10000125:26:BPA73017-1023:1:1101:1480:1330 1:N:0:14
TTGCAACAACTTCGTCGAGTACGCTCAAAGTCTGAGATCGGAAGA
+
FFFFFFFFFFFFFFFFFFFFFFFFFFFFFFFFFFFFFFFFFFFFF
@FS10000125:26:BPA73017-1023:1:1101:1830:1330 1:N:0:14
TTGGATTACCTTCGTCGAGTACGCTCAAAGGTAGAGATCGGAAGA
+
FFFFFFFFFFFFFFFFFFFFFFFFFFFFFFFFFFFFFFFFFFFFF
@FS10000125:26:BPA73017-1023:1:1101:2130:1330 1:N:0:14
TTGCAAGAACTTCGTCGAGTACGCTCAAGCGGTCAGATCGGAAGA
+
FFFFFFFFFFFFFFFFFFFFFFFFFFFFFFFFFFFFFFFFFFFFF
@FS10000125:26:BPA73017-1023:1:1101:2320:1330 1:N:0:14
TTGCTGCAACTTCGTCGAGTACGCTCAAAAACTTAGATCGGAAGA
+
,F:FFFFFFFFFFFFFFFFFFFFFFFFFFFFFFFFFFFFFFFFFF
@FS10000125:26:BPA73017-1023:1:1101:2520:1330 1:N:0:14
TTGGACCAACTTCGTCGAGTACGCTCAAGGTTACAGATCGGAAGA
+
FFFFFFFFFFFFFFFFFFFFFFFFFFFFFFFFFFFFFFFFFFFFF
@FS10000125:26:BPA73017-1023:1:1101:2530:1330 1:N:0:14
TTGATGAACTTCGTCGAGTACGCTCAATTATTTAGATCGGAAGAG
+
FFFFFFFFFFFFFFFFFFFFFFFFFFFFFFFFFFFFFFFFFFFFF
@FS10000125:26:BPA73017-1023:1:1101:3220:1330 1:N:0:14
TTGCTTAAACTTCGTCGAGTACGCTCAAAAGTGGAGATCGGAAGA
+
FFFFFFFFFFFFFFFFFFFFFFFFFFFFFFFFFFFFFFFFFFFFF
@FS10000125:26:BPA73017-1023:1:1101:3450:1330 1:N:0:14
TTGGCTGAACTTCGTCGAGTACGCTCAAAGAAATAGATCGGAAGA
+
FFFFFFFFFFFFFFFFFFFFFFFFFFFFFFFFFFFFFFFFFFFFF
@FS10000125:26:BPA73017-1023:1:1101:3930:1330 1:N:0:14
CTGACTCAACTTCGTCGAGTACGCTCAAATTATAAGATCGGAAGA
+
FFFFFFFFFFFFFFFFFFFFFFFFFFFFFFFFFFFFFFFFFFFFF
@FS10000125:26:BPA73017-1023:1:1101:5050:1330 1:N:0:14
GCGCAAACTTCGTCGAGTACGCTCAATGCCGCAGATCGGAAGAGC
+
FFFFFFFFFFFFFF:FFFFF:FFFFFFFFF:FF:F:FFFFFFF:F
@FS10000125:26:BPA73017-1023:1:1101:5100:1330 1:N:0:14
ACGGAAGGAACCTCGTCGAGTACGCTCAAGAAATTAGATCGGAAG
+
FFFFFFFFFFFFFFFFFFFFFFFFFFFFFFFFFFFFFFFFFFFFF
@FS10000125:26:BPA73017-1023:1:1101:5140:1330 1:N:0:14
CCGCCAACTTCGTCGAGTACGCTCAAACACTAAGATCGGAAGAGC
+
FFFFFFFFFFFFFFFFFFFFFFFFFFFFFFFFFFFFFFFFFFFFF
@FS10000125:26:BPA73017-1023:1:1101:5150:1330 1:N:0:14
TTGGATTAACTTCGTCGAGTACGCTCAAGCCTAAAGATCGGAAGA
+
FFFFFFFFFFFFFFFFFFFFFFFFFFFFFFFFFFFFFFFFFFFFF
@FS10000125:26:BPA73017-1023:1:1101:5430:1330 1:N:0:14
CCGAAATAACTTCGTCGAGTACGCTCAAGTATGAAGATCGGAAGA
+
FFFFFFFFFFFFFFFFFFFFFFFFFFFFFFFFFFFFFFFFFFFFF
@FS10000125:26:BPA73017-1023:1:1101:6310:1330 1:N:0:14
GGGACCAACTTCGTCGAGTACGCTCAAGTGGCCAGATCGGAAGAG
+
FFFFFFFFFFFFFFFFFFFFFFFFFFFFFFFFFFFFFFFFFFFFF
@FS10000125:26:BPA73017-1023:1:1101:7210:1330 1:N:0:14
TCGATCCTTCGTCGAGTACGCTCAAAGGTTGAGATCGGAAGAGCA
+
FFFFFFFFFFFFFFFFFFFFFFFFFFFFFFFFFFFFFFFFFFFFF
@FS10000125:26:BPA73017-1023:1:1101:7910:1330 1:N:0:14
GCGATGTAACTTCGTCGAGTACGCTCAAGAGTCGAGATCGGAAGA
+
FFFFFFFFFFFFFFFFFFFFFFFFFFFFFFFFFFFFFFFFFFFFF
@FS10000125:26:BPA73017-1023:1:1101:8270:1330 1:N:0:14
TCTGGGAACTTCGTCGAGTACGCTCAACAGGTGAGATCGGAAGAG
+
FFFFFFFFFFFFFFFFFFFFFFFFFFFFFFFFFFFFFFFFFFFFF
@FS10000125:26:BPA73017-1023:1:1101:8340:1330 1:N:0:14
CTGGGTGCAACTTCGTCGAGTACGCTCAAAGAATAAGATCGGAAG
+
FFFFF:FFFFFFFFFFFFFFFFFFFFFFFFFFFFFFFFFFFFFFF
@FS10000125:26:BPA73017-1023:1:1101:8580:1330 1:N:0:14
TTGCTCAACTTCGTCGAGTACGCTCAAATACAGAGATCGGAAGAG
+
FFFF:FFFFFFFFFFFFFFFFFFFFFFF,FFFFFFFFFFFFFFFF
@FS10000125:26:BPA73017-1023:1:1101:8860:1330 1:N:0:14
TTGTGTTAACTTCGTCGAGTACGCTCAATCCGTGAGATCGGAAGA
+
FFFFFFFFFFFFFFFFFFFFFFFFFFFFFFFFFFFFFFFFFFFFF
@FS10000125:26:BPA73017-1023:1:1101:8890:1330 1:N:0:14
GCTTCGTCGAGTACGCTCAAAGGATGAGATCGGAAGAGCACACGT
+
:FFFFFFFFFFFFFFFFFFFFFFFFFFFFFFFFFFFFFFFFFFFF
@FS10000125:26:BPA73017-1023:1:1101:8970:1330 1:N:0:14
CCGGTGGAAACTTCGTCGAGTACGCTCAAAAATCTAGATCGGAAG
+
FFFF,F:FF,FF,FF:F:FF::FFF:FF:FFF,:FF:F:FFFFFF
@FS10000125:26:BPA73017-1023:1:1101:10220:1330 1:N:0:14
TTGACTGGACTTCGTCGAGTACGCTCAAGGATCAAGATCGGAAGA
+
FFFFFFFFFFFFFFFFFFFFFFFFFFFFFFFFFFFFFFFFFFFFF
@FS10000125:26:BPA73017-1023:1:1101:10540:1330 1:N:0:14
TTGATGAACTTCGTCGAGTACGCTCAATCGTTCAGATCGGAAGAG
+
FFFFFFFFFFFFFFFFFFFFFFFFFFFFFFFFFFFFFFFFFFFFF
@FS10000125:26:BPA73017-1023:1:1101:10590:1330 1:N:0:14
TTGGTATAACTTCGTCGAGTACGCTCAAATACAGAGATCGGAAGA
+
FFFFFFFFFFFFFFFFFFFFFFFFFFFFFFFFFFFFFFFFFFFFF
@FS10000125:26:BPA73017-1023:1:1101:10700:1330 1:N:0:14
AAGGAGTGAACTTCGTCGAGTACGCTCAAAAACCGAGATCGGAAG
+
FFFFFFFFFFFF:FFFFFFFFFFFFFFFFFFFFFFFFFFFFFFFF
@FS10000125:26:BPA73017-1023:1:1101:10740:1330 1:N:0:14
CACGGTAAGAACTTCGTCGAGTACGCTCAAAGGATAAGATCGGAA
+
FFFFFFFFFFFFFFFFFFFFFFFFFFFFFFFFFFFFFFFFFFFFF
@FS10000125:26:BPA73017-1023:1:1101:10960:1330 1:N:0:14
TGGGAACTTCGTCGAGTACGCTCAATAGATGAGATCGGAAGAGCA
+
FFFFFFFFFFFFFFFFFFFFFFFFFFFFFFFFFFFFFFFFFFFFF
@FS10000125:26:BPA73017-1023:1:1101:11800:1330 1:N:0:14
TCGTCGGGAGAACTTCGTCGAGTACGCTCAACATAAAAGATCGGA
+
FFFFFFFFFFFFFFFFFFFFFFFFFFFFFFFFFFFFFFFFFFFFF
@FS10000125:26:BPA73017-1023:1:1101:12000:1330 1:N:0:14
TGGGAAGTAACTTCGTCGAGTACGCTCAACACAGCAGATCGGAAG
+
FFFFFFFFFFFFFFFFFFFFFFFFFFFFFFFFFFFFFFFFFFFFF
@FS10000125:26:BPA73017-1023:1:1101:12040:1330 1:N:0:14
TGGGAAGTAACTTCGTCGAGTACGCTCAACACAGCAGATCGGAAG
+
FFFFFFFFFFFFFFFFFFFFFFFFFFFFFFFFFFFFFFFFFFFFF
@FS10000125:26:BPA73017-1023:1:1101:13090:1330 1:N:0:14
TCTGAAGCAACTTCGTCGAGTACGCTCAATAGTACAGATCGGAAG
+
FFFFFFFFFFFFFFFFFFFFFFFFFFFFFFFFFFFFFFFFFFFFF
@FS10000125:26:BPA73017-1023:1:1101:13180:1330 1:N:0:14
GGGGGATAAACTTCGTCGAGTACGCTCAAGTGTGAAGATCGGAAG
+
FFFFFFFFFFFFFFFFFFFFFFFFFFFFFFFFFFFFFFFFFFFFF
@FS10000125:26:BPA73017-1023:1:1101:13430:1330 1:N:0:14
TGGCAGCAATTTCGTCGAGTACGCTCAAAACAGAAGATCGGAAGA
+
FFFFFFFFFFFFFFFFFFFFFFFFFFFFFFFFFFFFFFFFFFFFF
@FS10000125:26:BPA73017-1023:1:1101:13450:1330 1:N:0:14
TTGACTGGACTTCGTCGAGTACGCTCAATCATTAAGATCGGAAGA
+
FFFFFFFFFFFFFFFFFFFFFFFFFFFFFFFFFFFFFFFFFFFFF
@FS10000125:26:BPA73017-1023:1:1101:13660:1330 1:N:0:14
TCGTGGCAACTTCGTCGAGTACGCTCAACATAGAAGATCGGAAGA
+
,FFF::FFFF,FF:FFFF:FFF:F,FFFFFFFFFFFF:FFFFFFF
@FS10000125:26:BPA73017-1023:1:1101:13670:1330 1:N:0:14
TTGGGGTCAACTTCGTCGAGTACGCTCAATAAGGGAGATCGGAAG
+
FFFFFFFFFFFFFFFFFFFFFFFFFFFFFFFFFFFFFFFFFFFFF
@FS10000125:26:BPA73017-1023:1:1101:13950:1330 1:N:0:14
TGGCTGCAACTTCGTCGAGTACGCTCAAAACTGGAGATCGGAAGA
+
FFFFFFFFFFFFFFFFFFFFFFFFFFFFFFFFFFFFFFFFFFFFF
@FS10000125:26:BPA73017-1023:1:1101:14040:1330 1:N:0:14
TCGGGATGCAACTTCGTCGAGTACGCTCAACGGTTTAGATCGGAA
+
FFFFFFFFFFFFFFFFFFFFFFFFFFFFFFFFFFFFFFFFFFFFF
@FS10000125:26:BPA73017-1023:1:1101:14770:1330 1:N:0:14
TTGTCCAAACTTCGTCGAGTACGCTCAAGTTATCAGATCGGAAGA
+
FFFFFFFFFFFFFFFFFFFFFFFFFFFFFFFFFFFFFFFFFFFFF
@FS10000125:26:BPA73017-1023:1:1101:14820:1330 1:N:0:14
TTGTGGAAACTTCGTCGAGTACGCTCAAGAACAGAGATCGGAAGA
+
FFFFFFFFFFFFFFFFFFFFFFFFFFFFFFFFFFFFFFFFFFFFF
@FS10000125:26:BPA73017-1023:1:1101:15150:1330 1:N:0:14
CCGACCTTAACTTCGTCGAGTACGCTCAATTTATTAGATCGGAAG
+
FFFFFFFFFFFFFFFFFFFFFFFFFFFFFFFFFFFFFFFFFFFFF
@FS10000125:26:BPA73017-1023:1:1101:15170:1330 1:N:0:14
TTGACCAAACTTCTTGTCGAGTACGCTCAATGACTCAGATCGGAA
+
FFFFFFFFFFFFFFFFFFFFFFFFFFFFFFFFFFFFFFFFFFFFF
@FS10000125:26:BPA73017-1023:1:1101:15330:1330 1:N:0:14
TTGACTGGACTTCGTCGAGTACGCTCAAACTACGAGATCGGAAGA
+
FFFFFFFFFFFFFFFFFFFFFFFFFFFFFFFFFFFFFFFFFFFFF
@FS10000125:26:BPA73017-1023:1:1101:15420:1330 1:N:0:14
GGGGCTGTAACTTCGTCGAGTACGGCTCAATATTAAAGATCGGAA
+
FFFFFFFFFFFFFFFFFFFFFFFFFFFFFFFFFFFFFFFFFFFFF
@FS10000125:26:BPA73017-1023:1:1101:15750:1330 1:N:0:14
GGGCTATCTTCGTCGAGTACGCTCAAGACGAGAGATCGGAAGAGC
+
FFF:FFFFFFFFFFFFFFFFFFFFFFFFFFFFFFFF:FFFFFFFF
@FS10000125:26:BPA73017-1023:1:1101:15890:1330 1:N:0:14
TCGGGAGAAACTTCGTCGAGTACGCTCAAAGACCAAGATCGGAAG
+
FFFFFFFFFFFFFFFFFFFFFFFFFFFFFFFFFFFFFFFFFFFFF
@FS10000125:26:BPA73017-1023:1:1101:16380:1330 1:N:0:14
GAGGCACAACTTCGTCGAGTACGCTCAATAAACGAGATCGGAAGA
+
FFFFFFFFFF:FFFFFFF:FFFFF:F,F:FF:F:FFFFFFFFFFF
@FS10000125:26:BPA73017-1023:1:1101:1050:1340 1:N:0:14
GCGGTAACTTCGTCGAGTACGCTCAACGTCGGAGATCGGAAGAGC
+
FFFFFFFFFFFFFFFFFFFFFFFFFFFFFFFFFFFFFFFFFFFFF
@FS10000125:26:BPA73017-1023:1:1101:1570:1340 1:N:0:14
GCGGGAACTTCGTCGAGTACGCTCAATGTCCCAGATCGGAAGAGC
+
FFFFFFFFFFFFFFFFFFFFFFFFFFFFFFFFFFFFFFFFFFFFF
@FS10000125:26:BPA73017-1023:1:1101:2690:1340 1:N:0:14
ACGGCAACTTCGTCGAGTACGCTCAAGTATTCAGATCGGAAGAGC
+
FFFFFFFFFFFFFFFFFFFFFFFFFFFFFFFFFFFFFFFFFFFFF
@FS10000125:26:BPA73017-1023:1:1101:3340:1340 1:N:0:14
TTGCAGTAACTTCGTCGAGTACGCTCAAGACGTTAGATCGGAAGA
+
FFFFFFFFFFFFFFFFFFFFFFFFFFFFFFFFFFFFFFFFFFFFF
@FS10000125:26:BPA73017-1023:1:1101:4300:1340 1:N:0:14
TGGCTGAACTTCGTCGAGTACGCTCAAACTATAAGATCGGAAGAG
+
FFFFFFFFFFFFFFFFFFFFFFFFFFFFFFFFFFFFFFFFFFFFF
@FS10000125:26:BPA73017-1023:1:1101:4700:1340 1:N:0:14
TTGGCGAAACTTCGTCGAGTACGCTCAAAGTAAAAGATCGGAAGA
+
:FFFFFFFFFFFFFFFFFFFFFFFFFFFFFFFFFFFFFFFFFFFF
@FS10000125:26:BPA73017-1023:1:1101:4880:1340 1:N:0:14
TTGACTAAACTTCGTCGAGTACGCTCAAGATATGAGATCGGAAGA
+
FFFFFFFFFFFFFFFFFFFFFFFFFFFFFFFFFFFFFFFFFFFFF
@FS10000125:26:BPA73017-1023:1:1101:5280:1340 1:N:0:14
TTGGAACTTCGTCGAGTACGCTCAATATAGAAGATCGGAAGAGCA
+
:FFFFFFFFFFFFFFFFFFFFFFFFFFFFFFFFFFFFFFFFFFFF
@FS10000125:26:BPA73017-1023:1:1101:5340:1340 1:N:0:14
TTGACTGGACTTCGTCGAGTACGCTCAACCCTAAAGATCGGAAGA
+
FFFFFFFFFFFFFFFFFFFFFFFFFFFFFFFFFFFFFFFFFFFFF
@FS10000125:26:BPA73017-1023:1:1101:5510:1340 1:N:0:14
TCGAGTGAACTTCGTCGAGTACGCTCAACATAAAAGATCGGAAGA
+
FFFFFFFFFFFFFFFFFFFFFFFFFFFFFFFFFFFFFFFFFFFFF
@FS10000125:26:BPA73017-1023:1:1101:5820:1340 1:N:0:14
CCGTGTGAACTTCGTCGAGTACGCTCAATAGGGTAGATCGGAAGA
+
F,F,,::,FF,:F:FFFF:,FFFF:FFF:FF::FFF:FF::FFF:
@FS10000125:26:BPA73017-1023:1:1101:5830:1340 1:N:0:14
GCAAATTAACTTCGTCGAGTACGCTCAAACGATGAGATCGGTAGA
+
,F,FFFFFFFFF::FF:::FFF,FFF,F,::,F:,F:FF:,,,,:
@FS10000125:26:BPA73017-1023:1:1101:5910:1340 1:N:0:14
TTGCCTGAACTTCGTCGAGTACGCTCAAAAAGGGAGATCGGAAGA
+
FFFFFFFFFFFFFFFFFFFFFFFFFFFFFFFFFFFFFFFFFFFFF
@FS10000125:26:BPA73017-1023:1:1101:6580:1340 1:N:0:14
GCGCAAACTTCGTCGAGTACGCTCAAACTTCAAGATCGGAAGAGC
+
FFFFFFFFFFFFFFFFFFFFFFFFFFFFFFFFFFFFFFFFFFFFF
@FS10000125:26:BPA73017-1023:1:1101:6680:1340 1:N:0:14
TTGTCAGAACTTCGTCGAGTACGCTCAACGGTAGAGATCGGAAGA
+
F,FFFFFFFFFFFFFFFFFFFFFFFFFFFF:FFFFFFFFFFFFFF
@FS10000125:26:BPA73017-1023:1:1101:6710:1340 1:N:0:14
TTGCTGGAACTTCGTCGAGTACGCTCAATCATGAAGATCGGAAGA
+
FFFFFFFFFFFFFFFFFFFFFFFFFFFFFFFFFFFFFFFFFFFFF
@FS10000125:26:BPA73017-1023:1:1101:7880:1340 1:N:0:14
TTGTGAAAACTTCGTCGAGTACGCTCAATAATGTAGATCGGAAGA
+
FFFFFFFFFFFFFFFFFFFFFFFFFFFFFFFFFFFFFFFFFFFFF
@FS10000125:26:BPA73017-1023:1:1101:7890:1340 1:N:0:14
GCGATGTAACTTCGTCGAGTACGCTCAAGAGTCGAGATCGGAAGA
+
FFFFFFFFFFFFFFFFFFFFFFFFFFFFFFFFFFFFFFFFFFFFF
@FS10000125:26:BPA73017-1023:1:1101:9040:1340 1:N:0:14
TCGGCGGAACTTCGTCGAGTACGCTCAAGGAGTAAGATCGGAAGA
+
FFFFFFFFFFFFFFFFFFFFFFFFFFFFFFFFFFFFFFFFFFFFF
@FS10000125:26:BPA73017-1023:1:1101:9050:1340 1:N:0:14
GTGTGAACTTCGTCGAGTACGCTCAAGGATGAAGATCGGAAGAGC
+
FFFFFFFFFFFFFFFFFFFFFFFFFFFFFFFFFFFFFFFFFFFFF
@FS10000125:26:BPA73017-1023:1:1101:9430:1340 1:N:0:14
CGGTCAACTTCGTCGAGTACGCTCAATACTTTAGATCGGAAGAGC
+
FFFFFFFFFFFFFFFFFFFFFFFFFFFFFFFFFFFFFFFFFFFFF
@FS10000125:26:BPA73017-1023:1:1101:9740:1340 1:N:0:14
AAGCAACTTCGTCGAGTACGCTCAATCAAACAGATCGGAAGAGCA
+
FFFFFFFFFFFFFFFFFFFFFFFFFFFFFFFFFFFFFFFFFFFFF
@FS10000125:26:BPA73017-1023:1:1101:10090:1340 1:N:0:14
TTGACTGGACTTCGTCGAGTACGCTCAATCCTGCAGATCGGAAGA
+
FFFFFFFFFFFFFFFFFFFFFFFFFFFFFFFFFFFFFFFFFFFFF
@FS10000125:26:BPA73017-1023:1:1101:10400:1340 1:N:0:14
TCGACTGGACTTCGTCGAGTACGCTCAAGATCGCAGATCGGAAGA
+
FFFFFFFFFFFFFFFFFFFFFFFFFFFFFFFFFFFFFFFFFFFFF
@FS10000125:26:BPA73017-1023:1:1101:10840:1340 1:N:0:14
TTGGCTAAACTTCGTCGAGTACGCTCAATATCTCAGATCGGAAGA
+
FFFFFFFFFFFFFFFFFFFFFFFFFFFFFFFFFFFFFFFFFFFFF
@FS10000125:26:BPA73017-1023:1:1101:11140:1340 1:N:0:14
GCGAAAACTTCGTCGAGTACGCTCAAAGATTAAGATCGGAAGAGC
+
FFFFFFFFFFFFFFFFFFFFFFFFFFFFFFFFFFFFFFFFFFFFF
@FS10000125:26:BPA73017-1023:1:1101:11180:1340 1:N:0:14
TCGGGGGAACTTCGTCGAGTACGCTCAATAGCAGAGATCGGAAGA
+
FFFFFFFFFFFFFFFFFFFFFFFFFFFFFFFFFFFFFFFFFFFFF
@FS10000125:26:BPA73017-1023:1:1101:11360:1340 1:N:0:14
TTGGGACAACTTCGTCGAGTACGCTCAACAGACAAGATCGGAAGA
+
FFFFFFFFFFFFFFFFFFFFFFFFFFFFFFFFFFFFFFFFFFFFF
@FS10000125:26:BPA73017-1023:1:1101:11390:1340 1:N:0:14
TTGTACGAACTTCGTCGAGTACGCTCAATCGAATAGATCGGAAGA
+
FFFFFFF:FFFFFFFFFFFFFFFFFF,FFF:FFFFF:FFFFFFF,
@FS10000125:26:BPA73017-1023:1:1101:11500:1340 1:N:0:14
TTGGGAAAACTTCGTCGAGTACGCTCAAGGTGCCAGATCGGAAGA
+
FFFFFFFFFFFFFFFFFFFFFFFFFFFFFFFFFFFFFFFFFFFFF
@FS10000125:26:BPA73017-1023:1:1101:11510:1340 1:N:0:14
TTGCCAAAACTTCGTCGAGTACGCTCAAATAGTGAGATCGGAAGA
+
FFFFFFFFFFFFFFFFFFFFFFFFFFFFFFFFFFFFFFFFFFFFF
@FS10000125:26:BPA73017-1023:1:1101:12640:1340 1:N:0:14
GCGGCAACTTCGTCGAGTACGCTCAAGTTTATAGATCGGAAGAGC
+
FFFFFFFFFFFFFFFFFFFFFFFFFFFFFFFFFFFFFFFFFFFFF
@FS10000125:26:BPA73017-1023:1:1101:12710:1340 1:N:0:14
TCGGGATGAACTTCGTCGAGTACGCTCAAAAGATCGGAAGAGCAC
+
FFFFFFFFFFFFFFFFFFFFFFFFFFFFFFFFFFFFFFFFFFFFF
@FS10000125:26:BPA73017-1023:1:1101:12870:1340 1:N:0:14
TCGAACTTCGTCGAGTACGCTCAAGATAAGAGATCGGAAGAGCAC
+
FFFFFFFFFFFFFFFFFFFFFFFFFFFFFFFFFFFFFFFFFFFFF
@FS10000125:26:BPA73017-1023:1:1101:13000:1340 1:N:0:14
TCGATGCAACTTCGTCGAGTACGCTCAACAGTGGAGATCGGAAGA
+
FFFFFFFFFFFFFFFFFFFFFFFFFFFFFFFFFFFFFFFFFFFFF
@FS10000125:26:BPA73017-1023:1:1101:13130:1340 1:N:0:14
TTGTGAGAACTTCGTCGAGTACGCTCAAGCACGGAGATCGGAAGA
+
FFFFFFFFFFFFFFFFFFFFFFFFFFFFFFFFFFFFFFFFFFFFF
@FS10000125:26:BPA73017-1023:1:1101:13540:1340 1:N:0:14
ACGGCTGAACTTCGTCGAGTACGCTCAATTGGTTAGATCGGAAGA
+
FFFFFFFFFFFFFFFFFFFFFFFFFFFFFFFFFFFFFFFFFFFFF
@FS10000125:26:BPA73017-1023:1:1101:15220:1340 1:N:0:14
TTGCAGTATCTTCGTCGAGTACGCTCAACACAGAAGATCGGAAGA
+
:FFFFFFFFFFFFFFFFFFFFFFFFFFFFFFFFFFFFFFFFFFFF
@FS10000125:26:BPA73017-1023:1:1101:16180:1340 1:N:0:14
TCGAACTTCGTCGAGTACGCTCAAGAAACCAGATCGGAAGAGCAC
+
FFFFFFFFFFFFFFFFFFFFFFFFFFFFFFFFFFFFFFFFFFFFF
@FS10000125:26:BPA73017-1023:1:1101:16350:1340 1:N:0:14
GGGGCTAAACTTCGTCGAGTACGCTCAACAGACAAGATCGGAAGA
+
FFFFFFFFFFFFFFFFFFFFFFFFFFFFFFFFFFFFFFFFFFFFF
@FS10000125:26:BPA73017-1023:1:1101:16460:1340 1:N:0:14
TTGAATCAACTTCGTCGAGTACGCTCAATTATCAAGATCGGAAGA
+
FFFFFFFFFFFFFFFFFFFFFFFFFFFFFFFFFFFFFFFFFFFFF
@FS10000125:26:BPA73017-1023:1:1101:1170:1350 1:N:0:14
TTGTTCTAACTTCGTCGAGTACGCTCAAATAATAAGATCGGAAGA
+
FFFFFFFFFFFFFFFFFFFFFFFFFFFFFFFFFFFFFFFFFFFFF
@FS10000125:26:BPA73017-1023:1:1101:2070:1350 1:N:0:14
GCGTGGAAACTTCGTCGAGTACGCTCAACGCAAAAGATCGGAAGA
+
FFFFFFFFFFFFFFFFFFFFFFFFFFFFFFFFFFFFFFFFFFFFF
@FS10000125:26:BPA73017-1023:1:1101:2140:1350 1:N:0:14
GCGACTGGACTTCGTCGAGTACGCTCAACCAATAAGATCGGAAGA
+
FFFFFFFFFFFFFFFFFFFFFFFFFFFFFFFFFFFFFFFFFFFFF
@FS10000125:26:BPA73017-1023:1:1101:2640:1350 1:N:0:14
TCTGCAAACTTCGTCGAGTACGCTCAAGATGTTAGATCGGAAGAG
+
FFFFFFFFFFFFFFFFFFFFFFFFFFFFFFFFFFFFFFFFFFFFF
@FS10000125:26:BPA73017-1023:1:1101:3080:1350 1:N:0:14
GCGGGTCTAACTTCGTCGAGTACGCTCAATAGGTAAGATCAGAAG
+
FFFFFFFFFFFFFFFFFFFFFFFFFFFFFFFFFFFFFF:FFFFFF
@FS10000125:26:BPA73017-1023:1:1101:3120:1350 1:N:0:14
GAGGGCCAAACTTCGTCGAGTACGCTCAAAACGAGAGATCGGAAG
+
:FFFFFFFFFFFFFF:FFFFFFFFFF:FFFFFFFFFFFFFFFFFF
@FS10000125:26:BPA73017-1023:1:1101:3340:1350 1:N:0:14
TTATAACTTCGTCGAGTACGCTCAACTATTCAGATCGGAAGAGCA
+
FFFFFFFFFFFFFFFFFFFFFFFFFFFFFFFFFFFFFFFFFFFFF
@FS10000125:26:BPA73017-1023:1:1101:3530:1350 1:N:0:14
TTGCATGAACTTCGTCGAGTACGCTCAAATTGAAAGATCGGAAGA
+
FFFFFFFFFFFFFFFFFFFFFFFFFFFFFFFFFFFFFFFFFFFFF
@FS10000125:26:BPA73017-1023:1:1101:3940:1350 1:N:0:14
TCTAAAAACTTCGTCGAGTACGCTCAAAGGTGCAGATCGGAAGAG
+
FFFFFFFFFFFFFFFFFFFFFFFFFFFFFFFFFFFFFFFFFFFFF
@FS10000125:26:BPA73017-1023:1:1101:4120:1350 1:N:0:14
TCGGTGGAACTTCGTCGAGTACGCTCAAAGAGAAAGATCGGAAGA
+
FFFFFFFFFFFFFFFFFFFFFFFFFFFFFFFFFFFFFFFFFFFFF
@FS10000125:26:BPA73017-1023:1:1101:4240:1350 1:N:0:14
CCGGATTAAACTTCGTCGAGTACGCTCAAATTAGAAGATCGGAAG
+
FFFFFFFFFFFFFFFFFFFFFFFFFFFFFFFFFFFFFFFFFFFFF
@FS10000125:26:BPA73017-1023:1:1101:4300:1350 1:N:0:14
TCGAACTTCGTCGAGTACGTTCAACCTGTCAGATCGGAAGAGCAC
+
FFFFFFFFFFFFFFFFFFF,FFFFFFFFFFFFFFFFFFFFFFFFF
@FS10000125:26:BPA73017-1023:1:1101:5670:1350 1:N:0:14
GCGGGCCGGACTTCGTCGAGTACGCTCAAACCAATAGATCGGAAG
+
FFFFFFFFFFFFFFFFFFFFFFFFFFFFFFFFFFFFFFFFFFFFF
@FS10000125:26:BPA73017-1023:1:1101:5930:1350 1:N:0:14
TTTGTAACTTCGTCGAGTACGCTCAACAAAATAGATCGGAAGAGC
+
FFFFFFFFFFFFFFFFFFFFFFFFFFFFFFFFFFFFFFFFFFFFF
@FS10000125:26:BPA73017-1023:1:1101:6120:1350 1:N:0:14
TCCAAAAACTTCGTCGAGTACGCTCAAACAGTTAGATCGGAAGAG
+
FFFFFFFFFFFFFFFFFFFFFFFFFFFFFFFFFFFFFFFFFFFFF
@FS10000125:26:BPA73017-1023:1:1101:6140:1350 1:N:0:14
TCGGAAGAACTTCGTCGAGTACGCTCAAGTTCTAAGATCGGAAGA
+
FFFFFFFFFFFFFFFFFFFFFFFFFFFFFFFFFFFFFFFFFFFFF
@FS10000125:26:BPA73017-1023:1:1101:6280:1350 1:N:0:14
TTGGTTCAACTTCGTCGAGTACGCTCAAACTCTAAGATCGGAAGA
+
FFFFFFFFFFFFFFFFFFFFFFFFFFFFFFFFFFFFFFFFFFFFF
@FS10000125:26:BPA73017-1023:1:1101:6400:1350 1:N:0:14
TTGCTATAACTTCGTCGAGTACGCTCAATGATTCAGATCGGAAGA
+
FFFFFFFFFFFFFFFFFFFFFFFFFFFFFFFFFFFFFFFFFFFFF
@FS10000125:26:BPA73017-1023:1:1101:6950:1350 1:N:0:14
TTGACTGGACTTCGTCGAGTACGCTCAATCCGACAGATCGGAAGA
+
:F,:FFF,FFFFFFFF,F:F::FFFF:FFFF:,F,FFFFFF:::F
@FS10000125:26:BPA73017-1023:1:1101:7520:1350 1:N:0:14
ACGGGTAAACTTCGTCGAGTACGCTCAAACTTTTAGATCGGAAGA
+
FFFFFFFFFFFFFFFFFFFFFFFFFFFFFFFFFFFFFFFFFFFFF
@FS10000125:26:BPA73017-1023:1:1101:7760:1350 1:N:0:14
TTGACTGGACTTCGTCGAGTACGCTCAACTCATCAGATCGGAAGA
+
FFFFFFFFFFFFFFFFFFFFFFFFFFFFFFFFFFFFFFFFFFFFF
@FS10000125:26:BPA73017-1023:1:1101:7980:1350 1:N:0:14
TTGATGCAACTTCGTCGAGTACGCTCAAAAACTAAGATCGGAAGA
+
FFFFFFFFFFFFFFFFFFFFFFFFFFFFFFFFFFFFFFFFFFFFF
@FS10000125:26:BPA73017-1023:1:1101:8150:1350 1:N:0:14
CCGGAGATAACTTCGTCGAGTACGCTCAAACTTTTAGATCGGAAG
+
FFFFFFFFFFFFFFFFFFFFFFFFFFFFFFFFFFFFFFFFFFFFF
@FS10000125:26:BPA73017-1023:1:1101:8890:1350 1:N:0:14
CTGTACCAACTTCGTCGAGTACGCTCAATAACTAAGATCGGAAGA
+
FFFFFFFFFFFFFFFFFFFFFFFFFFFFFFFFFFFFFFFFFFFFF
@FS10000125:26:BPA73017-1023:1:1101:9020:1350 1:N:0:14
TGGATCCAACTTCGTCGAGTACGCTCAATTCCTCAGATCGGAAGA
+
FFFFFFFFFFFFFFFFFFFFFFFFFFFFFFFFFFFFFFFFFFFFF
@FS10000125:26:BPA73017-1023:1:1101:9220:1350 1:N:0:14
CCGAGGGGCAACTTCGTCGAGTACGCTCAATAGAACAGATCGGAA
+
FFFFFFFFFFFFFFFFFFFFFFFFFFFFFFFFFFFFFFFFFFFFF
@FS10000125:26:BPA73017-1023:1:1101:9510:1350 1:N:0:14
TTGCAACAACTTCGTCGAGTACGCTCAAATCCTGAGATCGGAAGA
+
FFFFFFFFFFFFFFFFFFFFFFFFFFFFFFFFFFFFFFFFFFFFF
@FS10000125:26:BPA73017-1023:1:1101:9750:1350 1:N:0:14
ACGTAACTCCGTCGAGTACGCTCAAACTAAAAGATCGGAAGAGCA
+
FFFFFFFFFFFFFFFFFFFFFFFFFFFFFFFFFFFFFFFFFFFFF
@FS10000125:26:BPA73017-1023:1:1101:10280:1350 1:N:0:14
GGGAAAAACCTTCGTTGAGTACGCTCAAAGAACTAGATCGGAAGA
+
FFFFFFFFFFFFFFFFFFFFFFFFFFFFFFFFFFFFFFFFFFFFF
@FS10000125:26:BPA73017-1023:1:1101:10550:1350 1:N:0:14
TCGGTATAACTTCGTCGAGTACGCTCAATAGTCCAGATCGGAAGA
+
FFFFFFFFFFFFFFFFFFFFFFFFFFFFFFFFFFFFFFFFFFFFF
@FS10000125:26:BPA73017-1023:1:1101:10560:1350 1:N:0:14
TTGACCCAACTTCGTCGAGTACGCTCAACCCAGAAGATCGGAAGG
+
FFFFFFFFFFFFFFFFFFFFFFFFFFFFFFFFFFFFFFFFFFFF,
@FS10000125:26:BPA73017-1023:1:1101:10990:1350 1:N:0:14
TTGACGCAACTTCGTCGAGTACGCTCAAGTGGGTAGATCGGAAGA
+
FFFFFFFFFFFFFFFFFFFFFFFFFFFFFFFFFFFFFFFFFFFFF
@FS10000125:26:BPA73017-1023:1:1101:11230:1350 1:N:0:14
TCGGGGGAACTTCGTCGAGTACGCTCAATAGCAGAGATCGGAAGA
+
FFFFFFFFFFFFFFFFFFFFFFFFFFFFFFFFFFFFFFFFFFFFF
@FS10000125:26:BPA73017-1023:1:1101:12580:1350 1:N:0:14
GGGTAAAACTTCGTCGAGTACGCTCAAGTCAGTAGATCGGAAGAG
+
FFFFFFF:FFFFFFFFFFFFFFFFFFFFFFFFFFFFFFFFFFFFF
@FS10000125:26:BPA73017-1023:1:1101:12670:1350 1:N:0:14
TTGAACGAACTTCGTCGAGTACGCTCAAGCAACGAGATGGAAGAG
+
FFFF:FFFFFFFFFFFFFFFFFFFFFFFFFF:FFFFFFFFFFFFF
@FS10000125:26:BPA73017-1023:1:1101:13130:1350 1:N:0:14
TTGACTGGACTTCGTCGAGTACGCTCAATTCACTAGATCGGAAGA
+
FFFFFFFFFFFFFFFFFFFFFFFFFFFFFFFFFFFFFFFFFFFFF
@FS10000125:26:BPA73017-1023:1:1101:13410:1350 1:N:0:14
TGGACAAAACTTCGTCGAGTACGCTCAATTGTTAAGATCGGAAGA
+
,,FFFFFFFFFFFFFFFFFFFFFFFFFFFFFFFFFFFFFFFFFFF
@FS10000125:26:BPA73017-1023:1:1101:13640:1350 1:N:0:14
TTGCGTGAACTTCGTCGAGTACGCTCAATAAAACAGATCGGAGAG
+
FFFFFFFFFFFFFFFFFFFFFFFFFFFFFFFFFFFFFFFFFFFFF
@FS10000125:26:BPA73017-1023:1:1101:13940:1350 1:N:0:14
TTGTAGCAACTTCGTCGAGTACGCTCAAGGATAAAGATCGGAAGA
+
FFFFFFFFFFFFFFFFFFFFFFFFFFFFFFFFFFFFFFFFFFFFF
@FS10000125:26:BPA73017-1023:1:1101:14250:1350 1:N:0:14
TTGGTAGAACTTCGTCGAGTACGCTCAACAGATTAGATCGGAAGA
+
FFFFFFFFFFFFFFFFFFFFFFFFFFFFFFFFFFFFFFFFFFFFF
@FS10000125:26:BPA73017-1023:1:1101:14400:1350 1:N:0:14
TTGTGGTAACTTCGTCGAGTACGCTCAATTGTTAAGATCGGAAGA
+
FFFFFFFFFFFFFFFFFFFFFFFFFFFFFFFFFFFFFFFFFFFFF
@FS10000125:26:BPA73017-1023:1:1101:15100:1350 1:N:0:14
TCTATTAACTTCGTCGAGTACGCTCAAGACGGGAGATCGGAAGAG
+
FFFFFFFFFFFFFFFFFFFFFFFFFFFFFFFFFFFFFFFFFFFFF
@FS10000125:26:BPA73017-1023:1:1101:15130:1350 1:N:0:14
TGGTAACTTCGTCGAGTACGCTCAAGAAAAGAGATCGGAAGAGCA
+
FFFFFFFFFFFFFFFFFFFFFFFFFFFFFFFFFFFFFFFFFFFFF
@FS10000125:26:BPA73017-1023:1:1101:15220:1350 1:N:0:14
TCGGATGGAACTTCGTCGAGTACGCTCAATGAATGAGATCGGAAG
+
FFFFF:FFFFFFFFFFFFFFFFFFFFFFFFFFFFFFFFFFFFFFF
@FS10000125:26:BPA73017-1023:1:1101:15270:1350 1:N:0:14
TGGGAGCAACTTCGTCGAGTACGCTCAAAAACTAAGATCGGAAGA
+
FFFFFFFFFFFFFFFFFFFFFFFFFFFFFFFFFFFFFFFFFFFFF
@FS10000125:26:BPA73017-1023:1:1101:15280:1350 1:N:0:14
TTGAACTAACTTCGTCGAGTACGCTCAAAATGAGATCGGAAGAGC
+
FFFFFFFFFFFFFFFFFFFFFFFFFFFFFFFFFFFFFFFFFFFFF
@FS10000125:26:BPA73017-1023:1:1101:15350:1350 1:N:0:14
TTGTGGTAACTTCGTCGAGTACGCTCAAAAAAAAAGATCGGAAGA
+
F:F::FFF,FF:::FF,:,FF:,FFFFF:::FFFFF,::FFF,:,
@FS10000125:26:BPA73017-1023:1:1101:15730:1350 1:N:0:14
ACGGGGGCATAACTTCGTCGAGTACGCTCAAAATAAAAGATCGGA
+
:FFFFFFFFFFFFFFFFFFFFFFFFFFFF:F:FFFFFFFFFFFFF
@FS10000125:26:BPA73017-1023:1:1101:15980:1350 1:N:0:14
TTGGAAGCAACTTCGTCGAGTACGCTCAAGTCGAGAGATCGGAAG
+
FFFFFFFFFFFFFFFFFFFFFFFFFFFFFFFFFFFFFFFFFFFFF
@FS10000125:26:BPA73017-1023:1:1101:1130:1360 1:N:0:14
GTGCTGAAACTTCGTCGAGTACGCTCAACCTTCTAGATCGGAAGA
+
FFFFFFFFFFFFFFFFFFFFFFFFFFFFFFFFFFFFFFFFFFFFF
@FS10000125:26:BPA73017-1023:1:1101:1570:1360 1:N:0:14
TTGCAGCAACTTCGTCGAGTACGCTCAAAGGACTAGATCGGAAGA
+
FFFFFFFFFFFFFFFFFFFFFFFFFFFFFFFFFFFFFFFFFFFFF
@FS10000125:26:BPA73017-1023:1:1101:1680:1360 1:N:0:14
TTGCAATAACCTCGCGAGTACGCTCAAGCTTTTAGATCGGAAGAG
+
FFFFFFFFFFFFFFFFFFFFFFFFFFFFFFFFFFFFFFFFFFFFF
@FS10000125:26:BPA73017-1023:1:1101:1950:1360 1:N:0:14
CCGGACTTCGTCGAGTACGCTCAAACTCAAAGATCGGAAGAGCAC
+
FFFFFFFFFFFFFFFFFFFFFFFFFFFFFFFFFFFFFFFFFFFFF
@FS10000125:26:BPA73017-1023:1:1101:2050:1360 1:N:0:14
GCGCTAACTTCGTCGAGTACGCTCAACTATGCAGATCGGAAGAGC
+
:FFFFFFFFFFFFFFFFFFFFFFFFFFFFFFFFFFFFFFFFFFFF
@FS10000125:26:BPA73017-1023:1:1101:2690:1360 1:N:0:14
AGGGCAAACTTCGTCGAGTACGCTCAACGCAGTAGATCGGAAGAG
+
FFFFFFFFFFFFFFFFFFFFFFFFFFFFFFFFFFFFFFFFFFFFF
@FS10000125:26:BPA73017-1023:1:1101:2980:1360 1:N:0:14
TTGACTCAACTTCGTCGAGTACGCTCAATGTGGGAGATCGGAAGA
+
FFFFFFFFFFFFFFFFFFFFFFFFFFFFFFFFFFFFFFFFFFFFF
@FS10000125:26:BPA73017-1023:1:1101:3120:1360 1:N:0:14
GGGGCTTAAAACTTCGTCGAGTACGCTCAAGGGATAAGATCGGAA
+
FFFFFFFFFFFFFFFFFFFFFFFFFFFFFFFFFFFFFFFFFFFFF
@FS10000125:26:BPA73017-1023:1:1101:3150:1360 1:N:0:14
TTGAGTTAACTTCGTCGAGTACGCTCAATGAGATAGATCGGAAGA
+
FFFFFFFFFFFFFFFFFFFFFFFFFFFFFFFFFFFFFFFFFFFFF
@FS10000125:26:BPA73017-1023:1:1101:3310:1360 1:N:0:14
TGGGGGCAACTTCGTCGAGTACGCTCAAGCATGAAGATCGGAAGA
+
FFFFFFFFFFFFFFFFFFFFFFF:FFFFFFFFFFFFFFFFFFFFF
@FS10000125:26:BPA73017-1023:1:1101:3410:1360 1:N:0:14
TCTGCCAACTTCGTCGAGTACGCTCAAATAACGAGATCGGAAGAG
+
FFFFFFFFFFFFFFFFFFFFFFFFFFFFFFFFFFFFFFFFFFFFF
@FS10000125:26:BPA73017-1023:1:1101:3490:1360 1:N:0:14
TTGCTGAAACTTCGTCGAGTACGCTCAAATGTACAGATCGGAAGA
+
FFFFFFFFFFFFFFFFFFFFFFFFFFFFFFFFFFFFFFFFFFFFF
@FS10000125:26:BPA73017-1023:1:1101:3500:1360 1:N:0:14
GCGAATTAATTTCGTCGAGTACGCTCAAAGGTACAGATCGGAAGA
+
FFFFFFFFFFFFFFFFFFFFFFFFFFFFFFFFFFFFFFFFFFFFF
@FS10000125:26:BPA73017-1023:1:1101:4200:1360 1:N:0:14
TTGACTGGACTTCGTCGAGTACGCTCAAGGGATGAGATCGGAAGA
+
FFFFFFFFFFFFFFFFFFFFFFFFFFFF,,,F,,FFFFFFFFFFF
@FS10000125:26:BPA73017-1023:1:1101:4350:1360 1:N:0:14
TCGGTGGAACTTCGTCGAGTACGCTCAATTATGGAGATCGGAAGA
+
FFFFFFFFFFFFFFFFFFFFFFFFFFFFFFFFFFFFFFFFFFFFF
@FS10000125:26:BPA73017-1023:1:1101:4770:1360 1:N:0:14
TTGTGACAACTTCGTCGAGTACGCTCAAGTTGAAAGATCGGAAGA
+
FFFFFFFFFFFFFFFFFFFFFFFFFFFFFFFFFFFFFFFFFFFFF
@FS10000125:26:BPA73017-1023:1:1101:5180:1360 1:N:0:14
TTGTGCTAACTTCGTCGAGTACGCTCAACGCGGTAGATCGGAAGA
+
FFFFFFFFFFFFFFFFFFFFFFFFFFFFFFFFFFFFFFFFFFFFF
@FS10000125:26:BPA73017-1023:1:1101:6330:1360 1:N:0:14
ACGCGAGAACTTCGTCGAGTACGCTCAAAGAGTTAGATCGGAAGA
+
FFFFFFFFFFFFFFFFFFFFFFFFFFFFFFFFFFFFFFFFFFFFF
@FS10000125:26:BPA73017-1023:1:1101:7250:1360 1:N:0:14
TTGGCGGAACTTCGTCGAGTACGCTCAATACATAAGATCGGAAGA
+
FFFFFFFFFFFFFFFFFFFFFFFFFFFFFFFFFFFFFFFFFFFFF
@FS10000125:26:BPA73017-1023:1:1101:7260:1360 1:N:0:14
TCGGGGGCAAAACTTCGTCGAGTACGCTCAAAAGAAAAGATCGGA
+
FFFFFFFFFFFFFFFFFFFFFFFFFFFFFFFFFFFFFFFFFFFFF
@FS10000125:26:BPA73017-1023:1:1101:7760:1360 1:N:0:14
TTTTTAACTTCGTCGAGTACGCTCAATACGATAGATCGGAAGAGC
+
FFFFFFFFFFFFFFFFFFFFFFFFFFFFFFFFFFFFFFFFFFFFF
@FS10000125:26:BPA73017-1023:1:1101:7780:1360 1:N:0:14
TTGGAGGAACTTCGTCGAGTACGCTCAATACTAGAGATCGGAAGA
+
FFFFFFFFFFFFFFFFFFFFFFFFFFFFFFFFFFFFFFFFFFFFF
@FS10000125:26:BPA73017-1023:1:1101:8050:1360 1:N:0:14
CCTGTGAAAACTTCGTCGAGTACGCTCAATTGTCAAGATCGGAAG
+
FFFFFFFFFFFFFFFFFFFFFFFFFFFFFFFFFFFFFFFFFFFFF
@FS10000125:26:BPA73017-1023:1:1101:8160:1360 1:N:0:14
TCGGCCTAACTTCGTCGAGTACGCTCAATCATCAAGATCGGAAGA
+
FF,:FFFFFFFFFFFFFFFFFFFFFFFFFFFFFFFFFFFFFFFFF
@FS10000125:26:BPA73017-1023:1:1101:8250:1360 1:N:0:14
TTGCTGCAACTTCGTCGAGTACGCTCAATAACTAAGATCGGAAGA
+
FFFFFFFFFFFFFFFFFFFFFFFFFFFFFFFFFFFFFFFFFFFFF
@FS10000125:26:BPA73017-1023:1:1101:8410:1360 1:N:0:14
ATGGATGTAGCTCGTCGAGTACGCTCAAACTTCAAGATCGGAAGA
+
F:FFFFFFFFFFFFFFFFFFFFFFFFFFFFFFFFFFFFFFFFFFF
@FS10000125:26:BPA73017-1023:1:1101:8470:1360 1:N:0:14
TCGGCTAAACTTCGTCGAGTACGCTCAAGTTGACAGATCGGAAGA
+
FFFFFFFFFFFFFFFFFFFFFFFFFFFFFFFFFFFFFFFFFFFFF
@FS10000125:26:BPA73017-1023:1:1101:9040:1360 1:N:0:14
TTGGTGGAACTTCGTCGAGTACGCTCAATAGAAAAGATCGGAAGA
+
FFFFFFFFFFFFFFFFFFFFFFFFFFFFFFFFFFFFFFFFFFFFF
@FS10000125:26:BPA73017-1023:1:1101:9780:1360 1:N:0:14
TCGCGTAACTTCGTCGAGTACGCTCAACTAGGAAGATCGGAAGAG
+
FFFF,:FFFFFFFFFFFFFFFFFFFFF,,,,,FFFFFFFFFFFFF
@FS10000125:26:BPA73017-1023:1:1101:9850:1360 1:N:0:14
TTGCAGGAACTTCGTCGAGTACGCTCAAGGTGGGAGATCGGAAGA
+
FFFFFFFFFFFFFFFFFFFFFFFFFFFFFFFFFFFFFFFFFFFFF
@FS10000125:26:BPA73017-1023:1:1101:10030:1360 1:N:0:14
CCGACGAAACTTCGTCGAGTACGCTCAAGTGAGGAGATCGGAAGA
+
FFFFFFFFFFFFFFFFFFFFFFFFFFFFFFFFFFFFFFFFFFFFF
@FS10000125:26:BPA73017-1023:1:1101:10100:1360 1:N:0:14
TCGCCGTAACTTCGTCGAGTACGCTCAATTAGAGAGATCGGAAGA
+
FFFFFFFFFFFFFFFFFFFFFFFFFFFFFFFFFFFFFFFFFFFFF
@FS10000125:26:BPA73017-1023:1:1101:10150:1360 1:N:0:14
TTGCTAGAACTTCGTCGAGTACGCTCAAATTTTTAGATCGGAAGA
+
FFFFFFFFFFFFFFFFFFFFFFFFFFFFFFFFFFFFFFFFFFFFF
@FS10000125:26:BPA73017-1023:1:1101:10440:1360 1:N:0:14
TTGGAGGAACTTCGTCGAGTACGCTCAACGTGAGAGATCGGAAGA
+
,:,:F,::,FFFF::FFFF:FFFFFF:FFFFF:FF:FFFFFFFFF
@FS10000125:26:BPA73017-1023:1:1101:10530:1360 1:N:0:14
CTGGGATGAACTTCGTCGAGTACGCTCAATAAATAAGATCGGAAG
+
FFFFFFFFFFFFFFFFFFFFFFFFFFFFFFFFFFFFFFFFFFFFF
@FS10000125:26:BPA73017-1023:1:1101:10620:1360 1:N:0:14
GGGAATAACTTCGTCGAGTACGCTCAAACAGTGAGATCGGAAGAG
+
FFFFFFFFFFFFFFFFFFFFFFFFFFFFFFFFFFFFFFFFFFFFF
@FS10000125:26:BPA73017-1023:1:1101:11050:1360 1:N:0:14
TTGGCCCAACTTCGTCGAGTACGCTCAAAGGGAGAGATCGGAAGA
+
FFFFFFFFFFFFFFFFFFFFFFFFFFFFFFFFFFFFFFFFFFFFF
@FS10000125:26:BPA73017-1023:1:1101:11290:1360 1:N:0:14
TCGAACTTCGTCGAGTACGCTCAAATTTGGAGATCGGAAGAGCAC
+
FFFFFFFFFFFFFFFFFFFFFFFFFFFFFF,FFFFFFFFFFFFFF
@FS10000125:26:BPA73017-1023:1:1101:11480:1360 1:N:0:14
TTGTGGAAACTTCGTCGAGTACGCTCAATACGTGAGATCGGAAGA
+
FFFFFFFFFFFFFFFFFFFFFFFFFFFFFFFFFFFFFFFFFFFFF
@FS10000125:26:BPA73017-1023:1:1101:11590:1360 1:N:0:14
CCGGGTAGAACTTCGTCGAGTACGCTCAATTCTAAAGATCGGAAG
+
FFFFFFFFFFFFFFFFFFFFFFFFFFFFFFFFFFFFFFFFFFFFF
@FS10000125:26:BPA73017-1023:1:1101:11710:1360 1:N:0:14
TGGCCATCTTCGTCGAGTACGCTCAATATCCAAGATCGGAAGAGC
+
F::F:FF:FFFFFF,F,FFF:,F::FFFF:FFF,::FFFF:::::
@FS10000125:26:BPA73017-1023:1:1101:12190:1360 1:N:0:14
TTGTGCCAACTTCGTCGAGTACGCTCAAGTCCAGAGATCGGAAGA
+
FFFFFFFFFFFFFFFFFFFFFFFFFFFFFFFFFFFFFFFFFFFFF
@FS10000125:26:BPA73017-1023:1:1101:12670:1360 1:N:0:14
CCGGATCTAACTTCGTCGAGTACGCTCAAGGTCAAAGATCGGAAG
+
:FFF,F:FF,FF:FF:F:FFF,FFFF:FF::FF,FF:F,FF:FF:
@FS10000125:26:BPA73017-1023:1:1101:13670:1360 1:N:0:14
TTGAACTTCGTCGAGTACGCTCAACGGAGTAGATCGGAAGAGCAC
+
FFFFFFFFFFFFFFFFFFFFFFFFFFFFFFFFFFFFFFFFFFFFF
@FS10000125:26:BPA73017-1023:1:1101:13850:1360 1:N:0:14
TTGACTGGACTTCGTCGAGTACGCTCAAGGAATTAGATCGGAAGA
+
FFFFFFFFFFFFFFFFFFFFFFFFFFFFFFFFFFFFFFFFFFFFF
@FS10000125:26:BPA73017-1023:1:1101:14300:1360 1:N:0:14
TTGACTGGACTTCGTCGAGTACGCTCAATCCACGAGATCGGAAGA
+
FFFFFFFFFFFFFFFFFFFFFFFFFFFFFFFFFFFFFFFFFFFFF
@FS10000125:26:BPA73017-1023:1:1101:15110:1360 1:N:0:14
TTGCCAACTTCGTCGAGTACGCTCAAACTAAGAGATCGGAAGAGC
+
FFFFFFFFFFFFFFFFFFFFFFFFFFFFFFFFFFFFFFFFFFFFF
@FS10000125:26:BPA73017-1023:1:1101:15230:1360 1:N:0:14
AGGCTGTAACTTCGTCGAGTACGCTCAATCATGTAGATCGGAAGA
+
FFFFFFFFFFFFFFFFFFFFFFFFFFFFFFFFFFFFFFFFFFFFF
@FS10000125:26:BPA73017-1023:1:1101:15540:1360 1:N:0:14
TTGACTGGACTTCGTCGAGTACGCTCAACCGATTAGATCGGAAGA
+
:FFFFFFF:FF:FF,FFFF:FFFFFFF:FFFF:FFFFFFFFFFF,
@FS10000125:26:BPA73017-1023:1:1101:15930:1360 1:N:0:14
TTGACTGGACTTCGTCGAGTACGCTCAAGTGAAAAGATCGGAAGA
+
FF:FFFFFFFFFFFFFFFFFFFFFFFFFFFFFFFFFFFFFFFFFF
@FS10000125:26:BPA73017-1023:1:1101:16180:1360 1:N:0:14
TTGAACTTCGTCGAGTACGCTCAATGGACAAGATCGGAAGAGCAC
+
FFFFFFFFFFFFFFFFFFFFFFFFFFFFFFFFFFFFFFFFFFFFF
@FS10000125:26:BPA73017-1023:1:1101:16210:1360 1:N:0:14
TGGGTTCAACTTCGTCGAGCACGCTCAAATGTTCAGATCGGAAGA
+
FFFFFFFFFFFFFFFFFFF:FFFFFFFFFFFFFFFFFFFFFFFFF
@FS10000125:26:BPA73017-1023:1:1101:16370:1360 1:N:0:14
TTGAGGCAACTTCGTCGAGTACGCTCAACTGTGGAGATCGGAAGA
+
FF:F,,:FFFFFFFFFFFFFFF:FFFFFFFFFF:FFFFFFFFFFF
@FS10000125:26:BPA73017-1023:1:1101:16460:1360 1:N:0:14
TTGCAATAACTTCGTCGAGTACGCTCAAAAGACAAGATCGGAAGA
+
,:FFFFFFFFF:FFFFFFFFFFFFFFF:FFFFFFFFFFFFFFFFF
@FS10000125:26:BPA73017-1023:1:1101:1110:1370 1:N:0:14
CCGGAACCAACTTCGTCGAGTACGCTCAAGGGATAAGATCGGAAG
+
FFFFFFFFFFFFFFFFFFFFFFFFFFFFFFFFFFFFFFFFFFFFF
@FS10000125:26:BPA73017-1023:1:1101:1570:1370 1:N:0:14
TTGTGGCAAAACTTCGTCGAGTACGCTCAAGTAAGTAGATCGGAA
+
FFFFFFFFFFFFFFFFFFFFFFFFFFFFFFFFFFFFFFFFFFFFF
@FS10000125:26:BPA73017-1023:1:1101:2380:1370 1:N:0:14
TTGGACTAACTTCGTCGAGTACGCTCAAGTAAAGAGATCGGAAGA
+
FFFFFFFFFFFFFFFFFFFFFFFFFFFFFFFFFFFFFFFFFFFFF
@FS10000125:26:BPA73017-1023:1:1101:2910:1370 1:N:0:14
TTGGTTCAACTTCGTCGAGTACGCTCAATGTAAAAGATCGGAAGA
+
FFFFFFFFFFFFFFFFFFFFFFFFFFFFFFFFFFFFFFFFFFFFF
@FS10000125:26:BPA73017-1023:1:1101:3100:1370 1:N:0:14
TTGCCAAAACTTCGTCGAGTACGCTCAACATCTTAGATCGGAAGA
+
FFFFFFFFFFFFFFFFFFFFFFFFFFFFFFFFFFFFFFFFFFFFF
@FS10000125:26:BPA73017-1023:1:1101:3250:1370 1:N:0:14
TTGAATGAACTTCGTCGAGTACGCTCAAATTGCAAGATCGGAAGA
+
FFFFFFFFFFFFFFFFFFFFFFFFFFFFFFFFFFFFFFFFFFFFF
@FS10000125:26:BPA73017-1023:1:1101:3440:1370 1:N:0:14
TCGTCTCAACTTCGTCGAGTACGCTCAACCGCGCAGATCGGAAGA
+
FFFFFFFFFFFFFFFFFFFFFFFFFFFFFFFFFFFFFFFFFFFFF
@FS10000125:26:BPA73017-1023:1:1101:3990:1370 1:N:0:14
GAGGTGACTTTCGTCGAGTATGCTCAACTAGTTAGATCGGAAGAG
+
FFFFFFFFFFFFFFFFFFFF:FFFFFFFFFFFFFFFFFFFFFF,F
@FS10000125:26:BPA73017-1023:1:1101:4840:1370 1:N:0:14
TCGCGTGAACTTCGTCGAGTACGCTCAACACTAAAGATCGGAAGA
+
FFFFFFFFFFFFFFFFFFFFFFFFFFFFFFFFFFFFFFFFFFFFF
@FS10000125:26:BPA73017-1023:1:1101:5070:1370 1:N:0:14
ACGGAAGGAACTTCGTCGAGTACGCTCAAGAAATTAGATCGGAAG
+
FFFFFFFFFFFFFFFFFFFFFFFFFFFFFFFFFFFFFFFFFFFFF
@FS10000125:26:BPA73017-1023:1:1101:5330:1370 1:N:0:14
TGGAATTAACTTCGTCGAGTACGCTCAATTATCGAGATCGGAAGA
+
FFFFFFFFFFFFFFFFFFFFFFFFFFFFFFFFFFFFFFFFFFFFF
@FS10000125:26:BPA73017-1023:1:1101:5580:1370 1:N:0:14
CCCCGGGTGCTAACTTCGTCGAGTACGCTCAACGATAGAGATCGG
+
FFFFFFFFFFFFFFFFFFFFFFFFFFFFFFFFFFFFFFFFFFFFF
@FS10000125:26:BPA73017-1023:1:1101:5590:1370 1:N:0:14
GTGAAGAAACTTCGTCGAGTACGCTCAAGGTTGCAGATCGGAAGA
+
FFFFFFFFFFFFFFFFFFFFFFFFFFFFFFFFFFFFFFFFFFFFF
@FS10000125:26:BPA73017-1023:1:1101:5760:1370 1:N:0:14
TGGAAGCAACTTCGTCGAGTACGCTCAAAATTAGAGATCGGAAGA
+
FFFFFFFFFFFFFFFFFFFFFFFFFFFFFFFFFFFFFFFFFFFFF
@FS10000125:26:BPA73017-1023:1:1101:5850:1370 1:N:0:14
TGGGCACAACTTCGTCGAGTACGCTCAACAAATCAGATCGGAAGA
+
FFFFFFFFFFFFFFFFFFFFFFFFFFFFFFFFFFFFFFFFFFFFF
@FS10000125:26:BPA73017-1023:1:1101:6430:1370 1:N:0:14
CCTGAGGAACTTCGTCGAGTACGCTCAACACCAGAGATCGGAAGA
+
FFFF,FFFFFFFFFFFFFFFFFFFFFFFFFFFFFFFFFFFFFFFF
@FS10000125:26:BPA73017-1023:1:1101:6790:1370 1:N:0:14
TCGGGCTAACTTCGTCGAGTACGCTCAATCGGTTAGATCGGAAGA
+
FFFFFFFFFFFFFFFFFFFFFFFFFFFFFFFFFFFFFFFFFFFFF
@FS10000125:26:BPA73017-1023:1:1101:7350:1370 1:N:0:14
TGGACTGAACTTCGTCGAGTACGCTCAAGAAATTAGATCGGAAGA
+
FFFFFFFFFFFFFFFFFFFFFFFFFFFFFFFFFFFFFFFFFFFFF
@FS10000125:26:BPA73017-1023:1:1101:7500:1370 1:N:0:14
TTGATTTAACTTCGTCGAGTACGCTCAAAAAATAAGATCGGAAGA
+
FFFFFFFFFFFFFFFFFFFFFFFFFFFFFFFFFFFFFFFFFFFFF
@FS10000125:26:BPA73017-1023:1:1101:7860:1370 1:N:0:14
TGGTAGCAACTTCGTCGAGTACGCTCAATTAGAGAGATCGGAAGA
+
FFFFFFFFFFFFFFFFFFFFFFFFFFFFFFFFFFFFFFFFFFFFF
@FS10000125:26:BPA73017-1023:1:1101:7880:1370 1:N:0:14
TTGTGAAAACTTCGTCGAGTACGCTCAATAATGTAGATCGGAAGA
+
FFFFFFFFFFFFFFFFFFFFFFFFFFFFFFFFFFFFFFFFFFFFF
@FS10000125:26:BPA73017-1023:1:1101:7950:1370 1:N:0:14
GTGGTGAAACCTCGTCGAGTACGCTCAAGTGTTAAGATCGGAAGA
+
FFFFFFFFFFFFFFFFFFFFFFFFFFFFFFFFFFFFFFFFFFFFF
@FS10000125:26:BPA73017-1023:1:1101:8160:1370 1:N:0:14
TAGGGGCAACTTCGTCGAGTACGCTCAAAATATCAGATCGGAAGA
+
FFFFFFFFFFFFFFFFFFFFFFFFFFFFFFFFFFFFFFFFFFFFF
@FS10000125:26:BPA73017-1023:1:1101:8350:1370 1:N:0:14
GAGGATTGCAACTTCGTCGAGTACGCTCAAGCAGGTAGATCGGAA
+
:FFFFFFFFFFFFFFFFFFFFFFFF:FFFFFFFFFFFFFFFFFFF
@FS10000125:26:BPA73017-1023:1:1101:9260:1370 1:N:0:14
TTGAGGCAACTTCGTCGAGTACGCTCAATTTTTAAGATCGGAAGA
+
:FFFFFFFFFFFFFFFFFFFFFFFFFFFFFFFFFFFFFFFFFFFF
@FS10000125:26:BPA73017-1023:1:1101:9290:1370 1:N:0:14
GCGCAAACTTCGTCGAGTACGCTCAAGTCAGGAGATCGGAAGAGC
+
FFFFFFFFFFFFFFFFFFFFFFFFFFFFFFFFFFFFFFFFFFFFF
@FS10000125:26:BPA73017-1023:1:1101:9360:1370 1:N:0:14
GAGAGAGAACTTCGTCGAGTACGCTCAATTGGAGAGATCGGAAGA
+
FFFFFFFFFFFFFFFFFFFFFFFFFFFFFFFFFFFFFFFFFFFFF
@FS10000125:26:BPA73017-1023:1:1101:9450:1370 1:N:0:14
GCGCAAACTTCGTCGAGTACGCTCAATCTTACAGATCGGAAGAGC
+
FFFFFFF:FFF::FFFFFFFFFFF:FFFFFFFFFFF::FFF:FFF
@FS10000125:26:BPA73017-1023:1:1101:9920:1370 1:N:0:14
TTGCCGGAACTTCGTCGAGTACGCTCAATAGTGCAGGTCGGAAGA
+
,F,FF,FFFFFFFFFFFFFFFFFFF,,FF:,FFF:F,,:F:FFF:
@FS10000125:26:BPA73017-1023:1:1101:10000:1370 1:N:0:14
TTGCGGTAACTTCGTCGAGTACGCTCAATTATGGAGATCGGAAGA
+
FFFFFFFFFFFFFFFFFFFFFFFFFFFFFFFFFFFFFFFFFFFFF
@FS10000125:26:BPA73017-1023:1:1101:10300:1370 1:N:0:14
TTGACTGGACTTCGTCGAGTACGCTCAAACCTAAAGATCGGAAGA
+
FFFFFFFFFFFFFFFFFFFFFFFFFFFFFFFFFFFFFFFFFFFFF
@FS10000125:26:BPA73017-1023:1:1101:11590:1370 1:N:0:14
TTGATACAACTTCGTCGAGTACGCTCAACTGGACAGATCGGAAGA
+
FFFFFFFFFFFFFFFFFFFFFFFFFFFFFFFFFFFFFFFFFFFFF
@FS10000125:26:BPA73017-1023:1:1101:12130:1370 1:N:0:14
TGGGAAGTAACTTCGTCGAGTACGCTCAACACAGCAGATCGGAAG
+
FFFFFFFFFFFFFFFFFFFFFFFFFFFFFFFFFFFFFFFFFFFFF
@FS10000125:26:BPA73017-1023:1:1101:12450:1370 1:N:0:14
TCCCGAAACTTCGTCGAGTACGCTCAATCTCCAAGATCGGAAGAG
+
FFFFFFFFFFFFFFFFFFFFFFFFFFFFFFFFFFFFFFFFFFFFF
@FS10000125:26:BPA73017-1023:1:1101:13320:1370 1:N:0:14
CAGGGTTTAACTTCGTCGAGTACGCTCAAGTTAGAAGATCGGAAG
+
FFFFFFFFFFFFFFFFFFFFFFFFFFFFFFFFFFFFFFFFFFFFF
@FS10000125:26:BPA73017-1023:1:1101:13530:1370 1:N:0:14
TTGACTGGACTTCGTCGAGTACGCTCAAAATGCCAGATCGGAAGA
+
FFFFFFFFFFFFFFFFFFFFFFFFFFFFFFFFFFFFFFFFFFFFF
@FS10000125:26:BPA73017-1023:1:1101:14150:1370 1:N:0:14
TTGGTAGAACTTCGTCGAGTACGCTCAACAGATTAGATCGGAAGA
+
FFFFFFFFFFFFFFFFFFFFFFFFFFFFFFFFFFFFFFFFFFFFF
@FS10000125:26:BPA73017-1023:1:1101:14570:1370 1:N:0:14
TCTGGTAACTTCGTCGAGTACGCTCAAAACTGGAGATCGGAAGAG
+
FFFFFFFFFFFFFFFFFFFFFFFFFFFFFFFFFFFFFFFFFFFFF
@FS10000125:26:BPA73017-1023:1:1101:14800:1370 1:N:0:14
TTGGTTTAACTTCGTCGAGTACGCTCAAATAATAAGATCGGAAGA
+
FFFFFFFFFFFFFFFFFFFFFFFFFFFFFFFFFFFFFFFFFFFFF
@FS10000125:26:BPA73017-1023:1:1101:15390:1370 1:N:0:14
TTGCGACAACTTCGTCGAGTACGCTCAATAAAGTAGATCGGAAGA
+
FFFFFFFFFFFFFFFFFFFFFFFFFFFFFFFFFFFFFFFFFFFFF
@FS10000125:26:BPA73017-1023:1:1101:15800:1370 1:N:0:14
TTGTGTTAACTTCGTCGAGTACGCTCAAACCACCAGATCGGAAGA
+
FFFFFFFFFFFFFFFFFFFFFFFFFFFFFFFFFFFFFFFFFFFFF
@FS10000125:26:BPA73017-1023:1:1101:16030:1370 1:N:0:14
GCGCAAACTTCGTCGAGTACGCTCAAGTGAAAAGATCGGAAGAGC
+
FFFFFFFFFFFFFFFFFFFFFFFFFFFFFFFFFFFFFFFFFFFFF
@FS10000125:26:BPA73017-1023:1:1101:1950:1380 1:N:0:14
TTGCATCAACTTCGTCGAGTACGCTCAAGTAGAAAGATCGGAAGA
+
FFFFFFFFFFFFFFFFFFFFFFFFFFFFFFFFFFFFFFFFFFFFF
@FS10000125:26:BPA73017-1023:1:1101:2660:1380 1:N:0:14
GCGTAACTTCGTCGAGTACGCTCAAAATGGTAGATCGGAAGAGCA
+
FFFFFFFFFFFFFFFFFFFFFFFFFFFFFFFFFFFFFFFFFFFFF
@FS10000125:26:BPA73017-1023:1:1101:3110:1380 1:N:0:14
TCTGAACTTCGTCGAGTACGCTCAAGAACACAGATCGGAAGAGCA
+
FFFFFFFFFFFFFFFFFFFFFFFFFFFFFFFFFFFFFFFFFFFFF
@FS10000125:26:BPA73017-1023:1:1101:3120:1380 1:N:0:14
TTGTCCAAACTTCGTCGAGTACGCTCAAATACGGAGATCGGAAGA
+
FFFFFFFFFFFFFFFFFFFFFFFFFFFFFFFFFFFFFFFFFFFFF
@FS10000125:26:BPA73017-1023:1:1101:3140:1380 1:N:0:14
TCGCAACTTCGTCGAGTACGCTCAACAAAATAGATCGGAAGAGCA
+
FFFFFFFFFFFFF:FF:FFFFFFFFFFFFFFFFFFFFFF:FFFFF
@FS10000125:26:BPA73017-1023:1:1101:3540:1380 1:N:0:14
TTGCTGTAACTTTCGTCGAGTACGCTCAAAGAAAAAGATCGGAAG
+
FFFFFFFFFFFFFFFFFFFFFFFFFFFFFFFFFFFFFFFFFFFFF
@FS10000125:26:BPA73017-1023:1:1101:4020:1380 1:N:0:14
TCGGACGCAACTTCGTCGAGTACGCTCAAAACACCAGATCGGAAG
+
FFFFFFFFFFFFFFFFFFFFFFFFFFFFFFFFFFFFFFFFFFFFF
@FS10000125:26:BPA73017-1023:1:1101:4110:1380 1:N:0:14
TCGGACAACTTCGTCGAGTACGCTCAACAGACCAGATCGGAAGAG
+
FFFFFFFFFFFFFFFFFFFFFFFFFFFFFFFFFFFFFFFFFFFFF
@FS10000125:26:BPA73017-1023:1:1101:4310:1380 1:N:0:14
TTGACTGGACTTCGTCGAGTACGCTCAACCCGTTAGATCGGAAGA
+
FFFFFFFFFFFFFFFFFFFFFFFFFFFFFFFFFFFFFFFFFFFFF
@FS10000125:26:BPA73017-1023:1:1101:4930:1380 1:N:0:14
CCGCCAACTTCGTCGAGTACGCTCAAAAATTGAGATCGGAAGAGC
+
FFFFFFFFFFFFFFFFFFFFFFFFFFFFFFFFFFFFFFFFFFFFF
@FS10000125:26:BPA73017-1023:1:1101:5360:1380 1:N:0:14
ATGGGTGAAACTTCGTCGAGTACGCTCAATTGGACAGATCGGAAG
+
F:FFFFFFFFFFFFFFFFFFFFFFFFFFFFFFFFFFFFFFFFFFF
@FS10000125:26:BPA73017-1023:1:1101:6430:1380 1:N:0:14
TTGTCAAAACTTCGTCGAGTACGCTCAAGTGTTCAGATCGGAAGG
+
FFFFFFFFFFFFFFFFFFFFFFFFFFFFFFFFFFFFFFFFFFFFF
@FS10000125:26:BPA73017-1023:1:1101:6900:1380 1:N:0:14
TCGGGTTTAACTTCGTCGAGTACGCTCAAATTACAAGATCGGAAG
+
FFFFFFFFFFFFFFFFFFFFFFFFFFFFFFFFFFFFFFFFFFFFF
@FS10000125:26:BPA73017-1023:1:1101:6930:1380 1:N:0:14
TCGAACAAACTTCGTCGAGTACGCTCAAGTAAAAAGATCGGAAGA
+
FFFFFFFFFFFFFFFFFFFFFFFFFFFFFFFFFFFFFFFFFFFFF
@FS10000125:26:BPA73017-1023:1:1101:7000:1380 1:N:0:14
TTGCATCTTCGTCGAGTACGCTCAAATAAGTAGATCGGAAGAGCA
+
FFFFFFFFFFFFFFFFFFFFFFFFFFFFFFFFFFFFFFFFFFFFF
@FS10000125:26:BPA73017-1023:1:1101:7530:1380 1:N:0:14
CCGCGAACTTCGTCGAGTACGCTCAACATATTAGATCGGAAGAGC
+
FFFFFFFFFFFFFFFFFFFFFFFFFFFFFFFFFFFFFFFFFFFFF
@FS10000125:26:BPA73017-1023:1:1101:8150:1380 1:N:0:14
CCGATACAACTTCGTCGAGTACGCTCAAGAACACAGATCGGAAGA
+
FFFFFFFFFFFFFFFFFFFFFFFFFFFFFFFFFFFFFFFFFFFFF
@FS10000125:26:BPA73017-1023:1:1101:8290:1380 1:N:0:14
CCTGTCAACTTCGTCGAGTACGCTCAATTCAAGAGATCGGAAGAG
+
FFFFFFFFFFFFFFFFFFFFFFFFFFFFFFFFFFFFFFFFFFFFF
@FS10000125:26:BPA73017-1023:1:1101:8470:1380 1:N:0:14
TCTCGCAACTTCGTCGAGTACGCTCAATAATTGAGATCGGAAGAG
+
FFFFFFFFFFFFFFFFFFFFFFFFFFFFFFFFFFFFFFFFFFFFF
@FS10000125:26:BPA73017-1023:1:1101:8510:1380 1:N:0:14
TTGGTTTATCTTCGTCGAGTACGCTCAACTTATAAATCGGAAGAG
+
FFFFFFFFFFFFFFFFFFFFFFFFFFFFFFFFFFFFFFFFFFFFF
@FS10000125:26:BPA73017-1023:1:1101:9150:1380 1:N:0:14
TCGATGTAACTTCGTCGAGTACGCTCAACATAAAAGATCGGAAGA
+
FFFFFFFFFFFFFFFFFFFFFFFFFFFFFFFFFFFFFFFFFFFFF
@FS10000125:26:BPA73017-1023:1:1101:9360:1380 1:N:0:14
TTGGAGTAACTTCGTCGAGTACGCTCAAGTTTCGAGATCGGAAGA
+
FF,FFFFFFFFFFFFFFFFFFFFFFFFFFF:FFFFFFFFFFFFFF
@FS10000125:26:BPA73017-1023:1:1101:9470:1380 1:N:0:14
TCTTCGTCGAGTACGCTCAAAACAAAAGATCGGAAGAGCACACGT
+
FFFFFFFFFFFFFFFFFFFFFFFFFFFFFFFFFFFFFFFFFFFFF
@FS10000125:26:BPA73017-1023:1:1101:9730:1380 1:N:0:14
CAGGTCGAACTTCGTCGAGTACGCTCAAAACAAAAGATCGGAAGA
+
FFFFFFFFFFFFFFFFFFFFFFFFFFFFFFFFFFFFFFFFFFFFF
@FS10000125:26:BPA73017-1023:1:1101:9830:1380 1:N:0:14
GCTTCGTCGAGTACGCTCAAGCAGGAAGATCGGAAGAGCACACGT
+
FFFFFFFFFFFFFFFFFFFFFFFFFFFFFFFFFFFFFFFFFFFFF
@FS10000125:26:BPA73017-1023:1:1101:9880:1380 1:N:0:14
TTGGAACTTCGTCGAGTACGCTCAACCATCCAGATCGGAAGAGCA
+
FFFFFFFFFFFFFFFFFFFFFFFFFFFFFFFFFFFFFFFFFFFFF
@FS10000125:26:BPA73017-1023:1:1101:10940:1380 1:N:0:14
TTGTGACTACTTCGTCGAGTACGCTCTATAGTACAGATCGGAAGA
+
:FFFF:F,FFFF::F::FF:,:FF,:,FFF,:,F,,F::,FFFFF
@FS10000125:26:BPA73017-1023:1:1101:11220:1380 1:N:0:14
TCGGTAAAACTTCGTCGAGTACGCTCAATGTGTCAGATCGGAAGA
+
FFFFFFFFFFFFFFFFFFFFFFFFFFFFFFFFFFFFFFFFFFFFF
@FS10000125:26:BPA73017-1023:1:1101:11230:1380 1:N:0:14
TCGGTAAAACTTCGTCGAGTACGCTCAATGTGTCAGATCGGAAGA
+
FFFFFFFFFFFFFFFFFFFFFFFFFFFFFFFFFFFFFFFFFFFFF
@FS10000125:26:BPA73017-1023:1:1101:11790:1380 1:N:0:14
TTGAATAAACTTCGTCGAGTACGCTCAAACGTGGAGATCGGAAGA
+
FFFFFFFFFFFFFFFFFFFFFFFFFFFFFFFFFFFFFFFFFFFFF
@FS10000125:26:BPA73017-1023:1:1101:12010:1380 1:N:0:14
ACGGTGAAAACTTCGTCGAGTACGCTCAACGATTGAGATCGGAAG
+
FFFFFFFFFFFFFFFFFFFFFFFFFFFFFFFFFFFFFFFFFFFFF
@FS10000125:26:BPA73017-1023:1:1101:12130:1380 1:N:0:14
ACGGTGAAAACTTCGTCGAGTACGCTCAACGATTGAGATCGGAAG
+
FFFFFFFFFFFFFFFFFFFFFFFFFFFFFFFFFFFFFFFFFF:FF
@FS10000125:26:BPA73017-1023:1:1101:12300:1380 1:N:0:14
TTGTGCCAACTTCGTCGAGTACGCTCAATTGAGAAGATCGGAAGA
+
FFFFFFFFFFFFFFFFFFFFFFFFFFFFFFFFFFFFFFFFFFFFF
@FS10000125:26:BPA73017-1023:1:1101:12660:1380 1:N:0:14
CCGGTAACTTCGTCGAGTACGCTCAATAAATGAGATCGGAAGAGC
+
FFFFFFFFFFFFFFFFFFFFFFFFFFFFFFFFFFFFFFFFFFFFF
@FS10000125:26:BPA73017-1023:1:1101:13150:1380 1:N:0:14
TTGTCTTAACTTCGTCGAGTACGCTCAAACGTGGAGATCGGAAGA
+
FFFFFFFFFFFFFFFFFFFFFFFFFFFFFFFFFFFFFFFFFFFFF
@FS10000125:26:BPA73017-1023:1:1101:13740:1380 1:N:0:14
TTGGAAAAACTTCGTCGAGTACGCTCAAAAGTAGAGATCGGAAGA
+
FFFFFFFFFFFFFFFFFFFFFFFFFFFFFFFFFFFFFFFFFFFFF
@FS10000125:26:BPA73017-1023:1:1101:14490:1380 1:N:0:14
TTGACTGGACTTCGTCGAGTACGCTCAAACTATAAGATCGGAAGA
+
FFFFFFFFFFFFFFFFFFFFFFFFFFFFFFFFFFFFFFFFFFFFF
@FS10000125:26:BPA73017-1023:1:1101:14600:1380 1:N:0:14
TTGATAGTAACTTCGTCGAGTACGCTCAAATTTTAAGATCGGAAG
+
FFFFFFFFFFFFFFFFFFFFFFFFFFFFFFFFFFFFFFFFFFFFF
@FS10000125:26:BPA73017-1023:1:1101:15640:1380 1:N:0:14
TTGACTGGACTTCGTCGAGTACGCTCAAACTACGAGATCGGAAGA
+
FFFFFFFFFFFFFFFFFFFFFFFFFFFFFFFFFFFFFFFFFFFFF
@FS10000125:26:BPA73017-1023:1:1101:15770:1380 1:N:0:14
TCGACAACTTCGTCGAGTACGCTCAAATGTGAAGATCGGAAGAGC
+
FFFFFFFFFFFFFFFFFFFFFFFFFFFFFFFFFFFFFFFFFFFFF
@FS10000125:26:BPA73017-1023:1:1101:16010:1380 1:N:0:14
TTGATATAACTTCGTCGAGTACGCTCAAGACATCAGATCGGAAGA
+
FFFFFFFFFFFFFFFFFFFFFFFFFFFFFFFFFFFFFFFFFFFFF
@FS10000125:26:BPA73017-1023:1:1101:1010:1390 1:N:0:14
GGGGTATCTTCGTCGAGTACGCTCAAGTGTATAGATCGGAAGAGC
+
FFFFFFFFFFFFFFFFFFFFFFFFFFFFFFFFFFFFFFFFFFFFF
@FS10000125:26:BPA73017-1023:1:1101:1290:1390 1:N:0:14
CTGACTGGACTTCGTCGAGTACGCTCAAGCCGATAGATCGGAAGA
+
FFFFFFFFFFFFFFFFFFFFFFFFFFFFFFFFFFFFFFFFFFFFF
@FS10000125:26:BPA73017-1023:1:1101:1500:1390 1:N:0:14
CCGGATTAAACTTCGTCGAGTACGCTCAACACTCCAGATCGGAAG
+
FFFFFFFFFFF:FFFFFFFFFFFFFFFFFFFFFFFFFF:FFFF:F
@FS10000125:26:BPA73017-1023:1:1101:1520:1390 1:N:0:14
TTGTCGAAACTTCGTCGAGTACGCTCAACCTGTCAGATCGGAAGA
+
FFFFFFFFFFFFFFFFFFFFFFFFFFFFFFFFFFFFFFFFFFFFF
@FS10000125:26:BPA73017-1023:1:1101:1590:1390 1:N:0:14
CTGGTGGAACTTCGTCGAGTACGCTCAATAGAAAAGATCGGAAGA
+
FFFFFFFFFFFFFFFFFFFFFFFFFFFFFFFFFFFFFFFFFFFFF
@FS10000125:26:BPA73017-1023:1:1101:1620:1390 1:N:0:14
TCGGCCGAACTTCGTCGAGTACGCTCAACTATAAAGATCGGAAGA
+
FFFFFFFFFFFFFFFFFFFFFFFFFFFFFFFFFFFFFFFFFFFFF
@FS10000125:26:BPA73017-1023:1:1101:1960:1390 1:N:0:14
TCGGGGGAAACTTCGTCGAGTACGCTCAAGTAGGTAGATCGGAAG
+
FFFFFFFFFFFFFFFFFFFFFFFFFFFFFFFFFFFFFFFFFFFFF
@FS10000125:26:BPA73017-1023:1:1101:2090:1390 1:N:0:14
TTGGTCTAACTTCGTCGAGTACGCTCAAGTACCAAGATCGGAAGA
+
FFFFFFFFFFFFFFFFFFFFFFFFFFFFFFFFFFFFFFFFFFFFF
@FS10000125:26:BPA73017-1023:1:1101:2220:1390 1:N:0:14
TTGAACTTTCGTCGAGTACGCTCAATATTCTAGATCGGAAGAGCA
+
FFFFFFFFFFFFFFFFFFFFFFFFFFFFFFFFFFFFFFFFFFFFF
@FS10000125:26:BPA73017-1023:1:1101:2250:1390 1:N:0:14
GCCATAACTTCGTCGAGTACGCTCAACAAAAAAGATCGGAAGAGC
+
FFFFFFFFFFFFFFFFFFFFFFFFFFFFFFFFFFFFFFFFFFFFF
@FS10000125:26:BPA73017-1023:1:1101:2270:1390 1:N:0:14
TTGGATCAACTTCGTCGAGTACGCTCAACAGACAAGATCGGAAGA
+
FFFFFFFFFFFFFFFFFFFFFFFFFFFFFFFFFFFFFFFFFFFFF
@FS10000125:26:BPA73017-1023:1:1101:2520:1390 1:N:0:14
TCGAGTACGCTCAAGACTTTAGATCGGAAGAGCACACGTCTGAAC
+
FF,F:FFFFF:FFFFFFFFFFF::FFF:FFFFFFFFFFFFFFFFF
@FS10000125:26:BPA73017-1023:1:1101:2880:1390 1:N:0:14
TTGTGGAAACTTCGTCGAGTACGCTCAAACATAAAGATCGGAAGA
+
FFFF:FFFFFFFFFFFFFFFFFFFFFFFFFFFFFFFFFFFFFFFF
@FS10000125:26:BPA73017-1023:1:1101:3330:1390 1:N:0:14
TCGCAACTTCGTCGAGTACGCTCAACAAAATAGATCGGAAGAGCA
+
FFFFFFFFFFFFFFFFFFFFFFFFFFFFFFFFFFFFFFFFFFFFF
@FS10000125:26:BPA73017-1023:1:1101:3340:1390 1:N:0:14
TTGGGGCAACTTCGTCGAGTACGCTCAATTTATCAGATCGGAAGA
+
FFFFFFFFFFFFFFFFFFFFFFFFFFFFFFFFFFFFFFFFFFFFF
@FS10000125:26:BPA73017-1023:1:1101:3410:1390 1:N:0:14
TTGACTGGACTTAGTCGAGTACGCTCAATTAATAAGATCGGAAGA
+
FFFFFFFFFFFFFFFFFFFFFFFFFFFFFFFFFFFFFFFFFFFFF
@FS10000125:26:BPA73017-1023:1:1101:4020:1390 1:N:0:14
TTGCTGTAACTTCGTCGAGTACGCTCAATTGTAGAGATCGGAAGA
+
FFFFFFFFFFFFFFFFFFFFFFFFFFFFFFFFFFFFFFFFFFFFF
@FS10000125:26:BPA73017-1023:1:1101:4070:1390 1:N:0:14
TTGGGACAACTTCGTCGAGTACGCTCAAATAATAAGATCGGAAGA
+
FFFFFFFFFFFFFFFFFFFFFFFFFFFFFFFFFFFFFFFFFFFFF
@FS10000125:26:BPA73017-1023:1:1101:5170:1390 1:N:0:14
TTGACTGGACTTCGTCGAGTACGCTCAATCACACAGATCGGAAGA
+
FFFFFFFFFFFFFFFFFFFFFFFFFFFFFFFFFFFFFFFFFFFFF
@FS10000125:26:BPA73017-1023:1:1101:5200:1390 1:N:0:14
CTGGACTTAACTTCGTCGAGTACGCTCAATGCAAGAGATCGGAAG
+
FFFFFFFFFFFFFFFFFFFFFFFFFFFFFFFFFFFFFFFFFFFFF
@FS10000125:26:BPA73017-1023:1:1101:5400:1390 1:N:0:14
GGGGTCATAACTTCGTCGAGTACGCTCAAACCCAAAGATCGGAAG
+
FFFFFFFFFFFFFFFFFFFFFFFFFFFFFFFFFFFFFFFFFFFFF
@FS10000125:26:BPA73017-1023:1:1101:5480:1390 1:N:0:14
TTGGGGAAACTTCGTCGAGTACGCTCAAGTGACCAGATCGGAAGA
+
FFFFFFFFFFFFFFFFFFFFFFFFFFFFFFFFFFFFFFFFFFFFF
@FS10000125:26:BPA73017-1023:1:1101:5530:1390 1:N:0:14
TTGGCATAACTTCGTCGAGTACGCTCAATAACTGAGATCGGAAGA
+
FFFFFFFFFFFFFFFFFFFFFFFFFFFFFFFFFFFFFFFFFFFFF
@FS10000125:26:BPA73017-1023:1:1101:5780:1390 1:N:0:14
TAGCGTAAACTTCGTCGAGTACGCTCAAGAACAGAGATCGGAAGA
+
FFFFFFFFFFFFFFFFFFFFFFFFFFFFFFFFFFFFFFFFFFFFF
@FS10000125:26:BPA73017-1023:1:1101:5940:1390 1:N:0:14
GCGCAAACTTCGTCGAGTACGCTCAATGATGAAGATCGGAAGAGC
+
FFFFFFFFFFFFFFFFFFFFFFFFFFFFFFFFFFFFFFFFFFFFF
@FS10000125:26:BPA73017-1023:1:1101:6540:1390 1:N:0:14
TTGACAACTTCGTCGAGTACGCTCAAATAAGAAGATCGGAAGAGC
+
FFFFFF:F:,FFFFF:F:FFFFFFF,FF:FFFF:FFFFFFF:FF:
@FS10000125:26:BPA73017-1023:1:1101:8170:1390 1:N:0:14
TTGACTGGACTTCGTCGAGTACGCTCAAAAGATGAGATCGGAAGA
+
FFFFFFFFFFFFFFFFFFFFFFFFFFFFFFFFFFFFFFFFFFFFF
@FS10000125:26:BPA73017-1023:1:1101:8340:1390 1:N:0:14
GAGGATTGCAACTTCGTCGAGTACGCTCAAGCAGGTAGATCGGAA
+
FFFFFFFFFFFFFFFFFFFFFFFFFFFFFFFFFFFFFFFFFFFFF
@FS10000125:26:BPA73017-1023:1:1101:8360:1390 1:N:0:14
GAGGATTGCAACTTCGTCGAGTACGCTCAAGCAGGTAGATCGGAA
+
FFFFFFFFFFFFFFFFFFFFFFFFFFFFFFFFFFFFFFFFFFFFF
@FS10000125:26:BPA73017-1023:1:1101:8370:1390 1:N:0:14
TCTAATAACTTCGTCGAGTACGCTCAATCACCTAGATCGGAAGAG
+
FFFFFFFFFFFFFFFFFFFFFFFFFFFFFFFFFFFFFFFFFFFFF
@FS10000125:26:BPA73017-1023:1:1101:8670:1390 1:N:0:14
TTGGTGTAACTTCGTCGAGTACGCTCAAAGGTTAAGATCGGAAGA
+
:F:FFFFFFFFFFFFF:FFFFFFFFFFFFFFFFFFFFFFFFF:FF
@FS10000125:26:BPA73017-1023:1:1101:9070:1390 1:N:0:14
GCGGGAACAATCTTCGTCGAGTACGCTCAATAAACTAGATCGGAA
+
:F::FFFFFFFFFFFFFF:FFFFFFFFFFFFF:FFF:FFFFFFFF
@FS10000125:26:BPA73017-1023:1:1101:9640:1390 1:N:0:14
TGGATGCAACTTCGTCGAGTACGCTCAAATCAATAGATCGGAAGA
+
FFFFFFFFFFFFFFFFFFFFFFFFFFFFFFFFFFFFFFFFFFFFF
@FS10000125:26:BPA73017-1023:1:1101:9790:1390 1:N:0:14
CAGGCGCTAACTTCGTCGAGTACGCTCAATATGAGAGATCGGAAG
+
FFFFFFFFFFFFFFFFFFFFFFFFFFFFFFFFFFFFFFFFFFFFF
@FS10000125:26:BPA73017-1023:1:1101:10100:1390 1:N:0:14
GCGGCAGTCTTCGTCGAGTACGCTCAATTATTTAGATCGGAAGAG
+
FFFFFFFFFFFFFFFFFFFFFFFFFFFFFFFFFFFFFFFFFFFFF
@FS10000125:26:BPA73017-1023:1:1101:10160:1390 1:N:0:14
TTGGGCCAACTTCGTCGAGTACGCTCAAGTTTTAGATCGGAAGAG
+
FFFFFFFFFFFFFFFFFFFFFFFFFFFFFFFFFFFFFFFFFFFFF
@FS10000125:26:BPA73017-1023:1:1101:10640:1390 1:N:0:14
TTGACTGGACTTCGTCGAGTACGCTCAATGTAGGAGATCGGAAGA
+
FFFFFFFFFFFFFFFFFFFFFFFFFFFFFFFFFFFFFFFFFFFFF
@FS10000125:26:BPA73017-1023:1:1101:10870:1390 1:N:0:14
TCGGCAGAACTTCGTCGAGTACGCTCAAACTTCGAGATCGGAAGA
+
FFFFFFFFFFFFFFFFFFFFFFFFFFFFFFFFFFFFFFFFFFFFF
@FS10000125:26:BPA73017-1023:1:1101:11040:1390 1:N:0:14
TAGGAACTTCGTCGAGTACGCTCAAATGAGAAGATCGGAAGAGCA
+
FFFFFFFFFFFFFFFFFFFFFFFFFFFFFFFFFFFFFFFFFFFFF
@FS10000125:26:BPA73017-1023:1:1101:11320:1390 1:N:0:14
TCAAGGCTGAACTTCGTCGAGTACGCTCAAACCATAAGATCGGAA
+
,FFFF:FF:FFFFFFFFFFFF:FFFFFFFFFFFFFFFF:FFFFFF
@FS10000125:26:BPA73017-1023:1:1101:12190:1390 1:N:0:14
TTGGAACTTCGTCGAGTACGCTCAAATAGAAAGTTCGGAAGAGCA
+
FFF:,FF,:F:FFFF,:FFF,::,:,FF,F:FF,::::,:FF:FF
@FS10000125:26:BPA73017-1023:1:1101:12260:1390 1:N:0:14
GGGGCTCTAACTTCGTCGAGTACGCTCAATTCATAAGATCGGAAG
+
FFFFFFFFFFFFFFFFFFFFFFFFFFFFFFFFFFFFFFFFFFFFF
@FS10000125:26:BPA73017-1023:1:1101:12480:1390 1:N:0:14
CCGGGAATAACTTTCGTCGAGTACGCTCAATAGTGAAGATCGGAA
+
FFFFFFFFFFFFFFFFFFFFFFFFFFFFFFFFFFFFFFFFFFFFF
@FS10000125:26:BPA73017-1023:1:1101:13200:1390 1:N:0:14
TTGGGATCAACTTCGTCGAGTACGCTCAAAGTTACAGATCGGAAG
+
FFFFFFFFFFFFFFFFFFFFFFFFFFFFFFFFFFFFFFFFFFFFF
@FS10000125:26:BPA73017-1023:1:1101:13390:1390 1:N:0:14
TTGACTGGACTTCGTCGAGTACGCTCAACACCGAAGATCGGAAGA
+
FFFFFFFFFFFFFFFFFFFFFFFFFFFFFFFFFFFFFFFFFFFFF
@FS10000125:26:BPA73017-1023:1:1101:13660:1390 1:N:0:14
TCTCAGTTTCGTCGAGTACGCTCAAACAGCAAGATCGGAAGAGCA
+
,F,FF:F:FFFFFFFFFFFFFFFFFFFFFFFF:FFFFFFFFFFF,
@FS10000125:26:BPA73017-1023:1:1101:14000:1390 1:N:0:14
GCGTTAACTTCGTCGAGTACGCTCAAGTAATTAGATCGGAAGAGC
+
FFFFFFFFFFFFFFFFFFFFFFFFFFFFFFFFFFFFFFFFFFFFF
@FS10000125:26:BPA73017-1023:1:1101:14280:1390 1:N:0:14
TGTTACAACTTCGTCGAGTACGCTCAATGACTAAGATCGGAAGAG
+
FFFFFFFFFFFFFFFFFFFFFFFFFFFFFFFFFFFFFFFFFFFFF
@FS10000125:26:BPA73017-1023:1:1101:14640:1390 1:N:0:14
TCGGATGCAACTTCGTCGAGTACGCTCAAATCTGAAGATCGGAAG
+
FFFFFFFFFFFFFFFFFFFFFFFFFFFFFFFFFFFFFFFFFFFFF
@FS10000125:26:BPA73017-1023:1:1101:15400:1390 1:N:0:14
TCGTGGTAACTTCGTCGAGTACGCTCAATGGTAAAGATCGGAAGA
+
FFFFFFFFFFFFFFFFFFFFFFFFFFFFFFFFFFFFFFFFFFFFF
@FS10000125:26:BPA73017-1023:1:1101:15420:1390 1:N:0:14
TTGTCAAAACTTCGTCGAGTACGCTCAATTATTGAGATCGGAAGA
+
F:FFFFFFFFFFFFFFFFFFFFFFFFFFFFFFFFFFFFFFFFFFF
@FS10000125:26:BPA73017-1023:1:1101:15520:1390 1:N:0:14
TTGACTGAACTTCGTCGAGTACGCTCAAGTATGGAGATCGGAAGA
+
FFFFFFFFFFFFFFFFFFFFFFFFFFFFFFFFFFFFFFFFFFFFF
@FS10000125:26:BPA73017-1023:1:1101:1080:1400 1:N:0:14
TTGACTGGACTTCGTCGAGTACGCTCAATCAAAGAGATCGGAAGA
+
FFFFFFFFFFFFFFFFFFFFFFFFFFFFFFFFFFFFFFFFFFFFF
@FS10000125:26:BPA73017-1023:1:1101:1150:1400 1:N:0:14
TTGTATGAACTTCGTCGAGTACGCTCAAAACAGGAGATCGGAAGA
+
FFFFFFFFFFFFFFFFFFFFFFFFFFFFFFFFFFFFFFFFFFFFF
@FS10000125:26:BPA73017-1023:1:1101:1160:1400 1:N:0:14
TGGATAGAACTTCGTCGAGTACGCTCAATAGTTCAGATCGGAAGA
+
FFFFFFFFFFFFFFFFFFFFFFFFFFFFFFFFFFFFFFFFFFFFF
@FS10000125:26:BPA73017-1023:1:1101:1410:1400 1:N:0:14
GAGCAACAACTTCGTCGAGTACGCTCAATGATATAGATCGGAAGA
+
FFFFFFFFFFFFFFFFFFFFFFFFFFFFFFF:FFFFFFFFFFFFF
@FS10000125:26:BPA73017-1023:1:1101:1560:1400 1:N:0:14
TTGAAGGAACTTCGTCGAGTACGCTCAAACTTGGAGATCGGAAGA
+
FFFFFFFFFFFFFFFFFFFFFFFFFFFFFFFFFFFFFFFFFFFFF
@FS10000125:26:BPA73017-1023:1:1101:1570:1400 1:N:0:14
CCGCAACTTCGTCGAGTACGCTCAATGTCATAGATCGGAAGAGCA
+
FFFFFFFFF:F:FF,FFFF:FFF:,F:,FFFFFFF:F:F:FFFFF
@FS10000125:26:BPA73017-1023:1:1101:1930:1400 1:N:0:14
TTGACTGGACTTCGTCGAGTACGCTCAAACCCATAGATCGGAAGA
+
FFFFFFFFFFFFFFFFFFFFFFFFFFFFFFFFFFFFFFFFFFFFF
@FS10000125:26:BPA73017-1023:1:1101:2230:1400 1:N:0:14
TTGCCTGAACTTCGTCGAGTACGCTCAAAAACCGAGATCGGAAGA
+
FFFFFFFFFFFFFFFFFFFFFFFFFFFFFFFFFFFFFFFFFFFFF
@FS10000125:26:BPA73017-1023:1:1101:2580:1400 1:N:0:14
GCGCCCGAACTTCGTCGAGTACGCTCAATTTGGGAGATCGGAGAG
+
FFFFFFFFFFFFFFFFFFFFFFFFFFFFFFFFFFFFFFFFFFFFF
@FS10000125:26:BPA73017-1023:1:1101:3070:1400 1:N:0:14
TCTACGAACTTCGTCGAGTACGCTCAAATAATTAGATCGGAAGAG
+
FFFFFFFF::FFFFF:FFFF:FFFF,FF,F,FFFFFFFFFFFFFF
@FS10000125:26:BPA73017-1023:1:1101:3250:1400 1:N:0:14
TCTGCTAACTTCGTCGAGTACGCTCAACTAAACAGATCGGAAGAG
+
FFFFFFFFFFFFFFFFFFFFFFFFFFFFFFFFFFFFFFFFFFFFF
@FS10000125:26:BPA73017-1023:1:1101:3660:1400 1:N:0:14
CCCTGCAACTTCGTCGAGTACGCTCAATCGGTTAGATCGGAAGAG
+
FFFFFFFFFFFFFFFFFFFFFFFFFFFFFFFFFFFFFFFFFFFFF
@FS10000125:26:BPA73017-1023:1:1101:3730:1400 1:N:0:14
TCGGCGCCTTCGTCGAGTACGCTCAATACTCGAGATCGGAAGAGC
+
FFFFFFFFFFFFFFFFFFFFFFFFFFFFFFFFFFFFFFFFFFFFF
@FS10000125:26:BPA73017-1023:1:1101:3790:1400 1:N:0:14
TTGACACAACTTCGTCGAGTACGCTCAATAGTGAAGATCGGAAGA
+
FFFFF,FFFFFFFFFFFFFFFFFFFFFF:FFF:,FFFFFFFFFFF
@FS10000125:26:BPA73017-1023:1:1101:3940:1400 1:N:0:14
TCGGTGCGAACTGTCGAGTACGCCTCAAGAGTGAAGATCGGAAGA
+
FFFFFFFFFFFFFFFFFFFFFFFFFFFFFFFFFFFFFFFFFFFFF
@FS10000125:26:BPA73017-1023:1:1101:4620:1400 1:N:0:14
TTGTGACAACTTCGTCGAGTACGCTCAAATGAATAGATCGGAAGA
+
FFFFFFFFFFFFFFFFFFFFFFFFFFFFFFFFFFFFFFFFFFFFF
@FS10000125:26:BPA73017-1023:1:1101:5210:1400 1:N:0:14
TTGACTGGACTTCGTCGAGTACGCTCAACCACCTAGATCGGAAGA
+
FFFFFFFFFFFFFFFFFFFFFFFFFFFFFFFFFFFFFFFFFFFFF
@FS10000125:26:BPA73017-1023:1:1101:5430:1400 1:N:0:14
TGGAAGCAACTTCGTCGAGTACGCTCAACTGGAGAGATCGGAAGA
+
FFFFFFFFFFFFFFFFFFFFFFFFFFFFFFFFFFFFFFFFFFFFF
@FS10000125:26:BPA73017-1023:1:1101:6540:1400 1:N:0:14
TTGACTGGAGTTCGTCGAGTACGCTCAAAATTGTAGATCGGAAGA
+
FFFFFFFFFFFFFFFFFFFFFFFFFFFFFFFFFFFFFFFFFFFFF
@FS10000125:26:BPA73017-1023:1:1101:6600:1400 1:N:0:14
TTGTGGGAACTTCGTCGAGTACGCTCAATGTTTCAGATCGGAAGA
+
FFFFFFFFFFFFFFFFFFFFFFFFFFFFFFFFFFFFFFFFFFFFF
@FS10000125:26:BPA73017-1023:1:1101:6840:1400 1:N:0:14
GGGGGAATAAACTTCGTCGAGTACGCTCAATTCACCAGATCGGAA
+
F:F:FFFFFFFFFFFFFFFFFFFFFFFFFFFFFFFFFFFFFFFFF
@FS10000125:26:BPA73017-1023:1:1101:7330:1400 1:N:0:14
TGGATGGAACTTCGTCGAGTACGCTCAACGTTAAAGATCGGAAGA
+
FFFFFFFFFFFFFFFFFFFFFFFFFFFFFF:F:FFFFFFFFFFFF
@FS10000125:26:BPA73017-1023:1:1101:7560:1400 1:N:0:14
GCGACTGGACTTCGTCGAGTACGCTCAACCTTAGAGATCGGAAGA
+
FFFFFFFFFFFFFFFFFFFFFFFFFFFFFFFFFFFFFFFFFFFFF
@FS10000125:26:BPA73017-1023:1:1101:7870:1400 1:N:0:14
TTGACTGGACTTCGTCGAGTACGCTCAAATCCATAGATCGGAAGA
+
FFFFFFFFFFFFFFFFFFFFFFFFFFFFFFFFFFFFFFFFFFFFF
@FS10000125:26:BPA73017-1023:1:1101:8090:1400 1:N:0:14
TCCCCGGATTAACTTCGTCGAGTACGCTCAAATAATCAGATCGGA
+
FFFFFFFFFFFFFFFFFFFFFFFFFFFFFFFFFFFFFFFFFFFFF
@FS10000125:26:BPA73017-1023:1:1101:8740:1400 1:N:0:14
ACGGCTTCAACTTCGTCGAGTACGCTCAAGATACAAGATCGGAAG
+
FFFFFFFFFFFFFFFFFFFFFFFFFFFFFFFFFFFFFFFFFFFFF
@FS10000125:26:BPA73017-1023:1:1101:8950:1400 1:N:0:14
TTGGTAAAACTTCGTCGAGTACGCTCAAGCCGTCAGATCGGAAGA
+
FFFFFFFFFFFFFFFFFFFFFFFFFFFFFFFFFFFFFFFFFFFFF
@FS10000125:26:BPA73017-1023:1:1101:9270:1400 1:N:0:14
TTGACTGGACTTCGTCGAGTATGCTCAACTATTAAGATCGGAAGA
+
FFFFFFFFFFFFFFFFFFFFFFFFFFFFFFFFFFFFFFFFFFFFF
@FS10000125:26:BPA73017-1023:1:1101:9860:1400 1:N:0:14
TTGAGGGAACTTCGTCGAGTACGCTCAAGACAATAGATCGGAAGA
+
FFFFFFFFFFFFFFFFFFFFFFFFFFFFFFFFFFFFFFFFFFFFF
@FS10000125:26:BPA73017-1023:1:1101:9920:1400 1:N:0:14
CTGCAACAACTTCGTCGAGTACGCTCAAATTTGTAGATCGGAAGA
+
F,FFF:F:F:,FF::F,F::F::F,F,FFF:FFFF:F:::FFF:F
@FS10000125:26:BPA73017-1023:1:1101:9990:1400 1:N:0:14
GAGGGGGAACTTCGTCGAGTACGCTCAAAAACCGAGATCGGAAGA
+
:FFFFFFFFFFFFFFFFFFFFFFFFFFFFFFFFFFFFFFFFFFFF
@FS10000125:26:BPA73017-1023:1:1101:10010:1400 1:N:0:14
TTCGGCAAAACTTCGTCGAGTACGCTCAATTGTGTAGATCGGAAG
+
,,FF,F,:FFFFFFFFFFFFFFFFFFFFFFF,,FFFFFFFFFFFF
@FS10000125:26:BPA73017-1023:1:1101:10020:1400 1:N:0:14
ACGGGAAGGACTTCGTCGAGTACGCTCAAACATCAAGATCGGAAG
+
FFFFFFFFFFFFFFFFFFFFFFFFFFFFFFFFFFFFFFFFFFFFF
@FS10000125:26:BPA73017-1023:1:1101:11780:1400 1:N:0:14
TTGACTGGACTTCGTCGAGTACGCTCAAACAAACAGATCGGAAGA
+
FFFFFFFFFFFFFFFFFFFFFFFFFFFFFFFFFFFFFFFFFFFFF
@FS10000125:26:BPA73017-1023:1:1101:12090:1400 1:N:0:14
TTGAATCAACTTCGTCGAGTACGCTCAAATTGCCAGATCGGAAGA
+
FFFFFFFFFFFFFFFFFFFFFFFFFFFFFFFFFFFFFFFFFFFFF
@FS10000125:26:BPA73017-1023:1:1101:12320:1400 1:N:0:14
TTGGTGCAACTTCGTCGAGTACGCTCAAAATGTAAGATCGGAAGA
+
FFFFFFFFFFFFFFFFFFFFFFFFFFFFFFFFFFFFFFFFFFFFF
@FS10000125:26:BPA73017-1023:1:1101:12450:1400 1:N:0:14
TTGCAGTAACTTCGTCGAGTACGCTCAAGCTTTTAGATCGGAAGA
+
FFFFFFFFFFFFFFFFFFFFFFFFFFFFFFFFFFFFFFFFFFFFF
@FS10000125:26:BPA73017-1023:1:1101:13120:1400 1:N:0:14
TGGCTCTAACTTCGTCGAGTACGCTCAACGGATGAGATCGGAAGA
+
FFFFFFFFFFFFFFFFFFFFFFFFFFFFFFFFFFFFFFFFFFFFF
@FS10000125:26:BPA73017-1023:1:1101:13210:1400 1:N:0:14
GGGGAATCAACTTCGTCGAGTACGCTCAAATAAAAAGATCGGAAG
+
FFFFFFFFFFFFFFFFFFFFFFFFFFFFFFFFFFFFFFFFFFFFF
@FS10000125:26:BPA73017-1023:1:1101:13500:1400 1:N:0:14
CAGGATCTAACTTCGTCGAGTACGCTCAAGATCTGAGATCGGAAG
+
FFF::FFFFFFFFFFF:F::FFFFFFFFF,FF,F::FFF,::FF:
@FS10000125:26:BPA73017-1023:1:1101:14080:1400 1:N:0:14
TCGAAAGGACTTCGTCGAGTACGCTCAATGATACAGATCGGAAGA
+
FFFFFFFFFFFFFFFFFFFFFFFFFFFFFFFF:FFFFFFFFFFFF
@FS10000125:26:BPA73017-1023:1:1101:14140:1400 1:N:0:14
GCGGTAAAACTTCGTCGAGTACGCTCAAATGCTCAGATCGGAAGA
+
F::,FF::FFFFF::FF,F:FFFFFF,F,FF,,FFFFFFFFFFFF
@FS10000125:26:BPA73017-1023:1:1101:14210:1400 1:N:0:14
GCGTTAACTTCGTCGAGTACGCTCAAACGTGTAGATCGGAAGAGC
+
FFFFFFFFFFFFFFFFFFFFFFFFFFFFFFFFFFFFFFFFFFFFF
@FS10000125:26:BPA73017-1023:1:1101:14510:1400 1:N:0:14
GTGTTTGAACTTCGTCGAGTACGCTCGAGAGATAAGATCGGAAGA
+
FFFFFFFFFFFFFFFFFFFFFFFFFFFFFFFFFFFFFFFFFFFFF
@FS10000125:26:BPA73017-1023:1:1101:14550:1400 1:N:0:14
GCGGGAACTTCGTCGAGTACGCTCAAATATCCAGATCGGAAGAGC
+
FFFFFFFFFFFFFFFFFFFFFFFFFFFFFFFFFFFFFFFFFFFFF
@FS10000125:26:BPA73017-1023:1:1101:15430:1400 1:N:0:14
TCGAGAAAACTTCGTCGAGTACGCTCAAGTAGACAGATCGGAAGA
+
FFFFFFFFFFFFFFFFFFFFFFFFFFFFFFFFFFFFFFFFFFFFF
@FS10000125:26:BPA73017-1023:1:1101:16020:1400 1:N:0:14
CAGGGCCAAAACTTCGTCGAGTACGCTCAAATATCTAGATCGGAA
+
FFFFFFFFFFFFFFFFFFFFFFFFFFFFFFFFFFFFFFFFFFFFF
@FS10000125:26:BPA73017-1023:1:1101:16260:1400 1:N:0:14
TGGGCCTAACTTCGTCGAGTACGCTCAATACGAGAGATCGGAAGA
+
FFFFFFFFFFFFFFFFFFFFFFFFFFFFFFFFFFFFFFFFFFFFF
@FS10000125:26:BPA73017-1023:1:1101:1000:1410 1:N:0:14
TTGAATTAACTTCGTCGAGTACGCTCAAATGGGTAGATCGGAAGA
+
FFFFFFFFFFFFFFFFFFFFFFFFFFFFFFFFFFFFFFFFFFFFF
@FS10000125:26:BPA73017-1023:1:1101:2000:1410 1:N:0:14
TTGAGTTAACTTCGTCGAGTACGCTCAAAAATTAAGATCGGAAGA
+
FF,FFFF,FFFFFFFFFFF:FFFFFFFFFFFFFFFFFFFFFFFFF
@FS10000125:26:BPA73017-1023:1:1101:2170:1410 1:N:0:14
TTGTGTGAACTTCGTCGAGTACGCTCAAAGTTAAAGATCGGAAGA
+
FFFFFFFFFFFFFFFFFFFFFFFFFFFFFFFFFFFFFFFFFFFFF
@FS10000125:26:BPA73017-1023:1:1101:2210:1410 1:N:0:14
CAGCGAGAACTTCGTCGAGTACGCTCAATGGCAGAGATCGGAAGA
+
FFFFFFFFFFFFFFFFFFFFFFFFFFFFFFFFFFFFFFFFFFFFF
@FS10000125:26:BPA73017-1023:1:1101:2570:1410 1:N:0:14
TTGCATTAACTTCGTCGAGTACGCTCAATGAATGAGATCGGAAGA
+
FFFFFFFFFFFFFFFFFFFFFFFFFFFFFFFFFFFFFFFFFFFFF
@FS10000125:26:BPA73017-1023:1:1101:3250:1410 1:N:0:14
TTTGGCAACTTCGTCGAGTACGCTCAAAGTTCGAGATCGGAAGAG
+
FFFFFFFFFFFFFFFFFFFFFFFFFFFFFFFFFFFFFFFFFFFFF
@FS10000125:26:BPA73017-1023:1:1101:3290:1410 1:N:0:14
TTGACTGGACTTCGTCGAGTACGCTCAACTATATAGATCGGAAGA
+
FFFFFFFFFFFFFFFFFFFFFFFFFFFFFFFFFFFFFFFFFFFFF
@FS10000125:26:BPA73017-1023:1:1101:4160:1410 1:N:0:14
TTGGTTGAACTTCGTCGAGTACGCTCAAGAAATAAGATCGGAAGA
+
FFFFFFFFFFFFFFFFFFFFFFFFFFFFFFFFFFFFFFFFFFFFF
@FS10000125:26:BPA73017-1023:1:1101:4530:1410 1:N:0:14
TTGTGTTAACTTCGTCGAGTACGCTCAAATGAACAGATCGGAAGA
+
FFFFFFFFFFFFFFFFFFFFFFFFFFFFFFFFFFFFFFFFFFFFF
@FS10000125:26:BPA73017-1023:1:1101:4800:1410 1:N:0:14
TTGAAGGAACTTCGTCGAGTACGCTCAATATCACAGATCGGAAGA
+
FFFFFFFFFFFFFFFFFFFFFFFFFFFFFFFFFFFFFFFFFFFFF
@FS10000125:26:BPA73017-1023:1:1101:5430:1410 1:N:0:14
TTGTGCAAACTTCGTCGAGTACGCTCAATTGAGAAGATCGGAAGA
+
FFFFFFFFFFFFFFFFFFFFFFFFFFFFFFFFFFFFFFFFFFFFF
@FS10000125:26:BPA73017-1023:1:1101:5830:1410 1:N:0:14
CCGGTCTAAACTTCGTCGAGTACGCTCAATGTATGAGATCGGAAG
+
FFFFFFFFFFFFFFFFFFFFFFFFFFFFFFFFFFFFFFFFFFFFF
@FS10000125:26:BPA73017-1023:1:1101:6140:1410 1:N:0:14
TTGCTGGAACTTCGTCGAGTACGCTCAACAGATGAGATCGGAAGA
+
FFFFFFFFFFFFFFFFFFFFFFFFFFFFFFFFFFFFFFFFFFFFF
@FS10000125:26:BPA73017-1023:1:1101:6150:1410 1:N:0:14
CTGATCAAACTTCGTCGAGTACGCTCAACCATGAAGATCGGAAGA
+
F:FFFFFFFFFFFFFFFFFFFFFFFFFFFFFFFFFFFFFFFFFFF
@FS10000125:26:BPA73017-1023:1:1101:6800:1410 1:N:0:14
TCGGACGAACTTCGTCGAGTACGCTCAAGAAAAAAGATCGGAAGA
+
FFFFFFFFFFFFFFFFFFFFFFFFFFFFFFFFFFFFFFFFFFFFF
@FS10000125:26:BPA73017-1023:1:1101:6880:1410 1:N:0:14
TGGCTTAACTTCGTCGAGTACGCTCAAAGTTATAGATCGGAAGAG
+
FFFFFFFFFFFFFFFFFFFFFFFFFFFFFFFFFFFFFFFFFFFFF
@FS10000125:26:BPA73017-1023:1:1101:6960:1410 1:N:0:14
TTGACTCAACTTCGTCGAGTACGCTCAAAGAGTCAGATCGGAAGA
+
FFFFFFFFFFFFFFFFFFFFFFFFFFFFFFFFFFFFFFFFFFFFF
@FS10000125:26:BPA73017-1023:1:1101:7120:1410 1:N:0:14
TGGAGGCAACTTCGTCGAGTACGCTCAAGGATAGAGATCGGAAGA
+
FFFFFFFFFFFFFFFFFFFFFFFFFFFFFFFFFFFFFFFFFFFFF
@FS10000125:26:BPA73017-1023:1:1101:7840:1410 1:N:0:14
GCGTCAACTTCGTCGAGTAAGAGTCGAGATCGGAAGAGCACACGT
+
FFFFFFFFFFFFFFFFFFFFFFFFFFFFFFFFFFFFFFFFFFFFF
@FS10000125:26:BPA73017-1023:1:1101:7910:1410 1:N:0:14
TTGAAACTTCGTCGAGTACGCTCAAGATGAAAGATCGGAAGAGCA
+
FFFFFFFFFFFFFFFFFFFFFFFFFFFFFFFFFFFFFFFFFFFFF
@FS10000125:26:BPA73017-1023:1:1101:8120:1410 1:N:0:14
TTGCAAAAACTTCGTCGAGTACGCTCAAAAGTTAAGATCGGAAGA
+
FFFFFFFFFFFFFFFF:FF:FFFFFFF:F:FF:FFFF:FFFFFFF
@FS10000125:26:BPA73017-1023:1:1101:8160:1410 1:N:0:14
TTGCATTAACTTCGTCGAGTACGCTCAAATAGACAGATCGGAAGA
+
FFFFFFFFFFFFFFFFFFFFFFFFFFFFFFFFFFFFFFFFFFFFF
@FS10000125:26:BPA73017-1023:1:1101:8370:1410 1:N:0:14
TGGCATAAACTTCGTCGAGTACGCTCAAGTTAACAGATCGGAAGA
+
FFFFFFFFFFFFFFFFFFFFFFFFFFFFFFFFFFFFFFFFFFFFF
@FS10000125:26:BPA73017-1023:1:1101:8400:1410 1:N:0:14
TTGCAGGAACTTCGTCGAGTACGCTCAAGGAAGTAGATCGGAAGA
+
FFFFFFFFFFFFFFFFFFFFFFFFFFFFFFFFFFFFFFFFFFFFF
@FS10000125:26:BPA73017-1023:1:1101:8720:1410 1:N:0:14
TTGAGTCAACTTCGTCGAGTACGCTCAATAAATCAGATCGGAAGA
+
,::FFFFFFFF:FFFFFF,FFFFFFFF,FF,FFFFF:FFFFFFF:
@FS10000125:26:BPA73017-1023:1:1101:8860:1410 1:N:0:14
TCGCGAAACTTCGTCGAGTACGCTCAAGTTCAGAGATCGGAAGAG
+
FFFFFFFFFFFFFFFFFFFFFFFFFFFFFFFFFFFFFFFFFFFFF
@FS10000125:26:BPA73017-1023:1:1101:9340:1410 1:N:0:14
TTGGACTGACTTCGTCGAGTACGCTCAAACGACGAGATCGGAAGA
+
:FFFFF,:FFFFFFFFFFFFFFFFFFFF:F,FFFFFFFFFFFFFF
@FS10000125:26:BPA73017-1023:1:1101:9560:1410 1:N:0:14
AGGCATAACTTCGTCGAGTACGCTCAATATGACAGATCGGAAGAG
+
FFFFFFFFFFFFFFFFFFFFFFFFFFFFFFFFFFFFFFFFFFFFF
@FS10000125:26:BPA73017-1023:1:1101:9890:1410 1:N:0:14
TTTGGGAAAACTTCGTCGAGTACGCTCAAAACTGTAGATCGGAAG
+
FFFFFFFFFFFFFFFFFFFFFFFFFFFFFFFFFFFFFFFFFFFFF
@FS10000125:26:BPA73017-1023:1:1101:10950:1410 1:N:0:14
TGGTGGTAACTTCGTCGAGTACGCTCAAATCAGAAGATCGGAAGA
+
FFFFFFFFFFFFFFFFFFFFFFFFFFFFFFFFFFFFFFFFFFFFF
@FS10000125:26:BPA73017-1023:1:1101:11100:1410 1:N:0:14
TCTTGGAACTTCGTCGAGTACGCTCAAGTTGGGAGATCGGAAGAG
+
FFFFFFFFFFFFFFFFFFFFFFFFFFFFFFFFFFFFFFFFFFFFF
@FS10000125:26:BPA73017-1023:1:1101:11780:1410 1:N:0:14
GGGGTACAAACTTCGTCGAGTACGCTCAAGACAATAGATCGGAAG
+
FFFFFFFFFFFFFFFFFFFFFFFFFFFFFFFFFFFFFFFFFFFFF
@FS10000125:26:BPA73017-1023:1:1101:12100:1410 1:N:0:14
TTGAGAAAACTTCGTCGAGTACGCTCAATGATATAGATCGGAAGA
+
FFFFFF:FFFFFFF:FFF:FFFFFFFFFFFFFFFFFFFFFFFF:F
@FS10000125:26:BPA73017-1023:1:1101:12160:1410 1:N:0:14
TCGGGCCTAACTTCGTCGAGTACGCTCAATACCCTAGATCGGAAG
+
FFFFFFFFFFFFFFFFFFFFFFFFFFFFFFFFFFFFFFFFFFFFF
@FS10000125:26:BPA73017-1023:1:1101:13910:1410 1:N:0:14
TTGGTGAAACTTCGTCGAGTACGCTCAAACAGAAAGATCGGAAGA
+
FFFFFFFFFFFFFFFFFFFFFFFFFFFFFFFFFFFFFFFFFFFFF
@FS10000125:26:BPA73017-1023:1:1101:14040:1410 1:N:0:14
TTGCAGCAACCTCGTCGAGTACGCTCAACTCCAAAGATCGGAAGA
+
FFFFFFFFFFFFFFFFFFFFFFFFFFFFFFFFFFFFFFFFFFFFF
@FS10000125:26:BPA73017-1023:1:1101:14130:1410 1:N:0:14
TTGACTGGACTTCGTCGAGTACGCTCAATTAGCAAGATCGGAAGA
+
FFFFFFFFFFFFFFFFFFFFFFFFFFFFFFFFFFFFFFFFFFFFF
@FS10000125:26:BPA73017-1023:1:1101:14580:1410 1:N:0:14
TTGACTGGACTTCGTCGAGTACGCTCAATCTAACAGATCGGAAGA
+
FFFFFFFFFFFFFFFFFFFFFFFFFFFFFFFFFFFFFFFFFFFFF
@FS10000125:26:BPA73017-1023:1:1101:14590:1410 1:N:0:14
TCTACTAACTTCGTCGAGTACGCTCAACTAGTCAGATCGGAAGAG
+
FFFFFFFFFFFFFFFFFFFFFFFFFFFFFFFFFFFFFFFFFFFFF
@FS10000125:26:BPA73017-1023:1:1101:14690:1410 1:N:0:14
TGGGCAGTAACTTCGTCGAGTACGCTCAAACACAGAGATCGGAAG
+
:FFFFFFFFFFFFFFFFFFFFFFFFFFFFFFFFFFFFFFFFFFFF
@FS10000125:26:BPA73017-1023:1:1101:15300:1410 1:N:0:14
TCTCCCAACTTCGTCGAGTACGCTCAAATGCTGAGATCGGAAGAG
+
FFFFFFFFFFFFFFFFFFFFFFFFFFFFFFFFFFFFFFFFFFFFF
@FS10000125:26:BPA73017-1023:1:1101:15360:1410 1:N:0:14
TCTGGCAACTTCGTCGAGTACGCTCAAATGACAAGATCGGAAGAG
+
FFFFFFFFFFFFFFFFFFFFFFFFFFFFFFFFFFFFFFFFFFFFF
@FS10000125:26:BPA73017-1023:1:1101:15480:1410 1:N:0:14
CCGGGGGTCAACTTCGTCGAGTACGCTCAATCTCAGAGATCGGAA
+
FFFFFFFFFFFFFFFFFFFFFFFFFFFFFFFFFFFFFFFFFFFFF
@FS10000125:26:BPA73017-1023:1:1101:15890:1410 1:N:0:14
TGGGTGAAACTTCGTCGAGTACGCTCAACACACGAGATCGGAAGA
+
FFFFFFFFFFFFFFFFFFFFFFFFFFFFFFFFFFFFFFFFFFFFF
@FS10000125:26:BPA73017-1023:1:1101:15960:1410 1:N:0:14
TTGGGCAAACTTCGTCGAGTACGCTCAACGAGACAGATCGGAAGA
+
FFFFFFFFFFFFFFFFFFFFFFFFFFFFFFFFFFFFFFFFFFFFF
@FS10000125:26:BPA73017-1023:1:1101:16040:1410 1:N:0:14
TTGTGTTAACTTCGTCGAGTACGCTCAAACCACCAGATCGGAAGA
+
FFFFFFFFFFFFFFFFFFFFFFFFFFFFFFFFFFFFFFFFFFFFF
@FS10000125:26:BPA73017-1023:1:1101:16480:1410 1:N:0:14
GGGTGAAACTTCGTCGAGTACGCTCAAAGGGTCAGATCGGAAGAG
+
FFFFFFFFFFFFFFFFFFFFFFFFFFFFFFFFFFFFFFFFFFFFF
@FS10000125:26:BPA73017-1023:1:1101:1740:1420 1:N:0:14
TCTAAGAACTTCGTCGAGTACGCTCAATAGTAGAGATCGGAAGAG
+
FF:FFFFFFFFFFFFFFFFFFFFFFFFFFFFFFFFFFFFFFFFFF
@FS10000125:26:BPA73017-1023:1:1101:2840:1420 1:N:0:14
GCGTAGCAACTTCGTCGAGTACGCTCAAAGTAATAGATCGGAAGA
+
FF:FFFFFFFFFFFFFFFFFFFFFFFFFFFFFFFFFFFFFFFFFF
@FS10000125:26:BPA73017-1023:1:1101:3660:1420 1:N:0:14
CAGTAGGAACTTCGTCGAGTACGCTCAAGTATTTAGATCGGAAGA
+
FFFFFFFFFFFFFFFFFFFFFFFFFFFFFFFFFFFFFFFFFFFFF
@FS10000125:26:BPA73017-1023:1:1101:4110:1420 1:N:0:14
TTGGTTGAACTTCGTCGAGTACGCTCAAGAAATAAGATCGGAAGA
+
FFFFFFFFFFFFFFFFFFFFFFFFFFFFFFFFFFFFFFFFFFFFF
@FS10000125:26:BPA73017-1023:1:1101:4220:1420 1:N:0:14
TCGGGCAAAACTTCGTCGAGTACGCTCAAGCCCAGAGATCGGAAG
+
FFFFFFFFFFFFFFFFFFFFFFFFFFFFFFFFFFFFFFFFFFFFF
@FS10000125:26:BPA73017-1023:1:1101:4930:1420 1:N:0:14
GGGGGCTGATCTTCGTCGAGTACGCTCAACTCTGAAGATCGGAAG
+
FFFFFFFFFFFFFFFFFFFFFFFFFFFFFFFFFFFFFFFFFFFFF
@FS10000125:26:BPA73017-1023:1:1101:5040:1420 1:N:0:14
TCGCTTCAACTTCGTCGAGTACGCTCAAAGGCAAAGATCGGAAGA
+
FFFFFFFFFFFFFFFFFFFFFFFFFFFFFFFFFFFFFFFFFFFFF
@FS10000125:26:BPA73017-1023:1:1101:5910:1420 1:N:0:14
TTGACTGGACTTCGTCGAGTACGCTCAAAATCGGAGATCGGAAGA
+
FFFFFFFFFFFFFFFFFFFFFFFFFFFFFFFFFFFFFFFFFFFFF
@FS10000125:26:BPA73017-1023:1:1101:5930:1420 1:N:0:14
TTTGGTCTAACTTCGTCGAGTACGCTCAATAGGTCAGATCGGAAG
+
FFFFFFFFFFFFFFFFFFFFFFFFFFFFFFFFFFFFFFFFFFFFF
@FS10000125:26:BPA73017-1023:1:1101:6320:1420 1:N:0:14
GTGTTGCAACTTCGTCGAGTACGCTCAAAAGTTCAGATCGGAAGA
+
FFFFFFFFFFFFFFFFFFFFFFFFFFFFFFFFFFFFFFFFFFFFF
@FS10000125:26:BPA73017-1023:1:1101:6500:1420 1:N:0:14
TAGGCTAAATTTCGTCGAGTACGCTCAAGCCATTAGATCGGAAGA
+
F,,FF:FFFFFFFFFFFFF:FFFFFFFFFFFFFFFFFFFFFFFFF
@FS10000125:26:BPA73017-1023:1:1101:6570:1420 1:N:0:14
TGGTAAACTTCGTCGAGTACGCTCAATACGTTAGATCGGAAGAGC
+
FFFFFFFFFFFFFFFFFFFFFFFFFFFFFFF:FFFFFFFFFFFFF
@FS10000125:26:BPA73017-1023:1:1101:6710:1420 1:N:0:14
TTGAAGGAACTTCGTCGAGTACGCTCAACCGATAAGATCGGAAGA
+
FFFFFFFFFFFFFFFFFFFFFFFFFFFFFFFFFFFFFFFFFFFFF
@FS10000125:26:BPA73017-1023:1:1101:6900:1420 1:N:0:14
TTGACCTAACTTCGTCGAGTACGCTCAACTAAATAGATCGGAAGA
+
:,,FFFFFFFFF::FF:,FFFFFF:FF,FFFF:F,:FF:F:F,:F
@FS10000125:26:BPA73017-1023:1:1101:6970:1420 1:N:0:14
TTGCAATAACTTCGTCGAGTACGCTCAACAGCACAGATCGGAAGA
+
FF,FFFF,FFFFFFFFFFF:FFFFFFFFFFFFFFFF:FF:FFFF:
@FS10000125:26:BPA73017-1023:1:1101:7140:1420 1:N:0:14
TTGCGACAACTCCGTCGAGTACGCTCAAGGTTGGAGATCGGAAGA
+
FFFFFFFFFFFFFFFFFFFFFFFFFFFFFFFFFFFFFFFFFFFFF
@FS10000125:26:BPA73017-1023:1:1101:7220:1420 1:N:0:14
TTGACACAACTTCGTCGAGTACGCTCAATTATGTAGATCGGAAGA
+
FFFFFFFFFFFFFFFFFFFFFFFFFFFFFFFFFFFFFFFFFFFFF
@FS10000125:26:BPA73017-1023:1:1101:7340:1420 1:N:0:14
GGGGGGAATAACTTCGTCGAGTACGCTCAAACCCTAAGATCGGAA
+
FFFFFFFFFFFFFFFFFFFFFFFFFFFFFFFFFFFFFFFFFFFFF
@FS10000125:26:BPA73017-1023:1:1101:7830:1420 1:N:0:14
TTGCAAAAACTTCGTCGAGTACGCTCAAGTAGACAGATCGGAAGA
+
FFFFFFFFFFFFFFFFFFFFFFFFFFFFFFFFFFFFFFFFFFFFF
@FS10000125:26:BPA73017-1023:1:1101:7910:1420 1:N:0:14
TTGTAGCAACTTCGTCGAGTACGCTCAAGGATAAAGATCGGAAGA
+
FFFFFFFFFFFFFFFFFFFFFFFFFFFFFFFFFFFFFFFFFFFFF
@FS10000125:26:BPA73017-1023:1:1101:8980:1420 1:N:0:14
TTGAACTTCGTCGAGTACGCTCAAGTATCAAGATCGGAAGAGCAC
+
,FFFFFFFFFFFFFFFFFFFFFFFFFFFFFFFFFFFFFFFFFFFF
@FS10000125:26:BPA73017-1023:1:1101:9500:1420 1:N:0:14
CCGGAGATAACTTCGTCGAGTACGCTCAAACTTTTAGATCGGAAG
+
FFFFFFFFFFFFFFFFFFFFFFFFFFFFFFFFFFFFFFFFFFFFF
@FS10000125:26:BPA73017-1023:1:1101:9690:1420 1:N:0:14
TTGCTCTAACTTCGTCGAGTACGCTCAATTCGACAGATCGGAAGA
+
FFFFFFFFFFFFFFFFFFFFFFFFFFFFFFFFFFFFFFFFFFFFF
@FS10000125:26:BPA73017-1023:1:1101:9910:1420 1:N:0:14
TTGTAGCAACTTCGTCGAGTACGCTCAACCTTAAAGATCGGAAGA
+
FFFFFFFFFFFFFFFFFFFFFFFFFFFFFFFFFFFFFFFFFFFFF
@FS10000125:26:BPA73017-1023:1:1101:10200:1420 1:N:0:14
TTGATAGAACTTCGTCGAGTACGCTCAACGCTGAAGATCGGAAGA
+
FFFFFFFFFFFFFFFFFFFFFFFFFFFFFFFFFFFFFFFFFFFFF
@FS10000125:26:BPA73017-1023:1:1101:10710:1420 1:N:0:14
TTGACTGGACTTCGTCGAGTACGCTCAACACAGAAGATCGGAAGA
+
FFFFFFFFFFFFFFFFFFFFFFFFFFFFFFFFFFFFFFFFFFFFF
@FS10000125:26:BPA73017-1023:1:1101:10820:1420 1:N:0:14
TTGTCTGAACTTCGTCGAGTACGCTCAAATTACGAGATCGGAAGA
+
FFFFFFFFFFFFFFFFFFFFFFFFFFFFFFFFFFFFFFFFFFFFF
@FS10000125:26:BPA73017-1023:1:1101:11070:1420 1:N:0:14
GCGATTGAACTTCGTCGAGTACGCTCAACGTTGTAGATCGGAAGA
+
FFFFFFFFFFFFFFFFFFFFFFFFFFFFFFFFFFFFFFFFFFFFF
@FS10000125:26:BPA73017-1023:1:1101:11570:1420 1:N:0:14
TCGAAATAACTTCGTCGAGTACGCTCAAAGTTTAAGATCGGAAGA
+
,FFFFFFFFFFFFFFFFF:FFFFFFFF:FFFFFFFFFFFFFFFFF
@FS10000125:26:BPA73017-1023:1:1101:11770:1420 1:N:0:14
TTGGACACAACTTGTCGAGTACGCTCAACTTAACAGATCGGAAGA
+
FFFFFFFFFFFFFFFFFFFFFFFFFFFFFFFF:FFFFFFFFFFFF
@FS10000125:26:BPA73017-1023:1:1101:11860:1420 1:N:0:14
TTGACTGGACTTCGTCGAGTACGCTCAAGTTAATAGATCGGAAGA
+
F:FFF:F:FF::FFFFFFF,FFFF:FFFF,FFFFFFFFF:FFFF,
@FS10000125:26:BPA73017-1023:1:1101:12240:1420 1:N:0:14
CCGGGCATCAACTTCGTCGAGTACGCTCAAGAATAGAGATCGGAA
+
FFFFFFFFFFFFFFFFFFFFFFFFFFFFFFFFFFFFFFFFFFFFF
@FS10000125:26:BPA73017-1023:1:1101:12780:1420 1:N:0:14
TTGGTGGAACTTCGTCGAGTACGCTCAAAATCTAAGATCGGAAGA
+
FFFFFFFFFFFFFFFFFFFFFFFFFFFFFFFFFFFFFFFFFFFFF
@FS10000125:26:BPA73017-1023:1:1101:12790:1420 1:N:0:14
TTGACTGGACTTCGTCGAGTACGCTCAATTCGTAAGATCGGAAGA
+
FFFFFFFFFFFFFFFFFFFFFFFFFFFFFFFFFFFFFFFFFFFFF
@FS10000125:26:BPA73017-1023:1:1101:12970:1420 1:N:0:14
TTGACTGGACTTCGTCGAGTACGCTCAAGAAAGGAGATCGGAAGA
+
FFFFFFFFFFFFFFFFFFFFFFFFFFFFFFFFFFFFFFFFFFFFF
@FS10000125:26:BPA73017-1023:1:1101:13060:1420 1:N:0:14
TTGAACAAACTTCGTCGAGTACGCTCAATAAGTTAGATCGGAAGA
+
FFFFFFFFFFFFFFFFFFFFFFFFFFFFFFFFFFFFFFFFFFFFF
@FS10000125:26:BPA73017-1023:1:1101:13230:1420 1:N:0:14
TTGCCGCAACTTCGTCGAGTACGCTCAATTGAAAAGATCGGAAGA
+
FFFFFFFFFFFFFFFFFFFFFFFFFFFFFFFFFFFFFFFFFFFFF
@FS10000125:26:BPA73017-1023:1:1101:13430:1420 1:N:0:14
TGGTCCAACTTCGTCGAGTACGCTCAAATGAAAAGATCGGAAGAG
+
FFFFFFFFFFFFFFFFFFFFFFFFFFFFFFFFFFFFFFFFFFFFF
@FS10000125:26:BPA73017-1023:1:1101:14000:1420 1:N:0:14
TTGGCTAAACTTCGTCGAGTACGCTCAAAAATATAGATCGGAAGA
+
FFFFFFFFFFFFFFFFFFFFFFFFFFFFFFFFFFFFFFFFFFFFF
@FS10000125:26:BPA73017-1023:1:1101:14160:1420 1:N:0:14
CCGTTGGAACTTCGTCGAGTACGCTCAAAATGTTAGATCGGAAGA
+
FFFFFFFFFFFFFFFFFFFFFFFFFFFFFFFFFFFFFFFFFFFFF
@FS10000125:26:BPA73017-1023:1:1101:15010:1420 1:N:0:14
TTGATTTAACTTCGTCGAGTACGCTCAATAGGTTAGATCGGAAGA
+
,FFFFFFFFFFFFFFFFFFFFFFFFFFF,FFFF,FFFFFFFFFFF
@FS10000125:26:BPA73017-1023:1:1101:15310:1420 1:N:0:14
TGGCTGAACTTCGTCGAGTACGCTCAAATATATAGATCGGAAGAG
+
FFFFFFFFFFFFFFFFFFFFFFFFFFFFFFFFFFFFFFFFFFFFF
@FS10000125:26:BPA73017-1023:1:1101:16010:1420 1:N:0:14
TTGGACTCAACTTCGTCGAGTACGCTCAAATGCAAAGATCGGAAG
+
FFFFFFFFFFFFFFFFFFFFFFFFFFFFFFFFFFFFFFFFFFFFF
@FS10000125:26:BPA73017-1023:1:1101:16230:1420 1:N:0:14
TTGATGTAACTTCGTCGAGTACGCTCAACAAAATAGATCGGAAGA
+
FFFFFFFFFFFFFFFFFFFFFFFFFFFFFFFFFFFFFFFFFFFFF
@FS10000125:26:BPA73017-1023:1:1101:1080:1430 1:N:0:14
TCTCAAAACTTCGTCGAGTACGCTCAAATACCTAGATCGGAAGAG
+
FFFFFFFFFFFFFFFFFFFFFFFFFFFFFFFFFFFFFFFFFFFFF
@FS10000125:26:BPA73017-1023:1:1101:1310:1430 1:N:0:14
TCGGGATCAACTTCGCGAGTACGCTCAACAATAAAGATCGGAAGA
+
FFFFFFFFFFFFFFFFFFFFFFFFFFFFFFFFFFFFFFFFFFFFF
@FS10000125:26:BPA73017-1023:1:1101:1870:1430 1:N:0:14
GTGGAGGGAACTTCGTCGAGTACGCTCAATTAAGGAGATCGGAAG
+
FFFFFFFFFFFFFFFFFFFFFFFFFFFFFFFFFFFFFFFFFFFFF
@FS10000125:26:BPA73017-1023:1:1101:2320:1430 1:N:0:14
GATAACTTCGTCGAGTACGCTCAATATTGTAGATCGGAAGAGCAC
+
FFFFFFFFFFFFFFFFFFFFFFFFFFFFFFFFFFFFFFFFFFFFF
@FS10000125:26:BPA73017-1023:1:1101:2420:1430 1:N:0:14
GTGGCACTAACTTCGTCGAGTACGCTCAATTATATAGATCGGAAG
+
:FF,FFFFF:FFFFFFFFFFFFF:FFFF,FFFFFFF:F,FFFFF:
@FS10000125:26:BPA73017-1023:1:1101:2670:1430 1:N:0:14
TCGAACTTCGTCGAGTACGCTCAATTCCTTAGATCGGAAGAGCAC
+
FFFFFFFFFFFFFFFFFFFFFFFFFFFFFFFFFFFFFFFFFFFFF
@FS10000125:26:BPA73017-1023:1:1101:4180:1430 1:N:0:14
GGGACTTAACTTCGTCGAGTACGCTCAAATGAATAGATCGGAAGA
+
:FFFF:::FFFFFF:FFF:FFFFFFFFFFFFFFFF:FFFFFFF:F
@FS10000125:26:BPA73017-1023:1:1101:4630:1430 1:N:0:14
TGGGGTCCAACTTCGTCGAGTACGCTCAATAAGTAAGATCGGAAG
+
FFFFFFFFFFFFFFFFFFFFFFFFFFFFFFFFFFFFFFFFFFFFF
@FS10000125:26:BPA73017-1023:1:1101:5420:1430 1:N:0:14
TTGACTGGACTTCGTCGAGACGCTCAACACGACAGATCGGAAGAG
+
FFFFFFFFFFFFFFFFFFFFFFFFFFFFFFFFFFFFFFFFFFFFF
@FS10000125:26:BPA73017-1023:1:1101:5530:1430 1:N:0:14
TTGACCTAACTTCGTCGAGTACGCTCAATTATATAGATCGGAAGA
+
FFFFFFFFFFFFFFFFFFFFFFFFFFFFFFFFFFFFFFFFFFFFF
@FS10000125:26:BPA73017-1023:1:1101:5620:1430 1:N:0:14
TGGGGCTCTAACTTCGTCGAGTACGCTCAATACATAAGATCGGAA
+
FFFFFFFFFFFFFFFFFFFFFFFFFFFFFFFFFFFFFFFFFFFFF
@FS10000125:26:BPA73017-1023:1:1101:5680:1430 1:N:0:14
TTGATCCAACTTCGTCGAGTACGCTCAAACTTGAAGATCGGAAGA
+
FFFFFFFFFFFFFFFFFFFFFFFFFFFFFFFFFFFFFFFFFFFFF
@FS10000125:26:BPA73017-1023:1:1101:5910:1430 1:N:0:14
TCCTAAAACTTCGTCGAGTACGCTCAAATTTTCAGATCGGAAGAG
+
FFFFFFFFFFFFFFFFFFFFFFFFFFFFFFFFFFFFFFFFFFFFF
@FS10000125:26:BPA73017-1023:1:1101:6150:1430 1:N:0:14
TTGGACCAACTTCGTCGAGTACGCTCAAAATTGTAGATCGGAAGA
+
FFFFFFFFFFFFFFFFFFFFFFFFFFFFFFFFFFFFFFFFFFFFF
@FS10000125:26:BPA73017-1023:1:1101:6180:1430 1:N:0:14
TTGGACCAACTTCGTCGAGTACGCTCAAAATTGTAGATCGGAAGA
+
FFFFFFFFFFFFFFFFFFFFFFFFFFFFFFFFFFFFFFFFFFFFF
@FS10000125:26:BPA73017-1023:1:1101:6910:1430 1:N:0:14
TTGTGGCAACTTCGTCGAGTACGCTCAAGCAGTCAGATCGGAAGA
+
FFFFFFFFFFFFFFFFFFFFFFFFFFFFFFFFFFFFFFFFFFFFF
@FS10000125:26:BPA73017-1023:1:1101:7000:1430 1:N:0:14
TTGTGAAAACTTCGTCGAGTACGCTCAATAGCAAAGATCGGAAGA
+
FFFFFFFFFFFFFFFFFFFFFFFFFFFFFFFFFFFFFFFFFFFFF
@FS10000125:26:BPA73017-1023:1:1101:7150:1430 1:N:0:14
TCGATAGAACTTCGTCGAGTACGCTCAAGGCACGAGATCGGAAGA
+
FFFFFFFFFFFFFFFFFFFFFFFFFFFFFFFFFFFFFFFFFFFFF
@FS10000125:26:BPA73017-1023:1:1101:7300:1430 1:N:0:14
CCGGGGATTGACTTCGTCGAGTACGCTCAACTGCCATAGATCGGA
+
FFFFFFFFFFFFFFFFFFFFFFFFFFFFFFFFFFFFFFFFFFFFF
@FS10000125:26:BPA73017-1023:1:1101:7830:1430 1:N:0:14
TTGCAAAAACTTCGTCGAGTACGCTCAAGTAGACAGATCGGAAGA
+
FFFFFFFFFFFFFFFFFFFFFFFFFFFFFFFFFFFFFFFFFFFFF
@FS10000125:26:BPA73017-1023:1:1101:8530:1430 1:N:0:14
TCTCTGAACTTCGTCGAGTACGCTCAATGTCATAGATCGGAAGAG
+
FFFFFFFFFFFFFFFFFFFFFFFFFFFFFFFFFFFFFFFFFFFFF
@FS10000125:26:BPA73017-1023:1:1101:8650:1430 1:N:0:14
TTGACAGATCTTCGTCGGGTACGCTCAATTCCTGAGATCGGAAGA
+
FFFFFFFFFFFFFFFFFFFFFFFFFFFFFFFFFFFFFFFFFFFFF
@FS10000125:26:BPA73017-1023:1:1101:9530:1430 1:N:0:14
TTGAACTTCGTCGAGTACGCTCAAAGATATAGATCGGAAGAGCAC
+
,F,FFFFFFFFFFFFFFFFFFFFFFFFFFFFFFFFFFFFFFFFFF
@FS10000125:26:BPA73017-1023:1:1101:9840:1430 1:N:0:14
TTGACAACTTCGTCGAGTACGCTCAAAGCCATAGATCGGAAGAGC
+
FFFFFFFFFFFFFFFFFFFFFFFFFFFFFFFFFFFFFFFFFFFFF
@FS10000125:26:BPA73017-1023:1:1101:10300:1430 1:N:0:14
TTGACTGGACTTCGTCGAGTACGCTCAACAGACAAGATCGGAAGA
+
FFFFFFFFFFFFFFFFFFFFFFFFFFFFFFFFFFFFFFFFFFFFF
@FS10000125:26:BPA73017-1023:1:1101:10590:1430 1:N:0:14
CGGGGAGCAACTTCGTCGAGTACGCTCAATACAGGAGATCGGAAG
+
F:FFFFFFFFFFFFFFFFFFFFFFFFFFFFFFFFFFFFFFFFF:F
@FS10000125:26:BPA73017-1023:1:1101:10760:1430 1:N:0:14
TGGATTCAACTTCGTCGAGTACGCTCAAATACGGAGATCGGAAGA
+
FFFFFFFFFFFFFFFFFFFFFFFFFFFFFFFFFFFFFFFFFFFFF
@FS10000125:26:BPA73017-1023:1:1101:11260:1430 1:N:0:14
CCCGGGGCTTAGCTTCGTCGAGTACGCTCAAGTCTGTAGATCGGA
+
FFFFFFFFFFFFFFFFFFFFFFFFFFFFFFFFFFFFFFFFFFFFF
@FS10000125:26:BPA73017-1023:1:1101:11580:1430 1:N:0:14
TTTGGATAAACTTCGTCGAGTACGCTCAAGTGAAGAGATCGGAAG
+
FFFFFFFFFFFFFFFFFFFFFFFFFFFFFFFFFFFFFFFFFFFFF
@FS10000125:26:BPA73017-1023:1:1101:11920:1430 1:N:0:14
GCGTAGCAACTTCGTCGAGTACGCTCAACCAAAGAGATCGGAAGA
+
FFFFFFFFFFFFFFFFFFFFFFFFFFFFFFFFFFFFFFFFFFFFF
@FS10000125:26:BPA73017-1023:1:1101:12730:1430 1:N:0:14
TCGTGGTAACTTCGTCGAGTACGCTCAATTTACAAGATCGGAAGA
+
FFFFFFFFFFFFFFFFFFFFFFFFFFFFFFFFFFFFFFFFFFFFF
@FS10000125:26:BPA73017-1023:1:1101:13050:1430 1:N:0:14
TTGAACGAACTTCGTCGAGTACGCTCAATACTATAGATCGGAAGA
+
F:,,,:,FFFFFFFFFFFFFFFFFFFFFFFFFFF:FFFFFFF:FF
@FS10000125:26:BPA73017-1023:1:1101:13250:1430 1:N:0:14
TTTTTAACTTCGTCGAGTACGCTCAAAGATTCAGATCGGAAGAGC
+
FFFFFFFFFFFFFFFFFFFFFFFFFFFFFFFFFFFFFFFFFFFFF
@FS10000125:26:BPA73017-1023:1:1101:13330:1430 1:N:0:14
TCGGAACTTCGTCGAGTACGCTCAACTAGAAAGATCGGAAGAGCA
+
FFFFFFFFFFFFFFFFFFFFFFFFFFFFFFFFFFFFFFFFFFFFF
@FS10000125:26:BPA73017-1023:1:1101:14420:1430 1:N:0:14
GCCCTTGAACTTCGTCGAGTACGCTCAAATGTCCAGATCGGAAGA
+
FFFFFFFFFFFFFFFFFFFFFFFFFFFFFFFFFFFFFFFFFFFFF
@FS10000125:26:BPA73017-1023:1:1101:14430:1430 1:N:0:14
TTGACACAACTTCGTCGAGTACGCTCAATCAAATAGATCGGAAGA
+
FFFFFFFFFFFFFFFFFFFFFFFFFFFFFFFFFFFFFFFFFFFFF
@FS10000125:26:BPA73017-1023:1:1101:14660:1430 1:N:0:14
TTGAATGAACTTCGTCGAGTACGCTCAACTGAAAAGATCGGAAGA
+
FFFFFFFFFFFFFFFFFFFFFFFFFFFFFFFFFFFFFFFFFFFFF
@FS10000125:26:BPA73017-1023:1:1101:14860:1430 1:N:0:14
TCGTAACTTCGTCGAGTACGCTCAACGGTCAAGATCGGAAGAGCA
+
FFFFFFFFFFFFFFFFFFFFFFFFFFFFFFFFFFFFFFFFFFFFF
@FS10000125:26:BPA73017-1023:1:1101:15240:1430 1:N:0:14
TTGACTGGACTTCGTCGAGTACGCTCAACGATCGAGATCGGAAGA
+
FF:FFFFFFFFFFFFFFFFFFFFFFFFFFFFFFFFFFFFFFFFFF
@FS10000125:26:BPA73017-1023:1:1101:15380:1430 1:N:0:14
TTGACTGGACTTCGTCGAGTACGCTCAACCGATTAGATCGGAAGA
+
FFFFFFFFFFFFFFFFFFFFFFFFFFFFFFFFFFFFFFFFFFFFF
@FS10000125:26:BPA73017-1023:1:1101:15560:1430 1:N:0:14
TCGAGAAAACTTCGTCGAGTACGCTCAAGTAGACAGATCGGAAGA
+
FFFFFFFFFFFFFFFFFFFFFFFFFFFFFFFFFFFFFFFFFFFFF
@FS10000125:26:BPA73017-1023:1:1101:15700:1430 1:N:0:14
TCGGCTAAACTTCGTCGAGTACGCTCAAGGTGTCAGATCGGAAGA
+
FFFFFFFFFFFFFFFFFFFFFFFFFFFFFFFFFFFFFFFFFFFFF
@FS10000125:26:BPA73017-1023:1:1101:15840:1430 1:N:0:14
TTGACTTCGTCGAGTACGCTCAAACGTTTAGATCGGAAGAGCACA
+
FFFFFFFFFFFFFFFFFFFFF:F:FFFFFFFFFFFFFFFFFFFFF
@FS10000125:26:BPA73017-1023:1:1101:1760:1440 1:N:0:14
TTGGTACAACTTCGTCGAGTACGCTCAAACGTATAGATCGGAAGA
+
FFFFFFFFFF:FFF:FFF:F:FF:FFFF,FFFFFF:FF:FFFF:F
@FS10000125:26:BPA73017-1023:1:1101:1990:1440 1:N:0:14
TCGGTGGAACTTCGTCGAGTACGCTCAATATGATAGATCGGAAGA
+
FFFFFFFFFFFFFFFFFFFFFFFFFFFFFFFFFFFFFFFFFFFFF
@FS10000125:26:BPA73017-1023:1:1101:2030:1440 1:N:0:14
TCGGTGGAACTTCGTCGAGTACGCTCAATATGATAGATCGGAAGA
+
FFFFFFFFFFFFFFFFFFFFFFFFFFFFFFFFFFFFFFFFFFFFF
@FS10000125:26:BPA73017-1023:1:1101:2330:1440 1:N:0:14
TTGACTGGACTTCGTCGAGTACGCTCAATTCCGGAGATCGGAAGA
+
FFFFFFFFFFFFFFFFFFFFFFFFFFFFFFFFFFFFFFFFFFFFF
@FS10000125:26:BPA73017-1023:1:1101:2420:1440 1:N:0:14
TTGCAATAACTTCGTCGAGTACGCTCAATTGCTTAGATCGGAAGA
+
FFFFFFFFFFFFFFFFFFFFFFFFFFFFFFFFFFFFFFFFFFFFF
@FS10000125:26:BPA73017-1023:1:1101:2750:1440 1:N:0:14
TCGATCGAACTTCGTCGAGTACGCTCAAAATTTCAGATCGGAAGA
+
FFFFFFFFFFFFFFFFFFFFFFFFFFFFFFFFFFFFFFFFFFFFF
@FS10000125:26:BPA73017-1023:1:1101:2950:1440 1:N:0:14
TACCCCGGATAAAACTTCGTCGAGTACGCTCAAACCGCAAGATCG
+
FFFFFFFFFFFFFFFFFFFFFFFFFFFFFFFFFFFFFFFFFFFFF
@FS10000125:26:BPA73017-1023:1:1101:3190:1440 1:N:0:14
TCTGAGAACTTCGTCGAGTACGCTCAAATGTGTAGATCGGAAGAG
+
:FFFFFFFFFFFFFFFFFFFFFFFFF:FFFFFFFFFFFFFFFFFF
@FS10000125:26:BPA73017-1023:1:1101:3330:1440 1:N:0:14
TTGGTGAAAACTTCGTCGAGTACGCTCAAGTATATAGATCGGAAG
+
FFFFFFFFFFFFFFFFFFFFFFFFFFFFFFFFFFFFFFFFFFFFF
@FS10000125:26:BPA73017-1023:1:1101:3480:1440 1:N:0:14
TTGTGGCAACTTCGTCGAGTACGCTCAATATCTAAGATCGGAAGA
+
FFFFFFFFFFFFFFFFFFFFFFFFFFFFFFFFFFFFFFFFFFFFF
@FS10000125:26:BPA73017-1023:1:1101:3730:1440 1:N:0:14
TGGTAAAACTTCGTCGAGTACGCTCAATTCCATAGATCGGAAGAG
+
:FFFFFFFFFFFFFFFFF:FFFFFFFFFFFFFFFFFFFFFFFFFF
@FS10000125:26:BPA73017-1023:1:1101:4280:1440 1:N:0:14
GGGCAACTTCGTCGAGTACGCTCAACCAAGTAGATCGGAAGAGCA
+
FFFFFFFFFFFFFFFFFFFFFFFFFFFFFFFFFFFFFFFFFFFFF
@FS10000125:26:BPA73017-1023:1:1101:4330:1440 1:N:0:14
GCGTAACTTCGTCGAGTACGCTCAAGGGTTAAGATCGGAAGAGCA
+
FFFFFFFFFFFFFFFFFFFFFFFFFFFFFFFFFFFFFFFFFFFFF
@FS10000125:26:BPA73017-1023:1:1101:5520:1440 1:N:0:14
TCGGCCGACCTTCGTCGAGTACGCTCAAGGAAATAGATCGGAAGA
+
FFF,F::,F::FF:F:F:::FFFFFF,,:,FFFFFF,FFF:FFF,
@FS10000125:26:BPA73017-1023:1:1101:5600:1440 1:N:0:14
TGGGGCTCTAACTTCGTCGAGTACGCTCAATACATAAGATCGGAA
+
FFFFFFFFFFFFFFFFFFFFFFFFFFFFFFFFFFFFFFFFFFFFF
@FS10000125:26:BPA73017-1023:1:1101:5710:1440 1:N:0:14
TTGTCCTAACTTCGTCGAGTACGCTCAAGGTAAAAGATCGGAAGA
+
FFFFFFFFFFFFFFFFFFFFFFFFFFFFFFFFFFFFFFFFFFFFF
@FS10000125:26:BPA73017-1023:1:1101:5950:1440 1:N:0:14
GGGTAAACTTCGTCGAGTACGCTCAAAACCATAGATCGGAAGAGC
+
FFFFFFFFFFFFFFFFFFFFFFFFFFFFFFFFFFFFFFFFFFFFF
@FS10000125:26:BPA73017-1023:1:1101:6010:1440 1:N:0:14
GCGGTGGAACTTCGTCGAGTACGCTCAAGCGAAAAGATCGGAAGA
+
FFFFFFFFFFFFFFFFFFFFFFFFFFFFFFFFFFFFFFFFFFFFF
@FS10000125:26:BPA73017-1023:1:1101:6110:1440 1:N:0:14
TTGCCTCGACTGTCGAGTACGCTCAAGGGATGAGATCGGAAGAGC
+
FFFFFFFFFFFFFFFFFFFFFFFFFFFFFFFFFFFFFFFFFFFFF
@FS10000125:26:BPA73017-1023:1:1101:6600:1440 1:N:0:14
TCGCAACTTCGTCGAGTACGCTCAATCCGTTAGATCGGAAGAGCA
+
FFFFFFFFFFFFFFFFFFFFFFFFFFFFFFFFFFFFFFFFFFFFF
@FS10000125:26:BPA73017-1023:1:1101:7090:1440 1:N:0:14
TTGAGCTTCGTCGAGTACGCTCAAAACTCGAGATCGGAAGAGCAC
+
FFFFFFFFFFFFFFFFFFFFFFFFFFFFFFFFFFFFFFFFFFFFF
@FS10000125:26:BPA73017-1023:1:1101:7120:1440 1:N:0:14
AAGGAAGCAACTTCGTCGAGTACGCTCAAAAACCCAGATCGGAAG
+
FFFFFFFFFFFFFFFFFFFFFFFFFFFFFFFFFFFFFFFFFFFFF
@FS10000125:26:BPA73017-1023:1:1101:7130:1440 1:N:0:14
TTGGAAAACTTCGTCGAGTACGCTCAAGCAGAAAGATCGGAAGAG
+
FFFFFFFFFFFFFFFFFFFFFFFFFFFFFFFFFFFFFFFFFFFFF
@FS10000125:26:BPA73017-1023:1:1101:7200:1440 1:N:0:14
TCGGGTAAACTTCGTCGAGTACGCTCAAAGTAACAGATCGGAAGA
+
FF:FFFFFFFFFFFFFFFFFFFFFFFFFFFFFFFFFFFFFFFFFF
@FS10000125:26:BPA73017-1023:1:1101:7560:1440 1:N:0:14
TTGGTAAAACTTCGTCGAGTACGCTCAACAGACTAGATCGGAAGA
+
FFFFFFFFFFFFFFFFFFFFFFFFFFFFFFFFFFFFFFFFFFFFF
@FS10000125:26:BPA73017-1023:1:1101:7810:1440 1:N:0:14
CCGCAACTTCGTCGAGTACGCTCAATAATTCAGATCGGAAGAGCA
+
FFFFFFFFFFFFFFFFFFFFFFFFFFFFFFFFFFFFFFFFFFFFF
@FS10000125:26:BPA73017-1023:1:1101:8110:1440 1:N:0:14
CCGGGGGGACAAACTTCGTCGAGTACGCTCAATATATAAGATCGG
+
FFFFFFFFFFFFFFFFFFFFFFFFFFFFFFFFFFFFFFFFFFFFF
@FS10000125:26:BPA73017-1023:1:1101:8300:1440 1:N:0:14
TTGATGTAACTTCGTCGAGTACGCTCAATTGAAAAGATCGGAAGA
+
FFFFFFFFFFFFFFFFFFFFFFFFFFFFFFFFFFFFFFFFFFFFF
@FS10000125:26:BPA73017-1023:1:1101:8700:1440 1:N:0:14
GCGAATGAACTTCGTCGAGTACGCTCAACTTGGGAGATCGGAAGA
+
FFFF:FFFFFFFFFFFFFFFFFFFFFFFF:FFFFFFFFFFFFFFF
@FS10000125:26:BPA73017-1023:1:1101:8780:1440 1:N:0:14
GCGCAAACTTCGTCGAGTACGCTCAATTACAGAGATCGGAAGAGC
+
:FFFFFFFFFFFFFFFFFFFFFFFFFFFFFFFFFFFFFFFFFFFF
@FS10000125:26:BPA73017-1023:1:1101:8870:1440 1:N:0:14
TCGCATGAACTTCGTCGAGTACGCTCAACATACAAGATCGGAAGA
+
FFFFFFFFFFFFFFFFFFFFFFFFFFFFFFFFFFFFFFFFFFFFF
@FS10000125:26:BPA73017-1023:1:1101:9160:1440 1:N:0:14
TGGGGCCAACTTCGTCGAGTACGCTCAACGCGGGAGATCGGAAGA
+
FFFFFFFFFFFFFFFFFFFFFFFFFFFFFFFFFFFFFFFFFFFFF
@FS10000125:26:BPA73017-1023:1:1101:9370:1440 1:N:0:14
TGGTAGCAACTTCGTCGAGTACGCTCAAGGATATAGATCGGAAGA
+
FFFFFFFFFFFFFFFFFFFFFFFFFFFFFFFFFFFFFFFFFFFFF
@FS10000125:26:BPA73017-1023:1:1101:9530:1440 1:N:0:14
TTGCTAGAACTTCGTCGAGTACGCTCAACGTAAAAGATCGGAAGA
+
FFFFFFFFFFFFFFFFFFFFFFFFFFFFFFFFFFFFFFFFFFFFF
@FS10000125:26:BPA73017-1023:1:1101:10350:1440 1:N:0:14
TTTGCGTTAACTTCGTCGAGTACGCTCAATAAATCAGATCGGAAG
+
FFFFFFFFFFFFFFFFFFFFFFFFFFFFFFFFFFFFFFFFFFFFF
@FS10000125:26:BPA73017-1023:1:1101:10810:1440 1:N:0:14
TGGATCAAACTTCGTCGAGTACGCTCAAACATGTAGATCGGAAGA
+
FFFFFFFFFFFFFFFFFFFFFFFFFFFFFFFFFFFFFFFFFFFFF
@FS10000125:26:BPA73017-1023:1:1101:11030:1440 1:N:0:14
GGCGGCAACTTCGTCGAGTACGCTCAAATGGGAAGATCGGAAGAG
+
F:FFFFFFFFFFFFFFFFFFFFFFFFFFFFFFFFFFFFFFFFFFF
@FS10000125:26:BPA73017-1023:1:1101:11100:1440 1:N:0:14
TCAGTGAACTTCGTCGAGTACGCTCAACGTGCGAGATCGGAAGAG
+
FFFFFFFFFFFFFFFFFFFFFFFFFFFFFFFFFFFFFFFFFFFFF
@FS10000125:26:BPA73017-1023:1:1101:11140:1440 1:N:0:14
CTGATCCAACTTCGTCGAGTACGCTCAATTCATGAGATCGGAAGA
+
FFFFFFFFFFFFFFFFFFFFFFFFFFFFFFFFFFFFFFFFFFFFF
@FS10000125:26:BPA73017-1023:1:1101:11580:1440 1:N:0:14
TTGGTTAAACTTCGTCGAGTACGCTCAAATAAGGAGATCGGAAGA
+
FFFFFFFFFFFFFFFFFFFFFFFFFFFFFFFFFFFFFFFFFFFFF
@FS10000125:26:BPA73017-1023:1:1101:12110:1440 1:N:0:14
TCGCTACAACTTCGTCGAGTACGCTCAAAATAAGAGATCGGAAGA
+
FFFFFFFFFFFFFFFFFFFFFFFFFFFFFFFFFFFFFFFFFFFFF
@FS10000125:26:BPA73017-1023:1:1101:12430:1440 1:N:0:14
TTGGTGTAACTTCGTCGAGTACGCTCAAACTTTAAGATCGGAAGA
+
FFFFFFFFFFFFFFFFFFFFFFFFFFFFFFFFFFFFFFFFFFFFF
@FS10000125:26:BPA73017-1023:1:1101:12540:1440 1:N:0:14
ACGGGCCAAACTTCGTCGAGTACGCTCAACACTAAAGATCGGAAG
+
,:F,F::FF:FFFFF:FF:FFFFFFFFF:F,:F:FFFF::F:F:,
@FS10000125:26:BPA73017-1023:1:1101:12570:1440 1:N:0:14
TTGCACTAACTTCGTCGAGTACGCTCAAAGTAAGAGATCGGAAGA
+
FFFFFFFFFFFFFFFFFFFFFFFFFFFFFFFFFFFFFFFFFFFFF
@FS10000125:26:BPA73017-1023:1:1101:12930:1440 1:N:0:14
TCCAACAACTTCGTCGAGTACGCTCAACGAATAAGATCGGAAGAG
+
FFFFFFFFFFFFFFFFFFFFFFFFFFFFFFFFFFFFFFFFFFFFF
@FS10000125:26:BPA73017-1023:1:1101:13250:1440 1:N:0:14
TCTACCAACTTCGTCGAGTACGCTCAATTGTTTAGATCGGAAGAG
+
FFFFFFFFFFFFFFFFFFFFFFFFFFFFFFFFFFFFFFFFFFFFF
@FS10000125:26:BPA73017-1023:1:1101:13460:1440 1:N:0:14
TCGCTGTACCTTCGTCGAGTACGCTCAAAAAGGTAGATCGGAAGA
+
FFFFFFFFFFFFFFFFFFFFFFFFFFFFFFFFFFFFFFFFFFFFF
@FS10000125:26:BPA73017-1023:1:1101:14530:1440 1:N:0:14
ACGTAACTTCGTCGAGTACGCTCAAATATTCAGATCGGAAGAGCA
+
FFFFFFFFFFFFFFFFFFFFFFFFFFFFFFFFFFFFFFFFFFFFF
@FS10000125:26:BPA73017-1023:1:1101:15200:1440 1:N:0:14
TCGATACAACTTCGTCGAGTACGCTCAAGCGAGAAGATCGGAAGA
+
FFFFFFFFFFFFFFFFFFFFFFFFFFFFFFFFFFFFFFFFFFFFF
@FS10000125:26:BPA73017-1023:1:1101:15240:1440 1:N:0:14
CCGCCAACTTCGTCGAGTACGCTCAATTTTATAGATTGGAAGAGC
+
FFFFFFFFFFFFFFFFFFFFFFFFFFFFFFFFFFFFFFFFFFFFF
@FS10000125:26:BPA73017-1023:1:1101:15770:1440 1:N:0:14
TTGTGGTAACTTCGTCGAGTACGCTCAAAAAAAAAGATCGGAAGA
+
FFFFFFFFFFFFFFFFFFFFFFFFFFFFFFFFFFFFFFFFFFFFF
@FS10000125:26:BPA73017-1023:1:1101:16060:1440 1:N:0:14
TGGATTGAACTTCGTCGAGTACGCTCAATCTGGCAGATCGGAAGA
+
FFFFF,:F,FF,FF,F:FF::FFF:FFFFFFFFFFFF,FF:FF::
@FS10000125:26:BPA73017-1023:1:1101:16080:1440 1:N:0:14
TTGGTTCAACTTCGTCGAGTACGCTCAAAAATAAAGATCGGAAGA
+
FFFF:FFFFFFFFFFFFFFFFFFFFFFFFFFFFFFFFFFFFFFFF
@FS10000125:26:BPA73017-1023:1:1101:16160:1440 1:N:0:14
TCGACATAACTTCGTCGAGTACGCTCAAATCAGTAGATCGGAAGA
+
FFFFFFFF,FF,FF:F:FFF:FFF::F,FFFF::F:::FF:FF:F
@FS10000125:26:BPA73017-1023:1:1101:16320:1440 1:N:0:14
TTGACTGGACTTCGTCGAGTACGCTCAATCCACAAGATCGGAAGA
+
FFFF:::FFFFFFFFFFFFFFFFFFFFFFF:F:FFFFFFFFFFFF
@FS10000125:26:BPA73017-1023:1:1101:16430:1440 1:N:0:14
GCGGAACTTCGTCGAGTACGCTCAACTCTCAAGATCGGAAGAGCA
+
FFFFFFFFFFFFFFFFFFFFFFFFFFFFFFFFFFFFFFFFFFFFF
@FS10000125:26:BPA73017-1023:1:1101:1060:1450 1:N:0:14
TTGATGGAACTTCGTCGAGTACGCTCAACTGTCCAGATCGGAAGA
+
FFFFFFFFFFFFFFFFFFFFFFFFFFFFFFFFFFFFFFFFFFFFF
@FS10000125:26:BPA73017-1023:1:1101:1210:1450 1:N:0:14
TTGCGGTACCTTCGTCGAGTACGCTCAACTGACTAGATCGGAAGA
+
FFFFFFFFFFFFFFFFFFFFFFFFFFFFFFFFFFFFFFFFFFFFF
@FS10000125:26:BPA73017-1023:1:1101:1410:1450 1:N:0:14
TCTAAACTTCGTCGAGTACGCTCAATGTATAAGATCGGAAGAGCA
+
FFFFF:FFFFFFFFFFFFFFFFF:F::F:FFFFFFFFFFFFFFFF
@FS10000125:26:BPA73017-1023:1:1101:1480:1450 1:N:0:14
TCGCACCAACTTCGTCGAGTACGCTCAATAAGGAAGATCGGAAGA
+
FFFFFFFFFFFFFFFFFFFFFFFFFFFFFFFFFFFFFFFFFFFFF
@FS10000125:26:BPA73017-1023:1:1101:2490:1450 1:N:0:14
GGGGATTGAACTTCGTCGAGTACGCTCAATTTGTAAGATCGGAAG
+
FFFFFFFFFFFFFFFFFFFFFFFFFFFFFFFFFFFFFFFFFFFFF
@FS10000125:26:BPA73017-1023:1:1101:2700:1450 1:N:0:14
TTGTCTGAACTTCGTCGAGTACGCTCAACTTTATAGATCGGAAGA
+
FFFFFFFFFFFFFFFFFFFFFFFFFFFFFFFFFFFFFFFFFFFFF
@FS10000125:26:BPA73017-1023:1:1101:2770:1450 1:N:0:14
TTGACTGGACTTCGTCGAGTACGCTCAATCCGGTAGATCGGAAGA
+
FFFFFFFFFFFFFFFFFFFFFFFFFFFFFFFFFFFFFFFFFFFFF
@FS10000125:26:BPA73017-1023:1:1101:2920:1450 1:N:0:14
TCTATGAACTTCGTCGAGTACGCTCAAATCATAAGATCGGAAGAG
+
FFFFFFFFFFFFFFFFFFFFFFFFFFFFFFFFFFFFFFFFFFFFF
@FS10000125:26:BPA73017-1023:1:1101:3060:1450 1:N:0:14
GAGGAGAAAACTTCGTCGAGTACGCTCAACGAGTAAGATCGGAAG
+
,FFFFFFFF:FFF:F:F:FFFFFFFFFFFFFFFFFFFF,FFFFF:
@FS10000125:26:BPA73017-1023:1:1101:3550:1450 1:N:0:14
GGGTAACTTCGTCGAGTACGCTCAATAAACCAGATCGGAAGAGCA
+
FFFFFFFFFFFFFFFFFFFFFFFFFFFFFFFFFFFFFFFFFFFFF
@FS10000125:26:BPA73017-1023:1:1101:3610:1450 1:N:0:14
CCGGGGTCAACTTCGTCGAGTACGCTCAAGCATGAAGATCGGAAG
+
FFFFFFFFFFFFFFFFFFFFFFFFFFFFFFFFFFFFFFFFFFFFF
@FS10000125:26:BPA73017-1023:1:1101:3640:1450 1:N:0:14
ACCGGTTTAACTTCGTCGAGTACGCTCAAAGCTAAAGATCGGAAG
+
FFFFFFFFFFFFFFFFFFFFFFFFFFFFFFFFFFFFFFFFFFFFF
@FS10000125:26:BPA73017-1023:1:1101:3650:1450 1:N:0:14
ACCGGTTTAACTTCGTCGAGTACGCTCAAAGCTAAAGATCGGAAG
+
FFFFFFFFFFFFFFFFFFFFFFFFFFFFFFFFFFFFFFFFFFFFF
@FS10000125:26:BPA73017-1023:1:1101:3700:1450 1:N:0:14
GCGCTAACTTCGTCGAGTACGCTCAAAAGGAAAGATCGGAAGAGC
+
FFFFFFFFFFFFFFFFFFFFFFFFFFFFFFFFFFFFFFFFFFFFF
@FS10000125:26:BPA73017-1023:1:1101:3940:1450 1:N:0:14
GTGTCCAAACTTCGTCGAGTACGCTCAAGAAATAAGATCGGAAGA
+
FFFFFFFFFFFFFFFFFFFFFFFFFFFFFFFFFFFFFFFFFFFFF
@FS10000125:26:BPA73017-1023:1:1101:4270:1450 1:N:0:14
TAGGCGTAACTTCGTCGAGTACGCTCAACCTTAAAGATCGGAAGA
+
FFFFFFFFFFFFFFFFFFFFFFFFFFFFFFFFFFFFFFFFFFFFF
@FS10000125:26:BPA73017-1023:1:1101:5310:1450 1:N:0:14
TCGAACTTCGTCGAGTACGCTCAATATAGTAGATCGGAAGAGCAC
+
FFFFFFFFFFFFFFFFFFFFFFFFFFFFFFFFFFFFFFFFFFFFF
@FS10000125:26:BPA73017-1023:1:1101:5720:1450 1:N:0:14
GCGGCAACTTCGTCGAGTACGCTCAAGGTAGTAGATCGGAAGAGC
+
FFFFFFFFFFFFFFFFFFFFFFFFFFFFFFFFFFFFFFFFFFFFF
@FS10000125:26:BPA73017-1023:1:1101:6680:1450 1:N:0:14
TCTAGGAACTTCGTCGAGTACGCTCAATTTAATAGATCGGAAGAG
+
FFFFFFFFFFFFFFFFFFFFFFFFFFFFFFFFFFFFFFFFFFFFF
@FS10000125:26:BPA73017-1023:1:1101:7250:1450 1:N:0:14
TCGTGGTAACTTCGTCGAGTACGCTCAACTGCCCAGATCGGAAGA
+
FFFFFFFFFFFFFFFFFFFFFFFFFFFFFFFFFFFFFFFFFFFFF
@FS10000125:26:BPA73017-1023:1:1101:7370:1450 1:N:0:14
TCGGCTCCAACTTCGTCGAGTACGCTCAATTGGACAGATCGGAAG
+
FFFFFFFFFFFFFFFFFFFFFFFFFFFFFFFFFFFFFFFFFFFFF
@FS10000125:26:BPA73017-1023:1:1101:7550:1450 1:N:0:14
GACTTGGAATAGATCGGAAGAGCACACGTCTGAACTCCAGTCACA
+
FFFFFFFFFFFFFFFFFFFFFFFFFFFFFFFFFFFFFFFFFFFFF
@FS10000125:26:BPA73017-1023:1:1101:7710:1450 1:N:0:14
GCGCAAACTTCGTCGAGTACGCTCAAGTGTGAAGATCGGAAGAGC
+
FFFFFFFFFFFFFFFFFFFFFFFFFFFFFFFFFFFFFFFFFFFFF
@FS10000125:26:BPA73017-1023:1:1101:7900:1450 1:N:0:14
GCGCCAACTTCGTCGAGTACGCTCAAAGCCATAGATCGGAAGAGC
+
FFFFFFFFFFFFFFFFFFFFFFFFFFFFFFFFFFFFFFFFFFFFF
@FS10000125:26:BPA73017-1023:1:1101:8580:1450 1:N:0:14
CCGGAACTTCGTCGAGTACGCTCAAGGACCTTGATCGGAAGAGCT
+
FFFFFFF:::,:::FF:FFFFFF,FFFFF:F,:FF:FFFF:FFF,
@FS10000125:26:BPA73017-1023:1:1101:9480:1450 1:N:0:14
TCGTGATAACTTCGTCGAGTACGCTCAATACTGAAGATCGGAAGA
+
FFFFFFFFFFFFFFFFFFFFFFFFFFFFFFFFFFFFFFFFFFFFF
@FS10000125:26:BPA73017-1023:1:1101:9760:1450 1:N:0:14
TGGCACGAACTTCGTCGAGTACGCTCAATGACAGAGATCGGAAAG
+
FFFFFFFFFFFFFFFFFFFFFFFFFFFFFFFFFFFFFFFFFFFFF
@FS10000125:26:BPA73017-1023:1:1101:9850:1450 1:N:0:14
TCTGAGAACTTCGTCGAGTACGCTCAACTTTTTAGATCGGAAGAG
+
FFFFFFFFFFFFFFFFFFFFFFFFFFFFFFFFFFFFFFFFFFFFF
@FS10000125:26:BPA73017-1023:1:1101:10010:1450 1:N:0:14
TTGGGGAAACTTCGTCGAGTACGGCTCAAGTTTTGAGATCGGAAG
+
FFFFFFFFFFFFFFFFFFFFFFFFFFFFFFFFFFFFFFFFFFFFF
@FS10000125:26:BPA73017-1023:1:1101:10040:1450 1:N:0:14
TTGCGGTAACTTCGTCGAGTACGCTCAATTATGGAGATCGGAAGA
+
FFFFFFFFFFFFFFFFFFFFFFFFFFFFFFFFFFFFFFFFFFFFF
@FS10000125:26:BPA73017-1023:1:1101:10300:1450 1:N:0:14
GCGGGGCAACTTCGTCGAGTACGCTCAAGATTTTAGATCGGAAGA
+
FFFFFFFFFFFFFFFFFFFFFFFFFFFFFFFFFFFFFFFFFFFFF
@FS10000125:26:BPA73017-1023:1:1101:10790:1450 1:N:0:14
CCGAGGATGATCTTCGTCGAGTACGCTCAATATTAGAGATCGGAA
+
FFFFFFFFFFFFFFFFFFFFFFFFFFFFFFFFFFFFFFFFFFFFF
@FS10000125:26:BPA73017-1023:1:1101:11180:1450 1:N:0:14
TGGTGGTAACTTCGTCGAGTACGCTCAAATCAGAAGATCGGAAGA
+
FFFFFFFFFFFFFFFFFFFFFFFFFFFFFFFFFFFFFFFFFFFFF
@FS10000125:26:BPA73017-1023:1:1101:11860:1450 1:N:0:14
TAGTAGCAACTTCGTCGAGTACGCTCAAGATCTTAGATCGGAAGA
+
FFFFFFFFFFFFFFFFFFFFFFFFFFFFFFFFFFFFFFFFFFFFF
@FS10000125:26:BPA73017-1023:1:1101:11970:1450 1:N:0:14
TTGCATGAACTTCGTCGAGTACGCTCAAGTTTACAGATCGGAAGA
+
FFFFFFFFFFFFFFFFFFFFFFFFFFFFFFFFFFFFFFFFFFFFF
@FS10000125:26:BPA73017-1023:1:1101:12340:1450 1:N:0:14
TGGACGAATCTTCGTCGAGTACGCTCAAGGTTTAAGATCGGAAGA
+
FFFFFFFFFFFFFFFFFFFFFFFFFFFFFFFFFFFFFFFFFFFFF
@FS10000125:26:BPA73017-1023:1:1101:12490:1450 1:N:0:14
TCGAGTACGCTCAAAGCAATAGATCGGAAGAGCACACGTCTGAAC
+
FFFFFFFFFFFFFFFFFFFFFFFFFFFFFFFFFFFFFFFFFFFFF
@FS10000125:26:BPA73017-1023:1:1101:12570:1450 1:N:0:14
GGGAGTTAACTTCGTCGAGTACGCTCAATAAATGAGATCGGAAGA
+
FFFFFFFFFFFFFFFFFFFFFFFFFFFFFFFFFFFFFFFFFFFFF
@FS10000125:26:BPA73017-1023:1:1101:12640:1450 1:N:0:14
TTGACTGGACTTCGTCGAGTACGCTCAAACCTTTAGATCGGAAGA
+
FFFFFFFFFFFFFFFFFFFFFFFFFFFFFFFFFFFFFFFFFFFFF
@FS10000125:26:BPA73017-1023:1:1101:12870:1450 1:N:0:14
TTGTGTAAACTTCGTCGAGTACGCTCAAGGATGGAGATCGGAAGA
+
,F:F,F:FFFFFFFFFFFFFFFFFFFFFFFFF::FFFFFFFFFFF
@FS10000125:26:BPA73017-1023:1:1101:13150:1450 1:N:0:14
TTGCCGCAACTTCGTCGAGTACGCTCAATTGAAAAGATCGGAAGA
+
FFFFFFFFFFFFFFFFFFFFFFFFFFFFFFFFFFFFFFFFFFFFF
@FS10000125:26:BPA73017-1023:1:1101:13160:1450 1:N:0:14
GCGCCAACTTCGTCGAGTACGCTCAATTCTTAAGATCGGAAGAGC
+
FFFFFFFFFFFFFFFFFFFFFFFFFFFFFFFFFFFFFFFFFFFFF
@FS10000125:26:BPA73017-1023:1:1101:13550:1450 1:N:0:14
TTGCAGAAACTTCGTCGAGTACGCTCAAATTTCTAGATCGGAAGA
+
FFFFFFFFFFFFFFFFFFFFFFFFFFFFFFFFFFFFFFFFFFFFF
@FS10000125:26:BPA73017-1023:1:1101:14210:1450 1:N:0:14
TTGCTTGAACTTCGTCGAGTACGCTCAACATTAAAGATCGGAAGA
+
FFFFFFFFFFFFFFFFFFFFFFFFFFFFFFFFFFFFFFFFFFFFF
@FS10000125:26:BPA73017-1023:1:1101:14480:1450 1:N:0:14
TCTAAGAACTTCGTCGAGTACGCTCAAACGTCTAGATCGGAAGAG
+
FFFFFFFFFFFFFFFFFFFFFFFFFFFFFFFFFFFFFFFFFFFFF
@FS10000125:26:BPA73017-1023:1:1101:14560:1450 1:N:0:14
TTGTTGTAACTTCGTCGAGTACGCTCAAAGTTACAGATCGGAAGA
+
FFFFFFFFFFFFFFFFFFFFFFFFFFFFFFFFFFFFFFFFFFFFF
@FS10000125:26:BPA73017-1023:1:1101:15290:1450 1:N:0:14
TTGGCTTAACTTCGTCGAGTACGCTCAAAAAACTAGATCGGAAGA
+
FFFFFFFFFFFFFFFFFFFFFFFFFFFFFFFFFFFFFFFFFFFFF
@FS10000125:26:BPA73017-1023:1:1101:15340:1450 1:N:0:14
TGGGTTCAACTTCGTCGAGTACGCTCAACTGCCCAGATCGGAAGA
+
FFFFFFFFFFFFFFFFFFFFFFFFFFFFFFFFFFFFFFFFFFFFF
@FS10000125:26:BPA73017-1023:1:1101:16170:1450 1:N:0:14
TTGATAGATCTTCGTCGAGTACGCTCAAAAAATAAGATCGGAAGA
+
FFFFFFFFFFFFFFFFFFFFFFFFFFFFFFFFFFFFFFFFFFFFF
@FS10000125:26:BPA73017-1023:1:1101:16190:1450 1:N:0:14
TCGTACTAACTTCGTCGAGTACGCTCAATGTGTGAGATCGGAAGA
+
FFFFFFFFFFFFFFFFFFFFFFFFFFFFFFFFFFFFFFFFFFFFF
@FS10000125:26:BPA73017-1023:1:1101:1140:1460 1:N:0:14
GCGGAACTTCGTCGAGTACGCTCAAAGTTCCAGATCGGAAGAGCA
+
FFFFFFFFFFFFFFFFFFFFFFFFFFFFFFFFFFFFFFFFFFFFF
@FS10000125:26:BPA73017-1023:1:1101:1210:1460 1:N:0:14
TTGGGTTAACTTCGTCGAGTACGCTCAAGTTGAAAGATCGGAAGA
+
FFFFFFFFFFFFFFFFFFFFFFFFFFFFFFFFFFFFFFFFFFFFF
@FS10000125:26:BPA73017-1023:1:1101:2380:1460 1:N:0:14
TTGTTGTAACTTCGTCGAGTACGCTCAACACATGAGATCGGAAGA
+
FFFFFFFFFFFFFFFFFFFFFFFFFFFFFFFFFFFFFFFFFFFFF
@FS10000125:26:BPA73017-1023:1:1101:2530:1460 1:N:0:14
CAGGGTCAAACTTCGTCGAGTACGCTCAAGTGGATAGATCGGAAG
+
FFFFFFFFFFFFFFFFFFFFFFFFFFFFFFFFFFFFFFFFFFFFF
@FS10000125:26:BPA73017-1023:1:1101:2710:1460 1:N:0:14
TTGGTAACTTCGTCGAGTACGCTCAAACCAGAAGATCGGAAGAGC
+
FFFFFFFFFFFFFFFFFFFFFFFFFFFFFFFFFFFFFFFFFFFFF
@FS10000125:26:BPA73017-1023:1:1101:2750:1460 1:N:0:14
GAGCACCAACTTCGTCGAGTACGCTCAAGTACGGAGATCGGAAGA
+
:FFFFFFFFFFFFFFFFFFFFFFFFFFFFFFFFFFFFFFFFFFFF
@FS10000125:26:BPA73017-1023:1:1101:3270:1460 1:N:0:14
TTGGGTGAACTTCGTCGAGTACGCTCAATTGATAAGATCGGAAGA
+
FFFFFFFFFFFFFFFFFFFFFFFFFFFFFFFFFFFFFFFFFFFFF
@FS10000125:26:BPA73017-1023:1:1101:3360:1460 1:N:0:14
TTTTAGAACTTCGTCGAGTACGCTCAATGGAACAGATCGGAAGAG
+
FFFFFFFFFFFFFFFFFFFFFFFFFFFFFFFFFFFFFFFFFFFFF
@FS10000125:26:BPA73017-1023:1:1101:3860:1460 1:N:0:14
TGGAATCAACTTCGTCGAGTACGCTCAACAGTCCAGATCGGAAGA
+
FFFFFFFFFFFFFFFFFFFFFFFFFFFFFFFFFFFFFFFFFFFFF
@FS10000125:26:BPA73017-1023:1:1101:4080:1460 1:N:0:14
CAGGACATAACTTCGTCGAGTACGCTCAACAGGATAGATCGGAAG
+
FFFFFFFFFFFFFFFFFFFFFFFFFFFFFFFFFFFFFFFFFFFFF
@FS10000125:26:BPA73017-1023:1:1101:4150:1460 1:N:0:14
GCGCTAACTTCGTCGAGTACGCTCAAAATGTCAGATCGGAAGAGC
+
FFFFFFFFFFFFFFFFFFFFFFFFFFFFFFFFFFFFFFFFFFFFF
@FS10000125:26:BPA73017-1023:1:1101:4420:1460 1:N:0:14
GGGCACCAACTTCGTCGAGTACGCTCAATGATTTAGATCGGAAGA
+
:FFFFFFFFFFFFFFFFFFFFFFFFFFFFFFFFFFFFFFFFFFFF
@FS10000125:26:BPA73017-1023:1:1101:4570:1460 1:N:0:14
TTGTTGCAACTTCGTCGAGTACGCTCAAGTGGACAGATCGGAAGA
+
FFFFFFFFFFFFFFFFFFFFFFFFFFFFFFFFFFFFFFFFFFFFF
@FS10000125:26:BPA73017-1023:1:1101:4700:1460 1:N:0:14
TTGACTGGACTTCGTCGAGTACGCTCAAGTCCTAAGATCGGAAGA
+
FFFFFFFFFFFFFFFFFFFFFFFFFFFFFFFFFFFFFFFFFFFFF
@FS10000125:26:BPA73017-1023:1:1101:4740:1460 1:N:0:14
TGGCCCAAACTTCGTCGAGTACGCTCAAGGTAGAAGATCGGAAGA
+
FFFFFFFFFFFFFFFFFFFFFFFFFFFFFFFFFFFFFFFFFFFFF
@FS10000125:26:BPA73017-1023:1:1101:4910:1460 1:N:0:14
TTGGTTAAACTTCGTCGAGTACGCTCAATTTGAGAGATCGGAAGA
+
F:,:F:F:FFFFF:FFFFFFFFFFFFFFFFFFFFFFFFFFFFFFF
@FS10000125:26:BPA73017-1023:1:1101:5080:1460 1:N:0:14
TTGAATAAACTTCGTCGAGTACGCTCAATCCAGAAGATCGGAAGA
+
FFFFFFFFFFFF,FFFFFFFFFFFFFFFFFFFFFFFFFFFFFFFF
@FS10000125:26:BPA73017-1023:1:1101:5090:1460 1:N:0:14
TTGACTGGACTTCGTCGAGTACGCTCAAAGATCGAGATCGGAAGA
+
FFFFFFFFFFFFFFFFFFFFFFFFFFFFFFFFFFFFFFFFFFFFF
@FS10000125:26:BPA73017-1023:1:1101:5480:1460 1:N:0:14
GGGGGACGAACTTCGTCGAGTACGCTCAATGTCCAAGATCGGAAG
+
FFFFFFFFFFFFFFFFFFFFFFFFFFFFFFFFFFFFFFFFFFFFF
@FS10000125:26:BPA73017-1023:1:1101:5570:1460 1:N:0:14
TTGAAGTAACTTCGTCGAGTACGCTCAAATACATAGATCGGAAGA
+
FFFFFFFFFFFFFFFFFFFFFFFFFFFFFFFFFFFFFFFFFFFFF
@FS10000125:26:BPA73017-1023:1:1101:5670:1460 1:N:0:14
GGGCAAAACTTCGTCGAGTACGCTCAAGCCGGGAGATCGGAAGAG
+
FFFFFFFFFFFFFFFFFFFFFFFFFFFFFFFFFFFFFFFFFFFFF
@FS10000125:26:BPA73017-1023:1:1101:5810:1460 1:N:0:14
GGTTAACTTCGTCGAGTACGCTCAAGAGTTTAGATCGGAAGAGCA
+
:FF:,FFF:FFFFFF:FFFFFFF:FFFF,:FFFFFF:F:FFFFFF
@FS10000125:26:BPA73017-1023:1:1101:5860:1460 1:N:0:14
TTGACTGGACTTCGTCGAGTACGCTCAAAAGAATAGATCGGAAGA
+
FFFFFFFFFFFFFFFFFFFFFFFFFFFFFFFFFFFFFFFFFFFFF
@FS10000125:26:BPA73017-1023:1:1101:6070:1460 1:N:0:14
TTGCAGGAACTTCGTCGAGTACGCTCAAGTAAAGAGATCGGAAGA
+
FFFFFFFFFFFFFFFFFFFFFFFFFFFFFFFFFFFFFFFFFFFFF
@FS10000125:26:BPA73017-1023:1:1101:6200:1460 1:N:0:14
CTGACTGGACTTCGTCGAGTACGCTCAATCGATGAGATCGGAAGA
+
FFFFFFFFFFFFFFFFFFFFFFFFFFFFFFFFFFFFFFFFFFFFF
@FS10000125:26:BPA73017-1023:1:1101:7190:1460 1:N:0:14
TTGTGGGAACTTCGTCGAGTACGCTCAATATAAAAGATCGGAAGA
+
FFFFFFFFFFFFFFFFFFFFFFFFFFFFFFFFFFFFFFFFFFFFF
@FS10000125:26:BPA73017-1023:1:1101:7570:1460 1:N:0:14
TTGGTGGAACTTCGTCGAGTACGCTCAACTCTGAAGATCGGAAGA
+
FFFFFFFFFFFFFFFFFFFFFFFFFFFFFFFFFFFFFFFFFFFFF
@FS10000125:26:BPA73017-1023:1:1101:8530:1460 1:N:0:14
TTGGGTCAGTTTCGTCGAGTACGCTCAAGCAGCCAGATCGGAAGA
+
FFFFFFFFFFFFFFFFFFFFFFFFFFFFFFFFFFFFFFFFFFFFF
@FS10000125:26:BPA73017-1023:1:1101:8790:1460 1:N:0:14
TTGAGAACTTCGTCGAGTACGCTCAAGTATTTAGATCGGAAGAGC
+
FFFFFFFFFFFFFFFFFFFFFFFFFFFFFFFFFFFFFFFFFFFFF
@FS10000125:26:BPA73017-1023:1:1101:9600:1460 1:N:0:14
TTGACTGGACTTCGTCGAGTACGCTCAACTCCCGAGATCGGAAGA
+
FFFFFFFFFFFFFFFFFFFFFFFFFFFFFFFFFFFFFFFFFFFFF
@FS10000125:26:BPA73017-1023:1:1101:10420:1460 1:N:0:14
TTGCAATAACTTCGTCGAGTACGCTCAATTCGTGAGATCGGAAGA
+
FFFFFFFFFFFFFFFFFFFFFFFFFFFFFFFFFFFFFFFFFFFFF
@FS10000125:26:BPA73017-1023:1:1101:10970:1460 1:N:0:14
TTGACTGGACTTCGTCGAGTACGCTCAAGTGGTTAGATCGGAAGA
+
FFFFFFFFFFFFFFFFFFFFFFFFFFFFFFFFFFFFFFFFFFFFF
@FS10000125:26:BPA73017-1023:1:1101:10980:1460 1:N:0:14
TTGTAATAACTTCGTCGAGTACGCTCAACTGGTGAGATCGGAAGA
+
FFFFFFFFFFFFFFFFFFFFFFFFFFFFFFFFFFFFFFFFFFFFF
@FS10000125:26:BPA73017-1023:1:1101:11100:1460 1:N:0:14
TTGACTGGACTTCGTCGAGTACGCTCAAATAACAAGATCGGAAGA
+
,FFFFF:FFFFFFFFFFFFFFFFFFFFFFF:FFFFFF:FFFFFFF
@FS10000125:26:BPA73017-1023:1:1101:11200:1460 1:N:0:14
TCTGTTAACTTCGTCGAGTACGCTCAACTGTAGAGATCGGAAGAG
+
,F,:FFFFFFFF::FF:,FFFFFFF,FFF:F:FFFFFFFFF:F,F
@FS10000125:26:BPA73017-1023:1:1101:11370:1460 1:N:0:14
TTGGCCTAACTTCGTCGAGTACGCTCAACTGTATAGATCGGAAGA
+
FFFFFF:F,FF:FF:F:FFF:FFFFFFFFF:FFFF:FFFF:FFFF
@FS10000125:26:BPA73017-1023:1:1101:11730:1460 1:N:0:14
GCGACGCAACTTCGTCGAGTACGCTCAAATTAGAAGATCGGAAGA
+
FFFFFFFFFFFFFFFFFFFFFFFFFFFFFFFFFFFFFFFFFFFFF
@FS10000125:26:BPA73017-1023:1:1101:11810:1460 1:N:0:14
TGGGCTGGAACTTCGTCGAGTACGCTCAACGAACCAGATCGGAAG
+
,,F:FF:F:FFFFF,FF:FFFFFFFF:F:F:F,FFFFFFFFFF,F
@FS10000125:26:BPA73017-1023:1:1101:12120:1460 1:N:0:14
GTGGAGTAACTTCGTCGAGTACGCTCAATTCTATAGATCGGAAGA
+
FFFFFFFFFFFFFFFFFFFFFFFFFFFFFFFFFFFFFFFFFFFFF
@FS10000125:26:BPA73017-1023:1:1101:12140:1460 1:N:0:14
GGGTCGAACTTCGTCGAGTACGCTCAACCTTGTAGATCGGAAGAG
+
FFFFFFFFFFFFFFFFFFFFFFFFFFFFFFFFFFFFFFFFFFFFF
@FS10000125:26:BPA73017-1023:1:1101:12160:1460 1:N:0:14
TCGCATCAACTTCGTCGAGTACGCTCAAATAATTAGATCGGAAGA
+
FFFFFFFFFFFFFFFFFFFFFFFFFFFFFFFFFFFFFFFFFFFFF
@FS10000125:26:BPA73017-1023:1:1101:13270:1460 1:N:0:14
TTGACTGGACTTCGTCGAGTCCGCTCAAAGGATAAGATCGGAAGA
+
FFFFFFFFFFFFFFFFFFFFFFFFFFFFFFFFFFFFFFFFFFFFF
@FS10000125:26:BPA73017-1023:1:1101:13410:1460 1:N:0:14
TTGGTGAAACTTCGTCGAGTACGCTCAATGGAAAAGATCGGAAGA
+
FFFFFFFFFFFFFFFFFFFFFFFFFFFFFFFFFFFFFFFFFFFFF
@FS10000125:26:BPA73017-1023:1:1101:14320:1460 1:N:0:14
TTGACTGGACTTCGTCGAGTACGCTCAACCACAAAGATCGGAAGA
+
FFFFFFFFFFFFFFFFFFFFFFFFFFFFFFFFFFFFFFFFFFFFF
@FS10000125:26:BPA73017-1023:1:1101:14420:1460 1:N:0:14
TTGACTGGACTTCGTCGAGTACGCTCAAGCGATGAGATCGGAAGA
+
FFFFFFFFFFFFFFFFFFFFFFFFFFFFFFFFFFFFFFFFFFFFF
@FS10000125:26:BPA73017-1023:1:1101:15280:1460 1:N:0:14
TGGCAAACTTCGTCGAGTACTTCGTCGAGTACGCTCAAACTCTAA
+
FFFFFFFFFFFFFFFFFFFFFFFFFFFFFFFFFFFFFFFFFFFFF
@FS10000125:26:BPA73017-1023:1:1101:15320:1460 1:N:0:14
TCGTCGAGTACGCTCAACATACAGAGATCGGAAGAGCACACGTCT
+
FF:FF,FFF:F,F:F:,FFFFFFFF:FFFFF:FFFFFFFFF,F::
@FS10000125:26:BPA73017-1023:1:1101:15480:1460 1:N:0:14
TTGGATCAACTTCGTCGAGTACGCTCAAATTAAGAGATCGGAAGA
+
FFFFFFFFFFFFFFFFFFFFFFFFFFFFFFFFFFFFFFFFFFFFF
@FS10000125:26:BPA73017-1023:1:1101:15510:1460 1:N:0:14
TTGAACCAACTTCGTCGAGTACGCTCAAACACTAAGATCGGAAGA
+
FFFFFFFFFFFFFFFFFFFFFFFFFFFFFFFFFFFFFFFFFFFFF
@FS10000125:26:BPA73017-1023:1:1101:15670:1460 1:N:0:14
TCGATCGAACTTCGTCGGTACGCTCAATGTGTAAGATCGGAAGAG
+
FFFFFFFFFFFFFFFFFFFFFFFFFFFFFFFFFFFFFFFFFFFFF
@FS10000125:26:BPA73017-1023:1:1101:15800:1460 1:N:0:14
TTGGGCCAACTTCGTCGAGTACGCTCAACAAACAAGATCGGAAGA
+
FFFFFFFFFFFFFFFFFFFFFFFFFFFFFFFFFFFFFFFFFFFFF
@FS10000125:26:BPA73017-1023:1:1101:1440:1470 1:N:0:14
CTGGGAACTTCGTCGAGTACGCTCAATGGAAAAGATCGGAAGAGC
+
FFFFFFFFFFFFFFFFFFFFFFFFFFFFFFFFFFFFFFFFFFFFF
@FS10000125:26:BPA73017-1023:1:1101:1550:1470 1:N:0:14
TTGTGCGAACTTCGTCGAGTACGCTCAAAAGGTGAGATCGGAAGA
+
FFFFFFFFFFFFFFFFFFFFFFFFFFFFFFFFFFFFFFFFFFFFF
@FS10000125:26:BPA73017-1023:1:1101:1670:1470 1:N:0:14
TGGGGCAAACTTCGTCGAGTACGCTCAACTTGCAAGATCGGAAGA
+
FFF:FFFF:FFFFF:FFFFFFFFFFFFFFFF:FFFFFFFFFFFFF
@FS10000125:26:BPA73017-1023:1:1101:1720:1470 1:N:0:14
TCTGGGAACTTCGTCGAGTACGCTCAATTATAAAGATCGGAAGAG
+
FFFFFFFFFFFFFFFFFFFFFFFFFFFFFFFFFFFFFFFFFFFFF
@FS10000125:26:BPA73017-1023:1:1101:1990:1470 1:N:0:14
GCGATCTAACTTCGTCGAGTACGCTCAAAAGTGTAGATCGGAAGA
+
FFFFFFFFFFFFFFFFFFFFFFFFFFFFFFFFFFFFFFFFFFFFF
@FS10000125:26:BPA73017-1023:1:1101:2410:1470 1:N:0:14
CCGGTCTAAACTTCGCCGAGTACGCTCAACTAATAAGATCGGAAG
+
FFFFFFFFFFFFFFFFFFFFFFFFFFFFFFFFFFFFFFFFFFFFF
@FS10000125:26:BPA73017-1023:1:1101:2590:1470 1:N:0:14
TCTCTAAACTTCGTCGAGTACGCTCAATTGATTAGATCGGAAGAG
+
FFFFFFFFFFFFFFFFFFFFFFFFFFFFFFFFFFFFFFFFFFFFF
@FS10000125:26:BPA73017-1023:1:1101:3140:1470 1:N:0:14
CCGTAAACTTCGTCGAGTACGCTCAAAGAGAGAGATCGGAAGAGC
+
FFFFFFFFFFFFFFFFFFFFFFFF:FFFFFFFFFFFFFFFFFFFF
@FS10000125:26:BPA73017-1023:1:1101:3450:1470 1:N:0:14
TTGCTTGAACTTCGTCGAGTACGCTCAATGGATTAGATCGGAAGA
+
FFFFFFFFFFFFFFFFFFFFFFFFFFFFFFFFFFFFFFFFFFFFF
@FS10000125:26:BPA73017-1023:1:1101:3460:1470 1:N:0:14
TTGCTGGAACTTCGTCGAGTACGCTCAAACGTAGAGATCGGAAGA
+
FFFFFFFFFFFFFFFFFFFFFFFFFFFFFFFFFFFFFFFFFFFFF
@FS10000125:26:BPA73017-1023:1:1101:3750:1470 1:N:0:14
TCGGCGAAACTTCGTCGAGTACGCTCAAGAACGGAGATCGGAAGA
+
FFFFFFFFFFFFFFFFFFFFFFFFFFFFFFFFFFFFFFFFFFFFF
@FS10000125:26:BPA73017-1023:1:1101:3810:1470 1:N:0:14
TTGTTGAAACTTCGTCGAGTACGCTCAATTTATGAGATCGGAAGA
+
FFFFFFFFFFFFFFFFFFFFFFFFFFFFFFFFFFFFFFFFFFFFF
@FS10000125:26:BPA73017-1023:1:1101:3990:1470 1:N:0:14
GCGCTAACTTCGTCGAGTACGCTCAAACGTTAAGATCGGAAGAGC
+
FF:FFFFFFFFFFFFFFFFFFFFFFFFFFFFFFFFFFFFFFFFFF
@FS10000125:26:BPA73017-1023:1:1101:4650:1470 1:N:0:14
CCGGAATCAACTTCGTCGAGTACGCTCAACGTATAAGATCGGAAG
+
FFFFFFFFFFFFFFFFFFFFFFFFFFFFFFFFFFFFFFFFFFFFF
@FS10000125:26:BPA73017-1023:1:1101:5240:1470 1:N:0:14
TTGTAGAAACTTCGTCGAGTACGCTCAAATTTGGAGATCGGAAGA
+
FFFFFFFFFFFFFFFFFFFFFFFFFFFFFFFFFFFFFFFFFFFFF
@FS10000125:26:BPA73017-1023:1:1101:5550:1470 1:N:0:14
TCTACAAACTTCGTCGAGTACGCTCAAGGTTCAAGATCGGAAGAG
+
FFFFFFFFFFFFFFFFFFFFFFFFFFFFFFFFFFFFFFFFFFFFF
@FS10000125:26:BPA73017-1023:1:1101:5930:1470 1:N:0:14
TAGGATAAACTTCGTCGAGTACGCTCAAATCTTTAGATCGGAAGA
+
FFFFFFFFFFFFFFFFFFFFFFFFFFFFFFFFFFFFFFFFFFFFF
@FS10000125:26:BPA73017-1023:1:1101:5940:1470 1:N:0:14
TTGAAAACTTCGTCGAGTACGCTCAATGCTTTAGATCGGAAGAGC
+
FFFFFFFFFFFFFFFFFFFFFFFFFFFFFFFFFFFFFFFFFFFFF
@FS10000125:26:BPA73017-1023:1:1101:6080:1470 1:N:0:14
ACGGGGTGCGAACTTCGTCGAGTACGCTCAACATTTAAGATCGGA
+
FFFFFFFFFFFFFFFFFFFFFFFFFFFFFFFFFFFFFFFFFFFFF
@FS10000125:26:BPA73017-1023:1:1101:6310:1470 1:N:0:14
ACGGCAACTTCGTCGAGTACGCTCAAATGTAAAGATCGGAAGAGC
+
,FFFFFFFFFFFFFFFFFFFFFFFFFFFFFFFFFFFFFFFFFFFF
@FS10000125:26:BPA73017-1023:1:1101:6700:1470 1:N:0:14
TCGAGGGAACTTCGTCGAGTACGCTCAAGTCCAAAGATCGGAAGA
+
FFFFFFFFFFFFFFFFFFFFFFFFFFFFFFFFFFFFFFFFFFFFF
@FS10000125:26:BPA73017-1023:1:1101:7880:1470 1:N:0:14
TTGACTGGACTTCGTCGAGTACGCTCAACGATCCAGATCGGAAGA
+
FFFFFFFFFFFFFFFFFFFFFFFFFFFFFFFFFFFFFFFFFFFFF
@FS10000125:26:BPA73017-1023:1:1101:7900:1470 1:N:0:14
TTGACTGGACTTCGTCGAGTACGCTCAAACAGACAGATCGGAAGA
+
FFFFFFFFFFFFFFFFFFFFFFFFFFFFFFFFFFFFFFFFFFFFF
@FS10000125:26:BPA73017-1023:1:1101:8660:1470 1:N:0:14
TTGTACCAACTTCGTCGAGTACGCTCAAATTGCAAGATCGGAAGA
+
FFFFFFFFFFFFFFFFFFFFFFFFFFFFFFFFFFFFFFFFFFFFF
@FS10000125:26:BPA73017-1023:1:1101:8680:1470 1:N:0:14
TTGTATAAACTTCGTCGAGTACGCTCAAGCTGAAAGATCGGAAGA
+
FFFFFFFFFFFFFFFFFFFFFFFFFFFFFFFFFFFFFFFFFFFFF
@FS10000125:26:BPA73017-1023:1:1101:8800:1470 1:N:0:14
TCGACATAACTTCGTCGAGTACGCTCAATGATGGAGATCGGAAGA
+
FFFFFFFFFFFFFFFFFFFFFFFFFFFFFFFFFFFFFFFFFFFFF
@FS10000125:26:BPA73017-1023:1:1101:9330:1470 1:N:0:14
TTGTGCTAACTTCGTCGAGTACGCTCAATGGACATAGATCGGAAG
+
FFFFFFFFFFFFFFFFFFFFFFFFFFFFFFFFFFFFFFFFFFFFF
@FS10000125:26:BPA73017-1023:1:1101:10760:1470 1:N:0:14
TTGAAATAACTTCGTCGAGTACGCTCAATGTATAAGATCGGAAGA
+
FFFFFFFFFFFFFFFFFFFFFFFFFFFFFFFFFFFFFFFFFFFFF
@FS10000125:26:BPA73017-1023:1:1101:10810:1470 1:N:0:14
TCGAACTTCGTCGAGTACGCTCAAAAGTTAAGATCGGAAGAGCAC
+
FFFFFFFFFFFFFFFFFFFFFFFFFFFFFFFFFFFFFFFFFFFFF
@FS10000125:26:BPA73017-1023:1:1101:11200:1470 1:N:0:14
TTGCGTTAACTTCGTCGAGTACGCTCAATTTTGAAGATCGGAAGA
+
FFFF,FF::FFFFFFFFF:F,FFFFFFFFFFFFF::FF:FFFFFF
@FS10000125:26:BPA73017-1023:1:1101:11340:1470 1:N:0:14
TTGAAGTAACTTCGTCGAGTACGCTCAAGGTTTTAGATCGGAAGA
+
FFFFFFFF,FF:FF:F:FFF:FFFFFFFFF:,:FFFFFFFFFFFF
@FS10000125:26:BPA73017-1023:1:1101:11380:1470 1:N:0:14
TCGGTAAAACTTCGTCGAGTACGCTCAAAACAACAGATCGGAAGA
+
FFFFFFFFFFFFFFFFFFFFFFFFFFFFFFFFFFFFFFFFFFFFF
@FS10000125:26:BPA73017-1023:1:1101:11530:1470 1:N:0:14
TCGCATAAACTTCGTCGAGTACGCTCAATGAGAAAGATCGGAAGA
+
,F,FFFFFFFFFFFFFFFFFFFFFFFFFFFFFF:FFFFFFFFFFF
@FS10000125:26:BPA73017-1023:1:1101:11550:1470 1:N:0:14
TTGGAACAACTTCGTCGAGTACGCTCAACAGGTAAGATCGGAAGA
+
FFFF,F:,:F,F::F,F:F,FF:F:,FF:F:,:FF:,:F,:FFF,
@FS10000125:26:BPA73017-1023:1:1101:11680:1470 1:N:0:14
TTGGGCATAACTTCGTCGAGTATGCTCAAAACCACAGATCGGAAG
+
F::FFFFFFFFFFFFFFFFFFFFFFFFFFFFFFFFFFFFFFFFFF
@FS10000125:26:BPA73017-1023:1:1101:12200:1470 1:N:0:14
TTGACTGGACTTCGTCGAGTACGCTCAATATACAAGATCGGAAGA
+
FFFFFFFFFFFFFFFFFFFFFFFFFFFFFFFFFFFFFFFFFFFFF
@FS10000125:26:BPA73017-1023:1:1101:12220:1470 1:N:0:14
TTGTAGTAACTTCGTCGAGTACGCTCAACTAACAAGATCGGAAGA
+
FFFF:,FFFFFFFFFFFFFFFFFFFFFFFFFF:FFFFFFFFFFFF
@FS10000125:26:BPA73017-1023:1:1101:12730:1470 1:N:0:14
TTGTACAATCTTCGTCGAGTACGCTCAATTTTGAAGATCGGAAGA
+
FFFFFFFFFFFFFFFFFFFFFFFFFFFFFFFFFFFFFFFFFFFFF
@FS10000125:26:BPA73017-1023:1:1101:12900:1470 1:N:0:14
TTGCAAGAACTTCGTCGAGTACGCTCAAAAAATGAGATCGGAAGA
+
FFFFFFFFFFFFFFFFFFFFFFFFFFFFFFFFFFFFFFFFFFFFF
@FS10000125:26:BPA73017-1023:1:1101:13400:1470 1:N:0:14
TTGAAACTTCGTCGAGTACGCTCAAGTTAGAAGATCGGAAGAGCA
+
FFFFFFFFFFFFFFFFFFFFFFFFFFFFFFFFFFFFFFFFFFFFF
@FS10000125:26:BPA73017-1023:1:1101:13470:1470 1:N:0:14
TTGACTGACCTTCGTCGAGTACGCTCAAAGGTATAGATCGGAAGA
+
FFFFFFFFFFFFFFFFFFFFFFFFFFFFFFFFFFFFFFFFFFFFF
@FS10000125:26:BPA73017-1023:1:1101:13480:1470 1:N:0:14
TTGACTGGAGTTCGTCGAGTACGCTCAAGACCATAGATCGGAAGA
+
FFFFFFFFFFFFFFFFFFFFFFFFFFFFFFFFFFFFFFFFFFFFF
@FS10000125:26:BPA73017-1023:1:1101:14640:1470 1:N:0:14
TTGACTGGACTTCGTCGAGTACGCTCAATCGATGAGATCGGAAGA
+
FFFFFFFFFFFFFFFFFFFFFFFFFFFFFFFFFFFFFFFFFFFFF
@FS10000125:26:BPA73017-1023:1:1101:15510:1470 1:N:0:14
TTGACTGGACTTCGTCGAGTACGCTCAACCCGTTAGATCGGAAGA
+
,F:F,F,,F:,F,,:,F:::FF:FF:F,,FF,,:::F:,F,F,,,
@FS10000125:26:BPA73017-1023:1:1101:15770:1470 1:N:0:14
TTGCTTCAACTTCGTCGAGTACGCTCAAGTGATCAGATCGGAAGA
+
FFFFFFFFFFFFFFFFFFFFFFFFFFFFFFFFFFFFFFFFFFFFF
@FS10000125:26:BPA73017-1023:1:1101:15960:1470 1:N:0:14
TTGCAGCAACTTCGTCGAGTACGCTCAAGGTAAAAGATCGGAAGA
+
F:FFFFFFFFFFFFFFFFFFFFFFFFFF:FFFFFFFFFFFFFFFF
@FS10000125:26:BPA73017-1023:1:1101:15980:1470 1:N:0:14
TTGACTGGAGTTCGTCGAGTAGGCTCAATTGCCGAGATCGGAAGA
+
FFFFFFFFFFFFFFFFFFFFFFFFFFFFFFFFFFFFFFFFFFFFF
@FS10000125:26:BPA73017-1023:1:1101:16430:1470 1:N:0:14
TTGGAGGAACTTCGTCGAGTACGCTCAACGTGGCAGATCGGAAGA
+
FFFFFFFFFFFFFFFFFFFFFFFFFFFFFFFFFFFFFFFFFFFFF
@FS10000125:26:BPA73017-1023:1:1101:1020:1480 1:N:0:14
TTGTCTCAACTTCGTCGAGTACGCTCAAGAGTAAAGATCGGAAGA
+
FFFFFFFFFFFFFFFFFFFFFFFFFFFFFFFFFFFFFFFFFFFFF
@FS10000125:26:BPA73017-1023:1:1101:1640:1480 1:N:0:14
TTGCAACAACTTCGTCGAGTACGCTCAAGCCATAAGATCGGAAGA
+
FFFFFFFFFFFFFFFFFFFFFFFFFFFFFFFFFFFFFFFFFFFFF
@FS10000125:26:BPA73017-1023:1:1101:1850:1480 1:N:0:14
ACGTAACTTCGTCGAGTACGCTCAACCCAGAAGATCGGAAGAGCA
+
FFFFFFFFFFFFFFFFFFFFFFFFFFFFFFFFFFFFFFFFFFFFF
@FS10000125:26:BPA73017-1023:1:1101:2250:1480 1:N:0:14
TTGACTGGACTTCGTCGAGTACGCTCAATAGACAAGATCGGAAGA
+
FFFFFFFFFFFFFFFFFFFFFFFFFFFFFFFFFFFFFFFFFFFFF
@FS10000125:26:BPA73017-1023:1:1101:3180:1480 1:N:0:14
TCTGAGAACTTCGTCGAGTACGCTCAAATGTGTAGATCGGAAGAG
+
FFFFFFFFFFFFFFFFFFFFFFFFFFFFFFFFFFFFFFFFFFFFF
@FS10000125:26:BPA73017-1023:1:1101:3730:1480 1:N:0:14
GCGGCTTAACTTCGTCGAGTACGCTCAATGGACGAGATCGGAAGA
+
FFFFFFFFFFFFFFFFFFFFFFFFFFFFFFFFFFFFFFFFFFFFF
@FS10000125:26:BPA73017-1023:1:1101:4120:1480 1:N:0:14
GCGGCAGAACTTCGTCGAGTACGCTCAACGAGACAGATCGGAAGA
+
FFFFFFFFFFFFFFFFFFFFFFFFFFFFFFFFFFFFFFFFFFFFF
@FS10000125:26:BPA73017-1023:1:1101:4830:1480 1:N:0:14
GCGGCAGAAACTTCGTCGAGTACGCTCAATCTGAAAGATCGGAAG
+
FFFFFFFFFFFFFFFFFFFFFFFFFFFFFFFFFFFFFFFFFFFFF
@FS10000125:26:BPA73017-1023:1:1101:6730:1480 1:N:0:14
TTGATTTAACTTCGTCGAGTACGCTCAACCCGACAGATCGGAAGA
+
FFFFFFFFFFFFFFFFFFFFFFFFFFFFFFFFFFFFFFFFFFFFF
@FS10000125:26:BPA73017-1023:1:1101:6990:1480 1:N:0:14
TTGGTGCAACTTCGTCGAGTACGCTCAAGTCAAGAGATCGGAAGA
+
FFFFFFFFFFFFFFFFFFFFFFFFFFFFFFFFFFFFFFFFFFFFF
@FS10000125:26:BPA73017-1023:1:1101:7100:1480 1:N:0:14
TTGACTCAACTTCGTCGAGTACGCTCAATGCAATAGATCGGAAGA
+
FFFFFFFFFFFFFFFFFFFFFFFFFFFFFFFFFFFFFFFFFFFFF
@FS10000125:26:BPA73017-1023:1:1101:7190:1480 1:N:0:14
TGAACTTCGTCGAGTACGCTCAATGTCCCAGATCGGAAGAGCACA
+
FFFFFFFFFFFFFFFFFFFFFFFFFFFFFFFFFFFFFFFFFFFFF
@FS10000125:26:BPA73017-1023:1:1101:7240:1480 1:N:0:14
TCGAAACTTCGTCGAGTACGCTCAATACCATAGATCGGAAGAGCA
+
FFFFFFFFFFFFFFFFFFFFFFFFFFFFFFFFFFFFFFFFFFFFF
@FS10000125:26:BPA73017-1023:1:1101:7250:1480 1:N:0:14
TCGACCAAACTTCGTCGAGTACGCTCAAAATTTTAGATCGGAAGA
+
FFFFFFFFFFFFFFFFFFFFFFFFFFFFFFFFFFFFFFFFFFFFF
@FS10000125:26:BPA73017-1023:1:1101:7630:1480 1:N:0:14
TTGACTGGACTTCGTCGAGTACGCTCAAAGTTTTAGATCGGAAGA
+
FFFFFFFFFFFFFFFFFFFFFFFFFFFFFFFFFFFFFFFFFFFFF
@FS10000125:26:BPA73017-1023:1:1101:7930:1480 1:N:0:14
TTGACTTCGTCGAGTACGCTCAAATTACAAGATCGGAAGAGCACA
+
FFFFFFFFFFFFFFFFFFFFFFFFFFFFFFFFFFFFFFFFFFFFF
@FS10000125:26:BPA73017-1023:1:1101:8750:1480 1:N:0:14
TCCTAGAACTTCGTCGAGTACGCTCAATCGCTCAGATCGGAAGAG
+
FFFFFFFFFFFFFFFFFFFFFFFFFFFFFFFFFFFFFFFFFFFFF
@FS10000125:26:BPA73017-1023:1:1101:8920:1480 1:N:0:14
TTGTTGTAACTTCGTCGAGTACGCTCAAACGATGAGATCGGAAGA
+
FFFFFFFFFFFFFFFFFFFFFFFFFFFFFFFFFFFFFFFFFFFFF
@FS10000125:26:BPA73017-1023:1:1101:9050:1480 1:N:0:14
TTGAGCTAACTTCGTCGAGTACGCTCAACAAACAAGATCGGAAGA
+
FFFFFFFFFFFFFFFFFFFFFFFFFFFFFFFFFFFFFFFFFFFFF
@FS10000125:26:BPA73017-1023:1:1101:9400:1480 1:N:0:14
ACGGGCAGAACTTCGTCGAGTACGCTCAAAAAGTAAGATCGGAAG
+
FFFFFFFFFFFFFFFFFFFFFFFFFFFFFFFFFFFFFFFFFFFFF
@FS10000125:26:BPA73017-1023:1:1101:9810:1480 1:N:0:14
TTGGAACTTCGTCGAGTACGCTCAACCATCCAGATCGGAAGAGCA
+
FFFFFFFFFFFFFFFFFFFFFFFFFFFFFFFFFFFFFFFFFFFFF
@FS10000125:26:BPA73017-1023:1:1101:10940:1480 1:N:0:14
TTGGGCCAACTTCGTCGAGTACGCTCAAGCTTCCAGATCGGAAGA
+
FFFFFFFFFFFFFFFFFFFFFFFFFFFFFFFFFFFFFFFFFFFFF
@FS10000125:26:BPA73017-1023:1:1101:11020:1480 1:N:0:14
CCGAAGTTATATCCCGGGCCTAACTTCGTCGAGTACGCTCAAGGT
+
FFFFFFFFFFFFFFFFFFFFFFFFFFFFFFFFFFFFFFFFFFFFF
@FS10000125:26:BPA73017-1023:1:1101:11160:1480 1:N:0:14
TTGGGCTGAACTTCGTCGAGTACACTCAAGTCTAAGATCGGAAGA
+
FFFFFFFFFFFFFFFFFFFFFFFFFFFFFFFFFFFFFFFFFFFFF
@FS10000125:26:BPA73017-1023:1:1101:11250:1480 1:N:0:14
TTGACTGGACTTCGTCGAGTACGCTCAAGCTGAGAGATCGGAAGA
+
FFFFFFFFFFFFFFFFFFFFFFFFFFFFFFFFFFFFFFFFFFFFF
@FS10000125:26:BPA73017-1023:1:1101:12210:1480 1:N:0:14
CGGAGATAACTTCGTCGAGTACGCTCAAGAACCAAGATCGGAAGA
+
FFFFFFFFFFFFFFFFFFFFFFFFFFFFFFFFFFFFFFFFFFFFF
@FS10000125:26:BPA73017-1023:1:1101:12640:1480 1:N:0:14
TTGCATAAACTTCGTCGAGTACGCTCAACTGAATAGATCGGAAGA
+
FFFFFFFFFFFFFFFFFFFFFFFFFFFFFFFFFFFFFFFFFFFFF
@FS10000125:26:BPA73017-1023:1:1101:12690:1480 1:N:0:14
TAGGTGCTAACTTCGTCGAGTACGCTCAATTAGTAAGATCGGAAG
+
FFFFFFFFFFFFFFFFFFFFFFFFFFFFFFFFFFFFFFFFFFFFF
@FS10000125:26:BPA73017-1023:1:1101:13030:1480 1:N:0:14
TTGGGCCAACTTCGTCGAGTACGCTCAAAATAGGAGATCGGAAGA
+
FFFFFFFFFFFFFFFFFFFFFFFFFFFFFFFFFFFFFFFFFFFFF
@FS10000125:26:BPA73017-1023:1:1101:13100:1480 1:N:0:14
TTGATGTAACTTCGTCGAGTACGCTCAAATTATAAGATCGGAAGA
+
FFFFFFFFFFFFFFFFFFFFFFFFFFFFFFFFFFFFFFFFFFFFF
@FS10000125:26:BPA73017-1023:1:1101:13130:1480 1:N:0:14
GGGACAACTTCGTCGAGTACGCTCAACGTGTAAGATCGGAAGAGC
+
FFFFFFFFFFFFFFFFFFFFFFFFFFFFFFFFFFFFFFFFFFFFF
@FS10000125:26:BPA73017-1023:1:1101:13790:1480 1:N:0:14
TCTATTAACTTCGTCGAGTACGCTCAAAATTTCAGATCGGAAGAG
+
FFFFFFFFFFFFFFFFFFFFFFFFFFFFFFFFFFFFFFFFFFFFF
@FS10000125:26:BPA73017-1023:1:1101:14160:1480 1:N:0:14
TTGCTGGAACTTCGTCGAGTACGCTCAATTTGGGAGATCGGAAGA
+
FFFFFFFFFFFFFFFFFFFFFFFFFFFFFFFFFFFFFFFFFFFFF
@FS10000125:26:BPA73017-1023:1:1101:15030:1480 1:N:0:14
ACTGAGAACTTCGTCGAGTACGCTCAACATGTAAGATCGGAAGAG
+
FFF:::FFFFFFFFFFFFFFFFFFFFFFFFFFFFFFFFFFFFFFF
@FS10000125:26:BPA73017-1023:1:1101:15200:1480 1:N:0:14
TTGGACCAACTTCGTCGAGTACGCTCAAAGTTTCAGATCGGAAGA
+
FFFFFFFFFFFFFFFFFFFFFFFFFFFFFFFFFFFFFFFFFFFFF
@FS10000125:26:BPA73017-1023:1:1101:15530:1480 1:N:0:14
TTGACTGGACTTCGTCGAGTACGCTCAAACGATAAGATCGGAAGA
+
FFFFFFFFFFFFFFFFFFFFFFFFFFFFFFFFFFFFFFFFFFFFF
@FS10000125:26:BPA73017-1023:1:1101:15550:1480 1:N:0:14
TCGGAACCTCGTCGAGTACGCTCAAGAACTGAGATCGGAAGAGCA
+
FFFFFFFFFFFFFFFFFFFFFFFFFFFFFFFFFFFFFFFFFFFFF
@FS10000125:26:BPA73017-1023:1:1101:15560:1480 1:N:0:14
TCGACCTAACTTCGTCGAGTACGCTCAAACTTGCAGATCGGAAGA
+
FFFFFFFFFFFFFFFFFFFFFFFFFFFFFFFFFFFFFFFFFFFFF
@FS10000125:26:BPA73017-1023:1:1101:15670:1480 1:N:0:14
TCGATCGAACTTCGTCGGTACGCTCAATGTGTAAGATCGGAAGAG
+
FFFFFFFFFFFFFFFFFFFFFFFFFFFFFFFFFFFFFFFFFFFFF
@FS10000125:26:BPA73017-1023:1:1101:1300:1490 1:N:0:14
TCGCATAACTTCGTCGAGTACGCTCAACGATTGAGATCGGAAGAG
+
FFFFFFFFFFFFFFFFFFFFFFFFFFFFFFFFFFFFFFFFFFFFF
@FS10000125:26:BPA73017-1023:1:1101:1350:1490 1:N:0:14
CCGGTGTTAACTTCGTCGAGTACGCTCAAAAGTTAAGATCGGAAG
+
FFFFFFFFFFFFFFFFFFFFFFFFFFFFFFFFFFFFFFFFFFFFF
@FS10000125:26:BPA73017-1023:1:1101:1930:1490 1:N:0:14
CGGAACTTCGTCGAGTACGCTCAATAGTGAAGATCGGAAGAGCAC
+
,,FF:FF:FFFFFFFFFFFFF:FFFFFFF,F:FFFFFFFF,,F,:
@FS10000125:26:BPA73017-1023:1:1101:2250:1490 1:N:0:14
GTGGAACAACTTCGTCGAGTACGCTCAAGCTTATAGATCGGAAGA
+
FFFFFFFFFFFFFFFFFFFFFFFFFFFFFFFFFFFFFFFFFFFFF
@FS10000125:26:BPA73017-1023:1:1101:2640:1490 1:N:0:14
CGGGGCTTTAACTTCGTCGAGTACGCTCAAGGGCTAAGATCGGAA
+
FFFFFFFFFFFFFFFFFFFFFFFFFFFFFFFFFFFFFFFFFFFFF
@FS10000125:26:BPA73017-1023:1:1101:3080:1490 1:N:0:14
TTGAGTTAACTTCGTCGAGTACGCTCAACTAACGAGATCGGAAGA
+
FFFFFFFFFFFFFFFFFFFFFFFFFFFFFFFFFFFFFFFFFFFFF
@FS10000125:26:BPA73017-1023:1:1101:3180:1490 1:N:0:14
TCGGTAAAACTTCGTCGAGTACGCTCAATGGTCCAGATCGGAAGA
+
FFFFFFFFFFFFFFFFFFFFFFFFFFFFFFFFFFFFFFFFFFFFF
@FS10000125:26:BPA73017-1023:1:1101:3360:1490 1:N:0:14
TTGAACTTCGTCGAGTACGCTCAAACGGGGAGATCGGAAGAGCAC
+
FF:FFFFFFFFFFFFFFFFFFFFFFFFFFFFFFFFFFFFFFFFFF
@FS10000125:26:BPA73017-1023:1:1101:3560:1490 1:N:0:14
TTGATTTAACTTCGTCGAGTACGCTCAATATTTCAGATCGGAAGA
+
FFFFFFFFFFFFFFFFFFFFFFFFFFFFFFFFFFFFFFFFFFFFF
@FS10000125:26:BPA73017-1023:1:1101:3790:1490 1:N:0:14
TCGGTCGAACTTCGTCGAGTACGCTCAAATTGTAAGATCGGAAGA
+
:F::FF:FFFFFFFFFFF:FFFFFFF,F:FFFFFFFFFFFFFFFF
@FS10000125:26:BPA73017-1023:1:1101:4870:1490 1:N:0:14
CTGTCTGAACTTCGTCGAGTACGCTCAAAATTGGAGATCGGAAGA
+
FFFFFFFFFFFFFFFFFFFFFFFFFFFFFFFFFFFFFFFFFFFFF
@FS10000125:26:BPA73017-1023:1:1101:4940:1490 1:N:0:14
TTGTGACAACTTCGTCGAGTACGCTCAATAACTTAGATCGGAAGA
+
FFFFFFFFFFFFFFFFFFFFFFFFFFFFFFFFFFFFFFFFFFFFF
@FS10000125:26:BPA73017-1023:1:1101:4950:1490 1:N:0:14
TCGGGTAAAACTTCGTCGAGTACGCTCAAGATACAAGATCGGAAG
+
FFFFFFFFFFFFFFFFFFFFFFFFFFFFFFFFFFFFFFFFFFFFF
@FS10000125:26:BPA73017-1023:1:1101:5430:1490 1:N:0:14
TTGACTGGACTTCGTCGAGTACGCTCAATGGATAAGATCGGAAGA
+
FFFFFFFFFFFFFFFFFFFFFFFFFFFFFFFFFFFFFFFFFFFFF
@FS10000125:26:BPA73017-1023:1:1101:5510:1490 1:N:0:14
TTGATTAAACTTCGTCGAGTACGCTCAACCCAGAAGATCGGAAGA
+
FFFFFFFFFFFFFFFFFFFFFFFFFFFFFFFFFFFFFFFFFFFFF
@FS10000125:26:BPA73017-1023:1:1101:5960:1490 1:N:0:14
TTGGCTAAACTTCGCCGAGTACGCTCAATTTGACAGATCGGAAGA
+
FFFFFFFFFFFFFFFFFFFFFFFFFFFFFFFFFFFFFFFFFFFFF
@FS10000125:26:BPA73017-1023:1:1101:6650:1490 1:N:0:14
TTGGCACAACTTCGTCGAGTACGCTCAAGTCCTGAGATCGGAAGA
+
FFF,FFF::FFFF:FFFFFFFFFFF::F:FFFFFFF,FF:FFFF,
@FS10000125:26:BPA73017-1023:1:1101:6750:1490 1:N:0:14
TCTTCTAACTTCGTCGAGTACGCTCAATTGCGGAGATCGGAAGAG
+
FFFFFFFFFFFFFFFFFFFFFFFFFFFFFFFFFFFFFFFFFFFFF
@FS10000125:26:BPA73017-1023:1:1101:7040:1490 1:N:0:14
TTGTGTTAACTTCGTCGAGTACGCTCAAATATGTAGATCGGAAGA
+
FFFFFFFFFFFFFFFFFFFFFFFFFFFFFFFFFFFFFFFFFFFFF
@FS10000125:26:BPA73017-1023:1:1101:7790:1490 1:N:0:14
TTGACTGGACTTCGTCGAGTACGCTCAAATGAAGAGATCGGAAGA
+
FFFFFFFFFFFFFFFFFFFFFFFFFFFFFFFFFFFFFFFFFFFFF
@FS10000125:26:BPA73017-1023:1:1101:7990:1490 1:N:0:14
TTGTAGCAACTTCGTCGAGTACGCTCAAAGATAAAGATCGGAAGA
+
FFFF::FFFFFFFFFFFFFFFFFFFFFFFF:FFFFFFFFFFFFFF
@FS10000125:26:BPA73017-1023:1:1101:8620:1490 1:N:0:14
TTGTACCAACTTCGTCGAGTACGCTCAAATTGCAAGATCGGAAGA
+
FFFFFFFFFFFFFFFFFFFFFFFFFFFFFFFFFFFFFFFFFFFFF
@FS10000125:26:BPA73017-1023:1:1101:8870:1490 1:N:0:14
TGGAAGCAACTTCGTCGAGTACGCTCAACTAGCCAGATCGGAAGA
+
F,,FF:FFFFFFFFFFF,FFFFFFFFF,FFF:FF,FFF::F:::F
@FS10000125:26:BPA73017-1023:1:1101:9220:1490 1:N:0:14
TTGGAACAATCTTCGTCGAGTACGCTCAAAGATGGAGATCAGAAG
+
:FFFFFFFFFFFFFFFFFFFFFFFFFFFFFFFFFFFFFFFFFFFF
@FS10000125:26:BPA73017-1023:1:1101:9680:1490 1:N:0:14
TTGGAGCAACTTCGTCGAGTACGCTCAAAAATTTAGATCGGAAGA
+
FFFFFFFFFFFFFFFFFFFFFFFFFFFFFFFFFFFFFFFFFFFFF
@FS10000125:26:BPA73017-1023:1:1101:10060:1490 1:N:0:14
TTGGTTGAACTTCGTCGAGTACGCTCAAAACCAAAGATCGGAAGA
+
FF,FFFFFFFFFF:FFFFFFFFFFFFFFFFFF,FFFFFFFF:FFF
@FS10000125:26:BPA73017-1023:1:1101:10220:1490 1:N:0:14
CGGGATGTAACTTCGTCGAGTACGCTCAAAAAACAAGATCGGAAG
+
FFFFFFFFFFFFFFFFFFFFFFFFFFFFFFFFFFFFFFFFFFFFF
@FS10000125:26:BPA73017-1023:1:1101:10530:1490 1:N:0:14
TTGTGGTAACTTCGTCGAGTACGCTCAACACTTTAGATCGGAAGA
+
FFFFFFFFFFFFFFFFFFFFFFFFFFFFFFFFFFFFFFFFFFFFF
@FS10000125:26:BPA73017-1023:1:1101:10890:1490 1:N:0:14
TTGCGCTAACTTCGTCGAGTACGCTCAAATTTACAGATCGGAAGA
+
FFFFFFFFFFFFFFFFFFFFFFFFFFFFFFFFFFFFFFFFFFFFF
@FS10000125:26:BPA73017-1023:1:1101:11240:1490 1:N:0:14
TTGAAAGAACTTCGTCGAGTACGCTCAACCATGAAGATCGGAAGA
+
FFFFFFFFFFFFFFFFFFFFFFFFFFFFFFFFFFFFFFFFFFFFF
@FS10000125:26:BPA73017-1023:1:1101:11340:1490 1:N:0:14
TTCCTATAACTTCGTCGAGTACGCTCAATGGTCGAGATCGGAAGA
+
FFFFFFFFFFFFFFFFFFFFFFFFFFFFFFFFFFFFFFFFFFFFF
@FS10000125:26:BPA73017-1023:1:1101:11380:1490 1:N:0:14
TTGACTGGACTTCGTCGAGTACGCTCAAAACCGGAGATCGGAAGA
+
F:FFFFFFFFFFFFFFFFF:FFFFFFFFFFFFF:FFFFFFFFFFF
@FS10000125:26:BPA73017-1023:1:1101:12350:1490 1:N:0:14
TTGACTGGACTTCGTCGAGTACGCTCAAAAGAACAGATCGGAAGA
+
FFFFFFFFFFFFFFFFFFFFFFFFFFFFFFFFFFFFFFFFFFFFF
@FS10000125:26:BPA73017-1023:1:1101:12440:1490 1:N:0:14
CTGCAAGAACTTCGTCGAGTACGCTCAATGTGTTAGATCGGAAGA
+
FFFFFFFFFFFFFFFFFFFFFFFFFFFFFFFFFFFFFFFFFFFFF
@FS10000125:26:BPA73017-1023:1:1101:12760:1490 1:N:0:14
TCGGAACTTCGTCGAGTACGCTCAACTAGAAAGATCGGAAGAGCA
+
FFFFFFFFFFFFFFFFFFFFFFFFFFFFFFFFFFFFFFFFFFFFF
@FS10000125:26:BPA73017-1023:1:1101:12810:1490 1:N:0:14
TTGGTCGAACTTCGTCGAGTACGCTCAAGGTGTAAGATCGGAAGA
+
FFFFFFFFFFFFFFFFFFFFFFFFFFFFFFFFFFFFFFFFFFFFF
@FS10000125:26:BPA73017-1023:1:1101:12940:1490 1:N:0:14
CGGGGACAAACTTCGTCGAGTACGCTCAAATAATTAGATCGGAAG
+
FFFFFFFF:FFFFFFFFFF:FFFFFFFF:FFFFFFFFFFFFFFFF
@FS10000125:26:BPA73017-1023:1:1101:13500:1490 1:N:0:14
TTGGTGTAACTTCGTCGAGTACGCTCAAGTGAGAAGATCGGAAGA
+
FFFFFFFFFFFFFFFFFFFFFFFFFFFFFFFFFFFFFFFFFFFFF
@FS10000125:26:BPA73017-1023:1:1101:13770:1490 1:N:0:14
TTGACTGGACTTCGTCGAGTACGCTCAACGATGAAGATCGGAAGA
+
,FFFFFF:F:FFFFFFFFFFFF:FFFF,FFF,FF,FFFFFFFFFF
@FS10000125:26:BPA73017-1023:1:1101:15180:1490 1:N:0:14
TCTAACTTCGTCGAGTACGCTCAAACAGAAAGATCGGAAGAGCAC
+
FFFF:F:::FFFFFFF:FF::FF,FFF:FFF,F:,FFF,FFFFF,
@FS10000125:26:BPA73017-1023:1:1101:15370:1490 1:N:0:14
TTGTCACAACTTCGTCGAGTACGCTCAAAATGTTAGATCGGAAGA
+
FFFFFFFFFFFFFFFFFFFFFFFFFFFFFFFFFFFFFFFFFFFFF
@FS10000125:26:BPA73017-1023:1:1101:15400:1490 1:N:0:14
TAGAAGGAACTTCGTCGAGTACGCTCAAATTCGCAGATCGGAAGA
+
FFFFFFFFFFFFFFFFFFFFFFFFFFFFFFFFFFFFFFFFFFFFF
@FS10000125:26:BPA73017-1023:1:1101:1170:1500 1:N:0:14
TCTCAAAACTTCGTCGAGTACGCTCAAATACCTAGATCGGAAGAG
+
FFFFFFFFFFFFFFFFFFFFFFFFFFFFFFFFFFFFFFFFFFFFF
@FS10000125:26:BPA73017-1023:1:1101:1210:1500 1:N:0:14
TCTGACTGAACTTCGTCGAGTACGCTCAACCTCGCAGATCGGAAG
+
FFFFFFFFFFFFFFFFFFFFFFFFFFFFFFFFFFFFFFFFFFFFF
@FS10000125:26:BPA73017-1023:1:1101:1310:1500 1:N:0:14
TTGACGCAACTTCGTCGAGTACGCTCAAACGTAGAGATCGGAAGA
+
FFFFFFFFFFFFFFFFFFFFFFFFFFFFFFFFFFFFFFFFFFFFF
@FS10000125:26:BPA73017-1023:1:1101:1410:1500 1:N:0:14
TCTAATAACTTCGTCGAGTACGCTCAAAATACAAGATCGGAAGAG
+
FFFFFFFFFFFFFFFFFFFFFFFFFFFFFFFFFFFFFFFFFFFFF
@FS10000125:26:BPA73017-1023:1:1101:1500:1500 1:N:0:14
TTGCCCAAACTTCGTCGAGTACGCTCAAGCCACAAGATCGGAAGA
+
FFFFFFFFFFFFFFFFFFFFFFFFFFFFFFFFFFFFFFFFFFFFF
@FS10000125:26:BPA73017-1023:1:1101:1930:1500 1:N:0:14
TGGACTGAACTTCGTCGAGTACGCTCAAAAAATCAGATCGGAAGA
+
FFFFF:FFFFFFFFFFFFFFFFFFFFFFFFFFFFFFFFFFFFFFF
@FS10000125:26:BPA73017-1023:1:1101:2230:1500 1:N:0:14
GCGACTGGACTTCGTCGAGTACGCTCAAAAGATTAGATCGGAAGA
+
:FFFFFFFFFFFFFFFFFFFFFFFFFFFFFFFFFFFFFFFFFFFF
@FS10000125:26:BPA73017-1023:1:1101:2860:1500 1:N:0:14
TCTTCCAACTTCGTCGAGTACGCTCAATCTATAAGATCGGAAGAG
+
FFFFFFFFFFFFFFFFFFFFFFFFFFFFFFFFFFFFFFFFFFFFF
@FS10000125:26:BPA73017-1023:1:1101:2890:1500 1:N:0:14
TGGAAGTAACTTCGTCGAGTACGCTCAATATTGAAGATCGGAAGA
+
FFFFFFFFFFFFFFFFFFFFFFFFFFFFFFFFFFFFFFFFFFFFF
@FS10000125:26:BPA73017-1023:1:1101:3130:1500 1:N:0:14
CTGGAGGAACTTCGTCGAGTACGCTCAATGATTCAGATCGGAAGA
+
F:,,F:F,:F:FF:FFF:::FFFFFFF,FFFFFFFF:FFFFFFF:
@FS10000125:26:BPA73017-1023:1:1101:3570:1500 1:N:0:14
TGGTCAACTTCGTCGAGTACGCTCAATCATAGAGATCGGAAGAGC
+
FFFFFFFFFFFFFFFFFFFFFFFFFFFFFFFFFFFFFFFFFFFFF
@FS10000125:26:BPA73017-1023:1:1101:4380:1500 1:N:0:14
TTGGTGGAACTTCGTCGAGTACGCTCAACTACGTAGATCGGAAGA
+
FFFFFFFFFFFFFFFFFFFFFFFFFFFFFFFFFFFFFFFFFFFFF
@FS10000125:26:BPA73017-1023:1:1101:4470:1500 1:N:0:14
CCGTACGAACTTCGTCGAGTACGCTCAATTGCACAGATCGGAAGA
+
:FFF,FFFF,FFFFFF,FF:::,FFF:FFFFFFF,FF::FF:FF:
@FS10000125:26:BPA73017-1023:1:1101:4840:1500 1:N:0:14
ACGTGAGAACTTCGTCGAGTACGCTCAACTGAGCAGATCGGAAGA
+
FFFFFFFFFFFFFFFFFFFFFFFFFFFFFFFFFFFFFFFFFFFFF
@FS10000125:26:BPA73017-1023:1:1101:5820:1500 1:N:0:14
TCTAATACCTTCGTCGAGTACGCTCAAGTATCAAGATCGGAAGAG
+
FFFFFFFFFFFFFFFFFFFFFFFFFFFFFFFFFFFFFFFFFFFFF
@FS10000125:26:BPA73017-1023:1:1101:5910:1500 1:N:0:14
TTGCCACAACTTCGTCGAGTACGCTCAAGTACAGAGATCGGAAGA
+
FFFFFFFFFFFFFFFFFFFFFFFFFFFFFFFFFFFFFFFFFFFFF
@FS10000125:26:BPA73017-1023:1:1101:6170:1500 1:N:0:14
GAGTAAACTTCGTCGAGTACGCTCAAAAGTTAAGATCGGAAGAGC
+
FFFFFFFFFFFFFFFFFFFFFFFFFFFFFFFFFFFFFFFFFFFFF
@FS10000125:26:BPA73017-1023:1:1101:6720:1500 1:N:0:14
TTGAGGAAACTTCGTCGAGTACGCTCAATAGAATAGATCGGAAGA
+
FF:FFFFFFFFFFFFFFFFFFFFFFFFFFFFFFFFFFFFFFFFFF
@FS10000125:26:BPA73017-1023:1:1101:7150:1500 1:N:0:14
TTGGGCACAACTTCGTCGAGTACGCTCAATTTAGCAGATCGGAAG
+
FFFFFFFFFFFFFFFFFFFFFFFFFFFFFFFFFFFFFFFFFFFFF
@FS10000125:26:BPA73017-1023:1:1101:7270:1500 1:N:0:14
TTGACTGGAGTTCAGACGAGTACGCTCAAGATGAGAGATCGGAAG
+
FFFFFFFFFFFFFFFFFFFFFFFFFFFFFFFFFFFFFFFFFFFFF
@FS10000125:26:BPA73017-1023:1:1101:7830:1500 1:N:0:14
ACGCCATGCAACTTCGTCGAGTACGCTCAAAATAACAGATCGGAA
+
FF:F:,FF:F,FFFFFFFFFFF,FFFFFF,FFFF,:FFF:FFFFF
@FS10000125:26:BPA73017-1023:1:1101:8330:1500 1:N:0:14
CTCTGATAAAACTTCGTCTACTTCGCTTAACCTTATTGTTCCGAA
+
:FF:F::,:,FF,:,FF,,::::F,F,,,F,:,,F,,FF:F:,,,
@FS10000125:26:BPA73017-1023:1:1101:8900:1500 1:N:0:14
TTGACTGGACTTCGTCGAGTACGCTCAATCCAATAGATCGGAAGA
+
FFFFFFFFFFFFFFFFFFFFFFFFFFFFFFFFFFFFFFFFFFFFF
@FS10000125:26:BPA73017-1023:1:1101:9020:1500 1:N:0:14
AGGCAGAACTTCGTCGAGTACGCTCAACACTGGAGATCGGAAGAG
+
FFFFFFFFFFFFFFFFFFFFFFFFFFFFFFFFFFFFFFFFFFFFF
@FS10000125:26:BPA73017-1023:1:1101:9340:1500 1:N:0:14
TTGAACTTCGTCGAGTACGCTCAATCACTAAGATCGGAAGAGCAC
+
FFFFFFFFFFFFFFFFFFFFFFFFFFFFFFFFFFFFFFFFFFFFF
@FS10000125:26:BPA73017-1023:1:1101:9810:1500 1:N:0:14
TTGACTGGACTTCGTCGAGTACGCTCAACCCTGAAGATCGGAAGA
+
FFFFFFFFFFFFFFFFFFFFFFFFFFFFFFFFFFFFFFFFFFFFF
@FS10000125:26:BPA73017-1023:1:1101:9840:1500 1:N:0:14
TTGGTCAAACTTCGTCGAGTACGCTCAATTAGATAGATCGGAAGA
+
FFFFFFFFFFFFFFFFFFFFFFFFFFFFFFFFFFFFFFFFFFFFF
@FS10000125:26:BPA73017-1023:1:1101:10120:1500 1:N:0:14
TTGTGGCAGTTTCGTCGAGTACGCTCAACTGATTAGATCGGAAGA
+
FFFFFFFFFFFFFFFFFFFFFFFFFFFFFFFFFFFFFFFFFFFFF
@FS10000125:26:BPA73017-1023:1:1101:10800:1500 1:N:0:14
TTGTGTTAACTTCGTCGAGTACGCTCAAAATAATAGATCGGAAGA
+
FFFFFFFFFFFFFFFFFFFFFFFFFFFFFFFFFFFFFFFFFFFFF
@FS10000125:26:BPA73017-1023:1:1101:10810:1500 1:N:0:14
TCTGCTAACTTCGTCGAGTACGCTCAAAGTCCTAGATCGGAAGAG
+
FFFFFFFFFFFFFFFFFFFFFFFFFFFFFFFFFFFFFFFFFFFFF
@FS10000125:26:BPA73017-1023:1:1101:10920:1500 1:N:0:14
TTGACTGGACTTCGTCGAGTACGCTCAACACAGAAGATCGGAAGA
+
FFFFFFFFFFFFFFFFFFFFFFFFFFFFFFFFFFFFFFFFFFFFF
@FS10000125:26:BPA73017-1023:1:1101:11480:1500 1:N:0:14
CCGGAAGGAACTTCGTCGAGTACGCTCAAACACTTAGATCGGAAG
+
FFFFFFFFFFFFFFFFFFFFFFFFFFFFFFFFFFFFFFFFFFFFF
@FS10000125:26:BPA73017-1023:1:1101:11500:1500 1:N:0:14
TTGGGTAAACTTCGTCGAGTACGCTCAATCGATAAGATCGGAAGA
+
FFFFFFFFFFFFFFFFFFFFFFFFFFFFFFFFFFFFFFFFFFFFF
@FS10000125:26:BPA73017-1023:1:1101:11640:1500 1:N:0:14
TCTGACAACTTCGTCGAGTACGCTCAAATCAAAAGATCGGAAGAG
+
FFFFFFFFFFFFFFFFFFFFFFFFFFFFFFFFFFFFFFFFFFFFF
@FS10000125:26:BPA73017-1023:1:1101:12050:1500 1:N:0:14
TTGTAAGAACTTCGTCGAGTACGCTCAAAAAACGAGATCGGAAGA
+
FFFFFFFFFFFFFFFFFFFFFFFFFFFFFFFFFFFFFFFFFFFFF
@FS10000125:26:BPA73017-1023:1:1101:12470:1500 1:N:0:14
TGGGTGGAACTTCGTCGAGTACGCTCAATTACGGAGATCGGAAGA
+
FFFFFFFFFFFFFFFFFFFFFFFFFFFFFFFFFFFFFFFFFFFFF
@FS10000125:26:BPA73017-1023:1:1101:12520:1500 1:N:0:14
TTGAAGGAACTTCGTCGAGTACGCTCAACATTCCAGATCGGAAGA
+
FFFFFFFFFFFFFFFFFFFFFFFFFFFFFFFFFFFFFFFFFFFFF
@FS10000125:26:BPA73017-1023:1:1101:12830:1500 1:N:0:14
TTGAAGTAACTTCGTCGAGTACGCTCAAAGGTAGAGATCGGAAGA
+
FFFFFFFFFFFFFFFFFFFFFFFFFFFFFFFFFFFFFFFFFFFFF
@FS10000125:26:BPA73017-1023:1:1101:12890:1500 1:N:0:14
TTGCATTAACTTCGTCGAGTACGCTCAATTTAGGAGATCGGAAGA
+
FFFFFFFFFFFFFFFFFFFFFFFFFFFFFFFFFFFFFFFFFFFFF
@FS10000125:26:BPA73017-1023:1:1101:13760:1500 1:N:0:14
TTGACTGGACCTTCGTCGAGTACGCTCAACACGATAGATCGGAAG
+
FFFFFFFFFFFFFFFFFFFFFFFFFFFFFFFFFFFFFFFFFFFFF
@FS10000125:26:BPA73017-1023:1:1101:14040:1500 1:N:0:14
TTGTCGAAACTTCGTCGAGTACGCTCAAGTCCGGAGATCGGAAGA
+
,:FFF,FFFFFFFFFFFFFFFFFFFFFFFFFFFFFFFFFFFFFFF
@FS10000125:26:BPA73017-1023:1:1101:15190:1500 1:N:0:14
GAGGGCATAACTTCGTCGAGTACGCTCAAGTTCAAAGATCGGAAG
+
FFFFFFFFFFFFFFFFFFFFFFFFFFFFFFFFFFFFFFFFFFFFF
@FS10000125:26:BPA73017-1023:1:1101:15730:1500 1:N:0:14
TTGGCACAACTTCGTCGAGTACGCTCAATTATACAGATCGGAAGA
+
FFFFFFFFFFF:FFFFFFFFFFFFFFFFFFFF,FFFF:FFFFFFF
@FS10000125:26:BPA73017-1023:1:1101:15740:1500 1:N:0:14
TCGGGACCAACTTCGTCGAGTACGCTCAAAAATTGAGATCGGAAG
+
FFFFFFFFFFFFFFFFFFFFFFFFFFFFFFFFFFFFFFFFFFFFF
@FS10000125:26:BPA73017-1023:1:1101:15760:1500 1:N:0:14
TTGGCTTAACTTCGTCGAGTACGCTCAAAGTAAAAGATCGGAAGA
+
FFFFFFFFFFFFFFFFFFFFFFFFFFFFFFFFFFFFFFFFFFFFF
@FS10000125:26:BPA73017-1023:1:1101:15910:1500 1:N:0:14
TCTTGGAACTTCGTCGAGTACGCTCAAGTTGTTAGATCGGAAGAG
+
FFFFFFFFFFFFFFFFFFFFFFFFFF:FFFFFF:FFFFFFFFFFF
@FS10000125:26:BPA73017-1023:1:1101:16290:1500 1:N:0:14
ACGGAAAACCTCGTCGAGTACGCTCAAAAGAAAAGATCGGAAGAG
+
FFFFFFFFFFFFFFFFFFFFFFFFFFFFFFFFFFFFFFFFFFFFF
@FS10000125:26:BPA73017-1023:1:1101:16400:1500 1:N:0:14
TTGGTTCAACTTCGTCGAGTACGCTCAATTAGAGAGATCGGAAGA
+
FFFFFFFFFFFFFFFFFFFFFFFFFFFFFFFFFFFFFFFFFFFFF
@FS10000125:26:BPA73017-1023:1:1101:1240:1510 1:N:0:14
TTGTATGAACTTCGTCGAGTACGCTCAACTTCTTAGATCGGAAGA
+
FFFFFFFFFFFFFFFFFFFFFFFFFFFFFFFFFFFFFFFFFFFFF
@FS10000125:26:BPA73017-1023:1:1101:1530:1510 1:N:0:14
TCTTAGAACTTCGTCGAGTACGCTCAATGAATTAGATCGGAAGAG
+
FFFFFFFFFFFFFFFFFFFFFFFFFFFFFFFFFFFFFFFFFFFFF
@FS10000125:26:BPA73017-1023:1:1101:2000:1510 1:N:0:14
TCGTGATAACTTCGTCGAGTACGCTCAATATTTAAGATCGGAAGA
+
FFFFFFFFFFFFFFFFFFFFFFFFFFFFFFFFFFFFFFFFFFFFF
@FS10000125:26:BPA73017-1023:1:1101:2250:1510 1:N:0:14
TTGAACAAACTTCGTCGAGTACGCTCAATTTAGTAGATCGGAAGA
+
,FFFFFFFFFFFFFFF:FFFFFFFFF:FFFFFFFFFFFF:FFFFF
@FS10000125:26:BPA73017-1023:1:1101:2440:1510 1:N:0:14
TCGCATCAACTTCGTCGAGTACACTCAAACATATAGATCGGAAGA
+
FFFFFFFFFFFFFFFFFFFFFFFFFFFFFFFFFFFFFFFFFFFFF
@FS10000125:26:BPA73017-1023:1:1101:3260:1510 1:N:0:14
TTGCGCAAACTTCGTCGAGTACGCTTAATTGACAAGATCGGAAGA
+
FFFFFFFFFFFFFFFFFFFFFFFFFFFFFFFFFFFFFFFFFFFFF
@FS10000125:26:BPA73017-1023:1:1101:3270:1510 1:N:0:14
CCGAAGTAACTTCGTCGAGTACGCTCAAGTGATGAGATCGGAAGA
+
FFFFFFFFFFFFFFFFFFFFFFFFFFFFFFFFFFFFFFFFFFFFF
@FS10000125:26:BPA73017-1023:1:1101:3710:1510 1:N:0:14
GCGTGCAAACTTCGTCGAGTACGCTCAACACACAAGATCGGAAGA
+
FFFFFFFFFFFFFFFFFFFFFFFFFFFFFFFFFF,FFFFFFFFFF
@FS10000125:26:BPA73017-1023:1:1101:3970:1510 1:N:0:14
CCGGCAACTTCGTCGAGTACGCTCAATGTTTGAGATCGGAAGAGC
+
FFFFFFFFFFFFFFFFFFFFFFFFFFFFFFFFFFFFFFFFFFFFF
@FS10000125:26:BPA73017-1023:1:1101:4170:1510 1:N:0:14
TTGAACTAACTTCGTCGAGTACGCTCAATAATGGAGATCGGAAGA
+
FFFFFFFFFFFFFFFFFFFFFFFFFFFFFFFFFFFFFFFFFFFFF
@FS10000125:26:BPA73017-1023:1:1101:4230:1510 1:N:0:14
GCGACGGAACTTCGTCGAGTACGCTCAATTGTTAAGATCGGAAGA
+
FFFFFFFFFFFFFFFFFFFFFFFFFFFFFFFFFFFFFFFFFFFFF
@FS10000125:26:BPA73017-1023:1:1101:4960:1510 1:N:0:14
CCGGGCTAAACTTCGTCGAGTACGCTCAATATGACAGATCGGAAG
+
FFFFFFFFFFFFFFFFFFFFFFFFFFFFFFFFFFFFFFFFFFFFF
@FS10000125:26:BPA73017-1023:1:1101:5300:1510 1:N:0:14
TTGCCGTAACTTCGTCGAGTACGCTCAATTTAAAAGATCGGAAGA
+
FFFFFFFFFFFFFFFFFFFFFFFFFFFFFFFFFFFFFFFFFFFFF
@FS10000125:26:BPA73017-1023:1:1101:5920:1510 1:N:0:14
GCGGATCCAACTTCGTCGAGTACGCTCAAACGTAGAGATCGGAAG
+
FFFFFFFFFFFFFFFFFFFFFFFFFFFFFFFFFFFFFFFFFFFFF
@FS10000125:26:BPA73017-1023:1:1101:6120:1510 1:N:0:14
TCGGATGTAACTTCGTCGAGTACGCTCAAAGAATGAGATCGGAAG
+
FFFFFFFFFFFFFFFFFFFFFFFFFFFFFFFFFFFFFFFFFFFFF
@FS10000125:26:BPA73017-1023:1:1101:6220:1510 1:N:0:14
TCGCAGCAACTTCGTCGAGTACGCTCAAAGATTTAGATCGGAAGA
+
FFFFFFFFFFFFFFFFFFFFFFFFFFFFFFFFFFFFFFFFFFFFF
@FS10000125:26:BPA73017-1023:1:1101:6300:1510 1:N:0:14
TCGAACTTCGTCGAGTACGCTCAATGGGAGAGATCGGAAGAGCAC
+
:FFFFFFFFFFFFFFFFFFFFFFFFFFFFFFFFFFFFFFFFFFFF
@FS10000125:26:BPA73017-1023:1:1101:6700:1510 1:N:0:14
TTGACTGAACTTCGTCGAGTACGCTCAATCCCGTAGATCGGAAGA
+
FFFFFFFFFFFFFFFFFFFFFFFFFFFFFFFFFFFFFFFFFFFFF
@FS10000125:26:BPA73017-1023:1:1101:6890:1510 1:N:0:14
TGGCAACAACTTCGTCGAGTACGCTCAAAGTTATAGATCGGAAGA
+
FFFFFFFFFFFFFFFFFFFFFFFFFFFFFFFFFFFFFFFFFFFFF
@FS10000125:26:BPA73017-1023:1:1101:7120:1510 1:N:0:14
TTGTGAGAACTTCGTCGAGTACGCTCAAAGAACGAGATCGGAAGA
+
FFFFFFFFFFFFFFFFFFFFFFFFFFFFFFFFFFFFFFFFFFFFF
@FS10000125:26:BPA73017-1023:1:1101:8130:1510 1:N:0:14
TTGGAACAACTTCGTCGAGTACGCTCAAAATATTAGATCGGAAGA
+
FFFFFFFFFFFFFFFFFFFFFFFFFFFFFFFFFFFFFFFFFFFFF
@FS10000125:26:BPA73017-1023:1:1101:8300:1510 1:N:0:14
TTTGCGTTAACTTCGTCGAGTACGCTCAAGGTGTGAGATCGGAGA
+
FFFFFFFFFFFFFFFFFFFFFFFFFFFFFFFFFFFFFFFFFFFFF
@FS10000125:26:BPA73017-1023:1:1101:8540:1510 1:N:0:14
TCGGGGGCGTGAACTTCGTCGAGTACGCTCAACGGAGTAGATCGG
+
FFFFFFFFFFFFFFFFFFFFFFFFFFFFFFFFFFFFFFFFFFFFF
@FS10000125:26:BPA73017-1023:1:1101:8560:1510 1:N:0:14
TGGAACTTCGTCGAGTACGCTCAAAGCGGGAGATCGGAAGAGCAC
+
FFFFFFFFFFFFFFFFFFFFFFFFFFFFFFFFFFFFFFFFFFFFF
@FS10000125:26:BPA73017-1023:1:1101:8760:1510 1:N:0:14
CCGGCTTTAACTTCGTCGAGTACGCTCAAGTTAACAGATCGGAAG
+
FFFFFFFFFFFFFFFFFFFFFFFFFFFFFFFFFFFFFFFFFFFFF
@FS10000125:26:BPA73017-1023:1:1101:9090:1510 1:N:0:14
TTGGCGGATCTTCGTCGAGTACGCTCAAGTACAGAGATCGGAAGA
+
FFFFF:FFFFFFFFFFFFFFFFFFFFFFFFFFFFFFFFFFFFFFF
@FS10000125:26:BPA73017-1023:1:1101:9900:1510 1:N:0:14
TTGCGATAACTTCGTCGAGTACGCTCAAACTGATAGATCGGAAGA
+
FFFFFFFFFFFFFFFFFFFFFFFFFFFFFFFFFFFFFFFFFFFFF
@FS10000125:26:BPA73017-1023:1:1101:10670:1510 1:N:0:14
TCGTAGAAACTTCGTCGAGTACGCTCAAAAATAAAGATCGGAAGA
+
FFFFFFFFFFFFFFFFFFFFFFFFFFFFFFFFFFFFFFFFFFFFF
@FS10000125:26:BPA73017-1023:1:1101:10850:1510 1:N:0:14
TTGGCACAACTTCGTCGAGTACGCTCAAGTGACAAGATCGGAAGA
+
FFFFFFFFFFFFFFFFFFFFFFFFFFFFFFFFFFFFFFFFFFFFF
@FS10000125:26:BPA73017-1023:1:1101:10900:1510 1:N:0:14
TCGGTCAAACTTCGTCGAGTACGCTCAAACTCTAAGATCGGAAGA
+
FFFFFFFFFFFFFFFFFFFFFFFFFFFFFFFFFFFFFFFFFFFFF
@FS10000125:26:BPA73017-1023:1:1101:11180:1510 1:N:0:14
TTGACTAAACTTCGTCGAGTACGCTCAAAAAGATAGATCGGAAGA
+
FFFFFFFFFFFFFFFFFFFFFFFFFFFFFFFFFFFFFFFFFFFFF
@FS10000125:26:BPA73017-1023:1:1101:11240:1510 1:N:0:14
TTGGGTCAACTTCGTCGAGTACGCTCAACCACAGAGATCGGAAGA
+
FFFFFFFFFFFFFFFFFFFFFFFFFFFFFFFFFFFFFFFFFFFFF
@FS10000125:26:BPA73017-1023:1:1101:11740:1510 1:N:0:14
GCGGCAACTTCGTCGAGTACGCTCAATCAATTAGATCGGAAGAGC
+
FFFFFFFFFFFFFFFFFFFFFFFFFFFFFFFFFFFFFFFFFFFFF
@FS10000125:26:BPA73017-1023:1:1101:11750:1510 1:N:0:14
GGGGCGTCAACTTCGTCGAGTACGCTCAAAGAACAAGATCGGAAG
+
:FFFFFFFFFFFFFFFFFFFFFFFFFFFFFFFFFFFFFFFFFFFF
@FS10000125:26:BPA73017-1023:1:1101:11860:1510 1:N:0:14
GCCGATATAACTTCGTCGAGTACGCTCAAAAAGGAAGATCGGAAG
+
FFFFFFFFFFFFFFFFFFFFFFFFFFFFFFFFFFFFFFFFFFFFF
@FS10000125:26:BPA73017-1023:1:1101:12050:1510 1:N:0:14
TTGATATAACTTCGTCGAGTACGCTCAATCATATAGATCGGAAGA
+
FFFFFFFFFFFFFFFFFFFFFFFFFFFFFFFFFFFFFFFFFFFFF
@FS10000125:26:BPA73017-1023:1:1101:12220:1510 1:N:0:14
TTGGGGATAACTTCGTCGAGTCCGCTCAAAATGATAGATCGGAAG
+
FFFFFFFFFFFFFFFFFFFFFFFFFFFFFFFFFFFFFFFFFFFFF
@FS10000125:26:BPA73017-1023:1:1101:12330:1510 1:N:0:14
TTGCGCCAGCTTCGTCGAGTATGCTCAAAAATGCAGATCGGAAGA
+
FFFFFFFFFFFFFFFFFFFFFFFFFFFFFFFFFFFFFFFFFFFFF
@FS10000125:26:BPA73017-1023:1:1101:12950:1510 1:N:0:14
TTGCACCAACTTCGTCGAGTACGCTCAAAAATTAAGATCGGAAGA
+
FFFFFFFFFFFFFFFFFFFFFFFFFFFFFFFFFFFFFFFFFFFFF
@FS10000125:26:BPA73017-1023:1:1101:12970:1510 1:N:0:14
TTCGAATAACTTCGTCGAGTACGCTCAACTTTATAGATCGAAAGA
+
F:FFFFFFFFFFFFFFFFFFFFFFFFF:FF:FFFFFFFFFFFFFF
@FS10000125:26:BPA73017-1023:1:1101:13250:1510 1:N:0:14
TTGAACTTCGTCGAGTACGCTCAAGACGTCAGATCGGAAGAGCAC
+
FFFFFFFFFFFFFFFFFFFFFFFFFFFFFFFFFFFFFFFFFFFFF
@FS10000125:26:BPA73017-1023:1:1101:13480:1510 1:N:0:14
TCCCCCACTAACTTCGTCGAGTACGCTCAACAGAACAGATCGGAA
+
FFFFFFFFFFFFFFFFFFFFFFFFFFFFFFFFFFFFFFFFFFFFF
@FS10000125:26:BPA73017-1023:1:1101:13950:1510 1:N:0:14
CCGGATATAACTTCGTCGAGTACGCTCAATACCCAAGATCGGAAG
+
FFFFFFFFFFFFFFFFFFFFFFFFFFFFFFFFFFFFFFFFFFFFF
@FS10000125:26:BPA73017-1023:1:1101:14980:1510 1:N:0:14
TTGGATGAACTTCGTCGAGTACGCTCAAAACTGGAGATCGGAAGA
+
FFFFFFFFFFFFFFFFFFFFFFFFFFFFFFFFFFFFFFFFFFFFF
@FS10000125:26:BPA73017-1023:1:1101:15050:1510 1:N:0:14
TTGCCTTAACTTCGTCGAGTACGCTCAACAATGTAGATCGGAAGA
+
FFFFFFFFFFFFFFFFFFFFFFFFFFFFFFFFFFFFFFFFFFFFF
@FS10000125:26:BPA73017-1023:1:1101:15400:1510 1:N:0:14
GCGTAAACTTCGTCGAGTACGCTCAAACAATAAGATCGGAAGAGC
+
FFFFFFFFFFFFFFFFFFFFFFFFFFFFFFFFFFFFFFFFFFFFF
@FS10000125:26:BPA73017-1023:1:1101:15520:1510 1:N:0:14
TTGATATAACTTCGTCGAGTACGCTCAAAATGCAAGATCGGAAGA
+
FFFFFFFFFFFFFFFFFFFFFFFFFFFFFFFFFFFFFFFFFFFFF
@FS10000125:26:BPA73017-1023:1:1101:15630:1510 1:N:0:14
TGGACTCAACTTCGTCGAGTCGCTCAAAAGAAAAGATCGGAAGAG
+
FFFFFFFFFFFFFFFFFFFFFFFFFFFFFFFFFFFFFFFFFFFFF
@FS10000125:26:BPA73017-1023:1:1101:15690:1510 1:N:0:14
TTGACTGGACTTCGTCGAGTACGCTCAAAAACTTAGATCGGAAGA
+
FFFFFFFFFFFFFFFFFFFFFFFFFFFFFFFFFFFFFFFFFFFFF
@FS10000125:26:BPA73017-1023:1:1101:1340:1520 1:N:0:14
TCGGCGTCAACTTCGTCGAGTACGCTCAATTAGTAAGATCGGAAG
+
FFFFFFFFFFFFFFFFFFFFFFFFFFFFFFFFFFFFFFFFFFFFF
@FS10000125:26:BPA73017-1023:1:1101:1350:1520 1:N:0:14
CTGTGGGAACTTCGTCGAGTACGCTCAATATTAAAGATCGGAAGA
+
FFFF:FFFFFFFFFFFFFFFFFFFFFFFFFFFFFFFFFFFFFFFF
@FS10000125:26:BPA73017-1023:1:1101:1830:1520 1:N:0:14
ACGTGTGCTCTTCGTTCAAGCAGATCGGAAGAGCACACGTCTGAA
+
F,,FFFF::,FF:F:FF:FFFFFFFFFFFF:FFFFFF:FFFFFFF
@FS10000125:26:BPA73017-1023:1:1101:3140:1520 1:N:0:14
TTGACTGGACTTCGTCGAGTACGCTCAACCGAGAAGATCGGAAGA
+
FFFFFFFFFFFFFFFFFFFFFFFFFFFFFFFFFFFFFFFFFFFFF
@FS10000125:26:BPA73017-1023:1:1101:3890:1520 1:N:0:14
TTGTTGTAACTTCGTCGAGTACGCTCAAAGTGTGAGATCGGAAGA
+
FFFFFFFFFFFFFFFFFFFFFFFFFFFFFFFFFFFFFFFFFFFFF
@FS10000125:26:BPA73017-1023:1:1101:4210:1520 1:N:0:14
GCGCAAACTTCGTCGAGTACGCTCAAACCAAGAGATCGGAAGAGC
+
,F:FFFFFFFFFFFFFFFFFFFFFFFFFFFFFFFFFFFFFFFFFF
@FS10000125:26:BPA73017-1023:1:1101:5670:1520 1:N:0:14
TTGCTTCAACTTCGTCGAGTACGCTCAAAGTCTTAGATCGGAAGA
+
FF,,:,FFFFFFFFFF:FFFFFFFFFFFF:F,F:FFFFFFFF:FF
@FS10000125:26:BPA73017-1023:1:1101:5680:1520 1:N:0:14
TGTCCCCGAACTTCGTCGAGTACGCTCAAAATTTCAGATCGGAAG
+
FFFFFFFFFFFFFFFFFFFFFFFFFFFFFFFFFFFFFFFFFFFFF
@FS10000125:26:BPA73017-1023:1:1101:5820:1520 1:N:0:14
TTGGGTCTAACCTCGTCGAGTACGCTCAAAAACTTAGATCGGAAG
+
FFFFFFFFFFFFFFFFFFFFFFFFFFFFFFFFFFFFFFFFFFFFF
@FS10000125:26:BPA73017-1023:1:1101:6080:1520 1:N:0:14
GGGGCAACTTCGTCGAGTACGCTCAAGGTTACAGATCGGAAGAGC
+
FFFFFFFFFFFFFFFFFFFFFFFFFFFFFFFFFFFFFFFFFFFFF
@FS10000125:26:BPA73017-1023:1:1101:6180:1520 1:N:0:14
TGGACGTAACTTCGTCGAGTACGCTCAAAAGATCAGATCGGAAGA
+
FFFFFFFFFFFFFFFFFFFFFFFFFFFFFFFFFFFFFFFFFFFFF
@FS10000125:26:BPA73017-1023:1:1101:6430:1520 1:N:0:14
TTGGTGTAACTTCGTCGAGTACGCTCAAAGTCCAAGATCGGAAGA
+
:F,FFFFFFFFFFFFFFFFFFFFFFFFFFFFFFFFFFFFFFFFFF
@FS10000125:26:BPA73017-1023:1:1101:6630:1520 1:N:0:14
TTTGGGGGAACTTCGTCGAGTACGCTCAAATAGTCAGATCGGAAG
+
FFFFFFFFFFFFFFFFFFFFFFFFFFFFFFFFFFFFFFFFFFFFF
@FS10000125:26:BPA73017-1023:1:1101:7910:1520 1:N:0:14
TTCCACCAACTTCGTCGAGTACGCTCAAGCTCTAAGATCGGAAGA
+
FFFFFFFFFFFFFFFFFFFFFFFFFFFFFFFFFFFFFFFFFFFFF
@FS10000125:26:BPA73017-1023:1:1101:7950:1520 1:N:0:14
TCGCGATAACTTCGTCGAGTACGCTCAAGACAACAGATCGGAGGA
+
FFFFFFFFFFFFFFFFFFFFFFFFFFFFFFFFFFFFFFFFFFFFF
@FS10000125:26:BPA73017-1023:1:1101:8050:1520 1:N:0:14
CTTCGTCGAGTACGCTCAATAAAATAGATCGGAAGAGTACACGTC
+
FFFF:FF,F:FFFFF:FF:FF,F,F,:FFFF,:,:FFF,FFF,F,
@FS10000125:26:BPA73017-1023:1:1101:8250:1520 1:N:0:14
TCGTTGCAACTTCGTCGAGTACGCTCAAGGTGGAAGATCGGAAGA
+
FFFFFFFFFFFFFFFFFFFFFFFFFFFFFFFFFFFFFFFFFFFFF
@FS10000125:26:BPA73017-1023:1:1101:8800:1520 1:N:0:14
TTGGGGGAAACTTCGTCGAGTACGCTCAATTGGAAAGATCGGAAG
+
FFFFFFFFFFFFFFFFFFFFFFFFFFFFFFFFFFFFFFFFFFFFF
@FS10000125:26:BPA73017-1023:1:1101:9750:1520 1:N:0:14
TTGATGGATCTTCGTCGAGTACGCTCAAACCAAGAGATCGGAAGA
+
FF,FFFF:::FFFFFFF:FFFF:FFFFFFFFFF:,FFFFFFF,FF
@FS10000125:26:BPA73017-1023:1:1101:10000:1520 1:N:0:14
TTGAACGAACTTCGTCGAGTACGCTCAAACTCGTAGATCGGAAGA
+
FFFFFFFFFFFFFFFFFFFFFFFFFFFFFFFFFFFFFFFFFFFFF
@FS10000125:26:BPA73017-1023:1:1101:10030:1520 1:N:0:14
TTGGCCAACTTCGTCGAGTACGCTCAAGGGTTCAGATCGGAAGAG
+
F:,FFFFFFFFFFFFFFFFFFFFFFFFFFFFFFFFFFFFFFFFFF
@FS10000125:26:BPA73017-1023:1:1101:10610:1520 1:N:0:14
TTGCAACAACTTCGTCGAGTACGCTCAAGATAGCAGATCGGAAGA
+
FFFFFFFFFFFFFFFFFFFFFFFFFFFFFFFFFFFFFFFFFFFFF
@FS10000125:26:BPA73017-1023:1:1101:10720:1520 1:N:0:14
ATGTCACAACTTCGTCGAGTACGCTCAACTGGGCAGATCGGAAGA
+
F:FFFFFFFFFFFFFFFFFFFFFFFFFFFFFFFFFFFFFFFFFFF
@FS10000125:26:BPA73017-1023:1:1101:10830:1520 1:N:0:14
TCTGCCAACTTCGTCGAGTACGCTCAAATTTGAAGATCGGAAGAG
+
FFFFFFFFFFFFFFFFFFFFFFFFFFFFFFFFFFFFFFFFFFFFF
@FS10000125:26:BPA73017-1023:1:1101:11000:1520 1:N:0:14
TTGACTGGACTTCGTCGAGTACGCTCAAGATCCAAGATCGGAAGA
+
FF:FFFFFFFFFFFFFFFFFFFFFFFFFFFFFFFFFFFFFFFFFF
@FS10000125:26:BPA73017-1023:1:1101:11230:1520 1:N:0:14
TTGGTCAAACTTCGTCGAGTACGCTCAAGGAACAAGATCGGAAGA
+
FFFFFFFFFFFFFFFFFFFFFFFFFFFFFFFFFFFFFFFFFFFFF
@FS10000125:26:BPA73017-1023:1:1101:11460:1520 1:N:0:14
TTGCAGGAACTTCGTCGAGTACGCTCAACAATCAAGATCGGAAGA
+
FFFFFFFFFFFFFFFFFFFFFFFFFFFFFFFFFFFFFFFFFFFFF
@FS10000125:26:BPA73017-1023:1:1101:11610:1520 1:N:0:14
TTGGGTAAACTTCGTCGAGTACGCTCAATCGTTAAGATCGGAAGA
+
FFFF,FFF:FFFFFFFFFFFFFFFFFFFFF:,F,FFFFFFFFFFF
@FS10000125:26:BPA73017-1023:1:1101:11880:1520 1:N:0:14
TTGGGTTAACTTCGTCGAGTACGCTCAAGTGTATAGATCGGAAGA
+
FFFFFFFFFFFFFFFFFFFFFFFFFFFFFFFFFFFFFFFFFFFFF
@FS10000125:26:BPA73017-1023:1:1101:11900:1520 1:N:0:14
TACTGCACTTCGTCGAGTACGCTCAAACCCGCAGATCGGAAGAGC
+
FFFFFFFFFFFFFFFFFFFFFFFFFFFFFFFFFFFFFFFFFFFFF
@FS10000125:26:BPA73017-1023:1:1101:12250:1520 1:N:0:14
CGGGTATGAACTTCGTCGAGTACGCTCAAAGAAAAAGATCGGAAG
+
FFFFFFFFFFFFFFFFFFFFFFFFFFFFFFFFFFFFFFFFFFFFF
@FS10000125:26:BPA73017-1023:1:1101:12760:1520 1:N:0:14
GCGAAGGAACTTCGTCGAGTACGCTCAAATCCGGAGATCGGAAGA
+
FFFFFFFFFFFFFFFFFFFFFFFFFFFFFFFFFFFFFFFFFFFFF
@FS10000125:26:BPA73017-1023:1:1101:13280:1520 1:N:0:14
TTGAACCAACTTCGTCGAGTACGCTCAATAGTCAAGATCGGAAGA
+
FFFFFFFFFFFFFFFFFFFFFFFFFFF:FFFFFFFFFFFFFFFFF
@FS10000125:26:BPA73017-1023:1:1101:13370:1520 1:N:0:14
GCGCTAACTTCGTCGAGTACGCTCAAATTCAGAGATCGGAAGAGC
+
,FFFF::FFFFFFFFFFFFFFFFFFFFFFFFFFFFFFFFFFFFFF
@FS10000125:26:BPA73017-1023:1:1101:13400:1520 1:N:0:14
TTGAATTAACTTCGTCGAGTACGCTCAAAGTCACAGATCGGAAGA
+
FFFFFFFFFFFFFFFFFFFFFFFFFFFFFFFFFFFFFFFFFFFFF
@FS10000125:26:BPA73017-1023:1:1101:13540:1520 1:N:0:14
TTGGAGTAACTTCGTCGAGTACGCTCAACTATAAAGATCGGAAGA
+
FFFFFFFFFFFFFFFFFFFFFFFFFFFFFFFFFFFFFFFFFFFF:
@FS10000125:26:BPA73017-1023:1:1101:13800:1520 1:N:0:14
TTGATTGAACTTCGTCGAGTACGCTCAACATCCGAGATCGGAAGA
+
FFFFFFFFFFFFFFFFFFFFFFFFFFFFFFF:FFFFFFFFFFFFF
@FS10000125:26:BPA73017-1023:1:1101:13980:1520 1:N:0:14
TTGGCAGGAACTTCGTCGAGTACGCTCAATCAACGAGATCGGAAG
+
FFFFFFFFFFFFFFFFFFFFFFFFFFFFFFFFFFFFFFFFFFFFF
@FS10000125:26:BPA73017-1023:1:1101:14240:1520 1:N:0:14
TTGCACGAACTTCGTCGAGTACGCTCAATCGTCCAGATCGGAAGA
+
FFFFFFFFFFFFFFFFFFFFFFFFFFFFFFFFFFFFFFFFFFFFF
@FS10000125:26:BPA73017-1023:1:1101:14520:1520 1:N:0:14
GGGAGAACTTCGTCGAGTACGCTCAATCGGTCAGATCGGAAGAGC
+
FFFFFFFFFFFFFFFFFFFFFFFFFFFFFFFFFFFFFFFFFFFFF
@FS10000125:26:BPA73017-1023:1:1101:14840:1520 1:N:0:14
CGGAATGAACTTCGTCGAGTACGCTCAAAAAGTAAGATCGGAAGA
+
F:FFFFFFFFFFFFFFFFFFFFFFFFFFFFFFFFFFFFFFFFFFF
@FS10000125:26:BPA73017-1023:1:1101:14890:1520 1:N:0:14
CCGGGAACCAACTTCGTCGAGTACGCTCAACCAATGAGATCGGAA
+
FFFFFFFFFFFFFFFFFFFFFFFFFFFFFFFFFFFFFFFFFFFFF
@FS10000125:26:BPA73017-1023:1:1101:15230:1520 1:N:0:14
AGGGGCATAACTTCGTCGAGTACGCTCAAAGGGTAAGATCGGAAG
+
FFFFFFFFFFFFFFFFFFFFFFFFFFFFFFFFFFFFFFFFFFFFF
[truncated: 33,685,521 more chars]
