# Supplementary material for: Non-templated addition and template switching by Moloney murine leukemia virus (MMLV)-based reverse transcriptases co-occur and compete with each other
Source: J Biol Chem. 2019 Oct 22;294(48):18220–31. doi: 10.1074/jbc.RA119.010676 (PMC6885630; doi:10.1074/jbc.RA119.010676)
Supplement: Supporting Information [file supp_RA119.010676_155253_1_supp_413280_pzhsrd.zip › Non-template addition/NTA-C0-4rNV5FAM-C.fastq]

@FS10000125:26:BPA73017-1023:1:1101:1130:1000 1:N:0:15
ACGTGACAGCTTCGTCGAGTACGCTCAAGTCAAGAGATCGGAAGA
+
FFFFFFFFFFFFFFFFFFFFFFFFFFFFFFFFFFFFFFFFFFFFF
@FS10000125:26:BPA73017-1023:1:1101:1480:1000 1:N:0:15
TTGGCAGAACTTCGTCGAGTACGCTCAAAGTATAAGATCGGAAGA
+
FFFFFFFFFFFFFFFFFFFFFFFFFFFFFFFFFFFFFFFFFFFFF
@FS10000125:26:BPA73017-1023:1:1101:1630:1000 1:N:0:15
TTGAAACTTCGTCGAGTACGCTCAAAAACAGAGATCGGAAGAGCA
+
FFFFFFFFFFFFFFFFFFFFFFFFFFFFFFFFFFFFFFFFFFFFF
@FS10000125:26:BPA73017-1023:1:1101:1910:1000 1:N:0:15
TTGGAAGAACTTCGTCGAGTACGCTCAAAAGAATAGATCGGAAGA
+
FFFFFFFFFFFFFFFFFFFFFFFFFFFFFFFFFFFFFFFFFFFFF
@FS10000125:26:BPA73017-1023:1:1101:2870:1000 1:N:0:15
CCGGCGATAACTTCGTCGAGTACGCTCAATATAACAGATCGGAAG
+
FFFFFFFFFFFFFFFFFFFFFFFFFFFFFFFFFFFFFFFFFFFFF
@FS10000125:26:BPA73017-1023:1:1101:3670:1000 1:N:0:15
TTGGAGGATCTTCGTCGAGTACGCTCAAGAAACCAGATCGGAAGA
+
FFFFFFFFFFFFFFFFFFFFFFFFFFFFFFFFFFFFFFFFFFFFF
@FS10000125:26:BPA73017-1023:1:1101:4440:1000 1:N:0:15
TTGTGGCAACTTCGTCGAGTACGCTCAAGATCTGAGATCGGAAGA
+
FFFFFFFFFFFFFFFFFFFFFFFFFFFFFFFFFFFFFFFFFFFFF
@FS10000125:26:BPA73017-1023:1:1101:5330:1000 1:N:0:15
TTGGACGAACTTCGTCGAGTACGCTCAACCAGGGAGATCGGAAGA
+
FFFFFFFFFFFFFFFFFFFFFFFFFFFFFFFFFFFFFFFFFFFFF
@FS10000125:26:BPA73017-1023:1:1101:6430:1000 1:N:0:15
GCGCCAACTTCGTCGAGTACGCTCAAATTATTAGATCGGAAGAGC
+
,F:FFFFFFFFFFFFFFFFFFFFFFFFFFFFFFFFFFFFFFFFFF
@FS10000125:26:BPA73017-1023:1:1101:7220:1000 1:N:0:15
TTGTACGAACTTCGTCGAGTACGCTCAATTAGAGAGATCGGAAGA
+
FFFFFFFFFFFFFFFFFFFFFFFFFFFFFFFFFFFFFFFFFFFFF
@FS10000125:26:BPA73017-1023:1:1101:7970:1000 1:N:0:15
GAGAAAACTTCGTCGAGTACGCTCAAGTAACGAGATCGGAAGAGC
+
:FFFFFFFFFFFFFFFFFFFFFFFFFFFFFFFFFFFFFFFFFFFF
@FS10000125:26:BPA73017-1023:1:1101:8020:1000 1:N:0:15
TTGTCTCAACTTCGTCGAGTACGCTCAATCAGTAAGATCGGAAGA
+
,:,F::FFFFFFFFFFFFFFFFFFFFFF:F,:F,FFFFFFFFFFF
@FS10000125:26:BPA73017-1023:1:1101:8230:1000 1:N:0:15
TTGCAAGAACTTCGTCGAGTACGCTCAAGTTACGAGATCGGAAGA
+
FF:FFFFFFFFFFFFFFFFFFFFFFFFFFFFFFFFFFFFFFFFFF
@FS10000125:26:BPA73017-1023:1:1101:8520:1000 1:N:0:15
TTGGAACTTCGTCGAGTACGCTCAAATATGGAGATCGGAAGAGCA
+
FFFFFFFFFFFFFFFFFFFFFFFFFFFFFFFFFFFFFFFFFFFFF
@FS10000125:26:BPA73017-1023:1:1101:8590:1000 1:N:0:15
CCGCAAACTTCGTCGAGTACGCTCAAGTAGCCAGATCGGAAGAGC
+
FFFFFFFFFFFFFFFFFFFFFFFFFFFFFFFFFFFFFFFFFFFFF
@FS10000125:26:BPA73017-1023:1:1101:8600:1000 1:N:0:15
TTGGTTCAACTTCGTCGAGTACGCTCAAGGACTGAGATCGGAAGA
+
FFFFFFFFFFFFFFFFFFFFFFFFFFFFFFFFFFFFFFFFFFFFF
@FS10000125:26:BPA73017-1023:1:1101:8900:1000 1:N:0:15
TTGGGAGAACTTCGTCGAGTACGCTCAATAACATAGATCGGAAGA
+
FFFFFFFFFFFFFFFFFFFFFFFFFFFFFFFFFFFFFFFFFFFFF
@FS10000125:26:BPA73017-1023:1:1101:9160:1000 1:N:0:15
AAGCATGAACTTCGTCGAGTACCGCTCAAGAGAATAGATCGGAAG
+
::F,,FFFFFFFFFFFFFFFFF:FFF,FFFF:FFFFFF::FFFFF
@FS10000125:26:BPA73017-1023:1:1101:9710:1000 1:N:0:15
CCGTGAACTTCGTCGAGTACGCTCAAAGAATAAGATCGGAAGAGC
+
,FFFFFFFFFFFFFFFFFFFFFFFFFFFF:FFFFFFFFFFFFFFF
@FS10000125:26:BPA73017-1023:1:1101:9810:1000 1:N:0:15
CCGGCCCACTTCGTCGAGTACGCTCAATTTGCCAGATCGGAAGAG
+
FF:FFFFFFFFFFFFFFFFFFFFFFFFFFFFFFFFFFFFFFFFFF
@FS10000125:26:BPA73017-1023:1:1101:10290:1000 1:N:0:15
TTGGACAAACTTCGTCGAGTACGCTCAAGACTGAAGATCGGAAGA
+
FFF:FFF:FFFFFFFFFFFFFFFFFF::FFFFFFFFFFFFFFFFF
@FS10000125:26:BPA73017-1023:1:1101:10340:1000 1:N:0:15
TTGGCCCAACTTCGTCGAGTACGCTCAATCGAGGAGATCGGAAGA
+
FFFFFFFFFFFFFFFFFFFFFFFFFFFFFFFFFFFFFFFFFFFFF
@FS10000125:26:BPA73017-1023:1:1101:10740:1000 1:N:0:15
CTGACAACTTCGTCGAGTACGCTCAATTTGTTAGATCGGAAGAGC
+
FFFFFFFFFFFFFFFFFFFFFFFFFFFFFFFFFFFFFFFFFFFFF
@FS10000125:26:BPA73017-1023:1:1101:10790:1000 1:N:0:15
GCGCGAACTTCGTCGAGTACGCTCAAATGGAAAGATCGGAAGAGC
+
,F:F:FFFFFFFFFFFFFFFFFFFFFFFFFF:FF:FFFF:F:FFF
@FS10000125:26:BPA73017-1023:1:1101:10980:1000 1:N:0:15
TCGGGCCCAACTTCGTCGAGTACGCTCAACAGTAAAGATCGGAAG
+
FFFFFFFFFFFFFFFFFFFFFFFFFFFFFFFFFFFFFFFFFFFFF
@FS10000125:26:BPA73017-1023:1:1101:11500:1000 1:N:0:15
TCTAGCAACTTCGTCGAGTACGCTCAAATTATGTAGATCGGAAGA
+
FFFFFFFFFFFFFFFFFFFFFFFFFFFFFFFFFFFFFFFFFFFFF
@FS10000125:26:BPA73017-1023:1:1101:12020:1000 1:N:0:15
TTGATATAACTTCGTCGAGTACGCTCAACACGTGAGATCGGAAGA
+
FFFFFFFFFFFFFFFFFFFFFFFFFFFFFFFFFFFFFFFFFFFFF
@FS10000125:26:BPA73017-1023:1:1101:12150:1000 1:N:0:15
TTGACTGGACTTCGTCGAGTACGCTCAACCTATGAGATCGGAAGA
+
FFFFFFFFFFFFFFFFFFFFFFFFFFFFFFFFFFFFFFFFFFFFF
@FS10000125:26:BPA73017-1023:1:1101:12540:1000 1:N:0:15
TCCCACAACTTCGTCGAGTACGCTCAAGCACGGAGATCGGAAGAG
+
FFFFFFFFFFFFFFFFFFFFFFFFFFFFFFFFFFFFFFFFFFFFF
@FS10000125:26:BPA73017-1023:1:1101:12610:1000 1:N:0:15
TCAGCCAACTTCGTCGAGTATGCTCAAGTAGAAAGATCGGAAGAG
+
FFFFFFFFFFFFFFFFFFFFFFFFFFFFFFFFFFFFFFFFFFFFF
@FS10000125:26:BPA73017-1023:1:1101:12810:1000 1:N:0:15
TTGCAATAACTTCGTCGAGTACGCTCAACCGCATAGATCGGAAGA
+
FF:FFFFFFFFFFFFFFFFFFFFFFFFFFFFFFFFFFFFFFFFFF
@FS10000125:26:BPA73017-1023:1:1101:14040:1000 1:N:0:15
TCGGAATAACTTCGTCGAGTACGCTCAATTGTAGAGATCGGAAGA
+
FFFFFFFFFFFFFFFFFFFFFFFFFFFFFFFFFFFFFFFFFFFFF
@FS10000125:26:BPA73017-1023:1:1101:14330:1000 1:N:0:15
TCGGTGTAACTTCGTCGAGTACGCTCAAATGATTAGATCGGAAGA
+
FFFFFFFFFFFFFFFFFFFFFFFFFFFFFFFFFFFFFFFFFFFFF
@FS10000125:26:BPA73017-1023:1:1101:14620:1000 1:N:0:15
TTGGGTATAACTTCGTCGAGTACGCTCAATGGAGGAGATCGGAAG
+
FFFFFFFFFFFFFFFFFFFFFFFFFFFFFFFFFFFFFFFFFFFFF
@FS10000125:26:BPA73017-1023:1:1101:14880:1000 1:N:0:15
CCGGAGACAACTTCGTCGAGTACGCTCAATACATAAGATCGGAAG
+
FFFFFFFFFFFFFFFFFFFFFFFFFFFFFFFFFF:FFFFFFFFFF
@FS10000125:26:BPA73017-1023:1:1101:15600:1000 1:N:0:15
TTGCATGAACTTCGTCGAGTACGCTCAACTTTGGAGATCGGAAGA
+
FFFFFFFFFFFFFFFFFFFFFFFFFFFFFFFFFFFFFFFFFFFFF
@FS10000125:26:BPA73017-1023:1:1101:16130:1000 1:N:0:15
TTGACTGGACTTCGTCGAGTACGCTCAACCGAAGAGATCGGAAGA
+
FF,:FF::FFFF:FF:FFFFF::FFF::FF:F:::FFF:FF,,FF
@FS10000125:26:BPA73017-1023:1:1101:1760:1010 1:N:0:15
GCGCAACTTCGTCGAGTACGCTCAAGTTTCAAGATCGGAAGAGCA
+
FFFFFFFFFFFFFFFFFFFFFFFFF,,,FFFFFFFFFFFFFFFFF
@FS10000125:26:BPA73017-1023:1:1101:2430:1010 1:N:0:15
TTGGCTCAACTTCGTCGAGTACGCTCAATAGGAGAGATCGGAAGA
+
FFFFFFFFFFFFFFFFFFFFFFFFFFFFFFFFFFFFFFFFFFFFF
@FS10000125:26:BPA73017-1023:1:1101:2750:1010 1:N:0:15
TTGAAGAAACTTCGTCGAGTACGCTCAAAAGGATAGATCGGAAGA
+
FF:FFFFFFFFFFFFFFFFFFFFFFFFFFFFFFFFFFFFFFFFFF
@FS10000125:26:BPA73017-1023:1:1101:3380:1010 1:N:0:15
TTGACTGGACTTCGTCGAGTACGCTCAACGCGAGAGATCGGAAGA
+
FFFFFFFFFFFFFFFFFFFFFFFFFFFFFFFFFFFFFFFFFFFFF
@FS10000125:26:BPA73017-1023:1:1101:3470:1010 1:N:0:15
TTGCTGTAACTTCGTCGAGTACGCTCAATTGTAAAGATCGGAAGA
+
FFFFFFFFFFFFFFFFFFFFFFFFFFFFFFFFFFFFFFFFFFFFF
@FS10000125:26:BPA73017-1023:1:1101:3500:1010 1:N:0:15
TTGGGGGTAACTTCGTCGAGTACGCTCAACCGCTAAGATCGGAAG
+
:FFFFFFFFFFFFFFFFFFFFFFFFFFFFFFFFFFFFFFFFFFFF
@FS10000125:26:BPA73017-1023:1:1101:3600:1010 1:N:0:15
TTGGAGTAACTTCGTCGAGTACGCTATAGATCGGAAGAGCACACG
+
FFFFFFFFFFFFFFFFFFFFFFFFFFFFFFFFFFFFFFFFFFFFF
@FS10000125:26:BPA73017-1023:1:1101:4460:1010 1:N:0:15
TTGACTGGACTTCGTCGAGTACGCTCAAAGAACCAGATCGGAAGA
+
FFFFFFFFFFFFFFFFFFFFFFFFFF:FFFFFFFFFFFFFFFFFF
@FS10000125:26:BPA73017-1023:1:1101:4810:1010 1:N:0:15
TTGCTCAAACTTCGTCGAGTACGCTCAATGAAATAGATCGGAAGA
+
F:,FFFFF:FFFFFFFFFFFFFFFFFFFFFFFFFFFFFFFFFFFF
@FS10000125:26:BPA73017-1023:1:1101:4870:1010 1:N:0:15
GGGCCAACTTCGTCGAGTACGCTCAATGAATTAGATCGGAAGAGC
+
,::FFFFFFFFFFFFFFFFFFFFFFFFFFFFFFFFFFFFFFFFFF
@FS10000125:26:BPA73017-1023:1:1101:5270:1010 1:N:0:15
TTGCTCTAACTTCGTCGAGTACGCTCAATAATACAGATCGGAAGA
+
,F,FFFFF:FFFF:FF:FFFFFFFFFFFFF:F,FFF:FFFF,,FF
@FS10000125:26:BPA73017-1023:1:1101:5400:1010 1:N:0:15
TTGCAAGAACTTCGTCGAGTACGCTCAAGAATAAAGATCGGAAGA
+
FFFFFFFFFFFFFFFFFFFFFFFFFFFFFFFFFFFFFFFFFFFFF
@FS10000125:26:BPA73017-1023:1:1101:5780:1010 1:N:0:15
TTGACTGGACTTCGTCGAGTACGCTCAACCGCCAAGATCGGAAGA
+
FFFFFFFFFFFFFFFFFFFFFFFFFFFFFFFFFFFFFFFFFFFFF
@FS10000125:26:BPA73017-1023:1:1101:6020:1010 1:N:0:15
GCGTAGCAACTTCGTCGAGTACGCTCAATCGGCGAGATCGGAAGA
+
,FF,FFFFFFFFFF:F,FFFF:FF:F,FF:::F:FFFFF,FFFFF
@FS10000125:26:BPA73017-1023:1:1101:6040:1010 1:N:0:15
TTGAGGTAACTTCGTCGAGTACGCTCAAGTGCCCAGATCGGAAGA
+
FFFFFFFFFFFFFFFFFFFFFFFFFFFFFFFFFFFFFFFFFFFFF
@FS10000125:26:BPA73017-1023:1:1101:6120:1010 1:N:0:15
TTGGACGACCTTCGTCGAGTACGCTCAATTCAATAGATCGGAAGA
+
FFFFFFFFFFFFFFFFFFFFFFFFFFFFFFFFFFFFFFFFFFFFF
@FS10000125:26:BPA73017-1023:1:1101:6240:1010 1:N:0:15
TTGGCAACTTCGTCGAGTACGCTCAATTGCTCAGATCGGAAGAGC
+
FFFFFFFFFFFFFFFFFFFFFFFFFFFFFFFFFFFFFFFFFFFFF
@FS10000125:26:BPA73017-1023:1:1101:7080:1010 1:N:0:15
TTGACTGGACTTCGTCGAGTACGCTCAAACCACAAGATCGGAAGA
+
FFFFFFFFFFFFFFFFFFFFFFFFFFFFFFFFFFFFFFFFFFFFF
@FS10000125:26:BPA73017-1023:1:1101:7480:1010 1:N:0:15
TTGAGTAAACTTCGTCGAGTACGCTCAACGATTTAGATCGGAAGA
+
FFFFFFFFFFFFFFFFFFFFFFFFFFFFFFFFFFFFFFFFFFFFF
@FS10000125:26:BPA73017-1023:1:1101:7550:1010 1:N:0:15
GCGGTGACAACTTCGTCGAGTACGCTCAATGAACAAGATCGGAAG
+
,FFFFFFFFFFFFFFFFFFFFFFFFFFFFFFFFFFFFFFFFFFFF
@FS10000125:26:BPA73017-1023:1:1101:8680:1010 1:N:0:15
TTGCTGCAACTTCGTCGAGTACGCTCAACCCATGAGATCGGAAGA
+
FFFFFFFFFFFFFFFFFFFFFFFFFFFFFFFFFFFFFFFFFFFFF
@FS10000125:26:BPA73017-1023:1:1101:8910:1010 1:N:0:15
CCGGTACTAACTTCGTCGAGTACGCTCAAAACAATAGATCGGAAG
+
FFFFFFFFFFFFFFFFFFFFFFFFFFFFFFFFFFFFFFFFFFFFF
@FS10000125:26:BPA73017-1023:1:1101:9190:1010 1:N:0:15
CCGTAAACTTCGTCGAGTACGCTCAATATTAAAGATCGGAAGAGC
+
FFFFFFFFFFFFFFFFFFFFFFFFFFFFFFFFFFFFFFFFFFFFF
@FS10000125:26:BPA73017-1023:1:1101:9270:1010 1:N:0:15
CAGGACTTCGTCGAGTACGCTCAAGAGTTTAGATCGGAAGAGCAC
+
FFFFFFFFFFFFFFFFFFFFFFFFFFFFFFFFFFFFFFFFFFFFF
@FS10000125:26:BPA73017-1023:1:1101:9420:1010 1:N:0:15
TCTGATAACTTCGTCGAGTACGCTCAAGCTCAGAGATCGGAAGAG
+
FFFFFFFFFFFFFFFFFFFFFFFFFFFFFFFFFFFFFFFFFFFFF
@FS10000125:26:BPA73017-1023:1:1101:9630:1010 1:N:0:15
TTGGGATGAACTTCGTCGAGTACGCTCAATAAAGGAGATCGGAAG
+
FFFFFFFFFFFFFFFFFFFFFFFFFFFFFFFFFFFFFFFFFFFFF
@FS10000125:26:BPA73017-1023:1:1101:9750:1010 1:N:0:15
TTGAAGAAACTTCGTCGAGTACGCTCAAGCTAGAAGATCGGAAGA
+
FFFFFFFFFFFFFFFFFFFFFFFFFFFFFFFFFFFFFFFFFFFFF
@FS10000125:26:BPA73017-1023:1:1101:10660:1010 1:N:0:15
TAGAGCTAACTTCGTCGAGTACGCTCAAGAGGTAAGATCGGAAGA
+
F:FF,F,FFFFFFFFFFFFFFFFFFFFF::,,,FFFFFFFFFFFF
@FS10000125:26:BPA73017-1023:1:1101:11930:1010 1:N:0:15
TCGGGCCTAACTTCGTCGAGTACGCTCAATGTGATAGATCGGAAG
+
FFFFFFFFFFFFFFFFFFFFFFFFFFFFFFFFFFFFFFFFFFFFF
@FS10000125:26:BPA73017-1023:1:1101:12190:1010 1:N:0:15
TTGACTGGACTTCGTCGAGTCCGCTCAAACCTAAAGATCGGAAGA
+
FFFFFFFFFFFFFFFFFFFFFFFFFFFFFFFFFFFFFFFFFFFFF
@FS10000125:26:BPA73017-1023:1:1101:12230:1010 1:N:0:15
GCGGAAGAACTTCGTCGAGTACGCTCAACCTGTAAGATCGGAAGA
+
FFFFFFFFFFFFFFFFFFFFFFFFFFFFFFFFFFFFFFFFFFFFF
@FS10000125:26:BPA73017-1023:1:1101:12350:1010 1:N:0:15
GAGGCGTTAACTTCGTCGAGTACGCTCAAATCATTAGATCGGAAG
+
,FFFFF::FFF:FFFFFFFFFFFFFFFFFFFFF:F:FFF:FFFFF
@FS10000125:26:BPA73017-1023:1:1101:12500:1010 1:N:0:15
TTGCGACAACTTCGTCGAGTACGCTCAAAAACACAGATCGGAAGA
+
FF,FFFFFFFFFFFFFFFFFFFFFFF:FFFFFFFFFFFFFFFF:F
@FS10000125:26:BPA73017-1023:1:1101:12590:1010 1:N:0:15
TCGACTGAACTTGTCGAGTACGCTCAAAGTTTAAGATCGGAAGAG
+
FFFFFFFFFFFFFFFFFFFFFFFFFFFFFFFFFFFFFFFFFFFFF
@FS10000125:26:BPA73017-1023:1:1101:12620:1010 1:N:0:15
GCGCTAACTTCGTCGAGTACGCTCAACGGCAAAGATCGGAAGAGC
+
FFFFFFFFFFFFFFFFFFFFFFFFFFFFFFFFFFFFFFFFFFFFF
@FS10000125:26:BPA73017-1023:1:1101:13230:1010 1:N:0:15
GCGCCAACTTCGTCGAGTACGCTCAACAATACAGATCGGAAGAGC
+
FFFFFFFFFFFFFFFFFFFFFFFFFFFFFFFFFFFFFFFFFFFFF
@FS10000125:26:BPA73017-1023:1:1101:13580:1010 1:N:0:15
CCGGTGTCAACTTCGTCGAGTACGCTCAAAACGAAAGATCGGAAG
+
FFFFFFFFFFFFFFFFFFFFFFFFFFFFFFFFFFFFFFFFFFFFF
@FS10000125:26:BPA73017-1023:1:1101:14310:1010 1:N:0:15
TTGGTGAAACTTCGTCGAGTACGCTCAAACTATTAGATCGGAAGA
+
FFFFFFFFFFFFFFFFFFFFFFFFFFFFFFFFFFFFFFFFFFFFF
@FS10000125:26:BPA73017-1023:1:1101:14620:1010 1:N:0:15
TCTCATAACTTCGTCGAGTACGCTCAATTTAAGAGATCGGAAGAG
+
FFFFFFFFFFFFFFFFFFFFFFFFFFFFFFFFFFFFFFFFFFFFF
@FS10000125:26:BPA73017-1023:1:1101:1650:1020 1:N:0:15
TTGTTGTAACTTCGTCGAGTACGCTCAACTTTGGAGATCGGAAGA
+
FFFFFFFFFFFFFFFFFFFFFFFFFFFFFFFFFFFFFFFFFFFFF
@FS10000125:26:BPA73017-1023:1:1101:2010:1020 1:N:0:15
GGGGACCAACTTCGTCGAGTACGCTCAACAATCAAGATCGGAAGA
+
,FFFFFFFFFFFFFFFFFFFFFFFFFFFFFFFFFFFFFFFFFFFF
@FS10000125:26:BPA73017-1023:1:1101:2420:1020 1:N:0:15
TTGCAGGAACTTCGTCGAGTACGCTCAATCCAATAGATCGGAAGA
+
FFFFFFFFFFFFFFFFFFFFFFFFFFFFFFFFFFFFFFFFFFFFF
@FS10000125:26:BPA73017-1023:1:1101:2680:1020 1:N:0:15
TTGAGATAACTTCGTCGAGTACGCTCAAGAAAATAGATCGGAAGA
+
FFFFFFFFFFFFFFFFFFFFFFFFFFFFFFFFFFFFFFFFFFFFF
@FS10000125:26:BPA73017-1023:1:1101:3140:1020 1:N:0:15
TTGATGAAACTTCGTCGAGTACGCTCAATGTCTAAGATCGGAAGA
+
FFFFFFFFFFFFFFFFFFFFFFFFFFFFFFFFFFFFFFFFFFFFF
@FS10000125:26:BPA73017-1023:1:1101:3600:1020 1:N:0:15
TGGCTGAAACTTCGTCGAGTACGCTCAACAATTGAGATCGGAAGA
+
FFFFFFFFFFFFFFFFFFFFFFFFFFFFFFFFFFFFFFFFFFFFF
@FS10000125:26:BPA73017-1023:1:1101:3730:1020 1:N:0:15
TTGATACAACTTCGTCGAGTACGCTCAATGGACCAGATCGGAAGA
+
FFFFFFFFFFFFFFFFFFFFFFFFFFFFFFFFFFFFFFFFFFFFF
@FS10000125:26:BPA73017-1023:1:1101:4000:1020 1:N:0:15
TTGCCTCAACTTCGTCGAGTACGCTCAAGGGAAAAGATCGGAAGA
+
FFFFFFFFFFFFFFFFFFFFFFFFFFFFFFFFFFFFFFFFFFFFF
@FS10000125:26:BPA73017-1023:1:1101:4070:1020 1:N:0:15
GGGCTAACTTCGTCGAGTACGCTCAAGCGGTGAGATCGGAAGAGC
+
,:FFFFFFFFFFFFFFFFFFFFFFFFFFFFFFFFFFFFFFFFFFF
@FS10000125:26:BPA73017-1023:1:1101:4290:1020 1:N:0:15
GCGCCAACTTCGTCGAGTACGCTCAATTGTACAGATCGGAAGAGC
+
FFFFFFFFFFFFFFFFFFFFFFFFFFFFFFFFFFFFFFFFFFFFF
@FS10000125:26:BPA73017-1023:1:1101:4480:1020 1:N:0:15
TAGAACTTCGTCGAGTACGCTCAAGAATGGAGATCGGAAGAGCAC
+
FFFFFFFFFFFFFFFFFFFFFFFFFFFFFFFFFFFFFFFFFFFFF
@FS10000125:26:BPA73017-1023:1:1101:4730:1020 1:N:0:15
TTGAACGAACTTCGTCGAGTACGCTCAAACTAATAGATCGGAAGA
+
F,FF,F:,FF:FF:FFFF,FFFF::F,::FFFFFF:FFF::,FFF
@FS10000125:26:BPA73017-1023:1:1101:5490:1020 1:N:0:15
TTGACTGGACTTCGTCGAGTACGCTCAAGCCTTAAGATCGGAAGA
+
FFFFFFFFFFFFFFFFFFFFFFFFFFFFFFFFFFFFFFFFFFFFF
@FS10000125:26:BPA73017-1023:1:1101:6120:1020 1:N:0:15
CCGACAACTTCGTCGAGTACGCTCAATTTGGTAGATCGGAAGAGC
+
FFFFFFF:F:FFFFF:FFFF:FFFF,FFFF:FF,FF:FFFFFFF:
@FS10000125:26:BPA73017-1023:1:1101:6370:1020 1:N:0:15
TTGCAGGAACTTCGTCGAGTACGCTCAAGAATTCAGATCGGAAGA
+
FFFFFFFFFFFFFFFFFFFFFFFFFFFFFFFFFFFFFFFFFFFFF
@FS10000125:26:BPA73017-1023:1:1101:6500:1020 1:N:0:15
TCTGGAAACTTCGTCGAGTACGCTCAAGGTATTAGATCGGAAGAG
+
FFFFFFFFFFFFFFFFFFFFFFFFFFFFFFFFFFFFFFFFFFFFF
@FS10000125:26:BPA73017-1023:1:1101:6640:1020 1:N:0:15
TCCCCGCACTAACTTCGTCGAGTACGCTCAATTTTGTAGATCGGA
+
FFFFFFFFFFFFFFFFFFFFFFFFFFFFFFFFFFFFFFFFFFFFF
@FS10000125:26:BPA73017-1023:1:1101:6800:1020 1:N:0:15
CCGGGGACCAACTTTCGTCGAGTACGCTCAAGCAGAAAGATCGGA
+
FFFFFFFFFFFFFFFFFFFFFFFFFF:FFFFFFFFFFFFFFFFFF
@FS10000125:26:BPA73017-1023:1:1101:8370:1020 1:N:0:15
CTGGAACTTCGTCGAGTACGCTCAAGGAATAAGATCGGAAGAGCA
+
FFFFFFFFFFFFFFFFFFFFFFFFFFFFFFFFFFFFFFFFFFFFF
@FS10000125:26:BPA73017-1023:1:1101:8500:1020 1:N:0:15
TTGCAGAAACTTCGTCGAGTACGCTCAAAAGATTAGATCGGAAGA
+
FFFFFFFFFFFFFFFFFFFFFFFFFFFFFFFFFFFFFFFFFFFFF
@FS10000125:26:BPA73017-1023:1:1101:8960:1020 1:N:0:15
TTGAATGAACTTCGTCGAGTACGCTCAACTATTAAGATCGGAAGA
+
FFFFFFFFFFFFFFFFFFFFFFFFFFFFFFFFFFFFFFFFFFFFF
@FS10000125:26:BPA73017-1023:1:1101:9410:1020 1:N:0:15
GGGTGGAACTTCGTCGAGTACGCTCAAAATGAGAGATCGGAAGAG
+
:FFFFFFFFFFFFFFFFFFFFFFFFFFFFFFFFFFFFFFFFFFFF
@FS10000125:26:BPA73017-1023:1:1101:9660:1020 1:N:0:15
ACGGAACTTCGTCGAGTACGCTCAAACGAGGAGATCGGAAGAGCA
+
FFFFFFFFFFFFFFFFFFFFFFFFFFFFFFFFFFFFFFFFFFFFF
@FS10000125:26:BPA73017-1023:1:1101:9680:1020 1:N:0:15
CCGGAACTAACTTCGTCGAGTACGCTCAACCAAATAGATCGGAAG
+
FFFFFFFFFFFFFFFFFFFFFFFFFFFFFFFFFFFFFFFFFFFFF
@FS10000125:26:BPA73017-1023:1:1101:9780:1020 1:N:0:15
TTGATCTAACTTCGTCGAGTACGCTCAAAATGAAAGATCGGAAGA
+
FFFFFFFFFFFFFFFFFFFFFFFFFFFFFFFFFFFFFFFFFFFFF
@FS10000125:26:BPA73017-1023:1:1101:10640:1020 1:N:0:15
TTGACTGGACTTCGTCGAGTACGCTCAATGTTTTAGATCGGAAGA
+
FFFFFFFFFFFFFFFFFFFFFFFFFFFFFFFFFFFFFFFFFFFFF
@FS10000125:26:BPA73017-1023:1:1101:11490:1020 1:N:0:15
TCGGGCGAACTTCGTCGAGTACGCTCAACGGAACAGATCGGAAGA
+
FFFFFFFFFFFFFFFFFFFFFFFFFFFFFFFFFFFFFFFFFFFFF
@FS10000125:26:BPA73017-1023:1:1101:11500:1020 1:N:0:15
TTGATCGAACTTCGTCGAGTACGCTCAACGATGTAGATCGGAAGA
+
:FFFFFFFFFFFFFFFFFFFFFFFFFFFFFFFFFFFFFFFFFFFF
@FS10000125:26:BPA73017-1023:1:1101:11530:1020 1:N:0:15
TTGAGGTAACTTCGTCGAGTACGCTCAAACTTTAAGATCGGAAGA
+
FFFFFFFFFFFFFFFFFFFFFFFFFFFFFFFFFFFFFFFFFFFFF
@FS10000125:26:BPA73017-1023:1:1101:11700:1020 1:N:0:15
ACGTGTGCTCTTCGTCGAGTACGCTCAATAGCGTAGATCGGAAGA
+
F:FFFFFFFF:FFFFFFFFFFFFFFFFFFFFFFFFFFFFFFFFFF
@FS10000125:26:BPA73017-1023:1:1101:11870:1020 1:N:0:15
TTGACTGGACTTCGTCGAGTACGCTCAAAACCTAAGATCGGAAGA
+
FFFFFFFFFFFFFFFFFFFFFFFFFFFFFFFFFFFFFFFFFFFFF
@FS10000125:26:BPA73017-1023:1:1101:12420:1020 1:N:0:15
TCGGGGCAAAACTTCGTCGAGTACGCTCAATATACAAGATCGGAA
+
,F:FFFFFFFFFFFFFFFFFFFFFFFFFFFFFFFFFFFFFFFFFF
@FS10000125:26:BPA73017-1023:1:1101:12460:1020 1:N:0:15
TTGTGTCAACTTCGTCGAGACGCTCAAAACGATAGATCGGAAGAG
+
FFFFFFFFFFFFFFFFFFFFFFFFFFFFFFFFFFFFFFFFFFFFF
@FS10000125:26:BPA73017-1023:1:1101:12700:1020 1:N:0:15
GGGGGGGCAACTTCGTCGAGTACGCTCAAACTTGTAGATCGGAAG
+
FFFFFFFFFFFFFFFFFFFFFFFFFFFFFFFFFFFFFFFFFFFFF
@FS10000125:26:BPA73017-1023:1:1101:13090:1020 1:N:0:15
CCTCCTAACTTCGTCGAGTACGCTCAAGATATAAGATCGGAAGAG
+
F,,:FFFFFF,F:FF,FFFFFF:::,FF:,FFFFFFF,,,,F,FF
@FS10000125:26:BPA73017-1023:1:1101:13570:1020 1:N:0:15
TTGACCCAATTTCGTCGAGTACGCTCAATAAAGGAGATCGGAAGA
+
FFFFFFFFFFFFFFFFFFFFFFFFFFFFFFFFFFFFFFFFFFFFF
@FS10000125:26:BPA73017-1023:1:1101:13600:1020 1:N:0:15
TTGCTCAAACTTCGTCGAGTACGCTCAAAGTCTTAGATCGGAAGA
+
FFFFFFFFFFFFFFFFFFFFFFFFFFFFFFFFFFFFFFFFFFFFF
@FS10000125:26:BPA73017-1023:1:1101:13640:1020 1:N:0:15
TCTTCTTTCTTCGTCGAGTACGCTCTATGTCAGTGTTCTGATGAT
+
:,:F,F,,,FF,,F,,:FF:F,FF,,FF,F,,F,::F:,,:,,,,
@FS10000125:26:BPA73017-1023:1:1101:13930:1020 1:N:0:15
TTGAAGAAACTTCGTCGAGTACGCTCAAGCTATGAGATCGGAAGA
+
FFFFFFFFFFFFFFFFFFFFFFFFFFFFFFFF:FFFFFFFFFFFF
@FS10000125:26:BPA73017-1023:1:1101:13970:1020 1:N:0:15
TCTCTTAACTTCGTCGAGTACGCTCAATCAACCAGATCGGAAGAG
+
FFFFFFFFFFFFFFFFFFFFFFFFFFFFFFFFFFFFFFFFFFFFF
@FS10000125:26:BPA73017-1023:1:1101:14250:1020 1:N:0:15
TTTGGCGCAACTTCGTCGAGTACGCTCAAGTAGGTAGATCGGAAG
+
:FFFFFFFFFFFFFFFFFFFFFFFFFFFFFFFFFFFFFFFFFFFF
@FS10000125:26:BPA73017-1023:1:1101:14260:1020 1:N:0:15
TTTGGCGCAACTTCGTCGAGTACGCTCAAGTAGGTAGATCGGAAG
+
FFFFFFFFFFFFFFFFFFFFFFFFFFFFFFFFFFFFFFFFFFFFF
@FS10000125:26:BPA73017-1023:1:1101:14890:1020 1:N:0:15
TTGGTCTAACTTCGTCGAGTACGCTCAATCAGATAGATCGGAAGA
+
,FFFFFFFFFFFFFFFFFFFFF:FFF:FFFFF:FF:FFFFFFFFF
@FS10000125:26:BPA73017-1023:1:1101:15590:1020 1:N:0:15
TCGCTGGAACTTCGTCGAGTACGCTCAAAGTCAAAGATCGGAAGA
+
FFFFFFFFFFFFFFFFFFFFFFFFFFFFFFFFFFFFFFFFFFFFF
@FS10000125:26:BPA73017-1023:1:1101:16300:1020 1:N:0:15
CGGGATGGAACTTCGTCGAGTACGCTCAATCTTCAAGATCGGAAG
+
FFFFFFFFFFFFFFFFFFFFFFFFFFFFFFFFFFFFFFFFFFFFF
@FS10000125:26:BPA73017-1023:1:1101:1320:1030 1:N:0:15
TTGACTGGACTTCGTCGAGTACGCTCAAAATAGTAGATCGGAAGA
+
FFFFFFFFFFFFFFFFFFFFFFFFFFFFFFFFFFFFFFFFFFFFF
@FS10000125:26:BPA73017-1023:1:1101:1330:1030 1:N:0:15
TTGCAGTAACTTCGTCGAGTACGCTCAAAAATTAAGATCGGAAGA
+
FFFFFFFFFFFFFFFFFFFFFFFFFFFFFFFFFFFFFFFFFFFFF
@FS10000125:26:BPA73017-1023:1:1101:1580:1030 1:N:0:15
TCTTAGAACTTCGTCGAGTACGCTCAAATTTTTAGATCGGAAGAG
+
FFFFFFFFFFFFFFFFFFFFFFFFFFFFFFFFFFFFFFFFFFFFF
@FS10000125:26:BPA73017-1023:1:1101:1840:1030 1:N:0:15
CCGTCGGCTCAACTTCGTCGAGTACGCTCAATATACAAGATCGGA
+
FFFFFFFFFFFFFFFFFFFFFFFFFFFFFFFFFFFFFFFFFFFFF
@FS10000125:26:BPA73017-1023:1:1101:1850:1030 1:N:0:15
TTGACTGGACCTTCGTCGAGTACGCTCAATCGAGGAGATCGGAAG
+
FFFFFFFFFFFFFFFFFFFFFFFFFFFFFFFFFFFFFFFFFFFFF
@FS10000125:26:BPA73017-1023:1:1101:2540:1030 1:N:0:15
TCGCTGGAACTTCGTCGAGTACGCTCAAACAGTGAGATCGGAAGA
+
FFFFFFFFFFFFFFFFFFFFFFFFFFFFFFFFFFFFFFFFFFFFF
@FS10000125:26:BPA73017-1023:1:1101:2970:1030 1:N:0:15
TCGTCAACTTCGTCGAGTACGCTCAATATTTTAGATCGGAAGAGC
+
FFFFFFFFFFFFFFFFFFFFFFFFFFFFFFFFFFFFFFFFFFFFF
@FS10000125:26:BPA73017-1023:1:1101:3170:1030 1:N:0:15
TTGAGAAACTTCGTCGAGTACGCTCAAGGAGAAAGATCGGAAGAG
+
FFFFFFFFFFFFFFFFFFFFFFFFFFFFFFFFFFFFFFFFFFFFF
@FS10000125:26:BPA73017-1023:1:1101:3700:1030 1:N:0:15
GGGGGCTAACTTCGTCGAGTACGCTCAATAAATTAGATCGGAAGA
+
FFFFFFFFFFFFFFFFFFFFFFFFFFFFFFFFFFFFFFFFFFFFF
@FS10000125:26:BPA73017-1023:1:1101:3870:1030 1:N:0:15
TTGACTGGACTTCGTCGAGTACGCTCAAAGCCGTAGATCGGAAGA
+
FFFFFFFFFFFFFFFFFFFFFFFFFFFFFFFFFFFFFFFFFFFFF
@FS10000125:26:BPA73017-1023:1:1101:4110:1030 1:N:0:15
TTGGCAGAACTTCGTCGAGTACGCTCAATCGGTCAGATCGGAAGA
+
FFFFFFFFFFFFFFFFFFFFFFFFFFFFFFFFFFFFFFFFFFFFF
@FS10000125:26:BPA73017-1023:1:1101:4890:1030 1:N:0:15
TTGCAACAACTTCGTCGAGTACGCTCAATTGGAGAGATCGGAAGA
+
FFFFFFFFFFFFFFFFFFFFFFFFFFFFFFFFFFFFFFFFFFFFF
@FS10000125:26:BPA73017-1023:1:1101:5370:1030 1:N:0:15
TTGATATACCTTCGTCGAGTACGCTCAAACCTACAGATCGGAAGA
+
FFFFFFFFFFFFFFFFFFFFFFFFFFFFFFFFFFFFFFFFFFFFF
@FS10000125:26:BPA73017-1023:1:1101:5970:1030 1:N:0:15
TCGGGTTTAACTTCGTCGAGTACGCTCAAGAACCAAGATCGGAAG
+
FFFFFFFFFFFFFFFFFFFFFFFFFFFFFFFFFFFFFFFFFFFFF
@FS10000125:26:BPA73017-1023:1:1101:6110:1030 1:N:0:15
TCGGATCAACTTCGTCGAGTACGCTCAAAATGGTAGATCGGAAGA
+
FFFFFFFFFFFFFFFFFFFFFFFFFFFFFFFFFFFFFFFFFFFFF
@FS10000125:26:BPA73017-1023:1:1101:6200:1030 1:N:0:15
CCGGGGGCTGAACTTCGTCGAGTACGCTCAAGTCCATAGATCGGA
+
FFFFFFFFFFFFFFFFFFFFFFFFFFFFFFFFFFFFFFFFFFFFF
@FS10000125:26:BPA73017-1023:1:1101:6490:1030 1:N:0:15
TTGTGTTAACTTCGTCGAGTACGCTCAAAATGATAGATCGGAAGA
+
FFFFFFFFFFFFFFFFFFFFFFFFFFFFFFFFFFFFFFFFFFFFF
@FS10000125:26:BPA73017-1023:1:1101:7080:1030 1:N:0:15
TTGAAGTAACTTCGTCGAGTACGCTCTAACGTACAGATCGGAAGA
+
,:FF:,:FF:,FF:FF,F:F:,:F::,FFFFFF:,:FF:,FFFFF
@FS10000125:26:BPA73017-1023:1:1101:7100:1030 1:N:0:15
TTGGCAACTTCGTCGAGTACGCTCAAGATAAAAGATCGGAAGAGC
+
FFFFFFFFFFFFFFFFFFFFFFFFFFFFFFFFFFFFFFFFFFFFF
@FS10000125:26:BPA73017-1023:1:1101:7170:1030 1:N:0:15
AAGCAAGCAGTTTCGTCGAGTACGCTCAATGCACGAGATCGGAAG
+
FFFFFFFFFFFFFFFFFFFFFFFFFFFFFFFFFFFFFFFFFFFFF
@FS10000125:26:BPA73017-1023:1:1101:7590:1030 1:N:0:15
TTGACAGAACTTCGTCGAGTACGCTCAAATGGGAAGATCGGAAGA
+
FFFFFFFFFFFFFFFFFFFFFFFFFFFFFFFFFFFFFFFFFFFFF
@FS10000125:26:BPA73017-1023:1:1101:7610:1030 1:N:0:15
GGGGATAGAACTTCGTCGAGTACGCTCAATGTAAAAGATCGGAAG
+
::FFFFFFFFFFFFFFFFFFFFFFFFFFFFFFFFFFFFFFFFFFF
@FS10000125:26:BPA73017-1023:1:1101:7660:1030 1:N:0:15
TGGCGGCAACTTCGTCGAGTACGCTCAAACCAACAGATCGGAAGA
+
FFFFFFFFFFFFFFFFFFFFFFFFFFFFFFFFFFFFFFFFFFFFF
@FS10000125:26:BPA73017-1023:1:1101:7810:1030 1:N:0:15
GGGACTTAACTTCGTCGAGTACGCTCAAATGTAGAGATCGGAAGA
+
,FFFFF:FFFFFFFFFFFFFFFFFFFFFFF:FF:FFFFFFFFFFF
@FS10000125:26:BPA73017-1023:1:1101:7880:1030 1:N:0:15
TCGGTCTAACTTCGTCGAGTACGCTCAAGTATGAAGATCGGAAGA
+
FFFFFFFFFFFFFFFFFFFFFFFFFFFFFFFFFFFFFFFFFFFFF
@FS10000125:26:BPA73017-1023:1:1101:8280:1030 1:N:0:15
TTGTGTGAACTTCGTCGAGTACGCTCAATATTCAAGATCGGAAGA
+
FFFFFFFFFFFFFFFFFFFFFFFFFFFFFFFFFFFFFFFFFFFFF
@FS10000125:26:BPA73017-1023:1:1101:8300:1030 1:N:0:15
TTGTGACAACTTCGTCGAGTACGCTCAAAAGGAGAGATCGGAAGA
+
,FFFFFFFFFFFFFFFFFFFFFFFFFFFF,FFFFFFFFFFFFFFF
@FS10000125:26:BPA73017-1023:1:1101:9160:1030 1:N:0:15
TCTCGAAACTTCGTCGAGTACGCTCAACGGAACAGATCGGAAGAG
+
FFFFFFFFFFFFFFFFFFFFFFFFFFFFFFFFFFFFFFFFFFFFF
@FS10000125:26:BPA73017-1023:1:1101:9730:1030 1:N:0:15
TAGATGTAACTTCGTCGAGTACGCTCAAAAGCGAAGATCGGAAGA
+
FFFFFFFFFFFFFFFFFFFFFFFFFFFFFFFFFFFFFFFFFFFFF
@FS10000125:26:BPA73017-1023:1:1101:10100:1030 1:N:0:15
TCACATAACTTCGTCGAGTACGCTCAATCGAACAGATCGGAAGAG
+
FFFFFFFFFFFFFFFFFFFFFFFFFFFFFFFFFFFFFFFFFFFFF
@FS10000125:26:BPA73017-1023:1:1101:10390:1030 1:N:0:15
TTGGGTCAACTTCGTCGAGTACACTCAAGAGAATAGATCGGAAGA
+
FF,::FFFFFFFFFFFFFFFFFFFFFFFFFFFFFFFFFFFFF:FF
@FS10000125:26:BPA73017-1023:1:1101:10500:1030 1:N:0:15
TTGATTAAACTTCGTCGAGTACGCTCAATTGGATAGATCGGAAGA
+
FFFF,,,FFFFFFFFFFFFFFFFFFFFF,:F:FFF:::F:FFF::
@FS10000125:26:BPA73017-1023:1:1101:10770:1030 1:N:0:15
TTGTGGAAACTTCGTCGAGTACGCTCAATCATGAAGATCGGAAGA
+
FFFFFFFFFFFFFFFFFFFFFFFFFFFFFFFFFFFFFFFFFFFFF
@FS10000125:26:BPA73017-1023:1:1101:11110:1030 1:N:0:15
TTGCCTTAACTTCGTCGAGTACGCTCAAAAGAATAGATCGGAAGA
+
FF:FFFFFFFFFFFFFFFFFFFFFFFFFFFFFFFFFFFFFFFFFF
@FS10000125:26:BPA73017-1023:1:1101:11160:1030 1:N:0:15
TTGGGGTAACTTCGTCGAGTACGCTCAATAGTGGAGATCGGAAGA
+
:FFFFFFFFFFFFFFFFFFFFFFFFFFFFFFFFFFFFFFFFFFFF
@FS10000125:26:BPA73017-1023:1:1101:11300:1030 1:N:0:15
TCTGCCAACTTCGTCGAGTACGCTCAACCTTACAGATCGGAAGAG
+
FFFFFFFFFFFFFFFFFFFFFFFFFFFFFFFFFFFFFFFFFFFFF
@FS10000125:26:BPA73017-1023:1:1101:11620:1030 1:N:0:15
TTGAATGAACTTCGTCGAGTACGCTCAAGTAAGTAGATCGGAAGA
+
FFFFFFFFFFFFFFFFFFFFFFFFFFFFFFFFFFFFFFFFFFFFF
@FS10000125:26:BPA73017-1023:1:1101:11700:1030 1:N:0:15
TTGGGCCAACTTCGTCGAGTACGCTCAAAAACACAGATCGGAAGA
+
FFFFFFFFFFFFFFFFFFFFFFFFFFFFFFFFFFFFFFFFFFFFF
@FS10000125:26:BPA73017-1023:1:1101:12280:1030 1:N:0:15
TCAAAACTTCGTCGAGTACGCTCAAGTCCCAAGATCGGAAGAGCA
+
,FFFFFFFFFFFFFFFFFFFFFFFFFFFFFF:FFFFFFFFFFFF:
@FS10000125:26:BPA73017-1023:1:1101:12290:1030 1:N:0:15
TTGCTTAAACTTCGTCGAGTACGCTCAAGGGTAAAGATCGGAAGA
+
FFFFFFFFFFFFFFFFFFFFFFFFFFFFFFFFFFFFFFFFFFFFF
@FS10000125:26:BPA73017-1023:1:1101:12380:1030 1:N:0:15
TTGACTGGACTTCGTCGAGTACGCTCAAAGATCAAGATCGGAAGA
+
FFFFFFFFFFFFFFFFFFFFFFFFFFFFFFFFFFFFFFFFFFFFF
@FS10000125:26:BPA73017-1023:1:1101:12570:1030 1:N:0:15
TTGAATAAACTTCGTCGAGTACGCTCAATCCCCCAGATCGGAAGA
+
:FF:FFFFFFFFFFFFFFFFFFFFFFFFFFFFFFFFFFFFFFFFF
@FS10000125:26:BPA73017-1023:1:1101:12750:1030 1:N:0:15
TCTGTTAACTTCGTCGAGTACGCTCAAAAATAAAGATCGGAAGAG
+
FFFFFFFFFFFFFFFFFFFFFFFFFFFFFFFFFFFFFFFFFFFFF
@FS10000125:26:BPA73017-1023:1:1101:13350:1030 1:N:0:15
CTGGGTCAACTTCGTCGAGTACGCTCAAGTGTATAGATCGGAAGA
+
FFFFFFFFFFFFFFFFFFFFFFFFFFFFFFFFFFFFFFFFFFFFF
@FS10000125:26:BPA73017-1023:1:1101:13370:1030 1:N:0:15
TTGCGGGAACTTCGTCGAGTACGCTCAATGCTGGAGATCGGAAGA
+
FFFFFFFFFFFFFFFFFFFFFFFFFFFFFFFFFFFFFFFFFFFFF
@FS10000125:26:BPA73017-1023:1:1101:13490:1030 1:N:0:15
TCTGTTAACTTCGTCGAGTACGCTCAAAATTGAAGATCGGAAGAG
+
FFFFFFFFFFFFFFFFFFFFFFFFFFFFFFFFFFFFFFFFFFFFF
@FS10000125:26:BPA73017-1023:1:1101:13610:1030 1:N:0:15
TTGGAACTTCGTCGAGTACGCTCAATACCTGAGATCGGAAGAGCA
+
FFFFFFFFFFFFFFFFFFFFFFFFFFFFFFFFFFFFFFFFFFFFF
@FS10000125:26:BPA73017-1023:1:1101:14550:1030 1:N:0:15
GCGGGGCTGAACTTCGTCGAGTACGCTCAAGAGATTAGATCGGAA
+
:F:FFFFFFFFFFFFFFFFFFFFFFFFFFFFFFFFFFFFFFFFFF
@FS10000125:26:BPA73017-1023:1:1101:14670:1030 1:N:0:15
TGGCGGGAACTTCGTCGAGTACGCTCAACGGCAGAGATCGGAAGA
+
FFFFFFFFFFFFFFFFFFFFFFFFFFFFFFFFFFFFFFFFFFFFF
@FS10000125:26:BPA73017-1023:1:1101:14680:1030 1:N:0:15
CCGGAGCTAACTTTGTCGAGTACGCTCAATTGACAAGATCGGAAG
+
F::F,FFF,:FFFF,FF:FFFFF:FF:FFFF:FFF,F,FFFF:FF
@FS10000125:26:BPA73017-1023:1:1101:14850:1030 1:N:0:15
TTGTGATAACTTCATCGAGTACGCTCAAGACATCAGATCGGAAGA
+
FFFFFFFFFFFFFFFFFFFFFFFFFFFFFFFFFFFFFFFFFFFFF
@FS10000125:26:BPA73017-1023:1:1101:14860:1030 1:N:0:15
TTGCAACTTCGTCGAGTACGCTCAACTGGATAGATCGGAAGAGCA
+
FFFFFFFFFFFFFFFFFFFFFFFFFFFFFFFFFFFFFFFFFFFFF
@FS10000125:26:BPA73017-1023:1:1101:14990:1030 1:N:0:15
TTGGACTAACTTCGTCGAGTACGCTCAAACAAGAAGATCGGAAGA
+
FF,,:FF,,FFF:FFF:F:FFFFFFFF::F::::FF,F::FF::F
@FS10000125:26:BPA73017-1023:1:1101:15100:1030 1:N:0:15
TTGAATTAACTTCGTCGAGTACGCTCAAGTCCTGAGATCGGAAGA
+
,FFFFFFFFFFFFFFFFFFFFFFFFFFFFFFFFFFFFFFFFFFFF
@FS10000125:26:BPA73017-1023:1:1101:15440:1030 1:N:0:15
GGGGTGGAAACTTCGTCGAGTACGCTCAATAGCCTAGATCGGAAG
+
FFFFFFFFFFFFFFFFFFFFFFFFFFFFFFFFFFFFFFFFFFFFF
@FS10000125:26:BPA73017-1023:1:1101:15660:1030 1:N:0:15
TTGCGTTAACTTCGTCGAGTACGCTCAAAATTGGAGATCGGAAGA
+
FFFFFFFFFFFFFFFFFFFFFFFFFFFFFFFFFFFFFFFFFFFFF
@FS10000125:26:BPA73017-1023:1:1101:15990:1030 1:N:0:15
TTGAACCTCGTCGAGTACGCTCAATGAATGAGATCGGAAGAGCAC
+
FFFFFFFFFFFFFFFFFFFFFFFFFFFFFFFFFFFFFFFFFFFFF
@FS10000125:26:BPA73017-1023:1:1101:16110:1030 1:N:0:15
TGGCCAACTTCGTCGAGTACGCTCAATAGTGAAGATCGGAAGAGC
+
FFFFFFFFFFFFFFFFFFFFFFFFFFFFFFFFFFFFFFFFFFFFF
@FS10000125:26:BPA73017-1023:1:1101:1920:1040 1:N:0:15
TTGACTGGACTTCGTCGAGTACGCTCAAACGACAAGATCGGAAGA
+
FFFFFFFFFFFFFFFFFFFFFFFFFFFFFFFFFFFFFFFFFFFFF
@FS10000125:26:BPA73017-1023:1:1101:2490:1040 1:N:0:15
TTGTGAAAACTTCGTCGAGTACGCTCAATATTACAGATCGGAAGA
+
FFFFFFFFFFFFFFFFFFFFFFFFFFFFFFFFFFFFFFFFFFFFF
@FS10000125:26:BPA73017-1023:1:1101:2760:1040 1:N:0:15
CCGTGAATTTCGTCGAGTACGCTCAATTTTTTAGATCGGAAGAGC
+
FFFFFFFFFFFFFFFFFFFFFFFFFFFFFFFFFFFFFFFFFFFFF
@FS10000125:26:BPA73017-1023:1:1101:4030:1040 1:N:0:15
TTGACGTAACTTCGTCGAGTACGCTCAAGCCACGAGATCGGAAGA
+
FFFFFFFFFFFFFFFFFFFFFFFFFFFFFFFFFFFFFFFFFFFFF
@FS10000125:26:BPA73017-1023:1:1101:4770:1040 1:N:0:15
GCGCACCAACTTCGTCGAGTACGCTCAAGGATAAAGATCGGAAGA
+
FFFFFFFFFFFFFFFFFFFFFFFFFFFFFFFFFFFFFFFFFFFFF
@FS10000125:26:BPA73017-1023:1:1101:5170:1040 1:N:0:15
TCGTAGTAACTTCGTCGAGTACGCTCAATGGTTAAGATCGGAAGA
+
FFFFFFFFFFFFFFFFFFFFFFFFFFFFFFFFFFFFFFFFFFFFF
@FS10000125:26:BPA73017-1023:1:1101:5280:1040 1:N:0:15
TGGGTGCAACTTCGTCGAGTACGCTCAAGAAATCAGATCGGAAGA
+
FFFFFFFFFFFFFFFFFFFFFFFFFFFFFFFFFFFFFFFFFFFFF
@FS10000125:26:BPA73017-1023:1:1101:5390:1040 1:N:0:15
TTGACTGGAGTTCGTCGAGTACGCTCAAAGCCAGAGATCGGAAGA
+
FFFFFFFFFFFFFFFFFFFFFFFFFFFFFFFFFFFFFFFFFFFFF
@FS10000125:26:BPA73017-1023:1:1101:6700:1040 1:N:0:15
TCTGGGACAATTTCGTCGAGTACGCTCAATGCTGGAGATCGGAAG
+
FFFFFFFFFFFFFFFFFFFFFFFFFFFFFFFFFFFFFFFFFFFFF
@FS10000125:26:BPA73017-1023:1:1101:6900:1040 1:N:0:15
TTGACTGGACTTCGTCGAGTACGCTCAAATCGAAAGATCGGAAGA
+
FFFFFFFFFFFFFFFFFFFFFFFFFFFFFFFFFFFFFFFFFFFFF
@FS10000125:26:BPA73017-1023:1:1101:7360:1040 1:N:0:15
TTGTGTGAACTTCGTCGAGTACGCTCAATGGAAAAGATCGGAAGA
+
,FFFFF:,FFFFFF:F:FFFFF:FFF:F:FF:F,F:FFF::F,FF
@FS10000125:26:BPA73017-1023:1:1101:7950:1040 1:N:0:15
TTGGGTAGAACTTCGTCGAGTACGCTCAAGATTGAAGATCGGAAG
+
,:,F:FFFFFFFFFFFFFFFFFFFFFFFFFFFFFFFFFFFFFFFF
@FS10000125:26:BPA73017-1023:1:1101:8070:1040 1:N:0:15
GCGATCGAACTTCGTCGAGTACGCTCAATTCACTAGATCGGAAGA
+
,FFFFFFFFFFFFFFFFFFFFFFFFFFFFFFFFFFFFFFFFFFFF
@FS10000125:26:BPA73017-1023:1:1101:8150:1040 1:N:0:15
TTGCATGAACTTCGTCGAGTACGCTCAAGAGTTAAGATCGGAAGA
+
,F,FFF:FFFFFFFFFFFFFFFFFFFFFF:FFF:FF:FFFFFFFF
@FS10000125:26:BPA73017-1023:1:1101:8380:1040 1:N:0:15
CGGATCAAACTTCGTCGAGTACGCTCAAATCCAAAGATCGGAAGA
+
FFFFFFFFFFFFFFFFFFFFFFFFFFFFFFFFFFFFFFFFFFFFF
@FS10000125:26:BPA73017-1023:1:1101:9130:1040 1:N:0:15
TCTGTCAACTTCGTCGAGTACGCTCAAGTGAAAAGATCGGAAGAG
+
FFFFFFFFFFFFFFFFFFFFFFFFFFFFFFFFFFFFFFFFFFFFF
@FS10000125:26:BPA73017-1023:1:1101:9200:1040 1:N:0:15
TTGACTGGACTTCGTCGAGTACGCTCAAACTAGAAGATCGGAAGA
+
F:,FFFFFFFFFFFFFFFFFFFFFFFF:FFFFFFFFFFFFFF:FF
@FS10000125:26:BPA73017-1023:1:1101:9290:1040 1:N:0:15
TCGGAGGTAACTTCGTCGAGTACGCTCAAATACGGAGATCGGAAG
+
FFFFFFFFFFFFFFFFFFFFFFFFFFFFFFFFFFFFFFFFFFFFF
@FS10000125:26:BPA73017-1023:1:1101:9370:1040 1:N:0:15
GAGGACTAAACTTCGTCGAGTACGCTCAATGTTTGAGATCGGAAG
+
FFFFFFFFFFFFFFFFFFFFFFFFFFFFFFFFFFFFFFFFFFFFF
@FS10000125:26:BPA73017-1023:1:1101:9470:1040 1:N:0:15
TTGGGAGCTCTTCGTCGAGTACGCTAAAAGATGTAGATCGGAAGA
+
FFFFFFFFFFFFFFFFFFFFFFFFFFFFFFFFFFFFFFFFFFFFF
@FS10000125:26:BPA73017-1023:1:1101:10080:1040 1:N:0:15
TTGGAAACTTCGTCGAGTACGCTCAAAAGGGAAGATCGGAAGAGC
+
FFFFFFFFFFFFFFFFFFFFFFFFFFFFFFFFFFFFFFFFFFFFF
@FS10000125:26:BPA73017-1023:1:1101:10240:1040 1:N:0:15
TTGTGTAAACTTCGTCGAGTACGCTCAAAATCCAAGATCGGAAGA
+
FFFFFFFFFFFFFFFFFFFFFFFFFFFFFFFFFFFFFFFFFFFFF
@FS10000125:26:BPA73017-1023:1:1101:11030:1040 1:N:0:15
TCTACGAACTTCGTCGAGTACGCTCAAACGCAGAGATCGGAAGAG
+
FFFFFFFFFFFFFFFFFFFFFFFFFFFFFFFFFFFFFFFFFFFFF
@FS10000125:26:BPA73017-1023:1:1101:11340:1040 1:N:0:15
GCGGCCAAACTTCGTCGAGTACGCTCAACTACCTAGATCGGAAGA
+
FFFFFFFFFFFFFFFFFFFFFFFFFFFFFFFFFFFFFFFFFFFFF
@FS10000125:26:BPA73017-1023:1:1101:11440:1040 1:N:0:15
TTGTGTAAACTTCGTCGAGTACGCTCAACCGGTCAGATCGGAAGA
+
FFFFFFFFFFFFFFFFFFFFFFFFFFFFFFFFFFFFFFFFFFFFF
@FS10000125:26:BPA73017-1023:1:1101:11780:1040 1:N:0:15
TTGCTGTAACTTCGTCGAGTACGCTCAAAACTCAAGATCGGAAGA
+
FFFFFFFFFFFFFFFFFFFFFFFFFFFFFFFFFFFFFFFFFFFFF
@FS10000125:26:BPA73017-1023:1:1101:11850:1040 1:N:0:15
TCGATGCAACTTCGTCGAGTACGCTCAAACATTGAGATCGGAAGA
+
:F:FFFFF:FFFFFFF:FFFFFFFFFFFFFFFFFFFFFFFFFFFF
@FS10000125:26:BPA73017-1023:1:1101:12180:1040 1:N:0:15
TTGAGATAACTTCGTCGAGTACGCTCAAGACTTGAGATCGGAAGA
+
FFFFFFFFFFFFFFFFFFFFFFFFFFFFFFFFFFFFFFFFFFFFF
@FS10000125:26:BPA73017-1023:1:1101:12240:1040 1:N:0:15
TTGATGAAACTTCGTCGAGTACGCTCAAGCCCAAAGATCGGAAGA
+
FFFFFFFFFFFFFFFFFFFFFFFFFFFFFFFFFFFFFFFFFFFFF
@FS10000125:26:BPA73017-1023:1:1101:12590:1040 1:N:0:15
TTTGGGCAAACTTCGTCGAGTACGCTCAAAGTAGAAGATCGGAAG
+
FFFFFFFFFFFFFFFFFFFFFFFFFFFFFFFFFFFFFFFFFFFFF
@FS10000125:26:BPA73017-1023:1:1101:12680:1040 1:N:0:15
CGGGAACTTCGTCGAGTACGCTCAATGTGTTAGATCGGAAGAGCA
+
FFFFFFFFFFFFFFFFFFFFFFFFFFFFFFFFFFFFFFFFFFFFF
@FS10000125:26:BPA73017-1023:1:1101:12710:1040 1:N:0:15
TTGATGAAACTTCGTCGAGTACGCTCAAAGAACAAGATCGGAAGA
+
FFFFFFFFFFFFFFFFFFFFFFFFFFFFFFFFFFFFFFFFFFFFF
@FS10000125:26:BPA73017-1023:1:1101:12720:1040 1:N:0:15
GGGCTTAACTTCGTCGAGTACGCTTAAGTGTGAAGATCGGAAGAG
+
FFFFFFFFFFFFFFFFFFFFFFFF,FFFFFFFFFFFFFFFFFFFF
@FS10000125:26:BPA73017-1023:1:1101:12730:1040 1:N:0:15
TTGGGGACAACTTCGTCGAGTACGCTCAACCTTTGAGATCGGAAG
+
F,FFF,:FFFFFFFFFFFFFFFFFFFFFFFF,,F:FFFFFFFFFF
@FS10000125:26:BPA73017-1023:1:1101:13590:1040 1:N:0:15
GCGCTACAACTTCGTCGAGTACGCTCAAGAGATCAGATCGGAAGA
+
:FFFFFFFFFFFFFFFFFFFFFFFFFFFFFFFFFFFFFFFFFFFF
@FS10000125:26:BPA73017-1023:1:1101:13930:1040 1:N:0:15
ACGGGTCCTTCGTCGAGTACGCTCAAAACACCAGATCGGAAGAGC
+
FFFFFFFFFFFFFFFFFFFFFFFFFFFFFFFFFFFFFFFFFFFFF
@FS10000125:26:BPA73017-1023:1:1101:14120:1040 1:N:0:15
CTGGAAAGAACTTCGTCGAGTACGCTCAAATTGAGAGATCGGAAG
+
F:FFFFFFFFFFFFFFFFFFFFFFFFFFFFFFFFFFFFFFFFFFF
@FS10000125:26:BPA73017-1023:1:1101:14140:1040 1:N:0:15
TCGAAATACCTTCGTCGAGTACGCTCAAGAATCCAGATCGGAAGA
+
FFFFFFFFFFFFFFFFFFFFFFFFFFFFFFFFFFFFFFFFFFFFF
@FS10000125:26:BPA73017-1023:1:1101:14240:1040 1:N:0:15
TTGAGATGAACTTCGTCGAGTACGCTCAACTAGTGAGATCGGAAG
+
FFF,FFFFFFFFFFFFFFFFFFFFFFFFFFFFFFFFFFFFFFFFF
@FS10000125:26:BPA73017-1023:1:1101:14690:1040 1:N:0:15
GCGCTTAAACTTCGTCGAGTACGCTCAGGGAAATAGATCGGAAGA
+
:FFFFFFF,FFFFFFFFFF:FFFFFFF::FF,FFFFFFFFFFFF,
@FS10000125:26:BPA73017-1023:1:1101:14700:1040 1:N:0:15
CAGGATGAAACTTCGTCGAGTACGCTCAATGCAATAGATCGGAAG
+
FFFFFFFFFFFFFFFFFFFFFFFFFFFFFFFFFFFFFFFFFFFFF
@FS10000125:26:BPA73017-1023:1:1101:14750:1040 1:N:0:15
CTGGGCATAGCTTCGTCGAGTACGCTCAATCGGGCAGATCGGAAG
+
FFFFFFFFFFFFFFFFFFFFFFFFFFFFFFFFFFFFFFFFFFFFF
@FS10000125:26:BPA73017-1023:1:1101:15080:1040 1:N:0:15
TTGGCCAAACTTCGTCGAGTACGCTCAAACACGAGATCGGAAGAG
+
FFF,F,,,FFFFFFFFFFF:FFFFFF:,F::F:F,:F:FFFF,FF
@FS10000125:26:BPA73017-1023:1:1101:15210:1040 1:N:0:15
TTGACTGGAGTTCAGACGTGTACTCTTCGTCGAGTACGCTCAAAC
+
FFFFFFFFFFFFFFFFFFFFFFFFFFFFFFFFFF:FFFFFFFFFF
@FS10000125:26:BPA73017-1023:1:1101:1710:1050 1:N:0:15
GGGTAACTTCGTCGAGTACGCTCAATAGTTAAGATCGGAAGAGCA
+
F:FFFFFFFFFFFFFFFFFFFFFFFFFFFFFFFFFFFFFFFFFFF
@FS10000125:26:BPA73017-1023:1:1101:2200:1050 1:N:0:15
TTGCAGAAACTTCGTCGAGTACGCTCAAGAAACTAGATCGGAAGA
+
FFFFFFFFFFFFFFFFFFFFFFFFFFFFFFFFFFFFFFFFFFFFF
@FS10000125:26:BPA73017-1023:1:1101:3420:1050 1:N:0:15
TTGCTGTAACTTCGTCGAGTACGCTCAAAAGAAGAGATCGGAAGA
+
FFFFFFFFFFFFFFFFFFFFFFFFFFFFFFFFFFFFFFFFFFFFF
@FS10000125:26:BPA73017-1023:1:1101:3860:1050 1:N:0:15
TTGACTGGACTTCGTCGAGTACGCTCAAGCCGACAGATCGGAAGA
+
FFFFFFFFFFFFFFFFFFFFFFFFFFFFFFFFFFFFFFFFFFFFF
@FS10000125:26:BPA73017-1023:1:1101:4440:1050 1:N:0:15
GTGGATTCATCTTCGTCGAGTACGCTCAAGGGGGGAGATCGGAAG
+
FFFFFFFFFFFFFFFFFFFFFFFFFFFFFFFFFFFFFFFFFFFFF
@FS10000125:26:BPA73017-1023:1:1101:4510:1050 1:N:0:15
ACGGGCCGAACTTCGTCGAGTACGCTCAAATTAAAAGATCGGAAG
+
FFFFFFFFFFFFFFFFFFFFFFFFFFF:FFFFFFFFFFFFFFFFF
@FS10000125:26:BPA73017-1023:1:1101:4710:1050 1:N:0:15
TGGACCGAACTTCGTCGAGTACGCTCAAAAGATTAGATCGGAAGA
+
FFFFFFFFFFFFFFFFFFFFFFFFFFFFFFFFFFFFFFFFFFFFF
@FS10000125:26:BPA73017-1023:1:1101:5060:1050 1:N:0:15
TTGCTCGAACTTCGTCGAGTACGCTCAATAGGGGAGATCGGAAGA
+
FFFFFFFFFFFFFFFFFFFFFFFFFFFFFFFFFFFFFFFFFFFFF
@FS10000125:26:BPA73017-1023:1:1101:5500:1050 1:N:0:15
GCGGTAACTTCGTCGAGTAGGCTCAAACTTTGAGATCGGAAGAGC
+
FFFFFFFFFFFFFFFFFFFFFFFFFFFFFFFFFFFFFFFFFFFFF
@FS10000125:26:BPA73017-1023:1:1101:6190:1050 1:N:0:15
TGGAAATAACTTCGTCGAGTACGCTCAAAGATTAAGATCGGAAGA
+
FFFFFFFFFFFFFFFFFFFFFFFFFFFFFFFFFFFFFFFFFFFFF
@FS10000125:26:BPA73017-1023:1:1101:6220:1050 1:N:0:15
CCGGGTACGAACTTCGTCGAGTACGCTCAAATCTAAAGATCGGAA
+
,,F,:,FFF,:FFFFF::F:F,FF:FF,FF,F,,FFFF:FFF,FF
@FS10000125:26:BPA73017-1023:1:1101:7500:1050 1:N:0:15
TTGACTGGACTTCGTCGAGTACGCTCAAATCTCAAGATCGGAAGA
+
FFFFFFFFFFFFFFFFFFFFFFFFFFFFFFFFFFFFFFFFFFFFF
@FS10000125:26:BPA73017-1023:1:1101:8470:1050 1:N:0:15
TTGCGTTAACTTCGTCGAGTACGCTCAAAAGATGAGATCGGAAGA
+
FFFFFFFFFFFFFFFFFFFFFFFFFFFFFFFFFFFFFFFFFFFFF
@FS10000125:26:BPA73017-1023:1:1101:9100:1050 1:N:0:15
TTGTGGCAACTTCGTCGAGTACGCTCAAATAACTAGATCGGAAGA
+
FFFFFFFFFFFFFFFFFFFFFFFFFFFFFFFFFFFFFFFFFFFFF
@FS10000125:26:BPA73017-1023:1:1101:9190:1050 1:N:0:15
TCGTGTCAACTTCGTCGAGTACGCTCAATAGACGAGATCGGAAGA
+
FFFFFFFFFFFFFFFFFFFFFFFFFFFFFFFFFFFFFFFFFFFFF
@FS10000125:26:BPA73017-1023:1:1101:9220:1050 1:N:0:15
TTGACTGGACTTCGTCGAGTACGCTCAACTCCGTAGATCGGAAGA
+
:FFFFFFFFFFFFFFFFFFFFFFFFFFFFFFFFFFFFFFFFFFFF
@FS10000125:26:BPA73017-1023:1:1101:9250:1050 1:N:0:15
GCCATATCTTCGTCGAGTACGCTCAATTTCATAGATCGGAAGAGC
+
:FFFFFFFFFFFFFFFFFFFFFFFFFF:FFFFFFFFFFFFFFFFF
@FS10000125:26:BPA73017-1023:1:1101:9280:1050 1:N:0:15
TCGGCACAACTTCGTCGAGTACGCTCAAAAACTTAGATCGGAAGA
+
FFFFFFFFFFFFFFFFFFFFFFFFFFFFFFFFFFFFFFFFFFFFF
@FS10000125:26:BPA73017-1023:1:1101:9310:1050 1:N:0:15
TCTTGGAACTTCGTCGAGTACGCTCAAAATAAGAGATCGGAAGAG
+
:FFFFFFFFFFFFFFFFFFFFFFFFFFFFFFFFFFFFFFFFFFFF
@FS10000125:26:BPA73017-1023:1:1101:9520:1050 1:N:0:15
GGGTAAACTTCGTCGAGTACGCTCAATTAATCAGATCGGAAGAGC
+
F:FFFFFFFFFFFFFFFFFFFFFFFFFFFFFFFFFFFFFFFFFFF
@FS10000125:26:BPA73017-1023:1:1101:9890:1050 1:N:0:15
TTGACGCAACTTCGTCGAGTACGCTCAAACAGTAAGATCGGAAGA
+
FFFFFFFFFFFFFFFFFFFFFFFFFFFFFFFFFFFFFFFFFFFFF
@FS10000125:26:BPA73017-1023:1:1101:10100:1050 1:N:0:15
CTGGGTCAACTTCGTCGAGTACGCTCAAATTTGTAGATCGGAAGA
+
FFFFFFFFFFFFFFFFFFFFFFFFFFFFFFFFFFFFFFFFFFFFF
@FS10000125:26:BPA73017-1023:1:1101:11510:1050 1:N:0:15
TTGAACTTCGTCGAGTACGCTCAAATGTAGAGATCGGAAGAGCAC
+
FFFFFFFFFFFFFFFFFFFFFFFFFFFFFFFFFFFFFFFFFFFFF
@FS10000125:26:BPA73017-1023:1:1101:11650:1050 1:N:0:15
TCTTATAACTTCGTCGAGTACGCTCAATTCGAGAGATCGGAAGAG
+
FFFFFFFFFFFFFFFFFFFFFFFFFFFF:FFFFFFFFFFFFFFFF
@FS10000125:26:BPA73017-1023:1:1101:12120:1050 1:N:0:15
TTGACTGGACTTCGTCGAGTACGCTCAACCATCGAGATCGGAAGA
+
FFFFFFFFFFFFFFFFFFFFFFFFFFFFFFFFFFFFFFFFFFFFF
@FS10000125:26:BPA73017-1023:1:1101:12320:1050 1:N:0:15
TTGACTTCGTCGAGTACGCTCAAGATGTGAGATCGGAAGAGCACA
+
FFFFFFFFFFFFFFFFFFFFFFFFFFFFFFFFFFFFFFFFFFFFF
@FS10000125:26:BPA73017-1023:1:1101:14210:1050 1:N:0:15
CCGGTCGTAACTTCGTCGAGTACGCTCAAGTAAGAAGATCGGAAG
+
FFFFFFFFFFFFFFFFFFFFFFFFFFFFFFFFFFFFFFFFFFFFF
@FS10000125:26:BPA73017-1023:1:1101:14610:1050 1:N:0:15
TCGGGTTTAACTTCGTCGAGTACGCTCAATGGAACAGATCGGAAG
+
FFFFFFFFFFFFFFFFFFFFFFFFFFFFFFFFFFFFFFFFFFFFF
@FS10000125:26:BPA73017-1023:1:1101:15330:1050 1:N:0:15
TTGACTGGACTTCGTCGAGTACGCTCAAATCAAAAGATCGGAAGA
+
FFFFFFFFFFFFFFFFFFFFFFFFFFFFFFFFFFFFFFFFFFFFF
@FS10000125:26:BPA73017-1023:1:1101:15700:1050 1:N:0:15
TTGGGTAAACTTCGTCGAGTACGCTCAAGGACGTAGATCGGAAGA
+
FFFFFFFFFFFFFFFFFFFFFFFFFFFFFFFFFFFFFFFFFFFFF
@FS10000125:26:BPA73017-1023:1:1101:16110:1050 1:N:0:15
TCTGCTAACTTCGTCGAGTACGCTCAAAAATAAAGATCGGAAGAG
+
FFFFFFFFFFFFFFFFFFFFFFFFFFFFFFFFFFFFFFFFFFFFF
@FS10000125:26:BPA73017-1023:1:1101:16150:1050 1:N:0:15
TTGGGTTATCTTCGTCGAGTACGCTCAAAGTTTAAGATCGGAAGA
+
FFFFFFFFFFFFFFFFFFFFFFFFFFFFFFFFFFFFFFFFFFFFF
@FS10000125:26:BPA73017-1023:1:1101:1000:1060 1:N:0:15
TTGAGAACTTCGTCGAGTACGCTCAATAGTCAAGATCGGAAGAGC
+
FFFFFFFFFFFFFFFFFFFFFFFFFFFFFFFFFFFFFFFFFFFFF
@FS10000125:26:BPA73017-1023:1:1101:1580:1060 1:N:0:15
TTGCGCAAACTTCGTCGAGTACGCTCAATATGAAAGATCGGAAGA
+
FFFFFFFFFFFFFFFFFFFFFFFFFFFFFFFFFFFFFFFFFFFFF
@FS10000125:26:BPA73017-1023:1:1101:1850:1060 1:N:0:15
TCTGAGAACTTCGTCGAGTACGCTCAATTAGGAAGATCGGAAGAG
+
FFFFF:FFFFFFFFFFFFFFFFFFFFFFFFFFFFFFFFFFFFFFF
@FS10000125:26:BPA73017-1023:1:1101:2170:1060 1:N:0:15
TTGTAATAACTTCGTCGAGTACGCTCAAGAATGGAGATCGGAAGA
+
FFFFFFFFFFFFFFFFFFFFFFFFFFFFFFFFFFFFFFFFFFFFF
@FS10000125:26:BPA73017-1023:1:1101:2200:1060 1:N:0:15
TCTAGAAACTTCGTCGAGTACGCTCAAGCTGAAAGATCGGAAGAG
+
:FFFFFFFFFFFFFFFFFFFFFFFFFFFFFFFFFFFFFFFFFFFF
@FS10000125:26:BPA73017-1023:1:1101:2600:1060 1:N:0:15
TTTGGGGGAACTTCGTCGAGTACGCTCAAGTTAAAAGATCGGAAG
+
FFFFFFFFFFFFFFFFFFFFFFFFFFFFFFFFFFFFFFFFFFFFF
@FS10000125:26:BPA73017-1023:1:1101:2970:1060 1:N:0:15
CGGGTGGTAACTTCGTCGAGTACGCTCAAGAGAGGAGATCGGAAG
+
FFFFFFFFFFFFFFFFFFFFFFFFFFFFFFFFFFFFFFFFFFFFF
@FS10000125:26:BPA73017-1023:1:1101:4370:1060 1:N:0:15
TTGGAAACTTCGTCGAGTACGCTCAAATACTAAGATCGGAAGAGC
+
FFFFFFFFFFFFFFFFFFFFFFFFFFFFFFFFFFFFFFFFFFFFF
@FS10000125:26:BPA73017-1023:1:1101:4600:1060 1:N:0:15
CGGTAACTTCGTCGAGTACGCTCAATCTATGAGATCGGAAGAGCA
+
FFFFFFFFFFFFFFFFFFFFFFFFFFFFFFFFFFFFFFFFFFFFF
@FS10000125:26:BPA73017-1023:1:1101:4690:1060 1:N:0:15
TTGAATAAACTTCGTCGAGTACGCTCAAAATTACAGATCGGAAGA
+
FFFFFFFFFFFFFFFFFFFFFFFFFFFFFFFFFFFFFFFFFFFFF
@FS10000125:26:BPA73017-1023:1:1101:4770:1060 1:N:0:15
TTGGCACAACTTCGTCGAGTACGCTCAAATATTAAGATCGGAAGA
+
FFFFFFFFFFFFFFFFFFFFFFFFFFFFFFFFFFFFFFFFFFFFF
@FS10000125:26:BPA73017-1023:1:1101:4900:1060 1:N:0:15
CCGGGATCAAACTTCGTCGAGTACGCTCAATCCTCCAGATCGGAA
+
FFFFFFFFFFFFFFFFFFFFFFFFFFFFFFFFFFFFFFFFFFFFF
@FS10000125:26:BPA73017-1023:1:1101:5690:1060 1:N:0:15
TTGACTGGACTTCGTCGAGTACGCTCAACCAATGAGATCGGAAGA
+
FFFFFFFFFFFFFFFFFFFFFFFFFFFFFFFFFFFFFFFFFFFFF
@FS10000125:26:BPA73017-1023:1:1101:6220:1060 1:N:0:15
GCGCAACAACTTCGTCGAGTACGCTCAAGCCAAAAGATCGGAAGA
+
FFFFFFFFFFFFFFFFFFFFFFFFFFFFFFFFFFFFFFFFFFFFF
@FS10000125:26:BPA73017-1023:1:1101:6440:1060 1:N:0:15
TTGACTTCGTCGAGTACGCTCAAAACCGCAGATCGGAAGAGCACA
+
FFFFF:F:FFFFFFFFFFFFFFFFFFFFFFFFFFFFFFFFFFFFF
@FS10000125:26:BPA73017-1023:1:1101:7070:1060 1:N:0:15
TTGAACGAACTTCGTCGAGTACGCTCAAATAGTCAGATCGGAAGA
+
FFFFFFFFFFFFFFFFFFFFFFFFFFFFFFFFFFFFFFFFFFFFF
@FS10000125:26:BPA73017-1023:1:1101:7360:1060 1:N:0:15
CTGTAGTAACTTCGTCGAGTACGCTCAAGACCGGAGATCGGAAGA
+
F,F,:FFFFFFFFFFFFFFFFFFFFFFFF:F:FFFFFFFFFFFFF
@FS10000125:26:BPA73017-1023:1:1101:7470:1060 1:N:0:15
GCGACAACTTCGTCGAGTACGCTCAAAGTATCAGATCGGAAGAGC
+
FFFFFFFFFFFFFFFFFFFFFFFFFFFFFFFFFFFFFFFFFFFFF
@FS10000125:26:BPA73017-1023:1:1101:8560:1060 1:N:0:15
TTGGAACTTCGTCGAGTACGCTCAAATATGGAGATCGGAAGAGCA
+
FFFFFFFFFFFFFFFFFFFFFFFFFFFFFFFFFFFFFFFFFFFFF
@FS10000125:26:BPA73017-1023:1:1101:8760:1060 1:N:0:15
TTGACTGGACTTCGTCGAGTACGCTCAAACCATTAGATCGGAAGA
+
FFFFFFFFFFFFFFFFFFFFFFFFFFFFFFFFFFFFFFFFFFFFF
@FS10000125:26:BPA73017-1023:1:1101:8870:1060 1:N:0:15
TCGGAAGAACTTCGTCGAGTACGCTCAAGTAAAAAGATCGGAAGA
+
FFFFFFFFFFFFFFFFFFFFFFFFFFFFFFFFFFFFFFFFFFFFF
@FS10000125:26:BPA73017-1023:1:1101:9220:1060 1:N:0:15
TTGGTTGAACTTCGTCGAGTACGCTCAACGTGAAAGATCGGAAGA
+
FFFFFFFFFFFFFFFFFFFFFFFFFFFFFFFFFFFFFFFFFFFFF
@FS10000125:26:BPA73017-1023:1:1101:9440:1060 1:N:0:15
TTGTGCCAACTTCGTCGAGTACGCTCAAAAAAACAGATCGGAAGA
+
FFFFFFFFFFFFFFFFFFFFFFFFFFFFFFFFFFFFFFFFFFFFF
@FS10000125:26:BPA73017-1023:1:1101:9560:1060 1:N:0:15
TCGCTGTAACTTCGTCGAGTACGCTCAATGTGAAAGATCGGAAGA
+
FFFFFFFFFFFFFFFFFFFFFFFFFFFFFFFFFFFFFFFFFFFFF
@FS10000125:26:BPA73017-1023:1:1101:11290:1060 1:N:0:15
TTGCAGGAACTTCGTCGAGTACGCTCAAAATTGGAGATCGGAAGA
+
FFFFFFFFFFFFFFFFFFFFFFFFFFFFFFFFFFFFFFFFFFFFF
@FS10000125:26:BPA73017-1023:1:1101:11310:1060 1:N:0:15
TTAACTGGACTTCGTCGAGTACGCTCAAGGTCTAAGATCGGAAGA
+
FFFFFFFFFFFFFFFFFFFFFFFFFFFFFFFFFFFFFFFFFFFFF
@FS10000125:26:BPA73017-1023:1:1101:11370:1060 1:N:0:15
TTGAGTAAACTTCGTCGAGTACGCTCAAATTATAAGATCGGAAGA
+
FFFFFFFFFFFFFFFFFFFFFFFFFFFFFFFFFFFFFFFFFFFFF
@FS10000125:26:BPA73017-1023:1:1101:11830:1060 1:N:0:15
TGGAAGCAACTTCGTCGAGTACGCTCAATGGTAAAGATCGGAAGA
+
FFFFFFFFFFFFFFFFFFFFFFFFFFFFFFFFFFFFFFFFFFFFF
@FS10000125:26:BPA73017-1023:1:1101:12060:1060 1:N:0:15
GAGTTCTAACTTCGTCGAGTACGCTCAATACACGAGATCGGAAGA
+
FFFFFFFFFFFFFFFFFFFFFFFFFFFFFFFFFFFFFFFFFFFFF
@FS10000125:26:BPA73017-1023:1:1101:12520:1060 1:N:0:15
TTGGTGCAACTTCGTCGAGTACGCTCAAGAACACAGATCGGAAGA
+
FFFFFFFFFFFFFFFFFFFFFFFFFFFFFFFFFFFFFFFFFFFFF
@FS10000125:26:BPA73017-1023:1:1101:13640:1060 1:N:0:15
CTGAACTTCGTCGAGTACGCTCAAACAGGGAGATCGGAAGAGCAC
+
FFFFFFFFFFFFFFFFFFFFFFFFFFFFFFFFFFFFFFFFFFFFF
@FS10000125:26:BPA73017-1023:1:1101:13710:1060 1:N:0:15
ACCAGTAACTTCGTCGAGTACGCTCTAGACTGTAGATCGGTAGAG
+
,FFFFFFF:FFF,F::,,FFF,:FF,F,FFF,F:,FFFF,,,FF,
@FS10000125:26:BPA73017-1023:1:1101:14730:1060 1:N:0:15
TTGGAGGAACTTCGTCGAGTACGCTCAAACGTTTAGATCGGAAGA
+
:FFFFFFFFFFFFFFFFFFFFFFFFFFFFFFFFFFFFFFFFFFFF
@FS10000125:26:BPA73017-1023:1:1101:15030:1060 1:N:0:15
TCGCGTCTTAACTTCGTCGAGTACGCTCAATTGAATAGATCGGAA
+
FFFFFFFFFFFFFFFFFFFFFFFFFFFFFFFFFFFFFFFFFFFFF
@FS10000125:26:BPA73017-1023:1:1101:15310:1060 1:N:0:15
TTGAAATAACTTCGTCGAGTACGCTCAAAGGGATAGATCGGAAGA
+
,:F:F:FF:FFFFFFFFFFFFFFFFFF:FF::FFFFFFFFFFFFF
@FS10000125:26:BPA73017-1023:1:1101:15420:1060 1:N:0:15
GGGGGGGAACTTCGTCGAGTACGCTCAAGGAAAGAGATCGGAAGA
+
FFFFFFFFFFFFFFFFFFFFFFFFFFFFFFFFFFFFFFFFFFFFF
@FS10000125:26:BPA73017-1023:1:1101:15500:1060 1:N:0:15
GGGGCCAACTTCGTCGAGTACGCTCAATAAGGAAGATCGGAAGAG
+
FFFFFFFFFFFFFFFFFFFFFFFFFFFFFFFFFFFFFFFFFFFFF
@FS10000125:26:BPA73017-1023:1:1101:15530:1060 1:N:0:15
TTGTGATAACTTCGTCGAGTACGCTCAAAGGATAAGATCGGAAGA
+
FFFFFFFFFFFFFFFFFFFFFFFFFFFFFFFFFFFFFFFFFFFFF
@FS10000125:26:BPA73017-1023:1:1101:15560:1060 1:N:0:15
TTGACTGGACTTCGTCGAGTACGCTCAACCGAGTAGATCGGAAGA
+
FFFFFFFFFFFFFFFFFFFFFFFFFFFFFFFFFFFFFFFFFFFFF
@FS10000125:26:BPA73017-1023:1:1101:15900:1060 1:N:0:15
GGGACAACTTCGTCGAGTACGCTCAAATGATTAGATCGGAAGAGC
+
FFF,FFFFFFFFFFFFFFFFFFFFFFFFFF:FFFFFFFFFFFFFF
@FS10000125:26:BPA73017-1023:1:1101:16260:1060 1:N:0:15
TTGTGTGAACTTCGTCGAGTACGCTCAACGGGTGAGATCGGAAGA
+
FFFFFFFFFFFFFFFFFFFFFFFFFFFFFFFFFFFFFFFFFFFFF
@FS10000125:26:BPA73017-1023:1:1101:16460:1060 1:N:0:15
GGGGGAAAACTTCGTCGAGTACGCTCAAGGATTGAGATCGGAAGA
+
,,F,,,FFFFFFFFFFFFFFFFFFFFFFFFFFFFFFFFFFFFFF:
@FS10000125:26:BPA73017-1023:1:1101:1230:1070 1:N:0:15
GCGTCAACTTCGTCGAGTACGCTCAAGTGTTCAGATCGGAAGAGC
+
FFFFFFFFFFFFFFFFFFFFFFFFFFFFFFFFFFFFFFFFFFFFF
@FS10000125:26:BPA73017-1023:1:1101:1460:1070 1:N:0:15
CCGAGTACGCTCCCGTAACTTCGTCGAGTACGCTCAAAATGTGAG
+
FFFFFFFFFFFFFFFFFFFFFFFFFFFFFFFFFFFFFFFFFFFFF
@FS10000125:26:BPA73017-1023:1:1101:2510:1070 1:N:0:15
TTGGGGAAACTTCGTCGAGTACGCTCAAATCAGAAGATCGGAAGA
+
FFFFFFFFFFFFFFFFFFFFFFFFFFFFFFFFFFFFFFFFFFFFF
@FS10000125:26:BPA73017-1023:1:1101:2540:1070 1:N:0:15
TTGAAAGAACTTCGTCGAGTACGCTCAAATCGTGAGATCGGAAGA
+
FFFFFFFFFFFFFFFFFFFFFFFFFFFFFFFFFFFFFFFFFFFFF
@FS10000125:26:BPA73017-1023:1:1101:2590:1070 1:N:0:15
TCGAAGGAACTTCGTCGAGTACGCTCAAATGTGTAGATCGGAAGA
+
FFFFFFFFFFFFFFFFFFFFFFFFFFFFFFFFFFFFFFFFFFFFF
@FS10000125:26:BPA73017-1023:1:1101:2610:1070 1:N:0:15
TTGTGCTAACTTCGTCGAGTACGCTCAAGTATTTAAGATCGGAAG
+
FFFFFFFFFFFFFFFFFFFFFFFFFFFFFFFFFFFFFFFFFFFFF
@FS10000125:26:BPA73017-1023:1:1101:2780:1070 1:N:0:15
TTGGAACTTCGTCGAGTACGCTCAACTTTAGAGATCGGAAGAGCA
+
FFFFFFFFFFFFFFFFFFFFFFFFFFFFFFFFFFFFFFFFFFFFF
@FS10000125:26:BPA73017-1023:1:1101:3280:1070 1:N:0:15
TTGCAGAAACTTCGTCGAGTACGCTCAAAGTATAAGATCGGAAGA
+
FFFFFFFFFFFFFFFFFFFFFFFFFFFFFFFFFFFFFFFFFFFFF
@FS10000125:26:BPA73017-1023:1:1101:3300:1070 1:N:0:15
TTGAACTTCGTCGAGTACGCTCAATCAGGTAGATCGGAAGAGCAC
+
FFFFFFFFFFFFFFFFFFFFFFFFFFFFFFFFFFFFFFFFFFFFF
@FS10000125:26:BPA73017-1023:1:1101:3580:1070 1:N:0:15
TTTACACATCTTCGTCGAGTACGCTCAAATCCGTAGATCGGAAGA
+
FF,,:F:F,,:,F,,F,F::,F,:,:F,FF,,F:F,,,FF,FF,F
@FS10000125:26:BPA73017-1023:1:1101:4280:1070 1:N:0:15
TCGGAATAACTTCGTCGAGTACGCTCAATATGTCAGATCGGAAGA
+
FFFFFFFFFFFFFFFFFFFFFFFFFFFFFFFFFFFFFFFFFFFFF
@FS10000125:26:BPA73017-1023:1:1101:4520:1070 1:N:0:15
GAGGTAACTTCGTCGAGTACGCTCAATATTCAAGATCGGAAGAGC
+
FFFFFFFFFFFFFFFFFFFFFFFFFFFFFFFFFFFFFFFFFFFFF
@FS10000125:26:BPA73017-1023:1:1101:4700:1070 1:N:0:15
CCGGTATAACTTCGTCGAGTACGCTCAATTTCTGAGATCGGAAGA
+
FFFFFFFFFFFFFFFFFFFFFFFFFFFFFFFFFFFFFFFFFFFFF
@FS10000125:26:BPA73017-1023:1:1101:5340:1070 1:N:0:15
TTGGGTCAACTTCGTCGAGTACGCTCAAAGTTGCAGATCGGAAGA
+
FFFFFFFFFFFFFFFFFFFFFFFFFFFFFFFFFFFFFFFFFFFFF
@FS10000125:26:BPA73017-1023:1:1101:5410:1070 1:N:0:15
GTGCTCCGAACTTCGTCGAGTACGCTCAACGTCTTAGATCGGAAG
+
:FFFFFFFFFFFFFFFFFFFFFFFFFFFFFFFFFFFFFFFFFFFF
@FS10000125:26:BPA73017-1023:1:1101:6300:1070 1:N:0:15
TCGCGCAACTTCGTCGAGTACGCTCAAAAATATAGATCGGAAGAG
+
FFFFFFFFFFFFFFFFFFFFFFFFFFFFFFFFFFFFFFFFFFFFF
@FS10000125:26:BPA73017-1023:1:1101:6960:1070 1:N:0:15
TTGGCTGAACTTCGTCGAGTACGCTCAAAAAAACAGATCGGAAGA
+
FFFFFFFFFFFFFFFFFFFFFFFFFFFFFFFFFFFFFFFFFFFFF
@FS10000125:26:BPA73017-1023:1:1101:7730:1070 1:N:0:15
TTGTGACAACTTCGTCGAGTACGCTCAAGCAAATAGATCGGAAGA
+
FFFFFFFFFFFFFFFFFFFFFFFFFFFFFFFFFFFFFFFFFFFFF
@FS10000125:26:BPA73017-1023:1:1101:8200:1070 1:N:0:15
TTGAAGAAACTTCGTCGAGTACGCTCAACAAGCGAGATCGGAAGA
+
,,FFFF:,FFF:FF:FF:FFFFFFFFF:FFFFFF:FFFFF:FFFF
@FS10000125:26:BPA73017-1023:1:1101:8460:1070 1:N:0:15
AAGGCCTAACTTCGTCGAGTACGCTCAAACGGGTAGATCGGAAGA
+
,FFFFFFFFFFFFFFFFFFFFFFFFFFFFFFFFFFFFFFFFFFFF
@FS10000125:26:BPA73017-1023:1:1101:9250:1070 1:N:0:15
TGGCTATAACTTCGTCGAGTACGCTCAAACAATGAGATCGGAAGA
+
FFFFFFFFFFFFFFFFFFFFFFFFFFFFFFFFFFFFFFFFFFFFF
@FS10000125:26:BPA73017-1023:1:1101:9710:1070 1:N:0:15
TCGTTGTAACTTCGTCGAGTACGCTCAATATAAGAGATCGGAAGA
+
,F:FFFFFFFFFFFFFFFFFFFFFFFFFFFF:FFFFFFFFFF:FF
@FS10000125:26:BPA73017-1023:1:1101:9790:1070 1:N:0:15
GGGGGGACAACTTCGTCGAGTACGCTCAAGCACATAGATCGGAAG
+
:FFFFFFFFFFFFFFFFFFFFFFFFFFFFFFFFFFFFFFFFFFFF
@FS10000125:26:BPA73017-1023:1:1101:10340:1070 1:N:0:15
GCGTAAACTTCGTCGAGTACGCTCAACCTAGCAGATCGGAAGAGC
+
FFFFFFFFFFFFFFFFFFFFFFFFFFFFFFFFFFFFFFFFFFFFF
@FS10000125:26:BPA73017-1023:1:1101:10880:1070 1:N:0:15
TCGGCGCGACCTTCGTCGAGTACGCTCAAGCATAGAGATCGGAAG
+
FFFFFFFFFF:F:F::F:F::,F:FF,FFFF,FF:F:::FF:F:,
@FS10000125:26:BPA73017-1023:1:1101:11110:1070 1:N:0:15
TTGTATCAACTTCGTCGAGTACGCTCAAGACTTTAGATCGGAAGA
+
,FFF:FF:FFFFFFFFF:FFFFFFFFFFFFFFFFFFFFFFF,:FF
@FS10000125:26:BPA73017-1023:1:1101:11550:1070 1:N:0:15
GCGCAAACTTCGTCGAGTACGCTCAAATGGACAGATCGGAAGAGC
+
FFFFFFFFFFFFFFFFFFFFFFFFFFFFFFFFFFFFFFFFFFFFF
@FS10000125:26:BPA73017-1023:1:1101:11680:1070 1:N:0:15
TAGGTGCAACTTCGTCGAGTACGCTCAAATTTATAGATCGGAAGA
+
FFFFFFFFFFFFFFFFFFFFFFFFFFFFFFFFFFFFFFFFFFFFF
@FS10000125:26:BPA73017-1023:1:1101:11690:1070 1:N:0:15
TTGGGCATAACTTCGTCGAGTACGCTCAACAGCTCAGATCGGAAG
+
FFFFFFFFFFFFFFFFFFFFFFFFFFFFFFFFFFFFFFFFFFFFF
@FS10000125:26:BPA73017-1023:1:1101:11770:1070 1:N:0:15
TTGACTGGACTTCGTCGAGTACGCTCAAGATGTTAGATCGGAAGA
+
F:F::FFFFFFFFFFFFFFFFFFFFF,FFF:FFFFFFFFFFFFFF
@FS10000125:26:BPA73017-1023:1:1101:12310:1070 1:N:0:15
TGGCAGGAACTTCGTCGAGTACGCTCAATGGCCCAGATCGGAAGA
+
FFFFFFFFFFFFFFFFFFFFFFFFFFFFFFFFFFFFFFFFFFFFF
@FS10000125:26:BPA73017-1023:1:1101:12370:1070 1:N:0:15
TAGGAATATCTTCGTCGAGTACGCTCAAAACCTTAGATCGGAAGA
+
FFFFFFFFFFFFFFFFFFFFFFFFFFFFFFFFFFFFFFFFFFFFF
@FS10000125:26:BPA73017-1023:1:1101:12380:1070 1:N:0:15
TCGGCAACTTCGTCGAGTACGCTCAAGAAAAAAGATCGGAAGAGC
+
FFFFFFFFFFFFFFFFFFFFFFFFFFFFFFFFFFFFFFFFFFFFF
@FS10000125:26:BPA73017-1023:1:1101:12980:1070 1:N:0:15
GCGCGAACTTCGTCGAGTACGCTCAAACTGCCAGATCGGAAGAGC
+
FFFFFFFFFFFFFFFFFFFFFFFFFFFFFFFFFFFFFFFFFFFFF
@FS10000125:26:BPA73017-1023:1:1101:13470:1070 1:N:0:15
CTGGACGGAACTTCGTCGAGTACGCTCAATAGAAGAGATCGGAAG
+
FFFFFFFFFFFFFFFFFFFFFFFFFFFFFFFFFFFFFFFFFFFFF
@FS10000125:26:BPA73017-1023:1:1101:13980:1070 1:N:0:15
TTGCCCAAACTTCGTCGAGTACGCTCAATTGGACAGATCGGAAGA
+
FFFFFFFFFFFFFFFFFFFFFFFFFFFFFFFFFFFFFFFFFFFFF
@FS10000125:26:BPA73017-1023:1:1101:14250:1070 1:N:0:15
TTGTCATAACTTCGTCGAGTACGCTCAAAAAAAGAGATCGGAAGA
+
,FFFFFFFFFFFFFFFFFFFFFFFFFFFFFFFFFFFFFFFFFFFF
@FS10000125:26:BPA73017-1023:1:1101:14300:1070 1:N:0:15
TTGCTGTAACTTCGTCGAGTACGCTCAAATATATAGATCGGAAGA
+
:F:FFFFFFFFFFFFFFFFFFFFFFFFFFFFFFFFFFFFFFFFFF
@FS10000125:26:BPA73017-1023:1:1101:14520:1070 1:N:0:15
ATGGAAGAACTTCGTCGAGTACGCTCAATGAGTGAGATCGGAAGA
+
F:FFFFFFFFFFFFFFFFFFFFFFFFFFFFFFFFFFFFFFFFFFF
@FS10000125:26:BPA73017-1023:1:1101:15350:1070 1:N:0:15
GAGGCATCAACTTCGTCGAGTACGCTCAAATGTAGAGATCGGAAG
+
,FFFFFFFFFFFFFFFFFFFFFFFFFFFFFFFFFFFFFFFFFFFF
@FS10000125:26:BPA73017-1023:1:1101:15810:1070 1:N:0:15
TTGTTGAAACTTCGTCGAGTACGCTCAAATTTACAGATCGGAAGA
+
FFFFFFFFFFFFFFFFFFFFFFFFFFFFFFFFFFFFFFFFFFFFF
@FS10000125:26:BPA73017-1023:1:1101:1100:1080 1:N:0:15
TTGTACAAACTTCGTCGAGTACGCTCAAGCACAGAGATCGGAAGA
+
,FFFFFFFFFFFFFFFFFFFFFFFFFFFFFFFFFFFFFFFFFFFF
@FS10000125:26:BPA73017-1023:1:1101:1990:1080 1:N:0:15
TGGGTTGAACTTCGTCGAGTACGCTCAAACTATGAGATCGGAAGA
+
F:FFFFFFFFFFFFFFFFFFFFFFFFFFFFFFFFFFFFFFFFFFF
@FS10000125:26:BPA73017-1023:1:1101:2200:1080 1:N:0:15
TTGAGGTAACTTCGTCGAGTACGCTCAAAGATGCAGATCGGAAGA
+
FF,FFFFFFFFFFFFFFF:FFFFFFFF:FFFFFFF:FFFFFFFFF
@FS10000125:26:BPA73017-1023:1:1101:3680:1080 1:N:0:15
GGGGGAACTTCGTCGAGTACGCTCAAGTATTCAGATCGGAAGAGC
+
FFFFFFFFFFFFFFFFFFFFFFFFFFFFFFFFFFFFFFFFFFFFF
@FS10000125:26:BPA73017-1023:1:1101:3810:1080 1:N:0:15
TGGGCTAACTTCGTCGAGTACGCTCAAGTATCAAGATCGGAAGAG
+
FFFFFFFFFFFFFFFFFFFFFFFFFFFFFFFFFFFFFFFFFFFFF
@FS10000125:26:BPA73017-1023:1:1101:4030:1080 1:N:0:15
TTGACTGGACTTCGTCGAGTACGCTCAACCTCTAAGATCGGAAGA
+
FFFFFFFFFFFFFFFFFFFFFFFFFFFFFFFFFFFFFFFFFFFFF
@FS10000125:26:BPA73017-1023:1:1101:4200:1080 1:N:0:15
TTGACTGGACTTCGTCGAGTACGCTCAATACCGAAGATCGGAAGA
+
F:FFFFFFFFFFFFFFFFFFFFFFFFFFFFFFFFFFFFFFFFFFF
@FS10000125:26:BPA73017-1023:1:1101:4680:1080 1:N:0:15
TTGACATAACTTCGTCGAGTACGCTCAAACCAAGAGATCGGAAGA
+
FFFFFFFFFFFFFFFFFFFFFFFFFFFFFFFFFFFFFFFFFFFFF
@FS10000125:26:BPA73017-1023:1:1101:5200:1080 1:N:0:15
TCGATTTAACTTCGTCGAGTACGCTCAAGTTGCCAGATCGGAAGA
+
FFFFFFFFFFFFFFFFFFFFFFFFFFFFFFFFFFFFFFFFFFFFF
@FS10000125:26:BPA73017-1023:1:1101:6200:1080 1:N:0:15
TTGGGTCAACTTCGTCGAGTACGCTCAAACAAGGAGATCGGAAGA
+
FFFFFFFFFFFFFFFFFFFFFFFFFFFFFFFFFFFFFFFFFFFFF
@FS10000125:26:BPA73017-1023:1:1101:7220:1080 1:N:0:15
TTGTAGTAACTTCGTCGAGTACGCTCAATAAAAAAGATCGGAAGA
+
:FFFFFFFFFFFFFFFFFFFFFFFFFFFFFFFFFFFFFFFFFFFF
@FS10000125:26:BPA73017-1023:1:1101:7420:1080 1:N:0:15
TCGCGGTACAACTTCGTCGAGTACGCTCAAAGGCTGAGATCGGAA
+
FFFFFFFFFFFFFFFFFFFFFFFFFFFFFFFFFFFFFFFFFFFFF
@FS10000125:26:BPA73017-1023:1:1101:8870:1080 1:N:0:15
GCGCAAACTTCGTCGAGTACGCTCAAACAGTAAGATCGGAAGAGC
+
,F:FFFFFFFFFFFFFFFFFFFFFFFFFFFFFFFFFFFFFFFFFF
@FS10000125:26:BPA73017-1023:1:1101:9550:1080 1:N:0:15
TTGGGGCAACTTCGTCGAGTACGCTCAAGGATGGAGATCGGAAGA
+
FF,,,:F:FFFFFFFF:FFFFFFFFFFFFFFFFF::FFFFF:F:F
@FS10000125:26:BPA73017-1023:1:1101:9600:1080 1:N:0:15
TCGGCTCCAACTTCGTCGAGTACGCTCAAGCGGTGAGATCGGAAG
+
,F,FFFFF:FFFFFFFF:F:FFFFFFFFF:FFFFFFFFFFFF:FF
@FS10000125:26:BPA73017-1023:1:1101:9760:1080 1:N:0:15
CCGTGGGAACTTCGTCGAGTACGCTCAATAACGGAGATCGGAAGA
+
FFFFFFFFFFFFFFFFFFFFFFFFFFFFFFFFFFFFFFFFFFFFF
@FS10000125:26:BPA73017-1023:1:1101:11030:1080 1:N:0:15
TTGGGTGAAACTTCGTCGAGTACGCTCAAATAAAAAGATCGGAAG
+
FFFFFFFFFFFFFFFFFFFFFFFFFFFFFFFFFFFFFFFFFFFFF
@FS10000125:26:BPA73017-1023:1:1101:12420:1080 1:N:0:15
TTGACTGGACTTCGTCGAGTACGCTCAACCATAAAGATCGGAAGA
+
FFFFFFFFFFFFFFFFFFFFFFFFFFFFFFFFFFFFFFFFFFFFF
@FS10000125:26:BPA73017-1023:1:1101:12470:1080 1:N:0:15
TTGTTGGAACTTCGTCGAGTACGCTCAAAACCGGAGATCGGAAGA
+
FFFFFFFFFFFFFFFFFFFFFFFFFFFFFFFFFFFFFFFFFFFFF
@FS10000125:26:BPA73017-1023:1:1101:12480:1080 1:N:0:15
TTGATTAAACTTCGTCGAGTACGCTCAAATCACAAGATCGGAAGA
+
FFFFF,FFFFFFFFFFFFFFFFFFFFFFFFFFFFFFFFFFFFFFF
@FS10000125:26:BPA73017-1023:1:1101:12610:1080 1:N:0:15
TTGTAGCAACTTCGTCGAGTATGCTCAACCATAAAGATCGGAAGA
+
::,FFFFFFFFFFFFFFFFFFFFFFFFFFFFFFFFFFFFFFFFFF
@FS10000125:26:BPA73017-1023:1:1101:12900:1080 1:N:0:15
TTGAAGTAACTTCGTCGAGTACGCTCAATTGAATAGATCGGAAGA
+
:FFFFFFFFFFFFFFFFFFFFFFFFFFFFFFFFFFFFFFFFFFFF
@FS10000125:26:BPA73017-1023:1:1101:12940:1080 1:N:0:15
TTGCATGAACTTCGTCGAGTACGCTCAAACCAAGAAGATCGGAAG
+
FFFFFFFFFFFFFFFFFFFFFFFFFFFFFFFFFFFFFFFFFFFFF
@FS10000125:26:BPA73017-1023:1:1101:13720:1080 1:N:0:15
CTGAACTTCGTCGAGTACGCTCAAACAGGGAGATCGGAAGAGCAC
+
FFFFFFFFFFFFFFFFFFFFFFFFFFFFFFFFFFFFFFFFFFFFF
@FS10000125:26:BPA73017-1023:1:1101:13900:1080 1:N:0:15
TTGGTAGAACTTCGTCGAGTACGCTCAAGAATAAAGATCGGAAGA
+
:FFFFFFFFFFFFFFFFFFFFFFFFFFFFFFFFFFFFFFFFFFFF
@FS10000125:26:BPA73017-1023:1:1101:14150:1080 1:N:0:15
ACGCTCAACGGTGAAGATCGGAAGAGCACACGTCTGAACTCCAGT
+
FFFFFFFFFFFFFFFFFFFFFFFFFFFFFFFFFFFFFFFFFFFFF
@FS10000125:26:BPA73017-1023:1:1101:14530:1080 1:N:0:15
TTGGTATAACTTCGTCGAGTACGCTCAATAAATTAGATCGGAAGA
+
FFFFFFFFFFFFFFFFFFFFFFFFFFFF:F,FFFFFFFFFFFFFF
@FS10000125:26:BPA73017-1023:1:1101:14590:1080 1:N:0:15
TTGTGTTAACTTCGTCGAGTACGCTCAAAGTGAAAGATCGGAAGA
+
FFFFFFF:FFFFFFFFFFFFFFFFFFFFFFFFFFFFFFFFFFFFF
@FS10000125:26:BPA73017-1023:1:1101:14800:1080 1:N:0:15
TTGTAGGGGGACATAACTTCGTCGAGTACGCTCAATATGGAAGAT
+
FFFFFFFFFFFFFFFFFFFFFFFFFFFFFFFFFFFFFFFFFFFFF
@FS10000125:26:BPA73017-1023:1:1101:14860:1080 1:N:0:15
CCGAGATAACTTCGTCGAGTACGCTCAACTACGGAGATCGGAAGA
+
FFFFFFFFFFFFFFFFFFFFFFFFFFFFFFFFFFFFFFFFFFFFF
@FS10000125:26:BPA73017-1023:1:1101:15080:1080 1:N:0:15
ATGACTCTTCGTCGAGTACGCTCAATAAGTTAGATCGGAAGAGCA
+
F:FFFFFFFFFFFFFFFFFFF:FFFFFFFFFF:FFFFFFFFFFF:
@FS10000125:26:BPA73017-1023:1:1101:15150:1080 1:N:0:15
GCGGCTAAACTTCGTCGAGTACGCTCAATAGGACAGATCGGAAGA
+
:FFFFFFFFFFFFFFFFFFFFFFFFFFFFFFFFFFFFFFFFFFFF
@FS10000125:26:BPA73017-1023:1:1101:15280:1080 1:N:0:15
TTGCATGAACTTCGTCGAGTACGCTCAAAAGATGAGATCGGAAGA
+
FFFFFF,FFFFFFFFFFFFFFFFF:FF::F:FF,:FF:F:FFFFF
@FS10000125:26:BPA73017-1023:1:1101:15330:1080 1:N:0:15
ACCTAACAACTTCGTCGAGTACGCTCAAAATGATAGATCGGAAGA
+
FFFFFFFFFFFFFFFFFFFFFFFFFFFFFFFFFFFFFFFFFFFFF
@FS10000125:26:BPA73017-1023:1:1101:15680:1080 1:N:0:15
TTGGGGTAACTTCGTCGAGTACGCTCAAACCTTGAGATCGGAAGA
+
FFFFFFFFFFFFFFFFFFFFFFFFFFFFFFFFFFFFFFFFFFFFF
@FS10000125:26:BPA73017-1023:1:1101:15880:1080 1:N:0:15
TTGCCGGAACTTCGTCGAGTACGCTCAATATATAAGATCGGAAGA
+
FF,FF:FF,FFFF:FF:F,FFFFFFFFFFF:FFFF:FFFFF,FFF
@FS10000125:26:BPA73017-1023:1:1101:16000:1080 1:N:0:15
TTGTAATAACTTCGTCGAGTACGCTCAAATAGTTAGATCGGAAGA
+
FFFFFFFFFFFFFFFFFFFFFFFFFFFFFFFFFFFFFFFFFFFFF
@FS10000125:26:BPA73017-1023:1:1101:16070:1080 1:N:0:15
CTGGGCATAACTTCGTCGAGTACGCTCAAATCTTGAGATCGGAAG
+
FFFFFFFFFFFFFFFFFFFFFFFFFFFFFFFFFFFFFFFFFFFFF
@FS10000125:26:BPA73017-1023:1:1101:16220:1080 1:N:0:15
TCTTCGTCGAGTACGCTCAAGAGTCAAGATCGGAAGAGCACACGT
+
FFFFFFFFFFFFFFFFFFFFFFFFFFFFFFFFFFFFFFFFFFFFF
@FS10000125:26:BPA73017-1023:1:1101:1680:1090 1:N:0:15
AGGCTTAACTTCGTCGAGTACGCTCAAATTGGAAGATCGGAAGAG
+
FFFFFFFFFFFFFFFFFFFFFFFFFFFFFFFFFFFFFFFFFFFFF
@FS10000125:26:BPA73017-1023:1:1101:1690:1090 1:N:0:15
TCACGGAACTTCGTCGAGTACGCTCAAACATAGAGATCGGAAGAG
+
FFFFFFFFFFFFFFFFFFFFFFFFFFFFFFFFFFFFFFFFFFFFF
@FS10000125:26:BPA73017-1023:1:1101:1890:1090 1:N:0:15
GTGAACGAACTTCGTCGAGTACGCTCAAATGAACAGATCGGAAGA
+
FFFFFFFFFFFFFFFFFFFFFFFFFFFFFFFFFFFFFFFFFFFFF
@FS10000125:26:BPA73017-1023:1:1101:2170:1090 1:N:0:15
TCTATGAACTTCGTCGAGTACGCTCAATTAATTAGATCGGAAGAG
+
FFFFFFFFFFFFFFFFFFFFFFFFFFFFFFFFFFFFFFFFFFFFF
@FS10000125:26:BPA73017-1023:1:1101:2280:1090 1:N:0:15
GGGTAAACTTCGTCGAGTACGCTCAAACAACAAGATCGGAAGAGC
+
FFFFFFFFFFFFFFFFFFFFFFFFFFFFFFFFFFFFFFFFFFFFF
@FS10000125:26:BPA73017-1023:1:1101:2830:1090 1:N:0:15
CCTGGGGTTAACTTCGTCGAGTACGCTCAAGATATGAGATCGGAA
+
FFFFFFFFFFFFFFFFFFFFFFFFFFFFFFFFFFFFFFFFFFFFF
@FS10000125:26:BPA73017-1023:1:1101:3070:1090 1:N:0:15
TTGGTACAACTTCGTCGAGTACGCTCAAGAAATGAGATCGGAAGA
+
FFFFFFFFFFFFFFFFFFFFFFFFFFFFFFFFFFFFFFFFFFFFF
@FS10000125:26:BPA73017-1023:1:1101:4340:1090 1:N:0:15
TTGAAACTTCGTCGAGTACGCTCAAGGGAGGAGATCGGAAGAGCA
+
FFFFFFFFFFFFFFFFFFFFFFFFFFFFFFFFFFFFFFFFFFFFF
@FS10000125:26:BPA73017-1023:1:1101:4810:1090 1:N:0:15
TTGCAGAAACTTCGTCGAGTACGCTCAAACGGTAAGATCGGAAGA
+
FFFFFFFFFFFFFFFFFFFFFFFFFFFFFFFFFFFFFFFFFFFFF
@FS10000125:26:BPA73017-1023:1:1101:5230:1090 1:N:0:15
GCGCCAACTTCGTCGAGTACGCTCAAACGGAAAGATCGGAAGAGC
+
,FFFFFFFFFFFFFF:FFFFFFFFF,FFFFFFFFFFFFFFFFFFF
@FS10000125:26:BPA73017-1023:1:1101:5430:1090 1:N:0:15
TCCGGCTGGAACTTCGTCGAGTACGCTCAACCCTTGAGATCGGAA
+
FFFFFFFFFFFFFFFFFFFFFFFFFFFFFFFFFFFFFFFFFFFFF
@FS10000125:26:BPA73017-1023:1:1101:5710:1090 1:N:0:15
TTGAATTAACTTCGTCGAGTACGCTCAAATAAGGAGATCGGAAGA
+
FFFFFFFFFFFFFFFFFFFFFFFFFFFFFFFFFFFFFFFFFFFFF
@FS10000125:26:BPA73017-1023:1:1101:7520:1090 1:N:0:15
GCGGTGACAACTTCGTCGAGTACGCTCAATGAACAAGATCGGAAG
+
FFFFFFFFFFFFFFFFFFFFFFFFFFFFFFFFFFFFFFFFFFFFF
@FS10000125:26:BPA73017-1023:1:1101:7810:1090 1:N:0:15
TCCTCCAAACTTCGTCGAGTACGCTCAATGATGGAGATCGGAAGA
+
FFFFFFFFFFFFFFFFFFFFFFFFFFFFFFFFFFFFFFFFFFFFF
@FS10000125:26:BPA73017-1023:1:1101:7870:1090 1:N:0:15
TTGCAACAACTTCGTCGAGTACGCTCAAATACTTAGATCGGAAGA
+
:FFFFFFFFFFFFFFFFFFFFFFFFFFFFFFFFFFFFFFFFFFFF
@FS10000125:26:BPA73017-1023:1:1101:8210:1090 1:N:0:15
TTGACTGGACTTCGTCGAGTACGCTCAAAAAAAAAGATCGGAAGA
+
,FF:FFFFFFFFFFFFF:FFFFFFFFFFFFF,FFFFF:FFFFFFF
@FS10000125:26:BPA73017-1023:1:1101:9230:1090 1:N:0:15
TCTGTCAACTTCGTCGAGTACGCTCAAATGGAAAGATCGGAAGAG
+
FFFFFFFFFFFFFFFFFFFFFFFFFFFFFFFFFFFFFFFFFFFFF
@FS10000125:26:BPA73017-1023:1:1101:9350:1090 1:N:0:15
TTGGGAGAACTTCGTCGAGTACGCTCAAGGTGAAAGATCGGAAGA
+
FFFFFFFFFFFFFFFFFFFFFFFFFFFFFFFFFFFFFFFFFFFFF
@FS10000125:26:BPA73017-1023:1:1101:9610:1090 1:N:0:15
TTGAGACAACTTCGTCGAGTACGCTCAATCCAATAGATCGGAAGA
+
FFFFFFFFFFFFFFFFFFFFFFFFFFFFFFFFFFFFFFFFFFFFF
@FS10000125:26:BPA73017-1023:1:1101:10260:1090 1:N:0:15
TTGGGAGAACTTCGTCGAGTACGCTCAAGGAATGAGATCGGAAGA
+
FFFFFFFFFFFFFFFFFFFFFFFFFFFFFFFFFFFFFFFFFFFFF
@FS10000125:26:BPA73017-1023:1:1101:10800:1090 1:N:0:15
TTGGGAGTAACTTCGTCGAGTACGCTCAAACTATGAGATCGGAAG
+
FFFFFFFFFFFFFFFFFFFFFFFFFFFFFFFFFFFFFFFFFFFFF
@FS10000125:26:BPA73017-1023:1:1101:11560:1090 1:N:0:15
TCGGGTTTAACTTCGTCGAGTACGCTCAAATGTGAAGATCGGAAG
+
FFFFFFFFFFFFFFFFFFFFFFFFFFFFFFFFFFFFFFFFFFFFF
@FS10000125:26:BPA73017-1023:1:1101:11650:1090 1:N:0:15
GTGAGGAAATTTCGTCGAGTACGCTCAATCGACAAGATCGGAAGA
+
:FFFFFFFFFFFFFFFFFFFFFFFFFFFFFFFFFFFFFFFFFFFF
@FS10000125:26:BPA73017-1023:1:1101:11890:1090 1:N:0:15
TTGCTAGAACTTCGTCGAGTACGCTCAATCGCATAGATCGGAAGA
+
FFFFFFFFFFFFFFFFFFFFFFFFFFFFFFFFFFFFFFFFFFFFF
@FS10000125:26:BPA73017-1023:1:1101:12190:1090 1:N:0:15
TTGGCTGAACTTCGTCGAGTACGCTCAACGGGAAAGATCGGAAGA
+
:FFFFFFFFFFFFFFFFFFFFFFFFFFFFFFFFFFFFFFFFFFFF
@FS10000125:26:BPA73017-1023:1:1101:12290:1090 1:N:0:15
CCGGGGCAAAAACTTCGTCGAGTACGCTCAATATGAGAGATCGGA
+
FFFFFFFFFFFFFFFFFFFFFFFFFFFFFFFFFFFFFFFFFFFFF
@FS10000125:26:BPA73017-1023:1:1101:12720:1090 1:N:0:15
TTGATGAAACTTCGTCGAGTACGCTCAAAGAACAAGATCGGAAGA
+
FFFFFFFFFFFFFFFFFFFFFFFFFFFFFFFFFFFFFFFFFFFFF
@FS10000125:26:BPA73017-1023:1:1101:13230:1090 1:N:0:15
TGGTAAGAACTTCGTCGAGTACGCTCAAACGTGCAGATCGGAAGA
+
:FFFFFFFFFFFFFFFFFFFFFFFFFFFFFFFFFFFFFFFFFFFF
@FS10000125:26:BPA73017-1023:1:1101:13360:1090 1:N:0:15
TTGACTGGACTTCGTCGAGTACGCTCAAGATATAAGATCGGAAGA
+
FFFFFFFFFFFFFFFFFFFFFFFFFFFFFFFFFFFFFFFFFFFFF
@FS10000125:26:BPA73017-1023:1:1101:13710:1090 1:N:0:15
TTTGGGGCAACTTCGTCGAGTACGCTCAATAAGAAAAGATCGGTA
+
F,F,,F,F,:FFFF,F:F,FFFF:FFF:FFFFFFF,:FFFFFF,F
@FS10000125:26:BPA73017-1023:1:1101:14190:1090 1:N:0:15
TGGTCAAAACTTCGTCGAGTACGCTCAATTCGTTAGATCGGAAGA
+
FFFFFFFFFFFFFFFFFFFFFFFFFFFFFFFFFFFFFFFFFFFFF
@FS10000125:26:BPA73017-1023:1:1101:15110:1090 1:N:0:15
TTGCTCAAACTTCGTCGAGTACGCTCAATTAGAAAGATCGGAAGA
+
FFFFFFFFFFFFFFFFFFFFFFFFFFFFFFFFFFFFFFFFFFFFF
@FS10000125:26:BPA73017-1023:1:1101:15340:1090 1:N:0:15
TCCTTCAACTTCGTCGAGTACGCTCAAGAATTAAGATCGGAAGAG
+
:FFFFFFFFFFFFFFFFFFFFFFFFFFFFFFFFFFFFFFFFFFFF
@FS10000125:26:BPA73017-1023:1:1101:15700:1090 1:N:0:15
TTGCAGGAACTTCGTCGAGTACGCTCAAATGTTTAGATCGGAAGA
+
FFFFFFFFFFFFFFFFFFFFFFFFFFFFFFFFFFFFFFFFFFFFF
@FS10000125:26:BPA73017-1023:1:1101:15780:1090 1:N:0:15
TCTCGGAACTTCGTCGAGTACGCTCAAAAAATAAGATCGGAAGAG
+
FFFFFFFFFFFFFFFFFFFFFFFFFFFFFFFFFFFFFFFFFFFFF
@FS10000125:26:BPA73017-1023:1:1101:15900:1090 1:N:0:15
TCGAACAAACTTCGTCGAGTACGCTCAAAAATAAAGATCGGAAGA
+
FFFFFFFFFFFFFFFFFFFFFFFFFFFFFFFFFFFFFFFFFFFFF
@FS10000125:26:BPA73017-1023:1:1101:15960:1090 1:N:0:15
CCCGAATTAACTTCGTCGAGTACGCTCAAACTAGGAGATCGGAAG
+
FFF::,,FF,FF:FFFF:FF:,F:FFFFF,F::F:F:F:FFFFF:
@FS10000125:26:BPA73017-1023:1:1101:16010:1090 1:N:0:15
TGGGTACAACTTCGTCGAGTACGCTCAAAACCTAAGATCGGAAGA
+
FFFFFFFFFFFFFFFFFFFFFFFFFFFFFFFFFFFFFFFFFFFFF
@FS10000125:26:BPA73017-1023:1:1101:1260:1100 1:N:0:15
TGTTGCAACTTCGTCGAGTACGCTCAAAAAGTCAGATCGGAAGAG
+
FFFFFFFFFFFFFFFFFFFFFFFFFFFFFFFFFFFFFFFFFFFFF
@FS10000125:26:BPA73017-1023:1:1101:2360:1100 1:N:0:15
TTGACTGGACTTCGTCGAGTACGCTCAATCCGGCAGATCGGAAGA
+
FFFFFFFFFFFFFFFFFFFFFFFFFFFFFFFFFFFFFFFFFFFFF
@FS10000125:26:BPA73017-1023:1:1101:2530:1100 1:N:0:15
TTGGGTGAAACTTCGTCGAGTACGCTCAAAAATTCAGATCGGAAG
+
FFFFFFFFFFFFFFFFFFFFFFFFFFFFFFFFFFFFFFFFFFFFF
@FS10000125:26:BPA73017-1023:1:1101:2800:1100 1:N:0:15
TTGGCCTAACTTCGTCGAGTACGCTCAAACTTTTAGATCGGAAGA
+
FFFFFFFFFFFFFFFFFFFFFFFFFFFFFFFFFFFFFFFFFFFFF
@FS10000125:26:BPA73017-1023:1:1101:3030:1100 1:N:0:15
GTGGCTAAACTTCGTCGAGTACGCTCAACCAATAAGATCGGAAGA
+
FFFFFFFFFFFFFFFFFFFFFFFFFFFFFFFFFFFFFFFFFFFFF
@FS10000125:26:BPA73017-1023:1:1101:3170:1100 1:N:0:15
TTGGACTTCGTCGAGTACGCTCAAGGGGTTAGATCGGAAGAGCAC
+
FFFFFFFFFFFFFFFFFFFFFFFFFFFFFFFFFFFFFFFFFFFFF
@FS10000125:26:BPA73017-1023:1:1101:3210:1100 1:N:0:15
TTGGAGCAACTTCGTCGAGTACGCTCAAGGGGAGAGATCGGAAGA
+
FFFFFFFFFFFFFFFFFFFFFFFFFFFFFFFFFFFFFFFFFFFFF
@FS10000125:26:BPA73017-1023:1:1101:3220:1100 1:N:0:15
CGGGACTAACTTCGTCGAGTACGCTCAATGGGCAAGATCGGAAGA
+
FFFFFFFFFFFFFFFFFFFFFFFFFFFF:FFFFFFFFFFFFFFFF
@FS10000125:26:BPA73017-1023:1:1101:3510:1100 1:N:0:15
GAGGACGGAACTTCGTCGAGTACGCTCAATGTTAGAGATCGGAAG
+
FFFFFFFFFFFFFFFFFFFFFFFFFFFFFFFFFFFFFFFFFFFFF
@FS10000125:26:BPA73017-1023:1:1101:4960:1100 1:N:0:15
TCTGGGAACTTCGTCGAGTACGCTCAAAAAGTCAGATCGGAAGAG
+
FFFFFFFFFFFFFFFFFFFFFFFFFFFFFFFFFFFFFFFFFFFFF
@FS10000125:26:BPA73017-1023:1:1101:6440:1100 1:N:0:15
CCGACACAACTTCGTCGAGTACGCTCAATGGGGGAGATCGGAAGA
+
FFFFFFFFFFFFFFFFFFFFFFFFFFFFFFFFFFFFFFFFFFFFF
@FS10000125:26:BPA73017-1023:1:1101:6700:1100 1:N:0:15
TTGACTGGACTTCGTCGAGTACGCTCAACCGTGAAGACGGAAGAG
+
:FFFFFFFFFFFFFFFFFFFFFFFFFFFFFFFFFFFFFFFFFFFF
@FS10000125:26:BPA73017-1023:1:1101:6740:1100 1:N:0:15
TTGAGTCAACTTCGTCGAGTACGCTCAATGATTTAGATCGGAAGA
+
FFFFFFFFFFFFFFFFFFFFFFFFFFFFFFFFFFFFFFFFFFFFF
@FS10000125:26:BPA73017-1023:1:1101:6760:1100 1:N:0:15
TCTTCGTCGAGTACGCTCAAACTACAAGATCGGAGGAGCACACGT
+
FFFFFFFFFFFFFFFFFFFFFFFFFFFFFFFFFFFFFFFFFFFFF
@FS10000125:26:BPA73017-1023:1:1101:6820:1100 1:N:0:15
CCGGAACAACTTTCGTCGAGTACGCTCAATAGCAAAGATCGGAAG
+
FFFFFFFFFFFFFFFFFFFFFFFFFFFFFFFFFFFFFFFFFFFFF
@FS10000125:26:BPA73017-1023:1:1101:7030:1100 1:N:0:15
TTGAACAAACTTCGTCGAGTACGCTCAAATTGTCAGATCGGAAGA
+
,FF:FF,FFF:F::F::FFF,,:FF:,FFF,,F,FFFF:,FFF:F
@FS10000125:26:BPA73017-1023:1:1101:7260:1100 1:N:0:15
TTGACTGGAGTTCAGACGTGTACTCTTCGTCGAGTACGCTCAAGC
+
FFFF:FFFFFFF,FFF:FFFFFFFF:FFF,:FFF:FFF,FFF:F:
@FS10000125:26:BPA73017-1023:1:1101:7270:1100 1:N:0:15
TCGAATTAACTTCGTCGAGTACGCTCAAAGTTAGAGATCGGAAGA
+
FFFFFFFFFFFFFFFFFFFFFFFFFFFFFFFFFFFFFFFFFFFFF
@FS10000125:26:BPA73017-1023:1:1101:7700:1100 1:N:0:15
TCGAATTAACTTCGTCGAGTACGCTCAATTTCCGAGATCGGAAGA
+
FFFFFFFFFFFFFFFFFFFFFFFFFFFFFFFFFFFFFFFFFFFFF
@FS10000125:26:BPA73017-1023:1:1101:7860:1100 1:N:0:15
TTGACTGGACTTCGTCGAGTACGCTCAATGATAGAGATCGGAAGA
+
FFFFFFFFFFFFFFFFFFFFFFFFFFFFFFFFFFFFFFFFFFFFF
@FS10000125:26:BPA73017-1023:1:1101:8530:1100 1:N:0:15
TTGGAACTTCGTCGAGTACGCTCAAATATGGAGATCGGAAGAGCA
+
FFFFFFFFFFFFFFFFFFFFFFFFFFFFFFFFFFFFFFFFFFFFF
@FS10000125:26:BPA73017-1023:1:1101:9500:1100 1:N:0:15
TTGGTATAACTTCGTCGAGTACGCTCAAGTGGAAAGATCGGAAGA
+
FFFFFFFFFFFFFFFFFFFFFFFFFFFFFFFFFFFFFFFFFFFFF
@FS10000125:26:BPA73017-1023:1:1101:9530:1100 1:N:0:15
TTGGCAACTTCGTCGAGTACGCTCAAGTTAGTAGATCGGAAGAGC
+
FFFFFFFFFFFFFFFFFFFFFFFFFFFFFFFFFFFFFFFFFFFFF
@FS10000125:26:BPA73017-1023:1:1101:9560:1100 1:N:0:15
TTGAAGGAACTTCGTCGAGTACGCTCAAATTAAAAGATCGGAAGA
+
FFFFFFFFFFFFFFFFFFFFFFFFFFFFFFFFFFFFFFFFFFFFF
@FS10000125:26:BPA73017-1023:1:1101:9620:1100 1:N:0:15
TCGCGAAACTTCGTCGAGTACGCTCAATCTAGGAGATCGGAAGAG
+
FFFFFFFFFFFFFFFFFFFFFFFFFFFFFFFFFFFFFFFFFFFFF
@FS10000125:26:BPA73017-1023:1:1101:10080:1100 1:N:0:15
TCGCCGAACTTCGTCGAGTACGCTCAAATAACTAGATCGGAAGAG
+
FFFFFFFFFFFFFFFFFFFFFFFFFFFFFFFFFFFFFFFFFFFFF
@FS10000125:26:BPA73017-1023:1:1101:10900:1100 1:N:0:15
TCGCATAACTTCGTCGAGTACGCTCAAACAGATAGATCGGAAGAG
+
FFFFFFFFFFFFFFFFFFFFFFFFFFFFFFFFFFFFFFFFFFFFF
@FS10000125:26:BPA73017-1023:1:1101:11030:1100 1:N:0:15
TTGGGTGAAACTTCGTCGAGTACGCTCAAATAAAAAGATCGGAAG
+
FFFFFFFFFFFFFFFFFFFFFFFFFFFFFFFFFFFFFFFFFFFFF
@FS10000125:26:BPA73017-1023:1:1101:11250:1100 1:N:0:15
TCGAATTAACTTCGTCGAGTAACGCTCAACTTTAAAGATCGGAAG
+
FFFFFFFFFFFFFFFFFFFFFFFFFFFFFFFFFFFFFFFFFFFFF
@FS10000125:26:BPA73017-1023:1:1101:11570:1100 1:N:0:15
TTGACCCAACTTCGTCGAGTACGCTCAAAAATGTAGATCGGAAGA
+
FFFFFFFFFFFFFFFFFFFFFFFFFFFFFFFFFFFFFFFFFFFFF
@FS10000125:26:BPA73017-1023:1:1101:11610:1100 1:N:0:15
TCGGGATAACTTCGTCGAGTACGCTCAACAGCCCAGATCGGAAGA
+
:FFFFFFFFFFFFFFFFFFFFFFFFFFFFFFFFFFFFFFFFFFFF
@FS10000125:26:BPA73017-1023:1:1101:11660:1100 1:N:0:15
TTGACTGGACTTCGTCGAGTACGCTCAAGTCCAAAGATCGGAAGA
+
:FFFFFFFFFFFFFFFFFFFFFFFFFFFFFFFFFFFFFFFFFFFF
@FS10000125:26:BPA73017-1023:1:1101:12150:1100 1:N:0:15
TCCGAACTTCGTCGAGTACGCTCAAGCCAGGAGATCGGAAGAGCA
+
FFFFFFFFFFFFFFFFFFFFFFFFFFFFFFFFFFFFFFFFFFFFF
@FS10000125:26:BPA73017-1023:1:1101:12440:1100 1:N:0:15
CCGCAAACTTCGTCGAGTACGCTCAAGTGTAAAGATCGGAAGAGC
+
FFFFFFFFFFFFFFFFFFFFFFFFFFFF,F,FFFFFFFFFFFFFF
@FS10000125:26:BPA73017-1023:1:1101:12510:1100 1:N:0:15
TCGATCAACTTCGTCGAGTACGCTCAACCGTGAAGATCGGAAGAG
+
FFFFFFFFFFFFFFFFFFFFFFFFFFFFFFFFFFFFFFFFFFFFF
@FS10000125:26:BPA73017-1023:1:1101:13260:1100 1:N:0:15
TTGACTGGACTTCGTCGAGTACGCTCAAAGAGGTAGATCGGAAGA
+
FFFFFFFFFFFFFFFFFFFFFFFFFFFFFFFFFFFFFFFFFFFFF
@FS10000125:26:BPA73017-1023:1:1101:13320:1100 1:N:0:15
TCTGTCAACTTCGTCGAGTACGCTCAATTGTTAAGATCGGAAGAG
+
FFFFFFFFFFFFFFFFFFFFFFFFFFFFFFFFFFFFFFFFFFFFF
@FS10000125:26:BPA73017-1023:1:1101:14280:1100 1:N:0:15
GGGTGATCTTCGTCGAGTACGCTCATAAAATTTGATCGGAAGAGC
+
F,:::F,:FF::FF,F:F:,,,F,F,FFFFF:,:,F,F,FF:,:,
@FS10000125:26:BPA73017-1023:1:1101:14570:1100 1:N:0:15
TTGTTGAAACTTCGTCGAGTACGCTCAATAGATAAGATCGGAAGA
+
FFFFFFFFFFFFFFFFFFFFFFFFFFFFFFFFFFFFFFFFFFFFF
@FS10000125:26:BPA73017-1023:1:1101:15090:1100 1:N:0:15
TTGACTGGACTTCGTCGAGTACGCTCAAACCGAAAGATCGGAAGA
+
FFFFFFFFFFFFFFFFFFFFFFFFFFFFFFFFFFFFFFFFFFFFF
@FS10000125:26:BPA73017-1023:1:1101:15140:1100 1:N:0:15
GGGGGCTGAACTTCGTCGAGTACGCTCAAATCAAGAGATCGGAAG
+
FFFFFFFFFFFFFFFFFFFFFFFFFFFFFFFFFFFFFFFFFFFFF
@FS10000125:26:BPA73017-1023:1:1101:15930:1100 1:N:0:15
TTGACTGGACTTCGTCGAGTACGCTCAATCACTTAGATCGGAAGA
+
FF,FFFFF:FFFFFFFF:FFFF:FFF::FF:FFF::FF:F:::FF
@FS10000125:26:BPA73017-1023:1:1101:1280:1110 1:N:0:15
TTGGGGGAACTTCGTCGAGTACGCTCAACGGTGAAGATCGGAAGA
+
FFFFFFFFFFFFFFFFFFFFFFFFFFFFFFFFFFFFFFFFFFFFF
@FS10000125:26:BPA73017-1023:1:1101:1400:1110 1:N:0:15
TCGGTATCAACTTCGTCGAGTACGCTCAATTTATAAGATCGGAAG
+
FFF:FFFFFFFFFFFFFFFFFFFFFFFFFFFFFFFFFFFFFFFFF
@FS10000125:26:BPA73017-1023:1:1101:1740:1110 1:N:0:15
CGGTTTGAACTTCGTCGAGTACGCTCAATACTGCAGATCGGAAGA
+
FFFFFFFFFFFFFFFFFFFFFFFFFFFFFFFFFFFFFFFFFFFFF
@FS10000125:26:BPA73017-1023:1:1101:2790:1110 1:N:0:15
GGCTTCGTCGAGTACGCTCAATTCAGTAGATCGGAAGAGCACACG
+
,,FFFF:FFFFFF:FFFFFFFFFFFFFFFFFF:FFFFFFFFFFF,
@FS10000125:26:BPA73017-1023:1:1101:3060:1110 1:N:0:15
CCGGGCGTTAACTTCGTCGAGTACGCTCAAACATGCAGATCGGAA
+
:FFFFFF,:F:F,,FF,:F,F,,FFF,:FF::F,F:,F,,FFF:,
@FS10000125:26:BPA73017-1023:1:1101:3920:1110 1:N:0:15
TTGAGCAAACTTCGTCGAGTACGCTCAATAGCTGAGATCGGAAGA
+
FFFFFFFFFFFFFFFFFFFFFFFFFFFFFFFFFFFFFFFFFFFFF
@FS10000125:26:BPA73017-1023:1:1101:3960:1110 1:N:0:15
TTGAGGGAACTTCGTCGAGTACGCTCAACATATAAGATCGGAAGA
+
FFFFFFFFFFFFFFFFFFFFFFFFFFFFFFFFFFFFFFFFFFFFF
@FS10000125:26:BPA73017-1023:1:1101:4400:1110 1:N:0:15
TTGCTCTAACTTCGTCGAGTACGCTCAATTATGAAGATCGGAAGA
+
FFFFFFFFFFFFFFFFFFFFFFFFFFFFFFFFFFFFFFFFFFFFF
@FS10000125:26:BPA73017-1023:1:1101:4460:1110 1:N:0:15
TTGCTTGAACTTCGTCGAGTACGCTCAATGTTTTAGATCGGAAGA
+
FFFFFFFFFFFFFFFFFFFFFFFFFFFFFFFFFFFFFFFFFFFFF
@FS10000125:26:BPA73017-1023:1:1101:4650:1110 1:N:0:15
TAGGCATAACTTCGTCGAGCACGCTCAATTTACTAGATCGGAAGA
+
,F,,F:FFFFFFFFFFFFFFFFFFFFFFFFF:FFFFFFF:F:FFF
@FS10000125:26:BPA73017-1023:1:1101:4960:1110 1:N:0:15
TTGCAGGAACTTCGTCGAGTACGCTCAATACGCGAGATCGGAAGA
+
FFFFFFFFFFFFFFFFFFFFFFFFFFFFFFFFFFFFFFFFFFFFF
@FS10000125:26:BPA73017-1023:1:1101:5080:1110 1:N:0:15
TTGCAACAACTTCGTCGAGTACGCTCAAGGGTGAAGATCGGAAGA
+
F:FFFFFF:FFFFFFFFFFFFFFFFFFFFFFFFFFFFFFFFF:FF
@FS10000125:26:BPA73017-1023:1:1101:5110:1110 1:N:0:15
TTGCAGTAACTTCGTCGAGTACGCTCAACAGTCCAGATCGGAAGA
+
FFFFFFFFFFFFFFFFFFFFFFFFFFFFFFFFFFFFFFFFFFFFF
@FS10000125:26:BPA73017-1023:1:1101:5270:1110 1:N:0:15
GCGAGTAAACTTCGTCGAGTACGCTCAATCCGCAAGATCGGAAGA
+
,FFFFFFFFFFFFFFFFFFFFFFFFFFFFFFFFFFFFFFFFFFFF
@FS10000125:26:BPA73017-1023:1:1101:5280:1110 1:N:0:15
TTGGACTAACTTCGTCGAGTACGCTCAATATAGGAGATCGGAAGA
+
FFFFFFFFFFFFFFFFFFFFFFFFFFFFFFFFFFFFFFFFFFFFF
@FS10000125:26:BPA73017-1023:1:1101:5640:1110 1:N:0:15
TTGATCGTACTTCGTCGAGTACGCTCAACGAAACAGATCGGAAGA
+
F:FFF:,,,F,FF,::F::,FF:FF:,FFF:FFFF:,FF,:FFF,
@FS10000125:26:BPA73017-1023:1:1101:5940:1110 1:N:0:15
TTGCTAGAACTTCGTCGAGTACGCTCAAAGGTAAAGATCGGAAGA
+
FFFFFFFFFFFFFFFFFFFFFFFFFFFFFFFFFFFFFFFFFFFFF
@FS10000125:26:BPA73017-1023:1:1101:6390:1110 1:N:0:15
TTGTACTAACTTCGTCGAGTACGCTCAAAAGCCTAGATCGGAAGA
+
FFFFFFFFFFFFFFFFFFFFFFFFFFFFFFFFFFFFFFFFFFFFF
@FS10000125:26:BPA73017-1023:1:1101:7740:1110 1:N:0:15
TTGACTGGACTTCGTCGAGTACGCTCAATACGCAAGATCGGAAGA
+
FFFFFFFFFFFFFFFFFFFFFFFFFFFFFFFFFFFFFFFFFFFFF
@FS10000125:26:BPA73017-1023:1:1101:7930:1110 1:N:0:15
TTGAACAAACTTCGTCGAGTACGCTCAAAAAGTCAGATCGGAAGA
+
FFFFFFFFFFFFFFFFFFFFFFFFFFFFFFFFFFFFFFFFFFFFF
@FS10000125:26:BPA73017-1023:1:1101:8120:1110 1:N:0:15
TCTAGGAACTTCGTCGAGTACGCTCAAACCGCAAGATCGGAAGAG
+
FFFFFFFFFFFFFFFFFFFFFFFFFFFFFFFFFFFFFFFFFFFFF
@FS10000125:26:BPA73017-1023:1:1101:8140:1110 1:N:0:15
TTGTAGAAACTTCGTCGAGTACGCTCAATCTGGAAGATCGGAAGA
+
FFFFFFFFFFFFFFFFFFFFFFFFFFFFFFFFFFFFFFFFFFFFF
@FS10000125:26:BPA73017-1023:1:1101:8570:1110 1:N:0:15
GCGCAAACTTCGTCGAGTACGCTCAAGAGTGAAGATCGGAAGAGC
+
FFFFFFFFFFFFFFFFFFFFFFFFFFFFFFFFFFFFFFFFFFFFF
@FS10000125:26:BPA73017-1023:1:1101:8880:1110 1:N:0:15
TTGCTAGAACTTCGTCGAGTACGCTCAACCAATCAGATCGGAAGA
+
FFFFFF:FFF:FFFFFFFFFFFFF:FFFFFFFFF:FFFFFFFFFF
@FS10000125:26:BPA73017-1023:1:1101:9150:1110 1:N:0:15
TTGGGTCAACTTCGTCGAGTACGCTCAAAATTCGAGATCGGAAGA
+
FFFFFFFFFFFFFFFFFFFFFFFFFFFFFFFFFFFFFFFFFFFFF
@FS10000125:26:BPA73017-1023:1:1101:9490:1110 1:N:0:15
TTGAGGTAACTTCGTCGTGTACGCTCAAGAAATCAGATCGGAAGA
+
F,,FF,FF,:FFF,::,,F,:F,:FFFFFFFFF::FFFFF,F,:,
@FS10000125:26:BPA73017-1023:1:1101:9820:1110 1:N:0:15
TTGACTGGACTTCGTCGAGTACGCTCAAACACGCAGATCGGAAGA
+
FFFFFFFFFFFFFFFFFFFFFFFFFFFF,FFFF,FFFFFFFFFFF
@FS10000125:26:BPA73017-1023:1:1101:9830:1110 1:N:0:15
TCGGCAGAACTTCGTCGAGTACGCTCAACACTGTAGATCGGAAGA
+
,F,:FF:FFFFFFFFFF:FFFFFFFFFFFFFFFFF:FFFFF::FF
@FS10000125:26:BPA73017-1023:1:1101:10090:1110 1:N:0:15
GCGAAATAACTTCGTCGAGTACGCTCAAAAGTGCAGATCGGAAGA
+
FFFFFFFFFFFFFFFFFFFFFFFFFFFFFFFFFFFFFFFFFFFFF
@FS10000125:26:BPA73017-1023:1:1101:10170:1110 1:N:0:15
TTGACTGGACTTCGTCGAGTACGCTCAAATCCTGAGATCGGAAGA
+
FFFFFFFFFFFFFFFFFFFFFFFFFFFFFFFFFFFFFFFFFFFFF
@FS10000125:26:BPA73017-1023:1:1101:11340:1110 1:N:0:15
TTGACTCAACTTCGTCGAGTACGCTCAAACATATAGATCGGAAGA
+
FFFFFFFFFFFFFFFFFFFFFFFFFFFFFFFFFFFFFFFFFFFFF
@FS10000125:26:BPA73017-1023:1:1101:11890:1110 1:N:0:15
TCGGGCTCAACTTCGTCGAGTACGCTCAAGGGGAGAGATCGGAAG
+
FFFFFFFFFFFFFFFFFFFFFFFFFFFFFFFFFFFFFFFFFFFFF
@FS10000125:26:BPA73017-1023:1:1101:12080:1110 1:N:0:15
TTGATATAACTTCGTCGAGTACGCTCAAAACCAAAGATCGGAAGA
+
FFFFFFFFFFFFFFFFFFFFFFFFFFFFFFFFFFFFFFFFFFFFF
@FS10000125:26:BPA73017-1023:1:1101:12640:1110 1:N:0:15
GCGGTCTAAACTTCGTCGAGTACGCTCAAAAACACAGATCGGAAG
+
FFFFFFFFFFFFFFFFFFFFFFFFFFFFFFFFFFFFFFFFFFFFF
@FS10000125:26:BPA73017-1023:1:1101:12830:1110 1:N:0:15
TTGGTGCAACTTCGTCGAGTACGCTCAAGGTCCGAGATCGGAAGA
+
FFFFFFFFFFFFFFFFFFFFFFFFFFFFFFFFFFFFFFFFFFFFF
@FS10000125:26:BPA73017-1023:1:1101:12910:1110 1:N:0:15
TTGGGTCAACTTCGTCGAGTACGCTCAAAATTCAAGATCGGAAGA
+
FFFFFFFFFFFFFFFFFFFFFFFFFFFFFFFFFFFFFFFFFFFFF
@FS10000125:26:BPA73017-1023:1:1101:13010:1110 1:N:0:15
TTGACTGGACTTCGTCGAGTACGCTCAAAACGAGAGATCGGAAGA
+
F:FFFF::FFF:F:F:FFFFFFFF:FFFFFFFFFFF::F:FFFF:
@FS10000125:26:BPA73017-1023:1:1101:13360:1110 1:N:0:15
CGGGCACAACTTCGTCGAGTACGCTCAAAGACATAGATCGGAAGA
+
FFFFFFFFFFFFFFFFFFFFFFFFFFFFFFFFFFFFFFFFFFFFF
@FS10000125:26:BPA73017-1023:1:1101:13590:1110 1:N:0:15
CTGACTGGACTTCGTCGAGTACGCTCAAGGTCCAAGATCGGAAGA
+
FFFFFFFFFFFFFFFFFFFFFFFFFFFFFFFFFFFFFFFFFFFFF
@FS10000125:26:BPA73017-1023:1:1101:13770:1110 1:N:0:15
TTGCACAAACTTCGTCGAGTACGCTCAAGAAAACAGATCGGAAGA
+
FFFFFFFFFFFFFFFFFFFFFFFFFFFFFFFFFFFFFFFFFFFFF
@FS10000125:26:BPA73017-1023:1:1101:15830:1110 1:N:0:15
TTGCAGAAACTTCGTCGAGTACGCTCAATCTTATAGATCGGAAGA
+
FFFFFFFFFFFFFFFFFFFFFFFFFFFFFFFFFFFFFFFFFFFFF
@FS10000125:26:BPA73017-1023:1:1101:1120:1120 1:N:0:15
TTGGGGGAACTTCGTCGAGTACGCTCAACGGTGAAGATCGGAAGA
+
FFFFFFFFFFFFFFFFFFFFFFFFFFFFFFFFFFFFFFFFFFFFF
@FS10000125:26:BPA73017-1023:1:1101:1370:1120 1:N:0:15
GTGGATAAACTTCGTCGAGTACGCTCAAAGCTATAGATCGGAAGA
+
:FFFFFFFFFFFFFFFFFFFFFFFFFFFFFFFFFFFFFFFFFFFF
@FS10000125:26:BPA73017-1023:1:1101:1420:1120 1:N:0:15
GGGGCGGTAACTTCGTCGAGTACGCTCAAAACCGAAGATCGGAAG
+
FFFFFFFFFFFFFFFFFFFFFFFFFFFFFFFFFFFFFFFFFFFFF
@FS10000125:26:BPA73017-1023:1:1101:1730:1120 1:N:0:15
TCGGCGGCGCAACTTCGTCGAGTACGCTCAATTAGCAAGATCGGA
+
FFFFFFFFFFFFFFFFFFFFFFFFFFFFFFFFFFFFFFFFFFFFF
@FS10000125:26:BPA73017-1023:1:1101:1940:1120 1:N:0:15
TCTCTAAACTTCGTCGAGTACGCTCAATTTGAAAGATCGGAAGAG
+
FFFFFFFFFFFFFFFFFFFFFFFFFFFFFFFFFFFFFFFFFFFFF
@FS10000125:26:BPA73017-1023:1:1101:1970:1120 1:N:0:15
TCGCGTGAACTTCGTCGAGTACGCTCAATTGTTAAGATCGGAAGA
+
FFFFFFFFFFFFFFFFFFFFFFFFFFFFFFFFFFFFFFFFFFFFF
@FS10000125:26:BPA73017-1023:1:1101:2120:1120 1:N:0:15
TTGACTGGACTTCGTCGAGTACGCTCAATAGGTAAGATCGGAAGA
+
FFFFFFFFFFFFFFFFFFFFFFFFFFFFFFFFFFFFFFFFFFFFF
@FS10000125:26:BPA73017-1023:1:1101:2680:1120 1:N:0:15
TAGCCGAAACTTCGTCGAGTACGCTCAAATATTTAGATCGGAAGA
+
FFFFFFFFFFFFFFFFFFFFFFFFFFFFFFFFFFFFFFFFFFFFF
@FS10000125:26:BPA73017-1023:1:1101:2770:1120 1:N:0:15
TCTTCAAACTTCGTCGAGTACGCTCAACTTGAGAGATCGGAAGAG
+
FFFFFFFFFFFFFFFFFFFFFFFFFFFFFFFFFFFFFFFFFFFFF
@FS10000125:26:BPA73017-1023:1:1101:2930:1120 1:N:0:15
TTGTGTAAACTTCGTCGAGTACGCTCAATAACCAAGATCGGAAGA
+
FFFFFFFFFFFFFFFFFFFFFFFFFFFFFFFFFFFFFFFFFFFFF
@FS10000125:26:BPA73017-1023:1:1101:2960:1120 1:N:0:15
CCGTAACTTCGTCGAGTACGCTCAAGTGACAAGATCGGAAGAGCA
+
FFFFFFFFFFFFFFFFFFFFFFFFFFFFFFFFFFFFFFFFFFFFF
@FS10000125:26:BPA73017-1023:1:1101:3450:1120 1:N:0:15
TTGATACAACTTCGTCGAGTACGCTCAAGTCTGCAGATCGGAAGA
+
FFFFFFFFFFFFFFFFFFFFFFFFFFFFFFFFFFFFFFFFFFFFF
@FS10000125:26:BPA73017-1023:1:1101:3710:1120 1:N:0:15
TTGCAATAACTTCGTCGAGTACGCTCAATCATATAGATCGGAAGA
+
FFFFFFFFFFFFFFFFFFFFFFFFFFFFFFFFFFFFFFFFFFFFF
@FS10000125:26:BPA73017-1023:1:1101:3720:1120 1:N:0:15
AAGTGGCAACTTCGTCGAGTACGCTCAAGGCAAGAGATCGGAAGA
+
FFFFFFFFFFFFFFFFFFFFFFFFFFFFFFFFFFFFFFFFFFFFF
@FS10000125:26:BPA73017-1023:1:1101:4880:1120 1:N:0:15
TTTGGAACTTCGTCGAGTACGCTCAAGGAAAAAGATCGGAAGAGC
+
FFFFFFFFFFFFFFFFFFFFFFFFFFFFFFFFFFFFFFFFFFFFF
@FS10000125:26:BPA73017-1023:1:1101:5200:1120 1:N:0:15
CCTGCAATAACTTCGTCGAGTACGCTCAAAAATAAAGATCGGAAG
+
FFFFFFFFFFFFFFFFFFFFFFFFFFFFFFFFFFFFFFFFFFFFF
@FS10000125:26:BPA73017-1023:1:1101:5440:1120 1:N:0:15
TCGCGCCGACTTCGTCGAGTACGCTCAATACACCAGATCGGAAGA
+
FFFFFFFFFFFFFFFFFFFFFFFFFFFFFFFFFFFFFFFFFFFFF
@FS10000125:26:BPA73017-1023:1:1101:5480:1120 1:N:0:15
TTGGCTTAACTTCGTCGAGTACGCTCAACCTCGTAGATCGGAAGA
+
FFFFFFFFFFFFFFFFFFFFFFFFFFFFFFFFFFFFFFFFFFFFF
@FS10000125:26:BPA73017-1023:1:1101:5840:1120 1:N:0:15
TCTAGGAACTTCGTCGAGTACGCTCAAACAATAAGATCGGAAGAG
+
FFFFFFFFFFFFFFFFFFFFFFFFFFFFFFFFFFFFFFFFFFFFF
@FS10000125:26:BPA73017-1023:1:1101:6150:1120 1:N:0:15
TTGTGGCAACTTCGTCGAGTACGCTCAATATAATAGATCGGAAGA
+
FFFF,,FFFFFFFFFFFFFFFFFFFFFFFFFF:FFFFFFFFFFFF
@FS10000125:26:BPA73017-1023:1:1101:7140:1120 1:N:0:15
TTGCACCAACTTCGTCGAGTACGCTCAAGGGAGTAGATCGGAAGA
+
FFFFFFFFFFFFFFFFFFFFFFFFFFFFFFFFFFFFFFFFFFFFF
@FS10000125:26:BPA73017-1023:1:1101:7350:1120 1:N:0:15
TTGACTGGACTTCGTCGAGTACGCTCAAAGGAAGAGATCGGAAGA
+
FFFFFFFFFFFFFFFFFFFFFFFFFFFFFFFFFFFFFFFFFFFFF
@FS10000125:26:BPA73017-1023:1:1101:7660:1120 1:N:0:15
TGGTGTCAACTTCGTCGAGTACGCTCAACAGCACAGATCGGAAGA
+
FFFFFFFFFFFFFFFFFFFFFFFFFFFFFFFFFFFFFFFFFFFFF
@FS10000125:26:BPA73017-1023:1:1101:8300:1120 1:N:0:15
GCGGGGATAACTTCGTCGAGTACGCTCAAGGGAATAGATCGGAAG
+
FFFFFFFFFFFFFFFFFFFFFFFFFFFFFFFFFFFFFFFFFFFFF
@FS10000125:26:BPA73017-1023:1:1101:8440:1120 1:N:0:15
TCGCTCTAACTTCGTCGAGTACGCTCAAAGACTAAGATCGGAAGA
+
:FFFFFFFFFFFFFFFFFFFFFFFFFFFFFFFFFFFFFFFFFFFF
@FS10000125:26:BPA73017-1023:1:1101:8450:1120 1:N:0:15
ACGAAGTTATTGCTAGGAGTCAACTTCGTCGAGTACGCTCAAGTA
+
FFF,:F::FFFFFFFFFFFFFFFFFFFFFFFFFFFFFFFF,FFFF
@FS10000125:26:BPA73017-1023:1:1101:8700:1120 1:N:0:15
TTGGCCAAACTTCGTCGAGTACGCTCAAGTCGGGAGATCGGAAGA
+
:FFFFFFFFFFFFFFFFFFFFFFFFFFFFFFFFFFFFFFFFFFFF
@FS10000125:26:BPA73017-1023:1:1101:8990:1120 1:N:0:15
CCGTATAAACTTTCGTCGAGTACGCTCAATGCTATAGATCGGAAG
+
FFFFFFFFFFFFFFFFFFFFFFFFFFFFFFFFFFFFFFFFFFFFF
@FS10000125:26:BPA73017-1023:1:1101:10230:1120 1:N:0:15
TCGGGCTAGAACTTCGTCGAGTACGCTCAATAATGAAGATCGGAA
+
FFFFFFFFFFFFFFFFFFFFFFFFFFFFFFFFFFFFFFFFFFFFF
@FS10000125:26:BPA73017-1023:1:1101:10830:1120 1:N:0:15
TTGATGCAACTTCGTCGAGTACGCTCAACATAAAAGATCGGAAGA
+
FFFFFFFFFFFFFFFFFFFFFFFFFFFFFFFFFFFFFFFFFFFFF
@FS10000125:26:BPA73017-1023:1:1101:11350:1120 1:N:0:15
TTGAACTAACTTCGTCGAGTACGCTCAACGTATAAGATCGGAAGA
+
FF:FFFFFFFFFFFFFFFFFFFFFFFFFFFFFFFFFFFFFFFFFF
@FS10000125:26:BPA73017-1023:1:1101:11540:1120 1:N:0:15
TCGGCTGAACTTCGTCGAGTACGCTCAAAAAAGTAGATCGGAAGA
+
FFFFFFFFFFFFFFFFFFFFFFFFFFFFFFFFFFFFFFFFFFFFF
@FS10000125:26:BPA73017-1023:1:1101:11970:1120 1:N:0:15
CCGTTAACTTCGTCGAGTACGCTCAACCGGATAGATCGGAAGAGC
+
FFFFFFFFFFFFFFFFFFFFFFFFFFFFFFFFFFFFFFFFFFFFF
@FS10000125:26:BPA73017-1023:1:1101:11980:1120 1:N:0:15
TTGCTAAAACTTCGTCGAGTACGCTCAACGGCAAAGATCGGAAGA
+
FFFFFFFFFFFFFFFFFFFFFFFFFFFFFFFFFFFFFFFFFFFFF
@FS10000125:26:BPA73017-1023:1:1101:12380:1120 1:N:0:15
TCCTGAAACTTCGTCGAGTACGCTCAATAGATTAGATCGGAAGAG
+
FFFFFFFFFFFFFFFFFFFFFFFFFFFFFFFFFFFFFFFFFFFFF
@FS10000125:26:BPA73017-1023:1:1101:12820:1120 1:N:0:15
TTGCCAGACCTTCGTCGAGTACGCTCAAGGTTAGAGATCGGAAGA
+
FFFFFFFFFFFFFFFFFFFFFFFFFFFFFFFFFFFFFFFFFFFFF
@FS10000125:26:BPA73017-1023:1:1101:13270:1120 1:N:0:15
GAGCAAGAACTTCGTCGAGTACGCTCAAGATATCAGATCGGAAGA
+
FFFFFFFFFFFFFFFFFFFFFFFFFFFFFFFFFFFFFFFFFFFFF
@FS10000125:26:BPA73017-1023:1:1101:13490:1120 1:N:0:15
TCGGCGAAACTTCGTCGAGTACGCTCAAGGAATTAGATCGGAAGA
+
FFFFFFFFFFFFFFFFFFFFFFFFFFFFFFFFFFFFFFFFFFFFF
@FS10000125:26:BPA73017-1023:1:1101:13700:1120 1:N:0:15
TCGCGAGAACTTCGTCGAGTACGCTCAATACCGAAGATCGGAAGA
+
FFFFFFFFFFFFFFFFFFFFFFFFFFFFFFFFFFFFFFFFFFFFF
@FS10000125:26:BPA73017-1023:1:1101:13870:1120 1:N:0:15
TTGTGGAATCTTCGTCGAGTACGCTCAAGTAAGAAGATCGGAAGA
+
FFFFFFFFFFFFFFFFFFFFFFFFFFFFFFFFFFFFFFFFFFFFF
@FS10000125:26:BPA73017-1023:1:1101:14090:1120 1:N:0:15
TTGAAATAACTTCGTCGAGTACGCTCAAGTAGTTAGATCGGAAGA
+
FFFFFFFFFFFFFFFFFFFFFFFFFFFFFFFFFFFFFFFFFFFFF
@FS10000125:26:BPA73017-1023:1:1101:14210:1120 1:N:0:15
TCTACAAACTGACTCGAGTACGCTCAATAATAAAGATCGGAAGAG
+
FFFFFFFFFFFFFFFFFFFFFFFFFFFFFFFFFFFFFFFFFFFFF
@FS10000125:26:BPA73017-1023:1:1101:14260:1120 1:N:0:15
TTTGGAAAAACTTCGTCGAGTACGCTCAAAGTCACAGATCGGAAG
+
:FFFFFFFFFFFFFFFFFFFFFFFFFFFFFFFFFFFFFFFFFFFF
@FS10000125:26:BPA73017-1023:1:1101:15160:1120 1:N:0:15
CCGGATCTAACTTCGTCGAGTACGCTCAAATTGAAAGATCGGAAG
+
FFFFFFFFFFFFFFFFFFFFFFFFFFFFFFFFFFFFFFFFFFFFF
@FS10000125:26:BPA73017-1023:1:1101:15530:1120 1:N:0:15
TGGATTGAACTTCGTCGAGTACGCTCAATAATGCAGATCGGAAGA
+
F:F:FFF:FFFFF:FFFFFFFFFFFFFF,FFF,FFF:FFFFFFFF
@FS10000125:26:BPA73017-1023:1:1101:15590:1120 1:N:0:15
TGGATGCAACTTCGTCGAGTACGCTCAAGGTTAAAGATCGGAAGA
+
FFFFFFFFFFFFFFFFFFFFFFFFFFFFFFFFFFFFFFFFFFFFF
@FS10000125:26:BPA73017-1023:1:1101:15800:1120 1:N:0:15
TTGATGTAACTTCGTCGAGTACGCTCAAGTTAATAGATCGGAAGA
+
FFFFFFFFFFFFFFFFFFFFFFFFFFFFFFFFFFFFFFFFFFFFF
@FS10000125:26:BPA73017-1023:1:1101:16440:1120 1:N:0:15
TGGCAATAACTTCGTCGAGTACGCTCAAGAATTAAGATCGGAAGA
+
,:FFFF:FFFFFFFFFFFFFFFFFFFFF,F,FF,FFFFFFFFFFF
@FS10000125:26:BPA73017-1023:1:1101:1020:1130 1:N:0:15
TGGATCTAACTTCGTCGAGTACGCTCAAAACGTGAGATCGGAAGA
+
FFFFFFFFFFFFFFFFFFFFFFFFFFFFFFFFFFFFFFFFFFFFF
@FS10000125:26:BPA73017-1023:1:1101:1900:1130 1:N:0:15
TTGGACGAACTTCGTCGAGTACGCTCAATTGATAAGATCGGAAGA
+
:FFFFFFFFFFFFFFFFFFFFFFFFFFFFFFFFFFFFFFFFFFFF
@FS10000125:26:BPA73017-1023:1:1101:2350:1130 1:N:0:15
GCGTTAACTTCGTCGAGTACGCTCAATTTTGAAGATCGGAAGAGC
+
FFFFFFFFFFFFFFFFFFFFFFFFFFFFFFFFFFFFFFFFFFFFF
@FS10000125:26:BPA73017-1023:1:1101:2460:1130 1:N:0:15
CTGGCTAGAACTTCGTCGAGTACGCTCAACTTGAAAGATCGGAAG
+
F:FFFFF::FFFFFFFFFF:FFFFFFFFFFFFFFFFFFFFFFFFF
@FS10000125:26:BPA73017-1023:1:1101:2550:1130 1:N:0:15
CCGGAGTTAACTTCGTCGAGTACGCTCAATACTGTAGATCGGAAG
+
FFFFFFFFFFFFFFFFFFFFFFFFFFFFFFFFFFFFFFFFFFFFF
@FS10000125:26:BPA73017-1023:1:1101:2930:1130 1:N:0:15
GCGTAGTAACTTCGTCGAGTACGCTCAATGTCTGAGATCGGAAGA
+
FFFFFFFFFFFFFFFFFFFFFFFFFFFFFFFFFFFFFFFFFFFFF
@FS10000125:26:BPA73017-1023:1:1101:2960:1130 1:N:0:15
GTGCGCAAACTTCGTCGAGTACGCTCAAACTATAAGATCGGAAGA
+
FFFFFFFFFFFFFFFFFFFFFFFFFFFFFFFFFFFFFFFFFFFFF
@FS10000125:26:BPA73017-1023:1:1101:3360:1130 1:N:0:15
TTGGAATAACTTCGTCGAGTACGCTCAATATACCAGATCGGAAGA
+
FFFFFFFFFFFFFFFFFFFFFFFFFFFFFFFFFFFFFFFFFFFFF
@FS10000125:26:BPA73017-1023:1:1101:3440:1130 1:N:0:15
TTGACTGGACTTCGTCGAGTACGCTCAACCCCAAAGATCGGAAGA
+
FFFFFFFFFFFFFFFFFFFFFFFFFFFFFFFFFFFFFFFFFFFFF
@FS10000125:26:BPA73017-1023:1:1101:3570:1130 1:N:0:15
TTGATAAAACTTCGTCGAGTACGCTCAACATTCAAGATCGGAAGA
+
FFFFFFFFFFFFFFFFFFFFFFFFFFFFFFFFFFFFFFFFFFFFF
@FS10000125:26:BPA73017-1023:1:1101:3790:1130 1:N:0:15
TTGACTTAACTTCGTCGAGTACGCTCAAGAACATAGATCGGAAGA
+
FFFFFFFFFFFFFFFFFFFFFFFFFFFFFFFFFFFFFFFFFFFFF
@FS10000125:26:BPA73017-1023:1:1101:4440:1130 1:N:0:15
TTGGGAATAACTTCGTCGAGTACGCTCAAGTTGTTAGATCGGAAG
+
FFFFFFFFFFFFFFFFFFFFFFFFFFFFFFFFFFFFFFFFFFFFF
@FS10000125:26:BPA73017-1023:1:1101:4700:1130 1:N:0:15
TAGCTAAAACTTCGTCGAGTACGCTCAACTTTTGAGATCGGAAGA
+
FFFFFFFFFFFFFFFFFFFFFFFFFFFFFFFFFFFFFFFFFFFFF
@FS10000125:26:BPA73017-1023:1:1101:4780:1130 1:N:0:15
TTGGACGAACTTCGTCGAGTACGCTCAACCAGGGAGATCGGAAGA
+
FFFFFFFFFFFFFFFFFFFFFFFFFFFFFFFFFFFFFFFFFFFFF
@FS10000125:26:BPA73017-1023:1:1101:4900:1130 1:N:0:15
CCGGGGGCTGAACTTCGTCGAGTACGCTCAAGTTATTAGATCGGA
+
FFFFFFFFFFFFFFFFFFFFFFFFFFFFFFFFFFFFFFFFFFFFF
@FS10000125:26:BPA73017-1023:1:1101:5710:1130 1:N:0:15
TCGACGGTAGAACTTCGTCGAGTACGCTCAAACATGTAGATCGGA
+
FFFFFFFFFFFFFFFFFFFFFFFFFFFFFFFFFFFFFFFFFFFFF
@FS10000125:26:BPA73017-1023:1:1101:6610:1130 1:N:0:15
TGGACTTCGTCGAGTACGCTCAACTCCATAGATCGGAAGAGCACA
+
FFFFFFFFFFFFFFFFFFFFFFFFFFFFFFFFFFFFFFFFFFFF,
@FS10000125:26:BPA73017-1023:1:1101:7240:1130 1:N:0:15
TTGCAGCAACTTCGTCGAGTACGCTCAACTGGATAGATCGGAAGA
+
FFFFFFFFFFFFFFFFFFFFFFFFFFFFFFFFFFFFFFFFFFFFF
@FS10000125:26:BPA73017-1023:1:1101:7250:1130 1:N:0:15
TTGGCCTAACTTCGTCGAGTACGCTCAAATGTTTAGATCGGAAGA
+
FFFFFFFFFFFFFFFFFFFFFFFFFFFFFFFFFFFFFFFFFFFFF
@FS10000125:26:BPA73017-1023:1:1101:8100:1130 1:N:0:15
TTGTACTAACTTCGTCGAGTACGCTCAAAGAATTAGATCGGAAGA
+
FFFFFFFFFFFFFFFFFFFFFFFFFFFFFFFFFFFFFFFFFFFFF
@FS10000125:26:BPA73017-1023:1:1101:8310:1130 1:N:0:15
CCGGTCACAACTTCGTCGAGTACGCTCAAACCCGGAGATCGGAAG
+
FFFFFFFFFFFFFFFFFFFFFFFFFFFFFFFFFFFFFFFFFFFFF
@FS10000125:26:BPA73017-1023:1:1101:8530:1130 1:N:0:15
TTGCTGGAACTTCGTCGAGTACGCTCAATAGCCCAGATCGGAAGA
+
FFFFFFFFFFFFFFFFFFFFFFFFFFFFFFFFFFFFFFFFFFFFF
@FS10000125:26:BPA73017-1023:1:1101:8650:1130 1:N:0:15
ACGGAGAAACTTCGTCGAGTACGCTCAAGATCCGAGATCGGAAGA
+
FFFFFFFFFFFFFFFFFFFFFFFFFFFFFFFFFFFFFFFFFFFFF
@FS10000125:26:BPA73017-1023:1:1101:9610:1130 1:N:0:15
TTGACTGGACTTCGTCGAGTACGCTCAAGTATGAAGATCGGAAGA
+
FFFFFFFFFFFFFFFFFFFFFFFFFFFFFFFFFFFFFFFFFFFFF
@FS10000125:26:BPA73017-1023:1:1101:10000:1130 1:N:0:15
TCCTGTAACTTCGTCGAGTACGCTCAACACTTCAGATCGGAAGAG
+
FFFFFFFFFFFFFFFFFFFFFFFFFFFFFFFFFFFFFFFFFFFFF
@FS10000125:26:BPA73017-1023:1:1101:11260:1130 1:N:0:15
GGGCTAACTTCGTCGAGTACGCTCAAAAATATAGATCGGAAGAGC
+
FFFFFFFFFFFFFFFFFFFFFFFFFFFFFFFFFFFFFFFFFFFFF
@FS10000125:26:BPA73017-1023:1:1101:11290:1130 1:N:0:15
TGGGGGAAACTTCGTCGAGTACGCTCAATAAGAGAGATCGGAAGA
+
FFFFFFFFFFFFFFFFFFFFFFFFFFFFFFFFFFFFFFFFFFFFF
@FS10000125:26:BPA73017-1023:1:1101:11510:1130 1:N:0:15
TCGAACTTCGTCGAGTACGCTCAATTCTAGAGATCGGAAGAGCAC
+
FFFFFFFFFFFFFFFFFFFFFFFFFFFFFFFFFFFFFFFFFFFFF
@FS10000125:26:BPA73017-1023:1:1101:11550:1130 1:N:0:15
TTGGATAAACTTCGTCGAGTACGCTCAATTAGTTAGATCGGAAGA
+
FFFFFFFFFFFFFFFFFFFFFFFFFFFFFFFFFFFFFFFFFFFFF
@FS10000125:26:BPA73017-1023:1:1101:12000:1130 1:N:0:15
TTGAAACTTCGTCGAGTACGCTCAATAATGCAGATCGGAAGAGCA
+
FFFFFFFFFFFFFFFFFFFFFFFFFFFFFFFFFFFFFFFFFFFFF
@FS10000125:26:BPA73017-1023:1:1101:12610:1130 1:N:0:15
TTGAAGTAACTTCGTCGAGTACGCTCAATTATGCAGATCGGAAGA
+
FFFFFFFFFFFFFFFFFFFFFFFFFFFFFFFFFFFFFFFFFFFFF
@FS10000125:26:BPA73017-1023:1:1101:12760:1130 1:N:0:15
GGGGGCTGAACTTCGTCGAGTACGCTCAAACGCCTAGATCGGAAG
+
FFFFFFFFFFFFFFFFFFFFFFFFFFFFFFFFFFFFFFFFFFFFF
@FS10000125:26:BPA73017-1023:1:1101:12830:1130 1:N:0:15
CGGGGCGCAACTTCGTCGAGTACGCTCAAATGGAGAGATCGGAAG
+
FFFFFFFFFFFFFFFFFFFFFFFFFFFFFFFFFFFFFFFFFFFFF
@FS10000125:26:BPA73017-1023:1:1101:12840:1130 1:N:0:15
TTGGAGTAACTTCGTCGAGTACGCTCAACGTGTTAGATCGGAAGA
+
FFFFFFFFFFFFFFFFFFFFFFFFFFFFFFFFFFFFFFFFFFFFF
@FS10000125:26:BPA73017-1023:1:1101:13040:1130 1:N:0:15
GCGGCAACTTCGTCGAGTACGCTCAAGTAAATAGATCGGAAGAGC
+
FFFFFFFFFFFFFFFFFFFFFFFFFFFFFFFFFFFFFFFFFFFFF
@FS10000125:26:BPA73017-1023:1:1101:14040:1130 1:N:0:15
TTGATAGAACTTCGTCGAGTACGCTCAATTGGCTAGATCGGAAGA
+
FFFFFFFFFFFFFFFFFFFFFFFFFFFFFFFFFFFFFFFFFFFFF
@FS10000125:26:BPA73017-1023:1:1101:14540:1130 1:N:0:15
TTGAAGGAACTTCGTCGAGTACGTCAAAAGTCAAGATCGGAAGAG
+
FFFFFFFFFFFFFFFFFFFFFFFFFFFFFFFFFFFFFFFFFFFFF
@FS10000125:26:BPA73017-1023:1:1101:14700:1130 1:N:0:15
CCGGCCACAACTTCGTCGAGTACGCTCAATGACACAGATCGGAAG
+
FFFFFFFFFFFFFFFFFFFFFFFFFFFFFFFFFFFFFFFFFFFFF
@FS10000125:26:BPA73017-1023:1:1101:14820:1130 1:N:0:15
GCGAATGAACTTCGTCGAGTACGCTCAATATACGAGATCGGAAGA
+
FFFFFFFFFFFFFFFFFFFFFFFFFFFFFFFFFFFFFFFFFFFFF
@FS10000125:26:BPA73017-1023:1:1101:15010:1130 1:N:0:15
TTGATCTAACTTCGTCGAGTACGCTCAAGGTAATAGATCGGAAGA
+
FFFFFFFFFFFFFFFFFFFFFFFFFFFFFFFFFFFFFFFFFFFFF
@FS10000125:26:BPA73017-1023:1:1101:15210:1130 1:N:0:15
TTGAACTTCGTCGAGTACGCTCAAGTACCGAGATCGGAAGAGCAC
+
FFFFFFFFFFFFFFFFFFFFFFFFFFFFFFFFFFFFFFFFFFFFF
@FS10000125:26:BPA73017-1023:1:1101:15460:1130 1:N:0:15
TTTGGGCAAACTTCGTCGAGTACGCTCAAAGTAGGAGATCGGAAG
+
FFFFFFFFFFFFFFFFFFFFFFFFFFFFFFFFFFFFFFFFFFFFF
@FS10000125:26:BPA73017-1023:1:1101:15520:1130 1:N:0:15
TTGCATCAACTTCGTCGAGTACGCTCAAGGTGAAAGATCGGAAGA
+
FFFFFFFFFFFFFFFFFFFFFFFFFFFFFFFFFFFFFFFFFFFFF
@FS10000125:26:BPA73017-1023:1:1101:15540:1130 1:N:0:15
TTGAGTTAACTTCGTCGAGTACGCTCAACGGGATAGATCGGAAGA
+
FFFFFFFFFFFFFFFFFFFFFFFFFFFFFFFFFFFFFFFFFFFFF
@FS10000125:26:BPA73017-1023:1:1101:15590:1130 1:N:0:15
TTGTACAAACTTCGTCGAGTACGCTCAAACAAAAAGATCGGAAGA
+
FFFFFFFFFFFFFFFFFFFFFFFFFFFFFFFFFFFFFFFFFFFFF
@FS10000125:26:BPA73017-1023:1:1101:16260:1130 1:N:0:15
TCGCGGCAACTTCGTCGAGTACGCTCAACAACATAGATCGGAAGA
+
FFFFFFFFFFFFFFFFFFFFFFFFFFFFFFFFFFFFFFFFFFFFF
@FS10000125:26:BPA73017-1023:1:1101:1330:1140 1:N:0:15
TTGGGACAACTTCGTCGAGTACGCTCAAACAAAAAGATCGGAAGA
+
FFFFFFFFFFFFFFFFFFFFFFFFFFFFFFFFFFFFFFFFFFFFF
@FS10000125:26:BPA73017-1023:1:1101:1340:1140 1:N:0:15
TCTTATAACTTCGTCGAGTACGCTCAATTGCCTAGATCGGAAGAG
+
FFFFFFFFFFFFFFFFFFFFFFFFFFFFFFFFFFFFFFFFFFFFF
@FS10000125:26:BPA73017-1023:1:1101:1560:1140 1:N:0:15
TTGGTATAACTTCGTCGAGTACGCTCAATAAAGGAGATCGGAAGA
+
FFFFFFFFFFFFFFFFFFFFFFFFFFFFFFFFFFFFFFFFFFFFF
@FS10000125:26:BPA73017-1023:1:1101:1890:1140 1:N:0:15
CGGTTTGAACTTCGTCGAGTACGCTCAATACTGCAGATCGGAAGA
+
FFFFFFFFFFFFFFFFFFFFFFFFFFFFFFFFFFFFFFFFFFFFF
@FS10000125:26:BPA73017-1023:1:1101:2370:1140 1:N:0:15
TCAGGCAGAAACTTCGTCGAGTACGCTCAACATGAAAGATCGGAA
+
FFFFFFFFFFFFFFFFFFFFFFFFFFFFFFFFFFFFFFFFFFFFF
@FS10000125:26:BPA73017-1023:1:1101:2820:1140 1:N:0:15
TCGAAACTTCGTCGAGTACGCTCAACCCTCTAGATCGGAAGAGCA
+
FFFFFFFFFFFFFFFFFFFFFFFFFFFFFFFFFFFFFFFFFFFFF
@FS10000125:26:BPA73017-1023:1:1101:2900:1140 1:N:0:15
GCGGATGCAACTTCGTCGAGTACGCTCAAAAAGTGAGATCGGAAG
+
FFFFFFFFFFFFFFFFFFFFFFFFFFFFFFFFFFFFFFFFFFFFF
@FS10000125:26:BPA73017-1023:1:1101:3450:1140 1:N:0:15
TTGACCCAACTTCGTCGAGTACGCTCAACATGGGAGATCGGAAGA
+
FFFFFFFFFFFFFFFFFFFFFFFFFFFFFFFFFFFFFFFFFFFFF
@FS10000125:26:BPA73017-1023:1:1101:3660:1140 1:N:0:15
TTGGTGCAACTTCGTCGAGTACGCTCAAAGATCAAGATCGGAAGA
+
,:FFFFFFFFFFFFFFFFFFFFFFFFFFFFFFFFFFFFFFFFFFF
@FS10000125:26:BPA73017-1023:1:1101:4390:1140 1:N:0:15
GCGCTATAACTTCGTCGAGTACGCTCAATATTTTAGATCGGAAGA
+
:FFFFFFFFFFFFFFFFFFFFFFFFFFFFFFFFFFFFFFFFFFFF
@FS10000125:26:BPA73017-1023:1:1101:5550:1140 1:N:0:15
GGGGGGTAACCTTCGTCGAGTACGCTCAAATTCGAAGATCGGAAG
+
FFFFFFFFFFFFFFFFFFFFFFFFFFFFFFFFFFFFFFFFFFFFF
@FS10000125:26:BPA73017-1023:1:1101:5680:1140 1:N:0:15
TTGACAAAACTTCGTCGAGTACGCTCAAATGAATAGATCGGAAGA
+
FFFFFFFFFFFFFFFFFFFFFFFFFFFFFFFFFFFFFFFFFFFFF
@FS10000125:26:BPA73017-1023:1:1101:5900:1140 1:N:0:15
TCGATCGAACTTCGTCGAGTACGCTCAACTTGTCAGATCGGAAGA
+
FFFFFFFFFFFFFFFFFFFFFFFFFFFFFFFFFFFFFFFFFFFFF
@FS10000125:26:BPA73017-1023:1:1101:7000:1140 1:N:0:15
TCTGGTAACTTCGTCGAGTACGCTCAACTTAAGAGATCGGAAGAG
+
FFFFFFFFFFFFFFFFFFFFFFFFFFFFFFFFFFFFFFFFFFFFF
@FS10000125:26:BPA73017-1023:1:1101:7330:1140 1:N:0:15
ATGGTCGAACTTCGTCGAGTACGCTCAAAACAAAAGATCGGAAGA
+
FFFFFFFFFFFFFFFFFFFFFFFFFFFFFFFFFFFFFFFFFFFFF
@FS10000125:26:BPA73017-1023:1:1101:7360:1140 1:N:0:15
TTGCATGACTCTTCGTCGAGTACGCTCAACCTAAAAGATCGGAAG
+
FFFFFFFFFFFFFFFFFFFFFFFFFFFFFFFFFFFFFFFFFFFFF
@FS10000125:26:BPA73017-1023:1:1101:7790:1140 1:N:0:15
TCTCGCAACTTCGTCGAGTACGCTCAATACTGAAGATCGGAAGAG
+
FFFFFFFFFFFFFFFFFFFFFFFFFFFFFFFFFFFFFFFFFFFFF
@FS10000125:26:BPA73017-1023:1:1101:8420:1140 1:N:0:15
TTGATGGAACTTCGTCGAGTACGCTCAAAACAAAAGATCGGAAGA
+
FFFF,:FFFFFFFFFFFFFFFFFFFFFFFFFF:FFFFFFFFFFFF
@FS10000125:26:BPA73017-1023:1:1101:9030:1140 1:N:0:15
TTGATGGAACTTCGTCGAGTACGCTCAACAAACGAGATCGGAAGA
+
F,F,F,,,,F:FF:F,F:::FF:FF,FF:FFF,FF:,:::,FFF,
@FS10000125:26:BPA73017-1023:1:1101:9470:1140 1:N:0:15
TTGACAGAATTTCGTCGAGTACGCTCAATTGGTGAGATCGGAAGA
+
FFFFFFFFFFFFFFFFFFFFFFFFFFFFFFFFFFFFFFFFFFFFF
@FS10000125:26:BPA73017-1023:1:1101:9550:1140 1:N:0:15
TTTGGGTAAACTTCGTCGAGTACGCTCAAATGCTCAGATCGGAAG
+
FFFFFFFFFFFFFFFFFFFFFFFFFFFFFFFFFFFFFFFFFFFFF
@FS10000125:26:BPA73017-1023:1:1101:10430:1140 1:N:0:15
CTGGCAATAACTTCGTCGAGTACGCTCAAATAGTAAGATCGGAAG
+
FFF:FFFFF:FFFFFFFFFFF:FFFFFFFFFFFFFFFFFFFFFF:
@FS10000125:26:BPA73017-1023:1:1101:10940:1140 1:N:0:15
CTGAAGCAACTTCGTCGAGTACGCTCAAAGTGAAAGATCGGAAGA
+
FFFFFFFFFFFFFFFFFFFFFFFFFFFFFFFFFFFFFFFFFFFFF
@FS10000125:26:BPA73017-1023:1:1101:11470:1140 1:N:0:15
TTGTGTGAACTTCGTCGAGTACGCTCAAAATATCAGATCGGAAGA
+
FFFFFFFFFFFFFFFFFFFFFFFFFFFFFFFFFFFFFFFFFFFFF
@FS10000125:26:BPA73017-1023:1:1101:11600:1140 1:N:0:15
GGGTTGAACTTCGTCGAGTACGCTCAATAACCTAGATCGGAAGAG
+
FFFFFFFFFFFFFFFFFFFFFFFFFFFFFFFFFFFFFFFFFFFFF
@FS10000125:26:BPA73017-1023:1:1101:12770:1140 1:N:0:15
TCCACCCGGGCTTAAACTTCGTCGAGTACGCTCAAGTACAAAGAT
+
FFFFFFFFFFFFFFFFFFFFFFFFFFFFFFFFFFFFFFFFFFFFF
@FS10000125:26:BPA73017-1023:1:1101:13690:1140 1:N:0:15
TTGGAAACTTCGTCGAGTACGCTCAAGCCACGAGATCGGAAGAGC
+
FFFFFFFFFFFFFFFFFFFFFFFFFFFFFFFFFFFFFFFFFFFFF
@FS10000125:26:BPA73017-1023:1:1101:14490:1140 1:N:0:15
CCGGAACTAACTTCGTCGAGTACGCTCAATTAATAAGATCGGAAG
+
FFFFFFFFFFFFFFFFFFFFFFFFFFFFFFFFFFFFFFFFFFFFF
@FS10000125:26:BPA73017-1023:1:1101:14600:1140 1:N:0:15
TTGGCGCAACTTCGTCGAGTACGCTCAAGTATATAGATCGGAAGA
+
FFFFFFFFFFFFFFFFFFFFFFFFFFFFFFFFFFFFFFFFFFFFF
@FS10000125:26:BPA73017-1023:1:1101:15390:1140 1:N:0:15
TTGACTGGACTTCGTCGAGTACGCTCAATACTCAAGATCGGAAGA
+
FF:FFFFFFFFFFFFFFFFFFFFFFFFFFFFFFFFFFFFFFFFFF
@FS10000125:26:BPA73017-1023:1:1101:15410:1140 1:N:0:15
CCGACTGAACTTCGTCGAGTACGCTCAAGAATCCAGATCGGAAGA
+
FFFFFFFFFFFFFFFFFFFFFFFFFFFFFFFFFFFFFFFFFFFFF
@FS10000125:26:BPA73017-1023:1:1101:15640:1140 1:N:0:15
TTGGGATCAACTTCGTCGAGTACGCTCAATGATAGAGATCGGAAG
+
FFFFFFFFFFFFFFFFFFFFFFFFFFFFFFFFFFFFFFFFFFFFF
@FS10000125:26:BPA73017-1023:1:1101:15740:1140 1:N:0:15
TTGGCCTTAACTTCGTCGAGTACGCTCAACAAATAAGATCGGAAG
+
,FFFFFFFFFFFFFFFFFFFFFFFFFFFFFFFFFFFFFFFFFFFF
@FS10000125:26:BPA73017-1023:1:1101:16130:1140 1:N:0:15
GTGAAAACTTCGTCGAGTACGCTCAATATCTAAGATCGAAAGAGC
+
,FFFFFFFFFFFFFFFFFFFFFFFFFFFFFFFFFFFFFFFFFFFF
@FS10000125:26:BPA73017-1023:1:1101:1080:1150 1:N:0:15
TTGGATTAACTTCGTCGAGTACGCTCAACTGGTCAGATCGGAAGA
+
FFFFFFFFFFFFFFFFFFFFFFFFFFFFFFFFFFFFFFFFFFFFF
@FS10000125:26:BPA73017-1023:1:1101:2060:1150 1:N:0:15
GTGTGTCAACTTCGTCGAGTACGCTCAAGATATGAGATCGGAAGA
+
FFFFFFFFFFFFFFFFFFFFFFFFFFFFFFFFFFFFFFFFFFFFF
@FS10000125:26:BPA73017-1023:1:1101:2080:1150 1:N:0:15
TTGGATAAACTTCGTCGAGTACGCTCAATAACAGAGATCGGAAGA
+
FFFFFFFFFFFFFFFFFFFFFFFFFFFFFFFFFFFFFFFFFFFFF
@FS10000125:26:BPA73017-1023:1:1101:2190:1150 1:N:0:15
TTGGCACAGCTTCGTCGAGTACGCTCAAATTGGCAGATCGGAAGA
+
FFFFFFFFFFFFFFFFFFFFFFFFFFFFFFFFFFFFFFFFFFFFF
@FS10000125:26:BPA73017-1023:1:1101:2550:1150 1:N:0:15
CCGGAGTTAACTTCGTCGAGTACGCTCAATACTGTAGATCGGAAG
+
FFF:FFFF,FFFFFFFFFFFFFF:FF:FFFFFFFFFF:FFFFFFF
@FS10000125:26:BPA73017-1023:1:1101:2590:1150 1:N:0:15
CGGCCAAACTTCGTCGAGTACGCTCAAGCAATAAGATCGGAAGAG
+
FFFFFFFFFFFFFFFFFFFFFFFFFFFFFFFFFFFFFFFFFFFFF
@FS10000125:26:BPA73017-1023:1:1101:3030:1150 1:N:0:15
TTGTAGTAACTTCGTCGAGTACGCTCAATGTATAAGATCGGAAGA
+
FFFFF:FFFFFFFFFFFFFFFFFFFFFF:F:FFFFFFFFFFFFFF
@FS10000125:26:BPA73017-1023:1:1101:3310:1150 1:N:0:15
AAGAAAACTTCGTCGAGTACGCTCAAATTACAAGATCGGAAGAGC
+
FFFFFFFFFFFFFFFFFFFFFFFFFFFFFFFFFFFFFFFFFFFFF
@FS10000125:26:BPA73017-1023:1:1101:3790:1150 1:N:0:15
CTGAACTTCGTCGAGTACGCTCAAATATCTAGATCGGAAGAGCAC
+
FFFFFFFFFFFFFFFFFFFFFFFFFFFFFFFFFFFFFFFFFFFFF
@FS10000125:26:BPA73017-1023:1:1101:4010:1150 1:N:0:15
TTGGACCCAACTTCGTCGAGTACGCTCAAAACCAAAGATCGGAAG
+
FFFFFFFFFFFFFFFFFFFFFFFFFFFFFFFFFFFFFFFFFFFFF
@FS10000125:26:BPA73017-1023:1:1101:4320:1150 1:N:0:15
TTGACTGGACTTCGTCGAGTACGCTCAATGCATTAGATCGGAAGA
+
FFFFFFFFFFFFFFFFFFFFFFFFFFFFFFFFFFFFFFFFFFFFF
@FS10000125:26:BPA73017-1023:1:1101:4330:1150 1:N:0:15
TTTATGAACTTCGTCGAGTACGCTCAAGAACTAAGATCGGAAGAG
+
FFFFFFFFFFFFFFFFFFFFFFFFFFFFFFFFFFFFFFFFFFFFF
@FS10000125:26:BPA73017-1023:1:1101:4550:1150 1:N:0:15
TTGGCAAAACTTCGTCGAGTACGCTCAAATATCGAGATCGGAAGA
+
FFFFFFFFFFFFFFFFFFFFFFFFFFFFFFFFFFFFFFFFFFFFF
@FS10000125:26:BPA73017-1023:1:1101:5140:1150 1:N:0:15
TCGGTATAACTTCGTCGAGTACGCTCAAACTGTTAGATCGGAAGA
+
FFFFFFFFFFFFFFFFFFFFFFFFFFFFFFFFFFFFFFFFFFFFF
@FS10000125:26:BPA73017-1023:1:1101:5550:1150 1:N:0:15
GCGACTGGACTTCGTCGAGTACGCTCAACTAGATAGATCGGAAGA
+
FFFFFFFFFFFFFFFFFFFFFFFFFFFFFFFFFFFFFFFFFFFFF
@FS10000125:26:BPA73017-1023:1:1101:5650:1150 1:N:0:15
TCGTGAAACTTCGTCGAGTACGCTCAAAACCAGAGATCGGAAGAG
+
FFFFFFFFFFFFFFFFFFFFFFFFFFFFFFFFFFFFFFFFFFFFF
@FS10000125:26:BPA73017-1023:1:1101:5980:1150 1:N:0:15
CCCCTTCAACTTCGTCGAGTACGCTCAAACCGAAAGATCGGAAGA
+
FFFF:FF,FFFFFFFFFFF:FFFFFFFFFFFFFFFFFFFFFFFFF
@FS10000125:26:BPA73017-1023:1:1101:6090:1150 1:N:0:15
TTGACTTAACTTCGTCGAGTACGCTCAAGAACATAGATCGGAAGA
+
FFFFFFFFFFFFFFFFFFFFFFFFFFFFFF:FFFFFFFFFFFFFF
@FS10000125:26:BPA73017-1023:1:1101:6380:1150 1:N:0:15
TCGTGAAAACTTCGTCGAGTACGCTCAAGATAATAGATCGGAAGA
+
FFFFFFFFFFFFFFFFFFFFFFFFFFFFFFFFFFFFFFFFFFFFF
@FS10000125:26:BPA73017-1023:1:1101:7610:1150 1:N:0:15
TTGGCCGAACTTCGTCGAGTACGCTCAAGGAGCCAGATCGGAAGA
+
FFFFFFFFFFFFFFFFFFFFFFFFFFFFFFFFFFFFFFFFFFFFF
@FS10000125:26:BPA73017-1023:1:1101:7830:1150 1:N:0:15
TTGACTGGACTTCGTCGAGTACGCTCAACCGTTTAGATCGGAAGA
+
FFFFFFFFFFFFFFFFFFFFFFFFFFFFFFFFFFFFFFFFFFFFF
@FS10000125:26:BPA73017-1023:1:1101:8420:1150 1:N:0:15
GGGCAAACTTCGTCGAGTACGCTCAAATACCAAGATCGGAAGAGC
+
FFFFFFFFFFFFFFFFFFFFFFFFFFFFFFFFFFFFFFFFFFFFF
@FS10000125:26:BPA73017-1023:1:1101:9380:1150 1:N:0:15
TCGTACAACTTCGTCGAGTATGCTCAATGGCTGAGATCGGAAGAG
+
FFFFFFFFFFFFFFFFFFFFFFF:FFFFFFFFFFFFFFFFFFFFF
@FS10000125:26:BPA73017-1023:1:1101:10620:1150 1:N:0:15
TCGGTTAAACTTCGTCGAGTACGCTCAAACGCCGAGATCGGAAGA
+
,F:FFFFFFFFFFFFFFFFFFFFFFFFFFFFFFFFFFFFFFFFF,
@FS10000125:26:BPA73017-1023:1:1101:10660:1150 1:N:0:15
TCGGTGTCAACTTCGTCGAGTACGCTCAACTGTAAAGATCGGAAG
+
FFFFFFFFFFFFFFFFFFFFFFFFFFFFFFFFFFFFFFFFFFFFF
@FS10000125:26:BPA73017-1023:1:1101:10720:1150 1:N:0:15
GGGGAAACTTCGTCGAGTACGCTCAAGTAATAAGATCGGAAGAGC
+
FFFFFFFFFFFFFFFFFFFFFFFFFFFFFFFFFFFFFFFFFFFFF
@FS10000125:26:BPA73017-1023:1:1101:10810:1150 1:N:0:15
GGGCTAAACTTCGTCGAGTACGCTCAATGTAAAAGATCGGAAGAG
+
FFFFFFFFFFFFFFFFFFFFFFFFFFFFFFFFFFFFFFFFFFFFF
@FS10000125:26:BPA73017-1023:1:1101:10970:1150 1:N:0:15
TGGATGCAACTTCGTCGAGTACGCTCAAGCATATAGATCGGAAGA
+
FFFFFFFFFFFFFFFFFFFFFFFFFFFFFFFFFFFFFFFFFFFFF
@FS10000125:26:BPA73017-1023:1:1101:11100:1150 1:N:0:15
TTGATGGAAACTTCGTCGAGTACGCTCAAGTGGATAGATCGGAAG
+
FFFFFFFFFFFFFFFFFFFFFFFFFFFFFFFFFFFFFFFFFFFFF
@FS10000125:26:BPA73017-1023:1:1101:11350:1150 1:N:0:15
TCTGCTAACTTCGTCGAGTACGCTCAATTTAGAAGATCGGAAGAG
+
FFFFFFFFFFFFFFFFFFFFFFFFFFFFFFFFFFFFFFFFFFFFF
@FS10000125:26:BPA73017-1023:1:1101:11760:1150 1:N:0:15
CTGCAGGATCTTCGTCGAGTACGCTCAAAGATATAGATCGGAAGA
+
F:FFFFFFFFFFFFFFFFFFFFFFFFFFFFFFFFFFFFFFFFFFF
@FS10000125:26:BPA73017-1023:1:1101:11870:1150 1:N:0:15
TTTCAAACTTCGTCGAGTACGCTCAAGATAAAAGATCGGAAGAGC
+
F:FF:,FFFFFFFFFFFFFFFFFF:FFFFFFF,FFFFFFFFFF:F
@FS10000125:26:BPA73017-1023:1:1101:11960:1150 1:N:0:15
CTTCGTCGAGTACGCTCAAAGTTTTAGATCGGAAGAGCACACGTC
+
F:FFFFFFFFFFFFFFFF::FFFFFFFFFFFFFFFFFFFFFFFFF
@FS10000125:26:BPA73017-1023:1:1101:12350:1150 1:N:0:15
CCCAGCACTAACTTCGTCGAGTACGCTCAAATCGATAGATCGGAA
+
FFFFFFFFFFFFFFFFFFFFFFFFFFFFFFFFFFFFFFFFFFFFF
@FS10000125:26:BPA73017-1023:1:1101:13100:1150 1:N:0:15
TTGTAGGAACTGTCGAGTACGCTCAAAAAAAGAGATCGGAAGAGC
+
FFFFFFFFFFFFFFFFFFFFFFFFFFFFFFFFFFFFFFFFFFFFF
@FS10000125:26:BPA73017-1023:1:1101:13160:1150 1:N:0:15
TTGACTGGACTTCGTCGAGTACGCTCAAAGAGGTAGATCGGAAGA
+
FFFFFFFFFFFFFFFFFFFFFFFFFFFFFFFFFFFFFFFFFFFFF
@FS10000125:26:BPA73017-1023:1:1101:13380:1150 1:N:0:15
TGGTTGCAACTTCGTCGAGTACGCTCAAATTAGTAGATCGGAAGA
+
FFFFFFFFFFFFFFFFFFFFFFFFFFFFFFFFFFFFFFFFFFFFF
@FS10000125:26:BPA73017-1023:1:1101:13490:1150 1:N:0:15
TTGCGCCAACTTCGTCGAGTACGCTAAAAAAAAGAGATCGGAAGA
+
FFFFFFFFFFFFFFFFFFFFFFFFFFFFFFFFFFFFFFFFFFFFF
@FS10000125:26:BPA73017-1023:1:1101:13620:1150 1:N:0:15
TGGCAGAAACTTCGTCGAGTACGCTCAACTAAGTAGATCGGAAGA
+
F:FFFFFFFFFFFFFFFFFFFFFFFFFFFFFFFFFFFFFFFFFFF
@FS10000125:26:BPA73017-1023:1:1101:13710:1150 1:N:0:15
ATGAGAACTTCGTCGAGTACGCTCAATCTGGGAGATCGGAAGAGC
+
:,F:FFFFFF:FFFF:FFFF:FFFFF:FF:F:FFFFF:FFF:FF,
@FS10000125:26:BPA73017-1023:1:1101:14040:1150 1:N:0:15
TTGCACTAACTTCGTCGAGTACGCTCAAATGGTAAGATCGGAAGA
+
FFFFFFFFFFFFFFFFFFFFFFFFFFFFFFFFFFFFFFFFFFFFF
@FS10000125:26:BPA73017-1023:1:1101:14190:1150 1:N:0:15
TTGCAGTAACTTCGTCGAGTACGCTCAAGGCTGGAGATCGGAAGA
+
FF:FFFFFFFFFFFFFFFFFFFFFFFFFFFFFFFFFFFFFFFFFF
@FS10000125:26:BPA73017-1023:1:1101:14730:1150 1:N:0:15
CCGGCCACAACTTCGTCGAGTACGCTCAATGACACAGATCGGAAG
+
FFFFFFFFFFFFFFFFFFFFFFFFFFFFFFFFFFFFFFFFFFFFF
@FS10000125:26:BPA73017-1023:1:1101:14850:1150 1:N:0:15
ATGACTGAACTTCGTCGAGTACGCTCAATGATCGAGATAGGAAGA
+
F:FFFFFFFFFFFFFFFFFFFFFFFFFFFFFFFFFFFFFFFFFFF
@FS10000125:26:BPA73017-1023:1:1101:15170:1150 1:N:0:15
TTGCACTAACTTCGTCGAGTACGCTCAAGCAATGAGATCGGAAGA
+
::FFFFFFFFFFFFFFFFFFFFFFFFFFFFFFFFFFFFFFFFF:F
@FS10000125:26:BPA73017-1023:1:1101:15290:1150 1:N:0:15
TCGACTAGACTTCGTCGAGTACGCTCAAATAAGGAGATCGGAAGA
+
F,F,,:F:FF,FF:FFFF:,FFFFFFFFF,:F,,FF:FF::FFF:
@FS10000125:26:BPA73017-1023:1:1101:15450:1150 1:N:0:15
CCGGGTCGAACTTCGTCGAGTACGCTCAAATCAGTAGATCGGAAG
+
FFFFFFFFFFFFFFFFFFFFFFFFFFFFFFFFFFFFFFFFFFFFF
@FS10000125:26:BPA73017-1023:1:1101:15810:1150 1:N:0:15
CGGTCAGAACTTCGTCGAGTACGCTCAAAATTGTAGATCGGAAGA
+
FF,F:F:FFFFF:FFF:FFFFF::F:,F:FFFFF,F:FF::FFFF
@FS10000125:26:BPA73017-1023:1:1101:15950:1150 1:N:0:15
TTGCTGTTACTTCGTCGAGTACGCTCAAACATTATGTTCGGTAGA
+
F,FF,FF,,F:F,F:F,F,FF,:::,,,,:FFF,,,,F,,,,F,F
@FS10000125:26:BPA73017-1023:1:1101:16420:1150 1:N:0:15
TCGGATGAACTTCGTCGAGTACGCTCAACTGGAAAGATCGGAAGA
+
:FFFFFFFFFFFFFFFFFFFFFFFFFFFFFFFFFFFFFFFFFFFF
@FS10000125:26:BPA73017-1023:1:1101:1310:1160 1:N:0:15
TGGAATCAACTTCGTCGAGTACGCTCAATTAGTCAGATCGGAAGA
+
FFFFFFFFFFFFFFFFFFFFFFFFFFFFFFFFFFFFFFFFFFFFF
@FS10000125:26:BPA73017-1023:1:1101:1470:1160 1:N:0:15
GGGGCATTGCTTCGTCGAGTACGCTCAAGGCTCAGATCGGAAGAG
+
,:,:FFF,F:,FF:F:F:::FFFFFFFFFFFF:FFF:FF:FF:F:
@FS10000125:26:BPA73017-1023:1:1101:1640:1160 1:N:0:15
TGGCTCTAACTTCGTCGAGTACGCTCAATAGGTCAGATCGGAAGA
+
FFFFFFFFFFFFFFFFFFFFFFFFFFFFFFFFFFFFFFFFFFFFF
@FS10000125:26:BPA73017-1023:1:1101:1930:1160 1:N:0:15
GCTTAAACTTCGTCGAGTACGCTCAAAAGCTCAGATCGGAAGAGC
+
FFFFFFFFFFFFFFFFFFFFFFFFFFFFFFFFFFFFFFFFFFFFF
@FS10000125:26:BPA73017-1023:1:1101:2170:1160 1:N:0:15
GCGAACTTCGTCGAGTACGCTCAATTTACGAGATCGGAAGAGCAC
+
FFFF,:FF,,FF:FF,F:FF,FF,F:FF:FF,FF,F::,FF:FF,
@FS10000125:26:BPA73017-1023:1:1101:2790:1160 1:N:0:15
TTGAAGGAACTTCGTCGAGTACGATCAACTGGAGAGATCGGAAGA
+
FFFFFFFFFFFFFFFFFFFFFFFFFFFFFFFFFFFFFFFFFFFFF
@FS10000125:26:BPA73017-1023:1:1101:2900:1160 1:N:0:15
TCGGCTAACTTCGTCGAGTACGCTCAATTCTTAAGATCGGAAGAG
+
FFFFFFFFFFFFFFFFFFFFFFFFFFFFFFFFFFFFFFFFFFFFF
@FS10000125:26:BPA73017-1023:1:1101:3190:1160 1:N:0:15
TCTGAACTTCGTCGAGTACGCTCAATTGGTCAGATCGGAAGAGCA
+
FFFFFFFFFFFFFFFFFFFFFFFFFFFFFFFFFFFFFFFFFFFFF
@FS10000125:26:BPA73017-1023:1:1101:3210:1160 1:N:0:15
TTGATGCAACTTCGTCGAGTACGCTCAAAAAAAGAGATCGGAAGA
+
FF,FF:FFFFFFFFFFFFFFFFFFFFFFFF:FFFFFFFFFFFFFF
@FS10000125:26:BPA73017-1023:1:1101:3500:1160 1:N:0:15
TGGGGGAAACTTCGTCGAGTACGCTCAAATTTAAAGATCGGAAGA
+
FFFFFFFFFFFFFFFFFFFFFFFFFFFFFFFFFFFFFFFFFFFFF
@FS10000125:26:BPA73017-1023:1:1101:4030:1160 1:N:0:15
CCGGTGGCAACTTCGTCGAGTACGCTCAACACCAGAGATCGGAAG
+
FFFF:FFFFFF:FFFFFFFFFFFF:F:F,FFF:FFFFFF:FFFFF
@FS10000125:26:BPA73017-1023:1:1101:4230:1160 1:N:0:15
TCGGTCAAACTTCGTCGAGTATGCTCAATCTGCGAGATCGGAAGA
+
FFFFFFFFFFFFFFFFFFFFFFFFFFFFFFFFFFFFFFFFFFFFF
@FS10000125:26:BPA73017-1023:1:1101:4470:1160 1:N:0:15
GTGCAGTAACTTCGTCGAGTACGCTCAACGGTCCAGATCGGAAGA
+
FFFFFFFFFFFFFFFFFFFFFFFFFFFFFFFFFFFFFFFFFFFFF
@FS10000125:26:BPA73017-1023:1:1101:4910:1160 1:N:0:15
TTGCCGGGGGGAGAAACTTCGTCGAGTACGCTCAAATTCACAGAT
+
FFFFFFFFFFFFFFFFFFFFFFFFFFFFFFFFFFFFFFFFFFFFF
@FS10000125:26:BPA73017-1023:1:1101:4950:1160 1:N:0:15
TTGACTGGACTTCGTCGAGTACGCTCAATCGGCGAGATCGGAAGA
+
FFFFFFFFFFFFFFFFFFFFFFFFFFFFFFFFFFFFFFFFFFFFF
@FS10000125:26:BPA73017-1023:1:1101:5090:1160 1:N:0:15
TGGGGGATAACTTCGTCGAGTACGCTCAAGACAGGAGATCGGAAG
+
,,:F,FFFFFFF:F:FF:FFFFFFFFF:FF:FFFFFFFFF:FF::
@FS10000125:26:BPA73017-1023:1:1101:6260:1160 1:N:0:15
TTGGGCCAACTTCGTCGAGTACGCTCAATCATGTAGATCGGAAGA
+
FFFFFFFFFFFFFFFFFFFFFFFFFFFFFFFFFFFFFFFFFFFFF
@FS10000125:26:BPA73017-1023:1:1101:6770:1160 1:N:0:15
TGGGGCCAACTTCGTCGAGTACGCTCAAGGACCCAGATCGGAAGA
+
FFFFFFFFFFFFFFFFFFFFFFFFFFFFFFFFFFFFFFFFFFFFF
@FS10000125:26:BPA73017-1023:1:1101:7060:1160 1:N:0:15
TTGGAATAACTTCGTCGAGTACGCTCAATAAGTTAGATCGGAAGA
+
FFFFFFFFFFFFFFFFFFFFFFFFFFFFFFFFFFFFFFFFFFFFF
@FS10000125:26:BPA73017-1023:1:1101:7430:1160 1:N:0:15
GGGGGTACAACTTCGTCGAGTACGCTCAAAAAACGAGATCGGAAG
+
FFFFFFFFFFFFFFFFFFFFFFFFFFFFFFFFFFFFFFFFFFFFF
@FS10000125:26:BPA73017-1023:1:1101:7470:1160 1:N:0:15
TTGGGTCAACTTCGTCGAGTACGCTCAACGGTTAAGATCGGAAGA
+
FFFFFFFFFFFFFFFFFFFFFFFFFFFFFFFFFFFFFFFFFFFFF
@FS10000125:26:BPA73017-1023:1:1101:7600:1160 1:N:0:15
TTGGTCCAACTTCGTCGAGTACGCTCAACAGTCAAGATCGGAAGA
+
,:F:FFFFFFFFFFFFFFFFFFFFFFFFFFFFFFFFFFFFFFFFF
@FS10000125:26:BPA73017-1023:1:1101:8040:1160 1:N:0:15
GGGAGCAAACTTCGTCGAGTACGCTCAATATGTGAGATCGGAAGA
+
:FFFFFFFFFFFFFFFFFFFFFFFFFFFFFFFFFFFFFFFFFFFF
@FS10000125:26:BPA73017-1023:1:1101:8050:1160 1:N:0:15
TGGATCCAACTTCGTCGAGTACGCTCAAGACATGAGATCGGAAGA
+
FFFFFFFFFFFFFFFFFFFFFFFFFFFFFFFFFFFFFFFFFFFFF
@FS10000125:26:BPA73017-1023:1:1101:8360:1160 1:N:0:15
TCTGTGAACTTCGTCGAGTACGCTCAAGCCGAAAGATCGGAAGAG
+
FFFFFFFFFFFFFFFFFFFFFFFFFFFFFFFFFFFFFFFFFFFFF
@FS10000125:26:BPA73017-1023:1:1101:8780:1160 1:N:0:15
GTGAATGAACTTCGTCGAGTACGCTCAAAGGTATAGATCGGAAGA
+
FFFFFFFFFFFFFFFFFFFFFFFFFFFFFFFFFFFFFFFFFFFFF
@FS10000125:26:BPA73017-1023:1:1101:9130:1160 1:N:0:15
TTGCGGGAACTTCGTCGAGTCGCTCAACGTGATAGATCGGAAGAG
+
FFFFFFFFFFFFFFFFFFFFFFFFFFFFFFFFFFFFFFFFFFFFF
@FS10000125:26:BPA73017-1023:1:1101:9350:1160 1:N:0:15
CCGGCAACTTCGTCGAGTACGCTCAAGGTGGGAGATCGGAAGAGC
+
FFFFFFFFFFFFFFFFFFFFFFFFFFFFFFFFFFFFFFFFFFFFF
@FS10000125:26:BPA73017-1023:1:1101:9400:1160 1:N:0:15
GGCTAAGACTTCGTCGAGTACGCTCAATAACTAAGATCGGAAGAG
+
FFFFFFFFFFFFFFFFFFFFFFFFFFFFFFFFFFFFFFFFFFFFF
@FS10000125:26:BPA73017-1023:1:1101:9490:1160 1:N:0:15
GCGATACATCTTCGTCGAGTACGCTCAAAACATTAGATCGGAAGA
+
:FFFFFFFFFFFFFFFFFFFFFFFFFFFFFFFFFFFFFFFFFFFF
@FS10000125:26:BPA73017-1023:1:1101:10300:1160 1:N:0:15
TGGTCCAAACTTCGTCGAGTACGCTCAATCTGGAAGATCGGAAGA
+
FFFFFFFFFFFFFFFFFFFFFFFFFFFFFFFFFFFFFFFFFFFFF
@FS10000125:26:BPA73017-1023:1:1101:10480:1160 1:N:0:15
TTGCTTAAACTTCGTCGAGTACGCTCAAATTAGGAGATCGGAAGA
+
FF:FFF,FFFFFFFFFFFFFFFFFFF:FFFFFFFFFFFFFFFFFF
@FS10000125:26:BPA73017-1023:1:1101:10690:1160 1:N:0:15
CTGGAAGAACTTCGTCGAGTACGCTCAAGATGTCAGATCGGAAGA
+
FFFFFFFFFFFFFFFFFFFFFFFFFFFFFFFFFFFFFFFFFFFFF
@FS10000125:26:BPA73017-1023:1:1101:10940:1160 1:N:0:15
GCGAAAACTTCGTCGAGTACGCTCAATAAGAAAGATCGGAAGAGC
+
FFFFFFFFFFFFFFFFFFFFFFFFFFFFFFFFFFFFFFFFFFFFF
@FS10000125:26:BPA73017-1023:1:1101:11470:1160 1:N:0:15
TTGTGTGAACTTCGTCGAGTACGCTCAAAATATCAGATCGGAAGA
+
,FFF:F:FFFFFFFFFFFFFFFFFFFFFFFFFFFFFFFFFFFFFF
@FS10000125:26:BPA73017-1023:1:1101:11700:1160 1:N:0:15
TTGTGACAACTTCGTCGAGTACGCTCAAGGAAAAAGATCGGAAGA
+
FFFFFFFFFFFFFFFFFFFFFFFFFFFFFFFFFFFFFFFFFFFFF
@FS10000125:26:BPA73017-1023:1:1101:12730:1160 1:N:0:15
TCCCATAACTTCGTCGAGACGCTCAAAAACTTAGATCGGAAGAGC
+
FFFFFFFFFFFFFFFFFFFFFFFFFFFFFFFFFFFFFFFFFFFFF
@FS10000125:26:BPA73017-1023:1:1101:13810:1160 1:N:0:15
TTGTTCAAACTTCGTCGAGTACGCTCAATTGGTAAGATCGGAAGA
+
FFFFFFFFFFFFFFFFFFFFFFFFFFFFFFFFFFFFFFFFFFFFF
@FS10000125:26:BPA73017-1023:1:1101:14310:1160 1:N:0:15
CCGATGGAACTTCGTCGAGTACGCTCAAAAGTTAAGATCGGAAGA
+
FFFFFFFFFFFFFFFFFFFFFFFFFFFFFFFFFFFFFFFFFFFFF
@FS10000125:26:BPA73017-1023:1:1101:14420:1160 1:N:0:15
TTGCAGTAACTTCGTCGAGTACGCTCAAAATTCAAGATCGGAAGA
+
FFFFFFFFFFFFFFFFFFFFFFFFFFFFFFFFFFFFFFFFFFFFF
@FS10000125:26:BPA73017-1023:1:1101:14630:1160 1:N:0:15
ACGGGTCCTTCGTCGAGTACGCTCAAAACACCAGATCGGAAGAGC
+
FFFFFFFFFFFFFFFFFFFFFFFFFFFFFFFFFFFFFFFFFFFFF
@FS10000125:26:BPA73017-1023:1:1101:14940:1160 1:N:0:15
TCTTAAAACTTCGTCGAGTACGCTCAAGGACAGAGATCGGAAGAG
+
FFFFFFFFFFFFFFFFFFFFFFFFFFFFFFFFFFFFFFFFFFFFF
@FS10000125:26:BPA73017-1023:1:1101:15850:1160 1:N:0:15
TTGACTGGACTTCGTCGAGTACGCTCAATCCCCCAGATCGGAAGA
+
F::F:::FF,:F::F,::FF:::FF:,FF,:,F,:::F::F:FFF
@FS10000125:26:BPA73017-1023:1:1101:16020:1160 1:N:0:15
TCGGGAACTTCGTCGAGTACGCTCAAGGGCAAAGATCGGAAGAGC
+
FFFFFFFFFFFFFFFFFFFFFFFFFFFFFFFFFFFFFFFFFFFFF
@FS10000125:26:BPA73017-1023:1:1101:1020:1170 1:N:0:15
TTGACTGGACTTCGTCGAGTACGCTCAAGGATCAAGATCGGAAGA
+
:FFFFFFFFFFFFFFFFFFFFFFFFFFFFFFFFFFFFFFFFFFFF
@FS10000125:26:BPA73017-1023:1:1101:1040:1170 1:N:0:15
TTGACTGGACTTCGTCGAGTACGCTCAATACCAAAGATCGGAAGA
+
FFFFFFFFFFFFFFFFFFFFFFFFFFFFFFFFF::FFFFFFFFFF
@FS10000125:26:BPA73017-1023:1:1101:1950:1170 1:N:0:15
GAGTCACCTTCGTCGAGTACGCTCAATGTAACAGATCGGAAGAGC
+
:FFFF:FFFFFFFFFFFFFFFFFFFFFFFFFFFFFFF:FFFFFFF
@FS10000125:26:BPA73017-1023:1:1101:2190:1170 1:N:0:15
TTGGCGAAACTTCGTCGAGTACGCTCAATCCAAAAGATCGGAAGA
+
FFFFFFFFFFFFFFFFFFFFFFFFFFFFFFFFFFFFFFFFFFFFF
@FS10000125:26:BPA73017-1023:1:1101:2250:1170 1:N:0:15
TTGAAGCAACTTCGTCGAGTACGCTCAAAGATAGAGATCGGAAGA
+
FFFFFFFFFFFFFFFFFFFFFFFFFFFFFFFFFFFFFFFFFFFFF
@FS10000125:26:BPA73017-1023:1:1101:2630:1170 1:N:0:15
TTGGTCTAACTTCGTCGAGTACGCTCAATCTGGAAGATCGGAAGA
+
FFFFFFFFFFFFFFFFFFFFFFFFFFFFFFFFFFFFFFFFFFFFF
@FS10000125:26:BPA73017-1023:1:1101:3540:1170 1:N:0:15
GTGTACCAACTTCGTCGAGTACGCTCAAAAGAAAAGATCGGAAGA
+
,,,FFFFFFFFFFFFFFFFFFFFFFFFFFFFF::FFFFFFFFFF:
@FS10000125:26:BPA73017-1023:1:1101:3700:1170 1:N:0:15
TTGGCAAAACTTCGTCGAGTACGCTCAAACCTCAAGATCGGAAGA
+
FFFFFFFFFFFFFFFFFFFFFFFFFFFFFFFFFFFFFFFFFFFFF
@FS10000125:26:BPA73017-1023:1:1101:3780:1170 1:N:0:15
TTGCAACAACTTCGTCGAGTACGCTCAAAACATGAGATCGGAAGA
+
FFFFFFFFFFFFFFFFFFFFFFFFFFFFFFFFFFFFFFFFFFFFF
@FS10000125:26:BPA73017-1023:1:1101:3840:1170 1:N:0:15
CCGTTAACTTCGTCGAGTACGCTCAACCGTATAGATCGGAAGAGC
+
FFFFFFFFFFFFFFFFFFFFFFFFFFFFFFFFFFFFFFFFFFFFF
@FS10000125:26:BPA73017-1023:1:1101:3890:1170 1:N:0:15
TTGTGGGAACTTCGTCGAGTACGCTCAAGTAATTAGATCGGAAGA
+
FFFFFFFFFFFFFFFFFFFFFFFFFFFFFFFFFFFFFFFFFFFFF
@FS10000125:26:BPA73017-1023:1:1101:4020:1170 1:N:0:15
TCGGCTCTTCGTCGAGTACGCTCAATCGGTAAGATCGGAAGAGCA
+
FFFFFFFFFFFFFFFFFFFFFFFFFFFFFFFFFFFFFFFFFFFFF
@FS10000125:26:BPA73017-1023:1:1101:4390:1170 1:N:0:15
TCGGTAAAACTTCGTCGAGTACGCTCAAGGGGTTAGATCGGAAGA
+
FFFFFFFFFFFFFFFFFFFFFFFFFFFFFFFFFFFFFFFFFFFFF
@FS10000125:26:BPA73017-1023:1:1101:5770:1170 1:N:0:15
TTGCCGTAACTTCGTCGAGTACGCTCAATAACTGAGATCGGAAGA
+
FFFFFFFFFFFFFFFFFFFFFFFFFFFFFFFFFFFFFFFFFFFFF
@FS10000125:26:BPA73017-1023:1:1101:6430:1170 1:N:0:15
TTGACTGGACTTCGTCGAGTACGCTCAAATTTAGAGATCGGAAGA
+
FFFFFFFFFFFFFFFFFFFFFFFFFFFFFFFFFFFFFFFFFFFFF
@FS10000125:26:BPA73017-1023:1:1101:6770:1170 1:N:0:15
TGTTAACTTCGTCGAGTACGCTCAACCAGTTAGATCGGAAGAGCA
+
FFFFFFFFFFFFFFFFFFFFFFFFFFFFFFFFFFFFFFFFFFFFF
@FS10000125:26:BPA73017-1023:1:1101:7240:1170 1:N:0:15
TTGCGACAACTTCGTCGAGTACGCTCAAAGTGAGAGATCGGAAGA
+
FFFFFFFFFFFFFFFFFFFFFFFFFFFFFFFFFFFFFFFFFFFFF
@FS10000125:26:BPA73017-1023:1:1101:7540:1170 1:N:0:15
TTGAACTAACTTCGTCGAGTACGCTCAACTAGGTAGATCGGAAGA
+
FFFFFFFFFFFFFFFFFFFFFFFFFFFFFFFFFFFFFFFFFFFFF
@FS10000125:26:BPA73017-1023:1:1101:7910:1170 1:N:0:15
TAGCCGCAACTTCGTCGAGTACGCTCAACTTTTCAGATCGGAAGA
+
:FFFFFFFFFFFFFFFFFFFFFFFFFFFFFFFFFFFFFFFFFFFF
@FS10000125:26:BPA73017-1023:1:1101:8180:1170 1:N:0:15
TCGGATGAACTTCGTCGAGTACGCTCAACTCTGCAGATCGGAAGA
+
FFFFFFFFFFFFFFFFFFFFFFFFFFFFFFFFFFFFFFFFFFFFF
@FS10000125:26:BPA73017-1023:1:1101:8190:1170 1:N:0:15
TCGGATGAACTTCGTCGAGTACGCTCAACTCTGCAGATCGGAAGA
+
FFFFFFFFFFFFFFFFFFFFFFFFFFFFFFFFFFFFFFFFFFFFF
@FS10000125:26:BPA73017-1023:1:1101:8440:1170 1:N:0:15
TTGACTGGACTTCGTCGAGTACGCTCAACCTAAAAGATCGGAAGA
+
F,FFFF:,FFFFFFFFFFF:FFFFF:FFFFFFFFFF:FF:FFFF:
@FS10000125:26:BPA73017-1023:1:1101:8480:1170 1:N:0:15
TTGGTTAAACTTCGTCGAGTACGCTCAAGTTATCAGATCGGAAGA
+
FFFFFFFFFFFFFFFFFFFFFFFFFFFFFFFFFFFFFFFFFFFFF
@FS10000125:26:BPA73017-1023:1:1101:8630:1170 1:N:0:15
CTGGGATAAACTTCGTCGAGTACGCTCAACGGTTGAGATCGGAAG
+
FFFFF:FFFFFFFFFFFFFFFFFFFFFFFF:FFFFFFFFFFFFFF
@FS10000125:26:BPA73017-1023:1:1101:8870:1170 1:N:0:15
TTGCACTAACTTCGTCGAGTACGCTCAAAATGGGAGATCGGAAGA
+
FFFFFFFFFFFFFFFFFFFFFFFFFFFFFFFFFFFFFFFFFFFFF
@FS10000125:26:BPA73017-1023:1:1101:9300:1170 1:N:0:15
TTGACTGGACTTCGTCGAGTACGCTCAATACGAGAGATCGGAAGA
+
FFFFFFFFFFFFFFFFFFFFFFFFFFFFFFFFFFFFFFFFFFFFF
@FS10000125:26:BPA73017-1023:1:1101:9810:1170 1:N:0:15
TTGAACTTCGTCGAGTACGCTCAAAGTGTCAGATCGGAAGAGCAC
+
FFFFFFFFFFFFFFFFFFFFFFFFFFFFFFFFFFFFFFFFFFFFF
@FS10000125:26:BPA73017-1023:1:1101:9860:1170 1:N:0:15
GAGGAGGTAACTTCGTCGAGTACGCTCAATAGAATAGATCGGAAG
+
FFFFFFFFFFFFFFFFFFFFFFFFFFFFFFFFFFFFFFFFFFFFF
@FS10000125:26:BPA73017-1023:1:1101:9960:1170 1:N:0:15
TGGCAGTAACTTCGTCGAGTACGCTCAAACTTAAAGATCGGAAGA
+
FFFFFFFFFFFFFFFFFFFFFFFFFFFFFFFFFFFFFFFFFFFFF
@FS10000125:26:BPA73017-1023:1:1101:10640:1170 1:N:0:15
TTGACTGGAGTTCGTCGAGTACGCTCAACAAACTAGATCGGAAGA
+
FFFFFFFFFFFFFFFFFFFFFFFFFFFFFFFFFFFFFFFFFFFFF
@FS10000125:26:BPA73017-1023:1:1101:10980:1170 1:N:0:15
TTGCAGTAACTTCGTCGAGTCCGCTCAAATTATGAGATCGGAAGA
+
FFFFFF:F,FF:FF:F:FFFFFFF:FFFF:FFF:F:F,FFFFFFF
@FS10000125:26:BPA73017-1023:1:1101:11100:1170 1:N:0:15
TGGAGACAACTTCGTCGAGTACGCTCAACAGGATAGATCGGAAGA
+
FFFFFFFFFFFFFFFFFFFFFFFFFFFFFFFFFFFFFFFFFFFFF
@FS10000125:26:BPA73017-1023:1:1101:11500:1170 1:N:0:15
TTGCTACAACCTCGTCGAGTACGCTCAAAACCCGAGATCGGAAGA
+
FFFFFFFFFFFFFFFFFFFFFFFFFFFFFFFFFFFFFFFFFFFFF
@FS10000125:26:BPA73017-1023:1:1101:11670:1170 1:N:0:15
CTGGCGAAACTTCGTCGAGTACGCTCAACTGGAAAGATCGGAAGA
+
FFFFFFFFFFFFFFFFFFFFFFFFFFFFFFFFFFFFFFFFFFFFF
@FS10000125:26:BPA73017-1023:1:1101:11930:1170 1:N:0:15
TTGACTGGACTTCGTCGAGTACGCTCAATTTGATAGATCGGAAGA
+
F:FFFF,FFF,FFFFFFF,:FFF:,F,F::FFFFF:F:F:F,FFF
@FS10000125:26:BPA73017-1023:1:1101:12300:1170 1:N:0:15
TTGCTAGAACTTCGTCGAGTACGCTCAATAACTCAGATCGGAAGA
+
FFFFFFFFFFFFFFFFFFFFFFFFFFFFFFFFFFFFFFFFFFFFF
@FS10000125:26:BPA73017-1023:1:1101:12930:1170 1:N:0:15
ACGGGCACAACTTCGTGAGTACGCTCAAGGACTAAGATCGGAAGA
+
FFFFFFFFFFFFFFFFFFFFFFFFFFFFFFFFFFFFFFFFFFFFF
@FS10000125:26:BPA73017-1023:1:1101:13070:1170 1:N:0:15
TTGGTGCAACTTCGTCGAGTACGCTCAAAAATCAAGATCGGAAGA
+
FFFFFFFFFFFFFFFFFFFFFFFFFFFFFFFFFFFFFFFFFFFFF
@FS10000125:26:BPA73017-1023:1:1101:13870:1170 1:N:0:15
TTGTGTGAACTTCGTCGAGTACGCTCAACCACGGAGATCGGAAGA
+
FFFFFFFFFFFFFFFFFFFFFFFFFFFFFFFFFFFFFFFFFFFFF
@FS10000125:26:BPA73017-1023:1:1101:14310:1170 1:N:0:15
TTGGAAACTTCGTCGAGTACGCTCAAGCCACGAGATCGGAAGAGC
+
FFFFFFFFFFFFFFFFFFFFFFFFFFFFFFFFFFFFFFFFFFFFF
@FS10000125:26:BPA73017-1023:1:1101:14600:1170 1:N:0:15
CTGTAAACTTCGTCGAGTACGCTCAAATCGAAAGATCGGAAGAGC
+
FFFFFFFFFFFFFFFFFFFFFFFFFFFFFFFFFFFFFFFFFFFFF
@FS10000125:26:BPA73017-1023:1:1101:15550:1170 1:N:0:15
GCGAGGGACAACTTCGTCGAGTACGCTCAAGGGTTAAGATCGGAA
+
FFFFFFFFFFFFFFFFFFFFFFFFFFFFFFFFFFFFFFFFFFFFF
@FS10000125:26:BPA73017-1023:1:1101:16490:1170 1:N:0:15
TGGCAAAAACTTCGTCGAGTACGCTCAAGAATTAAGATCGGAAGA
+
,FFFFFFFFFFFFFFFFFFFFFFFFFFFFFFFFFFFFFFFFFFFF
@FS10000125:26:BPA73017-1023:1:1101:1460:1180 1:N:0:15
TTGGCCTAACTTCGTCGAGTACGCTCAAATACAGAGATCGGAAGA
+
FFFFFFFFFFFFFFFFFFFFFFFFFFFFFFFFFFFFFFFFFFFFF
@FS10000125:26:BPA73017-1023:1:1101:2020:1180 1:N:0:15
TCGGGGGTTGAACTTCGTCGAGTACGCTCAAGTGTCAAGATCGGA
+
,FFFFFFFFFFFFFFFFFFFFFFFFFFFFFFFFFFFFFFFFFFFF
@FS10000125:26:BPA73017-1023:1:1101:3320:1180 1:N:0:15
TTGTCACCGGGGGAAAACTTCGTCGAGTACGCTCAATCATAAAGA
+
FFFFFFFFFFFFFFFFFFFFFFFFFFFFFFFFFFFFFFFFFFFFF
@FS10000125:26:BPA73017-1023:1:1101:4170:1180 1:N:0:15
TGTAAACTTTGTCGAGTACGCTCAACAACTCAGATCGGAAGAGCA
+
F,FFFFFFFFFFFFFFFFFFFFFFFFFFFFFFFFFFFFFFFFFF:
@FS10000125:26:BPA73017-1023:1:1101:4270:1180 1:N:0:15
TTGCTTCGTCGAGTACGCTCAATATGTGAGATCGGAAGAGCACAC
+
FFFFFFFFFFFFFFFFFFFFFFFFFFFFFFFFFFFFFFFFFFFFF
@FS10000125:26:BPA73017-1023:1:1101:4280:1180 1:N:0:15
TTGAATCAACTTCGTCGTGTACGCTCAAATATTTAGATCGGAAGA
+
FFFFFFFFFFFFFFFFFFFFFFFFFFFFFFFFFFFFFFFFFFFFF
@FS10000125:26:BPA73017-1023:1:1101:4760:1180 1:N:0:15
TTGCCACAACTTCGTCGAGTACGCTCAATAATCAAGATCGGAAGA
+
FFFFFFFFFFFFFFFFFFFFFFFFFFFFFFFFFFFFFFFFFFFFF
@FS10000125:26:BPA73017-1023:1:1101:5330:1180 1:N:0:15
GCGTTGGAACTTCGTCGAGTACGCTCAAATATGTAGATCGGAAGA
+
FFFFFFFFFFFFFFFFFFFFFFFFFFFFFFFFFFFFFFFFFFFFF
@FS10000125:26:BPA73017-1023:1:1101:5340:1180 1:N:0:15
GCGGGAACTTCGTCGAGTACGCTCAAGGGCCAAGATCGGAAGAGC
+
FFFFFFFFFFFFFFFFFFFFFFFFFFFFFFFFFFFFFFFFFFFFF
@FS10000125:26:BPA73017-1023:1:1101:5850:1180 1:N:0:15
TTGCTAAAACTTCGTCGAGTACGCTCAAACTTAAAGATCGGAAGA
+
FFFFFFFFFFFFFFFFFFFFFFFFFFFFFFFFFFFFFFFFFFFFF
@FS10000125:26:BPA73017-1023:1:1101:6080:1180 1:N:0:15
GGATTTAACTTCGTCGAGTACGCTCAACAGAGGAGATCGGAAGAG
+
:FFFFFFFFFFFFFFFFFFFFFFFFFFFFFFFFFFFFFFFFFFFF
@FS10000125:26:BPA73017-1023:1:1101:6620:1180 1:N:0:15
TGGGAAAAACTTCGTCGAGTACGCTCAAATACTGAGATCGGAAGA
+
FFFFFFFFFFFFFFFFFFFFFFFFFFFFFFFFFFFFFFFFFFFFF
@FS10000125:26:BPA73017-1023:1:1101:7320:1180 1:N:0:15
GCGTAAACTTCGTCGAGTACGCTCAAAAACCTAGATCGGAAGAGC
+
FFFFFFFFFFFFFFFFFFFFFFFFFFFFFFFFFFFFFFFFFFFFF
@FS10000125:26:BPA73017-1023:1:1101:7440:1180 1:N:0:15
GCGGTGAAACTTCGTCGAGTACGCTCAATAATCTAGATCGGAAGA
+
FFFFFFFFFFFFFFFFFFFFFFFFFFFFFFFFFFFFFFFFFFFFF
@FS10000125:26:BPA73017-1023:1:1101:7540:1180 1:N:0:15
TTGATTCAACTTCGTCGAGTACGCTCAAAGTATTAGATCGGAAGA
+
FFFFFFFFFFFFFFFFFFFFFFFFFFFFFFFFFFFFFFFFFFFFF
@FS10000125:26:BPA73017-1023:1:1101:7640:1180 1:N:0:15
TCGAACTTCGTCGAGTACGCTCAATAGGATAGATCAGAAGAGCAC
+
FFFFFFFFFFFFFFFFFFFFFFFFFFFFFFFFFFFFFFFFFFFFF
@FS10000125:26:BPA73017-1023:1:1101:7750:1180 1:N:0:15
TCGGATCGAACTTCGTCGAGTACGCTCAAGAAATTAGATCGGAAG
+
FFFFFFFFFFFFFFFFFFFFFFFFFFFFFFFFFFFFFFFFFFFFF
@FS10000125:26:BPA73017-1023:1:1101:8570:1180 1:N:0:15
CCGGGCCAAACTTCGTCGAGTACGCTCAATCCAAAAGATCGGAAG
+
FFFFFFFFFFFFFFFFFFFFFFFFFFFFFFFFFFFFFFFFFFFFF
@FS10000125:26:BPA73017-1023:1:1101:8760:1180 1:N:0:15
TTGACTGGACTTCGTCGAGTACGCTCAACCGAAGAGATCGGAAGA
+
FFFFFFFFFFFFFFFFFFFFFFFFFFFFFFFFFFFFFFFFFFFFF
@FS10000125:26:BPA73017-1023:1:1101:9270:1180 1:N:0:15
TTGCAACTTCGTCGAGTACGCTCAAAGATGCAGATCGGAAGAGCA
+
FFFFFFFFFFFFFFFFFFFFFFFFFFFFFFFFFFFFFFFFFFFFF
@FS10000125:26:BPA73017-1023:1:1101:9550:1180 1:N:0:15
TCGGCTCCAACTTCGTCGAGTACGCTCAAGCGGTGAGATCGGAAG
+
:FFFFFFFFFFFFFFFFFFFFFFFFFFFFFFFFFFFFFFFFFFFF
@FS10000125:26:BPA73017-1023:1:1101:10060:1180 1:N:0:15
TTGCGTAAACTTCGTCGAGTACGCTCAAGACCACAGATCGGAAGA
+
:::,:F:FFF:FFFFFFFFFFFFFFFFFF,:,,:FFFFF:F:FFF
@FS10000125:26:BPA73017-1023:1:1101:10740:1180 1:N:0:15
TTGAGGTAACTTCGTCGAGTACGCTCAATTGTGGAGATCGGAAGA
+
FFFFFFFFFFFFFFFFFFFFFFFFFFFFFFFFFFFFFFFFFFFFF
@FS10000125:26:BPA73017-1023:1:1101:11130:1180 1:N:0:15
GGGGGGACCTTCGTCGAGTACGCTCAACGATTGAGATCGGAAGAG
+
FFFFFFFFFFFFFFFFFFFFFFFFFFFFFFFFFFFFFFFFFFFFF
@FS10000125:26:BPA73017-1023:1:1101:11300:1180 1:N:0:15
TTTTTTTAACTTCGTCGAGTACGCTCAAAGTCTCAGATCGGAAGA
+
FFFFFFFFFFFFFFFFFFFFFFFFFFFFFFFFFFFFFFFFFFFFF
@FS10000125:26:BPA73017-1023:1:1101:11450:1180 1:N:0:15
TTGGAGCAACTTCGTCGAGTACGCTCAAAGTTATAGATCGGAAGA
+
FFFFFFFFFFFFFFFFFFFFFFFFFFFFFFFFFFFFFFFFFFFFF
@FS10000125:26:BPA73017-1023:1:1101:11900:1180 1:N:0:15
GCGGAAACTTCGTCGAGTACGCTCAACATTACAGATCGGAAGAGC
+
FFFFFFFFFFFFFFFFFFFFFFFFFFFFFFFFFFFFFFFFFFFFF
@FS10000125:26:BPA73017-1023:1:1101:11970:1180 1:N:0:15
TTTGGGCGAACTTCGTCGAGTACGCTCAACACCCAAGATCGGAAG
+
FFFFFFFFFFFFFFFFFFFFFFFFFFFFFFFFFFFFFFFFFFFFF
@FS10000125:26:BPA73017-1023:1:1101:12090:1180 1:N:0:15
TGGAAGCAACTTCGTCGAGTACGCTCAAATGGGAAGATCGGAAGA
+
FFFFFFFFFFFFFFFFFFFFFFFFFFFFFFFFFFFFFFFFFFFFF
@FS10000125:26:BPA73017-1023:1:1101:12190:1180 1:N:0:15
TTGACTGGACTTCGTCGAGTACGCTCAACGACAGAGATCGGAAGA
+
FFFFFFFFFFFFFFFFFFFFFFFFFFFFFFFFFFFFFFFFFFFFF
@FS10000125:26:BPA73017-1023:1:1101:12540:1180 1:N:0:15
TCTGGGCCAACTTCGTCGAGTACGCTCAAGCCTTTAGATCGGAAG
+
FFFFFFFFFFFFFFFFFFFFFFFFFFFFFFFFFFFFFFFFFFFFF
@FS10000125:26:BPA73017-1023:1:1101:13020:1180 1:N:0:15
TGGCAACTTCGTCGAGTACGCTCAACGTGGGAGATCGGAAGAGCA
+
FFFFFFFFFFFFFFFFFFFFFFFFFFFFFFFFFFFFFFFFFFFFF
@FS10000125:26:BPA73017-1023:1:1101:13330:1180 1:N:0:15
TTGGTACAACTTCGTCGAGTACGCTCAACAACATAGATCGGAAGA
+
FFFFFFFFFFFFFFFFFFFFFFFFFFFFFFFFFFFFFFFFFFFFF
@FS10000125:26:BPA73017-1023:1:1101:13740:1180 1:N:0:15
GCGGAAAAACTTCGTCGAGTACGCTCAAATAGAGTAGATCGGAAG
+
FFFFFFFFFFFFFFFFFFFFFFFFFFFFFFFFFFFFFFFFFFFFF
@FS10000125:26:BPA73017-1023:1:1101:14100:1180 1:N:0:15
TTGATTTAACTTCGTCGAGTACGCTCAAGAACATAGATCGGAAGA
+
FFFFFFFFFFFFFFFFFFFFFFFFFFFFFFFFFFFFFFFFFFFFF
@FS10000125:26:BPA73017-1023:1:1101:14520:1180 1:N:0:15
TTGTAGGAACTTCGTCGAGTACGCTCAATAATGAAGATCGGAAGA
+
FFFFFFFFFFFFFFFFFFFFFFFFFFFFFFFFFFFFFFFFFFFFF
@FS10000125:26:BPA73017-1023:1:1101:14610:1180 1:N:0:15
TTGCGAAAACTTCGTCGAGTACGCTCAATTTAGTAGATCGGAAGA
+
FFFFFFFFFFFFFFFFFFFFFFFFFFFFFFFFFFFFFFFFFFFFF
@FS10000125:26:BPA73017-1023:1:1101:14840:1180 1:N:0:15
TCGGTGTGAACTTCGTCGAGTACGCTCAAGCGTGTAGATCGGAAG
+
FFFFFFFFFFFFFFFFFFFFFFFFFFFFFFF:FFFFFFFFFFFFF
@FS10000125:26:BPA73017-1023:1:1101:15400:1180 1:N:0:15
TTGACTGGACTTCGTCGAGTACGCTCAAACCTTAGATCGGAAGAG
+
FFFFFFFFFFFFFFFFFFFFFFFFFFFFFFFFFFFFFFFFFFFFF
@FS10000125:26:BPA73017-1023:1:1101:15500:1180 1:N:0:15
GGGTAAAACTTCGTCGAGTACGCTCAAAAGTGTAGATCGGAAGAG
+
FFFFFFFFFFFFFFFFFFFFFFFFFFFFFFFFFFFFFFFFFFFFF
@FS10000125:26:BPA73017-1023:1:1101:15510:1180 1:N:0:15
TGGATGGAACTTCGTCGAGTACGCTCAAGGGTGTAGATCGGAAGA
+
FFFFFFFFFFFFFFFFFFFFFFFFFFFFFFFFFFFFFFFFFFFFF
@FS10000125:26:BPA73017-1023:1:1101:15600:1180 1:N:0:15
TGGGAATAACTTCGTCGAGTACGCTCAAATGGAAAGATCGGAAGA
+
F:FFFFFFFFFFFFFFFFFFFFFFFFFFFFFFFFFFFFFFFFFFF
@FS10000125:26:BPA73017-1023:1:1101:1080:1190 1:N:0:15
TTGAACAAACTTCGTCGAGTACGCTCAATTAGCAAGATCGGAAGA
+
FFFFFFFFFFFFFFFFFFFFFFFFFFFFFFFFFFFFFFFFFFFFF
@FS10000125:26:BPA73017-1023:1:1101:1090:1190 1:N:0:15
CCGGTCCAAACTTCGTCGAGTACGCTCAATCGCCAAGATCGGAAG
+
FFFFFFFFFFFFFFFFFFFFFFFFFFFFFFFFFFFFFFFFFFFFF
@FS10000125:26:BPA73017-1023:1:1101:1600:1190 1:N:0:15
GCGAACTTCGTCGAGTACGCTCAAACCGACAGATCGGAAGAGCAC
+
FFFFFFFFFFFFFFFFFFFFFFFFFFFFFFFFFFFFFFFFFFFFF
@FS10000125:26:BPA73017-1023:1:1101:1770:1190 1:N:0:15
TAGCAACAACTTCGTCGAGTACGCTCAAGACTGTAGATCGGAAGA
+
FFFFFFFFFFFFFFFFFFFFFFFFFFFFFFFFFFFFFFFFFFFFF
@FS10000125:26:BPA73017-1023:1:1101:1820:1190 1:N:0:15
TTGGGTTCAACTTCGTCGAGTACGCTCAAATCGGAAGATCGGAAG
+
F,,:FFFF:FFF:F:FFFFF:FFFFFF,FF,F,F,,FF:F:,:FF
@FS10000125:26:BPA73017-1023:1:1101:2130:1190 1:N:0:15
TCGGGGGAAACTTCGTCGAGTATGCTCAAAGTTAAAGATCGGAAG
+
FFFFFFF:FFFFFFFFFFF:FFFFFFF:FFFFFFFFFFFFFFFFF
@FS10000125:26:BPA73017-1023:1:1101:3010:1190 1:N:0:15
TTGACAACTTCGTCGAGTACGCTCAATTAGCAAGATCGGAAGAGC
+
FFFFFFFFFFFFFFFFFFFFFFFFFFFFFFFFFFFFFFFFFFFFF
@FS10000125:26:BPA73017-1023:1:1101:5100:1190 1:N:0:15
TGGGCTAAACTTCGTCGAGTACGCTCAAGTCCTGAGATCGGAAGA
+
FFFFFFFFFFFFFFFFFFFFFFFFFFFFFFFFFFFFFFFFFFFFF
@FS10000125:26:BPA73017-1023:1:1101:5270:1190 1:N:0:15
TTGTAGTAACTTCGTCGAGTACGCTCAATGGTTGAGATCGGAAGA
+
F:FFFFFFFFFFFFFFFFFFFFFFFF:FFFFFFFFFFFF:FFFFF
@FS10000125:26:BPA73017-1023:1:1101:5480:1190 1:N:0:15
TTGACTGAACTTCGTCGAGTACGCTCAATACTGAAGATCGGAAGA
+
FF,FFF,FFF:,F,FFFF::FF:FFFFFFFFF:F,FF:FFFFFFF
@FS10000125:26:BPA73017-1023:1:1101:5660:1190 1:N:0:15
TTGAAACAACTTCGTCGAGTACGCTCAAACCGGTAGATCGGAAGA
+
FFFFFFFFFFFFFFFFFFFFFFFFFFFFFFFFFFFFFFFFFFFFF
@FS10000125:26:BPA73017-1023:1:1101:6030:1190 1:N:0:15
CCGTAAACTTCGTCGAGTACGCTCAAGCGCTGAGATCGGAAGAGC
+
FFFFFFFFFFFFFFFFFFFFFFFFFFFFFFFFFFFFFFFFFFFFF
@FS10000125:26:BPA73017-1023:1:1101:6130:1190 1:N:0:15
GAACCAACTTCGTCGAGTACGCTCAAAGAATCAGATCGGAAGAGC
+
FFFFFFFFFFFFFFFFFFFFFFFFFFFFFFFFFFFFFFFFFFFFF
@FS10000125:26:BPA73017-1023:1:1101:6300:1190 1:N:0:15
ACGTAACTTCGTCGAGTACGCTCAATGGAACAGATCGGAAGAGCA
+
FFFFFFFFFFFFFFFFFFFFFFFFFFFFFFFFFFFFFFFFFFFFF
@FS10000125:26:BPA73017-1023:1:1101:7040:1190 1:N:0:15
GTGCAATAACTTCGTCGAGTACGCTCAATACTTAAGATCGGAAGA
+
FFFFFFFFFFFFFFFFFFFFFFFFFFFFFFFFFFFFFFFFFFFFF
@FS10000125:26:BPA73017-1023:1:1101:7250:1190 1:N:0:15
TTCCTGAAACTTCGTCGAGTACGCTCAAGAGAAAAGATCGGAAGA
+
FFFFFFFFFFFFFFFFFFFFFFFFFFFFFFFFFFFFFFFFFFFFF
@FS10000125:26:BPA73017-1023:1:1101:7430:1190 1:N:0:15
TTGACTGGACTTCGTCGAGTACGCTCAAACCAGAAGATCGGAAGA
+
FFFFFFFFFFFFFFFFFFFFFFFFFFFFFFFFFFFFFFFFFFFFF
@FS10000125:26:BPA73017-1023:1:1101:7700:1190 1:N:0:15
TCCGTTAACTTCGTCGAGTACGCTCAAATAAGAAGATCGGAAGAG
+
FFFFFFFFFFFFFFFFFFFFFFFFFFFFFFFFFFFFFFFFFFFFF
@FS10000125:26:BPA73017-1023:1:1101:8070:1190 1:N:0:15
GCGGTAACTTCGTCGAGTACGCTCAACGGAACAGATCGGAAGAGC
+
FFFFFFFFFFFFFFFFFFFFFFFFFFFFFFFFFFFFFFFFFFFFF
@FS10000125:26:BPA73017-1023:1:1101:8550:1190 1:N:0:15
GTGGTAGCACTTCGTCGAGTACGCTCAAAACACTAGATCGGAAGA
+
F:,:F:FFFFFFF:FF::FFFF,FFF,,FFFFFF,:FFF:F::::
@FS10000125:26:BPA73017-1023:1:1101:9590:1190 1:N:0:15
TTGAAGTAACTTCGTCGAGTACGCTCAAGACTCTAGATCGGAAGA
+
FFFFFFFFFFFFFFFFFFFFFFFFFFFFFFFFFFFFFFFFFFFFF
@FS10000125:26:BPA73017-1023:1:1101:10130:1190 1:N:0:15
TGGGTAACTTCGTCGAGTACGCTCAAGATAATAGATCGGAAGAGC
+
FFFFFFFFFFFFFFFFFFFFFFFFFFFFFFFFFFFFFFFFFFFFF
@FS10000125:26:BPA73017-1023:1:1101:10410:1190 1:N:0:15
TTGACTGGACTTCGTCGAGTACGCTCAAGGGGACAGATCGGAAGA
+
FFFFFFFFFFFFFFFFFFFFFFFFFFFFFFFFFFFFFFFFFFFFF
@FS10000125:26:BPA73017-1023:1:1101:10820:1190 1:N:0:15
GTGCAAACTTCGTCGAGTACGCTCAACCTGTAAGATCGGAAGAGC
+
F:FFFFFFFFFFFFFFFFFFFFFFFFFFFFFFFFFFFFFFFFFFF
@FS10000125:26:BPA73017-1023:1:1101:10880:1190 1:N:0:15
TTGTGGAAACTTCGTCGAGTACGCTCAATCATGAAGATCGGAAGA
+
FFFFFFFFFFFFFFFFFFFFFFFFFFFFFFFFFFFFFFFFFFFFF
@FS10000125:26:BPA73017-1023:1:1101:11190:1190 1:N:0:15
TTGGACCAACTTCGTCGAGTACGCTCAATTAATAAGATCGGAAGA
+
FFFFFFFFFFFFFFFFFFFFFFFFFFFFFFFFFFFFFFFFFFFFF
@FS10000125:26:BPA73017-1023:1:1101:11320:1190 1:N:0:15
TTGGCAAAACTTCGTCGAGTACGCTCAACAATTAAGATCGGAAGA
+
FFFFFFFFFFFFFFFFFFFFFFFFFFFFFFFFFFFFFFFFFFFFF
@FS10000125:26:BPA73017-1023:1:1101:12390:1190 1:N:0:15
TTGATAAAACTTCGTCGAGTACGCTCAAAGTTAAAGATCGGAAGA
+
FFFFFFFFFFFFFFFFFFFFFFFFFFFFFFFFFFFFFFFFFFFFF
@FS10000125:26:BPA73017-1023:1:1101:12400:1190 1:N:0:15
CAGGGGCATCAACTTCGTCGAGTACGCTCAATAATATAGATCGGA
+
FFFFFFFFFFFFFFFFFFFFFFFFFFF::FF:FFFF:F::FFF:F
@FS10000125:26:BPA73017-1023:1:1101:12540:1190 1:N:0:15
TCTGCAAACTTCGTCGAGTACGCTCAAACCATTAGATCGGAAGAG
+
FFFFFFFFFFFFFFFFFFFFFFFFFFFFFFFFFFFFFFFFFFFFF
@FS10000125:26:BPA73017-1023:1:1101:12900:1190 1:N:0:15
TTGCATGAACTTCGTCGAGTACGCTCAAATTAAAAGATCGGAAGA
+
FFFFFFFFFFFFFFFFFFFFFFFFFFFFFFFFFFFFFFFFFFFFF
@FS10000125:26:BPA73017-1023:1:1101:12930:1190 1:N:0:15
TTGTTAGAACTTCGTCGAGTACGCTCAAGTTCATAGATCGGAAGA
+
FFFFFFFFFFFFFFFFFFFFFFFFFFFFFFFFFFFFFFFFFFFFF
@FS10000125:26:BPA73017-1023:1:1101:13140:1190 1:N:0:15
TTGACTGGACTTCGTCGAGTACGCTCAATTCCGGAGATCGGAAGA
+
FFFFF:FFFF::FFFFFFF:FFFFFFF:FFFFFFFFF:F:FFFF:
@FS10000125:26:BPA73017-1023:1:1101:13300:1190 1:N:0:15
CTGGCGTCAACTTCGTCGAGTACGCTCAAGATTGCAGATCGGAAG
+
FFFFFF,:F,FF,FF,F:FF::FFF::FFFFFFFFFFF,FFFFFF
@FS10000125:26:BPA73017-1023:1:1101:13450:1190 1:N:0:15
TCGGCGTAAACTTCGTCGAGTACGCTCAAGTCGTGAGATCGGAAG
+
FFFFFFFFFFFFFFFFFFFFFFFFFFFFFFFFFFFFFFFFFFFFF
@FS10000125:26:BPA73017-1023:1:1101:13750:1190 1:N:0:15
TGGTGGTACCTTCGTCGAGTACGCTCAAAAGGTTAGATCGGAAGA
+
FFFFFFFFFFFFFFFFFFFFFFFFFFFFFFFFFFFFFFFFFFFFF
@FS10000125:26:BPA73017-1023:1:1101:13980:1190 1:N:0:15
TTGGATAAACTTCGTCGAGTACGGATAAACTTCGTCGAGTACGCT
+
F:FFFFFFFFFFFFFFFFFFFFFFF:FFFFFFFFFFFFFFFF:FF
@FS10000125:26:BPA73017-1023:1:1101:14030:1190 1:N:0:15
TTGGTTAAACTTCGTCGAGTACGCTCAAACGTGTAGATCGGAAGA
+
FFFFFFFFFFFFFFFFFFFFFFFFFFFFFFFFFFFFFFFFFFFFF
@FS10000125:26:BPA73017-1023:1:1101:14240:1190 1:N:0:15
TTGGAAACTTCGTCGAGTACGCTCAACCTTTCAGATCGGAAGAGC
+
FFFFFFFFFFFFFFFFFFFFFFFFFFFFFFFFFFFFFFFFFFFFF
@FS10000125:26:BPA73017-1023:1:1101:15260:1190 1:N:0:15
GCGGAAACTTCGTCGAGTACGCTCAAAATAAATAGATCGGAAGAG
+
FFFFFFFFFFFFFFFFFFFFFFFFFFFFFFFFFFFFFFFFFFFFF
@FS10000125:26:BPA73017-1023:1:1101:15420:1190 1:N:0:15
GCGGTGCATCTTCGTCGAGTACGCTCAAATGAGTAGATCGGAAGA
+
FFFFFFFFFFFFFFFFFFFFFFFFFFFFFFFFFFFFFFFFFFFFF
@FS10000125:26:BPA73017-1023:1:1101:15830:1190 1:N:0:15
CTGACTGGACTTCGTCGAGTACGCTCAAGTCAAAAGATCGGAAGA
+
FFFFFFFFFFFFFFFFFFFFFFFFFFFFFFFFFFFFFFFFFFFFF
@FS10000125:26:BPA73017-1023:1:1101:16220:1190 1:N:0:15
GTGAAAACTTCGTCGAGTACGCTCAATATCTAAGATCGAAAGAGC
+
FFFFFFFFFFFFFFFFFFFFFFFFFFFFFFFFFFFFFFFFFFFFF
@FS10000125:26:BPA73017-1023:1:1101:1130:1200 1:N:0:15
TTGACCAAACTTCGTCGAGTACGCTCAATAAATGAGATCGGAAGA
+
FFFFFFFFFFFFFFFFFFFFFFFFFFFFFFFFFFFFFFFFFFFFF
@FS10000125:26:BPA73017-1023:1:1101:1350:1200 1:N:0:15
TTGGTTTAACTTCGTCGAGTACGCTCAAGTAATAAGATCGGAAGA
+
FFFFFFFFFFFFFFFFFFFFFFFFFFFFFFFFFFFFFFFFFFFFF
@FS10000125:26:BPA73017-1023:1:1101:1690:1200 1:N:0:15
TTGACTTAACTTCGTCGAGTACGCTCAAATTTCTAGATCGGAAGA
+
F,FFFFFF:FFFFF:FFFFFFFFFFFFFFFFFFFFFF:FFFFFFF
@FS10000125:26:BPA73017-1023:1:1101:1980:1200 1:N:0:15
ACGGAGAAAACTTCGTCGAGTACGCTCAAGATGTGAGATCGGAAG
+
FFFFFFFFFFFFFFFFFFFFFFFFFFFFFFFFFFFFFFFFFFFFF
@FS10000125:26:BPA73017-1023:1:1101:2550:1200 1:N:0:15
TTGAACTTCGTCGAGTACGCTCAAACAAACAGATCGGAAGAGCAC
+
FFFFFFFFFFFFFFFFFFFFFFFFFFFFFFFFFFFFFFFFFFFFF
@FS10000125:26:BPA73017-1023:1:1101:2670:1200 1:N:0:15
AGGCCAAACTTCGTCGAGTACGCTCAATAGATTAGATCGGAAGAG
+
FFFFFFFFFFFFFFFFFFFFFFFFFFFFFFFFFFFFFFFFFFFFF
@FS10000125:26:BPA73017-1023:1:1101:3280:1200 1:N:0:15
TTGACTGGACTTCGTCGAGTACGCTCAACTCTTTAGATCGGAAGA
+
,F,FFFFFFFFFFFFFFFFFFFFFFFFFFFFF:FFFFFFFFFFFF
@FS10000125:26:BPA73017-1023:1:1101:3600:1200 1:N:0:15
TTGTGTAAACTTCGTCGAGTACGCTCAATCTCGGAGATCGGAAGA
+
FFFFFFFFFFFFFFFFFFFFFFFFFFFFFFFFFFFFFFFFFFFFF
@FS10000125:26:BPA73017-1023:1:1101:3690:1200 1:N:0:15
TTGGTCCAACTTCGTCGAGTACGCTCAAATTATGAGATCGGAAGA
+
FFFFFFFFFFFFFFFFFFFFFFFFFFFFFFFFFFFFFFFFFFFFF
@FS10000125:26:BPA73017-1023:1:1101:4230:1200 1:N:0:15
TTGGCCCAACTTCGTCGAGTACGCTCAAGTGTCAAGATCGGAAGA
+
FFFFFFFFFFFFFFFFFFFFFFFFFFFFFFFFFFFFFFFFFFFFF
@FS10000125:26:BPA73017-1023:1:1101:4360:1200 1:N:0:15
TGGCTGGAACTTCGTCGAGTACGCTCAAGCCCAGAGATCGGAAGA
+
FFFFFFFFFFFFFFFFFFFFFFFFFFFFFFFFFFFFFFFFFFFFF
@FS10000125:26:BPA73017-1023:1:1101:5190:1200 1:N:0:15
TTGCTTGAACTTCGTCGAGTACGCTCAACTTAAAAGATCGGAAGA
+
FFF,:FFFFFFFFFFFFFFFFFFFFFFFF::,F:FFFFFFFFFFF
@FS10000125:26:BPA73017-1023:1:1101:5430:1200 1:N:0:15
TCGTTTCAACTTCGTCGAGTACGCTCAAGTATTTAGATCGGAAGA
+
FFFFFFFFFFFFFFFFFFFFFFFFFFFFFFFFFFFFFFFFFFFFF
@FS10000125:26:BPA73017-1023:1:1101:5480:1200 1:N:0:15
TGGATAGAACTTCGTCGAGTACGCTCAAAATACAAGATCGGAAGA
+
FFFFFFFFFFFFFFFFFFFFFFFFFFFFFFFFFFFFFFFFFFFFF
@FS10000125:26:BPA73017-1023:1:1101:5660:1200 1:N:0:15
CCGACCTAACTTCGTCGAGTACGCTCAATTTCCGAGATCGGAAGA
+
FFFFFFF,FFFFFFFFFFF:FFFFFFFFFFFFFFFFFFFFFFFFF
@FS10000125:26:BPA73017-1023:1:1101:5750:1200 1:N:0:15
CCGAAAACTTCGTCGAGTACGCTCAATAATCCAGATCGGAAGAGC
+
FFFFFFFFFFFFFFFFFFFFFFFFFFFFFFFFFFFFFFFFFFFFF
@FS10000125:26:BPA73017-1023:1:1101:6240:1200 1:N:0:15
AAGAAGAAACTTCGTCGAGTACGCTCAATATATTAGATCGGAAGA
+
FFFFFFFFFFFFFFFFFFFFFFFFFFFFFFFFFFFFFFFFFFFFF
@FS10000125:26:BPA73017-1023:1:1101:6330:1200 1:N:0:15
TCGTTGAAACTTCGTCGAGTACGCTCAACAGTGCAGATCGGAAGA
+
FFFFFFFFFFFFFFFFFFFFFFFFFFFFFFFFFFFFFFFFFFFFF
@FS10000125:26:BPA73017-1023:1:1101:6360:1200 1:N:0:15
TCGTGAAAACTTCGTCGAGTACGCTCAAGATAATAGATCGGAAGA
+
FFFFFFFFFFFFFFFFFFFFFFFFFFFFFFFFFFFFFFFFFFFFF
@FS10000125:26:BPA73017-1023:1:1101:8560:1200 1:N:0:15
TGGAACTTCGTCGAGTACGCTCAATACTGGAGATCGGAAGAGCAC
+
,FF:FFFFFFFFFFFFFFFFFFFFFFFFFFFFFFF:FF:FFFFFF
@FS10000125:26:BPA73017-1023:1:1101:9160:1200 1:N:0:15
TCGTATCAACTTCGTCGAGTACGCTCAAGTGCCAAGATCGGAAGA
+
FFFFFFFFFFFFFFFFFFFFFFFFFFFFFFFFFFFFFFFFFFFFF
@FS10000125:26:BPA73017-1023:1:1101:9570:1200 1:N:0:15
TCGGATCCAACTTCGTCGAGTACGCTCAATAAAGAAGATCGGAAG
+
FFFFFFFFFFFFFFFFFFFFFFFFFFFFFFFFFFFFFFFFFFFFF
@FS10000125:26:BPA73017-1023:1:1101:10580:1200 1:N:0:15
GGGAACTTCGTCGAGTACGCTCAATATTCGAGATCGGAAGAGCAC
+
FFFFFFFFFFFFFFFFFFFFFFFFFFFFFFFFFFFFFFFFFFFFF
@FS10000125:26:BPA73017-1023:1:1101:10640:1200 1:N:0:15
TCGAAATAACTTCGTCGAGTACGCTCAAATAGACAGATCGGAAGA
+
FFFFFFFFFFFFFFFFFFFFFFFFFFFFFFFFFFFFFFFFFFFFF
@FS10000125:26:BPA73017-1023:1:1101:11350:1200 1:N:0:15
TCCGGGAACTTCGTCGAGTACGCTCAACTATATAGATCGGAAGAG
+
FFFFFFFFFFFFFFFFFFFFFFFFFFFFFFFFFFFFFFFFFFFFF
@FS10000125:26:BPA73017-1023:1:1101:11510:1200 1:N:0:15
TTGGTTGAACTTCGTCGAGTACGCTCAAATAACGAGATCGGAAGA
+
FFFFFFFFFFFFFFFFFFFFFFFFFFFFFFFFFFFFFFFFFFFFF
@FS10000125:26:BPA73017-1023:1:1101:12050:1200 1:N:0:15
TTGCTAAAACTTCGTCGAGTACGCTCAACGGCAAAGATCGGAAGA
+
FFFFFFFFFFFFFFFFFFFFFFFFFFFFFFFFFFFFFFFFFFFFF
@FS10000125:26:BPA73017-1023:1:1101:12230:1200 1:N:0:15
TCCACCAACTTCGTCGAGTACGCTCAAGTTAACAGATCGGAAGAG
+
FFFFFFFFFFFFFFFFFFFFFFFFFFFFFFFFFFFFFFFFFFFFF
@FS10000125:26:BPA73017-1023:1:1101:12380:1200 1:N:0:15
TTGCAGCAACTTCGTCGAGTACGCTCAAAACAAGAGATCGGAAGA
+
FFFFFFFFFFFFFFFFFFFFFFFFFFFFFFFFFFFFFFFFFFFFF
@FS10000125:26:BPA73017-1023:1:1101:13080:1200 1:N:0:15
TCTGTTAACTTCGTCGAGTACGCTCAAGATAAGAGATCGGAAGAG
+
FFFFFFFFFFFFFFFFFFFFFFFFFFFFFFFFFFFFFFFFFFFFF
@FS10000125:26:BPA73017-1023:1:1101:13500:1200 1:N:0:15
TCTTATAACTTCGTCGAGTACGCTCAAATTAGTAGATCGGAAGAG
+
FF,FF:F,FF:FFFFFFF:,F:FFFFFFFFFFFF:FF:FFFFFF,
@FS10000125:26:BPA73017-1023:1:1101:14120:1200 1:N:0:15
TTGTGCTAACTTCGTCGAGTACGCTCAATCCATCAGATCGGAAGA
+
FFFFFFFFFFFFFFFFFFFFFFFFFFFFFFFFFFFFFFFFFFFFF
@FS10000125:26:BPA73017-1023:1:1101:15180:1200 1:N:0:15
TCCCAAAACTTCGTCGAGTACGCTCAATTGTCTAGATCGGAAGAG
+
FFFFFFFFFFFFFFFFFFFFFFFFFFFFFFFFFFFFFFFFFFFFF
@FS10000125:26:BPA73017-1023:1:1101:15530:1200 1:N:0:15
TTGGGGCCAACTTCGTCGAGTACGCTCAATTCTCCAGATCGGAAG
+
FFFFFFFFF:FFFFFFF:FFFFFFFFFFFFFFFFFFFFFFFFFFF
@FS10000125:26:BPA73017-1023:1:1101:15820:1200 1:N:0:15
TTGACTGGACTTCGTCGAGTACGCTCAATCCCCCAGATCGGAAGA
+
FFFFFFFFFFFFFFFFFFFFFFFFFFFFFFFFFFFFFFFFFFFFF
@FS10000125:26:BPA73017-1023:1:1101:16130:1200 1:N:0:15
TCGAACTTCGTCGAGTACGCTCAAAAAGTCAGATCGGAAGAGCAC
+
FF:FFFFFFFFFFFFFFFFFFFFFFFFFFFFFFFFFFF,FFFFFF
@FS10000125:26:BPA73017-1023:1:1101:1420:1210 1:N:0:15
TCGGGCTTAACTTCGTCGAGTACGCTCAACAGAACAGATCGGAAG
+
FFFFFFFFFFFFFFFFFFFFFFFFFFFFFFFFFFFFFFFFFFFFF
@FS10000125:26:BPA73017-1023:1:1101:2340:1210 1:N:0:15
TGGAACTTCGTCGAGTACGCTCAATTACCTAGATCGGAAGAGCAC
+
F:FFFFFFFFFFFFFFFFFFFFFFFFFFFFFFFFFFFFFFFFFFF
@FS10000125:26:BPA73017-1023:1:1101:3140:1210 1:N:0:15
TTGATACAACTTCGTCGAGTACGCTCAAACTTCCAGATCGGAAGA
+
::FF:F:,F:,F:,FF,F,F::,F,:,FFFF,:F,:F::,FFF,F
@FS10000125:26:BPA73017-1023:1:1101:3700:1210 1:N:0:15
GGGCCAACTTCGTCGAGTACGCTCAACCCTGAAGATCGGAAGAGC
+
FFFFFFFFFFFFFFFFFFFFFFFFFFFFFFFFFFFFFFFFFFFFF
@FS10000125:26:BPA73017-1023:1:1101:4030:1210 1:N:0:15
TTGTAACAACTTCGTCGAGTACGCTCAATCCAGGAGATCGGAAGA
+
FFFFFFFFFFFFFFFFFFFFFFFFFFFFFFFFFFFFFFFFFFFFF
@FS10000125:26:BPA73017-1023:1:1101:4360:1210 1:N:0:15
TTGAGGCAACTTCGTCGAGTACGCTCAAAAAAAGAGATCGGAAGA
+
FFFFFFFFFFFFFFFFFFFFFFFFFFFFFFFFFFFFFFFFFFFFF
@FS10000125:26:BPA73017-1023:1:1101:4450:1210 1:N:0:15
TCGTCGGACCAACTTCGTCGAGTACGCTCAATCCTCAAGATCGGA
+
FFFFFFFFFFFFFFFFFFFFFFFFFFFFFFFFFFFFFFFFFFFFF
@FS10000125:26:BPA73017-1023:1:1101:4550:1210 1:N:0:15
TCGTCTCAACTTCGTCGAGTACGCTCAAAGTTCGAGATCGGAAGA
+
FFFFFFFFFFFFFFFFFFFFFFFFFFFFFFFFFFFFFFFFFFFFF
@FS10000125:26:BPA73017-1023:1:1101:5000:1210 1:N:0:15
GCTTGGAATTTCGTCGAGTACGCTCAAAAGCTCAGATCGGAAGAG
+
,FF::FFF,,FF:FFFFFFFFFFFFFFFF:FFF,FFFFF,FFFFF
@FS10000125:26:BPA73017-1023:1:1101:5920:1210 1:N:0:15
TCGCTTAAACTTCGTCGAGTACGCTCAATAGGTAAGATCGGAAGA
+
FFFFFFFFFFFFFFFFFFFFFFFFFFFFFFFFFFFFFFFFFFFFF
@FS10000125:26:BPA73017-1023:1:1101:6080:1210 1:N:0:15
TTGACTTAACTTCGTCGAGTACGCTCAAGAACATAGATCGGAAGA
+
FFFFFFFFFFFFFFFFFFFFFFFFFFFFFFFFFFFFFFFFFFFFF
@FS10000125:26:BPA73017-1023:1:1101:6210:1210 1:N:0:15
GTGTTACAACTTCGTCGAGTACGCTCAATATAGCAGATCGGAAGA
+
FFFFFFFFFFFFFFFFFFFFFFFFFFFFFFFFFFFFFFFFFFFFF
@FS10000125:26:BPA73017-1023:1:1101:6530:1210 1:N:0:15
TTGACTGGACTTCGTCGAGTACGCTCAACCCAAGAGATCGGAAGA
+
FFFFFFFFFFFFFFFFFFFFFFFFFFFFFFFFFFFFFFFFFFFFF
@FS10000125:26:BPA73017-1023:1:1101:6560:1210 1:N:0:15
CCGGGGGTATCTTCGTCGAGTACGCTCAAACCATAAGATCGGAAG
+
FFFFFFFFFFFFFFFFFFFFFFFFFFFFFFFFFFFFFFFFFFFFF
@FS10000125:26:BPA73017-1023:1:1101:6600:1210 1:N:0:15
TGACTGGACTTCGTCGAGTACGCTCAATATAGAAGATCGGAAGAG
+
FFFFFFFFFFFFFFFFFFFFFFFFFFFFFFFFFFFFFFFFFFFFF
@FS10000125:26:BPA73017-1023:1:1101:7330:1210 1:N:0:15
GTGACTTAACTTCGTCGAGTATGCTCAACAAAAAAGATCGGAAGA
+
F,,FFFFFFFFFFFFFFFFF:FFFFFFFFFFFFFFFFFFFFFFFF
@FS10000125:26:BPA73017-1023:1:1101:7620:1210 1:N:0:15
GCGGTAACTTCGTCGAGTACGCTCAAAAAGTAAGATCGGAAGAGC
+
:FF:FFFFFFFFFFFFFFFFFFFFF:FFFFFFFFFFFFFFFFFFF
@FS10000125:26:BPA73017-1023:1:1101:7730:1210 1:N:0:15
TGGCTTAACTTCGTCGAGTACGCTCAATAAACTAGATCGGAAGAG
+
FFFFFFFFFFFFFFFFFFFFFFFFFFFFFFFFFFFFFFFFFFFFF
@FS10000125:26:BPA73017-1023:1:1101:8040:1210 1:N:0:15
TCTTCGTCGAGTACGCTCAAATACAAAGATCGGAAGAGCACACGT
+
FFFFFFFFFFFFFFFFFFFFFFFFFFFFFFFFFFFFFFFFFFFFF
@FS10000125:26:BPA73017-1023:1:1101:8500:1210 1:N:0:15
TTTTTGAACTTCGTCGAGTACGCTCAAACATAGAGATCGGAAGAG
+
FFFFFFFFFFFFFFFFFFFFFFFFFFFFFFFFFFFFFFFFFFFFF
@FS10000125:26:BPA73017-1023:1:1101:8690:1210 1:N:0:15
CCGGAGTGAAACTTCGTCGAGTACGCTCAATGTAATAGATCGGAA
+
FFFFFFFFFFFFFFFFFFFFFFFFFFFFFFFFFFFFFFFFFFFFF
@FS10000125:26:BPA73017-1023:1:1101:9690:1210 1:N:0:15
TCGAACTTCGTCGAGTACGCTCAACTTGGGAGATCGGAAGAGCAC
+
FFFFFFFFFFFFFFFFFFFFFFFFFFFFFFFFFFFFFFFFFFFFF
@FS10000125:26:BPA73017-1023:1:1101:9730:1210 1:N:0:15
TTGGAACAACTTCGTCGAGTACGCTCAAAGATATAGATCGGAAGA
+
FFFFFFFFFFFFFFFFFFFFFFFFFFFFFFFFFFFFFFFFFFFFF
@FS10000125:26:BPA73017-1023:1:1101:9870:1210 1:N:0:15
TAGTAGTGACTTCGTCGAGTACGCTCAAGAGGGAAGATCGGAAGA
+
F:F:F,F,FFFFFFFFFFFFFFFFFFFFFFF,,FFFFFFFFFFFF
@FS10000125:26:BPA73017-1023:1:1101:9900:1210 1:N:0:15
TCTTATAACTTCGTCGAGTACGCTCAAACTAAAAGATCGGAAGAG
+
FFFFFFFFFFFFFFFFFFFFFFFFFFFFFFFFFFFFFFFFFFFFF
@FS10000125:26:BPA73017-1023:1:1101:10300:1210 1:N:0:15
TTGAGGAAACTTCGTCGAGTACGCTCAACAGGACAGATCGGAAGA
+
FFFFFFFFFFFFFFFFFFFFFFFFFFFFFFFFFFFFFFFFFFFFF
@FS10000125:26:BPA73017-1023:1:1101:10770:1210 1:N:0:15
GTGAAAAACTTCGTCGAGTACGCTCAATGGAAGAGATCGGAAGAG
+
FFFFFFFFFFFFFFFFFFFFFFFFFFFFFFFFFFFFFFFFFFFFF
@FS10000125:26:BPA73017-1023:1:1101:10880:1210 1:N:0:15
CTGACCAAACTTCGTCGAGTACGCTCAAAAGACTAGATCGGAAGA
+
FFFFFFFFFFFFFFFFFFFFFFFFFFFFFFFFFFFFFFFFFFFFF
@FS10000125:26:BPA73017-1023:1:1101:11180:1210 1:N:0:15
TTGCGTGAACTTCGTCGAGTACGCTCAAGTGCCGAGATCGGAAGA
+
FFFFFFFFFFFFFFFFFFFFFFFFFFFFFFFFFFFFFFFFFFFFF
@FS10000125:26:BPA73017-1023:1:1101:12860:1210 1:N:0:15
GCGGGCTTAACTTCGTCGAGTACGCTCAACTGAAGAGATCGGAAG
+
FF:FFFFFFFFFFFFFFFFFFFFFFFFFFFFFFFFFFFFFFFFFF
@FS10000125:26:BPA73017-1023:1:1101:13140:1210 1:N:0:15
TTGGCATAACTTCGTCGAGTACGCTCAATTTACAAGATCGGAAGA
+
FFFFFFFFFFFFFFFFFFFFFFFFFFFFFFFFFFFFFFFFFFFFF
@FS10000125:26:BPA73017-1023:1:1101:13370:1210 1:N:0:15
TTTGTCCGAACTTCGTCGAGTACGCTCAATCCTGCAGATCGGAAG
+
FFFFFFFFFFFFFFFFFFFFFFFFFFFFFFFFFFFFFFFFFFFFF
@FS10000125:26:BPA73017-1023:1:1101:13460:1210 1:N:0:15
CCGTAAACTTCGTCGAGTACGCTCAAGGAACCAGATCGGAAGAGC
+
FFFFFFFFFFFFFFFFFFFFFFFFFFFFFFFFFFFFFFFFFFFFF
@FS10000125:26:BPA73017-1023:1:1101:13510:1210 1:N:0:15
TGGTCTAACTTCGTCGAGTACGCTCAAGAATTAAGATCGGAAGAG
+
FFFFFFFFFFFFFFFFFFFFFFFFFFFFFFFFFFFFFFFFFFFFF
@FS10000125:26:BPA73017-1023:1:1101:13540:1210 1:N:0:15
GAGAACTTCGTCGAGTACGCTCAATTGATTAGATCGGAAGAGCAC
+
FFFFFFFFFFFFFFFFFFFFFFFFFFFFFFFFFFFFFFFFFFFFF
@FS10000125:26:BPA73017-1023:1:1101:13840:1210 1:N:0:15
TTGGCCTAACTTCGTCGAGTACGCTCAAACTGTCAGATCGGAAGA
+
F,::F,FF,:FFFFFF:FFFFFFFFFFF::,:FFFFFFFFFFF:F
@FS10000125:26:BPA73017-1023:1:1101:14610:1210 1:N:0:15
TTGACTGGACTTCGTCGAGTACGCTCAAGATGTAAGATCGGAAGA
+
FFFFFFFFFFFFFFFFFFFFFFFFFFFFFFFFFFFFFFFFFFFFF
@FS10000125:26:BPA73017-1023:1:1101:14990:1210 1:N:0:15
CCGGAGCTAACTTTGTCGAGTACGCTCAATTGACAAGATCGGAAG
+
FFFFFFFFFFFFFFFFFFFFFFFFFFFFFFFFFFFFFFFFFFFFF
@FS10000125:26:BPA73017-1023:1:1101:15530:1210 1:N:0:15
TGGCATCAACTTCGTCGAGTACGCTCAAGTGGAAAGATCGGAAGA
+
FFFFFFFFFFFFFFFFFFFFFFFFFFFFFFFFFFFFFFFFFFFFF
@FS10000125:26:BPA73017-1023:1:1101:15630:1210 1:N:0:15
TTGCAACTTCGTCGAGTACGCTCAAACGGAGAGATCGGAAGAGCA
+
FFFFFFFFFFFFFFFFFFFFFFFFFFFFFFFFFFFFFFFFFFFFF
@FS10000125:26:BPA73017-1023:1:1101:16300:1210 1:N:0:15
ATGACTCTTCGTCGAGTACGCTCAATAAGTTAGATCGGAAGAGCA
+
F:FFFFFFFFFFFFFFFFFFFFFFFFFFFFFFFFFFFFFFFFFFF
@FS10000125:26:BPA73017-1023:1:1101:1070:1220 1:N:0:15
GCGACAAAACTTCGTCGAGTACGCTCAAGGGGTAAGATCGGAAGA
+
FFFFFFFFFFFFFFFFFFFFFFFFFFFFFFFFFFFFFFFFFFFFF
@FS10000125:26:BPA73017-1023:1:1101:1190:1220 1:N:0:15
TTGACTGGACTTCGTCGAGTACGCTCAACTGTAAAGATCGGAAGA
+
FF:FFFFFFFFFFFFFFFFFFFFFFFFFFFFFFFFFFFFFFFFFF
@FS10000125:26:BPA73017-1023:1:1101:1290:1220 1:N:0:15
TGGCATCAACTTCGTCGAGTACGCTCAAAACGGCAGATCGGAAGA
+
FFFFFFFFFFFFFFFFFFFFFFFFFFFFFFFFFFFFFFFFFFFFF
@FS10000125:26:BPA73017-1023:1:1101:1390:1220 1:N:0:15
TTGACTGGACTTCGTCGAGTACGCTCAAGATCTTAGATCGGAAGA
+
FFFFFFFFFFFFFFFFFFFFFFFFFFFFFFFFFFFFFFFFFFFFF
@FS10000125:26:BPA73017-1023:1:1101:1760:1220 1:N:0:15
TTGACTGGACTTCGTCGAGTACGCTCAAGCCTTTAGATCGGAAGA
+
FFFFFFFFFFFFFFFFFFFFFFFFFFFFFFFFFFFFFFFFFFFFF
@FS10000125:26:BPA73017-1023:1:1101:1910:1220 1:N:0:15
GGGCATTAACTTCGTCGAGTACGCTCAAACATCCAGATCGGAAGA
+
,F:FFFF:FFFFFFFFFFFFFFFFFFFFFFFFFFFF:FFFFFFFF
@FS10000125:26:BPA73017-1023:1:1101:3500:1220 1:N:0:15
TTGCAACTTCGTCGAGTACGCTCAATTGTCTAGATCGGAAGAGCA
+
FFFFFFFFFFFFFFFFFFFFFFFFFFFFFFFFFFFFFFFFFFFFF
@FS10000125:26:BPA73017-1023:1:1101:3610:1220 1:N:0:15
TTGTGCAATCTTCGTCGAGTACGCTCAAATTAATAGATCGGAAGA
+
:FFFFFFFFFFFFFFFFFFFFFFFFFFFFFFFFFFFFFFFFFFFF
@FS10000125:26:BPA73017-1023:1:1101:4160:1220 1:N:0:15
TCTGCAAACTTCGTCGAGTACGCTCAATGTATTAGATCGGAAGAG
+
FFFFFFFFFFFFFFFFFFFFFFFFFFFFFFFFFFFFFFFFFFFFF
@FS10000125:26:BPA73017-1023:1:1101:4270:1220 1:N:0:15
TGGGTTGAACTTCGTCGAGTACGCTCAATTTTGGAGATCGGAAGA
+
FFFFFFFFFFFFFFFFFFFFFFFFFFFFFFFFFFFFFFFFFFFFF
@FS10000125:26:BPA73017-1023:1:1101:5940:1220 1:N:0:15
TCCAGCAACTCCGTCGAGTACGCTCAACTAATCAGATCGGAAGAG
+
FFFFFFFFFFFFFFFFFFFFFFFFFFFFFFFFFFFFFFFFFFFFF
@FS10000125:26:BPA73017-1023:1:1101:6290:1220 1:N:0:15
ACGCAAACTTCGTCGAGTACGCTCATAAAGTCAGATCGGAAGAGC
+
,:FFFF:FF:F:FF,,F,F::F:FF,:F:F::FFF::,,F,,F,:
@FS10000125:26:BPA73017-1023:1:1101:6390:1220 1:N:0:15
TTTGGATAAACTTCGTCGAGTACGCTCAATCTTATAGATCGGAAG
+
FFFFFFFFFFFFFFFFFFFFFFFFFFFFFFFFFFFFFFFFFFFFF
@FS10000125:26:BPA73017-1023:1:1101:6410:1220 1:N:0:15
CCGGAAGGAACTTCGTCGAGTACGCTCAAGCCCAGAGATCGGAAG
+
FFFFFFFFFFFFFFFFFFFFFFFFFFFFFFFFFFFFFFFFFFFFF
@FS10000125:26:BPA73017-1023:1:1101:6530:1220 1:N:0:15
TTGGATCAACTTCGTCGAGTACGCTCAAGTTGTCAGATCGGAAGA
+
FFFFFFFFFFFFFFFFFFFFFFFFFFFFFFFFFFFFFFFFFFFFF
@FS10000125:26:BPA73017-1023:1:1101:7180:1220 1:N:0:15
TAGGTTTAACTTCGTCGAGTACGCTCAAACCGTTAGATCGGAAGA
+
FFFFFFFFFFFFFFFFFFFFFFFFFFFFFFFFFFFFFFFFFFFFF
@FS10000125:26:BPA73017-1023:1:1101:7260:1220 1:N:0:15
GTGGGATTAACTTCGTCGAGTACGCTCAATGGCCGAGATCGGAAG
+
,FFFFF:FFFFFFFFFFFFFFFFFFFFF:FFFFFFFFFFFFFFFF
@FS10000125:26:BPA73017-1023:1:1101:7360:1220 1:N:0:15
TGGCAGTAACTTCGTCGAGTACGCTCAAGTGTGGAGATCGGAAGA
+
FFFFFFFFFFFFFFFFFFFFFFFFFFFFFFFFFFFFFFFFFFFFF
@FS10000125:26:BPA73017-1023:1:1101:7940:1220 1:N:0:15
TTGACTGGAGTTCTTAGTACGCTCAATCTAGAAGATCGGAAGAGC
+
FFFFFFFFFFFFFFFFFFFFFFFFFFFFFFFFFFFFFFFFFFFFF
@FS10000125:26:BPA73017-1023:1:1101:8410:1220 1:N:0:15
TTGAACTTCGTCGAGTACGCTCAAGATCAAAGATCGGAAGAGCAC
+
FFFFFFFFFFFFFFFFFFFFFFFFFFFFFFFFFFFFFFFFFFFFF
@FS10000125:26:BPA73017-1023:1:1101:8460:1220 1:N:0:15
CCGGGCACAACTTCGTCGAGTACGCTCAATAGTTAAGATCGGAAG
+
FFFFFFFFFFFFFFFFFFFFFFFFFFFFFFFFFFFFFFFFFFFFF
@FS10000125:26:BPA73017-1023:1:1101:8490:1220 1:N:0:15
TTGATAAAACTTCGTCGAGTACGCTCAATTCCGAAGATCGGAAGA
+
FFFFFFFFFFFFFFFFFFFFFFFFFFFFFFFFFFFFFFFFFFFFF
@FS10000125:26:BPA73017-1023:1:1101:8580:1220 1:N:0:15
CTGGCGGTAACTTCGTCGAGTACGCTCAAACTTGTAGATCGGAAG
+
FFFFFFFFFFFFFFFFFFFFFFFFFFFFFFFFFFFFFFFFFFFFF
@FS10000125:26:BPA73017-1023:1:1101:8600:1220 1:N:0:15
TTGACATAACTTCGTCGAGTACGCTCAAGATATTAGATCGGAAGA
+
FFFFFFFFFFFFFFFFFFFFFFFFFFFFFFFFFFFFFFFFFFFFF
@FS10000125:26:BPA73017-1023:1:1101:8910:1220 1:N:0:15
TTGTGATAAATTCGTCGAGTACGCTCAATCCAAAAGATCGGAAGA
+
FFFFFFFFFFFFFFFFFFFFFFFFFFFFFFFFFFFFFFFFFFFFF
@FS10000125:26:BPA73017-1023:1:1101:8950:1220 1:N:0:15
GCGTTGTAACTTCGTCGAGTACGCTCAACCTAGTAGATCGGAAGA
+
FFFFFFFFFFFFFFFFFFFFFFFFFFFFFFFFFFFFFFFFFFFFF
@FS10000125:26:BPA73017-1023:1:1101:9700:1220 1:N:0:15
TTGCATGAACTTCGTCGAGTACGCTCAACGATACAGATCGGAAGA
+
FFFF,FFFFFFFFFFFFFFFFFFFFFFFFFFFFFFFFFFFFFFFF
@FS10000125:26:BPA73017-1023:1:1101:9710:1220 1:N:0:15
TTGAGGAACTTCGTCGAGTACGCTCAACTAGGAAGATCGGAAGAG
+
FFFFFFFFFFFFFFFFFFFFFFFFFFFFFFFFFFFFFFFFFFFFF
@FS10000125:26:BPA73017-1023:1:1101:9750:1220 1:N:0:15
TTGGGGCAACTTCGTCGAGTACGCTCAACTTCTCAGATCGGAAGA
+
FFFFFFFFFFFFFFFFFFFFFFFFFFFFFFFFFFFFFFFFFFFFF
@FS10000125:26:BPA73017-1023:1:1101:9980:1220 1:N:0:15
TCTACTAACTTCGTCGAGTACGCTCAATAGATTAGATCGGAAGAG
+
FFFFFFFFFFFFFFFFFFFFFFFFFFFFFFFFFFFFFFFFFFFFF
@FS10000125:26:BPA73017-1023:1:1101:10750:1220 1:N:0:15
TCTTCGTCGAGTACGCTCAACGGCTCAGATCGGAAGAGCACACGT
+
FFFFFFFFFFFFFFFFFFFFFFFFFFFFFFFFFFFFFFFFFFFFF
@FS10000125:26:BPA73017-1023:1:1101:11180:1220 1:N:0:15
TTGATAGAACTTCGTCGAGTACGCTCAATGATGGAGATCGGAAGA
+
:FFFFFFFFFFFFFFFFFFFFFFFFFFFFFFFFFFFFFFFFFFFF
@FS10000125:26:BPA73017-1023:1:1101:12940:1220 1:N:0:15
TTGCAAAAACTTCGTCGAGTACGCTCAATGAATAAGATCGGAAGA
+
FFFFFFFFFFFFFFFFFFFFFFFFFFFFFFFFFFFFFFFFFFFFF
@FS10000125:26:BPA73017-1023:1:1101:13430:1220 1:N:0:15
TCGGGAGAACTTCGTCGAGTACGCTCAATGTCTTAGATCGGAAGA
+
FFFFFFFFFFFFFFFFFFFFFFFFFFFFFFFFFFFFFFFFFFFFF
@FS10000125:26:BPA73017-1023:1:1101:14040:1220 1:N:0:15
TTGAGAAAACTTCGTCGAGTACGCTCAAGACAGTAGATCGGAAGA
+
FFFFFFFFFFFFFFFFFFFFFFFFFFFFFFFFFFFFFFFFFFFFF
@FS10000125:26:BPA73017-1023:1:1101:14360:1220 1:N:0:15
GCGTCGTAACTTCGTCGAGTACGCTCAATTCAATAGATCGGAAGA
+
FFFFFFFFFFFFFFFFFFFFFFFFFFFFFFFFFFFFFFFFFFFFF
@FS10000125:26:BPA73017-1023:1:1101:14730:1220 1:N:0:15
TTGCACCAACTTCGTCGAGTACGCTCAAATCTGAAGATCGGAAGA
+
FFFFFFFFFFFFFFFFFFFFFFFFFFFFFFFFFFFFFFFFFFFFF
@FS10000125:26:BPA73017-1023:1:1101:16000:1220 1:N:0:15
TCGGAACTTCGTCGAGTACGCTCAACGGATAAGATCGGAAGAGCA
+
FFFFFFFFFFFFFFFFFFFFFFFFFFFFFFFFFFFFFFFFFFFFF
@FS10000125:26:BPA73017-1023:1:1101:16460:1220 1:N:0:15
TGGATAGATCTTCGTCGAGTACGCTCAAGAGGGAAGATCGGAAGA
+
FFFFFFFFFFFFFFFFFFFFFFFFFFFFFFFFFFFFFFFFFFFFF
@FS10000125:26:BPA73017-1023:1:1101:1270:1230 1:N:0:15
TTGACTGGACTTCGTCGAGTACGCTCAACCGCATAGATCGGAAGA
+
FFFFFFFFFFFFFFFFFFFFFFFFFFFFFFFFFFFFFFFFFFFFF
@FS10000125:26:BPA73017-1023:1:1101:2400:1230 1:N:0:15
TTGATGGAACTTCGTCGAGTACGCTCAACATTTAAGATCGGAAGA
+
FFFFFFFFFFFFFFFFFFFFFFFFFFFFFFFFFFFFF,FFFFFFF
@FS10000125:26:BPA73017-1023:1:1101:3020:1230 1:N:0:15
TTGCTCAAACTTCGTCGAGTACGCTCAAGTTATGAGATCGGAAGA
+
FFFFF:FFFF:FFF:,F,,FFFFFFFFF,F,F:FFFFFFF,FFFF
@FS10000125:26:BPA73017-1023:1:1101:3730:1230 1:N:0:15
CCGGGGTACAACTTCGTCGAGTACGCTCAACATATTAGATCGGAA
+
FFFFFFFFFFFFFFFFFFFFFFFFFFFFFFFFFFFFFFFFFFFFF
@FS10000125:26:BPA73017-1023:1:1101:5390:1230 1:N:0:15
TTGCAGTAACTTCGTCGAGTACGCTCAACAGTCCAGATCGGAAGA
+
FFFFFFFFFFFFFFFFFFFFFFFFFFFFFFFFFFFFFFFFFFFFF
@FS10000125:26:BPA73017-1023:1:1101:6050:1230 1:N:0:15
TCGAAACAACTTCGTCGAGTACGCTCAAGACTGTAGATCGGAAGA
+
FFFFFFFFFFFFFFFFFFFFFFFFFFFFFFFFFFFFFFFFFFFFF
@FS10000125:26:BPA73017-1023:1:1101:6100:1230 1:N:0:15
CTGACTGGACTTCGTCGAGTACGCTCAACGAATTAGATCGGAAGA
+
FFFFFFFFFFFFFFFFFFFFFFFFFFFFFFFFFFFFFFFFFFFFF
@FS10000125:26:BPA73017-1023:1:1101:6570:1230 1:N:0:15
TCCTGGAATTTCGTCGAGTACGCTCAAGTCAAAAGATCGGAAGAG
+
FFFFFFFFFFFFFFFFFFFFFFFFFFFFFFFFFFFFFFFFFFFFF
@FS10000125:26:BPA73017-1023:1:1101:6920:1230 1:N:0:15
TTGAACAAACTTCGTCGAGTACGCTCAATGATACAGATCGGAAGA
+
FFFFFFFFFFFFFFFFFFFFFFFFFFFFFFFFFFFFFFFFFFFFF
@FS10000125:26:BPA73017-1023:1:1101:7090:1230 1:N:0:15
TGGCAAAACTTCGTCGAGTACGCTCAAACAGAAAGATCGGAAGAG
+
FFFFFFFFFFFFFFFFFFFFFFFFFFFFFFFFFFFFFFFFFFFFF
@FS10000125:26:BPA73017-1023:1:1101:8280:1230 1:N:0:15
TTGACTGGACTTCGTCGAGTACGCTCAATTCCCTAGATCGGAAGA
+
FFFFFFFFFFFFFFFFFFFFFFFFFFFFFFFFFFFFFFFFFFFFF
@FS10000125:26:BPA73017-1023:1:1101:8710:1230 1:N:0:15
CCGGGTCAAACTTCGTCGAGTACGCTCAAACCCTTAGATCGGAAG
+
FF:FFFF:FFFFFFFFFFFFFFFFFFFFFFFFFFFFFFFFFF,F:
@FS10000125:26:BPA73017-1023:1:1101:8720:1230 1:N:0:15
TTGCACTAACTTCGTCGAGTACGCTCAAGAACCGAGATCGGAAGA
+
FFFFFFFFFFFFFFFFFFFFFFFFFFFFFFFFFFFFFFFFFFFFF
@FS10000125:26:BPA73017-1023:1:1101:9120:1230 1:N:0:15
CCGTAACAACTTCGTCGAGTACGCTCAACAATAAAGATCGGAAGA
+
FFFFFFFFFFFFFFFFFFFFFFFFFFFFFFFFFFFFFFFFFFFFF
@FS10000125:26:BPA73017-1023:1:1101:9470:1230 1:N:0:15
TCTCTTAACTTCGTCGAGTACGCTCAATTAACAAGATCGGAAGAG
+
,FFFFFF,FF:FFFFF,FFFFFFFF,:FFF:FF,:FFF:FFFFFF
@FS10000125:26:BPA73017-1023:1:1101:9510:1230 1:N:0:15
GGGGCTGAACTTCGTCGAGTACGCTCAAGATATAAGATCGGAAGA
+
FFFFFFFFFFFFFFFFFFFFFFFFFFFFFFFFFFFFFFFFFFFFF
@FS10000125:26:BPA73017-1023:1:1101:11120:1230 1:N:0:15
TTGCGGTAACTTCGTCGAGTACGCTCAAGGGAGTAGATCGGAAGA
+
FFFFFFFFFFFFFFFFFFFFFFFFFFFFFFFFFFFFFFFFFFFFF
@FS10000125:26:BPA73017-1023:1:1101:11600:1230 1:N:0:15
TTTCGTAACTTCGTCGAGTACGCTCAAAACCTTAGATCGGAAGAG
+
FFFFFFFFFFFFFFFFFFFFFFFFFFFFFFFFFFFFFFFFFFFFF
@FS10000125:26:BPA73017-1023:1:1101:11720:1230 1:N:0:15
TTGACTGGAGTTCAGACGCACGCTCAACATTAGAGATCGGAAGAG
+
F:,FFF::F:FFFFFFF:F::FFF:F,FFFFFF,F,:FFF,FFFF
@FS10000125:26:BPA73017-1023:1:1101:12320:1230 1:N:0:15
TAGACTGGACTTCGTCGAGTACGCTCAATTCTAAAGATCGGAAGA
+
F:FFFFFFF:FFFFFF:FFFFFFF:F:FFFFF,,FFF:F:FFFFF
@FS10000125:26:BPA73017-1023:1:1101:12350:1230 1:N:0:15
CAGGGGCATCAACTTCGTCGAGTACGCTCAATAATATAGATCGGA
+
FFFFFFFFFFFFFFFFFFFFFFFFFFFFFFFFFFFFFFFFFFFFF
@FS10000125:26:BPA73017-1023:1:1101:12630:1230 1:N:0:15
TTGACTGGACTTCGTCGAGTACGCTCAAGATTAGAGATCGGAAGA
+
FFFFFFFFFFFFFFFFFFFFFFFFFFFFFFFFFFFFFFFFFFFFF
@FS10000125:26:BPA73017-1023:1:1101:12830:1230 1:N:0:15
GTGCTTAAACTTCGTCGAGTACGCTCAAGGGTAAAGATCGGAAGA
+
,FFFFFFFFFFFFFFFFFFFFFFFFFFFFFFFFFFFFFFFFFFFF
@FS10000125:26:BPA73017-1023:1:1101:13400:1230 1:N:0:15
TCGGGTTAACTTCGTCGAGTACGCTCAAATATTAAGATCGGAAGA
+
FFFFFFFFFFFFFFFFFFFFFFFFFFFFFFFFFFFFFFFFFFFFF
@FS10000125:26:BPA73017-1023:1:1101:13420:1230 1:N:0:15
CCGATAAAACCGCGTCGAGTACGCTCAAGTATGCAGATCGGAAGA
+
FFFFFFFFFFFFFFFFFFFFFFFFFFFFFFFFFFFFFFFFFFFFF
@FS10000125:26:BPA73017-1023:1:1101:13720:1230 1:N:0:15
TCGGAACAACTTCGTCGAGTACGCTCAAACCTGAAGATCGGAAGA
+
FFFFFFFFFFFFFFFFFFFFFFFFFFFFFFFFFFFFFFFFFFFFF
@FS10000125:26:BPA73017-1023:1:1101:13880:1230 1:N:0:15
CTGGCCCAACTTCGTCGAGTACGCTCAAATTTGCAGATCGGAAGA
+
FFFFFFFFFFFFFFFFFFFFFFFFFFFFFFFFFFFFFFFFFFFFF
@FS10000125:26:BPA73017-1023:1:1101:14110:1230 1:N:0:15
GTGACAAAACTTCGTCGAGTACGCTCAAGGCCAGAGATCGGAAGA
+
FFFFFFFFFFFFFFFFFFFFFFFFFFFFFFFFFFFFFFFFFFFFF
@FS10000125:26:BPA73017-1023:1:1101:15050:1230 1:N:0:15
TTGAACTTCGTCGAGTACGCTCAATTGGAGAGATCGGAAGAGCAC
+
FFFFFFFFFFFFFFFFFFFFFFFFFFFFFFFFFFFFFFFFFFFFF
@FS10000125:26:BPA73017-1023:1:1101:15720:1230 1:N:0:15
TTGGTTTAACTTCGTCGAGTACGCTCAAAGTTAAAGATCGGAAGA
+
FF:FFFFFFFFFFFFFFFFFFFFFFFFFFFFFFFFFFFFFFFFFF
@FS10000125:26:BPA73017-1023:1:1101:15750:1230 1:N:0:15
ACGAACCAACTTCGTCGAGTACGCTCAAGTCCAAAGATCGGAAGA
+
FFFFFFFFFFFFFFFFFFFFFFFFFFFFFFFFFFFFFFFFFFFFF
@FS10000125:26:BPA73017-1023:1:1101:16010:1230 1:N:0:15
TTGACTGGACTTCGTCGAGTACGCTCAAAAATATAGATCGGAAGA
+
FFFFFFFFFFFFFFFFFFFFFFFFFFFFFFFFFFFFFFFFFFFFF
@FS10000125:26:BPA73017-1023:1:1101:16160:1230 1:N:0:15
TCGAACTTCGTCGAGTACGCTCAACATGTCAGATCGGAAGAGCAC
+
FFFFFFFFFFFFFFFFFFFFFFFFFFFFFFFFFFFFFFFFFFFFF
@FS10000125:26:BPA73017-1023:1:1101:16220:1230 1:N:0:15
GCGAATAAACTTCGTCGAGTACGCTCAAAAAATAAGATCGGAAGA
+
,FFFFFFFFFFFFFFFFFFFFFFFFFFFFFFFFFFFFFFFFFFFF
@FS10000125:26:BPA73017-1023:1:1101:1070:1240 1:N:0:15
TTGACCAAACTTCGTCGAGTACGCTCAAGGTTGAAGATCGGAAGA
+
FFFFFFFFFFFFFFFFFFFFFFFFFFFFFFFFFFFFFFFFFFFFF
@FS10000125:26:BPA73017-1023:1:1101:1250:1240 1:N:0:15
TTGGCTGAACTTCGTCGAGTACGCTCAATTTCATAGATCGGAAGA
+
FFFFFFFFFFFFFFFFFFFFFFFFFFFFFFFFFFFFFFFFFFFFF
@FS10000125:26:BPA73017-1023:1:1101:1630:1240 1:N:0:15
AAGAGAGAACTTCGTCGAGTACGCTCAAAGTTGGAGATCGGAAGA
+
FFFFFFFFFFFFFFFFFFFFFFFFFFFFFFFFFFFFFFFFFFFFF
@FS10000125:26:BPA73017-1023:1:1101:1920:1240 1:N:0:15
GGGCATAACTTCGTCGAGTACGCTCAAAAGCCCAGATCGGAAGAG
+
FFFFFFFFFFFFFFFFFFFFFFFFFFFFFFFFFFFFFFFFFFFFF
@FS10000125:26:BPA73017-1023:1:1101:2400:1240 1:N:0:15
TCGTTATCTTCGTCGAGTACGCTCAAGTGGTAAGATCGGAAGAGC
+
FFFFFFFFFFFFFFFFFFFFFFFFFFFFFFFFFFFFFFFFFFFFF
@FS10000125:26:BPA73017-1023:1:1101:2510:1240 1:N:0:15
TTGAAATAACTTCGTCGAGTACGCTCAAAGTTGAAGATCGGAAGA
+
FF,F:F::FF:FFFFFFFFFFFFFFFF,FFF:FFFFFFFF:FFFF
@FS10000125:26:BPA73017-1023:1:1101:2540:1240 1:N:0:15
TTGTTCCCCGGGCCTAACTTCGTCGAGTACGCTCAATCACCCAGA
+
FFFFFFF,F:F:FF:FFFFFFF:F:FFFFFFFFFFFFFFFF,FFF
@FS10000125:26:BPA73017-1023:1:1101:3050:1240 1:N:0:15
CCGGGTAGAACTTCGTCGAGTACGCTCAAATGGTAAGATCGGAAG
+
FFFFFFFFFFFFFFFFFFFFFFFFFFFFFFFFFFFFFFFFFFFFF
@FS10000125:26:BPA73017-1023:1:1101:3270:1240 1:N:0:15
CCGGAACTAACTTCGTCGAGTACGCTCAAACGTATAGATCGGAAG
+
FFFFF:FFFFFFFFFFFFFFFFFFFFFFFFFFFFFFFFFFFFFFF
@FS10000125:26:BPA73017-1023:1:1101:3340:1240 1:N:0:15
CCTCAAACTTCGTCGAGTACGCTCAACAAGTAAGATCGGAAGAGC
+
,F::FFF,:FF,:F,F::F,,F,:,F:,FF:FF,F::,FFF:F,F
@FS10000125:26:BPA73017-1023:1:1101:3630:1240 1:N:0:15
TTGAACTAACTTCGTCGAGTACGCTCAAAAAAAGAGATCGGAAGA
+
FFFFFFFFFFFFFFFFFFFFFFFFFFFFFFFFFFFFFFFFFFFFF
@FS10000125:26:BPA73017-1023:1:1101:4820:1240 1:N:0:15
TTGAAACTTCGTCGAGTACGCTCAAAATCAAAGATCGGAAGAGCA
+
FFFFFFFFFFFFFFFFFFFFFFFFFFFFFFFFFFFFFFFFFFFFF
@FS10000125:26:BPA73017-1023:1:1101:5070:1240 1:N:0:15
TTGCTGAAACTTCGTCGAGTACGCTCAAAGACACAGATCGGAAGA
+
FFFFFFFFFFFFFFFFFFFFFFFFFFFFFFFFFFFFFFFFFFFFF
@FS10000125:26:BPA73017-1023:1:1101:5480:1240 1:N:0:15
TTGATTTAACTTCGTCGAGTACGCTCAAAAAGTTAGATCGGAAGA
+
FFFFFFFFFFFFFFFFFFFFFFFFFFFFFFFFFFFFFFFFFFFFF
@FS10000125:26:BPA73017-1023:1:1101:5670:1240 1:N:0:15
TTGGGACAAACTTCGTCGAGTACGCTCAATATAATAGATCGGAAG
+
FFFFFFFFFFFFFFFFFFFFFFFFFFFFFFFFFFFFFFFFFFFFF
@FS10000125:26:BPA73017-1023:1:1101:5800:1240 1:N:0:15
TTGGCTAACTTCGTCGAGTACGCTCAAGAAACTAGATCGGAAGAG
+
,FFFFFFFFFFFFFFFFFFFFFFFFFFFFFFFFFFFFFFFFFFFF
@FS10000125:26:BPA73017-1023:1:1101:5920:1240 1:N:0:15
TCCAGCAACTCCGTCGAGTACGCTCAACTAATCAGATCGGAAGAG
+
FFFFFFFFFFFFFFFFFFFFFFFFFFFFFFFFFFFFFFFFFFFFF
@FS10000125:26:BPA73017-1023:1:1101:6330:1240 1:N:0:15
TTGTGCTATCTTCGTCGAGTACGCTCAAATATGAAGATCGGAAGA
+
FFFFFFFFF:FF:FFFF:FFFFFFFF:,FFFFFFF:FFFFFFFFF
@FS10000125:26:BPA73017-1023:1:1101:6380:1240 1:N:0:15
GCGCGATGAACTTCGTCGAGTACGCTCAAGAAAAAAGATCGGAAG
+
FFFFFFFFFFFFFFFFFFFFFFFFFFFFFFFFFFFFFFFFFFFFF
@FS10000125:26:BPA73017-1023:1:1101:6390:1240 1:N:0:15
TTGCCGCAACTTCGTCGAGTACGCTCAATCTATTAGATCGGAAGA
+
FFFFFFFFFFFFFFFFFFFFFFFFFFFFFFFFFFFFFFFFFFFFF
@FS10000125:26:BPA73017-1023:1:1101:6440:1240 1:N:0:15
TTGCTCAAACTTCGTCGAGTACGCTCAATAACCGAGATCGGAAGA
+
FFFFFFFFFFFFFFFFFFFFFFFFFFFFFFFFFFFFFFFFFFFFF
@FS10000125:26:BPA73017-1023:1:1101:8050:1240 1:N:0:15
GGGTGTAAACTTCGTCGAGTACGCTCAAGTTTCAAGATCGGATGA
+
FFFFFFFFFFFFFFFFFFFFFFFFFFFFFFFFFFFFFFFFFFFFF
@FS10000125:26:BPA73017-1023:1:1101:8480:1240 1:N:0:15
CCGGGCACAACTTCGTCGAGTACGCTCAATAGTTAAGATCGGAAG
+
FFFFFFFFFFFFFFFFFFFFFFFFFFFFFFFFFFFFFFFFFFFFF
@FS10000125:26:BPA73017-1023:1:1101:8490:1240 1:N:0:15
CTGGCGGTAACTTCGTCGAGTACGCTCAAACTTGTAGATCGGAAG
+
FFFFFFFFFFFFFFFFFFFFFFFFFFFFFFFFFFFFFFFFFFFFF
@FS10000125:26:BPA73017-1023:1:1101:8580:1240 1:N:0:15
TCGGGAACTTCGTCGAGTACGCTCAAAATTGTAGATCGGAAGAGC
+
FFFFFFFFFFFFFFFFFFFFFFFFFFFFFFFFFFFFFFFFFFFFF
@FS10000125:26:BPA73017-1023:1:1101:8860:1240 1:N:0:15
GGGTAACCTTCGTCGAGTACGCTCAATGTCTAAGATCGGAAGAGC
+
:,FFFFFFFFFFFFFFFFFFFFFFFFFFFFFFFFFFFFFFFFFFF
@FS10000125:26:BPA73017-1023:1:1101:9280:1240 1:N:0:15
CAGTTTTCTGGTCGTGTTCATCAGACCTATAATCATTCTGTGCCT
+
:FFFFFFFFFFFFFFFFF::,F,:,::F,F,,,,,FF:F:F,:,,
@FS10000125:26:BPA73017-1023:1:1101:9470:1240 1:N:0:15
TCGAAGCAACTTCGTCGAGTACGCTCAACAAATGAGATCGGAAGA
+
FFFFFFF:FFFFFFFFFFFFFFFFFFFFFFFFFFFFFFFFFFFFF
@FS10000125:26:BPA73017-1023:1:1101:9940:1240 1:N:0:15
TTGCACAAACTTCGTCGAGTACGCTCAAGGCCCCAGATCGGAAGA
+
FFFFFFFFFFFFFFFFFFFFFFFFFFFFFFFFFFFFFFFFFFFFF
@FS10000125:26:BPA73017-1023:1:1101:10200:1240 1:N:0:15
TCGTTGGAACTTCGTCGAGTACGCTCAAGTAGTTAGATCGGAAGA
+
FFFFFFFFFFFFFFFFFFFFFFFFFFFFFFFFFFFFFFFFFFFFF
@FS10000125:26:BPA73017-1023:1:1101:10360:1240 1:N:0:15
GCGTACCAACTTCGTCGAGTACGCTCAAGTGACCAGATCGGAAGA
+
:FFFFFFFFFFFFFFFFFFFFFFFFFFFFFFFFFFFFFFFFFFFF
@FS10000125:26:BPA73017-1023:1:1101:10580:1240 1:N:0:15
CTTGGGTTAACTTCGTCGAGTACGCTCAATTGCTAAGATCGGAAG
+
FFFFFFFFFFFFFFFFFFFFFFFFFFFFFFFFFFFFFFFFFFFFF
@FS10000125:26:BPA73017-1023:1:1101:10670:1240 1:N:0:15
TTGACTGGACTTCGTCGAGTACGCTCAAACCTAAAGATCGGAAGA
+
FFFFFFFFFFFFFFFFFFFFFFFFFFFFFFFFFFFFFFFFFFFFF
@FS10000125:26:BPA73017-1023:1:1101:10820:1240 1:N:0:15
TTGTGGAAACTTCGTCGAGTACGCTCAATCATGAAGATCGGAAGA
+
FFFFFFFFFFFFFFFFFFFFFFFFFFFFFFFFFFFFFFFFFFFFF
@FS10000125:26:BPA73017-1023:1:1101:12090:1240 1:N:0:15
TTGACTGGACTTCGTCGAGTACGCTCAAAATATAAGATCGGAAGA
+
FFFFFFFFFFFFFFFFFFFFFFFFFFFFFFFFFFFFFFFFFFFFF
@FS10000125:26:BPA73017-1023:1:1101:12230:1240 1:N:0:15
TTGGTGGAACTTCGTCGAGTACGCTCAATGGTTGAGATCGGAAGA
+
FF:FFFFFFFFFFFFFFFFFFFFFFFFFFFFFFFFFFFFFFFFFF
@FS10000125:26:BPA73017-1023:1:1101:12830:1240 1:N:0:15
TGGTGTAAACTTCGTCGAGTACGCTCAAGGTTATAGATCGGAAGA
+
FFFFFFFFFFFFFFFFFFFFFFFFFFFFFFFFFFFFFFFFFFFFF
@FS10000125:26:BPA73017-1023:1:1101:13070:1240 1:N:0:15
TTGCAGCAACTTCGTCGAGTACGCTCAAACTCATAGATCGGAAGA
+
FFFFFFFF,FF,FF:F:FF:,FFF:FFFFFF:FFF:F:FF:FF:F
@FS10000125:26:BPA73017-1023:1:1101:13190:1240 1:N:0:15
TTGGCCCAACTTCGTCGAGTACGCTCAAATTTTCAGATCGGAAGA
+
FFFFFFFFFFFFFFFFFFFFFFFFFFFFFFFFFFFFFFFFFFFFF
@FS10000125:26:BPA73017-1023:1:1101:13300:1240 1:N:0:15
CCTGACAGACCTTCGTCGAGTACGCTCAGCCATATAGATCGGAAG
+
:,FFFFF,FFFF,,F,F:FF,:FF,,FF,:,F,:FF,FF,,:FF:
@FS10000125:26:BPA73017-1023:1:1101:13430:1240 1:N:0:15
TTGCAGCAACTTCGTCGAGTACGCTCAAAAATATAGATCGGAAGA
+
FFFFFFFFFFFFFFFFFFFFFFFFFFFFFFFFFFFFFFFFFFFFF
@FS10000125:26:BPA73017-1023:1:1101:14350:1240 1:N:0:15
TCCCCCAACTTCGTCGAGTACGCTCAAATTTAAAGATCGGAAGAG
+
:FFFFFFFFFFFFFFFFFFFFFFFFFF:FFF:F:FFFFFFF:FFF
@FS10000125:26:BPA73017-1023:1:1101:14870:1240 1:N:0:15
TTGGTCAAACTTCGTCGAGTACGCTCAAGACCAAAGATCGGAAGA
+
FFFFFFFFFFFFFFFFFFFFFFFFFFFFFFFFFFFFFFFFFFFFF
@FS10000125:26:BPA73017-1023:1:1101:15410:1240 1:N:0:15
GGGTATAACTTCGTCGAGTACGCTCAAGACATAAGATCGGAAGAG
+
FFFFFFFFFFFFFFFFFFFFFFFFFFFFFFFFFFFFFFFFFFFFF
@FS10000125:26:BPA73017-1023:1:1101:1880:1250 1:N:0:15
TTGACTGGACTTCGTCGAGTACGCTCAATCCAGGAGATCGGAAGA
+
FFFFFFFFFFFFFFFFFFFFFFFFFFFFFFFFFFFFFFFFFFFFF
@FS10000125:26:BPA73017-1023:1:1101:2240:1250 1:N:0:15
TTAAGGTAACTTCGTCGAGTACGCTCAAAGATGCAGATCGGAAGA
+
,F:FFFFFFF:,F,,FFFF:F,,,FF,FFFFF,F,:,,,,FF:,,
@FS10000125:26:BPA73017-1023:1:1101:2950:1250 1:N:0:15
GGGGTCAACTTCGTCGAGTACGCTCAAGAATCCAGATCGGAAGAG
+
FFFFFFFFFFFFFFFFFFFFFFFFFFFFFFFFFFFFFFFFFFFFF
@FS10000125:26:BPA73017-1023:1:1101:4170:1250 1:N:0:15
CTGACTTGAGAGGAGATCGGAAGAGCACACGTCTGAACTCCAGTC
+
FFFFFFFFFFFFFFFFFFFFFFFFFFFFFFFFFFFFFFFFFFFFF
@FS10000125:26:BPA73017-1023:1:1101:4860:1250 1:N:0:15
TTGTGTTAACTTCGTCGAGTACGCTCAAAAATTAAGATCGGAAGA
+
FFFFFFFFFFFFFFFFFFFFFFFFFFFFFFFFFFFFFFFFFFFFF
@FS10000125:26:BPA73017-1023:1:1101:5800:1250 1:N:0:15
TTGACTGGACTTCGTCGAGTACGCTCAAACCTATAGATCGGAAGA
+
,FFFFFFFFFFFFFFFFFFFFFFFFFFFFFFFFFFFFFFFFFFFF
@FS10000125:26:BPA73017-1023:1:1101:6080:1250 1:N:0:15
TTGTGGGACCTTCGTCGAGTACGCTCAATTATTAAGATCGGAAGA
+
FFFFFFFFFFFFFFFFFFFFFFFFFFFFFFFFFFFFFFFFFFFFF
@FS10000125:26:BPA73017-1023:1:1101:6170:1250 1:N:0:15
TTGCATCAACTTCGTCGAGTACGTTCAATCGGCCAGATCGGAAGA
+
:FFFFFFFFFFFFFFFFFFFFFFFFFFFFFFFFFFFFFFFFFFFF
@FS10000125:26:BPA73017-1023:1:1101:6230:1250 1:N:0:15
CCGGGCTCAACTTCGTCGAGTACGCTCAAAGCCGGAGATCGGAAG
+
FFFFFFFFFFFFFFFFFFFFFFFFFFFFFFFFFFFFFFFFFFFFF
@FS10000125:26:BPA73017-1023:1:1101:6340:1250 1:N:0:15
TTGTCTAAACTTCGTCGAGTACGCTCAAATATGAAGATCGGAAGA
+
FFFFFFFFFFFFFFFFFFFFFFFFFFFFFFFFFFFFFFFFFFFFF
@FS10000125:26:BPA73017-1023:1:1101:7490:1250 1:N:0:15
TTGACAAAACTTCGTCGAGTACGCTCAAACTTTTAGATCGGAAGA
+
FFFFFFFFFFFFFFFFFFFFFFFFFFFFFFFFFFFFFFFFFFFFF
@FS10000125:26:BPA73017-1023:1:1101:7870:1250 1:N:0:15
TTGACTGGACTTCGTCGAGTACGCTCAACCGAGCAGATCGGAAGA
+
FFFFFFFFFFFFFFFFFFFFFFFFFFFFFFFFFFFFFFFFFFFFF
@FS10000125:26:BPA73017-1023:1:1101:8060:1250 1:N:0:15
GGGGATACCTTCGTCGAGTACGCTCAATACTGTAGATCGGAAGAG
+
FFFF:FFFFF,FF:F:FF::FFFFFFFFFFFFFF:F:FFFFFFFF
@FS10000125:26:BPA73017-1023:1:1101:8410:1250 1:N:0:15
TTGAGGAAACTTCGTCGAGTACGCTCAAGGTGTTAGATCGGAAGA
+
FFFFFFFFFFFFFFFFFFFFFFFFFFFFFFFFFFFFFFFFFFFFF
@FS10000125:26:BPA73017-1023:1:1101:8900:1250 1:N:0:15
TTGAACCAACTTCGTCGAGTACGCTCAATAAAGCAGATCGGAAGA
+
FFFFFFFFFFFFFFFFFFFFFFFFFFFFFFFFFFFFFFFFFFFFF
@FS10000125:26:BPA73017-1023:1:1101:8960:1250 1:N:0:15
GCGATCGAACTTCGTCGAGTACGCTCAAGGATGGAGATCGGAAGA
+
FFFFFFFFFFFFFFFFFFFFFFFFFFFFFFFFFFFFFFFFFFFFF
@FS10000125:26:BPA73017-1023:1:1101:9050:1250 1:N:0:15
TTGGGCAAACTTCGTCGAGTACGCTCAAGCTTAAAGATCGGAAGA
+
FFFFFFFFFFFFFFFFFFFFFFFFFFFFFFFFFFFFFFFFFFFFF
@FS10000125:26:BPA73017-1023:1:1101:9230:1250 1:N:0:15
CCGGGCACAACTTCGTCGAGTACGCTCAATCAGCCAGATCGGAAG
+
FFFFFFFFFFFFFFFFFFFFFFFFFFFFFFFFFFFFFFFFFFFFF
@FS10000125:26:BPA73017-1023:1:1101:9240:1250 1:N:0:15
TTGTCATAACTTCGTCGAGTACGCTCAAAGTTCGAGATCGGAAGA
+
FFFFFFFFFFFFFFFFFFFFFFFFFFFFFFFFFFFFFFFFFFFFF
@FS10000125:26:BPA73017-1023:1:1101:9440:1250 1:N:0:15
GGGGGGTATAACTTCGTCGAGTACGCTCAACTCAAAAGATCGGAA
+
:FFFFFFFFFFFFFFFFFFFFFFFFFFFFFFFFFFFFFFFFFFFF
@FS10000125:26:BPA73017-1023:1:1101:9490:1250 1:N:0:15
TTGATGTAACTTCGTCGAGTACGCTCAACGCAGCAGATCGGAAGA
+
FFFFFFFFFFFFFFFFFFFFFFFFFFFFFFFFFFFFFFFFFFFFF
@FS10000125:26:BPA73017-1023:1:1101:9520:1250 1:N:0:15
TCAGGTAACTTCGTCGAGTACGCTCAACTTATAAGATCGGAAGAG
+
,FFFFFFFFFFFFFFFFFFFFFFFFFFFFFFFFFFFFFFFFFFFF
@FS10000125:26:BPA73017-1023:1:1101:9780:1250 1:N:0:15
TTGTACCAACTTCGTCGAGTACGCTCAAGATCTGAGATCGGAAGA
+
FFFFFFFFFFFFFFFFFFFFFFFFFFFFFFFFFFFFFFFFFFFFF
@FS10000125:26:BPA73017-1023:1:1101:9880:1250 1:N:0:15
TCGGTTCAGCTTCGTCGAGTACGCTCAAAAGTACAGATCGGAAGA
+
,:FFF:FF:FFFFFFFFFFFFFFFFFFFFFFFFFFFFFFFFFFFF
@FS10000125:26:BPA73017-1023:1:1101:10150:1250 1:N:0:15
TTGGGTCAACTTCGTCGAGTACGCTCAACGGTTTAGATCGGAAGA
+
FFFFFFFFFFFFFFFFFFFFFFFFFFFFFFFFFFFFFFFFFFFFF
@FS10000125:26:BPA73017-1023:1:1101:10270:1250 1:N:0:15
TCTCTCAACTTCGTCGAGTACGCTCAAAGATATAGATCGGAAGAG
+
FFFFFFFFFFFFFFFFFFFFFFFFFFFFFFFFFFFFFFFFFFFFF
@FS10000125:26:BPA73017-1023:1:1101:10350:1250 1:N:0:15
TTGACTGGACTTCGTCGAGTACGCTCAAATTTGTAGATCGGAAGA
+
FFFFFFFFFFFFFFFFFFFFFFFFFFFFFFFFFFFFFFFFFFFFF
@FS10000125:26:BPA73017-1023:1:1101:10780:1250 1:N:0:15
TTGACTGGACTTCGTCGAGTACGCTCAATCTTTAAGATCGGAAGA
+
FFFFFFFFFFFFFFFFFFFFFFFFFFFFFFFFFFFFFFFFFFFFF
@FS10000125:26:BPA73017-1023:1:1101:11000:1250 1:N:0:15
TTGTCTTAACTTCGTCGAGTACGCTCAATGCTGAAGATCGGAAGA
+
FFFFFFFFFFFFFFFFFFFFFFFFFFFFFFFFFFFFFFFFFFFFF
@FS10000125:26:BPA73017-1023:1:1101:11200:1250 1:N:0:15
TTGCGCTAACTTCGTCGAGTACGCTCAAATAAGAAGATCGGAAGA
+
FFFFFFFFFFFFFFFFFFFFFFFFFFFFFFFFFFFFFFFFFFFFF
@FS10000125:26:BPA73017-1023:1:1101:11530:1250 1:N:0:15
TTGATGAAACCTTCGTCGAGTACGCTCAAGTACAGAGATCGGAAG
+
FFFFFFFFFFFFFFFFFFFFFFFFFFFFFFFFFFFFFFFFFFFFF
@FS10000125:26:BPA73017-1023:1:1101:11780:1250 1:N:0:15
CTGTAACAACTTCGTCGAGTACGCTCAAGTGGAAAGATCGGAAGA
+
FFFFFFFFFFFFFFFFFFFFFFFFFFFFFFFFFFFFFFFFFFFFF
@FS10000125:26:BPA73017-1023:1:1101:11980:1250 1:N:0:15
GGGCTTATCTTCGTCGAGTACGCTCAAACGTAGAGATCGGAAGAG
+
FFFFFFFFFFFFFFFFFFFFFFFFFFFFFFFFFFFFFFFFFFFFF
@FS10000125:26:BPA73017-1023:1:1101:12000:1250 1:N:0:15
TTGAGTAAACTTCGTCGAGTACGCTCAAACAATGAGATCGGAAGA
+
FFFFFFFFFFFFFFFFFFFFFFFFFFFFFFFFFFFFFFFFFFFFF
@FS10000125:26:BPA73017-1023:1:1101:12740:1250 1:N:0:15
TCTAGGAACTTCGTCGAGTACGCTCAAGATCATAGATCGGAAGAG
+
FFF,,FFFFFFFFFFFFFFFFFFFFFF,::F:,FFFFFFFFFFFF
@FS10000125:26:BPA73017-1023:1:1101:13090:1250 1:N:0:15
TTGAAGCAACTTCGTCGAGTACGCTCAAAATTAGAGATCGGAAGA
+
FFFFFFFFFFFFFFFFFFFFFFFFFFFFFFFFFFFFFFFFFFFFF
@FS10000125:26:BPA73017-1023:1:1101:13170:1250 1:N:0:15
TGGCAGTAACTTCGTCGAGTACGCTCAAGGCCATAGATCGGAAGA
+
FFFFFFFFFFFFFFFFFFFFFFFFFFFFFFFFFFFFFFFFFFFFF
@FS10000125:26:BPA73017-1023:1:1101:13620:1250 1:N:0:15
CCTGGGGGGAACTTCGTCGAGTACGCTCAACTGGGAAGATCGGAA
+
FFFFFFFFFFFFFFFFFFFFFFFFFFFFFFFFFFFFFFFFFFFFF
@FS10000125:26:BPA73017-1023:1:1101:13800:1250 1:N:0:15
TTGCTAAAACTTCGTCGAGTACGCTCAAATTTAAAGATCGGAAGA
+
F::FFF::,FFFFFFF,FFF,:::FF,FFFFFFFF:FF:,FFFFF
@FS10000125:26:BPA73017-1023:1:1101:13890:1250 1:N:0:15
GCGTCAACTTCGTCGAGTACGCTCAAGTATCCAGATCGGAAGAGC
+
FFFFFFFFFFFFFFFFFFFFFFFFFFFFFFFFFFFFFFFFFFFFF
@FS10000125:26:BPA73017-1023:1:1101:14070:1250 1:N:0:15
GGGCCAACTTCGTCGAGTACGCTCAATTGCAGAGATCGGAAGAGC
+
:FFF::F:FFF:FF:FFFF:::FFF:FF:FF:,:FF:,:F,:FF,
@FS10000125:26:BPA73017-1023:1:1101:14310:1250 1:N:0:15
TTGAAATAACTTCGTCGAGTACGCTCAAGTAGTTAGATCGGAAGA
+
FFFFFFFFFFFFFFFFFFFFFFFFFFFFFFFFFFFFFFFFFFFFF
@FS10000125:26:BPA73017-1023:1:1101:14410:1250 1:N:0:15
GCCGGCCCAACTTCGTCGAGTACGCTCAAATATAAAGATCGGAAG
+
FFFFFFFFFFFFFFFFFFFFFFFFFFFFFFFFFFFFFFFFFFFFF
@FS10000125:26:BPA73017-1023:1:1101:14510:1250 1:N:0:15
ACGGTCACAACTTCGTCGAGTACGCTCAATCAAGTAGATCGGAAG
+
FFFFFFFFFFFFFFFFFFFFFFFFFFFFFFFFFFFFFFFFFFFFF
@FS10000125:26:BPA73017-1023:1:1101:14560:1250 1:N:0:15
TTGAGCTAACTTCGTCGAGTACGCTCAACTATCAAGATCGGAAGA
+
FFFFFFFFFFFFFFFFFFFFFFFFFFFFFFFFFFFFFFFFFFFFF
@FS10000125:26:BPA73017-1023:1:1101:14730:1250 1:N:0:15
TTGAAGCAACTTCGTCGAGTACGCTCAAGACTATAGATCGGAAGA
+
FFFFFFFFFFFFFFFFFFFFFFFFFFFFFFFFFFFFFFFFFFFFF
@FS10000125:26:BPA73017-1023:1:1101:14940:1250 1:N:0:15
TTGCTTAAACTTCGTCGAGTACGCTCAATACTGCAGATCGGAAGA
+
FFFFFFFFFFFFFFFFFFFFFFFFFFFFFFFFFFFFFFFFFFFFF
@FS10000125:26:BPA73017-1023:1:1101:15040:1250 1:N:0:15
TTGGCGAAACTTCGTCGAGTACGCTCAAGTTCAAAGATCGGAAGA
+
FFF,:F,:,:FFFF,F:F::FF,FFF,FFFF::FFF,FFF:FFF,
@FS10000125:26:BPA73017-1023:1:1101:15880:1250 1:N:0:15
CTGGGTTTAACTTCGTCGAGTACGCTCAAATAAATAGATCGGAAG
+
FFFFFFFFFFFFFFFFFFFFFFFFFFFFFFFFFFFFFFFFFFFFF
@FS10000125:26:BPA73017-1023:1:1101:16290:1250 1:N:0:15
TTGCTTCGTCGAGTACGCTCAACTGGCCAGATCGGAAGAGCACAC
+
FF,FFFFFFFFFFFFFFFFFF:FFFFFFFFFFF:::FFFFF:F:F
@FS10000125:26:BPA73017-1023:1:1101:16390:1250 1:N:0:15
TTGACTGGACTTCGTCGAGTACGCTCAAGCCCAAAGATCGGAAGA
+
F,,FFF:FFFF:FFFFF:FFFFFFFFFFFFFFFFFFF:FFF,FF,
@FS10000125:26:BPA73017-1023:1:1101:1350:1260 1:N:0:15
TGGATCGAACTTCGTCGAGTACGCTCAAGTGTCCAGATCGGAAGA
+
:FFFFFFFFFFFFFFFFFFFFFFFFFFFFFFFFFFFFFFFFFFFF
@FS10000125:26:BPA73017-1023:1:1101:1520:1260 1:N:0:15
TTGGGCTAACTTCGTCGAGTACGCTCAATAGTTTAGATCGGAAGA
+
FFFFFFFFFFFFFFFFFFFFFFFFFFFFFFFFFFFFFFFFFFFFF
@FS10000125:26:BPA73017-1023:1:1101:1910:1260 1:N:0:15
GGGTAACTTCGTCGAGTACGCTCAAGGATATAGATCGGAAGAGCA
+
F:FF:FFFFFFFFFFFFFFFFFFFFFFFFFFFFFFFFFFFFFFFF
@FS10000125:26:BPA73017-1023:1:1101:1960:1260 1:N:0:15
TCTGACGAGACTTTCGTCGAGTACGCTCAACTTTATAGATCGGAA
+
,FFFFFFFFFFFFFFFFFFFFFFFFFFFFFFFFFFFFFFFFFFFF
@FS10000125:26:BPA73017-1023:1:1101:2180:1260 1:N:0:15
TCGGCGGCGCAACTTCGTCGAGTACGCTCAATTAGCAAGATCGGA
+
FFFFFFFFFFFFFFFFFFFFFFFFFFFFFFFFFFFFFFFFFFFFF
@FS10000125:26:BPA73017-1023:1:1101:2210:1260 1:N:0:15
GGTGCATAAACTTCGTCGAGTACGCTCAAAGAGTGAGATCGGAAG
+
FFFFFFFFFFFFFFFFFFFFFFFFFFFFFFFFFFFFFFFFFFFFF
@FS10000125:26:BPA73017-1023:1:1101:2360:1260 1:N:0:15
TTGCGACAACTTCGTCGAGTACGCTCAAGATATTAGATCGGAAGA
+
FFFFFFFFFFFFFFFFFFFFFFFFFFFFFFFFFFFFFFFFFFFFF
@FS10000125:26:BPA73017-1023:1:1101:3320:1260 1:N:0:15
TGCAAACTTCGTCGAGTACGCTCAATGAGGAAGATCGGAAGAGCA
+
FFFFFFFFFFFFFFFFFFFFFFFFFFFFFFFFFFFFFFFFFFFFF
@FS10000125:26:BPA73017-1023:1:1101:3750:1260 1:N:0:15
TCGCAGTAACTTCGTCGAGTACGCTCAATGTGGGAGATCGGAAGA
+
FF:FFFFFFFFFFFFFFFFFFFFFFFFFFFFFFFFFFFFFFFFFF
@FS10000125:26:BPA73017-1023:1:1101:4130:1260 1:N:0:15
TTGACTGGACTTCGTCGAGTACGCTCAAAGACCAAGATCGGAAGA
+
FFFFFFFFFFFFFFFFFFFFFFFFFFFFFFFFFFFFFFFFFFFFF
@FS10000125:26:BPA73017-1023:1:1101:4500:1260 1:N:0:15
TCGGCCCAACTTCGTCGAGTACGCTCAATGTATTAGATCGGAAGA
+
FFFFFFFFFFFFFFFFFFFFFFFFFFFFFFFFFFFFFFFFFFFFF
@FS10000125:26:BPA73017-1023:1:1101:4950:1260 1:N:0:15
GGGGACAACTTCGTCGAGTACGCTCAATTTTCTAGATCGGAAGAG
+
FFFFFFFFFFFFFFFFFFFFFFFFFFFFFFFFFFFFFFFFFFFFF
@FS10000125:26:BPA73017-1023:1:1101:5050:1260 1:N:0:15
CCGCAACCTTCGTCGAGTACGCTCAAGGAGAAAGATCGGAAGAGC
+
FFFFFFFFFFFFFFFFFFFFFFFFFFFFFFFFFFFFFFFFFFFFF
@FS10000125:26:BPA73017-1023:1:1101:6250:1260 1:N:0:15
TGGTAGAACTTCGTCGAGTACGCTCAATACCTGAGATCGGAAGAG
+
FFFFFFFFFFFFFFFFFFFFFFFFFFFFFFFFFFFFFFFFFFFFF
@FS10000125:26:BPA73017-1023:1:1101:6350:1260 1:N:0:15
TTGACTGGACTTCGTCGAGTACGCTCAAACATTAAGATCGGAAGA
+
FFFFFF,,FFFFFFFFFFFFFFFFFFFF:FF,,:FFFFFFFFFFF
@FS10000125:26:BPA73017-1023:1:1101:6670:1260 1:N:0:15
CCGGGCGCAACTTCGTCGAGTACGCTCAAAGATATAGATCGGAAG
+
FFFFFFFFFFFFFFFFFFFFFFFFFFFFFFFFFFFFFFFFFFFFF
@FS10000125:26:BPA73017-1023:1:1101:7030:1260 1:N:0:15
GGGCTAAACTTCGTCGAGTACGCTCAACCATGTAGATCGGAAGAG
+
,:FFFFFFFFFFFFFFFFFFFFFFF:FFFFFFFFFFFFFFFFFFF
@FS10000125:26:BPA73017-1023:1:1101:7760:1260 1:N:0:15
TTGTGCAAACTTCGTCGAGTACGCTCAATGTAATAGATCGGAAGA
+
FFFFFFFFFFFFFFFFFFFFFFFFFFFFFFFFFFFFFFFFFFFFF
@FS10000125:26:BPA73017-1023:1:1101:8350:1260 1:N:0:15
CCGGAAACTTCGTCGAGTACGCTCAATCTAAAAGATCGGAAGAGC
+
FF:FFFFFFFFFFFFFFFFFFFFFF:FFFFFFFFFFFFFFFFFFF
@FS10000125:26:BPA73017-1023:1:1101:8900:1260 1:N:0:15
TGGGGAAACTTCGTCGAGTACGCTCAATATTCGAGATCGGAAGAG
+
FFFFFFFFFFFFFFFFFFFFFFFFFFFFFFFFFFFFFFFFFFFFF
@FS10000125:26:BPA73017-1023:1:1101:9340:1260 1:N:0:15
TTGCAAGAACTTCGTCGAGTACGCTCAAATGGGGAGATCGGAAGA
+
FF:F,:FFFFFFFFFFFFFFFFFFFFFF,,,:F,FFFFFFFFFFF
@FS10000125:26:BPA73017-1023:1:1101:10860:1260 1:N:0:15
TTGAGTTAACTTCGTCGAGTACGCTCAATTGAAAAGATCGGAAGA
+
FFFFFFFFFFFFFFFFFFFFFFFFFFFFFFFFFFFFFFFFFFFFF
@FS10000125:26:BPA73017-1023:1:1101:11500:1260 1:N:0:15
GCGCGAACTTCGTCGAGTACGCTCAATTATTTAGATCGGAAGAGC
+
FFFFFFFFFFFFFFFFFFFFFFFFFFFFFFFFFFFFFFFFFFFFF
@FS10000125:26:BPA73017-1023:1:1101:11800:1260 1:N:0:15
TTGAAGTAACTTCGTCGAGTACGCTCAATAAGTAAGATCGGAAGA
+
FFFFFFFFFFFFFFFFFFFFFFFFFFFFFFFFFFFFFFFFFFFFF
@FS10000125:26:BPA73017-1023:1:1101:11850:1260 1:N:0:15
GGGGCTTTAACTTCGTCGAGTACGCTCAACGTGACAGATCGGAAG
+
FFFFFFFFFFFFFFFFFFFFFFFFFFFFFFFFFFFFFFFFFFFFF
@FS10000125:26:BPA73017-1023:1:1101:11920:1260 1:N:0:15
TCCTTGGAACTTCGTCGAGTACGCTCAAGGGACGAGATCGGAAGA
+
FFFFFFFFFFFFFFFFFFFFFFFFFFFFFFFFFFFFFFFFFFFFF
@FS10000125:26:BPA73017-1023:1:1101:12600:1260 1:N:0:15
TGGGCCCAACTTCGTCGAGTACGCTCAAATCCCTAGATCGGAAGA
+
FFFFFFFFFFFFFFFFFFFFFFFFFFFFFFFFFFFFFFFFFFFFF
@FS10000125:26:BPA73017-1023:1:1101:13040:1260 1:N:0:15
TGGCCTAACTTCGTCGAGTACGCTCAACAAGATAGATCGGAAGAG
+
FFFFFFFFFFFFFFFFFFFFFFFFFFFFFFFFFFFFFFFFFFFFF
@FS10000125:26:BPA73017-1023:1:1101:13730:1260 1:N:0:15
TTGAAGCAACTTCGTCGAGTACGCTCAACAGGGTAGATCGGAAGA
+
:FFFFFFFFFFFFFFFFFFFFFFFFFFFFFFFFFFFFFFFFFFFF
@FS10000125:26:BPA73017-1023:1:1101:14500:1260 1:N:0:15
TTGGCTAAACTTCGTCGAGTACGCTCAAATTCTTAGATCGGAAGA
+
FFFFFFFFFFFFFFFFFFFFFFFFFFFFFFFFFFFFFFFFFFFFF
@FS10000125:26:BPA73017-1023:1:1101:14580:1260 1:N:0:15
TCGGCAACTTCGTCGAGTACGCTCAAAATGAGAGATCGGAAGAGC
+
FFFFFFFFFFFFFFFFFFFFFFFFFFFFFFFFFFFFFFFFFFFFF
@FS10000125:26:BPA73017-1023:1:1101:15910:1260 1:N:0:15
TTGACAGAACTTCGTCGAGTACGCTCAACCTCTTAGATCGGAAGA
+
FFFFFFFFFFFFFFFFFFFFFFFFFFFFFFFFFFFFFFFFFFFFF
@FS10000125:26:BPA73017-1023:1:1101:16340:1260 1:N:0:15
TTGCGGTAACTTCGTCGAGTACGCTCAACATTCCAGATCGGAAGA
+
FFFFFFFFFFFFFFFFFFFFFFFFFFFFFFFFFFFFFFFFFFFFF
@FS10000125:26:BPA73017-1023:1:1101:1190:1270 1:N:0:15
GCGACTTATCTTCGTCGAGTACGCTCAATCATGAAGATCGGAAGA
+
FFFFFFFFFFFFFFFFFFFFFFFFFFFFFFFFFFFFFFFFFFFFF
@FS10000125:26:BPA73017-1023:1:1101:1230:1270 1:N:0:15
CTGCCAACTTCGTCGAGTACGCTCAAAGAACAAGATCGGAAGAGC
+
FFFFFFFFFFFFFFFFFFFFFFFFFFFFFFFFFFFFFFFFFFFFF
@FS10000125:26:BPA73017-1023:1:1101:1290:1270 1:N:0:15
TTGTGTGAACTTCGTCGAGTACGCTCAATCACCCAGATCGGAAGA
+
FFFF:FFFFFFFFFFFFFFFFFFFFFFF,FFF:FFFFFFFFFFFF
@FS10000125:26:BPA73017-1023:1:1101:1820:1270 1:N:0:15
TTGGGACTTCGTCGAGTACGCTCAAGTTGAAAGATCGGAAGAGCA
+
FFFFFFFFFFFFFFFFFFFFFFFFFFFFFFFFFFFFFFFFFFFFF
@FS10000125:26:BPA73017-1023:1:1101:2000:1270 1:N:0:15
TCGTAAACTTCGTCGAGTACGCTCAACAATAAAGATCGGAAGAGC
+
FFFF:FFFFFFFFFFFFFFFFFFFF,FFFFFFFFFFFFFFFFFFF
@FS10000125:26:BPA73017-1023:1:1101:2800:1270 1:N:0:15
GGGATCTTACTTCGTCGAGTACGCTCAAAACCATAGATCGGAAGA
+
,,:,,:F,::,F,:FF,F:FF,F:F,,F:F::,FF,F:,F:,F:F
@FS10000125:26:BPA73017-1023:1:1101:3020:1270 1:N:0:15
CGGGGGTCCAACTTCGTCGAGTACGCTCAATAACAAAGATCGGAA
+
FFFFFFFFFFFFFFFFFFFFFFFFFFFFFFFFFFFFFFFFFFFFF
@FS10000125:26:BPA73017-1023:1:1101:3410:1270 1:N:0:15
TCGAATTAACTTCGTCGAGTACGCTCAAAAGGAAAGATCGGAAGA
+
FFFFFFFFFFFFFFFFFFFFFFFFFFFFFFFFFFFFFFFFFFFFF
@FS10000125:26:BPA73017-1023:1:1101:3670:1270 1:N:0:15
TTGGTTCAACTTCGTCGAGTACGCTCAATCTGTTAGATCGGAAGA
+
FFFFFFFFFFFFFFFFFFFFFFFFFFFFFFFFFFFFFFFFFFFFF
@FS10000125:26:BPA73017-1023:1:1101:3890:1270 1:N:0:15
TTGATGTAACTTCGTCGAGTACGCTCAATTAAACAGATCGGAAGA
+
FFFFFFFFFFFFFFFFFFFFFFFFFFFFFFFFFFFFFFFFFFFFF
@FS10000125:26:BPA73017-1023:1:1101:4390:1270 1:N:0:15
TTGCATTAACTTCGTCGAGTACGCTCAAATTACTAGATCGGAAGA
+
FFFFFFFFFFFFFFFFFFFFFFFFFFFFFFFFFFFFFFFFFFFFF
@FS10000125:26:BPA73017-1023:1:1101:4620:1270 1:N:0:15
TTGCTAAAACTTCGTCGAGTACGCTCAACAAAAAAGATCGGAAGA
+
FFFFFFFFFFFFFFFFFFFFFFFFFFFFFF:FFFFFFFFFFFFFF
@FS10000125:26:BPA73017-1023:1:1101:4690:1270 1:N:0:15
TTGAAGTAACTTCGTCGAGTACGCTCAAATGGTAAGATCGGAAGA
+
FFFFFFFFFFFFFFFFFFFFFFFFFFFFFFFFFFFFFFFFFFFFF
@FS10000125:26:BPA73017-1023:1:1101:4850:1270 1:N:0:15
TTGGCACAACTTCGTCGAGTACGCTCAAGTAGGAAGATCGGAAGA
+
FFF,FFFFFFFFFFFFFFFFFFFFFFFFFFF:F:FFFFFFFFFFF
@FS10000125:26:BPA73017-1023:1:1101:5630:1270 1:N:0:15
TTGCCCAAACTTCGTCGAGTACGCTCAAATAGAAAGATCGGAAGA
+
FFFFFFFFFFFFFFFFFFFFFFFFFFFFFFFFFFFFFFFFFFFFF
@FS10000125:26:BPA73017-1023:1:1101:6050:1270 1:N:0:15
TTTGGATAAACTTCGTCGAGTACGCTCAATCTTATAGATCGGAAG
+
FFFFFFFFFFFFFFFFFFFFFFFFFFFFFFFFFFFFFFFFFFFFF
@FS10000125:26:BPA73017-1023:1:1101:6500:1270 1:N:0:15
TTGCGGGAACTTCGTCGAGTACGCTCAACTTAAGAGATCGGAAGA
+
FFFFFFFFFFFFFFFFFFFFFFFFFFFFFFFFFFFFFFFFFFFFF
@FS10000125:26:BPA73017-1023:1:1101:6690:1270 1:N:0:15
CCGGGCGCAACTTCGTCGAGTACGCTCAAAGATATAGATCGGAAG
+
FFFFFFFFFFFFFFFFFFFFFFFFFFFFFFFFFFFFFFFFFFFFF
@FS10000125:26:BPA73017-1023:1:1101:6870:1270 1:N:0:15
GGGAAACTTCGTCGAGTACGCTCAAAACATGAGATCGGAAGAGCA
+
:,:,FFFFF:FFFFFFFFFFFFFFFFFFFFFF,FFFFFFFFFFF:
@FS10000125:26:BPA73017-1023:1:1101:7060:1270 1:N:0:15
TTGCAGAAACTTCGTCGAGTACGCTCAAGTAAGTAGATCGGAAGA
+
FFFFFFFFFFFFFFFFFFFFFFFFFFFFFFFFFFFFFFFFFFFFF
@FS10000125:26:BPA73017-1023:1:1101:7270:1270 1:N:0:15
TCGGCGCAACTTCGTCGAGTACGCTCAAATTGTCAGATCGGAAGA
+
FFF,F:FFFFFFFFFFFFFFFFFFFFFFFFF:FFFFFFFFFFFFF
@FS10000125:26:BPA73017-1023:1:1101:7340:1270 1:N:0:15
TCGGTTAAACTTCGTCGAGTACGCTCAACTTGATAGATCGGAAGA
+
FFFFFFFFFFFFFFFFFFFFFFFFFFFFFFFFFFFFFFFFFFFFF
@FS10000125:26:BPA73017-1023:1:1101:7420:1270 1:N:0:15
CCGGGGGATAACTTCGTCGAGTACGCTCAAATGAAAAGATCGGAA
+
FFFFFFFFFFFFFFFFFFFFFFFFFFFFFFFFFFFFFFFFFFFFF
@FS10000125:26:BPA73017-1023:1:1101:7800:1270 1:N:0:15
TTGACTGGACTTCGTCGAGTACGCTCAAAGTCCTAGATCGGAAGA
+
FFFFFFFFFFFFFFFFFFFFFFFFFFFFFFFFFFFFFFFFFFFFF
@FS10000125:26:BPA73017-1023:1:1101:8040:1270 1:N:0:15
TTGACTGGACTTCGTCGAGTACGCTCAAATCGACAGATCGGAAGA
+
FFFFFFFFFFFFFFFFFFFFFFFFFFFFFFFFFFFFFFFFFFFFF
@FS10000125:26:BPA73017-1023:1:1101:8080:1270 1:N:0:15
TCGAAGCAACTTCGTCGAGTACGCTCAATTATTCAGATCGGAAGA
+
FFFFFFFFFFFFFFFFFFFFFFFFFFFFFFFFFFFFFFFFFFFFF
@FS10000125:26:BPA73017-1023:1:1101:8470:1270 1:N:0:15
TTGCAGCAACTTCGTCGAGTACGCTCAAACCTATAGATCGGAAGA
+
FFFFFFFFFFFFFFFFFFFFFFFFFFFFFFFFFFFFFFFFFFFFF
@FS10000125:26:BPA73017-1023:1:1101:8590:1270 1:N:0:15
TTGGACCAACTTCGTCGAGTACGCTCAAATGCAAAGATCGGAAGA
+
FFFFFFFFFFFFFFFFFFFFFFFFFFFFFFFFFFFFFFFFFFFFF
@FS10000125:26:BPA73017-1023:1:1101:9270:1270 1:N:0:15
GGGGCTGGAACTTCGTCGAGTACGCTCAAAGTTGTAGATCGGAAG
+
,,F:FFFFFFFFFFFFFFFFFFFFFFFFFFFFFFFFFFFFFFFFF
@FS10000125:26:BPA73017-1023:1:1101:9720:1270 1:N:0:15
CTGACTGGACTTCGTCGAGTACGCTCAAAACAAAAGATCGGAAGA
+
FFFFFFFFFFFFFFFFFFFFFFFFFFFFFFFFFFFFFFFFFFFFF
@FS10000125:26:BPA73017-1023:1:1101:9920:1270 1:N:0:15
ACGGACAGAACTTCGTCGAGTACGCTCAATGTTCGAGATCGGAAG
+
FFFFFFFFFFFFFFFFFFFFFFFFFFFFFFFFFFFFFFFFFFFFF
@FS10000125:26:BPA73017-1023:1:1101:10170:1270 1:N:0:15
TTGGCAGAACTTCGTCGAGTACGCTCAAAATCAAAGATCGGAAGA
+
FFF:FFFFFFFFFFFFFFFFFFFFFFFFFFFFFFFFFFFFFFFFF
@FS10000125:26:BPA73017-1023:1:1101:10250:1270 1:N:0:15
TTGACGGAACTTCGTCGAGTACGCTCAAGAACTGAGATCGGAAGA
+
FFFFFFFFFFFFFFFFFFFFFFFFFFFFFFFFFFFFFFFFFFFFF
@FS10000125:26:BPA73017-1023:1:1101:10770:1270 1:N:0:15
CCGGGGTCAACTTCGTCGAGTACGCTCAAGAAATAAGATCGGAAG
+
FFFFFFFFFFFFFFFFFFFFFFFFFFFFFFFFFFFFFFFFFFFFF
@FS10000125:26:BPA73017-1023:1:1101:10900:1270 1:N:0:15
TCGTTCAAACTTCGTCGAGTACGCTCAAGATGGGAGATCGGAAGA
+
,F:FF,F,FFFFFFFFFFF,FFFFFFFF:FFFFFF:,FFFFFFFF
@FS10000125:26:BPA73017-1023:1:1101:11020:1270 1:N:0:15
TTGTAGTAACTTCGTCGAGTACGCTCAAACTTCAAGATCGGAAGA
+
F:FFFFFFFFFFFFFFFFFFFFFFFFFFFFFFFFFFFFFFFFFFF
@FS10000125:26:BPA73017-1023:1:1101:11650:1270 1:N:0:15
TTGCCAGAACTTCGTCGAGTACGCTCAAAAAATTAGATCGGAAGA
+
FFFFFFFFFFFFFFFFFFFFFFFFFFFFFFFFFFFFFFFFFFFFF
@FS10000125:26:BPA73017-1023:1:1101:12130:1270 1:N:0:15
TTGATATAACTTCGTCGAGTACGCTCAAAACCAAAGATCGGAAGA
+
FFFFFFFFFFFFFFFFFFFFFFFFFFFFFFFFFFFFFFFFFFFFF
@FS10000125:26:BPA73017-1023:1:1101:12880:1270 1:N:0:15
CCGGTGGAAACTTCGTCGAGTACGCTCAACTTATTAGATCGGAAG
+
FFFFFFFFFFFFFFFFFFFFFFFFFFFFFFFFFFFFFFFFFFFFF
@FS10000125:26:BPA73017-1023:1:1101:12960:1270 1:N:0:15
TTGCCGCAACTTCGTCGAGTACGCTCAAGGACTGAGATCGGAAGA
+
FFFFFFFFFFFFFFFFFFFFFFFFFFFFFFFFFFFFFFFFFFFFF
@FS10000125:26:BPA73017-1023:1:1101:13950:1270 1:N:0:15
TTGTAACAACTTCGTCGAGTACGCTCAACGTAAAAGATCGGAAGA
+
FFFFFFFFFFFFFFFFFFFFFFFFFFFFFFFFFFFFFFFFFFFFF
@FS10000125:26:BPA73017-1023:1:1101:13980:1270 1:N:0:15
TTGGCTCACCTTCGTCGAGTACGCTCAACTAAATAGATCGGAAGA
+
FFFFFFFFFFFFFFFFFFFFFFFFFFFFFFFFFFFFFFFFFFFFF
@FS10000125:26:BPA73017-1023:1:1101:15230:1270 1:N:0:15
GCGGTGCATCTTCGTCGAGTACGCTCAAATGAGTAGATCGGAAGA
+
FFFFFFFFFFFFFFFFFFFFFFFFFFFFFFFFFFFFFFFFFFFFF
@FS10000125:26:BPA73017-1023:1:1101:16190:1270 1:N:0:15
TCGACTGGACTTCGTCGAGTACGCTCAATCCAAGAGATCGGAAGA
+
,FFFFFFFFFFFFFFFFF:FFFFFFFFFFFFF,:F::FFFFFFFF
@FS10000125:26:BPA73017-1023:1:1101:16380:1270 1:N:0:15
TTGAACTTCGTCGAGTACGCTCAAAAGATCAGATCGGAAGAGCAC
+
:FFF:FFFF,FF:FF:FFF:,FF,F,FFF:F:FFFFFF:FFFFFF
@FS10000125:26:BPA73017-1023:1:1101:1100:1280 1:N:0:15
TATGTAACTTCGTCGAGTACGCTCAAAGTTATAGATCGGAAGAGC
+
FFFFFFFFFFFFFFFFFFFFFFFFFFFFFFFFFFFFFFFFFFFFF
@FS10000125:26:BPA73017-1023:1:1101:1340:1280 1:N:0:15
TCGGGGATAACTTCGTCGAGTACGCTCAAGGCGGTAGATCGGAAG
+
FFFFFFFFFFFFFFFFFFFFFFFFFFFFFFFFFFFFFFFFFFFFF
@FS10000125:26:BPA73017-1023:1:1101:1410:1280 1:N:0:15
TTGACACAACTTCGTCGAGTACGCTCAACAGAGTAGATCGGAAGA
+
FFFFFFFFFFFFFFFFFFFFFFFFFFFFFFFFFFFFFFFFFFFFF
@FS10000125:26:BPA73017-1023:1:1101:1940:1280 1:N:0:15
TCTCTAAACTTCGTCGAGTACGCTCAACGGTTAAGATCGGAAGAG
+
FFFFFFFFFFFFFFFFFFFFFFFFFFFFFFFFFFFFFFFFFFFFF
@FS10000125:26:BPA73017-1023:1:1101:2910:1280 1:N:0:15
TTGTAACTTCGTCGAGTACGCTCAAGCGGTGAGATCGGAAGAGCA
+
FFFFFFFFFFFFFFFFFFFFFFFFF:FFFFF:FFFFFFFFFFFF,
@FS10000125:26:BPA73017-1023:1:1101:3000:1280 1:N:0:15
TGGATACAACTTCGTCGAGTACGCTCAATCATGAAGATCGGAAGA
+
FFFFFFFFFFFFFFFFFFFFFFFFFFFFFFFFFFFFFFFFFFFFF
@FS10000125:26:BPA73017-1023:1:1101:3910:1280 1:N:0:15
TTGACTGGACTTCGTCGAGTACGCTCAAGATTAGAGATCGGAAGA
+
FFFFFFFFFFFFFFFFFFFFFFFFFFFFFFFFFFFFFFFFFFFFF
@FS10000125:26:BPA73017-1023:1:1101:4020:1280 1:N:0:15
TTGGATCATCTTCGTCGAGTACGCTCAAAACAGAAGATCGGAAGA
+
FFFFFFFFFFFFFFFFFFFFFFFFFFFFFFFFFFFFFFFFFFFFF
@FS10000125:26:BPA73017-1023:1:1101:4290:1280 1:N:0:15
TTTATGAACTTCGTCGAGTACGCTCAAGAACTAAGATCGGAAGAG
+
FFFFFFFFFFFFFFFFFFFFFFFFFFFFFFFFFFFFFFFFFFFFF
@FS10000125:26:BPA73017-1023:1:1101:4910:1280 1:N:0:15
CCGGAGGCAAACTTCGTCGAGTACGCTCAAGTTAGGAGATCGGAA
+
FFFFFFFFFFFFFFFFFFFFFFFFFFFFFFFFFFFFFFFFFFFFF
@FS10000125:26:BPA73017-1023:1:1101:5100:1280 1:N:0:15
TGGTCGGAACTTCGTCGAGTACGCTCAAATATAGAGATCGGAAGA
+
FFFFFFFFFFFFFFFFFFFFFFFFFFFFFFFFFFFFFFFFFFFFF
@FS10000125:26:BPA73017-1023:1:1101:5620:1280 1:N:0:15
TTGACAGAACTTCGTCGAGTACGCTCAATACTTTAGATCGGAAGA
+
FFFFFFFFFFFFFFFFFFFFFFFFFFFFFFFFFFFFFFFFFFFFF
@FS10000125:26:BPA73017-1023:1:1101:5750:1280 1:N:0:15
GAGGTGGGAACTTCGTCGAGTACGCTCAATACCAGAGATCGGAAG
+
FFFFFFFFFFFFFFFFFFFFFFFFFFFFFFFFFFFFFFFFFFFFF
@FS10000125:26:BPA73017-1023:1:1101:6020:1280 1:N:0:15
TTGTAGAAACTTCGTCGAGTACGCTCAATAAGCCAGATCGGAAGA
+
FFFFFFFFFFFFFFFFFFFFFFFFFFFFFFFFFFFFFFFFFFFFF
@FS10000125:26:BPA73017-1023:1:1101:6120:1280 1:N:0:15
TTGTGGGAACTTCGTCGAGTACGCTCAATTGGTCAGATCGGAAGA
+
FFFFFFFFFF:FF:FFFF:FFF:FFF:FFFFFFFFFFFFFFFFFF
@FS10000125:26:BPA73017-1023:1:1101:6220:1280 1:N:0:15
CGGGAGGCATCTTCGTCGAGCACGCTCAAGCCAAGAGATCGGAAG
+
FFFFFFFFFFFFFFFFFFFFFFFFFFFFFFFFFFFFFFFFFFFFF
@FS10000125:26:BPA73017-1023:1:1101:6870:1280 1:N:0:15
TTGCACAAACTTCGTCGAGTACGCTCAAAATTAAAGATCGGAAGA
+
FFFFFFFFFFFFFFFFFFFFFFFFFFFFFFFFFFFFFFFFFFFFF
@FS10000125:26:BPA73017-1023:1:1101:7000:1280 1:N:0:15
TTGCACTAACTTCGTCGAGTACGCTCAAACGTGAAGATCGGAAGA
+
FFFFFFFF,FF,FF:F:FFFFFFFFFFF:FFF:FFFFFFFFFF:F
@FS10000125:26:BPA73017-1023:1:1101:7130:1280 1:N:0:15
TTTTTAACTTCGTCGAGTACGCTCAATAACTCAGATCGGAAGAGC
+
:FFFFFFFFFFFFFFFFFFFFFFFFFFFFFFFFFFFFFFFFFFFF
@FS10000125:26:BPA73017-1023:1:1101:8440:1280 1:N:0:15
TTGACTAAACTTCGTCGAGTACGCTCAAAATGATAGATCGGAAGA
+
FFFFFFFFFFFFFFFFFFFFFFFFFFFFFFFFFFFFFFFFFFFFF
@FS10000125:26:BPA73017-1023:1:1101:9120:1280 1:N:0:15
TCACGTGAACTTCGTCGAGTACGCTCAACGTTATAGATCGGAAGA
+
:FFFFFFFFFFFFFFFFFFFFFFFFFF:FFFF,FFFFFFFFFFFF
@FS10000125:26:BPA73017-1023:1:1101:9600:1280 1:N:0:15
TTGACTGGACTTCGTCGAGTACGCTCAATCCCTAAGATCGGAAGA
+
FFFFFFFFFFFFFFFFFFFFFFFFFFFFFFFFFFFFFFFFFFFFF
@FS10000125:26:BPA73017-1023:1:1101:9620:1280 1:N:0:15
TTGATTGAACTTCGTCGAGTACGCTCAAATAGTTAGATCGGAAGA
+
FFFFFFFFFFFFFFFFFFFFFFFFFFFFFFFFFFFFFFFFFFFFF
@FS10000125:26:BPA73017-1023:1:1101:9710:1280 1:N:0:15
CTGACTGGACTTCGTCGAGTACGCTCAACCGGAAAGATCGGAAGA
+
FF:FFFFFFFFFFFFFFFFFFFFFFFFFFFF,FFFFFFFFFFFFF
@FS10000125:26:BPA73017-1023:1:1101:9900:1280 1:N:0:15
TTGTGACAACTTCGTCGAGTACGCTCAATTATATAGATCGGAAGA
+
FFFFFFFFFFFFFFFFFFFFFFFFFFFFFFFFFFFFFFFFFFFFF
@FS10000125:26:BPA73017-1023:1:1101:10500:1280 1:N:0:15
TTGAACCAACCCTTCGTCGAGTACGCTCAATATATTAGATCGGAA
+
FFFFFFFFFFFFFFFFFFFFFFFF:FFFFF,F:FFFFFFFFFFFF
@FS10000125:26:BPA73017-1023:1:1101:10690:1280 1:N:0:15
TCGCTCAACTTCGTCGAGTACGCTCAATGCAGGAGATCGGAAGAG
+
FFFFFFFFFFFFFFFFFFFFFFFFFFFFFFFFFFFFFFFFFFFFF
@FS10000125:26:BPA73017-1023:1:1101:11780:1280 1:N:0:15
TTGGTAACTTAGTCGAGTACGCTCAATAAGGAAGATCGGAAGAGC
+
FFFFFFFFFFFFFFFFFFFFFFFFFFFFFFFFFFFFFFFFFFFFF
@FS10000125:26:BPA73017-1023:1:1101:11870:1280 1:N:0:15
TCGGCGGCGGGAACTTCGTCGAGTACGCTCAAAGGTAAAGATCGG
+
FFFFFFFFFFFFFFFFFFFFFFFFFFFFFFFFFFFFFFFFFFFFF
@FS10000125:26:BPA73017-1023:1:1101:12200:1280 1:N:0:15
TTGTTCAAACTTCGTCGAGTACGCTCAAGGACTGAGATCGGAAGA
+
F,FF,:::F,,FF::F,FF,:,,:,F,F:,FF::::F::,FFF:F
@FS10000125:26:BPA73017-1023:1:1101:12600:1280 1:N:0:15
GCGGTGGAACTTCGTCGAGTACGCTCAATTGTCCAGATCGGAAGA
+
FFFFFFFFFFFFFFFFFFFFFFFFFFFFFFFFFFFFFFFFFFFFF
@FS10000125:26:BPA73017-1023:1:1101:13000:1280 1:N:0:15
GCGTAAACTTCGTCGAGTACGCTCAATTCCTAAGATCGGAAGAGC
+
FFFFFFFFFFFFFFFFFFFFFFFFFFFFFFFFFFFFFFFFFFFFF
@FS10000125:26:BPA73017-1023:1:1101:13170:1280 1:N:0:15
TTGAAGAAACTTCGTCGAGTACGCTCAAAAACGTAGATCGGAAGA
+
FFFFFFFFFFFFFFFFFFFFFFFFFFFFFFFFFFFFFFFFFFFFF
@FS10000125:26:BPA73017-1023:1:1101:14300:1280 1:N:0:15
TTGTGTAATCTTCGTCGAGTACGCTCAATGGATAAGATCGGAAGA
+
:,F::FF,FFFFFFFFFFF:FFFFFF:FFFFFFFFFFFFF:FFFF
@FS10000125:26:BPA73017-1023:1:1101:14390:1280 1:N:0:15
GCGGCAGCAACTTCGTCGAGTACTCAAGGTCACAGATCGGAAGAG
+
:FFFFFFFFFFFFFFFFFFFFFFFFFFFFFFFFFFFFFFFFFFFF
@FS10000125:26:BPA73017-1023:1:1101:14430:1280 1:N:0:15
CCGGATCTAACTTCGTCGAGTACGCTCAAAATGTAAGATCGGAAG
+
FFFFFFFFFFFFFFFFFFFFFFFFFFFFFFFFFFFFFFFFFFFFF
@FS10000125:26:BPA73017-1023:1:1101:14680:1280 1:N:0:15
TCGTCGAGTACGCTCAATAAAGGAGATCGGAAGAGCACACGTCTG
+
FFFFFFFFFFFFFFFFFFFFFFFFFFFFFFFFFFFFFFFFFFFFF
@FS10000125:26:BPA73017-1023:1:1101:15180:1280 1:N:0:15
TTGGACGAACTTCGTCGAGTACGCTCAATTGTTCAGATCGGAAGA
+
:FFFFFFFFFFFFFFFFFFFFFFFFFFFFFFFFFFFFFFFFFFFF
@FS10000125:26:BPA73017-1023:1:1101:15750:1280 1:N:0:15
GCGGGAGTTAACTTCGTCGAGTACGCTCAAATATTAAGATCGGAA
+
FFFFFFFFFFFFFFFFFFFFFFFFFFFFFFFFFFFFFFFFFFFFF
@FS10000125:26:BPA73017-1023:1:1101:15770:1280 1:N:0:15
TTGCGTTAACTTCGTCGAGTACGCTCAACGGTGGAGATCGGAAGA
+
FFFFFFFFFFFFFFFFFFFFFFFFFFFFFFFFFFFFFFFFFFFFF
@FS10000125:26:BPA73017-1023:1:1101:16220:1280 1:N:0:15
TTGCATGAACTTCGTCGAGTACGCTCAACTTTGGAGATCGGAAGA
+
FFFFFFFFFFFFFFFFFFFFFFFFFFFFFFFFFFFFFFFFFFFFF
@FS10000125:26:BPA73017-1023:1:1101:16410:1280 1:N:0:15
TCGCATGAACTTCGTCGAGTACGCTCAATGCACGAGATCGGAAGA
+
FFFFFFFFFFFFFFFFFFFFFFFFFFFFFFFFFFFFFFFFFFFFF
@FS10000125:26:BPA73017-1023:1:1101:16470:1280 1:N:0:15
GGGGGGGATAACTTCGTCGAGTACGCTCAATCGTAAAGATCGGAA
+
:FFFFFFFFFFFFFFFFFFFFFFFFFFFFFFFFFFFFFFFFFFFF
@FS10000125:26:BPA73017-1023:1:1101:2130:1290 1:N:0:15
TTGCGGGAACTTCGTCGAGTACGCTCAATTAGGCAGATCGGAAGA
+
FFFF,FFFFFFFFFFFFFFFFFFFFFFF:FFFFFFFFFFFFFFFF
@FS10000125:26:BPA73017-1023:1:1101:2690:1290 1:N:0:15
TCGGCTCTAACTTCGTCGAGTACGCTCAAAAAGTAAGATCGGAAG
+
FFFFFFFFFFFFFFFFFFFFFFFFFFFFFFFFFFFFFFFFFFFFF
@FS10000125:26:BPA73017-1023:1:1101:2780:1290 1:N:0:15
TCGGCAACTTCGTCGAGTACGCTCAAACATTAAGATCGGAAGAGC
+
:FFFFFFFFFFFFFFFFFFFFFFFFFFFFFFFFFFFFFFFFFFFF
@FS10000125:26:BPA73017-1023:1:1101:3660:1290 1:N:0:15
CTGGGTGCAGCTTCGTCGAGTACGCTCAACTGATAAGATCGGAAG
+
FFF,FFF,F:FF::F,F,FF,,F:F,,FF,:,FFF::F,FF:FF:
@FS10000125:26:BPA73017-1023:1:1101:3700:1290 1:N:0:15
AGGGGAGTAACTTCGTCGAGTACGCTCAAGTACCTAGATCGGAAG
+
FFFFFFFFFFFFFFFFFFFFFFFFFFFFFFFFFFFFFFFFFFFFF
@FS10000125:26:BPA73017-1023:1:1101:3710:1290 1:N:0:15
CCGGTAAGAACTTCGTCGAGTACGCTCAAGATTATAGATCGGAAG
+
FF:FFFFFFFFFFFFFFFFFFFFFFFFFFFFFFFFFFFFFFFFFF
@FS10000125:26:BPA73017-1023:1:1101:3760:1290 1:N:0:15
TTGCTACTTCGTCGAGTACGCTCAATCATTAAGATCGGAAGAGCA
+
FFFFFFFFFFFFFFFFFFFFFFFFFFFFFFFFFFFFFFFFFFFFF
@FS10000125:26:BPA73017-1023:1:1101:3890:1290 1:N:0:15
TTGGTTCAACTTCGTCGAGTACGCTCAATTTGGGAGATCGGAAGA
+
FFFFFFFFFFFFFFFFFFFFFFFFFFFFFFFFFFFFFFFFFFFFF
@FS10000125:26:BPA73017-1023:1:1101:4000:1290 1:N:0:15
TCGAAGGAACTTCGTCGAGTACGCTCAATCTTGGAGATCGGAAGA
+
FFFFFFFFFFFFFFFFFFFFFFFFFFFFFFFFFFFFFFFFFFFFF
@FS10000125:26:BPA73017-1023:1:1101:4030:1290 1:N:0:15
TCTGGTAACTTCGTCGAGTACGCTCAATTCAACAGATCGGAAGAG
+
FFF::FFFFFFFFFFFFFFFFFFFFFFFFFFFFFFFFFFFFFFFF
@FS10000125:26:BPA73017-1023:1:1101:4310:1290 1:N:0:15
TTGATACAACTTCGTCGAGTACGCTCAATGGACCAGATCGGAAGA
+
FFFFFFFF:FFFFFFFFFFFFFFFFFFFFFFFFFFFFFFFFFFFF
@FS10000125:26:BPA73017-1023:1:1101:4620:1290 1:N:0:15
TTGTCGAAACTTCGTCGAGTACGCTCAAGGTTGTAGATCGGAAGA
+
FFFFFFFFFFFFFFFFFFFFFFFFFFFFFFFFFFFFFFFFFFFFF
@FS10000125:26:BPA73017-1023:1:1101:4920:1290 1:N:0:15
TTGAACTTCGTCGAGTACGCTCAAACTATAAGATCGGAAGAGCAC
+
FFFFFFFFFFFFFFFFFFFFFFFFFFFFFFFFFFFFFFFFFFFFF
@FS10000125:26:BPA73017-1023:1:1101:5170:1290 1:N:0:15
TTGCAAAAACTTCGTCGAGTACGCTCAAAGATACAGATCGGAAGA
+
:,FFFFF,FF:FF:FFFF:,FFFFFFFFFF:FFFFF:FFFFFFF:
@FS10000125:26:BPA73017-1023:1:1101:5290:1290 1:N:0:15
CCGGTTGGAACTTGTCGAGTACGCTCAAACAAAGAGATCGGAAGA
+
:FFFFFFFFFFFFFFFFFF:FFFF:FF:FFF::FFFF,FFFFFF,
@FS10000125:26:BPA73017-1023:1:1101:5420:1290 1:N:0:15
TTGCCTGAACTTTCGAGTACGCTCAAGATTTAAGATCGGAAGAGC
+
FFFFFFFFFFFFFFFFFFFFFFFFFFFFFFFFFFFFFFFFFFFFF
@FS10000125:26:BPA73017-1023:1:1101:5730:1290 1:N:0:15
TTGGCCAAACTTCGTCGAGTACGCTCAAGTGACCAGATCGGAAGA
+
,FFFFFFFFFFFFFFFFFFFFFFFFFFFFFFFFFFFFFFFFFFFF
@FS10000125:26:BPA73017-1023:1:1101:5870:1290 1:N:0:15
GTGAGGAACTTCGTCGAGTACGCTCAAAACGGAAGATCGGAAGAG
+
,F,::,F:,FF,,F,:FFFFFF,FFF:,::F:FF:,:F:FF:,::
@FS10000125:26:BPA73017-1023:1:1101:5910:1290 1:N:0:15
TTGTTGTAACTTCGTCGAGTACGCTCAACTTGGCAGATCGGAAGA
+
FFFFFF,FFFFFFFFFFFFFFFFFFFFFFFFFFFFFFFFFFFFFF
@FS10000125:26:BPA73017-1023:1:1101:6400:1290 1:N:0:15
TTGTCCTAACTTCGTCGAGTACGCTCAAAATCGGAGATCGGAAGA
+
:FFFFFFFFFFFFFFFFFFFFFFFFFFFFFFFFFFFFFFFFFFFF
@FS10000125:26:BPA73017-1023:1:1101:7330:1290 1:N:0:15
TTGATTCAACTTCGTCGAGTACGCTCAACAGATGAGATCGGAAGA
+
FFFFFFFFFFFFFFFFFFFFFFFFFFFFFFFFFFFFFFFFFFFFF
@FS10000125:26:BPA73017-1023:1:1101:7610:1290 1:N:0:15
TCGGTGAGAACTTCGTCGAGTACGCTCAACTAGTAAGATCGGAAG
+
FFFFFFFFFFFFFFFFFFFFFFFFFFFFFFFFFFFFFFFFFFFFF
@FS10000125:26:BPA73017-1023:1:1101:7770:1290 1:N:0:15
TTGTGGGAACTTCGTCGAGTACGCTCAAGTTTATAGATCGGAAGA
+
F:FFFFFF:FFFFFFFFFFFFFFFFFFF:FFFFFFFFFFFFFFFF
@FS10000125:26:BPA73017-1023:1:1101:8070:1290 1:N:0:15
GCGACAACTTCGTCGAGTACGCTCAAGACAGGAGATCGGAAGAGC
+
FFFFFFFFFFFFFFFFFFFFFFFFFFFFFFFFFFFFFFFFFFFFF
@FS10000125:26:BPA73017-1023:1:1101:9490:1290 1:N:0:15
TTGAAGTAACTTCGTCGAGTACGCTCAAGACTCTAGATCGGAAGA
+
FFFFFFFFFFFFFFFFFFFFFFFFFFFFFFFFFFFFFFFFFFFFF
@FS10000125:26:BPA73017-1023:1:1101:9510:1290 1:N:0:15
TGGCAACTTCGTCGAGTACGCTCAAGGTTATAGATCGGAAGAGCA
+
F,:FFFFFF:FFFFFFFFFFFFFF:FFFFFFFFFFFFF::FFFFF
@FS10000125:26:BPA73017-1023:1:1101:9560:1290 1:N:0:15
TTGAACTTCGTCGAGTACGCTCAACAGTGTAGATCGGAAGAGCAC
+
FFFFFFFFFFFFFFFFFFFFFFFFFFFFFFFFFFFFFFFFFFFFF
@FS10000125:26:BPA73017-1023:1:1101:10000:1290 1:N:0:15
GGGGATGTAACTTCGTCGAGTACGCTCAATATCTTAGATCGGAAG
+
FFFFFFFFFFFFFFFFFFFFFFFFFFFFFFFFFFFFFFFFFFFFF
@FS10000125:26:BPA73017-1023:1:1101:10130:1290 1:N:0:15
TCGCAGCAACTTCGTCGAGTACGCTCAAGTATTGAGATCGGAAGA
+
FFFFFFFFFFFFFFFFFFFFFFFFFFFFFFFFFFFFFFFFFFFFF
@FS10000125:26:BPA73017-1023:1:1101:10540:1290 1:N:0:15
GCGCAAACTGACTCGAGTACGCTCAAATGTAAAGATCGGAAGAGC
+
FFFFFFFFFFFFFFFFFFFFFFFFFFFFFFFFFFFFFFFFFFFFF
@FS10000125:26:BPA73017-1023:1:1101:10670:1290 1:N:0:15
TGGGTGGAACTTCGTCGAGTACGCTCAATTACCAAGATCGGAAGA
+
FFFFFFFFFFFFFFFFFFFFFFFFFFFFFFFFFFFFFFFFFFFFF
@FS10000125:26:BPA73017-1023:1:1101:11210:1290 1:N:0:15
TCGTATAACTTCGTCGAGTACGCTCAACTGTTGAGATCGGAAGAG
+
FFFFFFFFFFFFFFFFFFFFFFFFFFFFFFFFFFFFFFFFFFFFF
@FS10000125:26:BPA73017-1023:1:1101:11510:1290 1:N:0:15
CTGGCTGTAACTTCGTCGAGTACGCTCAATGGAAGAGATCGGAAG
+
FFF,F:,F,:FF:F,:,FFFFFF,FFF,FFFFFFFF:,:F,FFFF
@FS10000125:26:BPA73017-1023:1:1101:11810:1290 1:N:0:15
TTGGCCCAACCTCGTCGAGTACGCTCAATGTGAAAGATCGGAAGA
+
,FFFFFFFFFFFFFFFFFFFFFFFFFFFFFFFFFFFFFFFFFFFF
@FS10000125:26:BPA73017-1023:1:1101:11850:1290 1:N:0:15
TTGGCTAGACTTCGTCGAGTACGCTCAATCGAATAGATCGGAAGA
+
FFFFFFFFFFFFFFFFFFFFFFFFFFFFFFFFFFFFFFFFFFFFF
@FS10000125:26:BPA73017-1023:1:1101:11990:1290 1:N:0:15
GCGACGACTCTTCGTCGAGTACGCTCAAATCTACAGATCGGAAGA
+
FFFFFFFFFFFFFFFFFFFFFFFFFFFFFFFFFFFFFFFFFFFFF
@FS10000125:26:BPA73017-1023:1:1101:12210:1290 1:N:0:15
TTGTTCAAACTTCGTCGAGTACGCTCAAGGACTGAGATCGGAAGA
+
FF:FFFFFFFFFFFFFFFFFFFFFFFFFFFFFFFFFFFFFFFFFF
@FS10000125:26:BPA73017-1023:1:1101:12460:1290 1:N:0:15
ACGATCAAACTTCGTCGAGTACGCTCAATAAGCAAGATCGGAAGA
+
FFFFFFFFFFFFFFFFFFFFFFFFFFFFFFFFFFFFFFFFFFFFF
@FS10000125:26:BPA73017-1023:1:1101:12870:1290 1:N:0:15
TTGATGTAACTTCGTCGAGTACGCTCAAAGCCACAGATCGGAAGA
+
F:FF:FF,FFFFFFFFFFFFFFFFFFFFF:F:F,FFFFFFFFFFF
@FS10000125:26:BPA73017-1023:1:1101:13210:1290 1:N:0:15
TTGTGCCAACTTCGTCGAGTACGCTAAATGGGAGAGATCGGAAGA
+
FFFFFFFFFFFFFFFFFFFFFFFFFFFFFFFFFFFFFFFFFFFFF
@FS10000125:26:BPA73017-1023:1:1101:13230:1290 1:N:0:15
GAGGGCAAAACTTCGTCGAGTACGCTCAAGGTCATAGATCGGAAG
+
FFFFFFFFFFFFFFFFFFFFFFFFFFFFFFFFFFFFFFFFFFFFF
@FS10000125:26:BPA73017-1023:1:1101:13250:1290 1:N:0:15
TTGATAGATCTTCGTCGAGTACGCTCAAATTTGTAGATCGGAAGA
+
FFFFFFFFFFFFFFFFFFFFFFFFFFFFFFFFFFFFFFFFFFFFF
@FS10000125:26:BPA73017-1023:1:1101:14130:1290 1:N:0:15
TTGACTGGACTTCGTCGAGTACGCTCAAAACGAAAGATCGGAAGA
+
FFFFFFFFFFFFFFFFFFFFFFFFFFFFFFFFFFFFFFFFFFFFF
@FS10000125:26:BPA73017-1023:1:1101:14320:1290 1:N:0:15
TTGACTGGACTTCGTCGAGTACGCTCAAGATCAAAGATCGGAAGA
+
FFFFFFFFFFFFFFFFFFFFFFFFFFFFFFFFFFFFFFFFFFFFF
@FS10000125:26:BPA73017-1023:1:1101:15120:1290 1:N:0:15
TTGGGACTAACTTCGTCGAGTACGCTCAAGAGTCAAGATCGGAAG
+
FFFF,FFFF:FFFFFFF:FFF:FFFFFFF:FFFFFFFF:FFFFF:
@FS10000125:26:BPA73017-1023:1:1101:15550:1290 1:N:0:15
TGGCAGTAACTTCGTCGAGTACGCTCAAAAAGAAAGATCGGAAGA
+
FFFFFFFFFFFFFFFFFFFFFFFFFFFFFFFFF:FFFFFFFFFFF
@FS10000125:26:BPA73017-1023:1:1101:15880:1290 1:N:0:15
TGGACTTAACTTCGTCGAGTACGCTCAAGAGTTTAGATCGGAAGA
+
FFFFFFFFFFFFFFFFFFFFFFFFFFFFFFFFFFFFFFFFFFFFF
@FS10000125:26:BPA73017-1023:1:1101:16120:1290 1:N:0:15
TTGCATGAACTTCGTCGAGTACGCTCAACTTTGGAGATCGGAAGA
+
FFFFFFFFFFFFFFFFFFFFFFFFFFFFFFFFFFFFFFFFFFFFF
@FS10000125:26:BPA73017-1023:1:1101:16450:1290 1:N:0:15
TCGGCCCAACTTCGTCGAGTACGCTCAAAAGATGAGATCGGAAGA
+
FFFFFFFFFFFFFFFFFFFFFFFFFFFFFFFFFFFFFFFFFFFFF
@FS10000125:26:BPA73017-1023:1:1101:1400:1300 1:N:0:15
TTGACGCAACTTCGTCGAGTACGCTCAATTGGAAAGATCGGAAGA
+
FFFFFFFFFFFFFFFFFFFFFFFFFFFFFFFFFFFFFFFFFFFFF
@FS10000125:26:BPA73017-1023:1:1101:1540:1300 1:N:0:15
GGGGAGATAACTTCGTCGAGTACGCTCAATTAATTAGATCGGAAG
+
FFFFFFFFFFFFFFFFFFFFFFFFFFFFFFFFFFFFFFFFFFFFF
@FS10000125:26:BPA73017-1023:1:1101:1580:1300 1:N:0:15
CTGGATAAAGTTCGTCGAGTACGCTCAATCAGATAGATCGGAAGA
+
FFFFFFFFFFFFFFFFFFFFFFFFFFFFFFFFFFFFFFFFFFFFF
@FS10000125:26:BPA73017-1023:1:1101:4190:1300 1:N:0:15
TTGTACTATCTTCGTCGAGTACGCTCAAATGAGAAGATCGGAAGA
+
FFFFFFFFFFFFFFFFFFFFFFFFFFFFFFFFFFFFFFFFFFFFF
@FS10000125:26:BPA73017-1023:1:1101:4660:1300 1:N:0:15
TTGTAGCAACTTCGTCGAGTATGCTCAAAAAAACAGATCGGAAGA
+
FFFFFFFFFFFFFFFFFFFFF,FFFFFFFFFFFFFFFFFFFFFFF
@FS10000125:26:BPA73017-1023:1:1101:4670:1300 1:N:0:15
CCCATCAAACTTCGTCGAGTTCACTCAATGCTCGAGATCGGAAGA
+
FFFFFFFFFFFFFFFFFFFFFFFFFFFFFFFFFFFFFFFFFFFFF
@FS10000125:26:BPA73017-1023:1:1101:4830:1300 1:N:0:15
TTGAACTAACTTCGTCGAGTACGCTCAATTTCAAAGATCGGAAGA
+
FFFFFFFFFFFFFFFFFFFFFFFFFFFFFFFFFFFFFFFFFFFFF
@FS10000125:26:BPA73017-1023:1:1101:4880:1300 1:N:0:15
TTGAAGCAACTTCGTCGAGTACGCTCAAGCCCAGAGATCGGAAGA
+
FFFFFFFFFFFFFFFFFFFFFFFFFFFFFFFFFFFFFFFFFFFFF
@FS10000125:26:BPA73017-1023:1:1101:6600:1300 1:N:0:15
TCGCCCAAACTTCGTCGAGTACGCTCAAAAGTGGAGATCGGAAGA
+
FFFFFFFFFFFFFFFFFFFFFFFFFFFFFFFFFFFFFFFFFFFFF
@FS10000125:26:BPA73017-1023:1:1101:6770:1300 1:N:0:15
CTGCAACTTCGTCGAGTACGCTCAATCTGTTAGATCGGAAGAGCA
+
FFFFFFFFFFFFFFFFFFFFFFFFFFFFFFFFFFFFFFFFFFFFF
@FS10000125:26:BPA73017-1023:1:1101:7410:1300 1:N:0:15
CTGGGGATAACTTCGTCGAGTACGCTCAACGAGTTAGATCGGAAG
+
FFFFFFFFFFFFFFFFFFFFFFFFFFFFFFFFFFFFFFFFFFFFF
@FS10000125:26:BPA73017-1023:1:1101:7690:1300 1:N:0:15
TTGGACAAACTTCGTCGAGTACGCTCAATTGTTTAGATCGGAAGA
+
FFF:FFFF,FF,F:,F:FFF,FFF:FFFFF,:FFF,F,FFFF:,F
@FS10000125:26:BPA73017-1023:1:1101:7820:1300 1:N:0:15
TTGACTGGACTTCGTCGAGTACGCTCAAACCTTGAGATCGGAAGA
+
FFFFFFFFFFFFFFFFFFFFFFFFFFFFFFFFFFFFFFFFFFFFF
@FS10000125:26:BPA73017-1023:1:1101:7860:1300 1:N:0:15
CCGGGTTGAATTTCGTCGAGTACGCTCAAAGACCTAGATCGGAAG
+
FFFFFFFFFFFFFFFFFFFFFFFFFFFFFFFFFFFFFFFFFFFFF
@FS10000125:26:BPA73017-1023:1:1101:8060:1300 1:N:0:15
TTGACTTCGTCGAGTACGCTCAATAATTCAGATCGGAAGAGCACA
+
FFFFFFFFFFFFFFFFFFFFFFFFFFFFFFFFFFFFFFFFFFFFF
@FS10000125:26:BPA73017-1023:1:1101:8370:1300 1:N:0:15
TTGGTGGAACTTCGTCGAGTACGCTCAAATGCAAAGATCGGAAGA
+
FFFFFFFFFFFFFFFFFFFFFFFFFFFFFFFFFFFFFFFFFFFFF
@FS10000125:26:BPA73017-1023:1:1101:8830:1300 1:N:0:15
TCGCAACTTCGTCGAGTACGCTCAATTAATGAGATCGGAAGAGCA
+
FF,F,:FFFFFFFF,,FFF:,FF,:FFF:FFFFFFF:F:,FFFFF
@FS10000125:26:BPA73017-1023:1:1101:9670:1300 1:N:0:15
TTTAGGGGCCAGAACTTCGTCGAGTACGCTCAAATCTTAAGATCG
+
FFFFFFFFFFFFFFFFFFFFFFFFFFFFFFFFFFFFFFFFFFFFF
@FS10000125:26:BPA73017-1023:1:1101:10150:1300 1:N:0:15
TTGACTGGACTTCGTCGAGTACGCTCAATCTTAAAGATCGGAAGA
+
FFFFFFFFFFFFFFFFFFFFFFFFFFFFFFFFFFFFFFFFFFFFF
@FS10000125:26:BPA73017-1023:1:1101:11260:1300 1:N:0:15
TGGGATTAACTTCGTCGAGTACGCTCAAGAGTGCAGATCGGAAGA
+
FFFFFFFFFFFFFFFFFFFFFFFFFFFFFFFFFFFFFFFFFFFFF
@FS10000125:26:BPA73017-1023:1:1101:11470:1300 1:N:0:15
TTGGTCTGAACTTCGTCGAGTACGCTCAATCACAAAGATCGGAAG
+
FFFFFFFFFFFFFFFFFFFFFFFFFFFFFFFFFFFFFFFFFFFFF
@FS10000125:26:BPA73017-1023:1:1101:11500:1300 1:N:0:15
TTGGCGCAACTTCGTCGAGTACGCTCAAGGAGAGAGATCGGAAGA
+
FFFFFFFFFFFFFFFFFFFFFFFFFFFFFFFFFFFFFFFFFFFFF
@FS10000125:26:BPA73017-1023:1:1101:11920:1300 1:N:0:15
TGGGCTAAACTTCGTCGAGTACGCTCAATTTAACAGATCGGAAGA
+
FFFFFFFFFFFFFFFFFFFFFFFFFFFFFFFFFFFFFFFFFFFFF
@FS10000125:26:BPA73017-1023:1:1101:12410:1300 1:N:0:15
TAGATCCAACTTCGTCGAGTACGCTCAATACTAGAGATCGGAAGA
+
FFFFFFFFFFFFFFFFFFFFFFFFFFFFFFFFFFFFFFFFFFFFF
@FS10000125:26:BPA73017-1023:1:1101:13920:1300 1:N:0:15
TTGTTGTGTTTCGTCGAGTACGCTCAATCCCGAAGATCGGAAGAG
+
FFFFFFFFFFFFFFFFFFFFFFFFFFFFFFFFFFFFFFFFFFFFF
@FS10000125:26:BPA73017-1023:1:1101:14240:1300 1:N:0:15
ACGCTCAAAGCTCTAGATCGGAAGAGCACACGTCTGAACTCCAGT
+
FFFFFFFFFFFFFFFFFFFFFFFFFFFFFFFFFFFFFFFFFFFFF
@FS10000125:26:BPA73017-1023:1:1101:14900:1300 1:N:0:15
TTGCAGGAACTTCGTCGAGTACGCTCAAGAATGAAGATCGGAAGA
+
FFFFFFFFFFFFFFFFFFFFFFFFFFFFFFFFFFFFFFFFFFFFF
@FS10000125:26:BPA73017-1023:1:1101:15120:1300 1:N:0:15
TTGGTTTAACTTCGTCGAGTACGCTCAAAGTGTTAGATCGGAAGA
+
FFFFFFFFFFFFFFFFFFFFFFFFFFFFFFFFFFFFFFFFFFFFF
@FS10000125:26:BPA73017-1023:1:1101:15170:1300 1:N:0:15
GCCCCCGGGAGAAACTTCGTCGAGTACGCTCAACGCAGTAGATCG
+
FFFFFFFFFFFFFFFFFFFFFFFFFFFFFFFFFFFFFFFFFFFFF
@FS10000125:26:BPA73017-1023:1:1101:15290:1300 1:N:0:15
TTGGTAGAACTTCGTCGAGTACGCTCAACATTTCAGATCGGAAGA
+
:FFFFFFFFFFFFFFFFFFFFFFFFFFFFFFFF,FFFFFFFFFFF
@FS10000125:26:BPA73017-1023:1:1101:15970:1300 1:N:0:15
TTGGAGAGAACTTCGTCGAGTACGCTCAATTCCGCAGATCGGAAG
+
FFFFFFFFFFFFFFFFFFFFFFFFFFFFFFFFFFFFFFFFFFFFF
@FS10000125:26:BPA73017-1023:1:1101:15980:1300 1:N:0:15
TTGTGAAAACTTCGTCGAGTACGCTCAAATGTTTAGATCGGAAGA
+
FFFFFFFFFFFFFFFFFFFFFFFFFFFFFFFFFFFFFFFFFFFFF
@FS10000125:26:BPA73017-1023:1:1101:16260:1300 1:N:0:15
TTGACTGGACTTCGTCGAGTACGCTCAACCCATGAGATCGGAAGA
+
FFFFFFFFFFFFFFFFFFFFFFFFFFFFFFFFFFFFFFFFFFFFF
@FS10000125:26:BPA73017-1023:1:1101:16370:1300 1:N:0:15
TCGGATGAACTTCGTCGAGTACGCTCAACTGGAAAGATCGGAAGA
+
FFFFFFFFFFFFFFFFFFFFFFFFFFFFFFFFFFFFFFFFFFFFF
@FS10000125:26:BPA73017-1023:1:1101:16410:1300 1:N:0:15
TTGTTCCAACTTCGTCGAGTACGCTCAATGGCTAAGATCGGAAGA
+
FFFFFFFFFFFFFFFFFFFFFFFFFFFFFFFFFFFFFFFFFFFFF
@FS10000125:26:BPA73017-1023:1:1101:1160:1310 1:N:0:15
TTGAAACTTCGTCGAGTACGCTCAACCAATAAGATCGGAAGAGCA
+
FFFFFFFFFFFFFFFFFFFFFFFFFFFFFFFFFFFFFFFFFFFFF
@FS10000125:26:BPA73017-1023:1:1101:2020:1310 1:N:0:15
TAGGTCAAACTTCGTCGAGTACGCTCAAAAAGTTAGATCGGAAGA
+
FFFFFFFFFFFFFFFFFFFFFFFFFFFFFFFFFFFFFFFFFFFFF
@FS10000125:26:BPA73017-1023:1:1101:2190:1310 1:N:0:15
TTGTCCTAACTTCGTCGAGTACGCTCAAAGTCACAGATCGGAAGA
+
FFFFFFFFFFFFFFFFFFFFFFFFFFFFFFFFFFFFFFFFFFFFF
@FS10000125:26:BPA73017-1023:1:1101:2250:1310 1:N:0:15
TTGATGTAACTTCGTCGAGTACGCTCAATACGAAAGATCGGAAGA
+
FFFFFFFFFFFFFFFFFFFFFFFFFFFFFFFFFFFFFFFFFFFFF
@FS10000125:26:BPA73017-1023:1:1101:2430:1310 1:N:0:15
TTGGTCTAACTTCGTCGAGTACGCTCAAGGCATTAGATCGGAAGA
+
FFFFFFFFFFFFFFFFFFFFFFFFFFFFFFFFFFFFFFFFFFFFF
@FS10000125:26:BPA73017-1023:1:1101:3700:1310 1:N:0:15
TTGAAGCAACTTCGTCGAGTACGCTCAAAGCAATAGATCGGAAGA
+
FFFFFFFFFFFFFFFFFFFFFFFFFFFFFFFFFFFFFFFFFFFFF
@FS10000125:26:BPA73017-1023:1:1101:4060:1310 1:N:0:15
TTGACCCAACTTCGTCGAGTACGCTCAACATGGGAGATCGGAAGA
+
FFFFFFFFFFFFFFFFFFFFFFFFFFFFFFFFFFFFFFFFFFFFF
@FS10000125:26:BPA73017-1023:1:1101:4510:1310 1:N:0:15
TCGACAACTTCGTCGAGTACGCTCAAGACTTCAGATCGGAAGAGC
+
FFFFFFFFFFFFFFFFFFFFFFFFFFFFFFFFFFFFFFFFFFFFF
@FS10000125:26:BPA73017-1023:1:1101:6790:1310 1:N:0:15
TTGATGGAACTTCGTCGAGTACGCTCAAAAGTTGAGATCGGAAGA
+
FFFFFFFFFFFFFFFFFFFFFFFFFFFFFFFFFFFFFFFFFFFFF
@FS10000125:26:BPA73017-1023:1:1101:8190:1310 1:N:0:15
TTGGCCTAACTTCGTCGAGTACGCTCAAAAGATAAGATCGGAAGA
+
,F,FFFFFFFFFF:FFFFFFFFFFFFFFF::FFFFFFFFFFFFFF
@FS10000125:26:BPA73017-1023:1:1101:8580:1310 1:N:0:15
TCGCTGCAACTTCGTCGAGTACGCTCAACTGCCCAGATCGGAAGA
+
FFFFFFFFFFFFFFFFFFFFFFFFFFFFFFFFFFFFFFFFFFFFF
@FS10000125:26:BPA73017-1023:1:1101:8920:1310 1:N:0:15
TTGGCACAACTTCGTCGAGTACGCTCAACGATCAAGATCGGAAGA
+
FFFFFFFFFFFFFFFFFFFFFFFFFFFFFFFFFFFFFFFFFFFFF
@FS10000125:26:BPA73017-1023:1:1101:9080:1310 1:N:0:15
TTGCGTGAACTTCGTCGAGTACGCTCAAATCAGTAGATCGGAAGA
+
FF:FFF:FFFFFFFFFFFFFFFFFFF:FFFFFFFFFFFFFFFFFF
@FS10000125:26:BPA73017-1023:1:1101:9420:1310 1:N:0:15
TCGCTGAACTTCGTCGAGTACGCTCAAAGTTATAGATCGGAAGAG
+
FFFFFFFFFFFFFFFFFFFFFFFFFFFFFFFFFFFFFFFFFFFFF
@FS10000125:26:BPA73017-1023:1:1101:9670:1310 1:N:0:15
TCGAACTTCGTCGAGTACGCTCAATATGTAAGATCGGAAGAGCAC
+
FFFFFFFFFFFFFFFFFFFFFFFFFFFFFFFFFFFFFFFFFFFFF
@FS10000125:26:BPA73017-1023:1:1101:9790:1310 1:N:0:15
CCGTTCAATCTTCGTCGAGTACGCTCAAGTGAGAAGATCGGAAGA
+
FFFFFFFFFFFFFFFFFFFFFFFFFFFFFFFFFFFFFFFFFFFFF
@FS10000125:26:BPA73017-1023:1:1101:10540:1310 1:N:0:15
TTGTAGGAACTTCGTCGAGTACGCTCAAATAGATAGATCGGAAGA
+
FFFFFFFFFFFFFFFFFFFFFFFFFFFFFFFFFFFFFFFFFFFFF
@FS10000125:26:BPA73017-1023:1:1101:11740:1310 1:N:0:15
TCGGGGCGAACTTTGTGAGTACGCTCAATACTCGAGATCGGAAGA
+
FFFFFFFFFFFFFFFFFFFFFFFFFFFFFFFFFFFFFFFFFFFFF
@FS10000125:26:BPA73017-1023:1:1101:12330:1310 1:N:0:15
TTGAAGCAACTTCGTCGAGTACGCTCAACCATCAAGATCGGAAGA
+
FFFFFFFFFFFFFFFFFFFFFFFFFFFFFFFFFFFFFFFFFFFFF
@FS10000125:26:BPA73017-1023:1:1101:13860:1310 1:N:0:15
TTGACTGGACTTCGTCGAGTACGCTCAAATCATAAGATCGGAAGA
+
FFFFFFFFFFFFFFFFFFFFFFFFFFFFFFFFFFFFFFFFFFFFF
@FS10000125:26:BPA73017-1023:1:1101:14210:1310 1:N:0:15
TCTGTTAACTTCGTCGAGTACGCTCAATAGAACAGATCGGAAGAG
+
,FFFFFFFFFFFFFFFFFFFFFFFF:FFFFFFFFFFFFFFFFFFF
@FS10000125:26:BPA73017-1023:1:1101:14420:1310 1:N:0:15
TTGGTCCAACTTCGTCGAGTACGCTCAATATACGAGATCGGAAGA
+
FFFFFFFFFFFFFFFFFFFFFFFFFFFFFFFFFFFFFFFFFFFFF
@FS10000125:26:BPA73017-1023:1:1101:14840:1310 1:N:0:15
TCTTGTAACTTCGTCGAGTACGCTCAATCCATGAGATCGGAAGAG
+
FFFFFFFFFFFFFFFFFFFFFFFFFFFFFFFFFFFFFFFFFFFFF
@FS10000125:26:BPA73017-1023:1:1101:14940:1310 1:N:0:15
TTGGAGGAACTTCGTCGAGTACGCTCAAAGTTAAAGATCGGAAGA
+
FFFFFFFFFFFFFFFFFFFFFFFFFFFFFFFFFFFFFFFFFFFFF
@FS10000125:26:BPA73017-1023:1:1101:14950:1310 1:N:0:15
TTGTGGCAACTTCGTCGAGTACGCTCAATTAAGAAGATCGGAAGA
+
FFFFFFFFFFFFFFFFFFFFFFFFFFFFFFFFFFFFFFFFFFFFF
@FS10000125:26:BPA73017-1023:1:1101:15180:1310 1:N:0:15
TCAATTAACTTCGTCGAGTACGCTCAAGTCTGGAGATCGGAAGAG
+
FFFFFFFFFFFFFFFFFFFFFFFFFFFFFFFFFFFFFFFFFFFFF
@FS10000125:26:BPA73017-1023:1:1101:15540:1310 1:N:0:15
TTGTCAGAACTTCGTCGAGTACGCTCAAATGTGTAGATCGGAAGA
+
FFFFFFFFFFFFFF:FFFFFFFFFFFF:FFFFFFFFFFFFFFFFF
@FS10000125:26:BPA73017-1023:1:1101:16300:1310 1:N:0:15
TTGGTTCAACTTCGTCGAGTACGCTCAAATAGAAAGATCGGAAGA
+
FFFFFFFFFFFFFFFFFFFFFFFFFFFFFFFFFFFFFFFFFFFFF
@FS10000125:26:BPA73017-1023:1:1101:1160:1320 1:N:0:15
TTGTGCGAACTTCGTCGAGTACGCTCAAATTTATAGATCGGAAGA
+
FFFFFFFFFFFFFFFFFFFFFFFFFFFFFFFFFFFFFFFFFFFFF
@FS10000125:26:BPA73017-1023:1:1101:1540:1320 1:N:0:15
GGGGAGATAACTTCGTCGAGTACGCTCAATTAATTAGATCGGAAG
+
FFFFFFFFFFFFFFFFFFFFFFFFFFFFFFFFFFFFFFFFFFFFF
@FS10000125:26:BPA73017-1023:1:1101:1640:1320 1:N:0:15
TGGGAAACTTCGTCGAGTACGCTCAATCAGGTAGATCGGAAGAGC
+
FFFFFFFFFFFFFFFFFFFFFFFFFFFFFFFFFFFFFFFFFFFFF
@FS10000125:26:BPA73017-1023:1:1101:1660:1320 1:N:0:15
TGGTATTAACTTCGTCGAGTACGCTCAACTGGTGAGATCGGAAGA
+
FFFFFFFFFFFFFFFFFFFFFFFFFFFFFFFFFFFFFFFFFFFFF
@FS10000125:26:BPA73017-1023:1:1101:2700:1320 1:N:0:15
GTGTAGTAACTTCGTCGAGTACGCTCAAAATTGAAGATCGGAAGA
+
FFFFFFFFFFFFFFFFFFFFFFFFFFFFFFFFFFFFFFFFFFFFF
@FS10000125:26:BPA73017-1023:1:1101:3770:1320 1:N:0:15
TCGCAACTTCGTCGAGTACGCTCAAGCAGACAGATCGGAAGAGCA
+
FFFFFFFFFFFFFFFFFFFF:FFFFFFFFFFFFFFFFFFFFFFFF
@FS10000125:26:BPA73017-1023:1:1101:3850:1320 1:N:0:15
TTGGCTTAACTTCGTCGAGTACGCTCAAAGATTTAGATCGGAAGA
+
FFFFFFFFFFFFFFFFFFFFFFFFFFFFFFFFFFFFFFFFFFFFF
@FS10000125:26:BPA73017-1023:1:1101:3900:1320 1:N:0:15
CTGCAACTTCGTCGAGTACGCTCAAAAATTCAGATCGGAAGAGCA
+
FFFFFFFFFFFFFFFFFFFFFFFFFFFFFFFFFFFFFFFFFFFFF
@FS10000125:26:BPA73017-1023:1:1101:3940:1320 1:N:0:15
TCGGGATAACTTCGTCGAGTACGCTCAAATCTAAAGATCGGAAGA
+
FFFFFFFFFFFFFFFFFFFFFFFFFFFFFFFFFFFFFFFFFFFFF
@FS10000125:26:BPA73017-1023:1:1101:4090:1320 1:N:0:15
TTGATACAACTTCGTCGAGTACGCTCAAAGAAACAGATCGGAAGA
+
FFFFFFFFFFFFFFFFFFFFFFFFFFFFFFFFFFFFFFFFFFFFF
@FS10000125:26:BPA73017-1023:1:1101:4840:1320 1:N:0:15
TTGTATAAACTTCGTCGAGTACGCTCAATTGATAAGATCGGAAGA
+
F:FFFF,FFFFFFFFFFFFFFFFFFFFFF:,F,FFFFFFFFFF:F
@FS10000125:26:BPA73017-1023:1:1101:5290:1320 1:N:0:15
TTGACGGAACTTCGTCGAGTACGCTCAATCATGTAGATCGGAAGA
+
FFFFFFFFFFFFFFFFFFFFFFFFFFFFFFFFFFFFFFFFFFFFF
@FS10000125:26:BPA73017-1023:1:1101:5450:1320 1:N:0:15
TAGCAACTTCGTCGAGTAAGCTCAAATGCAGAGATCGGAAGAGCA
+
FFFFFFFFFFFFFFFFFFFFFFFFFFFFFFFFFFFFFFFFFFFFF
@FS10000125:26:BPA73017-1023:1:1101:5800:1320 1:N:0:15
TTGTGGGAACTTCGTCGAGTACGCTCAATATTGGAGATCGGAAGA
+
FFFFFFFFFFFFFFFFFFFFFFFFFFFFFFFFFFFFFFFFFFFFF
@FS10000125:26:BPA73017-1023:1:1101:5950:1320 1:N:0:15
TTGTGGAAACTTCGTCGAGTACGCTCAAATTAATAGATCGGAAGA
+
FFFFFFFFFFFFFFFFFFFFFFFFFFFFFFFFFFFFFFFFFFFFF
@FS10000125:26:BPA73017-1023:1:1101:6510:1320 1:N:0:15
TTGACTGGACTTCGTCGAGTACGCTCAAGATCCAAGATCGGAAGA
+
FFFFFFFFFFFFFFFFFFFFFFFFFFFFFFFFFFFFFFFFFFFFF
@FS10000125:26:BPA73017-1023:1:1101:7740:1320 1:N:0:15
TACCTTACAACTTCGTCGAGTACGCTCAATTTATGAGATCGGAAG
+
:FFFFFFFFFFFFFFFFFFFFFFFFFFFFF:FFF:FFFFFFFFFF
@FS10000125:26:BPA73017-1023:1:1101:7870:1320 1:N:0:15
TCAACTTCGTCGAGTACGCTCAAGAGTAAAGATCGGAAGAGCACA
+
FF::FF:,:FF,FF,F,FFFFF,:,:FF:::,F:FF:,FF:FF::
@FS10000125:26:BPA73017-1023:1:1101:8280:1320 1:N:0:15
TCGGACGCAACTTCGTCGAGTACGCTCAATGGAATAGATCGGAAG
+
FFFFFFFFFFFFFFFFFFFFFFFFFFFFFFFFFFFFFFFFFFFFF
@FS10000125:26:BPA73017-1023:1:1101:8570:1320 1:N:0:15
TTGATGGAACTTCGTCGAGTACGCTCAAGGAATAAGATCGGAAGA
+
FFFFFFFFFFFFFFFFFFFFFFFFFFFFFFFFFFFFFFFFFFFFF
@FS10000125:26:BPA73017-1023:1:1101:8860:1320 1:N:0:15
TCTGTAAACTTCGTCGAGTACGCTCAAGAATGGAGATCGGAAGAG
+
FF:FFFFFFFFFFFF:FFFFFFFFF,FFFFFFFFFFFFFFFFFFF
@FS10000125:26:BPA73017-1023:1:1101:9050:1320 1:N:0:15
TTGACTTCGTCGAGTACGCTCAAGAACACAGATCGGAAGAGCACA
+
FFFFFFF:FFFFFFFFFFFFFFFFFFFFFFFFFFFFFFFFFFFFF
@FS10000125:26:BPA73017-1023:1:1101:9380:1320 1:N:0:15
GTGTTGTAACTTCGTCGAGTACGCTCAATGGAATAGATCGGAAGA
+
FFFFFFFFFFFFFFFFFFFFFFFFFFFFFFFFFFFFFFFFFFFFF
@FS10000125:26:BPA73017-1023:1:1101:10010:1320 1:N:0:15
TTGTCGGAACTTCGTCGAGTACGCTCAATTTTCGAGATCGGAAGA
+
FFFFFFFFFFFFFFFFFFFFFFFFFFFFFFFFFFFFFFFFFFFFF
@FS10000125:26:BPA73017-1023:1:1101:10020:1320 1:N:0:15
TTGAAGAAACTTCGTCGAGTACGCTCAAGCTAGAAGATCGGAAGA
+
FFFFFFFFFFFFFFFFFFFFFFFFFFFFFFFFFFFFFFFFFFFFF
@FS10000125:26:BPA73017-1023:1:1101:10590:1320 1:N:0:15
TTGACACAACTTCGTCGAGTACGCTCAAAAACTAAGATCGGAAGA
+
FFFFFFFFFFFFFFFFFFFFFFFFFFFFFFFFFFFFFFFFFFFFF
@FS10000125:26:BPA73017-1023:1:1101:11420:1320 1:N:0:15
TCGAACTTCGTCGAGTACGCTCAATTCTAGAGATCGGAAGAGCAC
+
FFFFFFFFFFFFFFFFFFFFFFFFFFFFFFFFFFFFFFFFFFFFF
@FS10000125:26:BPA73017-1023:1:1101:12590:1320 1:N:0:15
ACGGGAACTTCGTCGAGTACGCTCAAGACAAAAGATCGGAAGAGC
+
FFFFFFFFFFFFFFFFFFFFFFFFFFFFFFFFFFFFFFFFFFFFF
@FS10000125:26:BPA73017-1023:1:1101:13220:1320 1:N:0:15
TCTTCGTCGAGTACGCTCAACTGAATAGATCGGAAGAGCACACGT
+
FFFFFFFFFFFFFFFFFFFFFFFFFFFFFFFFFFFFFFFFFFFFF
@FS10000125:26:BPA73017-1023:1:1101:13730:1320 1:N:0:15
TCTTACAACTTCGTCGAGTACGCTCAATGAGAGAGATCGGAAGAG
+
FFFF,FF:FF,F:FFF,F:FFFFFFFFFFFFFFFFF:FF,FFF,F
@FS10000125:26:BPA73017-1023:1:1101:14180:1320 1:N:0:15
TTGGGTTAACTTCGTCGAGTACGCTCAAGCTGAAAGATCGGAAGA
+
FFFFFFFFFFFFFFFFFFFFFFFFFFFFFFFFFFFFFFFFFFFFF
@FS10000125:26:BPA73017-1023:1:1101:14320:1320 1:N:0:15
CCGGTCACAACTTCGTCGAGTACGCTCAACAGCAAAGATCGGAAG
+
FFFFFFFFFFFFFFFFF:FFF:FF:FFFFF::FFFFFFF::FFFF
@FS10000125:26:BPA73017-1023:1:1101:14340:1320 1:N:0:15
CTGACTGGACTTCGTCGAGTACGCTCAAAGACTAAGATCGGAAGA
+
FFFFFFFFFFFFFFFFFFFFFFFFFFFFFFFFFFFFFFFFFFFFF
@FS10000125:26:BPA73017-1023:1:1101:14940:1320 1:N:0:15
CTGTAAACTTCGTCGAGTACGCTCAACCGATTAGATCGGAAGAGC
+
FFFFFFFFFFFFFFFFFFFFFFFFFFFFFFFFFFFFFFFFFFFFF
@FS10000125:26:BPA73017-1023:1:1101:15230:1320 1:N:0:15
TTGGTGCAATTTTGTCGAGTACGCTCAAGACGTCAGATCGGAAGA
+
FFFFFFFFFFFFFFFFFFFFFFFFFFFFFFFFFFFFFFFFFFFFF
@FS10000125:26:BPA73017-1023:1:1101:15790:1320 1:N:0:15
TTGAATGAACTTCGTCGAGTACGCTCAACTATGTAGATCGGAAGA
+
FFFFFFFFFFFFFFFFFFFFFFFFFFFFFFFFFFFFFFFFFFFFF
@FS10000125:26:BPA73017-1023:1:1101:1430:1330 1:N:0:15
TAGCCAACTTCGTCGAGTACGCTCAATCGTCAAGATCGGAAGAGC
+
FFFFFFFFFFFFFFFFFFFFFFFFFFFFFFFFFFFFFFFFFFFFF
@FS10000125:26:BPA73017-1023:1:1101:1720:1330 1:N:0:15
GCGGGTGAACTTCGTCGAGTACGCTCAACCCCGGAGATCGGAAGA
+
FFFFFFFFFFFFFFFFFFFFFFFFFFFFFFFFFFFFFFFFFFFFF
@FS10000125:26:BPA73017-1023:1:1101:2160:1330 1:N:0:15
TTGACTGGACTTCGTCGAGTACGCTCAAGCACATAGATCGGAAGA
+
FFFFFFFFFFFFFFFFFFFFFFFFFFFFFFFFFFFFFFFFFFFFF
@FS10000125:26:BPA73017-1023:1:1101:2570:1330 1:N:0:15
TTGACTGAACTTCGTCGAGTACGCTCAACACAGAAGATCGGAAGA
+
FFFFFFFFFFFFFFFFFFFFFFFFFFFFFFFFFFFFFFFFFFFFF
@FS10000125:26:BPA73017-1023:1:1101:3020:1330 1:N:0:15
TGGCAGTAACTTCGTCGAGTACGCTCAATACGTAAGATCGGAAGA
+
FFFFFFFFFFFFFFFFFFFFFFFFFFFFFFFFFFFFFFFFFFFFF
@FS10000125:26:BPA73017-1023:1:1101:3550:1330 1:N:0:15
TTGTCTAAACTTCGTCGAGTACGCTCAAGTAACGAGATCGGAAGA
+
FF:FFFFFFFFFFFFFFFFFFFFFFFFFFFFFFFFFFFFFFFFFF
@FS10000125:26:BPA73017-1023:1:1101:3560:1330 1:N:0:15
TCGGTGAAACTTCGTCGAGTACGCTCAATCAAATAGATCGGAAGA
+
FFFFFFFFFFFFFFFFFFFFFFFFFFFFFFFFFFFFFFFFFFFFF
@FS10000125:26:BPA73017-1023:1:1101:3880:1330 1:N:0:15
TGGGTGAACTTCGTCGAGTACTCAATAAAACAGATCGGAAGAGCA
+
FFFFFFFFFFFFFFFFFFFFFFFFFFFFFFFFFFFFFFFFFFFFF
@FS10000125:26:BPA73017-1023:1:1101:4100:1330 1:N:0:15
CTGACTGGACTTCGTCGAGTACGCTCAAGAGATGAGATCGGAAGA
+
FFFFFFFFFFFFFFFFFFFFFFFFFFFFFFFFFFFFFFFFFFFFF
@FS10000125:26:BPA73017-1023:1:1101:4800:1330 1:N:0:15
TCGCTGCAACTTCGTCGAGTACGCTCAAGTTCTTAGATCGGAAGA
+
:FFFFFFFFFFFFFFFFFFFFFFFFFFFFFFFFFFFFFFFFFFFF
@FS10000125:26:BPA73017-1023:1:1101:5080:1330 1:N:0:15
TTGCCCGAACTTCGTCGAGTACGCTCAATAGCCAAGATCGGAAGA
+
FFFFFFFFFFFFFFFFFFFFFFFFFFFFFFFFFFFFFFFFFFFFF
@FS10000125:26:BPA73017-1023:1:1101:5440:1330 1:N:0:15
AAGGCCTGAACTTCGTCGAGTACGCTCAACTGTGAGATCGGAAGA
+
F:F:,:FF,FFFFF:::FFF,FFFFFFFFFFFF:FFF,FFFF:F:
@FS10000125:26:BPA73017-1023:1:1101:6290:1330 1:N:0:15
GCGAAACAACTTCGTCGAGTACGCTCAATGGAGAAGATCGGAAGA
+
FFFFFFFFFFFFFFFFFFFFFFFFFFFFFFFFFFFFFFFFFFFFF
@FS10000125:26:BPA73017-1023:1:1101:7120:1330 1:N:0:15
TTGCACAAACTTCGTCGAGTACGCTCAAAATTAAAGATCGGAAGA
+
FFFFFFFFFFFFFFFFFFFFFFFFFFFFFFFFFFFFFFFFFFFFF
@FS10000125:26:BPA73017-1023:1:1101:7200:1330 1:N:0:15
TTGCTGGAACTTCGTCGAGTACGCTCAACGCATGAGATCGGAAGA
+
FFFF::FFFFFFFFFFFFFFFFFFFFFFFFFFFFFFFFFFFFFFF
@FS10000125:26:BPA73017-1023:1:1101:7690:1330 1:N:0:15
TGGATGAAACTTCGTCGAGTACGCTCAAGAATCTAGATCGGAAGA
+
FFFFFFFFFFFFFFFFFFFFFFFFFFFFFFFFFFFFFFFFFFFFF
@FS10000125:26:BPA73017-1023:1:1101:7960:1330 1:N:0:15
TTGGCAACTTCGTCGAGTACGCTCAAGATAAAAGATCGGAAGAGC
+
FFF,FF,FF:FFFF,:FFFF:FFFF:F:FFFFF:F:FFF:FFFFF
@FS10000125:26:BPA73017-1023:1:1101:9630:1330 1:N:0:15
TTGGTCTAACTTCGTCGAGTACGCTCAAAAAATGAGATCGGAAGA
+
FFFFFFFFFFFFFFFFFFFFFFFFFFFFFFFFFFFFFFFFFFFFF
@FS10000125:26:BPA73017-1023:1:1101:9960:1330 1:N:0:15
TTGGTCCAACTTCGTCGAGTACGCTCAATGTGAGAGATCGGAAGA
+
FFFFFFFFFFFFFFFFFFFFFFFFFFFFFFFFFFFFFFFFFFFFF
@FS10000125:26:BPA73017-1023:1:1101:10680:1330 1:N:0:15
TTGAAAACTTCGTCGAGTACGCTCAATAATAGAGATCGGAAGAGC
+
FFFFFFFFFFFFFFFFFFFFFFFFFFFFFFFFFFFFFFFFFFFFF
@FS10000125:26:BPA73017-1023:1:1101:10860:1330 1:N:0:15
TTGGAACTTCGTCGAGTACGCTCAAACTTATAGATCGGAAGAGCA
+
FFFFFFFFFFFFFFFFFFFFFFFFFFFFFFFFFFFFFFFFFFFFF
@FS10000125:26:BPA73017-1023:1:1101:11580:1330 1:N:0:15
TTGACTGGACTTCGTCGAGTACGCTCAAGGACCGAGATCGGAAGA
+
FFFFFFFFFFFFFFFFFFFFFFFFFFFFFFFFFFFFFFFFFFFFF
@FS10000125:26:BPA73017-1023:1:1101:11810:1330 1:N:0:15
TTGAGTAAACTTCGTCGAGTACGCTCAATAGTGAAGATCGGAAGA
+
FFFFFFFFFFFFFFFFFFFFFFFFFFFFFFFFFFFFFFFFFFFFF
@FS10000125:26:BPA73017-1023:1:1101:11820:1330 1:N:0:15
TTGCATTAACTTCGTCGAGTACGCTCAATACACTAGATCGGAAAA
+
FFFFFFFFFFFFFFFFFFFFFFFFFFFFFFFFFFFFFFFFFFFFF
@FS10000125:26:BPA73017-1023:1:1101:11910:1330 1:N:0:15
TCGGTCTAACTTCGTCGAGTACGCTCAAGCATGGAGATCGGAAGA
+
FFFFFFFFFFFFFFFFFFFFFFFFFFFFFFFFFFFFFFFFFFFFF
@FS10000125:26:BPA73017-1023:1:1101:12100:1330 1:N:0:15
TTATTAAACTTCGTCGAGTACGCTCAACTTAATAGATCGGAAGAG
+
,F:,F,FF::FFFFFFFFFFFFFFFFF,,F::,FFFFFFFFFFFF
@FS10000125:26:BPA73017-1023:1:1101:12350:1330 1:N:0:15
TTGCTGAAACTTCGTCGAGTACGCTCAAAATGGTAGATCGGAAGA
+
FFFFFFFFFFFFFFFFFFFFFFFFFFFFFFFFFFFFFFFFFFFFF
@FS10000125:26:BPA73017-1023:1:1101:12480:1330 1:N:0:15
GCCGAAAGAACTTCGTCGAGTACGCTCAACCGAGTAGATCGGAAG
+
FFFFFFFFFFFFFFFFFFFFFFFFFFFFFFFFFFFFFFFFFFFFF
@FS10000125:26:BPA73017-1023:1:1101:12990:1330 1:N:0:15
TTGACTGGACTTCGTCGAGTACGCTCAATTCCTGAGATCGGAAGA
+
FFFFFFFFFFFFFFFFFFFFFFFFFFFFFFFFFFFFFFFFFFFFF
@FS10000125:26:BPA73017-1023:1:1101:13640:1330 1:N:0:15
TTGGCCAAACTTCGTCGAGTACGCTCAAAGCCTAAGATCGGAAGA
+
FFF,F:F:FFFFFFFFFFFFFFFFFFFFF,FF,:FFFFFFFFFFF
@FS10000125:26:BPA73017-1023:1:1101:14140:1330 1:N:0:15
TGGACACAACTTCGTCGAGTACGCTCAAAACGTTAGATCGGAAGA
+
FFFFFFFFFFFFFFFFFFFFFFFFFFFFFFFFFFFFFFFFFFFFF
@FS10000125:26:BPA73017-1023:1:1101:15210:1330 1:N:0:15
TGCAACTTCGTCGAGTACGCTCAATATAAAAGATCGGAAGAGCAC
+
FFFFFFFFFFFFFFFFFFFFFFFFFFFFFFFFFFFFFFFFFFFFF
@FS10000125:26:BPA73017-1023:1:1101:15340:1330 1:N:0:15
TTGAGTGAACTTCGTCGAGTACGCTCAAGAAAAAAGATCGGAAGA
+
FFFFFFFFFFFFFFFFFFFFFFFFFFFFFFFFFFFFFFFFFFFFF
@FS10000125:26:BPA73017-1023:1:1101:15630:1330 1:N:0:15
TTGTTGGAACTTCGTCGAGTACGCACAATAGGAAAGATCGGAAGA
+
FFFFFFFFFFFFFFFFFFFFFFFFFFFFFF:FFFFFFFFFFFFFF
@FS10000125:26:BPA73017-1023:1:1101:15720:1330 1:N:0:15
GAGTAACTTCGTCGAGTACGCTCAATTCTGAAGATCGGAAGAGCA
+
FFFFFFFFFFFFFFFFFFFFFFFFFFFFFFFFFFFFFFFFFFFFF
@FS10000125:26:BPA73017-1023:1:1101:1170:1340 1:N:0:15
TTGTGCGAACTTCGTCGAGTACGCTCAAATTTATAGATCGGAAGA
+
FFFFFFFFFFFFFFFFFFFFFFFFFFFFFFFFFFFFFFFFFFFFF
@FS10000125:26:BPA73017-1023:1:1101:1550:1340 1:N:0:15
CTGGGGACAACTTCGTCGAGTACGCTCAAATTATGAGATCGGAAG
+
FFFFFFFFFFFFFFFFFFFFFFFFFFFFFFFFFFFFFFFFFFFFF
@FS10000125:26:BPA73017-1023:1:1101:1940:1340 1:N:0:15
TCTGATAATTTCGTCGAGTACGCTCAACGAGATAGATCGGAAGAG
+
FFFFFFFFFFFFFFFFFFFFFFFFFFFFFFFFFFFFFFFFFFFFF
@FS10000125:26:BPA73017-1023:1:1101:2240:1340 1:N:0:15
ACGGCCCAAACTTCGTCGAGTACGCTCAAGTATCCAGATCGGAAG
+
FFFFFFFFFFFFFFFFFFFFFFFFFFFFFFFFFFFFFFFFFFFFF
@FS10000125:26:BPA73017-1023:1:1101:2340:1340 1:N:0:15
TTGCCCTAACTTCGTCGAGTACGCTCAAGATTGCAGATCGGAAGA
+
FFFFFFFFFFFFFFFFFFFFFFFFFFFFFFFFFFFFFFFFFFFFF
@FS10000125:26:BPA73017-1023:1:1101:2560:1340 1:N:0:15
CCGCGATCGACCTTCGTCGAGTACGCTCAAAAGGAAAGATCGGAA
+
FFFFFFFFFFFFFFFFFFFFFFFFFFFFFFFFFFFFFFFFFFFFF
@FS10000125:26:BPA73017-1023:1:1101:2600:1340 1:N:0:15
TTGAAAGAACTTCGTCGAGTACGCTCAAATCGTGAGATCGGAAGA
+
FFFFFFFFFFFFFFFFFFFFFFFFFFFFFFFFFFFFFFFFFFFFF
@FS10000125:26:BPA73017-1023:1:1101:2820:1340 1:N:0:15
TGGTAGTAACTTCGTCGAGTACGCTCAAAATATTAGATCGGAAGA
+
FFFFFFFFFFFFFFFFFFFFFFFFFFFFFFFFFFFFFFFFFFFFF
@FS10000125:26:BPA73017-1023:1:1101:2880:1340 1:N:0:15
TTGACTGGACTTCGTCGAGTACGCTCAAAAATCCAGATCGGAAGA
+
FF:FFFFFFFFFFFFFFFFFFFFFFFFFFFFFFFFFFFFFFFFFF
@FS10000125:26:BPA73017-1023:1:1101:3390:1340 1:N:0:15
TCGGGTAGAACTTCGTCGAGTACGCTCAATGTCAAAGATCGGAAG
+
FFFFFFFFFFFFFFFFFFFFFFFFFFFFFFFFFFFFFFFFFFFFF
@FS10000125:26:BPA73017-1023:1:1101:3430:1340 1:N:0:15
TCGGGGGCAACTTCGTCGAGTACGCTCAAATGGGAAGATCGGAAG
+
FF,FFFFFFFFFFFFFFFFFFFFFFFFFFFFFFFFFFFFFFFFFF
@FS10000125:26:BPA73017-1023:1:1101:3440:1340 1:N:0:15
TTGGTTCAACTTCGTCGAGTACGCTCAATTACTTAGATCGGAAGA
+
FFFFFFFFFFFFFFFFFFFFFFFFFFFFFFFFFFFFFFFFFFFFF
@FS10000125:26:BPA73017-1023:1:1101:4070:1340 1:N:0:15
TTGACACAACTTCGTCGAGTACGCTCAAGGGATCAGATCGGAAGA
+
FFFFFFFFFFFFFFFFFFFFFFFFFFFFFFFFFFFFFFFFFFFFF
@FS10000125:26:BPA73017-1023:1:1101:4970:1340 1:N:0:15
TTGGTAAAACTTCGTCGAGTACGCTCAATTACTAAGATCGGAAGA
+
FFFFFFFFFFFFFFFFFFFFFFFFFFFFFFFFFFFFFFFFFFFFF
@FS10000125:26:BPA73017-1023:1:1101:6010:1340 1:N:0:15
TTGGGAACTTCGTCGAGTACGCTCAAGTTAGATCGGAAGAGCACA
+
FFFFFFFFFFFFFFFFFFFFFFFFFFFFFFFFFFFFFFFFFFFFF
@FS10000125:26:BPA73017-1023:1:1101:6870:1340 1:N:0:15
GGGGAACTTCGTCGAGTACGCTCAAAACAAAAGATCGGAAGAGCA
+
FFFFFFFFFFFFFFFFFFFFFFFFFFFFFFFFFFFFFFFFFFFFF
@FS10000125:26:BPA73017-1023:1:1101:7090:1340 1:N:0:15
TTGGCATAACCTTCGTCGAGTACGCTCAACTTAGCAGATCGGAAG
+
FFFFFFFFFFFFFFFFFFFFFFFFFFFFFFFFFFFFFFFFFFFFF
@FS10000125:26:BPA73017-1023:1:1101:7690:1340 1:N:0:15
GCGGTAACTTCGTCGAGTACGCTCAAAAAGTAAGATCGGAAGAGC
+
FFFFFFFFFFFFFFFFFFFFFFFFFFFFFFFFFFFFFFFFFFFFF
@FS10000125:26:BPA73017-1023:1:1101:7860:1340 1:N:0:15
TTGACTGGACTTCGTCGAGTACGCTCAAGTTGAGAGATCGGAAGA
+
FFFFFFFFFFFFFFFFFFFFFFFFFFFFFFFFFFFFFFFFFFFFF
@FS10000125:26:BPA73017-1023:1:1101:8110:1340 1:N:0:15
TTGAAGAAACTTCGTCGAGTACGCTCAAAATTTGAGATCGGAAGA
+
FFFFFFFFFFFFFFFFFFFFFFFFFFFFFFFFFFFFFFFFFFFFF
@FS10000125:26:BPA73017-1023:1:1101:8280:1340 1:N:0:15
GTGGAACAACTTCGTCGAGTACGCTCAAAAAAAAAGATCGGAAGA
+
FFFFFFFFFFFFFFFFFFFFFFFFFFFFFFFFFFFFFFFFFFFFF
@FS10000125:26:BPA73017-1023:1:1101:8430:1340 1:N:0:15
TGGAAGCAACTTCGTCGAGTACGCTCAATATTTAAGGTCGGAAGA
+
FFFFFFFFFFFFFFFFFFFFFFFFFFFFFFFFFFFFFFFFFFFFF
@FS10000125:26:BPA73017-1023:1:1101:9110:1340 1:N:0:15
TCGGTAAAAACTTCGTCGAGTACGCTCAAGAAAAAAGATCGGAAG
+
FFFFFFFFFFFFFFFFFFFFFFFFFFFFFFFFFFFFFFFFFFFFF
@FS10000125:26:BPA73017-1023:1:1101:10330:1340 1:N:0:15
TTGAGGCAACTTCGTCGAGTACGCTCAAGCTAAAAGATCGGAAGA
+
FFFFFFFFFFFFFFFFFFFFFFFFFFFFFFFFFFFFFFFFFFFFF
@FS10000125:26:BPA73017-1023:1:1101:10720:1340 1:N:0:15
TTGTATGAACTTCGTCGAGTACGCTCAAACTGCAAGATCGGAAGA
+
FFFFFFFFFFFFFFFFFFFFFFFFFFFFFFFFFFFFFFFFFFFFF
@FS10000125:26:BPA73017-1023:1:1101:10820:1340 1:N:0:15
GGGCAACCTTCGTCGAGTACGCTCAAAGGTCTAGATCGGAAGAGC
+
FFFFFFFFFFFFFFFFFFFFFFFFFFFFFFFFFFFFFFFFFFFFF
@FS10000125:26:BPA73017-1023:1:1101:11250:1340 1:N:0:15
TTGGCAAAACTTCGTCGAGTACGCTCAAAATCAGAGATCGGAAGA
+
FFFFFFFFFFFFFFFFFFFFFFFFFFFFFFFFFFFFFFFFFFFFF
@FS10000125:26:BPA73017-1023:1:1101:11380:1340 1:N:0:15
TTGACTGGAGTTCTGAGTACGCTCAAGGTCAAAGATCGGAAGAGC
+
FFFFFFFFFFFFFFFFFFFFFFFFFFFFFFFFFFFFFFFFFFFFF
@FS10000125:26:BPA73017-1023:1:1101:12150:1340 1:N:0:15
TCGATGTACCTTCGTCGAGTACGCTCAATCTGCAAGATCGGAAGA
+
FFFFFFFFFFFFFFFFFFFFFFFFFFFFFFFFFFFFFFFFFFFFF
@FS10000125:26:BPA73017-1023:1:1101:12290:1340 1:N:0:15
TGGGTTAACTTCGTCGAGTACGCTCAATCGTTTAGATCGGAAGAG
+
FFFFFFFFFFFFFFFFFFFFFFFFFFFFFFFFFFFFFFFFFFFFF
@FS10000125:26:BPA73017-1023:1:1101:12970:1340 1:N:0:15
TTGCTTGAACTTCGTCGAGTACGCTCAAAATTATAGATCGGAAGA
+
FFFFFFFFFFFFFFFFFFFFFFFFFFFFFFFFFFFFFFFFFFFFF
@FS10000125:26:BPA73017-1023:1:1101:12980:1340 1:N:0:15
GCGTAGGAACTTCGTCGAGTACGCTCAACGCATGAGATCGGAAGA
+
FFFFFFFFFFFFFFFFFFFFFFFFFFFFFFFFFFFFFFFFFFFFF
@FS10000125:26:BPA73017-1023:1:1101:13160:1340 1:N:0:15
TTTTTTTAACTTCGTCGAGTACGCTCAAAGTCTCAGATCGGAAGA
+
FFFFFFFFFFFFFFFFFFFFFFFFFFFFFFFFFFFFFFFFFFFFF
@FS10000125:26:BPA73017-1023:1:1101:13390:1340 1:N:0:15
TTGGCAAAACTTCGTCGAGTACGCTCAATTATGTAGATCGGAAGA
+
FFFFFFFFFFFFFFFFFFFFFFFFFFFFFFFFFFFFFFFFFFFFF
@FS10000125:26:BPA73017-1023:1:1101:13430:1340 1:N:0:15
GTGACTGGACTTCGTCGAGTACGCTCAAGAAGTTAGATCGGAAGA
+
FFFFFFFFFFFFFFFFFFFFFFFFFFFFFFFFFFFFFFFFFFFFF
@FS10000125:26:BPA73017-1023:1:1101:13650:1340 1:N:0:15
TTGCAATAACTTCGTCGAGTACGCTCAACTTCATAGATCGGAAGA
+
FFFFFFFFFFFFFFFFFFFFFFFFFFFFFFFFFFFFFFFFFFFFF
@FS10000125:26:BPA73017-1023:1:1101:14350:1340 1:N:0:15
CTGACTGGACTTCGTCGAGTACGCTCAAAGACTAAGATCGGAAGA
+
,F,,FF,FF::FFF:F:FF:FFF:F::,FF,FFF,FFFFFFF:FF
@FS10000125:26:BPA73017-1023:1:1101:15040:1340 1:N:0:15
TTGGGCTAAACTTCGTCGAGTACGCTCAACTACTGAGATCGGAAG
+
FFFFFFFFFFFFFFFFFFFFFFFFFFFFFFFFFFFFFFFFFFFFF
@FS10000125:26:BPA73017-1023:1:1101:15120:1340 1:N:0:15
TTGGTCCAACTTCGTCGAGTACGCTCAACAAAAAGATCGGAAGAG
+
FFFFFFFFFFFFFFFFFFFFFFFFFFFFFFFFFFFFFFFFFFFFF
@FS10000125:26:BPA73017-1023:1:1101:15510:1340 1:N:0:15
TTGCAGTAACTTCGTCAAGTACGATCAAAGCCATAGATCGGAAGA
+
FFFFFFFFFFFFFFFFFFFFFFFFFFFFFFFFFFFFFFFFFFFFF
@FS10000125:26:BPA73017-1023:1:1101:15800:1340 1:N:0:15
GTGGGCTCAACTTCGTCGAGTACGCTCAAGTTCCGAGATCGGAAG
+
FFFFFFFFFFFFFFFFFFFFFFFFFFFFFFFFFFFFFFFFFFFFF
@FS10000125:26:BPA73017-1023:1:1101:16080:1340 1:N:0:15
TTGGGATTAACTTCGTCGAGTACGCTCAATGGTAGAGATCGGAAG
+
FFFFFFFFFFFFFFFFFFFFFFFFFFFFFFFFFFFFFFFFFFFFF
@FS10000125:26:BPA73017-1023:1:1101:16470:1340 1:N:0:15
TCGCAACTTCGTCGAGTACGCTCAACGTCTGAGATCGGAAGAGCA
+
FFFFFFFFFFFFFFFFFFFFFFFFFFFFFFFFFFFFFFFFFFFFF
@FS10000125:26:BPA73017-1023:1:1101:1280:1350 1:N:0:15
GAGTGGCAACTTCGTCGAGTACGCTCAACAGATAAGGTCGGAAGA
+
FFFFFFFFFFFFFFFFFFFFFFFFFFFFFFFFFFFFFFFFFFFFF
@FS10000125:26:BPA73017-1023:1:1101:1500:1350 1:N:0:15
TTGACGCAACTTCGTCGAGTACGCTCAATGGTATAGATCGGAAGA
+
FFFFFFFF,FF,FF,F:FFF,F:FFFFFFFF:FFFF::FF:FF::
@FS10000125:26:BPA73017-1023:1:1101:1720:1350 1:N:0:15
TTGGCTCAACTTCGTCGAGTACGCTCAAGTATAGAGATCGGAAGA
+
FFFFFFFFFFFFFFFFFFFFFFFFFFFFFFFFFFFFFFFFFFFFF
@FS10000125:26:BPA73017-1023:1:1101:2260:1350 1:N:0:15
TTGACTTAACTTCGTCGAGTACGCTCAACGGAAAAGATCGGAAGA
+
:FFFFFFFFFFFFFFFFFFFFFFFFFFFFFFFFFFFFFFFFFFFF
@FS10000125:26:BPA73017-1023:1:1101:2340:1350 1:N:0:15
GAGATAACTTCGTCGAGTACGCTCAAGTAGAAAGATCGGAAGAGC
+
FFFFFFFFFFFFFFFFFFFFFFFFFFFFFFFFFFFFFFFFFFFFF
@FS10000125:26:BPA73017-1023:1:1101:2370:1350 1:N:0:15
CCGTCGGAACTTCGTCGAGTACGCTCAAGAGAACAGATCGGAAGA
+
FFF::F:F,FF,::,F,FF:,F:F,:FFFFF:F:F:F,FF:FF:F
@FS10000125:26:BPA73017-1023:1:1101:2590:1350 1:N:0:15
TGGCATTAACTTCGTCGAGTACGCTCAAGAAAGTAGATCGGAAGA
+
FFFFF,:FFFFFFFFFFFFFFFFFFFFFFFFFFFFFFFFFFFFFF
@FS10000125:26:BPA73017-1023:1:1101:3180:1350 1:N:0:15
TGGGGATATCTTCGTCGAGTACGCTCAACTAACTAGATCGGAAGA
+
FFFFFFFFFFFFFFFFFFFFFFFFFFFFFFFFFFFFFFFFFFFFF
@FS10000125:26:BPA73017-1023:1:1101:3200:1350 1:N:0:15
GAGCTAAACTTCGTCGAGTACGCTCAATTCCAGAGATCGGAAGAG
+
FFFFFFFFFFFFFFFFFFFFFFFFFFFFFFFFFFFFFFFFFFFFF
@FS10000125:26:BPA73017-1023:1:1101:4350:1350 1:N:0:15
TTTAAACTTCGTCGAGTACGCTCAATTGGATAGATCGGAAGAGCA
+
FFFFFFFFFFFFFFFFFFFFFFFFFFFFFFFFFFFFFFFFFFFFF
@FS10000125:26:BPA73017-1023:1:1101:4500:1350 1:N:0:15
TGGAAACTTCGTCGAGTACGCTCAAATTTACAGATCGGAAGAGCA
+
FFFFFFFFFFFFFFFFFFFFFFFFFFFFFFFFFFFFFFFFFFFFF
@FS10000125:26:BPA73017-1023:1:1101:4520:1350 1:N:0:15
TTGATTTAACTTCGTCGAGTACGCTCAATTCATGAGATCGGAAGA
+
FFFFFFFFFFFFFFFFFFFFFFFFFFFFFFFFFFFFFFFFFFFFF
@FS10000125:26:BPA73017-1023:1:1101:4890:1350 1:N:0:15
TTGTAACTTCGTCGAGTACGCTCAAATGTGCAGATCGGAAGAGCA
+
FFFFFFFFFFFFFFFFFFFFFFFFFFFFFFFFFFFFFFFFFFFFF
@FS10000125:26:BPA73017-1023:1:1101:4930:1350 1:N:0:15
TGGCATCAACTTCGTCGAGTACGCTCAAGGATTAAGATCGGAAGA
+
FFFFF:FFFFFFFFFFFFFFFFFFFFFFFFFFFFFFFFFFFFFFF
@FS10000125:26:BPA73017-1023:1:1101:5710:1350 1:N:0:15
TTGGCATAACTTCGTCGAGTACGCTCAAGTTTACAGATCGGAAGA
+
FFFFFFFFFFFFFFFFFFFFFFFFFFFFFFFFFFFFFFFFFFFFF
@FS10000125:26:BPA73017-1023:1:1101:5830:1350 1:N:0:15
TTGGGTAAACTTCGTCGAGTACGCTCAAGAATATAGATCGGAAGA
+
F:,FFFFF,FFFFF:F,F:::FFFFFFFF:FF,FF:F:FFFFF:F
@FS10000125:26:BPA73017-1023:1:1101:6310:1350 1:N:0:15
TCGATAAACTTCGTCGAGTACGCTCAATGGGAAAGATCGGAAGAG
+
FFFFFFFFFFFFFFFFFFFFFFFFFFFFFFFFFFFFFFFFFFFFF
@FS10000125:26:BPA73017-1023:1:1101:7700:1350 1:N:0:15
TTGGTCTAACTTCGTCGAGTACGCTCAATATATAAGATCGGAAGA
+
FFFFFFFFFFFFFFFFFFFFFFFFFFFFFFFFFFFFFFFFFFFFF
@FS10000125:26:BPA73017-1023:1:1101:7790:1350 1:N:0:15
TGGGCAGAACTTCGTCGAGTACGCTCAACCACTGAGATCGGAAGA
+
F,:FFFFFFFFFFFFFFFFFFFFFFFFFFFFFFFFFFFFFFFFFF
@FS10000125:26:BPA73017-1023:1:1101:7840:1350 1:N:0:15
ACGGAGGTAACTTCGTCGAGTACGCTCAAAGCAGGAGATCGGAAG
+
FFFFFFFFF:FFFFFFFFFFFFFFFFFFFFFFFFFFFFFFFFFFF
@FS10000125:26:BPA73017-1023:1:1101:7920:1350 1:N:0:15
TGGCTCGAACTTCGTCGAGTACGCTCAAGAGTTGAGATCGGAAGA
+
FFFFFFFFFFFFFFFFFFFFFFFFFFFFFFFFFFFFFFFFFFFFF
@FS10000125:26:BPA73017-1023:1:1101:8910:1350 1:N:0:15
TTGTTGCAACTTCGTCGAGTACGCTCAAATGCAAAGATCGGAAGA
+
FFFFFFFFFFFFFFFFFFFFFFFFFFFFFFFFFFFFFFFFFFFFF
@FS10000125:26:BPA73017-1023:1:1101:9180:1350 1:N:0:15
ACGCTCAAGAGACCAGATCGGAAGAGCACACGTCTGAACTCCAGT
+
FFFFFFFFFFFFFFFFFFFFFFFFFFFFFFFFFFFFFFFFFFFFF
@FS10000125:26:BPA73017-1023:1:1101:9420:1350 1:N:0:15
TCGACTGGACTTCGTCGAGTACGCTCAAAAAAAGAGATCGGAAGA
+
FFFFFFFFFFFFFFFFFFFFFFFFFFFFFFFFFFFFFFFFFFFFF
@FS10000125:26:BPA73017-1023:1:1101:9540:1350 1:N:0:15
TTGTAACTTCGTCGAGTACGCTCAAGGGACGAGATCGGAAGAGCA
+
FFFFFFFFFFFFFFFFFFFFFFFFFFFFFFFFFFFFFFFFFFFFF
@FS10000125:26:BPA73017-1023:1:1101:9880:1350 1:N:0:15
TTGATTCAACTTCGTCGAGTACGCTCAAGATATGAGATCGGAAGA
+
FFFFFFFFFFFFFFFFFFFFFFFFFFFFFFFFFFFFFFFFFFFFF
@FS10000125:26:BPA73017-1023:1:1101:10880:1350 1:N:0:15
CTGACTGGACTTCGTCGAGTACGCTCAATCGATTAGATCGGAAGA
+
FFFFFFFFFFFFFFFFFFFFFFFFFFFFFFFFFFFFFFFFFFFFF
@FS10000125:26:BPA73017-1023:1:1101:11150:1350 1:N:0:15
TTGATAGAACTTCGTCGAGTACGCTCAATCAGGTAGATCGGAAGA
+
FFFFFFFFFFFFFFFFFFFFFFFFFFFFFFFFFFFFFFFFFFFFF
@FS10000125:26:BPA73017-1023:1:1101:11460:1350 1:N:0:15
GCGCTAATTTCGTCGAGTACGCTCAATATCAGAGATCGGAAGAGC
+
FFFFFFFFFFFFFFFFFFFFFFFFFFFFFFFFFFFFFFFFFFFFF
@FS10000125:26:BPA73017-1023:1:1101:11620:1350 1:N:0:15
TTGATGTAACTTCGTCGAGTACGCTCAAGCCGGAAGATCGGAAGA
+
FFFFFFFFFFFFFFFFFFFFFFFFFFFFFFFFFFFFFFFFFFFFF
@FS10000125:26:BPA73017-1023:1:1101:13310:1350 1:N:0:15
TTGCCCGAACTTCGTCGAGTACGCTCAAGGAGTGAGATCGGAAGA
+
FFFFFFFFFFFFFFFFFFFFFFFFFFFFFFFFFFFFFFFFFFFFF
@FS10000125:26:BPA73017-1023:1:1101:13420:1350 1:N:0:15
GTGACTGGACTTCGTCGAGTACGCTCAAGAAGTTAGATCGGAAGA
+
FFFFFFFFFFFFFFFFFFFFFFFFFFFFFFFFFFFFFFFFFFFFF
@FS10000125:26:BPA73017-1023:1:1101:13500:1350 1:N:0:15
TTGCCGCAACTTCGTCGAGTACGCTCAAGGACTGAGATCGGAAGA
+
FFFFFFFFFFFFFFFFFFFFFFFFFFFFFFFFFFFFFFFFFFFFF
@FS10000125:26:BPA73017-1023:1:1101:14040:1350 1:N:0:15
TTGACGCAACTTCGTCGAGTACGCTCAATACCTAAGATCGGAAGA
+
FFFFF,FFFFFFFFFFFFFFFFFFFFFF:::,:,FFFFFFFFFFF
@FS10000125:26:BPA73017-1023:1:1101:15390:1350 1:N:0:15
TTGAAACAACTTCGTCGAGTACGCTCAAGCTTAGAGATCGGAAGA
+
FFFFFFFFFFFFFFFFFFFFFFFFFFFFFFFFFFFFFFFFFFFFF
@FS10000125:26:BPA73017-1023:1:1101:15440:1350 1:N:0:15
TTGTAGCTTCGTCGAGTACGCTCAATCTTTGAGATCGGAAGAGCA
+
FFFFFFF:::F,FF,FFF:,FFF:,F:F:,,,FFF:F,FF:FF::
@FS10000125:26:BPA73017-1023:1:1101:15460:1350 1:N:0:15
TTGAAGAAACTTCGTCGAGTACGCTCAAGTCAAAAGATCGGAAGA
+
FFFFFFFFFFFFFFFFFFFFFFFFFFFFFFFFFFFFFFFFFFFFF
@FS10000125:26:BPA73017-1023:1:1101:15910:1350 1:N:0:15
TTGACTGGACTTCGTCGAGTACGCTCAAATTATAAGATCGGAAGA
+
FFFFFFFFFFFFFFFFFFFFFFFFFFFFFFFFFFFFFFFFFFFFF
@FS10000125:26:BPA73017-1023:1:1101:15950:1350 1:N:0:15
TTGATGAAACTTCGTCGAGTACGCTCAAGAGAATAGATCGGAAGA
+
FFFFFFFFFFFFFFFFFFFFFFFFFFFFFFFFFFFFFFFFFFFFF
@FS10000125:26:BPA73017-1023:1:1101:1370:1360 1:N:0:15
TCGGGCTTAACTTCGTCGAGTACGCTCAAAAAAAAAGATCGGAAG
+
FFFFFFFFFFFFFFFFFFFFFFFFFFFFFFFFFFFFFFFFFFFFF
@FS10000125:26:BPA73017-1023:1:1101:1510:1360 1:N:0:15
TTGCCATAACTTCGTCGAGTACGCTCAAATGAGAAGATCGGAAGA
+
FFFFFFFFFFFFFFFFFFFFFFFFFFFFFFFFFFFFFFFFFFFFF
@FS10000125:26:BPA73017-1023:1:1101:1730:1360 1:N:0:15
CCGCTTCGTCGAGTACGCTCAACATGCCAGATCGGAAGAGCACAC
+
FFFFFFFFFFFFFFFFFFFFFFFFFFFFFFFFFFFFFFFFFFFFF
@FS10000125:26:BPA73017-1023:1:1101:2200:1360 1:N:0:15
TCGTAGAAACTTCGTCGAGTACGCTCAAACATTTAGATCGGAAGG
+
FFFFFFFFFFFFFFFFFFFFFFFFFFFFFFFFFFFFFFFFFFFF,
@FS10000125:26:BPA73017-1023:1:1101:2410:1360 1:N:0:15
TCGGTCCAACTTCGTCGAGTACGCTCAACGAGTAAGATCGGAAGA
+
FFFFFFFFFFFFFFFFFFFFFFFFFFFFFFFFFFFFFFFFFFFFF
@FS10000125:26:BPA73017-1023:1:1101:3440:1360 1:N:0:15
CCGGAAACTTCGTCGAGTACGCTCAAGATTTGAGATCGGAAGAGC
+
FFFFFFFFFFFFFFFFFFFFFFFFFFFFFFFFFFFFFFFFFFFFF
@FS10000125:26:BPA73017-1023:1:1101:4420:1360 1:N:0:15
GTGAGCCAGACCTTCGTCGAGTACGCTCAAACAAATAGATCGGAA
+
FFFFFFFFFFFFFFFFFFFFFFFFFFFFFFFFFFFFFFFFFFFFF
@FS10000125:26:BPA73017-1023:1:1101:4900:1360 1:N:0:15
TTGAGGCAACTTCGTCGAGTACGCTCAAGTGTGAAGATCGGAAGA
+
FFFFFFFFFFFFFFFFFFFFFFFFFFFFFFFFFFFFFFFFFFFFF
@FS10000125:26:BPA73017-1023:1:1101:5190:1360 1:N:0:15
GCGCAAACTTCGTCGAGTACGCTCAACGAGAAAGATCGGAAGAGC
+
FFFFFFFFFFFFFFFFFFFFFFFFFFFFFFFFFFFFFFFFFFFFF
@FS10000125:26:BPA73017-1023:1:1101:5290:1360 1:N:0:15
ACGATGAAACTTCGTCGAGTACGCTCAACCGGGAAGATCGGAAGA
+
,FF:FFFF:FFFFFFFFFFFFFFFFFFFFFF:FFF:FFFFF::FF
@FS10000125:26:BPA73017-1023:1:1101:5400:1360 1:N:0:15
TTGGTTAAACTTCGTCGAGTACGCTCAATATATGAGATCGGAAGA
+
FFFFFFFFFFFFFFFFFFFFFFFFFFFFFFFFFFFFFFFFFFFFF
@FS10000125:26:BPA73017-1023:1:1101:5720:1360 1:N:0:15
TTGACTGGACTTCGTCGAGTACGCTCAAACACTAAGATCGGAAGA
+
FFFFFFFFFFFFFFFFFFFFFFFF:FFFFFFFFFFFFFFFFFFFF
@FS10000125:26:BPA73017-1023:1:1101:5900:1360 1:N:0:15
CCGAAGGAACTTCGTCGAGTACGCTCAATGGGATAGATCGGAAGA
+
FFFFFFFFFFFFFFFFFFFFFFFFFFFFFFFFFFFFFFFFFFFFF
@FS10000125:26:BPA73017-1023:1:1101:5910:1360 1:N:0:15
GGGTTTAACTTCGTCGAGTACGCTCAACAATTAAGATCGGAAGAG
+
FFFFFFFFFFFFFFFFFFFFFFFFFFFFFFFFFFFFFFFFFFFFF
@FS10000125:26:BPA73017-1023:1:1101:6290:1360 1:N:0:15
TTGAACTTCGTCGAGTACGCTCAAAAAAAAAGATCGGAAGAGCAC
+
FFFFFFFFFFFFFFFFFFFFFFFFFFFFFFFFFFFFFFFFFFFFF
@FS10000125:26:BPA73017-1023:1:1101:7070:1360 1:N:0:15
TCGACGGTAGAACTTCGTCGAGTACGCTCAAACATGTAGATCGGA
+
FFFFFFFFFFFFFFFFFFFFFFFFFFFFFFFFFFFFFFFFFFFFF
@FS10000125:26:BPA73017-1023:1:1101:7210:1360 1:N:0:15
CAGAATCAACTTCGTCGAGTACGCTCAAATTAGTAGATCGGAAGA
+
FFFFFFFFFFFFFFFFFFFFFFFFFFFFFFFFFFFFFFFFFFFFF
@FS10000125:26:BPA73017-1023:1:1101:7870:1360 1:N:0:15
TTGACCCAAACTTCGTCGAGTACGCTCAAAGTCATAGATCGGAAG
+
FFFFFFFFFFFFFFFFFFFFFFFFFFFFFFFFFFFFFFFFFFFFF
@FS10000125:26:BPA73017-1023:1:1101:8240:1360 1:N:0:15
CCGTGCCAACTTCGTCGAGTACGTCAAGAATGCAGATCGGAAGAG
+
FFFFFFFFFFFFFFFFFFFFFFFFFFFFFFFFFFFFFFFFFFFFF
@FS10000125:26:BPA73017-1023:1:1101:8390:1360 1:N:0:15
GGGGGGGAACTTCGTCGAGTACGCTCAACGATAAAGATCGGAAGA
+
FFFFFFFFFFFFFFFFFFFFFFFFFFFFFFFFFFFFFFFFFFFFF
@FS10000125:26:BPA73017-1023:1:1101:8620:1360 1:N:0:15
TCTGACAACTTCGTCGAGTACGCTCAAACTCAGAGATCGGAAGAG
+
FFFFFFFFFFFFFFFFFFFFFFFFFFFFFFFFFFFFFFFFFFFFF
@FS10000125:26:BPA73017-1023:1:1101:8730:1360 1:N:0:15
TGGTATCAACTTCGTCGAGTACGCTCAACATGATAGATCGGAAGA
+
FFFFFFFFFFFFFFFFFFFFFFFFFFFFFFFFFFFFFFFFFFFFF
@FS10000125:26:BPA73017-1023:1:1101:8790:1360 1:N:0:15
TTGGTGAAACTTCGTCGAGTACGCTCAACCTGCCAGATCGGAAGA
+
FFFFFFFFFFFFFFFFFFFFFFFFFFFFFFFFFFFFFFFFFFFFF
@FS10000125:26:BPA73017-1023:1:1101:9300:1360 1:N:0:15
CCGCACGAGCTTCGTCGAGTACGCTCAATATTCTAGATCGGAAGA
+
,:FFFF:FFFFF:F:F::F:F:,:,:FFFFFF::FFF:F,FFFFF
@FS10000125:26:BPA73017-1023:1:1101:9540:1360 1:N:0:15
TCGCTGAAACTTCGTCGAGTACGCTCAAATAAGTAGATCGGAAGA
+
,F:FFFFFFFFFFFFFFFF:FFFFFFFFFF:FFFFFFFFFFFFFF
@FS10000125:26:BPA73017-1023:1:1101:10380:1360 1:N:0:15
CTTGGGTTAACTTCGTCGAGTACGCTCAATTGCTAAGATCGGAAG
+
FFFFFFFFFFFFFFFFFFFFFFFFFFFFFFFFFFFFFFFFFFFFF
@FS10000125:26:BPA73017-1023:1:1101:10950:1360 1:N:0:15
TTGACTGGACTTCGTCGAGTACGCTCAACCAGGCAGATCGGAAGA
+
,F,FFF:FFFFFF,F:::,F,:::FF,,FFFF::FF,FF::FF,F
@FS10000125:26:BPA73017-1023:1:1101:13520:1360 1:N:0:15
GTGACTGGACTTCGTCGAGTACGCTCAAGAAGTTAGATCGGAAGA
+
FFFFFFFFFFFFFFFFFFFFFFFFFFFFFFFFFFFFFFFFFFFFF
@FS10000125:26:BPA73017-1023:1:1101:13560:1360 1:N:0:15
CCGGTGGTAACTTCGTCGAGTACGTTCAATTGATAAGATCGGAAG
+
FFFFFFFFFFFFFFFFFFFFFFFFFFFFFFFFFFFFFFFFFFFFF
@FS10000125:26:BPA73017-1023:1:1101:14510:1360 1:N:0:15
GGTTTGAACTTCGTCGAGTACGCTCAATGTCTTAGATCGGAAGAG
+
F:FFF:F,FFFFFFFFFFFFFFFFFFFF:FFFFFF:FFFFFFFF:
@FS10000125:26:BPA73017-1023:1:1101:14700:1360 1:N:0:15
TCGGGGGTAACTTCGTCGAGTACGCTCAAATCGACAGATCGGAAG
+
FFFFFFFFFFFFFFFFFFFFFFFFFFFFFFFFFFFFFFFFFFFFF
@FS10000125:26:BPA73017-1023:1:1101:14920:1360 1:N:0:15
TTGCGGCAACTTCGTCGAGTACGCTCAAACATTGAGATCGGAAGA
+
FFFFFFFFFFFFFFFFFFFFFFFFFFFFFFFFFFFFFFFFFFFFF
@FS10000125:26:BPA73017-1023:1:1101:15270:1360 1:N:0:15
GCGCTAACTTCGTCGAGTACGCTCAACACGGTAGATCGGAAGAGC
+
FFFFFFFFFFFFFFFFFFFFFFFFFFFFFFFFFFFFFFFFFFFFF
@FS10000125:26:BPA73017-1023:1:1101:15570:1360 1:N:0:15
TTGAGGCCAACTTCGTCGAGTACGCTCAAACACTGAGATCGGAAG
+
FFFFFFFFFFFFFFFFFFFFFFFFFFFFFFFFFFFFFFFFFFFFF
@FS10000125:26:BPA73017-1023:1:1101:15650:1360 1:N:0:15
TAGGAAAAACTTCGTCGAGTACGCTCAAAGTGTAAGATCGGAAGA
+
FFFFFFFFFFFFFFFFFFFFFFFFFFFFFFFFFFFFFFFFFFFFF
@FS10000125:26:BPA73017-1023:1:1101:15910:1360 1:N:0:15
TTGGGTCAACTTCGTCGAGTACGCTCAATTCCTAAGATCGGAAGA
+
FF::FFFFFFFFFFFFFFFFFFFFFFFFFFFFFFFFFFFFFFFFF
@FS10000125:26:BPA73017-1023:1:1101:16220:1360 1:N:0:15
TTGCATGAACTTCGTCGAGTACGCTCAAGCTCAAGGATCGGAAGA
+
FFFFFFFFFFFFFFFFFFFFFFFFFFFFFFFFFFFFFFFFFFFFF
@FS10000125:26:BPA73017-1023:1:1101:16380:1360 1:N:0:15
CCGGGAACTTCGTCGAGTACGCTCAAAGAACAAGATCGGAAGAGC
+
FFFFFFFFFFFFFFFFFFFFFFFFFFFFFFFFFFFFFFFFFFFFF
@FS10000125:26:BPA73017-1023:1:1101:1290:1370 1:N:0:15
TCGGAGTAACTTCGTCGAGTACGCTCAAACTAGGAGATCGGAAGA
+
FFFFFFFFFFFFFFFFFFFFFFFFFFFFFFFFFFFFFFFFFFFFF
@FS10000125:26:BPA73017-1023:1:1101:1840:1370 1:N:0:15
TTGGCATAACTTCGTCGAGTACGCTCAAAAGTTAAGATCGGAAGA
+
FFFFFFFFFFFFFFFFFFFFFFFFFFFFFFFFFFFFFFFFFFFFF
@FS10000125:26:BPA73017-1023:1:1101:2320:1370 1:N:0:15
TCGTATCAACTTCGTCGAGTACGCTCAAGTCATCAGATCGGAAGA
+
FFFFFFFFFFFFFFFFFFFFFFFFFFFFFFFFFFFFFFFFFFFFF
@FS10000125:26:BPA73017-1023:1:1101:2430:1370 1:N:0:15
TGGAACTTCGTCGAGTACGCTCAATTACCTAGATCGGAAGAGCAC
+
FFFFFFFFFFFFFFFFFFFFFFFFFFFFFFFFFFFFFFFFFFFFF
@FS10000125:26:BPA73017-1023:1:1101:2840:1370 1:N:0:15
TTGCAACTTCGTCGAGTACGCTCAACATCACAGATCGGAAGAGCA
+
FFFFFFFFFFFFFFFFFFFFFFFFFFFFFFFFFFFFFFFFFFFFF
@FS10000125:26:BPA73017-1023:1:1101:2950:1370 1:N:0:15
TGGTAACTTCGTCGAGTACGCTCAAGGTTGCAGATCGGAAGAGCA
+
FFFFFFFFFFFFFFFFFFFFFFFFFFFFFFFFFFFFFFFFFFFFF
@FS10000125:26:BPA73017-1023:1:1101:3260:1370 1:N:0:15
CCGGTAACTTCGTCGAGTACGCTCAAATATACAGATCGGAAGAGC
+
FFFFFFFFFFFFFFFFFFFFFFFFFFFFFFFFFFFFFFFFFFFFF
@FS10000125:26:BPA73017-1023:1:1101:3860:1370 1:N:0:15
TCGGACAGAACTTCGTCGAGTACGCTCAGGACCCGAGATCGGAAG
+
FFFFFFFFFFFFFFFFFFFFFFFFFFFFFFFFFFFFFFFFFFFFF
@FS10000125:26:BPA73017-1023:1:1101:4330:1370 1:N:0:15
TCAGCAAACTTCGTCGAGTACGCTCAAATACTAAGATCGGAAGAG
+
FFFFFFFFFFFFFFFFFFFFFFFFFFFFFFFFFFFFFFFFFFFFF
@FS10000125:26:BPA73017-1023:1:1101:4810:1370 1:N:0:15
TTGGAACTTCGTCGAGTACGCTCTAAGAAAAAGATCGGAAGAGCA
+
FFFFFFFFFFFFF:FF,F:,::F,FFFFF,:FFFFFFF:FFF,F,
@FS10000125:26:BPA73017-1023:1:1101:5160:1370 1:N:0:15
TCTAAACTTCGTCGAGTACGCTCAATCCTTCAGATCGGAAGAGCA
+
FFFFFFFFFFFFFFFFFFFFFFFFFFFFFFFFFFFFFFFFFFFFF
@FS10000125:26:BPA73017-1023:1:1101:6030:1370 1:N:0:15
TCGGTGTAACTTCGTCGAGTACGCTCAAAACTCGAGATCGGAAGA
+
FFFFFFFFFFFFFFFFFFFFFFFFFFFFFFFFFFFFFFFFFFFFF
@FS10000125:26:BPA73017-1023:1:1101:6060:1370 1:N:0:15
TTGACTGGACTTCGTCGAGTACGCTCAAGATCAGAGATCGGAAGA
+
FFFFFFFFFFFFFFFFFFFFFFFFFFFFFFFFFFFFFFFFFFFFF
@FS10000125:26:BPA73017-1023:1:1101:7450:1370 1:N:0:15
TTGACTGGACTTCGTCGAGTACGCTCAACAAAATAGATCGGAAGA
+
FFFFFFFFFFFFFFFFFFFFFFFFFFFFFFFFFFFFFFFFFFFFF
@FS10000125:26:BPA73017-1023:1:1101:7920:1370 1:N:0:15
TCCGTTAACTTCGTCGAGTACGCTCAAGTTGATAGATCGGAAGAG
+
FFFFFFFFFFFFFFFFFFFFFFFFFFFFFFFFFFFFFFFFFFFFF
@FS10000125:26:BPA73017-1023:1:1101:8230:1370 1:N:0:15
TTGAAGCAACTTCGTCGAGTACGCTCAATCTAGTAGATCGGAAGA
+
FF,FF:FFFFFFFFFFFFFFFFFFFFFFFFF:FFFFFFFFFF:FF
@FS10000125:26:BPA73017-1023:1:1101:8270:1370 1:N:0:15
TCGGGGAAGTAACTTCGTCGAGTACGTCAAACAGATAGATCGGAA
+
FFFFFFFFFFFFFFFFFFFFFFFFFFFFFFFFFFFFFFFFFFFFF
@FS10000125:26:BPA73017-1023:1:1101:8630:1370 1:N:0:15
CCGGCCAAAACTTCGTCGAGTACGCTCAATAGGAAAGATCGGAAG
+
FFFFFFFFFFFFFFFFFFFFFFFFFFFFFFFFFFFFFFFFFFFFF
@FS10000125:26:BPA73017-1023:1:1101:10110:1370 1:N:0:15
TCTCCGAACTTCGTCGAGTACGCTCAAGTTATTAGATCGGAAGAG
+
FFFFFFFFFFFFFFFFFFFFFFFFFFFFFFFFFFFFFFFFFFFFF
@FS10000125:26:BPA73017-1023:1:1101:10450:1370 1:N:0:15
TTGTAGGAACTTCGTCGAGTACGCTCAATTTGACAGATCGGAAGA
+
FFFFFFFFFFFFFFFFFFFFFFFFFFFFFFFFFFFFFFFFFFFFF
@FS10000125:26:BPA73017-1023:1:1101:10850:1370 1:N:0:15
TCGGTTAACTTCGTCGAGTACGCTCAAAAAACAAGATCGGAAGAG
+
FFF,FFFFFFFFFFFFFFFFFFFFF,FFFFFFFFFFFFFFFFFFF
@FS10000125:26:BPA73017-1023:1:1101:11480:1370 1:N:0:15
TTGAATAAACTTCGTCGAGTACGCTCAAATCAAGAGATCGGAAGA
+
FFFFFFFFFFFFFFFFFFFFFFFFFFFFFFFFFFFFFFFFFFFFF
@FS10000125:26:BPA73017-1023:1:1101:11510:1370 1:N:0:15
TTGCACCAACTTCGTCGAGTACGCTCAAATAAGAAGATCGGAAGA
+
FFFFFFFFFFFFFFFFFFFFFFFFFFFFFFFFFFFFFFFFFFFFF
@FS10000125:26:BPA73017-1023:1:1101:11610:1370 1:N:0:15
TCGAACTTCGTCGAGTACGCTCAATTCTAGAGATCGGAAGAGCAC
+
FFFFFFFFFFFFFFFFFFFFFFFFFFFFFFFFFFFFFFFFFFFFF
@FS10000125:26:BPA73017-1023:1:1101:11670:1370 1:N:0:15
ACTGGGGACAACTTCGTCGAGTACGCTCAACGTGAAAGATCGGAA
+
FFFFFFFFFFFFFFFFFFFFFFFFFFFFFFFFFFFFFFFFFFFFF
@FS10000125:26:BPA73017-1023:1:1101:11960:1370 1:N:0:15
TCGCAAACTTCGTCGAGTACGCTCAAACGCAGAGATCGGAAGAGC
+
,FFF,FFFFFFFFFFFFFFFFFFFFF:,F:FFFFFFFFFFFFFFF
@FS10000125:26:BPA73017-1023:1:1101:12070:1370 1:N:0:15
TTGACGAACTTCGTCGAGTACGCTCAATGTTTTAGATCGGAAGAG
+
FFFFFFFFFFFFFFFFFFFFFFFFFFFFFFFFFFFFFFFFFFFFF
@FS10000125:26:BPA73017-1023:1:1101:12530:1370 1:N:0:15
GGGCTAAACTTCGTCGAGTACGCTCAAATGTCTAGATCGGAAGAG
+
FFFFFFFFFFFFFFFFFFFFFFFFFFFFFFFFFFFFFFFFFFFFF
@FS10000125:26:BPA73017-1023:1:1101:12730:1370 1:N:0:15
TTGACTGGACTTCGTCGAGTACGCTCAAACCTTAAGATCGGAAGA
+
:F,FFFFFFF:FFFFFFFFFFFFFFFFFFFFFFFFFFFFFFFFFF
@FS10000125:26:BPA73017-1023:1:1101:12740:1370 1:N:0:15
TTGGACTAACTTCGTCGAGTACGCTCAAGTCCGAAGATCGGAAGA
+
,FFFFFFFFFFFFFFFFFFFFFFFFFFFFFFFFFFFFFFFFFFFF
@FS10000125:26:BPA73017-1023:1:1101:12970:1370 1:N:0:15
TTGCGAGAACTTCGTCGAGTACGCTCAAGATAAGAGATCGGAAGA
+
FFFFFFFFFFFFFFFFFFFFFFFFFFFFFFFFFFFFFFFFFFFFF
@FS10000125:26:BPA73017-1023:1:1101:13180:1370 1:N:0:15
TTTGGGATAATTTCGTCGAGTACGCTCAATTGAAAAGATCGGAAG
+
FFFFFFFFFF:FFFFFFFFFFFFFFFFFFFFFFFFFFFFFFFFFF
@FS10000125:26:BPA73017-1023:1:1101:13230:1370 1:N:0:15
TTGTGGCAACTTCGTCGAGTATGCTCAACTAGTCAGATCGGAAGA
+
FFFFFFFFFFFFFFFFFFFFFFFFFFFFFFFFFFFFFFFFFFFFF
@FS10000125:26:BPA73017-1023:1:1101:13360:1370 1:N:0:15
ACGTAACTTCGTCGAGTACGCTAAATTAATAAGATCGGAAGAGCA
+
FFFFFFFFFFFFFFFFFFFFFFFFFFFFFFFFFFFFFFFFFFFFF
@FS10000125:26:BPA73017-1023:1:1101:14260:1370 1:N:0:15
TTGACAAAACTTCGTCGAGTACGCTCAACGATCAAGATCGGAAGA
+
FFFFFFFFFFFFFFFFFFFFFFFFFFFFFFFFFFFFFFFFFFFFF
@FS10000125:26:BPA73017-1023:1:1101:14400:1370 1:N:0:15
TTGCATGAACTTCGTCGAGTACGCTCAATCAATTAGATCGGAAGA
+
FFFFFFFFFFFFFFFFFFFFFFFFFFFFFFFFFFFFFFFFFFFFF
@FS10000125:26:BPA73017-1023:1:1101:14600:1370 1:N:0:15
GAGCAAAGTTCGTCGAGTACGCTCAACGATTTAGATCGGAAGAGC
+
FFFFFFFFFFFFFFFFFFFFFFFFFFFFFFFFFFFFFFFFFFFFF
@FS10000125:26:BPA73017-1023:1:1101:14900:1370 1:N:0:15
CCGGAAACTTCGTCGAGTACGCTCAAGTTTATAGATCGGAAGAGC
+
FFFFFFFFFFFFFFFFFFFFFFFFFFFFFFFFFFFFFFFFFFFFF
@FS10000125:26:BPA73017-1023:1:1101:15120:1370 1:N:0:15
CCGGAACTTCGTCGAGTACGCTCAATATCAGAGATCGGAAGAGCA
+
FFFFFFFFFFFFFFFFFFFFFFFFFFFFFFFFFFFFFFFFFFFFF
@FS10000125:26:BPA73017-1023:1:1101:15530:1370 1:N:0:15
CGAGGGGGGAACTTCGTCGAGTACGCTCAAGCGAGGAGATCGGAA
+
FFFFFFFFFFFFFFFFFFFFFFFFFFFFFFFFFFFFFFFFFFFFF
@FS10000125:26:BPA73017-1023:1:1101:15660:1370 1:N:0:15
TTGACTGGACTTCGTCGAGTACGCTCAAATGACAAGATCGGAAGA
+
FFFFFFFFFFFFFFFFFFFFFFFFFFFFFFFFFFFFFFFFFFFFF
@FS10000125:26:BPA73017-1023:1:1101:1040:1380 1:N:0:15
TTGTATTACCTTCGTCGAGTACGCTCAACAAAATAGATCGGAAGA
+
FFFFFFFFFFFFFFFFFFFFFFFFFFFFFFFFFFFFFFFFFFFFF
@FS10000125:26:BPA73017-1023:1:1101:1070:1380 1:N:0:15
TGGGTCAACTTCGTCGAGTACGCTCAATATGTAAGATCGGAAGAG
+
FFFFFFFFFFFFFFFFFFFFFFFFFFFFFFFFFFFFFFFFFFFFF
@FS10000125:26:BPA73017-1023:1:1101:1220:1380 1:N:0:15
TTGACTGAACTTCGTCGAGGTACGCTCAAGGAATCAGATCGGAAG
+
FFFFF:FFFFFFFFFFFFFF,,FFF,:FFFFFF:FFF,:F::FFF
@FS10000125:26:BPA73017-1023:1:1101:2260:1380 1:N:0:15
TAGGGTCGAACTTCGTCGAGTACGCTCAAGCAATAAGATCGGAAG
+
FFFFFFFFFFFFFFFFFFFFFFFFFFFFFFFFFFFFFFFFFFFFF
@FS10000125:26:BPA73017-1023:1:1101:3100:1380 1:N:0:15
TTGGTAAACTTCGTCGAGTACGCTCAATGAATAAGATCGGAAGAG
+
FFFFFFFFFFFFFFFFFFFFFFFFFFFFFFFFFFFFFFFFFFFFF
@FS10000125:26:BPA73017-1023:1:1101:4000:1380 1:N:0:15
TTGACTGGACTTCGTCGAGTACGCTCAAACCGATAGATCGGAAGA
+
FFFFFFFFFFFFFFFFFFFFFFFFFFFFFFFFFFFFFFFFFFFFF
@FS10000125:26:BPA73017-1023:1:1101:4220:1380 1:N:0:15
GCGTTAACTTCGTCGAGTACGCTCAATAATGCAGATCGGAAGAGC
+
FFFFFFFFFFFFFFFFFFFFFFFFFFFFFFFFFFFFFFFFFFFFF
@FS10000125:26:BPA73017-1023:1:1101:5000:1380 1:N:0:15
TTGCTAAAACTTCGTCGAGTACGCTCAAAATCCCAGATCGGAAGA
+
FFFFFFFFFFFFFFFFFFFFFFFFFFFFFFFFFFFFFFFFFFFFF
@FS10000125:26:BPA73017-1023:1:1101:5190:1380 1:N:0:15
TAGTCTAACTTCGTCGAGTACGCTCAAATATTAAGATCGGAAGAG
+
F,,::FF,FF:FF:FFFFF:FFFFFFF:FFFFFF:FFFFFFFFF:
@FS10000125:26:BPA73017-1023:1:1101:5250:1380 1:N:0:15
TTGGGCGAACTTCGTCGAGTACGCTCAAGTATTTAGATCGGAAGA
+
FFFFFFFFFFFFFFFFFFFFFFFFFFFFFFFFFFFFFFFFFFFFF
@FS10000125:26:BPA73017-1023:1:1101:5280:1380 1:N:0:15
CGGGAACTTCGTCGAGTACGCTCAAGTTACCAGATCGGAAGAGCA
+
FFFFFFFFFFFFFFFFFFFFFFFFFFFFFFFFFFFFFFFFFFFFF
@FS10000125:26:BPA73017-1023:1:1101:6060:1380 1:N:0:15
TCACACAACTTCGTCGAGTACGCTCAAGTCGGAAGATCGGAAGAG
+
FFFFFFFFFFFFFFFFFFFFFFFFFFFFFFFFFFFFFFFFFFFFF
@FS10000125:26:BPA73017-1023:1:1101:6190:1380 1:N:0:15
GCGGAGCTAACTTCGTCGAGTACGCTCAAAAATCAAGATCGGAAG
+
FFFFFFFFFFFFFFFFFFFFFFFFFFFFFFFFFFFFFFFFFFFFF
@FS10000125:26:BPA73017-1023:1:1101:7040:1380 1:N:0:15
GCGTGAACTTCGTCGAGTACGCTCAATCTTAAAGATCGGAAGAGC
+
,F,FFF:FFFF,FFFFFFFFFFFFFFFF:FFFFFFFFFFFFFFFF
@FS10000125:26:BPA73017-1023:1:1101:7310:1380 1:N:0:15
GACTTCGTCGAGTACGCTCAATTTGATAGATCGGAAGAGCACACG
+
FFFFFFFFFFFFFFFFFFFFFFFFFFFFFFFFFFFFFFFFFFFFF
@FS10000125:26:BPA73017-1023:1:1101:7350:1380 1:N:0:15
TTGACTGGACTTCGTCGAGTACGCTCAAGCTGGAAGATCGGAAGA
+
FFFFFFFFFFFFFFFFFFFFFFFFFFFFFFFFFFFFFFFFFFFFF
@FS10000125:26:BPA73017-1023:1:1101:7420:1380 1:N:0:15
TTGACTGGACTTCGTCGAGTACGCTCAATTAGTAAGATCGGAAGA
+
FFFFFFFFFFFFFFFFFFFFFFFFFFFFFFFFFFFFFFFFFFFFF
@FS10000125:26:BPA73017-1023:1:1101:8750:1380 1:N:0:15
GAGGTGCCAACTTCGTCGAGTACGCTCAATTACCCAGATCGGAAG
+
:FFFFFFFFFFFFFFFFFFFFFFFFFFFFFFFFFFFFFFFFFFFF
@FS10000125:26:BPA73017-1023:1:1101:8760:1380 1:N:0:15
ACGAAGTTATTGCTAGGAGTCAACTTCGTCGAGTACGCTCAAGTA
+
FFFFFFFFFFFFFFFFFFFFFFFFFFFFFFFFFFFFFFFFFFFFF
@FS10000125:26:BPA73017-1023:1:1101:9840:1380 1:N:0:15
TTGGGATAAACTTCGTCGAGTACGCTCAATGCGATAGATCGGAAG
+
FFFFFFFFFFFFFFFFFFFFFFFFFFFFFFFFFFFFFFFFFFFFF
@FS10000125:26:BPA73017-1023:1:1101:10160:1380 1:N:0:15
TTGAGCTAACTTCGTCGAGTACGCTCAAGGATTCAGATCGGAAGA
+
FFFFFFFFFFFFFFFFFFFFFFFFFFFFFFFFFFFFFFFFFFFFF
@FS10000125:26:BPA73017-1023:1:1101:10910:1380 1:N:0:15
TCGCAGTAACTTCGTCGAGTACGCTCAAGAGAGAAGATCGGAAGA
+
FFFFFFFFFFFFFFFFFFFFFFFFFFFFFFFFFFFFFFFFFFFFF
@FS10000125:26:BPA73017-1023:1:1101:11010:1380 1:N:0:15
ATGCCGCAACTTCGTCGAGTACGCTCAAAAACTTAGATCGGAAGA
+
F:FFFFFFFFFFFFFFFFFFFFFFFFFFFFFFFFFFFFFFFFFFF
@FS10000125:26:BPA73017-1023:1:1101:12420:1380 1:N:0:15
AGGTTTAACTTCGTCGAGTACGCTCAAAGATGTAGATCGGAAGAG
+
FFF:FFFFFFFFFFFFFFFFFFFFFFFFFFFFFFFFFFFFFFFFF
@FS10000125:26:BPA73017-1023:1:1101:12500:1380 1:N:0:15
TTGCAGTAACTTCGTCGAGTACGCTCAAATACCAAGATCGGAAGA
+
FFFFFFFFFFFFFFFFFFFFFFFFFFFFFFFFFFFFFFFFFFFFF
@FS10000125:26:BPA73017-1023:1:1101:12720:1380 1:N:0:15
GCGCCAACTTCGTCGAGTACGCTCAAGCATAGAGATCGGAAGAGC
+
FFFFFFFFFFFFFFFFFFFFFFFFFFFFFFFFFFFFFFFFFFFFF
@FS10000125:26:BPA73017-1023:1:1101:12920:1380 1:N:0:15
AGGTAAAACTTCGTCGAGTACGCTCAAAACATGAGATCGGAAGAG
+
FFF:FFFFFFFFFFFFFFFFFFFFFFFFFFFFFFFFFFFFFFFFF
@FS10000125:26:BPA73017-1023:1:1101:12940:1380 1:N:0:15
CCGTGGAAAAACTTCGTCGAGTACGCTCAACAGAAAAGATCGGAA
+
:FF,FFFFF,FFF:F:F:FFF:FF:F,:F:,FF,F,FF,:F,FFF
@FS10000125:26:BPA73017-1023:1:1101:14120:1380 1:N:0:15
GCGACTGGACTTCGTCGAGTACGCTCAAGATCATAGATCGGAAGA
+
FFFFFFFFFFFFFFFFFFFFFFFFFFFFFFFFFFFFFFFFFFFFF
@FS10000125:26:BPA73017-1023:1:1101:14760:1380 1:N:0:15
TTGTCATAACTTCGTCGAGTACGCTCAAAGTTACAGTCGGAAGAG
+
FFFFFFFFFFFFFFFFFFFFFFFFFFFFFFFFFFFFFFFFFFFFF
@FS10000125:26:BPA73017-1023:1:1101:15140:1380 1:N:0:15
ACGGAAGAAACTTCGTCGAGTACGCTCAGTGGGTGAGATCGGAAG
+
FFFFFFF:FFF:FFF,FFF:::FFF,FF,:FFF:FF:F:F:FFFF
@FS10000125:26:BPA73017-1023:1:1101:15650:1380 1:N:0:15
TTACTGCAACTTCGTCGAGTACGCTCAAGTAAGGAGATCGGAAGA
+
F:,FFFFFFF:FF,FF:,F,FF:F:FFFF,FFF,FFFFFF:,FFF
@FS10000125:26:BPA73017-1023:1:1101:16220:1380 1:N:0:15
TTGTTAGAACTTCGTCGAGTACGCTCAAGCTTGGAGATCGGAAGA
+
FFFFFFFFFFFFFFFFFFFFFFFFFFFFFFFFFFFFFFFFFFFFF
@FS10000125:26:BPA73017-1023:1:1101:16430:1380 1:N:0:15
CCGCAGTACGCTCAATGATGGAGATGGAAGAGCACACGTCTGAAC
+
FFFFFFFFFFFFFFFFFFFFFFFFFFFFFFFFFFFFFFFFFFFFF
@FS10000125:26:BPA73017-1023:1:1101:1060:1390 1:N:0:15
GGGGCATAGCTTCGTCGAGTACGCTCAAGGCTCAGATCGGAAGAG
+
FFFFFFFFFFFFFFFFFFFFFFFFFFFFFFFFFFFFFFFFFFFFF
@FS10000125:26:BPA73017-1023:1:1101:1470:1390 1:N:0:15
TGGTGGAACTTCGTCGAGTACGCTCAAACTTTCAGATCGGAAGAG
+
FFFFFFFFFFFFFFFFFFFFFFFFFFFFFFFFFFFFFFFFFFFFF
@FS10000125:26:BPA73017-1023:1:1101:2660:1390 1:N:0:15
TTGGGGGAACTTCGTCGAGTACGCTCAAGTTTTGAGATCGGAAGA
+
FFFFFFFFFFFFFFFFFFFFFFFFFFFFFFFFFFFFFFFFFFFFF
@FS10000125:26:BPA73017-1023:1:1101:2910:1390 1:N:0:15
CCGGACATAACTTCGTCGAGTACGCTCAACCAAACAGATCGGAAG
+
FFFFFFFFFFFFFFFFFFFFFFFFFFFFFFFFFFFFFFFFFFFFF
@FS10000125:26:BPA73017-1023:1:1101:2950:1390 1:N:0:15
TGGTAACTTCGTCGAGTACGCTCAAGGTTGCAGATCGGAAGAGCA
+
FFFFFFFFFFFFFFFFFFFFFFFFFFFFFFFFFFFFFFFFFFFFF
@FS10000125:26:BPA73017-1023:1:1101:4460:1390 1:N:0:15
GGGGGTAACTTCGTCGAGTACGCTCAAGGGGAGAGATCGGAAGAG
+
FFFFFFFFFFFFFFFFFFFFFFFFFFFFFFFFFFFFFFFFFFFFF
@FS10000125:26:BPA73017-1023:1:1101:4880:1390 1:N:0:15
TTGACTGGACCTTCGTCGAGTACGCTCAACCGCTGAGATCGGAAG
+
FFFFFFFFFFFFFF:FFFFFFFFFFFF,FFFFFFFFF,FFFFFFF
@FS10000125:26:BPA73017-1023:1:1101:4960:1390 1:N:0:15
GCGCAACTTCGTCGAGTACGCTCAATGAATTAGATCGGAAGAGCA
+
FFFFFFFFFFFFFFFFFFFFFFFFFFFFFFFFFFFFFFFFFFFFF
@FS10000125:26:BPA73017-1023:1:1101:5160:1390 1:N:0:15
GCGCCAACTTCGTCGAGTACGCTCAAGTCGCGAGATCGGAAGAGC
+
,FFFFFFFFFFFFFFFFFFFFFFFFFFFFFFFFFFFFFFFFFFFF
@FS10000125:26:BPA73017-1023:1:1101:5430:1390 1:N:0:15
TTGCTGTAACTTCGTCGAGTACGCTCAATCTTAGAGATCGGAAGA
+
FFFFFFFFFFFFFFFFFFFFFFFFFFFFFFFFFFFFFFFFFFFFF
@FS10000125:26:BPA73017-1023:1:1101:5820:1390 1:N:0:15
TTGATCAAACTTCGTCGAGTACGCTCAAGTGCCAGATCGGAAGAG
+
FFFFFFFFFFFFFFFFFFFFFFFFFFFFFFFFFFFFFFFFFFFFF
@FS10000125:26:BPA73017-1023:1:1101:6500:1390 1:N:0:15
TTGTTGTAACTTCGTCGAGTACGCTCAAAAGTGTAGATCGGAAGA
+
FFFFFFFFFFFFFFFFFFFFFFFFFFFFFFFFFFFFFFFFFFFFF
@FS10000125:26:BPA73017-1023:1:1101:6910:1390 1:N:0:15
TGGCAACAACTTCGTCGAGTACGCTCAAGATAGGAGATCGGAAGA
+
FFFFFFFFFFFFFFFFFFFFFFFFFFFFFFFFFFFFFFFFFFFFF
@FS10000125:26:BPA73017-1023:1:1101:7160:1390 1:N:0:15
TCGATGGAACTTCGTCGAGTACGCTCAAAGACTTAGATCGGAAGA
+
FFFFFF::FFFFFFFF:FFFFFFFFFFFFFFFFFFFFFFFFFF:F
@FS10000125:26:BPA73017-1023:1:1101:7430:1390 1:N:0:15
TTTGGGTAAACTTCGTCGAGTACGCTCAATTCATTAGATCGGAAG
+
FFFFFFFFFFFFFFFFFFFFFFFFFFFFFFFFFFFFFFFFFFFFF
@FS10000125:26:BPA73017-1023:1:1101:8550:1390 1:N:0:15
GCGCAAGAACTTCGTCGAGTACGCTCAAAAACTAAGATCGGAAGA
+
:FFFFFFFFFFFFFFFFFFFFFFFFFFFFFFFFFFFFFFFFFFFF
@FS10000125:26:BPA73017-1023:1:1101:8660:1390 1:N:0:15
TCGAAAACTTCGTCGAGTACGCTCAAACCGCAAGATCGGAAGAGC
+
FFFFFFFFFFFFFFFFFFFFFFFFFFFFFFFFFFFFFFFFFFFFF
@FS10000125:26:BPA73017-1023:1:1101:8900:1390 1:N:0:15
TCAAAACTTCGTCGAGTACGCTCAAAATTTCAGATCGGAAGAGCA
+
:FFFFFFFFFFFFFFFFFFFFFFFFFFFFFFFFFFFFFFFFFFFF
@FS10000125:26:BPA73017-1023:1:1101:9970:1390 1:N:0:15
TTGACTGGACTTCGTCGAGTACGCTCAATGATTAAGATCGGAAGA
+
FF:FFFFFFFFFFFFFFFFFFFFFFFFFFFFFFFFFFFFFFFFFF
@FS10000125:26:BPA73017-1023:1:1101:10140:1390 1:N:0:15
CCGGAGACATCTTCGTCGAGTACGCTCAAAGTAAAAGATCGGAAG
+
FFFFFFFFFFFFFFFFFFFFFFFFFFFFFFFFFFFFFFFFFFFFF
@FS10000125:26:BPA73017-1023:1:1101:10300:1390 1:N:0:15
TTGGTGGAACTTCGTCGAGTACGCTCAACTATACAGATCGGAAGA
+
FFFFFFFFFFFFFFFFFFFFFFFFFFFFFFFFFFFFFFFFFFFFF
@FS10000125:26:BPA73017-1023:1:1101:10940:1390 1:N:0:15
TCGGCTTAACTTCGTCGAGTACGCTCAAGTAAAGAGATCGGAAGA
+
FFFFFFFFFF:FFFFFFFF:FFFFFFF:FFFFFFFFFFFFFFFFF
@FS10000125:26:BPA73017-1023:1:1101:12180:1390 1:N:0:15
TTGAGTCAACTTCGTCGAGTACGCTCAACAACCCAGATCGGAAGA
+
FFFFFFFFFFFFFFFFFFFFFFFFFFFFFFFFFFFFFFFFFFFFF
@FS10000125:26:BPA73017-1023:1:1101:12350:1390 1:N:0:15
GCAAGAACTTCGTCGAGTACGCTCAATGGAGAAGATCGGAAGAGC
+
FFFFFFFFFFFFFFFFFFFFFFFFFFFFFFFFFFFFFFFFFFFFF
@FS10000125:26:BPA73017-1023:1:1101:12750:1390 1:N:0:15
TTGGGTGCAACTTCGTCGAGTACGCTCAAACGCCAAGATCGGAAG
+
FFFFFFFFFFFFFFFFFFFFFFFFFFFFFFFFFFFFFFFFFFFFF
@FS10000125:26:BPA73017-1023:1:1101:13100:1390 1:N:0:15
CTGGAAATAACTTCGTCGAGTACGCTCAACAAACAAGATCGGAAG
+
FFFFFFFFFFFFFFFFFFFFFFFFFFFFFFFFFFFFFFFFFFFFF
@FS10000125:26:BPA73017-1023:1:1101:13370:1390 1:N:0:15
TTGCTTGAACTTCGTCGAGTACGCTCAATCGTGCAGATCGGAAGA
+
FFFFFFFFFFFFFFFFFFFFFFFFFFFFFFFFFFFFFFFFFFFFF
@FS10000125:26:BPA73017-1023:1:1101:13500:1390 1:N:0:15
TTGTTGAACTTCGTCGAGTACGCTCAACTCTCAAGATCGGAAGAG
+
FFFFFFFFFFFFFFFFFFFFFFFFFFFFFFFFFFFFFFFFFFFFF
@FS10000125:26:BPA73017-1023:1:1101:13750:1390 1:N:0:15
GCCGAGCCAACTTCGTCGAGTACGCTCAAGTTTTAAGATCGGAAG
+
FFFFFFFFFFFFFFFFFFFFFFFFFFFFFFFFFFFFFFFFFFFFF
@FS10000125:26:BPA73017-1023:1:1101:13820:1390 1:N:0:15
TTGAAACAACTTCGTCGAGTACGCTCAAATACAGAGATCGGAAGA
+
FFFF,FFFFFFFFFFFFFFFFFFFFFFF:,:FF:FFFFFFFFFFF
@FS10000125:26:BPA73017-1023:1:1101:14360:1390 1:N:0:15
GCGGCAGCAACTTCGTCGAGTACTCAAGGTCACAGATCGGAAGAG
+
FFF:FFFFFFFFFFFFFFFFFFFFFFFFFFF:FFFFFFFFFFFFF
@FS10000125:26:BPA73017-1023:1:1101:14480:1390 1:N:0:15
TCGCCCAACTTAGTCGAGTACGCTCAATCGGTTAGATCGGAAGAG
+
FFFFFFFFFFFFFFFFFFFFFFFFFFFFFFFFFFFFFFFFFFFFF
@FS10000125:26:BPA73017-1023:1:1101:14630:1390 1:N:0:15
CCGCAAACTTCGTCGAGTACGCTCAACCCATAAGATCGGAAGAGC
+
:F,FFF,FFFF:F::F,FFF::FF,,F::FFFF,,FF::F:F:::
@FS10000125:26:BPA73017-1023:1:1101:15090:1390 1:N:0:15
TTGGGCTAAACTTCGTCGAGTACGCTCAACTACTGAGATCGGAAG
+
FFFFFFFFFFFFFFFFFFFFFFFFFFFFFFFFFFFFFFFFFFFFF
@FS10000125:26:BPA73017-1023:1:1101:15940:1390 1:N:0:15
CTGGGCATAACTTCGTCGAGTACGCTCAAATCTTGAGATCGGAAG
+
FFFFFFFFFFFFFFFFFFFFFFFFFFFFFFFFFFFFFFFFFFFFF
@FS10000125:26:BPA73017-1023:1:1101:1190:1400 1:N:0:15
TTGCGTGAACTTCGTCGAGTACGCTCAATTAGTGAGATCGGAAGA
+
FFFFFFFFFFFFFFFFFFFFFFFFFFFFFFFFFFFFFFFFFFFFF
@FS10000125:26:BPA73017-1023:1:1101:1850:1400 1:N:0:15
TCGAAGTAACTTCGTCGAGTACGCTCAAATTTGCAGATCGGAAGA
+
FFFFFFFFFFFFFFFFFFFFFFFFFFFFFFFFFFFFFFFFFFFFF
@FS10000125:26:BPA73017-1023:1:1101:1860:1400 1:N:0:15
TTGGTAGAACTTCGTCGAGTACGCTCAATTTTACAGATCGGAAGA
+
FF,,F,,FFF:FFFFFFFF:FFFFFFFFFFFFFF,FFF:F,FF:F
@FS10000125:26:BPA73017-1023:1:1101:2290:1400 1:N:0:15
TTGTAGCAACTTCGTCGAGTACGCTCAAACAAATAGATCGGAAGA
+
FFFFFFFFFFFFFFFFFFFFFFFFFFFFFFFFFFFFFFFFFFFFF
@FS10000125:26:BPA73017-1023:1:1101:2370:1400 1:N:0:15
TGGATTGAACTTCGTCGAGTACGCTCAATTGTTGAGATCGGAAGA
+
FFFFFFFFFFFFFFFFFFFFFFFFFFFFFFFFFFFFFFFFFFFFF
@FS10000125:26:BPA73017-1023:1:1101:2490:1400 1:N:0:15
CTGCTAAATTCGTCGAGTACGCTCAAGGATATAGATCGGAAGAGC
+
FFFFFFFFFFFFFFFFFFFFFFFFFFFFFFFFFFFFFFFFFFFFF
@FS10000125:26:BPA73017-1023:1:1101:3200:1400 1:N:0:15
TTGTGACAACTTCGTCGAGTACGCTCAAGGTGGGAGATCGGAAGA
+
FFFFFFFFFFFFFFFFFFFFFFFFFFFFFFFFFFFFFFFFFFFFF
@FS10000125:26:BPA73017-1023:1:1101:4210:1400 1:N:0:15
TTGTAACAACTTCGTCGAGTACGCTCAACGATACAGATCGGAAGA
+
FFFFFFFFFFFFFFFFFFFFFFFFFFFFFFFFFFFFFFFFFFFFF
@FS10000125:26:BPA73017-1023:1:1101:4240:1400 1:N:0:15
CGGGGTGACAACTTCGTCGAGTACGCTCAAAAGAATAGATCGGAA
+
FFFFFFFFFFFFFFFFFFFFFFFFFFFFFFFFFFFFFFFFFFFFF
@FS10000125:26:BPA73017-1023:1:1101:4360:1400 1:N:0:15
TCTGAGGCAACTTCGTCGAGTACGCTCAACATAGTAGATCGGAAG
+
FFFFFFFFFFFFFFFFFFFFFFFFFFFFFFFFFFFFFFFFFFFFF
@FS10000125:26:BPA73017-1023:1:1101:4580:1400 1:N:0:15
TTGGTATAACTTCGTCGAGTACGCTCAAAGTCTAAGATCGGAAGA
+
,FFFFFFFFFFFFFFFFFFFFFFFFFFFFFFFFF:FFFFFFFFFF
@FS10000125:26:BPA73017-1023:1:1101:4870:1400 1:N:0:15
CCGCAAACTTCGTCGAGTACGCTCAATTGGTCAGATCGGAAGAGC
+
FFFFFFFFFFFFFFFFFFFFFFFFFFFFFFFFFFFFFFFFFFFFF
@FS10000125:26:BPA73017-1023:1:1101:4920:1400 1:N:0:15
TTGAATCATCTTCGTCGAGTACGCTCAAAACAAAAGATCGGAAGA
+
:FFFFFFFFFFFFFFFFFFFFFFFFFFFF:FFFFFFFFFFFFFFF
@FS10000125:26:BPA73017-1023:1:1101:4940:1400 1:N:0:15
TTGTATTAACTTCGTCGAGTACGCTCAATACGTGAGATCGGAAGA
+
FFFFFFFFFFFFFFFFFFFFFFFFFFFFFFFFFFFFFFFFFFFFF
@FS10000125:26:BPA73017-1023:1:1101:5200:1400 1:N:0:15
GGGGGGGTACTTCGTCGAGTACGCTCAAGCAAACAGATCGGAAGA
+
FFFFFFFFFFFFFFFFFFFFFFFFFF:FFFFFFFFFFFFFFFFFF
@FS10000125:26:BPA73017-1023:1:1101:5290:1400 1:N:0:15
TTGATTCAACTTCGTCGAGTACGCTCAAGAAATAAGATCGGAAGA
+
FFFFFFFFFFFFFFFFFFFFFFFFFFFFFFFFFFFFFFFFFFFFF
@FS10000125:26:BPA73017-1023:1:1101:5780:1400 1:N:0:15
TTGATAGAACTTCGTCGAGTACGCTCAAAGTCCGAGATCGGAAGA
+
FFFFFFFFFFFFFFFFFFFFFFFFFFFFFFFFFFFFFFFFFFFFF
@FS10000125:26:BPA73017-1023:1:1101:5810:1400 1:N:0:15
GCGAGAACTTCGTCGAGTACGCTCAATTTGCAAGATCGGAAGAGC
+
,FFFFFF:FFFFFF:FFFFFFFFF,FFFFFFFF:FFF:FFFFF:F
@FS10000125:26:BPA73017-1023:1:1101:5840:1400 1:N:0:15
TTGACTGGACTTCGTCGAGTACGCTCAAACACCAAGATCGGAAGA
+
FFFFFFFFFFFFFFFFFFFFFFFFFFFFFFFFFFFFFFFFFFFFF
@FS10000125:26:BPA73017-1023:1:1101:6370:1400 1:N:0:15
TTGAACTTCGTCGAGTACGCTCAAAAAAAAAGATCGGAAGAGCAC
+
FFFFFFFFFFFFFFFFFFFFFFFFFFFFFFFFFFFFFFFFFFFFF
@FS10000125:26:BPA73017-1023:1:1101:7730:1400 1:N:0:15
TTGACTGGACTTCGTCGAGTACGCTCAAGATCATAGATCGGAAGA
+
FFFFFFFFFFFFFFFFFFFFFFFFFFFFFFFFFFFFFFFFFFFFF
@FS10000125:26:BPA73017-1023:1:1101:7960:1400 1:N:0:15
GCGGTATAACTTCGTCGAGTACGCTCAATGCCCGAGATCGGAAGA
+
FFFFFFFFFFFFFFFFFFFFFFFFFFFFFFFFFFFFFFFFFFFFF
@FS10000125:26:BPA73017-1023:1:1101:8030:1400 1:N:0:15
TCTGGCAACTTCGTCGAGTACGCTCAAGTGGGTAGATCGGAAGAG
+
,FFFFFFFFFFFFFFFFFFFFFFFFFFFFFFFFFFFFFFFFFFFF
@FS10000125:26:BPA73017-1023:1:1101:8120:1400 1:N:0:15
TTGCTGTAACTTCGTCGAGTACGCTCAATTAGGGAGATCGGAAGA
+
FFFFFFFFFFFFFFFFFFFFFFFFFFFFFFFFFFFFFFFFFFFFF
@FS10000125:26:BPA73017-1023:1:1101:8440:1400 1:N:0:15
GAGCAAACTTCGTCGAGTACGCTCAATCACGAAGATCGGAAGAGC
+
FFFFFFFFFFFFFFFFFFFFFFFFFFFFFFFFFFFFFFFFFFFFF
@FS10000125:26:BPA73017-1023:1:1101:11730:1400 1:N:0:15
TTGCCGAAACTTCGTCGAGTACGCTCAAGCACTCAGATCGGAAGA
+
FFFFFFFFFFFFFFFFFFFFFFFFFFFFFFFFFFFFFFFFFFFFF
@FS10000125:26:BPA73017-1023:1:1101:12130:1400 1:N:0:15
TCGGTTAATCTTCGTCGAGTACGCTCAAGCCCATAGATCGGAAGA
+
FFFFFFFFFFFFFFFFFFFFFFFFFFFFFFFFFFFFFFFFFFFFF
@FS10000125:26:BPA73017-1023:1:1101:12900:1400 1:N:0:15
CAGGGTTCAACTTCGTCGAGTACGCTCAAGTTTCAAGATCGGAAG
+
FFFFFFFFFFFFFFFFFFFFFFFFFFFFFFFFFFFFFFFFFFFFF
@FS10000125:26:BPA73017-1023:1:1101:13090:1400 1:N:0:15
TTGACGCAACTTCGTCGAGTACGCTCAATTACGGAGATCGGAAGA
+
FFFFFFFFF,FFFFFFFFFFFFFFFFFFFFFFFFFFFFFFFFFFF
@FS10000125:26:BPA73017-1023:1:1101:13540:1400 1:N:0:15
GCGGACTCAACTTCGTCGAGTACGCTCAAATGGTGAGATCGGAAG
+
:FFF:FFFF:FF:FFFF:FFF:F:F:FFFFF,FF:FFF,FFFFFF
@FS10000125:26:BPA73017-1023:1:1101:14060:1400 1:N:0:15
CCGGTCTAACTTCGTCGAGTACGCTCAACTGGCCAGATCGGAAGA
+
FFFFFFFFFFFFFFFFFFFFFFFFFFFFFFFFFFFFFFFFFFFFF
@FS10000125:26:BPA73017-1023:1:1101:14900:1400 1:N:0:15
TTGTATTAACTTCGTCGAGTACGCTCAATTTCCGAGATCGGAAGA
+
FFFFFFFFFFFFFFFFFFFFFFFFFFFFFFFFFFFFFFFFFFFFF
@FS10000125:26:BPA73017-1023:1:1101:15400:1400 1:N:0:15
TTGACGCAACTTCGTCGAGTACGCTCAATTATACAGATCGGAAGA
+
FFFFFFFFFFFFFFFFFFFFFFFFFFFFFFFFFFFFFFFFFFFFF
@FS10000125:26:BPA73017-1023:1:1101:15890:1400 1:N:0:15
TTGATGCAACTTCGTCGAGTACGCTCAATACGAAAGATCGGAAGA
+
FF,FF,FFFFFFFFFFFFFFFFFFFFFFF,F:F:FFFFFFFFFFF
@FS10000125:26:BPA73017-1023:1:1101:1260:1410 1:N:0:15
TTGTGAAAACTTCGTCGAGTACGCTCAAAGAAAAAGATCGGAAGA
+
FFFFFFFFFFFFFFFFFFFFFFFFFFFFFFFFFFFFFFFFFFFFF
@FS10000125:26:BPA73017-1023:1:1101:1660:1410 1:N:0:15
GCGAAGGAACTTCGTCGAGTACGCTCAATACTATAGATCGGAAGA
+
FFFFFFFFFFFFFFFFFFFFFFFFFFFFFFFFFFFFFFFFFFFFF
@FS10000125:26:BPA73017-1023:1:1101:1680:1410 1:N:0:15
TTGACTGGACTTCGTCGAGTACGCTCAATTGATCAGATCGGAAGA
+
FFFFFFFFFFFFFFFFFFFFFFFFFFFFFFFFFFFFFFFFFFFFF
@FS10000125:26:BPA73017-1023:1:1101:2060:1410 1:N:0:15
TTGAACCAACTTCGTCGAGTACGCTCAAATCGTGAGATCGGAAGA
+
FFFFFFFFFFFFFFFFFFFFFFFFFFFFFFFFFFFFFFFFFFFFF
@FS10000125:26:BPA73017-1023:1:1101:2830:1410 1:N:0:15
TTGAGTCAACTTCGTCGAGTACGCTCAAATCGGTAGATCGGAAGA
+
F,FFFFFF:FFF:FF:F,::FFFFFF:,FFF:F,FFF:::FF,FF
@FS10000125:26:BPA73017-1023:1:1101:3510:1410 1:N:0:15
GAGGTGTAACTTCGTCGAGTACGCTCAAATTTTCAGATCGGAAGA
+
FFFFFFFFFFFFFFFFFFFFFFFFFFFFFFFFFFFFFFFFFFFFF
@FS10000125:26:BPA73017-1023:1:1101:3860:1410 1:N:0:15
TGGCAAAACTTCGTCGAGTACGCTCAACGGTTGAGATCGGAAGAG
+
FFFFFFFFFFFFFFFFFFFFFFFFFFFFFFFFFFFFFFFFFFFFF
@FS10000125:26:BPA73017-1023:1:1101:3880:1410 1:N:0:15
TTGGCAATAACTTCGTCGAGTACGCTCAAAGGACAAGATCGGAAG
+
FFFFFFFFFFFFFFFFFFFFFFFFFFFFFFFFFFFFFFFFFFFFF
@FS10000125:26:BPA73017-1023:1:1101:4420:1410 1:N:0:15
TTGATTAAACTTCGTCGAGTACGCTCAACATGTTAGATCGGAAGA
+
FFFFFFFFFFFFFFFFFFFFFFFFFFFFFFFFFFFFFFFFFFFFF
@FS10000125:26:BPA73017-1023:1:1101:4430:1410 1:N:0:15
TTGCATAAACTTCGTCGAGTACGCTCAAATTTGGAGATCGGAAGA
+
FFFFFFFFFFFFFFFFFFFFFFFFFFFFFFFFFFFFFFFFFFFFF
@FS10000125:26:BPA73017-1023:1:1101:4510:1410 1:N:0:15
TTGTGGCAACTTCGTCGAGTACGCTCAAACACGGAGATCGGAAGA
+
FFFFFFFFFFFFFFFFFFFFFFFFFFFFFFFFFFFFFFFFFFFFF
@FS10000125:26:BPA73017-1023:1:1101:4580:1410 1:N:0:15
CTTGCACGAACTTCGTCGAGTACGCTCAAAAACCAAGATCGGAAG
+
FFFFFFFFFFFFFFFFFFFFFFFFFFFFFFFFFFFFFFFFFFFFF
@FS10000125:26:BPA73017-1023:1:1101:4820:1410 1:N:0:15
TTGCTTCGTCGAGTACGCTCAAAAAGCCAGATCGGAAGAGCACAC
+
FFFFFFFFFFFFFFFFFFFFFFFFFFFFFFFFFFFFFFFFFFFFF
@FS10000125:26:BPA73017-1023:1:1101:4920:1410 1:N:0:15
TTGTATTAACTTCGTCGAGTACGCTCAATACGTGAGATCGGAAGA
+
FFFFFFFFFFFFFFFFFFFFFFFFFFFFFFFFFFFFFFFFFFFFF
@FS10000125:26:BPA73017-1023:1:1101:5570:1410 1:N:0:15
TCTTTGAACTTCGTCGAGTACGCTCAATAATAAAGATCGGAAGAG
+
FFFFFFFFFFFFFFFFFFFFFFFFFFFFFFFFFFFFFFFFFFFFF
@FS10000125:26:BPA73017-1023:1:1101:5710:1410 1:N:0:15
TTGACTGGACTTCGTCGAGTACGCTCAAGTCCTAAGATCGGAAGA
+
FFFFFFFFFFFFFFFFFFFFFFFFFFFFFFFFFFFFFFFFFFFFF
@FS10000125:26:BPA73017-1023:1:1101:5740:1410 1:N:0:15
CCGGCTCTAGCTTCGTCGAGTACGCTCAATATCGTAGATCGGAAG
+
FFFFFFFFFFFFFFFFFFFFFFFFFFFFFFFFFFFFFFFFFFFFF
@FS10000125:26:BPA73017-1023:1:1101:6060:1410 1:N:0:15
TTGACTGGACTTCGTCGAGTACGCTCAAGATCAGAGATCGGAAGA
+
FFFFFFFFFFFFFFFFFFFFFFFFFFFFFFFFFFFFFFFFFFFFF
@FS10000125:26:BPA73017-1023:1:1101:6910:1410 1:N:0:15
TCGGCCCAACTTCGTCGAGTACGCTCAACCAGAAAGATCGGAAGA
+
FFFFFFFFFFFFFFFFFFFFFFFFFFFFFFFFFFFFFFFFFFFFF
@FS10000125:26:BPA73017-1023:1:1101:7170:1410 1:N:0:15
TTGACTGGACTTCGTCGAGTACGCTCAATTTCGGAGATCGGAAGA
+
FFFFFFFFFFFFFFFFFFFFFFFFFFFFFFFFFFFFFFFFFFFFF
@FS10000125:26:BPA73017-1023:1:1101:7470:1410 1:N:0:15
GGGCTTAACTTTCGAGTACGCTCAACAGTTTAGATCGGAAGAGCA
+
FFFFFFFFFFFFFFFFFFFFFFFFFFFFFFFFFFFFFFFFFFFFF
@FS10000125:26:BPA73017-1023:1:1101:7720:1410 1:N:0:15
GCGGTAACTTCGTCGAGTACGCTCAAAAAGTAAGATCGGAAGAGC
+
FFFFFFFFFFFFFFFFFFFFFFFFFFFFFFFFFFFFFFFFFFFFF
@FS10000125:26:BPA73017-1023:1:1101:7940:1410 1:N:0:15
GTTGGGCAAACTTCGTCGAGTACGCTCAAAGTGTCAGATCGGAAG
+
,F,FFFFFFFFF,FFFFFFFFFFFFF:FFF:FFFFFFF,FFF:FF
@FS10000125:26:BPA73017-1023:1:1101:7960:1410 1:N:0:15
GGGGGCTAGACTTCGTCGAGTACGCTCAACAATGGAGATCGGAAG
+
FFFFFFFFFFFFFFFFFFFFFFFFFFFFFFFFFFFFFFFFFFFFF
@FS10000125:26:BPA73017-1023:1:1101:8000:1410 1:N:0:15
TTGAGGGAACTTCGTCGAGTACGCTCAACTGATAAGATCGGAAGA
+
FFFFFFFFFFFFFFFFFFFFFFFFFFFFFFFFFFFFFFFFFFFFF
@FS10000125:26:BPA73017-1023:1:1101:8820:1410 1:N:0:15
CTGGGCAGAACTTCGTCGAGTACGCTCAAATGAAAAGATCGGAAG
+
FFFFFFFFFFFFFFFFFFFFFFFFFFFFFFFFFFFFFFFFFFFFF
@FS10000125:26:BPA73017-1023:1:1101:9880:1410 1:N:0:15
TTGAAGCAACTTCGTCGAGTACGCTCAATGAATGAGATCGGAAGA
+
FFFFFFFFFF:FF:FFFFF,FFFFFF:FFFFFFFFF:FF:FFFFF
@FS10000125:26:BPA73017-1023:1:1101:11790:1410 1:N:0:15
CCCCTCAAACTTCGTCGAGTACGCTCAAAGCTGCAGATCGGAAGA
+
FFFFFFFFFFFFFFFFFFFFFFFFFFFFFFFFFFFFFFFFFFFFF
@FS10000125:26:BPA73017-1023:1:1101:12340:1410 1:N:0:15
TTGAGTCAATTTCGTCGAGTACGCTCAAGAAATAAGATCGGAAGA
+
FFFFFFFFFFFFFFFFFFFFFFFFFFFFFFFFFFFFFFFFFFFFF
@FS10000125:26:BPA73017-1023:1:1101:12810:1410 1:N:0:15
TTCCTACAACTTCGTCGAGTACGCTCAAACATGGAGATCGGAAGA
+
F:FFFFFFFFFFFFFFFFF:FFFFFFFFFFFFFFFFFFFFFFFFF
@FS10000125:26:BPA73017-1023:1:1101:13100:1410 1:N:0:15
TTGCTAGAACTTCGTCGAGTACGCTCAATTGAAAAGATCGGAAGA
+
FFFFFFFFFFFFFFFFFFFFFFFFFFFFFFFFFFFFFFFFFFFFF
@FS10000125:26:BPA73017-1023:1:1101:13200:1410 1:N:0:15
TGGAGTGAACTTCGTCGAGTACGCTCAAGACAGGAGATCGGAAGA
+
FFFFFFFFFFFFFFFFFFFFFFFFFFFFFFFFFFFFFFFFFFFFF
@FS10000125:26:BPA73017-1023:1:1101:13810:1410 1:N:0:15
GGGCCAACTTCGTCGAGTACGCTCAACATATAAGATCGGAAGAGC
+
FFFFFFFFFFFFFFFFFFFFFFFFFFFFFFFFFFFFFFFFFFFFF
@FS10000125:26:BPA73017-1023:1:1101:13860:1410 1:N:0:15
GCGTCAACTTCGTCGAGTACGCTCAAATCCGGAGATCGGAAGAGC
+
FFFFFFFFFFFFFFFFFFFFFFFFFFFFFFFFFFFFFFFFFFFFF
@FS10000125:26:BPA73017-1023:1:1101:14180:1410 1:N:0:15
TGGCTTCAACTTCGTCGAGTACGCTCAAGGGCACAGATCGGAAGA
+
FFFFFFFFFFFFFFFFFFFFFFFFFFFFFFFFFFFFFFFFFFFFF
@FS10000125:26:BPA73017-1023:1:1101:14610:1410 1:N:0:15
TGGGCGGAACTTCGTCGAGTACGCTCAATGCTGGAGATCGGAAGA
+
FFFFFFFFFFFFFFFFFFFFFFFFFFFFFFFFFFFFFFFFFFFFF
@FS10000125:26:BPA73017-1023:1:1101:16210:1410 1:N:0:15
TTGCAATAACTTCGTCGAGTACGCTCATAGAATAAGATCGGAAGA
+
:F,F,FF,::FFFFFF,::FFF::F:F,:,F:F,::FF::F,,F:
@FS10000125:26:BPA73017-1023:1:1101:16270:1410 1:N:0:15
TTGGCGGCAACTTCGTCGAGTACGCTCAAGACTTAAGATCGGAAG
+
::FFFFFFFFFFFFFFFFFFFFFFFFFFFFFFFFFFFFFFFFFFF
@FS10000125:26:BPA73017-1023:1:1101:1000:1420 1:N:0:15
TTGAAAGAACTTCGTCGAGTACGCTCAACTTCAAAGATCGGAAGA
+
FFFFFFFFFFFFFFFFFFFFFFFFFFFFFFFFFFFFFFFFFFFFF
@FS10000125:26:BPA73017-1023:1:1101:1230:1420 1:N:0:15
CTGGCTAAACTTCGTCGAGTACGCTCAATCTGAAAGATCGGAAGA
+
FFFFFFFFFFFFFFFFFFFFFFFFFFFFFFFFFFFFFFFFFFFFF
@FS10000125:26:BPA73017-1023:1:1101:2500:1420 1:N:0:15
TCGATTCAACTTCGTCGAGTACGCTCAATGGGTTAGATCGGAAGA
+
FFFFFFFFFFFFFFFFFFFFFFFF:FFFFFFFFFFFFFFFFFFFF
@FS10000125:26:BPA73017-1023:1:1101:2740:1420 1:N:0:15
TTGAATTAACTTCGTCGAGTACGCTCAAAATCATAGATCGGAAGA
+
FFFFFFFFFFFFFFFFFFFFFFFFFFFFFFFFFFFFFFFFFFFFF
@FS10000125:26:BPA73017-1023:1:1101:2800:1420 1:N:0:15
TCTGTGAACTTCGTCGAGTACGCTCAAATTATTAGATCGGAAGAG
+
FFFFFFFFFFFFFFFFFFFFFFFFFFFFFFFFFFFFFFFFFFFFF
@FS10000125:26:BPA73017-1023:1:1101:2850:1420 1:N:0:15
TGGCCAGAACTTCGTCGAGTACGCTCAAACAGGTAGATCGGAAGA
+
F:,F::F:,FFFF:FF::F:FF,FFF,F:FFFFF:FFFFFFF,::
@FS10000125:26:BPA73017-1023:1:1101:2910:1420 1:N:0:15
TCGGAGCCAACTTCGTCGAGTACGCTCAAGATTTGAGATCGGAAG
+
FFFFFFFFFFFFFFFFFFFFFFFFFFFFFFFFFFFFFFFFFFFFF
@FS10000125:26:BPA73017-1023:1:1101:3340:1420 1:N:0:15
TTGTAATAACTTCGTCGAGTACGCTTAACGATATAGATCGGAAGA
+
FFFFFFFFFFFFFFFFFFFFFFFFFFFFFFFFFFFFFFFFFFFFF
@FS10000125:26:BPA73017-1023:1:1101:3510:1420 1:N:0:15
TCGACTGGACTTCGTCGAGTACGCTCAATCCTTAAGATCGGAAGA
+
FFFFFFFFFFFFFFFFFFFFFFFFFFF:FFFFFFFFFFFFFFFFF
@FS10000125:26:BPA73017-1023:1:1101:3730:1420 1:N:0:15
TCGGGGTAAAACTTCGTCGAGTACGCTCAATTAATTAGATCGGAA
+
FFFFFFFFFFFFFFFFFFFFFFFFFFFFFFFFFFFFFFFFFFFFF
@FS10000125:26:BPA73017-1023:1:1101:3810:1420 1:N:0:15
TGGATTGAACTTCGTCGAGTACGCTCAATTACAGAGATCGGAAGA
+
FFFFFFFFFFFFFFFFFFFFFFFFFFFFFFFFFFFFFFFFFFFFF
@FS10000125:26:BPA73017-1023:1:1101:4940:1420 1:N:0:15
TTGCCGGAACTTCATCGAGTACGCTCAACGGACGAGATCGGAAGA
+
,FFFFFFFFFFFFFFFFFFFFFFFFFFFFFFFFFFFFFFFFFFFF
@FS10000125:26:BPA73017-1023:1:1101:5610:1420 1:N:0:15
TCTACGAACTTTGTCGAGTACGCTCAAGTATGTAGATCGGAAGAG
+
FFFFFFFFFFFFFFFFFFFFFFFFFFFFFFFFFFFFFFFFFFFFF
@FS10000125:26:BPA73017-1023:1:1101:5650:1420 1:N:0:15
TTGCTAGAACTTCGTCGAGTACGCTCAAAGGTAAAGATCGGAAGA
+
FFFFFFFFFFFFFFFFFFFFFFFFFFFFFFFFFFFFFFFFFFFFF
@FS10000125:26:BPA73017-1023:1:1101:5890:1420 1:N:0:15
TAGCTCAATCTTCGTCGAGTACGCTCAAATTGTTAGATCGGAAGA
+
FFFFFFFFFFFFFFFFFFFFFFFFFFFFFFFFFFFFFFFFFFFFF
@FS10000125:26:BPA73017-1023:1:1101:5900:1420 1:N:0:15
TAGCTCAATCTTCGTCGAGTACGCTCAAATTGTTAGATCGGAAGA
+
FFFFFFFFFFFFFFFFFFFFFFFFFFFFFFFFFFFFFFFFFFFFF
@FS10000125:26:BPA73017-1023:1:1101:5920:1420 1:N:0:15
TTGAACGAACTTCGTCGAGTACGCTCAATAATCTAGATCGGAAGA
+
FFFFFFFFFFFFFFFFFFFFFFFFFFFFFFFFFFFFFFFFFFFFF
@FS10000125:26:BPA73017-1023:1:1101:6010:1420 1:N:0:15
TCTCTTAACTTCGTCGAGTACGCTCAAAGTAGGAGATCGGAAGAG
+
FFFFFFFFFFFFFFFFFFFFFFFFFFFFFFFFFFFFFFFFFFFFF
@FS10000125:26:BPA73017-1023:1:1101:6120:1420 1:N:0:15
TCCACGGAACTTCGTCGAGTACGCTCAATGCCAGAGATCGGAAGA
+
FFFFFFFFFFFFFFFFFFFFFFFFFFFFFFFFFFFFFFFFFFFFF
@FS10000125:26:BPA73017-1023:1:1101:6310:1420 1:N:0:15
GCGCCAACTTCGTCGAGTACGCTCAAATCAAAAGATCGGAAGAGC
+
FFFFFFFFFFFFFFFFFFFFFFFFFFFFFFFFFFFFFFFFFFFFF
@FS10000125:26:BPA73017-1023:1:1101:6460:1420 1:N:0:15
TTGCTGGAACTTCGTCGAGTACGCTCAAGTTACCAGATCGGAAGA
+
FFFFFFFFFFFFFFFFFFFFFFFFFFFFFFFFFFFFFFFFFFFFF
@FS10000125:26:BPA73017-1023:1:1101:6940:1420 1:N:0:15
TTGCAGGAACTTCGTCGAGTACGCTCAAATAGACAGATCGGAAGA
+
FFFFFFFF:FFFFFFFFFFFFFFFFFFFF:F,F:FFFFFFFFFFF
@FS10000125:26:BPA73017-1023:1:1101:7610:1420 1:N:0:15
TTGTCCCAACTTCGTCGAGTACGCTCAAACGGATAGATCGGAAGA
+
FFFFFFFFFFFFFFFFFFFFFFFFFFFFFFFFFFFFFFFFFFFFF
@FS10000125:26:BPA73017-1023:1:1101:7730:1420 1:N:0:15
TTGTTAACTTCGTCGAGTACGCTCAACTTAGGAGATCGGAAGAGC
+
FFFFFFFFFFFFFFFFFFFFFFFFFFFFFFFFFFFFFFFFFFFFF
@FS10000125:26:BPA73017-1023:1:1101:9620:1420 1:N:0:15
TTGGCAGAAGTAACTTCGTCGAGTACGCTCAATGGGTTAGATCGG
+
FFFFFFFFFFFFFFFFFFFFFFFFFFFFFFFFFFFFFFFFFFFFF
@FS10000125:26:BPA73017-1023:1:1101:10180:1420 1:N:0:15
TTGCACAAACTTCGTCGAGTACGCTCAACTCGTAAGATCGGAAGA
+
:FFFFFFFFFFFFFFFFFFFFFFFFFFFFFFFFFFFFFFFFFFFF
@FS10000125:26:BPA73017-1023:1:1101:10990:1420 1:N:0:15
GCGAAAACTTCGTCGAGTACGCTCAACAAATGAGATCGGAAGAGC
+
FFFFFFFFFFFFFFFFFFFFFFFFFFFFFFFFFFFFFFFF,FFFF
@FS10000125:26:BPA73017-1023:1:1101:11000:1420 1:N:0:15
TCGCAAGAACTTCGTCGAGTACGCTCAAAACCAGAGATCGGAAGA
+
FFFFFFFFFFFFFFFFFFFFFFFFFFFFFFFFFFFFFFFFFFFFF
@FS10000125:26:BPA73017-1023:1:1101:11530:1420 1:N:0:15
ACGTAGAAACTTCGTCGAGTACGCTCAAAAAATTAGATCGGAAGA
+
FFFFFFFFFFFFFFFFFFFFFFFFFFFFFFFFFFFFFFFFFFFFF
@FS10000125:26:BPA73017-1023:1:1101:11620:1420 1:N:0:15
GTGAGTCAACTTCGTCGAGTACGCTCAACAGTCCAGATCGGAAGA
+
FFFFFFFFFFFFFFFFFFFFFFFFFFFFFFFFFFFFFFFFFFFFF
@FS10000125:26:BPA73017-1023:1:1101:11670:1420 1:N:0:15
TTGAGGCAACTTCGTCGAGTACGCTCAATAGTGCAGATCGGAAGA
+
FF:FFFFFFFFFFFFFFFFFFFFFFFFFFFFFFFFFFFFFFFFFF
@FS10000125:26:BPA73017-1023:1:1101:11850:1420 1:N:0:15
TAGGTCAAACTTCGTCGAGTACGCTCAAGGGAAAAGATCGGAAGA
+
FFFFFFFFFFFFFFFFFFFFFFFFFFFFFFFFFFFFFFFFFFFFF
@FS10000125:26:BPA73017-1023:1:1101:11880:1420 1:N:0:15
TTGGGTTAACTTCGTCGAGTACGCTCAATATTATAGATCGGAAGA
+
FFFFFFFFFFFFFFFFFFFFFFFFFFFFFFFFFFFFFFFFFFFFF
@FS10000125:26:BPA73017-1023:1:1101:13570:1420 1:N:0:15
TTTGTCTTAACTTCGTCGAGTACGCTCAACACAATAGATCGGAAG
+
FFFFFFFFFFFFFFFFFFFFFFFFFFFFFFFFFFFFFFFFFFFFF
@FS10000125:26:BPA73017-1023:1:1101:14550:1420 1:N:0:15
TTGATGCAACTTCGTCGAGTACGCTCAAGCAGTCAGATCGGAAGA
+
FFFFFFFFFFFFFFFFFFFFFFFFFFFFFFFFFFFFFFFFFFFFF
@FS10000125:26:BPA73017-1023:1:1101:15030:1420 1:N:0:15
TTGACTGGACTTCGTCGAGTACGCTCAAACCCGTAGATCGGAAGA
+
FFFFFFFFFFFFFFFFFFFFFFFFFFFFFFFFFFFFFFFFFFFFF
@FS10000125:26:BPA73017-1023:1:1101:15140:1420 1:N:0:15
TGGGAACTTCGTCGAGCACGCTCAAGAGTTCAGATCGGAAGAGCA
+
FFFFFFFFFFFFFFFFFFFFFFFFFFFFFFFFFFFFFFFFFFFFF
@FS10000125:26:BPA73017-1023:1:1101:15530:1420 1:N:0:15
TTGAGGGAACTTCGTCGAGTACGCTCAACAGAATAGATCGGAAGA
+
FFFFFFFFFFFFFFFFFFFFFFFFFFFFFFFFFFFFFFFFFFFFF
@FS10000125:26:BPA73017-1023:1:1101:15650:1420 1:N:0:15
GCGCTAACTTCGTCGAGTACGCTCAACAACCGAGATCGGAAGAGC
+
FFFFFFFFFFFFFFFFFFFFFFFFFFFFFFFFFFFFFFFFFFFFF
@FS10000125:26:BPA73017-1023:1:1101:16450:1420 1:N:0:15
TGGAAATAACTTCGTCGAGTACGCTCAAATAGATAGATCGGAAGA
+
FFFFFFFFFFFFFFFFFFFFFFFFFFFFFFFFFFFFFFFFFFFFF
@FS10000125:26:BPA73017-1023:1:1101:1330:1430 1:N:0:15
TCTTAGAACTTCGTCGAGTACGCTCAATGTATCAGATCGGAAGAG
+
FFFFFFFFFFFFFFFFFFFFFFFFFFFFFFFFFFFFFFFFFFFFF
@FS10000125:26:BPA73017-1023:1:1101:1380:1430 1:N:0:15
GCGGCTGAACTTCGTCGAGTACGCTCAAATTAAAAGATCGGAAGA
+
FFFFFFFFFFFFFFFFFFFFFFFFFFFFFFFFFFFFFFFFFFFFF
@FS10000125:26:BPA73017-1023:1:1101:1930:1430 1:N:0:15
TCTAAACTTCGTCGAGTACGCTCAAAGAGGAAGATCGGAAGAGCA
+
FFFFFFFFFFFFFFFFFFFFFFFFFFFFFFFFFFFFFFFFFFFFF
@FS10000125:26:BPA73017-1023:1:1101:2120:1430 1:N:0:15
TTGCCGGATACAACTTCGTCGAGTACGCTCAAAAATAGAGATCGG
+
FFFFFFFFFFFFFFFFFFFFFFFFFFFFFFFFFFFFFFFFFFFFF
@FS10000125:26:BPA73017-1023:1:1101:2370:1430 1:N:0:15
TCGATGTAACTTCGTCGAGTACGCTCAACTGGAAAGATCGGAAGA
+
FFFFFFFFFFFFFFFFFFFFFFFFFFFFFFFFFFFFFFFFFFFFF
@FS10000125:26:BPA73017-1023:1:1101:2530:1430 1:N:0:15
TCGAAGAAACTTCGTCGAGTACGCTCAAACCTGTAGATCGGAAGA
+
FFFF:FFFFFFFFFFFFFFFFFFFFFFFFFFF:FFFFFFFFFFFF
@FS10000125:26:BPA73017-1023:1:1101:2780:1430 1:N:0:15
TCTGTGAACTTCGTCGAGTACGCTCAAATTATTAGATCGGAAGAG
+
FFFFFFFFFFFFFFFFFFFFFFFFFFFFFFFFFFFFFFFFFFFFF
@FS10000125:26:BPA73017-1023:1:1101:2970:1430 1:N:0:15
TTGACTGGACTTCGTCGAGTACGCTCAAATTCCGAGATCGGAAGA
+
FFFFFFFFFFFFFFFFFFFFFFFFFFFFFFFFFFFFFFFFFFFFF
@FS10000125:26:BPA73017-1023:1:1101:3140:1430 1:N:0:15
TTGGTAAACTTCGTCGAGTACGCTCAATGAATAAGATCGGAAGAG
+
FFFFFFFFFFFFFFFFFFFFFFFFFFFFFFFFFFFFFFFFFFFFF
@FS10000125:26:BPA73017-1023:1:1101:3540:1430 1:N:0:15
TTGGAGAAACTTCGTCGAGTACGCTCAATCCCATAGATCGGAAGA
+
::FFFFFFFFFFFFFFFFFFFFFFFFFF:FFFFFFFFFFFFFFFF
@FS10000125:26:BPA73017-1023:1:1101:3560:1430 1:N:0:15
CCGGAAACTTCGTCGAGTACGCTCAAGATTTGAGATCGGAAGAGC
+
FFFFFFFFFFFFFFFFFFFFFFFFFFFFFFFFFFFFFFFFFFFFF
@FS10000125:26:BPA73017-1023:1:1101:3750:1430 1:N:0:15
TTGCAAAAACTTCGTCGAGTACGCTCAATTCACTAGATCGGAAGA
+
FFFFFFFFFFFFFFFFFFFFFFFFFFFFFFFFFFFFFFFFFFFFF
@FS10000125:26:BPA73017-1023:1:1101:4280:1430 1:N:0:15
TCTTATAACTTCGTCGAGTACGCTCAAAAATATAGATCGGAAGAG
+
FFFFFFFFFFFFFFFFFFFFFFFFFFFFFFFFFFFFFFFFFFFFF
@FS10000125:26:BPA73017-1023:1:1101:4970:1430 1:N:0:15
TAGGACACAACTTCGTCGAGTACGCTCAATCTAATAGATCGGAAG
+
FFFFFFFFFFFFFFFFFFFFFFFFFFFFFFFFFFFFFFFFFFFFF
@FS10000125:26:BPA73017-1023:1:1101:5220:1430 1:N:0:15
TTGGGATTAACTTCGTCGAGTACGCTCAAAAAGAAAGATCGGAAG
+
FFFFFFFFFFFFFFFFFFFFFFFFFFFFFFFFFFFFFFFFFFFFF
@FS10000125:26:BPA73017-1023:1:1101:5700:1430 1:N:0:15
TTGATGCAACTTCGTCGAGTACGCTCAATGAAACAGATCGGAAGA
+
FFFFFFFFFFFFFFFFFFFFFFFFFFFFFFFFFFFFFFFFFFFFF
@FS10000125:26:BPA73017-1023:1:1101:6460:1430 1:N:0:15
TTGTGGTAACTTCGTCGAGTACGCTCAATGGATTAGATCGGAAGA
+
FFFFFFFFFFFFFFFFFFFFFFFFFFFFFFFFFFFFFFFFFFFFF
@FS10000125:26:BPA73017-1023:1:1101:6760:1430 1:N:0:15
TTGGGCCAACTTCGTCGAGTACGCTCAATCATGTAGATCGGAAGA
+
FFFFFFFFFFFFFFFFFFFFFFFFFFFFFFFFFFFFFFFFFFFFF
@FS10000125:26:BPA73017-1023:1:1101:7330:1430 1:N:0:15
TTGCAATAACTTCGTCGAGTACGCTCAAAGCTAAAGATCGGAAGA
+
FFFFFFFFFFFFFFFFFFFFFFFFFFFFFFFFFFFFFFFFFFFFF
@FS10000125:26:BPA73017-1023:1:1101:7380:1430 1:N:0:15
TTGGACAAACTTCGTCGAGTACGCTCAATTGTTTAGATCGGAAGA
+
FFFFFFFFFFFFFFFFFFFFFFFFFFFFFFFFFFFFFFFFFFFFF
@FS10000125:26:BPA73017-1023:1:1101:7500:1430 1:N:0:15
CCGGTGGGAACTTCGTCGAGTACGCTCAATAATGTAGATCGGAAG
+
FF:FF::F:FF:FF::FFFF,FFFFF:FF,F,F:FFFFFFFFFFF
@FS10000125:26:BPA73017-1023:1:1101:7700:1430 1:N:0:15
TTGGCCAAACTTCGTCGAGTACGCTCAATCTCAAAGATCGGAAGA
+
:FFFFFFFFFFFFFFFFFFFFFFFFFFFFFFFFFFFFFFFFFFFF
@FS10000125:26:BPA73017-1023:1:1101:7890:1430 1:N:0:15
TTTGAGCTAACTTCGTCGAGTACGCTCAATCATTCAGATCGGAAG
+
FFFFFFFFFFFFFFFFFFFFFFFFFFFFFFFFFFFFFFFFFFFFF
@FS10000125:26:BPA73017-1023:1:1101:8890:1430 1:N:0:15
GCGATCAAACTTCGTCGAGTACGCTCAAAGTAGGAGATCGGAAGA
+
:FFFFFFFFFFFFFFFFFFFFFFFFFFFFFFFFFFFFFFFFFFFF
@FS10000125:26:BPA73017-1023:1:1101:9080:1430 1:N:0:15
TCGACAACTTCGTCGAGTACGCTCAAACTGTAAGATCGGAAGAGC
+
FFFFFFFFFFFFFFFFFFFFFFFFFFFFFFFFFFFFFFFFFFFFF
@FS10000125:26:BPA73017-1023:1:1101:9320:1430 1:N:0:15
AGGCAACTTCGTCGAGTACGCTCAAATGGTGAGATCGGAAGAGCA
+
FFFFFFFFFFFFFFFFFFFFFFFFFFFFFFFFFFFFFFFFFFFFF
@FS10000125:26:BPA73017-1023:1:1101:9950:1430 1:N:0:15
TTGGTTCAACTTCGTCGAGTACGCTCAAAAGTAAAGATCGGAAGA
+
FFFFFFFFFFFFFFFFFFFFFFFFFFFFFFFFFFFFFFFFFFFFF
@FS10000125:26:BPA73017-1023:1:1101:10480:1430 1:N:0:15
TCGGATTGAACTTCGTCGAGTACGCTCAATGTGGAAGATCGGAAG
+
FFFFFFFFFFFFFFFFFFFFFFFFFFFFFFFFFFFFFFFFFFFFF
@FS10000125:26:BPA73017-1023:1:1101:12050:1430 1:N:0:15
TCGGTTCGAACTTCGTCGAGTACGCTCAAAATTACAGATCGGAAG
+
,FF:FFFFFFFFFFFFFFFFFFFFFFFFFFFFFFFFFF:FFFFFF
@FS10000125:26:BPA73017-1023:1:1101:12120:1430 1:N:0:15
GCGAATACTTCGTCGAGTACGCTCAATGATATAGATCGGAAGAGC
+
FFFFFFFFFFFFFFFFFFFFFFFFFFFFFFFFFFFFFFFFFFFFF
@FS10000125:26:BPA73017-1023:1:1101:12260:1430 1:N:0:15
TTGATGAAACTTCGTCGAGTACGCTCAAAGGATTAGATCGGAAGA
+
FFFFFFFFFFFFFFFFFFFFFFFFFFFFFFFFFFFFFFFFFFFFF
@FS10000125:26:BPA73017-1023:1:1101:12480:1430 1:N:0:15
TTGATTGAACTTCGTCGAGTACGCTCAAAACGAAAGATCGGAAGA
+
FFFFFFFFFFFFFFFFFFFFFFFFFFFFFFFFFFFFFFFFFFFFF
@FS10000125:26:BPA73017-1023:1:1101:12770:1430 1:N:0:15
TTGGCTCAACCTCGTCGAGTACGCTCAAACCTTAAGATCGGAAGA
+
FFFFFFFFFFFFFFFFFFFFF:FFFFFFFFFFFFFFFFFFFFFFF
@FS10000125:26:BPA73017-1023:1:1101:12920:1430 1:N:0:15
TCAGCCAACTTCGTCGAGTACGCTCAAGTAGAAAGATCGGAAGAG
+
FFFFFFFFFFFFFFFFFFFFFFFFFFFFFFFFFFFFFFFFFFFFF
@FS10000125:26:BPA73017-1023:1:1101:13190:1430 1:N:0:15
TCGAGTTAACTTCGTCGAGTACGCTCAATGTAAGAGATCGGAAGA
+
:F:FFFFFFFFFFFFFFFFFFFFFFFFFFFFFFF:FFFFFFF:FF
@FS10000125:26:BPA73017-1023:1:1101:13210:1430 1:N:0:15
CCGGGTTTAACTTCGTCGAGTACGCTCAACTTAAAAGATCGGAAG
+
FFFFFFFFFFFFFFFFFFFFFFFFFFFFFFFFFFFFFFFFFFFFF
@FS10000125:26:BPA73017-1023:1:1101:13660:1430 1:N:0:15
TGGATATAACTTCGTCGAGTACGCTCAAGTGTTAAGATCGGAAGA
+
FFFFFFFFFFFFFFFFFFFFFFFFFFFFFFFFFFFFFFFFFFFFF
@FS10000125:26:BPA73017-1023:1:1101:13830:1430 1:N:0:15
TGGACGTAACTTCGTCGAGTACGCTCAATCTAAGAGATCGGAAGA
+
FFFFFFFFFFFFFFFFFFFFFFFFFFFFFFFFFFFFFFFFFFFFF
@FS10000125:26:BPA73017-1023:1:1101:14000:1430 1:N:0:15
TTGACTGGACTTCGTCGAGTACGCTCAAGGATCAAGATCGGAAGA
+
FFFF:F::FFFFFFFFFFFFFFFFFFFFFFFF::FFFFFFFFFFF
@FS10000125:26:BPA73017-1023:1:1101:14140:1430 1:N:0:15
TTGACTGGACTTCGTCGAGTACGCTCAATACGAAAGATCGGAAGA
+
FFFFFFFFFFFFFFFFFFFFFFFFFFFFFFFFFFFFFFFFFFFFF
@FS10000125:26:BPA73017-1023:1:1101:14150:1430 1:N:0:15
GGGGAACTAACTTCGTCGAGTACGCTCAAAATTCTAGATCGGAAG
+
FFFFFFFFFFFFFFFFFFFFFFFFFFFFFFFFFFFFFFFFFFFFF
@FS10000125:26:BPA73017-1023:1:1101:14480:1430 1:N:0:15
ACGGTCCAACTTCGTCGAGTACGCTCAAACAATAAGATCGGAAGA
+
FFFFFFFFFFFFFFFFFF:FFFFFFFF:FFFFFFFFFFFFFF:FF
@FS10000125:26:BPA73017-1023:1:1101:14570:1430 1:N:0:15
TTGGATAAACTTCGTCGAGTACGGATAAACTTCGTCGAGTACGCT
+
F,FFFFFFFFFFFFFFFFFFFFFFFFFFFFFFFFFFFFFFFFFFF
@FS10000125:26:BPA73017-1023:1:1101:14630:1430 1:N:0:15
TCGGATTAACTTCGTCGAGTACGCTCAAGTCCGGAGATCGGAAGA
+
FFFFFFFFFFFFFFFFFFFFFFFFFFFFFFFFFFFFFFFFFFFFF
@FS10000125:26:BPA73017-1023:1:1101:15860:1430 1:N:0:15
TTGGATCAACTTCGTCGAGTACGCTCAATTGGACAGATCGGAAGA
+
FFFFFFFFFFFFFFFFFFFFFFFFFFFF:FFFFFFFFFFFFFFFF
@FS10000125:26:BPA73017-1023:1:1101:1010:1440 1:N:0:15
TTGCGGGAACTTCGTCGAGTACGCTCAACAGATGAGATCGGAAGA
+
FFFFFFFFFFFFFFFFFFFFFFFFFFFFFFFFFFFFFFFFFFFFF
@FS10000125:26:BPA73017-1023:1:1101:1070:1440 1:N:0:15
TCGCGTGAACTTCGTCGAGTACGCTCAAAGGGAGAGATCGGAAGA
+
FFFFFFFFFFFFFFFFFFFFFFFFFFFFFFFFFFFFFFFFFFFFF
@FS10000125:26:BPA73017-1023:1:1101:1080:1440 1:N:0:15
TCTTGAAACTTCGTCGAGTACGCTCAAAACGAAAGATCGGAAGAG
+
:FFFFFFFFFFFFFFFFFFFFFFFFFFFFFFFFFFFFFFFFFFFF
@FS10000125:26:BPA73017-1023:1:1101:1110:1440 1:N:0:15
TTGAAGTAACTTCGTCGAGTACGCTCAAAAGGAAAGATCGGAAGA
+
FFFFFFFFFFFFFFFFFFFFFFFFFFFFFFFFFFFFFFFFFFFFF
@FS10000125:26:BPA73017-1023:1:1101:1560:1440 1:N:0:15
TTGCAGCAACTTCGTCGAGTACGCTCAACAAGTGAGATCGGAAGA
+
FFFFFFFFFFFFFFFFFFFFFFFFFFFFFFFFFFFFFFFFFFFFF
@FS10000125:26:BPA73017-1023:1:1101:2240:1440 1:N:0:15
TCGCAACAACTTCGTCGAGTACGCTCAACACACTAGATCGGAAGA
+
FFFFFFFF:FFFFFFFFFFFFFFFFFFFFFFFFFF:FFFFFFFFF
@FS10000125:26:BPA73017-1023:1:1101:2300:1440 1:N:0:15
GGGAGTGAACTTCGTCGAGTACGCTCAATACGATAGATCGGAAGA
+
FFFFFFFFFFFFFFFFFFFFFFFFFFFFFFFFFFFFFFFFFFFFF
@FS10000125:26:BPA73017-1023:1:1101:3270:1440 1:N:0:15
TTGGTCATCCTTCGTCGAGTACGCTCAAGTACCGAGATCGGAAGA
+
FFFFFFFFFFFFFFFFFFFFFFFFFFFFFFFFFFFFFFFFFFFFF
@FS10000125:26:BPA73017-1023:1:1101:3830:1440 1:N:0:15
TTGAAGCAACTTCGTCGAGTACGCTCAAAGAACAAGATCGGAAGA
+
FFFFFFFFFFFFFFFFFFFFFFFFFFFFFFFFFFFFFFFFFFFFF
@FS10000125:26:BPA73017-1023:1:1101:4050:1440 1:N:0:15
TTGAGGTAACTTCGTCGAGTACGCTCAAATTCTAAGATCGGAAGA
+
,:FFFFFFFFFFFFFFFFFFFFFFFF:FFFFFFFFFFFF:FFFFF
@FS10000125:26:BPA73017-1023:1:1101:4170:1440 1:N:0:15
CCGGCTTTAACTTCGTCGAGTACGCTCAAAGTCACAGATCGGAAG
+
FFFFFFFFFFFFFFFFFFFFFFFFFFFFFFFFFFFFFFFFFFFFF
@FS10000125:26:BPA73017-1023:1:1101:4420:1440 1:N:0:15
TTGTCTTAACTTCGTCGAGTACGCTCAATTAATTAGATCGGAAGA
+
FFFFFFFFFFFFFFFFFFFFFFFFFFFFFFFFFFFFFFFFFFFFF
@FS10000125:26:BPA73017-1023:1:1101:4500:1440 1:N:0:15
TCGTGTAACTTCGTCGAGTACGCTCAATCATTAAGATCGGAAGAG
+
,FFFFFFFFFFFFFFFFFFFFFFFFFFFFFFFFFFFFFFFFFFFF
@FS10000125:26:BPA73017-1023:1:1101:4960:1440 1:N:0:15
TCTAACAACTTCGTCGAGTATGCTCAACGTTAAAGATCGGAAGAG
+
FFFFFFFFFFFFFFFFFFFFFFFFFFFFFFFFFFFFFFFFFFFFF
@FS10000125:26:BPA73017-1023:1:1101:5050:1440 1:N:0:15
TTGAGGGAACCTCGTCGAGTACGCTCAAGATAAGAGATCGGAAGA
+
FFFFFFFF:FFFFF:FFFFFFFFFFFFFFFFFFFFFF:FFFFFFF
@FS10000125:26:BPA73017-1023:1:1101:5100:1440 1:N:0:15
TCGTCGTATCTTCGTCGAGTACGCTCAAGAAAGAAGATCGGAAGA
+
FFFFFFFFFFFFFFFFFFFFFFFFFFFFFFFFFFFFFFFFFFFFF
@FS10000125:26:BPA73017-1023:1:1101:6240:1440 1:N:0:15
TCAGCGCCAACTTCGTCGAGTACGCTCAAGCCAAAAGATCGGAAG
+
FFFFFFFFFFFFFFFFFFFFFFFFFFFFFFFFFFFFFFFFFFFFF
@FS10000125:26:BPA73017-1023:1:1101:6550:1440 1:N:0:15
CCGACAACTTCGTCGAGTACGCTCAATGGGTTAGATCGGAAGAGC
+
FFFFFFFFFFFFFFFFFFFFFFFFFFFFFFFFFFFFFFFFFFFFF
@FS10000125:26:BPA73017-1023:1:1101:6680:1440 1:N:0:15
GCGATAACTTCGTCGAGTACGCTCAACGGAAAAGATCGGAAGAGC
+
FFFFFFFFFFFFFFFFFFFFFFFFFFFFFFFFFFFFFFFFFFFFF
@FS10000125:26:BPA73017-1023:1:1101:7350:1440 1:N:0:15
TTGATGTAACTTCGTCGAGTACGCTCAAAAATGCAGATCGGAAGA
+
FFFFFFFFFFFFFFFFFFFFFFFFFFFFFFFFFFFFFFFFFFFFF
@FS10000125:26:BPA73017-1023:1:1101:7480:1440 1:N:0:15
ATCAGTAAACTTCGTCGAGTACGCTCAAAGGGGTAGATCGGAAGA
+
F:FFFFFFFFFFFFFFFFFFFFFFFFFFFFFFFFFFFFFFFFFFF
@FS10000125:26:BPA73017-1023:1:1101:7600:1440 1:N:0:15
GCGACTCAACTTCGTCGAGTACGCTCAAGATGCTAGATCGGAAGA
+
FFFFFFFFFFFFFFFFFFFFFFFFFFFFFFFFFFFFFFFFFFFFF
@FS10000125:26:BPA73017-1023:1:1101:7900:1440 1:N:0:15
TTGGCGCAACTTCGTCGAGTACGCTCAAAGATTCAGATCGGAAGA
+
FFFFFFFFFFFFFFFFFFFFFFFFFFFFFFFFFFFFFFFFFFFFF
@FS10000125:26:BPA73017-1023:1:1101:8050:1440 1:N:0:15
TCGACTGGACTTCGTCGAGTACGCTCAAAAAAAGAGATCGGAAGA
+
FFFFFFFFFFFFFFFFFFFFFFFFFFFFFFFFFFFFFFFFFFFFF
@FS10000125:26:BPA73017-1023:1:1101:8080:1440 1:N:0:15
TCTTGCAACTTCGTCGAGTACGCTCAAATTTTTAGATCGGAAGAG
+
FFFFFFFFFFFFFFFFFFFFFFF:FFFFFFFFFFFFFFFFFFFFF
@FS10000125:26:BPA73017-1023:1:1101:8490:1440 1:N:0:15
TTGCATTAACTTCGTCGAGTACGCTCAATACGTGAGATCGGAAGA
+
FFFFFFFFFFFFFFFFFFFFFFFFFFFFFFFFFFFFFFFFFFFFF
@FS10000125:26:BPA73017-1023:1:1101:8650:1440 1:N:0:15
TTGGCTGAACTTCGTCGAGTACGCTCAATTGATGAGATCGGAAGA
+
FFFFFFFFFFFFFFFFFFFFFFFFFFFFFFFFFFFFFFFFFFFFF
@FS10000125:26:BPA73017-1023:1:1101:9280:1440 1:N:0:15
GGGTGTAACTTCGTCGAGTACGCTCAAGTGTTAAGATCGGAAGAG
+
FFFFFFFFFFFFFFFFFFFFFFFFFFFFFFFFFFFFFFFFFFFFF
@FS10000125:26:BPA73017-1023:1:1101:9730:1440 1:N:0:15
TTGGAGAAACTTCGTCGAGTACGCTCAAAATCACAGATCGGAAGA
+
FFFFFFFFFFFFFFFFFFFFFFFFFFFFFFFFFFFFFFFFFFFFF
@FS10000125:26:BPA73017-1023:1:1101:9900:1440 1:N:0:15
TCGATATAACTTCGTCGAGTACGCTCAAAAGACAAGATCGGAAGA
+
FFFFFFFFFFFFFFFFFFFFFFFFFFFFFFFFFFFFFFFFFFFFF
@FS10000125:26:BPA73017-1023:1:1101:10100:1440 1:N:0:15
TTGCCGCAACTTCGTCGAGTACGCTCAAAGGATTAGATCGGAAGA
+
FFFFFFFFFFFFFFFFFFFFFFFFFFFFFFFFFFFFFFFFFFFFF
@FS10000125:26:BPA73017-1023:1:1101:10170:1440 1:N:0:15
CCGGGAGACCTTCGTCGAGTACGCTCAACTATTAAGATCGGAAGA
+
:FFFFFF,FFFFF:FFFF:FFF:,FF,FFFFFFFF:FFF::,FFF
@FS10000125:26:BPA73017-1023:1:1101:10430:1440 1:N:0:15
TCTTGCAACTTCGTCGAGTACGCTCAAAACAAGAGATCGGAAGAG
+
FF,FFF::F:FF::::FF:FFFFFFF,,FF,F:F:::FFFF:FFF
@FS10000125:26:BPA73017-1023:1:1101:10870:1440 1:N:0:15
TTGTTCAACTTCGTCGAGTACGCTCAACAGCAAAGATCGGAAGAG
+
FFFFFFFFFFFFFFFFFFFFFFFFFFFFFFFFFFFFFFFFFFFFF
@FS10000125:26:BPA73017-1023:1:1101:11540:1440 1:N:0:15
CCGAGTCAACTGTCGAGTACGCTCAAGGAGGCAGATCGGAAGAGC
+
FFFFFFFFFFFFFFFFFFFFFFFFFFFFFFFFFFFFFFFFFFFFF
@FS10000125:26:BPA73017-1023:1:1101:12350:1440 1:N:0:15
TGGAATAAACTTCGTCGAGTACGCTCAAGCTCCGAGATCGGAAGA
+
FFFFFFFFFFFFFFFFFFFFFFFFFFFFFFFFFFFFFFFFFFFFF
@FS10000125:26:BPA73017-1023:1:1101:12420:1440 1:N:0:15
TCGCCTCAACTTCGTCGAGTACGCTCAACAAGTCAGATCGGAAGA
+
FFFFFFFFFFFFFFFFFFFFFFFFFFFFFFFFFFFFFFFFFFFFF
@FS10000125:26:BPA73017-1023:1:1101:12910:1440 1:N:0:15
TGGTGTAAACTTCGTCGAGTACGCTCAAATTAGAAGATCGGAAGA
+
FFFFFFFFFFFFFFFFFFFFFFFFFFFFFFFFFFFFFFFFFFFFF
@FS10000125:26:BPA73017-1023:1:1101:13060:1440 1:N:0:15
CCGGATGAAACTTCGTCGAGTACGCTCAATGCAAGAGATCGGAAG
+
FFF:,::FF:FF:FFFFFFFF:FFFF:FFFFFFF:FFFFF,F:FF
@FS10000125:26:BPA73017-1023:1:1101:13180:1440 1:N:0:15
CCGGGTTTAACTTCGTCGAGTACGCTCAACTTAAAAGATCGGAAG
+
FFFFFFFFFFFFFFFFFFFFFFFFFFFFFFFFFFFFFFFFFFFFF
@FS10000125:26:BPA73017-1023:1:1101:13220:1440 1:N:0:15
CCGGGTTTAACTTCGTCGAGTACGCTCAACTTAAAAGATCGGAAG
+
FFFFFFFFFFFFFFFFFFFFFFFFFFFFFFFFFFFFFFFFFFFFF
@FS10000125:26:BPA73017-1023:1:1101:13790:1440 1:N:0:15
GGGGATTTAACTTCGTCGAGTACGCTCAATGGAAAAGATCGGAAG
+
,,,:FFFF:FF:FFFFFFF:FFFFFFFFF,FF,FFFFFFF::F,:
@FS10000125:26:BPA73017-1023:1:1101:13870:1440 1:N:0:15
CCGGGAAAAACTTCGTCGAGTACGCTCAATAGTAAAGATCGGAAG
+
FFFFFFFFFFFFFFFFFFFFFFFFFFFFFFFFFFFFFFFFFFFFF
@FS10000125:26:BPA73017-1023:1:1101:13970:1440 1:N:0:15
TTGCTGCAACTTCGTCGAGTACGCTCAAGTAAAAAGATCGGAAGA
+
,:,FF:FF:FFFFFFFFFFFFF:FFFF:FFFFFFFFFFFFFFFFF
@FS10000125:26:BPA73017-1023:1:1101:13990:1440 1:N:0:15
TTGACTAAACTTCGTCGAGTACGCTCAACTTAGTAGATCGGAAGA
+
FFFFFFFFFFFFFFFFFFFFFFFFFFFFFFFFFFFFFFFFFFFFF
@FS10000125:26:BPA73017-1023:1:1101:14040:1440 1:N:0:15
ACGAATGAACTTCGTCGAGTACGCTCAAGCTAAGAGATCGGAAGA
+
FFF,FFFFFFFFFFFFFFFFFFFFFFFFFFFF,:FFFFFFFFFFF
@FS10000125:26:BPA73017-1023:1:1101:15110:1440 1:N:0:15
TTGACACAACTTCGTCGAGTACGCTCAACTATAAAGATCGGAAGA
+
FFFFFFFFFFFFFFFFFFFFFFFFFFFFFFFFFFFFFFFFFFFFF
@FS10000125:26:BPA73017-1023:1:1101:15340:1440 1:N:0:15
TTGATGCAACTTCGTCGAGTACGCTCAATCTTAAAGATCGGAAGA
+
FFFFFFFFFFFFFFFFFFFFFFFFFFFFFFFFFFFFFFFFFFFFF
@FS10000125:26:BPA73017-1023:1:1101:16180:1440 1:N:0:15
TTGACTGGACTTCGTCGAGTACGCTCAACCGACAAGATCGGAAGA
+
FFFFFFFFFFFFFFFFFFFFFFFFFFFFFFFFFFFFFFFFFFFFF
@FS10000125:26:BPA73017-1023:1:1101:16260:1440 1:N:0:15
GGGCAGAACTTCGTCGAGTACGCTCAAACTTGAAGATCGGAAGAG
+
FFFFFFFFFFFFFFFFFFFFFFFFFFFFFFFFFFFFFFFFFFFFF
@FS10000125:26:BPA73017-1023:1:1101:16390:1440 1:N:0:15
TTGGTGAAACTTCGTCGAGTGCGCTCAAGGTATAAGATCGGAAGA
+
FFFFFFFFFFFFFFFFFFFFFFFFFFFFFFFFFFFFFFFFFFFFF
@FS10000125:26:BPA73017-1023:1:1101:2330:1450 1:N:0:15
TTGTAGCAACTTCGTCGAGTACGCTCAAGGTGTCAGATCGGAAGA
+
FFFFFFFFFFFFFFFFFFFFFFFFFFFFFFFFFFFFFFFFFFFFF
@FS10000125:26:BPA73017-1023:1:1101:3360:1450 1:N:0:15
TTGAAAACTTCGTCGAGTACGCTCAAGGACATAGATCGGAAGAGC
+
FFFFFFFFFFFFFFFFFFFFFFFFFFFFFFFFFFFFFFFFFFFFF
@FS10000125:26:BPA73017-1023:1:1101:4370:1450 1:N:0:15
TTGACTGGACTTCGTCGAGTACGCTCAATCACTAAGATCGGAAGA
+
FFFFFFFFFFFFFFFFFFFFFFFFFFFFFFFFFFFFFFFFFFFFF
@FS10000125:26:BPA73017-1023:1:1101:4410:1450 1:N:0:15
TTGCATAAACTTCGTCGAGTACGCTCAACCCTGTAGATCGGAAGA
+
FFFFFFFFFFFFFFFFFFFFFFFFFFFFFFFFFFFFFFFFFFFFF
@FS10000125:26:BPA73017-1023:1:1101:4580:1450 1:N:0:15
TCGCCACAACTTCGTCGAGTACGCTCAAATAATAAGATCGGAAGA
+
FFFFFFFFFFFFFFFFFFFFFFFFFFFFFFFFFFFFFFFFFFFFF
@FS10000125:26:BPA73017-1023:1:1101:4610:1450 1:N:0:15
GCGGCAACTTCGTCGAGTACGCTCAATTGAAAAGATCGGAAGAGC
+
FFFFFFFFFFFFFFFFFFFFFFFFFFFFFFFFFFFFFFFFFFFFF
@FS10000125:26:BPA73017-1023:1:1101:4620:1450 1:N:0:15
TGGTAACTTCGTCGAGTACGCTCAATATGAAAGATCGGAAGAGCA
+
FFFFFFFFFFFFFFFFFFFFFFFFFFFFFFFFFFFFFFFFFFFFF
@FS10000125:26:BPA73017-1023:1:1101:5160:1450 1:N:0:15
TTGATTCAACTTCGTCGAGTACGCTCAACAGATAAGATCGGAAGA
+
F:F,FFF:FFFFFFFFFFFFFFFFFFFFFFF:F:FFFFFFFFFFF
@FS10000125:26:BPA73017-1023:1:1101:6170:1450 1:N:0:15
TTGCAACAACTTCGTCGAGTACGCTCAAACTTTTAGATCGGAAGA
+
FFFFFFFFFFFFFFFFFFFFFFFFFFFFFFFFFFFFFFFFFFFFF
@FS10000125:26:BPA73017-1023:1:1101:6280:1450 1:N:0:15
GCGCACTTCGTCGAGTACGCTCAAGGTGTGAGATCGGAAGAGCAC
+
FFFFFFFFFFFFFFFFFFFFFFFFFFFFFFFFFFFFFFFFFFFFF
@FS10000125:26:BPA73017-1023:1:1101:6450:1450 1:N:0:15
TTGCACCAACTTCGTCGAGTACGCTCAAACGGTTAGATCGGAAGA
+
:FFFFFFFFFFFFFFFFFFFFFFFFFFFFFFFFFFFFFFFFFFFF
@FS10000125:26:BPA73017-1023:1:1101:7300:1450 1:N:0:15
TCTCGCAACCTCGTCGAGTACGCTCAACTCTCTAGATCGGAAGAG
+
FFFF:FFFFFFFFFFFFFFFFFFFFFFF:::FFFFFFFFFFFFFF
@FS10000125:26:BPA73017-1023:1:1101:7310:1450 1:N:0:15
TCGATGCAACTTCGTCGAGTACGCTCAAGAGATTAGATCGGAAGA
+
:FFFFFFFFFFFFFFFFFFFFFFFFFFFFFFFFFFFFFFFFFFFF
@FS10000125:26:BPA73017-1023:1:1101:7390:1450 1:N:0:15
GGGGGGCCAACTTCGTCGAGTACGCTCAAATCGAAAGATCGGAAG
+
FFFFFFFFFFFFFFFFFFFFFFFFFFFFFFFFFFFFFFFFFFFFF
@FS10000125:26:BPA73017-1023:1:1101:7740:1450 1:N:0:15
TTGGTGAAACTTCGTCGAGTACGCTCAATTTTAAAGATCGGAAGA
+
FFFFFFFFFFFFFFFFFFFFFFFFFFFFFFFFFFFFFFFFFFFFF
@FS10000125:26:BPA73017-1023:1:1101:8190:1450 1:N:0:15
TCGGCAAACTTCGTCGAGTACGCTCAAATCGTGAGATCGGAAGAG
+
:F,FFFFFFFFFFFFFFFFFFFFFFFFFFFFFFFFFFFFFFFFFF
@FS10000125:26:BPA73017-1023:1:1101:8450:1450 1:N:0:15
TTGGGGAAAACTTCGTCGAGTACGCTCAAGTAATTAGATCGGAAG
+
FFFFFFFFFFFFFFFFFFFFFFFFFFFFFFFFFFFFFFFFFFFFF
@FS10000125:26:BPA73017-1023:1:1101:8820:1450 1:N:0:15
GGGTTGAACTTCGTCGAGTACGCTCAACATTACAGATCGGAAGAG
+
FFFFFFFFFFFFFFFFFFFFFFFFFFFFFFFFFFFFFFFFFFFFF
@FS10000125:26:BPA73017-1023:1:1101:9000:1450 1:N:0:15
GCGCAAACTTCGTCGAGTACGCTCAAATTTATAGATCGGAAGAGC
+
,FFF:FFFF:FF:FF,F:FFFFFF,:FFFF,FFFFF:F:FFFFFF
@FS10000125:26:BPA73017-1023:1:1101:9040:1450 1:N:0:15
CCGGATAGAACTTCGTCGAGTACGCTCAAATAAACAGATCGGAAG
+
FFFFFFFFFFFFFFFFFFFFFFFFFFFFFFFFFFFFFFFFFFFFF
@FS10000125:26:BPA73017-1023:1:1101:9450:1450 1:N:0:15
TTGCATCAACTTCGTCGAGTACGCTCAAATACACAGATCGGAAGA
+
FFFFFFFFFFFFFFFFFFFFFFFFFFFFFFFFFFFFFFFFFFFFF
@FS10000125:26:BPA73017-1023:1:1101:10700:1450 1:N:0:15
GCGGGTAGAACTTCGTCGAGTACGCTCAATGTTACAGATCGGAAG
+
FFFFFFFFFFFFFFFFFFFFFFFFFFFFFFFFFFFFFFFFFFFFF
@FS10000125:26:BPA73017-1023:1:1101:11000:1450 1:N:0:15
TTGCGATAACTTCGTCGAGTACGCTCAATGGTGTAGATCGGAAGA
+
FFFFFFFFFFFFFFFFFFFFFFFFFFFFFFFFFFFFFFFFFFFFF
@FS10000125:26:BPA73017-1023:1:1101:11500:1450 1:N:0:15
CCGAGTCAACTGTCGAGTACGCTCAAGGAGGCAGATCGGAAGAGC
+
FFFFFFFFFFFFFFFFFFFFFFFFFFFFFFFFFFFFFFFFFFFFF
@FS10000125:26:BPA73017-1023:1:1101:11610:1450 1:N:0:15
ACGCCAACTTCGTCGAGTACGCTCAACAATACAGATCGGAAGAGC
+
FFFFFFFFFFFFFFFFFFFFFFFFFFFFFFFFFFFFFFFFFFFFF
@FS10000125:26:BPA73017-1023:1:1101:11880:1450 1:N:0:15
TGGGTACAACTTCGTCGAGTGCGCTCAACAGTCTAGATCGGAAGA
+
FFFFFFFFFFFFFFFFFFFFFFFFFFFFFFFFFFFFFFFFFFFFF
@FS10000125:26:BPA73017-1023:1:1101:12330:1450 1:N:0:15
TTGGATAAACTTCGTCGAGTACGCTCAACGGTTCAGATCGGAAGA
+
FFFFFFFFFFFFFFFFFFFFFFFFFFFFFFFFFFFFFFFFFFFFF
@FS10000125:26:BPA73017-1023:1:1101:12450:1450 1:N:0:15
GCGCGCCATCTTCGTCGAGTACGCTCAATTAGATAGATCGGAAGA
+
FFFFFFFFFFFFFFFFFFFFFFFFFFFFFFFFFFFFFFFFFFFFF
@FS10000125:26:BPA73017-1023:1:1101:12560:1450 1:N:0:15
TCATCAACTTCGTCGAGTACGCTCAATTTGTTAGATCGGAAGAGC
+
FFFFFFFFFFFFFFFFFFFFFFFFFFFFFFFFFFFFFFFFFFFFF
@FS10000125:26:BPA73017-1023:1:1101:12900:1450 1:N:0:15
TTGACTGGACTTCGTCGAGTACGCTCAAGTGGTCAGATCGGAAGA
+
FFFFFFFFFFFFFFFFFFFFFFFFFFFFFFFFFFFFFFFFFFFFF
@FS10000125:26:BPA73017-1023:1:1101:14250:1450 1:N:0:15
TTGACTGGACTTCGTCGAGTACGCTCAAATCTGAAGATCGGAAGA
+
FFFFFF:FFFFFFFFFFFFFFFFFFFFFFF:FFFFFFFFFFFFFF
@FS10000125:26:BPA73017-1023:1:1101:14830:1450 1:N:0:15
AAGGAGAAACTTCGTCGAGTACGCTCAAGGAATAAGATCGGAAGA
+
FFFFFFFFFFFFFFFFFFFFFFFFFFFFFFFFFFFFFFFFFFFFF
@FS10000125:26:BPA73017-1023:1:1101:15330:1450 1:N:0:15
TTGACTGGACTTCGTCGAGTACGCTCAATTGGGAAGATCGGAAGA
+
FFFFFFFFFFFFFFFFFFFFFFFFFFFFFFFFFFFFFFFFFFFFF
@FS10000125:26:BPA73017-1023:1:1101:15900:1450 1:N:0:15
TTGTGTGAACTTCGTCGAGTACGCTCAAGAATAAAGATCGGAAGA
+
FFFFFFFFFFFFFFFFFFFFFFFFFFFFFFFFFFFFFFFFFFFFF
@FS10000125:26:BPA73017-1023:1:1101:16310:1450 1:N:0:15
TCTTACAACTTCGTCGAGTACGCTCAAAAGGGAAGATCGGAAGAG
+
:F:FFFFFFFFFFFFFFFFFFFFFFF:FFFFFFFFFFFFFFFFFF
@FS10000125:26:BPA73017-1023:1:1101:16320:1450 1:N:0:15
TCTTACAACTTCGTCGAGTACGCTCAAAAGGGAAGATCGGAAGAG
+
FFFFFFFFFFFFFFFFFFFFFFFFFFFFFFFFFFFFFFFFFFFFF
@FS10000125:26:BPA73017-1023:1:1101:16420:1450 1:N:0:15
TTGAGGTAACTTCGTCGAGTACGCTCAACATGCCAGATCGGAAGA
+
FFFFFFFFFFFFFFFFFFFFFFFFFFFFFFFFFFFFFFFFFFFFF
@FS10000125:26:BPA73017-1023:1:1101:16480:1450 1:N:0:15
TTGAAGCAACTTCGTCGAGTACGCTCAAAAGGTGAGATCGGAAGA
+
FFFFFFFFFFFFFFFFFFFFFFFFFFFFFFFFFFFFFFFFFFFFF
@FS10000125:26:BPA73017-1023:1:1101:1790:1460 1:N:0:15
TTGATGAAGCTTGTCGAGTACGCTCAAGCCATTAGATCGGAAGAG
+
FFFFFFFFFFFFFFFFFFFFFFFFFFFFFFFFFFFFFFFFFFFFF
@FS10000125:26:BPA73017-1023:1:1101:2860:1460 1:N:0:15
TTGACAACTTCGTCGAGTACGCTCAAGTCGATAGATCGGAAGAGC
+
FFFFFFFFFFFFFFFFFFFFFFFFFFFFFFFFFFFFFFFFFFFFF
@FS10000125:26:BPA73017-1023:1:1101:3450:1460 1:N:0:15
TGGCACTAACTTCGTCGAGTACGCTCAATCAATAAGATCGGAAGA
+
FFFFFFFFFFFFFFFFFFFFFFFFFFFFFFFFFFFFFFFFFFFFF
@FS10000125:26:BPA73017-1023:1:1101:3680:1460 1:N:0:15
TCGGCTCAACTTCGTCGAGTACGCTCAAAATGTAAGATCGGAAGA
+
FFFFFFFFFFFFFFFFFFFFFFFFFFFFFFFFFFFFFFFFFFFFF
@FS10000125:26:BPA73017-1023:1:1101:4060:1460 1:N:0:15
TAAAACTTCGTCGAGTACGCTCAAATGATAAGATCGGAAGAGCAC
+
FFFFFFFFFFFFFFFFFFFFFFFFFFFFFFFFFFFFFFFFFFFFF
@FS10000125:26:BPA73017-1023:1:1101:4220:1460 1:N:0:15
TGGCTGAAACTTCGTCGAGTACGCTCAACAATTGAGATCGGAAGA
+
FFFFFFFFFFFFFFFFFFFFFFFFFFFFFFFFFFFFFFFFFFFFF
@FS10000125:26:BPA73017-1023:1:1101:5200:1460 1:N:0:15
TTGGGATTAACTTCGTCGAGTACGCTCAAAAAGAAAGATCGGAAG
+
:FFFFFFFFFFFFFFFFFFFFFFFFFFFFFFFFFFFFFFFFFFFF
@FS10000125:26:BPA73017-1023:1:1101:5420:1460 1:N:0:15
CTGCAATAACTTCGTCGAGTACGCTCAACACAATAGATCGGAAGA
+
FFFFFFFFFFFFFFFFFFFFFFFFFFFFFFFFFFFFFFFFFFFFF
@FS10000125:26:BPA73017-1023:1:1101:5430:1460 1:N:0:15
TGGTGGCAACTTCGTCGAGTACGCTCAAAAGTTAAGATCGGAAGA
+
FFFFFFFFFFFFFFFFFFFFFFFFFFFFFFFFFFFFFFFFFFFFF
@FS10000125:26:BPA73017-1023:1:1101:5460:1460 1:N:0:15
TGGCAACTTCGTCGAGTACGCTCAATAAGTGAGATCGGAAGAGCA
+
FFFFFFFFFFFFFFFFFFFFFFFFFFFFFFFFFFFFFFFFFFFFF
@FS10000125:26:BPA73017-1023:1:1101:6250:1460 1:N:0:15
GCGCCAACTTCGTCGAGTACGCTCAAATACATAGATCGGAAGAGC
+
:FFFFFFFFFFFFFFFFFFFFFFFFFFFFFFFFFFFFFFFFFFFF
@FS10000125:26:BPA73017-1023:1:1101:7260:1460 1:N:0:15
TTGACTGGACTTCGTCGAGTACGCTCAACCGCGGAGATCGGAAGA
+
FFFFFFFFFFFFFFFFFFFFFFFFFFFFFFFFFFFFFFFFFFFFF
@FS10000125:26:BPA73017-1023:1:1101:7480:1460 1:N:0:15
ATGACTGGACTTCGTCGAGTACGCTCAACCTAACAGATCGGAAGA
+
F:FFFFFFFFFFFFFFFFFFFFFFFFFFFFFFFFFFFFFFFFFFF
@FS10000125:26:BPA73017-1023:1:1101:7860:1460 1:N:0:15
CCGGAATTAACTTCGTCGAGTACGCTCAATTTACTAGATCGGAAG
+
FFFFFFFFFFFFFFFFFFFFFFFFFFFFFFFFFFFFFFFFFFFFF
@FS10000125:26:BPA73017-1023:1:1101:8020:1460 1:N:0:15
ACGGGGCAATAACTTCGTCGAGTACGCTCAATCTTAGAGATCGGA
+
FFFFFFFFFFFFFFFFFFFFFFFFFFFFFFFFFFFFFFFFFFFFF
@FS10000125:26:BPA73017-1023:1:1101:8180:1460 1:N:0:15
TTGTGTAAACTTCGTCGAGTACGCTCAAAAACGCAGATCGGAAGA
+
FFFFFFFFFFFFFFFFFFFFFFFFFFFFFFFFFFFFFFFFFFFFF
@FS10000125:26:BPA73017-1023:1:1101:8240:1460 1:N:0:15
TCGATTGAACTTCGTCGAGTACGCTCAATAGCCGAGATCGGAAGA
+
FFFFFFFFFFFFFFFFFFFFFFFFFFFFFFFFFFFFFFFFFFFFF
@FS10000125:26:BPA73017-1023:1:1101:8480:1460 1:N:0:15
TTGGCAGAACTTCGTCGAGTACGCTCAACTTATTAGATCGGAAGA
+
FFFFFFFFFFFFFFFFFFFFFFFFFFFFFFFFFFFFFFFFFFFFF
@FS10000125:26:BPA73017-1023:1:1101:8680:1460 1:N:0:15
GCGTGAACTTCGTCGAGTACGCTCAAAACGATAGATCGGAAGAGC
+
,F:FF:FFFFF:FFFFF:F:FFFFFFFFFFFFFFFFFF:FFFFFF
@FS10000125:26:BPA73017-1023:1:1101:9040:1460 1:N:0:15
GGGGCACAACTTCGTCGAGTACGCTCAAGAGTGCAGATCGGAAGA
+
FFFFFFFFFFFFFFFFFFFFFFFFFFFFFFFFFFFFFFFFFFFFF
@FS10000125:26:BPA73017-1023:1:1101:10460:1460 1:N:0:15
ATGAGATGACTTCGTCGAGTACGCTCAATGGAATAGATCGGAAGA
+
FFFFFFFFFFFFFFFFFFFFFFFFFFF:FFFFFFFFFFFFFFFFF
@FS10000125:26:BPA73017-1023:1:1101:11280:1460 1:N:0:15
TTGCTGAAACTTCGTCGAGTACGCTCAATTGTAGAGATCGGAAGA
+
FFFFFFFFFFFFFFFFFFFFFFFFFFFFFFFFFFFFFFFFFFFFF
@FS10000125:26:BPA73017-1023:1:1101:12150:1460 1:N:0:15
TTGACAGAACTTCGTCGAGTACGCTCAAGGTGTGAGATCGGAAGA
+
FFFFFFFFFFFFFFFFFFFFFFFFFFFFFFFFFFFFFFFFFFFFF
@FS10000125:26:BPA73017-1023:1:1101:12330:1460 1:N:0:15
TTGTAGTAACTTCGTCGAGTACGCTCAAGATGAGAGATCGGAAGA
+
FFFFFFFFFFFFFFFFFFFFFFFFFFFFFFFFFFFFFFFFFFFFF
@FS10000125:26:BPA73017-1023:1:1101:12580:1460 1:N:0:15
TTGAGTAAACTTCGTCGAGTACGCTCAATAGTGAAGATCGGAAGA
+
FFFFFFFFFFFFFFFFFFFFFFFFFFFFFFFFFFFFFFFFFFFFF
@FS10000125:26:BPA73017-1023:1:1101:12720:1460 1:N:0:15
TTGTGACAACTTCGTCGAGTACGCTCAATTTTCAAGATCGGAAGA
+
FFFFFFFFFFFFFFFFFFFFFFFFFFFFFFFFFFFFFFFFFFFFF
@FS10000125:26:BPA73017-1023:1:1101:12780:1460 1:N:0:15
ACGGGTGGAACTTCGTCGAGTACGCTCAAATGGATAGATCGGAAG
+
FFFFFFFFFFFFFFFFFFFFFFFFFFFFFFFFFFFFFFFFFFFFF
@FS10000125:26:BPA73017-1023:1:1101:13180:1460 1:N:0:15
CCGGGTTTAACTTCGTCGAGTACGCTCAACTTAAAAGATCGGAAG
+
FF:FFFFFFFFFFFFFFFFFFFFFFFFFFFFFF,FFFFFFFFFFF
@FS10000125:26:BPA73017-1023:1:1101:13200:1460 1:N:0:15
CAGAACAAACTTCGTCGAGTACGCTCAATTGAGTAGATCGGAAGA
+
FFFFFFFFFFFFFFFFFFFFFFFFFFFFFFFFFFFFFFFFFFFFF
@FS10000125:26:BPA73017-1023:1:1101:13970:1460 1:N:0:15
TTGTAGCAACTTCGTCGAGTACGCTCAAATGCGGAGATCGGAAGA
+
FFFFFFFFFFFFFFFFFFFFFFFFFFFFFFFFFFFFFFFFFFFFF
@FS10000125:26:BPA73017-1023:1:1101:14440:1460 1:N:0:15
TGGATTCAACTTCGTCGAGTACGCTCAACTGGAAAGATCGGAAGA
+
FFFFFFFFFFFFFFFFFFFFFFFFFFFFFFFFFFFFFFFFFFFFF
@FS10000125:26:BPA73017-1023:1:1101:15500:1460 1:N:0:15
TTGAAGAAACTTCGTCGAGTACGCTCAATTCGACAGATCGGAAGA
+
FFFFFFFFFFFFFFFFFFFFFFFFFFFFFFFFFFFFFFFFFFFFF
@FS10000125:26:BPA73017-1023:1:1101:15880:1460 1:N:0:15
TTGCATGAACTTCGTCGAGTACGCTCAACTTTGGAGATCGGAAGA
+
FFFFFFFFFFFFFFFFFFFFFFFFFFFFFFFFFFFFFFFFFFFFF
@FS10000125:26:BPA73017-1023:1:1101:16420:1460 1:N:0:15
CCGGGCTTAACTTCGTCGAGTACGCTCAATGCAATAGATCGGAAG
+
FFFFFFFFFFFFFFFFFFFFFFFFFFFFFFFFFFFFFFFFFFFFF
@FS10000125:26:BPA73017-1023:1:1101:1050:1470 1:N:0:15
TTGGAACTTCGTCGAGTACGCTCAACCTAGCAGATCGGAAGAGCA
+
FFFFFFFFFFFFFFFFFFFFFFFFFFFFFFFFFFFFFFFFFFFFF
@FS10000125:26:BPA73017-1023:1:1101:1380:1470 1:N:0:15
CTGGGTGAAACTTCGTCGAGTACGCTCAAACACTGAGATCGGAAG
+
FF:FFFFFFFFFFFFFFFFFFFFFFFFFFFFFFFFFFFFFFFFFF
@FS10000125:26:BPA73017-1023:1:1101:2650:1470 1:N:0:15
CCGTGAATCAACTTCGTCGAGTACGCTCAACAGGGAAGATCGGAA
+
FFFFFFFFFFFFFFFFFFFFFFFFFFFFFFFFFFFFFFFFFFFFF
@FS10000125:26:BPA73017-1023:1:1101:2750:1470 1:N:0:15
TTGACTGGACTTCGTCGAGTACGCTCAATCCGTTAGATCGGAAGA
+
FFFFFFFFFFFFFFFFFFFFFFFFFFFFFFFFFFFFFFFFFFFFF
@FS10000125:26:BPA73017-1023:1:1101:2920:1470 1:N:0:15
TTGAGTAAACTTCGTCGAGTACGCTCAAGTAACAAGATCGGAAGA
+
FFFFFFFFFFFFFFFFFFFFFFFFFFFFFFFFFFFFFFFFFFFFF
@FS10000125:26:BPA73017-1023:1:1101:4170:1470 1:N:0:15
TTGCATAAACTTCGTCGAGTACGCTCAACGGACCAGATCGGAAGA
+
FFFFFFFFFFFFFFFFFFFFFFFFFFFFFFFFFFFFFFFFFFFFF
@FS10000125:26:BPA73017-1023:1:1101:4190:1470 1:N:0:15
GCGACATAACTTCGTCGAGTACGCTCAAGGTGAAAGATCGGAAGA
+
FFFFFFFFFFFFFFFFFFFFFFFFFFFFFFFFFFFFFFFFFFFFF
@FS10000125:26:BPA73017-1023:1:1101:4360:1470 1:N:0:15
TTGTGTCAACTTCGTCGAGTACGCTCAAGCACAAAGATCGGAAGA
+
FFFFFFFFFFFFFFFFFFFFFFFFFFFFFFFFFFFFFFFFFFFFF
@FS10000125:26:BPA73017-1023:1:1101:4730:1470 1:N:0:15
TAGGTGCAAACTTCGTCGAGTACGCTCAATGTGGGAGATCGGAAG
+
FFFFFFFFFFFFFFFFFFFFFFFFFFFFFFFFFFFFFFFFFFFFF
@FS10000125:26:BPA73017-1023:1:1101:5040:1470 1:N:0:15
TTGAACCAACTTCGTCGAGTACGCTCAAAACATAAGATCGGAAGA
+
FFFFFFFFFFFFFFFFFFFFFFFFFFFFFFFFFFFFFFFFFFFFF
@FS10000125:26:BPA73017-1023:1:1101:6430:1470 1:N:0:15
TTGGTGGAACTTCGTCGAGTACGCTCAACGGTATAGATCGGAAGA
+
FFFFFFFFFFFFFFFFFFFFFFFFFFFFFFFFFFFFFFFFFFFFF
@FS10000125:26:BPA73017-1023:1:1101:6940:1470 1:N:0:15
TGGGGTCAACTTCGTCGAGTACGCTCAAGTTTGGAGATCGGAAGA
+
FFFFFFFFFFFFFFFFFFFFFFFFFFFFFFFFFFFFFFFFFFFFF
@FS10000125:26:BPA73017-1023:1:1101:6960:1470 1:N:0:15
TTGTAGCATCTTCGTCGAGTACGCTCAAAGATAGAGACCGGAAGA
+
FFF,F,,F:FFFFFFFFFFFFFFFFFFF,,F:,,FFF,FFFFFFF
@FS10000125:26:BPA73017-1023:1:1101:7090:1470 1:N:0:15
TGGCAGCAACTTCGTCGAGTACGCTCAATCTACGAGATCGGAAGA
+
FFFFFFFFFFFFFFFFFFFFFFFFFFFFFFFFFFFFFFFFFFFFF
@FS10000125:26:BPA73017-1023:1:1101:7300:1470 1:N:0:15
TTGAAGCACCTTCGTCGAGTACGCTCAAGGGAAGAGATCGGAAGA
+
FFFFFFFFFFF:FFFF:FFFFFFFFFFFFFFFFFFFF:FFFFFFF
@FS10000125:26:BPA73017-1023:1:1101:7650:1470 1:N:0:15
GCGCTATCTTCGTCGAGTACGCTCAATATTATAGATCGGAAGAGC
+
FFFFFFFFFFFFFFFFFFFFFFFFFFFFFFFFFFFFFFFFFFFFF
@FS10000125:26:BPA73017-1023:1:1101:7800:1470 1:N:0:15
TTGGTCTAACTTCGTCGAGTACGCTCAAATGGAGAGATCGGAAGA
+
FFFFFFFFFFFFFFFFFFFFFFFFFFFFFFFFFFFFFFFFFFFFF
@FS10000125:26:BPA73017-1023:1:1101:8960:1470 1:N:0:15
TTGCACTAACTTCGTCGAGTACGCTCAAATAGCAAGATCGGAAGG
+
FFFFFFFFFFFFFFFFFFFFFFFFFFFFFFFFFFFFFFFFFFFFF
@FS10000125:26:BPA73017-1023:1:1101:9080:1470 1:N:0:15
TTGATAGAACTTCGTCGAGTACGCTCAATGAGATAGATCGGAAGA
+
FFFFFFFFFFFFFFFFFFFFFFFFFFFFFFFFFFFFFFFFFFFFF
@FS10000125:26:BPA73017-1023:1:1101:9540:1470 1:N:0:15
ACGAAGTTCCTGCCGGGCTTGACCTTCGTCGAGTACGCTCAACCG
+
FFFFFFFFFFFFFFFFFFFFFFFFFFFFFFFFFFFFFFFFFFFFF
@FS10000125:26:BPA73017-1023:1:1101:9980:1470 1:N:0:15
TTGCAGCAACTTCGTCGAGTACGCTCAAGATAGTAGATCGGAAGA
+
FFFFFFFFFFFFFFFFFFFFFFFFFFFFFFFFFFFFFFFFFFFFF
@FS10000125:26:BPA73017-1023:1:1101:10950:1470 1:N:0:15
TTGTAGTAACTTCGTCGAGTACGCTCAAGATGCAAGATCGGAAGA
+
FFFFFFFFFFFFFFFFFFFFFFFFFFFFFFFFFFFFFFFFFFFFF
@FS10000125:26:BPA73017-1023:1:1101:11320:1470 1:N:0:15
TTGATTGAACTTCGTCGAGTACGCTCAAACATATAGATCGGAAGA
+
FFFFFFFFFFFFFFFFFFFFFFFFFFFFFFFFFFFFFFFFFFFFF
@FS10000125:26:BPA73017-1023:1:1101:11900:1470 1:N:0:15
TTGTGAAACTTCGTCGAGTACGCTCAAACTAAGAGATCGGAAGAG
+
FFFFFFFFFFFFFFFFFFFFFFFFFFFFFFFFFFFFFFFFFFFFF
@FS10000125:26:BPA73017-1023:1:1101:12470:1470 1:N:0:15
ACCCGTTAACTTCGTCGAGTACGCTCAAGATTGAAGATCGGAAGA
+
FFFFFFFFFFFFFFFFFFFFFFFFFFFFFFFFFFFFFFFFFFFFF
@FS10000125:26:BPA73017-1023:1:1101:12490:1470 1:N:0:15
TCGGACCAACTTCGTCGAGTACGCTCAAGACTAAAGATCGGAAGA
+
,FFFFFFFFFFFFFFFFFFFFFFFFFFFFFFFFFFFFFFFFFFFF
@FS10000125:26:BPA73017-1023:1:1101:13050:1470 1:N:0:15
TCTGGATAAACTGTCGAGTACGCTCAATATTCTAGATCGGAAGAG
+
FFFFFFFFFFFFFFFFFFFFFFFFFFFFFFFFFFFFFFFFFFFFF
@FS10000125:26:BPA73017-1023:1:1101:13360:1470 1:N:0:15
TTGAGTTAACTTCGTCGAGTACGCTCAATAATCCAGATCGGAAGA
+
FFFFFFFFFFFFFFFFFFFFFFFFFFFFFFFFFFFFFFFFFFFFF
@FS10000125:26:BPA73017-1023:1:1101:13390:1470 1:N:0:15
TCGCCTAACTTCGTCGAGTACGCTCAAAATGAAAGATCGGAAGAG
+
FFFFFFFFFFFFFFFFFFFFFFFFFFFFFFFFFFFFFFFFFFFFF
@FS10000125:26:BPA73017-1023:1:1101:13530:1470 1:N:0:15
TTGGGTGAACTTCGTCGAGTACGCTCAATAGCCGAGATCGGAAGA
+
FFFFFFFFFFFFFFFFFFFFFFFFFFFFFFFFFFFFFFFFFFFFF
@FS10000125:26:BPA73017-1023:1:1101:13720:1470 1:N:0:15
TTGGGGATAACTTCGTCGAGTACGCTCAAGGAGTAAGATCGGAAG
+
,FF:FFFFFFFFFFFFFFFFFFFFFFFF:FFFFFFFFFFFFFFFF
@FS10000125:26:BPA73017-1023:1:1101:13830:1470 1:N:0:15
TTGACGTAACTTCGTCGAGTACGCTCAACTCAATAGATCGGAAGA
+
FFF:FFF:FFFFFFFFFFFFFFFFFFFFFFFFFFFFFFFFFFFFF
@FS10000125:26:BPA73017-1023:1:1101:13840:1470 1:N:0:15
TTGTTGAAACTTCGTCGAGTACGCTCAAGTATTTAGATCGGAAGA
+
FFFFFFFFFFFFFFFFFFFFFFFFFFFFFFFFFFFFFFFFFFFFF
@FS10000125:26:BPA73017-1023:1:1101:13980:1470 1:N:0:15
GAGGGTACAACTTCGTCGAGTACGCTCAAAAGTAAAGATCGGAAG
+
FFFFFFFFFFFFFFFFFFFFFFFFFFFFFFFFFFFFFFFFFFFFF
@FS10000125:26:BPA73017-1023:1:1101:14340:1470 1:N:0:15
TTGCAACTTCGTCGAGTACGCTCAAGTAAATAGATCGGAAGAGCA
+
FFFFFFFFFFFFFFFFFFFFFFFFFFFFFFFFFFFFFFFFFFFFF
@FS10000125:26:BPA73017-1023:1:1101:15790:1470 1:N:0:15
TTGGTTTAACTTCGTCGAGTACGCTCAAAGTTAAAGATCGGAAGA
+
FFFFFFFFFFFFFFFFFFFFFFFFFFFFFFFFFFFFFFFFFFFFF
@FS10000125:26:BPA73017-1023:1:1101:1250:1480 1:N:0:15
TTGTAACAACTTCGTCGAGTACGCTCAATACATCAGATCGGAAGA
+
FFFFFFFFFFFFFFFFFFFFFFFFFFFFFFFFFFFFFFFFFFFFF
@FS10000125:26:BPA73017-1023:1:1101:1620:1480 1:N:0:15
TTGTGCCAACTTCGTCGAGTACGCTCAACGGTAAAGATCGGAAGA
+
FFFFFFFFFFFFFFFFFFFFFFFFFFFFFFFFFFFFFFFFFFFFF
@FS10000125:26:BPA73017-1023:1:1101:2160:1480 1:N:0:15
GCGAAACAACTTCGTCGAGTACGCTCAACAGAGTAGATCGGAAGA
+
FFFFFFFFFFFFFFFFFFFFFFFFFFFFFFFFFFFFFFFFFFFFF
@FS10000125:26:BPA73017-1023:1:1101:2270:1480 1:N:0:15
TCGTACAACTTCGTCGAGTACGCTCAAATACGGAGATCGGAAGAG
+
FF:FFFFFFFFFFFFFFFFFFFFFF:F:FFFFFFFFFFFFFFFFF
@FS10000125:26:BPA73017-1023:1:1101:2400:1480 1:N:0:15
TTGAGGGAACTTCGTCGAGTACGCTCAAAATCAAAGATCGGAAGA
+
FFFFFFFFFFFFFFFFFFFFFFFFFFFFFFFFFFFFFFFFFFFFF
@FS10000125:26:BPA73017-1023:1:1101:2750:1480 1:N:0:15
TTGAAGGAACTTCGTCGAGTACGCTCAAAAAATAAGATCGGAAGA
+
FFFFFFFFFFFFFFFFFFFFFFFFFFFFFFFFFFFFFFFFFFFFF
@FS10000125:26:BPA73017-1023:1:1101:3360:1480 1:N:0:15
TCCCAACTTCGTCGAGTACGCTCAATCTGGAAGATCGGAAGAGCA
+
FFFFFFFFFFFFFFFFFFFFFFFFFFFFFFFFFFFFFFFFFFFFF
@FS10000125:26:BPA73017-1023:1:1101:3680:1480 1:N:0:15
TTGACTGGACTTCGTCGAGTACGCTCAATCTACAAGATCGGAAGA
+
FFFFFFFFFFFFFFFFFFFFFFFFFFFFFFFFFFFFFFFFFFFFF
@FS10000125:26:BPA73017-1023:1:1101:4110:1480 1:N:0:15
TCGACGAATCTTCGTCGAGTACGCTCAAACTCATAGATCGGAAGA
+
FFFFFFFFFFFFFFFFFFFFFFFFFFFFFFFFFFFFFFFFFFFFF
@FS10000125:26:BPA73017-1023:1:1101:4720:1480 1:N:0:15
TCGGCTAAACTTCGTCGAGTACGCTCAAAACGCCAGATCGGAAGA
+
FFFFFFFFFFFFFFFFFFFFFFFFFFFFFFFFFFFFFFFFFFFFF
@FS10000125:26:BPA73017-1023:1:1101:4760:1480 1:N:0:15
TTTAGAACTTCGTCGAGTACGCTCAACTATGAAGATCGGAAGAGC
+
FFFFFFFFFFFFFFFFFFFFFFFFFFFFFFFFFFFFFFFFFFFFF
@FS10000125:26:BPA73017-1023:1:1101:5230:1480 1:N:0:15
TTGACTTCGTCGAGTACGCTCAATACTTAAGATCGGAAGAGCACA
+
FFFFFFFFFFFFFFFFFFFFFFFFFFFFFFFFFFFFFFFFFFFFF
@FS10000125:26:BPA73017-1023:1:1101:5680:1480 1:N:0:15
TTGACTGGACTTCGTCGAGTACGCTCAAGTCCTAAGATCGGAAGA
+
FFFFFFFFFFFFFFFFFFFFFFFFFFFFFFFFFFFFFFFFFFFFF
@FS10000125:26:BPA73017-1023:1:1101:5960:1480 1:N:0:15
TTGATACAACTTCGTCGAGTACGCTCAATGGACCAGATCGGAAGA
+
F:FFF:FFFFFFFFFFFFFFFFFFFFFFFFFFFFFFFFFFFFFFF
@FS10000125:26:BPA73017-1023:1:1101:6480:1480 1:N:0:15
TTGACTGGAGTTCGTCGAGTACGCTCAAAACGGAAGATCGGAAGA
+
FFFFFFFFFFFFFFFFFFFFFFFFFFFFFFFFFFFFFFFFFFFFF
@FS10000125:26:BPA73017-1023:1:1101:6970:1480 1:N:0:15
TTGTGGTAACTTCGTCGAGTACGCTCAAGGCCAAAGATCGGAAGA
+
FFFFFFFFFFFFFFFFFFFFFFFFFFFFFFFFFFFFFFFFFFFFF
@FS10000125:26:BPA73017-1023:1:1101:7090:1480 1:N:0:15
TGGCAGCAACTTCGTCGAGTACGCTCAATCTACGAGATCGGAAGA
+
FFFFFFFFFFFFFFFFFFFFFFFFFFFFFFFFFFFFFFFFFFFFF
@FS10000125:26:BPA73017-1023:1:1101:7180:1480 1:N:0:15
CCGGATAAAACTTCGTCGAGTACGCTCAAACTACAAGATCGGAAG
+
FFFFFFFFFFFFFFFFFFFFFFFFFFFFFFFFFFFFFFFFFFFFF
@FS10000125:26:BPA73017-1023:1:1101:7550:1480 1:N:0:15
TTGGCTAAACTTCGTCGAGTACGCTCAAATTTGGAGATCGGAAGA
+
,FF:FFFFF:FFFF,::FFFF:FFF,FF,::F,:,F::::FFF,F
@FS10000125:26:BPA73017-1023:1:1101:8650:1480 1:N:0:15
TGGAGAACTTCGTCGAGTACGCTCAATTACTTAGATCGGAAGAGC
+
FFFFFFFFFFFFFFFFFFFFFFFFFFFFFFFFFFFFFFFFFFFFF
@FS10000125:26:BPA73017-1023:1:1101:8680:1480 1:N:0:15
TTGCATCAACTTCGTCGAGTACGCTCAACGATAAAGATCGGAAGA
+
:,F,FF,FFFFFFFFFFFFFFFFFFFFF:,F,F,FFFFFFFFFFF
@FS10000125:26:BPA73017-1023:1:1101:9370:1480 1:N:0:15
TTGTGAAAACTTCGTCGAGTACGCTCAAAAGTGTAGATCGGAAGA
+
FFFFFFFFFFFFFFFFFFFFFFFFFFFFFFFFFFFFFFFFFFFFF
@FS10000125:26:BPA73017-1023:1:1101:9480:1480 1:N:0:15
CCGCGGTGGAACTTCGTCGAGTACGCTCAACTGCGCAGATCGGAA
+
FFFFFFFFFFFFFFFFFFFFFFFFFFFFFFFFFFFFFFFFFFFFF
@FS10000125:26:BPA73017-1023:1:1101:10050:1480 1:N:0:15
TTGATATAACTTCGTCGAGTACGCTCAACCTTTGAGATCGGAAGA
+
FFFFFFFFFFFFFFFFFFFFFFFFFFFFFFFFFFFFFFFFFFFFF
@FS10000125:26:BPA73017-1023:1:1101:10280:1480 1:N:0:15
GGGGTGCTAACTTCGTCGAGTACGCTCAAGTTAAAAGATCGGAAG
+
FFFFFFFFFFFFFFFFFFFFFFFFFFFFFFFFFFFFFFFFFFFFF
@FS10000125:26:BPA73017-1023:1:1101:10470:1480 1:N:0:15
TTGGCAAAACTTCGTCGAGTACGCTCAAGGGACCAGATCGGAAGA
+
FFFFFFFFFFFFFFFFFFFFFFFFFFFFFFFFFFFFFFFFFFFFF
@FS10000125:26:BPA73017-1023:1:1101:10520:1480 1:N:0:15
TCTTACAACTTCGTCGAGTACGCTCAAAGGAAGAGATCGGAAGAG
+
FFFFFFFFFFFFFFFFFFFFFFFFFFFFFFFFFFFFFFFFFFFFF
@FS10000125:26:BPA73017-1023:1:1101:11190:1480 1:N:0:15
TCGGAACAAACTTCGTCGAGTACGCTCAAATTCACAGATCGGAAG
+
FFFFFFFFFFFFFFFFFFFFFFFFFFFFFFFFFFFFFFFFFFFFF
@FS10000125:26:BPA73017-1023:1:1101:12160:1480 1:N:0:15
GGGGGTCCCAACTTCGTCGAGTACGCTCAACTGAGGAGATCGGAA
+
,,F:FFF::FFFFFFFFFFFF:FFFFFFF,FFFFFFFFFFF:FFF
@FS10000125:26:BPA73017-1023:1:1101:13190:1480 1:N:0:15
TTGATGAAACTTCGTCGAGTACGCTCAAATACGGAGATCGGAAGA
+
FFFFFFFFFFFFFFFFFFFFFFFFFFFFFFFFFFFFFFFFFFFFF
@FS10000125:26:BPA73017-1023:1:1101:14260:1480 1:N:0:15
ACGTGGTAACTTCGTCGAGTACGCTCAACCTTTGAGATCGGAAGA
+
FFFFFFFFFFFFFFFFFFFFFFFFFFFFFFFFFFFFFFFFFFFFF
@FS10000125:26:BPA73017-1023:1:1101:14400:1480 1:N:0:15
TTGTACTAACTTCGTCGAGTACGCTCAACAAGTAAGATCGGAAGA
+
FFFFFFFFFFFFFFFFFFFFFFFFFFFFFFFFFFFFFFFFFFFFF
@FS10000125:26:BPA73017-1023:1:1101:14440:1480 1:N:0:15
TCGGCAACTTCGTCGAGTACGCTCAAAATGAGAGATCGGAAGAGC
+
:FFFFFFFFFFFFFFFFFFFFFFFFFFFFFFFFFFFFFFFFFFFF
@FS10000125:26:BPA73017-1023:1:1101:14520:1480 1:N:0:15
TTGACTGGACTTCGTCGAGTACGCTCAAGATACAAGATCGGAAGA
+
FFFFFFFFFFFFFFFFFFFFFFFFFFFFFFFFFFFFFFFFFFFFF
@FS10000125:26:BPA73017-1023:1:1101:14770:1480 1:N:0:15
TTGTCATAACTTCGTCGAGTACGCTCAAGAAATAAGATCGGAAGA
+
FFFFFFFFFFFFFFFFFFFFFFFFFFFFFFFFFFFFFFFFFFFFF
@FS10000125:26:BPA73017-1023:1:1101:14810:1480 1:N:0:15
TGGATTCAACTTCGTCGAGTACGCTCAACTGGAAAGATCGGAAGA
+
FFFFFFFFFFFFFFFFFFFFFFFFFFFFFFFFFFFFFFFFFFFFF
@FS10000125:26:BPA73017-1023:1:1101:15090:1480 1:N:0:15
TTGCTCTAACTTCGTCGAGTACGCTCAAGGATAGAGATCGGAAGA
+
FFFFFFFFFFFFFFFFFFFFFFFFFFFFFFFFFFFFFFFFFFFFF
@FS10000125:26:BPA73017-1023:1:1101:15570:1480 1:N:0:15
CAGGATGAAACTTCGTCGAGTACGCTCAATGCAATAGATCGGAAG
+
FFFFFFFFFFFFFFFFFFFFFFFFFFFFFFFFFFFFFFFFFFFFF
@FS10000125:26:BPA73017-1023:1:1101:15580:1480 1:N:0:15
TTGAATAAACTTCGTCGAGTACGCTCAATCAAGGAGATCGGAAGA
+
FFFFFFFFFFFFFFFFFFFFFFFFFFFFFFFFFFFFFFFFFFFFF
@FS10000125:26:BPA73017-1023:1:1101:15600:1480 1:N:0:15
TTGGTAGAACTTCGTCGAGTACGCTCAATCATGCAGATCGGAAGA
+
FFFFFF:FFFFFFFFFFFFFFFFFFFFFFFFFFFFFFFFFFFFFF
@FS10000125:26:BPA73017-1023:1:1101:15730:1480 1:N:0:15
TGGTCACAACTTCGTCGAGTACGCTCAAACCAGTAGATCGGAAGA
+
FFFFFFFFFFFFFFFFFFFFFFFFFFFFFFFFFFFFFFFFFFFFF
@FS10000125:26:BPA73017-1023:1:1101:16380:1480 1:N:0:15
CTGTTGCAACTTCGTCGAGTACGCTCAATACAAGAGATCGGAAGA
+
FFFFFFFFFFFFFFFFFFFFFFFFFFFFFFFFFFFFFFFFFFFFF
@FS10000125:26:BPA73017-1023:1:1101:1970:1490 1:N:0:15
TTGTAAGAACTTCGTCGAGTACGCTCAATTAGGGAGATCGGAAGA
+
FFFFFFFFFFFFFFFFFFFFFFFFFFFFFFFFFFFFFFFFFFFFF
@FS10000125:26:BPA73017-1023:1:1101:2140:1490 1:N:0:15
CCCTTAACTTCGTCGAGTACGCTCAACGAGAGAGATCGGAAGAGC
+
FFFF,FFF:FFFFFFFFFFFFFFFFF:,FFF,FFFFFFFFFFFFF
@FS10000125:26:BPA73017-1023:1:1101:2160:1490 1:N:0:15
GCGAAACAACTTCGTCGAGTACGCTCAACAGAGTAGATCGGAAGA
+
:FFFFFFFFFFFFFFFFFFFFFFFFFFFFFFFFFFFFFFFFFFFF
@FS10000125:26:BPA73017-1023:1:1101:3390:1490 1:N:0:15
TTGTTGGAACTTCGTCGAGTACGCTCAATCTCTTAGATCGGAAGA
+
FFFFFFFFFFFFFFFFFFFFFFFFFFFFFFFFFFFFFFFFFFFFF
@FS10000125:26:BPA73017-1023:1:1101:4520:1490 1:N:0:15
CCGGTGGCAACTTCGTCGAGTACGCTCAACACCAGAGATCGGAAG
+
FFFFFFFFFFFFFFFFFFFFFFFFFFFFFFFFFFFFFFFFFFFFF
@FS10000125:26:BPA73017-1023:1:1101:5250:1490 1:N:0:15
CGGGGCTTAACTTCGTCGAGTACGCTCAATAACAAAGATCGGAAG
+
FFFFFFFFFFFFFFFFFFFFFFFFFFFFFFFFFFFFFFFFFFFFF
@FS10000125:26:BPA73017-1023:1:1101:5310:1490 1:N:0:15
TGGGCTCACCTTCGTCGAGTACGCTCAATGTGTCAGATCGGAAGA
+
FFFFFFFFFFFFFFFFFFFFFFFFFFFFFFFFFFFFFFFFFFFFF
@FS10000125:26:BPA73017-1023:1:1101:5940:1490 1:N:0:15
TGGCAGGAACTTCGTCGAGTACGCTCAATGGCATAGATCGGAAGA
+
FFFFFFFFFFFFFFFFFFFFFFFFFFFFFFFFFFFFFFFFFFFFF
@FS10000125:26:BPA73017-1023:1:1101:6770:1490 1:N:0:15
GTGGTAACTTCGTCGAGTACGCTCAAAATGCCAGATCGGAAGAGC
+
FFFFFFFFFFFFFFFFFFFFFFFFFFFFFFFFFFFFFFFFFFFFF
@FS10000125:26:BPA73017-1023:1:1101:7030:1490 1:N:0:15
TTGCATGAACTTCGTCGAGTACGCTCAATTATGAAGATCGGAAGA
+
FFFFFFFFFFFFFFFFFFFFFFFFFFFFFFFFFFFFFFFFFFFFF
@FS10000125:26:BPA73017-1023:1:1101:7050:1490 1:N:0:15
TTGACTGGACTTCGTCGAGTACGCTCAAGATAGGAGATCGGAAGA
+
FFFFFFFFFFFFFFFFFFFFFFFFFFFFFFFFFFFFFFFFFFFFF
@FS10000125:26:BPA73017-1023:1:1101:7450:1490 1:N:0:15
GAGTACGCTCAAGACTTCAGATCGGAAGAGCACACGTCTGAACTC
+
FFFFFFFFFFFFFFFFFFFFFFFFFFFFFFFFFFFFFFFFFFFFF
@FS10000125:26:BPA73017-1023:1:1101:7650:1490 1:N:0:15
TTGCAATAACTTCGTCGAGTACGCTCAACCCGTCAGATCGGAAGA
+
FFFFFFFFFFFFFFFFFFFFFFFFFFFFFFFFFF,FFFFFFFFFF
@FS10000125:26:BPA73017-1023:1:1101:7740:1490 1:N:0:15
TTGGTTTAACTTCGTCGAGTACGCTCAACGAATTAGATCGGAAGA
+
FFFFFFFFFFFFFFFFFFFFFFFFFFFFFFFFFFFFFFFFFFFFF
@FS10000125:26:BPA73017-1023:1:1101:7960:1490 1:N:0:15
TTGTTTCAACTTCGTCGAGTACGCTCAACGTTTGAGATCGGAAGA
+
,FFFFFFFFF:FFFFF:FFFFFFFFF:FFFFF:FFFFFFFFFFFF
@FS10000125:26:BPA73017-1023:1:1101:8570:1490 1:N:0:15
GTGAAAGAACTTCGTCGAGTACGCTCAAAGAGTAAGATCGGAAGG
+
FFFFFFFFFFFFFFFFFFFFFFFFFFFFFFFFFFFFFFFFFFFF,
@FS10000125:26:BPA73017-1023:1:1101:8750:1490 1:N:0:15
TTGTCCTAACTTCGTCGAGTACGCTCAATATAACAGATCGGAAGA
+
FFFFFFFFFFFFFFFFFFFFFFFFFFFFFFFFFFFFFFFFFFFFF
@FS10000125:26:BPA73017-1023:1:1101:10270:1490 1:N:0:15
GTGATAGTTTCGTCGAGTACGCTCAATAACTAAGATCGGAAGAGC
+
FF:FFFFFFFFFFFFFFFFFFFFFFFFFFFFFFFFFFFFFFFFFF
@FS10000125:26:BPA73017-1023:1:1101:10690:1490 1:N:0:15
TTGTCGCAACTTCGTCGAGTACGCTCAAAATTATAGATCGGAAGA
+
FFFFFFFFFFFFFFFFFFFFFFFFFFFFFFFFFFFFFFFFFFFFF
@FS10000125:26:BPA73017-1023:1:1101:10830:1490 1:N:0:15
TTGCTAGAACTTCGTCGAGTACGCTCAATAAATAGAGATCGGAAG
+
,F,FFF::FF::FFFFFF:FFFFFFFFF:F:,F,FFFFF:FF:F:
@FS10000125:26:BPA73017-1023:1:1101:13080:1490 1:N:0:15
GAGCAGAACTTCGTCGAGTACGCTCAAGCTGGAAGATCGGAAGAG
+
,FFFFFFFFFFFFFFFFFFFFFFFFFFFFFFFFFFFFFFFFFFFF
@FS10000125:26:BPA73017-1023:1:1101:13200:1490 1:N:0:15
TTGGCTTAACTTCGTCGAGTACGCTCAAAGAACAAGATCGGAAGA
+
FFFFFFFFFFFFFFFFFFFFFFFFFFFFFFFFFFFFFFFFFFFFF
@FS10000125:26:BPA73017-1023:1:1101:13350:1490 1:N:0:15
TCGCCTAACTTCGTCGAGTACGCTCAAAATGAAAGATCGGAAGAG
+
FFFFFFFFFFFFFFFFFFFFFFFFFFFFFFFFFFFFFFFFFFFFF
@FS10000125:26:BPA73017-1023:1:1101:13940:1490 1:N:0:15
CCCGGCGAAACTTCGTCGAGTACGCTCAATCTCTGAGATCGGAAG
+
FFFFFFFFFFFFFFFFFFFFFFFFFFFFFFFFFFFFFFFFFFFFF
@FS10000125:26:BPA73017-1023:1:1101:14280:1490 1:N:0:15
GCGTCAACTTCGTCGAGTACGCTCAAATCCGGAGATCGGAAGAGC
+
:FFFFFFFFFFFFFFFFFFFFFFFFFFFFFFFFFFFFFFFFFFFF
@FS10000125:26:BPA73017-1023:1:1101:14840:1490 1:N:0:15
TTGTATTAACTTCGTCGAGTACGCTCAAGATCACAGATCGGAAGA
+
FFFFFFFFFFFFFFFFFFFFFFFFFFFFFFFFFFFFFFFFFFFFF
@FS10000125:26:BPA73017-1023:1:1101:15120:1490 1:N:0:15
TTGCTGAACTTCGTCGAGTACGCTCAATAGAACAGATCGGAAGAG
+
FFFFFFFFFFFFFFFFFFFFFFFFFFFFFFFFFFFFFFFFFFFFF
@FS10000125:26:BPA73017-1023:1:1101:15260:1490 1:N:0:15
TAGCAAAAACTTCGTCGAGTACGCTCAACGATCCAGATCGGAAGA
+
FFFFFFFFFFFFFFFFFFFFFFFFFFFFFFFFFFFFFFFFFFFFF
@FS10000125:26:BPA73017-1023:1:1101:15550:1490 1:N:0:15
TCGAAGGAACTTCGTCGAGTACGCTCAAAAATACAGATCGGAAGA
+
FFFFFFFFFFFFFFFFFFFFFFFFFFFFFFFFFFFFFFFFFFFFF
@FS10000125:26:BPA73017-1023:1:1101:15870:1490 1:N:0:15
TTGCGTGAACTTCGTCGAGTACGCTCAACAAAACAGATCGGAAGA
+
FFFFFFFFFFFFFFFFFFFFFFFFFFFFFFFFFFFFFFFFFFFFF
@FS10000125:26:BPA73017-1023:1:1101:1220:1500 1:N:0:15
CGGGTGGTAACTTCGTCGAGTACGCTCAAAAATTAAGATCGGAAG
+
FFFFFFFFFFFFFFFFFFFFFFFFFFFFFFFFFFFFFFFFFFFFF
@FS10000125:26:BPA73017-1023:1:1101:1890:1500 1:N:0:15
TTGGTAGAACTTCGTCGAGTACGCTCAATTTTACAGATCGGAAGA
+
FFFFFFFFFFFFFFFFFFFFFFFFFFFFFFFFFFFFFFFFFFFFF
@FS10000125:26:BPA73017-1023:1:1101:2010:1500 1:N:0:15
CCTGTAACTTCGTCGAGTACGCTCAAGGTAGAAGATCGGAAGAGC
+
FFFFFFFFFFFFFFFFFFFFFFFFFFFFFFFFFFFFFFFFFFFFF
@FS10000125:26:BPA73017-1023:1:1101:3960:1500 1:N:0:15
TCGCTAGAACTTCGTCGAGTACGCTCAAGATCACAGATCGGAAGA
+
FFFFFFFFFFFFFFFFFFFFFFFFFFFFFFFFFFFFFFFFFFFFF
@FS10000125:26:BPA73017-1023:1:1101:5080:1500 1:N:0:15
TTGATGTAACTTCGTCGAGTACGCTCAATAACTAAGATCGGAAGA
+
FFFFFFFFFFFFFFFFFFFFFFFFFFFFFFFFFFFFFFFFFFFFF
@FS10000125:26:BPA73017-1023:1:1101:5770:1500 1:N:0:15
TTGACTGGACTTCGTCGAGTACGCTCAACTGACAAGATCGGAAGA
+
FFFFFFFFFFFFFFFFFFFFFFFFFFFFFFFFFFFFFFFFFFFFF
@FS10000125:26:BPA73017-1023:1:1101:5890:1500 1:N:0:15
TTGCTTCGTCGAGTACGCTCAATATGTGAGATCGGAAGAGCACAC
+
FFFFFFFFFFFFFFFFFFFFFFFFFFFFFFFFFFFFFFFFFFFFF
@FS10000125:26:BPA73017-1023:1:1101:6230:1500 1:N:0:15
TCGCCCGAACTTCGTCGAGTACGCTCAAGCCAAAAGATCGGAAGA
+
FFFFFFFFFFFFFFFFFFFFFFFFFFFFFFFFFFFFFFFFFFFFF
@FS10000125:26:BPA73017-1023:1:1101:6710:1500 1:N:0:15
TTGGTTGAACTTCGTCGAGTACGCTCAAATGGTCAGATCGGAAGA
+
FFFFFFFFFFFFFFFFFFFFFFFFFFFFFFFFFFFFFFFFFFFFF
@FS10000125:26:BPA73017-1023:1:1101:6870:1500 1:N:0:15
TTGGGGTTAACTTCGTCGAGTACGCTCAAAGACTCAGATCGGAAG
+
FFFFFFFFFFFFFFFFFFFFFFFFFFFFFFFFFFFFFFFFFFFFF
@FS10000125:26:BPA73017-1023:1:1101:6960:1500 1:N:0:15
TCGAACTTCGTCGAGTACGCTCAATAACGGAGATCGGAAGAGCAC
+
FFFFFFFFFFFFFFFFFFFFFFFFFFFFFFFFFFFFFFFFFFFFF
@FS10000125:26:BPA73017-1023:1:1101:7160:1500 1:N:0:15
TTGAAACTTCATCGAGTACGCTCAAGTCGTAAGATCGGAAGAGCA
+
FFFFFFFFFFFFFFFFFFFFFFFFFFFFFFFFFFFFFFFFFFFFF
@FS10000125:26:BPA73017-1023:1:1101:7290:1500 1:N:0:15
CCGGAATAAACTGACTCGAGTACGCTCAAAATACAAGATCGGAAG
+
FFFFFFFFFFFFFFFFFFFFFFFFFFFFFFFFFFFFFFFFFFFFF
@FS10000125:26:BPA73017-1023:1:1101:7370:1500 1:N:0:15
CCGGACGAAACTTCGTCGAGTACGCTCAAATGACCAGATCGGAAG
+
FFFFFFFFFFFFFFFFFFFFFFFFFFFFFFFFFFFFFFFFFFFFF
@FS10000125:26:BPA73017-1023:1:1101:7410:1500 1:N:0:15
TTGGAAAAACTTCGTCGAGTACGCTCAAGCAAATAGATCGGAAGA
+
:FFFFFFFFFFFFFFFFFFFFFFFFFFFFFFFFFFFFFFFFFFFF
@FS10000125:26:BPA73017-1023:1:1101:7710:1500 1:N:0:15
TCGGTGCAACTTCGTCGAGTACGCTTAAGATTAAAGATCGGAAGA
+
FFFFFFFFFFFFFFFFFFFFFFFFFFFFFFFFFFFFFFFFFFFFF
@FS10000125:26:BPA73017-1023:1:1101:7970:1500 1:N:0:15
TTGCAAGAACTTCGTCGAGTACGCTCAAGGTCAAAGATCGGAAGA
+
F,FFFFFFFFFFFFFFFFFFFFFFFFFFFFFFFFFFFFFFFFFFF
@FS10000125:26:BPA73017-1023:1:1101:9780:1500 1:N:0:15
CCGGATGTAACTTCGTCGAGTACGCTCAAATTATCAGATCGGAAG
+
FFFFFFFFFFFFFFFFFFFFFFFFFFFFFFFFFFFFFFFFFFFFF
@FS10000125:26:BPA73017-1023:1:1101:10050:1500 1:N:0:15
TTGATATAACTTCGTCGAGTACGCTCAACCTTTGAGATCGGAAGA
+
,:,FFFF,:FFFFFFFFFFFFF:FFFFFFFFFF:F:FFFFFFFFF
@FS10000125:26:BPA73017-1023:1:1101:10240:1500 1:N:0:15
TTGAAATAACTTCGTCGAGTACGCTCAACCGAACAGATCGGAAGA
+
FFFFFFFFFFFFFFFFFFFFFFFFFFFFFFFFFFFFFFFFFFFFF
@FS10000125:26:BPA73017-1023:1:1101:10500:1500 1:N:0:15
TTGATGTAGCTTCGTCGAGTACGCTCAAAGCTTAAGATCGGAAGA
+
FFFFFFFFFFFFFFFFFFFFFFFFFFFFFFFFFFFFFFFFFFFFF
@FS10000125:26:BPA73017-1023:1:1101:10660:1500 1:N:0:15
TTGGGCAAACTTCGTCGAGTACGCTCAAGGGCGGAGATCGGAAGA
+
,FFFFFFFFFF:FFFFFFFFFFFFFFFFFFFFFFFFF:FFFFFFF
@FS10000125:26:BPA73017-1023:1:1101:11290:1500 1:N:0:15
TTGAAACAACTTCGTCGAGTACGCTCAAAAGAAAAGATCGGAAGA
+
FFFFFFFFFFFFFFFFFFFFFFFFFFFFFFFFFFFFFFFFFFFFF
@FS10000125:26:BPA73017-1023:1:1101:11620:1500 1:N:0:15
CCGAGTCAACTGTCGAGTACGCTCAAGGAGGCAGATCGGAAGAGC
+
FFFFFFFFFFFFFFFFFFFFFFFFFFFFFFFFFFFFFFFFFFFFF
@FS10000125:26:BPA73017-1023:1:1101:12060:1500 1:N:0:15
TTGGCCAAACTTCGTCGAGTACGCTCAAGGACACAGATCGGAAGA
+
FFFFFFFFFFFFFFFFFFFFFFFFFFFFFFFFFFFFFFFFFFFFF
@FS10000125:26:BPA73017-1023:1:1101:12700:1500 1:N:0:15
TTGTGTAAACTTCGTCGAGTACGCCCAAATGGTAAGATCGGAAGA
+
FFFFFFFFFFFFFFFFFFFFFFFFFFFFFFFFFFFFFFFFFFFFF
@FS10000125:26:BPA73017-1023:1:1101:13040:1500 1:N:0:15
TTGCCAAAACTTCGTCGAGTACGCTCAAAATGATAGATCGGAAGA
+
FFFFFFFFFFFFFFFFFFFFFFFFFFFFFFFFFFFFFFFFFFFFF
@FS10000125:26:BPA73017-1023:1:1101:14160:1500 1:N:0:15
TCATATAACTTCGTCGAGTACGCTCAACAAGAGAGATCGGAAGAG
+
FFFFFFFFFFFFFFFFFFFFFFFFFFFFFFFFFFFFFFFFFFFFF
@FS10000125:26:BPA73017-1023:1:1101:14220:1500 1:N:0:15
TCGAAGTAACTTCGTCGAGTACGCTCAATTAGGTAGATCGGAAGA
+
FFFFFFFFFFFFFFFFFFFFFFFFFFFFFFFFFFFFFFFFFFFFF
@FS10000125:26:BPA73017-1023:1:1101:14350:1500 1:N:0:15
CCGGAACAAACAACATTTCGTCGAGTACGCTCAAAAATTTAGATC
+
FFFFFFFFFFFFFFFFFFFFFFFFFFFFFFFFFFFFFFFFFFFFF
@FS10000125:26:BPA73017-1023:1:1101:15030:1500 1:N:0:15
TTGGGAACTTCGTCGAGTACGCTCAAGGGGAAAGATCGGAAGAGC
+
FFFFFFFFFFFFFFFFFFFFFFFFFFFFFFFFFFFFFFFFFFFFF
@FS10000125:26:BPA73017-1023:1:1101:15070:1500 1:N:0:15
TCGCTTTAACTTCGTCGAGTACGCTCAATGAGACAGATCGGAAGA
+
FFFFFFFFFFFFFFFFFFFFFFFFFFFFFFFFFFFFFFFFFFFFF
@FS10000125:26:BPA73017-1023:1:1101:15100:1500 1:N:0:15
TTGGTAGAACTTCGTCGAGTACGCTCAATTACAGAGATCGGAAGA
+
FFFFFFFFFFFFFFFFFFFFFFFFFFFFFFFFFFFFFFFFFFFFF
@FS10000125:26:BPA73017-1023:1:1101:15120:1500 1:N:0:15
TCGACGGAACTTCGTCGAGTACGCTCAATAACATAGATCGGAAGA
+
FFFFFFFFFFFFFFFFFFFFFFFFFFFFFFFFFFFFFFFFFFFFF
@FS10000125:26:BPA73017-1023:1:1101:15340:1500 1:N:0:15
TTGACTGGACTTCGTCGAGTACGCTCAATAATTTAGATCGGAAGA
+
FFFFFFFFFFFFFFFFFFFFFFFFFFFFFFFFFFFFFFFFFFFFF
@FS10000125:26:BPA73017-1023:1:1101:15600:1500 1:N:0:15
TCGCTTCGTCGAGTACGCTCAAGAGAAGAGATCGGAAGAGCACAC
+
FFFFFFFFFFFFFFFFFFFFFFFFFFFFFFFFFFFFFFFFFFFFF
@FS10000125:26:BPA73017-1023:1:1101:15620:1500 1:N:0:15
TTGATCAAACTTCGTCGAGTACGCTCAAGGTAGAAGATCGGAAGA
+
FFFFFFFFFFFFFFFFFFFFFFFFFFFFFFFFFFFFFFFFFFFFF
@FS10000125:26:BPA73017-1023:1:1101:1120:1510 1:N:0:15
TTGCAACTTCGTCGAGTACGCTCAAAATATAAGATCGGAAGAGCA
+
FFFFFFFFFFFFFFFFFFFFFFFFFFFFFFFFFFFFFFFFFFFFF
@FS10000125:26:BPA73017-1023:1:1101:1220:1510 1:N:0:15
CCGTGCAACCTCGTCGAGTACGCTCAATTGTCTAGATCGGAAGAG
+
FFFFFFFFFFFFFFFFFFFFFFFFFFFFFFFFFFFFFFFFFFFFF
@FS10000125:26:BPA73017-1023:1:1101:1860:1510 1:N:0:15
TCGTACTAACTTCGTCGAGTACGCTCAACCAAAAAGATCGGAAGA
+
FFFFFFFFFFFFFFFFFFFFFFFFFFFFFFFFFFFFFFFFFFFFF
@FS10000125:26:BPA73017-1023:1:1101:2050:1510 1:N:0:15
TTGTGGAAACTTCGTCGAGTACGCTCAAGAGAAAAGATCGGAAGA
+
FFFFFFFFFFFFFFFFFFFFFFFFFFFFFFFFFFFFFFFFFFFFF
@FS10000125:26:BPA73017-1023:1:1101:2850:1510 1:N:0:15
TTGGCGTAACTTCGTCGAGTACGCTCAATATGTAAGATCGGAAGA
+
FFFFFFFFFFFFFFFFFFFFFFFFFFFFFFFFFFFFFFFFFFFFF
@FS10000125:26:BPA73017-1023:1:1101:5140:1510 1:N:0:15
TTGACTGGACTTCGTCGAGTACGCTCAATTCCGTAGATCGGAAGA
+
FFFFFFFFFFFFFFFFFFFFFFFFFFFFFFFFFFFFFFFFFFFFF
@FS10000125:26:BPA73017-1023:1:1101:6490:1510 1:N:0:15
GCGAAACAACTTCGTCGAGTACGCTCAACAATAAAGATCGGAAGA
+
FFFFFFFFFFFFFFFFFFFFFFFFFFFFFFFFFFFFFFFFFFFFF
@FS10000125:26:BPA73017-1023:1:1101:6660:1510 1:N:0:15
TCTTCGAACTTCGTCGAGTACGCTCAATTAACTAGATCGGAAGAG
+
FFFFFFFFFFFFFFFFFFFFFFFFFFFFFFFFFFFFFFFFFFFFF
@FS10000125:26:BPA73017-1023:1:1101:6790:1510 1:N:0:15
CCGGCAACTTTGTCGAGTACGCTCAAATTTTTAGATCGGAAGAGC
+
FF::FFFFFFFFFFFFFFFFFFFFFFFFFFFFFFFFFFFFFFFFF
@FS10000125:26:BPA73017-1023:1:1101:6830:1510 1:N:0:15
GGGCCTAACTTCGTCGAGTACGCTCAATCCTGGAGATCGGAAGAG
+
:FFFFFFFFFFFFFFFFFFFFFFFFFFFFFFFFFFFFFFFFFFFF
@FS10000125:26:BPA73017-1023:1:1101:7140:1510 1:N:0:15
GAGGTTAAACTTCGTCGAGTACGCTCAATAAGTGAGATCGGAAGA
+
FFFFFFFFFFFFFFFFFFFFFFFFFFFFFFFFFFFFFFFFFFFFF
@FS10000125:26:BPA73017-1023:1:1101:7290:1510 1:N:0:15
TAGGATTAACTTCGTCGAGTACGCTCAAATCGGTAGATCGGAAGA
+
FFFFFFFFFFFFFFFFFFFFFFFFFFFFFFFFFFFFFFFFFFFFF
@FS10000125:26:BPA73017-1023:1:1101:8530:1510 1:N:0:15
CTGGCGGTAACTTCGTCGAGTACGCTCAAACTTGTAGATCGGAAG
+
FFFFFFFFFFFFFFFFFFFFFFFFFFFFFFFFFFFFFFFFFFFFF
@FS10000125:26:BPA73017-1023:1:1101:8870:1510 1:N:0:15
TCGACGAAACTTCGTCGAGTACGCTCAAGACTAGAGATCGGAAGA
+
FFFFFFFFFFFFFFFFFFFFFFFFFFFFFFFFFFFFFFFFFFFFF
@FS10000125:26:BPA73017-1023:1:1101:9600:1510 1:N:0:15
CCGGGTGAAACCTTCGTCGAGTACGCTCAAATGCCGAGATCGGAA
+
FFFFF:FFFFFFFFFFFFFFFFFFFFFF:FFFFFFFFFFFF:FFF
@FS10000125:26:BPA73017-1023:1:1101:9820:1510 1:N:0:15
TTGCAGTAACTTCGTCGAGTACGCTCAATACCCCAGATCGGAAGA
+
FFFFFFFFFFFFFFFFFFFFFFFFFFFFFFFFFFFFFFFFFFFFF
@FS10000125:26:BPA73017-1023:1:1101:10310:1510 1:N:0:15
GCGCAAACTTCGTCGAGTACGCTCAAGGGATGAGATCGGAAGAGC
+
,FFFF:FFFFFFFFFFFFFFFFFFFFFFFFFFFFFFFFFFFFFFF
@FS10000125:26:BPA73017-1023:1:1101:10470:1510 1:N:0:15
TCTGCAAACTTCGTCGAGTACGCTCAATCGGATAGATCGGAAGAG
+
FFFFFFFFFFFFFFFFFFFFFFFFFFFFFFFFFFFFFFFFFFFFF
@FS10000125:26:BPA73017-1023:1:1101:10590:1510 1:N:0:15
TTGTCGCAACTTCGTCGAGTACGCTCAAGTCATGAGATCGGAAGA
+
FFFFFFFFFFFFFFFFFFFFFFFFFFFFFFFFFFFFFFFFFFFFF
@FS10000125:26:BPA73017-1023:1:1101:11060:1510 1:N:0:15
GTGCAAACTTCGTCGAGTACGCTCAACCTGTAAGATCGGAAGAGC
+
FFFFFFFFFFFFFFFFFFFFFFFFFFFFFFFFFFFFFFFFFFFFF
@FS10000125:26:BPA73017-1023:1:1101:12080:1510 1:N:0:15
TGGCAGAAACTTCGTCGAGTACGCTCAATCAAGGAGATCGGAAGA
+
FFFFFFFFFFFFFFFFFFFFFFFFFFFFFFFFFFFFFFFFFFFFF
@FS10000125:26:BPA73017-1023:1:1101:12730:1510 1:N:0:15
CAGACAACTTCGTCGAGTACGCTCAATTTATCAGATCGGAAGAGC
+
FFFFFFFFFFFFFFFFFFFFFFFFFFFFFFFFFFFFFFFFFFFFF
@FS10000125:26:BPA73017-1023:1:1101:12740:1510 1:N:0:15
TTGGTGTAACTTCGTCGAGTACGCTCAATCATTGAGATCGGAAGA
+
FFFFFFFFFFFFFFFFFFFFFFFFFFFFFFFFFFFFFFFFFFFFF
@FS10000125:26:BPA73017-1023:1:1101:13060:1510 1:N:0:15
CCGGAACAAACAACATTTCGTCGAGTACGCTCAAAAATTTAGATC
+
FFFFFFFFFFFFFFFFFFFFFFFFFFFFFFFFFFFFFFFFFFFFF
@FS10000125:26:BPA73017-1023:1:1101:13110:1510 1:N:0:15
TCTTGGCAGAACTTCGTCGAGTACGCTCAACTGAAAAGATCGGAA
+
FFFFFFFFFFFFFFFFFFFFFFFFFFFFFFFFFFFFFFFFFFFFF
@FS10000125:26:BPA73017-1023:1:1101:13300:1510 1:N:0:15
TCGAGAAACTTCGTCGAGTACGCTCAATATAAGAGATCGGAAGAG
+
FFFFFFFFFFFFFFFFFFFFFFFFFFFFFFFFFFFFFFFFFFFFF
@FS10000125:26:BPA73017-1023:1:1101:13640:1510 1:N:0:15
TGGTAGGAACTTCGTCGAGTACGCTCAAGACTTCAGATCGAAAGA
+
FFFFFFFFFFFFFFFFFFFFFFFFFFFFFFFFFFFFFFFFFFFFF
@FS10000125:26:BPA73017-1023:1:1101:14130:1510 1:N:0:15
CTGACTGGACTTCGTCGAGTACGCTCAACCCAAAAGATCGGAAGA
+
FFFFFFFFFFFFFFFFFFFFFFFFFFFFFFFFFFFFFFFFFFFFF
@FS10000125:26:BPA73017-1023:1:1101:14800:1510 1:N:0:15
TCGGCTCAACTTCGTCGAGTACGCTCAAAGACTGAGATCGGAAGA
+
FFFFFFFFFFFFFFFFFFFFFFFFFFFFFFFFFFFFFFFFFFFFF
@FS10000125:26:BPA73017-1023:1:1101:14880:1510 1:N:0:15
CCGGACTTCGTCGAGTACGCTCAACAAGTAAGATCGGAAGAGCAC
+
FFFFFFFFFFFFFFFFFFFFFFFFFFFFFFFFFFFFFFFFFFFFF
@FS10000125:26:BPA73017-1023:1:1101:15330:1510 1:N:0:15
TTGATTCAACTTCGTCGAGTACGCTCAAGAAATCAGATCGGAAGA
+
FFFFFF,FFFFFFFFFFFFFFFFFFFFFF,F,,,FFFFFFFFFFF
@FS10000125:26:BPA73017-1023:1:1101:15620:1510 1:N:0:15
TTGAACCAACTTCGTCGAGTACGCTCAAGTTAGTAGATCGGAAGA
+
:FFFFFFFFFFFFFFFFFFFFFFFFFFFFFFFF:FFFFFFFFFFF
@FS10000125:26:BPA73017-1023:1:1101:1520:1520 1:N:0:15
TTTTAAAACTTCGTCGAGTACGCTCAAGTAAGGAGATCGGAAGAG
+
FFFFFFFFFFFFFFFFFFFFFFFFFFFFFFFFFFFFFFFFFFFFF
@FS10000125:26:BPA73017-1023:1:1101:2120:1520 1:N:0:15
TGGGTCAAACTTCGTCGAGTACGCTCAATCTGTCAGATCGGAAGA
+
FFFFFFFFFFFFFFFFFFFFFFFFFFFFFFFFFFFFFFFFFFFFF
@FS10000125:26:BPA73017-1023:1:1101:2360:1520 1:N:0:15
TTGCAAGAACTTCGTCGAGTACGCTCAAAGGTTAAGATCGGAAGA
+
FFFFFFFFFFFFFFFFFFFFFFFFFFFFFFFFFFFFFFFFFFFFF
@FS10000125:26:BPA73017-1023:1:1101:2770:1520 1:N:0:15
TTGCATAAACTTCGTCGAGTACGCTCAATATCAGAGATCGGAAGA
+
FFFFFFFFFFFFFFFFFFFFFFFFFFFFFFFFFFFFFFFFFFFFF
@FS10000125:26:BPA73017-1023:1:1101:2940:1520 1:N:0:15
TGGCATCAACTTCGTCGAGTACGCTCAAACGACAAGATCGGAAGA
+
FFFFFFFFFFFFFFFFFFFFFFFFFFFFFFFFFFFFFFFFFFFFF
@FS10000125:26:BPA73017-1023:1:1101:3460:1520 1:N:0:15
TTGGTCAGACTTCGTCGAGTACGCTCAAATTAATAGATCGGAAGA
+
,FFFFFFFFFFFFFFFFFFFFFFFFFFFFFFFFFFFFFFFFFFFF
@FS10000125:26:BPA73017-1023:1:1101:3670:1520 1:N:0:15
TTGAGGGAACTTCGTCGAGTACGCTCAAATAGAGAGATCGGAAGA
+
FFFFFFFFFFFFFFFFFFFFFFFFFFFFFFFFFFFFFFFFFFFFF
@FS10000125:26:BPA73017-1023:1:1101:4340:1520 1:N:0:15
TGGTAACTTCGTCGAGTACGCTCAAACATTAAGATCGGAAGAGCA
+
F:FFFFFFFFFFF:FFFFFFFFFFFFFFFFFFFFFFFFFFFF:F:
@FS10000125:26:BPA73017-1023:1:1101:5250:1520 1:N:0:15
GGGAACTTCGTCGAGTACGCTCAAATGGAAAGATCGGAAGAGCAC
+
FFFFFFFFFFFFFFFFFFFFFFFFFFFFFFFFFFFFFFFFFFFFF
@FS10000125:26:BPA73017-1023:1:1101:5270:1520 1:N:0:15
TTGAGACAACTTCGTCGAGTACGCTCAATCTGTTAGATCGGAAGA
+
FF::FF,FF:FFFFFFFFFFFFFFFFFF,,,,,,FFFFFFFFFFF
@FS10000125:26:BPA73017-1023:1:1101:5520:1520 1:N:0:15
TTGTACTAACTTCGTCGAGTACGCTCAAATTCGAAGATCGGAAGA
+
FFFFFFFFFFFFFFFFFFFFFFFFFFFFFFFFFFFFFFFFFFFFF
@FS10000125:26:BPA73017-1023:1:1101:5580:1520 1:N:0:15
TCTTGAAACTTCGTCGAGTACGCTCAATAGGAAAATCGGAAGAGC
+
FFFF,F:F:,FF::F,F::F:,F::,FFF,,FFFF:,F:FF:FF,
@FS10000125:26:BPA73017-1023:1:1101:5760:1520 1:N:0:15
TTGACTGGACTTCGTCGAGTACGCTCAACGATTTAGATCGGAAGA
+
FFFFFFFFFFFFFFFFFFFFFFFFFFFFFFFFFFFFFFFFFFFFF
@FS10000125:26:BPA73017-1023:1:1101:7100:1520 1:N:0:15
CCGTTTGACCTTCGTCGAGTACGCTCAAAGGTTGAGATCGGAAGA
+
FFFFFFFFFFFFFFFFFFFFFFFFFFFFFFF:FFFFFFFFFFFF,
@FS10000125:26:BPA73017-1023:1:1101:7200:1520 1:N:0:15
TTGACTGGACTTCGTCGAGTACGCTCAATCACTTAGATCGGAAGA
+
FFFFFFFFFFFFFFFFFFFFFFFFFFFFFFFFFFFFFFFFFFFFF
@FS10000125:26:BPA73017-1023:1:1101:7640:1520 1:N:0:15
TTGGCGGAACTTCGTCGAGTACGCTCAAGGGTAAAGATCGGAAGA
+
FFFFFFFFFFFFFFFFFFFFFFFFFFFFFFFFFFFFFFFFFFFFF
@FS10000125:26:BPA73017-1023:1:1101:7980:1520 1:N:0:15
TTGTAACTTCGTCGAGTACGCTCAATAAGATAGATCGGAAGAGCA
+
FFFFFFFFFFFFFFFFFFFFFFFFFFFFFFFFFFFFFFFFFFFFF
@FS10000125:26:BPA73017-1023:1:1101:8700:1520 1:N:0:15
TCGACCGAACTTCGTCGAGTACGCTCAAGAGTGCAGATCGGAAGA
+
FFFFFFFFFFFFFFFFFFFFFFFFFFFFFFFFFFFFFFFFFFFFF
@FS10000125:26:BPA73017-1023:1:1101:8850:1520 1:N:0:15
TTGCAACTTCGTCGAGTACGCTCAAAAATAAAGATCGGAAGAGCA
+
FFFFFFFFFFFFFFFFFFFFFFFFFFFFFFFFFFFFFFFFFFFFF
@FS10000125:26:BPA73017-1023:1:1101:9200:1520 1:N:0:15
TAGGCGCAATCTCGTCGAGTACGCTAACTTCAGAGATCGGAAGAG
+
:FFFFFFFFFFFFFFFF:F:FFFFF,FFFFFFFFFFFFFFF:FFF
@FS10000125:26:BPA73017-1023:1:1101:9680:1520 1:N:0:15
TCTTGTAACTTCGTCGAGTACGCTCAAGCACCAAGATCGGAAGAG
+
FFFFFFFFFFFFFFFFFFFFFFFFFFFFFFFFFFFFFFFFFFFFF
@FS10000125:26:BPA73017-1023:1:1101:10820:1520 1:N:0:15
TTGTGCTAAACTTCGTCGAGTACGCTCAATTCTGGAGATCGGAAG
+
FFFFFFFFFFFFFFFFFFFFFFFFFFFFFFFFFFFFFFFFFFFFF
@FS10000125:26:BPA73017-1023:1:1101:10900:1520 1:N:0:15
TTGGCGAAACTTCGTCGAGTACGCTCAACCAAACAGATCGGAAGA
+
FFFFFFFFFFFFFFFFFFFFFFFFFFFFFFFFFFFFFFFFFFFFF
@FS10000125:26:BPA73017-1023:1:1101:11140:1520 1:N:0:15
TTGGTAACTTCGTCGAGTACGCTCAACAGATGAGATCGGAAGAGC
+
FFFFFFFFFFFFFFFFFFFFFFFFFFFFFFFFFFFFFFFFFFFFF
@FS10000125:26:BPA73017-1023:1:1101:11250:1520 1:N:0:15
CTGGACGAAACTTCGTCGAGTACGCTCAATTGAATAGATCGGAAG
+
FFFFFFFFFFFFFFFFFFFFFFFFFFFFFFFFFFFFFFFFFFFFF
@FS10000125:26:BPA73017-1023:1:1101:11650:1520 1:N:0:15
TTGTGAAAACTTCGTCGAGTACGCTCAAATGGAGAGATCGGAAGA
+
FFFFFFFFFFFFFFFFFFFFFFFFFFFFFFFFFFFFFFFFFFFFF
@FS10000125:26:BPA73017-1023:1:1101:12030:1520 1:N:0:15
TTGATTGAACTTCGTCGAGTACGCTCAAATAAAAAGATCGGAAGA
+
FFF,F::FFFFFFFFFFFFFFFFFFFFFFF,FFFFFFFFFFFFFF
@FS10000125:26:BPA73017-1023:1:1101:12310:1520 1:N:0:15
GCGCAAACTTCGTCGAGTACGCTCAAGGCATGAGATCGGAAGAGC
+
,FFFFFFFFFFFFFFFFFFFFFFFFFFFFFFFFFFFFFFFFFFFF
@FS10000125:26:BPA73017-1023:1:1101:12650:1520 1:N:0:15
GCGTTAACTTCGTCGAGTACGCTCAATGTGGCAGATCGGAAGAGC
+
FFFFFFFFFFFFFFFFFFFFFFFFFFFFFFFFFFFFFFFFFFFFF
@FS10000125:26:BPA73017-1023:1:1101:12700:1520 1:N:0:15
TTGATTCAACTTCGTCGAGTACGCTCAAAGAGTGAGATCGGAAGA
+
FFFFFFFFFFFFFFFFFFFFFFFFFFFFFFFFFFFFFFFFFFFFF
@FS10000125:26:BPA73017-1023:1:1101:12800:1520 1:N:0:15
TTGACCGAGCTTCGTCGAGTACGCTCAAATGTAAAGATCGGAAGA
+
FFFFFFFFFFFFFFFFFFFFFFFFFFFFFFFFFFFFFFFFFFFFF
@FS10000125:26:BPA73017-1023:1:1101:12870:1520 1:N:0:15
GCGCCAACTTCGTCGAGTACGCTCAATGTTGGAGATCGGAAGAGC
+
FFFFFFFFFFFFFFFFFFFFFFFFFFFFFFFFFFFFFFFFFFFFF
@FS10000125:26:BPA73017-1023:1:1101:13230:1520 1:N:0:15
ACGCCGGAACTTCGTCGAGTACGCTCAAAAACGGAGATCGGAAGA
+
FFFFFFFFFFFFFFFFFFFFFFFFFFFFFFFFFFFFFFFFFFFFF
@FS10000125:26:BPA73017-1023:1:1101:13960:1520 1:N:0:15
GAGGATACAACTTCGTCGAGTACGCTCAAGTATTCAGATCGGAAG
+
:F:F:FFFF:FFFFFFFFFFFFFFFFFFFFFFFF,FFFFFFFFF:
@FS10000125:26:BPA73017-1023:1:1101:14060:1520 1:N:0:15
TCGGGCGATAACTTCGTCGAGTACGCTCAATCCAAGAGATCGGAA
+
FFFFFFFFFFFFFFFFFFFFFFFFFFFFFFFFFFFFFFFFFFFFF
@FS10000125:26:BPA73017-1023:1:1101:14090:1520 1:N:0:15
TCTTTCAACTTCGTGAGTACGCTCAAAGTGGAAGATCGGAAGAGC
+
FFFFFFFFFFFFFFFFFFFFFFFFFFFFFFFFFFFFFFFFFFFFF
@FS10000125:26:BPA73017-1023:1:1101:14200:1520 1:N:0:15
TTGAGTTAACTTCGTCGAGTACGCTCAAGGTTTAAGATCGGAAGA
+
FFFFFFFFFFFFFFFFFFFFFFFFFFFFFFFFFFFFFFFFFFFFF
@FS10000125:26:BPA73017-1023:1:1101:14440:1520 1:N:0:15
ACGTTGGAACTTCGTCGAGTACGCTCAATTAGCAAGATCGGAAGA
+
::F,:,,FFFFFFFFFFFFFFFFFFFFFFF::FFFFFFFFFFFFF
@FS10000125:26:BPA73017-1023:1:1101:14750:1520 1:N:0:15
TTGTCATAACTTCGTCGAGTACGCTCAAGAAATAAGATCGGAAGA
+
FFFFFFFFFFFFFFFFFFFFFFFFFFFFFFFFFFFFFFFFFFFFF
@FS10000125:26:BPA73017-1023:1:1101:15270:1520 1:N:0:15
TGGAATTAACTTCGTCGAGTACGCTCAATTATTAAGATCGGAAGA
+
FFFFFFFFFFFFFFFFFFFFFFFFFFFFFFFFFFFFFFFFFFFFF
@FS10000125:26:BPA73017-1023:1:1101:15610:1520 1:N:0:15
TTTATACGGGACATAACTTCGTCGAGTACGCTCAAAAGTGAAGAT
+
F:FFFFFFFFFFFFFFFFFFFFFFFFFFFFF:FFFFFFFFFFFFF
@FS10000125:26:BPA73017-1023:1:1101:16040:1520 1:N:0:15
TTGAACTTCGTCGAGTACGCTCAAATGATTAGATCGGAAGAGCAC
+
FFFFFFFFFFFFFFFFFFFFFFFFFFFFFFFFFFFFFFFFFFFFF
@FS10000125:26:BPA73017-1023:1:1101:16150:1520 1:N:0:15
GGGGCTTAACTTCGTCGAGTACGCTCAAACAGACAGATCGGAAGA
+
:FFFFFFFFFFFFFFFFFFFFFFFFFFFFFFFFFFFFFFFFFFFF
@FS10000125:26:BPA73017-1023:1:1101:1060:1530 1:N:0:15
TTGTATAAACTTCGTCGAGTACGCTCAAGCAATCAGATCGGAAGA
+
FFFFFFFFFFFFFFFFFFFFFFFFFFFFFFFFFFFFFFFFFFFFF
@FS10000125:26:BPA73017-1023:1:1101:1440:1530 1:N:0:15
ATGACTGGACTTCGTCGAGTACGCTCAATAGCACAGATCGGAAGA
+
FFFFFFFFFFFFFFFFFFFFFFFFFFFFFFFFFFFFFFFFFFFFF
@FS10000125:26:BPA73017-1023:1:1101:1460:1530 1:N:0:15
GCGGAACTTCGTCGAGTACGCTCAAAGCATCAGATCGGAAGAGCA
+
FFFFFFFFFFFFFFFFFFFFFFFFFFFFFFFFFFFFFFFFFFFFF
@FS10000125:26:BPA73017-1023:1:1101:1860:1530 1:N:0:15
TCAGGGGTTAACTTCGTCGAGTACGCTCAATGGTTAAGATCGGAA
+
FFFFFFFFFFFFFFFFFFFFFFFFFFFFFFFFFFFFFFFFFFFFF
@FS10000125:26:BPA73017-1023:1:1101:1980:1530 1:N:0:15
TTTGATCTAACTTCGTCGAGTACGCTCAAAGGTAAAGATCGGAAG
+
FFFFFFFFFFFFFFFFFFFFFFFFFFFFFFFFFFFFFFFFFFFFF
@FS10000125:26:BPA73017-1023:1:1101:2350:1530 1:N:0:15
TCTGTAAACTTCGTCGAGTACGCTCAATGGTTAAGATCGGAAGAG
+
FFFFFFFFFFFFFFFFFFFFFFFFFFFFFFFFFFFFFFFFFFFFF
@FS10000125:26:BPA73017-1023:1:1101:2570:1530 1:N:0:15
TCGCAGAAACTTCGTCGAGTACGCTCAATACAATAGATCGGAAGA
+
FFFFFFFFFFFFFFFFFFFFFFFFFFFFFFFFFFFFFFFFFFFFF
@FS10000125:26:BPA73017-1023:1:1101:3320:1530 1:N:0:15
TTGAGGAAACTTCGTCGAGTACGCTCAAAATCTGAGATCGGAAGA
+
FFFFFFFFFFFFFFFFFFFFFFFFFFFFFFFFFFFFFFFFFFFFF
@FS10000125:26:BPA73017-1023:1:1101:3490:1530 1:N:0:15
TTGATCTAACTTCGTCGAGTACGCTCAATTCTTCAGATCGGAAGA
+
FFFF:FFFFFFFFFFFFFFFFFFFFFFFFFFFFFFFFFFFFFFFF
@FS10000125:26:BPA73017-1023:1:1101:3790:1530 1:N:0:15
TAGGAGGCAACTTCGTCGAGTACGCTCAATATTGAAGATCGGAAG
+
FFFFFFFFFFFFFFFFFFFFFFFFFFFFFFFFFFFFFFFFFFFFF
@FS10000125:26:BPA73017-1023:1:1101:3960:1530 1:N:0:15
TTGGCTCAACTTCGTCGAGTACGCTCAATATCTTAGATCGGAAGA
+
FFFFFFFFFFFFFFFFFFFFFFFFFFFFFFFFFFFFFFFFFFFFF
@FS10000125:26:BPA73017-1023:1:1101:4300:1530 1:N:0:15
TTGAGGTAACTTCGTCGAGTACGCTCAAACAAGTAGATCGGAAGA
+
FFFFFFFFFFFFFFFFFFFFFFFFFFFFFFFFFFFFFFFFFFFFF
@FS10000125:26:BPA73017-1023:1:1101:4340:1530 1:N:0:15
TTGCTTGAACTTCGTCGAGGTACGCTCAACTTTTCAGATCGGAAG
+
FFFFFFFFFFFFFFFFFFFFFFFFFFFFFFFFFFFFFFFFFFFFF
@FS10000125:26:BPA73017-1023:1:1101:4570:1530 1:N:0:15
TTGCAGCAACTTCGTCGAGTACGCTCAAGTATTAAGATCGGAAGA
+
FFFFFFFFFFFFFFFFFFFFFFFFFFFFFFFFFFFFFFFFFFFFF
@FS10000125:26:BPA73017-1023:1:1101:4840:1530 1:N:0:15
TTGGGTCCATCTTCGTCGAGTACGCTCAAGATAATAGATCGGAAG
+
,F,F,:F:F,FF,FF:FFFFFFFFFF:FF:FF:FFFFFFFFFFFF
@FS10000125:26:BPA73017-1023:1:1101:5080:1530 1:N:0:15
TTGTCTGAACTTCGTCGAGTACGCTCAATAAAGAAGATCGGAAGA
+
FFFFFFFFFFFFFFFFFFFFFFFFFFFFFFFFFFFFFFFFFFFFF
@FS10000125:26:BPA73017-1023:1:1101:5190:1530 1:N:0:15
TTGTTAACTTCGTCGAGTACGCTCAATAATGAAGATCGGAAGAGC
+
FFFFFFFFFFFFFFFFFFFFFFFFFFFFFFFFFFFFFFFFFFFFF
@FS10000125:26:BPA73017-1023:1:1101:5570:1530 1:N:0:15
TCCCGTGGTACAACTTCGTCGAGTACGCTCAAAATCATAGATCGG
+
FFFFFFFFFFFFFFFFFFFFFFFFFFFFFFFFFFFFFFFFFFFFF
@FS10000125:26:BPA73017-1023:1:1101:6000:1530 1:N:0:15
TAGCTCCAACTTCGTCGAGTACGCTCAACTCACTAGATCGGAAGA
+
FFFFFFFFFFFFFFFFFFFFFFFFFFFFFFFFFFFFFFFFFFFFF
@FS10000125:26:BPA73017-1023:1:1101:6150:1530 1:N:0:15
TTGACTGGACTTCGTCGAGTACGCTCAATTCCCTAGATCGGAAGA
+
FFFFFFFFFFFFFFFFFFFFFFFFFFFFFFFFFFFFFFFFFFFFF
@FS10000125:26:BPA73017-1023:1:1101:6180:1530 1:N:0:15
TGGAGTCAACTTCGTCGAGTACGCTCAACAAATTAGATCGGAAGA
+
FFFFFFFFFFFFFFFFFFFFFFFFFFFFFFFFFFFFFFFFFFFFF
@FS10000125:26:BPA73017-1023:1:1101:6340:1530 1:N:0:15
GCGTGCCAACCTCGTCGAGTACGCTCAAGAATTAAGATCGGAAGA
+
FFFFFFFFFFFFFFFFFFFFFFFFFFFFFFFFFFFFFFFFFFFFF
@FS10000125:26:BPA73017-1023:1:1101:6360:1530 1:N:0:15
GCGTGCCAACCTCGTCGAGTACGCTCAAGAATTAAGATCGGAAGA
+
FFFFFFFFFFFFFFFFFFFFFFFFFFFFFFFFFFFFFFFFFFFFF
@FS10000125:26:BPA73017-1023:1:1101:7030:1530 1:N:0:15
TTGGTACAACTTCGTCGAGTACGTTCAAAATTTGAGATCGGAAGA
+
FFFFFFFFFFFFFFFFFFFFFFF,FFFFFFFFFFFFFFFFFFFFF
@FS10000125:26:BPA73017-1023:1:1101:7130:1530 1:N:0:15
CCGTGAACTTCGTCGAGTACGCTCAAGGACATAGATCGGAAGAGC
+
FFFFFFFFFFFFFFFFFFFFFFFFFFFFFFFFFFFFFFFFFFFFF
@FS10000125:26:BPA73017-1023:1:1101:7230:1530 1:N:0:15
TCGTGGAAACTTCGTCGAGTACGCTCAAGTAATAAGATCGGAAGA
+
FFFFFFFFFFFFFFFFFFFFFFFFFFFFFFFFFFFFFFFFFFFFF
@FS10000125:26:BPA73017-1023:1:1101:7460:1530 1:N:0:15
TTGACTGAACTTCGTCGAGTACGCTCAAAGTAATAGATCGGAAGA
+
FFFFFFFFFFFFFFFFFFFFFFFFFFFFFFFFFFFFFFFFFFFFF
@FS10000125:26:BPA73017-1023:1:1101:7900:1530 1:N:0:15
TTTGAGCTAACTTCGTCGAGTACGCTCAATCATTCAGATCGGAAG
+
FFFF:FFF:FF:FF::F:FFFFFFF:FF,FFFFFFFF:FFFFFFF
@FS10000125:26:BPA73017-1023:1:1101:7990:1530 1:N:0:15
TTGTGCGAACTTCGTCGAGTACGCTCAAGTTAATAGATCGGAAGA
+
FFFFFFFFFFFFFFFFFFFFFFFFFFFFFFFFFFFFFFFFFFFFF
@FS10000125:26:BPA73017-1023:1:1101:8090:1530 1:N:0:15
TTGCAGAAACTTCGTCGAGTACGCTCAAAATAACAGATCGGAAGA
+
FFFFFFFFFFFFFFFFFFFFFFFFFFFFFFFFFFFFFFFFFFFFF
@FS10000125:26:BPA73017-1023:1:1101:8770:1530 1:N:0:15
TTGGAGATAACTTCGTCGAGTACGCTCAAGATAAGAGATCGGAAG
+
FFFFFFFFFFFFFFFFFFFFFFFFFFFFFFFFFFFFFFFFFFFFF
@FS10000125:26:BPA73017-1023:1:1101:8990:1530 1:N:0:15
TTGAGTAAACTTCGTCGAGTACGCTCAAAGAGAAAGATCGGAAGA
+
:FFFFFFFFFFFFFFFFFFFFFFFFFFFFFFFFFFFFFFFFFFFF
@FS10000125:26:BPA73017-1023:1:1101:9200:1530 1:N:0:15
TCGGGGTGCAAACTTCGTCGAGTACGCTCAACGTTATAGATCGGA
+
FFFFFFFFFFFFFFFFFFFFFFFFFFFFFFFFFFFFFFFFFFFFF
@FS10000125:26:BPA73017-1023:1:1101:9270:1530 1:N:0:15
TTGATCAAACTTCGTCGAGTACGCTCAAGTTAAGAGATCGGAAGA
+
FFFFFFFFFFFFFFFFFFFFFFFFFFFFFFFFFFFFFFFFFFFFF
@FS10000125:26:BPA73017-1023:1:1101:10090:1530 1:N:0:15
TTGACTGGACTTCGTCGAGTACGCTCAACTAGATAGATCGGAAGA
+
FFFFFF,F,FFFFFFFFFFF:FFFF:FFFFFFFFFF:FFF:FFF:
@FS10000125:26:BPA73017-1023:1:1101:10680:1530 1:N:0:15
TCGAACTTCGTCGAGTACGCTCAATATACAAGATCGGAAGAGCAC
+
FFFFFFFFFFFFFFFFFFFFFFFFFFFFFFFFFFFFFFFFFFFFF
@FS10000125:26:BPA73017-1023:1:1101:10860:1530 1:N:0:15
TTGACTGGACTTCGTCGAGTACGCTCAATCCATGAGATCGGAAGA
+
FFFFFFFFFFFFFFFFFFFFFFFFFFFFFFFF:FFFFFFFFFFFF
@FS10000125:26:BPA73017-1023:1:1101:10950:1530 1:N:0:15
GCGAAGATCCCCGAGAACTTCGTCGAGTACGCTCAATATAAAAGA
+
FFFFFFFFFFFFFFFFFFFFFFFFFFFFFFFFFFFFFFFFFFFFF
@FS10000125:26:BPA73017-1023:1:1101:11410:1530 1:N:0:15
TCGGTCCGAACTTCGTCGAGTACGCTCAAAGACCCAGATCGGAAG
+
,FFFFFFFFFFFFFFFFFFFFFFFFFFFFFFFFFFFFFFFFFFFF
@FS10000125:26:BPA73017-1023:1:1101:11600:1530 1:N:0:15
TTGCTAAAACTTCGTCGAGTACGCTCAACAAGTTAGATCGGAAGA
+
FFFFFFFFFFFFFFFFFFFFFFFFFFFFFFFFFFFFFFFFFFFFF
@FS10000125:26:BPA73017-1023:1:1101:11930:1530 1:N:0:15
TGGCAGTAACTTCGTCGAGTACGCTCAACCTGACAGATCGGAAGA
+
,FFFFFFFFFFFFFFFFFFFFFFFFFFFFFFFFFFFFFFFFFFFF
@FS10000125:26:BPA73017-1023:1:1101:11960:1530 1:N:0:15
TCGGGGCCAACTTTGTCGAGTACGCTCAACAACCAAGATCGGAAG
+
FFFFFFFFFFFFFFFFFFFFFFFFFFFFFFFFFFFFFFFFFFFFF
@FS10000125:26:BPA73017-1023:1:1101:12860:1530 1:N:0:15
TTGAGGCAACTTCGTCGAGTACGCTCAACAATGTAGATCGGAAGA
+
FFFFFFFFFFFFFFFFFFFFFFFFFFFFFFFFFFFFFFFFFFFFF
@FS10000125:26:BPA73017-1023:1:1101:13040:1530 1:N:0:15
AGGTAAAACTTCGTCGAGTACGCTCAAAACATGAGATCGGAAGAG
+
FFFFFFFFFFFFFFFFFFFFFFFFFFFFFFFFFFFFFFFFFFFFF
@FS10000125:26:BPA73017-1023:1:1101:13050:1530 1:N:0:15
TTGAACCAACTTCGTCGAGTACGCTCAAGTTGGCAGATCGGAAGA
+
FFFFFFFFFFFFFFFFFFFFFFFFFFFFFFFFFFFFFFFFFFFFF
@FS10000125:26:BPA73017-1023:1:1101:13270:1530 1:N:0:15
TTGAAGTAACTTCGTCGAGTACGCTCAATTGAATAGATCGGAAGA
+
FFFFFFFFFFFFFFFFFFFFFFFFFFFFFFFFFFFFFFFFFFFFF
@FS10000125:26:BPA73017-1023:1:1101:13720:1530 1:N:0:15
GGGTTTAACTTCGTCGAGTACGCTCAAGTATTGAGATCGGAAGAG
+
FFFFFFFFFFFFFFFFFFFFFFFFFFFFFFFFFFFFFFFFFFFFF
@FS10000125:26:BPA73017-1023:1:1101:13890:1530 1:N:0:15
TTGCTATAATTTCGTCGAGTACGCTCAAATCCCTAGATCGGAAGA
+
FFFFFFFFFFFFFFFFFFFFFFFFFFFFFFFFFFFFFFFFFFFFF
@FS10000125:26:BPA73017-1023:1:1101:13980:1530 1:N:0:15
TCTCACAACTTCGTCGAGTACGCTCAAAAGTTAAGATCGGAAGAG
+
,FFFFFFFFFFFFFFFFFFFFFFFF:FFFFFFFFFFFFFFFFFFF
@FS10000125:26:BPA73017-1023:1:1101:13990:1530 1:N:0:15
TCTCACAACTTCGTCGAGTACGCTCAAAAGTTAAGATCGGAAGAG
+
FFFFFFFFFFFFFFFFFFFFFFFFFFFFFFFFFFFFFFFFFFFFF
@FS10000125:26:BPA73017-1023:1:1101:14210:1530 1:N:0:15
TCGCAGAAACTTCGTCGAGTACGCTCAAGTCGGAAGATCGGAAGA
+
FFFFFFFFFFFFFFFFFFFFFFFFFFFFFFFFFFFFFFFFFFFFF
@FS10000125:26:BPA73017-1023:1:1101:14490:1530 1:N:0:15
TTGGACAAACTTCGTCGAGTACGCTCAAAACCATAGATCGGAAGA
+
,FFFFFFFFFFFFFFFFFF:FFFFFFFFFFFFFFFFFFFFFF:F,
@FS10000125:26:BPA73017-1023:1:1101:14560:1530 1:N:0:15
TCGGGGGACAACTTCGTCGAGTACGCTCAAACGGGGAGATCGGAA
+
FFFFFFFFFFFFFFFFFFFFFFFFFFFFFFFFFFFFFFFFFFFFF
@FS10000125:26:BPA73017-1023:1:1101:14750:1530 1:N:0:15
GCGTAAACTTCGTCGAGTACGCTCAATAAGTCAGATCGGAAGAGC
+
,FFF,,FFFFFFFF:,FFFF:FFF:,FFFFFF,,FFF::FFFFF:
@FS10000125:26:BPA73017-1023:1:1101:14770:1530 1:N:0:15
TCGCCAAAACTTCGTCGAGTACGCTCAAACTACCAGATCGGAAGA
+
FFFFFFFFFFFFFFFFFFFFFFFFFFFFFFFFFFFFFFFFFFFFF
@FS10000125:26:BPA73017-1023:1:1101:15010:1530 1:N:0:15
TCGCATAACTTCGTCGAGTACGCTCAAACGATAAGATCGGAAGAG
+
FFFFFFFFFFFFFFFFFFFFFFFFFFFFFFFFFFFFFFFFFFFFF
@FS10000125:26:BPA73017-1023:1:1101:15130:1530 1:N:0:15
TTGCGGCAACTTCGTCGAGTACGCTCAAACATTGAGATCGGAAGA
+
FFFFFFFFFFFFFFFFFFFFFFFFFFFFFFFFFFFFFFFFFFFFF
@FS10000125:26:BPA73017-1023:1:1101:15170:1530 1:N:0:15
TTGGGTCAACTTCGTCGAGTACGCTCAAGATTAGAGATCGGAAGA
+
,FFFFFFFFF:FFFFFFFFFFFFF,FFFFF:FFFFFFFFFFFFF,
@FS10000125:26:BPA73017-1023:1:1101:15220:1530 1:N:0:15
GTGACGCAACTTCGTCGAGTACGCTCAATGGGATAGATCGGAAGA
+
FFFFFFFFFFFFFFFFFFFFFFFFFFFFFFFFFFFFFFFFFFFFF
@FS10000125:26:BPA73017-1023:1:1101:15250:1530 1:N:0:15
CTGCGGTAACTTCGTCGAGTACGCTCAACACGAGAGATCGGAAGA
+
FFFFFFFFFFFFFFFFFFFFFFFFFFFFFFFFFFFFFFFFFFFFF
@FS10000125:26:BPA73017-1023:1:1101:15280:1530 1:N:0:15
GCGGAACTTCGTCGAGTACGCTCAACAGAATAGATCGGAAGAGCA
+
FFFFFFFFFFFFFFFFFFFFFFFFFFFFFFFFFFFFFFFFFFFFF
@FS10000125:26:BPA73017-1023:1:1101:1010:1540 1:N:0:15
GCGTCAACTTCGTCGAGTACGCTCAAGCGGGGAGATCGGAAGAGC
+
FFFFFFFFFFFFFFFFFFFFFFFFFFFFFFFFFFFFFFFFFFFFF
@FS10000125:26:BPA73017-1023:1:1101:1240:1540 1:N:0:15
TCTGCTAACTTCGTCGAGTACGCTCAAAAGTGAAGATCGGAAGAG
+
FFFFFFFFFFFFFFFFFFFFFFFFFFFFFFFFFFFFFFFFFFFFF
@FS10000125:26:BPA73017-1023:1:1101:1710:1540 1:N:0:15
ACGGACATAACTTCGTCGAGTACGCTCAATAGGTAAGATCGGAAG
+
FFFFFFFFFFFFFFFFFFFFFFFFFFFFFFFFFFFFFFFFFFFFF
@FS10000125:26:BPA73017-1023:1:1101:1730:1540 1:N:0:15
AGGTAAGAACTTCGTCGAGTACGCTCAATATATAAGATCGGAAGA
+
FFFFFFFFFFFFFFFFFFFFFFFFFFFFFFFFFFFFFFFFFFFFF
@FS10000125:26:BPA73017-1023:1:1101:2380:1540 1:N:0:15
CGGCAATAACTTCGTCGAGTACGCTCAACACCAAAGATCGGAAGA
+
FFFFFFFFFFFFFFFFFFFFFFFFFFFFFFFFFFFFFFFFFFFFF
@FS10000125:26:BPA73017-1023:1:1101:2400:1540 1:N:0:15
ACGATCACTTCGTCGAGTACGCTCAATGAAAGAGATCGGAAGAGC
+
FFFFFFFFFFFFFFFFFFFFFFFFFFFFFFFFFFFFFFFFFFFFF
@FS10000125:26:BPA73017-1023:1:1101:2910:1540 1:N:0:15
CGGGGCTAACTTCGTCGAGTACGCTCAAGACAGGAGATCGGAAGA
+
FFFFF,FFFFFFFFFFFFFFFFFFFFFFFFFFFFFFFFFFFFFFF
@FS10000125:26:BPA73017-1023:1:1101:3050:1540 1:N:0:15
TTGGAATAACTTCGTCGAGTACGCTCAATCTATTAGATCGGAAGA
+
FFFFFFFFFFFFFFFFFFFFFFFFFFFFFFFFFFFFFFFFFFFFF
@FS10000125:26:BPA73017-1023:1:1101:3150:1540 1:N:0:15
TTGAAGGAACTTCGTCGAGTACGCTCAAAACAATAGATCGGAAGA
+
FFFFFFFFFFFFFFFFFFFFFFFFFFFFFFFFFFFFFFFFFFFFF
@FS10000125:26:BPA73017-1023:1:1101:3160:1540 1:N:0:15
TCTGGAAACTTCGTCGAGTACGCTCAATAATTAAGATCGGAAGAG
+
FFFFFFFFFFFFFFFFFFFFFFFFFFFFFFFFFFFFFFFFFFFFF
@FS10000125:26:BPA73017-1023:1:1101:3920:1540 1:N:0:15
CGGGACAACTTCGTCGAGTACGCTGAATACTGGAGATCGGAAGAG
+
FFFFFFFFFFFFFFFFFFFFFFFFFFFFFFFFFFFFFFFFFFFFF
@FS10000125:26:BPA73017-1023:1:1101:3930:1540 1:N:0:15
TTGCGCCAACTTCGTCGAGTACGCTCAATAGAGTAGATCGGAAGA
+
FFFFFFFFFFFFFFFFFFFFFFFFFFFFFFFFFFFFFFFFFFFFF
@FS10000125:26:BPA73017-1023:1:1101:4110:1540 1:N:0:15
TTGCACAAACTTCGTCGAGTACGCTCAACTTAATAGATCGGAAGA
+
FFFFFFFFFFFFFFFFFFFFFFFFFFFFFFFFFFFFFFFFFFFFF
@FS10000125:26:BPA73017-1023:1:1101:4130:1540 1:N:0:15
TTGACTGGACTTCGTCGAGTACGCTCAATTTCTAAGATCGGAAGA
+
F,F:FFF:FFFFFFFFFFFFFFFFFFFFFF::FFFFFFFFFFFFF
@FS10000125:26:BPA73017-1023:1:1101:4190:1540 1:N:0:15
TCGAAAACTTCGTCGAGTACGCTCAATACTATAGATCGGAAGAGC
+
FFFFFFFFFFFFFFFFFFFFFFFFFFFFFFFFFFFFFFFFFFFFF
@FS10000125:26:BPA73017-1023:1:1101:4240:1540 1:N:0:15
TCGAAAACTTCGTCGAGTACGCTCAATACTATAGATCGGAAGAGC
+
FFFFFFFFFFFFFFFFFFFFFFFFFFFFFFFFFFFFFFFFFFFFF
@FS10000125:26:BPA73017-1023:1:1101:4440:1540 1:N:0:15
TTGATTAAACTTCGTCGAGTACGCTCAATGAGGGAGATCGGAAGA
+
FFFFFFFFFFFFFFFFFFFFFFFFFFFFFFFFFFFFFFFFFFFFF
@FS10000125:26:BPA73017-1023:1:1101:4600:1540 1:N:0:15
TCGTCGTAGCTTCGTCGAGTACGCTCAAAAAGACAGATCGGAAGA
+
FFFFFFFFFFFFFFFFFFFFFFFFFFFFFFFFFFFFFFFFFFFFF
@FS10000125:26:BPA73017-1023:1:1101:5230:1540 1:N:0:15
TTGAAACTTCGTCGAGTACGCTCAAGTCGGTAGATCGGAAGAGCA
+
FF:FFFFFFFFFFFFFFFFFFFFFFFFFFFFFFFFFFFFFFFFF:
@FS10000125:26:BPA73017-1023:1:1101:5250:1540 1:N:0:15
ACGTAACTTCGTCGAGTACGCTCAATGGAACAGATCGGAAGAGCA
+
FFFFFFFFFFFFFFFFFFFFFFFFFFFFFFFFFFFFFFFFFFFFF
@FS10000125:26:BPA73017-1023:1:1101:5260:1540 1:N:0:15
TTGAGATAACTTCGTCGAGTACGCTCAAGGTGAAAGATCGGAAGA
+
FFFFFFFFFFFFFFFFFFFFFFFFFFFFFFFFFFFFFFFFFFFFF
@FS10000125:26:BPA73017-1023:1:1101:5910:1540 1:N:0:15
TTGACTGGACTTCGTCGAGTACGCTCAACCGGTCAGATCGGAAGA
+
FFFFFFFFFFFFFFFFFFFFFFFFFFFFFFFFFFFFFFFFFFFFF
@FS10000125:26:BPA73017-1023:1:1101:6370:1540 1:N:0:15
ACGCTCAACTTCGTCGAGTACGCTCAATTAAACAGATCGGAAGAG
+
FFFFFFFFFFFFFFFFFFFFFFFFFFFFFFFFFFFFFFFFFFFFF
@FS10000125:26:BPA73017-1023:1:1101:7250:1540 1:N:0:15
TGGGTCCAACTTCGTCGAGTACGCTCAAAGTTAAAGATCGGAAGA
+
FFFFFFFFFFFFFFFFFFFFFFFFFFFFFFFFFFFFFFFFFFFFF
@FS10000125:26:BPA73017-1023:1:1101:8110:1540 1:N:0:15
TTGACTGAACTTCGTCGAGTACGCTCAAGATTTAGATCGGAAGAG
+
FFFFFFFFFFFFFFFFFFFFFFFFFFFFFFFFFFFFFFFFFFFFF
@FS10000125:26:BPA73017-1023:1:1101:8160:1540 1:N:0:15
TCGCAAGAACTTCGTCGAGTACGCTCAACTAAACAGATCGGAAGA
+
:F,FF:FF,F:F::FFFFFF:FFFF::FFFFF:FFFFFF:,:,:F
@FS10000125:26:BPA73017-1023:1:1101:9040:1540 1:N:0:15
TCGCCTCAACTTCGTCGAGTACGCTCAAGAACATAGATCGGAAGA
+
FFFFFFFFFFFFFFFFFFFFFFFFFFFFFFFFFFFFFFFFFFFFF
@FS10000125:26:BPA73017-1023:1:1101:9200:1540 1:N:0:15
TTGTGCTAACTTCGTCGAGTACGCTCAATATCTAAGATCGGAAGA
+
FFFFFFFFFFFFFFFFFFFFFFFFFFFFFFFFFFFFFFFFFFFFF
@FS10000125:26:BPA73017-1023:1:1101:9580:1540 1:N:0:15
CCCTTCAACTTCGTCGAGTACGCTCAATTTGTAAGATCGGAAGAG
+
FFFFFFFFFFFFFFFFFFFFFFFFFFFFFFFFFFFFFFFFFFFFF
@FS10000125:26:BPA73017-1023:1:1101:10390:1540 1:N:0:15
TGCAATACCTTCGTCGAGTACGCTCAAAGGTCAAGATCGGAAGAG
+
FFFFFFFFFFFFFFFFFFFFFFFFFFFFFFFFFFFFFFFFFFFFF
@FS10000125:26:BPA73017-1023:1:1101:10950:1540 1:N:0:15
TTGACTGGACTTCGTCGAGTACGCTCAAGCTCAGAGACCGGAAGA
+
FFFFFFFFFFFFFFFFFFFFFFFFFFFFFFFFFFFFFFFFFFFFF
@FS10000125:26:BPA73017-1023:1:1101:11100:1540 1:N:0:15
TTGCCGCAAACTTCGTCGAGTACGCTCAACATGAGAGATCGGAAG
+
FFFFFFFFFFFFFFFFFFFFFFFFFFFFFFFFFFFFFFFFFFFFF
@FS10000125:26:BPA73017-1023:1:1101:11600:1540 1:N:0:15
TTGCATGAACTTCGTCGAGTACGCTCAACGATACAGATCGGAAGA
+
FFFFFFFFFFFFFFFFFFFFFFFFFFFFFFFFFFFFFFFFFFFFF
@FS10000125:26:BPA73017-1023:1:1101:12210:1540 1:N:0:15
CCGGGGGTGAAAACTTCGTCGAGTACGCTCAAGGTTAAAGATCGG
+
FFFFFFFFFFFFFFFFFFFFFFFFFFFFFFFFFFFFFFFFFFFFF
@FS10000125:26:BPA73017-1023:1:1101:12300:1540 1:N:0:15
CCGTGTGCTAACTTCGTCGAGTACGCTCAATATAGCAGATCGGAA
+
FFFFFFFFFFFFFFFFFFFFFFFFFFFFFFFFFFFFFFFFFFFFF
@FS10000125:26:BPA73017-1023:1:1101:13290:1540 1:N:0:15
TTGAACTTCGTCGAGTACGCTCAAGTCTCGGAGATCGGAAGAGCA
+
FFFFFFFFFFFFFFFFFFFFFFFFFFFFFFFFFFFFFFFFFFFFF
@FS10000125:26:BPA73017-1023:1:1101:14480:1540 1:N:0:15
CCGAAGAACTTCGTCGAGTACGCTCAATCCCAAAGATCGGAAGAG
+
FFFFFFFFFFFFFFFFFFFFFFFFFFF:FFFFFFFFFFFFFFFFF
@FS10000125:26:BPA73017-1023:1:1101:15200:1540 1:N:0:15
TTGGTCCAACTTCGTCGAGTACGCTCAATGCACCAGATCGGAAGA
+
FFFFFFFFFFFFFFFFFFFFFFFFFFFFFFFFFFFFFFFFFFFFF
@FS10000125:26:BPA73017-1023:1:1101:15260:1540 1:N:0:15
CTGCGGTAACTTCGTCGAGTACGCTCAACACGAGAGATCGGAAGA
+
FFFFFFFFFFFFFFFFFFFFFFFFFFFFFFFFFFFFFFFFFFFFF
@FS10000125:26:BPA73017-1023:1:1101:15840:1540 1:N:0:15
GCGCGCCCTTCGTCGAGTACGCTCAAAGGTCAAGATCGGAAGAGC
+
FFFFFFFFFFFFFFFFFFFFFFFFFFFFFFFFFFFFFFFFFFFFF
@FS10000125:26:BPA73017-1023:1:1101:15970:1540 1:N:0:15
TTGACTGGACTTCGTCGAGTACGCTCAAGACAAAAGATCGGAAGA
+
FFFFFFFFFFFFFFFFFFFFFFFFFFFFFFFFFFFFFFFFFFFFF
@FS10000125:26:BPA73017-1023:1:1101:16130:1540 1:N:0:15
GGGGCTTAACTTCGTCGAGTACGCTCAAACAGACAGATCGGAAGA
+
:F:FFFFFFFFFFFFFFFFFFFFFFFFFFFFFFFFFFFFFFFFFF
@FS10000125:26:BPA73017-1023:1:1101:16300:1540 1:N:0:15
TCGGCGATAACTTCGTCGAGTACGCTCAAAAGTATAGATCGGAAG
+
FFFFFFFFFFFFFFFFFFFFFFFFFFFFFFFFFFFFFFFFFFFFF
@FS10000125:26:BPA73017-1023:1:1101:1650:1550 1:N:0:15
TCTGACAACTTCGTCGAGTACGCTCAAGGAGCTAGATCGGAAGAG
+
FFFFFFFFFFFFFFFFFFFFFFFFFFFFFFFFFFFFFFFFFFFFF
@FS10000125:26:BPA73017-1023:1:1101:2130:1550 1:N:0:15
TGGGCAAACTTCGTCGAGTACGCTCAATTCCTGAGATCGGAAGAG
+
F,F,,FFFFFFFFFFFFFFFFFFFFFF:F,:,FFFFFFFFFFFFF
@FS10000125:26:BPA73017-1023:1:1101:2250:1550 1:N:0:15
GCGTATCAACTTCGTCGAGTACGCTCAAGACAAAAGATCGGAAGA
+
,FF:,FFFFFFFFFFFFFFFFFFFFFFFFFFFF,FFFFFFFFFFF
@FS10000125:26:BPA73017-1023:1:1101:3420:1550 1:N:0:15
TCGCTGGAACTTCGTCGAGTACGCTCAAAAGTATAGATCGGAAGA
+
FFFFFFFFFFFFFFFFFFFFFFFFFFFFFFFFFFFFFFFFFFFFF
@FS10000125:26:BPA73017-1023:1:1101:3570:1550 1:N:0:15
CCGACTGGACTTCGTCGAGTACGCTCAATAGAACAGATCGGAAGA
+
FFFFFFFFFFFFFFFFFFFFFFFFFFFFFFFFFFFFFFFFFFFFF
@FS10000125:26:BPA73017-1023:1:1101:3680:1550 1:N:0:15
CCGGGGTAAAACTTCGTCGAGTACGCTCAATACAATAGATCGGAA
+
FFFFFFFFFFFFFFFFFFFFFFFFFFFFFFFFFFFFFFFFFFFFF
@FS10000125:26:BPA73017-1023:1:1101:3940:1550 1:N:0:15
CGGGACAACTTCGTCGAGTACGCTGAATACTGGAGATCGGAAGAG
+
FFFFFFFFFFFFFFFFFFFFFFFFFFFFFFFFFFFFFFFFFFFFF
@FS10000125:26:BPA73017-1023:1:1101:4370:1550 1:N:0:15
TTGGACAAACTTCGTCGAGTACGCTCAACAAAATAGATCGGAAGA
+
FFFFFFFFFFFFFFFFFFFFFFFFFFFFFFFFFFFFFFFFFFFFF
@FS10000125:26:BPA73017-1023:1:1101:4570:1550 1:N:0:15
GTGTACGAACTTCGTCGAGTACGCTCAATCACATAGATCGGAAGA
+
:FFFFFFFFFFFFFFFFFFFFFFFFFFFFFFFFFFFFFFFFFFFF
@FS10000125:26:BPA73017-1023:1:1101:4880:1550 1:N:0:15
CCGGCAGAAACTTCGTCGAGTACGCTCAATTACGGAGATCGGAAG
+
FFFFFFFFFFFFFFFFFFFFFFFFFFFFFFFFFFFFFFFFFFFFF
@FS10000125:26:BPA73017-1023:1:1101:5370:1550 1:N:0:15
TTGTACTAACTTCGTCGAGTACGCTCAAATTCGAAGATCGGAAGA
+
FFFFFFFFFFFFFFFFFFFFFFFFFFFFFFFFFFFFFFFFFFFFF
@FS10000125:26:BPA73017-1023:1:1101:6490:1550 1:N:0:15
TGGCCTAAACTTCGTCGAGTACGCTCAAACCAGGAGATCGGAAGA
+
FFFFFFF:FFFFFFFFFFFFFFFFFF:FFFFFFFFFFFFFFFFFF
@FS10000125:26:BPA73017-1023:1:1101:6650:1550 1:N:0:15
TGGCTATAACTTCGTCGAGTACGCTCAAACCCATAGATCGGAAGA
+
FFFFFFFFFFFFFFFFFFFFFFFFFFFFFFFFFFFFFFFFFFFFF
@FS10000125:26:BPA73017-1023:1:1101:6680:1550 1:N:0:15
TGGCAGTAACTTCGTCGAGTACGCTCAAGATATAAGATCGGAAGA
+
FFFFFFFFFFFFFFFFFFFFFFFFFFFFFFFFFFFFFFFFFFFFF
@FS10000125:26:BPA73017-1023:1:1101:6950:1550 1:N:0:15
TTGGCACAACTTCGTCGAGTACGCTCAAACCATGAGATCGGAAGA
+
FFFFFFFFFFFFFFFFFFFFFFFFFFFFFFFFFFFFFFFFFFFFF
@FS10000125:26:BPA73017-1023:1:1101:7350:1550 1:N:0:15
TTGAGTCAACTTCGTCGAGTACGCTCAATCAATTAGATCGGAAGA
+
FFFFFFFFFFFFFFFFFFFFFFFFFFFFFFFFFFFFFFFFFFFFF
@FS10000125:26:BPA73017-1023:1:1101:7820:1550 1:N:0:15
TTGACGCAACTTCGTCGAGTACGCTCAATGAGTCAGATCGGAAGA
+
FFFFFFFFFFFFFFFFFFFFFFFFFFFFFFFFFFFFFFFFFFFFF
@FS10000125:26:BPA73017-1023:1:1101:7850:1550 1:N:0:15
TTGAACTTCGTCGAGTACGCTCAATAAATAAGATCGGAAGAGCAC
+
FFFFFFFFFFFFFFFFFFFFFFFFFFFFFFFFFFFFFFFFFFFFF
@FS10000125:26:BPA73017-1023:1:1101:7970:1550 1:N:0:15
TTGGCGGAACTTCGTCGAGTACGCTCAATAACCAAGATCGGAAGA
+
FFFFFFFFFFFFFFFFFFFFFFFFFFFFFFFFFFFFFFFFFFFFF
@FS10000125:26:BPA73017-1023:1:1101:8090:1550 1:N:0:15
GGGGGGTTAACTTCGTCGAGTACGCTCAAATTCAAAGATCGGAAG
+
FFFFFFFFFFFFFFFFFFFFFFFFFFFFFFFFFFFFFFFFFFFFF
@FS10000125:26:BPA73017-1023:1:1101:8110:1550 1:N:0:15
TTGGCTGAACTTCGTCGAGTACGCTCAAACAGATAGATCGGAAGA
+
FFFFFFFFFFFFFFFFFFFFFFFFFFFFFFFFFFFFFFFFFFFFF
@FS10000125:26:BPA73017-1023:1:1101:8200:1550 1:N:0:15
CAGATCGGAAGAGCACACGTCTGAACTCCAGTCACCTGTACCAAT
+
FFFFFFFFFFFFFFFFFFFFFFFFFFFFFFFFFFFFFFFFFFFFF
@FS10000125:26:BPA73017-1023:1:1101:8610:1550 1:N:0:15
TTGGAACTTCGTCGAGTACGCTCAAGATACGAGATCGGAAGAGCA
+
FFFFFFFFFFFFFFFFFFFFFFFFFFFFFFFFFFFFFFFFFFFFF
@FS10000125:26:BPA73017-1023:1:1101:8990:1550 1:N:0:15
CCGGATCTAACTTCGTCGAGTACGCTCAAGTGCAAAGATCGGAAG
+
FFFFFFFFFFFFFFFFFFFFFFFFFFFFFFFFFFFFFFFFFFFFF
@FS10000125:26:BPA73017-1023:1:1101:9780:1550 1:N:0:15
TTGGCAAAACTTCGTCGAGTACGCTCAATTAACCAGATCGGAAGA
+
FFFFFFFFFFFFFFFFFFFFFFFFFFFFFFFFFFFFFFFFFFFFF
@FS10000125:26:BPA73017-1023:1:1101:10340:1550 1:N:0:15
CGGAACTTCGTCGAGTACGCTCAACTATGCAGATCGGAAGAGCAC
+
FFFFFFFFFFFFFFFFFFFFFFFFFFFFFFFFFFFFFFFFFFFFF
@FS10000125:26:BPA73017-1023:1:1101:11030:1550 1:N:0:15
CCGGTCTAAACTTCGTCGAGTACGCTCAATATGCAAGATCGGAAG
+
FFFFFFFFFFFFFFFFFFFFFFFFFFFFFFFFFFFFFFFFFFFFF
@FS10000125:26:BPA73017-1023:1:1101:11690:1550 1:N:0:15
TCTCCCAACTTCGTCGAGTACGCTCAATGCTCGAGATCGGAAGAG
+
FFFFFFFFFFFFFFFFFFFFFFFFFFFFFFFFFFFFFFFFFFFFF
@FS10000125:26:BPA73017-1023:1:1101:11980:1550 1:N:0:15
TGGCAGAAACTTCGTCGAGTACGCTCAATCAAGGAGATCGGAAGA
+
FFFFFFFFFFFFFFFFFFFFFFFFFFFFFFFFFFFFFFFFFFFFF
@FS10000125:26:BPA73017-1023:1:1101:13940:1550 1:N:0:15
TTGAAGTAACTTCGTCGAGTACGCTCAAAACGAAAGATCGGAAGA
+
FFFFFFFFFFFFFFFFFFFFFFFFFFFFFFFFFFFFFFFFFFFFF
@FS10000125:26:BPA73017-1023:1:1101:14100:1550 1:N:0:15
TTTAAACTTCGTCGAGTACGCTCAAGTCGGAAGATCGGAAGAGCA
+
FFFFFFFFFFFFFFFFFFFFFFFFFFFFFFFFFFFFFFFFFFFFF
@FS10000125:26:BPA73017-1023:1:1101:14970:1550 1:N:0:15
TCGGACTTCGTCGAGTACGCTCAAGGATTAAGATCGGAAGAGCAC
+
FFFFFFFFFFFFFFFFFFFFFFFFFFFFFFFFFFFFFFFFFFFFF
@FS10000125:26:BPA73017-1023:1:1101:15760:1550 1:N:0:15
CCGGCAACTTCGTCGAGTACGCTCAACTTTAGAGATCGGAAGAGC
+
FFFFFFFFFFFFFFFFFFFFFFFFFFFFFFFFFFFFFFFFFFFFF
@FS10000125:26:BPA73017-1023:1:1101:15850:1550 1:N:0:15
TTGGTCAAACTTCGTCGAGTACGCTCAAGATATTAGATCGGAAGA
+
FF:,FF:FFFFFFFFFFFFFFF:FFFFFFFFFFFFFFFFFFFFFF
@FS10000125:26:BPA73017-1023:1:1101:1050:1560 1:N:0:15
CTGAACTAACTTCGTCGAGCACGCTCAACAAAATAGATCGGAAGA
+
FFFFFFFFFFFFFFFFFFFFFFFFFFFFFFFFFFFFFFFFFFFFF
@FS10000125:26:BPA73017-1023:1:1101:1170:1560 1:N:0:15
TCTGCGAACTTCGTCGAGTACGCTCAACTTGTTAGATCGGAAGAG
+
FFFFFFFFFFFFFFFFFFFFFFFFFFFFFFFFFFFFFFFFFFFFF
@FS10000125:26:BPA73017-1023:1:1101:1230:1560 1:N:0:15
TTGAATCGACTTTCGTCGAGTACGCTCAAGATTCCAGATCGGAAG
+
FFFFFFFFFFFFFFFFFFFFFFFFFFFFFFFFFFFFFFFFFFFFF
@FS10000125:26:BPA73017-1023:1:1101:1330:1560 1:N:0:15
TTGTTGGAACTTCGTCGAGTACGCTCAAACACATAGATCGGAAGA
+
FFFFFFFFFFFFFFFFFFFFFFFFFFFFFFFFFFFFFFFFFFFFF
@FS10000125:26:BPA73017-1023:1:1101:1770:1560 1:N:0:15
TTGTCTTAATTTCGTCGAGTACGCTCAATATACAAGATCGGAAGA
+
FFFFFFFFFFFFFFFFFFFFFFFFFFFFFFFFFFFFFFFFFFFFF
@FS10000125:26:BPA73017-1023:1:1101:2320:1560 1:N:0:15
GCGTATCAACTTCGTCGAGTACGCTCAAGACAAAAGATCGGAAGA
+
FFFFFFFFFFFFFFFFFFFFFFFFFFFFFFFFFFFFFFFFFFFFF
@FS10000125:26:BPA73017-1023:1:1101:2990:1560 1:N:0:15
TTGGTGCAACTTCGTGAGTACGCTCAACCCGTTAGATCGGAAGAG
+
:F,:FFFFFFFF:FFFF,FFFFFFF,FF,:F,FFFF::,F:FF,F
@FS10000125:26:BPA73017-1023:1:1101:3780:1560 1:N:0:15
TCTAAAAACTTCGTCGAGTACGCTCAATGTTGGAGATCGGAAGAG
+
FFFFFFFFFFFFFFFFFFFFFFFFFFFFFFFFFFFFFFFFFFFFF
@FS10000125:26:BPA73017-1023:1:1101:3810:1560 1:N:0:15
TCGGGACAACTTCGTCGAGTACGCTCAAAGTTACAGATCGGAAGA
+
FFFFFFFFFFFFFFFFFFFFFFFFFFFFFFFFFFFFFFFFFFFFF
@FS10000125:26:BPA73017-1023:1:1101:4220:1560 1:N:0:15
TTGCATTAACTTCGTCGAGTACGCTCAACAGTTGAGATCGGAAGA
+
FFFFFFFFFFFFFFFFFFFFFFFFFFFFFFFFFFFFFFFFFFFFF
@FS10000125:26:BPA73017-1023:1:1101:4720:1560 1:N:0:15
TCTATCAACTTCGTCGAGTACGCTCAAGCATCAAGATCGGAAGAG
+
FFF:::FFFFFFFFFFFFFFFFFFFFF,FFF,FFFFFFFFFFFFF
@FS10000125:26:BPA73017-1023:1:1101:5130:1560 1:N:0:15
GCGCAACTTCGTCGAGTACGCTCAAGTCCCAAGATCGGAAGAGCA
+
FFFFFFFFFFFFFFFFFFFFFFFFFFFFFFFFFFFFFFFFFFFFF
@FS10000125:26:BPA73017-1023:1:1101:5280:1560 1:N:0:15
GGGTTTAACTTCGTCGAGTACGCTCAATGTCTAAGATCGGAAGAG
+
FFFFFFFFFFFFFFFFFFFFFFFFFFFFFFFFFFFFFFFFFFFFF
@FS10000125:26:BPA73017-1023:1:1101:5460:1560 1:N:0:15
TTGAGATAACTTCGTCGAGTACGCTCAAGGTGAAAGATCGGAAGA
+
FFFFFFFFFFFFFFFFFFFFFFFFFFFFFFFFFFFFFFFFFFFFF
@FS10000125:26:BPA73017-1023:1:1101:5620:1560 1:N:0:15
TTGGGGAAAACTTCGTCGAGTACGCTCAAGAGAAGAGATCGGAAG
+
FFFF,FFF:FF:,F::FFFF,,FFFFF,FFFFFFFFFF,FFF,:F
@FS10000125:26:BPA73017-1023:1:1101:6320:1560 1:N:0:15
ACGCTCAACTTCGTCGAGTACGCTCAATTAAACAGATCGGAAGAG
+
FFFFFFFFFFFFFFFFFFFFFFFFFFFFFFFFFFFFFFFFFFFFF
@FS10000125:26:BPA73017-1023:1:1101:6750:1560 1:N:0:15
TTGGGCTAACTTCGTCGAGTACGCTCAAAGGATTAGATCGGAAGA
+
FFFFFFFFFFFFFFFFFFFFFFFFFFFFFFFFFFFFFFFFFFFFF
@FS10000125:26:BPA73017-1023:1:1101:7270:1560 1:N:0:15
GTGTAATCTTCGTCGAGTACGCTCAAAAACCGAGATCGGAAGAGC
+
FFFFFFFFFFFFFFFFFFFFFFFFFFFFFFFFFFFFFFFFFFFFF
@FS10000125:26:BPA73017-1023:1:1101:7950:1560 1:N:0:15
TCGACCCAACTTCGTCGAGTACGCTCAAGACTGAAGATCGGAAGA
+
FFFFFFFFFFFFFFFFFFFFFFFFFFFFFFFFFFFFFFFFFFFFF
@FS10000125:26:BPA73017-1023:1:1101:8360:1560 1:N:0:15
TTGACTGGACTTCGTCGAGTACGCTCAAAATCGGAGATCGGAAGA
+
FFFFFFFFFFFFFFFFFFFFFFFFFFFFFFFFFFFFFFFFFFFFF
@FS10000125:26:BPA73017-1023:1:1101:8770:1560 1:N:0:15
TTGCAACTTCGTCGAGTACGCTCAAGACCAGAGATCGGAAGAGCA
+
FFFFFFFFFFFFFFFFFFFFFFFFFFFFFFFFFFFFFFFFFFFFF
@FS10000125:26:BPA73017-1023:1:1101:9670:1560 1:N:0:15
TTGGAGAAACTTCGTCGAGTACGCTCAATAAAGGAGATCGGAAGA
+
FFFFFFFFFFFFFFFFFFFFFFFFFFFFFFFFFFFFFFFFFFFFF
@FS10000125:26:BPA73017-1023:1:1101:10060:1560 1:N:0:15
TTGACTGGACTTCGTCGAGTACGCTCAAGACCTTAGATCGGAAGA
+
FFFFFFFFFFFFFFFFFFFFFFFFFFFFFFFFFFFFFFFFFFFFF
@FS10000125:26:BPA73017-1023:1:1101:10100:1560 1:N:0:15
CCGATTAAACTTCGTCGAGTACGCTCAAGAAAATAGATCGGAAGA
+
FFFFFFFFFFFFFFFFFFFFFFFFFFFFFFFFFFFFFFFFFFFFF
@FS10000125:26:BPA73017-1023:1:1101:10300:1560 1:N:0:15
GCGCAAACTTCGTCGAGTACGCTCAAGGGATGAGATCGGAAGAGC
+
FFFFFFFFFFFFFFFFFFFFFFFFFFFFFFFFFFFFFFFFFFFFF
@FS10000125:26:BPA73017-1023:1:1101:10900:1560 1:N:0:15
TTGACTGGACTTCGTCGAGTACGCTCAATCGCAGAGATCGGAAGA
+
FFFFFFFFFFFFFFFFFFFFFFFFFFFFFFFFFFFFFFFFFFFFF
@FS10000125:26:BPA73017-1023:1:1101:11970:1560 1:N:0:15
TTGAAGTAACTTCGTCGAGTACGCTCAAGGTTCAAGATCGGAAGA
+
FFFFFFFFFFFFFFFFFFFFFFFFFFFFFFFFFFFFFFFFFFFFF
@FS10000125:26:BPA73017-1023:1:1101:11990:1560 1:N:0:15
ACGGAGGGAATTTCGTCGAGTACGTTCAATCATGCAGATCGGAAG
+
F:FFFFFFFFFFFFFFFFFFFFFFFFFFFFFF:FFFFFFFFFFFF
@FS10000125:26:BPA73017-1023:1:1101:12120:1560 1:N:0:15
TTGGTTTAACTTCGTCGAGTACGCTCAAAACATAAGATCGGAAGA
+
FFFFFFFFFFFFFFFFFFFFFFFFFFFFFFFFFFFFFFFFFFFFF
@FS10000125:26:BPA73017-1023:1:1101:12200:1560 1:N:0:15
TCGGACTAACTTCGTCGAGTACGCTCAAACGGACAGATCGGAAGA
+
FF,F,F::FFFFFFFFFFF,FFFFFFFF:F::FFFF:FF:FFFF:
@FS10000125:26:BPA73017-1023:1:1101:12400:1560 1:N:0:15
TTGTAAAAACTTCGTCGAGTACGCTCAAGTAGAAAGATCGGAAGA
+
FFFFFFFFFFFFFFFFFFFFFFFFFFFFFFFFFFFFFFFFFFFFF
@FS10000125:26:BPA73017-1023:1:1101:12560:1560 1:N:0:15
TTGCTTTAACTTCGTCGAGTACGCTCAAGTCATTAGATCGGAAGA
+
FFFFFFFFFFFFFFFFFFFFFFFFFFFFFFFFFFFFFFFFFFFFF
@FS10000125:26:BPA73017-1023:1:1101:13650:1560 1:N:0:15
TTGGGTCAACTTCGTCGAGTACGCTCAACATGCTAGATCGGAAGA
+
FFFFFFFFFFFFFFFFFFFFFFFFFFFFFFFFFFFFFFFFFFFFF
@FS10000125:26:BPA73017-1023:1:1101:13710:1560 1:N:0:15
TTGGTAGAACTTCGTCGAGTACGCTCAATTTGGGAGATCGGAAGA
+
FFFFFFFFFFFFFFFFFFFFFFFFFFFFFFFFFFFFFFFFFFFFF
@FS10000125:26:BPA73017-1023:1:1101:14550:1560 1:N:0:15
ACGAAGTTAGATCAGGGGAGCCAACTTCGTCGAGTACGCTCAAAT
+
FFFFFFFFFFFFFFFFFFFFFFFFFFFFFFFFFFFFFFFFFFFFF
@FS10000125:26:BPA73017-1023:1:1101:14810:1560 1:N:0:15
AAGGGTCTAACTTCGTCGAGTACGCTCAAAAAGACAGATCGGAAG
+
FFFFFFFFFFFFFFFFFFFFFFFFFFFFFFFFFFFFFFFFFFFFF
@FS10000125:26:BPA73017-1023:1:1101:15250:1560 1:N:0:15
TTGGGTTAACTTCGTCGAGTACGCTCAAGATTCGAGATCGGAAGA
+
FFFFFFFFFFFFFFFFFFFFFFFFFFFFFFFFFFFFFFFFFFFFF
@FS10000125:26:BPA73017-1023:1:1101:16420:1560 1:N:0:15
TCGTAAACTTCGTCGAGTACGCTCAATTCAAAAGATCGGAAGAGC
+
FFFFFFFFFFFFFFFFFFFFFFFFFFFFFFFFFFFFFFFFFFFFF
@FS10000125:26:BPA73017-1023:1:1101:1420:1570 1:N:0:15
TTGACTGGACTTCGTCGAGTACGCTCAACTGAGAAGATCGGAAGA
+
,:FFFFFFFFFFFFFFFFFFFFFFFFFFFF:FFFFFFFFFFFFFF
@FS10000125:26:BPA73017-1023:1:1101:1780:1570 1:N:0:15
CTGATGTAACTTCGTCGAGTACGCTCAACATGGTAGATCGGAAGA
+
FFFFFFFFFFFFFFFFFFFFFFFFFFFFFFFFFFFFFFFFFFFFF
@FS10000125:26:BPA73017-1023:1:1101:2000:1570 1:N:0:15
TTGCACCAACTTCGTCGAGTACGCTCAAACACACAGATCGGAAGA
+
FFFFFFFFFFFFFFFFFFFFFFFFFFFFFFFFFFFFFFFFFFFFF
@FS10000125:26:BPA73017-1023:1:1101:2620:1570 1:N:0:15
TTGAGCTAACTTCGTCGAGTACGCTCAAGTTTTCAGATCGGAAGA
+
F,FFF,:FF:,,FF,:FFFFFFFFFFFF:F,:,,F:F:F:F:FFF
@FS10000125:26:BPA73017-1023:1:1101:3260:1570 1:N:0:15
TTGCAGCAACTTCGTCGAGTACGCTCAATTTATAAGATCGGAAGA
+
FFFFFFFFFFFFFFFFFFFFFFFFFFFFFFFFFFFFFFFFFFFFF
@FS10000125:26:BPA73017-1023:1:1101:4170:1570 1:N:0:15
TTGGCTCAACTTCGTCGAGTACGCTCAATATCTTAGATCGGAAGA
+
FFFFFFFFFFFFFFFFFFFFFFFFFFFFFFFFFFFFFFFFFFFFF
@FS10000125:26:BPA73017-1023:1:1101:4180:1570 1:N:0:15
TCGACTGGACTTCGTCGAGTACGCTCAAGTCAACAGATCGGAAGA
+
FFFFFFFFFFFFFFFFFFFFFFFFFFFFFFFFFFFFFFFFFFFFF
@FS10000125:26:BPA73017-1023:1:1101:4270:1570 1:N:0:15
GGGCTTAACTTCGTCGAGTACGCTCAATGCTAGAGATCGGAAGAG
+
FFFFFFFFFFFFFFFFFFFFFFFFFFFFFFFFFFFFFFFFFFFFF
@FS10000125:26:BPA73017-1023:1:1101:4330:1570 1:N:0:15
TTGAGCCAACTTCGTCGAGTACGCTCAATATGAGAGATCGGAAGA
+
FFFFFFFFFFFFFFFFFFFFFFFFFFFFFFFFFFFFFFFFFFFFF
@FS10000125:26:BPA73017-1023:1:1101:5300:1570 1:N:0:15
TAGTTGAAACTTCGTCGAGTACGCTCAAGTTTGAAGATCGGAAGA
+
FFFFFFFFFFFFFFFFFFFFFFFFFFFFFFFFFFFFFFFFFFFFF
@FS10000125:26:BPA73017-1023:1:1101:5370:1570 1:N:0:15
TTGGCACAACTTCGTCGAGTACGCTCAAGATACCAGATCGGAAGA
+
FFFFFFFFFFFFFFFFFFFFFFFFFFFFFFFFFFFFFFFFFFFFF
@FS10000125:26:BPA73017-1023:1:1101:5710:1570 1:N:0:15
TAGAACTTCGTCGAGTACGCTCAAAGAAACAGATCGGAAGAGCAC
+
FFFFFFFFFFFFFFFFFFFFFFFFFFFFFFFFFFFFFFFFFFFFF
@FS10000125:26:BPA73017-1023:1:1101:5720:1570 1:N:0:15
CTGCGATAACTTCGTCGAGTACGCTCAAATGTCCAGATCGGAAGA
+
FFFFFFFFFFFFFFFFFFFFFFFFFFFFFFFFFFFFFFFFFFFFF
@FS10000125:26:BPA73017-1023:1:1101:5750:1570 1:N:0:15
TTGACTGGACTTCGTCGAGTACGCTCAAATTAAGAGATCGGAAGA
+
FFFFFFFFFFFFFFFFFFFFFFFFFFFFFFFFFFFFFFFFFFFFF
@FS10000125:26:BPA73017-1023:1:1101:6540:1570 1:N:0:15
TTGGGTAAACTTCGTCGAGTACGCTCAAATTCAGAGATCGGAAGA
+
FFFFFFFFFFFFFFFFFFFFFFFFFFFFFFFFFFFFFFFFFFFFF
@FS10000125:26:BPA73017-1023:1:1101:6920:1570 1:N:0:15
TTGCATAAACTTCGTCGAGTACGCTCAACCGATTAGATCGGAAGA
+
FFFFFFFFFFFFFFFFFFFFFFFFFFFFFFFFFFFFFFFFFFFFF
@FS10000125:26:BPA73017-1023:1:1101:7080:1570 1:N:0:15
TTGAACTTCGTCGAGTACGCTCAAGTTATGAGATCGGAAGAGCAC
+
FFFFFFFFFFFFFFFFFFFFFFFFFFFFFFFFFFFFFFFFFFFFF
@FS10000125:26:BPA73017-1023:1:1101:7570:1570 1:N:0:15
CTGGGATGAACTTCGTCGAGTACGCTCAATCAGGAAGATCGGAAG
+
FFFFFFFFFFFFFFFFFFFFFFFFFFFFFFFFFFFFFFFFFFFFF
@FS10000125:26:BPA73017-1023:1:1101:7710:1570 1:N:0:15
GCGGTAACTTCGTCGAGTACGCTCAAAAGTATAGATCGGAAGAGC
+
FFFFFFFFFFFFFFFFFFFFFFFFFFFFFFFFFFFFFFFFFFFFF
@FS10000125:26:BPA73017-1023:1:1101:8600:1570 1:N:0:15
TTGGGTGAAACTTCGTCGAGTACGCTCAAGTAGGAAGATCGGAAG
+
:F:FFFFFFFFFFFFFFFFFFFFFFFFFFFFFFFFFFFFFFFFFF
@FS10000125:26:BPA73017-1023:1:1101:10000:1570 1:N:0:15
TTGCTGAACTTCGTCGAGTACGCTCAACTTCCTAGATCGGAAGAG
+
FFFFFFFFFFFFFFFFFFFFFFFFFFFFFFFFFFFFFFFFFFFFF
@FS10000125:26:BPA73017-1023:1:1101:10010:1570 1:N:0:15
GCGAAAACTTCGTCGAGTACGCTCAAGTTGTGAGATCGGAAGAGC
+
FFFFFFFFFFFFFFFFFFFFFFFFFFFFFFFFFFFFFFFFFFFFF
@FS10000125:26:BPA73017-1023:1:1101:10060:1570 1:N:0:15
ACGTAACTTCGTCGAGTACGCTCAATCCAATAGATCGGAAGAGCA
+
FFFFFFFFFFFFFFFFFFFFFFFFFFFFFFFFFFFFFFFFFFFFF
@FS10000125:26:BPA73017-1023:1:1101:10240:1570 1:N:0:15
CCGGATGGAACTTCGTCGAGTACGCTCAAACAATGAGATCGGAAG
+
FFFFFFFFFFFFFFFFFFFFFFFFFFFFFFFFFFFFFFFFFFFFF
@FS10000125:26:BPA73017-1023:1:1101:10310:1570 1:N:0:15
TTGACTGGACTTCGTCGAGTACGCTCAATCCAAGAGATCGGAAGA
+
FFFFFFFFFFFFFFFFFFFFFFFFFFFFFFFFFFFFFFFFFFFFF
@FS10000125:26:BPA73017-1023:1:1101:11110:1570 1:N:0:15
CTGGGGTAAACCTCGTCGAGTACGCTCAATGATATAGATCGGAAG
+
FFFFFFFFFFFFFFFFFFFFFFFFFFFFFFFFFFFFFFFFFFFFF
@FS10000125:26:BPA73017-1023:1:1101:12170:1570 1:N:0:15
TTGACTGGACTTCGTCGAGTACGCTCAAAGATCAAGATCGGAAGA
+
FFFFFFFFFFFFFFFFFFFFFFFFFFFFFFFFFFFFFFFFFFFFF
@FS10000125:26:BPA73017-1023:1:1101:12380:1570 1:N:0:15
TCGAACTTCGTCGAGTACGCTCAACAAGCAAGATCGGAAGAGCAC
+
FFFFFF:FFFFFFFFFFFFF:FFFFFFFFFFFFFF:FF:FFFFFF
@FS10000125:26:BPA73017-1023:1:1101:12910:1570 1:N:0:15
TGGAGGCAACTTCGTCGAGTACGCTCAACAGTCCAGATCGGAAGA
+
FFFFFFFFFFFFFFFFFFFFFFFFFFFFFFFFFFFFFFFFFFFFF
@FS10000125:26:BPA73017-1023:1:1101:13390:1570 1:N:0:15
TGGATAACTTCGTCGAGTACGCTCAAGTTAAGAGATCGGAAGAGC
+
FFFFFFFFFFFFFFFFFFFFFFFFFFFFFFFFFFFFFFFFFFFFF
@FS10000125:26:BPA73017-1023:1:1101:13620:1570 1:N:0:15
TTTGGGATAATTTCGTCGAGTACGCTCAATTGAAAAGATCGGAAG
+
FFFFFFFFFFFFFFFFFFFFFFFFFFFFFFFFFFFFFFFFFFFFF
@FS10000125:26:BPA73017-1023:1:1101:14340:1570 1:N:0:15
TGGACTGAACCTCGTCGAGTACGCTCAATTAGTGAGATCGGAAGA
+
FFFFFFFFFFFFFFFFFFFFFFFFFFFFFFFFFFFFFFFFFFFFF
@FS10000125:26:BPA73017-1023:1:1101:14580:1570 1:N:0:15
TCGTGAAACTTCGTCGAGTACGCTCAAAAATTCAGATCGGAAGAG
+
FFFFFFFFFFFFFFFFFFFFFFFFFFFFFFFFFFFFFFFFFFFFF
@FS10000125:26:BPA73017-1023:1:1101:14860:1570 1:N:0:15
CGGGATGCACCTTCGTCGAGTACGCTCAACGGGATAGATCGGAAG
+
FFFFFFFFFFFFFFFFFFFFFFFFFFFFFFFFFFFFFFFFFFFFF
@FS10000125:26:BPA73017-1023:1:1101:15550:1570 1:N:0:15
TCCGAGAACTTCGTCGAGTACGCTCAAGTCTAGAGATCGGAAGAG
+
FFFFFFFFFFFFFFFFFFFFFFFFFFFFFFFFFFFFFFFFFFFFF
@FS10000125:26:BPA73017-1023:1:1101:15560:1570 1:N:0:15
CCTCTGAACTTCGTCGAGTACGCTCAAAACAAGAGATCGGAAGAG
+
FFFFFFFFFFFFFFFFFFFFFFFFFFFFFFFFFFFFFFFFFFFFF
@FS10000125:26:BPA73017-1023:1:1101:15870:1570 1:N:0:15
TTGACTGGACTTCGTCGAGTACGCTCAAACGACTAGATCGGAAGA
+
FFFFFFFFFFFFFFFFFFFFFFFFFFFFFFFFFFFFFFFFFFFFF
@FS10000125:26:BPA73017-1023:1:1101:15910:1570 1:N:0:15
TGGGCACATCTTCGTCGAGTACGCTCAATATTCAAGATCGGAAGA
+
FFFFFFFFFFFFFFFFFFFFFFFFFFFFFFFFFFFFFFFFFFFFF
@FS10000125:26:BPA73017-1023:1:1101:15940:1570 1:N:0:15
CCGCAAACTTCGTCGAGTACGCTCAATTCAAGAGATCGGAAGAGC
+
FFFFFFFFFFFFFFFFFFFFFFFFFFFFFFFFFFFFFFFFFFFFF
@FS10000125:26:BPA73017-1023:1:1101:1430:1580 1:N:0:15
CCGGAATCAACTTCGTCGAGTACGCTCAAAATATAAGATCGGAAG
+
FFFFFFFFFFFFFFFFFFFFFFFFFFFFFFFFFFFFFFFFFFFFF
@FS10000125:26:BPA73017-1023:1:1101:1460:1580 1:N:0:15
TTGGTGAAACTTCGTCGAGTACGCTCAAGGCTGGAGATCGGAAGA
+
FFFFFFFFFFFFFFFFFFFFFFFFFFFFFFFFFFFFFFFFFFFFF
@FS10000125:26:BPA73017-1023:1:1101:1620:1580 1:N:0:15
TTGGAGACAACTTCGTCGAGTACGCTCAAAGATGAAGATCGGAAG
+
FFFFF:FFFFFFFFF:FFFFFFFFFFFFFF:FFFFFFFFFFFFFF
@FS10000125:26:BPA73017-1023:1:1101:1830:1580 1:N:0:15
TTGGTTGAACTTCGTCGAGTACGCTCAAGTTTTCAGATCGGAAGA
+
FFFFFFFFFFFFFFFFFFFFFFFFFFFFFFFFFFFFFFFFFFFFF
@FS10000125:26:BPA73017-1023:1:1101:3040:1580 1:N:0:15
TCGATAGAACTTCGTCGAGTACGCTCAAGACTTTAGATCGGAAGA
+
FFFFFFFFFFFFFFFFFFFFFFFFFFFFFFFFFFFFFFFFFFFFF
@FS10000125:26:BPA73017-1023:1:1101:3060:1580 1:N:0:15
TTGAAGGAACTTCGTCGAGTACGCTCAACTATAAAGATCGGAAGA
+
FFFFFFFFFFFFFFFFFFFFFFFFFFFFFFFFFFFFFFFFFFFFF
@FS10000125:26:BPA73017-1023:1:1101:3200:1580 1:N:0:15
TTGCTATAACTTCGTCGAGTACGCTCAATAGAGGAGATCGGAAGA
+
FFFFFFFFFFFFFFFFFFFFFFFFFFFFFFFFFFFFFFFFFFFFF
@FS10000125:26:BPA73017-1023:1:1101:3330:1580 1:N:0:15
TTGTGCAAACTTCGTCGAGTACGCTCAAGGTTGTAGATCGGAAGA
+
FFFFFFFFFFFFFFFFFFFFFFFFFFFFFFFFFFFFFFFFFFFFF
@FS10000125:26:BPA73017-1023:1:1101:4230:1580 1:N:0:15
TTGGTGGAACTTCGTCGAGTACGCTCAATGGAATAGATCGGAAGA
+
FFFFFFFFFFFFFFFFFFFFFFFFFFFFFFFFFFFFFFFFFFFFF
@FS10000125:26:BPA73017-1023:1:1101:4690:1580 1:N:0:15
TTGGGAAAACTTCGTCGAGTACGCTCAAAATCTGAGATCGAAGAG
+
FFFFFFFFFFFFFFFFFFFFFFFFFFFFFFFFFFFFFFFFFFFFF
@FS10000125:26:BPA73017-1023:1:1101:4800:1580 1:N:0:15
GTTGGAAGATCGGAAGAGCACACGTCTGAACTCCAGTCACCTGTA
+
FFFFFFFFFFFFFFFFFFFFFFFFFFFFFFFFFFFFFFFFFFFFF
@FS10000125:26:BPA73017-1023:1:1101:4870:1580 1:N:0:15
TTGCATGAACTTCGTCGAGTACGCTCAACTGGTGAGATCGGAAGA
+
FFFFFFFFFFFFFFFFFFFFFFFFFFFFFFFFFFFFFFFFFFFFF
@FS10000125:26:BPA73017-1023:1:1101:5260:1580 1:N:0:15
TTGACTGGACTTCGTCGAGTACGCTCAAAGAAATAGATCGGAAGA
+
:FFFFFFFFFFFFFFFFFFFFFFFFFFFFFFFF:FFFFFFFFFFF
@FS10000125:26:BPA73017-1023:1:1101:6760:1580 1:N:0:15
TCTTCTAACTTCGTCGAGTACGCTCAAAAGTTTAGATCGGAAGAG
+
FFFFFFFFFFFFFFFFFFFFFFFFFFFFFFFFFFFFFFFFFFFFF
@FS10000125:26:BPA73017-1023:1:1101:7110:1580 1:N:0:15
TTGCAGCAACTTCGTCGAGTACGCTCAACCTGCCAGATCGGAAGA
+
FFFFFFFFFFFFFFFFFFFFFFFFFFFFFFFFFFFFFFFFFFFFF
@FS10000125:26:BPA73017-1023:1:1101:7210:1580 1:N:0:15
TGGGTTGAAGTTCGTCGAGTACGCTCAAGTATGAAGATCGGAAGA
+
FFFFFFFFFFFFFFFFFFFFFFFFFFFFFFFFFFFFFFFFFFFFF
@FS10000125:26:BPA73017-1023:1:1101:7550:1580 1:N:0:15
TAGATAAAACTTCGTCGAGTACGCTCAATGAGTTAGATCGGAAGA
+
FFFFFFFFFFFFFFFFFFFFFFFFFFFFFFFFFFFFFFFFFFFFF
@FS10000125:26:BPA73017-1023:1:1101:7570:1580 1:N:0:15
TCTGCAAACTTCGTCGAGTACGCTCAATTAGGGAGATCGGAAGAG
+
FFFFFFFFFFFFFFFFFFFFFFFFFFFFFFFFFFFFFFFFFFFFF
@FS10000125:26:BPA73017-1023:1:1101:8480:1580 1:N:0:15
TGGTGGAAACTTCGTCGAGTACGCTCAACTGGGCAGATCGGAAGA
+
FFFFFFFFFFFFFFFFFFFFFFFFFFFFFFFFFFFFFFFFFFFFF
@FS10000125:26:BPA73017-1023:1:1101:8890:1580 1:N:0:15
TGGCAACTTCGTCGAGTACGCTCAAGATCGAAGATCGGAAGAGCA
+
FFFFFFFFFFFFFFFFFFFFFFFFFFFFFFFFFFFFFFFFFFFFF
@FS10000125:26:BPA73017-1023:1:1101:9200:1580 1:N:0:15
TCGGTATCAACTTCGTCGAGTACGCTCAAATGTGAAGATCGGAAG
+
FFFFFFFFFFFFFFFFFFFFFFFFFFFFFFFFFFFFFFFFFFFFF
@FS10000125:26:BPA73017-1023:1:1101:9900:1580 1:N:0:15
TTGGAACTTCGTCGAGTACGCTCAATTTGCCAGATCGGAAGAGCA
+
FFFFFFFFFFFFFFFFFFFFFFFFFFFFFFFFFFFFFFFFFFFFF
@FS10000125:26:BPA73017-1023:1:1101:10390:1580 1:N:0:15
ACTGGACTTCGTCGAGTACGCTCAATTGTTAAGATCGGAAGAGCA
+
FFFFFFFFFFFFFFFFFFFFFFFFFFFFFFFFFFFFFFFFFFFFF
@FS10000125:26:BPA73017-1023:1:1101:10590:1580 1:N:0:15
TGGGATCATCTTCGTCGAGTACGCTCAACGGTGAAGATCGGAAGA
+
F,FFF,:FFFFFFFFFFFFFFFFFFFFF,,,,,,FFFFFFFFFFF
@FS10000125:26:BPA73017-1023:1:1101:10730:1580 1:N:0:15
TCGATTCAACTTCGTCGAGTACGCTCAAGATGGTAGATCGGAAGA
+
FFFFFFFFFFFFFFFFFFFFFFFFFFFFFFFFFFFFFFFFFFFFF
@FS10000125:26:BPA73017-1023:1:1101:10850:1580 1:N:0:15
GCGTTAGCTTCGTCGAGTACGCTCAAAAAAACAGATCGGAAGAGC
+
FFFFFFFFFFFFFFFFFFFFFFFFFFFFFFFFFFFFFFFFFFFFF
@FS10000125:26:BPA73017-1023:1:1101:11950:1580 1:N:0:15
TTGCGCAACTTCGACGAGTACGCTCAACAAAATAGATCGGAAGAG
+
FFFFFFFFFFFFFFFFFFFFFFFFFFFFFFFFFFFFFFFFFFFFF
@FS10000125:26:BPA73017-1023:1:1101:12850:1580 1:N:0:15
TTGGTTCAACTTCGTCGAGTACGCTCAATAACATAGATCGGAAGA
+
FFFFFFFFFFFFFFFFFFFFFFFFFFFFFFFFFFFFFFFFFFFFF
@FS10000125:26:BPA73017-1023:1:1101:13350:1580 1:N:0:15
TTGACTGGACTTCGTCGAGTACGCTCAATCCGGCAGATCGGAAGA
+
FFFFFFFFFFFFFFFFFFFFFFFFFFFFFFFFFFFFFFFFFFFFF
@FS10000125:26:BPA73017-1023:1:1101:13500:1580 1:N:0:15
TTGACTGGACTTCGTCGAGTACGCTCAATCCTATAGATCGGAAGA
+
FFFFFFFFFFFFFFFFFFFFFFFFFFFFFFFFFFFFFFFFFFFFF
@FS10000125:26:BPA73017-1023:1:1101:14060:1580 1:N:0:15
TGGAATGAACTTCGTCGAGTACGCTCAAAGATAAAGATCGGAAGA
+
:FFFFFFFFF:FFFFFFFFFFFFFFFFFFFFFFFFFFFFFFFFFF
@FS10000125:26:BPA73017-1023:1:1101:14070:1580 1:N:0:15
TCATATAACTTCGTCGAGTACGCTCAACAAGAGAGATCGGAAGAG
+
FFFFFFFFFFFFFFFFFFFFFFFFFFFFFFFFFFFFFFFFFFFFF
@FS10000125:26:BPA73017-1023:1:1101:14420:1580 1:N:0:15
TTGTGGCAACTTCGTCGAGTACGCTCAAACCTAGAGATCGGAAGA
+
FFFFFFFFFFFFFFFFFFFFFFFFFFFFFFFFFFFFFFFFFFFFF
@FS10000125:26:BPA73017-1023:1:1101:14940:1580 1:N:0:15
TTGACTGGAGTTTCGTCGAGTACGCTCAAAATCGAAGATCGGAAG
+
FFFFFFFFFFFFFFFFFFFFFFFFFFFFFFFFFFFFFFFFFFFFF
@FS10000125:26:BPA73017-1023:1:1101:16040:1580 1:N:0:15
TTGTAGGAACTTCGTCGAGTACGCTCAATGACTAAGATCGGAAGA
+
,,FFF,,,,FFFFFFFF,FFFFFFFFFFFFFFFF:FFFFFFF::F
@FS10000125:26:BPA73017-1023:1:1101:16490:1580 1:N:0:15
GCGGCTATAACTTCGTCGAGTACGCTCAAAATGACAGATCGGAAG
+
FFFFFFFFFFFFFFFFFFFFFFFFFFFFFFFFFFFFFFFFFFFFF
@FS10000125:26:BPA73017-1023:1:1101:1030:1590 1:N:0:15
TTGCGGGAACTTCGTCGAGTACGCTCAACAGATGAGATCGGAAGA
+
FFFFFFFFFFFFFFFFFFFFFFFFFFFFFFFFFFFFFFFFFFFFF
@FS10000125:26:BPA73017-1023:1:1101:1440:1590 1:N:0:15
GAGATCGACCTTCGTCGAGTACGCTCAAAAGGTTAGATCGGAAGA
+
FFFFFFFFFFFFFFFFFFFFFFFFFFFFFFFFFFFFFFFFFFFFF
@FS10000125:26:BPA73017-1023:1:1101:3030:1590 1:N:0:15
TTGAAGGAACTTCGTCGAGTACGCTCAACTATAAAGATCGGAAGA
+
FFFFFFFFFFFFFFFFFFFFFFFFFFFFFFFFFFFFFFFFFFFFF
@FS10000125:26:BPA73017-1023:1:1101:4540:1590 1:N:0:15
TTGACTGGACTTCGTCGAGTACGCTCAAGGTCCAAGATCGGAAGA
+
,FFFFFFFFF:FFFFFFFF::FFF:FFFFFFFFF:FF:FFFFFF,
@FS10000125:26:BPA73017-1023:1:1101:5640:1590 1:N:0:15
TTGGACAAACTTCGTCGAGTACGCTCAATGAGATAGATCGGAAGA
+
FFFFFFFFFFFFFFFFFFFFFFFFFFFFFFFFFFFFFFFFFFFFF
@FS10000125:26:BPA73017-1023:1:1101:5660:1590 1:N:0:15
TTGGCTGAACTTCGTCGAGTACGCTCAATGTTGGAGATCGGAAGA
+
:FFFFFFFFFFFFFFFFFFFFFFFFFFFFFFFFFFFFFFFFFFFF
@FS10000125:26:BPA73017-1023:1:1101:5920:1590 1:N:0:15
TTGGCAACTTCGTCGAGTACGCTCAATATACTAGATCGGAAGAGC
+
FFFFFF,FFFFFFFFFFFFFFFFFFFFFFFFFFFFFFFFFFFFFF
@FS10000125:26:BPA73017-1023:1:1101:6900:1590 1:N:0:15
TGGAAGTAACTTCGTCGAGTACGCTCAAGGATTGAGATCGGAAGA
+
,F:FFFF:FFFFFFFF:FF:FFFFFFFFFFFF:FFFFFFFFFFFF
@FS10000125:26:BPA73017-1023:1:1101:6940:1590 1:N:0:15
TTGAGCCAACTTCGTCGAGTACGCTCAATTAGTAAGATCGGAAGA
+
FFFFFFFFFFFFFFFFFFFFFFFFFFFFFFFFFFFFFFFFFFFFF
@FS10000125:26:BPA73017-1023:1:1101:7290:1590 1:N:0:15
ACGGAATGAACTTCGTCGAGTACGCTCAACGTTATAGATCGGAAG
+
FFFFFFFFFFFFFFFFFFFFFFFFFFFFFFFFFFF:FFFFFFFFF
@FS10000125:26:BPA73017-1023:1:1101:8120:1590 1:N:0:15
GCGTCGACCTTCGTCGAGTACGCTCAATTTGACAGATCGGAAGAG
+
,FFFFFFFFFF:FFFFFF::F,F:FFFFFF,,FFF:F:F:F::F:
@FS10000125:26:BPA73017-1023:1:1101:9070:1590 1:N:0:15
TTGCAACTTCGTCGAGTACGCTCAAAAATAAAGATCGGAAGAGCA
+
FFFFFFFFFFFFFFFFFFFFFFFFFFFFFFFFFFFFFFFFFFFFF
@FS10000125:26:BPA73017-1023:1:1101:9330:1590 1:N:0:15
TGGAGACAACTTCGTCGAGTACGCTCAACTAGAAAGATCGGAAGA
+
FFFFFFFFFFFFFFFFFFFFFFFFFFFFFFFFFFFFFFFFFFFFF
@FS10000125:26:BPA73017-1023:1:1101:9540:1590 1:N:0:15
TTGAATTAACTTCGTCGAGTACGCTCAACAGGACAGATCGGAAGA
+
FFFFFFFFFFFFFFFFFFFFFFFFFFFFFFFFFFFFFFFFFFFFF
@FS10000125:26:BPA73017-1023:1:1101:9570:1590 1:N:0:15
TTGATGCAACTTCGTCGAGTACGCTCAATTTAACAGATCGGAAGA
+
FFFFFFFFFFFFFFFFFFFFFFFFFFFFFFFFFFFFFFFFFFFFF
@FS10000125:26:BPA73017-1023:1:1101:9660:1590 1:N:0:15
TGGGGTCAACTTCGTCGAGTACGCTCAAGTGTTCAGATCGGAAGA
+
FFFFFFFFFFFFFFFFFFFFFFFFFFFFFFFFFFFFFFFFFFFFF
@FS10000125:26:BPA73017-1023:1:1101:9740:1590 1:N:0:15
AGGCAATAACTTCGTCGAGTACGCTCAAGACAGTAGATCGGAAGA
+
FFFFFFFFFFFFFFFFFFFFFFFFFFFFFFFFFFFFFFFFFFFFF
@FS10000125:26:BPA73017-1023:1:1101:10840:1590 1:N:0:15
CCGCTCGAACTTCGTCGAGTACGCTCAAGAATGGAGATCGGAAGA
+
FFFFFFFFFFFFFFFFFFFFFFFFFF:FFFFFFFFFFFFFFFFFF
@FS10000125:26:BPA73017-1023:1:1101:11550:1590 1:N:0:15
GGGTAGCAACTTCGTCGAGTACGCTCAATCGAACAGATCGGAAGA
+
FFFFFFFFFFFFFFFFFFFFFFFFFFFFFFFFFFFFFFFFFFFFF
@FS10000125:26:BPA73017-1023:1:1101:11770:1590 1:N:0:15
TTTCCCAACTTCGTCGAGTACGCTCAATACGTCAGATCGGAAGAG
+
FFFFFFFFFFFFFFFFFFFFFFFFF:FFFFFFFFFFFFFFFFFFF
@FS10000125:26:BPA73017-1023:1:1101:11850:1590 1:N:0:15
TCGAAGGTACTTCGTCGAGTACGCTCAAGCCCAAAGATCGGAAGA
+
:FF,FF,,:::F,:F,F:F,FF,F::F::FFFFFF:,FF,:FFF,
@FS10000125:26:BPA73017-1023:1:1101:11970:1590 1:N:0:15
TTGGTCGAACTTCGTCGAGTACGCTCAATTTGTAAGATCGGAAGA
+
FFF::F,F,FF,FF,FFFF:FFFFFFFFFFFFFFFF,FF,:FFF:
@FS10000125:26:BPA73017-1023:1:1101:12620:1590 1:N:0:15
TCGACACAACTTCGTCGAGTACGCTCAAGATACTAGATCGGAAGA
+
FFFFFFFFFFFFFFFFFFFFFFFFFFFFFFFFFFFFFFFFFFFFF
@FS10000125:26:BPA73017-1023:1:1101:12940:1590 1:N:0:15
TTGCAGCAACTTCGTCGAGTACGCTCAAACCATGAGATCGGAAGA
+
FFFFFFFFFFFFFFFFFFFFFFFFFFFFFFFFFFFFFFFFFFFFF
@FS10000125:26:BPA73017-1023:1:1101:13770:1590 1:N:0:15
TCTCACAACTTCGTCGAGTACGCTCAAAATCCTAGATCGGAAGAG
+
FFFFFFFFFFFFFFFFFFFFFFFFFFFFFFFFFFFFFFFFFFFFF
@FS10000125:26:BPA73017-1023:1:1101:14410:1590 1:N:0:15
TTGTGTTAACTTCGTCGAGTACGCTCAATATAGGAGATCGGAAGA
+
FFFFFFFFFFFFFFFFFFFFFFFFFFFFFFFFFFFFFFFFFFFFF
@FS10000125:26:BPA73017-1023:1:1101:14850:1590 1:N:0:15
GCGGCCGTACCTTCGTCGAGTACGCTCAAGATTAAAGATCGGAAG
+
:FFFFFFFFFFFFFFFFFFFFFFFFFFFFFFFFFFFFFFFFFFFF
@FS10000125:26:BPA73017-1023:1:1101:15840:1590 1:N:0:15
TTGCTTTAACTTCGTCGAGTACGCTCAATACTTTAGATCGGAAGA
+
:FFF,FFF::FFFFFFFFFFFFFFFFFFFF,,,:FFFFFFFFFFF
@FS10000125:26:BPA73017-1023:1:1101:16260:1590 1:N:0:15
TTGGTAACTTCGTCGAGTACGCTCAAACATAGAGATCGGAAGAGC
+
FFFFFFFFFFFFFFFFFFFFFFFFFFFFFFFFFFFFFFFFFFFFF
@FS10000125:26:BPA73017-1023:1:1101:1490:1600 1:N:0:15
TTGGAATAACTTCGTCGAGTACGCTCAATCTATTAGATCGGAAGA
+
FFFFFFFFFFFFFFFFFFFFFFFFFFFFFFFFFFFFFFFFFFFFF
@FS10000125:26:BPA73017-1023:1:1101:1520:1600 1:N:0:15
TTGGAATAACTTCGTCGAGTACGCTCAATCTATTAGATCGGAAGA
+
FF:FFFFFFFFFFFFFFFFFFFFFFFFFFFFFFFFFFFFFFFFFF
@FS10000125:26:BPA73017-1023:1:1101:1820:1600 1:N:0:15
CCGGGTTCAACTTCGTCGAGTACGCTCAAAGGAGGAGATCGGAAG
+
FFFFFFFFFFFFFFFFFFFFFFFFFFFFFFFFFFFFFFFFFFFFF
@FS10000125:26:BPA73017-1023:1:1101:2210:1600 1:N:0:15
CCGAAAGCTTCGTCGAGTACGCTCAAGATGAGAGATCGGAAGAGC
+
FFFFFFFFFFFFFFFFFFFFFFFFFFFFFFFFFFFFFFFFFFFFF
@FS10000125:26:BPA73017-1023:1:1101:2620:1600 1:N:0:15
TTGGCCCAACTTCGTCGAGTACGCTCAAAATAACAGATCGGAAGA
+
FFFFFFFFFFFFFFFFFFFFFFFFFFFFFFFFFFFFFFFFFFFFF
@FS10000125:26:BPA73017-1023:1:1101:2710:1600 1:N:0:15
TTGGTGCAACTTCGTCGAGTACGCTCAAGAATGAAGATCGGAAGA
+
FFFFFFFFFFFFFFFFFFFFFFFFFFFFFFFFFFFFFFFFFFFFF
@FS10000125:26:BPA73017-1023:1:1101:3420:1600 1:N:0:15
CCGGGGCTAAACTTCGTCGGTACCTCAAATCAGTAGATCGGAAGA
+
FFFFFFFFFFFFFFFFFFFFFFFFFFFFFFFFFFFFFFFFFFFFF
@FS10000125:26:BPA73017-1023:1:1101:3650:1600 1:N:0:15
TGGCTGAAACTTCGTCGAGTACGCTCAACGTTATAGATCGGAAGA
+
FFFFFFFFFFFFFFFFFFFFFFFFFFFFFFFFFFFFFFFFFFFFF
@FS10000125:26:BPA73017-1023:1:1101:4560:1600 1:N:0:15
TCGAACTAACTTCGTCGAGTACGCTCAATCGGGAAGATCGGAAGA
+
FFFFFFFFFFFFFFFFFFFFFFFFFFFFFFFFFFFFFFFFFFFFF
@FS10000125:26:BPA73017-1023:1:1101:4590:1600 1:N:0:15
GAGGGACAAACTTCGTCGAGTACGCTCAATATGCCAGATCGGAAG
+
FFFFFFFFFFFFFFFFFFFFFFFFFFFFFFFFFFFFFFFFFFFFF
@FS10000125:26:BPA73017-1023:1:1101:4630:1600 1:N:0:15
TCTGAAAACTTCGTCGAGTACGCTCAAGATGTCAGATCGGAAGAG
+
FFFFFFFFFFFFFFFFFFFFFFFFFFFFFFFFFFFFFFFFFFFFF
@FS10000125:26:BPA73017-1023:1:1101:5320:1600 1:N:0:15
TTGGAGGAACTTCGTCGAGTACGCTCAATAATGAAGATCGGAAGA
+
FFFFFFFFFFFFFFFFFFFFFFFFFFFFFFFFFF:FFFFFFFFFF
@FS10000125:26:BPA73017-1023:1:1101:5440:1600 1:N:0:15
TTGACTGGAGTTCAGACGACTGCTCTCAAACGGTGAGATCGGAAG
+
FFFF,FF:FFFFFFFFFFF:FFFFFF:FFFFFFFFFFFFFFFFFF
@FS10000125:26:BPA73017-1023:1:1101:6350:1600 1:N:0:15
TTTGGGATAACTTCGTCGAGTACGCTCAATATAAAAGATCGGAAG
+
FFFFFFFFFFFFFFFFFFFFFFFFFFFFFFFFFFFFFFFFFFFFF
@FS10000125:26:BPA73017-1023:1:1101:6810:1600 1:N:0:15
TTGATTCAACTTCGTCGAGTACGCTCAAAACGGGAGATCGGAAGA
+
F:FFFFF:FFFFFFFFFFFFFFFFFFF:FFFFFFFFFFFFFFFFF
@FS10000125:26:BPA73017-1023:1:1101:7640:1600 1:N:0:15
TTGACTTCGTCGAGTACGCTCAAATCAGAAGATCGGAAGAGCACA
+
FFFFFFFFFFFFFFFFFFFFFFFFFFFFFFFFFFFFFFFFFFFFF
@FS10000125:26:BPA73017-1023:1:1101:7800:1600 1:N:0:15
ACGTAAACTTCGTCGAGTACGCTCAAAAATTAAGATCGGAAGAGC
+
FFFFFFFFFFFFFFFFFFFFFFFFFFFFFFFFFFFFFFFFFFFFF
@FS10000125:26:BPA73017-1023:1:1101:8270:1600 1:N:0:15
TCGGCTGAACTTCGTCGAGTACGCTCAAAATTTCAGATCGGAAGA
+
FFFFFFFFFFFFFFFFFFFFFFFFFFFFFFFFFFFFFFFFFFFFF
@FS10000125:26:BPA73017-1023:1:1101:8760:1600 1:N:0:15
TTGACTGGACTTCGTCGAGTACGCTCAACACATAAGATCGGAAGA
+
FFFFFFFFFFFFFFFFFFFFFFFFFFFFFFFFFFFFFFFFFFFFF
@FS10000125:26:BPA73017-1023:1:1101:8830:1600 1:N:0:15
TTGAGTGAACTTCGTCGAGTACGCTCAAATATAGAGATCGGAAGA
+
FFF::::FFFFFFFFFFFFFFFFFFFFF:F,FFFFFFFFFFFFFF
@FS10000125:26:BPA73017-1023:1:1101:9010:1600 1:N:0:15
TTGACTGGACTTCGTCGAGTACGCTCAAACCACCAGATCGGAAGA
+
FFFFFFFFFFFFFFFFFFFFFFFFFFFFFFFFFFFFFFFFFFFFF
@FS10000125:26:BPA73017-1023:1:1101:9220:1600 1:N:0:15
TTGAGGTTACTTCGTCGAGTACGCTCAAATTACAAGATCGGAAGA
+
:FFFFFFFFFFFFFFFFFFFFFFFFFFFFFFFFFFFFFFFFFFFF
@FS10000125:26:BPA73017-1023:1:1101:9600:1600 1:N:0:15
GCGCAACTTCGTCGAGTACGCTCAATTAAAAAGATCGGAAGAGCA
+
FFFFFFFFFFFFFFFFFFFFFFFFFFFFFFFFFFFFFFFFFFFFF
@FS10000125:26:BPA73017-1023:1:1101:10700:1600 1:N:0:15
TTGATGTAGCTTCGTCGAGTACGCTCAAAGCTTAAGATCGGAAGA
+
FFFFFFFFFFFFFFFFFFFFFFFFFFFFFFFFFFFFFFFFFFFFF
@FS10000125:26:BPA73017-1023:1:1101:10840:1600 1:N:0:15
TCGAGATTAAACTTCGTCGAGTACGCTCAATTAATGAGATCGGAA
+
FFFFFFFFFFFFFFFFFFFFFFFFFFFFFFFFFFFFFFFFFFFFF
@FS10000125:26:BPA73017-1023:1:1101:11470:1600 1:N:0:15
TTGCTCGAGCTTCGTCGAGTACGCTCAAAGGTGCAGATCGGAAGA
+
FFFFFFFFFFFFFFFFFFFFFFFFFFFFFFFFFFFFFFFFFFFFF
@FS10000125:26:BPA73017-1023:1:1101:11660:1600 1:N:0:15
TTGACTGAACTTCGTCGAGTACGCTCAAGAAATGAGATCGGAAGA
+
,FFFFFFFFF:,FF:FF:FFFFFFFFFFF,FF,FF:FFFFFFFFF
@FS10000125:26:BPA73017-1023:1:1101:12230:1600 1:N:0:15
TCGACCAACTTCGTCGAGTACGCTCAACTAAACAGATCGGAAGAG
+
:F,:FFF:FFFFFFFFFFFFFFFFFFFFFFFFFFFFFFFFFFFFF
@FS10000125:26:BPA73017-1023:1:1101:12550:1600 1:N:0:15
GCGGAACTTCGTCGAGTACGCTCAAATGTAGAGATCGGAAGAGCA
+
:FFFFFFFFFFFFFFFFFFFFFFFFFFFFFFFFFFFFFFFFFFFF
@FS10000125:26:BPA73017-1023:1:1101:13310:1600 1:N:0:15
TTGAACTTCGTCGAGTACGCTCAAGTCTCGGAGATCGGAAGAGCA
+
FFFFFFFFFFFFFFFFFFFFFFFFFFFFFFFFFFFFFFFFFFFFF
@FS10000125:26:BPA73017-1023:1:1101:13960:1600 1:N:0:15
GCGCTAACTTCGTCGAGTACGCTCAATGGACCAGATCGGAAGAGC
+
FFFFFFFFFFFFFFFFFFFFFFFFFFFFFFFFFFFFFFFFFFFFF
@FS10000125:26:BPA73017-1023:1:1101:14160:1600 1:N:0:15
CCGTACAAACTTCGTCGAGTACGCTCAAACGATAAGATCGGAAGA
+
FFFFFFFFFFFFFFFFFFFFFFFFFFFFFFFFFFFFFFFFFFFFF
@FS10000125:26:BPA73017-1023:1:1101:15050:1600 1:N:0:15
GGGGGCCAAACTTCGTCGAGTACGCTCAAGTGATGAGATCGGAAG
+
,FFFFFFFFFFFFFFFFFFFFFFFFFFFFFFFFFFFFFFFFFFFF
@FS10000125:26:BPA73017-1023:1:1101:15250:1600 1:N:0:15
TTGCGGCAACTTCGTCGAGTACGCTCAAACATTGAGATCGGAAGA
+
FFFFFFFFFFFFFFFFFFFFFFFFFFFFFFFFFFFFFFFFFFFFF
@FS10000125:26:BPA73017-1023:1:1101:16370:1600 1:N:0:15
TTGAACCAACTTCGTCGAGTACGCTCAACACTTCAGATCGGAAGA
+
FFFFFFFFFFFFFFFFFFFFFFFFFFFFFFFFFFFFFFFFFFFFF
@FS10000125:26:BPA73017-1023:1:1101:1010:1610 1:N:0:15
TTGATCAAACTTCGTCGAGTACGCTCAAGAAAAGAGATCGGAAGA
+
FFFFFFFFFFFFFFFFFFFFFFFFFFFFFFFFFFFFFFFFFFFFF
@FS10000125:26:BPA73017-1023:1:1101:1090:1610 1:N:0:15
TTGGCTGAACTTCGTCGAGTACGCTCAATATGCAAGATCGGAAGA
+
FFFFFFFFFFFFFFFFFFFFFFFFFFFFFFFFFFFFFFFFFFFFF
@FS10000125:26:BPA73017-1023:1:1101:3640:1610 1:N:0:15
TTGAAGCAATTTCGTCGAGTACGCTCAATAAAAAAGATCGGAAGA
+
FFFFFFFFFFFFFFFFFFFFFFFFFFFFFFFFFFFFFFFFFFFFF
@FS10000125:26:BPA73017-1023:1:1101:3730:1610 1:N:0:15
TGGAATTAACTTCGTCGAGTACGCTCAATTATTGAGATCGGAAGA
+
,FFFFFFFFFFFFFFFFFFFFFFFFFFFFFFFFFFFFFFFFFFFF
@FS10000125:26:BPA73017-1023:1:1101:3900:1610 1:N:0:15
TTGACTGGACTTCGTCGAGTACGCTCAAACCACAAGATCGGAAGA
+
FFFFFFFFFFFFFFFFFFFFFFFFFFFFFFFFFFFFFFFFFFFFF
@FS10000125:26:BPA73017-1023:1:1101:4040:1610 1:N:0:15
GCGCAACTTCGTCGAGTACGCTCAATACATAAGATCGGAAGAGCA
+
FFFFFFFF:FFFFFFFFFFFFFFFFFFFFFFFFFFFFFFFFFFFF
@FS10000125:26:BPA73017-1023:1:1101:4230:1610 1:N:0:15
CCGCAAACTTCGTCGAGTACGCTCAACAGGAGAGATCGGAAGAGC
+
FFFFFFFFFFFFFFFFFFFFFFFFFFFFFFFFFFFFFFFFFFFFF
@FS10000125:26:BPA73017-1023:1:1101:4520:1610 1:N:0:15
TCGACTTCGTCGAGTACGCTCAAATTAGGAGATCGGAAGAGCACA
+
FFFFFFFFFFFFFFFFFFFFFFFFFFFFFFFFFFFFFFFFFFFFF
@FS10000125:26:BPA73017-1023:1:1101:4830:1610 1:N:0:15
ACGTAACTTCGTCGAGTACGCTCAATGGAACAGATCGGAAGAGCA
+
FFFFFFFFFFFFFFFFFFFFFFFFFFFFFFFFFFFFFFFFFFFFF
@FS10000125:26:BPA73017-1023:1:1101:4940:1610 1:N:0:15
TTGGGGTAACTTCGTCGAGTACGCTCAATTTGTAAGATCGGAAGA
+
FFFFFFFFFFFFFFFFFFFFFFFFFFFFFFFFFFFFFFFFFFFFF
@FS10000125:26:BPA73017-1023:1:1101:5170:1610 1:N:0:15
ACGGGGGGCTAAACTTCGTCGAGTACGCTCAATTTTTAAGATCGG
+
FFFFFFFFFFFFFFFFFFFFFFFFFFFFFFFFFFFFFFFFFFFFF
@FS10000125:26:BPA73017-1023:1:1101:5490:1610 1:N:0:15
TTGGGTTAACTTCGTCGAGTACGCTCAAGGGGAAAGATCGGAAGA
+
FFFFFFFFFFFFFFFFFFFFFFFFFFFFFFFFFFFFFFFFFFFFF
@FS10000125:26:BPA73017-1023:1:1101:6060:1610 1:N:0:15
TCGGTCTAACTTCGTCGAGTACGCTCAATGTTAAAGATCGGAAGA
+
FFFFFFFFFFFFFFFFFFFFFFFFFFFFFFFFFFFFFFFFFFFFF
@FS10000125:26:BPA73017-1023:1:1101:6690:1610 1:N:0:15
TTGGTAAATCTTCGTCGAGTACGCTCAAGGGGGGAGATCGGAAGA
+
,,F::FF,FF:FF:FFFFF:FFFFFFFFFFFFFFFF:FF::FFF:
@FS10000125:26:BPA73017-1023:1:1101:7320:1610 1:N:0:15
TTGACTGGACTTCGTCGAGTACGCTCAAGATTGAAGATCGGAAGA
+
FFFFFFFFFFFFFFFFFFFFFFFFFFFFFFFFFFFFFFFFFFFFF
@FS10000125:26:BPA73017-1023:1:1101:7740:1610 1:N:0:15
TTGCCCCAACTTCGTCGAGTACGCTCAATTATGCAGATCGGAAGA
+
:::FFFFFFFFFFFFFFFFFFFFFFFFFFFFFFFFFFFFFFFFFF
@FS10000125:26:BPA73017-1023:1:1101:7890:1610 1:N:0:15
TAGATAAAACTTCGTCGAGTACGCTCAATGAGTTAGATCGGAAGA
+
FFFFFFFFFFFFFFFFFFFFFFFFFFFFFFFFFFFFFFFFF:FFF
@FS10000125:26:BPA73017-1023:1:1101:8210:1610 1:N:0:15
TTGTAAGAACTTCGTCGAGTACGCTCAATACCTTAGATCGGAAGA
+
FFFFFFFFFFFFFFFFFFFFFFFFFFFFFFFFFFFFFFFFFFFFF
@FS10000125:26:BPA73017-1023:1:1101:8640:1610 1:N:0:15
TTTGGCAAAACTTCGTCGAGTACGCTCAAAAACAAAGATCGGAAG
+
FFFFFFFFFFFFFFFFFFFFFFFFFFFFFFFFFFFFFFFFFFFFF
@FS10000125:26:BPA73017-1023:1:1101:9070:1610 1:N:0:15
TTGGTCTAACTTCGTCGAGTACGCTCAACATGTCAGATCGGAAGA
+
FFFFFFFFFFFFFFFFFFFFFFFFFFFFFFFFFFFFFFFFFFFFF
@FS10000125:26:BPA73017-1023:1:1101:9350:1610 1:N:0:15
GGGCTGAACTTCGTCGAGTACGCTCAATTGGACAGATCGGAAGAG
+
FFFFFFFFFFFFFFFFFFFFFFFFFFFFFFFFFFFFFFFFFFFFF
@FS10000125:26:BPA73017-1023:1:1101:10240:1610 1:N:0:15
CTGGCGTGAACTTCGTCGAGTACGCTCAATACACTAGATCGGAAG
+
FFFFFFFFFFFFFFFFFFFFFFFFFFFFFFFFFFFFFFFFFFFFF
@FS10000125:26:BPA73017-1023:1:1101:10250:1610 1:N:0:15
CTGACTGGACTTCGTCGAGTACGCTCAACCGGAAAGATCGGAAGA
+
FFFFFFFFFFFFFFFFFFFFFFFFFFFFFFFFFFFFFFFFFFFFF
@FS10000125:26:BPA73017-1023:1:1101:10870:1610 1:N:0:15
TTGCGCCAACTTCGTCGAGTACGCTCAACGAAATAGATCGGAAGA
+
FFFFFFFFFFFFFFFFFFFFFFFFFFFFFFFFFFFFFFFFFFFFF
@FS10000125:26:BPA73017-1023:1:1101:11310:1610 1:N:0:15
TCGCCAATCTTCGTCGAGTACGCTCAATGTCTAAGATCGGAAGAG
+
FFFFFFFFFFFFFFFFFFFFFFFFFFFFFFFFFFFFFFFFFFFFF
@FS10000125:26:BPA73017-1023:1:1101:11550:1610 1:N:0:15
TTGGATAAACTTCGTCGAGTACGCTCAACGTTCCAGATCGGAAGA
+
FFFFFFFFFFFFFFFFFFFFFFFFFFFFFFFFFFFFFFFFFFFFF
@FS10000125:26:BPA73017-1023:1:1101:11810:1610 1:N:0:15
GGGCGAAACTTCGTCGAGTACGCTCAATTAACTAGATCGGAAGAG
+
FFFFFFFFFFFFFFFFFFFFFFFFFFFFFFFFFFFFFFFFFFFFF
@FS10000125:26:BPA73017-1023:1:1101:12190:1610 1:N:0:15
TTGTAGCAACTTCGTCGAGTACGCTCAACTTTAGAGATCGGAAGA
+
FFFFFFFFFFFFFFFFFFFFFFFFFFFFFFFFFFFFFFFFFFFFF
@FS10000125:26:BPA73017-1023:1:1101:12310:1610 1:N:0:15
GCGGCTCAACTTCGTCGAGTACGCTCAAAAAGTAAGATCGGAAGA
+
,FFFFFFFFFFFFFFFFFFFFFFFFFFFFFFFFFFFFFFFFFFFF
@FS10000125:26:BPA73017-1023:1:1101:12420:1610 1:N:0:15
TCTACGAACTTCGTCGAGTACGCTCAAACGCAGAGATCGGAAGAG
+
FFFFFFFFFFFFFFFFFFFFFFFFFFFFFFFFFFFFFFFFFFFFF
@FS10000125:26:BPA73017-1023:1:1101:12640:1610 1:N:0:15
TTGTAGTAACTTCGTCGAGTACGCTCAAAAAAAGAGATCGGAAGA
+
FFFFFFFFFFFFFFFFFFFFFFFFFFFFFFFFFFFFFFFFFFFFF
@FS10000125:26:BPA73017-1023:1:1101:13790:1610 1:N:0:15
TTGGGGGAACTTCGTCGAGTACGCTCAAATCGAAAGATCGGAAGA
+
FFFFFFFFFFFFFFFFFFFFFFFFFFFFFFFFFFFFFFFFFFFFF
@FS10000125:26:BPA73017-1023:1:1101:14030:1610 1:N:0:15
TCTTCGTCGAGTACGCTCAAATGAAAAGATCGGAAGAGCACACGT
+
FFFFFFFFFFFFFFFFFFFFFFFFF:FFFFFFFFFFFFFFFFFFF
@FS10000125:26:BPA73017-1023:1:1101:14770:1610 1:N:0:15
TCAACAAACTTCGTCGAGTACGCTCAATAAGTCAGATCGGAAGAG
+
FFFFFFFFFFFFFFFFFFFFFFFFFFFFFFFFFFFFFFFFFFFFF
@FS10000125:26:BPA73017-1023:1:1101:15280:1610 1:N:0:15
TTGTCTCAACTTCGTCGAGTACGCTCAATAGTTAAGATCGGAAGA
+
FFFFFFFFFFFFFFFFFFFFFFFFFFFFFFFFFFFFFFFFFFFFF
@FS10000125:26:BPA73017-1023:1:1101:15780:1610 1:N:0:15
TTGTTGCAACTTCGTCGAGTACGCTCAAAATATAAGATCGGAAGA
+
FF:FFFFFFFFFFFFFFFFFFFFFFFFFFFFFFFFFF:FFFFFFF
@FS10000125:26:BPA73017-1023:1:1101:15850:1610 1:N:0:15
TTGCAGGAACTTCGTCGAGTACGCTCAAATCAATAGATCGGAAGA
+
FFFFFFFFFFFFFFFFFFFFFFFFFFFFFFFFFFFFFFFFFFFFF
@FS10000125:26:BPA73017-1023:1:1101:16060:1610 1:N:0:15
GCGACAACTTCGTCGAGTACGCTCAAAAGTATAGATCGGAAGAGC
+
FFFFFFFFFFFFFFFFFFFFFFFFFFFFFFFFFFFFFFFFFFFFF
@FS10000125:26:BPA73017-1023:1:1101:16360:1610 1:N:0:15
TTGACTGGACTTCGTCGAGTACGCTCAAGCAACAAGATCGGAAGA
+
FFFFFFFFFFFFFFFFFFFFFFFFFFFFFFFFFFFFFFFFFFFFF
@FS10000125:26:BPA73017-1023:1:1101:16390:1610 1:N:0:15
TCTACGACTGCTCGTCGAGTACGCTCTAATTTCTAGATCGGAAGA
+
,FF:F,FFFFFFF::F:::F,:F::F,FF,F,FF,,,F::::F,,
@FS10000125:26:BPA73017-1023:1:1101:1510:1620 1:N:0:15
TTGCAACTTCGTCGAGTACGCTCAAAATATAAGATCGGAAGAGCA
+
FFFFFFFFFFFFFFFFFFFFFFFFFFFFFFFFFFFFFFFFFFFFF
@FS10000125:26:BPA73017-1023:1:1101:1720:1620 1:N:0:15
TTGACTGGACTTCGTCGAGTACGCTCAACAGACAAGATCGGAAGA
+
FFFFFFFFFFFFFFFFFFFFFFFFFFFFFF:FFFFFFFFFFFFFF
@FS10000125:26:BPA73017-1023:1:1101:1840:1620 1:N:0:15
TGGATCAACCTTCGTCGAGTACGCTCAAATTACGAGATCGGAAGA
+
FFFFFFFFFFFFFFFFFFFFFFFFFFFFFFFFFFFFFFFFFFFFF
@FS10000125:26:BPA73017-1023:1:1101:2320:1620 1:N:0:15
TTGATCTAACTTCGTCGAGTACGCTCAAATTAGGAGATCGGAAGA
+
FFFFFFFFFFFFFFFFFFFFFFFFFFFFFFFFFFFFFFFFFFFFF
@FS10000125:26:BPA73017-1023:1:1101:3060:1620 1:N:0:15
CGGGTGTAACTTCGTCGAGTACGCTCAAATTCAAAGATCGGAAGA
+
FFFFFFFFFFFFFFFFFFFFFFFFFFF:FFFFFFFFFFFFFFFFF
@FS10000125:26:BPA73017-1023:1:1101:3130:1620 1:N:0:15
TGGCATTAACTTCGTCGAGTACGCTCAATGGTATAGATCGGAAGA
+
FFFFFFFFFFFFFFFFFFFFFFFFFFFFFFFFFFFFFFFFFFFFF
@FS10000125:26:BPA73017-1023:1:1101:3850:1620 1:N:0:15
TTGAGGGAACTTCGTCGAGTACGCTCAACTAAAAAGATCGGAAGA
+
FFFFFFFFFFFFFFFFFFFFFFFFFFFFFFFFFFFFFFFFFFFFF
@FS10000125:26:BPA73017-1023:1:1101:4410:1620 1:N:0:15
TTGACTGGACTTCGTCGAGTACGCTCAACCCAAAAGATCGGAAGA
+
FFFFFFFFFFFFFFFFFFFFFFFFFFFFFFFFFFFFFFFFFFFFF
@FS10000125:26:BPA73017-1023:1:1101:4630:1620 1:N:0:15
TAGACTGGACTTCGTCGAGTACGCTCAAATATTTAGATCGGAAGA
+
FFFFFFFFFFFFFFFFFFFFFFFFFFFFFFFFFFFFFFFFFFFFF
@FS10000125:26:BPA73017-1023:1:1101:4940:1620 1:N:0:15
TGGGTGGAACTTCGTCGAGTACGCTCAAAGATATAGATCGGAAGA
+
FFFFFFFFFFFFFFFFFFFFFFFFFFFFFFFFFFFFFFFFFFFFF
@FS10000125:26:BPA73017-1023:1:1101:4980:1620 1:N:0:15
TTGCGATAACTTCGTCGAGTACGCTCAAGATTTCAGATCGGAAGA
+
FFFFFF:FFFFFFFFFFFFFFFFFFFFFFFFFFFFFFFFFFFFFF
@FS10000125:26:BPA73017-1023:1:1101:5610:1620 1:N:0:15
GGGCCCAACTTCGTCGAGTACGATCAAATGGATAGATCGGAAGAG
+
FFFFFFFFFFFFFFFFFFFFFFFFFFFFFFFFFFFFFFFFFFFFF
@FS10000125:26:BPA73017-1023:1:1101:6620:1620 1:N:0:15
TCGGTGCAACTTCGTCGAGTACGCTCAACATTTCAGATCGGAAGA
+
FFFFFFFFFFFFFFFFFFFFFFFFFFFFFFFFFFFFFFFFFFFFF
@FS10000125:26:BPA73017-1023:1:1101:6890:1620 1:N:0:15
TTGACTGGACTTCGTCGAGTACGCTCAAATCTAAAGATCGGAAGA
+
FFFFFFFFFFFFFFFFFFFFFFFFFFFFFFFFFFFFFFFFFFFFF
@FS10000125:26:BPA73017-1023:1:1101:6910:1620 1:N:0:15
TTCCAAACTTCGTCGAGTACGCTCAATTCTAAAGATCGGAAGAGC
+
FFFFFFFFFFFFFFFFFFFFFFFFFFFFFFFFFFFFFFFFFFFFF
@FS10000125:26:BPA73017-1023:1:1101:7460:1620 1:N:0:15
GCGGTAACTTCGTCGAGTACGCTCAAAAGTATAGATCGGAAGAGC
+
,F:FF,FF::F,FFFFF,FFFFFF,FFFFFF:FFFFF:FFFFFFF
@FS10000125:26:BPA73017-1023:1:1101:7680:1620 1:N:0:15
TTGAATAAACTTCGTCGAGTACGCTCAAGTAGTCAGATCGGAAGA
+
FFFFFFFFFFFFFFFFFFFFFFFFFFFFFFFFFFFFFFFFFFFFF
@FS10000125:26:BPA73017-1023:1:1101:8750:1620 1:N:0:15
TTGCTTCAACTTCGTCGAGTACGCTCAAAATATTAGATCGGAAGA
+
FFFFFFFFFFFFFFFFFFFFFFFFFFFFFFFFFFFFFFFFFFFFF
@FS10000125:26:BPA73017-1023:1:1101:9860:1620 1:N:0:15
TTGGCCTAACTTCGTCGAGTACGCTCAAGCAGATAGATCGGAAGA
+
FFFFFFFFFFFFFFFFFFFFFFFFFFFFFFFFFFFFFFFFFFFFF
@FS10000125:26:BPA73017-1023:1:1101:10150:1620 1:N:0:15
GCGCTAACTTCGTCGAGTACGCTCAAAAATAGAGATCGGAAGAGC
+
FF:FFFFFFFFFFFFFFFFFFFFFFFFFFFFFFFFFFFFFFFFFF
@FS10000125:26:BPA73017-1023:1:1101:10210:1620 1:N:0:15
TCGGTGGTAACTTCGTCGAGTACGCTCAATTGAACAGATCGGAAG
+
FFFFFF:FFFFFFFFFFFFFFFFFFFFFFFFFFFFFFFFFFFFFF
@FS10000125:26:BPA73017-1023:1:1101:10410:1620 1:N:0:15
TTGGTAGAACTTCGTCGAGTACGCTCAATCCAACAGATCGGAAGA
+
FFFFFFFFFFFFFFFFFFFFFFFFFFFFFFFFFFFFFFFFFFFFF
@FS10000125:26:BPA73017-1023:1:1101:10720:1620 1:N:0:15
CCGGTGGCAACTTCGTCGAGTACGCTAAAAAAGGAAGATCGGAAG
+
FFFFFFFFFFFFFFFFFFFFFFFFFFFFFFFFFFFFFFFFFFFFF
@FS10000125:26:BPA73017-1023:1:1101:10800:1620 1:N:0:15
CTGGCAGGAACTTCGTCGAGTACGCTCAAAGTTAAAGATCGGAAG
+
FFFFFFFFFFFFFFFFFFFFFFFFFFFFFFFFFFFFFFFFFFFFF
@FS10000125:26:BPA73017-1023:1:1101:11310:1620 1:N:0:15
TTGAGGCAACTTCGTCGAGTACGCTCAATGAGTAAGATCGGAAGA
+
FFFFFFFFFFFFFFFFFFFFFFFFFFFFFFFFFFFFFFFFFFFFF
@FS10000125:26:BPA73017-1023:1:1101:11760:1620 1:N:0:15
CGGGGGGCAACTTCGTCGAGTACGCTCAAGTTATGAGATCGGAAG
+
FFFFFFFFFFFFFFFFFFFFFFFFFFFFFFFFFFFFFFFFFFFFF
@FS10000125:26:BPA73017-1023:1:1101:11920:1620 1:N:0:15
CTGGCTGTAACTTCGTCGAGTACGCTCAACGAGAGAGATCGGAAG
+
FFFFFFFFFFFFFFFFFFFFFFFFFFFFFFFFFFFFFFFFFFFFF
@FS10000125:26:BPA73017-1023:1:1101:12160:1620 1:N:0:15
GCGTCAACTTCGTCGAGTACGCTCAAGGCTGGAGATCGGAAGAGC
+
FFFFFFFFFFFFFFFFFFFFFFFFFFFFFFFFFFFFFFFFFFFFF
@FS10000125:26:BPA73017-1023:1:1101:12210:1620 1:N:0:15
TTGATTTAACTTCGTCGAGTACGCTCAAGTTCCAAGATCGGAAGA
+
FFFFFFFFFFFFFFFFFFFFFFFFFFFFFFFFFFFFFFFFFFFFF
@FS10000125:26:BPA73017-1023:1:1101:12290:1620 1:N:0:15
TTGCAACAACTTCGTCGAGTACGCTCAATTGATAAGATCGGAAGA
+
FFFFFFFFFFFFFFFFFFFFFFFFFFFFFFFFFFFFFFFFFFFFF
@FS10000125:26:BPA73017-1023:1:1101:12490:1620 1:N:0:15
TTGGCCAAACTTCGTCGAGTACGCTCAAGGATTGAGATCGGAAGA
+
FFFFFFFFFFFFFFFFFFFFFFFFFFFFFFFFFFFFFFFFFFFFF
@FS10000125:26:BPA73017-1023:1:1101:13640:1620 1:N:0:15
CCGGTAAACTTCGTCGAGTACGCTCAATTAGCGAGATCGGAAGAG
+
F:F,::FFFFFFFFFFFFFFFFFFFFF,,F,:FFFFFFFFFFFFF
@FS10000125:26:BPA73017-1023:1:1101:14080:1620 1:N:0:15
ATGAATCAACTTCGTCGAGTACGCTCAATTTATTAGATCGGAAGA
+
FFFFFFFFFFFFFFFFFFFFFFFFFFFFFFFFFFFFFFFFFFFFF
@FS10000125:26:BPA73017-1023:1:1101:14220:1620 1:N:0:15
TGGTGTCAACTTCGTCGAGTACGCTCAAAGCTGGAGATCGGAAGA
+
FFFFFFFFFFFFFFFFFFFFFFFFFFFFFFFFFFFFFFFFFFFFF
@FS10000125:26:BPA73017-1023:1:1101:15010:1620 1:N:0:15
TTGACTGGACTTCGTCGAGTACGCTCAATAAGCCAGATCGGAAGA
+
:FFFFFFFFFFFFFFFFFFFFFFFFFFFFFFFFFFFFFFFFFFFF
@FS10000125:26:BPA73017-1023:1:1101:15220:1620 1:N:0:15
TTGAATCAACTTCGTCGAGTACGCTCAATGTTCAAGATCGGAAGA
+
FFFFFFFFFFFFFFFFFFFFFFFFFFFFFFFFFFFFFFFFFFFFF
@FS10000125:26:BPA73017-1023:1:1101:16220:1620 1:N:0:15
TAGCAACTTCGTCGAGTAGCTCAACCAAAAAGATCGGAAGAGCAC
+
FFFFFFFFFFFFFFFFFFFFFFFFFFFFFFFFFFFFFFFFFFFFF
@FS10000125:26:BPA73017-1023:1:1101:1320:1630 1:N:0:15
TGGTTGCAACTTCGTCGAGTACGCTCAAGTGGCAAGATCGGAAGA
+
FFFFFFFFFFFFFFFFFFFFFFFFFFFFFFFFFFFFFFFFFFFFF
@FS10000125:26:BPA73017-1023:1:1101:1770:1630 1:N:0:15
TTGGCCCAACTTCGTCGAGTACGCTCAAGTAAACAGATCGGAAGA
+
FFFFFFFFFFFFFFFFFFFFFFFFFFFFFFFFFFFFFFFFFFFFF
@FS10000125:26:BPA73017-1023:1:1101:2440:1630 1:N:0:15
TTGCAGCAACTTCGTCGAGTACGCTCAAGTTATTAGATCGGAAGA
+
FFFFFFFFFFFFFFFFFFFFFFFFFFFFFFFFFFFFFFFFFFFFF
@FS10000125:26:BPA73017-1023:1:1101:2580:1630 1:N:0:15
TTGCGGGAACTTCGTCGAGTACGCTCAACCTTTCAGATCGGAAGA
+
FFFFFFFFFFFFFFFFFFFFFFFFFFFFFFFFFFFFFFFFFFFFF
@FS10000125:26:BPA73017-1023:1:1101:3100:1630 1:N:0:15
TTTGGATCAACTTCGTCGAGTACGCTCAATGGGCAAGATCGGAAG
+
FFFFFFFFFFFFFFFFFFFFFFFFFFFFFFFFFFFFFFFFFFFFF
@FS10000125:26:BPA73017-1023:1:1101:3760:1630 1:N:0:15
TTTGAGGAAACTTCGTCGAGTACGCTCAAGAAATTAGATCGGAAG
+
FFFFFFFFFFFFFFFFFFFFFFFFFFFFFFFFFFFFFFFFFFFFF
@FS10000125:26:BPA73017-1023:1:1101:3890:1630 1:N:0:15
TTGACTGGACTTCGTCGAGTACGCTCAAACCACAAGATCGGAAGA
+
FFFFFFFFFFFFFFFFFFFFFFFFFFFFFFFFFFFFFFFFFFFFF
@FS10000125:26:BPA73017-1023:1:1101:4290:1630 1:N:0:15
CCGGAATAAACTTCGTCGAGTACGCTCAATATTGGAGATCGGAAG
+
FFFFFFFFFFFFFFFFFFFFFFFFFFFFFFFFFFFFFFFFFFFFF
@FS10000125:26:BPA73017-1023:1:1101:6690:1630 1:N:0:15
TTGCATGAACTTCGTCGAGTACGCTCAACGATCAAGATCGGAAGA
+
FFFFFFFFFFFFFFFFFFFFFFFFFFFFFFFFFFFFFFFFFFFFF
@FS10000125:26:BPA73017-1023:1:1101:6750:1630 1:N:0:15
TTGAAATAACTTCGTCGAGTACGCTCAAAATGGTAGATCGGAAGA
+
FFFFFFFFFFFFFFFFFFFFFFFFFFFFFFFFFFFFFFFFFFFFF
@FS10000125:26:BPA73017-1023:1:1101:6760:1630 1:N:0:15
TCGCTGTAACTTCGTCGAGTACGCTCAACAGATAAGATCGGAAGA
+
FFFFFFFFFFFFFFFFFFFFFFFFFFFFFFFFFFFFFFFFFFFFF
@FS10000125:26:BPA73017-1023:1:1101:6770:1630 1:N:0:15
TTGGACTAACTTCGTCGAGTACGCTCAACTTATGAGATCGGAAGA
+
FFFFFFFFFFFFFFFFFFFFFFFFFFFFFFFFFFFFFFFFFFFFF
@FS10000125:26:BPA73017-1023:1:1101:6900:1630 1:N:0:15
TTCCAAACTTCGTCGAGTACGCTCAATTCTAAAGATCGGAAGAGC
+
FFFFFFFFFFFFFFFFFFFFFFFFFFFFFFFFFFFFFFFFFFFFF
@FS10000125:26:BPA73017-1023:1:1101:6990:1630 1:N:0:15
CGGGGGGCAAAACTTCGTCGAGTACGCTCAAATTGAAAGATCGGA
+
FFFFFFFFFFFFFFFFFFFFFFFFFFFFFFFFFFFFFFFFFFFFF
@FS10000125:26:BPA73017-1023:1:1101:7110:1630 1:N:0:15
TTGACTGGACTTCGTCGAGTACGCTCAACCGAATAGATCGGAAGA
+
FFFFFFFFFFFFFFFFFFFFFFFFFFFFFFFFFFFFFFFFFFFFF
@FS10000125:26:BPA73017-1023:1:1101:7910:1630 1:N:0:15
TTGAAAGAACTTCGTCGAGTACGCTCAAGCTATGAGATCGGAAGA
+
FFFFFFFFFFFFFFFFFFFFFFFFFFFFFFFFFFFFFFFFFFFFF
@FS10000125:26:BPA73017-1023:1:1101:8190:1630 1:N:0:15
CCGCCAACTTCGTCGAGTACGCTCAAAAAAAGAGATCGGAAGAGC
+
:FFFFFFFF:FFFFFFFFFFFFFF:FFFFF:F:FF:FFFFFFFFF
@FS10000125:26:BPA73017-1023:1:1101:8330:1630 1:N:0:15
ACGCAACTTCGTCGAGTACGCTCAAACTCTAAGATCGGAAGAGCA
+
FFFFFFFFFFFFFFFFFFFFFFFFFFFFFFFFFFFFFFFFFFFFF
@FS10000125:26:BPA73017-1023:1:1101:8620:1630 1:N:0:15
TTGCTTCGTCGAGTACGCTCAAGATGGAAGATCGGAAGAGCACAC
+
FFFFFFFFFFFFFFFFFFFFFFFFFFFFFFFFFFFFFFFFFFFFF
@FS10000125:26:BPA73017-1023:1:1101:8820:1630 1:N:0:15
TCGAACTTTCGTCGAGTACGCTCAATTAAGAAGATCGGAAGAGCA
+
FFFFFFFFFFFFFFFFFFFFFFFFFFFFFFFFFFFFFFFFFFFFF
@FS10000125:26:BPA73017-1023:1:1101:8850:1630 1:N:0:15
TTGGTGGAACTTCGTCGAGTACGCTCAAAGAGAAAGATCGGAAGA
+
FFFFFFFFFFFFFFFFFFFFFFFFFFFFFFFFFFFFFFFFFFFFF
@FS10000125:26:BPA73017-1023:1:1101:9470:1630 1:N:0:15
TTGCTAAAACTTCGTCGAGTACGCTCAAACACCGAGATCGGAAGA
+
FFFFFFFFFFFFFFFFFFFFFFFFFFFFFFFFFFFFFFFFFFFFF
@FS10000125:26:BPA73017-1023:1:1101:9840:1630 1:N:0:15
TCGGGGGAACTTCGTCGAGTACGCTCAACGGAACAGATCGGAAGA
+
FFFFFFFFFFFFFFFFFFFFFFFFFFFFFFFFFFFFFFFFFFFFF
@FS10000125:26:BPA73017-1023:1:1101:10040:1630 1:N:0:15
AAGAAGATCGGAAGAGCACACGTCTGAACTCCAGTCACCTGTACC
+
FFFFFFFFFFFFFFFFFFFFFFFFFFFFFFFFFFFFFFFFFFFFF
@FS10000125:26:BPA73017-1023:1:1101:10070:1630 1:N:0:15
TTGTAGAAACTTCGTCGAGTACGCTCAAAGAGAAAGATCGGAAGA
+
FFFFFFFFFFFFFFFFFFFFFFFFFFFFFFFFFFFFFFFFFFFFF
@FS10000125:26:BPA73017-1023:1:1101:10890:1630 1:N:0:15
GCGGGAGTAACTTCGTCGAGTACGCTCAAGGTTTCAGATCGGAAG
+
:FFFFFFFFFFFFFFFFFFFFFFFFFFFFFFFFFFFFFFFFFFFF
@FS10000125:26:BPA73017-1023:1:1101:11400:1630 1:N:0:15
TTGGCTTAACTTCGTCGAGTACGCTCAATTAAAAAGATCGGAAGA
+
FFFFFFFFFFFFFFFFFFFFFFFFFFFFFFFFFFFFFFFFFFFFF
@FS10000125:26:BPA73017-1023:1:1101:11410:1630 1:N:0:15
GGCGGAAACTTCGTCGAGTACGCTCAAGAGTTAAGATCGGAAGAG
+
FFFFFFFFFFFFFFFFFFFFFFFFFFFFFFFFFFFFFFFFFFFFF
@FS10000125:26:BPA73017-1023:1:1101:11980:1630 1:N:0:15
TTGAAGTAACTTCGTCGAGTACGCTCAACGCGATAGATCGGAAGA
+
FFFFFFFFFFFFFFFFFFFFFFFFFFFFFFFFFFFFFFFFFFFFF
@FS10000125:26:BPA73017-1023:1:1101:12210:1630 1:N:0:15
GGGAAGTAATTTCGTCGAGTACGCTCAAGAGAGGAGATCGGAAGA
+
FFFFFFFFFFFFFFFFFFFFFFFFFFFFFFFFFFFFFFFFFFFFF
@FS10000125:26:BPA73017-1023:1:1101:12370:1630 1:N:0:15
TTGACTGAACTTCGTCGAGTACGCTCAAGGTAAAAGATCGGAAGA
+
FFFFFFFFFFFFFFFFFFFFFFFFFFFFFFFFFFFFFFFFFFFFF
@FS10000125:26:BPA73017-1023:1:1101:12410:1630 1:N:0:15
TTGACTGGACTTCGTCGAGTACGCTCAAAAAAAAAGATCGGAAGA
+
FFFFFFFFFFFFFFFFFFFFFFFFFFFFFFFFFFFFFFFFFFFFF
@FS10000125:26:BPA73017-1023:1:1101:12470:1630 1:N:0:15
TCTACGAACTTCGTCGAGTACGCTCAAACGCAGAGATCGGAAGAG
+
FFFFFFFFFFFFFFFFFFFFFFFFFFFFFFFFFFFFFFFFFFFFF
@FS10000125:26:BPA73017-1023:1:1101:12630:1630 1:N:0:15
TTGGGATCAACTTCGTCGAGTACGCTCAACGTTTCAGATCGGAAG
+
FFFFFFFFFFFFFFFFFFFFFFFFFFFFFFFFFFFFFFFFFFFFF
@FS10000125:26:BPA73017-1023:1:1101:12910:1630 1:N:0:15
TTGTATAAACTTCGTCGAGTACGCTCAATTCAGGAGATCGGAAGA
+
FFFFFFFFFFFFFFFFFFFFFFFFFFFFFFFFFFFFFFFFFFFFF
@FS10000125:26:BPA73017-1023:1:1101:13010:1630 1:N:0:15
TTGCTTTATCTTCGTCGAGTACGCTCAACTACAAAGATCGGAAGA
+
FFFFFFFFFFFFFFFFFFFFFFFFFFFFFFFFFFFFFFFFFFFFF
@FS10000125:26:BPA73017-1023:1:1101:13340:1630 1:N:0:15
TTGACACGACTTCGTCGAGTACGCTCAATCATCTAGATCGGAAGA
+
FFFFFFFFFFFFFFFFFFFFFFFFFFFFFFFFFFFFFFFFFFFFF
@FS10000125:26:BPA73017-1023:1:1101:14000:1630 1:N:0:15
TCGAAACAACTTCGTCGAGTACGCTCAACCATAAAGATCGGAAGA
+
:FFFFFFFFFFFFFFFFFFFFFFFFF:FFFFFFF:FFFFFFFFFF
@FS10000125:26:BPA73017-1023:1:1101:14180:1630 1:N:0:15
TCGAGACAACTTCGTCGAGTACGCTCAATAGGGGAGATCGGAAGA
+
FFFFFFFFFFFFFFFFFFFFFFFFFFFFFFFFFFFFFFFFFFFFF
@FS10000125:26:BPA73017-1023:1:1101:14880:1630 1:N:0:15
TCGAACTTCGTCGAGTACGCTCAAAACATGAGATCGGAAGAGCAC
+
FFFFFFFFFFFFFFFFFFFFFFFFFFFFFFFFFFFFFFFFFFF:F
@FS10000125:26:BPA73017-1023:1:1101:15620:1630 1:N:0:15
GCGCTAACTTCGTCGAGTACGCTCAATAGTATAGATCGGAAGAGC
+
FFFFFFFFFFFFFFFFFFFFFFFFFFFFFFFFFFFFFFFFFFFFF
@FS10000125:26:BPA73017-1023:1:1101:16100:1630 1:N:0:15
TTGGAACTTCGTCGAGTACGCTCAATGCCGGAGATCGGAAGAGCA
+
FFFFFFFFFFFFFFFFFFFFFFFFFFFFFFFFFFFFFFFFFFFFF
@FS10000125:26:BPA73017-1023:1:1101:1330:1640 1:N:0:15
TTGACCAAGCTTCGTCGAGTACGCTCAATATTATAGATCGGAAGA
+
FF,FFFFFFFFFFFFFFFFFFFFFFFFFFFFFFFFFFFFFFFFFF
@FS10000125:26:BPA73017-1023:1:1101:1460:1640 1:N:0:15
CTGGCGTGACCTTCGTCGAGTACGCTCAAGCGATAAGATCGGAAG
+
FFFFFFFFFFFFFFFFFFFFFFFFFFFFFFFFFFFFFFFFFFFFF
@FS10000125:26:BPA73017-1023:1:1101:1820:1640 1:N:0:15
TTGACTGGACTTCGTCGAGTACGCTCAAATCTATAGATCGGAAGA
+
FFFFFFFFFFFFFFFFFFFFFFFFFFFFFFFFFFFFFFFFFFFFF
@FS10000125:26:BPA73017-1023:1:1101:1840:1640 1:N:0:15
TTGCTATAACTTCGTCGAGTACGCTCAAACGGTAAGATCGGAAGA
+
FFF,,,FFFFFFFFFFFFFFFFFFFFFFF,::::FFFFFFFFFFF
@FS10000125:26:BPA73017-1023:1:1101:2970:1640 1:N:0:15
TTGGTAGAACTTCGTCGAGTACGCTCAACACTCTAGATCGGAAGA
+
FFFFFFFFFFFFFFFFFFFFFFFFFFFFFFFFFFFFFFFFFFFFF
@FS10000125:26:BPA73017-1023:1:1101:2990:1640 1:N:0:15
TTGGAGCAACTTCGTCGAGTACGCTCAATGTCCTAGATCGGAAGA
+
,FFFFFFFFFFFFFFFFFFFFFFFFFFFFFFFFFFFFFFFFFFFF
@FS10000125:26:BPA73017-1023:1:1101:3210:1640 1:N:0:15
TTGAATGAACTTCGTCGAGTACGCTCAATCTGGGAGATCGGAAGA
+
FFFFFFFFFFFFFFFFFFFFFFFFFFFFFFFFFFFFFFFFFFFFF
@FS10000125:26:BPA73017-1023:1:1101:3760:1640 1:N:0:15
TTTGAGGAAACTTCGTCGAGTACGCTCAAGAAATTAGATCGGAAG
+
FFFFFFFFFFFFFFFFFFFFFFFFFFFFFFFFFFFFFFFFFFFFF
@FS10000125:26:BPA73017-1023:1:1101:5000:1640 1:N:0:15
ATGACTGGACTTCGTCGAGTACGCTCAACCCGTTAGATCGGAAGA
+
FFFFFFFFFFFFFFFFFFFFFFFFFFFFFFFFFFFFFFFFFFFFF
@FS10000125:26:BPA73017-1023:1:1101:6090:1640 1:N:0:15
TCGCTTAACTTCGTCGAGTACGCTCAACTCACAAGATCGGAAGAG
+
FFFFFFFFFFFFFFFFFFFFFFFFFFFFFFFFFFFFFFFFFFFFF
@FS10000125:26:BPA73017-1023:1:1101:6310:1640 1:N:0:15
TTGATGGAACTTCGTCGAGTACGCTCAACTATGTAGATCGGAAGA
+
FFFFFFFFFFFFFFFFFFFFFFFFFFFFFFFFFFFFFFFFFFFFF
@FS10000125:26:BPA73017-1023:1:1101:6560:1640 1:N:0:15
TTGAATAAACTTCGTCGAGTACGCTCAAGAAACTAGATCGGAAGA
+
FFFFFFFFFFFFFFFFFFFFFFFFFFFFFFFFFFFFFFFFFFFFF
@FS10000125:26:BPA73017-1023:1:1101:6840:1640 1:N:0:15
TCGGTCGAACTTCGTCGAGTACGCTCAAGGGTGGAGATCGGAAGA
+
FFFFFFFFFFFFFFFFFFFFFFFFFFFFFFFFFFFFFFFFFFFFF
@FS10000125:26:BPA73017-1023:1:1101:7050:1640 1:N:0:15
TTGCGTCAACTTCGTCGAGTACGCTCAACATTACAGATCGGAAGA
+
FFFFFFFFFFFFFFFFFFFFFFFFFFFFFFFFFFFFFFFFFFFFF
@FS10000125:26:BPA73017-1023:1:1101:7170:1640 1:N:0:15
TTGAAGGAACTTCGTCGAGTACGCTCAACATACAAGATCGGAAGA
+
FFFFFFFFFFFFFFFFFFFFFFFFFFFFFFFFFFFFFFFFFFFFF
@FS10000125:26:BPA73017-1023:1:1101:7390:1640 1:N:0:15
TTGAAGAGACTTCGTCGAGTACGCTCAAGATTTGAGATCGGAAGA
+
FFFFFFFFFFFFFFFFFFFFFFFFFFFFFFFFFFFFFFFFFFFFF
@FS10000125:26:BPA73017-1023:1:1101:7420:1640 1:N:0:15
TTGATTCAACTTCGTCGAGTACGCTCAATATATAAGATCGGAAGA
+
FFFFFFFFFFFFFFFFFFFFFFFFFFFFFFFFFFFFFFFFFFFFF
@FS10000125:26:BPA73017-1023:1:1101:7610:1640 1:N:0:15
ACGGCAAAACTTCGTCGAGTACGCTCAACAGGTAAGATCGGAAGA
+
FFFFFFFFFFFFFFFFFFFFFFFFFFFFFFFFFFFFFFFFFFFFF
@FS10000125:26:BPA73017-1023:1:1101:8630:1640 1:N:0:15
TGGCGTTAACCTCGTCGAGTACGCTCAAACCGATAGATCGGAAGA
+
FFFFFFFFFFFFFFFFFFFFFFFFFFFFFFFFFFFFFFFFFFFFF
@FS10000125:26:BPA73017-1023:1:1101:8690:1640 1:N:0:15
TTGCATGAACTTCGTCGAGTACGCTCAATGTTGAAGATCGGAAGA
+
FFFFFFFFFFFFFFFFFFFFFFFFFFFFFFFFFFFFFFFFFFFFF
@FS10000125:26:BPA73017-1023:1:1101:8790:1640 1:N:0:15
GGGGTGTCAACTTCGTCGAGTACGCTCAAAGGAGAAGATCGGAAG
+
FFFFFFFFFFFFFFFFFFFFFFFFFFFFFFFFFFFFFFFFFFFFF
@FS10000125:26:BPA73017-1023:1:1101:9100:1640 1:N:0:15
TTGCAACTTCGTCGAGTACGCTCAATTGAAAAGATCGGAAGAGCA
+
FFFFFFFFFFFFFFFFFFFFFFFFFFFFFFFFFFFFFFFFFFFFF
@FS10000125:26:BPA73017-1023:1:1101:9160:1640 1:N:0:15
TTGACTGGAGTTCGTCGAGTACGCTCAAATAAAGAGATAGGAAGA
+
FFFFFFFFFFFFFFFFFFFFFFFFFFFFFFFFFFFFFFFFFFFFF
@FS10000125:26:BPA73017-1023:1:1101:9570:1640 1:N:0:15
TTGGAGGCAACTTCGTCGAGTACGCTCAACTAATAAGATCGGAAG
+
FFFFFFFFFFFFFFFFFFFFFFFFFFFFFFFFFFFFFFFFFFFFF
@FS10000125:26:BPA73017-1023:1:1101:10050:1640 1:N:0:15
TTGGTAGAACTTCGTCGAGTACGCTCAAATACCTAGATCGGAAGA
+
FFFFFFFFFFFFFFFFFFFFFFFFFFFFFFFFFFFFFFFFFFFFF
@FS10000125:26:BPA73017-1023:1:1101:10100:1640 1:N:0:15
TTGACTTCGTCGAGTACGCTCAATGATTGAGATCGGAAGAGCACA
+
FFFFFFFFFFFFFFFFFFFFFFFFFFFFFFFFFFFFFFFFFFFFF
@FS10000125:26:BPA73017-1023:1:1101:10900:1640 1:N:0:15
GCGGGAGTAACTTCGTCGAGTACGCTCAAGGTTTCAGATCGGAAG
+
FFFFFFFFFFFFFFFFFFFFFFFFFFFFFFFFFFFFFFFFFFFFF
@FS10000125:26:BPA73017-1023:1:1101:11270:1640 1:N:0:15
TTGAGTGAACTTCGTCGAGTACGCTCAACTTCAAAGATCGGAAGA
+
FFFFFFF,FFFFFFF:F:F:FFFFF::FFFFFFFFF,FF:FFFF:
@FS10000125:26:BPA73017-1023:1:1101:12180:1640 1:N:0:15
CGGGGGGTAAACTTCGTCGAGTACGCTCAACTCCCGAGATCGGAA
+
FFFFFFFFFFFFFFFFFFFFFFFFFFFFFFFFFFFFFFFFFFFFF
@FS10000125:26:BPA73017-1023:1:1101:12210:1640 1:N:0:15
TCGATATAACTTCGTCGAGTACGCTCAAGATTCAAGATCGGAAGA
+
FFFFFFFFFFFFFFFFFFFFFFFFFFFFFFFFFFFFFFFFFFFFF
@FS10000125:26:BPA73017-1023:1:1101:12560:1640 1:N:0:15
TGGGCAGAACTTCGTCGAGTACGCTCAAGAGAATAGATCGGAAGA
+
FFFFFFFFFFFFFFFFFFFFFFFFFFFFFFFFFFFFFFFFFFFFF
@FS10000125:26:BPA73017-1023:1:1101:12660:1640 1:N:0:15
CTGACTGGACTTCGTCGAGTACGCTCAAGAATAAAGATCGGAAGA
+
:FF,FFF,FFFFFFFFFFFFFFFFFFFFFFFFFFFFFFFFFFFFF
@FS10000125:26:BPA73017-1023:1:1101:13280:1640 1:N:0:15
TTGTAGTAACTTCGTCGAGTACGCTCAATAACCAAGATCGGAAGA
+
FFFFFFFFFFFFFFFFFFFFFFFFFFFFFFFFFFFFFFFFFFFFF
@FS10000125:26:BPA73017-1023:1:1101:13320:1640 1:N:0:15
TTGATGTAACTTCGTCGAGTACGCTCAATACGCAAGATCGGAAGA
+
FFFFFFFFFFFFFFFFFFFFFFFFFFFFFFFFFFFFFFFFFFFFF
@FS10000125:26:BPA73017-1023:1:1101:13360:1640 1:N:0:15
TTGTTATAACTTCGTCGAGTACGCTCAAGGGACCAGATCGGAAGA
+
FFFFFFFFFFFFFFFFFFFFFFFFFFFFFFFFFFFFFFFFFFFFF
@FS10000125:26:BPA73017-1023:1:1101:13380:1640 1:N:0:15
TGGTGGTAACTTCGTCGAGTACGCTCAAATAGGGAGATCGGAAGA
+
FFFFFFFFFFFFFFFFFFFFFFFFFFFFFFFFFFFFFFFFFFFFF
@FS10000125:26:BPA73017-1023:1:1101:13570:1640 1:N:0:15
TTGGTCGAACTTCGTCGAGTACGCTCAATAATACAGATCGGAAGA
+
FFFFFFFFFFFFFFFFFFFFFFFFFFFFFFFFFFFFFFFFFFFFF
@FS10000125:26:BPA73017-1023:1:1101:15260:1640 1:N:0:15
CCGGTGCCAACTTCGTCGAGTACGCTCAAGCAATTAGATCGGAAG
+
FFFFFFFFFFFFFFFFFFFFFFFFFFFFFFFFFFFFFFFFFFFFF
@FS10000125:26:BPA73017-1023:1:1101:15420:1640 1:N:0:15
TTGCAACTTCGTCGAGTACGCTCAACAGTCCAGATCGGAAGAGCA
+
FF,FFFF:::F,F,F,FFF:F:,:FF,,,:,:F,:F:FFF,::::
@FS10000125:26:BPA73017-1023:1:1101:15530:1640 1:N:0:15
TTGCAGCAACTTCGTCGAGTACGCTCAAGTTACTAGATCGGAAGA
+
,FFFFFFFFFFFFFFFFFFFFFFF:FFFF:FFFFFF:FFFFFFF:
@FS10000125:26:BPA73017-1023:1:1101:15570:1640 1:N:0:15
TTGCCCTAACTTCGTCGAGTACGCTCAATACGATAGATCGGAAGA
+
FFFFFFFFFFFFFFFFFFFFFFFFFFFFFFFFFFFFFFFFFFFFF
@FS10000125:26:BPA73017-1023:1:1101:15920:1640 1:N:0:15
GTGGAGCAACTTCGTCGAGTACGCTCAAAGACCAAGATCGGAAGA
+
FFFFFFFFFFFFFFFFFFFFFFFFFFFFFFFFFFFFFFFFFFFFF
@FS10000125:26:BPA73017-1023:1:1101:15950:1640 1:N:0:15
CCCTCCTTCAACTTCGTCGAGTACGCTCAAACAGATAGATCGGAA
+
FFFFFFFFFFFFFFFFFFFFFFFFFFFFFFFFFFFFFFFFFFFFF
@FS10000125:26:BPA73017-1023:1:1101:16280:1640 1:N:0:15
TCGCAACTTCGTCGAGTACGCTCAAATAGGAAGATCGGAAGAGCA
+
:F::,FFFFFFFFFFFFFFFFFF:F,FFFFFFFFFFFF:FFFFFF
@FS10000125:26:BPA73017-1023:1:1101:1730:1650 1:N:0:15
GGGGATTAAACTTCGTCGAGTACGCTCAAACAAGGAGATCGGAAG
+
FFFFFFFFFFFFFFFFFFFFFFFFFFFFFFFFFFFFFFFFFFFFF
@FS10000125:26:BPA73017-1023:1:1101:1740:1650 1:N:0:15
GGGCAAAACTTCGTCGAGTACGCTCAAACCTGGAGATCGGAAGAG
+
FFFFFFFFFFFFFFFFFFFFFFFFFFFFFFFFFFFFFFFFFFFFF
@FS10000125:26:BPA73017-1023:1:1101:2070:1650 1:N:0:15
CTGACTGGACTTCGTCGAGTACGCTCAAACAATAAGATCGGAAGA
+
FFFFFFFFFFFFFFFFFFFFFFFFFFFFFFFFFFFFFFFFFFFFF
@FS10000125:26:BPA73017-1023:1:1101:3060:1650 1:N:0:15
GCGCAAACTTCGTCGAGTACGCTCAAGTGAGTAGATCGGAAGAGC
+
FFFFFFFFFFFFFFFFFFFFFFFFFFFFFFFF:FFFFFFFFFFFF
@FS10000125:26:BPA73017-1023:1:1101:3260:1650 1:N:0:15
TTGGCACAACTTCGTCGAGTACGCTCAAGTCTGAAGATCGGAAGA
+
FFFFFFFFFFFFFFFFFFFFFFFFFFFFFFFFFFFFFFFFFFFFF
@FS10000125:26:BPA73017-1023:1:1101:3540:1650 1:N:0:15
TTGCATCAACTTCGTCGAGTACGCTCAAAAAAACAGATCGGAAGA
+
,FFFFFFFFFFFFFFFFFFFFFFFFFFFFFFFFFFFFFFFFFFFF
@FS10000125:26:BPA73017-1023:1:1101:3900:1650 1:N:0:15
TTGCAACTTCGTCGAGTACGCTCAAGTATCAAGATCGGAAGAGCA
+
FFFFFFFFFFFFFFFFFFFFFFFFFFFFFFFFFFFFFFFFFFFFF
@FS10000125:26:BPA73017-1023:1:1101:4190:1650 1:N:0:15
CCGTACTAACTTCGTCGAGTACGCTCAAGATCAAAGATCGGAAGA
+
FFFFFFFFFFFFFFFFFFFFFFFFFFFFFFFFFFFFFFFFFFFFF
@FS10000125:26:BPA73017-1023:1:1101:4520:1650 1:N:0:15
TGGAAGGAACTTCGTCGAGTACGCTCAACAAACGGAGATCGGAAG
+
FFFFFFFFFFFFFFFFFFFFFFFFFFFFFFFFFFFFFFFFFFFFF
@FS10000125:26:BPA73017-1023:1:1101:4590:1650 1:N:0:15
TTGAAGTAACTTCGTCGAGTACGCTCAATGAGAAAGATCGGAAGA
+
FFFFFFFFFFFFFFFFFFFFFFFFFFFFFFFFFFFFFFFFFFFFF
@FS10000125:26:BPA73017-1023:1:1101:4910:1650 1:N:0:15
TTGCAGCAACTTCGTCGAGTACGCTCAACGTTAAAGATCGGAAGA
+
FFFFFFFFFFFFFFFFFFFFFFFFFFFFFFFF:FFFFFFFFFFFF
@FS10000125:26:BPA73017-1023:1:1101:5390:1650 1:N:0:15
TTGTATTAACTTCGTCGAGTACGCTCAACGAGAGAGATCGGAAGA
+
FFFFFFFFFFFFFFFFFFFFFFFFFFFFFFFFFFFFFFFFFFFFF
@FS10000125:26:BPA73017-1023:1:1101:6290:1650 1:N:0:15
GCGCAAACTTCGTCGAGTACGCTCAAGTCGTAAGATCGGAAGAGC
+
FF:FFFFFFFFFFFFFFFFFFFFFFFFFFFFFFFFFFFFFFFFFF
@FS10000125:26:BPA73017-1023:1:1101:6350:1650 1:N:0:15
TTGACTGGACTTCGTCGAGTACGCTCAACCGGTCAGATCGGAAGA
+
FFFFFFFFFFFFFFFFFFFFFFFFFFFFFFFFFFFFFFFFFFFFF
@FS10000125:26:BPA73017-1023:1:1101:6400:1650 1:N:0:15
GGGTATAACTTCGTCGAGTACGCTCAAAGTGAAAGATCGGAAGAG
+
FFFFFFFFFFFFFFFFFFFFFFFFFFFFFFFFFFFFFFFFFFFFF
@FS10000125:26:BPA73017-1023:1:1101:6750:1650 1:N:0:15
TGGGATGAACTTCGTCGAGTACGCTCAAAAGTATAGATCGGAAGA
+
FFFFFFFFFFFFFFFFFFFFFFFFFFFFFFFFFFFFFFFFFFFFF
@FS10000125:26:BPA73017-1023:1:1101:6850:1650 1:N:0:15
TCGGCGCACTTCGTCGAGTACGCTCAATTAGCAAGATCGGAAGAG
+
FFFFFFFFFFFFFFFFFFFFFFFFFFFFFFFFFFFFFFFFFFFFF
@FS10000125:26:BPA73017-1023:1:1101:8220:1650 1:N:0:15
GCGCGAGAACTTCGTCGAGTACGCTCAATCGTGGAGATCGGAAGA
+
FFFFFFFFFFFFFFFFFFFFFFFFFFFFFFFFFFFFFFFFFFFFF
@FS10000125:26:BPA73017-1023:1:1101:8420:1650 1:N:0:15
TTGCTAGAACTTCGTCGAGTACGCTCAAAATGAAAGATCGGAAGA
+
FFFFFFFFFFFFFFFFFFFFFFFFFFFFFFFFFFFFFFFFFFFFF
@FS10000125:26:BPA73017-1023:1:1101:8650:1650 1:N:0:15
TTGGTGAAACTTCGTCGAGTACGCTCAACCTGCCAGATCGGAAGA
+
FFFFFFFFFFFFFFFFFFFFFFFFFFFFFFFFFFFFFFFFFFFFF
@FS10000125:26:BPA73017-1023:1:1101:8730:1650 1:N:0:15
TTGACTGGACTTCGTCGAGTACGCTCAACGATGGAGATCGGAAGA
+
FFFFFFFFFFFFFFFFFFFFFFFFFFFFFFFFFFFFFFFFFFFFF
@FS10000125:26:BPA73017-1023:1:1101:9040:1650 1:N:0:15
GCGGAACTTCGTCGAGTACGCTCAATTTAGAAGATCGGAAGAGCA
+
FFFFFFFFFFFFFFFFFFFFFFFFFFFFFFFFFFFFFFFFFFFFF
@FS10000125:26:BPA73017-1023:1:1101:9510:1650 1:N:0:15
ATGACTGGACTTCGTCGAGTACGCTCAAAACCTAAGATCGGAAGA
+
F:FFFFFFFFFFFFFFFFFFFFFFFFFFFFFFFFFFFFFFFFFFF
@FS10000125:26:BPA73017-1023:1:1101:9870:1650 1:N:0:15
TTGTGACAACTTCGTCGAGTACGCTCAAAATGTGAGATCGGAAGA
+
FFFFFFFFFFFFFFFFFFFFFFFFFFFFFFFFFFFFFFFFFFFFF
@FS10000125:26:BPA73017-1023:1:1101:10330:1650 1:N:0:15
TTGGTGTAACTTCGTCGAGTACGCTCAAAAGTAGAGATCGGAAGA
+
F:FFFFFFFFFFFFFFFFFFFFFFFFFFFFFFFFFFFFFFFFFFF
@FS10000125:26:BPA73017-1023:1:1101:10350:1650 1:N:0:15
TTGCATGAACTTCGTCGAGTACGCTCAAAGTGGGAGATCGGAAGA
+
FFFFFFFFFFFFFFFFFFFFFFFFFFFFFFFFFFFFFFFFFFFFF
@FS10000125:26:BPA73017-1023:1:1101:10540:1650 1:N:0:15
TTGCAGCACCTTCGTCGAGTACGCTCAAGGTTCTAGATCGGAAGA
+
FFFFFFFFFFFFFFFFFFFFFFFFFFFFFFFFFFFFFFFFFFFFF
@FS10000125:26:BPA73017-1023:1:1101:10790:1650 1:N:0:15
TCTAATAATTTCGTCGAGTACGCTCAAGCATACAGATCGGAAGAG
+
FF,F,FFFFF:FFFFFFFFF:FFFFF:FF:F,FFFFFF:FF,F::
@FS10000125:26:BPA73017-1023:1:1101:11370:1650 1:N:0:15
TTGCCACAATTTCGTCGAGTACGCTCAAGTATACAGATCGGAAGA
+
FFFFFFFFFFFFFFFFFFFFFFFFFFFFFFFFFFFFFFFFFFFFF
@FS10000125:26:BPA73017-1023:1:1101:12320:1650 1:N:0:15
ACGTAACTTCGTCGAGTACGCTCAAAAGAGTAGATCGGAAGAGCA
+
FFFFFFFFFFFFFFFFFFFFFFFFFFFFFFFFFFFFFFFFFFFFF
@FS10000125:26:BPA73017-1023:1:1101:12890:1650 1:N:0:15
CCGGAGGGAACTTCGTCGAGTACGCTCAAGTATAAAGATCGGAAG
+
FFFFFFFFFFFFFFFFFFFFFFFFFFFFFFFFFFFFFFFFFFFFF
@FS10000125:26:BPA73017-1023:1:1101:13670:1650 1:N:0:15
TTGTGTGAACTTCGTCGAGTACGCTCAATGCTGAAGATCGGAAGA
+
FFFFFFFFFFFFFFFFFFFFFFFFFFFFFFFFFFFFFFFFFFFFF
@FS10000125:26:BPA73017-1023:1:1101:13900:1650 1:N:0:15
CCGGGGATTAACTTCGTCGAGTACGCTCAATTGTAAAGATCGGAA
+
FFFFFFFFFFFFFFFFFFFFFFFFFFFFFFFFFFFFFFFFFFFFF
@FS10000125:26:BPA73017-1023:1:1101:14150:1650 1:N:0:15
GGGATAACTTCGTCGAGTACGCTCAAAGGTGAAGATCGGAAGAGC
+
:FFFFFFFFFFFFFFFFFFFFFFFFFFFFFFFFFFFFFFFFFFFF
@FS10000125:26:BPA73017-1023:1:1101:14900:1650 1:N:0:15
ACGCAACTTCGTCGAGTACGCTCAAATTACGAGATCGGAAGAGCA
+
FFFFFFFFFFFFFFFFFFFFFFFFFFFFFFFFFFFFFFFFFFFFF
@FS10000125:26:BPA73017-1023:1:1101:15150:1650 1:N:0:15
TTGGTTTAACTTCGTCGAGTACGCTCAAGTTGTCAGATCGGAAGA
+
FFFFFFFFFFFFFFFFFFFFFFFFFFFFFFFFFFFFFFFFFFFFF
@FS10000125:26:BPA73017-1023:1:1101:15780:1650 1:N:0:15
AGGCCGGAACTTCGTCGAGTACGCTCAATGTGAAAGATCGGAAGA
+
FFFFFFFFFFF:FFFFFFFFFFFFFFFFFFFFFFFFFFFFFFFFF
@FS10000125:26:BPA73017-1023:1:1101:1160:1660 1:N:0:15
TCTTGAATCTTCGTCGAGTACGCTCAAGATTTCAGATCGGAAGAG
+
FFFFFFFFFFFFFFFFFFFFFFFFFFFFFFFFFFFFFFFFFFFFF
@FS10000125:26:BPA73017-1023:1:1101:1420:1660 1:N:0:15
CTGGGGGGAACTTCGTCGAGTACGCTCAAATTGACAGATCGGAAG
+
FFFFFFFFFFFFFFFFFFFFFFFFFFFFFFFFFFFFFFFFFFFFF
@FS10000125:26:BPA73017-1023:1:1101:1750:1660 1:N:0:15
CCCGGACTCAACTTCGTCGAGTACGCTCAACTGTTAAGATCGGAA
+
FFFFFFFFFFFFFFFFFFFFFFFFFFFFFFFFFFFFFFFFFFFFF
@FS10000125:26:BPA73017-1023:1:1101:2020:1660 1:N:0:15
TTGGGCTAACTTCGTCGAGTACGCTCAATAACTGAGATCGGAAGA
+
FFFFFFFFFFFFFFFFFFFFFFFFFFFFFFFFFFFFFFFFFFFFF
@FS10000125:26:BPA73017-1023:1:1101:2790:1660 1:N:0:15
TTGACTGGACTTCGTCGAGTACGCTCAATGCCACAGATCGGAAGA
+
FFFFFFFFFFFFFFFFFFFFFFFFFFFFFFFFFFFFFFFFFFFFF
@FS10000125:26:BPA73017-1023:1:1101:3890:1660 1:N:0:15
TCGAAGCAACTTCGTCGAGTACGCTCAAAGCGGGAGATCGGAAGA
+
FFFFFFFFFFFFFFFFFFFFFFFFFFFFFFFFFFFFFFFFFFFFF
@FS10000125:26:BPA73017-1023:1:1101:4310:1660 1:N:0:15
GTGTACGAACTTCGTCGAGTACGCTCAATCACATAGATCGGAAGA
+
FFFFFFFFFFFFFFFFFFFFFFFFFFFFFFFFFFFFFFFFFFFFF
@FS10000125:26:BPA73017-1023:1:1101:4680:1660 1:N:0:15
TGGCAGTAACTTCGTCGAGTACGCTCAACAATACAGATCGGAAGA
+
FFFFFFFFFFFFFFFFFFFFFFFFFFFFFFFFFFFFFFFFFFFFF
@FS10000125:26:BPA73017-1023:1:1101:5070:1660 1:N:0:15
TAGCACCAATTTCGTCGAGTACGCTCAACTTATCAGATCGGAAGA
+
FFFFFFFFFFFFFFFFFFFFFFFFFFFFFFFFFFFFFFFFFFFFF
@FS10000125:26:BPA73017-1023:1:1101:6740:1660 1:N:0:15
CTGGTTTAACTTCGTCGAGTACGCTCAACTTATGAGATCGGAAGA
+
FFFFFFFFFFFFFFFFFFFFFFFFFFFFFFFFFFFFFFFFFFFFF
@FS10000125:26:BPA73017-1023:1:1101:7450:1660 1:N:0:15
CCGTGAACTTCGTCGAGTACGCTCAAGGACATAGATCGGAAGAGC
+
FFFFFFFFFFFFFFFFFFFFFFFFFFFFFFFFFFFFFFFFFFFFF
@FS10000125:26:BPA73017-1023:1:1101:8180:1660 1:N:0:15
TCGCAGAAACTTCGTCGAGTACGCTCAAATATTAAGATCGGAAGA
+
FFFFFFFFFFFFFFFFFFFFFFFFFFFFFFFFFFFFFFFFFFFFF
@FS10000125:26:BPA73017-1023:1:1101:8450:1660 1:N:0:15
TTGACACAACTTCGTCGAGTACGCTCAACAACCGAGATCGGAAGA
+
FFFFFFFFFFFFFFFFFFFFFFFFFFFFFFFFFFFFFFFFFFFFF
@FS10000125:26:BPA73017-1023:1:1101:8810:1660 1:N:0:15
TCACGGAACTTCGTCGAGTACGCTCAAGGGTAGAGATCGGAAGAG
+
FFFFFFFFFFFFFFFFFFFFFFFFFFFFFFFFFFFFFFFFFFFFF
@FS10000125:26:BPA73017-1023:1:1101:8860:1660 1:N:0:15
TTGACTGGACTTCGTCGAGTACGCTCAATTCCATAGATCGGAAGA
+
FFFFFFFFFFFFFFFFFFFFFFFFFFFFFFFFFFFFFFFFFFFFF
@FS10000125:26:BPA73017-1023:1:1101:9530:1660 1:N:0:15
TTGATCAAACTTCGTCGAGTACGCTCAAGTTAAGAGATCGGAAGA
+
FFFFFFFFFFFFFFFFFFFFFFFFFFFFFFFFFFFFFFFFFFFFF
@FS10000125:26:BPA73017-1023:1:1101:9540:1660 1:N:0:15
TTGTTACAACTTCGTCGAGTACGCTCAAGTTGAAAGATCGGAAGA
+
FFFFFFFFFFFFFFFFFFFFFFFFFFFFFFFFFFFFFFFFFFFFF
@FS10000125:26:BPA73017-1023:1:1101:10110:1660 1:N:0:15
TAGGAACAACTTCGTCGAGTACGCTCAAACTGAAAGATCGGAAGA
+
FFFFFFFFFFFFFFFFFFFFFFFFFFFFFFFFFFFFFFFFFFFFF
@FS10000125:26:BPA73017-1023:1:1101:10480:1660 1:N:0:15
TGGCAACTTCGTCGAGTACGCTCAATGTACCAGATCGGAAGAGCA
+
FFFFFFFFFFFFFFFFFFFFFFFFFFFFFFFFFFFFFFFFFFFFF
@FS10000125:26:BPA73017-1023:1:1101:11010:1660 1:N:0:15
AGGTGTAACTTCGTCGAGTACGCTCAACGGATGAGATCGGAAGAG
+
FFFFFFFFFFFFFFFFFFFFFFFFFFFFFFFFFFFFFFFFFFFFF
@FS10000125:26:BPA73017-1023:1:1101:11070:1660 1:N:0:15
GGGCAAAACTTCGTCGAGTACGCTCAATTAGTCAGATCGGAAGAG
+
:FFFFFFFFFFFFFFFFFFFFFFFFFFFFFFFFFFFFFFFFFFFF
@FS10000125:26:BPA73017-1023:1:1101:11440:1660 1:N:0:15
CTGGATGCAACTTCGTCGAGTACGCTCAAGATACCAGATCGGAAG
+
FFFFFFFFFFFFFFFFFFFFFFFFFFFFFFFFFFFFFFFFFFFFF
@FS10000125:26:BPA73017-1023:1:1101:11560:1660 1:N:0:15
TTGCGAAAACTTCGTCGAGTACGCTCAAGGAGTCAGATCGGAAGA
+
,F:FFFFFFFF:FFFF:::FFFFFFFF:FFFFFF:FFFFFFFFFF
@FS10000125:26:BPA73017-1023:1:1101:11600:1660 1:N:0:15
TTGCTAAAACTTTCGTCGAGTACGCTCAAACGTCAAGATCGGAAG
+
FFFFFFFFFFFFFFFFFFFFFFFFFFFFFFFFFFFFFFFFFFFFF
@FS10000125:26:BPA73017-1023:1:1101:12290:1660 1:N:0:15
CGGGCTTAACTTCGTCGAGTACGCTCAACAATCCAGATCGGAAGA
+
FFFFFFFFFFFFFFFFFFFFFFFFFFFFFFFFFFFFFFFFFFFFF
@FS10000125:26:BPA73017-1023:1:1101:12870:1660 1:N:0:15
TTGAATCAACTTCGTCGAGTACGCTCAATTTAAGAGATCGGAGAG
+
FFFFFFFFFFFFFFFFFFFFFFFFFFFFFFFFFFFFFFFFFFFFF
@FS10000125:26:BPA73017-1023:1:1101:14150:1660 1:N:0:15
TTGGCCTAACTTCGTCGAGTACGCTCAATTCGAGAGATCGGAAGA
+
FFFFFFFFFFFFFFFFFFFFFFFFFF:FFFFFFFFFFFFFFFFFF
@FS10000125:26:BPA73017-1023:1:1101:14910:1660 1:N:0:15
TTGCAAAAACTTCGTCGAGTACGCTCAATATCTGAGATCGGAAGA
+
FFFFFFFFFFFFFFFFFFFFFFFFFFFFFFFFFFFFFFFFFFFFF
@FS10000125:26:BPA73017-1023:1:1101:15390:1660 1:N:0:15
TTGACTGGACTTCGTCGAGTACGCTCAACGAACAAGATCGGAAGA
+
FFFFFFFFFFFFFFFFFFFFFFFFFFFFFFFFFFFFFFFFFFFFF
@FS10000125:26:BPA73017-1023:1:1101:15430:1660 1:N:0:15
TTGATATAACTTCGTCGAGTACGTTCAATACCAGAGATCGGAAGA
+
FFFFFFFFFFFFFFFFFFFFFFFFFFFFFFFFFFFFFFFFFFFFF
@FS10000125:26:BPA73017-1023:1:1101:15870:1660 1:N:0:15
GTGGAGCAACTTCGTCGAGTACGCTCAAAGACCAAGATCGGAAGA
+
FFFFFFFFFFFFFFFFFFFFFFFFFFFFFFFFFFFFFFFFFFFFF
@FS10000125:26:BPA73017-1023:1:1101:16000:1660 1:N:0:15
CCGGGGGTTAACTTCGTCGAGTACGCTCAACGCGGAAGATCGGAA
+
FFFFFFFFFFFFFFFFFFFFFFFFFFFFFFFFFFFFFFFFFFFFF
@FS10000125:26:BPA73017-1023:1:1101:1230:1670 1:N:0:15
TTGACTGGACTTCGTCGAGTACGCTCAATTCTAAAGATCGGAAGA
+
FFFFFFFFFFFFFFFFFFFFFFFFFFFFFFFFFFFFFFFFFFFFF
@FS10000125:26:BPA73017-1023:1:1101:1900:1670 1:N:0:15
GCGGACAAAACTTCGTCGAGTACGCTCAATAAGAAAGATCGGAAG
+
FFFFFFFFFFFFFFFFFFFFFFFFFFFFFFFFFFFFFFFFFFFFF
@FS10000125:26:BPA73017-1023:1:1101:1950:1670 1:N:0:15
TTGTATAAACTTCGTCGAGTACGCTCAAGCTGGGAGATCGGAAGA
+
[truncated: 26,387,762 more chars]
