# Supplementary material for: Non-templated addition and template switching by Moloney murine leukemia virus (MMLV)-based reverse transcriptases co-occur and compete with each other
Source: J Biol Chem. 2019 Oct 22;294(48):18220–31. doi: 10.1074/jbc.RA119.010676 (PMC6885630; doi:10.1074/jbc.RA119.010676)
Supplement: Supporting Information [file supp_RA119.010676_155253_1_supp_413280_pzhsrd.zip › Non-template addition/NTA-C0-4rNV5FAM-D.fastq]

@FS10000125:26:BPA73017-1023:1:1101:1210:1000 1:N:0:16
TTGTATCAACTTCGTCGAGTACGCTCAATCATTGAGATCGGAAGA
+
FFFFFFFFFFFFFFFFFFFFFFFFFFFFFFFFFFFFFFFFFFFFF
@FS10000125:26:BPA73017-1023:1:1101:1780:1000 1:N:0:16
TTGGAACTTCGTCGAGTACGCTCAAAGCGAAAGATCGGAAGAGCA
+
FFFFFFFFFFFFFFFFFFFFFFFFFFFFFFFFFFFFFFFFFFFFF
@FS10000125:26:BPA73017-1023:1:1101:2740:1000 1:N:0:16
TTGGTAACTTCGTCGAGTACGCTCAAGAATGGAGATCGGAAGAGC
+
FFFFFFFFFFFFFFFFFFFFFFFFFFFFFFFFFFFFFFFFFFFFF
@FS10000125:26:BPA73017-1023:1:1101:3020:1000 1:N:0:16
TTGCTCAAACTTCGTCGAGTACGCTCAAAATGTGAGATCGGAAGA
+
FFFFFFFFFFFFFFFFFFFFFFFFFFFFFFFFFFFFFFFFFFFFF
@FS10000125:26:BPA73017-1023:1:1101:3290:1000 1:N:0:16
TGGCTACAACTTCGTCGAGTACGCTCAATCCTTAAGATCGGAAGA
+
FFFFFFFFFFFFFFFFFFFFFFFFFFFFFFFFFFFFFFFFFFFFF
@FS10000125:26:BPA73017-1023:1:1101:3320:1000 1:N:0:16
ACGGAGGCAACCTCGTCGAGTACGCTCAATAAAGGAGATCGGAAG
+
:,:,::,,::F,FFFF::F:F,FF,F,::F,F:FF:FFF:FFFFF
@FS10000125:26:BPA73017-1023:1:1101:3570:1000 1:N:0:16
TTGACTGGACTTCGTCGAGTACGCTCAACACGCGAGATCGGAAGA
+
FFFFFFFFFFFFFFFFFFFFFFFFFFFFFF:FFFFFFFFFFFFFF
@FS10000125:26:BPA73017-1023:1:1101:4090:1000 1:N:0:16
CCGAGAAAACTTCGTCGAGTACGCTCAAGTGACAAGATCGGAAGA
+
FFFFFFFFFFFFFFFFFFFFFFFFFFFFFFFFFFFFFFFFFFFFF
@FS10000125:26:BPA73017-1023:1:1101:4120:1000 1:N:0:16
TGGATGTAACTTCGTCGAGTACGCTCAATATGCAAGATCGGAAGA
+
FFFFFFFFFFFFFFFFFFFFFFFFFFFFFFFFFFFFFFFFFFFFF
@FS10000125:26:BPA73017-1023:1:1101:5310:1000 1:N:0:16
TCGGGGGACAACTTCGTTCGAGTACGCTCAATTTTGTAGATCGGA
+
FFFFFFFFFFFFFFFFFFFFFFFFFFFFFFFFFFFFFFFFFFFFF
@FS10000125:26:BPA73017-1023:1:1101:5600:1000 1:N:0:16
TGGCTACAACTTCGTCGAGTACGCTCAATTTCAAAGATCGGAAGA
+
FFFFFFFFFFFFFFFFFFFFFFFFFFFFFFFFFFFFFFFFFFFFF
@FS10000125:26:BPA73017-1023:1:1101:6150:1000 1:N:0:16
CTGACTGGACTTCGTCGAGTACGCTCAATTGAACAGATCGGAAGA
+
FFFFFFFFFFFFFFFFFFFFFFFFFFFFFFFFFFFFFFFFFFFFF
@FS10000125:26:BPA73017-1023:1:1101:7160:1000 1:N:0:16
TTGACTGGACTTCGTCGAGTACGCTCAACCGCTAAGATCGGAAGA
+
FFFFFFFFFFFFFFFFFFFFFFFFFFFFFFFFFFFFFFFFFFFFF
@FS10000125:26:BPA73017-1023:1:1101:8290:1000 1:N:0:16
TTGGTTTAACTTCGTCGAGTACGCTCAAAGACCAAGATCGGAAGA
+
FFFFFFFFFFFFFFFFFFFFFFFFFFFFFFFFFFFFFFFFFFFFF
@FS10000125:26:BPA73017-1023:1:1101:8340:1000 1:N:0:16
TCTTTGAACTTCGTCGAGTACGCTCAATGGTGAAGATCGGAAGAG
+
FFFFFFFFFFFFFFFFFFFFFFFFFFFFFFFFFFFFFFFFFFFFF
@FS10000125:26:BPA73017-1023:1:1101:8610:1000 1:N:0:16
TTGAGGGAACTTCGTCGAGTACGCTCAATCAGATAGATCGGAAGA
+
:F:FFFFFFFFFFFFFFFFFFFFFFFFFFFFFFFFFFFFFFFFFF
@FS10000125:26:BPA73017-1023:1:1101:8830:1000 1:N:0:16
TTGTACCAACTTCGTCGAGTACGCTCAAAAGGATAGATCGGAAGA
+
FFFFFFFFFFFFFFFFFFFFFFFFFFFFFFFFFFFFFFFFFFFFF
@FS10000125:26:BPA73017-1023:1:1101:9070:1000 1:N:0:16
GAGGGGCACAACTTCGTCGAGTACGCTCAATCCGTTAGATCGGAA
+
,FFFFFFFFFFFFFFFFFFFFFFFFFFFFFFFFFFFFFFFFFFFF
@FS10000125:26:BPA73017-1023:1:1101:9170:1000 1:N:0:16
TTGAAGTAACTTCGTCGAGTACGCTCAAGCGTTAAGATCGGAAGA
+
FFFFFFFFFFFFFFFFFFFFFFFFFFFFFFFFFFFFFFFFFFFFF
@FS10000125:26:BPA73017-1023:1:1101:9360:1000 1:N:0:16
TCGCTTAAACTTCGTCGAGTACGCTCAAGTACAGAGATCGGAAGA
+
FFFFFFFFFFFFFFFFFFFFFFFFFFFFFFFFFFFFFFFFFFFFF
@FS10000125:26:BPA73017-1023:1:1101:9610:1000 1:N:0:16
TTGCTGAAACTTCGTCGAGTACGCTCAAATTAGAAGATCGGAAGA
+
FFFFFFFFFFFFFFFFFFFFFFFFFFFFFFFFFFFFFFFFFFFFF
@FS10000125:26:BPA73017-1023:1:1101:10450:1000 1:N:0:16
TAGCTTCAACTTCGTCGAGTACGCTCAATGAAAGAGATCGGAAGA
+
FFFFFFFFFFFFFFFFFFFFFFFFFFFFFFFFFFFFFFFFFFFFF
@FS10000125:26:BPA73017-1023:1:1101:10600:1000 1:N:0:16
TTGCAGAAACTTCGTCGAGTACGCTCAAAGAACCAGATCGGAAGA
+
FFFFFF:FFFFFFFFFFFFFFFFFFFFFFFFFFFFFFFFFFFFFF
@FS10000125:26:BPA73017-1023:1:1101:11710:1000 1:N:0:16
TTGAATGAACTTCGTCGAGTACGCTCAAGCGACGAGATCGGAAGA
+
FFFFFFFFFFFFFFFFFFFFFFFFFFFFFFFFFFFFFFFFFFFFF
@FS10000125:26:BPA73017-1023:1:1101:12740:1000 1:N:0:16
TTGTCAAAACTTCGTCGAGTACGCTCAAAACAATAGATCGGAAGA
+
FFFFFFFFFFFFFFFFFFFFFFFFFFFFFFFFFFFFFFFFFFFFF
@FS10000125:26:BPA73017-1023:1:1101:12930:1000 1:N:0:16
TTGAAATTGAGCGTACTCGACGAAGTTAAGTCCGGGGCTAAACTT
+
FFFFFFFFFFFFFFFFF:FFFFFFFFFFFFFFFFFFFFFFFFFFF
@FS10000125:26:BPA73017-1023:1:1101:13210:1000 1:N:0:16
TTGGGGCAAAGCTTCGTCGAGTACGCTCAATGCGCTAGATCGGAA
+
FFFFFFFFFFFFFFFFFFFFFFFFFFFFFFFFFFFFFFFFFFF:F
@FS10000125:26:BPA73017-1023:1:1101:13610:1000 1:N:0:16
TCGGCCGAGCTTCGTCGAGTACGCTCAAACATGCAGATCGGAAGA
+
FFFFFFFFFFFFFFFFFFFFFFFFFFFFFFFFFFFFFFFFFFFFF
@FS10000125:26:BPA73017-1023:1:1101:13710:1000 1:N:0:16
TGGCAGTAACTTCGTCGAGTACGCTCAAAGGTTCAGATCGGAAGA
+
FFFFFFFFFFFFFFFFFFFFFFFFFFFFFFFFFFFFFFFFFFFFF
@FS10000125:26:BPA73017-1023:1:1101:13830:1000 1:N:0:16
GCGTTAACTTCGTCGAGTACGCTCAAAAGAGTAGATCGGAAGAGC
+
,:,FF,,FFF:FFF::FFFF:FF,,,,,:::F:,FF:::,,F,:,
@FS10000125:26:BPA73017-1023:1:1101:14070:1000 1:N:0:16
TTTGGGGTAACTTCGTCGAGTACGCTCAAAATAGTAGATCGGAAG
+
:FFFFFFFFFFFFFFFFFFFFFFFFFFFFFFFFFFFFFFFFFFFF
@FS10000125:26:BPA73017-1023:1:1101:14610:1000 1:N:0:16
TTGTTAAAACTTCGTCGAGTACGCTCAATGATCCAGATCGGAAGG
+
FFFFFFF,FF:F::FFFF:FFFFFFF,FFFFF:FFFFFFFFFFF,
@FS10000125:26:BPA73017-1023:1:1101:14970:1000 1:N:0:16
TTGGCCTGCCTTCGTCGAGTACGCTCAAGGTTGGAGATCGGAAGA
+
FFFFFFFFFFFFFFFFFFFFFFFFFFFFFFFFFFFFFFFFFFFFF
@FS10000125:26:BPA73017-1023:1:1101:15390:1000 1:N:0:16
CCGGGGCTTAACTTCGTCGAGTACGCTCAATAACACAGATCGGAA
+
FFFFFFFFFFFFFFFFFFFFFFFFFFFFFFFFFFFFFFFFFFFFF
@FS10000125:26:BPA73017-1023:1:1101:2920:1010 1:N:0:16
GGGCAGAACTTCGTCGAGTACGCTCAAAGAGAAAGATCGGAAGAG
+
FFFFFFFFFFFFFFFFFFFFFFFFFFFFFFFFFFFFFFFFFFFFF
@FS10000125:26:BPA73017-1023:1:1101:3800:1010 1:N:0:16
TTGGCCAACTTCGTCGAGTACGCTCAATTGGGTAGATCGGAAGAG
+
FFFFFFFFFFFFFFFFFFFFFFFFFFFFFFFFFFFFFFFFFFFFF
@FS10000125:26:BPA73017-1023:1:1101:4000:1010 1:N:0:16
TCGGTATAACTTCGTCGAGTACGCTCAATTCGTAAGATCGGAAGA
+
FFFFFFFFFFFFFFFFFFFFFFFFFFFFFFFFFFFFFFFFFFFFF
@FS10000125:26:BPA73017-1023:1:1101:4020:1010 1:N:0:16
GGGGGAATATCTTCGTCGAGTACGCTCAAGACGATAGATCGGAAG
+
FFFFFFFFFFFFFFFFFFFFFFFFFFFFFFFFFFFFFFFFFFFFF
@FS10000125:26:BPA73017-1023:1:1101:4040:1010 1:N:0:16
TGGATAAAACTTCGTCAGTACGCTCAATCGCAGAGATCGGAAGAG
+
FFFFFFFFFFFFFFFFFFFFFFFFFFFFFFFFFFFFFFFFFFFFF
@FS10000125:26:BPA73017-1023:1:1101:4070:1010 1:N:0:16
TCGGACCAACTTCGTCGAGTACGCTCAAATGACAAGATCGGAAGA
+
FFFFFFFFFFFFFFFFFFFFFFFFFFFFFFFFFFFFFFFFFFFFF
@FS10000125:26:BPA73017-1023:1:1101:4540:1010 1:N:0:16
TTGACGTAACTTCGTCGAGTACGCTCAATAGTCCAGATCGGAAGA
+
FFFFFF:FFFFFFFFFFFFFFFFFFFFFFFFFFFFFFFFFFFFFF
@FS10000125:26:BPA73017-1023:1:1101:5140:1010 1:N:0:16
TTGAGGCAACTTCGTCGAGTACGCTCAACAGTGTAGATCGGAAGA
+
FFFFFFFFFFFFFFFFFFFFFFFFFFFFFFFFFFFFFFFFFFFFF
@FS10000125:26:BPA73017-1023:1:1101:7930:1010 1:N:0:16
CCGACACACACTTCGTCGAGTACGCTCAATCAATGAGATCGGAAG
+
,::FFF:FF:FFFFFF:FF:F,F::F,F:FFFFF,FFF::FFFFF
@FS10000125:26:BPA73017-1023:1:1101:9770:1010 1:N:0:16
TTGAGTTAACTTCGTCGAGTACGCTCAAAGTTGGAGATCGGAAGA
+
FFFFFFFFFFFFFFFFFFFFFFFFFFFFFFFFFFFFFFFFFFFFF
@FS10000125:26:BPA73017-1023:1:1101:10090:1010 1:N:0:16
TGGATAGAACTTCGTCGAGTACGCTCAAAAGATAAGATCGGAAGA
+
:,FFF:FFFFFFFFFFFFFFFFFFFF:F::FFFFFFFFFFFFFFF
@FS10000125:26:BPA73017-1023:1:1101:10100:1010 1:N:0:16
TCGGGCACAACTTCGTCGAGTACGCTCAAGACGTTAGATCGGAAG
+
FFFFFFFFF:FFFFFFFFFFFFFFFFFFFFFFF:FFFFFFFFFFF
@FS10000125:26:BPA73017-1023:1:1101:10220:1010 1:N:0:16
GTGGGGGGAACTTCGTCGAGTACGCTCAAAAATTAAGATCGGAAG
+
FFFFFFFFFFFFFFFFFFFFFFFFFFFFFFFFFFFFFFFFFFFFF
@FS10000125:26:BPA73017-1023:1:1101:10830:1010 1:N:0:16
TGGTAGGAACTTCGTCGAGTACGCTCAAATGATAAGATCGGAAGA
+
FFFFFFFFFFFFFFFFFFFFFFFFFFFFFFFFFFFFFFFFFFFFF
@FS10000125:26:BPA73017-1023:1:1101:12510:1010 1:N:0:16
TTGCTGCAACTTCGTCGAGTACGCTCAAGGGCTGAGATCGGAAGA
+
FFFFFFFFFFFFFFFFFFFFFFFFFFFFFFFFFFFFFFFFFFFFF
@FS10000125:26:BPA73017-1023:1:1101:12970:1010 1:N:0:16
TTGACGTAACTTCGTCGAGTACGCTCAAACTTGGAGATCGGAAGA
+
FFFFFFFFFFFFFFFFFFFFFFFFFFFFFFFFFFFFFFFFFFFFF
@FS10000125:26:BPA73017-1023:1:1101:13470:1010 1:N:0:16
TTGAAACTTCGTCGAGTAGGCTCAAGAAAAAAGATCGGAAGAGCA
+
FFFFFFFFFFFFFFFFFFFFFFFFFFFFFFFFFFFFFFFFFFFFF
@FS10000125:26:BPA73017-1023:1:1101:13760:1010 1:N:0:16
TTGGAGTAACTTCGTCGAGTACGCTCAATGAATAAGATCGGAAGA
+
::F:::F:FF,FFFFFFFFFFFFFFF:FFF:FFFFFFFFFFFFFF
@FS10000125:26:BPA73017-1023:1:1101:13800:1010 1:N:0:16
TTGGCAAAACCTCGTCGAGTACGCTCAACTAAATAGATCGGAAGA
+
:FFFFFFFFFFFFFFFFFFFFFFFFFFFFFFFFFFFFFFFFFFFF
@FS10000125:26:BPA73017-1023:1:1101:14460:1010 1:N:0:16
GGGTGCAACTTCGTCGAGTACGCTCAAATCTAGAGATCGGAAGAG
+
FFFFFFFFFFFFFFFFFFFFFFFFFFFFFFFFFFFFFFFFFFFFF
@FS10000125:26:BPA73017-1023:1:1101:15200:1010 1:N:0:16
TGTTGACTGACCGTCGTCGAGTACGCTCAATTTAGGAGATCGGAA
+
FFFFFFFFFFFFFFFFFFFFFFFFFFFFFFFFFFFFFFFFFFFFF
@FS10000125:26:BPA73017-1023:1:1101:15500:1010 1:N:0:16
GCGCCAACTTCGTCGAGTACGCTCAATTTAATAGATCGGAAGAGC
+
FFFFFFFFFFFFFFFFFFFFFFFFFFFFFFFFFFFFFFFFFFFFF
@FS10000125:26:BPA73017-1023:1:1101:16340:1010 1:N:0:16
TCGGTCTAACTTCGTCGAGTACGCTCAATAGGAAAGATCGGAAGA
+
FFFFFFFFFFFFFFFFFFFFFFFFFFFFFFFFFFFFFFFFFFFFF
@FS10000125:26:BPA73017-1023:1:1101:1090:1020 1:N:0:16
CTGGGGGAAACTTCGTCGAGTACGCTCAACTCCTAAGATCGGAAG
+
FFFFFFFFFFFFFFFFFFFFFFFFFFFFFFFFFFFFFFFFFFFFF
@FS10000125:26:BPA73017-1023:1:1101:1190:1020 1:N:0:16
GTGGGACTAACTTCGTCGAGTACGAACAAAAAGATCGGAAGAGCA
+
FFFFFFFFFFFFFFFFFFFFFFFFFFFFFFFFFFFFFFFFFFFFF
@FS10000125:26:BPA73017-1023:1:1101:1510:1020 1:N:0:16
GGGGGGGCTAACTTCGTCGAGTACGCTCAATACCAGAGATCGGAA
+
FFFFFFFFFFFFFFFFFFFFFFFFFFFFFFFFFFFFFFFFFFFFF
@FS10000125:26:BPA73017-1023:1:1101:2160:1020 1:N:0:16
TCGCCAACCTTCGTCGAGTACGCTCAAGCCAAAAGATCGGAAGAG
+
FFFFFFFFFFFFFFFFFFFFFFFFFFFFFFFFFFFFFFFFFFFFF
@FS10000125:26:BPA73017-1023:1:1101:3360:1020 1:N:0:16
TCGAAAAACTTCGTCGAGTACGCTCAAGACTAGAGATCGGAAGAG
+
,F,:FFF:FFFFFFFFFFFFF:FFFFFFFFFFF:F:FFFF,:FFF
@FS10000125:26:BPA73017-1023:1:1101:3420:1020 1:N:0:16
ACGAACCAACTTCGTCGAGTACGCTCAAAATACAAGATCGGAAGA
+
FFFFFFFFFFFFFFFFFFFFFFFFFFFFFFFFFFFFFFFFFFFFF
@FS10000125:26:BPA73017-1023:1:1101:4260:1020 1:N:0:16
CTGGGTAAACTTCGTCGAGTACGCTCAACTACAGAGATCGGAAGA
+
FFFFFFFFFFFFFFFFFFFFFFFFFFFFFFFFFFFFFFFFFFFFF
@FS10000125:26:BPA73017-1023:1:1101:5180:1020 1:N:0:16
TTGGGTTAACTTCGTCGAGTACGCTCAAGTAACCAGATCGGAAGA
+
FFFFFFFFFFFFFFFFFFFFFFFFFFFFFFFFFFFFFFFFFFFFF
@FS10000125:26:BPA73017-1023:1:1101:5680:1020 1:N:0:16
TCGCCTTAACTTCGTCGAGTACGCTCAAACCGGGAGATCGGAAGA
+
FFFFFFFFFFFFFFFFFFFFFFFFFFFFFFFFFFFFFFFFFFFFF
@FS10000125:26:BPA73017-1023:1:1101:5860:1020 1:N:0:16
CCCGCAACTTCGTCGAGTACGCTCAAAAGGAAAGATCGGAAGAGC
+
FFFFFFFFFFFFFFFFFFFFFFFFFFFFFFFFFFFFFFFFFFFFF
@FS10000125:26:BPA73017-1023:1:1101:6670:1020 1:N:0:16
TGGCTGGAACTTCGTCGAGTACGCTCAAATTTTCAGATCGGAAGA
+
FFFFFFFFFFFFFFFFFFFFFFFFFFFFFFFFFFFFFFFFFFFFF
@FS10000125:26:BPA73017-1023:1:1101:6780:1020 1:N:0:16
TCCCGGCGGAACTTTCGTCGAGTACGCTCAAAACAAAAGATCGGA
+
FFFFFFFFFFFFFFFFFFFFFFFFFFFFFFFFFFFFFFFFFFFFF
@FS10000125:26:BPA73017-1023:1:1101:7230:1020 1:N:0:16
CCCACGAACTTCGTCGAGTACGCTCAAAGATAAAGATCGGAAGAG
+
FFFFFFFFFFFFFFFFFFFFFFFFFFFFFFFFFFFFFFFFFFFFF
@FS10000125:26:BPA73017-1023:1:1101:7240:1020 1:N:0:16
TTGAACAAACTTCGTCGAGTACGCTCAAAGAACTAGATCGGAAGA
+
FFFFFF:FFFFFFFFFFFFFFFFFFFFF:FF,F,FFFFFFFFFFF
@FS10000125:26:BPA73017-1023:1:1101:7410:1020 1:N:0:16
TCGATACAACTTCGTCGAGTACGCTCAAGCGACAAGATCGGAAGA
+
FFFFFFFFFFFFFFFFFFFFFFFFFFFFFFFFFFFFFFFFFFFFF
@FS10000125:26:BPA73017-1023:1:1101:7880:1020 1:N:0:16
TTGAAGTAACTTCGTCGAGTACGCTCAAAAGGGGAGATCGGAAGA
+
FFFFFFFFFFFFFFFFFFFFFFFFFFFFFFFFFFFFFFFFFFFFF
@FS10000125:26:BPA73017-1023:1:1101:8630:1020 1:N:0:16
TCGGGGGGGACTTTCGTCGAGTACGCTCAATATATGAGATCGGAA
+
FFFFFFFFFFFFFFFFFFFFFFFFFFFFFFFFFFFFFFFFFFFFF
@FS10000125:26:BPA73017-1023:1:1101:10480:1020 1:N:0:16
TGGAATAAACTTCGTCGAGTACGCTCAAAAGATAGATCAGAAGAG
+
FFFFFFFFFFFFFFFFFFFFFFFFFFFFFFFFFFFFFFFFFFFFF
@FS10000125:26:BPA73017-1023:1:1101:10930:1020 1:N:0:16
TTGAAACTTCGTCGAGTACGCTCAATTGGCAAGATCGGAAGAGCA
+
::FFFFFFFFFFFFFFFFFFFFFFFFFFFFFFFFFFFFFFFF:FF
@FS10000125:26:BPA73017-1023:1:1101:11020:1020 1:N:0:16
TGGAACTTCGTCGAGTACGCTCAAATTATTAGATCGGAAGAGCAC
+
FFFFFFFFFFFFFFFFFFFFFFFFFFFFFFFFFFFFFFFFFFFFF
@FS10000125:26:BPA73017-1023:1:1101:11300:1020 1:N:0:16
TTGACTGGACTTCGTCGAGTACGCTCAACGGTCTAGATCGGAAGA
+
FFFFFFFFFFFFFFFFFFFFFFFFFFFFFFFFFFFFFFFFFFFFF
@FS10000125:26:BPA73017-1023:1:1101:11740:1020 1:N:0:16
TTGCTCAAACTTCGTCGAGTACGCTCAAGAATATAGATCGGAAGA
+
FFFFFFFFFFFFFFFFFFFFFFFFFFFFFFFFFFFFFFFFFFFFF
@FS10000125:26:BPA73017-1023:1:1101:13050:1020 1:N:0:16
GTGATCAAACTTCGTCGAGTACGCTCAAGTTGATAGATCGGAAGA
+
,,F::FFFFFFFFFFFFFFFFFFFFFFF:,F,FFFFFFFFFFFFF
@FS10000125:26:BPA73017-1023:1:1101:14460:1020 1:N:0:16
TTGGTCTAACTTCGTCGAGTACGCTCAAGACGTTAGATCGGAAGA
+
FFFFFFFFFFFFFFFFFFFFFFFFFFFFFFFFFFFFFFFFFFFFF
@FS10000125:26:BPA73017-1023:1:1101:14820:1020 1:N:0:16
TCTGCAAACTTCGTCGAGTACGCTCAAGTATCTAGATCGGAAGAG
+
FFF:FF,FFFFFFFFFFFFFFFFFF,:FFFFFFFFFFFFFFFFFF
@FS10000125:26:BPA73017-1023:1:1101:14850:1020 1:N:0:16
TGGCAGCAACTTCGTCGAGTACGCTCAAAGATTCAGATCGGAAGA
+
:,FFF,F::FFFF:FFF:FFFFFFFFFFFFFFFF,FFF:FFF,FF
@FS10000125:26:BPA73017-1023:1:1101:14980:1020 1:N:0:16
TTGACTGGACTTCGTCGAGTACGCTCAAATTTTTAGATCGGAAGA
+
FFFFFFFFFFFFFFFFFFFFFFFFFFFFFFFFFFFFFFFFFFFFF
@FS10000125:26:BPA73017-1023:1:1101:15510:1020 1:N:0:16
GTGGTGTATCTTCGTCGAGTACGCTCAAAGATTAAGATCGGAAGA
+
:FFFFFFFFFFFFFFFFFFFFFFFFFFFFFFFFFFFFFFFFFFFF
@FS10000125:26:BPA73017-1023:1:1101:1600:1030 1:N:0:16
GCTTCGTCGAGTACGCGCAAGAACTGAGATCGGAAGAGCACACGT
+
FFFFFFFFFFFFFFFFFFFFFFFFFFFFFFFFFFFFFFFFFFFFF
@FS10000125:26:BPA73017-1023:1:1101:2190:1030 1:N:0:16
TCGAAGGAACTTCGTCGAGTACGCTCAACTTAAAATCGGAAGAGC
+
FFFFFFFFFFFFFFFFFFFFFFFFFFFFFFFFFFFFFFFFFFFFF
@FS10000125:26:BPA73017-1023:1:1101:2300:1030 1:N:0:16
TTGACAGAACTTCGTCGAGTACGCTCAATATCAAAGATCGGAAGA
+
FFFFFFFFFFFFFFFFFFFFFFFFFFFFFFFFFFFFFFFFFFFFF
@FS10000125:26:BPA73017-1023:1:1101:2630:1030 1:N:0:16
TTGACTGGACTTCGTCGAGTACGCTCAAACACTGAGATCGGAAGA
+
FFFFFFFFFFFFFFFFFFFFFFFFFFFFFFFFFFFFFFFFFFFFF
@FS10000125:26:BPA73017-1023:1:1101:2660:1030 1:N:0:16
TTGTAGTAACTTCGTCGAGTACGCTCAAAGAAAAAGATCGGAAGA
+
FFFFFFFFFFFFFFFFFFFFFFFFFFFFFFFFFFFFFFFFFFFFF
@FS10000125:26:BPA73017-1023:1:1101:3530:1030 1:N:0:16
TGGAGGAAACTTCGTCGAGTACGCTCAATAACCTAGATCGGAAGA
+
FF:FFFFFFFFFFFFFFFFFFFFFFFFFFFFFFFFFFFFFFFFFF
@FS10000125:26:BPA73017-1023:1:1101:3720:1030 1:N:0:16
TGGCATCAACTTCGTCGAGTACGCTCAACTTAAGAGATCGGAAGA
+
FFFFFFFFFFFFFFFFFFFFFFFFFFFFFFFFFFFFFFFFFFFFF
@FS10000125:26:BPA73017-1023:1:1101:4170:1030 1:N:0:16
TCAAACTTCGTCGAGTACGCTCAAATTGGAAGATCGGAAGAGCAC
+
FFFFFFFFFFFFFFFFFFFFFFFFFFFFFFFFFFFFFFFFFFFFF
@FS10000125:26:BPA73017-1023:1:1101:4240:1030 1:N:0:16
TTGTTTAAACTTCGTCGAGTACGCTCAAAGCAAAAGATCGGAAGA
+
FFFFFFFFFFFFFFFFFFFFFFFFFFFFFFFFFFFFFFFFFFFFF
@FS10000125:26:BPA73017-1023:1:1101:5050:1030 1:N:0:16
TTGACTGGACTTCGTCGAGTACGCTCAACGAATCAGATCGGAAGA
+
FFFFFFFFF:FFFFFFFFFFFFFFFFFFFFFFFFFFFFFFFFFFF
@FS10000125:26:BPA73017-1023:1:1101:5270:1030 1:N:0:16
TTGGAACTTCGTCGAGTACGCTCAAGCAAGTAGATCGGAAGAGCA
+
F:F,,FFFFF:FFF:FFFFF,FF,::FF:FFFFFFF:F:FFFFFF
@FS10000125:26:BPA73017-1023:1:1101:6160:1030 1:N:0:16
TCCGAACTTCGTCGAGTACGCTCAAAAATATAGATCGGAAGAGCA
+
FFFFFFFFFFFFFFFFFFFFFFFFFFFFFFFFFFFFFFFFFFFFF
@FS10000125:26:BPA73017-1023:1:1101:6460:1030 1:N:0:16
TTGCAATAACTTCGTCGAGTACGCTCAATACTACAGATCGGAAGA
+
FFFFFFFFFFFFFFFFFFFFFFFFFFFFFFFFFFFFFFFFFFFFF
@FS10000125:26:BPA73017-1023:1:1101:6980:1030 1:N:0:16
TTGGCGACGACTTTCGTCGAGTACGCTCAATATGTAAGATCGGAA
+
F:,F:FFFFFFFFFF:FFFFFFFFFFFFFFFFFFFFF:FFFF:F,
@FS10000125:26:BPA73017-1023:1:1101:7690:1030 1:N:0:16
TTGGACTAAACTTCGTCGAGTACGCTCAAACTGGGAGATCGGAAG
+
F:::FFF:FFFFFFFFFFFFFFFFFFF:FFFFFF:FFFFFFFFFF
@FS10000125:26:BPA73017-1023:1:1101:8440:1030 1:N:0:16
TTGACTGGACTTCGTCGAGTACGCTCAATCATAAAGATCGGAAGA
+
FFFFFFFFFFFFFFFFFFFFFFFFFFFFFFFFFFFFFFFFFFFFF
@FS10000125:26:BPA73017-1023:1:1101:9340:1030 1:N:0:16
TCTCAAAACTTCGTCGAGTACGCTCAATGCAAAAGATCGGAAGAG
+
FFFFFFFFFFFFFFFFFFFFFFFFFFFFFFFFFFFFFFFFFFFFF
@FS10000125:26:BPA73017-1023:1:1101:9690:1030 1:N:0:16
TGTGCTCTTCGTCGAGTACGCTCAATTCAGAAGATCGGAAGAGCA
+
FFFFFFFFFFFFFFFFFFFFFFFFFFFFFFFFFFFFFFFFFFFFF
@FS10000125:26:BPA73017-1023:1:1101:10940:1030 1:N:0:16
TTGAAACTTCGTCGAGTACGCTCAATTGGCAAGATCGGAAGAGCA
+
FFFFFFFFFFFFFFFFFFFFFFFFFFFFFFFFFFFFFFFFFFFFF
@FS10000125:26:BPA73017-1023:1:1101:11370:1030 1:N:0:16
TTGCCGCAACTTCGTCGAGTACGCCCAACGTGAGAGATCGGAAGA
+
FFFFFFFFFFFFFFFFFFFFFFFF,FFFFFFFFFFFFFFFFFFFF
@FS10000125:26:BPA73017-1023:1:1101:12310:1030 1:N:0:16
TTGGACACAACTTCGTCGAGTACGCTCAATATACCAGATCGGAAG
+
FFFFFFFFFFFFFFFFFFFFFFFFFFFFFFFFFFFFFFFFFFFFF
@FS10000125:26:BPA73017-1023:1:1101:12580:1030 1:N:0:16
GTGGATAAACTTCGTCGAGTACGCTCAACCAATGAGATCGGAAGA
+
FFFFFFFFFFFFFFFFFFFFFFFFFFFFFFFFFFFFFFFFFFFFF
@FS10000125:26:BPA73017-1023:1:1101:12700:1030 1:N:0:16
TTGCAAGAACTTCGTCGAGTACGCTCAAGCTTGCAGATCGGAAGA
+
FFFFFFFFFFFFFFFFFFFFFFFFFFFFFFFFFFFFFFFFFFFFF
@FS10000125:26:BPA73017-1023:1:1101:13710:1030 1:N:0:16
GAGCCAACTTCGTCGAGTACGCTCAAACATCAAGATCGGAAGAGC
+
FFFFFFFFFFFFFFFFFFFFFFFFFFFFFFFFFFFFFFFF:FFFF
@FS10000125:26:BPA73017-1023:1:1101:14210:1030 1:N:0:16
TCTTTCACCTTCGTCGAGTACGCTCAATAAAAGAGATCGGAAGAG
+
,F:FFFFFFFFFFFFFFFFFFFFFFFFFFFFFFFFFFFFFFFFFF
@FS10000125:26:BPA73017-1023:1:1101:15040:1030 1:N:0:16
CTGGCTGAAACTTCGTCGAGTACGCTCAAAGTAAGAGATCGGAAG
+
FFFFFFFFFFFFFFFFFFFFFFFFFFFFFFFFFFFFFFFFFFFFF
@FS10000125:26:BPA73017-1023:1:1101:16120:1030 1:N:0:16
GTGGGACAACTTCGTCGAGTACGCTCAACTATAAAGATCGGAAGA
+
:FFFFFFFFFFFFFFFFFFFFFFFFFFFFFFFFFFFFFFFFFFFF
@FS10000125:26:BPA73017-1023:1:1101:16490:1030 1:N:0:16
TCGCAATAACTTCGTCGAGTACGCTCAACTTGGGAGATCGGAAGA
+
,FFFFFFFFFFFFFFFFFFFFFFFFFFFFFFFFFFFFFFFFFFFF
@FS10000125:26:BPA73017-1023:1:1101:1780:1040 1:N:0:16
TTAACTGGACTTCGTCGAGTACGCTCAAGTATAAAGATCGGAAGA
+
:,,FF,,F,,F:::F,FF:FFF:FF,,F:,FFFFF:,F::,FFF,
@FS10000125:26:BPA73017-1023:1:1101:2170:1040 1:N:0:16
ACTGAGGAAACTTCGTCGAGTACGCTCAAATTGCAAGATCGGAAG
+
FFFFFFFFFFFFFFFFFFFFFFFFFFFFFFFFFFFFFFFFFFFFF
@FS10000125:26:BPA73017-1023:1:1101:2330:1040 1:N:0:16
TCCAACTTCGTCGAGTACGCTCAAGGAACCAGATCGGAAGAGCAC
+
,FFFFFFFFF:FFF:FFFFFFFFFFFF:FFF::FFFF:FFFFFFF
@FS10000125:26:BPA73017-1023:1:1101:2470:1040 1:N:0:16
GGGTTGTAACTTCGTCGAGTACGCTCAAGTAGTAAGATCGGAAGA
+
FFFFFFFFFFFFFFFFFFFFFFFFFFFFFFFFFFFFFFFFFFFFF
@FS10000125:26:BPA73017-1023:1:1101:2810:1040 1:N:0:16
CCGGGCCTAACTTCGTCGAGTACGCTCAATACATTAGATCGGAAG
+
FFFFFFFFFFFFFFFFFFFFFFFFFFFFFFFFFFFFFFFFFFFFF
@FS10000125:26:BPA73017-1023:1:1101:3110:1040 1:N:0:16
TCGATCAACTTCGTCGAGTACGCTCAATTCTGGAGATCGGAAGAG
+
FFFFFFFFFFFFFFFFFFFFFFFFFFFFFFFFFFFFFFFFFFFFF
@FS10000125:26:BPA73017-1023:1:1101:3730:1040 1:N:0:16
TTGACTGGACTTCGTCGAGTACGCTCAAACACGGAGATCGGAAGA
+
FFFFFFFFFFFFFFFFFFFFFFFFFFFFFFFFFFFFFFFFFFFFF
@FS10000125:26:BPA73017-1023:1:1101:3890:1040 1:N:0:16
TTGCTGTAACTTCGTCGAGTACGCTCAAAAAGAAAGATCGGAAGA
+
FFFFFFFFFFFFFFFFFFFFFFFFFFFFFFFFFFFFFFFFFFFFF
@FS10000125:26:BPA73017-1023:1:1101:3930:1040 1:N:0:16
TTGCTGTAACTTCGTCGAGTACGCTCAAAAAGAAAGATCGGAAGA
+
FFFFFFFFFFFFFFFFFFFFFFFFFFFFFFFFFFFFFFFFFFFFF
@FS10000125:26:BPA73017-1023:1:1101:4150:1040 1:N:0:16
TTTGGATAAACTTCGTCGAGTACGCTCAACCTAAAAGATCGGAAG
+
FFFFFFFFFFFFFFFFFFFFFFFFFFFFFFFFFFF:FFFFFFFF:
@FS10000125:26:BPA73017-1023:1:1101:5010:1040 1:N:0:16
TTGAGTGGACTTCGTCGAGTACGCTCAATTTTGTAGATCGGAAGA
+
FFFF,FF,FFFFFFFFFFFFFFFFFFFF,,,,,,FFFFFFFFFFF
@FS10000125:26:BPA73017-1023:1:1101:5590:1040 1:N:0:16
TTGACTGGACTTCGTCGAGTACGCTCAACCTAAAAGATCGGAAGA
+
FF:FFFFFFFFFFFFFFFFFFFFFFFFFFFFFFFFFFFFFFFFFF
@FS10000125:26:BPA73017-1023:1:1101:5830:1040 1:N:0:16
TTGTTATAACTTCGTCGAGTACGCTCAATGTTAAAGATCGGAAGA
+
FFFFF,FFFFFFFFFFFFFFFFFFFFFFFFFF:FFFFFFFFFFFF
@FS10000125:26:BPA73017-1023:1:1101:6130:1040 1:N:0:16
TTGGTAACTTCGTCGAGTACGCTCAAACGATTAGATCGGAAGAGC
+
::FFFFF,F:F:,:::FFF:FFFF,:FFF,FFFFFF:::FFFFF,
@FS10000125:26:BPA73017-1023:1:1101:7020:1040 1:N:0:16
TCTGACAACTTCGTCGAGTACGCTCAAAATAGGAGATCGGAAGAG
+
FFFFFFFFFFFFFFFFFFFFFFFFFFFFFFFFFFFFFFFFFFFFF
@FS10000125:26:BPA73017-1023:1:1101:7080:1040 1:N:0:16
CAGCGATAACTTCGTCGAGTACGCTCAATTGAATAGATCGGAAGA
+
FFFFFFFFFFFFFFFFFFFFFFFFFFFFFFFFFFFFFFFFFFFFF
@FS10000125:26:BPA73017-1023:1:1101:7240:1040 1:N:0:16
TTTGGATAAACTTCGTCGAGTACGCTCAACCGCTAAGATCGGAAG
+
FFFFFFFFFFFFFFFFFFFFFFFFFFFFFFFFFFFFFFFFFFFFF
@FS10000125:26:BPA73017-1023:1:1101:8320:1040 1:N:0:16
CTCAAGCAACTTCGTCGAGTACGCTCAATTTGTTAGATCGGAAGA
+
FFFFFFFFFFFFFFFFFFFFFFFFFFFFFFFFFFFFFFFFFFFFF
@FS10000125:26:BPA73017-1023:1:1101:8660:1040 1:N:0:16
TTGTAGAAACTTCGTCGAGTACGCTCAAAAAAAAAGATCGGAAGA
+
FFFFFFFFFFFFFFFFFFFFFFFFFFFFFFFFFFFFFFFFFFFFF
@FS10000125:26:BPA73017-1023:1:1101:8740:1040 1:N:0:16
TTGGCTTAACTTCGTCGAGTACGCTCAATTTTGGAGATCGGAAGA
+
FFFFFFFFFFFFFFFFFFFFFFFFFFFFFFFFFFFFFFFFFFFFF
@FS10000125:26:BPA73017-1023:1:1101:10120:1040 1:N:0:16
TTGACCAAACTTCGTCGAGTACGCTCAATTACATAGATCGGAAGA
+
,:,,FFFF:FFFF:FFFFFFFFFFFF:FFF:F:F,FFFFFFF,FF
@FS10000125:26:BPA73017-1023:1:1101:10130:1040 1:N:0:16
GGGAATGAACCTCGTCGAGTACGCTCAACCCTTTAGATCGGAAGA
+
F,F:FFFFFFFFFFFFFFFFFFFFFFFFFFFFFFFFFFFFFFFFF
@FS10000125:26:BPA73017-1023:1:1101:10300:1040 1:N:0:16
TTGCTGCAACTTCGTCGAGTACGCTCAATCTGTTAGATCGGAAGA
+
FFFFFFFFFFFFFFFFFFFFFFFFFFFFFFFFFFFFFFFFFFFFF
@FS10000125:26:BPA73017-1023:1:1101:10680:1040 1:N:0:16
ACGACCCAACTTCGTCGAGTACGCTCAACATAACAGATCGGAAGA
+
FFFFFFFFFFFFFFFFFFFFFFFFFFFFFFFFFFFFFFFFFFFFF
@FS10000125:26:BPA73017-1023:1:1101:10900:1040 1:N:0:16
TTGACTGGACTTCGTCGAGTACGCTCAAACCAATAGATCGGAAGA
+
FFFFFFFFFFFFFFFFFFFFFFFFFFFFFFFFFFFFFFFFFFFFF
@FS10000125:26:BPA73017-1023:1:1101:14450:1040 1:N:0:16
TTGGCATAACTTCGTCGAGTACGCTCAATAGTGTAGATCGGAAGA
+
FFFFFFFFFFFFFFFFFFFFFFFFFFFFFFFFFFFFFFFFFFFFF
@FS10000125:26:BPA73017-1023:1:1101:14770:1040 1:N:0:16
TTGACTGGACTTCGTCGAGTACGCTCAAGGAGTAAGATCGGAAGA
+
FFFFFFFFFFFFFFFFFFFFFFFFFFFFFFFFFFFFFFFFFFFFF
@FS10000125:26:BPA73017-1023:1:1101:14890:1040 1:N:0:16
TTGAGTTAACTTCGTCGAGTACGCTCAAGAGAGAAGATCGGAAGA
+
FFFFFFFFFFFFFFFFFFFFFFFFFFFFFFFFFFFFFFFFFFFFF
@FS10000125:26:BPA73017-1023:1:1101:15220:1040 1:N:0:16
TTGAATCAACTTCGTCGAGTACGCTCAATTAAATAGATCGGAAGA
+
FFFFFFFFFFFFFFFFFFFFFFFFFFFFFFFFFFFFFFFFFFFFF
@FS10000125:26:BPA73017-1023:1:1101:15320:1040 1:N:0:16
TTTTTAACTTCGTCGGGTACGCTCAACGATTCAGATCGGAAGAGC
+
,FFFFFFFFFFFFFFFFFFFFFFFFFFFFFFFFFFFFFFFFFFFF
@FS10000125:26:BPA73017-1023:1:1101:15420:1040 1:N:0:16
TTTGGTTGAACTTCGTCGAGTACGCTCAAAAGTACAGATCGGAAG
+
FFFFFFFFFFFFFFFFFFFFFFFFFFFFFFFFFFFFFFFFFFFFF
@FS10000125:26:BPA73017-1023:1:1101:15510:1040 1:N:0:16
TTGACTGGACTTCGTCGAGTACGCTCAAGCCTAAAGATCGGAAGA
+
FF:,FFFFFFFFFFFFFFFFFFFFFFFF:FFF:FFFFFFFFFFFF
@FS10000125:26:BPA73017-1023:1:1101:15770:1040 1:N:0:16
TCGTGCAACTTCGTCGAGTACGCTCAACCTCAGAGATCGGAAGAG
+
FFFFFFFFFFFFFFFFFFFFFFFFFFFFFFFFFFFFFFFFFFFFF
@FS10000125:26:BPA73017-1023:1:1101:16270:1040 1:N:0:16
GCGGAACTTCGTCGAGTACGCTCAAAAGGAGAGATCGGAAGAGCA
+
:FFFFFFFFFFFFFFFFFFFFFFFFFFFFFFFFFFFFFFFFFFFF
@FS10000125:26:BPA73017-1023:1:1101:1070:1050 1:N:0:16
AAGTGGCAACTTCGTCGAGTACGCTCAACAACTTAGATCGGAAGA
+
FFFFFFFFFFFFFFFFFFFFFFFFFFFFFFFFFFFFFFFFFFFFF
@FS10000125:26:BPA73017-1023:1:1101:1270:1050 1:N:0:16
TTGACTGGACTTCGTCGAGTACGCTCAATTGCCCAGATCGGAAGA
+
FFFFFFFFFFFFFFFFFFFFFFFFFFFFFFFFFFFFFFFFFFFFF
@FS10000125:26:BPA73017-1023:1:1101:1780:1050 1:N:0:16
GCGCCAACTTCGTCGAGTACGCTCAATTAAACAGATCGGAAGAGC
+
FFFFFFFFFFFFFFFFFFFFFFFFFFFFFFFFFFFFFFFFFFFFF
@FS10000125:26:BPA73017-1023:1:1101:1800:1050 1:N:0:16
TGGCTAACTTCGTCGAGTACGCTCAAACAAATAGATCGGAAGAGC
+
FFFFFFFFFFFFFFFFFFFFFFFFFFFFFFFFFFFFFFFFFFFFF
@FS10000125:26:BPA73017-1023:1:1101:3000:1050 1:N:0:16
TCGTATCAACTTCGTCGAGTACGCTCAACATATAAGATCGGAAGA
+
FFFFFFFFFFFFFFFFFFFFFFFFFFFFFFFFFFFFFFFFFFFFF
@FS10000125:26:BPA73017-1023:1:1101:3040:1050 1:N:0:16
TTGCAGCAATTTCGTCGAGTACGCTCAAAGGAGTAGATCGGAAGA
+
FFFFFFFFFFFFFFFFFFFFFFFFFFFFFFFFFFFFFFFFFFFFF
@FS10000125:26:BPA73017-1023:1:1101:3340:1050 1:N:0:16
GTGTAGGAACTTCGTCGAGTACGCTCAAGTTACGAGATCGGAAGA
+
:FFFFFFFFFFFFFFFFFFFFFFFFFFFFFFFFFFFFFFFFFFFF
@FS10000125:26:BPA73017-1023:1:1101:3850:1050 1:N:0:16
CTGCGTAAACTTCGTCGAGTACGCTCAAGCCTGCAGATCGGAAGA
+
FFFFFFFFFFFFFFFFFFFFFFFFFFFFFFFFFFFFFFFFFFFFF
@FS10000125:26:BPA73017-1023:1:1101:4350:1050 1:N:0:16
TTGGCCCAACTTCGTCGAGTACGCTCAAACCTTAAGATCGGAAGA
+
FFFFFFFFFFFFFFFFFFFFFFFFFFFFFFFFFFFFFFFFFFFFF
@FS10000125:26:BPA73017-1023:1:1101:5160:1050 1:N:0:16
GCGTCAACTTCGTCGAGTACGCTCAAACTTATAGATCGGAAGAGC
+
FFFFFFFFFFFFFFFFFFFFFFFFFFFFFFFFFFFFFFFFFFFFF
@FS10000125:26:BPA73017-1023:1:1101:5750:1050 1:N:0:16
GTCGGCCAAACTTCGTCGAGTACGCTCAAGGTTAAAGATCGGAAG
+
,FF,:FFF,FFFF::F:F:FFFF:FFF,FFFFFF:FF,FF:FFFF
@FS10000125:26:BPA73017-1023:1:1101:5780:1050 1:N:0:16
TCTCGCAACTTCGTCGAGTACGCTCAAATAGTAAGATCGGAAGAG
+
FFFFFFFFFFFFFFFFFFFFFFFFFFFFFFFFFFFFFFFFFFFFF
@FS10000125:26:BPA73017-1023:1:1101:6110:1050 1:N:0:16
TTGGTTAAACTTCGTCGAGTACGCTCAAAACCTGAGATCGGAAGA
+
FFFFFFFFFFFFFFFFFFFFFFFFFFFFFFFFFFFFFFFFFFFFF
@FS10000125:26:BPA73017-1023:1:1101:6400:1050 1:N:0:16
CCGGGCTAGAACTTCGTCGAGTACGCTCAAACGTAAAGATCGGAA
+
F,FFFFFFFF,FFFFFFFFFFF:FFFFFFFFF:FFFFFFFFFFFF
@FS10000125:26:BPA73017-1023:1:1101:7100:1050 1:N:0:16
GCGGTAACTTCGTCGAGTACGCTCAATGAATTAGATCGGAAGAGC
+
FFFFFFFFFFFFFFFFFFFFFFFFFFFFFFFFFFFFFFFFFFFFF
@FS10000125:26:BPA73017-1023:1:1101:8100:1050 1:N:0:16
TTGACTGGACTTCGTCGAGTACGCTCAACCCTCCAGATCGGAAGA
+
FFFFFFFFFFFFFFFFFFFFFFFFFFFFFFFFFFFFFFFFFFFFF
@FS10000125:26:BPA73017-1023:1:1101:8670:1050 1:N:0:16
TCTTCGTCGAGTACGCTCAAACGTGTAGATCGGAAGAGCACACGT
+
:FFFFFFFFFFFFFFFFFFFFFFFFFFFFFFFFFFFFFFFFFFFF
@FS10000125:26:BPA73017-1023:1:1101:8740:1050 1:N:0:16
TTGGAGACAACTTCTTCGAGTACGCTCAATCATTCAGATCGGAAG
+
,F:F:FFF:FF:FFF:F:FFFFFF:FFFFFFFFFF:FF:FF:,FF
@FS10000125:26:BPA73017-1023:1:1101:9170:1050 1:N:0:16
TTGCAGTAACTTCGTCGAGTACGCTCAATCAGATAGATCGGAAGA
+
FFFFFFFFFFFFFFFFFFFFFFFFFFFFFFFFFFFFFFFFFFFFF
@FS10000125:26:BPA73017-1023:1:1101:10020:1050 1:N:0:16
TCACTAACTTCGTCGAGTACGCTCAAGGTAATAGATCGGAAGAGC
+
FFFFFFFFFFFFFFFFFFFFFFFFFFFFFFFFFFFFFFFFFFFFF
@FS10000125:26:BPA73017-1023:1:1101:10030:1050 1:N:0:16
TGGGGGGAACTTCGTCGAGTACGCTCAACGTTGGAGATCGGAAGA
+
FFFFFFFFFFFFFFFFFFFFFFFFFFFFFFFFFFFFFFFFFFFFF
@FS10000125:26:BPA73017-1023:1:1101:12090:1050 1:N:0:16
CTTGCGGAAACTTCGTCGAGTACGCTCAACAACTAAGATCGGAAG
+
FFFFFFFFFFFFFFFFFFFFFFFFFFFFFFFFFFFFFFFFFFFFF
@FS10000125:26:BPA73017-1023:1:1101:12110:1050 1:N:0:16
TTGCGAGAACTTCGTCGAGTACGCTCAAAGTGGTAGATCGGAAGA
+
,F,FFFFFFFFFFFFFFFFFFFFFFFFFFFFFFFFFFFFFFFFFF
@FS10000125:26:BPA73017-1023:1:1101:12850:1050 1:N:0:16
TCGCTGCAACTTCGTCGAGTACGCTCAACGATTAAGATCGGAAGA
+
FFFFFFFFFFFFFFFFFFFFFFFFFFFFFFFFFFFFFFFFFFFFF
@FS10000125:26:BPA73017-1023:1:1101:14440:1050 1:N:0:16
TTGTACAAACTTCGTCGAGTACGCTCAATTAGTCAGATCGGAAGA
+
F,FFF,,FFFFFFFFFFFFFFFFFFFFFF,,:,,FFFFFFFFFFF
@FS10000125:26:BPA73017-1023:1:1101:14630:1050 1:N:0:16
GTGGGCCGAACTTCGTCGAGTACGCTCAATACAATAGATCGGAAG
+
FFFFFFFFFFFFFFFFFFFFFFFFFFFFFFFFFFFFFFFFFFFFF
@FS10000125:26:BPA73017-1023:1:1101:15490:1050 1:N:0:16
CGGAAGGAACTTCGTCGAGTACGCTCAAACTGTGAGATCGGAAGA
+
FFFF:FFFFFFFFFFFFFFFFFFFFFFFFFFFFFFFFFFFFFFFF
@FS10000125:26:BPA73017-1023:1:1101:15540:1050 1:N:0:16
TCTTGGAACTTCGTCGAGTACGCTCAAAACTTAAGATCGGAAGAG
+
FFFFFFFFFFFFFFFFFFFFFFFFFFFFFFFFFFFFFFFFFFFFF
@FS10000125:26:BPA73017-1023:1:1101:15950:1050 1:N:0:16
TTGCACCAACTTCGTCGAGTACGCTCAATTAATTAGATCGGAAGA
+
FF:FFFFFFFFFFFFFFFFFFFFFFFFFFFFFFFFFFFFFFFFFF
@FS10000125:26:BPA73017-1023:1:1101:16070:1050 1:N:0:16
TTGACTGGACTTCGTCGAGTACGCTCAATTGATTAGATCGGAAGA
+
FFFFFFFFFFFFFFFFFFFFFFFFFFFFFFFFFFFFFFFFFFFFF
@FS10000125:26:BPA73017-1023:1:1101:16220:1050 1:N:0:16
TTGCCGTATCTTCGTCGAGTACGCTCAATGTCAAAGATCGGAAGA
+
FFFFFFFFFFFFFFFFFFFFFFFFFFFFFFFFFFFFFFFFFFFFF
@FS10000125:26:BPA73017-1023:1:1101:16370:1050 1:N:0:16
TTGGAGAACCTTCGTCGAGTACGCTCAAAGGTAGAGATCGGAAGA
+
FFFFF:FFFFFFFFFFFFFFFFFFFFF:FFFFFFFFFFFFFFFFF
@FS10000125:26:BPA73017-1023:1:1101:1800:1060 1:N:0:16
TTGACTGGACTTCGTCGAGTACGCTCAATCCCTTAGATCGGAAGA
+
FFFFFFFFFFFFFFFFFFFFFFFFFFFFFFFFFFFFFFFFFFFFF
@FS10000125:26:BPA73017-1023:1:1101:3330:1060 1:N:0:16
TTGTTGTAACTTCGTCGAGTACGCTCAATTGCATAGATCGGAAGA
+
FFFFFFFFFFFFFFFFFFFFFFFFFFFFFFFFFFFFFFFFFFFFF
@FS10000125:26:BPA73017-1023:1:1101:3820:1060 1:N:0:16
TCGGAACTTCGTCGAGTACGCTCAAAAAACGAGATCGGAAGAGCA
+
FFFFFFFFFFFFFFFFFFFFFFFFFFFFFFFFFFFFFFFFFFFFF
@FS10000125:26:BPA73017-1023:1:1101:4920:1060 1:N:0:16
TTGCTGAAACTTCGTCGAGTACGCTCAATAACTTAGATCGGAAGA
+
FFFFFFFFFFFFFFFFFFFFFFFFFFFFFFFFFFFFFFFFFFFFF
@FS10000125:26:BPA73017-1023:1:1101:6070:1060 1:N:0:16
TTGTGTTTACTTCGTCGAGTACGCTCAAGTTATGAGATCGGAAGA
+
FF,FFFF,FFFFFFFFFFFFFF:FF::FFFFFFF:FFF:FFFFFF
@FS10000125:26:BPA73017-1023:1:1101:6280:1060 1:N:0:16
TCGCGCAACTTCGTCGAGTACGCTCAAGTAATTAGATCGGAAGAG
+
FFFFFFFFFFFFFFFFFFFFFFFFFFFFFFFFFFFFFFFFFFFFF
@FS10000125:26:BPA73017-1023:1:1101:6290:1060 1:N:0:16
TTGAACTTCGTCGAGTACGCTCAATATACCAGATCGGAAGAGCAC
+
FFFFFFFFFFFFFFFFFFFFFFFFFFFFFFFFFFFFFFFFFFFFF
@FS10000125:26:BPA73017-1023:1:1101:6400:1060 1:N:0:16
GAAGGGAACTTCGTCGAGTACGCTCAAGAGTTAAGATCGGAAGAG
+
:FFFFFFFFFFFFFFFFFFFFFFFFFFFFFFFFFFFFFFFFFFFF
@FS10000125:26:BPA73017-1023:1:1101:6630:1060 1:N:0:16
TTGGCTTAACTTCGTCGAGTACGCTCAAGAAACAAGATCGGAAGA
+
FFFFFFFFFFFFFFFFFFFFFFFFFFFFFFFFFFFFFFFFFFFFF
@FS10000125:26:BPA73017-1023:1:1101:7550:1060 1:N:0:16
TTGACTGGACTTCGTCGAGTACGCTCAATGTTCAAGATCGGAAGA
+
FFFFFFFFFFFFFFFFFFFFFFFFFFFFFFFFFFFFFFFFFFFFF
@FS10000125:26:BPA73017-1023:1:1101:7860:1060 1:N:0:16
TTGAAGATCGGAAGAGCACACGTCTGAACTCCAGTCACAGACCTT
+
FFFFFFFFFFFFFFFFFFFFFFFFFFFFFFFFFFFFFFFFFFFFF
@FS10000125:26:BPA73017-1023:1:1101:7870:1060 1:N:0:16
TTGAAGATCGGAAGAGCACACGTCTGAACTCCAGTCACAGACCTT
+
,FFFFFFFFFFFFFFFFFFFFFFFFFFFFFFFFFFFFFFFFFFFF
@FS10000125:26:BPA73017-1023:1:1101:8800:1060 1:N:0:16
GCGCTGAACTTCGTCGAGTACGCTCAATACCACAGATCGGAAGAG
+
:FFFFFFFFFFFFFFFFFFFFFFFFFFFFFFFFFFFFFFFFFFFF
@FS10000125:26:BPA73017-1023:1:1101:8860:1060 1:N:0:16
GGGTTTAACTTCGTCGAGTACGCTCAAATTTTTAGATCGGAAGAG
+
,FFFFFFFFFFFFFFFFFFFFFFFFFFFFFFFFFFFFFFFFFFFF
@FS10000125:26:BPA73017-1023:1:1101:9760:1060 1:N:0:16
TTGTAGAAACTTCGTCGAGTACGCTCAAACGTCTAGATCGGAAGA
+
FF:FFFFFFFFFFF:FFFFFFFFFFFFF:FFFFFF:FFFFFFFFF
@FS10000125:26:BPA73017-1023:1:1101:10380:1060 1:N:0:16
TTGACTGGACTTCGTCGAGTACGCTCAATACTGCAGATCGGAAGA
+
FFFFFFFFFFFFFFFFFFFFFFFFFFFFFFFFFFFFFFFFFFFFF
@FS10000125:26:BPA73017-1023:1:1101:12860:1060 1:N:0:16
TTGGTCTAACTTCGTCGAGTACGCTCAATTATGTAGATCGGAAGA
+
FFFFFFFFFFFFFFFFFFFFFFFFFFFFFFFFFFFFFFFFFFFFF
@FS10000125:26:BPA73017-1023:1:1101:12990:1060 1:N:0:16
TCGGAAACTTCGTCGAGTACGCTCAATTTAGAAGATCGGAAGAGC
+
FFFFFFFFFFFFFFFFFFFFFFFFFFFFFFFFFFFFFFFFFFFFF
@FS10000125:26:BPA73017-1023:1:1101:13560:1060 1:N:0:16
CGTAGAAACTTCGTCGAGTACGCTCAAACGTGTAGATCGGAAGAG
+
F:FFFFFFFFFFFFF:FFFFFFFFF,FFF,FFFFFFF::FFFFFF
@FS10000125:26:BPA73017-1023:1:1101:13760:1060 1:N:0:16
TTCTTGCAACTTCGTCGAGTACGCTCAAGGAAAAAGATCGGAAGA
+
FFFFFFFFFFFFFFFFFFFFFFFFFFFFFFFFFFFFFFFFFFFFF
@FS10000125:26:BPA73017-1023:1:1101:14430:1060 1:N:0:16
TCTAAGAACTTCGTCGAGTACGCTCAAACCCAAAGATCGGAAGAG
+
FFFFFFFFFFFFFFFFFFFFFFFFFFFFFFFFFFFFFFFFFFFFF
@FS10000125:26:BPA73017-1023:1:1101:14670:1060 1:N:0:16
TCGAACTTCGTCGAGTACGCTCAAGAAACTAGATCGGAAGAGCAC
+
FFFFFFFFFFFFFFFFFFFFFFFFFFFFFFFFFFFFFFFFFFFFF
@FS10000125:26:BPA73017-1023:1:1101:15520:1060 1:N:0:16
TTGCAACTTCGTCGAGTACGCTCAAATTGACAGATCGGAAGAGCA
+
FFFFFFFFFFFFFFFFFFFFFFFFFFFFFFFFFFFFFFFFFFFFF
@FS10000125:26:BPA73017-1023:1:1101:15610:1060 1:N:0:16
TCTCACAACTTCGTCGAGTACGCTCAAAAAAAGAGATCGGAAGAG
+
FFFFFFFFFFFFFFFFFFFFFFFFFFFFFFFFFFFFFFFFFFFFF
@FS10000125:26:BPA73017-1023:1:1101:16430:1060 1:N:0:16
TCGGAGCAACTTCGTCGAGTACGCTCAAATACACAGATCGGAAGA
+
:FFFFFFFFFFFFFFFFFFFFFFFFFFFFFFFFFFFFFFFFFFFF
@FS10000125:26:BPA73017-1023:1:1101:1300:1070 1:N:0:16
TCGCCAAACTTCGTCGAGTACGCTCAAAATATTAGATCGGAAGAG
+
FFFFFFFFFFFFFFFFFFFFFFFFFFFFFFFFFFFFFFFFFFFFF
@FS10000125:26:BPA73017-1023:1:1101:1870:1070 1:N:0:16
TTGACGGAACTTCGTCGAGTACGCTCAATTCTAGAGATCGGAAGA
+
FFFFFFFFFFFFFFFFFFFFFFFFFFFFFFFFFFFFFFFFFFFFF
@FS10000125:26:BPA73017-1023:1:1101:3540:1070 1:N:0:16
TCGACTTAACTTCGTCGAGTACGCTCAAACTATGAGATCGGAAGA
+
FFFFFFFFFFFFFFFFFFFFFFFFFFFFFFFFFFFFFFFFFFFFF
@FS10000125:26:BPA73017-1023:1:1101:3670:1070 1:N:0:16
GTGGCAACTTCGTCGAGTACGCTCAAAGGGAAAGATCGGAAGAGC
+
FFFFFFFFFFFFFFFFFFFFFFFFFFFFFFFFFFFFFFFFFFFFF
@FS10000125:26:BPA73017-1023:1:1101:4000:1070 1:N:0:16
TTGAAGGAATTTCGTCGAGTACGCTCAATATGCCAGATCGGAAGA
+
FF:FFFFFFFFFFFFFFFFFFFFFFFFFFFFFFFFFFFFFFFFFF
@FS10000125:26:BPA73017-1023:1:1101:4020:1070 1:N:0:16
CTGCGCTAACTTCGTCGAGTACGCTCAAACATCAAGATCGGAAGA
+
FF:FFFFF:FFFFFFFFFFFFFFFFFF::FF,:FFFFFFFFFFFF
@FS10000125:26:BPA73017-1023:1:1101:4180:1070 1:N:0:16
TCCATTCAACTTCGTCGAGTACGCTCAAGTTACCAGATCGGAAGA
+
FFFFFFFFFFFFFFFFFFFFFFFFFFFFFFFFFFFFFFFFFFFFF
@FS10000125:26:BPA73017-1023:1:1101:4220:1070 1:N:0:16
GCACAAACTTCGTCGAGTACGCTCAAAAGAGAAGATCGGAAGAGC
+
FF,FF:FFFFFFFFFFFFFFFFFF:FFFFFFFFFFFFFFFFFFFF
@FS10000125:26:BPA73017-1023:1:1101:5040:1070 1:N:0:16
GTGAAGCAACTTCGTTCGAGTACGCTCAACTCGGCAGATCGGAAG
+
FFFFFFFFFFFFFFFFFFFFFFFFFFFFFFFFFFFFFFFFFFFFF
@FS10000125:26:BPA73017-1023:1:1101:5640:1070 1:N:0:16
TGGGGACTAACTTCGTCGAGTACGCTCAACCTTACAGATCGGAAG
+
FFFFFFFFFFFFFFFFFFFFFFFFFFFFFFFFFFFFFFFFFFFFF
@FS10000125:26:BPA73017-1023:1:1101:5730:1070 1:N:0:16
TGGCTACAACTTCGTCGAGTACGCTCAATTTCAAAGATCGGAAGA
+
FFFFFFFFFFFFFFFFFFFFFFFFFFFFFFFFFFFFFFFFFFFFF
@FS10000125:26:BPA73017-1023:1:1101:5920:1070 1:N:0:16
TGGGTGGAACTTCGTCGAGTACGCTCAAGTCGGTAGATCGGAAGA
+
F:FFF:FFFFFFFFFFFFFFFFFFFFFFFFFFFFFFFFFFFFFFF
@FS10000125:26:BPA73017-1023:1:1101:6310:1070 1:N:0:16
TCGAGCTAACTTCGTCGAGTACGCTCAACTGTTAAGATCGGAAGA
+
FFFFFFFFFFFFFFFFFFFFFFFFFFFFFFFFFFFFFFFFFFFFF
@FS10000125:26:BPA73017-1023:1:1101:6820:1070 1:N:0:16
CCGAATAAACTTCGTCGAGTACGCTCAAGATAGGAGATCGGAAGA
+
FFFFFFFFFFFFFFFFFFFFFFFFFFFFFFFFFFFFFFFFFFFFF
@FS10000125:26:BPA73017-1023:1:1101:6990:1070 1:N:0:16
TTGACTGGACTTCGTCGAGTACGCTCAATGTTTTAGATCGGAAGA
+
FFFFFFFFFFFFFFFFFFFFFFFFFFFFFFFFFFFFFFFFFFFFF
@FS10000125:26:BPA73017-1023:1:1101:7140:1070 1:N:0:16
CCTGGTAACTTCGTCGAGTACGCTCAATGTGCAAGATCGGAAGAG
+
FFFFFFFFFFFFFFFFFFFFFFFFFFFFFFFFFFFFFFFFFFFFF
@FS10000125:26:BPA73017-1023:1:1101:8540:1070 1:N:0:16
TTGAACCAACTTCGTCGAGTACGCTCAATTGCTGAGATCGGAAGA
+
FFFFFFFFFFFFFFFFFFFFFFFFFFFFFFFFFFFFFFFFFFFFF
@FS10000125:26:BPA73017-1023:1:1101:8860:1070 1:N:0:16
TTGCAAGAACTTCGTCGAGTACGCTCAATAAGAGAGATCGGAAGA
+
FF,FFFFF,FF:FF:F:FF::FFFFFFFFFFFFFFFF:FF:FF:F
@FS10000125:26:BPA73017-1023:1:1101:9050:1070 1:N:0:16
TTGATGTAACTTCGTCGAGTACGCTCAAGTGATTAGATCGGAAGA
+
:FFFFFFFFFFFFFFFFFFFFFFFFFFFFFFFFFFFFFFFFFFFF
@FS10000125:26:BPA73017-1023:1:1101:9660:1070 1:N:0:16
TTGCAGCAACTTCGTCGAGTACGCTCAAAACACAAGATCGGAAGA
+
FFFFFFFFFFFFFFFFFFFFFFFFFFFFFFFFFFFFFFFFFFFFF
@FS10000125:26:BPA73017-1023:1:1101:10290:1070 1:N:0:16
TTGTAACTTCGTCGAGTACGCTCAACTGAATAGATCGGAAGAGCA
+
FFFFFFFFFFFFFFFFFFFFFFFFFFFFFFFFFFFFFFFFFFFFF
@FS10000125:26:BPA73017-1023:1:1101:10630:1070 1:N:0:16
CTGCAAACTTCGTCGAGTACGCTCAATTTGTCAGATCGGAAGAGC
+
FFFFFFFFFFFFFFFFFFFFFFFFFFFFFFFFFFFFFFFFFFFFF
@FS10000125:26:BPA73017-1023:1:1101:10770:1070 1:N:0:16
TTGACTGGACTTCGTCGAGTACGCTCAACCGAGTAGATCGGAAGA
+
FFFFFFFFFFFFFFFFFFFFFFFFFFFFFFFFFFFFFFFFFFFFF
@FS10000125:26:BPA73017-1023:1:1101:11440:1070 1:N:0:16
TTGGCGCAATTTCGTCGAGTACGCTCAACCATGCAGATCGGAAGA
+
FFFFFFFFFFFFFFFFFFFFFFFFFFFFFFFFFFFFFFFFFFFFF
@FS10000125:26:BPA73017-1023:1:1101:11490:1070 1:N:0:16
TTGGCTAAACTTCGTCGAGTACGCTCAAGACCGAAGATCGGAAGA
+
FFFFFFFFFFFFFFFFFFFFFFFFFFFFFFFFFFFFFFFFFFFFF
@FS10000125:26:BPA73017-1023:1:1101:12020:1070 1:N:0:16
TTGACGTAACTTCGTCGAGTACGCTCAAACTTGGAGATCGGAAGA
+
F:FFFFFFFFFFFFFFFFFFFFFFFFFFFFF,FFFFFFFFFFFFF
@FS10000125:26:BPA73017-1023:1:1101:13600:1070 1:N:0:16
GAGCACAACTTCGTCGAGTACGCTCAATATACCAGATCGGAAGAG
+
FFFFFFFFFFFFFFFFFFFFFFFFFFFFFFFFFFFFFFFFFFFFF
@FS10000125:26:BPA73017-1023:1:1101:14110:1070 1:N:0:16
TCTGTGAACTTCGTCGAGTACGCTCAACTTTTCAGATCGGAAGAG
+
FFFFFFF:FFFFFFFFFFFFFFFFF:FFFFFFFFFFFFFFFFFF:
@FS10000125:26:BPA73017-1023:1:1101:14840:1070 1:N:0:16
TTGCCTTAACTTCGTCGAGTACGCTCAATGAGTCAGATCGGAAGA
+
FFFFFFFFFFFFFFFFFFFFFFFFFFFFFFFFFFFFFFFFFFFFF
@FS10000125:26:BPA73017-1023:1:1101:16090:1070 1:N:0:16
TTGACTAAACTTCGTCGAGTACGCTCAATCATCGAGATCGGAAGA
+
FF:FFFFFFFFFFFFFFFFFFFFFFFFFFFFFFFFFFFFFFFFFF
@FS10000125:26:BPA73017-1023:1:1101:16170:1070 1:N:0:16
TTGGGTTAACTTCGTCGAGTACGCTCAAATAATAAGATCGGAAGA
+
FF::FFFFFFFFFFFFFFFFFFFFFFF:FFFFFFFFFFFFFFFFF
@FS10000125:26:BPA73017-1023:1:1101:2230:1080 1:N:0:16
TTGAAATTTCGTCGAGTACGCTCAACTGTCGAGATCGGAAGAGCA
+
FFFFFFFFFFFFFFFFFFFFFFFFFFFFFFFFFFFFFFFFFFFFF
@FS10000125:26:BPA73017-1023:1:1101:2310:1080 1:N:0:16
CCGCAACTTTGTCGAGTACGCTCAACCGAACAGATCGGAAGAGCA
+
FFFFFFFFFFFFFFFFFFFFFFFFFFFFF,FFFFFFFFFFFFFFF
@FS10000125:26:BPA73017-1023:1:1101:2410:1080 1:N:0:16
TCTAACAACTTCGTCGAGTACGCTCAACAAAACAGATCGGAAGAG
+
FFFFFFFFFFFFFFFFFFFFFFFFFFFFFFFFFFFFFFFFFFFFF
@FS10000125:26:BPA73017-1023:1:1101:3000:1080 1:N:0:16
GAGATATAACTTCGTCGAGTACGCTCAAAACTCTAGATCGGAAGA
+
FFFFFFFFFFFFFFFFFFFFFFFFFFFFFFFFFFFFFFFFFFFFF
@FS10000125:26:BPA73017-1023:1:1101:3620:1080 1:N:0:16
TTGGGATATCTTCGTCGAGTACGCTCAAGGCCAGAGATCGGAAGA
+
:FFFFFFFFFFFFFFFFFFFFFFFFFFFFFFFFFFFFFFFFFFFF
@FS10000125:26:BPA73017-1023:1:1101:3690:1080 1:N:0:16
TCGACTTCGTCGAGTACGCTCAACACAAAAGATCGGAAGAGCACA
+
FFFFFFFFFFFFFFFFFFFFFFFFFFFFFFFFFFFFFFFFFFFFF
@FS10000125:26:BPA73017-1023:1:1101:3870:1080 1:N:0:16
TTGACTGGACTTCGTCGAGTACGCTCAAACACGGAGATCGGAAGA
+
FFFFFFFFFFFFFFFFFFFFFFFFFFFFFFFFFFFFFFFFFFFFF
@FS10000125:26:BPA73017-1023:1:1101:4240:1080 1:N:0:16
CCGACTGGACTTCGTCGAGTACGCTCAAGGGTAAAGATCGGAAGA
+
FFFFFFFFFFFFFFFFFFFFFFFFFFFFFFFFFFFFFFFFFFFFF
@FS10000125:26:BPA73017-1023:1:1101:4900:1080 1:N:0:16
TTGCATTAACTTCGTCGAGTACGCTCAAATGAGAAGATCGGAAGA
+
FFFFFFFFFFFFFFFFFFFFFFFFFFFFFFFFFFFFFFFFFFFFF
@FS10000125:26:BPA73017-1023:1:1101:5210:1080 1:N:0:16
TTGGGTCAGCTTCGTCGAGTACGCTCAAGGAGTAAGATCGGAAGA
+
,F,FFFFFFFFFFFFFF:FFFFFFFFFFF:F:FFFFFFFFF:,FF
@FS10000125:26:BPA73017-1023:1:1101:5280:1080 1:N:0:16
CTGTAAACTTCGTCGAGTACGCTCAATATTGAAGATCGGAAGAGC
+
FFFFFFFFFFFFFFFFFFFFFFFFFFFFFFFFFFFFFFFFFFFFF
@FS10000125:26:BPA73017-1023:1:1101:5320:1080 1:N:0:16
TCGGGGGACAACTTCGTTCGAGTACGCTCAATTTTGTAGATCGGA
+
FFF::FFFFFFFFFFFFFF:FFFFFFFFFFFFFFFFFFFFFFFFF
@FS10000125:26:BPA73017-1023:1:1101:5360:1080 1:N:0:16
TTGACTGAACTTCGTCGAGTACGCTCAATTCACTAGATCGGAAGA
+
FFFFFFFFFFFFFFFFFFFFFFFFFFFFFFFFFFFFFFFFFFFFF
@FS10000125:26:BPA73017-1023:1:1101:5910:1080 1:N:0:16
TTGCCGTAACTTCGTCGAGTACGCTCAACAGAACAGATCGGAAGA
+
FF:FFFFFFFFFFFFFFFFFFFFFFFFFFFFFFFFFFFFFFFFFF
@FS10000125:26:BPA73017-1023:1:1101:6970:1080 1:N:0:16
TTGACTGGACTTTCGTCGAGTACGCTCAAAGGTAGAGATCGGAAG
+
FFFFFFFFFFFFFFFFFFFFFFFFFFFFFFFFFFFFFFFFFFFFF
@FS10000125:26:BPA73017-1023:1:1101:7250:1080 1:N:0:16
GGGCAATAACTTCGTCGAGTACGCTCAACGTGCTAGATCGGAAGA
+
,:F:,FFFFFFFFFFFFFFFFFFFFFFFFF:,FFFFFFFFFFFFF
@FS10000125:26:BPA73017-1023:1:1101:7650:1080 1:N:0:16
TTGGGACAACTTCGTCGAGTACGCTCAAGTAAAAAGATCGGAAGA
+
FFFFFFFFFFFFFFFFFFFFFFFFFFFFFFFFFFFFFFFFFFFFF
@FS10000125:26:BPA73017-1023:1:1101:7840:1080 1:N:0:16
TCCTCAAACTTCGTCGAGTACGCTCAAAACAAAAGATCGGAAGAG
+
FFFFFFFFFFFFFFFFFFFFFFFFFFFFFFFFFFFFFFFFFFFFF
@FS10000125:26:BPA73017-1023:1:1101:8890:1080 1:N:0:16
GGGTTTAACTTCGTCGAGTACGCTCAAATTTTTAGATCGGAAGAG
+
FFFFFFFFFFFFFFFFFFFFFFFFFFFFFFFFFFFFFFFFFFFFF
@FS10000125:26:BPA73017-1023:1:1101:9510:1080 1:N:0:16
TTGGGGCAACTTCGTCGAGTACGCTCAACAGATGAGATCGGAAGA
+
FFFFF:FF:FFFFFFFFFFFFFFFFFFFFFFFFFFFFFFFFFFFF
@FS10000125:26:BPA73017-1023:1:1101:9880:1080 1:N:0:16
TCGACCTAACTTCGTCGAGTACGCTCAACCGAGCAGATCGGAAGA
+
FFFFFFFFFFFFFFFFFFFFFFFFFFFFFFFFFFFFFFFFFFFFF
@FS10000125:26:BPA73017-1023:1:1101:10970:1080 1:N:0:16
TTGGTGAATCTTCGTCGAGTACGCTCAACTAGTAAGATCGGAAGA
+
FFFFFFFFFFFFFFFFFFFFFFFFFFFFFFFFFFFFFFFFFFFFF
@FS10000125:26:BPA73017-1023:1:1101:10980:1080 1:N:0:16
TTGACTGGACTTCGTCGAGTACGCTCAAACCGGCAGATCGGAAGA
+
FFFFFFFFFFFFFFFFFFFFFFFFFFFFFFFFFFFFFFFFFFFFF
@FS10000125:26:BPA73017-1023:1:1101:12320:1080 1:N:0:16
TTGCCAACTTCGTCGAGTACGCTCAAGTGTGAAGATCGGAAGAGC
+
,,FFF:FFFFFFFFFFFFFF:FFFFFFFFFFFFFFFFFFFFFFFF
@FS10000125:26:BPA73017-1023:1:1101:12450:1080 1:N:0:16
TTGGTCGAACTTCGTCGAGTACGCTCAAGACGTGAGATCGGAAGA
+
FFFFFFFFFFFFFFFFFFFFFFFFFFFFFFFFFFFFFFFFFFFFF
@FS10000125:26:BPA73017-1023:1:1101:12460:1080 1:N:0:16
TTGACTGGACTTTCGTCGAGTACGCTCAACTTATGAGATCGGAAG
+
,F,:F::F::FFFF,FF:F:FFFFFFF,FFFFFFF:FFFFFF:,F
@FS10000125:26:BPA73017-1023:1:1101:12530:1080 1:N:0:16
TTGCGGCAACTTCGTCGAGTACGCTCAAACGTCAAGATCGGAAGA
+
F,,F,:FFFFFFFFFF,:FFFFFFFFFFFF,FFF,::FFFFFF:F
@FS10000125:26:BPA73017-1023:1:1101:12600:1080 1:N:0:16
TTGACTGGACTTCGTCGAGTACGCTCAAAAGGATAGATCGGAAGA
+
FFFFFFFFFFFFFFFFFFFFFFFFFFFFFFFFFFFFFFFFFFFFF
@FS10000125:26:BPA73017-1023:1:1101:12630:1080 1:N:0:16
TTGGGACAACTTCGTCGAGTACGCTCAACATGTAAGATCGGAAGA
+
FFFFFFFFFFFFFFFFFFFFFFFFFFFFFFFFFFFFFFFFFFFFF
@FS10000125:26:BPA73017-1023:1:1101:12660:1080 1:N:0:16
TTGTACTAACTTCGTCGAGTACGCTCAAGGTTACAGATCGGAAGA
+
FFFFFFFFFFFFFFFFFFFFFFFFFFFFFFFFFFFFFFFFFFFFF
@FS10000125:26:BPA73017-1023:1:1101:13160:1080 1:N:0:16
TTGAACTTCGTCGAGTACGCTCAATTATCGAGATCGGAAGAGCAC
+
FFFFFFFFFFFFFFFFFFFFFFFFFFFFFFFFFFFFFFFFFFFFF
@FS10000125:26:BPA73017-1023:1:1101:13680:1080 1:N:0:16
TCGCTATAACTTCGTCGAGTACGCTCAAAATTCGAGATCGGAAGA
+
F:F,,FFFFFFFFFFFFFFFFFFFFFFFFF:F,FFFFFFFFFFFF
@FS10000125:26:BPA73017-1023:1:1101:13710:1080 1:N:0:16
TGGCTCCAACTTCGTCGAGTACGCTCAACGGTCAAGATCGGAAGA
+
FFFFFFFFFFFFFFFFFFFFFFFFFFFFFFFFFFFFFFFFFFFFF
@FS10000125:26:BPA73017-1023:1:1101:14950:1080 1:N:0:16
GCGCAATAACTTCGTCGAGTACGCTCAAAAGTTAAGATCGGAAGA
+
,F:FFFFFFFFFFFFFFFFFFFFFFFFFFFFFF:FFFFFFFFFFF
@FS10000125:26:BPA73017-1023:1:1101:15400:1080 1:N:0:16
TTGATGCAACTTCGTCGAGTACGCTCAAGAAGTGAGATCGGAAGA
+
FFFFFFFFFFFFFFFFFFFFFFFFFFFFFFFFFFFFFFFFFFFFF
@FS10000125:26:BPA73017-1023:1:1101:15860:1080 1:N:0:16
CCCTATAAACTTCGTCGAGTACGCTCAAATAGAAAGATCGGAAGA
+
FFFFFFFFFFFFFFFFFFFFFFFFFFFFFFFFFFFFFFFFFFFFF
@FS10000125:26:BPA73017-1023:1:1101:2330:1090 1:N:0:16
GCGCCAACTTCGTCGAGTACGCTCAATCTGAAAGATCGGAAGAGC
+
:FFFFF:FFFFFFFFFFFFFFFFFF,FFFF:FFFFFFFFF,FFFF
@FS10000125:26:BPA73017-1023:1:1101:2700:1090 1:N:0:16
TTGACTGAACTTCGTCGAGTACGCTCAACCGTCTAGATCGGAAGA
+
FFFFFFFFFFFFFFFFFFFFFFFFFFFFFFFFFFFFFFFFFFFFF
@FS10000125:26:BPA73017-1023:1:1101:2760:1090 1:N:0:16
TGGTTGGAACTTCGTCGAGTACGCTCAACTGGAAAGATCGGAAGA
+
FFFFFFFFFFFFFFFFFFFFFFFFFFFFFFFFFFFFFFFFFFFFF
@FS10000125:26:BPA73017-1023:1:1101:3110:1090 1:N:0:16
TTGACTGGACTTCGTCGAGTACGCTCAATTCATGAGATCGGAAGA
+
FFFF:F::FFFFFFF:FFF,FFFFFF:FFF:,FFFF,FF:FFFF,
@FS10000125:26:BPA73017-1023:1:1101:4270:1090 1:N:0:16
CCGGGACCTAACTTCGTCGAGTACGCTCAACGTGTAAGATCGGAA
+
FFFFFFFFFFFFFFFFFFFFFFFFFFFFFFFFFFFFFFFFFFFFF
@FS10000125:26:BPA73017-1023:1:1101:4640:1090 1:N:0:16
TTGCAGGAACTTCGTCGAGTACGCTCAAGATTGTAGATCGGAAGA
+
FFFFFFFFFFFFFFFFFFFFFFFFFFFFFFFFFFFFFFFFFFFFF
@FS10000125:26:BPA73017-1023:1:1101:4870:1090 1:N:0:16
TTGCTGTAACTTCGTCGAGTACGCTCAAGGTCAAAGATCGGAAGA
+
FFFFFFFFFFFFFFFFFFFFFFFFFFFFFFFFFFFFFFFFFFFFF
@FS10000125:26:BPA73017-1023:1:1101:4970:1090 1:N:0:16
TCGACTGGACTTCGTCGAGTACGCTCAACCTTCAAGATCGGAAGA
+
:FF:FFFFFFFFFFFFFFFFFFFFFFFFFF:F::FFFFFFFFFFF
@FS10000125:26:BPA73017-1023:1:1101:6080:1090 1:N:0:16
TTGCAACTTCGTCGAGTACGCTCAAATGATGAGATCGGAAGAGCA
+
:FFFFFFFFFFFFFFFFFFFFFFF:FFFFFFFFFFFFFFFFFFFF
@FS10000125:26:BPA73017-1023:1:1101:6210:1090 1:N:0:16
TTGGTTAAACTTCGTCGAGTACGCTCAAAACCTGAGATCGGAAGA
+
FFFF,FFFFFFFFFFFFFFFFFFFFFFFF:FFFFFFFFFFFFFFF
@FS10000125:26:BPA73017-1023:1:1101:6360:1090 1:N:0:16
TCGAGCTAACTTCGTCGAGTACGCTCAACTGTTAAGATCGGAAGA
+
FFFFFFFFFFFFFFFFFFFFFFFFFFFFFFFFFFFFFFFFFFFFF
@FS10000125:26:BPA73017-1023:1:1101:6430:1090 1:N:0:16
TTGAGAAAACTTCGTCGAGTACGCTCAATGTATTAGATCGGAAGA
+
FFFFFFFFFFFFFFFFFFFFFFFFFFFFFFFFFFFFFFFFFFFFF
@FS10000125:26:BPA73017-1023:1:1101:6730:1090 1:N:0:16
AGGGCTTAACTTCGTCGAGTACGCTCAAACATGGAGATCGGAAGA
+
FFFFFFFFFFFFFFFFFFFFFFFFFFFFFFFFFFFFFFFFFFFFF
@FS10000125:26:BPA73017-1023:1:1101:6820:1090 1:N:0:16
TTGACCCAACTTCGTCGAGTACGCTCAAGTATAGAGATCGGAAGA
+
FFFFFFFFFFFFFFFFFFFFFFFFFFFFFFF:FFFFFFFFFFFFF
@FS10000125:26:BPA73017-1023:1:1101:7710:1090 1:N:0:16
CTGTGTAATCTTCGTCGAGTACGCTCAAGTCTGGAGATCGGAAGA
+
FFFFFFFFFFFFFFFFFFFFFFFFFFFFFFFFFFFFFFFFFFFFF
@FS10000125:26:BPA73017-1023:1:1101:9150:1090 1:N:0:16
TCATAACTTCGTCGAGTACGCTCAAGGTGGGAGATCGGAAGAGCA
+
FFFFFFFFFFFFFFFFFFFF:FF:FFFF:FFFFFFFFF:FFFFFF
@FS10000125:26:BPA73017-1023:1:1101:9660:1090 1:N:0:16
TTTGGGGGAACTTCGTCGAGTACGCTCAACGGACAAGATCGGAAG
+
FFFFFFFFFFFFFFFFFFFFFFFFFFFFFFFFFFFFFFFFFFFFF
@FS10000125:26:BPA73017-1023:1:1101:9800:1090 1:N:0:16
TTGACTGGACTTCGTCGAGTACGCTCAATTCCAAAGATCGGAAGA
+
FFFFFFFFFFFFFFFFFFFFFFFFFFFFFFFFFFFFFFFFFFFFF
@FS10000125:26:BPA73017-1023:1:1101:10030:1090 1:N:0:16
TTGGCTGACCTTCGTCGAGTACGCTCAATCACATAGATCGGAAGA
+
FF:FFFFFFFFFFFFFFFFFFFFFFFFFFFFFF:FFFFFFF:FFF
@FS10000125:26:BPA73017-1023:1:1101:10100:1090 1:N:0:16
TTGACTGGACTTCGTCGAGTACGCTCAATCCTGTAGATCGGAAGA
+
FFFFFFFFFFFFFFFFFFFFFFFFFFFFFFFFFFFFFFFFFFFFF
@FS10000125:26:BPA73017-1023:1:1101:11250:1090 1:N:0:16
TTGGAGTAACTTCGTCGAGTACGCTCAAGGGAGAAGATCGGAAGA
+
,:F,FFFFFFFFFFFFFFFFFFFFFFFFFFFFFFFFFFFFFFFFF
@FS10000125:26:BPA73017-1023:1:1101:11430:1090 1:N:0:16
TTGAGTTAACTTCGTCGAGTACGCTCAAAGCTGTAGATCGGAAGA
+
FFFFFFFFFFFFFFFFFFFFFFFFFFFFFFFFFFFFFFFFFFFFF
@FS10000125:26:BPA73017-1023:1:1101:11610:1090 1:N:0:16
CCGCCAGCTTCGTCGAGTACGCTCAATTGAATAGATCGGAAGAGC
+
FFFFFFFFFFFFFFFFFFFFFFFFFFFFFFFFFFFFFFFFFFFFF
@FS10000125:26:BPA73017-1023:1:1101:11630:1090 1:N:0:16
AGGGGTGGAACTTCGTCGAGTACGCTCAAGGGTTTAGATCGGAAG
+
FFFFFFFFFFFFFFFFFFFFFFFFFFFFFFFFFFFFFFFFFFFFF
@FS10000125:26:BPA73017-1023:1:1101:11830:1090 1:N:0:16
CCGGGTGTAACTTCGTCGAGTACGCTCAAATAATAAGATCGGAAG
+
FFFFFFFFFFFFFFFFFFFFFFFFFFFFFFFFFFFFFFFFFFFFF
@FS10000125:26:BPA73017-1023:1:1101:13160:1090 1:N:0:16
CCCTAAAAACTTCGTCGAGTACGCTCAAGACGCAAGATCGGAAGA
+
FFFFFFFFFFFFFFFFFFFFFFFFFFFFFFFFFFFFFFFFFFFFF
@FS10000125:26:BPA73017-1023:1:1101:13170:1090 1:N:0:16
TTGAACTTCGTCGAGTACGCTCAAATAGAAAGATCGGAAGAGCAC
+
FFFFFFFFFFFFFFFFFFFFFFFFFFFFFFFFFFFFFFFFFFFFF
@FS10000125:26:BPA73017-1023:1:1101:13560:1090 1:N:0:16
TTGACTGGACTTCGTCGAGTACGCTCAAAAAGTTAGATCGGAAGA
+
FFFFFFFFFFFFFFFFFFFFFFFFFFFFFFFFFFFFFFFFFFFFF
@FS10000125:26:BPA73017-1023:1:1101:13590:1090 1:N:0:16
TCGGACTAAACTTCGTCGAGTACGCTCAATTTGAAAGATCGGAAG
+
FFFFFFFFFFFFFFFFFFFFFFFFFFFFFFFFFFFFFFFFFFFFF
@FS10000125:26:BPA73017-1023:1:1101:13820:1090 1:N:0:16
TTGACTGGACTTCGTCGAGTACGCTCAAGTTTACAGATCGGAAGA
+
FFFFFFFFFFFFFFFFFFFFFFFFFFFFFFFFFFFFFFFFFFFFF
@FS10000125:26:BPA73017-1023:1:1101:14050:1090 1:N:0:16
CCTGAGTCAACTTCGTCGAGTACGCTCAAACAACAAGATCGGAAG
+
FFFFFFFFFFFFFFFFFFFFFFFFFFFFFFFFFFFFFFFFFFFFF
@FS10000125:26:BPA73017-1023:1:1101:14100:1090 1:N:0:16
AAGCTCTACTTCGTCCAGTACGCTCATGTTATTAGTTCGGAAGAG
+
:FFF:,,F,:FF,::,,:F:,F:F,F,FF::FFFF,:,,,,FFF,
@FS10000125:26:BPA73017-1023:1:1101:14940:1090 1:N:0:16
GCGCAATAACTTCGTCGAGTACGCTCAAAAGTTAAGATCGGAAGA
+
FFFFFFFFFFFFFFFFFFFFFFFFFFFFFFFFFFFFFFFFFFFFF
@FS10000125:26:BPA73017-1023:1:1101:15230:1090 1:N:0:16
TCGGTCTAACTTCGTCGAGTACGCTCAAGTTTTAAGATCGGAAGA
+
FFF:FFFF:FFFFFFFFFFFFFFFFFFFFFFFFFFFFFFFFFFFF
@FS10000125:26:BPA73017-1023:1:1101:15320:1090 1:N:0:16
TGGGGTTAACTTCGTCGAGTACGCTCAATCTAGAAGATCGGAAGA
+
FFFFFFFFFFFFFFFFFFFFFFFFFFFFFFFFFFFFFFFFFFFFF
@FS10000125:26:BPA73017-1023:1:1101:16220:1090 1:N:0:16
AGGATAACTTCGTCGAGTACGCTCAAACGGTTAGATCGGAAGAGC
+
F:FFFFFFFFFFFFFFFFFFFFFFFFFFFFFFFFFFFFFFFFFFF
@FS10000125:26:BPA73017-1023:1:1101:1110:1100 1:N:0:16
GGGCAAACTTCGTCGAGTACGCTCAACTGGTGAGATCGGAAGAGC
+
FFFFFFFFFFFFFFFFFFFFFFFFFFFFFFFFFFFFFFFFFFFFF
@FS10000125:26:BPA73017-1023:1:1101:2350:1100 1:N:0:16
TTGGAAAAACTTCGTCGAGTACGCTCAACGAGTTAGATCGGAAGA
+
FFFFFFFFFFFFFFFFFFFFFFFFFFFFFFFFFFFFFFFFFFFFF
@FS10000125:26:BPA73017-1023:1:1101:2660:1100 1:N:0:16
TCGAACTTCGTCGAGTACGCTCAAAATTGAAGATCGGAAGAGCAC
+
FFFFFFFFFFFFFFFFFFFFFFFFFFFFFFFFFFFFFFFFFFFFF
@FS10000125:26:BPA73017-1023:1:1101:2970:1100 1:N:0:16
TTGACGCAACTTCGTCGAGTACGCTCAAATAGAAAGATCGGAAGA
+
FF,FF,FF,FF:FF:F:FF::F:F:FF:F,FFFFFFF,FFFFFFF
@FS10000125:26:BPA73017-1023:1:1101:3440:1100 1:N:0:16
TTGACAACTTCGTCGAGTACGCTCAATCAATTAGATCGGAAGAGC
+
F:FFFFFFFFFFFFFFFFFFFFFFFFFFFFFFFFFFFFFFFFFFF
@FS10000125:26:BPA73017-1023:1:1101:4150:1100 1:N:0:16
TGGGGGGTAACTTCGTCGAGTACGCTCAAACCTTTAGATCGGAAG
+
FFFFFFFFFFFFFFFFFFFFFFFFFFFFFFFFFFFFFFFFFFFFF
@FS10000125:26:BPA73017-1023:1:1101:4490:1100 1:N:0:16
TCGGGATAACTTCGTCGAGTACGCTCAAATAGACAGATCGGAAGA
+
FFFFFFFFFFFFFFFFFFFFFFFFFFFFFFFFFFFFFFFFFFFFF
@FS10000125:26:BPA73017-1023:1:1101:5470:1100 1:N:0:16
TTGCATGAACTTCGTCGAGTACGCTCAACACACGAGATCGGAAGA
+
FFFFFFFFFFFFFFFFFFFFFFFFFFFFFFFFFFFFFFFFFFFFF
@FS10000125:26:BPA73017-1023:1:1101:5850:1100 1:N:0:16
TGGCAATAACTTCGTCGAGTACGCTCAAGTATAAAGATCGGAAGA
+
FFFFFFFFFFFFFFFFFFFFFFFFFFFFFFFFFFFFFFFFFFFFF
@FS10000125:26:BPA73017-1023:1:1101:5990:1100 1:N:0:16
TTGGCATAACTTCGTCGAGTACGCTCAAATTATAAGATCGGAAGA
+
,:F,FF,FFF:FFF:F:F,FF::FFF,,FFF,F:FFFFF:,,,,F
@FS10000125:26:BPA73017-1023:1:1101:6320:1100 1:N:0:16
TGCAACTTCGTCGAGTACGCTCAAAGTACCAGATCGGAAGAGCAC
+
FFFFFFFFFFFFFFFFFFFFFFFFFFFFFFFFFFFFFFFFFFFFF
@FS10000125:26:BPA73017-1023:1:1101:6430:1100 1:N:0:16
CGGGGTCTAACTTCGTCGAGTACGCTCAATTTCTAAGATCGGAAG
+
FFFFFFFFFFFFFFFFFFFFFFFFFFFFFFFFFFFFFFFFFFFFF
@FS10000125:26:BPA73017-1023:1:1101:6640:1100 1:N:0:16
GCGGAACCAACTTCGTCGAGTACGCTCAATTTGCGAGATCGGAAG
+
FFFFFFFFFFFFFFFFFFFFFFFFFFFFFFFFFFFFFFFFFFFFF
@FS10000125:26:BPA73017-1023:1:1101:6870:1100 1:N:0:16
TCGGGCCTCAACTTCGTCGTGTACGCTCAATAATAAAGATCGGAA
+
,F:FF:::::,FF:F,FF,,F::F,FF:FF:FFFF,,FFF:F:F,
@FS10000125:26:BPA73017-1023:1:1101:7630:1100 1:N:0:16
TTGCACCAACTTCGTCGAGTACGCTCAACTCCTGAGATCGGAAGA
+
FFFFFFFFFFFFFFFFFFFFFFFFFFFFFFFFFFFFFFFFFFFFF
@FS10000125:26:BPA73017-1023:1:1101:11130:1100 1:N:0:16
TTGCAGGAACTTCGTCGAGTACGCTCAACTATCAAGATCGGAAGA
+
FFFFFFFFFFFFFFFFFFFFFFFFFFFFFFFFFFFFFFFFFFFFF
@FS10000125:26:BPA73017-1023:1:1101:11690:1100 1:N:0:16
TTGAGCAAACTTTTGTCGAGTACGCTCAATGTTACAGATCGGAAG
+
FFFFFFFFFFFFFFFFFFFFFFFFFFFFFFFFFFFFFFFFFFFFF
@FS10000125:26:BPA73017-1023:1:1101:13200:1100 1:N:0:16
GGGTGCTAGCTTCGTCGAGTACGCTCAAAGATCAAGATCGGAAGA
+
FFFFFFFFFFFFFFFFFFFFFFFFFFFFFFFFFFFFFFFFFFFFF
@FS10000125:26:BPA73017-1023:1:1101:13780:1100 1:N:0:16
TCGGAGGAACTTCGTCGAGTACGCTCAAATAGGAAGATCGGAAGA
+
:FFFFFFFFFFFFFFFFFFFFFFFFFFFFFFFFFFFFFFFFFFFF
@FS10000125:26:BPA73017-1023:1:1101:14670:1100 1:N:0:16
TCGTGGCAGAACTTCGTCGAGTACGCTCAAGCAAGTAGATCGGAA
+
FFFFFFFFFFFFFFFFFFFFFFFFFFFFFFFFFFFFFFFFFFFFF
@FS10000125:26:BPA73017-1023:1:1101:14880:1100 1:N:0:16
TTGACTGGACTTCGTCGAGTACGCTCAACGATGCAGATCGGAAGA
+
FFFFFFFFFFFFFFFFFFFFFFFFFFFFFFFFFFFFFFFFFFFFF
@FS10000125:26:BPA73017-1023:1:1101:16220:1100 1:N:0:16
TTGGGGTAACTTCGTCGAGTACGCTCAACATTGGAGATCGGAAGA
+
FFFFFFFFFFFFFFFFFFFFFFFFFFFFFFFFFFFFFFFFFFFFF
@FS10000125:26:BPA73017-1023:1:1101:1320:1110 1:N:0:16
TTGGGACAACTTCGTCGAGTACGCTCAATCGGGGAGATCGGAAGA
+
FFFFFFFFFFFFFFFFFFFFFFFFFFFFFFFFFFFFFFFFFFFFF
@FS10000125:26:BPA73017-1023:1:1101:1800:1110 1:N:0:16
TCTGACAACTTCGTCGAGTACGCTCAATCTTGAAGATCGGAAGAG
+
FFFFFFFFFFFFFFFFFFFFFFFFFFFFFFFFFFFFFFFFFFFFF
@FS10000125:26:BPA73017-1023:1:1101:1860:1110 1:N:0:16
TCGGAGAACTTCGTCGAGTACGCTCAAAATCTTAGATCGGAAGAG
+
FFFFFFFFFFFFFFFFFFFFFFFFFFFFFFFFFFFFFFFFFFFFF
@FS10000125:26:BPA73017-1023:1:1101:3290:1110 1:N:0:16
TTTGGTGCAACTTCGTCGAGTACGCTCAAGGAGAGAGATCGGAAG
+
FFFFFFFFFFFFFFFFFFFFFFFFFFFFFFFFFFFFFFFFFFFFF
@FS10000125:26:BPA73017-1023:1:1101:3940:1110 1:N:0:16
CTGACTGGACTTCGTCGAGTACGCTCAAACACTAAGATCGGAAGA
+
FFFFFFFFFFFFFFFFFFFFFFFFFFFFFFFFFFFFFFFFFFFFF
@FS10000125:26:BPA73017-1023:1:1101:4530:1110 1:N:0:16
TCGACAACTTCGTCGAGTACGCTCAATTAACCAGATCGGAAGAGC
+
FFFFFFFFFFFFFFFFFFFFFFFFFFFFFFFFFFFFFFFFFFFFF
@FS10000125:26:BPA73017-1023:1:1101:4640:1110 1:N:0:16
TTGATTGAACTTCGTCGAGTACGCTCAAGTGTTAAGATCGGAAGA
+
FFFFFFFFFFFFFFFFFFFFFFFFFFFFFFFFFFFFFFFFFFFFF
@FS10000125:26:BPA73017-1023:1:1101:5000:1110 1:N:0:16
GCGGCATAACTTCGTCGAGTACGCTCAATGTGTCAGATCGGAAGA
+
FFFFFFFFFFFFFFFFFFFFFFFFFFFFFFFFFFFFFFFFFFFFF
@FS10000125:26:BPA73017-1023:1:1101:5690:1110 1:N:0:16
ACGGACGGAACTTCGTCGAGTACGCTCAAATGTAAAGATCGGAAG
+
FFFFFFFFFFFFFFFFFFFFFFFFFFFFFFFFFFFFFFFFFFFFF
@FS10000125:26:BPA73017-1023:1:1101:6860:1110 1:N:0:16
TCGGCGAACCTTCGTCGAGTACGCTCAAATTTGAAGATCGGAAGA
+
FFFFFFFFFFFFFFFFFFFFFFFFFFFFFFFFFFFFFFFFFFFFF
@FS10000125:26:BPA73017-1023:1:1101:7810:1110 1:N:0:16
TTGACTGGACTTCGTCGAGTACGCTCAACCATTTAGATCGGAAGA
+
FFFFFFFFFFFFFFFFFFFFFFFFFFFFFFFFFFFFFFFFFFFFF
@FS10000125:26:BPA73017-1023:1:1101:8260:1110 1:N:0:16
TTGACTGGACTTCGTCGAGTACGCTCAAAATTCAAGATCGGAAGA
+
FFFFFFFFFFFFFFFFFFFFFFFFFFFFFFFFFFFFFFFFFFFFF
@FS10000125:26:BPA73017-1023:1:1101:8630:1110 1:N:0:16
TCGCGCAACTTCGTCGAGTACGCTCAATAGTAAAGATCGGAAGAG
+
FFFFFFFFFFFFFFFFFFFFFFFFFFFFFFFFFFFFFFFFFFFFF
@FS10000125:26:BPA73017-1023:1:1101:9060:1110 1:N:0:16
TTGCTTAAACTTCGTCGAGTACGCTCAAAAGAAAAGATCGGAAGA
+
::FFFFFFFFFFFFFFFFFFFFFFFFFFFFFFFFFFFFFFFFFFF
@FS10000125:26:BPA73017-1023:1:1101:9090:1110 1:N:0:16
TTGGTTAAACTTCGTCGAGTACGCTCAAGTAAACAGATCGGAAGA
+
FFFFFFFFFFFFFFFFFFFFFFFFFFFFFFFFFFFFFFFFFFFFF
@FS10000125:26:BPA73017-1023:1:1101:9460:1110 1:N:0:16
TTGGTCAAACTTCGTCGAGTACGCTCAACCATATAGATCGGAAGA
+
FFFFFFFFFFFFFFFFFFFFFFFFFFFFFFFFFFFFFFFFFFFFF
@FS10000125:26:BPA73017-1023:1:1101:9570:1110 1:N:0:16
TGGGCAAAACTTCGTCGAGTACGCTCAACAGTTCAGATCGGAAGA
+
FFFFFFFFFFFFFFFFFFFFFFFFFFFFFFFFFFFFFFFFFFFFF
@FS10000125:26:BPA73017-1023:1:1101:9780:1110 1:N:0:16
GTGTAACAACTTCGTCGAGTACGCTCAATGTAAAAGATCGGAAGA
+
,F::FFFF,FF:FF:FFFF,FFFF,FF,F,,FFF,FF:FFF,,F:
@FS10000125:26:BPA73017-1023:1:1101:10680:1110 1:N:0:16
TGGGAAAAACTTCGTCGAGTACGCTCAAGTGTTCAGATCGGAAGA
+
FFFFFFFFFFFFFFFFFFFFFFFFFFFFFFFFFFFFFFFFFFFFF
@FS10000125:26:BPA73017-1023:1:1101:11720:1110 1:N:0:16
TCCGGCTGAAACTTCGTCGAGTACGCTCAATCAATTAGATCGGAA
+
FFFFFFFFFFFFFFFFFFFFFFFFFFFFFFFFFFFFFFFFFFFFF
@FS10000125:26:BPA73017-1023:1:1101:12120:1110 1:N:0:16
TTGACTGGACTTCGTCGAGTACGCTCAACCCCAGAGATCGGAAGA
+
FFFFFFFFFFFFFFFFFFFFFFFFFFFFFFFFFFFFFFFFFFFFF
@FS10000125:26:BPA73017-1023:1:1101:13710:1110 1:N:0:16
TTGGTGGAACTTCGTCGAGTACGCTCAAGTCTAAAGATCGGAAGA
+
FFF,FF,FFFFFFFFFFFFFFFFFFFFFFFF::FFFFFFFFFFFF
@FS10000125:26:BPA73017-1023:1:1101:14280:1110 1:N:0:16
CTGGAGAAAACTTCGTCGAGTACGCTCAAAAACTAAGATCGGAAG
+
FFFFFFFFFFFFFFFFFFFFFFFFFFFFFFFFFFFFFFFFFFFFF
@FS10000125:26:BPA73017-1023:1:1101:15040:1110 1:N:0:16
GCGCAATAACTTCGTCGAGTACGCTCAAAAGTTAAGATCGGAAGA
+
FFFFFFFFFFFFFFFFFFFFFFFFFFFFFFFFFFFFFFFFFFFFF
@FS10000125:26:BPA73017-1023:1:1101:15080:1110 1:N:0:16
TTGACTGGACTTCGTCGAGTACGCTCAAGCAATAAGATCGGAAGA
+
FFFFFFFFFFFFFFFFFFFFFFFFFFFFFFFFFFFFFFFFFFFFF
@FS10000125:26:BPA73017-1023:1:1101:15560:1110 1:N:0:16
TTTCATCAACTTCGTCGAGTACGCTCAATGTATAAGATCGGAAGA
+
FFFFFFFFFFFFFFFFFFFFFFFFFFFFFFFFFFFFFFFFFFFFF
@FS10000125:26:BPA73017-1023:1:1101:15720:1110 1:N:0:16
TCTGGCAACTTCGTCGAGTACGCTCAAACAGTAAGATCGGAAGAG
+
FFFFFFFFFFFFFFFFFFFFFFFFFFFFFFFFFFFFFFFFFFFFF
@FS10000125:26:BPA73017-1023:1:1101:16310:1110 1:N:0:16
ATGGATAACCTTCGTCGAGTACGCTCAATTATAAAGATCGGAAGA
+
F:FFFFFFFFFFFFFFFFFFFFFFFFFFFFFFFFFFFFFFFFFFF
@FS10000125:26:BPA73017-1023:1:1101:1710:1120 1:N:0:16
TCTGATAACTTCGTCGAGTACGCTCAATATTTGAGATCGGAAGAG
+
FFFFFFFFFFFFFFFFFFFFFFFFFFFFFFFFFFFFFFFFFFFFF
@FS10000125:26:BPA73017-1023:1:1101:2020:1120 1:N:0:16
TCGGGAAGAACTTCGTCGAGTACGCTCAACGGTTGAGATCGGAAG
+
FFFFFFFFFFFFFFFFFFFFFFFFFFFFFFFFFFFFFFFFFFFFF
@FS10000125:26:BPA73017-1023:1:1101:2330:1120 1:N:0:16
TTGTAGGAACTTCGTCGAGTACGCTCAACGCTGGAGATCGGAAGA
+
FFFFFFFFFFFFFFFFFFFFFFFFFFFFFFFFFFFFFFFFFFFFF
@FS10000125:26:BPA73017-1023:1:1101:2440:1120 1:N:0:16
GCGAACTTCGTCGAGTACGCTCAATTTAATAGATCGGAAGAGCAC
+
FFFFFFFFFFFFFFFFFFFFFFFFFFFFFFFFFFFFFFFFFFFFF
@FS10000125:26:BPA73017-1023:1:1101:2620:1120 1:N:0:16
CCGGGAACTTCGTCGAGTACGCTCAAAGATGAAGATCGGAAGAGC
+
FF:FFFFFFFFFFFFFFFFFFFFFFFFFFFFFFFFFFFFFFFFFF
@FS10000125:26:BPA73017-1023:1:1101:3000:1120 1:N:0:16
TTGCACGAACTTCGTCGAGTACGCTCAAGATTTAAGATCGGAAGA
+
FFFFFFFFFFFFFFFFFFFFFFFFFFFFFFFFFFFFFFFFFFFFF
@FS10000125:26:BPA73017-1023:1:1101:3300:1120 1:N:0:16
TTTGGCCTAACTTCGTCGAGTACGCTCAAAATTGAAGATCGGAAG
+
FFFFFFFFFFFFFFFFFFFFFFFFFFFFFFFFFFFFFFFFFFFFF
@FS10000125:26:BPA73017-1023:1:1101:3910:1120 1:N:0:16
TCGACAAAACTTCGTCGAGTACGCTCAATAAGAAAGATCGGAAGA
+
FFFFFFFFFFFFFFFFFFFFFFFFFFFFFFFFFFFFFFFFFFFFF
@FS10000125:26:BPA73017-1023:1:1101:4640:1120 1:N:0:16
CAGGATTCAACTTCGTCGAGTACGCTCAAAATGTAAGATCGGAAG
+
FFFFFFFFFFFFFFFFFFFFFFFFFFFFFFFFFFFFFFFFFFFFF
@FS10000125:26:BPA73017-1023:1:1101:5120:1120 1:N:0:16
TTGACTGGACTTCGTCGAGTACGCTCAAACACTGAGATCGGAAGA
+
FFFFFFFFFFFFFFFFFFFFFFFFFFFF,F,,,:FFFFFFFFFFF
@FS10000125:26:BPA73017-1023:1:1101:5760:1120 1:N:0:16
TTGAATCAACTTCGTCGAGTACGCTCAAGAGTACAGATCGGAAGA
+
FFFFFFFFFFFFFFFFFFFFFFFFFFFFFFFFFFFFFFFFFFFFF
@FS10000125:26:BPA73017-1023:1:1101:6370:1120 1:N:0:16
TAGCAGGGGGGTTGAACTTCGTCGAGTACGCTCAATAAGTAGATC
+
FFFFFFFFFFFFFFFFFFFFFFFFFFFFFFFFFFFFFFFFFFFFF
@FS10000125:26:BPA73017-1023:1:1101:6530:1120 1:N:0:16
TTGGCTAAACTTCGTCGAGTACGCTCAACTATCCAGATCGGAAGA
+
FFF,FFFF,FF:FF:F:FFF:FFFF:FFFFFFF:FF::FF:FF:F
@FS10000125:26:BPA73017-1023:1:1101:7750:1120 1:N:0:16
TTGCTGCAACTTCGTCGAGTACGCTCAATTAAACAGATCGGAAGA
+
FFFFFFFFFFFFFFFFFFFFFFFFFFFFFFFFFFFFFFFFFFFFF
@FS10000125:26:BPA73017-1023:1:1101:8550:1120 1:N:0:16
CTGCAAACTTCGTCGAGTACGCTCAAACTATAAGATCGGAAGAGC
+
FFFFFFFFFFFFFFFFFFFFFFFFFFFFFFFFFFFFFFFFFFFFF
@FS10000125:26:BPA73017-1023:1:1101:8740:1120 1:N:0:16
ACGGGCTGAACTTCGTCGAGTACGCTCAAAATTTCAGATCGGAAG
+
F,,:,FFF,:F,:F:,F,FFF:FFF,,,:F,,:F,FF,F:,FF,,
@FS10000125:26:BPA73017-1023:1:1101:8920:1120 1:N:0:16
TTGAGATAACTTCGTCGAGTACGCTCAACTTAAGAGATCGGAAGA
+
FFFFFFFFFFFFFFFFFFFFFFFFFFFFFFFFFFFFFFFFFFFFF
@FS10000125:26:BPA73017-1023:1:1101:8950:1120 1:N:0:16
TCGAGTCAACTTCGTCGAGTACGCTCAATATATCAGATCGGAAGA
+
FFFFFFFFFFFFFFFFFFFFFFFFFFFFFFFFFFFFFFFFFFFFF
@FS10000125:26:BPA73017-1023:1:1101:9190:1120 1:N:0:16
TCGGGGAACAACTTCGTCGAGTACGCTCAAAATTCCAGATCGGAA
+
FF:FFFFFFFFFFFFFFFFFFFFFFFFFFFFFFFFFFFFFFFFFF
@FS10000125:26:BPA73017-1023:1:1101:9710:1120 1:N:0:16
TTGGTAGAACTTCGTCGAGTACGCTCAAGATTTAAGATCGGAAGA
+
FFFFFFFFFFFFFFFFFFFFFFFFFFFFFFFFFFFFFFFFFFFFF
@FS10000125:26:BPA73017-1023:1:1101:9720:1120 1:N:0:16
CTGACTGGACTTCGTCGAGTACGCTCAAGTTGGAAGATCGGAAGA
+
:FF,F:,:FF,:F::,FFF,FFFFF:,,::F:FFFF,F:::FFF,
@FS10000125:26:BPA73017-1023:1:1101:10980:1120 1:N:0:16
TCGGATCATCTTCGTCGAGTACGCTCAATACTGAAGATCGGAAGA
+
FFFFFFFFFFFFFFFFFFFFFFFFFFFFFFFFFFFFFFFFFFFFF
@FS10000125:26:BPA73017-1023:1:1101:11410:1120 1:N:0:16
TTGTATAAACTTCGTCGAGTACGCTCAACTATATAGATCGGAAGA
+
FFFFFFFFFFFFFFFFFFFFFFFFFFFFFFFFFFFFFFFFFFFFF
@FS10000125:26:BPA73017-1023:1:1101:11750:1120 1:N:0:16
TCTTAGAACTTCGTCGAGTACGCTCAAGTCAGGAGATCGGAAGAG
+
FFFFFFFFFFFFFFFFFFFFFFFFF:FFFFFFF:FFFFFFFFFFF
@FS10000125:26:BPA73017-1023:1:1101:12470:1120 1:N:0:16
ACGGAGTTTAACCGACGAAGTTGCTGCCGGGTAACTTCGTCGAGT
+
F:F,:F::F,F:FFFFFF:F,:FFFF::,FFFFF:FF:FF:FFF,
@FS10000125:26:BPA73017-1023:1:1101:12800:1120 1:N:0:16
TTGACAGAACTTCGTCGAGTACGCTCAAACCATAAGATCGGAAGA
+
FFFFFFFFFFFFFFFFFFFFFFFFFFFFFFFFFFFFFFFFFFFFF
@FS10000125:26:BPA73017-1023:1:1101:13610:1120 1:N:0:16
TTGACTGGACTTCGTCGAGTACGCTCAACGATAGAGATCGGAAGA
+
FFFFFFFFFFFFFFFFFFFFFFFFFFFFFFFFFFFFFFFFFFFFF
@FS10000125:26:BPA73017-1023:1:1101:13780:1120 1:N:0:16
TTGACTGGAACTTCGTCGAGTACGCTCTATAAATTAGATCGGAAG
+
FF,FF::FFFF:FF,FF,FFFFFFF:F,FFFFF:F:FFF::FFF:
@FS10000125:26:BPA73017-1023:1:1101:14190:1120 1:N:0:16
CCGGCTACAACTTCGTCGAGTACGCTCAAGTTGTTAGATCGGAAG
+
FFFFFFFFFFFFFFFFFFFFFFFFFFFFFFFFFFFFFFFFFFFFF
@FS10000125:26:BPA73017-1023:1:1101:14780:1120 1:N:0:16
TTGGAGTAACTTCGTCGAGTACGCTCAAGGGTATAGATCGGAAGA
+
FFF:F:FFFFFFFFFFFFFFFFFFFFFFFFFFFFFFFFFFFFFFF
@FS10000125:26:BPA73017-1023:1:1101:14970:1120 1:N:0:16
TTGTTGACTCTTCGTCGAGTACGCTCAATTCCATAGATCGGAAGA
+
FFFFF:FFFFFFFFFFFFFFFFFFFFFFFFFFFFFFFFFFFFFFF
@FS10000125:26:BPA73017-1023:1:1101:15740:1120 1:N:0:16
TTGGGGGTAACTTCGTCGAGTACGCTCAATGAGTCAGATCGGAAG
+
:FFFFFFFFFFFFFFFFFFFFFFFFFFFFFFFFFFFFFFFFFFFF
@FS10000125:26:BPA73017-1023:1:1101:16020:1120 1:N:0:16
TTGAACTTCGTCGAGTACGCTCAATGATTCAGATCGGAAGAGCAC
+
FFFFFFFFFFFFFFFFFFFFFFFFFFFFFFFFFFFFFFFFFFFFF
@FS10000125:26:BPA73017-1023:1:1101:16070:1120 1:N:0:16
TTGCAGGAACTTCGTCGAGTACGCTCAAAAGGTCAGATCGGAAGA
+
:F,FFFFFFFFFFFFF:FFFFFFFFFF:FFFFFFF:FFFFFFFFF
@FS10000125:26:BPA73017-1023:1:1101:1500:1130 1:N:0:16
TTGCCGCAACTTCGTCGAGTACGCTCAACCTGTGAGATCGGAAGA
+
FFFFFFFFFFFFFFFFFF,FFFFFFFFFF:FF:FFFFFFFFFFFF
@FS10000125:26:BPA73017-1023:1:1101:1730:1130 1:N:0:16
TTGTAGCAACTTCGTCGAGTACGCTCAATGATTAAGATCGGAAGA
+
FFFFFFFFFFFFFFFFFFFFFFFFFFFFFFFFFFFFFFFFFFFFF
@FS10000125:26:BPA73017-1023:1:1101:1860:1130 1:N:0:16
TTGCACAAACTTCGTCGAGTACGCTCAAACTCTGAGATCGGAAGA
+
FFFFFFFFFFFFFFFFFFFFFFFFFFFFFFFFFFFFFFFFFFFFF
@FS10000125:26:BPA73017-1023:1:1101:2100:1130 1:N:0:16
GCGTCGACTTCGTCGAGTACGCTCAAACGCTGAGATCGGAAGAGC
+
FFFFFFFFFFFFFFFFFFFFFFFFFFFFFFFFFFFFFFFFFFFFF
@FS10000125:26:BPA73017-1023:1:1101:6130:1130 1:N:0:16
TTGAAGCAACTTCGTCGAGTACGCTCAAATATGTAGATCGGAAGA
+
FFFFFFFFFFFFFFFFFFFFFFFFFFFFFFFFFFFFFFFFFFFFF
@FS10000125:26:BPA73017-1023:1:1101:6350:1130 1:N:0:16
TTGTAGTAACTTCGTCGAGTACGCTCAATAGAGTAGATCGGAAGA
+
FFFFFFFFFFFFFFFFFFFFFFFFFFFFFFFFFFFFFFFFFFFFF
@FS10000125:26:BPA73017-1023:1:1101:6470:1130 1:N:0:16
TCGCAACTTCGTCGAGTACGCTCAAAATTCGAGATCGGAAGAGCA
+
FFFFFFFFFFFFFFFFFFFFFFFFFFFFFFFFFFFFFFFFFFFFF
@FS10000125:26:BPA73017-1023:1:1101:6750:1130 1:N:0:16
TCAAACTTCGTCGAGTACGCTCAAACCTCGAGATCGGAAGAGCAC
+
:FFFFFFFFFFFFFFFFFFFFFFFFFFFFFFFFFFFFFFFFFFFF
@FS10000125:26:BPA73017-1023:1:1101:6860:1130 1:N:0:16
TTTGGCTTAACTTCGTCGAGTACGCTCAACCGGAGAGATCGGAAG
+
FFFFFFFFFFFFFFFFFFFFFFFFFFFFFFFFFFFFFFFFFFFFF
@FS10000125:26:BPA73017-1023:1:1101:7180:1130 1:N:0:16
TTGAAGCAACTTCGTCGAGTACGCTCAAATAATCAGATCGGAAGA
+
FFFFFFFFFFFFFFFFFFFFFFFFFFFFFFFFFFFFFFFFFFFFF
@FS10000125:26:BPA73017-1023:1:1101:7300:1130 1:N:0:16
TTGAGGCCACTTCGTCGAGTACGCTCAACCGTGGAGATCGGAAGA
+
FFFFFFFFFFFFFFFFFFFFFFFFFFFFFFFFFFFFFFFFFFFFF
@FS10000125:26:BPA73017-1023:1:1101:7320:1130 1:N:0:16
GGGCCCAGCTTCGTCGAGTACGCTCAATTAGCCAGATCGGAAGAG
+
FFFFFFFFFFFFFFFFFFFFFFFFFFFFFFFFFFFFFFFFFFFFF
@FS10000125:26:BPA73017-1023:1:1101:7740:1130 1:N:0:16
GGGATAAAACTTCGTCGAGTACGCTCAAAGACGGAGATCGGAAGA
+
F,F,FFFFFFFFFFFFFFFFFFFFFFFFFFFFFFFFF:FFFFFF,
@FS10000125:26:BPA73017-1023:1:1101:8060:1130 1:N:0:16
CCGGTGGCAACTTCGTCGAGTACGCTCAACCGAGAAGATCGGAAG
+
FFFFFFFFFFFFFFFFFFFFFFFFFFFFFFFFFFFFFFFFFFFFF
@FS10000125:26:BPA73017-1023:1:1101:8110:1130 1:N:0:16
CTGGATCTAACTTCGTCGAGTACGCTCAAGCATTAAGATCGGAAG
+
FFFFFFFFFFFFFFFFFFFFFFFFFFFFFFFFFFFFFFFFFFFFF
@FS10000125:26:BPA73017-1023:1:1101:8700:1130 1:N:0:16
TGGTTTAACTTCGTCGAGTACGCTCAAAGTTGTAGATCGGAAGAG
+
FFFFFFFFFFFFFFFFFFFFFFFFFFFFFFFFFFFFFFFFFFFFF
@FS10000125:26:BPA73017-1023:1:1101:9670:1130 1:N:0:16
ATGACTGGACCTTCGTCGAGTACGCTCAACCAAACAGATCGGAAG
+
FFFFFFFFFFFFFFFFFFFFFFFFFFFFFFFFFFFFFFFFFFFFF
@FS10000125:26:BPA73017-1023:1:1101:10030:1130 1:N:0:16
TCTCTAAGAACTTCGTCGAGTACGCTCAAACGACCAGATCGGAAG
+
FFFFFFFFFFFFFFFFFFFFFFFFFFFFFFFFFFFFFFFFFFFFF
@FS10000125:26:BPA73017-1023:1:1101:10120:1130 1:N:0:16
TAGGAGATAACTTCGTCGAGTACGCTCAATTTCGGAGATCGGAAG
+
FFFFFFFFFFFFFFFFFFFFFFFFFFFFFFFFFFFFFFFFFFFFF
@FS10000125:26:BPA73017-1023:1:1101:10700:1130 1:N:0:16
GGGCTAACTTCGTCGAGTACGCTCAAAACAAAAGATCGGAAGAGC
+
FFFFFFFFFFFFFFFFFFFFFFFFFFFFFFFFFFFFFFFFFFFFF
@FS10000125:26:BPA73017-1023:1:1101:10930:1130 1:N:0:16
TTGCTGAAACTTCGTCGAGTACGCTCAAAACAATAGATCGGAAGA
+
FFFFFFFFFFFFFFFFFFFFFFFFFFFFFFFFFFFFFFFFFFFFF
@FS10000125:26:BPA73017-1023:1:1101:12210:1130 1:N:0:16
TCGAACTTCGTCGAGTACGCTCAAGCAATAAGATCGGAAGAGCAC
+
FFFFFFFFFFFFFFFFFFFFFFFFFFFFFFFFFFFFFFFFFFFFF
@FS10000125:26:BPA73017-1023:1:1101:12220:1130 1:N:0:16
TTGCTGCATCTTCGTCGAGTACGCTCAATTAGTGAGATCGGAAGA
+
FFFFFFFFFFFFFFFFFFFFFFFFFFFFFFFFFFFFFFFFFFFFF
@FS10000125:26:BPA73017-1023:1:1101:12400:1130 1:N:0:16
TTGAGTAAACTTTCGTCGAGTACGCTCAACTGCTAAGATCGGAAG
+
FFFFFFFFFFFFFFFFFFFFFFFFFFFFFFFFFFFFFFFFFFFFF
@FS10000125:26:BPA73017-1023:1:1101:12500:1130 1:N:0:16
GGGGAAATAACTTCGTCGAGTACGCTCAAGTGATTAGATCGGAAG
+
FFFFFFFFFFFFFFFFFFFFFFFFFFFFFFFFFFFFFFFFFFFFF
@FS10000125:26:BPA73017-1023:1:1101:13160:1130 1:N:0:16
TTGACCCAAGTTCGTCGAGTACGCTCAATCTAAAAGATCGGAAGA
+
FFFFFFFFFFFFFFFFFFFFFFFFFFFFFFFFFFFFFFFFFFFFF
@FS10000125:26:BPA73017-1023:1:1101:13420:1130 1:N:0:16
TCGGCCGTAACTTCGTCGAGTACGCTCAATATCCAAGATCGGAAG
+
FFFFFFFFFFFFFFFFFFFFFFFFFFFFFFFFFFFFFFFFFFFFF
@FS10000125:26:BPA73017-1023:1:1101:13700:1130 1:N:0:16
TCGGACTAAACTTCGTCGAGTACGCTCAATTTGAAAGATCGGAAG
+
FFFFFFFFFFFFFFFFFFFFFFFFFFFFFFFFFFFFFFFFFFFFF
@FS10000125:26:BPA73017-1023:1:1101:15230:1130 1:N:0:16
TTGACTGGACTTCGTCGAGTACGCTCAAACTTCCAGATCGGAAGA
+
F,FF:::,FF::F:::F:F,FFFF::,:F,,,,FF:,FF,F:FF,
@FS10000125:26:BPA73017-1023:1:1101:15900:1130 1:N:0:16
TTGCAGGAACTTCGTCGAGTACGCTCAATAGAAAAGATCGGAAGA
+
FFFF:F:FFFFFFFFFFFFFFFFFFFFFFFF,FFFFFFFFFFFFF
@FS10000125:26:BPA73017-1023:1:1101:16180:1130 1:N:0:16
ATGCTGGAACTTCGTCGAGTACGCTCAAAAGATTAGATCGGAAGA
+
F,FFFFFFFFFFFFFFFFFFFFFFFFFFFFFFFFFFFFFFFFFFF
@FS10000125:26:BPA73017-1023:1:1101:16290:1130 1:N:0:16
CGGTAAAGCTTCGTCGAGTACGTTCAATCGGCCAGATCGGAAGAG
+
FFFFFFFFFFFFFFFFFFFFFFFFFFFFFFFFFFFFFFFFFFFFF
@FS10000125:26:BPA73017-1023:1:1101:1250:1140 1:N:0:16
CCGGAGTAAACTTCGTCGAGTACGCTCAAGTCGTAAGATCGGAAG
+
FFFFFFFFFFFFFFFFFFFFFFFFFFFFFFFFFFFFFFFFFFFFF
@FS10000125:26:BPA73017-1023:1:1101:2020:1140 1:N:0:16
GAGATTTAACTTCGTCGAGTACGCTCAACCCAAAAGATCGGAAGA
+
FFFFFFFFFFFFFFFFFFFFFFFFFFFFFFFFFFFFFFFFFFFFF
@FS10000125:26:BPA73017-1023:1:1101:2330:1140 1:N:0:16
TCCAGGAACTTCGTCGAGTACGCTCAAACTGAGAGATCGGAAGAG
+
FFFFFFFFFFFFFFFFFFFFFFFFFFFFFFFFFFFFFFFFFFFFF
@FS10000125:26:BPA73017-1023:1:1101:2520:1140 1:N:0:16
TCTAGTAACTTCGTCGAGTACGCTCAAAGATGAAGATCGGAAGAG
+
FFFFFFFFFFFFFFFFFFFFFFFFFFFFFFFFFFFFFFFFFFFFF
@FS10000125:26:BPA73017-1023:1:1101:3610:1140 1:N:0:16
TCGGCTGAACTTCGTCGAGTACGCTCAAGTGGGAAGATCGGAAGA
+
FFFFFFFFFFFFFFFFFFFFFFFFFFFFFFFFFFFFFFFFFFFFF
@FS10000125:26:BPA73017-1023:1:1101:3830:1140 1:N:0:16
TTGATTCAACTTCGTCGAGTACGCTCAAATAGAAAGATCGGAAGA
+
FFFFFFFFFFFFFFFFFFFFFFFFFFFFFFFFFFFFFFFFFFFFF
@FS10000125:26:BPA73017-1023:1:1101:4690:1140 1:N:0:16
TTGTGGTAACTTCGTCGAGTACGCTCAATCGAAAAGATCGGAAGA
+
F:F:FFFFFFFFFFFFFFFFFFFFFFFFFFFFFFFFFFFFFFFFF
@FS10000125:26:BPA73017-1023:1:1101:4720:1140 1:N:0:16
TTGTACTAACTTCGTCGAGTACGCTCAAATATCCAGATCGGAAGA
+
FFFFFFFFFFFFFFFFFFFFFFFFFFFFFFFFFFFFFFFFFFFFF
@FS10000125:26:BPA73017-1023:1:1101:6310:1140 1:N:0:16
TTTGTCTTAACTTCGTCGAGTACGCTCAACAGGTCAGATCGGAAG
+
FFFFFFFFFFFFFFFFFFFFFFFFFFFFFFFFFFFFFFFFFFFFF
@FS10000125:26:BPA73017-1023:1:1101:6670:1140 1:N:0:16
TCAAACTTCGTCGAGTACGCTCAAACCTCGAGATCGGAAGAGCAC
+
F:FFFFFFFFFFFFFFFFFFFFFFFFFFFFFFFFFFFFFFFFFFF
@FS10000125:26:BPA73017-1023:1:1101:7060:1140 1:N:0:16
TTGAGGAAACTTCGTCGAGTACGCTCAAGATTGTAGATCGGAAGA
+
FFFFFFFFFFFFFFFFFFFFFFFFFFFFFFFFFFFFFFFFFFFFF
@FS10000125:26:BPA73017-1023:1:1101:7210:1140 1:N:0:16
TTGTGTAATCTTCGTCGAGTACGCTCAAGTCTGGAGATCGGAAGA
+
FFFFFFFFFFFFFFFFFFFFFFFFFFFFFFFFFFFFFFFFFFFFF
@FS10000125:26:BPA73017-1023:1:1101:7750:1140 1:N:0:16
TTGACTGGACTTCGTCGAGTACGCTCAAATACCTAGATCGGAAGA
+
,FFFFFFFFFFFFFFFFFFFFFFFFFFFFFFFFFFFFFFFFFFFF
@FS10000125:26:BPA73017-1023:1:1101:8400:1140 1:N:0:16
TAGCAGGAACTTCGTCGAGTACGCTCAACTGGGAAGATCGGAAGA
+
FFFFFFFFFFFFFFFFFFFFFFFFFFFFFFFFFFFFFFFFFFFFF
@FS10000125:26:BPA73017-1023:1:1101:8490:1140 1:N:0:16
TCGGGATAACTTCGTCGAGTACGCTCAATTAGAAAGATCGGAAGA
+
FFFFFFFFFFFFFFFFFFFFFFFFFFFFFFFFFFFFFFFFFFFFF
@FS10000125:26:BPA73017-1023:1:1101:8870:1140 1:N:0:16
GACTAGATCGGAAGAGCACACGTCTGAACTCCAGTCACAGACCTT
+
:FFFFFFFFFFFFFFFFFFFFFFFFFFFFFFFFFFFFFFFFFFFF
@FS10000125:26:BPA73017-1023:1:1101:9380:1140 1:N:0:16
TTGATTAAACTTCGTCGAGTACGCTCAAGTGTGCAGATCGGAAGA
+
FFFFFFFFFFFFFFFFFFFFFFFFFFFFFFFFFFFFFFFFFFFFF
@FS10000125:26:BPA73017-1023:1:1101:12690:1140 1:N:0:16
TCGATATAACTTCGTCGAGTACGCTCAAGAATGGAGATCGGAAGA
+
FFFFFFFFFFFFFFFFFFFFFFFFFFFFFFFFFFFFFFFFFFFFF
@FS10000125:26:BPA73017-1023:1:1101:14380:1140 1:N:0:16
GCGTAAACTTCGTCGAGTACGCTCAAATATATAGATCGGAAGAGC
+
FF,FFF:FFFFFFF:F:FFFFFFFFFFFF:FFFFFFFF:FFFFFF
@FS10000125:26:BPA73017-1023:1:1101:15110:1140 1:N:0:16
TTGACTGGACTTCGTCGAGTACGCTCAACTAATTAGATCGGAAGA
+
FFFFFFFFFFFFFFFFFFFFFFFFFFFFFFFFFFFFFFFFFFFFF
@FS10000125:26:BPA73017-1023:1:1101:15940:1140 1:N:0:16
TTGACTGGACTTCGTCGAGTACGCTCAATCCCAGAGATCGGAAGA
+
FFFFFFFFFFFFFFFFFFFFFFFFFFFFFFFFFFFFFFFFFFFFF
@FS10000125:26:BPA73017-1023:1:1101:1020:1150 1:N:0:16
ACGAAAACTTCGTCGAGTACGCTCAACGATTTAGATCGGAAGAGC
+
FFFFFFFFFFFFFFFFFFFFFFFFFFFFFFFFFFFFFFFFFFFFF
@FS10000125:26:BPA73017-1023:1:1101:1450:1150 1:N:0:16
TTGCAATAACTTCGTCGAGTACGCTCAAGGATATAGATCGGAAGA
+
FFFFFFFFFFFFFFFFFFFFFFFFFFFFFFFFFFFFFFFFFFFFF
@FS10000125:26:BPA73017-1023:1:1101:1480:1150 1:N:0:16
TTGGCACAACTTCGTCGAGTACGCTCAATAACACAGATCGGAAGA
+
FFFFFFFFFFFFFFFFFFFFFFFFFFFFFFFFFFFFFFFFFFFFF
@FS10000125:26:BPA73017-1023:1:1101:2910:1150 1:N:0:16
TTGTAAAAACTTCGTCGAGTACGCTCAACAAGTAAGATCGGAAGA
+
FFFFFFFFFFFFFFFFFFFFFFFFFFFFFFFFFFFFFFFFFFFFF
@FS10000125:26:BPA73017-1023:1:1101:3510:1150 1:N:0:16
GGGTAGCAACTTCGTCGAGTACGCTCAACTTCGTAGATCGGAAGA
+
FFFFFFFFFFFFFFFFFFFFFFFFFFFFFFFFFFFFFFFFFFFFF
@FS10000125:26:BPA73017-1023:1:1101:3670:1150 1:N:0:16
ACGGTCAAAACTTCGTCGAGTACGCTCAATATATCAGATCGGAAG
+
FFFFFFFFFFFFFFFFFFFFFFFFFFFFFFFFFFFFFFFFFFFFF
@FS10000125:26:BPA73017-1023:1:1101:3680:1150 1:N:0:16
TCGATGTTACTTCGTCGAGTACGCTCAAGAATTAAGATCGGAAGA
+
,FF:::F,::FF::F:FF,,FF:FFF,:,:FFFFF:,FF:FFFF:
@FS10000125:26:BPA73017-1023:1:1101:3950:1150 1:N:0:16
TTGGCCGAACTTCGTCGAGTACGCTCAAATCATTAGATCGGAAGA
+
FFF,F::,FFFFF:FFFFF:FF:FFFF,FF:FFFFF:FF:FFFF:
@FS10000125:26:BPA73017-1023:1:1101:4090:1150 1:N:0:16
TTGACTGGACTTCGTCGAGTACGCTCAATCCGTGAGATCGGAAGA
+
FFFFFFFFFFFFFFFFFFFFFFFFFFFFFFFFFFFFFFFFFFFFF
@FS10000125:26:BPA73017-1023:1:1101:4100:1150 1:N:0:16
TTGCAACTTCGTCGAGTACGCTCAAATTCACAGATCGGAAGAGCA
+
FFFFFFFFFFFFFFFFFFFFFFFFFFFFFFFFFFFFFFFFFFFFF
@FS10000125:26:BPA73017-1023:1:1101:4560:1150 1:N:0:16
TTGACTGGACTTTCGTCGAGTACGCTCAAGGGGCTAGATCGGAAG
+
FFFFFFFFFFFFFFFFFFFFFFFFFFFFFFFFFFFFFFFFFFFFF
@FS10000125:26:BPA73017-1023:1:1101:4960:1150 1:N:0:16
TTGCATGAACTTCGTCGAGTACGCTCAACATTCTAGATCGGAAGA
+
FFFFFFFFFFFFFFFFFFFFFFFFFFFFFFFFFFFFFFFFFFFFF
@FS10000125:26:BPA73017-1023:1:1101:5910:1150 1:N:0:16
TTGCTGAAACTTCGTCGAGTACGCTCAAAAGTGAAGATCGGAAGA
+
FFFFFFFFFFFFFFFFFFFFFFFFFFFFFFFFFFFFFFFFFFFFF
@FS10000125:26:BPA73017-1023:1:1101:6120:1150 1:N:0:16
TTGCCCCAACTTCGTCGAGTACGCTCAAGCGGATAGATCGGAAGA
+
FFFFFFFFFFFFFFFFFFFFFFFFFFFFFF:FF:FFFFFFFFFF:
@FS10000125:26:BPA73017-1023:1:1101:6220:1150 1:N:0:16
TTGCTGCAACTTCGTCGAGTACGCTCAACGCAAGAGATCGGAAGA
+
FFFFFFFFFFFFFFFFFFFFFFFFFFFFFFFFFFFFFFFFFFFFF
@FS10000125:26:BPA73017-1023:1:1101:6520:1150 1:N:0:16
GGGGAGAACTTCGTCGAGTACGCTCAACGTGTGAGATCGGAAGAG
+
FFFFFFFFFFFFFFFFFFFFFFFFFFFFFFFFFFFFFFFFFFFFF
@FS10000125:26:BPA73017-1023:1:1101:6540:1150 1:N:0:16
TTGCAGTAACTTCGTCGAGTACGCTCAATTAATCAGATCGGAAGA
+
FFFFFFFFFFFFFFFFFFFFFFFFFFFFFFFFFFFFFFFFFFFFF
@FS10000125:26:BPA73017-1023:1:1101:6670:1150 1:N:0:16
TCAAACTTCGTCGAGTACGCTCAAACCTCGAGATCGGAAGAGCAC
+
FFFFFFFFFFFFFFFFFFFFFFFFFFFFFFFFFFFFFFFFFFFFF
@FS10000125:26:BPA73017-1023:1:1101:7070:1150 1:N:0:16
TCGGACGAAACTTCGTCGAGTACGCTCAATACTATAGATCGGAAG
+
FFFFFFFFFFFFFFFFFFFFFFFFFFFFFFFFFFFFFFFFFFFFF
@FS10000125:26:BPA73017-1023:1:1101:7390:1150 1:N:0:16
CCGGCATCAACTTCGTCGAGTACGCTCAATGAGACAGATCGGAAG
+
FFFFFFFFFFFFFFFFFFFFFFFFFFFFFFFFFFFFFFFFFFFFF
@FS10000125:26:BPA73017-1023:1:1101:8110:1150 1:N:0:16
TATCAAAGCTTCGTCGAGTACGCTCAAATTGGAAGATCGGAAGAG
+
F,FFF:FFFFFFFFFF:FFFFFFFF,F:FFF:FFFFFF:FF,FFF
@FS10000125:26:BPA73017-1023:1:1101:9490:1150 1:N:0:16
ATGGGCTAACTTCGTCGAGTACGCTCAATCCCTGAGATCGGAAGA
+
F:FFFFFFFFFFFFFFFFFFFFFFFFFFFFFFFFFFFFFFFFFFF
@FS10000125:26:BPA73017-1023:1:1101:9520:1150 1:N:0:16
TTGCATAAACTTCGTCGAGTACGCTCAATACAGTAGATCGGAAGA
+
FFFFFFFFFFFFFFFFFFFFFFFFFFFFFFFFFFFFFFFFFFFFF
@FS10000125:26:BPA73017-1023:1:1101:10840:1150 1:N:0:16
GCGCTAACTTCGTCGAGTACGCTCAAAGTTAAAGATCGGAAGAGC
+
FFFFFFFFFFFFFFFFFFFFFFFFFFFFFFFFFFFFFFFFFFFFF
@FS10000125:26:BPA73017-1023:1:1101:12520:1150 1:N:0:16
TCTACCCCGGACACAACTTCGTCGAGTACGCTCAAAATTGTAGAT
+
,FFFFFFF:FFFFFFFFFFFFFFFFF:FFFFFFFFF:,FFFFFFF
@FS10000125:26:BPA73017-1023:1:1101:12940:1150 1:N:0:16
TTGGAACAACTTCGTCGAGTACGCTCAATAGTTAAGATCGGAAGA
+
,,FFF,FFFFFFFFFFFFFFFFFF:F,FFF,,FFF:F:FFFFFFF
@FS10000125:26:BPA73017-1023:1:1101:14160:1150 1:N:0:16
TTGCAATAACTTCGTCGAGTACGCTCAATCTAACAGATCGGAAGA
+
FFFFFFFFFFFFFFFFFFFFFFFFFFFFFFFFFFFFFFFFFFFFF
@FS10000125:26:BPA73017-1023:1:1101:14300:1150 1:N:0:16
TCGAGTACGCTCAAAGTGGCAGATCGGAAGAGCACACGTCTGAAC
+
FFFFFFFFFFFFFFFFFFFFFFFFFFFFFFFFFFFFFFFFFFFFF
@FS10000125:26:BPA73017-1023:1:1101:14770:1150 1:N:0:16
TTGTCCAAACTTCGTCGAGTACGCTCAAAGTTTGAGATCGGAAGA
+
FFFFFFFFFFFFFFFFFFFFFFFFFFFFFFFFFFFFFFFFFFFFF
@FS10000125:26:BPA73017-1023:1:1101:16370:1150 1:N:0:16
TCTCATAACTTCGTCGAGTACGCTCAAGTGATTAGATCGGAAGAG
+
FFFFFF:FFFFFFFFFFFFFFFFFFFFFFFFFFFFFFFFFFFFFF
@FS10000125:26:BPA73017-1023:1:1101:1100:1160 1:N:0:16
TTGAATCAACTTCGTCGAGTACACTCAAATGTTAAGATCGGAAGA
+
FFFFFFFFFFFFFFFFFFFFFFFFFFFFFFFFFFFFFFFFFFFFF
@FS10000125:26:BPA73017-1023:1:1101:1160:1160 1:N:0:16
TTGCCGGAACTTCGTCGAGTACGCTCAAAATGACAGATCGGAAGA
+
FFFFFFFFFFFFFFFFFFFFFFFFFFFFFFFFFFFFFFFFFFFFF
@FS10000125:26:BPA73017-1023:1:1101:1870:1160 1:N:0:16
TAGTAGTGACTTCGTCGAGTACGCTCAATAGTCAAGATCGGAAGA
+
FFFFFFFFFFFFFFFFFFFFFFFFFFFFFFFFFFFFFFFFFFFFF
@FS10000125:26:BPA73017-1023:1:1101:2360:1160 1:N:0:16
GCGTAAACTTCGTCGAGTACGCTCAAATAATCAGATCGGAAGAGC
+
FFFFFFFFFFFFFFFFFFFFFFFFFFFFFFFFFFFFFFFFFFFFF
@FS10000125:26:BPA73017-1023:1:1101:2430:1160 1:N:0:16
TCCTAGAACTTCGTCGAGTACGCTCAAGTGCAAAGATCGGAAGAG
+
FFFFFFFFFFFFFFFFFFFFFFFFFFFFFFFFFFFFFFFFFFFFF
@FS10000125:26:BPA73017-1023:1:1101:3180:1160 1:N:0:16
TTGTGAGATCTTCGTCGAGTACGCTCAATATGTAAGATCGGAAGA
+
FFFFFFFFFFFFFFFFFFFFFFFFFFFFFFFFFFFFFFFFFFFFF
@FS10000125:26:BPA73017-1023:1:1101:4050:1160 1:N:0:16
TCGAGGAAACTTCGTCGAGTACGCTCAACTTGTCAGATCGGAAGA
+
FFFFFFFFFFFFFFFFFFFFFFFFFFFFFFFFFFFFFFFFFFFFF
@FS10000125:26:BPA73017-1023:1:1101:4070:1160 1:N:0:16
TTGACTGGACTTCGTCGAGTACGCTCAACCAGGAAGATCGGAAGA
+
FFFFFFFFFFFFFFFFFFFFFFFFFFFFFFFFFFFFFFFFFFFFF
@FS10000125:26:BPA73017-1023:1:1101:4220:1160 1:N:0:16
TTGTCGTAACTTCGTCGAGTACGCTCAAGTGAGTAGATCGGAAGA
+
FFFFFFFFFFFFFFFFFFFFFFFFFFFFFFFFFFFFFFFFFFFFF
@FS10000125:26:BPA73017-1023:1:1101:4480:1160 1:N:0:16
TTGCTGGAACTTCGTCGAGTACGCTCAACTTGACAGATCGGAAGA
+
FFFFFFFFFFFFFFFFFFFFFFFFFFFFFFFFFFFFFFFFFFFFF
@FS10000125:26:BPA73017-1023:1:1101:4760:1160 1:N:0:16
GCGCAAACTTTCGTCGAGTACGCTCAAGTAGATAGATCGGAAGAG
+
FFFFFFFFFFFFFFFFFFFFFFFFFFFFFFFFFFFFFFFFFFFFF
@FS10000125:26:BPA73017-1023:1:1101:4770:1160 1:N:0:16
GGGCTGTAACTTCGTCGAGTACGCTCAAACTATAAGATCGGAAGA
+
:FFFFFFFFFFFFFFFFFFFFFFFFFFFFFFFFFFFFFFFFFFFF
@FS10000125:26:BPA73017-1023:1:1101:6390:1160 1:N:0:16
CCGGACTTCGTCGAGTACGCTCAAACAGTGAGATCGGAAGAGCAC
+
FFFFFFFFFFFFFFFFFFFFFFFFFFFFFFFFFFFFFFFFFFFFF
@FS10000125:26:BPA73017-1023:1:1101:6450:1160 1:N:0:16
TTGGTCGAACTTCGTCGAGTACGCTCAAATTGATAGATCGGAAGA
+
FFFFFFFFFFFFFFFFFFFFFFFFFFFFFFFFFFFFFFFFFFFFF
@FS10000125:26:BPA73017-1023:1:1101:6590:1160 1:N:0:16
TTGACTCAACTTCGTCGAGTACGCTCAAAAACCAAGATCGGAAGA
+
FFFFFFFFFFFFFFFFFFFFFFFFFFFFFFFFFFFFFFFFFFFFF
@FS10000125:26:BPA73017-1023:1:1101:6710:1160 1:N:0:16
GGGGTTGTAACTTCGTCGAGTACGCTCAAAGTGAAAGATCGGAAG
+
FFFFFFFFFFFFFFFFFFFFFFFFFFFFFFFFFFFFFFFFFFFFF
@FS10000125:26:BPA73017-1023:1:1101:7550:1160 1:N:0:16
TTGACTGGACTTCGTCGAGTACGCTCAAAGGAAGAGATCGGAAGA
+
FFFFFFFFFFFFFFFFFFFFFFFFFFFFFFFFFFFFFFFFFFFFF
@FS10000125:26:BPA73017-1023:1:1101:7620:1160 1:N:0:16
TTGACTGGACTTCGTCGAGTACGCTCAAATAAATAGATCGGAAGA
+
FFFFFFFFFFFFFFFFFFFFFFFFFFFFFFFFFFFFFFFFFFFFF
@FS10000125:26:BPA73017-1023:1:1101:9580:1160 1:N:0:16
TTGAGGGAACTTCGTCGAGTACGCTCAAAGTCATAGATCGGAAGA
+
F:F::::F:FFFFFFFFFFF:FFFFFF:F:FFFFFFFFFF:FFFF
@FS10000125:26:BPA73017-1023:1:1101:10520:1160 1:N:0:16
GCTCAAAACTTCGTCGAGTACGCTCAAAACGATAGATCGGAAGAG
+
FFFFFFFFFFFFFFFFFFFFFFFFFFFFFFFFFFFFFFFFFFFFF
@FS10000125:26:BPA73017-1023:1:1101:10640:1160 1:N:0:16
TTGACTGGACTTCGTCGAGTACGCTCAATCCTCAAGATCGGAAGA
+
FFFFFFFFFFFFFFFFFFFFFFFFFFFFFFFFFFFFFFFFFFFFF
@FS10000125:26:BPA73017-1023:1:1101:10710:1160 1:N:0:16
TTGACTGGACTTCGTCGAGTACGCTCAACACGGCAGATCGGAAGA
+
:F:FFFFF:FFFFFFFFFFFFFFFF::,FFF:FFFFFFFFFFFFF
@FS10000125:26:BPA73017-1023:1:1101:11460:1160 1:N:0:16
TTGGCAAAACTTCGTCGAGTACGCTCAAGTGGCAAGATCGGAAGA
+
F:FFFFFFFFFFFFFFFFFFFFFFFFFFFFFFF,FFFFFFFFFFF
@FS10000125:26:BPA73017-1023:1:1101:11490:1160 1:N:0:16
TTGCAACTTCGTCGAGTACGCTCAACGCGGAAGATCGGAAGAGCA
+
FFFFFFFFFFFFFFFFFFFFFFFFFFFFFFFFFFFFFFFFFFFFF
@FS10000125:26:BPA73017-1023:1:1101:11500:1160 1:N:0:16
CTGGGGCCAACTTCGTCGAGTACGCTCAAATATTAAGATCGGAAG
+
F:FFFFFFFFFFFFFFFFFFFFFFFFFFFFFFFFFFFFFFFFFFF
@FS10000125:26:BPA73017-1023:1:1101:11610:1160 1:N:0:16
TTGTACCAACTTCGTCGAGTACGCTCAAGACCTGAGATCGGAAGA
+
FFFFFFFFFFFFFFFFFFFFFFFFFFFFFFFFFFFFFFFFFFFFF
@FS10000125:26:BPA73017-1023:1:1101:11850:1160 1:N:0:16
TTGGCCGAACTTCGTCGAGTACGCTCAAGACACGAGATCGGAAGA
+
FFFFFFFFFFFFFFFFFFFFFFFFFFFFFFFFFFFFFFFFFFFFF
@FS10000125:26:BPA73017-1023:1:1101:12270:1160 1:N:0:16
TTGACTGGACTTCGTCGAGTACGCCCAAAGTGAGAGATCGGAAGA
+
FFFFFFFFFFFFFFFFFFFFFFFFFFFFFFFFFFFFFFFFFFFFF
@FS10000125:26:BPA73017-1023:1:1101:12460:1160 1:N:0:16
GGGGAAATAACTTCGTCGAGTACGCTCAAGTGATTAGATCGGAAG
+
FF::F::F:FF:FFFFFFFFFFFFFFF:FFFFFFFFFFFFFFFFF
@FS10000125:26:BPA73017-1023:1:1101:13210:1160 1:N:0:16
TTGTGGTGACTTCGTCGAGTACGCTCAACCGGATAGATCGGAAGA
+
FFFFFFFFFFFFFFFFFFFFFFFFFFFFFFFFFFFFFFFFFFFFF
@FS10000125:26:BPA73017-1023:1:1101:13290:1160 1:N:0:16
TTGACTGGACTTCGTCGAGTACGCTCAAGATGAGAGATCGGAAGA
+
FFFFFFFFFFFFFFFFFFFFFFFFFFFFFFFFFFFFFFFFFFFFF
@FS10000125:26:BPA73017-1023:1:1101:13320:1160 1:N:0:16
TTGCAACAACTTCGTCGAGTACGCTCAATAAATGAGATCGGAAGA
+
FFFFFFFFFFFFFFFFFFFFFFFFFFFFFFFFFFFFFFFFFFFFF
@FS10000125:26:BPA73017-1023:1:1101:13500:1160 1:N:0:16
GCGTTAACTTCGTCGAGTACGCTCAAAAAGTTAGATCGGAAGAGC
+
FFFFFFFFFFFFFFFFFFFFFFFFFFFFFFFFFFFFFFFFFFFFF
@FS10000125:26:BPA73017-1023:1:1101:14720:1160 1:N:0:16
TTGACTGGACTTCGTCGAGTACGCTCAAAATTGAAGATCGGAAGA
+
FFFFFFFFFFFFFFFFFFFFFFFFFFFFFFFFFFFFFFFFFFFFF
@FS10000125:26:BPA73017-1023:1:1101:16370:1160 1:N:0:16
GCGCCAACTTCGTCGAGTACGCTCAAGCGAGAAGATCGGAAGAGC
+
:FFFFF:FFFFFFFFFFFFFFFFFFFFFFFFF:FFFFFFFFFFFF
@FS10000125:26:BPA73017-1023:1:1101:16390:1160 1:N:0:16
TTGGGCCAACTTCGTCGAGTACGCTCAACAAGAGAGATCGGAAGA
+
FFFFFFFFFFFFFFFFFFFFFFFFFFFFFFFFFFFFFFFFFFFFF
@FS10000125:26:BPA73017-1023:1:1101:16480:1160 1:N:0:16
TTGGGGACAACTTCGTCGAGTACGCTCAATTTGGTAGATCGGAAG
+
FFFFFFFFFFFFFFFFFFFFFFFFFFFFFFFFFFFFFFFFFFFFF
@FS10000125:26:BPA73017-1023:1:1101:1300:1170 1:N:0:16
TTGTATTAACTTCGTCGAGTACGCTCAAAGGGAGAGATCGGAAGA
+
:FFFFF,FFFFFFF:FFFFFFFFFFFFFFFFFF:FFFFFFF:FFF
@FS10000125:26:BPA73017-1023:1:1101:1490:1170 1:N:0:16
CCGCCAACTTCGTCGAGTACGCTCAAGAGCTCAGATCGGAAGAGC
+
FFFFFFFFFFFFFFFFFFFFFFFFFFFFFFFFFFFFFFFFFFFFF
@FS10000125:26:BPA73017-1023:1:1101:1560:1170 1:N:0:16
TTGCGGTAACTTCGTCGAGTACGCTCAAGATTTAAGATCGGAAGA
+
FFFFFFFFFFFFFFFFFFFFFFFFFFFFFFFFFFFFFFFFFFFFF
@FS10000125:26:BPA73017-1023:1:1101:1680:1170 1:N:0:16
TCGGAGGGAACTTCGTCGAGTACGCTCAAGATTGAAGATCGGAAG
+
FFFFFFFFFFFFFFFFFFFFFFFFFFFFFFFFFFFFFFFFFFFFF
@FS10000125:26:BPA73017-1023:1:1101:2180:1170 1:N:0:16
TTGTTGTAACTTCGTCGAGTACGCTCAAGCCGTAAGATCGGAAGA
+
FFFFFFFFFFFFFFFFFFFFFFFFFFFFFFFFFFFFFFFFFFFFF
@FS10000125:26:BPA73017-1023:1:1101:3060:1170 1:N:0:16
TTGAACTTCGTCGAGTATGCTCAAGAAAACAGATCGGAAGAGCAC
+
FFFFFFFFFFFFFFFFFFFFFFFFFFFFFFFFFFFFFFFFFFFFF
@FS10000125:26:BPA73017-1023:1:1101:3650:1170 1:N:0:16
TTGACGCAACTTCGTCGAGTACGCTCAAGTAGACAGATCGGAAGA
+
FFFFFFFFFFFFFFFFFFFFFFFFFFFFFFFFFFFFFFFFFFFFF
@FS10000125:26:BPA73017-1023:1:1101:4060:1170 1:N:0:16
GCGTCAATTTCGTCGAGTACGCTCAAACCTGTAGATCGGAGGAGC
+
FFFFFFFFFFFFFFFFFFFFFFFFFFFFFFFFFFFFFFFFFFFFF
@FS10000125:26:BPA73017-1023:1:1101:4240:1170 1:N:0:16
GCGCCAACTTCGTCGAGTACGCTCAAACCAGTAGATCGGAAGAGC
+
FFFFFFFFFFFFFFFFFFFFFFFFFFFFFFFFFFFFFFFFFFFFF
@FS10000125:26:BPA73017-1023:1:1101:5390:1170 1:N:0:16
TTGCCCGAACTTCGTCGAGTACGCTCAAACATCGAGATCGGAAGA
+
FFFFFFFFFFFFFFFFFFFFFFFFFFFFFFFFFFFFFFFFFFFFF
@FS10000125:26:BPA73017-1023:1:1101:7480:1170 1:N:0:16
TTGGACAAACTTCGTCGAGTACGCTCAATTCATCAGATCGGAAGA
+
FFFFFFFFFFFFFFFFFFFFFFFFFFFFFFFFFFFFFFFFFFFFF
@FS10000125:26:BPA73017-1023:1:1101:7500:1170 1:N:0:16
TCGGGGGCCAAACTTCGTCGAGTACGCTCAAATAAACAGATCGGA
+
FFFFFFFFFFFFFFFFFFFFFFFFFFFFFFFFFFFFFFFFFFFFF
@FS10000125:26:BPA73017-1023:1:1101:7850:1170 1:N:0:16
TCGGCAACTTCGTCGAGTACGCTCAAATAGTAAGATCGGAAGAGC
+
FF:FFFFFFFFFFF:FFFFFFFFFFFFFFFFFFFFFFFFFFFFFF
@FS10000125:26:BPA73017-1023:1:1101:8040:1170 1:N:0:16
TGGTGTCAACTTCGTCGAGTACGCTCAAGGGTATAGATCGGAAGA
+
FFFFFFFFFFFFFFFFFFFFFFFFFFFFFFFFFFFFFFFFFFFFF
@FS10000125:26:BPA73017-1023:1:1101:8950:1170 1:N:0:16
TCGTTAACTTCGTCGAGTACGCTCAATCTAGAAGATCGGAAGAGC
+
FFFFFFFFFFFFFFFFFFFFFFFFFFFFFFFFFFFFFFFFFFFFF
@FS10000125:26:BPA73017-1023:1:1101:9470:1170 1:N:0:16
TTGTGGGAACTTCGTCGAGTACGCTCAAGGTACCAGATCGGAAGA
+
,F:FFFFFFFFFFFFFFFFFFFFFFFFFFFFFFFFFFFFFFFFFF
@FS10000125:26:BPA73017-1023:1:1101:10260:1170 1:N:0:16
TCTTCGTCGAGTACGCTCAATTAAAAAGATCGGAAGAGCACACGT
+
FF:FFFFFFFFFFFFFFFFFFFFFFFFFFFFFFFFFFFFFFFFFF
@FS10000125:26:BPA73017-1023:1:1101:11410:1170 1:N:0:16
TTGTGTGAACTTCGTCGAGTACGCTCAATCTTGCAGATCGGAAGA
+
FFFFFFFFFFFFFFFFFFFFFFFFFFFFFFFFFFFFFFFFFFFFF
@FS10000125:26:BPA73017-1023:1:1101:11460:1170 1:N:0:16
TTGTGCGAATTTCGTCGAGTACGCTCAAGCCGCGAGATCGGAAGA
+
,FFFFFFFFFFFFFFFFFFFFFFFFFFFFFFFFFFFFFFFFFFFF
@FS10000125:26:BPA73017-1023:1:1101:11650:1170 1:N:0:16
TGGACGCAACTTCGTCGAGTACGCTCAATACCTCAGATCGGAAGA
+
FFFFFFFFFFFFFFFFFFFFFFFFFFFFFFFFFFFFFFFFFFFFF
@FS10000125:26:BPA73017-1023:1:1101:12710:1170 1:N:0:16
TTCCACAAACTTCGTCGAGTACGCTCAATAATAGAGATCGGAAGA
+
FFFFFFFFFFFFFFFFFFFFFFFFFFFFFFFFFFFFFFFFFFFFF
@FS10000125:26:BPA73017-1023:1:1101:13190:1170 1:N:0:16
TTGACTGGACTTCGTCGAGTACGCTCAATCCAAAAGATCGGAAGA
+
FFFFFFFFFFFFFFFFFFFFFFFFFFFFFFFFFFFFFFFFFFFFF
@FS10000125:26:BPA73017-1023:1:1101:13400:1170 1:N:0:16
TTGACTGGACTTCGTCGAGTACGCTCAATCTAGAAGATCGGAAGA
+
FFFFFFFFFFFFFFFFFFFFFFFFFFFFFFFFFFFFFFFFFFFFF
@FS10000125:26:BPA73017-1023:1:1101:13420:1170 1:N:0:16
TTGGCTGAACTTCGTCGAGTACGCTCAATGATTTAGATCGGAAGA
+
FFFFFFFFFFFFFFFFFFFFFFFFFFFFFFFFFFFFFFFFFFFFF
@FS10000125:26:BPA73017-1023:1:1101:13960:1170 1:N:0:16
TGGATCTAACTTCGTCGAGTACGCTCAAATCATAAGATCGGAAGA
+
FFFFFFFFFFFFFFFFFFFFFFFFFFFFFFFFFFFFFFFFFFFFF
@FS10000125:26:BPA73017-1023:1:1101:14080:1170 1:N:0:16
TTGTAGTAACTTCGTCGAGTACGCTCAACTATATAGATCGGAAGA
+
FFFFFFFFFFFFFFFFFFFFFFFFFFFFFFFFFFFFFFFFFFFFF
@FS10000125:26:BPA73017-1023:1:1101:14120:1170 1:N:0:16
CCGTAACTTCGTCGAGTACGCTCAATGTTAGAGATCGGAAGAGCA
+
FFFFFFFFFFFFFFFFFFFFFFFFFFFFFFFFFFFFFFFFFFFFF
@FS10000125:26:BPA73017-1023:1:1101:14170:1170 1:N:0:16
TTGTGGTAACTTCGTCGAGTACGCTCAAGGATGGAGATCGGAAGA
+
FFFFFFFFFFFFFFFFFFFFFFFFFFFFFFFFFFFFFFFFFFFFF
@FS10000125:26:BPA73017-1023:1:1101:14200:1170 1:N:0:16
TTGCATTAACTTCGTCGAGTACGCTCTTTATGGGAGATCGGTAGA
+
F,,FFFFFF:,FF,F,FF:FFF,,::,,::F,,FFFF,,,:,,,:
@FS10000125:26:BPA73017-1023:1:1101:14880:1170 1:N:0:16
TTGACTGGACTTCGTCGAGTACGCTCAAACCTGAAGATCGGAAGA
+
FFFFFFFFFFFFFFFFFFFFFFFFFFFFFFFFFFFFFFFFFFFFF
@FS10000125:26:BPA73017-1023:1:1101:15300:1170 1:N:0:16
GGGCATAACTTCGTCGAGTACGCTCAATTATATAGATCGGAAGAG
+
FFFFFFFFFFFFFFFFFFFFFFFFFFFFFFFFFFFFFFFFFFFFF
@FS10000125:26:BPA73017-1023:1:1101:15580:1170 1:N:0:16
TTGAAGCAGCTTCGTCGAGTACGCTCAATTGATCAGATCGGAAGA
+
FFFFFFFFFFFFFFFFFFFFFFFFFFFFFFFFFFFFFFFFFFFFF
@FS10000125:26:BPA73017-1023:1:1101:16230:1170 1:N:0:16
TTGAAATAACTTCGTCGAGTACGCTCAAACTCCAAGATCGGAAGA
+
FFFFFFFFFFFFFFFFFFFFFFFFFFFFFFFFFFFFFFFFFFFFF
@FS10000125:26:BPA73017-1023:1:1101:1160:1180 1:N:0:16
TCCGGCTGAACTTCGTCGAGTACGCTCAACGATGAAGATCGGAAG
+
,FFFFFFFFFFFFFFFFFFFFFFFFFFFFFFFFFFFFFFFFFFFF
@FS10000125:26:BPA73017-1023:1:1101:1730:1180 1:N:0:16
TCTAGGAACTTCGTCGAGTACGCTCAAAAGACCAGATCGGAAGAG
+
FFFFFFFFFFFFFFFFFFFFFFFFFFFFFFFFFFFFFFFFFFFFF
@FS10000125:26:BPA73017-1023:1:1101:2570:1180 1:N:0:16
ACGGACTCGACTTCGTCGAGTACGCTCAAATGGAGAGATCGGAAG
+
FFFFF:FFFFFFFFFFFFFFFFFFFFFFFFFFFFFFFFFFFFFFF
@FS10000125:26:BPA73017-1023:1:1101:3440:1180 1:N:0:16
CTGGCTATAACTTCGTCGAGTACGCTCAATAAGAAAGATCGGAAG
+
FFFFFFFFFFFFFFFFFFFFFFFFFFFFFFFFFFFFFFFFFFFFF
@FS10000125:26:BPA73017-1023:1:1101:3970:1180 1:N:0:16
TTGCGCAAACTTCGTCGAGTACGCTCAATAGTCAAGATCGGAAGA
+
FFFFFFFFFFFFFFFFFFFFFFFFFFFFFFFFFFFFFFFFFFFFF
@FS10000125:26:BPA73017-1023:1:1101:5300:1180 1:N:0:16
TTGACTGGACTTCGTCGAGTACGCTCAATATATCAGATCGGAAGA
+
FFFFFFFFFFFFFFFFFFFFFFFFFFFFFFFFFFFFFFFFFFFFF
@FS10000125:26:BPA73017-1023:1:1101:5370:1180 1:N:0:16
TTGCAAAAACTTCGTCGAGTACGCTCAACGGGATAGATCGGAAGA
+
FFFFFFFFFFFFFFFFFFFFFFFFFFFFFFFFFFFFFFFFFFFFF
@FS10000125:26:BPA73017-1023:1:1101:5480:1180 1:N:0:16
CTGGACTTCGTCGAGTACGCTCAACTAAGTAGATCGGAAGAGCAC
+
FFFFFFFFFFFFFFFFFFFFFFFFFFFFFFFFFFFFFFFFFFFFF
@FS10000125:26:BPA73017-1023:1:1101:7360:1180 1:N:0:16
AGGCACGAACTTCGTCGAGTACGCTCAAAACAGGAGATCGGAAGA
+
FFFFFFFFFFFFFFFFFFFFFFFFFFFFFFFFFFFFFFFFFFFFF
@FS10000125:26:BPA73017-1023:1:1101:7500:1180 1:N:0:16
TTGGACAAACTTCGTCGAGTACGCTCAACCTTTGAGATCGGAAGA
+
FFFFFFFFFFFFFFFFFFFFFFFFFFFFFFFFFFFFFFFFFFFFF
@FS10000125:26:BPA73017-1023:1:1101:8150:1180 1:N:0:16
ACGCTAGAACTTCGTCGAGTACGCTCAATCTTTTAGATCGGAAGA
+
FFFFFFFFFFFFFFFFFFFFFFFFFFFFFFFFFFFFFFFFFFFFF
@FS10000125:26:BPA73017-1023:1:1101:9170:1180 1:N:0:16
GAGTCCTAAACTTCGTCGAGTACGCTCAAATTCAGAGTTCGGAAG
+
F,FFFF,:::FFF,:::,F:FFF,F::FFF:F,F,,:,FF,:,F:
@FS10000125:26:BPA73017-1023:1:1101:9410:1180 1:N:0:16
TTGGTTAAACTTCGTCGAGTACGCTCAATTCGACAGATCGGAAGA
+
FFFFFFFFFFFFFFFFFFFFFFFFFFFFFFFFFFFFFFFFFFFFF
@FS10000125:26:BPA73017-1023:1:1101:9970:1180 1:N:0:16
CTGGTGCAACTTCGTCGAGTACGCTCAAAATGGTAGATCGGAAGA
+
FFFFFFFFFFFFFFFFFFFFFFFFFFFFFFFFFFFFFFFFFFFFF
@FS10000125:26:BPA73017-1023:1:1101:10010:1180 1:N:0:16
GAGTTGCAACTTCGTCGAGTACGCTCAATTAGAGAGATCGGAAGA
+
,FFFFFFFFFFFFFFFFFFFFFFFFFF:FFFFFFFFFFFFFFFFF
@FS10000125:26:BPA73017-1023:1:1101:10410:1180 1:N:0:16
TTGGACGATCTTCGTCGAGTACGCTCAATTTAGAAGATCGGAAGA
+
FFFFFFFFFFFFFFFFFFFFFFFFFFFFFFFFFFFFFFFFFFFFF
@FS10000125:26:BPA73017-1023:1:1101:10550:1180 1:N:0:16
TCTTGAAACTTCGTCGAGTACGCTCAAATCCGTAGATCGGAAGAG
+
FFFFFFFFFFFFFFFFFFFFFFFFFFFFFFFFFFFFFFFFFFFFF
@FS10000125:26:BPA73017-1023:1:1101:10800:1180 1:N:0:16
TTGGTTCAACTTCGTCGAGTACGCTCAAATTTACAGATCGGAAGA
+
FFFFFFFFFFFFFFFFFFFFFFFFFFFFFFFFFFFFFFFFFFFFF
@FS10000125:26:BPA73017-1023:1:1101:10900:1180 1:N:0:16
TTGGTGGAACTTCGTCGAGTACGCTCAAGCCATTAGATCGGAAGA
+
,FFFFFFFFFFFFFFFFFFFFFFFFFFFFFFFFFFFFFFFFFFFF
@FS10000125:26:BPA73017-1023:1:1101:11340:1180 1:N:0:16
GGGCAAAACTTCGTCGAGTACGCTCAAGTATGTAGATCGGAAGAG
+
:FFFFFFFFFFFFFFFFFFFFFFFFFFFFFFFFFFFFFFFFFFFF
@FS10000125:26:BPA73017-1023:1:1101:11650:1180 1:N:0:16
TCTGTGAACTTCGTCGAGTACGCTCAATTTATGAGATCGGAAGAG
+
FFFFFFFFFFFFFFFFFFFFFFFFFFFFFFFFFFFFFFFFFFFFF
@FS10000125:26:BPA73017-1023:1:1101:11660:1180 1:N:0:16
CCGGTGCAAACTTCGTCGAGTACGCTCAAAATACAAGATCGGAAG
+
FFFFFFFFFFFFFFFFFFFFFFFFFFFFF:FFFFFFFFFFFFFFF
@FS10000125:26:BPA73017-1023:1:1101:11780:1180 1:N:0:16
TTGCTAAAACTTCGTCGAGTACGCTCAAAGTGTTAGATCGGAAGA
+
FFFFFFF:FFF,FFFFFFFFFFFFFFF,FF:F:FFFF,FFFFFFF
@FS10000125:26:BPA73017-1023:1:1101:12200:1180 1:N:0:16
CTGGATCAATCTTCGTCGAGTACGCTCTAACTCATAGATCGGAAG
+
:F,,FFF,FFFF:F::F:FFF::FFFF,F:F,F:FF:,FF,:FFF
@FS10000125:26:BPA73017-1023:1:1101:12450:1180 1:N:0:16
TTGACTGGACTTCGTCGAGTACGCTCAACCTATAAGATCGGAAGA
+
FFFFFFFFFFFFFFFFFFFFFFFFFFFFFFFFFFFFFFFFFFFFF
@FS10000125:26:BPA73017-1023:1:1101:13480:1180 1:N:0:16
TGGGTGGAACTTCGTCGAGTACGCTCAATTCTTAAGATCGGAAGA
+
FFFFFFFFFFFFFFFFFFFFFFFFFFFFFFFFFFFFFFFFFFFFF
@FS10000125:26:BPA73017-1023:1:1101:13640:1180 1:N:0:16
TTTGGCTCAACTTCGTCGAGTACGCTCAAGACTTAAGATCGGAAG
+
FFFFFFFFFFFFFFFFFFFFFFFFFFFFFFFFFFFFFFFFFFFFF
@FS10000125:26:BPA73017-1023:1:1101:13780:1180 1:N:0:16
TTGCAGGAACTTCGTCGAGTACGCTCAACAGAAAAGATCGGAAGA
+
FFFFFFFFFFFFFFFFFFFFFFFFFFFFFFFFFFFFFFFFFFFFF
@FS10000125:26:BPA73017-1023:1:1101:15730:1180 1:N:0:16
TCTAGAAACTTCGTCGAGTACGCTCAATAACAGAGATCGGAAGAG
+
FFFFFFFFFFFFFFFFFFFFFFFFFFFFFFFFFFFFFFFFFFFFF
@FS10000125:26:BPA73017-1023:1:1101:16300:1180 1:N:0:16
GTGGTATAACTTCGTCGAGTACGCTCAATGATGTAGATCGGAAGA
+
,,FFFF:FFFFFFFFFFFFFFFFFFFFFFFFFFFFFFFFFFFFFF
@FS10000125:26:BPA73017-1023:1:1101:16310:1180 1:N:0:16
TCGGGCTAAACTTCGTCGAGTACGCTCAAATAGGAAGATCGGAAG
+
FFFFFFFFFFFFFFFFFFFFFFFFFFFFFFFFFFFFFFFFFFFFF
@FS10000125:26:BPA73017-1023:1:1101:1370:1190 1:N:0:16
TCGACTGGAGCTCGAGTACGCTCAAAATCGTAGATCGGAAGAGCA
+
FFFFFFFFFFFFFFFFFFFFFFFFFFFFFFFFFFFFFFFFFFFFF
@FS10000125:26:BPA73017-1023:1:1101:2100:1190 1:N:0:16
TTGCACAAACTTCGTCGAGTACGCTCAACATAGTAGATCGGAAGA
+
FFFFFFFFFFFFFFFFFFFFFFFFFFFFFFFFFFFFFFFFFFFFF
@FS10000125:26:BPA73017-1023:1:1101:3130:1190 1:N:0:16
TTGCTTGAACTTCGTCGAGTACGCTCAAAATAAGAGATCGGAAGA
+
FFFFFFFFFFFFFFFFFFFFFFFFFFFFFFFFFFFFFFFFFFFFF
@FS10000125:26:BPA73017-1023:1:1101:4840:1190 1:N:0:16
TCGGTGGCAACTTCGTCGAGTACGCTCAATCTAAAAGATCGGAAG
+
FFFFFFFFFFFFFFFFFFFFFFFFFFFFFFFFFFFFFFFFFFFFF
@FS10000125:26:BPA73017-1023:1:1101:4900:1190 1:N:0:16
TTGACTGGACTTTCGTCGAGTACGCTCAAATTACAAGATCGGAAG
+
FFFFFFFFFFFFFFFFFFFFFFFFFFFFFFFFFFFFFFFFFFFFF
@FS10000125:26:BPA73017-1023:1:1101:5780:1190 1:N:0:16
TTGTGCTAACTTCGTCGAGTACGTTCAAAGAGGAAGATCGGAAGA
+
FFFFFFFFFFFFFFFFFFFFFFFFFFFFFFFFFFFFFFFFFFFFF
@FS10000125:26:BPA73017-1023:1:1101:5940:1190 1:N:0:16
TAGGTGGAACTTCGTCGAGTTACGCTCAAGTGAATAGATCGGAAG
+
FFFFFFFFFFFFFFFFFFFFFFFFFFFFFFFFFFFFFFFFFFFFF
@FS10000125:26:BPA73017-1023:1:1101:6670:1190 1:N:0:16
TTGTAATAACTTCGTCGAGTACGCTCAAAGAAAAAGATCGGAAGA
+
FFFFFFFFFFFFFFFFFFFFFFFFFFFFFFFFFFFFFFFFFFFFF
@FS10000125:26:BPA73017-1023:1:1101:6770:1190 1:N:0:16
TTGTAATAACTTCGTCGAGTACGCTCAAATATGCAGATCGGAAGA
+
FFFFFFFFFFFFFFFFFFFFFFFFFFFF,FFFFFFFFFFFFFFFF
@FS10000125:26:BPA73017-1023:1:1101:6940:1190 1:N:0:16
AGGGCTTAACTTCGTCGAGTACGCTCAAACATGGAGATCGGAAGA
+
FFFFFFFFFFFFFFFFFFFFFFFFFFFFFFFFFFFFFFFFFFFFF
@FS10000125:26:BPA73017-1023:1:1101:7080:1190 1:N:0:16
TTGCCGCAACTTCGTCGAGTACGCTCAATCCCTCAGATCGGAAGA
+
FFFFFFFFFFFFFFFFFFFFFFFFFFFFFFFFFFFFFFFFFFFFF
@FS10000125:26:BPA73017-1023:1:1101:7850:1190 1:N:0:16
GCGGACCAACTTCGTCGAGTACGCTCAAGACACGAGATCGGAAGA
+
:F:FFFFFFFFFFFFFFFFFFFFFFFFFFFFFFFFFFFFFFFFFF
@FS10000125:26:BPA73017-1023:1:1101:8720:1190 1:N:0:16
GCGCTAACTTCGTCGAGTACGCTCAATCGGTAAGATCGGAAGAGC
+
FFFFFFFFFFFFFFFFFFFFFFFFFFFFFFFFFFFFFFFFFFFFF
@FS10000125:26:BPA73017-1023:1:1101:9120:1190 1:N:0:16
GGGGTGTAAACTTCGTCTGAGTACGCTCAAGACTATAGATCGGAA
+
F:FFFFFFF:FFFFFFFFFFFFFFFFFFFFFFFFFFFFFFF:FFF
@FS10000125:26:BPA73017-1023:1:1101:10640:1190 1:N:0:16
GTGACTGGACTTCGTCGAGTACGCTCAAACAGAGAGATCGGAAGA
+
:F::FFF:FFFFFFFFFFFFFFFFFFF,:F:FFFFFFFFFFFFFF
@FS10000125:26:BPA73017-1023:1:1101:10660:1190 1:N:0:16
TTGACTGGACTTCGTCGAGTACGCTCAAACCACCAGATCGGAAGA
+
FFFFFFFFFFFFFFFFFFFFFFFFFFFFFFFFFFFFFFFFFFFFF
@FS10000125:26:BPA73017-1023:1:1101:11080:1190 1:N:0:16
TCGGGCGCAACTTCGTCGAGTACGCTCAATCTTCAAGATCGGAAG
+
FFFFFFFFFFFFFFFFFFFFFFFFFFFFFFFFFFFFFFFFFFFFF
@FS10000125:26:BPA73017-1023:1:1101:11150:1190 1:N:0:16
TCGAGTCAACTTCGTCGAGTACGCTCAATAATGTAGATCGGAAGA
+
FFFFFFFFFFFFFFFFFFFFFFFFFFFFFFFFFFFFFFFFFFFFF
@FS10000125:26:BPA73017-1023:1:1101:12090:1190 1:N:0:16
TTGGTGGAACTTCGTCGAGTACGCTCAATATTAAAGATCGGAAGA
+
FFFFFFFFFFFFFFFFFFFFFFFFFFFFFFFFFFFFFFFFFFFFF
@FS10000125:26:BPA73017-1023:1:1101:12300:1190 1:N:0:16
TTGGCATAACTTCGTCGAGTACGCTCAATCTTGTAGATCGGAAGA
+
FFFFFFFFFFFFFFFFFFFFFFFFFFFFFFFFFFFFFFFFFFFFF
@FS10000125:26:BPA73017-1023:1:1101:12630:1190 1:N:0:16
TAGCTAACTTCGTCGAGTACGCTCAAATTAAAAGATCGGAAGAGC
+
FFFFFFFFFFFFFFFFFFFFFFFFFFFFFFFFFFFFFFFFFFFFF
@FS10000125:26:BPA73017-1023:1:1101:12690:1190 1:N:0:16
TAGCTAACTTCGTCGAGTACGCTCAAATTAAAAGATCGGAAGAGC
+
FFFFFFFFFFFFFFFFFFFFFFFFFFFFFFFFFFFFFFFFFFFFF
@FS10000125:26:BPA73017-1023:1:1101:12890:1190 1:N:0:16
TCGGGATCAACTTCGTCGAGTACGCTCAAGAATATAGATCGGAAG
+
FFFFFFFFFFFFFFFFFFFFFFFFFFFFFFFFFFFFFFFFFFFFF
@FS10000125:26:BPA73017-1023:1:1101:15130:1190 1:N:0:16
TGGATGCAACTTCGTCGAGTACGCTCAATAAACAAGATCGGAAGA
+
FFFFFFFFFFFFFFFFFFFFFFFFFFFFFFFFFFFFFFFFFFFFF
@FS10000125:26:BPA73017-1023:1:1101:15530:1190 1:N:0:16
TTGACTTAACTTCGTCGAGTACGCTCAAGTGACGAGATCGGAAGA
+
FFFFFFFFFFFFFFFFFFFFFFFFFFFFFFFFFFFFFFFFFFFFF
@FS10000125:26:BPA73017-1023:1:1101:2590:1200 1:N:0:16
TTGTACCAACTTCGTCGAGTACGCTCAAGTTCGGAGATCGGAAGA
+
FFFFFFFFFFFFFFFFFFFFFFFFFFFFFFFFFFFFFFFFFFFFF
@FS10000125:26:BPA73017-1023:1:1101:2680:1200 1:N:0:16
TTGACTGGACTTCGTCGAGTACGCTCAATTCCGGAGATCGGAAGA
+
FFFFFFFFFFFFFFFFFFFFFFFFFFFFFFFFFFFFFFFFFFFFF
@FS10000125:26:BPA73017-1023:1:1101:2710:1200 1:N:0:16
TTGCTCGAACTTCGTCGAGTACGCTCAAATGACTAGATCGGAAGA
+
FFFFFFFFFFFFFFFFFFFFFFFFFFFFFFFFFFFFFFFFFFFFF
@FS10000125:26:BPA73017-1023:1:1101:2860:1200 1:N:0:16
GCGGGATAAACTTCGTCGAGTACGCTCAATACTAAAGATCGGAAG
+
FFFFFFFFFFFFFFFFFFFFFFFFFFFFFFFFFFFFFFFFFFFFF
@FS10000125:26:BPA73017-1023:1:1101:3950:1200 1:N:0:16
TTGACTAAACTTCGTCGAGTACGCTCAATTAAGAAGATCGGAAGA
+
FFFFFFFFFFFFFFFFFFFFFFFFFFFFFFFFFFFFFFFFFFFFF
@FS10000125:26:BPA73017-1023:1:1101:4620:1200 1:N:0:16
CGGGATAGAACTTCGTCGAGTACGCTCATAAATTAGATCGGAAGA
+
FFFFFFFFFFFFFFFFFFFFFFFFFFFFFFFFFFFFFFFFFFFFF
@FS10000125:26:BPA73017-1023:1:1101:5380:1200 1:N:0:16
TTGCAAAAACTTCGTCGAGTACGCTCAACGGGATAGATCGGAAGA
+
FFFFFFFFFFFFFFFFFFFFFFFFFFFFFFFFFFFFFFFFFFFFF
@FS10000125:26:BPA73017-1023:1:1101:5780:1200 1:N:0:16
CAGGGTTAAACTTCGTCGAGTACGCTCAACACACAAGATCGGAAG
+
FFFFFFFFFFFFFFFFFFFFFFFFFFFFFFFFFFFFFFFFFFFFF
@FS10000125:26:BPA73017-1023:1:1101:6290:1200 1:N:0:16
CTGACTCAACTTCGTCGAGTACGCTCAACCAGCAAGATCGGAAGA
+
FFFFFFFFFFFFFFFFFFFFFFFFFFFFFFFFFFFFFFFFFFFFF
@FS10000125:26:BPA73017-1023:1:1101:6400:1200 1:N:0:16
TTGTGTTAACTTCGTCGAGTACGCTCAAGTTATGAGATCGGAAGA
+
FFFFFFFFFFFFFFFFFFFFFFFFFFFFFFFFFFFFFFFFFFFFF
@FS10000125:26:BPA73017-1023:1:1101:6890:1200 1:N:0:16
TGGCAACAACTTCGTCGAGTACGCTCAAGGTTCCAGATCGGAAGA
+
FFFFFFFFFFFFFFFFFFFFFFFFFFFFFFFFFFFFFFFFFFFFF
@FS10000125:26:BPA73017-1023:1:1101:9240:1200 1:N:0:16
GCGCAAACTTCGTCGAGTACGCTCAATATACGAGATCGGAAGAGC
+
,FFFFFFFFFFFFFFFFFFFFFFFFFFFFFFFFFFFFFFFFFFFF
@FS10000125:26:BPA73017-1023:1:1101:9450:1200 1:N:0:16
TTGGTCAAACTTCGTCGAGTACGCTCAAGGCAAAAGATCGGAAGA
+
FFFFFFFFFFFFFFFFFFFFFFFFFFFFFFFFFFFFFFFFFFFFF
@FS10000125:26:BPA73017-1023:1:1101:9690:1200 1:N:0:16
CCGGTGGCAACTTCGTCGAGTACGCTCAACCGAGAAGATCGGAAG
+
FFFFFFFFFFFFFFFFFFFFFFFFFFFFFFFFFFFFFFFFFFFFF
@FS10000125:26:BPA73017-1023:1:1101:10090:1200 1:N:0:16
TTGTATTAACTTCGTCGAGTACGCTCAAACTACAAGATCGGAAGA
+
FFFFFFFFFFFFFFFFFFFFFFFFFFFFFFFFFFFFFFFFFFFFF
@FS10000125:26:BPA73017-1023:1:1101:10890:1200 1:N:0:16
GGGGAACTTCGTCGAGTACGCTCAATTTTTGAGATCGGAAGAGCA
+
FFFFFFFFFFFFFFFFFFFFFFFFFFFFFFFFFFFFFFFFFFFFF
@FS10000125:26:BPA73017-1023:1:1101:10970:1200 1:N:0:16
TCGAACAAACTTCGTCGAGTACGCTCAAGGTATAAGATCGGAAGA
+
FFFFFFFFFFFFFFFFFFFFFFFFFFFFFFFFFFFFFFFFFFFFF
@FS10000125:26:BPA73017-1023:1:1101:11530:1200 1:N:0:16
TTGACTTAACTTCGTCGAGTACGCTCAAAATGTTAGATCGGAAGA
+
FFFFFFFFFFFFFFFFFFFFFFFFFFFFFFFFFFFFFFFFFFFFF
@FS10000125:26:BPA73017-1023:1:1101:12260:1200 1:N:0:16
TGGTAGCAACTTCGTCGAGTACGCTCAAATAGGGAGATCGGAAGA
+
FFFFFFFFFFFFFFFFFFFFFFFFFFFFFFFFFFFFFFFFFFFFF
@FS10000125:26:BPA73017-1023:1:1101:13890:1200 1:N:0:16
CCGTGTAAACTTCGTCGAGTACGCTCAAGCAAAAAGATCGGAAGA
+
FFFFFFFFFFFFFFFFFFFFFFFFFFFFFFFFFFFFFFFFFFFFF
@FS10000125:26:BPA73017-1023:1:1101:14100:1200 1:N:0:16
CCGGCAACTTCGTCGAGTACGCTCAAGTAGTAAGATCGGAAGAGC
+
FFFFFFFFFFFFFFFFFFFFFFFFFFFFFFFFFFFFFFFFFFFFF
@FS10000125:26:BPA73017-1023:1:1101:14370:1200 1:N:0:16
TTTGGGTTAACTTCGTCGAGTACGCTCAAGATTCAAGATCGGAAG
+
FFFFFFF:FFFFFFFFFFFFFFFFFFFFFFFFFFFFFFFFFFFFF
@FS10000125:26:BPA73017-1023:1:1101:15380:1200 1:N:0:16
TTGCTAGAACTTCGTCGAGTACGCTCAATCTAAAAGATCGGAAGA
+
FFFFFFFFFFFFFFFFFFFFFFFFFFFFFFFFFFFFFFFFFFFFF
@FS10000125:26:BPA73017-1023:1:1101:15470:1200 1:N:0:16
AATGAATGAACTTCGTCGAGTACGCTCAAGTAACGAGATCGGAAG
+
FFFFFFFFFFFFFFFFFFFFFFFFFFFFFFFFFFFFFFFFFFFFF
@FS10000125:26:BPA73017-1023:1:1101:15750:1200 1:N:0:16
TTGAGTCAACTTCGTCGAGTACGCTCAAACGTAGAGATCGGAAGA
+
FF:FFFFFFFFFFFFFFFFFFFFFFFFFFFFFFFFFFFFFFFFFF
@FS10000125:26:BPA73017-1023:1:1101:1270:1210 1:N:0:16
TTGAAGTAACTTCGTCGAGTACGCTCAACCATTAAGATCGGAAGA
+
FFFFFFFFFFFFFFFFFFFFFFFFFFFFFFFFFFFFFFFFFFFFF
@FS10000125:26:BPA73017-1023:1:1101:2990:1210 1:N:0:16
TTGTAACTTCGTCGAGTACGCTCAACTACAGAGATCGGAAGAGCA
+
FFFFFFFFFFFFFFFFFFFFFFFFFFFFFFFFFFFFFFFFFFFFF
@FS10000125:26:BPA73017-1023:1:1101:4120:1210 1:N:0:16
TCTAGCAACTTCGTCGAGTACGCTCAATTACATAGATCGGAAGAG
+
:FFFFFFFFFFFFFFFFFFFFFFFFFF:FFFFFFFFFFFFFFFFF
@FS10000125:26:BPA73017-1023:1:1101:4140:1210 1:N:0:16
TGGGCCAAACTTCGTCGAGTACGCTCAATGGTTCAGATCGGAAGA
+
,FFF:FFFFFFFFFFFFFFFFFFFFFFFFFFFFFFFFFFFFFFFF
@FS10000125:26:BPA73017-1023:1:1101:5610:1210 1:N:0:16
GGTATAACTTCGTCGAGTACGCTCAAGAGAGGAGATCGGAAGAGC
+
FFFFF:FFFFFFFFFFFFFFFFFF,FFFF::FFFFFFFFFFFF:F
@FS10000125:26:BPA73017-1023:1:1101:6240:1210 1:N:0:16
TTGTGTTAACTTCGTCGAGTACGCTCAAGTTATGAGATCGGAAGA
+
FFFFFFFFFFFFFFFFFFFFFFFFFFFFFFFFFFFFFFFFFFFFF
@FS10000125:26:BPA73017-1023:1:1101:6740:1210 1:N:0:16
TTGACTGGACTTCGTCGAGTACGCTCAAACTGGAAGATCGGAAGA
+
FFF,FFFFFFFFFF:FFFFFFFFFFF:FF,,FFFFFFFFFFFFFF
@FS10000125:26:BPA73017-1023:1:1101:6960:1210 1:N:0:16
TTGCAACATCTTCGTCGAGTACGCTCAAGGACAAAGATCGGAAGA
+
FFFFFFF:FFFFFFFFFFF:FFFFFFFFFFFFFFFF:FFFFFFF:
@FS10000125:26:BPA73017-1023:1:1101:7160:1210 1:N:0:16
ATGCCTTAACTTCGTCGAGTACGCTCAAACAGACAGATCGGAAGA
+
F:FFFFFFFFFFFFFFFFFFFFFFFFFFFFFFFFFFFFFFFFFFF
@FS10000125:26:BPA73017-1023:1:1101:7450:1210 1:N:0:16
CGGTGGGAACTTCGTCGAGTACGCTCAAGAATAAAGATCGGAAGA
+
FFFFFFFFFFFFFFFFFFFFFFFFFFFFFFFFFFFFFFFFFFFFF
@FS10000125:26:BPA73017-1023:1:1101:8230:1210 1:N:0:16
TTGACTGGACTTCGTCGAGTACGCTCAACCGGGGAGATCGGAAGA
+
FFFFFFFFFFFFFFFFFFFFFFFFFFFFFFFFFFFFFFFFFFFFF
@FS10000125:26:BPA73017-1023:1:1101:9490:1210 1:N:0:16
GGGTAAACTTCGTCGAGTACGCTCAAGTCAGGAGATCGGAAGAGC
+
FFFFFFFFFFFFFFFFFFFFFFFFFFFFFFFFFFFFFFFFFFFFF
@FS10000125:26:BPA73017-1023:1:1101:9970:1210 1:N:0:16
TTGTGGAAACTTCGTCGAGTACGCTCAAACATTCAGATCGGAAGA
+
FFFFFFFFFFFFFFFFFFFFFFFFFFFFFFFFFFFFFFFFFFFFF
@FS10000125:26:BPA73017-1023:1:1101:10630:1210 1:N:0:16
TTGCAGGAACTTCGTCGAGTACGCTCAAAGAGATAGATCGGAAGA
+
FFFFFFFFFFFFFFFFFFFFFFFFFFFFFFFFFFFFFFFFFFFFF
@FS10000125:26:BPA73017-1023:1:1101:10940:1210 1:N:0:16
CCGGAGGCAACTTCGTCGAGTACGCTCAACACACTAGATCGGAAG
+
FFFF,F:FF:FFFFFFF:FF:FFFFFFFFF,FFFFF:F:FFFFFF
@FS10000125:26:BPA73017-1023:1:1101:11710:1210 1:N:0:16
AAGGACTGGTTTAGATATGAGTCACATTTTGTTCATGGTAGAGAT
+
:,F:F:,FFF:F,FFF,F,F,FFFFFFFFF:FF::FFFFFFFF,F
@FS10000125:26:BPA73017-1023:1:1101:11960:1210 1:N:0:16
TCGGACTAACTTCGTCGAGTACGCTCAAAAACTTAGATCGGAAGA
+
F,FFF,,FFFFFFFFFFFFFFFFFFFFF,,F,,FFFFFFFFFFFF
@FS10000125:26:BPA73017-1023:1:1101:12360:1210 1:N:0:16
TTGTATGAACTTCGTCGAGTACGCTCAATCGAGGAGATCGGAAGA
+
FFFFFFFFFFFFFFFFFFFFFFFFFFFFFFFFFFFFFFFFFFFFF
@FS10000125:26:BPA73017-1023:1:1101:12540:1210 1:N:0:16
TTGCAACAACTTCGTCGAGTACGCTTCAAGTGATTAGATCGGAAG
+
FFFFFFF:FF:FFFFFFFFFFFFFFFFFFFFFFFFFFFFF:FFFF
@FS10000125:26:BPA73017-1023:1:1101:12930:1210 1:N:0:16
TCTAGTAACTTCGTCGAGTACGCTCAAATAGACAGATCGGAAGAG
+
FFFFFFFFFFFFFFFFFFFFFFFFFFFFFFFFFFFFFFFFFFFFF
@FS10000125:26:BPA73017-1023:1:1101:13380:1210 1:N:0:16
TGGTAACTTCGTCGAGTACGCTCAATTACCGAGATCCGGAAGAGC
+
FFFFFFFFFFFFFFFFFFFFFFFFFFFFFFFFFFFFFFFFFFFFF
@FS10000125:26:BPA73017-1023:1:1101:14370:1210 1:N:0:16
GGGGAACTTCGTCGAGTACGCTCAAAATTTAAGATCGGAAGAGCA
+
FFFFFFFFFFFFFFFFFFFFFFFFFFFFFFFFFFFFFFFFFFFFF
@FS10000125:26:BPA73017-1023:1:1101:15230:1210 1:N:0:16
TTGGAGGACCTTCGTCGAGTACGCTCAACCAGGCAGATCGGAAGA
+
FFFFFFFFFFFFFFFFFFFFFFFFFFFFFFFFFFFFFFFFFFFFF
@FS10000125:26:BPA73017-1023:1:1101:15880:1210 1:N:0:16
CCGGGTTGACCTTCGTCGAGTACGCTCAAAGGTTGAGATCGGAAG
+
FFFFFFFFFFFFFFFFFFFFFFFFFFFFFFFFFFFFFFFFFFFFF
@FS10000125:26:BPA73017-1023:1:1101:1080:1220 1:N:0:16
TTGAACTAACTTCGTCGAGTACGCTCAAAAATTAAGATCGGAAGA
+
,,,F:FFFFFF:::FF,FF:FFFFFFFF:FF:FF,FFFFFFF:FF
@FS10000125:26:BPA73017-1023:1:1101:2140:1220 1:N:0:16
TCGGTTCAACTTCGTCGAGTACGCTCAAATCTGGAGATCGGAAGA
+
FFFFFFFFFFFFFFFFFFFFFFFFFFFFFFFFFFFFFFFFFFFFF
@FS10000125:26:BPA73017-1023:1:1101:2550:1220 1:N:0:16
GCGCAACTTCGTCGAGTACGCTCAAAAGTGGAGATCGGAAGAGCA
+
FFFFFFFFFFFFFFFFFFFFFFFFFFFFFFFFFFFFFFFFFFFFF
@FS10000125:26:BPA73017-1023:1:1101:2940:1220 1:N:0:16
TTGACGCAACTTCGTCGAGTACGCTCAATCATGCAGATCGGAAGA
+
FFFFFFFFFFFFFFFFFFFFFFFFFFFFFFFFFFFFFFFFFFFFF
@FS10000125:26:BPA73017-1023:1:1101:3050:1220 1:N:0:16
CTGGGCAAACTTCGTCGAGTACGCTCAACAATTGAGATCGGAAGA
+
FFFFFFFFFFFFFFFFFFFFFFFFFFFFFFFFFFFFFFFFFFFFF
@FS10000125:26:BPA73017-1023:1:1101:3220:1220 1:N:0:16
TTGGTAAAACTTCGTCGAGTACGCTCAGCATTAGAGATCGGAAGA
+
FFF::FFF,FF,FF,F,FF::F,F,:F,:F:FF:F:F,FF:FF,F
@FS10000125:26:BPA73017-1023:1:1101:3900:1220 1:N:0:16
TTTGGGTTAACTTCGTCGAGTACGCTCAAATACTAAGACCGGAAG
+
FFFFFFFFFFFFFFFFFFFFFFFFFFFFFFFFFFFFFFFFFFFFF
@FS10000125:26:BPA73017-1023:1:1101:3950:1220 1:N:0:16
TTGACTGGACTTCGTCGAGTACGCTCAACATCGGAGATCGGAAGA
+
FFFFFF:FFFFFFFFFFFFFFFFFFFFFFFFFFFFFFFFFFFFFF
@FS10000125:26:BPA73017-1023:1:1101:4350:1220 1:N:0:16
TTGACTGGACTTCGTCGAGTACGCTCAACCGAAGAGATCGGAAGA
+
FFFFFFFFFFFFFFFFFFFFFFFFFFFFFFFFFFFFFFFFFFFFF
@FS10000125:26:BPA73017-1023:1:1101:6790:1220 1:N:0:16
TCGCGGCAACTTCGTCGAGTACGCTCAATTGGTTAGATCGGAAGA
+
FFFFFFFFFFFFFFFFFFFFFFFFFFFFFFFFFFFFFFFFFFFFF
@FS10000125:26:BPA73017-1023:1:1101:7410:1220 1:N:0:16
TGGTACCAACTTCGTCGAGTACGCTCAAAAGGGGAGATCGGAAGA
+
FFF:,FFFFFFFFFFFFFFFFFFFFFFF:FFFF:FFFFFFFFFFF
@FS10000125:26:BPA73017-1023:1:1101:7810:1220 1:N:0:16
GCGCAAACTTCGTCGAGTACGCTCAAACAATTAGATCGGAAGAGC
+
FFFFFFFFFFFFFFFFFFFFFFFFFFFFFFFFFFFFFFFFFFFFF
@FS10000125:26:BPA73017-1023:1:1101:8310:1220 1:N:0:16
TTGATTCAACTTCGTCGAGTACGCTCAATTTGGTAGATCGGAAGA
+
FFFFFFFFFFFFFFFFFFFFFFFFFFFFFFFFFFFFFFFFFFFFF
@FS10000125:26:BPA73017-1023:1:1101:9050:1220 1:N:0:16
TCCTATAACTTCGTCGAGTACGCTCAAACACTCAGATCGGAAGAG
+
FFFFFFFFFFFFFFFFFFFFFFFFFFFFFFFFFFFFFFFFFFFFF
@FS10000125:26:BPA73017-1023:1:1101:9640:1220 1:N:0:16
TTGCGGCAACTTCGTCGAGTACGCTCAAGAGAAGAGATCGGAAGA
+
FFFFFFFFFFFFFFFFFFFFFFFFFFFFFFFFFFFFFFFFFFFFF
@FS10000125:26:BPA73017-1023:1:1101:12510:1220 1:N:0:16
TCTGAGTTAACTTCGTCGAGTACGCTCAATGTCTCAGATCGGAAG
+
,::,:FFFF,FF:,:F:,FFFFF,FFF,,F:FFFFF,FFFFF:FF
@FS10000125:26:BPA73017-1023:1:1101:12790:1220 1:N:0:16
TTGAGCAAACTTCGTCGAGTACGCTCAATATTAAAGATCGGAAGA
+
FFFFFFFFFFFFFFFFFFFFFFFFFFFFFFFFFFFFFFFFFFFFF
@FS10000125:26:BPA73017-1023:1:1101:12920:1220 1:N:0:16
CCCGTTCTAACTTCGTCGAGTACGCTCAATGATACAGATCGGAAG
+
FFFFFFFFFFFFFFFFFFFFFFFFFFFFFFFFFFFFFFFFFFFFF
@FS10000125:26:BPA73017-1023:1:1101:13910:1220 1:N:0:16
CTGTCAAAACTTCGTCGAGTACGCTCAAATACTTAGATCGGAAGA
+
FFFFFFFFFFFFFFFFFFFFFFFFFFFFFFFFFFFFFFFFFFFFF
@FS10000125:26:BPA73017-1023:1:1101:14190:1220 1:N:0:16
TCCTATAACTTCGTCGAGTACGCTCAAGAGTAAAGATCGGAAGAG
+
FFFFFFFFFFFFFFFFFFFFFFFFFFFF:FFFFFFFFFFFFFFFF
@FS10000125:26:BPA73017-1023:1:1101:14630:1220 1:N:0:16
TTGGGGTAACTTCGTCGAGTACGCTCAAAAACTGAGATCGGAAGA
+
FFFFFFFFFFFFFFFFFFFFFFFFFFFFFFFFFFFFFFFFFFFFF
@FS10000125:26:BPA73017-1023:1:1101:15560:1220 1:N:0:16
TTGTAGCAACTTCGTCGAGTACGCTCAAAAGAAAAGATCGGAAGA
+
FFFFFFFFFFFFFFFFFFFFFFFFFFFFFFFFFFFFFFFFFFFFF
@FS10000125:26:BPA73017-1023:1:1101:1200:1230 1:N:0:16
TTGTTGAATCTTCGTCGAGTACGCTCAAGTCCTAAGATCGGAAGA
+
FFFFFFFFFFFFFFFFFFFFFFFFFFFFFFFFFFFFFFFFFFFFF
@FS10000125:26:BPA73017-1023:1:1101:2150:1230 1:N:0:16
TTGAATGAACTTCGTCGAGTACGCTCAAAATGGTAGATCGGAAGA
+
FFFFFFFFFFFFFFFFFFFFFFFFFFFFFFFFFFFFFFFFFFFFF
@FS10000125:26:BPA73017-1023:1:1101:2340:1230 1:N:0:16
GCGCATAAACTTCGTCGAGTACGCTCAACGAGAGAGATCGGAAGA
+
FFFFFFFFFFFFFFFFFFFFFFFFFFFFFFFFFFFFFFFFFFFFF
@FS10000125:26:BPA73017-1023:1:1101:2370:1230 1:N:0:16
TTGGCCGAACTTCGTCGAGTACGCTCAAGGACGCAGATCGGAAGA
+
FFFFFFFFFFFFFFFFFFFFFFFFFFFFFFFFFFFFFFFFFFFFF
@FS10000125:26:BPA73017-1023:1:1101:2380:1230 1:N:0:16
CCTCAAACTTCGTCGAGTACGCTCAATAAAATAGATCGGAAGAGC
+
FFFFFFFFFFFFFFFFFFFFFFFFFF:,FFFFFFFFFFFFFFFFF
@FS10000125:26:BPA73017-1023:1:1101:2570:1230 1:N:0:16
GGGATACAACTTCGTCGAGTACGCTCAAATAATAAGATCGGAAGA
+
FF:FFFFFFFFFFFFF:FFFFFFFFFFFFFFFFFFFFFFFFFFFF
@FS10000125:26:BPA73017-1023:1:1101:4160:1230 1:N:0:16
TTTGGTGGAACTTCGTCGAGTACGCTCAACATACGAGATCGGAAG
+
FFFFFFFFFFFFFFFFFFFFFFFFFFFFFFFFFFFFFFFFFFFFF
@FS10000125:26:BPA73017-1023:1:1101:4470:1230 1:N:0:16
TCTGTCAACTTCGTCGAGTACGCTCAATTTAACAGATCGGAAGAG
+
FFFFFFFFFFFFFFFFFFFFFFFFFFFFFFFFFFFFFFFFFFFFF
@FS10000125:26:BPA73017-1023:1:1101:5180:1230 1:N:0:16
TTGACTGGACTTCGTCGAGTACGCTCAACGGATTAGATCGGAAGA
+
FFFFFFFFFFFFFFFFFFFFFFFFFFFFFFFFFFFFFFFFFFFFF
@FS10000125:26:BPA73017-1023:1:1101:5490:1230 1:N:0:16
TAGGGGCCAAAACTTCGTCGAGTACGTTCAATACAGAAGATCGGA
+
FFFFFFFFFFFFFFFFFFFFFFFFFFFFFFFFFFFFFFFFFFFFF
@FS10000125:26:BPA73017-1023:1:1101:5920:1230 1:N:0:16
AAGTTTTATCCCCGGTATCACCTTCGTCGAGTACGCTCAACTAAC
+
FFFFFFFFFFFFFFFFFFFFFFFFFFFFFFFFFFFFFFFFFFFFF
@FS10000125:26:BPA73017-1023:1:1101:6030:1230 1:N:0:16
GCGTCAACTTCGTCGAGTACGCTCAAACTTATAGATCGGAAGAGC
+
FFFFFFFFFFFFFFFFFFFFFFFFFFFFFFFFFFFFFFFFFFFFF
@FS10000125:26:BPA73017-1023:1:1101:6150:1230 1:N:0:16
TTGCGTCAACTTCGTCGAGTACGCTCAAAAGTGAAGATCGGAAGA
+
FFFFFFFFFFFFFFFFFFFFFFFFFFFFFFFFFFFFFFFFFFFFF
@FS10000125:26:BPA73017-1023:1:1101:6540:1230 1:N:0:16
TTGTGGCAACTTCGTCGAGTACGCTCAAAGATCGGAAGAGCACAC
+
FFFFFFFFFFFFFFFFFFFFFFFFFFFFFFFFFFFFFFFFFFFFF
@FS10000125:26:BPA73017-1023:1:1101:9110:1230 1:N:0:16
ACGGGCCCAACTTCGTCGAGTACGCTCAAGGACGGAGATCGGAAG
+
FFFFFFFFFFFFFFFFFFFFFFFFFFFFFFFFFFFFFFFFFFFFF
@FS10000125:26:BPA73017-1023:1:1101:9500:1230 1:N:0:16
TCGGGCTTAACTTCGTCGAGTACGCTCAAAATTTAAGATCGGAAG
+
FFFFFFFFFFFFFFFFFFFFFFFFFFFFFFFFFFFFFFFFFFFFF
@FS10000125:26:BPA73017-1023:1:1101:9760:1230 1:N:0:16
GTGACTGGACTTCGTCGAGTACGCTCAAACTAAAAGATCGGAAGA
+
FFFFFFFFFFFFFFFFFFFFFFFFFFFFFFFFFFFFFFFFFFFFF
@FS10000125:26:BPA73017-1023:1:1101:9790:1230 1:N:0:16
TCGCCTAAACTTCGTCGAGTACGCTCAATAGTCCAGATCGGAAGA
+
FFFFFFFFFFFFFFFFFFFFFFFFFFFFFFFFFFFFFFFFFFFFF
@FS10000125:26:BPA73017-1023:1:1101:9900:1230 1:N:0:16
GCGCAAACTTCGTCGAGTACGCTCAACTACAGAGATCGGAAGAGC
+
FF:FFFFFFFFFFFFFFFFFFFFF::FFFFFFFFFFFFFFFFFFF
@FS10000125:26:BPA73017-1023:1:1101:10070:1230 1:N:0:16
GTGAAGCAACTTCGTCGAGTACGCTCAAAGACACAGATCGGAAGA
+
:FFFFFFFFFFFFFFFFFFFFFFFFFFFFFFFFFFFFFFFFFFFF
@FS10000125:26:BPA73017-1023:1:1101:10190:1230 1:N:0:16
TTGAAGGAACTTCGTCGAGTACGCTCAAGACTTCAGATCGGAAGA
+
FFFFFFFFFFFFFFFFFFFFFFFFFFFFFFFFFFFFFFFFFFFFF
@FS10000125:26:BPA73017-1023:1:1101:10450:1230 1:N:0:16
TTGACTGGACTTCGTCGAGTACGCTCAACCGCCAAGATCGGAAGA
+
FFFFFFFFFFFFFFFFFFFFFFFFFFFFFFFFFFFFFFFFFFFFF
@FS10000125:26:BPA73017-1023:1:1101:10660:1230 1:N:0:16
GCGGGATAACTTCGTCGAGTACGCTCAGCTGCAAGATCGGAAGAG
+
FFFFFFFFFFFFFFFFFFFFFFFFFFFFFFFFF:FFFFFFFFFFF
@FS10000125:26:BPA73017-1023:1:1101:11220:1230 1:N:0:16
GTGCAAAAACTTCGTCGAGTACGCTCAATTCCGTAGATCGGAAGA
+
,FFFF:FF,FF,FFFFFFF,FF,F,:FFFF:F:F,:,FF:FFFF,
@FS10000125:26:BPA73017-1023:1:1101:11320:1230 1:N:0:16
TGGATTCAACTTCGTCGAGTACGCTCAAGCACCGAGATCGGAAGA
+
FFFFFFFFFFFFFFFFFFFFFFFFFFFFFFFFFFFFFFFFFFFFF
@FS10000125:26:BPA73017-1023:1:1101:12170:1230 1:N:0:16
TTGACATAACTTCGTCGAGTACGCTCAAAAGTAGAGATCGGAAGA
+
FFFFFFFFFFFFFFFFFFFFFFFFFFFFFFFFFFFFFFFFFFFFF
@FS10000125:26:BPA73017-1023:1:1101:12390:1230 1:N:0:16
CCGGAGGTAATTTCGTCGAGTACGCTCAACTACTAAGATCGGAAG
+
FFFFFFFFFFFFFFFFFFFFFFFFFFFFFFFFFFFFFFFFFFFFF
@FS10000125:26:BPA73017-1023:1:1101:12420:1230 1:N:0:16
TCTCTGAACTTCGTCGAGTACGCTCAAGCACTAAGATCGGAAGAG
+
FFFFFFFFFFFFFFFFFFFFFFFFFFFFFFFFFFFFFFFFFFFFF
@FS10000125:26:BPA73017-1023:1:1101:13550:1230 1:N:0:16
TTGAGACAACTTCGTCGAGTACGCTCAAAATTTAAGATCGGAAGA
+
FFFFFFFFFFFFFFFFFFFFFFFFFFFFFFFFFFFFFFFFFFFFF
@FS10000125:26:BPA73017-1023:1:1101:14470:1230 1:N:0:16
TTGACTGGACTTCGTCGAGTACGCTCAAGGGAGGAGATCGGAAGA
+
FFFFFFFFFFFFFFFFFFFFFFFFFFFFFFFFFFFFFFFFFFFFF
@FS10000125:26:BPA73017-1023:1:1101:14790:1230 1:N:0:16
TTGAAGCAACTTCGTCGAGTACGCTCAAGTAATAAGATCGGAAGA
+
FFFFFFFFFFFFFFFFFFFFFFFFFFFFFFF:FFFFFFFFFFFFF
@FS10000125:26:BPA73017-1023:1:1101:14980:1230 1:N:0:16
TTGGCGCAAGTTCGTCGAGTACGCTCAATTACAAAGATCGGAAGA
+
:FFFFFFFFFFFFFFFFFFFFFFFFFFFFFFFFFFFFFFFFFFFF
@FS10000125:26:BPA73017-1023:1:1101:15190:1230 1:N:0:16
CCGCGAACTTCGTCGAGTACGCTCAAACGGACAGATCGGAAGAGC
+
,:FF,,F,,FF:::,,FF:::FFF:,F:F:,:,FF:,:,F:FFF,
@FS10000125:26:BPA73017-1023:1:1101:15730:1230 1:N:0:16
GCGAAAACTTCGTCGAGTACGCTCAAATTTGGAGATCGGAAGAGC
+
FFFFFFFFFFFFFFFFFFFFFFFFFFFFFFFFFFFFFFFFFFFFF
@FS10000125:26:BPA73017-1023:1:1101:15940:1230 1:N:0:16
GCGATATAACTTCGTCGAGTACGCTCAAACCCGCAGATCGGAAGA
+
FFFFFFFFFFFFFFFFFFFFFFFFFFFFFFFFFFFFFFFFFFFFF
@FS10000125:26:BPA73017-1023:1:1101:16170:1230 1:N:0:16
TTGAATTAACTTCGTCGAGTACGCTCAACTACGGAGATCGGAAGA
+
FF:FFFF:FFFFFFFFFFFFFFFFFFFFFFFFFFFFFFFFFFFFF
@FS10000125:26:BPA73017-1023:1:1101:16240:1230 1:N:0:16
CCGGCAAAACTTCGTCGAGTACGCTCAAAGTATCAGATCGGAAGA
+
FFFFFFFFFFFFFFFFFFFFFFFFFFFFFFFFFFFFFFFFFFFFF
@FS10000125:26:BPA73017-1023:1:1101:1240:1240 1:N:0:16
GGGTTAACTTCGTCGAGTACGCTCAATAGAATAGATCGGAAGAGC
+
FFFFFFFFFFFFFFFFFFFFFFFFFFFFFFFFFFFFFFFFFFFFF
@FS10000125:26:BPA73017-1023:1:1101:1820:1240 1:N:0:16
GGCAAGAACTTCGTCGAGTACGCTCAATAAGACAGATCGGAAGAG
+
FFFFFFFFFFFFFFFFFFFFFFFFFFFFFFFFFFFFFFFFFFFFF
@FS10000125:26:BPA73017-1023:1:1101:1970:1240 1:N:0:16
TGGTACTAACTTCGTCGAGTACGCTCAACTTCGTAGATCGGAAGA
+
FFFFFFFFFFFFFFFFFFFFFFFFFFFFFFFFFFFFFFFFFFFFF
@FS10000125:26:BPA73017-1023:1:1101:2660:1240 1:N:0:16
TTGCCAAAACTTCGTCGAGTACGCTCAAATAGGTAGATCGGAAGA
+
FFFFFFFFFFFFFFFFFFFFFFFFFFFFFFFFFFFFFFFFFFFFF
@FS10000125:26:BPA73017-1023:1:1101:3550:1240 1:N:0:16
TCTGCCAACTTCGTCGAGTACGCTCAAGTTTCCAGATCGGAGAGC
+
FFFFFFFFFFFFFFFFFFFFFFFFFFFFFFFFFFFFFFFFFFFFF
@FS10000125:26:BPA73017-1023:1:1101:4220:1240 1:N:0:16
TTGCTAAAACTTCGTCGAGTACGCTCAATAACCCAGATCGGAAGA
+
FFFFFFFFFFFFFFFFFFFFFFFFFFFFFFFFFFFFFFFFFFFFF
@FS10000125:26:BPA73017-1023:1:1101:4610:1240 1:N:0:16
TTGTAACAACTTCGTCGAGTACGCTCAATGGGATAGATCGGAAGA
+
FFFFFFFFFFFFFFFFFFFFFFFFFFFFFFFFFFFFFFFFFFFFF
@FS10000125:26:BPA73017-1023:1:1101:4730:1240 1:N:0:16
TTGACTGGACTTCGTCGAGTACGCTCAATTCCTCAGATCGGAAGA
+
FFFFFFFFFFFFFFFFFFFFFFFFFFFFFFFFFFFFFFFFFFFFF
@FS10000125:26:BPA73017-1023:1:1101:5380:1240 1:N:0:16
TTGACTGGACTTCGTCGAGTACGCTCAAATCAACAGATCGGAAGA
+
FFFFFFFFFFFFFFFFFFFFFFFFFFFF,,:FF:FFFFFFFFFFF
@FS10000125:26:BPA73017-1023:1:1101:5890:1240 1:N:0:16
GCGCCAACTTCGTCGAGTACGCTCAATATTCTAGATCGGAAGAGC
+
FFFFFFFFFFFFFFFFFFFFFFFFFFFFFFFFFFFFFFFFFFFFF
@FS10000125:26:BPA73017-1023:1:1101:6500:1240 1:N:0:16
TTGACTGGACTTCGTCGAGTACGCTCAAGCCGCAAGATCGGAAGA
+
FFFFFFFFFFFFFFFFFFFFFFFFFFFFFFFFFFFFFFFFFFFFF
@FS10000125:26:BPA73017-1023:1:1101:6570:1240 1:N:0:16
TGGGCCAACTTCGTCGAGTACGCTCAATGTTTCAGATCGGAAGAG
+
FFFFFFFFFFFFFFFFFFFFFFFFFFFFFFFFFFFFFFFFFFFFF
@FS10000125:26:BPA73017-1023:1:1101:6720:1240 1:N:0:16
GGGGTTGTAACTTCGTCGAGTACGCTCAAAGTGAAAGATCGGAAG
+
FFFFFFFFFFFFFFFFFFFFFFFFFFFFFFFFFFFFFFFFFFFFF
@FS10000125:26:BPA73017-1023:1:1101:7270:1240 1:N:0:16
TTGTAACAACTTCGTCGAGTACGCTCAATATCCTAGATCGGAAGA
+
FFFFFFFFFFFFFFFFFFFFFFFFFFFFFFFFFFFFFFFFFFFFF
@FS10000125:26:BPA73017-1023:1:1101:7560:1240 1:N:0:16
TTGACTTAACTTCGTCGAGTACGCCCAAAAAACAAGATCGGAAGA
+
FFFFFFFFFFFFFFFFFFFFFFFFFFFFFFFFFFFFFFFFFFFFF
@FS10000125:26:BPA73017-1023:1:1101:8540:1240 1:N:0:16
CTGGAATTAACTTCGTCGAGTACGCTCAAATCCACAGATCGGAAG
+
FFFFFFFFFFFFFFFFFFFFFFFFFFFFFFFFFFFFFFFFFFFFF
@FS10000125:26:BPA73017-1023:1:1101:9670:1240 1:N:0:16
CTGATGGAACTTCGTCGAGTACGCTCAAATGCAAAGATCGGAAGA
+
FFFFFFFFFFFFFFFFFFFFFFFFFFFFFFFFFFFFFFFFFFFFF
@FS10000125:26:BPA73017-1023:1:1101:10260:1240 1:N:0:16
TGGAACTTCGTCGAGTACGCTCAAATCACGAGATCGGAAGAGCAC
+
,FFFFFFFFFFFFFFFFFFFFFFFFFFFFFFFFFFFFFFFFFFFF
@FS10000125:26:BPA73017-1023:1:1101:10330:1240 1:N:0:16
TTGAAGTAACTTCGTCGAGTACGCTCAAAGCCACAGATCGGAAGA
+
FFFFFFFFFFFFFFFFFFFFFFFFFFFFFFFFFFFFFFFFFFFFF
@FS10000125:26:BPA73017-1023:1:1101:10410:1240 1:N:0:16
TTGGATCACCTTCGTCGAGTACGCTCAAAGGTGTAGATCGGAAGA
+
FFFFFFFFFFFFFFFFFFFFFFFFFFFFFFFFFFFFFFFFFFFFF
@FS10000125:26:BPA73017-1023:1:1101:10970:1240 1:N:0:16
GGGTCAACTTCGTCGAGTACGCTCAATAGTCTAGATCGGAAGAGC
+
::FFFFFFFFFFFFFFFFFFFFFF::FFFFFFFFFFFFFFFFFFF
@FS10000125:26:BPA73017-1023:1:1101:11700:1240 1:N:0:16
TTGACTGGACTTCGTCGAGTACGCTCAATCACGGAGATCGGAAGA
+
FFFFFFFFFFFFFFFFFFFFFFFFFFFFFFFFFFFFFFFFFFFFF
@FS10000125:26:BPA73017-1023:1:1101:12070:1240 1:N:0:16
TTGTGCCAACTTCGTCGAGTACGCTCAAAGTGAGAGATCGGAAGA
+
FFFFFFFFFFFFFFFFFFFFFFFFFFFFFFFFFFFFFFFFFFFFF
@FS10000125:26:BPA73017-1023:1:1101:12260:1240 1:N:0:16
TTGACTGGACTTCGTCGAGTACGCTCAATGATCTAGATCGGAAGA
+
FFFFFFFFFFFFFFFFFFFFFFFFFFFFFFFFFFFFFFFFFFFFF
@FS10000125:26:BPA73017-1023:1:1101:12290:1240 1:N:0:16
TTGGTTAAACTTCGTCGAGTACGCTCAAGGTCGGAGATCGGAAGA
+
FFFFFFFFFFFFFFFFFFFFFFFFFFFFFFFFFFFFFFFFFFFFF
@FS10000125:26:BPA73017-1023:1:1101:13440:1240 1:N:0:16
TTGGGTAAACTTCGTCGAGTACGCTCAAATGTACAGATCGGAAGA
+
FFFFFFFFFFFFFFFFFFFFFFFFFFFFFFFFFFFFFFFFFFFFF
@FS10000125:26:BPA73017-1023:1:1101:13610:1240 1:N:0:16
TTGTTTGAACTTCGTCGAGTACGCTCAATTAAAAAGATCGGAAGA
+
FFF,,FFFFFFFFFFFFFFFFFFFFFFF,F:FF,FFFFFFFFFFF
@FS10000125:26:BPA73017-1023:1:1101:14320:1240 1:N:0:16
TTGTGGTAACTTCGTCGAGTACGCTCAAGATACTAGATCGGAAGA
+
FFFFFFFFFFFFFFFFFFFFFFFFFFFFFFFFFFFFFFFFFFFFF
@FS10000125:26:BPA73017-1023:1:1101:14610:1240 1:N:0:16
TTGTACCATCTTCGTCGAGTACGCTCAAAGTGTTAGATCGGAAGA
+
FFFF,F:FFF,:F::F::FF:FFFFF,FFFFF::F:FFFF:F,:F
@FS10000125:26:BPA73017-1023:1:1101:15850:1240 1:N:0:16
TTGCTCAAACTTCGTCGAGTACGCTCAAGGTCTGAGATCGGAAGA
+
FFFFFFFFFFFFFFFFFFFFFFFFFFFFFFFFFFFFFFFFFFFFF
@FS10000125:26:BPA73017-1023:1:1101:15950:1240 1:N:0:16
TAGCAACTTCGTCGAGTACGCTCAATATTTAAGATCGGAAGAGCA
+
FFFFFFFFFFFFFFFFFFFFFFFFFFFFFFFFFFFFFFFFFFFFF
@FS10000125:26:BPA73017-1023:1:1101:16430:1240 1:N:0:16
TTGACTGGACTTCGTCGAGTACGCTCAAGCATTAAGATCGGAAGA
+
FFFFFFFFFFFFFFFFFFFFFFFFFFFFFFFFFFFFFFFFFFFFF
@FS10000125:26:BPA73017-1023:1:1101:1200:1250 1:N:0:16
TTTCAAACTTCGTCGAGTACGCTCAAGACCAAAGATCGGAAGAGC
+
FFFFFFFFFFFFFFFFFFFFFFFFFFFFFFFFFFFFFFFFFFFFF
@FS10000125:26:BPA73017-1023:1:1101:1420:1250 1:N:0:16
TTGAGGTAACTTCGTCGAGTACGCTCAAATTATGAGATCGGAAGA
+
FFFFFFFFFFFFFFFFFFFFFFFFFFFFFFFFFFFFFFFFFFFFF
@FS10000125:26:BPA73017-1023:1:1101:3080:1250 1:N:0:16
GTGAAGGAACTTCGTCGAGGGAAAAACTTCGTCAAGTACGCTCAA
+
,,FFFF,FFF:FFF:FFF:FFF,FF,FFFFFFFFFF:FFFF:F,F
@FS10000125:26:BPA73017-1023:1:1101:4120:1250 1:N:0:16
GACAAGAGTTTAGATCGGAAGAGCACACGTCTGAACTCCAGTCAC
+
:FFF:,F,,,FF,FFFF,FF::FF:FF:,,F:,FFF:FFFFFFF,
@FS10000125:26:BPA73017-1023:1:1101:4380:1250 1:N:0:16
CCGTAGTAACTTCGTCGAGTACGCTCAAATCAGCAGATCGGAAGA
+
FFFFFFFFFFFFFFFFFFFFFFFFFFFFFFFFFFFFFFFFFFFFF
@FS10000125:26:BPA73017-1023:1:1101:4390:1250 1:N:0:16
TTGACTGGACTTCGTCGAGTACGCTCAAACCTTTAGATCGGAAGA
+
FFFFFFFFFFFFFFFFFFFFFFFFFFFFFFFFFFFFFFFFFFFFF
@FS10000125:26:BPA73017-1023:1:1101:4590:1250 1:N:0:16
TTGTCAACTTCGTCGAGTACGCTCAATAATTTAGATCGGAAGAGC
+
FFFFFFFFFFFFFFFFFFFFFFFFFFFFFFFFFFFFFFFFFFFFF
@FS10000125:26:BPA73017-1023:1:1101:5520:1250 1:N:0:16
TTGCGCTAACTTCGTCGAGTACGCTCAAAGGTGTAGATCGGAAGA
+
FFFFFFFFFFFFFFFFFFFFFFFFFFFFFFFFFFFFFFFFFFFFF
@FS10000125:26:BPA73017-1023:1:1101:6350:1250 1:N:0:16
TTGGAGCTAATTTCGTCGAGTACGCTCAATTCGACAGATCGGAAG
+
FFFFFFFFFFFFFFFFFFFFFFFFFFFFFFFFFFFFFFFFFFFFF
@FS10000125:26:BPA73017-1023:1:1101:6480:1250 1:N:0:16
TTGGCTTATCTTCGTCGAGTACGCTCAAAGTCTAAGATCGGAAGA
+
FFFFFFFFFFFFFFFFFFFFFFFFFFFFFFFFFFFFFFFFFFFFF
@FS10000125:26:BPA73017-1023:1:1101:7210:1250 1:N:0:16
TGGCAAAAACTTCGTCGGTACGCTCAACATGCAAGATCGGAAGAG
+
FFFFFFFFFFFFFFFFFFFFFFFFFFFFFFFFFFFFFFFFFFFFF
@FS10000125:26:BPA73017-1023:1:1101:8520:1250 1:N:0:16
TTGAACCAACTTCGTCGAGTACGCTCAATTAACCAGATCGGAAGA
+
FFFFFFFFFFFFFFFFFFFFFFFFFFFFFFFFFFFFFFFFFFFFF
@FS10000125:26:BPA73017-1023:1:1101:8580:1250 1:N:0:16
GGGATGAAACTTCGTCGAGTACGCTCAATTTTCGAGATCGGAAGA
+
FFFFFFFFFFFFFFFFFFFFFFFFFFFF::FFFFFFFFFFFFFFF
@FS10000125:26:BPA73017-1023:1:1101:8950:1250 1:N:0:16
TTGAGACAACTTCGTCGAGTACGCTCAACACTTGAGATCGGAAGA
+
FFFFFFFFFFFFFFFFFFFFFFFFFFFFFFFFFF:FFFFFFFFFF
@FS10000125:26:BPA73017-1023:1:1101:9370:1250 1:N:0:16
TTGACTGGACTTCGTCGAGTACGCTCAACTGATCAGATCGGAAGA
+
FFFFFFFFFFFFFFFFFFFFFFFFFFFFFFFFFFFFFFFFFFFFF
@FS10000125:26:BPA73017-1023:1:1101:9390:1250 1:N:0:16
TTGGTCTAACTTCGTCGAGTCGAGATCGGAAGAGCACACGTCTGA
+
FFFFFFFFFFFFFFFFFFFFFFFFFFFFFFFFFFFFFFFFFFFFF
@FS10000125:26:BPA73017-1023:1:1101:9470:1250 1:N:0:16
TTGCGCTAACTTCGTCGAGTACGCTCAAGGTTCCAGATCGGAAGA
+
FFFF:FF,:FFFFF,F:FF::FFFFFFF:FFF:FFFFFFFFFFFF
@FS10000125:26:BPA73017-1023:1:1101:9570:1250 1:N:0:16
TCGGACTGAACTTCGTCGAGTACGCTCAACTTTATAGATCGGAAG
+
FFFFFFFFFFFFFFFFFFFFFFFFFFFFFFFFFFFFFFFFFFFFF
@FS10000125:26:BPA73017-1023:1:1101:9790:1250 1:N:0:16
TCGATCAAACTTCGTCGAGTACGCTCAAGAGAAGAGATCGGAAGA
+
FFFFFFFFFFFFFFFFFFFFFFFFFFFFFFFFFFFFFFFFFFFFF
@FS10000125:26:BPA73017-1023:1:1101:10290:1250 1:N:0:16
TCGCGGTAACTTCGTCGAGTACGCTCAAGTGGACAGATCGGAAGA
+
:FFFFFFFFFFFFFFFFFFFFFFFFFFFFFFFFFFFFFFFFFFFF
@FS10000125:26:BPA73017-1023:1:1101:10400:1250 1:N:0:16
TTGACTGGACTTCGTCGAGTACGCTCAAAGGCCAAGATCGGAAGA
+
FFFFFFFFFFFFFFFFFFFFFFFFFFFFFFFFFFFFFFFFFFFFF
@FS10000125:26:BPA73017-1023:1:1101:10940:1250 1:N:0:16
GCGGAACTTCGTCGAGTACGCTCAATTAAATAGATCGGAAGAGCA
+
FFFFFFFFFFFFFFFFFFFFFFFFFFFFFFFFFFFFFFFFFFFFF
@FS10000125:26:BPA73017-1023:1:1101:11370:1250 1:N:0:16
TTGAAACTTCGTCGAGTACGCTCAATTGGCAAGATCGGAAGAGCA
+
FFFFFFFFF:,:FF:FFFFFFFF:FFF:FF,,FF:FFFFF:FFF,
@FS10000125:26:BPA73017-1023:1:1101:11760:1250 1:N:0:16
TCCCAAAACTTCGTCGAGTACGCTCAAATATAAAGATCGGAAGAG
+
FFFFFFFFFFFFFFFFFFFFFFFFFFFFFFFFFFFFFFFFFFFFF
@FS10000125:26:BPA73017-1023:1:1101:12220:1250 1:N:0:16
TTGCACAGACTTCGTCGAGTACGCTCAAATCATGAGATCGGAAGA
+
FFFFFFFFFFFFFFFFFFFFFFFFFFFFFFFFFFFFFFFFFFFFF
@FS10000125:26:BPA73017-1023:1:1101:12290:1250 1:N:0:16
TTGTGTAAACTTCGTCGAGTACGCTCAATGGAGAAGATCGGAAGA
+
:FFFFFFFFFFFFFFFFFFFFFFFFFFFFFFFFFFFFFFFFFFFF
@FS10000125:26:BPA73017-1023:1:1101:12430:1250 1:N:0:16
TTGACTGGACTTCGTCGAGTACGCTCTACAGATCGGAAGAGCACA
+
F:FFFF,:FFFFFFFFFFFFFFFFFFFFFFFFF:FFFFFFFFFFF
@FS10000125:26:BPA73017-1023:1:1101:12470:1250 1:N:0:16
GGGCCAAACTTCGTCGAGTACGCTCAACCTATGAGATCGGAAGAG
+
FFFFFFFFFFFFFFFFFFFFFFFFFFFFFFFFFFFFFFFFFFFFF
@FS10000125:26:BPA73017-1023:1:1101:12550:1250 1:N:0:16
CTGCGCTAACTTCGTCGAGTACGCTCAATATCCTAGATCGGAAGA
+
FFFFFFFFFFFFFFFFFFFFFFFFFFFFFFFFFFFFFFFFFFFFF
@FS10000125:26:BPA73017-1023:1:1101:13250:1250 1:N:0:16
TTGAGCCAACTTCGTCGAGTACGCTCAACTGGGGAGATCGGAAGA
+
FFFFFFFFFFFFFFFFFFFFFFFFFFFFFFFFFFFFFFFFFFFFF
@FS10000125:26:BPA73017-1023:1:1101:14290:1250 1:N:0:16
TCTAATAACTTCGTCGAGTACGCTCAATTCAGCAGATCGGAAGAG
+
,FFFFFFFF::FFFFFFFFFFFFFFFFFFFFFFFFFFFFFFFFFF
@FS10000125:26:BPA73017-1023:1:1101:14520:1250 1:N:0:16
TTGCACTAGCTTCGTCGAGTACGCTCAAGACATCAGATCGGAAGA
+
FFFFFFFFFFFFFFFFFFFFFFFFFFFFFFFFFFFFFFFFFFFFF
@FS10000125:26:BPA73017-1023:1:1101:15580:1250 1:N:0:16
TTGACTGGACTTCGTCGAGTACGCTCAATTCTCTAGATCGGAAGA
+
FFFFFFFFFFFFFFFFFFFFFFFFFFFFFFFFFFFFFFFFFFFFF
@FS10000125:26:BPA73017-1023:1:1101:15700:1250 1:N:0:16
TCGAACTTCGTCGAGTACGCTCAAAGATAGAGATCGGAAGAGCAC
+
FFFFFFFFFFFFFFFFFFFFFFFFFFFFFFFFFFFFFFFFFFFFF
@FS10000125:26:BPA73017-1023:1:1101:16280:1250 1:N:0:16
TCGGATCTAACTTCGTCGAGTACGCTCAAAGTAAAAGATCGGAAG
+
FFFFFFFFFFFFFFFFFFFFFFFFFFFFFFFFFFFFFFFFFFFFF
@FS10000125:26:BPA73017-1023:1:1101:1220:1260 1:N:0:16
TCGGGGGAACTTCGTCGAGTACGCTCAACCGGCCAGATCGGAAGA
+
FFFFFFFFFFFFFFFFFFFFFFFFFFFFFFFFFFFFFFFFFFFFF
@FS10000125:26:BPA73017-1023:1:1101:1330:1260 1:N:0:16
TCTGATAACTTCGTCGAGTACGCTCAATATTTGAGATCGGAAGAG
+
FFFFFFFFFFFFFFFFFFFFFFFFFFFFFFFFFFFFFFFFFFFFF
@FS10000125:26:BPA73017-1023:1:1101:1360:1260 1:N:0:16
TTGACTGGACTTCGTCGAGTACGCTCAACACTAAAGATCGGAAGA
+
FFFFFFF:FFFFFFFFFFFFFFFFFFFFFFF,,:FFFFFFFFFFF
@FS10000125:26:BPA73017-1023:1:1101:1500:1260 1:N:0:16
CTGGGGGAAACTTCGTCGAGTACGCTCAAATTTGTAGATCGGAAG
+
FFFFFFFFFFFFFFFFFFFFFFFFFFFFFFFFFFFFFFFFFFFFF
@FS10000125:26:BPA73017-1023:1:1101:2400:1260 1:N:0:16
TCGGCCTAACTTCGTCAAGTACGCTCAACAATGTAGATCGGAAGA
+
FF:FFFFFFFFFFFFFFFFFFFFFFFFFFFFFFFFFFFFFFFFFF
@FS10000125:26:BPA73017-1023:1:1101:2450:1260 1:N:0:16
TTGGTCGAACTTCGTCGAGTACGCTCAACGACCAAGATCGGAAGA
+
FFFFFFFFFFFFFFFFFFFFFFFFFFFFFFFFFFFFFFFFFFFFF
@FS10000125:26:BPA73017-1023:1:1101:2600:1260 1:N:0:16
TTGACGCAACTTCGTCGAGTACGCTCAAGAGAGGAGATCGGAAGA
+
FFFFFFFFFFFFFFFFFFFFFFFFFFFFFFFFFFFFFFFFFFFFF
@FS10000125:26:BPA73017-1023:1:1101:3070:1260 1:N:0:16
TCGTTGGAACTTCGTCGAGTACGCTCAAATATTAAGATCGGAAGA
+
FF,FF:FFFFFFFFFFFFFFFFFFFFF::F::F:FFFFFF:FFFF
@FS10000125:26:BPA73017-1023:1:1101:3080:1260 1:N:0:16
GGGCCAACTTCGTCGAGTACGCTCAAGATATCAGATCGGAAGAGC
+
FFFFFFFF:FFFFFFFFFFFFFFFFFFFFFFFFFFFFFFFFFFFF
@FS10000125:26:BPA73017-1023:1:1101:3180:1260 1:N:0:16
TTGGGTCAACTTCGTCGAGTACGCTCAATGAGGTAGATCGGAAGA
+
FFFFFFFFFFFFFFFFFFFFFFFFFFFFFFFFFFFFFFFFFFFFF
@FS10000125:26:BPA73017-1023:1:1101:4220:1260 1:N:0:16
CGGAAAAAACTTCGTCGAGTACGCTCAATGAACCAGATCGGAAGA
+
FFFFFFFFFFFFFFFFFFFFFFFFFFFFFFFFFFFFFFFFFFFFF
@FS10000125:26:BPA73017-1023:1:1101:5130:1260 1:N:0:16
GCTTCGTCGAGTACGCTCAATTCAATAGATCGGAAGAGCACACGT
+
,FFFF,FFFFFFFFFFFFF:FFFFFFF:FFFFFFFFFFFFFFFFF
@FS10000125:26:BPA73017-1023:1:1101:5310:1260 1:N:0:16
GAGCAACTTCGTCGAGTACGCTCAATACGGTAGATCGGAAGAGCA
+
FFFFFFFFFFFFFFFFFFFFFFFFFFFFFFFFFFFFFFFFFFFFF
@FS10000125:26:BPA73017-1023:1:1101:5670:1260 1:N:0:16
TTGGCGAACTTCGTCGAGTACGCTCAACAGCTCAGATCGGAAGAG
+
FFFFFFFFFFFFFFFFFFFFFFFFFFFFFFFFFFFFFFFFFFFFF
@FS10000125:26:BPA73017-1023:1:1101:7080:1260 1:N:0:16
TCGCGCAACTTCGTCGAGTACGCTCAATTAATAAGATCGGAAGAG
+
FFFFFFFFFFFFFFFFFFFFFFFFFFFFFFFFFFFFFFFFFFFFF
@FS10000125:26:BPA73017-1023:1:1101:7850:1260 1:N:0:16
TGGCCCAACTTCGTCGAGTACGCTCAAGATGTGAGATCGGAAGAG
+
FFFFFFFFFFFFFFFFFFFFFFFFFFFFFFFFFFFFFFFFFFFFF
@FS10000125:26:BPA73017-1023:1:1101:7920:1260 1:N:0:16
TTGAATCAACTTCGTCGAGTACGCTCAATGTATAAGATCGGAAGA
+
FFFFFFFFFFFFFFFFFFFFFFFFFFFFFFFFFFFFFFFFFFFFF
@FS10000125:26:BPA73017-1023:1:1101:8150:1260 1:N:0:16
TTGACTGGACTTCGTCGAGTACGCTCAAATATTAAGATCGGAAGA
+
FFFFFFFFFFFFFFFFFFFFFFFFFFFFFFFFFFFFFFFFFFFFF
@FS10000125:26:BPA73017-1023:1:1101:8190:1260 1:N:0:16
TTGCTCAAACTTCGTCGAGTACGCTCAACTCTGAAGATCGGAAGA
+
:FFFFFFFFFFFFFFFFFFFFFFFFFFFFFFFFFFFFFFFFFFFF
@FS10000125:26:BPA73017-1023:1:1101:8230:1260 1:N:0:16
TTGACTGGACTTCGTCGAGTACGCTCAAATACCTAGATCGGAAGA
+
FFFFFFFFFFFFFFFFFFFFFFFFFFFFFFFFFFFFFFFFFFFFF
@FS10000125:26:BPA73017-1023:1:1101:8880:1260 1:N:0:16
TTGCAACAACTTCGTCGAGTACGCTCAATTTAACAGATCGGAAGA
+
FFFFFFFFFFFFFFFFFFFFFFFFFFFFFFFFFFFFFFFFFFFFF
@FS10000125:26:BPA73017-1023:1:1101:10250:1260 1:N:0:16
TTGGAACTTCGTCGAGTACGCTCAATTGTTTAGATCGGAAGAGCA
+
FF:FFFFFFFFFFFFFFFFFFFFFFFFFFFFFFFFFFFFFFFFFF
@FS10000125:26:BPA73017-1023:1:1101:10630:1260 1:N:0:16
CCGGGCTAAACTTCGTCGAGTACGCTCAAGCCTGTAGATCGGAAG
+
:FFF,FF:F:FFFF:FF:FFFFFFFFFF:FF:FFFFF:FFFFFFF
@FS10000125:26:BPA73017-1023:1:1101:11260:1260 1:N:0:16
TTGGTTAAACTTCGTCGAGTACGCTCAATCCCTCAGATCGGAAGA
+
FF:FFFFFFFFFFFFFFFFFFFFFFFFFFFFFFFFFFFFFFFFF:
@FS10000125:26:BPA73017-1023:1:1101:12830:1260 1:N:0:16
CTGGGGATAACTTCGTCGAGTACGCTCAAATAGATAGATCGGAAG
+
FFFFFFFFFFFFFFFFFFFFFFFFFFFFFFFFFFFFFFFFFFFFF
@FS10000125:26:BPA73017-1023:1:1101:13190:1260 1:N:0:16
TTTTTAACTTCGTCGAGTACGCTCAAACAACTAGATCGGAAGAGC
+
FFFFFFFFFFFFFFFFFFFFFFFFFFFFFFFFFFFFFFFFFFFFF
@FS10000125:26:BPA73017-1023:1:1101:14180:1260 1:N:0:16
TCGAATCAACTTCGTCGAGTACGCTCAACCGGTAAGATCGGAAGA
+
,FFFFFFFFFFFFFFFFFFFFFFFFFFFFFFFFFFFFFFFFFFFF
@FS10000125:26:BPA73017-1023:1:1101:14700:1260 1:N:0:16
TTGCCTCGACTTCGTCGAGTACGCTCAAATGATTAGATCGGAAGA
+
FFFFFFFFFFFFFFFFFFFFFFFFFFFFFFFFFFFFFFFFFFFFF
@FS10000125:26:BPA73017-1023:1:1101:15130:1260 1:N:0:16
TCGGCATCTTCGTCGAGTACGCTCAAGCTAGGAGATCGGAAGAGC
+
FFFFFFFFFFFFFFFFFFFFFFFFFFFFFFFFFFFFFFFFFFFFF
@FS10000125:26:BPA73017-1023:1:1101:16070:1260 1:N:0:16
TTGGGACAAACTTCGTCGAGTACGCTCAAACGTTCAGATCGGAAG
+
FF:FFFFFFFFFFFFFF:FFFFFFFFFFFFFFFFFFFFFFFFFFF
@FS10000125:26:BPA73017-1023:1:1101:16100:1260 1:N:0:16
TTGGGACAAACTTCGTCGAGTACGCTCAAACGCTCAGATCGGAAG
+
FFFFFFFFFFFFFFFFFFFFFFFFFFFFFFFFFFFFFFFFFFFFF
@FS10000125:26:BPA73017-1023:1:1101:16160:1260 1:N:0:16
GTGCTACAACTTCGTCGAGTACGCTCAAATTTTTAGATCGGAAGA
+
,:F:FFFF:FFFFFFFFF:FFFFFFFFF,:F,FFFFFFFFFFFFF
@FS10000125:26:BPA73017-1023:1:1101:16480:1260 1:N:0:16
TTGTTGCAACTTCGTCGAGTACGCTCAACTGGGGAGATCGGAAGA
+
FFFFFFFFFFFFFFFFFFFFFFFFFFFFFFFFFFFFFFFFFFFFF
@FS10000125:26:BPA73017-1023:1:1101:1030:1270 1:N:0:16
TTGACTGAACTTCGTCGAGTACGCTCAACAATTAAGATCGGAAGA
+
FFFFFFFFFFFFFFFFFFFFFFFFFFFFFFFFFFFFFFFFFFFFF
@FS10000125:26:BPA73017-1023:1:1101:1150:1270 1:N:0:16
TTGACTGGACTTCGTCGAGTACGCTCAAAAAAAGAGATCGGAAGA
+
FFFFFFFFFFFFFFFFFFFFFFFFFFFFFFFFFFFFFFFFFFFFF
@FS10000125:26:BPA73017-1023:1:1101:1260:1270 1:N:0:16
TTGGGAAAACTTCGTCGAGTACGCTCAAGAAAACAGATCGGAAGA
+
FFFFFFFFFFFFFFFFFFFFFFFFFFFFFFFFFFFFFFFFFFFFF
@FS10000125:26:BPA73017-1023:1:1101:2370:1270 1:N:0:16
GGGGGTCTACGTCGAGTACGCTCAACATGTTAGATCGGAAGAGCA
+
FFFFFFFFFFFFFFFFFFFFFFFFFFFFFFFFFFFFFFFFFFFF:
@FS10000125:26:BPA73017-1023:1:1101:3100:1270 1:N:0:16
ATGGGCTAAACTTCGTCGAGTACGCTCAATATGACAGATCGGAAG
+
F:FFFFFFFFFFFFFFFFFFFFFFFFFFFFFFFFFFFFFFFFFFF
@FS10000125:26:BPA73017-1023:1:1101:3800:1270 1:N:0:16
TTGCAGGAACTTCGTCGAGTACGCTCAAAAACTCAGATCGGAAGA
+
FFFFFFFFFFFFFFFFFFFFFFFFFFFFFFFFFFFFFFFFFFFFF
@FS10000125:26:BPA73017-1023:1:1101:4520:1270 1:N:0:16
ACGGGACAGAACTTCGTCGAGTACGCTCAATCAAGTAGATCGGAA
+
FFFFFFFFFFFFFFFFFFFFFFFFFFFFFFFFFFFFFFFFFFFFF
@FS10000125:26:BPA73017-1023:1:1101:7210:1270 1:N:0:16
TTGCAGTAACTTCGTCGAGTACGCTCAAATCTGTAGATCGGAAGA
+
FFFFFFFFFFFFFFFFFFFFFFFFFFFFFFFFFFFFFFFFFFFFF
@FS10000125:26:BPA73017-1023:1:1101:7550:1270 1:N:0:16
TTGGTTTAACTTCGTCGAGTACGCTCAAACAGGGAGATCGGAAGA
+
FFFFFFFFFFFFFFFFFFFFFFFFFFFFFFFFFFFFFFFFFFFFF
@FS10000125:26:BPA73017-1023:1:1101:7630:1270 1:N:0:16
TTGTGGGACCTTCGTGAGTACGCTCAATACTTAAGATCGGAAGAG
+
FFFFFFFFFFFFFFFFFFFFFFFFFFFFFFFFFFFFFFFFFFFFF
@FS10000125:26:BPA73017-1023:1:1101:8850:1270 1:N:0:16
GTGCTGTAACTTCGTCGAGTACGCTCAAATGCAGAGATCGGAAGA
+
,:F,:,:::F,FFF:FFFF:FFFFF:FF,F:F::::,F:FF:FF:
@FS10000125:26:BPA73017-1023:1:1101:9090:1270 1:N:0:16
TCTATTAACTTCGTCGAGTACGCTCAATGAATTAGATCGGAAGAG
+
,FFFFFFFFFFFFFFFFFFFFFFFFFFFFFFFFFFFFFFFFFFFF
@FS10000125:26:BPA73017-1023:1:1101:9280:1270 1:N:0:16
AGCTCAAACTTCGTCGAGTACGCTCAAGTACCAAGATCGGAAGAG
+
FF::FFFFFFFFFFFFFFFFFFFFFFFFFFFFFFFFFFFFFFFFF
@FS10000125:26:BPA73017-1023:1:1101:9430:1270 1:N:0:16
GTTTCTGATAAGTTGCTTGATTTGGTTGGACTTGGTGGCAAGTCT
+
F,FF:F,:F,,:FF,FFFFFFFF:FFF:F:F:F:FFF:::FFFFF
@FS10000125:26:BPA73017-1023:1:1101:9480:1270 1:N:0:16
TTGCTTAATCTTCGTCGAGTACGCTCAATATCCTAGATCGGAAGA
+
:FFFFFFFFFFFFFFFFFFFFFFFFFFFFFFFFFFFFFFFFFFFF
@FS10000125:26:BPA73017-1023:1:1101:10370:1270 1:N:0:16
TCTTAAAACTTCGTCGAGTACGCTCAAAGACACAGATCGGAAGAG
+
:F:FFFFFFFFFFFFFFFFFFFFFFF:FFFFFFFFFFFFFFFFFF
@FS10000125:26:BPA73017-1023:1:1101:11380:1270 1:N:0:16
TTGTGCGAATTTCGTCGAGTACGCTCAAGCCGCGAGATCGGAAGA
+
FFFFFFFFFFFFFFFFFFFFFFFFFFFFFFFFFFFFFFFFFFFFF
@FS10000125:26:BPA73017-1023:1:1101:11490:1270 1:N:0:16
TTGAGGGAACTTCGTCGAGTACGCTCAACAAGAAAGATCGGAAGA
+
FFFFFFFFFFFFFFFFFFFFFFFFFFFFFFFFFF:FFFFFFFFFF
@FS10000125:26:BPA73017-1023:1:1101:11590:1270 1:N:0:16
TGGCATAAACTTCGTCGAGTACGCTCAATGATTCAGATCGGAAGA
+
FFFFFFFFFFFFFFFFFFFFFFFFFFFFFFFFFFFFFFFFFFFFF
@FS10000125:26:BPA73017-1023:1:1101:11810:1270 1:N:0:16
TGGTGGGAACTTCGTCGAGTACGCTCAACGGAGTAGATCGGAAGA
+
FFFFFFFFFFFFFFFFFFFFFFFFFFFFFFFFFFFFFFFFFFFFF
@FS10000125:26:BPA73017-1023:1:1101:12220:1270 1:N:0:16
TTGAAAGAACTTCGTCGAGTACGCTCAAATTCACAGATCGGAAGA
+
FFFFFFFFFFFFFFFFFFFFFFFFFFFFFFFFFFFFFFFFFFFFF
@FS10000125:26:BPA73017-1023:1:1101:12670:1270 1:N:0:16
GCGGCGATAACTTCGTCGAGTACGCTCAATCTTCTAGATCGGAAG
+
FFFFFFFFFFFFFFFFFFFFFFFFFFFFFFFFFFFFFFFFFFFFF
@FS10000125:26:BPA73017-1023:1:1101:12690:1270 1:N:0:16
TTGCCATAACTTCGTCGAGTACGCTCAATCTATGAGATCGGAAGA
+
FFFFFFFFFFFFFFFFFFFFFFFFFFFFFFFFFFFFFFFFFFFFF
@FS10000125:26:BPA73017-1023:1:1101:13090:1270 1:N:0:16
TGGGACGCAACTTCGTCGAGTACGCTCAAATCTTTAGATCGGAAG
+
FFFFFFFFFFFFFFFFFFFFFFFFFFFFFFFFFFFFFFFFFFFFF
@FS10000125:26:BPA73017-1023:1:1101:13600:1270 1:N:0:16
TTGACTGGACTTCGTCGAGTACGCTCAACCCGAAAGATCGGAAGA
+
FFFFFFFFFFFFFFFFFFFFFFFFFFFFFFFFFFFFFFFFFFFFF
@FS10000125:26:BPA73017-1023:1:1101:15120:1270 1:N:0:16
CTGAGCAAACTTCGTCGAGTACGCTTCAAAATAATAGATCGGAAG
+
FFFFFFFFFFFFFFFFFFFFFFFFFFFFFFFFFFFFFFFFFFFFF
@FS10000125:26:BPA73017-1023:1:1101:15420:1270 1:N:0:16
AAGAGGGAACTTCGTCGAGTACGCTCAATTTTTTAGATCGGAAGA
+
FFFFFFFFFFFFFFFFFFFFFFFFFFFFFFFFFFFFFFFFFFFFF
@FS10000125:26:BPA73017-1023:1:1101:15640:1270 1:N:0:16
CCTCCCTTAACTTCGTCGAGTACGCTCAATTCAGCAGATCGGAAG
+
FFFFFFFFFFFFFFFFFFFFFFFFFFFFFFFFFFFFFFFFFFFFF
@FS10000125:26:BPA73017-1023:1:1101:15890:1270 1:N:0:16
TTGACTGGACTTCGTCGAGTACGCTCAACCTTAAAGATCGGAAGA
+
FFFFFFFFFFFFFFFFFFFFFFFFFFFFFFFFFFFFFFFFFFFFF
@FS10000125:26:BPA73017-1023:1:1101:15930:1270 1:N:0:16
TTGATAGAACTTCGTCGAGTACGCTCAACGATGAAGATCGGAAGA
+
FF:FFFFFFFFFFFFFFFFFFFFFFFFFFFFFFFFFFFFFFFFFF
@FS10000125:26:BPA73017-1023:1:1101:1270:1280 1:N:0:16
TTGACTTCGTCGAGTACGCTCAATCAACAAGATCGGAAGAGCACA
+
FFFFFFFFFFFFFFFFFFFFFFFFFFFFFFFFFFFFFFFFFFFFF
@FS10000125:26:BPA73017-1023:1:1101:1310:1280 1:N:0:16
TTGACTGGACTTCGTCGAGTACGCTCAAGTTCCCAGATCGGAAGA
+
FFFFFFFFFFFFFFFFFFFFFFFFFFFFFFFFFFFFFFFFFFFFF
@FS10000125:26:BPA73017-1023:1:1101:1600:1280 1:N:0:16
TTGCAATAACTTCGTCGAGTACGCTCAAGGGGAAAGATCGGAAGA
+
FFFFFFFFFFFFFFFFFFFFFFFFFFFFFFFFFFFFFFFFFFFFF
@FS10000125:26:BPA73017-1023:1:1101:2790:1280 1:N:0:16
TTGTAGTAACTTCGTCGAGTACGCTCAAAGAAAAAGATCGGAAGA
+
FFFFFFFFFFFFFFFFFFFFFFFFFFFFFFFFFFFFFFFFFFFFF
@FS10000125:26:BPA73017-1023:1:1101:3110:1280 1:N:0:16
GGGTAAGAACTTCGTCGAGTACGCTCAAATTTGGAGATCGGAAGA
+
:FFFFFFFFFFFFFFFFFFFFFFFFFFFFFFFFFFFFFFFFFFFF
@FS10000125:26:BPA73017-1023:1:1101:3300:1280 1:N:0:16
GCGGGTCCAACTCCGTCGAGTACGCTCAAACTGAAAGATCGGAAG
+
,FFFFFFFFFFFFFFFFFFFFFFFFFFFFFF:FFFFFFFFFFFFF
@FS10000125:26:BPA73017-1023:1:1101:3760:1280 1:N:0:16
TTGCCAGAACTTCGTCGAGTACGCTCAATAGAACAGATCGGAAGA
+
FFFFFFFFFFFFFFFFFFFFFFFFFFFFFFFFFFFFFFFFFFFFF
@FS10000125:26:BPA73017-1023:1:1101:3850:1280 1:N:0:16
CCGGACATAACCTCGTCGAGTACGCTCAATGACATAGATCGGAAG
+
FFFFFFFFFFFFFFFFFFFFFFFFFFFFFFFFFFFFFFFFFFFFF
@FS10000125:26:BPA73017-1023:1:1101:4760:1280 1:N:0:16
TTGGTGGAACTTCGTCGAGTACGCTCAAAAAAATAGATCGGAAGA
+
FFFFFFFFFFFFFFFFFFFFFFFFFFFFFFFFFFFFFFFFFFFFF
@FS10000125:26:BPA73017-1023:1:1101:5870:1280 1:N:0:16
TTGACTGGACTTCGTCGAGTACGCTCAAAAACTAAGATCGGAAGA
+
FFFFFFFFFFFFFFFFFFFFFFFFFFFFFFFFFFFFFFFFFFFFF
@FS10000125:26:BPA73017-1023:1:1101:6000:1280 1:N:0:16
TTGAACTAACTTCGTCGAGTACGCTCAAACTGATAGATCGGAAGA
+
FFFFFFFFFFFFFFFFFFFFFFFFFFFFFFFFFFFFFFFFFFFFF
@FS10000125:26:BPA73017-1023:1:1101:6260:1280 1:N:0:16
CCGTCAACTTCGTCGAGTACGCTCAATTTCCAAGATCGGAAGAGC
+
FFF,FFFFF:FFFFFFFFFFFFFFFFFFFFFFFFFFFFFFFFFFF
@FS10000125:26:BPA73017-1023:1:1101:7370:1280 1:N:0:16
GGGTAAACTTCGTCGAGTACGCTCAAGGTATCAGATCGGAAGAGC
+
FFFFFFFFFFFFFFFFFFFFFFFFFFFFFFFFFFFFFFFFFFFFF
@FS10000125:26:BPA73017-1023:1:1101:7510:1280 1:N:0:16
TGGCACAAACTTCGTCGAGTACGCTCAAACATTCAGATCGGAAGA
+
F:FFFFFFFFFFFFFFFFFFFFFFFFFFFF,FFFFFFFFFFFFFF
@FS10000125:26:BPA73017-1023:1:1101:7750:1280 1:N:0:16
TTGGCTCAACTTCGTCGAGTACGCTCAAAAGTTAAGATCGGAAGA
+
FFFFFFFFFFFFFFFFFFFFFFFFFFFFFFFFFFFFFFFFFFFFF
@FS10000125:26:BPA73017-1023:1:1101:8150:1280 1:N:0:16
TTGTTCGAACTTCGTCGAGTACGCTCAAAACGGGAGATCGGAAGA
+
::FFF:,F,FF:FFFFFFFF:FFFFFFF,FF::FFFFFFFFFFFF
@FS10000125:26:BPA73017-1023:1:1101:9140:1280 1:N:0:16
TTGGCAAAACTTCGTCGAGTACGCTCAAATTATAAGATCGGAAGA
+
FFFFFFFFFFFFFFFFFFFFFFFFFFFFFFFFFFFFFFFFFFFFF
@FS10000125:26:BPA73017-1023:1:1101:10090:1280 1:N:0:16
CGGGGACTGAACTTCGTCGAGTACGCTCAAATATCCAGATCGGAA
+
FFFFFFFFFFFFFFFFFFFFFFFFFFFFFFFFFFFFFFFFFFFFF
@FS10000125:26:BPA73017-1023:1:1101:10290:1280 1:N:0:16
TTGTAAGAACTTCGTCGAGTACGCTCAATGTAAGAGATCGGAAGA
+
FFFFFFFFFFFFFFFFFFFFFFFFFFFFFFFFFFFFFFFFFFFFF
@FS10000125:26:BPA73017-1023:1:1101:10330:1280 1:N:0:16
ACGTGATCTTCGTCGAGTACGCTCAAAGTAATAGATCGGAAGAGC
+
:F,:F:,F:FF,FF:FFFF:,F:F:::,FF,FFFFFF,,F:F:FF
@FS10000125:26:BPA73017-1023:1:1101:10900:1280 1:N:0:16
TTGTAACAACTTCGTCGAGTACGCTCAATGTAAAAGATCGGAAGA
+
FFFFFFFFFFFFFFFFFFFFFFFFFFFFFFFFFFFFFFFFFFFFF
@FS10000125:26:BPA73017-1023:1:1101:12070:1280 1:N:0:16
TTGTATTAACTTCGTCGAGTACGCTCAAAATAAAAGATCGGAAGA
+
FFFFFFFFFFFFFFFFFFFFFFFFFFFFFFFFFFFFFFFFFFFFF
@FS10000125:26:BPA73017-1023:1:1101:12580:1280 1:N:0:16
TGGGATGAACTTCGTCGAGTACGCTCAAGGTAGCAGATCGGAAGA
+
FFFFFFFFFFFFFFFFFFFFFFFFFFFFFFFFFFFFFFFFFFFFF
@FS10000125:26:BPA73017-1023:1:1101:13540:1280 1:N:0:16
TTGAATAACTTCGTCGAGTACGCTCAATGTCAAAGATCGGAAGAG
+
F::FFFFFFFFFFFFFFFFFFFFFFF:FFFFFFFFFFFFFFFFFF
@FS10000125:26:BPA73017-1023:1:1101:15380:1280 1:N:0:16
TTGGTTTAACTTCGTCGAGTACGCTCAAACTTGTAGATCGGAAGA
+
FFF,:::FFFFFFFFFFFFFFFFFFFFFFF,FFFFFFFFFFFFFF
@FS10000125:26:BPA73017-1023:1:1101:15780:1280 1:N:0:16
CCGTCAACTTCGTCGAGTACGCTCAAATCTGCAGATCGGAAGAGC
+
FFFFFFFFFFFFFFFFFFFFFFFFFFFFFFFFFFFFFFFFFFFFF
@FS10000125:26:BPA73017-1023:1:1101:16230:1280 1:N:0:16
TTGAAAGAACTTCGTCGAGTACGCTCAATAGATAAGATCGGAAGA
+
FFFFFFFFFFFFFFFFFFFFFFFFFFFFFFFFFFFFFFFFFFFFF
@FS10000125:26:BPA73017-1023:1:1101:1150:1290 1:N:0:16
TTGTGTAAACTTCGTCGAGTACGCTCAATGTTATAGATCGGAAGA
+
:FFFFFFFFFFFFFFFFFFFFFFFFFFFFFFFFFFFFFFFFFFFF
@FS10000125:26:BPA73017-1023:1:1101:1520:1290 1:N:0:16
TTGGAACAACTTCGTCGAGTACGCTCAAACGGGGAGATCGGAAGA
+
FFFFFFFFFFFFFFFFFFFFFFFFFFFFFFFFFFFFFFFFFFFFF
@FS10000125:26:BPA73017-1023:1:1101:2990:1290 1:N:0:16
TTGAGTCAACTTCGTCGAGGCTCAATTTAAAAGATCGGAAGAGCA
+
FFFFFFFFFFFFFFFFFFFFFFFFFFFFFFFFFFFFFFFFFFFFF
@FS10000125:26:BPA73017-1023:1:1101:3330:1290 1:N:0:16
TTGAAACTTCGTCGAGTACGCTCAATTCGAGAGATCGGAAGAGCA
+
FFFF,,FFFFFFFF:,FFFF,FF,F,F,:F:::FF:,F,:FF:FF
@FS10000125:26:BPA73017-1023:1:1101:3620:1290 1:N:0:16
TTGATCGAACTTCGTCGAGTACGCTTAATAACGGAGATCGGAAGA
+
FFFFFFFFFFFFFFFFFFFFFFFFFFFFFFFFFFFFFFFFFFFFF
@FS10000125:26:BPA73017-1023:1:1101:3790:1290 1:N:0:16
TTGTGAGAACTTCGTCGAGTACGCTCAAGGAAAAAGATCGGAAGA
+
FFFFFFFFFFFFFFFFFFFFFFFFFFFFFFFFFFFFFFFFFFFFF
@FS10000125:26:BPA73017-1023:1:1101:4160:1290 1:N:0:16
TTGACTGGACTTCGTCGAGTACGCTCAACACCTAAGATCGGAAGA
+
FFFFFFFFFFFFFFFFFFFFFFFFFFFFFFFFFFFFF:FFFFFFF
@FS10000125:26:BPA73017-1023:1:1101:4610:1290 1:N:0:16
TTGTTTAAACTTCGTCGAGTACGCTCAAAGCAAAAGATCGGAAGA
+
FFFFFFFFFFFFFFFFFFFFFFFFFFFFFFFFFFFFFFFFFFFFF
@FS10000125:26:BPA73017-1023:1:1101:4840:1290 1:N:0:16
TTGGCTTAACTTCGTCGAGTACGCTCAATCAGCAAGATCGGAAGA
+
FFFFFFFFFFFFFFFFFFFFFFFFFFFFFFFFFFFFFFFFFFFFF
@FS10000125:26:BPA73017-1023:1:1101:5150:1290 1:N:0:16
TCTCTGAACTTCGTCGAGTACGCTCAATTAGAGAGATCGGAAGAG
+
FFFFFFFFFFFFFFFFFFFFFFFFFFFFFFFFFFFFFFFFFFFFF
@FS10000125:26:BPA73017-1023:1:1101:5770:1290 1:N:0:16
TTGACTGGACTTCGTCGAGTACGATCAAACCGAGAGATCGGAAGA
+
FF,FFFFFFFFFFFFFFFFFFFF:FFFFFFFFFFFFFFFFF:FF:
@FS10000125:26:BPA73017-1023:1:1101:5920:1290 1:N:0:16
TGGCTGGAACTTCGTCGAGTACGCTCAATATAGGAGATCGGAAGA
+
FFFFFFFFFFFFFFFFFFFFFFFFFFFFFFFFFFFFFFFFFFFFF
@FS10000125:26:BPA73017-1023:1:1101:5940:1290 1:N:0:16
TTGACTGGACTTCGTCGAGTACGCTCAAACCGAGAGATCGGAAGA
+
FFFFF:FFFFFFFF:FFFF:FFFF:FFFFFF:FFFFF,FFFFFFF
@FS10000125:26:BPA73017-1023:1:1101:6050:1290 1:N:0:16
TTGCTTGAACTTCGTCGAGTACGCTCAAGTATTAGATCGGAAGAG
+
FFFFFFFFFFFFFFFFFFFFFFFFFFFFFFFFFFFFFFFFFFFFF
@FS10000125:26:BPA73017-1023:1:1101:6070:1290 1:N:0:16
TTGCAACAACTTCGTCGAGTACGCTCAAGATTACAGATCGGAAGA
+
FFFFFFFFFFFFFFFFFFFFFFFFFFFFFFFFFFFFFFFFFFFFF
@FS10000125:26:BPA73017-1023:1:1101:6850:1290 1:N:0:16
TTGAAACTTCGTCGAGTACGCTCAATCAACTAGATCGGAAGAGCA
+
FFFFFFFFFFFFFFFFFFFFFFFFFFFFFFFFFFFFFFFFFFFFF
@FS10000125:26:BPA73017-1023:1:1101:7460:1290 1:N:0:16
TTGCAAAAACTTCGTCGAGTACGCTCAACAATCGAGATCGGAAGA
+
FFFFFFFFFFFFFFFFFFFFFFFFFFFFFFFFFFFFFFFFFFFFF
@FS10000125:26:BPA73017-1023:1:1101:7710:1290 1:N:0:16
ATGACTGGACTTCGTCGAGTACGCTCAAACCGCTAGATCGGAAGA
+
F:FFFFFFFFFFFFFFFFFFFFFFFFFFFFFFFFFFFFFFFFFFF
@FS10000125:26:BPA73017-1023:1:1101:7840:1290 1:N:0:16
GGGAACTTCGTCGAGTACGCTCAAAGATATAGATCGGAAGAGCAC
+
:FFFFFFFFFFFFFFFFFFFFFFFFFFFFFFFFFFFFFFFFFFFF
@FS10000125:26:BPA73017-1023:1:1101:8570:1290 1:N:0:16
TTGCAACAACTTCGTCGAGTACGCTCAATTTAACAGATCGGAAGA
+
FFFFFFFFFFFFFFFFFFFFFFFFFFFFFFFFFFFFFFFFFFFFF
@FS10000125:26:BPA73017-1023:1:1101:9040:1290 1:N:0:16
TCGGCCTAAACTTCGTCGAGTACGCTCAACAAAAAAGATCGGAAG
+
FFFFFFFFFFFFFFFFFFFFFFFFFFFFFFFFFFFFFFFFFFFFF
@FS10000125:26:BPA73017-1023:1:1101:9210:1290 1:N:0:16
CCCGAACGAACTTCGTCGAGTACGCTCAAATTAGCAGATCGGAAG
+
FFFFFFFFFFFFFFFFFFFFFFFFFFFFFFFFFFFFFFFFFFFFF
@FS10000125:26:BPA73017-1023:1:1101:9360:1290 1:N:0:16
CTGGGTTCAACTTCGTCGAGTACGCTCAAATCGTGAGATCGGAAG
+
FFFFFFFFFFFFFFFFFFFFFFFFFFFFFFFFFFFFFFFFFFFFF
@FS10000125:26:BPA73017-1023:1:1101:9540:1290 1:N:0:16
TTGACTGGACTTCGTCGAGTACGCTCAAGATCTAAGATCGGAAGA
+
FFFFFFFFFFFFFFFFFFFFFFFFFFFFFFFFFFFFFFFFFFFFF
@FS10000125:26:BPA73017-1023:1:1101:9700:1290 1:N:0:16
CCGCAAGAACTTCGTCGAGTACGCTCAACGATATAGATCGGAAGA
+
FFFFFFFFFFFFFFFFFFFFFFFFFFFFFFFFFFFFFFFFFFFFF
@FS10000125:26:BPA73017-1023:1:1101:10150:1290 1:N:0:16
TTGACTGGACTTCGTCGAGTGCGCTCAAATCAGGAGATCGGAAGA
+
FFFFFFFFFFFFFFFFFFFFFFFFFFFFFFFFFFFFFFFFFFFFF
@FS10000125:26:BPA73017-1023:1:1101:12190:1290 1:N:0:16
GGGCCAAACTTCGTCGAGTACGCTCAACCTATGAGATCGGAAGAG
+
FFFFFFFFFFFFFFFFFFFFFFFFFFFFFFFFFFFFFFFFFFFFF
@FS10000125:26:BPA73017-1023:1:1101:12790:1290 1:N:0:16
TTGACTAAACTTCGTCGAGTACGCTCAATTCCTAAGATCGGAAGA
+
FFFFFFFFFFFFFFFFFFFFFFFFFFFFFFFFFFFFFFFFFFFFF
@FS10000125:26:BPA73017-1023:1:1101:12810:1290 1:N:0:16
TGGGAGGAACTTCGTCGAGTACGCTCAATATTACAGATCGGAAGA
+
FFFFFFFFFFFFFFFFFFFFFFFFFFFFFFFFFFFFFFFFFFFFF
@FS10000125:26:BPA73017-1023:1:1101:13310:1290 1:N:0:16
TGTACGAACTTCGTCGAGTACGCTCAAGAGGTTAGATCGGAAGAG
+
FFFFFFFFFFFFFFFFFFFFFFFFFFFFFFFFFFFFFFFFFFFFF
@FS10000125:26:BPA73017-1023:1:1101:13420:1290 1:N:0:16
TGGTAACTTCGTCGAGTACGCTCAAACTTAGAGATCGGAAGAGCA
+
,:,FFFFFFFF:FFFFFFFFFFFFFFFFFFFFFFFFFFFFFFFFF
@FS10000125:26:BPA73017-1023:1:1101:13690:1290 1:N:0:16
TTGGGTTAACTTCGTCGAGTACGCTCAAGAGTACGGATCGGAAGA
+
FFF::F:FFFFFFFFFFFFFFFFFFFFFFFFFFFFFFFFFFFFFF
@FS10000125:26:BPA73017-1023:1:1101:14170:1290 1:N:0:16
TCCTATAACTTCGTCGAGTACGCTCAAGAGTAAAGATCGGAAGAG
+
FFFFFFFFFFFFFFFFFFFFFFFFFFFFFFFFFFFFFFFFFFFFF
@FS10000125:26:BPA73017-1023:1:1101:14200:1290 1:N:0:16
TCGGTGGTAACTTCGTCGAGTACGCTCAAAAGATGAGATCGGAAG
+
FFFFF,:FF,FFFF::F,FF:,F:FFFFFFFFFFFF:::FF:FF,
@FS10000125:26:BPA73017-1023:1:1101:14500:1290 1:N:0:16
GTGACTGGACTTCGTCGAGTATGCTCAACGTTTGAGATCGGAAGA
+
,,FFFFFF,F,F::,F:,F,,F,FFF,FF:,::FFF:F:FFFF:,
@FS10000125:26:BPA73017-1023:1:1101:14650:1290 1:N:0:16
TTGAGTTAACTTCGTCGAGTACGCTCAAAGGTCGAGATCGGAAGA
+
F,,FFFFFFFFFFFFFFFFFFFFFFFFFFFFFFFFFFFFFFFFFF
@FS10000125:26:BPA73017-1023:1:1101:15310:1290 1:N:0:16
TCGATCCAACTTCGTCGAGTACGCTCAAGAGCCAAGATCGGAAGA
+
FFFFFFFFFFFFFFFFFFFFFFFFFFFFFFFFFFFFFFFFFFFFF
@FS10000125:26:BPA73017-1023:1:1101:15640:1290 1:N:0:16
TTGACTGGACTTCGTCGAGTACGCTCAAATAACTAGATCGGAAGA
+
FFFFFFFFFFFFFFFFFFFFFFFFFFFFFFFFFFFFFFFFFFFFF
@FS10000125:26:BPA73017-1023:1:1101:15810:1290 1:N:0:16
GCGCTAACTTCGTCGAGTACGCTCAACAGTCAAGATCGGAAGAGC
+
:FFFFFFFFFFFFFFFFFFFFFFFFFFFFFFFFFFFFFFFFFFFF
@FS10000125:26:BPA73017-1023:1:1101:15820:1290 1:N:0:16
TTGTCAGAACTTCGTCGAGTACGCTCAATTAGACAGATCGGAAGA
+
FFFFFFFFFFFFFFFFFFFFFFFFFFFFFFFFFFFFFFFFFFFFF
@FS10000125:26:BPA73017-1023:1:1101:16190:1290 1:N:0:16
TTGACTGGACTTCGTCGAGTACGCTCAATCAGCCAGATCGGAAGA
+
FFFFFFFFFFFFFFFFFFFFFFFFFFFFFFFFFFFFFFFFFFFFF
@FS10000125:26:BPA73017-1023:1:1101:1060:1300 1:N:0:16
ATGACTGGACTTCGTCGAGTACGCTCAATCCAATAGATCGGAAGA
+
F:FFFFFFFFFFFFFFFFFFFFFFFFFFFFFFFFFFFFFFFFFFF
@FS10000125:26:BPA73017-1023:1:1101:1210:1300 1:N:0:16
GGGGGCGAGAACTGCGTCGAGTACGCTCAAAGAGCGAGATCGGAA
+
FFFFFFFFFFFFFFFFFFFFFFFFFFFFFFFFFFFFFFFFFFFFF
@FS10000125:26:BPA73017-1023:1:1101:1220:1300 1:N:0:16
TTGGCGTAACTTCGTCGAGTACGCTCAATAAAGGAGATCGGAAGA
+
FFFFFFFFFFFFFFFFFFFFFFFFFFFFFFFFFFFFFFFFFFFFF
@FS10000125:26:BPA73017-1023:1:1101:1470:1300 1:N:0:16
TTTGACTTCGTCGAGTACGCTCAATTTAAAAGATCGGAAGAGCAC
+
FFFFFFFFFFFFFFFFFFFFFFFFFFFFFFFFFFFFFFFFFFFFF
@FS10000125:26:BPA73017-1023:1:1101:1640:1300 1:N:0:16
GCGCCACAACTTCGTCGAGTACGCTCAAGAGGTGAGATCGGAAGA
+
FFFFFFFFFFFFFFFFFFFFFFFFFFFFFFFFFFFFFFFFFFFFF
@FS10000125:26:BPA73017-1023:1:1101:1670:1300 1:N:0:16
GGGCAAACTTCGTCGAGTACGCTCAAAACTACAGATCGGAAGAGC
+
:FFFFFFFFFFFFFFFFFFFFFFFFFFFFFFFFFFFFFFFFFFFF
@FS10000125:26:BPA73017-1023:1:1101:1880:1300 1:N:0:16
TTGTGTCAACTTCGTCGAGTACGCTCAACCGTGCAGATCGGAAGA
+
FFFFFFFFFFFFFFFFFFFFFFFFFFFFFFFFFFFFFFFFFFFFF
@FS10000125:26:BPA73017-1023:1:1101:2040:1300 1:N:0:16
TTGACTGGACTTCGTCGAGTACGCTCAATCTGAAAGATCGGAAGA
+
:FFFFFFFFFFFFFFFFFFFFFFFFFFFFFFFFFFFFFFFFFFFF
@FS10000125:26:BPA73017-1023:1:1101:2600:1300 1:N:0:16
GCGACTGGACTTCGTCGAGTACGCTCAAAACCGTAGATCGGAAGA
+
FFFFFFFFFFFFFFFFFFFFFFFFFFFFFFFFFFFFFFFFFFFFF
@FS10000125:26:BPA73017-1023:1:1101:4200:1300 1:N:0:16
TTGTGGTAACTTCGTCGAGTACGCTCAATCAAAGAGATCGGAAGA
+
FFFFFFFFFFFFFFFFFFFFFFFFFFFFFFFFFFFFFFFFFFFFF
@FS10000125:26:BPA73017-1023:1:1101:4970:1300 1:N:0:16
GGGTGCAACTTCGTGAGTACGCTCAAGAAATTAGATCGGAAGAGC
+
FFFFFFFFFFFFFFFFFFFFFFFFFFFFFFFFFFFFFFFFFFFFF
@FS10000125:26:BPA73017-1023:1:1101:5390:1300 1:N:0:16
TTGACTGGACTTCGTCGAGTACGCTCAAAGTAATAGATCGGAAGA
+
FFFFFFFFFFFFFFFFFFFFFFFFFFFFFFFFFFFFFFFFFFFFF
@FS10000125:26:BPA73017-1023:1:1101:5480:1300 1:N:0:16
TGGCAAAAACTTCGTCGAGTACGCTCAACTTATTAGATCGGAAGA
+
FFFFFFFFFFFFFFFFFFFFFFFFFFFFFFFFFFFFFFFFFFFFF
@FS10000125:26:BPA73017-1023:1:1101:7170:1300 1:N:0:16
TGGATTGAACTTCGTCGAGTACGCTCAAACTTGTAGATCGGAAGA
+
,FFFFFFFFFFFFFFFFFFFFFFFFFFFFFFFFFFFFFFFFFFFF
@FS10000125:26:BPA73017-1023:1:1101:7450:1300 1:N:0:16
TGGCTCGAACTTCGTCGAGTACGCTCAAGTGATAAGATCGGAAGA
+
F:F:FFFFFFFFFFFFFFFFFFFFFFFFFFF:F,FFFFFFFFFFF
@FS10000125:26:BPA73017-1023:1:1101:7850:1300 1:N:0:16
GAGTAACTTCGTCGAGTACGCTCAAATTGAGAGATCGGAAGAGCA
+
FFFFFFFFFFFFFFFFFFFFFFFFFFFFFFFFFFFFFFFFFFFFF
@FS10000125:26:BPA73017-1023:1:1101:8050:1300 1:N:0:16
TTGCTGGAACTTCGTCGAGTACGCTCAAGTATGGAGATCGGAAGA
+
FFFFFFFFFFFFFFFFFFFFFFFFFFFFFFFFFFFFFFFFFFFFF
@FS10000125:26:BPA73017-1023:1:1101:8100:1300 1:N:0:16
CCGGGGCCTAACTTCGTCGAGTACGCTCAAGTGCCTAGATCGGAA
+
FF,FFFFFFFFFFFFFFFFFFFFFFFFFFFFFFFFFFFFFFFFFF
@FS10000125:26:BPA73017-1023:1:1101:8250:1300 1:N:0:16
TTGTACGAACTTCGTCGAGTACGCTCAAAACCGAAGATCGGAAGA
+
FFFFFFFFFFFFFFFFFFFFFFFFFFFFFFFFFFFFFFFFFFFFF
@FS10000125:26:BPA73017-1023:1:1101:8570:1300 1:N:0:16
TTGCAACAACTTCGTCGAGTACGCTCAATTTAACAGATCGGAAGA
+
FFFFFFFFFFFFFFFFFFFFFFFFFFFFFFFFFFFFFFFFFFFFF
@FS10000125:26:BPA73017-1023:1:1101:9480:1300 1:N:0:16
TTGACTGGACTTCGTCGAGTACGCTCAACCATCGAGATCGGAAGA
+
FFFFFFFFFFFFFFFFFFFFFFFFFFFFFFFFFFFFFFFFFFFFF
@FS10000125:26:BPA73017-1023:1:1101:9590:1300 1:N:0:16
TTGTCAAAACTTCGTCGAGTACGCTCAACTAAGTAGATCGGAAGA
+
FFFFFFFFFFFFFFFFFFFFFFFFFFFFFFFFFFFFFFFFFFFFF
@FS10000125:26:BPA73017-1023:1:1101:9630:1300 1:N:0:16
TTGAAGGAACTTTCGTCGAGTACGCTCAACTTATGAGATCGGAAG
+
FFFFFFFFFFFFFFFFFFFFFFFFFFFFFFFFFFFFFFFFFFFFF
@FS10000125:26:BPA73017-1023:1:1101:9760:1300 1:N:0:16
TCGAGGAATCTTCGTCGAGTACGCTCAAAACAGTAGATCGGAAGA
+
FFFFFFFFFFFFFFFFFFFFFFFFFFFFFFFFFFFFFFFFFFFFF
@FS10000125:26:BPA73017-1023:1:1101:10510:1300 1:N:0:16
TCGGCAAAACTTCGTCGAGTACGCTCAATACGTAAGATCGGAAGA
+
FFFFFFFFFFFFFFFFFFFFFFFFFFFFFFFFFFFFFFFFFFFFF
@FS10000125:26:BPA73017-1023:1:1101:10790:1300 1:N:0:16
TTGAGGCAACTTCGTCGAGTACGCTCAAAATTTTAGATCGGAAGA
+
FFFFFFFFFFFFFFFFFFFFFFFFFFFFFFFFFFFFFFFFFFFFF
@FS10000125:26:BPA73017-1023:1:1101:11480:1300 1:N:0:16
TGGCATAAACTTCGTCGAGTACGCTCAATGATTCAGATCGGAAGA
+
FFFFFFFFFFFFFFFFFFFFFFFFFFFFFFFFFFFFFFFFFFFFF
@FS10000125:26:BPA73017-1023:1:1101:11910:1300 1:N:0:16
TTGTGTAAACTTCGTCGAGTACGCTCAATGGAGAAGATCGGAAGA
+
:FFFFFFFFFFFFFFFFFFFFFFFFFFFFFFFFFFFFFFFFFFFF
@FS10000125:26:BPA73017-1023:1:1101:13210:1300 1:N:0:16
TTGAAGGAACTTCGTCGAGTACGCTCAAATATTTAGATCGGAAGA
+
FFFFFFFFFFFFFFFFFFFFFFFFFFFFFFFFFFFFFFFFFFFFF
@FS10000125:26:BPA73017-1023:1:1101:14570:1300 1:N:0:16
CTGGATTCAACTTCGTCGAGTACGCTCAAGTCAAAAGATCGGAAG
+
FFFFFFFFFFFFFFFFFFFFFFFFFFFFFFFFFFFFFFFFFFFFF
@FS10000125:26:BPA73017-1023:1:1101:14620:1300 1:N:0:16
TTTGCAACAACTTCGTCGAGTACGCTCAAATATATAGATCGGAAG
+
FFFFFFFFFFFFFFFFFFFFFFFFFFFFFFFFFFFFFFFFFFFFF
@FS10000125:26:BPA73017-1023:1:1101:15330:1300 1:N:0:16
TCCCATCTTCGTCGAGTACGCTCAACAGACAAGATCGGAAGAGCA
+
FFFFFFFFFFFFFFFFFFFFFFFFFFFFFFFFFFFFFFFFFFFFF
@FS10000125:26:BPA73017-1023:1:1101:15370:1300 1:N:0:16
TTGTAGTAACTTCGTCGAGTACGCTCAAAAAAATAGATCGGAAGA
+
FFFFFFFFFFFFFFFFFFFFFFFFFFFFFFFFFFFFFFFFFFFFF
@FS10000125:26:BPA73017-1023:1:1101:2590:1310 1:N:0:16
TTGATGCATCTTCGTCGAGTACGCTCAAACATTCAGATCGGAAGA
+
FFFFFFFFFFFFFFFFFFFFFFFFFFFFFFFFFFFFFFFFFFFFF
@FS10000125:26:BPA73017-1023:1:1101:2880:1310 1:N:0:16
TCGAAGGAACTTCGTCGAGTACGCTCAACTTAAAATCGGAAGAGC
+
FFFFFFFFFFFFFFFFFFFFFFFFFFFFFFFFFFFFFFFFFFFFF
@FS10000125:26:BPA73017-1023:1:1101:4170:1310 1:N:0:16
TTTGGCAAAACTTCGTCGAGTACGCTCAAAAAAGCAGATCGGAAG
+
FFFFFFFFFFFFFFFFFFFFFFFFFFFFFFFFFFFFFFFFFFFFF
@FS10000125:26:BPA73017-1023:1:1101:4350:1310 1:N:0:16
TTGCCACAACTTCGTCGAGTACGCTCAATCCCCCAGATCGGAAGA
+
FFFFFFFFFFFFFFFFFFFFFFFFFFFFFFFFFFFFFFFFFFFFF
@FS10000125:26:BPA73017-1023:1:1101:4530:1310 1:N:0:16
TTGATGTACCTTCGTCGAGTACGCTCAAAACAAAAGATCGGAAGA
+
FFFFFFFFFFFFFFFFFFFFFFFFFFFFFFFFFFFFFFFFFFFFF
@FS10000125:26:BPA73017-1023:1:1101:4810:1310 1:N:0:16
TCTAACTTCGTCGAGTACGCTCAATAACACAGATCGGAAGAGCAC
+
FFFFFFFF::,FF:FF:F:FF,,F,F,FFFFFFFF:FFF,FFFFF
@FS10000125:26:BPA73017-1023:1:1101:5020:1310 1:N:0:16
GCGCCAACTTCGTCGAGTACGCTCAATAGTTGAGATCGGAAGAGC
+
FFFFFFFFFFFFFFFFFFFFFFFFFFFFFFFFFFFFFFFFFFFFF
@FS10000125:26:BPA73017-1023:1:1101:5110:1310 1:N:0:16
TGGGTGGAACTTCGTCGAGTACGCTCAATGTCTAAGATCGGAAGA
+
FFFFFFFFFFFFFFFFFFFFFFFFFFFFFFFFFFFFFFFFFFFFF
@FS10000125:26:BPA73017-1023:1:1101:5620:1310 1:N:0:16
CTGTACAAACTTCGTCGAGTACGCTCAAACCCCTAGATCGGAAGA
+
FFFFFFFFFFFFFFFFFFFFFFFFFFFFFFFFFFFFFFFFFFFFF
@FS10000125:26:BPA73017-1023:1:1101:6420:1310 1:N:0:16
TCGGGTCAACTTCGTCGAGTACGCTCAATAGAGAAGATCGGAAGA
+
FFFFFFFFFFFFFFFFFFFFFFFFFFFFFFFFFFFFFFFFFFFFF
@FS10000125:26:BPA73017-1023:1:1101:6670:1310 1:N:0:16
TTGAGGCAACTTCGTCGAGTACGCTCAAATTTTCAGATCGGAAGA
+
FFFFFFFFFFFFFFFFFFFFFFFFFFFFFFFFFFFFFFFFFFFFF
@FS10000125:26:BPA73017-1023:1:1101:7510:1310 1:N:0:16
TCGGTTGAACTTCTCGAGTACGCTCAATAGTTCAGATCGGAAGAG
+
FFFFFFFFFFFFFFFFFFFFFFFFFFFFFFFFFFFFFFFFFFFFF
@FS10000125:26:BPA73017-1023:1:1101:8050:1310 1:N:0:16
CCGAAGCAACTTCGTCGAGTACGCTCAAACAGTAAGATCGGAAGA
+
FFFFFFFFFFFFFFFFFFFFFFFFFFFFFFFFFFFFFFFFFFFFF
@FS10000125:26:BPA73017-1023:1:1101:8810:1310 1:N:0:16
TCGAACTAACTTCGTCGAGTACGCTCAAAACCTTAGATCGGAAGA
+
FFFFFFFFFFFFFFFFFFFFFFFFFFFFFFFFFFFFFFFFFFFFF
@FS10000125:26:BPA73017-1023:1:1101:9700:1310 1:N:0:16
CCGGGACAAACTTCGTCGAGTACGCTCAAGGTAATAGATCGGAAG
+
FFFFFFFFFFFFFFFFFFFFFFFFFFFFFFFFFFFFFFFFFFFFF
@FS10000125:26:BPA73017-1023:1:1101:9720:1310 1:N:0:16
TTGGTATAACTTCGTCGAGTACGCTCAAAGACACAGATCGGAAGA
+
FFFFFFFFFFFFFFFFFFFFFFFFFFFFFFFFFFFFFFFFFFFFF
@FS10000125:26:BPA73017-1023:1:1101:9810:1310 1:N:0:16
GCGTAAACTTCGTCGAGTACGCTCAATAGGATAGATCGGAAGAGC
+
:FFFFFFFFFFFFFFFFFFFFFFFFFFF:FFFFFFFFFFFFFFFF
@FS10000125:26:BPA73017-1023:1:1101:10640:1310 1:N:0:16
TCTTAGAACTTCGTCGAGTACGCTCAAATTCACAGATCGGAAGAG
+
FFFFFFFFFFFFFFFFFFFFFFFFFFFFFFFFFFFFFFFFFFFFF
@FS10000125:26:BPA73017-1023:1:1101:11370:1310 1:N:0:16
TTGACTGGACTTCGTCGAGTACGCTCAACCGAGAAGATCGGAAGA
+
FFFFFFFFFFFFFFFFFFFFFFFFFFFFFFFFFFFFFFFFFFFFF
@FS10000125:26:BPA73017-1023:1:1101:11730:1310 1:N:0:16
CTGGTTAAACTTCGTCGAGTACGCTCAATATTGAAGATCGGAAGA
+
FFFFFFFFFFFFFFFFFFFFFFFFFFFFFFFFFFFFFFFFFFFFF
@FS10000125:26:BPA73017-1023:1:1101:11850:1310 1:N:0:16
TTGAGCAAACTTTTGTCGAGTACGCTCAATGTTACAGATCGGAAG
+
FFFFFFFFFFFFFFFFFFFFFFFFFFFFFFFFFFFFFFFFFFFFF
@FS10000125:26:BPA73017-1023:1:1101:12400:1310 1:N:0:16
TTGAACCAACTTCGTCGAGTACGCTCAAAAATCGAGATCGGAAGA
+
,FFFFFFFFFFFFFFFFFFFFFFFFFFFFFFFFFFFFFFFFFFFF
@FS10000125:26:BPA73017-1023:1:1101:12900:1310 1:N:0:16
TAGTGGTAACTTCGTCGAGTACGCTCAATGATAAAGATCGGAAGA
+
,FFFFFFFFFFFFFFFFFFFFFFFFFFFFFFFF:FFFFFFFFFFF
@FS10000125:26:BPA73017-1023:1:1101:12970:1310 1:N:0:16
CCGACTGGACTTCGTCGAGTACGCTCAATAGCCAAGATCGGAAGA
+
:,,FFF:F:FF,FF:FFFFFFF:F:FFFFFF::,FFF:,FF:FFF
@FS10000125:26:BPA73017-1023:1:1101:13180:1310 1:N:0:16
CTTGCGGAAACTTCGTCGAGTACGCTCAACAACTAAGATCGGAAG
+
F::,F,FFFFF:FFFFF,F:FFFFFFFF,FFFFFFFFFFF,FFFF
@FS10000125:26:BPA73017-1023:1:1101:13220:1310 1:N:0:16
CCGGGCTCAACTTCGTCGAGTACGCTCAACTAAGTAGATCGGAAG
+
FFFFFFFFFFFFFFFFFFFFFFFFFFFFFFFFFFFFFFFFFFFFF
@FS10000125:26:BPA73017-1023:1:1101:13600:1310 1:N:0:16
TCGGACCTAACTTCGTCGAGTACGCTCAAGACTAAAGATCGGAAG
+
FFFFFFFFFFFFFFFFFFFFFFFFFFFFFFFFFFFFFFFFFFFFF
@FS10000125:26:BPA73017-1023:1:1101:15390:1310 1:N:0:16
TTGGGCAAACTTCGTCGAGTACGCTCAACAGTTCAGATCGGAAGA
+
FFFFFFFFFFFFFFFFFFFFFFFFFFFFFFFFFFFFFFFFFFFFF
@FS10000125:26:BPA73017-1023:1:1101:15680:1310 1:N:0:16
TTGACTGGACTTCGTCGAGTACGCTCAATCCTATAGATCGGAAGA
+
FFFFFFFFFFFFFFFFFFFFFFFFFFFFFFFFFFFFFFFFFFFFF
@FS10000125:26:BPA73017-1023:1:1101:16210:1310 1:N:0:16
TTGGAACTTCGTCGAGTACGCTCAAGAAAAAAGATCGGAAGAGCA
+
FF::FFFFFFFFFFFFFFFFFFFF:FFFFFFFFFFFFFFFFFFF:
@FS10000125:26:BPA73017-1023:1:1101:1230:1320 1:N:0:16
TTGAACTAACTTCGTCGAGTACGCTCAATCGGAAAGATCGGAAGA
+
FFFFFFFFFFFFFFFFFFFFFFFFFFFFFFFFFFFFFFFFFFFFF
@FS10000125:26:BPA73017-1023:1:1101:1300:1320 1:N:0:16
GGGGCACCTCGTCGAGTACGCTCAATGTAAAAGATCGGAAGAGCA
+
FFFFFFFFFFFFFFFFFFFFFFFFFFFFFFFFFFFFFFFFFFFFF
@FS10000125:26:BPA73017-1023:1:1101:1360:1320 1:N:0:16
TTGGGGAGAACTTCGTCGAGTACGCTCAATTGGGGAGATCGGAAG
+
FFFFFFFFFFFFFFFFFFFFFFFFFFFFFFFFFFFFFFFFFFFFF
@FS10000125:26:BPA73017-1023:1:1101:1870:1320 1:N:0:16
TTGGCAGAACTTCGTCGAGTACGCTCAACTTATAAGATCGGAAGA
+
FFFFFFFFFFFFFFFFFFFFFFFFFFFFFFFFFFFFFFFFFFFFF
@FS10000125:26:BPA73017-1023:1:1101:2070:1320 1:N:0:16
GGTAAGAACTTCGTCGAGTACGCTCAATATTCGAGATCGGAAGAG
+
FFFFFFFFFFFFFFFFFFFFFFFFFFFFFFFFFFFFFFFFFFFFF
@FS10000125:26:BPA73017-1023:1:1101:2370:1320 1:N:0:16
TTGACTGGACTTCGTCGAGTACGCTCAAATTTAAAGATCGGAAGA
+
FFFFFFFFFFFFFFFFFFFFFFFFFFFFFFFFFFFFFFFFFFFFF
@FS10000125:26:BPA73017-1023:1:1101:3800:1320 1:N:0:16
TTGTACAAACTTCGTCGAGTACGCTCAATAAAAAAGATCGGAAGA
+
FFFFFFFFFFFFFFFFFFFFFFFFFFFFFFFFFFFFFFFFFFFFF
@FS10000125:26:BPA73017-1023:1:1101:3930:1320 1:N:0:16
TTGCACCAACTTCGTCGAGTACGCTCAAGTATGGAGATCGGAAGA
+
FFFFFFFFFFFFFFFFFFFFFFFFFFFFFFFFFFFFFFFFFFFFF
@FS10000125:26:BPA73017-1023:1:1101:4670:1320 1:N:0:16
TCTGCAAACTTCGTCGAGTACGCTCAAGTTATGAGATCGGAAGAG
+
,F:F:,FFFFFFFFF::FFF:FFFF,FFF:,FFF:FF::F,:,,,
@FS10000125:26:BPA73017-1023:1:1101:4930:1320 1:N:0:16
TCTTAGAACTTCGTCGAGTACGCTCAAGGAGCCAGATCGGAAGAG
+
FFFFFFFFFFFFFFFFFFFFFFFFFFFFFFFFFFFFFFFFFFFFF
@FS10000125:26:BPA73017-1023:1:1101:5590:1320 1:N:0:16
TCGCCCCTAACTTCGTCGAGTACGCTCAAACCGTTAGATCGGAAG
+
FFFFFFFFFFFFFFFFFFFFFFFFFFFFFFFFFFFFFFFFFFFFF
@FS10000125:26:BPA73017-1023:1:1101:5690:1320 1:N:0:16
TCGGTTAAACTTCGTCGAGTACGCTCAATCTTACAGATCGGAAGA
+
FFFFFFFFFFFFFFFFFFFFFFFFFFFFFFFFFFFFFFFFFFFFF
@FS10000125:26:BPA73017-1023:1:1101:7690:1320 1:N:0:16
TTGCGCCAACTTCGTCGAGTACGCTCAAGATGAAAGATCGGAAGA
+
FFFFFFFFFFFFFFFFFFFFFFFFFFFFFFFFFFFFFFFFFFFFF
@FS10000125:26:BPA73017-1023:1:1101:8040:1320 1:N:0:16
TCGGCATAAACTTCGTCGAGTACGCTCAAATGTAAAGATCGGAAG
+
FFFFFFFFFFFFFFFFFFFFFFFFFFFFFFFFFFFFFFFFFFFFF
@FS10000125:26:BPA73017-1023:1:1101:8600:1320 1:N:0:16
TCGGCCATAACTTCGTCGAGTACGCTCAACACATGAGATCGGAAG
+
FFFFFFFFFFFFFFFFFFFFFFFFFFFFFFFFFFFFFFFFFFFFF
@FS10000125:26:BPA73017-1023:1:1101:8830:1320 1:N:0:16
TTGGAGAAACTTCGTCGAGTACGCTCAAAAATTAAGATCGGAAGA
+
FFFFFFFFFFFFFFFFFFFFFFFFFFFFFFFFFFFFFFFFFFFFF
@FS10000125:26:BPA73017-1023:1:1101:9410:1320 1:N:0:16
TTGACTGGACTTCGTCGAGTACGCTCAATTCTCGAGATCGGAAGA
+
FFFFFFFFFFFFFFFFFFFFFFFFFFFFFFFFFFFFFFFFFFFFF
@FS10000125:26:BPA73017-1023:1:1101:9450:1320 1:N:0:16
TTGAATCAACTTCGTCGAGTACGCTCAAGACGTTAAGATCGGAAG
+
FFFFFFFFFFFFFFFFFFFFFFFFFFFFFFFFFFFFFFFFFFFFF
@FS10000125:26:BPA73017-1023:1:1101:10560:1320 1:N:0:16
CCGGACCAAACTTCGTCGAGTACGCTCAATATGCCAGATCGGAAG
+
FFFFFFFFFFFFFFFFFFFFFFFFFFFFFFFFFFFFFFFFFFFFF
@FS10000125:26:BPA73017-1023:1:1101:12750:1320 1:N:0:16
TTGTCCGAACTTCGTCGAGTACGCTCAATGCACGAGATCGGAAGA
+
:FFFFFFFFFFFFFFFFFFFFFFFFFFFFFFFFFFFFFFFFFFFF
@FS10000125:26:BPA73017-1023:1:1101:13670:1320 1:N:0:16
CTGGGTGTAACTTCGTCGAGTACGCTCAATGGATAAGATCGGAAG
+
FFFFFFFFFFFFFFFFFFFFFFFFFFFFFFFFFFFFFFFFFFFFF
@FS10000125:26:BPA73017-1023:1:1101:13780:1320 1:N:0:16
GCGCAAAACTTCGTCGAGTACGCTCAAGTTTGTAGATCGGAAGAG
+
FFFFFFFFFFFFFFFFFFFFFFFFFFFFFFFFFFFFFFFFFFFFF
@FS10000125:26:BPA73017-1023:1:1101:13840:1320 1:N:0:16
TTGGAACAACTTCGTCGAGTACGCTCAATGGAGGAGATCGGAAGA
+
FFFFFFFFFFFFFFFFFFFFFFFFFFFFFFFFFFFFFFFFFFFFF
@FS10000125:26:BPA73017-1023:1:1101:13860:1320 1:N:0:16
TGGAATGAACTTCGTCGAGTACGCTCAAACACTCAGATCGGAAGA
+
:FFFFFFFFFFFFFFFFFFFFFFFFFFFFFFFFFFFFFFFFFFFF
@FS10000125:26:BPA73017-1023:1:1101:14480:1320 1:N:0:16
TTGACTGGACTTCGTCGAGTACGCTCAAGATTTTAGATCGGAAGA
+
FFFFFFFFFFFFFFFFFFFFFFFFFFFFFFFFFFFFFFFFFFFFF
@FS10000125:26:BPA73017-1023:1:1101:2030:1330 1:N:0:16
CTGGGAATAACTTCGTCGAGTACGCTCAATTTAGGAGATCGGAAG
+
FFFFFFFFFFFFFFFFFFFFFFFFFFFFFFFFFFFFFFFFFFFFF
@FS10000125:26:BPA73017-1023:1:1101:2840:1330 1:N:0:16
TCGAGTCAACTTCGTCGAGTACGCTCAATATCAAAGATCGGAAGA
+
FF,FFFFFFF,FFFF:FFFFFFFFFF:FFFFFFFF:FFF:FFFF,
@FS10000125:26:BPA73017-1023:1:1101:3170:1330 1:N:0:16
CCGGGAATAACTTCGTCGTACGCTCAATCCAAAAGATCGGAAGAG
+
FFFFFFFFFFFFFFFFFFFFFFFFFFFFFFFFFFFFFFFFFFFFF
@FS10000125:26:BPA73017-1023:1:1101:3340:1330 1:N:0:16
GCGCAAACTTCGTCGAGTACGCTCAAGTTATTAGATCGGAAGAGC
+
FFFFFFFFFFFFFFFFFFFFFFFFFFFFFFFFFFFFFFFFFFFFF
@FS10000125:26:BPA73017-1023:1:1101:4850:1330 1:N:0:16
TCTAACTTCGTCGAGTACGCTCAATAACACAGATCGGAAGAGCAC
+
FFFFFFFFFFFFFFFFFFFFFFFFFFFFFFFFFFFFFFFFFFFFF
@FS10000125:26:BPA73017-1023:1:1101:5240:1330 1:N:0:16
TTGGCTTAACTTCGTCGAGTACGCTCAATGAAATAGATCGGAAGA
+
FFFFFFFFFFFFFFFFFFFFFFFFFFFFFFFFFFFFFFFFFFFFF
@FS10000125:26:BPA73017-1023:1:1101:5670:1330 1:N:0:16
TTGTTACAACTTCGTCGAGTACGCTCAATGAACAAGATCGGAAGA
+
FFFFFFFFFFFFFFFFFFFFFFFFFFFFFFFFFFFFFFFFFFFFF
@FS10000125:26:BPA73017-1023:1:1101:6330:1330 1:N:0:16
TTGACTGGACTTCGTCGAGTACGCTCAAACAACCAGATCGGAAGA
+
FFFFFFFFFFFFFFFFFFFFFFFFFFFFFFFFFFFFFFFFFFFFF
@FS10000125:26:BPA73017-1023:1:1101:6670:1330 1:N:0:16
CCGGGGACAAACTTCGTCGAGTACGCTCAATGGATAAGATCGGAA
+
FFFFFFFFFFFFFFFFFFFFFFFFFFFFFFFFFFFFFFFFFFFFF
@FS10000125:26:BPA73017-1023:1:1101:7750:1330 1:N:0:16
TTGCTGCAACTTCGTCGAGTACGCTCAATGCTTAAGATCGGAAGA
+
FFFFFFFFFFFFFFFFFFFFFFFFFFFFFFFFFFFFFFFFFFFFF
@FS10000125:26:BPA73017-1023:1:1101:7790:1330 1:N:0:16
TCGCAAGAACTTCGTCGAGTACGCTCAACGAGTCAGATCGGAAGA
+
FFFFFFFFFFFFFFFFFFFFFFFFFFFFFFFFFFFFFFFFFFFFF
@FS10000125:26:BPA73017-1023:1:1101:8750:1330 1:N:0:16
GCGAACAACTTCGTCGAGTACGCTCAAAATTCGAGATCGGAAGAG
+
FFFFFFFFFFFFFFFFFFFFFFFFF,FFFFFFFFFFFFFFFFFFF
@FS10000125:26:BPA73017-1023:1:1101:9360:1330 1:N:0:16
TGGCTAAAACTTCGTCGAGTACGCTCAATACTGCAGATCGGAAGA
+
FFFFFFFFFFFFFFFFFFFFFFFFFFFFFFFFFFFFFFFFFFFFF
@FS10000125:26:BPA73017-1023:1:1101:9910:1330 1:N:0:16
TTGAACCAACTTTCGTCGAGTACGCTCAACAGAGGAGATCGGAAG
+
FFFFFFFFFFFFFFFFFFFFFFFFFFFFFFFFFFFFFFFFFFFFF
@FS10000125:26:BPA73017-1023:1:1101:10930:1330 1:N:0:16
TTGCAGTAACTTCGTCGAGTACGCTCAATCGGGGAGATCGGAAGA
+
FFFFFFFFFFFFFFFFFFFFFFFFFFFFFFFFFFFFFFFFFFFFF
@FS10000125:26:BPA73017-1023:1:1101:11260:1330 1:N:0:16
TTGAAACTTCGTCGAGTACGCTCAATTAATGAGATCGGAAGAGCA
+
FFFFFFFFFFFFFFFFFFFFFFFFFFFFFFFFFFFFFFFFFFFFF
@FS10000125:26:BPA73017-1023:1:1101:11610:1330 1:N:0:16
TTGGAACAACTTCGTCGAGTACGCTCAATTACAGAGATCGGAAGA
+
FFFFFFFFFFFFFFFFFFFFFFFFFFFFFFFFF:FFFFFFFFFFF
@FS10000125:26:BPA73017-1023:1:1101:11840:1330 1:N:0:16
TTGATGGAACTTCGTCGAGTACGCTCAAATTTACAGATCGGAAGA
+
FFFFFFFFFFFFFFFFFFFFFFFFFFFFFFFFFFFFFFFFFFFFF
@FS10000125:26:BPA73017-1023:1:1101:11950:1330 1:N:0:16
ACGGCTCAACTTCGTCGAGTACGCTCAAATGAGTAGATCGGAAGA
+
FFFFFFFFFFFFFFFFFFFFFFFFFFFFFFFFFFFFFFFFFFFFF
@FS10000125:26:BPA73017-1023:1:1101:12450:1330 1:N:0:16
TTGTAGAAACTTCGTCGAGTACGCTCAAGATTGAAGATCGGAAGA
+
FFFFFFFFFFFFFFFFFFFFFFFFFFFFFFFFFFFFFFFFFFFFF
@FS10000125:26:BPA73017-1023:1:1101:12710:1330 1:N:0:16
TTGAAGGAACTTCGTCGAGTACGCTCAAGTCCCGAGATCGGAAGA
+
FFFFFFFFFFFFFFFFFFFFFFFFFFFFFFFFFFFFFFFFFFFFF
@FS10000125:26:BPA73017-1023:1:1101:13150:1330 1:N:0:16
TCGACTAAACTTCGTCGAGTACGCTCAAAACCCGAGATCGGAAGA
+
FF,FFFFFFFFFFFFFFFFFFFFFFFF:FFFFFFFF:FFFFFFFF
@FS10000125:26:BPA73017-1023:1:1101:13160:1330 1:N:0:16
TTGGCTGAACTTCGTCGAGTACGCTCAACAGCAAAGATCGGAAGA
+
FFFFFFFFFFFFFFFFFFFFFFFFFFFFFFFFFFFFFFFFFFFFF
@FS10000125:26:BPA73017-1023:1:1101:14100:1330 1:N:0:16
TTGCAATAACTTCGTCGAGTACGCTCAATGGACCAGATCGGAAGA
+
FFFFFFFFFFFFFFFFFFFFFFFFFFFFFFFFFFFFFFFFFFFFF
@FS10000125:26:BPA73017-1023:1:1101:15020:1330 1:N:0:16
CTGTATTAACTTCGTCGAGTACGCTCAAAGTGTGAGATTGGAAGA
+
FFFFFFFFFFFFFFFFFFFFFFFFFFFFFFFFFFFFFFFFFFFFF
@FS10000125:26:BPA73017-1023:1:1101:15230:1330 1:N:0:16
GTGTGGGAACTTCGTCGAGTACGCTCAAATAAGTAGATCGGAAGA
+
:FFFFFFFFFFFFFFFFFFFFFFFFFFFFFFFFFFFFFFFFFFFF
@FS10000125:26:BPA73017-1023:1:1101:1110:1340 1:N:0:16
GCGTTTCAACTTCGTCGAGTACGCTCAACAGGTAAGATCGGAAGA
+
FFFFFFFFFFFFFFFFFFFFFFFFFFFFFFFFFFFFFFFFFFFFF
@FS10000125:26:BPA73017-1023:1:1101:1980:1340 1:N:0:16
TTGGCATAACTTCGTCGAGTACGCTCAAATGATAAGATCGGAAGA
+
:FFFFFFFFFFFFFFFFFFFFFFFFFFFFFFFFFFFFFFFFFFFF
@FS10000125:26:BPA73017-1023:1:1101:2090:1340 1:N:0:16
TTGTAACTTCGTCGAGTACGCTCAATTTAGGAGATCGGAAGAGCA
+
FFFFFFFFFFFFFFFFFFFFFFFFFFFFFFFFFFFFFFFFFFFFF
@FS10000125:26:BPA73017-1023:1:1101:2610:1340 1:N:0:16
TTGATAAAACTTCGTCGAGTACGCTCAAATCAGTAGATCGGAAGA
+
FFFFFFF:FF:FFFFFFFF:FFFFFFFFFFFFFFFFFFFFFFFFF
@FS10000125:26:BPA73017-1023:1:1101:3420:1340 1:N:0:16
CCGGCAACAACTTCGTCGAGTACGCTCAAAGAGGTAGATCGGAAG
+
:,FFF,FF,:F,FFF,F:F,:,::,,:F,,,F,F::,F:,,FF::
@FS10000125:26:BPA73017-1023:1:1101:5420:1340 1:N:0:16
TCATACAAATTTCGTCGAGTACGCTCAATGAGAGAGATCGGAAGA
+
FFFFFFFFFFFFFFFFFFFFFFFFFFFFFFFFFFFFFFFFFFFFF
@FS10000125:26:BPA73017-1023:1:1101:5620:1340 1:N:0:16
CTGGCATAACTTCGTCGAGTACGCTCAATTCGGGAGATCGGAAGA
+
FFFFFFFFFFFFFFFFFFFFFFFFFFFFFFFFFFFFFFFFFFFFF
@FS10000125:26:BPA73017-1023:1:1101:7160:1340 1:N:0:16
GCGGACAAACTTCGTCGAGTACGCTCAAGAGTTAAGATCGGAAGA
+
FFFFFFFFFFFFFFFFFFFFFFFFFFFFFFFFFFFFFFFFFFFFF
@FS10000125:26:BPA73017-1023:1:1101:7990:1340 1:N:0:16
CTGACTGGACTTCGTCGAGTACGCTCAATTTTAAAGATCGGAAGA
+
FFFFFFFFFFFFFFFFFFFFFFFFFFFFFFFFFFFFFFFFFFFFF
@FS10000125:26:BPA73017-1023:1:1101:9210:1340 1:N:0:16
GAGTAACTTCGTCGAGTACGCTCAAATAAATAGATCGGAAGAGCA
+
FFFFFFFFFFFFFFFFFFFFFFFFFFFFFFFFFFFFFFFFFFFFF
@FS10000125:26:BPA73017-1023:1:1101:10230:1340 1:N:0:16
TTTGTAAACTTCGTCGAGTACGCTCAAACGATGAGATCGGAAGAG
+
FFFFFFF:FFFFFFFFFFFFFFFFFFF,FFFFFFFFFFFFFFFFF
@FS10000125:26:BPA73017-1023:1:1101:10970:1340 1:N:0:16
TTGACTGGACTTCGTCGAGTACGCTCAACCTAATAGATCGGAAGA
+
FFFFFFFFFFFFFFFFFFFFFFFFFFFFFFFFFFFFFFFFFFFFF
@FS10000125:26:BPA73017-1023:1:1101:11480:1340 1:N:0:16
TTGAATGAACTTCGTCGAGTACGCTCAAGCGACGAGATCGGAAGA
+
FFFFFFFFFFFFFFFFFFFFFFFFFFFFFFFFFFFFFFFFFFFFF
@FS10000125:26:BPA73017-1023:1:1101:12270:1340 1:N:0:16
TTGACCCAACTTCGTCGAGTACGCTCAAAGTAAAAGATCGGAAGA
+
FFFFFFFFFFFFFFFFFFFFFFFFFFFFFFFFFFFFFFFFFFFFF
@FS10000125:26:BPA73017-1023:1:1101:12280:1340 1:N:0:16
GCGGTTCAACTTCGTCGAGTACGCTCAACTATAAAGATCGGAAGA
+
FFFFFFFFFFFFFFFFFFFFFFFFFFFFFFFFFFFFFFFFFFFFF
@FS10000125:26:BPA73017-1023:1:1101:12300:1340 1:N:0:16
TCGTAACTTCGTCGAGTACGCTCAAACGATAAGATCGGAAGAGCA
+
FFFFFFFFFFFFFFFFFFFFFFFFFFFFFFFFFFFFFFFFFFFFF
@FS10000125:26:BPA73017-1023:1:1101:12830:1340 1:N:0:16
TAGTTTCAACTTCGTCGAGTACGCTCAAGTGCAGAGATCGGAAGA
+
:FFFFFFFFFFFFFFFFFFFFFFFFFFFFFFFFFFFFFFFFFFFF
@FS10000125:26:BPA73017-1023:1:1101:13980:1340 1:N:0:16
TTGAGGAAACTTCGTCGAGTACGCTCAATCATTGAGATCGGAAGA
+
FFFFFFFFFFFFFFFFFFFFFFFFFFFFFFFFFFFFFFFFFFFFF
@FS10000125:26:BPA73017-1023:1:1101:14120:1340 1:N:0:16
TCGGATAAATTTCGTCGAGTACGCTCAAAATTATAGATCGGAAGA
+
FFFFFFFFFFFFFFFFFFFFFFFFFFFFFFFFFFFFFFFFFFFFF
@FS10000125:26:BPA73017-1023:1:1101:14370:1340 1:N:0:16
TTGACTGGACTTCGTCGAGTACGCTCAAATCATGAGATCGGAAGA
+
FFFFFFFFFFFFFFFFFFFFFFFFFFFFFFFFFFFFFFFFFFFFF
@FS10000125:26:BPA73017-1023:1:1101:14630:1340 1:N:0:16
CCGAAGCAACTTCGTCGAGTACGCTCAAGCTGAAAGATCGGAAGA
+
FFFFFFFFFFFFFFFFFFFFFFFFFFFFFFFFFFFFFFFFFFFFF
@FS10000125:26:BPA73017-1023:1:1101:14720:1340 1:N:0:16
TTGAGTTAACCTCGTCGAGTACGCTCAAAGGTCGAGATCGGAAGA
+
FFFFFFFFFFFFFFFFFFFFFFFFFFFFFFFFFFFFFFFFFFFFF
@FS10000125:26:BPA73017-1023:1:1101:15820:1340 1:N:0:16
TTGAAACAACTTCGTCGAGTACGCTCAAAGTTAGAGATCGGAAGA
+
FFFFFFFFFFFFFFFFFFFFFFFFFFFFFFFFFFFFFFFFFFFFF
@FS10000125:26:BPA73017-1023:1:1101:16360:1340 1:N:0:16
TTGACTAAACTTCGTCGAGTACGCTCAAGGAAAGAGATCGGAAGA
+
FFF,FFFFFFFFFFFFFFFFFFFFFFFFFFFFFFFFFFFFFFFFF
@FS10000125:26:BPA73017-1023:1:1101:3510:1350 1:N:0:16
CTGCAACAACTTCGTCGAGTACGCTCAAAAGTCAAGATCGGAAGA
+
FFFFFFFFFFFFFFFFFFFFFFFFFFFFFFFFFFFFFFFFFFFFF
@FS10000125:26:BPA73017-1023:1:1101:4600:1350 1:N:0:16
TCGAAGAACTTCGTCGAGTACGCTCAATCTTATAGATCGGAAGAG
+
FFFFFFFFFFFFFFFFFFFFFFFFFFFFFFFFFFFFFFFFFFFFF
@FS10000125:26:BPA73017-1023:1:1101:4700:1350 1:N:0:16
TTGACTGGACTTCGTCGAGTACGCTCAATCCGATAGATCGGAAGA
+
FF:FF,,,FF,,:::,F::,:FFF,,F,,FF,F:FF,:F:FFFF,
@FS10000125:26:BPA73017-1023:1:1101:6170:1350 1:N:0:16
TTGACTTAACTTCGTCGAGTACGCTCAAAACAGTAGATCGGAAGA
+
:FFFFFFFFFFFFFFFFFFFFFFFFFFFFFFFFFFFFFFFFFFFF
@FS10000125:26:BPA73017-1023:1:1101:6340:1350 1:N:0:16
TTGCGTCAACTTCGTCGAGTACGCTCAAACCTATAGATCGGAAGA
+
FFFFFFFFFFFFFFFFFFFFFFFFFFFFFFFFFFFFFFFFFFFFF
@FS10000125:26:BPA73017-1023:1:1101:6450:1350 1:N:0:16
TTGTAGTAACTTCGTCGAGTACGCTCAAAATGACAGATCGGAAGA
+
FFFFFFFFFFFFFFFFFFFFFFFFFFFFFFFFFFFFFFFFFFFFF
@FS10000125:26:BPA73017-1023:1:1101:7010:1350 1:N:0:16
TTGGTAGAACTTCGTCGAGTACGCTCAATAAAACAGATCGGAAGA
+
,F,:FFFFFFFFFFFFFFFFFFFFFFFFFFFFFFFFFFFFFFFFF
@FS10000125:26:BPA73017-1023:1:1101:8750:1350 1:N:0:16
CCGGTGCAAACTTCGTCGAGTACGCTCAATCAACAAGATCGGAAG
+
FFFFFFFFFFFFFFFFFFFFFFFFFFFFFFFFFFFFFFFFFFFFF
@FS10000125:26:BPA73017-1023:1:1101:9890:1350 1:N:0:16
TGGGTGGAACTTCGTCGAGTACGCTCAATGTGCAAGATCGGAAGA
+
FFFFFFFFFFFFFFFFFFFFFFFFFFFFFFFFFFFFFFFFFFFFF
@FS10000125:26:BPA73017-1023:1:1101:11220:1350 1:N:0:16
CGCCGGTAGAACTTCGTCGAGTACGCTCAATGCCAGAGATCGGAA
+
FFFFFFFFFFFFFFFFFFFFFFFFFFFFFFFFFFFFFFFFFFFFF
@FS10000125:26:BPA73017-1023:1:1101:11410:1350 1:N:0:16
TTGCCGGAACTTCGTCGAGTACGCTCAAAGAGTTAGATCGGAAGA
+
,FF,,,FFFFFFFFFFFFFFFFFFFFFFF:::F:FFFFFFFFFFF
@FS10000125:26:BPA73017-1023:1:1101:12080:1350 1:N:0:16
TTGCTAGAACTTCGTCGAGTACGCTCAATTCATAAGATCGGAAGA
+
FFFFFFFFFFFFFFFFFFFFFFFFFFFFFFFFFFFFFFFFFFFFF
@FS10000125:26:BPA73017-1023:1:1101:12440:1350 1:N:0:16
TTGATTGGACTTCGTCGAGTACGCTCAATGTTAAAGATCGGAAGA
+
FFFFFFFFFFFFFFFFFFFFFFFFFFFFFFFFFFFFFFFFFFFFF
@FS10000125:26:BPA73017-1023:1:1101:12530:1350 1:N:0:16
CAGGGACTCAACTTCGTCGAGTACGCTCAACCACTGAGATCGGAA
+
FFFFFFFFFFFFFFFFFFFFFFFFFFFFFFFFFFFFFFFFFFFFF
@FS10000125:26:BPA73017-1023:1:1101:13000:1350 1:N:0:16
TCGATTGAACTTCGTCGAGTACGCTCAATCCGGCAGATCGGAAGA
+
FFFFFFFFFFFFFFFFFFFFFFFFFFFFFFFFFFFFFFFFFFFFF
@FS10000125:26:BPA73017-1023:1:1101:13040:1350 1:N:0:16
TATCTAACTTCGTCGAGTACGCTCAATGGAATAGATCGGAAGAGC
+
FFFFFFFFFFFFFFFFFFFFFFFFFFFFFFFFFFFFFFFFFFFFF
@FS10000125:26:BPA73017-1023:1:1101:13360:1350 1:N:0:16
GCGCTGTAACTTCGTCGAGTACGCTCAACCCCAGAGATCGGAAGA
+
FFFFFFFFFFFFFFFFFFFFFFFFFFFFFFFFFFFFFFFFFFFFF
@FS10000125:26:BPA73017-1023:1:1101:13760:1350 1:N:0:16
TTGATCTAACTTCGTCGAGTACGCTCAAAACCACAGATCGGAAGA
+
FFFFFFFFFFFFFFFFFFFFFFFFFFFFFFFFFFFFFFFFFFFFF
@FS10000125:26:BPA73017-1023:1:1101:14170:1350 1:N:0:16
TTGTAACTTCGTCGAGTACGCTCAAACGTTGAGATCGGAAGAGCA
+
FFFFFFFFFFFFFFFFFFFFFFFFFFFFFFFFFFFFFFFFFFFFF
@FS10000125:26:BPA73017-1023:1:1101:14260:1350 1:N:0:16
TTGGGTTAACTTCGTCGAGTACGCTCAAAGGATGAGATCGGAAGA
+
FFFFFFFFFFFFFFFFFFFFFFFFFFFFFFFFFFFFFFFFFFFFF
@FS10000125:26:BPA73017-1023:1:1101:15370:1350 1:N:0:16
TTGACTGGACTTCGTCGAGTACGCTCAACACCATAGATCGGAAGA
+
FFFFFFFFFFFFFFFFFFFFFFFFFFFFFFFFFFFFFFFFFFFFF
@FS10000125:26:BPA73017-1023:1:1101:16150:1350 1:N:0:16
TTGACTGGACTTCGTCGAGTACGCTCAACTAATTAGATCGGAAGA
+
,:,:FF:FFFFFFFFFF,FFFFFFFF::FFF:FFFF:FFFF,FFF
@FS10000125:26:BPA73017-1023:1:1101:16160:1350 1:N:0:16
TTGACTGGACTTCGTCGAGTACGCTCAACTAATTAGATCGGAAGA
+
FFFFFFFFFFFFFFFFFFFFFFFFFFFFFFFFFFFFFFFFFFFFF
@FS10000125:26:BPA73017-1023:1:1101:16220:1350 1:N:0:16
GAGGGGCAACTTCGTCGAGTACGCTCAAGGATTCAGATCGGAAGA
+
FFFFFFFFFFFFFFFFFFFFFFFFFFFFFFFFFFFFFFFFFFFFF
@FS10000125:26:BPA73017-1023:1:1101:1690:1360 1:N:0:16
CCGAACTTCGTCGAGTACGCTCAACCAAACAGATCGGAAGAGCAC
+
FFFFFFFFFFFFFFFFFFFFFFFFFFFFFFFFFFFFFFFFFFFFF
@FS10000125:26:BPA73017-1023:1:1101:1810:1360 1:N:0:16
TCGGGCAAAACTTCGTCGAGTACGCTCAAACTGAAAGATCGGAAA
+
FFFFFFFFFFFFFFFFFFFFFFFFFFFFFFFFFFFFFFFFFFFFF
@FS10000125:26:BPA73017-1023:1:1101:2790:1360 1:N:0:16
TTGTGTGAACTTCGTCGAGTACGCTCAAGTTGTAAGATCGGAAGA
+
,:,:FF:FFF:F:FFFFFFFFFFFFFFFFFF:F,FFFFFF:F,FF
@FS10000125:26:BPA73017-1023:1:1101:3350:1360 1:N:0:16
TCGGTTAACTTCGTCGAGGTACGCTCAACTTCAAAGATCGGAAGA
+
FFFFFFFFFFFFFFFFFFFFFFFFFFFFFFFFFFFFFFFFFFFFF
@FS10000125:26:BPA73017-1023:1:1101:3360:1360 1:N:0:16
CAGGGAGAAACTTCGTCGAGTACGCTCAAAAGAGTAGATCGGAAG
+
FFFFFFFFFFFFFFFFFFFFFFFFFFFF:FFFFFFFFFFFFFFFF
@FS10000125:26:BPA73017-1023:1:1101:3660:1360 1:N:0:16
TTGCTGGAGCTTCGTCGAGTACGCTCAAAGTATCAGATCGGAAGA
+
FFFFFFFFFFFFFFFFFFFFFFFFFFFFFFFFFFFFFFFFFFFFF
@FS10000125:26:BPA73017-1023:1:1101:3760:1360 1:N:0:16
TTGGACCAACTTCGTCGAGTACGCTCAAAGATCAAGATCGGAAGA
+
FFFFFFFFFFFFFFFFFFFFFFFFFFFFFFFFFFFFFFFFFFFFF
@FS10000125:26:BPA73017-1023:1:1101:4130:1360 1:N:0:16
TTACATTTACTTCGTCGAGTACGCTCAAAATTGCAGATCGGAAGA
+
F,,F:FF,FF::F::FFFFF:F,FF:,F:FFFFF:FF::FFFF:F
@FS10000125:26:BPA73017-1023:1:1101:4190:1360 1:N:0:16
TTGAAAGAACTTCGTCGAGTACGCTCAATGCTTCAGATCGGAAGA
+
FFFFFFFFFFFFFFFFFFFFFFFFFFFFFFFFFFFFFFFFFFFFF
@FS10000125:26:BPA73017-1023:1:1101:4590:1360 1:N:0:16
TGGCTGGAACTGTCGAGTACGCTCAAAGATCAAGATCGGAAGAGC
+
FFFFFFFFFFFFFFFFFFFFFFFFFFFFFFFFFFFFFFFFFFFFF
@FS10000125:26:BPA73017-1023:1:1101:8290:1360 1:N:0:16
TCGAATAAACTTCGTCGAGTACGCTCAAAAGACGAGATCGGAAGA
+
FFFFFFFFFFFFFFFFFFFFFFFFFFFFFFFFFFFFFFFFFFFFF
@FS10000125:26:BPA73017-1023:1:1101:8900:1360 1:N:0:16
TCCCTCAACTTCGTCGAGTACGCTCAACAATGTAGATCGGAAGAG
+
:FFFFFFFFFFFFFFFFFFFFFFFFFFFFFFFFFFFFFFFFFFFF
@FS10000125:26:BPA73017-1023:1:1101:9330:1360 1:N:0:16
TCGGGACAACTTCGTCGAGTACGCTCAATAGTATAGATCGGAAGA
+
FFFFFFFFFFFFFFFFFFFFFFFFFFFFFFFFFFFFFFFFFFFFF
@FS10000125:26:BPA73017-1023:1:1101:9530:1360 1:N:0:16
TTGACTGGACTTCGTCGAGTACGCTCAACATCCGAGATCGGAAGA
+
FFFFFFFFFFFFFFFFFFFFFFFFFFFFFFFFFFFFFFFFFFFFF
@FS10000125:26:BPA73017-1023:1:1101:9580:1360 1:N:0:16
TTGAAGGAACTTCGTCGAGTACGCTCAAATTGAGAGATCGGAAGA
+
FFFFFFFFFFFFFFFFFFFFFFFFFFFFFFFFFFFFFFFFFFFFF
@FS10000125:26:BPA73017-1023:1:1101:10690:1360 1:N:0:16
CTGTTAACTTCGTCGAGTACGCTCAATAGGACAGATCGGAAGAGC
+
FFFFFFFFFFFFFFFFFFFFFFFFFFFFFFFFFFFFFFFFFFFFF
@FS10000125:26:BPA73017-1023:1:1101:11270:1360 1:N:0:16
TTTTGTATCTTCTTTTATTTTATTCTAAATATTATTTTGGTACTC
+
F,,F:,F:F::F::::FF,,F,:F,::,,:::FFF,:,:FF::,:
@FS10000125:26:BPA73017-1023:1:1101:11530:1360 1:N:0:16
CCGGGCACTTCGTCGAGTACGCTCAATATCAGAGATCGGAAGAGC
+
FFFFFFFFFFFFFFFFFFFFFFFFFFFFFFFFFFFFFFFFFFFFF
@FS10000125:26:BPA73017-1023:1:1101:12480:1360 1:N:0:16
TGGCCCAACTTCGTCGAGTACGCTCAAGTGGAAAGATCGGAAGAG
+
FFFFFFFFFFFFFFFFFFFFFFFFFFFFFFFFFFFFFFFFFFFFF
@FS10000125:26:BPA73017-1023:1:1101:14030:1360 1:N:0:16
TTGACTGGACTTCGTCGAGTACGCTCAATTCAAAAGATCGGAAGA
+
FFFFFFFFFFFFFFFFFFFFFFFFFFFFFFFFFFFFFFFFFFFFF
@FS10000125:26:BPA73017-1023:1:1101:14110:1360 1:N:0:16
TTGTAAGAACTTCGTCGAGTACGCTCAACAGACGAGATCGGAAGA
+
FFFFFFFFFFFFFFFFFFFFFFFFFFFFFFFFFFFFFFFFFFFFF
@FS10000125:26:BPA73017-1023:1:1101:14310:1360 1:N:0:16
TTGAACTAACTTCGTCGAGTACGCTCAAAAAGAGAGATCGGAAGA
+
FFFFFFFFFFFFFFFFFFFFFFFFFFFFFFFFFFFFFFFFFFFFF
@FS10000125:26:BPA73017-1023:1:1101:14460:1360 1:N:0:16
TTGACTGGACTTCGTCGAGTACGCTCAACAATCGAGATCGGAAGA
+
:FFFFFFFFFFFFFFFFFFFFFFFFFFFFF:FFFFFFFFFFFFFF
@FS10000125:26:BPA73017-1023:1:1101:14490:1360 1:N:0:16
TTGGCTTAACTTCGTCGAGTACGCTCAAATTAGCAGATCGGAAGA
+
FFFFFFFFFFFFFFFFFFFFFFFFFFFFFFFFFFFFFFFFFFFFF
@FS10000125:26:BPA73017-1023:1:1101:15090:1360 1:N:0:16
TCTGGCAACTTCGTCGAGTACGCTCAAATAATTAGATCGGAAGAG
+
FFFFFFFFFFFFFFFFFFFFFFFFFFFFFFFFFFFFFFFFFFFFF
@FS10000125:26:BPA73017-1023:1:1101:16030:1360 1:N:0:16
TTGGCAACTTCGTCGAGTACGCTCAAGTTAAAAGATCGGAAGAGC
+
,FF:FF,FFFFFFFFFFFFFFFFF:FFFFFFF:FFFFFFFFFFFF
@FS10000125:26:BPA73017-1023:1:1101:16230:1360 1:N:0:16
CCCTAACTTCGTCGAGTACGCTCAAACTGGTAGATCGGAAGAGCA
+
FFFFFFFFFFFFFFFFFFFFFFFFFFFFFFFFFFFFFFFFFFFF:
@FS10000125:26:BPA73017-1023:1:1101:16470:1360 1:N:0:16
TGGACGAAACTTCGTCGAGTACGCTCAAACGTGAAGATCGGAAGA
+
:FFFFFFFFFFFFFFFFFFFFFFFFFFFFFFFFFFFFFFFFFFFF
@FS10000125:26:BPA73017-1023:1:1101:1940:1370 1:N:0:16
TGGCTAACTTCGTCGAGTACGCTCAAAACTGGAGATCGGAAGAGC
+
FFFFFFFFFFFFFFFFFFFFFFFFFFFFFFFFFFFFFFFFFFFFF
@FS10000125:26:BPA73017-1023:1:1101:2060:1370 1:N:0:16
TGGACTAATCTTCGTCGAGTACGCTCAAATTACTAGATCGGAAGA
+
F:F:FFFFFFFFFFFFFFFFFFFFFFFFFF:FFFF:FFFFFFFFF
@FS10000125:26:BPA73017-1023:1:1101:2670:1370 1:N:0:16
GCGCCAACTTCGTCGAGTACGCTCAACGCTAAAGATCGGAAGAGC
+
FFFFFFFFFFFFFFFFFFFFFFFFFFFFFFFFFFFFFFFFFFFFF
@FS10000125:26:BPA73017-1023:1:1101:2740:1370 1:N:0:16
CTGGGCAAACTTCGTCGAGTACGCTCAACAATTGAGATCGGAAGA
+
FFFFFFFFFFFFFFFFFFFFFFFFFFFFFFFFFFFFFFFFFFFFF
@FS10000125:26:BPA73017-1023:1:1101:2750:1370 1:N:0:16
TTGAACTTCGTCGAGTACGCTCAATCAAGTAGATCGGAAGAGCAC
+
FFFFFFFFFFFFFFFFFFFFFF:FFFFFFFFFFFFFFFFFFFFFF
@FS10000125:26:BPA73017-1023:1:1101:3030:1370 1:N:0:16
TTGATGTAACTTCGTCGAGTACGCTCAATACTGGAGATCGGAAGA
+
FFFFFFFFFFFFFFFFFFFFFFFFFFFFFFFFFFFFFFFFFFFFF
@FS10000125:26:BPA73017-1023:1:1101:3170:1370 1:N:0:16
TTGGGCCAACTTCGTCGAGTACGCTCAACATGTCAGATCGGAAGA
+
FFFFFFFFFFFFFFFFFFFFFFFFFFFFFFFFFFFFFFFFFFFFF
@FS10000125:26:BPA73017-1023:1:1101:3520:1370 1:N:0:16
TCGAACTTCGTCGAGTACGCTCAAAAAGTCAGATCGGAAGAGCAC
+
,FFFFFFFFFFFFFFFFFFFFFFFFFFFFFFFFFFFFFFFFFFFF
@FS10000125:26:BPA73017-1023:1:1101:4210:1370 1:N:0:16
CTGGCGGCAACTTCGTCGAGTACGCTCAATGTAATAGATCGGAAG
+
FFFFFFFFFFFFFFFFFFFFFFFFFFFFFFFFFFFFFFFFFFFFF
@FS10000125:26:BPA73017-1023:1:1101:4930:1370 1:N:0:16
TTGACCCAACTTCGTCGAGTACGCTCAAATATGAAGATCGGAAGA
+
FFFFFFFFFFFFFFFFFFFFFFFFFFFFFFFFFFFFFFFFFFFFF
@FS10000125:26:BPA73017-1023:1:1101:5170:1370 1:N:0:16
TCTACAAACTTCGTCGAGTACGCTCAAAACGGTAGATCGGAAGAG
+
:FFFFFFFFFFFFFFFFFFFFFFFFFFFFFFFFFFFFFFFFFFFF
@FS10000125:26:BPA73017-1023:1:1101:5820:1370 1:N:0:16
TCGGGGGGAACTTCGTCGAGTACGCTCAAATAACAAGATCGGAAG
+
FFFFFFFFFFFFFFFFFFFFFFFFFFFFFFFFFFFFFFFFFFFFF
@FS10000125:26:BPA73017-1023:1:1101:6970:1370 1:N:0:16
TTGAGGGAACTTCGTCGAGTACGCTCAAAAGGATAGATCGGAAGA
+
FFFFFFFFFFFFFFFFFFFFFFFFFFFFFFFFFFFFFFFFFFFFF
@FS10000125:26:BPA73017-1023:1:1101:7220:1370 1:N:0:16
TCCGCTAACTTCGTCGAGTACGCTCAAAGGACGAGATCGGAAGAG
+
FFFFFFFFFFFFFFFFFFFFFFFFFFFFFFFFFFFFFFFFFFFFF
@FS10000125:26:BPA73017-1023:1:1101:7790:1370 1:N:0:16
CCGGTCGGAACTTCGTCGAGTACGCTCAAATAACAAGATCGGAAG
+
FFFFFFFFFFFFFFFFFFFFFFFFFFFFFFFFFFFFFFFFFFFFF
@FS10000125:26:BPA73017-1023:1:1101:10400:1370 1:N:0:16
TGGCAATAACTTCGTCGAGTACGCTCAATCAAGGAGATCGGAAGA
+
FFFFFFFFFFFFFFFFFFFFFFFFFFFFFFFFFFFFFFFFFFFFF
@FS10000125:26:BPA73017-1023:1:1101:11620:1370 1:N:0:16
TTGGAAAAACTTCGTCGAGTACGCTCAAAAAAAAAGATCGGAAGA
+
FFFFFFFFFFFFFFFFFFFFFFFFFFFFFFFFFFFFFFFFFFFFF
@FS10000125:26:BPA73017-1023:1:1101:12410:1370 1:N:0:16
TTGTACAGACTTCGTCGAGTACGCTCAAACAGTTAGATCGGAAGA
+
FFFFFFFFFFFFFFFFFFFFFFFFFFFFFFFFFFFFFFFFFFFFF
@FS10000125:26:BPA73017-1023:1:1101:12910:1370 1:N:0:16
TTGAAACTTCGTCGAGTACGCTCAATTATCCAGATCGGAAGAGCA
+
FFFFFFFFFFFFFFFFFFFFFFFFFFFFFFFFFFFFFFFFFFFFF
@FS10000125:26:BPA73017-1023:1:1101:13150:1370 1:N:0:16
TCTTCAAATTTCGTCGAGTACGCTCAAAAAATCAGATCGGAAGAG
+
FFFFFFFFFFFFFFFFFFFFFFFFFFFFFFFFFFFFFFFFFFFFF
@FS10000125:26:BPA73017-1023:1:1101:13220:1370 1:N:0:16
TTAAAGCTACTTCGTCCAGTACGCTCATCAATAATGATCAGATGA
+
FF,FFF,,,,F,,:FF,FF,,,,,:,F,F,F,F,,,,:F,,F,,,
@FS10000125:26:BPA73017-1023:1:1101:14420:1370 1:N:0:16
TCGGGCTGAACTTCGTCGAGTACGCTCAATGAATAAGATCGGAAG
+
FFFFFFFFFFFFFFFFFFFFFFFFFFFFFFFFFFFFFFFFFFFFF
@FS10000125:26:BPA73017-1023:1:1101:14700:1370 1:N:0:16
TTGATATGACTTCGTCGAGTACGCTCAAGTATTCAGATCGGAAGA
+
FFFFFFFFFFFFFFFFFFFFFFFFFFFFFFFFFFFFFFFFFFFFF
@FS10000125:26:BPA73017-1023:1:1101:15650:1370 1:N:0:16
GGGTCGACCTTCGTCGAGTACGCTCAAACTACCAGATCGGAAGAG
+
FFFFFFFFFFFFFFFFFFFFFFFFFFFFFFFFFFFFFFFFFFFFF
@FS10000125:26:BPA73017-1023:1:1101:16020:1370 1:N:0:16
TTGCATTATCTTCGTCGAGTACGCTCAAAATAAAAGATCGGAAGA
+
FFFFFFFFFFFFFFFFFFFFFFFFFFFFFFFFFFFFFFFFFFFFF
@FS10000125:26:BPA73017-1023:1:1101:16410:1370 1:N:0:16
GCGCTAACTTCGTCGAGTACGCTCAACAGTCAAGATCGGAAGAGC
+
FFFFFFFFFFFFFFFFFFFFFFFFFFFFFFFFFFFFFFFFFFFFF
@FS10000125:26:BPA73017-1023:1:1101:1110:1380 1:N:0:16
TTGACTGAACTTCGTCGAGTACGCTCAACAATTAAGATCGGAAGA
+
FFFFFFFFFFFFFFFFFFFFFFFFFFFFFFFFFFFFFFFFFFFFF
@FS10000125:26:BPA73017-1023:1:1101:1500:1380 1:N:0:16
TTGGGAGAACTTCGTCGAGTACGCTCAAAATATAAGATCGGAAGA
+
FFFFFFFFFFFFFFFFFFFFFFFFFFFFFFFFFFFFFFFFFFFFF
@FS10000125:26:BPA73017-1023:1:1101:2360:1380 1:N:0:16
TTGAATTAACTTCGTCGAGTACGCTCAATAAGGGAGATCGGAAGA
+
FFFFFFFFFFFFFFFFFFFFFFFFFFFFFFFFFFFFFFFFFFFFF
@FS10000125:26:BPA73017-1023:1:1101:2510:1380 1:N:0:16
TTGGGAAAAACTTCGTCGAGTACGCTCAATGCATGAGATCGGAAG
+
FFFFFFFFFFFFFFFFFFFFFFFFFFFFFFFFFFFFFFFFFFFFF
@FS10000125:26:BPA73017-1023:1:1101:2930:1380 1:N:0:16
TTGGCCGAACTTCGTCGAGTACGCTCAAATGTAGAGATCGGAAGA
+
,FFFFFFFFFFFFFFFFFFFFFFFFFFFFFFFFFFFFFFFFFFFF
@FS10000125:26:BPA73017-1023:1:1101:3630:1380 1:N:0:16
GCGAGAACTTCGTCGAGTACGCTCAAGACAAAAGATCGGAAGAGC
+
FFFFFFFFFFFFFFFFFFFFFFFFFFFFFFFFFFFFFFFFFFFFF
@FS10000125:26:BPA73017-1023:1:1101:4150:1380 1:N:0:16
TTGAAAGAACTTCGTCGAGTACGCTCAATTCAGGAGATCGGAAGA
+
FFFFFFFFFFFFFFFFFFFFFFFFFFFFFFFFFFFFFFFFFFFFF
@FS10000125:26:BPA73017-1023:1:1101:4350:1380 1:N:0:16
TTGACTGGACTTCGTCGAGTACGCTCAACCTTTTAGATCGGAAGA
+
FFFFFFFFFFFFFFFFFFFFFFFFFFFFFFFFFFFFFFFFFFFFF
@FS10000125:26:BPA73017-1023:1:1101:4500:1380 1:N:0:16
AGGCCCAACTTCGTCGAGTACGCTCAAAACAGGAGATCGGAAGAG
+
FFFFFFFFFFFFFFFFFFFFFFFFFFFFFFFFFFFFFFFFFFFFF
@FS10000125:26:BPA73017-1023:1:1101:4710:1380 1:N:0:16
GGGATGAACTTCGTCGAGTACGCTCAAATGTAAGATCGGAAGAGC
+
::,FFFFFFFFFFFFFFFFFFFFFFFFFF:FFFFFFFF:FFFFFF
@FS10000125:26:BPA73017-1023:1:1101:5370:1380 1:N:0:16
TCGGTGCAACTTCGTCGAGTACGCTCAAAGGGGGAGATCGGAAGA
+
,F::FFFFFFFFFFFFFFFFFFFFFFF,FF:FFFFFFFFFFF:FF
@FS10000125:26:BPA73017-1023:1:1101:5390:1380 1:N:0:16
TTGGTGGACCTTCGTCGAGTACGCTCAAAGGTATAGATCGGAAGA
+
FFFFFFFFFFFFFFFFFFFFFFFFFFFFFFFFFFFFFFFFFFFFF
@FS10000125:26:BPA73017-1023:1:1101:5420:1380 1:N:0:16
TTGGATAAACTTCGTCGAGTACGCTCAAAAGGGGAGATCGGAAGA
+
FFFFFFFFFFFFFFFFFFFFFFFFFFFFFFFFFFFFFFFFFFFFF
@FS10000125:26:BPA73017-1023:1:1101:5670:1380 1:N:0:16
ACGAGACTTCGTCGAGTACGCTCAATGGTTAAGATCGGAAGAGCA
+
FFFFFFFFFFFFFFFFFFFFFFFFFFFFFFFFFFFFFFFFFFFFF
@FS10000125:26:BPA73017-1023:1:1101:8310:1380 1:N:0:16
TCGGGGGAACTTCGTCGAGTACGCTCAATCTATCAGATCGGAAGA
+
FFFFFFFFFFFFFFFFFFFFFFFFFFFFFFFFFFFFFFFFFFFFF
@FS10000125:26:BPA73017-1023:1:1101:8640:1380 1:N:0:16
TTGGAACTTCGTCGAGTACGCTCAAGGCAAAAGATCGGAAGAGCA
+
FFFFFFFFFFFFFFFFFFFFFFFFFFFFFFFFFFFFFFFFFFFFF
@FS10000125:26:BPA73017-1023:1:1101:8770:1380 1:N:0:16
TTGACGCAACTTCGTCGAGTACGCTCAAAGAGTTAGATCGGAAGA
+
FFFFFFFFFFFFFFFFFFFFFFFFFFFFFFFFFFFFFFFFFFFFF
@FS10000125:26:BPA73017-1023:1:1101:8780:1380 1:N:0:16
TTGTAGCAACTTCGTCGAGTACGCTCAAGTGTTCAGATCGGAAGA
+
FFFFFFFFFFFFFFFFFFFFFFFFFFFFFFFFFFFFFFFFFFFFF
@FS10000125:26:BPA73017-1023:1:1101:8800:1380 1:N:0:16
GCGAACAACTTCGTCGAGTACGCTCAAAATTCGAGATCGGAAGAG
+
FFFFFFFFFFFFFFFFFFFFFFFFFFFFFFFFFFFFFFFFFFFFF
@FS10000125:26:BPA73017-1023:1:1101:8970:1380 1:N:0:16
TTGTGCAAATTTCGTCGAGTACGCTCAATATAATAGATCGGAAGA
+
FFFFFFFFFFFFFFFFFFFFFFFFFFFFFFFFFFFFFFFFFFFFF
@FS10000125:26:BPA73017-1023:1:1101:10450:1380 1:N:0:16
TTGACCCAACTTCGTCGAGTACGCTCAATGTGCAAGATCGGAAGA
+
FFFFFFFFFFFFFFFFFFFFFFFFFFFFFFFFFFFFFFFFFFFFF
@FS10000125:26:BPA73017-1023:1:1101:11370:1380 1:N:0:16
TTGATGGAACTTCGTCGAGTACGCTCAATCAAATAGATCGGAAGA
+
FFFFFFFFFFFFFFFFFFFFFFFFFFFFFFFFFFFFFFFFFFFFF
@FS10000125:26:BPA73017-1023:1:1101:11650:1380 1:N:0:16
TCTTCGTCGAGTACGCTCAATAGCCCAGATCGGAAGAGCACACGT
+
FFFFFFFFFFFFFFFFFFFFFFFFFFFFFFFFFFFFFFFFFFFFF
@FS10000125:26:BPA73017-1023:1:1101:13010:1380 1:N:0:16
CCGCCAACTTCGTCGAGTACGCTCAAAACGTGAGATCGGAAGAGC
+
FFFFFFFFFFFFFFFFFFFFFFFFFFFFFFFFFFFFFFFFFFFFF
@FS10000125:26:BPA73017-1023:1:1101:13180:1380 1:N:0:16
TTGCAACAACTTCGTCGAGTACGCTCAATCGTTTAGATCGGAAGA
+
,,FFFFFFFFFFFFFFFFFFFFFFFFFFFFF:FFFFFFFFFFFFF
@FS10000125:26:BPA73017-1023:1:1101:13290:1380 1:N:0:16
TTGAGACAACTTCGTCGAGTACGCTCAAAATTTAAGATCGGAAGA
+
FFFFFFFFFFFFFFFFFFFFFFFFFFFFFFFFFFFFFFFFFFFFF
@FS10000125:26:BPA73017-1023:1:1101:14630:1380 1:N:0:16
TTGCAGTAACTTCGTCGAGTACGCTCAACCGCATAGATCGGAAGA
+
FF:FFFFFFFFFFFFFFFFFFFFFFFFFFFFFFFFFFFFFFFFFF
@FS10000125:26:BPA73017-1023:1:1101:15960:1380 1:N:0:16
TTGAATTAACTTCGTCGAGTACGCTCAACTACGGAGATCGGAAGA
+
FFFFFFFFFFFFFFFFFFFFFFFFFFFFFFFFFFFFFFFFFFFFF
@FS10000125:26:BPA73017-1023:1:1101:16200:1380 1:N:0:16
TTGTGGAAACTTCGTCGAGTACGCTCAACCTTAAAGATCGGAAGA
+
FFFFFFFFFFFFFFFFFFFFFFFFFFFFFFFFFFFFFFFFFFFFF
@FS10000125:26:BPA73017-1023:1:1101:16240:1380 1:N:0:16
GCGGTACAACTTCGTCGAGTACGCTCAACTCAGTAGATCGGAAGA
+
FFFFFFFFFFFFFFFFFFFFFFFFFFFFFFFFFFFFFFFFFFFFF
@FS10000125:26:BPA73017-1023:1:1101:1140:1390 1:N:0:16
CCGGTGAAAACTTCGTCGAGTACGCTCAACCTTTCAGATCGGAAG
+
FF,F::FFFFF,:F:FFF:FFFF:FF,,FFF,FF:FF,:FFF::F
@FS10000125:26:BPA73017-1023:1:1101:2760:1390 1:N:0:16
CAGGGCTGAACTTCGTCGAGTACGCTCAACAGCCAAGATCGGAAG
+
FFFFFFFFFFFFFFFFFFFFFFFFFFFFFFFFFFFFFFFFFFFFF
@FS10000125:26:BPA73017-1023:1:1101:2810:1390 1:N:0:16
TTTGTGGAAATTTCGTCGAGTACGCTCAAGATACCAGATCGGAAG
+
FFFFFFFFFFFFFFFFFFFFFFFFFFFFFFFFFFFFFFFFFFFFF
@FS10000125:26:BPA73017-1023:1:1101:3990:1390 1:N:0:16
TTGGGCCATCTTCGTCGAGTACGCTCAAGCAACAAGATCGGAAGA
+
FFFFFFFFFFFFFFFFFFFFFFFFFFFFFFFFFFFFFFFFFFFFF
@FS10000125:26:BPA73017-1023:1:1101:4320:1390 1:N:0:16
TCGGGGACGCAACTTCGTCGAGTACGCTCAACCCAAAAGATCGGA
+
FFFFFFFFFFFFFFFFFFFFFFFFFFFFFFFFFFFFFFFFFFFFF
@FS10000125:26:BPA73017-1023:1:1101:5150:1390 1:N:0:16
TCTCTGAACTTCGTCGAGTACGCTCAATTAGAGAGATCGGAAGAG
+
FFFFFFFFFFFFFFFFFFFFFFFFFFFFFFFFFFFFFFFFFFFFF
@FS10000125:26:BPA73017-1023:1:1101:5220:1390 1:N:0:16
TTGACTGGACTTCGTCGAGTACGCTCAACCGAATAGATCGGAAGA
+
FFFFFFFFFFFFFFFFFFFFFFFFFFFFFFFFFFFFFFFFFFFFF
@FS10000125:26:BPA73017-1023:1:1101:5230:1390 1:N:0:16
CCGATGCAACTTCGTCGAGTACGCTCAACGTGTCAGATCGGAAGA
+
FFFFFFFFFFFFFFFFFFFFFFFFFFFFFFFFFFFFFFFFFFFFF
@FS10000125:26:BPA73017-1023:1:1101:5600:1390 1:N:0:16
TTGGAGGAACTTCGTCGAGTACGCTCAAGATATAAGATCGGAAGA
+
FFFFFFFFFFFFFFFFFFFFFFFFFFFFFFFFFFFFFFFFFFFFF
@FS10000125:26:BPA73017-1023:1:1101:5920:1390 1:N:0:16
TTGAGTAAACTTCGTCGAGTACGCTCAAGAGAAAAGATCGGAAGA
+
FFFFFFFFFFFFFFFFFFFFFFFFFFFFFFFFFFFFFFFFFFFFF
@FS10000125:26:BPA73017-1023:1:1101:5930:1390 1:N:0:16
TTGACTGGAGTTCGTCGAGTACGCTCAATATAGAAGATCGGAAGA
+
FFFFFFFFFFFFFFFFFFFFFFFFFFFFFFFFFFFFFFFFFFFFF
@FS10000125:26:BPA73017-1023:1:1101:6040:1390 1:N:0:16
TCTGGGAACTTCGTCGAGTACGCTCAAAAAACGAGATCGGAAGAG
+
FFFFFFFFFFFFFFFFFFFFFFFFFFFFFFFFFFFFFFFFFFFFF
@FS10000125:26:BPA73017-1023:1:1101:6420:1390 1:N:0:16
TCGGACCAAACTTCGTCGAGTACGCTCAACAACTTAGATCGAAGA
+
FFFFFFFFFFFFFFFFFFFFFFFFFFFFFFFFFFFFFFFFFFFFF
@FS10000125:26:BPA73017-1023:1:1101:7280:1390 1:N:0:16
TCCGCTAACTTCGTCGAGTACGCTCAAAGGACGAGATCGGAAGAG
+
FFFFFFFFFFFFFFFFFFFFFFFFFFFFFFFFFFFFFFFFFFFFF
@FS10000125:26:BPA73017-1023:1:1101:7350:1390 1:N:0:16
CCGGCAGTAACTTCGTCGAGTACGCTCAATTGTGAAGATCGGAAG
+
FFFFFFFFFFFFFFFFFFFFFFFFFFFFFFFFFFFFFFFFFFFFF
@FS10000125:26:BPA73017-1023:1:1101:7520:1390 1:N:0:16
TTGGCTGAACTTCGTCGAGTACGCTCAAATAACTAGATCGGAAGA
+
,F:FFFFFFFFFFFFFFFFFFFFFFFFFFFFFFFFFFFFFFFFFF
@FS10000125:26:BPA73017-1023:1:1101:7970:1390 1:N:0:16
TTTGGAGTAACTTCGTCGAGTACGCTCAATAAAATAGATCGGAAG
+
FFFFFFFFFFFFFFFFFFFFFFFFFFFFFFFFFFFFFFFFFFFFF
@FS10000125:26:BPA73017-1023:1:1101:8750:1390 1:N:0:16
TTGTAGGAACTTCGTCGAGTACGCTCAATAGTTCAGATCGGAAGA
+
FFFFFFFFFFFFFFFFFFFFFFFFFFFFFFFFFFFFFFFFFFFFF
@FS10000125:26:BPA73017-1023:1:1101:9220:1390 1:N:0:16
TCGACTGGACTTCGTCGAGTACGCTCAATACATTAGATCGGAAGA
+
FFFFFFFFFFFFFFFFFFFFFFFFFFFFFFFFFFFFFFFFFFFFF
@FS10000125:26:BPA73017-1023:1:1101:9550:1390 1:N:0:16
TTGCTGTAACTTCGTCGAGTACGCTCAACGTATGAGATCGGAAGA
+
,:,FFFFF,FF:FFFFF::FFFFFFFF:FFFFFFFFFFFFFFFFF
@FS10000125:26:BPA73017-1023:1:1101:9690:1390 1:N:0:16
TTGACTGGACTTCGTCGAGTACGCTCAAATACCTAGATCGGAAGA
+
FFFFFFFFFFFFFFFFFFFFFFFFFFFFFFFFFFFFFFFFFFFFF
@FS10000125:26:BPA73017-1023:1:1101:9840:1390 1:N:0:16
TTGAATAAACTTCGTCGAGTACGCTCAATCATTTAGATCGGAAGA
+
FFFFFFFFFFFFFFFFFFFFFFFFFFFFFFFFFFFFFFFFFFFFF
@FS10000125:26:BPA73017-1023:1:1101:10610:1390 1:N:0:16
TTGCCTAAACTTCGTCGAGTACGCTCAATGAATCAGATCGGAAGA
+
FFFFFFFFFFFFFFFFFFFFFFFFFFFFFFFFFFFFFFFFFFFFF
@FS10000125:26:BPA73017-1023:1:1101:11110:1390 1:N:0:16
TCGAAGGAACTTCGTCGAGTACGCTCAAAAATTTAGATCGGAAGA
+
FFFFFFFFFFFFFFFFFFFFFFFFFFFFFFFFFFFFFFFFFFFFF
@FS10000125:26:BPA73017-1023:1:1101:11330:1390 1:N:0:16
CCGGTGCTAACTTCGTCGAGTACGCTCAACTCAAAAGATCGGAAG
+
FFFFFFFFFFFFFFFFFFFFFFFFFFFFFFFFFFFFFFFFFFFFF
@FS10000125:26:BPA73017-1023:1:1101:14260:1390 1:N:0:16
AAGGTGAAACTTCGTCGAGTACGCTCAATACAACAGATCGGAAGA
+
FFFFFFFFFFFFFFFFFFFFFFFFFFFFFFFFFFFFFFFFFFFFF
@FS10000125:26:BPA73017-1023:1:1101:16030:1390 1:N:0:16
TTGCACAAACTTCGTCGAGTACGCTCAAGAGGTTAGATCGGAAGA
+
FFFFFFFFFFFFFFFFFFFFFFFFFFFFFFFFFFFFFFFFFFFFF
@FS10000125:26:BPA73017-1023:1:1101:1220:1400 1:N:0:16
CTGACTGAAAACTTCGTCGAGTACGCTCAAGCCTTTAGATCGGAA
+
FFFFFFFFFFFFFFFFFFFFFFFFFFFFFFFFFFFFFFFFFFFFF
@FS10000125:26:BPA73017-1023:1:1101:2050:1400 1:N:0:16
TTGACACAACTTCGTCGAGTACGCTCAACTTATTAGATCGGAAGA
+
FFF,F,,FFFFFFFFFFFFFFFFFFFFF:F,FF,FFFFFFFFFFF
@FS10000125:26:BPA73017-1023:1:1101:2060:1400 1:N:0:16
TCGCTGGAACTTCGTCGAGTACGCTCAACTGTCTAGATCGGAAGA
+
,FFFF:FFFFFFFFFFFFF,FFFFFFFFFF:F:F:FFFFFFFFFF
@FS10000125:26:BPA73017-1023:1:1101:2380:1400 1:N:0:16
GCGAACTTCGTCGAGTACGCTCAATTTAATAGATCGGAAGAGCAC
+
FFFFFFFFFFFFFFFFFFFFFFFFFFFF:FFFFFFFFFFFFFFFF
@FS10000125:26:BPA73017-1023:1:1101:2520:1400 1:N:0:16
CCGTATGAACTTCGTCGAGTACGCTCAATGATTAAGATCGGAAGA
+
FFFFFFFFFFFFFFFFFFFFFFFFFFFFFFFFFFFFFFFFFFFFF
@FS10000125:26:BPA73017-1023:1:1101:3420:1400 1:N:0:16
TTTGGGTTAACTTCGTCGAGTACGCTCAAATACTAAGATCGGAAG
+
,FFFFFFFFFFFFFFFFFFFFFFFFFFFF:FFFFFFFFFFFF:FF
@FS10000125:26:BPA73017-1023:1:1101:3520:1400 1:N:0:16
TCTAACTTCGTCGAGTACGCTCAAAGAGTAAGATCGGAAGAGCAC
+
FFFFFFFFFFFFFFFFFFFFFFFFFFFFFFFFFFFFFFFFFFFFF
@FS10000125:26:BPA73017-1023:1:1101:4710:1400 1:N:0:16
TTGACTGGAGTTCGTCGAGTACGCTCAATGGACTAGATCGGAAGA
+
FFFFFFFFFFFFFFFFFFFFFFFFFFFFFFFFFFFFFFFFFFFFF
@FS10000125:26:BPA73017-1023:1:1101:4800:1400 1:N:0:16
TTGACTGGACTTCGTCGAGTACGCTCAACCCATAAGATCGGAAGA
+
FFFFFFFFFFFFFFFFFFFFFFFFFFFFFFFFFFFFFFFFFFFFF
@FS10000125:26:BPA73017-1023:1:1101:4890:1400 1:N:0:16
TTGATCAAACTTCGTCGAGTACGCTCAAATATTTAGATCGGAAGA
+
FFFFFF,FFFFFFFFFFF:FFFFFFFFFFF:FFF::FFFFFFF:F
@FS10000125:26:BPA73017-1023:1:1101:5170:1400 1:N:0:16
TTGGCTTAACTTCGTCGAGTACGCTCAACTTGTTAGATCGGAAGA
+
FFFFFFFFFFFFFFFFFFFFFFFFFFFFFFFFFFFFFFFFFFFFF
@FS10000125:26:BPA73017-1023:1:1101:7480:1400 1:N:0:16
GGGTCCAACTTCGTCGAGTACGCTCAATACTATAGATCGGAAGAG
+
FFFFFFFFFFFFFFFFFFFFFFFFFFFFFFFFFFFFFFFFFFFFF
@FS10000125:26:BPA73017-1023:1:1101:7490:1400 1:N:0:16
TTGATGGAACTTCGTCGAGTACGCTCAATATTCCAGATCGGAAGA
+
FFF,:,FFFFFFFFFFFFFFFFFFFFFFFFFF::FFF,FF:F::,
@FS10000125:26:BPA73017-1023:1:1101:7890:1400 1:N:0:16
TTGACTGGACTTCGTCGAGTACGCTCAATCGTAGAGATCGGAAGA
+
FFFFFFFFFFFFFFFFFFFFFFFFFFFFFFFFFFFFFFFFFFFFF
@FS10000125:26:BPA73017-1023:1:1101:8250:1400 1:N:0:16
TTGACTGGACTTCGTCGAGTACGCTCAAGTTAACAGATCGGAAGA
+
FF,FFFFFFFFFFFF:FFFFFFFFF:,FFFFFFF,:FFFF,FFFF
@FS10000125:26:BPA73017-1023:1:1101:8700:1400 1:N:0:16
TTGACTGGACTTCGTCGAGTACGCTCAAGACCGCAGATCGGAAGA
+
FFFFFFFFFFFFFFFFFFFFFFFFFFFFFFFFFFFFFFFFFFFFF
@FS10000125:26:BPA73017-1023:1:1101:8790:1400 1:N:0:16
TTGTAGCAACTTCGTCGAGTACGCTCAAGTGTTCAGATCGGAAGA
+
FFFFFFFFFFFFFFFFFFFFFFFFFFFFFFFFFFFFFFFFFFFFF
@FS10000125:26:BPA73017-1023:1:1101:9000:1400 1:N:0:16
TTGGCCGAACTTCGTCGAGTACGCTCAAAATAGGAGATCGGAAGA
+
FFFFFFFFFFFFFFFFFFFFFFFFFFFFFFFFFFFFFFFFFFFFF
@FS10000125:26:BPA73017-1023:1:1101:9520:1400 1:N:0:16
GCGCTACATCTTCGTCGAGTACGCTCAACAGTGAAGATCGGAAGA
+
FFFFFFFFFFFFFFFFFFFFFFFFFFFFFFFFFFFFFFFFFFFFF
@FS10000125:26:BPA73017-1023:1:1101:9730:1400 1:N:0:16
TTGTGAGAACTTCGTCGAGTACGCTCAAATAAGTAGATCGGAAGA
+
FFFFFFFFFFFFFFFFFFFFFFFFFFFFFFFFFFFFFFFFFFFFF
@FS10000125:26:BPA73017-1023:1:1101:10750:1400 1:N:0:16
GCGGAAAGAACTTCGTCGAGTACGCTCAAGATATAAGATCGGAAG
+
,F:::,FFFFFFFFF:FFFFFFFF:::,FFFFFF:FFFFFFF::F
@FS10000125:26:BPA73017-1023:1:1101:11170:1400 1:N:0:16
TTGCCAAAACTTCGTCGAGTACGCTCAAATTCGTAGATCGGAAGA
+
FFFFFFFFFFFFFFFFFFFFFFFFFFFFFFFFFFFFFFFFFFFFF
@FS10000125:26:BPA73017-1023:1:1101:11270:1400 1:N:0:16
TTGAGTCAACTTCGTCGAGTACGCTCAACTAAAGAGATCGGAAGA
+
FFFFFFFFFFFFFFFFFFFFFFFFFFFFFFFFFFFFFFFFFFFFF
@FS10000125:26:BPA73017-1023:1:1101:12120:1400 1:N:0:16
TCGACTGGACTTCGTCGAGTACGCTCAACGATTGAGATCGGAAGA
+
FFFFFFFFFFFFFFFFFFFFFFFFFFFFFFFFFFFFFFFFFFFFF
@FS10000125:26:BPA73017-1023:1:1101:12510:1400 1:N:0:16
CTGGTGAAATTTCGTCGAGTACGCTCAAAGTCTGAGATCGGAAGA
+
F:FFFFFFFFFFFFFFFFFFFFFFFFFFFFFFFFFFFFFFFFFFF
@FS10000125:26:BPA73017-1023:1:1101:14200:1400 1:N:0:16
TTGACTGGACTTCGTCGAGTACGCTCAATCGCTAAGATCGGAAGA
+
FFFFFFFFFFFFFFFFFFFFFFFFFFFFFFFFFFFFFFFFFFFFF
@FS10000125:26:BPA73017-1023:1:1101:15510:1400 1:N:0:16
TTTTAAACTTCGTCGAGTACGCTCAATTTTTGAGATCGGAAGAGC
+
FFFFFFFFFFFFFFFFFFFFFFFFFFFFFFFFFFFFFFFFFFFFF
@FS10000125:26:BPA73017-1023:1:1101:15900:1400 1:N:0:16
GCGGCTCAACTTCGTCGAGTACGCTCAAATTGAAAGATCGGAAGA
+
FFFFFFFFFFFFFFFFFFFFFFFFFFFFFFFFFFFFFFFFFFFFF
@FS10000125:26:BPA73017-1023:1:1101:15950:1400 1:N:0:16
TTGCATTATCTTCGTCGAGTACGCTCAAAATAAAAGATCGGAAGA
+
FFFFFFFFFFFFFFFFFFFFFFFFFFFFFFFFFFFFFFFFFFFFF
@FS10000125:26:BPA73017-1023:1:1101:1490:1410 1:N:0:16
TGGCTAACTTCGTCGAGTACGCTCAAAACTGGAGATCGGAAGAGC
+
FFFFFFFFFFFFFFFFFFFFFFFFFFFFFFFFFFFFFFFFFFFFF
@FS10000125:26:BPA73017-1023:1:1101:2020:1410 1:N:0:16
TTGACTGGACTTCGTCGAGTACGCTCAAGATCAAAGATCGGAAGA
+
FFFFFFFFFFFFFFFFFFFFFFFFFFFFFFFFFFFFFFFFFFFFF
@FS10000125:26:BPA73017-1023:1:1101:2450:1410 1:N:0:16
TCTTTGAACTTCGTCGAGTACGCTCAATGTTTCAGATCGGAAGAG
+
FFFFFFFFFFFFFFFFFFFFFFFFFFFFFFFFFFFFFFFFFFFFF
@FS10000125:26:BPA73017-1023:1:1101:3310:1410 1:N:0:16
GCGACAACTTCGTCGAGTACGCTCAATTTAAAAGATCGGAAGAGC
+
FFFFFFFFFFFFFFFFFFFFFFFFFFFFFFFFFFFFFFFFFFFFF
@FS10000125:26:BPA73017-1023:1:1101:3430:1410 1:N:0:16
GCGCAAACTTCGTCGAGTACGCTCAAAGAGAAAGATCGGAAGAGC
+
FFFFFFFFFFFFFFFFFFFFFFFFFFFFFFFFFFFFFFFFFFFFF
@FS10000125:26:BPA73017-1023:1:1101:3440:1410 1:N:0:16
AAGGGGCAACTTCGTCGAGTACGCTCAATTAAATAGATCGGAAGA
+
FFFFFFFFFFFFFFFFFFFFFFFFFFFFFFFFFFFFFFFFFFFFF
@FS10000125:26:BPA73017-1023:1:1101:4450:1410 1:N:0:16
TTGGCCAAACTTCGTCGAGTACGCTCAAAAATTTAGATCGGAAGA
+
FFFFFFFFFFFFFFFFFFFFFFFFFFFFFFFFFFFFFFFFFFFFF
@FS10000125:26:BPA73017-1023:1:1101:4690:1410 1:N:0:16
GCGTACTCGACGAAGTTAAGCCCGGGCTAGATCTTCGTCGAGTAC
+
FFFFFFFFFFFFFFFFFFFFFFFFFFFFFFFFFFFFFFFFFFFFF
@FS10000125:26:BPA73017-1023:1:1101:5950:1410 1:N:0:16
CCAGGGGTTCAACTTCGTCGAGTACGCTCAAGGACATAGATCGGA
+
FFFFFFFFFFFFFFFFFFFFFFFFFFFFFFFFFFFFFFFFFFFFF
@FS10000125:26:BPA73017-1023:1:1101:6050:1410 1:N:0:16
TTGGCGCAACTTCGTCGAGTACGCTCAAGTTTGAAGATCGGAAGA
+
FFFFFFFFFFFFFFFFFFFFFFFFFFFFFFFFFFFFFFFFFFFFF
@FS10000125:26:BPA73017-1023:1:1101:6280:1410 1:N:0:16
TTGCTTGAACTTCGTCGAGTACGCTCAACAGCCCAGATCGGAAGA
+
FFFFFFFFFFFFFFFFFFFFFFFFFFFFFFFFFFFFFFFFFFFFF
@FS10000125:26:BPA73017-1023:1:1101:6570:1410 1:N:0:16
TTGTGGGAACTTCGTCGAGTACGCTCAAGAACAGAGATCGGAAGA
+
FFFFFFFFFFFFFFFFFFFFFFFFFFFFFFFFFFFFFFFFFFFFF
@FS10000125:26:BPA73017-1023:1:1101:7110:1410 1:N:0:16
TTGGTGCAACTTCGTCGAGTACGCTCAAAATTGGAGATCGGAAGA
+
FFFFFFFFFFFFFFFFFFFFFFFFFFFFFFFFFFFFFFFFFFFFF
@FS10000125:26:BPA73017-1023:1:1101:8250:1410 1:N:0:16
TTGCTGGAACTTCGTCGAGTACGCTCAATTAGTTAGATCGGAAGA
+
FFFFFFFFFFFFFFFFFFFFFFFFFFFFFFFFFFFFFFFFFFFFF
@FS10000125:26:BPA73017-1023:1:1101:8350:1410 1:N:0:16
TTGACTGGACTTCGTCGAGTACGCTCAAACACGGAGATCGGAAGA
+
:FFFFFFFFFFFFFFFFFFFFFFFFFFFFFFFFFFFFFFFFFFFF
@FS10000125:26:BPA73017-1023:1:1101:9140:1410 1:N:0:16
TAGGGGAAACTTCGTCGAGTACGCTCAATTTTTCAGATCGGAAGA
+
FFFFFFFFFFFFFFFFFFFFFFFFFFFFFFFFFFFFFFFFFFFFF
@FS10000125:26:BPA73017-1023:1:1101:9190:1410 1:N:0:16
TTGGAAGAACTTCGTCGAGTACGCTCAAGATGGGAGATCGGAAGA
+
FFFFFFFFFFFFFFFFFFFFFFFFFFFFFFFFFFFFFFFFFFFFF
@FS10000125:26:BPA73017-1023:1:1101:9680:1410 1:N:0:16
TCTCGGAACTTCGTCGAGTACGCTCAACTCCTAAGATCGGAAGAG
+
FFFFFFFFFFFFFFFFFFFFFFFFFFFFFFFFFFFFFFFFFFFFF
@FS10000125:26:BPA73017-1023:1:1101:9740:1410 1:N:0:16
TTGACTGGAGTTCTGAGTACGCTCAACGTGAAAGATCGGAAGAGC
+
FFFFFFFFFFFFFFFFFFFFFFFFFFFFFFFFFFFFFFFFFFFFF
@FS10000125:26:BPA73017-1023:1:1101:10500:1410 1:N:0:16
TTGACTGGACTTCGTCGAGTACGCTCAACCTTTAAGATCGGAAGA
+
FFFFFFFFFFFFFFFFFFFFFFFFFFFFFFFFFFFFFFFFFFFFF
@FS10000125:26:BPA73017-1023:1:1101:10740:1410 1:N:0:16
TTGGGGGAAACTTCGTCGAGTACGCTCAAAGCAGTAGATCGGAAG
+
FF:FFFFFFFFFFFFFFFFFFFFFFFFFFFFFFFFFFFFFFFFFF
@FS10000125:26:BPA73017-1023:1:1101:10990:1410 1:N:0:16
TGGGTCTAACTTCGTCGAGTACGCTCAAGGACTCAGATCGGAAGA
+
FFFFFFFFFFFFFFFFFFFFFFFFFFFFFFFFFFFFFFFFFFFFF
@FS10000125:26:BPA73017-1023:1:1101:11050:1410 1:N:0:16
TGGTACAAACTTCGTCGAGTACGCTCAATAGGGAAGATCGGAAGA
+
FFFFFFFFFFFFFFFFFFFFFFFFFFFFFFFFFFFFFFFFFFFFF
@FS10000125:26:BPA73017-1023:1:1101:11640:1410 1:N:0:16
TTGTAGTAACTTCGTCGAGTACGCTCAAATTACTAGATCGGAAGA
+
,FFFFFFFFFFFFFFFFFF:FFFFFFFFF:FFFFFFFFFFFFFFF
@FS10000125:26:BPA73017-1023:1:1101:12790:1410 1:N:0:16
GCCTTTAACTTCGTCGAGTACGCTCAAATCACGAGATCGGAAGAG
+
FFFFFFFFFFFFFFFFFFFFFFFFFFFFFFFFFFFFFFFFFFFFF
@FS10000125:26:BPA73017-1023:1:1101:12960:1410 1:N:0:16
TTGTGGCAACTTCGTCGAGTACGCTCAAAACAGGAGATCGGAAGA
+
FFFFFFFFFFFFFFFFFFFFFFFFFFFFFFFFFFFFFFFFFFFFF
@FS10000125:26:BPA73017-1023:1:1101:14480:1410 1:N:0:16
GTGGGTTGAATTTCGTCGAGTACGCTCAACGTTGTAGATCGGAAG
+
::FFFFFFFFFFFFFFFFFFFFFFFFFFFFFFFFFFFFFFFFFFF
@FS10000125:26:BPA73017-1023:1:1101:14880:1410 1:N:0:16
TTGTAGCAACTTCGTCGAGTACGCTCAAGATGGAAGATCGGAAGA
+
FFFFFFFFFFFFFFFFFFFFFFFFFFFF:FFFFFFFFFFFFFFFF
@FS10000125:26:BPA73017-1023:1:1101:14990:1410 1:N:0:16
TTGGTGCAACTTCGTCGAGTACGCTCAACGGATAAGATCGGAAGA
+
FFFFFFF:FFFFFFFFFFFFFFFFFFFFFFFFFFFFFFFFFFFFF
@FS10000125:26:BPA73017-1023:1:1101:1390:1420 1:N:0:16
TTGACTGGACTTCGTCGAGTACGCTCAATGTCCTAGATCGGAAGA
+
FFFFFFFFFFFFFFFFFFFFFFFFFFFFFFFFFFFFFFFFFFFFF
@FS10000125:26:BPA73017-1023:1:1101:1450:1420 1:N:0:16
TGGCTAACTTCGTCGAGTACGCTCAAAACTGGAGATCGGAAGAGC
+
FFFFFFFFFFFFFFFFFFFFFFFFFFFFFFFFFFFFFFFFFFFFF
@FS10000125:26:BPA73017-1023:1:1101:1830:1420 1:N:0:16
TCGGAAAAACTTCGTCGAGTACGCTCAAGAATGAAGATCGGAAGA
+
FFFFFFFFFFFFFFFFFFFFFFFFFFFFFFFFFFFFFFFFFFFFF
@FS10000125:26:BPA73017-1023:1:1101:2180:1420 1:N:0:16
TTGACTGGACTTCGTCGAGTACGCTCAACCGGCTAGATCGGAAGA
+
FFFFFFFFFFFFFFFFFFFFFFFFFFFFFFFFFFFFFFFFFFFFF
@FS10000125:26:BPA73017-1023:1:1101:2720:1420 1:N:0:16
ACGTCTTAACTTCGTCGAGTACGCTCAACACTATAGATCGGAAGA
+
FFFFFFFFFFFFFFFFFFFFFFFFFFFFFFFFFFFFFFFFFFFFF
@FS10000125:26:BPA73017-1023:1:1101:3200:1420 1:N:0:16
TTGGATAAACTTCGTCGAGTACGCTCAAGAGGAAAGATCGGAAGA
+
FFFFFFFFFFFFFFFFFFFFFFFFFFFFFFFFFFFFFFFFFFFFF
@FS10000125:26:BPA73017-1023:1:1101:3530:1420 1:N:0:16
TCGACTGGACTTCGTCGAGTATGCTCAATAGCTTAGATCGGAAGA
+
FFFFFFFFFFFFFFFFFFFFFFFFFFFFFFFFFFFFFFFFFFFFF
@FS10000125:26:BPA73017-1023:1:1101:4100:1420 1:N:0:16
CTGCATTAACTTCGTCGAGTACGCTCAATGAATTAGATCGGAAGA
+
FFFFFFFFFFFFFFFFFFFFFFFFFFFFFFFFFFFFFFFFFFFFF
@FS10000125:26:BPA73017-1023:1:1101:5180:1420 1:N:0:16
TTGACTGGACTTCGTCGAGTACGCTCAACAGATTAGATCGGAAGA
+
FFFFFFFFFFFFFFFFFFFFFFFFFFFFFFFFFFFFFFFFFFFFF
@FS10000125:26:BPA73017-1023:1:1101:5340:1420 1:N:0:16
GCGCAAACTTCGTCGAGTACGCTCAATATTAAAGATCGGAAGAGC
+
FFFFFFFFFFFFFFFFFFFFFFFFFFFFFFFFFFFFFFFFFFFFF
@FS10000125:26:BPA73017-1023:1:1101:5710:1420 1:N:0:16
TCGGTTAAACTTCGTCGAGTACGCTCAATCTTACAGATCGGAAGA
+
FFFFFFFFFFFFFFFFFFFFFFFFFFFFFFFFFFFFFFFFFFFFF
@FS10000125:26:BPA73017-1023:1:1101:6070:1420 1:N:0:16
TTGTGATAACTTCGTCGAGTACGCTCAAACTGCCAGATCGGAAGA
+
FFFFFFFFFFFFFFFFFFFFFFFFFFFFFFFFFFFFFFFFFFFFF
@FS10000125:26:BPA73017-1023:1:1101:6670:1420 1:N:0:16
TCAGCCAACTTCGTCGAGTACGCTCAACTATTCAGATCGGAAGAG
+
FFFFFFFFFFFFFFFFFFFFFFFFFFFFFFFFFFFFFFFFFFFFF
@FS10000125:26:BPA73017-1023:1:1101:7600:1420 1:N:0:16
GAGGGTGCAACTTCGTCGAGTACGCTCAACAATAGAGATCGGAAG
+
FFFFFFFFFFFFFFFFFFFFFFFFFFFFFFFFFFFFFFFFFFFFF
@FS10000125:26:BPA73017-1023:1:1101:8140:1420 1:N:0:16
TTGACTGGACTTCGTCGAGTACGCTCAACCCCCAAGATCGGAAGA
+
FFFFFFFFFFFFFFFFFFFFFFFFFFFFFFFFFFFFFFFFFFFFF
@FS10000125:26:BPA73017-1023:1:1101:8170:1420 1:N:0:16
GTATTAACTTCGTCGAGTACGCTCAAACGGATAGATCGGAAGAGC
+
FFFFFFFFFFFFFFFFFFFFFFFFFFFFFFFFFFFFFFFFFFFFF
@FS10000125:26:BPA73017-1023:1:1101:9130:1420 1:N:0:16
TTGGCGACGACTTTCGTCGAGTACGCTCAATATGTAAGATCGGAA
+
FFFFFFFFFFFFFFFFFFFFFFFFFFFFFFFFFFFFFFFFFFFFF
@FS10000125:26:BPA73017-1023:1:1101:9920:1420 1:N:0:16
CTGGGACTAACTTCGTCGAGTACGCTCAAAAAAAGAGATCGGAAG
+
FFFFFFFFFFFFFFFFFFFFFFFFFFFFFFFFFFFFFFFFFFFFF
@FS10000125:26:BPA73017-1023:1:1101:10390:1420 1:N:0:16
TTGAGTTAACTTCGTCGAGTACGCTCAATATATGAGATCGGAAGA
+
FFFFFFFFFFFFFFFFFFFFFFFFFFFFFFFFFFFFFFFFFFFFF
@FS10000125:26:BPA73017-1023:1:1101:10500:1420 1:N:0:16
CAGCCAACCTCGTCGAGTACGCTCAAAACGATAGATCGGAAGAGC
+
FF:FFFFF,FF,FF:FFF:FFFFFF:FFFFFF:,F,FFFF::FFF
@FS10000125:26:BPA73017-1023:1:1101:11510:1420 1:N:0:16
TTGACTGGACTTCGTCGAGTACGCTCAATTAGAAAGATCGGAAGA
+
FFFFFFFFFFFFFFFFFFFFFFFFFFFFFFFFFFFFFFFFFFFFF
@FS10000125:26:BPA73017-1023:1:1101:11700:1420 1:N:0:16
TTGGTCAATCTTCGTCGAGTACGCTCAAATCCCAAGATCGGAAGA
+
FFFFFFFFFFFFFFFFFFFFFFFFFFFFFFFFFFFFFFFFFFFFF
@FS10000125:26:BPA73017-1023:1:1101:12960:1420 1:N:0:16
TTGACTGGACTTCGTCGAGTACGCTCAAATGACCAGATCGGAAGA
+
FFFFFFFFFFFFFFFFFFFFFFFFFFFFFFFFFFFFFFFFFFFFF
@FS10000125:26:BPA73017-1023:1:1101:13070:1420 1:N:0:16
TTGGCTAAACTTCGTCGAGTACGCTCAACACAACAGATCGGAAGA
+
FFFFFFFFFFFFFFFFFFFFFFFFFFFFFFFFFFFFFFFFFFFFF
@FS10000125:26:BPA73017-1023:1:1101:13150:1420 1:N:0:16
TTGACTTCGTCGAGTACGCTCAATATTGCAGATCGGAAGAGCACA
+
FFFFFFFFFFFFFFFFFFFFFFFFFFFFFFFFFFFFFFFFFFFFF
@FS10000125:26:BPA73017-1023:1:1101:13390:1420 1:N:0:16
TTGTGGGAACTTCGTCGAGTACGCTCAACACGTTAGATCGGAAGA
+
FFFFFFFFFFFFFFFFFFFFFFFFFFFFFFFFFFFFFFFFFFFFF
@FS10000125:26:BPA73017-1023:1:1101:13860:1420 1:N:0:16
TTGCGGAAACTTCGTCGAGTACGCTCAACGCCTAGAGATCGGAAG
+
,:,FFFFFFFF::FFF:FFFFFFFFFFFF:FFFFFFF:FFFFFFF
@FS10000125:26:BPA73017-1023:1:1101:15200:1420 1:N:0:16
CCGGGAACTTCGTCGAGTACGCTCAATTCCGCAGATCGGAAGAGC
+
FFFFFFFFFFFFFFFFFFFFFFFFFFFFFFFFFFFFFFFFFFFFF
@FS10000125:26:BPA73017-1023:1:1101:16280:1420 1:N:0:16
TAGAGAATTTCGTCGAGTACGCTCAAAAGGTGAGATCGGAAGAGC
+
FFFFFFFFFFFFFFFFFFFFFFFFFFFFFFFFFFFFFFFFFFFFF
@FS10000125:26:BPA73017-1023:1:1101:1520:1430 1:N:0:16
TTGTGTCAACTTCGTCGAGTACGCTCAATGGTGTAGATCGGAAGA
+
F:F::FFFFFFFFFFFFFFFFFFFFFFFF:F:F,FFFFFFFFFFF
@FS10000125:26:BPA73017-1023:1:1101:1980:1430 1:N:0:16
TTGTCTTAACTTCGTCGAGTACGCTCAAGGGGTTAGATCGGAAGA
+
FFFFFFFFFFFFFFFFFFFFFFFFFFFFFFFFFFFFFFFFFFFFF
@FS10000125:26:BPA73017-1023:1:1101:2040:1430 1:N:0:16
TTGGTCCAACTTCGTCGAGTACGCTCAAGATCAAAGATCGGAAGA
+
FFFFFFFFFFFFFFFFFFFFFFFFFFFFFFFFFFFFFFFFFFFFF
@FS10000125:26:BPA73017-1023:1:1101:3360:1430 1:N:0:16
GGGGGAACAAACTTCGTCGAGTACGCTCAAAGAGACAGATCGGAA
+
FFFFFFFFFFFFFFFFFFFFFFFFFFFFFFFFFFFFFFFFFFFFF
@FS10000125:26:BPA73017-1023:1:1101:3550:1430 1:N:0:16
TTGGCAGACCTTCGTCGAGTACGCTCAAAGGAAAAGATCGGAAGA
+
FFFFFFFFFFFFFFFFFFFFFFFFFFFFFFFFFFFFFFFFFFFFF
@FS10000125:26:BPA73017-1023:1:1101:3740:1430 1:N:0:16
TTGGATTAACTTCGTCGAGTACGCTCAATTACTGAGATCGGAAGA
+
FFFFFFFFFFFFFFFFFFFFFFFFFFFFFFFFFFFFFFFFFFFFF
@FS10000125:26:BPA73017-1023:1:1101:4040:1430 1:N:0:16
TTGTGGCAACTTCGTCGAGTACGCTCAATGTCATAGATCGGAAGA
+
FFFFFFFFFFFFFFFFFFFFFFFFFFFFFFFFFFFFFFFFFFFFF
@FS10000125:26:BPA73017-1023:1:1101:4350:1430 1:N:0:16
TCGGGTAAGCTTCGTCGAGTACGCTCAAGACAGCAGATCGGAAGA
+
FF:FFFFFFFFFFFFFFFFFFFFFFFFFFFFFFFFFFFFFFFFFF
@FS10000125:26:BPA73017-1023:1:1101:6240:1430 1:N:0:16
TGGATTTAACTTCGTCGAGTACGCTCAAGATAGGAGATCGGAAGA
+
FFFFFFFFFFFFFFFFFFFFFFFFFFFFFFFFFFFFFFFFFFFFF
@FS10000125:26:BPA73017-1023:1:1101:6390:1430 1:N:0:16
AGGAAGCAACTTCGTCGAGTACGCTCAATAGTAAAGATCGGAAGA
+
FFFFFFFFFFFFFFFFFFFFFFFFFFFFFFFFFFFFFFFFFFFFF
@FS10000125:26:BPA73017-1023:1:1101:6440:1430 1:N:0:16
GCTGGGTCAACTTCGTCGAGTACGCTCAAGAGATAAGATCGGAAG
+
FFFFFFFFFFFFFFFFFFFFFFFFFFFFFFFFFFFFFFFFFFFFF
@FS10000125:26:BPA73017-1023:1:1101:6520:1430 1:N:0:16
TTGTAGCAACTTCGTCGAGTACGCTCAAGATACTAGATCGGAAGA
+
FFFFF,FFFFFFFFFF:FFFFFFFFF:FFFFFFFF:FFFFFFFFF
@FS10000125:26:BPA73017-1023:1:1101:7650:1430 1:N:0:16
TCGTCGAGTACGCTCAAACAAAAAAGATCGGAAGAGCACACGTCT
+
FFFFFFFFFFFFFFFFFFFFFFFFFFFFFFFFFFFFFFFFFFFFF
@FS10000125:26:BPA73017-1023:1:1101:7770:1430 1:N:0:16
TTTGAAAGAACTTCGTCGAGTACGCTCAATCAAGTAGATCGGAAG
+
F:FFFFFF:FFFFF:FFFFFFFFFFFFF:FFF:FFFFFFFFFFFF
@FS10000125:26:BPA73017-1023:1:1101:8480:1430 1:N:0:16
TTGACTGGACCTTCGTCGAGTACGCTCAAGTTATAAGATCGGAAG
+
FFFFFFFFFFFFFFFFFFFFFFFFFFFFFFFFFFFFFFFFFFFFF
@FS10000125:26:BPA73017-1023:1:1101:8630:1430 1:N:0:16
TTGAATCAACTTCGTCGAGTACGCTCAAAAACCGAGATCGGAAGA
+
FFFFFFFFFFFFFFFFFFFFFFFFFFFFFFFFFFFFFFFFFFFFF
@FS10000125:26:BPA73017-1023:1:1101:9470:1430 1:N:0:16
TGGCATCAACTTCGTCGAGTACGCTCAACAAGAAAGATCGGAAGA
+
FFFFFFFFFFFFFFFFFFFFFFFFFFFFFFFFFFFFFFFFFFFFF
@FS10000125:26:BPA73017-1023:1:1101:11340:1430 1:N:0:16
TTGGGACAACTTCGTCGAGTACGCTCAATAATAAAGATCGGAAGA
+
FFF,,F:FFFFFFFFFFFFFFFFFFFFFF,::,FFFFFFFFFFFF
@FS10000125:26:BPA73017-1023:1:1101:11880:1430 1:N:0:16
TTGGTGGAACTTCGTCGAGTACGCTCAAAAATTAAGATCGGAAGA
+
FFFFFFFFFFFFFFFFFFFFFFFFFFFFFFFFFFFFFFFFFFFFF
@FS10000125:26:BPA73017-1023:1:1101:12220:1430 1:N:0:16
CTGGGGTGAACTTCGTCGAGTACGCTCAATAAACGAGATCGGAAG
+
FFFFFFFFFFFFFFFFFFFFFFFFFFFFFFFFFFFFFFFFFFFFF
@FS10000125:26:BPA73017-1023:1:1101:12570:1430 1:N:0:16
TTGACTGGACTTCGTCGAGTACGCTCAAATCTCCAGATCGGAAGA
+
FFFFFFFFFFFFFFFFFFFFFFFFFFFFFFFFFFFFFFFFFFFFF
@FS10000125:26:BPA73017-1023:1:1101:13110:1430 1:N:0:16
TTGATACAACTTCGTCGAGTACGCTCAAATTCTTAGATCGGAAGA
+
FFFFFFFFFFFFFFFFFFFFFFFFFFFFFFFFFFFFFFFFFFFFF
@FS10000125:26:BPA73017-1023:1:1101:13150:1430 1:N:0:16
TGGAGAAAACTTCGTCGAGTACGCTCAACGCATCAGATCGGAAGA
+
FFFFFFFFFFFFFFFFFFFFFFFFFFFFFFFFFFFFFFFFFFFFF
@FS10000125:26:BPA73017-1023:1:1101:13810:1430 1:N:0:16
ACGGGGTTTAACTTCGTCGAGTACGCTCAAGATGTGAGATCGGAA
+
FFFFFFFFFFFFFFFFFFFFFFFFFFFFFFFFFFFFFFFFFFFFF
@FS10000125:26:BPA73017-1023:1:1101:13970:1430 1:N:0:16
TTGTCGGACCTTCGTCGAGTACGCTCAATAGGAAAGATCGGAAGA
+
:FFFFFFFFFFFFFFFFFFFFFFFFFFFFFFFFFFFFFFFFFFFF
@FS10000125:26:BPA73017-1023:1:1101:15880:1430 1:N:0:16
TTGGACCAACTTCGTCGAGTACGCTCAAAACGGAAGATCGGAAGA
+
FFFFFFFFFFFFFFFFFFFFFFFFFFFFFFFFFFFFFFFFFFFFF
@FS10000125:26:BPA73017-1023:1:1101:15910:1430 1:N:0:16
TTGGTTTAACTTCGTCGAGTACGCTCAAAGATCAAGATCGGAAGA
+
FFFFFFFFFFFFFFFFFFFFFFFFFFFFFFFFFFFFFFFFFFFFF
@FS10000125:26:BPA73017-1023:1:1101:16030:1430 1:N:0:16
TTGCATTATCTTCGTCGAGTACGCTCAAAATAAAAGATCGGAAGA
+
FFFFFFFFFFFFFFFFFFFFFFFFFFFFFFFFFFFFFFFFFFFFF
@FS10000125:26:BPA73017-1023:1:1101:1500:1440 1:N:0:16
TTGTGTCAACTTCGTCGAGTACGCTCAATGGTGTAGATCGGAAGA
+
FFFFFFFFFFFFFFFFFFFFFFFFFFFFFFFFFFFFFFFFFFFFF
@FS10000125:26:BPA73017-1023:1:1101:1880:1440 1:N:0:16
TTGTGATAACTTCGTCGAGTACGCTCAATCAGGTAGATCGGAAGA
+
FFFFFFFFFFFFFFFFFFFFFFFFFFFFFFFFFFFFFFFFFFFFF
@FS10000125:26:BPA73017-1023:1:1101:2130:1440 1:N:0:16
TGGCTTAAACTTCGTCGAGTACGCTCAACCGCTAAGATCGGAAGA
+
FFFFFFFFFFFFFFFFFFFFFFFFFFFFFFFFFFFFFFFFFFFFF
@FS10000125:26:BPA73017-1023:1:1101:2770:1440 1:N:0:16
CCGGGGTTAACTTCGTCGAGTACGCTCAACACAATAGATCGGAAG
+
FFFFFFFFFFFFFFFFFFFFFFFFFFFFFFFFFFFFFFFFFFFFF
@FS10000125:26:BPA73017-1023:1:1101:3100:1440 1:N:0:16
TTGACTGGACTTCGTCGAGTACGCTCAAGGGACAAGATCGGAAGA
+
FFFFFFFFFFFFFFFFFFFFFFFFFFFFFFFFFFFFFFFFFFFFF
@FS10000125:26:BPA73017-1023:1:1101:3850:1440 1:N:0:16
TTGATTAACTTCGTCGAGTACGCTCAAAGGGCCAGATCGGAAGAG
+
FFFFFFFFFFFFFFFFFFFFFFFFFFFFFFFFFFFFFFFFFFFFF
@FS10000125:26:BPA73017-1023:1:1101:3880:1440 1:N:0:16
TTGAGAACTTCGTCGAGTACGCTCAATTTTATAGATCGGAAGAGC
+
FFFFFFFFFFFFFFFFFFFFFFFFFFFFFFFFFFFFFFFFFFFFF
@FS10000125:26:BPA73017-1023:1:1101:3970:1440 1:N:0:16
TTGTGTGAACTTCGTCGAGTACGCTCAAACTATTAGATCGGAAGA
+
FFFFFFFFFFFFFFFFFFFFFFFFFFFFFFFFFFFFFFFFFFFFF
@FS10000125:26:BPA73017-1023:1:1101:4630:1440 1:N:0:16
CCGGAGTCAACTTCGTCGAGTACGCTCAACAGCAGAGATCGGAAG
+
FFFFFFFFFFFFFFFFFFFFFFFFFFFFFFFFFFFFFFFFFFFFF
@FS10000125:26:BPA73017-1023:1:1101:4950:1440 1:N:0:16
GGGTAACAAGTTCGTCGAGTACGCTCAAGGTGCAAGATCGGAAGA
+
FFFFFFFFFFFFFFFFFFFFFFFFFFFFFFFFFFFFFFFFFFFFF
@FS10000125:26:BPA73017-1023:1:1101:6040:1440 1:N:0:16
TTGGCGCAACTTCGTCGAGTACGCTCAAGTTTGAAGATCGGAAGA
+
FFFFFFFFFFFFFFFFFFFFFFFFFFFFFFFFFFFFFFFFFFFFF
@FS10000125:26:BPA73017-1023:1:1101:6460:1440 1:N:0:16
TTGACTGGACTTCGTCGAGTACGCTCAACGCCTTAGATCGGAAGA
+
FFFFFFFFFFFFFFFFFFFFFFFFFFFFFFFFFFFFFFFFFFFFF
@FS10000125:26:BPA73017-1023:1:1101:6740:1440 1:N:0:16
TTTAACTGCGTCGAGTACGCTCAACATGACAGATCGGAAGAGCAC
+
FFFFFFFFFFFFFFFFFFFFFFFFFFFFFFFFFFFFFFFFFFFFF
@FS10000125:26:BPA73017-1023:1:1101:6950:1440 1:N:0:16
TTGAGGGAACTTCGTCGAGTACGCTCAAAAGGATAGATCGGAAGA
+
F,,::::,:FFFFFF:FFFFFFFFFF:FFF,FFFFF:FF:FFFF,
@FS10000125:26:BPA73017-1023:1:1101:8660:1440 1:N:0:16
CGGTCAACTTCGTCGAGTACGCTCAAGTTACAAGATCGGAAGAGC
+
FFFFFFFFFFFFFFFFFFFFFFFFFFFFFFFFFFFFFFFFFFFFF
@FS10000125:26:BPA73017-1023:1:1101:9540:1440 1:N:0:16
TTTGGGTAAACTTCGTCGAGTACGCTCAAAAACCAAGATCGGAAG
+
FFFFFFFFFFFFFFFFFFFFFFFFFFFFFFFFFFFFFFFFFFFFF
@FS10000125:26:BPA73017-1023:1:1101:9960:1440 1:N:0:16
CGGAGGTAACTTCGTCGAGTACGCTCAAATTGAGAGATCGGAAGA
+
FFFFFFFFFFFFFFFFFFFFFFFFFFFFFFFFFFFFFFFFFFFFF
@FS10000125:26:BPA73017-1023:1:1101:10380:1440 1:N:0:16
TCGCTAACTTCGTCGAGTACGCTCAATGCGATAGATCGGAAGAGC
+
FFFFFFFFFFFFFFFFFFFFFFFFFFFFFFFFFFFFFFFFFFFFF
@FS10000125:26:BPA73017-1023:1:1101:10570:1440 1:N:0:16
TTGGACTAACTTCGTCGAGTACGCTCAAATCAAAAGATCGGAAGA
+
FFFFFFFFFFFFFFFFFFFFFFFFFFFFFFFFFFFFFFFFFFFFF
@FS10000125:26:BPA73017-1023:1:1101:11090:1440 1:N:0:16
TTGGGCCTAACTTCGTCGAGTACGCTCAATAGGAGAGATCGGAAG
+
FFFFFFFFFFFFFFFFFFFFFFFFFFFFFFFFFFFFFFFFFFFFF
@FS10000125:26:BPA73017-1023:1:1101:11380:1440 1:N:0:16
TTTGACTAAACCTTCGTCGAGTACGCTCAAATATGTAGATCGGAA
+
FFFFFFFFFFFFFFFFFFFFFFFFFFFFFFFFFFFFFFFFFFFFF
@FS10000125:26:BPA73017-1023:1:1101:12030:1440 1:N:0:16
TTGACTGGACTTCGTCGAGTACGCTCAACGATGCAGATCGGAAGA
+
FFFFFFFFFFFFFFFFFFFFFFFFFFFFFFFFFFFFFFFFFFFFF
@FS10000125:26:BPA73017-1023:1:1101:12140:1440 1:N:0:16
TTGCTATAACTTCGTCGAGTACGCTCAAAAAGACAGATCGGAAGA
+
FFFFFFFFFFFFFFFFFFFFFFFFFFFFFFFFFFFFFFFFFFFFF
@FS10000125:26:BPA73017-1023:1:1101:12320:1440 1:N:0:16
TTGGTCAAACTTCGTCGAGTACGCTCAACCACTCAGATCGGAAGA
+
FFFFFFFFFFFFFFFFFFFFFFFFFFFFFFFFFFFFFFFFFFFFF
@FS10000125:26:BPA73017-1023:1:1101:12550:1440 1:N:0:16
TTGGTACAACTTCGTCGAGTACGCTCAACTTAAAAGATCGGAAGA
+
:F:FFF:FFFFFFFFFFFFFFFFFFFF:FFF:F:FFFFFFFFFFF
@FS10000125:26:BPA73017-1023:1:1101:12710:1440 1:N:0:16
TTGAGCTAACTTCGTCGAGTACGCTCAAGTGTGAAGATCGGAAGA
+
FFFFFFFFFFFFFFFFFFFFFFFFFFFFFFFFFFFFFFFFFFFFF
@FS10000125:26:BPA73017-1023:1:1101:12850:1440 1:N:0:16
TTGCAGGAGCTTCGTCGAGTACGCTCAACCAAAAAGATCGGAAGA
+
FFFFFF,F,FF,:F,F,FF,,F:F::FFFFFFFFF:F:FF:F:,F
@FS10000125:26:BPA73017-1023:1:1101:13560:1440 1:N:0:16
TTGTTCTAACTTCGTCGAGTACGCTCAACCTGGTAGATCGGAAGA
+
,FFFFFFFFFFFFFFFFFFFFFFFFFFFFFFFFFFFFFFFFFFFF
@FS10000125:26:BPA73017-1023:1:1101:14270:1440 1:N:0:16
TTGGTGGACCTTCGTCGAGTACGCTCAAAGTTGAAGATCGGAAGA
+
FFFFFFFFFFFFFFFFFFFFFFFFFFFFFFFFFFFFFFFFFFFFF
@FS10000125:26:BPA73017-1023:1:1101:15040:1440 1:N:0:16
TTGCAGAAGCTTCGTCGAGTACGCTCAAAAGACGAGATCGGAAGA
+
FFFFFFFFFFFFFFFFFFFFFFFFFFFFFFFFFFFFFFFFFFFFF
@FS10000125:26:BPA73017-1023:1:1101:15670:1440 1:N:0:16
TTGGCCTAACTTCGTCGAGTACGCTCAATATAGTAGATCGGAAGA
+
FFFFFFFFFFFFFFFFFFFFFFFFFFFFFFFFFFFFFFFFFFFFF
@FS10000125:26:BPA73017-1023:1:1101:16200:1440 1:N:0:16
TTTGCTCTAACTTCGTCGAGTACGCTCAATTTCATAGATCGGAAG
+
FFFFFFFFFFFFFFFFFFFFFFFFFFFFFFFFFFFFFFFFFFFFF
@FS10000125:26:BPA73017-1023:1:1101:16230:1440 1:N:0:16
TCGCCCTAACTTCGTCGAGTACGCTCAAGCGGGAAGATCGGAAGA
+
FFFFFFFFFFFFFFFFFFFFFFFFFFFFFFFFFFFFFFFFFFFFF
@FS10000125:26:BPA73017-1023:1:1101:16310:1440 1:N:0:16
TCTTCAAACTTCGTCGAGTACGCTCAATCAATGAGATCGGAAGAG
+
FFFFFFFFFFFFFFFFFFFFFFFFFFFFFFFFFFFFFFFFFFFFF
@FS10000125:26:BPA73017-1023:1:1101:1610:1450 1:N:0:16
TCGACATAACTTCGTCGAGTACGCTCAAGACCGAAGATCGGAAGA
+
F,FFF,,,FFFFFFFFFFFFFFFFFFFFFFF,,FFFFFFFFFFFF
@FS10000125:26:BPA73017-1023:1:1101:1820:1450 1:N:0:16
GCGCTAACTTCGTCGAGTACGCTCAAGTTGATAGATCGGAAGAGC
+
FFFFFFFFFFFFFFFFFFFFFFFFFFFFFFFFFFFFFFFFFFFFF
@FS10000125:26:BPA73017-1023:1:1101:2010:1450 1:N:0:16
TGGCGCGAACTTCGTCGAGTACGCTCAATTGTTAAGATCGGAAGA
+
FFFFFFFFFFFFFFFFFFFFFFFFFFFFFFFFFFFFFFFFFFFFF
@FS10000125:26:BPA73017-1023:1:1101:2200:1450 1:N:0:16
GGGCAAAACTTCGTCGAGTACGCTCAAGTGAACAGATCGGAAGAG
+
FFFFFFFFFFFFFFFFFFFFFFFFFFFFFFFFFFFFFFFFFFFFF
@FS10000125:26:BPA73017-1023:1:1101:2930:1450 1:N:0:16
TTGTCCCAATTTCGTCGAGTACGCTCAAGGTTAAAGATCGGAAGA
+
F,F,FFFFFF,FF:FF,F:::,,:,F,F:,FFF,F:FF:,FFF:F
@FS10000125:26:BPA73017-1023:1:1101:3330:1450 1:N:0:16
TCGGTCCAACTTCGTCGAGTACGCTCAAAATAACAGATCGGAAGA
+
,FFFFFFFFFFFFFFFFFFFFFFFFFFFFFFFFFFFFFFFFFFFF
@FS10000125:26:BPA73017-1023:1:1101:3930:1450 1:N:0:16
TTGCGTGAACTTCGTCGAGTACGCTCAAGGCTCAAGATCGGAAGA
+
FFFFFFFFFFFFFFFFFFFFFFFFFFFFFFFFFFFFFFFFFFFFF
@FS10000125:26:BPA73017-1023:1:1101:4170:1450 1:N:0:16
TTGGAATAACTTCGTCGAGTACGCTCAAAGAACAAGATCGGAAGA
+
FFFFFFFFFFFFFFFFFFFFFFFFFFFFFFFFFFFFFFFFFFFFF
@FS10000125:26:BPA73017-1023:1:1101:4750:1450 1:N:0:16
TTGGCAAAACTTCGTCGAGTACGCTCAATTACTAAGATCGGAAGA
+
FFFFFFFFFFFFFFFFFFFFFFFFFFFFFFFFFFFFFFFFFFFFF
@FS10000125:26:BPA73017-1023:1:1101:4860:1450 1:N:0:16
TTGGAGGAACTTCGTCGAGTACGCTCAAATGTTAAGATCGGAAGA
+
FFFFFFFFFFFFFFFFFFFFFFFFFFFFFFFFFFFFFFFFFFFFF
@FS10000125:26:BPA73017-1023:1:1101:4880:1450 1:N:0:16
TTGACAAAACTTCGTCGAGTACGCTCAACCGGTAAGATCGGAAGA
+
FFFFFFFFFFFFFFFFFFF:FFFFFFFFFFFFFF:FFFFFFFFFF
@FS10000125:26:BPA73017-1023:1:1101:5580:1450 1:N:0:16
TTGGAGAAATTTCGTCGAGTACGCTCAAATTGTAAGATCGGAAGA
+
FFFFFFFFFFFFFFFFFFFFFFFFFFFFFFFFFFFFFFFFFFFFF
@FS10000125:26:BPA73017-1023:1:1101:6390:1450 1:N:0:16
TTGGAATAACTTCGTCGAGTACGCTCAATAACCGAGATCGGAAGA
+
FFFFFFFFFFFFFFFFFFFFFFFFFFFFFFFFFFFFFFFFFFFFF
@FS10000125:26:BPA73017-1023:1:1101:7140:1450 1:N:0:16
TTGAACCAACTTCGTCGAGTACGCTCAAGCCGCCAGATCGGAAGA
+
,FFFFFFFFFFFFFFFFFFFFFFFFFFFFFFFFFFFFFFFFFFFF
@FS10000125:26:BPA73017-1023:1:1101:7360:1450 1:N:0:16
TTGCAATAACTTCGTCGAGTACGCTCAAAAAACCAGATCGGAAGA
+
FFFFFFFFFFFFFFFFFFFFFFFFFFFFFFFFFFFFFFFFFFFFF
@FS10000125:26:BPA73017-1023:1:1101:7970:1450 1:N:0:16
TTGTAGCAACTTCGTCGAGTACGCTCAAGAAACCAGATCGGAAGA
+
FFFFFFFFFFFFFFFFFFFFFFFFFFFFFFFFFFFFFFFFFFFFF
@FS10000125:26:BPA73017-1023:1:1101:8700:1450 1:N:0:16
GCGTAACTTCGTCGAGTACGCTCAAACTTTCAGATCGGAAGAGCA
+
FFFFFFFFFFFFFFFFFFFFFFFFFFFFFFFFFFFFFFFFFFFFF
@FS10000125:26:BPA73017-1023:1:1101:8940:1450 1:N:0:16
TGGAAACTTCGTCGAGTACGCTCAATTGTCGAGATCGGAAGAGCA
+
FFFFFFFFFFFFFFFFFFFFFFFFFFFFFFFFFFFFFFFFFFFFF
@FS10000125:26:BPA73017-1023:1:1101:9430:1450 1:N:0:16
TTGTCACAACTTCGTCGAGTACGCTCAATTTTATAGATCGGAAGA
+
FFFFFFFFFFFFFFFFFFFFFFFFFFFFFFFFFFFFFFFFFFFFF
@FS10000125:26:BPA73017-1023:1:1101:9600:1450 1:N:0:16
TTGACTGGACTTCGTCGAGTACGCTCAACCATCCAGATCGGAAGA
+
FFFFFFFFFFFFFFFFFFFFFFFFFFFFFFFFFFFFFFFFFFFFF
@FS10000125:26:BPA73017-1023:1:1101:9690:1450 1:N:0:16
GCGGCTTAACTTCGTCGAGTACGCTCAAGCAGTCAGATCGGAAGA
+
FFFFFFFFFFFFFFFFFFFFFFFFFFFFFFFFFFFFFFFFFFFFF
@FS10000125:26:BPA73017-1023:1:1101:9700:1450 1:N:0:16
TTGAAACAACTTCGTCGAGTACGCTCAAATCCGGAGATCGGAAGA
+
FFFFFFFFFFFFFFFFFFFFFFFFFFFFFFFFFFFFFFFFFFFFF
@FS10000125:26:BPA73017-1023:1:1101:10270:1450 1:N:0:16
TTGGGGGAACTTCGTCGAGTACGCTCAAGATTAAAGATCGGAAGA
+
FFFFFFFFFFFFFFFFFFFFFFFFFFFFFFFFFFFFFFFFFFFFF
@FS10000125:26:BPA73017-1023:1:1101:11100:1450 1:N:0:16
CAGGTAACTTCGTCGAGTACGCTCAAACTGAAAGATCGGAAGAGC
+
FFFFFFFFFFFFFFFFFFFFFFFFFFFFFFFFFFFFFFFFFFFFF
@FS10000125:26:BPA73017-1023:1:1101:11550:1450 1:N:0:16
TTGCACGAACTTCGTCGAGTACGCTCAAAAGATGAGATCGGAAGA
+
FFFFFFFFFFFFFFFFFFFFFFFFFFFFFFFFFFFFFFFFFFFFF
@FS10000125:26:BPA73017-1023:1:1101:11570:1450 1:N:0:16
TGGCAGTAACTTCGTCGAGTACGCTCAAAGTGACAGATCGGAAGA
+
FFFFFFFFFFFFFFFFFFFFFFFFFFFFFFFFFFFFFFFFFFFFF
@FS10000125:26:BPA73017-1023:1:1101:11640:1450 1:N:0:16
TTGCACAAACTTCGTCGAGTACGCTCAAATGTTAAGATCGGAAGA
+
FFFFFFFFFFFFFFFFFFFFFFFFFFFFFFFFFFFFFFFFFFFFF
@FS10000125:26:BPA73017-1023:1:1101:11990:1450 1:N:0:16
TTGCTAACTTCGTCGAGTACGCTCAAGGGGGAAGATCGGAAGAGC
+
FFFFFFFFFFFFFFFFFFFFFFFFFFFFFFFFFFFFFFFFFFFFF
@FS10000125:26:BPA73017-1023:1:1101:12580:1450 1:N:0:16
TTCACTGGACTTCGTCGAGTACGCTCGATGTGTAAGATCGGAAGA
+
,F:FFF,:FF,FF:::F:F::FFF:F,FFFF,FFFF,:F,FFFF,
@FS10000125:26:BPA73017-1023:1:1101:12830:1450 1:N:0:16
TTGGTGCATCTTCGTCGAGTACGCTCAATATAAGAGATCGGAAGA
+
F:F:FFF:FFFFFFFFFFFFFFFFFFFFFFFFFFFFFFFFFFFFF
@FS10000125:26:BPA73017-1023:1:1101:13120:1450 1:N:0:16
TGGTTAGAACTTCGTCGAGTACGCTCAACCCGAAAGATCGGAAGA
+
FFFFFFFFFFFFFFFFFFFFFFFFFFFFFFFFFFFFFFFFFFFFF
@FS10000125:26:BPA73017-1023:1:1101:13170:1450 1:N:0:16
TGGTTAGAACTTCGTCGAGTACGCTCAACCCGAAAGATCGGAAGA
+
FFFFFFFFFFFFFFFFFFFFFFFFFFFFFFFFFFFFFFFFFFFFF
@FS10000125:26:BPA73017-1023:1:1101:13180:1450 1:N:0:16
TTGACTGGACTTCGTCGAGTACGCTCAAGATCAAAGATCGGAAGA
+
FFFFFFFFFF:FFFFFFFFFFFFFFFFFFFFFFFFFFFFFFFFFF
@FS10000125:26:BPA73017-1023:1:1101:15150:1450 1:N:0:16
GCGACAGAACTTCGTCGAGTACGCTCAACGTTGTAGATCGGAAGA
+
FFFFFFFFFFFFFFFFFFFFFFFFFFFFFFFFFFFFFFFFFFFFF
@FS10000125:26:BPA73017-1023:1:1101:16000:1450 1:N:0:16
TTGGTTGAACTTCGTCGAGTACGCTCAAAAAAAGAGATCGGAAGA
+
FFFFFFFFFFFFFFFFFFFFFFFFFFFFFFFFFFFFFFFFFFFFF
@FS10000125:26:BPA73017-1023:1:1101:16110:1450 1:N:0:16
TTGCAGAACTTCGTCGAGTACGCTCAAAACGAGAGATCGGAAGAG
+
FFFFFFFFFFFFFFFFFFFFFFFFFFFFFFFFFFFFFFFFFFFFF
@FS10000125:26:BPA73017-1023:1:1101:1420:1460 1:N:0:16
TCGAAATAACTTCGTCGAGTACGCTCAAAACTAAAGATCGGAAGA
+
FFFFFFFFFFFFFFFFFFFFFFFFFFFFFFFFFFFFFFFFFFFFF
@FS10000125:26:BPA73017-1023:1:1101:2400:1460 1:N:0:16
TTGTCCTAACTTCGTCGAGTACGCTCAACTAAAGAGATCGGAAGA
+
FFFFFFFFFFFFFFFFFFFFFFFFFFFFFFFFFFFFFFFFFFFFF
@FS10000125:26:BPA73017-1023:1:1101:2790:1460 1:N:0:16
TTGGAGCAACTTCGTCGAGTACGCTCAAAATAAAAGATCGGAAGA
+
FFFFFFFFFFFFFFFFFFFFFFFFFFFFFF:FFFFFFFFFFFFFF
@FS10000125:26:BPA73017-1023:1:1101:4460:1460 1:N:0:16
TTGACTTCGTCGAGTACGCTCAATAAATAAGATCGGAAGAGCACA
+
FFFFFFFFFFFFFFFFFFFFFFFFFFFFFFFFFFFFFFFFFFFFF
@FS10000125:26:BPA73017-1023:1:1101:5650:1460 1:N:0:16
TTGAAACTTCGTCGAGTACGCTCAAAAATTCAGATCGGAAGAGCA
+
FFFFFFFFFFFFFFFFFFFFFFFFFFFFFFFFFFFFFFFFFFFFF
@FS10000125:26:BPA73017-1023:1:1101:5800:1460 1:N:0:16
TGGGAACTTCGTCGAGTACGCTCAACAAGAAAGATCGGAAGAGCA
+
FFFFFFFFFFFFFFFFFFFFFFFFFFFFFFF:FFFFFFFFFFFFF
@FS10000125:26:BPA73017-1023:1:1101:6400:1460 1:N:0:16
TCGGCCCAACTTCGTCGAGTACGCTCAATCTATAAGATCGGAAGA
+
F:F,FFFFFFFFFFFFFFFFFFFFFFFF,,,:,:FFFFFFFFFFF
@FS10000125:26:BPA73017-1023:1:1101:6720:1460 1:N:0:16
TGGAAGGAACTTCGTCGAGTACGCTCAAATTGAAAGATCGGAAGA
+
FFFFFFFFFFFFFFFFFFFFFFFFFFFFFFFFFFFFFFFFFFFFF
@FS10000125:26:BPA73017-1023:1:1101:7240:1460 1:N:0:16
TTGGAGGAACTTCGTCGAGTACGCTCAACACGATAGATCGGAAGA
+
FFFFFFFFFFFFFFFFFFFFFFFFFFFFFFFFFFFFFFFFFFFFF
@FS10000125:26:BPA73017-1023:1:1101:8050:1460 1:N:0:16
GTGTTCCAACTTCGTCGAGTACGCTCAACTGCTGAGATCGGAAGA
+
FFFFFFFFFFFFFFFFFFFFFFFFFFFFFFFFFFFFFFFFFFFFF
@FS10000125:26:BPA73017-1023:1:1101:8090:1460 1:N:0:16
TCGGGCTTATCTTCGTCGAGTACGCTCAATTGGACAGATCGGAAG
+
FFFFFFFFFFFFFFFFFFFFFFFFFFFFFFFFFFFFFFFFFFFFF
@FS10000125:26:BPA73017-1023:1:1101:8230:1460 1:N:0:16
GGGTTAAACTTCGTCGAGTCGCTCAATATCATAGATCGGAAGAGC
+
FFFFFFFFFFFFFFFFFFFFFFFFFFFFFFFFFFFFFFFFFFFFF
@FS10000125:26:BPA73017-1023:1:1101:9820:1460 1:N:0:16
TTGACTGGACTTCGTCGAGTACGCTCAAGATACTAGATCGGAAGA
+
F,,FF:F:FFF:FF:F:FF:FF:F:FFF:FFFFFFFFFF:FFFFF
@FS10000125:26:BPA73017-1023:1:1101:10880:1460 1:N:0:16
GTGGCAAAACTTCGTCGAGTACGCTCAATAGGTCAGATCGGAAGA
+
FFFFFFFFFFFFFFFFFFFFFFFFFFFFFFFFFFFFFFFFFFFFF
@FS10000125:26:BPA73017-1023:1:1101:11390:1460 1:N:0:16
CTGGGTCGAACTTCGTCGAGTACGCTCAATTAGTTAGATCGGAAG
+
FFFFFFFFFFFFFFFFFFFFFFFFFFFFFFFFFFFFFFFFFFFFF
@FS10000125:26:BPA73017-1023:1:1101:11530:1460 1:N:0:16
TTGGCCTTAACTTCGTCGAGTACGCTCAATTAAATAGATCGGAAG
+
:FFFFFFFFFFFFFFFFFFFFFFFFFFFFFFFFFFFFFFFFFFFF
@FS10000125:26:BPA73017-1023:1:1101:11610:1460 1:N:0:16
TCGGGGCAAACTTCGTCGAGTACGCTCAAAAAAAGAGATCGGAAG
+
FFFFFFFFFFFFFFFFFFFFFFFFFFFFFFF:FFFFFFFFFFFFF
@FS10000125:26:BPA73017-1023:1:1101:11710:1460 1:N:0:16
CCGGCCATAACTTCCTCGAGTACGCTCAACAATAGAGATCGGAAG
+
FFFFFFFFFFFFFFFFFFFFFFFFFFFFFFFFFFFFFFFFFFFFF
@FS10000125:26:BPA73017-1023:1:1101:11750:1460 1:N:0:16
CCGGAAGGAACTTCGTCGAGTACGCTCAAGCCGTAAGATCGGAAG
+
FFFFFFFFFFFFFFFFFFFFFFFFFFFFFFFFFFFFFFFFFFFFF
@FS10000125:26:BPA73017-1023:1:1101:12790:1460 1:N:0:16
TTGTTACAACTTCGTCGAGTACGCTCAAAAAATGAGATCGGAAGA
+
FFFFFFFFFFFFFFFFFFFFFFFFFFFFFFFFFFFFFFFFFFFFF
@FS10000125:26:BPA73017-1023:1:1101:13640:1460 1:N:0:16
TTGCGTCAACTTCGTCGAGTACGCTCAATATTTTAGATCGGAAGA
+
FFFFFFFFFFFFFFFFFFFFFFFFFFFFFFFFFFFFFFFFFFFFF
@FS10000125:26:BPA73017-1023:1:1101:13720:1460 1:N:0:16
TTGTGGGAACTTCGTCGAGTACGCTCAAGAATGAAGATCGGAAGA
+
FFFFFFFFFFFFFFFFFFFFFFFFFFFFFFFFFFFFFFFFFFFFF
@FS10000125:26:BPA73017-1023:1:1101:13820:1460 1:N:0:16
TTGCGGTAACTTCGTCGAGTACGCTCAATTTCGAAGATCGGAAGA
+
FFFFFFFFFFFFFFFFFFFFFFFFFFFFFFFFFFFFFFFFFFFFF
@FS10000125:26:BPA73017-1023:1:1101:14170:1460 1:N:0:16
TTGACTGGACTTCGTCGAGTACGCTCAAGTTTATAGATCGGAAGA
+
FFFFFFFFFFFFFFFFFFFFFFFFFFFFFFFFFFFFFFFFFFFFF
@FS10000125:26:BPA73017-1023:1:1101:14250:1460 1:N:0:16
TTGGTGGACCTTCGTCAAGTACGCTCAAAGTTGAAGATCGGAAGA
+
FFFFFFFFFFFFFFFFFFFFFFFFFFFFFFFFFFFFFFFFFFFFF
@FS10000125:26:BPA73017-1023:1:1101:15010:1460 1:N:0:16
TTGGCTTAACTTCGTCGAGTACGCTCAATGGTTTAGATCGGAAGA
+
,FFFFFFFFFFFFFFFFFFFFFFFFFFFFFFFFFFFFFFFFFFFF
@FS10000125:26:BPA73017-1023:1:1101:15850:1460 1:N:0:16
TTGTACAAACTTCGTCGAGTACGCTCAATTAAAGAGATCGGAAGA
+
FFFFFFFFFFFFFFFFFFFFFFFFFFFFFFFFFFFFF:FFFFFFF
@FS10000125:26:BPA73017-1023:1:1101:16300:1460 1:N:0:16
TTGGGGCAACTTCGTCGAGTACGCTCAAAAATAAAGATCGGAAGA
+
FFFFFFFFFFFFFFFFFFFFFFFFFFFFFFFFFFFFFFFFFFFFF
@FS10000125:26:BPA73017-1023:1:1101:16470:1460 1:N:0:16
TTGACTGGACTTCGTCGAGTACGCTCAATCTTAAAGATCGGAAGA
+
FFFFFFFFFFFFFFFFFFFFFFFFFFFFFFFFFFFFFFFFFFFFF
@FS10000125:26:BPA73017-1023:1:1101:1040:1470 1:N:0:16
TCGGAACTTCGTCGAGTACGCTCAACGCTCGAGATCGGAAGAGCA
+
FFFFFFFFFFFFFFFFFFFFFFFFFFFFFFFFFFFFFFFFFFFFF
@FS10000125:26:BPA73017-1023:1:1101:1420:1470 1:N:0:16
TCGGGTAAACTTCGTCGAGTACGCTCAACAATAAAGATCGGAAGA
+
FFFFFFFFFFFFFFFFFFFFFFFFFFFFFFFFFFFFFFFFFFFFF
@FS10000125:26:BPA73017-1023:1:1101:2370:1470 1:N:0:16
TTGGCACAACTTCGTCGAGTACGCTCAAACGACGAGATCGGAAGA
+
FFFFFFFFFFFFFFFFFFFFFFFFFFFFFFFFFFFFFFFFFFFFF
@FS10000125:26:BPA73017-1023:1:1101:4560:1470 1:N:0:16
GACTAAACTTCGTCGAGTACGCTCAAAGAGGGAGATCGGAAGAGC
+
FFFFFFFFFFFFFFFFFF,FFFFFFFFFFFFFFFFFFFFFFFFFF
@FS10000125:26:BPA73017-1023:1:1101:4810:1470 1:N:0:16
GGGAATAAACTTCGTCGAGTACGCTCAAATCTAGAGATCGGAAGA
+
FFFFFFFF:FFFFFFFFFFFFFFFFFFFFFFFFFFFF:FFFFFFF
@FS10000125:26:BPA73017-1023:1:1101:4920:1470 1:N:0:16
TGGTGTGAACTTCGTCGAGTACGCTCAAAATCTCAGATCGGAAGA
+
FFFFFFFFFFFFFFFFFFFFFFFFFFFFFFFFFFFFFFFFFFFFF
@FS10000125:26:BPA73017-1023:1:1101:5680:1470 1:N:0:16
TAGGTTCAACTTCGTCGAGTACGCTCAAGGGAATAGATCGGAAGA
+
FFFFFFFFFFFFFFFFFFFFFFFFFFFFFFFFFFFFFFFFFFFFF
@FS10000125:26:BPA73017-1023:1:1101:6520:1470 1:N:0:16
TTGACTGGACTTCGTCGAGTACGCTCAAATACTAAGATCGGAAGA
+
FFFFFFFFFFFFFFFFFFFFFFFFFFFFFFFFFFFFFFFFFFFFF
@FS10000125:26:BPA73017-1023:1:1101:6740:1470 1:N:0:16
TTGACTGGACTTCGTCGAGTACGCTCAATTAGCCAGATCGGAAGA
+
FFFFFFFFFFFFFFFFFFFFFFFFFFFFFFFFFFFFFFFFFFFFF
@FS10000125:26:BPA73017-1023:1:1101:7430:1470 1:N:0:16
GCGAGGTTGAGCTTCGTCGAGTACGCTCAAGAAAAAAGATCGGAA
+
FF,F:,:FF:,FFFF:FF:,FFFF:FFFFFFFFFFF,FFFFFFF,
@FS10000125:26:BPA73017-1023:1:1101:7660:1470 1:N:0:16
TTGGATTAACTTCGTCGAGTACGCTCAAGCGAGGAGATCGGAAGA
+
FFFFFFFFFFFFFFFFFFFFFFFFFFFFFFFFFFFFFFFFFFFFF
@FS10000125:26:BPA73017-1023:1:1101:8600:1470 1:N:0:16
TCGAAGTTCCCCCCCGATTGAACTTCGTCGAGTACGCTCAATACT
+
FFFFFFFFFFFFFFFFFFFFFFFFFFFFFFFFFFFFFFFFFFFFF
@FS10000125:26:BPA73017-1023:1:1101:9120:1470 1:N:0:16
TTGACTGGACTTTCGTCGAGTACGCTCAAACATTTAGATCGGAAG
+
FFFFFFFFFFFFFFFFFFFFFFFFFFFFFFFFFFFFFFFFFFFFF
@FS10000125:26:BPA73017-1023:1:1101:9390:1470 1:N:0:16
GCGGCAACTTCGTCGAGTACGCTCAAAAATATAGATCGGAAGAGC
+
FFFFFFFFFFFFFFFFFFFFFFFFFFFFFFFFFFFFFFFFFFFFF
@FS10000125:26:BPA73017-1023:1:1101:9890:1470 1:N:0:16
TTGGTAACTTCGTCGAGTACGCTCAACAATGTAGATCGGAAGAGC
+
FF:FFFFFFFFFFFFFFFFFFFFFFFFFFFFFFFFFFFFFFFFFF
@FS10000125:26:BPA73017-1023:1:1101:9970:1470 1:N:0:16
TTGACTGGACTTCGTCGAGTACGCTCAAGATACTAGATCGGAAGA
+
FFFFFFFFFFFFFFFFFFFFFFFFFFFFFFFFFFFFFFFFFFFFF
@FS10000125:26:BPA73017-1023:1:1101:10190:1470 1:N:0:16
TCTCCAAACTTCGTCGAGTACGCTCAATTACGAAGATCGGAAGAG
+
FFF:::,F:FFFFFF:FFFF::FF:,FFFFF::,:FFF:FFF:F:
@FS10000125:26:BPA73017-1023:1:1101:11910:1470 1:N:0:16
GCGTAAACTTCGTCGAGTACGCTCAAAAGACTAGATCGGAAGAGC
+
FFFFFFFFFFFFFFFFFFFFFFFFFFFFFFFFFFFFFFFFFFFFF
@FS10000125:26:BPA73017-1023:1:1101:12010:1470 1:N:0:16
TTGATGGAACTTCGTCGAGTACGCTCAAATTGGAAGATCGGAAGA
+
::FFFFFFFFFFFFFFFFFFFFFFFFFFFFFFFFFFFFFFFFFFF
@FS10000125:26:BPA73017-1023:1:1101:12820:1470 1:N:0:16
TTGTGGGAGCTTCGTCGAGTACGCTCAAGTAATGAGATCGGAAGA
+
FFFFFFFFFFFFFFFFFFFFFFFFFFFFFFFFFFFFFFFFFFFFF
@FS10000125:26:BPA73017-1023:1:1101:12840:1470 1:N:0:16
TTGTGGGAGCTTCGTCGAGTACGCTCAAGTAATGAGATCGGAAGA
+
FFFFFFFFFFFFFFFFFFFFFFFFFFFFFFFFFFFFFFFFFFFFF
@FS10000125:26:BPA73017-1023:1:1101:13330:1470 1:N:0:16
TTGACTGGACTTCGTCGAGTACGCTCAACCCCAGAGATCGGAAGA
+
FFFFFFFFFFFFFFFFFFFFFFFFFFFFFFFFFFFFFFFFFFFFF
@FS10000125:26:BPA73017-1023:1:1101:14810:1470 1:N:0:16
TTGACTGGACTTCGTCGAGTACGCTCAAACCCACAGATCGGAAGA
+
FFFFFFFFFFFFFFFFFFFFFFFFFFFFFFFFFFFFFFFFFFFFF
@FS10000125:26:BPA73017-1023:1:1101:14850:1470 1:N:0:16
TAGTAGTAACTTCGTCGAGTACGCTCAAGTGTTCAGATCGGAAGA
+
:FFFFFFFFFFFFFFFFFFFFFFFFFFFFFFFFFFFFFFFFFFFF
@FS10000125:26:BPA73017-1023:1:1101:16350:1470 1:N:0:16
TCGTCGAACTTCGTCGAGTACGCTCAAATACGGAGATCGGAAGAG
+
FFFFFFFFFFFFFFFFFFFFFFFFFFFFFFFFFFFFFFFFFFFFF
@FS10000125:26:BPA73017-1023:1:1101:1520:1480 1:N:0:16
CCGAGAACTTCGTCGAGTACGCTCAATCGGTAAGATCGGAAGAGC
+
FFFFFFFFFFFFFFFFFFFFFFFFFFFFFFFFFFFFFFFFFFFFF
@FS10000125:26:BPA73017-1023:1:1101:2420:1480 1:N:0:16
CTGGCCATAACTTCGTCGAGTACGCTCAATAAAATAGATCGGAAG
+
FFFFFFFFFFFFFFFFFFFFFFFFFFFFFFFFFFFFFFFFFFFFF
@FS10000125:26:BPA73017-1023:1:1101:2830:1480 1:N:0:16
TTGAAGATCGGAAGAGCACACGTCTGAACTCCAGTCACAGACCTT
+
FFFFFFFFFFFFFFFFFFFFFFFFFFFFFFFFFFFFFFFFFFFFF
@FS10000125:26:BPA73017-1023:1:1101:3230:1480 1:N:0:16
TCGATGTAACTTCGTCGAGTACGCTCAAGGGGTGAGATCGGAAGA
+
:FFFFFFFFFFFFFFFFFFFFFFFFFFFFFFFFFFFFFFFFFFFF
@FS10000125:26:BPA73017-1023:1:1101:3290:1480 1:N:0:16
TTGTAGGAACTTCGTCGAGTACGCTCAAACTGACAGATCGGAAGA
+
FFFFFFFFFFFFFFFFFFFFFFFFFFFFFFFFFFFFFFFFFFFFF
@FS10000125:26:BPA73017-1023:1:1101:3530:1480 1:N:0:16
GCGCAACTTCGTCGAGTACGCTCAAGTAAACAGATCGGAAGAGCA
+
FFFFFFFFFFFFFFFFFFFFFFFFFFFFFFFFFFFFFFFFFFFFF
@FS10000125:26:BPA73017-1023:1:1101:4610:1480 1:N:0:16
ATGATTGGACTTCGTCGAGTACGCTCAACCCTAGAGATCGGAAGA
+
F:F:,::,FFFFFFFFFFFFFFFFFFFF,F,,FFFFFFFFFF,,,
@FS10000125:26:BPA73017-1023:1:1101:5740:1480 1:N:0:16
GCGAGCTAACTTCGTCGAGTACGCTCAACGTTTCAGATCGGAAGA
+
FFFFFFFFFFFFFFFFFFFFFFFFFFFFFFFFFFFFFFFFFFFFF
@FS10000125:26:BPA73017-1023:1:1101:6680:1480 1:N:0:16
TCTAGGAACTTCGTCGAGTACGCTCAAATGCTGAGATCGGAAGAG
+
FFFFFFFFFFFFFFFFFFFFFFFFFFFFFFFFFFFFFFFFFFFFF
@FS10000125:26:BPA73017-1023:1:1101:7320:1480 1:N:0:16
CTGGACTTCGTCGAGTACGCTCAACTAAGTAGATCGGAAGAGCAC
+
FFFFFFFFFFFFFFFFFFFFFFFFFFFFFFFFFFFFFFFFFFFFF
@FS10000125:26:BPA73017-1023:1:1101:7810:1480 1:N:0:16
TTGACTGGACTTCGTCGAGTACGCTCAAATTCCAAGATCGGAAGA
+
FFFFFFFFFFFFFFFFFFFFFFFFFFFFFFFFFFFFFFFFFFFFF
@FS10000125:26:BPA73017-1023:1:1101:7920:1480 1:N:0:16
GGGCTTAACTTCGTCGAGTACGCTCAAGTATAAAGATCGGAAGAG
+
:FFFFFFFFFFFFFFFFFFFFFFFFFFFFFFFFFFFFFFFFFFFF
@FS10000125:26:BPA73017-1023:1:1101:8930:1480 1:N:0:16
TTGGGTTATCTTCGTCGAGTACGCTCAATAGTATAGATCGGAAGA
+
FFFFFFFFFFFFFFFFFFFFFFFFFFFFFFFFFFFFFFFFFFFFF
@FS10000125:26:BPA73017-1023:1:1101:9540:1480 1:N:0:16
TTGATGTAACTTCGTCGAGTACGCTCAACAGATGAGATCGGAAGA
+
FFFFFFFFFFFFFFFFFFFFFFFFFFFFFFFFFFFFFFFFFFFFF
@FS10000125:26:BPA73017-1023:1:1101:9730:1480 1:N:0:16
GCTCTCTTCGTCGAGTACGCTCAAGACGGAAGATCGGAAGAGCAC
+
FFFFFFFFFFFFFFFFFFFFFFFFFFFFFFFFFFFFFFFFFFFFF
@FS10000125:26:BPA73017-1023:1:1101:9820:1480 1:N:0:16
TTGCATGAACTTCGTCGAGTACGCTCAAAATGGAAGATCGGAAGA
+
FFFFFFFFFFFFFFFFFFFFFFFFFFFF,,FFF,FFFFFFFFFFF
@FS10000125:26:BPA73017-1023:1:1101:10990:1480 1:N:0:16
TTGACTGGACTTCGTCGAGTACGCTCAAGCCCAAAGATCGGAAGT
+
F:F,FF:,F,F:,::,FF::FF,FF,FF:,:,F,F,,:F,:,FF,
@FS10000125:26:BPA73017-1023:1:1101:11450:1480 1:N:0:16
TTGACACAACTTCGTCGAGTACGCTCAACATTTAAGATCGGAAGA
+
FFFFFFFFFFFFFFFFFFFFFFFFFFFFFFFFFFFFFFFFFFFFF
@FS10000125:26:BPA73017-1023:1:1101:11870:1480 1:N:0:16
TTGGAACTTCGTCGAGTACGCTCAATGTGTCAGATCGGAAGAGCA
+
FFFFFFFFFFFFFFFFFFFFFFFFFFFFFFFFFFFFFFFFFFFFF
@FS10000125:26:BPA73017-1023:1:1101:12050:1480 1:N:0:16
TTGACCTAACTTCGTCGAGTACGCTCAAATGTAAAGATCGGAAGA
+
FFFFFFFFFFFFFFFFFFFFFFFFFFFFFFFFFFFFFFFFFFFFF
@FS10000125:26:BPA73017-1023:1:1101:12080:1480 1:N:0:16
TTGCAATAACTTCGTCGAGTACGCTCAAGGGATTAGATCGGAAGA
+
FFFFFFFFFFFFFFFFFFFFFFFFFFFFFFFFFFFFFFFFFFFFF
@FS10000125:26:BPA73017-1023:1:1101:12660:1480 1:N:0:16
TTGGATTAAAACTTCGTCGAGTACGCTCAAATCGTGAGATCGGAA
+
:F:FFFFFFFFFFFFFFFFFFFFFFFFFFFFFFFFFFFFFFFFFF
@FS10000125:26:BPA73017-1023:1:1101:13140:1480 1:N:0:16
TTGAGGTAACTTCGTCGAGTACGCTCAAAATAGGAGATCGGAAGA
+
FFFFFFFFFFFFFFFFFFFFFFFFFFFFFFFFFFFFFFFFFFFFF
@FS10000125:26:BPA73017-1023:1:1101:13170:1480 1:N:0:16
TTGCCCTAACTTCGTCGAGTACGCTCAAGAGTGCAGATCGGAAGA
+
F:,FFFFFFFFFFFFFFFFFFFFFFFF:FFFFFFFF:FFF:FFFF
@FS10000125:26:BPA73017-1023:1:1101:13270:1480 1:N:0:16
TGGATGCAACTTCGTCGAGTACGCCCAAGATGAAAGATCGGAAGA
+
FFFFFFFFFFFFFFFFFFFFFFFFFFFFFFFFFFFFFFFFFFFFF
@FS10000125:26:BPA73017-1023:1:1101:14700:1480 1:N:0:16
GGGGTCAACTTCGTCGAGTACGCTCAAATATGCAGATCGGAAGAG
+
:,F:FFFFFF:FFFFFFFFFFFFFFF:FFFFFFFFFFFFFFFFFF
@FS10000125:26:BPA73017-1023:1:1101:15880:1480 1:N:0:16
TTGATGGAACTTCGTCGAGTACGCTCAATAACTAAGATCGGAAGA
+
FFF,F,F,FFFFFFFFFFFFFFFFFFFFF::FFFFF:FF:FFFFF
@FS10000125:26:BPA73017-1023:1:1101:16090:1480 1:N:0:16
TTAGTGAACTTCGTCGAGTACGCTCAATATGCGAGATCGGAAGAG
+
FF:,FF:,FFFFFFFFF:FFFFFFFF:FFFFF:FF:FF:F,,FF,
@FS10000125:26:BPA73017-1023:1:1101:16130:1480 1:N:0:16
TTGGTTGAACTTCGTCGAGTACGCTCAAAAAAAGAGATCGGAAGA
+
FFFFFFFFFFFFFFFFFFFFFFFFFFFFFFFFFFFFFFFFFFFFF
@FS10000125:26:BPA73017-1023:1:1101:1180:1490 1:N:0:16
TTGGCACAACTTCGTCGAGTACGCTCAAAAAGGTAGATCGGAAGA
+
FFFFFFFFFFFFFFFFFFFFFFFFFFFFFFFFFFFFFFFFFFFFF
@FS10000125:26:BPA73017-1023:1:1101:1670:1490 1:N:0:16
TTTGACTTCGTCGAGTACGCTCAATTTAAAAGATCGGAAGAGCAC
+
FFFFFFFFFFFFFFFFFFFFFFFFFFFFFFFFFFFFFFFFFFFFF
@FS10000125:26:BPA73017-1023:1:1101:2120:1490 1:N:0:16
TTGCGGGAACTTCGTCGAGTACGCTCAAGAGTAAAGATCGGAAGA
+
FFFFFFFFFFFFFFFFFFFFFFFFFFFFFFFFFFFFFFFFFFFFF
@FS10000125:26:BPA73017-1023:1:1101:2360:1490 1:N:0:16
TCGTAGTAACTTCGTCGAGTACGCTCAACCTAAAAGATCGGAAGA
+
FFFFFFFFFFFFFFFFFFFFFFFFFFFFFFFFFFFFFFFFFFFFF
@FS10000125:26:BPA73017-1023:1:1101:2810:1490 1:N:0:16
TTGAACTTCGTCGAGTACGCTCAATTCAGAAGATCGGAAGAGCAC
+
FFFFFFFFFFFFFFFFFFFFFFFFFFFFFFFFFFFFFFFFFFFFF
@FS10000125:26:BPA73017-1023:1:1101:2830:1490 1:N:0:16
TTGACTGGACTTCGTCGAGTACGCTCAATACCGAAGATCGGAAGA
+
FFFFFFFFFFFFFFFFFFFFFFFFFFFFFFFFFFFFFFFFFFFFF
@FS10000125:26:BPA73017-1023:1:1101:3670:1490 1:N:0:16
TTGTCTCAACTTCGTCGAGTACGCTCAAACACCAAGATCGGAAGA
+
FFFFFFFFFFFFFFFFFFFFFFFFFFFFFFFFFFFFFFFFFFFFF
@FS10000125:26:BPA73017-1023:1:1101:3970:1490 1:N:0:16
TCTGCAAACTTCGTCGAGTACGCTCAAGCATAAAGATCGGAAGAG
+
FFFFFFFFFFFFFFFFFFFFFFFFFFFFFFFFFFFFFFFFFFFFF
@FS10000125:26:BPA73017-1023:1:1101:4030:1490 1:N:0:16
TTGACTGGACTTCGTCGAGTACGCTCAAGGATGAAGATCGGAAGA
+
F:,FFF:FFF::FFFF::FFFF::FF,,F:FF:F:FFFF:F,FFF
@FS10000125:26:BPA73017-1023:1:1101:5910:1490 1:N:0:16
TTGACTGGACTTCGTCGAGTACGCTCAATTCAGGAGATCGGAAGA
+
FFFFFFFFFFFFFFFFFFFFFFFFFFFFFFFFFFFFFFFFFFFFF
@FS10000125:26:BPA73017-1023:1:1101:5990:1490 1:N:0:16
TCGGCCAAACTTCGTCGAGTGCGCTCAAGCTGAAAGATCGGAAGA
+
FFFFFFFFFFFFFFFFFFFF,FFFFFFFFFFFFFFFFFFFFFFFF
@FS10000125:26:BPA73017-1023:1:1101:6290:1490 1:N:0:16
TCTAGGAACTTCGTCGAGTACGCTCAACTGACGAGATCGGAAGAG
+
FFFFFFFFFFFFFFFFFFFFFFFFFFFFFFFFFFFFFFFFFFFFF
@FS10000125:26:BPA73017-1023:1:1101:6780:1490 1:N:0:16
TTGACTTCGTCGAGTACGCTCAAGAATCAAGATCGGAAGAGCACA
+
FFFFFFFFFFFFFFFFFFFFFFFFFFFFFFFFFFFFFFFFFFFFF
@FS10000125:26:BPA73017-1023:1:1101:6890:1490 1:N:0:16
TGTATGAACTTCGTCGAGTACGCTCAAATGATAAGATCGGAAGAG
+
,,FFFFFFFFFFFFFFFFFFFFFFFFFFFFF:FFFFFFFFFFFFF
@FS10000125:26:BPA73017-1023:1:1101:6940:1490 1:N:0:16
TTGCCTGAACTTCGTCGAGTACGCTCAAGCGGGCAGATCGGAAGA
+
FFFFFFFFFFFFFFFFFFFFFFFFFFFFFFFFFFFFFFFFFFFFF
@FS10000125:26:BPA73017-1023:1:1101:7000:1490 1:N:0:16
GTGACTGGACTTCGTCGAGTACGCTCAATCAGAAAGATCGGAAGA
+
FFFFFFFFFFFFFFFFFFFFFFFFFFFFFFFFFFFFFFFFFFFFF
@FS10000125:26:BPA73017-1023:1:1101:7010:1490 1:N:0:16
CTGCCAACTTCGTCGAGTACGCTCAACTTGAGAGATCGGAAGAGC
+
FFFFFFFFFFFFFFFFFFFFFFFFFFFFFFFFFFFFFFFFFFFFF
@FS10000125:26:BPA73017-1023:1:1101:7780:1490 1:N:0:16
GCGCTAACTTCGTCGAGTACGCTCAAGAAGTGAGATCGGAAGAGC
+
FFFFFFFFFFFFFFFFFFFFFFFFFFFFFFFFFFFFFFFFFFFFF
@FS10000125:26:BPA73017-1023:1:1101:8280:1490 1:N:0:16
TAGGGGTAACTTCGTCGAGTACGCTCAACCATAAAGATCGGAAGA
+
FFFFFFFFFFFFFFFFFFFFFFFFFFFFFFFFFFFFFFFFFFFF:
@FS10000125:26:BPA73017-1023:1:1101:8690:1490 1:N:0:16
TCTCCAAACTTCGTCGAGTACGCTCAAGAGATGAGATCGGAAGAG
+
FFFFFFFFFFFFFFFFFFFFFFFFFFFFFFFFFFFFFFFFFFFFF
@FS10000125:26:BPA73017-1023:1:1101:8890:1490 1:N:0:16
TTGGATGAACTTCGTCGAGTACGCTCAATTAATCAGATCGGAAGA
+
FFFFFFFFFFFFFFFFFFFFFFFFFFFFFFFFFFFFFFFFFFFFF
@FS10000125:26:BPA73017-1023:1:1101:9230:1490 1:N:0:16
GGGTCCAACTTCGTCGAGTACGCTCAATTTTCGAGATCGGAAGAG
+
FFFFFFFFFFFFFFFFFFFFFFFFFFFFFFFFFFFFFFFFFFFFF
@FS10000125:26:BPA73017-1023:1:1101:9270:1490 1:N:0:16
CTGGTAGGAACTTCGTCGAGTACGCTCAAAGATGCAGATCGGAAG
+
FFFFFFFFFFFFFFFFFFFFFFFFFFFFFFFFFFFFFFFFFFFFF
@FS10000125:26:BPA73017-1023:1:1101:9870:1490 1:N:0:16
CCCCGGGCTAAACTTCGTCGAGTACGCTCAATATACCAGATCGGA
+
FFFFFFFFFFFFFFFFFFFFFFFFFFFFFFFFFFFFFFFFFFFFF
@FS10000125:26:BPA73017-1023:1:1101:11310:1490 1:N:0:16
TTGGGGTCAACTTCGTCGAGTACGCTCAAGCAGCAAGATCGGAAG
+
FFFFFFFFFFFFFFFFFFFFFFFFFFFFFFFFFFFFFFFFFFFFF
@FS10000125:26:BPA73017-1023:1:1101:11710:1490 1:N:0:16
TTGACTGGACTTCGTCGAGTACGCTCAACCCCCCAGATCGGAAGA
+
FFFFFFFFFFFFFFFFFFFFFFFFFFFFFFFFFFFFFFFFFFFFF
@FS10000125:26:BPA73017-1023:1:1101:11890:1490 1:N:0:16
TCGATAAACTTCGTCGAGTACGCTCAATCCTTGAGATCGGAAGAG
+
FFFFFFFFFFFFFFFFFFFFFFFFFFFFFFFFFFFFFFFFFFFFF
@FS10000125:26:BPA73017-1023:1:1101:11960:1490 1:N:0:16
TTTTAAACTTCGTCGAGTACGCTCAAAGGGTCAGATCGGAAGAGC
+
FFFFFFFFFFFFFFFFFFFFFFFFFFFFFFFFFFFFFFFFFFFFF
@FS10000125:26:BPA73017-1023:1:1101:12040:1490 1:N:0:16
TCGGCAGCAACTTCGTCGAGTACGCTCAACCAAACAGATCGGAAG
+
FFFFFFFFFFFFFFFFFFFFFFFFFFFFFFFFFFFFFFFFFFFFF
@FS10000125:26:BPA73017-1023:1:1101:12100:1490 1:N:0:16
GGGTACAACTTCGTCGAGTACGCTCAAATGTGGAGATCGGAAGAG
+
FFFFFFFFFFFFFFFFFFFFFFFFFFFFFFFFFFFFFFFFFFFFF
@FS10000125:26:BPA73017-1023:1:1101:12610:1490 1:N:0:16
TGGATATAACTTCGTCGAGTACGCTCAAGTCACGAGATCGGAAGA
+
FFFFFFFFFFFFFFFFFFFFFFFFFFFFFFFFFFFFFFFFFFFFF
@FS10000125:26:BPA73017-1023:1:1101:12680:1490 1:N:0:16
GGGGGCTGGAACTTCGTCGAGTACGCTCAAAAAATAAGATCGGAA
+
FFFFFFFFFFFFFFFFFFFFFFFFFFFFFFFFFFFFFFFFFFFFF
@FS10000125:26:BPA73017-1023:1:1101:12900:1490 1:N:0:16
TTGACTGACTTCGTCGAGTACGCTCAACGGTATAGATCGGAAGAG
+
FFFFFFFFFFFFFFFFFFFFFFFFFFFFFFFFFFFFFFFFFFFFF
@FS10000125:26:BPA73017-1023:1:1101:13340:1490 1:N:0:16
ACGGGCTTATCTTCGTCGAGTACGCTCAAGATGGGAGATCGGAAG
+
FFF:F:FFF:FFFFFFFFFFFFFFFFFFFFFFFFFFFF:FFFFFF
@FS10000125:26:BPA73017-1023:1:1101:13490:1490 1:N:0:16
TTGCATTAACTTCGTCGAGTACGCTCAATCAATAAGATCGGAAGA
+
FFFFFFFFFFFFFFFFFFFFFFFFFFFFFFFFFFFFFFFFFFFFF
@FS10000125:26:BPA73017-1023:1:1101:14650:1490 1:N:0:16
TTGTCTGAACTTCGTCGAGTACGCTCAAGGGAGAAGATCGGAAGA
+
FFFFFFFFFFFFFFFFFFFFFFFFFFFFFFFFFFFFFFFFFFFFF
@FS10000125:26:BPA73017-1023:1:1101:16020:1490 1:N:0:16
TGGTCTGAACTTCGTCGAGTACGCTCAACAAAATAGATCGGAAGA
+
:FF,,:,FFFFFFFFFFFFFFFFFFFFF:FFFF,FFFFFFFFFFF
@FS10000125:26:BPA73017-1023:1:1101:16310:1490 1:N:0:16
TCTTCGTCGAGTACGCTCAAAATATCAGATCGGAAGAGCACACGT
+
FFFFFFFFFFFFFFFFFFFF,FFFFFFFFFFFFFFFFFFFFFFFF
@FS10000125:26:BPA73017-1023:1:1101:1800:1500 1:N:0:16
TTGCATAAACTTCGTCGAGTACGCTCAAAGACTTAGATCGGAAGA
+
FFFFFFFFFFFFFFFFFFFFFFFFFFFFFFFFFFFFFFFFFFFFF
@FS10000125:26:BPA73017-1023:1:1101:2290:1500 1:N:0:16
CCGGCCTTGACTTCGTCGAGTACGCTCAAGATTGTAGATCGGAAG
+
FFFFFFFFFFFFFFFFFFFFFFFFFFFFFFFFFFFFFFFFFFFFF
@FS10000125:26:BPA73017-1023:1:1101:3010:1500 1:N:0:16
TGGCGCTAACTTCGTCGAGTACGCTCAATACTATAGATCGGAAGG
+
FFFFFFFFFFFFFFFFFFFFFFFFFFFFFFFFFFFFFFFFFFFFF
@FS10000125:26:BPA73017-1023:1:1101:3230:1500 1:N:0:16
ACGATAACTTCGTCGAGTACGCTCAAGCAAAAAGATCGGAAGAGC
+
FFFFFFFFFFFFFFFFFFFFFFFFFFFFFFFFFFFFFFFFFFFFF
@FS10000125:26:BPA73017-1023:1:1101:3510:1500 1:N:0:16
TGGCTACTTCGTCGAGTACGCTCAAAGAATTAGATCGGAAGAGCA
+
FFFFFFFFFFFFFFFFFFFFFFFFFFFFFFFFFFFFFFFFFFFFF
@FS10000125:26:BPA73017-1023:1:1101:3710:1500 1:N:0:16
ACGGACTCGACTTCGTCGAGTACGCTCAAATGGAGAGATCGGAAG
+
FFFFFFFFFFFFFFFFFFFFFFFFFFFFFFFFFFFFFFFFFFFFF
@FS10000125:26:BPA73017-1023:1:1101:3770:1500 1:N:0:16
TCGAAGGAACTTCGTCGAGTACGCTCAAACCTCGAGATCGGAAGA
+
FFFFFFFFFFFFFFFFFFFFFFFFFFFFFFFFFFFFFFFFFFFFF
@FS10000125:26:BPA73017-1023:1:1101:4110:1500 1:N:0:16
TTGCATTAACTTCGTCGAGTACGCTCAAAATGCAAGATCGGAAGA
+
FFFFFFFFFFFFFFFFFFFFFFFFFFFFFFFFFFFFFFFFFFFFF
@FS10000125:26:BPA73017-1023:1:1101:4220:1500 1:N:0:16
TGGCACGAACCTCGTCGAGTACGCTCAAGACCTTAGATCGGAAGA
+
FFFFFFFFFFFFFFFFFFFFFFFFFFFFFFFFFFFFFFFFFFFFF
@FS10000125:26:BPA73017-1023:1:1101:4430:1500 1:N:0:16
TTGACTGGACTTCGTCGAGTACGCTCAAACACGGAGATCGGAAGA
+
FFFFFFFFFFFFFFFFFFFFFFFFFFFFFFFFFFFFFFFFFFFFF
@FS10000125:26:BPA73017-1023:1:1101:4560:1500 1:N:0:16
TTGACTGGACTTCGTCGAGTACGCTCAACGATTTAGATCGGAAGA
+
:FFFFF::FF:FF:F:FFF,FFFFF:F:FFF::FFF:FF::FFF,
@FS10000125:26:BPA73017-1023:1:1101:5520:1500 1:N:0:16
CTGCTGGAACTTCGTCGAGTACGCTCAATCCCGCAGATCGGAAGA
+
FFFFFFFFFFFFFFFFFFFFFFFFFFFFFFFFFFFFFFFFFFFFF
@FS10000125:26:BPA73017-1023:1:1101:5640:1500 1:N:0:16
TTGATAACTTCGTCGAGTACGCTCAAGGCAAGAGATCGGAAGAGC
+
FFFFFFFFFFFFFFFFFFFFFFFFFFFFFFFFFFFFFFFFFFFFF
@FS10000125:26:BPA73017-1023:1:1101:5670:1500 1:N:0:16
TCCTGGACTCTTCGTCGAGTACGCTCAATGACAAAGATCGGAAGA
+
,FF:,,FFFFFFFFF,FF,FFF,FF,F:FF,:::F,F:FF:FF:F
@FS10000125:26:BPA73017-1023:1:1101:6560:1500 1:N:0:16
TTGACAACTTCGTCGAGTACGCTCAACGCATAAGATCGGAAGAGC
+
FFFFFFFFFFFFFFFFFFFFFFFFFFFFFFFFFFFFFFFFFFFFF
@FS10000125:26:BPA73017-1023:1:1101:7500:1500 1:N:0:16
TTGGACTCAACTTCGTCGAGTACGCTCAAATATAGAGATCGGAAG
+
FFFFFFFFFFFFFFFFFFFFFFFFFFFFFFFFFFFFFFFFFFFFF
@FS10000125:26:BPA73017-1023:1:1101:7790:1500 1:N:0:16
TCGGCCTAACTTCGTCGAGTACGCTCAAAACGTCAGATCGGAAGA
+
FFFFFFFFFFFFFFFFFFFFFFFFFFFFFFFFFFFFFFFFFFFFF
@FS10000125:26:BPA73017-1023:1:1101:9360:1500 1:N:0:16
CCCGGTGGAACTTCGTCGAGTACGCTCAAATTACAAGATCGGAAG
+
FFFFFFFFFFFFFFFFFFFFFFFFFFFFFFFFFFFFFFFFFFFFF
@FS10000125:26:BPA73017-1023:1:1101:9820:1500 1:N:0:16
AGGTAGCAACTTCGTCGAGTACGCTCAAGTATAAAGATCGGAAGA
+
FFFFFFFFFFFFFFFFFFFFFFFFFFFFFFFFFFFFFFFFFFFFF
@FS10000125:26:BPA73017-1023:1:1101:10000:1500 1:N:0:16
GCGCTAACTTCGTCGAGTACGCTCAACACCGTAGATCGGAAGAGC
+
FFFFFFFFFFFFFFFFFFFFFFFFFFFFFFFFFFFFFFFFFFFFF
@FS10000125:26:BPA73017-1023:1:1101:10610:1500 1:N:0:16
TTGTAGGAACTTCGTCGAGTACGCTCAAGAGATAAGATCGGAAGA
+
FFFFFFFFFFFFFFFFFFFFFFFFFFFFFFFFFFFFFFFFFFFFF
@FS10000125:26:BPA73017-1023:1:1101:10620:1500 1:N:0:16
TGGTAACTTCGTCGAGTACGCTCAACTATAAAGATCGGAAGAGCA
+
FFFFFFFFFFFFFFFFFFFFFFFFFFFFFFFFFFFFFFFFFFFFF
@FS10000125:26:BPA73017-1023:1:1101:12270:1500 1:N:0:16
TTGGGGAAACTTCGTCGAGTACGCTCAAACCACGAGATCGGAAGA
+
FFFFFFFFFFFFFFFFFFFFFFFFFFFFFFFFFFFFFFFFFFFFF
@FS10000125:26:BPA73017-1023:1:1101:14170:1500 1:N:0:16
TTGCTCTAACTTCGTCGAGTACGCTCAAGCGGGTAGATCGGAAGA
+
FFFFFFFFFFFFFFFFFFFFFFFFFFFFFFFFFFFFFFFFFFFFF
@FS10000125:26:BPA73017-1023:1:1101:14860:1500 1:N:0:16
TTCACTCAACTTCGTCGAGTACGCTCAATTGCAAAGATCGGAAGA
+
FFFFFFFFFFFFFFFFFFFFFFFFFFFFFFFFFFFFFFFFFFFFF
@FS10000125:26:BPA73017-1023:1:1101:15510:1500 1:N:0:16
TTGCATCAACTTCGTCGAGTACGCTCAAAACTGCAGATCGGAAGA
+
FFFFFFFFFFFFFFFFFFFFFFFFFFFFFFFFFFFFFFFFFFFFF
@FS10000125:26:BPA73017-1023:1:1101:15840:1500 1:N:0:16
CCGGGACTTCGTCGAGTACGCTCAAACTGTTAGATCGGAAGAGCA
+
FFFFFFFFFFFFFFFFFFFFFFFFFFFFFFFFFFFFFFFFFFFFF
@FS10000125:26:BPA73017-1023:1:1101:15950:1500 1:N:0:16
TTCACTCAACTTCGTCGAGTACGCTCAGTTGCTTAGATCGGAAGA
+
FFFFFF,F,F:FF:FF:FF:F:,:,:F,:F::,,F:,F:,:,FF:
@FS10000125:26:BPA73017-1023:1:1101:1040:1510 1:N:0:16
TTGTGCTAACTTCGTCGAGTACGCTCAACATACGAGATCGGAAGA
+
FFFFFFFFFF:,F,,F,,F,:F:FF:,F:FFFF,F:FFF:FFFFF
@FS10000125:26:BPA73017-1023:1:1101:1940:1510 1:N:0:16
TTGGCTCAACTTCGTCGAGTACGCTCAAATGTAAAGATCGGAAGA
+
FFFFFFFFFFFFFFFFFFFFFFFFFFFFFFFFFFFFFFFFFFFFF
@FS10000125:26:BPA73017-1023:1:1101:3090:1510 1:N:0:16
TCGGGAATAACTTCGTCGAGTACGCTCAATTATTGAGATCGGAAG
+
FFFFFFFFFFFFFFFFFFFFFFFFFFFFFFFFFFFFFFFFFFFFF
@FS10000125:26:BPA73017-1023:1:1101:3880:1510 1:N:0:16
TTGACTGGACTTCGTCGAGTACGCTCAAATCATCAGATCGGAAGA
+
FFFFFFFFFFFFFFFFFFFFFFFFFFFFFFFFFFFFFFFFFFFFF
@FS10000125:26:BPA73017-1023:1:1101:5470:1510 1:N:0:16
TTGGTAGACCTTCGTCGAGTACGCTCAAAGGTAAAGATCGGAAGA
+
F:F:FFFFFFFFFFFFFFFFFFFFFFFFFFFFFFFFFFFFFFFFF
@FS10000125:26:BPA73017-1023:1:1101:6850:1510 1:N:0:16
TTGACTTAACTTCGTCGAGTACGCTCAATAGAGTAGATCGGAAGA
+
FFFFFFFFFFFFFFFFFFFFFFFFFFFFFFFFFFFFFFFFFFFFF
@FS10000125:26:BPA73017-1023:1:1101:7740:1510 1:N:0:16
TTGGGCTGACTTCGTCGAGTACGCTCAAATTCAAAGATCGGAAGA
+
FFFFFFFFFFFFFFFFFFFFFFFFFFFFFFFFFFFFFFFFFFFFF
@FS10000125:26:BPA73017-1023:1:1101:7980:1510 1:N:0:16
TCTAGAAACTTCGTCGAGTACGCTCAAAAAATTAGATCGGAAGAG
+
FFFFFFFFFFFFFFFFFFFFFFFFFFFFFFFFFFFFFFFFFFFFF
@FS10000125:26:BPA73017-1023:1:1101:8580:1510 1:N:0:16
TTCCAACAACTTCGTCGAGTACGCTCAAAAATTAAGATCGGAAGA
+
FFFFFFFFFFFFFFFFFFFFFFFFFFFFFFFFFFFFFFFFFFFFF
@FS10000125:26:BPA73017-1023:1:1101:8860:1510 1:N:0:16
TGGGTGTTAACTTCGTCGAGTACGCTCAAGACTTTAGATCGGAAG
+
FFFFFFFFFFFFFFFFFFFFFFFFFFFFFFFFFFFFFFFFFFFFF
@FS10000125:26:BPA73017-1023:1:1101:9580:1510 1:N:0:16
TGGACGAAACTTCGTCGAGTACGCTCAATGATAAAGATCGGAAGA
+
FFFFFFFFFFFFFFFFFFFFFFFFFFFFFFFFFFFFFFFFFFFFF
@FS10000125:26:BPA73017-1023:1:1101:10340:1510 1:N:0:16
TTGACTGGACTTCGTCGAGTACGCTCAAAGATAAAGATCGGAAGA
+
FF,FFFFFFFFFFFFFFFFFFFFFFFFFFFF,FFFFFFFFFFFFF
@FS10000125:26:BPA73017-1023:1:1101:10980:1510 1:N:0:16
TTGACTGGACTTCGTCGAGTACGCTCAATACGATAGATCGGAAGA
+
FFFFFFFFFFFFFFFFFFFFFFFFFFFFFFFFFFFFFFFFFFFFF
@FS10000125:26:BPA73017-1023:1:1101:11280:1510 1:N:0:16
TGGATAGAACTTCGTCGAGTACGCTCAAAAGATAAGATCGGAAGA
+
FFFFFFFFFFFFFFFFFFFFFFFFFFFFFFFFFFFFFFFFFFFFF
@FS10000125:26:BPA73017-1023:1:1101:12010:1510 1:N:0:16
GGGCAACTTCGTCGAGTACGCTCAATACGTAAGATCGGAAGAGCA
+
FFFFFFFFFFFFFFFFFFFFFFFFFFFFFFFFFFFFFFFFFFFFF
@FS10000125:26:BPA73017-1023:1:1101:12200:1510 1:N:0:16
TTGACTGGACTTCGTCGAGTACGCTCAATCGTTGAGATCGGAAGA
+
FFFFFFFFFFFFFFFFFFFFFFFFFFFFFFFFFFFFFFFFFFFFF
@FS10000125:26:BPA73017-1023:1:1101:12500:1510 1:N:0:16
TTGGGCGCAACTTCGTCGAGTACGCTCAACTACTTAGATCGGAAG
+
FFFFFFFFFFFFFFFFFFFFFFFFFFFFFFFFFFFFFFFFFFFFF
@FS10000125:26:BPA73017-1023:1:1101:12620:1510 1:N:0:16
TTGTAACAACTTCGTCGAGTACGCTCAACGAGCAAGATCGGAAGA
+
FFF,FFFFFFFFFFFFFFFFFFFFFFFFF,FFF,FFFFFFFFFFF
@FS10000125:26:BPA73017-1023:1:1101:12640:1510 1:N:0:16
GGGAGCAAACTTCGTCGAGTACGCTCAAAAAACAAGATCGGAAGA
+
FFFFFFFFFFFFFFFFFFFFFFFFFFFFFFFFFFFFFFFFFFFFF
@FS10000125:26:BPA73017-1023:1:1101:13160:1510 1:N:0:16
TTGTCTGAACTTCGTCGAGTACGCTCAAGCAGATAGATCGGAAGA
+
FFFFFFFFFFFFFFFFFFFFFFFFFFFFFFFFFFFFFFFFFFFFF
@FS10000125:26:BPA73017-1023:1:1101:13690:1510 1:N:0:16
TTGATAACTTCGTCGAGTACGCTCAATGGCTTAGATCGGAAGAGC
+
:,FFFFFFFFFFFFFFFFFFFFFFFF,:::,,FFFFFFFFFFFFF
@FS10000125:26:BPA73017-1023:1:1101:15080:1510 1:N:0:16
GTGAACTTCGTCGAGTACGCTCAACGTTCCAGATCGGAAGAGCAC
+
FFFFFFFFFFFFFFFFFFFFFFFFFFFFFFFFFFFFFFFFFFFFF
@FS10000125:26:BPA73017-1023:1:1101:15110:1510 1:N:0:16
TTGACATAACTTCGTCGAGTACGCTCAAAACTTTAGATCGGAAGA
+
FFFFFFFFFFFFFFFFFFFFFFFFFFFFFFFFFFFFFFFFFFFFF
@FS10000125:26:BPA73017-1023:1:1101:15430:1510 1:N:0:16
CTGACTGGACTTCGTCGAGTACGCTCAAATAATAAGATCGGAAGA
+
FFFFFFFFFFFFFFFFFFFFFFFFFFFFFFFFFFFFFFFFFFFFF
@FS10000125:26:BPA73017-1023:1:1101:15760:1510 1:N:0:16
TTGGAACTTCGTCGAGTACGCTCAAAGTTTTAGATCGGAAGAGCA
+
FFFFFFFFFFFFFFFFFFFFFFFFFFFFFFFFFFFFFFFFFFFFF
@FS10000125:26:BPA73017-1023:1:1101:16150:1510 1:N:0:16
CTGGTGATAACTTCGTCGAGTACGCTCAAGGTAAGAGATCGGAAG
+
FFFFFFFFFFFFFFFFFFFFFFFFFFFFFFFFFFFFFFFFFFFFF
@FS10000125:26:BPA73017-1023:1:1101:16320:1510 1:N:0:16
CGGTAGCAACTTCGTCGAGTACGCTCAATTTGAAAGATCGGAAGA
+
FFF:F:F,:F:F::F:F:FFFFFFFFFFFFF,FFFF:FF:FFFF,
@FS10000125:26:BPA73017-1023:1:1101:1800:1520 1:N:0:16
TCTGAGAACTTCGTCGAGTACGCTCAAACGTTTAGATCGGAAGAG
+
FFFFFFFFFFFFFFFFFFFFFFFFFFFFFFFFFFFFFFFFFFFFF
@FS10000125:26:BPA73017-1023:1:1101:2510:1520 1:N:0:16
TTGACTGGACTTCGTCGAGTACGCTCAACCGTAAAGATCGGAAGA
+
FFFFFFFFFFFFFFFFFFFFFFFFFFFFFFFFFFFFFFFFFFFFF
@FS10000125:26:BPA73017-1023:1:1101:2700:1520 1:N:0:16
TTGTACTAACTTCGTCGAGTACGCTCAATATTATAGATCGGAAGA
+
FFFFFFFFFFFFFFFFFFFFFFFFFFFFFFFFFFFFFFFFFFFFF
@FS10000125:26:BPA73017-1023:1:1101:5530:1520 1:N:0:16
TTGGCATAACTTCGTCGAGTACGCTCAATATAGGAGATCGGAAGA
+
FFFFFFFFFFFFFFFFFFFFFFFFFFFFFFFFFFFFFFFFFFFFF
@FS10000125:26:BPA73017-1023:1:1101:5740:1520 1:N:0:16
TCGTGCTAACTTCGTCGAGTACGCTCAACTTGAAAGATCGGAAGA
+
FFFFFFFFFFFFFFFFFFFFFFFFFFFFFFFFFFFFFFFFFFFFF
@FS10000125:26:BPA73017-1023:1:1101:6100:1520 1:N:0:16
TTGACTGGACTTCGTCGAGTACGCTCAACCGACGAGATCGGAAGA
+
FFFF:FFFFFFFFFFFFFFFFFFFFFFFFFFFFFFFFFFFFFFFF
@FS10000125:26:BPA73017-1023:1:1101:6170:1520 1:N:0:16
TTGTGTAAACTTCGTCGAGTACGCTCAAGGTTAAAGATCGGAAGA
+
FFFFFFFFFFFFFFFFFFFFFFFFFFFFFFFFFFFFFFFFFFFFF
@FS10000125:26:BPA73017-1023:1:1101:6620:1520 1:N:0:16
TAGGAGAAACTTCGTCGAGTACGCTCAACCTAGAAGATCGGAAGA
+
FFFFFFFFFFFFFFFFFFFFFFFFFFFFFFFFFFFFFFFFFFFFF
@FS10000125:26:BPA73017-1023:1:1101:8140:1520 1:N:0:16
TTGCATTAACTTCGTCGAGTACGCTCAAGAGTTGAGATCGGAAGA
+
FFFFFFFFFFFFFFFFFFFFFFFFFFFFFFFFFFFFFFFFFFFFF
@FS10000125:26:BPA73017-1023:1:1101:9210:1520 1:N:0:16
TTTGGCTGAGCTTCGTCGAGTACGCTCAATTGGGGAGATCGGAAG
+
FFFFFFFFFFFFFFFFFFFFFFFFFFFFFFFFFFFFFFFFFFFFF
@FS10000125:26:BPA73017-1023:1:1101:9270:1520 1:N:0:16
TTGATGTAACTTCGTCGAGTACGCTCAAATGTTTAGATCGGAAGA
+
FFFFFFFFFFFFFFFFFFFFFFFFFFFFFFFFFFFFFFFFFFFFF
@FS10000125:26:BPA73017-1023:1:1101:9380:1520 1:N:0:16
TTGGAAGAACTTCGTCGAGTACGCTCAAGATGGGAGATCGGAAGA
+
:FF:FFFFFFFFFFFFFFFFFFFFFFFFFFFFFFFFFFFFFFFFF
@FS10000125:26:BPA73017-1023:1:1101:9410:1520 1:N:0:16
TTGGAGTTAACTTCGTCGAGTACGCTCAACCCTATAGATCGGAAG
+
FFFFFFFFFFFFFFFFFFFFFFFFFFFFFFFFFFFFFFFFFFFFF
@FS10000125:26:BPA73017-1023:1:1101:9570:1520 1:N:0:16
TCAAGCAACTTCGTCGAGTACGCTCAAAAGAGAAGATCGGAAGAG
+
FFFFFFFFFFFFFFFFFFFFFFFFFFFFFFFFFFFFFFFFFFFFF
@FS10000125:26:BPA73017-1023:1:1101:10890:1520 1:N:0:16
TTGCATGAACTTCGTCGAGTACGCTCAATATATCAGATCGGAAGA
+
FFFFFFFFFFFFFFFFFFFFFFFFFFFFFFFFFFFFFFFFFFFFF
@FS10000125:26:BPA73017-1023:1:1101:11170:1520 1:N:0:16
TCAAAACTTCGTCGAGTACGCTCAACACGGGAGATCGGAAGAGCA
+
FFFFFFFFFFFFFFFFFFFFFFFFFFFFFFFFFFFFFFFFFFFFF
@FS10000125:26:BPA73017-1023:1:1101:12550:1520 1:N:0:16
CTGACTGGACTTCGTCGAGTACGCTCAATATCGAAGATCGGAAGA
+
FFFFFFFFFFFFFFFFFFFFFFFFFFFFFFFFFFFFFFFFFFFFF
@FS10000125:26:BPA73017-1023:1:1101:13050:1520 1:N:0:16
TTGACTGGACTTCGTCGAGTACGCTCAAAACGATAGATCGGAAGA
+
FFFFFFFFFFFFFFFFFFFFFFFFFFFFFFFFFFFFFFFFFFFFF
@FS10000125:26:BPA73017-1023:1:1101:13970:1520 1:N:0:16
TTGGGCGAACTTCGTCGAGTACGCTCAACAGTGAAGATCGGAAGA
+
:FFFFFFFFFFFFFFFFFFFFFFFFFFFFFFFFFFFFFFFFFFFF
@FS10000125:26:BPA73017-1023:1:1101:14310:1520 1:N:0:16
TTGTTAGAACTTCGTCGAGTACGCTCAAATAAAAAGATCGGAAGA
+
FFFFFFFFFFFFFFFFFFFFFFFFFFFFFFFFFFFFFFFFFFFFF
@FS10000125:26:BPA73017-1023:1:1101:15570:1520 1:N:0:16
TTGTAGCTAACTTCGTCGAGTACGCTCAAAATTACAGATCGGAAG
+
FFFFFFFFFFFFFFFFFFFFFFFFFFFFFFFFFFFFFFFFFFFFF
@FS10000125:26:BPA73017-1023:1:1101:15720:1520 1:N:0:16
TTGTGTAATCTTCGTCGAGTACGCTCAATTTAGAAGATCGGAAGA
+
FFFFFFFFFFFFFFFFFFFFFFFFFFFFFFFFFFFFFFFFFFFFF
@FS10000125:26:BPA73017-1023:1:1101:15780:1520 1:N:0:16
TTGTACAAACTTCGTCGAGTACGCTCAATTAAAGAGATCGGAAGA
+
FFFFFFFFFFFFFFFFFFFFFFFFFFFFFFFFFFFFFFFFFFFFF
@FS10000125:26:BPA73017-1023:1:1101:16320:1520 1:N:0:16
TGGACAAAACTTCGTCGAGTACGCTCAAACAATAAGATCGGAAGA
+
FFFFFFFFFFFFFFFFFFFFFFFFFFFFFFFFFFFFFFFFFFFFF
@FS10000125:26:BPA73017-1023:1:1101:1220:1530 1:N:0:16
TTGTGGTAACTTCGTCGAGTACGCTCAAGATCCTAGATCGGAAGA
+
FFFFFFFFFFFFFFFFFFFFFFFFFFFFFFFFFFFFFFFFFFFFF
@FS10000125:26:BPA73017-1023:1:1101:1730:1530 1:N:0:16
TTGACTGGACTTCGTCGAGTACGCTCAATTATAAAGATCGGAAGA
+
,FFFFFFFFFFFFFFFFFFFFFFFFFFFFFFFFFFFFFFFFFFFF
@FS10000125:26:BPA73017-1023:1:1101:1740:1530 1:N:0:16
TTGGTGTAACTTCGTCGAGTACGCTCAACAGATGAGATCGGAAGA
+
FFFFFFFFFFFFFFFFFFFFFFFFFFFFFFFFFFFFFFFFFFFFF
@FS10000125:26:BPA73017-1023:1:1101:1760:1530 1:N:0:16
GCCGCAGCTTCGTCGAGTACGCTCAACCAGGGAGATCGGAAGAGC
+
:FF,:F,FF:FFFFF:FFFFFFFFFFF:FFF:FFFFFFFFFFFFF
@FS10000125:26:BPA73017-1023:1:1101:3050:1530 1:N:0:16
AGGGATTGAACTTCGTCGAGTACGCTCAAGATTGTAGATCGGAAG
+
FFFFFFFFFFFFFFFFFFFFFFFFFFFFFFFFFFFFFFFFFFFFF
@FS10000125:26:BPA73017-1023:1:1101:4180:1530 1:N:0:16
TGGGGTAAATTTCGTCGAGTACGCTCAACTACTGAGATCGGAAGA
+
FFFFFFFFFFFFFFFFFFFFFFFFFFFFFFFFFFFFFFFFFFFFF
@FS10000125:26:BPA73017-1023:1:1101:4280:1530 1:N:0:16
TTGACTGGACTTCGTCGAGTACGCTCAATCCTGAAGATCGGAAGA
+
FFFFFFFFFFFFFFFFFFFFFFFFFFFFFFFFFFFFFFFFFFFFF
@FS10000125:26:BPA73017-1023:1:1101:4520:1530 1:N:0:16
TTGCAACAACTTCGTCGAGTACGCTCAATCGTTCAGATCGGAAGA
+
FFFFFFFFFFFFFFFFFFFFFFFFFFFFFFFFFFFFFFFFFFFFF
@FS10000125:26:BPA73017-1023:1:1101:4790:1530 1:N:0:16
TTGACTGGACTTCGTCGAGTACGCTCAATCACATAGATCGGAAGA
+
,F:FFF:FFFFFFFFFFFFFFFFFFFFFFFFFFFFFFFFFFFFFF
@FS10000125:26:BPA73017-1023:1:1101:5020:1530 1:N:0:16
TTGACAGAACTTCGTCGAGTACGCTCAATACCGCAGATCGGAAGA
+
FFFFFFFFFFFFFFFFFFFFFFFFFFFFFFFFFFFFFFFFFFFFF
@FS10000125:26:BPA73017-1023:1:1101:5120:1530 1:N:0:16
GGGTAACTTCGTCGAGTACGCTCAAAACAATAGATCGGAAGAGCA
+
FFFFFFFFFFFFFFFFFFFFFFFFFFFFFFFFFFFFFFFFFFFFF
@FS10000125:26:BPA73017-1023:1:1101:5610:1530 1:N:0:16
TCGAGAGAACTTCGTCGAGTACGCTCAACCGAAGAGATCGGAAGA
+
FFFF,FFFFFFFFFFFFFFFFFFFFFFF:FFFFFFFFFFFFFFFF
@FS10000125:26:BPA73017-1023:1:1101:6040:1530 1:N:0:16
TTGACCCAACTTCGTCGAGTACGCTCAAATATGAAGATCGGAAGA
+
FFFFFFFFFFFFFFFFFFFFFFFFFFFFFFFFFFFFFFFFFFFFF
@FS10000125:26:BPA73017-1023:1:1101:6050:1530 1:N:0:16
TCGCAGCAACTTCGTCGAGTACGCTCAATTCGTTAGATCGGAAGA
+
FFFFFFFFFFFFFFFFFFFFFFFFFFFFFFFFFFFFFFFFFFFFF
@FS10000125:26:BPA73017-1023:1:1101:6200:1530 1:N:0:16
TTGGTTTAACTTCGTCGAGTACGCTCAAGGGAGAAGATCGGAAGA
+
FFFFFFFFFFFFFFFFFFFFFFFFFFFFFFFFFFFFFFFFFFFFF
@FS10000125:26:BPA73017-1023:1:1101:6280:1530 1:N:0:16
TCGGAGGAACTTCGTCGAGTACGCTCAATACCCAAGATCGGAAGA
+
FFFFFFFFFFFFFFFFFFFFFFFFFFFFFFFFFFFFFFFFFFFFF
@FS10000125:26:BPA73017-1023:1:1101:6750:1530 1:N:0:16
ATGACTGGACTTCGTCGAGTACGCTCAAGATCGAAGATCGGAAGA
+
F:FFFFFFFFFFFFFFFFFFFFFFFFFFFFFFFFFFFFFFFFFFF
@FS10000125:26:BPA73017-1023:1:1101:6910:1530 1:N:0:16
TTGGTGCAACTTCGTCGAGTACGCTCAACTCTTAAGATCGGAAGA
+
FFFFFFFFFFFFFFFFFFFFFFFFFFFFFFFFFFFFFFFFFFFFF
@FS10000125:26:BPA73017-1023:1:1101:7070:1530 1:N:0:16
TGGAAGTACCTTCGTCGAGTACGCTCAAAAGTATAGATCGGAAGA
+
FFFFFF:FFFF:FFFF:FFF:FFFFFFF:FFF:FF:F:FFFFF:F
@FS10000125:26:BPA73017-1023:1:1101:7860:1530 1:N:0:16
TTGGAGGAACTTCGTCGAGTACGCTCAATTTATAAGATCGGAAGA
+
FFFFFFFFFFFFFFFFFFFFFFFFFFFFFFFFFFFFFFFFFFFFF
@FS10000125:26:BPA73017-1023:1:1101:12120:1530 1:N:0:16
TTGATCTAACTTCGTCGAGTACGCTCAAGTTGAAAGATCGGAAGA
+
FFFFFFFFFFFFFFFFFFFFFFFFFFFFFFFFFFFFFFFFFFFFF
@FS10000125:26:BPA73017-1023:1:1101:12450:1530 1:N:0:16
TTGACGAACTTCGTCGAGTACGCTCAATACAAAAGATCGGAAGAG
+
FFFFF:F:FF:FFFFFFF:FFFFFFF,FFFFFFFFF:FFFFFFFF
@FS10000125:26:BPA73017-1023:1:1101:12510:1530 1:N:0:16
TTGACTGGACTTCGTCGAGTACGCTCAACCCTTAAGATCGGAAGA
+
FFFFFFFFFFFFFFFFFFFFFFFFFFFFFFFFFFFFFFFFFFFFF
@FS10000125:26:BPA73017-1023:1:1101:13080:1530 1:N:0:16
TGGCAGGAACTTCGTCGAGTACGCTCAACAACTGAGATCGGAAGA
+
,FFFFFFFFFFFFFFFFFFFFFFFFFFFFFFFFFFFFFFFFFFFF
@FS10000125:26:BPA73017-1023:1:1101:13330:1530 1:N:0:16
TTGCTAGAACTTCGTCGAGTACGCTCAATTTTTTAGATCGGAAGA
+
FFFFFFFFFFFFFFFFFFFFFFFFFFFFFFFFFFFFFFFFFFFFF
@FS10000125:26:BPA73017-1023:1:1101:13800:1530 1:N:0:16
GCGCAAACTTCGTCGAGTACGCTCAATTCTAGAGATCGGAAGAGC
+
FF,FFFFFFFF:FF:FFFFFF:F:FFFF:FF:FFFF:::FFFF,,
@FS10000125:26:BPA73017-1023:1:1101:13850:1530 1:N:0:16
GCGGCGGCAACTTCGTCGAGTACGCTCAATACTTAAGATCGGAAG
+
FFFFFFFFFFFFFFFFFFFFFFFFFFFFFFFFFFFFFFFFFFFFF
@FS10000125:26:BPA73017-1023:1:1101:14330:1530 1:N:0:16
TTGGCGAACCTTCGTCGAGTACGCTCAAAAACCAAGATCGGAAGA
+
FFFFFFFFFFFFFFFFFFFFFFFFFFFFFFFFFFFFFFFFFFFFF
@FS10000125:26:BPA73017-1023:1:1101:14880:1530 1:N:0:16
TCTCGGAACTTCGTCGAGTACGCTCAAATAAGAAGATCGGAAGAG
+
FFFFFFFFFFFFFFFFFFFFFFFFFFFFFFFFFFFFFFFFFFFFF
@FS10000125:26:BPA73017-1023:1:1101:15610:1530 1:N:0:16
TTGCTGAAACTTCGTCGAGTACGCTCAAACTTAAAGATCGGAAGA
+
FFFFFFFFFFFFFFFFFFFFFFFFFFFFFFFFFFFFFFFFFFFFF
@FS10000125:26:BPA73017-1023:1:1101:15700:1530 1:N:0:16
CCGGAACTAACTTCGTCGAGTACGCTCAAATCACTAGATCGGAAG
+
FFFFFFFFFFFFFFFFFFFFFFFFFFFFFFFFFFFFFFFFFFFFF
@FS10000125:26:BPA73017-1023:1:1101:1510:1540 1:N:0:16
TAGATCGGAAGAGCACACGTCTGAACTCCAGTCACAGACCTTGAT
+
,:FFFFFFFFFFFFFFFFFFFFFFFFFFFFFFFFFFFFF::FFFF
@FS10000125:26:BPA73017-1023:1:1101:1900:1540 1:N:0:16
TTGAAAGAACTTCGTCGAGTACGCTCAATGGTGGAGATCGGAAGA
+
FFFFFFFFFFFFFFFFFFFFFFFFFFFFFFFFFFFFFFFFFFFFF
@FS10000125:26:BPA73017-1023:1:1101:1910:1540 1:N:0:16
TTGAAAGAACTTCGTCGAGTACGCTCAATGGTGGAGATCGGAAGA
+
FFFFFFFFFFFFFFFFFFFFFFFFFFFFFFFFFFFFFFFFFFFFF
@FS10000125:26:BPA73017-1023:1:1101:3230:1540 1:N:0:16
GGGCAAAACTTCGTCGAGTACGCTCAATGATTTAGATCGGAAGAG
+
FFFFFFFFFFFFFFFFFFFFFFFFFFFFFFFFFFFFFFFFFFFFF
@FS10000125:26:BPA73017-1023:1:1101:3380:1540 1:N:0:16
ACGGGAAAACTTCGTCGAGTACGCTCAATAAAATAGATCGGAAGA
+
FFFFFFFFFFFFFFFFFFFFFFFFFFFFFFFFFFFFFFFFFFFFF
@FS10000125:26:BPA73017-1023:1:1101:3650:1540 1:N:0:16
TTGAGAGAACTTCGTCGAGTACGCTCAAACATGAAGATCGGAAGA
+
FFFFFFFFFFFFFFFFFFFFFFFFFFFFFFFFFFFFFFFFFFFFF
@FS10000125:26:BPA73017-1023:1:1101:5510:1540 1:N:0:16
TCCTGGACTCTTCGTCGAGTACGCTCAATGACAAAGATCGGAAGA
+
FFFFF:FFFFFFFFFFFF:FFFFFFFFFFFFFFFFFFFFFFFFFF
@FS10000125:26:BPA73017-1023:1:1101:5680:1540 1:N:0:16
CTGGACGCAACTTCGTCGAGTACGCTCAATTTTTGAGATCGGAAG
+
FFFFFFFFFFFFFFFFFFFFFFFFFFFFFFFFFFFFFFFFFFFFF
@FS10000125:26:BPA73017-1023:1:1101:6350:1540 1:N:0:16
GCGCAAACTTCGTCGAGTGCGCTCAATGACTAAGATCGGAAGAGC
+
FFFFFFFFFFFFFFFFFFFFFFFFFFFFFFFFFFFFFFFFFFFFF
@FS10000125:26:BPA73017-1023:1:1101:7780:1540 1:N:0:16
TTGGCCTAACTTCGTCGAGTACGCTCAAATTTAGAGATCGGAAGA
+
,FFFFFFFFFFFFFFFFFFFFFFFFFFFFFFFFFFFFFFFFFFFF
@FS10000125:26:BPA73017-1023:1:1101:8020:1540 1:N:0:16
TTGACTGGACTTCGTCGAGTACGCTCAAATACCTAGATCGGAAGA
+
FFFFFFFFFFFFFFFFFFFFFFFFFFFFFFFFFFFFFFFFFFFFF
@FS10000125:26:BPA73017-1023:1:1101:8180:1540 1:N:0:16
CAGGCTGAAACTTCGTCGATACGCTCAAGCCTTTAGATCGGAAGA
+
FFFFFFFFFFFFFFFFFFFFFFFFFFFFFFFFFFFFFFFFFFFFF
@FS10000125:26:BPA73017-1023:1:1101:8430:1540 1:N:0:16
GCGGACCAACTTCGTCGAGTACGCTCAAGACACGAGATCGGAAGA
+
FFFFFFFFFFFFFFFFFFFFFFFFFFFFFFFFFFFFFFFFFFFFF
@FS10000125:26:BPA73017-1023:1:1101:8510:1540 1:N:0:16
TTGATAGAACTTCGTCGAGTACGCTCAACTAAAAAGATCGGAAGA
+
FFFFFFFFFFFFFFFFFFFFFFFFFFFFFFFFFFFFFFFFFFFFF
@FS10000125:26:BPA73017-1023:1:1101:9620:1540 1:N:0:16
TTGACTGGACTTCGTCGAGTACGCTCAACCATCGAGATCGGAAGA
+
FFFFFFFFFFFFFFFFFFFFFFFFFFFFFFFFFFFFFFFFFFFFF
@FS10000125:26:BPA73017-1023:1:1101:9730:1540 1:N:0:16
TGGAACTTCGTCGAGTACGCTCAAATAAATAGATCGGAAGAGCAC
+
FFFFFFFFFFFFFFFFFFFFFFFFFFFFFFFFFFFFFFFFFFFFF
@FS10000125:26:BPA73017-1023:1:1101:9740:1540 1:N:0:16
TCGGGTATAACTTCGTCGAGTACGCTCAACAGATAAGATCGGAAG
+
FFFFFFFFFFFFFFFFFFFFFFFFFFFFFFFFFFFFFFFFFFFFF
@FS10000125:26:BPA73017-1023:1:1101:9920:1540 1:N:0:16
TTGAAGGAACTTTCGTCGAGTACGCTCAACTTATGAGATCGGAAG
+
FFFFFFFFFFFFFFFFFFFFFFFFFFFFFFFFFFFFFFFFFFFFF
@FS10000125:26:BPA73017-1023:1:1101:10450:1540 1:N:0:16
CCGGTGTCAACTTCGTCGAGTACGCTCAAATAAATAGATCGGAAG
+
FFFFFFFFFFFFFFFFFFFFFFFFFFFFFFFFFFFFFFFFFFFFF
@FS10000125:26:BPA73017-1023:1:1101:11080:1540 1:N:0:16
GCGTACTAACTTCGTCGAGTACGCTCAAGTTGTAAGATCGGAAGA
+
FFFFFFFFFFFFFFFFFFFFFFFFFFFFFFFFFFFFFFFFFFFFF
@FS10000125:26:BPA73017-1023:1:1101:11090:1540 1:N:0:16
TTGCTGTAACTTCGTCGAGTACGCTCAAAAACCGAGATCGGAAGA
+
FFFFFFFFFFFFFFFFFFFFFFFFFFFFFFFFFFFFFFFFFFFFF
@FS10000125:26:BPA73017-1023:1:1101:11240:1540 1:N:0:16
TTTCCAACTTCGTCGAGTACGCTCAAGCACAGAGATCGGAAGAGC
+
FFFFFFFFFFFFFFFFFFFFFFFFFFFFFFFFFFFFFFFFFFFFF
@FS10000125:26:BPA73017-1023:1:1101:11960:1540 1:N:0:16
TTGAGCAAACTTTTGTCGAGTACGCTCAATGTTACAGATCGGAAG
+
FFFFFFFFFFFFFFFFFFFFFFFFFFFFFFFFFFFFFFFFFFFFF
@FS10000125:26:BPA73017-1023:1:1101:12510:1540 1:N:0:16
TCGGCGGGATCTTCGTCGAGTACGCTCAAGCACAAAGATAGGAAG
+
FFFFFFFFFFFFFFFFFFFFFFFFFFFFFFFFFFFFFFFFFFFFF
@FS10000125:26:BPA73017-1023:1:1101:13810:1540 1:N:0:16
TCCCTGAACTTCGTCGAGTACGCTCAATCAATTAGATCGGAAGAG
+
FFFFFFFFFFFFFFFFFFFFFFFFFFFFFFFFFFFFFFFFFFFFF
@FS10000125:26:BPA73017-1023:1:1101:14120:1540 1:N:0:16
TTCACTCAACTTCGTCGAGTACGCTCAATTGCAAAGATCGGAAGA
+
FFFFFFFFFFFFFFFFFFFFFFFFFFFFFFFFFFFFFFFFFFFFF
@FS10000125:26:BPA73017-1023:1:1101:14770:1540 1:N:0:16
GCGCAACTTCGTCGAGTACGCTCAAGTTGTGAGATCGGAAGAGCA
+
,FFFFFFFFFFFFFFFFFFFFFFF:F:FFFFFFF:FF:FFFFFFF
@FS10000125:26:BPA73017-1023:1:1101:15150:1540 1:N:0:16
TCTTCGTCGAGTACGCTCAAACGGGCAGATCGGAAGAGCACACGT
+
FFFFFFFFFFFFFFFFFFFFFFFFFFFFFFFFFFFFFFFFFFFFF
@FS10000125:26:BPA73017-1023:1:1101:16170:1540 1:N:0:16
TTGCAACAACTTCGTCGAGTACGCTCAAGATGTCAGATCGGAAGA
+
FFFFFFFFFFFFFFFFFFFFFFFFFFFFFFFFFFFFFFFFFFFFF
@FS10000125:26:BPA73017-1023:1:1101:2840:1550 1:N:0:16
TCGCCTAAACTTCGTCGAGTACGCTCAACCGGGAAGATCGGAAGA
+
FFFFFFFFFFFFFFFFFFFFFFFFFFFFFFFFFFFFFFFFFFFFF
@FS10000125:26:BPA73017-1023:1:1101:3720:1550 1:N:0:16
TTGAGGGATCTTCGTCGAGTACGCTCAAATGGGAAGATCGGAAGA
+
FFFFFFFFFFFFFFFFFFFFFFFFFFFFFFFFFFFFFFFFFFFFF
@FS10000125:26:BPA73017-1023:1:1101:3800:1550 1:N:0:16
TTGACTCAACTTCGTCGAGTACGCTCAACATCATAGATCGGAAGA
+
FFFFFFFFFFFFFFFFFFFFFFFFFFFFFFFFFFFFFFFFFFFFF
@FS10000125:26:BPA73017-1023:1:1101:5180:1550 1:N:0:16
TCAACGAACTTCGTCGAGTACGCTCAATAATTGAGATCGGAAGAG
+
FFFFFFFFFFFFFFFFFFFFFFFFFFFFFFFFFFFFFFFFFFFFF
@FS10000125:26:BPA73017-1023:1:1101:5260:1550 1:N:0:16
TTGCAGCAACTTCGTCGAGTACGCTCAAATTCCCAGATCGGAAGA
+
FFFFFFFFFFFFFFFFFFFFFFFFFFFFFFFFFFFFFFFFFFFFF
@FS10000125:26:BPA73017-1023:1:1101:5740:1550 1:N:0:16
GCGGCAACTTCGTCGAGTACGCTCAAGTTGGTAGATCGGAAGAGC
+
FFFFFFFFFFFFFFFFFFFFFFFFFFFFFFFFFFFFFFFFFFFFF
@FS10000125:26:BPA73017-1023:1:1101:5970:1550 1:N:0:16
GGGCCAATTTCGTCGAGTACGCTCAAGTAAACAGATCGGAAGAGC
+
FFFFFFFFFFFFFFFFFFFFFFFFFFFFFFFFFFFFFFFFFFFFF
@FS10000125:26:BPA73017-1023:1:1101:6350:1550 1:N:0:16
TCCTGCCAACTTCGCCGAGTACGCTCAAGGACAGAGATCGGAAGA
+
FFFFFFFFFFFFFFFFFFFFFFFFFFFFFFFFFFFFFFFFFFFFF
@FS10000125:26:BPA73017-1023:1:1101:7150:1550 1:N:0:16
TTGACTGGACTTCGTCGAGTACGCTCAATTCTCCTGATCGGTAGA
+
,FFFFF,F:F:FFFF,::,F:,FF::,FFFF,:,,:FFF,F,:,,
@FS10000125:26:BPA73017-1023:1:1101:7160:1550 1:N:0:16
TAGCTCAAACTTCGTCGAGTACGCTCAAGCCGTTAGATCGGAAGA
+
FFFFFFFFFFFFFFFFFFFFFFFFFFFFFFFFFFFFFFFFFFFFF
@FS10000125:26:BPA73017-1023:1:1101:8980:1550 1:N:0:16
TGGATGAAACTTCGTCGAGTACGCTCAACTACTGAGATCGGAAGA
+
FFFFFFFFFFFFFFFFFFFFFFFFFFFFFFFFFFFFFFFFFFFFF
@FS10000125:26:BPA73017-1023:1:1101:9760:1550 1:N:0:16
TTGACTGGACTTCGTCGAGTACGCTCAAGATCTAAGATCGGAAGA
+
FFFFFFFFFFFFFFFFFFFFFFFFFFFFFFFFFFFFFFFFFFFFF
@FS10000125:26:BPA73017-1023:1:1101:10390:1550 1:N:0:16
CCAGGTTAAACTTCGTCGAGTACGCTCAAAAGAAAAGATCGGAAG
+
FFFFFFFFFFFFFFFFFFFFFFFFFFFFFFFFFFFFFFFFFFFFF
@FS10000125:26:BPA73017-1023:1:1101:11710:1550 1:N:0:16
TTGGTCTAACTTCGTCGAGTACGCTCAAATGAAAAGATCGGAAGA
+
FFFFFFFFFFFFFFFFFFFFFFFFFFFFFFFFFFFFFFFFFFFFF
@FS10000125:26:BPA73017-1023:1:1101:11810:1550 1:N:0:16
TTGTATAAACTTCGTCGAGTACGCTCAAATTAGAAGATCGGAAGA
+
FFFFFFFFFFFFFFFFFFFFFFFFFFFFFFFFFFFFFFFFFFFFF
@FS10000125:26:BPA73017-1023:1:1101:11910:1550 1:N:0:16
TTGCAAGATCTTCGTCGAGTACGCTCAAGTGTAAAGATCGGAAGA
+
FFFFFFFFFFFFFFFFFFFFFFFFFFFFFFFFFFFFFFFFFFFFF
@FS10000125:26:BPA73017-1023:1:1101:12170:1550 1:N:0:16
TTGCAGAAACTTCGTCGAGTACGCTCAAGAGAGAAGATCGGAAGA
+
FFFFFFFFFFFFFFFFFFFFFFFFFFFFFFFFFFFFFFFFFFFFF
@FS10000125:26:BPA73017-1023:1:1101:12490:1550 1:N:0:16
CCGAACTTCGTCGAGTACGCTCAAGAAAGGAGATCGGAAGAGCAC
+
FFFFFFFFFFFFFFFFFFFFFFFFF:F:FFFFFFFFFFFFFFFFF
@FS10000125:26:BPA73017-1023:1:1101:12970:1550 1:N:0:16
ATGCCGGAACTTCGTCGAGTACGCTCAAGAAACTAGATCGGAAGA
+
FF,F:F:FFF:FFFFF:FFF:FFFFFF:FFFFFF:FFFF,FFFFF
@FS10000125:26:BPA73017-1023:1:1101:13040:1550 1:N:0:16
CCGGGGCCAACTTCGTCGAGTACGCTATCGGAAGAGCACACGTCT
+
FFFFFFFFFFFFFFFFFFFFFFFFFFFFFFFFFFFFFFFFFFFFF
@FS10000125:26:BPA73017-1023:1:1101:13700:1550 1:N:0:16
GGGTAACAACTTCGTCGAGTACGCTCAAAAGTTTAGATCGGAAGA
+
FFF,FFFFFFFFFFFFFFFFFFFFFFFFFFFFFFFFFFFFFFFFF
@FS10000125:26:BPA73017-1023:1:1101:14330:1550 1:N:0:16
GGGTCAACTTCGTCGAGTACGCTCAAATGGGGAGATCGGAAGAGC
+
FFFFFFFFFFFFFFFFFFFFFFFFFFFFFFFFFFFFFFFFFFFFF
@FS10000125:26:BPA73017-1023:1:1101:15020:1550 1:N:0:16
GCGGACTAAACTTCGTCGAGTACGCTCAATACGATAGATCGGAAG
+
,FF:FFFF,FF:::::,FFFFFF:FF:F::FFFF,FF,:F,FFFF
@FS10000125:26:BPA73017-1023:1:1101:15200:1550 1:N:0:16
TTGACTGGACTTCGTCGAGTACGCTCAATCACTCAGATCGGAAGA
+
FFFFFFFFFFFFFFFFFFFFFFFFFFFFFFFFFFFFFFFFFFFFF
@FS10000125:26:BPA73017-1023:1:1101:2520:1560 1:N:0:16
TCTAACAACTTCGTCGAGTACGCTCAACAAAACAGATCGGAAGAG
+
FFFFFFFFFFFFFFFFFFFFFFFFFFFFFFFFFFFFFFFFFFFFF
@FS10000125:26:BPA73017-1023:1:1101:3350:1560 1:N:0:16
GGGCTCAACTTCGTCGAGTACGCTCAATGATCCAGATCGGAAGAG
+
FFFFFFFFFFFFFFFFFFFFFFFFFFFFFFFFFFFFFFFFFFFFF
@FS10000125:26:BPA73017-1023:1:1101:3410:1560 1:N:0:16
TTGACTGGAGTTCAGAGTACGCTCAACAGGACAGATCGGAAGAGC
+
FFFFFFFFFFFFFFFFFFFFFFFFFFFFFFFFFFFFFFFFFFFFF
@FS10000125:26:BPA73017-1023:1:1101:3470:1560 1:N:0:16
TTGATATAACTTCGTCGAGTACGCTCAAGCAATAAGATCGGAAGA
+
FFFFFFFFFFFFFFFFFFFFFFFFFFFFFFFFFFFFFFFFFFFFF
@FS10000125:26:BPA73017-1023:1:1101:3740:1560 1:N:0:16
TTTGGCCAAACTTCGTCGAGTACGCTCAAAAACTGAGATCGGAAG
+
FFFFFFFFFFFFFFFFFFFFFFFFFFFFFFFFFFFFFFFFFFFFF
@FS10000125:26:BPA73017-1023:1:1101:5990:1560 1:N:0:16
CCGTTAGCTTCGTCGAGTACGCTCAAGTCTGTAGATCGGAAGAGC
+
FFFFFFFFFFFFFFFFFFFFFFFFFFFFFFFFFFFFFFFFFFFFF
@FS10000125:26:BPA73017-1023:1:1101:6210:1560 1:N:0:16
TTGTGAGATCTTCGTCGAGTACGCTCAACTTTCCAGATCGGAAGA
+
FFFFFFFFFFFFFFFFFFFFFFFFFFFFFFFFFFFFFFFFFFFFF
@FS10000125:26:BPA73017-1023:1:1101:6310:1560 1:N:0:16
TTGCCACAACTTCGTCGAGTACGCTCAATATCCCAGATCGGAAGA
+
,FFFF:FF:FFFFFFFFFFFFFFFFFFFFFFFFFFFFFFFFFFFF
@FS10000125:26:BPA73017-1023:1:1101:6720:1560 1:N:0:16
CCGGCACCAACTTCGTCGAGTACGCTCAATTATCAAGATCGGAAG
+
FFFFFFFFFFFFFFFFFFFFFFFFFFFFFFFFFFFFFFFFFFFFF
@FS10000125:26:BPA73017-1023:1:1101:6990:1560 1:N:0:16
TTGAACTAACTTCGTCGAGTACGCTCAAATAATAAGATCGGAAGA
+
FFFFFFFFFFFFFFFFFFFFFFFFFFFFFFFFFFFFFFFFFFFFF
@FS10000125:26:BPA73017-1023:1:1101:7590:1560 1:N:0:16
TTGTGTCAACTTCGTCGAGTACGCTCAATATATAAGATCGGAAGA
+
FFFFFFFFFFFFFFFFFFFFFFFFFFFFFFFFFFFFFFFFFFFFF
@FS10000125:26:BPA73017-1023:1:1101:8190:1560 1:N:0:16
GGCTTAAACTTCGTCGAGTACGCTCAAAAATTTAGATCGGAAGAG
+
,:FFFFFFFFFFFFFFFFFFFFFFFFF:FF:FFFFFFFFFFFFFF
@FS10000125:26:BPA73017-1023:1:1101:8740:1560 1:N:0:16
TCGCGCTTCGTCGAGTACGCTCAATTTGAAAGATCGGAAGAGCAC
+
FFFFFFFFFFFFFFFFFFFFFFFFFFFFFFFFFFFFFFFFFFFFF
@FS10000125:26:BPA73017-1023:1:1101:8790:1560 1:N:0:16
CTGGACAAACTTCGTCGAGTACGCTCAATCATAGTAGATCGGAAG
+
FFFFFFFFFFFFFFFFFFFFFFFFFFFFFFFFFFFFFFFFFFFFF
@FS10000125:26:BPA73017-1023:1:1101:8840:1560 1:N:0:16
TGGAGGCAACTTCGTCGAGTACGCTCAAGGTTTGAGATCGGAAGA
+
:FFFFFFFFFFFFFFFFFFFFFFFFFFFFFFFFFFFFFFFFFFFF
@FS10000125:26:BPA73017-1023:1:1101:9270:1560 1:N:0:16
TTGACTGGACTTCGTCGAGTACGCTCAAGAAGTAAGATCGGAAGA
+
FFFFFFFFFFFFFFFFFFFFFFFFFFFFFFFFFFFFFFFFFFFFF
@FS10000125:26:BPA73017-1023:1:1101:9980:1560 1:N:0:16
TTGGACGATCTTCGTCGAGTACGCTCAATTTAGAAGATCGGAAGA
+
FFF:FF:FFFFFFFFFFFFFFFFFFFFFFFFFFFFFFFFFFFFFF
@FS10000125:26:BPA73017-1023:1:1101:10270:1560 1:N:0:16
TTGGGACAACTTCGTCGAGTACGCTCAAACAGGTAGATCGGAAGA
+
FFFFFFFFFFFFFFFFFFFFFFFFFFFFFFFFFFFFFFFFFFFFF
@FS10000125:26:BPA73017-1023:1:1101:10720:1560 1:N:0:16
TTGACTGGACTTCGTCGAGTACGCTCAATTCCAGAGATCGGAAGA
+
FFFFFFFFFFFFFFFFFFFFFFFFFFFFFFFFFFFFFFFFFFFFF
@FS10000125:26:BPA73017-1023:1:1101:10940:1560 1:N:0:16
TTGGCAAAACTTCGTCGAGTACGCTCAAGGCCTAAGATCGGAAGA
+
FFFFFFFFFFFFFFFFFFFFFFFFFFFFFFFFFFFFFFFFFFFFF
@FS10000125:26:BPA73017-1023:1:1101:11030:1560 1:N:0:16
TTGAATGAACTTCGTCGAGTACGCTCAAATGGTAAGATCGGAAGA
+
FFFFFFFFFFFFFFFFFFFFFFFFFFFFFFFFFFFFFFFFFFFFF
@FS10000125:26:BPA73017-1023:1:1101:11480:1560 1:N:0:16
TTGCAAGAACTTCGTCGAGTACGCTCAAATCTGAAGATCGGAAGA
+
FFFFFFFFFFFFFFFFFFFFFFFFFFFFFFFFFFFFFFFFFFFFF
@FS10000125:26:BPA73017-1023:1:1101:11540:1560 1:N:0:16
TTGTAGAAGTTTCGTCGAGTACGCTCAAGTTAAGAGATCGGAAGA
+
FFFFFFFFFFFFFFFFFFFFFFFFFFFFFFFFFFFFFFFFFFFFF
@FS10000125:26:BPA73017-1023:1:1101:11910:1560 1:N:0:16
TTGGCCCAACTTCGTCGAGTACGCTCAAGAATCAAGATCGGAAGA
+
FF:FFFFFFFFFFFFFFFFFFFFFFFFFFFFFFFFFFFFFFFFFF
@FS10000125:26:BPA73017-1023:1:1101:13420:1560 1:N:0:16
GCGGAAACTTCGTCGAGTACGCTCAATTACAAAGATCGGAAGAGC
+
FFFFFFFFFFFFFFFFFFFFFFFFFFFFFFFFFFFFFFFFFFFFF
@FS10000125:26:BPA73017-1023:1:1101:14050:1560 1:N:0:16
TTGCTTCAACTTCGTCGAGTACGCTCAACTAAGTAGATCGGAAGA
+
FFFFFFFFFFFFFFFFFFFFFFFFFFFFFFFFFFFFFFFFFFFFF
@FS10000125:26:BPA73017-1023:1:1101:15270:1560 1:N:0:16
TCGGACGCAACTTCGTCGAGTACGCTCAAAATCTTAGATCGGAAG
+
FFFFFFFFFFFFFFFFFFFFFFFFFFFFFFFFFFFFFFFFFFFFF
@FS10000125:26:BPA73017-1023:1:1101:15360:1560 1:N:0:16
GAGTCAACTTCGTCGAGTACGCTCAAATTGCAAGATCGGAAGAGC
+
FFFFFFFFFFFFFFFFFFFFFFFFFFFFFFFFFFFFFFFFFFFFF
@FS10000125:26:BPA73017-1023:1:1101:15770:1560 1:N:0:16
GCGGGCGCAACTTCGTCGAGTACGCTCAAGAGAATAGATCGGAAG
+
:FFFFFFFFFFFFFFFFFFFFFFFFFFFFFFFFFFFFFFFFFFFF
@FS10000125:26:BPA73017-1023:1:1101:15810:1560 1:N:0:16
TCGATGCAACTTCGTCGAGTACGCTCAATGCGGGAGATCGGAAGA
+
FFFFFFFFFFFFFFFFFFFFFFFFFFFFFFFFFFFFFFFFFFFFF
@FS10000125:26:BPA73017-1023:1:1101:16200:1560 1:N:0:16
GCGACTGGACTTCGTCGAGTACGCTCAATCAATAAGATCGGAAGA
+
FFFFFFFFFFFFFFFFFFFFFFFFFFFFFFFFFFFFFFFFFFFFF
@FS10000125:26:BPA73017-1023:1:1101:1590:1570 1:N:0:16
TTGACAAAACTTCGTCGAGTACGCTCAATAAGTGAGATCGGAAGA
+
FFFFFFFFFFFFFFFFFFFFFFFFFFFFFFFFFFFFFFFFFFFFF
@FS10000125:26:BPA73017-1023:1:1101:2640:1570 1:N:0:16
TTGACTGGACTTCGTCGAGTACGCTCAAGATCGCAGATCGGAAGA
+
FFFFFFFFFFFFFFFFFFFFFFFFFFFFFFFFFFFFFFFFFFFFF
@FS10000125:26:BPA73017-1023:1:1101:2690:1570 1:N:0:16
TAGTAACTTCGTCGAGTACGCTCAAAGACCCAGATCGGAAGAGCA
+
FFFFFFFFFFFFFFFFFFFFFFFFFFFFFFFFFFFFFFFFFFFFF
@FS10000125:26:BPA73017-1023:1:1101:2990:1570 1:N:0:16
GCGCCAACTTCGTCGAGTACGCTCAATTTATCAGATCGGAAGAGC
+
FFFFFFFFFFFFFFFFFFFFFFFFFFFFFFFFFFFFFFFFFFFFF
@FS10000125:26:BPA73017-1023:1:1101:4590:1570 1:N:0:16
TCTGGGAACTTCGTCGAGTACGCTCAAGCACTGAGATCGGAAGAG
+
FFFFFFFFFFFFFFFFFFFFFFFFFFFFFFFFFFFFFFFFFFFFF
@FS10000125:26:BPA73017-1023:1:1101:4890:1570 1:N:0:16
TGTAATAACTTCGTCGAGTACGCTCAAATACCCAGATCGGAAGAG
+
FF:F:FF,FFFFFFFFFFFFFFFFFFF:FFFFFFFFFFFFFFFFF
@FS10000125:26:BPA73017-1023:1:1101:5490:1570 1:N:0:16
TTGATGCAACTTCGTCGAGTACGCTCAACACGTGAGATCGGAAGA
+
,FFFFFFFFFFFFFFFFFFFFFFFFFFFFFFFFFFFFFFFFFFFF
@FS10000125:26:BPA73017-1023:1:1101:6090:1570 1:N:0:16
AGGAAGCAACTTCGTCGAGTACGCTCAATAGTAAAGATCGGAAGA
+
FFFFFFFFFFFFFFFFFFFFFFFFFFFFFFFFFFFFFFFFFFFFF
@FS10000125:26:BPA73017-1023:1:1101:6210:1570 1:N:0:16
GCGCTAACTTCGTCGAGTACGCTCAAGGACCCAGATCGGAAGAGC
+
FFFFFFFFFFFFFFFFFFFFFFFFFFFFFFFFFFFFFFFFFFFFF
@FS10000125:26:BPA73017-1023:1:1101:6810:1570 1:N:0:16
CCGTTAGCTTCGTCGAGTACGCTCAAGTCTGTAGACCGGAAGAGC
+
FFFFFFFFFFFFFFFFFFF::FFFFFFFFFFFFFF:FFFF,FFFF
@FS10000125:26:BPA73017-1023:1:1101:7200:1570 1:N:0:16
GGGCCCGAACTTCGTCGAGTACGCTCAACATGTCAGATCGGAAGA
+
FFFFFFFFFFFFFFFFFFFFFFFFFFFFFFFFFFFFFFFFFFFFF
@FS10000125:26:BPA73017-1023:1:1101:7820:1570 1:N:0:16
TTGACTGGAGTTCGTCGAGTACGCTCAAGTCTATAGATCGGAAGA
+
FFFF:F:F:FF,FF,FFFF:FFFF:FFFFFFFFFFFF:FFFFFFF
@FS10000125:26:BPA73017-1023:1:1101:8360:1570 1:N:0:16
TTGAGCCAACTTCGTCGAGTACGCTCAACATGTAAGATCGGAAGA
+
,:FFFFFFFFFFFFFFF,FFFFFFFFF:FF:FFF,FFFFF:FFFF
@FS10000125:26:BPA73017-1023:1:1101:8800:1570 1:N:0:16
TTGGTGTAACTTCGTCGAGTACGCTCAAGTAATTAGATCGGAAGA
+
FFFFFFFFFFFFFFFFFFFFFFFFFFFFFFFFFFFFFFFFFFFFF
@FS10000125:26:BPA73017-1023:1:1101:9440:1570 1:N:0:16
TTGGTCAAACTTCGTCGAGTACGCTCAATACAAAAGATCGGAAGA
+
FFFFFFFFFFFFFFFFFFFFFFFFFFFFFFFFFFFFFFFFFFFFF
@FS10000125:26:BPA73017-1023:1:1101:11210:1570 1:N:0:16
TTGACTGGACTTCGTCGAGTACGCTCAAAATGCCAGATCGGAAGA
+
FFFFFFFFFFFFFFFFFFFFFFFFFFFFFFFFFFFFFFFFFFFFF
@FS10000125:26:BPA73017-1023:1:1101:11790:1570 1:N:0:16
TTGGCACAACTTCGTCGAGTACGCTCAATATAGAAGATCGGAAGA
+
FFFFFFFFFFFFFFFFFFFFFFFFFFFFFFFFFFFFFFFFFFFFF
@FS10000125:26:BPA73017-1023:1:1101:12110:1570 1:N:0:16
TCGCCTTAACTTCGTCGAGTACGCTCAACTGGTTAGATCGGAAGA
+
FFFFFFFFFFFFFFFFFFFFFFFFFFFFFFFFFFFFFFFFFFFFF
@FS10000125:26:BPA73017-1023:1:1101:12310:1570 1:N:0:16
TCGCGCCAACTTCGTCGAGTACGCTCAAGATAAGAGATCGGAAGA
+
FFFFFFFFFFFFFFFFFFFFFFFFFFFFFFFFFFFFFFFFFFFFF
@FS10000125:26:BPA73017-1023:1:1101:12760:1570 1:N:0:16
TTGGGCTCAACTTCGTCGAGTACGCTCAAGTATTTAGATCGGAAG
+
FFFFFFFFFFFFFFFFFFFFFFFFFFFFFFFFFFFFFFFFFFFFF
@FS10000125:26:BPA73017-1023:1:1101:14880:1570 1:N:0:16
TTGTCTGAACTTCGTCGAGTACGCTCAAGGGAGAAGATCGGAAGA
+
FFFFFFFFFFFFFFFFFFFFFFFFFFFFFFFFFFFFFFFFFFFFF
@FS10000125:26:BPA73017-1023:1:1101:1070:1580 1:N:0:16
GCGAAACAACTTCGTCGAGTACGCTCAACACAATAGATCGGAAGA
+
FFFFFFFFFFFFFFFFFFFFFFFFFFFFFFFFFFFFFFFFFFFFF
@FS10000125:26:BPA73017-1023:1:1101:1580:1580 1:N:0:16
TTGACTGGACTTCGTCGAGTACGCTCAAAATTCTAGATCGGAAGA
+
FFFFFFFFFFFFFFFFFFFFFFFFFFFF,,,,FFFFFFFFFFFFF
@FS10000125:26:BPA73017-1023:1:1101:1820:1580 1:N:0:16
TTGAGGAAACTTCGTCGAGTACGCTCAAACGGAAAGATCGAAGAG
+
FFFFFFFFFFFFFFFFFFFFFFFFFFFFFFFFFFFFFFFFFFFFF
@FS10000125:26:BPA73017-1023:1:1101:2170:1580 1:N:0:16
CTGGGCCAACTTCGTCGAGTACGCTCAACCTACCAGATCGGAAGA
+
FFFFFFFFFFFFFFFFFFFFFFFFFFFFFFFFFFFFFFFFFFFFF
@FS10000125:26:BPA73017-1023:1:1101:3930:1580 1:N:0:16
TTGTGAGAACTTCGTCGAGTACGCTCAACGTGATAGATCGGAAGA
+
F,FF,FFFFFFF:FFFFFFFFFFFFF:::F::FF::FFFF,:,FF
@FS10000125:26:BPA73017-1023:1:1101:4710:1580 1:N:0:16
TCGCGTGAACTTCCCGTCGAGTACGCTCAAGTACGAAGATCGGAA
+
FF,:::F:,FFFF:FFFFFFFFFF:FFFF,FFFFFFFFFFFFFF:
@FS10000125:26:BPA73017-1023:1:1101:5000:1580 1:N:0:16
TTGCTAAAACTTCGTCGAGTACGCTCAAAATTTAAGATCGGAAGA
+
FFFFFFFFFFFFFFFFFFFFFFFFFFFFFFFFFFFFFFFFFFFFF
@FS10000125:26:BPA73017-1023:1:1101:5560:1580 1:N:0:16
GAGCCAACTTCGTCGAGTACGCTCAACCTCACAGATCGGAAGAGC
+
FFFFFFFFFFFFFFFFFFFFFFFFFFFFFFFFFFFFFFFFFFFFF
@FS10000125:26:BPA73017-1023:1:1101:6450:1580 1:N:0:16
TTGGAATAACTTCGTCGAGTACGCTCAATCTAGCAGATCGGAAGA
+
FFFFFFFFFFFFFFFFFFFFFFFFFFFFFFFFFFFFFFFFFFFFF
@FS10000125:26:BPA73017-1023:1:1101:6730:1580 1:N:0:16
CCGGCACCAACTTCGTCGAGTACGCTCAATTATCAAGATCGGAAG
+
FFFFFFFFFFFFFFFFFFFFFFFFFFFFFFFFFFFFFFFFFFFFF
@FS10000125:26:BPA73017-1023:1:1101:7020:1580 1:N:0:16
TTGGTGTAACTTCGTCGAGTACGCTCAAAATAATAGATCGGAAGA
+
FFFFFFFFFFFFFFFFFFFFFFFFFFFFFFFFFFFFFFFFFFFFF
@FS10000125:26:BPA73017-1023:1:1101:8310:1580 1:N:0:16
TGGCTACAACTTCGTCGAGTACGCTCAAAGTAACAGATCGGAAGA
+
FFFFFFFFFFFFFFFFFFFFFFFFFFFFFFFFFFFFFFFFFFFFF
@FS10000125:26:BPA73017-1023:1:1101:8420:1580 1:N:0:16
TCGGGCCTAACTTCGTCGAGTACGCTCAAGTAAAAAGATCGGAAG
+
FFFFFFFFFFFFFFFFFFFFFFFFFFFFFFFFFFFFFFFFFFFFF
@FS10000125:26:BPA73017-1023:1:1101:9060:1580 1:N:0:16
GTGGTTAAACTTCGTCGAGTACGCTCAAGTATAAAGATCGGAAGA
+
FFFFFFFFFFFFFFFFFFFFFFFFFFFFFFFFFFFFFFFFFFFFF
@FS10000125:26:BPA73017-1023:1:1101:9460:1580 1:N:0:16
TGGATGAAACTTCGTCGAGTACGCTCAAAAGAATAGATCGGAAGA
+
FFFFFFFFFFFFFFFFFFFFFFFFFFFFFFFFFFFFFFFFFFFFF
@FS10000125:26:BPA73017-1023:1:1101:9780:1580 1:N:0:16
CTGAACTTCGTCGAGTACGCTCAATTGAAAAGATCGGAAGAGCAC
+
FFFFFFFFFFFFFFFFFFFFFFFFFFFFFFFFFFFFFFFFFFFFF
@FS10000125:26:BPA73017-1023:1:1101:9870:1580 1:N:0:16
TTGACTGGACTTCGTCGAGTACGCTCAACGATTTAGATCGGAAGA
+
FFFFFFFFFFFFFFFFFFFFFFFFFFFFFFFFFFFFFFFFFFFFF
@FS10000125:26:BPA73017-1023:1:1101:10040:1580 1:N:0:16
TGGGCCCAAATTCGTCGAGTACGCTCAACATTGGAGATCGGAAGA
+
FFFFFFFFFFFFFFFFFFFFFFFFFFFFFFFFFFFFFFFFFFFFF
@FS10000125:26:BPA73017-1023:1:1101:10740:1580 1:N:0:16
TTGGTGAAACTTCGTCGAGTACGCTCAAAGCCTCAGATCGGAAGA
+
FFFFFFFFFFFFFFFFFFFFFFFFFFFFFFFFFFFFFFFFFFFFF
@FS10000125:26:BPA73017-1023:1:1101:11350:1580 1:N:0:16
TTGACTGGACTTCGTCGAGTACGCTCAACTTACAAGATCGGAAGA
+
FFFFFFFFFFFFFFFFFFFFFFFFFFFFFFFFFFFFFFFFFFFFF
@FS10000125:26:BPA73017-1023:1:1101:11440:1580 1:N:0:16
TCGGCAAAACTTCGTCGAGTACGCTCAATAAATAAGATCGGAAGA
+
FFFFFFFFFFFFFFFFFFFFFFFFFFFFFFFFFFFFFFFFFFFFF
@FS10000125:26:BPA73017-1023:1:1101:12320:1580 1:N:0:16
TTGGATTAACTTCGTCGAGTACGCTCAATAGTTTAGATCGGAAGA
+
FFFFFFFFFFFFFFFFFFFFFFFFFFFFFFFFFFFFFFFFFFFFF
@FS10000125:26:BPA73017-1023:1:1101:12450:1580 1:N:0:16
GGGGGGGCCGAACTTCGTCGAGTACGCTCAAGAATCTAGATCGGA
+
FFFFFFFFFFFFFFFFFFFFFFFFFFFFFFFFFFFFFFFFFFFFF
@FS10000125:26:BPA73017-1023:1:1101:12790:1580 1:N:0:16
TTGGCCAATCTTCGTCGAGTACGCTCAATGTCAAAGATCGGAAGA
+
FFFFFFFFFFFFFFFFFFFFFFFFFFFFFFFFFFFFFFFFFFFFF
@FS10000125:26:BPA73017-1023:1:1101:12990:1580 1:N:0:16
GAGGGGACAACTTCGTCGAGTACGCTCAACCCATGAGATCGGAAG
+
FFFFFFFFFFFFFFFFFFFFFFFFFFFFFFFFFFFFFFFFFFFFF
@FS10000125:26:BPA73017-1023:1:1101:13080:1580 1:N:0:16
TTGCAGGAACTTCGTCGAGTACGCTCAAGGAAATAGATCGGAAGA
+
FFFFFFFFFFFFFFFFFFFFFFFFFFFFFFFFFFFFFFFFFFFFF
@FS10000125:26:BPA73017-1023:1:1101:13120:1580 1:N:0:16
TTGACTGGACTTCGTCGAGTACGCTCAACCAGATAGATCGGAAGA
+
FFFFFFFFFFFFFFFFFFFFFFFFFFFFFFFFFFFFFFFFFFFFF
@FS10000125:26:BPA73017-1023:1:1101:13150:1580 1:N:0:16
TTGCAGAAACTTCGTCGAGTACGCTCAACGTTCAAGATCGGAAGA
+
FFFFFFFFFFFFFFFFFFFFFFFFFFFFFFFFFFFFFFFFFFFFF
@FS10000125:26:BPA73017-1023:1:1101:13580:1580 1:N:0:16
AAGGCTCTAACTTCGTCGAGTACGCTCAAAGTAATAGATCGGAAG
+
FFFFFFFFFFFFFFFFFFFFFFFFFFFFFFFFFFFFFFFFFFFFF
@FS10000125:26:BPA73017-1023:1:1101:13850:1580 1:N:0:16
TTGAAGGCTCTTCGTCGAGTACGCTCAACTCATAAGATCGGAAGA
+
FFFFFFFFFFFFFFFFFFFFFFFFFFFFFFFFFFFFFFFFFFFFF
@FS10000125:26:BPA73017-1023:1:1101:14040:1580 1:N:0:16
GAGTACGCTCAAACGAGTAGATCGGAAGAGCACACGTCTGAACTC
+
FFFFFFFFFFFFFFFFFFFFFFFFFFFFFFFFFFFFFFFFFFFFF
@FS10000125:26:BPA73017-1023:1:1101:15930:1580 1:N:0:16
TTGGTTCAACTTCGTCGAGTACGCTCAAACTATGAGATCGGAAGA
+
FFF:FF:F,FFFF:FFFF:F:FF:F:F,FFF,FFFF:FFF:FF:F
@FS10000125:26:BPA73017-1023:1:1101:16390:1580 1:N:0:16
TCTAAACTTCGTCGAGTACGCTCAAGTCTAGAGATCGGAAGAGCA
+
FFFFFFFFFFFFFFFFFFFFFFFFFFFFFFFFFFFFFFFFFFFFF
@FS10000125:26:BPA73017-1023:1:1101:16430:1580 1:N:0:16
TCGCATCAACTTCGTCGAGTACGCTCAATTGTTCAGATCGGAAGA
+
FFFFFFFFFFFFFFFFFFFFFFFFFFFFFF:FF:FFFFFFFFFFF
@FS10000125:26:BPA73017-1023:1:1101:1450:1590 1:N:0:16
TTGTGGCAACTTCGTCGAGTACGCTCAATACACGAGATCGGAAGA
+
FFFFFFFFFFFFFFFFFFFFFFFFFFFFFFFFFFFFFFFFFFFFF
@FS10000125:26:BPA73017-1023:1:1101:2070:1590 1:N:0:16
CTGGGTAAAACTTCGTCGAGTACGCTCAAGTAAGAAGATCGGAAG
+
FFFFFFFFFFFFFFFFFFFFFFFFFFFFFFFFFFFFFFFFFFFFF
@FS10000125:26:BPA73017-1023:1:1101:2570:1590 1:N:0:16
TTGACGAAACTTCGTCGAGTACGCTCAAAATACTAGATCGGAAGA
+
FFFFFFFFFFFFFFFFFFFFFFFFFFFFFFFFFFFFFFFFFFFFF
@FS10000125:26:BPA73017-1023:1:1101:2800:1590 1:N:0:16
TCGGCAACTTCGTCGAGTACGCTCAAGACAACAGATCGGAAGAGC
+
FFFFFFFFFFFFFFFFFFFFFFFFFFFFFFFFFFFFFFFFFFFFF
@FS10000125:26:BPA73017-1023:1:1101:2890:1590 1:N:0:16
CCGGTGTGAACTTCGTCGAGTACGCTCAACACTATAGATCGGAAG
+
FFFFFFFFFFFFFFFFFFFFFFFFFFFFFFFFFFFFFFFFFFFFF
@FS10000125:26:BPA73017-1023:1:1101:4420:1590 1:N:0:16
TCGGGTGGAACTTCGTCGAGTACGCTCAATCAAGCAGATCGGAAG
+
FFFFFFFFFFFFFFFFFFFFFFFFFFFFFFFFFFFFFFFFFFFFF
@FS10000125:26:BPA73017-1023:1:1101:4650:1590 1:N:0:16
TTGTGGGAACTTCGTCGAGTACGCTCAAAAACAAAGATCGGAAGA
+
FFFFFFFFFFFFFFFFFFFFFFFFFFFFFFFFFFFFFFFFFFFFF
@FS10000125:26:BPA73017-1023:1:1101:6490:1590 1:N:0:16
TTGAACGAACTTCGTCGAGTACGCTCAACTACGGAGATCGGAAGA
+
FFFFFFFFFFFFFFFFFFFFFFFFFFFFFFFFFFFFFFFFFFFFF
@FS10000125:26:BPA73017-1023:1:1101:8050:1590 1:N:0:16
TCGTTCAACTTCGTCGAGTACGCTCAAGACAGTAGATCGGAAGAG
+
F,FF,FFFFFFFFFFFFFFFFFFFFFF,F,,,:FFFFFFFFFFFF
@FS10000125:26:BPA73017-1023:1:1101:8090:1590 1:N:0:16
CGGTATAACTTCGTCGAGTACGCTCAAAAGTTAAGATCGGAAGAG
+
FFFFFFFFFFFFFFFFFFFFFFFFFFFFFFFFFFFFFFFFFFFFF
@FS10000125:26:BPA73017-1023:1:1101:8110:1590 1:N:0:16
TTGACTGGACTTTCGTCGAGTACGCTCAAAGGTAGAGATCGGAAG
+
,FFFFFFFFFFFFFFFFFFFFFFFFFFFFFFFFFFFFFFFFFFFF
@FS10000125:26:BPA73017-1023:1:1101:8550:1590 1:N:0:16
TTGTAGTAACTTCGTCGAGTACGCTCAAATTCCAAGATCGGAAGA
+
FFFFFFFFFFFFFFFFFFFFFFFFFFFFFFFFFFFFFFFFFFFFF
@FS10000125:26:BPA73017-1023:1:1101:9470:1590 1:N:0:16
TTGGTAGAGCTTCGTCGAGTACGCTCAAGTGATCAGATCGGAAGA
+
FFFFFFFFFFFFFFFFFFFFFFFFFFFFFFFFFFFFFFFFFFFFF
@FS10000125:26:BPA73017-1023:1:1101:11020:1590 1:N:0:16
TTGGCCAAACTTCGTCGAGTACGCTCAATTTGACAGATCGGAAGA
+
F::FFFFFFFFFF:FFFFFFFFFFFFFFF:FFFFFFF:FFFFFFF
@FS10000125:26:BPA73017-1023:1:1101:11360:1590 1:N:0:16
TCGGCCTAGGAACTTCGTCGAGTACGCTCAAGTTAAGAGATCGGA
+
FFFFFFFFFFFFFFFFFFFFFFFFFFFFFFFFFFFFFFFFFFFFF
@FS10000125:26:BPA73017-1023:1:1101:11910:1590 1:N:0:16
TTGAAAGAACTTCGTCGAGTACGCTCAAATGGATAGATCGGAAGA
+
FF,FFFFFFFFFFFFFFFFFFFFFFFFFFFFFFFFFFFFFFFFFF
@FS10000125:26:BPA73017-1023:1:1101:12510:1590 1:N:0:16
CCGGGGGATAACTTCGTCGAGTACGCTCAAGCAGAGAGATCGGAA
+
FFFFFFFFFFFFFFFFFFFFFFFFFFFFFFFFFFFFFFFFFFFFF
@FS10000125:26:BPA73017-1023:1:1101:12800:1590 1:N:0:16
TCGCGGTAACTTCGTCGAGTACGCTCAAGAACATAGATCGGAAGA
+
FFFFFFFFFFFFFFFFFFFFFFFFFFFFFFFFFFFFFFFFFFFFF
@FS10000125:26:BPA73017-1023:1:1101:13150:1590 1:N:0:16
CTGGGAACTTCGTCGAGTACGCTCATTGTATAGATCGGAAGAGCA
+
FFFFFFFFFFFFFFFFFFFFFFFFFFFFFFFFFFFFFFFFFFFFF
@FS10000125:26:BPA73017-1023:1:1101:13270:1590 1:N:0:16
TTGCTTTAACTTCGTCGAGTACGCTCAAAAACTAAGATCGGAAGA
+
FFFFFFFFFFFFFFFFFFFFFFFFFFFFFFFFFFFFFFFFFFFFF
@FS10000125:26:BPA73017-1023:1:1101:14040:1590 1:N:0:16
TTGGATGAACTTCGTCGAGTACGCTCAATAATGAAGATCGGAAGA
+
FFFFFFFFFFFFFFFFFFFFFFFFFFFFFFFFFFFFFFFFFFFFF
@FS10000125:26:BPA73017-1023:1:1101:14740:1590 1:N:0:16
TTTGGGGAAACTTCGTCGAGTATGCTCAAATAACAAGATCGGAAG
+
FFFFFFFFFFFFFFFFFFFFFFFFFFFFFFFFFFFFFFFFFFFFF
@FS10000125:26:BPA73017-1023:1:1101:14930:1590 1:N:0:16
TTGGCTTAACTTCGTCGAGTACGCTCAATTCTGTAGATCGGAAGA
+
FFFFFFFFFFFFFFFFFFFFFFFFFFFFFFFFFFFFFFFFFFFFF
@FS10000125:26:BPA73017-1023:1:1101:16130:1590 1:N:0:16
TTGAACAAACTTCGTCGAGTACGCTCAACGGCAAAGATCGGAAGA
+
FF:FFFFFFFFFFFFFFFFFFFFFFFFFFFFFFFFFFFFFFFFFF
@FS10000125:26:BPA73017-1023:1:1101:1010:1600 1:N:0:16
TTGACTGGACTTCGTCGAGTACGCTCAAGGAATGAGATCGGAAGA
+
FFFFFFFFFFFFFFFFFFFFFFFFFFFFFFFFFFFFFFFFFFFFF
@FS10000125:26:BPA73017-1023:1:1101:1070:1600 1:N:0:16
TTGCATTACCTTCGTCGAGTACGCTCAACAAGGTAGATCGGAAGA
+
FFFFFFFFFFFFFFFFFFFFFFFFFFFFFFFFFFFFFFFFFFFFF
@FS10000125:26:BPA73017-1023:1:1101:1800:1600 1:N:0:16
CCGAGAACTTCGTCGAGTACGCTCAATCGGTAAGATCGGAAGAGC
+
FFFFFFFFFFFFFFFFFFFFFFFFFFFFFFFFFFFFFFFFFFFFF
@FS10000125:26:BPA73017-1023:1:1101:3380:1600 1:N:0:16
TTGGAACGAACTTCGTCGAGTACGCTCAACCCAGGAGATCGGAAG
+
FFFFFFFFFFFFFFFFFFFFFFFFFFFFFFFFFFFFFFFFFFFFF
@FS10000125:26:BPA73017-1023:1:1101:3830:1600 1:N:0:16
TTGCAGTAACTTCGTCGAGTACGCTCAAGGGATAAGATCGGAAGA
+
FFFFFFFFFFFFFFFFFFFFFFFFFFFFFFFFFFFFFFFFFFFFF
@FS10000125:26:BPA73017-1023:1:1101:4130:1600 1:N:0:16
TTGGAGTCAACTTCGTCGAGTACGCTCAAAGCAAAAGATCGGAAG
+
FFFFFFFFFFFFFFFFFFFFFFFFFFFFFFFFFFFFFFFFFFFFF
@FS10000125:26:BPA73017-1023:1:1101:4720:1600 1:N:0:16
TTGACCTAACTTCGTCGAGTACGCTCAAGGCCGCAGATCGGAAGA
+
FFFFFFFFFFFFFFFFFFFFFFFFFFFFFFFFFFFFFFFFFFFFF
@FS10000125:26:BPA73017-1023:1:1101:5110:1600 1:N:0:16
TTGGAACAACTTCGTCGAGTACGCTCAACGTCAAAGATCGGAAGA
+
F,,,FFFF,FF:FF:F:FFF:FF::FFFFFFFFFFF::FFFFFFF
@FS10000125:26:BPA73017-1023:1:1101:5470:1600 1:N:0:16
TCGCAATAACTTCGTCGAGTATGCTCAAGTATAGAGATCGGAAGA
+
FFFFFFFFFFFFFFFFFFFFFFFFFFFFFFFFFFFFFFFFFFFFF
@FS10000125:26:BPA73017-1023:1:1101:6690:1600 1:N:0:16
CTGCAGCAACTTCGTCGAGTACGCTCAATTTTAAAGATCGGAAGA
+
F:FFFFF:FFFFFFFFFFFFFFFFFFFFFFFFFFFF:FFFFFFF:
@FS10000125:26:BPA73017-1023:1:1101:7320:1600 1:N:0:16
TTGCCGAACTTCGTCGAGTACGCTCAATATGTTAGATCGGAAGAG
+
FFFFFFFFFFFFFFFFFFFFFFFFFFFFFFFFFFFFFFFFFFFFF
@FS10000125:26:BPA73017-1023:1:1101:7730:1600 1:N:0:16
CGGACCAAACTTCGTCGAGTACGCTCAAATAGTTAGATCGGAAGA
+
FFFFFFFFFFFFFFFFFFFFFFFFFFFFFFFFFFFFFFFFFFFFF
@FS10000125:26:BPA73017-1023:1:1101:8080:1600 1:N:0:16
TTGGATCAACTTCGTCGAGTACGCTCAACGGTGAAGATCGGAAGA
+
FFFFFFFFFFFFFFFFFFFFFFFFFFFFFFFFFFFFFFFFFFFFF
@FS10000125:26:BPA73017-1023:1:1101:8410:1600 1:N:0:16
TCGGGCCTAACTTCGTCGAGTACGCTCAAGTAAAAAGATCGGAAG
+
FFFFFFFFFFFFFFFFFFFFFFFFFFFFFFFFFFFFFFFFFFFFF
@FS10000125:26:BPA73017-1023:1:1101:9290:1600 1:N:0:16
TTGACTGGACTTCGTCGAGTACGCTCAAGAAGTAAGATCGGAAGA
+
FFFFFFFFFFFFFFFFFFFFFFFFFFFFFFFFFFFFFFFFFFFFF
@FS10000125:26:BPA73017-1023:1:1101:10650:1600 1:N:0:16
TTGACTGGACTTCGTCGAGTACGCTCAATTCCAGAGATCGGAAGA
+
FFFFFFFFFFFFFFFFFFFFFFFFFFFFFFFFFFFFFFFFFFFFF
@FS10000125:26:BPA73017-1023:1:1101:11180:1600 1:N:0:16
TCGATAGAACTTCGTCGAGTACGCTCAAAGTTAGAGATCGGAAGA
+
FFFFFFFFFFFFFFFFFFFFFFFFFFFFFFFFFFFFFFFFFFFFF
@FS10000125:26:BPA73017-1023:1:1101:12120:1600 1:N:0:16
TCGGGAACTTCGTCGAGCACGCTCAATCGTGTAGATCGGAAGAGC
+
FFFFFFFFFFFFFFFFFFFFFFFFFFFFFFFFFFFFFFFFFFFFF
@FS10000125:26:BPA73017-1023:1:1101:12170:1600 1:N:0:16
TCGTAAAACTTCGTCGAGTACGCTCAAATAAGAAGATCGGAAGAG
+
FF,F:F,:FFFFFFFFFF:FFFFFFF,FFFF:FFF:FFFFFFFFF
@FS10000125:26:BPA73017-1023:1:1101:12950:1600 1:N:0:16
TTGTTCGAACTTCGTCGAGTACGCTCAAAATGAGAGATCGGAAGA
+
FFFFFFFFFFFFFFFFFFFFFFFFFFFFFFFFFFFFFFFFFFFFF
@FS10000125:26:BPA73017-1023:1:1101:13290:1600 1:N:0:16
CCGTAAACTTCGTCGAGTACGCTCAACTTCACAGATCGGAAGAGC
+
FFFFFFFFFFFFFFFFFFFFFFFFFFFFFFFFFFFFFFFFFFFFF
@FS10000125:26:BPA73017-1023:1:1101:13400:1600 1:N:0:16
TTGTAGCAACTTCGTCGAGTACGCTCAAGTATACAGATCGGAAGA
+
FFFFFFFFFFFFFFFFFFFFFFFFFFFFFFFFFFFFFFFFFFFFF
@FS10000125:26:BPA73017-1023:1:1101:13750:1600 1:N:0:16
CCGTAAAAACTTCGTCGAGTACGCTCAAACACAAAGATCGGAAGA
+
FFFFFFFFFFFFFFFFFFFFFFFFFFFFFFFFFFFFFFFFFFFFF
@FS10000125:26:BPA73017-1023:1:1101:14220:1600 1:N:0:16
TTGGAACAACTTCGTCGAGTACGCTCAATACTAGAGATCGGAAGA
+
FFFFFFFFFFFFFFFFFFFFFFFFFFFFFFFFFFFFFFFFFFFFF
@FS10000125:26:BPA73017-1023:1:1101:14880:1600 1:N:0:16
TTGTAGCAACTTCGTCGAGTACGCTCAAGTTAAAAGATCGGAAGA
+
FFFFFFFFFFFFFFFFFFFFFFFFFFFFFFFFFFFFFFFFFFFFF
@FS10000125:26:BPA73017-1023:1:1101:15070:1600 1:N:0:16
TTGAGTTAACTTCGTCGAGTACGCTCAAAGGTCGAGATCGGAAGA
+
FFFFFFFFFFFFFFFFFFFFFFFFFFFFFFFFFFFFFFFFFFFFF
@FS10000125:26:BPA73017-1023:1:1101:15480:1600 1:N:0:16
TGGACCCAACTTCGTCGAGTACGCTCAATCTACCAGATCGGAAGA
+
FFFFFFFFFFFFFFFFFFFFFFFFFFFFFFFFFFFFFFFFFFFFF
@FS10000125:26:BPA73017-1023:1:1101:15590:1600 1:N:0:16
GTGCCAACTTCGTCGAGTACGCTCAATGAACAAGATCGGAAGAGC
+
:FFFFFFFFFFFFFFFFFFFFFFFFFFFFFFFFFFFFFFFFFFFF
@FS10000125:26:BPA73017-1023:1:1101:1390:1610 1:N:0:16
TCGCCTAACTTCGTCGAGTACGCTCAATAAACCAGATCGGAAGAG
+
FFFFFFFFFFFFFFFFFFFFFFFFFFFFFFFFFFFFFFFFFFFFF
@FS10000125:26:BPA73017-1023:1:1101:2080:1610 1:N:0:16
TTGCGGGAACTTCGTCGAGTACGCTCAAATGTGGAGATCGGAAGA
+
FFFFFFFFFFFFFFFFFFFFFFFFFFFFFFFFFFFFFFFFFFFFF
@FS10000125:26:BPA73017-1023:1:1101:2780:1610 1:N:0:16
TGGGTCAAACTTCGTCGAGTACGCTCAATTGATAAGATCGGAAGG
+
FFFFFFFFFFFFFFFFFFFFFFFFFFFFFFFFFFFFFFFFFFFFF
@FS10000125:26:BPA73017-1023:1:1101:3080:1610 1:N:0:16
TTGGTAAAACTTCGTCGAGTACGCTCAAAGAGTCAGATCGGAAGA
+
FFFFFFFFFFFFFFFFFFFFFFFFFFFFFFFFFFFFFFFFFFFFF
@FS10000125:26:BPA73017-1023:1:1101:4170:1610 1:N:0:16
TTGATGGAACTTCGTCGAGTACGCTCAAAATTCCAGATCGGAAGA
+
FFFFFFFFFFFFFFFFFFFFFFFFFFFFFFFFFFFFFFFFFFFFF
@FS10000125:26:BPA73017-1023:1:1101:5430:1610 1:N:0:16
TTGAGGAAACTTCGTCGAGTACGCTCAAAAATAGAGATCGGAAGA
+
FF:F:FFFFFFFFFFFFFFFFFFFFFFFFFFFFFFFFFFFFFFFF
@FS10000125:26:BPA73017-1023:1:1101:5580:1610 1:N:0:16
TTGATTTAACTTCGTCGAGTACGCTCAAGGTATTAGATCGGAAGA
+
FFFFFFFFFFFFFFFFFFFFFFFFFFFFFFFFFFFFFFFFFFFFF
@FS10000125:26:BPA73017-1023:1:1101:5600:1610 1:N:0:16
CTGGAACAAACTTCGTCGAGTACGCTCAAATTGTTAGATCGGAAG
+
FFFFFFFFFFFFFFFFFFFFFFFFFFFFFFFFFFFFFFFFFFFFF
@FS10000125:26:BPA73017-1023:1:1101:5850:1610 1:N:0:16
GGGCAACTTCGTCGAGTACGCTCAAACACTAAGATCGGAAGAGCA
+
FFFFFFFFFFFFFFFFFFFFFFFFFFFFFFFFFFFFFFFFFFFFF
@FS10000125:26:BPA73017-1023:1:1101:6740:1610 1:N:0:16
TTGCAGGAACTTCGTCAGTACGCTCAAGATGGTAGATCGGAAGAG
+
FFFFFFFFFFFFFFFFFFFFFFFFFFFFFFFFFFFFFFFFFFFFF
@FS10000125:26:BPA73017-1023:1:1101:7040:1610 1:N:0:16
TGGGAATAAACTTCGTCGAGTACGCTCAAAATTGCAGATCGGAAG
+
F:FFFFFFFFFFFFFFFFFFFFFFFFFFFFFFFFFFFFFFFFFFF
@FS10000125:26:BPA73017-1023:1:1101:7270:1610 1:N:0:16
TTGACTGGACTTCGTCGAGTACGCTCAAAAAAAAAGATCGGAAGA
+
FFFFFFFFFFFFFFFFFFFFFFFFFFFFFFFFFFFFFFFFFFFFF
@FS10000125:26:BPA73017-1023:1:1101:7710:1610 1:N:0:16
GCGCTAACTTCGTCGAGTACGCTCAAGGACCCAGATCGGAAGAGC
+
FFFFFFFFFFFFFFFFFFFFFFFFFFFFFFFFFFFFFFFFFFFFF
@FS10000125:26:BPA73017-1023:1:1101:7950:1610 1:N:0:16
GGGTTGGACTTCGTCGAGTACGCTCAAGACAGCAGATCGGAAGAG
+
FFFFFFFFFFFFFFFFFFFFFFFFFFFFFFFFFFFFFFFFFFFFF
@FS10000125:26:BPA73017-1023:1:1101:8620:1610 1:N:0:16
GCGACTGGACTTCGTCGAGTACGCTCAAGATATAAGATCGGAAGA
+
FFFFFFFFFFFFFFFFFFFFFFFFFFFFFFFFFFFFFFFFFFFFF
@FS10000125:26:BPA73017-1023:1:1101:8920:1610 1:N:0:16
TGGGTAAACTTCGTCGAGTACGCTCAAGTAGGGAGATCGGAAGAG
+
FFFFFFFFFFFFFFFFFFFFFFFFFFFFFFFFFFFFFFFFFFFFF
@FS10000125:26:BPA73017-1023:1:1101:9760:1610 1:N:0:16
TTGACTGGACTTCGTCGAGTACGCTCAATCCTTTAGATCGGAAGA
+
FFFFFFFFFFFFFFFFFFF:FFFFFFFFFFFFFFFFFFFFFFFFF
@FS10000125:26:BPA73017-1023:1:1101:10010:1610 1:N:0:16
TTGGACGATCTTCGTCGAGTACGCTCAATTTAGAAGATCGGAAGA
+
FFFFFFFFFFFFFFFFFFFFFFFFFFFFFFFFFFFFFFFFFFFFF
@FS10000125:26:BPA73017-1023:1:1101:10230:1610 1:N:0:16
TTGACTGGACTTCGTCGAGTACGCTCAAGCGATGAGATCGGAAGA
+
FFFFFFFFFFFFFFFFFFFFFFFFFFFFFFFFFFFFFFFFFFFFF
@FS10000125:26:BPA73017-1023:1:1101:10440:1610 1:N:0:16
ACGGAAGCAACTTCGTCGAGTACGCTCAATAATAAAGATCGGAGG
+
FFFFFFFFFFFFFFFFFFFFFFFFFFFFFFFFFFFFFFFFFFF,F
@FS10000125:26:BPA73017-1023:1:1101:10810:1610 1:N:0:16
TTGACTGGACTTCGTCGAGTACGCTCAATTTCACAGATCGGAAGA
+
FFFFFFFFFFFFFFFFFFFFFFFFFFFFFFFFFFFFFFFFFFFFF
@FS10000125:26:BPA73017-1023:1:1101:11040:1610 1:N:0:16
TTGTGAAAACTTCGTCGAGTACGCTCAAAGTGGTAGATCGGAAGA
+
FFFFFFFFFFFFFFFFFFFFFFFFFFFFFFFFFFFFFFFFFFFFF
@FS10000125:26:BPA73017-1023:1:1101:11300:1610 1:N:0:16
TCGCATAACTTCGTCGAGTACGCTCAAACTCCGAGATCGGAAGAG
+
FFFFFFFFFFFFFFFFFFFFFFFFFFFFFFFFFFFFFFFFFFFFF
@FS10000125:26:BPA73017-1023:1:1101:11620:1610 1:N:0:16
TTGAGCAAACTTTTGTCGAGTACGCTCAATGTTACAGATCGGAAG
+
FFFFFFFFFFFFFFFFFFFFFFFFFFFFFFFFFFFFFFFFFFFFF
@FS10000125:26:BPA73017-1023:1:1101:11990:1610 1:N:0:16
TTGAAAGAACTTCGTCGAGTACGCTCAAGGAGTGAGATCGGAAGA
+
FFFFFFFFFFFFFFFFFFFFFFFFFFFFFFFFFFFFFFFFFFFFF
@FS10000125:26:BPA73017-1023:1:1101:12020:1610 1:N:0:16
TGACTGGACTTCGTCGAGTACGCTCAAAAAGACAGATCGGAAGAG
+
FFFFFFFFFFFFFFFFFFFFFFFFFFFFFFFFFFFFFFFFFFFFF
@FS10000125:26:BPA73017-1023:1:1101:12830:1610 1:N:0:16
TGGCAAACTTCGTCGAGTACGCTCAATTTAGTAGATCGGAAGAGC
+
,FFFFFFFFFFFFFFFFFFFFFFFFFFFFFFFFFFFFFFFFFFFF
@FS10000125:26:BPA73017-1023:1:1101:13160:1610 1:N:0:16
GTGGAGTAACTTCGTCGAGTACGCTCAAGATTTAAGATCGGAAGA
+
,FF:FFFFFFFFFFFFFFFFFFFFFFFF:F:FFFFFFFFFFFFFF
@FS10000125:26:BPA73017-1023:1:1101:13250:1610 1:N:0:16
GGGAACTTCGTCGAGTACGCTCAAACTTACAGATCGGAAGAGCAC
+
FFFFFFFFFFFFFFFFFFFFFFFFFFFFFFFFFFFFFFFFFFFFF
@FS10000125:26:BPA73017-1023:1:1101:14490:1610 1:N:0:16
TTGCAGGAACTTCGTCGAGTACGCTCAAGAAGTTAGATCGGAAGA
+
FFFFFFFFFFFFFFFFFFFFFFFFFFFFFFFFFFFFFFFFFFFFF
@FS10000125:26:BPA73017-1023:1:1101:14570:1610 1:N:0:16
TTGACTGGACTTCGTCGAGTACGCTCAAAAAAATAGATCGGAAGA
+
FF:FFFFFFFFFFFFFFFFFFFFFFFFFFFFFFFFFFFFFFFFFF
@FS10000125:26:BPA73017-1023:1:1101:14830:1610 1:N:0:16
TTGAAAGACCTTCGTCGAGTACGCTCAATGTGAGAGATCGGAAGA
+
FFFFFFFFFFFFFFFFFFFFFFFFFFFFFFFFFFFFFFFFFFFFF
@FS10000125:26:BPA73017-1023:1:1101:15550:1610 1:N:0:16
CCGGGAGCATCTTCGTCGAGTACGCTCAACTTTATAGATCGGAAG
+
FFFFFFFFFFFFFFFFFFFFFFFFFFF:FFFFFFFFFFFFFFFFF
@FS10000125:26:BPA73017-1023:1:1101:16020:1610 1:N:0:16
TCTATTAACTTCGTCGAGTACGCTCAACAAAACAGATCGGAAGAG
+
FFFFFFFFFFFFFFFFFFFFFFFFFFFFFFFFFFFFFFFFFFFFF
@FS10000125:26:BPA73017-1023:1:1101:2090:1620 1:N:0:16
TTGAGGTAACTTCGTCGAGTACGCTCAAAAATCAAGATCGGAAGA
+
FFFFFFFFFFFFFFFFFFFFFFFFFFFFFFFFFFFFFFFFFFFFF
@FS10000125:26:BPA73017-1023:1:1101:2260:1620 1:N:0:16
TCGCTGAAACCTTCGTCGAGTACGCTCAACAGGAAAGATCGGAAG
+
FFFFFFFFFFFFFFFFFFFFFFFFFFFFFFFFFFFFFFFFFFFFF
@FS10000125:26:BPA73017-1023:1:1101:2630:1620 1:N:0:16
TTGCAATAACTTCGTCGAGTACGCTCAAAAGTAAAGATCGGAAGA
+
FFFFFFFFFFFFFFFFFFFFFFFFFFFFFFFFFFFFFFFFFFFFF
@FS10000125:26:BPA73017-1023:1:1101:3290:1620 1:N:0:16
TTGACTTCGTCGAGTACGCTCAAGTGCAGAGATCGGAAGAGCACA
+
FFFFFFFFFFFFFFFFFFFFFFFFFFFFFFFFFFFFFFFFFFFFF
@FS10000125:26:BPA73017-1023:1:1101:3390:1620 1:N:0:16
TGGATCTAACTTCGTCGAGTACGCTCAAAATTCCAGATCGGAAGA
+
FFFFFFFFFFFFFFFFFFFFFFFFFFFFFFFFFFFFFFFFFFFFF
@FS10000125:26:BPA73017-1023:1:1101:3880:1620 1:N:0:16
TGGGTGGAACTTCGTCGAGTACGCTCAATTGCCTAGATCGGAAGA
+
FFFFFFFFFFFFFFFFFFFFFFFFFFFFFFFFFFFFFFFFFFFFF
@FS10000125:26:BPA73017-1023:1:1101:4770:1620 1:N:0:16
TTGAGACAATTTCGTCGAGTACGCTCAATCAAATAGATCGGAAGA
+
FFFFFFFFFFFFFFFFFFFFFFFFFFFFFFFFFFFFFFFFFFFFF
@FS10000125:26:BPA73017-1023:1:1101:6440:1620 1:N:0:16
TCGGGTGGAACTTCGTCGAGTACGCTCAATCAAGCAGATCGGAAG
+
FFFFFFFFFFFFFFFFFFFFFFFFFFFFFFFFFFFFFFFFFFFFF
@FS10000125:26:BPA73017-1023:1:1101:7660:1620 1:N:0:16
TCGCACAACTTCGTCGAGTACGCTCAATGGAGCAGATCGGAAGAG
+
FFFFFFFFFFFFFFFFFFFFFFFFFFFFFFFFFFFFFFFFFFFFF
@FS10000125:26:BPA73017-1023:1:1101:8160:1620 1:N:0:16
GATTAAACTTCGTCGAGTACGCTCAAATTTTTAGATCGGAAGAGC
+
FFFFFFFFFFFFFFFFFFFFFFFFFFFFFFFFFFFFFFFFFFFFF
@FS10000125:26:BPA73017-1023:1:1101:8380:1620 1:N:0:16
AGGCACGAACTTCGTCGAGTACGCTCAAAACAGGAGATCGGAAGA
+
FFFFFFFFFFFFFFFFFFFFFFFFFFFFFFFFFFFFFFFFFFFFF
@FS10000125:26:BPA73017-1023:1:1101:9100:1620 1:N:0:16
TTGAATGAACTTCGTCGAGTACGCTCAACCGAAAAGATCGGAAGA
+
FFFFFFFFFFFFFFFFFFFFFFFFFFFFFFFFFFFFFFFFFFFFF
@FS10000125:26:BPA73017-1023:1:1101:9810:1620 1:N:0:16
TCGGGGCTTAACTTCGTCGAGTACGCTCAATAAAGAAGATCGGAA
+
FFFFFFFFFFFFFFFFFFFFFFFFFFFFFFFFFFFFFFFFFFFFF
@FS10000125:26:BPA73017-1023:1:1101:11230:1620 1:N:0:16
TTGGCCCAACTTCGTCGAGTACGCTCAAGAATCAAGATCGGAAGA
+
FFFFFFFFFFFFFFFFFFFFFFFFFFFFFFFFFFFFFFFFFFFFF
@FS10000125:26:BPA73017-1023:1:1101:11540:1620 1:N:0:16
TAGCGGCAACTTCGTCGAGTACGCTCAAGTAAACAGATCGGAAGA
+
FFFFFFFFFFFFFFFFFFFFFFFFFFFFFFFFFFFFFFFFFFFFF
@FS10000125:26:BPA73017-1023:1:1101:11770:1620 1:N:0:16
GCGAAAACTTCGTCGAGTACGCTCAAGGCTAGAGATCGGAAGAGC
+
FFFFFFFFFFFFFFFFFFFFFFFFFFFFFFFFFFFFFFFFFFFFF
@FS10000125:26:BPA73017-1023:1:1101:11790:1620 1:N:0:16
TGGGGCCAACTTCGTCGAGTACGCTCAAATCTCGAGATCGGAAGA
+
FFFFFFFFFFFFFFFFFFFFFFFFFFFFFFFFFFFFFFFFFFFFF
@FS10000125:26:BPA73017-1023:1:1101:12630:1620 1:N:0:16
TTGCAAAAACTTCGTCGAGTACGCTCAACCAACGAGATCGGAAGA
+
FFFFFFFFFFFFFFFFFFFFFFFFFFFFFFFFFFFFFFFFFFFFF
@FS10000125:26:BPA73017-1023:1:1101:15770:1620 1:N:0:16
TCTAGGAACTTCGTCGAGTACGCTCAAGGTGATAGATCGGAAGAG
+
FFFFFFFFFFFFFFFFFFFFFFFFFFFFFFFFFFFFFFFFFFFFF
@FS10000125:26:BPA73017-1023:1:1101:16320:1620 1:N:0:16
TCGCAGAACTTCGTCGAGTACGCTCAATTCTGAAGATCGGAAGAG
+
FFFFFFFFFFFFFFFFFFFFFFFFFFFFFFFFFFFFFFFFFFFFF
@FS10000125:26:BPA73017-1023:1:1101:16380:1620 1:N:0:16
CCGGGGTTCAACTTCGTCGAGTACGCTCAAATTAATAGATCGGAA
+
FFFFFFFFFFFFFFFFFFFFFFFFFFFFFFFFFFFFFFFFFFFFF
@FS10000125:26:BPA73017-1023:1:1101:1080:1630 1:N:0:16
TTGGAAACTTCGTCGAGTACGCTCAAGGATATAGATCGGAAGAGC
+
FFFFFFFFFFFFFFFFFFFFFFFFFFFFFFFFFFFFFFFFFFFFF
@FS10000125:26:BPA73017-1023:1:1101:2530:1630 1:N:0:16
TTGGGCCAACTTCGTCGAGTACGCTCAATTCTTTAGATCGGAAGA
+
FFFFFFFFFFFFFFFFFFFFFFFFFFFFFFFFFFFFFFFFFFFFF
@FS10000125:26:BPA73017-1023:1:1101:3430:1630 1:N:0:16
TTGGACCAACTTCGTCGAGTACGCTCAAGTTCCAAGATCGGAAGA
+
FFFFFFFFFFFFFFFFFFFFFFFFFFFFFFFFFFFFFFFFFFFFF
@FS10000125:26:BPA73017-1023:1:1101:4100:1630 1:N:0:16
TTGGAGCAACTTCGTCGAGTACGCTCAACTTATGAGATCGGAAGA
+
FFFFFFFFFFFFFFFFFFFFFFFFFFFFFFFFFFFFFFFFFFFFF
@FS10000125:26:BPA73017-1023:1:1101:4180:1630 1:N:0:16
CCGGAATGAACTTCGTCGAGTACGCTCAAAATGTGAGATCGGAAG
+
FFFFFFFFFFFFFFFFFFFFFFFFFFFFFFFFFFFFFFFFFFFFF
@FS10000125:26:BPA73017-1023:1:1101:5690:1630 1:N:0:16
TGGGCGAAACTTCGTCGAGTACGCTCAAGGATTCAGATCGGAAGA
+
FFFFFFFFFFFFFFFFFFFFFFFFFFFFFFFFFFFFFFFFFFFFF
@FS10000125:26:BPA73017-1023:1:1101:7130:1630 1:N:0:16
TTGATGGAACTTCGTCGAGTACGCTCAACTATTAAGATCGGAAGA
+
FFFFFFFFFFFFFFFFFFFFFFFFFFFFFFFFFFFFFFFFFFFFF
@FS10000125:26:BPA73017-1023:1:1101:7670:1630 1:N:0:16
TTGTGTGAACTTCGTCGAGTACGCTCAATCACCTAGATCGGAAGA
+
:FFFFFFFFFFFFFFFFFFFFFFFFFFFFFFFFFFFFFFFFFFFF
@FS10000125:26:BPA73017-1023:1:1101:7830:1630 1:N:0:16
TTGATATAACTTCGTCGAGTACGCTCAAACTAAGAGATCGGAAGA
+
FFFFFFFFFFFFFFFFFFFFFFFFFFFFFFFFFFFFFFFFFFFFF
@FS10000125:26:BPA73017-1023:1:1101:8800:1630 1:N:0:16
TTGAGGTAACTTCGTCGAGTACGCTCAACGATAGAGATCGGAAGA
+
FFFFFFFFFFFFFFFFFFFFFFFFFFFFFFFFFFFFFFFFFFFFF
@FS10000125:26:BPA73017-1023:1:1101:9210:1630 1:N:0:16
TCGACATAACTTCGTCGAGTACGCTCAATAAGACAGATCGGAAGA
+
FFFFFFFFFFFFFFFFFFFFFFFFFFFFFFFFFFFFF:FFFFFFF
@FS10000125:26:BPA73017-1023:1:1101:9260:1630 1:N:0:16
TTGCTATAACTTCGTCGAGTACGCTCAAACAGTGAGATCGGAAGA
+
FFFFFFFFFFFFFFFFFFFFFFFFFFFFFFFFFFFFFFFFFFFFF
@FS10000125:26:BPA73017-1023:1:1101:10080:1630 1:N:0:16
TTGACTGGACTTCGTCGAGTACGCTCAATCCTTTAGATCGGAAGA
+
FFFFFFFFFFFFFFFFFFFFFFFFFFFFFFFFFFFFFFFFFFFFF
@FS10000125:26:BPA73017-1023:1:1101:10150:1630 1:N:0:16
TTGGGGAAACTTCGTCGAGTACGCTCAATAAAATAGATCGGAAGA
+
FFFFF:FFFFFFFFFFFFFFFFFFFFFFFF:FFFFFFFFFFFFFF
@FS10000125:26:BPA73017-1023:1:1101:10400:1630 1:N:0:16
TCGGGTGGAACTTCGTCGAGTACGCTCAACCGGGTAGATCGGAAG
+
FFFFFFFFFFFFFFFFFFFFFFFFFFFFFFFFFFFFFFFFFFFFF
@FS10000125:26:BPA73017-1023:1:1101:10770:1630 1:N:0:16
TTGCAACTTCGTCGAGTACGCTCAAAAAGTGAGATCGGAAGAGCA
+
FFFFFFFFFFFFFFFFFFFFFFFFFFFFFFFFFFFFFFFFFFFFF
@FS10000125:26:BPA73017-1023:1:1101:11280:1630 1:N:0:16
CTGGCAACTTCGTCGAGTACGCTCAAAAGCAAAGATCGGAAGAGC
+
:,F,F,FFFFFFFFF:FFFF:F:F:,FFF:F:F,FF:F:F:FFF,
@FS10000125:26:BPA73017-1023:1:1101:11390:1630 1:N:0:16
GCGAAAGCTTCGTCGAGTACGCTCAATTATTGAGATCGGAAGAGC
+
FFFFFFFFFFFFFFFFFFFFFFFFFFFFFFFFFFFFFFFFFFFFF
@FS10000125:26:BPA73017-1023:1:1101:13300:1630 1:N:0:16
TTGACTGGACTTCGTCGAGTACGCTCAATCCGAAAGATCGGAAGA
+
FFFFFFFFFFFFFFFFFFFFFFFFFFFFFFFFFFFFFFFFFFFFF
@FS10000125:26:BPA73017-1023:1:1101:13770:1630 1:N:0:16
TTGAAGGCTCTTCGTCGAGTACGCTCAACTCATAAGATCGGAAGA
+
FFFFFFFFFFFFFFFFFFFFFFFFFFFFFFFFFFFFFFFFFFFFF
@FS10000125:26:BPA73017-1023:1:1101:14950:1630 1:N:0:16
TTGACTGGACTTCGTCGAGTACGCTCAAGAGTAGAGATCGGAAGA
+
FFFFFFFFFFFFFFFFFFFFFFFFFFFFFFFFFFFFFFFFFFFFF
@FS10000125:26:BPA73017-1023:1:1101:15000:1630 1:N:0:16
ACGGGATTAACTTCGTCGAGTACGCTCAATGAACAAGATCGGAAG
+
FFFFFFFFFFFFFFFFFFFFFFFFFFFFFFFFFFFFFFFFFFFFF
@FS10000125:26:BPA73017-1023:1:1101:15320:1630 1:N:0:16
TTGACTGGAGTTCGTCGAGTACGCTCAACTCTTGAGATCGGAAGA
+
FF,F:F,F:FFFFFFFF:FFFF:F,:FFFFFFF:FF:FFFFFFFF
@FS10000125:26:BPA73017-1023:1:1101:15700:1630 1:N:0:16
TTCCAGCATCTTCGTCGAGTACGCTCAAGCAAGAAGATCGGAAGA
+
,F,F::FFF:F,F:,F,,::FF:::FFFFFF:FFFFF:FFF:::,
@FS10000125:26:BPA73017-1023:1:1101:15870:1630 1:N:0:16
TTGAGGCAACTTCGTCGGTACGCTCAAAGTATCAGATCGGAAGAG
+
FFFFFFFFFFFFFFFFFFFFFFFFFFFFFFFFFFFFFFFFFFFFF
@FS10000125:26:BPA73017-1023:1:1101:15880:1630 1:N:0:16
TTGACTGGACTTCGTCGAGTACGCTCAATCTGAAAGATCGGAAGA
+
FFFFFFFFFFFFFFFFFFFFFFFFFFFFFFFF:FFFFFFFFFFFF
@FS10000125:26:BPA73017-1023:1:1101:16030:1630 1:N:0:16
GTGGTAGAACTTCGTCGAGTACGCTCAAGTACAAAGATCGGAAGA
+
,F,,FF:FFFFFFFFFFFFFFFFFFFFFFFF:F,FFFFFFFFFFF
@FS10000125:26:BPA73017-1023:1:1101:16210:1630 1:N:0:16
TTTCAAAACTTCGTCGAGTACGCTCAAACAAGGAGATCGGAAGAG
+
,FF,,::F:FF:FFFFFFFFFFFF::FFFFFFFFFFF::FFFFF:
@FS10000125:26:BPA73017-1023:1:1101:16250:1630 1:N:0:16
TTGAAGGAACTTCGTCGAGTACGCTCAATTGATTAGATCGGAAGA
+
FF:FFFFFFFFFFFFFFFFFFFFFFFFFFFFFFFFFFFFFFFFFF
@FS10000125:26:BPA73017-1023:1:1101:1350:1640 1:N:0:16
TTGGCCAAACTTCGTCGAGTACGCTCAATAAAGGAGATCGGAAGA
+
FFFFFFFFFFFFFFFFFFFFFFFFFFFFFFFFFFFFFFFFFFFFF
@FS10000125:26:BPA73017-1023:1:1101:1740:1640 1:N:0:16
TGGCAAGAACTTCGTCGAGTACGCTCAACCCCATAGATCGGAAGA
+
FFFFFFFFFFFFFFFFFFFFFFFFFFFFFFFFFFFFFFFFFFFFF
@FS10000125:26:BPA73017-1023:1:1101:2350:1640 1:N:0:16
GCGCCAACTTCGTCGAGTACGCTCAATTGTCCAGATCGGAAGAGC
+
FFFFFFFFFFFFFFFFFFFFFFFFFFFFFFFFFFFFFFFFFFFFF
@FS10000125:26:BPA73017-1023:1:1101:3740:1640 1:N:0:16
TTGATACAACTTCGTCGAGTACGCTCAATATAAAAGATCGGAAGA
+
FFFFFFFFFFFFFFFFFFFFFFFFFFFFFFFFFFFFFFFFFFFFF
@FS10000125:26:BPA73017-1023:1:1101:4080:1640 1:N:0:16
TTGAAATAACTTCGTCGAGTACGCTCAAGTAATAAGATCGGAAGA
+
FFFFFFFFFFFFFFFFFFFFFFFFFFFFFFFFFFFFFFFFFFFFF
@FS10000125:26:BPA73017-1023:1:1101:4250:1640 1:N:0:16
TCGATCAACTTCGTCGAGTACGCTCAAATTGCGAGATCGGAAGAG
+
FFFFFFFFFFFFFFFFFFFFFFFFFFFFFFFFFFFFFFFFFFFFF
@FS10000125:26:BPA73017-1023:1:1101:4460:1640 1:N:0:16
TCGAACGAACTTCGTCGAGTACGCTCAAGGCTGGAGATCGGAAGA
+
FFFFFFFFFFFFFFFFFFFFFFFFFFFFFFFFFFFFFFFFFFFFF
@FS10000125:26:BPA73017-1023:1:1101:4710:1640 1:N:0:16
CTGACATAACTTCGTCGAGTACGCTCAACATCGAAGATCGGAAGA
+
FFFFFFFFFFFFFFFFFFFFFFFFFFFFFFFFFFFFFFFFFFFFF
@FS10000125:26:BPA73017-1023:1:1101:4830:1640 1:N:0:16
GTGGCGCAACTTCGTCGAGTACGCTCAAACATCTAGATCGGAAGA
+
FFFFFFFFFFFFFFFFFFFFFFFFFFFFFFFFFFFFFFFFFFFFF
@FS10000125:26:BPA73017-1023:1:1101:5060:1640 1:N:0:16
ACGGACTAAACTTCGTCGAGTACGCTCAAAATTTAAGATCGGAAG
+
FF:FFFFF:FFFFFFFFFF:FFFF:FFFFFFFFFF::FFF:FF,F
@FS10000125:26:BPA73017-1023:1:1101:5190:1640 1:N:0:16
TTGGGTTAACTTCGTCGAGTACGCTCAAGTAACCAGATCGGAAGA
+
FFF:FFFFFFFFFFFFFFFFFFFFFFFFFFF:FFFFFFFFFFFFF
@FS10000125:26:BPA73017-1023:1:1101:5540:1640 1:N:0:16
TCGAAGTAACTTCGTCGAGTACGCTCAACTACGTAGATCGGAAGA
+
:FFFFFFFFFFFFFFFFFFFFFFFFFFFFFFFFFFFFFFFFFFFF
@FS10000125:26:BPA73017-1023:1:1101:5820:1640 1:N:0:16
TTTGGACGAACTTCGTCGAGTACGCTCAACATGCAAGATCGGAAG
+
FFFFFFFFFFFFFFFFFFFFFFFFFFFFFFFFFFFFFFFFFFFFF
@FS10000125:26:BPA73017-1023:1:1101:6180:1640 1:N:0:16
TTGACTGGACTTCGTCGAGTACGCTCAAACCTGTAGATCGGAAGA
+
FFFFFFFFFFFFFFFFFFFFFFFFFFFFFFFFFFFFFFFFFFFFF
@FS10000125:26:BPA73017-1023:1:1101:6230:1640 1:N:0:16
TTGACTGGACTTCGTCGAGTACGCTCAACCTTGGAGATCGGAAGA
+
FFFFFFFFFFFFFFFFFFFFFFFFFFFFFFFFFFFFFFFFFFFFF
@FS10000125:26:BPA73017-1023:1:1101:6450:1640 1:N:0:16
TTGCTAAAACTTCGTCGAGTACGCTCAAATGTGCAGATCGGAAGA
+
FFFFFFFF:FFFF:FF,FFFFFFFF:FFFF,FFFF:FFFF:FF,F
@FS10000125:26:BPA73017-1023:1:1101:6690:1640 1:N:0:16
GCGCTAACTTCGTCGAGTACGCTCAAGGACCCAGATCGGAAGAGC
+
FFFFFFFFFFFFFFFFFFFFFFFFFFFFFFFFFFFFFFFFFFFFF
@FS10000125:26:BPA73017-1023:1:1101:6700:1640 1:N:0:16
CTGGCGAAAACTTCGTCGAGTACGCTCAATCTCAAAGATCGGAAG
+
FFFFFFFFFFFFFFFFFFFFFFFFFFFFFFFFFFFFFFFFFFFFF
@FS10000125:26:BPA73017-1023:1:1101:6790:1640 1:N:0:16
TTGCAACTTCGTCGAGTACGCTCAATTAAAAAGATCGGAAGAGCA
+
FFFFFFFFFFFFFFFFFFFFFFFFFFFFFFFFFFFFFFFFFFFFF
@FS10000125:26:BPA73017-1023:1:1101:7220:1640 1:N:0:16
CCGACTGGACTTCGTCGAGTACGCTCAATTTCCAAGATCGGAAGA
+
FFFFFFFFFFFFFFFFFFFFFFFFFFFFFFFFFFFFFFFFFFFFF
@FS10000125:26:BPA73017-1023:1:1101:7270:1640 1:N:0:16
TTGACTGGACTTCGTCGAGTACGCTCAACATCAAAGATCGGAAGA
+
FFFFFFFFFFFFFFFFFFFFFFFFFFFFFFFFFFFFFFFFFFFFF
@FS10000125:26:BPA73017-1023:1:1101:7850:1640 1:N:0:16
TTGATGGACCTTCGTCGAGTACGCTCAAATGAATAGATCGGAAGA
+
,F,FF:FFFFFFFFFFFFFFFFFFFFFF:FFFFFFFFFFFFFFFF
@FS10000125:26:BPA73017-1023:1:1101:8150:1640 1:N:0:16
TTGTAGCAACTTCGTCGAGTACGCTCAACAGTGAAGATCGGAAGA
+
F,FFFFFF,FF,FF,F,F:F,F:F:FFFFFFF:FF,::FF:FF:F
@FS10000125:26:BPA73017-1023:1:1101:8240:1640 1:N:0:16
TTGACTGGACTTTCGTCGAGTACGCTCAAGGATACAGATCGGAAG
+
FFFFFFFFFFFFFFFFFFFFFFFFFFFFFFFFFFFFFFFFFFFFF
@FS10000125:26:BPA73017-1023:1:1101:8820:1640 1:N:0:16
TTGCAATAACTTCGTCGAGTACGCTCAAACGTTGAGATCGGAAGA
+
FFFFFFFFFFFFFFFFFFFFFFFFFFFFFFFFFFFFFFFFFFFFF
@FS10000125:26:BPA73017-1023:1:1101:8890:1640 1:N:0:16
TTGTAGGAACTTCGTCGAGTACGCTCAAATAGAAAGATCGGAAGA
+
FFFFFFFFFFFFFFFFFFFFFFFFFFFFFFFFFFFFFFFFFFFFF
@FS10000125:26:BPA73017-1023:1:1101:9560:1640 1:N:0:16
TTGACCAAACTTCGTCGAGTACGCTCAAACAGTGAGATCGGAAGA
+
FFFFFFFFFFFFFFFFFFFFFFFFFFFFFFFFFFFFFFFFFFFFF
@FS10000125:26:BPA73017-1023:1:1101:9890:1640 1:N:0:16
TTGACTGGACTTCGTCGAGTACGCTCAATAAGAAAGATCGGAAGA
+
FFFFFFFFFFFFFFFFFFFFFFFFFFFFFFFFFFFFFFFFFFFFF
@FS10000125:26:BPA73017-1023:1:1101:10630:1640 1:N:0:16
ACGGGACTAACTTCGTCGAGTACGCTCAATTACCGAGATCGGAAG
+
FFFFFFFFFFFFFFFFFFFFFFFFFFFFFFFFFFFFFFFFFFFFF
@FS10000125:26:BPA73017-1023:1:1101:10820:1640 1:N:0:16
TAGGAGAAACTTCGTCGAGTACGCTCAAGTTCAAAGATCGGAAGA
+
FFFFFFFFFFFFFFFFFFFFFFFFFFFFFFFFFFFFFFFFFFFFF
@FS10000125:26:BPA73017-1023:1:1101:11300:1640 1:N:0:16
TTGATACATCTTCGTCGAGTACGCTCAACTACTAAGATCGGAAGA
+
FFFFFFFFFFFFFFFFFFFFFFFFFFFFFFFFFFFFFFFFFFFFF
@FS10000125:26:BPA73017-1023:1:1101:11570:1640 1:N:0:16
TTGACTGGACTTCGTCGAGTACGCTCAAACCTTGAGATCGGAAGA
+
FFFFFFFFFFFFFFFFFFFFFFFFFFFFFFFFFFFFFFFFFFFFF
@FS10000125:26:BPA73017-1023:1:1101:11580:1640 1:N:0:16
TTGCCTGAACTTCGTCGAGTACGCTCAAATTATAAGATCGGAAGA
+
FFFFFFFFFFFFFFFFFFFFFFFFFFFFFFFFFFFFFFFFFFFFF
@FS10000125:26:BPA73017-1023:1:1101:12150:1640 1:N:0:16
GCGGTAACTTCGTCGAGTACGCTCAATCACAGAGATCGGAAGAGC
+
:FFFFFFFFFFFFFFFFFFFFFFFFFFFFFFFFFFFFFFFFFFFF
@FS10000125:26:BPA73017-1023:1:1101:12290:1640 1:N:0:16
TTGAACTTCGTCGAGTACGCTCAAATTTGAAGATCGGAAGAGCAC
+
FFFFFFFFFFFFFFFFFFFFFFFFFFFFFFFFFFFFFFFFFFFFF
@FS10000125:26:BPA73017-1023:1:1101:13040:1640 1:N:0:16
TCGTCAACTTCGTCGAGTACGCTCAAACGTTAAGATCGGAAGAGC
+
:FFFFFFFFFF:FF:FFFFFFF::,FFFFFFFFFFFFFFFFFFFF
@FS10000125:26:BPA73017-1023:1:1101:13110:1640 1:N:0:16
GAGCTCTAACTTCGTCGAGTACGCTCAAGAGTTTAGATCGGAAGA
+
FFFFFFFFFFFFFFFFFFFFFFFFFFFFFFFFFFFFFFFFFFFFF
@FS10000125:26:BPA73017-1023:1:1101:13470:1640 1:N:0:16
TTGGATAAACTTCGTCGAGTACGCTCAACAGATGAGATCGGAAGA
+
FFFFFFFFFFFFFFFFFFFFFFFFFFFFFFFFFFFFFFFFFFFFF
@FS10000125:26:BPA73017-1023:1:1101:13840:1640 1:N:0:16
GCGCAAACTTCGTCGAGTACGCTCAATTCTAGAGATCGGAAGAGC
+
FFFFFFFFFFFFFFFFFFFFFFFFFFFFFFFFFFFFFFFFFFFFF
@FS10000125:26:BPA73017-1023:1:1101:14410:1640 1:N:0:16
GCGGCAACTTCGTCGAGTACGCTCAATAATTGAGATCGGAAGAGC
+
FFFFFFFFFFFFFFFFFFFFFFFFFFFFFFFFFFFFFFFFFFFFF
@FS10000125:26:BPA73017-1023:1:1101:14630:1640 1:N:0:16
GGGGCCTGAACTTCGTCGAGTACGCTCAATTAATTAGATCGGAAG
+
:FFFFFFFFFFFFFFFFFFFFFFFFFFFFFFFFFFFFFFFFFFFF
@FS10000125:26:BPA73017-1023:1:1101:14950:1640 1:N:0:16
GTGATGGAACTTCGTCGAGTACGCTCAACAATATAGATCGGAAGA
+
,FFFFFFFFFFFFFFFFFFFFFFFFFFFFFFFFFFFFFFFFFFFF
@FS10000125:26:BPA73017-1023:1:1101:14970:1640 1:N:0:16
GTGGCTGAATTTCGTCGAGTACGCTCAATGTCATAGATCGGAAGA
+
,,:F:FF:F:FF:FFF:,F:FF:F:FFFF:FFF:FF,F:::F:FF
@FS10000125:26:BPA73017-1023:1:1101:15000:1640 1:N:0:16
TTGTAGCAACTTCGTCGAGTACGCTCAAGTTAAAAGATCGGAAGA
+
FFFFFFFFFFFFFFFFFFFFFFFFFFFFFFFFFFFFFFFFFFFF:
@FS10000125:26:BPA73017-1023:1:1101:15680:1640 1:N:0:16
TCGACTGGACTTCGTCGAGTACGCTCAATTATCCAGATCGGAAGA
+
FFFFFFFFFFFFFFFFFFFFFFFFFFFFFFFFFFFFFFFFFFFFF
@FS10000125:26:BPA73017-1023:1:1101:1060:1650 1:N:0:16
CCGACAACTTCGTCGAGTACGCTCAAAATCTAAGATCGGAAGAGC
+
FFFFFFFFFFFFFFFFFFFFFFFFFFFFFFFFFFFFFFFFFFFFF
@FS10000125:26:BPA73017-1023:1:1101:1130:1650 1:N:0:16
TTGACTGGACTTCGTCGAGTACGCTCAAACTAAAAGATCGGAAGA
+
FFFFFFFFFFFFFFFFFFFFFFFFFFFFFFFFFFFFFFFFFFFFF
@FS10000125:26:BPA73017-1023:1:1101:1200:1650 1:N:0:16
TTGGTTTAACTTCGTCGAGTACGCTCAATGCAGAAGATCGGAAGA
+
FFFFFFFFFFFFFFFFFFFFFFFFFFFFFFFFFFFFFFFFFFFFF
@FS10000125:26:BPA73017-1023:1:1101:1400:1650 1:N:0:16
TTGCTAGAACTTCGTCGAGTACGCTCAAAATAATAGATCGGAAGA
+
FFFFFFFFFFFFFFFFFFFFFFFFFFFFFFFFFFFFFFFFFFFFF
@FS10000125:26:BPA73017-1023:1:1101:2510:1650 1:N:0:16
TCGCCTAACTTCGTCGAGTACGCTCAATAAACCAGATCGGAAGAG
+
FFFFFFF:FFFFFFFFFFFFFFFFFFFFFFFFFFFFFFFFFFFFF
@FS10000125:26:BPA73017-1023:1:1101:2970:1650 1:N:0:16
GCGCTAACTTCGTCGAGTACGCTCAAAGTGCCAGATCGGAAGAGC
+
FFFFFFFFFFFFFFFFFFFFFFFFFFFFFFFFFFFFFFFFFFFFF
@FS10000125:26:BPA73017-1023:1:1101:3170:1650 1:N:0:16
CTGGAGAAACTTCGTCGAGTACGCTCAATTCTGTAGATCGGAAGA
+
FFFFFFFFFFFFFFFFFFFFFFFFFFFFFFFFFFFFFFFFFFFFF
@FS10000125:26:BPA73017-1023:1:1101:4050:1650 1:N:0:16
GCTATCTTCGTCGAGTACGCTCAATAACTCAGATCGGAAGAGCAC
+
FFFFFFFFFFFFFFFFFFFFFFFFFFFFFFFFFFFFFFFFFFFFF
@FS10000125:26:BPA73017-1023:1:1101:4230:1650 1:N:0:16
TTGAAACTTCGTCGAGTACGCTCAAGTTACTAGATCGGAAGAGCA
+
FFFFFFFFFFFFFFFFFFFFFFFFFFFFFFFFFFFFFFFFFFFFF
@FS10000125:26:BPA73017-1023:1:1101:4240:1650 1:N:0:16
TCTTCGTCGAGTACGCTCAAAACTGGAGATCGGAAGAGCACACGT
+
,F:FFFFFFFFFFFFFFFFFFFFFFFFFFFFFFFFFFFFFFFFF:
@FS10000125:26:BPA73017-1023:1:1101:4540:1650 1:N:0:16
TTGTGACAACTTCGTCGAGTACGCTCAATTTGAAAGATCGGAAGA
+
FFFFFFFFFFFFFFFFFFFFFFFFFFFFFFFFFFFFFFFFFFFFF
@FS10000125:26:BPA73017-1023:1:1101:5700:1650 1:N:0:16
ACGGACGGACCTTCGTCGAGTACGCTCAACAAGGCAGATCGGAAG
+
FFFFFFFFFFFFFFFFFFFFFFFFFFFFFFFFFFFFFFFFFFFFF
@FS10000125:26:BPA73017-1023:1:1101:6500:1650 1:N:0:16
GGGTTGAACTTCGTCGAGTACGCTCAATTCGTTAGATCGGAAGAG
+
FFFFFFFFFFFFFFFFFFFFFFFFFFFFFFFFFFFFFFFFFFFFF
@FS10000125:26:BPA73017-1023:1:1101:6620:1650 1:N:0:16
GGGACCTAACTTCGTCGAGTACGCTCAATATTATAGATCGGAAGA
+
FFFFFFFFFFFFFFFFFFFFFFFFFFFFFFFFFFFFFFFFFFFFF
@FS10000125:26:BPA73017-1023:1:1101:6740:1650 1:N:0:16
TCTCACAACTTCGTCGAGTACGCTCAACCTTTAAGATCGGAAGAG
+
,FFFFFFFFF:FFFFFFFFFFFFFF:FFFF,F:FFFFFF:FFFFF
@FS10000125:26:BPA73017-1023:1:1101:7290:1650 1:N:0:16
TTGCCGCAACTTCGTCGAGTACGCTCAAGAAAGGAGATCGGAAGA
+
FFFFFFFFFFFFFFFFFFFFFFFFFFFFFFFFFFFFFFFFFFFFF
@FS10000125:26:BPA73017-1023:1:1101:7500:1650 1:N:0:16
TTGAATTAACTTCGTCGAGTACGCTCAAATGGTCAGATCGGAAGA
+
FFFFFFFFFFFFFFFFFFFFFFFFFFFFFFFFFFFFFFFFFFFFF
@FS10000125:26:BPA73017-1023:1:1101:7510:1650 1:N:0:16
TTGTATAAACTTCGTCGAGTACGCTCAATGAGTTAGATCGGAAGA
+
FFFFFFFFFFFFFFFFFFFFFFFFFFFFFFFFFFFFFFFFFFFFF
@FS10000125:26:BPA73017-1023:1:1101:7670:1650 1:N:0:16
CCGGGCTAATCTTCGTCGAGTACGCTCAACATAAAAGATCGGAAG
+
FFFFFFFFFFFFFFFFFFFFFFFFFFFFFFFFFFFFFFFFFFFFF
@FS10000125:26:BPA73017-1023:1:1101:8080:1650 1:N:0:16
TTGTAGCAACTTCGTCGAGTACGCTCAACAGTGAAGATCGGAAGA
+
FFFFFFFFFFFFFFFFFFFFFFFFFFFFFFFFFFFFFFFFFFFFF
@FS10000125:26:BPA73017-1023:1:1101:8140:1650 1:N:0:16
TGGCAGGATCTTCGTCGAGTACGCTCAATCCAGGAGATCGGAAGA
+
FFFFFFFFFFFFFFFFFFFFFFFFFFFFFFFFFFFFFFFFFFFFF
@FS10000125:26:BPA73017-1023:1:1101:8280:1650 1:N:0:16
ACGGACCTAACTTCGTCGAGTACGCTCAACAAACTAGATCGGAAG
+
FFFFFFFFFFFFFFFFFFFFFFFFFFFFFFFFFFFFFFFFFFFFF
@FS10000125:26:BPA73017-1023:1:1101:8330:1650 1:N:0:16
GCGCCAACTTCGTCGAGTACGCTCAAAAATTTAGATCGGAAGAGC
+
:FFFFFFFFFFFFFFFFFFFFFFFFFFFFFFFFFFFFFFFFFFFF
@FS10000125:26:BPA73017-1023:1:1101:8440:1650 1:N:0:16
TTGACTGGACTTCGTCGAGTACGCTCAATCCGATAGATCGGAAGA
+
FFFFFFFFFFFFFFFFFFFFFFFFFFFFFFFFFFFFFFFFFFFFF
@FS10000125:26:BPA73017-1023:1:1101:8630:1650 1:N:0:16
GGGCAAACTTCGTCGAGTACGCTCAAGACCTCAGATCGGAAGAGC
+
FFFFFFFFFFFFFFFFFFFFFFFFFFFFFFFFFFFFFFFFFFFFF
@FS10000125:26:BPA73017-1023:1:1101:8830:1650 1:N:0:16
GCGATATAACTTCGTCGAGTACGCTCAAAGTGATAGATCGGAAGA
+
:FF:FFF,FFFFFFFFFFFFFFFFFFFF:FFFFFFFFFFFF:FFF
@FS10000125:26:BPA73017-1023:1:1101:8890:1650 1:N:0:16
TCTCCTAACTTCGTCGAGTACGCTCAAGTTTGAAGATCGGAAGAG
+
FFFFFFFFFFFFFFFFFFFFFFFFFFFFFFFFFFFFFFFFFFFFF
@FS10000125:26:BPA73017-1023:1:1101:9000:1650 1:N:0:16
CCGCCAACTTCGTCGAGTACGCTCAACAGTAAAGATCGGAAGAGC
+
FFFFFFFFFFFFFFFFFFFFFFFFFFFFFFFFFFFFFFFFFFFFF
@FS10000125:26:BPA73017-1023:1:1101:9080:1650 1:N:0:16
CTGAACTTCGTCGAGTACGCTCAATTGTTTAGATCGGAAGAGCAC
+
FFFFFFFFFFFFFFFFFFFFFFFFFFFFFFFFFFFFFFFFFFFFF
@FS10000125:26:BPA73017-1023:1:1101:9930:1650 1:N:0:16
TTGACTGGAGTTCAGACGTGTACTCTTCGTCGAGTACGCTCAAAC
+
FFFFFFFFFFFFFFFFFFFFFFFF:FFFFFFFFFFFFFFFF:FFF
@FS10000125:26:BPA73017-1023:1:1101:10990:1650 1:N:0:16
TTGATGCAACTTCGTCGAGTACGCTCAAACCTATAGATCGGAAGA
+
FFFFFFFFFFFFFFFFFFFFFFFFFFFFFFFFFFFFFFFFFFFFF
@FS10000125:26:BPA73017-1023:1:1101:11000:1650 1:N:0:16
AGGGGGTCTAACTTCGTCGAGTACGCTCAATAGAAAAGATCGGAA
+
FFFFFFFFFFFFFFFFFFFFFFFFFFFFFFFFFFFFFFFFFFFFF
@FS10000125:26:BPA73017-1023:1:1101:11710:1650 1:N:0:16
TTGACGGAACTTCGTCGAGTACGCTCAAATTGGAAGATCGGAAGA
+
FFFFFFFFFFFFFFFFFFFFFFFFFFFFFFFFFFFFFFF:FFFFF
@FS10000125:26:BPA73017-1023:1:1101:11990:1650 1:N:0:16
TTGCAAAAACTTCGTCGAGTACGCTCAACTATTCAGATCGGAAGA
+
FFFFFFFF,FF:F::F:F::,FFF::FFFFFFF,FF::FF:FF,F
@FS10000125:26:BPA73017-1023:1:1101:12040:1650 1:N:0:16
TTGACTGGAGTTCTGAGTACGCTCAACATACGAGATCGGAAGAGC
+
,F,FFFFFF:FFFFFFFFFFFFFFFFFFFFFFFF,FF:F,FFF,F
@FS10000125:26:BPA73017-1023:1:1101:12160:1650 1:N:0:16
CAGGTGGCAACTTCGTCGAGTACGCTCAAAATCTTAGATCGGAAG
+
FFFFFFFFFFFFFFFFFFFFFFFFFFFFFFFFFFFFFFFFFFFFF
@FS10000125:26:BPA73017-1023:1:1101:12240:1650 1:N:0:16
TCGAAGTAACTTCGTCGAGTACGCTCAAGTAAGTAGATCGGAAGA
+
FFFFFFFFFFFFFFFFFFFFFFFFFFFFFFFFFFFFFFFFFFFFF
@FS10000125:26:BPA73017-1023:1:1101:12720:1650 1:N:0:16
TTGTAGCAACTTCGTCGAGTACGCTCAATCTCTCAGATCGGAAGA
+
FFFFFFFFFFFFFFFFFFFFFFFFFFFFFFFFFFFFFFFFFFFFF
@FS10000125:26:BPA73017-1023:1:1101:12940:1650 1:N:0:16
TTGTACCATCTTCGTCGAGTACGCTCAAGACACAAGATCGGAAGA
+
FFFFFFFFFFFFFFFFFFFFFFFFFFFFFFFFFFFFFFFFFFFFF
@FS10000125:26:BPA73017-1023:1:1101:13010:1650 1:N:0:16
TTGAGTCAACTTCGTCGAGTACGCTCAATTCGAGAGATCGGAAGA
+
FFFF,FFF:FFFFFFFFFFFFFFFFFFF,FF,:,FFFFFFFFFFF
@FS10000125:26:BPA73017-1023:1:1101:13320:1650 1:N:0:16
TCATATAACTTCGTCGAGTACGCTCAATAAATGAGATCGGAAGAG
+
FFFFFFFFFFFFFFFFFFFFFFFFFFFFFFFFFFFFFFFFFFFFF
@FS10000125:26:BPA73017-1023:1:1101:13600:1650 1:N:0:16
TTGCAACAACTTCGTCGAGTACGCTCAAGGAAATAGATAGGAAGA
+
,FFFFFFFFFFFFFFFFFFFFFFFFFFFFFFFFFFFFFFFFFFFF
@FS10000125:26:BPA73017-1023:1:1101:13740:1650 1:N:0:16
TCCAAGAACTTCGTCGAGTACGCTCAAGTAAAAAGATCGGAAGAG
+
FFFFFFFFFFFFFFFFFFFFFFFFFFFFFFFFFFFFFFFFFFFFF
@FS10000125:26:BPA73017-1023:1:1101:14850:1650 1:N:0:16
TTGCTGAAACTTCGTCGAGTACGCTCAAAAAATCAGATCGGAAGA
+
FFFFFFFFFFFFFFFFFFFFFFFFFFFFFFFFFFFFFFFFFFFFF
@FS10000125:26:BPA73017-1023:1:1101:15430:1650 1:N:0:16
GGGTATCAACTTCGTCGAGTACGCTCAAGACATGAGATCGGAAGA
+
FFFFFFFFFFFFFFFFFFFFFFFFFFFFFFFFFFFFFFFFFFFFF
@FS10000125:26:BPA73017-1023:1:1101:15760:1650 1:N:0:16
ACGGGTTAACTTCGTCGAGTACGCTCAAAAATGTAGATCGGAAGA
+
FFFFFFFFFFFFFFFFFFFFFFFFFFFFFFFFFFFFFFFFFFFFF
@FS10000125:26:BPA73017-1023:1:1101:16090:1650 1:N:0:16
TTGACTGGACTTCGTCGAGTACGCTCAAGATCTTAGATCGGAAGA
+
FF:F:F:F:FF:::F,:F:F:,::F::F:,FFFFF:,FF::,,,:
@FS10000125:26:BPA73017-1023:1:1101:16250:1650 1:N:0:16
TTGGAGTAACTTCGTCGAGTACGCTCAAAAGTACAGATCGGAAGA
+
FFFFFFFFFFFFFFFFFFFFFFFFFFFFFFFFFFFFFFFFFFFFF
@FS10000125:26:BPA73017-1023:1:1101:1240:1660 1:N:0:16
ACGAAGTTCGACCCCCGGGTACATCTTCGTCGAGTACGCTCAAAA
+
FFFF:FFFFFFFFFFFFFFFFFFFFFFFFFFFFFFFFFFFFFFFF
@FS10000125:26:BPA73017-1023:1:1101:1890:1660 1:N:0:16
GAGAGAACTTCGTCGAGTACGCTCAAATTAATAGATCGGAAGAGC
+
FFFFFFFFFFFFFFFFFFFFFFFFFFFFFFFFFFFFFFFFFFFFF
@FS10000125:26:BPA73017-1023:1:1101:2340:1660 1:N:0:16
TTGTAGAAACTTCGTCGAGTACGCTCAAAGGAAAAGATCGGAAGA
+
FFFFFFFFFFFFFFFFFFFFFFFFFFFFFFFFFFFFFFFFFFFFF
@FS10000125:26:BPA73017-1023:1:1101:2360:1660 1:N:0:16
TTGACTGCACTTCGTCGAGTACGCTCAAATCCGCAGATCGGAAGA
+
F:F,::F,FFF:FFFF,FFFFF:FFFFF:FF,,:FFFFF:FFFFF
@FS10000125:26:BPA73017-1023:1:1101:2490:1660 1:N:0:16
GGGCTCCAACTTCGTCGAGTACACTCAAATCGGTAGATCGGAAGA
+
FFFFFFF:FF:FF:FFFFF,FFFFFFFFFFFFF:FFFFF:FFFFF
@FS10000125:26:BPA73017-1023:1:1101:2510:1660 1:N:0:16
TTGCACAAACTTCGTCGAGTACGCTCAATCTAAGAGATCGGAAGA
+
FFFFFFFFFFFFFFFFFFFFFFFFFFFFFFFFFFFFFFFFFFFFF
@FS10000125:26:BPA73017-1023:1:1101:3030:1660 1:N:0:16
TTGGAACTTCGTCGAGTACGCTCAACTTCTGAGATCGGAAGAGCA
+
FFFFFFFFFFFFFFFFFFFFFFFFFFFFFFFFFFFFFFFFFFFFF
@FS10000125:26:BPA73017-1023:1:1101:3310:1660 1:N:0:16
TTGCACAAACTTCGTCGAGTACGCTCAATGATTGAGATCGGAAGA
+
FFFFFFFFFFFFFFFFFFFFFFFFFFFFFFFFFFFFFFFFFFFFF
@FS10000125:26:BPA73017-1023:1:1101:3380:1660 1:N:0:16
TCGCGGGAACTTCGTCGAGTACGCTCAACTATATAGATCGGAAGA
+
,F:FFFFFFFFFFFFFFFFFFFFFFFFFFFFFFFFFFFFFFFFFF
@FS10000125:26:BPA73017-1023:1:1101:3730:1660 1:N:0:16
TCGGCTGAACTTCGTCGAGTACGCTCAAACTTAGAGATCGGAAGA
+
FFFFFFFFFFFFFFFFFFFFFFFFFFFFFFFFFFFFFFFFFFFFF
@FS10000125:26:BPA73017-1023:1:1101:4700:1660 1:N:0:16
CCGTCATAACTTCGTCGAGTACGCTCAACGGGTAAGATCGGAAGA
+
FFFFFFFFFFFFFFFFFFFFFFFFFFFFFFFFFFFFFFFFFFFFF
@FS10000125:26:BPA73017-1023:1:1101:4930:1660 1:N:0:16
CCGTGATAACTTCGTCGAGTACGCTCAAATAAGGAGATCGGAAGA
+
FFFFFFFFFFFFFFFFFFFFFFFFFFFFFFFFFFFFFFFFFFFFF
@FS10000125:26:BPA73017-1023:1:1101:5700:1660 1:N:0:16
CCGTTGTAACTTCGTCGAGTACGCTCAACTGAAAAGATCGGAAGA
+
FFFFFFFFFFFFFFFFFFFFFFFFFFFFFFFFFFFFFFFFFFFFF
@FS10000125:26:BPA73017-1023:1:1101:6690:1660 1:N:0:16
ACGCAGGTAGATCTTCGTCGAGTACGCTCAATTATAAAGATCGGA
+
FFFFFFFFFFFFFFFFFFFFFFFFFFFFFFFFFFFFFFFFFFFFF
@FS10000125:26:BPA73017-1023:1:1101:6960:1660 1:N:0:16
TCGGCTCAACTTCGTCGAGTACGCTCAAGGACTTAGATCGGAAGA
+
:FFFFFFFFFFFFFFFFFFFFFFFFFFFFFFFFFFFFFFFFFFFF
@FS10000125:26:BPA73017-1023:1:1101:7100:1660 1:N:0:16
TTGTATAAACTTCGTCGAGTACGCTCAATGAGTTAGATCGGAAGA
+
FFFFFFFFFFFFFFFFFFFFFFFFFFFFFFFFFFFFFFFFFFFFF
@FS10000125:26:BPA73017-1023:1:1101:7760:1660 1:N:0:16
TTGAACTTCGTCGAGTACGCTCAAAGTTATAGATCGGAAGAGCAC
+
FFFFFFFFFFFFFFFFFFFFFFFFFFFFFFFFFFFFFFFFFFFFF
@FS10000125:26:BPA73017-1023:1:1101:7910:1660 1:N:0:16
TTGAACTTCGTCGAGTACGCTCAAAGAATAAGATCGGAAGAGCAC
+
:FFFFFFFFFFFFFFFFFFFFFFFFFFFFFFFFFFFFFFFFFFFF
@FS10000125:26:BPA73017-1023:1:1101:8020:1660 1:N:0:16
TTGACTGGACTTCGTCGAGTACGCTCAATTTAAGAGATCGGAAGA
+
,FFFFFFFFFFFFFFFFFFFFFFFFFFFFFFFFFFFFFFFFFFF:
@FS10000125:26:BPA73017-1023:1:1101:8620:1660 1:N:0:16
TAGAGTTAACTTCGTCGAGTACGCTCAAGTCCCGAGATCGGAAGA
+
FFFF:FFFFFFFFFFFFFFFFFFFFFFF,F,,:,FFFFFFFFFFF
@FS10000125:26:BPA73017-1023:1:1101:9250:1660 1:N:0:16
TTGGGTACAACTTCGTCGAGTACGCTCAAGAGCTCAGATCGGAAG
+
FFFFFFFFFFFFFFFFFFFFFFFFFFFFFFFFFFFFFFFFFFFFF
@FS10000125:26:BPA73017-1023:1:1101:10610:1660 1:N:0:16
CAGGCCTAACTTCGTCGAGTACGCTCAATGACTTAGATCGGAAGA
+
FFFFFFFFFFFFFFFFFFFFFFFFFFFFFFFFFFFFFFFFFFFFF
@FS10000125:26:BPA73017-1023:1:1101:11720:1660 1:N:0:16
TAGCCAGAACTTCGTCGAGTACGCTCAATAAGTTAGATCGGAAGA
+
,FFFFFFFFFFFFFFFFFFFFFFFFFFFFFFFFFFFFFFFFFFFF
@FS10000125:26:BPA73017-1023:1:1101:13590:1660 1:N:0:16
TTGCAACAACTTCGTCGAGTACGCTCAAGGAAATAGATAGGAAGA
+
,FFFFFFFFFFFF:FFFFFF:F:F:::FF:FFFFF:FFFFFFFFF
@FS10000125:26:BPA73017-1023:1:1101:13770:1660 1:N:0:16
TTTGAGGAATCTTCGTCGAGTACGCTCAAGTACATAGATCGGAAG
+
FFFFFFFFFFFFFFFFFFFFFFFFFFFFFFFFFFFFFFFFFFFFF
@FS10000125:26:BPA73017-1023:1:1101:14580:1660 1:N:0:16
TCGCGATAACTTCGTCGAGTACGCTCAAGACCGCAGATCGGAAGA
+
:FFFFFFFFFFFFFFFFFFFFFFFFFFFFFFFFFFFFFFFFFFFF
@FS10000125:26:BPA73017-1023:1:1101:15080:1660 1:N:0:16
AAGCAGCAACTTCGTCGAGTACGCTCAAAGATGTAGATCGGAAGA
+
FFFFFFFFFFFFFFFFFFFFFFFFFFFFFFFFFFFFFFFFFFFFF
@FS10000125:26:BPA73017-1023:1:1101:15120:1660 1:N:0:16
GGGGAGTTAACTTCGTCGAGTACGCTCAATAAAAGAGATCGGAAG
+
FFFFFFFFFFFFFFFFFFFFFFFFFFFFFFFFFFFFFFFFFFFFF
@FS10000125:26:BPA73017-1023:1:1101:1470:1670 1:N:0:16
CCGGCCGAACTTCGTCGAGTACGCTCAAAAGTTGAGATCGGAAGA
+
FFFFFFFFFFFFFFFFFFFFFFFFFFFFFFFFFFFFFFFFFFFFF
@FS10000125:26:BPA73017-1023:1:1101:1920:1670 1:N:0:16
TTGACTGGACTTCGTCGAGTACGCTCAATATCAAAGATCGGAAGA
+
FFFFFFFFFFFFFFFFFFFFFFFFFFFFFFFFFFFFFFFFFFFFF
@FS10000125:26:BPA73017-1023:1:1101:2690:1670 1:N:0:16
GCGAAGAACTTCGTCGAGTACGCTCAATTATTGAGATCGGAAGAG
+
:FFFFFFFFFFFFFFFFFFFFFFFFFFFFFFFFFFFFFFFFFFFF
@FS10000125:26:BPA73017-1023:1:1101:2960:1670 1:N:0:16
TTGAAGGAACTTCGTCGAGTACGCTCAAAGAATAAGATCGGAAGA
+
FFFFFFFFFFFFFFFFFFFFFFFFFFFFFFFFFFFFFFFFFFFFF
@FS10000125:26:BPA73017-1023:1:1101:3310:1670 1:N:0:16
GTGTACTAGCTTCGTCGAGTACGCTCAAAGTGAGTGATCGGAAGT
+
,,F,FF,F,FF,,F,F,F,,,F:,,FFFFF,,F,,,,F,,,FFF,
@FS10000125:26:BPA73017-1023:1:1101:3730:1670 1:N:0:16
TTGACTGGAGTTCAGACGTACGCTCAAAACCAAAGATCGGAAGAG
+
,F,FFFFFFFFFFFFFFF:F:F:,FFFFFF,FF:FF,,FFFF:FF
@FS10000125:26:BPA73017-1023:1:1101:4060:1670 1:N:0:16
TCGAGTACGCTCAAAAGCAGAGATCGGAAGAGCACACGTCTGAAC
+
FF,FF,FFFF::FFFFFFF:FFFF::,F::F:FF::F,,F:F,F:
@FS10000125:26:BPA73017-1023:1:1101:4400:1670 1:N:0:16
TGGCAAATTTCGTCGAGTACGCTCAATTCGCCAGATCGGAAGAGC
+
FFFFFFFFFFFFFFFFFFFFFFFFFFFFFFFFFFFFFFFFFFFFF
@FS10000125:26:BPA73017-1023:1:1101:5030:1670 1:N:0:16
ATGGGTAAACTTCGTCGAGTACGCTCAAATAATGAGATCGGAAGA
+
F:FFFFFFFFFFFFFFFFFFFFFFFFFFFFFFFFFFFFFFFFFFF
@FS10000125:26:BPA73017-1023:1:1101:8790:1670 1:N:0:16
TTGACTGGACTTCGTCGAGTACGCTCAATCTGAGAGATCGGAAGA
+
FFFFFFFFFFFFFFFFFFFFFFFFFFFFFFFFFFFFFFFFFFFFF
@FS10000125:26:BPA73017-1023:1:1101:8950:1670 1:N:0:16
TTGGAACTTCGTCGAGTACGCTCAATCGTGAAGATCGGAAGAGCA
+
FFFFFFFFFFFFFFFFFFFFFFFFFFFFFFFFFFFFFFFFFFFFF
@FS10000125:26:BPA73017-1023:1:1101:9540:1670 1:N:0:16
TCTGAAAACTTCGTCGAGTACGCTCAACCGTAAAGATCGGAAGAG
+
FFFFFFFFFFFFFFFFFFFFFFFFFFFFFFFFFFFFFFFFFFFFF
@FS10000125:26:BPA73017-1023:1:1101:10000:1670 1:N:0:16
GCGATAAAACTTCGTCGAGTACGCTCAAATACGGAGATCGGAAGA
+
FFFFFFFFFFFFFFFFFFFFFFFFFFFFFFFFFFFFFFFFFFFFF
@FS10000125:26:BPA73017-1023:1:1101:10520:1670 1:N:0:16
ACGGAGCAAACTTCGTCGAGTACGCTCAATTAGGTAGATCGGAAG
+
FFFFFFFFFFFFFFFFFFFFFFFFFFFFFFFFFFFFFFFFFFFFF
@FS10000125:26:BPA73017-1023:1:1101:11450:1670 1:N:0:16
GTGCCTGAACTTCGTCGAGTACGCTCAATATTACAGATCGGAAGA
+
FFFFFFFFFFFFFFFFFFFFFFFFFFFFFFFFFFFFFFFFFFFFF
@FS10000125:26:BPA73017-1023:1:1101:12280:1670 1:N:0:16
GGGATAACTTGTCGAGTACGCTCAACAATACAGATCGGAAGAGCA
+
,:FFFF:FFFFFFFFFFFFFFFFFFFFFFFFFFFFFFFFFFFFFF
@FS10000125:26:BPA73017-1023:1:1101:12310:1670 1:N:0:16
TTGGGACAACTTCGTCGAGTACGCTCAAGGGGACAGATCGGAAGA
+
FFFFFFFFFFFFFFFFFFFFFFFFFFFFFFFFFFFFFFFFFFFFF
@FS10000125:26:BPA73017-1023:1:1101:12450:1670 1:N:0:16
TTGGAACAACTTCGTCGAGTACGCTCAAAACGTGAGATCGGAAGA
+
FFFFFFFFFFFFFFFFFFFFFFFFFFFFFFFFFFFFFFFFFFFFF
@FS10000125:26:BPA73017-1023:1:1101:12750:1670 1:N:0:16
TTGGGAACAACTTCGTCGAGTACGCTCAATCCCATAGATCGGAAG
+
FFFFFFFFFFFFFFFFFFFFFFFFFFFFFFFFFFFFFFFFFFFFF
@FS10000125:26:BPA73017-1023:1:1101:12780:1670 1:N:0:16
TTGGGAAAACTTCGTCGAGTACGCTCAAAAGTGGAGATCGGAAGA
+
FFFFFFFFFFFFFFFFFFFFFFFFFFFFFFFFFFFFFFFFFFFFF
@FS10000125:26:BPA73017-1023:1:1101:14010:1670 1:N:0:16
TTGACTGGACTTCGTCGAGTACGCTCAAATAAAGAGATCGGAAGA
+
FFFFFFFFFFFFFFFFFFFFFFFFFFFFFFFFFFFFFFFFFFFFF
@FS10000125:26:BPA73017-1023:1:1101:14250:1670 1:N:0:16
GCGAAAACTTCGTCGAGTACGCTCAACAGAAAAGATCGGAAGAGC
+
FFFFFFFFFFFFFFFFFFFFFFFFFFFFFFFFFFFFFFFFFFFFF
@FS10000125:26:BPA73017-1023:1:1101:14260:1670 1:N:0:16
TTGACTGGAGTTTCGTCGAGTACGCTCAAAAGTAGAGATCGGAAG
+
FFFFFFFFFFFFFFFFFFFFFFFFFFFFFFFFFFFFFFFFFFFFF
@FS10000125:26:BPA73017-1023:1:1101:14710:1670 1:N:0:16
TTGAATTAACTTCGTCGAGTACGCTAAATCAACGAGATCGGAAGA
+
FFFFFFFF:FFFFFFFFFFFFFFFFFFFFFFFFFFFFFFFFFFFF
@FS10000125:26:BPA73017-1023:1:1101:14760:1670 1:N:0:16
CGGAATGAACTTCGTCGAGTACGCTCAAGTCTGAAGATCGGAAGA
+
FFFFFFFFFFFFFFFFFFFFFFFFFFFFFFFFFFFFFFFFFFFFF
@FS10000125:26:BPA73017-1023:1:1101:14900:1670 1:N:0:16
TTGGATGAACTTCGTCGAGTACGCTCAAGCATCTAGATCGGAAGA
+
FFFFFFFFFFFFFFFFFFFFFFFFFFFFFFFFFFFFFFFFFFFFF
@FS10000125:26:BPA73017-1023:1:1101:15050:1670 1:N:0:16
TCGTGGGACTTCGTCGAGTACGCTCAACGGCATAGATCGGAAGAG
+
FFFFFFFFFFFFFFFFFFFFFFFFFFFFFFFFFFFFFFFFFFFFF
@FS10000125:26:BPA73017-1023:1:1101:15390:1670 1:N:0:16
TTGGTGGAACTTCGTCGAGTACGCTCAAAGCAAGAGATCGGAAGA
+
FFFFFFFFFFFFFFFFFFFFFFFFFFFFFFFFFFFFFFFFFFFFF
@FS10000125:26:BPA73017-1023:1:1101:15470:1670 1:N:0:16
GCTATAAACTTCGTCGAGTACGCTCAAGAGGGAAGATCGGAAGAG
+
,FFFF,F:FF,FFFF,::FFF:F:F:,FFFFFFFF:FF:FFFFFF
@FS10000125:26:BPA73017-1023:1:1101:15980:1670 1:N:0:16
GCGACTGGACTTCGTCGAGTACGCTCAATCAATAAGATCGGAAGA
+
FFFFFFFFFFFFFFFFFFFFFFFFFFFFFFFFFFFFFFFFFFFFF
@FS10000125:26:BPA73017-1023:1:1101:16250:1670 1:N:0:16
TTGGAGTAACTTCGTCGAGTACGCTCAAAAGTACAGATCGGAAGA
+
FF:FFFFFFFFFFFFFFFFFFFFFFFFFFFFFFFFFFFFFFFFFF
@FS10000125:26:BPA73017-1023:1:1101:1050:1680 1:N:0:16
TGGCCAAACTTCGTCGAGTACGCTCAAAGTAAAAGATCGGAAGAG
+
FFFFFFFFFFFFFFFFFFFFFFFFFFFFFFFFFFFFFFFFFFFFF
@FS10000125:26:BPA73017-1023:1:1101:1460:1680 1:N:0:16
TTGGCGCAACTTCGTCGAGTACGCTCAATCTGGTAGATCGGAAGA
+
FFFFFFFFFFFFFFFFFFFFFFFFFFFFFFFFFFFFFFFFFFFFF
@FS10000125:26:BPA73017-1023:1:1101:1710:1680 1:N:0:16
CTGACTGGACTTCGTCGAGTACGCTCAAACTGTTAGATCGGAAGA
+
FFFFFFFFFFFFFFFFFFFFFFFFFFFFFFFFFFFFFFFFFFFFF
@FS10000125:26:BPA73017-1023:1:1101:2190:1680 1:N:0:16
TGGCATAACCTTCGTCGAGTACGCTCAAATAAAAAGATCGGAAGA
+
FFFFFFFFFFFFFFFFFFFFFFFFFFFFFFFFFFFFFFFFFFFFF
@FS10000125:26:BPA73017-1023:1:1101:3220:1680 1:N:0:16
TTGTACTAACTTCGTCGAGTACGCTCAATATTATAGATCGGAAGA
+
FFFFFFFFFFFFFFFFFFFFFFFFFFFFFFFFFFFFFFFFFFFFF
@FS10000125:26:BPA73017-1023:1:1101:3640:1680 1:N:0:16
TTGACTGGACTTCGTCGAGTACGCTCAATGCTTTAGATCGGAAGA
+
FFFFFFFFFFFFFFFFFFFFFFFFFFFFFFFFFFFFFFFFFFFFF
@FS10000125:26:BPA73017-1023:1:1101:4460:1680 1:N:0:16
TTTGAAACTTCGTCGAGTACGCTCAATTTTATAGATCGGAAGAGC
+
FFFFFFFFFFFFFFFFFFFFFFFFFFFFFFFFFFFFFFFFFFFFF
@FS10000125:26:BPA73017-1023:1:1101:5160:1680 1:N:0:16
CTCCTAACTTCGTCGAGTACGCTCAAAACTAGAGATCGGAAGAGC
+
F,,F,FFFFFFFFFFFFFFFFFFFFF:F,,F,FFFFFFFFFFFFF
@FS10000125:26:BPA73017-1023:1:1101:5430:1680 1:N:0:16
TTGACAAAACTTCGTCGAGTACGCTCAAACCGAAAGATCGGAAGA
+
FF:FFFFFFFFFFFFFFFFFFFFFFFFFFFFFFFFFFFFFFFFFF
@FS10000125:26:BPA73017-1023:1:1101:6240:1680 1:N:0:16
TTGATGGAACTTCGTCGAGTACGCTCAAATATTTAGATCGGAAGA
+
FFFFFFFFFFFFFFFFFFFFFFFFFFFFFFFFFFFFFFFFFFFFF
@FS10000125:26:BPA73017-1023:1:1101:6380:1680 1:N:0:16
TTGACTGGACTTCGTCGAGTACGCTCAATCCAGAAGATCGGAAGA
+
FFFFFFFFFFFFFFFFFFFFFFFFFFFFFFFFFFFFFFFFFFFFF
@FS10000125:26:BPA73017-1023:1:1101:6540:1680 1:N:0:16
TTGACTGGACTTCGTCGAGTACGCTCAAAACAAAAGATCGGAAGA
+
FFFFFFFFFFFFFFFFFFFFFFFFFFFFFFFF,FFFFFFFFFFFF
@FS10000125:26:BPA73017-1023:1:1101:6810:1680 1:N:0:16
TTGACTGGACTTCGTCGAGTACGCTCAATTCAGGAGATCGGAAGA
+
FFFFFFFFFFFFFFFFFFFFFFFFFFFFFFFFFFFFFFFFFFFFF
@FS10000125:26:BPA73017-1023:1:1101:7070:1680 1:N:0:16
TTGCAGTAACTTCGTCGAGTACGCTCAAATAGACAGATCGGAAGA
+
FFFFFFFFFFFFFFFFFFFFFFFFFFFFFFFFFFFFFFFFFFFFF
@FS10000125:26:BPA73017-1023:1:1101:7330:1680 1:N:0:16
GGGGGCATAACTTCGTCGAGTACGCTCAATACAATAGATCGGAAG
+
FFFFFFFFFFFFFFFFFFFFFFFFFFFFFFFFFFFFFFFFFFFFF
@FS10000125:26:BPA73017-1023:1:1101:8580:1680 1:N:0:16
TGGATAAAACTTCGTCGAGTACGCTCAATTGTATAGATCGGAAGA
+
FFFFFFFFFFFFFFFFFFFFFFFFFFFFFFFFFFFFFFFFFFFFF
@FS10000125:26:BPA73017-1023:1:1101:8710:1680 1:N:0:16
TTGACTGGACTTCGTCGAGTACGCTCAAAACCTTAGAACGGAAGA
+
FF:FFFFFFFFFFFFFFFFFFFFFFFFFFFFFFFFFFFFFFFFFF
@FS10000125:26:BPA73017-1023:1:1101:9530:1680 1:N:0:16
TCGGTCCAACTTCGTCGAGTACGCTCAACGTTATAGATCGGAAGA
+
,FFFFFFFFFFFFFFFFFFFFFFFFFFFFFFFFFFFFFFFFFFFF
@FS10000125:26:BPA73017-1023:1:1101:9550:1680 1:N:0:16
TTGGTGCAACTTCGTCGAGTACGCTCAAGTCCACAGATCGGAAGA
+
F:F:FFFF:FFFFFFFFFFFFFFFFFFFFFF::FFFFFFFFFFFF
@FS10000125:26:BPA73017-1023:1:1101:9770:1680 1:N:0:16
TGACTGGACTTCGTCGAGTACGCTCAACCTCATAGATCGGAAGAG
+
,,FFF:FFFFFFFFFFF:FFFFFFFFFFFFFFFF:FF::FFF:FF
@FS10000125:26:BPA73017-1023:1:1101:11050:1680 1:N:0:16
TTGACTGAACTTCGTCGAGTACGCTCAAAAATGGAGATCGGAAGA
+
FFFFFFFFFFFFFFFFFFFFFFFFFFFFFFFFFFFFFFFFFFFFF
@FS10000125:26:BPA73017-1023:1:1101:11700:1680 1:N:0:16
TTGGAACAACTTCGTCGAGTACGCTCAATGCTTGAGATCGGAAGA
+
FFFFFFFFFFFFFFFFFFFFFFFFFFFFFFFFFFFFFFFFFFFFF
@FS10000125:26:BPA73017-1023:1:1101:11820:1680 1:N:0:16
TTTGTGTAAACTTCGTCGAGTACGCTCAAAAGTAAAGATCGGAAG
+
FFFFFFFFFFFFFFFFFFFFFFFFFFFFFFFFFFFFFFFFFFFFF
@FS10000125:26:BPA73017-1023:1:1101:12280:1680 1:N:0:16
TTGACTGGACTTCGTCGAGTACGCTCAAATTCCCAGATCGGAAGA
+
FFFFFFFFFFFFFFFFFFFFFFFFFFFFFFFFFFFFFFFFFFFFF
@FS10000125:26:BPA73017-1023:1:1101:12760:1680 1:N:0:16
TTGACAGAACTTCGTCGAGTACGCTCAAATTATGAGATCGGAAGA
+
,FF:FFFFFFFFFFFFFFFFFFFFFFFFF:FFFFF:FFFFFFFFF
@FS10000125:26:BPA73017-1023:1:1101:12770:1680 1:N:0:16
GGGCCAACTTCGTCGAGTACGCTCAATAGTCCAGATCGGAAGAGC
+
,:FFFFFFFFFFFFFFFFFFFFFFFFFFFFFFFFFFFFFFFFFFF
@FS10000125:26:BPA73017-1023:1:1101:13460:1680 1:N:0:16
TGGAAGGAACTTCGTCGAGTACGCTCAAGTGTTGAGATCGGAAGA
+
F,,F,FFFFF:FFFFFFFFFFFFFFFFFFFFFFF:FFFF:FFFFF
@FS10000125:26:BPA73017-1023:1:1101:13780:1680 1:N:0:16
TTGAACTTCGTCGAGTACGCTCAATATGAAAGATCGGAAGAGCAC
+
FFFFFFFFFFFFFFFFFFFFFFFFFFFFFFFFFFFFFFFFFFFFF
@FS10000125:26:BPA73017-1023:1:1101:14250:1680 1:N:0:16
TTGATACAACTTCGTCGAGTACGCTCAACTGCTGAGATCGGAAGA
+
FFFFFFFFFFFFFFFFFFFFFFFFFFFFFFFFFFFFFFFFFFFFF
@FS10000125:26:BPA73017-1023:1:1101:14880:1680 1:N:0:16
CCGTCGTAACTTCGTCGAGTACGCTCAAGCCTGAAGATCGGAAGA
+
FFFFFFFFFFFFFFFFFFFFFFFFFFFFFFFFFFFFFFFFFFFFF
@FS10000125:26:BPA73017-1023:1:1101:15550:1680 1:N:0:16
TTTGGGAAACTTCGTCGAGTACGCTCAAGAATAAAGATCGGAAGA
+
:,:F:FFFFFF:F:FFFF,FFFFFFFF,:F:FFFFFFF:F:FFFF
@FS10000125:26:BPA73017-1023:1:1101:1130:1690 1:N:0:16
TAGAACTTCGTCGAGTACGCTCAATGTTAAAGATCGGAAGAGCAC
+
FFFFFFFFFFFFFFFFFFFFFFFFFFFFFFFFFFFFFFFFFFFFF
@FS10000125:26:BPA73017-1023:1:1101:1470:1690 1:N:0:16
TTGGCGCAACTTCGTCGAGTACGCTCAATCTGGTAGATCGGAAGA
+
FFFFFFFFFFFFFFFFFFFFFFFFFFFFFFFFFFFFFFFFFFFFF
@FS10000125:26:BPA73017-1023:1:1101:1600:1690 1:N:0:16
TTGACTGGACTTCGTCGAGTACGCTCAAGTGAAAAGATCGGAAGA
+
FFFFFFFFFFFFFFFFFFFFFFFFFFFFFFFFFFFFFFFFFFFFF
@FS10000125:26:BPA73017-1023:1:1101:2010:1690 1:N:0:16
TTGTAGTAACTTCGTCGAGTACGCTCAAAGTTACAGATCGGAAGA
+
FFFFFFFFFFFFFFFFFFFFFFFFFFFFFFFFFFFFFFFFFFFFF
@FS10000125:26:BPA73017-1023:1:1101:2190:1690 1:N:0:16
TGGCATAACCTTCGTCGAGTACGCTCAAATAAAAAGATCGGAAGA
+
FFFFFFFFFFFFFFFFFFFFFFFFFFFFFFFFFFFFFFFFFFFFF
@FS10000125:26:BPA73017-1023:1:1101:2550:1690 1:N:0:16
TCGATAACTTCGTCGAGTACGCTCAAACCTTCAGATCGGAAGAGC
+
FFFFFFFFFFFFFFFFFFFFFFFFFFFFFFFFFFFFFFFFFFFFF
@FS10000125:26:BPA73017-1023:1:1101:2580:1690 1:N:0:16
TTGTACGAACTTCGTCGAGTACGCTCAATTGTCGAGATCGGAAGA
+
FFFFFFFFFFFFFFFFFFFFFFFFFFFFFFFFFFFFFFFFFFFFF
@FS10000125:26:BPA73017-1023:1:1101:2660:1690 1:N:0:16
TCTAGAAACTTCGTCGAGTACGCTCAAAAGATTAGATCGGAAGAG
+
FFFFFFFFFFFFFFFFFFFFFFFFFFFFFFFFFFFFFFFFFFFFF
@FS10000125:26:BPA73017-1023:1:1101:2960:1690 1:N:0:16
TCGATCGAACTTCGTCGAGTACGCTCAAAAGTATAGATCGGAAGA
+
FFFFFFFFFFFFFFFFFFFFFFFFFFFFFFFFFFFFFFFFFFFFF
@FS10000125:26:BPA73017-1023:1:1101:3010:1690 1:N:0:16
TCGGCGCTATCTTCGTCGAGTACGCTCAAACGATTAGATCGGAAG
+
FFFFFFFFFFFFFFFFFFFFFFFFFFFFFFFFFFFFFFFFFFFFF
@FS10000125:26:BPA73017-1023:1:1101:3240:1690 1:N:0:16
TTGATCTAACTTCGTCGAGTACGCTCAATATGGGAGATCGGAAGA
+
FFFFFFFFFFFFFFFFFFFFFFFFFFFFFFFFFFFFFFFFFFFFF
@FS10000125:26:BPA73017-1023:1:1101:3750:1690 1:N:0:16
TTGGTGGAACTTCGTCGAGTACGCTCAACTAGCCAGATCGGAAGA
+
FFFFF:FFFFFFFFFFFFFFFFFFFFFFFFFFFFFFFFFFFFFFF
@FS10000125:26:BPA73017-1023:1:1101:5120:1690 1:N:0:16
CTGATGCAACTTCGTCGAGTACGCTCAAACGCATAGATCGGAAGA
+
FFFFFFFFFFFFFFFFFFFFFFFFFFFFFFFFFFFFFFFFFFFFF
@FS10000125:26:BPA73017-1023:1:1101:5960:1690 1:N:0:16
GAGCGCTAACTTCGTCGAGTACGCTCAACGTCCGAGATCGGAAGA
+
FFFFFFFFFFFFFFFFFFFFFFFFFFFFFFFFFFFFFFFFFFFFF
@FS10000125:26:BPA73017-1023:1:1101:6260:1690 1:N:0:16
TCGCAACTTCGTCGAGTACGCTCGGCTGACCTTCGTCGAGTACGC
+
:F:FFFFFFFFFFFFFFFF:F:FFFFFFFFF:FFF::FFFFFFFF
@FS10000125:26:BPA73017-1023:1:1101:6460:1690 1:N:0:16
TCTGTGAACTTCGTCGAGTACGCTCAATATTTAAGATCGGAAGAG
+
FFFFFFFFFFFFFFFFFFFFFFFFFFFFFFFFFFFFFFFFFFFFF
@FS10000125:26:BPA73017-1023:1:1101:8600:1690 1:N:0:16
TGGCAGCAACTTCGTCGAGTACGCTCAAAGACTTAGATCGGAAGA
+
FFFFFFFFFFFFFFFFFFFFFFFFFFFFFFFFFFFFFFFFFFFFF
@FS10000125:26:BPA73017-1023:1:1101:8830:1690 1:N:0:16
TCTCCAAACTTCGTCGAGTACGCTCAAGAGATGAGATCGGAAGAG
+
FFFFFFFFFFFFFFFFFFFFFFFFFFFFFFFFFFFFFFFFFFFFF
@FS10000125:26:BPA73017-1023:1:1101:9130:1690 1:N:0:16
TTGAATCAACTTCGTCGAGTACGCTCAAAATGAAAGATCGGAAGA
+
FF,FFFFFFFFFFFFFFFFFFFFFFFFFFFFFFFFFFFFFFFFFF
@FS10000125:26:BPA73017-1023:1:1101:9500:1690 1:N:0:16
TCTACCAACTTCGTCGAGTACGCTCAAGACTTGAGATCGGAAGAG
+
FFF,FFFFFFFFFFFFFFFFFFFFFFFFFFFFFFFFFFFFFFFFF
@FS10000125:26:BPA73017-1023:1:1101:9820:1690 1:N:0:16
TTGGACGATCTTCGTCGAGTACGCTCAATTTAGAAGATCGGAAGA
+
FFFFFFFFFFFFFFFFFFFFFFFFFFFFFFFFFFFFFFFFFFFFF
@FS10000125:26:BPA73017-1023:1:1101:9830:1690 1:N:0:16
TTGCTCGAACTTCGTCGAGTACGCTCAATACTGTAGATCGGAAGA
+
FFFFFFFFFFFFFFFFFFFFFFFFFFFFFFFFFFFFFFFFFFFFF
@FS10000125:26:BPA73017-1023:1:1101:9890:1690 1:N:0:16
TCTAAGAACTTCGTCGAGTACGCTCAAAATACCAGATCGGAAGAG
+
FFFFFFFFFFFFFFFFFFFFFFFFFFFFFFFFFFFFFFFFFFFFF
@FS10000125:26:BPA73017-1023:1:1101:9930:1690 1:N:0:16
TTGAGTCATCTTCGTCGAGTACGCTCAACTTTCAAGATCGGAAGA
+
FFFFFFFFFFFFFFFFFFFFFFFFFFFFFFFFFFFFFFFFFFFFF
@FS10000125:26:BPA73017-1023:1:1101:10620:1690 1:N:0:16
ACGGGACTAACTTCGTCGAGTACGCTCAATTACCGAGATCGGAAG
+
FFFFFFFFFFFFFFFFFFFFFFFFFFFFFFFFFFFFFFFFFFFFF
@FS10000125:26:BPA73017-1023:1:1101:11130:1690 1:N:0:16
CTTGGGATAACTTCGTCGAGTACGCTCAAGGTGGAAGATCGGAAG
+
FFFFFFFFFFFFFFFFFFFFFFFFFFFFFFFFFFFFFFFFFFFFF
@FS10000125:26:BPA73017-1023:1:1101:13510:1690 1:N:0:16
GAGTCAGTTTCGTCGAGTACGCTCAAAAGTTAAGATCGGAAGAGC
+
:FFFFFF:FFFFFFFFFFFFFFFFFFFFFFFFFFFFFFFFFFFFF
@FS10000125:26:BPA73017-1023:1:1101:13560:1690 1:N:0:16
TCGGTGGCAACTTCGTCGAGTACGCTCAAGACTCCAGATCGGAAG
+
FFFFFFFFFFFFFFFFFFFFFFFFFFFFFFFFFFFFFFFFFFFFF
@FS10000125:26:BPA73017-1023:1:1101:13610:1690 1:N:0:16
TTGAGGTAACTTCGTCGAGTACGCTCAACTATTTAGATCGGAAGA
+
FFFFFFFFFFFFFFFFFFFFFFFFFFFFFFFFFFFFFFFFFFFFF
@FS10000125:26:BPA73017-1023:1:1101:13670:1690 1:N:0:16
TCCGGCAATAACTTCGTCGAGTACGCTCAATAAAAAAGATCGGAA
+
FFFFFFFFFFFFFFFFFFFFFFFFFFFFFFFFFFFFFFFFFFFFF
@FS10000125:26:BPA73017-1023:1:1101:14130:1690 1:N:0:16
TTGACTGGAGTTTCGTCGAGTACGCTCAAAAGTAGAGATCGGAAG
+
FFFFFFFFFFFFFFFFFFFFFFFFFFFFFFFFFFFFFFFFFFFFF
@FS10000125:26:BPA73017-1023:1:1101:14200:1690 1:N:0:16
TCGGGGGGAACTACGTCGAGTACGCTCAACAACCCAGATCGGAAG
+
FFFFFFFFFFFFFFFFFFFFFFFFFFFFFFFFFFFFFFFFFFFFF
@FS10000125:26:BPA73017-1023:1:1101:14310:1690 1:N:0:16
TTGAGGAAACTTCGTCGAGTACGCTCAATCCCGCAGATCGGAAGA
+
FF:FFFFFFFFFFFFFFFFFFFFFFF:FFFFFFFFFFFFFFFFFF
@FS10000125:26:BPA73017-1023:1:1101:14430:1690 1:N:0:16
TTGTGGTAACTTCGTCGAGTACGCTCAAATCTATAGATCGGAAGA
+
FFFFFFFFFFFFFFFFFFFFFFFFFFFFFFFFFFFFFFFFFFFFF
@FS10000125:26:BPA73017-1023:1:1101:14930:1690 1:N:0:16
TTGAAAGACCTTCGTCGAGTACGCTCAATGTGAGAGATCGGAAGA
+
FFFFFFFFFFFFFFFFFFFFFFFFFFFFFFFFFFFFFFFFFFFFF
@FS10000125:26:BPA73017-1023:1:1101:15390:1690 1:N:0:16
TTGACTGGACTTCGTCGAGTACGCTCAATCCAAAAGATCGGAAGA
+
FFFFFFFFFFFFFFFFFFFFFFFFFFFFFFFFFFFFFFFFFFFFF
@FS10000125:26:BPA73017-1023:1:1101:15430:1690 1:N:0:16
CCGGCAACTTCGTCGAGTACGCTCAAGTAGTAAGATCGGAAGAGC
+
FFFFFFFFFFFFFFFFFFFFFFFFFFFFFFFFFFFFFFFFFFFFF
@FS10000125:26:BPA73017-1023:1:1101:1960:1700 1:N:0:16
TGGGGAACTTGTCGAGTACGCTCAAAATTCCAGATCGGAAGAGCA
+
FFFFFFFFFFFFFFFFFFFFFFFFFFFFFFFFFFFFFFFFFFFFF
@FS10000125:26:BPA73017-1023:1:1101:2350:1700 1:N:0:16
TTGTACGAACTTCGTCGAGTACGCTCAATTGTCGAGATCGGAAGA
+
FFFFFFFFFFFFFFFFFFFFFFFFFFFF,:FFFFFFFFFFFFFFF
@FS10000125:26:BPA73017-1023:1:1101:3860:1700 1:N:0:16
TCGCTTTAACTTCGTCGAGTACGCTCAAATTTCGAGATCGGAAGA
+
FFFFFFFFFFFFFFFFFFFFFFFFFFFFFFFFFFFFFFFFFFFFF
@FS10000125:26:BPA73017-1023:1:1101:4070:1700 1:N:0:16
TTGACTGGACTTCGTCGAGTACGCTCAACCTCTGAGATCGGAAGA
+
FFFFFFFFFFFFFFFFFFFFFFFFFFFFFFFFFFFFFFFFFFFFF
@FS10000125:26:BPA73017-1023:1:1101:4840:1700 1:N:0:16
TTGGCCCGACCTTCGTCGAGTACGCTCAATTCAAGAGATCGGAAG
+
FFFFFFFFFFFFFFFFFFFFFFFFFFFFFFFFFFFFFFFFFFFFF
@FS10000125:26:BPA73017-1023:1:1101:5440:1700 1:N:0:16
TGGATATAACTTCGTCGAGTACGCTCAATCCCGGAGATCGGAAGA
+
FFFFFFFFFFFFFFFFFFFFFFFFFFFFFFFFFFFFFFFFFFFFF
@FS10000125:26:BPA73017-1023:1:1101:5460:1700 1:N:0:16
GAGGCAAAAACTTCGTCGAGTACGCTCAACACACTAGATCGGAAG
+
FFFFFFFFFFFFFFFFFFFFFFFFFFFFFFFFFFFFFFFFFFFFF
@FS10000125:26:BPA73017-1023:1:1101:6440:1700 1:N:0:16
TTGCGTAAACTTCGTCGAGTACGCTCAAGGTAGAAGATCGGAAGA
+
FFFFFFFFFFFFFFFFFFFFFFFFFFFFFFFFFFFFFFFFFFFFF
@FS10000125:26:BPA73017-1023:1:1101:6510:1700 1:N:0:16
TCGGATGAAACTTCGTCGAGTACGCTCAATTTCCAAGATCGGAAG
+
FFFFFF,,FFFFFFFFFFFFFFFFFFFFF,,F,,,FFFFFFFFFF
@FS10000125:26:BPA73017-1023:1:1101:7180:1700 1:N:0:16
TTGACTGGACTTCGTCGAGTACGCTCAAATCATAAGATCGGAAGA
+
FFFFFFFFFFFFFFFFFFFFFFFFFFFFFFFFFFFFFFFFFFFFF
@FS10000125:26:BPA73017-1023:1:1101:7820:1700 1:N:0:16
AGGATCAAACTTCGTCGAGTACGCTCAAATCAACAGATCGGAAGA
+
FFFFFFFFFFFFFFFFFFFFFFFFFFFFFFFFFFFFFFFFFFFFF
@FS10000125:26:BPA73017-1023:1:1101:8040:1700 1:N:0:16
TTGGCACAACTTCGTCGAGTACGCTCAATTTTATAGATCGGAAGA
+
FFFFFFFFFFFFFFFFFFFFFFFFFFFFFFFFFFFFFFFFFFFFF
@FS10000125:26:BPA73017-1023:1:1101:8550:1700 1:N:0:16
TCGACAACTTCGTCGAGTACGCTCAAAAAAGGAGATCGGAAGAGC
+
FFFFFFFFFFFFFFFFFFFFFFFFFFFFFFFFFFFFFFFFFFFFF
@FS10000125:26:BPA73017-1023:1:1101:9830:1700 1:N:0:16
TTGGACGATCTTCGTCGAGTACGCTCAATTTAGAAGATCGGAAGA
+
FFFFFFFFFFFFFFFFFFFFFFFFFFFFFFFFFFFFFFFFFFFFF
@FS10000125:26:BPA73017-1023:1:1101:10060:1700 1:N:0:16
TTGCCCTAACTTCGTCGAGTACGCTCAATTATGGAGATCGGAAGA
+
FFFFFFFFFFFFFFFFFFFFFFFFFFFFFFFFFFFFFFFFFFFFF
@FS10000125:26:BPA73017-1023:1:1101:10990:1700 1:N:0:16
TCGAAACTTCGTCGAGTACGCTCAAGAATACAGATCGGAAGAGCA
+
FFFFFFFFFFFFFFFFFFFFFFFFFFFFFFFFFFFFFFFFFFFFF
@FS10000125:26:BPA73017-1023:1:1101:11610:1700 1:N:0:16
TGGACGTAGCTTCGTCGAGTACGCTCAAATGAGGAGATTGGAAGA
+
FFFFFFFFFFFFFFFFFFFFFFFFFFFFFFFFFFFFFFFFFFFFF
@FS10000125:26:BPA73017-1023:1:1101:12380:1700 1:N:0:16
TGGTAGCAACTTCGTCGAGTACGCTCAACGGAGTAGATCGGAAGA
+
FFFFFFFFFFFFFFFFFFFFFFFFFFFFFFFFFFFFFFFFFFFFF
@FS10000125:26:BPA73017-1023:1:1101:13380:1700 1:N:0:16
TTGCCTGAACTTCGTCGAGTACGCTCAATAGTTTAGATCGGAAGA
+
:F:FFFFFFFFFFFFFFFFFFFFFFFFFFFFFFFFFFFFFFFFFF
@FS10000125:26:BPA73017-1023:1:1101:13910:1700 1:N:0:16
TTGAAGCAACTTCGTCGAGTACGCTCAACCCGTAAGATCGGAAGA
+
FFFFFFFFFFFFFFFFFFFFFFFFFFFFFFFFFFFFFFFFFFFFF
@FS10000125:26:BPA73017-1023:1:1101:14210:1700 1:N:0:16
TTGGGCCAACTTCGTCGAGTACGCTCAATGGTCAAGATCGGAAGA
+
FFFFFFFFFFFFFFFFFFFFFFFFFFFFFFFFFFFFFFFFFFFFF
@FS10000125:26:BPA73017-1023:1:1101:14460:1700 1:N:0:16
TTGCTATAACTTCGTCGAGTACGCTCAAATATGGAAGATCGGAAG
+
FFFFFFFFFFFFFFFFFFFFFFFFFFFFFFFFFFFFFFFFFFFFF
@FS10000125:26:BPA73017-1023:1:1101:15300:1700 1:N:0:16
TCGACTGGACTTCGTCGAGTACGCTCAAGTTTCAAGATCGGAAGA
+
FFFFFFFFFFFFFFFFFFFFFFFFFFFFFFFFFFFFFFFFFFFFF
@FS10000125:26:BPA73017-1023:1:1101:15310:1700 1:N:0:16
AGGGACGCAACTTCGTCGAGTACGCTCAAGTGCTAAGATCGGAAG
+
FFFFFFFFFFFFFFFFFFFFFFFFFFFFFFFFFFFFFFFFFFFFF
@FS10000125:26:BPA73017-1023:1:1101:15520:1700 1:N:0:16
TTGTAACTTCGTCGAGTACGCTCAACTCAACAGATCGGAAGAGCA
+
FFFFFFFFFFFFFFFFFFFFFFFFFFFFFFFFFFFFFFFFFFFFF
@FS10000125:26:BPA73017-1023:1:1101:16020:1700 1:N:0:16
TTGACTGGACTTCGTCGAGTACGCTCAATCCAGGAGATCGGAAGA
+
FFFFFFFFFFFFFFFFFFFFFFFFFFFFFFFFFFFFFFFFFFFFF
@FS10000125:26:BPA73017-1023:1:1101:16040:1700 1:N:0:16
GTGTTGAAACTTCGTCGAGTACGCTCAATGCTTTAGATCGGAAGA
+
FFFFFFFFFFFFFFFFFFFFFFFFFFFFFFFFFFFFFFFFFFFFF
@FS10000125:26:BPA73017-1023:1:1101:16340:1700 1:N:0:16
TTGCTGTAACTTCGTCGAGTACGCTCAAGATGAAAGATCGGAAGA
+
FFFFFFFFFFFFFFFFFFFFFFFFFFFFFFFFFFFFFFFFFFFFF
@FS10000125:26:BPA73017-1023:1:1101:1300:1710 1:N:0:16
AGGCAGAACTTCGTCGAGTACGCTCAATGAGATAGATCGGAAGAG
+
FFFFFFFFFFFFFFFFFFFFFFFFFFFFFFFFFFFFFFFFFFFFF
@FS10000125:26:BPA73017-1023:1:1101:1700:1710 1:N:0:16
GAGGCCGCTTCTTCGTCGAGTACGCTCAAATACATAGATCGGAAG
+
FFFFFFFFFFFFFFFFFFFFFFFFFFFFFFFFFFFFFFFFFFFFF
@FS10000125:26:BPA73017-1023:1:1101:2030:1710 1:N:0:16
TCACAAAACTTCGTCGAGTACGCTCAAAGGGGGAGATCGGAAGAG
+
FFFFFFFFFFFFFFFFFFFFFFFFFFFFFFFFFFFFFFFFFFFFF
@FS10000125:26:BPA73017-1023:1:1101:3150:1710 1:N:0:16
TTGACTGGACTTCGTCGAGTACGCTCAATCCTATAGATCGGAAGA
+
FFFFFFFFFFFFFFFFFFFFFFFFFFFFFFFFFFFFFFFFFFFFF
@FS10000125:26:BPA73017-1023:1:1101:4310:1710 1:N:0:16
TTGGAGGAACTTCGTCGAGTACGCTCAAGTATAGAGATCGGAAGA
+
FFFFFFFFFFFFFFFFFFFFFFFFFFFFFFFFFFFFFFFFFFFFF
@FS10000125:26:BPA73017-1023:1:1101:4510:1710 1:N:0:16
TCGGCTCAACTTCGTCGAGTACGCTCAATAGCACAGATCGGAAGA
+
FFFFFFFFFFFFFFFFFFFFFFFFFFFFFFFFFFFFFFFFFFFFF
@FS10000125:26:BPA73017-1023:1:1101:4530:1710 1:N:0:16
TTGATGGAACTTCGTCGAGTACGCTCAAGGATACAGATCGGAAGA
+
FFFFFFFFFFFFFFFFFFFFFFFFFFFFFFFFFFFFFFFFFFFFF
@FS10000125:26:BPA73017-1023:1:1101:4680:1710 1:N:0:16
TTGAACTTCGTCGAGTATGCTCAAGAAAACAGATCGGAAGAGCAC
+
FFFFFFFFFFFFFFFFFFFFFFFFFFFFFFFFFFFFFFFFFFFFF
@FS10000125:26:BPA73017-1023:1:1101:5050:1710 1:N:0:16
TTGATGTAACTTCGTCGAGTACGCTCAACTGTAGAGATCGGAAGA
+
FFFFFFFFFFFFFFFFFFFFFFFFFFFFFFFFFFFFFFFFFFFFF
@FS10000125:26:BPA73017-1023:1:1101:5780:1710 1:N:0:16
TTTGGGACAACTTCGTCGAGTACGCTCAAAACCAAAGATCGGAAG
+
FFFFFFFFFFFFFFFFFFFFFFFFFFFFFFFFFFFFFFFFFFFFF
@FS10000125:26:BPA73017-1023:1:1101:6550:1710 1:N:0:16
TCGGGGGGAACTTCGTCGAGTACGCTCAAATAACAAGATCGGAAG
+
FFFFFFFFFFFFFFFFFFFFFFFFFFFFFFFFFFFFFFFFFFFFF
@FS10000125:26:BPA73017-1023:1:1101:6740:1710 1:N:0:16
TTGCAACTTCGTCGAGTACGCTCAAGGCTCCAGATCGGAAGAGCA
+
FFFFFFFFFFFFFFFFFFFFFFFFFFFFFFFFFFFFFFFFFFFFF
@FS10000125:26:BPA73017-1023:1:1101:6750:1710 1:N:0:16
TCGGGCAAACTTCGTCGAGTACGCTCAACGTATGAGATCGGAAGA
+
FFFFFFFFFFFFFFFFFFFFFFFFFFFFFFFFFFFFFFFFFFFFF
@FS10000125:26:BPA73017-1023:1:1101:7160:1710 1:N:0:16
TTGACTGGACTTCGTCGAGTACGCTCAAATCATAAGATCGGAAGA
+
FFFFFFFFFFFFFFFFFFFFFFFFFFFFFFFFFFFFFFFFFFFFF
@FS10000125:26:BPA73017-1023:1:1101:7410:1710 1:N:0:16
TTGCACCAACTTCGTCGAGTACGCTCAATGAACAAGATCGGAAGA
+
FFFFFFFFFFFFFFFFFFFFFFFFFFFFFFFFFFFFFFFFFFFFF
@FS10000125:26:BPA73017-1023:1:1101:7820:1710 1:N:0:16
TTGACTGGACTTCGTCGAGTACGCTCAAGATAGTAGATCGGAAGA
+
F:FFFFFFFFFFFFFFFFFFFFFFFFFFFFFFFFFFFFFFFFFFF
@FS10000125:26:BPA73017-1023:1:1101:8660:1710 1:N:0:16
TTGACTGGACTTCGTCGAGTACGCTCAAACCTCAAGATCGGAAGA
+
FFFFFFFFFFFFFFFFFFFFFFFFFFFFFFFFFFFFFFFFFFFFF
@FS10000125:26:BPA73017-1023:1:1101:8730:1710 1:N:0:16
CTTTAAATTTCGTCGAGTACGCTCAAAGCTTGAGATCGGAAGAGC
+
F,F,F:FFF:FF,F:,FFF::FFF:,F:FFF:FFFF::,FF:FF,
@FS10000125:26:BPA73017-1023:1:1101:8940:1710 1:N:0:16
TCTCCTAACTTCGTCGAGTACGCTCAAGTTTGAAGATCGGAAGAG
+
FFFFFFFFFFFFFFFFFFFFFFFFFFFFFFFFFFFFFFFFFFFFF
@FS10000125:26:BPA73017-1023:1:1101:9180:1710 1:N:0:16
TCGAGGCAACTTCGTCGAGTACGCTCAAAATAGTAGATCGGAAGA
+
FF:FFFFFFFFFFFFFFFFFFFFFFFFFFFFFFFFFFFFFFFFFF
@FS10000125:26:BPA73017-1023:1:1101:10280:1710 1:N:0:16
TTGACTGGACTTCGTCGAGTACGCTCAAATCTAAAGATCGGAAGA
+
FFFFFFFFFFFFFFFFFFFFFFFFFFFFFFFFFFFFFFFFFFFFF
@FS10000125:26:BPA73017-1023:1:1101:10470:1710 1:N:0:16
TTGCTTTAACTTCGTCGAGTACGCTCAAGTATTCAGATCGGAAGA
+
FFFFFFFFFFFFFFFFFFFFFFFFFFFFFFFFFFFFFFFFFFFFF
@FS10000125:26:BPA73017-1023:1:1101:10670:1710 1:N:0:16
TTGACTGGACTTCGTCGAGTACGCTCAAAGATGTAGATCGGAAGA
+
,F,FFF:FFFFFFFF::F:FFF:FFFF,:F:FFFFF:FFFFFFFF
@FS10000125:26:BPA73017-1023:1:1101:11340:1710 1:N:0:16
TTGACTGGACTTCGTCGAGTACGCTCAACCGAATAGATCGGAAGA
+
FFFFFFFFFFFFFFFFFFFFFFFFFFFFFFFFFFFFFFFFFFFFF
@FS10000125:26:BPA73017-1023:1:1101:11760:1710 1:N:0:16
TTGACTGGACTTCGTCGAGTACGCTCAAAACCCTAGATCGGAAGA
+
FFFFFFFFFFFFFFFFFFFFFFFFFFFFFFFFFFFFFFFFFFFFF
@FS10000125:26:BPA73017-1023:1:1101:11800:1710 1:N:0:16
TTGACTGGAGTTCAGACGTGTACTCTTCGTCGAGTACGCTCAATA
+
FF,FF:::FFFF,:FFFFFFFF:FFFF,F:F:F:,F:F,::,,FF
@FS10000125:26:BPA73017-1023:1:1101:12770:1710 1:N:0:16
TTGATGAAACTTCGTCGAGTACGCTCAAAATAAGAGATCGGAAGA
+
FFFFFFFFFFFFFFFFFFFFFFFFFFFFFFFFFFFFFFFFFFFFF
@FS10000125:26:BPA73017-1023:1:1101:13140:1710 1:N:0:16
TCGAAAACTTCGTCGAGTACGCTCAAAGTCCGAGATCGGAAGAGC
+
,FFFFFFFFFFFFFFFFFFFFFFFFFFFFFFFFFFFFFFFFFFFF
@FS10000125:26:BPA73017-1023:1:1101:13420:1710 1:N:0:16
CTGACTGGACTTCGTCGAGTACGCTCAAGTAAAAAGATCGGAAGA
+
FFFFFFFFFFFFFFFFFFFFFFFFFFFFFFFFFFFFFFFFFFFFF
@FS10000125:26:BPA73017-1023:1:1101:13840:1710 1:N:0:16
TCTCCTAACCTCGTCGAGTACGCTCAACAGTTAAGATCGGAAGAG
+
FFFFFFFFFFFFFFFFFFFFFFFFFFFFFFFFFFFFFFFFFFFFF
@FS10000125:26:BPA73017-1023:1:1101:14020:1710 1:N:0:16
CCGGTACAACTTCGTCGAGTACGCTCAAATTGTGAGATCGGAAGA
+
FFFFFFFFFFFFFFFFFFFFFFFFFFFFFFFFFFFFFFFFFFFFF
@FS10000125:26:BPA73017-1023:1:1101:15240:1710 1:N:0:16
TTGAAAGACCTTCGTCGAGTACGCTCAATGTGAGAGATCGGAAGA
+
FFFFFFFFFFFFFFFFFFFFFFFFFFFFFFFFFFFFFFFFFFFFF
@FS10000125:26:BPA73017-1023:1:1101:15710:1710 1:N:0:16
GCGCGCTAACTTCGTCGAGTACGCTCAAATGAGGAGATCGGAAGA
+
FFFFFFFFFFFFFFFFFFFFFFFFFFFFFFFFFFFFFFFFFFFFF
@FS10000125:26:BPA73017-1023:1:1101:16030:1710 1:N:0:16
TTGCATAAACTTCGTCGAGTACGCTCAACGGGTAAGATCGGAAGA
+
FFFFFFFFFFFFFFFFFFFFFFFFFFFFFFFFFFFFFFFFFFFFF
@FS10000125:26:BPA73017-1023:1:1101:16040:1710 1:N:0:16
TTGCATAAACTTCGTCGAGTACGCTCAACGGGTAAGATCGGAAGA
+
FFFFFFFFFFFFFFFFFFFFFFFFFFFFFFFFFFFFFFFFFFFFF
@FS10000125:26:BPA73017-1023:1:1101:16440:1710 1:N:0:16
TTGAAACAACTTCGTCGAGTACGCTCAAAGTTAGAGATCGGAAGA
+
FFFFFFFFFFFFFFFFFFFFFFFFFFFFFFFFFFFFFFFFFFFFF
@FS10000125:26:BPA73017-1023:1:1101:1090:1720 1:N:0:16
TTGACTGGACTTCGTCGAGTACGCTCAATTCGAGAGATCGGAAGA
+
FFFFFFFFFFFFFFFFFFFFFFFFFFFFFFFFFFFFFFFFFFFFF
@FS10000125:26:BPA73017-1023:1:1101:1370:1720 1:N:0:16
GCGATTGAACTTCGTCGAGTACGCTCAATGGCCAAGATCGGAAGA
+
FF:FFF:F:FF:FFFF:FFFFFFFFFFFF:FFFFFFFFFFFFFFF
@FS10000125:26:BPA73017-1023:1:1101:2170:1720 1:N:0:16
TTGTGTGAACCTCGTCGAGTACGCTCAATACAAAAGATCGGAAGA
+
FFFFFFFFFFFFFFFFFFFFFFFFFFFFFFFFFFFFFFFFFFFFF
@FS10000125:26:BPA73017-1023:1:1101:2320:1720 1:N:0:16
TTGACTGGACTTCGTCGAGTACGCTCAAGTTCCAAGATCGGAAGA
+
FFFFFFFFFFFFFFFFFFFFFFFFFFFFFFFFFFFFFFFFFFFFF
@FS10000125:26:BPA73017-1023:1:1101:3190:1720 1:N:0:16
TTGACTGAACTTCGTCGAGTACGCTCAATTCGGAAGATCGGAAGA
+
FFFFFFFFFFFFFFFFFFFFFFFFFFFFFFFFFFFFFFFFFFFFF
@FS10000125:26:BPA73017-1023:1:1101:3520:1720 1:N:0:16
TCTTCAAACTTCGTCGAGTACGCTCAAGAGAAAAGATCGGAAGAG
+
FFFFFFFFFFFFFFFFFFFFFFFFFFFFFFFFFFFFFFFFFFFFF
@FS10000125:26:BPA73017-1023:1:1101:3870:1720 1:N:0:16
TCGATAAAACTTCGTCGAGTACGCTCAATCCTGGAGATCGGAAGA
+
FFFFFFFFFFFFFFFFFFFFFFFFFFFFFFFFFFFFFFFFFFFFF
@FS10000125:26:BPA73017-1023:1:1101:4090:1720 1:N:0:16
CAGGGCTAAACTTCGTCGAGGACGCTCAATTGCGTAGATCGGAAG
+
FFFFFFFFFFFFFFFFFFFFFFFFFFFF:FFFFFFFFFFFFFFFF
@FS10000125:26:BPA73017-1023:1:1101:4690:1720 1:N:0:16
TCGGCCCAACTTCGTCGAGTACGCTCAACTCGATAGATCGGAAGA
+
FFFFFFFFFFFFFFFFFFFFFFFFFFFFFFFFFFFFFFFFFFFFF
@FS10000125:26:BPA73017-1023:1:1101:4740:1720 1:N:0:16
TTGACTGGACTTCGTCGAGTACGCTCAACGATTAAGATCGGAAGA
+
FFFFFFFFFFFFFFFFFFFFFFFFFFFFFFFFFFFFFFFFFFFFF
@FS10000125:26:BPA73017-1023:1:1101:4800:1720 1:N:0:16
TCGAAAAACTTCGTCGAGTACGCTCAAGACTAGAGATCGGAAGAG
+
FFFFFFFFFFFFFFFFFFFFFFFFFFFFFFFFFFFFFFFFFFFFF
@FS10000125:26:BPA73017-1023:1:1101:4860:1720 1:N:0:16
TTGGTAGAACTTCGTCGAGTACGCTCAAATGTTGAGATCGGAAGA
+
FFFFFFFFFFFFFFFFFFFFFFFFFFFFFFFFFFFFFFFFFFFFF
@FS10000125:26:BPA73017-1023:1:1101:5170:1720 1:N:0:16
TTGTGGTAACTTCGTCGAGTACGCTCAAATAACGAGATCGGAAGA
+
FFFFFFFFFFFFFFFFFFFFFFFFFFFFFFFFFFFFFFFFFFFFF
@FS10000125:26:BPA73017-1023:1:1101:5480:1720 1:N:0:16
TTGACTGGACTTCGTCGAGTACGCTCAACCTTGGAGATCGGAAGA
+
FFFFFFFFFFFFFFFFFFFFFFFFFFFFFFFFFFFFFFFFFFFFF
@FS10000125:26:BPA73017-1023:1:1101:5770:1720 1:N:0:16
TTGATAAAACTTCGTCGAGTACGCTCAAATCAGTAGATCGGAAGA
+
FFFFFFFFFFFFFFFFFFFFFFFFFFFFFFFFFFFFFFFFFFFFF
@FS10000125:26:BPA73017-1023:1:1101:6090:1720 1:N:0:16
TTGAAAACTTCGTCGAGTACGCTCAATGAGGGAGATCGGAAGAGC
+
FFFFFFFFFFFFFFFFFFFFFFFFFFFFFFFFFFFFFFFFFFFFF
@FS10000125:26:BPA73017-1023:1:1101:6340:1720 1:N:0:16
CTGGAACTTCGTCGAGTACGCTCAATGATGGAGATCGGAAGAGCA
+
FFFFFFFFFFFFFFFFFFFFFFFFFFFFFFFFFFFFFFFFFFFFF
@FS10000125:26:BPA73017-1023:1:1101:6460:1720 1:N:0:16
TCGGGCAAACTTCGTCGAGTACGCTCAACGTATGAGATCGGAAGA
+
FFFFFFFFFFFFFFFFFFFFFFFFFFFFFFFFFFFFFFFFFFFFF
@FS10000125:26:BPA73017-1023:1:1101:6600:1720 1:N:0:16
TTGACTGGACTTCGTCGAGTACGCTCAATACGATAGATCGGAAGA
+
FFFFFFFFFFFFFFFFFFFFFFFFFFFFFFFFFFFFFFFFFFFFF
@FS10000125:26:BPA73017-1023:1:1101:7760:1720 1:N:0:16
TTGCAGTAACTTCGTCGAGTACGCTCAAGTATGGAGATCGGAAGA
+
FFFFFFFFFFFFFFFFFFFFFFFFFFFFFFFFFFFFFFFFFFFFF
@FS10000125:26:BPA73017-1023:1:1101:7970:1720 1:N:0:16
TTGAGATAACTTCGTCGAGTACGCTCAAAGTCTGAGATCGGAAGA
+
FFFFFFFFFFFFFFFFFFFFFFFFFFFFFFFFFFFFFFFFFFFFF
@FS10000125:26:BPA73017-1023:1:1101:8390:1720 1:N:0:16
CCGGAGGCAACTTCGTCGAGTACGCTCAAACTGAAAGATCGGAAG
+
FFFFFFFFFFFFFFFFFFFFFFFFFFFFFFFFFFFFFFFFFFFFF
@FS10000125:26:BPA73017-1023:1:1101:9040:1720 1:N:0:16
TCGTTAACTTCGTCGAGTACGCTCAATCTAGAAGATCGGAAGAGC
+
FFFFFFFFFFFFFFFFFFFFFFFFFFFFFFFFFFFFFFFFFFFFF
@FS10000125:26:BPA73017-1023:1:1101:9820:1720 1:N:0:16
TCTGAAAACTTCGTCGAGTACGCTCAACCGTAAAGATCGGAAGAG
+
FFFFFFFFFFFFFFFFFFFFFFFFFFFFFFFFFFFFFFFFFFFFF
@FS10000125:26:BPA73017-1023:1:1101:10340:1720 1:N:0:16
TTGGCAAAACTTCGTCGAGTACGCTCAAGAATAAAGATCGGAAGA
+
FFFFFFFFFFFFFFFFFFFFFFFFFFFFFFFFFFFFFFFFFFFFF
@FS10000125:26:BPA73017-1023:1:1101:11440:1720 1:N:0:16
TTGATGCAACTTCGTCGAGTACGCTCAAAGAGGGAGATCGGAAGA
+
FFFFFFFFFFFFFFFFFFFFFFFFFFFFFFFFFFFFFFFFFFFFF
@FS10000125:26:BPA73017-1023:1:1101:12110:1720 1:N:0:16
TTGTTGCAACTTCGTCGAGTACGCTCAAGTTTAGAGATCGGAAGA
+
FFFFFFFFFFFFFFFFFFFFFFFFFFFFFFFFFFFFFFFFFFFFF
@FS10000125:26:BPA73017-1023:1:1101:12630:1720 1:N:0:16
TTGGCACAACTTCGTCGAGTACGCTCAATATGTGAGATCGGAAGA
+
FFFFFFFFFFFFFFFFFFFFFFFFFFFFFFFFFFFFFFFFFFFFF
@FS10000125:26:BPA73017-1023:1:1101:12850:1720 1:N:0:16
TTGAAGGAACTTCGTCGAGTACGCTCAAACTTGCAGATCGGAAGA
+
FFFFFFFFFFFFFFFFFFFFFFFFFFFFFFFFFFFFFFFFFFFFF
@FS10000125:26:BPA73017-1023:1:1101:13180:1720 1:N:0:16
TTGAAGGAACTTCGTCGAGTACGCTCAACTTCAGAGATCGGAAGA
+
FFFFFFFFFFFFFFFFFFFFFFFFFFFFFFFFFFFFFFFFFFFFF
@FS10000125:26:BPA73017-1023:1:1101:14060:1720 1:N:0:16
TCCTAACTTCGTCGAGTACGCTCAACAATTGAGATCGGAAGAGCA
+
FFFFFFFFFFFFFFFFFFFFFFFFFFFFFFFFFFFFFFFFFFFFF
@FS10000125:26:BPA73017-1023:1:1101:14390:1720 1:N:0:16
TTGACTGGAGTTTCGTCGAGTACGCTCAAAAGTAGAGATCGGAAG
+
FFFFFFFFFFFFFFFFFFFFFFFFFFFFFFFFFFFFFFFFFFFFF
@FS10000125:26:BPA73017-1023:1:1101:14900:1720 1:N:0:16
TTGACATAACTTCGTCGAGTACGCTCAAAACTTTAGATCGGAAGA
+
:FFFFFFFFFFFFFFFFFFFFFFFFFFFFFFFFFFFFFFFFFFFF
@FS10000125:26:BPA73017-1023:1:1101:15710:1720 1:N:0:16
TTGTGGTAACTTCGTCGAGTACGCTCAAGTAGGGAGATCGGAAGA
+
FFFFFFFFFFFFFFFFFFFFFFFFFFFFFFFFFFFFFFFFFFFFF
@FS10000125:26:BPA73017-1023:1:1101:16440:1720 1:N:0:16
TGGTAGAACTTCGTCGAGTACGCTCAAAACATATAGATCGGAAGA
+
FFFFFFFFFFFFFFFFFFFFFFFFFFFFFFFFFFFFFFFFFFFFF
@FS10000125:26:BPA73017-1023:1:1101:1140:1730 1:N:0:16
TTGTCTAAACTTCGTCGAGTACGCTCAAGAGTTTAGATCGGAAGA
+
FFFFFFFFFFFFFFFFFFFFFFFFFFFFFFFFFFFFFFFFFFFFF
@FS10000125:26:BPA73017-1023:1:1101:2870:1730 1:N:0:16
GCGAAGAACTTCGTCGAGTACGCTCAATTATTGAGATCGGAAGAG
+
FFFFFFFFFFFFFFFFFFFFFFFFFFFFFFFFFFFFFFFFFFFFF
@FS10000125:26:BPA73017-1023:1:1101:3910:1730 1:N:0:16
TCGGGGGAACTTCGTCGAGTACGCTCAAAGTGTGAGATCGGAAGA
+
FFFFFFFFFFFFFFFFFFFFFFFFFFFFFFFFFFFFFFFFFFFFF
@FS10000125:26:BPA73017-1023:1:1101:3940:1730 1:N:0:16
CTCAAACTTCGTCGAGTACGCTCAAAGTTGGAGATCGGAAGAGCA
+
FFFFFFFFFFFFFFFFFFFFFFFFFFFFFFFFFFFFFFFFFFFFF
@FS10000125:26:BPA73017-1023:1:1101:4040:1730 1:N:0:16
TGGCTAACTTCGTCGAGTACGCTCAATCCACGAGATCGGAAGAGC
+
FFFFFFFFFFFFFFFFFFFFFFFFFFFFFFFFFFFFFFFFFFFFF
@FS10000125:26:BPA73017-1023:1:1101:4350:1730 1:N:0:16
TTGGGTTAACTTCGTCGAGTACGCTCAATAAATTAGATCGGAAGA
+
FFFFFFFFFFFFFFFFFFFFFFFFFFFFFFFFFFFFFFFFFFFFF
@FS10000125:26:BPA73017-1023:1:1101:5320:1730 1:N:0:16
TTGCTCCAACTTCGTCGAGTACGCTCAAATTAAAAGATCGGAAGA
+
FFFFFFFFFFFFFFFFFFFFFFFFFFFFFFFFFFFFFFFFFFFFF
@FS10000125:26:BPA73017-1023:1:1101:5360:1730 1:N:0:16
TTGTTGTAACTTCGTCGAGTACGCTCAATTGCATAGATCGGAAGA
+
FFFFFFFFFFFFFFFFFFFFFFFFFFFFFFFFFFFFFFFFFFFFF
@FS10000125:26:BPA73017-1023:1:1101:5920:1730 1:N:0:16
TTTAACCTCGTCGAGTACGCTCAACTTTTAAGATCGGAAGAGCAC
+
FFFFFFFFFFFFFFFFFFFFFFFFFFFFFFFFFFFFFFFFFFFFF
@FS10000125:26:BPA73017-1023:1:1101:5980:1730 1:N:0:16
TTGTGCTAACTTCGTCGAGTACGCTCAACTTTTCAGATCGGAAGA
+
FFFFFFFFFFFFFFFFFFFFFFFFFFFFFFFFFFFFFFFFFFFFF
@FS10000125:26:BPA73017-1023:1:1101:6520:1730 1:N:0:16
TTGAACTTCGTCGAGTACGCTCAATAAGAGAGATCGGAAGAGCAC
+
FFFFFFFFFFFFFFFFFFFFFFFFFFFFFFFFFFFFFFFFFFFFF
@FS10000125:26:BPA73017-1023:1:1101:7580:1730 1:N:0:16
TGGGACAAACTTCGTCGAGTACGCTCAAATAGCCAGATCGGAAGA
+
FFFFFFFFFFFFFFFFFFFFFFFFFFFFFFFFFFFFFFFFFFFFF
@FS10000125:26:BPA73017-1023:1:1101:7850:1730 1:N:0:16
TTGGTGGAACTTCGTCGAGTACGCTCAAGATGTTAGATCGGAAGA
+
FFFFFFFFFFFFFFFFFFFFFFFFFFFFFFFFFFFFFFFFFFFFF
@FS10000125:26:BPA73017-1023:1:1101:8710:1730 1:N:0:16
GTGGTTAAACTTCGTCGAGTACGCTCAAGTATAAAGATCGGAAGA
+
FFFFFFFFFFFFFFFFFFFFFFFFFFFFFFFFFFFFFFFFFFFFF
@FS10000125:26:BPA73017-1023:1:1101:9700:1730 1:N:0:16
TTGACTGGACTTCGTCGAGTACGCTCAACCTGGGAGATCGGAAGA
+
FFFFFFFFFFFFFFFFFFFFFFFFFFFFFFFFFFFFFFFFFFFFF
@FS10000125:26:BPA73017-1023:1:1101:12060:1730 1:N:0:16
TCGGGGCAAACTTCGTCGAGTACGCTCAAAAAAAGAGATCGGAAG
+
FFFFFFFFFFFFFFFFFFFFFFFFFFFFFFFFFFFFFFFFFFFFF
@FS10000125:26:BPA73017-1023:1:1101:12280:1730 1:N:0:16
GCGCAAAACTTCGTCGAGTACGCTCAAGTTTGTAGATCGGAAGAG
+
FFFFFFFFFFFFFFFFFFFFFFFFFFFFFFFFFFFFFFFFFFFFF
@FS10000125:26:BPA73017-1023:1:1101:14820:1730 1:N:0:16
GACTAAGAGTTCAGATCGGAAGAGCACACGTCTGAACTCCAGTCA
+
FFFFFFFFFFFFFFFFFFFFFFFFFFFFFFFFFFFFFFFFFFFFF
@FS10000125:26:BPA73017-1023:1:1101:14860:1730 1:N:0:16
TTGCCCAAACTTCGTCGAGTACGCTCAAACATGTAGATCGGAAGA
+
FFFFFFFFFFFFFFFFFFFFFFFFFFFFFFFFFFFFFFFFFFFFF
@FS10000125:26:BPA73017-1023:1:1101:16050:1730 1:N:0:16
TTGCTGAAACTTCGTCGAGTACGCTCAAACTTAAAGATCGGAAGA
+
FFFFF:FFFFFFFFFFFFFFFFFFFFFF:FFF,:FFFFFFFFFFF
@FS10000125:26:BPA73017-1023:1:1101:1070:1740 1:N:0:16
TTGGATCAACTTCGTCGAGTACGCTCAACCACCTAGATCGGAAGA
+
FFFFFFFFFFFFFFFFFFFFFFFFFFFFFFFFFFFFFFFFFFFFF
@FS10000125:26:BPA73017-1023:1:1101:1550:1740 1:N:0:16
GGGGGGCTGAACTTCGTCGAGTACGCTCAAAGTGTTAGATCGGAA
+
FFFFFFFFFFFFFFFFFFFFFFFFFFFFFFFFFFFFFFFFFFFFF
@FS10000125:26:BPA73017-1023:1:1101:2560:1740 1:N:0:16
TCGATAACTTCGTCGAGTACGCTCAAACCTTCAGATCGGAAGAGC
+
FFFFFFFFFFFFFFFFFFFFFFFFFFFFFFFFFFFFFFFFFFFFF
@FS10000125:26:BPA73017-1023:1:1101:3300:1740 1:N:0:16
TTGACTGGACTTCGTCGAGTACGCTCAATACCCTAGATCGGAAGA
+
FFFFFFFFFFFFFFFFFFFFFFFFFFFFFFFFFFFFFFFFFFFFF
@FS10000125:26:BPA73017-1023:1:1101:3750:1740 1:N:0:16
TAGATCGGAAGAGCACACGTCTGAACTCCAGTCACAGACCTTGAT
+
FFFFFFFFFFFFFFFFFFFFFFFFFFFFFFFFFFFFFFFFFFFFF
@FS10000125:26:BPA73017-1023:1:1101:3770:1740 1:N:0:16
TTGACTGGACTTCGTCGAGTACGCTCAAACAGATAGATCGGAAGA
+
FFFFFFFFFFFFFFFFFFFFFFFFFFFFFFFFFFFFFFFFFFFFF
@FS10000125:26:BPA73017-1023:1:1101:3940:1740 1:N:0:16
TTGTCGGAACTTCGTCGAGTACGCTTAAGAGGATAGATCGGAAGA
+
FFFFFFFFFFFFFFFFFFFFFFFFFFFFFFFFFFFFFFFFFFFFF
@FS10000125:26:BPA73017-1023:1:1101:4010:1740 1:N:0:16
TCCATTTAACTTCGTCGAGTACGCTCAAAGTTTTAGATCGGAAGA
+
FFFFFFFFFFFFFFFFFFFFFFFFFFFFFFFFFFFFFFFFFFFFF
@FS10000125:26:BPA73017-1023:1:1101:4060:1740 1:N:0:16
TCATTTAACTTCGTCGAGTACGCTCAACCGCACAGATCGGAAGAG
+
FFFFFFFFFFFFFFFFFFFFFFFFFFFFFFFFFFFFFFFFFFFFF
@FS10000125:26:BPA73017-1023:1:1101:5440:1740 1:N:0:16
TTGCTACAATTTCGTCGAGTACGCTCAATGTGAGAGATCGGAAGA
+
FFFFFFFFFFFFFFFFFFFFFFFFFFFFFFFFFFFFFFFFFFFFF
@FS10000125:26:BPA73017-1023:1:1101:5490:1740 1:N:0:16
GAGGCAAAAACTTCGTCGAGTACGCTCAACACACTAGATCGGAAG
+
FFFFFFFFFFFFFFFFFFFFFFFFFFFFFFFFFFFFFFFFFFFFF
@FS10000125:26:BPA73017-1023:1:1101:5850:1740 1:N:0:16
TTGATTTAACTTCGTCGAGTACGCTCAAGGTATTAGATCGGAAGA
+
FFFFFFFFFFFFFFFFFFFFFFFFFFFFFFFFFFFFFFFFFFFFF
@FS10000125:26:BPA73017-1023:1:1101:6390:1740 1:N:0:16
CCGGGCATTAACTTCGTCGAGTACGCTCAATTAGATCGGAAGAGC
+
FFFFFFFFFFFFFFFFFFFFFFFFFFFFFFFFFFFFFFFFFFFFF
@FS10000125:26:BPA73017-1023:1:1101:7090:1740 1:N:0:16
GCGGATGAACTTCGTCGAGTACGCTCAATTTCAAAGATCGGAAGA
+
FFFFFFFFFFFFFFFFFFFFFFFFFFFFFFFFFFFFFFFFFFFFF
@FS10000125:26:BPA73017-1023:1:1101:7880:1740 1:N:0:16
TTGCAGTAACTTCGTCGAGTACGCTCAAATAACTAGATCGGAAGA
+
FFFFFFFFFFFFFFFFFFFFFFFFFFFFFFFFFFFFFFFFFFFFF
@FS10000125:26:BPA73017-1023:1:1101:9090:1740 1:N:0:16
CCGGACTTAACTTCGTCGAGTACGCTCAACATTCCAGATCGGAAG
+
FFFFFFFFFFFFFFFFFFFFFFFFFFFFFFFFFFFFFFFFFFFFF
@FS10000125:26:BPA73017-1023:1:1101:9120:1740 1:N:0:16
GGACAGAACTTCGTCGAGTACGCTCAAGATCTCAGATCGGAAGAG
+
FFFFFFFFFFFFFFFFFFFFFFFFFFFFFFFFFFFFFFFFFFFFF
@FS10000125:26:BPA73017-1023:1:1101:9150:1740 1:N:0:16
TCTCCAAACTTCGTCGAGTACGCTCAATTACGAAGATCGGAAGAG
+
FFFFFFFFFFFFFFFFFFFFFFFFFFFFFFFFFFFFFFFFFFFFF
@FS10000125:26:BPA73017-1023:1:1101:9230:1740 1:N:0:16
TTGAAGATCGGAAGAGCACACGTCTGAACTCCAGTCACAGACCTT
+
FFFFFFFFFFFFFFFFFFFFFFFFFFFFFFFFFFFFFFFFFFFFF
@FS10000125:26:BPA73017-1023:1:1101:10030:1740 1:N:0:16
TTGATGGAACTTCGTCGAGTACGCTCAAAACACTAGATCGGAAGA
+
FFFFFFFFFFFFFFFFFFFFFFFFFFFFFFFFFFFFFFFFFFFFF
@FS10000125:26:BPA73017-1023:1:1101:10410:1740 1:N:0:16
TTGACTGGACTTCGTCGAGTACGCTCAAACCGATAGATCGGAAGA
+
FFFFFFFFFFFFFFFFFFFFFFFFFFFFFFFFFFFFFFFFFFFFF
@FS10000125:26:BPA73017-1023:1:1101:10470:1740 1:N:0:16
TTGGGCCAACTTCGTCGAGTACGCTCAATGAAAAAGATCGGAAGA
+
FFFFFFFFFFFFFFFFFFFFFFFFFFFFFFFFFFFFFFFFFFFFF
@FS10000125:26:BPA73017-1023:1:1101:10600:1740 1:N:0:16
TTGACTGGACTTCGTCGAGTACGCTCAAAGATGTAGATCGGAAGA
+
FFFFFFFFFFFFFFFFFFFFFFFFFFFFFFFFFFFFFFFFFFFFF
@FS10000125:26:BPA73017-1023:1:1101:10620:1740 1:N:0:16
TCGGCTGAACTTCTGCGAGTACGCTCAAAGCACCAGATCGGAAGA
+
FFFFFFFFFFFFFFFFFFFFFFFFFFFFFFFFFFFFFFFFFFFFF
@FS10000125:26:BPA73017-1023:1:1101:10830:1740 1:N:0:16
TTGCATTAACTTCGTCGAGTACGCTCAATTGTTCAGATCGGAAGA
+
,,FFFFFF:FFFFFFF,FFFFF:FF:FFF:,:F,,,FFF:FF,,F
@FS10000125:26:BPA73017-1023:1:1101:11590:1740 1:N:0:16
TTGCACTAATTTCGTCGAGTACGCTCAAGAATATAGATCGGAAGA
+
FFFFFFFFFFFFFFFFFFFFFFFFFFFFFFFFFFFFFFFFFFFFF
@FS10000125:26:BPA73017-1023:1:1101:12090:1740 1:N:0:16
TTGCTGGAATTTCGTCGAGTACGCTCAATACTGAAGATCGGAAGA
+
FF:FFFFF:FF:FFFFFFFF:FFFFFFFFF:FFFFFFFFFFFFFF
@FS10000125:26:BPA73017-1023:1:1101:12690:1740 1:N:0:16
TTGTCGAAACTTCGTCGAGTACGCTCAAACTAAGAGATCGGAAGA
+
,FFFFFFFFFFFFFFFFFFFFFFFFFFFFFFFFFFFFFFFFFFFF
@FS10000125:26:BPA73017-1023:1:1101:13480:1740 1:N:0:16
TCTGCCAACTTCGTCGAGTACGCTCAAACAAGAAGATCGGAAGAG
+
FFF:FFFFFFFFFFFFFFFFFFFFF:FFFF:FFFFFFFFFFFFFF
@FS10000125:26:BPA73017-1023:1:1101:14700:1740 1:N:0:16
TTGACTGGACTTCGTCGAGTACGCTCAAACCGTTAGATCGGAAGA
+
FFFFFFFFFFFFFFFFFFFFFFFFFFFFFFFFFFFFFFFFFFFFF
@FS10000125:26:BPA73017-1023:1:1101:15410:1740 1:N:0:16
TTGCAGCAACTTCGTCGAGTACGCTCAATAGAATAGATCGGAAGA
+
FFFFFFFFFFFFFFFFFFFFFFFFFFFFFFFFFFFFFFFFFFFFF
@FS10000125:26:BPA73017-1023:1:1101:16320:1740 1:N:0:16
TTGCATGAACTTCGTCGAGTACGCTCAAATCTCGGAGATCGGAAG
+
FFFFFFFFFFFFFFFFFFFFFFFFFFFFFFFFFFFFFFFFFFFFF
@FS10000125:26:BPA73017-1023:1:1101:1880:1750 1:N:0:16
TTGACTGGACTTCGTCGAGTACGCTCAAGAATGCAGATCGGAAGA
+
FFFFFFFFFFFFFFFFFFFFFFFFFFFFFFFFFFFFFFFFFFFFF
@FS10000125:26:BPA73017-1023:1:1101:2940:1750 1:N:0:16
TCCCGGCAACTTCGTCGAGTACGCTCAACATTAAAGATCGGAAGA
+
FFFFFFFFFFFFFFFFFFFFFFFFFFFFFFFFFFFFFFFFFFFFF
@FS10000125:26:BPA73017-1023:1:1101:3520:1750 1:N:0:16
TCGGTGCAACTTCGTCGAGTACGCTCAATGAAATAGATCGGAAGA
+
FFFFFFFFFFFFFFFFFFFFFFFFFFFFFFFFFFFFFFFFFFFFF
@FS10000125:26:BPA73017-1023:1:1101:4180:1750 1:N:0:16
TTGATGGAACTTCGTCGAGTACGCTCAAAGTGAAAGATCGGAAGA
+
FFFFFFFFFFFFFFFFFFFFFFFFFFFFFFFFFFFFFFFFFFFFF
@FS10000125:26:BPA73017-1023:1:1101:5440:1750 1:N:0:16
CCGAACCAACTTCGTCGAGTACGCTCAAGTACCTAGATCGGAAGA
+
FF:FFFFFFFFFFFFFFFFFFFFFFFFFFFFFFFFFFFFFF:FFF
@FS10000125:26:BPA73017-1023:1:1101:5900:1750 1:N:0:16
TTTAACCTCGTCGAGTACGCTCAACTTTTAAGATCGGAAGAGCAC
+
FFFFFFFFFFFFFFFFFFFFFFFFFFFFFFFFFFFFFFFFFFFFF
@FS10000125:26:BPA73017-1023:1:1101:6080:1750 1:N:0:16
TTGGATTCAACTTCGTCGAGTACGCTCAAAATAAGAGATCGGAAG
+
FFFFFFFFFFFFFFFFFFFFFFFFFFFFFFFFFFFFFFFFFFFFF
@FS10000125:26:BPA73017-1023:1:1101:6230:1750 1:N:0:16
CCGGATATAACTTCGTCGAGTACGCTCAAACTCCGAGATCGGAAG
+
FFFFFFFF:FFFFFFFFFFFFFFFFFFFFFFFFFFFFFFFFFFFF
@FS10000125:26:BPA73017-1023:1:1101:7330:1750 1:N:0:16
CTGTGATAACTTCGTCGAGTACGCTCAAATATAAAGATCGGAAGA
+
FFFFFFFFFFFFFFFFFFFFFFFFFFFFFFFFFFFFFFFFFFFFF
@FS10000125:26:BPA73017-1023:1:1101:7360:1750 1:N:0:16
TTGACTGGACTTCGTCGAGTACGCTCAACCCGATAGATCGGAAGA
+
FFFFFFFFFFFFFFFFFFFFFFFFFFFFFFFFFFFFFFFFFFFFF
@FS10000125:26:BPA73017-1023:1:1101:7820:1750 1:N:0:16
TTGCATAAACTTCGTCGAGTACGCTCAAGAGTATAGATCGGAAGA
+
FFFFFFFFFFFFFFFFFFFFFFFFFFFFFFFFFFFFFFFFFFFFF
@FS10000125:26:BPA73017-1023:1:1101:8050:1750 1:N:0:16
TTGATATAACTTCGTCGAGTACGCTCAAGCGGAAAGATCGGAAGA
+
FFFFFFFFFFFFFFFFFFFFFFFFFFFFFFFFFFFFFFFFFFFFF
@FS10000125:26:BPA73017-1023:1:1101:9250:1750 1:N:0:16
TTGTGTGAACTTCGTCGAGTACGCTCAAGAAATAAGATCGGAAGA
+
FFFFFFFFFFFFFFFFFFFFFFFFFFFFFFFFFFFFFFFFFFFFF
@FS10000125:26:BPA73017-1023:1:1101:9760:1750 1:N:0:16
TGGCAGGAACTTCGTCGAGTACGCTCAACTATGACAGATCGGAAG
+
FFFFFFFF:FFFFFFFFFFFFFFFFFFFFFFF:FFFFFFF:FFFF
@FS10000125:26:BPA73017-1023:1:1101:11090:1750 1:N:0:16
TCGAAACTTCGTCGAGTACGCTCAAGAATACAGATCGGAAGAGCA
+
FFFFFFFFFFFFFFFFFFFFFFFFFFFFFFFFFFFFFFFFFFFFF
@FS10000125:26:BPA73017-1023:1:1101:11110:1750 1:N:0:16
TCTCCAAACTTCGTCGAGTACGCTCAACTTATGAGATCGGAAGAG
+
FFFFFFFFFFFFFFFFFFFFFFFFFFFFFFFFFFFFFFFFFFFFF
@FS10000125:26:BPA73017-1023:1:1101:11390:1750 1:N:0:16
TTGCTAGAACTTCGTCGAGTACGCTCAATTTACGAGATCGGAAGA
+
FFFFFFFFFFFFFFFFFFFFFFFFFFFFFFFFFFFFFFFFFFFFF
@FS10000125:26:BPA73017-1023:1:1101:11610:1750 1:N:0:16
TTGCAGGAACTTCGTCGAGTACGCTCAAATGCAAAGATCGGAAGA
+
FFFFFFFFFFFFFFFFFFFFFFFFFFFFFFFFFFFFFFFFFFFFF
@FS10000125:26:BPA73017-1023:1:1101:11710:1750 1:N:0:16
TTGACTGAACTTCGTCGAGTACGCTCAACTTGCAAGATCGGAAGA
+
FFFFFFF:FFFFFFFFFFFFFFFFFFF:FFFFFFFFFFFFFFFFF
@FS10000125:26:BPA73017-1023:1:1101:11840:1750 1:N:0:16
TTGACTGGACTTCGTCGAGTACGCTCAATCCCGTAGATCGGAAGA
+
FFFFFFFFFFFFFFFFFFFFFFFFFFFFFFFFFFFFFFFFFFFFF
@FS10000125:26:BPA73017-1023:1:1101:12210:1750 1:N:0:16
TTGACTGGACTTCGTCGAGTACGCTCAAAATCCTAGATCGGAAGA
+
FFFFFFFFFFFFFFFFFFFFFFFFFFFFFFFFFFFFFFFFFFFFF
@FS10000125:26:BPA73017-1023:1:1101:13480:1750 1:N:0:16
TTGCTGCAACTTCGTCGAGTACGCTCAAGTAGATAGATCGGAAGA
+
FFFFFFFFFFFFFFFFFFFFFFFFFFFFFFFFFFFFFFFFFFFFF
@FS10000125:26:BPA73017-1023:1:1101:15140:1750 1:N:0:16
TTGCATTAACTTCGTCGAGTACGCTCAAACTAAAAGATCGGAAGA
+
FFFFFFFFFFFFFFFFFFFFFFFFFFFFFFFFFFFFFFFFFFFFF
@FS10000125:26:BPA73017-1023:1:1101:15170:1750 1:N:0:16
TTGCTTGAACTTCGTCGAGTACGCTCAAACATTCAGATCGGAAGA
+
:FFFFFFFFFFFFFFFFFFFFFFFFFFFFFFFFFFFFFFFFFFFF
@FS10000125:26:BPA73017-1023:1:1101:15200:1750 1:N:0:16
GTGACTGGACTTCGTCGAGTACGCTCAAACAGAGAGATCGGAAGA
+
FFFFFFFFFFFFFFFFFFFFFFFFFFFFFFFFFFFFFFFFFFFFF
@FS10000125:26:BPA73017-1023:1:1101:15260:1750 1:N:0:16
TTGACTGGACTTCGTCGAGTACGCTCAATCCAAAAGATCGGAAGA
+
FFFFFFFFFFFFFFFFFFFFFFFFFFFFFFFFFFFFFFFFFFFFF
@FS10000125:26:BPA73017-1023:1:1101:16280:1750 1:N:0:16
GCGACTGGACTTCGTCGAGTACGCTCAATCAATAAGATCGGAAGA
+
FFFFFFFFFFFFFFFFFFFFFFFFFFFFFFFFFFFFFFFFFFFFF
@FS10000125:26:BPA73017-1023:1:1101:2710:1760 1:N:0:16
GTGCCAAAACTTCGTCGAGTACGCTCAATATATAAGATCGGAAGA
+
FFFFFFFFFFFFFFFFFFFFFFFFFFFFFFFFFFFFFFFFFFFFF
@FS10000125:26:BPA73017-1023:1:1101:2730:1760 1:N:0:16
TTGCAGAAACTTCGTCGAGTACGCTCAACGGTTAAGATCGGAAGA
+
FFFFFFFFFFFFFFFFFFFFFFFFFFFFFFFFFFFFFFFFFFFFF
@FS10000125:26:BPA73017-1023:1:1101:3600:1760 1:N:0:16
CTGACTGGACTTCGTCGAGTACGCTCAAAGAATTAGATCGGAAGA
+
FFFFFFFFFFFFFFFFFFFFFFFFFFFFFFFFFFFFFFFFFFFFF
@FS10000125:26:BPA73017-1023:1:1101:4110:1760 1:N:0:16
TTGACTGGACTTCGTCGAGTACGCTCAAACCAGTAGATCGGAAGA
+
FFFFFFFFFFFFFFFFFFFFFFFFFFFFFFFFFFFFFFFFFFFFF
@FS10000125:26:BPA73017-1023:1:1101:4220:1760 1:N:0:16
GCGAAGTAACTTCGTCGAGTACGCTCAAAAGTCCAGATCGGAAGA
+
FFFFFFFFFFFFFFFFFFFFFFFFFFFFFFFFFFFFFFFFFFFFF
@FS10000125:26:BPA73017-1023:1:1101:4430:1760 1:N:0:16
GCGCTAACTTCGTCGAGTACGCTCAACCTGGAAGATCGGAAGAGC
+
FF:FFFFFFFFFFFFFFFFFFFFFFFFFFFFFFFFFFFFFFFFFF
@FS10000125:26:BPA73017-1023:1:1101:5190:1760 1:N:0:16
CCGGGGTTCAACTTCGTCGAGTACGCTCAAAACATAAGATCGGAA
+
FFFFFFFFFFFFFFFFFFFFFFFFFFFFFFFFFFFFFFFFFFFFF
@FS10000125:26:BPA73017-1023:1:1101:5340:1760 1:N:0:16
CTGGGCACAATTTCGTCGAGTACGCTCAAGGGTCAAGATCGGAAG
+
FFFFFFFFFFFFFFFFFFFFFFFFFFFFFFFFFFFFFFFFFFFFF
@FS10000125:26:BPA73017-1023:1:1101:5380:1760 1:N:0:16
TTTGGCCAAACTTCGTCGAGTACGCTCAAAAACTGAGATCGGAAG
+
FFFFFFFFFFFFFFFFFFFFFFFFFFFFFFFFFFFFFFFFFFFFF
@FS10000125:26:BPA73017-1023:1:1101:5780:1760 1:N:0:16
TCGGTGTAACTTCGTCGAGTACGCTCAAGATTCGAGATCGGAAGA
+
FFFFFFFFFFFFFFFFFFFFFFFFFFFFFFFFFFFFFFFFFFFFF
@FS10000125:26:BPA73017-1023:1:1101:6500:1760 1:N:0:16
TTGCCGAAACTTCGTCGAGTACGCTCAATTAGGAAGATCGGAAGA
+
FFFFFFFFFFFFFFFFFFFFFFFFFFFFFFFFFFFFFFFFFFFFF
@FS10000125:26:BPA73017-1023:1:1101:6600:1760 1:N:0:16
TTGGTGCAACTTCGTCGAGTACGCTCAAGTCAGAAGATCGGAAGA
+
FFFFFFFFFFFFFFFFFFFFFFFFFFFFFFFFFFFFFFFFFFFFF
@FS10000125:26:BPA73017-1023:1:1101:6950:1760 1:N:0:16
CTGGAACAACTTCGTCGAGTACGCTCAATTAAGTAGATCGGAAGA
+
FFFFFFFFFFFFFFFFFFFFFFFFFFFFFFFFFFFFFFFFFFFFF
@FS10000125:26:BPA73017-1023:1:1101:7000:1760 1:N:0:16
TAGTGAACTTCGTCGAGTACGCTCAAAGTATTAGATCGGAAGAGC
+
FFFFFFFFFFFFFFFFFFFFFFFFFFFFFFFFFFFFFFFFFFFFF
@FS10000125:26:BPA73017-1023:1:1101:7010:1760 1:N:0:16
GCCGGCTACAACTTCGTCGAGTACGCTCAACAGAAAAGATCGGAA
+
FFFFFFFFFFFFFFFFFFFFFFFFFFFFFFFFFFFFFFFFFFFFF
@FS10000125:26:BPA73017-1023:1:1101:8010:1760 1:N:0:16
TTGGTGCAACTTCGTCGAGTACGCTCAAGAATTTAGATCGGAAGA
+
FFFFFFFFFFFFFFFFFFFFFFFFFFFFFFFFFFFFFFFFFFFFF
@FS10000125:26:BPA73017-1023:1:1101:8020:1760 1:N:0:16
TTGCTAACTTCGTCGAGTACGCTCAACAGGAAAGATCGGAAGAGC
+
FFFFFFFFFFFFFFFFFFFFFFFFFFFFFFFFFFFFFFFFFFFFF
@FS10000125:26:BPA73017-1023:1:1101:8160:1760 1:N:0:16
TTGGGGAGAACTTCGTCGAGTACGCTCAATTTGACAGATCGGAAG
+
FFFF:FFFFFFFFFFFFFFFFFFFFFFFFFFFFFFFFFFFFFFFF
@FS10000125:26:BPA73017-1023:1:1101:8690:1760 1:N:0:16
TCTCTAAACTTCGTCGAGTACGCTCAAGGGCCAAGATCGGAAGAG
+
FFFFFFFFFFFFFFFFFFFFFFFFFFFFFFFFFFFFFFFFFFFFF
@FS10000125:26:BPA73017-1023:1:1101:9510:1760 1:N:0:16
TTGTAGTAACTTCGTCGAGTACGCTCAATGTATCAGATCGGAAGA
+
FFFFFFFFFFFFFFFFFFFFFFFFFFFFFFFFFFFFFFFFFFFFF
@FS10000125:26:BPA73017-1023:1:1101:9750:1760 1:N:0:16
GCGGATTAACTTCGTCGAGTACGCTCAAAAATTAAGATCGGAAGA
+
FFFFFFFFFFFFFFFFFFFFFFFFFFFFFFFFFFFFFFFFFFFFF
@FS10000125:26:BPA73017-1023:1:1101:9890:1760 1:N:0:16
TTGACTGGACTTCGTCGAGTACGCTCAATCAGAGAGATCGGAAGA
+
FFFFFFFFFFFFFFFFFFFFFFFFFFFFFFFFFFFFFFFFFFFFF
@FS10000125:26:BPA73017-1023:1:1101:10060:1760 1:N:0:16
TCGGTTTAACTTCGTCGAGTACGCTCAAATAACAAGATCGGAAGA
+
FFF,,FFFFFFFFFFFFFFFFFFFFFFF:,,FFFFFFFFFFFFFF
@FS10000125:26:BPA73017-1023:1:1101:11140:1760 1:N:0:16
TTGACTGGACTTCGTCGAGTACGCTCAACCAAATAGATCGGAAGA
+
FFFFFFFFFFFFFFFFFFFFFFFFFFFFFFFFFFFFFFFFFFFFF
@FS10000125:26:BPA73017-1023:1:1101:11410:1760 1:N:0:16
TTGATTGAACTTCGTCGAGTACGCTCAAATTTGAAGATCGGAAGA
+
FFFFFFFFFFFFFFFFFFFFFFFFFFFFFFFFFFFFFFFFFFFFF
@FS10000125:26:BPA73017-1023:1:1101:12060:1760 1:N:0:16
TTGAGCCAACTTCGTCGAGTACGCTCAACTTTTCAGATCGGAAGA
+
FFFFFFFFFFFFFFFFFFFFFFFFFFFFFFFFFFFFFFFFFFFFF
@FS10000125:26:BPA73017-1023:1:1101:12140:1760 1:N:0:16
CTGCTAGAACTTCGTCGAGTACGCTCAAAAGTAAAGATCGGAAGA
+
FFFFFFFFFFFFFFFFFFFFFFFFFFFFFFFFFFFFFFFFFFFFF
@FS10000125:26:BPA73017-1023:1:1101:13380:1760 1:N:0:16
GGGGGGCGGAACTTCGTCGAGTACGCTCAATGGAGGAGATCGGAA
+
FFFFFFFFFFFFFFFFFFFFFFFFFFFFFFFFFFFFFFFFFFFFF
@FS10000125:26:BPA73017-1023:1:1101:13690:1760 1:N:0:16
TCCTACAAACTTCGTCGAGTACGCTCAAACTGTAAGATCGGAAGA
+
FFFFFFFFFFFFFFFFFFFFFFFFFFFFFFFFFFFFFFFFFFFFF
@FS10000125:26:BPA73017-1023:1:1101:14020:1760 1:N:0:16
TTGACTGGACTTCGTCGAGTACGCTCAACCCGTTAGATCGGAAGA
+
FFFFFFFFFFFFFFFFFFFFFFFFFFFFFFFFFFFFFFFFFFFFF
@FS10000125:26:BPA73017-1023:1:1101:14930:1760 1:N:0:16
GTGCCACCTTCGTCGAGTACGCTCAATAGTCAAGATCGGAAGAGC
+
FFFFFFFFFFFFFFFFFFFFFFFFFFFFFFFFFFFFFFFFFFFFF
@FS10000125:26:BPA73017-1023:1:1101:15050:1760 1:N:0:16
TCGTGGTAACTTCGTCGAGTACGCTCAATTGCGAAGATCGGAAGA
+
FFFFFFFFFFFFFFFFFFFFFFFFFFFFF:FF:FFFFFFFFFFFF
@FS10000125:26:BPA73017-1023:1:1101:15300:1760 1:N:0:16
TCAGGGAACTTCGTCGAGTACGTTCAAAGTGCTAGATCGGAAGAG
+
FFFFFFFFFFFFFFFFFFFFFFFFFFFFFFFFFFFFFFFFFFFFF
@FS10000125:26:BPA73017-1023:1:1101:15320:1760 1:N:0:16
TTGGTTTAACTTCGTCGAGTACGCTCAATGTATCAGATCGGAAGA
+
FFFFFFFFFFFFFFFFFFFFFFFFFFFFFFFFFFFFFFFFFFFFF
@FS10000125:26:BPA73017-1023:1:1101:15340:1760 1:N:0:16
TTGTCTCTTCGTCGAGTACGCTCAACCGGCAAGATCGGAAGAGCA
+
FFFFFFFFFFFFFFFFFFFFFFFFFFFFFFFFFFFFFFFFFFFFF
@FS10000125:26:BPA73017-1023:1:1101:15410:1760 1:N:0:16
GGGGAAAACTTCGTCGAGTACGCTCAATCTGGGAGATCGGAAGAG
+
FFFFFFFFFFFFFFFFFFFFFFFFFFFFFFFFFFFFFFFFFFFFF
@FS10000125:26:BPA73017-1023:1:1101:15480:1760 1:N:0:16
TTGACTGGACCTTCGTCGAGTACGCTCAATTATAAAGATCGGAAG
+
,FFFFF:F:FFFFFFFFFFFFFFFFFF,FFFFFFFFFFFFFFFFF
@FS10000125:26:BPA73017-1023:1:1101:15770:1760 1:N:0:16
TGGGTCTAACTTCGTCGAGTACGCTCAAACATGAAGATCGGAAGA
+
F:FFFFF::FFF:FFFFFFFFF:FFF,FFF,FFFFFFFF:FFFF:
@FS10000125:26:BPA73017-1023:1:1101:1370:1770 1:N:0:16
TTGTGGCAACTCCGTCGAGTACGCTCAACGTGTGAGATCGGAAGA
+
FFFFFFFFFFFFFFFFFFFFFFFFFFFFFFFFFFFFFFFFFFFFF
@FS10000125:26:BPA73017-1023:1:1101:2470:1770 1:N:0:16
TGGTAACTTCGTCGAGTACGCTCAATTAGACAGATCGGAAGAGCA
+
FFFFFFFFFFFFFFFFFFFFFFFFF:FFFFFFFFFFFFFFFFFFF
@FS10000125:26:BPA73017-1023:1:1101:2530:1770 1:N:0:16
TTGCTCCAACTTCGTCGAGTACGCTCAATGCAAGAGATCGGAAGA
+
FF,FFFFFFFFFFFFFFFFFFFFFFFFFFFFFFFFFFFFFFFFFF
@FS10000125:26:BPA73017-1023:1:1101:2700:1770 1:N:0:16
TGGAATAAACTTCGTCGAGTACGCTCAATAAGATAGATCGGAAGA
+
FFFFFFFFFFFFFFFFFFFFFFFFFFFFFFFFFFFFFFFFFFFFF
@FS10000125:26:BPA73017-1023:1:1101:5100:1770 1:N:0:16
TTGAACCAACTTCGTCGAGTACGCTCAAAGTGTTAGATCGGAAGA
+
FFFFFFFFFFFFFFFFFFFFFFFFFFFFFFFFFFFFFFFFFFFFF
@FS10000125:26:BPA73017-1023:1:1101:6120:1770 1:N:0:16
TTGGCAGAACTTCGTCGAGTACGCTCAAGAGGGGAGATCGGAAGA
+
FFFFFFFFFFFFFFFFFFFFFFFFFFFFFFFFFFFFFFFFFFFFF
@FS10000125:26:BPA73017-1023:1:1101:6260:1770 1:N:0:16
TTGGGTTAACTTCGTCGAGTACGCTCAAGAATATAGATCGGAAGA
+
FFFFFFFFFFFFFFFFFFFFFFFFFFFFFFFFFFFFFFFFFFFFF
@FS10000125:26:BPA73017-1023:1:1101:6850:1770 1:N:0:16
TCGACCCAACTTCGTCGAGTACGCTCAAAAATCCAGATCGGAAGA
+
FFFFFFFFFFFFFFFFFFFFFFFFFFFFFFFFFFFFFFFFFFFFF
@FS10000125:26:BPA73017-1023:1:1101:7950:1770 1:N:0:16
TTGCAGAAACTTCGTCGAGTACGCTCAAAGTTGTAGATCGGAAGA
+
FFFFFFFFFFFFFFFFFFFFFFFFFFFFFFFFFFFFFFFFFFFFF
@FS10000125:26:BPA73017-1023:1:1101:8050:1770 1:N:0:16
TCGACAAAACTTCGTCGAGTACGCTCAATGCCAGAGATCGGAAGA
+
FFFFFFFFFFFFFFFFFFFFFFFFFFFFFFFFFFFFFFFFFFFFF
@FS10000125:26:BPA73017-1023:1:1101:9210:1770 1:N:0:16
TCGGTTAACTTGTCGAGTACGCTCAAGTGTAGAGATCGGAAGAGC
+
FFFFFFFFFFFFFFFFFFFFFFFFFFFFFFFFFFFFFFFFFFFFF
@FS10000125:26:BPA73017-1023:1:1101:10530:1770 1:N:0:16
TTGCTGCAACTTCGTCGAGTACGCTCAAATCTAGAGATCGGAAGA
+
FFFFFFFFFFFFFFFFFFFFFFFFFFFFFFFFFFFFFFFFFFFFF
@FS10000125:26:BPA73017-1023:1:1101:12780:1770 1:N:0:16
TTGCAGAAACTTCGTCGAGTACGCTCAAGCCTGGAGATCGGAAGA
+
FFFFFFFFFFFFFFFFFFFFFFFFFFFFFFFFFFFFFFFFFFFFF
@FS10000125:26:BPA73017-1023:1:1101:12900:1770 1:N:0:16
TTGACTGGACTTCGTCGAGTACGCTCAATTCACTAGATCGGAAGA
+
FFFFFFFFFFFFFFFFFFFFFFFFFFFFFFFFFFFFFFFFFFFFF
@FS10000125:26:BPA73017-1023:1:1101:12910:1770 1:N:0:16
TCGCTGGAACTTCGTCGAGTACGCTCAAGTAACGAGATCGGAAGA
+
FFFFFFFFFFFFFFFFFFFFFFFFFFFFFFFFFFFFFFFFFFFFF
@FS10000125:26:BPA73017-1023:1:1101:14230:1770 1:N:0:16
TTGCAGTAACTTCGTCGAGTACGCTCAATTTATCAGATCGGAAGA
+
FFFFFFF:FFFFFFFFFFFFFFFFFFFFFFFFFFFFFFFFFFFFF
@FS10000125:26:BPA73017-1023:1:1101:14730:1770 1:N:0:16
TCGCGCAACTTCGTCGAGTACGCTCAATAACACAGATCGGAAGAG
+
FFFFFFFFFFFFFFFFFFFFFFFFFFFFFFFFFFFFFFFFFFFFF
@FS10000125:26:BPA73017-1023:1:1101:15160:1770 1:N:0:16
GGGCTGAACTTCGTCGAGTACGCTCAACCCCTAAGATCGGAAGAG
+
FFFFFFFFFFFFFFFFFFFFFFFFFFFFFFFFFFFFFFFFFFFFF
@FS10000125:26:BPA73017-1023:1:1101:15730:1770 1:N:0:16
GTGGCTGAACTTCGTCGAGTACGCTCAATTCTATAGATCGGAAGA
+
FFFFFFFFFFFFFFFFFFFFFFFFFFFFFFFFFFFFFFFFFFFFF
@FS10000125:26:BPA73017-1023:1:1101:1250:1780 1:N:0:16
TTGTGCAAACTTCGTCGAGTACGCTCAAATAAACAGATCGGAAGA
+
FFFFFFFFFFFFFFFFFFFFFFFFFFFFFFFFFFFFFFFFFFFFF
@FS10000125:26:BPA73017-1023:1:1101:1390:1780 1:N:0:16
TGGTTAACTTCGTCGAGTACGCTCAAGGTAATAGATCGGAAGAGC
+
FFFFFFFFFFFFFFFFFFFFFFFFFFFFFFFFFFFFFFFFFFFFF
@FS10000125:26:BPA73017-1023:1:1101:1640:1780 1:N:0:16
GTGGTCGAACTTCGTCGAGTACGCTCAATTGATCAGATCGGAAGA
+
,FFFFFFFFFFFFFFFFFFFFFFFFFFFFFFFFFFFFFFFFFFFF
@FS10000125:26:BPA73017-1023:1:1101:1710:1780 1:N:0:16
TGGTAGCAACTTCGTCGAGTACGCTCAAAGCTCAAGATCGGAAGA
+
FFFFFFFFFFFFFFFFFFFFFFFFFFFFFFFFFFFFFFFFFFFFF
@FS10000125:26:BPA73017-1023:1:1101:3720:1780 1:N:0:16
TTGATATAACTTCGTCGAGTACGCTCAATTTACAAGATCGGAAGA
+
FFFFFFFFFFFFFFFFFFFFFFFFFFFFFFFFFFFFFFFFFFFFF
@FS10000125:26:BPA73017-1023:1:1101:4350:1780 1:N:0:16
TTGCTTCAACTTCGTCGAGTACGCTCAAATGATAAGATCGGAAGA
+
FFFFFFFFFFFFFFFFFFFFFFFFFFFFFFFFFFFFFFFFFFFFF
@FS10000125:26:BPA73017-1023:1:1101:4820:1780 1:N:0:16
TCGACTAAACTTCGTCGAGTACGCTCAAACAAGGAGATCGGAAGA
+
FFFFFFFFFFFFFFFFFFFFFFFFFFFFFFFFFFFFFFFFFFFFF
@FS10000125:26:BPA73017-1023:1:1101:4940:1780 1:N:0:16
TTGAATTAACTTCGTCGAGTACGCTCAAATTAAAAGATCGGAAGA
+
FFFFFFFFFFFFFFFFFFFFFFFFFFFFFFFFFFFFFFFFFFFFF
@FS10000125:26:BPA73017-1023:1:1101:5570:1780 1:N:0:16
TTGGTGGAACTTCGTCGAGTACGCTCAATTACCAAGATCGGAAGA
+
FFFFFFFFFFFFFFFFFFFFFFFFFFFFFFFFFFFFFFFFFFFFF
@FS10000125:26:BPA73017-1023:1:1101:5620:1780 1:N:0:16
TTGATAGAACTTCGTCGAGTACGCTCAATAACAGAGATCGGAAGA
+
FFFFFFFFFFFFFFFFFFFFFFFFFFFFFFFFFFFFFFFFFFFFF
@FS10000125:26:BPA73017-1023:1:1101:6300:1780 1:N:0:16
TTGCTACAACTTCGTCGAGTACGCTCAAGTCAACAGATCGGAAGA
+
FFFFFFFFFFFFFFFFFFFFFFFFFFFFFFFFFFFFFFFFFFFFF
@FS10000125:26:BPA73017-1023:1:1101:7980:1780 1:N:0:16
CTGGAATCAACTTCGTCGAGTACGCTCAAGGTAAGAGATCGGAAG
+
FFFFFFFFFFFFFFFFFFFFFFFFFFFFFFFFFFFFFFFFFFFFF
@FS10000125:26:BPA73017-1023:1:1101:8160:1780 1:N:0:16
TTGACTGGACTTCGTCGAGTACGCTCAACTATCCAGATCGGAAGA
+
FFFFFFFFFFFFFFFFFFFFFFFFFFFFFFFFFFFFFFFFFFFFF
@FS10000125:26:BPA73017-1023:1:1101:8770:1780 1:N:0:16
TCGGTGGAACTTCGTCGAGTACGCTCAAGAATAAAGATCGGAAGA
+
FFFFFFFFFFFFFFFFFFFFFFFFFFFFFFFFFFFFFFFFFFFFF
@FS10000125:26:BPA73017-1023:1:1101:8820:1780 1:N:0:16
TTGACTGGACTTCGTCGAGTACGCTCAATACCGTAGATCGGAAGA
+
FFFFFFFFFFFFFFFFFFFFFFFFFFFFFFFFFFFFFFFFFFFFF
@FS10000125:26:BPA73017-1023:1:1101:9110:1780 1:N:0:16
GCGACGACTCTTCGTCGAGTACGCTCAATAATTAAGATCGGAAGA
+
FFFFFFFFFFFFFFFFFFFFFFFFFFFFFFFFFFFFFFFFFFFFF
@FS10000125:26:BPA73017-1023:1:1101:9340:1780 1:N:0:16
ACGGCTGAACTTCGTCGAGTACGCTCAATTGTTTAGATCGGAAGA
+
FFFFFFFFFFFFFFFFFFFFFFFFFFFFFFFFFFFFFFFFFFFFF
@FS10000125:26:BPA73017-1023:1:1101:11280:1780 1:N:0:16
CCGGGCACAACTTCGTCGAGTACGCTCAATGGGATAGATCGGAAG
+
:FF:FFFF:FFFFFFFF:F::,FF:FFFF:F:FFFFFF:,FFFFF
@FS10000125:26:BPA73017-1023:1:1101:11390:1780 1:N:0:16
TGGAAAGAACTTCGTCGAGTACGCTCAAGCCGCTAGATCGGAAGA
+
FFFFFFFFFFFFFFFFFFFFFFFFFFFFFFFFFFFFFFFFFFFFF
@FS10000125:26:BPA73017-1023:1:1101:11510:1780 1:N:0:16
TTGGTAAAACTTCGTCGAGTACGCTCAAGAATTCAGATCGGAAGA
+
FFFFFFFFFFFFFFFFFFFFFFFFFFFFFFFFFFFFFFFFFFFFF
@FS10000125:26:BPA73017-1023:1:1101:11720:1780 1:N:0:16
TTGCATAAACTTCGTCGAGTACGCTAAAAGTGTAAGATCGGAAGA
+
FFFFFFFFFFFFFFFFFFFFFFFFFFFFFFFFFFFFFFFFFFFFF
@FS10000125:26:BPA73017-1023:1:1101:11800:1780 1:N:0:16
TTGATTGAACTTCGTCGAGTACGCTCAAATACATAGATCGGAAGA
+
FFFFFFFFFFFFFFFFFFFFFFFFFFFFFFFFFFFFFFFFFFFFF
@FS10000125:26:BPA73017-1023:1:1101:12080:1780 1:N:0:16
GGGCCAAACTTCGTCGAGTACGCTCAATATTGCAGATCGGAAGAG
+
FFFFFFFFFFFFFFFFFFFFFFFFFFFFFFFFFFFFFFFFFFFFF
@FS10000125:26:BPA73017-1023:1:1101:12870:1780 1:N:0:16
TTGAAACATCTTCGTCGAGTACGCTCAAAACTAAAGATCGGAAGA
+
FFFFFFFFFFFFFFFFFFFFFFFFFFFFFFFFFFFFFFFFFFFFF
@FS10000125:26:BPA73017-1023:1:1101:15270:1780 1:N:0:16
TTGGTGGAACTTCGTCGAGTACGCTCAACCAGAAAGATCGGAAGA
+
FF,,:F:FFFFFF:::,FFFF:,:FFFFF:F,,FFF:F::F,FFF
@FS10000125:26:BPA73017-1023:1:1101:15550:1780 1:N:0:16
GGGAACCAACTTCGTCGAGTACGCTCAATTAAAAAGATCGGAAGA
+
FFFFFFFFFFFFFFFFFFFFFFFFFFFFFFFFFFFFFFFFFFFFF
@FS10000125:26:BPA73017-1023:1:1101:1020:1790 1:N:0:16
TCAGGGGGGAACTTCGTCGAGTACGCTCAAGAGTAAAGATCGGAA
+
FFFFFFFFFFFFFFFFFFFFFFFFFFFFFFFFFFFFFFFFFFFFF
@FS10000125:26:BPA73017-1023:1:1101:1270:1790 1:N:0:16
TTGGATCAAACTTCGTCGAGTACGCTCAAGGAGTAAGATCGGAAG
+
FFFFFFFFFFFFFFFFFFFFFFFFFFFFFFFFFFFFFFFFFFFFF
@FS10000125:26:BPA73017-1023:1:1101:1690:1790 1:N:0:16
TTGTTTCAACTTCGTCGAGTACGCTCAAAGTCCCAGATCGGAAGA
+
FFFFFFFFFFFFFFFFFFFFFFFFFFFFFFFFFFFFFFFFFFFFF
@FS10000125:26:BPA73017-1023:1:1101:2150:1790 1:N:0:16
TTGCAGCAACTTCGTCGAGTACGCTCAAAGAAAAAGATCGGAAGA
+
FFFFFFFFFFFFFFFFFFFFFFFFFFFFFFFFFFFFFFFFFFFFF
@FS10000125:26:BPA73017-1023:1:1101:3080:1790 1:N:0:16
TTGTGAAAACTTCGTCGAGTACGCTCAAAATGTAAGATCGGAAGA
+
FFFFFFFFFFFFFFFFFFFFFFFFFFFFFFFFFFFFFFFFFFFFF
@FS10000125:26:BPA73017-1023:1:1101:4030:1790 1:N:0:16
TTGACTGGACTTCGTCGAGTACGCTCAAACCAGTAGATCGGAAGA
+
FFFFFFFFFFFFFFFFFFFFFFFFFFFFFFFFFFFFFFFFFFFFF
@FS10000125:26:BPA73017-1023:1:1101:5140:1790 1:N:0:16
TTGGAGGGAACTTCGTCGAGTACGCTCAAGTGCTCAGATCGGAAG
+
FFFFFFFFFFFFFFFFFFFFFFFFFFFFFFFFFFFFFFFFFFFFF
@FS10000125:26:BPA73017-1023:1:1101:5170:1790 1:N:0:16
TTGAAAGAACTTCGTCGAGTACGCTCAATGCTTCAGATCGGAAGA
+
FFFFFFFFFFFFFFFFFFFFFFFFFFFFFFFFFFFFFFFFFFFFF
@FS10000125:26:BPA73017-1023:1:1101:5200:1790 1:N:0:16
TTGCAGCAACTTCGTCGAGTACGCTCAAACGTGTAGATCGGAAGA
+
FFFFFFFFFFFFFFFFFFFFFFFFFFFFFFFFFFFFFFFFFFFFF
@FS10000125:26:BPA73017-1023:1:1101:5960:1790 1:N:0:16
GGGGAGACCTTCGTCGAGTACGCTCAATAACTTAGATCGGAAGAG
+
FFFFFFFFFFFFFFFFFFFFFFFFFFFFFFFFFFFFFFFFFFFFF
@FS10000125:26:BPA73017-1023:1:1101:6590:1790 1:N:0:16
TCTGGCAACTTCGTCGAGTACGCTCAAAATTCAAGATCGGAAGAG
+
FFFFFFFFFFFFFFFFFFFFFFFFFFFFFFFFFFFFFFFFFFFFF
@FS10000125:26:BPA73017-1023:1:1101:7100:1790 1:N:0:16
TTGCACAAACTTCGTCGAGTACGCTCAACGGACAAGATCGGAAGA
+
FFFFFFFFFFFFFFFFFFFFFFFFFFFFFFFFFFFFFFFFFFFFF
@FS10000125:26:BPA73017-1023:1:1101:7200:1790 1:N:0:16
TTGACTGGACTTCGTCGAGTACGCTCAATCCAATAGATCGGAAGA
+
FFFFFFFFFFFFFFFFFFFFFFFFFFFFFFFFFFFFFFFFFFFFF
@FS10000125:26:BPA73017-1023:1:1101:8380:1790 1:N:0:16
TCGAAACTTCGTCGAGTACGCTCAAATAAGTAGATCGGAAGAGCA
+
:FFFFFFFFFFFFFFFFFFFFFFFFFFFFFFFFFFFFFFFFFFFF
@FS10000125:26:BPA73017-1023:1:1101:9620:1790 1:N:0:16
TGGTAGCAACTTCGTCGAGTACGCTCAATTCTAGAGATCGGAAGA
+
FFFFFFFFFFFFFFFFFFFFFFFFFFFFFFFFFFFFFFFFFFFFF
@FS10000125:26:BPA73017-1023:1:1101:9750:1790 1:N:0:16
TTTGAAAGAACTTCGTCGAGTACGCTCAATCAAGTAGATCGGAAG
+
FFFFFFFFFFFFFFFFFFFFFFFFFFFFFFFFFFFFFFFFFFFFF
@FS10000125:26:BPA73017-1023:1:1101:9820:1790 1:N:0:16
TGGATGCAACTTCGTCGAGTACGCTCAAACAGAGAGATCGGAAGA
+
FFFFFFFFFFFFFFFFFFFFFFFFFFFFFFFFFFFFFFFFFFFFF
@FS10000125:26:BPA73017-1023:1:1101:10420:1790 1:N:0:16
GCGCTAACTTCGTCGAGTACGCTCAAGGTTATAGATCGGAAGAGC
+
FFFFFFFFFFFFFFFFFFFFFFFFFFFFFFFFFFFFFFFFFFFFF
@FS10000125:26:BPA73017-1023:1:1101:10820:1790 1:N:0:16
TTGGATTGAACTTCGTCGAGTACGCTCAATTTGTTAGATCGGAAG
+
FFFF:,FF::FFFFF:FF:FF:F:F:FFFFFF,::FFFFFFFFFF
@FS10000125:26:BPA73017-1023:1:1101:11130:1790 1:N:0:16
TTGACTGGACTTCGTCGAGTACGCTCAATGCCTTAGATCGGAAGA
+
FFFFFFFFFFFFFFFFFFFFFFFFFFFFFFFFFFFFFFFFFFFFF
@FS10000125:26:BPA73017-1023:1:1101:11630:1790 1:N:0:16
TTGACATAATCTTCGTCGAGTACGCTCAAAAACAAAGATCGGAAG
+
FFFFFFFFFFFFFFFFFFFFFFFFFFFFFFFFFFFFFFFFFFFFF
@FS10000125:26:BPA73017-1023:1:1101:12740:1790 1:N:0:16
TTGACCGAACTTCGTCGAGTACGCTCAACGGATAAGATCGGAAGA
+
FFFFFFFFFFFFFFFFFFFFFFFFFFFFFFFFFFFFFFFFFFFFF
@FS10000125:26:BPA73017-1023:1:1101:13930:1790 1:N:0:16
CCGGCACCAACTTCGTCGAGTACGCTCAAAATTCGAGATCGGAAG
+
FFFFFFFFFFFFFFFFFFFFFFFFFFFFFFFFFFFFFFFFFFFFF
@FS10000125:26:BPA73017-1023:1:1101:14620:1790 1:N:0:16
TTGGTGAAACTTCGTCGAGTACGCTCAACAGATTAGATCGGAAGA
+
FFFFFFFFFFFFFFFFFFFFFFFFFFFFFFFFFFFFFFFFFFFFF
@FS10000125:26:BPA73017-1023:1:1101:15590:1790 1:N:0:16
CCGAAAACTTCGTCGAGTACGCTCAAAAATTAAGATCGGAAGAGC
+
FFFFFFFFFFFFFFFFFFFFFFFFFFFFFFFFFFFFFFFFFFFFF
@FS10000125:26:BPA73017-1023:1:1101:15690:1790 1:N:0:16
GCGCGCTAACTTCGTCGAGTACGCTCAAATGAGGAGATCGGAAGA
+
:FFFFFFFFFFFFFFFFFFFFFFFFFFFFFFFFFFFFFFFFFFFF
@FS10000125:26:BPA73017-1023:1:1101:16170:1790 1:N:0:16
TTGTAGCAACTTCGTCGAGTACGCTCAATAATTTAGATCGGAAGA
+
FFFFFFFFFFFFFFFFFFFFFFFFFFFFFFFFFFFFFFFFFFFFF
@FS10000125:26:BPA73017-1023:1:1101:1140:1800 1:N:0:16
TCTCTAAACTTCGTCGAGTACGCTCAACATTGGAGATCGGAAGAG
+
FFFFFFFFFFFFFFFFFFFFFFFFFFFFFFFFFFFFFFFFFFFFF
@FS10000125:26:BPA73017-1023:1:1101:1420:1800 1:N:0:16
CCCCTCTTAACTTCGTCGGAGTACGCTCAATTCGAAAGATCGGAA
+
FFFFFFFFFFFFFFFFFFFFFFFFFFFFFFFFFFFFFFFFFFFFF
@FS10000125:26:BPA73017-1023:1:1101:1850:1800 1:N:0:16
GTGGACAAAACTTCGTCGAGTACGCTCAAAACACGAGATCGGAAG
+
FFFFFFFFFFFFFFFFFFFFFFFFFFFFFFFFFFFFFFFFFFFFF
@FS10000125:26:BPA73017-1023:1:1101:2110:1800 1:N:0:16
CGGTCAACTTCGTCGAGTACGCTCAAATCCTTAGATCGGAAGAGC
+
FFFFFFFFFFFFFFFFFFFFFFFFFFFFFFFFFFFFFFFFFFFFF
@FS10000125:26:BPA73017-1023:1:1101:2210:1800 1:N:0:16
TCGGCAACTTCGTCGAGTACGCTCAATATAAGAGATCGGAAGAGC
+
FFFFFFFFFFFFFFFFFFFFFFFFFFFFFFFFFFFFFFFFFFFFF
@FS10000125:26:BPA73017-1023:1:1101:2910:1800 1:N:0:16
GGGAAAACTTCGTCGAGTACGCTCAAGAAGTCAGATCGGAAGAGC
+
FFFFFFFFFFFFFFFFFFFFFFFFFFFFFFFFFFFFFFFFFFFFF
@FS10000125:26:BPA73017-1023:1:1101:3860:1800 1:N:0:16
GGGCTCAACTTCGTCGAGTACGCTCAATAACAGAGATCGGAAGAG
+
FFFFFFFFFFFFFFFFFFFFFFFFFFFFFFFFFFFFFFFFFFFFF
@FS10000125:26:BPA73017-1023:1:1101:4760:1800 1:N:0:16
TTGATACAACTTCGTCGAGTACGCTCAAGGTTGGAGATCGGAAGA
+
FFFFFFFFFFFFFFFFFFFFFFFFFFFFFFFFFFFFFFFFFFFFF
@FS10000125:26:BPA73017-1023:1:1101:5160:1800 1:N:0:16
TCGGGCGCAACTTCGTCGAGTACGCTCAAGCTGCAAGATCGGAAG
+
FFFFFFFFFFFFFFFFFFFFFFFFFFFFFFFFFFFFFFFFFFFFF
@FS10000125:26:BPA73017-1023:1:1101:5240:1800 1:N:0:16
TTGGAGGGAACTTCGTCGAGTACGCTCAAGTGCTCAGATCGGAAG
+
FFFFFFFFFFFFFFFFFFFFFFFFFFFFFFFFFFFFFFFFFFFFF
@FS10000125:26:BPA73017-1023:1:1101:7110:1800 1:N:0:16
TGGAAAGAACTTCGTCGAGTACGCTCAACGTTCAAGATCGGAAGA
+
FFFFFFFFFFFFFFFFFFFFFFFFFFFFFFFFFFFFFFFFFFFFF
@FS10000125:26:BPA73017-1023:1:1101:7180:1800 1:N:0:16
GGGAAAACTTCGTCGAGTACGCTCAAAAGTGAAGATCGGAAGAGC
+
FFFFFFFFFFFFFFFFFFFFFFFFFFFFFFFFFFFFFFFFFFFFF
@FS10000125:26:BPA73017-1023:1:1101:8190:1800 1:N:0:16
TCGGAGAAACTTCGTCGAGTACGCTCAATATACAAGATCGGAAGA
+
FFFFFFFFFFFFFFFFFFFFFFFFFFFFFFFFFFFFFFFFFFFFF
@FS10000125:26:BPA73017-1023:1:1101:8250:1800 1:N:0:16
TTGAAGTAACTTCGTCGAGTACGCTCAAGTGAATAGATCGGAAGA
+
FFFFFFFFFFFFFFFFFFFFFFFFFFFFFFFF:FFFFFFFFFFFF
@FS10000125:26:BPA73017-1023:1:1101:8310:1800 1:N:0:16
TTGAGGCAACTTCGTCGAGTACGCTCAAAAATTCAGATCGGAAGA
+
FFFFFFFFFFFFFFFFFFFFFFFFFFFFFFFFFFFFFFFFFFFFF
@FS10000125:26:BPA73017-1023:1:1101:8530:1800 1:N:0:16
TAGCTTCACCTTCGTCGAGTACGCTCAAAGCACCAGATCGGAAGA
+
FFFFFFFFFFFFFFFFFFFFFFFFFFFFFFFFFFFFFFFFFFFFF
@FS10000125:26:BPA73017-1023:1:1101:9190:1800 1:N:0:16
TTGCATCAACTTCGTCGAGTACGCTCAATGTGAGAGATCGGAAGA
+
FFFFFFFFFFFFFFFFFFFFFFFFFFFFFFFFFFFFFFFFFFFFF
@FS10000125:26:BPA73017-1023:1:1101:9260:1800 1:N:0:16
TTGACTGGACTTCGTCGAGTACGCTCAATTTTGTAGATCGGAAGA
+
FFFFFFFFFFFFFFFFFFFFFFFFFFFFFFFFFFFFFFFFFFFFF
@FS10000125:26:BPA73017-1023:1:1101:9680:1800 1:N:0:16
TTGACTGGACTTTCGTCGAGTACGCTCAAACATTTAGATCGGAAG
+
FFFFFFFFFFFFFFFFFFFFFFFFFFFFFFFFFFFFFFFFFFFFF
@FS10000125:26:BPA73017-1023:1:1101:9880:1800 1:N:0:16
TTGATGAAACTTCGTCGAGTACGCTCAATTATCGAGATCGGAAGA
+
FFFFFFFFFFFFFFFFFFFFFFFFFFFFFFFFFFFFFFFFFFFFF
@FS10000125:26:BPA73017-1023:1:1101:11100:1800 1:N:0:16
TTGTGAAAACTTCGTCGAGTACGCTCAAAGTGGTAGATCGGAAGA
+
FFFFFFFFFFFFFFFFFFFFFFFFFFFFFFFFFFFFFFFFFFFFF
@FS10000125:26:BPA73017-1023:1:1101:11380:1800 1:N:0:16
TGGAAAGAACTTCGTCGAGTACGCTCAAGCCGCTAGATCGGAAGA
+
FFFFFFFFFFFFFFFFFFFFFFFFFFFFFFFFFFFFFFFFFFFFF
@FS10000125:26:BPA73017-1023:1:1101:13370:1800 1:N:0:16
CCGTAAACTTCGTCGAGTACGCTCAAAATTCGAGATCGGAAGAGC
+
FFFFFFFFFFFFFFFFFFFFFFFFFFFFFFFFFFFFFFFFFFFFF
@FS10000125:26:BPA73017-1023:1:1101:13490:1800 1:N:0:16
TTGCTAGAACTTCGTCGAGTACGCTCAATAGGTCAGATCGGAAGA
+
FFFFFFFFFFFFFFFFFFFFFFFFFFFFFFFFFFFFFFFFFFFFF
@FS10000125:26:BPA73017-1023:1:1101:15140:1800 1:N:0:16
CCTCCCTTAACTTCGTCGAGTACGCTCAATTCAGCAGATCGGAAG
+
FF:FFFFFFFFFFFFFFFFFFFFFFFFF:FFFFFFFFFFFFFFFF
@FS10000125:26:BPA73017-1023:1:1101:15490:1800 1:N:0:16
GTGGCTGAACTTCGTCGAGTACGCTCAATTCTATAGATCGGAAGA
+
FFFFFFFFFFFFFFFFFFFFFFFFFFFFFFFFFFFFFFFFFFFFF
@FS10000125:26:BPA73017-1023:1:1101:16360:1800 1:N:0:16
TCGAAGCAACTTCGTCGAGTACGCTCAAGTAAAAAGATCGGAAGA
+
FFFFFFFFFFFFFFFFFFFFFFFFFFFFFFFFFFFFFFFFFFFFF
@FS10000125:26:BPA73017-1023:1:1101:1820:1810 1:N:0:16
GGGCAAAACTTCGTCGAGTACGCTCAAATTACCAGATCGGAAGAG
+
FFFFFFFFFFFFFFFFFFFFFFFFFFFFFFFFFFFFFFFFFFFFF
@FS10000125:26:BPA73017-1023:1:1101:2500:1810 1:N:0:16
ACGGCTGAACTTCGTCGAGTACGCTCAAATATTTAAGATCGGAAG
+
FFFFFFFFFFFFFFFFFFFFFFFFFFFFFFFFFFFFFFFFFFFFF
@FS10000125:26:BPA73017-1023:1:1101:2660:1810 1:N:0:16
TTGACGGAACTTCGTCGAGTACGCTCAAAAGTTCAGATCGGAAGA
+
FFFFFFFFFFFFFFFFFFFFFFFFFFFFFFFFFFFFFFFFFFFFF
@FS10000125:26:BPA73017-1023:1:1101:2770:1810 1:N:0:16
TTGACGCAACTTCGTCGAGTACGCTCAAGTATTTAGATCGGAAGA
+
FFFFFFFFFFFFFFFFFFFFFFFFFFFFFFFFFFFFFFFFFFFFF
@FS10000125:26:BPA73017-1023:1:1101:3240:1810 1:N:0:16
TTGTCAACTTCGTCGAGTACGCTCAACATATAAGATCGGAAGAGC
+
FFFFFFFFFFFFFFFFFFFFFFFFFFFFFFFFFFFFFFFFFFFFF
@FS10000125:26:BPA73017-1023:1:1101:3660:1810 1:N:0:16
GGGGAACTTCGTCGAGTACGCTCAAGGATGTAGATCGGAAGAGCA
+
FFFFFFFFFFFFFFFFFFFFFFFFFFFFFFFFFFFFFFFFFFFFF
@FS10000125:26:BPA73017-1023:1:1101:4460:1810 1:N:0:16
TTGATTCAACTTCGTCGAGTACGCTCAAGAATGTAGATCGGAAGA
+
FFFFFFFFFFFFFFFFFFFFFFFFFFFFFFFFFFFFFFFFFFFFF
@FS10000125:26:BPA73017-1023:1:1101:5300:1810 1:N:0:16
TGGAAGTAACTTCGTCGAGTACGCTCAAAAGAAAAGATCGGAAGA
+
FFFFFFFFFFFFFFFFFFFFFFFFFFFFFFFFFFFFFFFFFFFFF
@FS10000125:26:BPA73017-1023:1:1101:5310:1810 1:N:0:16
CCGGTCACAACTTCGTCGAGTACGCTCAAGTAAACAGATCGGAAG
+
FFFFFFFFFFFFFFFFF:FFFFFFFFFFFFFFFFFFFFFFFFFFF
@FS10000125:26:BPA73017-1023:1:1101:7170:1810 1:N:0:16
TTGATTCAACTTCGTCGAGTACGCTCAAAAAAATAGATCGGAAGA
+
FFFFFFFFFFFFFFFFFFFFFFFFFFFFFFFFFFFFFFFFFFFFF
@FS10000125:26:BPA73017-1023:1:1101:7410:1810 1:N:0:16
TCGATGTAACTTCGTCGAGTACGCTCAACCAAGCAGATCGGAAGA
+
FFFFFFFFFFFFFFFFFFFFFFFFFFFFFFFF,FFFFFFFFFFFF
@FS10000125:26:BPA73017-1023:1:1101:7480:1810 1:N:0:16
TCTGTGAACTTCGTCGAGTACGCTCAAAACACGAGATCGGAAGAG
+
FFFFFFFFFFFFFFFFFFFFFFFFFFFFFFFFFFFFFFFFFFFFF
@FS10000125:26:BPA73017-1023:1:1101:8560:1810 1:N:0:16
TTGACTGGACTTCGTCGAGTACGCTCAAACCTCAAGATCGGAAGA
+
FFFFFFFFFFFFFFFFFFFFFFFFFFFFFFFFFFFFFFFFFFFFF
@FS10000125:26:BPA73017-1023:1:1101:9300:1810 1:N:0:16
TTGTAACTTCGTCGAGTACGCTCAATTTAACAGATCGGAAGAGCA
+
FFFFFFFFFFFFFFFFFFFFFFFFFFFFFFFFFFFFFFFFFFFFF
@FS10000125:26:BPA73017-1023:1:1101:9570:1810 1:N:0:16
TTGCAGTACCTTCGTCGAGTACGCTCAAGACAAAAGATCGGAAGA
+
FFFFFFFFFFFFFFFFFFFFFFFFFFFFFFFFFFFFFFFFFFFFF
@FS10000125:26:BPA73017-1023:1:1101:9980:1810 1:N:0:16
GTGTTAACTTCGTCGAGTACGCTCAAGAAAGAAGATCGGAAGAGC
+
FFFFFFFFFFFFFFFFFFFFFFFFFFFFFFFFFFFFFFFFFFFFF
@FS10000125:26:BPA73017-1023:1:1101:10310:1810 1:N:0:16
GCGTAAACTTCGTCGAGTACGCTCAATAACTAAGATCGGAAGAGC
+
FFFFFFFFFFFFFFFFFFFFFFFFFFFFFFFFFFFFFFFFFFFFF
@FS10000125:26:BPA73017-1023:1:1101:10960:1810 1:N:0:16
TCGTCAAACTTCGTCGAGTACGCTCAATTACGCAGATCGGAAGAG
+
FFFFFFFFFFFFFFFFFFFFFFFFFFFFFFFFFFFFFFFFFFFFF
@FS10000125:26:BPA73017-1023:1:1101:11520:1810 1:N:0:16
TTGACTGGACTTCGTCGAGTACGCTCAATACGCAAGATCGGAAGA
+
FFFFFFFFFFFFFFFFFFFFFFFFFFFFFFFFFFFFFFFFFFFFF
@FS10000125:26:BPA73017-1023:1:1101:11870:1810 1:N:0:16
TCTGCTAACTTCGTCGAGTACGCTCAATGTTTGAGATCGGAAGAG
+
FF:,FF,FFF,:FFF:FF:FFFFFFFF::FFF:F:F:F:,F,:F:
@FS10000125:26:BPA73017-1023:1:1101:12700:1810 1:N:0:16
TTGGAAAAACTTCGTCGAGTACGCTCAAAAAAAAAGATCGGAAGA
+
FFFFFFFFFFFFFFFFFFFFFFFFFFFFFFFFFFFFFFFFFFFFF
@FS10000125:26:BPA73017-1023:1:1101:12810:1810 1:N:0:16
TTGATTGAACTTCGTCGAGTACGCTCAACATGTGAGATCGGAAGA
+
F:,FFFFFFFFFFFFFFFFFFFFFFFFFFFFFFFFFFFFFFFFFF
@FS10000125:26:BPA73017-1023:1:1101:13110:1810 1:N:0:16
TTGCAGCAACTTCGTCGAGTACGCTCAAGACAACAGATCGGAAGA
+
FFFFFFFFFFFFFFFFFFFFFFFFFFFFFFFFFFFFFFFFFFFFF
@FS10000125:26:BPA73017-1023:1:1101:13310:1810 1:N:0:16
CTGAACTAACTTCGTCGAGTACGCTCAATGGATAAGATCGGAAGA
+
FFFFFFFFFFFFFFFFFFFFFFFFFFFFFFFFFFFFFFFFFFFFF
@FS10000125:26:BPA73017-1023:1:1101:13490:1810 1:N:0:16
TTGCATAAACTTCGTCGAGTACGCTCAAATCTGGAGATCGGAAGA
+
FFFFFFFFFFFFFFFFFFFFFFFFFFFFFFFFFFFFFFFFFFFFF
@FS10000125:26:BPA73017-1023:1:1101:13700:1810 1:N:0:16
TTGAGGTAACTTCGTCGAGTACGCTCAATTGCAGAGATCGGAAGA
+
FFFFFFFFFFFFFFFFFFFFFFFFFFFFFFFFFFFFFFFFFFFFF
@FS10000125:26:BPA73017-1023:1:1101:15360:1810 1:N:0:16
GAGGGGTCAACTTCGTCGAGTACGCTCAAATATTCAGATCGGAAG
+
FFFFFFFFFFFFFFFFFFFFFFFFFFFFFFFFFFFFFFFFFFFFF
@FS10000125:26:BPA73017-1023:1:1101:15500:1810 1:N:0:16
CCGCAGCAACTTCGTCGAGTACGCTCAACTTTAGAGATCGGAAGA
+
FFFFFFFFFFFFFFFFFFFFFFFFFFFFFFFFFFFFFFFFFFFFF
@FS10000125:26:BPA73017-1023:1:1101:15740:1810 1:N:0:16
TTGACCGAACTTCGTCGAGTACGCTCAAAGACAGAGATCGGAAGA
+
FFFFFFFFFFFFFFFFFFFFFFFFFFFFFFFFFFFFFFFFFFFFF
@FS10000125:26:BPA73017-1023:1:1101:16000:1810 1:N:0:16
TTGGGAGAACTTCGTCGAGTACGCTCAACATTGGAGATCGGAAGA
+
FFF,FF:FFFFFFFFFFFFFFFFFFFFFFFFFFFFFFFFFFFFFF
@FS10000125:26:BPA73017-1023:1:1101:16010:1810 1:N:0:16
TTGCTGGAACTTCGTCGAGTACGCTCAAAATTCAAGATCGGAAGA
+
FF:FFFFF:FFFFFFFFFFFFFFFFFFFFFFFFFFFFFFFF:FFF
@FS10000125:26:BPA73017-1023:1:1101:16440:1810 1:N:0:16
TTGATTCAACTTCGTCGAGTACGCTCAATATAGAAGATCGGAAGA
+
,FFFFFFFFFFFFFFFFFFFFFFFFFFFFFFFFFFFFFFFFFFFF
@FS10000125:26:BPA73017-1023:1:1101:1030:1820 1:N:0:16
TTGCCTGAACTTCGTCGAGTACGCTCAAGTTGAAAGATCGGAAGA
+
:FFFFFFFFFFFFFFFFFFFFFFFFFFFFFFFFFFFFFFFFFFFF
@FS10000125:26:BPA73017-1023:1:1101:1040:1820 1:N:0:16
TTGGTTGAACTTCGTCGAGTACGCTCAAAATCCGAGATCGGAAGA
+
FFFFFFFFFFFFFFFFFFFFFFFFFFFFFFFFFFFFFFFFFFFFF
@FS10000125:26:BPA73017-1023:1:1101:2380:1820 1:N:0:16
TTGACTGGACTTCGTCGAGTACGCTCAACCATCAAGATCGGAAGA
+
FFFFFFFFFFFFFFFFFFFFFFFFFFFFFFFFFFFFFFFFFFFFF
@FS10000125:26:BPA73017-1023:1:1101:3070:1820 1:N:0:16
TTGAGGGAATTTCGTCGAGTACGCTCAATGGCAAAGATCGGAAGA
+
FFFFFFFFFFFFFFFFFFFFFFFFFFFFFFFFFFFFFFFFFFFFF
@FS10000125:26:BPA73017-1023:1:1101:3130:1820 1:N:0:16
GCGATAACTTCGTCGAGTACGCTCAAGAGTACAGATCGGAAGAGC
+
FFFFFFFFFFFFFFFFFFFFFFFFFFFFFFFFFFFFFFFFFFFFF
@FS10000125:26:BPA73017-1023:1:1101:3250:1820 1:N:0:16
CCGGGTGAAACTTCGTCGAGTACGCTCAATGGTTTAGATCGGAAG
+
FFFFFFFFFFFFFFFFFFFFFFFFFFFFFFFFFFFFFFFFFFFFF
@FS10000125:26:BPA73017-1023:1:1101:4110:1820 1:N:0:16
TTGTTCAAACTTCGTCGAGTACGCTCAATCAATTAGATCGGAAGA
+
FFFFFFFFFFFFFFFFFFFFFFFFFFFFFFFFFFFFFFFFFFFFF
@FS10000125:26:BPA73017-1023:1:1101:4410:1820 1:N:0:16
TTGATACAACTTCGTCGAGTACGCTCAATTTCACAGATCGGAAGA
+
FFFFFFFFFFFFFFFFFFFFFFFFFFFFFFFFFFFFFFFFFFFFF
@FS10000125:26:BPA73017-1023:1:1101:6290:1820 1:N:0:16
TTGCAACTTCGTCGAGTACGCTCAATTATATAGATCGGAAGAGCA
+
FFFFFFFFFFFFFFFFFFFFFFFFFFF:FFFFFFFFFFFFFFFFF
@FS10000125:26:BPA73017-1023:1:1101:6420:1820 1:N:0:16
TGTTAACTTCGTCGAGTACGCTCAAGTAAAAAGATCGGAAGAGCA
+
FFFFFFFFFFFFFFFFFFFFFFFFFFFFFFFFFFFFFFFFFFFFF
@FS10000125:26:BPA73017-1023:1:1101:7490:1820 1:N:0:16
TTGGAACTTCGTCGAGTACGCTCAAGCGGAGAGATCGGAAGAGCA
+
FFFFFFFFFFFFFFFFFFFFFFFFFFFFFFFFFFFFFFFFFFFFF
@FS10000125:26:BPA73017-1023:1:1101:8320:1820 1:N:0:16
GGGAACTTCGTCGAGTACGCTCAACTTAATAGATCGGAAGAGCAC
+
FFFFFFFFFFFFFFFFFFFFFFFFFFFFFFFFFFFFFFFFFFFFF
@FS10000125:26:BPA73017-1023:1:1101:8630:1820 1:N:0:16
GGGCATAAACTTCGTCGAGTACGCTCAATTTGCCAGATCGGAAGA
+
FFFFFF:FFFFFFFFFFFFFFFFFFFFFFFFFFFFFFFFFFFFFF
@FS10000125:26:BPA73017-1023:1:1101:9270:1820 1:N:0:16
TCGGGGAGGAACTTCGTCGAGTACGCTCAAGTAATAAGATCGGAA
+
FFF:,,F::::F:,F::,FFFFFFFF:,:,F:FFF:FF,:F,:FF
@FS10000125:26:BPA73017-1023:1:1101:9770:1820 1:N:0:16
TTGATGCAACTTCGTCGAGTACGCTCAAGAAATGAGATCGGAAGA
+
FFFFFFFFFFFFFFFFFFFFFFFFFFFFFFFFFFFFFFFFFFFFF
@FS10000125:26:BPA73017-1023:1:1101:11590:1820 1:N:0:16
TTGTAGCAACTTCGTCGAGTACGCTCAAATTTAGAGATCGGAAGA
+
,F,FFFFFFFFF:FFFFFFF:F:FFF:,FFFF:,,:FF:FF:F:F
@FS10000125:26:BPA73017-1023:1:1101:11630:1820 1:N:0:16
CCGGGGGATTAACTTCGTCGAGTACGCTCAAAGTGAAAGATCGGA
+
FFFFFFFFFFFFFFFFFFFFFFFFFFFFFFFFFFFFFFFFFFFFF
@FS10000125:26:BPA73017-1023:1:1101:11920:1820 1:N:0:16
TTGTAGGAACTTCGTCGAGTACGCTCAAGTGTAAAGATCGGAAGA
+
FFFFFFFFFFFFFFFFFFFFFFFFFFFFFFFFFFFFFFFFFFFFF
@FS10000125:26:BPA73017-1023:1:1101:12210:1820 1:N:0:16
ATGGGATCAACTTCGTCGAGTACGCTCAAAAGTAGAGATCGGAAG
+
F:FFFFFFFFFFFFFFFFFFFFFFFFFFFFFFFFFFFFFFFFFFF
@FS10000125:26:BPA73017-1023:1:1101:12560:1820 1:N:0:16
TTGACTGGACTTCGTCGAGTACGCTCAACCTATGAGATCGGAAGA
+
FFFFFFFFFFFFFFFFFFFFFFFFFFFFFFFFFFFFFFFFFFFFF
@FS10000125:26:BPA73017-1023:1:1101:12840:1820 1:N:0:16
TGGATTGAACTTCGTCGAGTACGCTCAAGTCATCAGATCGGAAGA
+
:F:FFFFFFFFFFFFFFFFFFFFFFFFFFFFFFFFFFFFFFFFFF
@FS10000125:26:BPA73017-1023:1:1101:14480:1820 1:N:0:16
TTGTTAAAACTTCGTCGAGTACGCTCAATGATCCAGATCGGAAGA
+
FFFFFFFFFFFFFFFFFFFFFFFFFFFFFFFFFFFFFFFFFFFFF
@FS10000125:26:BPA73017-1023:1:1101:14740:1820 1:N:0:16
TTGATCGAACTTCGTCGAGTACGCTCAAAGTTAGAGATCGGAAGA
+
FFFFFFFFFFFFFFFFFFFFFFFFFFFFFFFFFFFFFFFFFFFFF
@FS10000125:26:BPA73017-1023:1:1101:14900:1820 1:N:0:16
TGGTCTGAACTTCGTCGAGTACGCTCAATAAACAAGATCGGAAGA
+
FFFFFFFFFFFFFFFFFFFFFFFFFFFFFFFFFFFFFFFFFFFFF
@FS10000125:26:BPA73017-1023:1:1101:15040:1820 1:N:0:16
TGGATGCAACTTCGTCGAGTACGCTCAAGTCATGAGATCGGAAGA
+
FFFFFFFF,FFFFFFFFFFF:FF::FFFFFFFF:FFFFFFFFF:F
@FS10000125:26:BPA73017-1023:1:1101:15060:1820 1:N:0:16
GCGAAAACTTCGTCGAGTACGCTCAAAGTGTAAGATCGGAAGAGC
+
,FFFFFFFFFFFFFFFFFFFFFFFFFFFFFFFFFFFFFFFFFFFF
@FS10000125:26:BPA73017-1023:1:1101:15780:1820 1:N:0:16
TTGACTGGAGTTCAGACGAGTACGCTCAATAAACAAGATCGGAAG
+
FFFFFFFFFFFFFFFFFFFFFFFFFFFFFFFFFFF:FFFFFFFFF
@FS10000125:26:BPA73017-1023:1:1101:16390:1820 1:N:0:16
TTGGCACAACTTCGTCGAGTACGCTCAAGTCGTTAGATCGGAAGA
+
FFFFFFFFFFFFFFFFFFFFFFFFFFFFFFFFFFFFFFFFFFFFF
@FS10000125:26:BPA73017-1023:1:1101:1580:1830 1:N:0:16
GAGAAAACTTCGTCGAGTACGCTCAATGTTAAAGATCGGAAGAGC
+
FFFFFFFFFFFFFFFFFFFFFFFFFFFFFFFFFFFFFFFFFFFFF
@FS10000125:26:BPA73017-1023:1:1101:2160:1830 1:N:0:16
TCGATGGAACTTCGTCGAGTCGCTCAATGATACAGATCGGAAGAG
+
FF,FFF:FFF:FFFFFFFFFFFFFFFFFFFF,FFFFFFFFFFFFF
@FS10000125:26:BPA73017-1023:1:1101:2300:1830 1:N:0:16
TTGCATTAACTTCGTCGAGTACGCTCAACCTTTTAGATCGGAAGA
+
FFFFFFFFFFFFFFFFFFFFFFFFFFFFFFFFFFFFFFFFFFFFF
@FS10000125:26:BPA73017-1023:1:1101:3010:1830 1:N:0:16
TTGAGGGAATTTCGTCGAGTACGCTCAATGGCAAAGATCGGAAGA
+
FFFFFFFFFFFFFFFFFFFFFFFFFFFFFFFFFFFFFFFFFFFFF
@FS10000125:26:BPA73017-1023:1:1101:3440:1830 1:N:0:16
TTGCCTAAACTTCGTCGAGTACGCTCAAGTGTCCAGATCGGAAGA
+
FFFFFFF:FF:FFFFFFFF:FFFFFFFFFFFFFFFFFFFFFFFFF
@FS10000125:26:BPA73017-1023:1:1101:5180:1830 1:N:0:16
TTGATGGAACTTCGTCGAGTACGCTCAAGTCCATAGATCGGAAGA
+
FFFFFFFFFFFFFFFFFFFFFFFFFFFFFFFFFFFFFFFFFFFFF
@FS10000125:26:BPA73017-1023:1:1101:5500:1830 1:N:0:16
GCGCAACTTCGTCGAGTACGCTCAAGTAAACAGATCGGAAGAGCA
+
:FFFFFFFFFFFFFFF:FF:FFFFFFFFFFFFFFFFFFFFFFFFF
@FS10000125:26:BPA73017-1023:1:1101:5990:1830 1:N:0:16
TTGACTGGACTTCGTCGAGTACGCTCAATCTATAAGATCGGAAGA
+
,FFFFFFFFF::FFFFFF:FFFFFFF:F:FFFFF,F:FFFFFFFF
@FS10000125:26:BPA73017-1023:1:1101:6020:1830 1:N:0:16
TTGACTGGACTTCGTCGAGTACGCTCAACTGATGAGATCGGAAGA
+
FFFFFFFFFFFFFFFFFFFFFFFFFFFFFFFFFFFFFFFFFFFFF
@FS10000125:26:BPA73017-1023:1:1101:7420:1830 1:N:0:16
TTGAACTTCGTCGAGTACGCTCAAAAATTCAGATCGGAAGAGCAC
+
FFFFFFFFFFFFFFFFFFFFFFFFFFFFFFFFFFFFFFFFFFFFF
@FS10000125:26:BPA73017-1023:1:1101:7810:1830 1:N:0:16
TTGTGGGAACTTCGTCGAGTACGCTCAAAAGGTAAGATCGGAAGA
+
FFFFFFFFFFFFFFFFFFFFFFFFFFFFFFFFFFFFFFFFFFFFF
@FS10000125:26:BPA73017-1023:1:1101:8400:1830 1:N:0:16
TTGACTGGAGAACTTCGTCGAGTACGCTCAACCTATTAGATCGGA
+
FFFFFFFFFFFFFFFFFFFFFFFFFFFFFFFFFFFFFFFFFFFFF
@FS10000125:26:BPA73017-1023:1:1101:9080:1830 1:N:0:16
TCACCAAACTTCGTCGAGTACGCTCAATGTTAGAGATCGGAAGAG
+
FFFFFFFFFFFFFFFFFFFFFFFFFFFFFFFFFFFFFFFFFFFFF
@FS10000125:26:BPA73017-1023:1:1101:9640:1830 1:N:0:16
TTGCTCAAACTTCGTCGAGTACGCTCAACTCTGAAGATCGGAAGA
+
FFFFFFFFFFFFFFFFFFFFFFFFFFFFFFFFFFFFFFFFFFFFF
@FS10000125:26:BPA73017-1023:1:1101:9650:1830 1:N:0:16
TTGGCAGTAACTTCGTCGAGTACGCTCAATACAATAGATCGGAAG
+
FFFFFFFFFFFFFFFFFFFFFFFFFFFFFFFFFFFFFFFFFFFFF
@FS10000125:26:BPA73017-1023:1:1101:10290:1830 1:N:0:16
CGGGGAGGGAACTTCGTCGAGTACGCTCATAATCCAGATCGGAAG
+
FFFFFFFFFFFFFFFFFFFFFFFFFFFFFFFFFFFFFFFFFFFFF
@FS10000125:26:BPA73017-1023:1:1101:10580:1830 1:N:0:16
TAAGAACTTCGTCGAGTACGCTCAATTTATTAGATCGGAAGAGCA
+
FFFFFFFFFFFFFFFFFFFFFFFFFFFFFFFFFFFFFFFFFFFFF
@FS10000125:26:BPA73017-1023:1:1101:11140:1830 1:N:0:16
TTGGTTCAACTTCGTCGAGTACGCTCAACTGGTAAGATCGGAAGA
+
FFFFFFFFFFFFFFFFFFFFFFFFFFFFFFFFFFFFFFFFFFFFF
@FS10000125:26:BPA73017-1023:1:1101:11150:1830 1:N:0:16
TCTAGGAACTTCGTCGAGTACGCTCAATCCATGAGATCGGAAGAG
+
FFFFFFFFFFFFFFFFFFFFFFFFFFFFFFFFFFFFFFFFFFFFF
@FS10000125:26:BPA73017-1023:1:1101:11380:1830 1:N:0:16
TCGGAGGAACTTCGTCGAGTACGCTCAATACCCGAGATCGGAAGA
+
,FFFFFFFFFFFFFFFFFFFFFFFFFFFFFFFFFFFFFFFFFFFF
@FS10000125:26:BPA73017-1023:1:1101:11540:1830 1:N:0:16
CTGCCTGAACTTCGTCGAGTACGCTCAAAGTTTAAGATCGGAAGA
+
FFFFFFFF:FF:FFFFFFFFFFFFFFF:FFFFFFFFF:FFFFFFF
@FS10000125:26:BPA73017-1023:1:1101:11560:1830 1:N:0:16
TGGGAACTTCGTCGAGTACGCTCAAGAGGGGAGATCGGAAGAGCA
+
FFFFFFFFFFFFFFFFFFFFFFFFFFFFFFFFFFFFFFFFFFFFF
@FS10000125:26:BPA73017-1023:1:1101:11630:1830 1:N:0:16
TCGGCACAACTTCGTCGAGTACGCTCAAATAAACAGATCGGAAGA
+
FFFFFFFFFFFFFFFFFFFFFFFFFFFFFFFFFFFFFFFFFFFFF
@FS10000125:26:BPA73017-1023:1:1101:11880:1830 1:N:0:16
TCGGAAGAGCACACGTCTGAACTCCAGTCACAGACCTTGATCTCG
+
FFFFFFFFFFFFFFFFFFFFFFFFFFFFFFFFFFFFFFFFFF,,F
@FS10000125:26:BPA73017-1023:1:1101:12690:1830 1:N:0:16
TGGGGGGAACTTCGTCGAGTACGCTCAAGTAGTAAGATCGGAAGA
+
FFFFFFFFFFFFFFFFFFFFFFFFFFFFFFFFFFFFFFFFFFFFF
@FS10000125:26:BPA73017-1023:1:1101:12730:1830 1:N:0:16
TTGGTCTAACTTCGTCGAGTACGCTCAAAGCTGTAGATCGGAAGA
+
FFFFFFFFFFFFFFFFFFFFFFFFFFFFFFFFFFFFFFFFFFFFF
@FS10000125:26:BPA73017-1023:1:1101:13040:1830 1:N:0:16
GCGCGAACTTCGTCGAGTACGCTCAAATTTACAGATCGGAAGAGC
+
FFFFFFFFFFFFFFFFFFFFFFFFFFFFFFFFFFFFFFFFFFFFF
@FS10000125:26:BPA73017-1023:1:1101:13710:1830 1:N:0:16
TCGCACAACTTCGTCGAGTACGCTCAAGAGAATAGATCGGAAGAG
+
FFFFFFFFFFFFFFFFFFFFFFFFFFFFFFFFFFFFFFFFFFFFF
@FS10000125:26:BPA73017-1023:1:1101:14570:1830 1:N:0:16
TTGACTGGACTTCGTCGAGTACGCTCAACCCTTTAGATCGGAAGA
+
FFFFFFFFFFFFFFFFFFFFFFFFFFFFFFFFFFFFFFFFFFFFF
@FS10000125:26:BPA73017-1023:1:1101:15080:1830 1:N:0:16
TTGTTGATTCGTCGAGTACGCTCAAATACTTAGATCGGAAGAGCA
+
FFFFFFFFFFFFFFFFFFFFFFFFFFFFFFFFFFFFFFFFFFFFF
@FS10000125:26:BPA73017-1023:1:1101:15370:1830 1:N:0:16
TTGTATGAACTTCGTCGAGTACGCTCAACTAATCAGATCGGAAGA
+
,:FFF:FFFFFFFFFFFFFFFFFFFFF:FFF:FFFFFFFFFFFFF
@FS10000125:26:BPA73017-1023:1:1101:1750:1840 1:N:0:16
TTGCAGGAACTTCGTCGAGTACGCTCAAAACCTAAGATCGGAAGA
+
FFFFFFFFFFFFFFFFFFFFFFFFFFFFFFFFFFFFFFFFFFFFF
@FS10000125:26:BPA73017-1023:1:1101:1770:1840 1:N:0:16
TTGATGTAACTTCGTCGAGTACGCTCAAAGTTGTAGATCGGAAGA
+
FFFFFFFFFFFFFFFFFFFFFFFFFFFFFFFFFFFFFFFFFFFFF
@FS10000125:26:BPA73017-1023:1:1101:2100:1840 1:N:0:16
TTGACTGGAGCTTCGTCGTACGCTCAATCCTACAGATCGGAAGAG
+
FFFFFFFFFFFFFFFFFFFFFFFFFFFFFFFFFFFFFFFFFFFFF
@FS10000125:26:BPA73017-1023:1:1101:2150:1840 1:N:0:16
TCACAAAACTTCGTCGAGTACGCTCAAAGGGGGAGATCGGAAGAG
+
FFFFFFFFFFFFFFFFFFFFFFFFFFFFFFFFFFFFFFFFFFFFF
@FS10000125:26:BPA73017-1023:1:1101:2290:1840 1:N:0:16
TTGCATTAACTTCGTCGAGTACGCTCAACCTTTTAGATCGGAAGA
+
FFFFFFFFFFFFFFFFFFFFFFFFFFFFFFFFFFFFFFFFFFFFF
@FS10000125:26:BPA73017-1023:1:1101:4030:1840 1:N:0:16
TTTGGCCCAACTTCGTCGAGTACGCTCAAGCAATAAGATCGGAAG
+
FFFFFFFFFFFFFFFFFFFFFFFFFFFFFFFFFFFFFFFFFFFFF
@FS10000125:26:BPA73017-1023:1:1101:5180:1840 1:N:0:16
TTCAACTTCGTCGAGTACGCTCAAGAGAAGAGATCGGAAGAGCAC
+
FFFFFFFFFFFFFFFFFFFFFFFFFFFFFFFFFFFFFFFFFFFFF
@FS10000125:26:BPA73017-1023:1:1101:5830:1840 1:N:0:16
TCGGGGTTAACTTCGTCGAGTATGCTCAATTCGCGAGATCGGAAG
+
FFFFFFFFFFFFFFFFFFFFFFFFFFFFFFFFFFFFFFFFFFFFF
@FS10000125:26:BPA73017-1023:1:1101:7050:1840 1:N:0:16
TTGAAGAAACTTCGTCGAGTACGCTCAATGAGTCAGATCGGAAGA
+
FFFFFFFFFFFFFFFFFFFFFFFFFFFFFFFFFFFFFFFFFFFFF
@FS10000125:26:BPA73017-1023:1:1101:8430:1840 1:N:0:16
TTGGACGGACCTTCGTCGAGTACGCTCAATTAGGGAGATCGGAAG
+
F:FFFFFFFFFFFFFFFFFFFFFFFFFFFFF:FFFFFFFFFFFFF
@FS10000125:26:BPA73017-1023:1:1101:8520:1840 1:N:0:16
TTGACTGGACTTCGTCGAGTACGCTCAAATCAATAGATCGGAAGA
+
FFFFFFFFFFFFFFFFFFFFFFFFFFFFFFFFFFFFFFFFFFFFF
@FS10000125:26:BPA73017-1023:1:1101:8620:1840 1:N:0:16
TTCGAACCTCGTCGAGTACGCTCAAACTAAAAGATCGGAAGAGCA
+
FFFFFFFFFFFFFFFFFFFFFFFFFFFFFFFFFFFFFFFFFFFFF
@FS10000125:26:BPA73017-1023:1:1101:9120:1840 1:N:0:16
TAGCATAAACTTCGTCGAGTACGCTCAACCATGAAGATCGGAAGA
+
FFFFFFFFFFFFFFFFFFFFFFFFFFFFFFFFFFFFFFFFFFFFF
@FS10000125:26:BPA73017-1023:1:1101:9420:1840 1:N:0:16
TTGAATGAACTTCGTCGAGTACGCTCAACAGTTGAGATCGGAAGA
+
,,,FFFFFFFFFF:FF,F,FFFFFFFFFFFFFFFF:FFFFFFFFF
@FS10000125:26:BPA73017-1023:1:1101:9650:1840 1:N:0:16
TTGCAGGAACTTCGTCGAGTACGCTCAATAGATAAGATCGGAAGA
+
FFFFFFFFFFFFFFFFFFFFFFFFFFFFFFFFFFFFFFFFFFFFF
@FS10000125:26:BPA73017-1023:1:1101:11370:1840 1:N:0:16
GTGGGAACTTCGTCGAGTACGCTCAATAAAAAAGATCGGAAGAGC
+
FFFFFFFFFFFFFFFFFFFFFFFFFFFFFFFFFFFFFFFFFFFFF
@FS10000125:26:BPA73017-1023:1:1101:11680:1840 1:N:0:16
TTGTGTAAACTTCGTCGAGTACGCTCAATGAATTAGATCGGAAGA
+
FFFFFFFFFFFFFFFFFFFFFFFFFFFFFFFFFFFFFFFFFFFFF
@FS10000125:26:BPA73017-1023:1:1101:12310:1840 1:N:0:16
TTGTAAGAACTTCGTCGAGTACGCTCAAATCCCTAGATCGGAAGA
+
FFFFFFFFFFFFFFFFFFFFFFFFFFFFFFFFFFFFFFFFFFFFF
@FS10000125:26:BPA73017-1023:1:1101:12710:1840 1:N:0:16
TTGCTGCAACTTCGTCGAGTACGCTCAAGTATCAAGATCGGAAGA
+
FFFFFFFFFFFFFFFFFFFFFFFFFFFFFFFFFFFFFFFFFFFFF
@FS10000125:26:BPA73017-1023:1:1101:12880:1840 1:N:0:16
TTGGTTGAACTTCGTCGAGTACGCTCAAAGATACAGATCGGAAGA
+
FFFFFFFFFFFFFFFFFFFFFFFFFFFFFFFFFFFFFFFFFFFFF
@FS10000125:26:BPA73017-1023:1:1101:13950:1840 1:N:0:16
TCCGAACTTCGTCGAGTACGCTCAATTCTGGAGATCGGAAGAGCA
+
FFFFFFFFFFFFFFFFFFFFFFFFFFFFFFFFFFFFFFFFFFFFF
@FS10000125:26:BPA73017-1023:1:1101:14210:1840 1:N:0:16
TTGAGCAAACTTCGTCGAGTACGCTCAAGATTTCAGATCGGAAGA
+
FFFFFFFFFFFFFFFFFFFFFFFFFFFFFFFFFFFFFFFFFFFFF
@FS10000125:26:BPA73017-1023:1:1101:14270:1840 1:N:0:16
TTGGCAGAACTTCGTCGAGTACGCTCAACATAGTAGATAGGAAGA
+
FFFFFFFFFFFFFFFFFFFFFFFFFFFFFFFFFFFFFFFFFFFFF
@FS10000125:26:BPA73017-1023:1:1101:14280:1840 1:N:0:16
TTGACTGGACTTCGTCGAGTACGCTCAACGATCCAGATCGGAAGA
+
FFFFFFFFFFFFFFFFFFFFFFFFFFFFFFFFFFFFFFFFFFFFF
@FS10000125:26:BPA73017-1023:1:1101:14950:1840 1:N:0:16
TCGGTTGAACTTCGTCGAGTACGCTCAAGCCTAGAGATCGGAAGA
+
FFFFFFFFFFFFFFFFFFFFFFFFFFFFFFFFFFFFFFFFFFFFF
@FS10000125:26:BPA73017-1023:1:1101:15680:1840 1:N:0:16
TTGGTCAAACTTCGTCGAGTACGCTCAATGATTGAGATCGGAAGA
+
FFFFFFFFFFFFFFFFFFFFFFFFFFFFFFFFFFFFFFFFFFFFF
@FS10000125:26:BPA73017-1023:1:1101:16280:1840 1:N:0:16
TCTATCAACTTCGTCGAGTACGCTCAATTATGAAGATCGGAAGAG
+
FFF:F:FFFFFFFFF:FFF:::FFF:FFF,:::F:FFF::,F:F:
@FS10000125:26:BPA73017-1023:1:1101:16320:1840 1:N:0:16
TCGGAAGAACTTCGTCGAGTACGCTCAATTTGAAAGATCGGAAGA
+
FFFFFFFFFFFFFFFFFFFFFFFFFFFFFFFFFFFFFFFFFFFFF
@FS10000125:26:BPA73017-1023:1:1101:1200:1850 1:N:0:16
TGGCAACAACTTCGTCGAGTACGCTCAAGAGATCAGATCGGAAGA
+
FFFFFFFFFFFFFFFFFFFFFFFFFFFFFFFFFFFFFFFFFFFFF
@FS10000125:26:BPA73017-1023:1:1101:1580:1850 1:N:0:16
TTGCACACTCTTCGTCGAGTACGCTCAATCCTACAGATCGGAAGA
+
FFFFFFFFFFFFFFFFFFFFFFFFFFFFFFFFFFFFFFFFFFFFF
@FS10000125:26:BPA73017-1023:1:1101:1910:1850 1:N:0:16
TTGGGTGAACTTCGTCGAGTACGCTCAAGCACAGAGATCGGAAGA
+
FFFFFFFFFFFFFFFFFFFFFFFFFFFFFFFFFFFFFFFFFFFFF
@FS10000125:26:BPA73017-1023:1:1101:2660:1850 1:N:0:16
GTGTGCCAACTTCGTCGAGTACGCTCAATATTTCAGATCGGAAGA
+
,FFFFFFFFFFFFFFFFFFFFFFFFFFFFFF:FFFFFFFFFFFFF
@FS10000125:26:BPA73017-1023:1:1101:3680:1850 1:N:0:16
TCCTGTAACTTCGTCGAGTACGCTCAAAAGTGGAGATCGGAAGAG
+
FFFFFFFFFFFFFFFFFFFFFFFFFFFFFFFFFFFFFFFFFFFFF
@FS10000125:26:BPA73017-1023:1:1101:4310:1850 1:N:0:16
TTGCTGAAACTTCGTCGAGTACGCTCAATATCTAAGATCGGAAGA
+
,:FFFFFFFFFFFFFFFFFFFFFFFFFFFFFFFFFFFFFFFFFFF
@FS10000125:26:BPA73017-1023:1:1101:4330:1850 1:N:0:16
GCGTTAACTTCGTCGAGTACGCTCAAAATCTGAGATCGGAAGAGC
+
FFFFFFFFFFFFFFFFFFFFFFFFFFFFFFFFFFFFFFFFFFFFF
@FS10000125:26:BPA73017-1023:1:1101:4520:1850 1:N:0:16
TGGATGCAACTTCGTCGAGTACGCTCAAAAAATCAGATCGGAAGA
+
FFFFFFFFFFFFFFFFFFFFFFFFFFFFFFFFFFFFFFFFFFFFF
@FS10000125:26:BPA73017-1023:1:1101:4890:1850 1:N:0:16
TTGACTGGACCTTCGTCGAGTACGCTCAATACCATAGATCGGAAG
+
F:FFFFFFFFFFFFFFFFFFFFFFFFFFFFFFFFFFFFFFFFFFF
@FS10000125:26:BPA73017-1023:1:1101:6640:1850 1:N:0:16
TTGCTGGAACTTCGTCGAGTACGCTCAACATAAGAGATCGGAAGA
+
FFFFFFFFFFFFFFFFFFFFFFFFFFFFFF:FFFFFFFFFFFFFF
@FS10000125:26:BPA73017-1023:1:1101:7350:1850 1:N:0:16
TTGACTGGACTTCGTCGAGTACGCTCAAATCCGTAGATCGGAAGA
+
FFFFFFFFFFFFFFFFFFFFFFFFFFFFFFFFFFFFFFFFFFFFF
@FS10000125:26:BPA73017-1023:1:1101:7790:1850 1:N:0:16
TCTTGAAACTTCGTCGAGTACGCTCAAGTCGGGAGATCGGAAGAG
+
FFFFFFFFFFFFFFFFFFFFFFFFFFFFFFFFFFFFFFFFFFFFF
@FS10000125:26:BPA73017-1023:1:1101:7850:1850 1:N:0:16
TTGACTGGACTTCGTCGAGTACGCTCAACGATGAAGATCGGAAGA
+
FFFFFFFFFFFFFFFFFFFFFFFFFFFFFFFFFFFFFFFFFFFFF
@FS10000125:26:BPA73017-1023:1:1101:9180:1850 1:N:0:16
CTGACTCAACTTCGTCGAGTACGCTCAAGTCACTAGATCGGAAGA
+
FFFFFFFFFFFFFFFFFFFFFFFFFFFFFFFFFFFFFFFFFFFFF
@FS10000125:26:BPA73017-1023:1:1101:9620:1850 1:N:0:16
GCGTAAACTTCGTCGAGTACGCTCAACGTGTCAGATCGGAAGAGC
+
FFFFFFFFFFFFFFFFFFFFFFFFFFFFFFFFFFFFFFFFFFFFF
@FS10000125:26:BPA73017-1023:1:1101:9650:1850 1:N:0:16
CCGGGGCACAACTTCGTCGAGTACGCTCAAGCGATGAGATCGGAA
+
FFFFFFFFFFFFFFFFFFFFFFFFFFFFFFFFFFFFFFFFFFFFF
@FS10000125:26:BPA73017-1023:1:1101:9760:1850 1:N:0:16
CCGGAGGAAACTTCGTCGAGTACGCTCAATTGAAAAGATCGGAAG
+
FFFFFFFFFFFFFFFFFFFFFFFFFFFFFFFFFFFFFFFFFFFFF
@FS10000125:26:BPA73017-1023:1:1101:11170:1850 1:N:0:16
CCGAAACTTCGTCGAGTACGCTCAAGCTGATAGATCGGAAGAGCA
+
FFFFFFFFFFFFFFFFFFFFFFFFFFFFFFFFFFFFFFFFFFFFF
@FS10000125:26:BPA73017-1023:1:1101:11920:1850 1:N:0:16
TCGGGGGTGCGAACTTCGTCGAGTACGCTCAAATTATAAGATCGG
+
FFFFFFFFFFFFFFFFFFFFFFFFFFFFFFFFFFFFFFFFFFFFF
@FS10000125:26:BPA73017-1023:1:1101:12980:1850 1:N:0:16
CGGGGAAACTTCGTCGAGTACGCTCAAAAAGAAAGATCGGAAGAG
+
FFFFFFFFFFFFFFFFFFFFFFFFFFFFFFFFFFFFFFFFFFFFF
@FS10000125:26:BPA73017-1023:1:1101:13970:1850 1:N:0:16
CCGGAGAAAACTTCGTCGAGTACGCTCAACGCCAGAGATCGGAAG
+
FFFFFFF,FFFFFF:FFFFF,FF:FFFFFFFFFFF:FFFFF:,FF
@FS10000125:26:BPA73017-1023:1:1101:14130:1850 1:N:0:16
CTGGGTGTAACTTCGTCGAGTACGCTCAATTCTGAAGATCGGAAG
+
FFFFFFFFFFFFFFFFFFFFFFFFFFFFFFFFFFFFFFFFFFFFF
@FS10000125:26:BPA73017-1023:1:1101:14450:1850 1:N:0:16
GAGCTCTCTTCGTCGAGTACGCTCAACCTTCGAGATCGGAAGAGC
+
FFFFFFFFFFFFFFFFFFFFFFFFFFFFFFFFFFFFFFFFFFFFF
@FS10000125:26:BPA73017-1023:1:1101:14710:1850 1:N:0:16
CTGGGCCAAACTTCGTCGAGTACGCTCAACGAGTAAGATCGGAAG
+
FFFFFFFFFFFFFFFFFFFFFFFFFFFFFFFFFFFFFFFFFFFFF
@FS10000125:26:BPA73017-1023:1:1101:14800:1850 1:N:0:16
TTGACTGGACTTCGTCGAGTATGCTCAACGTTTGAGATCGGAAGA
+
FFFFFF:FFFFFFFFFFFFFFFFFFFFFFFFFFFFF:FFFFFFFF
@FS10000125:26:BPA73017-1023:1:1101:14980:1850 1:N:0:16
TTGGTCAAACTTCGTCGAGTACGCTCAAGAAATAAGATCGGAAGA
+
FFFFFFFFFFFFFFFFFFFFFFFFFFFFFFFFFFFFFFFFFFFFF
@FS10000125:26:BPA73017-1023:1:1101:15170:1850 1:N:0:16
TTGTTTTAACTTCGTCGAGTACGCTCAATTATGTAGATCGGAAGA
+
FFFFFFFFFFFFFFFFFFFFFFFFFFFFFFFFFFFFFFFFFFFFF
@FS10000125:26:BPA73017-1023:1:1101:1240:1860 1:N:0:16
GGGGAACTTCGTCGAGTACGCTCAATAACTCAGATCGGAAGAGCA
+
FFFFFFFFFFFFFFFFFFFFFFFFFFFFFFFFFFFFFFFFFFFFF
@FS10000125:26:BPA73017-1023:1:1101:1960:1860 1:N:0:16
TTGAAGAAACTTCGTCGAGTACGCTCAAAGTTAAAGATCGGAAGA
+
,:FF,FFFFFFFFFFFFFFFFFFFFFFF,FFF,:FFFFFFFFFFF
@FS10000125:26:BPA73017-1023:1:1101:2250:1860 1:N:0:16
TTGTGCCAACTTCGTCGAGTACGCTCAACTACAAAGATCGGAAGA
+
FFF,FFFFFFFFF:F::FFFFFFF::F,FF:FFFFFFFFF:FFFF
@FS10000125:26:BPA73017-1023:1:1101:3430:1860 1:N:0:16
TCGGCCTAACTTCGTCGAGTACGCTCAAAATCGGAGATCGGAAGA
+
FFFFFFFFFFFFFFFFFFFFFFFFFFFFFFFFFFFFFFFFFFFFF
@FS10000125:26:BPA73017-1023:1:1101:4290:1860 1:N:0:16
TCTTAGAACTTCGTCGAGTACGCTCAATATTACAGATCGGAAGAG
+
FFFFFFFFFFFFFFFFFFFFFFFFFFFFFFFFFFFFFFFFFFFFF
@FS10000125:26:BPA73017-1023:1:1101:4520:1860 1:N:0:16
CTGGGCATAACTTCGTCGAGTACGCTCAATGCAATAGATCGGAAG
+
FFFFFFFFFFFFFFFFFFFFFFFFFFFFFFFFFFFFFFFFFFFFF
@FS10000125:26:BPA73017-1023:1:1101:4920:1860 1:N:0:16
TTGATGGAACTTCGTCGAGTACGCTCAAGAACTGAGATCGGAAGA
+
FFFFFFFFFFFFFFFFFFFFFFFFFFFFFFFFFFFFFFFFFFFFF
@FS10000125:26:BPA73017-1023:1:1101:5570:1860 1:N:0:16
TTGGGTAAACTTCGTCGAGTACGCTCAACTTTTCAGATCGGAAGA
+
F:FFFFFFFFFFFFFFFFFFFFFFFFFFFFFFFFFFFFFFFFFFF
@FS10000125:26:BPA73017-1023:1:1101:6890:1860 1:N:0:16
TTGTGGTAACTTCGTCGAGTACGCTCAAGTTTTTAGATCGGAAGA
+
,FFFFFFFFFFFFFFFFFFFFFFFFFFFFFFFFFFFFFFFFFFFF
@FS10000125:26:BPA73017-1023:1:1101:8410:1860 1:N:0:16
TTGTGCCAACTTCGTCGAGTACGCTCAACAAACCAGATCGGAAGA
+
FFFFFFFFFFFFFFFFFFFFFFFFFFFFFFFFFFFFFFFFFFFFF
@FS10000125:26:BPA73017-1023:1:1101:8610:1860 1:N:0:16
TTGCTTGAACTTCGTCGAGTACGCTCAAAGTTTAAGATCGGAAGA
+
FFFFFFFFFFFFFFFFFFFFFFFFFFFFFFFFFFFFFFFFFFFFF
@FS10000125:26:BPA73017-1023:1:1101:9150:1860 1:N:0:16
GCGACGACTCTTCGTCGAGTACGCTCAATAATTAAGATCGGAAGA
+
FFFFFFFFFFFFFFFFFFFFFFFFFFFFFFFFFFFFFFFFFFFFF
@FS10000125:26:BPA73017-1023:1:1101:9250:1860 1:N:0:16
TCGGTAGAACTTCGTCGAGTACGCTCAAGGTGTTAGATCGGAAGA
+
FFFFFFFFFFFFFFFFFFFFFFFFFFFFFFFFFFFFFFFFFFFFF
@FS10000125:26:BPA73017-1023:1:1101:9660:1860 1:N:0:16
CCGTGAACTTCGTCGAGTACGCTCAAAAATTTAGATCGGAAGAGC
+
FFFFFFFFFFFFFFFFFFFFFFFFFFFFFFFFFFFFFFFFFFFFF
@FS10000125:26:BPA73017-1023:1:1101:11140:1860 1:N:0:16
CCGAAACTTCGTCGAGTACGCTCAAGCTGATAGATCGGAAGAGCA
+
FFFFFFFFFFFFFFFFFFFFFFFFFFFFFFFFFFFFFFFFFFFFF
@FS10000125:26:BPA73017-1023:1:1101:11350:1860 1:N:0:16
TTGACTGGACTTCGTCGAGTACGCTCAACCACACAGATCGGAAGA
+
FFFFFFFFFFFFFFFFFFFFFFFFFFFFFFFFFFFFFFFFFFFFF
@FS10000125:26:BPA73017-1023:1:1101:12720:1860 1:N:0:16
CCGCTAACTTCGTCGAGTACGCTCAACATCATAGATCGGAAGAGC
+
FFFFFFFFFFFFFFFFFFFFFFFFFFFFFFFFFFFFFFFFFFFFF
@FS10000125:26:BPA73017-1023:1:1101:13660:1860 1:N:0:16
AGGGAGAACTTCGTCGAGTACGCTCAAATGAAAAGATCGGAAGAG
+
FFF:,FFFFFFFFFF:FFFFFFFFF:FFFFF,FFFFFFFFFF:FF
@FS10000125:26:BPA73017-1023:1:1101:14500:1860 1:N:0:16
TCGACTGGACTTCGTCGAGTACGCTCAACGATTGAGATCGGAAGA
+
FFFFFFFFFFFFFFFFFFFFFFFFFFFFFFFFFFFFFFFFFFFFF
@FS10000125:26:BPA73017-1023:1:1101:14590:1860 1:N:0:16
TTGAGACAACTTCGTCGAGTACGCTCAATGTAAAAGATCGGAAGA
+
FFFFFFFFFFFFFFFFFFFFFFFFFFFFFFFFFFFFFFFFFFFFF
@FS10000125:26:BPA73017-1023:1:1101:15000:1860 1:N:0:16
TTGATAGAACTTCGTCGAGTACGCTCAAATTGCAAGATCGGAAGA
+
FFFFFFFFFFFFFFFFFFFFFFFFFFFFFFFFFFFFFFFFFFFFF
@FS10000125:26:BPA73017-1023:1:1101:15820:1860 1:N:0:16
TTGGGGGAAACTTCGTCGAGTACGCTCAAGATTTAAGATCGGAAG
+
FFFFFFFFFFFFFFFFFFFFFFFFFFFFFFFFFFFFFFFFFFFFF
@FS10000125:26:BPA73017-1023:1:1101:16290:1860 1:N:0:16
TTGTGAAAACTTCGTCGAGTACGCTCAATGATAAAGATCGGAAGA
+
FFFFFFFFFFFFFFFFFFFFFFFFFFFFFFFFFFFFFFFFFFFFF
@FS10000125:26:BPA73017-1023:1:1101:16350:1860 1:N:0:16
TGGGAACTTCGTCGAGTACGCTCAAATCTAGAGATCGGAAGAGCA
+
FFFFFFFFFFFFFFFFFFFFFFFFFFFFFFFFFFFFFFFFFFFFF
@FS10000125:26:BPA73017-1023:1:1101:1150:1870 1:N:0:16
TTGACTGGACTTCGTCGAGTACGCTCAATTCTAAAGATCGGAAGA
+
FFFFFFFFFFFFFFFFFFFFFFFFFFFFFFFFFFFFFFFFFFFFF
@FS10000125:26:BPA73017-1023:1:1101:2750:1870 1:N:0:16
TTGGCACAACTTCGTCGAGTACGCTCAATATCTAAGATCGGAAGA
+
FFFFFFFFFFFFFFFFFFFFFFFFFFFFFFFFFFFFFFFFFFFFF
@FS10000125:26:BPA73017-1023:1:1101:3670:1870 1:N:0:16
TGGCTGGAACTTCGTCGAGTACGCTCAAATGTTAAGATCGGAAGA
+
FFFFFFFFFFFFFFFFFFFFFFFFFFFFFFFFFFFFFFFFFFFFF
@FS10000125:26:BPA73017-1023:1:1101:4370:1870 1:N:0:16
TTGAAATAACTTCGTCGAGTACGCTCAAAAGTTTAGATCGGAAGA
+
FFFFFFFFFFFFFFFFFFFFFFFFFFFFFFFFFFFFF:FFFFFFF
@FS10000125:26:BPA73017-1023:1:1101:5110:1870 1:N:0:16
TTGACTGGACTTCGTCGAGTACGCTCAATCGATGAGATCGGAAGA
+
FFFFFFFFFFFFFFFFFFFFFFFFFFFFFFFFFFFFFFFFFFFFF
@FS10000125:26:BPA73017-1023:1:1101:6330:1870 1:N:0:16
TTGGGTCAACTTCGTCGAGTACGCTCAATTTATAAGATCGGAAGA
+
FFFFFFFFFFFFFFFFFFFFFFFFFFFFFFFFFFFFFFFFFFFFF
@FS10000125:26:BPA73017-1023:1:1101:6670:1870 1:N:0:16
TTGGTGTAACTTCGTCGAGTACGCTCAATAATAGAGATCGGAAGA
+
FFFFFFFFFFFFFFFFFFFFFFFFFFFFFFFFFFFFFFFFFFFFF
@FS10000125:26:BPA73017-1023:1:1101:7170:1870 1:N:0:16
TTGAAGTAACTTCGTCGAGTACGCTCAACATGTCAGATCGGAAGA
+
FFFFFFFFFFFFFFFFFFFFFFFFFFFFFFFFFFFFFFFFFFFFF
@FS10000125:26:BPA73017-1023:1:1101:7180:1870 1:N:0:16
TTGACTGGAGTTTCGTCGAGTACGCTCAATCCAACAGATCGGAAG
+
,F:FFFFFFFF:FFFFFFFFFFFFFFFFFFFFF:FFFFFFFFFFF
@FS10000125:26:BPA73017-1023:1:1101:7230:1870 1:N:0:16
TTGTAGAACTTCGTCGAGTACGCTCAAATGGGGAGATCGGAAGAG
+
FFFFFFFFFFFFFFFFFFFFFFFFFFFFFFFFFFFFFFFFFFFFF
@FS10000125:26:BPA73017-1023:1:1101:7820:1870 1:N:0:16
TTGAAGTAACTTCGTCGAGTACGCTCAATGAAACAGATCGGAAGA
+
FFFFF:,FFFFFFFFFFFFFFFFFFFFF:,,F:FFFFFFFFFFFF
@FS10000125:26:BPA73017-1023:1:1101:8040:1870 1:N:0:16
TTGAAGTAACTTCGTCGAGTACGCTCAACGTTGAAGATCGGAAGA
+
FFF,FFFFFFFFFFFFFFFFFFFFFFFFFFFF:FFFFFFFFFFFF
@FS10000125:26:BPA73017-1023:1:1101:8240:1870 1:N:0:16
TTGGTGCAACTTCGTCGAGTACGCTCAACTAGTAAGATCGGAAGA
+
FFFFFFFFFFFFFFFFFFFFFFFFFFFFFFFFFFFFFFFFFFFFF
@FS10000125:26:BPA73017-1023:1:1101:8510:1870 1:N:0:16
TTGACTGGACTTCGTCGAGTACGCTCAACCATAAAGATCGGAAGA
+
FF:FFFFFFFFFFFFFFFFFFFFFFFFFFFFFFFFFFFFFFFFFF
@FS10000125:26:BPA73017-1023:1:1101:9130:1870 1:N:0:16
CCGGGAACTTCGTCGAGTACGCTCAAAATGAAAGATCGGAAGAGC
+
FFFFFFFFFFFFFFFFFFFFFFFFFFFFFFFFFFFFFFFFFFFFF
@FS10000125:26:BPA73017-1023:1:1101:9500:1870 1:N:0:16
CCGTGATCAACTTCGTCGAGTACGCTCAAGTTAGTAGATCGGAAG
+
FFFFFFFFFFFFFFFFFFFFFFFFFFFFFFFFFFFFFFFFFFFFF
@FS10000125:26:BPA73017-1023:1:1101:9570:1870 1:N:0:16
GTGGTTCAACTTCGTCGAGTACGCTCAAATCTTAAGATCGGAAGA
+
FFFFFFFFFFFFFFFFFFFFFFFFFFFFFFFFFFFFFFFFFFFFF
@FS10000125:26:BPA73017-1023:1:1101:9720:1870 1:N:0:16
TTGTTACAACTTCGTCGAGTACGCTCAAGTTAGAAGATCGGAAGA
+
FFFFFFFFFFFFFFFFFFFFFFFFFFFFFFFFFFFFFFFFFFFFF
@FS10000125:26:BPA73017-1023:1:1101:9810:1870 1:N:0:16
GCCGTAACTTCGTCGAGTACGCTCAAAGTTAAAGATCGGAAGAGC
+
FFFFFFFFFFFFFFFFFFFFFFFFFFFFFFFFFFFFFFFFFFFFF
@FS10000125:26:BPA73017-1023:1:1101:10500:1870 1:N:0:16
TTGTAACAACTTCGTCGAGTACGCTCAACTTTAAAGATCGGAAGA
+
FFFFFFFFFFFFFFFFFFFFFFFFFFFFFFFFFFFFFFFFFFFFF
@FS10000125:26:BPA73017-1023:1:1101:11940:1870 1:N:0:16
TTGAAACTTCGTCGAGTACGCTCAATTGGCAAGATCGGAAGAGCA
+
FFFFFFFFFFFFFFFFFFFFFFFFFFFFFFFFFFFFFFFFFFFFF
@FS10000125:26:BPA73017-1023:1:1101:12410:1870 1:N:0:16
TCGGGGAAACTTCGTCGAGTACGCTCAAGGAAAAAGATCGGAAGA
+
FFFFFFFFFFFFFFFFFFFFFFFFFFFFFFFFFFFFFFFFFFFFF
@FS10000125:26:BPA73017-1023:1:1101:12650:1870 1:N:0:16
AAGGGGGGCTGAACTTCGTCGAGTACGCTCAATAACACAGATCGG
+
FFFFFFFFFFFFFFFFFFFFFFFFFFFFFFFFFFFFFFFFFFFFF
@FS10000125:26:BPA73017-1023:1:1101:13710:1870 1:N:0:16
TCGACCTAACTTCGTCGAGTACGCTCAATCTGAAAGATCGGAAGA
+
FFFFFFFFFFFFFFFFFFFFFFFFFFFFFFFFFFFFFFFFFFFFF
@FS10000125:26:BPA73017-1023:1:1101:14080:1870 1:N:0:16
TTGACTGGACTTCGTCGAGTACGCTCAACCGCTAAGATCGGAAGA
+
FFFFFFFFFFFFFFFFFFFFFFFFFFFFFFFFFFFFFFFFFFFFF
@FS10000125:26:BPA73017-1023:1:1101:14230:1870 1:N:0:16
TTGCAATAACTTCGTCGAGTACGCTCAAAACAAAAGATCGGAAGA
+
FFFF:FFF,FFFFFFFF,FFFF:FFF,FF,FF:FFF,FF:F,FFF
@FS10000125:26:BPA73017-1023:1:1101:14500:1870 1:N:0:16
TTGATACAACTTCGTCGAGTACGCTCAAAAGGTTAGATCGGAAGA
+
FFFF,::FFFFFFFFFFFFFFFFFFFFFFFF,,:FFFFFFFFFFF
@FS10000125:26:BPA73017-1023:1:1101:15240:1870 1:N:0:16
TTGGATCAACTTCGTCGAGTACGCTCAAACATGTAGATCGGAAGA
+
FFFFFFFFFFFFFFFFFFFFFFFFFFFFFFFFFFFFFFFFFFFFF
@FS10000125:26:BPA73017-1023:1:1101:16260:1870 1:N:0:16
TTGACAGAACTTCGTCGAGTACGCTCAATTGGTGAGATCGGAAGA
+
FFFFFFFFFFFFFFFFFFFFFFFFFFFFFFFFFFFFFFFFFFFFF
@FS10000125:26:BPA73017-1023:1:1101:16380:1870 1:N:0:16
GTGGTCAAACTTCGTCGAGTACGCTCAAAAGAATAGATCGGAAGA
+
FFFFFFFFFFFFFFFFFFFFFFFFFFFFFFFFFFFFFFFFFFFFF
@FS10000125:26:BPA73017-1023:1:1101:1370:1880 1:N:0:16
GTGGAAACTTCGTCGAGTACGCTCAACTTGAAAGATCGGAAGAGC
+
FFFFFFFFFFFFFFFFFFFFFFFFFFFFFFFFFFFFFFFFFFFFF
@FS10000125:26:BPA73017-1023:1:1101:2070:1880 1:N:0:16
GCGAAAACTTCGTCGAGTACGCTCAATAGGTAAGATCGGAAGAGC
+
FFFFFFFFFFFFFFFFFFFFFFFFFFFFFFFFFFFFFFFFFFFFF
@FS10000125:26:BPA73017-1023:1:1101:2560:1880 1:N:0:16
TTGGAACTTCGTCGAGTACGCTCAATAGTAAAGATCGGAAGAGCA
+
FFFFFFFFFFFFFFFFFFFFFFFFFFFFFFFFFFFFFFFFFFFFF
@FS10000125:26:BPA73017-1023:1:1101:3020:1880 1:N:0:16
TCTCACAACTTCGTCGAGGATTAACTTCGTCGAGTACGCTCAATG
+
,:F,FFFF,FFF,:F,FFF:FFF,F::,:FF,FFF,F,FFFFF::
@FS10000125:26:BPA73017-1023:1:1101:3460:1880 1:N:0:16
TTGTTGGAACTTCGTCGAGTACGCTCAATTTAGAAGATCGGAAGA
+
FFFFFFFFFFFFFFFFFFFFFFFFFFFFFFFFFFFFFFFFFFFFF
@FS10000125:26:BPA73017-1023:1:1101:3630:1880 1:N:0:16
TCGGAGTAACTTCGTCGAGTACGCTCAATTGATAAGATCGGAAGA
+
FFFFFFFFFFFFFFFFFFFFFFFFFFFFFFFFFFFFFFFFFFFFF
@FS10000125:26:BPA73017-1023:1:1101:4210:1880 1:N:0:16
TCTTAGAACTTCGTCGAGTACGCTCAATATTACAGATCGGAAGAG
+
FFFFFFFFFFFFFFFFFFFFFFFFFFFFFFFFFFFFFFFFFFFFF
@FS10000125:26:BPA73017-1023:1:1101:4810:1880 1:N:0:16
TTGACTGGACTTCGTCGAGTACGCTCAAATTCCGAGATCGGAAGA
+
FFFFFFFFFFFFFFFFFFFFFFFFFFFFFFFFFFFFFFFFFFFFF
@FS10000125:26:BPA73017-1023:1:1101:5430:1880 1:N:0:16
TGGATGGAACTTCGTCGAGTACGCTCAAATGCGGAGATCGGAAGA
+
F,FF::FFFFFFFFFFFFFFFFFFFFFFF:,:FFFFFFFFFFFFF
@FS10000125:26:BPA73017-1023:1:1101:5720:1880 1:N:0:16
TCGTGGAACCTCGTCGAGTACGCTCAAGGATGAAGATCGGAAGAG
+
FFFFFFFFFFFFFFFFFFFFFFFFFFFFFFFFFFFFFFFFFFFFF
@FS10000125:26:BPA73017-1023:1:1101:5760:1880 1:N:0:16
TTGCTTCAACTTCGTCGAGTACGCTCAATTAATGAGATCGGAAGA
+
FFFFFFFFFFFFFFFFFFFFFFFFFFFFFFFFFFFFFFFFFFFFF
@FS10000125:26:BPA73017-1023:1:1101:6530:1880 1:N:0:16
CTGGATTAAACTTCGTCGAGTACGCTCAAAGCACGAGATCGGAAG
+
FFFFFFFFFFFFFFFFFFFFFFFFFFFFFFFFFFFFFFFFFFFFF
@FS10000125:26:BPA73017-1023:1:1101:6620:1880 1:N:0:16
TCGTTGTAACTTCGTCGAGTACGCTCAAGTTTGGAGATCGGAAGA
+
FFFFFFFFFFFFFFFFFFFFFFFFFFFFFFFFFFFFFFFFFFFFF
@FS10000125:26:BPA73017-1023:1:1101:6800:1880 1:N:0:16
CCGGGCTAATCTTCGTCGAGTACGCTCAACATAAAAGATCGGAAG
+
FFFFFFFFFFFFFFFFFFFFFFFFFFFFFFFFFFFFFFFFFFFFF
@FS10000125:26:BPA73017-1023:1:1101:6850:1880 1:N:0:16
TTGAACTTCGTCGAGTACGCTCAAACGTGTAGATCGGAAGAGCAC
+
FFFFFFFFFFFFFFFFFFFFFFFFFFFFFFFFFFFFFFFFFFFFF
@FS10000125:26:BPA73017-1023:1:1101:7500:1880 1:N:0:16
TTGGGAACTTCGTCGAGTACGCTCAAGTATTAAGATCGGAAGAGC
+
FFFFFFFFFFFFFFFFFFFFFFFFFFFFFFFFFFFFFFFFFFFFF
@FS10000125:26:BPA73017-1023:1:1101:7650:1880 1:N:0:16
CTGGTAGAACTTCGTCGAGTACGCTCAAGTTTGGAGATCGGAAGA
+
F:FFFFFFFFFFFFFFFFFFFFFFFFFFFFFFFFFFFFFFFFFFF
@FS10000125:26:BPA73017-1023:1:1101:9300:1880 1:N:0:16
TTGCAAGAACTTCGTCGAGTACGCTCAACTAAGTAGATCGGAAGA
+
FFFFFFFFFFFFFFFFFFFFFFFFFFFFFFFFFFFFFFFFFFFFF
@FS10000125:26:BPA73017-1023:1:1101:11570:1880 1:N:0:16
TTGACCCATCTTCGTCGAGTACGCTCAAGGTATCAGATCGGAAGA
+
FFFFFFFFFFFFFFFFFFFFFFFFFFFFFFFFFFFFFFFFFFFFF
@FS10000125:26:BPA73017-1023:1:1101:12240:1880 1:N:0:16
TTGTACTAACTTCGTCGAGTACGCTCAAGTGACGAGATCGGAAGA
+
FFFFFFFFFFFFFFFFFFFFFFFFFFFFFFFFFFFFFFFFFFFFF
@FS10000125:26:BPA73017-1023:1:1101:12270:1880 1:N:0:16
TTGATACAACTTCGTCGAGTACGCTCAAATTAATAGATCGGAAGA
+
FFFFFFFFFFFFFFFFFFFFFFFFFFFFFFFFFFFFFFFFFFFFF
@FS10000125:26:BPA73017-1023:1:1101:14090:1880 1:N:0:16
TTTGGCGTAACTTCGTCGAGTACGCTCAACAATTTAGATCGGAAG
+
FFFFFFFFFFFFFFFFFFFFFFFFFFFFFFFFFFFFFFFFFFFFF
@FS10000125:26:BPA73017-1023:1:1101:14270:1880 1:N:0:16
TCAAAGAACTTCGTCGAGTACGCTCAACGAGATAGATCGGAAGAG
+
FFFFFFFFFFFFFFFFFFFFFFFFFFFFFFFFFFFFFFFFFFFFF
@FS10000125:26:BPA73017-1023:1:1101:16360:1880 1:N:0:16
TTGACTCAACTTCGTCGAGTACGCTCAAGTGGAGAGATCGGAAGA
+
FFFFFFFFFFFFFFFFFFFFFFFFFFFFFFFFFFFFFFFFFFFFF
@FS10000125:26:BPA73017-1023:1:1101:1290:1890 1:N:0:16
TCTTCAAACTTCGTCGAGTACGCTCAAATTCTAAGATCGGAAGAG
+
FFFFFFFFFFFFFFFFFFFFFFFFFFFFFFFFFFFFFFFFFFFFF
@FS10000125:26:BPA73017-1023:1:1101:1440:1890 1:N:0:16
TCTAATAACTTCGTCGAGTACGCTCAAGAGTGAAGATCGGAAGAG
+
FFFFFFFFFFFFFFFFFFFFFFFFFFFFFFFFFFFFFFFFFFFFF
@FS10000125:26:BPA73017-1023:1:1101:1650:1890 1:N:0:16
TTGGCACAACTTCGTCGAGTACGCTCAAGTACCGAGATCGGAAGA
+
FFFFFFFFFFFFFFFFFFFFFFFFFFFFFFFFFFFFFFFFFFFFF
@FS10000125:26:BPA73017-1023:1:1101:2000:1890 1:N:0:16
CCGGATAGAACTTCGTCGAGTACGCTCAATATTACAGATCGGAAG
+
FFFFFFFFFFFFFFFFFFFFFFFFFFFFFFFFFFFFFFFFFFFFF
@FS10000125:26:BPA73017-1023:1:1101:2660:1890 1:N:0:16
TTGAGGCAACTTCGTCGAGTACGCTCAAGGGGAAAGATCGGAAGA
+
,:FFFFFFFFFFFFFFFFFFFFFFFFFFFF:FFFFFFFFFFFFFF
@FS10000125:26:BPA73017-1023:1:1101:2890:1890 1:N:0:16
CGGGGTTCAACTTCGTCGAGTACGCTCAAGTGTTAAGATCGGAAG
+
FFFFFFFFFFFFFFFFFFFFFFFFFFFFFFFFFFFFFFFFFFFFF
@FS10000125:26:BPA73017-1023:1:1101:3030:1890 1:N:0:16
TTGAACCAACTTCGTCGAGTACGCTCAAGGGAGTAGATCGGAAGA
+
FFFFFFFFFFFFFFFFFFFFFFFFFFFFFFFFFFFFFFFFFFFFF
@FS10000125:26:BPA73017-1023:1:1101:3340:1890 1:N:0:16
TCGCAACTTCGTCGAGTACGCTCAACCTATGAGATCGGAAGAGCA
+
FFFFFFFFFFFFFFFFFFFFFFFFFFFFFFFFFFFFFFFFFFFFF
@FS10000125:26:BPA73017-1023:1:1101:3890:1890 1:N:0:16
TCCCCAAACTTCGTCGAGTACGCTCAATATAAAAGATCGGAAGAG
+
FFFF:F,FFF:F:FFF:F,FFFFFF:FF,FFFFFF,FF:FFFF:F
@FS10000125:26:BPA73017-1023:1:1101:4060:1890 1:N:0:16
TTGAACTTCGTCGAGTACGCTCAATCAACCAGATCGGAAGAGCAC
+
FFFFFFFFFFFFFFFFFFFFFFFFFFFFFFFFFFFFFFFFFFFFF
@FS10000125:26:BPA73017-1023:1:1101:4220:1890 1:N:0:16
CTGACTGGACTTCGTCGAGTACGCTCAAAATGGGAGATCGGAAGA
+
FFFFFFFFFFFFFFFFFFFFFFFFFFFFFFFFFFFFFFFFFFFFF
@FS10000125:26:BPA73017-1023:1:1101:4290:1890 1:N:0:16
TTGACTGGACTTCGTCGAGTACGCTCAAAGTAGGAGATCGGAAGA
+
FFFFFFFFFFFFFFFFFFFFFFFFFFFFFFFFFFFFFFFFFFFFF
@FS10000125:26:BPA73017-1023:1:1101:5460:1890 1:N:0:16
TCGGCTAAACTTCGTCGAGTACGCTCAAGGATGGAGATCGGAAGA
+
:FFFFFFFFFFFFFFFFFFFFFFFFFFFFFFFFFFFFFFFFFFFF
@FS10000125:26:BPA73017-1023:1:1101:5660:1890 1:N:0:16
TGGATAGAACTTCGTCGAGTACGCTCAAGTCCTAGATCGGAAGAG
+
FFFFFFFFFFFFFFFFFFFFFFFFFFFFFFFFFFFFFFFFFFFFF
@FS10000125:26:BPA73017-1023:1:1101:5980:1890 1:N:0:16
TTGACTGGACTTTCGTCGAGTACGCTCAACGATGAAGATCGGAAG
+
FFFFFFFFFFFFFFFFFFFFFFFFFFFFFFFFFFFFFFFFFFFFF
@FS10000125:26:BPA73017-1023:1:1101:6240:1890 1:N:0:16
TTGCTATAACTTCGTCGAGTACGCTCAAAGATGGAGATCGGAAGA
+
FFFFFFFFFFFFFFFFFFFFFFFFFFFFFFFFFFFFFFFFFFFFF
@FS10000125:26:BPA73017-1023:1:1101:6270:1890 1:N:0:16
TTGCTATAACTTCGTCGAGTACGCTCAAAGATGGAGATCGGAAGA
+
FFFFFFFFFFFFFFFFFFFFFFFFFFFFFFFFFFFFFFFFFFFFF
@FS10000125:26:BPA73017-1023:1:1101:6920:1890 1:N:0:16
TTGAAGCAACTTCGTCGAGTACGCTCAAGTGGAAAGATCGGAAGA
+
FFFFFFFFFFFFFFFFFFFFFFFFFFFFFFFFFFFFFFFFFFFFF
@FS10000125:26:BPA73017-1023:1:1101:6930:1890 1:N:0:16
GGGGGACAAACTTCGTCGAGTACGCTCAAGATCGGAGATCGGAAG
+
FFFFFFFFFFFFFFFFFFFFFFFFFFFFFFFFFFFFFFFFFFFFF
@FS10000125:26:BPA73017-1023:1:1101:7310:1890 1:N:0:16
GGGCAAACTTCGTCGAGTACGCTCAATGACAGAGATCGGAAGAGC
+
FFFFFFFFFFFFFFFFFFFFFFFFFFFFFFFFFFFFFFFFFFFFF
@FS10000125:26:BPA73017-1023:1:1101:8050:1890 1:N:0:16
CCTTAAGCTTCGTCGAGTACGCTCAAACGGACAGATCGGAAGAGC
+
FFFFFFFFFFFFFFFFFFFFFFFFFFFFFFFFFFFFFFFFFFFFF
@FS10000125:26:BPA73017-1023:1:1101:9840:1890 1:N:0:16
TTGTAGGAACTTCGTCGAGTACGCTCAACTGAGTAGATCGGAAGA
+
FFFFFFFFFFFFFFFFFFFFFFFFFFFFFFFFFFFFFFFFFFFFF
@FS10000125:26:BPA73017-1023:1:1101:10130:1890 1:N:0:16
GCGCCAACTTCGTCGAGTACGCTCAAGTAAGTAGATCGGAAGAGC
+
FFFFFFFFFFFFFFFFFFFFFFFFFFFFFFFFFFFFFFFFFFFFF
@FS10000125:26:BPA73017-1023:1:1101:11690:1890 1:N:0:16
TTGACTGGACTTCGTCGAGTACGCTCAAGGGTAAAGATCGGAAGA
+
FFFFFFFFFFFFFFFFFFFFFFFFFFFFFFFFFFFFFFFFFFFFF
@FS10000125:26:BPA73017-1023:1:1101:12140:1890 1:N:0:16
TCAGAAGCAACTTCGTCGAGTACGCTCAATGGAAGAGATCGGAAG
+
FFFFFFFFFFFFFFFFFFFFFFFFFFFFFFFFFFFFFFFFFFFFF
@FS10000125:26:BPA73017-1023:1:1101:12420:1890 1:N:0:16
TCGGGGGTAACTTCGTCGAGTACGCTCAATAGTGAAGATCGGAAG
+
FFF:F:::FFFFFFFFFFF:F:FFFFFFFFFFFFFF:FFF:FFFF
@FS10000125:26:BPA73017-1023:1:1101:13480:1890 1:N:0:16
TTGACCAAACTTCGTCGAGTACGCTCAAGGGCTGAGATCGGAAGA
+
FFFFFFFFFFFFFFFFFFFFFFFFFFFFFFFFFFFFFFFFFFFFF
@FS10000125:26:BPA73017-1023:1:1101:13540:1890 1:N:0:16
TTGCTGCAACTTCGTCGAGTACGCTCAAGGGAATAGATCGGAAGA
+
FFFFFFFFFFFFFFFFFFFFFFFFFFFFFFFFFFFFFFFFFFFFF
@FS10000125:26:BPA73017-1023:1:1101:13930:1890 1:N:0:16
GCGAGTAAACTTCGTCGAGTACGCTCAACAAACGAGATCGGAAGA
+
FFFFFFFFFFFFFFFFFFFFFFFFFFFFFFFFFFFFFFFFFFFFF
@FS10000125:26:BPA73017-1023:1:1101:14900:1890 1:N:0:16
TTGACTGGACTTCGTCGAGTACGCTCAAACATAGAGATCGGAAGA
+
FFFFFFFFFFFFFFFFFFFFFFFFFFFFFFFFFFFFFFFFFFFFF
@FS10000125:26:BPA73017-1023:1:1101:15570:1890 1:N:0:16
TTGGCTTAACTTCGTCGAGTACGCTCAAGGTAATAGATCGGAAGA
+
FFFFFFFFFFFFFFFFFFFFFFFFFFFFFFFFFFFFFFFFFFFFF
@FS10000125:26:BPA73017-1023:1:1101:16080:1890 1:N:0:16
CTGCAGTAACTCCGTCGAGTACGCTCAACAAAATAGATCGGAAGA
+
FF,F,::FFFFFF::::FF:FFFFFFFFFFF,FFFFFFFFFFFFF
@FS10000125:26:BPA73017-1023:1:1101:16090:1890 1:N:0:16
CTGGTGAAACTTCGTCGAGTACGCTCAAGTTCGGAGATCGGAAGA
+
FFFFFFFFFFFFFFFFFFFFFFFFFFFFFFFFFFFFFFFFFFFFF
@FS10000125:26:BPA73017-1023:1:1101:16250:1890 1:N:0:16
GCGTAAACTTCGTCGAGTACGCTCAATAGGGAAGATCGGAAGAGC
+
:FFFFFFFFFFFFFFFFFFFFFFFFFFFFFFFFFFFFFFFFFFFF
@FS10000125:26:BPA73017-1023:1:1101:1140:1900 1:N:0:16
TTGCAGGAACTTCGTCGAGTACGCTCAACATGTGAGATCGGAAGA
+
FFFFFFFFFFFFFFFFFFFFFFFFFFFFFFFFFFFFFFFFFFFFF
@FS10000125:26:BPA73017-1023:1:1101:1180:1900 1:N:0:16
TTGTGGAAACTTCGCCGAGTACGCTCAAAAAATAAGATCGGAAGA
+
FFFFFFFFFFFFFFFFFFFFFFFFFFFFFFFFFFFFFFFFFFFFF
@FS10000125:26:BPA73017-1023:1:1101:1580:1900 1:N:0:16
TTGAGTAAACTTCGTCGAGTACGCTCAAACGGTTAGATCGGAAGA
+
FFFFFFFFFFFFFFFFFFFFFFFFFFFFFFFFFFFFFFFFFFFFF
@FS10000125:26:BPA73017-1023:1:1101:1720:1900 1:N:0:16
TTGGCCAACTTCGTCGAGTACGCTCAAGTTATAAGATCGGAAGAG
+
FFFFFFFFFFFFFFFFFFFFFFFFFFFFFFFFFFFFFFFFFFFFF
@FS10000125:26:BPA73017-1023:1:1101:2050:1900 1:N:0:16
TTGTGGGAACTTCGTCGAGTACGCTCAACTGCTCAGATCGGAAGA
+
FFFFFFFFFFFFFFFFFFFFFFFFFFFFFFFFFFFFFFFFFFFFF
@FS10000125:26:BPA73017-1023:1:1101:2330:1900 1:N:0:16
TCGGACGAAACTTCGTCGAGTACGCTCAATTTAATAGATCGGAAG
+
F:F,FF::FFFFFFFFFFF:F:FFFFFFFFFFF:FF:FFFFFFFF
@FS10000125:26:BPA73017-1023:1:1101:2430:1900 1:N:0:16
TCGATAAAACTTCGTCGAGTACGCTCAAAATAAGAGATCGGAAGA
+
FFFFFFFFFFFFFFFFFFFFFFFFFFFFFFFFFFFFFFFFFFFFF
@FS10000125:26:BPA73017-1023:1:1101:2890:1900 1:N:0:16
TCGTCGAGTACGCTCAATTATGCAGATCGGAAGAGCACACGTCTG
+
FFFFFFFFFFFFFFFFFFFFFFFFFFFFFFFFFFFFFFFFFFFFF
@FS10000125:26:BPA73017-1023:1:1101:3350:1900 1:N:0:16
GTGGAACTTCGTCGAGTACGCTCAATATTGTAGATCGGAAGAGCA
+
,,,,,FFFFFFFFFFFFFF:FFFFFF,FF:FF:FFFF,F:FFFF:
@FS10000125:26:BPA73017-1023:1:1101:3780:1900 1:N:0:16
TTGACTGGACTTCGTCGAGTACGCTCAACCGAAAAGATCGAAAGA
+
FFFFFFFFFFFFFFFFFFFFFFFFFFFFFFFFFFFFFFFFFFFFF
@FS10000125:26:BPA73017-1023:1:1101:4880:1900 1:N:0:16
TCTACAAACTTCGTCGAGTACGCTCAAAATATAAGATCGGAAGAG
+
FFFFFFFFFFFFFFFFFFFFFFFFFFFFFFFFFFFFFFFFFFFFF
@FS10000125:26:BPA73017-1023:1:1101:5290:1900 1:N:0:16
TTGCACAAACTTCGTCGAGTACGCTCAACGTATTAGATCGGAAGA
+
FFFFFFFFFFFFFFFFFFFFFFFFFFFFFFFFFFFFFFFFFFFFF
@FS10000125:26:BPA73017-1023:1:1101:6130:1900 1:N:0:16
TTGACTGGACTTCGTCGAGTACGCTCAAGCGATAAGATCGGAAGA
+
FFFFFFFFFFFFFFFFFFFFFFFFFFFFFFFFFFFFFFFFFFFFF
@FS10000125:26:BPA73017-1023:1:1101:6490:1900 1:N:0:16
TGGAACTTCGTCGAGTACGCTCAAACTTGGAGATCGGAAGAGCAC
+
FFFFFFFFFFFFFFFFFFFFFFFFFFFFFFFFFFFFFFFFFFFFF
[truncated: 19,952,022 more chars]
