# Supplementary material for: Non-templated addition and template switching by Moloney murine leukemia virus (MMLV)-based reverse transcriptases co-occur and compete with each other
Source: J Biol Chem. 2019 Oct 22;294(48):18220–31. doi: 10.1074/jbc.RA119.010676 (PMC6885630; doi:10.1074/jbc.RA119.010676)
Supplement: Supporting Information [file supp_RA119.010676_155253_1_supp_413280_pzhsrd.zip › Non-template addition/NTA-OH-4rNV5FAM-A.fastq]

@FS10000125:26:BPA73017-1023:1:1101:1360:1000 1:N:0:1
TTGACTGGACTTCGTCGAGTACGCTCAAGGCTAAAGATCGGAAGA
+
FFFFFFFFFFFFFFFFFFFFFFFFFFFFFFFFFFFFFFFFFFFFF
@FS10000125:26:BPA73017-1023:1:1101:1900:1000 1:N:0:1
CCTTTAGACTTCGTCGAGTACGCTCAAGAGTGGAGATCGGAAGAG
+
FFFFFFFFFFFFFFFFFFFFFFFFFFFFFFFFFFFFFFFFFFFFF
@FS10000125:26:BPA73017-1023:1:1101:3550:1000 1:N:0:1
TCTATAACTTCGTCGAGTACGCTCAATTCCAAAGATCGGAAGAGC
+
FFFFFF,:FF,:FF:F:FF:F:FFF,FF,:,FF:F:,FF:,FFF,
@FS10000125:26:BPA73017-1023:1:1101:3560:1000 1:N:0:1
TTGTCAACTTCGTCGAGTACGCTCAAGAGGTGAGATCGGAAGAGC
+
FFFFFFFFFFFFFFFFFFFFFFFFFFFFFFFFFFFFFFFFFFFFF
@FS10000125:26:BPA73017-1023:1:1101:5300:1000 1:N:0:1
TCGTCAACTTCGTCGAGTACGCTCAAAAAAGAAGATCGGAAGAGC
+
FFFFFFFFFFFFFFFFFFFFFFFFFFFFFFFFFFFFFFFFFFFFF
@FS10000125:26:BPA73017-1023:1:1101:5350:1000 1:N:0:1
TCGCCATCTTCGTCGAGTACGCTCAAGATTACAGATCGGAAGAGC
+
FFF:FF,:FFF::F:,FFF::FFF,,:FFFF:FFFF,::FFFFF,
@FS10000125:26:BPA73017-1023:1:1101:5390:1000 1:N:0:1
GTTACCCAACTTCGTCGAGTACGCTCAAACGCGGAGATCGGAAGA
+
:FFFFFFFFFFFFFFFFFFFFFFFFFFFFFFFFFFFFFFFFFFFF
@FS10000125:26:BPA73017-1023:1:1101:5710:1000 1:N:0:1
TTGAACTTCGTCGAGTACGCTCAAAAATATAGATCGGAAGAGCAC
+
FF,:FFFF::F:FF,FF:F,F,FFFFFF:FF::F:::FFF,,FFF
@FS10000125:26:BPA73017-1023:1:1101:6880:1000 1:N:0:1
GGGAAAACTTCGTCGAGTACGCTCAAGTTGTCAGATCGGAAGAGC
+
FFFFFFFFFFFFFFFFFFFFFFFFFFFFFFFFFFFFFFFFFFFFF
@FS10000125:26:BPA73017-1023:1:1101:6900:1000 1:N:0:1
TCGCGCGAACTTCGTCGAGTACGCTCAAGAATTGAGATCGGAAGA
+
FFFFFFFFFFFFFFFFFFFFFFFFFFFFFFFFFFFFFFFFFFFFF
@FS10000125:26:BPA73017-1023:1:1101:7100:1000 1:N:0:1
GCGACTGAACTTCGTCGAGTACGCTCAAAGTATGAGATCGGAAGA
+
:FFFFFFFFFFFFFFFFFFFFFFFFFFFFFFFFFFFFFFFFFFFF
@FS10000125:26:BPA73017-1023:1:1101:7300:1000 1:N:0:1
GCGTGAACTTCGTCGAGTACGCTCAAAGTCGTAGATCGGAAGAGC
+
FFFFFFFFFFFFFFFFFFFFFFFFFFFFFFFFFFFFFFFFFFFFF
@FS10000125:26:BPA73017-1023:1:1101:7370:1000 1:N:0:1
TCGCTAACTTCGTCGAGTACGCTCAATATCAAAGATCGGAAGAGC
+
FFFFFFFFFFFFFFFFFFFFFFFFFFFFFFFFFFFFFFFFFFFFF
@FS10000125:26:BPA73017-1023:1:1101:7430:1000 1:N:0:1
CTGCAAAACTTCGTCGAGTACGCTCAAAAGATTAGATCGGAAGAG
+
FFFFFFFFFFFFFFFFFFFFFFFFFFFFFFFFFFFFFFFFFFFFF
@FS10000125:26:BPA73017-1023:1:1101:7480:1000 1:N:0:1
GCGGTAACTTCGTCGAGTACGCTCAAGGGGTGAGATCGGAAGAGC
+
:FFFFFFFFFFFFFFFFFFFFFFFFFFFFFFFFFFFFFFFFFFFF
@FS10000125:26:BPA73017-1023:1:1101:7680:1000 1:N:0:1
TCCGATACTTCCTCTAATATCTTTTTTACTTAAATTTATATGTGC
+
:FF::FF,,,,:::FFF,FFFF,F:F:FF,FF:F,::FFF,FFF,
@FS10000125:26:BPA73017-1023:1:1101:7920:1000 1:N:0:1
TCGACAACTTCGTCGAGTACGCTCAATGTGAGAGATCGGAAGAGC
+
FFFFFFFFFFFFFFFFFFFFFFFFFFFFFFFFFFFFFFFFFFFFF
@FS10000125:26:BPA73017-1023:1:1101:8170:1000 1:N:0:1
TCGTAAACTTCGTCGAGTACGCTCAAAGGAAAAGATCGGAAGAGC
+
FFFFFFFFFFFFFFFFFFFFFFFFFFFFFFFFFFFFFFFFFFFFF
@FS10000125:26:BPA73017-1023:1:1101:8220:1000 1:N:0:1
TGTTAACTTCGTCGAGTACGCTCAAAAGTGAAGATCGGAAGAGCA
+
FFFFFFFFFFFFFFFFFFFFFFFFFFFFFFFFFFFFFFFFFFFFF
@FS10000125:26:BPA73017-1023:1:1101:9140:1000 1:N:0:1
GTTACAACTTCGTCGAGTACGCTCAAATCAGAAGATCGGAAGAGC
+
,:,FF,FF::::FFF,FFF,:FFF,,:,FFFFFFFFFF:FFFFFF
@FS10000125:26:BPA73017-1023:1:1101:10240:1000 1:N:0:1
TTGTAACTTCGTCGAGTACGCTCAATCCTTTAGATCGGAAGAGCA
+
FFFFFFFFFFFFFFFFFFFFFFFFFFFFFFFFFFFFFFFFFFFFF
@FS10000125:26:BPA73017-1023:1:1101:10570:1000 1:N:0:1
TTGACTGGACTTCGTCGAGTACGCTCAATCGAAAAGATCGGAAGA
+
FF:FFFFFFFFFFFFFFFFFFFFFFFFFF:FFFFFFFFFFFFFFF
@FS10000125:26:BPA73017-1023:1:1101:10910:1000 1:N:0:1
TGGCAAACTTCGTCGAGTACGCTCAAATGTGCAGATCGGAAGAGC
+
FFFFFFFFFFFFFFFFFFFFFFFFFFFFFFFFFFFFFFFFFFFFF
@FS10000125:26:BPA73017-1023:1:1101:11040:1000 1:N:0:1
TTTACAACTTCGTCGAGTACGCTCAAGTTACCAGATCGGAAGAGC
+
FFFFFFFFFFFFFFFFFFFFFFFFFFFFFFFFFFFFFFFFFFFFF
@FS10000125:26:BPA73017-1023:1:1101:11170:1000 1:N:0:1
CCGGTAACTTCGTCGAGTACGCTCAATGATACAGATCGGAAGAGC
+
FFFFFFFFFFFFFFFFFFFFFFFFFFFFFFFFFFFFFFFFFFFFF
@FS10000125:26:BPA73017-1023:1:1101:11180:1000 1:N:0:1
ACGAAAACTTCGTCGAGTACGCTCAATAAGTGAGATCGGAAGAGC
+
FFFFFFFFFFFFFFFFFFFFFFFFFFFFFFFFFFFFFFFFFFFFF
@FS10000125:26:BPA73017-1023:1:1101:11750:1000 1:N:0:1
TCCCCCTAACTTCGTCGAGTACGCTCAAAACCACAGATCGGAAGA
+
,F:,,FF:FFFFFFFFF,:F::F:FF,F,:FF::FF:F:F:FF,:
@FS10000125:26:BPA73017-1023:1:1101:12080:1000 1:N:0:1
TTTCTAACTTCGTCGAGTACGCTCAAAAACACAGATCGGAAGAGC
+
FFFFFFFFFFFFFFFFFFFFFFFFFFFFFFFFFFFFFFFFFFFFF
@FS10000125:26:BPA73017-1023:1:1101:12130:1000 1:N:0:1
TTGACTGGACTTCGTCGAGTACGCTCAATACGACAGATTGGATGT
+
F:F,FFF::,,FF,::,F,:FFF,:F,F:,,:,,,,F,:::F:,,
@FS10000125:26:BPA73017-1023:1:1101:12760:1000 1:N:0:1
GCGGCAACTTCGTCGAGTACGCTCAAAAGTCTAGATCGGAAGAGC
+
FFFFFFFFFFFFFFFFFFFFFFFFFFFFFFFFFFFFFFFFFFFFF
@FS10000125:26:BPA73017-1023:1:1101:12770:1000 1:N:0:1
GCGTTATCTTCGTCGAGTACGCTCAAGAATATAGATCGGAAGAGC
+
,,F,F,,,FFF:FF,,FFF::FFF:,,FF::F,,FF,::FF:FF,
@FS10000125:26:BPA73017-1023:1:1101:12780:1000 1:N:0:1
GCGTCAACTTCGTCGAGTACGCTCAATGTTAAAGATCGGAAGAGC
+
FF:FFFFFFFFFFFFFFFFFFFFFFFFFFF:FFFFFFFFFFFFFF
@FS10000125:26:BPA73017-1023:1:1101:12880:1000 1:N:0:1
GCCAAACTTCGTCGAGTACGCTCAAGTAAAGAGATCGGAAGAGCA
+
FFFFFFFFFFFFFFFFFFFFFFFFFFFFFFFFFFFFFFFFFFFFF
@FS10000125:26:BPA73017-1023:1:1101:13310:1000 1:N:0:1
TTTGCAACTTCGTCGAGTACGCTCAAAGGATGTAGATCGGAAGAG
+
FFFFFFFFFFFFFFFFFFFFFFFFFFFFFFFFFFFFFFFFFFFFF
@FS10000125:26:BPA73017-1023:1:1101:13840:1000 1:N:0:1
GAGGGAACTTCGTCGAGTACGCTCAATTGGTAAGATCGGAAGAGC
+
,FFFFFFFFFFFFFFFFFFFFFFFFFFFFFFFFFFFFFFFFFFFF
@FS10000125:26:BPA73017-1023:1:1101:14210:1000 1:N:0:1
TTTTTAAACTTCGTCGAGTACGCTCAATACAACAGATCGGAAGAG
+
,FFFFFFFFFFFFFFFFFFFFFFFFFFFFFFFFFFFFFFFFFFFF
@FS10000125:26:BPA73017-1023:1:1101:14340:1000 1:N:0:1
TTGACTGGACTTCGTCGAGTATGCTCAATAGAGAAGATCGGAAGA
+
,F,FFFFFFFFFFF:,:F:FFF::FFF:FFFFF:F,FF:F:FFFF
@FS10000125:26:BPA73017-1023:1:1101:14950:1000 1:N:0:1
GCGTAGACTTCGTCGAGTACGCTCAAACGATAAGATCGGAAGAGC
+
,F:FF:FFFFFFFFFF:FFFFFFFF,:FFFFF:FFFFFF::F:FF
@FS10000125:26:BPA73017-1023:1:1101:15080:1000 1:N:0:1
TCGTGAATTTCGTCGAGTACGCTCAAACGTGTAGATCGGAAGAGC
+
FFFFFFFFFFFFFFFFFFFFFFFFFFFFFFFFFFFFFFFFFFFFF
@FS10000125:26:BPA73017-1023:1:1101:15240:1000 1:N:0:1
GAGCAAACTTCGTCGAGTACGCTCAATAATTAAGATCGGAAGAGC
+
,:FFF:FFFFFFFFFFFFFFFFFFFFFFFFF:FFFFFFFFFFFFF
@FS10000125:26:BPA73017-1023:1:1101:15460:1000 1:N:0:1
TTGACTGGACTTCGTCGAGTACGCTCAATTGCAAAGATCGGAAGA
+
FFFFFFFFFFFFFFFFFFFFFFFFFFFF:FFFFFFFFFFFFFFFF
@FS10000125:26:BPA73017-1023:1:1101:15890:1000 1:N:0:1
CCCGTAACTTCGTCGAGTACGCTCAACAAAACAGATCGGAAGAGC
+
:FFFFFFFFFFFFFFFFFFFFFFFFFFFFFFFFFFFFFFF:FFFF
@FS10000125:26:BPA73017-1023:1:1101:16090:1000 1:N:0:1
TCGCTAACTTCGTCGAGTACGCTCAATGATAAAGATCGGAAGAGC
+
FF,FFFFFFFFFFFFFFFFFFFFFFFFF:F:FFFFFFFFF:FFF:
@FS10000125:26:BPA73017-1023:1:1101:16340:1000 1:N:0:1
CCGCCAACTTCGTCGAGTACGCTCAATATAGGAGATCGGAAGAGC
+
FFFFFFFFFFFFFFFFFFFFFFFFFFFFFFFFFFFFFFFFFFFFF
@FS10000125:26:BPA73017-1023:1:1101:16400:1000 1:N:0:1
CACCTAACTTCGTCGAGTACGCTCAATGGTGTAGTTCGGAAGTGT
+
:F,:FF,FFFF,:F,FFF,:,:F,:,F,:F,FFF,:F,FF,:,:,
@FS10000125:26:BPA73017-1023:1:1101:1050:1010 1:N:0:1
TCGTAAACTTCGTCGAGTACGCTCAAGCAGTCAGATCGGAAGAGC
+
FFFFFFFFFFFFFFFFFFFFFFFFFFFFFFFFFFFFFFFFFFFFF
@FS10000125:26:BPA73017-1023:1:1101:1060:1010 1:N:0:1
TGTATAACTTCGTCGAGTACGCTCAAGCTCAAAGATCGGAAGAGC
+
FFFFFFFFFFFFFFFFFFFFFFFFFFFFFFFFFFFFFFFFFFFFF
@FS10000125:26:BPA73017-1023:1:1101:1070:1010 1:N:0:1
GAGAAAACTTCGTCGAGTACGCTCAAGATTCAAGATCGGAAGAGC
+
FFFFFFFFFFFFFFFFFFFFFFFFFFFFFFFFFFFFFFFFFFFFF
@FS10000125:26:BPA73017-1023:1:1101:1140:1010 1:N:0:1
GCGAAACTTCGTCGAGTACGCTCAAAATATCAGATCGGAAGAGCA
+
FFFFFFFFFFFFFFFFFFFFFFFFFFFFFFFFFFFFFFFFFFFFF
@FS10000125:26:BPA73017-1023:1:1101:1640:1010 1:N:0:1
GCGTCAACTTCGTCGAGTACGCTCAACGCAAAAGATCGGAAGAGC
+
FFFFFFFFFFFFFFFFFFFFFFFFFFFFFFFFFFFFFFFFFFFFF
@FS10000125:26:BPA73017-1023:1:1101:1960:1010 1:N:0:1
TTGACTGGACTTCGTCGAGTACGCTCAACGCCTGAGATCGGAAGA
+
FF:FFFFFFFFFFFFFFFFFFFFFFF:FFFFFFFFFFFFFFFFFF
@FS10000125:26:BPA73017-1023:1:1101:3640:1010 1:N:0:1
GGGCGAACTTCGTCGAGTACGCTCAATATATGAGATCGGAAGAGC
+
FFFFFFFFFFFFFFFFFFFFFFFFFFFFFFFFFFFFFFFFFFFFF
@FS10000125:26:BPA73017-1023:1:1101:4330:1010 1:N:0:1
CCCCTGAACTTCGTCGAGTACGCTCAATCGGCCAGATCGGAAGAG
+
FFFFFFFFFFFFFFFFFFFFFFFFFFFFFFFFFFFFFFFFFFFFF
@FS10000125:26:BPA73017-1023:1:1101:4720:1010 1:N:0:1
TTGACTGGACTTCGTCGAGTACGCTCAATGATGAAGATCGGAAGA
+
FFFFFFFFFFFFFFFFFFFFFFFFFFFFFFFFFFFFFFFFFFFFF
@FS10000125:26:BPA73017-1023:1:1101:4920:1010 1:N:0:1
GCGGAAACTTCGTCGAGTACGCTCAAGGAATCAGATCGGAAGAGC
+
,F:FFFFF::FF:FF,FFFF,FFF:,:FFFFF,FFF:F:FFFFF:
@FS10000125:26:BPA73017-1023:1:1101:5110:1010 1:N:0:1
TCGCCAACTTCGTCGAGTACGCTCAATTTTGTAGATCGGAAGAGC
+
FFFFFFFFFFFFFFFFFFFFFFFFFFFFFFFFFFFFFFFFFFFFF
@FS10000125:26:BPA73017-1023:1:1101:5190:1010 1:N:0:1
GGGAGAACTTCGTCGAGTACGCTCAAGATCCTAGATCGGAAGAGC
+
FFFFFFFFFFFFFFFFFFFFFFFFFFFFFFFFFFFFFFFFFFFFF
@FS10000125:26:BPA73017-1023:1:1101:5530:1010 1:N:0:1
TTGCTAACTTCGTCGAGTACGCTCAATCGAGGAGATCGGAAGAGC
+
FFFFFFFFFFFFFFFFFFFFFFFFFFFFFFFFFFFFFFFFFFFFF
@FS10000125:26:BPA73017-1023:1:1101:5970:1010 1:N:0:1
TCGGCCAACTTCGTCGAGTACGCTCAAATTAATAGATCGGAAGAG
+
FFFFFFFFFFFFFFFFFFFFFFFFFFFFFFFFFFFFFFFFFFFFF
@FS10000125:26:BPA73017-1023:1:1101:6010:1010 1:N:0:1
GCGCGAACTTCGTCGAGTACGCTCAATTAAGCAGATCGGAAGAGC
+
FFFFFFFFFFFFFFFFFFFFFFFFFFFFFFFFFFFFFFFFFFFFF
@FS10000125:26:BPA73017-1023:1:1101:6160:1010 1:N:0:1
GCGTCAACTTCGTCGAGTACGCTCAAAAAATAAGATCGGAAGAGC
+
FFFFFFFFFFFFFFFFFFFFFFFFFFFFFFFFFFFFFFFFFFFFF
@FS10000125:26:BPA73017-1023:1:1101:6420:1010 1:N:0:1
CCGTTCTTAACTTCGTCGAGTACGCTCAAAAGTCAAGATCGGAAG
+
FFFFFFFFFFFFFFFFFFFFFFFFFFFFFFFFFFFFFFFFFFFFF
@FS10000125:26:BPA73017-1023:1:1101:6620:1010 1:N:0:1
ATGATGACTCTTCGTCGAGTACGCTCAAGGTTGTAGATCGGAAGA
+
FFFFFFFFFFFFFFFFFFFFFFFFFFFFFFFFFFFFFFFFFFFFF
@FS10000125:26:BPA73017-1023:1:1101:6810:1010 1:N:0:1
GAGTAAACTTCGTCGAGTACGCTCAAAACAACAGATCGGAAGAGC
+
FFFFFFFFFFFFFFFFFFFFFFFFFFFFFFFFFFFFFFFFFFFFF
@FS10000125:26:BPA73017-1023:1:1101:6980:1010 1:N:0:1
TTGTAAACTTCGTCGAGTACGCTCAAAACTAAAGATCGGAAGAGC
+
FFFFFFFFFFFFFFFFFFFFFFFFFFFFFFFFFFFFFFFFFFFFF
@FS10000125:26:BPA73017-1023:1:1101:7090:1010 1:N:0:1
TTGCCTCGAACTTCGTCGAGTACGCTCAAATCAAAAGATCGGAAG
+
FFF::FF:F:FFFFFFFFFFFFFFFFFF:FFF:FFFFF:FFFFF:
@FS10000125:26:BPA73017-1023:1:1101:7440:1010 1:N:0:1
TTGTAAACTTCGTCGAGTACGCTCAATATCCGAGATCGGAAGAGC
+
,F,,,,,::,:,:F,,F:F:,FFF,,FF:F,FF,F:,:,FF,FF,
@FS10000125:26:BPA73017-1023:1:1101:8460:1010 1:N:0:1
TAGATAACTTCGTCGAGTACGCTCAAAATATCAGATCGGAAGAGC
+
,FFFFFFFFFFFFFFFFFFFFFFFFFFFFFFFFFFFFFFFFFFFF
@FS10000125:26:BPA73017-1023:1:1101:8510:1010 1:N:0:1
TTTAGTCAACTTCGTCGAGTACGCTCAATCAAAGAGATCGGAAGA
+
,FFFFFFF:FFFFFFFFFFFFFFFFFFFFFFFF:FFFFFF:::FF
@FS10000125:26:BPA73017-1023:1:1101:8720:1010 1:N:0:1
GAGGTAACTTCGTCGAGTACGCTCAAATTCAAAGATCGGAAGAGC
+
,FFFFFFFFFFFFFFFFFFFFFFFF:FFFFFFFFFFFFFFFFFFF
@FS10000125:26:BPA73017-1023:1:1101:8990:1010 1:N:0:1
GAGGATCAACTTCGTCGAGTACGCTCAAATAAAAAGATCGGAAGA
+
:FFFFFFFFFFFFFFFFFFFFFFFFFFFFFFFFFFFFFFFFFFFF
@FS10000125:26:BPA73017-1023:1:1101:10270:1010 1:N:0:1
GCGGTAACTTCGTCGAGTACGCTCAAGTGTAGAGATCGGAAGAGC
+
,FFFFFFFFFFFFFFFFFFFFFFFFFFFFFFFFFFFFFFFFFFFF
@FS10000125:26:BPA73017-1023:1:1101:10900:1010 1:N:0:1
TAGTGAACTTCGTCGAGTACGCTCAAATCTTCAGATCGGAAGAGC
+
FFFFFFFFFFFFFFFFFFFFFFFFFFFFFFFFFFFFFFFFFFFFF
@FS10000125:26:BPA73017-1023:1:1101:11150:1010 1:N:0:1
TCGTAACTTCGTCGAGTACGCTCAACGATTCAGATCGGAAGAGCA
+
FFFFFFFFFFFFFFFFFFFFFFFFFFFFFFFFFFFFFFFFFFFFF
@FS10000125:26:BPA73017-1023:1:1101:11460:1010 1:N:0:1
GGGGCAATTTCGTCGAGTACGCTCAAAGCCATAGATCGGAAGAGC
+
,FFFFFFFFFFFFFFFFFFFFFFFFFFFFFFFFFFFFFFFFFFFF
@FS10000125:26:BPA73017-1023:1:1101:12320:1010 1:N:0:1
TTGTTAACTTCGTCGAGTACGCTCAAGCCGTAAGATCGGAAGAGC
+
FFFFFFFFFFFFFF:FFFFF:FF:,FFFF,,,FFFFFFFFFFF:F
@FS10000125:26:BPA73017-1023:1:1101:14520:1010 1:N:0:1
GCGGGAACTTCGTCGAGTACGCTCAAGACTTAAGATCGGAAGAGC
+
FFFFFFFFFFFFFFFFFFFFFFFFFFFFFFFFFFFFFFFFFFFFF
@FS10000125:26:BPA73017-1023:1:1101:14850:1010 1:N:0:1
TTGATAACTTCGTCGAGTACGCTCAAACATATAGATCGGAAGAGC
+
,FFFFFFFFFFFFFFFFFFFFFFFFFFFFFFFFFFFFFFFFFFFF
@FS10000125:26:BPA73017-1023:1:1101:14950:1010 1:N:0:1
TAGCTAGTCTTCGTCGAGTACGCTCAATAAGTTAGATCGGAAGAG
+
FFFFFFFFFFFFFFFFFFFFFFFFF:FFFFFFFFFFFFFFFFFFF
@FS10000125:26:BPA73017-1023:1:1101:15000:1010 1:N:0:1
TTGGAACTTCGTCGAGTACGCTCAAGATTAAAGATCGGAAGAGCA
+
FFFFFFFFFFFFFFFFFFFFFFFFFFFFFFFFFFFFFFFFFFFFF
@FS10000125:26:BPA73017-1023:1:1101:15930:1010 1:N:0:1
ACGCATAACTTCGTCGAGTACGCTCAAATTACGAGATCGGAAGAG
+
FFFFFFFFFFFFFFFFFFFFFFFFFFFFFFFFFFFFFFFFFFFFF
@FS10000125:26:BPA73017-1023:1:1101:1060:1020 1:N:0:1
TGGGCAACTTCGTCGAGTACGCTCAAGCAAAGAGATCGGAAGAGC
+
FFFFFFFFFFFFFFFFFFFFFFFFFFFFFFFFFFFFFFFFFFFFF
@FS10000125:26:BPA73017-1023:1:1101:1180:1020 1:N:0:1
TTGACTGGACTTCGTCGAGTACGCTCAAACCGCTAGATCGGAAGA
+
FFFFFFFFFFFFFFFFFFFFFFFFFFFFFFFFFFFFFFFFFFFFF
@FS10000125:26:BPA73017-1023:1:1101:1220:1020 1:N:0:1
GGCTCAACTTCGTCGAGTACGCTCAACATTGCAGATCGGAAGAGC
+
FFFFFFFFFFFFFFFFFFFFFFFFFFFFFFFFFFFFFFFFFFFFF
@FS10000125:26:BPA73017-1023:1:1101:1230:1020 1:N:0:1
GCGCAAACTTCGTCGAGTACGCTCAAGATTCGAGATCGGAAGAGC
+
FFFFFFFFFFFFFFFFFFFFFFFFFFFFFFFFFFFFFFFFFFFFF
@FS10000125:26:BPA73017-1023:1:1101:1390:1020 1:N:0:1
GGGTTAACTTCGTCGAGTACGCTCAATGTATCAGATCGGAAGAGC
+
FFFFFFFFFFFFFFFFFFFFFFFFFFFFFFFFFFFFFFFFFFFFF
@FS10000125:26:BPA73017-1023:1:1101:1670:1020 1:N:0:1
GCGTCAACTTCGTCGAGTACGCTCAACGCAAAAGATCGGAAGAGC
+
FFFFFFFFFFFFFFFFFFFFFFFFFFFFFFFFFFFFFFFFFFFFF
@FS10000125:26:BPA73017-1023:1:1101:1820:1020 1:N:0:1
GCGGAAACTTCGTCGAGTACGCTCAACGCAATAGATCGGAAGAGC
+
FFFFFFFFFFFFFFFFFFFFFFFFFFFFFFFFFFFFFFFFFFFFF
@FS10000125:26:BPA73017-1023:1:1101:2020:1020 1:N:0:1
TAGTAAACTTCGTCGAGTACGCTCAATTAGTTAGATCGGAAGAGC
+
FFFFFFFFFFFFFFFFFFFFFFFFFFFFFFFFFFFFFFFFFFFFF
@FS10000125:26:BPA73017-1023:1:1101:2430:1020 1:N:0:1
ATGGGAACTTCGTCGAGTACGCTCAAACCAGTAGATCGGAAGAGC
+
F:FFFFFFFFFFFFFFFFFFFFFFFFFFFFFFFFFFFFFFFFFFF
@FS10000125:26:BPA73017-1023:1:1101:2650:1020 1:N:0:1
TTTCGGAACTTCGTCGAGTACGCTCAAAGATTAAGATCGGAAGAG
+
FFFFFFFFFFFFFFFFFFFFFFFFFFFFFFFFFFFFFFFFFFFFF
@FS10000125:26:BPA73017-1023:1:1101:3080:1020 1:N:0:1
TTGACTGGACTTCGTCGAGTACGCTCAAGATCTTAGATCGGAAGA
+
FFFFFFFFFFFFFFFFFFFFFFFFFFFFFFFFFFFFFFFFFFFFF
@FS10000125:26:BPA73017-1023:1:1101:3170:1020 1:N:0:1
TGGGTAACTTCGTCGAGTACGCTCAATAATGCAGATCGGAAGAGC
+
,,,F,FFFF:FFFF:,FFF:,FFF,,FFFF,:,,FF:::FFFFF:
@FS10000125:26:BPA73017-1023:1:1101:3690:1020 1:N:0:1
CTGGCCCCTAACTTCGTCGAGTACGCTCAAATCATTAGATCGGAA
+
FFFFFFFFFFFFFFFFFFFFFFFFFFFFFFFFFFFFFFFFFFFFF
@FS10000125:26:BPA73017-1023:1:1101:4650:1020 1:N:0:1
TAGAAACTTCGTCGAGTACGCTCAACACTGAAGATCGGAAGAGCA
+
FFFFFFFFFFFFFFFFFFFFFFFFFFFFFFFFFFFFFFFFFFFFF
@FS10000125:26:BPA73017-1023:1:1101:4700:1020 1:N:0:1
TCTTTAACTTCGTCGAGTACGCTCAAATTTGGAGATCGGAAGAGC
+
FFFFFFFFFFFFFFFFFFFFFFFFFFFFFFFFFFFFFFFFFFFFF
@FS10000125:26:BPA73017-1023:1:1101:4930:1020 1:N:0:1
GGGGAAACTTCGTCGAGTTACGCTCAACAGTTTAGATCGGAAGAG
+
,,F,:FFFFFFFFFFFFFF:FFFFFFFFFFFFFFFFFFFFFFFFF
@FS10000125:26:BPA73017-1023:1:1101:5130:1020 1:N:0:1
TTGACTGGACTTCGTCGAGTACGCTCAATCCTTTAGATCGGAAGA
+
FFFFFFFFFFFFFFFFFFFFFFFFFFFFFFFFFFFFFFFFFFFFF
@FS10000125:26:BPA73017-1023:1:1101:5150:1020 1:N:0:1
TCGAGAACTTCGTCGAGTACGCTCAAGTGTCGAGATCGGAAGAGC
+
FFFFFFFFFFFFFFFFFFFFFFFFFFFFFFFFFFFFFFFFFFFFF
@FS10000125:26:BPA73017-1023:1:1101:5500:1020 1:N:0:1
TTGGCAACTTCGTCGAGTACGCTCAAGATTGGAGATCGGAAGAGC
+
FFFFFFFFFFFFFFFFFFFFFFFFFFFFFFFFFFFFFFFFFFFFF
@FS10000125:26:BPA73017-1023:1:1101:5510:1020 1:N:0:1
GCCATAACTTCGTCGAGTACGCTCAATTCAAGAGATCGGAAGAGC
+
::F,FFFFFFFFFFFFFFFFFFFFFF:F:,F:FFFFFFFFFFFFF
@FS10000125:26:BPA73017-1023:1:1101:5530:1020 1:N:0:1
GCGTAATCTTCGTCGAGTACGCTCAATGTGCCAGATCGGAAGAGC
+
:FFFFFFFFFFFFFFFFFFFFFFFFFFFFFFFFFFFFFFFFFFFF
@FS10000125:26:BPA73017-1023:1:1101:5840:1020 1:N:0:1
TTGACTGGACTTCGTCGAGTACGCTCAAAGACAAAGATCGGAAGA
+
FFFFFFFFFFFFFFFFFFFFFFFFFFFFFFFFFFFFFFFFFFFFF
@FS10000125:26:BPA73017-1023:1:1101:6170:1020 1:N:0:1
TTGACCAACTTCGTCGAGTACGCTCAAATGTTAAGATCGGAAGAG
+
FFFFFFFFFFFFFFFFFFFFFFFFFFFFFFFFFFFFFFFFFFFFF
@FS10000125:26:BPA73017-1023:1:1101:6330:1020 1:N:0:1
TCGCACAAACTTCGTCGAGTACGCTCAAATCTAAAGATCGGAAGA
+
FFFFFFFFFFFFFFFFFFFFFFFFFFFFFFFFFFFFFFFFFFFFF
@FS10000125:26:BPA73017-1023:1:1101:7020:1020 1:N:0:1
TCTTCGTCGAGTACGCTCAAGAACATAGATCGGAAGAGCACACGT
+
FFFFFFFFFFFFFFFFFFFFFFFFFFFFFFFFFFFFFFFFFFFFF
@FS10000125:26:BPA73017-1023:1:1101:7280:1020 1:N:0:1
GCGGTAACTTCGTCGAGTACGCTCAAATGTTGAGATCGGAAGAGC
+
FFFFFFFFFFFFFFFFFFFFFFFFFFFFFFFFFFFFFFFFFFFFF
@FS10000125:26:BPA73017-1023:1:1101:7540:1020 1:N:0:1
GCGTGAACTTCGTCGAGTACGCTCAACATTCAAGATCGGAAGAGC
+
FFFFFFFFFFFFFFFFFFFFFFFFFFFFFFFFFFFFFFFFFFFFF
@FS10000125:26:BPA73017-1023:1:1101:8260:1020 1:N:0:1
TTGAACAACTTCGTCGAGTACGCTCAAATACTAAGATCGGAAGAG
+
FFFFFFFFFFFFFFFFFFFFFFFFFFFFFFFFFFFFFFFFFFFFF
@FS10000125:26:BPA73017-1023:1:1101:8410:1020 1:N:0:1
TGGCCAACTTCGTCGAGTACGCTCAAAATTCGAGATCGGAAGAGC
+
FFFFFFFFFFFFFFFFFFFFFFFFFFFFFFFFFFFFFFFFFFFFF
@FS10000125:26:BPA73017-1023:1:1101:8690:1020 1:N:0:1
TCGACAACTTCGTCGAGTACGCTCAAATGTAGAGATCGGAAGAGC
+
FFFFFFFFFFFFFFFFFFFFFFFFFFFFFFFFFFFFFFFFFFFFF
@FS10000125:26:BPA73017-1023:1:1101:9110:1020 1:N:0:1
TAGTAACTTCGTCGAGTACGCTCAAGATAGTAGATCGGAAGAGCA
+
:FFF:FFFFFFFFFFFFFFFFFFFFFFFFFFFFFFFFFFFFFFF:
@FS10000125:26:BPA73017-1023:1:1101:10270:1020 1:N:0:1
CCGGTAACTTCGTCGAGTACGCTCAAATGCATAGATCGGAAGAGC
+
FFFFFFFFFFFFFFFFFFFFFFFFFFFFFFFFFFFFFFFFFFFFF
@FS10000125:26:BPA73017-1023:1:1101:10630:1020 1:N:0:1
TTGCTTAACTTCGTCGAGTACGCTCAAACAACAAGATCGGAAGAG
+
FF:FFFFFFFFFFFFFFFFFFFFFFF:FFFFFFFFFFFFFFFFFF
@FS10000125:26:BPA73017-1023:1:1101:11180:1020 1:N:0:1
TTGTAAACTTCGTCGAGTACGCTCAAACTGAAAGATCGGAAGAGC
+
FF:FFFFFFFFFFFFFFFFFFFFFF:FFFFFFFFFFFFFFFFFFF
@FS10000125:26:BPA73017-1023:1:1101:11450:1020 1:N:0:1
TTGATAACTTCGTCGAGTACGCTCAAGACACCAGATCGGAAGAGC
+
FF,FFFFFFFFFFFFFFFFFFFFFFFFFFFFFFFFFFFFFFFFFF
@FS10000125:26:BPA73017-1023:1:1101:11630:1020 1:N:0:1
TCGTTAACTTCGTCGAGTACGCTCAAGAGTTGAGATCGGAAGAGC
+
FFFFFFFFFFFFFFFFFFFFFFFFFFFFFFFFFFFFFFFFFFFFF
@FS10000125:26:BPA73017-1023:1:1101:11680:1020 1:N:0:1
CTCACATAACTTCGTCGAGTACGCTCAAGCGTCAAGATCGGAAGA
+
:FFFFFFFFFFFFFFFFFFFFFFFFFFFFFFFFF:FFFFFFFFFF
@FS10000125:26:BPA73017-1023:1:1101:11780:1020 1:N:0:1
TTGGTAACTTCGTCGAGTACGCTCAATCGGTTAGATCGGAAGAGC
+
FFFFFFFFFFFFFFFFFFFFFFFFFFFFFFFFFFFFFFFFFFFFF
@FS10000125:26:BPA73017-1023:1:1101:11900:1020 1:N:0:1
TTGCAGAACTTCGTCGAGTACGCTCAAAACAAAAGATCGGAAGAG
+
FFFF,FFFFFFFFFFFFFFFFFFFFFFF:,:FFFFFFFFFFFFFF
@FS10000125:26:BPA73017-1023:1:1101:11970:1020 1:N:0:1
TCGCAAACTTCGTCGAGTACGCTCAATAAGGGAGATCGGAAGAGC
+
FFFFFFFFFFFFFFFFFFFFFFFFFFFFFFFFFFFFFFFFFFFFF
@FS10000125:26:BPA73017-1023:1:1101:12080:1020 1:N:0:1
TTGAGAACTTCGTCGAGTACGCTCAAGACAAAAGATCGGAAGAGC
+
FFFFFFFFFFFFFFFFFFFFFFFFFFFFFFFFFFFFFFFFFFFFF
@FS10000125:26:BPA73017-1023:1:1101:12540:1020 1:N:0:1
TCGTGTAACTTCGTCGAGTACGCTCAAATGAAAAGATCGGAAGAG
+
FFFFFFFFFFFFFFFFFFFFFFFFFFFFFFFFFFFFFFFFFFFFF
@FS10000125:26:BPA73017-1023:1:1101:12890:1020 1:N:0:1
TTGGTAACTTCGTCGAGTACGCTCAATAAGACAGATCGGAAGAGC
+
FFFFFFFFFFFFFFFFFFFFFFFFFFFFFFFFFFFFFFFFFFFFF
@FS10000125:26:BPA73017-1023:1:1101:14050:1020 1:N:0:1
GCGGAAACTTCGTCGAGTACGCTCAAACCCTGAGATCGGAAGAGC
+
FFFFFFFFFFFFFFFFFFFFFFFFFFFFFFFFFFFFFFFFFFFFF
@FS10000125:26:BPA73017-1023:1:1101:14610:1020 1:N:0:1
CAGCAGCACCTTCGTCGAGTACGCTCAAGGAAAGAGATCGGAAGA
+
FFFFFFFFFFFFFFFFFFFFFFFFFFFFFFFFFFFFFFFFFFFFF
@FS10000125:26:BPA73017-1023:1:1101:14790:1020 1:N:0:1
TCTTCTAAACTTCGTCGAGTACGCTCAAAGTAGCAGATCGGAAGA
+
FFFFFFFFFFFFFFFFFFFFFFFFFFF:FFFFFFFFFFFFFFFFF
@FS10000125:26:BPA73017-1023:1:1101:15910:1020 1:N:0:1
TCGTTAACCTCGTCGAGTACGCTCAAAAACTCAGATCGGAAGAGC
+
FF:FFFFFFFFFFFFFFFFFFFFFFFFFFFFFFFFFFFFFFFFFF
@FS10000125:26:BPA73017-1023:1:1101:15930:1020 1:N:0:1
TTGACTGGACTTCGTCGAGTACGCTCAACCTCTAAGATCGGAAGA
+
FF:FFFFFFFFFFFFFFFFFFFFFFFFFFFFFFFFFFFFFFFFFF
@FS10000125:26:BPA73017-1023:1:1101:16060:1020 1:N:0:1
TTGTAAACTTCGTCGAGTACGCTCAAGTGAATAGATCGGAAGAGC
+
,F,:F:FFF:FFFFF:FFFFFFFFFFFFFFFFFFFFFFFF,:FFF
@FS10000125:26:BPA73017-1023:1:1101:1020:1030 1:N:0:1
TTGACTGGACTTCGTCGAGTACGCTCAACCGTAAAGATCGGAAGA
+
FFFFFFFFFF:FFFFFFFFFFFFFFFFFFFFFF:FFFFFFFFFFF
@FS10000125:26:BPA73017-1023:1:1101:1760:1030 1:N:0:1
TCGTCGAGTACGCTCAAATTGACAGATCGGAAGAGCACACGTCTG
+
FFFFFFFFFFFFFFFFFFFFFFFFFFFFFFFFFFFFFFFFFFFFF
@FS10000125:26:BPA73017-1023:1:1101:1860:1030 1:N:0:1
AAGCCAAGAACTTCGTCGAGTACGCTCAATAAGGGAGATCGGAAG
+
FFFFFFFFFFFFFFFFFFFFFFFFFFFFFFFFFFFFFFFFFFFFF
@FS10000125:26:BPA73017-1023:1:1101:2700:1030 1:N:0:1
TTGACAACTTCGTCGAGTACGCTCAAAATATTAGATCGGAAGAGC
+
FFFFFFFFFFFFFFFFFFFFFFFFFFFFFFFFFFFFFFFFFFFFF
@FS10000125:26:BPA73017-1023:1:1101:3410:1030 1:N:0:1
TCGGACGAACTTCGTCGAGTACGCTCAATACGAAAGATCGGAAGA
+
FFFFFFFFFFFFFFFFFFFFFFFFFFFFFFFFFFFFFFFFFFFFF
@FS10000125:26:BPA73017-1023:1:1101:3600:1030 1:N:0:1
TTGGAAACTTCGTCGAGTACGCTCAATTCTTAAGATCGGAAGAGC
+
FFFFFFFFFFFFFFFFFFFFFFFFFFFFFFFFFFFFFFFFFFFFF
@FS10000125:26:BPA73017-1023:1:1101:3970:1030 1:N:0:1
GGGGGGACTCTTCGTCGAGTACGCTCAACGAGATAGATCGGAAGA
+
FFFFFFFFFFFFFFFFFFFFFFFFFFFFFFFFFFFFFFFFFFFFF
@FS10000125:26:BPA73017-1023:1:1101:4380:1030 1:N:0:1
TCGCAACTTCGTCGAGTACGCTCAAATGTCGAGATCGGAAGAGCA
+
FFFFFFFFFFFFFFFFFFFFFFFFFFFFFFFFFFFFFFFFFFFFF
@FS10000125:26:BPA73017-1023:1:1101:4460:1030 1:N:0:1
TTGTAAACTTCGTCGAGTACGCTCAAATGTGAAGATCGGAAGAGC
+
,,F,FFFFFFFFFFFFFFFFFFFFFFF,,,,FFFFFFFFFFFFFF
@FS10000125:26:BPA73017-1023:1:1101:4850:1030 1:N:0:1
TTGCGAACTTCGTCGAGTACGCTCAACTCTGTAGATCGGAAGAGC
+
FFFFFFFFFFFFFFFFFFFFFFFFFFFFFFFFFFFFFFFFFFFFF
@FS10000125:26:BPA73017-1023:1:1101:4950:1030 1:N:0:1
TTGACTGGACTTCGTCGAGTACGCTCAAGATATGAGATCGGAAGA
+
FFFFFFFFFFFFFFFFFFFFFFFFFFFFFFFFFFFFFFFFFFFFF
@FS10000125:26:BPA73017-1023:1:1101:5210:1030 1:N:0:1
GGGGTAACTTCGTCGAGTACGCTCAATAATACAGATCGGAAGAGC
+
FFFFFFFFFFFFFFFFFFFFFFFFFFFFFFFFFFFFFFFFFFFFF
@FS10000125:26:BPA73017-1023:1:1101:5220:1030 1:N:0:1
TTGGTAACTTCGTCGAGTACGCTCAAAATCATAGATCGGAAGAGC
+
FFF,FFFF:FFF:FFFF:FFFFFF::FFFFFFF:FF:FFFFFFFF
@FS10000125:26:BPA73017-1023:1:1101:5250:1030 1:N:0:1
TTGGTAACTTCGTCGAGTACGCTCAAATCCCGAAGATCGGAAGAG
+
FFFFFFFFFFFFFFFFFFFFFFFFFFFFFFFFFFFFFFFFFFFFF
@FS10000125:26:BPA73017-1023:1:1101:5530:1030 1:N:0:1
TCGGGGGGAACTTCGTCGAGTACGCTCAAGATTATAGATCGGAAG
+
FFFFFFFFFFFFFFFFFFFFFFFFFFFFFFFFFFFFFFFFFFFFF
@FS10000125:26:BPA73017-1023:1:1101:6060:1030 1:N:0:1
TCGATGAACTTCGTCGAGTACGCTCAAACAGATAGATCGGAAGAG
+
FFFFFFFFFFFFFFFFFFFFFFFFFFFFFFFFFFFFFFFFFFFFF
@FS10000125:26:BPA73017-1023:1:1101:6070:1030 1:N:0:1
TTGACTGGACTTCGTCGAGTACGCTCAAACGATGAGATCGGAAGA
+
FF,FFF:FFFFFFFFF:::FFFFFFF,FFF:F,F,FFFFF,,F,:
@FS10000125:26:BPA73017-1023:1:1101:6710:1030 1:N:0:1
TCTTGAACTTCGTCGAGTACGCTCAATGGTGAAGATCGGAAGAGC
+
FFFFFFFFFFFFFFFFFFFFFFFFFFFFFFFFFFFFFFFFFFFFF
@FS10000125:26:BPA73017-1023:1:1101:7540:1030 1:N:0:1
TTGACTAACTTCGTCGAGTACGCTCAAGCACATAGATCGGAAGAG
+
:FFFFFFFFFFFFFFFFFFFFFFFFFFFFFFFFFFFFFFFFFFFF
@FS10000125:26:BPA73017-1023:1:1101:8270:1030 1:N:0:1
TGGAACTTCGTCGAGTACGCTCAAATTTTGAGATCGGAAGAGCAC
+
:FFF:FFFFFFFFFFFFFFFFFFFFFFFFFFFFFFFFFFFFFFFF
@FS10000125:26:BPA73017-1023:1:1101:8660:1030 1:N:0:1
TCATCAACTTCGTCGAGTACGCTCAAACATCAAGATCGGAAGAGC
+
FFFFFFFFFFFFFFFFFFFFFFFFFFFFFFFFFFFFFFFFFFFFF
@FS10000125:26:BPA73017-1023:1:1101:8770:1030 1:N:0:1
GGGCCGACTTCGTCGAATACGCTCAATCGAAAAGATCGGAAGAGC
+
:F,FFFFFFFFFFFFFFFFFFFFFFFFFFF:FFFFFFFFFFFFFF
@FS10000125:26:BPA73017-1023:1:1101:8810:1030 1:N:0:1
CCGAGAACTTCGTCGAGTACGCTCAATAGAATAGATCGGAAGAGC
+
FFFF:FFFFFFFFF:FFFF:FFFF:FFF:FFFFFFFFFFFFFFFF
@FS10000125:26:BPA73017-1023:1:1101:10440:1030 1:N:0:1
GGGTAAACTTCGTCGAGTACGCTCAAAAAATAAGATCGGAAGAGC
+
FFFFFFFFFFFFFFFFFFFFFFFFFFFFFFFFFFFFFFFFFFFFF
@FS10000125:26:BPA73017-1023:1:1101:10560:1030 1:N:0:1
TCGGGGAAACTTCGTCGAGTACGCTCAAACAACCAGATCGGAAGA
+
:FF:FFFFFFFFFFFFFFFFFFFFFFFFFFFFFF:F:FFFFFFFF
@FS10000125:26:BPA73017-1023:1:1101:10670:1030 1:N:0:1
TTGCTCTTCGTCGAGTACGCTCAATGGTAAAGATCGGAAGAGCAC
+
FF:FFFFF:FFF:FFFFFFF:FF:FFFFFFF::F:FF:,FFFFF,
@FS10000125:26:BPA73017-1023:1:1101:10720:1030 1:N:0:1
TTACAAACTTCGTCGAGTACGCTCAAATAGACAGATCGGAAGAGC
+
F,,F,FFFFFFFFFFFFFFFFFFFFFFFFFF:FFFFFFFFFFFFF
@FS10000125:26:BPA73017-1023:1:1101:11250:1030 1:N:0:1
GGGGTAACTTCGTCGAGTACGCTCAAATGTTTAGATCGGAAGAGC
+
F:FFFFFFFFFFFFFFFFFFFFFFFFFFFFFFFFFFFFFFFFFFF
@FS10000125:26:BPA73017-1023:1:1101:11640:1030 1:N:0:1
TCGTTAACTTCGTCGAGTACGCTCAAGAGTTGAGATCGGAAGAGC
+
FFFFFFFFFFFFFFFFFFFFFFFFFFFFFFFFFFFFFFFFFFFFF
@FS10000125:26:BPA73017-1023:1:1101:11920:1030 1:N:0:1
TTGACTGGACTTCGTCGAGTACGCTCAACCTTCTAGATCGGAAGA
+
FFFFFFFFFFFFFFFFFFFFFFFFFFFFFFFFFFFFFFFFFFFFF
@FS10000125:26:BPA73017-1023:1:1101:12200:1030 1:N:0:1
CCGCGAACTTCGTCGAGTACGCTCAAGCAAGTAGATCGGAAGAGC
+
FFFFFFFFFFFFFFFFFFFFFFFFFFFFFFFFFFFFFFFFFFFFF
@FS10000125:26:BPA73017-1023:1:1101:12460:1030 1:N:0:1
TTGGTAACTTCGTCGAGTACGCTCAACTAGTCAGATCGGAAGAGC
+
FFFFFFFFFFFFFFFFFFFFFFFFFFFFFFFFFFFFFFFFFFFFF
@FS10000125:26:BPA73017-1023:1:1101:12940:1030 1:N:0:1
TCGCAACCTTCGTCGAGTACGCTCAAAGGTATAGATCGGAAGAGC
+
FF:FFFFFFFFFFFFFFFFFFFFFFFFFFFFFFFFFFFFFFFFFF
@FS10000125:26:BPA73017-1023:1:1101:13030:1030 1:N:0:1
TTGACTGAACTTCGTCGAGTACGCTCAAACATGTAGATCGGAAGA
+
FFFFFFFFFFFFFFFFFFFFFFFFFFFFFFFFFFFFFFFFFFFFF
@FS10000125:26:BPA73017-1023:1:1101:13460:1030 1:N:0:1
TCACAAACTTCGTCGAGTACGCTCAACAACACAGATCGGAAGAGC
+
FFFFFFFFFFFFFFFFFFFFFFFFFFFFFFFFFFFFFFFFFFFFF
@FS10000125:26:BPA73017-1023:1:1101:14270:1030 1:N:0:1
GCGCCGACTTCGTCGAGTACGCTCAACCAGTAAGATCGGAAGAGC
+
:F:FFFFFFFFFFFFFFFFFFFFFFFFFFFFFFFFFFFFFFFFFF
@FS10000125:26:BPA73017-1023:1:1101:14450:1030 1:N:0:1
CTGAACTTCGTCGAGTACGCTCAATGGATGAGATCGGAAGAGCAC
+
FFFFFFFFFFFFFFFFFFFFFFFFFFFFFFFFFFFFFFFFFFFFF
@FS10000125:26:BPA73017-1023:1:1101:14940:1030 1:N:0:1
GACTTCGTCGAGTACGCTCAACAAACTAGATCGGAAGAGCACACG
+
FFFFFFFFFFFFFFFFFFFFFFFFFFFFFFFFFFF:FFFFFFFFF
@FS10000125:26:BPA73017-1023:1:1101:14980:1030 1:N:0:1
TCGGCAACTTCGTCGAGTACGCTCAAATTATAAGATCGGAAGAGC
+
FFFFFFFFFFFFFFFFFFFFFFFFFFFFFFFFFFFFFFFFFFFFF
@FS10000125:26:BPA73017-1023:1:1101:15120:1030 1:N:0:1
TGGTATCAACTTCGTCGAGTACGCTCGAACGGTGAGATCGGAAGA
+
FFFFFFFFFFFFFFFFFFFFFFFFFFFFFFFFFFFFFFFFFFFFF
@FS10000125:26:BPA73017-1023:1:1101:16440:1030 1:N:0:1
CCGGACTAACTTCGTCGAGTACGCTCAAAAGAACAGATCGGAAGA
+
FFFFFFFFFFFFFFFFFFFFFFFFFFFFFFFFFFFFFFFFFF:FF
@FS10000125:26:BPA73017-1023:1:1101:1680:1040 1:N:0:1
GCGGCAACTTCGTCGAGTACGCTCAAAAGAATAGATCGGAAGAGC
+
FFFFFFFFFFFFFFFFFFFFFFFFFFFFFFFFFFFFFFFFFFFFF
@FS10000125:26:BPA73017-1023:1:1101:1810:1040 1:N:0:1
CCGTAACTTCGTCGAGTACGCTCAAAAATAAAGATCGGAAGAGCA
+
FFFFFFFFFFFFFFFFFFFFFFFFFFFFFFFFFFFFFFFFFFFFF
@FS10000125:26:BPA73017-1023:1:1101:1940:1040 1:N:0:1
TCGGAACTTCGTCGAGTACGCTCAAAGGCCGAGATCGGAAGAGCA
+
:FFFFFFFFFFFFFFFFFFFFFFFFFFFFFFFFFFFFFFFFFFF:
@FS10000125:26:BPA73017-1023:1:1101:2550:1040 1:N:0:1
TAATACCCTCGCTTTCCTGCTCCTGTTGAGTTTATTGCTGCCGTC
+
,,FF:F:,FF,FFFFFFFF:FFFF::F:FFFFFFFF:FFFF:,F,
@FS10000125:26:BPA73017-1023:1:1101:2570:1040 1:N:0:1
TAGTTAAGTTCGTCGAGTACGCTCAAGTCGTGAGATCGGAAGAGC
+
F,FFFFF,FFFFFFFFFFFFFFFFFF:F,::FFFFFFFFFFFFFF
@FS10000125:26:BPA73017-1023:1:1101:2620:1040 1:N:0:1
TCGCTTAAACTTCGGAGTACGCTCAACATAGTAGATCGGAAGAGC
+
FFFFFFFFFFFFFFFFFFFFFFFFFFFFFFFFFFFFFFFFFFFFF
@FS10000125:26:BPA73017-1023:1:1101:2640:1040 1:N:0:1
TCGAGAACTTCGTCGAGTACGCTCAAAATATTAGATCGGAAGAGC
+
FFFFFFFFFFFFFFFFFFFFFFFFF:FF:FFFFFFF:FFFFFFFF
@FS10000125:26:BPA73017-1023:1:1101:2660:1040 1:N:0:1
TCGGGAACTTCGTCGAGTACGCTCAACCTATGAGATCGGAAGAGC
+
FFFFFFFFFFFFFFFFFFFFFFFFFFFFFFFFFFFFFFFFFFFFF
@FS10000125:26:BPA73017-1023:1:1101:2740:1040 1:N:0:1
GCGAACTTCGTCGAGTACGCTCAATTTCTAAGATCGGAAGAGCAC
+
FFFFFFFFFFFFFFFFFFFFFFFFFFFFFFFFFFFFFFFFFFFFF
@FS10000125:26:BPA73017-1023:1:1101:3580:1040 1:N:0:1
TAGGCAACTTCGTCGAGTACGCTCAATGAGTAAGATCGGAAGAGC
+
FFFFFFFFFFFFFFFFFFFFFFFFFFFFFFFFFFFFFFFFFFFFF
@FS10000125:26:BPA73017-1023:1:1101:3660:1040 1:N:0:1
TCGTAAACTTCGTCGAGTACGCTCAACATTTGAGATCGGAAGAGC
+
FFFFFFFFFFFFFFFFFFFFFFFFFFFFFFFFFFFFFFFFFFFFF
@FS10000125:26:BPA73017-1023:1:1101:4260:1040 1:N:0:1
TTGTTCAACTTCGTCGAGTACGCTCAAGGTCAGAGATCGGAAGAG
+
FFFFFFFFFFFFFFFFFFFFFFFFFFFFFFFFFFFFFFFFFFFFF
@FS10000125:26:BPA73017-1023:1:1101:4940:1040 1:N:0:1
TTTTCCGCAACTTCGTCGAGTACGCTCAACTACGGAGATCGGAAG
+
FFF:FFFFF:FFFFFFF:FFFFFFFFFFFF:FFFFFFFFFFFFFF
@FS10000125:26:BPA73017-1023:1:1101:5250:1040 1:N:0:1
TCTGCTAACTTCGTCGAGTACGCTCAAACAATTTAGATCGGAAGA
+
,FFFFF:FFFFFFFFFFFFFFFFFFFFFF:FFFFFFFFFFFFFFF
@FS10000125:26:BPA73017-1023:1:1101:5380:1040 1:N:0:1
TTGCAGAACTTCGTCGAGTACGCTCAAATCACTAGATCGGAAGAG
+
FFFFFFFFFFFFFFFFFFFFFFFFFFFFFFFFFFFFFFFFFFFFF
@FS10000125:26:BPA73017-1023:1:1101:5910:1040 1:N:0:1
TAGCAAACTTCGTCGAGTACGCTCAAAGCCTAAGATCGGAAGAGC
+
FFFFFFFFFFFFFFFFFFFFFFFFFFFFFFFFFFFFFFFFFFFFF
@FS10000125:26:BPA73017-1023:1:1101:6450:1040 1:N:0:1
TTGGCAACTTCGTCGAGTACGCTCAATTTTTCAGATCGGAAGAGC
+
FFF,FFFFFFFFFFFFFFFFFFFFFF,FF::,FFFFFFFFFFFFF
@FS10000125:26:BPA73017-1023:1:1101:6580:1040 1:N:0:1
TCACCAACTTCGTCGAGTACGCTCAATAATTAAGATCGGAAGAGC
+
FFFFFFFFFFFFFFFFFFFFFFFFFFFFFFFFFFFFFFFFFFFFF
@FS10000125:26:BPA73017-1023:1:1101:7070:1040 1:N:0:1
GGGGTAACTTCGTCGAGTACGCTCAATTGTATAGATCGGAAGAGC
+
:FFFFFFFFFFFFFFFFFFFFFFFFFFFFFFFFFFFFFFFFFFFF
@FS10000125:26:BPA73017-1023:1:1101:7390:1040 1:N:0:1
GTGGTAACTTCGTCGAGTACGCTCAAACTTACAGATCGGAAGAGC
+
FFFFFFFFFFFFFFFFFFFFFFFFFFFFFFFFFFFFFFFFFFFFF
@FS10000125:26:BPA73017-1023:1:1101:7400:1040 1:N:0:1
GCGATAACTTCGTCGAGTACGCTCAAAGTGGAAGATCGGAAGAGC
+
FFFFFFFFFFFFFFFFFFFFFFFFFFFFFFFFFFFFFFFFFFFFF
@FS10000125:26:BPA73017-1023:1:1101:8090:1040 1:N:0:1
TTTAAAACTTCGTCGAGTACGCTCAAATATGCAGATCGGAAGAGC
+
FFFFFFFFFFFFFFFFFFFFFFFFFFFFFFFFFFFFFFFFFFFFF
@FS10000125:26:BPA73017-1023:1:1101:8390:1040 1:N:0:1
TTGCCTAACTTCGTCGAGTACGCTCAACTAAAGAGATCGGAAGAG
+
FFFFFFFFFFFFFFFFFFFFFFFFFFFFFFFFFFFFFFFFFFFFF
@FS10000125:26:BPA73017-1023:1:1101:9620:1040 1:N:0:1
GTGAAAACTTCGTCGAGTACGCTCAATGATTGAGATCGGAAGAGC
+
FFFFFFFFFFFFFFFFFFFFFFFFFFFFFFFFFFFFFFFFFFFFF
@FS10000125:26:BPA73017-1023:1:1101:10320:1040 1:N:0:1
TTGACTGGACTTCGTCGAGTACGCTCAAGTACCGAGATCGGAAGA
+
FFFFFFFFFFFFFFFFFFFFFFFFFFFFFFFFFFFFFFFFFFFFF
@FS10000125:26:BPA73017-1023:1:1101:10980:1040 1:N:0:1
CCGGTAACTTCGTCGAGTACGCTCAATGATTCTGATCGGAAGAGC
+
:FF::FF:,FF,:F,F::F,,:,:,FF,F:,,,,F::,FFFFF,F
@FS10000125:26:BPA73017-1023:1:1101:11050:1040 1:N:0:1
GCGCCAACTTCGTCGAGTACGCTCAATGCAATAGATCGGAAGAGC
+
:FFFFFFFFFFFFFFFFFFFFFFFFFFFFFFFFFFFFFFFFFFFF
@FS10000125:26:BPA73017-1023:1:1101:11230:1040 1:N:0:1
CCGGTAACTTCGTCGAGTACGCTCAATGATACAGATCGGAAGAGC
+
FFFFFFFFFFFFFFFFFFFFFFFFFFFFFFFFFFFFFFFFFFFFF
@FS10000125:26:BPA73017-1023:1:1101:11720:1040 1:N:0:1
TCGCCAACTTCGTCGAGTACGCTCAAGCGTTGAGATCGGAAGAGC
+
FFFFFFFFFFFFFFFFFFFFFFFFFFFFFFFFFFFFFFFFFFFFF
@FS10000125:26:BPA73017-1023:1:1101:12100:1040 1:N:0:1
TAGAAAACTTCGTCGAGTACGCTCAAATTAAAAGATCGGAAGAGC
+
FFFFFFFFFFFFFFFFFFFFFFFFFFFFFFFFFFFFFFFFFFFFF
@FS10000125:26:BPA73017-1023:1:1101:12430:1040 1:N:0:1
CCGGCAACTTCGTCGAGTACGCTCAATCTGGGAGATCGGAAGAGC
+
FFFFFFFFFFFFFFFFFFFFFFFFFFFFFFFFFFFFFFFFFFFFF
@FS10000125:26:BPA73017-1023:1:1101:12630:1040 1:N:0:1
TCGGAAACTTCGTCGAGTACGCTCAATGGACAAGATCGGAAGAGC
+
FFFFFFFFFFFFFFFFFFFFFFFFFFFFFFFFFFFFFFFFFFFFF
@FS10000125:26:BPA73017-1023:1:1101:12840:1040 1:N:0:1
GCGGGAACTTCGTCGAGTACGCTCAATTAAGTAGATCGGAAGAGC
+
FFFFFFFFFFFFFFFFFFFFFFFFFFFFFFFFFFFFFFFFFFFFF
@FS10000125:26:BPA73017-1023:1:1101:13660:1040 1:N:0:1
GCGCAACTTCGTCGAGTACGCTCAACCTAAGAGATCGGAAGAGCA
+
,FFF:FFFFFFFFFFFFFFFFFF:FFFFFFFFFFFFFF:FFFFFF
@FS10000125:26:BPA73017-1023:1:1101:13870:1040 1:N:0:1
TTGAACTTCGTCGAGTACGCTCAACAAGCAAGATCGGAAGAGCAC
+
FFFFFFFFFFFFFFFFFFFFFFFFFFFFFFFFFFFFFFFFFFFFF
@FS10000125:26:BPA73017-1023:1:1101:14360:1040 1:N:0:1
GAGCCGGAAACTTCGTCGAGTACGCTCAAGATGATAGATCGGAAG
+
:FFFF:,,FFFFFFFFFFFFFFFFFFFFF,FF,,FFFFFFFFFFF
@FS10000125:26:BPA73017-1023:1:1101:14440:1040 1:N:0:1
CCGATAACTTCGTCGAGTACGCTCAAAAAAGTAGATCGGAAGAGC
+
FFFFFFFFFFFFFFFFFFFFFFFFFFFFFFFFFFFFFFFFFFFFF
@FS10000125:26:BPA73017-1023:1:1101:15120:1040 1:N:0:1
TGGTATCAACTTCGTCGAGTACGCTCAAACGGTGAGATCGGAAGA
+
FFFFFFFFFFFFFFFFFFFFFFFFFFFFFFFFFFFFFFFFFFFFF
@FS10000125:26:BPA73017-1023:1:1101:15620:1040 1:N:0:1
GTGGGAACTTCGTCGAGTACGCTCAAAAATGAAGATCGGAAGAGC
+
FFFFFFFFFFFFFFFFFFFFFFFFFFFFFFFFFFFFFFFFFFFFF
@FS10000125:26:BPA73017-1023:1:1101:15940:1040 1:N:0:1
TTGAAAACTTCGTCGAGTACGCTCAAGGTAGAAGATCGGAAGAGC
+
FFFFFFFFFFFFFFFFFFFFFFFFFFFFFFFFFFFFFFFFFFFFF
@FS10000125:26:BPA73017-1023:1:1101:16010:1040 1:N:0:1
TCGCCAACTTCGTCGAGTACGCTCAAAACAGTAGATCGGAAGAGC
+
FF:FFFFFFFFFFFFFFFFFFFFFFFFFFFFFFFFFFFFFFFFFF
@FS10000125:26:BPA73017-1023:1:1101:1500:1050 1:N:0:1
TGGCTCAACTTCGTCGAGTACGCTCAAATCATCAGATCGGAAGAG
+
FFFFFFFFFFFFFFFFFFFFFFFFFFFFFFFFFFFFFFFFFFFFF
@FS10000125:26:BPA73017-1023:1:1101:1970:1050 1:N:0:1
CCGCCAACTAACTTCGTCGAGTACGCTCAACCTTTCAGATCGGAA
+
FFFFFFFFFFFFFFFFFFFFFFFFFFFFFFFFFFFFFFFFFFFFF
@FS10000125:26:BPA73017-1023:1:1101:2100:1050 1:N:0:1
GCGAGAACTTCGTCGAGTACGCTCAAATTTATAGATCGGAAGAGC
+
FFFFFFFFFFFFFFFFFFFFFFFFFFFFFFFFFFFFFFFFFFFFF
@FS10000125:26:BPA73017-1023:1:1101:3440:1050 1:N:0:1
TTTGGAAACTTCGTCGAGTACGCTCAAGAACCAAGATCGGAAGAG
+
FFFFFFFFFFFFFFFFFFFFFFFFFFFFFFFFFFFFFFFFFFFFF
@FS10000125:26:BPA73017-1023:1:1101:3530:1050 1:N:0:1
GCCTTAACTTCGTCGAGTACGCTCAAAAGAGAAGATCGGAAGAGC
+
FFFFFFFFFFFFFFFFFFFFFFFFFFFFFFFFFFFFFFFFFFFFF
@FS10000125:26:BPA73017-1023:1:1101:3720:1050 1:N:0:1
TTGACTGGACTTCGTCGAGTACGCTCAAGAAATAAGATCGGAAGA
+
FFFFFFFFFFFFFFFFFFFFFFFFFFFFFFFFFFFFFFFFFFFFF
@FS10000125:26:BPA73017-1023:1:1101:3840:1050 1:N:0:1
GCGAGAACTTCGTCGAGTACGCTCAAGTTACAAGATCGGAAGAGC
+
,FFFFFF:FFFFFF:FFFFFFFFF:FF:FFF:F:FFFFFFFFFFF
@FS10000125:26:BPA73017-1023:1:1101:4140:1050 1:N:0:1
GCGTGAACTTCGTCGAGTACGCTCAAACCCACAGATCGGAAGAGC
+
FFFFFFFFFFFFFFFFFFFFFFFFFFFFFFFFFFFFFFFFFFFFF
@FS10000125:26:BPA73017-1023:1:1101:4530:1050 1:N:0:1
TTGACTGGACTTCGTCGAGTACGCTCAATACAACAGATCGGAAGA
+
FFFFFFFFFFFFFFFFFFFFFFFFFFFFFFFFFFFFFFFFFFFFF
@FS10000125:26:BPA73017-1023:1:1101:5440:1050 1:N:0:1
ACGATAACTTCGTCGAGTACGCTCAAACCAGTAGATCGGAAGAGC
+
FFFFFFFFFFFFFFFFFFFFFFFFFFFFFFFFFFFFFFFFFFFFF
@FS10000125:26:BPA73017-1023:1:1101:5800:1050 1:N:0:1
GCGGGAACTTCGTCGAGTACGCTCAATGGAAAAGATCGGAAGAGC
+
FFFFFFFFFFFFFFFFFFFFFFFFFFFFFFFFFFFFFFFFFFFFF
@FS10000125:26:BPA73017-1023:1:1101:5930:1050 1:N:0:1
GGGCTAACTTCGTCGAGTACGCTCAAACTCGAAGATCGGAAGAGC
+
FFFFFFFFFFFFFFFFFFFFFFFFFFFFFFFFFFFFFFFFFFFFF
@FS10000125:26:BPA73017-1023:1:1101:6200:1050 1:N:0:1
TTGCATAAACTTCGTCGAGTACGCTCAACTTTCCAGATCGGAAGA
+
FFFFFFFFFFFFFFFFFFFFFFFFFFFFFFFFFFFFFFFFFFFFF
@FS10000125:26:BPA73017-1023:1:1101:6720:1050 1:N:0:1
TTGACTGGACTTCGTCGAGTACGCTCAAGGGTAAAGATCGGAAGA
+
FFFFFFFFFFFFFFFFFFFFFFFFFFFFFFFFFFFFFFFFFFFFF
@FS10000125:26:BPA73017-1023:1:1101:7230:1050 1:N:0:1
GCGCAACTTCGTCGAGTACGCTCAAGGTTTAAGATCGGAAGAGCA
+
:F:FFFFFFFFFFFFFFFFFFFFFFFFFFFFFFFFFFFFFFFFFF
@FS10000125:26:BPA73017-1023:1:1101:7750:1050 1:N:0:1
TCGCTAACTTCGTCGAGTACGCTCAAAGAAACAGATCGGAAGAGC
+
FFFFFFFFFFFFFFFFFFFFFFFFFFFFFFFFFFFFFFFFFFFFF
@FS10000125:26:BPA73017-1023:1:1101:8310:1050 1:N:0:1
TTGCTTAACTTCGTCGAGTACGCTCAAGTAACTAGATCGGAAGAG
+
FFFFFF,FFFFFFFFFFFFFFFFFFFFFFFFFFFF:FF:FFFF:F
@FS10000125:26:BPA73017-1023:1:1101:8430:1050 1:N:0:1
TCGCAACTTCGTCGAGTACGCTCAATGCCGGAGATCGGAAGAGCA
+
FF:FFFFFFFFFFFFFFFFFFFFFFFFFFFFFFFFFFFFFFFFFF
@FS10000125:26:BPA73017-1023:1:1101:8820:1050 1:N:0:1
TTGGTAACTTCGTCGAGTACGCTCAAGCCATCAGATCGGAAGAGC
+
FFF,FFFFFFFF:F:,FFFFFFFFF:FFFFFFFFFFFFFFF,FFF
@FS10000125:26:BPA73017-1023:1:1101:9670:1050 1:N:0:1
TTGACTGGACTTCGTCGAGTACGCTCAACACACTAGATCGGAAGA
+
FFFFFFFFFFFFFFFFFFFFFFFFFFFFFFFFFFFFFFFFFFFFF
@FS10000125:26:BPA73017-1023:1:1101:10080:1050 1:N:0:1
CCGACAACTTCGTCGAGTACGCTCAACGTATGAGATCGGAAGAGC
+
FFFFFFFFFFFFFFFFFFFFFFF:FFFF:FFFFFFFFFFFFFFFF
@FS10000125:26:BPA73017-1023:1:1101:10270:1050 1:N:0:1
TCTATTACCTTCGTGAGTACGCTCAATACCACAGATCGGAAGAGC
+
FFFFFFFFFFFFFFFFFFFFFFFFFFFFFFFFFFFFFFFFFFFFF
@FS10000125:26:BPA73017-1023:1:1101:10430:1050 1:N:0:1
TTGAACTTCGTCGAGTACGCTCAATTAGAGAGATCGGAAGAGCAC
+
FF:FFFFFFFFFFFFFFFFFFFFFFFFFFFFFFFFFFFFFFFFFF
@FS10000125:26:BPA73017-1023:1:1101:11400:1050 1:N:0:1
TTTTCGCAACTTCGTCGAGTACGCTCAAGATCCCAGATCGGAAGA
+
FFFFFFFFFFFFFFFFFFFFFFFFFFFFFFFFFFFFFFFFFFFFF
@FS10000125:26:BPA73017-1023:1:1101:12250:1050 1:N:0:1
GCTGCAATTTCGTCGAGTACGCTCAAGTGGAAAGATCGGAAGAGC
+
FFFFFFFFFFFFFFFFFFFFFFFFFFFFFFFFFFFFFFFFFFFFF
@FS10000125:26:BPA73017-1023:1:1101:13010:1050 1:N:0:1
TTGTCAACTTCGTCGAGTACGCTCAAACTGCAAGATCGGAAGAGC
+
:,F,,FFFFFFFFFFFFFFFFFFFFF,:F,,FFFFFFFFFFFFFF
@FS10000125:26:BPA73017-1023:1:1101:13340:1050 1:N:0:1
GCGCCAACTTCGTCGAGTACGCTCAATTGTCAAGATCGGAAGAGC
+
FFFFFFFFFFFFFFFFFFFFFFFFFFFFFFFFFFFFFFFFFFFFF
@FS10000125:26:BPA73017-1023:1:1101:13790:1050 1:N:0:1
GCGATGACTTCGTCGAGTACGCTCAATGAATAAGATCGGAAGAGC
+
FFFFFFFFFFFFFFFFFFFFFFFFFFFFFFFFFFFFFFFFFFFFF
@FS10000125:26:BPA73017-1023:1:1101:13900:1050 1:N:0:1
GGGTTAACCTCGTCGAGTACGCTCAATGTCACAGATCGGAAGAGC
+
,:F,F,FF:F::FFF,FFFF:FFF:,FFFFFFF:FF:F:FFFFF:
@FS10000125:26:BPA73017-1023:1:1101:14000:1050 1:N:0:1
TTGTCAACTTCGTCGAGTACGCTCAAGGTCCTAGATCGGAAGAGC
+
FFFFFFFFFFFFFFFFFFFFFFFFFFFFFFFFFFFFFFFFFFFFF
@FS10000125:26:BPA73017-1023:1:1101:14560:1050 1:N:0:1
TCGCAACCTTCGTCGAGTACGCTCAAAAGGTTAGATCGGAAGAGC
+
FFFFFFFFFFFFFFFFFFFFFFFFFFFFFFFFFFFFFFFFFFFFF
@FS10000125:26:BPA73017-1023:1:1101:14870:1050 1:N:0:1
TTGATAACTTCGTCGAGTACGCTCAAACATATAGATCGGAAGAGC
+
FFFFFFFFFFFFFFFFFFFFFFFFFFFFFFFFFFFFFFFFFFFFF
@FS10000125:26:BPA73017-1023:1:1101:15050:1050 1:N:0:1
TCTCACAACTTCGTCGAGTACGCTCAACGTGTAAGATCGGAAGAG
+
FFFFFFFFFFFFFFFFFFFFFFFFFFFFFFFFFFFFFFFFFFFFF
@FS10000125:26:BPA73017-1023:1:1101:16030:1050 1:N:0:1
TTCAACTTCGTCGAGTACGCTCAAATCACGAGATCGGAAGAGCAC
+
FFFFFFFFFFFFFFFFFFFFFFFFFFFFFFFFFFFFFFFFFFFFF
@FS10000125:26:BPA73017-1023:1:1101:1150:1060 1:N:0:1
TTTTAGAAACTTCGTCGAGTACGCTCAAGAGGGTAGATCGGAAGA
+
FFFFFFFFFFFFFFFFFFFFFFFFFFFFFFFFFFFFFFFFFFFFF
@FS10000125:26:BPA73017-1023:1:1101:1160:1060 1:N:0:1
CCGGGAACTTCGTCGAGTACGCTCAATAGGTGAGATCGGAAGAGC
+
FFFFFFFFFFFFFFFFFFFFFFFFFFFFFFFFFFFFFFFFFFFFF
@FS10000125:26:BPA73017-1023:1:1101:1570:1060 1:N:0:1
TTGAACTTCGTCGAGTACGCTCAATTAAATAGATCGGAAGAGCAC
+
FFFFFFFFFFFFFFFFFFFFFFFFFFFFFFFFFFFFFFFFFFFFF
@FS10000125:26:BPA73017-1023:1:1101:2190:1060 1:N:0:1
TTGACTGGACTTCGTCGAGTACGCTCAACGACAAAGATCGGAAGA
+
FFFFFFFFFFFFFFFFFFFFFFFFFFFFFFF:F:FFFFFFFFFFF
@FS10000125:26:BPA73017-1023:1:1101:2300:1060 1:N:0:1
GGGAACTTCGTCGAGTACGCTCAAACTGTGAGATCGGAAGAGCAC
+
FFFFFFFFFFFFFFFFFFFFFFFFFFFFFFFFFFFFFFFFFFFFF
@FS10000125:26:BPA73017-1023:1:1101:2440:1060 1:N:0:1
TCGCAAACTTCGTCGAGTACGCTCAAAATGATAGATCGGAAGAGC
+
,FFFF:F:::FFFFFFFFFFFFFFFF,,FFF:FFFFFFFFFFFFF
@FS10000125:26:BPA73017-1023:1:1101:2620:1060 1:N:0:1
GGTCAAACTTCGTCGAGTACGCTCAATTACTAAGATCGGAAGAGC
+
FFFFFFFFFFFFFFFFFFFFFFFFFFFFFFFFFFFFFFFFFFFFF
@FS10000125:26:BPA73017-1023:1:1101:2780:1060 1:N:0:1
CCCAACTTCGTCGAGTACGCTCAATGGGATAGATCGGAAGAGCAC
+
FFFFFFFFFFFFFFFFFFFFFFFFFFFFFFFFFFFFFFFFFFFFF
@FS10000125:26:BPA73017-1023:1:1101:3190:1060 1:N:0:1
TCGGTAACCTCGTCGAGTACGCTCAATTTAGAAGATCGGAAGAGC
+
FFFFFFFFFFFFFFFFFFFFFFFFFFFFFFFFFFFFFFFFFFFFF
@FS10000125:26:BPA73017-1023:1:1101:3390:1060 1:N:0:1
ACGCAACTTCGTCGAGTACGCTCAATTGTATAGATCGGAAGAGCA
+
FFFFFFFFFFFFFFFFFFFFFFFFFFFFFFFFFFFFFFFFFFFFF
@FS10000125:26:BPA73017-1023:1:1101:3710:1060 1:N:0:1
TTGACTGGACTTCGTCGAGTACGCTCAAGAAATAAGATCGGAAGA
+
FFFFFFFFFFFFFFFFFFFFFFFFFFFFFFFFFFFFFFFFFFFFF
@FS10000125:26:BPA73017-1023:1:1101:4040:1060 1:N:0:1
TAGTAAACTTCGTCGAGTACGCTCAACGATTAAGATCGGAAGAGC
+
FFFFFFFFFFFFFFFFFFFFFFFFFFFFFFFFFFFFFFFFFFFFF
@FS10000125:26:BPA73017-1023:1:1101:4080:1060 1:N:0:1
TTGAAAACTTCGTCGAGTACGCTCAAAATAAAAGATCGGAAGAGC
+
FFFFFFFFFFFFFFFFFFFFFFFFFFFFFFFFFFFFFFFFFFFFF
@FS10000125:26:BPA73017-1023:1:1101:4620:1060 1:N:0:1
GGGGAACCTTCGTCGAGTACGCTCAAAGGTAAAGATCGGAAGAGC
+
FFFFFFFFFFFFFFFFFFFFFFFFFFFFFFFFFFFFFFFFFFFFF
@FS10000125:26:BPA73017-1023:1:1101:4960:1060 1:N:0:1
TATTAAACTTCGTCGAGTACGCTCAAGGAAAGAGATCGGAAGAGC
+
FFFFFFFFFFFFFFFFFFFFFFFFFFFFFFFFFFFFFFFFFFFFF
@FS10000125:26:BPA73017-1023:1:1101:5240:1060 1:N:0:1
TTGATTAACTTCGTCGAGTACGCTCAATGCACCAGATCGGAAGAG
+
FFFFFFFFFFFFFFFFFFFFFFFFFFFFFFFFFFFFFFFFFFFFF
@FS10000125:26:BPA73017-1023:1:1101:5310:1060 1:N:0:1
TAGGAAACTTCGTCGAGTACGCTCAACTGTAGAGATCGGAAGAGC
+
:FFFFFFFFFFFFFFFFFFFFFFFFFFFFFFFFFFFFFFFFFFFF
@FS10000125:26:BPA73017-1023:1:1101:5430:1060 1:N:0:1
GTGGGAACTTCGTCGAGTACGCTCAATAAGAGAGATCGGAAGAGC
+
FFFFFFFFFFFFFFFFFFFFFFFFFFFFFFFFFFFFFFFFFFFFF
@FS10000125:26:BPA73017-1023:1:1101:5850:1060 1:N:0:1
TTTAAGAACTTCGTCGAGTACGCTCAAAAGAACAGATCGGAAGAG
+
FFFFFFFFFFFFFFFFFFFFFFFFFFFFFFFFFFFFFFFFFFFFF
@FS10000125:26:BPA73017-1023:1:1101:6710:1060 1:N:0:1
TGAAAAACTTCGTCGAGTACGCTCAAGGATAAAGATCGGAAGAGC
+
,:FFFFFFFFF:FF:FFFF:FFFF:FFFFF::FFFFFFFFFFF:F
@FS10000125:26:BPA73017-1023:1:1101:6890:1060 1:N:0:1
GCGCGCAACTTCGTCGAGTACGCTCAATAAATTAGATCGGAAGAG
+
FF:FFFFFFFFFFFFFFFFFFFFFFFFFFFFFFFFFFFFFFFFFF
@FS10000125:26:BPA73017-1023:1:1101:7780:1060 1:N:0:1
ACGGGCCTAACTTCGTCGAGTACGCTCAAGGAAAAAGATCGGAAG
+
FFFFFFFFFFFFFFFFFFFFFFFFFFFFFFFFFFFFFFFFFFFFF
@FS10000125:26:BPA73017-1023:1:1101:7850:1060 1:N:0:1
TTGTTAACTTCGTCGAGTACGCTCAAGCCGCATGATCGGAAGAGC
+
FFF,::FF:,FF:F:,F:FF:FFF:,,:,:F,,FFF,::FFFFF,
@FS10000125:26:BPA73017-1023:1:1101:9120:1060 1:N:0:1
GAGGATCAACTTCGTCGAGTACGCTCAAATAAAAAGATCGGAAGA
+
FFFFFFFFFFFFFFFFFFFFFFFFFFFFFFFFFFFFFFFFFFFFF
@FS10000125:26:BPA73017-1023:1:1101:9190:1060 1:N:0:1
TTGTAACTTCGTCGAGTACGCTCAAAAGAGTAGATCGGAAGAGCA
+
FFFFFFFFFFFFFFFFFFFFFFFFFFFFFFFFFFFFFFFFFFFFF
@FS10000125:26:BPA73017-1023:1:1101:9370:1060 1:N:0:1
TGGCTAACCTCGTCGAGTACGCTCAAATACTCAGATCGGAAGAGC
+
F:FFFFFFFFFFFFFFFFFFFFFFFFFFFFFFFFFFFFFFFFFFF
@FS10000125:26:BPA73017-1023:1:1101:10350:1060 1:N:0:1
CCCTAAAACTTCGTCGAGTACGCTCAACACAGTAGATCGGAAGAG
+
FFFFF:FFFFFFFFFF:FFFFFFFFF,FFF:FFFFFFFFFFFFFF
@FS10000125:26:BPA73017-1023:1:1101:11220:1060 1:N:0:1
TAGCCAACTTCGTCGAGTACGCTCAATGTGGAAGATCGGAAGAGC
+
FFFFFFFFFFFFFFFFFFFFFFFFFFFFFFFFFFFFFFFFFFFFF
@FS10000125:26:BPA73017-1023:1:1101:11510:1060 1:N:0:1
CCGCTAACTTCGTCGAGTACGCTCAATACCAGAGATCGGAAGAGC
+
FFFFFFFFFFFFFFFFFFFFFFFFFFFFFFFFFFFFFFFFFFFFF
@FS10000125:26:BPA73017-1023:1:1101:14160:1060 1:N:0:1
TAGCTAACTTCGTCGAGTACGCTCAATTTGAAAGATCGGAAGAGC
+
FFFFFFFFFFFFFFFFFFFFFFFFFFFFFFFF::FFFFFFFFFFF
@FS10000125:26:BPA73017-1023:1:1101:14240:1060 1:N:0:1
CTGGCAACTTCGTCGAGTACGCTCAAAGGTGTAGATCGGAAGAGC
+
FFFFFFFFFFFFFFFFFFFFFFFFFFFFFFFFFFFFFFFFFFFFF
@FS10000125:26:BPA73017-1023:1:1101:14310:1060 1:N:0:1
TTTAAAACTTCGTCGAGTACGCTCAAAATTCTGGATCGGAAGAGC
+
,::::,,FFFF,FF:FFFFFF:F,F,,:FFFF,:FF,::F,:FF,
@FS10000125:26:BPA73017-1023:1:1101:14340:1060 1:N:0:1
CCGCAACTTCGTCGAGTACCGGGAACTTCGTCGAGTACGCTCAAT
+
FFFFFFFFFFFFFFFFFFFFFFFFFFFFFFFFFFFFFFFFFFFFF
@FS10000125:26:BPA73017-1023:1:1101:14470:1060 1:N:0:1
ACGCAACTTCGTCGAGTACGCTCAAACGAATAGATCGGAAGAGCA
+
FF:FFFFFFFFFFFFFFFFFFFFFFFFFFFFFFFFFFFFFFFFFF
@FS10000125:26:BPA73017-1023:1:1101:15040:1060 1:N:0:1
TTGTTAACTTCGTCGAGTACGCTCAAACTTTGAGATCGGAAGAGC
+
FFFFFFFFFFFFFFFFFFFFFFFFFFFFFFFFFFFFFFFFFFFFF
@FS10000125:26:BPA73017-1023:1:1101:15390:1060 1:N:0:1
TTGTGTAACTTCGTCGAGTACGCTCAAGGTGTTAGATCGGAAGAG
+
FFFFFFFFFFFFFFFFFFFFFFFFFFFFFFFFFFFFFFFFFFFFF
@FS10000125:26:BPA73017-1023:1:1101:15660:1060 1:N:0:1
CTGGATGAACTTCGTCGAGTACGCTCAAACTACCAGATCGGAAGA
+
FFFFFFFFFFFFFFFFFFFFFFFFFFFFFFFFFFFFFFFFFFFFF
@FS10000125:26:BPA73017-1023:1:1101:15760:1060 1:N:0:1
TTGGCAACTTCGTCGAGTACGCTCAAGAGAATAGATCGGAAGAGC
+
FFFFFFFFFFFFFFFFFFFFFFFFFFFFFFFFFFFFFFFFFFFFF
@FS10000125:26:BPA73017-1023:1:1101:15880:1060 1:N:0:1
TCTTCGTCGAGTACGCTCAATGTGACAGATCGGAAGAGCACACGT
+
FFFFFFFFFFFFFFFFFFFFFFFFFFFFFFFFFFFFFFFFFFFFF
@FS10000125:26:BPA73017-1023:1:1101:15970:1060 1:N:0:1
GCGCAACTTCGTCGAGTACGCTCAACTAGTAAGATCGGAAGAGCA
+
,FFFFFFFFFFFFFFFFFFFFFFFFFFFFFFFFFFFFFFFFFFF:
@FS10000125:26:BPA73017-1023:1:1101:2100:1070 1:N:0:1
TCAGCAACTTCGTCGAGTACGCTCAAAAATAAAGATCGGAAGAGC
+
FFFFFFFFFFFFFF:FFFFFFFFFF:F:FFFFFFFFFFFFFFFFF
@FS10000125:26:BPA73017-1023:1:1101:2360:1070 1:N:0:1
TAGCAAACTTCGTCGAGTACGCTCAAAGGCCTAGATCGGAAGAGC
+
FFFFFFFFFFFFFFFFFFFFFFFFFFFFFFFFFFFFFFFFFFFFF
@FS10000125:26:BPA73017-1023:1:1101:2740:1070 1:N:0:1
TTGGAAACTTCGTCGAGTACGCTCAAAGTGTCAGATCGGAAGAGC
+
F:,:FFFFFFFFFFFFFFFFFFFFFFFFFFFFFFFFFFFFFFFFF
@FS10000125:26:BPA73017-1023:1:1101:2820:1070 1:N:0:1
TAGCCACCTTCGTCGAGTACGCTCAACTCACCAGATCGGAAGAGC
+
FFFFFFFFFFFFFFFFFFFFFFFFFFFFFFFFFFFFFFFFFFFFF
@FS10000125:26:BPA73017-1023:1:1101:3140:1070 1:N:0:1
GCGCTAACTTCGTCGAGTACGCTCAAAAATCAAGATCGGAAGAGC
+
FFFFFFFFFFFFFFFFFFFFFFFFFFFFFFFFFFFFFFFFFFFFF
@FS10000125:26:BPA73017-1023:1:1101:3210:1070 1:N:0:1
TGGTCAACTTCGTCGAGTACGCTCAATAGATAAGATCGGAAGAGC
+
FFFFFFFFFFFFFFFFFFFFFFFFFFFFFFFFFFFFFFFFFFFFF
@FS10000125:26:BPA73017-1023:1:1101:3400:1070 1:N:0:1
TCGCTAACTTCGTCGAGTACGCTCAATAATGAAGATCGGAAGAGC
+
FFFFFFFFFFFFFFFFFFFFFFFFFFFFFFFFFFFFFFFFFFFFF
@FS10000125:26:BPA73017-1023:1:1101:3420:1070 1:N:0:1
TTGTTTACTTCGTCGAGTACGCTCAAGATACAAGATCGGAAGAGC
+
FFFFFFFFFFFFFFFFFFFFFFFFFFFFFFFFFFFFFFFFFFFFF
@FS10000125:26:BPA73017-1023:1:1101:3440:1070 1:N:0:1
CCTGGAACTTCGTCGAGTACGCTCAAGCATGGAGATCGAAGAGCA
+
FFFFFFFFFFFFFFFFFFFFFFFFFFFFFFFFFFFFFFFFFFFFF
@FS10000125:26:BPA73017-1023:1:1101:3800:1070 1:N:0:1
GCGAAAACTTCGTCGAGTACGCTCAATTATTGAGATCGGAAGAGC
+
FFFFFFFFFFFFFFFFFFFFFFFFFFFFFFFFFFFFFFFFFFFFF
@FS10000125:26:BPA73017-1023:1:1101:4550:1070 1:N:0:1
GCGAAACTTCGTCGAGTACGCTCAACTTATCAGATCGGAAGAGCA
+
FFFFFFFFFFFFFFFFFFFFFFFFFFFFFFFFFFFFFFFFFFFFF
@FS10000125:26:BPA73017-1023:1:1101:4980:1070 1:N:0:1
TCGTCAACTTCGTCGAGTACGCTCAAAAATTAAGATCGGAAGAGC
+
FFFFFFFFFFFFFFFFFFFFFFFFFFFFFFFFFFFFFFFFFFFFF
@FS10000125:26:BPA73017-1023:1:1101:5570:1070 1:N:0:1
TCGCCTCCAACTTCGTCGAGTACGCTCAAATCACAAGATCGGAAG
+
FFFF::F:F:FFFFFFFFFFF:FFFFFF,FFF:FFFFFFFFFFF:
@FS10000125:26:BPA73017-1023:1:1101:6130:1070 1:N:0:1
TCGACAACTTCGTCGAGTACGCTCAATGAGTCAGATCGGAAGAGC
+
FFFFFFFFFFFFFFFFFFFFFFFFF:FFFFFFFFFFFFFFFFFFF
@FS10000125:26:BPA73017-1023:1:1101:6540:1070 1:N:0:1
TCGCTAACTTCGTCGAGTACGCTCAAATACTGAGATCGGAAGAGC
+
FFFFFFFFFFFFFFFFFFFFFFFFFFFFFFFFFFFFFFFFFFFFF
@FS10000125:26:BPA73017-1023:1:1101:7920:1070 1:N:0:1
ACGTAAACTTCGTCGAGTACGCTCAAGTCACCAGATCGGAAGAGC
+
FFFFFFFFFFFFFFFFFFFFFFFFFFFFFFFFFFFFFFFFFFFFF
@FS10000125:26:BPA73017-1023:1:1101:7960:1070 1:N:0:1
TTGGAAGAACTTCGTCGAGTACGCTCAAAGGAGGAGATCGGAAGA
+
FFFFFFFFFFFFFFFFFFFFFFFFFFFFFFFFFFFFFFFFFFFFF
@FS10000125:26:BPA73017-1023:1:1101:8000:1070 1:N:0:1
TTGACTGGACTTCGTCGAGTACGCTCAAAAAGGTAGATCGGAAGA
+
:FFFFFFFFFFFFFFFFFFFFFFFFFFFFFFFFFFFFFFFFFFFF
@FS10000125:26:BPA73017-1023:1:1101:8580:1070 1:N:0:1
TAGAACTTCGTCGAGTACGCTCAATCACTCAGATCGGAAGAGCAC
+
,:FFFFF::,FF:FF,FFFF:FF,FFF:FF,FFF:F::,FF:FF,
@FS10000125:26:BPA73017-1023:1:1101:8730:1070 1:N:0:1
GCGGAACTTCGTCGAGTACGCTCAAAGCGGGAGATCGGAAGAGCA
+
FFFFFFFFFFFFFFFFFFFFFFFFFFFFFFFFFFFFFFFFFFFFF
@FS10000125:26:BPA73017-1023:1:1101:8750:1070 1:N:0:1
GCGGAACTTCGTCGAGTACGCTCAAAGCGGGAGATCGGAAGAGCA
+
,FFFFFFFFFFFFFFFFFFFFFFFFFFFFFFFFFFFFFFFFFFFF
@FS10000125:26:BPA73017-1023:1:1101:8870:1070 1:N:0:1
ATTAAACTTCGTCGAGTACGCTCAAAAATATAGATCGGAAGAGCA
+
F:FFFFFFFFFFFFFFFFFFFFFFFFFFFFFFFFFFFFFFFFFFF
@FS10000125:26:BPA73017-1023:1:1101:9500:1070 1:N:0:1
AGGGAACTTCGTCGAGTACGCTCAAAAGGGGAGATCGGAAGAGCA
+
FFFFFFFFFFFFFFFFFFFFFFFFFFFFFFFFFFFFFFFFFFFFF
@FS10000125:26:BPA73017-1023:1:1101:9550:1070 1:N:0:1
TTGAACTTCGTCGAGTACGCTCAAAGTATGAGATCGGAAGAGCAC
+
:FFFFFFFFFFFFFFFFFFFFFFFFFFFFFFFFFFFFFFFFFFFF
@FS10000125:26:BPA73017-1023:1:1101:9560:1070 1:N:0:1
TTGAACTTCGTCGAGTACGCTCAAAGTATGAGATCGGAAGAGCAC
+
FFFFFFFFFFFFFFFFFFFFFFFFFFFFFFFFFFFFFFFFFFFFF
@FS10000125:26:BPA73017-1023:1:1101:10050:1070 1:N:0:1
TTGCACAACTTCGTCGAGTACGCTCAAGGATGGAGATCGGAAGAG
+
FFF,F:FFFFFFFFFFFFFFFFFFFFF,F,,,FFFFFFFFFFFFF
@FS10000125:26:BPA73017-1023:1:1101:10130:1070 1:N:0:1
GCGTTAACTTCGTCGAGTACGCTCAAGGAAGTAGATCGGAAGAGC
+
,FFFFFFFFFFFFFFFFFFFFFFFFFFFF:FFFFFFFFFFFFFFF
@FS10000125:26:BPA73017-1023:1:1101:10190:1070 1:N:0:1
TTGCATACTTCGTCGAGTACGCTCAAGATTGCAGATCGGAAGAGC
+
,FFFF,F:FFF,F:FF:FFF,:FFF,::F,F:,,,FF,FF,:::F
@FS10000125:26:BPA73017-1023:1:1101:10200:1070 1:N:0:1
GGGTAAACTTCGTCGAGTACGCTCAAGTGAGAAGATCGGAAGAGC
+
FFFFFFFFFFFFFFFFFFFFFFFFFFFFFFFFFFFFFFFFFFFFF
@FS10000125:26:BPA73017-1023:1:1101:10330:1070 1:N:0:1
TCGAACTTCGTCGAGTACGCTCAATCTATGAGATCGGAAGAGCAC
+
FFFFFFFFFFFFFFFFFFFFFFFFFFFFFFFFFFFFFFFFFFFFF
@FS10000125:26:BPA73017-1023:1:1101:10700:1070 1:N:0:1
TTGGGAACTTCGTCGAGTACGCTCAAAAATAGAGATCGGAAGAGC
+
FFFF,FFFF::FFF::FFFF:FFF::FFFFFF,FFF:F:FFFFFF
@FS10000125:26:BPA73017-1023:1:1101:11560:1070 1:N:0:1
TTGACTGGACTTCGTCGAGTACGCTCAAACCCTCAGATCGGAAGA
+
F:,FFF:F:FF:FF:FFFFFFFFFFFF,FFFFFFFFFFFFFFFFF
@FS10000125:26:BPA73017-1023:1:1101:11580:1070 1:N:0:1
GAGCTAACTTCGTCGAGTACGCTCAAACTGAGAGATCGGAAGAGC
+
FFFFFFFFFFFFFFFFFFFFFFFFFFFFFFFFFFFFFFFFFFFFF
@FS10000125:26:BPA73017-1023:1:1101:11620:1070 1:N:0:1
ACGAAACTTCGTCGAGTACGCTCAATGTTCCAGATCGGAAGAGCA
+
FFFFFFFFFFFFFFFFFFFFFFFFFFFFFFFFFFFFFFFFFFFFF
@FS10000125:26:BPA73017-1023:1:1101:12860:1070 1:N:0:1
TTGACTGGACTTCGTCGAGTACGCTCAAGACATAAGATCGGAAGA
+
FFFFFFFFFFFFFFFFFFFFFFFFFFFFFFFFFFFFFFFFFFFFF
@FS10000125:26:BPA73017-1023:1:1101:12960:1070 1:N:0:1
GAGCTATAACTTCGTCGAGTACGCTCAAGAACTAAGATCGGAAGA
+
:FFFFFF,FFFFFFFFFFFFFFFFFFF:FFFFFFFFFFFFFFFFF
@FS10000125:26:BPA73017-1023:1:1101:13120:1070 1:N:0:1
GCGGTAACTTCGTCGAGTACGCTCAAACTGTAAGATCGGAAGAGC
+
:FFFFFFFFFFFFFFFFFFFFFFFFFFFFFFFFFFFFFFFFFFFF
@FS10000125:26:BPA73017-1023:1:1101:13380:1070 1:N:0:1
TTGTATAACTTCGTCGAGTACGCTCAAGGAATAAGATCGGAAGAG
+
F:FFFFFFFFFFFFFFFFFFFFFFFFFFFFFFFFFFFFFFFFFFF
@FS10000125:26:BPA73017-1023:1:1101:13920:1070 1:N:0:1
CTGCCCAACTTCGTCGAGTACGCTCAAGTTTAGAGATCGGAAAGA
+
FFFFFFFFFFFFFFFFFFFFFFFFFFFFFFFFFFFFFFFFFFFFF
@FS10000125:26:BPA73017-1023:1:1101:14480:1070 1:N:0:1
ACGGAAACTTCGTCGAGTACGCTCAATTCTCAAGATCGGAAGAGC
+
FFFFFFFFFFFFFFFFFFFFFFFFFFFFFFFFFFFFFFFFFFFFF
@FS10000125:26:BPA73017-1023:1:1101:14850:1070 1:N:0:1
TTGACTGGACTTCGTCGAGTACGCTCAACCCTGCAGATCGGAAGA
+
FFFFFFFFFFFFFFFFFFFFFFFFFFFFFFFFFFFFFFFFFFFFF
@FS10000125:26:BPA73017-1023:1:1101:14910:1070 1:N:0:1
TCAGACAACTTCGTCGAGTACGCTCAACTGTTTAGATCGGAAGAG
+
FFFF:FF:FFFFFFFFFFFFFFFFF,:FFFFFFFFFFFFFFFFF:
@FS10000125:26:BPA73017-1023:1:1101:14980:1070 1:N:0:1
TTCGAAACTTCGTCGAGTACGCTCAAAAAAATAGATCGGAAGAGC
+
FFFFFFFFFFFFFFFFFFFFFFFFFFFFFFFFFFFFFFFFFFFFF
@FS10000125:26:BPA73017-1023:1:1101:15010:1070 1:N:0:1
CCCTTAACTTCGTCGAGTACGCTCAACTGCTCAGATCGGAAGAGC
+
,F:,FFF:FFFFFFFFFFFFFFFFFFF,F,,,FFFFFFFFFFFFF
@FS10000125:26:BPA73017-1023:1:1101:15060:1070 1:N:0:1
TTGATAACTTCGTCGAGTACGCTCAAAGTTGAAGATCGGAAGAGC
+
FF,FF,FFFFFFFFF:FFFFFFFFF,FFFFFF:F:FF:FF,FFFF
@FS10000125:26:BPA73017-1023:1:1101:15070:1070 1:N:0:1
ATGTAACTTCGTCGAGTACGCTCAAAGTAGAAGATCGGAAGAGCA
+
F:FFFFFFFFFFFFFFFFFFFFFFFFFFFFFFFFFFFFFFFFFFF
@FS10000125:26:BPA73017-1023:1:1101:15380:1070 1:N:0:1
TTGAACCAACCAAACCCTTCGTCGAGTACGCTCAAATTCCTAGAT
+
FFFFFFFFFFFFFFFFFFFFFFFFFFFFFFFFFFFFFFFFFFFFF
@FS10000125:26:BPA73017-1023:1:1101:15740:1070 1:N:0:1
GAGCGGAAACTTCGTCGAGTACGCTCAAGAAAAGAGATCGGAAGA
+
FFFFFFFFFFFFFFFFFFFFFFFFFFFFFFFFFFFFFFFFFFFFF
@FS10000125:26:BPA73017-1023:1:1101:16360:1070 1:N:0:1
GGGTTAACTTCGTCGAGTACGCTCAAGATATAAGATCGGAAGAGC
+
:FFFFFFFFFFFFFFFFFFFFFFFFFFFFF:FFFFFFFFFFFFFF
@FS10000125:26:BPA73017-1023:1:1101:1040:1080 1:N:0:1
GCGTGGGAACTTCGTCGAGTACGCTCAAAGAAAAAGATCGGAAGA
+
:FFFFFFFFFFFFFFFFFFFFFFFFFFFFFFFFFFFFFFFFFFFF
@FS10000125:26:BPA73017-1023:1:1101:1330:1080 1:N:0:1
GCGTAAACTTCGTCGAGTACGCTCAACTGAATAGATCGGAAGAGC
+
FFFFFFFFFFFFFFFFFFFFFFFFFFFFFFFFFFFFFFFFFFFFF
@FS10000125:26:BPA73017-1023:1:1101:1880:1080 1:N:0:1
GCGGAACTTCGTCGAGTACGCTCAAGTGTATAGATCGGAAGAGCA
+
FFFFFFFFFFFFFFFFFFFFFFFFFFFFFFFFFFFFFFFFFFFFF
@FS10000125:26:BPA73017-1023:1:1101:2490:1080 1:N:0:1
TTGACTGGACTTCGTCGAGTACGCTCAACCTACCAGATCGGAAGA
+
,FFFFFFF:FFFFFFFFFFFFFFFFFFFFFFFFFFFFFFFFFFF:
@FS10000125:26:BPA73017-1023:1:1101:2900:1080 1:N:0:1
GCAAAACTTCGTCGAGTACGCTCAAACCTTCAGATCGGAAGAGCA
+
FFFFFFFFFFFFFFFFFFFFFFFFFFFFFFFFFFFFFFFFFFFFF
@FS10000125:26:BPA73017-1023:1:1101:3040:1080 1:N:0:1
TCGGGAACTTCGTCGAGTACGCTCAACAATGTAGATCGGAAGAGC
+
FFFFFFFFFFFFFFFFFFFFFFFFFFFFFFFFFFFFFFFFFFFFF
@FS10000125:26:BPA73017-1023:1:1101:3310:1080 1:N:0:1
ACGAAACTTCGTCGAGTACGCTCAAATCAAGAGATCGGAAGAGCA
+
FFFFFFFFFFFFFFFFFFFFFFFFFFFFFFFFFFFFFFFFFFFFF
@FS10000125:26:BPA73017-1023:1:1101:5110:1080 1:N:0:1
TCTGGTAACTTCGTCGAGTACGCTCAAATGGTAAGATCGGAAGAG
+
FFFFFFFFFFFFFFFFFFFFFFFFFFFFFFFFFFFFFFFFFFFFF
@FS10000125:26:BPA73017-1023:1:1101:5650:1080 1:N:0:1
TTGTAACTTCGTCGAGTACGCTCAAGAATGAAGATCGGAAGAGCA
+
FFFFFFFFFFFFFFFFFFFFFFFFFFFFFFFFFFFFFFFFFFFFF
@FS10000125:26:BPA73017-1023:1:1101:6280:1080 1:N:0:1
TTGTCAACTTCGTCGAGTACGCTCAAAACGAAAGATCGGAAGAGC
+
FFFFFFFFFFFFFFFFFFFFFFFFFFFFFFFFFFFFFFFFFFFFF
@FS10000125:26:BPA73017-1023:1:1101:6290:1080 1:N:0:1
CAGGTAACTTCGTCGAGTACGCTCAACATGTTAGATCGGAAGAGC
+
FFFFFFFFFFFFFFFFFFFFFFFFFFFFFFFFFFFFFFFFFFFFF
@FS10000125:26:BPA73017-1023:1:1101:6590:1080 1:N:0:1
TTGTTGAACTTCGTCGAGTACGCTCAATTTTTGAGATCGGAAGAG
+
FFF:F:FFFFFFFFFFFFFFFFFFF,FFFFFF::FFFFFFFFFFF
@FS10000125:26:BPA73017-1023:1:1101:6880:1080 1:N:0:1
GCGCGCAACTTCGTCGAGTACGCTCAATAAATTAGATCGGAAGAG
+
FFFFFFFFFFFFFFFFFFFFFFFFFFFFFFFFFFFFFFFFFFFFF
@FS10000125:26:BPA73017-1023:1:1101:7440:1080 1:N:0:1
TTGGGCAACTTAGTCGAGTACGCTCAAGTATATAGATCGGAAGAG
+
FFFFFFFFFFFFFFFFFFFFFFFFFFFFFFFFFFFFFFFFFFFFF
@FS10000125:26:BPA73017-1023:1:1101:8350:1080 1:N:0:1
CGGGGGAAACTTCGTCGAGTACGCTCAAGAGATAAGATCGGAAGA
+
FFFFFFFFFFFFFFFFFFFFFFFFFFFFFFFFFFFFFFFFFFFFF
@FS10000125:26:BPA73017-1023:1:1101:8380:1080 1:N:0:1
CTGCAAGAACTTCGTCGAGTACGCTCAAATGGACAGATCGGAAGA
+
F:FFFFFFFFFFFFFFFFFFFFFFFFFFFFFFFFFFFFFFFFFFF
@FS10000125:26:BPA73017-1023:1:1101:8440:1080 1:N:0:1
TAGCTAACTTCGTCGAGTACGCTCAATAAGATAGATCGGAAGAGC
+
FFFFFFFFFFFFFFFFFFFFFFFFFFFFFFFFFFFFFFFFFFFFF
@FS10000125:26:BPA73017-1023:1:1101:8460:1080 1:N:0:1
TTGGTAACTTCGTCGAGTACGCTCAAACAAACAGATCGGAAGAGC
+
FFFFFFFFFFFFFFFFFFFFFFFFFFFFFFFFFFFFFFFFFFFFF
@FS10000125:26:BPA73017-1023:1:1101:8550:1080 1:N:0:1
TGGTAACTTCGTCGAGTACGCTCAATTACATAGATCGGAAGAGCA
+
FFFFFFFFFFFFFFFFFFFFFFFFFFFFFFFFFFFFFFFFFFFFF
@FS10000125:26:BPA73017-1023:1:1101:9150:1080 1:N:0:1
TAGACAACTTCGTCGAGTACGCTCAATAGTAAAGATCGGAAGAGC
+
FFFFFFFFFFFFFFFFFFFFFFFFFFFFFFFFFFFFFFFFFFFFF
@FS10000125:26:BPA73017-1023:1:1101:9410:1080 1:N:0:1
TTGGCAACTTCGTCGAGTACGCTCAAGAATTAAGATCGGAAGAGC
+
F:FFFFFFFFFFFFFFFFFFFFFFFFFFFFFFFFFFFFFFFFFFF
@FS10000125:26:BPA73017-1023:1:1101:9700:1080 1:N:0:1
TCGAGACTGTCGAGTACGCTCAAGCGAGTAGATCGGAAGAGCACA
+
FFFFFFFFFFFFFFFFFFFFFFFFFFFFFFFFFFFFFFFFFFFFF
@FS10000125:26:BPA73017-1023:1:1101:9780:1080 1:N:0:1
TTGCCAACTTCGTCGAGTACGCTCAAAAAAAAAGATCGGAAGAGC
+
FFFFFFFFFFFFFFFFFFFFFFFFFFFFFFFFFFFFFFFFFFFFF
@FS10000125:26:BPA73017-1023:1:1101:10050:1080 1:N:0:1
GCGGAAACTTCGTCGAGTACGCTCAAGATGACAGATCGGAAGAGC
+
,FFFFFFFFFFFFFFFFFFFFFFFFFFFFFFFFFFFFFFFFFFFF
@FS10000125:26:BPA73017-1023:1:1101:10460:1080 1:N:0:1
GTGCTGAAGAACTTCGTCGAGTACGCTCAAGTCAAAAGATCGGAA
+
FFFFFFFFFFFFFFFFFFFFFFFFFFFFFFFFFFFFFFFFFFFFF
@FS10000125:26:BPA73017-1023:1:1101:11880:1080 1:N:0:1
TCGTGAACTTCGTCGAGTACGCTCAAGGACTTAGATCGGAAGAGC
+
FFFFFFFFFFFFFFFFFFFFFFFFFFFFFFFFFFFFFFFFFFFFF
@FS10000125:26:BPA73017-1023:1:1101:12060:1080 1:N:0:1
TTGTAAACTTCGTCGAGTACGCTCAACTTGAGAGATCGGAAGAGC
+
FFFFFFFFFFFFFFFFFFFFFFFFFFFFFFFFFFFFFFFFFFFFF
@FS10000125:26:BPA73017-1023:1:1101:12180:1080 1:N:0:1
GCGGAAACTTCGTCGAGTACGCTCAAGTTGAAAGATCGGAAGAGC
+
,FFFFFFF:FFFFFFF:FFFFFFF,:F:F,FF,FFFF,F:FFFFF
@FS10000125:26:BPA73017-1023:1:1101:12430:1080 1:N:0:1
TAGCTAACTTCGTCGAGTACGCTCAAATACTAAGATCGGAAGAGC
+
FFFFFFFFFFFFFFFFFFFFFFFFFFFFFFFFFFFFFFFFFFFFF
@FS10000125:26:BPA73017-1023:1:1101:13480:1080 1:N:0:1
TTGACTGGACTTCGTCGAGTACGCTCAAACGAATAGATCGGAAGA
+
FFFFFFFFFFFFFFFFFFFFFFFFFFFFFFFFFFFFFFFFFFFFF
@FS10000125:26:BPA73017-1023:1:1101:14510:1080 1:N:0:1
TTTCAAACTTCGTCGAGTACGCTAAAATTAATAGATCGGAAGAGC
+
FFFFFF:FFFFFFF:FFFFFFFF:F:FFFFFFFFFFFFFFFFFFF
@FS10000125:26:BPA73017-1023:1:1101:14610:1080 1:N:0:1
CCGAAAACTTCGTCGAGTACGCTCAACATGGAAGATCGGAAGAGC
+
FFFFFFFFFFFFFFFFFFFFFFFFFFFFFFFFFFFFFFFFFFFFF
@FS10000125:26:BPA73017-1023:1:1101:15010:1080 1:N:0:1
GTGGCAACTTCGTCGAGTATGCTCAACGGCACAGATCGGATGAGC
+
,,FF,,FFFFF,:,,FFF:FF,F,FF,::,,FFFFF,:,:,,:F,
@FS10000125:26:BPA73017-1023:1:1101:15420:1080 1:N:0:1
TGGCTAACTTCGTCGAGTACGCTCAATTTATAAGATCGGAAGAGC
+
FF,FFFFFFFFFFFFFFFFFFFFFFFF:FFF,FFFFFFFFFFFFF
@FS10000125:26:BPA73017-1023:1:1101:15620:1080 1:N:0:1
GACTCAACTTCGTCGAGTACGCTCAAAGGATAAGATCGGAAGAGC
+
FFFFFFFFFFFFFFFFFFFFFFFFFFFFFFFFFFFFFFFFFFFFF
@FS10000125:26:BPA73017-1023:1:1101:15670:1080 1:N:0:1
TTGACTGGACTTCGTCGAGTACGCTCAACCTCAGAGATCGGAAGA
+
F,FFF::,:::F::F,F:::FF:FF,,FF::FFFF:,FF,::FF,
@FS10000125:26:BPA73017-1023:1:1101:1070:1090 1:N:0:1
TAGCAAACTTCGTCGAGTACGCTCAATATTTAAGATCGGAAGAGC
+
FFFFFFFFFFFFFFFFFFFFFFFFFFFFFFFFFFFFFFFFFFFFF
@FS10000125:26:BPA73017-1023:1:1101:1310:1090 1:N:0:1
TGGCCAACTTCGTCGAGTACGCTCAAACTATGAGATCGGAAGAGC
+
,:FFFF,FFFFFFFFFFFFFFFFFFFFFFFFFFFFFFFFFFFFFF
@FS10000125:26:BPA73017-1023:1:1101:1670:1090 1:N:0:1
CCGGCAACTTACTCGAGTACGCTCAAATCTTTAGATCGGAAGAGC
+
FFFFFFFFFFFFFFFFFFFFFFFFFFFFFFFFFFFFFFFFFFFFF
@FS10000125:26:BPA73017-1023:1:1101:1770:1090 1:N:0:1
TGGCTAACTTCGTCGAGTACGCTCAAACCGAAAGATCGGAAGAGC
+
FFFFFFFFFFFFFFFFFFFFFFFFFFFFFFFFFFFFFFFFFFFFF
@FS10000125:26:BPA73017-1023:1:1101:2770:1090 1:N:0:1
CCGATAGCTTCGTCGAGTACGCTCAAATTTATAGATCGGAAGAGC
+
F,:FF:,:F::FFF:FFFF:FFF,,F,:FF,F:F,F:::,F,,,F
@FS10000125:26:BPA73017-1023:1:1101:2900:1090 1:N:0:1
TTGACTAACTTCGTCGAGTACGCTCAAGACTGCAGATCGGAAGAG
+
FFFFFFFFFFFFFFFFFFFFFFFFFFFFFFFFFFFFFFFFFFFFF
@FS10000125:26:BPA73017-1023:1:1101:2970:1090 1:N:0:1
TAGAAATTCGTCGAGTACGCTCAATCAAGTAGATCGGAAGAGCAC
+
FFFFFFFFFFFFFFFFFFFFFFFFFFFFFFFFFFFFFFFFFFFFF
@FS10000125:26:BPA73017-1023:1:1101:3030:1090 1:N:0:1
GTGACACACACACACATCTTCGTCGAGTACGCTCAATAAGTTAGA
+
,F,FFFFFFFFFFFF:FFFF,FFFFFFFFFFFFF:FFFFFFFFFF
@FS10000125:26:BPA73017-1023:1:1101:3860:1090 1:N:0:1
TTGGTAGCTTCGTCGAGTACGCTCAATAGAGCAGATCGGAAGAGC
+
FFFFFFFFFFFFFFFFFFFFFFFFFFFFFFFFFFFFFFFFFFFFF
@FS10000125:26:BPA73017-1023:1:1101:4480:1090 1:N:0:1
TATCAACTTCGTCGAGTACGCTCAATGGTTAAGATCGGAAGAGCA
+
FFFFFFFFFFFFFFFFFFFFFFFFFFFFFFFFFFFFFFFFFFFFF
@FS10000125:26:BPA73017-1023:1:1101:4670:1090 1:N:0:1
TAGGAGATAACTTCGTCGAGTACGCTCAAACTAATAGATCGGAAG
+
FFFFFFFFFFFFFFFFFFFFFFFFFFFFFFFFFFFFFFFFFFFFF
@FS10000125:26:BPA73017-1023:1:1101:4770:1090 1:N:0:1
TCTTCGTCGAGTACGCTCAACAGCTCAGATCGGAAGAGCACACGT
+
,FFFF,,F:F:FFFFFFFFFFF:F:F,FFF:F:FFFFFF:FFFFF
@FS10000125:26:BPA73017-1023:1:1101:5170:1090 1:N:0:1
TCGTGAACTTCGTCGAGTACGCTCAAAAAAAGAGATCGGAAGAGC
+
FFFFFFFFFFFFFFFFFFFFFFFFFFFFFFFFFFFFFFFFFFFFF
@FS10000125:26:BPA73017-1023:1:1101:5550:1090 1:N:0:1
GGGCTAACTTCGTCGAGTACGCTCAATACTAAAGATCGGAAGAGC
+
FFFFFFFFFFFFFFFFFFFFFFFFFFFFFFFFFFFFFFFFFFFFF
@FS10000125:26:BPA73017-1023:1:1101:6250:1090 1:N:0:1
TTGGTAACTTCGTCGAGTACGCTCAACCATCTAGATCGGAAGAGC
+
FFFFFFFFFFFFFFFFFFFFFFFFFFFFFFFFFFFFFFFFFFFFF
@FS10000125:26:BPA73017-1023:1:1101:6300:1090 1:N:0:1
GTGCAAACTTCGTCGAGTACGCTCAACTATGGAGATCGGAAGAGC
+
FFFFFFFFFFFFFFFFFFFFFFFFFFFFFFFFFFFFFFFFFFFFF
@FS10000125:26:BPA73017-1023:1:1101:6910:1090 1:N:0:1
TCGTTAACTTCGTCGAGTACGCTCAATCTCTGAGATCGGAAGAGC
+
FFFFFFFFFFFFFFFFFFFFFFFFFFFFFFFFFFFFFFFFFFFFF
@FS10000125:26:BPA73017-1023:1:1101:6960:1090 1:N:0:1
TCGTAAACTTCGTCGAGTACGCTCAATTCAAGAGATCGGAAGAGC
+
FFFFFFFFFFFFFFFFFFFFFFFFFFFFFFFFFFFFFFFFFFFFF
@FS10000125:26:BPA73017-1023:1:1101:7500:1090 1:N:0:1
CCCTACACTTCGTCGAGTACGCTCAAATCTCAAGATCGGAAGAGC
+
FFFFFFFFFFFFFFFFFFFFFFFFFFFFFFFFFFFFFFFFFFFFF
@FS10000125:26:BPA73017-1023:1:1101:8070:1090 1:N:0:1
TTCGAAGAACTTCGTCGAGTACGCTCAAAGGGAGAGATCGGAAGA
+
FFFFFFFFFFFFFFFFFFFFFFFFFFFFFFFFFFFFFFFFFFFFF
@FS10000125:26:BPA73017-1023:1:1101:8360:1090 1:N:0:1
TTGACTGGACTTCGTCGAGTACGCTCAACCTCGTAGATCGGAAGA
+
FFFFFFFFFFFFFFFFFFFFFFFFFFFFFFFFFFFFFFFFFFFFF
@FS10000125:26:BPA73017-1023:1:1101:8400:1090 1:N:0:1
CCGGAACTTCGTCGAGTACGCTCAAAGCAAAAGATCGGAAGAGCA
+
FFFFFFFFFFFFFFFFFFFFFFFFFFFFFFFFFFFFFFFFFFFFF
@FS10000125:26:BPA73017-1023:1:1101:8450:1090 1:N:0:1
ACGCAACTTCGTCGAGTACGCTCAATTTTGGAGATCGGAAGAGCA
+
FFFFFFFFFFFFFFFFFFFFFFFFFFFFFFFFFFFFFFFFFFFFF
@FS10000125:26:BPA73017-1023:1:1101:8830:1090 1:N:0:1
GCGCAACTTCGTCGAGTACGCTCAATGAGTAAGATCGGAAGAGCA
+
,FFFFFFFFFFFFFFFFFFFFFFFFFFFFFFFFFFFFFFFFFFFF
@FS10000125:26:BPA73017-1023:1:1101:9540:1090 1:N:0:1
TTGACTGGACTTCGTCGAGTACGCTCAATTCGAAAGATCGGAAGA
+
FFFFFFFFFFFFFFFFFFFFFFFFFFFFFFFFFFFFFFFFFFFFF
@FS10000125:26:BPA73017-1023:1:1101:9690:1090 1:N:0:1
ACGTAAACTTCGTCGAGTACGCTCAACACAGAAGATCGGAAGAGC
+
FFFFFFFFFFFFFFFFFFFFFFFFFFFFFFFFFFFFFFFFFFFFF
@FS10000125:26:BPA73017-1023:1:1101:9870:1090 1:N:0:1
GCGCCAACTTCGTCGAGTACGCTCAAGTAAACAGATCGGAAGAGC
+
FFFFFFFFFFFFFFFFFFFFFFFFFFFFFFFFFFFFFFFFFFFFF
@FS10000125:26:BPA73017-1023:1:1101:9960:1090 1:N:0:1
TGCAGAACTTCGTCGAGTACGCTCAAGCACATAGATCGGAAGAGC
+
,,FFFFFFFFFFFFFFFFFFFFFFFFFFFFF:FFFFFFFFFFFFF
@FS10000125:26:BPA73017-1023:1:1101:10360:1090 1:N:0:1
TTGCAAACTTCGTCGAGTACGCTCAAGTGAATAGATCGGAAGAGC
+
FFFFFFFFFFFFFFFFFFFFFFFFFFFFFFFFFFFFFFFFFFFFF
@FS10000125:26:BPA73017-1023:1:1101:10860:1090 1:N:0:1
AATGCAACTTCGTCGAGTACGCTCAATATCCCAGATCGGAAGAGC
+
,F,,FFFFFFF,FF:FF,FF:FFFFFFF:FFFFFF:FFFFFFFFF
@FS10000125:26:BPA73017-1023:1:1101:10930:1090 1:N:0:1
ACGTTAACTTCGTCGAGTACGCTCAATCCGTCAGATCGGAAGAGC
+
FFFFFFFFFFFFFFFFFFFFFFFFFFFFFFFFFFFFFFFFFFFFF
@FS10000125:26:BPA73017-1023:1:1101:12620:1090 1:N:0:1
GCGGGAACTTTCTCGAGTACGCTCAATAAAAGAGATCGGAAGAGC
+
:FFFFFFFFFFFFFFFFFFFFFFFFFFF,,FFFFFFFFFFFFFFF
@FS10000125:26:BPA73017-1023:1:1101:13970:1090 1:N:0:1
GGGTTAACCTCGTCGAGTACGCTCAATGTCACAGATCGGAAGAGC
+
FFFFFFFFFFFFFFFFFFFFFFFFFFFFFFFFFFFFF:FFFFFFF
@FS10000125:26:BPA73017-1023:1:1101:14020:1090 1:N:0:1
TCGATAACTTCGTCGAGTACGCTCAATTCACTAGATCGGAAGAGC
+
FFFFFFFFFFFFFFFFFFFFFFFFFFFFFFFFFFFFFFFFFFFFF
@FS10000125:26:BPA73017-1023:1:1101:15480:1090 1:N:0:1
GCGTCAACTTCGTCGAGTACGCTCAAACTATGAGATCGGAAGAGC
+
:FFFFFFFFFFFFFFFFFFFFFFFFFFFFFFFFFFFFFFFFFFFF
@FS10000125:26:BPA73017-1023:1:1101:15830:1090 1:N:0:1
TCGGCAACTTCGTCGAGTACGCTCAAATTATAAGATCGGAAGAGC
+
FFFFFFFFFFFFFFFFFFFFFFFFFFFFFFFFFFFFFFFFFFFFF
@FS10000125:26:BPA73017-1023:1:1101:15920:1090 1:N:0:1
TTGGCCAACCTCGTCGAGTACGCTCAATGGATGAGATCGGAAGAG
+
FF:FFFFFFFFFFFFFFFFFFFFFF:FFFF,FFFFFFF:FFFFF:
@FS10000125:26:BPA73017-1023:1:1101:1550:1100 1:N:0:1
GAGATAACTTCGTCGAGTACGCTCAATTATCGAGATCGGAAGAGC
+
:FFFFFFFFFFFFFFFFFFFFFFFFFFFFFFFFFFFFFFFFFFFF
@FS10000125:26:BPA73017-1023:1:1101:1570:1100 1:N:0:1
TCGAACTTCGTCGAGTACGCTCAAAATAGTAGATCGGAAGAGCAC
+
FFFFFFFFFFFFFFFFFFFFFFFFFFFFFFFFFFFFFFFFFFFFF
@FS10000125:26:BPA73017-1023:1:1101:1700:1100 1:N:0:1
TTGGAAACTTCGTCGAGTACGCTCAATATTACAGATCGGAAGAGC
+
FFFFFFFFFFFFFFFFFFFFFFFFFFFFFFFFFFFFFFFFFFFFF
@FS10000125:26:BPA73017-1023:1:1101:1750:1100 1:N:0:1
CCGGTATCTTCGTCGAGTACGCTCAAGTATATAGATCGGAAGAGC
+
FF,FF:FFFFFFFFFFFFFFFFFFF:FFFFFFFFFFFFFFFFFFF
@FS10000125:26:BPA73017-1023:1:1101:2070:1100 1:N:0:1
TTGTTAACTTCGTCGAGTACGCTCAACGGCCTAGATCGGAAGAGC
+
FFFFFFFFFFFFFFFFFFFFFFFFFFFFFFFFFFFFFFFFFFFFF
@FS10000125:26:BPA73017-1023:1:1101:2170:1100 1:N:0:1
TAGTTAACTTCGTCGAGTACGCTCAAATATTCAGATCGGAAGAGC
+
FFFFFFFFFFFFFFFFFFFFFFFFFFFFFFFFFFFFFFFFFFFFF
@FS10000125:26:BPA73017-1023:1:1101:2550:1100 1:N:0:1
TCAAGAACTTCGTCGAGTACGCTCAACAGTAAAGATCGGAAGAGC
+
,FFFFFFFFFFFFFFFFFFFFFFFFFFFFFFFFFFFFFFFFFFFF
@FS10000125:26:BPA73017-1023:1:1101:4120:1100 1:N:0:1
GCGCCAACTTCGTCGAGTACGCTCAATGGTTAAGATCGGAAGAGC
+
FFFFFFFFFFFFFFFFFFFFFFFFFFFFFFFFFFFFFFFFFFFFF
@FS10000125:26:BPA73017-1023:1:1101:4760:1100 1:N:0:1
TTCCAAACTTCGTCGAGTACGCTCAATGACAGAGATCGGAAGAGC
+
F,,:FFF:::,,:F:,FF,F:FF:,F,:,FF:F,:F::FF,,FF,
@FS10000125:26:BPA73017-1023:1:1101:4800:1100 1:N:0:1
GAGCAAACTTCGTCGAGTACGCTCAAAAAACCAGATCGGAAGAGC
+
FFFFFFFFFFFFFFFFFFFFFFFFFFFFFFFFFFFFFFFFFFFFF
@FS10000125:26:BPA73017-1023:1:1101:4870:1100 1:N:0:1
GCCATTCAACTTTCGTCGAGTACGCTCAATGCTACAGATCGGAAG
+
FFFFFFFFFFFFFFFFFFFFFFFFFFFFFFFFFFFFFFFFFFFFF
@FS10000125:26:BPA73017-1023:1:1101:5030:1100 1:N:0:1
TAGTCAACTTCGTCGAGTACGCTCAAATAAGAAGATCGGAAGAGC
+
FFFFFFFFFFFFFFFFFFFFFFFFFFFFFFFFFFFFFFFFFFFFF
@FS10000125:26:BPA73017-1023:1:1101:5320:1100 1:N:0:1
TCGAGAACTTCGTCGAGTACGCTCAACGAATTAGATCGGAAGAGC
+
FFFFFFFFFFFFFFFFFFFFFFFFFFFFFFFFFFFFFFFFFFFFF
@FS10000125:26:BPA73017-1023:1:1101:5340:1100 1:N:0:1
TTGACTGGACTTCGTCGAGTACGCTCAAATTAAAAGATCGGAAGA
+
FFFFFFFFFFFFFFFFFFFFFFFFFFFFFFFFFFFFFFFFFFFFF
@FS10000125:26:BPA73017-1023:1:1101:5360:1100 1:N:0:1
TCTTAACTTCGTCGAGTACGCTCAAATGTATTGATCGGAAGAGCA
+
FFFF:FFFF:FFFFFFFFFFFFFFFFFFFFFFFFFFFFFFFFFF:
@FS10000125:26:BPA73017-1023:1:1101:5820:1100 1:N:0:1
TAGTAACTTCGTCGAGTACGCTCAATTTTAAAGATCGGAAGAGCA
+
FFFFFFFFFFFFFFFFFFFFFFFFFFFFFFFFFFFFFFFFFFFFF
@FS10000125:26:BPA73017-1023:1:1101:6520:1100 1:N:0:1
TTGTAAACTTCGTCGAGTACGCTCAAAACCCTAGATCGGAAGAGC
+
FFFFFFFFFFFFFFFFFFFFFFFFFFFFFFFFFFFFFFFFFFFFF
@FS10000125:26:BPA73017-1023:1:1101:8000:1100 1:N:0:1
TCGGCCAACTTCGTCGAGTACGCTCAAATTAATAGATCGGAAGAG
+
FFFFFFFFFFFFFFFFFFFFFFFFFFFFFFFFFFFFFFFFFFFFF
@FS10000125:26:BPA73017-1023:1:1101:8140:1100 1:N:0:1
GAGCAAACTTCGTCGAGTACGCTCAATTTTCAAGATCGGAAGAGC
+
FFFFFFFFFFFFFFFFFFFFFFFFFFFFFFFFFFFFFFFFFFFFF
@FS10000125:26:BPA73017-1023:1:1101:8180:1100 1:N:0:1
TTGGAAACTTCGTCGAGTACGCTCAAGTAATAAGATCGGAAGAGC
+
FFFFFFFFFFFFFFFFFFFFFFFFFFFFFFFFFFFFFFFFFFFFF
@FS10000125:26:BPA73017-1023:1:1101:8220:1100 1:N:0:1
TGGTAAACTTCGTCGAGTACGCTCAACTTACAAGATCGGAAGAGC
+
FFFFFFFFFFFFFFFFFFFFFFFFFFFFFFFFFFFFFFFFFFFFF
@FS10000125:26:BPA73017-1023:1:1101:8310:1100 1:N:0:1
TTGACTGGAGTTCAGACTTTACGCTCAACCGCTTAGATCGGAAGA
+
FFFFFFFFFFFFFFFFFFFFFFFFFFFFFFFFFFFFFFFFFFFFF
@FS10000125:26:BPA73017-1023:1:1101:9390:1100 1:N:0:1
TTGACTGGACTTCGTCGAGTACGCTCAAGATCGCAGATCGGAAGA
+
FFFFFFFFFFFFFFFFFFFFFFFFFFFFFFFFFFFFFFFFFFFFF
@FS10000125:26:BPA73017-1023:1:1101:9790:1100 1:N:0:1
TTGACTGGACTTCGTCGAGTACGCTCAATGCAGTAGATCGGAAGA
+
FFFFFFFFFFFFFFFFFFFFFFFFFFFFFFFFFFFFFFFFFFFFF
@FS10000125:26:BPA73017-1023:1:1101:9870:1100 1:N:0:1
TAGTAAACTTCGTCGAGTACGCTCAAATTGGAAGATCGGAAGAGC
+
FFFFFFFFFFFFFFFFFFFFFFFFFFFFFFFFFFFFFFFFFFFFF
@FS10000125:26:BPA73017-1023:1:1101:10270:1100 1:N:0:1
CCGTTAACTTCGTCGAGTACGCTCAAGAAAAGAGATCGGAAGAGC
+
FFFFFFFFFFFFFFFFFFFFFFFFFFFFFFFFFFFFFFFFFFFFF
@FS10000125:26:BPA73017-1023:1:1101:10400:1100 1:N:0:1
TCGATAACTTCGATAACTCGAGTACGCTCAATTTTTAAGATCGGA
+
FFFFFFFFFFFFFFF:FFFFFFFFFFFFFFFFFFFFFFFFFFFFF
@FS10000125:26:BPA73017-1023:1:1101:10460:1100 1:N:0:1
GAGAAAACTTCGTCGAGTACGCTCAATTTGGCAGATCGGAAGAGC
+
FFFFFFFFFFFFFFFFFFFFFFFFFFFFFFFFFFFFFFFFFFFFF
@FS10000125:26:BPA73017-1023:1:1101:11400:1100 1:N:0:1
TTGGCCAACTTCGTCGAGTACGCTCAATGATTTAGATCGGAAGAG
+
FFFFFFFFFFFFFFFFFFFFFFFFFFFFFFFFFFFFFFFFFFFFF
@FS10000125:26:BPA73017-1023:1:1101:11780:1100 1:N:0:1
TCGAAAACTTCGTCGAGTACGCTCAATGATACAGATCGGAAGAGC
+
:FFFFFFFFFFFFFFFFFFFFFFFFFFFFFFFFFFFFFFFFFFFF
@FS10000125:26:BPA73017-1023:1:1101:13520:1100 1:N:0:1
TTGTCAACTTCGTCGAGTACGCTCAATTGATTAGATCGGAAGAGC
+
FFFFFFFFFFFFFFF:FFFF:FFFF,FFFFFFFFFFFF:FFFFF:
@FS10000125:26:BPA73017-1023:1:1101:13740:1100 1:N:0:1
GTGGTAAACCTTCGTCGAGTACGCTCAAGGACAGAGATCGGAAGA
+
,,:,FFFFFF,:F,FF:FF::F:FFFF::F,FFFFFF:FF,F,:,
@FS10000125:26:BPA73017-1023:1:1101:14260:1100 1:N:0:1
TCGGCAACTTCGTCGAGTACGCTCAACGTTGGAGATCGGAAGAGC
+
:FFFFFFFFFFFFFFFFFFFFFFFFFFFFFFFFFFFFFFFFFFFF
@FS10000125:26:BPA73017-1023:1:1101:14690:1100 1:N:0:1
TCGTTAACTTCGTCGAGTACGCTCAAGAGAAAAGATCGGAAGAGC
+
FFFFFFFFFFFFFFFFFFFFFFFFFFFF:FFFFFFFFFFFFFFFF
@FS10000125:26:BPA73017-1023:1:1101:14980:1100 1:N:0:1
GGGAAACTTCGTCGAGTACGCTCAAACTTGTAGATCGGAAGAGCA
+
FFFFFFFFFFFFFFFFFFFFFFFFFFFFFFFFFFFFFFFFFFFFF
@FS10000125:26:BPA73017-1023:1:1101:15010:1100 1:N:0:1
TAGGAAACTTCGTCGAGTACGCTCAATATCCCAGATCGGAAGAGC
+
FFFFFFFFFFFFFFFFFFFFFFFFFFFFFFFFFFFFFFFFFFFFF
@FS10000125:26:BPA73017-1023:1:1101:15020:1100 1:N:0:1
GAGATAACTTCGTCGAGTACGCTCAACTACTAAGATCGGAAGAGC
+
FFFFFFFFFFFFFFFFFFFFFFFFFFFFFFFFFFFFFFFFFFFFF
@FS10000125:26:BPA73017-1023:1:1101:15070:1100 1:N:0:1
TCGCTAACTTCGTCGAGTACGCTCAATAAAAAAGATCGGAAGAGC
+
FFFFFFFFFFFFFFFFFFFFFFFFFFFFFFFFFFFFFFFFFFFFF
@FS10000125:26:BPA73017-1023:1:1101:15150:1100 1:N:0:1
TTTACAAAACTTCGTCGAGTACGCTCAATATCCTAGATCGGAAGA
+
FFFFFF:FFFFFFFFFFFFFFFFFFFFFFFFFFFFFFFFFFFFFF
@FS10000125:26:BPA73017-1023:1:1101:15790:1100 1:N:0:1
TTGTTGAACTTCGCGAGTACGCTCAAGTAAACAGATCGGAAGAGC
+
FFFFFFFFFFFFFFFFFFFFFFFFFFFFFFFFFFFFFFFFFFFFF
@FS10000125:26:BPA73017-1023:1:1101:15810:1100 1:N:0:1
TCGACAACTTCGTCGAGTACGCTCAATCTATGAGATCGGAAGAGC
+
FFFFFFFFFFFFFFFFFFFFFFFFFFFFFFFFFFFFFFFFFFFFF
@FS10000125:26:BPA73017-1023:1:1101:16120:1100 1:N:0:1
TGGCCAACTTCGTCGAGTACGCTCAATTTGGTAGATCGGAAGAGC
+
,::FFFFFFFFFFFFFFFFFFFFFFFFFFFFFFFFFFFFFFFFFF
@FS10000125:26:BPA73017-1023:1:1101:16300:1100 1:N:0:1
TCTATTAACTTCGTCGAGTACGCTCAAAGTTGAAGATCGGAAGAG
+
,F:FFFFFFFFFFFFFFFFFFFFFFFFFFFFFFFFFFFFFFFFFF
@FS10000125:26:BPA73017-1023:1:1101:1020:1110 1:N:0:1
TAGTGAACTTCGTCGAGTACGCTCAACGAATAAGATCGGAAGAGC
+
FFFFFFFFFFFFFFFFFFFFFFFFFFFFFFFFFFFFFFFFFFFFF
@FS10000125:26:BPA73017-1023:1:1101:1790:1110 1:N:0:1
ACGTCAACTTCGTCGAGTACGCTCAACTATACAGATCGGAAGAGC
+
FFFFFFFFFFFFFFFFFFFFFFFFFFFFFFFFFFFFFFFFFFFFF
@FS10000125:26:BPA73017-1023:1:1101:2140:1110 1:N:0:1
TCGGCAACTTCGTCGAGTACGCTCAACTTAATAGATCGGAAGAGC
+
FFFFFFFFFFFFFFFFFFFFFFFFFFFFFFFFFFFFFFFFFFFFF
@FS10000125:26:BPA73017-1023:1:1101:2510:1110 1:N:0:1
TTGAAGAACTTCGTCGAGTACGCTCAATGGTTGAGATCGGAAGAG
+
FFFFFFFFFFFFFFFFFFFFFFFFFFFFFFFFFFFFFFFFFFFFF
@FS10000125:26:BPA73017-1023:1:1101:2550:1110 1:N:0:1
CCGTTAACTTCGTCGAGTACGCTCAAGGATGTAGATCGGAAGAGC
+
FFFFFFFFFFFFFFFFFFFFFFFFFFFFFFFFFFFFFFFFFFFFF
@FS10000125:26:BPA73017-1023:1:1101:2730:1110 1:N:0:1
CCTAGTGAACTTCGTCGAGTACGCTCAAAAGTTCAGATCGGAAGA
+
::FFFF,FFFFFFFFFFFFFFFFFFFFFFFF:::FFFFFFFFFFF
@FS10000125:26:BPA73017-1023:1:1101:3070:1110 1:N:0:1
GAGACAACTTCGTCGAGTACGCTCAATGCAATAGATCGGAAGAGC
+
,FFFFFFFFFFFFFFFFFFFFFFFFFFFF:,FFFFFFFFFFFFFF
@FS10000125:26:BPA73017-1023:1:1101:3620:1110 1:N:0:1
GCGCTAACTTCGTCGAGTACGCTCAATTAGAAAGATCGGAAGAGC
+
FFFFFFFFFFFFFFFFFFFFFFFFFFFFFFFFFFFFFFFFFFFFF
@FS10000125:26:BPA73017-1023:1:1101:3670:1110 1:N:0:1
TCGACAACTTCGTCGAGTACGCTCAAATGTTAAGATCGGAAGAGC
+
FFFFFFFFFFFFFFFFFFFFFFFFFFFFFFFFFFFFFFFFFFFFF
@FS10000125:26:BPA73017-1023:1:1101:3680:1110 1:N:0:1
TCTGTAACTTCGTCGAGTACGCTCAATCAATAAGATCGGAAGAGC
+
:FFFFFFFFFFFFFFFFFFFFFFFFFFFFFFFFFFFFFFFFFFFF
@FS10000125:26:BPA73017-1023:1:1101:3970:1110 1:N:0:1
TAGCGCAACTTCGTCGAGTACGCTCAATAGATTAGATCGGAAGAG
+
FFFFFFFF:FFFF:F:FFFFFFFFF,FF,:F:,FFFFF:FFFFFF
@FS10000125:26:BPA73017-1023:1:1101:4750:1110 1:N:0:1
GCGCTAACTTCGTCGAGTACGCTCAAACGTGCAGATCGGAAGAGC
+
FF,FFFFFFFFFFFFFFFFFFFFFFFFFFFFFFFFFFFFFFFFFF
@FS10000125:26:BPA73017-1023:1:1101:5460:1110 1:N:0:1
TTGACTGGACTTCGTCGAGTACGCTCAAGAGTATAGATCGGAAGA
+
FFFFFFFFFFFFFFFFFFFFFFFFFFFFFFFFFFFFFFFFFFFFF
@FS10000125:26:BPA73017-1023:1:1101:5920:1110 1:N:0:1
TAGTAACTTCGTCGAGTACGCTCAATTTTAAAGATCGGAAGAGCA
+
F:F:,:F:FFFFFFF:FFFF:FF:F,FFF,F::,FFFF:FFF:FF
@FS10000125:26:BPA73017-1023:1:1101:6610:1110 1:N:0:1
GTCGCAACTTCGTCGAGTACGCTCAAATAACTAGATCGGAAGAGC
+
,:::F,FFF::FFFF:FFFFFFFFF,:FFFF::FF:FF:F:FFF,
@FS10000125:26:BPA73017-1023:1:1101:6670:1110 1:N:0:1
TTTGTCAACTTCGTCGAGTACGCTCAAGGAGAAAGATCGGAAGAG
+
FFFFFFFFFFFFFFFFFFFFFFFFFFFFFFFFFFFFFFFFFFFFF
@FS10000125:26:BPA73017-1023:1:1101:6940:1110 1:N:0:1
TAGCTAACTTCGTCGAGTACGCTCAATTTATCAGATCGGAAGAGC
+
FFFFFFFFFFFFFFFFFFF,FFFFFFFFFFFFFFFFFFFFFFFFF
@FS10000125:26:BPA73017-1023:1:1101:7060:1110 1:N:0:1
TCGCAACTTCGTCGAGTACGCTCAATGTAGTAAGATCGGAAGAGC
+
FFFFFFFFFFFFFFFFFFFFFFFFFFFFFFFFFFFFFFFFFFFFF
@FS10000125:26:BPA73017-1023:1:1101:7920:1110 1:N:0:1
TTGCAGAACTTCGTCGAGTACGCTCAAACTATGAGATCGGAAGAG
+
FFFF,,FFFFFFFFFFFFFFFFFFFFFF,F:F,FFFFFFFFFFFF
@FS10000125:26:BPA73017-1023:1:1101:8110:1110 1:N:0:1
TTGTTAAACTTCGTCGAGTACGCTCAACCTATGAGATCGGAAGAG
+
FFFFFFFFFFFFFFFFFFFFFFFFFFFFFFFFFFFFFFFFFFFFF
@FS10000125:26:BPA73017-1023:1:1101:8310:1110 1:N:0:1
TCGCTAACTTCGTCGAGTACGCTCAATAACTTAGATCGGAAGAGC
+
FFFFFFFFFFFFFFFFFFFFFFFFFFFFFFFFFFFFFFFFFFFFF
@FS10000125:26:BPA73017-1023:1:1101:9310:1110 1:N:0:1
TAGCAAACTTCGTCGAGTACGCTCAAACGATAAGATCGGAAGAGC
+
,F,FF,FFFFF:FF:FFFF:FFFF:F,FFFFF,:FFFFF:FFFFF
@FS10000125:26:BPA73017-1023:1:1101:9590:1110 1:N:0:1
TCGCGAACTTCGTCGAGTACGCTCAAAACGCAAGATCGGAAGAGC
+
FFFFFFFFFFFFFFFFFFFFFFFFFFFFFFFFFFFFFFFFFFFFF
@FS10000125:26:BPA73017-1023:1:1101:9600:1110 1:N:0:1
GTGGCAACTTCGTCGAGTACGCTCAAATTAGTAGATCGGAAGAGC
+
FFFFFFFFFFFFFFFFFFFFFFFFFFFFFFFFFFFFFFFFFFFFF
@FS10000125:26:BPA73017-1023:1:1101:9680:1110 1:N:0:1
TTGACTGGACTTCGTCGAGTACGCTCAATCGCATAGATCGGAAGA
+
FFFFFFFFFFFFFFFFFFFFFFFFFFFFFFFFFFFFFFFFFFFFF
@FS10000125:26:BPA73017-1023:1:1101:9840:1110 1:N:0:1
GGGGAACTTCGTCGAGTACGCTCAAATAATCAGATCGGAAGAGCA
+
FFFFFFFFFFFFFFFFFFFFFFFFFFFFFFFFFFFFFFFFFFFFF
@FS10000125:26:BPA73017-1023:1:1101:10050:1110 1:N:0:1
TTGACTGGACTTCGTCGAGTACGCTCAAACGACAAGATCGGAAGA
+
FFFFFFFFFFFFFFFFFFFFFFFFFFFFFFFFFFFFFFFFFFFFF
@FS10000125:26:BPA73017-1023:1:1101:10160:1110 1:N:0:1
GCGCCATCTTCGTCGAGTACGCTCAAAGTCGTAGATCGGAAGAGC
+
:FFFFFFFFFFFFFFFFFFFFFFFFFFFFFFFFFFFFFFFFFFFF
@FS10000125:26:BPA73017-1023:1:1101:11010:1110 1:N:0:1
TAGCCAACTTCGTCGAGTACGCTCATGTCGGGAGATCGGAAGAGC
+
F:F,F::FF:F::F:,FFFF:FFF:,::FF,::FF:,::FFFFF,
@FS10000125:26:BPA73017-1023:1:1101:11200:1110 1:N:0:1
TGGCCAACTTCGTCGAGTACGCTCAATTTAATAGATCGGAAGAGC
+
FFFFFFFFFFFFFFFFFFFFFFFFFFFFFFFFFFFFFFFFFFFFF
@FS10000125:26:BPA73017-1023:1:1101:11210:1110 1:N:0:1
ACGTAACTTCGTCGAGTACGCTCAACATCCCAGATCGGAAGAGCA
+
FFFFFFFFFFFFFFFFFFFFFFFFFFFFFFFFFFFFFFFFFFFFF
@FS10000125:26:BPA73017-1023:1:1101:11270:1110 1:N:0:1
TTGACTGGACTTCGTCGAGTACGCTCAATTCTAAAGATCGGAAGA
+
FF,FFF:,FF:FFFFFF,FFF:FFFFFFFFFFF:F:FF:FFF:FF
@FS10000125:26:BPA73017-1023:1:1101:11500:1110 1:N:0:1
GCGTTAACTTCGTCGAGTACGCTCAATTCATTAGATCGGAAGAGC
+
FFFFFFFFFFFFFFFFFFFFFFFFFFFFFFFFFFFFFFFFFFFFF
@FS10000125:26:BPA73017-1023:1:1101:11630:1110 1:N:0:1
GGGTCAACTTCGTCGAGTACGCTCAAACAAGTAGATCGGAAGAGC
+
FFFFFFFFFFFFFFFFFFFFFFFFFFFFFFFFFFFFFFFFFFFFF
@FS10000125:26:BPA73017-1023:1:1101:11920:1110 1:N:0:1
ACGTAACTTCGTCGAGTACGCTCAACATCCCAGATCGGAAGAGCA
+
FFFFFFFFFFFFFFFFFFFFFFFFFFFFFFFFFFFFFFFFFFFFF
@FS10000125:26:BPA73017-1023:1:1101:12100:1110 1:N:0:1
GGGCCAATTTCGTCGAGTACGCTCAAGCGTCAAGATCGGAAGAGC
+
FFFFFFFFFFFFFFFFFFFFFFFFFFFFFFFFFFFFFFFFFFFFF
@FS10000125:26:BPA73017-1023:1:1101:12520:1110 1:N:0:1
TTGTAAAACTTCGTCGAGTACGCTCAAGATCGGAGATCGGAAGAG
+
F::FF:FFFFFFFFFFFFFFFFFFFFFFFFFFFFFFFFFFFFFFF
@FS10000125:26:BPA73017-1023:1:1101:13060:1110 1:N:0:1
CCGTGAACTTCGTCGAGTACGCTCAATTTACAAGATCGGAAGAGC
+
FFFFFFFFFFFFFFFFFFFFFFFFFFFFFFFFFFFFFFFFFFFFF
@FS10000125:26:BPA73017-1023:1:1101:13140:1110 1:N:0:1
TAGGAACTTCGTCGAGTACGCTCAAAAAACTAGATCGGAAGAGCA
+
FFFFFFFFFFFFFFFFFFFFFFFFFFFFFFFFFFFFFFFFFFFFF
@FS10000125:26:BPA73017-1023:1:1101:13540:1110 1:N:0:1
TTGCCAACTTCGTCGAGTACGCTCAACATCAATAGATCGGAAGAG
+
FFFFFFFFFFFFFFFFFFFFFFFFFFFFFFFFFFFFFFFFFFFFF
@FS10000125:26:BPA73017-1023:1:1101:14340:1110 1:N:0:1
TCGGCGATCTTCGTCGAGTACGCTCAAAAACATAGATCGGAAGAG
+
FFFFFFFFFFFFFFFFFFFFFFFFFFFFFFFFFFFFFFFFFFFFF
@FS10000125:26:BPA73017-1023:1:1101:14720:1110 1:N:0:1
GCGCCAACTTCGTCGAGTACGCCAATGAAATAGATCGGAAGAGCA
+
FFFFFFFFFFFFFFFFFFFFFFFFFFFFFFFFFFFFFFFFFFFFF
@FS10000125:26:BPA73017-1023:1:1101:16260:1110 1:N:0:1
TTGTCAACTTCGTCGAGTACGCTCAAAAAAAGAGATCGGAAGAGC
+
,,FFFFFFFFFFFFF:FFFFFFFFF,FFFFFFFFFFFFFFFFFFF
@FS10000125:26:BPA73017-1023:1:1101:16480:1110 1:N:0:1
AACTTCGTCGAGTACGCTCAAGGGCAAAGATCGGAAGAGCACACG
+
F,FFFF:FFFF:FFF,FFF:FFF:::,FF,F:FF,FFFFF:F,F:
@FS10000125:26:BPA73017-1023:1:1101:2050:1120 1:N:0:1
TCGGTAACTTCGTCGAGTACGCTCAATCAAAAAGATCGGAAGAGC
+
FFFFFFFFFFFFFFFFFFFFFFFFFFFFFFFFFFFFFFFFFFFFF
@FS10000125:26:BPA73017-1023:1:1101:2420:1120 1:N:0:1
TTTAACTTCGTCGAGTACGCTCAAAAACTTAGATCGGAAGAGCAC
+
FFFFFFFFFFFFFFFFFFFFFFFFFFFFFFFFFFFFFFFFFFFFF
@FS10000125:26:BPA73017-1023:1:1101:2870:1120 1:N:0:1
CCGGTAACTTCGTCGAGTACGCTCAAACGACTAGATCGGAAGAGC
+
FFFFFFFFFFFFFFFFFFFFFFFFFFFFFFFFFFFFFFFFFFFFF
@FS10000125:26:BPA73017-1023:1:1101:3550:1120 1:N:0:1
TGGAACTTCGTCGAGTACGCTCAATAGACGAGATCGGAAGAGCAC
+
,F,:FFFFFFFFFFFFFFFFFFFF:FFFFFFFFFFFFF:F,FFFF
@FS10000125:26:BPA73017-1023:1:1101:4320:1120 1:N:0:1
TTGAGAACTTCGTCGAGTACGCTCAATTTATAAGATCGGAAGAGC
+
,:FFFFFFFFFFFFFFFFFFFFFFFFFFFFFFFFFFFFFFFFFFF
@FS10000125:26:BPA73017-1023:1:1101:4410:1120 1:N:0:1
TCGGCACCTTCGTCGAGTACGCTCAAATTAGCAGATCGGAAGAGC
+
FFFFFFFFFFFFFFFFFFFFFFFFFFFFFFFFFFFFFFFFFFFFF
@FS10000125:26:BPA73017-1023:1:1101:5090:1120 1:N:0:1
AAGCTTTAACTTCGTCGGGTACGCTCAACTAGGCAGATCGGAAGA
+
FFFFFFFFFFFFFFFFFFFFFFFFFFFFFFFFFFFFFFFFFFFFF
@FS10000125:26:BPA73017-1023:1:1101:5180:1120 1:N:0:1
TCGTGAACTTCGTCGAGTACGCTCAATTGTGCAGATCGGAAGAGC
+
FFFFFFFFFFFFFFFFFFFFFFFFFFFFFFFFFFFFFFFFFFFFF
@FS10000125:26:BPA73017-1023:1:1101:6920:1120 1:N:0:1
TAGCTAACTTCGTCGAGTAGGCTCAATTTATCAGATCGGAAGAGC
+
FFFFFFFFFFFFFFFFFFFFFFFFFFFFFFFFFFFFFFFFFFFFF
@FS10000125:26:BPA73017-1023:1:1101:8500:1120 1:N:0:1
TGGCAAACTTCGTCGAGTACGCTCAACCCAAAAGATCGGAAGAGC
+
,,FFFFFFF:FF:F:FFFFFFFF::FF:F,FF,FFFFFFFFFFFF
@FS10000125:26:BPA73017-1023:1:1101:8800:1120 1:N:0:1
TTGTGAACTTCGTCGAGTACGCTCAAGAACCAAGATCGGAAGAGC
+
FF:FFFFFFFFFFFFFFFFFFFFFFFFFFFFFFFFFFFFFFFFFF
@FS10000125:26:BPA73017-1023:1:1101:8960:1120 1:N:0:1
TTGACTGGACTTCGTCGAGTACGCTCAATTAGCAAGATCGGAAGA
+
FFFFFFFFFFFFFFFFFFFFFFFFFFFF:FFFFFFFFFFFFFFFF
@FS10000125:26:BPA73017-1023:1:1101:9230:1120 1:N:0:1
TCGCTAACTTCGTCGAGTACGCTCAAAGTTAGAGATCGGAAGAGC
+
FFFFFFFFFFFFFFFFFFFFFFFFFFFFFFFFFFFFFFFFFFFFF
@FS10000125:26:BPA73017-1023:1:1101:9790:1120 1:N:0:1
GGTTTTCTAACTTCGTCGAGTACGCTCAATCGATTAGATCGGAAG
+
,FFFFFFFFFFFFFFFFFFFFFFFFFFFFFFFFFFFFFFFFFFFF
@FS10000125:26:BPA73017-1023:1:1101:10370:1120 1:N:0:1
GCGATAACTTCGTCGAGTACGCTCAAGCTTAGAGATCGGAAGAGC
+
:FFFFFFFFFFFFFFFFFFFFFFFFFFFFFFFFFFFFFFFFFFFF
@FS10000125:26:BPA73017-1023:1:1101:10590:1120 1:N:0:1
TTGCCAACTTCGTCGAGTGCGCTCAAATTGACAGATCGGAAGAGC
+
FFFFFF:FFFFFFFFFFF:FFFFFF,FFFFFFFFFFFFFFFFFFF
@FS10000125:26:BPA73017-1023:1:1101:10760:1120 1:N:0:1
TTGACTGGACTTCGTCGAGTACGCTCAACCACTGAGATCGGAAGA
+
FFFFFFFFFFFFFFFFFFFFFFFFFFFFFFFFFFFFFFFFFFFFF
@FS10000125:26:BPA73017-1023:1:1101:11620:1120 1:N:0:1
TGCCTAACTTCGTCGAGTACGCTCAAATGTTTAGATCGGAAGAGC
+
FFFFFFFFFFFFFFFFFFFFFFFFFFFFFFFFFFFFFFFFFFFFF
@FS10000125:26:BPA73017-1023:1:1101:11680:1120 1:N:0:1
TCGCAATCTTCGTCGAGTACGCTCAAAAACAAAGATCGGAAGAGC
+
FFFFF:FFFFFFFFFFFFFFFFFFFFFFFFFFFFFFFFFFFFFFF
@FS10000125:26:BPA73017-1023:1:1101:12260:1120 1:N:0:1
GCGATAACTTCGTCGAGTACGCTCAAATAGGAAGATCGGAAGAGC
+
FFFFFFFFFFFFFFFFFFFFFFFFFFFFFFFFFFFFFFFFFFFFF
@FS10000125:26:BPA73017-1023:1:1101:12870:1120 1:N:0:1
TTTACAACTTCTTCGAGTACGCTCAAATAAGTAGATCGGAAGAGC
+
,:FF:FFFFFFFFFF:FF:FFFF::,FFF,FFF::FF::F,FF:F
@FS10000125:26:BPA73017-1023:1:1101:12950:1120 1:N:0:1
TTTATAACTTCGTCGAGTACGCTCAAGAATAAAGATCGGAAGAGC
+
FFFFFFFFFFFFFFFFFFFFFFFFFFFFFFFFFFFFFFFFFFFFF
@FS10000125:26:BPA73017-1023:1:1101:16400:1120 1:N:0:1
TTTGTGAATTTCGTCGAGTACGCTCAAACAGTTAGATCGGAAGAG
+
:FFFFFFFFFFFFFFFFFFFFFFFFFFFFFFFFFFFFFFFFFFFF
@FS10000125:26:BPA73017-1023:1:1101:1010:1130 1:N:0:1
GCGTACGAACTTCGTCGAGTACGCTCAATTTGAAAGATCGGAAGA
+
FFFFFFFFFFFFFFFFFFFFFFFFFFFFFFFFFFFFFFFFFFFFF
@FS10000125:26:BPA73017-1023:1:1101:1420:1130 1:N:0:1
TCGCCAACTTCGTCGAGTACGCTCAAGTGACTAGATCGGAAGAGC
+
FFFFFFFFFFFFFFFFFFFFFFFFFFFFFFFFFFFFFFFFFFFFF
@FS10000125:26:BPA73017-1023:1:1101:1430:1130 1:N:0:1
TTGCAACTTCGTCGAGTACGCTCAAATGGGGAGATCGGAAGAGCA
+
FFFFFFFFFFFFFFFFFFFFFFFFFFFFFFFFFFFFFFFFFFFFF
@FS10000125:26:BPA73017-1023:1:1101:1770:1130 1:N:0:1
TTGACTGGACTTCGTCGAGTACGCTCAATCCGCTAGATCGGAAGA
+
FFFFFFFFFFFFFFFFFFFFFFFFFFFFFFFFFFFFFFFFFFFFF
@FS10000125:26:BPA73017-1023:1:1101:2990:1130 1:N:0:1
TAGTAGTAACTTCGTCGAGTACGCTCAATTGTAAAAGATCGGAAG
+
FFFFFFFFFFFFFFFFFFFFFFFFFFFFFFFFFFFFFFFFFFFFF
@FS10000125:26:BPA73017-1023:1:1101:3200:1130 1:N:0:1
GGGATAACTTCGTCGAGTACGCTCAAATATAAAGATCGGAAGAGC
+
FFFFFFFFFFFFFFFFFFFFFFFFFFFFFFFFFFFFFFFFFFFFF
@FS10000125:26:BPA73017-1023:1:1101:3290:1130 1:N:0:1
GCGCTAACTCCGTCGAGTACGCTCAAGAGTGTAGATCGGAAGAGC
+
,FFFFFFFFFFFFFFFFFFFFFFFFFFF::FFFFFFFFFFFFFFF
@FS10000125:26:BPA73017-1023:1:1101:4170:1130 1:N:0:1
TTGGCAACTTCGTCGAGTACGCTCAATGGTAAAGATCGGAAGAGC
+
FFFFFFFFFFFFFFFFFFFFFFFFFFFFFFFFFFFFFFFFFFFFF
@FS10000125:26:BPA73017-1023:1:1101:4840:1130 1:N:0:1
GAGACAACTTCGTCGAGTACGCTCAACGAAATAGATCGGAAGAGC
+
:FFFFFFFFFFFFFFFFFFFFFFFFFFFFFFFFFFFFFFFFFFFF
@FS10000125:26:BPA73017-1023:1:1101:5190:1130 1:N:0:1
TGGCCAACTTCGTCGAGTACGCTCAAAAGGATAGATCGGAAGAGC
+
FFFFFFFFFFFFFFFFFFFFFFFFFFFFFFFFFFFFFFFFFFFFF
@FS10000125:26:BPA73017-1023:1:1101:5500:1130 1:N:0:1
TCTTTAACTTCGTCGAGTACGCTCAAAATTCTAGATCGGAAGAGC
+
FFFFFFFFFFFFFFFFFFFFFFFFFFFFFFFFFFFFFFFFFFFFF
@FS10000125:26:BPA73017-1023:1:1101:5570:1130 1:N:0:1
TCGGAAACTTCGTCGAGTACGCTCAAATGTAAAGATCGGAAGAGC
+
FFFFFFFFFFFFFFFFFFFFFFFFFFFFFFFFFFFFFFFFFFFFF
@FS10000125:26:BPA73017-1023:1:1101:6310:1130 1:N:0:1
TTGGATAACTTCGTCGAGTACGCTCAAAACCTCAGATCGGAAGAG
+
FFFFFFFFFFFFFFFFFFFFFFFFFFFFFFFFFFFFFFFFFFFFF
@FS10000125:26:BPA73017-1023:1:1101:6910:1130 1:N:0:1
TTTGTACAACTTCGTCGAGTACGCTCAACCGCAAAGATCGGAAGA
+
FFF:FFF:FFFFFFFFFFFFFFFFFFFFFF:FF:FF:FFFFFFFF
@FS10000125:26:BPA73017-1023:1:1101:7260:1130 1:N:0:1
TAGCTAACTTCGTCGAGTACGCTCAAAGAGGAAGATCGGAAGAGC
+
FFFFFFFFFFFFFFFFFFFFFFFFFFFFFFFFFFFFFFFFFFFFF
@FS10000125:26:BPA73017-1023:1:1101:7480:1130 1:N:0:1
TCGGAAACTTCGTCGAGTACGCTCAACTTAGTAGATCGGAAGAGC
+
FFFFFFFFFFFFFFFFFFFFFFFFFFFFFFFFFFFFFFFFFFFFF
@FS10000125:26:BPA73017-1023:1:1101:7600:1130 1:N:0:1
GGGGAACTTCGTCGAGTACGCTCAATAACCAAGATCGGAAGAGCA
+
FFFFFFFFFFFFFFFFFFFFFFFFFFFFFFFFFFFFFFFFFFFFF
@FS10000125:26:BPA73017-1023:1:1101:8300:1130 1:N:0:1
GAGATAACTTCGTCGAGTACGCTCAAATTAGAAGATCGGAAGAGC
+
FFFFFFFFFFFFFFFFFFFFFFFFFFFFFFFFFFFFFFFFFFFFF
@FS10000125:26:BPA73017-1023:1:1101:8360:1130 1:N:0:1
TTGACTGGAGTTCAGACGTGACTCGAGTACGCTCAATATGACAGA
+
FFFFFFFFFFFFFFFFFFFFFFFFFFFFFFFFFFFFFFFFFFFFF
@FS10000125:26:BPA73017-1023:1:1101:8670:1130 1:N:0:1
TTGCAAACTTCGTCGAGTACGCTCAAGCCTCTAGATCGGAAGAGC
+
FFFFFFFFFFFFFFFFFFFFFFFFFFFFFFFFFFFFFFFFFFFFF
@FS10000125:26:BPA73017-1023:1:1101:9870:1130 1:N:0:1
TTGCCAACTTCGTCGAGTACGCTCAACTCACAAGATCGGAAGAGC
+
FFFFFFFFFFFFFFFFFFFFFFFFFFFFFFFFFFFFFFFFFFFFF
@FS10000125:26:BPA73017-1023:1:1101:10090:1130 1:N:0:1
GGGCCAACTTCGTCGAGTACGCTCAAAAGGGGAGATCGGAAGAGC
+
:,FFFFFFFFFFFFFFFFFFFFFFFFFFFFFFFFFFFFFFFFFFF
@FS10000125:26:BPA73017-1023:1:1101:10550:1130 1:N:0:1
TCGTGAACTTCGTCGAGTACGCTCAAGATCATAGATCGGAAGAGC
+
FFFFFFFFFFFFFFFFFFFFFFFFFFFFFFFFFFFFFFFFFFFFF
@FS10000125:26:BPA73017-1023:1:1101:10810:1130 1:N:0:1
TTGCCAACTTCGTCGAGTACGCTCAAAAATTAAGATCGGAAGAGC
+
,F,:,F:::FF,FF::FF::,::F,F::,,F:,:FF,:FFFFF:F
@FS10000125:26:BPA73017-1023:1:1101:11250:1130 1:N:0:1
GTGCCAACTTCGTCGAGTACGCTCAATTAACAAGATCGGAAGAGC
+
FFFFFFFFFFFFFFFFFFFFFFFFFFFFFFFFFFFFFFFFFFFFF
@FS10000125:26:BPA73017-1023:1:1101:12100:1130 1:N:0:1
GCGCGAACTTCGTCGAGTACGCTCAATAAAGGAGATCGGAAGAGC
+
FFFFFFFFFFFFFFFFFFFFFFFFFFFFFFFFFFFFFFFFFFFFF
@FS10000125:26:BPA73017-1023:1:1101:12420:1130 1:N:0:1
TCGTCAAACTTCGTCGAGTACGCTCAAGTAAGATAGATCGGAAGA
+
,F,FF:FFFFFFFFFFF:FFF:FFFF,FFFFFFFFFFF:FFFF:F
@FS10000125:26:BPA73017-1023:1:1101:12480:1130 1:N:0:1
ACTATCTAACTTCGTCGAGTACGCTCAATCATTCAGATCGGAAGA
+
FFFFFFFFFFFFFFFFFFFFFFFFFFFFFFFFFFFFFFFFFFFFF
@FS10000125:26:BPA73017-1023:1:1101:12630:1130 1:N:0:1
GCGTTAACTTCGTCGAGTACGCTCAATTTTATAGATCGGAAGAGC
+
FFFFFFFFFFFFFFFFFFFFFFFFFFFFFFFFFFFFFFFFFFFFF
@FS10000125:26:BPA73017-1023:1:1101:12910:1130 1:N:0:1
GCGGAACTTCGTCGAGTACGCTCAAGAGTTCAGATCGGAAGAGCA
+
FFFFFFFFFFFFFFFFFFFFFFFFFFFFFFFFFFFFFFFFFFFFF
@FS10000125:26:BPA73017-1023:1:1101:13360:1130 1:N:0:1
TCGTAAACTTCGTCGAGTACGCTCAAAAAAAAAGATCGGAAGAGC
+
FFFFFFFFFFFFFFFFFFFFFFFFFFFFFFFFFFFFFFFFFFFFF
@FS10000125:26:BPA73017-1023:1:1101:13560:1130 1:N:0:1
CTGGTACCTTCGTCGAGTACGCTCAAGTAGGGAGATCCGGAAGAG
+
FFFFFFFFF:F:FFFFFFFFFFFFF,FFFFF:FFFF:FFF,FFFF
@FS10000125:26:BPA73017-1023:1:1101:14220:1130 1:N:0:1
TCGCCAACCTCGTCGAGTACGCTCAATGAGACAGATCGGAAGAGC
+
FFFFFFFFFFFFFFFFFFFFFFFFFFFFFFFFFFFFFFFFFFF:F
@FS10000125:26:BPA73017-1023:1:1101:14320:1130 1:N:0:1
GTGGTAACTTCGTCGAGTACGCTCAAAAATGAAGATCGGAAGAGC
+
FFFFFFFFFFFFFFFFFFFFFFFFFFFFFFFFFFFFFFFFFFFFF
@FS10000125:26:BPA73017-1023:1:1101:14380:1130 1:N:0:1
TGGCAATAACTTCGTCGAGTACGCTCAAACAGCAAGATCGGAAGA
+
FFFFFFFFFFFFFFFFFFFFFFFFFFFFFFFFFFFFFFFFFFFFF
@FS10000125:26:BPA73017-1023:1:1101:14630:1130 1:N:0:1
TTGACTGGACTTCGTCGAGTACGCTCAACCGCGGAGATCGGAAGA
+
FFFFFFFFFFFFFFFFFFFFFFFFFFFFFFFFFFFFFFFFFFFFF
@FS10000125:26:BPA73017-1023:1:1101:14640:1130 1:N:0:1
GGGCTAACTTCGTCGAGTACGCTCAATAGATATGATCGGAAGAGC
+
,F,FFFFFFFF:F:,FFFFF::FF,::FFFFF,,FFF,FF,F,FF
@FS10000125:26:BPA73017-1023:1:1101:16300:1130 1:N:0:1
ATGCAACTTCGTCGAGTACGCTCAATGATACAGATCGGAAGAGCA
+
F:FFFFFFFFFFFFFFFFFFFFFFFFFFFFFFFFFFFFFFFFFFF
@FS10000125:26:BPA73017-1023:1:1101:1070:1140 1:N:0:1
AGGCAAACTTCGTCGAGTACGCTCAATTCTTGAGATCGGAAGAGC
+
FFFFFFFFFFFFFFFFFFFFFFFFFFFFFFFFFFFFFFFFFFFFF
@FS10000125:26:BPA73017-1023:1:1101:1400:1140 1:N:0:1
GCGTGAACTTCGTCGAGTACGCTCAATTAATTAGATCGGAAGAGC
+
FFFFFFFFFFFFFFFFFFFFFFFFFFFFFFFFFFFFFFFFFFFFF
@FS10000125:26:BPA73017-1023:1:1101:1460:1140 1:N:0:1
ATGTAACTTCGTCGAGTACGCTCAAAGCCTGAGATCGGAAGAGCA
+
FFFFFFFFFFFFFFFFFFFFFFFFFFFFFFFFFFFFFFFFFFFFF
@FS10000125:26:BPA73017-1023:1:1101:1730:1140 1:N:0:1
GGGGGAACTTCGTCGAGTACGCTCAACGGTCAAGATCGGAAGAGC
+
FFFFFFFFFFFFFFFFFFFFFFFFFFFFFFFFFFFFFFFFFFFFF
@FS10000125:26:BPA73017-1023:1:1101:2410:1140 1:N:0:1
TAGGGAACTTCGTCGAGTACGCTCAAAGGTCTAGATCGGAAGAGC
+
FFFFFFFFFFFFFFFFFFFFFFFFFFFFFFFFFFFFFFFFFFFFF
@FS10000125:26:BPA73017-1023:1:1101:2580:1140 1:N:0:1
CCGGTAACTTCGTCGAGTACGCTCAAATGTATAGATCGGAAGAGC
+
:FFF,FFFFFFFFF:F:,FFFFFFF::FFFFF,FFFFFF:FFFFF
@FS10000125:26:BPA73017-1023:1:1101:2700:1140 1:N:0:1
GGGAACTTCGTCGAGTACGCTCAAACAGGAAGATCGGAAGAGCAC
+
:,FF,FFFFFFF,F:FFFFFFFF,:FFFF,,,F::FF,FFF,:FF
@FS10000125:26:BPA73017-1023:1:1101:3090:1140 1:N:0:1
TTGCAAACTTCGTCGAGTACGCTCAAAGGAAAAGATCGGAAGAGC
+
F,F,FFFFFFFFFF:FFFFFFFFFF:FFF:FFFFFFFFFFF:FFF
@FS10000125:26:BPA73017-1023:1:1101:3270:1140 1:N:0:1
TCGGGAACTTCGTCGAGTACGCTCAACAATGTAGATCGGAAGAGC
+
FFFFFFFFFFFFFFFFFFFFFFFFFFFFFFFFFFFFFFFFFFFFF
@FS10000125:26:BPA73017-1023:1:1101:3400:1140 1:N:0:1
ACGGGAACTTCGTCGAGTACGCTCAATAAGTCAGATCGGAAGAGC
+
F:FFFFF::FFF:F:FF:F:FF:F,FFFFFFFFFF:F:FFFFF,F
@FS10000125:26:BPA73017-1023:1:1101:3940:1140 1:N:0:1
GGGCAAACTTCGTCGAATACGCTCAACCTGAGAGATCGGAAGAGC
+
FFFFFFFFFFFFFFFFF:FFFFFFFFFFFFFFFFFFFFFFFFFFF
@FS10000125:26:BPA73017-1023:1:1101:4410:1140 1:N:0:1
CTGAGAACTTCGTCGAGTACGCTCAACGGAGTAGATCGGAAGAGC
+
FFFFFFFFFFFFFFFFFFFFFFFFFFFFFFFFFFFFFFFFFFFFF
@FS10000125:26:BPA73017-1023:1:1101:4490:1140 1:N:0:1
TTGACTGGACTTCGTCGAGTACGCTCAAGGGGAGAGATCGGAAGA
+
FFFFFFFFFFFFFFFFFFFFFFFFFFFF::FFFFFFFFFFFFFFF
@FS10000125:26:BPA73017-1023:1:1101:5530:1140 1:N:0:1
GCGGCAACTTCGTCGAGTACGCTCAAAGGACAAGATCGGAAGAGC
+
:FF:FFFFFFFFFFFFFFFFFFFFF:FFFFFFF:FFFFFFFFFFF
@FS10000125:26:BPA73017-1023:1:1101:5740:1140 1:N:0:1
CCGGGAATTTCGTCGAGTACGCTCAAAGATTAAGATCGGAAGAGC
+
FFFFFFFFFFFFFFFFFFFFFFFFFFFFFFFFFFFFFFFFFFFFF
@FS10000125:26:BPA73017-1023:1:1101:5800:1140 1:N:0:1
CCGACAACTTCGTCGAGTACGCTCAAAGGAATAGATCGGAAGAGC
+
FFFFFFFFFFFFFFFFFFFFFFFFFFFFFFFFFFFFFFFFFFFFF
@FS10000125:26:BPA73017-1023:1:1101:6740:1140 1:N:0:1
TTGAAAACTTCGTCGAGTACGCTCAAAATCGGAGATCGGAAGAGC
+
FFFFFFFFFFFFFFFFFFFFFFFFFFFFFFFFFFFFFFFFFFFFF
@FS10000125:26:BPA73017-1023:1:1101:7630:1140 1:N:0:1
TAGCTAACTTCGTCGAGTACGCTCAAGGGGAAAGATCGGAGAGCA
+
FFFFFFFFFFFFFFFFFFFFFFFFFFFFFFFFFFFFFFFFFFFFF
@FS10000125:26:BPA73017-1023:1:1101:7720:1140 1:N:0:1
TGGCTAACTTCGTCGAGTACGCTCAATGCAAGAGATCGGAAGAGC
+
FFFFFFFFFFFFFFFFFFFFFFFFFFFFFFFFFFFFFFFFFFFFF
@FS10000125:26:BPA73017-1023:1:1101:8260:1140 1:N:0:1
GGGGTAACTTCGTCGAGTACGCTCAAGAAACGAGATCGGAAGAGC
+
,FFFFFFFFFFFFFFFFFFFFFFFFFFFFFFFFFFFFFFFFFFFF
@FS10000125:26:BPA73017-1023:1:1101:8460:1140 1:N:0:1
TCGGGAACTTCGTCGAGTACGCTCAATGAGGAAGATCGGAAGAGC
+
FFFFFFFFFFFFFFFFFFFFFFFFFFFFFFFFFFFFFFFFFFFFF
@FS10000125:26:BPA73017-1023:1:1101:8820:1140 1:N:0:1
TCTGCAACTTCGTCGAGTACGCTCAATAGATAAGATCGGAAGAGC
+
:FFFFFFFFFFFFFFFFFFFFFFFFFFFFFFFFFFFFFFFFFFFF
@FS10000125:26:BPA73017-1023:1:1101:9110:1140 1:N:0:1
TGTCAACTTCGTCGAGTACGCTCAAATCCTGAGATCGGAAGAGCA
+
FFFFFFFFFFFFFFFFFFFFFFFFFFFFFFFFFFFFFFFFFFFFF
@FS10000125:26:BPA73017-1023:1:1101:9660:1140 1:N:0:1
ACGAAGTTAATGGGGGGGAAGAACTTCGTCGAGTACGCTCAATAG
+
FFFFFFFFFFFFFFFFFFFFFFFFFFFFFFFFFFFFFFFFFFFFF
@FS10000125:26:BPA73017-1023:1:1101:9750:1140 1:N:0:1
TTGATAACTTCGTCGAGTACGCTCAAAGTCTAAGATCGGAAGAGC
+
FFF,FFF:F:F::F:,FFFF:FFF:,F:F,FFF:FF:::FFFFF,
@FS10000125:26:BPA73017-1023:1:1101:10200:1140 1:N:0:1
TTGGCAACTTCGTCGAGTACGCTCAAAACGAGAGATCGGAAGAGC
+
FFFFFFFFFFFFFFFFFFFFFFFFFFFFFFFFFFFFFFFFFFFFF
@FS10000125:26:BPA73017-1023:1:1101:10220:1140 1:N:0:1
TCGGCGTAACTTCGTCGAGTACGCTCAATTCTGCAGATCGGAAGA
+
FFFFFFFFFFFFFFFFFFFFFFFFFFFFFFFFFFFFFFFFFFFFF
@FS10000125:26:BPA73017-1023:1:1101:10510:1140 1:N:0:1
TCGTATAACTTCGTCGAGTACGCTCAACATACAAGATCGGAAGAG
+
FFFFFFFFFFFFFFFFFFFFFFFFFFFFFFFFFFFFFFFFFFFFF
@FS10000125:26:BPA73017-1023:1:1101:10790:1140 1:N:0:1
TTGCTGAACTTCGTCGAGTACGCTCAACGTATTAGATCGGAAGAG
+
FFFFFFFFFFFFFFFFFFFFFFFFFFFFFFFFFFFFFFFFFFFFF
@FS10000125:26:BPA73017-1023:1:1101:11050:1140 1:N:0:1
TTGCTCAACTTCGTCGAGTACGCTCAATATATTAGATCGGAAGAG
+
FFFFFFFFFFFFFFFFFFFFFFFFFFFFFFFFFFFFFFFFFFFFF
@FS10000125:26:BPA73017-1023:1:1101:11220:1140 1:N:0:1
GGGACAACTTCGTCGAGTACGCTCAAGGATATAGATCGGAAGAGC
+
FFFFFFFFFFFFFFFFFFFFFFFFFFFFFFFFFFFFFFFFFFFFF
@FS10000125:26:BPA73017-1023:1:1101:11740:1140 1:N:0:1
TTTCCAACTTCGTCGAGTACGCTCAACAAACGAGATCGGAAGAGC
+
F,FF,FFF,FF,:F,FFF::,F:,,F,FF,F,F:F::,FFF:F,F
@FS10000125:26:BPA73017-1023:1:1101:12180:1140 1:N:0:1
TCGAGAACTTCGTCGAGTACGCCCAACCTTGTAGATCGGAAGAGC
+
:FFFFFFFFFFFFFFFFFFFFFFFFFFFFFFFFFFFFFFFFFFFF
@FS10000125:26:BPA73017-1023:1:1101:12940:1140 1:N:0:1
CCGGAAACTTCGTCGAGTACGCTCAAATAGTTAGATCGGAAGAGC
+
FFFFFFFFFFFFFFFFFFFFFFFFFFFFFFFFFFFFFFFFFFFFF
@FS10000125:26:BPA73017-1023:1:1101:13640:1140 1:N:0:1
TCGATAACTTCGTCGAGTACGCTCAAGCATGAAGATCGGAAGAGC
+
,FFFFFFFFFFFFFFFFFFFFFFFFFFFFFFFFFFFFFFFFFFFF
@FS10000125:26:BPA73017-1023:1:1101:13940:1140 1:N:0:1
TCGTTAACTTCGTCGAGTACGCTCAAGCAGTAAGATCGGAAGAGC
+
FFFFFFFFFFFFFFFFFFFFFFFFFFFFFFFFFFFFFFFFFFFFF
@FS10000125:26:BPA73017-1023:1:1101:13950:1140 1:N:0:1
TCGATAACTTCGTCGAGTACGCTCAATTTCAAAGATCGGAAGAGC
+
FFFFFFFFFFFFFFFFFFFFFFFFFFFFFFFFFFFFFFFFFFFFF
@FS10000125:26:BPA73017-1023:1:1101:14370:1140 1:N:0:1
GCCGGAACTTCGTCGAGTACGCTCATATGAGTAAATCGGAAGAGC
+
FFFFF,F::,F:,FF,F:F::FFF,,FF:FFFF,FF:F,FF,FF,
@FS10000125:26:BPA73017-1023:1:1101:14660:1140 1:N:0:1
TTGACTGGACTTCGTCGAGTACGCTCAATTAGCCAGATCGGAAGA
+
FFFFFFFFFFFFFFFFFFFFFFFFFFFFFFFFFFFFFFFFFFFFF
@FS10000125:26:BPA73017-1023:1:1101:14720:1140 1:N:0:1
TTGAACCAACCAAACCCTTCGTCGAGTACGCTCAAATTCCTAGAT
+
,F,FFFF:FFFFF,F:FFFF:FFF:FFFFFFFFFFFFFFFFF:FF
@FS10000125:26:BPA73017-1023:1:1101:14850:1140 1:N:0:1
AAGTATGAACTTCGTCGAGTACGCTCAATTTTAAAGATCGGAAGA
+
FFFFFFFFFFFFFFFFFFFFFFFFFFFFFFFFFFFFFFFFFFFFF
@FS10000125:26:BPA73017-1023:1:1101:15150:1140 1:N:0:1
GGGTCAACTTCGTCGAGTACGCTCAAGTGTAAAGATCGGAAGAGC
+
FFFFFFFFFFFFFFFFFFFFFFFFFFFFFFFFFFFFFFFFFFFFF
@FS10000125:26:BPA73017-1023:1:1101:15360:1140 1:N:0:1
TAGGGAACTTCGTCGAGTACGCTCAATTAATAAGATCGGAAGAGC
+
FFFFFFFFFFFFFFFFFFFFFFFFFFFFFFFFFFFFFFFFFFFFF
@FS10000125:26:BPA73017-1023:1:1101:15430:1140 1:N:0:1
TCGGTAACTTCGTCGAGTACGCTCAAGGTGACAGATCGGAAGAGC
+
,FF,FFFFFFFFFFFFFFFFFFFFFFFFFFFFFFFFFFFFFFFFF
@FS10000125:26:BPA73017-1023:1:1101:15600:1140 1:N:0:1
GAGTCAACTTCGTCGAGTACGCTCAAGGGAAAAGATCGGAAGAGC
+
FFFFFFFFFFFFFFFFFFFFFFFFFFFFFFFFFFFFFFFFFFFFF
@FS10000125:26:BPA73017-1023:1:1101:15990:1140 1:N:0:1
TCGGAAACTTCGTCGAGTACGCTCAAAGGAAAAGATCGGAAGAGC
+
FF::FFFFFFFFFFF:FFFFFFFF:,FFF::FFFFFF:FFFFFFF
@FS10000125:26:BPA73017-1023:1:1101:1360:1150 1:N:0:1
TTGGAAACTTCGTCGAGTACGCTCAAAGGTATAGATCGGAAGAGC
+
:FFFFFFFFFFFFFFFFFFFFFFFFFFFFFFFFFFFFFFFFFFFF
@FS10000125:26:BPA73017-1023:1:1101:1440:1150 1:N:0:1
TTGGAAACTTCGTCGAGTACGCTCAAGTAATAAGATCGGAAGAGC
+
FFFFFFFFFFFFFFFFFFFFFFFFFFFFFFFFFFFFFFFFFFFFF
@FS10000125:26:BPA73017-1023:1:1101:1830:1150 1:N:0:1
GCGGCAACTTCGTCGAGTACGCTCAATTGTTCAGATCGGAAGAGC
+
FFFFFFFFFFFFFFFFFFFFFFFFFFFFFFFFFFFFFFFFFFFFF
@FS10000125:26:BPA73017-1023:1:1101:1870:1150 1:N:0:1
GCGGAAACTTCGTCGAGTACGCTCAAAAAAATAGATCGGAAGAGC
+
FFFFFFFFFFFFFFFFFFFFFFFFFF:FFFFFFFFFFFFFFFFFF
@FS10000125:26:BPA73017-1023:1:1101:3120:1150 1:N:0:1
TCGGTAACTTCGTCGAGTACGCTCAACAAACTAGATCGGAAGAGC
+
FFFFFFFFFFFFFFFFFFFFFFFFFFFFFFFFFFFFFFFFFFFFF
@FS10000125:26:BPA73017-1023:1:1101:3650:1150 1:N:0:1
GGGGGAACTTCGTCGAGTACGCTCAATGGGGAAGATCGGAAGAGC
+
FFFFFFFFFFFFFFFFFFFFFFFFFFFFFFFFFFFFFFFFFFFFF
@FS10000125:26:BPA73017-1023:1:1101:3960:1150 1:N:0:1
CCGATAACTTCGTCGAGTACGCTCAATACAACAGATCGGAAGAGC
+
FFFFFFFFFFFFFFFFFFFFFFFFFFFFFFFFFFFFFFFFFFFFF
@FS10000125:26:BPA73017-1023:1:1101:4640:1150 1:N:0:1
ACGCAACTTCGTCGAGTACGCTCAAGGATATAGATCGGAAGAGCA
+
FFFFFFFFFFFFFFFFFFFFFFFFFFFFFFF:FFFFFFFFFFFF,
@FS10000125:26:BPA73017-1023:1:1101:4860:1150 1:N:0:1
TTGCAAACTTCGTCGAGTACGCTCAATGACAGAGATCGGAAGAGC
+
F,FF,FFFF:FF,F,FF,FF,FF,FFF,FFF:F,F,,,,,FF,::
@FS10000125:26:BPA73017-1023:1:1101:4870:1150 1:N:0:1
TTGCAAACTTCGTCGAGTACGCTCAATGACAGAGATCGGAAGAGC
+
FFFFFFFFFFFFFFFFFFFFFFFFFFFFFFFFFFFFFFFFFFFFF
@FS10000125:26:BPA73017-1023:1:1101:4890:1150 1:N:0:1
TTAACTTCGTCGAGTACGCTCAAATGTGGAGATCGGAAGAGCACA
+
FFFFFFFFFFFFFFFFFFFFFFFFFFFFFFFFFFFFFFFFFFFFF
@FS10000125:26:BPA73017-1023:1:1101:5240:1150 1:N:0:1
TCTATAACTTCGTCGAGTACGCTCAAGCCGTTAGATCGGAAGAGC
+
FFFFFFFFFFFFFFFFFFFFFFFFFFFFFFFFFFFFFFFFFFFFF
@FS10000125:26:BPA73017-1023:1:1101:5270:1150 1:N:0:1
TCGTGAACTTCGTCGAGTACGCTCAAATGGGAAGATCGGAAGAGC
+
FFFFFFFFFFFFFFFFFFFFFFFFFFFFFFFFFFFFFFFFFFFFF
@FS10000125:26:BPA73017-1023:1:1101:5380:1150 1:N:0:1
GAGATATATCTTCGTCGAGTACGCTCAAGCCGAGAGATCGGAAGA
+
FFFFFFFFFFFFFFFFFFFFFFFFFFFFFFFFFFFFFFFFFFFFF
@FS10000125:26:BPA73017-1023:1:1101:5940:1150 1:N:0:1
TTTTTTAACTTCGTCGAGTACGCTCAATCTTTTAGATCGGAAGAG
+
FFFFFFFFFFFFFFFFFFFFFFFFFFFFFFFFFFFFFFFFFFFFF
@FS10000125:26:BPA73017-1023:1:1101:6030:1150 1:N:0:1
ACGTCAACTTCGTCGAGTACGCTCAAGAAACTAGATCGGAAGAGC
+
FFFFFFFFFFFFFFFFFFFFFFFFFFFFFFFFFFFFFFFFFFFFF
@FS10000125:26:BPA73017-1023:1:1101:6230:1150 1:N:0:1
GCGGCAACTTCGTCGAGTACGCTCAAGGTGGAAGATCGGAAGAGC
+
FFFFFFFFFFFFFFFFFFFFFFFFFFFFFFFFFFFFFFFFFFFFF
@FS10000125:26:BPA73017-1023:1:1101:6330:1150 1:N:0:1
TTGACTGAACTTCGTCGAGTACGCTCAATATACAAGATCGGAAGA
+
FFFFFFFFFFFFFFFFFFFFFFFFFFFFFFFFFFFFFFFFFFFFF
@FS10000125:26:BPA73017-1023:1:1101:6490:1150 1:N:0:1
TAGAAAACTTCGTCGAGTACGCTCATACCATAAGATCGGAAGAGC
+
FFFF,F,F:FFFFFF,FFFFFFFF:,F:FF,:F:FFF::FFFF:F
@FS10000125:26:BPA73017-1023:1:1101:7480:1150 1:N:0:1
TTGTTGAACTTCGTCGAGTACGCTCAACGTGTAAGATCGGAAGAG
+
FFFFFFFFFFFFFFFFFFFFFFFFFFFFFFFFFFFFFFFFFFFFF
@FS10000125:26:BPA73017-1023:1:1101:7640:1150 1:N:0:1
TCGACAACTTCGTCGAATACGCTCAACAACACAGATCGGAAGAGC
+
FFFFFFFFFFFFFFFFFFFFFFFFFFFFFFFFFFFFFFFFFFFFF
@FS10000125:26:BPA73017-1023:1:1101:7720:1150 1:N:0:1
GCGAGAACTTCGTCGAGTACGCTCAAAGATACAGATCGGAAGAGC
+
FFFFFFFFFFFFFFFFFFFFFFFFFFFFFFFFFFFFFFFFFFFFF
@FS10000125:26:BPA73017-1023:1:1101:7940:1150 1:N:0:1
GTGTATAACTTCGTCGAGTACGCTCAAATGACAAGATCGGAAGAG
+
FFFFFFFFFFFFFFFFFFFFFFFFFFFFFFFFFFFFFFFFFFFFF
@FS10000125:26:BPA73017-1023:1:1101:8080:1150 1:N:0:1
CTGGGAACTTCGTCGAGTACGCTCAAATGTGTAGATCGGAAGAGC
+
FFFFFFFFFFFFFFFFFFFFFFFFFFFFFFFFFFFFFFFFFFFFF
@FS10000125:26:BPA73017-1023:1:1101:8090:1150 1:N:0:1
ATGTCAAACTTCGTCGAGTACGCTCAAATTTGTAGATCGGAAGAG
+
F:FFFFFFFFFFFFFFFFFFFFFFFFFFFFFFFFFFFFFFFFFFF
@FS10000125:26:BPA73017-1023:1:1101:8190:1150 1:N:0:1
CAGACAACTTCGTCGAGTACGCTCAAAAGTTCAGATCGGAAGAGC
+
,,F,FFFFFFFFFFFFFFFFFFFFFFF:FF:FFFFFFFFFFFFFF
@FS10000125:26:BPA73017-1023:1:1101:9340:1150 1:N:0:1
TTGGTAACTTCGTCGAGTACGATCAACGGAATAGATCGGAAGAGC
+
FFFFFFFFFFFFFFFFFFFFFFFFFFFFFFFFFFFFFFFFFFFFF
@FS10000125:26:BPA73017-1023:1:1101:10020:1150 1:N:0:1
GCGGCAACCTCGTCGAGTACGCTCAAATTCAGAGATCGGAAGAGC
+
FFFFFFFFFFFFFFFFFFFFFFFFFFFFFFFFFFFFFFFFFFFFF
@FS10000125:26:BPA73017-1023:1:1101:10060:1150 1:N:0:1
TTGTTAACTTCGTCGAGTACGCTCAATATTCGAGATCGGAAGAGC
+
F::FFFFFFFF:FFF:FFFFFFFFFFFFFFF:FFFFFFFFFFFFF
@FS10000125:26:BPA73017-1023:1:1101:10200:1150 1:N:0:1
TCGTTAACTTCGTCGAGTACGCTCAAACCGTGAGATCGGAAGAGC
+
FFFFFFFFFFFFFFFFFFFFFFFFFFFFFFFFFFFFFFFFFFFFF
@FS10000125:26:BPA73017-1023:1:1101:10750:1150 1:N:0:1
TCGACAACTTCGTCGAGTACGCTCAAAAGGATAGATCGGAAGAGC
+
FFFFFFFFFFFFFFFFFFFFFFFFFFFFFFFFFFFFFFFFFFFFF
@FS10000125:26:BPA73017-1023:1:1101:12710:1150 1:N:0:1
GCGCTACCTTCGTCGAGTACGCTCAACGTCGGAGATCGGAAGAGC
+
FFFFFFFFFFFFFFFFFFFFFFFFFFFFFFFFFFFFFFFFFFFFF
@FS10000125:26:BPA73017-1023:1:1101:13750:1150 1:N:0:1
TTGTAACTTCGTCGAGTACGCTCAACAGTAGAGATCGGAAGAGCA
+
FFFFFFFFFFFFFFFFFFFFFFFFFFFFFFFFFFFFFFFFFFFFF
@FS10000125:26:BPA73017-1023:1:1101:13930:1150 1:N:0:1
GCGCAAACTTCGTCGAGTACGCTCAAGCAGTCAGATCGGAAGAGC
+
:FFFFFFFFFFFFFFFFFFFFFFFFFFFFFFFFFFFFFFFFFFFF
@FS10000125:26:BPA73017-1023:1:1101:14920:1150 1:N:0:1
CCGGAAACTTCGTCGAGTACGCTCAACTTTGTAGATCGGAAGAGC
+
FFFFFFFFFFFFFFFFFFFFFFFFFFFFFFFFFFFFFFFFFFFFF
@FS10000125:26:BPA73017-1023:1:1101:15240:1150 1:N:0:1
TTGACTGGACTTCGTCGAGTACGCTCAATCCACTAGATCGGAAGA
+
FFFFFFFFFFFFFFFFFFFFFFFFFFFFFFFFFFFFFFFFFFFFF
@FS10000125:26:BPA73017-1023:1:1101:15270:1150 1:N:0:1
CCGTAAACTTCGTCGAGTACGCTCAATAGGGGAGATCGGAAGAGC
+
:FFFFFF::FFFFF:,FFFF:FFF:,FF:::FF:FF:::FFFFF,
@FS10000125:26:BPA73017-1023:1:1101:16330:1150 1:N:0:1
GCCATAACTTCGTCGAGTACGCTCAAGATGCTAGATCGGAAGAGC
+
,FFFFFFFFFFFFFFFFFFFFFFFFFFFFFFFFFFFFFFFFFFFF
@FS10000125:26:BPA73017-1023:1:1101:16360:1150 1:N:0:1
TCTGTAACTTCGTCGAGTACGCTCAAGATGCCAGATCGGAAGAGC
+
FFFFFFFFFFFFFFFFFFFFFFFFFFFFFFFFFFFFFFFFFFFFF
@FS10000125:26:BPA73017-1023:1:1101:16480:1150 1:N:0:1
TTGACTAACTTCGTGGAGTACGCTCAAGCGAATAGATCGGAAGAG
+
FFFFFFFFFFFFFFFFFFFFFFFFFFFFFFFFFFFFFFFFFFFFF
@FS10000125:26:BPA73017-1023:1:1101:1110:1160 1:N:0:1
TCGCTAACTTCGTCGAGTACGCTCAATGACTTAGATCGGAAGAGC
+
FFFFFFFFFFFFFFFFFFFFFFFFFFFFFFFFFFFFFFFFFFFFF
@FS10000125:26:BPA73017-1023:1:1101:1440:1160 1:N:0:1
AATCCAACTTCGTCGAGTACGCTCAACTCATGAGATCGGAAGAGC
+
FFFFFFFFFFFFFFFFFFFFFFFFFFFFFFFFFFFFFFFFFFFFF
@FS10000125:26:BPA73017-1023:1:1101:1670:1160 1:N:0:1
TCGGAAACTTCGTCGAGTACGCTCAACATATTAGATCGGAAGAGC
+
FFFFFFFFFFFFFFFFFFFFFFFFFFFFFFFFFFFFFFFFFFFFF
@FS10000125:26:BPA73017-1023:1:1101:1910:1160 1:N:0:1
GCGTGAACTTCGTCGAGTACGCTCAAATAACGAGATCGGAAGAGC
+
FFFFFFFFFFFFFFFFFFFFFFFFFFFFFFFFFFFFFFFFFFFFF
@FS10000125:26:BPA73017-1023:1:1101:2650:1160 1:N:0:1
TTGGAGAACTTCGTCGAGTAGCTCAAATAAGGAGATCGGAAGAGC
+
FFFFFFFFFFFFFFFFFFFFFFFFFFFFFFFFFFFFFFFFFFFFF
@FS10000125:26:BPA73017-1023:1:1101:3020:1160 1:N:0:1
GGGACAACTTCGTCGAGTACGCTCAAAATTGAAGATCGGAAGAGC
+
,FFFFFFFFFFFFFFFFFFFFFFFFFFFFFFFFFFFFFFFFFFFF
@FS10000125:26:BPA73017-1023:1:1101:3590:1160 1:N:0:1
TGGCAACTTCGTCGAGTACGCTCAACACGTTAGATCGGAAGAGCA
+
FFFFFFFFFFFFFFFFFFFFFFFFFFFFFFFFFFFFFFFFFFFFF
@FS10000125:26:BPA73017-1023:1:1101:3720:1160 1:N:0:1
ATGGACAACTTCGTCGAGTACGCTCAACCGTGGAGATCGGAAGAG
+
F:FFFFFFFFFFFFFFFFFFFFFFFFFFFFFFFFFFFFFFFFFFF
@FS10000125:26:BPA73017-1023:1:1101:4560:1160 1:N:0:1
CTTAAAACTTCGTCGAGTACGCTCAAATTTTTAGATCGGAAGAGC
+
FFFFFFFFFFFFFFFFFFFFFFFFFFFFFFFFFFFFFFFFFFFFF
@FS10000125:26:BPA73017-1023:1:1101:4640:1160 1:N:0:1
GAGCGTGAACTTCGTCGAGTACGCTCAACTCATTAGATCGGAAGA
+
FFFFFFFFFFFFFFFFFFFFFFFFFFFFFFFFFFFFFFFFFFFFF
@FS10000125:26:BPA73017-1023:1:1101:4820:1160 1:N:0:1
TTGTTAACTTCGTCGAGTACGCTCAACATTTGAGATCGGAAGAGC
+
:FFFFFFFFFFFFFFFFFFFFFFFFFFFFFFFFFFFFFFFFFFFF
@FS10000125:26:BPA73017-1023:1:1101:5110:1160 1:N:0:1
TTGGAAACTTCGTCGAGTACGCTCAATGCTTGAGATCGGAAGAGC
+
FFFFFFFFFFFFFFFFFFFFFFFFFFFFFFFFFFFFFFFFFFFFF
@FS10000125:26:BPA73017-1023:1:1101:5520:1160 1:N:0:1
TTGGAGAACTTCGTCGAGTACGCTCAAGATAGGAGATCGGAAGAG
+
FFFFFFFFFFFFFFFFFFFFFFFFFFFFFFFFFFFFFFFFFFFFF
@FS10000125:26:BPA73017-1023:1:1101:5860:1160 1:N:0:1
TTGACTGGACTTCGTCGAGTACGCTCAATCATTGAGATCGGAAGA
+
FFFFFFFFFFFFFFFFFFFFFFFFFFFFFFFFFFFFFFFFFFFFF
@FS10000125:26:BPA73017-1023:1:1101:5940:1160 1:N:0:1
CTGGCAGCAACTTCGTCGAGTACGCTCAAGGTTACAGATCGGAAG
+
FFFFFFFFFFFFFFFFFFFFFFFFFFFFFFFFFFFFFFFFFFFFF
@FS10000125:26:BPA73017-1023:1:1101:6730:1160 1:N:0:1
TAGTAAACTTCGTCGAGTATGCTCAATGTTAAAGATCGGAAGAGC
+
FFFFFFFFFFFFFFFFFFFFFFFFFFFFFFFFFFFFFFFFFFFFF
@FS10000125:26:BPA73017-1023:1:1101:7680:1160 1:N:0:1
TTGACTGGACTTCGTCGAGTACGCTCAACCATTTAGATCGGAAGA
+
FFFFFFFFFFFFFFFFFFFFFFFFFFFFFFFFFFFFFFFFFFFFF
@FS10000125:26:BPA73017-1023:1:1101:8520:1160 1:N:0:1
GTGCGCCCAACTTCGTCGAGTACGCTCAACTATGAAGATCGGAAG
+
FFFFFFFFFFFFFFFFFFFFFFFFFFFFFFFFFFFFFFFFFFFFF
@FS10000125:26:BPA73017-1023:1:1101:8590:1160 1:N:0:1
TTGCAAACTTCGTCGAGTACGCTCAAACCGGCAGATCGGAAGAGC
+
FFFFFFFFFFFFFFFFFFFFFFFFFFFFFFFFFFFFFFFFFFFFF
@FS10000125:26:BPA73017-1023:1:1101:8880:1160 1:N:0:1
GGGTAAACTTCGTCGAGTACGCTCAAGGTAAGAGATCGGAGGAGC
+
FFFFFFFFFFFFFFFFFFFFFFFFFFFFFFFFFFFFFFFF,FFFF
@FS10000125:26:BPA73017-1023:1:1101:9000:1160 1:N:0:1
CTGAGAACTTCGTCGAGTACGCTCAAACGCTCAGATCGGAAGAGC
+
FFFFFFFFFFFFFFFFFFFFFFFFFFFFFFFFFFFFFFF,FFFFF
@FS10000125:26:BPA73017-1023:1:1101:9020:1160 1:N:0:1
TTGGTAACTTCGTCGAGTACGCTCAATTGTTTAGATCGGAAGAGC
+
FFFFFFFFFFFFFFFFFFFFFFFFFFFFFFFFFFFFFFFFFFFFF
@FS10000125:26:BPA73017-1023:1:1101:9620:1160 1:N:0:1
ACGAAGTTAATGGGGGGGAAGAACTTCGTCGAGTACGCTCAATAG
+
FFFFFFFFFFFFFFFFFFFFFFFFFFFFFFFFFFFFFFFFFFFFF
@FS10000125:26:BPA73017-1023:1:1101:9740:1160 1:N:0:1
GGGTCAACTTCGTCGAGTACGCTCAATACGATTGATCGGAAGAGC
+
F:F,F::FF:F,,FF,:FF:FFF,FFFF:FF:,,F,:FFFFF,:,
@FS10000125:26:BPA73017-1023:1:1101:9970:1160 1:N:0:1
TTGACGAACTTCGTCGAGTACGCTCAAGAGTAAAGATCGGAAGAG
+
F:::FFFF,FFF:FF:FFFF:FFFF,FFFFFFFF:FF::FFF:FF
@FS10000125:26:BPA73017-1023:1:1101:10010:1160 1:N:0:1
ACGTTAACTTCGTCGAGTACGCTCAAGAGAAAAGATCGGAAGAGC
+
FFFFFFFFFFFFFFFFFFFFFFFFFFFFFFFFFFFFFFFFFFFFF
@FS10000125:26:BPA73017-1023:1:1101:10050:1160 1:N:0:1
GCTCTCGAACTTCGTCGAGTACGCTCAAATAGCAAGATCGGAAGA
+
FFFFFFFFFFFFFFFFFFFFFFFFFFFFFFFFFFFFFFFFFFFFF
@FS10000125:26:BPA73017-1023:1:1101:10060:1160 1:N:0:1
TCTCTGAACTTCGTCGAGTACGCTCAATATAACAGATCGGAAGAG
+
FFFFFFFFFFFFFFFFFFFFFFFFFFFFFFFFFFFFFFFFFFFFF
@FS10000125:26:BPA73017-1023:1:1101:10280:1160 1:N:0:1
TCTTCGTCGAGTACGCTCAAGTGTTAAGATCGGAAGAGCACACGT
+
FFFFFFFFFFFFFFFFFFFFFFFFFFFFFFFFFFFFFFFFFFFFF
@FS10000125:26:BPA73017-1023:1:1101:10970:1160 1:N:0:1
TCGGGCAGAACTTCGTCGAGTACGCTCAAAAGGGAAGATCGGAAG
+
FFF,FF:FF:FFFFFFFFFFFFFFFFFFFFFF::FFFFFFFFFF:
@FS10000125:26:BPA73017-1023:1:1101:11210:1160 1:N:0:1
CCGGTAACTTCGTCGAGTACGCTCAAAGTAGTAGATCGGAAGAGC
+
FFFFFFFFFFFFFFFFFFFFFFFFF:FFFFFFFFFFFFFFFFFFF
@FS10000125:26:BPA73017-1023:1:1101:11520:1160 1:N:0:1
TAGCCAACTTCGTCGAGTACGCTCAAGATTATAGATCGGAAGAGC
+
FFFFFFFFFFFFFFFFFFFFFFFFFFFFFFFFFFFFFFFFFFFFF
@FS10000125:26:BPA73017-1023:1:1101:12000:1160 1:N:0:1
GCGCAAACTTCGTCGAGTACGCTCAATAATAGAGATCGGAAGAGC
+
FFF:FFFFFFFFFFFFFFFFFFFFFFFFFFFFFFFFFFFFFFFFF
@FS10000125:26:BPA73017-1023:1:1101:12200:1160 1:N:0:1
ACTTCGTCGAGTACGCTCAAACACAAAGATCGGAAGAGCACACGT
+
FFFFFFFFFFFFFFFFFFFFFFFFFFFFFFFFFFFFFFFFFFFFF
@FS10000125:26:BPA73017-1023:1:1101:12660:1160 1:N:0:1
TTGCGCAATTCCGTCGAGTACGCTCAACGACGCAGATCGGAAGAG
+
FFFFFFFFFFFFFFFFFFFFFFFFFFFFFFFFFFFFFFFFFFFFF
@FS10000125:26:BPA73017-1023:1:1101:13300:1160 1:N:0:1
TTGAACTTCGTCGAGTACGCTCAACAAGCAAGATCGGAAGAGCAC
+
,:FFFFFFFFFFFFFFFFFFFFFFFF:FFFFFFFFFFFFFFFFFF
@FS10000125:26:BPA73017-1023:1:1101:14010:1160 1:N:0:1
TAGCATGCAACTTCGTCGAGTACGCTCAACCGGCTAGATCGGAAG
+
FFFFFFFFFFFFFFFFFFFFFFFFFFFFFFFFFFFFFFFFFFFFF
@FS10000125:26:BPA73017-1023:1:1101:14160:1160 1:N:0:1
TTGGAAACTTCGTCGAGTACGCTCAACGCACGAGATCGGAAGAGC
+
FFFFFFFFFFFFFFFFFFFFFFFFFFFFFFFFFFFFFFFFFFFFF
@FS10000125:26:BPA73017-1023:1:1101:15260:1160 1:N:0:1
TCGACAACTTCGTCGAGTACGCTCAAATAGAAAGATCGGAAGAGC
+
FFFFFFFFFFFFFFFFFFFFFFFFFFFFFFFFFFFFFFFFFFFFF
@FS10000125:26:BPA73017-1023:1:1101:15860:1160 1:N:0:1
TTTGTAACTTCGTCGAGTACGCTCAATATATAAGATCGGAAGAGC
+
FFFFFFFFFFFFFFFFFFFFFFFFFFFFFFFFFFFFFFFFFFFFF
@FS10000125:26:BPA73017-1023:1:1101:16170:1160 1:N:0:1
CCGTTAACTTCGTCGAGTACGCTCAAGAATGCAGATCGGAAGAGC
+
:FFFFF,FFFFFFFFFFFFFFFFF::F:FF:FF:FFFFFFFFFF:
@FS10000125:26:BPA73017-1023:1:1101:1430:1170 1:N:0:1
TCGTCAACTTCGTCGAGTACGCTCAAGGGTCCAGATCGGAAGAGC
+
FF:FFFFFFFFFFFFFF,FFFFFFFFFFFFFFFFFFFFFFFFFFF
@FS10000125:26:BPA73017-1023:1:1101:3420:1170 1:N:0:1
GTGGAAACTTCGTCGAGTACGCTCAATTCAAGAGATCGGAAGAGC
+
FFFFFFFFFFFFFFFFFFFFFFFFFFFFFFFFFFFFFFFFFFFFF
@FS10000125:26:BPA73017-1023:1:1101:3430:1170 1:N:0:1
GGGAGAACTTCGTCGAGTACGCTCAAGAACTGAGATCGGAAGAGC
+
:FFFFFFFFFFFFFFFFFFFFFFFFFFFFFFFFFFFFFFFFFFFF
@FS10000125:26:BPA73017-1023:1:1101:4200:1170 1:N:0:1
TTGACTGAACTTCGTCGAGTACGCTCAATCTAGAAGATCGGAAGA
+
FFFFFFFFFFFFFFFFFFFFFFFFFFFF:F:F:FFFFFFFFFFFF
@FS10000125:26:BPA73017-1023:1:1101:4360:1170 1:N:0:1
ACGCAACTTCGTCGAGTACGCTCAAGCATTCAGATCGGAAGAGCA
+
FFFFFFFFFFFFFFFFFFFFFFFFFFFFFFFFFFFFFFFFFFFFF
@FS10000125:26:BPA73017-1023:1:1101:5370:1170 1:N:0:1
TTGCAAACTTCGTCGAGTACGCTCAAAAATTGAGATCGGAAGAGC
+
FFFFFFFFFFFFFFFFFFFFFFFFFFFFFFFFFFFFFFFFFFFFF
@FS10000125:26:BPA73017-1023:1:1101:5760:1170 1:N:0:1
TTGTGAACTTCGTCGAGTACGCTCAATAGTGGAGATCGGAAGAGC
+
FFFFFFFFFFFFFFFFFFFFFFFFFFFFFFFFFFFFFFFFFFFFF
@FS10000125:26:BPA73017-1023:1:1101:5910:1170 1:N:0:1
TTGGTGAACTTCGTCGAGTACGCTCAACGTTGCAGATCGGAAGAG
+
FFFFFFFFFFFFFFFFFFFFFFFFFFFFFFFFFFFFFFFFFFFFF
@FS10000125:26:BPA73017-1023:1:1101:6100:1170 1:N:0:1
TCTTCGTCGAGTACGCTCAAAAGGGGAGATCGGAAGAGCACACGT
+
FFFF:FFF:FF,FF,F:F:F,F,:::F,:FFFFFFF::FFFFF::
@FS10000125:26:BPA73017-1023:1:1101:6270:1170 1:N:0:1
GCGTCAACTTCGTCGAGTACGCTCAATCTTTGAGATCGGAAGAGC
+
FFFFFFFFFFFFFFFFFFFFFFFFFF:F:FFFFFFFFFFFFFFFF
@FS10000125:26:BPA73017-1023:1:1101:7290:1170 1:N:0:1
CCGGCAACTTCGTCGAGTACGCTCAACCAGACAGATCGGAAGAGC
+
FFFFFFFFFFFFFFFFFFFFFFFFFFFFFFFFFFFFFFFFFFFFF
@FS10000125:26:BPA73017-1023:1:1101:7640:1170 1:N:0:1
TTGTAAACTTCGTCGAGTACGCTCAACCTTCTAGATCGGAAGAGC
+
FFFFFFFFFFFFFFFFFFFFFFFFFFFFFFFFFFFFFFFFFFFFF
@FS10000125:26:BPA73017-1023:1:1101:8080:1170 1:N:0:1
TTGCTAACTTCGTCGAGTACGCTCAATGAAACAGATCGGAAGAGC
+
FFFFFFFFFFFFFFFFFFFFFFFFFFFFFFFFFFFFFFFFFFFFF
@FS10000125:26:BPA73017-1023:1:1101:8270:1170 1:N:0:1
TATTCAACTTCGTCGAGTACGCTCAAGGTCACAGATCGGAAGAGC
+
:FFFFFFFFFFFFFFFFFFFFFFFFFFFFFFFFFFFFFFFFFFFF
@FS10000125:26:BPA73017-1023:1:1101:8280:1170 1:N:0:1
TTGTTAAACTTCGTCGAGTACGCTCAACCTATGAGATCGGAAGAG
+
FFFFFFFFFFFFFFFFFFFFFFFFFFFFFFFFFFFFFFFFFFFFF
@FS10000125:26:BPA73017-1023:1:1101:8710:1170 1:N:0:1
TCGCTAACTTCGTCGAGTACGCTCAACATAGAAGATCGGAAGAGC
+
FFFFFFFFFFFFFFFFFFFFFFFFFFFFFFFFFFFFFFFFFFFFF
@FS10000125:26:BPA73017-1023:1:1101:8750:1170 1:N:0:1
CCCGAAACTTCGTCGAGTACGCTCAATATCCCAGATCGGAAGAGC
+
FFFFFFFFFFFFFFFFFFFFFFFFFFFFFFFFFFFFFFFFFFFFF
@FS10000125:26:BPA73017-1023:1:1101:9330:1170 1:N:0:1
GAGGTAACTTCGTCGAGTACGCTCAAATATAGAGATCGGAAGAGC
+
FFFFFFFFFFFFFFFFFFFFFFFFFFFFFFFFFFFFFFFFFFFFF
@FS10000125:26:BPA73017-1023:1:1101:9590:1170 1:N:0:1
TTCCAAACTTCGTCGAGTACGCTCAACGTAGTAGATCGGAAGAGC
+
FFFFFFFFFFFFFFFFFFFFFFFFFFFFFFFFFFFFFFFFFFFFF
@FS10000125:26:BPA73017-1023:1:1101:9740:1170 1:N:0:1
TCTTCGTCGAGTACGCTCAAGACATTAGATCGGAAGAGCACACGT
+
FFFFFFFFFFFFFFFFFFFFFFFFFFFFFFFFFFFFFFFFFFFFF
@FS10000125:26:BPA73017-1023:1:1101:10520:1170 1:N:0:1
TTGATGCAACTTCGTCGAGTACGCTCAAGAATCCAGATCGGAAGA
+
:FFFFFFF:FFFFFFFFFFFFFFFFFFFFFFFFFFFFFFFFFFFF
@FS10000125:26:BPA73017-1023:1:1101:10650:1170 1:N:0:1
GCGGAAACTTCGTCGAGTACGCTCAATGGTGGAGATCGGAAGAGC
+
:F:FFFFFFFFFFFFFFFFFFFFFFFFFFFFFFFFFFFFFFFFFF
@FS10000125:26:BPA73017-1023:1:1101:10740:1170 1:N:0:1
CTGGGGGACTCTTCGTCGAGTACGCTCAAACCGAAAGATCGGAAG
+
FFFFFFFFFFFFFFFFFFFFFFFFFFFFFFFFFFFFFFFFFFFFF
@FS10000125:26:BPA73017-1023:1:1101:11280:1170 1:N:0:1
GCGAAATCTTCGTCGAGTACGCTCAATTTGCCAGATCGGAAGAGC
+
:FFFFFFFFFFFFFFFFFFFFFFFFFFFFFFFFFFFFFFFFFFFF
@FS10000125:26:BPA73017-1023:1:1101:11530:1170 1:N:0:1
TCGTAAACTTCGTCGAGTACGCTCAAGATATGAGATCGGAAGAGC
+
,FFFFFFFFFFFFFFFFFFFFFFFFFFFFFFFFFFFFFFFFFFFF
@FS10000125:26:BPA73017-1023:1:1101:12570:1170 1:N:0:1
GAGCCAACTTCGTCGAGTACGCTCAACCACATAGATCGGAAGAGC
+
FFFFFFFFFFFFFFFFFFFFFFFFFFFFFFFFFFFFFFFFFFFFF
@FS10000125:26:BPA73017-1023:1:1101:12880:1170 1:N:0:1
AAGCCCATAACTTCGTCGAGTACGCTCAAAATATAAGATCGGAAG
+
FFFFFFFFFFFFFFFFFFFFFFFFFFFFFFFFFFFFFFFFFFFFF
@FS10000125:26:BPA73017-1023:1:1101:13100:1170 1:N:0:1
TTGACTGGACTTCGTCGAGTACGCTCAAAACCAGAGATCGGAAGA
+
FFFFFFFFFFFFFFFFFFFFFFFFFFFFFFFFFFFFFFFFFFFFF
@FS10000125:26:BPA73017-1023:1:1101:13390:1170 1:N:0:1
CCGGGAACTTCGTCGAGTACGCTCAAAACTTGAGATCGGAAGAGC
+
FFFFFFFFFFFFFFFFFFFFFFFFFFFFFFFFFFFFFFFFFFFFF
@FS10000125:26:BPA73017-1023:1:1101:13660:1170 1:N:0:1
TCGTTAACTTCGTCGAGTACGCTCAAAGATCAAGATCGGAAGAGC
+
FFF:FFFFFFFFFFFFFFFFFFFFFFFFF:FFFFFFFFFFFFFFF
@FS10000125:26:BPA73017-1023:1:1101:13780:1170 1:N:0:1
TTGATAACTTCGTCGAGTACGCTCAACTACGGAGATCGGAAGAGC
+
FFFFFFFFFFFFFFFFFFFFFFFFFFFFFFFFFFFFFFFFFFFFF
@FS10000125:26:BPA73017-1023:1:1101:14020:1170 1:N:0:1
CAGCAAACTTCGTCGAGTACGCTCAAGTAATTAGATCGGAAGAGC
+
FFFFFFFFFFFFFFFFFFFFFFFFFFFFF:FFFFFFFFFFFFFFF
@FS10000125:26:BPA73017-1023:1:1101:14280:1170 1:N:0:1
TTGGCACGACTTCGTCGAGTATGCTCAACATCTAAGATCGGAAGA
+
F,,:F:F:,FFFF:F:F,FFFFFFFFFFF:::FF,FF:FF:FFF:
@FS10000125:26:BPA73017-1023:1:1101:14340:1170 1:N:0:1
TGGAAAACTTCGTCGAGTACGCTCAAGAGTCGAGATCGGAAGAGC
+
FFFFFFFFFFFFFFFFFFFFFFFFFFFFFFFFFFFFFFFFFFFFF
@FS10000125:26:BPA73017-1023:1:1101:15390:1170 1:N:0:1
ACGAAACTTCGTCGAGTACGCTCAATATTATAGATCGGAAGAGCA
+
FFFFFFFFFFFFFFFFFFFFFFFFFFFFFFFFFFFFFFFFFFFFF
@FS10000125:26:BPA73017-1023:1:1101:15510:1170 1:N:0:1
TTGGTTGAACTTCGTCGAGTACGCTCAAATAATGAGATCGGAAGA
+
FFFFFFFFFFFFFFFFFFFFFFFFFFFFFFFFFFFFFFFFFFFFF
@FS10000125:26:BPA73017-1023:1:1101:15830:1170 1:N:0:1
TCGTTAACTTCGTCGAGTACGCTCAATCGAAAAGATCGGAAGAGC
+
,,,FFFFFFFFFFFFFFFFFFFFFFFFF:::FFF::FF:F::F:,
@FS10000125:26:BPA73017-1023:1:1101:15870:1170 1:N:0:1
CCGCCAACTTCGTCGAGTACGCTCAAGTCATAAGATCGGAAGAGC
+
FFFFFFFFFFFFFFFFFFFFFFFFFFFFFFFFFFFFFFFFFFFFF
@FS10000125:26:BPA73017-1023:1:1101:16160:1170 1:N:0:1
TCTTAACTTCGTCGAGTACGCTCAAAAGTTCAGATCGGAAGAGCA
+
FFFFFFFFFFFFFFFFFFFFFFFFFFFFFFFFFFFFFFFFFFFFF
@FS10000125:26:BPA73017-1023:1:1101:16260:1170 1:N:0:1
TTGACTGGACTTCGTCGAGTACGCTCAATGCACGAGATCGGAAGA
+
F:FFFFFFFF:FFFFFFFFFFFFF:FFFFFFFFFFFFFFF:FFFF
@FS10000125:26:BPA73017-1023:1:1101:1210:1180 1:N:0:1
TCTTCGTCGAGTACGCTCAATATTGCAGATCGGAAGAGCACACGT
+
FFFFFFFFFFFFFFFFFFFFFFFFFFFFFFFFFFFFFFFFFFFFF
@FS10000125:26:BPA73017-1023:1:1101:1220:1180 1:N:0:1
TTGGGATGAACTTCGTCGAGTACGCTCAAACATTAAGATCGGAAG
+
,FF:FFFFFFFFFFFFFFFFFFFFFFFFFFFFFFFFFF:FFFFFF
@FS10000125:26:BPA73017-1023:1:1101:1230:1180 1:N:0:1
GGGTAAACTTCGTCGAGTACGCTCAATCGTGGAGATCGGAAGAGC
+
FFFFFFFFFFFFFFFFFFFFFFFFFFFFFFFFFFFFFFFFFFFFF
@FS10000125:26:BPA73017-1023:1:1101:1570:1180 1:N:0:1
TTGTAACTTCGTCGAGTACGCTCAAGTATAAAGATCGGAAGAGCA
+
FFFFFFFFFFFFFFFFFFFFFFFFFFFFFFFFFFFFFFFFFFFFF
@FS10000125:26:BPA73017-1023:1:1101:1960:1180 1:N:0:1
TGGATAACTTCGTCGAGTACGCTCAAAGTCGCAGATCGGAAGAGC
+
FFFFFFFFFFFFFFFFFFFFFFFFFFFFFFFFFFFFFFFFFFFFF
@FS10000125:26:BPA73017-1023:1:1101:2140:1180 1:N:0:1
GGGTTAACTTCGTCGAGTACGCTCAATGATGGAGATCGGAAGAGC
+
FFFFFFFFFFFFFFFFFFFFFFFFFFFFFFFFFFFFFFFFFFFFF
@FS10000125:26:BPA73017-1023:1:1101:2260:1180 1:N:0:1
CCGCGAACTTCGTCGAGTACGCTCAAGCAAGGAGATCGGAAGAGC
+
FFFFFFFFFFFFFFFFFFFFFFFFFFFFFFFFFFFFFFFFFFFFF
@FS10000125:26:BPA73017-1023:1:1101:2840:1180 1:N:0:1
CTGCCAACTTCGTCGAGTACGCTCAATTTGTAAGATCGGAAGAGC
+
FFFFFFFFFFFFFFFFFFFFFFFFFFFFFFFFFFFFFFFFFFFFF
@FS10000125:26:BPA73017-1023:1:1101:2980:1180 1:N:0:1
TTGACTGGACTTCGTCGAGTACGCTCAACTGATAAGATCGGAAGA
+
FFFFFFFFFFFFFFFFFFFFFFFFFFFFFFFFFFFFFFFFFFFFF
@FS10000125:26:BPA73017-1023:1:1101:3510:1180 1:N:0:1
GGGAAAACTTCGTCGAGTACGCTCAATTATAGAGATCGGAAGAGC
+
FFFFFFFFFFFFFFFFFFFFFFFFFFFFFFFFFFFFFFFFFFFFF
@FS10000125:26:BPA73017-1023:1:1101:5280:1180 1:N:0:1
TCTTAACTTCGTCGAGTACGCTCAAAGCAAAAGATCGGAAGAGCA
+
FFFFFFFFFFFFFFFFFFFFFFFFFFFFFFFFFFFFFFFFFFFFF
@FS10000125:26:BPA73017-1023:1:1101:5440:1180 1:N:0:1
CCGTTAACTTCGTCGAGTACGCTCAACCTGCCAGATCGGAAGAGC
+
FFFFFFFFFFFFFFFFFFFFFFFFFFFFFFFFFFFFFFFFFFFFF
@FS10000125:26:BPA73017-1023:1:1101:5900:1180 1:N:0:1
CCGCAATAACTTCGTCGAGTACGCTCAACCATGCAGATCGGAAGA
+
FFFFFFFFFFFFFFFFFFFFFFFFFFFFFFFFFFFFFFFFFFFFF
@FS10000125:26:BPA73017-1023:1:1101:6230:1180 1:N:0:1
CCGTCAACTTCGTCGAGTACGCTCAATCAAACAGATCGGAAGAGC
+
FFFFFFFFFFFFFFFFFFFFFFFFFFFFFFFFFFFFFFFFFFFFF
@FS10000125:26:BPA73017-1023:1:1101:6250:1180 1:N:0:1
GCGGCAACTTCGTCGAGTACGCTCAATTTACAAGATCGGAAGAGC
+
FFFFFFFFFFFFFFFFFFFFFFFFFFFFFFFFFFFFFFFFFFFFF
@FS10000125:26:BPA73017-1023:1:1101:7400:1180 1:N:0:1
GGGACAACTTCGTCGAGTACGCTCAACAAGTAAGATCGGAAGAGC
+
FFFFFFFFFFFFFFFFFFFFFFFFFFFFFFFFFFFFFFFFFFFFF
@FS10000125:26:BPA73017-1023:1:1101:7580:1180 1:N:0:1
TCGCAAACTTCGTCGAGTACGCTCAATGTATTAGATCGGAAGAGC
+
,FFFFFFFFFFFFFFFFFFFFFFFFFFFFFFFFFFFFFFFFFFFF
@FS10000125:26:BPA73017-1023:1:1101:7710:1180 1:N:0:1
GCGTGAGCTTCGTCGAGTACGCTCAAGCAGAAAGATCGGAAGAGC
+
FFFFFFFFFFFFFFFFFFFFFFFFFFFFFFFFFFFFFFFFFFFFF
@FS10000125:26:BPA73017-1023:1:1101:8680:1180 1:N:0:1
TCGCAAACTTCGTCGAGTACGCTCAAACGACTAGATCGGAAGAGC
+
FFFFFFFFFFFFFFFFFFFFFFFFFFFFFFFFFFFFFFFFFFFFF
@FS10000125:26:BPA73017-1023:1:1101:10020:1180 1:N:0:1
CGGGAAGAACTTCGTCGAGTACGCTCAAGTTCATAGATCGGAAGA
+
F,F:FFFFFFFFFFFFFFFFFFFFFFFFFFFFFFFFFFFFFFFFF
@FS10000125:26:BPA73017-1023:1:1101:10530:1180 1:N:0:1
TCTATTACCTTCGTGAGTACGCTCAATACCACAGATCGGAAGAGC
+
FFFFFFFFFFFFFFFFFFFFFFFFFFFFFFFFFFFFFFFFFFFFF
@FS10000125:26:BPA73017-1023:1:1101:10860:1180 1:N:0:1
TTGACTGGACTTCGTCGAGTACGCTCAAGGGTATAGATCGGAAGA
+
FFFFFFFFFFFFFFFFFFFFFFFFFFFFFFFFFFFFFFFFFFFFF
@FS10000125:26:BPA73017-1023:1:1101:10940:1180 1:N:0:1
TTGACTGGAGTTCAAACACGCAGATCGGAAGAGCACACGTCTGAA
+
FFFFFFFFFFFFFFFFFFFFFFFFFFFFFFFFFFFFFFFFFFFFF
@FS10000125:26:BPA73017-1023:1:1101:11400:1180 1:N:0:1
GCGTAAACTTCGTCGAGTACGCTCAAATCAGTAGATCGGAAGAGC
+
FFFFFFFFFFFFFFFFFFFFFFFFFFFFFFFFFFFFFFFFFFFFF
@FS10000125:26:BPA73017-1023:1:1101:11530:1180 1:N:0:1
TTTGATAAACTTCGTCGAGTACGCTCAATAAGTTAGATCGGAAGA
+
F:FFFFF:FFFFFFFFFFF:FFFFFFFFFFFFFFFFFFFFFFFFF
@FS10000125:26:BPA73017-1023:1:1101:11830:1180 1:N:0:1
GCCTAAACTTCGTCGAGTACGCTCAAGAGACAAGATCGGAAGAGC
+
FFFFFFFFFFFFFFFFFFFFFFFFFFFFFFFFFFFFFFFFFFFFF
@FS10000125:26:BPA73017-1023:1:1101:11910:1180 1:N:0:1
TCAGGGCCAATTTCGTCGAGTACGCTCAATAAAAAAGATCGGAAG
+
FFF:::FFF:FFFFFFF:FFF:FFF:FFFFFF,FFFFFFFFFFFF
@FS10000125:26:BPA73017-1023:1:1101:13520:1180 1:N:0:1
TTGGCAACTTCGTCGAGTACGCTCAATTACGCAGATCGGAAGAGC
+
FFFFFFFFFFFFFFFFFFFFFFFFFFFFFFFFFFFFFFFFFFFFF
@FS10000125:26:BPA73017-1023:1:1101:13960:1180 1:N:0:1
TCGACAACTTCGTCGAGTACGCTCAAGGTTAAAGATCGGAAGAGC
+
:FFFFFFFFFFFFFFFFFFFFFFFFFFFFFFFFFFFFFFF:F:FF
@FS10000125:26:BPA73017-1023:1:1101:13990:1180 1:N:0:1
GCGACAACTTCGTCGAGTACGCTCAATAAACTAGATCGGAAGAGC
+
:FF,F:FFFFFFF::FFF:F::FF,FF,F:FF,::FF::F,:FF:
@FS10000125:26:BPA73017-1023:1:1101:14050:1180 1:N:0:1
TTCTTAACTTCGTCGAGTACGCTCAATTACAAAGATCGGAAGAGC
+
,:,,FFF:FFFFFFFFFFFF:F:FFFFFFFFFFFFFF:FFFFFFF
@FS10000125:26:BPA73017-1023:1:1101:14240:1180 1:N:0:1
TCGAACTTCGTCGAGTACGCTCAAATGCAAAGATCGGAAGAGCAC
+
FFFFFFFFFFFFFFFFFFFFFFFFFFFFFFFFFFFFFFFFFFFFF
@FS10000125:26:BPA73017-1023:1:1101:14720:1180 1:N:0:1
GGGGAGCAACTTCGTCGAGTACGCTCAATACGTGAGATCGGAAGA
+
F,:FFFFFFFFF:FFFFFFFFFFFFFFFFFFFFFFFFFFFFFFFF
@FS10000125:26:BPA73017-1023:1:1101:15440:1180 1:N:0:1
TTGGAACTTCGTAGAAGATCGGAAGAGCACACGTCTGAACTCCAG
+
FFFFFFFFFFFFFFFFFFFFFFFFFFFFFFFFFFFFFFFFFFFFF
@FS10000125:26:BPA73017-1023:1:1101:15520:1180 1:N:0:1
TCTCAACTTCGTCGAGTACGCTCAACCATGTAGATCGGAAGAGCA
+
FFFFFFFFFFFFFFFFFFFFFFFFFFFFFFFFFFFFFFFFFFFFF
@FS10000125:26:BPA73017-1023:1:1101:15530:1180 1:N:0:1
TTGGTAACTTCGTCGAGTACGCTCAAGGGAAAAGATCGGAAGAGC
+
FFFFFFFFFFFFFFFFFFFFFFFFFFFFFFFFFFFFFFFFFFFFF
@FS10000125:26:BPA73017-1023:1:1101:15590:1180 1:N:0:1
TCGTAAACTTCGTCGAGTACGCTCAACAAATGAGATCGGAAGAGC
+
FFFFFFFFFFFFFFFFFFFFFFFFFFFFFFFFFFFFFFFFFFFFF
@FS10000125:26:BPA73017-1023:1:1101:15720:1180 1:N:0:1
CCGTAACTTCGTCGAGTACGCTCAATAAATTAGATCGGAAGAGCA
+
FFFFFFFFFFFFFFFFFFFFFFFFFFFFFFFFFFFFFFFFFFFFF
@FS10000125:26:BPA73017-1023:1:1101:16260:1180 1:N:0:1
TAGCAAACTTCGTCGAGTACGCTCAAACCGTAAGATCGGAAGAGC
+
FFFFFFFFFFFFFFFFFFFFFFFFFFFFFFFFFFFFFFFFFFFFF
@FS10000125:26:BPA73017-1023:1:1101:1240:1190 1:N:0:1
CCGCAAACTTCGTCGAGTACGCTCAAAACCCGAGATCGGAAGAGC
+
FFFFFFFFFFFFFFFFFFFFFFFFFFFFFFFFFFFFFFFFFFFFF
@FS10000125:26:BPA73017-1023:1:1101:1430:1190 1:N:0:1
TTGGAAATTTCGTCGAGTACGCTCAAAGAGCTAGATCGGAAGAGC
+
FFF:FFFFFFFFFFFFFFFFFFFFF:FFFFFFFFFFFFFFFFFFF
@FS10000125:26:BPA73017-1023:1:1101:1860:1190 1:N:0:1
TGGGAACTTCGTCGAGTACGCTCAAGCCGTGAGATCGGAAGAGCA
+
FFFFFFFFFFFFFFFFFFFFFFFFFFFFFFFFFFFFFFFFFFFFF
@FS10000125:26:BPA73017-1023:1:1101:2450:1190 1:N:0:1
TGGCTAACTTCGTCGAGTACGCTCAAATTCTTAGATCGGAAGAGC
+
FFFFFFFFFFFFFFFFFFFFFFFFFFFFFFFFFFFFFFFFFFFFF
@FS10000125:26:BPA73017-1023:1:1101:3430:1190 1:N:0:1
CCTAAACTTCGTCGAGTACGCTCAAACAATGAGATCGGAAGAGCA
+
FFFFFFFFFFFFFFFFFFFFFFFFFFFFFFFFFFFFFFFFFFFFF
@FS10000125:26:BPA73017-1023:1:1101:3530:1190 1:N:0:1
GGGTCAACTTCGTCGAGTACGCTCAAATTAAAAGATCGGAAGAGC
+
,F:FF,F:F:F:FF:FFFFF:FFF,,,FFFFF::FFFF:,FF,FF
@FS10000125:26:BPA73017-1023:1:1101:4220:1190 1:N:0:1
GCGTCAACTTCGTCGAGTACGCTCAAGATTAAAGATCGGAAGAGC
+
FFFFFFFFFFFFFFFFFFFFFFFFFFFFFFFFFFFFFFFFFFFFF
@FS10000125:26:BPA73017-1023:1:1101:4810:1190 1:N:0:1
CCGAGAACTTCGTCGAGTACGCTCAATGAGCCAGATCGGAAGAGC
+
FFFFFFFFFFFFFFFFFFFFFFFFFFFFFFFFFFFFFFFFFFFFF
@FS10000125:26:BPA73017-1023:1:1101:4830:1190 1:N:0:1
TTGCCCTGAAACTTCGTCGAGTACGCTCAAATGATTAGATCGGAA
+
FFFFFFFFFFFFFFFFFFFFFFFFFFFFFFFFFFFFFFFFFFFFF
@FS10000125:26:BPA73017-1023:1:1101:5220:1190 1:N:0:1
CCGTAAACTTCGTCGAGTACGCTCAATCAACTAGATCGGAAGAGC
+
FFFFFFFFFFFFFFFFFFFFFFFFFFFFFFFFFFFFFFFFFFFFF
@FS10000125:26:BPA73017-1023:1:1101:5310:1190 1:N:0:1
TCGTGCACTTCGTCGAGTACGCTCAAATAACAAGATCGGAAGAGC
+
FFFFFFFFFFFFFFFFFFFFFFFFFFFFFFFFFFFFFFFFFFFFF
@FS10000125:26:BPA73017-1023:1:1101:5540:1190 1:N:0:1
TTTTTCATCTTCGTCGAGTACGCTCAAAATTACAGATCGGAAGAG
+
FFFFFFFFFFFFFFFFFFFFFFFFFFFFFFFFFFFFFFFFFFFFF
@FS10000125:26:BPA73017-1023:1:1101:5880:1190 1:N:0:1
GGGTTAACTTCGTCGAGTACGCTCAAGTCTGTAGATCGGAAGAGC
+
F:FFFFFFFFFFFFFFFFFFFFFFFFFFFFFFFFFFFFFFFFFFF
@FS10000125:26:BPA73017-1023:1:1101:6580:1190 1:N:0:1
GCGACAACTTCGTCGAGTACGCTCAAACAACTAGATCGGAAGAGC
+
FFFFFFFFFFFFFFFFFFFFFFFFFFFFFFFFFFFFFFFFFFFFF
@FS10000125:26:BPA73017-1023:1:1101:7050:1190 1:N:0:1
GAGGCAACTTCGTCGAGTACGCTCAAACTTGGAGATCGGAAGAGC
+
FFFFFFFFFFFFFFFFFFFFFFFFFFFFFFFFFFFFFFFFFFFFF
@FS10000125:26:BPA73017-1023:1:1101:8140:1190 1:N:0:1
GCGTGAACTTCGTCGAGTACGCTCAATTATATAGATCGGAAGAGC
+
FFFFFFFFFFFFFFFFFFFFFFFFFFFFFFFFFFFFFFFFFFFFF
@FS10000125:26:BPA73017-1023:1:1101:8170:1190 1:N:0:1
GCGTGAACTTCGTCGAGTACGCTCAATAAAATAGATCGGAAGAGC
+
,FF:FFFFFFFFFFFFFFFFFFFFF:FFFFFFFFFFFFFFFFFFF
@FS10000125:26:BPA73017-1023:1:1101:8200:1190 1:N:0:1
TAGAGAACTTCGTCGAGTACGCTCAATAGGGGAGATCGGAAGAGC
+
,FFFFFFFFFFFFFFFFFFFFFFFFFFFFFFFFFFFFFFFFFFFF
@FS10000125:26:BPA73017-1023:1:1101:8650:1190 1:N:0:1
CTGGCGAGAACTTCGTCGAGTACGCTCAATTCAAGAGATCGGAAG
+
FFFFFFFFFFFFFFFFFFFFFFFFFFFFFFFFFFFFFFFFFFFFF
@FS10000125:26:BPA73017-1023:1:1101:8680:1190 1:N:0:1
TCCGTTAACTTCGTCGAGTACGCTCAAAACCTCAGATCGGAAGAG
+
FFFFFFFFFFFFFFFFFFFFFFFFFFFFFFFFFFFFFFFFFFFFF
@FS10000125:26:BPA73017-1023:1:1101:8870:1190 1:N:0:1
GCGGGGGGAACTTCGTCGAGTACGCTCAATCAATGAGATCGGAAG
+
:FFFFFFFFFFFFFFFFFFFFFFFFFFFFFFFFFFFFFFFFFFFF
@FS10000125:26:BPA73017-1023:1:1101:9740:1190 1:N:0:1
TCGACTGGACTTCGTCGAGTACGCTCAACTCCTAAGATCGGAAGA
+
FFFFFFFFFFFFFFFFFFFFFFFFFFFFFFFFFFFFFFFFFFFFF
@FS10000125:26:BPA73017-1023:1:1101:9750:1190 1:N:0:1
TTGCCAACTTCGTCGAGTACGCTCAAAAAAAAAGATCGGAAGAGC
+
FFFFFFFFFFFFFFFFFFFFFFFFFFFFFFFFFFFFFFFFFFFFF
@FS10000125:26:BPA73017-1023:1:1101:10150:1190 1:N:0:1
ACGAAGGATGGGGGGGGGGAGAACTTCGTCGAGTACGCTCAAAAA
+
FFFFFFFFFFFFFFFFFFFFFFFFFFFFFFFFFFFFFFFF:FFFF
@FS10000125:26:BPA73017-1023:1:1101:10240:1190 1:N:0:1
TCGTAAACTTCGTCGAGTACGCTCAATGTCTCAGATCGGAAGAGC
+
FFFFFFFFFFFFFFFFFFFFFFFFFFFFFFFFFFFFFFFFFFFFF
@FS10000125:26:BPA73017-1023:1:1101:10260:1190 1:N:0:1
TTGGTGAACTTCGTCGAGTACGCTCAATGTTAAAGATCGGAAGAG
+
FFFFFFFFFFFFFFFFFFFFFFFFFFFFFFFFFFFFFFFFFFFFF
@FS10000125:26:BPA73017-1023:1:1101:10400:1190 1:N:0:1
TCGTAAACTTCGTCGAGTACGCTCAATGTCTCAGATCGGAAGAGC
+
FFFFFFFFFFFFFFFFFFFFFFFFFFFFFFFFFFFFFFFFFFFFF
@FS10000125:26:BPA73017-1023:1:1101:11060:1190 1:N:0:1
TTTTCCAACTTCGTCGAGTACGCTCAACCGTCCAGATCGGAAGAG
+
FFFFFFFFFFFFFFFFFFFFFFFFFFFFFFFFFFFFFFFFFFFFF
@FS10000125:26:BPA73017-1023:1:1101:11120:1190 1:N:0:1
GCGTAACTTCGTCGAGTACGCTCAACTGGACAGATCGGAAGAGCA
+
FFFFFFFFFFFFFFFFFFFFFFFFFFFFFFFFFFFFFFFFFFFFF
@FS10000125:26:BPA73017-1023:1:1101:11330:1190 1:N:0:1
GGGACTGAACTTCGTCGAGTACGCTCAATTCAATAGATCGGAAGA
+
FFFFFFFFFFFFFFFFFFFFFFFFFFFFFFFFFFFFFFFFFFFFF
@FS10000125:26:BPA73017-1023:1:1101:11550:1190 1:N:0:1
TTGTCCAAACTTCGTCGAGTACGCTCAAACTATGAGATCGGAAGA
+
FFFFFFFFFFFFFFFFFFFFFFFFFFFFFFFFFFFFFFFFFFFFF
@FS10000125:26:BPA73017-1023:1:1101:11790:1190 1:N:0:1
CGTTGAACTTCGTCGAGTACGCTCAAAAAACTAGATCGGAAGAGC
+
F:FFFFFFFFFFFFFFFFFFFFFFFFFFFFFFFFFFFFFFFFFFF
@FS10000125:26:BPA73017-1023:1:1101:12770:1190 1:N:0:1
TCGTAAACTTCGTCGAGTACGCTCAATTTGGGAGATCGGAAGAGC
+
FFFFFFFFFFFFFFFFFFFFFFFFFFFFFFFFFFFFFFFFFFFFF
@FS10000125:26:BPA73017-1023:1:1101:12810:1190 1:N:0:1
TAGTCAACTTCGTCGAGTACGCTCAAGAGTAAAGATCGGAAGAGC
+
FFFFFFFFFFFFFFFFFFFFFFFFFFFFFFFFFFFFFFFFFFFFF
@FS10000125:26:BPA73017-1023:1:1101:12830:1190 1:N:0:1
GCGTCAACTTCGTCGAGTACGCTCAAAAATTTAGATCGGAAGAGC
+
FFFFFFFFFFFFFFFFFFFFFFFFFFFFFFFFFFFFFFFFFFFFF
@FS10000125:26:BPA73017-1023:1:1101:12880:1190 1:N:0:1
TCTAACTTCGTCGAGTACGCTCAAACTTAGAGATCGGAAGAGCAC
+
,FFF,FFF:FFFF:FFFFFFFF:FFFFFFFFFFFFFFFFFFFFFF
@FS10000125:26:BPA73017-1023:1:1101:12990:1190 1:N:0:1
CCCTTAACTTCGTCGAGTACGCTCAAACCCAGAGATCGGAAGAGC
+
:FF:,FFFFFFFFFFFFFFFFFFFFFFFFF:FFFFFFFFFFFFFF
@FS10000125:26:BPA73017-1023:1:1101:13720:1190 1:N:0:1
GCGGAAACTTCGTCGAGTACGCTCAATTCTCAAGATCGGAAGAGC
+
FFFFFFFFFFFFFFFFFFFFFFFFFFFFFFFFFFFFFFFFFFFFF
@FS10000125:26:BPA73017-1023:1:1101:13820:1190 1:N:0:1
TCTTACAACTTCGTCGAGTACGCTCAATAGATAAGATCGGAAGAG
+
FFFFFFFFFFFFFFFFFFFFFFFFFFFFFFFFFFFFFFFFFFFFF
@FS10000125:26:BPA73017-1023:1:1101:13860:1190 1:N:0:1
GCGACTTCGTCGAGTACGCTCAAGGCAGAAGATCGGAAGAGCACA
+
FFFFFFFFFFFFFFFFFFFFFFFFFFFFFFFFFFFFFFFFFFFFF
@FS10000125:26:BPA73017-1023:1:1101:14320:1190 1:N:0:1
GACATAACTTCGTCGAGTACGCTCAACAGGGTAGATCGGAAGAGC
+
FFFFFFFFFFFFFFFFFFFFFFFFFFFFFFFFFFFFFFFFFFFFF
@FS10000125:26:BPA73017-1023:1:1101:14870:1190 1:N:0:1
GTTTAACTTCGTCGAGTACGCTCAAAAATAAAGATCGGAAGAGCA
+
:FFFFFFFFFFFFFFFFFFFFFFFFFFFFFFFFFFFFFFFFFFFF
@FS10000125:26:BPA73017-1023:1:1101:15360:1190 1:N:0:1
TCTGCAACTTCGTCGAGTACGCTCAAGGTATAAGATCGGAAGAGC
+
FFFFFFFFFFFFFFFFFFFFFFFFFFFFFFFFFFFFFFFFFFFFF
@FS10000125:26:BPA73017-1023:1:1101:15440:1190 1:N:0:1
GAGAAAACTTCGTCGAGTACGCTCAAAGTGGTAGATCGGAAGAGC
+
FFFFFFFFFFFFFFFFFFFFFFFFFFFFFFFFFFFFFFFFFFFFF
@FS10000125:26:BPA73017-1023:1:1101:15540:1190 1:N:0:1
GGGTGAACTTCGTCGAGTACGCTCAATAGGATAGATCGGAAGAGC
+
FFFFFFFFFFFFFFFFFFFFFFFFFFFFFFFFFFFFFFFFFFFFF
@FS10000125:26:BPA73017-1023:1:1101:15660:1190 1:N:0:1
TCGTAAACTTCGTCGAGTACGCTCAAGGAGACAGATCGGAAGAGC
+
FFFFFFFFFFFFFFFFFFFFFFFFFFFFFFFFFFFFFFFFFFFFF
@FS10000125:26:BPA73017-1023:1:1101:16300:1190 1:N:0:1
TAGCCAACTTCGTCGAGTACGCTCAAAATTCAAGATCGGAAGAGC
+
FFFFFFFFFFFFFFFFFFFFFFFFFFFFFFFFFFFFFFFFFFFFF
@FS10000125:26:BPA73017-1023:1:1101:1370:1200 1:N:0:1
TAGGTGTCAACTTCGTCGAGTACGCTCAAATTTCAAGATCGGAAG
+
FFFFFFFFFFFFFFFFFFFFFFFFFFFFFFFFFFFFFFFFFFFFF
@FS10000125:26:BPA73017-1023:1:1101:1630:1200 1:N:0:1
CCGGAACCTTCGTCGAGTACGCTCAAATAGGTAGATCGGAAGAGC
+
FFFFFFFFFFFFFFFFFFFFFFFFFFFFFFFFFFFFFFFFFFFFF
@FS10000125:26:BPA73017-1023:1:1101:2000:1200 1:N:0:1
TCAAGAGTGCAGATCGGAAGAGCACACGTCTGAACTCCAGTCACT
+
FFFFFFFFFFFFFFFFFFFFFFFFFFFFFFFFFFFFFFFFFFFFF
@FS10000125:26:BPA73017-1023:1:1101:2010:1200 1:N:0:1
TCGCAAACTTCGTCGAGTACGCTCAATCTTTAAGATCGGAAGAGC
+
FFFFFFFFFFFFFFFFFFFFFFFFFFFFFFFFFFFFFFFFFFFFF
@FS10000125:26:BPA73017-1023:1:1101:2510:1200 1:N:0:1
TCGTGAACTTCGTCGAGTACGCTCAACCAATTAGATCGGAAGAGC
+
FFFFFFFFFFFFFFFFFFFFFFFFFFFFFFFFFFFFFFFFFFFFF
@FS10000125:26:BPA73017-1023:1:1101:2880:1200 1:N:0:1
TCAAAAACCTTCGTGAGTACGCTCAAGACCATAGATCGGAAGAGC
+
FFFFFFFFFFFFFFFFFFFFFFFFFFFFFFFFFFFFFFFFFFFFF
@FS10000125:26:BPA73017-1023:1:1101:3440:1200 1:N:0:1
TTGACTGGACTTCGTCGAGTACGCTCAATACCCTAGATCGGAAGA
+
FFFFFFFFFFFFFFFFFFFFFFFFFFFFFFFFFFFFFFFFFFFFF
@FS10000125:26:BPA73017-1023:1:1101:3740:1200 1:N:0:1
TGGTCAACTTCGTCGAGTACGCTCAATTATGGAGATCGGAAGAGC
+
FFFFFFFFFFFFFFFFFFFFFFFFFFFFFFFFFFFFFFFFFFFFF
@FS10000125:26:BPA73017-1023:1:1101:5050:1200 1:N:0:1
CTGACTGGACTTCGTCGAGTACGCTCAACCGAAAAGATCGGAAGA
+
FFFFFFFFFFFFFFFFFFFFFFFFFFFFFFFFFFFFFFFFFFFFF
@FS10000125:26:BPA73017-1023:1:1101:5290:1200 1:N:0:1
TTGACTGGACTTCGTCGAGTACGCTCAATCCCATAGATCGGAAGA
+
FFFFFFFFFFFFFFFFFFFFFFFFFFFFFFFFFFFFFFFFFFFFF
@FS10000125:26:BPA73017-1023:1:1101:5390:1200 1:N:0:1
TCCGCAATTTCGTCGAGTACGCTCAAACGATAAGATCGGAAGAGC
+
FFFFFFFFFFFFFFFFFFFFFFFFFFFFFFFFFFFFFFFFFFFFF
@FS10000125:26:BPA73017-1023:1:1101:5700:1200 1:N:0:1
TAGAAAACTTCGTCGAGTACGCTCAACTTCGCAGATCGGAAGAGC
+
FFFFFFFFFFFFFFFFFFFFFFFFFFFFFFFFFFFFFFFFFFFFF
@FS10000125:26:BPA73017-1023:1:1101:6780:1200 1:N:0:1
TTGGCAACTCCGTCGAGTACGCTCAATGTAGTAGATCGGAAGAGC
+
FFFFFFFFFFFFFFFFFFFFFFFFFFFFFFFFFFFFFFFFFFFFF
@FS10000125:26:BPA73017-1023:1:1101:6990:1200 1:N:0:1
GTGCCAACTTCGTCGAGTACGCTCAATCATAGAGATCGGAAGAGC
+
FFFFFFFFFFFFFFFFFFFFFFFFFFFFFFFFFFFFFFFFFFFFF
@FS10000125:26:BPA73017-1023:1:1101:7020:1200 1:N:0:1
TAGCTAACTTCGTCGAGTACGCTCAACGTAGTAGATCGGAAGAGC
+
FFFFFFFFFFFFFFFFFFFFFFFFFFFFFFFFFFFFFFFFFFFFF
@FS10000125:26:BPA73017-1023:1:1101:7290:1200 1:N:0:1
CCGTTAACTTCGTCGAGACGCTCAATCCAGGAGATCGGAAGAGCA
+
FFFFFFFFFFFFFFFFFFFFFFFFFFFFFFFFFFFFFFFFFFFFF
@FS10000125:26:BPA73017-1023:1:1101:7830:1200 1:N:0:1
TTGCAAACTTCGTCGAGTACGCTCAAATTGTTAGATCGGAAGAGC
+
FFFFFFFFFFFFFFFFFFFFFFFFFFFFFFFFFFFFFFFFFFFFF
@FS10000125:26:BPA73017-1023:1:1101:8420:1200 1:N:0:1
TCGTCAACTTCGTCGAGTACGCTCAAGGTAGAAGATCGGAAGAGC
+
:FFFFFFFFFFFFFFFFFFFFFFFFFFFFFFFFFFFFFFFFFFFF
@FS10000125:26:BPA73017-1023:1:1101:8430:1200 1:N:0:1
TTGATAACTTCGTCGAGTACGCTCAACGGATGAGATCGGAAGAGC
+
FFFFFFFFFFFFFFFFFFFFFFFFFFFFFFFFFFFFFFFFFFFFF
@FS10000125:26:BPA73017-1023:1:1101:8900:1200 1:N:0:1
GCGCTAACTTCGTAGAGTACGCTCAAAAATACAGATCGGAAGAGC
+
FFFFFFFFFFFFFFFFFFFFFFFFFFFFFFFFFFFFFFFFFFFFF
@FS10000125:26:BPA73017-1023:1:1101:9580:1200 1:N:0:1
CCGGAAACTTCGTCGAGTACGCTCAATTACGCAGATCGGAAGAGC
+
FFFFFFFFFFFFFFFFFFFFFFFFFFFFFFFFFFFFFFFFFFFFF
@FS10000125:26:BPA73017-1023:1:1101:10230:1200 1:N:0:1
GCCTTTGTAACTTCGTCGAGTACGCTCAATAGACAAGATCGGAAG
+
:FFFFFFFFFFFFFFFFFFFFFFFFFFFFFFFFFFFFFFFFFFFF
@FS10000125:26:BPA73017-1023:1:1101:10390:1200 1:N:0:1
TTCCAAATTTCGTCAACTACTTTTTTTATTCCATATTAAATATCT
+
F,:FFF,,,FFF,FF:F,,FF,F::,:F:,F,FF,,:::F:,::F
@FS10000125:26:BPA73017-1023:1:1101:10500:1200 1:N:0:1
TTGCAAACTTCGTCGAGTACGCTCAATCTCTCAGATCGGAAGAGC
+
FFFFFFFFFFFFFFFFFFFFFFFFFFFFFFFFFFFFFFFFFFFFF
@FS10000125:26:BPA73017-1023:1:1101:10600:1200 1:N:0:1
TCGGTAACTTCGTCGAGTACGCTCAACCTTTTAGATCGGAAGAGC
+
FFFFFFFFFFFFFFFFFFFFFFFFFFFFFFFFFFFFFFFFFFFFF
@FS10000125:26:BPA73017-1023:1:1101:10650:1200 1:N:0:1
TTGGTGAACTTCGTCGAGTACGCTCAATGTTAAAGATCGGAAGAG
+
FFFFFFFFFFFFFFFFFFFFFFFFFFFFFFFFFFFFFFFFFFFFF
@FS10000125:26:BPA73017-1023:1:1101:10660:1200 1:N:0:1
CCGAAAACTTCGTCGAGTACGCTCAATTCTTAAGATCGGAAGAGC
+
FFFFFFFFFFFFFFFFFFFFFFFFFFFFFFFFFFFFFFFFFFFFF
@FS10000125:26:BPA73017-1023:1:1101:10680:1200 1:N:0:1
AGCTTCGTCGAGTACGCTCAATAATAAAGATCGGAAGAGCACACG
+
FFFFFFFFFFFFFFFFFFFFFFFFFFFFFFFFFFFFFFFFFFFFF
@FS10000125:26:BPA73017-1023:1:1101:11060:1200 1:N:0:1
ACGAAGGATGGGGGGGGGGAGAACTTCGTCGAGTACGCTCAAAAA
+
FFFFFFFFFFFFFFFFFFFFFFFFFFFFFFFFFFFFFFFFFFFFF
@FS10000125:26:BPA73017-1023:1:1101:11140:1200 1:N:0:1
TCGGCAATAACTTCGTCGAGTACGCTCAAAATTAGAGATCGGAAG
+
FFFFFFFFFFFFFFFFFFFFFFFFFFFFFFFFFFFFFFFFFFFFF
@FS10000125:26:BPA73017-1023:1:1101:12360:1200 1:N:0:1
TAGCTAACTTCGTCGAGTACGCTCAATGAATAAGATCGGAAGAGC
+
FFFFFFFFFFFFFFFFFFFFFFFFFFFFFFFFFFFFFFFFFFFFF
@FS10000125:26:BPA73017-1023:1:1101:12750:1200 1:N:0:1
TCGCCAACTTCGTCGAGTACGCTCAAGAATAAAGATCGGAAGAGC
+
FFFFFFFFFFFFFFFFFFFFFFFFFFFFFFFFFFFFFFFFFFFFF
@FS10000125:26:BPA73017-1023:1:1101:13320:1200 1:N:0:1
TGGTAAATTTCGTCGAGTACGCTCAAGCAATAAGATCGGAAGAGC
+
FFFFFFFFFFFFFFFFFFFFFFFFFFFFFFFFFFFFFFFFFFFFF
@FS10000125:26:BPA73017-1023:1:1101:13390:1200 1:N:0:1
ATGAAACTTCGTCGAGTACGCTCAACCTACAAGATCGGAAGAGCA
+
F:FFFFFFFFFFFFFFFFFFFFFFFFFFFFFFFFFFFFFFFFFFF
@FS10000125:26:BPA73017-1023:1:1101:13460:1200 1:N:0:1
TCGTCAACTTCGTCGAGTACGCTCAAGGCCAGAGATCGGAAGAGC
+
FFFFFFFFFFFFFFFFFFFFFFFFFFFFFFFFFFFFFFFFFFFFF
@FS10000125:26:BPA73017-1023:1:1101:14170:1200 1:N:0:1
CCGTCAACTTCGTCGAGTACGCTCAATGATACAGATCGGAAGAGC
+
FFFFFFFFFFFFFFFFFFFFFFFFFFFFFFFFFFFFFFFFFFFFF
@FS10000125:26:BPA73017-1023:1:1101:14460:1200 1:N:0:1
GCGCTATAACCGTCGAGTACGCTCAACCTTATAGATCGGAAGAGC
+
FFFFFFFFFFFFFFFFFFFFFFFFFFFFFFFFFFFFFFFFFFFFF
@FS10000125:26:BPA73017-1023:1:1101:14640:1200 1:N:0:1
TCTATCAACTTCGTCGAGTACGCTCAAATTACTAGATCGGAAGAG
+
FFFFFFFFFFFFFFFFFFFFFFFFFFFFFFFFFFFFFFFFFFFFF
@FS10000125:26:BPA73017-1023:1:1101:14880:1200 1:N:0:1
TAGAAACTTCGTCGAGTACGCTCAAGTCCATAGATCGGAAGAGCA
+
FFFFFFFFFFFFFFFFFFFFFFFFFFFFFFFFFFFFFFFFFFFFF
@FS10000125:26:BPA73017-1023:1:1101:14900:1200 1:N:0:1
GGGTCAACTTCGTCGAGTACGCTCAAGTGTAAAGATCGGAAGAGC
+
FFFFFFFFFFFFFFFFFFFFFFFFFFFFFFFFFFFFFFFFFFFFF
@FS10000125:26:BPA73017-1023:1:1101:15280:1200 1:N:0:1
TCTATAACTTCGTCGAGTACGCTCAATTTGTAAGATCGGAAGAGC
+
FFFFFFFFFFFFFFFFFFFFFFFFFFFFFFFFFFFFFFFFFFFFF
@FS10000125:26:BPA73017-1023:1:1101:15950:1200 1:N:0:1
TTTTCCCAACTTCGTCGAGTACGCTCAAACATCTAGATCGGAAGA
+
FFFFFFFF:FFFFFFFFFFFFFFFFF:FFFFFFFFFFFFFFFFFF
@FS10000125:26:BPA73017-1023:1:1101:16100:1200 1:N:0:1
TCGATAACTTCGTCGAGTACGCTCAATGGATGAGATCGGAAGAGC
+
FFFFFFFFFFFFFFFFFFFFFFFFFFFFFFFFFFFFFFFFFFFFF
@FS10000125:26:BPA73017-1023:1:1101:16250:1200 1:N:0:1
TTTTTGAACTTCGTCGAGTACGCTCAAACCAGGAGATCGGAAGAG
+
FFFFFFFFFFFFFFFFFFFFFFFFFFFFFFFFFFFFFFFFFFFF:
@FS10000125:26:BPA73017-1023:1:1101:1010:1210 1:N:0:1
TCTGCTAACTTCGTCGAGTACGCTCAACCTGTCAGATCGGAAGAG
+
FFFFFFFFFFFFFFFFFFFFFFFFFFFFFFFFFFFFFFFFFFFFF
@FS10000125:26:BPA73017-1023:1:1101:1380:1210 1:N:0:1
GCGTGAACTTCGTCGAGTACGCTCAAGTGTGAAGATCGGAAGAGC
+
FFFFFFFFFFFFFFFFFFFFFFFFFFFFFFFFFFFFFFFFFFFFF
@FS10000125:26:BPA73017-1023:1:1101:1460:1210 1:N:0:1
TCTAGAACTTCGTCGAGTACGCTCAATGTATAAGATCGGAAGAGC
+
FFFFFFFFFFFFFFFFFFFFFFFFFFFFFFFFFFFFFFFFFFFFF
@FS10000125:26:BPA73017-1023:1:1101:2550:1210 1:N:0:1
TTGAAACTTCGTCGAGTACGCTCAAACTTTGAGATCGGAAGAGCA
+
FFFFFFFFFFFFFFFFFFFFFFFFFFFFFFFFFFFFFFFFFFFFF
@FS10000125:26:BPA73017-1023:1:1101:3350:1210 1:N:0:1
GTGGAAACTTCGTCGAGTACGCTCAATAGATCAGATCGGAAGAGC
+
:FFFFFFFFFFFFFFFFFFFFFFFFFFFFFFFFFFFFFFFFFFFF
@FS10000125:26:BPA73017-1023:1:1101:3990:1210 1:N:0:1
TTGTAAACTTCGTCGAGTACGCTCAAGAAATTAGATCGGAAGAGC
+
FFFFFFFFFFFFFFFFFFFFFFFFFFFFFFFFFFFFFFFFFFFFF
@FS10000125:26:BPA73017-1023:1:1101:4830:1210 1:N:0:1
TCTACCAACTTCGTCGAGTACGCTCAATATAGGAGATCGGAAGAG
+
FFFFFFFFFFFFFFFFFFFFFFFFFFFFFFFFFFFFFFFFFFFFF
@FS10000125:26:BPA73017-1023:1:1101:4860:1210 1:N:0:1
TTGTAATCTTCGTCGAGTACGCTCAATACTTGAGATCGGAAGAGC
+
FFFFFFFFFFFFFFFFFFFFFFFFFFFFFFFFFFFFFFFFFFFFF
@FS10000125:26:BPA73017-1023:1:1101:4910:1210 1:N:0:1
GGGGCCCTAAACTTCGTCGAGTACGCTCAATAAACAAGATCGGAA
+
FFFFFFFFFFFFFFFFFFFFFFFFFFFFFFFFFFFFFFFFFFFFF
@FS10000125:26:BPA73017-1023:1:1101:5410:1210 1:N:0:1
TAGCAAACTTCGTCGAGTACGCTCAATATCGGAGATCGGAAGAGC
+
FFFFFFFFFFFFFFFFFFFFFFFFFFFFFFFFFFFFFFFFFFFFF
@FS10000125:26:BPA73017-1023:1:1101:5450:1210 1:N:0:1
TCGCTAACTTCGTCGAGTACGCTCAAGCTCAGAGATCGGAAGAGC
+
FFFFFFFFFFFFFFFFFFFFFFFFFFFFFFFFFFFFFFFFFFFFF
@FS10000125:26:BPA73017-1023:1:1101:5520:1210 1:N:0:1
TGGCCATCTTCGTCGAGTACGCTCAATTAGGTAGATCGGAAGAGC
+
:FFFFFFFFFFFFFFFFFFFFFFFFFFFFFFFFFFFFFFFFFFFF
@FS10000125:26:BPA73017-1023:1:1101:5990:1210 1:N:0:1
GCGCAACTTCGTCGAGTACGCTCAATTCTTAAGATCGGAAGAGCA
+
FFFFFFFFFFFFFFFFFFFFFFFFFFFFFFFFFFFFFFFFFFFFF
@FS10000125:26:BPA73017-1023:1:1101:6140:1210 1:N:0:1
TTGTAACTTCGTCGAGTACGCTCAATAGATTAGATCGGAAGAGCA
+
FFFFFFFFFFFFFFFFFFFFFFFFFFFFFFFFFFFFFFFFFFFFF
@FS10000125:26:BPA73017-1023:1:1101:6540:1210 1:N:0:1
TTGTTAACTTCGTCGAGTACGCTCAAATGATAAGATCGGAAGAGC
+
,:FFFFFFFFFFFFFFFFFFFFFFFFFFFF,FFFFFFFFFFFFFF
@FS10000125:26:BPA73017-1023:1:1101:6830:1210 1:N:0:1
TTGCTAACTTCGTCGAGTACGCTCAAGAAATGAGATCGGAAGAGC
+
FFFFFFFFFFFFFFFFFFFFFFFFFFFFFFFFFFFFFFFFFFFFF
@FS10000125:26:BPA73017-1023:1:1101:7010:1210 1:N:0:1
GGGCCAACTTCGTCGAGTACGCTCAAGGGAGGAGATCGGAAGAGC
+
:FFFFFFFFFFFFFF:FFFFFFFFF,FF:FFF:FFFFF:FFFFFF
@FS10000125:26:BPA73017-1023:1:1101:7500:1210 1:N:0:1
GCGTAAACTTCGTCGAGTACGCTCAAAGACCGAGATCGGAAGAGC
+
FFFFFFFFFFFFFFFFFFFFFFFFFFFFFFFFFFFFFFFFFFFFF
@FS10000125:26:BPA73017-1023:1:1101:8010:1210 1:N:0:1
GGGAACTTCGTCGAGTACGCTCAATTCTAAAGATCGGAAGAGCAC
+
FFFFFFFFFFFFFFFFFFFFFFFFFFFFFFFFFFFFFFFFFFFFF
@FS10000125:26:BPA73017-1023:1:1101:8150:1210 1:N:0:1
TCCCCCTTACCTCGTCGAGTACGCTCAATTCCGGAGATCGGAAGA
+
:F:FFFF,FFFFF:FF,FFFFFFFFFFFFFFFFFFF:FF:FFF:F
@FS10000125:26:BPA73017-1023:1:1101:8330:1210 1:N:0:1
TTGACTGGACTTCGTCGAGTACGCTCAAGATACCGAGATCGGAAG
+
FFFFFFFFFFFFFFFFFFFFFFFFFFFFFFFFFFFFFFFFFFFFF
@FS10000125:26:BPA73017-1023:1:1101:8800:1210 1:N:0:1
TTGAAACTTCGTCGAGTACGCTCAATTTAGAAAGATCGGAAGAGC
+
:FFFFFFF::F:FF:FFFF:FFFF,FF:F:FFFFFFF:FFFFF:F
@FS10000125:26:BPA73017-1023:1:1101:8830:1210 1:N:0:1
TTGAAACTTCGTCGAGTACGCTCAATTTAGAAAGATCGGAAGAGC
+
FFFFFFFFFFFFFFFFFFFFFFFFFFFFFFFFFFFFFFFFFFFFF
@FS10000125:26:BPA73017-1023:1:1101:9040:1210 1:N:0:1
GAGGGAACTTCGTCTACTAACTTCGTCGAGTACGCTCAATAGTTG
+
FFFFFFFFFFFFFFFFFFFFFFFFFFFFFFFFFFFFFFFFFFFFF
@FS10000125:26:BPA73017-1023:1:1101:9500:1210 1:N:0:1
CCGTAAACTTCGTCGAGTACGCTCAAGTACGGAGATCGGAAGAGC
+
FFF:FFFFFFFFFFFFFFFFFFFFFFFFFFFFFFFFFFFFFFFFF
@FS10000125:26:BPA73017-1023:1:1101:9590:1210 1:N:0:1
TTGGTCAACTTCGTCGAGTACGCTCAATAATAAAGATCGGAAGAG
+
FFFFFFFFFFFFFFFFFFFFFFFFFFFFFFFFFFFFFFFFFFFFF
@FS10000125:26:BPA73017-1023:1:1101:10180:1210 1:N:0:1
TCTAACTTCGTCGAGTACGCTCAAAGATTCAGATCGGAAGAGCAC
+
FFFFFFFFFFFFFFFFFFFFFFFFFFFFFFFFFFFFFFFFFFFFF
@FS10000125:26:BPA73017-1023:1:1101:10850:1210 1:N:0:1
TCACAAACTTCGTCGAGTACGCTCAACTAGCGAGATCGGAAGAGC
+
FFFFFF,FFFFFFF::FFFFFFFF:FFFFFFFFFFFFFFFFFFFF
@FS10000125:26:BPA73017-1023:1:1101:10930:1210 1:N:0:1
AGTAAACTTCGTCGAGTACGCTCAACTTTCTAGATCGGAAGAGCA
+
FFFFFFFFFFFFFFFFFFFFFFFFFFFFFFFFFFFFFFFFFFFFF
@FS10000125:26:BPA73017-1023:1:1101:11540:1210 1:N:0:1
TTTCTAACTTCGTCGAGTACGCTCAAGATAGAAGATCGGAAGAGC
+
FFFFF,FF:,FFFFFFFF:FFF:FFFFFFF:FF:F:FFFFFFF:F
@FS10000125:26:BPA73017-1023:1:1101:11580:1210 1:N:0:1
CCGAAAACTTCGTCGAGTACGCTCAAGTCCCGAGATCGGAAGAGC
+
FFFFFFFFFFFFFFFFFFFFFFFFFFFFFFFFFFFFFFFFFFFFF
@FS10000125:26:BPA73017-1023:1:1101:12120:1210 1:N:0:1
GCGTGAACTTCGTCGAGTACGCTCAATCGTCAAGATCGGAAGAGC
+
FFFFFFFFFFFFFFFFFFFFFFFFFFFFFFFFFFFFFFFFFFFFF
@FS10000125:26:BPA73017-1023:1:1101:13180:1210 1:N:0:1
ACGCGAACTTCGTCGAGTACGCTCAAAATATTAGATCGGAAGAGC
+
,FFFFFFFFFFFFFFFFFFFFFFFFFFFFFFFFFFFFFFFFFFFF
@FS10000125:26:BPA73017-1023:1:1101:13580:1210 1:N:0:1
TCTCCAACTTCGTCGAGTACGCTCAATGTTGCAGATCGGAAGAGC
+
FFFFFFFFFFFFFFFFFFFFFFFFFFFFFFFFFFFFFFFFFFFFF
@FS10000125:26:BPA73017-1023:1:1101:13990:1210 1:N:0:1
CCGTACCTTCGTCGAGTACGCTCAATATTTTAGATCGGAAGAGCA
+
FFFFFFFFFFFFFFFFFFFFFFFFFFFFFFFFFFFFFFFFFFFFF
@FS10000125:26:BPA73017-1023:1:1101:14580:1210 1:N:0:1
GGGAAAACTTCGTCGAGTACGCTCAAAATTATAGATCGGAAGAGC
+
FFFFFFFFFFFFFFFFFFFFFFFFFFFFFFFFFFFFFFFFFFFFF
@FS10000125:26:BPA73017-1023:1:1101:14800:1210 1:N:0:1
GGGGAAACCTTCGTCGAGTACGCTCAACAGGTCAGATCGGAAGAG
+
FFFFFFFFFFFFFFFFFFFFFFFFFFFFFFFFFFFFFFFFFFFFF
@FS10000125:26:BPA73017-1023:1:1101:14850:1210 1:N:0:1
GAGCAAACTTCGTCGAGTACGCTCAATAATTAAGATCGGAAGAGC
+
FFFFFFFFFFFFFFFFFFFFFFFFFFFFFFFFFFFFFFFFFFFFF
@FS10000125:26:BPA73017-1023:1:1101:15420:1210 1:N:0:1
TTGTTCATCTTCGTCGAGTACGCTCAAGTTCCGAGATCGGAAGAG
+
FFFFFFF:FFFFFFFFFFFFFFFFFFFFFFFFFFFFFFFFFFFFF
@FS10000125:26:BPA73017-1023:1:1101:15860:1210 1:N:0:1
TCGCCAACTTCGTCGAGTACGCTCAAATAAACAGATCGGAAGAGC
+
FFFFFFFFFFFFFFFFFFFFFFFFFFFFFFFFFFFFFFFFFFFFF
@FS10000125:26:BPA73017-1023:1:1101:16480:1210 1:N:0:1
GCGATAACTTCGTCGAGTACGCTCAAGTTATGAGATCGGAAGAGC
+
:FFFFFFFFFFFFFFFFFFFFFFFFFFFFFFFFFFFFFFFFFFFF
@FS10000125:26:BPA73017-1023:1:1101:1420:1220 1:N:0:1
TAGAGAGAACTTCGTCGAGTACGCTCAAGGGGAAAGATCGGAAGA
+
FFFFFFFFFFFFFFFFFFFFFFFFFFFFFFFFFFFFFFFFFFFFF
@FS10000125:26:BPA73017-1023:1:1101:1950:1220 1:N:0:1
TCTTCGTCGAGTACGCTCAACGATTTAGATCGGAAGAGCACACGT
+
FFFFFFFFFFFFFFFFFFFFFFFFFFFFFFFFFFFFFFFFFFFFF
@FS10000125:26:BPA73017-1023:1:1101:2070:1220 1:N:0:1
TCTGTTAACTTCGTCGAGTACGCTCAAGACGTGAGATCGGAAGAG
+
FFFFFFFFFFFFFFFFFFFFFFFFFFFFFFFFFFFFFFFFFFFFF
@FS10000125:26:BPA73017-1023:1:1101:2100:1220 1:N:0:1
TCCATAACTTCGTCGAGTACGCTCAACTATCCAGATCGGAAGAGC
+
,FFFFFFFFFF:FFFF:FFFFFFFFFFFFFFFF:FFFFFFFFFFF
@FS10000125:26:BPA73017-1023:1:1101:2750:1220 1:N:0:1
CTGTGAACTTCGTCGAGTACGCTCAATTAAGAAGATCGGAAGAGC
+
FFFFFFFFFFFFFFFFFFFFFFFFFFFFFFFFFFFFFFFFFFFFF
@FS10000125:26:BPA73017-1023:1:1101:3060:1220 1:N:0:1
TTGAGAACTTCGTCGAGTACGCTCAACCCGTAAGATCGGAAGAGC
+
FFFFFFFFFFFFFFFFFFFFFFFFFFFFFFFFFFFFFFFFFFFFF
@FS10000125:26:BPA73017-1023:1:1101:3190:1220 1:N:0:1
CTGCTGAACTTCGTCGAGTATGCTCAACTCTTAAGATCGGAAGAG
+
FFFFFFFFFFFFFFFFFFFFFFFFFFFFFFFFFFFFFFFFFFFFF
@FS10000125:26:BPA73017-1023:1:1101:3470:1220 1:N:0:1
TGGACATCTTCGTCGAGTACGCTCAAGTAAAGAGATCGGAAGAGC
+
,F,FFFFFFFFFFFFFFFFFFFFFFFFFFFFFFFFFF:FFF:FFF
@FS10000125:26:BPA73017-1023:1:1101:3910:1220 1:N:0:1
GCGGTAACTTCGTCGAGTACGCTCAATTTGATAGATCGGAAGAGC
+
FFFFFFFFFFFFFFFFFFFFFFFFFFFFFFFFFFFFFFFFFFFFF
@FS10000125:26:BPA73017-1023:1:1101:4370:1220 1:N:0:1
GGGTCAACTTCGTCGAGTACGCTCAAAAGCAGAGATCGGAAGAGC
+
FFFFFFFFFFFFFFFFFFFFFFFFFFFFFFFFFFFFFFFFFFFFF
@FS10000125:26:BPA73017-1023:1:1101:4520:1220 1:N:0:1
TAGTGAACTTCGTCGAGTACGCTCAAATGATTAGATCGGAAGAGC
+
FFFFFFFFFFFFFFFFFFFFFFFFFFFFFFFFFFFFFFFFFFFFF
@FS10000125:26:BPA73017-1023:1:1101:4740:1220 1:N:0:1
TCTTCGTCGAGTACGCTCAACGTTGTAGATCGGAAGAGCACACGT
+
FFFFFFFFFFFFFFFFFFFFFFFFFFFFFFFFFFFFFFFFFFFFF
@FS10000125:26:BPA73017-1023:1:1101:5290:1220 1:N:0:1
TCACAAACTTCGTCGAGTACGCTCAAACGTGAAGATCGGAAGAGC
+
FFFFFFFFFFFFFFFFFFFFFFFFFFFFFFFFFFFFFFFFFFFFF
@FS10000125:26:BPA73017-1023:1:1101:5650:1220 1:N:0:1
TCGTCAACTTCGTCGAGTACGCTCAAAAGAGAAGATCGGAAGAGC
+
FFFFFFFFFFFFFFFFFFFFFFFFFFFFFFFFFFFFFFFFFFFFF
@FS10000125:26:BPA73017-1023:1:1101:5660:1220 1:N:0:1
CTGGTAACTTCGTCGAGTACGCTCAAAATCAGAGATCGGAAGAGC
+
F::FFFFFFFFFFFFFFFFFFFFFFFFFFFFFFFFFFFFFFFFFF
@FS10000125:26:BPA73017-1023:1:1101:5680:1220 1:N:0:1
TTGACTGGAGTTCGTCGAGTACGCTCAATCCTGTAGATCGGAAGA
+
FFFFFFFFFFFFFFFFFFFFFFFFFFFFFFFFFFFFFFFFFFFFF
@FS10000125:26:BPA73017-1023:1:1101:7030:1220 1:N:0:1
TTGCATAACTTCGTCGAGTACGCTCAAAAACATAGATCGGAAGAG
+
FFFFFFFFFFFFFFFFFFFFFFFFFFFFFFFFFFFFFFFFFFFFF
@FS10000125:26:BPA73017-1023:1:1101:7220:1220 1:N:0:1
TTGTTAACTTCGTCGAGTACGCTCAAGTCTGGAGATCGGAAGAGC
+
FFFFFFFFFFFFFFFFFFFFFFFFFFFFFFFFFFFFFFFFFFFFF
@FS10000125:26:BPA73017-1023:1:1101:7720:1220 1:N:0:1
TCGGGAACTTCGTCGAGTACGCTCAAAGATGTAGATCGGAAGAGC
+
FFFFFFFFFFFFFFFFFFFFFFFFFFFFFFFFFFFFFFFFFFFFF
@FS10000125:26:BPA73017-1023:1:1101:7910:1220 1:N:0:1
TTGACTGGACTTCGTCGAGTACGCTCAACGATTGAGATCGGAAGA
+
FFFFFFFFFFFFFFFFFFFFFFFFFFFFFFFFFFFFFFFFFFFFF
@FS10000125:26:BPA73017-1023:1:1101:7970:1220 1:N:0:1
GGGAACTTCGTCGAGTACGCTCAATTCTAAAGATCGGAAGAGCAC
+
FFFFFFFFFFFFFFFFFFFFFFFFFFFFFFFFFFFFFFFFFFFFF
@FS10000125:26:BPA73017-1023:1:1101:8160:1220 1:N:0:1
GCGTCAACTTCGTCGAGTACGCTCAAGGATAAAGATCGGAAGAGC
+
FFFFFFFFFFFFFFFFFFFFFFFFFFFFFFFFFFFFFFFFFFFFF
@FS10000125:26:BPA73017-1023:1:1101:9120:1220 1:N:0:1
TTGCAAACTTCGTCGAGTACGCTCAAATATCAAGATCGGAAGAGC
+
FFFFFFFFFFFFFFFFFFFFFFFFFFFFFFFFFFFFFFFFFFFFF
@FS10000125:26:BPA73017-1023:1:1101:9270:1220 1:N:0:1
CAGTAAACTTCGTCGAGTACGCTCAATAGGGAAGATCGGAACAGC
+
FFFFFFFFFFFFFFFFFFFFFFFFFFFFFFFFFFFFFFFFFFFFF
@FS10000125:26:BPA73017-1023:1:1101:9420:1220 1:N:0:1
GGGGCGCAACTTCGTCGAGTACGCTCAAGTCCAGAGATCGGAAGA
+
FFFFFFFFFFFFFFFFFFFFFFFFFFFFFFFFFFFFFFFFFFFFF
@FS10000125:26:BPA73017-1023:1:1101:10360:1220 1:N:0:1
TTGCTCAACTTCGTCGAGTACGCCAATTCAATAGATCGGAAGAGC
+
FFFFFFFFFFFFFFFFFFFFFFFFFFFFFFFFFFFFFFFFFFFFF
@FS10000125:26:BPA73017-1023:1:1101:10480:1220 1:N:0:1
ACGAGGCAACCTCGTCGAGTACGCTCAATTAAACAGATCGGAAGA
+
FFFFFFFFFFFFFFFFFFFFFFFFFFFFFFFFFFFFFFFFFFFFF
@FS10000125:26:BPA73017-1023:1:1101:11270:1220 1:N:0:1
TTGATAACTTCGTCGAGTACGCTCAACTCGCAAGATCGGAAGAGC
+
FFFFFFFFFFFFFFFFFFFFFFFFFFFFFFFFFFFFFFFFFFFFF
@FS10000125:26:BPA73017-1023:1:1101:11330:1220 1:N:0:1
TTGACTGGACTTCGTCGAGTACGCTCAACACACGAGATCGGAAGA
+
FFFFFFFFFFFFFFFFFFFFFFFFFFFFFFFFFFFFFFFFFFFFF
@FS10000125:26:BPA73017-1023:1:1101:11360:1220 1:N:0:1
GCGTTAACTTCGTCGAGTACGCTCAACCGGTAAGATCGGAAGAGC
+
:FFFFFFFFFFFFFFFFFFFFFFFFFFFFFFFFFFFFFFFFFFFF
@FS10000125:26:BPA73017-1023:1:1101:11550:1220 1:N:0:1
TTGACTGGACTTCGTCGAGTACGCTCAAGACACAAGATCGGAAGA
+
FFFFFFFFFFFFFFFFFFFFFFFFFFFFFFFFFFFFFFFFFFFFF
@FS10000125:26:BPA73017-1023:1:1101:12140:1220 1:N:0:1
TTGTAAACTTCGTCGAGTACGCTCAACTTGGGAGATCGGAAGAGC
+
F:FFFFFFFFFFFFFFFFFF:FFFF:FFF:FFFFFFFFFFFFFFF
@FS10000125:26:BPA73017-1023:1:1101:12260:1220 1:N:0:1
TCGCCCTAACTTCGTCGAGTACGCTCAACCATACAGATCGGAAGA
+
FFFFFFFFFFFFFFFFFFFFFFFFFFFFFFFFFFFFFFFFFFFFF
@FS10000125:26:BPA73017-1023:1:1101:12880:1220 1:N:0:1
CCGCAAATTTCGTCGAGTACGCTCAAGCTTGTAGATCGGAAGAGC
+
FFFFFFFFFFFFFFFFFFFFFFFFFFFFFFFFFFFFFFFFFFFFF
@FS10000125:26:BPA73017-1023:1:1101:13740:1220 1:N:0:1
TGGCAAACTTCGTCGAGTACGCTCAAATGACTAGATCGGAAGAGC
+
FFFFFFFFFFFFFFFFFFFFFFFFFFFFFFFFFFFFFFFFFFFFF
@FS10000125:26:BPA73017-1023:1:1101:13830:1220 1:N:0:1
GCGGCTGAACTTCGTCGAGTACGCTCAAAATTACAGATCGGAAGA
+
FFFFFFFFFFFFFFFFFFFFFFFFFFFFFFFFFFFFFFFFFFFFF
@FS10000125:26:BPA73017-1023:1:1101:13960:1220 1:N:0:1
CGGTTAAACTCGTCTAGTACGCTCAATAATGTAGATCGGAAGAGC
+
FFFFFFFFFFFFFFFFFFFFFFFFFFFFFFFFFFFFFFFFFFFFF
@FS10000125:26:BPA73017-1023:1:1101:14690:1220 1:N:0:1
ACGGGGTAACTTCGTCGAGTACGCTCAAGAACCAAGATCGGAAGA
+
FFFFFFFFFFFFFFFFFFFFFFFFFFFFFFFFFFFFFFFFFFFFF
@FS10000125:26:BPA73017-1023:1:1101:14770:1220 1:N:0:1
TTGGTAACTTCGTCGAGTACGCTCAAGGGAACAGATCGGAAGAGC
+
,FF:FFFFFFFFFFFFFFFFFFFFFFFFFF:FFFFFFFFFFFFFF
@FS10000125:26:BPA73017-1023:1:1101:15510:1220 1:N:0:1
TTGGTTGAACTTCGTCGAGTACGCTCAAATAATGAGATCGGAAGA
+
FFFFFFFFFFFFFFFFFFFFFFFFFFFFFFFFFFFFFFFFFFFFF
@FS10000125:26:BPA73017-1023:1:1101:16350:1220 1:N:0:1
GCGCAACTTCGTCGAGTACGCTCAATCTTCCAGATCGGAAGAGCA
+
FFFFFFFFFFFFFFFFFFFFFFFFFFFFFFFFFFFFFFFFFFFFF
@FS10000125:26:BPA73017-1023:1:1101:1870:1230 1:N:0:1
GCGGCAACTTCGTCGAGTACGCTCAAACTATTAGATCGGAAGAGC
+
FFFFFFFFFFFFFFFFFFFFFFFFFFFFFFFFFFFFFFFFFFFFF
@FS10000125:26:BPA73017-1023:1:1101:2160:1230 1:N:0:1
CCGGCAACTTCGTCGAGTACGCTCAATAGGGAAGATCGGAAGAGC
+
FFFFFFFFFFFFFFFFFFFFFFFFFFFFFFFFFFFFFFFFFFFFF
@FS10000125:26:BPA73017-1023:1:1101:2680:1230 1:N:0:1
TTGGGAACTTGTCGAGTACGCTCAACACTCGAGATCGGAAGAGCA
+
FFFFFFFFFFFFFFFFFFFFFFFFFFFFFFFFFFFFFFFFFFFFF
@FS10000125:26:BPA73017-1023:1:1101:3100:1230 1:N:0:1
TCGTTAACTTCGTCGAGTACGCTCAAAACACCAGATCGGAAGAGC
+
FFFFFFFFFFFFFFFFFFFFFFFFFFFFFFFFFFFFFFFFFFFFF
@FS10000125:26:BPA73017-1023:1:1101:3140:1230 1:N:0:1
TAGGCAACTTCGTCGAGTACGCTCAATGATATAGATCGGAAGAGC
+
FFFFFFFFFFFFFFFFFFFFFFFFFFFFFFFFFFFFFFFFFFFFF
@FS10000125:26:BPA73017-1023:1:1101:3450:1230 1:N:0:1
TCGATGAACTTCGTCGAGTACGCTCAAGAAACCAGATCGGAAGAG
+
FFFFFFFFFFFFFFFFFFFFFFFFFFFFFFFFFFFFFFFFFFFFF
@FS10000125:26:BPA73017-1023:1:1101:4360:1230 1:N:0:1
TGGCAAACTTCGTCGAGTACGCTCAAAGTGACAGATCGGAAGAGC
+
FFFFFFFFFFFFFFFFFFFFFFFFFFFFFFFFFFFFFFFFFFFFF
@FS10000125:26:BPA73017-1023:1:1101:4370:1230 1:N:0:1
TTGATAACTTCGTCGAGTACGCTCAAGTTTACAGATCGGAAGAGC
+
FFFFFFFFFFFFFFFFFFFFFFFFFFFFFFFFFFFFFFFFFFFFF
@FS10000125:26:BPA73017-1023:1:1101:4620:1230 1:N:0:1
GCGTGAACTTCGTCGAGTACGCTCAATTTGTAAGATCGGAAGAGC
+
FFFFFFFFFFFFFFFFFFFFFFFFFFFFFFFFFFFFFFFFFFFFF
@FS10000125:26:BPA73017-1023:1:1101:4720:1230 1:N:0:1
CCGAAACTTCGTCGAGTACGCTCAATGGTGGAGATCGGAAGAGCA
+
FFFFFFFFFFFFFFFFFFFFFFFFFFFFFFFFFFFFFFFFFFFFF
@FS10000125:26:BPA73017-1023:1:1101:5050:1230 1:N:0:1
GTGGTAACTTCGTCGAGTACGCTCAATGGATAAGATCGGAAGAGC
+
FFFFFFFFFFFFFFFFFFFFFFFFFFFFFFFFFFFFFFFFFFFFF
@FS10000125:26:BPA73017-1023:1:1101:5200:1230 1:N:0:1
TTGACTGAACTTCGTCGAGTACGCTCAAACGTGGAGATCGGAAGA
+
FFFFFFFFFFFFFFFFFFFFFFFFFFFFFFFFFFFFFFFFFFFFF
@FS10000125:26:BPA73017-1023:1:1101:5240:1230 1:N:0:1
TCGAGAACTTCGTCGAGTACGCTCAAAGGCCGAGATCGGAAGAGC
+
FF,FFFFFFFF:FFFFFFFFFFFFFFFFFFFFFFFFFFFF:FFFF
@FS10000125:26:BPA73017-1023:1:1101:5800:1230 1:N:0:1
TCGGTAACTTCGTCGAGTACGCTCAAGGATACAGATCGGAAGAGC
+
FFFFFFFFFFFFFFFFFFFFFFFFFFFFFFFFFFFFFFFFFFFFF
@FS10000125:26:BPA73017-1023:1:1101:5850:1230 1:N:0:1
GAGTAAACTTCGTCGAGTACGCTCAATTATTTAGATCGGAAGAGC
+
FFFFFFFFFFFFFFFFFFFFFFFFFFFFFFFFFFFFFFFFFFFFF
@FS10000125:26:BPA73017-1023:1:1101:5890:1230 1:N:0:1
TCGTAACTTCGTCGAGTACGCTCAATTGGTTAGATCGGAAGAGCA
+
FFFFFFFFFFFFFFFFFFFFFFFFFFFFFFFFFFFFFFFFFFFF:
@FS10000125:26:BPA73017-1023:1:1101:6210:1230 1:N:0:1
GCGGCATCTTCGTCGAGTACGCTCAATCAGGTAGATCGGAAGAGC
+
FFFFFFFFFFFFFFFFFFFFFFFFFFFFFFFFFFFFFFFFFFFFF
@FS10000125:26:BPA73017-1023:1:1101:6660:1230 1:N:0:1
TTTCGAACTTCGTCGAGTACGCTCAATATGGAAGATCGGAAGAGC
+
FFFFFFFFFFFFFFFFFFFFFFFFFFFFFFFFFFFFFFFFFFFFF
@FS10000125:26:BPA73017-1023:1:1101:7720:1230 1:N:0:1
TTGAGGAACTTCGTCGAGTACGCTCAAGAATCAAGATCGGAAGAG
+
FFFFFFFFFFFFFFFFFFFFFFFFFFFFFFFFFFFFFFFFFFFFF
@FS10000125:26:BPA73017-1023:1:1101:7740:1230 1:N:0:1
TTGTCAAACTTCGTCGAGTACGCTCAAGGTCTTAGATCGGAAGAG
+
FFFFFFFFFFFFFFFFFFFFFFFFFFFFFFFFFFFFFFFFFFFFF
@FS10000125:26:BPA73017-1023:1:1101:7980:1230 1:N:0:1
ACGCCTAACTTCGTCGAGTACGCTCAATAGTGGAGATCGGAAGAG
+
FFFFFFFFFFFFFFFFFFFFFFFFFFFFFFFFFFFFFFFFFFFFF
@FS10000125:26:BPA73017-1023:1:1101:9070:1230 1:N:0:1
TTTCAACTTCGCCGCAACTTCGTCGAGTACGCTCAATCCATAAGA
+
:FFFF:FFF:FFFFFFFFFFFFFFFFFFFFFFFFFFFFFFFF:FF
@FS10000125:26:BPA73017-1023:1:1101:9180:1230 1:N:0:1
TTGCCAACTTCGTCGAGTACGCTCAAAATAAGAGATCGGAAGAGC
+
FFFFFFFFFFFFFFFFFFFFFFFFFFFFFFFFFFFFFFFFFFFFF
@FS10000125:26:BPA73017-1023:1:1101:9670:1230 1:N:0:1
TTGACTGGACTTCGTCGAGTACGCTCAAATACTAAGATCGGAAGA
+
FFFFFFFFFFFFFFFFFFFFFFFFFFFFFFFFFFFFFFFFFFFFF
@FS10000125:26:BPA73017-1023:1:1101:11010:1230 1:N:0:1
CTGAAAACTTCGTCGAGTACGCTCAACAGGTTAGATCGGAAGAGC
+
FFFFFF::FF::F:,F,F,F,:::,F:F::F,:,,FF,,,F:,,F
@FS10000125:26:BPA73017-1023:1:1101:11090:1230 1:N:0:1
CCGTTAACTTCGTCGAGTACGCTCAAGACTTTAGATCGGAAGAGC
+
FFFFFFFFFFFFFFFFFFFFFFFFFFFFFFFFFFFFFFFFFFFFF
@FS10000125:26:BPA73017-1023:1:1101:11230:1230 1:N:0:1
TTGCTGACTTTCGTCGAGTACGCTCAAATCGATAGATCGGAAGAG
+
FFFFFFFFFFFFFFFFFFFFFFFFFFFFFFFFFFFFFFFFFFFFF
@FS10000125:26:BPA73017-1023:1:1101:12700:1230 1:N:0:1
GACGCAATTTCATTAAATTCGTTCTATTTTTCTGTTCCTTAAAAT
+
FFFFF:F:,:,:F:F:,:,:F:,:,F,F:,FFFF:,F,,F::F,,
@FS10000125:26:BPA73017-1023:1:1101:13530:1230 1:N:0:1
TTTGATCAACTTCGTCGAGTACGCTCAAGGGCCGAGATCGGAAGA
+
,,:FFFF,FFFFF:FFFFFFFF:F:FFF,:FFF:,:FFFFFF,:F
@FS10000125:26:BPA73017-1023:1:1101:13650:1230 1:N:0:1
TTTATAACTTCGTCGAGTACGCTCAAAGTAGGAGATCGGAAGAGC
+
FFFFFFFFFFFFFFFFFFFFFFFFFFFFFFFFFFFFFFFFFFFFF
@FS10000125:26:BPA73017-1023:1:1101:13710:1230 1:N:0:1
TCGTCAACTTCGTCGAGTACGCTCAAATAAATAGATCGGAAGAGC
+
FFF:FFFFFFFFFFFFFFFFFFFFFFF:F,,FFFFFFFFFFFFFF
@FS10000125:26:BPA73017-1023:1:1101:14120:1230 1:N:0:1
TTGTTAACTTCGTCGAGTACGCTCAAACGACGAGATCGGAAGAGC
+
:FFFFFFFFFFFFFFFFFFFFFFFFFFFFFFFFFFFFFFFFFFFF
@FS10000125:26:BPA73017-1023:1:1101:14630:1230 1:N:0:1
TTGCAACTTCGTCGAGTACGCTCAATTTACAAGATCGGAAGAGCA
+
FFFFFFFFFFFFFFFFFFFFFFFFFFFFFFFFFFFFFFFFFFFFF
@FS10000125:26:BPA73017-1023:1:1101:14670:1230 1:N:0:1
CCGTTAACTTCGTCGAGTACGCTCAAAAAGATAGATCGGAAGAGC
+
FFFFFFFFFFFFFFFFFFFFFFFFFFFFFFFFFFFFFFFFFFFFF
@FS10000125:26:BPA73017-1023:1:1101:15040:1230 1:N:0:1
TGGTAAACTTCGTCGAGTACGCTCAAGAAATCAGATCGGAAGAGC
+
FFFFFFFFFFFFFFFFFFFFFFFFFFFFFFFFFFFFFFFFFFFFF
@FS10000125:26:BPA73017-1023:1:1101:15410:1230 1:N:0:1
TCTGTAACTTCGTCGAGTACGCTCAACAAATCAGATCGGAAGAGC
+
FFFFFFFFFFFFFFFFFFFFFFFFFFFFFFFFFFFFFFFFFFFFF
@FS10000125:26:BPA73017-1023:1:1101:16120:1230 1:N:0:1
TTGACTGGACTTCGTCGAGTACGCTCAAATGATAAGATCGGAAGA
+
FFFFFFFFFFFFFFFFFFFFFFFFFFFF,F,F,,FFFFFFFFFFF
@FS10000125:26:BPA73017-1023:1:1101:16130:1230 1:N:0:1
TTGAACTTCGTCGAGTACGCTCAACAAGCAAGATCGGAAGAGCAC
+
FF:FFFFFFFFFFFFFFFFFFFFFFFFFFFFFFFFFFFFFFFFFF
@FS10000125:26:BPA73017-1023:1:1101:16340:1230 1:N:0:1
ACGCACAACTTCGTCGAGTACGCTCAACGAACTAGATCGGAAGAG
+
FFFFF:FF,,FF,:F,:,,:,,F,:,FFF:FFFF:::F:FFF:FF
@FS10000125:26:BPA73017-1023:1:1101:16360:1230 1:N:0:1
TTGACTGGACTTCGTCGAGTACGCTCAAAATACAAGATCGGAAGA
+
FFFFFFFFFFFFFFFFFFFFFFFFFFFFFFFFFFFFFFFFFFFFF
@FS10000125:26:BPA73017-1023:1:1101:16420:1230 1:N:0:1
CCGCCAACTTCGTCGAGTACGCTCAATACCGGAGATCGGAAGAGC
+
FFFFFFFFFFFFFFFFFFFFFFFFFFFFFFFFFFFFFFFFFFFFF
@FS10000125:26:BPA73017-1023:1:1101:1130:1240 1:N:0:1
GCGTCATCTTCGTCGAGTACGCTCAAAACATAAGATCGGAAGAGC
+
FFFFFFFFFFFFFFFFFFFFFFFFFFFFFFFFFFFFFFFFFFFFF
@FS10000125:26:BPA73017-1023:1:1101:3600:1240 1:N:0:1
TCGGGCAGAACTTCGTCGAGTACGCTCAATTTGTTAGATCGGAAG
+
FF,,,FF::FF:FF:FFFFF:FFFFFF,FFFFFFFFF,FF,FFFF
@FS10000125:26:BPA73017-1023:1:1101:3700:1240 1:N:0:1
ATGACGCAACTTCGTCGAGTACGCTCAACTAAAAAGATCGGAAGA
+
FFFFFFFFFFFFFFFFFFFFFFFFFFFFFFFFFFFFFFFFFFFFF
@FS10000125:26:BPA73017-1023:1:1101:4390:1240 1:N:0:1
TTGGAAACTTCGTCGAGTACGCTCAATTTCTTAGATCGGAAGAGC
+
FFFFFFFFFFFFFFFFFFFFFFFFFFFFFFFFFFFFFFFFFFFFF
@FS10000125:26:BPA73017-1023:1:1101:4650:1240 1:N:0:1
TAGGAACTTCGTCGAGTACGCTCAAAGAGGAAGATCGGAAGAGCA
+
FFFFFFFFFFFFFFFFFFFFFFFFFFFFFFFFFFFFFFFFFFFFF
@FS10000125:26:BPA73017-1023:1:1101:5120:1240 1:N:0:1
TCGTGAACTTCGTCGAGTACGCTCAAACAGGTAGATCGGAAGAGC
+
FFFF:FFFF:FF:FF:FFFF:FFF:,FFFFFF,FFF:F:FFFFF:
@FS10000125:26:BPA73017-1023:1:1101:5310:1240 1:N:0:1
GCCGGAACTTCGTCGAGTACGCTCAAGAACCAAGATCGGAAGAGC
+
FFFFFFFFFFFFFFFFFFFFFFFFFFFFFFFFFFFFFFFFFFFFF
@FS10000125:26:BPA73017-1023:1:1101:6340:1240 1:N:0:1
TGGTAAACTTCGTCGAGTACGCTCAATTATACAGATCGGAAGAGC
+
FFFFFFFFFFFFFFFFFFFFFFFFFFFFFFFFFFFFFFFFFFFFF
@FS10000125:26:BPA73017-1023:1:1101:7200:1240 1:N:0:1
TCGTTACAACTTCGTCGAGTGCGCTCAAAGTAGTAGATCGGAAGA
+
FFFFFFFFFFFFFFFFFFFFFFFFFFFFFFFFFFFFFFFFFFFFF
@FS10000125:26:BPA73017-1023:1:1101:7210:1240 1:N:0:1
TTGTAGAACTTCGTCGAGTACGCTCAAATCGACAGATCGGAAGAG
+
,FFFF,,F::FFFFFFF,FFFFFF:,FFFFFFFF:FF:,FFFFFF
@FS10000125:26:BPA73017-1023:1:1101:7280:1240 1:N:0:1
TTGGCACGACCTTCGTCGAGTACGCTCAATATTGAAGATCGGAAG
+
,FFFFFFFFFFFFFFFFFFFFFFFFFFFFFFFFFFFFFFFFFFFF
@FS10000125:26:BPA73017-1023:1:1101:7470:1240 1:N:0:1
TGGCAACTTCGTCGAGTACGCTCAAGGTTATAGATCGGAAGAGCA
+
FFFFFFFFFFFFFFFFFFFFFFFFFFFFFFFFFFFFFFFFFFFF:
@FS10000125:26:BPA73017-1023:1:1101:7530:1240 1:N:0:1
CCGGAAACTTCGTCGAGTACGCTCAAGACATGAGATCGGAAGAGC
+
FFFFFFFFFFFFFFFFFFFFFFFFFFFFFFFFFFFFFFFFFFFFF
@FS10000125:26:BPA73017-1023:1:1101:7600:1240 1:N:0:1
TTGACTGGACTTCGTCGAGTACGCTCAAATCTGAAGATCGGAAGA
+
FFFFFFFFFFFFFFFFFFFFFFFFFFFFFFFFFFFFFFFFFFFFF
@FS10000125:26:BPA73017-1023:1:1101:7740:1240 1:N:0:1
GAGCAAACTTCGTCGAGTACGCTCAACTTGATAGATCGGAAGAGC
+
FFFFFFFFFFFFFFFFFFFFFFFFFFFFFFFFFFFFFFFFFFFFF
@FS10000125:26:BPA73017-1023:1:1101:7980:1240 1:N:0:1
GCGTCAACTTCGTCGAGTACGCTCAAAGGACAAGATCGGAAGAGC
+
FFFFFFFFFFFFFFFFFFFFFFFFFFFFFFFFFFFFFFFFFFFFF
@FS10000125:26:BPA73017-1023:1:1101:8590:1240 1:N:0:1
GCGTCAACTTCGTCGAGTACGCTCAAAGTATGAGATCGGAAGAGC
+
,F,FFF:FFFFFFFFFFFFFFFF:F:FFFFFFFFFFFFF,FFFF:
@FS10000125:26:BPA73017-1023:1:1101:10020:1240 1:N:0:1
TTGACTGGACTTCGTCGAGTACGCTCAACCTACGAGATCGGAAGA
+
FFFFFFFFFFFFFFFFFFFFFFFFFFFFFFFFFFFFFFFFFFFFF
@FS10000125:26:BPA73017-1023:1:1101:10070:1240 1:N:0:1
GCGTAAACTTCGTCGAGTACGCTCAAAATAACAGATCGGAAGAGC
+
,FFFFFFFFFFFFFFFFFFFFFFFFFFFFFFFFFFFFFFFFFFFF
@FS10000125:26:BPA73017-1023:1:1101:10230:1240 1:N:0:1
CCGCAACTTCGTCGAGTACGCTCAAGTGATAAGATCGGAAGAGCA
+
FF:FF:FFFFFFFFFFFFFFFFFFFFFFFFFFFFFFFFFFFFFFF
@FS10000125:26:BPA73017-1023:1:1101:10290:1240 1:N:0:1
ACGAAGGATGGGGGGGGGGAGAACTTCGTCGAGTACGCTCAAAAA
+
FFFF,FFFFFFFFFFFFFFFFFFFFFFFFFFFFFFFFFFFFFFFF
@FS10000125:26:BPA73017-1023:1:1101:10590:1240 1:N:0:1
TGGCTCAACCTCGTCGAGTACGCTCAAATATTCAGATCGGAAGAG
+
FFFFFFFFFFFFFFFFFFFFFFFFFFFFFFFFFFFFFFFFFFFFF
@FS10000125:26:BPA73017-1023:1:1101:11370:1240 1:N:0:1
GCGTGAACTTCGTCGAGTACGCTCAAGGAGACAGATCGGAAGAGC
+
FFFFFFFFFFFFFFFFFFFFFFFFFFFFFFFFFFFFFFFFFFFFF
@FS10000125:26:BPA73017-1023:1:1101:12010:1240 1:N:0:1
TTGATAACTTCGTCGAGTACGCTCAACTTACAAGATCGGAAGAGC
+
FFFFFFFFFFFFFFFFFFFFFFFFFFFFFFFFFFFFFFFFFFFFF
@FS10000125:26:BPA73017-1023:1:1101:12300:1240 1:N:0:1
GCGTGAACTTCGTCGAGTACGCTCAAACTAAGAGATCGGAAGAGC
+
,FFFFFFFFFFFFFFF:FFFFFFF::,FFFFFFFFFF:F:FFFFF
@FS10000125:26:BPA73017-1023:1:1101:12600:1240 1:N:0:1
GCGCGGAACTTCGTCGAGTACGCTCAATTAGTGAGATCGGAAGAG
+
FFFFFFFFFFFFFFFFFFFFFFFFFFFFFFFFFFFFFFFFFFFFF
@FS10000125:26:BPA73017-1023:1:1101:12640:1240 1:N:0:1
TTGTAAAACTTCGTCGAGTACGCTCAATTCTAAAGATCGGAAGAG
+
FFFFFFFFFFFFFFFFFFFFFFFFFFFFF:FFFFFFFFFFFFFFF
@FS10000125:26:BPA73017-1023:1:1101:12990:1240 1:N:0:1
GCGGAAACTTCGTCGAGTACGCTCAATCTCAAAGATCGGAAGAGC
+
FFFFFFFFFFFFFFFFFFFFFFFFFFFFFFFFFFFFFFFFFFFFF
@FS10000125:26:BPA73017-1023:1:1101:13290:1240 1:N:0:1
ACGTCAACTTCGTCGAGTACGCTCAACGTTAGAGATCGGAAGAGC
+
FFFFFFFFFFFFFFFFFFFFFFFFFFFFFFFFFFFFFFFFFFFFF
@FS10000125:26:BPA73017-1023:1:1101:13970:1240 1:N:0:1
GCGCTAACTTCGTCGAGTACGCTCAACCATAGAGATCGGAAGAGC
+
FFFFFFFFFFFFFFFFFFFFFFFFFFFFFFFFFFFFFFFFFFFFF
@FS10000125:26:BPA73017-1023:1:1101:14340:1240 1:N:0:1
TTGCTCAACTTCGTCGAGTACGCTCAAATCTGGAGATCGGAAGAG
+
FFFFFFFFFFFFFFFFFFFFFFFFFFFFFFFFFFFFFFFFFFFFF
@FS10000125:26:BPA73017-1023:1:1101:15500:1240 1:N:0:1
TCTTCGTCGAGTACGCTCAATCTTGCAGATCGGAAGAGCACACGT
+
FFFFFFFFFFFFFFFFFFFFFFFFFFFFFFFFFFFFFFFFFFFFF
@FS10000125:26:BPA73017-1023:1:1101:15510:1240 1:N:0:1
TCTAAACTTCGTCGAGTACGCTCAAGGATTTAGATCGGAAGAGCA
+
,FF:FFFFFFFFFFFFFFFFFFFF:FFFFFFFFFFFFFFFFFFFF
@FS10000125:26:BPA73017-1023:1:1101:15690:1240 1:N:0:1
CCGTAAACTTCGTCGAGTACGCTCAAGACTTTAGGTCGGAAGAGC
+
:FF:FFFFFFFFFF,FF:F:FFFFFF:FFFF:FF,:F,FFF:FF,
@FS10000125:26:BPA73017-1023:1:1101:16160:1240 1:N:0:1
TTGACCTTCGTCGAGTACGCTCAACATAGAAGATCGGAAGAGCAC
+
FFFFFFFFFFFFFFFFFFFFFFFFFFFFFFFFFFFFFFFFFFFFF
@FS10000125:26:BPA73017-1023:1:1101:2640:1250 1:N:0:1
TAGATAACTTCGTCGAGTACGCTCAATTTTCAAGATCGGAAGAGC
+
FFFFFFFFFFFFFFFFFFFFFFFFFFFFFFFFFFFFFFFFFFFFF
@FS10000125:26:BPA73017-1023:1:1101:2970:1250 1:N:0:1
TTGTTAACTTCGTCGAGTACGCTCAAAGCAATAGATCGGAAGAGC
+
FFFFFFFFFFFFFFFFFFFFFFFFFFFFFFFFFFFFFFFFFFFFF
@FS10000125:26:BPA73017-1023:1:1101:3150:1250 1:N:0:1
CCGATAACTTCGTCGAGTACGCTCAACTCCAGAGATCGGAAGAGC
+
FFFFFFFFFFFFFFFFFFFFFFFFFFFFFFFFFFFFFFFFFFFFF
@FS10000125:26:BPA73017-1023:1:1101:3370:1250 1:N:0:1
TTGTTAACTTCGTCGAGTACGCTCAATTGAATAGATCGGAAGAGC
+
FFFFFFFFFFFFFFFFFFFFFFFFFFFFFFFFFFFFFFFFFFFFF
@FS10000125:26:BPA73017-1023:1:1101:3430:1250 1:N:0:1
TTGCGAAACTTCGTCGAGTACGCTCAAAAGGACAGATCGGAAGAG
+
FF:FFFFFFFFFFFFFFFFFFFFFFFFFFFFFFFFFFFFFFFFFF
@FS10000125:26:BPA73017-1023:1:1101:3540:1250 1:N:0:1
GGGTAAACTTCGTCGAGTACGCTCAAATACATAGATCGGAAGAGC
+
FFFFFFFFFFFFFFFFFFFFFFFFFFFFFFFFFFFFFFFFFFFFF
@FS10000125:26:BPA73017-1023:1:1101:3750:1250 1:N:0:1
GCGGTAACTTCGTCGAGTACGCTCAATAATACAGATCGGAAGAGC
+
FFFFFFFFFFFFFFFFFFFFFFFFFFFFFFFFFFFFFFFFFFFFF
@FS10000125:26:BPA73017-1023:1:1101:3760:1250 1:N:0:1
TCGAACTTCGTCGAGTACGCTCAAGAGGACAGATCGGAAGAGCAC
+
FFFFFF::FF,FFFFFFF:FFFFFFFFFFFFFFFFFFFFFFFFFF
@FS10000125:26:BPA73017-1023:1:1101:4050:1250 1:N:0:1
GGGCAAACTTCGTCGAGTACGCTCAACAATCTAGATCGGAAGAGC
+
FFFFFFFFFFFFFFFFFFFFFFFFFFFFFFFFFFFFFFFFFFFFF
@FS10000125:26:BPA73017-1023:1:1101:4060:1250 1:N:0:1
GCGTCAACTTCGTCGAGTACGCTCAAGAGTTCAGATCGGAAGAGC
+
FFFFFFFFFFFFFFFFFFFFFFFFFFF:FFFFFFFFFFFFFFFFF
@FS10000125:26:BPA73017-1023:1:1101:4200:1250 1:N:0:1
TTGAGCAACTTCGTCGAGTACGCTCAAATTTACAGATCGGAAGAG
+
FFFFFFFFFFFFFFFFFFFFFFFFFFFFFFFFFFFFFFFFFFFFF
@FS10000125:26:BPA73017-1023:1:1101:4620:1250 1:N:0:1
GCGTGAACTTCGTCGAGTACGCTCAAATTAGAAGATCGGAAGAGC
+
FFFFFFFFFFFFFFFFFFFFFFFFFFFFFFFFFFFFFFFFFFFFF
@FS10000125:26:BPA73017-1023:1:1101:4880:1250 1:N:0:1
CCCATAACTTCGTCGAGTACGCTCAACTTATCAGATCGGAAGAGC
+
FFFFFFFFFFFFFFFFFFFFFFFFFFFFFFFFFFFFFFFFFFFFF
@FS10000125:26:BPA73017-1023:1:1101:4940:1250 1:N:0:1
CCTCTACCAACTTCGTCGAGTACGCTCAAGTTCAAAGATCGGAAG
+
FFFFFFFFFFFFFFFFFFFFFFFFFFFFFFFFFFFFFFFFFFFFF
@FS10000125:26:BPA73017-1023:1:1101:5040:1250 1:N:0:1
GAGCAAACTTCGTCGAGTACGCTCAAGTCAAAAGATCGGAAGAGC
+
FFFFFFFFFFFFFFFFFFFFFFFFFFFFFFFFFFFFFFFFFFFFF
@FS10000125:26:BPA73017-1023:1:1101:5880:1250 1:N:0:1
GCGCCAACTTCGTCGAGTACGCTCAAACCCCTAGATCGGAAGAGC
+
FFFFFFFFFFFFFFFFFFFFFFFFFFFFFFFFFFFFFFFFFFFFF
@FS10000125:26:BPA73017-1023:1:1101:6570:1250 1:N:0:1
TCTTCAACTTCGTCGAGTACGCTCAATTTCACAGATCGGAAGAGC
+
FFFFFFFFFFFFFFFFFFFFFFFFFFFFFFFFFFFFFFFFFFFFF
@FS10000125:26:BPA73017-1023:1:1101:6630:1250 1:N:0:1
CAGCTAACTTCGTCGAGTACGCTCAATGTCACAGATCGGAAGAGC
+
F,FFFFFFFFFFFFFFFFFFFFFF::FFFFFFFF:FFFFFFFFFF
@FS10000125:26:BPA73017-1023:1:1101:7320:1250 1:N:0:1
GCGCCCACAACTTCGTCGAGTACGCTCAAAAATGTAGATCGGAAG
+
FFFFFFFFFFFFFFFFFFFFFFFFFFFFFFFFFFFFFFFFFFFFF
@FS10000125:26:BPA73017-1023:1:1101:7350:1250 1:N:0:1
TCGAGAACTTCGTCGAGTACGCTCAACAACACAGATCGGAAGAGC
+
FFFFFFFFFFFFFFFFFFFFFFFFFFFFFFFFFFFFFFFFFFFFF
@FS10000125:26:BPA73017-1023:1:1101:7620:1250 1:N:0:1
GGGGTATAACTTCGTCGAGTACGCTCAATGTGACAGATCGGAAGA
+
FFFFFFFFFFFFFFFFFFFFFFFFFFFFFFFFFFFFFFFFFFFFF
@FS10000125:26:BPA73017-1023:1:1101:7700:1250 1:N:0:1
CTGAAAACTTCGTCGAGTACGCTCAAGGACGTAGATCGGAAGAGC
+
FFFFFFFFFFFFFFFFFFFFFFFFFFFFFFFFFFFFFFFFFFFFF
@FS10000125:26:BPA73017-1023:1:1101:8070:1250 1:N:0:1
TTGGAAACTTCGTCGAGTACGCTCAATGACTGAGATCGGAAGAGC
+
FFFFFFFFFFFFFFFFFFFFFF:FFFFFFFFFFFFFFFFFFFFFF
@FS10000125:26:BPA73017-1023:1:1101:8180:1250 1:N:0:1
GAGCAAACTTCGTCGAGTACGCTCAAACTGTCAGATCGGAAGAGC
+
FFFFFFFFFFFFFF:FFFFFFFFFFFFFFFFFFFFFFFFFFFFFF
@FS10000125:26:BPA73017-1023:1:1101:8480:1250 1:N:0:1
TCTTCGTCGAGTACGCTCAAGAAACCAGATCGGAAGAGCACACGT
+
FFFFFFFFFFFFFFFFFFFFFFFFFFFFFFFFFFFFFFFFFFFFF
@FS10000125:26:BPA73017-1023:1:1101:8780:1250 1:N:0:1
TTGACTGGACTTCGTCGAGTACGCTCAATCGAACAAGATCGGAAG
+
FFFFFFFFFFFFFFFFFFFFFFFFFFFFFFFFFFFFFFFFFFFFF
@FS10000125:26:BPA73017-1023:1:1101:8800:1250 1:N:0:1
GCGACAACTTCGTCGAGTACGCTCAATGAATAAGATCGGAAGAGC
+
FFFFFFFFFFFFFFFFFFFFFFFFFFFFFFFFFFFFFFFFFFFFF
@FS10000125:26:BPA73017-1023:1:1101:8940:1250 1:N:0:1
GCGCCAACTTCGTCGAGTACGCTCAACACGAGAGATCGGAAGAGC
+
F:FFFFFFFFFFFFFFFFFFFFFFFFFFFFFFFFFFFFFFFFFFF
@FS10000125:26:BPA73017-1023:1:1101:9510:1250 1:N:0:1
TCGGAAACTCGTCGAGTACACTCAACATAATAGATCGGAAGAGCA
+
FF:FFFFFFFFFFFFFFFFFFFFFFFFFFFFFFFFFFFFFFFFFF
@FS10000125:26:BPA73017-1023:1:1101:9610:1250 1:N:0:1
TCTATATCTTCGTCGAGTACGCTCAAAAAAGAAGATCGGAAGAGC
+
FFFFFFFFFFFFFFFFFFFFFFFFFFFFFFFFFFFFFFFFFFFFF
@FS10000125:26:BPA73017-1023:1:1101:9980:1250 1:N:0:1
TCTAAAACTTCGTCGAGTACGCTCAATTTATAAGATCGGAAGAGC
+
FFFFFFFFFFFFFFFFFFFFFFFFFFFFFFFFFFFFFFFFFFFFF
@FS10000125:26:BPA73017-1023:1:1101:10080:1250 1:N:0:1
TCGGTAACTTCGTCGAGTACGCTCAAATAGTGAGATCGGAAGAGC
+
FFFFFFFFFFFFFFFFFFFFFFFFFFFFFFFFFFFFFFFFFFFFF
@FS10000125:26:BPA73017-1023:1:1101:10160:1250 1:N:0:1
TTGACTGAACTTCGTCGAGTACGCTCAAGAGTCTAGATCGGAAGA
+
FFFFFFFFFFFFFFFFFFFFFFFFFFFFFFFFFFFFFFFFFFFFF
@FS10000125:26:BPA73017-1023:1:1101:10260:1250 1:N:0:1
GAAACAACTTCGTCGAGTACGCTCAAGAGACCAGATCGGAAGAGC
+
:,F:,:F,::F,F:F:,FFF:FFFFFFF,FF:FF,FFFF:,:,FF
@FS10000125:26:BPA73017-1023:1:1101:10830:1250 1:N:0:1
GAGTTAACTTCGTCGAGTACGCTCAAGTATATAGATCGGAAGAGC
+
FFFFFFFFFFFFFFFFFFFFFFFFFFFFFFFFFFFFFFFFFFFFF
@FS10000125:26:BPA73017-1023:1:1101:11120:1250 1:N:0:1
TCGCCAACTTCGTCGAGTACGCTCAAGGAGATAGATCGGAAGAGC
+
FFFFFFFFFFFFFFFFFFFFFFFFFFFFFFFFFFFFFFFFFFFFF
@FS10000125:26:BPA73017-1023:1:1101:11210:1250 1:N:0:1
TAGGCAACTTCGTCGAGTACGCTCAATATATTAGATCGGAAGAGC
+
FFFFFFFFFFFFFFFFFFFFFFFFFFFFFFFFFFFFFFFFFFFFF
@FS10000125:26:BPA73017-1023:1:1101:11250:1250 1:N:0:1
GGCTTCGTCGAGTACGCTCAATATGGGAGATCGGAAGAGCACACG
+
FFFFFFFFFFFFFFFFFFFFFFFFFFFFFFFFFFFFFFFFFFFFF
@FS10000125:26:BPA73017-1023:1:1101:11740:1250 1:N:0:1
TTTAGGTAACTTCGTCGAGTACGCTCAATCCGTGAGATCGGAAGA
+
FF:FF::FFFFFF::FFFFFFF::FFF,:FF:,:FFFFF:FF,:,
@FS10000125:26:BPA73017-1023:1:1101:11950:1250 1:N:0:1
TCTTAAACTTCGTCGAGTACGCTCAAAATTTCAGATCGGAAGAGC
+
FFFFFFFFFFFFFFFFFFFFFFFFFFFFFFFFFFFFFFFFFFFFF
@FS10000125:26:BPA73017-1023:1:1101:12860:1250 1:N:0:1
CCGACAACTTCGTCGAGTACGCTCAAGATAATAGATCGGAAGAGC
+
FFFFFFFFFFFFFFFFFFFFFFFFFFFFFFFFFFFFFFFFFFFFF
@FS10000125:26:BPA73017-1023:1:1101:13160:1250 1:N:0:1
GTGGAACTTCGTCGAGTACGCTCAAGCTGAAAGATCGGAAGAGCA
+
,F:F,FFFFF:FFFFFFFFF:FF:F:F:FF,FF,FFF::,FFFF:
@FS10000125:26:BPA73017-1023:1:1101:13200:1250 1:N:0:1
GGGCCAACTTCGTCGAGTACGCTCAAAGTGTGAGATCGGAAGAGC
+
FFFFFFFFFFFFFFFFFFFFFFFFFFFFFFFFFFFFFFFFFFFFF
@FS10000125:26:BPA73017-1023:1:1101:13230:1250 1:N:0:1
CCTTTAACTTCGTCGAGTACGCTCAACAGTAGAGATCGGAAGAGC
+
FFFFFFFFFFFFFFFFFFFFFFFFFFFFFFFFFFFFFFFFFFFFF
@FS10000125:26:BPA73017-1023:1:1101:13640:1250 1:N:0:1
TTGACTGGACTTCGTCGAGTACGCTCAAGAAACAAGATCGGAAGA
+
FFFFFFFFFFFFFFFFFFFFFFFFFFFFFFFFFFFFFFFFFFFFF
@FS10000125:26:BPA73017-1023:1:1101:14000:1250 1:N:0:1
TTTAGTCAACTTCGTCGAGTACGCTCAATATAGTAGATCGGAAGA
+
FFFFFFFFFFFFFFFFFFFFFFFFFFFF:FFFFFFFFFFFFFFFF
@FS10000125:26:BPA73017-1023:1:1101:14540:1250 1:N:0:1
TCTATCAACTTCGTCGAGTACGCTCAAATTACTAGATCGGAAGAG
+
FFFFFFFFFFFFFFFFFFFFFFFFFFFFFFFFFFFFFFFFFFFFF
@FS10000125:26:BPA73017-1023:1:1101:14580:1250 1:N:0:1
TCAGAGAACTTCGTCGAGTACGCTCAATAAGCAAGATCGGAAGAG
+
FFFFFFFFFFFFFFFFFFFFFFFFFFFFFFFFFFFFFFFFFFFFF
@FS10000125:26:BPA73017-1023:1:1101:14710:1250 1:N:0:1
TCGACTAGAACTCTTCGTCGAGTACGCTCAAGCATAGAGATCGGA
+
FFFFFFFFFFFFFFFFFFFFFFFFFFFFFFFFFFFFFFFFFFFFF
@FS10000125:26:BPA73017-1023:1:1101:14990:1250 1:N:0:1
TTGACTGGACTTCGTCGAGTACGCTCAACGACCAAGATCGGAAGA
+
FFFFFFFFFFFFFFFFFFFFFFFFFFFFFFFFFFFFFFFFFFFFF
@FS10000125:26:BPA73017-1023:1:1101:15030:1250 1:N:0:1
CTGGTAACTTCGTCGAGTACGCTCAATTCGTGAGATCGGAAGAGC
+
FFFFFFFFFFFFFFFFFFFFFFFFFFFFFFFFFFFFFFFFFFFFF
@FS10000125:26:BPA73017-1023:1:1101:15540:1250 1:N:0:1
ACGCGAACTTCGTCGAGTACGCTCAATTTGATAGATCGGAAGAGC
+
FFFFFFFFFFFFFFFFFFFFFFFFFFFFFFFFFFFFFFFFFFFFF
@FS10000125:26:BPA73017-1023:1:1101:2070:1260 1:N:0:1
CTGAACTTCGTCGAGTACGCTCAAGTAGAGAGATCGGAAGAGCAC
+
FFFFFFFFFFFFFFFFFFFFFFFFFFFFFFFFFFFFFFFFFFFFF
@FS10000125:26:BPA73017-1023:1:1101:3900:1260 1:N:0:1
TCGCTGAACTTCGTCGAGTACGCTCAAAAACAAAGATCGGAAGAG
+
FFFFFFFFFFFFFFFFFFFFFFFFFFFFFFFFFFFFFFFFFFFFF
@FS10000125:26:BPA73017-1023:1:1101:4040:1260 1:N:0:1
TTTTCAACTTCGTCGAGTACGCTCATCCTTGAGATCGGAAGAGCA
+
FFFFFFFFFFFFFFFFFFFFFFFFFFFFFFFFFFFFFFFFFFFFF
@FS10000125:26:BPA73017-1023:1:1101:4200:1260 1:N:0:1
TCCAGAACTTCGTCGAGTACGCTCAAGTAAAAAGATCGGAAGAGC
+
FFFFFFFFFFFFFFFFFFFFFFFFFFFFFFFFFFFFFFFFFFFFF
@FS10000125:26:BPA73017-1023:1:1101:4230:1260 1:N:0:1
ATGGGGAAACTTCGTCGAGTACGCTCAATTCACGAGATCGGAAGA
+
F:FFFFFFFFFFFFFFFFFFFFFFFFFFFFFFFFFFFFFFFFFFF
@FS10000125:26:BPA73017-1023:1:1101:4590:1260 1:N:0:1
TTTAAAACTTCGTCGAGTACGCTCAATTAACGAGATCGGAAGAGC
+
FFFFFFFFFFFFFFFFFFFFFFFFFFFFFFFFFFFFFFFFFFFFF
@FS10000125:26:BPA73017-1023:1:1101:4970:1260 1:N:0:1
GCGCAAACTTCGTCGAGTACGCTCAAGGTTTGAGATCGGAAGAGC
+
FFFFFFFFFFFFFFFFFFFFFFFFFFFFFFFFFFFFFFFFFFFFF
@FS10000125:26:BPA73017-1023:1:1101:4980:1260 1:N:0:1
GTGCAACTTCGTCGAGTACGCTCAAATGAAAAGATCGGAAGAGCA
+
FFFFFFFFFFFFFFFFFFFFFFFFFFFFFFFFFFFFFFFFFFFFF
@FS10000125:26:BPA73017-1023:1:1101:5290:1260 1:N:0:1
TTGACTGGACTTCGTCGAGTACGCTCAAACCAATAGATCGGAAGA
+
FFFFFFFFFFFFFFFFFFFFFFFFFFFFFFFFFFFFFFFFFFFFF
@FS10000125:26:BPA73017-1023:1:1101:5770:1260 1:N:0:1
GGGAAAACTTCGTCGAGTACGCTCAAATTATTAGATCGGAAGAGC
+
FFFFFFFFFFFFFFFFFFFFFFFFFFFFFFFFFFFFFFFFFFFFF
@FS10000125:26:BPA73017-1023:1:1101:6030:1260 1:N:0:1
TAGGAGGTCTCTTCGTCGAGTACGCTCAAGGTGCAAGATCGGAAG
+
FFFFFFFFFFFFFFFFFFFFFFFFFFFFFFFFFFFFFFFFFFFFF
@FS10000125:26:BPA73017-1023:1:1101:6340:1260 1:N:0:1
TTGAAAACTTCGTCGAGTACGCTCAAAGAGGGAGATCGGAAGAGC
+
FFFFFFFFFFFFFFFFFFFFFFFFFFFFFFFFFFFFFFFFFFFFF
@FS10000125:26:BPA73017-1023:1:1101:6420:1260 1:N:0:1
CCCTCAACTTCGTCGAGTACGCTCAACTAATTAGATCGGAAGAGC
+
FFFFFFFFFFFFFFFFFFFFFFFFFFFFFFFFFFFFFFFFFFFFF
@FS10000125:26:BPA73017-1023:1:1101:6890:1260 1:N:0:1
TTGATTAACTTCGTCGAGTACGCTCAAATCAGAAGATCGGAAGAG
+
FFFFFFFFFFFFFFFFFFFFFFFFFFFFFFFFFFFFFFFFFFFFF
@FS10000125:26:BPA73017-1023:1:1101:6970:1260 1:N:0:1
CCCGCACCTTCGTCGAGTACGCTCAACCGTGCAGATCGGAAGAGC
+
FFFFFFFFFFFFFFFFFFFFFFFFFFFFFFFFFFFFFFFFFFFFF
@FS10000125:26:BPA73017-1023:1:1101:7070:1260 1:N:0:1
ACGTCGTAACTTCGTCGAGTACGCTCAAGGTTAAAGATCGGAAGA
+
FFFFFFFFFFFFFFFFFFFFFFFFFFFFFFFFFFFFFFFFFFFFF
@FS10000125:26:BPA73017-1023:1:1101:7460:1260 1:N:0:1
TCTAAAACTTCGTCGAGTACGCTCAATGCAGGAGATCGGAAGAGC
+
FFFFFFFFFFFFFFFFFFFFFFFFFFFFFF,FFFFFFFFFFFFFF
@FS10000125:26:BPA73017-1023:1:1101:7700:1260 1:N:0:1
TTGTTAACTTCGTCGAGTACGCTCAAGTGAGTAGATCGGAAGAGC
+
FFFFFFFFFFFFFFFFFFFFFFFFFFFFFFFFFFFFFFFFFFFFF
@FS10000125:26:BPA73017-1023:1:1101:7820:1260 1:N:0:1
GCGTTCAACTTCGTCGAGTACGCTCAAGGACTTAGATCGGAAGAG
+
FFFFFFFFFFFFFFFFFFFFFFFFFFFFFFFFFFFFFFFFFFFFF
@FS10000125:26:BPA73017-1023:1:1101:8310:1260 1:N:0:1
GAGTTGAACTTCGTCGAGTACGCTCAAATTTGAAGATCGGAAGAG
+
FFFFFFFFFFFFFFFFFFFFFFFFFFFFFFFFFFFFFFFFFFFFF
@FS10000125:26:BPA73017-1023:1:1101:8390:1260 1:N:0:1
TAGTCAACTTCGTCGAGTACGCTCAAATTGAAAGATCGGAAGAGC
+
FFFFFFFFFFFFFFFFFFFFFFFFFFFFFFFFFFFFFFFFFFFFF
@FS10000125:26:BPA73017-1023:1:1101:8480:1260 1:N:0:1
TTGACTGGACTTCGTCGAGTACGCTCAATCCAGCAGATCGGAAGA
+
FF,FFFFFFFFFFFFFFFFFFFFFFFFFFFFFFFFFFFFFFFFFF
@FS10000125:26:BPA73017-1023:1:1101:9420:1260 1:N:0:1
GCGCTAACTTCGTCGAGTACGCTCAATCTGGAAGATCGGAAGAGC
+
FFFFFFFFFFFFFFFFFFFFFFFFFFFFFFFFFFFFFFFFFFFFF
@FS10000125:26:BPA73017-1023:1:1101:9470:1260 1:N:0:1
TCGGAAACTCGTCGAGTACACTCAACATAATAGATCGGAAGAGCA
+
FFFFFFFFFFFFFFFFFFFFFFFFFFFFFFFFFFFFFFFFFFFFF
@FS10000125:26:BPA73017-1023:1:1101:9540:1260 1:N:0:1
TCGGCAACTTCGTCGAGTACGCTCAATCAAACAGATCGGAAGAGC
+
FFFFFFFFFFFFFFFFFFFFFFFFFFFFFFFFFFFFFFFFFFFFF
@FS10000125:26:BPA73017-1023:1:1101:10000:1260 1:N:0:1
TCGGTAACTTCGTCGAGTACGCTCAATATACAAGATCGGAAGAGC
+
FFFFFFFFFFFFFFFFFFFFFFFFFFFFFFFF:FFFFFFFFFFFF
@FS10000125:26:BPA73017-1023:1:1101:10350:1260 1:N:0:1
TTGGAAACTTCGTCGAGTACGCTCAACCACTTAGATCGGAAGAGC
+
FFFFFFFFFFFFFFFFFFFFFFFFFFFFFFFFFFFFFFFFFFFFF
@FS10000125:26:BPA73017-1023:1:1101:10480:1260 1:N:0:1
TTGACTGGACTTCGTCGAGTACGCTCAAGATCAAAGATCGGAAGA
+
FFFFFFFFFFFFFFFFFFFFFFFFFFFFFFFFFFFFFFFFFFFFF
@FS10000125:26:BPA73017-1023:1:1101:11840:1260 1:N:0:1
GAGCTAACTTCGTCGAGTACGCTCAAGGATTTAGATCGGAAGAGC
+
FFFFFFFFFFFFFFFFFFFFFFFFFFFFFFFFFFFFFFFFFFFFF
@FS10000125:26:BPA73017-1023:1:1101:13760:1260 1:N:0:1
GGGATAATTTCGTCGAGTACGCTCAAATTACTAGATCGGAAGAGC
+
FFFFFFFFFFFFFFFFFFFFFFFFFFFFFFFFFFFFFFFFFFFFF
@FS10000125:26:BPA73017-1023:1:1101:13950:1260 1:N:0:1
TCGTGAACTTCGTCGAGTACGCTCAAGTATACAGATCGGAAGAGC
+
FFFFFFFFFFFFFFFFFFFFFFFFFFF,,F,FFFFFFFFFFFFFF
@FS10000125:26:BPA73017-1023:1:1101:14790:1260 1:N:0:1
TAGCAAACTTCGTCGAGTACGCTCAATAGACTAGATCGGAAGAGC
+
,FFFFFFFFFFFFFFFFFFFFFFFF,FFF:FF:FFFFFFF:FFFF
@FS10000125:26:BPA73017-1023:1:1101:14920:1260 1:N:0:1
CTGGTAACTTCGTCGAGTACGCTCAATTCGTGAGATCGGAAGAGC
+
FFFFFFFFFFFFFFFFFFFFFFFFFFFFFFFFFFFFFFFFFFFFF
@FS10000125:26:BPA73017-1023:1:1101:15560:1260 1:N:0:1
TTGAGAACTTCGTCGAGTACGCTCAATATGACAGATCGGAAGAGC
+
FFFFFFFFFFFFFFFFFFFFFFFFFFFFFFFFFFFFFFFFFFFFF
@FS10000125:26:BPA73017-1023:1:1101:16300:1260 1:N:0:1
TAGAAACTTCGTCGAGTACGCTCAAGGATTGAGATCGGAAGAGCA
+
FFFFFFFFFFFFFFFFFFFFFFFFFFFFFFFFFFFFFFFFFFFFF
@FS10000125:26:BPA73017-1023:1:1101:16400:1260 1:N:0:1
TCGGTATCTTCGTCGAGTACGCTCAATACGTTAGATCGGAAGAGC
+
FFFFFFFFFFFFFFFFFFFFFFFFFFFFFFFFFFFFFFFFFFFFF
@FS10000125:26:BPA73017-1023:1:1101:1340:1270 1:N:0:1
GCGGCACCTTCGTCGAGTACGCTCAAATAGTTAGATCGGAAGAGC
+
FFFFFFFFFFFFFFFFFFFFFFFFFFFFFFFFFFFFFFFFFFFFF
@FS10000125:26:BPA73017-1023:1:1101:1850:1270 1:N:0:1
TTGGGGCAACTTCGTCGAGTACGCTCAAGCTATCAGATCGGAAGA
+
F:FFFFFFFFFFFFFFFFFFFFFFFFFFFFFFFFFFFFFFFFFFF
@FS10000125:26:BPA73017-1023:1:1101:2170:1270 1:N:0:1
TTGGTCAACTTCGTCGAGTACGCTCAAATCATAAGATCGGAAGAG
+
FFFFFFFFFFFFFFFFFFFFFFFFFFFFFFFFFFFFFFFFFFFFF
@FS10000125:26:BPA73017-1023:1:1101:2990:1270 1:N:0:1
TTGTTAACTTCGTCGAGTACGCTCAACAAGACAGATCGGAAGAGC
+
FFFFFFFFFFFFFFFFFFFFFFFFFFFFFFFFFFFFFFFFFFFFF
@FS10000125:26:BPA73017-1023:1:1101:4190:1270 1:N:0:1
TTGCTGAACCTCGTCGAGTACGCTCAATGGTATAGATCGGAAGAG
+
FFFFFFFFFFFFFFFFFFFFFFFFFFFFF:FFFFFFFFFFFFFFF
@FS10000125:26:BPA73017-1023:1:1101:4460:1270 1:N:0:1
TCGCCAACTTCGTCGAGTACGCTCAAAAAACTAGATCGGAAGAGC
+
FFFFFFFFFFFFFFFFFFFFFFFFFFFFFFFFFFFFFFFFFFFFF
@FS10000125:26:BPA73017-1023:1:1101:4940:1270 1:N:0:1
TTGACCAACTTCGTCGAGTACGCTCAAATTTCAAGATCGGAAGAG
+
FFF:,FFFFFFFFFFFFFFFFFFFFFF:F:FF,FFFFFFFFFFFF
@FS10000125:26:BPA73017-1023:1:1101:5070:1270 1:N:0:1
GCGGGAACTTCGTCGAGTACGCTCAAATTCGTAGATCGGAAGAGC
+
FFFFFFFFFFFFFFFFFFFFFFFFFFFFFFFFFFFFFFFFFFFFF
@FS10000125:26:BPA73017-1023:1:1101:5150:1270 1:N:0:1
TCTCCCCAAACTTCGTCGAGTACGCTCAATAACAGAGATCGGAAG
+
FFFFFFFFFFFFFFFFFFFFFFFFFFFFF:FFFFFFFFFFFFFFF
@FS10000125:26:BPA73017-1023:1:1101:5200:1270 1:N:0:1
TTGTTTAACTTCGTCGAGTACGCTCAACCTAGTAGATCGGAAGAG
+
FFFFFFFFFFFFFFFFFFFFFFFFFFFFFFFFFFFFFFFFFFFFF
@FS10000125:26:BPA73017-1023:1:1101:5840:1270 1:N:0:1
GAGGAAACTTCGTCGAGTACGCTCAACGGTAGAGATCGGAAGAGC
+
FFFFFFFFFFFFFFFFFFFFFFFFFFFFFFFFFFFFFFFFFFFFF
@FS10000125:26:BPA73017-1023:1:1101:6510:1270 1:N:0:1
CGTTGATCAACTTCGTCGAGTACGCTCAATGCTTTAGATCGGAAG
+
FFFFFFFFFFFFFFFFFFFFFFFFFFFFFFFFFFFFFFFFFFFFF
@FS10000125:26:BPA73017-1023:1:1101:6920:1270 1:N:0:1
TTGGAAACTTCGTCGAGTACGCTCAAGCCATAAGATCGGAAGAGC
+
FFFFFFFFFFFFFFFFFFFFFFFFFFFFFFFFFFFFFFFFFFFFF
@FS10000125:26:BPA73017-1023:1:1101:7010:1270 1:N:0:1
GTGACTGGACTTCGTCGAGTACGCTCAACCGATGAGATCGGAAGA
+
FFFFFFFFFFFFFFFFFFFFFFFFFFFFFFFFFFFFFFFFFFFFF
@FS10000125:26:BPA73017-1023:1:1101:7150:1270 1:N:0:1
TTGACTGGACTTCGTCGAGTACGCTCAACCGAGAAGATCGGAAGA
+
FFFFFFFFFFFFFFFFFFFFFFFFFFFFFFFFFFFFFFFFFFFFF
@FS10000125:26:BPA73017-1023:1:1101:7370:1270 1:N:0:1
TTGACTGGACTTCGTCGAGTACGCTCAAATTCACAGATCGGAAGA
+
FFFFFFFFFFFFFFFFFFFFFFFFFFFFFFFFFFFFFFFFFFFFF
@FS10000125:26:BPA73017-1023:1:1101:7640:1270 1:N:0:1
TTGACTGGACTTCGTCGAGTACGCTCAAGGTATAAGATCGGAAGA
+
FFFFFFFFFFFFFFFFFFFFFFFFFFFFFFFFFFFFFFFFFFFFF
@FS10000125:26:BPA73017-1023:1:1101:7700:1270 1:N:0:1
GAGCAAACTTCGTCGAGTACGCTCAACTTGATAGATCGGAAGAGC
+
FFFFFFFFFFFFFFFFFFFFFFFFFFFFFFFFFFFFFFFFFFFFF
@FS10000125:26:BPA73017-1023:1:1101:7750:1270 1:N:0:1
TTGACTGGACTTCGTCGAGTACGCTCAAGATCGAAGATCGGAAGA
+
FF,:FFF:,:FFF:FF,F::FF,:FF,F:FFFFFF:FFF::,,:F
@FS10000125:26:BPA73017-1023:1:1101:8030:1270 1:N:0:1
TTGCGCAACTTCGTCGAGTACGCTCAAAGAATTAGATCGGAAGAG
+
FFFFFFFFFFFFFFFFFFFFFFFFFFFFFFFFFFFFFFFFFFFFF
@FS10000125:26:BPA73017-1023:1:1101:8060:1270 1:N:0:1
TTGACTGGACTTCGTCGAGTACGCTCAATGATCAAGATCGGAAGA
+
FFFFFFFFFFFFFFFFFFFFFFFFFFFFFFFFFFFFFFFFFFFFF
@FS10000125:26:BPA73017-1023:1:1101:8840:1270 1:N:0:1
TTGACTGGACTTCGTCGAGTACGCTCAAGGATAAAGATCGGAAGA
+
FFFFFFFFFFFFFFFFFFFFFFFFFFFFFFFFFFFFFFFFFFFFF
@FS10000125:26:BPA73017-1023:1:1101:9340:1270 1:N:0:1
TTGACTGGACTTCGTCGAGTACGCTCAAAGCAAGAGATCGGAAGA
+
FFFFFFFFFFFFFFFFFFFFFFFFFFFFFFFFFFFFFFFFFFFFF
@FS10000125:26:BPA73017-1023:1:1101:9390:1270 1:N:0:1
CCGGCAACTTCGTCGAGTACGCTCAAGGGTAAAGATCGGAAGAGC
+
FFFFFFFFFFFFFFFFFFFFFFFFFFFFFFFFFFFFFFFFFFFFF
@FS10000125:26:BPA73017-1023:1:1101:9760:1270 1:N:0:1
GTTAGTGAACTTCGTCGAGTACGCTCAATAGTATAGATCGGAAGA
+
FFFFFFFFFFFFFFFFFFFFFFFFFFFFFFFFFFFFFFFFFFFFF
@FS10000125:26:BPA73017-1023:1:1101:9800:1270 1:N:0:1
TGGCAGTAACTTCGTCGAGTACGCTCAAAAAAATAGATCGGAAGA
+
FFFFFFFFFFFFFFFFFFFFFFFFFFFFFFFFFFFFFFFFFFFFF
@FS10000125:26:BPA73017-1023:1:1101:9970:1270 1:N:0:1
GCGGCAACTTCGTCGAGTACGCTCAAATATGGAGATCGGAAGAGC
+
FFFFFFFFFFFFFFFFFFFFFFFFFFFFFFFFFFFFFFFFFFFFF
@FS10000125:26:BPA73017-1023:1:1101:10830:1270 1:N:0:1
CAGAACTTCGTCGAGTACGCTCAAAAACGGAGATCGGAAGAGCAC
+
FFFFFFFFFFFFFFFFFFFFFFFFFFFFFFFFFFFFFFFFFFFFF
@FS10000125:26:BPA73017-1023:1:1101:10850:1270 1:N:0:1
TGCAAACTTCGTCGAGTACGCTCAAATATTTAGATCGGAAGAGCA
+
FFFFFFFFFFFFFFFFFFFFFFFFFFFFFFFFFFFFFFFFFFFFF
@FS10000125:26:BPA73017-1023:1:1101:11400:1270 1:N:0:1
TCTGGAACTTCGTCGAGTACGCTCAATGTATAAGATCGGAAGAGC
+
FFF:FF,FFFFFFFF:FFFF:FFFF,F:FFFF,,FFFF:FFFFF:
@FS10000125:26:BPA73017-1023:1:1101:11770:1270 1:N:0:1
TTGAAAACTTCGTCGAGTACGCTCAAGTATAAAGATCGGAAGAGC
+
FFFFFFFFFFFFFFFFFFFFFFFFFFFFFFFFFFFFFFFFFFFFF
@FS10000125:26:BPA73017-1023:1:1101:11780:1270 1:N:0:1
TCGCAAACTTCGTCGAGTACGCTCAAACCTTTAGATCGGAAGAGC
+
FFFFFFFFF:FFFFFFFFFFFFFF:F:FFF:FFFFFFFFFF:FFF
@FS10000125:26:BPA73017-1023:1:1101:11830:1270 1:N:0:1
CCGTAGAACTTCGTCGAGTACGCTCAAATTTCCAGATCGGAAGAG
+
FFFFFFFFFFFFFFFFFFFFFFFFFFFFFFFFFFFFFFFFFFFFF
@FS10000125:26:BPA73017-1023:1:1101:12820:1270 1:N:0:1
TTGACAACTTCGTCGAGTACGCTCAAGCTCGAAGATCGGAAGAGC
+
FFFFFFFFFFFFFFFFFFFFFFFFFFFFFFFFFFFFFFFFFFFFF
@FS10000125:26:BPA73017-1023:1:1101:12830:1270 1:N:0:1
TCGACAACTTCGTCGAGTACGCTCAACATCAAAGATCGGAAGAGC
+
FFFFFFFFFFFFFFFFFFFFFFFFFFFFFFFFFFFFFFFFFFFFF
@FS10000125:26:BPA73017-1023:1:1101:12970:1270 1:N:0:1
TTGACTGGACTTCGTCGAGTACGCTCAATGATCAAGATCGGAAGA
+
FFFFFFFFFFFFFFFFFFFFFFFFFFFFFFFFFFFFFFFFFFFFF
@FS10000125:26:BPA73017-1023:1:1101:13150:1270 1:N:0:1
TTGGTGGAAACTTCGTCGAGTACGCTCAACATTAAAGATCGGAAG
+
FFF:FFFFFFFFFFFFFFFFFFFFFFFFFFFFFFFFFFFFFFFFF
@FS10000125:26:BPA73017-1023:1:1101:13490:1270 1:N:0:1
TTGGCTGAACTTCGTCGAGTACGCTCAAACAGACAGATCGGAAGA
+
FFFFFFFFFFFFFFFFFFFFFFFFFFFFFFFFFFFFFFFFFFFFF
@FS10000125:26:BPA73017-1023:1:1101:13760:1270 1:N:0:1
TGTAGAACTTCGTCGAGTACGCTCAAGAACAAAGATCGGAAGAGC
+
FFFFFFFFFFFFFFFFFFFFFFFFFFFFFFFFFFFFFFFFFFFFF
@FS10000125:26:BPA73017-1023:1:1101:13820:1270 1:N:0:1
TTGTAGAACTTCGTCGAGTACGCTCAAATGGAAAGATCGGAAGAG
+
FFFFFFFFFFFFFFFFFFFFFFFFFFFFFFFFFFFFFFFFFFFFF
@FS10000125:26:BPA73017-1023:1:1101:14110:1270 1:N:0:1
TCACAAACTTCGTCGAGTACGCTCAAATGATGAGATCGGAAGAGC
+
FFFFFFFFFFFFFFFFFFFFFFFFFFFFFFFFFFFFFFFFFFFFF
@FS10000125:26:BPA73017-1023:1:1101:14390:1270 1:N:0:1
TTGACTGGACTTCGTCGAGTACGCTCAACCAGCTAGATCGGAAGA
+
FFFFFFFFFFFFFFFFFFFFFFFFFFFFFFFFFFFFFFFFFFFFF
@FS10000125:26:BPA73017-1023:1:1101:14760:1270 1:N:0:1
CTGACTGGACTTCGTCGAGTACGCTCAATCACCTAGATCGGAAGA
+
FFFFFFFFFFFFFFFFFFFFFFFFFFFFFFFFFFFFFFFFFFFFF
@FS10000125:26:BPA73017-1023:1:1101:15130:1270 1:N:0:1
TCTAAACTTCGTCGAGTCGCTCAAGAAACCAGATCGGAAGAGCAC
+
FFFFFFFFFFFFFFFFFFFFFFFFFFFFFFFFFFFFFFFFFFFFF
@FS10000125:26:BPA73017-1023:1:1101:15260:1270 1:N:0:1
TTGCAAACTTCGTCGAGTACGCTCAAGTATCTAGATCGGAAGAGC
+
FFFFFFFFFFFFFFFFFFFFFFFFFFFFFFFFFFFFFFFFFFFFF
@FS10000125:26:BPA73017-1023:1:1101:15740:1270 1:N:0:1
TTGGCATCTTCGTCGAGTACGCTCAAATGGTTAGATCGGAAGAGC
+
FFFFFFFFFFFFFFFFFFFFFFFFFFFFFFFFFFFFFFFFFFFFF
@FS10000125:26:BPA73017-1023:1:1101:16360:1270 1:N:0:1
TAGAACTTCGTCGACGCTCAATAAAATAGATCGGAAGAGCACACG
+
FFFFFFFFFFFFFFFFFFFFFFFFFFFFFFFFFFFFFFFFFFFFF
@FS10000125:26:BPA73017-1023:1:1101:16430:1270 1:N:0:1
AAGTTAAGCCCCCCGGACTGTCGAGTACGCTCAAGGCATAAGATC
+
FFFFFFFFFFFFFFFFFFFFFFFFFFFFFFFFFFFFFFFFFFFFF
@FS10000125:26:BPA73017-1023:1:1101:1000:1280 1:N:0:1
TCGCCAACTTCGTCGAGTACGCTCAAACTAATAGATCGGAAGAGC
+
FFFFFFFFFFFFFFFFFFFFFFFFFFFFFFFFFFFFFFFFFFFFF
@FS10000125:26:BPA73017-1023:1:1101:1180:1280 1:N:0:1
TTGACTGGACTTCGTCGAGTACGCTCAATCGTGAAGATCGGAAGA
+
FFFFFFFFFFFFFFFFFFFFFFFFFFFFFFFFFFFFFFFFFFFFF
@FS10000125:26:BPA73017-1023:1:1101:2180:1280 1:N:0:1
AAGATAACTTCGTCGAGTACGCTCAAATTGTCAGATCGGAAGAGC
+
FFFFFFFFFFFFFFFFFFFFFFFFFFFFFFFFFFFFFFFFFFFFF
@FS10000125:26:BPA73017-1023:1:1101:2660:1280 1:N:0:1
TTGGGAACTTGTCGAGTACGCTCAACACTCGAGATCGGAAGAGCA
+
FFFFFFFFFFFFFFFFFFFFFFFFFFFFFFFFFFFFFFFFFFFFF
@FS10000125:26:BPA73017-1023:1:1101:2900:1280 1:N:0:1
CCGCAAACTTCGTCGAGTACGCTCAATAATTTAGATCGGAAGAGC
+
FFFFFFFFFFFFFFFFFFFFFFFFFFFFFFFFFFFFFFFFFFFFF
@FS10000125:26:BPA73017-1023:1:1101:3450:1280 1:N:0:1
TTGTCGAACTTCGTGAGTACGCTCAAATAATTAGATCGGAAGAGC
+
FFFFFFFFFFFFFFFFFFFFFFFFFFFFFFFFFFFFFFFFFFFFF
@FS10000125:26:BPA73017-1023:1:1101:3540:1280 1:N:0:1
CTGACTGGACTTCGTCGAGTACGCTCAACCGCCAAGATCGGAAGA
+
FFFFFFFFFFFFFFFFFFFFFFFF:FFF:,FF:FFFFFFFFFFFF
@FS10000125:26:BPA73017-1023:1:1101:3550:1280 1:N:0:1
ATGCAACTTCGTCGAGTACGCTCAAATTTCTAGATCGGAAGAGCA
+
F:FFFFFFFFFFFFFFFFFFFFFFFFFFFFFFFFFFFFFFFFFFF
@FS10000125:26:BPA73017-1023:1:1101:3780:1280 1:N:0:1
GCGTCAACTTCGTCGAGTACGCTCAAGATTAAAGATCGGAAGAGC
+
FFFFFFFFFFFFFFFFFFFFFFFFFFFFFFFFFFFFFFFFFFFFF
@FS10000125:26:BPA73017-1023:1:1101:3870:1280 1:N:0:1
TCATGAACTTCGTCGAGTACGCTCAATCTTGTAGATCGGAAGAGC
+
FFFFFFFFFFFFFFFFFFFFFFFFFFFFFFFFFFFFFFFFFFFFF
@FS10000125:26:BPA73017-1023:1:1101:4540:1280 1:N:0:1
TTGACTGGACTTCGTCGAGTACGCTCAATTATCAAGATCGGAAGA
+
FFFFFFFFFFFFFFFFFFFFFFFFFFFFFFFFFFFFFFFFFFFFF
@FS10000125:26:BPA73017-1023:1:1101:4960:1280 1:N:0:1
GCGACAACTTCGTCGAGTACGCTCAAGAGAAGAGATCGGAAGAGC
+
,FFFFFFFFFFFFFFFFFFFFFFFFFFFFFFFFFFFFFFFFFFFF
@FS10000125:26:BPA73017-1023:1:1101:5230:1280 1:N:0:1
GCTGCACAACTTCGTCGAGTACGCTCAAAAGTTTAGATCGGAAGA
+
FFFFFFFFFFFFFFFFFFFFFFFFFFFFFFFFFFFFFFFFFFFFF
@FS10000125:26:BPA73017-1023:1:1101:6290:1280 1:N:0:1
TTGGAAACTTCGTCGAGTACGCTCAAGAGAAAAGATCGGAAGAGC
+
:FFFFFFFFFFFFFFFFFFFFFFFFFFFFFFFFFFFFFFFFFFFF
@FS10000125:26:BPA73017-1023:1:1101:7800:1280 1:N:0:1
TGCAAAACTTCGTCGAGTACGCTCAACATTGTAGATCGGAAGAGC
+
FFFFFFFFFFFFFFFFFFFFFFFFFFFFFFFFFFFFFFFFFFF:F
@FS10000125:26:BPA73017-1023:1:1101:7830:1280 1:N:0:1
TGGCAATCTTCGTCGAGTACGCTCAAAGATATAGATCGGAAGAGC
+
FFFFFFFFFFFFFFFFFFFFFFFFFFFFFFFFFFFFFFFFFFFFF
@FS10000125:26:BPA73017-1023:1:1101:7980:1280 1:N:0:1
GCGTTTCGAACTTCGTCGAGTACGCTCAACTGTAAAGATCGGAAG
+
FFFFFFFFFFFFFFFFFFFFFFFFFFFFFFFFFFFFFFFFFFFFF
@FS10000125:26:BPA73017-1023:1:1101:8110:1280 1:N:0:1
TTGTCCAACTTCGTCGAGTACGCTCAAACGGTCAGATCGGAAGAG
+
FFFFFFFFFFFFFFFFFFFFFFFFFFFFFFFFFFFFFFFFFFFFF
@FS10000125:26:BPA73017-1023:1:1101:8780:1280 1:N:0:1
GTGCAACTTCGTCGAGTACGCTCAAACTCAGAGATCGGAAGAGCA
+
FFFFFFFFFFFFFFFFFFFFFFFFFFFFFFFFFFFFFFFFFFFFF
@FS10000125:26:BPA73017-1023:1:1101:9490:1280 1:N:0:1
GCGGGAACTTCGTCGAGTACGCTCATGTCCAAGATCGGAAGAGCA
+
FFFFFFFFFFFFFFFFFFFFFFFFFFFFFFFFFFFFFFFFFFFFF
@FS10000125:26:BPA73017-1023:1:1101:9580:1280 1:N:0:1
TCGCAAACTTCGTCGAGTACGCTCAACTAGAAAGATCGGAAGAGC
+
FFFFFFFFFFFFFFFFFFFFFFFFFFFFFFFFFFFFFFFFFFFFF
@FS10000125:26:BPA73017-1023:1:1101:10890:1280 1:N:0:1
GGGCTAACTTCGTCGAGTACGCTCAATTAAAGAGATCGGAAGAGC
+
,,FFFFFFFFFFFF:FFFFF:FF:,FFFF:FFFFFF:FFFFFFFF
@FS10000125:26:BPA73017-1023:1:1101:11370:1280 1:N:0:1
TCGGCAATAACTTCGTCGAGTACGCTCAAAATTAGAGATCGGAAG
+
FFFFFFFFFFFFFFFFFFFFFFFFFFFFFFFFFFFFFFFFFFFFF
@FS10000125:26:BPA73017-1023:1:1101:11420:1280 1:N:0:1
TCTTCGTCGAGTACGCTCAAAACTTAAGATCGGAAGAGCACACGT
+
FFFFFFFFFFFFFFFFFFFFFFFFFFFFFFFFFFFFFFFFFFFFF
@FS10000125:26:BPA73017-1023:1:1101:11610:1280 1:N:0:1
TTGGCAACTTCGTCGAGTACGCTCAATTTAGCAGATCGGAAGAGC
+
FFFFFFFFFFFFFFFFFFFFFFFFFFFFFFFFFFFFFFFFFFFFF
@FS10000125:26:BPA73017-1023:1:1101:11690:1280 1:N:0:1
TCGTAAACTTCGTCGAGTACGCTCAAAACTAGAGATCGGAAGAGC
+
FFFFFFFFFFFFFFFFFFFFFFFFFFFFFFFFFFFFFFFFFFFFF
@FS10000125:26:BPA73017-1023:1:1101:11770:1280 1:N:0:1
GGGGAAACTTCGTCGAGTACGCTCAATACACGAGATCGGAAGAGC
+
FFFFFFFFFFFFFFFFFFFFFFFFFFFFFFFFFFFFFFFFFFFFF
@FS10000125:26:BPA73017-1023:1:1101:12980:1280 1:N:0:1
TTGTAACTTCGTCGAGTACGCTCAAATCAGGAGATCGGAAGAGCT
+
FFFFFFFFF::FF:FFFF::F:F,FF,FF:F::FF:FFFFFFFF,
@FS10000125:26:BPA73017-1023:1:1101:13120:1280 1:N:0:1
TTGGTGGAAACTTCGTCGAGTACGCTCAACATTAAAGATCGGAAG
+
FFFFFFFFFFFFFFFFFFFFFFFFFFFFFFFFFFFFFFFFFFFFF
@FS10000125:26:BPA73017-1023:1:1101:13570:1280 1:N:0:1
CGTCAACTTCGTCGAGTACGCTCAAGAGAGAAGATCGGAAGAGCA
+
FFFFFFFFFFFFFFFFFFFFFFFFFFFFFFFFFFFFFFFFFFFFF
@FS10000125:26:BPA73017-1023:1:1101:14020:1280 1:N:0:1
TCGAACTTCGTCGAGTACGCTCAATTAGGTAGATCGGAAGAGCAC
+
FFFFFFFFFFFFFFFFFFFFFFFFFFFFFFFFFFFFFFFFFFFFF
@FS10000125:26:BPA73017-1023:1:1101:14490:1280 1:N:0:1
GCGCTAACTTCGTCGAGTACGCTCAACGGTAAAGATCGGAAGGGC
+
FFFFFFFFFFFFFFFFFFFFFFFFFFFFFFFFFFFFFFFFFF,FF
@FS10000125:26:BPA73017-1023:1:1101:15550:1280 1:N:0:1
ATGGACCAACTTCGTCGAGTACGCTCAAACGTGTAGATCGGAAGA
+
FFFFFFFFFFFFFFFFFFFFFFFFFFFFFFFFFFFFFFFFFFFFF
@FS10000125:26:BPA73017-1023:1:1101:15860:1280 1:N:0:1
CCGAAATCTTCGTCGAGTACGCTCAAAGACAAAGATCGGAAGAGC
+
FFFFFFFFFFFFFFFFFFFFFFFFFFFFFFFFFFFFFFFFFFFFF
@FS10000125:26:BPA73017-1023:1:1101:1340:1290 1:N:0:1
GCGGGAACTTCGTCGAGTACGCTCAAAACGTTAGATCGGAAGAGC
+
FFFFFFFFFFFFFFFFFFFFFFFFFFFFFFFFFFFFFFFFFFFFF
@FS10000125:26:BPA73017-1023:1:1101:2460:1290 1:N:0:1
TTGAAAACTTCGTCGAGTACGCTCAAGATGAGAGATCGGAAGAGC
+
FFFFFFFFFFFFFFFFFFFFFFFFFFFFFFFFFFFFFFFFFFFFF
@FS10000125:26:BPA73017-1023:1:1101:2570:1290 1:N:0:1
TTGACTGGACTTCGTCGAGTACGCTCAATAAAGAAGATCGGAAGA
+
FFFFFFFFFFFFFFFFFFFFFFFFFFFFFFFFFFFFFFFFFFFFF
@FS10000125:26:BPA73017-1023:1:1101:2860:1290 1:N:0:1
CGGGACCTAACTTCGTCGAGTACGCTCAAGTGGTAAGATCGGAAG
+
FFFFFFFFFFFFFFFFFFFFFFFFFFFFFFFFFFFFFFFFFFFFF
@FS10000125:26:BPA73017-1023:1:1101:3510:1290 1:N:0:1
TTGACTGGACTTCGTCGAGTACGCTCAAGTTATAAGATCGGAAGA
+
FFFFFFFFFFFFFFFFFFFFFFFFFFFFFFFFFFFFFFFFFFFFF
@FS10000125:26:BPA73017-1023:1:1101:3520:1290 1:N:0:1
TTGGAAACTTCGTCGAGCACGCTCAATACTATAGATCGGAAGAGC
+
FFFFFFFFFFFFFFFFFFFFFFFFFFFFFFFFFFFFFFFFFFFFF
@FS10000125:26:BPA73017-1023:1:1101:3630:1290 1:N:0:1
GTGCAACTTCGTCGAGTACGCTCAAGATTGGAGATCGGAAGAGCA
+
F::FFFFFFFFFFFFFFFFFF:FFFFFFFFFF:FFF:FFFF:FFF
@FS10000125:26:BPA73017-1023:1:1101:4480:1290 1:N:0:1
CCGTTATCTTCGTCGAGTACGCTCAATCATTTAGATCGGAAGAGC
+
FFFFFFFFFFFFFFFFFFFFFFFFFFFFFFFFFFFFFFFFFFFFF
@FS10000125:26:BPA73017-1023:1:1101:5880:1290 1:N:0:1
TTGACTGGACTTCGTCGAGTACGCTCAATTCCTAAGATCGGAAGA
+
FFFFFFFFFFFFFFFFFFFFFFFFFFFFFFFFFFFFFFFFFFFFF
@FS10000125:26:BPA73017-1023:1:1101:6550:1290 1:N:0:1
TCTAGAACTTCGTCGAGTACGCTCAAAATAATAGATCGGAAGAGC
+
FFFFFFFFFFFFFFFFFFFFFFFFFFFFFFFFFFFFFFFFFFFFF
@FS10000125:26:BPA73017-1023:1:1101:7130:1290 1:N:0:1
TTGCCAACTTCGTCGAGTACGCTCAAACATTAAGATCGGAAGAGC
+
FFFFFFFFFFFFFFFFFFFFFFFFFFFFFFFFFFFFFFFFFFFFF
@FS10000125:26:BPA73017-1023:1:1101:7420:1290 1:N:0:1
TTTAACAACTTCGTCGAGTACGCTCAAGAGATCAGATCGGAAGAG
+
FFFFFFFFFFFFFFFFFFFFFFFFFFFFFFFFFFFFFFFFFFFFF
@FS10000125:26:BPA73017-1023:1:1101:8100:1290 1:N:0:1
GCGGCAACTTCGTCGAGTACGCTCAATTGTTTAGATCGGAAGAGC
+
,F:FFFFFFFF:FFFFFFFFFFFF:F:FFFFFF:F:FFFFFFFFF
@FS10000125:26:BPA73017-1023:1:1101:8600:1290 1:N:0:1
GGGTAAACTTCGTCGAGTACGCTCAACACGAGAGATCGGAAGAGC
+
FFFFFFFFFFFFFFFFFFFFFFFFFFFFFFFFFFFFFFFFFFFFF
@FS10000125:26:BPA73017-1023:1:1101:8660:1290 1:N:0:1
TTTGAAACTTCGTCGAGTACGCTCAACAACGGAGATCGGAAGAGC
+
FFFFFFFFFFFFFFFFFFFFFFFFFFFFFFFFFFFFFFFFFFFFF
@FS10000125:26:BPA73017-1023:1:1101:9150:1290 1:N:0:1
GGGGGTTTAACTTCGTCGAGTAGCTCAAGAATGGAGATCGGAAGA
+
FFFFFFFFFFFFFFFFFFFFFFFFFFFFFFFFFFFFFFFFFFFFF
@FS10000125:26:BPA73017-1023:1:1101:9160:1290 1:N:0:1
TTGCAAAACTTCGTCGAGTACGCTCAACCAACGAGATCGGAAGAG
+
FFFFFFFFFFFFFFFFFFFFFFFFFFFFFFFFFFFFFFFFFFFFF
@FS10000125:26:BPA73017-1023:1:1101:9550:1290 1:N:0:1
TTGGGCAACTTCGTCGAGTACGCTCAATTGTGAAGATCGGAAGAG
+
FFFFFFFFFFFFFFFFFFFFFFFFFFFFFFFFFFFFFFFFFFFFF
@FS10000125:26:BPA73017-1023:1:1101:9790:1290 1:N:0:1
TTGTAAACTTGTCGAGTACGCTCAAAATTAAAGATCGGAAGAGCA
+
FF:FFFFFFFFFFFFFFFFFFFFFFFFFFFFFFFFFFFFFFFFFF
@FS10000125:26:BPA73017-1023:1:1101:9800:1290 1:N:0:1
CCGACTGGACTTCGTCGAGTACGCTCCAACGAACGAGATCGGAAG
+
FFFFFFFFFFFFFFFFFFFFFFFFFFFFFFFFFFFFFFFFFFFFF
@FS10000125:26:BPA73017-1023:1:1101:10080:1290 1:N:0:1
GCGACAACTTCGTCGAGTACGCTCAACAGACTAGATCGGAAGAGC
+
F,FFFFFFFFFFFFFFFFFFFFFFFFFFFFFFFFFFFFFFFFFFF
@FS10000125:26:BPA73017-1023:1:1101:10260:1290 1:N:0:1
TAGCTAACTTCGTCGAGTACGCTCAATAACATAGATCGGAAGAGC
+
FFFFFFFFFFFFFFFFFFFFFFFFFFFFFFFFFFFFFFFFFFFFF
@FS10000125:26:BPA73017-1023:1:1101:10970:1290 1:N:0:1
TTGAACTTCGTCGAGTACGCTCAACTTCCTAGATCGGAAGAGCAC
+
FFFFFFFFFFFFFFFFFFFFFFFFFFFFFFFFFFFFFFFFFFFFF
@FS10000125:26:BPA73017-1023:1:1101:11060:1290 1:N:0:1
TCGATAACTTCGTCGAGTACGCTCAACACACTAGATCGGAAGAGC
+
FFFFFFFFFFFFFFFFFFFFFFFFFFFFFFFFFFFFFFFFFFFFF
@FS10000125:26:BPA73017-1023:1:1101:11180:1290 1:N:0:1
TCGTCATCTTCGTCGAGTACGCTCAAGAACAAAGATCGGAAGAGC
+
FFFFFFFFFFFFFFFFFFFFFFFFFFFFFFFFFFFFFFFFFFFFF
@FS10000125:26:BPA73017-1023:1:1101:11830:1290 1:N:0:1
GGGTCGGAACTTCGTCGAGTACGCTCAAAACCTCAGATCGGAAGA
+
FFFFFFFFFFFFFFFFFFFFFFFFFFFFFFFFFFFFFFFFFFFFF
@FS10000125:26:BPA73017-1023:1:1101:12610:1290 1:N:0:1
TTGACTGGACTTCGTCGAGTACGCTCAAACACAAAGATCGGAAGA
+
FFFFFFFFFFFFFFFFFFFFFFFFFFFFFFFFFFFFFFFFFFFFF
@FS10000125:26:BPA73017-1023:1:1101:12850:1290 1:N:0:1
TTGCATGAACTTCGTCGAGTACGCTCAAGGCTGGAGATCGGAAGA
+
FFFFFFFFFFFFFFFFFFFFFFFFFFFFFFFFFFFFFFFFFFFFF
@FS10000125:26:BPA73017-1023:1:1101:13600:1290 1:N:0:1
GGCGAAATTTCGTCGAGTACGCTCAAGTATCTAGATCGGAAGAGC
+
FFFFFFFFFFFFFFFFFFFFFFFFFFFFFFFFFFFFFFFFFFFFF
@FS10000125:26:BPA73017-1023:1:1101:13740:1290 1:N:0:1
TCGTCAACTTCGTCGAGTACGCTCAAAAAATCAGATCGGAAGAGC
+
FFFFFFFFFFFFFFFFFFFFFFFFFFFFFFFFFFFFFFFFFFFFF
@FS10000125:26:BPA73017-1023:1:1101:13800:1290 1:N:0:1
TAGTAAACTTCGTCGAGTACGCTCAAGCCGTAAGATCGGAAGAGC
+
FFFFFFFFFFFFFFFFFFFFFFFFFFFFFFFFFFFFFFFFFFFFF
@FS10000125:26:BPA73017-1023:1:1101:13810:1290 1:N:0:1
TTGCCAACTTCGTCGAGTACGCTCAAGTAAAAAGATCGGAAGAGC
+
FFFFFFFFFFFFFFFFFFFFFFFFFFFFFFFFFFFFFFFFFFFFF
@FS10000125:26:BPA73017-1023:1:1101:14190:1290 1:N:0:1
TTGTTTAACTTCGTCGAGTACGCTCAAGTATGGAGATCGGAAGAG
+
FFFFFFFFFFFFFFFFFFFFFFFFFFFFFFFFFFFFFFFFFFFFF
@FS10000125:26:BPA73017-1023:1:1101:15010:1290 1:N:0:1
TTGCCAGCTTCGTCGAGTACGCTCAAAGCAACAGATCGGAAGAGC
+
FFFFFFFFFFFFFFFFFFFFFFFFFFFFFFFFFFFFFFFFFFFFF
@FS10000125:26:BPA73017-1023:1:1101:15190:1290 1:N:0:1
TTTTAAACTTCGTCGAGTACGCTAGATCGGAAGAGCACACGTCTG
+
FFFF:FFFFFFFFFFFFFFFFFFFF:FFFFFFFFFFFFFFFFFFF
@FS10000125:26:BPA73017-1023:1:1101:16130:1290 1:N:0:1
TTGTATCTTCGTCGAGTACGCTCAAATACTGAGATCGGAAGAGCA
+
FFFFFFFFFFFFFFFFFFFFFFFFFFFFFFFFFFFFFFFFFFFF,
@FS10000125:26:BPA73017-1023:1:1101:1320:1300 1:N:0:1
GCCAAACTTCGTCGAGTACGCTCAAAGAGGGAGATCGGAAGAGCA
+
FFFFFFFFFFFFFFFFFFFFFFFFFFFFFFFFFFFFFFFFFFFFF
@FS10000125:26:BPA73017-1023:1:1101:1910:1300 1:N:0:1
CCGGAAACTTCGTCGAGTACGCTCAAGGGGATAGATCGGAAGAGC
+
FFFFFFFFFFFFFFFFFFFFFFFFFFFFFFFFFFFFFFFFFFFFF
@FS10000125:26:BPA73017-1023:1:1101:2950:1300 1:N:0:1
GTGGCAACTTCGTCGAGTACGCTCAATCACATAGATCGGAAGAGC
+
:FFFFFFFFFFFFFFFFFFFFFFFFFFFFFFFFFFFFFFFFFFFF
@FS10000125:26:BPA73017-1023:1:1101:3630:1300 1:N:0:1
TTGTTTAACTTCGTCGAGTACGCTCAATATAAAAGATCGGAAGAG
+
FFFFFFFFFFFFFFFFFFFFFFFFFFFFFFFFFFFFFFFFFFFFF
@FS10000125:26:BPA73017-1023:1:1101:3960:1300 1:N:0:1
CCGAAAACTTCGTCGAGTACGCTCAAACCAAAAGATCGGAAGAGC
+
FFFFFFFFFFFFFFFFFFFFFFFFFFFFFFFFFFFFFFFFFFFFF
@FS10000125:26:BPA73017-1023:1:1101:4140:1300 1:N:0:1
GCGCCAACTTCGTCGAGTACGCTCAATGCATAAGATCGGAAGAGC
+
FFFFFFFFFFFFFFFFFFFFFFFFFFFFFFFFFFFFFFFFFFFFF
@FS10000125:26:BPA73017-1023:1:1101:4930:1300 1:N:0:1
CTGAAACTTCGTCGAGTACGCTCAATGCCCGAGATCGGAAGAGCA
+
FFFFFFFFFFFFFFFFFFFFFFFFFFFFFFFFFFFFFFFFFFFFF
@FS10000125:26:BPA73017-1023:1:1101:5000:1300 1:N:0:1
GGTTTAACTTCGTCGAGTACGCTCAATCCATAAGATCGGAAGAGC
+
FFFFFFFFFFFFFFFFFFFFFFFFFFFFFFFFFFFFFFFFFFFFF
@FS10000125:26:BPA73017-1023:1:1101:5230:1300 1:N:0:1
TTGGATGAACTTCGTCGAGTACGCTCAATCTAATAGATCGGAAGA
+
FFFFFFFFFFFFFFFFFFFFFFFFFFFFFFFFFFFFFFFFFFFFF
@FS10000125:26:BPA73017-1023:1:1101:5530:1300 1:N:0:1
CCGTAAACTTCGTCGAGTACGCTCAACAGTTAAGATCGGAAGAGC
+
FFFFFFFF,FFFFF,FFFF:FFF::FFFFFFFFFFFFF:FFFFFF
@FS10000125:26:BPA73017-1023:1:1101:6500:1300 1:N:0:1
GAGCACTAACTTCGTCGAGTACGCTCAAATGGAAAGATCGGAAGA
+
FFFFFFFFFFFFFFFFFFFFFFFFFFFFFFFFFFFFFFFFFFFFF
@FS10000125:26:BPA73017-1023:1:1101:7230:1300 1:N:0:1
TCGTTAACTTCGTCGAGTACGCTCAACCATAGAGATCGGAAGAGC
+
FFFFFFFFFFFFFFFFFFFFFFFFFFFFFFFFFFFFFFFFFFFFF
@FS10000125:26:BPA73017-1023:1:1101:8220:1300 1:N:0:1
TTGCATAACTTCGTCGAGTACGCTCAAAATTGAAGATCGGAAGAG
+
FFFFFFFFFFFFFFFFFFFFFFFFFFFFFFFFFFFFFFFFFFFFF
@FS10000125:26:BPA73017-1023:1:1101:8330:1300 1:N:0:1
GCGGGAACCTCGTCGAGTACGCTCAATGTAGGAGATCGGAAGAGC
+
FFFFFFFFFFFFFFFFFFFFFFFFFFFFFFFFFFFFFFFFFFFFF
@FS10000125:26:BPA73017-1023:1:1101:8510:1300 1:N:0:1
CAGCTAACTTCGTCGAGTACGCTCAAACCAGAAGATCGGAAGAGC
+
FFFFFFFFFFFFFFFFFFFFFFFFFFFFFFFFFFFFFFFFFFFFF
@FS10000125:26:BPA73017-1023:1:1101:8740:1300 1:N:0:1
TCGACTGGACTTCGTCGAGTACGCTCAAATTTAAAGATCGGAAGA
+
FFFFFFFFFFFFFFFFFFFFFFFFFFFFFFFFFFFFFFFFFFFFF
@FS10000125:26:BPA73017-1023:1:1101:9330:1300 1:N:0:1
TTGACTGGACTTCGTCGAGTACGCTCAAACCGGAAGATCGGAAGA
+
FFFFFFFFFFFFFFFFFFFFFFFFFFFFFFFFFFFFFFFFFFFFF
@FS10000125:26:BPA73017-1023:1:1101:9680:1300 1:N:0:1
ACGTTAACTTCGTCGAGTACGCTCAATGAGAAAGATCGGAAGAGC
+
FFFFFFFFFFFFFFFFFFFFFFFFFFFFFFFFFFFFFFFFFFFFF
@FS10000125:26:BPA73017-1023:1:1101:9770:1300 1:N:0:1
TCGGCAACTTCGTCGAGTACGCTCAACTGTGCAGATCGGAAGAGC
+
FF,FFFFFFFF:FF:FF:FFFFFFFFFFFFFFFFFFFFFFFFFFF
@FS10000125:26:BPA73017-1023:1:1101:10540:1300 1:N:0:1
TCGTAAACTTCGTCGAGTACGCTCAATGTCTCAGATCGGAAGAGC
+
FFFFFFFFFFFFFFFFFFFFFFFFFFFFFFFFFFFFFFFFFFFFF
@FS10000125:26:BPA73017-1023:1:1101:10660:1300 1:N:0:1
TTGCCTATAACTTCGTCGAGTACGCTCAAACTTACAGATCGGAAG
+
FFFFFFFFFFFFFFFFFFFFFFFFFFFFFFFFFFFFFFFFFFFFF
@FS10000125:26:BPA73017-1023:1:1101:10970:1300 1:N:0:1
GCCTCTAACTTCGTCGAGTACGCTCAAAGGAGTAGATCGGAAGAG
+
,FFFFFFFFFFFFFFFFFFFFFFFFFFFFFFFFFFFFFFFFFFFF
@FS10000125:26:BPA73017-1023:1:1101:11340:1300 1:N:0:1
GGGGTAACAACTTTCGTCGAGTACGCTCAAGGCGGAAGATCGGAA
+
FFFFFFFFFFFFFFFFFFFFFFFFFFFFFFFFFFFFFFFFFFFFF
@FS10000125:26:BPA73017-1023:1:1101:11780:1300 1:N:0:1
TCAACTAACTTCGTCGAGTACGCTCAAAACAGGAGATCGGAAGAG
+
FFFFFFFFFFFFFFFFFFFFFFFFFFFFFFFFFFFFFFFFFFFFF
@FS10000125:26:BPA73017-1023:1:1101:12110:1300 1:N:0:1
TTGCCGAACTTCGTCGAGTACGCTCAATACCAAAGATCGGAAGAG
+
F:FFFFFFFFFFFFFFFFFFFFFFF,FF,FFF,,FFFFFFFFFFF
@FS10000125:26:BPA73017-1023:1:1101:12160:1300 1:N:0:1
TGGTCAACTTCGTCGAGTACGCTCAAAGCTCAAGATCGGAAGAGC
+
FFFFFFFFFFFFFFFFFFFFFFFFFFFFFFFFFFFFFFFFFFFFF
@FS10000125:26:BPA73017-1023:1:1101:12380:1300 1:N:0:1
AAGGAAACTTCGTCGAGTACGCTCAACACTGTAGATCGGAAGAGC
+
FFFFFFFFFFFFFFFFFFFFFFFFFFFFFFFFFFFFFFFFFFFFF
@FS10000125:26:BPA73017-1023:1:1101:12470:1300 1:N:0:1
GGGGAAACTTCGTCGAGTACGCTCAATGAGTAAGATCGGAAGAGC
+
FFFFFFFFFFFFFFFFFFFFFFFFFFFFFFFFFFFFFFFFFFFFF
@FS10000125:26:BPA73017-1023:1:1101:12710:1300 1:N:0:1
TTTAACTTCGTCGAGTACGCTCAATTTTGTAGATCGGAAGAGCAC
+
FFFFFFFFFFFFFFFFFFFFFFFFFFFFFFFFFFFFFFFFFFFFF
@FS10000125:26:BPA73017-1023:1:1101:12900:1300 1:N:0:1
TTTCTAACTTCGTCGAGTACGCTCAACAGACGAGATCGGAAGAGC
+
FFFFFFFFFFFFFFFFFFFFFFFFFFFFFFFFFFFFFFFFFFFFF
@FS10000125:26:BPA73017-1023:1:1101:13020:1300 1:N:0:1
GGCAACAACAACTTCGTCGAGTACGCTCAACATATAAGATCGGAA
+
FFFFFFFFFFFFFFFFFFFFFFFFFFFFFFFFFFFFFFFFFFFFF
@FS10000125:26:BPA73017-1023:1:1101:13080:1300 1:N:0:1
GCGCGCAACTAACTTCGTCGAGTACGCTCAATCAAAAAGATCGGA
+
:FFF:FFFFFF,FF:F:FF:,F,FF,FFFFF,FFFFF,FFFFF:F
@FS10000125:26:BPA73017-1023:1:1101:13240:1300 1:N:0:1
ATGAAACTTCGTCGAGTACGCTCAACCTACAAGATCGGAAGAGCA
+
F:FFFFFFFFFFFFFFFFFFFFFFFFFFFFFFFFFFFFFFFFFFF
@FS10000125:26:BPA73017-1023:1:1101:14190:1300 1:N:0:1
GCGTTAACTTCGTCGAGTACGCTCAATTGGGAAGATCGGAAGAGC
+
FFFFFFFFFFFFFFFFFFFFFFFFFFFFFFFFFFFFFFFFFFFFF
@FS10000125:26:BPA73017-1023:1:1101:14430:1300 1:N:0:1
CCGGAAACTTCGTCGAGTACGCTCAAACGGATAGATCGGAAGAGC
+
FF:FF:FFFFFFFFFFFFFFFFFFF,:FFFFFFFFFFFFFFFFFF
@FS10000125:26:BPA73017-1023:1:1101:14950:1300 1:N:0:1
CCGGTAACTTCGTCGAGTACGCTCAAACAAAAAGATCGGAAGAGC
+
FFFFFFFFFFFFFFFFFFFFFFFFFFFFFFFFFFFFFFFFFFFFF
@FS10000125:26:BPA73017-1023:1:1101:15520:1300 1:N:0:1
GCCAGGACTTCGTCGAGTACGCTCAATAGGTTAGATCGGAAGAGC
+
FFFFFFFFFFFFFFFFFFFFFFFFFFFFFFFFFFFFFFFFFFFFF
@FS10000125:26:BPA73017-1023:1:1101:15660:1300 1:N:0:1
TTTAGGCAACTTCGTCGAGTACGCTCAACTATTCAGATCGGAAGA
+
FFFFFFFFFFFFFFFFFFFFFFFFFFFFFFF:FFFFFFFFFFFFF
@FS10000125:26:BPA73017-1023:1:1101:15780:1300 1:N:0:1
TTGACTGGACTTCGTCGAGTACGCTCAACCTGGAAGATCGGAAGA
+
FFFFFFFFFFFFFFFFFFFFFFFFFFFFFFFFFFFFFFFFFFFFF
@FS10000125:26:BPA73017-1023:1:1101:1370:1310 1:N:0:1
GCGGCAACTTCGTCGAGTACGCTCAACAAGGTAGATCGGAAGAGC
+
:FFFFFFFFFFFFFFFFFFFFFFFFFFFFFFFFFFFFFFFFFFFF
@FS10000125:26:BPA73017-1023:1:1101:3110:1310 1:N:0:1
TTGGTGAACTTCGTCGAGTACGCTCAATTATGGAGATCGGAAGAG
+
FFFFFFFFFFFFFFFFFFFFFFFFFFFFFFFFFFFFFFFFFFFFF
@FS10000125:26:BPA73017-1023:1:1101:3170:1310 1:N:0:1
TCGGGATCTTCGTCGAGTACGCTCAAATAGTGAGATCGGAAGAGC
+
FFFFFFFFFFFFFFFFFFFFFFFFFFFFFFFFFFFFFFFFFFFFF
@FS10000125:26:BPA73017-1023:1:1101:3220:1310 1:N:0:1
GGGATAACTTCGTCGAGTACGCTCAAGTGAATAGATCGGAAGAGC
+
FFFFFFFFFFFFFFFFFFFFFFFFFFFFFFFFFFFFFFFFFFFFF
@FS10000125:26:BPA73017-1023:1:1101:3680:1310 1:N:0:1
GGGATAACTTCGTCGAGTACGCTCAACAGACGAGATCGGAAGAGC
+
F:FFFFFFFFFFFFFFFFFFFFFFFFFFFFFFFFFFFFFFFFFFF
@FS10000125:26:BPA73017-1023:1:1101:4540:1310 1:N:0:1
TCGTTAACTTCGTCGAGTACGCTCAAACCTTTAGATCGGAAGAGC
+
FFFFFFFFFFFFFFFFFFFFFFFFFFFFFFFFFFFFFFFFFFFFF
@FS10000125:26:BPA73017-1023:1:1101:4790:1310 1:N:0:1
GCCGAACTTCGTCGAGTACGCTCAAGTTTGGAGATCGGAAGAGCA
+
FFFFFFFFFFFFFFFFFFFFFFFFFFFFFFFFFFFFFFFFFFFFF
@FS10000125:26:BPA73017-1023:1:1101:6070:1310 1:N:0:1
CTGCAAACTTCGTCGAGTACGCTCAAGAAGTTAGATCGGAAGAGC
+
FFFFFFFFFFFFFFFFFFFFFFFFFFFFFFFFFFFFFFFFFFFFF
@FS10000125:26:BPA73017-1023:1:1101:6310:1310 1:N:0:1
TAGAAACTTCGTCGAGTACGCTCAAAAGAGAAGATCGGAAGAGCA
+
FF::FFFFF:FFFFFFFFFFFFFFFFFFFF:,:FFFFFFFFFFF,
@FS10000125:26:BPA73017-1023:1:1101:6720:1310 1:N:0:1
TTGCAAACTTCGTCGAGTACGCTCAAGCTTTCAGATCGGAAGAGC
+
FFFFFFFFFFFFFFFFFFFFFFFFFFFFFFFFFFFFFFFFFFFFF
@FS10000125:26:BPA73017-1023:1:1101:6910:1310 1:N:0:1
GCGTGAACTTCGTCGAGTACGCTCAATGAGATAGATCGGAAGAGC
+
FFFF:F:FFFFFFFFFFFFFFFFFF:FFFFF,FFFFFF:FFFFFF
@FS10000125:26:BPA73017-1023:1:1101:6940:1310 1:N:0:1
TTGCCAACTTCGTCGAGTACGCTCAATACGGTAGATCGGAAGAGC
+
FFFFFFFFFFFFFFFFFFFFFFFFFFFFFFFFFFFFFFFFFFFFF
@FS10000125:26:BPA73017-1023:1:1101:7120:1310 1:N:0:1
TTGTAGCTTCGTCGAGTACGCTCAATATGATAGATCGGAAGAGCA
+
FFFFFFFFFFFFFFFFFFFFFFFFFFFFFFFFFFFFFFFFFFFFF
@FS10000125:26:BPA73017-1023:1:1101:7140:1310 1:N:0:1
GCGGTAACTTCGTCGAGTACGCTCAAAACTAGAGATCGGAAGAGC
+
FFFFFFFFFFFFFFFFFFFFFFFFFFFFFFFFFFFFFFFFFFFFF
@FS10000125:26:BPA73017-1023:1:1101:7830:1310 1:N:0:1
TCGCCAACTTCGTCGAGTACGCTCAACTCAACAGATCGGAAGAGC
+
FFFFFFFFFFFFFFFFFFFFFFFFFFFFFFFFFFFFFFFFFFFFF
@FS10000125:26:BPA73017-1023:1:1101:7840:1310 1:N:0:1
TCTCTCTCATCTTCGTCGAGTACGCTCAACTGACTAGATCGGAAG
+
,F:FFFFFFFFFFFFFFFFFF:FFFFFFFFFFFFFFFFF:FFFFF
@FS10000125:26:BPA73017-1023:1:1101:8600:1310 1:N:0:1
TAGCAAACTTCGTCGAGTACGCTCAATACGATAGATCGGAAGAGC
+
FFFFFFFFFFFFFFFFFFFFFFFFFFFFFFFFFFFFFFFFFFFFF
@FS10000125:26:BPA73017-1023:1:1101:9040:1310 1:N:0:1
GAGCTCATAACTTCGTCGAGTACGCTCAATGCCCAAGATCGGAAG
+
FFFFFFFFFFFFFFFFFFFFFFFFFFFFFFFFFFFFFFFFFFFFF
@FS10000125:26:BPA73017-1023:1:1101:9150:1310 1:N:0:1
TTGGAAACTTCGTCGAGTACGCTCAATGGACAAGATCGGAAGAGC
+
FFFFFFFFFFFFFFFFFFFFFFFFFFFFFFFFFFFFFFFFFFFFF
@FS10000125:26:BPA73017-1023:1:1101:9660:1310 1:N:0:1
CCGGCAACTTCGTCGAGTACGCTCAATCTGCCAGATCGGAAGAGC
+
FFFFFFFFFFFFFFFFFFFFFFFFFFFFFFFFFFFFFFFFFFFFF
@FS10000125:26:BPA73017-1023:1:1101:10190:1310 1:N:0:1
TTGCTATCTTCGTCGAGTACGCTCAAGGGATTAGATCGGAAGAGC
+
FFFFFFFFFFFFFFFFFFFFFFFFFFFFFFFFFFFFFFFFFFFFF
@FS10000125:26:BPA73017-1023:1:1101:10930:1310 1:N:0:1
CTGGGAACTTCGTCGAGTACGCTCAATTCATCAGATCGGAAGAGC
+
F:F::FFFFFFFFFFFFFFFFFFFFF:FFFFFFFFFFFFFFFFFF
@FS10000125:26:BPA73017-1023:1:1101:11060:1310 1:N:0:1
TAGGAACTTCGTCGAGTACGCTCAAATGGTTAGATCGGAAGAGCA
+
FFFFFFFFFFFFFFFFFFFFFFFFFFF::,FFFFFFFFFFFFFFF
@FS10000125:26:BPA73017-1023:1:1101:12310:1310 1:N:0:1
AAGGAAACTTCGTCGAGTACGCTCAACACTGTAGATCGGAAGAGC
+
FFFFFFFFFFFFFFFFFFFFFFFFFFFFFFFFFFFFFFFFFFFFF
@FS10000125:26:BPA73017-1023:1:1101:12750:1310 1:N:0:1
GCGCAACTTCGTCGAGTACGCTCAACTGACTAGATCGGAAGAGCA
+
FFFFFFFFFFFFFFFFFFFFFFFFFFFFFFFFFFFFFFFFFFFFF
@FS10000125:26:BPA73017-1023:1:1101:13190:1310 1:N:0:1
GACACAACTTCGTCGAGTACGCTCAACCTAGAAGATCGGAAGAGC
+
FFFFFFFFFFFFFFFFFFFFFFFFFFFFFFFFFFFFFFFFFFFFF
@FS10000125:26:BPA73017-1023:1:1101:13300:1310 1:N:0:1
AAGGAAACTTCGTCGAGTACGCTCAACACTGTAGATCGGAAGAGC
+
FFFFFFFFFFFFFFFFFFFFFFFFFFFFFFFFFFFFFFFFFFFFF
@FS10000125:26:BPA73017-1023:1:1101:13720:1310 1:N:0:1
TTGAAATCTTCGTCGAGTACGCTCAAATATTTAGATCGGAAGAGC
+
FFFFFFFFFFFFFFFFFFFFFFFFFFFFFFFFFFFFFFFFFFFFF
@FS10000125:26:BPA73017-1023:1:1101:13760:1310 1:N:0:1
GCTAGGAACTTCGTCGAGTACGCTCAAGTGGTTAGATCGGAAGAG
+
FFFFFFFFFFFFFFFFFFFFFFFFFFFFFFFFFFFFFFFFFFFFF
@FS10000125:26:BPA73017-1023:1:1101:14010:1310 1:N:0:1
TTGCAGAAACTTCGTCGAGTACGCTCAAAAGAATAGATCGGAAGA
+
,::FFFFFFFFFFFFFFFFFFFFFFFFFFFFFFFFFFFFFFFFFF
@FS10000125:26:BPA73017-1023:1:1101:14040:1310 1:N:0:1
ACGCCACAACTTCGTCGAGTACGCTCAATCAAAAAGATCGGAAGA
+
FFFFFFFFFFFFFFFFFFFFFFFFFFFFFFFFFFFFFFFFFFFFF
@FS10000125:26:BPA73017-1023:1:1101:14300:1310 1:N:0:1
TCGCTAACTTCGTCGAGTACGCTCAAAGGACAAGATCGGAAGAGC
+
FFFFFFFFFFFFFFFFFFFFFFFFFFFFFFFFFFFFFFFFFFFFF
@FS10000125:26:BPA73017-1023:1:1101:14920:1310 1:N:0:1
GCGTTAACTTCGTCGAGTACGCTCAAGTGAATAGATCGGAAGAGC
+
FFFFFFFFFFFFFFFFFFFFFFFFFFFFFFFFFFFFFFFFFFFFF
@FS10000125:26:BPA73017-1023:1:1101:15490:1310 1:N:0:1
TTGGAAACTTCGTCGAGTACGCTCAATAAATAAGATCGGAAGAGC
+
FFFFFFFFFFFFFFFFFFFFFFFFFFFFFFFFFFFFFFFFFFFFF
@FS10000125:26:BPA73017-1023:1:1101:15500:1310 1:N:0:1
GCCCAACTTCGTCGAGTACGCTCAATAATAAAGATCGGAAGAGCA
+
FFFFFFFFFFFFFFFFFFFFFFFFFFFFFFFFFFFFFFFFFFFFF
@FS10000125:26:BPA73017-1023:1:1101:15530:1310 1:N:0:1
CCGTTAACTTCGTCGAGTACGCTCAATCCAATAGATCGGAAGAGC
+
FFFFFFFFFFFFFFFFFFFFFFFFFFFFFFFFFFFFFFFFFFFFF
@FS10000125:26:BPA73017-1023:1:1101:16100:1310 1:N:0:1
TCGTAAACTTCGTCGAGTACGCTCAACAAATGAGATCGGAAGAGC
+
FFFFFFFFFFFFFFFFFFFFFFFFFFFFFFFFFFFFFFFFFFFFF
@FS10000125:26:BPA73017-1023:1:1101:1010:1320 1:N:0:1
CCGGCAACTTCGTCGAGTACGCTCAACATGAAAGATCGGAAGAGC
+
FFFFFFFFFFFFFFFFFFFFFFFFFFFFFFFFFFFFFFFFFFFFF
@FS10000125:26:BPA73017-1023:1:1101:1340:1320 1:N:0:1
CTGCAACTTCGTCGAGTACGCTCAAAAGTTAAGATCGGAAGAGCA
+
FFFFFFFFFFFFFFFFFFFFFFFFFFFFFFFFFFFFFFFFFFFFF
@FS10000125:26:BPA73017-1023:1:1101:1560:1320 1:N:0:1
TGGCCAACTTCGTCGAGTACGCTCAAGATTAAAGATCGGAAGAGC
+
FFFFFFFFFFFFFFFFFFFFFFFFFFFFFFFFFFFFFFFFFFFFF
@FS10000125:26:BPA73017-1023:1:1101:1960:1320 1:N:0:1
TTGCCCAACTTCGTCGAGTACGCTCAATAGATAAGATCGGAAGAG
+
FFFFFFFFFFFFFFFFFFFFFFFFFFFFFFFFFFFFFFFFFFFFF
@FS10000125:26:BPA73017-1023:1:1101:2090:1320 1:N:0:1
TTGACTGGACTTCGTCGAGTACGCTCAAACCGAAAGATCGGAAGA
+
FFFFFFFFFFFFFFFFFFFFFFFFFFFFFFFFFFFFFFFFFFFFF
@FS10000125:26:BPA73017-1023:1:1101:2570:1320 1:N:0:1
GCGGTAACTTCGTCGAGTACGCTCAAATACTAAGATCGGAAGAGC
+
FFFFFFFFFFFFFFFFFFFFFFFFFFFFFFFFFFFFFFFFFFFFF
@FS10000125:26:BPA73017-1023:1:1101:3790:1320 1:N:0:1
GCGCAAACTTCGTCGAGTACGCTCAAGGTTAAAGATCGGAAGAGC
+
FFFFFFFFFFFFFFFFFFFFFFFFFFFFFFFFFFFFFFFFFFFFF
@FS10000125:26:BPA73017-1023:1:1101:4100:1320 1:N:0:1
TCGTAACTTCGTCGAGTACGCTCAAGATTAGAGATCGGAAGAGCA
+
FFFFFFFFFFFFFFFFFFFFFFFFFFFFFFFFFFFFFFFFFFFFF
@FS10000125:26:BPA73017-1023:1:1101:5070:1320 1:N:0:1
GAGGGAACTTCGTCGAGTACGCTCAATGCTAAAGATCGGAAGAGC
+
FFFFFFFFFFFFFFFFFFFFFFFFFFFFFFFFFFFFFFFFFFFFF
@FS10000125:26:BPA73017-1023:1:1101:5190:1320 1:N:0:1
GCTTTAACTTCGTCGAGTACGCTCAATGACACAGATCGGAAGAGC
+
FFFFFFFFFFFFFFFFFFFFFFFFFFFFFFFFFFFFFFFFFFFFF
@FS10000125:26:BPA73017-1023:1:1101:5310:1320 1:N:0:1
GCGCAACTTCGTCGAGTACGCTCAATGGGAAAGATCGGAAGAGCA
+
FFFFFFFFFFFFFFFFFFFFFFFFFFFFFFFFFFFFFFFFFFFFF
@FS10000125:26:BPA73017-1023:1:1101:5380:1320 1:N:0:1
TTGCTTAATTTCGTCGAGTACGCTCAATGCTTTAGATCGGAAGAG
+
FFFFFFFFFFFFFFFFFFFFFFFFFFFFFFFFFFFFFFFFFFFFF
@FS10000125:26:BPA73017-1023:1:1101:6190:1320 1:N:0:1
TTGGCGAACTTGTCGAGTACGCTCAACGGAGAAGATCGGAAGAGC
+
FFFFFFFFFFFFFFFFFFFFFFFFFFFFFFFFFFFFFFFFFFFFF
@FS10000125:26:BPA73017-1023:1:1101:6860:1320 1:N:0:1
GAGTACGCTCAAATCAATAGATCGGAAGAGCACACGTCTGAACTC
+
FFFFFFFFFFFFFFFFFFFFFFFFFFFFFFFFFFFFFFFFFFFFF
@FS10000125:26:BPA73017-1023:1:1101:6900:1320 1:N:0:1
TCGTAAACTTCGTCGAGTACGCTCAAGTGTCCAGATCGGAAGAGC
+
FFFFFFFFFFFFFFFFFFFFFFFFFFFFFFFFFFFFFFFFFFFFF
@FS10000125:26:BPA73017-1023:1:1101:6980:1320 1:N:0:1
GAGGGGGGAACTTCGTCGAGTACGCTCAAGGCCGAAGATCGGAAG
+
FFFFFFFFFFFFFFFFFFFFFFFFFFFFFFFFFFFFFFFFFFFFF
@FS10000125:26:BPA73017-1023:1:1101:7320:1320 1:N:0:1
GCGCTAACTTCGTCGAGTACGCTCAATCCCTAAGATCGGAAGAGC
+
FFFFFFFFFFFFFFFFFFFFFFFFFFFFFFFFFFFFFFFFFFFFF
@FS10000125:26:BPA73017-1023:1:1101:7780:1320 1:N:0:1
TCGGAAACTTCGTCGAGTACGCTCAATACAACAGATCGGAAGAGC
+
FFFFFFFFFFFFFFFFFFFFFFFFFFFFFFFFFFFFFFFFFFFFF
@FS10000125:26:BPA73017-1023:1:1101:8150:1320 1:N:0:1
GAGCAAACTTCGTCGAGTACGCTCAACTTGATAGATCGGAAGAGC
+
,FFFF:,FFFF:F:F:FF:FFFF:F:FFF,F,FF:FF:F:FFF:F
@FS10000125:26:BPA73017-1023:1:1101:8480:1320 1:N:0:1
ATGCTAACTTCGTCGAGTACGCTCAAAGGAGTAGATCGGAAGAGC
+
F:FFFFFFFFFFFFFFFFFFFFFFFFFFFFFFFFFFFFFFFFFFF
@FS10000125:26:BPA73017-1023:1:1101:9150:1320 1:N:0:1
ACGGATCAACTTCGTCGAGTACGCTCAAGTTTCGAGATCGGAAGA
+
,FFFF:,FF,,F::::,F:::,:F:,,F:,FFF,F::F:,F:F:F
@FS10000125:26:BPA73017-1023:1:1101:9240:1320 1:N:0:1
GCGAAAACTTCGTCGAGTACGCTCAATAGGGAAGATCGGAAGAGC
+
FFFFFFFFFFFFFFFFFFFFFFFFFFFFFFFFFFFFFFFFFFFFF
@FS10000125:26:BPA73017-1023:1:1101:9650:1320 1:N:0:1
TTGACCAACTTCGTCGAGTACGCTCAAATGAATAGATCGGAAGAG
+
FFFFFFFFFFFFFFFFFFFFFFFFFFFFFFFFFFFFFFFFFFFFF
@FS10000125:26:BPA73017-1023:1:1101:9870:1320 1:N:0:1
TTTGAAACTTCGTCGAGTACGCTCAAAAGACAAGATCGGAAGAGC
+
FFFFFFFFFFFFFFFFFFFFFFFFFFFFFFFFFFFFFFFFFFFFF
@FS10000125:26:BPA73017-1023:1:1101:9930:1320 1:N:0:1
GCGCAAACTTCGTCGAGTACGCTCAAGTTTTAAGATCGGAAGAGC
+
FFFFFFFFFFFFFFFFFFFFFFFFFFFFFFFFFFFFFFFFFFFFF
@FS10000125:26:BPA73017-1023:1:1101:10110:1320 1:N:0:1
CGGTAAACTTCGTCGAGTACGCTCAAATTTTAAGATCGGAAGAGC
+
F:FFFFFFFFFFFFFFFFFFFFFFFFFFFFFFFFFFFFFFFFFFF
@FS10000125:26:BPA73017-1023:1:1101:10280:1320 1:N:0:1
TTACAAACTTCGTCGAGTACGCTCAACCAGTAAGATCGGAAGAGC
+
FFFFFFFFFFFFFFFFFFFFFFFFFFFFFFFFFFFFFFFFFFFFF
@FS10000125:26:BPA73017-1023:1:1101:10810:1320 1:N:0:1
TTGACCCCAGCAACTTCGTCGAGTACGCTCAAATTTAAAGATCGG
+
FF:FFFFFFFFFFFFFFFFFFFFFFFFFFFFFFFFFFFFFFFFFF
@FS10000125:26:BPA73017-1023:1:1101:11100:1320 1:N:0:1
TTGACTGGACTTCGTCGAGTACGCTCAACAGATTAGATCGGAAGA
+
FFFFFFFFFFFFFFFFFFFFFFFFFFFFFFFFFFFFFFFFFFFFF
@FS10000125:26:BPA73017-1023:1:1101:11260:1320 1:N:0:1
CCCAAAACTTCGTCGAGTACGCTCAACCGGAAAGATCGGAAGAGC
+
FFFFFFFFFFFFFFFFFFFFFFFFFFFFFFFFFFFFFFFFFFFFF
@FS10000125:26:BPA73017-1023:1:1101:11880:1320 1:N:0:1
TCGCTAACTTCGTCGAGTACGCTCAAAGGTTAAGATCGGAAGAGC
+
FFFFFFFFFFFFFFFFFFFFFFFFFFFFFFFFFFFFFFFFFFFFF
@FS10000125:26:BPA73017-1023:1:1101:12000:1320 1:N:0:1
TCGGTATCTTCGTCGAGTACGCTCAAGTGCAGAGATCGGAAGAGC
+
FFFFFFFFFFFFFFFFFFFFFFFFFFFFFFFFFFFFFFFFFFFFF
@FS10000125:26:BPA73017-1023:1:1101:14110:1320 1:N:0:1
TCTGGAACTTCGTCGAGTACGCTCAAAGAGGAAGATCGGAAGAGC
+
FFFFFFFFFFFFFFFFFFFFFFFFFFFFFFFFFFFFFFFFFFFFF
@FS10000125:26:BPA73017-1023:1:1101:14730:1320 1:N:0:1
TCCTTAACTTCGTCGAGTACGCTCAAAAAGAGAGATCGGAAGAGC
+
FFFFFFFFFFFFFFFFFFFFFFFFFFFFFFFFFFFFFFFFFFFFF
@FS10000125:26:BPA73017-1023:1:1101:15190:1320 1:N:0:1
GGGTAAACTTCGTCGAGTACGCTCAAATAACCAGATCGGAAGAGC
+
:FFFFFFFFFFFFFFFFFFFFFFFFFFFFFFFFFFFFFFFFFFFF
@FS10000125:26:BPA73017-1023:1:1101:15360:1320 1:N:0:1
TTGTTAACTTCGTCGAGTACGCTCAAAAGATCAGATCGGAAGAGC
+
F:FFFFFFFFFFFFFFFFFFFFFFFFFFFFFFFFFFFFFFFFFFF
@FS10000125:26:BPA73017-1023:1:1101:15700:1320 1:N:0:1
TTGACTGGACTTCGTCGAGTACGCTCAATAATGCAGATCGGAAGA
+
FFFFFFFFFFFFFFFFFFFFFFFFFFFFFFFFFFFFFFFFFFFFF
@FS10000125:26:BPA73017-1023:1:1101:1530:1330 1:N:0:1
GCGAGAACTTCGTCGAGTACGCTCAAAACAAAAGATCGGAAGAGC
+
FFFFFFFFFFFFFFFFFFFFFFFFFFFFFFFFFFFFFFFFFFFFF
@FS10000125:26:BPA73017-1023:1:1101:1710:1330 1:N:0:1
TCACTGAACTTCGTCGAGTACGCTCAAGCCGTAAGATCGGAAGAG
+
FFFFFFFFFFFFFFFFFFFFFFFFFFFFFFFFFFFFFFFFFFFFF
@FS10000125:26:BPA73017-1023:1:1101:2010:1330 1:N:0:1
TTGACTGGACTTCGTCGAGTACGCTCAACCTCGTAGATCGGAAGA
+
FFFFFFFFFFFFFFFFFFFFFFFFFFFFFFFFFFFFFFFFFFFFF
@FS10000125:26:BPA73017-1023:1:1101:2440:1330 1:N:0:1
GAGACAACTTCGTCGAGTACGCTCAACTGGAAAGATCGGAAGAGC
+
:FFFFFFFFFFFFFFFFFFFFFFFFFFFFFFFFFFFFFFFFFFFF
@FS10000125:26:BPA73017-1023:1:1101:2600:1330 1:N:0:1
TTGTAAACTTCGTCGAGTACGCTCAATTGTCCAGATCGGAAGAGC
+
FFFFFFFFFFFFFFFFFFFFFFFFFFFFFFFFFFFFFFFFFFFFF
@FS10000125:26:BPA73017-1023:1:1101:2850:1330 1:N:0:1
TTGCAGAACTTCGTCGAGTACGCTCAACACAAGAGATCGGAAGAG
+
FFFFFFFFFFFFFFFFFFFFFFFFFFFFFFFFFFFFFFFFFFFFF
@FS10000125:26:BPA73017-1023:1:1101:3690:1330 1:N:0:1
TTGCTAAACTTAGTCGAGTACGCTCAGAAACTTAGATCGGAAGTG
+
FF,F,FFFF:F:FFF:,F:FF,::FF,FF,FF,:F:FF::F::,,
@FS10000125:26:BPA73017-1023:1:1101:4120:1330 1:N:0:1
TCGCAACTTCGTCGAGTACGTTCAAAAATTGAGATCGGAAGAGCA
+
FFFFFFFFFFFFFFFFFFFFFFFFFFFFFFFFFFFFFFFFFFFFF
@FS10000125:26:BPA73017-1023:1:1101:4410:1330 1:N:0:1
TCGCAAACTTCGTCGAGTACGCTCAAAATGTAAAGATCGGAAGAG
+
FFFFFFFFFFFFFFFFFFFFFFFFFFFFFFFFFFFFFFFFFFFFF
@FS10000125:26:BPA73017-1023:1:1101:4520:1330 1:N:0:1
TCGGTAACTTCGTCGAGTACGCTCAAATGTAAAGATCGGAAGAGC
+
FFFFFFFFFFFFFFFFFFFFFFFFFFFFFFFFFFFFFFFFFFFFF
@FS10000125:26:BPA73017-1023:1:1101:4610:1330 1:N:0:1
TGGTAAACTTCGTCGAGTACGCTCAAGTGTTCAGATCGGAAGAGC
+
FFFFFFFFFFFFFFFFFFFFFFFFFFFFFFFFFFFFFFFFFFFFF
@FS10000125:26:BPA73017-1023:1:1101:5060:1330 1:N:0:1
TTTGGAACTTCGTCGAGTACGCTCAAGGGAAGAGATCGGAAGAGC
+
FFFFFFFFFFFFFFFFFFFFFFFFFFFFFFFFFFFFFFFFFFFFF
@FS10000125:26:BPA73017-1023:1:1101:5130:1330 1:N:0:1
CTGGAAACTTCGTCGAGTACGCTCAAAACACTAGATCGGAAGAGC
+
FF,,,FFF:::,:F:FFFF:FFFFF,,F:FFF:,,:FFFFFFF,F
@FS10000125:26:BPA73017-1023:1:1101:6600:1330 1:N:0:1
CCGCAAACTTCGTCGAGTACGCTCAATTCATGAGATCGGAAGAGC
+
FFFFFFFFFFFFFFFFFFFFFFFFFFFFFFFFFFFFFFFFFFFFF
@FS10000125:26:BPA73017-1023:1:1101:7390:1330 1:N:0:1
GGAACAACTTCGTCGAGTACGCTCAAGCCAAAAGATCGGAAGAGC
+
FFFFFFFFFFFFFFFFFFFFFFFFFFFFFFFFFFFFFFFFFFFFF
@FS10000125:26:BPA73017-1023:1:1101:7640:1330 1:N:0:1
TTGTTTAACTTCGTCGAGTACGCTCAAATCGAGAGATCGGAAGAG
+
FFF,FFFFFFFFFFFFFFFFFFFFFFF,,,::,FFFFFFFFFFFF
@FS10000125:26:BPA73017-1023:1:1101:8560:1330 1:N:0:1
ACGGCAACTTCGTCGAGTACGCTCAAAGATCGAGATCGGAAGAGC
+
FFFFFFFFFFFFFFFFFFFFFFFFFFFFFFFFFFFFFFFFFFFFF
@FS10000125:26:BPA73017-1023:1:1101:8680:1330 1:N:0:1
TTTGATGAACTTCGTCGAGTACGCTCAAAAGTAAAGATCGGAAGA
+
FFFFFFFFFFFFFFFFFFFFFFFFFFFFFFFFFFFFFFFFFFFFF
@FS10000125:26:BPA73017-1023:1:1101:9130:1330 1:N:0:1
TCTGAATCTTCGTCGAGTACGCTCAAGATATAAGATCGGAAGAGC
+
FFFFFFFFFFFFFFFFFFFFFFFFFFFFFFFFFFFFFFFFFFFFF
@FS10000125:26:BPA73017-1023:1:1101:10040:1330 1:N:0:1
TAGCAAACTTCGTCGAGTACGCTCAAATCCCCAGATCGGAAGAGC
+
FFFFFFFFFFFFFFFFFFFFFFFFFFFFFFFFFFFFFFFFFFFFF
@FS10000125:26:BPA73017-1023:1:1101:10100:1330 1:N:0:1
TAGGCAACTTCGTCGAGTACGCTCAAACCAGGAGATCGGAAGAGC
+
FFFFFFFFFFFFFFFFFFFFFFFFFFFFFFFFFFFFFFFFFFFFF
@FS10000125:26:BPA73017-1023:1:1101:10620:1330 1:N:0:1
TTGACTGGACTTCGTCGAGTACGCTCAATACGGAAGATCGGAAGA
+
,,,FFFFFF,:,FF:FFFF:FFFFFFF:FFF:FFFFFFFFFFFFF
@FS10000125:26:BPA73017-1023:1:1101:11020:1330 1:N:0:1
TTGACTGGACTTCGTCGAGTACGCTCAATTCGAGAGATCGGAAGA
+
FFFFFFFFFFFFFFFFFFFFFFFFFFFFFFFFFFFFFFFFFFFFF
@FS10000125:26:BPA73017-1023:1:1101:11120:1330 1:N:0:1
TTGACTGGACTTCGTCGAGTACGCTCAACAGATTAGATCGGAAGA
+
FFFFFFFFFF:FFFFFFFFFFFFFFFFFFFFFFFFFFFFFFFFFF
@FS10000125:26:BPA73017-1023:1:1101:11340:1330 1:N:0:1
GCGCAACTTCGTCGAGTACGCTCAACTCTAAAGATCGGAAGAGCA
+
,FFFFFFFFFFFFFFFFFFFFFFFFFFFFFFFFFFFFFFFFFFFF
@FS10000125:26:BPA73017-1023:1:1101:11500:1330 1:N:0:1
GCGCCAACTTCGTCGAGTACGCTCAAAGTATAAGATCGGAAGAGC
+
FFFFFFFFFFFFFFFFFFFFFFFFFFFFFFFFFFFFFFFFFFFFF
@FS10000125:26:BPA73017-1023:1:1101:12580:1330 1:N:0:1
TGGCAAACTTCGTCGAGTACGCTCAATTGCCTAAATCGGAAGAGC
+
,FFFFFFFFFFFFFFFFFFFFFFFFFFFFFFFFFFFFFFFFFFFF
@FS10000125:26:BPA73017-1023:1:1101:12700:1330 1:N:0:1
GCGGCAACTTCGTCGAGTACGCTCAAATTAAGAGATCGGAAGAGC
+
:FFFFFFFFFF:FFFFFFFFFFFFFFFFFFFFFFFFFFFFFFFFF
@FS10000125:26:BPA73017-1023:1:1101:12840:1330 1:N:0:1
TGGCAAACTTTCGTCGAGTACGCTCAAGGATTTAGATCGGAAGAG
+
FFFFFFFFFFFFFFFFFFFFFFFFFFFFFFFFFFFFFFFFFFFFF
@FS10000125:26:BPA73017-1023:1:1101:13480:1330 1:N:0:1
GCGTGAACTTCGTCGAGTACGCTCAATATTGAAGATCGGAAGAGC
+
FFFFFFFFFFFFFFFFFFFFFFFFFFFFFFFFFFFFFFFFFFFFF
@FS10000125:26:BPA73017-1023:1:1101:13600:1330 1:N:0:1
TGTAAAATTTCGTCGAGTACGCTCAAAATACGAGATCGGAAGAGC
+
FFFFFFFFFFFFFFFFFFFFFFFFFFFFFFFFFFFFFFFFFFFFF
@FS10000125:26:BPA73017-1023:1:1101:13980:1330 1:N:0:1
GCGTTAACTTCGTCGAGTACGCTCAATTATAAAGATCGGAAGAGC
+
,FFFFFFFFFFFFFFFFFFFFFFFFFFFFFFFFFFFFFFFFFFFF
@FS10000125:26:BPA73017-1023:1:1101:14260:1330 1:N:0:1
TGGCCAACTTCGTCGAGTACGCTCAAAAAAACAGATCGGAAGAGC
+
FFFFFFFFFFFFFFFFFFFFFFFFFFFFFFFFFFFFFFFFFFFFF
@FS10000125:26:BPA73017-1023:1:1101:15360:1330 1:N:0:1
GGGGTAACTTCGTCGAGTACGCTCAAATGATTAGATCGGAAGAGC
+
FFFFFFFFFFFFFFFFFFFFFFFFFFFFFFFFFFFFFFFFFFFFF
@FS10000125:26:BPA73017-1023:1:1101:1330:1340 1:N:0:1
CAGCCATAACTTCGTCGAGTACGCTCAACATTGCAGATCGGAAGA
+
FFFFFFFFFFFFFFFFFFFFFFFFFFFFFFFFFFFFFFFFFFFFF
@FS10000125:26:BPA73017-1023:1:1101:1690:1340 1:N:0:1
TTGAAAACTTCGTCGAGTACGCTCAAGAAAGGAGATCGGAAGAGC
+
FFFFFFFFFFFFFFFFFFFFFFFFFFFFFFFFFFFFFFFFFFFFF
@FS10000125:26:BPA73017-1023:1:1101:2320:1340 1:N:0:1
AAGCAAACTTCGTCGAGTACGCTCAATAATACAGATCGGAAGAGC
+
FFFFFFFFFFFFFFFFFFFFFFFFFFFFFFFFFFFFFFFFFFFFF
@FS10000125:26:BPA73017-1023:1:1101:2570:1340 1:N:0:1
TCGATAACTTCGTCGAGTACGCTCAAACGGGAAGATCGGAAGAGC
+
FFFFFFFFFFFFFFFFFFFFFFFFFFFFFFFFFFFFFFFFFFFFF
@FS10000125:26:BPA73017-1023:1:1101:2620:1340 1:N:0:1
TAGCCAACTTCGTCGAGTACGCTCAATAGTGGAGATCGGAAGAGC
+
FFFFFFFFFFFFFFFFFFFFFFFFFFFFFFFFFFFFFFFFFFFFF
@FS10000125:26:BPA73017-1023:1:1101:2920:1340 1:N:0:1
TTGCATAAACTTCGTCGAGTACGCTCAATCACAGAGATCGGAAGA
+
,FFFFFF,FFFFFFFFF:F,FFFFFFFFFFFFFFFF,FFFF:FF,
@FS10000125:26:BPA73017-1023:1:1101:2950:1340 1:N:0:1
TTTGCAACTTCGTCGAGTACGCTCAATTATCGAGATCGGAAGAGC
+
FFFFFFFFFFFFFFFFFFFFFFFFFFFFFFFFFFFFFFFFFFFFF
@FS10000125:26:BPA73017-1023:1:1101:3000:1340 1:N:0:1
TCGCAAAACCTTCGTCGAGTGCGCTCAAAAAGGTAGATCGGAAGA
+
FFFFFFFFFFFFFFFFFFFFFFFFFFFFFFFFFFFFFFFFFFFFF
@FS10000125:26:BPA73017-1023:1:1101:3550:1340 1:N:0:1
GCGGCAACTTCGTCGAGTACGCTCAATGAGGTAGAGCGGAAGAGC
+
FFFFFFFFFFFFFFFFFFFFFFFFFFFFFFFFFFFFFFFFFFFFF
@FS10000125:26:BPA73017-1023:1:1101:3700:1340 1:N:0:1
GCGCTAACTTCGTCGAGTACGCTCAACACGGAAGATCGGAAGAGC
+
FFFFFFFFFFFFFFFFFFFFFFFFFFFFFFFFFFFFFFFFFFFFF
@FS10000125:26:BPA73017-1023:1:1101:3820:1340 1:N:0:1
TTGAAACTTCGTCGAGTACGCTCAAGAGTAAAGATCGGAAGAGCA
+
FFFFFFFFFFFFFFFFFFFFFFFFFFFFFFFFFFFFFFFFFFFFF
@FS10000125:26:BPA73017-1023:1:1101:4440:1340 1:N:0:1
TCGGCAACTTCGTCGAGTACGCTCAATTCGACAGATCGGAAGAGC
+
FFF,FFFFFFFFFFFFFFFFFFFFFFFFFFFFFFFFFFFFFFFFF
@FS10000125:26:BPA73017-1023:1:1101:4520:1340 1:N:0:1
ATGAAACTTTGTCGAGTACGCTCAAACAATTAGATCGGAAGAGCA
+
F:FFFFFFFFFFFFFFFFFFFFFFFFFFFFFFFFFFFFFFFFFFF
@FS10000125:26:BPA73017-1023:1:1101:4680:1340 1:N:0:1
TAGAAAACTTCGTCGAGTACGCTCAACCAAGAAGATCGGAAGAGC
+
FFFFFFFFFFFFFFFFFFFFFFFFFFFFFFFFFFFFFFFFFFFFF
@FS10000125:26:BPA73017-1023:1:1101:5080:1340 1:N:0:1
CCGTCAACTTCGTCGAGTACGCTCAAAGAAATAGATCGGAAGAGC
+
FFFFFFFFFFFFFFFFFFFFFFFFFFFFFFFFFFFFFFFFFFFFF
@FS10000125:26:BPA73017-1023:1:1101:5190:1340 1:N:0:1
TTGACAACTTCGTCGAGTACGCTCAAATAGGAAGATCGGAAGAGC
+
FFFFFFFFFFFFFFFFFFFFFFFFFFFFFFFFFFFFFFFFFFFFF
@FS10000125:26:BPA73017-1023:1:1101:5610:1340 1:N:0:1
TCTACAACTTCGTCGAGTACGCTCAAAAATAAAGATCGGAAGAGC
+
FFFFFFFFFFFFFFFFFFFFFFFFFFFFFFFFFFFFFFFFFFFFF
@FS10000125:26:BPA73017-1023:1:1101:6090:1340 1:N:0:1
CCGGCAACTTCGTCGAGTACGCTCAACGCCTGAGATCGGAAGAGC
+
FFFFFFFFFFFFFFFFFFFFFFFFFFFFFFFFFFFFFFFFFFFFF
@FS10000125:26:BPA73017-1023:1:1101:6460:1340 1:N:0:1
GCGGCAACTTCGTCGAGTACGCTCAATGTATGAGATCGGAAGAGC
+
,F,:F::FFFFF:FF:FFFFFFFFF,FFFFFFF:FFF:FFFFFFF
@FS10000125:26:BPA73017-1023:1:1101:6670:1340 1:N:0:1
TTGGAAACTTCGTCGAGTACGCTCAAGGAGAGAGATCGGAAGAGC
+
FFFFFFFFFFFFFFFFFFFFFFFFFFFFFFFFFFFFFFFFFFFFF
@FS10000125:26:BPA73017-1023:1:1101:7600:1340 1:N:0:1
TTGATTAACTTCGTCGAGTACGCTCAAGAGTTTAGATCGGAAGAG
+
,F,FFFFFFFFFFFFFFFFFFFFFFFFFFFFFFFFFFFFFFFFFF
@FS10000125:26:BPA73017-1023:1:1101:7770:1340 1:N:0:1
TCGGAAACTTCGTCGAGTACGCTCAACTGGATAGATCGGAAGAGC
+
,F:FFFFFFFFFFF:FFFFFFFFFFFFFFFFFFFFFFFFFFFFFF
@FS10000125:26:BPA73017-1023:1:1101:8120:1340 1:N:0:1
TTGGGACCTTCGTCGAGTACGATCAAAGGTAGAGATCGGAAGAGC
+
FFFFFFFFFFFFFFFFFFFFFFFFFFFFFFFFFFFFFFFFFFFFF
@FS10000125:26:BPA73017-1023:1:1101:8320:1340 1:N:0:1
GCGTGAACTTCGTCGAGTACGCTCAAGGTGAAAGATCGGAAGAGC
+
FFFFFFFFFFFFFFFFFFFFFFFFFFFFFFFFFFFFFFFFFFFFF
@FS10000125:26:BPA73017-1023:1:1101:8660:1340 1:N:0:1
TTGGCCTTCGTCGAGTACGCTCAATTTTACAGATCGGAAGAGCAC
+
FFFFFFFFFFFFFFFFFFFFFFFFFFFFFFFFFFFFFFFFFFFFF
@FS10000125:26:BPA73017-1023:1:1101:8690:1340 1:N:0:1
TGCGAAACTTCGTCGAGTACGCTCAATAGTATAGATCGGAAGAGC
+
FFFFFFFFFFFFFFFFFFFFFFFFFFFFFFFFFFFFFFFFFFFFF
@FS10000125:26:BPA73017-1023:1:1101:9600:1340 1:N:0:1
TTGCCTAACTTGTCGAGTACGCTCAATCACTAAGATCGGAAGAGC
+
FFFFFFFFFFFFFFFFFFFFFFFFFFFFFFFFFFFFFFFFFFFFF
@FS10000125:26:BPA73017-1023:1:1101:9940:1340 1:N:0:1
TCGCCATCTTCGTCGAGTACGCTCAAGTAAGAAGATCGGAAGAGC
+
FFFFFFFFFFFFFFFFFFFFFFFFFFFFFFFFFFFFFFFFFFFFF
@FS10000125:26:BPA73017-1023:1:1101:10640:1340 1:N:0:1
TTGACAACTTCGTCGAGTACGCTCAAATCAGAAGATCGGAAGAGC
+
FFFFFFFFFFFFFFFFFFFFFFFFFFFFFFFFFFFFFFFFFFFFF
@FS10000125:26:BPA73017-1023:1:1101:10800:1340 1:N:0:1
TCGTAAACTTCGTCGAGTACGCTCAATGAACAAGATCGGAAGAGC
+
FFFFFFFFFFFFFFFFFFFFFFFFFFFFFFFFFFFFFFFFFFFFF
@FS10000125:26:BPA73017-1023:1:1101:10900:1340 1:N:0:1
TCGTCGAGTACGCTCAATAAGTAAGATCGGAAGAGCACACGTCTG
+
FFFFFFFFFFFFFFFFFFFFFFFFFFFFFFFFFFFFFFFFFFFFF
@FS10000125:26:BPA73017-1023:1:1101:11120:1340 1:N:0:1
TGGTAAACTTCGTCGAGTACGCTCAATTTCGAAGATCGGAAGAGC
+
F:FF:FFFFFFFFFFFFFFFFFFFF:FFFFFFF:FFFF:FFFFFF
@FS10000125:26:BPA73017-1023:1:1101:11310:1340 1:N:0:1
TTTCTTAACTTCGTCGAGTACGCTCAAGCAATAAGATCGGAAGAG
+
FFFFFFFFFFFFFFFFFFFFFFFFFFFFFFFFFFFFFFFFFFFFF
@FS10000125:26:BPA73017-1023:1:1101:11940:1340 1:N:0:1
CACTCTCTAACTTCGTCGAGTACGCTCAAATATGGAGATCGGAAG
+
,:FFF:F:FFF,FFFFFF::FFF:FFFF:FFFFF:FFF:F::F,F
@FS10000125:26:BPA73017-1023:1:1101:12060:1340 1:N:0:1
TCGCAACTTCGTCGAGTACGCTCAATTCCGAAGATCGGAAGAGCA
+
FFFFFFFFFFFFFFFFFFFFFFFFFFFFFFFFFFFFFFFFFFFFF
@FS10000125:26:BPA73017-1023:1:1101:12360:1340 1:N:0:1
GCGATAACTTCGTCGAGTACGCTCAAATTCTCAGATCGGAAGAGC
+
FFFFFFFFFFFFFFFFFFFFFFFFFFFFFFFFFFFFFFFFFFFFF
@FS10000125:26:BPA73017-1023:1:1101:13170:1340 1:N:0:1
GCGTTAACTTCGTCGAGTACGCTCAATTTTATAGATCGGAAGAGC
+
FFFFFFFFFFFFFFFFFFFFFFFFFF,FF,FFFFFFFFFFFFFFF
@FS10000125:26:BPA73017-1023:1:1101:13560:1340 1:N:0:1
GCGGTAACTTCGTCGAGTACGCTCAAAAGAACAGATCGGAAGAGC
+
:F:FFFFFFFFFFFFFFFFFFFFFFFF:FFFFFFFFFFFFFFFFF
@FS10000125:26:BPA73017-1023:1:1101:13970:1340 1:N:0:1
GCGTTAACTTCGTCGAGTACGCTCAAGGGAAAAGATCGGAAGAGC
+
FFFFFFFFFFFFFFFFFFFFFFFFFFFFFFFFFFFFFFFFFFFFF
@FS10000125:26:BPA73017-1023:1:1101:14240:1340 1:N:0:1
ACGAAACTTCGTCGAGTACGCTCAATGCCTCAGATCGGAAGAGCA
+
FFFFFFFFFFFFFFFFFFFFFFFFFFFFFFFFFFFFFFFFFFFFF
@FS10000125:26:BPA73017-1023:1:1101:14300:1340 1:N:0:1
TTGGTGACTTCGTCGAGTACGCTCAATACATAAGATCGGAAGAGC
+
FFFFFFFFFFFFFFFFFFFFFFFFFFFFFFFFFFFFFFFFFFFFF
@FS10000125:26:BPA73017-1023:1:1101:14490:1340 1:N:0:1
GCGACAACTTCGTCGAGTACGCTCAAAAGAGGAGATCGGAAGAGC
+
FFFFFFFFFFFFFFFFFFFFFFFFFFFFFFFFFFFFFFFFFFFFF
@FS10000125:26:BPA73017-1023:1:1101:14670:1340 1:N:0:1
ACGCTCTCTAACTTCGTCGAGTACGCTCAAAGAGTGAGATCGGAA
+
FFFFFFFFFFFFFFFFFFFFFFFFFFFFFFFFFFFFFFFFFFFFF
@FS10000125:26:BPA73017-1023:1:1101:15350:1340 1:N:0:1
GGGGTAACTTCGTCGAGTACGCTCAAATGATTAGATCGGAAGAGC
+
FFFFFFFFFFFFFFFFFFFFFFFFFFFFFFFFFFFFFFFFFFFFF
@FS10000125:26:BPA73017-1023:1:1101:15490:1340 1:N:0:1
GCGCAGCTTCGTCGAGTACGCTCAAAATTGCAGATCGGAAGAGCA
+
,F:FFFFFFFFFFFFFFFFFFFFFFFFFFFFFFFFFFFFFFFFFF
@FS10000125:26:BPA73017-1023:1:1101:15730:1340 1:N:0:1
TCGGGAACTTCGTCGAGTACGCTCAAAGGATCAGATCGGAAGAGC
+
FFFFFFFFFFFFFFFFFFFFFFFFFFFFFFFFFFFFFFFFFFFFF
@FS10000125:26:BPA73017-1023:1:1101:15850:1340 1:N:0:1
TTGACTGGACTTCGTCGAGTACGCTCAAATAGCCAGATCGGAAGA
+
FF:FFFFFFFFFFFFFFFFFFFFFFFFFFFFFFFFFFFFFFFFFF
@FS10000125:26:BPA73017-1023:1:1101:16020:1340 1:N:0:1
TCGAAAACTTCGTCGAGTACGCTCAAGACTCAAGATCGGAAGAGC
+
FFFFFFFFFFFFFFFFFFFFFFFFFFFFFFFFFFFFFFFFFFFFF
@FS10000125:26:BPA73017-1023:1:1101:1430:1350 1:N:0:1
GCGTTAACTTCGTCGAGTACGCTCAATGACATAGATCGGAAGAGC
+
FF,FFFFFFFFFFFFFFFFFFFFFFFFFFFFFFFFFFFFFFFFFF
@FS10000125:26:BPA73017-1023:1:1101:2120:1350 1:N:0:1
CCGTGAACTTCGTCGAGTACGCTCAATACAAAAGATCGGAAGAGC
+
FFFFFFFFFFFFFFFFFFFFFFFFFFFFFFFFFFFFFFFFFFFFF
@FS10000125:26:BPA73017-1023:1:1101:2950:1350 1:N:0:1
TAGGCAACTTCGTCGAGTACGCTCAATGTGTCAGATCGGAAGAGC
+
FFFFFFFFFFFFFFFFFFFFFFFFFFFFFFFFFFFFFFFFFFFFF
@FS10000125:26:BPA73017-1023:1:1101:3020:1350 1:N:0:1
CTTCAGGATCTTCGTCGAGTACGCTCAAACATTTAGATCGGAAGA
+
FFFFFFFFFFFFFFFFFFFFFFFFFFFFFFFFFFFFFFFFFFFFF
@FS10000125:26:BPA73017-1023:1:1101:3130:1350 1:N:0:1
TGTCTAACTTCGTCGAGTACGCTCAAACATTAAGATCGGAAGAGC
+
FFFFFFFFFFFFFFFFFFFFFFFFFFFFFFFFFFFFFFFFFFFFF
@FS10000125:26:BPA73017-1023:1:1101:3280:1350 1:N:0:1
TAGTAACTTCGTCGAGTACGCTCAATAAAGTAGATCGGAAGAGCA
+
FFFFFFFFFFFFFFFFFFFFFFFFFFFFFFFFFFFFFFFFFFFFF
@FS10000125:26:BPA73017-1023:1:1101:3480:1350 1:N:0:1
TTTGAACTTCGTCGAGTACGCTCAAGATCGGAGATCGGAAGAGCA
+
FFFFFFFFFFFFFFFFFFFFFFFFFFFFFFFFFFFFFFFFFFFFF
@FS10000125:26:BPA73017-1023:1:1101:3810:1350 1:N:0:1
TTTGAAACTTCGTCGAGTACGCTCAATTCCAAAGATCGGAAGAGC
+
FFFFFFFFFFFFFFFFFFFFFFFFFFFFFFFFFFFFFFFFFFFFF
@FS10000125:26:BPA73017-1023:1:1101:4070:1350 1:N:0:1
GCGTTAACTTCGTCGAGTACGCTCAAATAGTCAGATCGGAAGAGC
+
FFFFFFFFFFFFFFFFFFFFFFFFFFFFFFFFFFFFFFFFFFFFF
@FS10000125:26:BPA73017-1023:1:1101:4440:1350 1:N:0:1
TGGTAAACTTCGTCGAGTACGCTCAATTAGGAAGATCGGAAGAGC
+
FFFFFFFFFFFFFFFFFFFFFFFFFFFFFFFFFFFFFFFFFFFFF
@FS10000125:26:BPA73017-1023:1:1101:4580:1350 1:N:0:1
TCTTCAACTTCGTCGAGTACGCTCAATTTTGTAGATCGGAAGAGC
+
FFFFFFFFFFFFFFFFFFFFFFFFFFFFFFFFFFFFFFFFFFFFF
@FS10000125:26:BPA73017-1023:1:1101:4650:1350 1:N:0:1
GGGGGAACTTCGTCGAGTACGCTCAATGGGGAAGATCGGAAGAGC
+
:FFFFFFFFFFFFFFFFFFFFFFFFFFFFFFFFFFFFFFFFFFFF
@FS10000125:26:BPA73017-1023:1:1101:5090:1350 1:N:0:1
TCGGGAACTTCGTCGAGTACGCTCAAACGGTGAGATCGGAAGAGC
+
FFFFFFFFFFFFFFFFFFFFFFFFFFFFFFFFFFFFFFFFFFFFF
@FS10000125:26:BPA73017-1023:1:1101:5100:1350 1:N:0:1
TTGCTACCTTCGTCGAGTACGCTCAAGTTATGAGATCGGAAGAGC
+
FFFFFFFFFFFFFFFFFFFFFFFFFFFFFFFFFFFFFFFFFFFFF
@FS10000125:26:BPA73017-1023:1:1101:5360:1350 1:N:0:1
GCGGAAACTTCGTCGAGTACGCTCAATCGTCCAGATCGGAAGAGC
+
FFFFFFFFFFFFFFFFFFFFFFFFFFFFFFFFFFFFFFFFFFFFF
@FS10000125:26:BPA73017-1023:1:1101:7720:1350 1:N:0:1
TCGCCAACTTCGTCGAGTACGCTCAATGATATAGATCGGAAGAGC
+
FFFFFFFFFFFFFFFFFFFFFFFFFFFFFFFFFFFFFFFFFFFFF
@FS10000125:26:BPA73017-1023:1:1101:8190:1350 1:N:0:1
CCGAGAACTTCGTCGAGTACGCTCAAAAGTTCAGATCGGAAGAGC
+
FFFFFFFFFFFFFFFFFFFFFFFFFFFFFFFFFFFFFFFFFFFFF
@FS10000125:26:BPA73017-1023:1:1101:9230:1350 1:N:0:1
TCAGAAACTTCGTCGAGTACGCTCAAATGAGTAGATCGGAAGAGC
+
FFFFFFFFFFFFFFFFFFFFFFFFFFFFFFFFFFFFFFFFFFFFF
@FS10000125:26:BPA73017-1023:1:1101:11210:1350 1:N:0:1
TAGCTGAACTTCGTCGAGTACGCTCAAATTTAAAGATCGGAAGAG
+
FFFFFFFFFFFFFFFFFFFFFFFFFFFFFFFFFFFFFFFFFFFFF
@FS10000125:26:BPA73017-1023:1:1101:11240:1350 1:N:0:1
CAGACAACTTCGTCGAGTACGCTCAGGGAGGAAGATCGGAAGAGC
+
:FFF,FF::,FF,::,F:FF:F:F:,::F:::F:FF,:,FFFFF,
@FS10000125:26:BPA73017-1023:1:1101:11510:1350 1:N:0:1
TTGTGATAACTTCGTCGAGTACGCTCAAACACCCAGATCGGAAGA
+
FFFFFFFFFFFFFFFFFFFFFFFFFFFFFFFFFFFFFFFFFFFFF
@FS10000125:26:BPA73017-1023:1:1101:11590:1350 1:N:0:1
CCTTAATCTTCGTCGAGTACGCTCAAGAATGAAGATCGGAAGAGC
+
FFFFFFFFFFFFFFFFFFFFFFFFFFFFFFFFFFFFFFFFFFFFF
@FS10000125:26:BPA73017-1023:1:1101:11800:1350 1:N:0:1
TTGGAACTTCGTCGAGTACGCTCAATTTTGAAGATCGGAAGAGCA
+
FFFFFFFFFFFFFFFFFFFFFFFFFFFFFFFFFFFFFFFFFFFFF
@FS10000125:26:BPA73017-1023:1:1101:12230:1350 1:N:0:1
TCGGTAACTTCGTCGAGTACGCTCAAAGATCCAGATCGGAAGAGC
+
FFFFFFFFFFFFFFFFFFFFFFFFFFFFFFFFFFFFFFFFFFFFF
@FS10000125:26:BPA73017-1023:1:1101:12930:1350 1:N:0:1
TTTTAACAACTTCGTCGAGTACGCTCAAAAGAAAAGATCGGAAGA
+
FFFFFFFFFFFFFFFFFFFFFFFFFFFFFFFFFFFFFFFFFFFFF
@FS10000125:26:BPA73017-1023:1:1101:12950:1350 1:N:0:1
GCGCGCAACTAACTTCGTCGAGTACGCTCAATCAAAAAGATCGGA
+
FFFFFFFFFFFFFFFFFFFFFFFFFFFFFFFFFFFFFFFFFFFFF
@FS10000125:26:BPA73017-1023:1:1101:13390:1350 1:N:0:1
CTGAAAACTTCGTCGAGTACGCTCAATAATACAGATCGGAAGAGC
+
FFFFFFFFFFFFFFFFFFFFFFFFF:FFFFFFFFFFFFFFFFFFF
@FS10000125:26:BPA73017-1023:1:1101:14320:1350 1:N:0:1
TCGCTAACTTCGTCGAGTACGCTCAAAGGACAAGATCGGAAGAGC
+
FFFFFFFFFFFFFFFFFFFFFFFFFFFFFFFFFFFFFFFFFFFFF
@FS10000125:26:BPA73017-1023:1:1101:14690:1350 1:N:0:1
TTTTGAACTTCGTCGAGTACGCTCAATCCCTGAGATCGGAAGAGC
+
:FFFFFFFFFFFFFFFFFFFFFFFFFFFFFFFFFFFFFFFFFFFF
@FS10000125:26:BPA73017-1023:1:1101:14810:1350 1:N:0:1
TTGCCAACTTCGTCGAGTACGCTCAAAGGCAAAGATCGGAAGAGC
+
:,FFFF:FFFFF:FF,FFFFFFFF:,FF:FFF,FFF:FFFF:FF:
@FS10000125:26:BPA73017-1023:1:1101:14880:1350 1:N:0:1
GAGGAAACTTCGTCGAGTACGCTCAACGAGTAAGATCGGAAGAGC
+
FFFFFFFFFFFFFFFFFFFFFFFFFFFFFFFFFFFFFFFFFFFFF
@FS10000125:26:BPA73017-1023:1:1101:1100:1360 1:N:0:1
TTGACTGGACTTCGTCGAGTACGCTCAACCTAGGAGATCGGAAGA
+
FFFFFFFFFFFFFFFFFFFFFFFFFFFFFFFFFFFFFFFFFFFFF
@FS10000125:26:BPA73017-1023:1:1101:1290:1360 1:N:0:1
GCGGAAACTTCGTCGAGTCGCTCAAATTCATAGATCGGAAGAGCA
+
FFFFFFFFFFFFFFFFFFFFFFFFFFFFFFFFFFFFFFFFFFFFF
@FS10000125:26:BPA73017-1023:1:1101:1400:1360 1:N:0:1
GCGGCAACTTCGTCGAGTACGCTCAACCCCGGAGATCGGAAGAGC
+
:FFFFFFFFFFFFFFFFFFFFFFFFFFFFF:FFFFFFFFFFFFFF
@FS10000125:26:BPA73017-1023:1:1101:1850:1360 1:N:0:1
TTGACTGGACTTCGTCGAGTACGCTCAACGACTAAGATCGGAAGA
+
FFFFFFFFFFFFFFFFFFFFFFFFFFFFFFFFFFFFFFFFFFFFF
@FS10000125:26:BPA73017-1023:1:1101:2180:1360 1:N:0:1
TCGGTAACTTCGTCGAGTACGCTCAAAAAAATAGATCGGAAGAGC
+
FFFFFFFFFFFFFFFFFFFFFFFFFFFFFFFFFFFFFFFFFFFFF
@FS10000125:26:BPA73017-1023:1:1101:2250:1360 1:N:0:1
CTGATCAACTTCGTCGAGTACGCTCAAAAGGTCAGATCGGAAGAG
+
FFFFFFFFFFFFFFFFFFFFFFFFFFFFFFFFFFFFFFFFFFFFF
@FS10000125:26:BPA73017-1023:1:1101:2700:1360 1:N:0:1
TTGATAACTTCGTCGAGTACGCTCAATTAGAGAGATCGGAAGAGC
+
FFFFFFFFFFFFF,FFFFFFFFFFFFFFFFFFFFFFFFFFFFFFF
@FS10000125:26:BPA73017-1023:1:1101:2860:1360 1:N:0:1
CCGGTGAAACTTCGTAGTACGCTCAAAATTCAAGATCGGAAGAGC
+
FFFFFFFFFFFFFFFFFFFFFFFFFFFFFFFFFFFFFFFFFFFFF
@FS10000125:26:BPA73017-1023:1:1101:3650:1360 1:N:0:1
GCGACAACTTCGTCGAGTACGCTCAAACTGTAAGATCGGAAGAGC
+
FFFFFFFFFFFFFFFFFFFFFFFFFFFFFFFFFFFFFFFFFFFFF
@FS10000125:26:BPA73017-1023:1:1101:4720:1360 1:N:0:1
GACTTCGTCGAGTACGCTCAATCAGAGAGATCGGAAGAGCACACG
+
FFFFFFFFFFFFFFFFFFFFFFFFFFFFFFFFFFFFFFFFFFFFF
@FS10000125:26:BPA73017-1023:1:1101:5210:1360 1:N:0:1
TTGACTGGAGTTCAGACTTCGTGCTCAAACTGTTAGATCGGAAGA
+
FFFFFFFFFFFFFFFFFFFFFFFFFFFFFFFFFFFFFFFFFFFFF
@FS10000125:26:BPA73017-1023:1:1101:5830:1360 1:N:0:1
AGCCAAACTTCGTCGAGTACGCTCAAGGGATAAGATCGGAAGAGC
+
FFFFFFFFFFFFFFFFFFFFFFFFFFFFFFFFFFFFFFFFFFFFF
@FS10000125:26:BPA73017-1023:1:1101:6120:1360 1:N:0:1
CCGGAAACTTCGTCGAGTACGCTCAACTATCAAGATCGGAAGAGC
+
FFFFFFFFFFFFFFFFFFFFFFFFFFFFFFFFFFFFFFFFFFFFF
@FS10000125:26:BPA73017-1023:1:1101:6770:1360 1:N:0:1
GGGGAAACTTCGTCGAGTACGCTCAATACAACAGATCGGAAGAGC
+
FFFFFFFFFFFFFFFFFFFFFFFFFFFFFFFFFFFFFFFFFFFFF
@FS10000125:26:BPA73017-1023:1:1101:6880:1360 1:N:0:1
TCGGTCACAACTTCGTCGAGTACGCTCAAATCCACAGATCGGAAG
+
FFFFFFFFFFFFFFFFFFFFFFFFFFFFFFFFFFFFFFFFFFFFF
@FS10000125:26:BPA73017-1023:1:1101:7020:1360 1:N:0:1
TTGGAGAACTTCGTCGAGTACGCTCAATGATTGAGATCGGAAGAG
+
FFF,F:FF::FFF:F:FF:F,,FF:,FFF,,,:FFF:F,FFF:FF
@FS10000125:26:BPA73017-1023:1:1101:7120:1360 1:N:0:1
GCGAAAACTTCGTCGGTACGCTCAAGCTGGGAGATCGGAAGAGCA
+
FFFFFFFFFFFFFFFFFFFFFFFFFFFFFFFFFFFFFFFFFFFFF
@FS10000125:26:BPA73017-1023:1:1101:7770:1360 1:N:0:1
TCGAAGAACTTCGTCGAGTACGCTCAAATAAGAGATCGGAAGAGC
+
FFFFF::FFFFFFFFFFFFFF:FFF,FFFFFFFFFF:F:FFFFF:
@FS10000125:26:BPA73017-1023:1:1101:8490:1360 1:N:0:1
GCTCCCTGAACTTCGTCGAGTACGCTCAAGTAGTAAGATCGGAAG
+
FFFFFFFFFFFFFFFFFFFFFFFFFFFFFFFFFFFFFFFFFFFFF
@FS10000125:26:BPA73017-1023:1:1101:8570:1360 1:N:0:1
GCGCGCACAAAACTTCGTCGAGTACGCTCAATCTAGTAGATCGGA
+
FFFFFFFFFFFFFFFFFFFFFFFFFFFFFFFFFFFFFFFFFFFFF
@FS10000125:26:BPA73017-1023:1:1101:8630:1360 1:N:0:1
GAGCTAACTTCGTCGAGTACGCTCAAATTGTCAGATCGGAAGAGC
+
FFFFFFFFFFFFFFFFFFFFFFFFFFFFFFFFFFFFFFFFFFFFF
@FS10000125:26:BPA73017-1023:1:1101:8710:1360 1:N:0:1
GGGGAAACTTCGTCGAGTACGCTCAAACTAATAGATCGGAAGAGC
+
FFFFFFFFFFFFFFFFFFFFFFFFFFFFFFFFFFFFFFFFFFFFF
@FS10000125:26:BPA73017-1023:1:1101:8750:1360 1:N:0:1
TTTTCATAACTTCGTCGAGTACGCTCAAACATAAAGATCGGAAGA
+
FFFFFFFFFFFFFFFFFFFFFFFFFFFFFFFFFFFFFFFFFFFFF
@FS10000125:26:BPA73017-1023:1:1101:8770:1360 1:N:0:1
CTGGAAGAACTTCGTCGAGTACGCTCAAACTAAGAGATCGGAAGA
+
FFFFFFFFFFFFFFFFFFFFFFFFFFFFFFFFFFFFFFFFFFFFF
@FS10000125:26:BPA73017-1023:1:1101:9050:1360 1:N:0:1
TGGCCAACTTCGTCGAGTACGCTCAAATAAGCAGATCGGAAGAGC
+
FFFFFFFFFFFFFFFFFFFFFFFFFFFFFFFFFFFFFFFFFFFFF
@FS10000125:26:BPA73017-1023:1:1101:9060:1360 1:N:0:1
TCGCCTAACTTCGTCGAGTACGCTCAAGCAATGAGATCGGAAGAG
+
FFFFFFFFFFFFFFFFFFFFFFFFFFFFFFFFFFFFFFFFFFFFF
@FS10000125:26:BPA73017-1023:1:1101:9840:1360 1:N:0:1
TAGTATGAACTTCGTCGAGTACGCTCAAAAGGATAGATCGGAAGA
+
FFFFFFFFFFFFFFFFFFFFFFFFFFFFFFFFFFFFFFFFFFFFF
@FS10000125:26:BPA73017-1023:1:1101:10550:1360 1:N:0:1
GTTTAAACTTCGTTAAATTTACTCTAGCTCTCATTTTGGTAGTGC
+
:,FF::FF,::FFFF,:F,,F:::,,F:,,F,FF,:,:FFFFFF,
@FS10000125:26:BPA73017-1023:1:1101:10580:1360 1:N:0:1
TTGCAAACTTCGTCGAGTACGCTCAAGATAGCAGATCGGAAGAGC
+
FFFFFFFFFFFFFFFFFFFFFFFFFFFFFFFFFFFFFFFFFFFFF
@FS10000125:26:BPA73017-1023:1:1101:10660:1360 1:N:0:1
AAGTCACCTTCGTCGAGTACGCTCAAGCCAGGAGATCGGAAGAGC
+
FFFFFFFFFFFFFFFFFFFFFFFFFFFFFFFFFFFFFFFFFFFFF
@FS10000125:26:BPA73017-1023:1:1101:10930:1360 1:N:0:1
TCGATAAACTTCGTCGAGTACGCTCAAATGCCCAGATCGGAAGAG
+
FFFFFFFFFFFFFFFFFFFFFFFFFFFFFFFFFFFFFFFFFFFFF
@FS10000125:26:BPA73017-1023:1:1101:10990:1360 1:N:0:1
TTGCCAACTTCGTCGAGTACGCTCAAGAATTAAGATCGGAAGAGC
+
FFFFFFFFFFFFFFFFFFFFFFFFFFFFFFFFFFFFFFFFFFFFF
@FS10000125:26:BPA73017-1023:1:1101:11280:1360 1:N:0:1
GCGGAAACTTCGTCGAGTACGCTCAATCTCAAAGATCGGAAGAGC
+
FFFFFFFFFFFFFFFFFFFFFFFFFFFFFFFFFFFFFFFFFFFFF
@FS10000125:26:BPA73017-1023:1:1101:11680:1360 1:N:0:1
CCGCCAACTTCGTCGAGTACGCTCAAGTAGATAGATCGGAGGAGC
+
FFFFFFFFFFFFFFFFFFFFFFFFFFFFFFFFFFFFFFFFFFFFF
@FS10000125:26:BPA73017-1023:1:1101:12690:1360 1:N:0:1
GGGACAACTTCGTCGAGTACGCTCAATTTACAAGATCGGAAGAGC
+
FFFFFFFFFFFFFFFFFFFFFFFFFFFFFFFFFFFFFFFFFFFFF
@FS10000125:26:BPA73017-1023:1:1101:13210:1360 1:N:0:1
TTTCCTGAACTTCGTCGAGTACGCTCAATAAACAAGATCGGAAGA
+
FFFFFFFFFFFFFFFFFFFFFFFFFFFFFFFFFFFFFFFFFFFFF
@FS10000125:26:BPA73017-1023:1:1101:13310:1360 1:N:0:1
TTGACTGGACTTCGTCGAGTACGCTCAATATCGCAGATCGGAAGA
+
FFFFFFFFFFFFFFFFFFFFFFFFFFFFFFFFFFFFFFFFFFFFF
@FS10000125:26:BPA73017-1023:1:1101:13980:1360 1:N:0:1
GCGACAACTTCGTCGAGTACGCTCAACGACATAGATCGGAAGAGC
+
FFFFFFFFFFFFFFFFFFFFFFFFFFFFFFFFFFFFFFFFFFFFF
@FS10000125:26:BPA73017-1023:1:1101:15070:1360 1:N:0:1
ACGCTCAATGGATTAGATCGGAAGAGCACACGTCTGAACTCCAGT
+
FFFFFFFFFFFFFFFFFFFFFFFFFFFFFFFFFFFFFFFFFFFFF
@FS10000125:26:BPA73017-1023:1:1101:15380:1360 1:N:0:1
CCGAAAACTTCGTCGAGTACGCTCAAAAGAGTAGATCGGAAGAGC
+
FFFFFFFFFFFFFFFFFFFFFFFFFFFFFFFFFFFFFFFFFFFFF
@FS10000125:26:BPA73017-1023:1:1101:1170:1370 1:N:0:1
TTGCAGAACTTCGTCGAGTACGCTCAAATCATGAGATCGGAAGAG
+
FFFFFFFFFFFFFFFFFFFFFFFFFFFFFFFFFFFFFFFFFFFFF
@FS10000125:26:BPA73017-1023:1:1101:1280:1370 1:N:0:1
TTGGGAAACTTCGTCGAGTACAGATTCAGATCGGAAGAGCACACG
+
FFFFFFFFFFFFFFFFFFFFFFFFFFFFFFFFFFFFFFFFFFFFF
@FS10000125:26:BPA73017-1023:1:1101:1400:1370 1:N:0:1
GAGCCAGCTTCGTCGAGTACGCTCAAACGTTTAGATCGGAAGAGC
+
FFFF,F,FF::F,F,F:F,F,:::FF,FFF:FF::,FF:FFFFFF
@FS10000125:26:BPA73017-1023:1:1101:1950:1370 1:N:0:1
TCGGTATCTTCGTCGAGTACGCTCAATAGCCTAGATCGGAAGAGC
+
FFFFFFFFFFFFFFFFFFFFFFFFFFFFFFFFFFFFFFFFFFFFF
@FS10000125:26:BPA73017-1023:1:1101:2190:1370 1:N:0:1
TTGACTAACTTCGTCGAGTACGCTCAAATTTGAAGATCGGAAGAG
+
FFFFFFFFFFFFFFFFFFFFFFFFFFFFFFFFFFFFFFFFFFFFF
@FS10000125:26:BPA73017-1023:1:1101:2290:1370 1:N:0:1
TAGGGAAGAACTTCGTCGAGTACGCTCAAGGGCTCAGATCGGAAG
+
FFFFFFFFFFFFFFFFFFFFFFFFFFFFFFFFFFFFFFFFFFFFF
@FS10000125:26:BPA73017-1023:1:1101:2720:1370 1:N:0:1
GCGTTAACTTCGTCGAGTACGCTCAACTGTGTAGATCGGAAGAGC
+
FFFFFFFFFFFFFFFFFFFFFFFFFFFFFFFFFFFFFFFFFFFFF
@FS10000125:26:BPA73017-1023:1:1101:2730:1370 1:N:0:1
TGGTAAACTTCGTCGAGTACGCTCAAGTGTAAAGATCGGAAGAGC
+
FFFFFFFFFFFFFFFFFFFFFFFFFFFFFFFFFFFFFFFFFFFFF
@FS10000125:26:BPA73017-1023:1:1101:3050:1370 1:N:0:1
GGGAACTTCGTCGAGTACGCTCAAACTGTGAGATCGGAAGAGCAC
+
FFFFFFFFFFFFFFFFFFFFFFFFFFFF:FFFFFFFFFFFFFFFF
@FS10000125:26:BPA73017-1023:1:1101:3370:1370 1:N:0:1
TTTATGAAACCTCGTCGAGTACGCTCAAGGACATAGATCGGAAGA
+
FFFFFFFFFFFFFFFFFFFFFFFFFFFFFFFFFFFFFFFFFFFFF
@FS10000125:26:BPA73017-1023:1:1101:3400:1370 1:N:0:1
TCGTCAACTTCGTCGAGTACGCTCAAGATGGTAGATCGGAAGAGC
+
FFFFFFFFFFFFFFFFFFFFFFFFFFFFFFFFFFFFFFFFFFFFF
@FS10000125:26:BPA73017-1023:1:1101:3570:1370 1:N:0:1
ACGTCGTAACTTCGTCGAGTACGCTCAATTTGTTAGATCGGAAGA
+
FFFFFFFFFFFFFFFFFFFFFFFFFFFFFFFFFFFFFFFFFFFFF
@FS10000125:26:BPA73017-1023:1:1101:4790:1370 1:N:0:1
TTTAAAACTTCGTCGAGTACGCTCAATTAACGAGATCGGAAGAGC
+
FFFFFFFFFFFFFFFFFFFFFFFFFFFFFFFFFFFFFFFFFFFFF
@FS10000125:26:BPA73017-1023:1:1101:4920:1370 1:N:0:1
CCTCAAACTTCGTCGAGTACGCTCAATGCATAAGATCGGAAGAGC
+
FFFFFFFFFFFFFFFFFFFFFFFFFFFFFFFFFFFFFFFFFFFFF
@FS10000125:26:BPA73017-1023:1:1101:5570:1370 1:N:0:1
TAGGAAACTTCGTCGAGTACGCTCAAAATCAGAGATCGGAAGAGC
+
FFFFFFFFFFFFFFFFFFFFFFFFFFFFFFFFFFFFFFFFFFFFF
@FS10000125:26:BPA73017-1023:1:1101:5600:1370 1:N:0:1
TCGAACTTCGTCGAGTACGCTCAAACACCCAGATCGGAAGAGCAC
+
,FFFFFFFFFFFFFFFFFFFFFFFFFFFFFFFFFFFFFFFFFFFF
@FS10000125:26:BPA73017-1023:1:1101:6510:1370 1:N:0:1
CATTTAACTTCGTCGAGTACGCTCAAGATGGAAGATCGGAAGAGC
+
FFFFFFFFFFFFFFFFFFFFFFFFFFFFFFFFFFFFFFFFFFFFF
@FS10000125:26:BPA73017-1023:1:1101:6700:1370 1:N:0:1
TCTTGAACTTCGTCGAGTACGCTCAAATCCCAAGATCGGAAGAGC
+
FFFFFFFFFFFFFFFFFFFFFFFFFFFFFFFFFFFFFFFFFFFFF
@FS10000125:26:BPA73017-1023:1:1101:7040:1370 1:N:0:1
TTTAAACTTCGTCGAGTACGCTCAAATTCCTAGATCGGAAGAGCA
+
FFFFFFFFFFFFFFFFFFFFFFFFFFFFFFFFFFFFFFFFFFFFF
@FS10000125:26:BPA73017-1023:1:1101:7100:1370 1:N:0:1
TCGCCAACTTCGTCGAGTACGCTCAAAGTTGGAGATCGGAAGAGC
+
FFFFFFFFFFFFFFFFFFFFFFFFFFFFFFFFFFFFFFFFFFFFF
@FS10000125:26:BPA73017-1023:1:1101:7470:1370 1:N:0:1
CCGGCAACTTCGTCGAGTACGCTCAATATCTGAGATCGGAAGAGC
+
FFFFFFFFFFFFFFFFFFFFFFFFFFFFFFFFFFFFFFFFFFFFF
@FS10000125:26:BPA73017-1023:1:1101:8100:1370 1:N:0:1
TCTACAACTTCGTCGAGTACGCTCAAAAACCAAGATCGGAAGAGC
+
:FFFFFFFFFFFFFFFFFFFFFFFFFFFFFFFFFFFFFFFFFFFF
@FS10000125:26:BPA73017-1023:1:1101:8140:1370 1:N:0:1
GCGAAAACTTCGTCGAGTACGCTCAAGGAACAAGATCGGAAGAGC
+
FFFFFFFFFFFFFFFFFFFFFFFFFFFFF,FFFFFFFFFFFFFFF
@FS10000125:26:BPA73017-1023:1:1101:8340:1370 1:N:0:1
TTGCTAACTTCGTCGAGTACGCTCAAGTGGTGAGATCGGAAGAGC
+
FFFFFFFFFFFFFFFFFFFFFFFFFFFFFFFFFFFFFFFFFFFFF
@FS10000125:26:BPA73017-1023:1:1101:8620:1370 1:N:0:1
GGGGTATCTTCGTCGAGTACGCTCAATGTACCAGATCGGAAGAGC
+
FFFFFFFFFFFFFFFFFFFFFFFFFFFFFFFFFFFFFFFFFFFFF
@FS10000125:26:BPA73017-1023:1:1101:8730:1370 1:N:0:1
GCGTGAACTTCGTCGAGTACGCTCAATTATATAGATCGGAAGAGC
+
FFFFFFFFFFFFFFFFFFFFFFFFFFFFFFFFFFFFFFFFFFFFF
@FS10000125:26:BPA73017-1023:1:1101:10280:1370 1:N:0:1
CGGGAGGAACTTCGTCGAGTACGCTCAAGACAAAAGATCGGAAGA
+
FFFFFFFFFFFFFFFFFFFFFFFFFFFFFFFFFFFFFFFFFFFFF
@FS10000125:26:BPA73017-1023:1:1101:12090:1370 1:N:0:1
CTGACAACTTCGTCGAATACGCTCAAACAACGAGATCGGAAGAGC
+
FFFFFFFFFFFFFFFFFFFFFFFFFFFFFFFFFFFFFFFFFFFFF
@FS10000125:26:BPA73017-1023:1:1101:12240:1370 1:N:0:1
TGGATCAACTTCGTCGAGTACGCTCAACACTAGAGATCGGAAGAG
+
FFFFFFFFFFFFFFFFFFFFFFFFFFFFFFFFFFFFFFFFFFFFF
@FS10000125:26:BPA73017-1023:1:1101:12920:1370 1:N:0:1
TTTACCCAACTTCGTCGAGTACGCTCAAAAAATCAGATCGGAAGA
+
FFFFFFFFFFFFFFFFFFFFFFFFFFFFFFFFFFFFFFFFFFFFF
@FS10000125:26:BPA73017-1023:1:1101:13210:1370 1:N:0:1
TTGACTGGACTTCGTCGAGTACGCTCAATATCGCAGATCGGAAGA
+
FFFFFFFFFFFFFFFFFFFFFFFFFFFFFFFFFFFFFFFFFFFFF
@FS10000125:26:BPA73017-1023:1:1101:13390:1370 1:N:0:1
GAGTTATCTTCGTCGAGTACGCTCAATGTATCAGATCGGAAGAGC
+
FFFFFFFFFFFFFFFFFFFFFFFFFFFFFFFFFFFFFFFFFFFFF
@FS10000125:26:BPA73017-1023:1:1101:13940:1370 1:N:0:1
TTGACAACTTCGTCGAGTACGCTCAATTATTTAGATCGGAAGAGC
+
FFFFFFFFFFFFFFFFFFFFFFFFFFFFFFFFFFFFFFFFFFFFF
@FS10000125:26:BPA73017-1023:1:1101:14380:1370 1:N:0:1
CTGTGTAATCTTCGTCGAGTACGCTCAATTTGAGAGATCGGAAGA
+
F:FFFFF,FFFFFFFFFFFFFFFFFFFFFFFFFFFFFFFFFFFFF
@FS10000125:26:BPA73017-1023:1:1101:14460:1370 1:N:0:1
TCGTAAACTTCGTCGAGTACGCTCAAATACGGAGATCGGAAGAGC
+
FFFFFFFFFFFFFFFFFFFFFFFFFFFFFFFFFFFFFFFFFFFFF
@FS10000125:26:BPA73017-1023:1:1101:14770:1370 1:N:0:1
TTGACTGGACTTCGAGTACGCTCAACGACAAAGATCGGAAGAGCA
+
FFFFFFFFFFFFFFFFFFFFFFFFFFFFFFFFFFFFFFFFFFFFF
@FS10000125:26:BPA73017-1023:1:1101:15200:1370 1:N:0:1
TCGCCAACTTCGTCGAGTACGCTCAAACTGAAAGATCGGAAGAGC
+
FFFFFFFFFFFFFFFFFFFFFFFFFFFFFFFFFFFFFFFFFFFFF
@FS10000125:26:BPA73017-1023:1:1101:15330:1370 1:N:0:1
TCCACAACTTCGTCGAGTACGCTCAATCAGTCAGATCGGAAGAGC
+
FFFFFFFFFFFFFFFFFFFFFFFFFFFFFFFFFFFFFFFFFFFFF
@FS10000125:26:BPA73017-1023:1:1101:16060:1370 1:N:0:1
GCGTCAACTTCGTCGAGTACGCTCAAAGGTATAGATCGGAAGAGC
+
FFFFFFFFFFFFFFFFFFFFFFFFFFFFFFFFFFFFFFFFFFFFF
@FS10000125:26:BPA73017-1023:1:1101:16340:1370 1:N:0:1
CCGTTAACTTCGTCGAGTACGCTCAAGAATGCAGATCGGAAGAGC
+
FFF,FFFFFFFFFFFFFFFFFFFFFFFFFFFFFFFFFFFFFFFFF
@FS10000125:26:BPA73017-1023:1:1101:1580:1380 1:N:0:1
TCGAACTTCGTCGAGTACGCTCAAACTCACAGATCGGAAGAGCAC
+
,F,FFFFFFFFFFF:FFFFFFF:FFFFFFFFFF:FFFFFFFFFFF
@FS10000125:26:BPA73017-1023:1:1101:2810:1380 1:N:0:1
GCGTAAACTTCGTCGAGTACGCTCAAAATGAAAGATCGGAAGAGC
+
FFFFFFFFFFFFFFFFFFFFFFFFFFFFFFFFFFFFFFFFFFFFF
@FS10000125:26:BPA73017-1023:1:1101:3780:1380 1:N:0:1
TACGTAACTTCGTCGAGTACGCTCAATCATTTAGATCGGAAGAGC
+
FFFFFFFFFFFFFFFFFFFFFFFFFFFFFFFFFFFFFFFFFFFFF
@FS10000125:26:BPA73017-1023:1:1101:3970:1380 1:N:0:1
TGGTAACTTCGTCGAGTACGCTCAACTATATAGATCGGAAGAGCA
+
FFFFFFFFFFFFFFFFFFFFFFFFFFFFFFFFFFFFFFFFFFFFF
@FS10000125:26:BPA73017-1023:1:1101:4320:1380 1:N:0:1
GCGTCAACTTCGTCGAGTACGCTCAAGTCATTAGATCGGAAGAGC
+
FFFFFFFFFFFFFFFFFFFFFFFFFFFFFFFFFFFFFFFFFFFFF
@FS10000125:26:BPA73017-1023:1:1101:4550:1380 1:N:0:1
CCGTAACTTCGTCGAGTACGCTCAATAGGAGAGATCGGAAGAGCA
+
FFFFFFFFFFFFFFFFFFFFFFFFFFFFFFFFFFFFFFFFFFFFF
@FS10000125:26:BPA73017-1023:1:1101:4650:1380 1:N:0:1
GCGATAACCTCGTCGAGTACGCTCAAATGGCAAGATCGGAAGAGC
+
FFFFFFFFFFFFFFFFFFFFFFFFFFFFFFFFFFFFFFFFFFFFF
@FS10000125:26:BPA73017-1023:1:1101:5870:1380 1:N:0:1
GCGCCAACTTCGTCGAGTACGCTCAAACCCCTAGATCGGAAGAGC
+
FFFFFFFFFFFFFFFFFFFFFFFFFFFFFFFFFFFFFFFFFFFFF
@FS10000125:26:BPA73017-1023:1:1101:5910:1380 1:N:0:1
TTGCAAACTTCGTCGAGTACGCTCAAAATGTCAGATCGGAAGAGC
+
FFFFFFFFFFFFFFFFFFFFFFFFFFFFFFFFFFFFFFFFFFFFF
@FS10000125:26:BPA73017-1023:1:1101:6500:1380 1:N:0:1
GCGCGCAATAACTTCGTCGAGTACGCTCAATGCAGTAGATCGGAA
+
FFFFFFFFFFFFFFFFFFFFFFFFFFFFFFFFFFFFFFFFFFFFF
@FS10000125:26:BPA73017-1023:1:1101:6580:1380 1:N:0:1
TAGCTAACTTCGTCGAGTACGCTCAACCTAAGAGATCGGAAGAGC
+
FFFFFFFFFFFFFFFFFFFFFFFFFFFFFFFFFFFFFFFFFFFFF
@FS10000125:26:BPA73017-1023:1:1101:6820:1380 1:N:0:1
TCTTCGTCGAGTACGCTCAAAAGGGGAGATCGGAAGAGCACACGT
+
FFFFFFFFFFFFFFFFFFFFFFFFFFFFFFFFFFFFFFFFFFFFF
@FS10000125:26:BPA73017-1023:1:1101:7120:1380 1:N:0:1
TCTAAAGCTTCGTCGAGTACGCTCAAGGAAAGAGATCGGAAGAGC
+
FFFFFFFFFFFFFFFFFFFFFFFFFFFFFFFFFFFFFFFFFFFFF
@FS10000125:26:BPA73017-1023:1:1101:7290:1380 1:N:0:1
GCGGGAACTTCGTCGAGTACGCTCAAGTGGAGAGATCGGAAGAGC
+
FFFFFFFFFFFFFFFFFFFFFFFFFFFFFFFFFFFFFFFFFFFFF
@FS10000125:26:BPA73017-1023:1:1101:7360:1380 1:N:0:1
CCGATATCTTCGTCGAGTACGCTCAAAGGACTAGATCGGAAGAGC
+
FFFFFFFFFFFFFFFFFFFFFFFFFFFFFFFFFFFFFFFFFFFFF
@FS10000125:26:BPA73017-1023:1:1101:7960:1380 1:N:0:1
CCGTTAACTTTCGTCGAGTACGCTCAATTTGTTAGATCGGAAGAG
+
FFFFFFFFFFFFFFFFFFFFFFFFFFFFFFFFFFFFFFFFFFFFF
@FS10000125:26:BPA73017-1023:1:1101:8430:1380 1:N:0:1
GCGCAAATTCGTCGAGTACGCTCAAATGTCGAGATCGGAAGAGCA
+
FF:FFFFFFFFFFFFFFFFFFFFFFFFFFFFFFFFFFFFFFFFFF
@FS10000125:26:BPA73017-1023:1:1101:8460:1380 1:N:0:1
CCGCTAACTTCGTCGAGTACGCTCAATCAGTCAGATCGGAAGAGC
+
FFFFFFFFFFFFFFFFFFFFFFFFFFFFFFFFFFFFFFFFFFFFF
@FS10000125:26:BPA73017-1023:1:1101:9070:1380 1:N:0:1
AAAGAAACTTCGTCGAGTACGCTCAAAAAGGTAGATCGGAAGAGC
+
FFF:FFFFFFFFFFF:FFFFFFFFF:FFFFFF:FFFFFFFFFFFF
@FS10000125:26:BPA73017-1023:1:1101:9700:1380 1:N:0:1
GCGGCAACTTCGTCGAGTACGCTCAAGTAAAGAGATCGGAAGAGC
+
FFFFFFFFFFFFFFFFFFFFFFFFFFFFFFFFFFFFFFFFFFFFF
@FS10000125:26:BPA73017-1023:1:1101:9770:1380 1:N:0:1
TTTGAACTTCGTCGAGTACGCTCAATCGATCAGATCGGAAGAGCA
+
FFFFFFFFFFFFFFFFFFFFFFFFFFFFFFFFFFFFFFFFFFFFF
@FS10000125:26:BPA73017-1023:1:1101:10380:1380 1:N:0:1
CCTAACTTCGTCGAGTACGCTCAAGGATTTAGATCGGAAGAGCAC
+
:F:,,F:F:FFFFFFFFFFFFFFFFFF,FFFFFFFFFFFFFFFFF
@FS10000125:26:BPA73017-1023:1:1101:10500:1380 1:N:0:1
TCGAAAACTTCGTCGAGTACGCTCAATAAGTAAGATCGGAAGAGC
+
,FFFFFFFFFFFFFFFFFFFFFFFFFFFFFFFFFFFFFFFFFFFF
@FS10000125:26:BPA73017-1023:1:1101:13200:1380 1:N:0:1
TTGGTCAACTTCGTCGAGTACGCTCAAATCCAAAGATCGGAAGAG
+
FFFFFFFFFFFFFFFFFFFFFFFFFFFFFFFFFFFFFFFFFFFFF
@FS10000125:26:BPA73017-1023:1:1101:13320:1380 1:N:0:1
TTTGAACAACTTCGTCGAGTACGCTCAAATGGTTAGATCGGAAGA
+
FFFFFFFFFFFFFFFFFFFFFFFFFFFFFFFFFFFFFFFFFFFFF
@FS10000125:26:BPA73017-1023:1:1101:13350:1380 1:N:0:1
TTGACTGGACTTCGTCGAGTACGCTCAATTCCATAGATCGGAAGA
+
FFFFFFFFFFFFFFFFFFFFFFFFFFFFFFFFFFFFFFFFFFFFF
@FS10000125:26:BPA73017-1023:1:1101:13560:1380 1:N:0:1
CCGTAAACTTCGTCGAGTACGCTCAATTACAAAGATCGGAAGAGC
+
FFFFFFFFFFFFFFFFFFFFFFFFFFFFFFFFFFFFFFFFFFFFF
@FS10000125:26:BPA73017-1023:1:1101:13930:1380 1:N:0:1
GCGGAAACTTCGTCGAGTACGCTCAAGAACCAAGATCGGAAGAGC
+
FFFFFFFFFFFFFFFFFFFFFFFFFFFFFFFFFFFFFFFFFFFFF
@FS10000125:26:BPA73017-1023:1:1101:14030:1380 1:N:0:1
GCGCAAACTTCGTCGAGTACGCTCAATGGCAAAGATCGGAAGAGC
+
FFFFFFFFFFFFFFFFFFFFFFFFFFFFFFFFFFFFFFFFFFFFF
@FS10000125:26:BPA73017-1023:1:1101:14070:1380 1:N:0:1
TTGGCAACTTCGTCGAGTACGCTCAAAAATAGAGATCGGAAGAGC
+
FFFFFFFFFFFFFFFFFFFFFFFFFFFFFFFFFFFFFFFFFFFFF
@FS10000125:26:BPA73017-1023:1:1101:14500:1380 1:N:0:1
CCGCAACTTCGTCGAGTACGCTCAAGAGACAAGATCGGAAGAGCA
+
FFFFFFFFFFFFFFFFFFFFFFFFFFFFFFFFFFFFFFFFFFFFF
@FS10000125:26:BPA73017-1023:1:1101:14830:1380 1:N:0:1
TTGTGTGAACTTCGTCGAGTACGCTCAAAATGATAGATCGGAAGA
+
FFFFFFFFFFFFFFFFFFFFFFFFFFFFFFFFFFFFFFFFFFFFF
@FS10000125:26:BPA73017-1023:1:1101:15790:1380 1:N:0:1
TGGATAACTTCGTCGAGTACGCTCAAGATACCAGATCGGAAGAGC
+
F:FFFFFFFFFFFFFFFFFFFFFFFFFFFFFFFFFFFFFFFFFFF
@FS10000125:26:BPA73017-1023:1:1101:15980:1380 1:N:0:1
TTTATTAACTTCGTCGAGTACGCTCAAATAAGAAGATCGGAAGAG
+
FFFFFFFFFFFFFFFFFFFFFFFFFFFFFFFFFFFFFFFFFFFFF
@FS10000125:26:BPA73017-1023:1:1101:1150:1390 1:N:0:1
TTGACTGGACTTCGTCGAGTACGCTCAATCTAAGAGATCGGAAGA
+
FFFFFFFFFFFFFFFFFFFFFFFFFFFFFFFFFFFFFFFFFFFFF
@FS10000125:26:BPA73017-1023:1:1101:1360:1390 1:N:0:1
TTGGAACTTCGTCGAGTACGCTCAACTCACAAGATCGGAAGAGCA
+
FFFFFFFFFFFFFFFFFFFFFFFFFFFFFFFFFFFFFFFFFFFFF
@FS10000125:26:BPA73017-1023:1:1101:1430:1390 1:N:0:1
TTGCAAACTTCGTCGAGTACGCTCAATAATAAAGATCGGAAGAGC
+
FFFFFFFFFFFFFFFFFFFFFFFFFFFFFFFFFFFFFFFFFFFFF
@FS10000125:26:BPA73017-1023:1:1101:1760:1390 1:N:0:1
AGGGGTCAACTTCGTCGAGTACGCTCAAGTAATTAGATCGGAAGA
+
FFFFFFFFFFFFFFFFFFFFFFFFFFFFFFFFFFFFFFFFFFFFF
@FS10000125:26:BPA73017-1023:1:1101:2210:1390 1:N:0:1
TTGCAAAACTTCGTCGAGTACGCTCAAAGGTTTAGACCGGAAGAG
+
FFFFFFFFFFFFFFFFFFFFFFFFFFFFFFFFFFFF,FFFFFFFF
@FS10000125:26:BPA73017-1023:1:1101:2480:1390 1:N:0:1
GGGTAAACTTCGTCGAGTACGCTCAAATATGTAGATCGGAAGAGC
+
FFFFFFFFFFFFFFFFFFFFFFFFFFFFFFFFFFFFFFFFFFFFF
@FS10000125:26:BPA73017-1023:1:1101:2560:1390 1:N:0:1
TGGCTAACTTCGTCGAGTACGCTCAATGGTCAAGATCGGAAGAGC
+
FFFFFFFFFFFFFFFFFFFFFFFFFFFFFFFFFFFFFFFFFFFFF
@FS10000125:26:BPA73017-1023:1:1101:2700:1390 1:N:0:1
TCGCAAACTTCGTCGAGTACGCTCAATTAATCAGATCGGAAGAGC
+
FFFFFFFFFFFFFFFFFFFFFFFFFFFFFFFFFFFFFFFFFFFFF
@FS10000125:26:BPA73017-1023:1:1101:4190:1390 1:N:0:1
TTGACTGGACTTCGTCGAGTACGCTCAACAACAAAGATCGGAAGA
+
FFFFFFFFFFFFFFFFFFFFFFFFFFFFFFFFFFFFFFFFFFFFF
@FS10000125:26:BPA73017-1023:1:1101:4510:1390 1:N:0:1
CTGACAACTTCGTCGAGTACGCTCAACCATCTAGATCGGAAGAGC
+
:,FFFFFFFFFFFFFFFFFFFFFFFFFF,FFFFFFFFFFFFFFFF
@FS10000125:26:BPA73017-1023:1:1101:5310:1390 1:N:0:1
GGGAAAACTTCGTCGAGTACGCTCAAGTAGGAAGATCGGAAGAGC
+
FFFFFFFFFFFFFFFFFFFFFFFFFFFFFFFFFFFFFFFFFFFFF
@FS10000125:26:BPA73017-1023:1:1101:5320:1390 1:N:0:1
TTGCAACTTCGTCGAGTACGCTCAAAAAAGTAGATCGGAAGAGCA
+
FFFFFFFFFFFFFFFFFFFFFFFFFFFFFFFFFFFFFFFFFFFFF
@FS10000125:26:BPA73017-1023:1:1101:6090:1390 1:N:0:1
GGGAGAACTTCGTCGAGTACGCTCAATACTGGAGATCGGAAGAGC
+
FFFFFFFFFFFFFFFFFFFFFFFFFFFFFFFFFFFFFFFFFFFFF
@FS10000125:26:BPA73017-1023:1:1101:6650:1390 1:N:0:1
GGGGAAACTTCGTCGAGTACGCTCAAAAATTCAGATCGGAAGAGC
+
:FFFFFFFFFFFFFFFFFFFFFFFFFFFFFFFFFFFFFFFFFFFF
@FS10000125:26:BPA73017-1023:1:1101:7080:1390 1:N:0:1
CCTGCAACTTCGTCGAGTACGCTCAAGCTGATAGATCGGAAGAGC
+
FFF:FFFFFFFF:FF:FFFFFFFFF:FFFFF:FFFFFFFFFFFFF
@FS10000125:26:BPA73017-1023:1:1101:7440:1390 1:N:0:1
TCGCAAACTTCGTCGAGTACGCTCAATTTAACAGATCGGAAGAGC
+
FFFFFFFFFFFFFFFFFFFFFFFFFFFFFFFFFFFFFFFFFFFFF
@FS10000125:26:BPA73017-1023:1:1101:7720:1390 1:N:0:1
CCGCAAACTTCGTCGAGTACGCTCAATTCCCTTGATCGGAAGAGC
+
::FFF,F,:F:::F,::FF,FFFF,F:FFFFF,:F::,F:F:F:,
@FS10000125:26:BPA73017-1023:1:1101:7960:1390 1:N:0:1
TTGGAAACTTCGTCGAGTACGTTCAATACGCGAGATCGGAAGAGC
+
FFFFFFFFFFFFFFFFFFFFFFFFFFFFFFFFFFFFFFFFFFFFF
@FS10000125:26:BPA73017-1023:1:1101:8230:1390 1:N:0:1
TCGGATAACTTCGTCGAGTACGCTCAAGTCAAGAGATCGGAAGAG
+
FFFFFFFFFFFFFFFFFFFFFFFFFFFFFFFFFFFFFFFFFFFFF
@FS10000125:26:BPA73017-1023:1:1101:8860:1390 1:N:0:1
TGGTGAACTTCGTCGAGTACGCTCAATTCACGAGATCGGAAGAGC
+
:FFFFFFFFFFFFFFFFFFFFFFFFFFFFFFFFFFFFFFFFFFFF
@FS10000125:26:BPA73017-1023:1:1101:9190:1390 1:N:0:1
TTGATCAACTTCGTCGAGTACGCTCAATACCAAAGATCGGAAGAG
+
FFFFFFFFFFFFFFFFFFFFFFFFFFFFFFFFFFFFFFFFFFFFF
@FS10000125:26:BPA73017-1023:1:1101:10120:1390 1:N:0:1
GCGCCAACTTCGTCGAGTACGCTCAATAGACCAGATCGGAAGAGC
+
FFFFFFFFFFFFFFFFFFFFFFFFFFFFFFFFFFFFFFFFFFFFF
@FS10000125:26:BPA73017-1023:1:1101:11400:1390 1:N:0:1
TTGTCAACTTCGTCGAGTACGCTCAAAGGTAGAGATCGGAAGAGC
+
FFFFFFFFFFFFFFFFFFFFFFFFFFFFFFFFFFFFFFFFFFFFF
@FS10000125:26:BPA73017-1023:1:1101:11410:1390 1:N:0:1
TCGGTAACTTCGTCGAGTACGCTCAACCTTTTAGATCGGAAGAGC
+
FFFFFFFFFFFFFFFFFFFFFFFFFFFFFFFFFFFFFFFFFFFFF
@FS10000125:26:BPA73017-1023:1:1101:11670:1390 1:N:0:1
TCGACAACTTCGTCGAGTAGCTCAAGGAATCAGATCGGAAGAGCA
+
,:,FF::FFFF:FFF:F:F:FF:F:F:FFFFFF:FFFFFFFF:F,
@FS10000125:26:BPA73017-1023:1:1101:11920:1390 1:N:0:1
CCCTACCTTCGTCGAGTACGCTCAACGATGTAGATCGGAAGAGCA
+
F:FFFFFFFFFFFFFFFFFFFFFFFFFFFF:FFFFFFFFFFFFFF
@FS10000125:26:BPA73017-1023:1:1101:12760:1390 1:N:0:1
TAGCAACCTTCGTCGAGTACGCTCAAACAAAAAGATCGGAAGAGC
+
FFFFFFFFFFFFFFFFFFFFFFFFFFFFFFFFFFFFFFFFFFFFF
@FS10000125:26:BPA73017-1023:1:1101:13010:1390 1:N:0:1
GGCTAAACTTCGTCGAGTACGCTCAACCACATAGATCGGAAGAGC
+
FFFFFFFFFFFFFFFFFFFFFFFFFFFFFFFFFFFFFFFFFFFFF
@FS10000125:26:BPA73017-1023:1:1101:13120:1390 1:N:0:1
TTGTTAACTTCGTCGAGTACGCTCAAAACTGTAGATCGGAAGAGC
+
F,FFFFFF,FF,FF,F:FF::F::,FF:F,:FF,FFF:FFFFF:F
@FS10000125:26:BPA73017-1023:1:1101:13620:1390 1:N:0:1
CTTCGTCGAGTACGCTCAATGATGGAGATCGGAAGAGCACACGTC
+
FF:FFFFFFFFFFFFFFFFFFFFFFFFFFFFFFFFFFFFFFFFFF
@FS10000125:26:BPA73017-1023:1:1101:14570:1390 1:N:0:1
CCGCAACTTCGTCGAGTACGCTCAAGAGACAAGATCGGAAGAGCA
+
FFFFFFFFFFFFFFFFFFFFF:F:F:F:FFF:FFFF:F:FFFFFF
@FS10000125:26:BPA73017-1023:1:1101:14620:1390 1:N:0:1
GGGTCAACTTCGTCGAGTACGCTCAAGGTAGTAGATCGGAAGAGC
+
FFFFFFFFFFFFFFFFFFFFFFFFFFFFFFFFFFFFFFFFFFFFF
@FS10000125:26:BPA73017-1023:1:1101:14660:1390 1:N:0:1
TTGGGAACTTCGTCGAGTACGCTCAATCAAAAAGATCGGAAGAGC
+
FFFFFFFFFFFFFFFFFFFFFFFFFFFFFFFFFFFFFFFFFFFFF
@FS10000125:26:BPA73017-1023:1:1101:16000:1390 1:N:0:1
GGGATAACTTCGTCGAGTACGCTCAATCGGATAGATCGGAAGAGC
+
FFFFFFFFFFFFFFFFFFFFFFFFFFFFFFFFFFFFFFFFFFFFF
@FS10000125:26:BPA73017-1023:1:1101:1200:1400 1:N:0:1
TCGCCAACTTCGTCGAGTACGCTCAATTAAGAAGATCGGAAGAGC
+
FFFFFFFFFFFFFFFFFFFFFFFFFFFFFFFFFFFFFFFFFFFFF
@FS10000125:26:BPA73017-1023:1:1101:1290:1400 1:N:0:1
TCGCTCATCTTCGTCGAGTACGCTCAAGCGTTCAGATCGGAAGAG
+
FFFFFFFFFFFFFFFFFFFFFFFFFFFFFFFFFFFFFFFFFFFFF
@FS10000125:26:BPA73017-1023:1:1101:1400:1400 1:N:0:1
TGGCCAACTTCGTCGAGTACGCTCAATCTCAAAGATCGGAAGAGC
+
FFFFFFFFFFFFFFFFFFFFFFFFFFFFFFFFFFFFFFFFFFFFF
@FS10000125:26:BPA73017-1023:1:1101:1800:1400 1:N:0:1
TTCTTAAACTTCGTCGAGTACGCTCAAAGGGAAAGATCGGAAGAG
+
F,,FFFFFFFFFFFFFFFFFFFFFFFF,,,,,,FFFFFFFFFFFF
@FS10000125:26:BPA73017-1023:1:1101:1900:1400 1:N:0:1
TCGTCAACTTCGTCGAGTACGCTCAAGTTATAAGATCGGAAGAGC
+
FF:FFFFFFFFFFFFFFFFFFFFFF:FFFF:FFFFFFFFFFFFFF
@FS10000125:26:BPA73017-1023:1:1101:2300:1400 1:N:0:1
GCGGTAACTTCGTCGAGTACGCTCAACAGTCTAGATCGGAAGAGC
+
F,FFFFFFFFFFFFFFFFFFFFFFFFFFFFFFFFFFFFFFFFFFF
@FS10000125:26:BPA73017-1023:1:1101:2350:1400 1:N:0:1
CGGGAAAAATCTTCGTCGAGTACGCTCAATCGTGAAGATCGGAAG
+
FFFFFFFFFFFFFFFFFFFFFFFFFFFFFFFFFFFFFFFFFFFFF
@FS10000125:26:BPA73017-1023:1:1101:2480:1400 1:N:0:1
TTGTAAACTTCGTCGAGTACGCTCAAAAGTAAAGATCGGAAGAGC
+
FFFFFFFFFFFFFFFFFFFFFFFFFFFFFFFFFFFFFFFFFFFFF
@FS10000125:26:BPA73017-1023:1:1101:3000:1400 1:N:0:1
TAGCCAACTTCGTCGAGTACGCTCAAACTTGAAGATCGGAAGAGC
+
FFFFFFFFFFFFFFFFFFFFFFFFFFFFFFFFFFFFFFFFFFFFF
@FS10000125:26:BPA73017-1023:1:1101:3400:1400 1:N:0:1
TTGGTAACTTCGTCGAGTACGCTCAAGGATTGAGATCGGAAGAGC
+
FFFFFFFFFFFFFFFFFFFFFFFFFFFFFFFFFFFFFFFFFFFFF
@FS10000125:26:BPA73017-1023:1:1101:3680:1400 1:N:0:1
GTGGTAACTTCGTCGAGTACGCTCAATGTAAAAGATCGGAAGAGC
+
FFFFFFFFFFFFFFFFFFFFFFFFFFFFFFFFFFFFFFFFFFFFF
@FS10000125:26:BPA73017-1023:1:1101:3710:1400 1:N:0:1
GGCTCAACTTCGTCGAGTACGCTCAATCGTGTAGATCGGAAGAGC
+
FFFFFFFFFFFFFFFFFFFFFFFFFFFFFFFFFFFFFFFFFFFFF
@FS10000125:26:BPA73017-1023:1:1101:3990:1400 1:N:0:1
TTGACTGGACTTCGTCGAGTACGCTCAACCAATTAGATCGGAAGA
+
FFFFFFFFFFFFFFFFFFFFFFFFFFFFFFFFFFFFFFFFFFFFF
@FS10000125:26:BPA73017-1023:1:1101:4120:1400 1:N:0:1
TTGGCAACTTCGTCGAGTACGCTCAATGAAAGAGATCGGAAGAGC
+
FFFFFFFFFFFFFFFFFFFFFFFFFFFFFFFFFFFFFFFFFFFFF
@FS10000125:26:BPA73017-1023:1:1101:4390:1400 1:N:0:1
TTGGATAACTTCGTCGAGTACGCTCAACAGTTCAGATCGGAAGAG
+
FFFFFFFFFFFFFFFFFFFFFFFFFFFFFFFFFFFFFFFFFFFFF
@FS10000125:26:BPA73017-1023:1:1101:4510:1400 1:N:0:1
GGGTTAACTTCGTCGAGTACGCTCAAATGTCGAGATCGGAAGAGC
+
FFFFFFFFFFFFFFFFFFFFFFFFFFFFFFFFFFFFFFFFFFFFF
@FS10000125:26:BPA73017-1023:1:1101:5010:1400 1:N:0:1
GCCCAACTTCGTCGAGTACGCTCAATCATTCAGATCGGAAGAGCA
+
,F,,:FFFF:,FF:F:F,::FFF,F:,FFF::F:F::,FF:FFFF
@FS10000125:26:BPA73017-1023:1:1101:5470:1400 1:N:0:1
TCGGGGAACTTCGTCGAGTACGCTCAAGATGCAAGATCGGAAGAG
+
FFFFFFFFFFFFFFFFFFFFFFFFFFFFFFFFFFFFFFFFFFFFF
@FS10000125:26:BPA73017-1023:1:1101:5560:1400 1:N:0:1
TCGACAACTTCGTCGAGTACGCTCAATATGGTAGATCGGAAGAGC
+
F,FF,FFFFFFFFFFFFFFFFFFFFF:,,,,,FFFFFFFFFFFFF
@FS10000125:26:BPA73017-1023:1:1101:5690:1400 1:N:0:1
TCGTTAACTTCGTCGAGTACGCTCAATCTTGGAGATCGGAAGAGC
+
FFFFFFFFFFFFFFFFFFFFFFFFFFFFFFFFFFFFFFFFFFFFF
@FS10000125:26:BPA73017-1023:1:1101:6190:1400 1:N:0:1
TCTCTCAACTTCGTCGAGTACGCTCAATGTTGAAGATCGGAAGAG
+
FFFFFFFFFFFFFFFFFFFFFFFFFFFFFFFFFFFFFFFFFFFFF
@FS10000125:26:BPA73017-1023:1:1101:8570:1400 1:N:0:1
TGGTGAACTTCGTCGAGTACGCTCAAAGTAGAAGATCGGAAGAGC
+
FFFFFFFFFFFFFFFFFFFFFFFFFFFFFFFFFFFFFFFFFFFFF
@FS10000125:26:BPA73017-1023:1:1101:8580:1400 1:N:0:1
GCGGAACTTCGTCGAGTACGCTCAACGGTAAAGATCGGAAGAGCA
+
FFFFFFFFFFFFFFFFFFFFFFFFFFFFFFFFFFFFFFFFFFFFF
@FS10000125:26:BPA73017-1023:1:1101:8650:1400 1:N:0:1
TTGTGTAACTTCGTCGAGTACGCTCAAGATGTTAGATCGGAAGAG
+
FFFFFFFFFFFFFFFFFFFFFFFFFFFFFFFFFFFFFFFFFFFFF
@FS10000125:26:BPA73017-1023:1:1101:9200:1400 1:N:0:1
GTGCAATCTTCGTCGAGTACGCTCAGTGCTGAAGATCGGAAGAGC
+
,,FF,FF,F:F:,F:,F:FF,FFF,,FFFF:FF,FF:FFF::FFF
@FS10000125:26:BPA73017-1023:1:1101:10800:1400 1:N:0:1
TCGATAACTTCGTCGAGTACGCTCAAATTATTAGATCGGAAGAGC
+
,F:FF,FFFFFFFFFFFFFFFFF:FFFFFF:F:FFFFFF:F:F:F
@FS10000125:26:BPA73017-1023:1:1101:10980:1400 1:N:0:1
TGGCAGTAACTTCGTCGAGTACGCTCAACTTCCTAGATCGGAAGA
+
:FFFFFFFFFFFFFFFFFFFFFFFFFFFFFFFFFFFFFFFFFFFF
@FS10000125:26:BPA73017-1023:1:1101:12240:1400 1:N:0:1
ACGGAACTTCGTCGAGTACGCTCAAGCATCAAGATCGGAAGAGCA
+
FFFFFFFFFFFFFFFFFFFFFFFFFFFFFFFFFFFFFFFFFFFFF
@FS10000125:26:BPA73017-1023:1:1101:12430:1400 1:N:0:1
TAGCAACTTCGTCGAGTACGCTCAAGTTTGAAGATCGGAAGAGCA
+
,FFFFFFFFFFFFF:FFFFFFFFF,FFFFFFFFFFFFFFFFFFFF
@FS10000125:26:BPA73017-1023:1:1101:13040:1400 1:N:0:1
TTGGCTCTTCGTCGAGTACGCTCAAGAGATGAGATCGGAAGAGCA
+
FFFFFFFFFFFFFFFFFFFFFFFFFFFFFFFFFFFFFFFFFFFFF
@FS10000125:26:BPA73017-1023:1:1101:13140:1400 1:N:0:1
TCGACTGGACTTCGTCGAGTACGCTCAAGATCTAAGATCGGAAGA
+
FFFFFFFFFFFFFFFFFFFFFFFFFFFFFFFFFFFFFFFFFFFFF
@FS10000125:26:BPA73017-1023:1:1101:13790:1400 1:N:0:1
CTTCGTCGAGTACGCTCAATGATGGAGATCGGAAGAGCACACGTC
+
F,FF::FFFFFFFFFF,,FFFF:FF,FFFF:F,,F:FFFFFF:FF
@FS10000125:26:BPA73017-1023:1:1101:13800:1400 1:N:0:1
GCGCCAACTTCGTCGAGGTACGCTCAAGATTGAAGATCGGAAGAG
+
:FFFFFFFFFFFFFFFFFF,FFFF:FFFFFFFFF,FFFFFFFFFF
@FS10000125:26:BPA73017-1023:1:1101:14450:1400 1:N:0:1
CTGCAGCAACTTCGTCGAGTACGCTCAACCCAGCAGATCGGAAGA
+
FFFFFFFFFFFFFFFFFFFFFFFFFFFFFFFFFFFFFFFFFFFFF
@FS10000125:26:BPA73017-1023:1:1101:14620:1400 1:N:0:1
CCGTTAACTTCGTCGAGTACGCTCAATGTGAAAGATCGGAAGAGC
+
FFFFFFFFFFFFFFFFFFFFFFFFFFFFFFFFFFFFFFFFFFFFF
@FS10000125:26:BPA73017-1023:1:1101:14870:1400 1:N:0:1
TCATTAACCTCGTCGAGTACGCTCAAAAAAAAAGATCGGAAGAGC
+
FFFFF,FFFFFFFFFFFFFFFFFFF,FFFFFFFFFFFFFFFFFFF
@FS10000125:26:BPA73017-1023:1:1101:14910:1400 1:N:0:1
GTGTAAACTTCGTCGAGTACGCTCAAGAGAAAAGATCGGAAGAGC
+
:FFFFFFFFFFFFFFFFFFFFFFFFFFFFFFFFFFFFFFFFFFFF
@FS10000125:26:BPA73017-1023:1:1101:15480:1400 1:N:0:1
ATGCAAACTTCGTCGAGTACGCTCAACTGTAGAGATCGGAAGAGC
+
F,FFFFFFFFFFFFFFFFFFFFFFFFFFFFFFFFFFFFFFFFFFF
@FS10000125:26:BPA73017-1023:1:1101:15790:1400 1:N:0:1
CTGGATGAACTTCGTCGAGTACGCTCAACGTGTGAGATCGGAAGA
+
FFFFFFFFFFFFFFFFFFFFFFFFFFFFFFFFFFFFFFFFFFFFF
@FS10000125:26:BPA73017-1023:1:1101:15850:1400 1:N:0:1
GGGTAAACTTCGTCGAGTACGCTCAAACATAAAGATCGGAAGAGC
+
:FFFFFFFFFFFFFFFFFFFFFFFFFFFFFFFFFFFFFFFFFFFF
@FS10000125:26:BPA73017-1023:1:1101:1400:1410 1:N:0:1
GCGTAAACTTCGTCGAGTACGCTCAATCAATGAGATCGGAAGAGC
+
FFFFFFFFFFFFFFFFFFFFFFFFFFFFFFFFFFFFFFFFFFFFF
@FS10000125:26:BPA73017-1023:1:1101:1540:1410 1:N:0:1
TTGACTGGACTTCGTCGAGTACGCTCAATTTCAGAGATCGGAAGA
+
FFFFFFFFFFFFFFFFFFFFFFFFFFFFFFFFFFFFFFFFFFFFF
@FS10000125:26:BPA73017-1023:1:1101:2680:1410 1:N:0:1
TCGGGGAACTTCGTCGAGTACGCTCAATTATGCAGATCGGAAGAG
+
FFFFFFFFFFFFFFFFFFFFFFFFFFFFFFFFFFFFFFFFFFFFF
@FS10000125:26:BPA73017-1023:1:1101:2920:1410 1:N:0:1
GCGCTAACTTCGTCGAGTACGCTCAATCTTACAGATCGGAAGAGC
+
FFFFFFFFFFFFFFFFFFFFFFFFFFFFFFFFFFFFFFFFFFFFF
@FS10000125:26:BPA73017-1023:1:1101:3410:1410 1:N:0:1
GTTCGAACTTCGTCGAGTACGCTCAAGATTAAAGATCGGAAGAGC
+
FFFFFFFFFFFFFFFFFFFFFFFFFFFFFFFFFFFFFFFFFFFFF
@FS10000125:26:BPA73017-1023:1:1101:4000:1410 1:N:0:1
CCGTCAACTTCGTCGAGTACGCTCAAGGGTCAAGATCGGAAGAGC
+
FFFFFFFFFFFFFFFFFFFFFFFFFFFFFFFFFFFFFFFFFFFFF
@FS10000125:26:BPA73017-1023:1:1101:4310:1410 1:N:0:1
TTGCTAACTTCGTCGAGACGCTCAACGGACAAGATCGGAAGAGCA
+
FFFFFFFFFFFFFFFFFFFFFFFFFFFFFFFFFFFFFFFFFFFFF
@FS10000125:26:BPA73017-1023:1:1101:4360:1410 1:N:0:1
TTGACTGGACTTCGTCGAGTACGCTCAAACACTAAGATCGGAAGA
+
FFFFFFFFFFFFFFFFFFFFFFFFFFFFFFFFFFFFFFFFFFFFF
@FS10000125:26:BPA73017-1023:1:1101:7600:1410 1:N:0:1
ACGGCAACTTCGTCGAGTACGCTCAAATAGGAAGATCGGAAGACA
+
FFFFFFFFFFFFFFFFFFFFFFFFFFFFFFFFFFFFFFFFFFFFF
@FS10000125:26:BPA73017-1023:1:1101:7710:1410 1:N:0:1
GAGGTAACTTCGTCGAGTACGCTCAATGGCCGAGATCGGAAGAGC
+
FFFFFFFFFFFFFFFFFFFFFFFFFFFFFFFFFFFFFFFFFFFFF
@FS10000125:26:BPA73017-1023:1:1101:8700:1410 1:N:0:1
TTTAACAACTTCGTCGAGTACGCTCAAGAGATCAGATCGGAAGAG
+
:FFFFFFFFFFFFFFFFFFFFFFFFFFFFFFFFFFFFFFFFFFFF
@FS10000125:26:BPA73017-1023:1:1101:9070:1410 1:N:0:1
TCGGTAACTTCGTCGAGTACGCTCAAATATTCAGATCGGAAGAGC
+
FFFFFFFFFFFFFFFFFFFFFFFFFFFFFFFFFFFFFFFFFFFFF
@FS10000125:26:BPA73017-1023:1:1101:9530:1410 1:N:0:1
TCGGTGAACTTCGTCGAGTACGCTCAATGATCGAGATCGGAAGAG
+
FFFFFFFFFFFFFFFFFFFFFFFFFFFFFFFFFFFFFFFFFFFFF
@FS10000125:26:BPA73017-1023:1:1101:9810:1410 1:N:0:1
GCTGCAACTTCGTCGAGTACGCTCAATCTATGAGATCGGAAGAGC
+
FFFFFFFFFFFFFFFFFFFFFFFFFFFFFFFFFFFFFFFFFFFFF
@FS10000125:26:BPA73017-1023:1:1101:9970:1410 1:N:0:1
TCACAAACTTCGTCAAGTACGCTCAATATACTAGATCGGAAGAGC
+
,FFF:FFFFFFFFFFFFFFFFFFFFF:FFFFFFFFFFFFFFFFFF
@FS10000125:26:BPA73017-1023:1:1101:10160:1410 1:N:0:1
TTGCCAACTTCGTCGAGTACGCTCAAAGTTAAAGATCGGAAGAGC
+
FFFFFFFFFFFFFFFFFFFFFFFFFFFFFFFFFFFFFFFFFFFFF
@FS10000125:26:BPA73017-1023:1:1101:11720:1410 1:N:0:1
TAGCAAACTTCGTCGAGTACGCTCAAAAAAAGAGATCGGAAGAGC
+
FFFFFFFFFFFFFFFFFFFFFFFFFFFFFFFFFFFFFFFFFFFFF
@FS10000125:26:BPA73017-1023:1:1101:12880:1410 1:N:0:1
GCGATAACTTCGTCGAGTACGCTCAAGGTAAAAGATCGGAAGAGC
+
FFFFFFFFFFFFFFFFFFFFFFFFFFFFFFFFFFFFFFFFFFFFF
@FS10000125:26:BPA73017-1023:1:1101:13000:1410 1:N:0:1
TCTTAAACTTCGTCGAGTACGCTCAATTAGACAGATCGGAAGAGC
+
FFFFFFFFFFFFFFFFFFFFFFFFFFFFFFFFFFFFFFFFFFFFF
@FS10000125:26:BPA73017-1023:1:1101:13740:1410 1:N:0:1
ACGCACTTCGTCGAGTACGCTCAAATTTGTAGATCGGAAGAGCAC
+
FFFFFFF,FFFFFF::FFFF,F:FFF:F:FFFFFF:FF:FF:FFF
@FS10000125:26:BPA73017-1023:1:1101:13830:1410 1:N:0:1
TCGACCCTACAACTTCGTCGAGTACGCTCAACTAACAGATCGGAA
+
FFFFFFFFFFFFFFFFFFFFFFFFFFFFFFFFFFFFFFFFFFFFF
@FS10000125:26:BPA73017-1023:1:1101:13870:1410 1:N:0:1
TTGCCAAACTTCGTCGAGTACGCTCAAGGCATGAGATCGGAAGAG
+
FFFFFFFFFFFFFFFFFFFFFFFFFFFFFFFFFFFFFFFFFFFFF
@FS10000125:26:BPA73017-1023:1:1101:14620:1410 1:N:0:1
CTGGAAACTTCGTCGAGTACGCTCAAAAAATTAGATCGGAAGAGC
+
FFFFFFFFFFFFFFFFFFFFFFFFFFFFFFFFFFFFFFFFFFFFF
@FS10000125:26:BPA73017-1023:1:1101:14660:1410 1:N:0:1
TCGTGAACTTCGTCGAGTACGCTCAAAGTATCAGATCGGAAGAGC
+
FFFFFFFFFFFFFFFFFFFFFFFFFFFFFFFFFFFFFFFFFFFFF
@FS10000125:26:BPA73017-1023:1:1101:14800:1410 1:N:0:1
TTTGTAACTTCGTCGAGTACGCTCAATATATAAGATCGGAAGAGC
+
FFF:FFFFFFF:FF:FFFFF,FF,,FFFFFF:F:FFF:FFFFF:F
@FS10000125:26:BPA73017-1023:1:1101:15240:1410 1:N:0:1
GCGGTAACTTCGTCGAGTACGCTCAAATGGAAAGATCGGAAGAGC
+
FFFFFFFFFFFFFFFFFFFFFFFFFFFFFFFFFFFFFFFFFFFFF
@FS10000125:26:BPA73017-1023:1:1101:15350:1410 1:N:0:1
GCGGCAACTTCGTCGAGTACGCTCAAGGGATGAGATCGGAAGAGC
+
FFFFFFFFFFFFFFFFFFFFFFFFFFFFFFFFFFFFFFFFFFFFF
@FS10000125:26:BPA73017-1023:1:1101:15550:1410 1:N:0:1
GCGATAACTTCGTCGAGTACGCTCAAGATAATAGATCGGAAGAGC
+
FFFFFFFFFFFFFFFFFFFFFFFFFFFFFFFFFFFFFFFFFFFFF
@FS10000125:26:BPA73017-1023:1:1101:1220:1420 1:N:0:1
TTGACTGGACTTCGTCGAGTACGCTCAACCATTTAGATCGGAAGA
+
FFFFFFFFFFFFFFFFFFFFFFFFFFFFFFF:FFFFFFFFFFFFF
@FS10000125:26:BPA73017-1023:1:1101:1710:1420 1:N:0:1
TGGCTAACTTCGTCGAGTACGCTCAATCACAGAGATCGGAAGAGC
+
FFFFFFFFFFFFFFFFFFFFFFFFFFFFFFFFFFFFFFFFFFFFF
@FS10000125:26:BPA73017-1023:1:1101:1750:1420 1:N:0:1
AGGGGTCAACTTCGTCGAGTACGCTCAAGTAATTAGATCGGAAGA
+
FFFFFFFFFFFFFFFFFFFFFFFFFFFFFFFFFFFFFFFFFFFFF
@FS10000125:26:BPA73017-1023:1:1101:1920:1420 1:N:0:1
GCGTGAACTTCGTCGAGTACGCTCAAAATGGAAGATCGGAAGAGC
+
FFFFFFFFFFFFFFFFFFFFFFFFFFFFFFFFFFFFFFFFFFFFF
@FS10000125:26:BPA73017-1023:1:1101:2780:1420 1:N:0:1
CCGCTAACTTCGTCGAGTACGCTCAACCGTATAGATCGGAAGAGC
+
FFFFFFFFFFFFFFFFFFFFFFFFFFFFFFFFFFFFFFFFFFFFF
@FS10000125:26:BPA73017-1023:1:1101:2900:1420 1:N:0:1
GCGCTAACTTCGTCGAGTACGCTCAAGATTATAGATCGGAAGAGC
+
,FFFFFFFFFFFFFFFFFFFFFFFFFFFFFFFFFF:FFFFFFFFF
@FS10000125:26:BPA73017-1023:1:1101:3010:1420 1:N:0:1
TCAGAGATCGGAAGAGCACACGTCTGAACTCCAGTCACTAGGAGC
+
FFFFFFFFFFFFFFFFFFFFFFFFFFFFFFFFFFFFFFFFFFFFF
@FS10000125:26:BPA73017-1023:1:1101:4010:1420 1:N:0:1
TTGATAACTTCGTCGAGTACGCTCAAGGTATGAGATCGGAAGAGC
+
FFFFFFFFFFFFFFFFFFFFFFFFFFFFFFFFFFFFFFFFFFFFF
@FS10000125:26:BPA73017-1023:1:1101:4170:1420 1:N:0:1
ATGACGAACTTCGTCGAGTACGCTCAAGCTCTGAGATCGGAAGAG
+
FFFFFFFFFFFFFFFFFFFFFFFFFFFFFFFFFFFFFFFFFFFFF
@FS10000125:26:BPA73017-1023:1:1101:4180:1420 1:N:0:1
TTGACTGGACTTCGTCGAGTACGCTCAACCAATTAGATCGGAAGA
+
FFFFFFFFFFFFFFFFFFFFFFFFFFFFFFFFFFFFFFFFFFFFF
@FS10000125:26:BPA73017-1023:1:1101:4210:1420 1:N:0:1
TTGAAAACTTCGTCGAGTACGCTCAATTATGGAGATCGGAAGAGC
+
FFFFFFFFFFFFFFFFFFFFFFFFFFFFFFFFFFFFFFFFFFFFF
@FS10000125:26:BPA73017-1023:1:1101:4260:1420 1:N:0:1
TCTTCGTCGAGTACGCTCAAGGGATTAGATCGGAAGAGCACACGT
+
FFFFFFFFFFFFFFFFFFFFFFFFFFFFFFFFFFFFFFFFFFFFF
@FS10000125:26:BPA73017-1023:1:1101:4460:1420 1:N:0:1
TCGGCGGTAAACTTCGTCGAGTACGCTCAATGCGGGAGATCGGAA
+
,FFFFFFFFFFFFFFFFFFFFFFF:FFFFFFFFFFFFFFFFFFFF
@FS10000125:26:BPA73017-1023:1:1101:4470:1420 1:N:0:1
TTGCAAACTTCGTCGAGTACGCTCAAGAACGGAGATCGGAAGAGC
+
FFFFFFFFFFFFFFFFFFFFFFFFFFFFFFFFFFFFFFFFFFFFF
@FS10000125:26:BPA73017-1023:1:1101:4630:1420 1:N:0:1
CAGGCAACTTCGTCGAGTACGCTCAATTTAAGAGATCGGAAGAGC
+
FFFFFFFFFFFFFFFFFFFFFFFFFFFFFFFFFFFFFFFFFFFFF
@FS10000125:26:BPA73017-1023:1:1101:4890:1420 1:N:0:1
GTGCTAACTTGTCGAGTACGCTCAATTCGGATAGATCGGAAGAGC
+
FF:FFFFFFFFFFFFF:FFFFFFFFFFFF:FFFFFFFFFFFFFFF
@FS10000125:26:BPA73017-1023:1:1101:6300:1420 1:N:0:1
CAGGACGAACTTCGTCGAGTACGCTCAACCCTACAGATCGGAAGA
+
FFFFFFFFFFFFFFFFFFFFFFFFFFFFFFFFFFFFFFFFFFFFF
@FS10000125:26:BPA73017-1023:1:1101:6600:1420 1:N:0:1
GGGATAACTTCGTCGAGTACGCTCAACTACAGAGATCGGAAGAGC
+
FFFFFFFFFFFFFFFFFFFFFFFFFFFFFFFFFFFFFFFFFFFFF
@FS10000125:26:BPA73017-1023:1:1101:6660:1420 1:N:0:1
TCGTTAACTTCGTCGAGTACGCTCAAGGGGGTAGATCGGAAGAGC
+
FFFFFFFFFFFFFFFFFFFFFFFFFFFFFFFFFFFFFFFFFFFFF
@FS10000125:26:BPA73017-1023:1:1101:6730:1420 1:N:0:1
TTTGGGGAACTTCGTCGAGTACGCTCAATTCACTAGATCGGAAGA
+
FFFFFFFFFFFFFFFFFFFFFFFFFFFFFFFFFFFFFFFFFFFFF
@FS10000125:26:BPA73017-1023:1:1101:6960:1420 1:N:0:1
TTTGGCAACTTCGTCGAGTACGCTCAATGCAGCAGATCGGAAGAG
+
FFFFFFFFFFFFFFFFFFFFFFFFFFFFFFFFFFFFFFFFFFFFF
@FS10000125:26:BPA73017-1023:1:1101:7470:1420 1:N:0:1
TTGAAAACTTCGTCGAGTACGCTCAAAGAGGGAGATCGGAAGAGC
+
FFFFFFFFFFFFFFFFFFFFFFFFFFFFFFFFFFFFFFFFFFFFF
@FS10000125:26:BPA73017-1023:1:1101:8530:1420 1:N:0:1
TCGTTAACTTCGTCGAGTACGCTCAAACACGGAGATCGGAAGAGC
+
FFF:FFFFFFFFFFFFFFFFFFFFF:FFFFFFFFFFFF:FFFFFF
@FS10000125:26:BPA73017-1023:1:1101:9310:1420 1:N:0:1
TGGTAAACTTCGTCGAGTACGCTCAATGGACTAGATCGGAAGAGC
+
,,,FFFFFFFFFFFFFFFFFFFFFFFFFFFFF:FFFFFFFFFFFF
@FS10000125:26:BPA73017-1023:1:1101:9660:1420 1:N:0:1
GTGGTAACTTCGTCGAGTACGCTCAACCAAAGAGATCGGAAGAGC
+
F,FFFFFFFFFFFF:FFFFFFFFFFFFFFFF:FFF,FFFFFFFFF
@FS10000125:26:BPA73017-1023:1:1101:10040:1420 1:N:0:1
TCTGTCAACTTCGTCGAGTACGCTCAACAATTCAGATCGGAAGAG
+
,FFFFFFFF:,F:FFF,FFF:,FFF,,FFFFFF:,FF::,FFFFF
@FS10000125:26:BPA73017-1023:1:1101:10140:1420 1:N:0:1
TCTTCGTCGAGTACGCTCAAATCACTAGATCGGAAGAGCACACGT
+
FFFFFFFFFFFFFFFFFFFFFFFFFFFFFFFFFFFFFFFFFFFFF
@FS10000125:26:BPA73017-1023:1:1101:10560:1420 1:N:0:1
TGGTAAACTTCGTCGAGTACGCTCAAACTGAAAGATCGGAAGAGC
+
FFFFFFFFFFFFFFFFFFFFFFFFFFFFFFFFFFFFFFFFFFFFF
@FS10000125:26:BPA73017-1023:1:1101:11210:1420 1:N:0:1
TCCATAAACTTCGTCGAGTACGCTCAACCGCCTAGATCGGAAGAG
+
FFFFFFFFFFFFFFFFFFFFFFFFFFFFFFFFFFFFFFFFFFFFF
@FS10000125:26:BPA73017-1023:1:1101:13320:1420 1:N:0:1
GCGGTAACTTCGTCGAGTACGCTCAATAAGATCAGATCGGAAGAG
+
FFFFFFFFFFFFFFFFFFFFFFFFF:FFFFFFFFFFFFFFFFFFF
@FS10000125:26:BPA73017-1023:1:1101:13490:1420 1:N:0:1
TCGGAAACTTCGTCGAGTACGCTCAATTTAGAAGATCGGAAGAGC
+
FFFFFFFFFFFFFFFFFFFFFFFFFFFFFFFFFFFFFFFFFFFFF
@FS10000125:26:BPA73017-1023:1:1101:13640:1420 1:N:0:1
ACGTAACTTCGTCGAGTACGCTCAAATGAAAAGATCGGAAGAGCT
+
FF,FFFF:F,F:F,FFFFF,FF:FFFFFF,F:FF,F,:FF:FFF,
@FS10000125:26:BPA73017-1023:1:1101:13960:1420 1:N:0:1
TTCAAAACTTCGTCGAGTACGCTCAATTGGATAGATCGGATGAGC
+
F,:FF,FF:::,:F,,:FFF,FFFF,F,,,FFF::FF:,,,:FF:
@FS10000125:26:BPA73017-1023:1:1101:14030:1420 1:N:0:1
TCGCAAACTTCGTCGAGTACGCTCAAGAAAATAGATCGGAAGAGC
+
FFFFFFFFFFFFFFFFFFFFFFFFFFFFFFFFFFFFFFFFFFFFF
@FS10000125:26:BPA73017-1023:1:1101:14560:1420 1:N:0:1
TCAACAACTTCGTCGAGTACGCTCAACCGAGAAGATCGGAAGAGC
+
FFFFFFFFFFFFFFFFFFFFFFFFFFFFFFFFFFFFFFFFFFFFF
@FS10000125:26:BPA73017-1023:1:1101:15190:1420 1:N:0:1
TTGACTGGACTTCGTCGAGTACGCTCAATGAACAAGATCGGAAGA
+
FFFFFFFFFFFFFFFFFFFFFFFFFFFFFFF:FFFFFFFFFF:FF
@FS10000125:26:BPA73017-1023:1:1101:15620:1420 1:N:0:1
GGGGCAACTTCGTCGAGTACGCTCAATAAGATAGATCGGAAGAGC
+
,FFFFFFFFFFFFFFFFFFFFFFFFFFFFFF,FFFFFFFFFFFFF
@FS10000125:26:BPA73017-1023:1:1101:16330:1420 1:N:0:1
TCGGAAACTTCGTCGAGTACGCTCAAGTTATGAGATCGGAAGAGC
+
FFFFFFFFFFFFFFFFFFFFFFFFFFFFFFFFFFFFFFFFFFFFF
@FS10000125:26:BPA73017-1023:1:1101:1000:1430 1:N:0:1
CCGGGGGAACTTCGTCGAGTACGCTCAAAATGCAAGATCGGAAGA
+
FFF,F:FFFFFFF:FFF,FFFFFFFF:FFFFFF:,FFFFFFFFF:
@FS10000125:26:BPA73017-1023:1:1101:1770:1430 1:N:0:1
TTGGTTCATCTTCGTCGAGTACGCTCAAGCTTGGAGATCGGAAGA
+
FFFFFFFFFFFFFFFFFFFFFFFFFFFFFFFFFFFFFFFFFFFFF
@FS10000125:26:BPA73017-1023:1:1101:2430:1430 1:N:0:1
TTTTGGCAACTTCGTCGAGTACGCTCAAGATATCAGATCGGAAGA
+
FFF:,:FFFFFFFFFFFFFFFFFFFFFF:F,FFFFFFFFFFFFFF
@FS10000125:26:BPA73017-1023:1:1101:3180:1430 1:N:0:1
TTTTCCCAACTTCGTCGAGTACGCTCAAATCGTAAGATCGGAAGA
+
F,FFFFFFFFFFFFFFFFF:FFFFFFFFFFFFFFFFFFFFFFFFF
@FS10000125:26:BPA73017-1023:1:1101:4090:1430 1:N:0:1
GCCACAACTTCGTCGAGTACGCTCAACTCGTAAGATCGGAAGAGC
+
FFFFFFFFFFFFFFFFFFFFFFFFFFFFFFFFFFFFFFFFFFFFF
@FS10000125:26:BPA73017-1023:1:1101:4160:1430 1:N:0:1
ATGACGAACTTCGTCGAGTACGCTCAAGCTCTGAGATCGGAAGAG
+
FFFFFFFFFFFFFFFFFFFFFFFFFFFFFFFFFFFFFFFFFFFFF
@FS10000125:26:BPA73017-1023:1:1101:4440:1430 1:N:0:1
TCCGACCTTCGTCGAGTACGCTCAAAACTAAAGATCGGAAGAGCA
+
FFFFFFFFFFFFFFFFFFFFFFFFFFFFFFFFFFFFFFFFFFFFF
@FS10000125:26:BPA73017-1023:1:1101:4670:1430 1:N:0:1
GGGGGAAACTTCGTCGAGTACGCTCAAACATGTAGATCGGAAGAG
+
FFFFFFFFFFFFFFFFFFFFFFFFFFFFFFFFFFFFFFFFFFFFF
@FS10000125:26:BPA73017-1023:1:1101:4690:1430 1:N:0:1
TCTTCAACTTCGTCGAGTACGCTCAATTTTGTAGATCGGAAGAGC
+
,FFF,,:,F,::,F,,F:F:FF:F,,::FF:F,:FF,::FF,FF,
@FS10000125:26:BPA73017-1023:1:1101:5330:1430 1:N:0:1
TTGTGGAACTTCGTCGAGTACGCTCAATATACAAGATCGGAAGAG
+
FFFFFFFFFFFFFFFFFFFFFFFFFFFFFFFFFFFFFFFFFFFFF
@FS10000125:26:BPA73017-1023:1:1101:5950:1430 1:N:0:1
TAGGAACTTCGTCGAGTACGCTCAAAACAAGAGATCGGAAGAGCA
+
FFFFFFFFFFFFFFFFFFFFFFFFFFFFFFFFFFFFFFFFFFFFF
@FS10000125:26:BPA73017-1023:1:1101:6110:1430 1:N:0:1
CCGGAAACTTCGTCGAGTACGCTCAACTATCAAGATCGGAAGAGC
+
FFFFFFFFFFFFFFFFFFFFFFFFFFFFFFFFFFFFFFFFFFFFF
@FS10000125:26:BPA73017-1023:1:1101:6260:1430 1:N:0:1
CCGGAAACTTCGTCGAGTACGCTCAACTATCAAGATCGGAAGAGC
+
FFFFFFFFFFFFFFFFFFFFFFFFFFFFFFFFFFFFFFFFFFFFF
@FS10000125:26:BPA73017-1023:1:1101:6450:1430 1:N:0:1
TCGCTCAACTTCGTCGAGTACGCTCAACCGGAGAGATCGGAAGAG
+
FFFFFFFFFFFFFFFFFFFFFFFFFFFFFFFFFFFFFFFFFFFFF
@FS10000125:26:BPA73017-1023:1:1101:8030:1430 1:N:0:1
TTTAAAACTTCGTCGAGTACGCTCAAATATGCAGATCGGAAGAGC
+
FFFFFFFFFFFFFFFFFFFFFFFFFFFFFFFFFFFFFFFFFFFFF
@FS10000125:26:BPA73017-1023:1:1101:8610:1430 1:N:0:1
TTGACTGAACTTCGTCGAGTACGCTCAACCTAAAAGATCGGAAGA
+
FFFFFFFFFFFFFFFFFFFFFFFFFFFFFFFFFFFFFFFFFFFFF
@FS10000125:26:BPA73017-1023:1:1101:9290:1430 1:N:0:1
GGGGAAACTTCGTCGAGTACGCTCAACACAGAAGATCGGAAGAGC
+
FFFFFFFFFFFFFFFFFFFFFFFFFFFFFFFFFFFFFFFFFFFFF
@FS10000125:26:BPA73017-1023:1:1101:9350:1430 1:N:0:1
TTGTTAACTTCGTCGAGTACGCTCAATATAGTAGATCGGAAGAGC
+
FFFFFFFFFFFFFFFFFFFFFFFFFFFFFFFFFFFFFFFFFFFFF
@FS10000125:26:BPA73017-1023:1:1101:10070:1430 1:N:0:1
ACGGGTCATCTTCGTCGAGTACGCTCAATATCTCAGATCGGAAGA
+
FFFFF:FFFFFFFFFFFFFFFFFFFFFFFFFFFFFFFFFFFFFFF
@FS10000125:26:BPA73017-1023:1:1101:10670:1430 1:N:0:1
GCGACAACTTCGTCGAGTACGCTCAACCTCTTAGATCGGAAGAGC
+
,F:FFFFFFFFFFFFFFFFFFFFFFFFFFFFFFFFFFFFFFFFFF
@FS10000125:26:BPA73017-1023:1:1101:10770:1430 1:N:0:1
TCGGAAACTTCGTCGAGTACGCTCAAAAGGTGAGATCGGAAGAGC
+
FFFFFFFFFFFFFFFFFFFFFFFFFFFFFFFFFFFFFFFFFFFFF
@FS10000125:26:BPA73017-1023:1:1101:10950:1430 1:N:0:1
TCGGAACTTCGTCGAGTACGCTCAATAAGTAAGATCGGAAGAGCA
+
FFFFF:FFFFF:FF:FFFFFFFF::FFFFFFFFFFFF:FFFFFFF
@FS10000125:26:BPA73017-1023:1:1101:11330:1430 1:N:0:1
TTGATAACTTCGTCGAGTACGCTCAAGTTGAGAGATCGGAAGAGC
+
FFFFFFFFFFFFFFFFFFFFFFFFFFFFFFFFFFFFFFFFFFFFF
@FS10000125:26:BPA73017-1023:1:1101:11370:1430 1:N:0:1
TTGTTTAACTTCGTCGAGTACGCTCAAACGGTCAGATCGGAAGAG
+
FFFFFFFFFFFFFFFFFFFFFFFFFFFFFFFFFFFFFFFFFFFFF
@FS10000125:26:BPA73017-1023:1:1101:11550:1430 1:N:0:1
GTGCCAACTTCGTCGAGTACGCTCAATTAACAAGATCGGAAGAGC
+
FFFFFFFFFFFFFFFFFFFFFFFFFFFFFFFFFFFFFFFFFFFFF
@FS10000125:26:BPA73017-1023:1:1101:12030:1430 1:N:0:1
GGAAAAACTTCGTCGAGTACGCTCAAGCTTAAAGATCGGAAGAGC
+
::FFFFFFFFFFFFFF:FFFFFFFFFFFFFFFFFFFFFFFFFFFF
@FS10000125:26:BPA73017-1023:1:1101:12460:1430 1:N:0:1
GATGAAACTTCGTCGAGTACGCTCAAAAGAACAGATCGGAAGAGC
+
FFFFFFFFFFFFFFFFFFFFFFFFFFFFFFFFFFFFFFFFFFFFF
@FS10000125:26:BPA73017-1023:1:1101:13160:1430 1:N:0:1
TTTTTTTAACTTCGTCGAGTACGCTCAATCTCTTAGATCGGAAGA
+
FFFFFFFFFFFFFFFFFFFFFFFFFFFFFFFFFFFFFFFFFFFFF
@FS10000125:26:BPA73017-1023:1:1101:13580:1430 1:N:0:1
TCTTCGTCGAGTACGCTCAATATTTCAGATCGGAAGAGCACACGT
+
FFFFFFFFFFFFFFFFFFFFFFFFFFFFFFFFFFFFFFFFFFFFF
@FS10000125:26:BPA73017-1023:1:1101:13800:1430 1:N:0:1
TTGAACAACTTCGTCGAGTACGCTCAAAACGGTAGATCGGAAGAG
+
F:FFFFF:FFFFFFFFFFFFFFFFFFFFFFFFFFFFFFFFFFFFF
@FS10000125:26:BPA73017-1023:1:1101:13860:1430 1:N:0:1
TCGATAGCTTCGTCGAGTACGCTCAATTTTTCAGATCGGAAGAGC
+
FFFFFFFFFFFFFFFFFFFFFFFFFFFFFFFFFFFFFFFFFFFFF
@FS10000125:26:BPA73017-1023:1:1101:14070:1430 1:N:0:1
TTGTTAACTTCGTCGAGTACGCTCAATGCATAAGATCGGAAGAGC
+
FFFFFFFFFFFFFFFFFFFFFFFFFFFFFFFFFFFFFFFFFFFFF
@FS10000125:26:BPA73017-1023:1:1101:14310:1430 1:N:0:1
TCTACCCATGAACTTCGTCGAGTACGCTCAAACATGAAGATCGGA
+
:FFFFFFFFF:FFFFFFFF:FFFFFFFFF:F:FFFFF:FFFF:FF
@FS10000125:26:BPA73017-1023:1:1101:15160:1430 1:N:0:1
ACGATACCTTCGTCGAGTACGCTCAATAAGGGAGATCGGAAGAGC
+
FFFF:FFF::FF:FF:FFFFFFFFF,FFFF::FFFFFFFFFFFF:
@FS10000125:26:BPA73017-1023:1:1101:1180:1440 1:N:0:1
GCGGTAACTTCGTCGAGTACGCTCAAATTGGAAGATCGGAAGAGC
+
FFFFFFFFFFFFFFFFFFFFFFFFFFFFFFFFFFFFFFFFFFFFF
@FS10000125:26:BPA73017-1023:1:1101:1400:1440 1:N:0:1
ATGCAAACTTCGTCGAGTACGCTCAAAATGTTAGATCGGAAGAGC
+
FFFFFFFFFFFFFFFFFFFFFFFFFFFFFFFFFFFFFFFFFFFFF
@FS10000125:26:BPA73017-1023:1:1101:1680:1440 1:N:0:1
GGGAAAACTTCGTCGAGTACGCTCAACATTAGAGATCGGAAGAGC
+
FFFFFFFFFFFFFFFFFFFFFFFFFFFFFFFFFFFFFFFFFFFFF
@FS10000125:26:BPA73017-1023:1:1101:1790:1440 1:N:0:1
TAGGTGTCAACTTCGTCGAGTACGCTCAAATTTCAAGATCGGAAG
+
FFFFFFFFFFFFFFFFFFFFFFFFFFFFFFFFFFFFFFFFFFFFF
@FS10000125:26:BPA73017-1023:1:1101:1800:1440 1:N:0:1
TCGCAAACTTCGTCGAGTACGCTCAAATTGCCAGATCGGAAGAGC
+
FFFFFFFFFFFFFFFFFFFFFFFFFFFFFFFFFFFFFFFFFFFFF
@FS10000125:26:BPA73017-1023:1:1101:2250:1440 1:N:0:1
TTGAACTTCGTCGAGTACGCTCAAGGTGAAAGATCGGAAGAGCAC
+
FFFFFFFFFFFFFFFFFFFFFFFFFFFFFFFFFFFFFFFFFFFFF
@FS10000125:26:BPA73017-1023:1:1101:2540:1440 1:N:0:1
TGTTCAACTTCGTCGAGTACGCTCAACCCCGCAGATCGGAAGAGC
+
FFFFFFFFFFFFFFFFFFFFFFFFFFFFFFFFFFFFFFFFFFFFF
@FS10000125:26:BPA73017-1023:1:1101:2840:1440 1:N:0:1
TCATTAACTTCGTCGAGTACGCTCAAAGCATGAGATCGGAAGAGC
+
FFFFFFFFFFFFFFFFFFFFFFFFFFFFFFFFFFFFFFFFFFFFF
@FS10000125:26:BPA73017-1023:1:1101:3490:1440 1:N:0:1
CCGTCAACTTCGTCGAGTACGCTCAATGCCAAAGATCGGAAGAGC
+
FFFFFFFFFFFFFFFFFFFFFFFFFFFFFFFFFFFFFFFFFFFFF
@FS10000125:26:BPA73017-1023:1:1101:3740:1440 1:N:0:1
ACGTCGTAACTTCGTCGAGTACGCTCAATTTGTTAGATCGGAAGA
+
FFFFF:FFFFFFFFFFFFFFFFFFFFFFFFFFFFFFFFFFFFFFF
@FS10000125:26:BPA73017-1023:1:1101:3760:1440 1:N:0:1
CTGTTGTTAACTTCGTCGAGTACGCTCAAGAGTGAAGATCGGAAG
+
FFFFFFFFFFFFFFFFFFFFFFFFFFFFFFFFFFFFFFFFFFFFF
@FS10000125:26:BPA73017-1023:1:1101:3790:1440 1:N:0:1
TGGATAACTTCGTCGAGTACGCTCAATATACAAGATCGGAAGAGC
+
F:FFFFFFFFFFFF:FFFFF:FFF:FF::FFFF:FFF:FFFFFF:
@FS10000125:26:BPA73017-1023:1:1101:4460:1440 1:N:0:1
TCGCCAACTTCGTCGAGTACGCTCAATGCGTGAGATCGGAAGAGC
+
FFFFFFFFFFFFFFFFFFFFFFFFFFFFFFFFFFFFFFFFFFFFF
@FS10000125:26:BPA73017-1023:1:1101:4840:1440 1:N:0:1
TCGATAACTTCGTCGAGTACGCTCAATGCAAAAGATCGGAAGAGC
+
FFFFFFFFFFFFFFFFFFFFFFFFFFFFFFFFFFFFFFFFFFFFF
@FS10000125:26:BPA73017-1023:1:1101:5350:1440 1:N:0:1
CCGTGAACTTCGTCGAGTACGCTCAAGCGGAGAGATCGGAAGAGC
+
FFFFFFFFFFFFFFFFFFFFFFFFFFFFFFFFFFFFFFFFFFFFF
@FS10000125:26:BPA73017-1023:1:1101:6090:1440 1:N:0:1
TGGGGGGAACTTCGTCGAGTACGCTCAATGGATAAGATCGGAAGA
+
FFFFFFFFFFFFFFFFFFFFFFFFFFFFFFFFFFFFFFFFFFFFF
@FS10000125:26:BPA73017-1023:1:1101:6340:1440 1:N:0:1
CCGAGAACTTCGTCGAGTACGCTCAAAAATGTAGATCGGAAGAGC
+
FFFFFFFFFFFFFFFFFFFFFFFFFFFFFFFFFFFFFFFFFFFFF
@FS10000125:26:BPA73017-1023:1:1101:6380:1440 1:N:0:1
CCGAGAACTTCGTCGAGTACGCTCAAAAATGTAGATCGGAAGAGC
+
FFFFFFFFFFFFFFFFFFFFFFFFFFFFFFFFFFFFFFFFFFFFF
@FS10000125:26:BPA73017-1023:1:1101:7420:1440 1:N:0:1
TCTAAACTTCGTCGAGTACGCTCAATCCTGGAGATCGGAAGAGCA
+
FFFFFFFFFFFFFFFFFFFFFFFFFFFFFFFFFFFFFFFFFFFFF
@FS10000125:26:BPA73017-1023:1:1101:7790:1440 1:N:0:1
GCGTTAACTTCGTCGAGTACGCTCAAGTTATCAGATCGGAAGAGC
+
FFFFFFFFFFFFFFFFFFFFFFFFFFFFFFFFFFFFFFFFFFFFF
@FS10000125:26:BPA73017-1023:1:1101:8040:1440 1:N:0:1
GCGGGAACTTCGTCGAGTACGCTCAACCTAGTAGATCGGAAGAGC
+
FFFFFFFFFFFFFFFFFFFFFFFFFFFFFFFFFFFFFFFFFFFFF
@FS10000125:26:BPA73017-1023:1:1101:8060:1440 1:N:0:1
TTGTTAACTTTCGTCGAGTACGCTCAATGTTGGAGATCGGAAGAG
+
FFFFFFFFFFFFFFFFFFFFFFFFFFFFFFFFFFFFFFFFFFFFF
@FS10000125:26:BPA73017-1023:1:1101:8740:1440 1:N:0:1
TCAACAACTTCGTCGAGTACGCTCAATATGGGAGATCGGAAGAGC
+
FFFFFFFFFFFFFFFFFFFFFFFFFFFFFFFFFFFFFFFFFFFFF
@FS10000125:26:BPA73017-1023:1:1101:8910:1440 1:N:0:1
GAGTCGCAACTTCGTCGAGTACGCTCAAAACCAGAGATCGGAAGA
+
FFFFFFFFFFFFFFFFFFFFFFFFFFFFFFFFFFFFFFFFFFFFF
@FS10000125:26:BPA73017-1023:1:1101:9010:1440 1:N:0:1
TCTTTAACTTCGTCGAGTACGCTCAAAATAGAAGATCGGAAGAGC
+
FFFFFFFFFFFFFFFFFFFFFFFFFFFFFFFFFFFFFFFFFFFFF
@FS10000125:26:BPA73017-1023:1:1101:9840:1440 1:N:0:1
TCTAAAACTTCGTAGAGTACGCTCAATCTTATAGATCGGAAGAGC
+
FFFFFFFFFFFFFFFFFFFFFFFFFFFFFFFFFFFFFFFFFFFFF
@FS10000125:26:BPA73017-1023:1:1101:9880:1440 1:N:0:1
TTGACTGGACTTCGTCGAGTACGCTCAATTAAGGAGATCGGAAGA
+
FFFFFFFFFFFFFFFFFFFFFFFFFFFFFFFFFFFFFFFFFFFFF
@FS10000125:26:BPA73017-1023:1:1101:10890:1440 1:N:0:1
TGCAAACTTCGTCGAGTACGCTCAAATATTTAGATCGGAAGAGCA
+
F:FFFFFFFFFFFFFFFFFFFFFF:FFFFFF:FFFFFFFFFFFFF
@FS10000125:26:BPA73017-1023:1:1101:11730:1440 1:N:0:1
TTGCTAACTTCGTCGAGTACGCTCAAAATCCGAGATCGGAAGAGC
+
FFFFFFFFFFFFFFFFFFFFFFFFFFFFFFFFFFFFFFFFFFFFF
@FS10000125:26:BPA73017-1023:1:1101:12340:1440 1:N:0:1
TCGGACCTTCGTCGAGTACGCTCAAACCTTAAGATCGGAAGAGCA
+
:F:FFFFFFFFFFFFFFFFFFFFFFFFFFFFFFFFFFFFFFFFFF
@FS10000125:26:BPA73017-1023:1:1101:12510:1440 1:N:0:1
CCGACAACTTCGTCGAGTACGCTCAATGCTAGAGATCGGAAGAGC
+
FFFFFFFFFFFFFFFFFFFFFFFFFFFFFFFFFFFFFFFFFFFFF
@FS10000125:26:BPA73017-1023:1:1101:12700:1440 1:N:0:1
ACCTAAACTTCGTCGAGTACGCTCAAGCAGTCAGATCGGAAGAGC
+
,:F::FFFFFFFFF::FFFFF:FF:FFF:FFFFF:FFFFF,FFFF
@FS10000125:26:BPA73017-1023:1:1101:13080:1440 1:N:0:1
TTTGATAAACTTCGTCGAGTACGCTCAACTAAGTAGATCGGAAGA
+
FFFFFFFFFFFFFFFFFFFFFFFFFFFFFFFFFFFFFFFFFFFFF
@FS10000125:26:BPA73017-1023:1:1101:13140:1440 1:N:0:1
GTGTAAACTTCGTCGAGTACGCTCAATGGGGTAGATCGGAAGAGC
+
FFFFFFFFFFFFFFFFFFFFFFFFFFFFFFFFFFFFFFFFFFFFF
@FS10000125:26:BPA73017-1023:1:1101:13300:1440 1:N:0:1
TCGTAAACTTCGTCGAGTACGCTCAATATCACAGATCGGAAGAGC
+
FFFFFFFFFFFFFFFFFFFFFFFFFFFFFFFFFFFFFFFFFFFFF
@FS10000125:26:BPA73017-1023:1:1101:13550:1440 1:N:0:1
TTGCCAACTTCGTCGAGTACGCTCAAATGAATAGATCGGAAGAGC
+
FFFF:FF::FFF:FF,FFFFFFFF:,FF:FFFFFFFFF:FFFFF:
@FS10000125:26:BPA73017-1023:1:1101:13700:1440 1:N:0:1
GCGGAAACTTCGTCGAGTACGCTCAAAGATTGAGATCGGAAGAGC
+
FFFFFFFFFFFFFFFFFFFFFFFFFFFFFFFFFFFFFFFFFFFFF
@FS10000125:26:BPA73017-1023:1:1101:13850:1440 1:N:0:1
GGGTAAACTTCGTCGAGTACGCTCAAGATGTGAGATCGGAAGAGC
+
FFFFFFFFFFFFFFFFFFFFFFFFFFFFFFFFFFFFFFFFFFFFF
@FS10000125:26:BPA73017-1023:1:1101:14910:1440 1:N:0:1
GCCAAAACTTCGTCGAGTACGCTCAATTAAGAAGATCGGAAGAGC
+
FFFFFFFFFFFFFFFFFFFFFFFFFFFFFFFFFFFFFFFFFFFFF
@FS10000125:26:BPA73017-1023:1:1101:15880:1440 1:N:0:1
CCGCCAACTTCGTCGAGTACGCTCAAATCCTCAGATCGGAAGAGC
+
FFFF:F,FFFFFFFFF:FFFFFFF,F,F::FF:FFFF:F:FFFFF
@FS10000125:26:BPA73017-1023:1:1101:16340:1440 1:N:0:1
TCGGAAACTTCGTCGAGTACGCTCAAAAAGGAAGATCGGAAGAGC
+
FFFFFFFFFFFFFFFFFFFFFFFFFFFFFFFFFFFFFFFFFFFFF
@FS10000125:26:BPA73017-1023:1:1101:16370:1440 1:N:0:1
TCGCCAACTTCGTCGAGTACGCTCAAATATTAAGATCGGAAGAGC
+
FFFFFFFFFFFFFFFFFFFFFFFFFFFFFFFFFFFFFFFFFFFFF
@FS10000125:26:BPA73017-1023:1:1101:1200:1450 1:N:0:1
GGGGTAGAACTTCGTCGAGTACGCTCAAACTTCTAGATCGGAAGA
+
FFFF,FFFFFFFFFFFFFFFFFFFFFFFFFFFFFFFFFFFFFFFF
@FS10000125:26:BPA73017-1023:1:1101:2180:1450 1:N:0:1
GACTTAACTTCGTCGAGTACGCTCAACAGGCCAGATCGGAAGAGC
+
FFFFFFFFFFFFFFFFFFFFFFFFFFFFFFFFFFFFFFFFFFFFF
@FS10000125:26:BPA73017-1023:1:1101:2550:1450 1:N:0:1
GCGAAAACTTCGTCGAATACGCTCAAACTTGGAGATCGGAAGAGC
+
FFFFFFFFFFFFFFFFFFFFFFFFFFFFFFFFFFFFFFFFFFFFF
@FS10000125:26:BPA73017-1023:1:1101:2690:1450 1:N:0:1
CCGATAACTTCGTCGAGTACGCTCAAGCTTTAAGATCGGAAGAGC
+
FFF:FFFFFFFFFFFFFFFFFFFFF:FFF:F,FFFFFF:FFFFFF
@FS10000125:26:BPA73017-1023:1:1101:3460:1450 1:N:0:1
CCGTCAACTTCGTCGAGTACGCTCAATGCCAAAGATCGGAAGAGC
+
FFFFFFFFFFFFFFFFFFFFFFFFFFFFFFFFFFFFFFFFFFFFF
@FS10000125:26:BPA73017-1023:1:1101:3470:1450 1:N:0:1
CCGTCAACTTCGTCGAGTACGCTCAATGCCAAAGATCGGAAGAGC
+
FFFFFFFFFFFFFFFFFFFFFFFFFFFFFFFFFFFFFFFFFFFFF
@FS10000125:26:BPA73017-1023:1:1101:4000:1450 1:N:0:1
TCGAGTACGGGCAGAACTCTCGTCGAGTACGCTCAATTACGGAGA
+
FFFFFFFFFFFFFFFFFFFFFFFFFFFFFFFFFFFFFFFFFFFFF
@FS10000125:26:BPA73017-1023:1:1101:4680:1450 1:N:0:1
TTGTAAACTTCGTCGAGTACGCTCAATTGCAGAGATCGGAAGAGC
+
FFFFFFFFFFFFFFFFFFFFFFFFFFFFFFFFFFFFFFFFFFFFF
@FS10000125:26:BPA73017-1023:1:1101:5670:1450 1:N:0:1
TAGTTAACTTCGTCGAGTACGCTCAAAACCAGAGATCGGAAGAGC
+
FFFFFFFFFFFFFFFFFFFFFFFFFFFFFFFFFFFFFFFFFFFFF
@FS10000125:26:BPA73017-1023:1:1101:6270:1450 1:N:0:1
GGGAAAACTTCGTCGAGTACGCTCAAGTTTCCAGATCGGAAGAGC
+
FFFFFFFFFFFFFFFFFFFFFFFFFFFFFFFFFFFFFFFFFFFFF
@FS10000125:26:BPA73017-1023:1:1101:6350:1450 1:N:0:1
TTTCTAACTTCGTCGAGTACGCTCAAGGGTTTAGATCGGAAGAGC
+
FFFFFFFFFFFFFFFFFFFFFFFFFFFFFFFFFFFFFFFFFFFFF
@FS10000125:26:BPA73017-1023:1:1101:6460:1450 1:N:0:1
TTGTGGGGGGGAAGAACTTCGTCGAGTACGCTCAACTCCTAAGAT
+
FFFFFFFFFFFFFFFFFFFFFFFFFFFFFFFFFFFFFFFFFFFFF
@FS10000125:26:BPA73017-1023:1:1101:6720:1450 1:N:0:1
TCGCTAACTTCGTCGAGTACGCTCAAACCCATAGATCGGAAGAGC
+
FF,F:FF:,FF::F,F:::,,F,:,FFF,:F,F:F::,FFF:F,F
@FS10000125:26:BPA73017-1023:1:1101:7440:1450 1:N:0:1
TAGCAACTTCGTCGAGTACGCTCAAAACGATAGATCGGAAGAGCA
+
FFFFFFFFFFFFFFFFFFFFFFFFFFFFFFFFFFFFFFFFFFFFF
@FS10000125:26:BPA73017-1023:1:1101:7620:1450 1:N:0:1
GCGGCATCTTCGTCGAGTACGCTCAAGCAGTGAGATCGGAAGAGC
+
FFFFFFFFFFFFFFFFFFFFFFFFFFFFFFFFFFFFFFFFFFFFF
@FS10000125:26:BPA73017-1023:1:1101:7800:1450 1:N:0:1
TCGTATGAACTTCGTCGAGTACGCTCAACATGAAAGATCGGAAGA
+
FFFFFFFFFFFFFFFFFFFFFFFFFFFFFFFFFFFFFFFFFFFFF
@FS10000125:26:BPA73017-1023:1:1101:7930:1450 1:N:0:1
GCGAGAACTTCGTCGAGTACGCTCAAAACAAGAGATCGGAAGAGC
+
FFFFFFFFFFFFFFFFFFFFFFFFFFFFFFFFFFFFFFFFFFFFF
@FS10000125:26:BPA73017-1023:1:1101:8070:1450 1:N:0:1
TTGTTAACTTCGTCGAGTACGCTCAAGTGAGTAGATCGGAAGAGC
+
FFFFFFFFFFFFFFFFFFFFFFFFFFFFFFFFFFFFFFFFFFFFF
@FS10000125:26:BPA73017-1023:1:1101:8800:1450 1:N:0:1
GCGTCAACTTCGTCGAGTACGCTCAAAGTATTAGATCGGAAGAGC
+
FFFFFFFFFFFFFFFFFFFFFFFFFFFFFFFFFFFFFFFFFFFFF
@FS10000125:26:BPA73017-1023:1:1101:9300:1450 1:N:0:1
CGGATAACTTCGTCGAGTACGCTCAAGCCCAGAGATCGGAAGAGC
+
FFFFFFFFFFFFFFFFFFFFFFFFFFFFFFFFFFFFFFFFFFFFF
@FS10000125:26:BPA73017-1023:1:1101:9920:1450 1:N:0:1
TTGACTGGACTTCGTCGAGTACGCTCAAATCACGAGATCGGAAGA
+
,FFFFFFFFFFFFFFFFFFF,FFFFFFFFFFFFFFFFFFFFFFFF
@FS10000125:26:BPA73017-1023:1:1101:10260:1450 1:N:0:1
GCGGAAACTTCGTCGAGTACGCTCAATGGTGGAGATCGGAAGAGC
+
FFFFFFFFFFFFFFFFFFFFFFFFFFFFFFFFFFFFFFFFFFFFF
@FS10000125:26:BPA73017-1023:1:1101:10650:1450 1:N:0:1
TCGCAACTTCGTCGAGTACGCTCAAGAAAGTAGATCGGAAGAGCA
+
FFFFFFFFFFFFFFFFFFFFFFFFFFFFFFFFFFFFFFFFFFFFF
@FS10000125:26:BPA73017-1023:1:1101:12470:1450 1:N:0:1
GCGCTAACTTCGTCGAGTACGCTCAACTGGGTAGATCGGAAGAGC
+
FFFFFFFFFFFFFF:FFFFFFFF:FFFF:FFF:FFFFFFFFFFFF
@FS10000125:26:BPA73017-1023:1:1101:13010:1450 1:N:0:1
GAGCAACTTCGTCGAGTACGCTCAAGGCTGAAGATCGGAAGAGCA
+
FFFFFFFFFFFFFFFFFFFFFFFFFFFFFFFFFFFFFFFFFFFFF
@FS10000125:26:BPA73017-1023:1:1101:14080:1450 1:N:0:1
GCGGTAACTTCGTCGAGTACGCTCAATTTTATAGATCGGAAGAGC
+
FFFFFFFFFFFFFFFFFFFFFFFFFFFFFFFFFFFFFFFFFFFFF
@FS10000125:26:BPA73017-1023:1:1101:14240:1450 1:N:0:1
GAGTCCAAACTTCGTCGAGTACGCTCAAGAGACCAGATCGGAAGA
+
FFFFFFFFFFFFFFFFFFFFFFFFFFFFFFFFFFFFFFFFFFFFF
@FS10000125:26:BPA73017-1023:1:1101:14390:1450 1:N:0:1
GGGTCAACTTCGTCGAGTACGCTCAAGGTAGTAGATCGGAAGAGC
+
:FFFFFFFFFFFFFFFFFFFFFFFFFFFFFFFFFFFFFFFFFFFF
@FS10000125:26:BPA73017-1023:1:1101:15040:1450 1:N:0:1
ACGGGAACTTCGTCGAGTACGCTCAAGACGGTAGATCGGAAGAGC
+
FFFFFFFFFFFFFFFFFFFFFFFFFFFFFFFFFFFFFFFFFFFFF
@FS10000125:26:BPA73017-1023:1:1101:15060:1450 1:N:0:1
TTGGAAACTTCGTCGAGTACGCTCAAAAGTATAGATCGGAAGAGC
+
FFFFFFFFFFFFFFFFFFFFFFFFFFFFFFFFFFFFFFFFFFFFF
@FS10000125:26:BPA73017-1023:1:1101:15120:1450 1:N:0:1
TCTACAACTTCGTCGAGTACGCTCAAGAGGGGAGATCGGAAGAGC
+
:FFFFFFFFFFFFFFFFFFFFFFFFFFFFFFFFFFFFFFFFFFFF
@FS10000125:26:BPA73017-1023:1:1101:15420:1450 1:N:0:1
GCCAAAACTTCGTCGAGTACGCTCAACGGTGCAGATCGGAAGAGC
+
FFFFFFFFFFFFFFFFFFFFFFFFFFFFFFFFFFFFFFFFFFFFF
@FS10000125:26:BPA73017-1023:1:1101:15840:1450 1:N:0:1
CCGTGCTAACTTCGTCGAGTACGCTCAACTTATCAGATCGGAAGA
+
::F,,F,FFFFFFFFFFFFFFFFFFFFF,,,F:FFFFFFFFFFFF
@FS10000125:26:BPA73017-1023:1:1101:15940:1450 1:N:0:1
TCGGGAACTTCGTCGAGTACGCTCAAGTGGATAGATCGGAAGAGC
+
FFFFFFFFFFFFFFFFFFFFFFFFFFFFFFFFFFFFFFFFFFFFF
@FS10000125:26:BPA73017-1023:1:1101:2850:1460 1:N:0:1
GGTTTAACTTCGTCGAGTACGCTCAACTAGCCAGATCGGAAGAGC
+
FFFFFFFFFFFFFFFFFFFFFFFFFFFFFFFFFFFFFFFFFFFFF
@FS10000125:26:BPA73017-1023:1:1101:3310:1460 1:N:0:1
TCGCCAAACTTCGTCGAGTACGCTCAAGTACCGAGATCGGAAGAG
+
FFFFFFFFFFFFFFFFFFFFFFFFFFFFFFFFFFFFFFFFFFFFF
@FS10000125:26:BPA73017-1023:1:1101:3470:1460 1:N:0:1
TTGTAAACTTCGTCGAGTACGCTCAAATCTAGAGATCGGAAGAGC
+
FFFFFFFFFFFFFFFFFFFFFFFFFFFFFFFFFFFFFFFFFFFFF
@FS10000125:26:BPA73017-1023:1:1101:3610:1460 1:N:0:1
TATTAGTAACTTCGTCGAGTACGCTCAAATCAAGAGATCGGAAGA
+
FFFFFFFFFFFFFFFFFFFFFFFFFFFFFFFFFFFFFFFFFFFFF
@FS10000125:26:BPA73017-1023:1:1101:4030:1460 1:N:0:1
CTTGCACAACTTCGTCGAGTACGCTCAAGTTACAAGATCGGAAGA
+
FFFFFFFFFFFFFFFFFFFFFFFFFFFFFFFFFFFFFFFFFFFFF
@FS10000125:26:BPA73017-1023:1:1101:4140:1460 1:N:0:1
TTGTCCAACTTCGTCGAGTACGCTCAGTGAGGTAGATCGGAAGAG
+
FFF,F:FF::FF::F:F:FFF:FFF:,:,F,F:FFF:,F,FF:FF
@FS10000125:26:BPA73017-1023:1:1101:4240:1460 1:N:0:1
TCGTAAACTTCGTCGAGTACGCTCAATCAATAAGATCGGAAGAGC
+
FFFFFFFFFFFFFFFFFFFFFFFFFFFFFFFFFFFFFFFFFFFFF
@FS10000125:26:BPA73017-1023:1:1101:4320:1460 1:N:0:1
TCGATAACTTCGTCGAGTACGCTCAAATGAAAAGATCGGAAGAGC
+
FFFFFFFFFFFFFFFFFFFFFFFFFFFFFFFFFFFFFFFFFFFFF
@FS10000125:26:BPA73017-1023:1:1101:4820:1460 1:N:0:1
TACGTAACTTCGTCGAGTACGCTCAATCATTTAGATCGGAAGAGC
+
FFFFFFFFFFFFFFFFFFFFFFFFFFFFFFFFFFFFFFFFFFFFF
@FS10000125:26:BPA73017-1023:1:1101:4880:1460 1:N:0:1
TGGCTAACTTCGTCGAGTACGCTCAACATATAAGATCGGAAGAGC
+
FFFFFFFFFFFFFFFFFFFFFFFFFFFFFFFFFFFFFFFFFFFFF
@FS10000125:26:BPA73017-1023:1:1101:5310:1460 1:N:0:1
TTGACTGGACTTCGTCGAGTATGCTCAAAAATGAAGATCGGAAGA
+
FFFFFFFFFFFFFFFFFFFFFFFFFFFFFFFFFFFFFFFFFFFFF
@FS10000125:26:BPA73017-1023:1:1101:5620:1460 1:N:0:1
TTGACTGGACTTCGTCGAGTACGCTCAACATATAAGATCGGAAGA
+
FFFFFFFFFFFFFFFFFFFFFFFFFFFFFFFFFFFFFFFFFFFFF
@FS10000125:26:BPA73017-1023:1:1101:5840:1460 1:N:0:1
GGGGAACTTCGTCGAGTACGCTCAAGCTATAAGATCGGAAGAGCA
+
FFFFFFFFFFFFFFFFFFFFFFFFFFFFFFFFFFFFFFFFFFFFF
@FS10000125:26:BPA73017-1023:1:1101:6330:1460 1:N:0:1
TTGGAACTTCGTCGAGTACGCTCAAGAAATCAGATCGGAAGAGCA
+
F:FFFFFFFFFFFFFFFFFFFFFFFFFFFFFFFFFFFFFFFFFF,
@FS10000125:26:BPA73017-1023:1:1101:6410:1460 1:N:0:1
GCGAAAACTTCGTCGAGTACGCTCAACAAGTAAGATCGGAAGAGC
+
FFFFFFFFFFFFFFFFFFFFFFFFFFFFFFFFFFFFFFFFFFFFF
@FS10000125:26:BPA73017-1023:1:1101:6790:1460 1:N:0:1
GCCTAAACTTCGTCGAGTACGCTCAAAAACTAAGATCGGAAGAGC
+
FFFFFFFFFFFFFFFFFFFFFFFFFFFFFFFFFFFFFFFFFFFFF
@FS10000125:26:BPA73017-1023:1:1101:7430:1460 1:N:0:1
TAGCAACTTCGTCGAGTACGCTCAAAACGATAGATCGGAAGAGCA
+
FFFFFFFFFFFFFFFFFFFFFFFFFFFFFFFFFFFFFFFF,FFFF
@FS10000125:26:BPA73017-1023:1:1101:7790:1460 1:N:0:1
GCGTTAACTTCGTCGAGTACGCTCAACACATAAGATCGGAAGAGC
+
FFFFFFFFFFFFFFFFFFFFFFFFFFFFFFFFFFFFFFFFFFFFF
@FS10000125:26:BPA73017-1023:1:1101:7920:1460 1:N:0:1
GGGGGAACTTCGTCGAGTACGCTCAATCAGGGAGATCGGAAGAGC
+
FFFFFFFFFFFFFFFFFFFFFFFFFFFFFFFFFFFFFFFFFFFFF
@FS10000125:26:BPA73017-1023:1:1101:8140:1460 1:N:0:1
GCGCTAACTTCGTCGAGTACGCTCAAGTTGGAAGATCGGAAGAGC
+
FFFF:FFFFFFFFFFFFFFFFFFFFFF::F:FFFFFFFFFFFFFF
@FS10000125:26:BPA73017-1023:1:1101:8170:1460 1:N:0:1
TTGACTGGACTTCGTCGAGTACGCTCAAAGGGAGAGATCGGAAGA
+
FFFFFFFFFFFFFFFFFFFFFFFFFFFFFFFFFFFFFFFFFFFFF
@FS10000125:26:BPA73017-1023:1:1101:8720:1460 1:N:0:1
TTGGGAACTTCGTCGAGTACGCTCAATCATTGAGATCGGAAGAGC
+
FFFFFFFFFFFFFFFFFFFFFFFFFFFFFFFFFFFFFFFFFFFFF
@FS10000125:26:BPA73017-1023:1:1101:10350:1460 1:N:0:1
TTGCATATCTTCGTCGAGTACGCTCAAGGTAACAGATCGGAAGAG
+
FFFFFFFFFFFFFFFFFFFFFFFFFFFFFFFFFFFFFFFFFFFFF
@FS10000125:26:BPA73017-1023:1:1101:10360:1460 1:N:0:1
TTGAACTTCGTCGAGTACGCTCAACTATTTAGATCGGAAGAGCAC
+
FFFFFFFFFFFFFFFFFFFFFFFFFFFFFFFFFFFFFFFFFFFFF
@FS10000125:26:BPA73017-1023:1:1101:11850:1460 1:N:0:1
GCGCAAACTTCGTCGAGTACGCTCAATCGGGGAGATCGGAAGAGC
+
FFFFFFFFFFFFFFFFFFFFFFFFFFFFFFFFFFFFFFFFFFFFF
@FS10000125:26:BPA73017-1023:1:1101:12560:1460 1:N:0:1
TATTAAACTTCGTCGAGTACGCTCAAGTGTGTAGATCGGAAGAGC
+
,FFFFFFFFFFFFFFFFFFFFFFFFFFFFFFFFFFFFFFFFFFFF
@FS10000125:26:BPA73017-1023:1:1101:14460:1460 1:N:0:1
GCGCGCAACTTCGTCGAGTACGCTCAATGGATTAGATCGGAAGAG
+
FFFFFFFFFFFFFFFFFFFFFFFFFFFFFFFFFFFFFFFFFFFFF
@FS10000125:26:BPA73017-1023:1:1101:15030:1460 1:N:0:1
TAGCAAACTTCGTCGAGTACGCTCAAGTAAGTAGATCGGAAGAGC
+
FFFFFFFFFFFFFFFFFFFFFFFFFFFFFFFFFFFFFFFFFFFFF
@FS10000125:26:BPA73017-1023:1:1101:15380:1460 1:N:0:1
TTCTAGTAACTTCGTCGAGTACGCTCAAAACACAAGATCGGAAGA
+
FFFFFFFFFFFFFFFFFFFFFFFFFFFFFFFFFFFFFFFFFFFFF
@FS10000125:26:BPA73017-1023:1:1101:15400:1460 1:N:0:1
CCGTTAACTTCGTCGAGTACGCTCAACTGAAAAGATCGGAAGAGC
+
FFFFFFFFFFFFFFFFFFFFFFFFFFFFFFFFFFFFFFFFFFFFF
@FS10000125:26:BPA73017-1023:1:1101:15630:1460 1:N:0:1
TGGCAAACTTCGTCGAGTACGCTCAATTCGTAAGATCGGAAGAGC
+
FFFFFFFFFFFFFFFFFFFFFFFFFFFFFFFFFFFFFFFFFFFFF
@FS10000125:26:BPA73017-1023:1:1101:1570:1470 1:N:0:1
TCGAAAACTTCGTCGAGTACGCTCAACGACATAGATCGGAAGAGC
+
FFFFFFFFFFFFFFFFFFFFFFFFFFFFFFFFFFFFFFFFFFFFF
@FS10000125:26:BPA73017-1023:1:1101:1590:1470 1:N:0:1
TGGCTAACTTCGTCGAGTACGCTCAAAACTTTAGATCGGAAGAGC
+
F:FF:F,FF:FFFFFF:F:FF:FFF,FFFFFFF::FFF:FFFF::
@FS10000125:26:BPA73017-1023:1:1101:1850:1470 1:N:0:1
AAGATCGGAAGAGCACACGTCTGATCTCCAGTCACTGGGAGCTAT
+
,F,F,F,FF,::FF:F,F:FF::F,F,F::FFFF:F,FFF,F,FF
@FS10000125:26:BPA73017-1023:1:1101:2360:1470 1:N:0:1
TGCAAAACTTCGTCGAGTACGCTCAAGTCGACAGATCGGAAGAGC
+
FFFFFFFFFFFFFFFFFFFFFFFFFFFFFFFFFFFFFFFFFFFFF
@FS10000125:26:BPA73017-1023:1:1101:3650:1470 1:N:0:1
TTGGCAACTTCGTCGAGTACGCTCAATAGTTTAGATCGGAAGAGC
+
FFFFFFFFFFFFFFFFFFFFFFFFFFFFFFFFFFFFFFFFFFFFF
@FS10000125:26:BPA73017-1023:1:1101:3700:1470 1:N:0:1
TTGACAACTTCGTCGAGTACGCTCAACAAATTAGATCGGAAGAGC
+
:,:FFFFFFFFFFFFFFFFFFFFFFFFFFFFFF:FFFF:FFFFFF
@FS10000125:26:BPA73017-1023:1:1101:3970:1470 1:N:0:1
TCGAGTACGCTCAAATATATAGATCGGAAGAGCACACGTCTGAAC
+
FFFFFFFFFFFFFFFFFFFFFFFFFFFFFFFFFFFFFFFFFFFFF
@FS10000125:26:BPA73017-1023:1:1101:4200:1470 1:N:0:1
TCGCCAACTTCGTCGAGTACGCTCAAGTCATGAGATCGGAAGAGC
+
FFFFFFFFFFFFFFFFFFFFFFFFFFFFFFFFFFFFFFFFFFFFF
@FS10000125:26:BPA73017-1023:1:1101:4600:1470 1:N:0:1
CCGGCAACTTCGTCGAGTACGCTCAATTTGAAAGATCGGAAGAGC
+
FFFFFFFFFFFFFFFFFFFFFFFFFFFFFFFFFFFFFFFFFFFFF
@FS10000125:26:BPA73017-1023:1:1101:4890:1470 1:N:0:1
GCTAAAACTTCGTCGAGTACGCTCAAGTTAATTGTTCGGAAGTGC
+
FF:FF:FFF:F,::,F::,F,F:FF,:,:FF:,,,F:,,F,,,,,
@FS10000125:26:BPA73017-1023:1:1101:5060:1470 1:N:0:1
TTGTCTAACTTCGTCGAGTACGCTCAACTTGGTAGATCGGAAGAG
+
:FFFFFFFFFFFFFFFFFFFFFFFFFFFFFFFFFFFFFFFFFFFF
@FS10000125:26:BPA73017-1023:1:1101:5740:1470 1:N:0:1
GCGACAACTTCGTCGAGTACGCTCAACAGTGGAGATCGGAAGAGC
+
FFFFFFFFFFFFFFFFFFFFFFFFFFFFFFFFFFFFFFFFFFFFF
@FS10000125:26:BPA73017-1023:1:1101:5790:1470 1:N:0:1
TTGTTAACTCCGTCGAGTACGCTCAAGATCGGAGATCGGAAGAGC
+
FFFFFFFFFFFFFFFFFFFFFFFFFFFFFFFFFFFFFFFFFFFFF
@FS10000125:26:BPA73017-1023:1:1101:6110:1470 1:N:0:1
GAGGTAACTTCGTCGAGTACGCTCAAACGTAAAGATCGGAAGAGC
+
:FFFFFFFFFFFFFFFFFFFFFFFFFFFFFFFFFFFFFFFFFFFF
@FS10000125:26:BPA73017-1023:1:1101:6630:1470 1:N:0:1
TGTTTAACTTCGTCGAGTACGCTCATCCCCGCAGATCGGAAGAGC
+
F,FF,FF,:::::::,F:F:,FFF,,,,,F,FF,F:,,:FF:FF,
@FS10000125:26:BPA73017-1023:1:1101:6640:1470 1:N:0:1
TTAAAAACTTCGTCGAGTACGCTCACTGACAAGATCGGAAGAGCA
+
FFFFFFFFFFFFFFFFFFFFFFFFFFFFFFFFFFFFFFFFFFFFF
@FS10000125:26:BPA73017-1023:1:1101:6880:1470 1:N:0:1
TCGTGAACTTCGTCGAGTACGCTCAATCGTTTAGATCGGAAGAGC
+
FFFFFFFFFFFFFFFFFFFFFFFFFFFFFFFFFFFFFFFFFFFFF
@FS10000125:26:BPA73017-1023:1:1101:7030:1470 1:N:0:1
TCGCAGAACTTCGTCGAGTACGCTCAAAGAACAAGATCGGAAGAG
+
FFFFFFFFFFFFFFFFFFFFFFFFFFFFFFFFFFFFFFFFFFFFF
@FS10000125:26:BPA73017-1023:1:1101:7180:1470 1:N:0:1
GGGACAACTTCGTCGAGTACGCTCAAGATAGAAGATCGGAAGAGC
+
FFFFFFFFFFFFFFFFFFFFFFFFFFFFFFFFFFFFFFFFFFFFF
@FS10000125:26:BPA73017-1023:1:1101:7780:1470 1:N:0:1
GCGCCAACTTCGTCGAGTACGCTCAATTAAGGAGATCGGAAGAGC
+
FFFFFFFFFFFFFFFFFFFFFFFFFFFFFFFFFFFFFFFFFFFFF
@FS10000125:26:BPA73017-1023:1:1101:9000:1470 1:N:0:1
GCGGTCAACTTCGTCGAGTACGCTCAAAGTAAGAGATCGGAAGAG
+
FFFFFFFFFFFFFFFFFFFFFFFFFFFFFFFFFFFFFFFFFFFFF
@FS10000125:26:BPA73017-1023:1:1101:10300:1470 1:N:0:1
GCGGTAACTTCGTCGAGTACGCTCAACAAACCAGATCGGAAGAGC
+
FFFFFFFFFFFFFFFFFFFFFFFFFFFFFFFFFFFFFFFFFFFFF
@FS10000125:26:BPA73017-1023:1:1101:10550:1470 1:N:0:1
GCGCTAACTTCGTCGAGTACGCTCAAATATAAAGATCGGAAGAGC
+
,F:FFFFFFFFFFFFFFFFFFFFFFFFFFFFFFFFFFFFFFFFFF
@FS10000125:26:BPA73017-1023:1:1101:10590:1470 1:N:0:1
TCGTAAACTTCGTCGAGTACGCTCAAGTTGAAAGATCGGAAGAGC
+
FFFFFFFFFFFFFFFFFFFFFFFFFFFFFFFFFFFFFFFFFFFFF
@FS10000125:26:BPA73017-1023:1:1101:11360:1470 1:N:0:1
TCGCTAACTTCGTCGAGTACGCTCAAGGACTAAGATCGGAAGAGC
+
FFFFFFFFFFFFFFFFFFFFFFFFFFFFFFFFFFFFFFFFFFFFF
@FS10000125:26:BPA73017-1023:1:1101:12040:1470 1:N:0:1
ATGCTAACTTCTTCGAGTACGCTCAATAAATTAGATCGGAAGAGC
+
F:FFFFFFFFFFFFFFFFFFFFFFFFFFFFFFFFFFFFFFFFFFF
@FS10000125:26:BPA73017-1023:1:1101:12990:1470 1:N:0:1
TTGACTGGAGTTCAGACGTGTACTCTTCGTCGAGTACGCTCAAAG
+
FFFF,F,F,FFF,F:F,FF:::FFFF:F::,,FF,FFF,,,F,FF
@FS10000125:26:BPA73017-1023:1:1101:13020:1470 1:N:0:1
TCTCAAACTTCGTCGAGTACGCTCAACCATTGAGATCGGAAGAGC
+
FFFFFFFFFFFFFFFFFFFFFFFFFFFFFFFFFFFFFFFFFFFFF
@FS10000125:26:BPA73017-1023:1:1101:13190:1470 1:N:0:1
TCGGGAACTTCGTCGAGTACGCTCAATGTTAAAGATCGGAAGAGC
+
FFFFFFFFFFFFFFFFFFFFFFFFFFFFFFFFFFFFFFFFFFFFF
@FS10000125:26:BPA73017-1023:1:1101:13310:1470 1:N:0:1
TCTCAAACTTCGTCGAGTACGCTCAACAACACAGATCGGAAGAGC
+
FFFFFFFFFFFFFFFFFFFFFFFFFFFFFFFFFFFFFFFFFFFFF
@FS10000125:26:BPA73017-1023:1:1101:14480:1470 1:N:0:1
TGGTGAACTTCGTCGAGTACGCTCAACAATAGAGATCGGAAGAGC
+
FFFFFFFFFFFFFFFFFFFFFFFFFFFFFFFFFFFFFFFFFFFFF
@FS10000125:26:BPA73017-1023:1:1101:14800:1470 1:N:0:1
TAGCTAACTTCGTCGAGTACGCTCAACCCAATAGATCGGAAGAGC
+
FFFFFFFFFFFFFFFFFFFFFFFFFFFFFFFFFFFFFFFFFFFFF
@FS10000125:26:BPA73017-1023:1:1101:14910:1470 1:N:0:1
CCCTTAACTTCGTCGAGTACGCTCAAATGAACAGATCGGAAGAGC
+
FFFFF:FFFFF:FFFFFFFFFFF:F:FFFF:F::FFFFFFF:FFF
@FS10000125:26:BPA73017-1023:1:1101:15370:1470 1:N:0:1
TCGAGTACGCTCAATGAGGGAGATCGGAAGAGCACACGTCTGAAC
+
,F:FFFFFFFFFFFFFFFFFFFFFFFFFFFFFFFFFFFFFFFFFF
@FS10000125:26:BPA73017-1023:1:1101:15380:1470 1:N:0:1
TCGTAACCTTCGTCGAGTACGCTCAAACTAAAAGATCGGAAGAGC
+
FFFFFFFFFFFFFFFFFFFFFFFFFFFFFFFFFFFFFFFFFFFFF
@FS10000125:26:BPA73017-1023:1:1101:16440:1470 1:N:0:1
CTGGCAGGAACTTCGTCGAGTACGCTCAATAGTCAAGATCGGAAG
+
FFFFFFFFFFFFFFFFFFFFFFFFFFFFFFFFFFFFFFFFFFFFF
@FS10000125:26:BPA73017-1023:1:1101:2410:1480 1:N:0:1
TCGATAACTTCGTCGAGTACACTCAATCATGGAGATCGGAAGAGC
+
FFFFFFFFFFFFFFFFFFFFFFFFFFFFFFFFFFFFFFFFFFFFF
@FS10000125:26:BPA73017-1023:1:1101:2470:1480 1:N:0:1
CCGTGAACTTCGTCGAGTACGCTCAACTTTACAGATCGGAAGAGC
+
FFFFFFFFFFFFFFFFFFFFFFFFFFFFFFFFFFFFFFFFFFFFF
@FS10000125:26:BPA73017-1023:1:1101:2660:1480 1:N:0:1
TCGCAAACTTCGTCGAGTACGCTCAATTAATCAGATCGGAAGAGC
+
,FFFFFFFFFFFFFFFFFFFFFFFFFFFFFFFFFFFFFFFFFFFF
@FS10000125:26:BPA73017-1023:1:1101:3300:1480 1:N:0:1
CAGTAGAAACCTCGTCGAGTACGCTCAAAAACGAAGATCGGAAGA
+
FFFFFFFFFFFFFFFFFFFFFFFFFFFFFFFFFFFFFFFFFFFFF
@FS10000125:26:BPA73017-1023:1:1101:3310:1480 1:N:0:1
TCGACGACTTCGTCGAGTACGCTCAAAGTAGGAGATCGGAAGAGC
+
FFFFFFFFFFFFFFFFFFFFFFFFFFFFFFFFFFFFFFFFFFFFF
@FS10000125:26:BPA73017-1023:1:1101:3410:1480 1:N:0:1
CCGCAACTTCGTCGAGTACGCTCAACCACGGAGATCGGAAGAGCA
+
:FFFF:F:FFFFFFF::FFF:FF,:F,FFFFFF,F:FF,:FF:FF
@FS10000125:26:BPA73017-1023:1:1101:4240:1480 1:N:0:1
CCGGCAACTTCGTCGAGTACGCTCAATTGAACAGATCGGAAGAGC
+
FFFFFFFFFFFFFFFFFFFFFFFFFFFFFFFFFFFFFFFFFFFFF
@FS10000125:26:BPA73017-1023:1:1101:4480:1480 1:N:0:1
TTGGTGAACTTCGTCGAGTACGCTCAATGGTTCAGATCGGAAGAG
+
,FF:FFFFFFFFFFFFFFFFFFFFFFFFFFFFFFFFFFFFFFFFF
@FS10000125:26:BPA73017-1023:1:1101:4980:1480 1:N:0:1
GGGACGAACTTCGTCGAGTACGCTCAATAAGTAAGATCGGAAGAG
+
FFFFFFFFFFFFFFFFFFFFFFFFFFFFFFFFFFFFFFFFFFFFF
@FS10000125:26:BPA73017-1023:1:1101:5560:1480 1:N:0:1
TTGAAACTTCGTCGAGTACGCTCAATGTATAAGATCGGAAGAGCA
+
FFFFFFFFFFFFFFFFFFFFFFFFFFFFFFFFFFFFFFFFFFFFF
@FS10000125:26:BPA73017-1023:1:1101:5700:1480 1:N:0:1
TCGGGAACTTCGTCGAGTACGCTCAAGTGCCGAGATCGGAAGAGC
+
FFFFFFFFFFFFFFFFFFFFFFFFFFFFFFFFFFFFFFFFFFFFF
@FS10000125:26:BPA73017-1023:1:1101:5770:1480 1:N:0:1
TTGGTAAACTTCGTCGAGTACGCTCAACATAAGAGATCGGAAGAG
+
FFFFFFFFFFFFFFFFFFFFFFFFFFFFFFFFFFFFFFFFFFFFF
@FS10000125:26:BPA73017-1023:1:1101:6380:1480 1:N:0:1
TCGCGAACTTCGTCGAGTACGCTCAAAGAGTAAGATCGGAAGAGC
+
FFFFFFFFFFFFFFFFFFFFFFFFFFFFFFFFFFFFFFFFFFFFF
@FS10000125:26:BPA73017-1023:1:1101:6760:1480 1:N:0:1
TCGGTAACTTCGTCGAGTACGCTCAAAGTGATAGATCGGAAGAGC
+
FFFFFFFFFFFFFFFFFFFFFFFFFFFFFFFFFFFFFFFFFFFFF
@FS10000125:26:BPA73017-1023:1:1101:6860:1480 1:N:0:1
GAGTCGGAACTTCGTCGAGTACGCTCAATTAACGAGATCGGAAGA
+
FFFFFFFFFFFFFFFFFFFFFFFFFFFFFFFFFFFFFFFFFFFFF
@FS10000125:26:BPA73017-1023:1:1101:6950:1480 1:N:0:1
TCGTCAACTTCGTCGAGTACGCTCAAGCCATCAGATCGGAAGAGC
+
FFFFFFFFFFFFFFFFFFFFFFFFFFFFFFFFFFFFFFFFFFFFF
@FS10000125:26:BPA73017-1023:1:1101:7130:1480 1:N:0:1
GCCTCACAACTTCGTCGAGTACGCTCAATATAGTAGATCGGAAGA
+
FFFFFFFFFFFFFFFFFFFFFFFFFFFFFFFFFFFFFFFFFFFFF
@FS10000125:26:BPA73017-1023:1:1101:7600:1480 1:N:0:1
TCGGATGAACTTCGTCGAGTACGCTCAACTAGTTAGATCGGAAGA
+
FFFFFFFFFFFFFFFFFFFFFFFFFFFFFFFFFFFFFFFFFFFFF
@FS10000125:26:BPA73017-1023:1:1101:7940:1480 1:N:0:1
GCGGGAACTTCGTCGAGTACGCTCAACCTAGTAGATCGGAAGAGC
+
FFFFFFFFFFFFFFFFFFFFFFFFFFFFFFFFFFFFFFFFFFFFF
@FS10000125:26:BPA73017-1023:1:1101:8070:1480 1:N:0:1
TCGGCAACTTCGTCGAGTACGCTCAAGTTATAAGATCGGAAGAGC
+
FFFFFFFFFFFFFFFFFFFFFFFFFFFFFFFFFFFFFFFFFFFFF
@FS10000125:26:BPA73017-1023:1:1101:8940:1480 1:N:0:1
GTGGGAACTTCGTCGAGTACGCTCAAAAAGTCAGATCGGAAGAGC
+
FFFFFFFFFFFFFFFFFFFFFFFFFFFFFFFFFFFFFFFFFFFFF
@FS10000125:26:BPA73017-1023:1:1101:8990:1480 1:N:0:1
TCGATAACTTCGTCGAGTACGCTCAAATGAACAGATCGGAAGAGC
+
FFFFFFFFFFFFFFFFFFFFFFFFFFFFFFFFFFFFFFFFFFFFF
@FS10000125:26:BPA73017-1023:1:1101:9030:1480 1:N:0:1
TCTTCGTCGAGTACGCTCAATATTCTAGATCGGAAGAGCACACGT
+
,FFF:FFFFFFFFFFFFFFFFFFFFFFFFFF:FFFF::FF::FFF
@FS10000125:26:BPA73017-1023:1:1101:9040:1480 1:N:0:1
GAGCAAACTTCGTCGAGTACGCTCAACGGCAAAGATCGGAAGAGC
+
:FFFFFFFFFFFFFFFFFFFFFFFFFFFFFFFFFFFFFFFFFFFF
@FS10000125:26:BPA73017-1023:1:1101:9070:1480 1:N:0:1
GCTGTAACTTCGTCGAGTACGCTCAAAAAACAAGATCGGAAGAGC
+
,FFFFF,:FFFFFF:,FFFF:FF:FFF:FFF::F:FF::FFFF::
@FS10000125:26:BPA73017-1023:1:1101:9360:1480 1:N:0:1
GCCCGAACTTCGTCGAGTACGCTCAATAGTCAAGATCGGAAGAGC
+
FFFFFFFFFFFFFFFFFFFFFFFFFFFFFFFFFFFFFFFFFFFFF
@FS10000125:26:BPA73017-1023:1:1101:9410:1480 1:N:0:1
TCGATAACTTCGTCGAGTACGCTCAATAGTGGAGATCGGAAGAGC
+
FFFFFFFFFFFFFFFFFFFFFFFFFFFFFFFFFFFFFFFFFFFFF
@FS10000125:26:BPA73017-1023:1:1101:9710:1480 1:N:0:1
TCGAGAACTTCGTCGAGTACGCTCAAAAATGGAGATCGGAAGAGC
+
,,FF,FFFFFFFFFFFFFFFFFFFF:FFFFFFFFFFFFFFFFFFF
@FS10000125:26:BPA73017-1023:1:1101:9950:1480 1:N:0:1
GCAGTATCTTCGTCGAGTACGCTCAACTTTATAGATCGGAAGAGC
+
:F,FFFFFFFFFFFFFFFFFFFFFFFFFFFFFFFFFFFFFFFFFF
@FS10000125:26:BPA73017-1023:1:1101:10040:1480 1:N:0:1
TCGTAAACTTCGTCGAGTACGCTCAAAGCAGAAAGATCGGAAGAG
+
FFFFFFFFFFFFFFFFFFFFFFFFFFFFFFFFFFFFFFFFFFFFF
@FS10000125:26:BPA73017-1023:1:1101:10180:1480 1:N:0:1
TTGACTGGACTTCGTCGAGTACGCTCAAACCGACAGATCGGAAGA
+
FFFFFFFFFFFFFFFFFFFFFFFFFFFFFFFFFFFFFFFFFFFFF
@FS10000125:26:BPA73017-1023:1:1101:10490:1480 1:N:0:1
TTGAGAACTTCGTCGAGTACGCTCAATCTAAAAGATCGGAAGAGC
+
FFFFFFFFFFFFFFFFFFFFFFFFFFFFFFFFFFFFFFFFFFFFF
@FS10000125:26:BPA73017-1023:1:1101:10590:1480 1:N:0:1
TTGATCAACTTCGTCGAGTACGCTCAATAAGATAGATCGGAAGAG
+
FFFFFFFFFFFFFFFFFFFFFFFFFFFFF,FFFFFFFFFFFFFFF
@FS10000125:26:BPA73017-1023:1:1101:11270:1480 1:N:0:1
TCGTGAACTTCGTCGAGTACGCTCAAAATATAAGATCGGAAGAGC
+
FFFFFFFFFFFFFFFFFFFFFFFFFFFFFFFFFFFFFFFFFFFFF
@FS10000125:26:BPA73017-1023:1:1101:12460:1480 1:N:0:1
TCGCAAACTTCGTCGAGTACGCTCAATTCCTTAGATCGGAAGAGC
+
FFFFFFFFFFFFFFFFFFFFFFFFFFFFFFFFFFFFFFFFFFFFF
@FS10000125:26:BPA73017-1023:1:1101:13430:1480 1:N:0:1
TGGTTAACTTCGTCGAGTACGCTCAACTCCATAGATCGGAAGAGC
+
FFFFFFFFFFFFFFFFFFFFFFFFFFFFFFFFFFFFFFFFFFFFF
@FS10000125:26:BPA73017-1023:1:1101:14250:1480 1:N:0:1
TTGACTGGACTTCGTCGAGTACGCTCAACCGGCCAGATCGGAAGA
+
FFFFFFFFFFFFFFFFFFFFFFFFFFFFFFFFFFFFFFFFFFFFF
@FS10000125:26:BPA73017-1023:1:1101:14590:1480 1:N:0:1
TCGATAACTTCGTCGAGTACGCTCAACGCCATAGATCGGAAGAGC
+
FFFFFFFFFFFFFFFFFFFFFFFFFFFFFFFFFFFFFFFFFFFFF
@FS10000125:26:BPA73017-1023:1:1101:15500:1480 1:N:0:1
TTGACTGGACTTCGTCGAGTACGCTCAAATCTTCAGATCGGAAGA
+
FFFFFFFFFFFFFFFFFFFFFFFFFFFFFFFFFFFFFFFFFFFFF
@FS10000125:26:BPA73017-1023:1:1101:16420:1480 1:N:0:1
TTGAAAACTTCGTCGAGTACGCTCAACACATAAGATCGGAAGAGC
+
:FF:,FFFFFFFFFFFFFFFFFFFFFFFFF::FFFFFFFFFFFFF
@FS10000125:26:BPA73017-1023:1:1101:1220:1490 1:N:0:1
TGGGGGCTTAACTTCGTCGAGTACGCTCAACCCAAGAGATCGGAA
+
:FFFFFF:FFFFFFFFFFFFFFFFFFFFFFFFFFFFFFFFFFFFF
@FS10000125:26:BPA73017-1023:1:1101:2350:1490 1:N:0:1
CCGGTAACTTCGTCGAGTACGCTCAAGATTTAAGATCGGAAGAGC
+
FFFFFFFFFFFFFFFFFFFFFFFFF:FFFFF:FFFFFFFFFFFFF
@FS10000125:26:BPA73017-1023:1:1101:2560:1490 1:N:0:1
TGGCTAACTTCGTCGAGTACGCTCAAACTAATAGATCGGAAGAGC
+
FFFFFFFFFFFFFFFFFFFFFFFFFFFFFFFFFFFFFFFFFFFFF
@FS10000125:26:BPA73017-1023:1:1101:3120:1490 1:N:0:1
TTGGGAACTTCGTCGAGTACGCTCAACCAAACAGATCGGAAGAGC
+
FFFFFFFFFFFFFFFFFFFFFFFFFFFFFFFFFFFFFFFFFFFFF
@FS10000125:26:BPA73017-1023:1:1101:3220:1490 1:N:0:1
TCGAAAACTTCGTCGAGTACGCTCAAATTAAAAGATCGGAAGAGC
+
FFFFFFFFFFFFFFFFFFFFFFFFFFFFFFFFFFFFFFFFFFFFF
@FS10000125:26:BPA73017-1023:1:1101:4100:1490 1:N:0:1
GACTGAACTTCGTCGAGTACGCTCAAAATCTCAGATCGGAAGAGC
+
FFFFFFFFFFFFFFFFFFFFFFFFFFFFFFFFFFFFFFFFFFFFF
@FS10000125:26:BPA73017-1023:1:1101:4240:1490 1:N:0:1
GGGCTAACTTCGTCGAGTACGCTCAATGGGGTAGATCGGAAGAGC
+
FFFFFFFFFFFFFFFFFFFFFFFFFFFFFFFFFFFFFFFFFFFFF
@FS10000125:26:BPA73017-1023:1:1101:4570:1490 1:N:0:1
TCGTAAACTTCGTCGAGTACGCTCAATTTGGAAGATCGGAAGAGC
+
FFFFFFFFFFFFFFFFFFFFFFFFFFFFFFFFFFFFFFFFFFFFF
@FS10000125:26:BPA73017-1023:1:1101:4780:1490 1:N:0:1
ACGTAAACTTCGTCGAGTACGCTCAACCAATAAGATCGGAAGAGC
+
:F,F:FFFF:FF,FF:F,F:FF:FFFFFFF,FF:FFFF:F,F,FF
@FS10000125:26:BPA73017-1023:1:1101:4830:1490 1:N:0:1
GCGTCAACTTCGTCGAGTACGCTCAAGTCATTAGATCGGAAGAGC
+
FF,FFFFFFFFFFFFFFFFFFFFFFFFFFFFFFFFFFFFFFFFFF
@FS10000125:26:BPA73017-1023:1:1101:4860:1490 1:N:0:1
TCTAGAACTTCGTCGAGTACGCTCAAGATTTGAGATCGGAAGAGC
+
FFFFFFFFFFFFFFFFFFFFFFFFFFFFFFFFFFFFFFFFFFFFF
@FS10000125:26:BPA73017-1023:1:1101:5070:1490 1:N:0:1
TTGGGAACTTCGTCGAGTACGCTCAAAACGGGAGATCGGAAGAGC
+
FFFFFFFFFFFFFFFFFFFFFFFFFFFFFFFFFFFFFFFFFFFFF
@FS10000125:26:BPA73017-1023:1:1101:5190:1490 1:N:0:1
TTGACTGGACTTCGTCGAGTACGCTCAAGGGGAGAGATCGGAAGA
+
FFFFFFFFFFFFFFFFFFFFFFFFFFFFFFFFFFFFFFFFFFFFF
@FS10000125:26:BPA73017-1023:1:1101:5620:1490 1:N:0:1
TTGAAAACTTCGTCGAGTACGCTCAAGCCAATAGATCGGAAGAGC
+
FFFFFFFFFFFFFFFFFFFFFFFFFFFFFFFFFFFFFFFFFFFFF
@FS10000125:26:BPA73017-1023:1:1101:5630:1490 1:N:0:1
GCGGAAACTTCGTCGAGTACGCTCAAGAAAAAAGATCGGAAGAGC
+
FFFFFFFFFFFFFFFFFFFFFFFFFFFFFFFFFFFFFFFFFFFFF
@FS10000125:26:BPA73017-1023:1:1101:6140:1490 1:N:0:1
TTTTGGTAACTTCGTCGAGTACGCTCAATTAGTAAGATCGGAAGA
+
FFFFFFFFFFFFFFFFFFFFFFFFFFFFFFFFFFFFFFFFFFFFF
@FS10000125:26:BPA73017-1023:1:1101:7150:1490 1:N:0:1
TTGCAAACTTCGTCGAGTACGCTCAATCATTAAGATCGGAAGAGC
+
FFFFFFFFFFFFFFFFFFFFFFFFFFFFFFFFFFFFFFFFFFFFF
@FS10000125:26:BPA73017-1023:1:1101:9100:1490 1:N:0:1
CAGTCAACTTCGTCGAGTACGCTCAAAGTCGCAGATCGGAAGAGC
+
FFF,F,F::,FF,FF,FFFF:F:FF,F::F,FFFF::F:FFFFF:
@FS10000125:26:BPA73017-1023:1:1101:9150:1490 1:N:0:1
GGGTAAACCTCGTCGAGTACGCTCAAAAATTAAGATCGGAAGAGC
+
FFFFFFFFFFFFFFFFFFFFFFFFFFFFFFFFFFFFFFFFFFFFF
@FS10000125:26:BPA73017-1023:1:1101:9310:1490 1:N:0:1
TCAAGAACTTCGTCGAGTACGCTCAAGCGAAAAGATCGGAAGAGC
+
FFFFFFFFFFFFFFFFFFFFFFFFFFFFFFFFFFFFFFFFFFFFF
@FS10000125:26:BPA73017-1023:1:1101:9550:1490 1:N:0:1
GTGGGAACTTCGTCGAGTACGCTCAATTAGAAAGATCGGAAGAGC
+
FFFFFFFFFFFFFFFFFFFFFFFFFFFFFFFFFFFFFFFFFFFFF
@FS10000125:26:BPA73017-1023:1:1101:10860:1490 1:N:0:1
GCGGCAACTTCGTCGAGTACGCTCAACGAGATAGATCGGAAGAGC
+
FFFFFFFFFFFFFFFFFFFFFFFFFFFFFFFFFFFFFFFFFFFFF
@FS10000125:26:BPA73017-1023:1:1101:11200:1490 1:N:0:1
GCGTCAACTTCGTCGAGTACGCTCAATTTATCAGATCGGAAGAGC
+
:FFFFFFFFFFFFFFFFFFFFFFFFFFFFFFFFFFFFFFFFFFFF
@FS10000125:26:BPA73017-1023:1:1101:11220:1490 1:N:0:1
GGGCAAACTTCGTCGAGTACGCTCAAGCCCTAAGATCGGAAGAGC
+
FFFFFFFFFFFFFFFFFFFFFFFFFFFFFFFFFFFFFFFFFFFFF
@FS10000125:26:BPA73017-1023:1:1101:11490:1490 1:N:0:1
GAGACAACTTCGTCGAGTACGCTCAATACCATAGATCGGAAGAGC
+
FFFFFFFFFFFFFFFFFFFFFFFFFFFFFFFFFFFFFFFFFFFFF
@FS10000125:26:BPA73017-1023:1:1101:11910:1490 1:N:0:1
AAGATCGGAAGAGCACACGTCTGAACTCCAGTCACTAGGAGCTAT
+
FFFFFFFFFFFFFFFFFFFFFFFFFFFFFFFFFFFFFFFFFFFFF
@FS10000125:26:BPA73017-1023:1:1101:12920:1490 1:N:0:1
CTGATAACTTCGTCGAGTACGCTCAAGTGTTAGGATCGGAAGAGC
+
:FFF,:::,,FF,FF,F:FF:F,F:,:F,,,:,,F:,F,F::FF:
@FS10000125:26:BPA73017-1023:1:1101:13180:1490 1:N:0:1
TTGACTGGACCTTCGTCGAGTACGCTCAACACGTTAGATCGGAAG
+
FFFFFFFFFFFFFFFFFFFFFFFFFFFFFFFFFFFFFFFFFFFFF
@FS10000125:26:BPA73017-1023:1:1101:13730:1490 1:N:0:1
GGGCCAACTTCGTCGAGTACGCTCAACCTCAAAGATCGGAAGAGC
+
FFFFFFFFFFFFFFFFFFFFFFFFFFFFFFFFFFFFFFFFFFFFF
@FS10000125:26:BPA73017-1023:1:1101:14790:1490 1:N:0:1
TCCGTGGGAACTTCGTCGAGTACGCTCAAAATAGTAGATCGGAAG
+
FFFFFFF:FFFFFFFFFFFFFFFFFFF:FFFFFFFFFFFF:F::F
@FS10000125:26:BPA73017-1023:1:1101:14810:1490 1:N:0:1
GAGCCAACTTCGTCGAGTACGCTCAAGAAAAGAGATCGGAAGAGC
+
F:FFFFFF::F:FF,FFFFFFFFF:,:FF,:FFF,FFFFF,F:F:
@FS10000125:26:BPA73017-1023:1:1101:15430:1490 1:N:0:1
TAGTTAACTTCGTCGAGTACGCTCAACGTGTCAGATCGGAAGAGC
+
FFFFFFFFFFFFFFFFFFFFFFFFFFFFFFFFFFFFFFFFFFFFF
@FS10000125:26:BPA73017-1023:1:1101:16080:1490 1:N:0:1
GGGGAAACTTCGTCGAGTACGCTCAAATGAGAAGATCGGAAGAGC
+
FFFFFFFFFFFFFFFFFFFFFFFFFFFFFFFFFFFFFFFFFFFFF
@FS10000125:26:BPA73017-1023:1:1101:16110:1490 1:N:0:1
TAGAAAACTTCGTCGAGTACGCTCAAGTCAGGAGATCGGAAGAGC
+
FFFFFFFFFFFFFFFFFFFFFFFFFFFFFFFFFFFFFFFFFFFFF
@FS10000125:26:BPA73017-1023:1:1101:1160:1500 1:N:0:1
TCGAAACTTCGTCGAGTACGCTCAACTGGCAAGATCGGAAGAGCA
+
FFFFFFFFFFFFFFFFFFFFFFFFFFFFFFFFFFFFFFFFFFFFF
@FS10000125:26:BPA73017-1023:1:1101:1320:1500 1:N:0:1
GTCGGGGGGAACTTCGTCGAGTACGCTCAAGTGGAGAGATCGGAA
+
FFFFFFFFFFFFFFFFFFFFFFFFFFFFFFFFFFFFFFFFFFFFF
@FS10000125:26:BPA73017-1023:1:1101:1340:1500 1:N:0:1
TTGACTGGACTTCGTCGAGTACGCTCAAAAACTCAGATCGGAAGA
+
FFFFFFFFFFFFFFFFFFFFFFFFFFFFFFFFFFFFFFFFFFFFF
@FS10000125:26:BPA73017-1023:1:1101:1950:1500 1:N:0:1
TCTTCGTCGAGTACGCTCAAGTTTAAAGATCGGAAGAGCACACGT
+
FFFFFFFFFFFFFFFFFFFFFFFFFFFFFFFFFFFFFFFFFFFFF
@FS10000125:26:BPA73017-1023:1:1101:2210:1500 1:N:0:1
GTGACGACTTCGTCGAGTACGCTCAAAAAACTAGATCGGAAGAGC
+
FFFFFFFFFFFFFFFFFFFFFFFFFFFFFFFFFFFFFFFFFFFFF
@FS10000125:26:BPA73017-1023:1:1101:2260:1500 1:N:0:1
CCGGCAACTTCGTCGAGTACGCTCAATTCAAGAGATCGGAAGAGC
+
FFFFFFFFFFFFFFFFFFFFFFFFFFFFFFFFFFFFFFFFFFFFF
@FS10000125:26:BPA73017-1023:1:1101:2730:1500 1:N:0:1
CCGGCAACTTCGTCGAGTACGCTCAAAAGTCAAGATCGGAAGAGC
+
FFFFFFFFFFFFFFFFFFFFFFFFFF,FFFFFFFFFFFFFFFFFF
@FS10000125:26:BPA73017-1023:1:1101:3330:1500 1:N:0:1
TTGGGCAAACTTCGTCGAGTACGCTCAAGATTTCAGATCGGAAGA
+
FFFFFFFFFFFFFFFFFFFFFFFFFFFFFFFFFFFFFFFFFFFFF
@FS10000125:26:BPA73017-1023:1:1101:3430:1500 1:N:0:1
TTGCAAACTTCGTCGAGTACGCTCAAGTGTAGAGATCGGAAGAGC
+
FFFFFFFFFFFFFFFFFFFFFFFFFFFFFFFFFFFFFFFFFFFFF
@FS10000125:26:BPA73017-1023:1:1101:3540:1500 1:N:0:1
CCGTAACTTCGTCGAGTACGCTCAAAAGTACAGATCGGAAGAGCA
+
FFFFFFFFFFFFFFFFFFFFFFFFFFFFFFFFFFFFFFFFFFFFF
@FS10000125:26:BPA73017-1023:1:1101:3740:1500 1:N:0:1
CTGTTGTTAACTTCGTCGAGTACGCTCAAGAGTGAAGATCGGAAG
+
FFFFFFFFFFFFFFFFFFFFFFFFFFFFFFFFFFFFFFFFFFFFF
@FS10000125:26:BPA73017-1023:1:1101:4200:1500 1:N:0:1
CCGGCAACTTCGTCGAGTACGCTCAATTGAACAGATCGGAAGAGC
+
FFFFFFFFFFFFFFFFFFFFFFFFFFFFFFFFFFFFFFFFFFFFF
@FS10000125:26:BPA73017-1023:1:1101:4770:1500 1:N:0:1
GCGGCAACTTCGTCGAGTACGCTCAAGTCCAGAGATCGGAAGAGC
+
FFFFFFFFFFFFFFFFFFFFFFFFFFFFFFFFFFFFFFFFFFFFF
@FS10000125:26:BPA73017-1023:1:1101:5050:1500 1:N:0:1
GAGACAACTTCGTCGAGTACGCTCAACTCCGGAGATCGGAAGAGC
+
FFFFFFFFFFFFFFFFFFFFFFFFFFFFFFFFFFFFFFFFFFFFF
@FS10000125:26:BPA73017-1023:1:1101:5810:1500 1:N:0:1
GCCCCGGAACTTCGTCGAGTACGCTCAAGAACCAAGATCGGAAGA
+
FFFFFFFFFFFFFFFFFFFFFFFFFFFFFFFFFFFFFFFFFFFFF
@FS10000125:26:BPA73017-1023:1:1101:7000:1500 1:N:0:1
GCGTCAACTTCGTCGAGTACGCTCAATTAATCAGATCGGAAGAGC
+
FFFFFFFFFFFFFFFFFFFFFFFFFFFFFFFFFFFFFFFFFFFFF
@FS10000125:26:BPA73017-1023:1:1101:7420:1500 1:N:0:1
TTTTGAACTTCGTCGAGTATACTCAAGCCGGCAGATCGGAAGAGC
+
FFFFFFFFFFFFFFFFFFFFFFFFFFFFFFFFFFFFFFFFFFFFF
@FS10000125:26:BPA73017-1023:1:1101:7520:1500 1:N:0:1
TTTTGGGAACTTCGTCGAGTACGCTCAATAATATAGATCGGAAGA
+
FFFFFFFFFFFFFFFFFFFFFFFFFFFFFFFFFFFFFFFFFFFFF
@FS10000125:26:BPA73017-1023:1:1101:9010:1500 1:N:0:1
TTGTTTAACTTCGTCGAGTACGCTCAACAGCCGAGATCGGAAGAG
+
,FFFFFFFFFFFFFFFFFFFFFFFF:FFFFFFFFFF:FFFF:FFF
@FS10000125:26:BPA73017-1023:1:1101:9150:1500 1:N:0:1
GGGTAAACCTCGTCGAGTACGCTCAAAAATTAAGATCGGAAGAGC
+
:FFFFFFFFFFFFFFFFFFFFFFFFFFFFFFFFFFFFFFFFFFFF
@FS10000125:26:BPA73017-1023:1:1101:9500:1500 1:N:0:1
GCCCGAACTTCGTCGAGTACGCTCAATAGTCAAGATCGGAAGAGC
+
FFFFFFFFFFFFFFFFFFFFFFFFFFFFFFFFFFFFFFFFFFFFF
@FS10000125:26:BPA73017-1023:1:1101:10250:1500 1:N:0:1
TTGACTGGACTTCGTCGAGTACGCTCAAACCGGAAGATCGGAAGA
+
FFFFFFFFFFFFFFFFFFFFFFFFFFFFFFFFFFFFFFFFFFFFF
@FS10000125:26:BPA73017-1023:1:1101:11380:1500 1:N:0:1
TATGAATCTTCGTCGAGTACGCTCAAGCCGAGAGATCGGAAGAGC
+
FFFFFFFFFFFFFFFFFFFFFFFFFFFFFFFFFFFFFFFFFFFFF
@FS10000125:26:BPA73017-1023:1:1101:11650:1500 1:N:0:1
TTGTAGAACTTCGTCGAGTACGCTCAACGGTTTAGATCGGAAGAG
+
FFFFFFFFFFFFFFFFFFFFFFFFFFFFFFFFFFFFFFFFFFFFF
@FS10000125:26:BPA73017-1023:1:1101:12220:1500 1:N:0:1
GCGGTAACTTCGTCGAGTACGCTCAAAGATTAAGATCGGAAGAGC
+
FFFFFFFFFFFFFFFFFFFFFFFFFFFFFFFFFFFFFFFFFFFFF
@FS10000125:26:BPA73017-1023:1:1101:12820:1500 1:N:0:1
TTGGTAACTTCGTCGAGTACGCTCAAGCGTCCAGATCGGAAGAGC
+
FFFFFFFFFFFFFFFFFFFFFFFFFFFFFFFFFFFFFFFFFFFFF
@FS10000125:26:BPA73017-1023:1:1101:13240:1500 1:N:0:1
ACGATCCAACTTCGTCGAGTACGCTCAAGATTCAAGATCGGAAGA
+
FFFFFFFFFFFFFFFFFFFFFFFFFFFFFFFFFFFFFFFFFFFFF
@FS10000125:26:BPA73017-1023:1:1101:13350:1500 1:N:0:1
GGGTGAACTTCGTCGAGTACGCTCAAGTCTTAAGATCGGAAGAGC
+
FFFFFFFFFFFFFFFFFFFFFFFFFFFFFFFFFFFFFFFFFFFFF
@FS10000125:26:BPA73017-1023:1:1101:13460:1500 1:N:0:1
TTGGAAACTTCGTCGAGTACGCTCAATGTCAGAGATCGGAAGAGC
+
:FFFFFFFFFFFFFFFFFFFFFFFFFFFFFFFFFFFFFFFFFFFF
@FS10000125:26:BPA73017-1023:1:1101:13600:1500 1:N:0:1
TCGTAAACTTCGTCGAGTACGCTCAAAGCGTGAGATCGGAAGAGC
+
FFFFFFFFFFFFFFFFFFFFFFFFFFFFFFFFFFFFFFFFFFFFF
@FS10000125:26:BPA73017-1023:1:1101:13960:1500 1:N:0:1
GCGAACTTCGTCGAGTACGCTCAATAAGTGAGATCGGAAGAGCAC
+
,FFFFFFFFFFF::FFFFFFFF:FFFFFFFFFFFFFFF:FFFFF:
@FS10000125:26:BPA73017-1023:1:1101:14130:1500 1:N:0:1
GGGTGAACTTCGTCGAGTACGCTCAAGTCTCCAGATCGGAAGAGC
+
FFFFFFFFFFFFFFFFFFFFFFFFFFFFFFFFFFFFFFFFFFFFF
@FS10000125:26:BPA73017-1023:1:1101:14320:1500 1:N:0:1
TGTAGAACTTCGTCGAGTACGCTCAAGAACAAAGATCGGAAGAGC
+
F:FFFFFFFFFFFFFFFFFFFFFFFFFFFFFFFFFFFFFFFFFFF
@FS10000125:26:BPA73017-1023:1:1101:14680:1500 1:N:0:1
CCGCTAACTTCGTCGAGTACGCTCAAAGCAATAGATCGGAAGAGC
+
FFFFFFFFFFFFFFFFFFFFFFFFFFFFFFFFFFFFFFFFFFFFF
@FS10000125:26:BPA73017-1023:1:1101:15630:1500 1:N:0:1
TGGACAACTTCGTCGAGTACGCTCAAAAAAGGAGATCGGAAGAGC
+
FFFFFFFFFFFFFFFFFFFFFFFFFFFFFFFFFFFFFFFFFFFFF
@FS10000125:26:BPA73017-1023:1:1101:16310:1500 1:N:0:1
TGGTCAACTTCGTCGAGTACGCTCAATTTTGTAGATCGGAAGAGC
+
FFFFFFFFFFFFFFFFFFFFFFFFFFFFFFFFFFFFFFFFFFFFF
@FS10000125:26:BPA73017-1023:1:1101:1400:1510 1:N:0:1
TTGGAAACTTCGTCGAGTACGCTCAATACGAAAGATCGGAAGAGC
+
FFFFFFFFFFFFFFFFFFFFFFFFFFFFFFFFFFFFFFFFFFFFF
@FS10000125:26:BPA73017-1023:1:1101:1480:1510 1:N:0:1
GAGATCGGAAGAGCACACGTCTGAACTCCAGTCACTAGGAGCTAT
+
FFFFFFFFFFFFFFFFFFFFFFFFFFFFFFFFFFFFFFFFFFFFF
@FS10000125:26:BPA73017-1023:1:1101:2550:1510 1:N:0:1
GGGGCAACTTCGTCGAGTACGCTCAATATCAGAGATCGGAAGAGC
+
FFFFFFFFFFFFFFFFFFFFFFFFFFFFFFFFFFFFFFFFFFFFF
@FS10000125:26:BPA73017-1023:1:1101:2560:1510 1:N:0:1
TCGGTATCTTCGTCGAGTACGCTCAATAGCCTAGATCGGAAGAGC
+
FFFFFFFFFFFFFFFFFFFFFFFFFFFFFFFFFFFFFFFFFFFFF
@FS10000125:26:BPA73017-1023:1:1101:2770:1510 1:N:0:1
GAGTCAACTTCGTCGAGTACGTTCAAGACATTAGATCGGAAGAGC
+
:FFFFFFFFFFFFFFFFFFFFFFFFFFFFFFFFFFFFFFFFFFFF
@FS10000125:26:BPA73017-1023:1:1101:2790:1510 1:N:0:1
TAGTTAACTTCGTCGAGTACGCTCAAATATTCAGATCGGAAGAGC
+
FFFFFFFFFFFFFFFFFFFFFFFFFFFFFFFFFFFFFFFFFFFFF
@FS10000125:26:BPA73017-1023:1:1101:3010:1510 1:N:0:1
TCGCAAAACCTTCGTCGAGTGCGCTCAAAAAGGTAGATCGGAAGA
+
FFFFFFFFFFFFFFFFFFFFFFFFFFFFFFFFFFFFFFFFFFFFF
@FS10000125:26:BPA73017-1023:1:1101:3110:1510 1:N:0:1
TGGCTCTAACTTCGTCGAGTACGCTCAACTTTTAAGATCGGAAGA
+
F,:F,FFFFFFFFFFFFFFF:FFFFFFF,F,FF:,FFF:FFFFFF
@FS10000125:26:BPA73017-1023:1:1101:3130:1510 1:N:0:1
CCGCAAACTTCGTCGAGTACGCTCAACTGTGGAGATCGGAAGAGC
+
FFFFFFFFFFFFFFFFFFFFFFFFFFFFFFFFFFFFFFFFFFFFF
@FS10000125:26:BPA73017-1023:1:1101:3430:1510 1:N:0:1
GAGCAAACTTCGTCGAGTACGCTCAACGAACGAGATCGGAAGAGC
+
FFFFFFFFFFFFFFFFFFFFFFFFFFFFFFFFFFFFFFFFFFFFF
@FS10000125:26:BPA73017-1023:1:1101:4090:1510 1:N:0:1
GGCTCAACTTCGTCGAGTACGCTCAATAATTCAGATCGGAAGAGC
+
FFFFFFFFFFFFFFFFFFFFFFFFFFFFFFFFFFFFFFFFFFFFF
@FS10000125:26:BPA73017-1023:1:1101:4610:1510 1:N:0:1
TTGACTGGACTTCGTCGAGTACGCTCAACCAATAAGATCGGAAGA
+
FFFFFFFFFFFFFFFFFFFFFFFFFFFFFFFFFFFFFFFFFFFFF
@FS10000125:26:BPA73017-1023:1:1101:4640:1510 1:N:0:1
TCGAAAACTTCGTCGAGTACGCTCAAACAAAAAGATCGGAAGAGC
+
FF,:FF,FFFFFFFFFFFFFFFFFFF:F,:FFFFFFFFFFFFFFF
@FS10000125:26:BPA73017-1023:1:1101:5100:1510 1:N:0:1
GCGACAACTTCGTCGAGTACGCTCAAGGATTAAGATCGGAAGAGC
+
FFFFFFFFFFFFFFFFF,FFFFFFFFFFFFFFFFFFFFFFFFFFF
@FS10000125:26:BPA73017-1023:1:1101:5560:1510 1:N:0:1
ACGGAACTTCGTCGAGTACGCTCAATTGTTCAGATCGGAAGAGCT
+
FFF,FFF:F::,F,FF,:,,:::,FFFF,FF,,F::,FFF:F,F,
@FS10000125:26:BPA73017-1023:1:1101:5800:1510 1:N:0:1
ACGGCCTAACTTCGTCGAGTACGCTCAACAGCCGAGATCGGAAGA
+
,FFFF::F,F:::F:FF:F,:FF:,:FF,FF,,FFF,,:FF:FF,
@FS10000125:26:BPA73017-1023:1:1101:5930:1510 1:N:0:1
TCGGCAACTTCGTCGAGTACGCTCAAGGTGTTAGATCGGAAGAGC
+
FFFFFFFFFFFFFFFFFFFFFFFFFFFFFFFFFFFFFFFFFFFFF
@FS10000125:26:BPA73017-1023:1:1101:6100:1510 1:N:0:1
TCGTGAACTTCGTCGAGTACGCTCAAGGTAAAAGATCGGAAGAGC
+
FFFFFFFFFFFFFFFFFFFFFFFFFFFFFFFFFFFFFFFFFFFFF
@FS10000125:26:BPA73017-1023:1:1101:6140:1510 1:N:0:1
TTTTTCAACTTCGTCGAGTACGCTCAAGCTCTGAGATCGGAAGAG
+
FFFFFFFFFFFFFFFFFFFFFFFFFFFFFFFFFFFFFFFFFFFFF
@FS10000125:26:BPA73017-1023:1:1101:6160:1510 1:N:0:1
GCGCTAACTTCGTCGAGTACGCTCAAGAATTAAGATCGGAAGAGC
+
FFFFFFFFFFFFFFFFFFFFFFFFFFFFFFFFFFFFFFFFFFFFF
@FS10000125:26:BPA73017-1023:1:1101:6420:1510 1:N:0:1
TTGAACTTCGTCGAGTACGCTCAAACTGTAAGATCGGAAGAGCAC
+
FFFFFFFFFFFFFFFFFFFFFFFFFFFFFFFFFFFFFFFFFFFFF
@FS10000125:26:BPA73017-1023:1:1101:6540:1510 1:N:0:1
CCGGCAACTTCGTCGAGTACGCTCAATGTTACAGATCGGAAGAGC
+
FFFFFFFFFFFFFFFFFFFFFFFFFFFFFFFFFFFFFFFFFFFFF
@FS10000125:26:BPA73017-1023:1:1101:6610:1510 1:N:0:1
TAGTGAACTTCGTCGAGTACGCTCAATGTTGAAGATCGGAAGAGC
+
FFFFFFFFFFFFFFFFFFFFFFFFFFFFFFFFFFFFFFFFFFFFF
@FS10000125:26:BPA73017-1023:1:1101:6620:1510 1:N:0:1
GCGCCAACTTCGTCGAGTACGCTCAATGTTCCAGATCGGAAGAGC
+
FFFFFFFFFFFFFFFFFFFFFFFFFFFFFFFFFFFFFFFFFFFFF
@FS10000125:26:BPA73017-1023:1:1101:7460:1510 1:N:0:1
TTGCACAACTTCGTCGAGTACGCTCAACCTGACAGATCGGAAGAG
+
FFFFFFFFFFFFFFFFFFFFFFFFFFFFFFFFFFFFFFFFFFFFF
@FS10000125:26:BPA73017-1023:1:1101:8050:1510 1:N:0:1
CCGGAAACTTCGTCGAGTACGCTCAAGCCTAAAGATCGGAAGGGC
+
FFFFFFFFFFFFFFFFFFFFFFFFFFFFFFFFFFFFFFFFFFFFF
@FS10000125:26:BPA73017-1023:1:1101:8160:1510 1:N:0:1
TTGACAACTTCGTCGAGTACGCTCAAGGAATTAGATCGGAAGAGC
+
,FFFFFFFFFFFFFFFFFFFFFFFFFFFFFFFFFFFFFFFFFFFF
@FS10000125:26:BPA73017-1023:1:1101:8350:1510 1:N:0:1
TGGCATTAACCTTCGTCGAGTACGCTCAAAATTATAGATCGGAAG
+
F,FFFF,,:FFF:FFFF:,F:FF::F:,FF,FFFF,FFF:FFF,F
@FS10000125:26:BPA73017-1023:1:1101:9020:1510 1:N:0:1
AAGAACTTCGTCGAGTACGCTCAATCACTCAGATCGGAAGAGCAC
+
FFFFFFFFFFFFFFFFFFFFFFFFFFFFFFFFFFFFFFFFFFFFF
@FS10000125:26:BPA73017-1023:1:1101:9340:1510 1:N:0:1
CCGCAAACTTCGTCGAGTACGCTCAAGATATTAGATCGGAAGAGC
+
FFFFFFFFFFFFFFFFFFFFFFFFFFFFFFFFFFFFFFFFFFFFF
@FS10000125:26:BPA73017-1023:1:1101:9350:1510 1:N:0:1
TCGGGAACTTCGTCGAGTACGCTCAATAGTTTAGATCGGAAGAGC
+
FFFFFFFFFFFFFFFFFFFFFFFFFFFFFFFFFFFFFFFFFFFFF
@FS10000125:26:BPA73017-1023:1:1101:9680:1510 1:N:0:1
TCGCTAATTTCGTCGAGTACGCTCAAAATAATAGATCGGAAGAGC
+
FFFFFFFFFFFFFFFFFFFFFFFFFFFFFFFFFFFFFFFFFFFFF
@FS10000125:26:BPA73017-1023:1:1101:9960:1510 1:N:0:1
ACGCAAACTTCGTCGAGTACGCTCAACTGTTCAGATCGGAAGAGC
+
FFFFFFFFFFFFFFFFFFFFFFFFFFFFFFFFFFFFFFFFFFFFF
@FS10000125:26:BPA73017-1023:1:1101:10770:1510 1:N:0:1
GCCTACAACCTTCGTCGAGTACGCTCAATGTGTGAGATCGGAAGA
+
FFFFFFFFFFFFFFFFFFFFFFFFFFFFFFFFFFFFFFFFFFFFF
@FS10000125:26:BPA73017-1023:1:1101:11440:1510 1:N:0:1
TCGCTAACTTCGTCGAGTACGCTCAAGGACTAAGATCGGAAGAGC
+
FFFFFFFFFFFFFFFFFFFFFFFFFFFFFFFFFFFFFFFFFFFFF
@FS10000125:26:BPA73017-1023:1:1101:11770:1510 1:N:0:1
TCGAAAACTTCGTCGAGTACGCTCAAACCGATAGATCGGAAGAGC
+
FFFFFFFFFFFFFFFFFFFFFFFFFFFFFFFFFFFFFFFFFFFFF
@FS10000125:26:BPA73017-1023:1:1101:12070:1510 1:N:0:1
TCGGGGTCAACTTCGTCGAGTACGCTCAACAAGACAGATCGGAAG
+
FFFFFFFFFFFFFFFFFFFFFFFFFFFFFFFFFFFFFFFFFFFFF
@FS10000125:26:BPA73017-1023:1:1101:12170:1510 1:N:0:1
TTGCAAACTTCGTCGAGTACGCTCAATTGCCCAGATCGGAAGAGC
+
FFFFFFFFFFFFFFFFFFFFFFFFFFFFFFFFFFFFFFFFFFFFF
@FS10000125:26:BPA73017-1023:1:1101:13220:1510 1:N:0:1
GATCAAACTTCGTCGAGTACGCTCAATGGGAGAGATCGGAAGAGC
+
FFFFFFFFFFFFFFFFFFFFFFFFFFFFFFFFFFFFFFFFFFFFF
@FS10000125:26:BPA73017-1023:1:1101:14050:1510 1:N:0:1
GGGACAACTTCGTCGAGTACGCTCAAAAACGGAGATCGGAAGAGC
+
F:FFFFFFFFFFFFFFFFFFFFFFF,FFFF:FFFFFFFFFFFFFF
@FS10000125:26:BPA73017-1023:1:1101:14960:1510 1:N:0:1
TCGTTGAACTTCGTCGAGTACGCTCAAGTTTACAGATCGGAAGAG
+
FFFFFFFFFFFFFFFFFFFFFFFFFFFFFFFFFFFFFFFFFFFFF
@FS10000125:26:BPA73017-1023:1:1101:15720:1510 1:N:0:1
TCTTGAACTTCGTCGAGTACGCTCAATAACACAGATCGGAAGAGC
+
FFFFFFFFFFFFFFFFFFFFFFFFFFFFFFFFFFFFFFFFFFFFF
@FS10000125:26:BPA73017-1023:1:1101:1200:1520 1:N:0:1
ACGCAACTTCGTCGAGTACGCTCAATCGGAAAGATCGGAAGAGGA
+
FFFFFFFFFFFFFFFFFFFFFFFFFFFFFFFFFFFFFFFFFFFFF
@FS10000125:26:BPA73017-1023:1:1101:1820:1520 1:N:0:1
TTGACTGGACTTCGTCGAGTACGCTCAAGCGATAAGATCGGAAGA
+
FFFFFFFFFFFFFFFFFFFFFFFFFFFFFFFFFFFFFFFFFFFFF
@FS10000125:26:BPA73017-1023:1:1101:1890:1520 1:N:0:1
TACTTCGTCGAGTACGCTCAAGGACAGAGATCGGAAGAGCACACG
+
FFFFFFFFFFFFFFFFFFF,FFFFF,FFF:FF,FFFFFFFFFFFF
@FS10000125:26:BPA73017-1023:1:1101:1980:1520 1:N:0:1
TTGGTAACTTCGTCGAGTACGCTCAACAATGGAGATCGGAAGAGC
+
FFFFFFFFFFFFFFFFFFFFFFFFFFFFFFFFFFFFFFFFFFFFF
@FS10000125:26:BPA73017-1023:1:1101:2190:1520 1:N:0:1
GTGACGACTTCGTCGAGTACGCTCAAAAAACTAGATCGGAAGAGC
+
FFFFFFFFFFFFFFFFFFFFFFFFFFFFFFFFFFFFFFFFFFFFF
@FS10000125:26:BPA73017-1023:1:1101:2450:1520 1:N:0:1
TCTAGAAACTTCGTCGAGTACGCTCAATTGCCTAGATCGGAAGAG
+
FF:F,FF,FF,FF:FFFFF:F:FFFF:FFFFFFF:FFFFFFFFFF
@FS10000125:26:BPA73017-1023:1:1101:2630:1520 1:N:0:1
TAGAAAACTTCGTCGAGTACGCTCAAATAAAGAGATCGGAAGAGC
+
FFFFFFFFFFFFFFFFFFFFFFFFFFFFFFFFFFFFFFFFFFFFF
@FS10000125:26:BPA73017-1023:1:1101:2950:1520 1:N:0:1
TTGGAATTTCGTCGAGTACGCTCAATTCGTAAGATCGGAAGAGCA
+
FFFFFFFFFFFFFFFFFFFFFFFFFFFFFFFFFFFFFFFFFFFFF
@FS10000125:26:BPA73017-1023:1:1101:3740:1520 1:N:0:1
TCAAAAACTTCGTCGAGTACGCTCAAGTGGAAAGATCGGAAGAGC
+
FFFFFFFFFFFFFFFFFFFFFFFFFFFFFFFFFFFFFFFFFFFFF
@FS10000125:26:BPA73017-1023:1:1101:4800:1520 1:N:0:1
TCACAAACTTCGTCGAGTACGCTCAAACGTGAAGATCGGAAGAGC
+
FFFFFFFFFFFFFFFFFFFFFFFFFFFFFFFFFFFFFFFFFFFFF
@FS10000125:26:BPA73017-1023:1:1101:5220:1520 1:N:0:1
GGGTTAACTTCGTCGAGTACGCTCAAATTGGAAGATCGGAAGAGC
+
FFF,,FFFFFFFFFFFFFFFFFFFFFFF,,,,FFFFFFFFFFFFF
@FS10000125:26:BPA73017-1023:1:1101:5260:1520 1:N:0:1
TCGGCAACTTCGTCGAGTACGCTCAAGAATTCAGATCGGAAGAGC
+
:FFFFFFFFFFFFFFFFFFFFFFFFFFFFFFFFFFFFFFFFFFFF
@FS10000125:26:BPA73017-1023:1:1101:5570:1520 1:N:0:1
TTGTTAACTCCGTCGAGTACGCTCAAGATCGGAGATCGGAAGAGC
+
FFFFFFFFFFFFFFFFFFFFFFFFFFFFFFFFFFFFFFFFFFFFF
@FS10000125:26:BPA73017-1023:1:1101:6070:1520 1:N:0:1
TCGAGGCACTTCGTCGAGTACGCTCAATACCGCAGATCGGAAGAG
+
FFFFFFFFFFFFFFF:FFFFFFFFF:FF:FFFF:FFFF:FFFFFF
@FS10000125:26:BPA73017-1023:1:1101:6290:1520 1:N:0:1
TTGCTAACTTCGTCGAGTACGCTCAATCGAGGAGATCGGAAGAGC
+
FFFFFFFFFFFFFFFFFFFFFFFFFFFFFFFFFFFFFFFFFFFFF
@FS10000125:26:BPA73017-1023:1:1101:6500:1520 1:N:0:1
TCGTCAACTTCGTCGAGTACGCTCAAAAAGGTAGATCGGAAGAGC
+
FFFFFFFFFFFFFFFFFFFFFFFFFFFFFFFFFFFFFFFFFFFFF
@FS10000125:26:BPA73017-1023:1:1101:6600:1520 1:N:0:1
TTGCCAACTTCGTCGAGTACGCTCAATACGGTAGATCGGAAGAGC
+
FFFFFFFFFFFFFFFFFFFFFFFFFFFFFFFFFFFFFFFFFFFFF
@FS10000125:26:BPA73017-1023:1:1101:6680:1520 1:N:0:1
GAGTAAACTTCGTCGAGTACGCTCAATGGTGGAGATCGGAAGAGC
+
FFFFFFFFFFFFFFFFFFFFFFFFFFFFFFFFFFFFFFFFFFFFF
@FS10000125:26:BPA73017-1023:1:1101:7050:1520 1:N:0:1
CAGTTAACTTCGTCGAGTACGCTCAAGAATGGAGATCGGAAGAGC
+
:FF:FF,:FFFF:FF:FFFFFFFF:,FFF:FFFFFF:F:FFFFF:
@FS10000125:26:BPA73017-1023:1:1101:7400:1520 1:N:0:1
TTGACTGGACTTCGTCGAGTACGCTCAATCGATAAGATCGGAAGA
+
FFFFFFFFFFFFFFFFFFFFFFFFFFFFFFFFFFFFFFFFFFFFF
@FS10000125:26:BPA73017-1023:1:1101:7440:1520 1:N:0:1
TTGCCCGTAACTTCGTCGAGTACGCTCAACGAATAAGATCGGAAG
+
FFFFFFFFFFFFFFFFFFFFFFFFFFFFFFFFFFFFFFFFFFFFF
@FS10000125:26:BPA73017-1023:1:1101:7480:1520 1:N:0:1
TTGTCAACTTCGTCGAGTACGCTCAAGGCTAAAGATCGGAAGAGC
+
FFFFFFFFFFFFFFFFFFFFFFFFFFFFFFFFFFFFFFFFFFFFF
@FS10000125:26:BPA73017-1023:1:1101:7660:1520 1:N:0:1
GCGCAAACTTCGTCGAGTACGCTCAAAGTTCCAGATCGGAAGAGC
+
,FFFFFFFFFFF:FFFFFFFFFFF:FF:FFFFFFFFFF:FF:FF:
@FS10000125:26:BPA73017-1023:1:1101:7700:1520 1:N:0:1
TTGACTGGAGACTTCGTCGAGTACGCTCAAAATTGTAGATCGGAA
+
FFFFFFFFFFFFFFFFFFFFFFFFFFFFFFFFFFFFFFFFFFFFF
@FS10000125:26:BPA73017-1023:1:1101:7800:1520 1:N:0:1
GCTAAACTTCGTCGAGTACGCTCAATTTAAAAGATCGGAAGAGCA
+
:FFFFFFFFFFFFFFFFFFFFFFFFFFFFFFFFFFFFFFFFFFFF
@FS10000125:26:BPA73017-1023:1:1101:7940:1520 1:N:0:1
TTTTTACAACTTCGTCGAGTACGCTCAAATATAGAGATCGGAAGA
+
,,FF,,FFFFF:FFFFFFFFFFFFFFFFF,,,,,FFFFFFFFFFF
@FS10000125:26:BPA73017-1023:1:1101:8040:1520 1:N:0:1
TCGTCAACTTCGTCGAGTACGCTCAAGCGATGAGATCGGAAGAGC
+
FFFFFFFFFFFFFFFFFFFFFFFFFFFFFFFFFFFFFFFFFFFFF
@FS10000125:26:BPA73017-1023:1:1101:9090:1520 1:N:0:1
TAGAAAACTTCGTCGAGTACGCTCAAAACGTGAGATCGGAAGAGC
+
FFFFFFFFFFFFFFFFFFFFFFFFFFFFFFFFFFFFFFFFFFFFF
@FS10000125:26:BPA73017-1023:1:1101:9910:1520 1:N:0:1
CCGGCAACTTCGTCGAGTACGCTCTCGGAACTTCTTCGAGTACGC
+
FFFFFFFFFFFFFFFFFFFFFFFFFFFFFFFFFFFFFFFFFFFFF
@FS10000125:26:BPA73017-1023:1:1101:10400:1520 1:N:0:1
TCTCCAGAAACTTCGTCGAGTACGCTCAAAGTATTAGATCGGAAG
+
FFFFFFFFFFFFFFFFFFFFFFFFFFFFFFFFFFFFFFFFFFFFF
@FS10000125:26:BPA73017-1023:1:1101:10640:1520 1:N:0:1
TAGCCAGAACTTCGTCGGTACGCTCAACTTTTTAGATCGGAAGAG
+
FFFFFFFFFFFFFFFFFFFFFFFFFFFFFFFFFFFFFFFFFFFFF
@FS10000125:26:BPA73017-1023:1:1101:11630:1520 1:N:0:1
TCGAAAACTTCGTCGAGTACGCTCAAATAGAAAGATCGGAAGAGC
+
FFFFFFFFFFFFFFFFFFFFFFFFFFFFFFFFFFFFFFFFFFFFF
@FS10000125:26:BPA73017-1023:1:1101:12620:1520 1:N:0:1
TTGACGAACTTCGTCGAGTACGCTCAATAGTCGAGATCGGAAGAG
+
FFFFFFFFFFFFFFFFFFFFFFFFFFFFFFFFFFFFFFFFFFFFF
@FS10000125:26:BPA73017-1023:1:1101:13600:1520 1:N:0:1
CCGCCAACTTCGTCGAGTACGCTCAATTTAGGAGATCGGAAGAGC
+
FFFFFFFFFFFFFFFFFFFFFFFFFFFFFFFFFFFFFFFFFFFFF
@FS10000125:26:BPA73017-1023:1:1101:13760:1520 1:N:0:1
TTGACTGACTTCGTCGAGTACGCTCAATTCGATAGATCGGAAGAG
+
FFFFFFFFFFFFFFFFFFFFFFFFFFFFFFFFFFFFFFFFFFFFF
@FS10000125:26:BPA73017-1023:1:1101:14510:1520 1:N:0:1
CTGACTGGACTTCGTCGAGTACGCTCAAAATACGAGATCGGAAGA
+
FF:FFFFFFFFFFFFFFFFFFFFFFFFFFFFFFFFFFFFFFFFFF
@FS10000125:26:BPA73017-1023:1:1101:14940:1520 1:N:0:1
TTGACTGGACTTCGTCGAGTACGCTCAAACGCAGAGATCGGAAGA
+
FFFFFFFFFFFFFFFFFFFFFFFFFFFFFFFFFFFFFFFFFFFFF
@FS10000125:26:BPA73017-1023:1:1101:15090:1520 1:N:0:1
GCGTGACAACTTCGTCGAGTACGCTCAAGACGCAAGATCGGAAGA
+
FFFFFFFFFFFFFFFFFFFFFFFFFFFFFFFFFFFFFFFFFFFFF
@FS10000125:26:BPA73017-1023:1:1101:15170:1520 1:N:0:1
TAGGTAACTTCGTCGAGTACGCTCAATGAAAGAGATCGGAAGAGC
+
FFFFFFFFFFFFFFFFFFFFFFFFFFFFFFFFFFFFFFFFFFFFF
@FS10000125:26:BPA73017-1023:1:1101:15410:1520 1:N:0:1
TCACTGAACTTCGTCGAGTACGCTCAACAAGAAAGATCGGAAGAG
+
FFFFFFFFFFFFFFFFFFFFFFFFFFFFFFFFFFFFFFFFFFFFF
@FS10000125:26:BPA73017-1023:1:1101:15480:1520 1:N:0:1
GCCACCACCTTCGTCGAGTACGCTCAAACTAGCAGATCGGAAGAG
+
FFFFFFFFFFFFFFFFFFFFFFFFFFFFFFFFFFFFFFFFFFFFF
@FS10000125:26:BPA73017-1023:1:1101:16360:1520 1:N:0:1
TACTTCGTCGAGTACGCTCAAGTGGTCAGATCGGAAGAGCACACG
+
FFFFFFFFFFFFFFFFFFFFFFFFFFFFFFFFFFFFFFFFFFFFF
@FS10000125:26:BPA73017-1023:1:1101:1030:1530 1:N:0:1
GCGACAACTTCGTCGAGTACGCTCAATGTCAGAGATCGGAAGAGC
+
FFFFFFFFFFFFFFFFFFFFFFFFFFFFFFFFFFFFFFFFFFFFF
@FS10000125:26:BPA73017-1023:1:1101:1230:1530 1:N:0:1
TATGCAACTTCGTCGAGTAACGCCCCCCCAACTTCGTCGAGTACG
+
FFFFFFFFFFFFFFFFFFFFFFFFFFFFFFFFFFFFFFFFFFFFF
@FS10000125:26:BPA73017-1023:1:1101:1810:1530 1:N:0:1
GCGCTAACTTCGTCGAGTACGCTCAAGGTTGAAGATCGGAAGAGC
+
FFFFFFFFFFFFFFFFFFFFFFFFFFFFFFFFFFFFFFFFFFFFF
@FS10000125:26:BPA73017-1023:1:1101:1880:1530 1:N:0:1
TTGACTGGACTTCGTCGAGTACGCTCAAGAACCAAGATCGGAAGA
+
FFFFFFFFFFFFFFFFFFFFFFFFFFFFFFFFFFFFFFFFFFFFF
@FS10000125:26:BPA73017-1023:1:1101:2550:1530 1:N:0:1
GCGCAAACTTCGTCGAGTACGCTCAACTTTTTAGATCGGAAGAGC
+
FFFFFFFFFFFFFFFFFFFFFFFFFFFFFFFFFFFFFFFFFFFFF
@FS10000125:26:BPA73017-1023:1:1101:3330:1530 1:N:0:1
TTTGAGGAACTTCGTCGAGTACGCTCAAAGACTTAGATCGGAAGA
+
FFFFFFFFFFFFFFFFFFFFFFFFFFFFFFFFFFFFFFFFFFFFF
@FS10000125:26:BPA73017-1023:1:1101:4600:1530 1:N:0:1
TTTGTAACTTCGTCGAGTACGCTCAATAACAGAGATCGGAAGAGC
+
FFFFFFFFFFFFFFFFFFFFFFFFFFFFFFFFFFFFFFFFFFFFF
@FS10000125:26:BPA73017-1023:1:1101:4630:1530 1:N:0:1
TTGACAACTTCGTCGAGTACGCTCAACATACGAGATCGGAAGAGC
+
FF,FFFFFFFFFFFFFFFFFFFFFFFFFFFFFFFFFFFFFFFFFF
@FS10000125:26:BPA73017-1023:1:1101:4920:1530 1:N:0:1
TCGCAATAACTTCGTCGAGTACGCTCAATATATAAGATCGGAAGA
+
FFFFFFFFFFFFFFFFFFFFFFFFFFFFFFFFFFFFFFFFFFFFF
@FS10000125:26:BPA73017-1023:1:1101:4960:1530 1:N:0:1
TTGACTGGACTTCGTCGAGTACGCTCAATAATCGAGATCGGAAGA
+
FFFFFFFFFFFFFFFFFFFFFFFFFFFFFFFFFFFFFFFFFFFFF
@FS10000125:26:BPA73017-1023:1:1101:4970:1530 1:N:0:1
TACGTAACTTCGTCGAGTACGCTCAATCATTTAGATCGGAAGAGC
+
FFFFFFFFFFFFFFFFFFFFFFFFFFFFFFFFFFFFFFFFFFFFF
@FS10000125:26:BPA73017-1023:1:1101:5040:1530 1:N:0:1
GTGTTGCAACTTCGTCGAGTACGCTCAACCTGGAAGATCGGAAGA
+
FFFFFFFFFFFFFFFFFFFFFFFFFFFFFFFFFFFFFFFFFFFFF
@FS10000125:26:BPA73017-1023:1:1101:5590:1530 1:N:0:1
ATGCAACTTCGTCGAGTACGCTCAAACGACAAGATCGGAAGAGCA
+
::FF:F:::F:FFF:,:F::,F:,:,:,:F:FF:F:::,FFF,FF
@FS10000125:26:BPA73017-1023:1:1101:5660:1530 1:N:0:1
GTTGGCTAACTTCGTCGAGTACGCTCAACCATTGAGATCGGAAGA
+
FFFFFFFFFFFFFFFFFFFFFFFFFFFFFFFFFFFFFFFFFFFFF
@FS10000125:26:BPA73017-1023:1:1101:5690:1530 1:N:0:1
TCGTAGGGAACTTCGTCGAGTACGCTCAAGAATTAAGATCGGAAG
+
FFFFFFFFFFFFFFFFFFFFFFFFFFFFFFFFFFFFFFFFFFFFF
@FS10000125:26:BPA73017-1023:1:1101:5970:1530 1:N:0:1
TCGTCGTGACTTCGTCGAGTACGCTCAATAAAATAGATCGGAAGA
+
FFFFFFFFFFFFFFFFFFFFFFFFFFFFFFFFFFFFFFFFFFFFF
@FS10000125:26:BPA73017-1023:1:1101:7740:1530 1:N:0:1
TCGGCAACTTCGTCGAGTACGCTCAACAAGGTAGATCGGAAGAGC
+
FFFFFFFFFFFFFFFFFFFFFFFFFFFFFFFFFFFFFFFFFFFFF
@FS10000125:26:BPA73017-1023:1:1101:8070:1530 1:N:0:1
TTGGTCAACTTCGTCGAGTACGCTCAAGACATAAGATCGGAAGAG
+
F,,FFF,FF:FFFFF:F::FFF:FFFFFFFFF,,,FF:FFFF:F:
@FS10000125:26:BPA73017-1023:1:1101:8420:1530 1:N:0:1
ACGGAAACTTCGTCGAGTACGCTCAACGTGGCAGATCGGAAGAGC
+
FFFFFFFFFFFFFFFFFFFFFFFFFFFFFFFFFFFFFFFFFFFFF
@FS10000125:26:BPA73017-1023:1:1101:8620:1530 1:N:0:1
GCGTCAACTTCGTCGAGTACGCTCAAGTGTGCAGATCGGAAGAGC
+
FFFFFFFFFFFFFFFFFFFFFFFFFFFFFFFFFFFFFFFFFFFFF
@FS10000125:26:BPA73017-1023:1:1101:8710:1530 1:N:0:1
TTGGAAACTTCGTCGAGTACGCTCAATGACTGAGATCGGAAGAGC
+
FFFFFFFFFFFFFFFFFFFFFFFFFFFFFFFFFFFFFFFFFFFFF
@FS10000125:26:BPA73017-1023:1:1101:8860:1530 1:N:0:1
TCGGTAACTTCGTCGAGTACGCTCAAATGCACAGATCGGAAGAGC
+
,FFFFFFFFFFFFFFFFFFFFFFFFFFFFFFFFFFFFFFFFFFFF
@FS10000125:26:BPA73017-1023:1:1101:9360:1530 1:N:0:1
TCGAACTTCGTCGAGTACGCTCAAAAGTATAGATCGGAAGAGCAC
+
FFFFFFFFFFFFFFFFFFFFFFFFFFFFFFFFFFFFFFFFFFFFF
@FS10000125:26:BPA73017-1023:1:1101:9850:1530 1:N:0:1
TTGACTGACTTCGTCGAGTACGCTCAATACGATAGATCGGAAGAG
+
,FFFFFFFFFFFFFFFFFFFFFFFFFFFFFFFFFFFFFFFFFFFF
@FS10000125:26:BPA73017-1023:1:1101:9940:1530 1:N:0:1
GTGGTAACTTCGTCGAGTACGCTCAACCAAAAAGATCGGAAGAGC
+
FFFFFFFFFFFFFFFFFFFFFFFFFFFFFFFFFFFFFFFFFFFFF
@FS10000125:26:BPA73017-1023:1:1101:10030:1530 1:N:0:1
TGTAAACTTCGTCGAGTACGCTCAATATCCAAGATCGGAAGAGCA
+
FFFFFFFFFFFFFFFFFFFFFFFFFFFFFFFFFFFFFFFFFFFFF
@FS10000125:26:BPA73017-1023:1:1101:11490:1530 1:N:0:1
GCGGTACCTTCGTCGAGTACGCTCAAAGGGTGAGATCGGAAGAGC
+
FFFFFFFFFFFFFFFFFFFFFFFFFFFFFFFFFFFFFFFFFFFFF
@FS10000125:26:BPA73017-1023:1:1101:11720:1530 1:N:0:1
TCGTTAACTTCGTCGAGTACGCTCAATTAGAAAGATCGGAAGAGC
+
FFFFFFFFFFFFFFFFFFFFFFFFFFFFFFFFFFFFFFFFFFFFF
@FS10000125:26:BPA73017-1023:1:1101:11860:1530 1:N:0:1
TTGTGAACTTCGTCGAGTACGCTCAATAATCCAGATCGGAAGAGC
+
FFFFFFFFFFFFFFFFFFFFFFFFFFFFFFFFFFFFFFFFFFFFF
@FS10000125:26:BPA73017-1023:1:1101:12750:1530 1:N:0:1
TCGAAAAACTTCGTCGAGTACGCTCAATGGGGTAGATCGGGAGAG
+
,FFFFFFFFFFFFFFFFFFFFFFFFFFFFFFFFFFFFFFF:FFFF
@FS10000125:26:BPA73017-1023:1:1101:12900:1530 1:N:0:1
GCGCAAGAACTTCGTCGAGTACGCTCAATTGGTGAGATCGGAAGA
+
FFFFFFFFFFFFFFFFFFFFFFFFFFFFFFFFFFFFFFFFFFFFF
@FS10000125:26:BPA73017-1023:1:1101:13220:1530 1:N:0:1
GGGTCAACTTCGTCGAGTACGCTCAACTAACGAGATCGGAAGAGC
+
FFFFFFFFFFFFFFFFFFFFFFFFFFFFFFFFFFFFFFFFFFFFF
@FS10000125:26:BPA73017-1023:1:1101:13350:1530 1:N:0:1
CCGATAACTTCGTCGAGTACGCTCAAGGGTGAAGATCGGAAGAGC
+
FF:FFFFFFFFFFFFFFFFFFFFFFFFFFFFFFFFFFFFFFFFFF
@FS10000125:26:BPA73017-1023:1:1101:14170:1530 1:N:0:1
TTGAAAACTTCGTCGAGTACGCTCAATACTGGAGATCGGAAGAGC
+
FFFFFFFFFFFFFFFFFFFFFFFFFFFFFFFFFFFFFFFFFFFFF
@FS10000125:26:BPA73017-1023:1:1101:14350:1530 1:N:0:1
TTGCTCAACTTCGTCGAGTACGCTCAAATGTGAAGATCGGAAGAG
+
FFFFFFFFFFFFFFFFFFFFFFFFFFFFFFFFFFFFFFFFFFFFF
@FS10000125:26:BPA73017-1023:1:1101:14470:1530 1:N:0:1
GCTTTAGAACTTCGTCGAGTACGCTCAAGGCAATAGATCGGAAGA
+
FFFFFFFFFFFFFFFFFFFFFFFFFFFFFFFFFFFFFFFFFFFFF
@FS10000125:26:BPA73017-1023:1:1101:14600:1530 1:N:0:1
TTGGAAACTTCGTCGAGTACGCTCAATAGGGAAGATCGGAAGAGC
+
FFFFFFFFFFFFFFFFFFFFFFFFFFFFFFFFFFFFFFFFFFFFF
@FS10000125:26:BPA73017-1023:1:1101:15480:1530 1:N:0:1
TTTACAACTTCGTCGAGTACGCTCAATCCACTAGATCGGAAGAGC
+
FFFFFFFFFFFFFFFFFFFFFFFFFFFFFFFFFFFFFFFFFFFFF
@FS10000125:26:BPA73017-1023:1:1101:16030:1530 1:N:0:1
TCTAAACTTCGTCGAGTACGCTCAAGATTGAAGATCGGAAGAGCA
+
FFFFFFFFFFFFFFFFFFFFFFFFFFFFFFFFFFFFFFFFFFFF:
@FS10000125:26:BPA73017-1023:1:1101:1020:1540 1:N:0:1
TCGAACTTCGTCGAGTACGCTCAAAACAAGAGATCGGAAGAGCAC
+
FFFFFFFFFFFFFFFFFFFFFFFFFFFFFFFFFFFFFFFFFFFFF
@FS10000125:26:BPA73017-1023:1:1101:1440:1540 1:N:0:1
CCGCTAACTTCGTCGAGTACGCTCAATAGATTAGATCGGAAGAGC
+
FF:FFFFFFFFFFFFFFFFFFFFFFFFFFFFFFFFFFFFFFFFFF
@FS10000125:26:BPA73017-1023:1:1101:1480:1540 1:N:0:1
ACTCAGTAACTTCGTCGAGTACGCTCAAAGGAATAGATCGGAAGA
+
FFFFFFFFFFFFFFFFFFFFFFFFFFFFFFFFFFFFFFFFFFFFF
@FS10000125:26:BPA73017-1023:1:1101:1630:1540 1:N:0:1
TGGACAACTTCGTCGAGTACGCTCAATAAGCTAGATCGGAAGAGC
+
FFFFFFFFFFFFFFFFFFFFFFFFFFFFFFFFFFFFFFFFFFFFF
@FS10000125:26:BPA73017-1023:1:1101:2110:1540 1:N:0:1
TTGTTAACTTCGTCGAGTACGCTCAAAGTTGTAGATCGGAAGAGC
+
,FFFFFFFFFFFFFFFFFFFFFFFFFFFFFFFFFFFFFFFFFFFF
@FS10000125:26:BPA73017-1023:1:1101:2470:1540 1:N:0:1
ACGAAGTTCCACCTCCCAACTTCGTCGAGTACGCTCAGTACAAAA
+
FFFFFF,:F:FFFFFF:FF::FFF::F,FFFFF::F:,F:FF:F:
@FS10000125:26:BPA73017-1023:1:1101:3080:1540 1:N:0:1
GGGAACTTCGTCGAGTACGCTCAATAACAGAGATCGGAAGAGCAC
+
FFFFFFFFFFFFFFFFFFFFFFFFFFFFFFFFFFFFFFFFFFFFF
@FS10000125:26:BPA73017-1023:1:1101:3130:1540 1:N:0:1
TAGGGGGACCTTCGTCGAGTACGCTCAAACGGAGAGATCGGAAGA
+
FFFFFFFFFFFFFFFFFFFFFFFFFFFFFFFFFFFFFFFFFFFFF
@FS10000125:26:BPA73017-1023:1:1101:3220:1540 1:N:0:1
TTGTTAACCTCGTCGAGTACGCTCAAGATTAGAGATCGGAAGAGC
+
FFFFFFFFFFFFFFFFFFFFFFFFFFFFFFFFFFFFFFFFFFFFF
@FS10000125:26:BPA73017-1023:1:1101:3450:1540 1:N:0:1
CCGGCAACTTCGTCGAGTACGCTCAAACTAAAAGATCGGAAGAGC
+
FFFFFFFFFFFFFFFFFFFFFFFFFFFFFFFFFFFFFFFFFFFFF
@FS10000125:26:BPA73017-1023:1:1101:3640:1540 1:N:0:1
TTTGAGGAACTTCGTCGAGTACGCTCAAAGACTTAGATCGGAAGA
+
FFFFFFFFFFFFFFFFFFFFFFFFFFFFFFFFFFFFFFFFFFFFF
@FS10000125:26:BPA73017-1023:1:1101:3740:1540 1:N:0:1
GCTAGAACTTCGTCGAGTACGCTCAAATCGGGAGATCGGAAGAGC
+
FFFFFFFFFFFFFFFFFFFFFFFFFFFFFFFFFFFFFFFFFFFFF
@FS10000125:26:BPA73017-1023:1:1101:3870:1540 1:N:0:1
TTGCTAACTTCGTCGAGTACGCTCAATACTCGAGATCGGAAGAGC
+
FFFFFFFFFFFFFFFFFFFFFFFFFFFFFFFFFFFFFFFFFFFFF
@FS10000125:26:BPA73017-1023:1:1101:4630:1540 1:N:0:1
TGGAAACTTCGTCGAGTACGCTCAAGAGGTTAGATCGGAAGAGCA
+
FFFFFFFFFFFFFFFFFFFFFFFFFFFFFFFFFFFFFFFFFFFFF
@FS10000125:26:BPA73017-1023:1:1101:4680:1540 1:N:0:1
TCTGGAACTTCGTCGAGTACGCTCAAACGAAAAGATCGGAAGAGC
+
FFFFFFFFFFFFFFFFFFFFFFFFFFFFFFFFFFFFFFFFFFFFF
@FS10000125:26:BPA73017-1023:1:1101:5280:1540 1:N:0:1
CAGCAACAACAACAACACCTTCGTCGAGTACGCTCAATCCGATAG
+
FFFFFFFFFFFFFFFFFFFFFFFFFFFFFFFFFFFFFFFFFFFFF
@FS10000125:26:BPA73017-1023:1:1101:5830:1540 1:N:0:1
TAGATAACTTCGTCGAGTACGCTCAAGAAATGAGATCGGAAGAGC
+
FFFFFFFFFFFFFFFFFFFFFFFFFFFFFFFFFFFFFFFFFFFFF
@FS10000125:26:BPA73017-1023:1:1101:6830:1540 1:N:0:1
CCGTTAACTTCGTCGAGTACGCTCAATTAGTAAGATCGGAAGAGC
+
FFFFFFFFFFFFFFFFFFFFFFFFFFFFFFFFFFFFFFFFFFFFF
@FS10000125:26:BPA73017-1023:1:1101:7230:1540 1:N:0:1
TCGCAAACTTCGTCGAGTACGCTCAAAAAAGTAGATCGGAAGAGC
+
FFFFFFFFFFFFFFFFFFFFFFFFFFFFFFFFFFFFFFFFFFFFF
@FS10000125:26:BPA73017-1023:1:1101:7330:1540 1:N:0:1
TCATTTAACTTCGTCGAGTACGCTCAATATTATAGATCGGAAGAG
+
FFFFFFFFFFFFFFFFFFFFFFFFFFFFFFFFFFFFFFFFFFFFF
@FS10000125:26:BPA73017-1023:1:1101:7630:1540 1:N:0:1
TTTGGAACTTCGTCGAGTACGCTCAATAATACAGATCGGAAGAGC
+
FFFFFFFFFFFFFFFFFFFFFFFFFFFFFFFFFFFFFFFFFFFFF
@FS10000125:26:BPA73017-1023:1:1101:7660:1540 1:N:0:1
GCGGCAACTTCGTCGAGTACGCTCAACTGGAAAGATCGGAAGAGC
+
FFFFFFFFFFFFFFFFFFFFFFFFFFFFFFFFFFFFFFFFFFFFF
@FS10000125:26:BPA73017-1023:1:1101:9060:1540 1:N:0:1
TAGACAACTTCGTCGAGTACGCTCAAACGGTGAGATCGGAAGAGC
+
FFFFFFFFFFFFFFFFFFFFFFFFFFFFFFFFFFFFFFFFFFFFF
@FS10000125:26:BPA73017-1023:1:1101:9100:1540 1:N:0:1
TTGAACAACTTCGTCGAGTACGCTCAACTGAACAGATCGGAAGAG
+
FFFFFFFFFFFFFFFFFFFFFFFFF:FFFFF,FFFFFFFFFFFFF
@FS10000125:26:BPA73017-1023:1:1101:9210:1540 1:N:0:1
TTGACTGGACTTCGTCGAGTACGCTCAACACGAGAGATCGGAAGA
+
FFFFFFFFFFFFFFFFFFFFFFFFFFFFFFFFFFFFFFFFFFFFF
@FS10000125:26:BPA73017-1023:1:1101:10340:1540 1:N:0:1
TTGGCAACTTCGTCGAGTACGCTCAATCCATTAGATCGGAAGAGC
+
FFFFFFFFFFFFFFFFFFFFFFFFFFFFFFFFFFFFFFFFFFFFF
@FS10000125:26:BPA73017-1023:1:1101:10430:1540 1:N:0:1
CCGGAAACTTCGTCGAGTACGCTCAAACCAAGAGATCGGAAGAGC
+
FFFFFFFFFFFFFFFFFFFFFFFFFFFFFFFFFFFFFFFFFFFFF
@FS10000125:26:BPA73017-1023:1:1101:10860:1540 1:N:0:1
TCGGTAACTTCGTCGAGTACGCTCAAGCAAGCAGATCGGAAGAGC
+
,F,FFFFFFFFFFFFFFFFFFFFFFFFFFFFFF:FFFFFFFFFFF
@FS10000125:26:BPA73017-1023:1:1101:11250:1540 1:N:0:1
TTGACTGGAGCTTCGTCGAGTACGCTCAACCTACCAGATCGGAAG
+
FFFFFFFFFFFFFFFFFFFFFFFFFFFFFFFFFFFFFFFFFFFFF
@FS10000125:26:BPA73017-1023:1:1101:11740:1540 1:N:0:1
GCGGAAACTTCGTCGAGTACGCTCAATCTCAAAGATCGGAAGAGC
+
FFFFFFFFFFFFFFFFFFFFFFFFFFFFFFFFFFFFFFFFFFFFF
@FS10000125:26:BPA73017-1023:1:1101:12790:1540 1:N:0:1
GCCACAACTTCGTCGAGTACGCTCAAATCTTCAGATCGGAAGAGC
+
FFFFFFFFFFFFFFFFFFFFFFFFFFFFFFFFFFFFFFFFFFFFF
@FS10000125:26:BPA73017-1023:1:1101:13850:1540 1:N:0:1
CTGTAAACTTCGTCGAGTACGCTCAAACCAACAGATCGGAAGAGC
+
FFFFFFFFFFFFFFFFFFFFFFFFFFFFFFFFFFFFFFFFFFFFF
@FS10000125:26:BPA73017-1023:1:1101:13920:1540 1:N:0:1
GTGGCAACTTCGTCGAGTACGCTCAAAAAGGGAGATCGGAAGAGC
+
FFFFFFFFFFFFFFFFFFFFFFFFFFFFFFFFFFFFFFFFFFFFF
@FS10000125:26:BPA73017-1023:1:1101:14010:1540 1:N:0:1
GCGAAAACTTCGTCGAGTACGCTCAAAGGAATAGATCGGAAGAGC
+
FFFFFFFFFFFFFFFFFFFFFFFFFFFFFFFFFFFFFFFFFFFFF
@FS10000125:26:BPA73017-1023:1:1101:14180:1540 1:N:0:1
TTGGAAACTTCGTCGAGTACGCTCAATTTGACAGATCGGAAGAGC
+
:,,F:FFFFFFF:FFF:FFFFFFFFFFFFFFFFFFFFFFFFFF:F
@FS10000125:26:BPA73017-1023:1:1101:14580:1540 1:N:0:1
TCGCGAACTTCGTCGAGTACGCTCAATACAATGAGATCGGAAGAG
+
,FFFFFFFFFF:FFFFFFFFFFFF:FFFFFFFFFFFFFFFFFFFF
@FS10000125:26:BPA73017-1023:1:1101:14880:1540 1:N:0:1
TTGGAAACTTCGTCGAGTACGCTCAAATTTCCAGATCGGAAGAGC
+
FFFFFFFFFFFFFFFFFFFFFFFFFFFFFFFFFFFFFFFFFFFFF
@FS10000125:26:BPA73017-1023:1:1101:15100:1540 1:N:0:1
TCGGCAACTTCGTCGAGTACGCTCAAAATGGTAGATCGGAAGAGC
+
FFFFFFFFFFFFFFFFFFFFFFFFFFFFFFFFFFFFFFFFFFFFF
@FS10000125:26:BPA73017-1023:1:1101:15290:1540 1:N:0:1
TATAAACTTCGTCGAGTACGCTCAATATGCAAGATCGGAAGAGCA
+
FFFFFFFFFFFFFFFFFFFFFFFFFFFFFFFFFFFFFFFFFFFFF
@FS10000125:26:BPA73017-1023:1:1101:15360:1540 1:N:0:1
GGGGGAACTTCGTCGAGTACGCTCAATCTAGGAGATCGGAAGAGC
+
FFFFFFFFFFFFFFFFFFFFFFFFFFFFFFFFFFFFFFFFFFFFF
@FS10000125:26:BPA73017-1023:1:1101:15800:1540 1:N:0:1
TTGCCCGAAACTTCGTCGAGTACGCTCAAATAGGGAGATCGGAAG
+
,FFFFF:FFFFFFFFFFFFFFFFFFFFFFFFF:FFFFFFFFFFFF
@FS10000125:26:BPA73017-1023:1:1101:16320:1540 1:N:0:1
TTGAAAACTTCGTCGAGTACGCTCAACACATAAGATCGGAAGAGC
+
FFFFFFFFFFFFFFFFFFFFFFFFFFFFFFFFFFFFFFFFFFFFF
@FS10000125:26:BPA73017-1023:1:1101:16490:1540 1:N:0:1
TTGCCAACTTCGTCGAGTACGCTCAAGTAATAAGATCGGAAGAGC
+
FFFF:FFFFFF,FFFFFFFFFFFFFFFFF:F:F:FFFFFFFFFFF
@FS10000125:26:BPA73017-1023:1:1101:1270:1550 1:N:0:1
CTGGAAACTTCGTCGAGTACGCTCAAGTGATTAGATCGGAAGAGC
+
FFFFFFFFFFFFFFFFFFFFFFFFFFFFFFFFFFFFFFFFFFFFF
@FS10000125:26:BPA73017-1023:1:1101:3020:1550 1:N:0:1
CCGCTAACTTCGTCGAGTACGCTCAACCCATAAGATCGGAAGAGC
+
FFFFFFFFFFFFFFFFFFFFFFFFFFFFFFFFFFFFFFFFFFFFF
@FS10000125:26:BPA73017-1023:1:1101:3390:1550 1:N:0:1
GGCAAAACTTCGTCGAGTACGCTCAAGCAAAAAGATCGGAAGAGC
+
FFFFFFFFFFFFFFFFFFFFFFFFFFFFFFFFFFFFFFFFFFFFF
@FS10000125:26:BPA73017-1023:1:1101:3950:1550 1:N:0:1
GGGGGAACTTCGTCGAGTACGCTCAAGAGAATAGATCGGAAGAGC
+
FFFFFFFFFFFFFFFFFFFFFFFFFFFFFFFFFFFFFFFFFFFFF
@FS10000125:26:BPA73017-1023:1:1101:4140:1550 1:N:0:1
GCGCTAACTTCGTCGAGTACGCTCAAAGACACAGATCGGAAGAGC
+
FFFFFFFFFFFFFFFFFFFFFFFFFFFFFFFFFFFFFFFFFFFFF
@FS10000125:26:BPA73017-1023:1:1101:4870:1550 1:N:0:1
TCTTATCAAACTTCGTCGAGTACGCTCAAATAAAAAGATCGGAAG
+
FFFFFFFFFFFFFFFFFFFFFFFFFFFFFFFFFFFFFFFFFFFFF
@FS10000125:26:BPA73017-1023:1:1101:5060:1550 1:N:0:1
TTCAACTTCGTCGAGTACGCTCAAAACTATAGATCGGAAGAGCAC
+
FFFFFFFFFFFFFFFFFFFF:FFFFFFFFFFFF:FFFFFFFFFFF
@FS10000125:26:BPA73017-1023:1:1101:5200:1550 1:N:0:1
TGTTCAACTTCGTCGAGTACGCTCAATTGGACAGATCGGAAGAGC
+
FFFFFFFFFFFFFFFFFFFFFFFFFFFFFFFFFFFFFFFFFFFFF
@FS10000125:26:BPA73017-1023:1:1101:5800:1550 1:N:0:1
GCGACAACTTCGTCGAGTACGCTCAACAGTGGAGATCGGAAGAGC
+
FFFFFFFFFFFFFFFFFFFFFFFFFFFFFFFFFFFFFFFFFFFFF
@FS10000125:26:BPA73017-1023:1:1101:7450:1550 1:N:0:1
CTGCCAACTTCGTCGAGTACGCTCAATCTACTAGATCGGAAGAGC
+
FFFFFFFFFFFFFFFFFFFFFFFFFFFFFFFFFFFFFFFFFFFFF
@FS10000125:26:BPA73017-1023:1:1101:8440:1550 1:N:0:1
TGGCATTAACCTTCGTCGAGTACGCTCAAAATTATAGATCGGAAG
+
FFFFFFFFFFFFFFFFFFFFFFFFFFFFFFFFFFFFFFFFFFFFF
@FS10000125:26:BPA73017-1023:1:1101:9490:1550 1:N:0:1
TAGATAACTTCGTCGAGTACGCTCAAATTCATAGATCGGAAGAGC
+
FFFFFFFFFFFFFFFFFFFFFFFFFFFFFFFFFFFFFFFFFFFFF
@FS10000125:26:BPA73017-1023:1:1101:9570:1550 1:N:0:1
GGGAGAACTTCGTCGAGTACGCTCAAGTAAGTAGATCGGAAGAGC
+
FFFFFFFFFFFFFFFFFFFFFFFFFFFFFFFFFFFFFFFFFFFFF
@FS10000125:26:BPA73017-1023:1:1101:9630:1550 1:N:0:1
CCGTGAACTCGAGTACGCTCAAAAGGCTAGATCGGAAGAGCACAC
+
FFFFFFFFFFFFFFFFFFFFFFFFFFFFFFFFFFFFFFFFFFFFF
@FS10000125:26:BPA73017-1023:1:1101:9970:1550 1:N:0:1
TCGGTAACTTCGTCGAGTACGCTCAACTTTTAAGATCGGAAGAGC
+
FFFFFFFFFFFFFFFFFFFFFFFFFFFFFFFFFFFFFFFFFFFFF
@FS10000125:26:BPA73017-1023:1:1101:10370:1550 1:N:0:1
TTGACTGGACTTCGTCGAGTACGCTCAAGAATAGAGATCGGAAGA
+
FFFFFFFFFFFFFFFFFFFFFFFFFFFFFFFFFFFFFFFFFFFFF
@FS10000125:26:BPA73017-1023:1:1101:10570:1550 1:N:0:1
TCGCCAACTTCGTCGAGTACGCTCAACTGTAAAGATCGGAAGAGC
+
FFFFFFFFFFFFFFFFFFFFFFFFFFFFFFFFFFFFFFFFFFFFF
@FS10000125:26:BPA73017-1023:1:1101:10640:1550 1:N:0:1
TGGTGAACTTCGTCGAGTACGCTCAATTGAGTAGATCGGAAGAGC
+
FFFFFFFFFFFFFFFFFFFFFFFFFFFFFFFFFFFFFFFFFFFFF
@FS10000125:26:BPA73017-1023:1:1101:10950:1550 1:N:0:1
TCGCTAACTTCGTCGAGTACGCTCAACTATTCAGATCGGAAGAGC
+
FFFFFFFFFFFFFFFFFFFFFFFFFFFFFFFFFFFFFFFFFFFFF
@FS10000125:26:BPA73017-1023:1:1101:11020:1550 1:N:0:1
GGGACAACTTCGTCGAGTACGCTCAAATGACAAGATCGGAAGAGC
+
F:FFFFFF:FFFFFFFFFFF:FFF:,FF,FF:FFFFFF:FFFFFF
@FS10000125:26:BPA73017-1023:1:1101:11070:1550 1:N:0:1
GCGATAACTTCGTCGAGTACGCTCAATTCTAAAGATCGGAAGAGC
+
FFFFFFFFFFFFFFFFFFFFFFFFFFFFFFFFFFFFFFFFFFFFF
@FS10000125:26:BPA73017-1023:1:1101:11100:1550 1:N:0:1
TGTGAACTTCGTCGAGTACGCTCAAAAGATGAGATCGGAAGAGCA
+
FFFFFFFFFFFFFFFFFFFFFFFFFFFFFFFFFFFFFFFFFFFFF
@FS10000125:26:BPA73017-1023:1:1101:11220:1550 1:N:0:1
GGGGGGCTAACTTCGTCGAGTACGCTCAACTCAGTAGATCGGAAG
+
FFFFFFFFFFFFFFFFFFFFFFFFFFFFFFFFFFFFFFFFFFFFF
@FS10000125:26:BPA73017-1023:1:1101:11410:1550 1:N:0:1
GCGTTAACTTCGTCGAGTACGCTCAAGAGTTAAGATCGGAAGAGC
+
:FFFFFFFFFFFFFFFFFFFFFFFFFFFFFFFFFFFFFFFFFFFF
@FS10000125:26:BPA73017-1023:1:1101:11740:1550 1:N:0:1
TCGGGGAGACTTTCGTCGAGTACGCTCAATAACTTAGATCGGAAG
+
FFFFFFFFFFFFFFFFFFFFFFFFFFFFFFFFFFFFFFFFFFFFF
@FS10000125:26:BPA73017-1023:1:1101:11940:1550 1:N:0:1
TTGGTAACTTCGTCGAGTACGCTCAATAGTACAGATCGGAAGAGC
+
FFFFFFFFFFFFFFFFFFFFFFFFFFFFFFFFFFFFFFFFFFFFF
@FS10000125:26:BPA73017-1023:1:1101:12080:1550 1:N:0:1
GGGCCAACTTCGTCGAGTACGCTCAAAACACAAGATCGGAAGAGC
+
,FFFFFFFFFFFFFFFFFFFFFFFFFFFFFFFFFFFFFFFFFFFF
@FS10000125:26:BPA73017-1023:1:1101:12190:1550 1:N:0:1
TTGATAACTTCGTCGAGTACGCTCAAGATATGAGATCGGAGGAGC
+
FFFFFFFFFFFFFFFFFFFFFFFFFFFFFFFFFFFFFFFFFFFFF
@FS10000125:26:BPA73017-1023:1:1101:12710:1550 1:N:0:1
TAGAAACTTCGTCGAGTACGCTCAAGGTTGAAGATCGGAAGAGCA
+
FFFFFFFFFFFFFFFFFFFFFFFFFFFFFFFFFFFFFFFFFFFFF
@FS10000125:26:BPA73017-1023:1:1101:12920:1550 1:N:0:1
TCCAAAACTTCGTCGAGTACGCTCAAGTGAAAAGATCGGAAGAGC
+
FFFFFFFFFFFFFFFFFFFFFFFFFFFFFFFFFFFFFFFFFFFFF
@FS10000125:26:BPA73017-1023:1:1101:13170:1550 1:N:0:1
TTGAAAACTTCGTCGAGTACGCTCAATTTTGAAGATCGGAAGAGC
+
FFFFFFFFFFFFFFFFFFFFFFFFFFFFFFFFFFFFFFFFFFFFF
@FS10000125:26:BPA73017-1023:1:1101:13530:1550 1:N:0:1
TTGAACTTCGTCGAGTACGCTCAAACGAATAGATCGGAAGAGCAC
+
FFFFFFFFFFFFFFFFFFFFFFFFFFFFFFFFFFFFFFFFFFFFF
@FS10000125:26:BPA73017-1023:1:1101:13750:1550 1:N:0:1
GCGACAACTTCGTCGAGTACGCTCAAAAGAGGAGATCGGAAGAGC
+
FFFFFFFFFFFFFFFFFFFFFFFFFFFFFFFFFFFFFFFFFFFFF
@FS10000125:26:BPA73017-1023:1:1101:13850:1550 1:N:0:1
TTGTTAACTTCGTCGAGTACGCTCAAAGACGGAGATCGGAAGAGC
+
FFFFFFFFFFFFFFFFFFFFFFFFFFFFFFFFFFFFFFFFFFFFF
@FS10000125:26:BPA73017-1023:1:1101:14210:1550 1:N:0:1
TTGGAAACTTCGTCGAGTACGCTCAATGACATAGATCGGAAGAGC
+
,:FFFFFFFFFFFFFFFFFFFFFFFFFFFFFFFFFFFFFFFFFFF
@FS10000125:26:BPA73017-1023:1:1101:14320:1550 1:N:0:1
TTTGAACAACTTCGTCGAGTACGCTCAAATGGTTAGATCGGAAGA
+
FFFFFFFFFFFFFFFFFFFFFFFFFFFFFFFFFFFFFFFFFFFFF
@FS10000125:26:BPA73017-1023:1:1101:14380:1550 1:N:0:1
TTGTTGAACTTCGTCGAGTACGCTCAAAATAGAAGATCGGAAGAG
+
FFFFFFFFFFFFFFFFFFFFFFFFFFFFFFFFFFFFFFFFFFFFF
@FS10000125:26:BPA73017-1023:1:1101:14420:1550 1:N:0:1
GCGTTAACTTCGTCGAGTACGCTCAAATATGTAGATCGGAAGAGC
+
FFFFFFFFFFFFFFFFFFFFFFFFFFFFFFFFFFFFFFFFFFFFF
@FS10000125:26:BPA73017-1023:1:1101:14680:1550 1:N:0:1
TCTCAACTTCGTCGAGTACGCTCAATGGGGTAGATCGGAAGAGCA
+
FFFFFFFFFFFFFFFFFFFFFFFFFFFFFFFFFFFFFFFFFFFFF
@FS10000125:26:BPA73017-1023:1:1101:15130:1550 1:N:0:1
TCGCTAAACTTCGTCGAGTACGCTCAATATACGAGATCGGAAGAG
+
FFFFFFFFFFFFFFFFFFFFFFFFFFFFFFFFFFFFFFFFFFFFF
@FS10000125:26:BPA73017-1023:1:1101:15530:1550 1:N:0:1
TTGAAAATTTCGTCGAGTACGCTCAAAAACTGAGATCGGAAGAGC
+
:FFFFFFFFFFFFFFFFFFFFFFFFFFFFFFFFFFFFFFFFFFFF
@FS10000125:26:BPA73017-1023:1:1101:15600:1550 1:N:0:1
CTGAAGAACTTCGTCGAGTACGCTCAAGATACAAGATCGGAAGAG
+
FFFFFFFFFFFFFFFFFFFFFFFFFFFFFFFFFFFFFFFFFFFFF
@FS10000125:26:BPA73017-1023:1:1101:15940:1550 1:N:0:1
GGGTAAACTTCGTCGAGTACGCTCAACATAAAAGATCGGAAGAGC
+
FFFFFFFFFFFFFFFFFFFFFFFFFFFFFFFFFFFFFFFFFFFFF
@FS10000125:26:BPA73017-1023:1:1101:16200:1550 1:N:0:1
TCGTGAACTTCGTCGAGTACGCTCAAAATGGGAGATCGGAAGAGC
+
FFFFFFFFFFFFFFFFFFFFFFFFFFFFFFFFFFFFFFFFFFFFF
@FS10000125:26:BPA73017-1023:1:1101:1570:1560 1:N:0:1
CCGTAAACTTCGTCGAGTACGCTCAAAAAAGGAGATCGGAAGAGC
+
FFFFFFFFFFFFFFFFFFFFFFFFFFFFFFFFFFFFFFFFFFFFF
@FS10000125:26:BPA73017-1023:1:1101:1980:1560 1:N:0:1
TTTAGAGAACTTCGTCGAGTACGCTCAAAAAGACAGATCGGAAGA
+
FFFFFFFFFFFFFFFFFFFFFFFFFFFFFFFFFFFFFFFFFFFFF
@FS10000125:26:BPA73017-1023:1:1101:2160:1560 1:N:0:1
TCGTCCAACTTCGTCGAGTACGCTCAATACGAGAGATCGGAAGAG
+
FFFFFFFFFFFFFFFFFFFFFFFFFFFFFFFFFFFFFFFFFFFFF
@FS10000125:26:BPA73017-1023:1:1101:2850:1560 1:N:0:1
TGCCAACTTCGTCGAGTACGCTCAAAGCCCGAGATCGGAAGAGCA
+
FFFFFFFFFFFFFFFFFFFFFFFFFFFFFFFFFFFFFFFFFFFFF
@FS10000125:26:BPA73017-1023:1:1101:3130:1560 1:N:0:1
TTGACTGGAGTTCGTCGAGTACGCTCAATGGGTAAGATCGGAAGA
+
FFFFFFFFFFFFFFFFFFFFFFFFFFFFFFFFFFFFFFFFFFFFF
@FS10000125:26:BPA73017-1023:1:1101:3320:1560 1:N:0:1
CCGTGAACTTCGTCGAGTACGCTCAAATGTCTAGATCGGAAGAGC
+
FFFFFFFFFFFFFFFFFFFFFFFFFFFFFFFFFFFFFFFFFFFFF
@FS10000125:26:BPA73017-1023:1:1101:3660:1560 1:N:0:1
ATGGGGAAACTTCGTCGAGTACGCTCAAGTTGGCAGATCGGAAGA
+
FFFFFFFFFFFFFFFFFFFFFFFFFFFFFFFFFFFFFFFFFFFFF
@FS10000125:26:BPA73017-1023:1:1101:3800:1560 1:N:0:1
TAGCAAACTTCGTCGAGTACGCTCAAGTTATTAGATCGGAAGAGC
+
FFFFFFFFFFFFFFFFFFFFFFFFFFFFFFFFFFFFFFFFFFFFF
@FS10000125:26:BPA73017-1023:1:1101:4240:1560 1:N:0:1
TGGCTAACTTCGTCGAGTACGCTCAATATACAAGATCGGAAGAGC
+
FFFFFFFFFFFFFFFFFFFFFFFFFFFFFFFFFFFFFFFFFFFFF
@FS10000125:26:BPA73017-1023:1:1101:5070:1560 1:N:0:1
TTGGGACAACTTCGCGAGTACGCTCAAAGTACAAGATCGGAAGAG
+
FFFFFFFFFFFFFFFFFFFFFFFFFFFFFFFFFFFFFFFFFFFFF
@FS10000125:26:BPA73017-1023:1:1101:5270:1560 1:N:0:1
TTGTGAACTTCGTCGAGTACGCTCAACGCGCGAGATCGGAAGAGC
+
,:,FFF,FFFFFFFFFFFFFFFFFF:FFFFFFFF:FFFFF,FFFF
@FS10000125:26:BPA73017-1023:1:1101:5750:1560 1:N:0:1
TCTTAGTAACTTCGTCGAGTACGCTCAAGGTAAAAGATCGGAAGA
+
FFFFFFFFFFFFFFFFFFFFFFFFFFFFFFFFFFFFFFFFFFFFF
@FS10000125:26:BPA73017-1023:1:1101:6240:1560 1:N:0:1
GCGAGAACTTCGTCGAGTACGCTCAACTTGGTAGATCGGAAGAGC
+
FFFFFFFFFFFFFFFFFFFFFFFFFFFFFFFFFFFFFFFFFFFFF
@FS10000125:26:BPA73017-1023:1:1101:6930:1560 1:N:0:1
GCGTCAACTTCGTCGAGTACGCTCAATTAATCAGATCGGAAGAGC
+
FFFFFFFFFFFFFFFFFFFFFFFFFFFFFFFFFFFFFFFFFFFFF
@FS10000125:26:BPA73017-1023:1:1101:7000:1560 1:N:0:1
TTGGAGAAGTTCGTCGAGTACGCTCAACAAGTCAGATCGGAAGAG
+
FFFFFFFFFFFFFFFFFFFFFFFFFFFFFFFFFFFFFFFFFFFFF
@FS10000125:26:BPA73017-1023:1:1101:7410:1560 1:N:0:1
CTGACTGGACTTCGTCGAGTACGCTCAAGATCGCAGATCGGAAGA
+
FFFFFFFFFFFFFFFFFFFFFFFFFFFFFFFFFFFFFFFFFFFFF
@FS10000125:26:BPA73017-1023:1:1101:7750:1560 1:N:0:1
GCGTTAACTTCGTCGAGTACGCTCAAATGTCAAGATCGGAAGAGC
+
FFFFFFFFFFFFFFFFFFFFFFFFFFFFFFFFFFFFFFFFFFFFF
@FS10000125:26:BPA73017-1023:1:1101:7760:1560 1:N:0:1
ATGCAACTTCGTCGAGTACGCTCAATTACCCAGATCGGAAGAGCA
+
FFFFFFFFFFFFFFFFFFFFFFFFFFFFFFFFFFFFFFFFFFFFF
@FS10000125:26:BPA73017-1023:1:1101:7970:1560 1:N:0:1
TGCAAAACTTCGTCGAGTACGCTCAACATTGTAGATCGGAAGAGC
+
FFFFFFFFFFFFFFFFFFFFFFFFFFFFFFFFFFFFFFFFFFFFF
@FS10000125:26:BPA73017-1023:1:1101:8030:1560 1:N:0:1
ACGCAACTTCGTCGAGTACGCTCAACATATTAGATCGGAAGAGCA
+
FFFFFFFFFFFFFFFFFFFFFFFFFFFFFFFFFFFFFFFFFFFFF
@FS10000125:26:BPA73017-1023:1:1101:8260:1560 1:N:0:1
GCGCCTTGAACTTCGTCGAGTACGCTCAAGAACCGAGATCGGAAG
+
FFFFFFFFFFFFFFFFFFFFFFFFFFFFFFFFFFFFFFFFFFFFF
@FS10000125:26:BPA73017-1023:1:1101:9030:1560 1:N:0:1
TAGTTAACTTCGTCGAGTACGCTCAAGATCATAGATCGGAAGAGC
+
FFFFFFFFFFFFFFFFFFFFFFFFFFFFFFFFFFFFFFFFFFFFF
@FS10000125:26:BPA73017-1023:1:1101:9240:1560 1:N:0:1
TTGTTAACTTCGTCGAGTACGCTCAAAAACTGAGATCGGAAGAGC
+
FFFFFFFFFFF:FFFFFFFFFF:F::FFFFFFF:FFFFFFFFFFF
@FS10000125:26:BPA73017-1023:1:1101:9280:1560 1:N:0:1
TCGCGAACTTCGTCGAGTACGCTCAAAAGGTAAGATCGGAAGAGC
+
FFFFFFFFFFFFFFFFFFFFFFFFF:FFFFFFF:FFFFFFFFFFF
@FS10000125:26:BPA73017-1023:1:1101:9650:1560 1:N:0:1
TTGGTAACTTCGTCGAGTACGCTCAAACGATAAGATCGGAAGAGC
+
FFFFFFFFFFFFFFFFFFFFFFFFFFFFFFFFFFFFFFFFFFFFF
@FS10000125:26:BPA73017-1023:1:1101:10430:1560 1:N:0:1
TTCCAAACTTCGTCGAGTACGCTCAACGTAGTAGATCGGAAGAGC
+
FFFFFFFFFFFFFFFFFFFFFFFFFFFFFFFFFFFFFFFFFFFFF
@FS10000125:26:BPA73017-1023:1:1101:11260:1560 1:N:0:1
GCGTCAACTTCGTCGAGTACGCTCAATTTATCAGATCGGAAGAGC
+
:FFFFFFFFFFFFFFFFFFFFFFFFFFFFFFFFFFFFFFFFFFFF
@FS10000125:26:BPA73017-1023:1:1101:11400:1560 1:N:0:1
TCGCTAACTTCGTCGAGTACGCTCAAGGACTAAGATCGGAAGAGC
+
FFFFFFFFFFFFFFFFFFFFFFFFFFFFFFFFFFFFFFFFFFFFF
@FS10000125:26:BPA73017-1023:1:1101:11560:1560 1:N:0:1
GCGAGAACTTCGTCGAGTACGCTCAAATGTAGAGATCGGAAGAGC
+
FFFFFFFFFFFFFFFFFFFFFFFFFFFFFFFFFFFFFFFFFFFFF
@FS10000125:26:BPA73017-1023:1:1101:12100:1560 1:N:0:1
TCTTAACTTCGTCGAGTACGCTCAAAATAAAAGATCGGAAGAGCA
+
,F:FFFFF:FFFFF:FFFFFFFFF:FFFF,FFFF:FFFFFFFFF:
@FS10000125:26:BPA73017-1023:1:1101:13440:1560 1:N:0:1
TACTTCGTCGAGTACGCTCAACTTCCGAGATCGGAAGAGCACACG
+
FFFFFFFFFFFFFFFFFFFFFFFFFFFFFFFFFFFFFFFFFFFFF
@FS10000125:26:BPA73017-1023:1:1101:14320:1560 1:N:0:1
TCTTCGTCGAGTACGCTCAAGAGATTAGATCGGAAGAGCACACGT
+
FFFFF,FFF::F:FFFF:F,F,F:FFF::FF:FFFF:FFFFFFFF
@FS10000125:26:BPA73017-1023:1:1101:14570:1560 1:N:0:1
TCACAAACTTCGTCGAGTACGCTCAAATGATGAGATCGGAAGAGC
+
:FFFFFFFFFFFFFFFFFFFFFFFFFFFFFFFFFFFFFFFFFFFF
@FS10000125:26:BPA73017-1023:1:1101:15160:1560 1:N:0:1
TCCACAACTTCGTCGAGTACGCTCAAGAGTCAAGATCGGAAGAGC
+
FFFFFFFFFFFFFFFFFFFFFFFFFFFFFFFFFFFFFFFFFFFFF
@FS10000125:26:BPA73017-1023:1:1101:15300:1560 1:N:0:1
TCTTAGATCTTCGTCGAGTACGCTCAAGACGAGAGATCGGAAGAG
+
FFFFFFFFFFFFFFFFFFFFFFFFFFFFFFFFFFFFFFFFFFFFF
@FS10000125:26:BPA73017-1023:1:1101:15380:1560 1:N:0:1
TTGCACAACTTCGTCGAGTACGCTCAAATGACGAGATCGGAAGAG
+
FFFFFFFFFFFFFFFFFFFFFFFFFFFFFFFFFFFFFFFFFFFFF
@FS10000125:26:BPA73017-1023:1:1101:15420:1560 1:N:0:1
TTGAGGTATAATTTCGTCGAGTACGCTCAAGGGTTGAGATCGGAA
+
FFFFFFFFFFFFFFFFFFFFFFFFFFFFFFFFFFFFFFFFFFFFF
@FS10000125:26:BPA73017-1023:1:1101:1300:1570 1:N:0:1
TTGGAAACTTCGTCGAGTACGCTCAAAGAGGGAGATCGGAAGAGC
+
FFFFFFFFFFFFFFFFFFFFFFFFFFFFFFFFFFFFFFFFFFFFF
@FS10000125:26:BPA73017-1023:1:1101:1540:1570 1:N:0:1
TCTTCGTCGAGTACGCTCAAAATGGAAGATCGGAAGAGCACACGT
+
FFF,F,:FFFF,FFFFFFF,::FFFFFFFFFFFFFFFFFFFFFF,
@FS10000125:26:BPA73017-1023:1:1101:2100:1570 1:N:0:1
TTGAACTTCGTCGAGTACGCTCAAAAGCACAGATCGGAAGAGCAC
+
FF:FFFFFFFFFFFFFFFFFFFFFFFFFFFFFFFFFFFFFFFFFF
@FS10000125:26:BPA73017-1023:1:1101:3450:1570 1:N:0:1
GCGAAACTTCGTCGAGTACGCTCAATTATCAAGATCGGAAGAGCA
+
FFFFFFFFFFFFFFFFFFFFFFFFFFFFFFFFFFFFFFFFFFFFF
@FS10000125:26:BPA73017-1023:1:1101:3790:1570 1:N:0:1
GCGTAAACTTCGTCGAGTACGCTCAATTCCCGAGATCGGAAGAGC
+
FFFFFFFFFFFFFFFFFFFFFFFFFFFFFFFFFFFFFFFFFFFFF
@FS10000125:26:BPA73017-1023:1:1101:3830:1570 1:N:0:1
GAGGGATCTTCGTCGAGTACGCTCAATGTAGTAGATCGGAAGAGC
+
FFFFFFFFFFFFFFFFFFFFFFFFFFFFFFFFFFFFFFFFFFFFF
@FS10000125:26:BPA73017-1023:1:1101:4070:1570 1:N:0:1
GGGTAAACTTCGTCGAGTACGCTCAACAATGTAGATCGGAAGAGC
+
FFFFFFFFFFFFFFFFFFFFFFFFFFFFFFFFFFFFFFFFFFFFF
@FS10000125:26:BPA73017-1023:1:1101:5030:1570 1:N:0:1
GAGCAATCTTCGTCGAGTACGCTCAAAGGGAGAGATCGGAAGAGC
+
FFFFFFFFFFFFFFFFFFFFFFFFFFFFFFFFFFFFFFFFFFFFF
@FS10000125:26:BPA73017-1023:1:1101:5110:1570 1:N:0:1
TTGGAACTTCGTCGAGTACGCTCAAAGTGTTAGATCGGAAGAGCA
+
FFFFFFFFFFFFFFFFFFFFFFFFFFFFFFFFFFFFFFFFFFFFF
@FS10000125:26:BPA73017-1023:1:1101:5310:1570 1:N:0:1
TTGACTGGACTTCGTCGAGTACGCTCAAGAACCCAGATCGGAAGA
+
FFFFFFFFFFFFFFFFFFFFFFFFFFFFFFFFFFFFFFFFFFFFF
@FS10000125:26:BPA73017-1023:1:1101:7580:1570 1:N:0:1
TCGTGAACCTCGTCGAGTACGCTCAATCCGGTAGATCGGAAGAGC
+
:FFFFFFFFFFFFFFFFFFFFFFFFFFFFFFFFFFFFFFFFFFFF
@FS10000125:26:BPA73017-1023:1:1101:8140:1570 1:N:0:1
CGGATATCTTCGTCGAGTACGCTCAAAAACTTAGATCGGAAGAGC
+
FFFF,F:FFFFFFFFFFFFFFFFFFFFFFFFFFFFFFFFFFFFFF
@FS10000125:26:BPA73017-1023:1:1101:9660:1570 1:N:0:1
TCGTAAACTTCGTCGAGTACGCTCAATCAGCAAGATCGGAAGAGC
+
FFFFFFFFFFFFFFFFFFFFFFFFFFFFFFFFFFFFFFFFFFFFF
@FS10000125:26:BPA73017-1023:1:1101:9740:1570 1:N:0:1
TTGTGAACTTCGTCGAGTACGCTCAATGCCAGAGATCGGAAGAGC
+
FFFFFFFFFFFFFFFFFFFFFFFFFFFFFFFFFFFFFFFFFFFFF
@FS10000125:26:BPA73017-1023:1:1101:10280:1570 1:N:0:1
GCGTTAACTTCGTCGAGTACGCTCAAGTATCAAGATCGGAAGAGC
+
FFFFFFFFFFFFFFFFFFFFFFFFFFFFFFFFFFFFFFFFFFFFF
@FS10000125:26:BPA73017-1023:1:1101:10590:1570 1:N:0:1
CCGTCAACTTCGTCGAGTACGCTCAACGTGAAAGATCGGAAGAGC
+
FFFFFFFFFFFFFFFFFFFFFFFFFFFFFFFFFFFFFFFFFFFFF
@FS10000125:26:BPA73017-1023:1:1101:11320:1570 1:N:0:1
TTTGGAACTTCGTCGAGTACGCTCAATCCCCCTGATCGGAAGAGC
+
FFFFFFFFFFFFFFFFFFFFFFFFFFFFFFFF:FFFFFFFFFFFF
@FS10000125:26:BPA73017-1023:1:1101:11390:1570 1:N:0:1
TTTCGGGAACTTCGTCGAGTACGCTCAAGCCCATAGATCGGAAGA
+
FFFFFFFFFFFFFFFFFFFFFFFFFFFFFFFFFFFFF,FFFFFFF
@FS10000125:26:BPA73017-1023:1:1101:11660:1570 1:N:0:1
TTTGCCAACTTCGTCGAGTACGCTCAAAAGTGGAGATCGGAAGAG
+
FFFFFFFFFFFFFFFFFFFFFFFFFFFFFFFFFFFFFFFFFFFFF
@FS10000125:26:BPA73017-1023:1:1101:11760:1570 1:N:0:1
GCGGTAACTTCGTCGAGTACGCTCAACAAACCAGATCGGAAGAGC
+
FFFFFFFFFFFFFFFFFFFFFFFFFFFFFFFFFFFFFFFFFFFFF
@FS10000125:26:BPA73017-1023:1:1101:12410:1570 1:N:0:1
GAGGTAACTTCGTCGAGTACGCTCAAGTGGGAAGATCGGAAGAGC
+
FFFFFFFFFFFFFFFFFFFFFFFFFFFFFFFFFFFFFFFFFFFFF
@FS10000125:26:BPA73017-1023:1:1101:12770:1570 1:N:0:1
TTGTCGAACTTCGTCGAGTACGCTCAAGCTGATAGATCGGAAGAG
+
FFFFFFFFFFFFFFFFFFFFFFFFFFFFFFFFFFFFFFFFFFFFF
@FS10000125:26:BPA73017-1023:1:1101:12840:1570 1:N:0:1
CCGTAACTTCGTCGAGTACGCTCAAAGTACAAGATCGGAAGAGCA
+
FFFFFFFFFFFFFFFFFFFFFFFFFFFFFFFFFFFFFFFFFFFFF
@FS10000125:26:BPA73017-1023:1:1101:13150:1570 1:N:0:1
TCGGCAACTTCGTCGAGTACGCTCAAAAAAAAAGATCGGAAGAGC
+
FFFFFFFFFFFF:FFFFFFFFFFFFFFFF:FFFFFFFFFFFFFFF
@FS10000125:26:BPA73017-1023:1:1101:13610:1570 1:N:0:1
TTGACTGGACTTCGTCGAGTACGCTCAATTTGAAAGATCGGAAGA
+
,F,FFFFFFFFF:F:FF,F:FFFFFF,F:F:,F,,F,FF:F,FFF
@FS10000125:26:BPA73017-1023:1:1101:13670:1570 1:N:0:1
CCGTGACTCCTTCGTCGAGTACGCTCAAAAAGATAGATCGGAAGA
+
FFFFFFFFFFFFFFFFFFFFFFFFFFFFFFFFFFFFFFFFFFFFF
@FS10000125:26:BPA73017-1023:1:1101:14060:1570 1:N:0:1
TTGCAAACTTCGTCGAGTACGCTCAAGCCATGAGATCGGAAGAGC
+
FFFFFF:FF:FFFFF,FFFFFFFFF,FFFFF,FFFFFF:FF:FF:
@FS10000125:26:BPA73017-1023:1:1101:15570:1570 1:N:0:1
TCGGTAACTTCGTCGAGTACGCTCAAGGTAATAGATCGGAAGAGC
+
FFFFFFFFFFFFFFFFFFFFFFFFFFFFFFFFFFFFFFFFFFFFF
@FS10000125:26:BPA73017-1023:1:1101:1270:1580 1:N:0:1
CTGACTGGACTTCGTCGAGTACGCTCAACCAATTAGATCGGAAGA
+
FFFFFFFFFFFFFFFFFFFFFFFFFFFFFFFFFFFFFFFFFFFFF
@FS10000125:26:BPA73017-1023:1:1101:1280:1580 1:N:0:1
TCGTCGAGTACGCTCAAGGTCATAGATCGGAAGAGCACACGTCTG
+
FFFFFFFFFFFFFFFFFFFFFFFFFFFFFFFFFFFFFFFFFFFFF
@FS10000125:26:BPA73017-1023:1:1101:1520:1580 1:N:0:1
TTGGAACTTCGTCGAGTACGCTCAACTCACAAGATCGGAAGAGCA
+
FFFFFFFFFFFFFFFFFFFFFFFFFFFFFFFFFFFFFFFFFFFFF
@FS10000125:26:BPA73017-1023:1:1101:1590:1580 1:N:0:1
TCGAAAACTTCGTCGAGTACGCTCAAGAAAGGAGATCGGAAGAGC
+
FFFFFFFFFFFFFFFFFFFFFFFFFFFFFFFFFFFFFFFFFFFFF
@FS10000125:26:BPA73017-1023:1:1101:1850:1580 1:N:0:1
CTGGCCGAAACTTCGTCGAGTACGCTCAACGCGGAAGATCGGAAG
+
FFFFFFFFFFFFFFFFFFFFFFFFFFFFFFFFFFFFFFFFFFFFF
@FS10000125:26:BPA73017-1023:1:1101:1920:1580 1:N:0:1
TCGGGAACTTCGTCGAGTACGCTCAAGCTACTAGATCGGAAGAGC
+
FFFFFFFFFFFFFFFFFFFFFFFFFFFFFFFFFFFFFFFFFFFFF
@FS10000125:26:BPA73017-1023:1:1101:2970:1580 1:N:0:1
TTGCAGAACTTCGTCGAGTACGCTCAATTTGGTAGATCGGAAGAG
+
FFFFFFFFFFFFFFFFFFFFFFFFFFFFFFFFFFFFFFFFFFFFF
@FS10000125:26:BPA73017-1023:1:1101:3250:1580 1:N:0:1
CTGCAACTTCGTCGAGTACGCTCAATAACCAGATCGGAAGAGCAC
+
FFFFFFFFFFFFFFFFFFFFFFFFFFFFFFFFFFFFFFFFFFFFF
@FS10000125:26:BPA73017-1023:1:1101:3570:1580 1:N:0:1
TCGTTAAACTTCGTCGAGTACGCTCAACTTATAAGATCGGAAGAG
+
FFFFFFFFFFFFFFFFFFFFFFFFFFFFFFFFFFFFFFFFFFFFF
@FS10000125:26:BPA73017-1023:1:1101:3960:1580 1:N:0:1
TGGCAAACTTCGTCGAGTACGCTCAAACCAGCAGATCGGAAGAGC
+
FFFFFFFFFFFFFFFFFFFFFFFFFFFFFFFFFFFFFFFFFFFFF
@FS10000125:26:BPA73017-1023:1:1101:4070:1580 1:N:0:1
GGGTAAACTTCGTCGAGTACGCTCAACAATGTAGATCGGAAGAGC
+
FFFFFFFFFFFFFFFFFFFFFFFFFFFFFFFFFFFFFFFFFFFFF
@FS10000125:26:BPA73017-1023:1:1101:4860:1580 1:N:0:1
TCTTATCAAACTTCGTCGAGTACGCTCAAACAAAAAGATCGGAAG
+
FFFFFFFFFFFFFFFFFFFFFFFFFFFFFFFFFFFFFFFFFFFFF
@FS10000125:26:BPA73017-1023:1:1101:4990:1580 1:N:0:1
TCTCTCAAACTTCGTCGAGTACGCTCAACAAAAGAGATCGGAAGA
+
FFFFFFFFFFFFFFFFFFFFFFFFFFFFFFFFFFFFFFFFFFFFF
@FS10000125:26:BPA73017-1023:1:1101:5540:1580 1:N:0:1
TTGGCAACTTCGTCGAGTACGCTCAAGCACCAAGATCGGAAGAGC
+
FFFFFFFFFFFFFFFFFFFFFFFFFFFFFFFFFFFFFFFFFFFFF
@FS10000125:26:BPA73017-1023:1:1101:6890:1580 1:N:0:1
TTGTGAACTTCGTCGAGTACGCTCAACGGATGAGATCGGAAGAGC
+
FFFFFFFFFFFFFFFFFFFFFFFFFFFFFFFFFFFFFFFFFFFFF
@FS10000125:26:BPA73017-1023:1:1101:7160:1580 1:N:0:1
TCACGAACTTCGTCGAGTACGCTCAACAAGTAAGATCGGAAGAGC
+
FFFFFFFFFFFFFFFFFFFFFFFFFFFFFFFFFFFFFFFFFFFFF
@FS10000125:26:BPA73017-1023:1:1101:7320:1580 1:N:0:1
GCGTAAACTTCGTCGAGTACGCTCAAACTGAGAGATCGGAAGAGC
+
FFFFFFFFFFFFFFFFFFFFFFFFFFFFFFFFFFFFFFFFFFFFF
@FS10000125:26:BPA73017-1023:1:1101:7430:1580 1:N:0:1
TCCCTAACTTCGTCGAGTACGCTCAATGTATTAGATCGGAAGAGC
+
FFFFFFFFFFFFFFFFFFFFFFFFFFFFFFFFFFFFFFFFFFFFF
@FS10000125:26:BPA73017-1023:1:1101:7760:1580 1:N:0:1
TAGAAAACTTCGTCGAGTACGCTCAACTTACAAGATCGGAAGAGC
+
FFFFFFFFFFFFFFFFFFFFFFFFFFFFFFFFFFFFFFFFFFFFF
@FS10000125:26:BPA73017-1023:1:1101:8390:1580 1:N:0:1
GGGGAAACTTCGTCGAGTACGCTCAAGATATGAGATCGGAAGAGC
+
FFFFFFFFFFFFFFFFFFFFFFFFFFFFFFFFFFFFFFFFFFFFF
@FS10000125:26:BPA73017-1023:1:1101:9140:1580 1:N:0:1
TTGACTGGACTTCGTCGAGTACGCTCAAGTAGAAAGATCGGAAGA
+
FFFFFFFFFFFFFFFFFFFFFFFFFFFFFFFFFFFFFFFFFFFFF
@FS10000125:26:BPA73017-1023:1:1101:9160:1580 1:N:0:1
CTGGGATTAACTTTCGTCGAGTACGCTCAATATCCAAGATCGGAA
+
FFFFFFFFFFFFFFFFFFFFFFFFFFFFFFFFFFFFFFFFFFFFF
@FS10000125:26:BPA73017-1023:1:1101:9560:1580 1:N:0:1
TCGAAAACTTCGTCGAGTACGCTCAATATTGTAGATCGGAAGAGC
+
FFFFFFFFFFFFFFFFFFFFFFFFFFFFFFFFFFFFFFFFFFFFF
@FS10000125:26:BPA73017-1023:1:1101:9570:1580 1:N:0:1
CCGGGAACTTCGTCGAGTACGCTCAATAGTTGAGATCGGAAGAGC
+
FFFFFFFFFFFFFFFFFFFFFFFFFFFFFFFFFFFFFFFFFFFFF
@FS10000125:26:BPA73017-1023:1:1101:9920:1580 1:N:0:1
TCCCTGCCCAACTTCGTCGAGTACGCTCAAAAGAAAAGATCGGAA
+
FFFFFFFFFFFFFFFFFFFFFFFFFFFFFFFFFFFFFFFFFFFFF
@FS10000125:26:BPA73017-1023:1:1101:10570:1580 1:N:0:1
TTGACTGGACTTCGTCGAGTACGCTCAAGTTTGGAGATCGGAAGA
+
,:FFFFF:FF::FFFFFFF:FFFFFF:FF:FFFFFF:FF:FFFFF
@FS10000125:26:BPA73017-1023:1:1101:10790:1580 1:N:0:1
TTTCGGGAACTTCGTCGAGTACGCTCAAGCCCATAGATCGGAAGA
+
FFFFFFFFFFFFFFFFFFFFFFFFFFFFFFFFFFFFFFFFFFFFF
@FS10000125:26:BPA73017-1023:1:1101:10960:1580 1:N:0:1
CCGTAAACTTCGTCGAGTACGCTCAAGACAGAAGGACCGAAGAGC
+
FFFFFFFFFFFFFFFFFFFFFFFFFF,F:,,,F,,,,,F,FF:,:
@FS10000125:26:BPA73017-1023:1:1101:10990:1580 1:N:0:1
CAGTAACTTCGTCGAGTACGCTCAAGATGTTAGATCGGAAGAGCA
+
FFFFFFFFFFFFFFFFFFFFFFFFFFFFFFFFFFFFFFFFFFFFF
@FS10000125:26:BPA73017-1023:1:1101:12050:1580 1:N:0:1
TCGCAAACTTCGTCGAGTACGCTCAAGTAGGGAGATCGGAAGAGC
+
FFFFFFFFFFFFFFFFFFFFFFFFFFFFFFFFFFFFFFFFFFFFF
@FS10000125:26:BPA73017-1023:1:1101:12630:1580 1:N:0:1
GTGTTGAACTTCGTCGAGTACGCTCAATCGGATAGATCGGAAGAG
+
FFFFFFFFFFFFFFFFFFFFFFFFFFFFFFFFFFFFFFFFFFFFF
@FS10000125:26:BPA73017-1023:1:1101:12900:1580 1:N:0:1
TTTGGAACTTCGTCGAGTACGCTCAATCCCCTAGATCGGAAGAGC
+
FFFFFFFFFFFFFFFFFFFFFFFFFFFFFFFFFFFFFFFFFFFFF
@FS10000125:26:BPA73017-1023:1:1101:13660:1580 1:N:0:1
GTGCAAACTTCGTCGAGTACGCTCAAGGTTTTAGATCGGAAGAGC
+
FFFFFFFFFFFFFFFFFFFFFFFFFFFFFFFFFFFFFFFFFFFFF
@FS10000125:26:BPA73017-1023:1:1101:14110:1580 1:N:0:1
TTGATATCTTCGTCGAGTACGCTCAAAATTCTAGATCGGAAGAGC
+
FFFFFFFFFFFFFFFFFFFFFFFFFFFFFFFFFFFFFFFFFFFFF
@FS10000125:26:BPA73017-1023:1:1101:15450:1580 1:N:0:1
GGGGTAACTTCGTCGAGTACGCTCAAAATGTTAGATCGGAAGAGC
+
FFFFFFFFFFFFFFFFFFFFFFFFFFFFFFFFFFFFFFFFFFFFF
@FS10000125:26:BPA73017-1023:1:1101:15460:1580 1:N:0:1
GCGCAACTTCGTCGAGTACGCTCAAAAGGTAAGATCGGAAGAGCA
+
FFFFFFFFFFFFFFFFFFFFFFFFFFFFFFFFFFFFFFFFFFFFF
@FS10000125:26:BPA73017-1023:1:1101:16080:1580 1:N:0:1
TTGCTGAACTTCGTCGAGTACGCTCAATTAAAAAGATCGGAAGAG
+
FFFFF:FFFFFFFFFFFFFFFFFFF:FFFFFFF,FFFFFFFFFFF
@FS10000125:26:BPA73017-1023:1:1101:16460:1580 1:N:0:1
TTGCCAACTTCGTCGAGTACGCTCAAGTAATAAGATCGGAAGAGC
+
FFFFFFFFFFFFFFFFFFFFFFFFFFFFFFFFFFFFFFFFFFFFF
@FS10000125:26:BPA73017-1023:1:1101:1460:1590 1:N:0:1
TAGCTTTATCTTCGTCGAGTACGCTCAATTACAAAGATCGGAAGA
+
FFFFFFFFFFFFFFFFFFFFFFFFFFFFFFFFFFFFFFFFFFFFF
@FS10000125:26:BPA73017-1023:1:1101:1680:1590 1:N:0:1
TTGACTGGACTTCGTCGAGTACGCTCAACCGTATAGATCGGAAGA
+
FF:FFFFFFFFFFFFFFFFFFFFFFFFFFFFFFFFFFFFFFFFFF
@FS10000125:26:BPA73017-1023:1:1101:1730:1590 1:N:0:1
GGGCAATCTTCGTCGAGTACGCTCAAGGACGGAGATCGGAAGAGC
+
FFFFFFFFFFFFFFFFFFFFFFFFFFFFFFFFFFFFFFFFFFFFF
@FS10000125:26:BPA73017-1023:1:1101:2150:1590 1:N:0:1
TCAAACTTCGTCGAGTACGCTCAACCTGAAAGATCGGAAGAGCAC
+
FFFFFFFFFFFFFFFFFFFFFFFFFFFFFFFFFFFFFFFFFFFFF
@FS10000125:26:BPA73017-1023:1:1101:2180:1590 1:N:0:1
TCGTGAACTTCGTCGAGTACGCTCAAGGCCCAAGATCGGAAGAGC
+
FFFFFFFFFFFFFFFFFFFFFFFFFFFFFFFFFFFFFFFFFFFFF
@FS10000125:26:BPA73017-1023:1:1101:2780:1590 1:N:0:1
GATTCAACTTCGTCGAGTACGCTCAATTGACTAGATCGGAAGAGC
+
FFFFFFFFFFFFFFFFFFFFFFFFFFFFFFFFFFFFFFFFFFFFF
@FS10000125:26:BPA73017-1023:1:1101:3070:1590 1:N:0:1
TTGTTAACTTCGTCGAGTACGCTCAACAAGACAGATCGGAAGAGC
+
FFFFFFFFFFFFFFFFFFFFFFFFFFFFFFFFFFFFFFFFFFFFF
@FS10000125:26:BPA73017-1023:1:1101:3320:1590 1:N:0:1
TCTTCGTCGAGTACGCTCAAATAGTGAGATCGGAAGAGCACACGT
+
FFFFFF:FFFFFFFFFFFFFFFFFFFFFFFFFFFFFFFFFFFFFF
@FS10000125:26:BPA73017-1023:1:1101:3380:1590 1:N:0:1
CCGAGAACTTCGTCGAGTACGCTCAACTGGATAGATCGGAAGAGC
+
FFFFFFFFFFFFFFFFFFFFFFFFFFFFFFFFFFFFFFFFFFFFF
@FS10000125:26:BPA73017-1023:1:1101:4120:1590 1:N:0:1
TTGACTGGAGTTCGTCGAGTACGCTCAAGATCAAAGATCGGAAGA
+
FFFFFFFFFFFFFFFFFFFFFFFFFFFFFFFFFFFFFFFFFFFFF
@FS10000125:26:BPA73017-1023:1:1101:4430:1590 1:N:0:1
CCGTATAACTTCGTCGAGTACGCTCAAACCTATAGATCGGAAGAG
+
FFFFFFFFFFFFFFFFFFFFFFFFFFFFFFFFFFFFFFFFFFFFF
@FS10000125:26:BPA73017-1023:1:1101:5990:1590 1:N:0:1
TATGCAACTTCGTCGAGTACGCTCAACAGATAAGATCGGAAGAGC
+
FFFFFFFFFFFFFFFFFFFFFFFFFFFFFFFFFFFFFFFFFFFFF
@FS10000125:26:BPA73017-1023:1:1101:6030:1590 1:N:0:1
TCGCCAACTTCGTCGAGTACGCTCAAGAGTCAAGATCGGAAGAGC
+
,FFFFFFFFFFFFFF:FFFFFFFFF,FFFFFFFFFFFF:FFFFF:
@FS10000125:26:BPA73017-1023:1:1101:6580:1590 1:N:0:1
TCAACAACTTCGTCGAGTACGCTCAAAAGATTAGATCGGAAGAGC
+
FFFFFFFFFFFFFFFFFFFFFFFFFFFFFFFFFFFFFFFFFFFFF
@FS10000125:26:BPA73017-1023:1:1101:6590:1590 1:N:0:1
TAGTAAACTTCGTCGAGTACGCTCAACATGACAGATCGGAAGAGC
+
FFFFFFFFFFFFFFFFFFFFFFFFFFFFFFFFFFFFFFFFFFFFF
@FS10000125:26:BPA73017-1023:1:1101:8630:1590 1:N:0:1
GTGGCAACTTCGTCGAGTACGCTCAAAGTAAGAGATCGGAAGAGC
+
F:,FFFFFFFFFFFFFFFFFFFFF:FFFFFFFFFFFFFFFFFFFF
@FS10000125:26:BPA73017-1023:1:1101:8730:1590 1:N:0:1
TCGCCTAACTTCGTCGAGTACGCTCAATTGTAAAGATCGGAAGAG
+
FFFFFFFFFFFFFFFFFFFFFFFFFFFFFFFFFFFFFFFFFFFFF
@FS10000125:26:BPA73017-1023:1:1101:8830:1590 1:N:0:1
TTTGTGAACTTCGTCGAGTACGCTCAATGAATAAGATCGGAAGAG
+
FFFFFFFFFFFFFFFFFFFFFFFFFFFFFFFFFFFFFFFFFFFFF
@FS10000125:26:BPA73017-1023:1:1101:9200:1590 1:N:0:1
GAGTGAACTTCGTCGAGTACGCTCAAGGCCGGAGATCGGAAGAGC
+
FFFFFFFFFFFFFFFFFFFFFFFFFFFFFFFFFFFFFFFFFFFFF
@FS10000125:26:BPA73017-1023:1:1101:9690:1590 1:N:0:1
TCGTAAACTTCGTCGAGTACGCTCAATCAGCAAGATCGGAAGAGC
+
FFFFFFFFFFFFFFFFFFFFFFFFFFFFFFFFFFFFFFFFFFFFF
@FS10000125:26:BPA73017-1023:1:1101:9770:1590 1:N:0:1
CCGGAACTTCGTCGAGTACGCTCAATAAGCCAGATCGGAAGAGCA
+
FFFFFFFFFFFFFFFFFFFFFFFFFFFFFFFFFFFFFFFFFFFFF
@FS10000125:26:BPA73017-1023:1:1101:10700:1590 1:N:0:1
GCTTTGCAACTTCGTCGAGTACGCTCAAAAAGTGAGATCGGAAGA
+
FFFFFFFFFFFFFFFFFFFFFFFFFFFFFFFFFFFFFFFFFFFFF
@FS10000125:26:BPA73017-1023:1:1101:10790:1590 1:N:0:1
CCTTAATTTCGTCGAGTACGCTCAAGGTAACAGATCGGAAGAGCA
+
FFFFFFFFFFFFFFFFFFFFFFFFFFFFFFFFFFFFFFFFFFFF:
@FS10000125:26:BPA73017-1023:1:1101:11030:1590 1:N:0:1
TCTACATCTTCGTCGAGTACGCTCAACAAGAAAGATCGGAAGAGC
+
::FF:F,:FF::FF,F,FFFF,F:F,F,:,FF,:,FFF,::FF,,
@FS10000125:26:BPA73017-1023:1:1101:11190:1590 1:N:0:1
TCGTTAACTTCGTCGAGTACGCTCAACGTAATAGATCGGAAGAGC
+
:FFFFFFFFFFFFFFFFFFFFFFFFFFFFFFFFFFFFFFFFFFFF
@FS10000125:26:BPA73017-1023:1:1101:11710:1590 1:N:0:1
TCGGCGACTTTCGTCGAGTACGCTCAATACACTAGATCGGAAGAG
+
,F:FF:FFFFFFFFFFF:FFFFFFF:,FFFFFF:FFFFFF::F:F
@FS10000125:26:BPA73017-1023:1:1101:12390:1590 1:N:0:1
TTGAAAACTTCGTCGAGTACGCTCAATGGTAAAGATCGGAAGAGC
+
FFFFFFFFFFFFFFFFFFFFFFFFFFFFFFFFFFFFFFFFFFFFF
@FS10000125:26:BPA73017-1023:1:1101:12450:1590 1:N:0:1
GAGGTAACTTCGTCGAGTACGCTCAAGTGGGAAGATCGGAAGAGC
+
FFFFFFFFFFFFFFFFFFFFFFFFFFFFFFFFFFFFFFFFFFFFF
@FS10000125:26:BPA73017-1023:1:1101:12550:1590 1:N:0:1
TCGAACTTCGTCGAGTACGCTCAAGAGCGTAGATCGGAAGAGCAC
+
FFFFFFFFFFFFFFFFFFFFFFFFFFFFFFFFFFFFFFFFFFFFF
@FS10000125:26:BPA73017-1023:1:1101:12720:1590 1:N:0:1
TCTGAAACTTCGTCGAGTACGCTCAATATGATAGATCGGAAGAGC
+
FFFFFFFFFFFFFFFFFFFFFFFFFFFFFFFFFFFFFFFFFFFFF
@FS10000125:26:BPA73017-1023:1:1101:12850:1590 1:N:0:1
TCGCCAACTTCGTCGAGTACGCTCAAGCCGATAGATCGGAAGAGC
+
FFFFFFFFFFFFFFFFFFFFFFFFFFFFFFFFFFFFFFFFFFFFF
@FS10000125:26:BPA73017-1023:1:1101:13130:1590 1:N:0:1
TCGAACTTCGTCGAGTACGCTCAATGGTCAAGATCGGAAGAGCAC
+
FFFFFFFFFFFFFFFFFFFFFFFFFFFFFFFFFFFFFFFFFFFFF
@FS10000125:26:BPA73017-1023:1:1101:13360:1590 1:N:0:1
TTGACTGGACTTCGTCGAGTACGCTCAAAACGAAAGATCGGAAGA
+
FFFFFFFFFFFFFFFFFFFFFFFFFFFFFFFFFFFFFFFFFFFFF
@FS10000125:26:BPA73017-1023:1:1101:13370:1590 1:N:0:1
CCGGTAACTTCGTCGAGTACGCTCAAGAGAGAAGATCGGAAGAGC
+
FFFFFFFFFFFFFFFFFFFFFFFFFFFFFFFFFFFFFFFFFFFFF
@FS10000125:26:BPA73017-1023:1:1101:13710:1590 1:N:0:1
TTGGAACTTCGTCGAGTACGCTCAAGTGACAAGATCGGAAGAGCT
+
:FF:FFFFFFFFFFFFFFFFFFFFFFFFFFFFFFFFFFFFFFFFF
@FS10000125:26:BPA73017-1023:1:1101:13800:1590 1:N:0:1
TTGCTTATCTTCGTCGAGTACGCTCAATACTGGAGATCGGAAGAG
+
,:,FFFF,:F:F::F:FFF:FF:FF:FF::FF,FF:FFFFFF:F:
@FS10000125:26:BPA73017-1023:1:1101:13970:1590 1:N:0:1
TTGGACTCAATAACTTCGTCGAGTACGCTCAACCGGGTAGATCGG
+
FFFFFFFFFFFFFFFFFFFFFFFFFFFFFFFFFFFFFFFFFFFFF
@FS10000125:26:BPA73017-1023:1:1101:14150:1590 1:N:0:1
TTGATAACTTCGTCGAGTACGCTCAAATTTGTAGATCGGAAGAGC
+
FFFFFFFFFFFFFFFFFFFFFFFFFFFFFFFFFFFFFFFFFFFFF
@FS10000125:26:BPA73017-1023:1:1101:15570:1590 1:N:0:1
TTGAAAACTTCGTCGAGTACGCTCAAAATGATAGATCGGAAGAGC
+
FFF:,::FFFFFFFF:FFFFFFFFF:,F,F:,FFFFFFFFFFFFF
@FS10000125:26:BPA73017-1023:1:1101:15670:1590 1:N:0:1
GAGCTATCTTCGTCGAGTACGCTCAACCGCTAAGATCGGAAGAGC
+
FFF::,,,:FF::F:FFFF,F:F,F:F:F:F:,::FF,FFF:F::
@FS10000125:26:BPA73017-1023:1:1101:15740:1590 1:N:0:1
TTTTACTTTCGTCGAGTACGCTCAATAGGACAGATCGGAAGAGCA
+
FFFFFFFFFFFFFFFFFFFFFFFFFFFFFFFFFFFFFFFFFFFFF
@FS10000125:26:BPA73017-1023:1:1101:1180:1600 1:N:0:1
TTGGAAACTTCGTCGAGTACGCTCAAAAATAAAGATCGGAAGAGC
+
FFFFFFFFFFFFFFFFFFFFFFFFFFFFFFFFFFFFFFFFFFFFF
@FS10000125:26:BPA73017-1023:1:1101:1210:1600 1:N:0:1
GCGTAAACTTCGTCGAGTACGCTCAAGTTGTGAGATCGGAAGAGC
+
FFFFFFFFFFFFFFFFFFFFFFFFFFFFFFFFFFFFFFFFFFFFF
@FS10000125:26:BPA73017-1023:1:1101:1280:1600 1:N:0:1
TCGCTAATTTCGTCGAGTACGCTCAAGTTAAAAGATCGGAAGAGC
+
FFFFFFFFFFFFFFFFFFFFFFFFFFFFFFFFFFFFFFFFFFFFF
@FS10000125:26:BPA73017-1023:1:1101:2400:1600 1:N:0:1
TTGACTGGACTTCGTCGAGTACGCTCAAGAGGTGAGATCGGAAGA
+
FFFFFFFFFFFFFFFFFFFFFFFFFFFFFFFFFFFFFFFFFFFFF
@FS10000125:26:BPA73017-1023:1:1101:2490:1600 1:N:0:1
TAGCAAACTTCGTCGAGTACGCTCAAAAATGTAGATCGGAAGAGC
+
FFFFFFFFFFFFFFFFFFFFFFFFFFFFFFFFFFFFFFFFFFFFF
@FS10000125:26:BPA73017-1023:1:1101:2790:1600 1:N:0:1
GGGCTGAACTTCGTCGAGTACGCTCAAGAGTCCAGATCGGAAGAG
+
,F,FF:FFFFFFFFFFF:FFFFFFFFFFFFFFFFFFFFFFFFFFF
@FS10000125:26:BPA73017-1023:1:1101:2940:1600 1:N:0:1
GCTACATCTTCGTCGAGTACGCTCAAGTAACCAGATCGGAAGAGC
+
,,F:F,,,::::FF,F:F:F:FF::F:FF,FF,:FF,:FFFFF,F
@FS10000125:26:BPA73017-1023:1:1101:3550:1600 1:N:0:1
TCGGAAACTTCGTCGAGTACGCTCAATCTTTAAGATCGGAAGAGC
+
FFFFFFFFFFFFFFFFFFFFFFFFFFFFFFFFFFFFFFFFFFFFF
@FS10000125:26:BPA73017-1023:1:1101:3580:1600 1:N:0:1
CTGACTGGACTTCGTCGAGTACGCTCAATGGGAAAGATCGGAAGA
+
FFFFFFFFFFFFFFFFFFFFFFFFFFFFFFFFFFFFFFFFFFFFF
@FS10000125:26:BPA73017-1023:1:1101:3960:1600 1:N:0:1
GCTAGAACTTCGTCGAGTACGCTCAAACTGATAGATCGGAAGAGC
+
FFFFFFFFFFFFFFFFFFFFFFFFFFFFFFFFFFFFFFFFFFFFF
@FS10000125:26:BPA73017-1023:1:1101:4140:1600 1:N:0:1
TAGTTAACTTCGTCGAGTACGCTCAAACTTATAGATCGGAAGAGC
+
FFFFFFFFFFFFFFFFFFFFFFFFFFFFFFFFFFFFFFFFFFFFF
@FS10000125:26:BPA73017-1023:1:1101:4270:1600 1:N:0:1
GGGCACCTTCGTCGAGTACGCTCAAAATGACAGATCGGAAGAGCA
+
FFFFFFFFFFFFFFFFFFFFFFFFFFFFFFFFFFFFFFFFFFFFF
@FS10000125:26:BPA73017-1023:1:1101:4370:1600 1:N:0:1
TCTAAAACTTCGTCGAGTACGCTCAAAACCCGAGATCGGAAGAGC
+
FFFFFFFFFFFFFFFFFFFFFFFFFFFFFFFFFFFFFFFFFFFFF
@FS10000125:26:BPA73017-1023:1:1101:4420:1600 1:N:0:1
TTGTAGACTTCGTCGAGTACGCTCAAAGGAGAAGATCGGAAAGCA
+
FFFFF:FFFFFFFFFFFFFFFFFFFFFFFF:FFFFFFFFFFFFF,
@FS10000125:26:BPA73017-1023:1:1101:4920:1600 1:N:0:1
TCGCAACTTCGTCGAGTACGCTCAACTGCGGAGATCGGAAGAGCA
+
FFFFFFFFFFFFFFFFFFFFFFFFFFFFFFFFFFFFFFFFFFFFF
@FS10000125:26:BPA73017-1023:1:1101:5130:1600 1:N:0:1
GCGAAAACTTCGTCGAGTACGCTCAATGTCAAAGATCGGAAGAGC
+
FFFFFFFFFFFFFFFFFFFFFFFFFFFFFFFFFFFFFFFFFFFFF
@FS10000125:26:BPA73017-1023:1:1101:5660:1600 1:N:0:1
TAGCCAACTTCGTCGAGTACGCTCAATCAAAGAGATCGGAAGAGC
+
FFFFFFFFFFFFFFFFFFFFFFFFFFFFFFFFFFFFFFFFFFFFF
@FS10000125:26:BPA73017-1023:1:1101:7500:1600 1:N:0:1
GGGACGCAACTTCGTCGAGTACGCTCAAGTTCAAAGATCGGAAGA
+
FFFFFFFFFFFFFFFFFFFFFFFFFFFFFFFFFFFFFFFFFFFFF
@FS10000125:26:BPA73017-1023:1:1101:7540:1600 1:N:0:1
CCGGCGGACTTCGTCGAGTACGCTCAAGCAAGGAGATCGGAAGAG
+
FFFFFFFFFFFFFFFFFFFF:,F:FFFFFFFFFF:FFFFFFF,FF
@FS10000125:26:BPA73017-1023:1:1101:7770:1600 1:N:0:1
GCGCGAACTTCGTCGAGTACGCTCAAATTTTCAGATCGGAAGAGC
+
FFFFFF:FFFFFFFFFFFFFFFFFFFFFFFFFFFFFFFFFFFFFF
@FS10000125:26:BPA73017-1023:1:1101:7780:1600 1:N:0:1
TTGGACTTCGTCGAGTACGCTCAATGTACGAGATCGGAAGAGTAC
+
FFFFFFFFFFFFFFFFFFFFFFFFFFFFFFFFFFFFFFFFFFFFF
@FS10000125:26:BPA73017-1023:1:1101:8480:1600 1:N:0:1
TCTCGCAACTTGTCGAGTACGCTCAAAGTCCGAGATCGGAAGAGC
+
FFFFFFFFFFFFFFFFFFFFFFFFFFFFFFFFFFFFFFFFFFFFF
@FS10000125:26:BPA73017-1023:1:1101:8510:1600 1:N:0:1
TTGTCAACTTCGTCGAGTACGCTCAAAAAAAAAGATCGGAAGAGC
+
FFFFFFFFFFFFFFFFFFFFFFFFFFFFFFFFFFFFFFFFFFFFF
@FS10000125:26:BPA73017-1023:1:1101:8520:1600 1:N:0:1
GCATCAACTTCGTCGAGTACGCTCAAAAAATTAGATCGGAAGAGC
+
FFFFFFFFFFFFFFFFFFFFFFFFFFFFFFFFFFFFFFFFFFFFF
@FS10000125:26:BPA73017-1023:1:1101:8580:1600 1:N:0:1
GCGGCAACTTCGTCGAGTACGCTCAAGGTTGGAGATCGGAAGAGC
+
FFFFFFFFFFFFFFFFFFFFFFFFFFFFFFFFFFFFFFFFFFFFF
@FS10000125:26:BPA73017-1023:1:1101:8840:1600 1:N:0:1
TCGAGAACTTCGTCGAGTACGCTCAATTGGCAAGATCGGAAGAGC
+
:FFFFFFFFFFFFFFFFFFFFFFFFFFFFFFFFFFFFFFFFFFFF
@FS10000125:26:BPA73017-1023:1:1101:9820:1600 1:N:0:1
TTGTTAACTTCGTCGAGTACGCTCAACTGAATAGATCGGAAGAGC
+
FFFFFFFFFFFFFFFFFFFFFFFFFFFFFFFFFFFFFFFFFFFFF
@FS10000125:26:BPA73017-1023:1:1101:10190:1600 1:N:0:1
TAGCCAACTTCGTCGAGTACGCTCAAGACGGTAGATCGGAAGAGC
+
FFFFFFFFFFFFFFFFFFFFFFFFFFFFFFFFFFFFFFFFFFFFF
@FS10000125:26:BPA73017-1023:1:1101:10320:1600 1:N:0:1
GCGAGAACTTCGTCGAGTACGCTCAATAAGACAGATCGGAAGAGC
+
FFFFFFFFFFFFFFFFFFFFFFFFFFFFFFFFFFFFFFFFFFFFF
@FS10000125:26:BPA73017-1023:1:1101:10610:1600 1:N:0:1
TTGGCAACTTCGTCGAGTACGCTCAATCCATTAGATCGGAAGAGC
+
FFFFFFFFFFFFFFFFFFFFFFFFFFFFFFFFFFFFFFFFFFFFF
@FS10000125:26:BPA73017-1023:1:1101:10830:1600 1:N:0:1
CCGAACTTCGTCGAGTACGCTCAACCTAATAGATCGGAAGAGCAC
+
FFFFFFFFFFFFFFFFFFFFFFFFFFFFFFFFFFFFFFFFFFFFF
@FS10000125:26:BPA73017-1023:1:1101:10890:1600 1:N:0:1
GGGAAAACTTCGTCGAGTACGCTCAAGACCTAAGATCGGAAGAGC
+
FFFFFFFFFFFFFFFFFFFFFFFFFFFFFFFFFFFFFFFFFFFFF
@FS10000125:26:BPA73017-1023:1:1101:11640:1600 1:N:0:1
TCGGCAACTTCGTCGAGTACGCTCAATCAGCCAGATCGGAAGAGC
+
FF::FFFFFFFFFFFFFFFFFFFFFFFFFFFFFFFFFFF:FFFFF
@FS10000125:26:BPA73017-1023:1:1101:11850:1600 1:N:0:1
TAGCTAACTTCGTCGAGTACGCTCAAGCATGGAGATCGGAAGAGC
+
FFFFFFFFFFFFFFFFFFFFFFFFFFFFFFFFFFFFFFFFFFFFF
@FS10000125:26:BPA73017-1023:1:1101:11890:1600 1:N:0:1
TTGGCAACTTCGTCGAGTACGCTCAATACCTTAGATCGGAAGAGC
+
FFFFFFFFFFFFFFFFFFFFFFFFFFFFFFFFFFFFFFFFFFFFF
@FS10000125:26:BPA73017-1023:1:1101:11950:1600 1:N:0:1
CCCGTAACTTCGTCGAGTACGCTCAATAAAATAGATCGGAAGAGC
+
FFFFFFFFFFFFFFFFFFFFFFFFFFFFFFFFFFFFFFFFFFFFF
@FS10000125:26:BPA73017-1023:1:1101:12050:1600 1:N:0:1
TCGACAACTTCGTCGAGTACGCTCAACATGAGAGATCGGAAGAGC
+
FFFFFFFFFFFFFFFFFFFFFFFFFFFFFFFFFFFFFFFFFFFFF
@FS10000125:26:BPA73017-1023:1:1101:12240:1600 1:N:0:1
TTGTCGAACTTCGTCGAGTACGCTCAATAACACAGATCGGAAGAG
+
FFFFFFFFFFFFFFFFFFFFFFFFFFFFFFFFFFFFFFFFFFFFF
@FS10000125:26:BPA73017-1023:1:1101:12500:1600 1:N:0:1
TAGCAAACTTCGTCGAGTACGCTCAAGTATCCAGATCGGAAGAGC
+
FFFFFFFFFFFFFFFFFFFFFFFFFFFFFFFFFFFFFFFFFFFFF
@FS10000125:26:BPA73017-1023:1:1101:12520:1600 1:N:0:1
TTGAACTTCGTCGAGTACGCTCAAAGTATGAGATCGGAAGAGCAC
+
FFFF,F:FF:FFFFF:FFFF:FF:FFFFFF::FFFFFFFFFFFF:
@FS10000125:26:BPA73017-1023:1:1101:13090:1600 1:N:0:1
CCGACAACTTCGTCGAGTACGCTCAAGATAATAGATCGGAAGAGC
+
F,,FFFFFFF,FFF:FF:FFFF:F:,F:FFFFFFFFF:FF:F,FF
@FS10000125:26:BPA73017-1023:1:1101:13220:1600 1:N:0:1
TTGAGAACTTCGTCGAGTACGCTCAACTAGAGAGATCGGAAGAGC
+
FFFFFFFFFFFFFFFFFFFFFFFFFFFFFFFFFFFFFFFFFFFFF
@FS10000125:26:BPA73017-1023:1:1101:13420:1600 1:N:0:1
CTGACTGGACTTCGTCGAGTACGCTCAACTTTTGAGATCGGAAGA
+
FFFFFFFFFFFFFFFFFFFFFFFFFFFFFFFFFFFFFFFFFFFFF
@FS10000125:26:BPA73017-1023:1:1101:13440:1600 1:N:0:1
CCGAGAACTTCGTCGAGTACGCTCAAAGCCGGAGATCGGAAGAGC
+
FFFFFFFFFFFFFFFFFFFFFFFFFFFFFFFFFFFFFFFFFFFFF
@FS10000125:26:BPA73017-1023:1:1101:13550:1600 1:N:0:1
TCGTAAACTTTCGTCGAGTACGCTCAAGGAAGGAGATCGGAAGAG
+
FFFFFFFFFFFFFFFFFFFFFFFFFFFFFFFFFFFFFFFFFFFFF
@FS10000125:26:BPA73017-1023:1:1101:13810:1600 1:N:0:1
TTGATAACTTCGTCGAGTACGCTCAACAACTTAGATCGGAAGAGC
+
FFFFFFFFFFFFFFFFFFFFFFFFFFFFFFFFFFFFFFFFFFFFF
@FS10000125:26:BPA73017-1023:1:1101:14250:1600 1:N:0:1
TTGGAACTTCGTCGAGTACGCTCAATATGCAAGATCGGAAGAGCA
+
F,FFFFFFFFFFFFFFFFFFF:FFFFFFFFFFFFFFFFFFFFFFF
@FS10000125:26:BPA73017-1023:1:1101:14620:1600 1:N:0:1
TTGTAACTTCGTCGAGTACGCTCAAAAAAATAGATCGGAAGAGCA
+
FFFFFFFFFFFFFFFFFFFFFFFFFFFFFFFFFFFFFFFFFFFFF
@FS10000125:26:BPA73017-1023:1:1101:14700:1600 1:N:0:1
TTGCTAACTTCGTCGAGTACGCTCAAGTTAACAGATCGGAAGAGC
+
FFFFFFFFFFFFFFFFFFFFFFFFFFFFFFFFFFFFFFFFFFFFF
@FS10000125:26:BPA73017-1023:1:1101:14980:1600 1:N:0:1
TCTTGGAACTTCGTCGAGTACGCTCAACAATAGAGATCGGAAGAG
+
FFFFFFFFFFFFFFFFFFFFFFFFFFFFFFFFFFFFFFFFFFFFF
@FS10000125:26:BPA73017-1023:1:1101:15200:1600 1:N:0:1
TCGGAAACTTCGTCGAGTACGCTCAACTCCCCAGATCGGAAGAGC
+
FFFFFFFFFFFFFFFFFFFFFFFFFFFFFFFFFFFFFFFFFFFFF
@FS10000125:26:BPA73017-1023:1:1101:15510:1600 1:N:0:1
TCGGAAACTTCGTCGAGTACGCTCAAGTAGTGAGATCGGAAGAGC
+
FF:FFFFFFFFFFFFFFFFFFFFFFFFFFFFFFFFFFFFFFFFFF
@FS10000125:26:BPA73017-1023:1:1101:15960:1600 1:N:0:1
GCGGAAACTTCGTCGAGTACGCTCAAACGTGAAGATCGGAAGAGC
+
,FF:FFFF,FF::F:F:FF,:FFF,FFF,F:FF:F:F:FFFFF,F
@FS10000125:26:BPA73017-1023:1:1101:16150:1600 1:N:0:1
TTGCAGAACTTCGTCGAGTACGCTCAAAACGTGAGATCGGAAGAG
+
FFFFFFFFFFFFFFFFFFFFFFFFFFFFFFFFFFFFFFFFFFFFF
@FS10000125:26:BPA73017-1023:1:1101:1290:1610 1:N:0:1
TTTGTCATCTTCGTCGAGTACGCTCAACAGGTAGATCGGAAAAGC
+
FFF,::FF,FFFFFF:FFFFF:FFF,F::,::F,F:,:,FFFFF:
@FS10000125:26:BPA73017-1023:1:1101:1470:1610 1:N:0:1
TCGTAAACTTCGTCGAGTACGCTCAATTAAGAAGATCGGAAGAGC
+
FFFFFFFFFFFFFFFFFFFFFFFFFFFFFFFFFFFFFFFFFFFFF
@FS10000125:26:BPA73017-1023:1:1101:1930:1610 1:N:0:1
CCCTAAACTTCGTCGAGTACGCTCAAATTAAGAGATCGGAACAGC
+
FFFF:FFFFFFFFFFFFFFFFFFFFFFFFFFFF:FFFFFFFFF:F
@FS10000125:26:BPA73017-1023:1:1101:2260:1610 1:N:0:1
TTGTAAAAACTTCGTCGAGTACGCTCAAGTCATCAGATCGGAAGA
+
FFFFFFFFFFFFFFFFFFFFFFFFFFFFFFFFFFFFFFFFFFFFF
@FS10000125:26:BPA73017-1023:1:1101:2870:1610 1:N:0:1
CCCTGCAAACTTCGTCGAGTACGCTCAATTACTAAGATCGGAAGA
+
FFFFFFFFFFFFFFFFFFFFFFFFFFFFFFFFFFFFFFFFFFFFF
@FS10000125:26:BPA73017-1023:1:1101:2930:1610 1:N:0:1
GGGTGAACTTCGTCGAGTACGCTCAAATTTGTAGATCGGAAGAGC
+
FFFFFFFFFFFFFFFFFFFFFFFFFFFFFFFFFFFFFFFFFFFFF
@FS10000125:26:BPA73017-1023:1:1101:3180:1610 1:N:0:1
TTGTGAACTCCGTCGAGTACGCTCAATAGTTCAGATCGGAAGAGC
+
FFFFFFFFFFFFFFFFFFFFFFFFFF:FFFFFFFFFFFFFFFFFF
@FS10000125:26:BPA73017-1023:1:1101:3690:1610 1:N:0:1
TTGCAGAACTTCGTCGAGTACGCTCTATTGACGAGATCGGAAGAG
+
FFF:FFFF,,FF,FF,F,::,,F,F,FFF:F,,:,:::,FFF,FF
@FS10000125:26:BPA73017-1023:1:1101:3920:1610 1:N:0:1
CAGCAACTTCGTCGAGTACGCTCAATATTCAAGATCGGAAGAGCA
+
FFFFFFFFFFFFFFFFFFFFFFFFF:FFFFFFFFFFFFFFFFFFF
@FS10000125:26:BPA73017-1023:1:1101:4050:1610 1:N:0:1
GCGTTAGCAACTTCGTCGAGTACGCTCAAGATTGCAGATCGGAAC
+
FFFFFFFFFFFFFFFFFFFFFFFFFFFFFFFFFFFFFFFFFFFFF
@FS10000125:26:BPA73017-1023:1:1101:4090:1610 1:N:0:1
TTGACTGGACTTCGTCGAGTACGCTCAACCAATAAGATCGGAAGA
+
FFFFFFFFFFFFFFFFFFFFFFFFFFFFFFFFFFFFFFFFFFFFF
@FS10000125:26:BPA73017-1023:1:1101:5210:1610 1:N:0:1
TCGATAACTTCGTCGAGTACGCTCAATGCAAAAGATCGGAAGAGC
+
FFFFFFFFFFFFFFFFFFFFFFFFFFFFFFFFFFFFFFFFFFFFF
@FS10000125:26:BPA73017-1023:1:1101:5230:1610 1:N:0:1
TTGTGGAACTTCGTCGAGTACGCTCAATTCCAGAGATCGGAAGAG
+
FFFFFFFFFFFFFFFFFFFFFFFFFFFFFFFFFFFFFFFFFFFFF
@FS10000125:26:BPA73017-1023:1:1101:5350:1610 1:N:0:1
GACAATAACTTCGTCGAGTACGCTCAAACGGTTAGATCGGAAGAG
+
F:::FFFFFFFFFF::,FF::FFFF,F,FF:FF::FFF:FFFF::
@FS10000125:26:BPA73017-1023:1:1101:5770:1610 1:N:0:1
TCGCCAACTTCGTCGAGTACGCTCAAGGGTCCAGATCGGAAGAGC
+
FFFFFFFFFFFFFFFFFFFFFFFFFFFFFFFFFFFFFFFFFFFFF
@FS10000125:26:BPA73017-1023:1:1101:5940:1610 1:N:0:1
TCGTCAACTTCGTCGAGTACGCTCAAGTAGACAGATCGGAAGAGC
+
FFFFFFFFFFFFFFFFFFFFFFFFFFFFFFFFFFFFFFFFFFFFF
@FS10000125:26:BPA73017-1023:1:1101:5960:1610 1:N:0:1
TTGTTGAACTTCGTCGAGTACGCTCAATGTAACAGATCGGAAGAG
+
,FFFFFFFFFFFFFFFFFFFFFFFFFFFFFFFFFFFFFFFFFFFF
@FS10000125:26:BPA73017-1023:1:1101:6660:1610 1:N:0:1
TTGACTGGACTTCGTCGAGTACGCTCAAAGGATTAGATCGGAAGA
+
FFFFFFFFFFFFFFFFFFFFFFFFFFFFFFFFFFFFFFFFFFFFF
@FS10000125:26:BPA73017-1023:1:1101:6880:1610 1:N:0:1
TTGAACAAACTTCGTCGAGTACGCTCAATAATGAAGATCGGAAGA
+
FFFFFFFFFFF:FFFFFFFFFFFFFFFFFFFFFFFFFFFFFFFFF
@FS10000125:26:BPA73017-1023:1:1101:7080:1610 1:N:0:1
TTTGTAACTTCGTCGAGTACGCTCAAGTCCGAAGATCGGAAGAGC
+
:FFFFFFFFFFFFFFFFFFFFFFFFFFFFFFFFFFFFFFFFFFFF
@FS10000125:26:BPA73017-1023:1:1101:7310:1610 1:N:0:1
TTGACTGGACTTCGTCGAGTACGCTCAACCTTTAAGATCGGAAGA
+
:FFFFFFFFFFFFFFFFFFFFFFFFFFFFFFFFFFFFFFFFFFFF
@FS10000125:26:BPA73017-1023:1:1101:7330:1610 1:N:0:1
TTGTATAACTTCGTCGAGTACGCTCAAAGCAATAGATCGGAAGAG
+
FFFFFFFFFFFFFFFFFFFFFFFFFFFFFFFFFFFFFFFFFFFFF
@FS10000125:26:BPA73017-1023:1:1101:7680:1610 1:N:0:1
TCATTGACTTAGTCGAGTACGCTCAAGTTTCCAGATCGGAAGAGC
+
FFFFFFFFFFFFFFFFFFFFFFFFFFFFFFFFFFFFFFFFFFFFF
@FS10000125:26:BPA73017-1023:1:1101:8170:1610 1:N:0:1
TCGGTAACTTCGTCGAGTACGCTCAACAAGTAAGATCGGAAGAGC
+
FFFFFFFFFFFFFFFFFFFFFFFFFFFFFFFFFFFFFFFFFFFFF
@FS10000125:26:BPA73017-1023:1:1101:8490:1610 1:N:0:1
GCGAGACTCTTCGTCGAGTACGCTCAAGGATGTAGATCGGAAGAG
+
FFFFFFFFFFFFFFFFFFFFFFFFFFFFFFFFFFFFFFFFFFFFF
@FS10000125:26:BPA73017-1023:1:1101:8630:1610 1:N:0:1
GTGCCAACTTCGTCGAGTACGCTCAAGAAGTGAGATCGGAAGAGC
+
F:FFFFFFFFFFFFFFFFFFFFFFFFFFFFFFFFFFFFFFFFFFF
@FS10000125:26:BPA73017-1023:1:1101:8900:1610 1:N:0:1
CCGGGATTTCGTCGAGTACGCTCAATCCTTCAGATCGGAAGAGCA
+
F,FFFFFFFFFFFF:FFFFFFFF:FFF::FFFF:FF:F,FFFFFF
@FS10000125:26:BPA73017-1023:1:1101:9090:1610 1:N:0:1
TCTGGAACTTCGTCGAGTACGCTCAATGGTTGAGATCGGAAGAGC
+
FFFFFFFFFFFFFFFFFFFFFFFFFFFFFFFFFFFFFFFFFFFFF
@FS10000125:26:BPA73017-1023:1:1101:9150:1610 1:N:0:1
TCGAGGAAACTTCGTCGAGTACGCTCAAATTCCAAGATCGGAAGA
+
FFFFFFFFFFFFFFFFFFFFFFFFFFFFFFFFFFFFFFFFFFFFF
@FS10000125:26:BPA73017-1023:1:1101:9260:1610 1:N:0:1
GCGGCATCTTCGTCGAGTACGCTCAAACCAGGAGATCGGAAGAGC
+
FFFFFFFFFFFFFFFFFFFFFFFFFFFFFFFFFFFFFFFFFFFFF
@FS10000125:26:BPA73017-1023:1:1101:11230:1610 1:N:0:1
GGGTGAACTTCGTCGAGTACGCTCAACACTAAAGATCGGAAGAGC
+
FFFFFFFFFFFFFFFFFFFFFFFFFFFFFFFFFFFFFFFFFFFFF
@FS10000125:26:BPA73017-1023:1:1101:11410:1610 1:N:0:1
TGGATAACTTCGTCGAGTACGCTCAAAGACGTAGATCGGAAGAGC
+
FFFFFFFFFFFFFFFFFFFFFFFFFFFFFFFFFFFFFFFFFFFFF
@FS10000125:26:BPA73017-1023:1:1101:11470:1610 1:N:0:1
TTGCATAACTTCGTCGAGTACGCTCAAAATGTTAGATCGGAAGAG
+
FFFFFFFFFFFFFFFFFFFFFFFFFFFFFFFFFFFFFFFFFFFFF
@FS10000125:26:BPA73017-1023:1:1101:12010:1610 1:N:0:1
TCGGGAACTTCGTCGAGTACGCTCAATAAGTAAGATCGGAAGAGC
+
FFFFFFFFFFFFFFFFFFFFFFFFFFFFFFFFFFFFFFFFFFFFF
@FS10000125:26:BPA73017-1023:1:1101:12740:1610 1:N:0:1
TGGCAAACTTCGTCGAGTACGCTCAACGGGTTAGATCGGAAGAGC
+
F:FFFFFFFFFFFFFFFFFFFFFFFFFFFFFFFFFFFFFFFFFFF
@FS10000125:26:BPA73017-1023:1:1101:12840:1610 1:N:0:1
TTGTCAACTTCGTCGAGTACGCTCAAATAAAGAGATCGGAAGAGC
+
FFFFFFFFFFFFFFFFFFFFFFFFFFFFFFFFFFFFFFFFFFFFF
@FS10000125:26:BPA73017-1023:1:1101:12900:1610 1:N:0:1
TAGCCAGCCTTCGTCGAGTACGCTCAAACGAGAAGATCGGAAGAG
+
FFFFFFFFFFFFFFFFFFFFFFFFFFFFFFFFFFFFFFFFFFFFF
@FS10000125:26:BPA73017-1023:1:1101:12930:1610 1:N:0:1
TCGCTAACTTCGTCGAGTACGCTCAAAGTGAAAGATCGGAAGAGC
+
FFFFFFFFFFFFFFFFFFFFFFFFFFFFFFFFFFFFFFFFFFFFF
@FS10000125:26:BPA73017-1023:1:1101:13060:1610 1:N:0:1
TTGACTGGACCTTCGTCGAGTACGCTCAAACCGAGAGATCGGAAG
+
FFFFFFFFFFFFFFFFFFFFFFFFFFFFFFFFFFFFFFFFFFFFF
@FS10000125:26:BPA73017-1023:1:1101:13310:1610 1:N:0:1
GCGGTAACTTCGTCGAGTACGCTCAATTAAGGAGATCGGAAGAGC
+
FFFFFFFFFFFFFFFFFFFFFFFFFFFFFFFFFFFFFFFFFFFFF
@FS10000125:26:BPA73017-1023:1:1101:13340:1610 1:N:0:1
TTGAAACTTCGTCGAGTACGCTCAATAGATTAGATCGGAAGAGCA
+
F:FFFFFFFFFFFFFFFFFFFFFFF:FFFFFFFFFFFFFFFFFFF
@FS10000125:26:BPA73017-1023:1:1101:14010:1610 1:N:0:1
TAGTAAACTTCGTCGAGTACGCTCAAGGTCGGAGATCGGAAGAGC
+
FFFFFFFFFFFFFFFFFFFFFFFFFFFFFFFFFFFFFFFFFFFFF
@FS10000125:26:BPA73017-1023:1:1101:14520:1610 1:N:0:1
GCGCTAACTTCGTCGAGTACGCTCAAGCGCCGAGATCGGAAGAGC
+
FFFFFFFFFFFFFFFFFFFFFFFFFFFFFFFFFFFFFFFFFFFFF
@FS10000125:26:BPA73017-1023:1:1101:14910:1610 1:N:0:1
TCCCATAACTTCGTCGAGTACGCTCAATAGGAGAGATCGGAAGAG
+
FFFFFFFFFFFFFFFFFFFFFFFFFFFFFFFFFFFFFFFFFFFFF
@FS10000125:26:BPA73017-1023:1:1101:1460:1620 1:N:0:1
TCGCAATCAACTTCGTCGAGTACGCTCAAACCGAGAGATCGGAAG
+
FFFFFFFFFFFFFFFFFFFFFFFFFFFFFFFFFFFFFFFFFFFFF
@FS10000125:26:BPA73017-1023:1:1101:1860:1620 1:N:0:1
TCGGTAACTTCGTCGAGTACGCTCAAGCATTCAGATCGGAAGAGC
+
FFF,,::F,,FF,FF,F:FF,FFF:,,FF:,FFFF:,F:FF,FF:
@FS10000125:26:BPA73017-1023:1:1101:2520:1620 1:N:0:1
CCGATAACTGTCGAGTACGCTCAACTGCATAGATCGGAAGAGCAC
+
FFFF:FFFFFFFFFFFFFFFFFFFFFFFFF:FFFFFFFFFFFFFF
@FS10000125:26:BPA73017-1023:1:1101:2940:1620 1:N:0:1
TCTGCAACTTCGTCGAGTACGCTCAACAAAAAAGATCGGAAGAGC
+
FFFFFFFFFFFFFFFFFFFFFFFFFFFFFFFFFFFFFFFFFFFFF
@FS10000125:26:BPA73017-1023:1:1101:3640:1620 1:N:0:1
AAGGAACTTCGTCGAGTACGCTCAAGACCGGAGATCGGAAGAGCA
+
FFFFFFFFFFFFFFFFFFFFFFFFFFFFFFFFFFFFFFFFFFFFF
@FS10000125:26:BPA73017-1023:1:1101:4020:1620 1:N:0:1
CCGTCAACTTCGTCGAGTACGCTCAAAGCAAGAGATCGGAAGAGC
+
FFFFFFFFFFFFFFFFFFFFFFFFFFFFFFFFFFFFFFFFFFFFF
@FS10000125:26:BPA73017-1023:1:1101:4160:1620 1:N:0:1
TTGCTTAACTTCGTCGAGTACGCTCAAGACAGGAGATCGGAAGAG
+
FF,F:,,FFFFFFFF:FFFF:FFFF,FFFFFF,FFFFF:FFFFFF
@FS10000125:26:BPA73017-1023:1:1101:5090:1620 1:N:0:1
TCGGTAACTTCGTCGAGTACGCTCAATCAAAAAGATCGGAAGAGC
+
FFFFFFFFFFFFFFFFFFFFFFFFFFFFFFFFFFFFFFFFFFFFF
@FS10000125:26:BPA73017-1023:1:1101:5680:1620 1:N:0:1
GCGAAAACCTTCGTCGAGTACGCTCAATACAAAAGATCGGAAGAG
+
FFFFFFFFFFFFFFFFFFFFFFFFFFFFFFFFFFFFFFFFFFFFF
@FS10000125:26:BPA73017-1023:1:1101:5910:1620 1:N:0:1
GGGAACTTCGTCGAGTACGCTCAAACTTGAAGATCGGAAGAGCAC
+
FFFF:FFFFFFFFFFFFFFFFFFFFFFFFFFFFFFFFFFFFFFFF
@FS10000125:26:BPA73017-1023:1:1101:6110:1620 1:N:0:1
GCGGGGAAACTTCGTCGAGTACGCTCAATAACTAAGATCGGAAGA
+
FFFFFFFFFFFFFFFFFFFFFFFFFFFFFFFFFFFFFFFFFFFFF
@FS10000125:26:BPA73017-1023:1:1101:6730:1620 1:N:0:1
TTGCAGAACTTCGTCGAGTACGCTCAATATTACAGATCGGAAGAG
+
FFFFFFFFFFFFFFFFFFFFFFFFFFFFFFFFFFFFFFFFFFFFF
@FS10000125:26:BPA73017-1023:1:1101:6750:1620 1:N:0:1
CTGGCAATAACTTCGTCGAGTACGCTCAATATCTCAGATCGGAAG
+
FFFFFFFFFFFFFFFFFFFFFFFFFFFFFFFFFFFFFFFFFFFFF
@FS10000125:26:BPA73017-1023:1:1101:7090:1620 1:N:0:1
TCATTAACTTCGTCGAGTACGCTCAAGAATTCAGATCGGAAGAGC
+
FFFFFFFFFFFFFFFFFFFFFFFFFFFFFFFFFFFFFFFFFFFFF
@FS10000125:26:BPA73017-1023:1:1101:7130:1620 1:N:0:1
TCGCAGAAACTTCGTCGAGTACGCTCAATGAGAGAGATCGGAAGA
+
FFFFFFFFFFFFFFFFFFFFFFFFFFFFFFFFFFFFFFFFFFFFF
@FS10000125:26:BPA73017-1023:1:1101:7730:1620 1:N:0:1
TTGACTGGACTTCGTCGAGTACGCTCAACCGAGTAGATCGGAAGA
+
FFFFFFFFFFFFFFFFFFFFFFFFFFFFFFFFFFFFFFFFFFFFF
@FS10000125:26:BPA73017-1023:1:1101:7990:1620 1:N:0:1
TTGGAACTTCGTCGAGTACGCTCAAGGTATAAGATCGGAAGAGCA
+
:FFFFFFFFFFFFFFFFFFFFFFFFFFFFFFFFFFFFFFFFFFFF
@FS10000125:26:BPA73017-1023:1:1101:8400:1620 1:N:0:1
TTGATGAACTTCGTCGAGTACGCTCAATCTTCGAGATCGGAAGAG
+
FFFFFFFFFFFFFFFFFFFFFFFFFFFFFFFFFFFFFFFFFFFFF
@FS10000125:26:BPA73017-1023:1:1101:8510:1620 1:N:0:1
ACGGAAACTTCGTCGAGTACGCTCAACGTGGCAGATCGGAAGAGC
+
FFFFFFFFFFFFFFFFFFFFFFFFFFFFFFFFFFFFFFFFFFFFF
@FS10000125:26:BPA73017-1023:1:1101:9260:1620 1:N:0:1
GCGGCATCTTCGTCGAGTACGCTCAAACCAGGAGATCGGAAGAGC
+
FFFFFFFFFFFFFFFFFFFFFFFFFFFFFFFFFFFFFFFFFFFFF
@FS10000125:26:BPA73017-1023:1:1101:9370:1620 1:N:0:1
TCGGGAACTTCGTCGAGTACGCTCAATAGTTTAGATCGGAAGAGC
+
FFFFFFFFFFFFFFFFFFFFFFFFFFFFFFFFFFFFFFFFFFFFF
@FS10000125:26:BPA73017-1023:1:1101:10030:1620 1:N:0:1
TTGACTGGACTTCGTCGAGTACGCTCAATGATTGAGATCGGAAGA
+
FFFFFFFFFFFFFFFFFFFFFFFFFFFFFFFFFFFFFFFFFFFFF
@FS10000125:26:BPA73017-1023:1:1101:10190:1620 1:N:0:1
TTGACTGGACTTCGTCGAGTACGCTCAAGTTATAAGATCGGAAGA
+
FFFFFFFFFFFFFFFFFFFFFFFFFFFFFFFFFFFFFFFFFFFFF
@FS10000125:26:BPA73017-1023:1:1101:10520:1620 1:N:0:1
TTGGAAACTTCGTCGAGTACGCTCAAAGGTCAAGATCGGAAGAGC
+
FFFFFFFFFFFFFFFFFFFFFFFFFFFFFFFFFFFFFFFFFFFFF
@FS10000125:26:BPA73017-1023:1:1101:11180:1620 1:N:0:1
TTGACTGGACTTCGTCGAGTACGCTCAACCGCACAGATCGGAAGA
+
FFFFFFFFFFFFFFFFFFFFFFFFFFFFFFFFFFFFFFFFFFFFF
@FS10000125:26:BPA73017-1023:1:1101:11630:1620 1:N:0:1
TTGAGACTCTTCGTCGAGTACGCTCAACCAATAAGATCGGAAGAG
+
FFFFFFFFFFFFFFFFFFFFFFFFFFFFFFFFFFFFFFFFFFFFF
@FS10000125:26:BPA73017-1023:1:1101:11690:1620 1:N:0:1
TTGCAAACTTCGTCGAGTACGCTCAACTTGTAAGATCGGAAGAGC
+
:F:FFFFFFFFFFFFFFFFFFFFF:FFFFFFFFFFFFFF,FFFFF
@FS10000125:26:BPA73017-1023:1:1101:11720:1620 1:N:0:1
TCGGCGACTTTCGTCGAGTACGCTCAATACACTAGATCGGAAGAG
+
FF::FFFFFFFFFFFFFFFFFFFFFFFFFFFFFFFFFFFFFFFFF
@FS10000125:26:BPA73017-1023:1:1101:12270:1620 1:N:0:1
CCGGGAACTTCGTCGAGTACGCTCAAGACCTCAGATCGGAAGAGC
+
FFFFFFFFFFFFFFFFFFFFFFFFFFFFFFFFFFFFFFFFFFFFF
@FS10000125:26:BPA73017-1023:1:1101:12340:1620 1:N:0:1
TTGTCTAACTTCGTCGAGTACGCTCAATGGGGCAGATCGGAAGAG
+
FFFFFFFFFFFFFFFFFFFFFFFFFFFFFFFFFFFFFFFFFFFFF
@FS10000125:26:BPA73017-1023:1:1101:12400:1620 1:N:0:1
TCGTTAACTTCGTCGAGTACGCTCAAGGTAGAAGATCGGAAGAGC
+
FFFFFFFFFFFFFFFFFFFFFFFFFFFFFFFFFFFFFFFFFFFFF
@FS10000125:26:BPA73017-1023:1:1101:12570:1620 1:N:0:1
TCGGGAACTTCGTCGAGTACGCTCAATAAGTAAGATCGGAAGAGC
+
FFFFFFFFFFFFFFFFFFFFFFFFFFFFFFFFFFFFFFFFFFFFF
@FS10000125:26:BPA73017-1023:1:1101:13140:1620 1:N:0:1
CTGAAGCAACTTCGTCGAGTACGCTCAAAGAATTAGATCGGAAGA
+
FFFFFFFFFFFFFFFFFFFFFFFFFFFFFFFFFFFFFFFFFFFFF
@FS10000125:26:BPA73017-1023:1:1101:13390:1620 1:N:0:1
TTGACTAACTTCGTCGAGTACGCTCAAAATAGAAGATCGGAAGAG
+
:FFFFFFFFFFFFFFFFFFFFFFFFFFFFFFFFFFFFFFFFFFFF
@FS10000125:26:BPA73017-1023:1:1101:13450:1620 1:N:0:1
GCGGTAACTTCGTCGAGTACGCTCAAGACTAGAGATCGGAAGAGC
+
,FF:FF:FFFFFFFFFFFFFFFFFFFFFFFFFFFFFFFFFFFFFF
@FS10000125:26:BPA73017-1023:1:1101:13690:1620 1:N:0:1
CCGTTAACTTCGTCGAGTACGCTCAAAATTGCAGATCGGAAGAGC
+
FFFFFFFFFFFFFFFFFFFFFFFFFFFFFFFFFFFFFFFFFFFFF
@FS10000125:26:BPA73017-1023:1:1101:14470:1620 1:N:0:1
GCGGAACTTCGTCGAGTACGCTCAAGACCCTAGATCGGAAGAGCA
+
FFFFFFFFFFFFFFFFFFFFFFFFFFFFFFFFFFFFFFFFFFFFF
@FS10000125:26:BPA73017-1023:1:1101:14980:1620 1:N:0:1
TTGACTGGACTTCGTCGAGTACGCTCAAACGCAGAGATCGGAAGA
+
FFFFFFFFFFFFFFFFFFFFFFFFFFFFFFFFFFFFFFFFFFFFF
@FS10000125:26:BPA73017-1023:1:1101:15370:1620 1:N:0:1
TTTGACTGGAGTTCGTCGAGTACGCTCAAGGCATGAGATCGGAAG
+
:,,,FFF:F:FF,FFFFFFF:FFFFFFFFFFFFFF,FFFF,FFFF
@FS10000125:26:BPA73017-1023:1:1101:15390:1620 1:N:0:1
TCGGCAACTTCGTCGAGTACGCTCAAAATGTTAGATCGGAAGAGC
+
FFFFFFFFFFFFFFFFFFFFFFFFFFFFFFFFFFFFFFFFFFFFF
@FS10000125:26:BPA73017-1023:1:1101:16130:1620 1:N:0:1
GAGATAACTTCGTCGAGTACGCTCAATAACAGAGATCGGAAGAGC
+
:FF:FFFFFFFFFFFFFFFFFFFFFFFF:FFFFFFFFFFFFFFFF
@FS10000125:26:BPA73017-1023:1:1101:1010:1630 1:N:0:1
ACGGCAATTTCGTCGAGTACGCTCAAGGACAGAGATCGGAAGAGC
+
FFFFFFFFFFFFFFFFFFFFFFFFFFFFFFFFFFFFFFFFFFFFF
@FS10000125:26:BPA73017-1023:1:1101:1150:1630 1:N:0:1
GAGTTAACTTCGTCGAGTACGCTCAATGTAATAGATCGGAAGAGC
+
FFFFFFFFF,FFFFFFFFFFFFFFFFFFFFFFFFFFFFFFFFFFF
@FS10000125:26:BPA73017-1023:1:1101:1920:1630 1:N:0:1
GGGGAAACTTCGTCGAGTACGCTCAATGCGATAGATCGGAAGAGC
+
FFFFFFFFFFFFFFFFFFFFFFFFFFFFFFFFFFFFFFFFFFFFF
@FS10000125:26:BPA73017-1023:1:1101:2050:1630 1:N:0:1
TTGACTGGACTTCGTCGAGTACGCTCAAGGGCTAAGATCGGAAGA
+
FFFFFFFFFFFFFFFFFFFFFFFFFFFFFFFFFFFFFFFFFFFFF
@FS10000125:26:BPA73017-1023:1:1101:3570:1630 1:N:0:1
GAGGGAACTTCGTCGAGTACGCTCAATAAATCAGATCGGAAGAGC
+
FFFFFFFFFFFFFFFFFFFFFFFFFFFFFFFFFFFFFFFFFFFFF
@FS10000125:26:BPA73017-1023:1:1101:4210:1630 1:N:0:1
TCGCAGAACTTCGTCGAGTACGCTCAAACAGACAGATCGGAAGAG
+
FFFFFFFFFFFFFFFFFFFFFFFFFFFFFFFFFFFFFFFFFFFFF
@FS10000125:26:BPA73017-1023:1:1101:4890:1630 1:N:0:1
CCGTAAACTTCGTGAGTACGCTCAATTAGAAAGATCGGAAGAGCA
+
FFFFFFFFFFFFFFFFFFFFFFFFFFFFFFFFFFFFFFFFFFFFF
@FS10000125:26:BPA73017-1023:1:1101:4910:1630 1:N:0:1
TTGAAACTTCGTCGAGTACGCTCAATTAAAGAGATCGGAAGAGCA
+
FFFFFFFFFFFFFFFFFFFFFFFFFFFFFFFFFFFFFFFFFFFFF
@FS10000125:26:BPA73017-1023:1:1101:5090:1630 1:N:0:1
TGTCTAACTTCGTCGAGTACGCTCAACTAGAGAGATCGGAAGAGC
+
FFFFFFFFFFFFFFFFFFFFFFFFFFFFFFFFFFFFFFFFFFFFF
@FS10000125:26:BPA73017-1023:1:1101:5280:1630 1:N:0:1
GCGAAAACTTCGTCGAGTACGCTCAAGAGAATAGATCGGAAGAGC
+
FFFFFFFFFFFFFFFFFFFFFFFFFFFFFFFFFFFFFFFFFFFFF
@FS10000125:26:BPA73017-1023:1:1101:5530:1630 1:N:0:1
GCGTTAACTTCGTCGAGTACGCTCAAATAGAGAGATCGGAAGAGC
+
FFFFFFFFFFFFFFFFFFFFFFFFFFFFFFFFFFFFFFFFFFFFF
@FS10000125:26:BPA73017-1023:1:1101:5580:1630 1:N:0:1
TTGATAACTTCGTCGAGTACGCTCAAAATAAGAGATCGGAAGAGC
+
FFFFFFFFFFFFFFFFFFFFFFFFFFFFFFFFFFFFFFFFFFFFF
@FS10000125:26:BPA73017-1023:1:1101:5890:1630 1:N:0:1
TCAGCAACTTCGTCGAGTACGCTCAATTTGATAGATCGGAAGAGC
+
,FF:FFFFFFF,FFFF,FFF:FFF,F:FFFFF,:FFFF:FFFFFF
@FS10000125:26:BPA73017-1023:1:1101:7350:1630 1:N:0:1
AGGGGGGAACTTCGTCGAGTACGCTCAACAATAAAGATCGGAAGA
+
FFFFFFFFFFFFFFFFFFFFFFFFFFFFFFFFFFFFFFFFFFFFF
@FS10000125:26:BPA73017-1023:1:1101:7890:1630 1:N:0:1
AACTATAACTTCGTCGAGTACGCTCAAAACAAGAGATCGGAAGAG
+
FFFFFFFFFFFFFFFFFFFFFFFFFFFFFFFFFFFFFFFFFFFFF
@FS10000125:26:BPA73017-1023:1:1101:8360:1630 1:N:0:1
TCGGTAACTTCGTCGAGTACGCTCAATCATAGAGATCGGAAGAGC
+
FFFFFFFFFFFFFFFFFFFFFFFFFFFFFFFFFFFFFFFFFFFFF
@FS10000125:26:BPA73017-1023:1:1101:8650:1630 1:N:0:1
GCGATAACTTCGTCGAGTACGCTCAAGTTTTTAGATCGGAAGAGC
+
FFFFFFFFFFFFFFFFFFFFFFFFFFFFFFFFFFFFFFFFFFFFF
@FS10000125:26:BPA73017-1023:1:1101:9310:1630 1:N:0:1
TGGCAATCTTCGTCGAGTACGCTCAACACCAAAGATCGGAAGAGC
+
FFFFFFFFFFFFFFFFFFFFFFFFFFFFFFFFFFFFFFFFFFFFF
@FS10000125:26:BPA73017-1023:1:1101:9490:1630 1:N:0:1
TTGACTGGAGTTCGTCGAGTACGCTCAAAATGAGAGATCGGAAGA
+
FFFFFFFFFF:FFFFFFF:FFFFFFFF,FF:FF:FFFFFFFFFFF
@FS10000125:26:BPA73017-1023:1:1101:9810:1630 1:N:0:1
TCGTCAACTTCGCCGAGTACGCTCAATAAGGGAGATCGGAAGAGC
+
FFFFFFFFFFFF,FFFFFFFFFFFFFFFFFFFFFFFFFFFFFFFF
@FS10000125:26:BPA73017-1023:1:1101:9850:1630 1:N:0:1
TTGCAAAACTTCGTCGAGTACGCTCAATGTTGGAGATCGGAAGAG
+
FFFFFFFFFFFFFFFFFFFFFFFFFFFFFFFFFFFFFFFFFFFFF
@FS10000125:26:BPA73017-1023:1:1101:11180:1630 1:N:0:1
GCGTCAACTTCGTCGAGTACGCTCAAGGAGATAGATCGGAAGAGC
+
FFFFFFFFFFFFFFFFFFFFFFFFFFFFFFFFFFFFFFFFFFFFF
@FS10000125:26:BPA73017-1023:1:1101:12040:1630 1:N:0:1
TTGGAACTTCGTCGAGTACGCTCAACCGTGAAGATCGGAAGAGCA
+
FFFFFFFFFFFFFFFFFFFFFFFFFFFFFFFFFFFFFFFFFFFFF
@FS10000125:26:BPA73017-1023:1:1101:12090:1630 1:N:0:1
CTGCTCAACTTCGTCGAGTACGCTCAATGGTATAGATCGGAAGAG
+
FFFFFFFFFFFFFFFFFFFFFFFFFFFFFFFFFFFFFFFFFFFFF
@FS10000125:26:BPA73017-1023:1:1101:13120:1630 1:N:0:1
CCGACAACTTCGTCGAGTACGCTCAAGATAATAGATCGGAAGAGC
+
FFFFFFFFFFFFFFFFFFFFFFFFFFFFFFFFFFFFFFFFFFFFF
@FS10000125:26:BPA73017-1023:1:1101:13310:1630 1:N:0:1
TTGACTAACTTCGTCGAGTACGCTCAAAATAGAAGATCGGAAGAG
+
FFFFFFFFFFFFFFFFFFFFFFFFFFFFFFFFFFFFFFFFFFFFF
@FS10000125:26:BPA73017-1023:1:1101:13380:1630 1:N:0:1
TTGACTGGACTTCGTCGAGTACGCTCAACATGGAAGATCGGAAGA
+
FFFFFFFFFFFFFFFFFFFFFFFFFFFFFFFFFFFFFFFFFFFFF
@FS10000125:26:BPA73017-1023:1:1101:13530:1630 1:N:0:1
TCGTAAACTTTCGTCGAGTACGCTCAAGGAAGGAGATCGGAAGAG
+
FFFFFFFFFFFFFFFFFFFFFFFFFFFFFFFFFFFFFFFFFFFFF
@FS10000125:26:BPA73017-1023:1:1101:13710:1630 1:N:0:1
TTGGACAAACTTCGTCGAGTACGCTCAACAATCTAGATCGGAAGA
+
FFFFFFFFFFFFFFFFFFFFFFFFFFFFFFFFFFFFFFFFFFFFF
@FS10000125:26:BPA73017-1023:1:1101:13830:1630 1:N:0:1
GAGGAAACTTCGTCGAGTACGCTCAACAATGCAGATCGGAAGAGC
+
FFFFFFFFFFFFFFFFFFFFFFFFFFFFFFFFFFFFFFFFFFFFF
@FS10000125:26:BPA73017-1023:1:1101:14340:1630 1:N:0:1
TTGGCAACTTCGTCGAGTACGCTCAAGATTATAGATCGGAAGAGC
+
FF,FFFFFFFFFFFFFFFFFFFFF:F:F:F:F:FFFFFFFFFFFF
@FS10000125:26:BPA73017-1023:1:1101:14510:1630 1:N:0:1
TAGCAAACTTCGTCGAGTACGCTCAAGGGTAGAGATCGGAAGAGC
+
FFFFFFFFFFFFFFFFFFFFFFFFFFFFFFFFFFFFFFFFFFFFF
@FS10000125:26:BPA73017-1023:1:1101:15400:1630 1:N:0:1
TCGACAACTTCGTCGAGTACGCTCAAAACGATAGATCGGAAGAGC
+
FF,FFFFFFFFFFFFFFFFFFFFFFF:,F,FFFFFFFFFFFFFFF
@FS10000125:26:BPA73017-1023:1:1101:15480:1630 1:N:0:1
TCGCAACTTCGTCGAGTACGCTCAAATTCTTAGATCGGAAGAGCA
+
FFFFFFFFFFFFFFFFFFFFFFFFFFFFFFFFFFFFFFFFFFFFF
@FS10000125:26:BPA73017-1023:1:1101:15570:1630 1:N:0:1
CTTCGTCGAGTACGCTCAACATGACAGATCGGAAGAGCACACGTC
+
FFFFFFFFFFFFFFFFFFFFFFFFFFFFFFFFFFFFFFFFFFF:F
@FS10000125:26:BPA73017-1023:1:1101:1640:1640 1:N:0:1
TCGTAAACTTCGTCGAGTACGCTCAAGACTACAGATCGGAAGAGC
+
FFFFFFFFFFFFFFFFFFFFFFFFFFFFFFFFFFFFFFFFFFFFF
@FS10000125:26:BPA73017-1023:1:1101:1710:1640 1:N:0:1
TTGACTGGACTTCGTCGAGTACGCTCAATACCGAAGATCGGAAGA
+
FFFFFFFFFFFFFFFFFFFFFFFFFFFFFFFFFFFFFFFFFFFFF
@FS10000125:26:BPA73017-1023:1:1101:3230:1640 1:N:0:1
GGGTTAACTTCGTCGAGTACGCTCAAGCAGAGAGATCGGAAGAGC
+
F:FFFFFFFFFFFFFFFFFFFFFFFFFFFFFFFFFFFFFFFFFFF
@FS10000125:26:BPA73017-1023:1:1101:3350:1640 1:N:0:1
ACGCTAACTTCGTCGAGTACGCTCAAGCACTTAGATCGGAAGAGC
+
:F:FFFFFFFFFFFFFFFFFFFFFFFFFFFFFFFFFFFFFFFFFF
@FS10000125:26:BPA73017-1023:1:1101:4130:1640 1:N:0:1
GGGCAGTAACTTCGTCGAGTACGCTCAATCTGAAAGATCGGAAGA
+
,,FFFFF:FFFFFFFFFFFFFFFFFFFFFFFFFFFFFFFFFFFFF
@FS10000125:26:BPA73017-1023:1:1101:4160:1640 1:N:0:1
ATAGCAACTTCGTCGAGTACGCTCAAAATGTCAGATCGGAAGAGC
+
::FFFFFFFFFFFFFFFFFFFFFFFFFFFFFFFFFFFFFFFFFFF
@FS10000125:26:BPA73017-1023:1:1101:4650:1640 1:N:0:1
TTGACCCAACTTCGTCGAGTACGCTCAAATAACTAGATCGGAAGA
+
FFFFFFFFFFFFFFFFFFFFFFFFFFFFFFFFFFFFFFFFFFFFF
@FS10000125:26:BPA73017-1023:1:1101:6140:1640 1:N:0:1
TCGACAACTTCGTCGAGTACGCTCAAATAAATAGATCGGAAGAGC
+
,F:FFFFFFFFFFFFFFFFFFFFFFFFFFFF:FFFFFFFFFFFFF
@FS10000125:26:BPA73017-1023:1:1101:6150:1640 1:N:0:1
TTGACTGGACTTCGTCGAGTACGCTCAACAGCTAAGATCGGAAGA
+
FF:FFFFFFFFFFFFFFFFFFFFFFFFFFFFFFFFFFFFFFFFFF
@FS10000125:26:BPA73017-1023:1:1101:6570:1640 1:N:0:1
TAGGCAACTTCGTCGAGTACGCTCAAGTGGAAAGATCGGAAGAGC
+
FFFFFFFFFFFFFFFFFFFFFFFFFFFFFFFFFFFFFFFFFFFFF
@FS10000125:26:BPA73017-1023:1:1101:6640:1640 1:N:0:1
CTGGGGCAACTTCGTCGAGTACGCTCAACGGGAGAGATCGGAAGA
+
FFFFFFFFFFFFFFFFFFFFFFFFFFFFFFFFFFFFFFFFFFFFF
@FS10000125:26:BPA73017-1023:1:1101:6660:1640 1:N:0:1
TTGACTGGACTTCGTCGAGTACGCTCAATTCCCCAGATCGGAAGA
+
FFFFFFFFFFFFFFFFFFFFFFFFFFFFFFFFFFFFFFFFFFFFF
@FS10000125:26:BPA73017-1023:1:1101:6680:1640 1:N:0:1
TTGTGGAACTTTCGTCGAGTACGCTCAAGACATAAGATCGGAAGA
+
FFFFFFFFFFFFFFFFFFFFFFFFFFFFFFFFFFFFFFFFFFFFF
@FS10000125:26:BPA73017-1023:1:1101:6720:1640 1:N:0:1
TTGTAAACTTCGTCGAGTACGCTCAAAGGTGGAGATCGGAAGAGC
+
FFFFFFFFFFFFFFFFFFFFFFFFFFFFFFFFFFFFFFFFFFFFF
@FS10000125:26:BPA73017-1023:1:1101:8950:1640 1:N:0:1
TTGCAGTGACTTCGTCGAGTACGCTCAAAACTATAGATCGGAAGA
+
FFFFFFFFFFFFFFFFFFFFFFFFFFFFFFFFFFFFFFFFFFFFF
@FS10000125:26:BPA73017-1023:1:1101:9010:1640 1:N:0:1
GCCTGCAACTTCGTCGAGTACGCTCAAGCCAGAAGATCGGAAGAG
+
FFFFFFFFFFFFFFFFFFFFFFFFFFFFFFFFFFFFFFFFFFFFF
@FS10000125:26:BPA73017-1023:1:1101:9670:1640 1:N:0:1
GAGTTAACTTCGTCGAGTACGCTCAAAATCATAGATCGGAAGAGC
+
FFFFFFFFFFFFFFFFFFFFFFFFFFFFFFFFFFFFFFFFFFFFF
@FS10000125:26:BPA73017-1023:1:1101:9710:1640 1:N:0:1
GGGGGAACTTCGTCGAGTACGCTCAATCAAGCAGATCGGAAGAGC
+
:FFFFFFFFFFFFFFFFFFFFFFFFFFFFFFFFFFFFFFFFFFFF
@FS10000125:26:BPA73017-1023:1:1101:10220:1640 1:N:0:1
TGTAAACTTCGTCGAGTACGCTCAATTCTATAGATCGGAAGAGCA
+
FFFFFFFFFFFFFFFFFFFFFFFFFFFFFFFFFFFFFFFFFFFFF
@FS10000125:26:BPA73017-1023:1:1101:10440:1640 1:N:0:1
TTGCTGAACTTCGTCGAGTACGCTCAATCACAAAGATCGGAAGAG
+
FFFFFFFFFFFFFFFFFFFFFFFFFFFFFFFFFFFFFFFFFFFFF
@FS10000125:26:BPA73017-1023:1:1101:11010:1640 1:N:0:1
GCGTAAACTTCGTCGAGTACGCTCAAATAGGAAGATCGGAAGAGC
+
FFFFFFFFFFFFFFFFFFFFFFFFFFFFFFFFFFFFFFFFFFFFF
@FS10000125:26:BPA73017-1023:1:1101:11840:1640 1:N:0:1
GCGGTAACTTCGTCGAGTACGCTCAACAAACCAGATCGGAAGAGC
+
FFFFFFFFFFFFFFFFFFFFFFFFFFFFFFFFFFFFFFFFFFFFF
@FS10000125:26:BPA73017-1023:1:1101:11920:1640 1:N:0:1
GCGCAGGAACTTCGTCGAGTACGCTCAAAAGTCTAGATCGGAAGA
+
:FFFFFFFFFFFFFFFFFFFFFFFFFFFFFFFFFFFFFFFFFFFF
@FS10000125:26:BPA73017-1023:1:1101:12050:1640 1:N:0:1
TTGACTGGACTTCGTCGAGTACGCTCAATTATCAAGATCGGAAGA
+
FFFFFFFFFFFFFFFFFFFFFFFFFFFFFFFFFFFFFFFFFFFFF
@FS10000125:26:BPA73017-1023:1:1101:12160:1640 1:N:0:1
TTTATTGAACTTCGTCGAGTACGCTCAACTATACAGATCGGAAGA
+
FFFFFFFFFFFFFFFFFFFFFFFFFFFFFFFFFFFFFFFFFFFFF
@FS10000125:26:BPA73017-1023:1:1101:12770:1640 1:N:0:1
TCATAAACTTCGTCGAGTACGCTCAAAACCAAAGATCGGAAGAGC
+
FFFFFFFFFFFFFFFFFFFFFFFFFFFFFFFFFFFFFFFFFFFFF
@FS10000125:26:BPA73017-1023:1:1101:13490:1640 1:N:0:1
TCGTAAACTTTCGTCGAGTACGCTCAAGGAAGGAGATCGGAAGAG
+
FFFFFFFFFFFFFFFFFFFFFFFFFFFFFFFFFFFFFFFFFFFFF
@FS10000125:26:BPA73017-1023:1:1101:14250:1640 1:N:0:1
TCGACGAACTTCGTCGAGTACGCTCAAGTTCGAGAGATCGGAAGA
+
FFFFFFFFFFFFFFFFFFFFFFFFFFFFFFFFFFFFFFFFFFFFF
@FS10000125:26:BPA73017-1023:1:1101:14280:1640 1:N:0:1
TGGCAAACTTTCGTCGAGTACGCTCAAGGATTTAGATCGGAAGAG
+
F,FFFFFFFFFFFFFFFFFFFFFFFFFF:FF:F:FFFFFFF:F:F
@FS10000125:26:BPA73017-1023:1:1101:14980:1640 1:N:0:1
GAGTAACTTCGTCGAGTACGCTCAATGGGGGAGATCGGAAGAGCA
+
FFFFFFFFFFFFFFFFFFFFFFFFFFFFFFFFFFFFFFFFFFFFF
@FS10000125:26:BPA73017-1023:1:1101:15540:1640 1:N:0:1
GCGGAAACTTCGTCGAGTACGCTCAACCCGACAGATCGGAAGAGC
+
FFFFFFFFFFFFFFFFFFFFFFFFFFFFFFFFFFFFFFFFFFFFF
@FS10000125:26:BPA73017-1023:1:1101:15560:1640 1:N:0:1
GAGAAAACTTCGTCGAGTACGCTCAAACTGGTAGATCGGAAGAGC
+
FFFFFFFFFFFFFFFFFFFFFFFFFFFFFFFFFFFFFFFFFFFFF
@FS10000125:26:BPA73017-1023:1:1101:15630:1640 1:N:0:1
TATCTAACTTCGTCGAGTACGCTCAATCAAGTAGATCGGAAGAGC
+
FFFFFFFFFFFFFFFFFFFFFFFFFFFFFFFFFFFFFFFFFFFFF
@FS10000125:26:BPA73017-1023:1:1101:15650:1640 1:N:0:1
TTTTGAGAACTTCGTCGAGTACGCTCAAAACTAAAGATCGGAAGA
+
FFFFFFFFFFFFFFFFFFFFFFFFFFFFFFFFFFFFFFFFFFFFF
@FS10000125:26:BPA73017-1023:1:1101:16100:1640 1:N:0:1
GGGGGATCTTCGTCGAGTACGCTCAATCAACGAGATCGGAAGAGC
+
FFFFFFFFFFFFFFFFFFFFFFFFFFFFFFFFFFFFFFFFFFFFF
@FS10000125:26:BPA73017-1023:1:1101:1040:1650 1:N:0:1
TTGCGCAACTTCGTCGAGTACGCTCAAATTTCAAGATCGGAAGAG
+
FFFFFFFFFFFFFFFFFFFFFFFFFFFFFFFFFFFFFFFFFFFFF
@FS10000125:26:BPA73017-1023:1:1101:2640:1650 1:N:0:1
GCGTTAACTTCGTCGAGTACGCTCAAATGGGTAGATCGGAAGAGC
+
FFFFFFFFFFFFFFFFFFFFFFFFFFFFFFFFFFFFFFFFFFFFF
@FS10000125:26:BPA73017-1023:1:1101:3530:1650 1:N:0:1
TTGAACAACTTCGTCGAGTACGCTCAATCAGTGAGATCGGAAGAG
+
FFFFFFFFFFFFFFFFFFFFFFFFFFFFFFFFFFFFFFFFFFFFF
@FS10000125:26:BPA73017-1023:1:1101:4060:1650 1:N:0:1
ACTTCGTCGAGTACGCTCAAGTACTTAGATCGGAAGAGCACACGT
+
FFFFFFFFFFFFFFFFFFFFFFFFFFFFFFFFFFFFFFFFFFFFF
@FS10000125:26:BPA73017-1023:1:1101:4330:1650 1:N:0:1
TCTTTGAAACTTCGTCGAGTACGCTCAAGGGGAAAGATCGGAAGA
+
FFFFFFFFFFFFFFFFFFFFFFFFFFFFFFFFFFFFFFFFFFFFF
@FS10000125:26:BPA73017-1023:1:1101:4550:1650 1:N:0:1
CTGTTAACTTCGTCGAGTACGCTAAACCGATAAGATCGGAAGAGC
+
FFFFFFFFFFFFFFFFFFFFFFFFFFFFFFFFFFFFFFFFFFFFF
@FS10000125:26:BPA73017-1023:1:1101:5190:1650 1:N:0:1
GCGACAACTTCGTCGAGTACGCTCAAGAGAAGAGATCGGAAGAGC
+
FFFFFFFFFFFFFFFFFFFFFFFFFFFFFFFFFFFFFFFFFFFFF
@FS10000125:26:BPA73017-1023:1:1101:5290:1650 1:N:0:1
CCGCAAACTTCGTCGAGTACGCTCAAATCAAAAGATCGGAAGAGC
+
FFFFFFFFFFFFFFFFFFFFFFFFFFFFFFFFFFFFFFFFFFFFF
@FS10000125:26:BPA73017-1023:1:1101:5310:1650 1:N:0:1
GCGGTAACTTCGTCGAGTACGCTCAAAGCTGGAGATCGGAAGAGC
+
,F,:FFF::FF::F,FFFF,:F::,FFF:F,,F:FF::FFFFF,F
@FS10000125:26:BPA73017-1023:1:1101:5800:1650 1:N:0:1
AGGGGAACTTCGTCGAGTACGCTCAAACTGAAAGATCGGAAGAGC
+
F,FFFFFFFFFFFFFFFFFFFFFFFFF:,FFFFFFFFFFFFFFFF
@FS10000125:26:BPA73017-1023:1:1101:6320:1650 1:N:0:1
GGGGGGGAACTTCGTCGAGTACGCTCAAGGCTATAGATCGGAAGA
+
FFFFFFFFFFFFFFFFFFFFFFFFFFFFFFFFFFFFFFFFFFFFF
@FS10000125:26:BPA73017-1023:1:1101:6330:1650 1:N:0:1
GCGGCAACTTCGTCGAGTACGCTCAAGTAAAAAGATCGGAAGAGC
+
FFFFFFFFFFFFFFFFFFFFFFFFFFFFFFFFFFFFFFFFFFFFF
@FS10000125:26:BPA73017-1023:1:1101:7150:1650 1:N:0:1
TTGCCAACTTCGTCGAGTACGCTCAAAGGTGAAGATCGGAAGAGC
+
,FFFFFFFFFFFFFFFFFFFFFFFFFFFFFFFFFFFFFFFFFFFF
@FS10000125:26:BPA73017-1023:1:1101:7430:1650 1:N:0:1
TTGACTGGACTTCGTCGAGTACGCTCAATTTTAAAGATCGGAAGA
+
FFFFFFFFFFFFFFFFFFFFFFFFFFFFFFFFFFFFFFFFFFFFF
@FS10000125:26:BPA73017-1023:1:1101:7450:1650 1:N:0:1
TTGACTGGACTTCGTCGAGTACGCTCAAATCTAAAGATCGGAAGA
+
FFFFFFFFFFFFFFFFFFFFFFFFFFFFFFFFFFFFFFFFFFFFF
@FS10000125:26:BPA73017-1023:1:1101:8030:1650 1:N:0:1
TTGCAAACTTCGTCGAGTACGCTCAACACGGGAGATCGGAAGAGC
+
FFFFFFFFFFFFFFFFFFFFFFFFFFFFFFFFFFFFFFFFFFFFF
@FS10000125:26:BPA73017-1023:1:1101:8160:1650 1:N:0:1
CCGTTAACTTTCGTCGAGTACGCTCAATTTGTTAGATCGGAAGAG
+
FFFFFFFFFFFFFFFFFFFFFFFFFFFFFFFFFFFFFFFFFFFFF
@FS10000125:26:BPA73017-1023:1:1101:9710:1650 1:N:0:1
TTGCTAAACTTCGTCGAGTACGCTCAAATGTGAAGATCGGAAGAG
+
FFFFFFFFFFFFFFFFFFFFFFFFFFFFFFFFFFFFFFFFFFFFF
@FS10000125:26:BPA73017-1023:1:1101:10050:1650 1:N:0:1
TTGACTGGACTTCGTCGAGTACGCTCAAACCTAAAGATCGGAAGA
+
,::FFFFFFFFFFFFFFFFFFFFFFFFFFFFFFFFFFFFFFFFFF
@FS10000125:26:BPA73017-1023:1:1101:10090:1650 1:N:0:1
CAGGCTGAACTTCGTCGAGTACGCTCAACAAAAAAGATCGGAAGA
+
FFFFFFFFFFFFFFFFFFFFFFFFFFFFFFFFFFFFFFFFFFFFF
@FS10000125:26:BPA73017-1023:1:1101:11040:1650 1:N:0:1
CCGGAAACTTCGTCGAGTACGCTCAAACCAAGAGATCGGAAGAGC
+
FFFFFFFFFFFFFFFFFFFFFFFFFFFFFFFFFFFFFFFFFFFFF
@FS10000125:26:BPA73017-1023:1:1101:11610:1650 1:N:0:1
CCCATAACTTCGTCGAGTACCGCTCAACGTTATAGATCGGAAGAG
+
FFFFFFFFFFFFFFFFFFFFFFFFFFFFFFFFFFFFFFFFFFFFF
@FS10000125:26:BPA73017-1023:1:1101:11840:1650 1:N:0:1
ACGTGAACTTCGTCGAGTACGCTCAACCGTAAAGATCGGAAGAGC
+
FFFFFFFFFFFFFFFFFFFFFFFFFFFFFFFFFFFFFFFFFFFFF
@FS10000125:26:BPA73017-1023:1:1101:13250:1650 1:N:0:1
GCGATAACTTCGTCGAGTACGCTCAACATACAAGATCGGAAGAGC
+
FFFFFFFFFFFFFFFFFFFFFFFFFFFFFFFFFFFFFFFFFFFFF
@FS10000125:26:BPA73017-1023:1:1101:13610:1650 1:N:0:1
GGGACAACTTCGTCGAGTACGCTCAATAGTAGAGATCGGAAGAGC
+
FFFFFF,FFFFFFFFFFFFFFFFFFFFFF:FFFFFFFFFFFFFFF
@FS10000125:26:BPA73017-1023:1:1101:14250:1650 1:N:0:1
GCGTTATCTTCGTCGAGTACGCTCAATGACAAAGATCGGAAGAGC
+
FFFFFFFFFFFFFFFFFFFFFFFFFFFFFFFFFFFFFFFFFFFFF
@FS10000125:26:BPA73017-1023:1:1101:14610:1650 1:N:0:1
TCAGACAACTTCGTCGAGTACGCTCAAGCAATGAGATCGGAAGAG
+
FFFFFFFFFFFFFFFFFFFFFFFFFFFFFFFFFFFFFFFFFFFFF
@FS10000125:26:BPA73017-1023:1:1101:14740:1650 1:N:0:1
TTTATCCAACTTCGTCGAGTACGCTCAAAAAACTAGATCGGAAGA
+
FFFFFFFFFFFFFFFFFFFFFFFFFFFFFFFFFFFFFFFFFFFFF
@FS10000125:26:BPA73017-1023:1:1101:15050:1650 1:N:0:1
ATTTATCTTCACTGATTACGCTCTCAATTCGTCATCTATAGTATT
+
F,FFF,F,:FF,:F:F:,FFF,::,F,,F,F,F:,F,,FFF,,FF
@FS10000125:26:BPA73017-1023:1:1101:15350:1650 1:N:0:1
CCGGCAACTTCGTCGAGTACGCTCAAACTGGGAGATCGGAAGAGC
+
FFFFFFFFFFFFFFFFFFFFFFFFFFFFFFFFFFFFFFFFFFFFF
@FS10000125:26:BPA73017-1023:1:1101:15600:1650 1:N:0:1
TCGCAAACTTCGTCGAGTACGCTCAAATAAATAGATCGGAAGAGC
+
FFFFFFFFFFFFFFF:FFFFFFFFF:FFFFFFFFFFFFFFFFFFF
@FS10000125:26:BPA73017-1023:1:1101:15900:1650 1:N:0:1
TCGCCAACTTCGTCGAGTACGCTCAACAGCCTAGATCGGAAGAGC
+
FFFFFFFFFFFFFFFFFFFFFFFFFFFFFFFFFFFFFFFFFFFFF
@FS10000125:26:BPA73017-1023:1:1101:1140:1660 1:N:0:1
TTGACTGGACTTCGTCGAGTACGCTCAAATTCCAAGATCGGAAGA
+
,:FFFFFFFFFFFFFFFFFFFFFF:FFFFFFFFFFFFFFFFFFFF
@FS10000125:26:BPA73017-1023:1:1101:1680:1660 1:N:0:1
TTGGTAACTTCGTCGAGTACGCTCAAATAAGTAGATCGGAAGAGC
+
FFFFFFFFFFFFFFFFFFFFFFFFFFFFFFFFFFFFFFFFFFFFF
@FS10000125:26:BPA73017-1023:1:1101:1700:1660 1:N:0:1
TTGGAAACTTCGTCGAGTACGCTCAAATATGTAGATCGGAAGAGC
+
FFFFFFFFFFFFFFFFFFFFFFFFFFFFFFFFFFFFFFFFFFFFF
@FS10000125:26:BPA73017-1023:1:1101:2460:1660 1:N:0:1
TTCGTAACTTCGTCGAGTACGCTCAAGATATGAGATCGGAAGAGC
+
FFFFFFFFFFFFFFFFFFFFFFFFFFFFFFFFFFFFFFFFFFFFF
@FS10000125:26:BPA73017-1023:1:1101:2620:1660 1:N:0:1
GCGAAACTTCGTCGAGTACGCTCAACCTAAAAGATCGGAAGAGCA
+
FFFFFFFFFFFFFFFFFFFFFFFFFFFFFFFFFFFFFFFFFFFFF
@FS10000125:26:BPA73017-1023:1:1101:2880:1660 1:N:0:1
TCTAAACTTCGTCGAGTACGCTCAACGGATTAGATCGGAAGAGCA
+
F,,,FFFFFFFFFFFFFFFFFFFFF,,,F,FFFFFFFFFFFFFFF
@FS10000125:26:BPA73017-1023:1:1101:3180:1660 1:N:0:1
TTGACTGGACTTCGTCGAGTACGCTCAAATCAAGAGATCGGAAGA
+
FFFFFFFFFFFFFFFFFFFFFFFFFFFFFFFFFFFFFFFFFFFFF
@FS10000125:26:BPA73017-1023:1:1101:3230:1660 1:N:0:1
TTGACTGGACTTCGTCGAGTACGCTCAAGTTCCTAGATCGGAAGA
+
FFFFFFFFFFFFFFFFFFFFFFFFFFFFFFFFFFFFFFFFFFFFF
@FS10000125:26:BPA73017-1023:1:1101:3420:1660 1:N:0:1
TGGCTGACTTCGTCGAGTACGCTCAAAGACTGAGATCGGAAGAGC
+
F:F::,FF:,:F:FF,FFF::FFF,,F::FFFFFF:,F,FF,FF:
@FS10000125:26:BPA73017-1023:1:1101:3440:1660 1:N:0:1
CAGGCAACTTCGTCGAGTACGCTCAAGATAAGAGATCGGAAGAGC
+
FFFFFFFFFFFFFFFFFFFFFFFFFFFFFFFFFFFFFFFFFFFFF
@FS10000125:26:BPA73017-1023:1:1101:4000:1660 1:N:0:1
GCGCTAACTTCGTCGAGTACGCTCAAAAGTGAAGATCGGAAGAGC
+
FFFFFFFFFFFFFFFFFFFFFFFFFFFFFFFFFFFFFFFFFFFFF
@FS10000125:26:BPA73017-1023:1:1101:4590:1660 1:N:0:1
GCGCGAACTTCGTCGAGTACGCTCAACGTTGAAGATCGGAAGAGC
+
FFFFFFFFFFFFFFFFFFFFFFFFFFFFFFFFFFFFFFFFFFFFF
@FS10000125:26:BPA73017-1023:1:1101:4740:1660 1:N:0:1
GAGATAACTTCGTCGAGTACGCTCAAACTAATAGATCGGAAGAGC
+
FFFFFFFFF:FFFFFFFFFFFFFFFFFFFFFFFFFFFFFFFFFFF
@FS10000125:26:BPA73017-1023:1:1101:5080:1660 1:N:0:1
TAGTTAACTTCGTCGAGTACGCTCAACAGACAAGATCGGAAGAGC
+
FFFFFFFFFFFFFFFFFFFFFFFFFFFFFFFFFFFFFFFFFFFFF
@FS10000125:26:BPA73017-1023:1:1101:5150:1660 1:N:0:1
CCGCCAACTTCGTCGAGTACGCTCAAATGGACAGATCGGAAGAGC
+
FFFFFFFFFFFFFFFFFFFFFFFFFFFFFFFFFFFFFFFFFFFFF
@FS10000125:26:BPA73017-1023:1:1101:5280:1660 1:N:0:1
GCGGAAACTTCGTCGAGTACGCTCAAATCGATAGATCGGAAGAGC
+
FFFFFFFFFFFFFFFFFFFFFFFFFFFFFFFFFFFFFFFFFFFFF
@FS10000125:26:BPA73017-1023:1:1101:6020:1660 1:N:0:1
CTGCAACTTCGTCGAGTACGCTCAATTTGGAAGATCGGAAGAGCA
+
FFFFFFFFFFFFFFFFFFFFFFFFFFFFFFFFFFFFFFFFFFFFF
@FS10000125:26:BPA73017-1023:1:1101:6300:1660 1:N:0:1
GCGTGAACTTCGTCGAGTACGCTCAATGGGATAGATCGGAAGAGC
+
FFFFFFFFFFFFFFFFFFFFFFFFFFFFFFFFFFFFFFFFFFFFF
@FS10000125:26:BPA73017-1023:1:1101:7020:1660 1:N:0:1
TCGACGAACTTCGTCGAGTACGCTCAAAATTGGAGATCGGAAGAG
+
FFFFFFFFFFFFFFFFFFFFFFFFFFFFFFFFFFFFFFFFFFFFF
@FS10000125:26:BPA73017-1023:1:1101:7110:1660 1:N:0:1
CCGATAACTTCGTCGAGTACGCTCAATTTAAGAGATCGGAAGAGC
+
FFFFFFFFFFFFFFFFFFFFFFFFFFFFFFFFFFFFFFFFFFFFF
@FS10000125:26:BPA73017-1023:1:1101:7830:1660 1:N:0:1
TTGGAAACTTCGTCGAGTACGCTCAAGGAGAGAGATCGGAAGAGC
+
FFFFFFFFFFFFFFFFFFFFFFFFFFFFFFFFFFFFFFFFFFFFF
@FS10000125:26:BPA73017-1023:1:1101:8110:1660 1:N:0:1
GCGGTAACTTCGTCGAGTACGCTCAATCAAAGAGATCGGAAGAGC
+
,FF:FFFFFFFFFFFFFFFFFFFFFFFFF:,FFFFFFFFFFFFFF
@FS10000125:26:BPA73017-1023:1:1101:8220:1660 1:N:0:1
CCGTTAACTTCGTCGAGTACGCTCAATAAACAAGATCGGAAGAGC
+
FFFFFFFFFFFFFFFFFFFFFFFFFFFFFFFFFFFFFFFFFFFFF
@FS10000125:26:BPA73017-1023:1:1101:8480:1660 1:N:0:1
GCGTTAACTTCGTCGAGTACGCTCAAGTTCACAGATCGGAAGAGC
+
FFFFFFFFFFFFFFFFFFFFFFFFFFFFFFFFFFFFFFFFFFFFF
@FS10000125:26:BPA73017-1023:1:1101:8820:1660 1:N:0:1
GCGATCAACTTCGTCGAGTACGCTCAAGGAGTTAGATCGGAAGAG
+
FFFFFFFFFFFFFFFFFFFFFFFFFFFFFFFFFFFFFFFFFFFFF
@FS10000125:26:BPA73017-1023:1:1101:8990:1660 1:N:0:1
TTTTGAACTTCGTCGAGTACGCTCAATGTCAGAGATCGGAAGAGC
+
FFFFFFFFFFFFFFFFFFFFFFFFFFFFFFFFFFFFFFFFFFFFF
@FS10000125:26:BPA73017-1023:1:1101:9000:1660 1:N:0:1
TAGGTAACTTCGTCGAGTACGCTCAAGTACCAAGATCGGAAGAGC
+
,FFFFFFFFFFFFFFFFFFFFFFFFFFFFFFFFFFFFFFFFFFFF
@FS10000125:26:BPA73017-1023:1:1101:9140:1660 1:N:0:1
TAGTTAACTTCGTCGAGTACGCTCAAATCTAAAGATCGGAAGAGC
+
FFFFFFFFFFFFFFFFFFFFFFFFFFFFFFFFFFFFFFFFFFFFF
@FS10000125:26:BPA73017-1023:1:1101:9430:1660 1:N:0:1
TTGCAAACTTCGTCGAGTACGCTCAAAAATTTAGATCGGAAGAGC
+
FFFFFFFFFFFFFFFFFFFFFFFFFFFFFFFFFFFFFFFFFFFFF
@FS10000125:26:BPA73017-1023:1:1101:9840:1660 1:N:0:1
TTGGAAACTTCGTCGAGTACGCTCAAGGTACGAGATCGGAAGAGC
+
FFFFFFFFFFFFFFFFFFFFFFFFFFFFFFFFFFFFFFFFFFFFF
@FS10000125:26:BPA73017-1023:1:1101:9980:1660 1:N:0:1
TGGTCAACTTCGTCGAGTACGCTCAAAGGTGAAGATCGGAAGAGC
+
FFFFFFFFFFFFFFFFFFFFFFFFFFFFFFFFFFFFFFFFFFFFF
@FS10000125:26:BPA73017-1023:1:1101:10170:1660 1:N:0:1
GCGCTAACTTCGTCGAGTACGCTCAAGGTATAAGATCGGAAGAGC
+
FFFFFFFFFFFFFFFFFFFFFFFFFFFFFFFFFFFFFFFFFFFFF
@FS10000125:26:BPA73017-1023:1:1101:10640:1660 1:N:0:1
ACCCGAACTTCGTCGAGTACGCTCAAACATAAAGATCGGAAGAGC
+
FFFFFFFFFFFFFFFFFFFFFFFFFFFFFFFFFFFFFFFFFFFFF
@FS10000125:26:BPA73017-1023:1:1101:11360:1660 1:N:0:1
GCGGTAACTTCGTCGAGTACGCTCAATGTGATAGATCGGAAGAGC
+
FFFFFFFFFFFFFFFFFFFFFFFFFFFFFFFFFFFFFFFFFFFFF
@FS10000125:26:BPA73017-1023:1:1101:11420:1660 1:N:0:1
GGGCGAACTTCGTCGAGTACGCTCAAGACTGGAGATCGGAAGAGC
+
FFFFFFFFFFFFFFFFFFFFFFFFFFFFFFFFFFFFFFFFFFFFF
@FS10000125:26:BPA73017-1023:1:1101:11930:1660 1:N:0:1
ACAGGAACTTCGTCGAGTACGCTCAACAAACCAGATCGGAAGAGC
+
,:,,FF::::FFFF,FFFFFFFF:FFF:F:FF,:,FF:FF,FF:F
@FS10000125:26:BPA73017-1023:1:1101:11940:1660 1:N:0:1
TTTGCGGAACTTCGTCGAGTACGCTCAATTTAAAAGATCGGAAGA
+
FFFFFFFFFFFFFFFFFFFFFFFFFFFFFFFFFFFFFFFFFFFFF
@FS10000125:26:BPA73017-1023:1:1101:12570:1660 1:N:0:1
TCGGGAACTTCGTCGAGTACGCTCAATAAGTAAGATCGGAAGAGC
+
FFFFFFFFFFFFFFFFFFFFFFFFFFFFFFFFFFFFFFFFFFFFF
@FS10000125:26:BPA73017-1023:1:1101:12590:1660 1:N:0:1
ACCAAGAAACTTCGTCGAGTACGCTCAAAGTTTAAGATCGGAAGA
+
FFFFFFFFFFFFFFFFFFFFFFFFFFFFFFFFFFFFFFFFFFFFF
@FS10000125:26:BPA73017-1023:1:1101:12610:1660 1:N:0:1
GCGTTAACTTCGTCGAGTACGCTCAACCGAATAGATCGGAAGAGC
+
FF::FFFFFFFFFFFFFFFFFFFFFFFFFFFFFFFFFFFFFFFFF
@FS10000125:26:BPA73017-1023:1:1101:13690:1660 1:N:0:1
TGGCAACCTTCGTCGAGTACGCTCAAATATCAAGATCGGAAGAGC
+
FFFFFFFFFFFFFFFFFFFFFFFFFFFFFFFFFFFFFFFFFFFFF
@FS10000125:26:BPA73017-1023:1:1101:13750:1660 1:N:0:1
GGGTCAACTTCGTCGAGTACGCTCAAATTATCAGATCGGAAGAGC
+
FFFFFFFFFFFFFFFFFFFFFFFFFFFFFFFFFFFFFFFFFFFFF
@FS10000125:26:BPA73017-1023:1:1101:14080:1660 1:N:0:1
TTGACTGGAGTTCTGAGTACGCTCAGCCAGTTAGATCGGAACAGC
+
FFFFFFFFF,FFF::,F::F:F,F:,:,F,,F:,F:,::F:,FF,
@FS10000125:26:BPA73017-1023:1:1101:14120:1660 1:N:0:1
CTGTCGGAATTTCGTCGAGTACGCTCAAATGCCAAGATCGGAAGA
+
FFFFFFFFFFFFFFFFFFFFFFFFFFFFFFFFFFFFFFFFFFFFF
@FS10000125:26:BPA73017-1023:1:1101:14220:1660 1:N:0:1
GCGGAAACTTCGTCGAGTACGCTCAACACAAGAGATCGGAAGAGC
+
FFFFFFFFFFFFFFFFFFFFFFFFFFFFFFFFFFFFFFFFFFFFF
@FS10000125:26:BPA73017-1023:1:1101:14740:1660 1:N:0:1
GCGACAATTTCGTCGAGTACGCTCAACTGTGCAGATCGGAAGAGC
+
FFFFFFFFFFFFFFFFFFFFFFFFFFFFFFFFFFFFFFFFFFFFF
@FS10000125:26:BPA73017-1023:1:1101:14880:1660 1:N:0:1
TGGGGGAAACTTCGTCGAGTACGCTCAAATGTTCAGATCGGAAGA
+
FFFFFFFFFFFFFFFFFFFFFFFFFFFFFFFFFFFFFFFFFFFFF
@FS10000125:26:BPA73017-1023:1:1101:15310:1660 1:N:0:1
TTGGGATAACTTCGTCGAGTACGCTCAAAATTGTAGATCGGAAGA
+
FFFFFFFFFFFFFFFFFFFFFFFFFFFFFFFFFFFFFFFFFFFFF
@FS10000125:26:BPA73017-1023:1:1101:15410:1660 1:N:0:1
TCGGCAACTTCGTCGAGTACGCTCAACTAGAAAGATCGGAAGAGC
+
FFFFFFFFFFFFFFFFFFFFFFFFFFFFFFFFFFFFFFFFFFFFF
@FS10000125:26:BPA73017-1023:1:1101:15670:1660 1:N:0:1
GGGAAAACTTCGTCGAGTACGCTCAATATCTTAGATCGGAAGAGC
+
FFFFFFFFFFFFFFFFFFFFFFFFFFFFFFFFFFFFFFFFFFFFF
@FS10000125:26:BPA73017-1023:1:1101:16190:1660 1:N:0:1
TTGGCCAACTTCGTCGAGTACGCTCAAGTTCTAAGATCGGAAGAG
+
FFFFFFFFFFFFFFFFFFFFFFFFFFFFFFFFFFFFFFFFFFFFF
@FS10000125:26:BPA73017-1023:1:1101:16370:1660 1:N:0:1
TCGATCAACTTCGTCGAGTACGCTCAATTGAAAAGATCGGAAGAG
+
FFFFFFFFFFFFFFFFFFFFFFFFFFFFFFFFFFFFFFFFFFFFF
@FS10000125:26:BPA73017-1023:1:1101:1190:1670 1:N:0:1
CCGAAAACTTCGTCGAGTACGCTCAAGTAAGAAGATCGGAAGAGC
+
FFFFFFFFFFFFFFFFFFFFFFFFFFFFFFFFFFFFFFFFFFFFF
@FS10000125:26:BPA73017-1023:1:1101:1330:1670 1:N:0:1
TTGACTGGACTTCGTCGAGTACGCTCAAACTCAGAGATCGGAAGA
+
FFFFFFFFFFFFFFFFFFFFFFFFFFFFFFFF:FFFFFFFFFFFF
@FS10000125:26:BPA73017-1023:1:1101:1380:1670 1:N:0:1
GGGATAACTTCGTCGAGTACGCTCAATGACACAGATCGGAAGAGC
+
FFFFFFFFFFFFFFFFFFFFFFFFFFFFFFFFFFFFFFFFFFFFF
@FS10000125:26:BPA73017-1023:1:1101:1420:1670 1:N:0:1
GGTTTAACTTCGTCGAGTACGCTCAAAAGTGAAGATCGGAAGAGC
+
FFFFFFFFFFFFFFFFFFFFFFFFFFFFFFFFFFFFFFFFFFFFF
@FS10000125:26:BPA73017-1023:1:1101:1770:1670 1:N:0:1
TCGAGTACGCTCTTAGGAACTTCGTCGAGTACCTCAAAGTAAGAG
+
FFFFFFFFFFFFFFFFFFFFFFFFFFFFFFFFFFFFFFFFFFFFF
@FS10000125:26:BPA73017-1023:1:1101:2130:1670 1:N:0:1
CCGTTAATTTCGTCGAGTACGCTCAAGCACGAAGATCGGAAGAGC
+
FFFFFFFFFFFFFFFFFFFFFFFFFFFFFFFFFFFFFFFFFFFFF
@FS10000125:26:BPA73017-1023:1:1101:2180:1670 1:N:0:1
GCGTCATCTTCGTCGAGTACGCTCAATAAAATAGATCGGAAGAGC
+
FFFFFFFFFFFFFFFFFFFFFFFFFFFFFFFFFFFFFFFFFFFFF
@FS10000125:26:BPA73017-1023:1:1101:2280:1670 1:N:0:1
GCGTAAACTTCGTCGAGTACGCTCAACAAACAAGATCGGAAGAGC
+
F,F,FFFFFFFFFFFFFFFFFFFFFF,FFF,FFFFFFFFFFFFFF
@FS10000125:26:BPA73017-1023:1:1101:2340:1670 1:N:0:1
TTGACTGGACTTCGTCGAGTACGCTCAAGGACACAGATCGGAAGA
+
FFFFFFFFFFFFFFFFFFFFFFFFFFFFFFFFFFFFFFFFFFFFF
@FS10000125:26:BPA73017-1023:1:1101:3110:1670 1:N:0:1
TTGACTGGACTTCGTCGAGTACGCTCAATATCAAAGATCGGAAGA
+
FFFFFFFFFFFFFFFFFFFFFFFFFFFFFFFFFFFFFFFFFFFFF
@FS10000125:26:BPA73017-1023:1:1101:3620:1670 1:N:0:1
GCGCTAACTTCGTCGAGTACGCTCAATATAGTAGATCGGAAGAGC
+
FFFFFFFFFFFFFFFFFFFFFFFFFFFFFFFFFFFFFFFFFFFFF
@FS10000125:26:BPA73017-1023:1:1101:5300:1670 1:N:0:1
GCTATAACTTCGTCGAGTACGCTCAAGCTTATAGATCGGAAGAGC
+
F:FF,,FF::FFFFFFFFFFFFFFFF,:FF,,FFFFFFFFFFFFF
@FS10000125:26:BPA73017-1023:1:1101:5690:1670 1:N:0:1
CCGGTAACTTCGTCGAGTACGCTCAAAGATGGAGATCGGAAGAGC
+
FFFFFFFFFFFFFFFFFFFFFFFFFFFFFFFFFFFFFFFFFFFFF
@FS10000125:26:BPA73017-1023:1:1101:5990:1670 1:N:0:1
GGGGCAGAACTTCGTCGAGTACGCTCAAGGGTGTAGATCGGAAGA
+
FFFFFFFFFFFFFFFFFFFFFFFFFFFFFFFFFFFFFFFFFFFFF
@FS10000125:26:BPA73017-1023:1:1101:6050:1670 1:N:0:1
TTGACTGGACTTCGTCGAGTACGCTCAAAATCGGAGATCGGAAGA
+
FFFFFFFFFFFFFFFFFFFFFFFFFFFFFFFFFFFFFFFFFFFFF
@FS10000125:26:BPA73017-1023:1:1101:6440:1670 1:N:0:1
AAGCTTTAACTTCGTCGGGTACGCTCAACTAGGCAGATCGGAAGA
+
FFFFFFFFFFFFFFFFFFFFFFFFFFFFFFFFFFFFFFFFFFFFF
@FS10000125:26:BPA73017-1023:1:1101:7500:1670 1:N:0:1
TTTCCAATTTCGTCGAGTACGCTCGAAAAAGGAGATCGGAAGAGC
+
F,FF,:FF,FF:FF,FF:F,,F:F:FFF,F:,FFF:::FFFFF,:
@FS10000125:26:BPA73017-1023:1:1101:7610:1670 1:N:0:1
TGCAGAGCTTCGTCGAGTACGCTCAATTAACGAGATCGGAAGAGC
+
FFFFFFFFFFFFFFFFFFFFFFFFFFFFFFFFFFFFFFFFFFFFF
@FS10000125:26:BPA73017-1023:1:1101:7970:1670 1:N:0:1
TTGCTGAACTTCGTCGAGTACGCTCAAATTGATAGATCGGAAGAG
+
FFFFFFFFFFFFFFFFFFFFFFFFFFFFFFFFFFFFFFFFFFFFF
@FS10000125:26:BPA73017-1023:1:1101:8050:1670 1:N:0:1
TTGGAAACTTCGTCGAGTACGCTCAATCGTGGAGATCGGAAGAGC
+
FFFFFFFFFFFFFFFFFFFFFFFFFFFFFFFFFFFFFFFFFFFFF
@FS10000125:26:BPA73017-1023:1:1101:9310:1670 1:N:0:1
TCGTGATCTTCGTCGAGTACGCTCAAAGCAAGAGATCGGAAGAGC
+
FFFFFFFFFFFFFFFFFFFFFFFFFFFFFFFFFFFFFFFFFFFFF
@FS10000125:26:BPA73017-1023:1:1101:9950:1670 1:N:0:1
TCTTTAACTTCGTCGAGTACGCTCAAAAAAGAAGATCGGAAGAGC
+
FFFFFFFFFFFFFFFFFFFFFFFFFFFFFFFFFFFFFFFFFFFFF
@FS10000125:26:BPA73017-1023:1:1101:10430:1670 1:N:0:1
TTGCTCAACTTCGTCGAGTACGCTCAATCTCAAAGATCGGAAGAG
+
FFFFFFFFFFFFFFFFFFFFFFFFFFFFFFFFFFFFFFFFFFFFF
@FS10000125:26:BPA73017-1023:1:1101:10530:1670 1:N:0:1
GGGCAAACTTCGTCGAGTACGCTCAATATTCGAGATCGGAAGAGC
+
FFFFFFFFFFFFFFFFFFFFFFFFFFFFFFFFFFFFFFFFFFFFF
@FS10000125:26:BPA73017-1023:1:1101:10560:1670 1:N:0:1
TCTATTAACTTCGTCGAGTACGCTCAAAAGCTCAGATCGGAAGAG
+
FFFFFF:FFFFFFFFFFFFFFFFFFFFFFFFFFFFFFFFFFFFFF
@FS10000125:26:BPA73017-1023:1:1101:10740:1670 1:N:0:1
TTGTTAACTTCGTCGAGTACGCTCAATAGCAGAGATCGGAAGAGC
+
FFFFFFFFFFFFFFFFFFFFFFFFFFFFFFFFFFFFFFFFFFFFF
@FS10000125:26:BPA73017-1023:1:1101:10990:1670 1:N:0:1
TCTATAGATCGGAAGAGCACACGTCTGAACTCCAGTCACTAGGAG
+
FFFFFFFFFFFFFFFFFFFFFFFFFFFFFFFFFFFFFFFFFFFFF
@FS10000125:26:BPA73017-1023:1:1101:11100:1670 1:N:0:1
GCGCTAACTTCGTCGAGTACGCTCAAAGGTGAAGATCGGAAGAGC
+
FFFFFFFFFFFFFFFFFFFFFFFFFFFFFFFFFFFFFFFFFFFFF
@FS10000125:26:BPA73017-1023:1:1101:11550:1670 1:N:0:1
TTGAAAACTTCGTCGAGTACGCTCAAAAATACAGATCGGAAGAGC
+
FF:FFFFFFFFFFFFFFFFFFFFFFFFFFFFFFFFFFFFFFFFFF
@FS10000125:26:BPA73017-1023:1:1101:11840:1670 1:N:0:1
TCGAAAACTTCGTCGAGTACGCTCAACTGATAAGATCGGAAGAGC
+
FFFFFFFFFFFFFFFFFFFFFFFFFFFFFFFFFFFFFFFFFFFFF
@FS10000125:26:BPA73017-1023:1:1101:12090:1670 1:N:0:1
TCGCTGAACTTCGTCGAGTACGCTCAACATTAGAGATCGGAAGAG
+
FFFFFFFFFFFFFFFFFFFFFFFFFFFFFFFFFFFFFFFFFFFFF
@FS10000125:26:BPA73017-1023:1:1101:13150:1670 1:N:0:1
GGGTTAACTTCGTCGAGTACGCTCAACATCAGAGATCGGAAGAGC
+
FFFFFFFFFFFFFFFFFFFFFFFFFFFFFFFFFFFFFFFFFFFFF
@FS10000125:26:BPA73017-1023:1:1101:13590:1670 1:N:0:1
GAGCCAACTTCGTCGAGTACGCTCAAGAAAAGAGATCGGAAGAGC
+
FFFFFFFFFFFFFFFFFFFFFFFFFFFFFFFFFFFFFFFFFFFFF
@FS10000125:26:BPA73017-1023:1:1101:13760:1670 1:N:0:1
TGGCGTAAACTTCGTCGAGTACGCTCAATATAGCAGATCGGAAGA
+
FFFFFFFFFFFFFFFFFFFFFFFFFFFFFFFFFFFFFFFFFFFFF
@FS10000125:26:BPA73017-1023:1:1101:13950:1670 1:N:0:1
TGGCGTGAACTTCGTCGAGTACGCTCAATATAGCAGATCGGAAGA
+
FFFFFFFFFFFFFFFFFFFFFFFFFFFFFFFFFFFFFFFFFFFFF
@FS10000125:26:BPA73017-1023:1:1101:14510:1670 1:N:0:1
GCGGTACCTTCGTCGAGTACGCTCAAAGGTGGAGATCGGAAGAGC
+
FFFFFFFFFFFFFFFFFFFFFFFFFFFFFFFFFFFFFFFFFFFFF
@FS10000125:26:BPA73017-1023:1:1101:16180:1670 1:N:0:1
TCTCAGAACTTCGTCGAGTACGCTCAAATTGACAGATCGGAAGAG
+
,FFFFFFFFFFFFFFFFFFFFFFFFFFFFFFFFFFFFFFFFFFFF
@FS10000125:26:BPA73017-1023:1:1101:1130:1680 1:N:0:1
GGGGCAACTTCGTCGAGTACGCTCAATGAGACAGATCGGAAGAGC
+
FFFFFFFFFFFFFFFFFFFFFFFFFFFFFFFFFFFFFFFFFFFFF
@FS10000125:26:BPA73017-1023:1:1101:1720:1680 1:N:0:1
TTGTGAACTTCGTCGAGTACGCTCAACATGGAAGATCGGAAGAGC
+
FFFFFFFFFFFFFFFFFFFFFFFFFFFFFFFFFFFFFFFFFFFFF
@FS10000125:26:BPA73017-1023:1:1101:1740:1680 1:N:0:1
GTGCAAAACTTCGTCGAGTACGCTCAAATATGTAGATCGGAAGAG
+
FFFFFFFFFFFFFFFFFFFFFFFFFFFFFFFFFFFFFFFFFFFFF
@FS10000125:26:BPA73017-1023:1:1101:1770:1680 1:N:0:1
TTGCAAACTTCGTCGAGTACGCTCAAATTATGAGATCGGAAGAGC
+
FF,FFFFFFFFFFF:FFFFFFFFFFFFFFFFFF:FFFFFFFFFFF
@FS10000125:26:BPA73017-1023:1:1101:2320:1680 1:N:0:1
GCGAAGTAACTTCGTCGAGTACGCTCAACCCCCCAGATCGGAAGA
+
FFFF:FFFFFFFFFFFFFFFFFFFFFFFFFFFFFFFFFFFFFFFF
@FS10000125:26:BPA73017-1023:1:1101:2480:1680 1:N:0:1
TCGGCAACTTCGTCGAGTACGCTCAACGTGGTAGATCGGAAGAGC
+
FFFFFFFFFFFFFFFFFFFFFFFFFFFFFFFFFFFFFFFFFFFFF
@FS10000125:26:BPA73017-1023:1:1101:2500:1680 1:N:0:1
TTGCTAGCTTCGTCGAGTACGCTCAACAGCCGAGATCGGAAGAGC
+
FFFFFFFFFFFFFFFFFFFFFFFFFFFFFFFFFFFFFFFFFFFFF
@FS10000125:26:BPA73017-1023:1:1101:3080:1680 1:N:0:1
TCGCCAACTTCGTCGAGTACGCTCAACAGTATAGATCGGAAGAGC
+
FFFFFFFFFFFFFFFFFFFFFFFFFFFFFFFFFFFFFFFFFFFFF
@FS10000125:26:BPA73017-1023:1:1101:3840:1680 1:N:0:1
TTGACTGGACTTCGTCGAGTACGCTCAATTGAGTAGATCGGAAGA
+
FFFFFFFFFFFFFFFFFFFFFFFFFFFF:,:FF:FFFFFFFFFFF
@FS10000125:26:BPA73017-1023:1:1101:4280:1680 1:N:0:1
GAGGAAACTTCGTCGAGTACGCTCAATAGTTAAGATCGGAAGAGC
+
FFFFFFFFFFFFFFFFFFFFFFFFFFFFFFFFFFFFFFFFFFFFF
@FS10000125:26:BPA73017-1023:1:1101:4550:1680 1:N:0:1
TTGACTGGACTTCGTCGAGTACGCTCAACGACTAAGATCGGAAGA
+
FF:FFFFFFFFFFFFFFFFFFFFFFFFFFFFFFFFFFFFFFFFFF
@FS10000125:26:BPA73017-1023:1:1101:4980:1680 1:N:0:1
TTGCTTAACTTCGTCGAGTACGCTCAAGGTATAAGATCGGAAGAG
+
,::FF:FFFFFFFFFFFFFFFFFFFFFFFFFFFFFFFFFFF:FFF
@FS10000125:26:BPA73017-1023:1:1101:5540:1680 1:N:0:1
TCGCCAACTTCGTCGAGTACGCTCAAAGGTGCAGATCGGAAGAGC
+
FFFFFFFFFFFFFFFFFFFFFFFFFFFFFFFFFFFFFFFFFFFFF
@FS10000125:26:BPA73017-1023:1:1101:5710:1680 1:N:0:1
TCGGCAACTTCGTCGAGTACGCTCAAGGTGGGAGATCGGAAGAGC
+
FFFFFFFFFFFFFFFFFFFFFFFFFFFFFFFFFFFFFFFFFFFFF
@FS10000125:26:BPA73017-1023:1:1101:5750:1680 1:N:0:1
TTGTTAACTTCGTCGAGTACGCTCAATTGAAAAGATCGGAAGAGC
+
FFFFFFFFFFFFFFFFFFFFFFFFFFFFFFFFFFFFFFFFFFFFF
@FS10000125:26:BPA73017-1023:1:1101:6300:1680 1:N:0:1
CCGATACCTTCGTCGAGTACGCTCAATCTGATAGATCGGAAGAGC
+
FFFFFFFFFFFFFFFFFFFFFFFFFFFFFFFFFFFFFFFFFFFFF
@FS10000125:26:BPA73017-1023:1:1101:7250:1680 1:N:0:1
TCGGATGAACTTCGTCGAGTACGCTCAACTAGTTAGATCGGAAGA
+
FFF::FFFFFFFFFFFFFFFFFFFFFFFFF,FFFFFFFFFFFFFF
@FS10000125:26:BPA73017-1023:1:1101:8030:1680 1:N:0:1
GCGGTACCTTCGTCGAGTACGCTCAATTTCAAAGATCGGAAGAGC
+
FFFFFFFFFFFFFFFFFFFFFFFFFFFFFFFFFFFFFFFFFFFFF
@FS10000125:26:BPA73017-1023:1:1101:8380:1680 1:N:0:1
TCGGCAACTTCGTCGAGTACGCTCAAGGTTCAAGATCGGAAGAGC
+
FFFFFFFFFFFFFFFFFFFFFFFFFFFFFFFFFFFFFFFFFFFFF
@FS10000125:26:BPA73017-1023:1:1101:8980:1680 1:N:0:1
GCGTTAACTTCGTCGAGTACGCTCAATTCACCAGATCGGAAGAGC
+
FFFFFFFFFFFFFFFFFFFFFFFFFFFFFFFFFFFFFFFFFFFFF
@FS10000125:26:BPA73017-1023:1:1101:10130:1680 1:N:0:1
TTTGAGAACTTCGTCGAGTACGCTCAACTAATTAGATCGGAAGAG
+
FFFFFFFFFFFFFFFFFFFFFFFFFFFFFFFFFFFFFFFFFFFFF
@FS10000125:26:BPA73017-1023:1:1101:10210:1680 1:N:0:1
TTTTTAACTTCGTCGAGTACGCTCAAACTAATAGATCGGAAGAGC
+
FFFFFFFF:FF:FF:FFFF::FF:,FFFFFFFF:FF::FFFFF:F
@FS10000125:26:BPA73017-1023:1:1101:10480:1680 1:N:0:1
TCTTCGTCGAGTACGCTCAAATGTGTAGATCGGAAGAGCACACGT
+
FFFFFFFFFFFFFFFFFFFFFFFFFFFFFFFFFFFFFFFFFFFFF
@FS10000125:26:BPA73017-1023:1:1101:10570:1680 1:N:0:1
GACAAAACTTCGTCGAGTACGCTCAACAACAGAGATCGGAAGAGC
+
FFFFFFFFFFFFFFFFFFFFFFFFFFFFFFFFFFFFFFFFFFFFF
@FS10000125:26:BPA73017-1023:1:1101:10630:1680 1:N:0:1
CATAAAACTTCGTCGAGTACGCTCAAAGATCGAGATCGGAAGAGC
+
FFFFFFFFFFFFFFFFFFFFFFFFFFFFFFFFFFFFFFFFFFFFF
@FS10000125:26:BPA73017-1023:1:1101:10690:1680 1:N:0:1
CGGCAAACTTCGTCGAGTACGCTCAAGATGGGAGATCGGAAGAGC
+
FFFFFFFFFFFFFFFFFFFFFFFFFFFFFFFFFFFFFFFFFFFFF
@FS10000125:26:BPA73017-1023:1:1101:10720:1680 1:N:0:1
TTGATTGGACTTCGTCGAGTACGCTCAAACCGATAGATCGGAAGA
+
FFFFFFFFFFFFFFFFFFFFFFFFFFFFFFFFFFFFFFFFFFFFF
[truncated: 26,777,973 more chars]
