# Supplementary material for: Non-templated addition and template switching by Moloney murine leukemia virus (MMLV)-based reverse transcriptases co-occur and compete with each other
Source: J Biol Chem. 2019 Oct 22;294(48):18220–31. doi: 10.1074/jbc.RA119.010676 (PMC6885630; doi:10.1074/jbc.RA119.010676)
Supplement: Supporting Information [file supp_RA119.010676_155253_1_supp_413280_pzhsrd.zip › Non-template addition/NTA-OH-4rNV5FAM-B.fastq]

@FS10000125:26:BPA73017-1023:1:1101:1020:1000 1:N:0:2
CCGTTAACTTCGTCGAGTACGCTCAAATTACGAGATCGGAAGAGC
+
FFFFFFFFFFFFFFFFFFFFFFFFFFFFFFFFFFFFFFFFFFFFF
@FS10000125:26:BPA73017-1023:1:1101:1370:1000 1:N:0:2
GGGGAAACTTCGTCGAGTACGCTCAACTGCAAAGATCGGAAGAGC
+
FFFFFFFFFFFFFFFFFFFFFFFFFFFFFFFFFFFFFFFFFFFFF
@FS10000125:26:BPA73017-1023:1:1101:2770:1000 1:N:0:2
TAGTATGAACTTCGTCGAGTACGCTCAAAAACTTAGATCGGAAGA
+
FFFFFFFFFFFFFFFFFFFFFFFFFFFFFFFFFFFFFFFFFFFFF
@FS10000125:26:BPA73017-1023:1:1101:3050:1000 1:N:0:2
GGGCAGACTTTCGTCGAGTACGCTCAAAAAGAGAGATCGGAAGAG
+
,,FF:FFFFFFFFFFFFFFFFFFFFFFFFFFFFFFFFFFFFFFFF
@FS10000125:26:BPA73017-1023:1:1101:3640:1000 1:N:0:2
TAGACACCTTCGTCGAGTACGCTCAATGCGAAAGATCGGAAGAGC
+
FFFFFFF:FFFFFFFFFFFFFFFFF:FFFFFFFFFF:FFFFFFFF
@FS10000125:26:BPA73017-1023:1:1101:3880:1000 1:N:0:2
TTTTTTGAACTTCGTCGAGTACGCTCAAACTATAAGATCGGAAGA
+
FFFFFFFFFFFFFFFFFFFFFFFFFFFFFFFFFFFFFFFFFFFFF
@FS10000125:26:BPA73017-1023:1:1101:4160:1000 1:N:0:2
ATGTAACTTCGTCGAGTACGCTCAACCCGTTAGATCGGAAGAGCA
+
FFFFFFFFFFFFFFFFFFFFFFFFFFFFFFFFFFFFFFFFFFFFF
@FS10000125:26:BPA73017-1023:1:1101:4360:1000 1:N:0:2
GCGAATAACTTCGTCGAGTACGCTCAAGAAAATAGATCGGAAGAG
+
FFFFFFFFFFFFFFFFFFFFFFFFFFFFFFFFFFFFFFFFFFFFF
@FS10000125:26:BPA73017-1023:1:1101:4520:1000 1:N:0:2
TAGGGAACTTCGTCGAGTACGCTCAATATGGGAGATCGGAAGAGC
+
FF:,FFFFFFFFFFFFFFFFFFFFFFFFFFFFFFFFFFFFFFFFF
@FS10000125:26:BPA73017-1023:1:1101:4870:1000 1:N:0:2
GAGTAAACTTCGTCGAGTACGCTCAAGTTAGGAGATCGGAAGAGC
+
,FFFFFFFFFFFFFFFFFFFFFFFFFFFFFFFFFFFFFFFFFFFF
@FS10000125:26:BPA73017-1023:1:1101:4980:1000 1:N:0:2
TTGGCAACTTCGTCGAGTACGCTCAAATGAATAGATCGGAAGAGC
+
FFFFFFFFFFFFFFFFFFFFFFFFFFFFFFFFFFFFFFFFFFFFF
@FS10000125:26:BPA73017-1023:1:1101:5140:1000 1:N:0:2
ATAGGAACTTCGTCGAGTACGCTCAATCTAATAGATCGGAAGAGC
+
::F::FF:FFFFFF:FFFFFFFFF,FFFF,F:FFFFF:FFFFFFF
@FS10000125:26:BPA73017-1023:1:1101:5540:1000 1:N:0:2
GCGTAAACTTCGTCGAGTACGCTCAAACATCCAGATCGGAAGAGC
+
:FFFFFFFFFFFFFFFFFFFFFFFFFFFFFFFFFFFFFFFFFFFF
@FS10000125:26:BPA73017-1023:1:1101:5560:1000 1:N:0:2
TCTAAAACTTCGTCGAGTACGCTCAAAAGTGTAGATCGGAAGAGC
+
FFFFFFFFFFFFFFFFFFFFFFFFFFFFFFFFFFFFFFFFFFFFF
@FS10000125:26:BPA73017-1023:1:1101:6350:1000 1:N:0:2
CCGTAAACTTCGTCGAGTACGCTCAACTTCTAAGATCGGAAGAGC
+
FFFFFFFFFFFFFFFFFFFFFFFFFFFFFFFFFFFFFFFFFFFFF
@FS10000125:26:BPA73017-1023:1:1101:6920:1000 1:N:0:2
TCGGTACCTTCGTCGAGTACGCTCAAATTTAAAGATCGGAAGAGC
+
FFFFFFFFFFFFFFFFFFFFFFFFFFFFFFFFFFFFFFFFFFFFF
@FS10000125:26:BPA73017-1023:1:1101:7820:1000 1:N:0:2
TTGACTGGACTTCGTCGAGTACGCTCAAGGTATTAGATCGGAAGA
+
FFFFFFFFFFFFFFFFFFFFFFFFFFFFFFFFFFFFFFFFFFFFF
@FS10000125:26:BPA73017-1023:1:1101:9570:1000 1:N:0:2
TCACCAACTTCGTCGAGTACGCTCAATCTTATAGATCGGAAGAGC
+
FFFFFFFFFFFFFFFFFFFFFFFFFFFFFFFFFFFFFFFFFFFFF
@FS10000125:26:BPA73017-1023:1:1101:9840:1000 1:N:0:2
TCGAACAATTTCGTCGAGTACGCTCAATTAAGAAGATCGGAAGAG
+
,FF,FFF,FF:FFFFFFFFFFFFFFFFFFFFFFFFFFFFFFFFF:
@FS10000125:26:BPA73017-1023:1:1101:10120:1000 1:N:0:2
TTTGAATAACTTCGTCGAGTACGCTCAAATTTCAAGATCGGAAGA
+
FFFFFFFFFFFFFFFFFFFFFFFFFFFFFFFFFFFFFFFFFFFFF
@FS10000125:26:BPA73017-1023:1:1101:10860:1000 1:N:0:2
TCGCCAACTTCGTCGAGTACGCTCAAGATGTGAGATCGGAAGAGC
+
FFFFFFFFFFFFFFFFFFFFFFFFFFFFFFFFFFFFFFFFFFFFF
@FS10000125:26:BPA73017-1023:1:1101:10930:1000 1:N:0:2
TTGTAAACTTCGTCGAGTACGCTCAAGAATCAAGATCGGAAGAGC
+
FFFFFFFFFFFFFFFFFFFFFFFFFFFFFFFFFFFFFFFFFFFFF
@FS10000125:26:BPA73017-1023:1:1101:11820:1000 1:N:0:2
TCCTAAACTTCGTCGAGTACGCTCAATAGTGACAGATCGGAAGAG
+
:FFFFFFFFFFFFFFFFFFFFFFFFFFFFFFFFFFFFFFFFFFFF
@FS10000125:26:BPA73017-1023:1:1101:12700:1000 1:N:0:2
CCGGAAACTTCGTCGAGTACGCTCAATATCCAAGATCGGAAGAGC
+
FF:FFFFFFFFFFFFFFFFFFFFFFFFFFFFFFFFFFFFFFFFFF
@FS10000125:26:BPA73017-1023:1:1101:12970:1000 1:N:0:2
TTGCTGAACTTCGTCGAGTACGCTCAACGCGGCAGATCGGAAGAG
+
FFFFFFFFFFFFFFFFFFFFFFFFFFFFFFFFFFFFFFFFFFFFF
@FS10000125:26:BPA73017-1023:1:1101:14180:1000 1:N:0:2
TCTTCTAACTTCGTCGAGTACGCTCAATATAGTAGATCGGAAGAG
+
:FFFFFFFFFFFFFFFFFFFFFFFFFFFFFFFFFFFFFFFFFFFF
@FS10000125:26:BPA73017-1023:1:1101:14650:1000 1:N:0:2
CCGAAAACTTCGTCGAGTACGCTCAACGGTGCAGATCGGAAGAGC
+
FFFFFFFFFFFFFFFFFFFFFFFFFFFFFFFFFFFFFFFFFFFFF
@FS10000125:26:BPA73017-1023:1:1101:14750:1000 1:N:0:2
TTGAAAACTTCGTCGAGTACGCTCAATATCGGAGATCGGAAGAGC
+
FF,FFF:FFFFFFFFFFFFFFFFFF:FFFF:F::FFFFFFFFFFF
@FS10000125:26:BPA73017-1023:1:1101:15000:1000 1:N:0:2
TCGCAAACTTCGTCGAGTACGCTCAAGTATAGAGATCGGAAGAGC
+
:FFFFFFFFFFFFFFFFFFFFFFFFFFFFFFFFFFFFFFFFFFFF
@FS10000125:26:BPA73017-1023:1:1101:15320:1000 1:N:0:2
TTTTATACCTTCGTCGAGTACGCTCAAACCCGGAGATCGGAAGAG
+
F::F,:FF:FFF:FFFFFFF::FFFF:FFF:F:F:FFF::,F::F
@FS10000125:26:BPA73017-1023:1:1101:1860:1010 1:N:0:2
CGGGGGGAATTTCGTCGAGTACGCTCAACGATTGAGATCGGAAGA
+
FFFFFFFFFFFFFFFFFFFFFFFFFFFFFFFFFFFFFFFFFFFFF
@FS10000125:26:BPA73017-1023:1:1101:2140:1010 1:N:0:2
TCATAACTTCGTCGAGTATGCTCAATCGAACAGATCGGAAGAGCA
+
FFFFFFFFFFFFFFFFFFFFFFFFFFFFFFFFFFFFFFFFFFFFF
@FS10000125:26:BPA73017-1023:1:1101:2250:1010 1:N:0:2
GCGTGCCCAACTTCGTCGAGTACGCTCAACATCCGAGATCGGAAG
+
FFFFFFFFFFFFFFFFFFFFFFFFFFFFFFFFFFFFFFFFFFFFF
@FS10000125:26:BPA73017-1023:1:1101:2760:1010 1:N:0:2
TCGGCAACTTCGTCGAGTACGCTCAAGTGTGCAGATCGGAAGAGC
+
FFFFFFFFFFFFFFFFFFFFFFFFFFFFFFFFFFFFFFFFFFFFF
@FS10000125:26:BPA73017-1023:1:1101:2900:1010 1:N:0:2
GTGCAAACTTCGTCGAGTACGCTCAAGAAATCAGATCGGAAGAGC
+
FFFFFFFFFFFFFFFFFFFFFFFFFFFFFFFFFFFFFFFFFFFFF
@FS10000125:26:BPA73017-1023:1:1101:2930:1010 1:N:0:2
TTTGGAACTTCGTCGAGTACGCTCAACTGAAAAGATCGGAAGAGC
+
:FFFFFFFFFFFFFFFFFFFFFFFFFFFFFFFFFFFFFFFFFFFF
@FS10000125:26:BPA73017-1023:1:1101:3010:1010 1:N:0:2
TCGACAACTTCGTCGAGTACGCTCAATCCCCCAGATCGGAAGAGC
+
FFFFFFFFFFFFFFFFFFFFFFFFFFFFFFFFFFFFFFFFFFFFF
@FS10000125:26:BPA73017-1023:1:1101:3100:1010 1:N:0:2
TCTTCAACTTCGTCGAGTACGCTCAAGTATTTAGATCGGAAGAGC
+
FFFFFFFFFFFFFFFFFFFFFFFFFFFFFFFFFFFFFFFFFFFFF
@FS10000125:26:BPA73017-1023:1:1101:3940:1010 1:N:0:2
TTGCAAACTTCGTCGAGTACGCTCAACAGTGCAGATCGGAAGAGC
+
FFFFFFFFFFFFFFFFFFFFFFFFFFFFFFFFFFFFFFFFFFFFF
@FS10000125:26:BPA73017-1023:1:1101:4130:1010 1:N:0:2
GGGACAACTTCGTCGAGTACGCTCAAAATCACAGATCGGAAGAGC
+
,,FFF:FFFFFFFFFFF:FFFFFFFFFFFFFFFF:FFFFFFF:FF
@FS10000125:26:BPA73017-1023:1:1101:4440:1010 1:N:0:2
TCGTCAATTTCGTCGAGTACGCTCAAGTGTAGAGATCGGAAGAGC
+
FFFFFFFFFFFFFFFFFFFFFFFFFFFF:FF:FFFFFFFFFFFFF
@FS10000125:26:BPA73017-1023:1:1101:6530:1010 1:N:0:2
CTGAGTCATCTTCGTCGAGTACGCTCAATAATTCAGATCGGAAGA
+
FFFFFFFFFFFFFFFFFFFFFFFFFFFFFFFFFFFFFFFFFFFFF
@FS10000125:26:BPA73017-1023:1:1101:6550:1010 1:N:0:2
TTTCAGGAACTTCGTCGAGTACGCTCAACGGAAAAGATCGGAAGA
+
,::FFF:FFFFFF:FFFFF:FF:FF:FFFF,FFFFFFFFF:FFFF
@FS10000125:26:BPA73017-1023:1:1101:7210:1010 1:N:0:2
ACGCAACTTCGTCGAGTACGCTCAATTTGCCAGATCGGAAGAGCA
+
FFFFFFFFFFFFFFFFFFFFFFFFFFFFFFFFFFFFFFFFFFFFF
@FS10000125:26:BPA73017-1023:1:1101:7360:1010 1:N:0:2
ACGAAACTTCGTCGAGTACGCTCAAGGAGATAGATCGGAAGAGCA
+
FFFFFFFFFFFFFFFFFFFFFFFFFFFFFFFFFFFFFFFFFFFFF
@FS10000125:26:BPA73017-1023:1:1101:7370:1010 1:N:0:2
TTGACTGGACTTCGTCGAGTACGCTCAAGTACCAAGATCGGAAGA
+
FFFFFFFFFFFFFFFFFFFFFFFFFFFFFFFFFFFFFFFFFFFFF
@FS10000125:26:BPA73017-1023:1:1101:7690:1010 1:N:0:2
TCGTCAACTTCGTCGAGTACGCTCAAAGAGTCAGATCGGAAGAGC
+
FFFFFFFFFFFFFFFFFFFFFFFFFFFFFFFFFFFFFFFFFFFFF
@FS10000125:26:BPA73017-1023:1:1101:8120:1010 1:N:0:2
TCGCCATAACTTCGTCGAGTACGCTCAAAACTGGAGATCGGAAGA
+
FFFFFFFFFFFFFFFFFFFFFFFFFFFFFFFFFFFFFFFFFFFFF
@FS10000125:26:BPA73017-1023:1:1101:8420:1010 1:N:0:2
TCACACAAACTTCGTCGAGTACGCTCAATGAGTTAGATCGGAAGA
+
FFFFFFFFFFFFFFFFFFFFFFFFFFFFFFFFFFFFFFFFFFFFF
@FS10000125:26:BPA73017-1023:1:1101:8550:1010 1:N:0:2
CCGCTAACTTCGTCGAGTACGCTCAAAATTTTAGATCGGAAGAGC
+
FFFFFFFFFFFFFFFFFFFFFFFFFFFFFFFFFFFFFFFFFFFFF
@FS10000125:26:BPA73017-1023:1:1101:9070:1010 1:N:0:2
GCGGCAACTTCGTCGAGTACGCTCAACAGATGAGATCGGAAGAGC
+
:F:FFFFFFFFFFFFFFFFFFFFFFFFFFFFFFFFFFFFFFFFFF
@FS10000125:26:BPA73017-1023:1:1101:9450:1010 1:N:0:2
GCCAAACTTAGTCGAGTACGCTCAAATAACAAGATCGGAAGAGCA
+
FFFFFFFFFFFFFFFFFFFFFFFFFFFFFFFFFFFFFFFFFFFFF
@FS10000125:26:BPA73017-1023:1:1101:9850:1010 1:N:0:2
TCCCGAACTTCGTCGAGTACGCTCAATAGGAGAGATCGGAAGAGC
+
FFFFFFFFFFFFFFFFFFFFFFFFFFFFFFFFFFFFFFFFFFFFF
@FS10000125:26:BPA73017-1023:1:1101:10670:1010 1:N:0:2
TTGGCAACTTCGTCGAGTACGCTCAAGCAGATAGATCGGAAGAGC
+
,F:FFF:FFFFFFFFFFFFFF:F:FFFFFFFFF:,F,FFF,,F:F
@FS10000125:26:BPA73017-1023:1:1101:10910:1010 1:N:0:2
TCTTAAACTTCGTCGAGTACGCTCAAATTGTTAGATCGGAAGAGC
+
FFFFF,FFFFFFFFFFFFFF:FF:FFFFFFFFFF,FFFFFFF,:F
@FS10000125:26:BPA73017-1023:1:1101:11120:1010 1:N:0:2
TCGAAAACTTCGTCGAGTACGCTCAATTAATTAGATCGGAAGAGC
+
FFFFFFFFFFFFFFFFFFFFFFFFFFFFFFFFFFFFFFFFFFFFF
@FS10000125:26:BPA73017-1023:1:1101:11320:1010 1:N:0:2
GCGGGAAGTAACTTCGTCGAGTACGCTCAAATATACAGATCGGAA
+
,F:FFFFFFFFFFFFFFF:FFFFFFFFF:FFFFFFFFFFFFFFFF
@FS10000125:26:BPA73017-1023:1:1101:11950:1010 1:N:0:2
TTGACTGGACTTCGTCGAGTACGCTCAATCCTTTAGATCGGAAGA
+
FFFFFFFFFFFFFFFFFFFFFFFFFFFFFFFFFFFFFFFFFFFFF
@FS10000125:26:BPA73017-1023:1:1101:12020:1010 1:N:0:2
TTGTAAACTTCGTCGAGTACGCTCAACACGGAAGATCGGAAGAGC
+
FFFFFFFFFFFFFFFFFFFFFFFFFFFFFFFFFFFFFFFFFFFFF
@FS10000125:26:BPA73017-1023:1:1101:12210:1010 1:N:0:2
TCATTCAACTTCGTCGAGTACGCTCAAATTAATAGATCGGAAGAG
+
FFFFFFFFFFFFFFFFFFFFFFFFFFFFFFFFFFFFFFFFFFFFF
@FS10000125:26:BPA73017-1023:1:1101:13010:1010 1:N:0:2
CCGAGAACTTCGTCGAGTACGCTCAACGGATTAGATCGGAAGAGC
+
::FF,:F:F:FF:FF,FFFF:FFFF,FFF,F:FFF:,F:FFFFF:
@FS10000125:26:BPA73017-1023:1:1101:13500:1010 1:N:0:2
TCGTGAACTTCGTCGAGTACGCTCAAACCTATAGATCGGAAGAGC
+
FFFFFFFFFFFFFFFFFFFFFFFFFFFFFFFFFFFFFFFFFFFFF
@FS10000125:26:BPA73017-1023:1:1101:13740:1010 1:N:0:2
TTGATCGAACCTCGTCGAGTACGCTCAATGTGAAAGATCGGAAGA
+
FFFFFFFFFFFFFFFFFFFFFFFFFFFFFFFFFFFFFFFFFFFFF
@FS10000125:26:BPA73017-1023:1:1101:14230:1010 1:N:0:2
TCTCAAACTTCGTCGAGTACGCTCAAAACAAAAGATCGGAAGAGC
+
FFFFFFFFFFFFFFFFFFFFFFFFFFF:FFFFFFFFFFFFFFFFF
@FS10000125:26:BPA73017-1023:1:1101:14330:1010 1:N:0:2
TTGACTGGACTTCGTCGAGTACGCTCAATTCTTTAGATCGGAAGA
+
FFFFFFFFFFFFFFFFFFFFFFFFFFFFFFFFFFFFFFFFFFFFF
@FS10000125:26:BPA73017-1023:1:1101:14490:1010 1:N:0:2
GCGGTAACTTCGTCGAGTACGCTCAAATAGATAGATCGGAAGAGC
+
FFFFFFFFFFFFFFFFFFFFFFFFFFFFFFFFFFFFFFFFFFFFF
@FS10000125:26:BPA73017-1023:1:1101:15010:1010 1:N:0:2
CCGTAAACTTCGTCGAGTACGCTCAATGTCCTAGATCGGAAGAGC
+
FFFFFFFFFFFFFFFFFFFFFFFFFFFFFFFFFFFFFFFFFFFFF
@FS10000125:26:BPA73017-1023:1:1101:15980:1010 1:N:0:2
TTGCAAAACTTCGTCGAGTACGCTCAATGCCGGAGATCGGAAGAG
+
FFFFFFFFFFFFFFFFFFFFFFFFFFFFFFFFFFFFFFFFFFFFF
@FS10000125:26:BPA73017-1023:1:1101:16270:1010 1:N:0:2
TTGGTAACTTCGTCGAGTACGCTCAACAGATAAGATCGGAAGAGC
+
FFFFFFFFFFFFFFFFFFFFFFFFFFFFFFFFFFFFFFFFFFFFF
@FS10000125:26:BPA73017-1023:1:1101:2130:1020 1:N:0:2
CCGCCAACTTCGTCGAGTACGCTCAAGCTTTCAGATCGGAAGAGC
+
FFFFFFFFFFFFFFFFFFFFFFFFFFFFFFFFFFFFFFFFFFFFF
@FS10000125:26:BPA73017-1023:1:1101:2800:1020 1:N:0:2
TTGCTAACTTCGTCGAGTACGCTCAAAATTAGAGATCGGAAGAGC
+
FFFFFFFFFFFFFFFFFFFFFFFFFFFFFFFFFFFFFFFFFFFFF
@FS10000125:26:BPA73017-1023:1:1101:3220:1020 1:N:0:2
TTGAAAACTTCGTCGAGTACGCTCAAATTGTGAGATCGGAAGAGC
+
FFFFFFFFFFFFFFFFFFFFFFFFFFFFFFFFFFFFFFFFFFFFF
@FS10000125:26:BPA73017-1023:1:1101:3970:1020 1:N:0:2
TAGGAAACTTCGTCGAGTACGCTCAAATAATATAGATCGGAAGAG
+
FFFFFFFFFFFFFFFFFFFFFFFFFFFFFFFFFFFFFFFFFFFFF
@FS10000125:26:BPA73017-1023:1:1101:5550:1020 1:N:0:2
TTGCCCAACTTCGTCGAGTACGCTCAAAACGTGAGATCGGAAGAG
+
FFFFFFFFFFFFFFFFFFFFFFFFFFFFFFFFFFFFFFFFFFFFF
@FS10000125:26:BPA73017-1023:1:1101:6190:1020 1:N:0:2
GCGCCAACTTCGTCGAGTACGCTCAAATCGCAAGATCGGAAGAGC
+
FFFFFFFFFFFFFFFFFFFFFFFFFFFFFFFFFFFFFFFFFFFFF
@FS10000125:26:BPA73017-1023:1:1101:6620:1020 1:N:0:2
TTGGTAATTTCGTCGAGTACGCTCAAGAGTGCAGATCGGAAGAGC
+
FFFFFFFFFFFFFFFFFFFFFFFFFFFFFFFFFFFFFFFFFFFFF
@FS10000125:26:BPA73017-1023:1:1101:7170:1020 1:N:0:2
TCTTAACTTCGTCGAGTACGCTCAATAACTAAGATCGGAAGAGCA
+
FFFFFFFFFFFFFFFFFFFFFFFFFFFFFFFFFFFFFFFFFFFFF
@FS10000125:26:BPA73017-1023:1:1101:7400:1020 1:N:0:2
GCGGAAACTTCGTCGAGTACGCTCAACGACATAGATCGGAAGAGC
+
:FFFFFFFFFFFFFFFFFFFFFFFFFFFFFFFFFFFFFFFFFFFF
@FS10000125:26:BPA73017-1023:1:1101:8120:1020 1:N:0:2
TTTTTAAACTTCGTCGAGTACGCTCAAAGACAGAGATCGGAAGAG
+
FFF:F:FFFFFFFFFFFFFFFFFFF::FFFFFFFFFFFFFFFFFF
@FS10000125:26:BPA73017-1023:1:1101:8670:1020 1:N:0:2
GCGTCAACTTCGTCGAGTACGCTCAAAAATCGAGATCGGAAGAGC
+
:FFFFF:FFFFFFFF,FFFFFFFF:,FF,FF:,FFF:F:FFFFF:
@FS10000125:26:BPA73017-1023:1:1101:8890:1020 1:N:0:2
TCGGCAACTTCGTCGAGTACGCTCAATGCCGGAGATCGGAAGAGC
+
FFFFFFFFFFFFFFFFFFFFFFFFFFFFFFFFFFFFFFFFFFFFF
@FS10000125:26:BPA73017-1023:1:1101:9590:1020 1:N:0:2
TTGACTGGACTTCGTCGAGTACGCTCAATCCAGGAGATCGGAAGA
+
FFFFFFFFFFFFFFFFFFFFFFFFFFFFFFFFFFFFFFFFFFFFF
@FS10000125:26:BPA73017-1023:1:1101:10180:1020 1:N:0:2
GCGGTAACTTCGTCGAGTACGCTCAAGATTCCAGATCGGAAGAGC
+
FFFFFFFFFFFFFFFFFFFFFFFFFFFFFFFFFFFFFFFFFFFFF
@FS10000125:26:BPA73017-1023:1:1101:10940:1020 1:N:0:2
GCGCAAACTTCGTCGAGTACGCTCAATAACATAGATCGGAAGAGC
+
:FFFFFFFFFFFFFFFFFFFFFFFFFFFFFFFFFFFFFFFFFFFF
@FS10000125:26:BPA73017-1023:1:1101:11820:1020 1:N:0:2
TCGACAACTTCGTCGAGTACGCTCAAACAACCAGATCGGAAGAGC
+
:FFF:FF::,FF:F:,FFFF,F:F:,FF,FFFF:FF::,FF:FF:
@FS10000125:26:BPA73017-1023:1:1101:12130:1020 1:N:0:2
TTGTGAACTTCGTCGAGTACGCCCCGGAACTTCGTCGAGTACGCT
+
FFFFFFFFFFFFFFFFFFFFFFFFFFFFFFFFFFFFFFFFFFFFF
@FS10000125:26:BPA73017-1023:1:1101:12480:1020 1:N:0:2
TTGACTGGAGTTCAGCGCGTGACTCGAGTACGCTCAAATTAAAAG
+
FFFFFFFFFFFFFFFFFFFFFFFFFFFFFFFFFFFFFFFFFFFFF
@FS10000125:26:BPA73017-1023:1:1101:13120:1020 1:N:0:2
GCCGGAACTTCGTCGAGTACGCTCAAGTGGTTAGATCGGAAGAGC
+
FFFFFFFFFFFFFFFFFFFFFFFFFFFFFFFFFFFFFFFFFFFFF
@FS10000125:26:BPA73017-1023:1:1101:13140:1020 1:N:0:2
CTGACTGGACTTCGTCGAGTACGCTCAAGTGACTAGATCGGAAGA
+
FFFFFFFFFFFFFFFFFFFFFFFFFFFFFFFFFFFFFFFFFFFFF
@FS10000125:26:BPA73017-1023:1:1101:13150:1020 1:N:0:2
TATATAACTTCGTCGAGTACGCTCAAGGTTCCAGATCGGAAGAGC
+
FFFFFFFFFFFFFFFFFFFFFFFFFFFFFFFFFFFFFFFFFFFFF
@FS10000125:26:BPA73017-1023:1:1101:14000:1020 1:N:0:2
TGGAACTTCGTCGAGTACGCTCAATATAGTAGATCGGAAGAGCAC
+
FFFFFFFFFFFFFFFFFFFFFFFFFFFFFFFFFFFFFFFFFFFFF
@FS10000125:26:BPA73017-1023:1:1101:14800:1020 1:N:0:2
GTGGCAACTTCGTCGAGTACGTTCAATATATTAGATCGGAAGAGC
+
:FFFFFFFFFFFFFFFFFFFFFFFFFFFFFFFFFFFFFFFFFFFF
@FS10000125:26:BPA73017-1023:1:1101:14930:1020 1:N:0:2
CCGGTAACTTCGTCGAGTACGCTCAATCCTTTAGATCGGAAGAGC
+
FFFFFFFFFFFFFFFFFFFFFFFFFFFFFFFFFFFFFFFFFFFFF
@FS10000125:26:BPA73017-1023:1:1101:15180:1020 1:N:0:2
GCGTCAACTTCGTCGAGTACGCTCAATAAGTTAGATCGGAAGAGC
+
FFFFFFFFFFFFFFFFFFFFFFFFFFFFFFFFFFFFFFFFFFFFF
@FS10000125:26:BPA73017-1023:1:1101:15640:1020 1:N:0:2
GCGGCAACTTCGTCGAGTACGCTCAACCAATCAGATCGGAAGAGC
+
:FFFFFFFFFFFFFFFFFFFFFFFFFFFFFFFFFFFFFFFFFFFF
@FS10000125:26:BPA73017-1023:1:1101:15720:1020 1:N:0:2
TCAACTTCGTCGAGTACGCTCAAATGTATAGATCGGAAGAGCACA
+
:FFFFFFFFFFFFFFFFFFFFFFFFFFFFFFFFFFFFFFFFFFFF
@FS10000125:26:BPA73017-1023:1:1101:16100:1020 1:N:0:2
TCGACTGGACTTCGTCGAGTACGCTCAAGTAAGGAGATCGGAAGA
+
FFFFFFFFFFFFFFFFFFFFFFFFFFFFFFFFFFFFFFFFFFFFF
@FS10000125:26:BPA73017-1023:1:1101:16260:1020 1:N:0:2
TGGCCAACTTCGTCGAGTACGCTCAATAAGTTAGATCGGAAGAGC
+
:,FFFFFFFFFFFFFFFFFFFFFFFFFFF:F:FFFFFFFFFFFFF
@FS10000125:26:BPA73017-1023:1:1101:1740:1030 1:N:0:2
ACGGAAACTTCGTCGAGTACGCTCAAAATTTGAGATCGGAAGAGC
+
FFFFFFFFFFFFFFFFFFFFFFFFFFFFFFFFFFFFFFFFFFFFF
@FS10000125:26:BPA73017-1023:1:1101:2070:1030 1:N:0:2
GCGAAAACTTCGTCGAGTACGCTCAAAAAAACAGATCGGAAGAGC
+
:FFFFFFFFFFFFFFFFFFFFFFFFFFFFFFFFFFFFFFFFFFFF
@FS10000125:26:BPA73017-1023:1:1101:2150:1030 1:N:0:2
GCGTAAACTTCGTCGAGTACGCTCAAATTGTTAGATCGGAAGAGC
+
FFFFFFFFFFFFFFFFFFFFFFFFFFFFFFFFFFFFFFFFFFFFF
@FS10000125:26:BPA73017-1023:1:1101:2320:1030 1:N:0:2
GGGACAACTTCGTCGAGTACGCTCAAGAACCGAGATCGGAAGAGC
+
FFFFFFFFFFFFFFFFFFFFFFFFFFFFFFFFFFFFFFFFFFFFF
@FS10000125:26:BPA73017-1023:1:1101:2330:1030 1:N:0:2
CCGCTAACTTCGTCGAGTACGCTCAAAAATGAAGATCGGAAGAGC
+
FFFFFFFFFFFFFFFFFFFFFFFFFFFFFFFFFFFFFFFFFFFFF
@FS10000125:26:BPA73017-1023:1:1101:2570:1030 1:N:0:2
TCGTTAACTTCGTCGAGTACGCTCAACAAAAGAGATCGGAAGAGC
+
FFFFF:FFFFFFFFFFFFFFFFFFFFFFFFFFFFFFFFFFFFFFF
@FS10000125:26:BPA73017-1023:1:1101:2990:1030 1:N:0:2
TCGTTAACTTCGTCGAGTACGCTCAAGCATGAAGATCGGAAGAGC
+
FFFFFFFFFFFFFFFFFFFFFFFFFFFFFFFFFFFFFFFFFFFFF
@FS10000125:26:BPA73017-1023:1:1101:3000:1030 1:N:0:2
GCGTGAACTTCGTCGAGTACGCTCAACTCTAAAGATCGGAAGAGC
+
FFFFFFFFFFFFFFFFFFFFFFFFFFFFFFFFFFFFFFFFFFFFF
@FS10000125:26:BPA73017-1023:1:1101:3730:1030 1:N:0:2
TAGAAAACTTCGTCGAGTACGCTCAAGGAAATAGATCGGAAGAGC
+
FF,,,,FFFFFFFF:FFFFFFFF:,FFF:F,FF:FF:FFFFFF:F
@FS10000125:26:BPA73017-1023:1:1101:4270:1030 1:N:0:2
TTGACAACTTCGTCGAGTACGCTCAATACACAAGATCGGAAGAGC
+
FFFFFFFFFFFFFF:FFFF:FF:::FFFFFFFF,FFF:FFFFF:F
@FS10000125:26:BPA73017-1023:1:1101:4360:1030 1:N:0:2
TCGGGAATTTCGTCGAGTACGCTCAATTGAGAAGATCGGAAGAGC
+
FFFFFFFFFFFFFFFFFFFFFFFFFFFFFFFFFFFFFFFFFFFFF
@FS10000125:26:BPA73017-1023:1:1101:4930:1030 1:N:0:2
GTGCAAACTTCGTCGAGTACGCTCAAAGAAACAGATCGGAAGAGC
+
:FFFFFFFFFFFFFFFFFFFFFFFFFFFFFFFFFFFFFFFFFFFF
@FS10000125:26:BPA73017-1023:1:1101:5330:1030 1:N:0:2
TTGCTCAACTTCGTCGAGTACGCTCAATGGACGAGATCGGAAGAG
+
FFFFFFFFFFFFFFFFFFFFFFFFFFFFFFFFFFFFFFFFFFFFF
@FS10000125:26:BPA73017-1023:1:1101:5620:1030 1:N:0:2
TCGCGAACTTCGTCGAGTACGCTCAATTAAATAGATCGGAAGAGC
+
FFFFFFFFFFFFFFFFFFFFFFFFFFFFFFFFFFFFFFFFFFFFF
@FS10000125:26:BPA73017-1023:1:1101:5650:1030 1:N:0:2
TTGCAATCTTCGTCGAGTACGCTCAAAATGGAAGATCGGAAGAGC
+
FFFFF:FFFFFFFFFFFFFFFFFFFFFFFFFFFFFFFFFFFFFFF
@FS10000125:26:BPA73017-1023:1:1101:6020:1030 1:N:0:2
TTGTTAACTTCGTCGAGTACGCTCAACGACGCAGATCGGAAGAGC
+
FFFFFFFFFFFFFFFFFFFFFFFFFFFFFFFFFFFFFFFFFFFFF
@FS10000125:26:BPA73017-1023:1:1101:7380:1030 1:N:0:2
TCTAAAACTTCGTCGAGTACGCTCAAATGCCGAGATCGGAAGAGC
+
FFFFFFFFFFFFFFFFFFFFFFFFFFFFFFFFFFFFFFFFFFFFF
@FS10000125:26:BPA73017-1023:1:1101:7890:1030 1:N:0:2
TCGGAAACTTCGTCGAGTACGCTCAACTATAAAGATCGGAAGAGC
+
FFFFFFFFFFFFFFFFFFFFFFFFFFFFFFFFFFFFFFFFFFFFF
@FS10000125:26:BPA73017-1023:1:1101:7920:1030 1:N:0:2
TCGGCAACTTCGTCGAGTACGCTCAAACTCAAAGATCGGAAGAGC
+
FFFFFFFFFFFFFFFFFFFFFFFFFFFFFFFFFFFFFFFFFFFFF
@FS10000125:26:BPA73017-1023:1:1101:8120:1030 1:N:0:2
TCGACAACTTCGTCGAGTACGCTCAATTAAACAGATCGGAAGAGC
+
FFFFFFFFFFFFFFFFFFFFFFFFFFFFFFFFFFFFFFFFFFFFF
@FS10000125:26:BPA73017-1023:1:1101:8980:1030 1:N:0:2
GACTAACTTCGTCGAGTACGCTCAAGCCGGCAGATCGGAAGAGCA
+
,FFFFFFFFFFFFFFFFFFFFFFFFFFFFFFFFFFFFFFFFFFFF
@FS10000125:26:BPA73017-1023:1:1101:9140:1030 1:N:0:2
TCGACTGGACTTCGTCGAGTACGCTCAACCTTTCAGATCGGAAGA
+
:FFFFFFFFFFFFFFFFFFFFFFFFFFFFFFFFFFFFFFFFFFFF
@FS10000125:26:BPA73017-1023:1:1101:9170:1030 1:N:0:2
TTAGAAACTTCGTCGAGTACGCTCAATAGCCGAGATCGGAAGAGC
+
:FFFFFFFFFFFFFFFFFFFFFFFFFFFFFFFFFFFFFFFFFFFF
@FS10000125:26:BPA73017-1023:1:1101:9240:1030 1:N:0:2
TTGCAAACTTCGTCGAGTACGCTCAATTAGATAGATCGGAAGAGC
+
FFFFFFFFFFFFFFFFFFFFFFFFFFFFFFFFFFFFFFFFFFFFF
@FS10000125:26:BPA73017-1023:1:1101:9250:1030 1:N:0:2
TTTGGTGAACTTCGTCGAGTACGCTCAAACCGGGAGATCGGAAGA
+
FFFFFFFFFFFFFFFFFFFFFFFFFFFFFFFFFFFFFFFFFFFFF
@FS10000125:26:BPA73017-1023:1:1101:9440:1030 1:N:0:2
GCGCTAACTTCGTCGAGTACGCTCAACTATTCAGATCGGAAGAGC
+
FFFFFFFFFFFFFFFFFFFFFFFFFFFFFFFFFFFFFFFFFFFFF
@FS10000125:26:BPA73017-1023:1:1101:9460:1030 1:N:0:2
CTGGAAACTTCGTCGAGTACGCTCAAGCACTGAGATCGGAAGAGC
+
FFFFFFFFFFFFFFFFFFFFFFFFFFFFFFFFFFFFFFFFFFFFF
@FS10000125:26:BPA73017-1023:1:1101:9580:1030 1:N:0:2
GGCCAAACTTCGTCGAGTACGCTCAAAATGAAAGATCGGAAGAGC
+
F:FFFFFFFFFFFFFFFFFFFFFFFFFFFFFFFFFFFFFFFFFFF
@FS10000125:26:BPA73017-1023:1:1101:9640:1030 1:N:0:2
GAGGAAACTTCGTCGAGTACGCTCAAGCCATGAGATCGGAAGAGC
+
FFFFFFFFFFFFFFFFFFFFFFFFFFFFFFFFFFFFFFFFFFFFF
@FS10000125:26:BPA73017-1023:1:1101:9780:1030 1:N:0:2
TTCATAGCTTCGTCGAGTACGCTCAATCGCGCAGATCGGAAGAGC
+
FFFFFFFFFFFFFFFFFFFFFFFFFFFFFFFFFFFFFFFFFFFFF
@FS10000125:26:BPA73017-1023:1:1101:9860:1030 1:N:0:2
CAGCAACTTCGTCGAGTACGCTCAAGCAAAAAGATCGGAAGAGCA
+
FFFFFFFFFFFFFFFFFFFFFFFFFFFFFFFFFFFFFFFFFFFFF
@FS10000125:26:BPA73017-1023:1:1101:10180:1030 1:N:0:2
GCGTTAACTTCGTCGAGTACGCTCAAGGCCTGAGATCGGAAGAGC
+
FFFFFFFFFFFFFFFFFFFFFFFFFFFFFFFFFFFFFFFFFFFFF
@FS10000125:26:BPA73017-1023:1:1101:10640:1030 1:N:0:2
TCTTCTATAACTTCGTCGAGTACGCTCATGAGGGAAGATCGGAAG
+
FFFF,F:FFFF:F,:F,,::FFF,FF::,:F,::FFFFF,FF,F:
@FS10000125:26:BPA73017-1023:1:1101:10830:1030 1:N:0:2
TCGCCAACTTCGTCGAGTACGCTCAAGATGTGAGATCGGAAGAGC
+
FFFFFFFFFFFFFFFFFFFFFFFFFFFFFFFFFFFFFFFFFFFFF
@FS10000125:26:BPA73017-1023:1:1101:10880:1030 1:N:0:2
GCGGAAACTTCGTCGAGTACGCTCAAAGCAATAGATCGGAAGAGC
+
:FFFFFFFFFFFFFFFFFFFFFFFFFFFFFFFFFFFFFFFFFFFF
@FS10000125:26:BPA73017-1023:1:1101:11060:1030 1:N:0:2
TCGAAAACTTCGTCGAGTACGCTCAATCGGAAAGATCGGAAGAGC
+
FFFFFFFFFFFFFFFFFFFFFFFFFFFFFFFFFFFFFFFFFFFFF
@FS10000125:26:BPA73017-1023:1:1101:11180:1030 1:N:0:2
ACGAGAACTTCGTCGAGTACGCTCAAGCTGAAAGATCGGAAGAGC
+
FFFFFFFFFFFFFFFFFFFFFFFFFFFFFFFFFFFFFFFFFFFFF
@FS10000125:26:BPA73017-1023:1:1101:11380:1030 1:N:0:2
TTGACTGGACTTCGTCGAGTACGCTCAAATCACAAGATCGGAAGA
+
,FFFFFFF:FFFFFFFFFFFFFFFFFF,FFFFFFFFFFFFFFFFF
@FS10000125:26:BPA73017-1023:1:1101:11500:1030 1:N:0:2
GCGGTAACTTCGTCGAGTACGCTCAACTGAAAAGATCGGAAGAGC
+
:F,FFFFFFFFFFFFFFFFFFFFFF:FFFFFF:FFFFFFF:FFFF
@FS10000125:26:BPA73017-1023:1:1101:11970:1030 1:N:0:2
CCGATAACTTCGTCGAGTACGCTCAATTCTTAAGATCGGAAGAGC
+
FF:FFFFFFFFFFFFFFFFFFFFFFFFFFFFF,FFFFFFFFFF:F
@FS10000125:26:BPA73017-1023:1:1101:12450:1030 1:N:0:2
GCGGGAATTTCGTCGAGTACGCTCAATGGATAAGATCGGAAGAGC
+
FFFFFFFFFFFFFFFFFFFFFFFFFFFFFFFFFFFFFFFFFFFFF
@FS10000125:26:BPA73017-1023:1:1101:13540:1030 1:N:0:2
TTGTGAACTTCGTCGAGTACGCTCAAACACTCAGATCGGAAGAGC
+
FFFFFFFFFFFFFFFFFFFFFFFFFFFFFFFFFFFFFFFFFFFFF
@FS10000125:26:BPA73017-1023:1:1101:13570:1030 1:N:0:2
ACGAAACTTCGTCGAGTACGCTCAAAGTAATAGATCGGAAGAGCA
+
FFFFFFFFFFFFFFFFFFFFFFFFFFFFFFFFFFFFFFFFFFFFF
@FS10000125:26:BPA73017-1023:1:1101:13910:1030 1:N:0:2
CCGGCGGCTTCGTCGAGTACGCTCAATAAGTCAGATCGGAAGAGC
+
FFFFFFFFFFFFFFFFFFFFFFFFFFFFFFFFFFFFFFFFFFFFF
@FS10000125:26:BPA73017-1023:1:1101:15450:1030 1:N:0:2
CGGGAAACTTCGTCGAGTACGCTCAAAGCCCCAGATCGGAAGAGC
+
FFFFFFFFFFFFFFFFFFFFFFFFFFFFFFFFFFFFFFFFFFFFF
@FS10000125:26:BPA73017-1023:1:1101:1330:1040 1:N:0:2
GCGCAAACTTCGTCGAGTACGCTCAATAAATTAGATCGGAAGAGC
+
F:F:FFFFFFFFFFFFFFFFFFFFFFFFFFFFFFFFFFFFFFFFF
@FS10000125:26:BPA73017-1023:1:1101:1510:1040 1:N:0:2
TTGTCAACTTCGTCGAGTACGCTCAACTTGAAAGATCGGAAGAGC
+
FFFFFFFFFFFFFFFFFFFFFFFFFFFFFFFFFFFFFFFFFFFFF
@FS10000125:26:BPA73017-1023:1:1101:1870:1040 1:N:0:2
TTGAACTTCGTCGAGTACGCTCAACAGAAAAGATCGGAAGAGCAC
+
FFFFFFFFFFFFFFFFFFFFFFFFFFFFFFFFFFFFFFFFFFFFF
@FS10000125:26:BPA73017-1023:1:1101:2180:1040 1:N:0:2
CCGGCAACTTCGTCGAGTACGCTCAAACATAAAGATCGGAAGAGC
+
FFFFFFFFFFFFFFFFFFFFFFFFFFFFFFFFFFFFFFFFFFFFF
@FS10000125:26:BPA73017-1023:1:1101:3990:1040 1:N:0:2
TAAATAACTTCGTCGAGTACGCTCAATTTTAGAGATCGGAAGAGC
+
FFFFFFFFFFFFFFFFFFFFFFFFFFFFFFFFFFFFFFFFFFFFF
@FS10000125:26:BPA73017-1023:1:1101:4600:1040 1:N:0:2
TAGCTAACTTCGTCGAGTACGCTCAAGTGAAAAGATCGGAAGAGC
+
FFFFFFFFFFFFFFFFFFFFFFFFFFFFFFFFFFFFFFFFFFFFF
@FS10000125:26:BPA73017-1023:1:1101:5290:1040 1:N:0:2
GAGGAAACTTCGTCGAGTACGCTCAAACTTGGAGATCGGAAGAGC
+
FFFFFFFFFFFFFFFFFFFFFFFFFFFFFFFFFFFFFFFFFFFFF
@FS10000125:26:BPA73017-1023:1:1101:5410:1040 1:N:0:2
GCCATAACTTCGTCGAGTACGCTCAAAATATCAGATCGGAAGAGC
+
FFFFFFFFF,FFFFFFFFFFFFFFFFFFFFFFFFFFFFFFFFFFF
@FS10000125:26:BPA73017-1023:1:1101:5690:1040 1:N:0:2
TTGACTGGACTTCGTCGAGTACGCTCAAATCCCAAGATCGGAAGA
+
FFFFFFFFFFFFFFFFFFFFFFFFFFFFFFFFFFFFFFFFFFFFF
@FS10000125:26:BPA73017-1023:1:1101:6410:1040 1:N:0:2
TTGGAAACTTCGTCGAGTACGCTCAAGAAGAGAGATCGGAAGAGC
+
FFF,,F:F:FFF:FFF,F,F::FFFF,,,:FF:,FF,:FFF,F,:
@FS10000125:26:BPA73017-1023:1:1101:7370:1040 1:N:0:2
TTGTAAACTTCGTCGAGTACGCTCAAAGAGGGAGATCGGAAGAGC
+
FFFFFFFFFFFFFFFFFFFFFFFFFFFFFFFFFFFFFFFFFFFFF
@FS10000125:26:BPA73017-1023:1:1101:7410:1040 1:N:0:2
CTGTAATAACTTCGTCGAGTACGCTCAAATTACAAGATCGGAAGA
+
FFFFFFFFFFFFFFFFFFFFFFFFFFFFFFFFFFFFFFFFFFFFF
@FS10000125:26:BPA73017-1023:1:1101:7470:1040 1:N:0:2
ATGACTGGACTTCGTCGAGTACGCTCAATCTCTAAGATCGGAAGA
+
FFFFFFFFFFFFFFFFFFFFFFFFFFFFFFFFFFFFFFFFFFFFF
@FS10000125:26:BPA73017-1023:1:1101:8190:1040 1:N:0:2
TTGACTGGACTTCGTCGAGTACGCTCAAGTAATAAGATCGGAAGA
+
FFFFFFFFFFFFFFFFFFFFFFFFFFFFFFFFFFFFFFFFFFFFF
@FS10000125:26:BPA73017-1023:1:1101:8680:1040 1:N:0:2
TTGACTGGACTTCGTCGAGTACGCTCAAATCCTGAGATCGGATGA
+
,:,FFF:FFFFFFFFFF,F:FF:,F:FFFFFFFF,:::F::,,FF
@FS10000125:26:BPA73017-1023:1:1101:8780:1040 1:N:0:2
GGGGAAACTTCGTCGAGTACGCTCAAGATCCAAGATCGGAAGAGC
+
,FFFFFFFFFFFFFFFFFFFFFFFFFFFFFFFFFFFFFFFFFFFF
@FS10000125:26:BPA73017-1023:1:1101:8950:1040 1:N:0:2
TTGGTAACTTCGTCGAGTACGCTCAATGCCTTAGATCGGAAGAGC
+
FFFFFFFFFFFFFFFFFFFFFFFFFFFFFFFFFFFFFFFFFFFFF
@FS10000125:26:BPA73017-1023:1:1101:9760:1040 1:N:0:2
CAGCTAACTTCGTCGAGTACGCTCAAATAAATAGATCGGAAGAGC
+
FFFFFFFFFFFFFFFFFFFFFFFFFFFFFFFFFFFFFFFFFFFFF
@FS10000125:26:BPA73017-1023:1:1101:10040:1040 1:N:0:2
GTGACTGGAGTTCGTCGAGTACGCTCAAAGTACAAGATCGGAAGA
+
:FFFFFFFFFFFFFFFFFFFFFFFFFFFFFFFFFFFFFFFFFFFF
@FS10000125:26:BPA73017-1023:1:1101:10580:1040 1:N:0:2
TTGCCTAACTTCGTCGAGTACGCTCAACTTTCAAGATCGGAAGAG
+
F,,:::FFFFFFFFFFFFFFFFFFFFF:FFF:FFFFFFFFFFFFF
@FS10000125:26:BPA73017-1023:1:1101:11070:1040 1:N:0:2
AAGGGACAACTTCGTCGAGTACGCTCAAATAGAAAGATCGGAAGA
+
FFFFFFFFFFFFFFFFFFFFFFFFFFFFFFFFFFFFFFFFFFFFF
@FS10000125:26:BPA73017-1023:1:1101:11100:1040 1:N:0:2
ACTATAACTTCGTCGAGTACGCTCAAGAAATCAGATCGGAAGAGC
+
FFFFFFFFFFFFFFFFFFFFFFFFFFFFFFFFFFFFFFFFFFFFF
@FS10000125:26:BPA73017-1023:1:1101:11120:1040 1:N:0:2
TTGACTGGAGTTCGTCGAGTACGCTCAACGACTAAGATCGGAAGA
+
,FFFFFFFFFFFFFFFFFFFFFFFFFFFFFFFFFFFFFFFFFFFF
@FS10000125:26:BPA73017-1023:1:1101:11390:1040 1:N:0:2
AAGCAACTTCGTCGAGTACGCTCAAGGTTAGAGATCGGAAGAGCA
+
FFFFFFFFFFFFFFFFFFFFFFFFFFFFFFFFFFFFFFFFFFFFF
@FS10000125:26:BPA73017-1023:1:1101:11520:1040 1:N:0:2
CCGTAAACTTCGTCGAGTACGCTCAATTTATAAGATCGGAAGAGC
+
:FFFFFFFFFFFFFFFFFFFFFFFFFFFF:FFFFFFFFFFFFFFF
@FS10000125:26:BPA73017-1023:1:1101:12080:1040 1:N:0:2
CTGGGGGGAACCTCGTCGAGTACGCTCAAATTTGCAGATCGGAAG
+
FFFFFFFFFFFFFFFFFFFFFFFFFFFFFFFFFFFFFFFFFFFFF
@FS10000125:26:BPA73017-1023:1:1101:12690:1040 1:N:0:2
TCTTTCGTCGAGTACGCTCAAGAGAAGAGATCGGAAGAGCACACG
+
FFFFFFFFFFFFFFFFFFFFFFFFFFFFFFFFFFFFFFFFFFFFF
@FS10000125:26:BPA73017-1023:1:1101:12760:1040 1:N:0:2
GCCGAAACTTCGTCGAGTACGCTCAATAATAGAGATCGGAAGAGC
+
FFF,FFFFFFFFFFFFFFFFFFFFFFF,F:FFFFFFFFFFFFFFF
@FS10000125:26:BPA73017-1023:1:1101:12950:1040 1:N:0:2
TCGCTAACTTCGTCGAGTACGCTCAATATAGCAGATCGGAAGAGC
+
,F,FFFFFFFFFFFFFFFFFFFFFFFF:FFFFFFFFFFFF:FFFF
@FS10000125:26:BPA73017-1023:1:1101:13330:1040 1:N:0:2
TCGCTAACTTCGTCGAATACGCTCAATGAAAAAGATCGGAAGAGC
+
FFFFFFFFFFFFFFFFFFFFFFFFFFFFFFFFFFFFFFFFFFFFF
@FS10000125:26:BPA73017-1023:1:1101:13410:1040 1:N:0:2
TTGCTAACTTCGTCGAGTACGCTCAATTCGGTAGATCGGAAGAGC
+
FFFFFFFFFFFFFFFFFFFFFFFFFFFFFFFFFFFFFFFFFFFFF
@FS10000125:26:BPA73017-1023:1:1101:14030:1040 1:N:0:2
TGTGCAGAAACTTCGTCGAGTACGCTCAAGCTGATAGATCGGAAG
+
FFFFFFFFFFFFFFFFFFFFFFFFFFFFFFFFFFFFFFFFFFFFF
@FS10000125:26:BPA73017-1023:1:1101:15370:1040 1:N:0:2
TTGACTGGACTTCGTCGAGTACGCTCAATCCCAAAGATCGGAAGA
+
FFFFFFFFFFFFFFFFFFFFFFFFFFFFFFFFFFFFFFFFFFFFF
@FS10000125:26:BPA73017-1023:1:1101:15490:1040 1:N:0:2
TAGCTAACTTTGTCGAGTACGCTCAACGGTTGAGATCGGAAGAGC
+
:FFFFFFFFFFFFFFFFFFFFFFFFFFFFFFFFFFFFFFFFFFFF
@FS10000125:26:BPA73017-1023:1:1101:15950:1040 1:N:0:2
CCGTAACTTCGTCGAGTACGCTCAACATTTGAGATCGGAAGAGCA
+
FFFFFFFFFFFFFFFFFFFFFFFFFFFFFFFFFFFFFFFFFFFF:
@FS10000125:26:BPA73017-1023:1:1101:15980:1040 1:N:0:2
TCGCATAACTTCGTCGAGTACGCTCAAGCTTAAAGATCGGAAGAG
+
FFFFFFFFFFFFFFFFFFFFFFFFFFFFFFFFFFFFFFFFFFFFF
@FS10000125:26:BPA73017-1023:1:1101:16360:1040 1:N:0:2
TTGGCCAACTTCGTCGAGTACGCTCAATTGTGAAGATCGGAAGAG
+
FFFFFFFFFFFFFFFFFFFFFFFFFFFFFFFFFFFFFFFFFFFFF
@FS10000125:26:BPA73017-1023:1:1101:16370:1040 1:N:0:2
GGGATAACTTCGTCGAGTACGCTCAATTAATCAGATCGGAAGAGC
+
:F:FFFFFFFFFFFFFFFFFFFFFFFFFFFFFFFFFFFFFFFFFF
@FS10000125:26:BPA73017-1023:1:1101:1470:1050 1:N:0:2
TTGGGAACTTCGTCGAGTACGCTCAAGAGATGAGATCGGAAGAGC
+
FFFFFFFFFFFFFFFFFFFFFFFFFFFFFFFFFFFFFFFFFFFFF
@FS10000125:26:BPA73017-1023:1:1101:2030:1050 1:N:0:2
AGGGTAGAACTTCGTCGAGTACGCTCAAAGCACAAGATCGGAAGA
+
FFFFFFFFFFFFFFFFFFFFFFFFFFFFFFFFFFFFFFFFFFFFF
@FS10000125:26:BPA73017-1023:1:1101:2300:1050 1:N:0:2
TCGTGAATTTCGTCGAGTACGCTCAAAGATGTAGATCGGAAGAGC
+
FFFFFFFFFFFFFFFFFFFFFFFFFFFFFFFFFFFFFFFFFFFFF
@FS10000125:26:BPA73017-1023:1:1101:2510:1050 1:N:0:2
GAGACAACTTCGTCGAGTACGCTCAACAGGATAGATCGGAAGAGC
+
FFFFFFFFFFFFFFFFFFFFFFFFFFFFFFFFFFFFFFFFFFFFF
@FS10000125:26:BPA73017-1023:1:1101:2680:1050 1:N:0:2
TCGGGAACTTCGTCGAGTACGCTCAAATACCCAGATCGGAAGAGC
+
FFF:FFFFFFFFFFFFFFFFFFFFF:FFFFFFF:FFFFFFFFFFF
@FS10000125:26:BPA73017-1023:1:1101:3270:1050 1:N:0:2
GAGTCGCAACTTCGTCGAGTACGCTCAATTAACGAGATCGGAAGA
+
FFFFFFFFFFFFFFFFFFFFFFFFFFFFFFFFFFFFFFFFFFFFF
@FS10000125:26:BPA73017-1023:1:1101:3390:1050 1:N:0:2
TTGACTGGACTTCGTCGAGTACGCTCAAAAGACGAGATCGGAAGA
+
,:FF,F:,FFF:FF::FFF::::FFFF,FFFFFFFFFF,:F:FFF
@FS10000125:26:BPA73017-1023:1:1101:3770:1050 1:N:0:2
GGGGTAACTTCGTCGAGTACGCTCAAAAACATAGATCGGAAGAGC
+
FFFFFFFFFFFFFFFFFFFFFFFFFFFFFFFFFFFFFFFFFFFFF
@FS10000125:26:BPA73017-1023:1:1101:5270:1050 1:N:0:2
GCCACATCTTCGTCGAGTACGCTCAAAAACATAGATCGGAAGAGC
+
FFFFFFFFFFFFFFFFFFFFFFFFFFFFFFFFFFFFFFFFFFFFF
@FS10000125:26:BPA73017-1023:1:1101:5410:1050 1:N:0:2
TCGGTAACTTCGTCGAGTACGCTCAAATACAAAGATCGGAAGGGC
+
,FF:,FFFFFFF,:,FFFFFFFF,FF,,FFFF:::FF::,F,,,F
@FS10000125:26:BPA73017-1023:1:1101:6540:1050 1:N:0:2
TTGCAGAACTTCGTCGAGTACGCTCAATCAGTTAGATCGGAAGAG
+
FFFFFFFFFFFFFFFFFFFFFFFFFFFFFFFFFFFFFFFFFFFFF
@FS10000125:26:BPA73017-1023:1:1101:6570:1050 1:N:0:2
TCGGAAACTTCGTCGAGTACGCTCAAGTCTACAGATCGGAAGAGC
+
,F,:F:FFFFFFFFF::FFFFFFFFFFFFFFFFFFFFFFFFFFFF
@FS10000125:26:BPA73017-1023:1:1101:6710:1050 1:N:0:2
CCGCTACCTTCGTCGAGTACGCTCAAAAAAGTAGATCGGAAGAGC
+
FFFFFFFFFFFFFFFFFFFFFFFFFFFFFFFFFFFFFFFFFFFFF
@FS10000125:26:BPA73017-1023:1:1101:7260:1050 1:N:0:2
GGGACAACTTCGTCGAGTACGCTCAAAAGGGGAGATCGGAAGAGC
+
FFFFFFFFFFFFFFFFFFFFFFFFFFFFFFFFFFFFFFFFFFFFF
@FS10000125:26:BPA73017-1023:1:1101:7700:1050 1:N:0:2
TCGTAACTTCGTCGAGTACGCTCAATATCGTAGATCGGAAGAGCA
+
FFFFFFFFFFFFFFFFFFFFFFFFFFFFFFFFFFFFFFFFFFFFF
@FS10000125:26:BPA73017-1023:1:1101:7960:1050 1:N:0:2
CCGTGTATAGCTTCGTCGAGTACGCTCAAGAAGCTAGATCGGAAG
+
FFFFFFFFFFFFFFFFFFFFFFFFFFFFFFFFFFFFFFFFFFFFF
@FS10000125:26:BPA73017-1023:1:1101:8330:1050 1:N:0:2
GGGTTAACTTCGTCGAGTACGCTCAAGTTTACAGATCGGAAGAGC
+
FFFFFFFFFFFFFFFFFFFFFFFFFFFFFFFFFFFFFFFFFFFFF
@FS10000125:26:BPA73017-1023:1:1101:9110:1050 1:N:0:2
TCGCAAACTTCGTCGAGTACGCTCAAAGTACGAGATCGGAAGAGC
+
FF:FFFFFFFFFFFFFFFFF:FF:,FFFFFFFFFFFFFFFFFFFF
@FS10000125:26:BPA73017-1023:1:1101:9330:1050 1:N:0:2
TTGGCCAACTTCGTCGAGTACGCTCAAGTAGGAAGATCGGAAGAG
+
FFFFFFFFFFFFFFFFFFFFFFFFFFFFFFFFFFFFFFFFFFFFF
@FS10000125:26:BPA73017-1023:1:1101:9710:1050 1:N:0:2
TCGAGAACTTCGTCGAGTACGCTCAATTATACAGATCGGAAGAGC
+
FFFFFFFFFFFFFFFFFFFFFFFFFFFFFFFFFFFFFFFFFFFFF
@FS10000125:26:BPA73017-1023:1:1101:10050:1050 1:N:0:2
TTTGTTGAACTTCGTCGAGTACGCTCAATATGTGAGATCGGAAGA
+
FFFFFFFFFFFFFFFFFFFFFFFFFFFFFFFFFFFFFFFFFFFFF
@FS10000125:26:BPA73017-1023:1:1101:10330:1050 1:N:0:2
GCGCAAACTTCGTCGAGTACGCTCAAATTCTCAGATCGGAAGAGC
+
FFFFFFFFFFFFFFFFFFFFFFFFFFFFFFFFFFFFFFFFFFFFF
@FS10000125:26:BPA73017-1023:1:1101:11360:1050 1:N:0:2
GTGACAACTTCGTCGAGTACGCTCAATTCGAAAGATCGGAAGAGC
+
:FFFFFFFFFFFFFFFFFFFFFFFFFFFFFFFFFFFFFFFFFFFF
@FS10000125:26:BPA73017-1023:1:1101:11460:1050 1:N:0:2
TTCAGACTTCGTCGAGTACGCTCAAAGTTAAAGATCGGAAGAGCA
+
FFFFFFFFFFFFFFFFFFFFFFFFFFFFFFFFFFFFFFFFFFFFF
@FS10000125:26:BPA73017-1023:1:1101:11490:1050 1:N:0:2
GCGAAAACTTCGTCGAGTACGCTCAAGTCGTGAGATCGGAAGAGC
+
FFFFFFFFFFFFFFFFFFFFFFFFFFFFFFFFFFFFFFFFFFFFF
@FS10000125:26:BPA73017-1023:1:1101:12040:1050 1:N:0:2
GGGTGAACTTCGTCGAGTACGCTCAAAATGTTAGATCGGAAGAGC
+
FFFFFFFFFFFFFFFFFFFFFFFFFFFFFFFFFFFFFFFFFFFFF
@FS10000125:26:BPA73017-1023:1:1101:12350:1050 1:N:0:2
GGGGAAACTTCGTCGAGTACGCTCAAATTCTAAGATCGGAAGAGC
+
,:F:FFFF:FF:FF:FFFF,:FF:,FFF:::F::F:F:FFFFF:F
@FS10000125:26:BPA73017-1023:1:1101:13080:1050 1:N:0:2
GGGACAACTTCGTCGAGTACGCTCAAATACACAGATCGGAAGAGC
+
FFFFFFFFFFFFFFFFFFFFFFFFFFFFFFFFFFFFFFFFFFFFF
@FS10000125:26:BPA73017-1023:1:1101:13450:1050 1:N:0:2
GAGGCAACTTCGTCGAGTACGCTTAATGTTTCAGATCGGAAGAGC
+
FFFFFFFFFFFFFFFFFFFFFFFFFFFFFFFFFFFFFFFFFFFFF
@FS10000125:26:BPA73017-1023:1:1101:13750:1050 1:N:0:2
GGGCCAACTTCGTCGAGTACGCTCAAGATTAGAGATCGGAAGAGC
+
FFFFFFFFFFFFFFFFFFFFFFFFFFFFFFFFFFFFFFFFFFFFF
@FS10000125:26:BPA73017-1023:1:1101:15480:1050 1:N:0:2
TAGCTAACTTTGTCGAGTACGCTCAACGGTTGAGATCGGAAGAGC
+
FFFFFFFFFFFFFFFFFFFFFFFFFFFFFFFFFFFFFFFFFFFFF
@FS10000125:26:BPA73017-1023:1:1101:15970:1050 1:N:0:2
GAGGCAACTTCGTCGAGTACGCTCAATAATTAAGATCGGAAGAGC
+
,FFFFFFFFFFFFFFFFFFFFFFFFFFFFFFFFFFFFFFFFFFFF
@FS10000125:26:BPA73017-1023:1:1101:16360:1050 1:N:0:2
TTGAAAACTTCGTCGAGTACGCTCAAGTGTGAAGATCGGAAGAGC
+
,F,FFFFFFFFFFFFFF:FFF:FFF:FFFFFFFFFFFFFF:FF::
@FS10000125:26:BPA73017-1023:1:1101:1200:1060 1:N:0:2
TTTGCAAACTTCGTCGAGTACGCTCAATAAATCAGATCGGAAGAG
+
FFFFFFFFFFFFFFFFFFFFFFFFFFFFFFFFFFFFFFFFFFFFF
@FS10000125:26:BPA73017-1023:1:1101:1280:1060 1:N:0:2
TCGAGTACGCTCAAAATCATAGATCGGAAGAGCACACGTCTGAAC
+
FFFFFFFFFFFFFFFFFFFFFFFFFFFFFFFFFFFFFFFFFFFFF
@FS10000125:26:BPA73017-1023:1:1101:2880:1060 1:N:0:2
TGGCCAACTTCGTCGAGTACGCTCAAGATTAAAGATCGGAAGAGC
+
FFFFFFFFFFFFFFFFFFFFFFFFFFFFFFFFFFFFFFFFFFFFF
@FS10000125:26:BPA73017-1023:1:1101:3110:1060 1:N:0:2
GGGCACAACTTCGTCGAGTACGCTCAAGAGGACAGATCGGAAGAG
+
FFFFFFFFFFFFFFFFFFFFFFFFFFFFFFFFFFFFFFFFFFFFF
@FS10000125:26:BPA73017-1023:1:1101:3150:1060 1:N:0:2
TTGCAAACTTCGTCGAGTACGCTCAACGTGTAAGATCGGAAGAGC
+
FFFFFFFFFFFFFFFFFFFFFFFFFFFFFFFFFFFFFFFFFFFFF
@FS10000125:26:BPA73017-1023:1:1101:3230:1060 1:N:0:2
TGTTAAACTTCGTCGAGTATGCTCAATAGAGGAGATCGGAAGAGC
+
:FFF:FFFFFFFFFFFFFFFFFFFFFFFFFFFFFFFFFFFFFFFF
@FS10000125:26:BPA73017-1023:1:1101:3980:1060 1:N:0:2
TGTTCAACTTCGTCGAGTACGCTCAAGACTGTAGATCGGAAGAGC
+
FFFFFFFFFFFFFFFFFFFFFFFFFFFFFFFFFFFFFFFFFFFFF
@FS10000125:26:BPA73017-1023:1:1101:4460:1060 1:N:0:2
GAGCAAACTTCGTCGAGTACGCTCAAAACGAAAGATCGGAAGAGC
+
FFFFFFFFFFFFFFFFFFFFFFFFFFFFFFFFFFFFFFFFFFFFF
@FS10000125:26:BPA73017-1023:1:1101:4470:1060 1:N:0:2
TTTAGAATTTCGTCGAGTACGCTCAAGCAATTAGATCGGAAGAGC
+
FFFFFFFFFFFFFFFFFFFFFFFFFFFFFFFFFFFFFFFFFFFFF
@FS10000125:26:BPA73017-1023:1:1101:4720:1060 1:N:0:2
TCTGAAGAACTTCGTCGAGTACGCTCAAAGTATCAGATCGGAAGA
+
,FFFFFFFF:::FFFFFFFFFFFFFFF,FF:FFFFFFFFFFF,FF
@FS10000125:26:BPA73017-1023:1:1101:4860:1060 1:N:0:2
TCGCTAACTTCGTCGAGTACGCTCAACGTGGGAGATCGGAAGAGC
+
FFFFFFFFFFFFFFFFFFFFFFFFFFFFFFFFFFFFFFFFFFFFF
@FS10000125:26:BPA73017-1023:1:1101:5560:1060 1:N:0:2
GAGACAGACCTTCGTCGAGTACGCTCAACTGTAAAGATCGGAAGA
+
::F,FF:F:FFFFFFFFFFFFFFFFFFFFFFFF,FFFFFFFFFFF
@FS10000125:26:BPA73017-1023:1:1101:6030:1060 1:N:0:2
TCTATAACTTCGTCGAGTACGCTCAAAAATCAAGATCGGAAGAGC
+
FFFFFFFFFFFFFFFFFFFFFFFFFFFFFFFFFFFFFFFFFFFFF
@FS10000125:26:BPA73017-1023:1:1101:7220:1060 1:N:0:2
TTGGAACTTCGTCGAGTACGCTCAATTCATCAGATCGGAAGAGCA
+
FFFFFFFFFFFFFFFFFFFFFFFFFFFFFFFFFFFFFFFFFFFFF
@FS10000125:26:BPA73017-1023:1:1101:7230:1060 1:N:0:2
GCGTGATCTTCGTCGAGTACGCTCAAAAAAAGAGATCGGAAGAGC
+
:F:FFFFFFFFFFFFFFFFFFFFFFFFFFFFFFFFFFFFFFFFFF
@FS10000125:26:BPA73017-1023:1:1101:7600:1060 1:N:0:2
TTGCTAACTTCGTCGAGTACGCTCAATGTTACAGATCGGAAGAGC
+
FFFFFFFFFFFFFFFFFFFFFFFFFFFFFFFFFFFFFFFFFFFFF
@FS10000125:26:BPA73017-1023:1:1101:7800:1060 1:N:0:2
TCCTAAACTTCGTCGAGTACGCTCAACCTCGCAGATCGGAAGAGC
+
FFFFFFFFFFFFFFFFFFFFFFFFFFFFFFFFFFFFFFFFFFFFF
@FS10000125:26:BPA73017-1023:1:1101:8540:1060 1:N:0:2
GCGGCAACTTCGTCGAGTACGCTCAATGAGTAAGATCGGAAGAGC
+
FFFFFFFFFFFFFFFFFFFFFFFFFFFFFFFFFFFFFFFFFFFFF
@FS10000125:26:BPA73017-1023:1:1101:8710:1060 1:N:0:2
CCCGAAACTTCGTCGAGTACGCTCAACAATGCAGATCGGAAGAGC
+
,::FFF:,FFF:FFF::FF::,::,:FFFF,,FFF:F::,FFFF:
@FS10000125:26:BPA73017-1023:1:1101:9070:1060 1:N:0:2
CCGAGAACTTCGTCGAGTACGCTCAAATACATAGATCGGAAGAGC
+
FFFFFFFFFFFFFFFFFFFFFFFFFFFFFFFFFFFFFFFFFFFF:
@FS10000125:26:BPA73017-1023:1:1101:9150:1060 1:N:0:2
TTGGCAACTTCGTCGAGTACGCTCAAAGAATCAGATCGGAAGAGC
+
FFFFFFFFFFFFFFFFFFFFFFFF,FFFFFFF:FFFFFFFFFFFF
@FS10000125:26:BPA73017-1023:1:1101:9590:1060 1:N:0:2
TTGACTGGACTTCGTCGAGTACGCTCAACACAAAAGATCGGAAGA
+
FFFFFFFFFFFFFFFFFFFFFFFFFFFFFFFFFFFFFFFFFFFFF
@FS10000125:26:BPA73017-1023:1:1101:9600:1060 1:N:0:2
TTGACTGGACTTCGTCGAGTACGCTCAACTCAAAAGATCGGAAGA
+
FFFFFFFFFFFFFFFFFFFFFFFFFFFFFFFFFFFFFFFFFFFFF
@FS10000125:26:BPA73017-1023:1:1101:9710:1060 1:N:0:2
GCGGAAACTTCGTCGAGTACGCTCAACACGAAAGATCGGAAGAGC
+
:FFFFFFFFFFFFFFFFFFFFFFFFFFFFFFFFFFFFFFFFFFFF
@FS10000125:26:BPA73017-1023:1:1101:9750:1060 1:N:0:2
CCGCCAACTTCGTCGAGTACGCTCAACACAAAAGATCGGAAGAGC
+
FFFFFFFFFFFFFFFFFFFFFFFFFFFFFFFFFFFFFFFFFFFFF
@FS10000125:26:BPA73017-1023:1:1101:10400:1060 1:N:0:2
TCGGCAACTTCGTCGAGTACGCTCAAAAATTCAGATCGGAAGAGC
+
FFFFFFFFFFFFFFFFFFFFFFFFFFFFFFFFFFFFFFFFFFFFF
@FS10000125:26:BPA73017-1023:1:1101:10550:1060 1:N:0:2
TAGCTAACTTCGTCGAGTACGCTCAAGTAACTAGATCGGAAGAGC
+
FFFFFFFFFFFFFFFFFFFFFFFFFFFFFFFFFFFFFFFFFFFFF
@FS10000125:26:BPA73017-1023:1:1101:10720:1060 1:N:0:2
TCGGCAACTTCGTCGAGTACGCTCAAGAGTTTAGATCGGAAGAGC
+
:F::FFFFFFFFFFFFFFFFFFFFFFFFFFFFFFFFFFFFFFFFF
@FS10000125:26:BPA73017-1023:1:1101:11490:1060 1:N:0:2
TTGGAAACTTCGTCGAGTACGCTCAACCGGTAAGATCGGAAGAGC
+
:FFFFFFFFFFFFFFFFFFFFFFFFFFFFFFFFFFFFFFFFFFFF
@FS10000125:26:BPA73017-1023:1:1101:11740:1060 1:N:0:2
TTGACTGGACTTCGTCGAGTACGCTCAACCTACGAGATCGGAAGA
+
FFFFFFFFFFFFFFFFFFFFFFFFFFFFFFFFFFFFFFFFFFFFF
@FS10000125:26:BPA73017-1023:1:1101:11790:1060 1:N:0:2
TCGGGAACTTCGTCGAGTACGCTCAACGCAAGAGATCGGAAGAGC
+
FFFFFFFFFFFFFFFFFFFFFFFFFFFFFFFFFFFFFFFFFFFFF
@FS10000125:26:BPA73017-1023:1:1101:12410:1060 1:N:0:2
TTTAGAACTTCGTCGAGTACGCTCAAATTTAGAGATCGGAAGAGC
+
FFFFFFFFFFFFFFFFFFFFFFFFFFFFFFFFFFFFFFFFFFFFF
@FS10000125:26:BPA73017-1023:1:1101:13040:1060 1:N:0:2
GCGGGAACTTCGTCGAGTACGCTCAATGTGATAGATCGGAAGAGC
+
FFFFFFFFFFFFFFFFFFFFFFFFFFFFFFFFFFFFFFFFFFFFF
@FS10000125:26:BPA73017-1023:1:1101:13170:1060 1:N:0:2
TTTTTAACTTCGTCGAGTACGCTCAATGTGAAAGATCGGAAGAGC
+
F,FFF::FFFFFFFFF:FFFFFFFFFFFF:FF,FFFFFFF,FFFF
@FS10000125:26:BPA73017-1023:1:1101:13550:1060 1:N:0:2
CCGTTAACTTCGTCGAGTACGCTCAAGCGTGTAGATCGGAAGAGC
+
FFFFFFFFFFFFFFFFFFFFFFFFFFFFFFFFFFFFFFFFFFFFF
@FS10000125:26:BPA73017-1023:1:1101:13580:1060 1:N:0:2
TAGCAAACTTCGTCGAATACGCTCAATGGAGGAGATCGGAAGAGC
+
FFFFFFFFFFFFFFFFFFFFFFFFFFFFFFFFFFFFFFFFFFFFF
@FS10000125:26:BPA73017-1023:1:1101:14330:1060 1:N:0:2
TGCCAATTTCGTCGAGTACGCTCAAGTGATAAGATCGGAAGAGCA
+
FFFFFFFFFFFFFFFFFFFFFFFFFFFFFFFFFFFFFFFFFFFFF
@FS10000125:26:BPA73017-1023:1:1101:14410:1060 1:N:0:2
GCTGCAACTTCGTTGAGTACGCTCAAAGGTCAAGATCGGAAGAGC
+
F:FFFFFFFFFFFFFFFFFFFFFFFFFFFFFFFFFFFFFFFFFFF
@FS10000125:26:BPA73017-1023:1:1101:14610:1060 1:N:0:2
CCGGTAACTTCGTCGAGTACGCTCAAGGGTATAGATCGGAAGAGC
+
FFFFFFFFFFFFFFFFFFFFFFFFFFFFFFFFFFFFFFFFFFFFF
@FS10000125:26:BPA73017-1023:1:1101:14690:1060 1:N:0:2
TTTAAAACTTCGTCGAGTACGCTCAAAGAGTGAGATCGGAAGAGC
+
,,F,FFFFFFF:FF:FFFFFFFFF,FFF,,F:FFFFFFFFFFF:F
@FS10000125:26:BPA73017-1023:1:1101:15180:1060 1:N:0:2
TTGGCAACTTCGTCGAGTACGCTCAAGAAACAAGATCGGAAGAGC
+
FFFFFFFFFFFFFFFFFFFFFFFFFFFFFFFFFFFFFFFFFFFFF
@FS10000125:26:BPA73017-1023:1:1101:15670:1060 1:N:0:2
TTGTGAAACTTCGTCGAGTACGCTCAAAAATGGAGATCGGAAGAG
+
FFFFFFFFFFFFFFFFFFFFFFFFFFFFFFFFFFFFFFFFFFFFF
@FS10000125:26:BPA73017-1023:1:1101:15870:1060 1:N:0:2
TCTTAAACTTCGTCGAGTACGCTCAAATTAAAAGATCGGAAGAGC
+
FFFFFFFFFFFFFFFFFFFFFFFFFFFFFFFFFFFFFFFFFFFFF
@FS10000125:26:BPA73017-1023:1:1101:16150:1060 1:N:0:2
TTGACTGGACTTCGTCGAGTACGCTCAATTGACGAGATCGGAAGA
+
FFFFFFFFFFFFFFFFFFFFFFFFFFFFFFFFFFFFFFFFFFFFF
@FS10000125:26:BPA73017-1023:1:1101:16370:1060 1:N:0:2
CCGCAACTTCGTCGAGTACGCTCAATTAAAGAGATCGGAAGAGCA
+
FFFFFFFFFFFFFFFFFFFFFFFFFFFFFFFFFFFFFFFFFFFF:
@FS10000125:26:BPA73017-1023:1:1101:1000:1070 1:N:0:2
TTGGTAAACTTCGTCGAGTACGCTCAAATAGTAAGATCGGAAGAG
+
FFFFFFFFFFFFFFFFFFFFFFFFFFFFFFFFFFFFFFFFFFFFF
@FS10000125:26:BPA73017-1023:1:1101:1480:1070 1:N:0:2
TCTCAAGGAACTTCGTCGAGTACGCTCAAAGATATAGATCGGAAG
+
FFFFFFFFFFFFFFFFFFFFFFFFFFFFFFFFFFFFFFFFFFFFF
@FS10000125:26:BPA73017-1023:1:1101:1720:1070 1:N:0:2
TCGCTAACTTCGTCGAGTACGCTCAAAATAACAGATCGGAAGAGC
+
FFFFFFFFFFFFFFFFFFFFFFFFFFFFFFFFFFFFFFFFFFFFF
@FS10000125:26:BPA73017-1023:1:1101:2370:1070 1:N:0:2
GGGCAAACTTCGTCGAGTACGCTCAAACTTTTAGATCGGAAGAGC
+
FFFFFFFFFFFFFFFFFFFFFFFFFFFFFFFFFFFFFFFFFFFFF
@FS10000125:26:BPA73017-1023:1:1101:2840:1070 1:N:0:2
TTTAGTCACCTTCGTCGAGTACGCTCAAACGAAAAGATCGGAAGA
+
FFFFFFFFFFFFFFFFFFFFFFFFFFFFFFFFFFFFFFFFFFFFF
@FS10000125:26:BPA73017-1023:1:1101:3590:1070 1:N:0:2
TGGCCAACTTCGTCGAGTACGCTCAACCATAAAGATCGGAAGAGC
+
FFFFFFFFFFFFFFFFFFFFFFFFFFFFFFFFFFFFFFFFFFFFF
@FS10000125:26:BPA73017-1023:1:1101:4050:1070 1:N:0:2
CCGGCAACTTCGTCGAGTACGCTCAACGATTCAGATCGGAAGAGC
+
FFFFFFFFFFFFFFFFFFFFFFFFFFFFFFFFFFFFFFFFFFFFF
@FS10000125:26:BPA73017-1023:1:1101:4270:1070 1:N:0:2
TTTAGAACTTCGTCGAGTACGCTCAACGGTCTAGATCGGAAGAGC
+
FFFFFFFFFFFFFFFFFFFFFFFFFFFFFFFFFFFFFFFFFFFFF
@FS10000125:26:BPA73017-1023:1:1101:4400:1070 1:N:0:2
TTGATAACTTCATCGAGTACGCTCAATGGCCGAGATCGGAAGAGC
+
FFFFFFFFFFFFFFFFFFFFFFFFFFFFFFFFFFFFFFFFFFFFF
@FS10000125:26:BPA73017-1023:1:1101:4930:1070 1:N:0:2
TTGCCGGGGGAACATCTTCGTCGAGTACGCTCAATACGGAAGATC
+
FFFFFFFFFFFFFFFFFFFFFFFFFFFFFFFFFFFFFFFFFFFFF
@FS10000125:26:BPA73017-1023:1:1101:5090:1070 1:N:0:2
ACGCAACTTCGTCGAGTACGCTCAATGCCCGAGATCGGAAGAGCA
+
:,F,,F:F:FFFFFFFFF:::FF:FFF:FF,F,FF,F:,:FF:FF
@FS10000125:26:BPA73017-1023:1:1101:5620:1070 1:N:0:2
TCGGAGAACTTCGTCGAGTACGCTCAAAACCAAAGATCGGAAGAG
+
FFFFFFFFFFFFFFFFFFFFFFFFFFFFFFFFFFFFFFFFFFFFF
@FS10000125:26:BPA73017-1023:1:1101:6190:1070 1:N:0:2
TTGACTGGACTTCGTCGAGTACGCTCAACCCGAAAGATCGGAAGA
+
FFFFFFFFFFFFFFFFFFFFFFFFFFFFFFFFFFFFFFFFFFFFF
@FS10000125:26:BPA73017-1023:1:1101:6360:1070 1:N:0:2
TTGGAAACTTCGTCGAGTACGCTCAAAAAGAGAGATCGGAAGAGC
+
FFFFFFFFFFFFFFFFFFFFFFFFFFFFFFFFFFFFFFFFFFFFF
@FS10000125:26:BPA73017-1023:1:1101:7400:1070 1:N:0:2
CTGACTGGACTTCGTCGAGTACGCTCAAATCCTGAGATCGGAAGA
+
FFFFFFFFFFFFFFFFFFFFFFFFFFFFFFFFFFFFFFFFFFFFF
@FS10000125:26:BPA73017-1023:1:1101:7410:1070 1:N:0:2
TTCTTCAACTTCGTCGAGTACGCTCAATGTTATAGATCGGAAGAG
+
FFFFFFFFFFFFFFFFFFFFFFFFFFFFFFFFFFFFFFFFFFFFF
@FS10000125:26:BPA73017-1023:1:1101:8120:1070 1:N:0:2
TTGTTAACTTCGTCGAGTACGCTCAATAAGTTGAGATCGGAAGAG
+
FFFFFFFFFFFFFFFFFFFFFFFFFFFFFFFFFFFFFFFFFFFFF
@FS10000125:26:BPA73017-1023:1:1101:8340:1070 1:N:0:2
TAGGAAATTCGTCGAGTACCTCAAATGCTAAGATCGGAAGAGCAC
+
,FFFFFFFFFFFFFFFFFFFFFFFFFFFFFFFFFFFFFFFFFFFF
@FS10000125:26:BPA73017-1023:1:1101:9030:1070 1:N:0:2
GGGGCAACTTCGTCGAGTACGCTCAACACCCAAGATCGGAAGAGC
+
::FFFFFFFFFFFFFFFFFFFFFFFFFFFFFFFFFFFFFFFFFFF
@FS10000125:26:BPA73017-1023:1:1101:9150:1070 1:N:0:2
TCGTCAACTTCGTCGAGTACGCTCAAGCCGCGAGATCGGAAGAGC
+
FFFFFFFFFFFFFFFFFFFFFFFFFFFFFFFFFFFFFFFFFFFFF
@FS10000125:26:BPA73017-1023:1:1101:9420:1070 1:N:0:2
GCGTGAACTTCGTCGAGTACGCTCAAGTTAGAAGATCGGAAGAGC
+
FFFFFFFFFFFFFFFFFFFFFFFFFFFFFFFFFFFFFFFFFFFFF
@FS10000125:26:BPA73017-1023:1:1101:9540:1070 1:N:0:2
TCGCCAACTTCGTCGAGTACGCTCAATTGGCCAGATCGGAAGAGC
+
FFFFFFFFFFFFFFFFFFFFFFFFFFFFFFFFFFFFFFFFFFFFF
@FS10000125:26:BPA73017-1023:1:1101:10310:1070 1:N:0:2
TAGCCAACTTCGTCGAGTACGCTCAACGTGGAAGATCGGAAGAGC
+
FFFFFFFFFFFFFFFFFFFFFFFFFFFFFFFFFFFFFFFFFFFFF
@FS10000125:26:BPA73017-1023:1:1101:11260:1070 1:N:0:2
TCGTCAACTTCGTCGAGTACGCTCAACATGATAGATCGGAAGAGC
+
FFFFFFFFFFFFFFFFFFFFFFFFFFFFFFFFFFFFFFFFFFFFF
@FS10000125:26:BPA73017-1023:1:1101:11570:1070 1:N:0:2
CCGGATTGAACTTCGTCGAGACGCTCAAGGTAAAAGATCGGAAGA
+
FFFFFFFFFFFFFFFFFFFFFFFFFFFFFFFFFFFFFFFFFFFFF
@FS10000125:26:BPA73017-1023:1:1101:12730:1070 1:N:0:2
TAGACTGGACTTCGTCGAGTACGCTCAAAAAGAAAGATCGGAAGA
+
FFFFFFFFFFFFFFFFFFFFFFFFFFFFFFFFFFFFFFFFFFFFF
@FS10000125:26:BPA73017-1023:1:1101:13160:1070 1:N:0:2
GCGTTAACTTCGTCGAGTACGCTCAATCTTTAAGATCGGAAGAGC
+
FFFFFFFFFFFFFFFFFFFFFFFFFFFFFFFFFFFFFFFFFFFFF
@FS10000125:26:BPA73017-1023:1:1101:14540:1070 1:N:0:2
GCGCAACTTCGTCGAGTACGCTCAATTCCCCAGATCGGAAGAGCA
+
:FFFFFFFFFFFFFFFFFFFFFFFFFFFFFFFFFFFFFFFFFFFF
@FS10000125:26:BPA73017-1023:1:1101:15140:1070 1:N:0:2
GCGAGAACTTCGTCGAGTACGCTCAATTGCTTAGATCGGAAGAGC
+
FFF:FFFFFFFFFFFFFFFFFFFFFF,,,:,,FFFFFFFFFFFFF
@FS10000125:26:BPA73017-1023:1:1101:15610:1070 1:N:0:2
GCGTCAACTTCGTCGAGTACGCTCAATCAATTAGATCGGAAGAGC
+
,F:FFFFFFFFFFFFFFFFFFFFFFFFFFFFFFFFFFFFFFFFFF
@FS10000125:26:BPA73017-1023:1:1101:15660:1070 1:N:0:2
TTGACTGGACTTCGTCGAGTACGCTCAACCGCTGAGATCGGAAGA
+
FFFFFFFFFFFFFFFFFFFFFFFFFFFFFFFFFFFFFFFFFFFFF
@FS10000125:26:BPA73017-1023:1:1101:16250:1070 1:N:0:2
GCCTTAACTTCGTCGAGTACGCTCAAAACTGTAGATCGGAAGAGC
+
,FFFF:FFFFFFFFFFFFFFFFFFFFFFFFFFFFFFFFFFFFFFF
@FS10000125:26:BPA73017-1023:1:1101:16380:1070 1:N:0:2
TTGACTGGACTTCGTCGAGTACGCTCAATCTAGTAGATCGGAAGA
+
FFFFFFFFFFFFFFFFFFFFFFFFFFFFFFFFFFFFFFFFFFFFF
@FS10000125:26:BPA73017-1023:1:1101:2050:1080 1:N:0:2
GGGAAAACTTCGTCGAGTACGCTCAAGAAATCAGATCGGAAGAGC
+
FFFFFFFFFFFFFFFFFFFFFFFFFFFFFFFFFFFFFFFFFFFFF
@FS10000125:26:BPA73017-1023:1:1101:2280:1080 1:N:0:2
TTGAAAAACTTCGTCGAGTACGCTCAATGATTAAGATCGGAAGAG
+
FFFFFFFFFFFFFFFFFFFFFFFFFFFFFFFFFFFFFFFFFFFFF
@FS10000125:26:BPA73017-1023:1:1101:2760:1080 1:N:0:2
GCGGGAACTTCGTCGAGTACGCTCAATATTGGAGATCGGAAGAGC
+
FFFFFFFFFFFFFFFFFFFFFFFFFFFFFFFFFFFFFFFFFFFFF
@FS10000125:26:BPA73017-1023:1:1101:3220:1080 1:N:0:2
TTGACTGGACTTCGTCGAGTACGCTCAAACCGAAAGATCGGAAGA
+
FFFFFFFFFFFFFFFFFFFFFFFFFFFFFFFFFFFFFFFFFFFFF
@FS10000125:26:BPA73017-1023:1:1101:3610:1080 1:N:0:2
TTGAGAACTTCGTCGAGTACGCTCAACATCATAGATCGGAAGAGC
+
,FFFFFFFFFFFFFFFFFFFFFFFFFFFFFFFFFFFFFFFFFFFF
@FS10000125:26:BPA73017-1023:1:1101:3650:1080 1:N:0:2
TTGACTGGACTTCGTCGAGTACGCTCAAGGAACAAGATCGGAAGA
+
FFFFFFFFFFFFFFFFFFFFFFFFFFFFFFFFFFFFFFFFFFFFF
@FS10000125:26:BPA73017-1023:1:1101:3930:1080 1:N:0:2
TGACTGGACTTCGTCGAGTACGCTCAATCCGAAAGATCGGAAGAG
+
FFFFFFFFFFFFFFFFFFFFFFFFFFFFFFFFFFFFFFFFFFFFF
@FS10000125:26:BPA73017-1023:1:1101:4040:1080 1:N:0:2
TTTACCCAACTTCGTCGAGTACGCTCAAACCATGAGATCGGAAGA
+
FFFFFFFFFFFFFFFFFFFFFFFFFFFFFFFFFFFFFFFFFFFFF
@FS10000125:26:BPA73017-1023:1:1101:4550:1080 1:N:0:2
TAGTTAACTTCGTCGAGTACGCTCAATTAGTCAGATCGGAAGAGC
+
FFFFFFFFFFFFFFFFFFFFFFFFFFFFFFFFFFFFFFFFFFFFF
@FS10000125:26:BPA73017-1023:1:1101:5380:1080 1:N:0:2
ACGGCAACTTCGTCGAGTACGCTCAAAGATCAAGATCGGAAGAGC
+
,:FFFFFFFFFFFFFFFFFFFFFFFFFFFFFFFFFFFFFFFFFFF
@FS10000125:26:BPA73017-1023:1:1101:6660:1080 1:N:0:2
TTGACTGGACTTCGTCGAGTACGCTCAATATACCAGATCGGAAGA
+
FFFFFFFFFFFFFFFFFFFFFFFFFFFFFFFFFFFFFFFFFFFFF
@FS10000125:26:BPA73017-1023:1:1101:7390:1080 1:N:0:2
TTGATTAACTTCGTCGAGTACGCTCAATTCGAGAGATCGGAAGAG
+
F,,:FFFFFFFFFFFFFFFFFFFFFFFFFF:FFFFFFFFFFFFFF
@FS10000125:26:BPA73017-1023:1:1101:7690:1080 1:N:0:2
TCGAAAACTTCGTCGAGTACGCTCAACTTCATAGATCGGAAGAGC
+
FFFFFFFFFFFFFFFFFFFFFFFFFFFFFFFFFFFFFFFFFFFFF
@FS10000125:26:BPA73017-1023:1:1101:8610:1080 1:N:0:2
GCGCAAACTTCGTCGAGTACGCTCAATACCGCAGATCGGAAGAGC
+
,F:FFFFFFFFFFFFFFFFFFFFFFFFFFFFFFFFFFFFFFFFFF
@FS10000125:26:BPA73017-1023:1:1101:8740:1080 1:N:0:2
TTCTTAACTTCGTCGAGTACGCTCAACTGCACAGATCGGAAGAGC
+
,::F,F:F:,,F::F,FF,::::FF,,:,::,F:FF:,F,,,FFF
@FS10000125:26:BPA73017-1023:1:1101:9470:1080 1:N:0:2
CCGGTAACTTCGTCGAGTACGCTCAATGTTAAAGATCGGAAGAGC
+
FFFFFFFFFFFFFFFFFFFFFFFFFFFFFFFFFFFFFFFFFFFFF
@FS10000125:26:BPA73017-1023:1:1101:9890:1080 1:N:0:2
TGGCAACTTCGTCGAGTACGCTCAAGAATTGAGATCGGAAGAGCA
+
FFFFFFFFFFFFFFFFFFFFFFFFFFFFFFFFFFFFFFFFFFFFF
@FS10000125:26:BPA73017-1023:1:1101:11090:1080 1:N:0:2
TTGACTGGACTTCGTCGAGTACGCTCAACCGACCAGATCGGAAGA
+
FFFFFFFFFFFFFFFFFFFFFFFFFFFFFFFFFFFFFFFFFFFFF
@FS10000125:26:BPA73017-1023:1:1101:11600:1080 1:N:0:2
TTGACTGGACTTCGTCGAGTACGCTCAAAATCTGAGATCGGAAGA
+
,F:FFF:::FFFFFF:FFFFFFFF:FFFFFFFFFFF:FFF:FFF,
@FS10000125:26:BPA73017-1023:1:1101:11780:1080 1:N:0:2
TTGTAAACTTCGTCGAGTACGCTCAAATGGTGAGATCGGAAGAGC
+
:FFFFFFFFFFFFFFFFFFFFFFFFFFFFFFFFFFFFFFFFFFFF
@FS10000125:26:BPA73017-1023:1:1101:12580:1080 1:N:0:2
TGGTAAACTTCGTCGAGTACGCTCAATACTATAGATCGGAAGAGC
+
FFFFFFFFFFFFFFFFFFFFFFFFFFFFFFFFFFFFFFFFFFFFF
@FS10000125:26:BPA73017-1023:1:1101:12850:1080 1:N:0:2
TTGACTGGACTTCGTCGAGTACGCTCAAAACGGAAGATCGGAAGA
+
FFFFFF:FFFFFFFFFFFFFFFFFFFFFFFFFFFFFFFFFFFFFF
@FS10000125:26:BPA73017-1023:1:1101:13570:1080 1:N:0:2
TCGCCAACTTCGTCGAGTACGCTCAAATGATAAGATCGGAAGAGC
+
FFFFFFFFFFFFFFFFFFFFFFFFF:FFFFFFFFFFFFFFFFFFF
@FS10000125:26:BPA73017-1023:1:1101:13740:1080 1:N:0:2
TCGGGAACTTCGTCGAGTACGCTCAAGATAGGAGATCGGAAGAGC
+
FFFFFFFFFFFFFFFFFFFFFFFFFFFFFFFFFFFFFFFFFFFFF
@FS10000125:26:BPA73017-1023:1:1101:13910:1080 1:N:0:2
CTGGTAACTTCGTCGAGTACGCTCAATTTCTAAGATCGGAAGAGC
+
FFFFFFFFFFFFFFFFFFFFFFFFFFFFFFFFFFFFFFFFFFFFF
@FS10000125:26:BPA73017-1023:1:1101:13940:1080 1:N:0:2
GAGGTAACTTCGTCGAGTACGCTCAAGAATGAAGATCGGAAGAGC
+
FFFFFFFFFFFFFFFFFFFFFFFFFFFFFFFFFFFFFFFFFFFFF
@FS10000125:26:BPA73017-1023:1:1101:14900:1080 1:N:0:2
GCGTTATCTTCGTCGAGTACGCTCAATACCAAAGATCGGAAGAGC
+
FFFFFFFFFFFFFFFFFFFFFFFFFFFFFFFFFFFFFFFFFFFFF
@FS10000125:26:BPA73017-1023:1:1101:14990:1080 1:N:0:2
ATGACTGGACTTCGTCGAGTACGCTCAACCGCATAGATCGGAAGA
+
FFFFFFFFFFFFFFFFFFFFFFFFFFFFFFFFFFFFFFFFFF:FF
@FS10000125:26:BPA73017-1023:1:1101:15250:1080 1:N:0:2
GCGGAAACTTCGTCGAGTACGCTCAATATCAAAGATCGGAAGAGC
+
FF,,FFF:FFFFFFFFFFF:FFFF,FFFFFFF,FFFFFFFFF:F:
@FS10000125:26:BPA73017-1023:1:1101:16010:1080 1:N:0:2
TTTGCAACTTCGTCGAGTACGCTCAAAATTAAAGATCGGAAGAGC
+
FFFFFFFFFFFFFFFFFFFFFFFFFFFFFFFFFFFFFFFFFFFFF
@FS10000125:26:BPA73017-1023:1:1101:16060:1080 1:N:0:2
TCGCTGAACTTCGTCGAGTACGCTCAACCAAGAAGATCGGAAGAG
+
FFFFFFFFFFFFFFFFFFFFFFFFFFFFFFFFFFFFFFFFFFFFF
@FS10000125:26:BPA73017-1023:1:1101:1450:1090 1:N:0:2
TAGTCAACTTCGTCGAGTACGCTCAAGATACGAGATCGGAAGAGC
+
FFFFFFFFFFFFFFFFFFFFFFFFFFFFFFFFFFFFFFFFFFFFF
@FS10000125:26:BPA73017-1023:1:1101:1780:1090 1:N:0:2
GCGGGAACTTCGTCGAGTACGCTCAACAATGCAGATCGGAAGAGC
+
FFFFFFFFFFFFFFFFFFFFFFFFFFFFFFFFFFFFFFFFFFFFF
@FS10000125:26:BPA73017-1023:1:1101:1900:1090 1:N:0:2
GCGATCCAACTTCGTCGAGTACGCTCAAGGGTGGAGATCGGAAGA
+
FFFFFFFFFFFFFFFFFFFFFFFFFFFFFFFFFFFFFFFFFFFFF
@FS10000125:26:BPA73017-1023:1:1101:2090:1090 1:N:0:2
TCGGTAACTTCGTCGAGTACGCCTCAAATTTACAGATCGGAAGAG
+
FFFFFFFFFFFFFFFFFFFFFFFFFFFFFFFFFFFFFFFFFFFFF
@FS10000125:26:BPA73017-1023:1:1101:2250:1090 1:N:0:2
GCGGAAACTTCGTCGAGTACGCTCAATGCAACAGATCGGAAGAGC
+
,FFFFFFFFFFFFFFFFFFFFFFF::F:FFFFFFFFFFF:FFFFF
@FS10000125:26:BPA73017-1023:1:1101:2640:1090 1:N:0:2
CCGGAAACTTCGTCGAGTACGCTCAATTCTAGAGATCGGAAGAGC
+
FFFFFFFFFFFFFFFFFFFFFFFFFFFFFFFFFFFFFFFFFFFFF
@FS10000125:26:BPA73017-1023:1:1101:2660:1090 1:N:0:2
GGGGAAACTTCGTCGAGTACGCTCAAAAGAAAAGATCGGAAGAGC
+
FFFFFFFFFFFFFFFFFFFFFFFFFFFFFFFFFFFFFFFFFFFFF
@FS10000125:26:BPA73017-1023:1:1101:3310:1090 1:N:0:2
GAGTTAACTTCGTCGAGTACGCTCAATTGGTGAGATCGGAAGAGC
+
,FF:F,FFFFFFFF:FFFFFFFFFFF:FFFF::F:F:F:FFFFFF
@FS10000125:26:BPA73017-1023:1:1101:4040:1090 1:N:0:2
TTGAACAACTTCGTCGAGTACGCTCAAAGACTAAGATCGGAAGAG
+
FFFFFFFFFFFFFFFFFFFFFFFFFFFFFFFFFFFFFFFFFFFFF
@FS10000125:26:BPA73017-1023:1:1101:4280:1090 1:N:0:2
TCGACGAACTTCGTCGAGTACGCTCAAGTTGGTAGATCGGAAGAG
+
FFFFFFFFFFFFFFFFFFFFFFFFFFFFFFFFFFFFFFFFFFFFF
@FS10000125:26:BPA73017-1023:1:1101:5520:1090 1:N:0:2
TTGGAAACTTCGTCGAGTACGCTCAATCTTAGAGATCGGAAGAGC
+
FFFFFFFFFFFFFFFFFFFFFFFFFFFFFFFFFFFFFFFFFFFFF
@FS10000125:26:BPA73017-1023:1:1101:5610:1090 1:N:0:2
CCGTCAACTTCGTCGAGTACGCTCAACTACGGAGATCGGAAGAGC
+
FFFFFFFFFFFFFFFFFFFFFFFFFFFFFFFFFFFFFFFFFFFFF
@FS10000125:26:BPA73017-1023:1:1101:6060:1090 1:N:0:2
CAGTTCTAACTTCGTCGAGTACGCTCAAGAGGTTAGATCGGAAGA
+
FFF::FFFFFFFFFFFFFFFFFFFFFFF:FFFFFFFFFFFFFFFF
@FS10000125:26:BPA73017-1023:1:1101:6100:1090 1:N:0:2
TGGTCAACTTCGTCGAGTACGCTCAAAAGGACAGATCGGAAGAGC
+
FF,FFFFFFFFFFF:FF,FFFFF::,FFFFFFFFFFFFF:,:FFF
@FS10000125:26:BPA73017-1023:1:1101:6340:1090 1:N:0:2
TTGACTGGACTTCGTCGAGTACGCTCAATCCAATAGATCGGAAGA
+
FFFFFFFFFFFFFFFFFFFFFFFFFFFFFFFFFFFFFFFFFFFFF
@FS10000125:26:BPA73017-1023:1:1101:6560:1090 1:N:0:2
TCACCCCAAACTTCGTCGAGTACGCTCAAGGAAAGAGATCGGAAG
+
FFFFFFFFFFFFFFFFFFFFFFFFFFFFFFFFFFFFFFFFFFFFF
@FS10000125:26:BPA73017-1023:1:1101:7000:1090 1:N:0:2
GCGTTAACTTCGTCGAGTACGCTCAAAGTTAAAGATCGGAAGAGC
+
,FFFFFFFFFFFFFFFFFFFFFFFFFFFFFFFFFFFFFFFFFFFF
@FS10000125:26:BPA73017-1023:1:1101:7470:1090 1:N:0:2
TTGAAAACTTCGTCGAGTACGCTCAAGGCTAAAGATCGGAAGAGC
+
FFFFFFFFFFFFFFFFFFFFFFFFFFFFFFFFFFFFFFFFFFFFF
@FS10000125:26:BPA73017-1023:1:1101:7630:1090 1:N:0:2
TTGCCGGGGGTCTCTTCGTCGAGTACGCTCAACAACAAAGATCGG
+
FFFFFFFFFFFFFFFFFFFFFFFFFFFFFFFFFFFFFFFFFFFFF
@FS10000125:26:BPA73017-1023:1:1101:7680:1090 1:N:0:2
GCGGAAACTTCGTCGAGTACGCTCAAAGCTTGAGAATCGGAAGAG
+
:F:F:FFFFFFFFFFFFFFFFFFFFFF:FFFF::F,FF:FF:FFF
@FS10000125:26:BPA73017-1023:1:1101:7780:1090 1:N:0:2
TTGACTGGACTTCGTCGAGTACGCTCAATATCGAAGATCGGAAGA
+
FFFFFFFFFFFFFFFFFFFFFFFFFFFFFFFFFFFFFFFFFFFFF
@FS10000125:26:BPA73017-1023:1:1101:8660:1090 1:N:0:2
TTGCCAAACTTCGTCGAGTACGCTCAAATTTAAAGATCGGAAGAG
+
:FFFFFFFFFFFFFFFFFFFFFFFFFFFFFFFFFFFFFFFFFFFF
@FS10000125:26:BPA73017-1023:1:1101:9430:1090 1:N:0:2
GCGCCAACTTCGTCGAGTACGCTCAATATAGGAGATCGGAAGAGC
+
FFFFFFFFFFFFFFFFFFFFFFFFFFFFFFFFFFFFFFFFFFFFF
@FS10000125:26:BPA73017-1023:1:1101:11660:1090 1:N:0:2
GAGTTAACTTCGTCGAGTACGCTCAAAGATAAAGATCGGAAGAGC
+
FFFFFFFFFFFFFFFFFFFFFFFFFFFFFFFFFFFFFFFFFFFFF
@FS10000125:26:BPA73017-1023:1:1101:11880:1090 1:N:0:2
TCGTGAACTTCGTCGAGTACGCTCAACACGTCAGATCGGAAGAGC
+
FFFFFFFFFFFFFFFFFFFFFFFFFFFFFFFFFFFFFFFFFFFFF
@FS10000125:26:BPA73017-1023:1:1101:12170:1090 1:N:0:2
TTGACTGGACTTCGTCGAGTACGCTCAATCCTTTAGATCGGAAGA
+
,::FFFFFFF:FFFFFFFF:FFF:FFFFF:FFF:,FFFFFFFFFF
@FS10000125:26:BPA73017-1023:1:1101:12440:1090 1:N:0:2
GGGAAAACTTCGTCGAGTACGCTCAAAGTTACAGATCGGAAGAGC
+
FFFFFFFFFFFFFFFFFFFFFFFFFFFFFFFFFFFFFFFFFFFFF
@FS10000125:26:BPA73017-1023:1:1101:12580:1090 1:N:0:2
CCGGAACTTCGTCGAGTACGCTCAATTGTAAAGATCGGAAGAGCA
+
FFFFFFFFFFFFFFFFFFFFFFFFFFFFFFFFFFFFFFFFFFFFF
@FS10000125:26:BPA73017-1023:1:1101:13110:1090 1:N:0:2
TTAGAAACTTCGTCGAGTACGCTCAATCGCTAAGATCGGAAGAGC
+
FFFFFFFFFFFFFFFFFFFFFFFFFFFFFFFFFFFFFFFFFFFFF
@FS10000125:26:BPA73017-1023:1:1101:13390:1090 1:N:0:2
GCGTAAACTTCGTCGAGTACGCTCAAAGTTTAAGATCGGAAGAGC
+
FFFFFFFFFFFFFFFFFFFFFFFFFFFFFFFFFFFFFFFFFFFFF
@FS10000125:26:BPA73017-1023:1:1101:13700:1090 1:N:0:2
TTTGGCAGCTTCGTCGAGTACGCTCAAAGTGGCAGATCGGAAGAG
+
FFFFFFFFFFFFFFFFFFFFFFFFFFFFFFFFFFFFFFFFFFFFF
@FS10000125:26:BPA73017-1023:1:1101:14310:1090 1:N:0:2
ATGGTAACTTCGTCGAGTACGCTCAATATAAAAGATCGGAAGAGC
+
F:FFFFFFFFFFFFFFFFFFFFFFFFFFFFFFFFFFFFFFFFFFF
@FS10000125:26:BPA73017-1023:1:1101:14320:1090 1:N:0:2
GGGGTTAACTTCGTCGAGTACGCTCAAGAAAACAGATCGGAAGAG
+
:F:FFF,FFFFFFFFF:FFFFFFFF:FFFFFFFFFFFFFFFFFFF
@FS10000125:26:BPA73017-1023:1:1101:14490:1090 1:N:0:2
GCGCAACTTCGTCGAGTACGCTCAACAGTTCAGATCGGAAGAGCA
+
FFFFFFFFFFFFFFFFFFFFFFFFFFFFFFFFFFFFFFFFFFFFF
@FS10000125:26:BPA73017-1023:1:1101:15580:1090 1:N:0:2
TCGTCTAGATCGGAAGAGCACACGTCTGAACTCCAGTCACCGAAT
+
FFFFFFFF:FFFFF:FFFFFFFFF:FFFFFFF:FFFFFFFFFFFF
@FS10000125:26:BPA73017-1023:1:1101:16100:1090 1:N:0:2
TTGACTGGACTTCGTCGAGTACGCTCAATACCTAAGATCGGAAGA
+
FFFFFFFFFFFFFFFFFFFFFFFFFFFFFFFFFFFFFFFFFFFFF
@FS10000125:26:BPA73017-1023:1:1101:1160:1100 1:N:0:2
TCGTTAACTTCGTCGAGTACGCTCAAGGATGCAGATCGGAAGAGC
+
FFFFFFFFFFFFFFFFFFFFFFFFFFFFFFFFFFFFFFFFFFFFF
@FS10000125:26:BPA73017-1023:1:1101:2200:1100 1:N:0:2
TAGTAAACTTCGTCGAGTACGCTCAAAGTGTGAGATCGGAAGAGC
+
FFFFFFFFFFFFFFFFFFFFFFFFFFFFFFFFFFFFFFFFFFFFF
@FS10000125:26:BPA73017-1023:1:1101:2590:1100 1:N:0:2
CCGACAACTTCGTCGAGTACGCTCAAATCTGAAGATCGGAAGAGC
+
FFFFFFFFFFFFFFFFFFFFFFFFFFFFFFFFFFFFFFFFFFFFF
@FS10000125:26:BPA73017-1023:1:1101:2620:1100 1:N:0:2
TTTTCTCAACTTCGTCGAGTACGCTCAAGGTATAAGATCGGAAGA
+
FFFFFFFFFFFFFFFFFFFFFFFFFFFFFFFFFFFFFFFFFFFFF
@FS10000125:26:BPA73017-1023:1:1101:2750:1100 1:N:0:2
TCCAGAACTTCGTCGAGTACGCTCAATAAGTTAGATCGGAAGAGC
+
:FFFFFFFFFFFFFFFFFFFFFFFFFFFFFFFFFFFFFFFFFFFF
@FS10000125:26:BPA73017-1023:1:1101:2820:1100 1:N:0:2
TCTTTGAACTTCGTCGAGTACGCTCAAAATTTCAGATCGGAAGAG
+
FFFFFFFFFFFFFFFFFFFFFFFFFFFFFFFFFFFFFFFFFFFFF
@FS10000125:26:BPA73017-1023:1:1101:2840:1100 1:N:0:2
TTGACTGGAGTTCAGACGTACGCTCGTCTAACTTCGTCGAGTACG
+
FFFFFFFFFFFFFFFFFFFFFFFFFF,FFFFFFFFFFFFFFFFFF
@FS10000125:26:BPA73017-1023:1:1101:3530:1100 1:N:0:2
GCGTGAACTTCGTCGAGTACGCTCAATGTATGAGATCGGAAGAGC
+
FFFFFFFFFFFFFFFFFFFFFFFFFFFFFFFFFFFFFFFFFFFFF
@FS10000125:26:BPA73017-1023:1:1101:3810:1100 1:N:0:2
TTGACTGGACTTCGTCGAGTACGCTCAAAATGAAAGATCGGAAGA
+
FFFF,F,:,FF:FF:F,F::,F:F:FFFFFF,,FFF:,FF:FF:F
@FS10000125:26:BPA73017-1023:1:1101:4070:1100 1:N:0:2
TTGACTGGACTTCGTCGAGTACGCTCAAATCCTCAGATCGGAAGA
+
FFFFFFFFFFFFFFFFFFFFFFFFFFFFFFFFFFFFFFFFFFFFF
@FS10000125:26:BPA73017-1023:1:1101:4740:1100 1:N:0:2
GGGGTATCTTCGTCGAGTACGCTCAAAATATTAGATCGGAAGAGC
+
FFFFFFFFFFFFFFFFFFFFFFFFFFFFFFFFFFFFFFFFFFFFF
@FS10000125:26:BPA73017-1023:1:1101:5420:1100 1:N:0:2
TCGCTAACTTCGTCGAGTACGCTCAAAAATCCAGATCGGAAGAGC
+
FFFFFFFFFFFFFFFFFFFFFFFFFFFFFFFFFFFFFFFFFFFFF
@FS10000125:26:BPA73017-1023:1:1101:5560:1100 1:N:0:2
TGGCTAACTTCGTCGAGTACGCTCAAAACAACAGATCGGAAGAGC
+
FFFFFFFFFFFFFFFFFFFFFFFFFFFFFFFFFFFFFFFFFFFFF
@FS10000125:26:BPA73017-1023:1:1101:6230:1100 1:N:0:2
TTGCTAACTTCGTCGAGTACGCTCAATCCATTAGATCGGAAGAGC
+
:F,FFFFFFFFFFFFFFFFFFFFFFF,,,,F,FFFFFFFFFFFFF
@FS10000125:26:BPA73017-1023:1:1101:7090:1100 1:N:0:2
CCTGTAACTTCGTCGAGTACGCTCAAGTAAATAGATCGGAAGAGC
+
FFFFFFFFFFFFFFFFFFFFFFFFFFFFFFFFFFFFFFFFFFFFF
@FS10000125:26:BPA73017-1023:1:1101:7240:1100 1:N:0:2
TTGACTGGACTTCGTCGAGTACGCTCAAGACCTAAGATCGGAAGA
+
FFFFFFFFFFFFFFFFFFFFFFFFFFFFFFFFFFFFFFFFFFFFF
@FS10000125:26:BPA73017-1023:1:1101:7550:1100 1:N:0:2
GCGTTAACTTCGTCGAGTACGCTCAATTCAAAAGATCGGAAGAGC
+
,FFFFFFFFFF:FF:FFFF:FFFF,FFFFFFFFFFFF:FFFFF:F
@FS10000125:26:BPA73017-1023:1:1101:8390:1100 1:N:0:2
TCTGTAACTTCGTCGAGTACGCTCAAATTCGTAGATCGGAAGAGC
+
FFFFFFFFFFFFFFFFFFFFFFFFFFFFFFFFFFFFFFFFFFFFF
@FS10000125:26:BPA73017-1023:1:1101:8400:1100 1:N:0:2
TTTGAAACTTCGTCGAGTACGCTCAAAATGACAGATCGGAAGAGC
+
:FFFFFFFFFFFFFFFFFFFFFFFFFFFFFFFFFFFFFFFFFFFF
@FS10000125:26:BPA73017-1023:1:1101:9690:1100 1:N:0:2
GTGCACAACTTCGTCGAGTACGCTCAAGAACACAGATCGGAAGAG
+
F::FFFFFFF:FFFFFFFFFFFFFFFFFFFFFFFFFFFFFFFFFF
@FS10000125:26:BPA73017-1023:1:1101:10530:1100 1:N:0:2
TTGCCGAACTTCGTCGAGTACGCTCAAACCCAAAGATCGGAAGAG
+
FFFFFFFFFFFFFFFFFFFFFFFFFFFFFFFFFFFFFFFFFFFFF
@FS10000125:26:BPA73017-1023:1:1101:10890:1100 1:N:0:2
TTGAACAACTTCGTCGAGTACGCTCAATACCACAGATCGGAAGAG
+
FFFFFFFFFFFFFFFFFFFFFFFFFFFFFFFFFFFFFFFFFFFFF
@FS10000125:26:BPA73017-1023:1:1101:11040:1100 1:N:0:2
AGCAAACTTCGTCGAGTACGCTCAATGGCCAAGATCGGAAGAGCA
+
FFFFFFFFFFFFFFFFFFFFFFFFFFFFFFFFFFFFFFFFFFFFF
@FS10000125:26:BPA73017-1023:1:1101:11240:1100 1:N:0:2
GGGCAAACTTCGTCGAGTACGCTCAAAAGGAGAGATCGGAAGAGC
+
FFFFFFFFFFFFFFFFFFFFFFFFFFFFFFFFFFFFFFFFFFFFF
@FS10000125:26:BPA73017-1023:1:1101:11770:1100 1:N:0:2
GCGGCAACTTCGTCGAGTACGCTCAATAATATAGATCGGAAGAGC
+
FFFFFFFFFFFFFFFFFFFFFFFFFFFFFFFFFFFFFFFFFFFFF
@FS10000125:26:BPA73017-1023:1:1101:11850:1100 1:N:0:2
GCGTTAACTTCGTCGAGTACGCTCAAAATGAGAGATCGGAAGAGC
+
FFFFFFFFFFFFFFFFFFFFFFFFFFFFFFFFFFFFFFFFFFFFF
@FS10000125:26:BPA73017-1023:1:1101:12410:1100 1:N:0:2
TCGTGAACTTCGTCGAGTACGCTCAATAAAATAGATCGGAAGAGC
+
FFFFFFFFFFFFFFFFFFFFFFFFFFFFFFFFFFFFFFFFFFFFF
@FS10000125:26:BPA73017-1023:1:1101:13010:1100 1:N:0:2
GTGCAAACTTCGTCGAGTACGCTCAAGTTTACAGATCGGAAGAGC
+
F,FFFFFFFFFFFFFFFFFFFFF:F:FFFFFFF:FFFFFF,FFFF
@FS10000125:26:BPA73017-1023:1:1101:14010:1100 1:N:0:2
CCGGCGGCTTCGTCGAGTACGCTCAATAAGTCAGATCGGAAGAGC
+
FF:FFFFFFFFFFFFFFFFFFFFFFFFFFFFFFFFFFFFFFFFFF
@FS10000125:26:BPA73017-1023:1:1101:14030:1100 1:N:0:2
TCGGAACCTTCGTCGAGTACGCTCAATCAGTAAGATCGGAAGAGC
+
FF:FFFFFFFFFFFFFFFFFFFFFFFFFFFFFFFFFFFFFFFFFF
@FS10000125:26:BPA73017-1023:1:1101:14130:1100 1:N:0:2
GGGTAAACTTCGTCGAGTACGCTCAAGAAATAAGATCGGAAGAGC
+
FFFFFFFFFFFFFFFFFFFFFFFFFFFFFFFFFFFFFFFFFFFFF
@FS10000125:26:BPA73017-1023:1:1101:14490:1100 1:N:0:2
TTGACTGGACTTCGTCGAGTACGCTCAAAGAACCAGATCGGAAAG
+
,FFFFFFFFFFFFFFFFFFFFFFFFFFFFFFFFFFFFFFFFFFFF
@FS10000125:26:BPA73017-1023:1:1101:14820:1100 1:N:0:2
TTGAAAACTTCGTCGAGTACGCTCAAAGCCCAAGATCGGAAGAGC
+
FFFFFFFFFFFFFFFFFFFFFFFFFFFFFFFFFFFFFFFFFFFFF
@FS10000125:26:BPA73017-1023:1:1101:14930:1100 1:N:0:2
TGGCCTAACTTCGTCGAGTACGCTCAATGGGTCAGATCGGAAGAG
+
FFFFFFFFFFFFFFFFFFFFFFFFFFFFFFFFFFFFFFFFFFFFF
@FS10000125:26:BPA73017-1023:1:1101:15870:1100 1:N:0:2
GAGCAAGCAGACTGTCGAGTACGCTCAAGATCGCAGATCGGAAGA
+
,:FFFFFF:FFFFFFFFFFFFFFFFFF,FFFFFFFFFFFFFFFFF
@FS10000125:26:BPA73017-1023:1:1101:1560:1110 1:N:0:2
GCGTAAACTTCGTCGAGTACGCTCAACAATTAAGATCGGAAGAGC
+
FFFFFFFFFFFFFFFFFFFFFFFFFFFFFFFFFFFFFFFFFFFFF
@FS10000125:26:BPA73017-1023:1:1101:2150:1110 1:N:0:2
TTGACTGGACTTCGTCGAGTACGCTCAAATCCGCAGATCGGAAGA
+
FFFFFFFFFFFFFFFFFFFFFFFFFFFFFFFFFFFFFFFFFFFFF
@FS10000125:26:BPA73017-1023:1:1101:2190:1110 1:N:0:2
TTGCCAACTTCGTCGAGTACGCTCAATAAATAAGATCGGAAGAGC
+
FFFFFFFFFFFFFFFFFFFFFFFFFFFFFFFFFFFFFFFFFFFFF
@FS10000125:26:BPA73017-1023:1:1101:2540:1110 1:N:0:2
CCTTTAACTTCGTCGAGTACGCTCAAATATGGAGATCGGAAGAGC
+
FFFFFFFFFFFFFFFFFFFFFFFFFFFFFFFFFFFFFFFFFFFFF
@FS10000125:26:BPA73017-1023:1:1101:2650:1110 1:N:0:2
GCGATAACTTCGTCGAGTACGCTCAACCAATAAGATCGGAAGAGC
+
FFFFFFFFFFFFFFFFFFFFFFFFFFFFFFFFFFFFFFFFFFFFF
@FS10000125:26:BPA73017-1023:1:1101:3930:1110 1:N:0:2
GCGTGAACTTCGTCGAGTACGCTCAAGGTTCAAGATCGGAAGAGC
+
FFFFFFFFFFFFFFFFFFFFFFFFFFFFFFFFFFFFFFFFFFFFF
@FS10000125:26:BPA73017-1023:1:1101:4880:1110 1:N:0:2
CGGCTCGAACTTCGTCGAGTACGCTCAAACTGACAGATCGGAAGA
+
FFFFFFFFFFFFFFFFFFFFFFFFFFFFFFFFFFFFFFFFFFFFF
@FS10000125:26:BPA73017-1023:1:1101:5220:1110 1:N:0:2
TTGACTGGACTTCGTCGAGTACGCTCAATGGCAGAGATCGGAAGA
+
:FFFFFFFFFFFFFFFFFFFFFFFFFFFFFFFFFFFFFFFFFFFF
@FS10000125:26:BPA73017-1023:1:1101:5480:1110 1:N:0:2
TTGACTGGACTTCGTCGAGTACGCTCAATCCCAAAGATCGGAAGA
+
FFFFFFFFFFFFFFFFFFFFFFFFFFFFFFFFFFFFFFFFFFFFF
@FS10000125:26:BPA73017-1023:1:1101:5670:1110 1:N:0:2
GCGCAACTTCGTCGAGTACGCTCAAAGCTAAAGATCGGAAGAGCA
+
,FFF,FFFF:FFFFFFFFFFFFFF,::FFF,FFFFFFF:,FFFFF
@FS10000125:26:BPA73017-1023:1:1101:6200:1110 1:N:0:2
GCGGCAACTTCGTCGAGTACGCTCAAGTAATCAGATCGGAAGAGC
+
,F,FFFFFFFFFFFFFFFFFFFFFFFFFFF:FFFFFFFFFFFFFF
@FS10000125:26:BPA73017-1023:1:1101:6250:1110 1:N:0:2
TTGCTAACTTCGTCGAGTACGCTCAATGGATCAGATCGGAAGAGC
+
FFFFFFFFFFFFFFFFFFFFFFFFFFFFFFFFFFFFFFFFFFFFF
@FS10000125:26:BPA73017-1023:1:1101:6380:1110 1:N:0:2
TCTATAACTTCGTCGAGTACGCTCAATAATAGAGATCGGAAGAGC
+
FFFFFFFFFFFFFFFFFFFFFFFFFFFFFFFFFFFFFFFFFFFFF
@FS10000125:26:BPA73017-1023:1:1101:6640:1110 1:N:0:2
TTGACTGGACTTCGTCGAGTACGCTCAATCCTTGAGATCGGAAGA
+
FFFFFFFFFFFFFFFFFFFFFFFFFFFFFFFFFFFFFFFFFFFFF
@FS10000125:26:BPA73017-1023:1:1101:7280:1110 1:N:0:2
CTGGCAACCTCGTCGAGTACGCTCAAGAAACAAGATCGGAAGAGC
+
FFFFFFFFFFFFFFFFFFFFFFFFFFFFFFFFFFFFFFFFFFFFF
@FS10000125:26:BPA73017-1023:1:1101:7310:1110 1:N:0:2
TTGCTAATCTTCGTCGAGTACGCTCAAAGGAGAAGATCGGAAGAG
+
FFFFFFFFFFFFFFFFFFFFFFFFFFFFFFFFFFFFFFFFFFFFF
@FS10000125:26:BPA73017-1023:1:1101:7570:1110 1:N:0:2
TCGCAAACTTCGTCGAGTACGCTCAAGGAAAATGATCGGAAGAGC
+
F:FFFF,,:,:,,:,,F:F:,F:F,,,,:F:F,FF:,:,FF:FF,
@FS10000125:26:BPA73017-1023:1:1101:8020:1110 1:N:0:2
TTGTCAACTTCGTCGAGACGCTCAAATTAACAGATCGGAAGAGCA
+
FFFFFFFFFFFFFFFFFFFFFFFFFFFFFFFFFFFFFFFFFFFFF
@FS10000125:26:BPA73017-1023:1:1101:8210:1110 1:N:0:2
GCGGGAAACTTCGTCGAGTACGCTCAACTACTAAGATCGGAAGAG
+
:FFF:FFFFFFFFFFFFFFFFFFFF:FFFFFFF:FFFFFFFFFFF
@FS10000125:26:BPA73017-1023:1:1101:9070:1110 1:N:0:2
TAGAAACTTCGTCGAGTACGCTCAATTGGACAGATCGGAAGAGCA
+
FFFFFFFFFFFFFFFFFFFFFFFFFFFFFFFFFFFFFFFFFFFFF
@FS10000125:26:BPA73017-1023:1:1101:9430:1110 1:N:0:2
GGGATAACTTCGTCGAGTACGCTCAATAGGTCAGATCGGAAGAGC
+
,:FFFFFFFFFFFFFFFFFFFFFFFFFFFFFFFFFFFFFFFFFFF
@FS10000125:26:BPA73017-1023:1:1101:10370:1110 1:N:0:2
TTGATGAACTTCGTCGAGTACGCTCAATAGTGTAGATCGGAAGAG
+
FFFFFFFFFFFFFFFFFFFFFFFFFFFFFFFFFFFFFFFFFFFFF
@FS10000125:26:BPA73017-1023:1:1101:10380:1110 1:N:0:2
CCGATAACTTCGTCGAGTACGCTCAAGTGGTGAGATCGGAAGAGC
+
FFFFFFFFFFFFFFFFFFFFFFFFFFFFFFFFFFFFFFFFFFFFF
@FS10000125:26:BPA73017-1023:1:1101:12540:1110 1:N:0:2
ATGCAACTTCGTCGAGTACGCTCAAACGGTGAGATCGGAAGAGCA
+
F,FFFFFFFFFFFFFFFFFFFFFFFFFFFFFFFFFFFFFFFFFF,
@FS10000125:26:BPA73017-1023:1:1101:13160:1110 1:N:0:2
TCGTGAACTTCGTCGAGTACGCTCAATTTTAGAGATCGGAAGAGC
+
FFFF,FFFFFF::F,FFFF:FFFF,FFFFFFFFFFF:,FFFFF:F
@FS10000125:26:BPA73017-1023:1:1101:13830:1110 1:N:0:2
TCGCACAACTTCGTCGAGTACGCTCAAAATGGGAGATCGGAAGAG
+
FFFFFFFFFFFFFFFFFFFFFFFFFFFFFFFFFFFFFFFFFFFFF
@FS10000125:26:BPA73017-1023:1:1101:13940:1110 1:N:0:2
TTGTAACTTCGTCGAGTACGCTCAATAGAACAGATCGGAAGAGCA
+
FFFFFFFFFFFFFFFFFFFFFFFFFFFFFFFFFFFFFFFFFFFFF
@FS10000125:26:BPA73017-1023:1:1101:14910:1110 1:N:0:2
TTGATAACTTCGTCGAGTACGCTCAAGCTAAGAGATCGGAAGAGC
+
FFFFFFFFFFFFFFFFFFFFFFFFFFFFFFFFFFFFFFFFFFFFF
@FS10000125:26:BPA73017-1023:1:1101:15210:1110 1:N:0:2
CCGGAAACTTCGTCGAGTACGCTCAAAAAAATAGATCGGAAGAGC
+
FFFFFFFFFFFFFFFFFFFFFFFFFFFFFFFFFFFFFFFFFFFFF
@FS10000125:26:BPA73017-1023:1:1101:15840:1110 1:N:0:2
TTGGAAACTTCGTCGAGTACGCTCAAATAAAAAGATCGGAAGAGC
+
F:F:FFFFFFFFFFFFFFFFFFF:FF:FFFFFFFFFF:FF,F:FF
@FS10000125:26:BPA73017-1023:1:1101:15850:1110 1:N:0:2
TCGCAAACTTCGTCGAGTACGCTCAAATACTGAGATCGGAAGAGC
+
FFFFFFFFFFFFFFFFFFFFFFFFFFFFFFFFFFFFFFFFFFFFF
@FS10000125:26:BPA73017-1023:1:1101:1020:1120 1:N:0:2
TTGCTAACTTCGTCGAGTACGCTCAAGCCATGAGATCGGAAGAGC
+
FFFFFFFFFFFFFFFFFFFFFFFFFFFFFFFFFFFFFFFFFFFFF
@FS10000125:26:BPA73017-1023:1:1101:1070:1120 1:N:0:2
TTGATGAACTTCGTCGAGTACGCTCAATAGACAGAGATCGGAAGA
+
:FFFFFFFFFFFFFFFFFFFFFFFFFFFFFFFFFFFFFFFFFFFF
@FS10000125:26:BPA73017-1023:1:1101:1230:1120 1:N:0:2
GCGAGAACTTCGTCGAGTACGCTCAAACACGGAGATCGGAAGAGC
+
FFFFFFFFFFFFFFFFFFFFFFFFFFFFFFFFFFFFFFFFFFFFF
@FS10000125:26:BPA73017-1023:1:1101:2320:1120 1:N:0:2
GTGGAACTTCGTCGAGTACGCTCAAAAAGATAGATCGGAAGAGCA
+
FFFFFFFFFFFFFFFFFFFFFFFFFFFFFFFFFFFFFFFFFFFFF
@FS10000125:26:BPA73017-1023:1:1101:3640:1120 1:N:0:2
TGGTCAACTTCGTCGAGTACGCTCAACGTTTGAGATCGGAAGAGC
+
FFFFFFFFFFFFFFFFFFFFFFFFFFFFFFFFFFFFFFFFFFFFF
@FS10000125:26:BPA73017-1023:1:1101:4420:1120 1:N:0:2
GCCATAACTTCGTCGAGTACGCTCAAAATATCAGATCGGAAGAGC
+
,FFFFFFFFFFFFFFFFFFFFFFFF,FFF:FFF:F:FFFFF::FF
@FS10000125:26:BPA73017-1023:1:1101:4480:1120 1:N:0:2
TCGGCGGCCTTCGTCGGTACGCTCAATGGATGAGATCGGAAGAGC
+
FFFFF,:FFFFFFFFFFFF::FFF,FF:F:FFF:FF:FFFFFF:F
@FS10000125:26:BPA73017-1023:1:1101:5960:1120 1:N:0:2
TCGTTAACTTCGTCGAGTACGCTCAATGAGCAAGATCGGAAGAGC
+
FFFFFFFFFFFFFFFFFFFFFFFFFFFFFFFFFFFFFFFFFFFFF
@FS10000125:26:BPA73017-1023:1:1101:6010:1120 1:N:0:2
TGGCCAACTTCGTCGAGTACGCTCAAACCCCTAGATCGGAAGAGC
+
FFFFFFFFFFFFFFFFFFFFFFFFF:FFFFFFFFFFFFFFFFFFF
@FS10000125:26:BPA73017-1023:1:1101:6420:1120 1:N:0:2
GCGGAAACTTCGTCGAGTACGCTCAAAGCATGAGATCAGAAGAGC
+
:F:FFFFFFFFFFFFFFFFFFFFFFFFFFFFFFFFFF:FFFFFFF
@FS10000125:26:BPA73017-1023:1:1101:6990:1120 1:N:0:2
GCGTTAACTTCGTCGAGTACGCTCAAAGTTAAAGATCGGAAGAGC
+
FFFFFFFFFFFFFFFFFFFFFFFFFFFFFFFFFFFFFFFFFFFFF
@FS10000125:26:BPA73017-1023:1:1101:7300:1120 1:N:0:2
TTGCAAACTTCGTCGAGTACGCTCAAAACATGAGATCGGAAGAGC
+
FFFFFFFFFFFFFFFFFFFFFFFFFFFFFFFFFFFFFFFFFFFFF
@FS10000125:26:BPA73017-1023:1:1101:9080:1120 1:N:0:2
TCTTCGTCGAGTACGCTCAAAGAGGAAGATCGGAAGAGCACACGT
+
FFFFFFFF:FF:FFFFFFFF,F:FFFFFFFF:FFFFF:FFFFF:F
@FS10000125:26:BPA73017-1023:1:1101:9170:1120 1:N:0:2
TCGCAACTTCGTCGAGTACGCTCAATTCGGTAGATCGGAAGAGCA
+
FFFFFFFFFFFFFFFFFFFFFFFFFFFFFFFFFFFFFFFFFFFFF
@FS10000125:26:BPA73017-1023:1:1101:9660:1120 1:N:0:2
CCGCAAACTTCGTCGAGTACGCTCAATCGGATAGATCGGAAGAGC
+
FFFFFFFFFFFFFFFFFFFFFFFFFFFFFFFFFFFFFFFFFFFFF
@FS10000125:26:BPA73017-1023:1:1101:9800:1120 1:N:0:2
TTGCCAACTTCGTCGAGTACGCTCAAGATCCCAGATCGGAAGAGC
+
F::FFFFFFFFFFFFFFFFFFFFFFFFFFFFFF:FFFFFFFFFFF
@FS10000125:26:BPA73017-1023:1:1101:10100:1120 1:N:0:2
GCGTGAACTTCGTCGAGTACGCTCAAACGAAAAGATCGGAAGAGC
+
,FFFFFF:FFFFFFF:FFFFFFFFF:FFFF,:FFFFFFFFFFFFF
@FS10000125:26:BPA73017-1023:1:1101:10510:1120 1:N:0:2
CCGGTAACTTCGTCGAGTACGCTCAACTGTAAAGATCGGAAGAGC
+
:F,FFF,FFFFFFF::FF:F:FF:,FFF:FF:FFFF:FFF,:FF,
@FS10000125:26:BPA73017-1023:1:1101:11080:1120 1:N:0:2
TGGGTAACTTCGTCGAGTACGCTCAATGGGAAAGATCGGAAGAGC
+
FFFFFF,FFFFFFF:FFF:FFFFFFFFFFFFFFF:FFFFFFFF:F
@FS10000125:26:BPA73017-1023:1:1101:12680:1120 1:N:0:2
TCGGTAACTTCGTCGAGTACGCTCAATTTTGAAGATCGGAAGAGC
+
FFFFFFFFFFFFFFFFFFFFFFFFFFFFFFFFFFFFFFFFFFFFF
@FS10000125:26:BPA73017-1023:1:1101:12880:1120 1:N:0:2
TTGCAAACTGACTCGAGTACGCTCAAAGAGCAAGATCGGAAGAGC
+
:F:FFFFFFFFFFFFFFFFFFFFFFFFFFFFFFFFFFFFFFFFFF
@FS10000125:26:BPA73017-1023:1:1101:13080:1120 1:N:0:2
TTGACTGGACTTCGTCGAGTACGCTCAATTCACTAGATCGGAAGA
+
FFFFFFFFFFFFFFFFFFFFFFFFFFFFFFFFFFFFFFFFFFFFF
@FS10000125:26:BPA73017-1023:1:1101:13280:1120 1:N:0:2
TCGAAATCCTTCGTCGAGTACGCTCAACAGGAAAGATCGGAAGAG
+
FFFF,FFF:FFFFFF:FFFFFFFFF,FFFF:FFFFFFF:FFFFFF
@FS10000125:26:BPA73017-1023:1:1101:14160:1120 1:N:0:2
TCTCACTTCTTCGTCGAGTACGCTCTAATAAGTAGATCGGAAGAG
+
,F,:FF,F,FFF:FF,F:,,F,FFF,FFF,:,FF,,F,,:,FFF,
@FS10000125:26:BPA73017-1023:1:1101:14330:1120 1:N:0:2
GGGTGCAACTTCGTCGAGTACGCTCAAAGGTGAAGATCGGAAGAG
+
FFFFFFFFFFFFFFFFFFFFFFFFFFFFFFFFFFFFFFFFFFFFF
@FS10000125:26:BPA73017-1023:1:1101:15270:1120 1:N:0:2
GCGGAAACTTCGTCGAGTACGCTCAATATCAAAGATCGGAAGAGC
+
:F:FFFFFFFFFFFFFFFFFFFFFFFFFFFF,FFFFFFFFFFFFF
@FS10000125:26:BPA73017-1023:1:1101:15650:1120 1:N:0:2
ACGGTCTTAACTTCGTCGAGTACGCTCAAGGTGGAAGATCGGAAG
+
FFFF:FFFFFFFFFFFFFFFFFFFFFFFFFFFFFFFFFFFFFFFF
@FS10000125:26:BPA73017-1023:1:1101:15850:1120 1:N:0:2
TTGGAAACTTCGTCGAGTACGCTCAAATAAAAAGATCGGAAGAGC
+
FFFFFFFFFFFFFFFFFFFFFFFFFFFFFFFFFFFFFFFFFFFFF
@FS10000125:26:BPA73017-1023:1:1101:16410:1120 1:N:0:2
GGGTTAACTTCGTCGAGTACGCTCAACCCATAAGATCGGAAGAGC
+
FFFFFFFFFFFFFFFFFFFFFFFFFFFFFFFFFFFFFFFFFFFFF
@FS10000125:26:BPA73017-1023:1:1101:16480:1120 1:N:0:2
TTGACTGGACTTCGTCGAGTACGCTCAATCCGATAGATCGGAAGA
+
FFFFFFFFFFFFFFFFFFFFFFFFFFFFFFFFFFFFFFFFFFFFF
@FS10000125:26:BPA73017-1023:1:1101:1260:1130 1:N:0:2
TAGTAAACTTCGTCGAGTACGCTCAAGGTGAAAGATCGGAAGAGC
+
FFFFFFFFFFFFFFFFFFFFFFFFFFFFFFFFFFFFFFFFFFFFF
@FS10000125:26:BPA73017-1023:1:1101:1330:1130 1:N:0:2
GGGACAACTTCGTCGAGTACGCTCAACTTTAGAGATCGGAAGAGC
+
FFFFFFFFFFFFFFFFFFFFFFFFFFFFFFFFFFFFFFFFFFFFF
@FS10000125:26:BPA73017-1023:1:1101:2190:1130 1:N:0:2
TCTTGGATAACTTCGTCGAGTACGCTCAATTTACAAGATCGGAAG
+
FFFFFFFFFFFFFFFFFFFFFFFFFFFFFFFFFFFFFFFFFFFFF
@FS10000125:26:BPA73017-1023:1:1101:2510:1130 1:N:0:2
GCGCCAACTTCGTCGAGTACGCTCAAGAATTCAGATCGGAAGAGC
+
FF,F,,FFFF:FFFFFFF:FFFF:,FFF,FFFFFFFFFF:,FFFF
@FS10000125:26:BPA73017-1023:1:1101:3630:1130 1:N:0:2
TCTTCAACTTCGTCGAGTACGCTCAAGAAAGAAGATCGGAAGAGC
+
FFFFFFFFFFFFFFFFFFFFFFFFFFFFFFFFFFFFFFFFFFFFF
@FS10000125:26:BPA73017-1023:1:1101:4330:1130 1:N:0:2
TTGACTGGACTTCGTCGAGTACGCTCAACGATCTAGATCGGAAGA
+
FFFFFFFFFFFFFFFFFFFFFFFFFFFFFFFFFFFFFFFFFFFFF
@FS10000125:26:BPA73017-1023:1:1101:4430:1130 1:N:0:2
TGGCTCAAACTTCGTCGAGTACGCTCAAGTACAGAGATCGGAAGA
+
FFFFFFFFFFFFFFFFFFFFFFFFFFFFFFFFFFFFFFFFFFFFF
@FS10000125:26:BPA73017-1023:1:1101:4710:1130 1:N:0:2
GCGTCAACTTCGTCGAGTACGCTCAAGTACCTAGATCGGAAGAGC
+
FFFFFFFFFFFFFFFFFFFFFFFFFFFFFFFFFFFFFFFFFFFFF
@FS10000125:26:BPA73017-1023:1:1101:4790:1130 1:N:0:2
CCGACAACTTCGTCGAGTACGCTCAACAGAATAGATCGGAAGAGC
+
FFFFFFFFFFFFFFFFFFFFFFFFFFFFFFFFFFFFFFFFFFFFF
@FS10000125:26:BPA73017-1023:1:1101:5200:1130 1:N:0:2
TGTTAAACTTCGTCGAGTACGCTCAAGTATAAAGATCGGAAGAGC
+
FFFFFFFFFFFFFFFFFFFFFFFFFFFFFFFFFFFFFFFFFFFFF
@FS10000125:26:BPA73017-1023:1:1101:5270:1130 1:N:0:2
TCGTCAACTTCGTCGAGTACGCTCAAAAATCAAGATCGGAAGAGC
+
FFFFFFFFFFFFFFFFFFFFFFFFFFF:FFFFFFFFFFFFFFFFF
@FS10000125:26:BPA73017-1023:1:1101:5790:1130 1:N:0:2
CCGCCAACTTCGTCGAGTACGCTCAAGATAAAAGATCGGAAGAGC
+
FFFFFFFFFFFFFFFFFFFFFFFFFFFFFFFFFFFFFFFFFFFFF
@FS10000125:26:BPA73017-1023:1:1101:6030:1130 1:N:0:2
TTTCTCAACTTCGTCGAGTACGCTCAAACACAAAGATCGGAAGAG
+
FFFFFFFFFFFFFFFFFFFFFFFFFFFFFFFFFFFFFFFFFFFFF
@FS10000125:26:BPA73017-1023:1:1101:6270:1130 1:N:0:2
TTGGCAACTTCGTCGAGTACGCTCAAAATAGGAGATCGGAAGAGC
+
FFFFFFFFFFFFFFFFFFFFFFFFFFFFFFFFFFFFFFFFFFFFF
@FS10000125:26:BPA73017-1023:1:1101:6330:1130 1:N:0:2
TTGCCTAACTTCGTCGAGTACGCTCAAATAGATAGATCGGAAGAG
+
FFFFFFFFFFFFFFFFFFFFFFFFFFFFFFFFFFFFFFFFFFFFF
@FS10000125:26:BPA73017-1023:1:1101:6400:1130 1:N:0:2
TCTGTGAACTTCGTCGAGTACGCTCAAACATGTAGATCGGAAGAG
+
FFFFFFFFFFFFFFFFFFFFFFFFFFFFFFFFFFFFFFFFFFFFF
@FS10000125:26:BPA73017-1023:1:1101:6510:1130 1:N:0:2
TTGACTGGACTTCGTCGAGTACGCTCAATCGATAAGATCGGAAGA
+
FFFFFFFFFFFFFFFFFFFFFFFFFFFFFFFFFFFFFFFFFFFFF
@FS10000125:26:BPA73017-1023:1:1101:7340:1130 1:N:0:2
TTGAAATCTTCGTCGAGTACGCTCAAGGAGTAAGATCGGAAGAGC
+
FFFFFFFFFFFFFFFFFFFFFFFFFFFFFFFFFFFFFFFFFFFFF
@FS10000125:26:BPA73017-1023:1:1101:7810:1130 1:N:0:2
TTGCAAACTTCGTCGAGTACGCTCAAAGCGAGAGATCGGAAGAGC
+
F:FFFFFFFFFFFFFFFFFFFFFFFFFFFFFFFFFFFFFFFFFFF
@FS10000125:26:BPA73017-1023:1:1101:7950:1130 1:N:0:2
TTGATTAACTTCGTCGAGTACGCTCAATAATGCAGATCGGAAGAG
+
FFFFFFFFFFFFFFFFFFFFFFFFFFFFFFFFFFFFFFFFFFFFF
@FS10000125:26:BPA73017-1023:1:1101:8720:1130 1:N:0:2
GGGTTAACTTCGTCGAGTACGCTCAATGCCACAGATCGGAAGAGC
+
::FFFFFFFFFFFFFFFFFFFFFFFFFFFFFFFFFFFFFFFFFFF
@FS10000125:26:BPA73017-1023:1:1101:8730:1130 1:N:0:2
TGCTGCCAACTTCGTCGAGTACGCTCAATCATTGAGATCGGAAGA
+
FFFFFFFFFFFFFFFFFFFFFFFFFFFFFFFFFFFFFFFFFFFFF
@FS10000125:26:BPA73017-1023:1:1101:8840:1130 1:N:0:2
TCGACAACTTCGTCGAGTACGCTCAAAATTGTAGATCGGAAGAGC
+
FFFFFFFFFFFFFFFFFFFFFFFFFFFFFFFFFFFFFFFFFFFFF
@FS10000125:26:BPA73017-1023:1:1101:8900:1130 1:N:0:2
TTTGGTGAACTTCGTCGAGTACGCTCAAACCGGGAGATCGGAAGA
+
FFFFFFFFFFFFFFFFFFFFFFFFFFFFFFFFFFFFFFFFFFFFF
@FS10000125:26:BPA73017-1023:1:1101:9020:1130 1:N:0:2
TTGACTGGACCTTCGTCGAGTACGCTCAATACCTTAGATCGGAAG
+
FFFFFFFFFFFFFFFFFFFFFFFFFFFFFFFFFFFFFFFFFFFFF
@FS10000125:26:BPA73017-1023:1:1101:9110:1130 1:N:0:2
CCGCAAACTTCGTCGAGTACGCTCAACAAGCCAGATCGGAAGAGC
+
FFFFFFFFFFFFFFFFFFFFFFFFFFFFFFFFFFFFFFFFFFFFF
@FS10000125:26:BPA73017-1023:1:1101:9640:1130 1:N:0:2
TTGGGAACTTCGTCGAGTACGCTCAAAGCCTCAGATCGGAAGAGC
+
FFFFFFFFFFFFFFFFFFFFFFFFFFFFFFFFFFFFFFFFFFFFF
@FS10000125:26:BPA73017-1023:1:1101:10190:1130 1:N:0:2
GGGCAAACTTCGTCGAGTACGCTCAATTATGAAGATCGGAAGAGC
+
FFFFFFFFFFFFFFFFFFFFFFFFFFFFFFFFFFFFFFFFFFFFF
@FS10000125:26:BPA73017-1023:1:1101:11000:1130 1:N:0:2
TTGACTGGACTTCGTCGAGTACGCTCAAGTCTGAAGATCGGAAGA
+
FFFFFFFFFFFFFFFFFFFFFFFFFFFFFFFFFFFFFFFFFFFFF
@FS10000125:26:BPA73017-1023:1:1101:11040:1130 1:N:0:2
TCGTCAACTTCGTCGAGTACGCTCAAAATAACAGATCGGAAGAGC
+
FFFFFFFFFFFFFFFFFFFFFFFFFFFFFFFFFFFFFFFFFFFFF
@FS10000125:26:BPA73017-1023:1:1101:11180:1130 1:N:0:2
TTGGAAACTTCGTCGAGTACGCTCAATAATGAAGATCGGAAGAGC
+
FFFFFFFFFFFFFFFFFFFFFFFFFFFFFFFFFFFFFFFFFFFFF
@FS10000125:26:BPA73017-1023:1:1101:11200:1130 1:N:0:2
TTGACTGGACTTTCGTCGAGTACGCTCAATCCTGCAGATCGAAAG
+
FFFFFFFFFFFFFFFFFFFFFFFFFFFFFFFFFFFFFFFFFFFFF
@FS10000125:26:BPA73017-1023:1:1101:12120:1130 1:N:0:2
TGGAACTTCGTCGAGTACGCTCAATTCAGTAGATCGGAAGAGCAC
+
FFFFFFFFFFFFFFFFFFFFFFFFFFFFFFFFFFFFFFFFFFFFF
@FS10000125:26:BPA73017-1023:1:1101:13580:1130 1:N:0:2
GCGAACTTCGTCGAGTACGTTCAATTCAATAGATCGGAAGAGCAC
+
FFFFFFFFFFFFFFFFFFFFFFFFFFFFFFFFFFFFFFFFFFFFF
@FS10000125:26:BPA73017-1023:1:1101:14000:1130 1:N:0:2
TTTTAAACTTCGTCGAGTACGCTCAATATGCAAGATCGGAAGAGC
+
FFFFFFFFFFFFFFFFFFFFFFFFFFFFFFFFFFFFFFFFFFFFF
@FS10000125:26:BPA73017-1023:1:1101:14270:1130 1:N:0:2
TCGCCCAACTTCGTCGAGTACGCTCAAGTAGCGAGATCGGAAGAG
+
FFFFFFFFFFFFFFFFFFFFFFFFFFFFFFFFFFFFFFFFFFFFF
@FS10000125:26:BPA73017-1023:1:1101:14310:1130 1:N:0:2
TCGATAACTTCGTCGAGTACGCTCAACTGTACAGATCGGAAGAGC
+
FFFFFFFFFFFFFFFFFFFFFFFFFFFFFFFFFFFFFFFFFFFFF
@FS10000125:26:BPA73017-1023:1:1101:14440:1130 1:N:0:2
CTGTGCAACTTCGTCGAGTACGCTCAATTTAAAAGATCGGAAGAG
+
FFFFFFFFFFFFFFFFFFFFFFFFFFFFFFFFFFFFFFFFFFFFF
@FS10000125:26:BPA73017-1023:1:1101:14590:1130 1:N:0:2
TTGACTGAACTTCGTCGAGTACGCTCAAAAACAGAGATCGGAAGA
+
FFFFFFFFFFFFFFFFFFFFFFFFFFFFFFFFFFFFFFFFFFFFF
@FS10000125:26:BPA73017-1023:1:1101:14760:1130 1:N:0:2
GCGCCTATAACTTCGTCGAGTACGCTCAACGCCCAAGATCGGAAG
+
FFFFF:FF:FFFFFFFF:F:F,FFFFF,FF:F:FF::FF::FFFF
@FS10000125:26:BPA73017-1023:1:1101:15880:1130 1:N:0:2
TCTTAAACTTCGTCGAGTACGCTCAAATTAAAAGATCGGAAGAGC
+
:FFFFFFFFFFFFFFFFFFFFFFFFFFFFFFFFFFFFFFFFFFFF
@FS10000125:26:BPA73017-1023:1:1101:16370:1130 1:N:0:2
TCAGAAACTTCGTCGAGTACGCTCAAATGTGTAGATCGGAAGAGC
+
FFFFFFFFFFFFFFFFFFFFFFFFFFFFFFFFFFFFFFFFFFFFF
@FS10000125:26:BPA73017-1023:1:1101:1490:1140 1:N:0:2
TTGTGAACTTCGTCGAGTACGCTCAAGACGCGAGATCGGAAGAGC
+
FFFFFFFFFFFFFFFFFFFFFFFFFFFFFFFFFFFFFFFFFFFFF
@FS10000125:26:BPA73017-1023:1:1101:1960:1140 1:N:0:2
TGGTAACCTCGTCGAGTACGCTCAACACCAAAGATCGGAAGAGCA
+
,FFFFFFFFFFFFFFFFFFFFFFFFFFFFFFFFFFFFFFFFFFFF
@FS10000125:26:BPA73017-1023:1:1101:2270:1140 1:N:0:2
TAGTAAACTTCGTCGAGTACGCTCAACTTAATAGATCGGAAGAGC
+
FFFFFFFFFFFFFFFFFFFFFFFFFFFFFFFFFFFFFFFFFFFFF
@FS10000125:26:BPA73017-1023:1:1101:2390:1140 1:N:0:2
TTTTTCAACTTCGTCGAGTACGCTCAATGTGTCAGATCGGAAGAG
+
FFFFFFFFFFFFFFFFFFFFFFFFFFFFFFFFFFFFFFFFFFFFF
@FS10000125:26:BPA73017-1023:1:1101:3040:1140 1:N:0:2
CCGTAATCTTCGTCGAGTACGCTCAATGATGAAGATCGGAAGAGC
+
FFF:FF,,FFF::FF,FFFF:FF::,F:,FFFF:FF,F:FFFFF:
@FS10000125:26:BPA73017-1023:1:1101:4280:1140 1:N:0:2
TTGTTAACTTCGTCGAGTACGCTCAAACTGACAGATCGGAAGAGC
+
F,FF:FFFFFFFFFFFFFFFFFFFFF:FF,,FFFFFFFFFFFFFF
@FS10000125:26:BPA73017-1023:1:1101:4480:1140 1:N:0:2
GGGTCATCTTCGTCGAGTACGCTCAAAAACAGAGATCGGAAGAGC
+
FFFFFFFFFFFFFFFFFFFFFFFFFFFFFFFFFFFFFFFFFFFFF
@FS10000125:26:BPA73017-1023:1:1101:4530:1140 1:N:0:2
TATATATAAGCTTCGTCGAGTACGCTCAACTAGTAAGATCGGAAG
+
FFFFFFFFFFFFFFFFFFFFFFFFFFFFFFFFFFFFFFFFFFFFF
@FS10000125:26:BPA73017-1023:1:1101:4660:1140 1:N:0:2
GTGCAACTTCGTCGAGTACGCTCAACATCAGAGATCGGAAGAGCA
+
FFFFFFFFFFFFFFFFFFFFFFFFFFFFFFFFFFFFFFFFFFFFF
@FS10000125:26:BPA73017-1023:1:1101:5430:1140 1:N:0:2
GTGGAACTTCGTCGAGTACGCTCAATTATCTAGATCGGAAGAGCA
+
,FFF::FFF:FFF:FFFFFFFFFFFFFFFFFF:FFF:FFF:F,F,
@FS10000125:26:BPA73017-1023:1:1101:5720:1140 1:N:0:2
GAGACAACTTCGTCGAGTACGCTCAAGGCTGAAGATCGGAAGAGC
+
FFFFFFFFFFFFFFFFFFFFFFFFFFFFFFFFFFFFFFFFFFFFF
@FS10000125:26:BPA73017-1023:1:1101:5980:1140 1:N:0:2
TTGCAACTTCGTCGAGTACGCTCAAACTAGAAGATCGGAAGAGCA
+
FFFFFFFFFFFFFFFFFFFFFFFFFFFFFFFFFFFFFFFFFFFFF
@FS10000125:26:BPA73017-1023:1:1101:8830:1140 1:N:0:2
TTGAACAACTTCGTCGAGTACGCTCAAATGTCCAGATCGGAAGAG
+
FFFFFFFFFFFFFFFFFFFFFFFFFFFFFFFFFFFFFFFFFFFFF
@FS10000125:26:BPA73017-1023:1:1101:9050:1140 1:N:0:2
GCGAAAACTTCGTCGAGTACGCTCAATGCCCCAAGATCGGAAGAG
+
FFFFFFFFFFFFFFFFFFFFFFFFFFFFFFFFFFFFFFFFFFFFF
@FS10000125:26:BPA73017-1023:1:1101:9160:1140 1:N:0:2
TGGCAAACTTCGTCGAGTACGCTCAAATTAGGAGATCGGAAGAGC
+
F,FFFF,FFF::FFFFFF,F:FF,FFF,,F,,FF:FFFFFFFFF:
@FS10000125:26:BPA73017-1023:1:1101:9760:1140 1:N:0:2
TTAGAAACTTCGTCGAGTACGCTCAATAGCCGAGATCGGAAGAGC
+
FFFFFFFFF:FF:FF:FFFF:F:FF,FFFFF:F,F::F:FFFFF:
@FS10000125:26:BPA73017-1023:1:1101:10070:1140 1:N:0:2
GGGTAGACTTCGTCGAGTACGCTCAAACAATGAGATCGGAAGAGC
+
FFFFFFFFFFFFFFFFFFFFFFFFFFFFFFFFFFFFFFFFFFFFF
@FS10000125:26:BPA73017-1023:1:1101:10110:1140 1:N:0:2
TTGACTGGACTTCGTCGAGTACGCTCAAATCCGAAGATCGGAAGA
+
FFFFFFFFFFFFFFFFFFFFFFFFFFFFFFFFFFFFFFFFFFFFF
@FS10000125:26:BPA73017-1023:1:1101:10880:1140 1:N:0:2
TCGTCTGCTCAAATTGAGAGATCGGAAGAGCACACGTCTGAACTC
+
FFFFFFFFFFFFFFFFFFFFFFFFFFFFFFFFFFFFFFFFFFFFF
@FS10000125:26:BPA73017-1023:1:1101:11880:1140 1:N:0:2
GCTTCGTCGAGTACGCTCAAGGTGAGAGATCGGAAGAGCACACGT
+
FFFFFFFFFFFFFFFFFFFFFFFFFFFFFFFFFFFFFFFFFFFFF
@FS10000125:26:BPA73017-1023:1:1101:12300:1140 1:N:0:2
TTGTCGAACTTCGTCGAGTACGCTCAAAGTTTGAGATCGGAAGAG
+
FFFFFFFFFFFFFFFFFFFFFFFFFFFFFFFFFFFFFFFFFFFFF
@FS10000125:26:BPA73017-1023:1:1101:12490:1140 1:N:0:2
GGGCAAACTTCGTCGAGTACGCTCAAAGATAGAGATCGGAAGAGC
+
FF:FFFFFFFFFFFFFFFFFFFFF:FFFFFFFFFFFFFFFFFFFF
@FS10000125:26:BPA73017-1023:1:1101:13390:1140 1:N:0:2
GCGGCAACTTCGTCGAGTACGCTCAAGGGTAAAGATCGGAAGAGC
+
FFFFFFFFFFFFFFFFFFFFFFFFFFFFFFFFFFFFFFFFFFFFF
@FS10000125:26:BPA73017-1023:1:1101:13550:1140 1:N:0:2
TTGACTGGACTTCGTCGAGTACGCTCAACTCGAGAGATCGGAAGA
+
FFFFFFFFFFFFFFFFFFFFFFFFFFFFFFFFFFFFFFFFFFFFF
@FS10000125:26:BPA73017-1023:1:1101:15000:1140 1:N:0:2
TTTAGGAAACTTCGTCGAGTACGCTCAACGTTTGAGATCGGAAGA
+
FFFF:::,:FF:,::FFF,F:F,F:FF::,:FF,FFFFF::F,:F
@FS10000125:26:BPA73017-1023:1:1101:15570:1140 1:N:0:2
TCTAGAACTTCGTCGAGTACGCTCAATGGGAAAGATCGGAAGAGC
+
FFFFFFFFFFFFFFFFFFFFFFFFFFFFFFFFFFFFFFFFFFFFF
@FS10000125:26:BPA73017-1023:1:1101:16140:1140 1:N:0:2
TTGCTGAACTTCGTCGAGTACGCTCAATTTGATAGATCGGAAGAG
+
FFFFFFFFFFFFFFFFFFFFFFFFFFFFFFFFFFFFFFFFFFFFF
@FS10000125:26:BPA73017-1023:1:1101:16470:1140 1:N:0:2
TTTCTAACTTCGTCGAGTACGCTCAAAATTTAAGATCGGAAGAGC
+
FFFFFFFFFFFFFFFFFFFFFFFFFFF:FFFF:FFFFFFFFFFFF
@FS10000125:26:BPA73017-1023:1:1101:1000:1150 1:N:0:2
TCGGAACTTCGTCGAGTACGCTCAACTCGGAAGATCGGAAGAGCA
+
FFFFFFFFFFFFFFFFFFFFFFFFFFFFFFFFFFFFFFFFFFFFF
@FS10000125:26:BPA73017-1023:1:1101:1060:1150 1:N:0:2
TCGTCTGAACTTCGTCGAGTACGCTCAAGACACAAGATCGGAAGA
+
FFFFFFFFFFFFFFFFFFFFFFFFFFFFFFFFFFFFFFFFFFFFF
@FS10000125:26:BPA73017-1023:1:1101:1220:1150 1:N:0:2
TAGCTTCGTCGAGTACGCTCAATAGATCGATCGGAAGAGCACACG
+
FFFFFFFFFFFFFFFFFFFFFFFFFFFFFFFFFFFFFFFFFFFFF
@FS10000125:26:BPA73017-1023:1:1101:2490:1150 1:N:0:2
TTGACTGGACTTCGTCGAGTACGCTCAAGCCATTAGATCGGAAGA
+
FFFFFFFFFFFFFFFFFFFFFFFFFFFFFFFFFFFFFFFFFFFFF
@FS10000125:26:BPA73017-1023:1:1101:2920:1150 1:N:0:2
GAGCCAACTTCGTCGAGTACGCTCAAGAGTAGAGATCGGAAGAGC
+
FFFFFFFFFFFFFFFFFFFFFFFFFFFFFFFFFFFFFFFFFFFFF
@FS10000125:26:BPA73017-1023:1:1101:3110:1150 1:N:0:2
CCCTAATCTTCGTCGAGTACGCTCAAATCAGAAGATCGGAAGAGC
+
FFFFFFFFFFFFFFFFFFFFFFFFFFFFFFFFFFFFFFFFFFFFF
@FS10000125:26:BPA73017-1023:1:1101:3260:1150 1:N:0:2
TTGTTGAACTTCGTCGAGTACGCTCAACTCTAAAGATCGGAAGAG
+
FFFFF:FFFFFFFFFFFFFFFFFFFFFFFF:FFFFFFFFFFFFFF
@FS10000125:26:BPA73017-1023:1:1101:3500:1150 1:N:0:2
TAGCAAACTTCGTCGAGTACGCTCAATTATTAAGATCGGAAGAGC
+
,F:FF:FFFFFFFFFFFFFFFFFFFFFFFFF,:FFFFFFFFFFFF
@FS10000125:26:BPA73017-1023:1:1101:3560:1150 1:N:0:2
GTGCATCAACTTCGTCGAGTACGCTCAATAGCACAGATCGGAAGA
+
FFFFFFFFFFFFFFFFFFFFFFFFFFFFFFFFFFFFFFFFFFFFF
@FS10000125:26:BPA73017-1023:1:1101:4130:1150 1:N:0:2
GGGTGAACTTCGTCGAGTACGCTCAAGTGTAAAGATCGGAAGAGC
+
FFFFFFFFFFFFFFFFFFFFFFFFFFFFFFFFFFFFFFFFFFFFF
@FS10000125:26:BPA73017-1023:1:1101:4150:1150 1:N:0:2
TCGAACTTCGTCGAGTACGCTCAAACAGTTAGATCGGAAGAGCAC
+
,FFFFFFFFFFFFFFFFFFFFFFFFFFFFF:FFFFFFFFFFFFFF
@FS10000125:26:BPA73017-1023:1:1101:4850:1150 1:N:0:2
CCAACAACTTCGTCGAGTACGCTCAAGTTCAAAGATCGGAAGAGC
+
FFFFFFFFFFFFFFFFFFFFFFFFFFFFFFFFFFFFFFFFFFFFF
@FS10000125:26:BPA73017-1023:1:1101:5490:1150 1:N:0:2
TTGGTAACTTCGTCGAGTACGCTCAATTAAGGAGATCGGAAGAGC
+
FFFFFFFFFFFFFFFFFFFFFFFFFFFFFFFFFFFFFFFFFFFFF
@FS10000125:26:BPA73017-1023:1:1101:5730:1150 1:N:0:2
TTGTAACTTCGTCGAGTACGCTCAATAGAGGAGATCGGAAGAGCA
+
FFFFFFFFFFFFFFFFFFFFFFFFFFFFFFFFFFFFFFFFFFFFF
@FS10000125:26:BPA73017-1023:1:1101:5880:1150 1:N:0:2
TCACCCCAAACTTCGTCGAGTACGCTCAAGGAAAGAGATCGGAAG
+
FFFFFFFFFFFFFFFFFFFFFFFFFFFFFFFFFFFFFFFFFFFFF
@FS10000125:26:BPA73017-1023:1:1101:6050:1150 1:N:0:2
TCTTAACTTCGTCGAGTACGCTCAAGTTCGAAGATCGGAAGAGCA
+
FFFFFFFFFFFFFFFFFFFFFFFFFFFFFFFFFFFFFFFFFFFFF
@FS10000125:26:BPA73017-1023:1:1101:6270:1150 1:N:0:2
GCGGAAACTTCGTCGAGTACGCTCAATAGTTAAGATCGGAAGAGC
+
FFFFFFFFFFFFFFFFFFFFFFFFFFFFFFFFFFFFFFFFFFFFF
@FS10000125:26:BPA73017-1023:1:1101:6410:1150 1:N:0:2
TCTGAAATCTTCGTCGAGTACGCTCAAATTTGAAGATCGGAAGAG
+
FFFFFFFFFFFFFFFFFFFFFFFFFFFFFFFFFFFFFFFFFFFFF
@FS10000125:26:BPA73017-1023:1:1101:7270:1150 1:N:0:2
GCGTCAACTTCGTCGAGTACGCTCAATTCAAAAGATCGGAAGAGC
+
FFFFFFFFFFFFFFFFFFFFFFFFFFFFFFFFFFFFFFFFFFFFF
@FS10000125:26:BPA73017-1023:1:1101:7930:1150 1:N:0:2
CCGGTAACTTCGTCGAGTACGCTCAATGTGATAGATCGGAAGAGC
+
FFFFFFFFFFFFFFFFFFFFFFFFFFFFFFFFFFFFFFFFFFFFF
@FS10000125:26:BPA73017-1023:1:1101:7950:1150 1:N:0:2
CCGAAAACTTCGTCGAGTACGCTCAAAATTACAGATCGGAAGAGC
+
FFFFFFFFFFFFFFFFFFFFFFFFFFFFFFFFFFFFFFFFFFFFF
@FS10000125:26:BPA73017-1023:1:1101:8040:1150 1:N:0:2
TTGTTAACTTCGTCGAGTACGCTCAAGGTTCGAGATCGGAAGAGC
+
,:F,F:FFFFFFFFFFFFFFFFFFF:F,F,F:FFFFFFFFFFFFF
@FS10000125:26:BPA73017-1023:1:1101:8130:1150 1:N:0:2
TCGCTGAACTTCGTCGAGTACGCTCAACGTTTTAGATCGGAAGAG
+
FFFFF:FFFFFFF:FFFFFFFFFFF:FFFFFFFFFFFFFFFFFFF
@FS10000125:26:BPA73017-1023:1:1101:8230:1150 1:N:0:2
TCGGCTTCAACTTCGTCGAGTACGCTCAAAGACGCAGATCGGAAG
+
FFFFFFFFFFFFFFFFFFFFFFFFFFFFFFFFFFFFFFFFFFFFF
@FS10000125:26:BPA73017-1023:1:1101:8440:1150 1:N:0:2
TTGACTGGACTTCGTCGAGTACGCTCAAATCGAAAGATCGGAAGA
+
FFFFFFFFFFFFFFFFFFFFFFFFFFFFFFFFFFFFFFFFFFFFF
@FS10000125:26:BPA73017-1023:1:1101:10510:1150 1:N:0:2
TTGCCAACTTCGTCGAGTACGCTCAACAATCGAGATCGGAAGAGC
+
FFFFFFFFFFFFFFFFFFFFFFFFFFFFFFFFFFFFFFFFFFFFF
@FS10000125:26:BPA73017-1023:1:1101:11480:1150 1:N:0:2
GGGGGAACTTCGTCGAGTACGCTCAAGATCAAAGATCGGAAGAGC
+
,,F:FFFFFFFFFFFFFFFFFFFFFFFFFFFFFFFFFFFFFFFFF
@FS10000125:26:BPA73017-1023:1:1101:12470:1150 1:N:0:2
TCGACAACTTCGTCGAGTACGCTCAAACAACCAGATCGGAAGAGC
+
FFFFFFFFFFFFFFFFFFFFFFFFFFFFFFFFFFFFFFFFFFFFF
@FS10000125:26:BPA73017-1023:1:1101:13290:1150 1:N:0:2
TTGTGAACTTCGTCGAGTACGCTCAATGATTCAGATCGGAAGAGC
+
FFFFFFFFFFFFFFFFFFFFFFFFFFFFFFFFFFFFFFFFFFFFF
@FS10000125:26:BPA73017-1023:1:1101:13340:1150 1:N:0:2
TAGCTAACTTCGTCGAGTACGCTCAATACCGGAGATCGGAAGAGC
+
FFFFFFFFFFFFFFFFFFFFFFFFFFFFFFFFFFFFFFFFFFFFF
@FS10000125:26:BPA73017-1023:1:1101:13430:1150 1:N:0:2
CCCCCCTCAACTGGTCGAGTACGCTCAACCAAGCAGATCGGAAGA
+
FFFFFFFFFFFFFFFFFFFFFFFFFFFFFFFFFFFFFFFFFFFFF
@FS10000125:26:BPA73017-1023:1:1101:13520:1150 1:N:0:2
GAGTAACCTTCGTCGAGTACGCTCAAGGAGGAAGATCGGAAGAGC
+
FFFFFFFFFFFFFFFFFFFFFFFFFFFFFFFFFFFFFFFFFFFFF
@FS10000125:26:BPA73017-1023:1:1101:14290:1150 1:N:0:2
GCGCAAACTTCGTCGAGTACGCTCAAGGCAATAGATCGGAAGAGC
+
,FFFFFFF,,FF,F:F:F:F:FFF,FF:F,:FF:FF:FFFF:F:F
@FS10000125:26:BPA73017-1023:1:1101:14570:1150 1:N:0:2
TGTGTGAACTTCGTCGAGTACGCTCAACAAATTAGATCGGAAGAG
+
,FFFFFFFFFFFFFFFFFFFFFFFFFFFFFFFFFFFFFFFFFFFF
@FS10000125:26:BPA73017-1023:1:1101:15080:1150 1:N:0:2
TTGTTAACTTCGTCGAGTACGCTAATATAAAAGATCGGAAGAGCA
+
FFFFFFFFFFFFFFFFFFFFFFFFFFFFFFFFFFFFFFFFFFFFF
@FS10000125:26:BPA73017-1023:1:1101:15920:1150 1:N:0:2
TATGAAACTTCGTCGAGTACGCTCAAAGGGAAAGATCGGAAGAGC
+
F:FFFFFFFFFFFFFFFFFF:FF:F:FFFFFFF:FFFF:F:FF::
@FS10000125:26:BPA73017-1023:1:1101:15990:1150 1:N:0:2
TGGCAAACTTCGTCGAGTACGCTCAAGTAACTAGATCGGAAGAGC
+
F:FFFFFFFFFFFFF:FFFFFFFFF,FFFFFFFFFFFFFFFFFFF
@FS10000125:26:BPA73017-1023:1:1101:16060:1150 1:N:0:2
CTGGTACCTTCGTCGAGTATGCTCAAAAGAGGAGATCGGAAGAGC
+
FFF:FFF,,FF,:F,F::F,:F:F,FFF:,FFF:F:F,FFFFF:F
@FS10000125:26:BPA73017-1023:1:1101:1210:1160 1:N:0:2
CGGCGAAACTTCTTCTGAGTACGCTCAAAGATAAAGATCGGAAGA
+
FFFFFFFFFFFFFFFFFFFFFFFFFFFFFFFFFFFFFFFFFFFFF
@FS10000125:26:BPA73017-1023:1:1101:1940:1160 1:N:0:2
TCGATAACTTCGTCGAGTACGCTCAATGAATAAGATCGGAAGAGC
+
:F,FFFFFFF:,FF,FFFFF,FFFFFFF,FF:F,F,F,,:,,FFF
@FS10000125:26:BPA73017-1023:1:1101:2000:1160 1:N:0:2
GCGACAACTTCGTCGAGTACGCTCAAGGGTGAAGATCGGAAGAGC
+
FFFFFFFFFFFFFFFFFFFFFFFFFFFFFFFFFFFFFFFFFFFFF
@FS10000125:26:BPA73017-1023:1:1101:2300:1160 1:N:0:2
TTGGTCAACTTCGTCGAGTACGCTCAATTAATAAGATCGGAAGAG
+
FFFFFFFFFFFFFFFFFFFFFFFFFFFFFFFFFFFFFFFFFFFFF
@FS10000125:26:BPA73017-1023:1:1101:4980:1160 1:N:0:2
TTGCAAAATTCGTCGAGTACGCTCAAGAAAGTAGATCGGAAGAGC
+
FFFFFFFFFFFFFFFFFFFFFFFFFFFFFFFFFFFFFFFFFFFFF
@FS10000125:26:BPA73017-1023:1:1101:5360:1160 1:N:0:2
TTGACTGGACTTCGTCGAGTATGCTCAAGCTCTAAGATCGGAAGA
+
FFFFFFFFFFFFFFFFFFFFFFFFFFFFFFFFFFFFFFFFFFFFF
@FS10000125:26:BPA73017-1023:1:1101:5440:1160 1:N:0:2
GCGGCAACTTCGTCGAGTACGCTCATGAAAAAGATCGGAAGAGCA
+
FFFFFFFFFFFFFFFFFFFFFFFFFFFFFFFFFFFFFFFFFFFFF
@FS10000125:26:BPA73017-1023:1:1101:6320:1160 1:N:0:2
GCGGAAACTTCGTCGAGTACGCTCAAAATTGGAGATCGGAAGAGC
+
FFFFFFFFFFFFFFFFFFFFFFFFFFFFFFFFFFFFFFFFFFFFF
@FS10000125:26:BPA73017-1023:1:1101:6330:1160 1:N:0:2
GCGGAAACTTCGTCGAGTACGCTCAAAATTGGAGATCGGAAGAGC
+
,FF::FFFFFFFFFFFFFFFFFFFF,FF:FF:FFFFFF:FFFFFF
@FS10000125:26:BPA73017-1023:1:1101:6620:1160 1:N:0:2
GGGTAACTTCGTCGAGTACGCTCAATTTTAAAGATCGGAAGAGCA
+
FFFFFFFFFFFFFFFFFFFFFFFFFFFFFFFFFFFFFFFFFFFFF
@FS10000125:26:BPA73017-1023:1:1101:6700:1160 1:N:0:2
TTGTGGAACTTCGTCGAGTACGCTCAATTATATAGATCGGAAGAG
+
FFFFFFFFFFFFFFFFFFFFFFFFFFFFFFFFFFFFFFFFFFFFF
@FS10000125:26:BPA73017-1023:1:1101:7040:1160 1:N:0:2
TGGTAACTTCGTCGAGTACGCTCAATAGATAAGATCGGAAGAGCA
+
F:FFFFFF,:F:F:,FFFF:FFF:,FFFFF,,,FF:F:FF:FFF:
@FS10000125:26:BPA73017-1023:1:1101:7190:1160 1:N:0:2
ACGGCAACTTCGTCGAGTACGCTCAAAAACCAAGATCGGAAGAGC
+
FFFFFFFFFFFFFFFFFFFFFFFFFFFFFFFFFFFFFFFFFFFFF
@FS10000125:26:BPA73017-1023:1:1101:7770:1160 1:N:0:2
ACGGATAAACTTCGTCGAGTACGCTCAATGACCCAGATCGGAAGA
+
FFFFFFFFFFFFFFFFFFFFFFFFFFFFFFFFFFFFFFFFFFFFF
@FS10000125:26:BPA73017-1023:1:1101:7880:1160 1:N:0:2
CCGGTACCTTCGTCGAGTACGCTCAAAGGTGGAGATCGGAAGAGC
+
FFFFFFFFFFFFFFFFFFFFFFFFFFFFFFFFFFFFFFFFFFFFF
@FS10000125:26:BPA73017-1023:1:1101:8160:1160 1:N:0:2
CCCCAAACTTCGTCGAGTACGCTCAATCGGAGAGATCGGAAGAGC
+
FFFFFFFFFFFFFFFFFFFFFFFFFFFFFFFFFFFFFFFFFFFFF
@FS10000125:26:BPA73017-1023:1:1101:8640:1160 1:N:0:2
GCGGTAACTTCGTCGAGTACGCTCAAACACTATAGATCGGAAGAG
+
FFFFFFFFFFFFFFFFFFFFFFFFFFFFFFFFFFFFFFFFFFFFF
@FS10000125:26:BPA73017-1023:1:1101:9210:1160 1:N:0:2
TTGCAAACTTCGTCGAGTACGCTCAAAGGACAAGATCGGAAGAGC
+
FFFFFFFFFFFFFFF:FFFFFFFFF,FF:FF:FFFFFFFFFFFF:
@FS10000125:26:BPA73017-1023:1:1101:10780:1160 1:N:0:2
GTGTAAACTTCGTCGAGTACGCTCAAGCCTGCAGATCGGAAGAGC
+
,F,:F,FFFFFFFF::F,FF::FFFF:FFFFFFFFFFFF:FF:FF
@FS10000125:26:BPA73017-1023:1:1101:10840:1160 1:N:0:2
CCGGAATCTTCGTCGAGTACGCTCAATTTTCTAGATCGGAAGAGC
+
FFFFFFFFFFFFFFFFFFFFFFFFFFFFFFFFFFFFFFFFFFFFF
@FS10000125:26:BPA73017-1023:1:1101:10880:1160 1:N:0:2
TTGCACCAACTTCGTCGAGTACGCTCAATTAAGAAGATCGGAAGA
+
FFFFFFFFFFFFFFFFFFFFFFFFFFFFFFFFFFFFFFFFFFFFF
@FS10000125:26:BPA73017-1023:1:1101:11310:1160 1:N:0:2
TCGATAACTTCGTCGAGTACGCTCAAGATGACAGATCGGAAGAGC
+
FFFFFFFFFFFFFFFFFFFFFFFFFFFFFFFFFFFFFFFFFFFFF
@FS10000125:26:BPA73017-1023:1:1101:11840:1160 1:N:0:2
TCGGCAACTTCGTCGAGTACGCTCAACATATTAGATCGGAAGAGC
+
FFFFFFFFFFFFFFFFFFFFFFFFFFFFFFFFFFFFFFFFFFFFF
@FS10000125:26:BPA73017-1023:1:1101:11930:1160 1:N:0:2
TCAGTAACTTCGTCGAGTACGCTCAAAATGTTAGATCGGAAGAGC
+
:F:FFFFFFFF:FFFFFFFFFFFFFF,FFFFFFFFFFFFFFFFFF
@FS10000125:26:BPA73017-1023:1:1101:12840:1160 1:N:0:2
GCGCGCTCTTCGTCGAGTACGCTCAAATCGGTAGATCGGAAGAGC
+
FFFFFFFFFFFFFFFFFFFFFFFFFFFFFFFFFFFFFFFFFFFFF
@FS10000125:26:BPA73017-1023:1:1101:13120:1160 1:N:0:2
TCTGCAACTTCGTCGAGTACGCTCAACCCAACAGATCGGAAGAGC
+
FFFFFFFFFFFFFFFFFFFFFFFFFFFFFFFFFFFFFFFFFFFFF
@FS10000125:26:BPA73017-1023:1:1101:13250:1160 1:N:0:2
CCGGAAACTTCGTCGAGTACGCTCAAACGGTGAGATCGGAAGAGC
+
FFFFFFFFFFFFFFFFFFFFFFFFFFFFFFFFFFFFFFFFFFFFF
@FS10000125:26:BPA73017-1023:1:1101:13530:1160 1:N:0:2
TTGTTAACTTCGTCGAGTACGCTCAACGAATGAGATCGGAAGAGC
+
FFFFFFFFFFFFFFFFFFFFFFFFFFFFFFFFFFFFFFFFFFFFF
@FS10000125:26:BPA73017-1023:1:1101:13650:1160 1:N:0:2
GCGCAACTTCGTCGAGTACGCTCAATCTAATAGATCGGAAGAGCA
+
FFFFFFFFFFFFFFFFFFFFFFFFFFFFFFFFFFFFFFFFFFFFF
@FS10000125:26:BPA73017-1023:1:1101:14000:1160 1:N:0:2
TTGCCAACTTCGTCGAGTACGCTCAAGTGGGGAGATCGGAAGAGC
+
FFFFFFFFFFFFFFFFFFFFFFFFFFFFFFFFFFFFFFFFFFFFF
@FS10000125:26:BPA73017-1023:1:1101:14070:1160 1:N:0:2
TTGACTGGACTTCGTCGAGTACGCTCAAGGTTAGAGATCGGAAGA
+
:FFFFFFFFFFFFFFFFFFFFFFFFFFFFFFF::FFFFFFFFFFF
@FS10000125:26:BPA73017-1023:1:1101:14240:1160 1:N:0:2
CCGTCAACTTCGTCGAGTACGCTCAACAATGTAGATCGGAAGAGC
+
FFFFFFFFFFFFFFFFFFFFFFFFFFFFFFFFFFFFFFFFFFFFF
@FS10000125:26:BPA73017-1023:1:1101:14830:1160 1:N:0:2
CCGCAAACTTCGTCGAGTACGCTCAATTTTTTAGATCGGAAGAGC
+
FFFFFFFFFFFFFFFFFFFFFFFFFFFFFFFFFFFFFFFFFFFFF
@FS10000125:26:BPA73017-1023:1:1101:14950:1160 1:N:0:2
CCGGCAACTTCGTCGAGTACGCTCAAATGATTAGATCGGAAGAGC
+
FFFFFFFFFFFFFFFFFFFFFFFFFFFFFFFFFFFFFFFFFFFFF
@FS10000125:26:BPA73017-1023:1:1101:15320:1160 1:N:0:2
GTGTCAATTTCGTCGAGTACGCTCAACGTCCGAGATCGGAAGAGC
+
FFFFFFFFFFFFFFFFFFFFFFFFFFFFFFFFFFFFFFFFFFFFF
@FS10000125:26:BPA73017-1023:1:1101:16210:1160 1:N:0:2
GCGGCAACTTCGTCGAGTACGCTCAATACACGAGATCGGAAGAGC
+
,FFFFFFFFFFFFFFFFFFFFFFFFFFFFFFFFFFFFFFFFFFFF
@FS10000125:26:BPA73017-1023:1:1101:16250:1160 1:N:0:2
TCGGCAACTTCGTCGAGTACGCTCAAACGTTCAGATCGGAAGAGC
+
FF::FFFFFFFFFFFFFFFFFFFFF:FFFFFFFFFFFFFF:FFFF
@FS10000125:26:BPA73017-1023:1:1101:2070:1170 1:N:0:2
TTGTAACTTTCGTCGAGTACGCTCAATTTAACAGATCGGAAGAGC
+
FFFFFFFFFFFFFFFFFFFFFFFFFFFFFFFFFFFFFFFFFFFFF
@FS10000125:26:BPA73017-1023:1:1101:2090:1170 1:N:0:2
TGGACACCTTCGTCGAGTACGCTCAATGAAAGAGATCGGAAGAGC
+
FFFFFFFFFFFFFFFFFFFFFFFFFFFFFFFFFFFFFFFFFFFFF
@FS10000125:26:BPA73017-1023:1:1101:2210:1170 1:N:0:2
TGGCAGAACTTCGTCGAGTACGCTCAAGTTATTAGATCGGAAGAG
+
F:,FFF,,FFFFFFF:FFFFF,FFF,,F:F,FFFFF:FFF:FF,F
@FS10000125:26:BPA73017-1023:1:1101:2270:1170 1:N:0:2
GCGGGCATAACTTCGTCGAGTACGCTCAAAGTCCAAGATCGGAAG
+
FFFFFFFFFFFFFFFFFFFFFFFFFFFFFFFFFFFFFFFFFFFFF
@FS10000125:26:BPA73017-1023:1:1101:3130:1170 1:N:0:2
ACGGCAACTTCGTCGAGTACGCTCAATTACCTAGATCGGAAGAGC
+
F:FF:FF:F:FFFFF:FFFFFFFFF,FFFFF:::FFFF:FFFFF:
@FS10000125:26:BPA73017-1023:1:1101:4340:1170 1:N:0:2
TTGCCAACTTCGTCGAGTACGCTCAACTAGTAAGATCGGAAGAGC
+
:FFFFFFFFFFFFFFFFFFFFFFFFFFFFFFFFFFFFFFFFFFFF
@FS10000125:26:BPA73017-1023:1:1101:4840:1170 1:N:0:2
TTGCAAACTTCGTCGAGTACGCTCAAGTGGATAGATCGGAAGAGC
+
FFFFFFFFFFFFFFFFFFFFFFFFFFFFFFFFFFFFFFFFFFFFF
@FS10000125:26:BPA73017-1023:1:1101:4850:1170 1:N:0:2
TTGCCAAACTTCGTCGAGTACGCTCAAATTACAAGATCGGAAGAG
+
FFFFFFFFFFFFFFFFFFFFFFFFFFFFFFFFFFFFFFFFFFFFF
@FS10000125:26:BPA73017-1023:1:1101:5110:1170 1:N:0:2
GCGTTAACTTCGTCGAGTACGCTCAACACGTAAGATCGGAAGAGC
+
FFFFFFFFFFFFFFFFFFFFFFFFFFFFFFFFFFFFFFFFFFFFF
@FS10000125:26:BPA73017-1023:1:1101:5160:1170 1:N:0:2
TACCAAACTTCGTCGAGTACGCTCAAAAGCCCAGATCGGAAGAGC
+
FFFFFFFFFFFFFFFFFFFFFFFFFFFFFFFFFFFFFFFFFFFFF
@FS10000125:26:BPA73017-1023:1:1101:5230:1170 1:N:0:2
GCGTTAACTTCGTCGAGTACGCTCAAGACTAGAGATCGGAAGAGC
+
FFFFFFFFFFFFFFFFFFFFFFFFFFFFFFFFFFFFFFFFFFFFF
@FS10000125:26:BPA73017-1023:1:1101:5350:1170 1:N:0:2
TCATCAACTTCGTCGAGTACGCTCAAGAAGTCAGATCGGAAGAGC
+
FFFFFFFFFFFFFFFFFFFFFFFFFFFFFFFFFFFFFFFFFFFFF
@FS10000125:26:BPA73017-1023:1:1101:5630:1170 1:N:0:2
TTGGTAACTTCGTCGAGTACGCTCAAGTGGAGAGATCGGAAGAGC
+
FFFFFFFFFFFFFFFFFFFFFFFFFFFFFFFFFFFFFFFFFFFFF
@FS10000125:26:BPA73017-1023:1:1101:6380:1170 1:N:0:2
GGGGCTCAACTTCGTCGAGTACGCTCAATTACCGAGATCGGAAGA
+
FFFFFFFFFFFFFFFFFFFFFFFFFFFFFFFFFFFFFFFFFFFFF
@FS10000125:26:BPA73017-1023:1:1101:6510:1170 1:N:0:2
TGGAGGCAACTTCGTCGAGTACGCTCAAATATATAGATCGGAAGA
+
FFFFFFFFFFFFFFFFFFFFFFFFFFFFFFFFFFFFFFFFFFFFF
@FS10000125:26:BPA73017-1023:1:1101:6830:1170 1:N:0:2
TTGAAAACTTCGTCGAGTACGCTCAATAGATAAGATCGGAAGAGC
+
FFFFFFFFFFFFFFFFFFFFFFFFFFFFFFFFFFFFFFFFFFFFF
@FS10000125:26:BPA73017-1023:1:1101:8240:1170 1:N:0:2
GAGGCAACTTCGTCGAGTACGCTCAATCAGTCAGATCGGAAGAGC
+
FFFFFF:FFFFFFFFFFFFF:FFFFF:FFFFFFFF:FFFFFFFFF
@FS10000125:26:BPA73017-1023:1:1101:8590:1170 1:N:0:2
TCCGTAACTTCGTCGAGTACGCTCAAGATGACAGATCGGAAGAGC
+
FFFFFFFFFFFFFFFFFFFFFFFFFFFFFFFFFFFFFFFFFFFFF
@FS10000125:26:BPA73017-1023:1:1101:9430:1170 1:N:0:2
GCGGAAACTTCGTCGAGTACGCTCAAGAGAATAGATCGGAAGAGC
+
FFFFFFFFFFFFFFFFFFFFFFFFFFFFFFFFFFFFFFFFFFFFF
@FS10000125:26:BPA73017-1023:1:1101:10220:1170 1:N:0:2
TTGGTAACTTCGTCGAGTACGCTCAATCTTTAAGATCGGAAGAGC
+
FFFFFFFFFFFFFFFFFFFFFFFFFFFFFFFFFFFFFFFFFFFFF
@FS10000125:26:BPA73017-1023:1:1101:10310:1170 1:N:0:2
GTGACTGGACTTCGTCGAGTACGCTCAAAGGTCAAGATCGGAAGA
+
FFFFFFFFFFFFFFFFFFFFFFFFFFFFFFFFFFFFFFFFFFFFF
@FS10000125:26:BPA73017-1023:1:1101:10320:1170 1:N:0:2
GAGGAAACTTCGTCGAGTACGCTCAAGCCATGAGATCGGAAGAGC
+
FFFFFFFFFFFFFFFFFFFFFFFFFFFFFFFFFFFFFFFFFFFFF
@FS10000125:26:BPA73017-1023:1:1101:10390:1170 1:N:0:2
TTGTACAACTTCGTCGAGTACGCTCAATTAGACAGATCGGAAGAG
+
FFFFFFFFFFFFFFFFFFFFFFFFFFFFFFFFFFFFFFFFFFFFF
@FS10000125:26:BPA73017-1023:1:1101:11260:1170 1:N:0:2
TCGGAAACTTCGTCGAGTACGCTCAATTGTGAAGATCGGAAGAGC
+
,FFFFFFFFFFFFFFFFFFFFFFFFFFFFFFFFFFFFFFFFFFFF
@FS10000125:26:BPA73017-1023:1:1101:11300:1170 1:N:0:2
TAGTTAACTTCGTCGAGTACGCTCAATCTTGAAGATCGGAAGAGC
+
,FFFFFFFFFFFFFFFFFFFFFFFFFFFFFFFFFFFFFFFFFFFF
@FS10000125:26:BPA73017-1023:1:1101:11450:1170 1:N:0:2
TTGACTGGACTTCGTCGAGTACGCTCAACCCGTTAGATCGGAAGA
+
FFFFFFFFFFFFFFFFFFFFFFFFFFFFFFFFFFFFFFFFFFFFF
@FS10000125:26:BPA73017-1023:1:1101:12040:1170 1:N:0:2
CCGCCATAACTTCGTCGAGTACGCTCAATAGGGAAGATCGGAAGA
+
FFFFFFFFFFFFFFFFFFFFFFFFFFFFFFFFFFFFFFFFFFFFF
@FS10000125:26:BPA73017-1023:1:1101:12270:1170 1:N:0:2
TTGACTGGACTTCGTCGAGTACGCTCAAGTTCTGAGATCGGAAGA
+
FFFFFFFFFFFFFFFFFFFFFFFFFFFFFFFFFFFFFFFFFFFFF
@FS10000125:26:BPA73017-1023:1:1101:12390:1170 1:N:0:2
GCGGGAACTTCGTCGAGTACGCTCAAAGGTATAGATCGGAAGAGC
+
FFFFFFFFFFFFFFFFFFFFFFFFFFFFFFFFFFFFFFFFFFFFF
@FS10000125:26:BPA73017-1023:1:1101:12990:1170 1:N:0:2
TCTATAACTTCGTCGAGTACGCTCAATGATTCAGTTCGGAAGAGC
+
:FFFFFF::,FFFF:FF,FF:F:F,,FFFF,F:,,FF,F,,F::F
@FS10000125:26:BPA73017-1023:1:1101:13470:1170 1:N:0:2
GAGTCAACTTCGTCGAGTACGCTCAATGCCAGAGATCGGAAGAGC
+
FFFFFFFFFFFFFFFFFFFFFFFFFFFFFFFFFFFFFFFFFFFFF
@FS10000125:26:BPA73017-1023:1:1101:13500:1170 1:N:0:2
GCGGTAACTTCGTCGAGTACGCTCAAATATGTAGATCGAAAGAGC
+
FFFFFFFFFFFFFFFFFFFFFFFFFFFFFFFFFFFFFFFFFFFFF
@FS10000125:26:BPA73017-1023:1:1101:14100:1170 1:N:0:2
GCGCCAACTTCGTCGAGTACGCTCAAACCCTTAGATCGGAAGAGC
+
FFFFFFFFFFFFFFFFFFFFFFFFFFFFFFFFFFFFFFFFFFFFF
@FS10000125:26:BPA73017-1023:1:1101:14180:1170 1:N:0:2
CCGCAAACTTCGTCGAGTACGCTCAAATTGAAAGATCGGAAGAGC
+
FFFFFFFFFFFFFFFFFFFFFFFFFFFFFFFFFFFFFFFFFFFFF
@FS10000125:26:BPA73017-1023:1:1101:14360:1170 1:N:0:2
GCGTAAACTTCGTCGAGTACGCTCAATTTATAAGATCGGAAGAGC
+
FFFFFFFFFFFFFFFFFFFFFFFFFFFFFFFFFFFFFFFFFFFFF
@FS10000125:26:BPA73017-1023:1:1101:14900:1170 1:N:0:2
GGGTTAACTTCGTCGAGTACGCTCAATAAACCAGATCGGAAGAGC
+
FFFFFFFFFFFFFFFFFFFFFFFFFFFFFFFFFF,FFFFFFFFFF
@FS10000125:26:BPA73017-1023:1:1101:15020:1170 1:N:0:2
CCGCCAACTTCGTCGAGTACGCTCAATAATTAAGATCGGAAGAGC
+
,F,::FFFFFFFFFFFFFFFFFFFFF,,FF,FFFFFFFFFFFFFF
@FS10000125:26:BPA73017-1023:1:1101:15040:1170 1:N:0:2
ACGCCCATAACTTCGTCGAGTACGCTCAAGGGGTGAGATCGGAAG
+
FFFFFFFFF:FFFFFFFFFFFFFFFFFFFFFFFFFFFFFFFFFFF
@FS10000125:26:BPA73017-1023:1:1101:16440:1170 1:N:0:2
TTGACTGGACTTCGTCGAGTACGCTCAACTGTATAGATCGGAAGA
+
FFFFFFFFFFFFFFFFFFFFFFFFFFFFFFFFFFFFFFFFFFFFF
@FS10000125:26:BPA73017-1023:1:1101:1250:1180 1:N:0:2
TTGCTTAACTTCGTCGAGTACGCTCAAAATACAAGATCGGAAGAG
+
FFFFFFFFFFFFFFFFFFFFFFFFFFFFFFFFFFFFFFFFFFFFF
@FS10000125:26:BPA73017-1023:1:1101:2750:1180 1:N:0:2
TTGTTAACTTCGTCGAGTACGCTCAACCACCAAGATCGGAAGAGC
+
FFFFFFFFFFFFFFFFFFFFFFFFFFFFFFFFFFFFFFFFFFFFF
@FS10000125:26:BPA73017-1023:1:1101:4400:1180 1:N:0:2
CCGCCAACTTCGTCGAGTACGCTCAAGGGGACAGATCGGAAGAGC
+
FFFFFFFFFFFFFFFFFFFFFFFFFFFFFFFFFFFFFFFFFFFFF
@FS10000125:26:BPA73017-1023:1:1101:5190:1180 1:N:0:2
GCGTAACTTCGTCGAGTACGCTCAAGTTTGAAGATCGGAAGAGCA
+
FFFFFFFFFFFFFFFFFFFFFFFFFFFFFFFFFFFFFFFFFFFFF
@FS10000125:26:BPA73017-1023:1:1101:5520:1180 1:N:0:2
CCGTTAACTTCGTCGAGTACGCTCAAGACAGGAGATCGGAAGAGC
+
FFF:F,FFF:FFFFF:FFFFFFFFF:FFF::FFFFFFFFFFFFFF
@FS10000125:26:BPA73017-1023:1:1101:6280:1180 1:N:0:2
TTGACTGGACTTCGTCGAGTACGCTCAAACCAAGAGATCGGAAGA
+
FFFF,FF,FFFFFFFFFFFFFFFFFFFF,F:,F,FFFFFFFFFFF
@FS10000125:26:BPA73017-1023:1:1101:6590:1180 1:N:0:2
TTGCTAACTTCGTCGAGTACGCTCAATAGCCGAGATCGGAAGAGC
+
FF:FFFFFFFFFFF:FFFFFFFFFFFF::FFFFFFFFFFFFFFFF
@FS10000125:26:BPA73017-1023:1:1101:7010:1180 1:N:0:2
GGGTCAACTTCGTCGAGTACGCTCAAAAATACAGATCGGAAGAGC
+
FFFFFFFFFFFFFFFFFFFFFFFFFFFFFFFFFFFFFFFFFFFFF
@FS10000125:26:BPA73017-1023:1:1101:7080:1180 1:N:0:2
GCGACAACTTCGTCGAGTACGCTCAATTGATAAGATCGGAAGAGC
+
FFFFFFFFFFFFFFFFFFFFFFFFFFFFFFFFFFFFFFFFFFFFF
@FS10000125:26:BPA73017-1023:1:1101:7290:1180 1:N:0:2
TTGACTGGACTTCGTCGAGTACGCTCAACCTTTTAGATCGGAAGA
+
FFFFFFFFFFFFFFFFFFFFFFFFFFFFFF:FFFFFFFFFFFFFF
@FS10000125:26:BPA73017-1023:1:1101:7560:1180 1:N:0:2
TCGGGAACTTCGTCGAGTACGCTCAATAAAAGAGATCGGAAGAGC
+
FFFFFFFFFFFFFF:FFFFFFFFF:FF:FFFFFFFFFFFFFFF:F
@FS10000125:26:BPA73017-1023:1:1101:8030:1180 1:N:0:2
GCGCCAACTTCGTCGAGTACGCTCAAAATAAAAGATCGGAAGAGC
+
FFFFFFFFFFFFFFFFFFFFFFFFFFFFFFFFFFFFFFFFFFFFF
@FS10000125:26:BPA73017-1023:1:1101:8060:1180 1:N:0:2
TTGACTGGACTTCGTCGAGTACGCTCAACCAATGAGATCGGAAGA
+
FFFFFFFFFFFFFFFFFFFFFFFFFFFFFFFFFFFFFFFFFFFFF
@FS10000125:26:BPA73017-1023:1:1101:8470:1180 1:N:0:2
TTGGCATCTTCGTCGAGTACGCTCAATCAGATAGATCGGAAGAGC
+
FFFFFFFFFFFFFFFFFFFFFFFFFFFFFFFFFFFFFFFFFFFFF
@FS10000125:26:BPA73017-1023:1:1101:8810:1180 1:N:0:2
TTTATAACTTCGTCGAGTACGCTCAAATTTGAAGATCGGAAGAGC
+
FFF:FFFFFFFFFFFFFFFFFFFFFF,FFF:FFFFFFFFFFFFFF
@FS10000125:26:BPA73017-1023:1:1101:8940:1180 1:N:0:2
GACAGAACTTCGTCGAGTACGCTCAAGCCGTGAGATCGGAAGAGC
+
FFFFFFFFFFFFFFFFFFFFFFFFFFFFFFFFFFFFFFFFFFFFF
@FS10000125:26:BPA73017-1023:1:1101:9060:1180 1:N:0:2
CCTAAACTTCGTCGAGTACGCTCAAATCAGTAGATCGGAAGAGCA
+
FFFFFFFFFFFFFFFFFFFFFFFFFFFFFFFFFFFFFFFFFFFFF
@FS10000125:26:BPA73017-1023:1:1101:9160:1180 1:N:0:2
TGGGAACTTCGTCGAGTACGCTCAAGTGGAAAGATCGGAAGAGCA
+
FFFFFFFFFFFFFFFFFFFFFFFFFFFFFFFFFFFFFFFFFFFFF
@FS10000125:26:BPA73017-1023:1:1101:9810:1180 1:N:0:2
TCGACGAACTTCGTCGAGTACGCTCAAATTCGGAGATCGGAAGAG
+
FFFFFFFFFFFFFFFFFFFFFFFFFFFFFFFFFFFFFFFFFFFFF
@FS10000125:26:BPA73017-1023:1:1101:10540:1180 1:N:0:2
TCACAAACTTCGTCGAGTACGCTCAAGAAAGAAGATCGGAAGAGC
+
FFFFFFFFFFFFFFFFFFFFFFFFFFFFFFFFFFFFFFFFFFFFF
@FS10000125:26:BPA73017-1023:1:1101:10700:1180 1:N:0:2
GCGTAAACTTCGTCGAGTACGCTCAACAACTAAGATCGGAAGAGC
+
FFFFFFFFFFFFFFFFFFFFFFFFFFFFFFFF:FFFFFFFFFFFF
@FS10000125:26:BPA73017-1023:1:1101:10910:1180 1:N:0:2
TTGCAGAACTTCGTCGAGTACGCTCAATGCTCGAGATCGGAAGAG
+
FFFFFFFFFFFFFFFFFFFFFFFFFFFFFFFFFFFFFFFFFFFFF
@FS10000125:26:BPA73017-1023:1:1101:11500:1180 1:N:0:2
TTAGAAACTTCGTCGAGTACGCTCAAGTCTGTAGATCGGAAGAGC
+
FFFFFFFFFFFFFFFFFFFFFFFFFFFFFFFFFFF:FFFFFFFFF
@FS10000125:26:BPA73017-1023:1:1101:11920:1180 1:N:0:2
GTGCACAACTTCGTCGAGTACGCTCAAAGAGTAAGATCGGAAGAG
+
,FFFFFFFFFFFFFFFFFFFFFFFFFFFFFFFFFFFFFFFFFFFF
@FS10000125:26:BPA73017-1023:1:1101:12380:1180 1:N:0:2
TTGACTGGACTTCGTCGAGTACGCTCAAGAGGAAAGATCGGAAGA
+
FFFFFFFFFFFFFFFFFFFFFFFFFFFFFFFFFFFFFFFFFFFFF
@FS10000125:26:BPA73017-1023:1:1101:12550:1180 1:N:0:2
TTGGGGGCAACTTCGTGAGTACGCTCAAAACCTGAGATCGGAAGA
+
FFFFFFFFFFFFFFFFFFFFFFFFFFFFFFFFFFFFFFFFFFFFF
@FS10000125:26:BPA73017-1023:1:1101:13040:1180 1:N:0:2
GGGTTAACTTCGTCGAGTACGCTCAACCACTCAGATCGGAAGAGC
+
FFFFFFFFFFFFFFFFFFFFFFFFFFFFFFFFFFFFFFFFFFFFF
@FS10000125:26:BPA73017-1023:1:1101:13080:1180 1:N:0:2
TCTTCGTCGAGTACGCTCAAGGGAACAGATCGGAAGAGCACACGT
+
FFFFFFFFFFFFFFFFFFFFFFFFFFFFFFFFFFFFFFFFFFFFF
@FS10000125:26:BPA73017-1023:1:1101:13400:1180 1:N:0:2
TCTTGTATAACTTCGTCGAGTACGCTCAATTTATAAGATCGGAAG
+
FFFFFFFFFFFFFFFFFFFFFFFFFFFFFFFFFFFFFFFFFFFFF
@FS10000125:26:BPA73017-1023:1:1101:13880:1180 1:N:0:2
GCGGTAACTTCGTCGAGTACGCTCAATTGAGTAGATCGGAAGAGC
+
,F:FFFFFFFFFFFFFFFFFFFFF:FFFFFFFFFFFFFFFFFFFF
@FS10000125:26:BPA73017-1023:1:1101:14070:1180 1:N:0:2
GCGTTAACTTCGTCGAGTACGCTCAAGGTGCAAGATCGGAAGAGC
+
:FFFFFFFFFFFFFFFFFFFFFFFF:FFFFFFFFFFFFFF:FFFF
@FS10000125:26:BPA73017-1023:1:1101:14200:1180 1:N:0:2
GGCAACTTCGTCGAGTACGCTCAACGATAAAGATCGGAAGAGCAC
+
FFFFFFFFFFFFFFFFFFFFFFFFFFFFFFFFFFFFFFFFFFFFF
@FS10000125:26:BPA73017-1023:1:1101:14320:1180 1:N:0:2
TTGAGACCTTCGTCGAGTACGCTCAAGCCACCAGATCGGAAGAGC
+
FFFFFFFFFFFFFFFFFFFFFFFFFFFFFFFFFFFFFFFFFFFFF
@FS10000125:26:BPA73017-1023:1:1101:15320:1180 1:N:0:2
TTGACTGGACTTCGTCGAGTACGCTCAAGATGCAAGATCGGAAGA
+
FFFFFFFFFFFFFFFFFFFFFFFFFFFFFFFFFFFFFFFFFFFFF
@FS10000125:26:BPA73017-1023:1:1101:15670:1180 1:N:0:2
TTGCAACTTCGTCGAGTACGCTCAAAGAATCAGATCGGAAGAGCA
+
FFFFFFFFFFFFFFFFFFFFFFFFFFFFFFFFFFFFFFFFFFFFF
@FS10000125:26:BPA73017-1023:1:1101:16160:1180 1:N:0:2
TTTCCAACTTCGTCGAGTACGCTCAATAGGAGAGATCGGAAGAGC
+
FFFFFFFFFFFFFFFFFFFFFFFFFFFFFFFFFFFFFFFFFFFFF
@FS10000125:26:BPA73017-1023:1:1101:1030:1190 1:N:0:2
TGGCAGCTTCGTCGAGTACGCTCAAAGTAGGAGATCGGAAGAGCA
+
:FFFFFFFFFFFFFFFFFFFFFFFFFFFFFFFFFFFFFFFFFFFF
@FS10000125:26:BPA73017-1023:1:1101:1730:1190 1:N:0:2
TCTCTGGCAACTTCGTCGAGTACGCTCAAAGGGGGAGATCGGAAG
+
FFFFF:FFF,FFFF:F:FFF:FF:FF::FFF:::FFF:FF,FFFF
@FS10000125:26:BPA73017-1023:1:1101:1810:1190 1:N:0:2
TTGACTGGACTTCGTCGAGTACGCTCAACTCACGAGATCGGAAGA
+
FFFFFFFFFFFFFFFFFFFFFFFFFFFFFFFFFFFFFFFFFFFFF
@FS10000125:26:BPA73017-1023:1:1101:2240:1190 1:N:0:2
TAGTTATCTTCGTCGAGTACGCTCAAATAATTAGATCGGAAGAGC
+
FFF:FF,F,FF,FF,FF:FF,FFFF,FF,:FFF:F,:F,F,:,,:
@FS10000125:26:BPA73017-1023:1:1101:2300:1190 1:N:0:2
TTGACTGGACTTCGTCGAGTACGCTCAAGGTTTTAGATCGGAAGA
+
FFFFFFFFFFFFFFFFFFFFFFFFFFFFFFFFFFFFFFFFFFFFF
@FS10000125:26:BPA73017-1023:1:1101:2390:1190 1:N:0:2
GGGCCAACTTCGTCGAGTACGCTCAATAGTCCAGATCGGAAGAGC
+
FFFFFFFFFFFFFFFFFFFFFFFFFFFFFFFFFFFFFFFFFFFFF
@FS10000125:26:BPA73017-1023:1:1101:2580:1190 1:N:0:2
TCGCAAACTTCGTCGAGTACGCTCAAATGATCAGATCGGAAGAGC
+
:FFFFFFFFFFFFFFFFFFFFFFFFFFFFFFFFFFFFFFFFFFFF
@FS10000125:26:BPA73017-1023:1:1101:2650:1190 1:N:0:2
CCGATAATTTCGTCGAGTACGCTCAATTTTCAAGATCGGAAGAGC
+
FF:FFFFFFFFFFFFFFFFFFFFFFFFFFFFF:FFFFFFFFFFFF
@FS10000125:26:BPA73017-1023:1:1101:2820:1190 1:N:0:2
GGGTTAACTTCGTCGAGTACGCTCAAAATTAGAGATCGGAAGAGC
+
FFFFFFFFFFFFFFFFFFFFFFFFFFFFFFFFFFFFFFFFFFFFF
@FS10000125:26:BPA73017-1023:1:1101:2960:1190 1:N:0:2
TTGAAACCTTCGTCGAGTACGCTCAATATCTAAGATCGGAAGAGC
+
FFFFFFFFFFFFFFFFFFFFFFFFFFFFFFFFFFFFFFFFFFFFF
@FS10000125:26:BPA73017-1023:1:1101:4190:1190 1:N:0:2
TCGGCACTTCGTCGAGTACGCTCAAAATTCGAGATCGGAAGAGCA
+
,FF:FFFFFFFFFFFFFFFFFFFF:FFFFFFFFFFFFFF:F:FF:
@FS10000125:26:BPA73017-1023:1:1101:4590:1190 1:N:0:2
GCCTAAACTTCGTCGAGTACGCTCAAATACACAGATCGGAAGAGC
+
FFFFFFFFFFFFFFFFFFFFFFFFFFFFFFFFFFFFFFFFFFFFF
@FS10000125:26:BPA73017-1023:1:1101:5430:1190 1:N:0:2
TTGATTGAACTTCGTCGAGTACGCTCAATATATAAGATCGGAAGA
+
FFFFFFFFFFFFFFFFFFFFFFFFFFFFFFFFFFFFFFFFFFFFF
@FS10000125:26:BPA73017-1023:1:1101:6190:1190 1:N:0:2
GAGTTAACTTCGTCGAGTACGCTCAACAATGGAGATCGGAAGAGC
+
FFFFFFFFFFFFFFFFFFFFFFFFFFFFFFFFFFFFFFFFFFFFF
@FS10000125:26:BPA73017-1023:1:1101:7210:1190 1:N:0:2
TAGCCAACTTCGTCGAGTACGCTCAAGATCCGAGATCGGAAGAGC
+
FFFFFFFFFFFFFFFFFFFFFFFFFFFFFFFFFFFFFFFFFFFFF
@FS10000125:26:BPA73017-1023:1:1101:7240:1190 1:N:0:2
GGGGAACTTCGTCGAGTACGCTCAAGTAAGAAGATCGGAAGAGCA
+
F:F,FFFFFFFFFFFFFFFFFFFFFFFFFFFFFFFFFFFFFFFFF
@FS10000125:26:BPA73017-1023:1:1101:7380:1190 1:N:0:2
TTTAAAACTTCGTCGAGTACGCTCAAAATTTAAGATCGGAAGAGC
+
FFFFFFFFFFFFFFFFFFFFFFFFFFFFFFFFFFFFFFFFFFFFF
@FS10000125:26:BPA73017-1023:1:1101:7930:1190 1:N:0:2
GCGTAACTTCGTCGAGTACGCTCAACAAGAGAGATCGGAAGAGCA
+
FFFFFFFFFFFFFFFFFFFFFFFFFFFFFFFFFFFFFFFFFFFFF
@FS10000125:26:BPA73017-1023:1:1101:8270:1190 1:N:0:2
TAGCTAACTTCGTCGAGTACGCTCAACTGATTAGATCGGAAGAGC
+
FFFFFFFFFFFFFFFFFFFFFFFFFFFFFFFFFFFFFFFFFFFFF
@FS10000125:26:BPA73017-1023:1:1101:8970:1190 1:N:0:2
TCGAAACTTCGTCGAGTACGCTCAAGGCAATAGATCGGAAGAGCA
+
FFFFFFFFFFFFFFFFFFFFFFFFFFFFFFFFFFFFFFFFFFFFF
@FS10000125:26:BPA73017-1023:1:1101:9980:1190 1:N:0:2
TTGCTAACTTCGTCGAGTACGCTCAACTCTGGAGATCGGAAGAGC
+
FFFFFFFFFFFFFFFFFFFFFFFFFFFFFFFFFFFFFFFF:FFFF
@FS10000125:26:BPA73017-1023:1:1101:10020:1190 1:N:0:2
TTGGTAACTTCGTCGAGTACGCTCAAATTATTAGATCGGAAGAGC
+
FFFFFFFFFFFFFFFFFFFFFFFFFFFFFFFFFFFFFFFFFFFFF
@FS10000125:26:BPA73017-1023:1:1101:10650:1190 1:N:0:2
GCGCAACTTCGTCGAGTACGCTCAACTGCAAAGATCGGAAGAGCA
+
FFFFFFFFFFFFFFFFFFFFFFFFFFFFFFFFFFFFFFFFFFFFF
@FS10000125:26:BPA73017-1023:1:1101:10700:1190 1:N:0:2
ACGATAACTTCGTCGAGTACGCTCAAAAATTAAGATCGGAAGAGC
+
FF,FFFFFF:FFFFFFFFFFFFFFFFFFFFFFFF:FFFFFFFFFF
@FS10000125:26:BPA73017-1023:1:1101:10740:1190 1:N:0:2
TTGCAAACTTCGTCGAGTACGCTCAATAGCCAAGATCGGAAGAGC
+
FFFFFFFFFFFFFFFFFFFFFFFFFFFFFFFFFFFFFFFFFFFFF
@FS10000125:26:BPA73017-1023:1:1101:11600:1190 1:N:0:2
GGGCCAACCTCGTCGAGTACGCTCAACGCCTAAGATCGGAAGAGC
+
FFFFFFFFFFFFFFFFFFFFFFFFFFFFFFFFFFFFFFFFFFFFF
@FS10000125:26:BPA73017-1023:1:1101:11980:1190 1:N:0:2
CCGCCAACTTCGTCGAGTACGCTCAAGAGTTTAGATCGGAAGAGC
+
F:,FFF,FFFF::FFFF:FFFFFFF,FFFF:FFFFFFFFFFFFFF
@FS10000125:26:BPA73017-1023:1:1101:12380:1190 1:N:0:2
TAGTAACAACTTCGTCGAGTACGCTCAAGGTATAAGATCGGAAGA
+
FFFFFFFFFFFFFFFFFFFFFFFFFFFFFFFFFFFFFFFFFFFFF
@FS10000125:26:BPA73017-1023:1:1101:12730:1190 1:N:0:2
TTGGCCTGAACTTCGTCGAGTACGCTCAAGGGTAGAGATCGGAAG
+
FFFFFFFFFFFFFFFFFFFFFFFFFFFFFFFFFFFFFFFFFFFFF
@FS10000125:26:BPA73017-1023:1:1101:13020:1190 1:N:0:2
TCGATCATCTTCGTCGAGTACGCTCAACTTATCAGATCGGAAGAG
+
FFFFFFFFFFFFFFFFFFFFFFFFFFFFFFFFFFFFFFFFFFFFF
@FS10000125:26:BPA73017-1023:1:1101:13100:1190 1:N:0:2
TTAAAAACTTCGTCGAGTACGCTCAAGTAGTCAGATCGGAAGAGC
+
FFFFFFFFFFFFFFFFFFFFFFFFFFFFFFFFFFFFFFFFFFFFF
@FS10000125:26:BPA73017-1023:1:1101:13410:1190 1:N:0:2
GAGTACTATCTTCGTCGAGTACGCTCAAAGTGTAAGATCGGAAGA
+
FFFFFFFFFFFFFFFFFFFFFFFFFFFFFFFFFFFFFFFFFFFFF
@FS10000125:26:BPA73017-1023:1:1101:14500:1190 1:N:0:2
TGCAAACTTCGTCGAGTACGCTCAATCTCAGAGATCGGAAGAGCA
+
:FFFFFFFFFFFFFFFFFFFFFFFFFFFFFFFFFFFFFFFFFFFF
@FS10000125:26:BPA73017-1023:1:1101:14550:1190 1:N:0:2
TAGAGAACTTCGTCGAGTACGCTCAATAGGACAGATCGGAAGAGC
+
F:F:FFFFFFFFFFF:FFFFFFFF,,FFFF:F::FF:::FFFFF:
@FS10000125:26:BPA73017-1023:1:1101:14600:1190 1:N:0:2
GGGGAAACTTCGTCGAGTACGCTCAAATCTATAGATCGGAAGAGC
+
FFFFFFFFFFFFFFFFFFFFFFFFFFFFFFFFFFFFFFFFFFFFF
@FS10000125:26:BPA73017-1023:1:1101:14910:1190 1:N:0:2
CCGTAAACTTCGTCGAGTACGCTCAAACGAGGAGATCGGAAGAGC
+
FFFFFF:FFFFFFFFFFFFFFFFFF,FFFFFFFFFFFFFFFFFFF
@FS10000125:26:BPA73017-1023:1:1101:15090:1190 1:N:0:2
TTTATGGAACTTCGTCGAGTACGCTCAAAACAGGAGATCGGAAGA
+
FFFFFFFFFFFFFFFFFFFFFFFFFFFFFFFFFFFFFFFFFFFFF
@FS10000125:26:BPA73017-1023:1:1101:1220:1200 1:N:0:2
TCGCCAACTTCGTCGAGTACGCTCAACAACCTAGATCGGAAGAGC
+
FFFFFFFFFFFFFFFFFFFFFFFFFFFFFFFFFFFFFFFFFFFFF
@FS10000125:26:BPA73017-1023:1:1101:2160:1200 1:N:0:2
GGGCAGAACTTCGTCGAGTACGCTCAATCAAAGAGATCGGAAGAG
+
FFFFFFFFFFFFFFFFFFFFFFFFFFFFFFFFFFFFFFFFFFFFF
@FS10000125:26:BPA73017-1023:1:1101:2200:1200 1:N:0:2
GCGACTGGACTTCGTCGAGTACGCTCAACCAAGTAGATCGGAAGA
+
FFFFFFFFFFFFFFFFFFFFFFFFFFFFFFFFFFFFFFFFFFFFF
@FS10000125:26:BPA73017-1023:1:1101:2390:1200 1:N:0:2
GGGCCAACTTCGTCGAGTACGCTCAATAGTCCAGATCGGAAGAGC
+
FFFFFFFFFFFFFFFFFFFFFFFFFFFFFFFFFFFFFFFFFFFFF
@FS10000125:26:BPA73017-1023:1:1101:2490:1200 1:N:0:2
CCCTTAACTTCGTCGAGTACGCTCAATGAATTAGATCGGTTGTGC
+
,:,:FFFFF::F:F,,:F,:,FFFFFF:FF,FF,:FF:,,,,,,:
@FS10000125:26:BPA73017-1023:1:1101:2560:1200 1:N:0:2
TTGTGAACTTCGTCGAGTACGCTCAACCGGAGAGATCGGAAGAGC
+
FFFFFFFFFFFFFFFFFFFFFFFFFFFFFFFFFFFFFFFFFFFFF
@FS10000125:26:BPA73017-1023:1:1101:3000:1200 1:N:0:2
CCGGAAACTTCGTCGAGTACGCTCAAACTTCAAGATCGGAAGAGC
+
FFFFFFFFFFFFFFFFFFFFFFFFFFFFFFFFFFFFFFFFFFFFF
@FS10000125:26:BPA73017-1023:1:1101:3010:1200 1:N:0:2
TCATCAACTTCGTCGAGTACGCTCAATAGATTAGATCGGAAGAGC
+
,FFFFFFFFFFFFFFFFFFFFFFFF:FFFFFFFFFFFFFFFFFFF
@FS10000125:26:BPA73017-1023:1:1101:3130:1200 1:N:0:2
TTGGTAACTTCGTCGAGTACGCTCAATTGGGGAGATCGGAAGAGC
+
FFFFFFFFFFFFFFFFFFFFFFFFFFFFFFFFFFFFFFFFFFFFF
@FS10000125:26:BPA73017-1023:1:1101:4190:1200 1:N:0:2
TTGAAAACTTCGTCGAGTACGCTCAATAGACTAGATCGGAAGAGC
+
FFFFFFFFFFFFFFFFFFFFFFFFFFFFFFFFFFFFFFFFFFFFF
@FS10000125:26:BPA73017-1023:1:1101:5150:1200 1:N:0:2
TTGACTGGACTTCGTCGAGTACGCTCAACCGAAAAGATCGGAAGA
+
FFFFFFFFFFFFFFFFFFFFFFFFFFFFFFFFFFFFFFFFFFFFF
@FS10000125:26:BPA73017-1023:1:1101:5270:1200 1:N:0:2
TTGGCAACTTCGTCGAGTACGCTCAAAGGTTCAGATCGGAAGAGC
+
FFFFFFFFFFFFFFFFFFFFFFFFFFFFFFFFFFFFFFFFFFFFF
@FS10000125:26:BPA73017-1023:1:1101:5410:1200 1:N:0:2
GCGTCAGTAACTTCGTCGAGTACGCTCAATCCCTAAGATCGGAAG
+
:FFFFFFFFFFFFFFFFFFFFFFFFFFFFFFFFFFFFFFFFFFFF
@FS10000125:26:BPA73017-1023:1:1101:7010:1200 1:N:0:2
TAGCTAACTTCGTCGAGTACGCTCAAGAAAAAAGATCGGAAGAGC
+
FFFFFFFFFFFFFFFFFFFFFFFFFFFFFFFFFFFFFFFFFFFFF
@FS10000125:26:BPA73017-1023:1:1101:7150:1200 1:N:0:2
TCGCCAACTTCGTCGAGTACGCTCAAAATCACAGATCGGAAGAGC
+
FFFFFFFFFFFFFFFFFFFFFFFFFFFFFFFFFFFFFFFFFFFFF
@FS10000125:26:BPA73017-1023:1:1101:7350:1200 1:N:0:2
TTGCAAACTTCGTCGAGTACGCTCAAAACATGAGATCGGAAGAGC
+
FFFFFFFFFFFFFFFFFFFFFFFFFFFFFFFFFFFFFFFFFFFFF
@FS10000125:26:BPA73017-1023:1:1101:8370:1200 1:N:0:2
GCTAACTTCGTCGAGTACGCTCAAATAGCCAGATCGGAAGAGCAC
+
FFFFFFFFFFFFFFFFFFFFFFFFFFFFFFFFFFFFFFFFFFFFF
@FS10000125:26:BPA73017-1023:1:1101:8550:1200 1:N:0:2
CAGCGCAACTTCGTCGAGTACGCTCAACAACCGAGATCGGAAGAG
+
FFFFFFFFFFFFFFFFFFFFFFFFFFFFFFFFFFFFFFFFFFFFF
@FS10000125:26:BPA73017-1023:1:1101:8830:1200 1:N:0:2
TTGCAGAACTTCGTCGAGTACGCTCAAAGAAATAGATCGGAAGAG
+
FFFFFFFFFFFFFFFFFFFFFFFFFFFFFFFFFFFFFFFFFFFFF
@FS10000125:26:BPA73017-1023:1:1101:9070:1200 1:N:0:2
CCGGTAACTTCGTCGAGTACGCTCAAGGTGGTAGATCGGAAGAGC
+
FFFFFFFFFFFFFFFFFFFFFFFFFFFFFFFFFFFFFFFFFFFFF
@FS10000125:26:BPA73017-1023:1:1101:10560:1200 1:N:0:2
TATGTAACTTCGTCGAGTACGCTCAAAAAAAAAAGATCGGAAGAG
+
,,F,FFFFFFFFFF:,FFFF:FF:,FF:FF,F,FFFFFFFFFFFF
@FS10000125:26:BPA73017-1023:1:1101:10960:1200 1:N:0:2
TTGAAAACTTCGTCGAGTACGCTCAATCTAAGAGATCGGAAGAGC
+
FFFFFFFFFFFFFFFFFFFFFFFFFFFFFFFFFFFFFFFFFFFFF
@FS10000125:26:BPA73017-1023:1:1101:11710:1200 1:N:0:2
CCGAACTTCGTCGAGTACGCTCAAAGAATTAGATCGGAAGAGCAC
+
FFFFFFFFFFFFFFFFFFFFFFFFFFFFFFFFFFFFFFFFFFFFF
@FS10000125:26:BPA73017-1023:1:1101:11730:1200 1:N:0:2
GGGGAAACTTCGTCGAGTACGCTCAATTCTCCAGATCGGAAGAGC
+
FFFFFFFFFFFFFFFFFFFFFFFFFFFFFFFFFFFFFFFFFFFFF
@FS10000125:26:BPA73017-1023:1:1101:11840:1200 1:N:0:2
GTGCATGAACTTCGTCGAGTACGCTCAAATCAACAGATCGGAAGA
+
FFFFFFFFFFFFFFFFFFFFFFFFFFFFFFFFFFFFFFFFFFFFF
@FS10000125:26:BPA73017-1023:1:1101:12990:1200 1:N:0:2
TTGGGAACTTCGTCGAGTACGCTCAAAACGGAAGATCGGAAGAGC
+
FFFFFFFFFFFFFFFFFFFFFFFFFFFFFFFFFFFFFFFFFFFFF
@FS10000125:26:BPA73017-1023:1:1101:13250:1200 1:N:0:2
TTGACTGGACTTCGTCGAGTACGCTCAATACGAAAGATCGGAAGA
+
FFFFFFFFFFFFFFFFFFFFFFFFFFFFFFFFFFFFFFFFFFFFF
@FS10000125:26:BPA73017-1023:1:1101:13380:1200 1:N:0:2
TCGGCAAACTTGTCGAGTACGCTCAATGCTCGAGATCGGAAGAGC
+
FFFFFFFFFFFFFFFFFFFFFFFFFFFFFFFFFFFFFFFFFFFFF
@FS10000125:26:BPA73017-1023:1:1101:13660:1200 1:N:0:2
TTGACTGGACTTCGTCGAGTACGCTCAATTCGAGAGATCGGAAGA
+
FFFF::FFFFFFFFFFFFF:FFFFFFFFF:FFFFFF:FF:FFFF:
@FS10000125:26:BPA73017-1023:1:1101:14580:1200 1:N:0:2
GGGGAAACTTCGTCGAGTACGCTCAAATCTATAGATCGGAAGAGC
+
FFFFFFFFFFFFFFFFFFFFFFFFFFFFFFFFFFFFFFFFFFFFF
@FS10000125:26:BPA73017-1023:1:1101:15570:1200 1:N:0:2
TTGGAAACTTCGTCGAGTACGCTCAATATGATAGATCGGAAGAGC
+
FFFFFFFFFFFFFFFFFFFFFFFFFFFFFFFFFFFFFFFFFFFFF
@FS10000125:26:BPA73017-1023:1:1101:15790:1200 1:N:0:2
TTGATAACTTCGTCGAGTACGCTCAAGGTTTCAGATCGGAAGAGC
+
FFFFFFFFFFFFFFFFFFFFFFFFFFFFFFFFFFFFFFFFFFFFF
@FS10000125:26:BPA73017-1023:1:1101:16140:1200 1:N:0:2
TTGCTAACTTCGTCGAGTACGCTCAGGACTCCAGATCGGAAGAGC
+
F:FFFFFFFFFFFFFFFFFFFFFFFFFFFFFFFFFFFFFFFFFFF
@FS10000125:26:BPA73017-1023:1:1101:1050:1210 1:N:0:2
TTTGCAAACTTCGTCGAGTACGCTCAATAAATCAGATCGGAAGAG
+
,FFFFFFFFFFFFFFFFFFFFFFFFFFFFFFFFFFFFFFFFFFFF
@FS10000125:26:BPA73017-1023:1:1101:1180:1210 1:N:0:2
TTTTTGAACTTCGTCCAGTACGCTCAATTGGGAAGATCGGAAGAG
+
FFFFFFFFFFFFFFFFFFFFFFFFFFFFFFFFFFFFFFFFFFFFF
@FS10000125:26:BPA73017-1023:1:1101:1490:1210 1:N:0:2
CCGGTAACTTCGTCGAGTACGCTCAATGCCCGAGATCGGAAGAGC
+
FFFFFFFFFFFFFFFFFFFFFFFFFFFFFFFFFFFFFFFFFFFFF
@FS10000125:26:BPA73017-1023:1:1101:1690:1210 1:N:0:2
GTGAAAACTTCGTCGAGTACGCTCAAAAAAGAAGATCGGAAGAGC
+
:FFFFFFFFFFFFFFFFFFFFFFFFFFFFFFFFFFFFFFFFFFFF
@FS10000125:26:BPA73017-1023:1:1101:1840:1210 1:N:0:2
TGTTCGTCGAGTACGCTCAAGAACGTAGATCGGAAGAGCACACGT
+
,FFFFFFFFFFFFFFFFFFFFFFFFFFFFFFFFFFFFFFFFFFFF
@FS10000125:26:BPA73017-1023:1:1101:2010:1210 1:N:0:2
GCGCCAACTTCGTCGAGTACGCTCAAAAAATCAGATCGGAAGAGC
+
FFFFFFFFFFFFFFFFFFFFFFFFFFFFFFFFFFFFFFFFFFFFF
@FS10000125:26:BPA73017-1023:1:1101:2600:1210 1:N:0:2
GCGCCAACTTCGTCGAGTACGTTCAATTAGTGAGATCGGAAGAGC
+
FFFFFFFFFFFFFFFFFFFFFFFFFFFFFFFFFFFFFFFFFFFFF
@FS10000125:26:BPA73017-1023:1:1101:2840:1210 1:N:0:2
CCGAAAACTTCGTCGAGTACGCTCAAGTTAAGAGATCGGAAGAGC
+
FFFFFFFFFFFFFFFFFFFFFFFFFFFFFFFFFFFFFFFFFFFFF
@FS10000125:26:BPA73017-1023:1:1101:3460:1210 1:N:0:2
CTGGGAACTTCGTCGAGCACGCTCAAGGTTTTAGATCGGAAGAGC
+
FFFFFFFFFFFFFFFFFFFFFFFFFFFFFFFFFFFFFFFFFFFFF
@FS10000125:26:BPA73017-1023:1:1101:4050:1210 1:N:0:2
GGGTAACTTCGTCGAGTACGCTCAAATAAAGAGATCGGAAGAGCA
+
FFFFFFFFFFFFFFFFFFFFFFFFFFFFFFFFFFFFFFFFFFFFF
@FS10000125:26:BPA73017-1023:1:1101:4180:1210 1:N:0:2
GCGAAAACTTCGTCGAGTACGCTCAATAATGCAGATCGGAAGAGC
+
FFFFFFFFFFFFFFFFFFFFFFFFFFFFFFFFFFFFFFFFFFFFF
@FS10000125:26:BPA73017-1023:1:1101:4350:1210 1:N:0:2
TCGGTAACTTCGTCGAGTACGCTCAACATGAAAGATCGGAAGAGC
+
FFFFFFFFFFFFFFFFFFFFFFFFFFFFFFFFFFFFFFFFFFFFF
@FS10000125:26:BPA73017-1023:1:1101:4650:1210 1:N:0:2
GCGAGAACTTCGTCGAGTACGCTCAAGTTGACAGATCGGAAGAGC
+
FFFFFFFFFFFFFFFFFFFFFFFFFFFFFFFFFFFFFFFFFFFFF
@FS10000125:26:BPA73017-1023:1:1101:4970:1210 1:N:0:2
GCGATAACTTCGTCGAGTACGCTCAAGTTGACAGATCGGAAGAGC
+
FFFFFFFFFFFFFFFFFFFFFFFFFFFFFFFFFFFFFFFFFFFFF
@FS10000125:26:BPA73017-1023:1:1101:5400:1210 1:N:0:2
TTGACTGGACTTCGTCGAGTACGCTCAACCCTAGAGATCGGAAGA
+
FFFFFFFFFFFFFFFFFFFFFFFFFFFFFFFFFFFFFFFFFFFFF
@FS10000125:26:BPA73017-1023:1:1101:6760:1210 1:N:0:2
TCGAACAACTTCGTCGAGTACGCTCAACGTGAAAGATCGGAAGAG
+
FFFFFFFFFFFFFFFFFFFFFFFFFFFFFFFFFFFFFFFFFFFFF
@FS10000125:26:BPA73017-1023:1:1101:7180:1210 1:N:0:2
GGGGGAACTTCGTCGAGTACGCTCAAGAATTTAGATCGGAAGAGC
+
FFFFFF:FFFFFFFFFFFFFFFFFFFFFFFFFFFFFFFFFFFFFF
@FS10000125:26:BPA73017-1023:1:1101:7290:1210 1:N:0:2
GCGGTAACTTCGTCGAGTACGCTCAAATTGAAGATCGGAAGAGCA
+
FFFFFFFFFFFFFFFFFFFFFFFFFFFFFFFFFFFFFFFFFFFFF
@FS10000125:26:BPA73017-1023:1:1101:7900:1210 1:N:0:2
GCGCCAACTTCGTCGAGTACGCTCAAGGATGAAGATCGGAAGAGC
+
FFFFFFFFFFFFFFFFFFFFFFFFFFFFFFFFFFFFFFFFFFFFF
@FS10000125:26:BPA73017-1023:1:1101:8300:1210 1:N:0:2
TCTTCACAACTTCGTCGAGTACGCTCAAATGTATAGATCGGAAGA
+
FFFFFFFFFFFFFFFFFFFFFFFFFFFFFFFFFFFFFFFFFFFFF
@FS10000125:26:BPA73017-1023:1:1101:8880:1210 1:N:0:2
TTGCTAACTCCGTCGAGTACGCTCAACGGTCAAGATCGGAAGAGC
+
FFFF,F,FFFF:FFFF,F::::,,:FF,,:FFFFFFFF:FFFFF:
@FS10000125:26:BPA73017-1023:1:1101:9300:1210 1:N:0:2
TCGGAACTTCGTCGAGTACGCTCAAGGAAAAAGATCGGAAGAGCA
+
FFFFFFFFFFFFFFFFFFFFFFFFFFFFFFFFFFFFFFFFFFFFF
@FS10000125:26:BPA73017-1023:1:1101:9850:1210 1:N:0:2
CAGACAACTTCGTCGAGTACGCTTGGAGATCGGAAGAGCACACGT
+
::FFFF,:FFFFFFFF,FFFF:::FF,:FFF,F,,FF:F:FFF,F
@FS10000125:26:BPA73017-1023:1:1101:9980:1210 1:N:0:2
TTGGAAACTTCGTCGAGTACGCTCAACATGCAAGATCGGAAGAGC
+
FFFFFFFFFFFFFFFFFFFFFFFFFFFFFFFFFFFFFFFFFFFFF
@FS10000125:26:BPA73017-1023:1:1101:10820:1210 1:N:0:2
GTGGTAACTTCGTCGAGTACGCTCAACCGCTGAGATCGGAAGAGC
+
FFFFFFFFFFFFFFFFFFFFFFFFFFFFFFFFFFFFFFFFFFFFF
@FS10000125:26:BPA73017-1023:1:1101:11590:1210 1:N:0:2
TCTTCGAACTTCGTCGAGTACGCTCAAAATTTCAGATCGGAAGAG
+
FFFFFFFFFFFFFFFFFFFFFFFFFFFFFFFFFFFFFFFFFFFFF
@FS10000125:26:BPA73017-1023:1:1101:12830:1210 1:N:0:2
TTGACTGGACTTCGTCGAGTACGCTCAACACCGTAGATCGGAAGA
+
FFFFFFFFFFFFFFFFFFFFFFFFFFFFFFFFFFFFFFFFFFFFF
@FS10000125:26:BPA73017-1023:1:1101:13200:1210 1:N:0:2
TCGCAAACTTCGTCGAGTACGCTCAAAAATACAGATCGGAAGAGC
+
FFFFFFFFFFFFFFFFFFFFFFFFFFFFFFFFFFFFFFFFFFFFF
@FS10000125:26:BPA73017-1023:1:1101:13640:1210 1:N:0:2
CTGAGACAACTTCGTCGAGTACGCTCAACAAGCAAGATCGGAAGA
+
FFFFFFFFFFFFFFFFFFFFFFFFFFFFFFFFFFFFFFFFFFFFF
@FS10000125:26:BPA73017-1023:1:1101:13880:1210 1:N:0:2
GCGGTAACTTCGTCGAGTACGCTCAATTGAGTAGATCGGAAGAGC
+
FFFFFFFFFFFFFFFFFFFFFFFFFFFFF:FFFFFFFFFFFFFFF
@FS10000125:26:BPA73017-1023:1:1101:13930:1210 1:N:0:2
GCGCTAACTTCGTCGAGTACGCTCAACTTGGGAGATCGGAAGAGC
+
FFFFFFFFFFFFFFFFFFFFFFFFFFFFFFFFFFFFFFFFFFFFF
@FS10000125:26:BPA73017-1023:1:1101:14260:1210 1:N:0:2
TCGGAAACTTCGTCGAGTACGCTCAAATAAGTAGATCGGAAGAGC
+
FFFFFFFFFFFFFFFFFFFFFFFFFFFFFFFFFFFFFFFFFFFFF
@FS10000125:26:BPA73017-1023:1:1101:14770:1210 1:N:0:2
TCGCGTAATCTTCGTCGAGTACGCTCAATACCGGAGATCGGAAGA
+
FFFFFFFFFFFFFFFFFFFFFFFFFFFFFFFFFFFFFFFFFFFFF
@FS10000125:26:BPA73017-1023:1:1101:15270:1210 1:N:0:2
CCCTAGAAACTTCGTCGAGTACGCTCAACTTTTTAGATCGGAAGA
+
FFFFFFFFFFFFFFFFFFFFFFFFFFFFFFFFFFFFFFFFFFFFF
@FS10000125:26:BPA73017-1023:1:1101:15830:1210 1:N:0:2
TCGGGAACTTCGTCGAGTACGCTCAACCGTATAGATCGGAAGAGC
+
FFFFFFFFFFFFFFFFFFFFFFFFFFFFFFFFFFFFFFFFFFFFF
@FS10000125:26:BPA73017-1023:1:1101:15840:1210 1:N:0:2
GCTGATAACTGTCGAGTACGCTCAAATTCACAGATCGGAAGAGCA
+
FFFFFFFFFFFFFFFFFFFFFFFFFFFFFFFFFFFFFFFFFFFFF
@FS10000125:26:BPA73017-1023:1:1101:16360:1210 1:N:0:2
GCGAAAACTTCGTCGAGTACGCTCAAGATTGTAGATCGGAAGAGC
+
:FF:FFFFFFFFFFFFFFFFFFFFF:FFFFFFFFFFFFFFFFFFF
@FS10000125:26:BPA73017-1023:1:1101:1670:1220 1:N:0:2
GAGAAAACTTCGTCGAGTACGCTCAAGAGGCCAGATCGGAAGAGC
+
FFFFFFFFFFFFFFFFFFFFFFFFFFFFFFFFFFFFFFFFFFFFF
@FS10000125:26:BPA73017-1023:1:1101:2090:1220 1:N:0:2
GCGACAACTTCGTCGAGTACGCTCAAGGGTGAAGATCGGAAGAGC
+
FFFFFFFFFFFFFFFFFFFFFFFFFFFFFFFFFFFFFFFFFFFFF
@FS10000125:26:BPA73017-1023:1:1101:2950:1220 1:N:0:2
TTTGGGGAACTTCGTCGAGTACGCTCAATTCGCCAGATCGGAAGA
+
FFFFFFFFFFFFFFFFFFFFFFFFFFFFFFFFFFFFFFFFFFFFF
@FS10000125:26:BPA73017-1023:1:1101:4610:1220 1:N:0:2
TTGAAAACTTCGTCGAGTACGCTCAAATAGGTAGATCGGAAGAGC
+
FFFFFFFFFFFFFFFFFFFFFFFF:FFFF:FFFFFFFFFFFFFFF
@FS10000125:26:BPA73017-1023:1:1101:4820:1220 1:N:0:2
GGGATAACTTCGTCGAGTACGCTCAAATGTGAAGATCGGAAGAGC
+
FFFFFFFFFFFFFFFFFFFFFFFFFFFFFFFFFFFFFFFFFFFFF
@FS10000125:26:BPA73017-1023:1:1101:4880:1220 1:N:0:2
TCGTTAACTTCGTCGAGTACGCTCAACAGTTAAGATCGGAAGAGC
+
FFFFFFFFFFFFFFFFFFFFFFFFFFFFFFFFFFFFFFFFFFFFF
@FS10000125:26:BPA73017-1023:1:1101:5760:1220 1:N:0:2
CAGCAAACTTCGTCGAGTACGCTCAACTATGAAGATCGGAAGAGC
+
FFFFFFFFFFFFFFFFFFFFFFFFFFFFFFFFFFFFFFFFFFFFF
@FS10000125:26:BPA73017-1023:1:1101:6350:1220 1:N:0:2
GCGGAAATTTCGTCGAGTACGCTCAATTGGAAAGATCGGAAGAGC
+
:FF:FF,FFFFFFFFFFFFFFFFFFF:F:F:FFFF:FFFFFFF:F
@FS10000125:26:BPA73017-1023:1:1101:6870:1220 1:N:0:2
TTGGCAACTTCGTCGAGTACGCTCAATCTTAGAGATCGGAAGAGC
+
FFFFFFFFFFFFFFFFFFFFFFFFFFFFFFFFFFFFFFFFFFFFF
@FS10000125:26:BPA73017-1023:1:1101:7050:1220 1:N:0:2
ACGCAAACTTCGTCGAGTACGCTCAACCTAAGAGATCGGAAGAGC
+
,:,FF,FFFFFFFF::FF,:FF:,F::FF:F,,:FF::F,FFF,F
@FS10000125:26:BPA73017-1023:1:1101:7120:1220 1:N:0:2
TCGTTAACTTCGTCGAGTACGCTCAAATCTACAGATCGGAAGAGC
+
FFFFFFFFFFFFFFFFFFFFFFFFFFFFFFFFFFFFFFFFFFFFF
@FS10000125:26:BPA73017-1023:1:1101:8940:1220 1:N:0:2
GGGGGGAACTTCGTCGAGTACGCTCAAGGGGGGAGATCGGAAGAG
+
,:F:FFF,FF:FFFF:FFFFFFFFFFFFFFF::F:F:FFFFFFFF
@FS10000125:26:BPA73017-1023:1:1101:9410:1220 1:N:0:2
CTGACTGGACTTCGTCGAGTACGCTCAATCAGATAGATCGGAAGA
+
FFFFFFFFFFFFFFFFFFFFFFFFFFFFFFFFFFFFFFFFFFFFF
@FS10000125:26:BPA73017-1023:1:1101:9720:1220 1:N:0:2
TGTATAACTTCGTCGAGTACGCTCAATCGTAAAGATCGGAAGAGC
+
FFFFFFFFFFFFFFFFFFFFFFFFFFFFFFFFFFFFFFFFFFFFF
@FS10000125:26:BPA73017-1023:1:1101:9730:1220 1:N:0:2
TTGACTGGACTTCGTCGAGTACGCTCAACCGCTAAGATCGGAAGA
+
FFFFFFFFFFFFFFFFFFFFFFFFFFFFFFFFFFFFFFFFFFFFF
@FS10000125:26:BPA73017-1023:1:1101:9760:1220 1:N:0:2
GTGGAACTTCGTCGAGTACGCTCAATGATAAAGATCGGAAGAGCA
+
FFFFFFFFFFFFFFFFFFFFFFFFFFFFFFFFFFFFFFFFFFFFF
@FS10000125:26:BPA73017-1023:1:1101:9940:1220 1:N:0:2
TTGCTAACTTCGTCGAGTACGCTCAAAGAATAAGATCGGAAGAGC
+
FFFFFFFFFFFFFFFFFFFFFFFFFFFFFFFFFFFFFFFFFFFFF
@FS10000125:26:BPA73017-1023:1:1101:11460:1220 1:N:0:2
TTGCTAACTTCGTCGAGTACGCTCAAAAGGGAAGATCGGAAGAGC
+
:FFFFFFFFFFFFFFFFFFFFFFFFFFFFFFFFFFFFFFFFFFFF
@FS10000125:26:BPA73017-1023:1:1101:11500:1220 1:N:0:2
TTGACTGGACTTCGTCGAGTACGCTCAAGATCATAGATCGGAAGA
+
FFFFFFFFFFFFFFFFFFFFFFFFFFFFFFFFFFFFFFFFFFFFF
@FS10000125:26:BPA73017-1023:1:1101:11890:1220 1:N:0:2
CTGAGGGAACTTCGTCGAGTACGCTCAACAAAATAGATCGGAAGA
+
FFFFFFFFFFFFFFFFFFFFFFFFFFFFFFFFFFFFFFFFFFFFF
@FS10000125:26:BPA73017-1023:1:1101:12030:1220 1:N:0:2
TTGTAACTTCGTCGAGTACGCTCAATAAGTTAGATCGGAAGAGCA
+
FFFFFFFFFFFFFFFFFFFFFFFFFFFFFFFFFFFFFFFFFFFFF
@FS10000125:26:BPA73017-1023:1:1101:12060:1220 1:N:0:2
TTGTAAACTTCGTCGAGTACGCTCAAGGGTCAAGATCGGAAGAGC
+
FFFFFFFFFFFFFFFFFFFFFFFFFFFFFFFFFFFFFFFFFFFFF
@FS10000125:26:BPA73017-1023:1:1101:12620:1220 1:N:0:2
GCGTTAACTTCGTCGAGTACGCTCAAGAGTCCTGATCGGAAGAGC
+
::FF,FFFFFF:FFFFFFFF,FFFF:FF:F::,,::,,FF::FF:
@FS10000125:26:BPA73017-1023:1:1101:12910:1220 1:N:0:2
CTGGCTCTAACTTCGTCGAGTACGCTCAAGAATGCAGATCGGAAG
+
FFFFFFFFFFFFFFFFFFFFFFFFFFFFFFFFFFFFFFFFFFFFF
@FS10000125:26:BPA73017-1023:1:1101:12980:1220 1:N:0:2
GCGGGAACTTCGTCGAGTACGCTCAAACTTAAAGATCGGAAGAGC
+
FFFFFFFFFFFFFFFFFFFFFFFFFFFFFFFFFFFFFFFFFFFFF
@FS10000125:26:BPA73017-1023:1:1101:13470:1220 1:N:0:2
TCGTGATCTTCGTCGAGTACGCTCAATTGCCGAGATCGGAAGAGC
+
FFFFFFFFFFFFFFFFFFFFFFFFFFFFFFFFFFFFFFFFFFFFF
@FS10000125:26:BPA73017-1023:1:1101:13590:1220 1:N:0:2
CCGTAAACTTCGTCGAGTACGCTCAAAGTGTGAGATCGGAAGAGC
+
FFFFFFFFFFFFFFFFFFFFFFFFFFFFFFFFFFFFFFFFFFFFF
@FS10000125:26:BPA73017-1023:1:1101:13980:1220 1:N:0:2
TAGAGAACTTCGTCGAGTACGCTCAACGAGCCAGATCGGAAGAGC
+
FFFFFFFFFFFFFFFFFFFFFFFFFFFFFFFFFFFFFFFFFFFFF
@FS10000125:26:BPA73017-1023:1:1101:14520:1220 1:N:0:2
TTTTGAAACTTCGTCGAGTACGCTCAAATGATGAGATCGGAAGAG
+
FFFFFFFFFFFFFFFFFFFFFFFFFFFFFFFFFFFFFFFFFFFFF
@FS10000125:26:BPA73017-1023:1:1101:1120:1230 1:N:0:2
TCGTCAACTTCGTCGAGTACGCTCAACTACACAGATCGGAAGAGC
+
FFFFFFFFFFFFFFFFFFFFFFFFFFFFFFFFFFFFFFFFFFFFF
@FS10000125:26:BPA73017-1023:1:1101:1990:1230 1:N:0:2
TTGCAAACTTCGTCGAGTACGCTCAATAATCCAGATCGGAAGAGC
+
,FFFFFFFFFFFFFFFFFFFFFFFFFFF:FFFFFFFFFFFFFFFF
@FS10000125:26:BPA73017-1023:1:1101:2360:1230 1:N:0:2
GCGTTAACTTCGTCGAGTACGCTCAACGGCTAAGATCGGAAGAGC
+
F,FFFFFFFFFFFFFFFFFFFFFFFFFFFFFFFFFFFFFFFFFFF
@FS10000125:26:BPA73017-1023:1:1101:2450:1230 1:N:0:2
TAGTGAACTTCGTCGAGTACGCTCAAGTTCGCAGATCGGAAGAGC
+
FFFFFFFFFFFFFFFFFFFFFFFFFFFFFFFFFFFFFFFFFFFFF
@FS10000125:26:BPA73017-1023:1:1101:2460:1230 1:N:0:2
GCGACAACTTCGTCGAGTACGCTCAAAAGTTAAGATCGGAAGAGC
+
FFFFFFFFFFFFFFFFFFFFFFFFFFFFFFFFFFFFFFFFFFFFF
@FS10000125:26:BPA73017-1023:1:1101:2480:1230 1:N:0:2
CTGACTGGACTTCGTCGAGTACGCTCAAAATCAAAGATCGGAAGA
+
FFFFFFFFFFFFFFFFFFFFFFFFFFFFFFFFFFFFFFFFFFFFF
@FS10000125:26:BPA73017-1023:1:1101:2980:1230 1:N:0:2
TCGGGAACTTCGTCGAGTACGCTCAATGGGGAAGATCGGAAGAGC
+
FFFFFFFFFFFFFFFFFFFFFFFFFFFFFFFFFFFFFFFFFFFFF
@FS10000125:26:BPA73017-1023:1:1101:3400:1230 1:N:0:2
TGGAACTTCGTCGAGTACGCTCAAGAGTTTAGATCGGAAGAGCAC
+
FFFFFFFFFFFFFFFFFFFFFFFFFFFFFFFFFFFFFFFFFFFFF
@FS10000125:26:BPA73017-1023:1:1101:3430:1230 1:N:0:2
TCGTGAACTTCGTCGAGTACGCTCAAGCAGGTAGATCGGAAGAGC
+
FFFFFFFFFFFFFFFFFFFFFFFFFFFFFFFFFFFFFFFFFFFFF
@FS10000125:26:BPA73017-1023:1:1101:3480:1230 1:N:0:2
TTGTAAACTTCGTCGAGTACGCTCAAAGTCGGAGATCGGAAGAGC
+
FFFFFFFFFFFFFFFFFFFFFFFFFFFFFFFFFFFFFFFFFFFFF
@FS10000125:26:BPA73017-1023:1:1101:3490:1230 1:N:0:2
TTGTAAACTTCGTCGAGTACGCTCAAAGTCGGAGATCGGAAGAGC
+
,FFF:FFFFF::FF:F,F:FFFFFFFFFFF:F,FFFF:F:FFF::
@FS10000125:26:BPA73017-1023:1:1101:4610:1230 1:N:0:2
TTGGGAGAACTTCGTCGAGTACGCTCAATGGGTCAGATCGGAAGA
+
FFFFFFFFFFFFFFFFFFFFFFFFFFFFFFFFFFFFFFFFFFFFF
@FS10000125:26:BPA73017-1023:1:1101:4740:1230 1:N:0:2
CTGACTGGACTTCGTCGAGTACGCTCAATATAAAAGATCGGAAGA
+
FFFFFFFFFFFFFFFFFFFFFFFFFFFFFFFFFFFFFFFFFFFFF
@FS10000125:26:BPA73017-1023:1:1101:5470:1230 1:N:0:2
TCTCCAACTTCGTCGAGTACGCTCAACAGGCCAGATCGGAAGAGC
+
FFFF::F:F:FF:F:,FFFF:FFF:,:F,:FF,,FF:::FFFFF,
@FS10000125:26:BPA73017-1023:1:1101:6460:1230 1:N:0:2
TTGCTGAACTTCGTCGAGTACGCTCAACTCGAGAGATCGGAAGAG
+
FFFFFFFFFFFFFFFFFFFFFFFFFFFFFFFFFFFFFFFFFFFFF
@FS10000125:26:BPA73017-1023:1:1101:7020:1230 1:N:0:2
TTTTAAACTTCGTCGAGTACGCTCAATGTCTTAGATCGGAAGAGC
+
F:FFFFFFFFFFFFFFFFFFFFFFFFFFFFFFFFFFFFFFFFFFF
@FS10000125:26:BPA73017-1023:1:1101:7140:1230 1:N:0:2
CTGTGAGAGCTTCGTCGAGTACGCTCAAAAGTATAGATCGGAAGA
+
FFFFFFFFFFFFFFFFFFFFFFFFFFFFFFFFFFFFFFFFFFFFF
@FS10000125:26:BPA73017-1023:1:1101:7230:1230 1:N:0:2
GCGTTAACTTCGTCGAGTACGCTCAAATCACGAGATCGGAAGAGC
+
FFFFFFFFFFFFFFFFFFFFFFFFFFFFFFFFFFFFFFFFFFFFF
@FS10000125:26:BPA73017-1023:1:1101:7780:1230 1:N:0:2
TGACTCATAACTTCGTCGAGTACGCTCAACAGATAAGATCGGAAG
+
:FFFFFFFFFFFFFFFFFFFFFFFFFFFFFFFFFFFFFFFFFFFF
@FS10000125:26:BPA73017-1023:1:1101:7830:1230 1:N:0:2
CTGAGGGAACTTCGTCGAGTACGCTCAAGTATTTAGATCGGAAGA
+
FFFFFFFFFFFFFFFFFFFFFFFFFFFFFFFFFFFFFFFFFFFFF
@FS10000125:26:BPA73017-1023:1:1101:8770:1230 1:N:0:2
TTAATAACTTCGTCGAGTACGCTCAAATGTGTAGATCGGAAGAGC
+
FFFFFFFFFFFFFFFFFFFFFFFFFFFFFFFFFFFFFFFFFFFFF
@FS10000125:26:BPA73017-1023:1:1101:10090:1230 1:N:0:2
ACGTAACTTCGTCGAGTACGCTCAAATGTTCAGATCGGAAGAGCA
+
FFFFFFFFFFFFFFFFFFFFFFFFFFFFFFFFFFFFFFFFFFFFF
@FS10000125:26:BPA73017-1023:1:1101:10380:1230 1:N:0:2
TGGCTAACTTCGTCGAGTACGCTCAAAAATCAAGATCGGAAGAGC
+
FFFFFFFFFFFFFFFFFFFFFFFFFFFFFFFFFFFFFFFFFFFFF
@FS10000125:26:BPA73017-1023:1:1101:10420:1230 1:N:0:2
AAGATTATAGATCGGAAGAGCACACGTCTGAACTCCAGTCACCGA
+
FFFFFFFFFFFFFFFFFFFFFFFFFFFFFFFFFFFFFFFFFFFFF
@FS10000125:26:BPA73017-1023:1:1101:10980:1230 1:N:0:2
TAGCCAACTTCGTCGAGTACGCTCAACAATGAAGATCGGAAGAGC
+
FFFFFFFFFFFFFFFFFFFFFFFFFFFFFFFFFFFFFFFFFFFFF
@FS10000125:26:BPA73017-1023:1:1101:11740:1230 1:N:0:2
TCGTGAGAACTTCGTCGAGTACGCTCAACGGAATAGATCGGAAGA
+
FFFFFFFFFFFFFFFFFFFFFFFFFFFFFFFFFFFFFFFFFFFFF
@FS10000125:26:BPA73017-1023:1:1101:12470:1230 1:N:0:2
TAGCAACTTCGTCGAGTACGCTCAAATGTTCAGATCGGAAGAGCA
+
FF:FF,FFFFFFFFFFFFFFFFFFFFFFFF:FFFFFFFFFFFFFF
@FS10000125:26:BPA73017-1023:1:1101:12590:1230 1:N:0:2
GCGTCAACTCCGTCGAGTACGCTCAAATAAGGAGATCGGAAGAGC
+
FFFFFFFFFFFFFFFFFFFFFFFFFFFFFFFFFFFFFFFFFFFFF
@FS10000125:26:BPA73017-1023:1:1101:12860:1230 1:N:0:2
GCGACAACTTCGTCGAGTACGCTCAAATTTGTAGATCGGAAGAGC
+
FFFFFFFFFFFFFFFFFFFFFFFFFFFFFFFFFFFFFFFFFFFFF
@FS10000125:26:BPA73017-1023:1:1101:13510:1230 1:N:0:2
GGGATAACTTCGTCGAGTACGCTCAACTTTGGAGATCGGAAGAGC
+
FFFFFFFFFFFFFFFFFFFFFFFFFFFFFFFFFFFFFFFFFFFFF
@FS10000125:26:BPA73017-1023:1:1101:13840:1230 1:N:0:2
GAGCCAACTTCGTCGAGTACGCTCAATGAGATAGATCGGAAGAGC
+
FFFFFFFFFFFFFFFFFFFFFFFFFFFFFFFFFFFFFFFFFFFFF
@FS10000125:26:BPA73017-1023:1:1101:14750:1230 1:N:0:2
TTTAGGTAACTTCGTCGAGTACGCTCAAGTATTTAGATCGGAAGA
+
FFFFFFFFFFFFFFFFFFFFFFFFFFFFFFFFFFFFFFFFFFFFF
@FS10000125:26:BPA73017-1023:1:1101:16040:1230 1:N:0:2
CTGGGCTAACTTCGTCGAGTACGCTCAATACCATAGATCGGAAGA
+
FFFFFFFFFFFFFFFFFFFFFFFFFFFFFFFFFFFFFFFFFFFFF
@FS10000125:26:BPA73017-1023:1:1101:16390:1230 1:N:0:2
GTGCAAACTTCGTCGAGTACGCTCAATAGAGAAGATCGGAAGAGC
+
FFFFFFFFFFFFFFFFFFFFFFFFFFFFFFFFFFFFFFFFFFFFF
@FS10000125:26:BPA73017-1023:1:1101:1330:1240 1:N:0:2
TTTGGCAACTTCGTCGAGTACGCTCAATTTGGAAGATCGGAAGAG
+
FFFFFFFFFFFFFFFFFFFFFFFFFFFFFFFFFFFFFFFFFFFFF
@FS10000125:26:BPA73017-1023:1:1101:2080:1240 1:N:0:2
TCGGCAACTTCGTCGAGTACGCTCAAGGTTATAGATCGGAAGAGC
+
FFFFFFFFFFFFFFFFFFFFFFFFFFFFFFFFFFFFFFFFFFFFF
@FS10000125:26:BPA73017-1023:1:1101:2130:1240 1:N:0:2
GAGAAACTTCGTCGAGTACGCTCAAAAGAGAAGATCGGAAGAGCA
+
FFFFFFFFFFFFFFFFFFFFFFFFFFFFFFFFFFFFFFF:FFFFF
@FS10000125:26:BPA73017-1023:1:1101:2580:1240 1:N:0:2
TCGTGTTAACTTCGTCGAGTACGCTCAATGGATAAGATCGGAAGA
+
FFFFFFFFFFFFFFFFFFFFFFFFFFFFFFFFFFFFFFFFFFFFF
@FS10000125:26:BPA73017-1023:1:1101:2680:1240 1:N:0:2
TCTGTAAACTTCGTCGAGTACGCTCAAGACCAGAGATCGGAAGAG
+
FFFFFFFFFFFFFFFFFFFFFFFFFFFFFFFFFFFFFFFFFFFFF
@FS10000125:26:BPA73017-1023:1:1101:3070:1240 1:N:0:2
TTGCTCAACTTCGTCGAGTACGCTCAAACTTAAAGATCGGAAGAG
+
FFFFFFFFFFFFFFFFFFFFFFFFFFFFFFFFFFFFFFFFFFFFF
@FS10000125:26:BPA73017-1023:1:1101:3440:1240 1:N:0:2
TTGTGAACTTCGTCGAGTACGCTCAATGATTTAGATCGGAAGAGC
+
FFFFFFFFFFFFFFFFFFFFFFFFFFFFFFFFFFFFFFFFFFFFF
@FS10000125:26:BPA73017-1023:1:1101:4040:1240 1:N:0:2
TCGTTAGCTTCGTCGAGTACGCTCAAAACGCTAGATCGGAAGAGC
+
FFFFFFFFFFFFFFFFFFFFFFFFFFF:FFFFFFFFFFFFFFFFF
@FS10000125:26:BPA73017-1023:1:1101:4050:1240 1:N:0:2
GCGCCAACTTCGTCGAGTACGCTCAACATATAAGATCGGAAGAGC
+
FFFFFFFFFFFFFFFFFFFFFFFFFFFFFFFFFFFFFFFFFFFFF
@FS10000125:26:BPA73017-1023:1:1101:4150:1240 1:N:0:2
TCGTCGAGTACGCTCAAAATTAAAGATCGGAAGAGCACACGTCTG
+
FFFFFFFFFFFFFFFFFFFFFFFFFFFFFFFFFFFFFFFFFFFFF
@FS10000125:26:BPA73017-1023:1:1101:4300:1240 1:N:0:2
CCGCTAACTTCGTCGAGTACGCTCAATAGGGAAGATCGGAAGAGC
+
FFFFFFFFFFFFFFFFFFFFFFFFFFFFFFFFFFFFFFFFFFFFF
@FS10000125:26:BPA73017-1023:1:1101:4560:1240 1:N:0:2
TTGACTGGACTTCGTCGAGTACGCTCAAAGGTCAAGATCGGAAGA
+
FFFFFFFFFFFFFFFFFFFFFFFFFFFFFFFFFFFFFFFFFFFFF
@FS10000125:26:BPA73017-1023:1:1101:4740:1240 1:N:0:2
GCGTGAACTTCGTCGAGTACGCTCAAAGTTCAAGATCGGAAGAGC
+
FFFFFFFFFFFFFFFFFFFFFFFFFFFFFFFFFFFFFFFFFFFFF
@FS10000125:26:BPA73017-1023:1:1101:4870:1240 1:N:0:2
ACGCAACTTCGTCGAGTACGCTCAACTGGTTAGATCGGAAGAGCA
+
FFFFFFFFFFFFFFFFFFFFFFFFFFFFFFFFFFFFFFFFFFFFF
@FS10000125:26:BPA73017-1023:1:1101:5020:1240 1:N:0:2
TTGGCAACTTCGTCGAGTACGCTCAATGAGTCAGATCGGAAGAGC
+
FFFFFF,FFFFFFF,FFFFFFFFFFFFFF:FFFFFFFFFFF:F:F
@FS10000125:26:BPA73017-1023:1:1101:5760:1240 1:N:0:2
TGTCTAACTTCGTCGAGTACGCTCAAAATGATAGATCGGAAGAGC
+
FFFFFFFFFFFFFFFFFFFFFFFFFFFFFFFFFFFFFFFFFFFFF
@FS10000125:26:BPA73017-1023:1:1101:6010:1240 1:N:0:2
TTGACTGGACTTCGTCGAGTACGCTCAAGGATGAAGATCGGAAGA
+
FFFFFFFFFFFFFFFFFFFFFFFFFFFF,FFF,,FFFFFFFFFFF
@FS10000125:26:BPA73017-1023:1:1101:6450:1240 1:N:0:2
TCGCTAACTTCGTCGAGTACGCTCAACGCAGTAGATCGGAAGAGC
+
FFFFFFFFFFFFFFFFFFFFFFFFFFFFFFF:FFFFFFFFFFFFF
@FS10000125:26:BPA73017-1023:1:1101:6460:1240 1:N:0:2
TCGTAAACTTCGTCGAGTACGCTCAACTGACAAGATCGGAAGAGC
+
FFFFFFFFFFFFFFFFFFFFFFFFFFFFFFFFFFFFFFFFFFFFF
@FS10000125:26:BPA73017-1023:1:1101:6530:1240 1:N:0:2
TTGACTGGACTTCGTCGAGTACGCTCAATCGCTTAGATCGGAAGA
+
FFFFFFFFFFFFFFFFFFFFFFFFFFFFFFFFFFFFFFFFFFFFF
@FS10000125:26:BPA73017-1023:1:1101:7030:1240 1:N:0:2
TCGTAGAACTTCGTCGAGTACGCTCAAGACAAGAGATCGGAAGAG
+
FFFFFFFFFFFFFFFFFFFFFFFFFFFFFFFFFFFFFFFFFFFFF
@FS10000125:26:BPA73017-1023:1:1101:7430:1240 1:N:0:2
TGGCAAACTTCGTCGAGTACGCTCAACCACACAGATCGGAAGAGC
+
FFFFFFFFFFFFFFFFFFFFFFFFFFFFFFFFFFFFFFFFFFFFF
@FS10000125:26:BPA73017-1023:1:1101:7670:1240 1:N:0:2
TTGACTGGACTTCGTCGAGTACGCTCAAAGCCGTAGATCGGAAGA
+
:F,FFFFFFFFFFFFFFFFFFFFFFFFFFFFFFFFFFFFFFFFFF
@FS10000125:26:BPA73017-1023:1:1101:7700:1240 1:N:0:2
TCGGGTGAACTTCGTCGAGTACGCTCAACGGGCTAGATCGGAAGA
+
FFFFFFFFFFFFFFFFFFFFFFFFFFFFFFFFFFFFFFFFFFFFF
@FS10000125:26:BPA73017-1023:1:1101:8400:1240 1:N:0:2
CCGCAACTTCGTCGAGTACGCTCAATTAGTGAGATCGGAAGAGCA
+
FFF:,FF::F:FFFFF:F:F:FF:,FFFFF:FFFF:F:,,FF,:F
@FS10000125:26:BPA73017-1023:1:1101:8620:1240 1:N:0:2
TTGCAAAACTTCGTCGAGTACGCTCAAATCGGTAGATCGGAAGAG
+
FFFFFFFFFFFFFFFFFFFFFFFFFFFFFFFFFFFFFFFFFFFFF
@FS10000125:26:BPA73017-1023:1:1101:8870:1240 1:N:0:2
TAGGAAATTCGTCGAGTACCTCAAATGCTAAGATCGGAAGAGCAC
+
FFFFFFFFFFFFFFFFFFFFFFFFFFFFFFFFFFFFFFFFFFFFF
@FS10000125:26:BPA73017-1023:1:1101:9130:1240 1:N:0:2
TTGTTAACTTCGTCGAGTACGCTCAAAATAAAAGATCGGAAGAGC
+
FFFFFFFFFFFF:FFFFFFFFFFFF,FFFFFFFFFFFFFFF:FFF
@FS10000125:26:BPA73017-1023:1:1101:9700:1240 1:N:0:2
TTGTGGAACTTCGTCGAGTACGCTCAAGAGAGGAGATCGGAAGAG
+
FFFFFFFFFFFFFFFFFFFFFFFFFFFFFFFFFFFFFFFFFFFFF
@FS10000125:26:BPA73017-1023:1:1101:9740:1240 1:N:0:2
GGGTTAACTTCGTCGAGTACGCTCAATGAGTAAGATCGGAAGAGC
+
,FFF:FFF:,F,FFFF:FFF:FFFF::F,:,FF,F,:FFFFFFF:
@FS10000125:26:BPA73017-1023:1:1101:9820:1240 1:N:0:2
TCGCTAACTTCGTCGAGTACGCTCAACACTTTAGATCGGAAGAGC
+
FFFFFFFFFFFFFFFFFFFFFFFFFFFFFFFFFFFFFFFFFFFFF
@FS10000125:26:BPA73017-1023:1:1101:9840:1240 1:N:0:2
CCTAGAACTTCGTCGAGTACGCTCAATTCTGAAGATCGGAAGAGC
+
FFFFFFFFFFFFFFFFFFFFFFFFFFFFFFFFFFFFFFFFFFFFF
@FS10000125:26:BPA73017-1023:1:1101:10600:1240 1:N:0:2
TTGAAACTTCGTCGAGTACGCTCAATCGATAAGATCGGAAGAGCA
+
FFFFFFFFFFFFFFFFFFFFFFFFFFFFFFFFFFFFFFFFFFFFF
@FS10000125:26:BPA73017-1023:1:1101:10740:1240 1:N:0:2
CCGGTAACTTCGTCGAGTACGCTCAATGTTAAAGATCGGAAGAGC
+
FFFFFFFFFFFFFFFFFFFFFFFFFFFFFFFFFFFFFFFFFFFFF
@FS10000125:26:BPA73017-1023:1:1101:12760:1240 1:N:0:2
GTGCAAACTTCGTCGAGTACGCTCAATGTGCTAGATCGGAAGAGC
+
FFFFFFFFFFFFFFFFFFFFFFFFFFFFFFFFFFFFFFFFFFFFF
@FS10000125:26:BPA73017-1023:1:1101:12850:1240 1:N:0:2
GGGAAAACTTCGTCGAGTACGCTCAAAGAGTTAGATCGGAAGAGC
+
FFFFFFFFFFFFFFFFFFFFFFFFFFFFFFFFFFFFFFFFFFFFF
@FS10000125:26:BPA73017-1023:1:1101:13820:1240 1:N:0:2
GCGCTAACTTCGTCGAGTACGCTCAAAATGGAAGATCGGAAGAGC
+
FFFFFFFFFFFFFFFFFFFFFFFFFFFFFFFFFFFFFFFFFFFFF
@FS10000125:26:BPA73017-1023:1:1101:13830:1240 1:N:0:2
GCGGGAACTTCGTCGAGTACGCTCAAGGTATGAGATCGGAAGAGC
+
FFFFFFFFFFFFFFFFFFFFFFFFFFFFFFFFFFFFFFFFFFFFF
@FS10000125:26:BPA73017-1023:1:1101:14090:1240 1:N:0:2
TCGGGGAAAGCTTCGTCGAGTACGCTAGCTTAAAGATCGGAAGAG
+
FFFFFFFFFFFFFFFFFFFFFFFFFFFFFFFFFFFFFFFF:FFFF
@FS10000125:26:BPA73017-1023:1:1101:14270:1240 1:N:0:2
TTGTAGAACTTCGTCGAGTACGCTCAAGGCATAAGATCGGAAGAG
+
FFFFFFFFFFFFFFFFFFFFFFFFFFFFFFFFFFFFFFFFFFFFF
@FS10000125:26:BPA73017-1023:1:1101:14820:1240 1:N:0:2
CCGTTAACTTCGTCGAGTACGCTCAATTTTTCAGATCGGAAGAGC
+
FFFFFFFFFFFFFFFFFFFFFFFFFFFFFFFFFFFFFFFFFFFFF
@FS10000125:26:BPA73017-1023:1:1101:14830:1240 1:N:0:2
GAGCAATCTTCGTCGAGTACGCTCAAACTGGAAGATCGGAAGAGC
+
:FFFFFFFFFFFFFFFFFFFFFFFFFFFFFFFFFFFFFFFFFFFF
@FS10000125:26:BPA73017-1023:1:1101:14920:1240 1:N:0:2
TGGGAAAACTTCGTCGAGTACGCTCAAGGATCCAGATCGGAAGAG
+
FFFFFFFFFFFFFFFFFFFFFFFFFFFFFFFFFFFFFFFFFFFFF
@FS10000125:26:BPA73017-1023:1:1101:15100:1240 1:N:0:2
TTGACACCTTCGTCGAGTACGCTCAAGTAAGGAGATCGGAAGAGC
+
FFFFFFFFFFFFFFFFFFFFFFFFFFFFFFFFFFFFFFFFFFFFF
@FS10000125:26:BPA73017-1023:1:1101:15260:1240 1:N:0:2
GCGCCAACTTCGTCGAGTACGCTCAAGTGATTAGATCGGAAGAGC
+
FFFFFFFFFFFFFFFFFFFFFFFFFFFFFFFFFFFFFFFFFFFFF
@FS10000125:26:BPA73017-1023:1:1101:15710:1240 1:N:0:2
GCGTTAACTTCGTCGAGTACGCTCAAATCTTGAGATCGGAAGAGC
+
,FFFFFFFFFFFFFFFFFFFFFFFFFFFFFFFFFFFFFFFFFFFF
@FS10000125:26:BPA73017-1023:1:1101:15770:1240 1:N:0:2
CCGGCAACTTCGTCGAGTACGCTCAATCATAGAGATCGGAAGAGC
+
FFFFFFFFFFFFFFFFFFFFFFFFFFFFFFFFFFFFFFFFFFFFF
@FS10000125:26:BPA73017-1023:1:1101:1500:1250 1:N:0:2
TCGCCGAACTTCGTCGAGTACGCTCAATTGGGAAGATCGGAAGAG
+
FFFFFFFFFFFFFFFFFFFFFFFFFFFFFFFFFFFFFFFFFFFFF
@FS10000125:26:BPA73017-1023:1:1101:2860:1250 1:N:0:2
TGGCCAACTTCGTCGAGTACGCTCAAAAGAGTAGATCGGAAGAGC
+
FFFFFFFFFFFFFFFFFFFFFFFFFFFFFFFFFFFFFFFFFFFFF
@FS10000125:26:BPA73017-1023:1:1101:2920:1250 1:N:0:2
ACGGGTTGAACTTCGTCGAGTATGCTCAATACTAAAGATCGGAAG
+
FFFFF,FFFFFFFFFFFFFFFF,FFFFFFFFFFFFFFFFFFFFFF
@FS10000125:26:BPA73017-1023:1:1101:2940:1250 1:N:0:2
TTGACTGGACTTCGTCGAGTACGCTCAAGATGCAAGATCGGAAGA
+
FFFFFFFFFFFFFFFFFFFFFFFFFFFFFFFFFFFFFFFFFFFFF
@FS10000125:26:BPA73017-1023:1:1101:3420:1250 1:N:0:2
GCGGTAACTTCGTCGAGTACGCTCAACACATCAGATCGGAAGAGC
+
FFFFFFFFFFFFFFFFFFFFFFFFFFFFFFFFFFFFFFFFFFFFF
@FS10000125:26:BPA73017-1023:1:1101:4640:1250 1:N:0:2
TTGGAACTTCGTCGAGTACGCTCAAAACCGAAGATCGGAAGAGCA
+
FFFFFFFFFFFFFFFFFFFFFFFFFFFFFFFFFFFFFFFFFFFFF
@FS10000125:26:BPA73017-1023:1:1101:4670:1250 1:N:0:2
TTGACTGGACTTCGTCGAGTACGCTCAACCACTCAGATCGGAAGA
+
FFFFFFFFFFFFFFFFFFFFFFFFFFFFFFFFFFFFFFFFFFFFF
@FS10000125:26:BPA73017-1023:1:1101:4850:1250 1:N:0:2
CCGCAAACTTCGTCGAGTACGCTCAACGATAGAGATCGGAAGAGC
+
FFFFFFFFFFFFFFFFFFFFFFFFFFFFFFFFFFFFFFFFFFFFF
@FS10000125:26:BPA73017-1023:1:1101:5240:1250 1:N:0:2
TTGGGAACTTCGTCGAGTACGCTCAAAGACAGAGATCGGAAGAGC
+
FFFFFFFFFFFFFFFFFFFFFFFFFFFFFFFFFFFFFFFFFFFFF
@FS10000125:26:BPA73017-1023:1:1101:6930:1250 1:N:0:2
GCGCACTTCGTCGAGTACGCTCAATACATTAGATCGGAAGAGCAC
+
,FFFFFFFFFFFFFFFFFFFFFFFFFFFFFFFFFFFFFFFFFFFF
@FS10000125:26:BPA73017-1023:1:1101:7580:1250 1:N:0:2
GCGCTCAACTTCGTCGAGTACGCTCAAACCCAGAGATCGGAAGAG
+
FFFF:FFFFFFFFFFFFFFFFFFFFFFFF:FFFFFFFFFFFFFFF
@FS10000125:26:BPA73017-1023:1:1101:8250:1250 1:N:0:2
GAGAAAACTTCGTCGAGTACGCTCAACAGGAAAGATCGGAAGAGC
+
FFFFFFFFFFFFFFFFFFFFFFFFFFFFFFFFFFFFFFFFFFFFF
@FS10000125:26:BPA73017-1023:1:1101:8490:1250 1:N:0:2
TTGTTAACTTCGTCGAGTACGCTCAACAGCACAGATCGGAAGAGC
+
FFFFFFFFFFFFFFFFFFFFFFFFFFFFFFFFFFFFFFFFFFFFF
@FS10000125:26:BPA73017-1023:1:1101:8500:1250 1:N:0:2
TTGCTTAACTTCGTCGAGTACGCTCAAGATTAGAGATCGGAAGAG
+
FFFFFFFFFFFFFFFFFFFFFFFFFFFFFFFFFFFFFFFFFFFFF
@FS10000125:26:BPA73017-1023:1:1101:9290:1250 1:N:0:2
TTGGAAACTTCGTCGAGTACGCTCAATCAATGAGATCGGAAGAGC
+
FFFFFFFFFFFFFFFFFFFFFFFFFFFFFFFFFFFFFFFFFFFFF
@FS10000125:26:BPA73017-1023:1:1101:10250:1250 1:N:0:2
TTGACTGGACTTCGTCGAGTACGCTCAATCCATGAGATCGGAAGA
+
FFFFFFFFFFFFFFFFFFFFFFFFFFFFFFFFFFFFFFFFFFFFF
@FS10000125:26:BPA73017-1023:1:1101:10310:1250 1:N:0:2
TTGATAACTTCGTCGAGTACGCTCAAAGAGAAAGATCGGAAGAGC
+
FFFFFFFFFFFFFFFFFFFFFFFFFFFFFFFFFFFFFFFFFFFFF
@FS10000125:26:BPA73017-1023:1:1101:11270:1250 1:N:0:2
TGGCTAACTTCGTCGAGTACGCTCAAGTCTAAAGATCGGAAGAGC
+
FFFFFFFFFFFFFFFFFFFFFFFFFFFFFFFFFFFFFFFFFFFFF
@FS10000125:26:BPA73017-1023:1:1101:11310:1250 1:N:0:2
TTGGATTAACTTCGTCGAGTACGCTCAATTTAATAGATCGGAAGA
+
FFFFFFFFFFFFFFFFFFFFFFFFFFFFFFFFFFFFFFFFFFFFF
@FS10000125:26:BPA73017-1023:1:1101:11680:1250 1:N:0:2
GTGCATGAACTTCGTCGAGTACGCTCAAATCAACAGATCGGAAGA
+
FFFFFFFFFFFFFFFFFFFFFFFFFFFFFFFFFFFFFFFFFFFFF
@FS10000125:26:BPA73017-1023:1:1101:11910:1250 1:N:0:2
GCGCAAACTTCGTCGAGTACGCTCAATTGCATAGATCGGAAGAGC
+
FFFFFFFFFFFFFFFFFFFFFFFFFFFFFFFFFFFFFFFFFFFFF
@FS10000125:26:BPA73017-1023:1:1101:12050:1250 1:N:0:2
TTGCACAACTTCTTCGTCGAGTACGCTCAACGAGGAAGATCGGAA
+
FF:FFFFFFFFFFFFFFFFFFFFFFFFFFFFFFFFFFFFFFFFFF
@FS10000125:26:BPA73017-1023:1:1101:12790:1250 1:N:0:2
GCGCTAACTTCGTCGAGTACGCTCAATATAATAGATCGGAAGAGC
+
FFFFFFFFFFFFFFFFFFFFFFFFFFFFFFFFFFFFFFFFFFFFF
@FS10000125:26:BPA73017-1023:1:1101:13190:1250 1:N:0:2
GGGTTAACTTCGTCGAGTACGCTCAACCACTCAGATCGGAAGAGC
+
FFFFFFFFFFFFFFFFFFFFFFFFFFFFFFFFFFFFFFFFFFFFF
@FS10000125:26:BPA73017-1023:1:1101:13680:1250 1:N:0:2
TCGATAACTTCGTCGAGTACGCTCAAAAATATAGATCGGAAGAGC
+
:FF,FFFFFFFFFFFFFFFFFFFFFF,F,FFFFFFFFFFFFFFFF
@FS10000125:26:BPA73017-1023:1:1101:14420:1250 1:N:0:2
TCGTATCTTCGTCGAGTACGCTCAATAATTTAGATCGGAAGAGCA
+
FFFFFFFFFFFFFFFFFFFFFFFFFFFFFFFFFFFFFFFFFFFFF
@FS10000125:26:BPA73017-1023:1:1101:14440:1250 1:N:0:2
GGGTCGACAACTTCGTCGAGTACGCTCAAGTGGGGAGATCGGAAG
+
FFFFFFFFFFFFFFFFFFFFFFFFFFFFFFFFFFFFFFFFFFFFF
@FS10000125:26:BPA73017-1023:1:1101:14460:1250 1:N:0:2
GCGCTAACTTCGTCGAGTACGCTCAAAGGACCAGATCGGAAGAGC
+
FFFFFFFFFFFFFFFFFFFFFFFFFFFFFFFFFFFFFFFFFFFFF
@FS10000125:26:BPA73017-1023:1:1101:14490:1250 1:N:0:2
TTGTCAATTTCGTCGAGTACGCTCAAGGTATAAGATCGGAAGAGC
+
FFFFFFFFFFFFFFFFFFFFFFFFFFFFFFFFFFFFFFFFFFFFF
@FS10000125:26:BPA73017-1023:1:1101:14600:1250 1:N:0:2
GAGCAAACTTCGTCGAGTACGCTCAAGATATAAGATCGGAAGAGC
+
FFFFFFFFFFFFFFFFFFFFFFFFFFFFFFFFFFFFFFFFFFFFF
@FS10000125:26:BPA73017-1023:1:1101:14790:1250 1:N:0:2
TCGTAAACCTCGTCGAGTACGCTCAAATAAGTAGATCGGAAGAGC
+
FFFFFFFFFFFFFFFFFFFFFFFFF:FF:FFFFFFFFFFF:FFFF
@FS10000125:26:BPA73017-1023:1:1101:14810:1250 1:N:0:2
TCGGAAACTTCGTCGAGTACGCTCAACACATTAGATCGGAAGAGC
+
,F:,FFF:FFF,F:,FF:F:FFFFF:::F,F,:,FFFFFFFFF::
@FS10000125:26:BPA73017-1023:1:1101:15400:1250 1:N:0:2
GCGCAACTTCGTCGAGTACGCTCAATTCCCCTGATCGGAAGAGCT
+
FFFF:F:,F::,F,FF:F,,F:,,F:FF,FF,,F::,FFF:F,F,
@FS10000125:26:BPA73017-1023:1:1101:15710:1250 1:N:0:2
TTGTATAACTTCGTCGAGTACGCTCAAGGAAGTAGATCGGAAGAG
+
FFFFFFFFFFFFFFFFFFFFFFFFFFFFFFFFFFFFFFFFFFFFF
@FS10000125:26:BPA73017-1023:1:1101:15720:1250 1:N:0:2
GAGCTAACTTCGTCGAGTACGCTCAATAACTGAGATCGGAAGAGC
+
:FFFFFFFFFFFFFFFFFFFFFFFFFFFFFFFFFFFFFFFFFFFF
@FS10000125:26:BPA73017-1023:1:1101:15760:1250 1:N:0:2
TGGAACTTCGTCGAGTACGCTCAATTATGTAGATCGGAAGAGCAC
+
FFFFFFFFFFFFFFFFFFFFFFFFFFFFFFFFFFFFFFFFFFFFF
@FS10000125:26:BPA73017-1023:1:1101:1010:1260 1:N:0:2
TGGTCAACTTCGTCGAGTACGCTCAATTTGATAGATCGGAAGAGC
+
FFFFFFFFFFFFFFFFFFFFFFFFFFFFFFFFFFFFFFFFFFFFF
@FS10000125:26:BPA73017-1023:1:1101:1580:1260 1:N:0:2
GGCTAAACTTCGTCGAGTACGCTCAATGTATAAGATCGGAAGAGC
+
FFFFFFFFFFFFFFFFFFFFFFFFFFFFFFFFFFFFFFFFFFFFF
@FS10000125:26:BPA73017-1023:1:1101:1770:1260 1:N:0:2
TTGACTGGACTTCGTCGAGTACGCTCAACCGAGTAGATCGGAAGA
+
FFFFFFFFFFFFFFFFFFFFFFFFFFFFFFFFFFFFFFFFFFFFF
@FS10000125:26:BPA73017-1023:1:1101:2160:1260 1:N:0:2
GCGGTTAACTTCGTCGAGTACGCTCAAATTAAGAGATCGGAAGAG
+
FFFFFFFFFFFFFFFFFFFFFFFFFFFFFFFFFFFFFFFFFFFFF
@FS10000125:26:BPA73017-1023:1:1101:2370:1260 1:N:0:2
GCGAAGACTTCGTCAACTACACTCAACTTAATACATCGCAAGTAC
+
F:FFFFF,,F,,FF,:,,F:,F,,F:,:,FF:F,F:,,,:F,:,F
@FS10000125:26:BPA73017-1023:1:1101:2670:1260 1:N:0:2
GGGGTAACTTCGTCGAGTACGCTCAAAAATTTAGATCGGAAGAGC
+
FFFFFFFFFFFFFFFFFFFFFFFFFFFFFFFFFFFFFFFFFFFFF
@FS10000125:26:BPA73017-1023:1:1101:2850:1260 1:N:0:2
GTGGATACTTCGTCGAGTACGCTCAAACCGTAAGATCGGAAGAGC
+
FFFFFFFFFFFFFFFFFFFFFFFFFFFFFFFFFFFFFFFFFFFFF
@FS10000125:26:BPA73017-1023:1:1101:2930:1260 1:N:0:2
GCCGTAACTTCGTCGAGTACGCTCAAAAAAACAGATCGGAAGAGC
+
FFFFFFFFFFFFFFFFFFFFFFFFFFFFFFFFFFFFFFFFFFFFF
@FS10000125:26:BPA73017-1023:1:1101:3410:1260 1:N:0:2
GCGGTAACTTCGTCGAGTACGCTCAACACATCAGATCGGAAGAGC
+
:FFFFFFFFFFFFFFFFFFFFFFFFFFFFFFFFFFFFFFFFFFFF
@FS10000125:26:BPA73017-1023:1:1101:3470:1260 1:N:0:2
TCGAGAACCTCGTCGAGTACGCTCAATCTCTGAGATCGGAAGAGC
+
F:FFFF,FFF:FFF:FFF:F:F::FFFFFFFFF:F:FF:FFFF,F
@FS10000125:26:BPA73017-1023:1:1101:3890:1260 1:N:0:2
CCGGCAACTTCGTCGAGTACGCTCAATCTGTCAGATCGGAAGAGC
+
FFFFFFFFFFFFFFFFFFFFFFFFFFFFFFFFFFFFFFFFFFFFF
@FS10000125:26:BPA73017-1023:1:1101:3970:1260 1:N:0:2
GCGGGAACTTCGTCGAGTACGCTCAAATTATAAGATCGGAAGAGC
+
FFFFFFFFFFFFFFFFFFFFFFFFFFFFFFFFFFFFFFFFFFFFF
@FS10000125:26:BPA73017-1023:1:1101:4880:1260 1:N:0:2
TTGACAACTTCGTCGAGTACGCTCAAATTTACAGATCGGAAGAGC
+
FFFFFFFFFFFFFFFFFFFFFFFFFFFFFFFFFFFFFFFFFFFFF
@FS10000125:26:BPA73017-1023:1:1101:5010:1260 1:N:0:2
TTGATCAACTTCGTCGAGTACGCTCAAAACGTGAGATCGGAAGAG
+
FFFFFFFFFFFFFFFFFFFFFFFFFFFFFFFFFFFFFFFFFFFFF
@FS10000125:26:BPA73017-1023:1:1101:5620:1260 1:N:0:2
TTGCCAACTTCGTCGAGTACGCTCAAGTTAACAGATCGGAAGAGC
+
FFFFFFFFFFFFFFFFFFFFFFFFFFFFFFFFFFFFFFFFFFFFF
@FS10000125:26:BPA73017-1023:1:1101:5890:1260 1:N:0:2
ACGTCAACTTCATCGAGTACGCTCAAAACAAGAGATCGGAAGAGC
+
,FF:FF:FFFFF:FFFFF:F:F:FFFFFFFFFF:FFFFFFFFF:F
@FS10000125:26:BPA73017-1023:1:1101:6120:1260 1:N:0:2
TTGAACTTCGTCGAGTACGCTCGATGGAATAGATCGGAAGAGCAC
+
FFFFFFFFFFFFFFFFFFFFFFFFFFFFFFFFFFFFFFFFFFFFF
@FS10000125:26:BPA73017-1023:1:1101:6150:1260 1:N:0:2
TTGCTAACTTCGTCGAGTACGCTCAAGGGAGAAGATCGGAAGAGC
+
FFFFFFFFFFFFFFFFFFFFFFFFFFFFFFFFFFFFFFFFFFFFF
@FS10000125:26:BPA73017-1023:1:1101:6180:1260 1:N:0:2
GCGGGAACTTCGTCGAGTACGCTCAAGGACCTAGATCGGAAGAGC
+
FFFFFFFFFFFFFFFFFFFFFFFFFFFFFFFFFFFFFFFFFFFFF
@FS10000125:26:BPA73017-1023:1:1101:6590:1260 1:N:0:2
TTGACTGGACTTCGTCGAGTACGCTCAATCAGAAAGATCGGAAGA
+
FFFFFFFFFFFFFFFFFFFFFFFFFFFFFFFFFFFFFFFFFFFFF
@FS10000125:26:BPA73017-1023:1:1101:7430:1260 1:N:0:2
TCGACAACTTCGTCGAGTACGCTCAAAATTGTAGATCGGAAGAGC
+
FFFFFFFFFFFFFFFFFFFFFFFFFFFFFFFFFFFFFFFFFFFFF
@FS10000125:26:BPA73017-1023:1:1101:7880:1260 1:N:0:2
GGCTCATAACTTCGTCGAGTACGCTCAAAATACAAGATCGGAAGA
+
FFFFFFFFFFFFFFFFFFFFFFFFFFFFFFFFFFFFFFFFFFFFF
@FS10000125:26:BPA73017-1023:1:1101:7910:1260 1:N:0:2
TTTGGAACTTCGTCGAGTACGCTCAAACTTTTAGATCGGAAGAGC
+
FFFFFFFFFFFFFFFFFFFFFFFFFFFFFFFFFFFFFFFFFFFFF
@FS10000125:26:BPA73017-1023:1:1101:7930:1260 1:N:0:2
TTTGGAACTTCGTCGAGTACGCTCAAACTTTTAGATCGGAAGAGC
+
FFFFFFFFFFFFFFFFFFFFFFFFFFFFFFFFFFFFFFFFFFFFF
@FS10000125:26:BPA73017-1023:1:1101:9050:1260 1:N:0:2
TCTAAAACTTCGTCGAGTACGCTCAAAAAGTAAGATCGGAAGAGC
+
FFFFFFFFFFFFFFFFFFFFFFFFFFFFFFFFFFFFFFFFFFFFF
@FS10000125:26:BPA73017-1023:1:1101:9560:1260 1:N:0:2
TCGCAAACTTCGTCGAGTACGCTCAAAAGGATAGATCGGAAGAGC
+
FFFFFFFFFFFFFFFFFFFFFFFFFFFFFFFFFFFFFFFFFFFFF
@FS10000125:26:BPA73017-1023:1:1101:9620:1260 1:N:0:2
GGGGCAACTTCGTCGAGTACGCTCAAAAATACAGATCGGAAGAGC
+
FFFFFFFFFFFFFFFFFFFFFFFFFFFFFFFFFFFFFFFFFFFFF
@FS10000125:26:BPA73017-1023:1:1101:10170:1260 1:N:0:2
GAGCCCTGAACTTCGTCGAGTACGCTCAATTAGTAAGATCGGAAG
+
,FFFFFFFFFFFFFFFFFFFFFFFFFFFFFFFFFFFFFFFFFFFF
@FS10000125:26:BPA73017-1023:1:1101:10240:1260 1:N:0:2
TCAAAATAGGAGATCGGAAGAGCACACGTCTGAACTCCAGTCACC
+
FFFFFFFFFFFFFFFFFFFFFFFFFFFFFFFFFFFFFFFFFFFFF
@FS10000125:26:BPA73017-1023:1:1101:10620:1260 1:N:0:2
GCGCAAACTTCGTCGAGTACGCTCAAATTTACAGATCGGAAGAGC
+
FFFFFFFFFFFFFFFFFFFFFFFFFFFFFFFFFFFFFFFFFFFFF
@FS10000125:26:BPA73017-1023:1:1101:11210:1260 1:N:0:2
GCGCAAACTTCGTCGAGTACGCTCAAATTTCTAGATCGGAAGAGC
+
FFFFFFFFFFFFFFFFFFFFFFFFFFFFFFFFFFFFFFFFFFFFF
@FS10000125:26:BPA73017-1023:1:1101:11220:1260 1:N:0:2
GCGCTAACTTCGTCGAGTACGCTCAACTATAAAGATCGGAAGAGC
+
FFFFFFFFFFFFFFFFFFFFFFFFFFFFFFFFFFFFFFFFFFFFF
@FS10000125:26:BPA73017-1023:1:1101:11360:1260 1:N:0:2
TCGTGAACTTCGTCGAGTACGCTCAATGTATCAGATCGGAAGAGC
+
FFF,,:FF:,FFFFF,F:FF:FFF:,FF,FF:F:FF:F,FFFFF,
@FS10000125:26:BPA73017-1023:1:1101:11390:1260 1:N:0:2
TTGGGGGCAACTTCGTGAGTACGCTCAAAACCTGAGATCGGAAGA
+
FFFFFFFFFFFFFFFFFFFFFFFFFFFFFFFFFFFFFFFFFFFFF
@FS10000125:26:BPA73017-1023:1:1101:12090:1260 1:N:0:2
TTTTGGCAACTTCGTCGAGTACGCTCAAATTAATAGATCGGAAGA
+
FFFFFFFFFFFFFFFFFFFFFFFFFFFFFFFFFFFFFFFFFFFFF
@FS10000125:26:BPA73017-1023:1:1101:12210:1260 1:N:0:2
GCGATAACTTCGTCGAGTACGCTCAAGAGAAAAGATCGGAAGAGC
+
,FFFFFFFFFFFFFFFFFFFFFFFFFFFFFFFFFFFFFFFFFFFF
@FS10000125:26:BPA73017-1023:1:1101:12300:1260 1:N:0:2
TGGTAAACTTCGTCGAGTACGCTCAAATCAACAGATCGGAAGAGC
+
::FFFFFFFFFFFFFFFFFFFFFFFFFFFFFFFFFFFFFFFFFFF
@FS10000125:26:BPA73017-1023:1:1101:12690:1260 1:N:0:2
TTGCCAACTTCGTCGAGTACGCTCAAGAAATTAGATCGGAAGAGC
+
FFFFFFFFFFFFFFFFFFFFFFFFFFFFFF:FFFFFFFFFFFFFF
@FS10000125:26:BPA73017-1023:1:1101:12960:1260 1:N:0:2
TGAGACAACTTCGTCGAGTACGCTCAAGTAATAAGATCGGAAGAG
+
FFFFFFFFFFFFFFFFFFFFFFFFFFFFFFFFFFFFFFFFFFFFF
@FS10000125:26:BPA73017-1023:1:1101:13310:1260 1:N:0:2
GCGGCAACTTCGTCGAGTACGCTCAAACCCGGAGATCGGAAGAGC
+
FFFFFFFFFFFFFFFFFFFFFFFFFFFFFFFFFFFFFFFFFFFFF
@FS10000125:26:BPA73017-1023:1:1101:13500:1260 1:N:0:2
TTGTTGAACTTCGTCGAGTACGCTCAATAGGCAAGATCGGAAGAG
+
FFFFFFFFFFFFFFFFFFFFFFFFFFFFFFFFFFFFFFFFFFFFF
@FS10000125:26:BPA73017-1023:1:1101:13990:1260 1:N:0:2
GCGGAACTTCGTCGAGTACGCTCAAATTGTTAGATCGGAAGAGCA
+
,FFFFFFFFFFFFFFFFFFFFFFFFFFFFFFFFFFFFFFFFFFFF
@FS10000125:26:BPA73017-1023:1:1101:14030:1260 1:N:0:2
TTGACTGGACTTCGTCGAGTACGCTCAATAACCTAGATCGGAAGA
+
FF:FFFFFFFFFFFFFFFFFFFFFFFFFFFFFFFFFFFFFFFFFF
@FS10000125:26:BPA73017-1023:1:1101:14130:1260 1:N:0:2
CCGCTAACTTCGTCGAGTACGCTCAAAAGACAAGATCGGAAGAGC
+
FFFFFFFFFFFFFFFFFFFFFFFFFFFFFFFFFFFFFFFFFFFFF
@FS10000125:26:BPA73017-1023:1:1101:15620:1260 1:N:0:2
TTGCCAACTTCGTCGAGTACGCTCAAGACTGGAGATCGGAAGAGC
+
FFFFFFFFFFFFFFFFFFFFFFFFFFFFFFFFFFFFFFFFFFFFF
@FS10000125:26:BPA73017-1023:1:1101:16170:1260 1:N:0:2
TTGCTTAACTTCGTCGAGTACGCTCAAAGGATAAGATCGGAAGAG
+
FFFFFFFFFFFFFFFFFFFFFFFFFFFFFFFFFFFFFFFFFFFFF
@FS10000125:26:BPA73017-1023:1:1101:1900:1270 1:N:0:2
GCGGCAACTTCGTCGAGTACGCTCAAATAGAGAGATCGGAAGAGC
+
FFFFFFFFFFFFFFFFFFFFFFFFFFFFFFFFFFFFFFFFFFFFF
@FS10000125:26:BPA73017-1023:1:1101:1930:1270 1:N:0:2
TTTAAAACTTCGTCGAGTACGCTCAAGTCTAAAGATCGGAAGAGC
+
FFFFFFFFFFFFFFFFFFFFFFFFFFFFFFFFFFFFFFFFFFFFF
@FS10000125:26:BPA73017-1023:1:1101:2100:1270 1:N:0:2
GAGCTAACTTCGTCGAGTACGCTCAAGACCCTAGATCGGAAGAGC
+
FFFFFFFFFFFFFFFFFFFFFFFFFFFFFFFFFFFFFFFFFFFFF
@FS10000125:26:BPA73017-1023:1:1101:3030:1270 1:N:0:2
GCCGTAACTTCGTCGAGTACGCTCAAAAAAACAGATCGGAAGAGC
+
:FFFFFFFFFFFFFFFFFFFFFFFFF:FFFFFFFFFFFFFFFFFF
@FS10000125:26:BPA73017-1023:1:1101:3140:1270 1:N:0:2
TTTCGTCGAGTACGCTCAATGCATGAGATCGGAAGAGCACACGTC
+
FFFFFFFFFFFFFFFFFFFFFFFFFFFFFFFFFFFFFFFFFFFFF
@FS10000125:26:BPA73017-1023:1:1101:3380:1270 1:N:0:2
TTGGAACTTCGTCGAGTACGCTCAATAATGATCGGAAGAGCACAC
+
FFFFFFFFFFFFFFFFFFFFFFFFFFFFFFFFFFFFFFFFFFFFF
@FS10000125:26:BPA73017-1023:1:1101:4840:1270 1:N:0:2
TCGGCAACTTCGTCGAGTACGCTCAAAAATATAGATCGGAAGAGC
+
FFFFFFFFFFFFFFFFFFFFFFFFFFFFFFFFFFFFFFFFFFFFF
@FS10000125:26:BPA73017-1023:1:1101:5190:1270 1:N:0:2
TTGCTAACTTCGTGAGTACGCTCAACATTATAGATCGGAAGAGCA
+
FFFFFFFFFFFFFFFFFFFFFFFFFFFFFFFFFFFFFFFFFFFFF
@FS10000125:26:BPA73017-1023:1:1101:5350:1270 1:N:0:2
GGGACAACTTCGTCGAGTACGCTCAACAAAACAGATCGGAAGAGC
+
FF:FFFFFFFFFFFFFFFFFFFFFFFFFFFFFFFFFFFFFFFFFF
@FS10000125:26:BPA73017-1023:1:1101:7390:1270 1:N:0:2
TTGTTCAACTTCGTCGAGTACGCTCAACTGGTAAGATCGGAAGAG
+
FFFFFFFFFFFFFFFFFFFFFFFFFFFFFFFFFFFFFFFFFFFFF
@FS10000125:26:BPA73017-1023:1:1101:7460:1270 1:N:0:2
TTGGAAACTTCGTCGAGTACGCTCAACAGAACAGATCGGAAGAGC
+
FFFFFFFFFFFFFFFFFFFFFFFFFFFFFFFFFFFFFFFFFFFFF
@FS10000125:26:BPA73017-1023:1:1101:7530:1270 1:N:0:2
TTGCTTAACTTCGTCGAGTACGCTCAATTAAAAAGATCGGAAGAG
+
FFFFFFFFFFFFFFFFFFFFFFFFFFFFFFFFFFFFFFFFFFFFF
@FS10000125:26:BPA73017-1023:1:1101:10000:1270 1:N:0:2
TTGTAAACTTCGTCGAGTACGCTCAAAATCATAGATCGGAAGAGC
+
FFFFFFFFFFFFFFFFFFFFFFFFFFFFFFFFFFFFFFFFFFFFF
@FS10000125:26:BPA73017-1023:1:1101:10220:1270 1:N:0:2
TAGCTAACTTCGTCGAGTACGCTCAAGTCCTAAGATCGGAAGAGC
+
,FFFFFFFFF::FFFFFFFFFFFF:FFF:F,FF:FFFFFFFFFFF
@FS10000125:26:BPA73017-1023:1:1101:10750:1270 1:N:0:2
TTGAACTTCGTCGAGTACGCTCAAAAAGTCAGATCGGAAGAGCAC
+
:F,FFFFFF:FFFFFFFFFFFFFF:FFFFFFFFFFFF:F:FFFFF
@FS10000125:26:BPA73017-1023:1:1101:10840:1270 1:N:0:2
TTGGAAACTTCGTCGAGTACGCTCAAGAGTACAGATCGGAAGAGC
+
FFFFFFFFFFFFFFFFFFFFFFFFFFFFFFFFFFFFFFFFFFFFF
@FS10000125:26:BPA73017-1023:1:1101:10990:1270 1:N:0:2
GGGGTAACTTCGTCGAGTACGCTCAATTGTATAGATCGGAAGAGC
+
FFFFFFFFFFFFFFFFFFFFFFFFFFFFFFFFFFFFFFFFFFFFF
@FS10000125:26:BPA73017-1023:1:1101:11100:1270 1:N:0:2
ATGTAGCTTCGTCGAGTACGCTCAATGCGGCAGATCGGAAGAGCA
+
F:FFFFFFFFFFFFFFFFFFFFFFFFFFFFFFFFFFFFFFFFFFF
@FS10000125:26:BPA73017-1023:1:1101:11220:1270 1:N:0:2
TTGACAAACTTCGTCGAGTACGCTCAATTACAGATCGGAAGAGCA
+
FFFFFFFFFFFFF:FFFFFFFFFFF,FFFFFFFFFF:F:FFF:FF
@FS10000125:26:BPA73017-1023:1:1101:11340:1270 1:N:0:2
TTGCAGAACTTCGTCGAGTACGCTCAAAATTAAAGATCGGAAGAG
+
FFFFFFFFFFFFFFFFFFFFFFFFFFFFFFFFFFFFFFFFFFFFF
@FS10000125:26:BPA73017-1023:1:1101:11450:1270 1:N:0:2
TCGATAACTTCGTCGAGTACGCTCAAATACTGAGATCGGAAGAGC
+
FFFFFFFFFFFFFFFFFFFFFFFFFFFFFFFFFFFFFFFFFFFFF
@FS10000125:26:BPA73017-1023:1:1101:11480:1270 1:N:0:2
TTGACTGGACTTCGTCGAGTACGCTCAAGAGAATAGATCGGAAGA
+
FFFFFFFFFFFFFFFFFFFFFFFFFFFFFFFFFFFFFFFFFFFFF
@FS10000125:26:BPA73017-1023:1:1101:12270:1270 1:N:0:2
CGGTAAACTTCGTCGAGTACGCTCAAACCATGAGATCGGAAGAGC
+
FFFFFFFFFFFFFFFFFFFFFFFFFFFFFFFFFFFFFFFFFFFFF
@FS10000125:26:BPA73017-1023:1:1101:12770:1270 1:N:0:2
TCACCAACTTCGTCGAGTACGCTCAAGATGTGAGATCGGAAGAGC
+
FF,FF,:::FFFFF:FFFFF:FF,FFFFF:FFFF,:FFFFF:::F
@FS10000125:26:BPA73017-1023:1:1101:12890:1270 1:N:0:2
CTGGAACTTCGTCGAGTACGCTCAAACCAAAAGATCGGAAGAGCA
+
FFFFFFFFFFFFFFFFFFFFFFFFFFFFFFFFFFFFFFFFFFFFF
@FS10000125:26:BPA73017-1023:1:1101:14040:1270 1:N:0:2
GTGACTGGACTTCGTCGAGTACGCTCAACCGTTTAGATCGGAAGA
+
FFFFFFFFFFFFFFFFFFFFFFFFFFFFFFFFFFFFFFFFFFFFF
@FS10000125:26:BPA73017-1023:1:1101:14370:1270 1:N:0:2
TTTGGCCAACTTCGTCGAGTACGCTCAAAGTGGGAGATCGGAAGA
+
FFFFFFFFFFFFFFFFFFFFFFFFFFFFFFFFFFFFFFFFFFFFF
@FS10000125:26:BPA73017-1023:1:1101:14840:1270 1:N:0:2
TTCCTTACTTCTTCGTGTACGTTTTATTTTCTTTTTTACTAATGC
+
:,FFF,,F,F::,FFFF,::FF,F,F,,FF:F,F:F::F,:,:F:
@FS10000125:26:BPA73017-1023:1:1101:15660:1270 1:N:0:2
TTGTGCTCTTCGTCGAGTACGCTCAATTTAGCAGATCGGAAGAGC
+
FFFFFF:FFFFFFFFFFFFFFFFFF:FFFF:FFFFFFFFFFFFFF
@FS10000125:26:BPA73017-1023:1:1101:1190:1280 1:N:0:2
TTGACTGGACTTCGTCGAGTACGCTCAAAGGGAAAGATCGGAAGA
+
,F,FFFFFFFFFFFFFFFFFFFFFFFFFFFFFFFFFFFFFFFFFF
@FS10000125:26:BPA73017-1023:1:1101:1460:1280 1:N:0:2
TCGCGCAAACTTCGTCGAGTACGCTCAATACAAAAGATCGGAAGA
+
FFFFFFFFFFFFFFFFFFFFFFFFFFFFFFFFFFFFFFFFFFFFF
@FS10000125:26:BPA73017-1023:1:1101:1700:1280 1:N:0:2
TTGGGATAACTTCGTCGAGTACGCTCAAGCCCTAAGATCGGAAGA
+
FFFFFFFFFFFFFFFFFFFFFFFFFFFFFFFFFFFFFFFFFFFFF
@FS10000125:26:BPA73017-1023:1:1101:1820:1280 1:N:0:2
TTGACTGGACTTCGTCGAGTACGCTCAATTGAGTAGATCGGAAGA
+
,:FF:FF:FF::FF::FFF,FFFF:F,FF:FFFFFF:FFFFFFF:
@FS10000125:26:BPA73017-1023:1:1101:2360:1280 1:N:0:2
GCGGAGACTTCGTCGAGTACGCTCAACTTAATAGATCGGAAGAGC
+
FF:FFFFFFFFFFFFFFFFFFFFFFFFFFFFFFFFFFFFFFFFFF
@FS10000125:26:BPA73017-1023:1:1101:2450:1280 1:N:0:2
TCGCCAACTCGTCGAGTACGCTCAATCTTCTAGATCGGAAGAGCA
+
FFFFFFFFFFFFFFFFFFFFFFFFFFFFFFFFFFFFFFFFFFFFF
@FS10000125:26:BPA73017-1023:1:1101:2890:1280 1:N:0:2
GCGGTAACTTCGTCGAGTACGCTCAAAAGAAAAGATCGGAAGAGC
+
FFFFFFFFFFFFFFFFFFFFFFFFFFFFFFFFFFFFFFFFFFFFF
@FS10000125:26:BPA73017-1023:1:1101:2940:1280 1:N:0:2
GCCGTAACTTCGTCGAGTACGCTCAAAAAAACAGATCGGAAGAGC
+
FFFFFFFFFFFFFFFFFFFFFFFFFFFFFFFFFFFFFFFFFFFFF
@FS10000125:26:BPA73017-1023:1:1101:3670:1280 1:N:0:2
TTGCTGAACTTCGTCGAGTACGCTCAAGTGGGTAGATCGGAAGAG
+
FFFFFFFFFFFFFFFFFFFFFFFFFFFFFFFFFFFFFFFFFFFFF
@FS10000125:26:BPA73017-1023:1:1101:3880:1280 1:N:0:2
GATCGAACTTCGTCGAGTATGCTCAAATTGTTAGATCGGAAGAGC
+
FFFFFFFFFFFFFFFFFFFFFFFFFFFFFFFFFFFFFFFFFFFFF
@FS10000125:26:BPA73017-1023:1:1101:3890:1280 1:N:0:2
TTTCATGAACTTCGTCGAGTACGCTCAATGAACAAGATCGGAAGA
+
FFFFFFFFFFFFFFFFFFFFFFFFFFFFFFFFFFFFFFFFFFFFF
@FS10000125:26:BPA73017-1023:1:1101:4180:1280 1:N:0:2
TTGAGAACTTCGTCGAGTACGCTCAATCAGTAAGATCGGAAGAGC
+
FFFFFFFFFFFFFFFFFFFFFFFFFFFFFFFFFFFFFFFFFFFFF
@FS10000125:26:BPA73017-1023:1:1101:4510:1280 1:N:0:2
TAGTCAACTTCGTCGAGTACGCTCAATACGGGAGATCGGAAGAGC
+
,FFFFF:FFFFFFFFFFFFFFFFFFF:FFFFFFFFFFFFFFFFFF
@FS10000125:26:BPA73017-1023:1:1101:5920:1280 1:N:0:2
GCGTTAACTTCGTCGAGTACGCTCAATATCTAAGATCGAAAGAGC
+
FFFFFFFFFFFFFFFFFFFFFFFFFFFFFFFFFFFFFFFFFFFFF
@FS10000125:26:BPA73017-1023:1:1101:6160:1280 1:N:0:2
TGCCAACTTCGTCGAGTACGCTCAAAAAGAAAGATCGGAAGAGCA
+
FFFFFFFFFFFFFFFFFFFFFFFFFFFFFFFFFFFFFFFFFFFFF
@FS10000125:26:BPA73017-1023:1:1101:6190:1280 1:N:0:2
TCGTTGAACTTCGTCGAGTACGCTCAATAGATAAGATCGGAAGAG
+
,F:FFFF,FFFF:FFFF,FFF:FFF,FF:FFF,F:FFF:FF,FFF
@FS10000125:26:BPA73017-1023:1:1101:6410:1280 1:N:0:2
TAGGGAACTTCGTCGAGTACGCTCAATATGGGAGATCGGAAGAGC
+
FFFFFFFFFFFFFFFFFFFFFFFFFF:FFFFFFFFFFFFFFFFFF
@FS10000125:26:BPA73017-1023:1:1101:6840:1280 1:N:0:2
TCTTAACTTCGTCGAGTACGCTCAAAGTCGGAGATCGGAAGAGCA
+
FFF:FFFFFFFFFFFFFFFFFFF:F,FFFF:F:FFFFF:FFFFFF
@FS10000125:26:BPA73017-1023:1:1101:7110:1280 1:N:0:2
GGCATAACTTCGTCGAGTACGCTCAAGAGGAAAGATCGGAAGAGC
+
FFFFFFFFFFFFFFFFFFFFFFFFFFFFFFFFFFFFFFFFFFFFF
@FS10000125:26:BPA73017-1023:1:1101:7160:1280 1:N:0:2
TTGTAAACTTCGTCGAGTACGCTCAAAAAAACAGATCGGAAGAGC
+
FFFFFFFFFFFFFFFFFFFFFFFFFFFFFFFFFFFFFFFFFFFFF
@FS10000125:26:BPA73017-1023:1:1101:7190:1280 1:N:0:2
TGGCAAACTTCGTCGAGTACGCTCAAGACTAGAGATCGGAAGAGC
+
FFFFFFFFFFFFFFFFFFFFFFFFFFFFFFFFFFFFFFFFFFFFF
@FS10000125:26:BPA73017-1023:1:1101:7260:1280 1:N:0:2
GCGATAACTTCGTCGAGTACGCTCAAAAAGGAAGATCGGAAGAGC
+
FFFFFFFFFFFFFFFFFFFFFFFFFFFFFFFFFFFFFFFFFFFFF
@FS10000125:26:BPA73017-1023:1:1101:7270:1280 1:N:0:2
GGGGTAACTTCGTCGAGTACGCTCAACAGATAAGATCGGAAGAGC
+
FFFFFFFFFFFFFFFFFFFFFFFFFFFFFFFFFFFFFFFFFFFFF
@FS10000125:26:BPA73017-1023:1:1101:7730:1280 1:N:0:2
GGGAACGAACTTCGTCGAGTACGCTCAAAAGTTAAGATCGGAAGA
+
::FFFFFFFFFFFFFFFFFFFFFFFFFFFFFFFFFFFFFFFFFFF
@FS10000125:26:BPA73017-1023:1:1101:7790:1280 1:N:0:2
TTGACTGGACTTCGTCGAGTACGCTCAATCCCTTAGATCGGAAGA
+
FFFFFFFFFFFFFFFFFFFFFFFFFFFFFFFFFFFFFFFFFFFFF
@FS10000125:26:BPA73017-1023:1:1101:8040:1280 1:N:0:2
GGGGACAACTTCGTCGAGTACGCTCAACACGGTAGATCGGAAGAG
+
FFFFFFFFFFFFFFFFFFFFFFFFFFFFFFFFFFFFFFFFFFFFF
@FS10000125:26:BPA73017-1023:1:1101:8880:1280 1:N:0:2
CCGCAAACTTCGTCGAGTACGCTCAACCAAATAGATCGGAAGAGC
+
FFFFFFFFFFFFFFFFFFFFFFFFFFFFFFFFFFFFFFFFFFFFF
@FS10000125:26:BPA73017-1023:1:1101:9930:1280 1:N:0:2
CCCGAAACTTCGTCGAGTACGCTCAACTAGTGAGATCGGAAGAGC
+
FFFFFFFFFFFFFFFFFFFFFFFFFFFFFFFFFFFFFFFFFFFFF
@FS10000125:26:BPA73017-1023:1:1101:10670:1280 1:N:0:2
CCGCTAACTTCGTCGAGTACGCTCAAAGTCCTAGATCGGAAGAGC
+
FFFFFFFFFFFFFFFFFFFFFFFFFFFFFFFFFFFFFFFFFFFFF
@FS10000125:26:BPA73017-1023:1:1101:10880:1280 1:N:0:2
TAGCAACTTCGTCGAGTACGCTCAACAGTTAAGATCGGAAGAGCA
+
FFFFFFFFFFFFFFFFFFFFFFFFFFFFFFFFFFFFFFFFFFFFF
@FS10000125:26:BPA73017-1023:1:1101:11090:1280 1:N:0:2
TTTGGGAACTTCGTCGAGTACGCTCAAAGACACAAGATCGGAAGA
+
FFFFFFFFFFFFFFFFFFFFFFFFFFFFFFFFFFFFFFFFFFFFF
@FS10000125:26:BPA73017-1023:1:1101:11440:1280 1:N:0:2
TCGATAACTTCGTCGAGTACGCTCAAATACTGAGATCGGAAGAGC
+
FFFFFFFFFFFFFFFFFFFFFFFFFFFFFFFFFFFFFFFFFFFFF
@FS10000125:26:BPA73017-1023:1:1101:11560:1280 1:N:0:2
GAGCAAACTTCGTCGAGTACGCTCAAGTTAAAAGATCGGAAGAGC
+
FFFFFFFFFFFFFFFFFFFFFFFFFFFFFFFFFFFFFFFFFFFFF
@FS10000125:26:BPA73017-1023:1:1101:11630:1280 1:N:0:2
GCGTAAACTTCGTCGAGTACGCTCAAGTTCCGAGATCGGAAGAGC
+
FFFFFFFFFFFFFFFFFFFFFFFFFFFFFFFFFFFFFFFFFFFFF
@FS10000125:26:BPA73017-1023:1:1101:12150:1280 1:N:0:2
TCTTGAACTTCGTCGAGTACGCTCAAGACGATAGATCGGAAGAGC
+
FFFFFFFFFFFFFFFFFFFFFFFFFFFFFFFFFFFFFFFFFFFFF
@FS10000125:26:BPA73017-1023:1:1101:12450:1280 1:N:0:2
TCATGAACTTCGTCGAGTACGCTCAAAGGAATAGATCGGAAGAGC
+
:FFFFFFFFFFFFFFFFFFFFFFFFFFFFFFFFFFFFFFFFFFFF
@FS10000125:26:BPA73017-1023:1:1101:12510:1280 1:N:0:2
TTTAACTTCGTCGAGTACGCTCAAGTTTGCAGATCGGAAGAGCAC
+
FFFFFFFFFFFFFFFFFFFFFFFFFFFFFFFFFFFFFFFFFFFFF
@FS10000125:26:BPA73017-1023:1:1101:12920:1280 1:N:0:2
TTGGTAACTTCGTCGAGTACGCTCAAATATCTAGATCGGAAGAGC
+
,,FFFFFFFFFFFFFFFFFFFFFFFFFF:F:FFFFFFFFFFFFFF
@FS10000125:26:BPA73017-1023:1:1101:13370:1280 1:N:0:2
CCGGAAACTTCGTCGAGTACGCTCAATGCGAAAGATCGGAAGAGC
+
FFFFFFFFFFFFFFFFFFFFFFFFFFFFFFFFFFFFFFFFFFFFF
@FS10000125:26:BPA73017-1023:1:1101:13740:1280 1:N:0:2
GGGTGAACTTCGTCGAGTACGCTCAAGACGCAAGATCGGAAGAGC
+
FFFFFFFFFFFFFFFFFFFFFFFFFFFFFFFFFFFFFFFFFFFFF
@FS10000125:26:BPA73017-1023:1:1101:14060:1280 1:N:0:2
TTGGAGTAACTTCGTCGAGTACGCTCAATTTGCCAGATCGGAAGA
+
F,F,F,F,:F::::F::FFFFF:FFFFF:F:,F,,F:::F:F,F,
@FS10000125:26:BPA73017-1023:1:1101:14620:1280 1:N:0:2
TTGGCAACTTCGTCGAGTACGCTCAATTTAAAAGATCGGAAGAGC
+
FFFFFFFFFFFFFFFFFFFFFFFFFFFFFFFFFFFFFFFFFFFFF
@FS10000125:26:BPA73017-1023:1:1101:15340:1280 1:N:0:2
TGGGAAAACTTCGTCGAGTACGCTCAAGGATCCAGATCGGAAGAG
+
FFFFFFFFFFFFFFFFFFFFFFFFFFFFFFFFFFFFFFFFFFFFF
@FS10000125:26:BPA73017-1023:1:1101:15440:1280 1:N:0:2
TTGACTGGACTTCGTCGAGTACGCTCAAGCTCTGAGATCGGAAGA
+
FFFFFFFFFFFFFFFFFFFFFFFFFFFFFFFFFFFFFFFFFFFFF
@FS10000125:26:BPA73017-1023:1:1101:15610:1280 1:N:0:2
GCGGTAACTTCGTCGAGTACGCTCAAATCAAAAGATCGGAAGAGC
+
FFFFFFFFFFFFFFFFFFFFFFFFFFFFFFFFFFFFFFFFFFFFF
@FS10000125:26:BPA73017-1023:1:1101:15810:1280 1:N:0:2
TTGTCGAACTTCGTCGAGTACGCTCAAATTCAGAGATCGGAAGAG
+
FFFFFFFFFFFFFFFFFFFFFFFFFFFFFFFFFFFFFFFFFFFFF
@FS10000125:26:BPA73017-1023:1:1101:15900:1280 1:N:0:2
CCGAAGCTTCGTCGAGTACGCTCAAGGGAGGAGATCGGAAGAGCA
+
FFFFFFFFFFFFFFFFFFFFFFFFFFFFFFFFFFFFFFFFFFFFF
@FS10000125:26:BPA73017-1023:1:1101:16160:1280 1:N:0:2
TCTTAAACTTCGTCGAGTACGCTCAAGGTGAAAGATCGGAAGAGC
+
FFFFFFFFFFFFFFFFFFFFFFFFFFFFFFFFFFFFFFFFFFFFF
@FS10000125:26:BPA73017-1023:1:1101:1420:1290 1:N:0:2
TCGACAACTTCGTCGAGTACGCTCAATGTATAAGATCGGAAGAGC
+
FFFFFFFFFFFFFFFFFFFFFFFFFFFFFFFFFFFFFFFFFFFFF
@FS10000125:26:BPA73017-1023:1:1101:2070:1290 1:N:0:2
GCGGGAACTTCGTCGAGTACGCTCAACATGAGAGATCGGAAGAGC
+
FFFFFFFFFFFFFFFFFFFFFFFFFFFFFFFFFFFFFFFFFFFFF
@FS10000125:26:BPA73017-1023:1:1101:4550:1290 1:N:0:2
TTGGAAACTTCGTCGAGTACGCTCAAGGGTCAAGATCGGAAGAGC
+
FFFFFFFFFFFFFFFFFFFFFFFFFFFFFFFFFFFFFFFFFFFFF
@FS10000125:26:BPA73017-1023:1:1101:4730:1290 1:N:0:2
TTGGCAACTTCGTCGAGTACGCTCAAATGAAAAGATCGGAAGAGC
+
FFFFFFFFFFFFFFFFFFFFFFFFFFFFFFFFFFFFFFFFFFFFF
@FS10000125:26:BPA73017-1023:1:1101:5550:1290 1:N:0:2
TCGGGAACTTCGTCGAGTACGCTCAAATGGTGAGATCGGAAGAGC
+
FFFFFFFFFFFFFFFFFFFFFFFFFFFFFFFFFFFFFFFFFFFFF
@FS10000125:26:BPA73017-1023:1:1101:6190:1290 1:N:0:2
TCGTTGAACTTCGTCGAGTACGCTCAATAGATAAGATCGGAAGAG
+
FFFFFFFFFFFFFFFFFFFFFFFFFFFFFFFFFFFFFFFFFFFFF
@FS10000125:26:BPA73017-1023:1:1101:6290:1290 1:N:0:2
TTTCAGGATCTTCGTCGAGTACGCTCAACTGTGAAGATCGGAAGA
+
FFFFFFFFFFFFFFFFFFFFFFFFFFFFFFFFFFFFFFFFFFFFF
@FS10000125:26:BPA73017-1023:1:1101:8650:1290 1:N:0:2
TTGTAACTTCGTCGAGTACGCTCAATGACTGAGATCGGAAGAGCA
+
FFFFFFFFFFFFFFFFFFFFF:FFFFFFFFFFFFFFFFFFFFFFF
@FS10000125:26:BPA73017-1023:1:1101:8700:1290 1:N:0:2
TTGAGGGGTGCCGTGAACTTCGTCGAGTACGCTCAAATAGGAAGA
+
FFFFFFFFFFFFFFFFFFFFFFFFFFFFFFFFFFFFFFFFFFFFF
@FS10000125:26:BPA73017-1023:1:1101:9080:1290 1:N:0:2
GCGGCAACTTCGTCGAGTACGCTCAACTGTCGAGATCGGAAGAGC
+
:F,FFFFFFFFFFFFFFFFFFFFFFFFF:FFFFFFFFFFFFFFFF
@FS10000125:26:BPA73017-1023:1:1101:9920:1290 1:N:0:2
TTGACTGGACTTCGTCGAGTACGCTCAAGACAAGAGATCGGAAGA
+
FFFFFFFFFFFFFFFFFFFFFFFFFFFFFFFFFFFFFFFFFFFFF
@FS10000125:26:BPA73017-1023:1:1101:10410:1290 1:N:0:2
GCGTTAACTTCGTCGAGTACGCTCAAATCCTTAGATCGGAAGAGC
+
FFFFFFFFFFFFFFFFFFFFFFFFFFFFFFFFFFFFFFFFFFFFF
@FS10000125:26:BPA73017-1023:1:1101:10480:1290 1:N:0:2
GCGTTAACTTCGTCGAGTACGCTCAAATCCTTAGATCGGAAGAGC
+
,FFFFFFFFFFFFFFFFFFFFFFF:FFFFFFFFFFFFFFFFFFFF
@FS10000125:26:BPA73017-1023:1:1101:10740:1290 1:N:0:2
TTGACTGGACTTCGTCGAGTACGCTCAATCGAGAAGATCGGAAGA
+
FFFFFFFFFFFFFFFFFFFFFFFFFFFFFFFFFFFFFFFFFFFFF
@FS10000125:26:BPA73017-1023:1:1101:10980:1290 1:N:0:2
TTGACTGGACTTCGTCGAGTACGCTCAAAACCAAAGATCGGAAGA
+
FFFFFF::FF::FFFF:FFFFF:F:F:FFFFFF,,FFFFFFFFFF
@FS10000125:26:BPA73017-1023:1:1101:11070:1290 1:N:0:2
TTGGCCAAACTTCGTCGAGTACGCTCAAACTGTTAGATCGGAAGA
+
FFFFFFFFFFFFFFFFFFFFFFFFFFFFFFFFFFFFFFFFFFFFF
@FS10000125:26:BPA73017-1023:1:1101:11610:1290 1:N:0:2
TTGCACATCTTCGTCGAGTACGCTCAAAAAGAGAGATCGGAAGAG
+
FFFFFFFFFFFFFFFFFFFFFFFFFFFFFFFFFFFFFFFFFFFFF
@FS10000125:26:BPA73017-1023:1:1101:12270:1290 1:N:0:2
GCGGTAACTTCGTCGAGTACGCTCAATTGTATAGATCGGAAGAGC
+
FFFFFFFFFFFFFFFFFFFFFFFFFFFFFFFFFFFFFFFFFFFFF
@FS10000125:26:BPA73017-1023:1:1101:12690:1290 1:N:0:2
TTGGGAACTTCGTCGAGTACGCTCAAAAGGAAAGATCGGAAGAGC
+
FFFFFFFFFFFFFFFFFFFFFFFFFFFFFFFFFFFFFFFFFFFFF
@FS10000125:26:BPA73017-1023:1:1101:13070:1290 1:N:0:2
TCTTCGTCGAGTACGCTCAATGTAAAAGATCGGAAGAGCACACGT
+
FFFFFFFFFFFFFFFFFFFFFFFFFFFFFFFFFFFFFFFFFFFFF
@FS10000125:26:BPA73017-1023:1:1101:13390:1290 1:N:0:2
TCTATCAACTTCGTCGAGTACGCTCAATATATGAGATCGGAAGAG
+
FFFFFFFFFFFFFFFFFFFFFFFFFFFFFFFFFFFFFFFFFFFFF
@FS10000125:26:BPA73017-1023:1:1101:13680:1290 1:N:0:2
TCGTTAACTTCGTCGAGTACGCTCAAAACGAAAGATCGGAAGAGC
+
FFFFFFFFFFFFFFFFFFFFFFFFFFFFFFFFFFFFFFFFFFFFF
@FS10000125:26:BPA73017-1023:1:1101:14300:1290 1:N:0:2
TTGACTGGACTTCGTCGAGTACGCTCAAGTAACTAGATCGGAAGA
+
FFFFFFFFFFFFFFFFFFFFFFFFFFFFFFFFFFFFFFFFFFFFF
@FS10000125:26:BPA73017-1023:1:1101:14490:1290 1:N:0:2
CTGGAACTTCGTCGAGTACGCTCAAAATTGTAGATCGGAAGAGCA
+
FFFFFFFFFFFFFFFFFFFFFFFFFFFFFFFFFFFFFFFFFFFFF
@FS10000125:26:BPA73017-1023:1:1101:15420:1290 1:N:0:2
GGGCTAACTTCGTCGAGTACGCTCAACGAATAAGATCGGAAGAGC
+
FFFFFFFFFFFFFFFFFFFFFFFFFFFFFFFFFFFFFFFFFFFFF
@FS10000125:26:BPA73017-1023:1:1101:15540:1290 1:N:0:2
TTGACTGGACTTCGTCGAGTATGCTCAAGTTATTAGATCGGAAGA
+
FFFFFFFFFFFFFFFFFFFFFFFFFFFFFFFFFFFFFFFFFFFFF
@FS10000125:26:BPA73017-1023:1:1101:1070:1300 1:N:0:2
GCGGGAACTTCGTCGAGTACGCTCAATTTACGAGATCGGAAGAGC
+
FFFFFFFFFFFFFFFFFFFFFFFFFFFFFFFFFFFFFFFFFFFFF
@FS10000125:26:BPA73017-1023:1:1101:1460:1300 1:N:0:2
TAGGAACTTCGTCGAGTACGCTCAAAATATTAGATCGGAAGAGCA
+
FFFFFFFFFFFFFFFFFFFFFFFFFFFFFFFFFFFFFFFFFFFFF
@FS10000125:26:BPA73017-1023:1:1101:1720:1300 1:N:0:2
CCGCAAACTCCGTCGAGTACGCTCAAAAAGGTAGATCGGAAGAGC
+
FFFFFFFFF:FFFFFFFFFFFFFFFF:F:,,,FFFFFFFFFFFFF
@FS10000125:26:BPA73017-1023:1:1101:1740:1300 1:N:0:2
GAGCCTAAAACTTCGTCGAGTACGCTCAACTTAGTAGATCGGAAG
+
FFFFFFFFFFFFFFFFFFFFFFFFFFFFFFFFFFFFFFFFFFFFF
@FS10000125:26:BPA73017-1023:1:1101:2270:1300 1:N:0:2
CCGACAACTTCGTCGAGTACGCTCAAGTTTAAAGATCGGAAGAGC
+
FF:FFFFFFFFFFF:FFFFFFFFFFFFFFFFFFFFFFFF:,FFFF
@FS10000125:26:BPA73017-1023:1:1101:3220:1300 1:N:0:2
TTGCTCAACTTCGTCGAGTACGCTCAAATGCAGAGATCGGAAGAG
+
FFFFFFFFFFFFFFFFFFFFFFFFFFFFFFFFFFFFFFFFFFFFF
@FS10000125:26:BPA73017-1023:1:1101:3310:1300 1:N:0:2
GGGTTAACTTCGTCGAGTACGCTCAACGGAAAAGATCGGAAGAGC
+
FFFFFFFFFFFFFFFFFFFFFFFFFFFFFFFFFFFFFFFFFFFFF
@FS10000125:26:BPA73017-1023:1:1101:3620:1300 1:N:0:2
GCGCCAACTTCGTCGAGTACGCTCAATAATGCAGATCGGAAGAGC
+
FFFFFFFFFFFFFFFFFFFFFFFFFFFFFFFFFFFFFFFFFFFFF
@FS10000125:26:BPA73017-1023:1:1101:4700:1300 1:N:0:2
GCGAGAACTTCGTCGAGTACGCTCAAGTTGACAGATCGGAAGAGC
+
FFFFFFFFFFFFFFFFFFFFFFFFFFFFFFFFFFFFFFFFFFFFF
@FS10000125:26:BPA73017-1023:1:1101:5140:1300 1:N:0:2
TTGACTGGACTTCGTCGAGTACGCTCAATCCGATAGATCGGAAGA
+
FFFFFFFFFFFFFFFFFFFFFFFFFFFFFFFFFFFFFFFFFFFFF
@FS10000125:26:BPA73017-1023:1:1101:6640:1300 1:N:0:2
TTGACTGGACTTCGTCGAGTACGCTCAACTACAAAGATCGGAAGA
+
FFFFFFFFFFFFFFFFFFFFFFFFFFFFFFFFFFFFFFFFFFFFF
@FS10000125:26:BPA73017-1023:1:1101:7110:1300 1:N:0:2
GCGCCAACTTCGTCGAGTACGCTCAAGAACGGAGATCGGAAGAGC
+
FFFFFFFFFFFFFFFFFFFFFFFFFFFFFFFFFFFFFFFFFFFFF
@FS10000125:26:BPA73017-1023:1:1101:7520:1300 1:N:0:2
TTGGTAACTTCGTCGAGTACGCTCAAATACCCAGATCGGAAGAGC
+
FFFFFFFFFFFFFFFFFFFFFFFFFFFFFFFFFFFFFFFFFFFFF
@FS10000125:26:BPA73017-1023:1:1101:7900:1300 1:N:0:2
TTTACAACTTCGTCGAGTACGCTCAAATATATAGATCGGAAGAGC
+
F:FFFFFFFFFFFFFFFFFFFFFFFFFFFFFFFFFFFFFFFFFFF
@FS10000125:26:BPA73017-1023:1:1101:7970:1300 1:N:0:2
GCGTCAACTTCGTCGAGTACGCTCAAGATCGGAGATCGGAAGAGC
+
FFFFFFFFFFFFFFFFFFFFFFFFFFFFFFFFFFFFFFFFFFFFF
@FS10000125:26:BPA73017-1023:1:1101:8040:1300 1:N:0:2
TAGAGAGAACTTCTTGTCGAGTACGCTCAACGCCAAAGATCGGAA
+
FFFFFFFFFFFFFFFFFFFFFFFFFFFFFFFFFFFFFFFFFFFFF
@FS10000125:26:BPA73017-1023:1:1101:8080:1300 1:N:0:2
CCGATCGGAAGAGCACACGTCTGAACTCCAGTCACCGAATTGCAT
+
FFFFFFFFFFFFFFFFFFFFFFFFFFFFFFFFFFFFFFFFFFFFF
@FS10000125:26:BPA73017-1023:1:1101:8090:1300 1:N:0:2
GGGGACAACTTCGTCGAGTACGCTCAACACGGTAGATCGGAAGAG
+
FFFFFFFFFFFFFFFFFFFFFFFFFFFFFFFFFFFFFFFFFFFFF
@FS10000125:26:BPA73017-1023:1:1101:8360:1300 1:N:0:2
GCGTTATCTTCGTCGAGTACGCTCAACTATAAAGATCGGAAGAGC
+
FFFFFFFFFFFFFFFFFFFFFFFFFFFFFFFFFFFFFFFFFFFFF
@FS10000125:26:BPA73017-1023:1:1101:8580:1300 1:N:0:2
ACTTTGCAACTTCGTCGAGTACGCTCAAAACGTGAGATCGGAAGA
+
FFFFFFFFFFFFFFFFFFFFFFFFFFFFFFFFFFFFFFFFFFFFF
@FS10000125:26:BPA73017-1023:1:1101:8900:1300 1:N:0:2
TCGCAAACTTCGTCGAGTACGCTCAATTAATTAGATCGGAAGAGC
+
FFFFFFFFFFFFFFFFFFFFFFFFFFFFFFFFFFFFFFFFFFFFF
@FS10000125:26:BPA73017-1023:1:1101:9240:1300 1:N:0:2
GTGGAAACTTCGTCGAGTACGCTCAACTATAAAGATCGGAAGAGC
+
F,,,F:F:FFF:FFFFFFFFFFFF:FF:FFFFFFFFFFFFFF:FF
@FS10000125:26:BPA73017-1023:1:1101:9410:1300 1:N:0:2
TTGCTTGCAACTTCGTCGAGTACGCTCAAAAACTGAGATCGGAAG
+
,F:FFFFFFFFFFFFFFFF:FF,FFFFFFFF:FFFFFFFFFFFFF
@FS10000125:26:BPA73017-1023:1:1101:9470:1300 1:N:0:2
TGGTAAACTTCGTCGAGTACGCTCAAGTGAATAGATCGGAAGAGC
+
F,FF,FFFFFFFFFFFFFFFFFFFFFF:,F::FFFFFFFFFFFFF
@FS10000125:26:BPA73017-1023:1:1101:9640:1300 1:N:0:2
TTGACTGGACTTCGTCGAGTACGCTCAACCGATTAGATCGGAAGA
+
FFFFFFFFFFFFFFFFFFFFFFFFFFFFFFFFFFFFFFFFFFFFF
@FS10000125:26:BPA73017-1023:1:1101:9710:1300 1:N:0:2
TTGGATTAACTTCGTCGAGTACGCTCAATTTAATAGATCGGAAGA
+
,FFFFFFFFFFFFFFFFFFFFFFFFFFFFFFFFFFFFFFFFFFFF
@FS10000125:26:BPA73017-1023:1:1101:10690:1300 1:N:0:2
GAGTTAACTTCGTCGAGTACGCTCAAGGGGTTAGATCGGAAGAGC
+
,,F,F:FFFFFFFFFFFFFFFFFFFFFFFFF:FFFFFFFFFFFFF
@FS10000125:26:BPA73017-1023:1:1101:10810:1300 1:N:0:2
TAGACAACTTCGTCGAGTACGCTCAAGAGCTCAGATCGGAAGAGC
+
FFFFFFFFFFFFFFFFFFFFFFFFFFFFFFFFFFFFFFFFFFFFF
@FS10000125:26:BPA73017-1023:1:1101:10830:1300 1:N:0:2
TCGACAACTTCGTCGAGTACGCTCAATACCCAAGATCGGAAGAGC
+
FFFFFFFFFFFFFFFFFFFFFFFFFFFFFFFFFFFFFFFFFFFFF
@FS10000125:26:BPA73017-1023:1:1101:10850:1300 1:N:0:2
TCGTCAACTTCGTCGAGTACGCTCAACATGATAGATCGGAAGAGC
+
FFFFFFFFFFFFFFFFFFFFFFFFFFFFFFFFFFFFFFFFFFFFF
@FS10000125:26:BPA73017-1023:1:1101:10900:1300 1:N:0:2
TCGCCAACTTCGTCGAGTACGCTCAAGATGTGAGATCGGAAGAGC
+
FFFF,:FF,FFF:F,FFF:FFF:F:FFF:FFFFFFFFFFFFFFFF
@FS10000125:26:BPA73017-1023:1:1101:12050:1300 1:N:0:2
TTGGTAACTTCGTCGAGTACGCTCAATGGAAGAGATCGGAAGAGC
+
FFFFFFFFFFFFFFFFFFFFFFFFFFFFFFFFFFFFFFFFFFFFF
@FS10000125:26:BPA73017-1023:1:1101:12450:1300 1:N:0:2
GGGTAAACTTCGTCGAGTACGCTCAATGATGCAGATCGGAAGAGC
+
:FFFFFFFFFFFFFFFFFFFFFFFFFFFFFFFFFFFFFFFFFFFF
@FS10000125:26:BPA73017-1023:1:1101:12640:1300 1:N:0:2
TCTGAACTTCGTCGAGTACGCTCAATGTGGTAGATCGGAAGAGCA
+
FFFFFFFFFFFFFFFFFFFFFFFFFFFFFFFFFFFFFFFFFFFFF
@FS10000125:26:BPA73017-1023:1:1101:12980:1300 1:N:0:2
TTGACTGGACTTCGTCGAGTACGCTCAATTAGACAGATCGGAAGA
+
FFFFFFFFFFFFFFFFFFFFFFFFFFFFFFFFFFFFFFFFFFFFF
@FS10000125:26:BPA73017-1023:1:1101:13660:1300 1:N:0:2
CCGATAACTTCGTCGAGTACGCTCAATAGAAAAGATCGGAAGAGC
+
FFFFFFFFFFFFFFFFFFFFFFFFFFFFFFFFFFFFFFFFFFFFF
@FS10000125:26:BPA73017-1023:1:1101:14660:1300 1:N:0:2
CCGCGAACTTCGTCGAGTACGCTCAATATTCAAGATCGGAAGAGC
+
FF:FFFFFFFFFFFFFFFFFFFFFFFFFFFFFFFFFFFFFFFFFF
@FS10000125:26:BPA73017-1023:1:1101:15430:1300 1:N:0:2
ACTGACCAACTTCGTCGAGTACGCTCAATCAGGTAGATCGGAAGA
+
FFFFFFFFFFFFFFFFFFFFFFFFFFFFFFFFFFFFFFFFFFFFF
@FS10000125:26:BPA73017-1023:1:1101:15620:1300 1:N:0:2
TCGCAAACTTCGTCGAGTACGCTCAACAGTTGAGATCGGAAGAGC
+
FFFF:FFFFFFFFFFFFFFFFFFFFF,FF,,:FFFFFFFFFFFFF
@FS10000125:26:BPA73017-1023:1:1101:15670:1300 1:N:0:2
CCGTCTACTTCGTCGAGTACGCTCAAAAAGTCAGATCGGAAGAGC
+
FFFFFFFFFFFFFFFFFFFFFFFFFFFFFFFFFFFFFFFFFFFFF
@FS10000125:26:BPA73017-1023:1:1101:16210:1300 1:N:0:2
GGCAACTTCGTCGAGTACGCTCAAAAATTCAGATCGGAAGAGCAC
+
,:FFFFFFFFFFFFFFFFFFFFFFFFFFFFFFFFFFFFFFFFFFF
@FS10000125:26:BPA73017-1023:1:1101:16240:1300 1:N:0:2
CCTTAAACTTCGTCGAGTACGCTCAATTTATAAGATCGGAAGAGC
+
FF,,,,FF:,FF:F:,FFF:FFFF:,FFF:F,FFFF:F:FFFFFF
@FS10000125:26:BPA73017-1023:1:1101:1510:1310 1:N:0:2
ACGCAACTTCGTCGAGTACGCTCAACATGAAAGATCGGAAGAGCA
+
FFFFFFFFFFFFFFFFFFFFFFFFFFFFFFFFFFFFFFFFFFFFF
@FS10000125:26:BPA73017-1023:1:1101:1700:1310 1:N:0:2
CAGCCAACTTCGTCGAGTACGCTCAAGAATTCAGATCGGAAGAGC
+
FFFFFFFFFFFFFFFFFFFFFFFFFFFFFFFFFFFFFFFFFFFFF
@FS10000125:26:BPA73017-1023:1:1101:1710:1310 1:N:0:2
CTGGGTTAACTTCGTCGAGTACGCTCATAGTCCAGATCGGAAGAG
+
FFFFFFFFFFFFFFFFFFFFFFFFFFFFFFFFFFFFFFFFFFFFF
@FS10000125:26:BPA73017-1023:1:1101:2440:1310 1:N:0:2
GGGGCTAAACTTCGTCGAGTACGCTCAAAGTGGAAGATCGGAAGA
+
FFFFFFFFFFFFFFFFFFFFFFFFFFFFFFFFFFFFFFFFFFFFF
@FS10000125:26:BPA73017-1023:1:1101:2890:1310 1:N:0:2
GGGAAGCAACTTCGTCGAGTACGCTCAATAGGTGAGATCGGAAGA
+
FFFFFFFFFFFFFFFFFFFFFFFFFFFFFFFFFFFFFFFFFFFFF
@FS10000125:26:BPA73017-1023:1:1101:3870:1310 1:N:0:2
CCGGAACTTCGTCGAGTACGCTCAATCTCACAGATCGGAAGAGCA
+
FFFFFFFFFFFFFFFFFFFFFFFFFFFFFFFFFFFFFFFFFFFFF
@FS10000125:26:BPA73017-1023:1:1101:5720:1310 1:N:0:2
TTGACTGGACTTCGTCGAGTACGCTCAAGGAATGAGATCGGAAGA
+
FFFFFFFFFFFFFFFFFFFFFFFFFFFFFFFFFFFFFFFFFFFFF
@FS10000125:26:BPA73017-1023:1:1101:6140:1310 1:N:0:2
TCGGGAACTTCGTCGAGTACGCTCAACAGGAAAGATCGGAAGAGC
+
:FFFFFFFFFFFFFFFFFFFFFFFFFFFFFFFFFFFFFFFFFFFF
@FS10000125:26:BPA73017-1023:1:1101:6160:1310 1:N:0:2
TTGCTAAACTTCGTCGAGTACGCTCAAAGTAAGAGATCGGAAGAG
+
FFFFFFFFFFFFFFFFFFFFFFFFFFFFFFFFFFFFFFFFFFFFF
@FS10000125:26:BPA73017-1023:1:1101:6740:1310 1:N:0:2
GGGTTAACTTCGTCGAGTACGCTCAATGAATTAGATCGGAAGAGC
+
FFFFFFFFFFFFFFFFFFFFFFFFFFFFFFFFFFFFFFFFFFFFF
@FS10000125:26:BPA73017-1023:1:1101:7300:1310 1:N:0:2
TTGAGTAAACTTCGTCGAGTACGCTCAAGCATTGAGATCGGAAGA
+
FFFFFFFFFFFFFFFFFFFFFFFFFFFFFFFFFFFFFFFFFFFFF
@FS10000125:26:BPA73017-1023:1:1101:7390:1310 1:N:0:2
TCGCTAACTTCGTCGAGTACGCTCAAACAATAAGATCGGAAGAGC
+
FFFFFFFFFFFFFFFFFFFFFFFFFFFFFFFFFFFFFFFFFFFFF
@FS10000125:26:BPA73017-1023:1:1101:7720:1310 1:N:0:2
AAGGGAAAAACTTTCGTCGAGTACGCTCAATCAATTAGATCGGAA
+
FFFFFFFFFFFFFFFFFFFFFFFFFFFFFFFFFFFFFFFFFFFFF
@FS10000125:26:BPA73017-1023:1:1101:7800:1310 1:N:0:2
TTGACTGGACTTCGTCGAGTACGCTCAAGAGACAAGATCGGAAGA
+
FFFFFFFFFFFFFFFFFFFFFFFFFFFFFFFFFFFFFFFFFFFFF
@FS10000125:26:BPA73017-1023:1:1101:7870:1310 1:N:0:2
CTGATGTAACTTCGTCGAGTACGCTCAACATGTTAGATCGGAAGA
+
FFFFFFFFFFFFFFFFFFFFFFFFFFFFFFFFFFFFFFFFFFFFF
@FS10000125:26:BPA73017-1023:1:1101:10820:1310 1:N:0:2
GGGTCAACTTCGTCGAGTACGCTCAAAATAGTAGATCGGAAGAGC
+
FFFFFFFFFFFFFFFFFFFFFFFFFFFFFFFFFFFFFFFFFFFFF
@FS10000125:26:BPA73017-1023:1:1101:10870:1310 1:N:0:2
CCGGAATCTTCGTCGAGTACGCTCAATTTTCTAGATCGGAAGAGC
+
FFFFFFFFFFFFFFFFFFFFFFFFFFFFFFFFFFFFFFFFFFFFF
@FS10000125:26:BPA73017-1023:1:1101:11150:1310 1:N:0:2
GCGGTAACTTCGTCGAGTACGCTCAAGACCAAAGATCGGAAGAGC
+
,FFFFFFFFFFFFFFFFFFFFFFFFFF:FF,FFFFFFFFFFFFFF
@FS10000125:26:BPA73017-1023:1:1101:11220:1310 1:N:0:2
TAGTGAACCTCGTCGAGTACGCTCAATCTATAAGATCGGAAGAGC
+
FFFFFFFFFFFFFFFFFFFFFFFFFFFFFFFFFFFFFFFFFFFFF
@FS10000125:26:BPA73017-1023:1:1101:12290:1310 1:N:0:2
CTGATAACTTCGTCGAGTACGCTCAATTATATAGATCGGAAGAGC
+
FFFF:F:F:FFFFFFFFF,:FFF,::FFFF,FF,,:FF:FFFF,F
@FS10000125:26:BPA73017-1023:1:1101:13200:1310 1:N:0:2
TTGACTGGACTTCGTCGAGTACGCTCAAGTTATGAGATCGGAAGA
+
FFFFFFFFFFFFFFFFFFFFFFFFFFFFFFFFFFFFFFFFFFFFF
@FS10000125:26:BPA73017-1023:1:1101:13280:1310 1:N:0:2
TCGCTAACTTCGTCGAGTACGCTCAAGGATGAAGATCGGAAGAGC
+
FFFFFFFFFFFFFFFFFFFFFFFFFFFFFFFFFFFFFFFFFFFFF
@FS10000125:26:BPA73017-1023:1:1101:13360:1310 1:N:0:2
TCGCTAACTTCGTCGAGTACGCTCAAGGATGAAGATCGGAAGAGC
+
FFFFFFFFFFFFFFFFFFFFFFFFFFFFFFFFFFFFFFFFFFFFF
@FS10000125:26:BPA73017-1023:1:1101:13700:1310 1:N:0:2
CCCCAACTCTTCGTCGAGTACGCTCAATCCAAAAGATCGGAAGAG
+
FFFFFFFFFFFFFFFFFFFFFFFFFFFFFFFFFFFFFFFFFFFFF
@FS10000125:26:BPA73017-1023:1:1101:13740:1310 1:N:0:2
AATAGAACTTCGTCGAGTACGCTCAAGCATTAAGATCGGAAGAGC
+
,:::FFFFFFFFFF,:F:FFFFFFFF:FF,FFFF:FFFFFFFFFF
@FS10000125:26:BPA73017-1023:1:1101:14810:1310 1:N:0:2
TTGACTGGACTTCGTCGAGTACGCTCAACCTAAGAGATCGGAAGA
+
FFFFFFFFFFFFFFFFFFFFFFFFFFFFFFFFFFFFFFFFFFFFF
@FS10000125:26:BPA73017-1023:1:1101:15060:1310 1:N:0:2
TTGACTGGACTTCGTCGAGTACGCTCAACCTCGTAGATCGGAAGA
+
FFFFFFFFFFFFFFFFFFFFFFFFFFFFFFFFFFFFFFFFFFFFF
@FS10000125:26:BPA73017-1023:1:1101:15300:1310 1:N:0:2
TTGACTGGACTTCGTCGAGTACGCTCAACACGAGAGATCGGAAGA
+
FFFFFFFFFFFFFFFFFFFFFFFFFFFFFFFFFFFFFFFFFFFFF
@FS10000125:26:BPA73017-1023:1:1101:16250:1310 1:N:0:2
TCGCTCAACTTCGTCGAGTACGCTCAATGCCGGAGATCGGAAGAG
+
FFFFFFFFFFFFFFFFFFFFFFFFFFFFFFFFFFFFFFFFFFFFF
@FS10000125:26:BPA73017-1023:1:1101:16370:1310 1:N:0:2
TCGGGTAACTTCGTCGAGTACGCTCAACCCAGGAGATCGGAAGAG
+
FFFFFFFFFFFFFFFFFFFFFFFFFFFFFFFFFFFFFFFFFFFFF
@FS10000125:26:BPA73017-1023:1:1101:1260:1320 1:N:0:2
TTGTCCAACTTCGTCGAGTACGCTCAAAACTACAGATCGGAAGAG
+
F,F,FFFFFFFFFFFFFFFFFFFFF:FFFFFFFFFFFFFFFFFFF
@FS10000125:26:BPA73017-1023:1:1101:1390:1320 1:N:0:2
TTGACTGAACTTCGTCGAGTACGCTCAAGAATAAAGATCGGAAGA
+
FFFFFFFFFFFFFFFFFF:FFFFFFFFFFFFFFFFFFFFFFFFFF
@FS10000125:26:BPA73017-1023:1:1101:1480:1320 1:N:0:2
TTGAAGAACTTCGTCGAGTACGCTCAACTTCAGAGATCGGAAGAG
+
FFFFFFFFFFFFFFFFFFFFFFFFFFFFFFFFFFFFFFFFFFFFF
@FS10000125:26:BPA73017-1023:1:1101:2220:1320 1:N:0:2
CTGGCACAAACTTCGTCGAGTACGCTCAACAAATGAGATCGGAAG
+
FFFFFFFFFFFFFFFFFFFFFFFFFFFFFFFFFFFFFFFFFFFFF
@FS10000125:26:BPA73017-1023:1:1101:2280:1320 1:N:0:2
TGGAAGGAACTTCGTCGAGTACGGTCAAGCGTTAAGATCGGAAGA
+
FFFFFFFFFFFFFFFFFFFFFFFFFFFFFFFFFFFFFFFFFFFFF
@FS10000125:26:BPA73017-1023:1:1101:2830:1320 1:N:0:2
CCGGTAACTTGTCGAGTACGCTCAATCGTTTAGATCGGAAGAGCA
+
FFFFFFFFFFFFFFFFFFFFFFFFFFFFFFFFFFFFFFFFFFFFF
@FS10000125:26:BPA73017-1023:1:1101:2860:1320 1:N:0:2
TAGTTAACTTCGTCGAGTACGCTCAATTACTGAGATCGGAAGAGC
+
FFFFFFFFFFFFFFFFFFFFFFFFFFFFFFFFFFFFFFFFFFFFF
@FS10000125:26:BPA73017-1023:1:1101:2990:1320 1:N:0:2
TTGACTGGACTTCGTCGAGTACGCTCAACCAAACAGATCGGAAGA
+
FFFFFFFFFFFFFFFFFFFFFFFFFFFFFFFFFFFFFFFFFFFFF
@FS10000125:26:BPA73017-1023:1:1101:3570:1320 1:N:0:2
TCGCCAACTTCGTCGAGTACGCTCAACACTGTAGATCGGAAGAGC
+
,FFFFFFFFFFFFFFFFFFFFFFFFFFFFFFFFFFFFFFFFFFFF
@FS10000125:26:BPA73017-1023:1:1101:3970:1320 1:N:0:2
TGGCAAACTTCGTCGAGTACGCTCAAGGTCTAAGATCGGAAGAGC
+
FFFFFFFFFFFFFFFFFFFFFFFFFFFFFFFFFFFFFFFFFFFFF
@FS10000125:26:BPA73017-1023:1:1101:6370:1320 1:N:0:2
CCGGCAACTTCGTCGAGTACGCTCAACAATCCAGATCGGAAGAGC
+
FFFFFFFFFFFFFFFFFFFFFFFFFFFFFFFFFFFFFFFFFFFFF
@FS10000125:26:BPA73017-1023:1:1101:6850:1320 1:N:0:2
TTGACTGGAGTTCGTCGAGTACGCTCAAATCGGAAGATCGGAAGA
+
FF:FFFFFFF:FFFFFFFFFFFFFFFFFFFFFFFFFFFFFFFFFF
@FS10000125:26:BPA73017-1023:1:1101:7230:1320 1:N:0:2
GCGGGATCCTTCGTCGAGTACGCTCAAGGTGTTAGATCGGAAGAG
+
:FFFFFFFFFFFFFFFFFFFFFFFFFFFFFFFFFFFFFFFFFFFF
@FS10000125:26:BPA73017-1023:1:1101:7710:1320 1:N:0:2
TGGTAACTTCGTCGAGTACGCTCAAAAAACAAGATCGGAAGAGCA
+
F:F:FFF:FFFFFFF:FFFF:FF:F,FF,FFF:FFF:F,FFFFFF
@FS10000125:26:BPA73017-1023:1:1101:7730:1320 1:N:0:2
TTTATAACTTCGTCGAGTACGCTCAAATATATAGATCGGAAGAGC
+
FFFFFFFFFFFFFFFFFFFFFFFFFFFFFFFFFFFFFFFFFFFFF
@FS10000125:26:BPA73017-1023:1:1101:7910:1320 1:N:0:2
TCGAAAACTTCGTCGAGTACGCTCAACATTCTAGATCGAAAGAGC
+
FFFFFFFFFFFFFFFFFFFFFFFFFFFFFFFFFFFFFFFFFFFFF
@FS10000125:26:BPA73017-1023:1:1101:8990:1320 1:N:0:2
GCGTAAACTTCGTCGAGTACGCTCAAAATTATAGATCGGAAGAGC
+
FFFFFFFFFFFFFFFFFFFFFFFFFFFFFFFFFFFFFFFFFFFFF
@FS10000125:26:BPA73017-1023:1:1101:11400:1320 1:N:0:2
TTGATCAACTTCGTCGAGTACGCTCAAAAGATAAGATCGGAAGAG
+
FFFFFFFFFFFFFFFFFFFFFFFFFFFFFFFFFFFFFFFFFFFFF
@FS10000125:26:BPA73017-1023:1:1101:11630:1320 1:N:0:2
GCGATAACTTCGTCGAGTACGCTCAAAAATTAAGATCGGAAGAGC
+
,F,FFFFFFFF,F:::,FFF,FF:,,::F:FF,,FF:::,,F,F,
@FS10000125:26:BPA73017-1023:1:1101:11690:1320 1:N:0:2
CCGCAAACTTCGTCGAGTACGCTCAAACAGTAAGATCGGAAGAGC
+
FFFFFFFFFFFFFFFFFFFFFFFFFFFFFFFFFFFFFFFFFFFFF
@FS10000125:26:BPA73017-1023:1:1101:12690:1320 1:N:0:2
ATGCAACTTCGTCGAGTACGCTCAAGTCCATAGATCGGAAGAGCA
+
F:FFFFFFFFFFFFFFFFFFFFFFFFFFFFFFFFFFFFFFFFFFF
@FS10000125:26:BPA73017-1023:1:1101:12700:1320 1:N:0:2
GGGCTAACTTCGTCGAGTACGCTCAATGGCAGAGATCGGAAGAGC
+
FFFFFFFFFFFFFFFFFFFFFFFFFFFFFFFFFFFFFFFFFFFFF
@FS10000125:26:BPA73017-1023:1:1101:13230:1320 1:N:0:2
TCGGTAACTTCGTCGAGTACGCTCAAAAGATTAGATCGGAAGAGC
+
FFFFFFFFFFFFFFFFFFFFFFFFFFFFFFFFFFFFFFFFFFFFF
@FS10000125:26:BPA73017-1023:1:1101:13250:1320 1:N:0:2
TCTGAGATCTTCGTCGAGTACGCTCAAATTCAAAGATCGGAAGAG
+
,F::FF:FFF,FFFFFFFFFF:FFFF,:FFFFFFFFFFFFFFFFF
@FS10000125:26:BPA73017-1023:1:1101:13940:1320 1:N:0:2
TCGGTAACTTCGTCGAGTACGCTCAAACAGTAAGATCGGAAGAGC
+
FFFFFFFFFFFFFFFFFFFFFFFFFFFFFFFFFFFFFFFFFFFFF
@FS10000125:26:BPA73017-1023:1:1101:15120:1320 1:N:0:2
GGGCAAACTTCGTCGAGTACGCTCAAGGTAGGAGATCGGAAGAGC
+
FFFFFFFFFFFFFFFFFFFFFFFFFFFFFFFFFFFFFFFFFFFFF
@FS10000125:26:BPA73017-1023:1:1101:15210:1320 1:N:0:2
TTGACTGGACTTCGTCGAGTACGCTCAACGGAAAAGATCGGAAGA
+
FFFFFF:,F:,FF,FF,F:FF:,F::,F,,F,,,,,FF:,FFF:F
@FS10000125:26:BPA73017-1023:1:1101:15580:1320 1:N:0:2
TAGCAACTTCGTCGAGTACGCTCAAAGGTCAAGATCGGAAGAGCA
+
FFFFFFFFFFFFFFFFFFFFFFF:FFFFFFFFFFFFFFFFFFFFF
@FS10000125:26:BPA73017-1023:1:1101:15760:1320 1:N:0:2
TCGTCAACTTCGTCGAGTACGCTCAACTACAAAGATCGGAAGAGC
+
FFFFFFFFFFFFFFFFFFFFFFFFFFFFFFFFFFFFFFFFFFFFF
@FS10000125:26:BPA73017-1023:1:1101:16350:1320 1:N:0:2
TTGACTGGACTTCGTCGAGTACGCTCAAATCCTAAGATCGGAAGA
+
FFFFFFFFFFFFFFFFFFFFFFFFFFFFFFFFFFFFFFFFFFFFF
@FS10000125:26:BPA73017-1023:1:1101:1130:1330 1:N:0:2
GCGCTAACTTCGTCGAGTACGCTCAACGTTGGAGATCGGAAGAGC
+
FFFFFFFFFFFFFFFFFFFFFFFFFFFFFFFFFFFFFFFFFFFFF
@FS10000125:26:BPA73017-1023:1:1101:1190:1330 1:N:0:2
GAGCCAACTTCGTCGAGTACGCTCAAACAGTAAGATCGGAAGAGC
+
F,,FF:FFFFFFFFFF:FFFFFFFFFFFFF:FFFFFFFFFFFFFF
@FS10000125:26:BPA73017-1023:1:1101:1360:1330 1:N:0:2
TTGACTGGACTTCGTCGAGTACGCTCAATCCTTAAGATCGGAAGA
+
FFFFFFFFFFFFFFFFFFFFFFFFFFFFFFFFF:FFFFFFFFFFF
@FS10000125:26:BPA73017-1023:1:1101:1390:1330 1:N:0:2
GCGGAAACTTCGTCGAGTACGCTCAAGGGGGGAGATCGGAAGAGC
+
FFFFFFFFFFFFFFFFFFFFFFFFFFFFFFFFFFFFFFFFFFFFF
@FS10000125:26:BPA73017-1023:1:1101:1770:1330 1:N:0:2
TTGCAACTTCGTCGAGTACGCTCAATGACCAAGATCGGAAGAGCA
+
F:FFFFFFFFFFFFFFFFFFFFFFFFFFFFFF:FFFFFFFFFFF,
@FS10000125:26:BPA73017-1023:1:1101:1820:1330 1:N:0:2
TTGTGAACTTCGTCGAGTACGCTCAAAACATTAGATCGGAAGAGC
+
FFFFFFFFFFFFFFFFFFFFFFFFFFFFFFFFFFFFFFFFFFFFF
@FS10000125:26:BPA73017-1023:1:1101:2190:1330 1:N:0:2
TTGGAAACTTCGTCGAGTACGCTCAAAGTGATAGATCGGAAGAGC
+
FFFFFFFFFFFFFFFFFFFFFFFFFFFFFFFFFFFFFFFFFFFFF
@FS10000125:26:BPA73017-1023:1:1101:2490:1330 1:N:0:2
TTTATAACTTCGTCGAGTACGCTCAAGGAAAGAGATCGGAAGAGC
+
FFFFFFFFFFFFFFFFFFFFFFFFFFFFFFFFFFFFFFFFFFFFF
@FS10000125:26:BPA73017-1023:1:1101:3130:1330 1:N:0:2
TTGGGTAACTTCGTCGAGTACGCTCAAAATGGAAGATCGGAAGAG
+
FFFFFFFFFFFFFFFFFFFFFFFFFFFFFFFFFFFFFFFFFFFFF
@FS10000125:26:BPA73017-1023:1:1101:3490:1330 1:N:0:2
TCGACAACTTCGTCGAGTACGCTCAAAACAGTAGATCGGAAGAGC
+
FFFFFFFFFFFFFFFFFFFFFFFFFFFFFFFFFFFFFFFFFFFFF
@FS10000125:26:BPA73017-1023:1:1101:3530:1330 1:N:0:2
TTGTGGAACTTCGTCGAGTACGCTCAAATAAATAGATCGGAAGAG
+
F,FF::F,FFFFFFFFF,F,F,FF,FF,F,F:F:FF::FFF:FF,
@FS10000125:26:BPA73017-1023:1:1101:3600:1330 1:N:0:2
TTGTCAACTTCGTCGAGTACGCTCAAGCAATAAGATCGGAAGAGC
+
FFFFFFFFFFFFFFFFFFFFFFFFFFFFFFFFFFFFFFFFFFFFF
@FS10000125:26:BPA73017-1023:1:1101:3700:1330 1:N:0:2
GCGGCAATTTCGTCGAGTACGCTCAAACATTTAGATCGGAAGAGC
+
FFFFFFFFFFFFFFFFFFFFFFFFFFFFFFFFFFFFFFFFFFFFF
@FS10000125:26:BPA73017-1023:1:1101:4170:1330 1:N:0:2
TCGGCAACTTCGTCGAGTACGCTCAAAAATATAGATCGGAAGAGC
+
FFFFFFFFFFFFFFFFFFFFFFFFFFFFFFFFFFFFFFFFFFFFF
@FS10000125:26:BPA73017-1023:1:1101:4310:1330 1:N:0:2
TAGGCAACTTCGTCGAGTACGCTCAAATCTTAAGATCGGAAGAGC
+
FFFFFFFFFFFFFFFFFFFFFFFFFFFFFFFFFFFFFFFFFFFFF
@FS10000125:26:BPA73017-1023:1:1101:4400:1330 1:N:0:2
GAGGCAACTTCGTCGAGTACGCTCAAAACACAAGATCGGAAGAGC
+
FFFFFFFFFFFFFFFFFFFFFFFFFFFFFFFFFFFFFFFFFFFFF
@FS10000125:26:BPA73017-1023:1:1101:4500:1330 1:N:0:2
GAGCAAACTTCGTCGAGTACGCTCAAAACGAAAGATCGGAAGAGC
+
FFFFFFFFFFFFFFFFFFFFFFFFFFFFFFFFFFFFFFFFFFFFF
@FS10000125:26:BPA73017-1023:1:1101:4640:1330 1:N:0:2
TCAGTAACTTCGTCGAGTACGCTCAATATGTGAGATCGGAAGAGC
+
FFFFFFFFFFFFFFFFFFFFFFFFFFFFFFFFFFFFFFFFFFFFF
@FS10000125:26:BPA73017-1023:1:1101:5330:1330 1:N:0:2
TCGTTAACTTCGTCGAGTACGCTCAAGCTCGAAGATCGGAAGAGC
+
FFFFFFFFFFFFFFFFFFFFFFFFFFFFFFFFFFFFFFFFFFFFF
@FS10000125:26:BPA73017-1023:1:1101:5370:1330 1:N:0:2
GAGCCAACTTCGTCGAGTACGCTCAACTCTGGAGATCGGAAGAGC
+
FFFFFFFFFFFFFFFFFFFFFFFFFFFFFFFFFFFFFFFFFFFFF
@FS10000125:26:BPA73017-1023:1:1101:5510:1330 1:N:0:2
TCTTCGTCGAGTACGCTCAATGGCGGAGATCGGAAGAGCACACGT
+
FFFFFFFFFFFFFFFFFFFFFFFFFFFFFFFFFFFFFFFFFFFFF
@FS10000125:26:BPA73017-1023:1:1101:5900:1330 1:N:0:2
TTTGCATCTTCGTCGAGTACGCTCAAAAAGAAAGATCGGAAGAGC
+
,FFFFFFFFFFFFFFFFFFFFFFFFFFFFFFFFFFFFFFFFFFFF
@FS10000125:26:BPA73017-1023:1:1101:6190:1330 1:N:0:2
ACGAAACTTCGTCGAGTACGCTCAACAAACGAGATCGGAAGAGCA
+
FFFFFFFFFFFFFFFFFFFFFFFFFFFFFFFFFFFFFFFFFFFFF
@FS10000125:26:BPA73017-1023:1:1101:6470:1330 1:N:0:2
TCGGCAACTTCGTCGAGTACGCTCAACAAATCAGATCGGAAGAGC
+
,F,FFFFFFFFFFFFFFFFFFFFFFFFFFFFFFFFFFFF:FFFFF
@FS10000125:26:BPA73017-1023:1:1101:6530:1330 1:N:0:2
TCGGCAACTTCGTCGAGTACGCTCAAAATATCAGATCGGAAGAGC
+
FF,,FF,FFFFFFFFFFFFFFFFFF,,:FF:FF:FFF:FFFFFFF
@FS10000125:26:BPA73017-1023:1:1101:6620:1330 1:N:0:2
TCTGTAACTTCGTCGAGTACGCTCAAAATAATAGATCGGAAGAGC
+
,FFF,:FF,,FFFFFF,:FFF,:,,,,FFF,,F:F,FFF,:FF::
@FS10000125:26:BPA73017-1023:1:1101:6810:1330 1:N:0:2
TGGACAACTTCGTCGAGTACGCTCAACAAAACAGATCGGAAGAGC
+
FFFFFFFFFFFFFFFFFFFFFFFFFFFFFFFFFFFFFFFFFFFFF
@FS10000125:26:BPA73017-1023:1:1101:6830:1330 1:N:0:2
GCGAGACCTTCGTCGAGTACGCTCAAGGGGTTAGATCGGAAGAGC
+
FFFFFFFFFFFFFFFFFFFFFFFFFFFFFFFFFFFFFFFFFFFFF
@FS10000125:26:BPA73017-1023:1:1101:7040:1330 1:N:0:2
CCGGCTAAACTTCGTCGAGTACGCTCAAAATGTAAGATCGGAAGA
+
:FFFFFFFFFFFFFFFFFFFFFFFFFFFFFFFFFFFFFFFFFFFF
@FS10000125:26:BPA73017-1023:1:1101:7050:1330 1:N:0:2
TTGGTTTAACTTCGTCGAGTACGCTCAACATTATAGATCGGAAGA
+
FFFFFFFFFFFFFFFFFFFFFFFFFFFFFFFFFFFFFFFFFFFFF
@FS10000125:26:BPA73017-1023:1:1101:7060:1330 1:N:0:2
TCGTCGAACTTTCGTCGAGTACGCTCAAATAAGGAGATCGGAAGA
+
FFFFFFFFFFFFFFFFFFFFFFFFFFFFFFFFFFFFFFFFFFFFF
@FS10000125:26:BPA73017-1023:1:1101:7250:1330 1:N:0:2
GCGATAACTTCGTCGAGTACGCTCAATCATAAAGATCGGAAGAGC
+
FFFFFFFFFFFFFFFFFFFFFFFFFFFFFFFFFFFFFFFFFFFFF
@FS10000125:26:BPA73017-1023:1:1101:7420:1330 1:N:0:2
GCGTTAACTTCGTCGAGTACGCTCAAATCACGAGATCGGAAGAGC
+
FFFFFFFFFFFFFFFFFFFFFFFFFFFFFFFFFFFFFFFFFFFFF
@FS10000125:26:BPA73017-1023:1:1101:8020:1330 1:N:0:2
TAGCAAACTTCGTCGAGTACGCTCAATTGACAAGATCGGAAGAGC
+
FFFFFFFFFFFFFFFFFFFFFFFFFFFFFFFFFFFFFFFFFFFFF
@FS10000125:26:BPA73017-1023:1:1101:8480:1330 1:N:0:2
TTGACTGGAGGCAGATCGGAAGAGCACACGTCTGGACTCCAGTCA
+
FFFFFFFFFFFFFFFFFFFFFFFFFFFFFFFFFFFFFFFFFFFF:
@FS10000125:26:BPA73017-1023:1:1101:8960:1330 1:N:0:2
ACGCAACTTCGTCGAGTACGCTCAATCAGAGAGATCGGAAGAGCA
+
FFFFFFFFFFFFFFFFFFFFFFFFFFFFFFFFFFFFFFFFFFFFF
@FS10000125:26:BPA73017-1023:1:1101:9400:1330 1:N:0:2
GCGGAAACTTCGTCGAGTACGCTCAAATAGTAAGATCGGAAGAGC
+
FFFFFFFFFFFFFFFFFFFFFFFFFFFFFFFFFFFFFFFFFFFFF
@FS10000125:26:BPA73017-1023:1:1101:10060:1330 1:N:0:2
TAGTAAACTTCGTCGAGTACGCTCAATTAAAAAGATCGGAAGAGC
+
FFFFFFFFFFFFFFFFFF,FFFFFFFFFFFFFFFFFFFFFFFFFF
@FS10000125:26:BPA73017-1023:1:1101:11270:1330 1:N:0:2
GTGAAGGAACTTCGTCGAGTACGCTCAATTAGGTAGATCGGAAGA
+
FFFFFFFFFFFFFFFFFFFFFFFFFFFFFFFFFFFFFFFFFFFFF
@FS10000125:26:BPA73017-1023:1:1101:11480:1330 1:N:0:2
TCGTCGAGTACGCTCAACGCGTAAGATCGGAAGAGCACACGTCTG
+
FFFFFFFFFFFFFFFFFFFFFFFFFFFFFFFFFFFFFFFFFFFFF
@FS10000125:26:BPA73017-1023:1:1101:13720:1330 1:N:0:2
GGTAGAACTTCGTCGAGTACGCTCAAGCATTAAGATCGGAAGAGC
+
:FFFFFFFFFFFFFFFFFFFFFFFFFFFFFFFFFFFFFFFFFFFF
@FS10000125:26:BPA73017-1023:1:1101:13930:1330 1:N:0:2
TCGTAGCCAACTTCGTCGAGTATGCTCAAGTTTCAAGATCGGAAG
+
FFFFFFFFFFFFFFFFFFFFFFFFFFFFFFFFFFFFFFFFFFFFF
@FS10000125:26:BPA73017-1023:1:1101:15270:1330 1:N:0:2
TCGGTTAACTTCGTCGAGTACGCTCAACAACTGAGATCGGAAGAG
+
FFFFFFFFFFFFFFFFFFFFFFFFFFFFFFFFFFFFFFFFFFFFF
@FS10000125:26:BPA73017-1023:1:1101:15620:1330 1:N:0:2
TTTATAACTTCGTCGAGTACGCTCAAGCAAAAAGATCGGAAGAGC
+
F,,FF:FFFFFF:F:FF:FFFFFFFFF:FFF:F,FFF,FFF:FFF
@FS10000125:26:BPA73017-1023:1:1101:16040:1330 1:N:0:2
GCCGTAACTTCGTCGAGTACGCTCAATCTACAAGATCGGAAGAGC
+
FFFFFFFFFFFFFFFFFFFFFFFFFFFFFFFFFFFFFFFFFFFFF
@FS10000125:26:BPA73017-1023:1:1101:2000:1340 1:N:0:2
TTGCAAATTTCGTCGAGTACGCTCAATTTAATTAGATCGGAAGAG
+
FFFFFFFFFFFFFFFFFFFFFFFFFFFFFFFFFFFFFFFFFFFFF
@FS10000125:26:BPA73017-1023:1:1101:2110:1340 1:N:0:2
CCGCTAACTTCGTCGAGTACGCTCAATAGTAGAGATCGGAAGAGC
+
FFFFFFFFFFFFFFFFFFFFFFFFFFFFFFFFFFFFFFF:FFFFF
@FS10000125:26:BPA73017-1023:1:1101:3890:1340 1:N:0:2
TCGAAAACTTTGTCGAGTACGCTCAAGAAGGTAGATCGGAAGAGC
+
FFFFFFFFFFFFFFFFFFFFFFFFFFFFFFFFFFFFFFFFFFFFF
@FS10000125:26:BPA73017-1023:1:1101:4420:1340 1:N:0:2
TTGCAAACTTCGTCGAGTACGCTCAAATGTATAGATCGGAAGAGC
+
FFFFFFFFFFFFFFFFFFFFFFFFFFFFFFFFFFFFFFFFFFFFF
@FS10000125:26:BPA73017-1023:1:1101:4720:1340 1:N:0:2
TCTTCGTCGAGTACGCTCAATATATAAGATCGGAAGAGCACACGT
+
FFFFFFFFFFFFFFFFFFFFFFFFFFFFFFFFFFFFFFFFFFFFF
@FS10000125:26:BPA73017-1023:1:1101:5000:1340 1:N:0:2
TTGACTGGACTTCGTCGAGTACGCTCAACCTCTGAGATCGGAAGA
+
:F,FFFFFFFFFFFFFFFFFFFFFFFFFFFFFFFFFFFFFFFFFF
@FS10000125:26:BPA73017-1023:1:1101:6290:1340 1:N:0:2
TTGCAAACTTCGTCGAGTACGCTCAAATATATAGATCGGAAGAGC
+
FFFFFFFFFFFFFFFFFFFFFFFFFFFFFFFFFFFFFFFFFFFFF
@FS10000125:26:BPA73017-1023:1:1101:7330:1340 1:N:0:2
GGGTTAACTTCGTCGAGTACGCTCAAATCATAAGATCGGAAGAGC
+
FFFFFFFFFFFFFFFFFFFFFFFFFFFFFFFFFFFFFFFFFFFFF
@FS10000125:26:BPA73017-1023:1:1101:7620:1340 1:N:0:2
TCTTAAACTTCGTCGAGTACGCTCAACTTCAAAGATCGGAAGAGC
+
:FFFFFFFFFFFFFFFFFFFFFFFFFFFFFFFFFFFFFFFFFFFF
@FS10000125:26:BPA73017-1023:1:1101:7640:1340 1:N:0:2
TTGACTGGACTTCGTCGAGTACGCTCAATCTGAAAGATCGGAAGA
+
FFFFFFFFFFFFFFFFFFFFFFFFFFFFFFFFFFFFFFFFFFFFF
@FS10000125:26:BPA73017-1023:1:1101:7650:1340 1:N:0:2
CCGGTAACTTCGTCGAGTACGCTCAATTCCATAGATCGGAAGAGC
+
FFFFFFFFFFFFFFFFFFFFFFFFFFFFFFFFFFFFFFFFFFFFF
@FS10000125:26:BPA73017-1023:1:1101:8720:1340 1:N:0:2
TCGGTAACTTCGTCGAGTACGCTCAATGGTTAAGATCGGAAGAGC
+
FFFFFFFFFFFFFFFFFFFFFFFFFFFFFFFFFFFFFFFFFFFFF
@FS10000125:26:BPA73017-1023:1:1101:10630:1340 1:N:0:2
TCGTGAGAACTTCGTCGAGTACGCTCAACGGAATAGATCGGAAGA
+
FFFFFFFFFFFFFFFFFFFFFFFFFFFFFFFFFFFFFFFFFFFFF
@FS10000125:26:BPA73017-1023:1:1101:10870:1340 1:N:0:2
TCGGAACTTCGTCGAGTACGCTCAAACTATGAGATCGGAAGAGCA
+
FFFFFFFFFFFFFFFFFFFFFFFFFFFFFFFFFFFFFFFFFFFFF
@FS10000125:26:BPA73017-1023:1:1101:12420:1340 1:N:0:2
GCGAGGGTACTTCGTCGAGTACGCTCAACCTTGTAGATCGGAAGA
+
FFFFFFFFFFFFFFFFFFFFFFFFFFFFFFFFFFFFFFFFFFFFF
@FS10000125:26:BPA73017-1023:1:1101:12690:1340 1:N:0:2
TTGAACTTCGTCGAGTACGCTCAAAAATCCAGATCGGAAGAGCAC
+
FFFFFFFFFFFFFFFFFFFFFFFFFFFFFFFFFFFFFFFFFFFFF
@FS10000125:26:BPA73017-1023:1:1101:13520:1340 1:N:0:2
TTGCCATAACTTCGTCGAGTATGCTCAATGTCGGAGATCGGAAGA
+
FFFFFFFFFFFFFFFFFFFFFFFFFFFFFFFFFFFFFFFFFFFFF
@FS10000125:26:BPA73017-1023:1:1101:14420:1340 1:N:0:2
TCGAGAACTTCGTCGAGTACGCTCAACAAAACAGATCGGAAGAGC
+
FFFFFFFFFFFFFFFFFFFFFFFFFFFFFFFFFFFFFFFFFFFFF
@FS10000125:26:BPA73017-1023:1:1101:14760:1340 1:N:0:2
TCTTCGTCGAGTACGCTCAATACCAAAGATCGGAAGAGCACACGT
+
FFFFFFFFFFFFFFFFFFFFFFFFFFFFFFFFFFFFFFFFFFFFF
@FS10000125:26:BPA73017-1023:1:1101:15340:1340 1:N:0:2
TTGACTGGACTTCGTCGAGTACGCTCAATATAAAAGATCGGAAGA
+
:FFFFFFFFFFFFFFFFFFFFFFFFFFFFFFFFFFFFFFFFFFFF
@FS10000125:26:BPA73017-1023:1:1101:1210:1350 1:N:0:2
TGGATAACTTCGTCGAGTACGCTCAAGAATTGAGATCGGAAGAGC
+
FFFFFFFFFFFFFFFFFFFFFFFFFFFFFFFFFFFFFFFFFFFFF
@FS10000125:26:BPA73017-1023:1:1101:1340:1350 1:N:0:2
GGGGGAACTTCGTCGAGTACGCTCAATTCAAAAGATCGGAAGAGC
+
FFFFFFFFFFFFFFFFFFFFFFFFFFFFFFFFFFFFFFFFFFFFF
@FS10000125:26:BPA73017-1023:1:1101:2390:1350 1:N:0:2
TAGCTAACTTCGTCGAGTACGCTCAAACTTATAGATCGGAAGAGC
+
FFFFFFFFFFFFFFFFFFFFFFFFFFFFFFFFFFFFFFFFFFFFF
@FS10000125:26:BPA73017-1023:1:1101:2500:1350 1:N:0:2
TTGGCAACTTCGTCGAGTACGCTCAAAGATTTAGATCGGAAGAGC
+
FFFFFFFFFFFFFFFFFFFFFFFFFFFFFFFFFFFFFFFFFFFFF
@FS10000125:26:BPA73017-1023:1:1101:2570:1350 1:N:0:2
TCTTTGAACTTCGTCGAGTACGCTCAAAATTTCAGATCGGAAGAG
+
FFFFFFFFFFFFFFFFFFFFFFFFFFFFFFFFFFFFFFFFFFFFF
@FS10000125:26:BPA73017-1023:1:1101:3060:1350 1:N:0:2
TTGGGAACTTCGTCGAGTACGCTCAACCCTGTAGATCGGAAGAGC
+
FFFFFFFFFFFFFFFFFFFFFFFFFFFFFFFFFFFFFFFFFFFFF
@FS10000125:26:BPA73017-1023:1:1101:3150:1350 1:N:0:2
GCGTGAACTTCGTCGAGTACGCTCAAATGTGGAGATCGGAAGAGC
+
FFFFFFFFFFFFFFFFFFFFFFFFFFFFFFFFFFFFFFFFFFFFF
@FS10000125:26:BPA73017-1023:1:1101:3460:1350 1:N:0:2
GCTTAACTTCGTCGAGTACGCTCAACTGGCCAGATCGGAAGAGCA
+
FFFFFFFFFFFFFFFFFFFFFFFFFFFFFFFFFFFFFFFFFFFFF
@FS10000125:26:BPA73017-1023:1:1101:3700:1350 1:N:0:2
GCGGCAATTTCGTCGAGTACGCTCAAACATTTAGATCGGAAGAGC
+
FFFFFFFFFFFFFFFFFFFFFFFFFFFFFFFFFFFFFFFFFFFFF
@FS10000125:26:BPA73017-1023:1:1101:3910:1350 1:N:0:2
GCGTTAACTTCGTCGAGTACGCTCAACTCAATAGATCGGAAGAGC
+
FFFFFFFFFFFFFFFFFFFFFFFFFFFFFFFFFFFFFFFFFFFFF
@FS10000125:26:BPA73017-1023:1:1101:4150:1350 1:N:0:2
GGGCAAACTTCGTCGAGTACGCTCAAGTCCCAAGATCGGAAGAGC
+
FFFFFFFFFFFFFFFFFFFFFFFFFFFFFFFFFFFFFFFFFFFFF
@FS10000125:26:BPA73017-1023:1:1101:5400:1350 1:N:0:2
TCGCAAACTTCGTCGAGTACGCTCAAATGTTGAGATCGGAAGAGC
+
FFFFFFFFFFFFFFFFFFFFFFFFFFFFFFFFFFFFFFFFFFFFF
@FS10000125:26:BPA73017-1023:1:1101:5730:1350 1:N:0:2
TCCACAACTTCGTCGAGTACGCTCAAAAATGTAGATCGGAAGAGC
+
FFFFFFFFFFFFFFFFFFFFFFFFFFFFFFFFFFFFFFFFFFFFF
@FS10000125:26:BPA73017-1023:1:1101:6030:1350 1:N:0:2
TCGGGAACTTCGTCGAGTACGCTCAACTAATAAGATCGGAAGAGC
+
FFFFFFFFFFFFFFFFFFFFFFFFFFFFFFFFFFFFFFFFFFFFF
@FS10000125:26:BPA73017-1023:1:1101:6560:1350 1:N:0:2
TTGAAAACTTCGTCGAGTACGCTCAATTCTGGAGATCGGAAGAGC
+
FFFFFFFFFFFFFFFFFFFFFFFFFFFFFFFFFFFFFFFFFFFFF
@FS10000125:26:BPA73017-1023:1:1101:6920:1350 1:N:0:2
TCCAACTTCGTCGAGTACGCTCAAGGGGAGAGATCGGAAGAGCAC
+
FFFFFFFFFFFFFFFFFFFFFFFFFFFFFFFFFFFFFFFFFFFFF
@FS10000125:26:BPA73017-1023:1:1101:7730:1350 1:N:0:2
TTGACTGGACTTCGTCGAGTACGCTCAAGGTCGGAGATCGGAAGA
+
FFFFFFFFFFFFFFFFFFFFFFFFFFFFFFFFFFFFFFFFFFFFF
@FS10000125:26:BPA73017-1023:1:1101:7740:1350 1:N:0:2
TCGCAAACTTTCGTCGAGTACGCTCAAGCGGGGAGATCGGAAGAG
+
FFFFFFFFFFFFFFFFFFFFFFFFFFFFFFFFFFFFFFFFFFFFF
@FS10000125:26:BPA73017-1023:1:1101:8030:1350 1:N:0:2
GAGTCAACTTCGTCGAGTACGCTCAAGTGGATAGATCGGAAGAGC
+
FF:::FFFFFF:FFFFFF:FFFFFFFFFF:FFFFFF:::FFFFFF
@FS10000125:26:BPA73017-1023:1:1101:8550:1350 1:N:0:2
TCGTGAACTTCGTCGAGTACGCTCAAAATCAAAGATCGGAAGAGC
+
FFFFFFFFFFFFFFFFFFFFFFFFFFFFFFFFFFFFFFFFFFFFF
@FS10000125:26:BPA73017-1023:1:1101:8650:1350 1:N:0:2
TTGCTAAACTTCGTCGAGTACGCTCAATTTGGAAGATCGGAAGAG
+
:F:FFFFFFFFFFFFFFFFFFFFFFFFFFFFFF:FFFFFFFF:FF
@FS10000125:26:BPA73017-1023:1:1101:8840:1350 1:N:0:2
TCGGTAACTTCGTCGAGTACGCTCAAGTCATTAGATCGGAAGAGC
+
FFFFFFFFFFFFFFFFFFFFFFFFFFFFFFFFFFFFFFFFFFFFF
@FS10000125:26:BPA73017-1023:1:1101:8900:1350 1:N:0:2
TCGCAAACTTCGTCGAGTACGCTCAATTAATTAGATCGGAAGAGC
+
FFFFFFFFFFFFFFFFFFFFFFFFFFFFFFFFFFFFFFFFFFFFF
@FS10000125:26:BPA73017-1023:1:1101:9560:1350 1:N:0:2
CTGCGGAATCTTCGTCGAGTACGCTCAATCAAACAGATCGGAAGA
+
FFFFFFFFFFFFFFFFFFFFFFFFFFFFFFFFFFFFFFFFFFFFF
@FS10000125:26:BPA73017-1023:1:1101:10000:1350 1:N:0:2
GGGTAAACTTCGTCGAGTACGCTCAACTTACGAGATCGGAAGAGC
+
FFFFFFFFFFFFFFFFFFFFFFFFFFFFFFFFFFFFFFFFFFFFF
@FS10000125:26:BPA73017-1023:1:1101:10130:1350 1:N:0:2
GCGCCAACTTCGTCGAGTACGCTCAATATAGGAGATCGGAAGAGC
+
FFFFFFFFFFFFFFFFFFFFFFFFFFFFFFFFFFFFFFFFFFFFF
@FS10000125:26:BPA73017-1023:1:1101:10340:1350 1:N:0:2
GGGGGAACTTCGTCGAGTACGCTCAAAACTCGAGATCGGAAGAGC
+
FFFFFFFFFFFFFFFFFFFFFFFFFFFFFFFFFFFFFFFFFFFFF
@FS10000125:26:BPA73017-1023:1:1101:10460:1350 1:N:0:2
TCGCCAACTTCGTCGAGTACGCTCAAATTTTGAGATCGGAAGAGC
+
FFFFFFFFFFFFFFFFFFFFFFFFFFFFFFFFFFFFFFFFFFFFF
@FS10000125:26:BPA73017-1023:1:1101:10660:1350 1:N:0:2
GCGCAAACTTCGTCGAGTACGCTCAACTTTGTAGATCGGAAGAGC
+
FFFFFFFFFFFFFFFFFFFFFFFFFFFFFFFFFFFFFFFFFFFFF
@FS10000125:26:BPA73017-1023:1:1101:11390:1350 1:N:0:2
TCGCGTGAAAACTTCGTCGAGTACGCTCAACGTGCTAGATCGGAA
+
FFFFFFFFFFFFFFFFFFFFFFFFFFFFFFFFFFFFFFFFFFFFF
@FS10000125:26:BPA73017-1023:1:1101:12510:1350 1:N:0:2
TGCTAAACTTCGTCGAGTACGCTCAAACTAATAGATCGGAAGAGC
+
FFFFFFFFFFFFFFFFFFFFFFFFFFFFFFFFFFFFFFFFFFFFF
@FS10000125:26:BPA73017-1023:1:1101:12730:1350 1:N:0:2
TGGTTATAACTTCGTCGAGTACGCTCAATCATCCAGATCGGAAGA
+
FFFFFFFFFFFFFFFFFFFFFFFFFFFFFFFFFFFFFFFFFFFFF
@FS10000125:26:BPA73017-1023:1:1101:12990:1350 1:N:0:2
CCGCAAACTTCGTCGAGTACGCTCAAGGTTAAAGATCGGAAGAGC
+
FFFFFFFFFFFFFFFFFFFFFFFFFFFFFFFFFFFFFFFFFFFFF
@FS10000125:26:BPA73017-1023:1:1101:13630:1350 1:N:0:2
TTTTAAACTTCGTCGAGTACGCTCAAACCATTAGATCGGAAGAGC
+
FFFFFFFFFFFFFFFFFFFFFFFFFFFFFFFFFFFFFFFFFFFFF
@FS10000125:26:BPA73017-1023:1:1101:14270:1350 1:N:0:2
TCGCTAACTTCGTCGAGTACGCTCAATTTGTCAGATCGGAAGAGC
+
FFFFFFFFFFFFFFFFFFFFFFFFFFFFFFFFFFFFFFFFFFFFF
@FS10000125:26:BPA73017-1023:1:1101:14550:1350 1:N:0:2
GGGATTAACTTCGTCGAGTACGCTCAAAAGGGAAGATCGGAAGAG
+
FFFFFFFFFFFFFFFFFFFFFFFFFFFFFFFFFFFFFFFFFFFFF
@FS10000125:26:BPA73017-1023:1:1101:14680:1350 1:N:0:2
CCGGCAACTTCGTCGAGTACGCTCAAAATGACAGATCGGAAGAGC
+
FFFFFFFFFFFFFFFFFFFFFFFFFFFFFFFFFFFFFFFFFFFFF
@FS10000125:26:BPA73017-1023:1:1101:15090:1350 1:N:0:2
TTTTACCAACTTCGTCGAGTACGCTCAAATTCAAAGATCGGAAGA
+
FFFFFFFFFFFFFFFFFFFFFFFFFFFFFFFFFFFFFFFFFFFFF
@FS10000125:26:BPA73017-1023:1:1101:16310:1350 1:N:0:2
TCCTCCCAACTTCGTCGAGTACGCTCAACAAACAAGATCGGAAGA
+
,,F,,F,FFFFFFFFFFFFFFFFFFFFF,FF,FFFFFFFFFFFFF
@FS10000125:26:BPA73017-1023:1:1101:1630:1360 1:N:0:2
TCGCTAACTTTCGTCGAGTACGCTCAAATGGCAAGATCGGAAGAG
+
FFFFFFFFFFFFFFFFFFFFFFFFFFFFFFFFFFFFFFFFFFFFF
@FS10000125:26:BPA73017-1023:1:1101:2440:1360 1:N:0:2
TCGACAACTTCGTCGAGTACGCTCAAAAATAAAGATCGGAAGAGC
+
FFFFFFFFFFFFFFFFFFFFFFFFFFFFFFFFFFFFFFFFFFFFF
@FS10000125:26:BPA73017-1023:1:1101:2910:1360 1:N:0:2
TCTTCGTCGAGTACGCTCAATGAGAGAGATCGGAAGAGCACACGT
+
FFFFFFFFFFFFFFFFFFFFFFFFFFFFFFFFFFFFFFFFFFFFF
@FS10000125:26:BPA73017-1023:1:1101:3980:1360 1:N:0:2
GCGCCAACTTCGTCGAGTACGCTCAATAAGAGAGATCGGAAGAGC
+
FFFFFFFFFFFFFFFFFFFFFFFFFFFFFFFFFFFFFFFFFFFFF
@FS10000125:26:BPA73017-1023:1:1101:4060:1360 1:N:0:2
TTGCAACTTCGTCGAGTACGCTCAATCAAAAAGATCGGAAGAGCA
+
FFFFFFFFFFFFFFFFFFFFFFFFFFFFFFFFFFFFFFFFFFFFF
@FS10000125:26:BPA73017-1023:1:1101:4370:1360 1:N:0:2
TCTGAAGAACTTCGTCGAGTACGCTCAAAGTATCAGATCGGAAGA
+
FFFFFFFFFFFFFFFFFFFFFFFFFFFFFFFFFFFFFFFFFFFFF
@FS10000125:26:BPA73017-1023:1:1101:4490:1360 1:N:0:2
GAGACTACCACTTCGTCGAGTACGCTCAACCTCTTAGATCGGAAG
+
FFFFFFFFFFFFFFFFFFFFFFFFFFFFFFFFFFFFFFFFFFFFF
@FS10000125:26:BPA73017-1023:1:1101:4600:1360 1:N:0:2
TCGTTAACTTCGTCGAGTACGCTCAACAGTTAAGATCGGAAGAGC
+
FFFFFFFFFFFFFFFFFFFFFFFFF:FFFFFFFFFFFFFFFFFFF
@FS10000125:26:BPA73017-1023:1:1101:4940:1360 1:N:0:2
TCGGAAACTTCGTCGAGTACGCTCAAAATCGGAGATCGGAAGAGC
+
FFF,FFFFFFFFFFFFFFFFFFFFFFFFFFFFFFFFFFFFFFFFF
@FS10000125:26:BPA73017-1023:1:1101:4970:1360 1:N:0:2
TTGCTGAACTTCGTCGAGTACGCTCAAGTTTCAAGATCGGAAGAG
+
FFFFFFFFFFFFFFFFFFFFFFFFFFFFFFFFFFFFFFFFFFFFF
@FS10000125:26:BPA73017-1023:1:1101:5700:1360 1:N:0:2
TTGGGTCGACTTTCGTCGAGTACGCTCAATCGTAAAGATCGGAAG
+
FFFFFFFFFFFFFFFFFFFFFFFFFFFFFFFFFFFFFFFFFFFFF
@FS10000125:26:BPA73017-1023:1:1101:5710:1360 1:N:0:2
GCGGTAACTTCGTCGAGTACGCTCAAATGGTGAGATCGGAAGAGC
+
FFFFFFFFFFFFFFFFFFFFFFFFFFFFFFFFFFFFFFFFFFFFF
@FS10000125:26:BPA73017-1023:1:1101:5750:1360 1:N:0:2
TTGTCTAACTTCGTCGAGTACGCTCAATCTTCCAGATCGGAAGAG
+
FFFFFFFFFFFFFFFFFFFFFFFFFFFFFFFFFFFFFFFFFFFFF
@FS10000125:26:BPA73017-1023:1:1101:6130:1360 1:N:0:2
TTGAACAACTTCGTCGAGTACGCTCAAATCTAAAGATCGGAAGAG
+
FFFFFFFFFFFFFFFFFFFFFFFFFFFFFFFFFFFFFFFFFFFFF
@FS10000125:26:BPA73017-1023:1:1101:6240:1360 1:N:0:2
ACTTCGTCGAGTACGCTCAATCTTCGAGATCGGAAGAGCACACGT
+
FFFFFFFFFFFFFFFFFFFFFFFFFFFFFFFFFFFFFFFFFFFFF
@FS10000125:26:BPA73017-1023:1:1101:7280:1360 1:N:0:2
CCGGCAACTTCGTCGAGTACGCTCAATAGTGGAGATCGGAAGAGC
+
FFFFFFFFFFFFFFFFFFFFFFFFFFFFFFFFFFFFFFFFFFFFF
@FS10000125:26:BPA73017-1023:1:1101:7790:1360 1:N:0:2
TTGACTGGACTTCGTCGAGTACGCTCAACCCTCTAGATCGGAAGA
+
FFFFFFFFFFFFFFFFFFFFFFFFFFFFFFFFFFFFFFFFFFFFF
@FS10000125:26:BPA73017-1023:1:1101:7920:1360 1:N:0:2
TTGACTTCTTCGTCGAGTACGCTCAAAGATATAGATCGGAAGAGC
+
FFFFFFFFFFFFFFFFFFFFFFFFFFFFFFFFFFFFFFFFFFFFF
@FS10000125:26:BPA73017-1023:1:1101:8330:1360 1:N:0:2
CCGCTAACTTCGTCGAGTACGCTCAACTTACCAGATCGGAAGAGC
+
FFFFFFFFFFFFFFFFFFFFFFFFFFFFFFFFFFFFFFFFFFFFF
@FS10000125:26:BPA73017-1023:1:1101:9010:1360 1:N:0:2
TTGCAAAACTTCGTCGAGTACGCTCAACCTTGAAGATCGGAAGAG
+
:FFFFFFFFFFFFFFFFFFFFFFFFFFFFFFFFFFFFFFFFFFFF
@FS10000125:26:BPA73017-1023:1:1101:9170:1360 1:N:0:2
TTGAAAACTTCGTCGAGTACGCTCAAGCCCAGAGATCGGAAGAGC
+
FFFFFFFFFFFFFFFFFFFFFFFFFFFFFFFFFFFFFFFFFFFFF
@FS10000125:26:BPA73017-1023:1:1101:10340:1360 1:N:0:2
CCGTCAACTTCGTCGAGTACGCTCAACTTATAAGATCGGAAGAGC
+
FFFFFFFFFFFFFFFFFFFFFFFFFFFFFFFFFFFFFFFFFFFFF
@FS10000125:26:BPA73017-1023:1:1101:12560:1360 1:N:0:2
TTGAGAACTTCGTCGAGTACGCTCAAAGTTGTAGATCGGAAGAAC
+
FFFFFFFFFFFFFFFFFFFFFFFFFFFFFFFFFFFFFFFFFFFFF
@FS10000125:26:BPA73017-1023:1:1101:12590:1360 1:N:0:2
CGTGGAACTTCGTCGAGTACGCTCAACGGACAAGATCGGAAGAGC
+
FFFFFFFFFFFFFFFFFFFFFFFFFFFFFFFFFFFFFFFFFFFFF
@FS10000125:26:BPA73017-1023:1:1101:12710:1360 1:N:0:2
TTTTCAACTTCGTCGAGTACGCTCAAGATTTCAGATCGGAAGAGC
+
,F:FF,FFFFF:FF,FF:FFFFFFFF,FFFFFFFFFF::::F:FF
@FS10000125:26:BPA73017-1023:1:1101:13110:1360 1:N:0:2
TTGGCAACTTCGTCGAGTACGCTCAATTGAATAGATCGGAAGAGC
+
FFFFFFFFFFFFFFFFFFFFFFFFFFFFFFFFFFFFFFFFFFFFF
@FS10000125:26:BPA73017-1023:1:1101:14290:1360 1:N:0:2
GGGGGAAGCAACTTCGTCGAGTACGCTCAATTGTGGAGATCGGAA
+
FFFFFFFFFFFFFFFFFFFFFFFFFFFFFFFFFFFFFFFFFFFFF
@FS10000125:26:BPA73017-1023:1:1101:14750:1360 1:N:0:2
TTGACTGGACTTCGTCGAGTACGCTCAAAAGAGAAGATCGGAAGA
+
FFFFFFFFFFFFFFFFFFFFFFFFFFFFFFFFFFFFFFFFFFFFF
@FS10000125:26:BPA73017-1023:1:1101:15600:1360 1:N:0:2
GCGGCAACTTCGTCGAGTACGCTCAAAGCCTAAGATCGGGAGAGC
+
FFFFFFFFFFFFFFFFFFFFFFFFFFFFFFFFFFFFFFF,FFFFF
@FS10000125:26:BPA73017-1023:1:1101:15980:1360 1:N:0:2
GGGAAAACTTCGTCGAGTACGCTCAAGTCCTAAGATCGGAAGAGC
+
FFFFFFFFFFFFFFFFFFFFFFFFFFFFFFFFFFFFFFFFFFFFF
@FS10000125:26:BPA73017-1023:1:1101:1020:1370 1:N:0:2
CGGATTAACTTCGTCGAGTACGCTCAATAAAATAGATCGGAAGAG
+
FFFFFFFFFF:FFFFFFFFFFFFFFFFFFFFFFFFFFFFFFFFFF
@FS10000125:26:BPA73017-1023:1:1101:1500:1370 1:N:0:2
GACGAAAACTTCGTCGAGTACGCTCAATCAGTGAGATCGGAAGAG
+
FFFFFFFFFFFFFFFFFFFFFFFFFFFFFFFFFFFFFFFFFFFFF
@FS10000125:26:BPA73017-1023:1:1101:1730:1370 1:N:0:2
AGGTCAACTTCGTCGAGTACGCTCAAATTAATAGATCGGAAGAGC
+
FFFFFFFFFFFFFFFFFFFFFFFFFFFFFFFFFFFFFFFFFFFFF
@FS10000125:26:BPA73017-1023:1:1101:3380:1370 1:N:0:2
TCGCTAACTTCGTCGAGTACGCTCAAGCAAAGAGATCGGAAGAGC
+
FFFFFFFFFFFFFFFFFFFFFFFFFFFFFFFFFFFFFFFFFFFFF
@FS10000125:26:BPA73017-1023:1:1101:3450:1370 1:N:0:2
GTGACTGGACTTCGTCGAGTACGCTCAAAACCAGAGATCGGAAGA
+
FFFFFFFFFFFFFFFFFFFFFFFFFFFFFFFFFFFFFFFFFFFFF
@FS10000125:26:BPA73017-1023:1:1101:3530:1370 1:N:0:2
TTGACTGGACTTCGTCGAGTACGCTCAAAGATACAGATCGGAAGA
+
FFFFFFFFFFFFFFFFFFFFFFFFFFFFFFFFFFFFFFFFFFFFF
@FS10000125:26:BPA73017-1023:1:1101:4230:1370 1:N:0:2
CCGGAACTTCGTCGAGTACGCTCAACTGATCAGATCGGAAGAGCA
+
FFFFFFFFFFFFFFFFFFFFFFFFFFFFFFFFFFFFFFFFFFFFF
@FS10000125:26:BPA73017-1023:1:1101:5060:1370 1:N:0:2
TTGTGAACTTCGTCGAGTACGCCCAAACCGTTAGATCGGAAGAGC
+
FFFFFFFFFFFFFFFFFFFFFFFFFFFFFFFFFFFFFFFFFFFFF
@FS10000125:26:BPA73017-1023:1:1101:6010:1370 1:N:0:2
TTTGAAACTTCGTCGAGTACGCTCAATTTCTAAGATCGGAAGAGC
+
,FFFFF,FFFFFFFFFFF:F:FF:F:FF:FFFF:FFFF:FFFF:F
@FS10000125:26:BPA73017-1023:1:1101:6100:1370 1:N:0:2
GCGCAACTTCGTCGAGTACGCTCAATTGGATAGATCGGAAGAGCA
+
FFFFFFFFFFFFFFFFFFFFFFFFFFFFFFFFFFFFFFFFFFFFF
@FS10000125:26:BPA73017-1023:1:1101:6140:1370 1:N:0:2
GGGCTAATTTCGTCGAGTACGCTCAACCTCCGAGATCGGAAGAGC
+
FFFFFFFFFFFFFFFFFFFFFFFFFFFFFFFFFFFFFFFFFFFFF
@FS10000125:26:BPA73017-1023:1:1101:6220:1370 1:N:0:2
TTGACTGGACTTCGTCGAGTACGCTCAAATCAATAGATCGGAAGA
+
FFFFFFFFFFFFFFFFFFFFFFFFFFFFFFFFFFFFFFFFFFFFF
@FS10000125:26:BPA73017-1023:1:1101:6370:1370 1:N:0:2
GCCATAACTTCGTCGAGTACGCTCAAAATATCAGATCGGAAGAGC
+
FFFFFFFFFFFFFFFFFFFFFFFFFFFFFFFFFFFFFFFFFFFFF
@FS10000125:26:BPA73017-1023:1:1101:7200:1370 1:N:0:2
TAGCAAACTTCGTCGAGTACGCTCAATCTACGAGATCGGAAGAGC
+
FF,FFF:FF:FFFF:FFF:FFFF:F:FF:FF:FFFFF,FFFFFFF
@FS10000125:26:BPA73017-1023:1:1101:7280:1370 1:N:0:2
TTGACTGGACTTCGTCGAGTACGCTCAATCCTTGAGATCGGAAGA
+
FFFFFFFFFFFFFFFFFFFFFFFFFFFFFFFFFFFFFFFFFFFFF
@FS10000125:26:BPA73017-1023:1:1101:7410:1370 1:N:0:2
TCGGTAACTTCGTCGAGTACGCTCAATGTCATAGATCGGAAGAGC
+
FFFFFFFFFFFFFFFFFFFFFFFFFFFFFFFFFFFFFFFFFFFFF
@FS10000125:26:BPA73017-1023:1:1101:7850:1370 1:N:0:2
TTTGGTCAACTTCGTCGAGTACGCTCAAATGGTGAGATCGGAAGA
+
FFFFFFFFFFFFFFFFFFFFFFFFFFFFFFFFFFFFFFFFFFFFF
@FS10000125:26:BPA73017-1023:1:1101:8580:1370 1:N:0:2
GAGGGGGGTAACTTCGTCGAGTACGCTCAAAATAAAAGATCGGAA
+
FFFFFFFFFFFFFFFFFFFFFFFFFFFFFFFFFFFFFFFFFFFFF
@FS10000125:26:BPA73017-1023:1:1101:8600:1370 1:N:0:2
TTGAAATCTTCGTCGAGTACGCTCAAGGAGTAAGATCGGAAGAGC
+
,:FFFFFFFFFFFFFFFFFFFFFFFFFF:FF:FFFFFFFFFFFFF
@FS10000125:26:BPA73017-1023:1:1101:8910:1370 1:N:0:2
TTGGAAACTTCGTCGAGTACGCTCAACACCTGAGATCGGAAGAGC
+
FFFFFFFFFFFFFFFFFFFFFFFFFFFFFFFFFFFFFFFFFFFFF
@FS10000125:26:BPA73017-1023:1:1101:8950:1370 1:N:0:2
CCGACAACTTCGTCGAGTACGCTCAAATCCAAAGATCGGAAGAGC
+
FFFFFFFFFFFFFFFFFFFFFFFFFFFFFFFFFFFFFFFFFFFFF
@FS10000125:26:BPA73017-1023:1:1101:8970:1370 1:N:0:2
TTGACTGGACTTCGTCGAGTACGCTCAATTTGAGAGATCGGAAGA
+
:FFFFFFFFFFFFFFFFFFFFFFFFFFFFFFFFFFFFFFFFFFFF
@FS10000125:26:BPA73017-1023:1:1101:8990:1370 1:N:0:2
GCGCTAACTTCGTCGAGTACGCTCAAGGAACAAGATCGGAAGAGC
+
FFFFFFFFFFFFFFFFFFFFFFFFFFFFFFFFFFFFFFFFFFFFF
@FS10000125:26:BPA73017-1023:1:1101:9270:1370 1:N:0:2
TGGCTAACTTCGTCGAGTACGCTCAAATTATAAGATCGGAAGAGC
+
:F:FFFFFFFFFFFFFFFFFFFFFF:FFFFFF:FFFFFFFFFFFF
@FS10000125:26:BPA73017-1023:1:1101:10080:1370 1:N:0:2
GGGACAACTTCGTCGAGTACGCTCAAACTGATAGATCGGAAGAGC
+
FFFFFFFFFFFFFFFFFFFFFFFFFFFFFFFFFFFFFFFFFFFFF
@FS10000125:26:BPA73017-1023:1:1101:10520:1370 1:N:0:2
GGGCGACTTCGTCGAGTACGCTCAAATATAAAGATCGGAAGAGCA
+
FFFFFFFFFFFFFFFFFFFFFFFFFFFFFFFFFFFFFFFFFFFFF
@FS10000125:26:BPA73017-1023:1:1101:10600:1370 1:N:0:2
TTGACTGGACTTCGTCGAGTACGCTCAACCAAAAAGATCGGAAGA
+
FFFFFFFFFFFFFFFFFFFFFFFFFFFFFFFFFFFFFFFFFFFFF
@FS10000125:26:BPA73017-1023:1:1101:13790:1370 1:N:0:2
GCGACTGGACTTCGTCGAGTACGCTCAATCGATGAGATCGGAAGA
+
FFFFFFFFFFFFFFFFFFFFFFFFFFFFFFFFFFFFFFFFFFFFF
@FS10000125:26:BPA73017-1023:1:1101:13830:1370 1:N:0:2
TTGAGGAACTTCGTCGAGTACGCTCATCATACCAGATCGGAAGAG
+
,:FF,,F,,F,F,,F,:FF:FF:FF:,:FFF:,:,FFFFFFF,FF
@FS10000125:26:BPA73017-1023:1:1101:13880:1370 1:N:0:2
GAGTTAACTTCGTCGAGTACGCTCAATAACGGAGATCGGAAGAGC
+
FFFFFFFFFFFFFFFFFFFFFFFFFFFFFFFFFFFFFFFFFFFFF
@FS10000125:26:BPA73017-1023:1:1101:14080:1370 1:N:0:2
TCGGGAACTTCGTCGAGTACGCTCAAACCCAAAGATCGGAAGAGC
+
FFFFFFFFFFFFFFFFFFFFFFFFFFFFFFFFFFFFFFFFFFFFF
@FS10000125:26:BPA73017-1023:1:1101:14290:1370 1:N:0:2
TTTGGCCAACTTCGTCGAGTACGCTCAAAGTGGGAGATCGGAAGA
+
FFFFFFFFFFFFFFFFFFFFFFFFFFFFFFFFFFFFFFFFFFFFF
@FS10000125:26:BPA73017-1023:1:1101:15360:1370 1:N:0:2
ACCCCCCTAACTTCGTCGAGTACGCTCAAACTGCAAGATCGGAAG
+
FFFFFFFFFFFFFFFFFFFFFFFFFFFFFFFFFFFFFFFFFFFFF
@FS10000125:26:BPA73017-1023:1:1101:15620:1370 1:N:0:2
GGGAAAACTTCGTCGAGTACGCTCAAGTCCTAAGATCGGAAGAGC
+
FFFFFFFFFFFFFFFFFFFFFFFFFFFFFFFFFFFFFFFFFFFFF
@FS10000125:26:BPA73017-1023:1:1101:15930:1370 1:N:0:2
TTGACTGGACTTCGTCGAGTACGCTCAACCTCACAGATCGGAAGA
+
FFF,:FF:FFFFFFFFFFFFFFFFFFFFFFF,FFFFFFFFFFFFF
@FS10000125:26:BPA73017-1023:1:1101:16110:1370 1:N:0:2
TCGGTAACTTCGTCGAGTACGCTCAAGCAAGGAGATCGGAAGAGC
+
FFFFFFFFFFFFFFFFFFFFFFFFFFFFFFFFFFFFFFFFFFFFF
@FS10000125:26:BPA73017-1023:1:1101:16120:1370 1:N:0:2
TCGACGAACTTCGTCGAGTACGCTCAAGCAGAGAGATCGGAAGAG
+
FFFFFFFFFFFFFFFFFFFFFFFFFFFFFFFFFFFFFFFFFFFFF
@FS10000125:26:BPA73017-1023:1:1101:2130:1380 1:N:0:2
TCGTTAACTTCGTCGAGTACGCTCAAGCGGCAAGATCGGAAGAGC
+
FFFFFFFFFFFFFFFFFFFFFFFFFFFFFFFFFFFFFFFFFFFFF
@FS10000125:26:BPA73017-1023:1:1101:2530:1380 1:N:0:2
TTGAAAACTTCGTCGAGTACGCTCAAAATTATTAGATCGGAAGAG
+
FFFFFFFFFFFFFFFFFFFFFFFFFFFFFFFFFFFFFFFFFFFFF
@FS10000125:26:BPA73017-1023:1:1101:3160:1380 1:N:0:2
TTGACTGGACTTCGTCGAGTACGCTCAACCAATGAGATCGGAAGA
+
FFFFFFFFFFFFFFFFFFFFFFFFFFFFFFFFFFFFFFFFFFFFF
@FS10000125:26:BPA73017-1023:1:1101:3530:1380 1:N:0:2
TCGACAACTTCGTCTAGTACGCTCAACTGAGAAGATCGGAAGAGC
+
FFFFFFFFFFFFFFFFFFFFFFFFFFFFFFFFFFFFFFFFFFFFF
@FS10000125:26:BPA73017-1023:1:1101:3600:1380 1:N:0:2
GCGTCAACTTCGTCGAGTACGCTCAATATTACAGATCGGAAGAGC
+
FFFFFFFFFFFFFFFFFFFFFFFFFFFFFFFFFFFFFFFFFFFFF
@FS10000125:26:BPA73017-1023:1:1101:4940:1380 1:N:0:2
TTGTTTAACTTCGTCGAGTACGCTCAATCGTTCAGATCGGAAGAG
+
FFFFFFFFFFFFFFFFFFFFFFFFFFFFFFFFFFFFFFFFFFFFF
@FS10000125:26:BPA73017-1023:1:1101:5050:1380 1:N:0:2
GGGCTAACTTCGTCGAGTACGCTCAATTTACGAGATCGGAAGAGC
+
FFFFFFFFFFFFFFFFFFFFFFFFFFFFFFFFFFFFFFFFFFFFF
@FS10000125:26:BPA73017-1023:1:1101:5460:1380 1:N:0:2
GGGCAGGAACTTCGTCGAGTACGCTCAATATCGCAGATCGGAAGA
+
FFFFFFFFFFFFFFFFFFFFFFFFFFFFFFFFFFFFFFFFFFFFF
@FS10000125:26:BPA73017-1023:1:1101:5500:1380 1:N:0:2
GCGTTAACTTCGTCGAGTACGCTCAAAGAAACAGATCGGAAGAGC
+
FFFFFFFFFFFFFFFFFFFFFFFFFFFFFFF,FFFFFFFFFFFFF
@FS10000125:26:BPA73017-1023:1:1101:5820:1380 1:N:0:2
TTGACTGGACTTCGTCGAGTACGCTCAAACCTCTAGATCGGAAGA
+
FFFFFFFFFFFFFFFFFFFFFFFFFFFFFFFFFFFFFFFFFFFFF
@FS10000125:26:BPA73017-1023:1:1101:6640:1380 1:N:0:2
TTGACAACTTCGTCGAGTACGCTCAATACCTGAGATCGGAAGAGC
+
FFFFFFFFFFFFFFFFFFFFFFFFFFFFFFFFFFFFFFFFFFFFF
@FS10000125:26:BPA73017-1023:1:1101:7470:1380 1:N:0:2
GCGAGAACTTCGTCGAGTACGCTCAAGAATTAAGATCGGAAGAGC
+
:FFFFFFFFFFFFFFFFFFFFFFFFFFFFFFFFFFFFFFFFFFFF
@FS10000125:26:BPA73017-1023:1:1101:7680:1380 1:N:0:2
TGGGGGCACAACTTCGTCGAGTACGCTCAATTGGAAAGATCGGAA
+
FFFFFFFFFFFFFFFFFFFFFFFFFFFFFFFFFFFFFFFFFFFFF
@FS10000125:26:BPA73017-1023:1:1101:7910:1380 1:N:0:2
GCGTCAACTTCGTCGAGTACGCTCAAGATCGGAGATCGGAAGAGC
+
FFFFFFFFFFFFFFFFFFFFFFFFFFFFFFFFFFFFFFFFFFFFF
@FS10000125:26:BPA73017-1023:1:1101:8160:1380 1:N:0:2
TTGAAAACTTCGTCGAGTACGCTCAATTGCACAGATCGGAAGAGC
+
FFFFFFFFFFFFFFFFFFFFFFFFFFFFFFFFFFFFFFFFFFFFF
@FS10000125:26:BPA73017-1023:1:1101:9490:1380 1:N:0:2
TGGGGCAACTTCGTCGAGTACGCTCAAAGGAGGAGATCGGAAGAG
+
FFFFFFFFFFFFFFFFFFFFFFFFFFFFFFFFFFFFFFFFFFFFF
@FS10000125:26:BPA73017-1023:1:1101:9990:1380 1:N:0:2
TCGGCAACTTCGTCGAGTACGCTCAATATTTAAGATCGGAAGAGC
+
FFFFFFFFFFFFFFFFFFFFFFFFFFFFFFFFFFFFFFFFFFFFF
@FS10000125:26:BPA73017-1023:1:1101:10690:1380 1:N:0:2
TCGCCAACTTCGTCGAGTACGCTCAATACCTTAGATCGGAAGAGC
+
FFFFFFFFFFFFFFFFFFFFFFFFFFFFFFFFFFFFFFFFFFFFF
@FS10000125:26:BPA73017-1023:1:1101:11110:1380 1:N:0:2
TTGACTGGACTTCGTCGAGTACGCTCAATTCCGCAGATCGGAAGA
+
FFFFFFFFFFFFFFFFFFFFFFFFFFFFFFFFFFFFFFFFFFFFF
@FS10000125:26:BPA73017-1023:1:1101:11880:1380 1:N:0:2
TTGCAGAACTTCGTCGAGTACGCTCAACTAGTGAGATCGGAAGAG
+
FFFFFFFFFFFFFFFFFFFFFFFFFFFFFFFFFFFFFFFFFFFFF
@FS10000125:26:BPA73017-1023:1:1101:11950:1380 1:N:0:2
TTGGTAACTTCGTCGAGTACGCTCAACCCATTAGATCGGAAGAGC
+
FFFFFFFFFFFFFFFFFFFFFFFFFFFFFFFFFFFFFFFFFFFFF
@FS10000125:26:BPA73017-1023:1:1101:12190:1380 1:N:0:2
TCGCTATCTTCGTCGAGTACGCTCAAATACGGAGATCGGAAGAGC
+
FFFFFFFFFFFFFFFFFFFFFFFFFFFFFFFFFFFFFFFFFFFFF
@FS10000125:26:BPA73017-1023:1:1101:13620:1380 1:N:0:2
CTGCAAACTTCGTCGAGTACGCTCAAATACTAAGATCGGAAGAGC
+
FFFFFFFFFFFFFFFFFFFFFFFFFFFFFFFFFFFFFFFFFFFFF
@FS10000125:26:BPA73017-1023:1:1101:13770:1380 1:N:0:2
TTGACTGGACTCCGTCGAGTACGCTCAATACGAAAGATCGGAAGA
+
FFFFFFFFFFFFFFFFFFFFFFFFFFFFFFFFFFFFFFFFFFFFF
@FS10000125:26:BPA73017-1023:1:1101:14200:1380 1:N:0:2
GCGGCAACTTCGTCGAGTACGCTCAATGGGTCAGATCGGAAGAGC
+
FFFFFFFFFFFFFFFFFFFFFFFFFFFFFFFFFFFFFFFFFFFFF
@FS10000125:26:BPA73017-1023:1:1101:1370:1390 1:N:0:2
TACTGGGAAACTTCGTCGAGTACGCTCAACGATGAAGATCGGAAG
+
FFFFFFFFFFFFFFFFFFFFFFFFFFFFFFFFFFFFFFFFFFFFF
@FS10000125:26:BPA73017-1023:1:1101:1820:1390 1:N:0:2
TCTATAACTTCGTCGAGTACGCTCAAGTCTTTAGATCGGAAGAGC
+
FFFFFF,F::FF:FF:FFFFFFFF:,,FFF:FFFFFFF:FFFFFF
@FS10000125:26:BPA73017-1023:1:1101:2130:1390 1:N:0:2
TCGACAACTTCGTCGAGTACGCTCAAGGACCCAGATCGGAAGAGC
+
FFFFFFFFFFFFFFFFFFFFFFFFFFFFFFFFFFFFFFFFFFFFF
@FS10000125:26:BPA73017-1023:1:1101:2420:1390 1:N:0:2
GCGCCAACTTCGTCGAGTACGCTCAATGTATGAGATCGGAAGAGC
+
FFFFFFFFFFFFFFFFFFFFFFFFFFFFFFFFFFFFFFFFFFFFF
@FS10000125:26:BPA73017-1023:1:1101:2490:1390 1:N:0:2
TTGAAAACTTCGTCGAGTACGCTCAATGCCTTAGATCGGAAGAGC
+
FFFFFFFFFFFFFFFFFFFFFFFFFFFFFFFFFFFFFFFFFFFFF
@FS10000125:26:BPA73017-1023:1:1101:2900:1390 1:N:0:2
TTGTAGAACTTCGTCGAGTACGCTCAACGGATAAGATCGGAAGAG
+
FFFFFFFFFFFFFFFFFFFFFFFFFFFFFFFFFFFFFFFFFFFFF
@FS10000125:26:BPA73017-1023:1:1101:3300:1390 1:N:0:2
TCGAAAACTTCGTCGAGTACGCTCAAGGTCAAAGATCGGAAGAGC
+
F,,,FFF:,FF,FF,FFFF::F,F,FFFFFFFF,F:F:FFFFF:F
@FS10000125:26:BPA73017-1023:1:1101:3720:1390 1:N:0:2
TCGGCAACTTCGTCGAGTACGCTCAATATTGGAGATCGGAAGAGC
+
FFFFFFFFFFFFFFFFFFFFFFFFFFFFFFFFFFFFFFFFFFFFF
@FS10000125:26:BPA73017-1023:1:1101:5000:1390 1:N:0:2
ATGAACGAACTTCGTCGAGTACGCTCAAAATCACAGATCGGAAGA
+
F:FFFFFFFFFFFFFFFFFFFFFFFFFFFFFFFFFFFFFFFFFFF
@FS10000125:26:BPA73017-1023:1:1101:5240:1390 1:N:0:2
TTGAAAACTTCGTCGAGTACGCTCAATATTAGAGATCGGAAGAGC
+
FFFFFFFFFFFFFFFFFFFFFFFFFFFFFFFFFFFFFFFFFFFFF
@FS10000125:26:BPA73017-1023:1:1101:5580:1390 1:N:0:2
TTGTCACTTCGTCGAGTACGCTCAACACTAAAGATCGGAAGAGCA
+
FFFFFFFFFFFFFFFFFFFFFFFFFFFFFFFFFFFFFFFFFFFFF
@FS10000125:26:BPA73017-1023:1:1101:5730:1390 1:N:0:2
TCGAAATCTTCGTCGAGTACGCTCAATCTCTAAGATCGGAAGAGC
+
FFFFFFFFFFFFFFFFFFFFFFFFFFFFFFFFFFFFFFFFFFFFF
@FS10000125:26:BPA73017-1023:1:1101:5890:1390 1:N:0:2
TCGGTAACTTCGTCGAGTACGCTCAAGTATGGAGATCGGAAGAGC
+
FFF:FFFFFFFFFFFFFFFFFFFFFFFFFFFFFFFFFFFFFFFFF
@FS10000125:26:BPA73017-1023:1:1101:6480:1390 1:N:0:2
CTGCCAACTTCGTCGAGTACGCTCAAGTGGCAAGATCGGAAGAGC
+
FFFFFFFFFFFFFFFFFFFFFFFFFFFFFFFFFFFFFFFFFFFFF
@FS10000125:26:BPA73017-1023:1:1101:7030:1390 1:N:0:2
TCAAGAACTTCGTCGAGTACGCTCAAAACTAGAGATCGGAAGAGC
+
FFFFFFFFFFFFFFFFFFFFFFFFFFFFFFFFFFFFFFFFFFFFF
@FS10000125:26:BPA73017-1023:1:1101:7210:1390 1:N:0:2
GAGGCAACTTCGTCGAGTACGCTCAATATCTGAGATCGGAAGAGC
+
FFFFFFFFFFFFFFFFFFFFFFFFFFFFFFFFFFFFFFFFFFFFF
@FS10000125:26:BPA73017-1023:1:1101:7980:1390 1:N:0:2
TCGCGCTAACTTCGTCGAGTACGCTCAAATAAATAGATCGGAAGA
+
FFFFFFFFFFFFFFFFFFFFFFFFFFFFFFFFFFFFFFFFFFFFF
@FS10000125:26:BPA73017-1023:1:1101:8530:1390 1:N:0:2
GCATTAACTTCGTCGAGTACGCTCAACAAAATAGATCGGAAGAGC
+
,,FFF:FF::::,FF,F,FF:::::FFFFFF,FFFFFFFFFFFFF
@FS10000125:26:BPA73017-1023:1:1101:8990:1390 1:N:0:2
CCGTGAACTTCGTCGAGTACGCTCAAGCCAGTAGATCGGAAGAGC
+
FFFFFFFFFFFFFFFFFFFFFFFFFFFFFFFFFFFFFFFFFFFFF
@FS10000125:26:BPA73017-1023:1:1101:9340:1390 1:N:0:2
TTGACTGGACTTCGTCGAGTACGCTCAACGTTCCAGATCGGAAGA
+
FFFFFFFFFFFFFFFFFFFFFFFFFFFFFFFFFFFFFFFFFFFFF
@FS10000125:26:BPA73017-1023:1:1101:10020:1390 1:N:0:2
TTGCAAATCTTCGTCGAGTACGCTCAACACGGAAGATCGGAAGAG
+
FFFFFFFFFFFFFFFFFFFFFFFFFFFFFFFFFFFFFFFFFFFFF
@FS10000125:26:BPA73017-1023:1:1101:10400:1390 1:N:0:2
TGGAAACTTCGTCGAGTACGCTCAAACGCTCAGATCGGAAGAGCA
+
FFFFFFFFFFFFFFFFFFFFFFFFFFFFFFFFFFFFFFFFFFFFF
@FS10000125:26:BPA73017-1023:1:1101:10580:1390 1:N:0:2
TTGGAAACTTCGTCGAGTACGCTCAAATATTTAGATCGGAAGAGC
+
FFFFFFFFFFFFFFFFFFFFFFFFFFFFFFFFFFFFFFFFFFFFF
@FS10000125:26:BPA73017-1023:1:1101:10820:1390 1:N:0:2
CTTCGTCGAGTACGCTCAAAAGTATAGATCGGAAGAGCACACGTC
+
FFFFFFFFFFFFFFFFFFFFFFFFFFFFFFFFFFFFFFFFFFFFF
@FS10000125:26:BPA73017-1023:1:1101:10900:1390 1:N:0:2
GGGAAAACTTCGTCGAGTACGCTCAATTGACTAGATCGGAAGAGC
+
FFFFFFFFFFFFFFFFFFFFFFFFFFFFFFFFFFFFFFFFFFFFF
@FS10000125:26:BPA73017-1023:1:1101:11000:1390 1:N:0:2
TCGGCAACTTCGTCGAGTACGCTCAATAGTGAAGATCGGAAGAGC
+
FFFFFFFFFFFFFFFFFFFFFFFFFFFFFFFFFFFFFFFFFFFFF
@FS10000125:26:BPA73017-1023:1:1101:11120:1390 1:N:0:2
CAGAAAACTTCGTCGAGTACGCTCAACAAAACAGATCGGAAGAGC
+
FFFFFFFFFFFFFFFFFFFFFFFFFFFFFFFFFFFFFFFFFFFFF
@FS10000125:26:BPA73017-1023:1:1101:11740:1390 1:N:0:2
TCGTAAACTTCGTCGAGTACGCTCAAACATTTAGATCGGAAGAGC
+
FFFFFFFFFFFFFFFFFFFFFFFFFFFFFFFFFFFFFFFFFFFFF
@FS10000125:26:BPA73017-1023:1:1101:12450:1390 1:N:0:2
GCGTTAACTTCGTCGAGTACGCTCAAGAGTCCAGATCGGAAGAGC
+
,FFFFFFFFFFFFFFFFFFFFFFFFFFFFFFFFFFFFFFFFFFFF
@FS10000125:26:BPA73017-1023:1:1101:12710:1390 1:N:0:2
TCTAGAACTTCGTCGAGTACGCTCAAGAGGGAAGATCGGAAGAGC
+
FFFFFFFFFFFFFFFFFFFFFFFFFFFFFFFFFFFFFFFFFFFFF
@FS10000125:26:BPA73017-1023:1:1101:12910:1390 1:N:0:2
TAGGCAACTTCGTCGAGTACGCTCAAGCGAGAAGATCGGAAGAGC
+
,FFFFFFFFFFFFFFFFFFFF:FFFFFFFFFF:FFFFFFF:FFFF
@FS10000125:26:BPA73017-1023:1:1101:13080:1390 1:N:0:2
TTGACTGGACTTCGTCGAGTACGCTCAACCGATCAGATCGGAAGA
+
FFFFFFFFFFFFFFFFFFFFFFFFFFFFFFFFFFFFFFFFFFFFF
@FS10000125:26:BPA73017-1023:1:1101:13130:1390 1:N:0:2
TTGACTGGACTTCGTCGAGTACGCTCAATGGTGAAGATCGGAAGA
+
FFFFFFFFFFFFFFFFFFFFFFFFFFFFFFFFFFFFFFFFFFFFF
@FS10000125:26:BPA73017-1023:1:1101:13470:1390 1:N:0:2
GGGCCAACTTCGTCGAGTACGCTCAACGTCGGAGATCGGAAGAGC
+
FFFFFFFFFFFFFFFFFFFFFFFFFFFFFFFFFFFFFFFFFFFFF
@FS10000125:26:BPA73017-1023:1:1101:13540:1390 1:N:0:2
TTGACTGGACTTCGTCGAGTACGCTCAAATCAAGAGATCGGAAGA
+
FFFFFFFFFFFFFFFFFFFFFFFFFFFFFFFFFFFFFFFFFFFFF
@FS10000125:26:BPA73017-1023:1:1101:13560:1390 1:N:0:2
CTGCTGAACTTCGTCGAGTACGCTCAACAGAAAAGATCGGAAGAG
+
FFFFFFFFFFFFFFFFFFFFFFFFFFFFFFFFFFFFFFFFFFFFF
@FS10000125:26:BPA73017-1023:1:1101:13580:1390 1:N:0:2
TCGACTGGAGTTCGTCGAGTACGCTCAAAAATAGAGATCGGAAGA
+
FFFFFFFFFFFFFFFFFFF:FFFFFFFFFFFFFFFFFFFFFFFFF
@FS10000125:26:BPA73017-1023:1:1101:13850:1390 1:N:0:2
GGGTCAACTTCGTCGAGTACGCTCAAAGGGAGAGATCGGAAGAGC
+
FFFFFFFFFFFFFFFFFFFFFFFFFFFFFFFFFFFFFFFFFFFFF
@FS10000125:26:BPA73017-1023:1:1101:14300:1390 1:N:0:2
CCGATAACTTCGTCGAGTACGCTCAATAGAGGAGATCGGAAGAGC
+
FFFFFFFFFFFFFFFFFFFFFFFFFFFFFFFFFFFFFFFFFFFFF
@FS10000125:26:BPA73017-1023:1:1101:15270:1390 1:N:0:2
TCGTTGAACTTCGTCGAGTACGCTCAAAAGCCGAGATCGGAAGAG
+
FFFFFFFFFFFFFFFFFFFFFFFFFFFFFFFFFFFFFFFFFFFFF
@FS10000125:26:BPA73017-1023:1:1101:16060:1390 1:N:0:2
CCGGCAACTTCGTCGAGTACGCTCAAAGTCAGAGATCGGAAGAGC
+
FFFFFFFFFFFFFFFFFFFFFFFFFFFFFFFFFFFFFFFFFFFFF
@FS10000125:26:BPA73017-1023:1:1101:2020:1400 1:N:0:2
TCTATAACTTCGTCGAGTACGCTCAAGTCTTTAGATCGGAAGAGC
+
FFFFFFFFFFFFFFFFFFFFFFFFFFFFFFFFFFFFFFFFFFFFF
@FS10000125:26:BPA73017-1023:1:1101:2110:1400 1:N:0:2
TCGACCAACTTCGTCGAGTACGCTCAAATTCCGAGATCGGAAGAG
+
FFFFFFFFFFFFFFFFFFFFFFFFFFFFFFFFFFFFFFFFFFFFF
@FS10000125:26:BPA73017-1023:1:1101:2880:1400 1:N:0:2
CTGACTGGACTTCGTCGAGTACGCTCAAAATCAAAGATCGGAAGA
+
FFFFFFFFFFFFFFFFFFFFFFFFFFFFFFFFFFFFFFFFFFFFF
@FS10000125:26:BPA73017-1023:1:1101:3050:1400 1:N:0:2
CTGAAAACTTCGTCGAGTACGCTCAAAGGATTAGATCGGAAGAGC
+
FFFFFFFFFFFFFFFFFFFFFFFFFFFFFFFFFFFFFFFFFFFFF
@FS10000125:26:BPA73017-1023:1:1101:3160:1400 1:N:0:2
GCGTGAACTTCGTCGAGTACGCTCAAATGTGGAGATCGGAAGAGC
+
FFFFFFFFFFFFFFFFFFFFFFFFFFFFFFFFFFFFFFFFFFFFF
@FS10000125:26:BPA73017-1023:1:1101:3740:1400 1:N:0:2
TAGCTAACTTCGTCGAGTACGCTCAACGAACTAGATCGGAAGAGC
+
FFFFFFFFFFFFFFFFFFFFFFFFFFFFFFFFFFFFFFFFFFFFF
@FS10000125:26:BPA73017-1023:1:1101:4060:1400 1:N:0:2
TTGACTGGACTTCGTCGAGTACGCTCAATCCGAGAGATCGGAAGA
+
FFFFFFFFFFFFFFFFFFFFFFFFFFFFFFFFFFFFFFFFFFFFF
@FS10000125:26:BPA73017-1023:1:1101:4410:1400 1:N:0:2
TTGTAAACTTCGTCGAGTACGCTCAAACATATAGATCGGAAGAGC
+
FFFFFFFFFFFFFFFFFFFFFFFFFFFFFFFFFFFFFFFFFFFFF
@FS10000125:26:BPA73017-1023:1:1101:6040:1400 1:N:0:2
GCGTGAACTTCGTCGAGTATGCTCTACCGGGAAGATCGGAAGAGC
+
,FFF,FF,FF,,FF,F:,,,,:,:,F,FFF,F::F,:,FFF,FFF
@FS10000125:26:BPA73017-1023:1:1101:6270:1400 1:N:0:2
TTAACTGGAGTTCTTCGTCGAGTACGCTCAAGCGACATGATCGGA
+
F,,:FF,,:FFF:F:F,F,,F::,:FFF::,,:,FF,,,::FF,F
@FS10000125:26:BPA73017-1023:1:1101:6360:1400 1:N:0:2
TAGCTAGAACCTTCGTCGAGTACGCTCAAATCTGAAGATCGGAAG
+
FFFFFFFFFFFFFFFFFFFFFFFFFFFFFFFFFFFFFFFFFFFFF
@FS10000125:26:BPA73017-1023:1:1101:7860:1400 1:N:0:2
GAGTCAACTTCGTCGAGTACGCTCAAGTGGATAGATCGGAAGAGC
+
FFFFFFFFFFFFFFFFFFFFFFFFFFFFFFFFFFFFFFFFFFFFF
@FS10000125:26:BPA73017-1023:1:1101:8110:1400 1:N:0:2
GCGACAACTTCGTCGAGTACGCTCAAAGATGTAGATCGGAAGAGC
+
FFFFFFFFFFFFFFFFFFFFFFFFFFFFFFFFFFFFFFFFFFFFF
@FS10000125:26:BPA73017-1023:1:1101:9010:1400 1:N:0:2
CCCATAACTTCGTCGAGTACGCTCAATGTTTAAGATCGGAAGAGC
+
FFFFFFFFFFFFFFFFFFFFFFFFFFFFFFFFFFFFFFFFFFFFF
@FS10000125:26:BPA73017-1023:1:1101:9580:1400 1:N:0:2
CAGCATAAACCTCGTCGAGTACGCTCAAAGTTAAAGATCGGAAGA
+
FFFFFFFFFFFFFFFFFFFFFFFFFFFFFFFFFFFFFFFFFFFFF
@FS10000125:26:BPA73017-1023:1:1101:9780:1400 1:N:0:2
TCGGGTTAACTTCGTCGAGTACGCCAAATGAAGAGATCGGAAGAG
+
FFFFFFFFFFFFFFFFFFFFFFFFFFFFFFFFFFFFFFFFFFFFF
@FS10000125:26:BPA73017-1023:1:1101:9910:1400 1:N:0:2
TTGGCAACTTCGTCGAGTACGCTCAATTTAAGAGATCGGAAGAGC
+
FFFFFFFFFFFFFFFFFFFFFFFFFFFFFFFFFFFFFFFFFFFFF
@FS10000125:26:BPA73017-1023:1:1101:11000:1400 1:N:0:2
TTGACTGGACTTCGTCGAGTACGCTCAAAAGATTAGATCGGAAGA
+
FFFFFFFFFFFFFFFFFFFFFFFFFFFFFFFFFFFFFFFFFFFFF
@FS10000125:26:BPA73017-1023:1:1101:11740:1400 1:N:0:2
CCGCGCGAACTTCGTCGAGTACGCTCAAAAACCGAGATCGGAAGA
+
FFFFFFFFFFFFFFFFFFFFFFFFFFFFFFFFFFFFFFFFFFFFF
@FS10000125:26:BPA73017-1023:1:1101:12010:1400 1:N:0:2
GCGACAACTTCGTCGAGTACGCTCAACTGTACAGATCGGAAGAGC
+
FFFFFFFFFFFFFFFFFFFFFFFFFFFFFFFFFFFFFFFFFFFFF
@FS10000125:26:BPA73017-1023:1:1101:12650:1400 1:N:0:2
TTGGTAACTTCGTCGAGTACGCTCAATGAAATAGATCGGAAGAGC
+
FFFFFFFFFFFFFFFFFFFFFFFFFFFFFFFFFFFFFFFFFFFFF
@FS10000125:26:BPA73017-1023:1:1101:12840:1400 1:N:0:2
TCGCTAACTTCGTCGAGTACGCTCAAGATATGAGATCGGAAGAGC
+
FFFFFFFFFFFFFFFFFFFFFFFFFFFFFFFFFFFFFFFFFFFFF
@FS10000125:26:BPA73017-1023:1:1101:12930:1400 1:N:0:2
TCAATAACTTCGTCGAGTACGCTCAATTTAAGAGATCGGAAGAGC
+
FFFFFFFFFFFFFFFFFFFFFFFFFFFFFFFFFFFFFFFFFFFFF
@FS10000125:26:BPA73017-1023:1:1101:13020:1400 1:N:0:2
ATGCAAACTTCGTCGAGTACGCTCAAAACATAAGATCGGAAGAGC
+
FFFFFFFFFFFFFFFFFFFFFFFFFFFFFFFFFFFFFFFFFFFFF
@FS10000125:26:BPA73017-1023:1:1101:13150:1400 1:N:0:2
TCGTAGTACAACTTCGTCGAGTACGCTCAACTAGTGAGATCGGAA
+
FFFFFFFFFFFFFFFFFFFFFFFFFFFFFFFFFFFFFFFFFFFFF
@FS10000125:26:BPA73017-1023:1:1101:13400:1400 1:N:0:2
ACGTAACTTCGTCGAGTACGCTCAACTATGGAGATCGGAAGAGCA
+
FFFFFFFFFFFFFFFFFFFFFFFFFFFFFFFFFFFFFFFFFFFFF
@FS10000125:26:BPA73017-1023:1:1101:14170:1400 1:N:0:2
ATGCTGAACTTCGTCGAGTACGCTCAAGATAACAGATCGGAAGAG
+
F:FFFFFFFFFFFFFFFFFFFFFFFFFFFFFFFFFFFFFFFFFFF
@FS10000125:26:BPA73017-1023:1:1101:14260:1400 1:N:0:2
TTGATTAACTTCGTCGAGTACGCTCAAGAAAAAAGATCGGAAGAG
+
FFF,,FF,FFFFFFFFFFFFFFFFFFFFFFF,,FFFFFFFFFFFF
@FS10000125:26:BPA73017-1023:1:1101:14570:1400 1:N:0:2
CTGGCACAACTTCGTCGAGTACGCTCAAAGTTGGAGATCGGAAGA
+
FFFFFFFFFFFFFFFFFFFFFFFFFFFFFFFFFFFFFFFFFFFFF
@FS10000125:26:BPA73017-1023:1:1101:14690:1400 1:N:0:2
GCGAACTTCGTCGAGTACGTTCAATTCAATAGATCGGAAGAGCAC
+
FFFFFFFFFFFFFFFFFFFFFFFFFFFFFFFFFFFFFFFFFFFFF
@FS10000125:26:BPA73017-1023:1:1101:15540:1400 1:N:0:2
TTGCAGTACCTTCGTCGAGTACGCTCAAACAACGAGATCGGAAGA
+
:::FFFFFFFFFFFFFFFFFFFFFFFFFFFFFFFFFFFFFFFFFF
@FS10000125:26:BPA73017-1023:1:1101:16130:1400 1:N:0:2
ACTAAACTTCGTCGAGTACGCTCAATGTCAGAGATCGGAAGAGCA
+
F:FF,FFFFFFFFFFFFFFFFFFFFFFFFFF,FFFFFFF:FF:F,
@FS10000125:26:BPA73017-1023:1:1101:16470:1400 1:N:0:2
GTGGTAATTTCGTCGAGTACGCTCAAAGGTCAAGATCGGAAGAGC
+
:FFFFFFFFFFFFFFFFFFFFFFFFFFFFFFFFFFFFFFFFFFFF
@FS10000125:26:BPA73017-1023:1:1101:1030:1410 1:N:0:2
TTGACTGGACTTCGTCGAGTACGCTCAGTCATCTAGATCGGAAGA
+
F,,FFFFFFFFFFFFF:FFFFFFF:FF,FFF:FFF,F:FF::F,,
@FS10000125:26:BPA73017-1023:1:1101:1130:1410 1:N:0:2
GCGTAAACTTCGTCGAGTACGCTCAATCCGTTAGATCGGAAGAGC
+
,FFFFFFFFFFFFFFFFFFFFFFFFFF,:F,,FFFFFFFFFFFFF
@FS10000125:26:BPA73017-1023:1:1101:1520:1410 1:N:0:2
TCGCTAACTTCGTCGAGTACGCTCAAAGTATCAGATCGGAAGAGC
+
FFFFFFFFFFFFFFFFFFFFFFFFFFFFFFFFFFFFFFFFFFFFF
@FS10000125:26:BPA73017-1023:1:1101:1530:1410 1:N:0:2
TTGACTGGACTTCGTCGAGTACGCTCAAAGAACCAGATCGGAAGA
+
FFFFFFFFFFFFFFFFFFFFFFFFFFFFFFFFFFFFFFFFFFFFF
@FS10000125:26:BPA73017-1023:1:1101:1710:1410 1:N:0:2
ACGCATAACTTCGTCGAGTACGCTCAACGATTCAGATCGGAAGAG
+
FFFFFFFFFFFFFFFFFFFFFFFFFFFFFFFFFFFFFFFFFFFFF
@FS10000125:26:BPA73017-1023:1:1101:1780:1410 1:N:0:2
GGGGGGTAACTTTCGTCGAGTACGCTCAACCAACGAGATCGGAAG
+
FFFFFFFFFFFFFFFFFFFFFFFFFFFFFFFFFFFFFFFFFFFFF
@FS10000125:26:BPA73017-1023:1:1101:1840:1410 1:N:0:2
CCGTTAACTTCGTCGAGTACGCTCAAATAAGAAGATCGGAAGAGC
+
FFFFFFFFFFFFFFFFFFFFFFFFFFFFFFFFFFFFFFFFFFFFF
@FS10000125:26:BPA73017-1023:1:1101:1980:1410 1:N:0:2
CTGCATCAACTTCGTCGAGTACGCTCAAGGTTAAAGATCGGAAGA
+
FFFFFFFFFFFFFFFFFFFFFFFFFFFFFFFFFFFFFFFFFFFFF
@FS10000125:26:BPA73017-1023:1:1101:2520:1410 1:N:0:2
TTTGATTAACTTCGTCGAGTACGCTCAATGGAAGAGATCGGAAGA
+
FFFFFFFFFFFFFFFFFFFFFFFFFFFFFFFFFFFFFFFFFFFFF
@FS10000125:26:BPA73017-1023:1:1101:3330:1410 1:N:0:2
GCGTTAACTTCGTCGAGTACGCTCAAATCGCAAGATCGGAAGAGC
+
,F:FFFFF::FFFFF,FFFF,FFF:,FFF:FFF:FF:F,FFFFF:
@FS10000125:26:BPA73017-1023:1:1101:4520:1410 1:N:0:2
TTGCCCAACTTCGTCGAGTACGCTCAAAGAAAAAGATCGGAAGAG
+
FFFFFFFFFFFFFFFFFFFFFFFFFFFFFFFFFFFFFFFFFFFFF
@FS10000125:26:BPA73017-1023:1:1101:4930:1410 1:N:0:2
GCGTTAACTTCGTCGAGTACGCTCAATACCTGAGATCGGAAGAGC
+
FFFFFFFFFFFFFFFFFFFFFFFFFFFFFFFFFFFFFFFFFFFFF
@FS10000125:26:BPA73017-1023:1:1101:4990:1410 1:N:0:2
TTGACTGGACTTCGTCGAGTACGCTCAACCGAATAGATCGGAAGA
+
FFFFFFFFFFFFFFFFFFFFFFFFFFFFFFF,FFFFFFFFFFFFF
@FS10000125:26:BPA73017-1023:1:1101:5240:1410 1:N:0:2
TTGAAAACTTCGTCGAGTACGCTCAATATTAGAGATCGGAAGAGC
+
FFFFFFFFFFFFFFFFFFFFFFFFFFFFFFFFFFFFFFFFFFFFF
@FS10000125:26:BPA73017-1023:1:1101:5590:1410 1:N:0:2
TTGTGAACTTCGTCGAGTACGCTCAATGGATTAGATCGGAAGAGC
+
FFFFFFFFFFFFFFFFFFFFFFFFFFFFFFFFFFFFFFFFFFFFF
@FS10000125:26:BPA73017-1023:1:1101:5860:1410 1:N:0:2
TTGACTGGACTTCGTCGAGTACGCTCAATCCTCTAGATCGGAAGA
+
FFFFFFFFFFFFFFFFFFFFFFFFFFFFFFFFFFFFFFFFFFFFF
@FS10000125:26:BPA73017-1023:1:1101:7180:1410 1:N:0:2
GCCGCAACTTCGTCGAGTACGCTCAATGAGTCAGATCGGAAGAGC
+
FFFFFFFFFFFFFFFFFFFFFFFFFFFFFFFFFFFFFFFFFFFFF
@FS10000125:26:BPA73017-1023:1:1101:7210:1410 1:N:0:2
TTGGTAACTTCGTCGAGTACGCTCAAAAACCAAGATCGGAAGAGC
+
:FF:FFFFFFFFFFFFFFFFFFFFFFFFFFFFFFFFFFFFFFFFF
@FS10000125:26:BPA73017-1023:1:1101:7790:1410 1:N:0:2
TTGTCAACTTCGTCGAGTACGCTCAAAGTGAAAGATCGGAAGAGC
+
FFFFFFFFFFFFFFFFFFFFFFFFFFFFFFFFFFFFFFFFFFFFF
@FS10000125:26:BPA73017-1023:1:1101:7930:1410 1:N:0:2
TTGCCAACTTCGTCGAGTACGCTCAAATTAACAGATCGGAAGAGC
+
FFFFFFFFFFFFFFFFFFFFFFFFFFFFFFFFFFFFFFFFFFFFF
@FS10000125:26:BPA73017-1023:1:1101:8230:1410 1:N:0:2
TCGAAATCTTCGTCGAGTACGCTCAAATCAAGAGATCGGAAGAGC
+
FFFFFFFFFFFFFFFFFFFFFFFFFFFFFFFFFFFFFFFFFFFFF
@FS10000125:26:BPA73017-1023:1:1101:8310:1410 1:N:0:2
TAGAACTTCGTCGAGTACGCTCAAGTGTCAAGATCGGAAGAGCAC
+
FFFFFFFFFFFFFFFFFFFFFFFFFFFFFFFFFFFFFFFFFFFFF
@FS10000125:26:BPA73017-1023:1:1101:8500:1410 1:N:0:2
GCGTTGAACAACTTCGTCGAGTACGCTCAACAGGTGAGATCGGAA
+
FFFFFFFFFFFFFFFFFFFFFFFFFFFFFFFFFFFFFFFFFFFFF
@FS10000125:26:BPA73017-1023:1:1101:8970:1410 1:N:0:2
TTGACTGGAGTTCAGACGTCTGCTCAAATATACAGATCGGAAGAG
+
FFFFFFFFFFFFFFFFFFFFFFF:FFFFFFFFFFFF:FFFF:FFF
@FS10000125:26:BPA73017-1023:1:1101:9550:1410 1:N:0:2
GGGAACTTCGTCGAGTACGTTTAATAAGATAGATCGGAAGAGCAC
+
FFFFFFFFFFFFFFFFFFFFFFFFFFFFFFFFFFFFFFFFFFFFF
@FS10000125:26:BPA73017-1023:1:1101:9860:1410 1:N:0:2
TTGCTGAACTTCGTCGAGTACGCTCAAAAATGTAGATCGGAAGAG
+
FFFFFFFFFFFFFFFFFFFFFFFFFFFFFFFFFFFFFFFFFFFFF
@FS10000125:26:BPA73017-1023:1:1101:9900:1410 1:N:0:2
ATGATCAACTTCGTCGAGTACGCTCAACTTTTAAGATCGGAAGAG
+
F:FFFFFFFFFFFFFFFFFFFFFFFFFFFFFFFFFFFFFFFFFFF
@FS10000125:26:BPA73017-1023:1:1101:10110:1410 1:N:0:2
TCGGCAACTTCGTCGAGTACGCTCAATATTTAAGATCGGAAGAGC
+
FFFFFFFFFFFFFFFFFFFFFFFFFFFFFFFFFFFFFFFFFFFFF
@FS10000125:26:BPA73017-1023:1:1101:10380:1410 1:N:0:2
GCGGTAACTTCGTCGAGTACGCTCAACTCCCAAGATCGGAAGAGC
+
:FFFFFFFFFFFFFFFFFFFFFFFFFFFFFFFFFFFFFFFFFFFF
@FS10000125:26:BPA73017-1023:1:1101:10410:1410 1:N:0:2
TGGCTATCTTCGTCGAGTACGCTCAAAAGATTAGATCGGAAGAGC
+
FFFFFFFFFFFFFFFFFFFFFFFFFFFFFFFFFFFFFFFFFFFFF
@FS10000125:26:BPA73017-1023:1:1101:10910:1410 1:N:0:2
CTGACTGGACTTCGTCGAGTACGCTCAATCGTCGAGATCGGAAGA
+
FFFFFFFFFFFFFFFFFFFFFFFFFFFFFFFFFFFFFFFFFFFFF
@FS10000125:26:BPA73017-1023:1:1101:11500:1410 1:N:0:2
GCGTAAACTTCGTCGAGTACGCTCAAATTAGTAGATCGGAAGAGC
+
FFFFFFFFFFFFFFFFFFFFFFFFFFFFFFFFFFFFFFFFFFFFF
@FS10000125:26:BPA73017-1023:1:1101:11610:1410 1:N:0:2
TAGTTATCTTCGTCGAGTACGCTCAAGAAACAAGATCGGAAGAGC
+
FFFFFFFFFFFFFFFFFFFFFFFFFFFFFFFFFFFFFFFFFFFFF
@FS10000125:26:BPA73017-1023:1:1101:12350:1410 1:N:0:2
TCGTTAACTTCATCGAGTACGCTCAATCTTGCAGATCGGAAGAGC
+
FFFFFFFFFFFFFFFFFFFFFFFFFFFFFFFFFFFFFFFFFFFFF
@FS10000125:26:BPA73017-1023:1:1101:13150:1410 1:N:0:2
TCTGCAACTTCGTCGAGTACGCTCAAAGCCTAAGATCGGAAGAGC
+
FFFFFFFFFFFFFFFFFFFFFFFFFFFFFFFFFFFFFFFFFFFFF
@FS10000125:26:BPA73017-1023:1:1101:13430:1410 1:N:0:2
TCGTAAACTTCGTCGAGTACGCTCAATAATTTAGATCGGAAGAGC
+
FFFFFFFFFFFFFFFFFFFFFFFFFFFFFFFFFFFFFFFFFFFFF
@FS10000125:26:BPA73017-1023:1:1101:13640:1410 1:N:0:2
TTGATAACTTCGTCGAGTACGCTCAAGTTGAGAGATCGGAAGAGC
+
FFFFFFFFFFFFFFFFFFFFFFFFFFFFFFFFFFFFFFFFFFFFF
@FS10000125:26:BPA73017-1023:1:1101:14340:1410 1:N:0:2
TTGACTGGACTTCGTCGAGTACGCTCAACCCCGAAGATCGGAAGA
+
FFFFFFFFFFFFFFFFFFFFFFFFFFFFFFFFFFFFFFFFFFFFF
@FS10000125:26:BPA73017-1023:1:1101:15060:1410 1:N:0:2
CCGGTAACTTCGTCGAGTACGCTCAATCCTTTAGATCGGAAGAGC
+
FFFFFFFFFFFFFFFFFFFFFFFFFFFFFFFFFFFFFFFFFFFFF
@FS10000125:26:BPA73017-1023:1:1101:15260:1410 1:N:0:2
TTGACTGGACTTCGTCGAGTACGCTCAAAACGGAAGATCGGAAGA
+
FFFFFFFFFFFFFFFFFFFFFFFFFFFFFFFFFFFFFFFFFFFFF
@FS10000125:26:BPA73017-1023:1:1101:15290:1410 1:N:0:2
TTGGTAATTTCGTCGAGTACGCTCAATGAGAAAGATCGGAAGAGC
+
FFFFFFFFFFFFFFFFFFFFFFFFFFFFFFFFFFFFFFFFFFFFF
@FS10000125:26:BPA73017-1023:1:1101:15690:1410 1:N:0:2
GAGCAAACTTCGTCGAGTACGCTCAACTGACAAGATCGGAAGAGC
+
FFFFFFFFFFFFFFFFFFFFFFFFFFFFFFFFFFFFFFFFFFFFF
@FS10000125:26:BPA73017-1023:1:1101:16200:1410 1:N:0:2
TAGCAAACTTCGTCGAGTACGCTCAAGGTGTGAGATCGGAAGAGC
+
FFFFFFFFFFFFFFFFFFFFFFFFFFFFFFFFFFFFFFFFFFFFF
@FS10000125:26:BPA73017-1023:1:1101:1120:1420 1:N:0:2
CAGGGCTGAACTTCGTCGAGTACGCTCAAAACCCAAGATCGGAAG
+
FFFFFFFFFFFFFFFFFFFFFFFFFFFFFFFFFFFFFFFFFFFFF
@FS10000125:26:BPA73017-1023:1:1101:1260:1420 1:N:0:2
ATGCAACTTCGTCGAGTACGCTCAAGAAAAGAGATCGGAAGAGCA
+
FFFFFFFFFFFFFFFFFFFFFFFFFFF:FFFFFFFFFFFFFFFF:
@FS10000125:26:BPA73017-1023:1:1101:2070:1420 1:N:0:2
GAGTAAACTTCGTCGAGTACGCTCAACGGTGAAGATCGGAAGAGC
+
:FFFFFFFFFFFFFFFFFFFFFFFFFFFFFFFFFFFFFFFFFFFF
@FS10000125:26:BPA73017-1023:1:1101:2270:1420 1:N:0:2
CTGTCGGAACTTCGTCGAGTACGCTCAAGGATGGAGATCGGAAGA
+
FFFFFFFFFFFFFFFFFFFFFFFFFFFFFFFFFFFFFFFFFFFFF
@FS10000125:26:BPA73017-1023:1:1101:2470:1420 1:N:0:2
TTTGAACAACTTCGTCGAGTACGCTCAATAGGTTAGATCGGAAGA
+
,FFFFFFFFFFFFFFFFFFFFFFFFFFFFFFFFFFFFFFFFFFFF
@FS10000125:26:BPA73017-1023:1:1101:4080:1420 1:N:0:2
TAGCTAACTTCGTCGAGTACGCTCAAACAATTAGATCGGAAGAGC
+
FFFFFFFFFFFFFFFFFFFFFFFFFFFFFFFFFFFFFFFFFFFFF
@FS10000125:26:BPA73017-1023:1:1101:5030:1420 1:N:0:2
TAGTAAACTTCGTCGAGTACGCTCAAACCGATAGATCGGAAGAGC
+
FFFFFFFFFFFFFFFFFFFFFFFFFFFFFFFFFFFFFFFFFFFFF
@FS10000125:26:BPA73017-1023:1:1101:5390:1420 1:N:0:2
TAGGCAACTTCGTCGAGTACGCTCAAGATTCTAGATCGGAAGAGC
+
FFFFFFFFFFFFFFFFFFFFFFFFFFFFFFFFFFFFFFFFFFFFF
@FS10000125:26:BPA73017-1023:1:1101:5450:1420 1:N:0:2
GCGTGAACTTCGTCGAGTACGCTCAATATTCTAGATCGGAAGGGC
+
FFFFFFFFFFFFFFFFFFFFFFFFFFFFFFFFFFFFFFFFFFFFF
@FS10000125:26:BPA73017-1023:1:1101:5460:1420 1:N:0:2
TTGTACAACTTCGTCGAGTACGCTCAACCTTTCAGATCGGAAGAG
+
:FFFFFFFFFFFFFFFFFFFFFFFFFFFFFFFFFFFFFFFFFFFF
@FS10000125:26:BPA73017-1023:1:1101:5550:1420 1:N:0:2
TCATGAACTTCGTCGAGTACGCTCAAACGGGTAGATCGGAAGAGC
+
FFFFFFFFFFFFFFFFFFFFFFFFFFFFFFFFFFFFFFFFFFFFF
@FS10000125:26:BPA73017-1023:1:1101:5620:1420 1:N:0:2
GGGAACTTCGTCGAGTACGCTCAAGAACTTAGATCGGAAGAGCAC
+
:FFFFFFFFFFFFFFFFFFFFFFFFFFFFFFFFFFFFFFFFFFFF
@FS10000125:26:BPA73017-1023:1:1101:6220:1420 1:N:0:2
TTGGGAACTTCGTCGAGTACGCTCAAGTAAAGAGATCGGAAGAGC
+
FFFFFFFFFFFFFFFFFFFFFFFFFFFFFFFFFFFFFFFFFFFFF
@FS10000125:26:BPA73017-1023:1:1101:6450:1420 1:N:0:2
TGGACAACTTCGTCGAGTACGCTCAAAATGAAAGATCGGAAGAGC
+
FFFFFFFFFFFFFFFFFFFFFFFFFFFFFFFFFFFFFFFFFFFFF
@FS10000125:26:BPA73017-1023:1:1101:6930:1420 1:N:0:2
TCGGTAACTTCGTCGAGTACGCTCAAGGGAATAGATCGGAAGAGC
+
FFFFFFFFFFFFFFFFFFFFFFFFFFFFFFFFFFFFFFFFFFFFF
@FS10000125:26:BPA73017-1023:1:1101:6950:1420 1:N:0:2
TCGAAAACTTCGTCGAGTACGCTCAAGACAAAAGATCGGAAGAGC
+
FFFFFFFFFFFFFFFFFFFFFFFFFFFFFFFFFFFFFFFFFFFFF
@FS10000125:26:BPA73017-1023:1:1101:7210:1420 1:N:0:2
ACCGCAACTTCGTCGAGTACGCTCAATGAGTCAGATCGGAAGAGC
+
FFF:FFFFFFFFFFFFFFFFFFFFFFFFFFFFFFFFFFFFFFFFF
@FS10000125:26:BPA73017-1023:1:1101:8420:1420 1:N:0:2
CCGGAACTTCGTCGAGTACGCTCAATCTCTGAGATCGGAAGAGCT
+
FFF:,F:,F:F:F:F:FF,FFFF:FFFFF:FF:FFFFFFF:F,F,
@FS10000125:26:BPA73017-1023:1:1101:8630:1420 1:N:0:2
GGGGTAACTTCGTCGAGTACGCTCAATGCGGTAGATCGGAAGAGC
+
:FFFFFFFFFFFFFFFFFFFFFFFFFFFFFFFFFFFFFFFFFFFF
@FS10000125:26:BPA73017-1023:1:1101:9980:1420 1:N:0:2
GGGGTAACTTCGTCGAGTACGCTCAACTGAAAAGATCGGAAGAGC
+
FFFFFFFFFFFFFFFFFFFFFFFFFFFFFFFFFFFFFFFFFFFFF
@FS10000125:26:BPA73017-1023:1:1101:10130:1420 1:N:0:2
TTGGTAACCTCGTCGAGTACGCTCAAAAATATAGATCGGAAGAGC
+
FFFFFFFFFFFFFFFFFFFFFFFFFFFFFFFFFFFFFFFFFFFFF
@FS10000125:26:BPA73017-1023:1:1101:10420:1420 1:N:0:2
GAGCCAACTTCGTCGAGTACGCTCAAAACACTAGATCGGAAGAGC
+
FFFFFFFFFFFFFFFFFFFFFFFFFFFFFFFFFFFFFFFFFFFFF
@FS10000125:26:BPA73017-1023:1:1101:10830:1420 1:N:0:2
TTTGCAACTTCGTCGAGTACGCTCAAAGTATCAGATCGGAAGAGC
+
FFFFFFFFFFFFFFFFFFFFFFFFFFFFFFFFFFFFFFFFFFFFF
@FS10000125:26:BPA73017-1023:1:1101:11010:1420 1:N:0:2
ACGATAACTTCGTCGAGTACGCTCAATTCGTTAGATCGGAAGAGC
+
FFFFFFFFFFFFFFFFFFFFFFFFFFFFFFFFFFFFFFFFFFFFF
@FS10000125:26:BPA73017-1023:1:1101:11020:1420 1:N:0:2
TTGCCCAACTTCGTCGAGTACGCTCAAGGGACTAGATCGGAAGAG
+
FFFFFFFFFFFFFFFFFFFFFFFFFFFFFFFFFFFFFFFFFFFFF
@FS10000125:26:BPA73017-1023:1:1101:11030:1420 1:N:0:2
TCATTAACTTCGTCGAGTACGCTCAAAATGTAAGATCGGAAGAGC
+
FFFFFFFFFFFFFFFFFFFFFFFFFFFFFFFFFFFFFFFFFFFFF
@FS10000125:26:BPA73017-1023:1:1101:11600:1420 1:N:0:2
GCGGTAACTTCGTCGAGTACGCTCAAGACCAAAGATCGGAAGAGC
+
FFFFFFFFFFFFFFFFFFFFFFFFFFFFFFFFFFFFFFFFFFFFF
@FS10000125:26:BPA73017-1023:1:1101:11800:1420 1:N:0:2
AGGAACTTCGTCGAGTACGCTCAAAACAGTAGATCGGAAGAGCAC
+
FFFFFFFFFFFFFFFFFFFFFFFFFFFFFFFFFFFFFFFFFFFFF
@FS10000125:26:BPA73017-1023:1:1101:11950:1420 1:N:0:2
GCGTTAACTTCGTCGAGTACGCTCAATTTTTCAGATCGGAAGAGC
+
,FFFFFFFFFFFFFFFFFFFFFFFFFFFFFFFFFFFFFFFFFFFF
@FS10000125:26:BPA73017-1023:1:1101:12990:1420 1:N:0:2
GCGGCAACTTCGTCGAGTACGCTCAATCAACTAGATCGGAAGAGC
+
FFFFFFFFFFFFFFFFFFFFFFFFFFFFFFFFFFFFFFFFFFFFF
@FS10000125:26:BPA73017-1023:1:1101:13790:1420 1:N:0:2
GTGGTAACTTCGTCGAGTACGCTCAAAATCACAGATCGGAAGAGC
+
FFFFFFFFFFFFFFFFFFFFFFFFFFFFFFFFFFFFFFFFFFFFF
@FS10000125:26:BPA73017-1023:1:1101:14360:1420 1:N:0:2
TTGATATCTTCGTCGAGTACGCTCAAACTGTCAGATCGGAAGAGC
+
:FFFFFFFFFFFFFFFFFFFFFFFFF:FFFFFFFFFFFFFFFFFF
@FS10000125:26:BPA73017-1023:1:1101:14450:1420 1:N:0:2
TTGCACAACTTCGTCGAGTACGCTCAACAGTGTAGATCGGAAGAG
+
:FFFFFFFFFFFFFFFFFFFFFFFFFFFFFFFFFFFFFFFFFFFF
@FS10000125:26:BPA73017-1023:1:1101:15520:1420 1:N:0:2
TCGCAAACTTCGTCGAGTACGCTCAAACTTGAAGATCGGAAGAGC
+
FFFFFFFFFFFFFFFFFFFFFFFFFFFFFFFFFFFFFFFFFFFFF
@FS10000125:26:BPA73017-1023:1:1101:1580:1430 1:N:0:2
GAGAGACAACTTCGTCGAGTACGCTCAATGTTACAGATCGGAAGA
+
FFFF,FFFFFFFFFFFFFFFFFFFFFFFFF:FFFFFFFFFFFFFF
@FS10000125:26:BPA73017-1023:1:1101:2000:1430 1:N:0:2
TCGGTAACTTCGTCGAGTACGCTCAAAGTTTTAGATCGGAAGAGC
+
FFFFFFFFFFFFFFFFFFFFFFFFFFFFFFFFFFFFFFFFFFFFF
@FS10000125:26:BPA73017-1023:1:1101:2340:1430 1:N:0:2
GGGACAACTTCGTCGAGTACGCTCAATAGGGGAGATCGGAAGAGC
+
FFFFFFFFFFFFFFFFFFFFFFFFFFFFFFFFFFFFFFFFFFFFF
@FS10000125:26:BPA73017-1023:1:1101:3150:1430 1:N:0:2
GGGGCAACTTCGTCGAGTACGCTCAAAACTGAAGATCGGAAGAGC
+
FFFFFFFFFFFFFFFFFFFFFFFFFFFFFFFFFFFFFFFFFFFFF
@FS10000125:26:BPA73017-1023:1:1101:3810:1430 1:N:0:2
CCGTACTTCGTCGAGTACGCTCAAGATGAGAGATCGGAAGAGCAC
+
FFFFFFFFFFFFFFFFFFFFFFFFFFFFFFFFFFFFFFFFFFFFF
@FS10000125:26:BPA73017-1023:1:1101:4990:1430 1:N:0:2
CCGGCAACTTCGTCGAGTACGCTCAATTATGCAGATCGGAAGAGC
+
FFFFFFFFFFFFFFFFFFFFFFFFFFFFFFFFFFFFFFFFFFFFF
@FS10000125:26:BPA73017-1023:1:1101:5360:1430 1:N:0:2
TCGGTTAACTTCGTCGAGTACGCTCAACATTGTAGATCGGAAGAG
+
FFFFFFFFFFFFFFFFFFFFFFFFFFFFFFFFFFFFFFFFFFFFF
@FS10000125:26:BPA73017-1023:1:1101:5930:1430 1:N:0:2
GGGCCAACTTCGTCGAGTACGCTCAAATACATAGATCGGAAGAGC
+
FFFFFFFFFFFFFFFFFFFFFFFFFFFFFFFFFFFFFFFFFFFFF
@FS10000125:26:BPA73017-1023:1:1101:6090:1430 1:N:0:2
TTGACTGGACTTCGTCGAGTACGCTCAACACGGAAGATCGGAAGA
+
FFFFFFFFFFFFFFFFFFFFFFFFFFFFFFFFFFFFFFFFFFFFF
@FS10000125:26:BPA73017-1023:1:1101:6220:1430 1:N:0:2
GGGGTAACTTCGTCGAGTACGCTCAAACACCCAGATCGGAAGAGC
+
,,FFFFFFFFFFFFFFFFFFFFFFFFFFFFFFFFFFFFFFFFFFF
@FS10000125:26:BPA73017-1023:1:1101:6300:1430 1:N:0:2
TCGCAAGAACTTCGTCGAGTACGCTCAAAATCTAAGATCGGAAGA
+
FFFFFFFFFFFFFFFFFFFFFFFFFFFFFFFFFFFFFFFFFFFFF
@FS10000125:26:BPA73017-1023:1:1101:7230:1430 1:N:0:2
GCGGAAACTTCGTCGAGTACGCTCAAACCAATAGATCGGAAGAGC
+
FFFFFFFFFFFFFFFFFFFFFFFFFFFFFFFFFFFFFFFFFFFFF
@FS10000125:26:BPA73017-1023:1:1101:7280:1430 1:N:0:2
TCTTGCCTAACTTCGTCGAGTACGCTCAATACATAAGATCGGAAG
+
FFFFFFFFFFFFFFFFFFFFFFFFFFFFFFFFFFFFFFFFFFFFF
@FS10000125:26:BPA73017-1023:1:1101:7910:1430 1:N:0:2
CCGTAACTTCGTCGAGTACGCTCAATGCTATAGATCGGAAGAGCA
+
FFFFFFFFFFFFFFFFFFFFFFFFFFFFFFFFFFFFFFFFFFFF:
@FS10000125:26:BPA73017-1023:1:1101:7950:1430 1:N:0:2
CCGTTAACTTCGTCGGTACGCTCAAATAAGAAGATCGGAAGAGCA
+
FFFFFFFFFFFF,FFFFFFFFFFFF:FFFFFFFFFF:F:FFFFFF
@FS10000125:26:BPA73017-1023:1:1101:8100:1430 1:N:0:2
GCGGAACTTCGTCGAGTACGCTCAAAGATCGAGATCGGAAGAGCA
+
FFFFFFFFFFFFFFFFFFFFFFFFFFFFFFFFFFFFFFFFFFFFF
@FS10000125:26:BPA73017-1023:1:1101:9000:1430 1:N:0:2
TTGGAACTTCGTCGAGTACGCTCAAAGCGATAGATCGGAAGAGCA
+
:,,,FFFFF:FFF:FFFFF:F:F,FFFFFFFFFFFF:FFFFFFF,
@FS10000125:26:BPA73017-1023:1:1101:9190:1430 1:N:0:2
TTGGCAACTGTCGAGTACGCTCAACGAGATAGATCGGAAGAGCAC
+
FFFFFFFFFFFFFFFFFFFFFFFFFFFFFFFFFFFFFFFFFFFFF
@FS10000125:26:BPA73017-1023:1:1101:9490:1430 1:N:0:2
CGGGTTCAACTTCGTCGAGTACGCTCAAAGACAAGATCGGAAGAG
+
FFFFFFFFFFFFFFFFFFFFFFFFFFFFFFFFFFFFFFFFFFFFF
@FS10000125:26:BPA73017-1023:1:1101:9760:1430 1:N:0:2
TCGGCATCTTCGTCGAGTACGCTCAATATGGTAGATCGGAAGAGC
+
FFFFFFFFFFFFFFFFFFFFFFFFFFFFFFFFFFFFFFFFFFFFF
@FS10000125:26:BPA73017-1023:1:1101:11910:1430 1:N:0:2
TCCCTAACTTCGTCGAGTACGCTCAAAAAATAAGATCGGAAGAGC
+
FFFFFFFFFFFFFFFFFFFFFFFFFFFFFFFFFFFFFFFFFFFFF
@FS10000125:26:BPA73017-1023:1:1101:12100:1430 1:N:0:2
GAGAGATAGCTTCGTCGAGTACGCTCAAAACGAGAGATCGGAAGA
+
FFFFFFFFFFFFFFFFFFFFFFFFFFFFFFFFFFFFFFFFFFFFF
@FS10000125:26:BPA73017-1023:1:1101:12830:1430 1:N:0:2
TTGGAACTTCGTCGAGTACGCTCAAGGCATCAGATCGGAAGAGCA
+
FFFFFFFFFFFFFFFFFFFFFFFFFFFFFFFFFFFFFFFFFFFFF
@FS10000125:26:BPA73017-1023:1:1101:12850:1430 1:N:0:2
TCGGCAACTTCGTCGAGTACGCTCAATCGGTCAGATCGGAAGAGC
+
FF:FFFFFFFFFFFFFFFFFFFFFFFFFFFFFFFFFFFFFFFFFF
@FS10000125:26:BPA73017-1023:1:1101:13440:1430 1:N:0:2
TGGCCAACTTCGTCGAGTACGCTCAACAAAAAAGATCGGAAGAGC
+
FFFFFFFFFFFFFFFFFFFFFFFFFFFFFFFFFFFFFFFFFFFFF
@FS10000125:26:BPA73017-1023:1:1101:13870:1430 1:N:0:2
GGGTAAACTTCGTCGAGTACGCTCAATACAGTAGATCGGAAGAGC
+
,,FF::FFFFF:FF:,FFFFFFFF:,FFF:FFF,FF::FFFFFF,
@FS10000125:26:BPA73017-1023:1:1101:14220:1430 1:N:0:2
TCGCGCAAACTTCGTCGAGTACGCTCAAGTTATAAGATCGGAAGA
+
FFFFFFFFFFFFFFFFFFFFFFFFFFFFFFFFFFFFFFFFFFFFF
@FS10000125:26:BPA73017-1023:1:1101:14470:1430 1:N:0:2
TTGTCAACTTCGTCGAGTACGCTCAACTGGACAGATCGGAAGAGC
+
FFFFFFFFFFFFFFFFFFFFFFFFFFFFFFFFFFFFFFFFFFFFF
@FS10000125:26:BPA73017-1023:1:1101:15110:1430 1:N:0:2
TTGACTGGACTTCGTCGAGTACGCTCAAATCACTAGATCGGAAGA
+
FFFFFFFFFFFFFFFFFFFFFFFFFFFFFFFFFFFFFFFFFFFFF
@FS10000125:26:BPA73017-1023:1:1101:15340:1430 1:N:0:2
GCGACAACTTCGTCGAGTACGCTCAATAATTAAGATCGGAAGAGC
+
FFFFFFFFFFFFFFFFFFFFFFFFFFFFFFFFFFFFFFFFFFFFF
@FS10000125:26:BPA73017-1023:1:1101:15460:1430 1:N:0:2
GGGTAAACTTCGTCGAGTACGCTCAAGGACACAGATCGGAAGAGC
+
,FFFFFFFFFFFFFFFFFFFFFFFF:FFFFFFF:FFFF:FFFFFF
@FS10000125:26:BPA73017-1023:1:1101:15530:1430 1:N:0:2
TTGACTGGACTTCGTCGAGTACGCTCAAGATCAGAGATCGGAAGA
+
FFFFFFFFFFFFFFFFFFFFFFFFFFFFFFFFFFFFFFFFFFFFF
@FS10000125:26:BPA73017-1023:1:1101:16140:1430 1:N:0:2
TTGGTAACTTCGTCGAGTACGCTCAACATTAGAGATCGGAAGAGC
+
FFFFFFFFFFFFFFFFFFFFFFFFFFFFFFFFFFFFFFFFFFFFF
@FS10000125:26:BPA73017-1023:1:1101:16440:1430 1:N:0:2
TCGTTAACTTCGTCGAGTACGCTCAACTCGTCAGATCGGAAGAGC
+
FFFFF,FFFFFFFFFFFFFFFFFF:FFFFFFFFFFFFFFFFFFFF
@FS10000125:26:BPA73017-1023:1:1101:1120:1440 1:N:0:2
TCGTAAACTTCGTCGAGTACGCTCAATCCGTTAGATCGGAAGAGC
+
FFFFFFFFFFFFFFFFFFFFFFFFFFFFFFFFFFFFFFFFFFFFF
@FS10000125:26:BPA73017-1023:1:1101:1160:1440 1:N:0:2
TCGTTAACTTCGTCGAGTACGCTCAATTAAGGAGATCGGAAGAGC
+
FFFFFFF::FF:FF,FF:F,,F:,,FF:,:F,FFFFF,FFFFF,F
@FS10000125:26:BPA73017-1023:1:1101:1370:1440 1:N:0:2
TTGACTGGACTTCGTCGAGTACGCTCAAGCCGTTAGATCGGAAGA
+
FFFFFFFFFFFFFFFFFFFFFFFFFFFFFFFFFFFFFFFFFFFFF
@FS10000125:26:BPA73017-1023:1:1101:1380:1440 1:N:0:2
GGGATAACTTCGTCGAGTACGCTCAAGGAGTTAGATCGGAAGAGC
+
FFFFFFFFFFFFFFFFFFFFFFFFFFFFFFFFFFFFFFFFFFFFF
@FS10000125:26:BPA73017-1023:1:1101:1830:1440 1:N:0:2
GCGGTAACTTCGTCGAGTACGCTCAAGGATATAGATCGGAAGAGC
+
,FF,FFFFFFF:FF:FFFFF:FF::FFF,::,F:FFFFFFFFF:F
@FS10000125:26:BPA73017-1023:1:1101:2410:1440 1:N:0:2
TTGACTGGACTTCGTCGAGTACGCTCAAGAGAAAAGATCGGAAGA
+
FFFFFFFFFFFFFFFFFFFFFFFFFFFFFFFFFFFFFFFFFFFFF
@FS10000125:26:BPA73017-1023:1:1101:2810:1440 1:N:0:2
GAGGGAACTTCGTCGAGTACGCTCAACTATGAAGATCGGAAGAGC
+
FFFFFFFFFFFFFFFFFFFFFFFFFFFFFFFFFFFFFFFFFFFFF
@FS10000125:26:BPA73017-1023:1:1101:3030:1440 1:N:0:2
TCGTGAACTTCGTCGAGTACGCTCAACGTATGAGATCGGAAGAGC
+
FFFFFFFFFFFFFFFFFFFFFFFFFFFFFFFFFFFFFFFFFFFFF
@FS10000125:26:BPA73017-1023:1:1101:3180:1440 1:N:0:2
TCGTAACTTCGTCGAGTACGCTCAAATAATCAGATCGGAAGAGCA
+
:FFFFFFFFFFFFFFFFFFFFFFFFFFFFFFFFFFFFFFFFFFFF
@FS10000125:26:BPA73017-1023:1:1101:3420:1440 1:N:0:2
GAGGAAACTTCGTCGAGTACGCTCAAAAGTAGAGATCGGAAGAGC
+
FFFFFFFFFFFFFFFFFFFFFFFFFFFFFFFFFFFFFFFFFFFFF
@FS10000125:26:BPA73017-1023:1:1101:3940:1440 1:N:0:2
GAGGCAACTTCGTCGAGTACGCTCAGGTCACCAGATCGGAAGAGC
+
FFFFFFFFFFFFFFFFFFFFFFFFFFFFFFFFFFFFFFFFFFFFF
@FS10000125:26:BPA73017-1023:1:1101:4560:1440 1:N:0:2
TCGTCAACTTCGTCGAGTACGCTCAAGTTCTTAGATCGGAAGAGC
+
FFFFFFFFFFFFFFFFFFFFFFFFFFFFFFFFFFFFFFFFFFFFF
@FS10000125:26:BPA73017-1023:1:1101:4880:1440 1:N:0:2
TTGTTAACTTCGTCGAGTACGCTCAAACGAACAGATCGGAAGAGC
+
FFFFFFFFFFFFFFFFFFFFFFFFFFFFFFFFFFFFFFFFFFFFF
@FS10000125:26:BPA73017-1023:1:1101:4890:1440 1:N:0:2
TCGGGAACTTCGTCGAGTACGCTCAAGTCCCGAGATCGGAAGAGC
+
FFFFFFFFFFFFFFFFFFFFFFFFFFFFFFF:FFFFFFFFFFFFF
@FS10000125:26:BPA73017-1023:1:1101:5360:1440 1:N:0:2
GTGCAGGAACTTCGTCGAGTACGCTCAAGATGAGAGATCGGAAGA
+
FFFFFFFFFFFFFFFFFFFFFFFFFFFFFFFFFFFFFFFFFFFFF
@FS10000125:26:BPA73017-1023:1:1101:5420:1440 1:N:0:2
GGGGTATCTTCGTCGAGTACGCTCAAAATATTAGATCGGAAGAGC
+
FFFFFFFFFFFFFFFFFFFFFFFFFFFFFFFFFFFFFFFFFFFFF
@FS10000125:26:BPA73017-1023:1:1101:5490:1440 1:N:0:2
TTGAAAACTTCGTCGAGTACGCTCAATGGAAGAGATCGGAAGAGC
+
FFFFFFFFFFFFFFFFFFFFFFFFFFFFFFFFFFFFFFFFFFFFF
@FS10000125:26:BPA73017-1023:1:1101:6360:1440 1:N:0:2
TCGTCTAAAACTTCGTCGAGTACGCTCAAGAAAAAAGATCGGAAG
+
FFFFFFFFFFFFFFFFFFFFFFFFFFFFFFFFFFFFFFFFFFFFF
@FS10000125:26:BPA73017-1023:1:1101:6880:1440 1:N:0:2
ACGCAGAACTTCGTCGAGTACGCTCAACGCGAAAGATCGGAAGAG
+
FF,F,:FFFFFFFFFFFFFFFFFFFFF,:F:FFFFFFFFFFFFFF
@FS10000125:26:BPA73017-1023:1:1101:6970:1440 1:N:0:2
TCCTTAACTTCGTCGAGTACGCTCAATCGATCAGATCGGAAGAGC
+
FFFFFFFFFFFFFFFFFFFFFFFFFFFFFFFFFFFFFFFFFFFFF
@FS10000125:26:BPA73017-1023:1:1101:7890:1440 1:N:0:2
GCGTCAACTTCGTCGAGTACGCTCAAGAAACTAGATCGGAAGAGC
+
FFFFFFFFFFFFFFFFFFFFFFFFFFFFFFFFFFFFFFFFFFFFF
@FS10000125:26:BPA73017-1023:1:1101:8260:1440 1:N:0:2
TTGACTGGACTTCGTCGAGTACGCTCAAACTGATAGATCGGAAGA
+
FFFFFFFFFFFFFFFFFFFFFFFFFFFFFFFFFFFFFFFFFFFFF
@FS10000125:26:BPA73017-1023:1:1101:8510:1440 1:N:0:2
TCGTCAACTTCGTCGAGTACGCTCAATACACAAGATCGGAAGAGC
+
FFFFFFFFFFFFFFFFFFFFFFFFFFFFFFFFFFFFFFFFFFFFF
@FS10000125:26:BPA73017-1023:1:1101:9580:1440 1:N:0:2
TCGGAAACTTCGTCGAGTACGCTCAATACCTTAGATCGGAAGAGC
+
FFFFFFFFFFFFFFFFFFFFFFFFFFFFFFFFFFFFFFFFFFFFF
@FS10000125:26:BPA73017-1023:1:1101:9620:1440 1:N:0:2
TCGACTGGACTTCGTCGAGTACGCTCAACCCGAAAGATCGGAAGA
+
FFFFFFFFFFFFFFFFFFFFFFFFFFFFFFFFFFFFFFFFFFFFF
@FS10000125:26:BPA73017-1023:1:1101:9650:1440 1:N:0:2
ACGCAACTTCGTCGAGTACGCTCAAGGGTGGAGATCGGAAGAGCA
+
FFFFFFFFFFFFFFFFFFFFFFFFFFFFFFFFFFFFFFFFFFFFF
@FS10000125:26:BPA73017-1023:1:1101:9870:1440 1:N:0:2
TCTGGGAATTTCGTCGAGTACGCTCAAAGTATCAGATCGGAAGAG
+
FFFFFFFFFFFFFFFFFFFFFFFFFFFFFFFFFFFFFFFFFFFFF
@FS10000125:26:BPA73017-1023:1:1101:10260:1440 1:N:0:2
ACGCTAACTTCGTCGAGTACGCTCAACAAACCAGATCGGAAGAGC
+
FFFFFFFFFFFFFFFFFFFFFFFFFFFFFFFFFFFFFFFFFFFFF
@FS10000125:26:BPA73017-1023:1:1101:10390:1440 1:N:0:2
ATGACTGGACTTCGTCGAGTACGCTCAACCTAAAAGATCGGAAGA
+
FFFF:FFFFFFFFFFFFFFFFFFFFFFFF:FFFFFFFF:FFFFFF
@FS10000125:26:BPA73017-1023:1:1101:11420:1440 1:N:0:2
CCCGTAACTTCGTTGAGTACGCTAAAAAAATGAGATCGGAAGAGC
+
FFFFFFFFFFFFFFFFFFFFFFFFFFFFFFFFFFFFFFFFFFFFF
@FS10000125:26:BPA73017-1023:1:1101:12210:1440 1:N:0:2
TTGAAACTTCGTCGAGTACGCTCAATTAATGAGATCGGAAGAGCA
+
FFFFFFFFFFFFFFFFFFFFFFFFFFFFFFFFFFFFFFFFFFFFF
@FS10000125:26:BPA73017-1023:1:1101:12310:1440 1:N:0:2
TAGCAAACTTCGTCGAGTACGCTCAAATTCTGAGATCGGAAGAGC
+
FFFFFFFFFFFFFFFFFFFFFFFFFFFFFFFFFFFFFFFFFFFFF
@FS10000125:26:BPA73017-1023:1:1101:12500:1440 1:N:0:2
GCGTAACTTCGTCGAGTACGCTCAAATATAGAGATCGGAAGAGCA
+
:FFFFFFFFFFFFFFFFFFFFFFFFFFFFFFFFFFFFFFFFFFFF
@FS10000125:26:BPA73017-1023:1:1101:12650:1440 1:N:0:2
TCGATAACTTCGTCGAGTACGCTCAAAGATCAAGATCGGAAGAGC
+
FFFFFFFFFFFFFFFFFFFFFFFFFFFFFFFFFFFFFFFFFFFFF
@FS10000125:26:BPA73017-1023:1:1101:13370:1440 1:N:0:2
TTACCAACTTCGTCGAGTACGCTCAAGTGACGAGATCGGAAGAGC
+
FFFFFFFFFFFFFFFFFFFFFFFFFFFFFFFFFFFFFFFFFFFFF
@FS10000125:26:BPA73017-1023:1:1101:13810:1440 1:N:0:2
GAAGAACTTCGTCGAGTACGCTCAAGTTGTAAGATCGGAAGAGCA
+
FFFFFFFFFFFFFFFFFFFFFFFFFFFFFFFFFFFFFFFFFFFFF
@FS10000125:26:BPA73017-1023:1:1101:14120:1440 1:N:0:2
CCGCCAACTTCGTCGAGTACGCTCAATATCAGAGATCGGAAGAGC
+
FFFFFFFFFFFFFFFFFFFFFFFFFFFFFFFFFFFFFFFFFFFFF
@FS10000125:26:BPA73017-1023:1:1101:14300:1440 1:N:0:2
TTTAAAACTTCGTCGAGTACGCTCAAATCGTGAGATCGGAAGAGC
+
FFFFFFFFFFFFFFFFFFFFFFFFFFFFFFFFFFFFFFFFFFFFF
@FS10000125:26:BPA73017-1023:1:1101:14650:1440 1:N:0:2
TCTTGGAAACTTCGTCGAGTACGCTCAAGTTAACAGATCGGAAGA
+
FFFFFFFFFFFFFFFFFFFFFFFFFFFFFFFFFFFFFFFFFFFFF
@FS10000125:26:BPA73017-1023:1:1101:14720:1440 1:N:0:2
CCGTTAACTTCGTCGAGTACGCTCAAGCGATAAGATCGGAAGAGC
+
FFFFFFFFFFFFFFFFFFFFFFFFFFFFFFFFFFFFFFFFFFFFF
@FS10000125:26:BPA73017-1023:1:1101:14770:1440 1:N:0:2
TCGCCAACTTCGTCGAGTACGCTCAAGTGACAAGATCGGAAGAGC
+
FFFFFFFFFFFFFFFFFFFFFFFFFFFFFFFFFFFFFFFFFFFFF
@FS10000125:26:BPA73017-1023:1:1101:15000:1440 1:N:0:2
TAGTAGCAACTTCGTCGAGTACGCTCAAGACCCCAGATCGGAAGA
+
FFFFFFFFFFFFFFFFFFFFFFFFFFFFFFFFFFFFFFFFFFFFF
@FS10000125:26:BPA73017-1023:1:1101:1220:1450 1:N:0:2
TTGGAAACTTCGTCGAGTACGCTCAAGCACGGAGATCGGAAGAGC
+
FFFFFFFFFFFFFFFFFFFFFFFFFFFFFFFFFFFFFFFFFFFFF
@FS10000125:26:BPA73017-1023:1:1101:1330:1450 1:N:0:2
AGGAGATAACTTCGTCGAGTACGCTCAAGCATAGAGATCGGAAGA
+
FFFFFFFFFFFFFFFFFFFFFFFFFFFFFFFFFFFFFFFFFFFFF
@FS10000125:26:BPA73017-1023:1:1101:1780:1450 1:N:0:2
TTGACTGGACTTCGTCGAGTACGCTCAAAATTGAAGATCGGAAGA
+
:,FFFFF:FF:FF:FFFFF,FFFFFF,FFF:FFFFFFFFFFFFF:
@FS10000125:26:BPA73017-1023:1:1101:2720:1450 1:N:0:2
TTGTTGAACTTCGTCGAGTACGCTCAATTCGGAAGATCGGAAGAG
+
FFFFFFFFFFFFFFFFFFFFFFFFFFFFFFFFFFFFFFFFFFFFF
@FS10000125:26:BPA73017-1023:1:1101:3260:1450 1:N:0:2
TCGTGAACTTCGTCGAGTACGCTCAACGTATGAGATCGGAAGAGC
+
FFFFFFFFFFFFFFFFFFFFFFFFFFFFFFFFFFFFFFFFFFFFF
@FS10000125:26:BPA73017-1023:1:1101:3270:1450 1:N:0:2
TTGTTAACTTCGTCGAGTACGCTCAATTATCAAGATCGGAAGAGC
+
FFFFFFFFFFFFFFFFFFFFFFFFFFFFFFFFFFFFFFFFFFFFF
@FS10000125:26:BPA73017-1023:1:1101:3290:1450 1:N:0:2
TTGACTGGACTTCGTCGAGTACGCTCAAAGCCTTAGATCGGAAGA
+
FFFFF,FFFFFFFFFFFFFFFFFFFFFFFFFFFFFFFFFFFFFFF
@FS10000125:26:BPA73017-1023:1:1101:5500:1450 1:N:0:2
CCGTAAACTTCGTCGAGTACGCTCAAGTCTGTTCGGAAGAGCACA
+
FFFFFFFFFFFFFFFFFFFFFFFFFFFFFFFFFFFFFFFFFFFFF
@FS10000125:26:BPA73017-1023:1:1101:5590:1450 1:N:0:2
TTGCTAACTTCGTCGAGTACGCTCAATATAAGAGATCGGAAGAGC
+
:FFFFFFFFFFFFFFFFFFFFFFFFFFFFFFFFFFFFFFFFFFFF
@FS10000125:26:BPA73017-1023:1:1101:5740:1450 1:N:0:2
GCGCTAACTTCGTCGAGTACGCTCAAAACTCAAGATCGGAAGAGC
+
FFFFFFFFFFFFFFFFFFFFFFFFFFFFFFFFFFFFFFFFFFFFF
@FS10000125:26:BPA73017-1023:1:1101:5770:1450 1:N:0:2
TAGCAAACTTCGTCGAGTACGCTCAATCTACGAGATCGGAAGAGC
+
FFFFFFFFFFFFFFFFFFFFFFFFFFFFFFFFFFFFFFFFFFFFF
@FS10000125:26:BPA73017-1023:1:1101:6850:1450 1:N:0:2
TAGTAAACTTCGTCGAGTACGCTCAATTACGTAGATCGGAAGAGC
+
FFFFFFFFFFFFFFFFFFFFFFFFFFFFFFFFFFFFFFFFFFFFF
@FS10000125:26:BPA73017-1023:1:1101:6910:1450 1:N:0:2
GGTCTTCGTCGAGTACGCTCAACCTGAAAGATCGGAAGAGCACAC
+
,:FFFFF::FF:FF:F:FF:,FFFFFFFFFF,::FFF:FFFFFFF
@FS10000125:26:BPA73017-1023:1:1101:7270:1450 1:N:0:2
TCTGCAACTTCGTCGAGTACGCTCAAGTGGTGAGATCGGAAGAGC
+
FFFFFFFFFFFFFFFFFFFFFFFFFFFFFFFFFFFFFFFFFFFFF
@FS10000125:26:BPA73017-1023:1:1101:7410:1450 1:N:0:2
TTGGTAACTTCGTCGAGTACGCTCAACTGCGCAGATCGGAAGAGC
+
F,:,FFFFFFFFFFFF:FFFFFFFFFFF:F,FFFFFFFFFFFFFF
@FS10000125:26:BPA73017-1023:1:1101:7790:1450 1:N:0:2
CCGTTAACTTCGTCGAGTACGCTCAAATAGATAGATCGGAAGAGC
+
FFFFFFFFFFFFFFFFFFFFFFFFF:FFF:FFFFFFFFFFFFFFF
@FS10000125:26:BPA73017-1023:1:1101:8980:1450 1:N:0:2
CCGCTAACTTCGTCGAGTACGCTCAATACGACAGATCGGAAGAGC
+
FFFFFFFFFFFFFFFFFFFFFFFFFFFFFFFFFFFFFFFFFFFFF
@FS10000125:26:BPA73017-1023:1:1101:9710:1450 1:N:0:2
TTTTGGAAACTTCGTCGAGTACGCTCAAGGTTGTAGATCGGAAGA
+
FFFFFFFFFFFFFFFFFFFFFFFFFFFFFFFFFFFFFFFFFFFFF
@FS10000125:26:BPA73017-1023:1:1101:9990:1450 1:N:0:2
TTGCCAACTTCGTCGAGTACGCTCAAGATGGAAGATCGGAAGAGC
+
F:FFFFFFFFFFFFFFFFFFFFFFF:FFFFFFFFFFFFFFFFFFF
@FS10000125:26:BPA73017-1023:1:1101:10140:1450 1:N:0:2
TCGACTGGACTTCGTCGAGTACGCTCAAATAGTAAGATCGGAAGA
+
FFFFFFFFFFFFFFFFFFFFFFFFFFFFFFFFFFFFFFFFFFFFF
@FS10000125:26:BPA73017-1023:1:1101:10180:1450 1:N:0:2
CCGGCAACTTCGTCGAGTACGCTCAAGTTGAGAGATCGGAAGAGC
+
FFFFFF,FFFFF:FF:FFFF:FFF,F:FFFFFFFFF::F:FF,FF
@FS10000125:26:BPA73017-1023:1:1101:10350:1450 1:N:0:2
TCGAAAACTTCGTCGAGTACGCTCAAATGTGTAGATCGGAAGAGC
+
FFFFFFFFFFFFFFFFFFFFFFFFFFFFFFFFFFFFFFFFFFFFF
@FS10000125:26:BPA73017-1023:1:1101:10770:1450 1:N:0:2
TTGCTAACTTCGTCGAGTACGCTCAAGTTCACAGATCGGAAGAGC
+
FFFFFFFFFFFFFFFFFFFFFFFFFFFFFFFFFFFFFFFFFFFFF
@FS10000125:26:BPA73017-1023:1:1101:10940:1450 1:N:0:2
TGGTGAACTTCGTCGAGTACGCTCAATTAGCAAGATCGGAAGAGC
+
FFFFFFFFFFFFFFFFFFFFFFFFFFFFFFFFFFFFFFFFFFFFF
@FS10000125:26:BPA73017-1023:1:1101:11620:1450 1:N:0:2
TCGACAACTTCGTCGAGTACGCTCAATTTTCGAGATCGGAAGAGC
+
FFFFFFFFFFFFFFFFFFFFFFFFFFFFFFFFFFFFFFFFFFFFF
@FS10000125:26:BPA73017-1023:1:1101:11690:1450 1:N:0:2
TTGACTGGACTTCGTCGAGTACGCTCAAGAGAATAGATCGGAAGA
+
FFFFFFFFFFFFFFFFFFFFFFFFFFFFFFFFFFFFFFFFFFFFF
@FS10000125:26:BPA73017-1023:1:1101:12270:1450 1:N:0:2
TTTACGGAACTTCGTCGAGTACGCTCAATAGGGTAGATCGGAAGA
+
FFFFFFFFFFFFFFFFFFFFFFFFFFFFFFFFFFFFFFFFFFFFF
@FS10000125:26:BPA73017-1023:1:1101:12810:1450 1:N:0:2
TTGGAAACTTCGTCGAGTACGCTCAATAATGAAGATCGGAAGAGC
+
FFFFFFFFFFFFFFFFFFFFFFFFFFFFFFFFFFFFFFFFFFFFF
@FS10000125:26:BPA73017-1023:1:1101:12850:1450 1:N:0:2
GCGCCAACTTCGTCGAGTACGCTCAAGTTGACAGATCGGAAGAGC
+
FFFFFFFFFFFFFFFFFFFFFFFFFFFFFFFFFFFFFFFFFFFFF
@FS10000125:26:BPA73017-1023:1:1101:12980:1450 1:N:0:2
TTGCAGAACTTCGTCGAGTACGCTCAAGGTAATAGATCGGAAGAG
+
FFFFFFFFFFFFFFFFFFFFFFFFFFFFFFFFFFFFFFFFFFFFF
@FS10000125:26:BPA73017-1023:1:1101:13370:1450 1:N:0:2
CTGTTAACTTCGTCGAGTACGCTCAAAAATGTAGATCGGAAGAGC
+
FFFFFFFFFFFFFFFFFFFFFFFFFFFFFFFFFFFFFFFFFFFFF
@FS10000125:26:BPA73017-1023:1:1101:13640:1450 1:N:0:2
GCGACAACTTCGTCGAGTACGCTCAATGAAACAGATCGGAAGAGC
+
FFFFFFFFFFFFFFFFFFFFFFFFFFFFFFFFFFFFFFFFFFFFF
@FS10000125:26:BPA73017-1023:1:1101:13740:1450 1:N:0:2
TAGCTAACTTCGTCGAGTACGCTCAAATGGTCAGATCGGAAGAGC
+
FFFFFFFFFFFFFFFFFFFFFFFFFFFFFFFFFFFFFFFFFFFFF
@FS10000125:26:BPA73017-1023:1:1101:14070:1450 1:N:0:2
GCGTGAACTTCGTCGAGTACGCTCAATTGACGAGATCGGAAGAGC
+
FFFFFFFFFFFFFFFFFFFFFFFFFFFFFFFFFFFFFFFFFFFFF
@FS10000125:26:BPA73017-1023:1:1101:14190:1450 1:N:0:2
TTGACTGGACTTCGTCGAGTACGCTCAATCCAGCAGATCGGAAGA
+
FFFFFFFFFFFFFFFFFFFFFFFFFFFFFFFFFFFFFFFFFFFFF
@FS10000125:26:BPA73017-1023:1:1101:14320:1450 1:N:0:2
TCTAAAACTTCGTCGAGTACGCTCAATCGATAAGATCGGAAGAGC
+
FFFFFFFFFFFFFFFFFFFFFFFFFFFFFFFFFFFFFFFFFFFFF
@FS10000125:26:BPA73017-1023:1:1101:14660:1450 1:N:0:2
TTGGAAACTTCGTCGAGTACGCTCAATGTGGTAGATCGGAAGAGC
+
FFFFFFFFFFFFFFFFFFFFFFFFFFFFFFFFFFFFFFFFFFFFF
@FS10000125:26:BPA73017-1023:1:1101:15530:1450 1:N:0:2
TTGTAGAACTTCGTCGAGTACGCTCAACTGTAGAGATCGGAAGAG
+
FFFFFFFFFFFFFFFFFFFFFFFFFFFFFFFFFFFFFFFFFFFFF
@FS10000125:26:BPA73017-1023:1:1101:15720:1450 1:N:0:2
GGGTTAACTTCGTCGAGTACGCTCAAAACGTGAGATCGGAAGAGC
+
FFFFFFFFFFFFFFFFFFFFFFFFFFFFFFFFFFFFFFFFFFFFF
@FS10000125:26:BPA73017-1023:1:1101:1520:1460 1:N:0:2
TTGCAACTTCGTCGAGTACGCTCAAAAAGGAAGATCGGAAGAGCA
+
FFFFFFFFFFFFFFFFFFFFFFFFFFFFFFFFFFFFFFFFFFFFF
@FS10000125:26:BPA73017-1023:1:1101:2350:1460 1:N:0:2
TCGACAACTTCGTCGAGTACGCTCAAGGACCCAGATCGGAAGAGC
+
FFFFFFFFFFFFFFFFFFFFFFFFFFFFFFFFFFFFFFFFFFFFF
@FS10000125:26:BPA73017-1023:1:1101:2610:1460 1:N:0:2
GGGCATCTTCGTCGAGTACGCTCAACCGTTCAGATCGGAAGAGCA
+
F,FFFFFFFFFFFFFFFFFFFFFFFFFFFFFFFFFFFFFFFFFF,
@FS10000125:26:BPA73017-1023:1:1101:3210:1460 1:N:0:2
GAGGCATCTTCGTCGAGTACGCTCAAAATAGAAGATCGGAAGAGC
+
FFFFFFFFFFFFFFFFFFFFFFFFFFFFFFFFFFFFFFFFFFFFF
@FS10000125:26:BPA73017-1023:1:1101:3390:1460 1:N:0:2
TCGGTAACTTCGTCGAGTACGCTCAAACTGAGAGATCGGAAGAGC
+
FFFFFFFFFFFFFFFFFFFFFFFFFFFFFFFFFFFFFFFFFFFFF
@FS10000125:26:BPA73017-1023:1:1101:3480:1460 1:N:0:2
TTGGCAACTTCGTCGAGTACGCTCAAACTGAGAGATCGGAAGAGC
+
FFFFFFFFFFFFFFFFFFFFFFFFFFFFFFFFFFFFFFFFFFFFF
@FS10000125:26:BPA73017-1023:1:1101:3800:1460 1:N:0:2
TTGGGAAAACTTCGTCGAGTACGCTCAAAATAGAAGATCGGAAGA
+
FFFFFFFFFFFFFFFFFFFFFFFFFFFFFFFFFFFFFFFFFFFFF
@FS10000125:26:BPA73017-1023:1:1101:4040:1460 1:N:0:2
TTGTCCGAACTTCGTCGAGTACGCTCAACTTAACAGATCGGAAGA
+
FFFFFFFFFFFFFFFFFFFFFFFFFFFFFFFFFFFFFFFFFFFFF
@FS10000125:26:BPA73017-1023:1:1101:4720:1460 1:N:0:2
TCGGGAACTTCGTCGAGTACGCTCAAGGAAACAGATCGGAAGAGC
+
FFFFFFFFFFFFFFFFFFFFFFFFFFFFFFFFFFFFFFFFFFFFF
@FS10000125:26:BPA73017-1023:1:1101:5060:1460 1:N:0:2
TTGCCCAACTTCGTCGAGTACGCTCAAGGATTCAGATCGGAAGAG
+
FFFFFFFFFFFFFFFFFFFFFFFFFFFFFFFFFFFFFFFFFFFFF
@FS10000125:26:BPA73017-1023:1:1101:5120:1460 1:N:0:2
TTGACTGGACTTCGTCGAGTACGCTCAACCGATGAGATCGGAAGA
+
FFFFFFFFFFFFFFFFFFFFFFFFFFFFFFFFFFFFFFFFFFFFF
@FS10000125:26:BPA73017-1023:1:1101:5780:1460 1:N:0:2
TAGCAAACTTCGTCGAGTACGCTCAATCTACGAGATCGGAAGAGC
+
FFFFFFFFFFFFFFFFFFFFFFFFFFFFFFFFFFFFFFFFFFFFF
@FS10000125:26:BPA73017-1023:1:1101:6320:1460 1:N:0:2
GCGCAAACTTCGTCGAGTACGCTCAAATCCGGAGATCGGAAGAGC
+
FFFFFFFFFFFFFFFFFFFFFFFFFFFFFFFFFFFFFFFFFFFFF
@FS10000125:26:BPA73017-1023:1:1101:6490:1460 1:N:0:2
GAGACAACTTCGTCGAGTACGCTCAAGTGTAAAGATCGGAAGAGC
+
FFFFFFFFFFFFFFFFFFFFFFFFFFFFFFFFFFFFFFFFFFFFF
@FS10000125:26:BPA73017-1023:1:1101:7810:1460 1:N:0:2
TCTAACAACTTCGTCGAGTACGCTCAAATAATTAGATCGGAAGAG
+
,F:::FF,FFFFFFFFFFF,FFFF:FF,FF,FFFF::FF,FF,FF
@FS10000125:26:BPA73017-1023:1:1101:8000:1460 1:N:0:2
CAGTTAACTTCGTCGAGTACGCTCAACTGAAAAGATCGGAAGAGC
+
FFFFFF,FFFFF:FFF:::FFFFFFFFF,FFFFFF:FFFFFFFFF
@FS10000125:26:BPA73017-1023:1:1101:8500:1460 1:N:0:2
TAGCAAACTTCGTCGAGTACGCTCAATTCTTCAGATCGGAAGAGC
+
:FFFFFFFFFFFFFFFFFFFFFFFFFFFFFFFFFFFFFFFFFFFF
@FS10000125:26:BPA73017-1023:1:1101:8570:1460 1:N:0:2
GAGGAAACTTCGTCGAGTACGCTCAATTGGAGAGATCGGAAGAGC
+
FFFFFFFFFFFFFFFFFFFFFFFFFFFFFFFFFFFFFFFFFFFFF
@FS10000125:26:BPA73017-1023:1:1101:8760:1460 1:N:0:2
TTGATGAACTTCGTCGAGTACGCTCAATGAGACAGATCGGAAGAG
+
FFFFFFFFFFFFFFFFFFFFFFFFFFFFFFFFFFFFFFFFFFFFF
@FS10000125:26:BPA73017-1023:1:1101:9250:1460 1:N:0:2
TCAATAACTTCGTCGAGTACGCTCAATCAAACAGATCGGAAGAGC
+
FFFFFFFFFFFFFFFFFFFFFFFFFFFFFFFFFFFFFFFFFFFFF
@FS10000125:26:BPA73017-1023:1:1101:9490:1460 1:N:0:2
TTTCAGTAACTTCGTCGAGTACGCTCAAGTATGCAGATCGGAAGA
+
F:FFFFFF:FFFFFFFFFF:FFFFFFFFFFF:FFFFF:FFFFFFF
@FS10000125:26:BPA73017-1023:1:1101:9930:1460 1:N:0:2
TTTATCCAACTTCGTCGAGTACGCTCAATCAGTAAGATCGGAAGA
+
FFFFFFFFFFFFFFFFFFFFFFFFFFFFFFFFFFFFFFFFFFFFF
@FS10000125:26:BPA73017-1023:1:1101:12530:1460 1:N:0:2
GCGGAACTTCGTCGAGTACGCTCAATAGGTCAGATCGGAAGAGCA
+
FFFF:FFFF:FFF:FFFFFFF:FF,F:F::FFFF:FF:F:FFFFF
@FS10000125:26:BPA73017-1023:1:1101:12660:1460 1:N:0:2
TCGATAACTTCGTCGAGTACGCTCAGATTTGAAGATCGGAAGAGC
+
FFF,FFF::,FF,F:,F:FF:FFF:,FF:F:FF:FF,:,FF,FF,
@FS10000125:26:BPA73017-1023:1:1101:13700:1460 1:N:0:2
TTGACTGGACTTCGTCGAGTACGCTCAATCCAGCAGATCGGAAGA
+
FFFFFF:FFFFFFFFFFFFFFFFFFFFFFFFFFFFFF:FFFFFF:
@FS10000125:26:BPA73017-1023:1:1101:14970:1460 1:N:0:2
TCGCGAACTTCGTCGAGTACGCTCAAACTAGAAGATCGGAAGAGC
+
FFFFFFFFFFFFFFFFFFFFFFFFFFFFFFFFFFFFFFFFFFFFF
@FS10000125:26:BPA73017-1023:1:1101:15520:1460 1:N:0:2
GGGAAAACTTCGTCGAGTACGCTCAAAGACAGAGATCGGAAGAGC
+
FFFFFFFFFFFFFFFFFFFFFFFFFFFFFFFFFFFFFFFFFFFFF
@FS10000125:26:BPA73017-1023:1:1101:15730:1460 1:N:0:2
TGTAGAACTTCGTCGAGTACGCTCAAAACCTGAGATCGGAAGAGC
+
FFFFFFFFFFFFFFFFFFFFFFFFFFFFFFFFFFFFFFFFFFFFF
@FS10000125:26:BPA73017-1023:1:1101:15990:1460 1:N:0:2
TCGTCAACTTCGTCGAGTACGCTCAACATAACAGATCGGAAGAGC
+
FFFFFFFFFFFFFFFFFFFFFFFFFFFFFFFFFFFFFFFFFFFFF
@FS10000125:26:BPA73017-1023:1:1101:16010:1460 1:N:0:2
CTGTAATCTTCGTCGAGTACGCTCAAAGAATTAGATCGGAAGAGC
+
FFFFFFFFFFFFFFFFFFFFFFFFFFFFFFFFFFFFFFFFFFFFF
@FS10000125:26:BPA73017-1023:1:1101:16390:1460 1:N:0:2
TCGGCAACTTCGTCGAGTACGCTCAACAAATAAGATCGGAAGAGC
+
FFFFFFFFFFFFFFFFFFFFFFFFFFF:FFFFFFFFFFFFFFFFF
@FS10000125:26:BPA73017-1023:1:1101:1170:1470 1:N:0:2
TTGCAAAACTTCGTCGAGTACGCTCAAGCGAATAGATCGGAAGAG
+
FFFFFFFFFFFFFFFFFFFFFFFFFFFFFFFFFFFFFFFFFFFFF
@FS10000125:26:BPA73017-1023:1:1101:1490:1470 1:N:0:2
TCCTAAACTTCGTCGAGTACGCTCAAGGAATTAGATCGGAAGAGC
+
FFFFFFFFFFFFFFFFFFFFFFFFFFFFFFFFFFFFFFFFFFFFF
@FS10000125:26:BPA73017-1023:1:1101:2480:1470 1:N:0:2
GCGCGAACTTCGTCGAGTACGCTCAATAATTCAGATCGGAAGAGC
+
FFFFFFFFFFFFFFFFFFFFFFFFFFFFFFFFFFFFFFFFFFFFF
@FS10000125:26:BPA73017-1023:1:1101:2620:1470 1:N:0:2
ATGCCCTTCGTCGAGTACGCTCAAAAATCTAGATCGGAAGAGCAC
+
F:FFFFFFFFFFFFFFFFFFFFFFFFFFFFFFFFFFFFFFFFFFF
@FS10000125:26:BPA73017-1023:1:1101:2850:1470 1:N:0:2
CCGTAACTTCGTCGAGTACGCTCAAAGGTTCAGATCGGAAGAGCA
+
FFFFFFFFFFFFFFFFFFFFFFFFFFFFFFFFFFFFFFFFFFFFF
@FS10000125:26:BPA73017-1023:1:1101:2960:1470 1:N:0:2
CTACTTAACTTCGTCGAGTACGCTCAAGTATAAAGATCGGAAGAG
+
FF::F:FFFF,:::F:FFF,,F:F,,F:,FF:F:FFFF,F,,,,:
@FS10000125:26:BPA73017-1023:1:1101:3670:1470 1:N:0:2
TCATAAACTTCGTCGAGTACGAACAACAGAGATCGGAAGAGCACA
+
FFF:,FFFFFFFFFFFFFFFF,:FFFFFFFFFF:FF:FFFFFFF,
@FS10000125:26:BPA73017-1023:1:1101:3790:1470 1:N:0:2
TGACTGGACTTCGTCGAGTACGCTCAACGATTGAGATCGGAAGAG
+
F,F:FFFF:FF,:FF:FF,:FF::FF,FFF,:FFF,:,F:,FF:,
@FS10000125:26:BPA73017-1023:1:1101:4580:1470 1:N:0:2
CCGTGCAATTTCGTCGAGTACGCTCAAATAGAGAGATCGGAAGAG
+
FFFFFFFFFFFFFFFFFFFFFFFFFFFFFFFFFFFFFFFFFFFFF
@FS10000125:26:BPA73017-1023:1:1101:4710:1470 1:N:0:2
TCGTAACTTCGTCGAGTACGCTCAAGATGCCAGATCGGAAGAGCA
+
FFFFFFFFFFFFFFFFFFFFFFFFFFFFFFFFFFFFFFFFFFFFF
@FS10000125:26:BPA73017-1023:1:1101:4770:1470 1:N:0:2
GGGATAACCTCGTCGAGTACGCTCAAGGAGTGAGATCGGAAGAGC
+
FFFFFFFFFFFFFFFFFFFFFFFFFFFFFFFFFFFFFFFFFFFFF
@FS10000125:26:BPA73017-1023:1:1101:4830:1470 1:N:0:2
GGGTCAACTTCGTCGAGTACGCTCAATATCTGAGATCGGAAGAGC
+
F,FFFFFFFFF:FFFFFFFFFFF::FFFFFF:FFFFFFFFFFFFF
@FS10000125:26:BPA73017-1023:1:1101:4860:1470 1:N:0:2
TCGCAACTTCGTCGAGTACGCTCAATCTGACAGATCGGAAGAGCA
+
FFFFFFFFFFFFFFFFFFFFFFFFFFFFFFFFFFFFFFFFFFFFF
@FS10000125:26:BPA73017-1023:1:1101:5190:1470 1:N:0:2
TCTTAACTTCGTCGAGTACGCTCAATGTTGCAGATCGGAAGAGCA
+
FFFFFFFFFFFFFFFFFFFFFFFFFFFFFFFFFFFFFFFFFFFFF
@FS10000125:26:BPA73017-1023:1:1101:6320:1470 1:N:0:2
GGGCTAACTTCGTCGAGTACGCTCAAACACATAGATCGGAAGAGC
+
FFFFFFFFFFFFFFFFFFFFFFFFFFFFFFFFFFFFFFFFFFFFF
@FS10000125:26:BPA73017-1023:1:1101:6570:1470 1:N:0:2
CATAGGCAACTTCGTCGAGTACGCTCAAATCTCCAGATCGGATGA
+
FF:,F:FFFFF,F:FFFF:FFFFFF:FF,FFF:,,:FFF:FF,F,
@FS10000125:26:BPA73017-1023:1:1101:7080:1470 1:N:0:2
CTGTGCGAACTTCGTCGAGTACGCTCAAATATAAAGATCGGAAGA
+
FFFFFFFFFFFFFFFFFFFFFFFFFFFFFFFFFFFFFFFFFFFFF
@FS10000125:26:BPA73017-1023:1:1101:7640:1470 1:N:0:2
TTGTCAACTTCGTCGAGTACGCTCAATAATCCAGATCGGAAGAGC
+
FFFFFFFFFFFFFFFFFFFFFFFFFFFFFFFFFFFFFFFFFFFFF
@FS10000125:26:BPA73017-1023:1:1101:8460:1470 1:N:0:2
TTGACTGGACTTCGTCGAGTACGCTCAAACCAAAAGATCGGAAGA
+
FFFFFFFFFFFFFFFFFFFFFFFFFFFFFFFFFFFFFFFFFFFFF
@FS10000125:26:BPA73017-1023:1:1101:8590:1470 1:N:0:2
TTGACTGGACTTCGTCGAGTACGCTCAACCGAGCAGATCGGAAGA
+
FFFFFFFFFFFFFFFFFFFFFFFFFFFFFFFFFFFFFFFFFFFFF
@FS10000125:26:BPA73017-1023:1:1101:8820:1470 1:N:0:2
TTGACTGGACTTCGTCGAGTACGCTCAATCCGATAGATCGGAAGA
+
FFFFFFFFFFFFFFFFFFFFFFFFFFFFFFFFFFFFFFFFFFFFF
@FS10000125:26:BPA73017-1023:1:1101:9100:1470 1:N:0:2
TGTGAAACTTCGTCGAGTACGCTCAAATTAAAAGATCGGAAGAGC
+
FFFFFFFFFFFFFFFFFFFFFFFFFFFFFFFFFFFFFFFFFFFFF
@FS10000125:26:BPA73017-1023:1:1101:10150:1470 1:N:0:2
GGGCCAACTTCGTCGAGTACGCTCAAACAAGAAGATCGGAAAAGC
+
:FFFFFFFFFFFFFFFFFFFFFFFFFFFFFFFFFFFFFFFFFFFF
@FS10000125:26:BPA73017-1023:1:1101:10790:1470 1:N:0:2
TTGTCAACTTCGTCGAGTACGCTCAATCCACTAGATCGGAAGAGC
+
FFFFFFFFFFFFFFFFFFFFFFFFFFFFFFFFFFFFFFFFFFFFF
@FS10000125:26:BPA73017-1023:1:1101:10940:1470 1:N:0:2
TCGCAAACTTCGTCGAGTACGCTCAACTCAACAGATCGGAAGAGC
+
FFFFFFFFFFFFFFFFFFFFFFFFFFFFFFFFFFFFFFFFFFFFF
@FS10000125:26:BPA73017-1023:1:1101:11140:1470 1:N:0:2
CCGCTAACTTCGTCGAGTACGCTCAACACCGCAGATCGGAAGAGC
+
FFFFFFFFFFFFFFFFFFFFFFFFFFFFFFFFFFFFFFFFFFFFF
@FS10000125:26:BPA73017-1023:1:1101:11190:1470 1:N:0:2
GCGACAACTTCGTCGAGTACGCTCAAGATAAAAGATCGGAAGAGC
+
:FFFFFFFFFFFFFFFFFFFFFFFFFFFFFFFFFFFFFFFFFFFF
@FS10000125:26:BPA73017-1023:1:1101:13620:1470 1:N:0:2
TTGCTAACTTCGTCGAGTACGCTCAAATTTCTAGATCGGAAGAGC
+
FFFFFFFFFFFFFFFFFFFFFFFFFFFFFFFFFFFFFFFFFFFFF
@FS10000125:26:BPA73017-1023:1:1101:13810:1470 1:N:0:2
TAGTTAACTTCGTCGAGTACGCTCAAATCTGAAGATCGGAAGAGC
+
FFFFFFFFFFFFFFFFFFFFFFFFFFFFFFFFFFFFFFFFFFFFF
@FS10000125:26:BPA73017-1023:1:1101:13900:1470 1:N:0:2
GTGACTGGACTTCGTCGAGTACGCTCAACCGTTTAGATCGGAAGA
+
FFFFFFFFFFFFFFFFFFFFFFFFFFFFFFFFFFFFFFFFFFFFF
@FS10000125:26:BPA73017-1023:1:1101:14150:1470 1:N:0:2
TTGTAAACTTCGTCGAGTACGCTCAATATGTCAGATCGGAAGAGC
+
FFFFFFFFFFFFFFFFFFFFFFFFFFFFFFFFFFFFFFFFFFFFF
@FS10000125:26:BPA73017-1023:1:1101:14440:1470 1:N:0:2
TTTGGAACTTCGTCGAGTACGCTCAAACTGTGAGATCGGAAGAGC
+
,FFFFFFFFFFFFFFFFFFFFFFFFFFFFFFFFFFFFFFFFFFFF
@FS10000125:26:BPA73017-1023:1:1101:14460:1470 1:N:0:2
CCGGCACTTCGTCGAGTACGCTCAAGCGACAAGATCGGAAGAGCA
+
FFFFFFFFFFFFFFFFFFFFFFFFFFFFFFFFFFFFFFFFFFFFF
@FS10000125:26:BPA73017-1023:1:1101:15010:1470 1:N:0:2
TCGGAAACTTCGTCGAGTACGCTCAACTAACTAGATCGGAAGAGC
+
FFFFFFFFFFFFFFFFFFFFFFFFFFFFFFFFFFFFFFFFFFFFF
@FS10000125:26:BPA73017-1023:1:1101:15280:1470 1:N:0:2
TCGCCAACTTCGTCGAGTACGCTCAACATGTAAGATCGGAAGAGC
+
FFFFFFFFFFFFFFFFFFFFFFFFFFFFFFFFFFFFFFFFFFFFF
@FS10000125:26:BPA73017-1023:1:1101:16010:1470 1:N:0:2
TCCTCGAAACTTCGTCGAGTACGCTCAATAAAGTAGATCGGAAGA
+
FFFFFFFFFFFFFFFFFFFFFFFFFFFFFFFFFFFFFFFFFFFFF
@FS10000125:26:BPA73017-1023:1:1101:16160:1470 1:N:0:2
TGGTCAACTTCGTCGAGTACGCTCAACGGATTAGATCGGAAGAGC
+
FFFFFFFFFFFFFFFFFFFFFFFFFFFFFFFFFFFFFFFFFFFFF
@FS10000125:26:BPA73017-1023:1:1101:16410:1470 1:N:0:2
TTGACAACTTCGTCGAGTACGCTCAATGGTCCAGATCGGAAGAGC
+
FFFFFFFFFFFFFFFFFFFFFFFFFFFFFFFFFFFFFFFFFFFFF
@FS10000125:26:BPA73017-1023:1:1101:1080:1480 1:N:0:2
AAACTAACTTCGTCGAGTACGCTCAATCTCCAAGTTCGGAAGAGC
+
,FFF,FF:,:FFFF,F,F:::F:,F:FFFFF,F:,:F:,FFFFFF
@FS10000125:26:BPA73017-1023:1:1101:1150:1480 1:N:0:2
GAGGGAACTTCGTTGAGTACGCTCAAAGGAACAGATCGGAAGAGC
+
FFFFFFFFFFFFFFFFFFFFFFFFFFFFFFFFFFFFFFFFFFFFF
@FS10000125:26:BPA73017-1023:1:1101:1190:1480 1:N:0:2
GCGCAAACTTCGTCGAGTACGCTCAAGGATTTAGATCGGAAGAGC
+
FFFFFFFFFFFFFFFFFFFFFFFFFFFFFFFFFFFFFFFFFFFFF
@FS10000125:26:BPA73017-1023:1:1101:1830:1480 1:N:0:2
CTGACTGGACTTCGTCGAGTACGCTCAACGGATAAGATCGGAAGA
+
FFFFFFFFFFFFFFFFFFFFFFFFFFFFFFFFFFFFFFFFFFFFF
@FS10000125:26:BPA73017-1023:1:1101:2950:1480 1:N:0:2
TTGCTAACTTCGTCGAGTACGCTCAAATGTGTAGATCGGAAGAGC
+
FFFFFFFFFFFFFFFFFFFFFFFFFFFFFFFFFFFFFFFFFFFFF
@FS10000125:26:BPA73017-1023:1:1101:3250:1480 1:N:0:2
GAGGCATCTTCGTCGAGTACGCTCAAAATAGAAGATCGGAAGAGC
+
FFFFFFFFFFFFFFFFFFFFFFFFFFFFFFFFFFFFFFFFFFFFF
@FS10000125:26:BPA73017-1023:1:1101:3330:1480 1:N:0:2
TTGCAACTTCGTCGAGTACGCTCAATCAAAAACATCGGAAGAGCA
+
FFFFFFFFF:,F:,FFFFFFFFFFFFFFFF,F,F:FFF,:F:,:F
@FS10000125:26:BPA73017-1023:1:1101:3350:1480 1:N:0:2
TTGACTGGACTTCGTCGAGTACGCTCAAATGAAAAGATCGGAAGA
+
,:FFFFF:FFFF:FFF:FF:F:FFFFF,FFFFFFFFFF:FF:,FF
@FS10000125:26:BPA73017-1023:1:1101:3520:1480 1:N:0:2
GGGCTAACTTCGTCGAGTACGCTCAACGGGCAAGATCGGAAGAGC
+
FFFFFFFFFFFFFFFFFFFFFFFFFFFFFFFFFFFFFFFFFFFFF
@FS10000125:26:BPA73017-1023:1:1101:3850:1480 1:N:0:2
CCGGAAACTTCGTCGAGTACGCTCAAGAGAGAAGATCGGAAGAGC
+
FFFFFFFFFFFFFFFFFFFFFFFFFFFFFFFFFFFFFFFFFFFFF
@FS10000125:26:BPA73017-1023:1:1101:5320:1480 1:N:0:2
TCAACAACTTCGTCGAGTACGCTCAATAGGACAGATCGGAAGAGC
+
FFFFFFFFFFFFFFFFFFFFFFFFFFFFFFFFFFFFFFFFFFFFF
@FS10000125:26:BPA73017-1023:1:1101:5400:1480 1:N:0:2
TCTCTTAACTTCGTCGAGTACGCTCAATTAACGAGATCGGAAGAG
+
FFFFFFFFFFFFFFFFFFFFFFFFFFFFFFFFFFFFFFFFFFFFF
@FS10000125:26:BPA73017-1023:1:1101:5710:1480 1:N:0:2
TCTGCAACTTCGTCGAGTACACTCAATCATAAAGATCGGAAGAGC
+
FFFFFFFFFFFFFFFFFFFFFFFFFFFFFFFFFFFFFFFFFFFFF
@FS10000125:26:BPA73017-1023:1:1101:6660:1480 1:N:0:2
GCGGCAACTTCGTCGAGTACGCTCAACGTATAAGATCGGAAGAGC
+
FFFFFFFFFFFFFFFFFFFFFFFFFFFFFFFFFFFFFFFFFFFFF
@FS10000125:26:BPA73017-1023:1:1101:7680:1480 1:N:0:2
TTGTAAACTTCGTCGAGTACGCTCAAAAATACAGATCGGAAGAGC
+
FFFFFFFFFFFFFFFFFFFFFFFFFFFFFFFFFFFFFFFFFFFFF
@FS10000125:26:BPA73017-1023:1:1101:9060:1480 1:N:0:2
TTGTGAACTTCGTCGAGTACGCTCAACAATCGAGATCGGAAGAGC
+
FFFFFFFFFFFFFFFFFFFFFFFFFFFFFFFFFFFFFFFFFFFFF
@FS10000125:26:BPA73017-1023:1:1101:9380:1480 1:N:0:2
TTGCCAACTTCGTCGAGTACGCTCAATGAGTGAGATCGGAAGAGC
+
FFFFFFFFFFFFFFFFFFFFFFFFFFFFFFFFFFFFFFFFFFFFF
@FS10000125:26:BPA73017-1023:1:1101:10410:1480 1:N:0:2
AGGCAAACTTCGTCGAGTACGCTCAATTCTATAGATCGGAAGAGC
+
FFFFFF:FFFFFFFFFFFFFFFFFFFFFFFFFFFFFFFFFFFFFF
@FS10000125:26:BPA73017-1023:1:1101:11040:1480 1:N:0:2
TTGCACAACTTCGTCGAGTACGCTCAACAGTGGAGATCGGAAGAG
+
FFFFFFFFFFFFFFFFFFFFFFFFFFFFFFFFFFFFFFFFFFFFF
@FS10000125:26:BPA73017-1023:1:1101:11400:1480 1:N:0:2
TTGTAGAACTTCGTCGAGTACGCTCAAATATACAGATCGGAAGAG
+
FFFFFFFFFFFFFFFFFFFFFFFFFFFFFFFFFFFFFFFFFFFFF
@FS10000125:26:BPA73017-1023:1:1101:11680:1480 1:N:0:2
TCGTTAACTTCGTCGAGTACGCTCAAGTTGAAAGATCGGAAGAGC
+
FFFFFFFFFFFFFFFFFFFFFFFFFFFFFFFFFFFFFFFFFFFFF
@FS10000125:26:BPA73017-1023:1:1101:12060:1480 1:N:0:2
TCCCTAACTTCGTCGAGTACGCTCAAAAAATAAGATCGGAAGAGC
+
FFFFFFFFFFF:FFFFFFFFFFFFFF:FFFFFFFFFFFFF:FFFF
@FS10000125:26:BPA73017-1023:1:1101:12610:1480 1:N:0:2
TCGGAAACTTCGTCGAGTACGCTCAAGATGGGAGATCGGAAGAGC
+
,F:FFFFFFFFFFFFFF:FFFFFFFFFFFFFFFFFFFFFFFFFFF
@FS10000125:26:BPA73017-1023:1:1101:14040:1480 1:N:0:2
CTGACTGGACTTCGTCGAGTACGCTCAATAATAAAGATCGGAAGA
+
FFFFFFFFFFFFFFFFFFFFFFFFFFFFFFFFFFFFFFFFFFFFF
@FS10000125:26:BPA73017-1023:1:1101:14360:1480 1:N:0:2
TTGCTTAACTTCGTCGAGTACGCTCAACCATCCAGATCGGAAGAG
+
FFFFFFFFFFFFFFFFFFFFFFFFFFFFFFFFFFFFFFFFFFFFF
@FS10000125:26:BPA73017-1023:1:1101:14840:1480 1:N:0:2
GCGATAACTTCGTCGAGTACGCTCAAGAATGTAGATCGGAAGAGC
+
FFFFFFFFFFFFFFFFFFFFFFFFFFFFFFFFFFFFFFFFFFFFF
@FS10000125:26:BPA73017-1023:1:1101:15230:1480 1:N:0:2
ACGGAACTTCGTCGAGTACGCTCAAATATAAAGATCGGAAGAGCA
+
FFFFFFFFFFFFFFFFFFFFFFFFFFFFFFFFFFFFFFFFFFFFF
@FS10000125:26:BPA73017-1023:1:1101:15620:1480 1:N:0:2
GCGTTAACTTCGTCGAGTACGCTCAATTGCGGAGATCGGAAGAGC
+
FFFFFFFFFFFFFFFFFFFFFFFFFFFFFFFFFFFFFFFFFFFFF
@FS10000125:26:BPA73017-1023:1:1101:16150:1480 1:N:0:2
TTGTTACTTCGTCGAGTACGCTCAAAGAGATAGATCGGAAGAGCA
+
FFFFFFFFFFFFFFFFFFFFFFFFFFFFFFFFFFFFFFFFFFFFF
@FS10000125:26:BPA73017-1023:1:1101:1620:1490 1:N:0:2
TCGACTGGACTTCGTCGAGTACGCTCAAGGAGATAGATCGGAAGA
+
FFFFFFFFFFFFFFFFFFFFFFFFFFFFFFFFFFFFFFFFFFFFF
@FS10000125:26:BPA73017-1023:1:1101:2540:1490 1:N:0:2
TTGACTGGACTTCGTCGAGTACGCTCAACCGGAAAGATCGGAAGA
+
FFFFFFFFFFFFFFFFFFFFFFFFFFFFFFFFFFFFFFFFFFFFF
@FS10000125:26:BPA73017-1023:1:1101:2770:1490 1:N:0:2
TCGTACAACTTCGTCGAGTACGCTCAATAAAAGAGATCGGAAGAG
+
FFFFFFFFFFFFFFFFFFFFFFFFFFFFFFFFFFFFFFFFFFFFF
@FS10000125:26:BPA73017-1023:1:1101:2780:1490 1:N:0:2
TCCTTAACTTCGTCGAGTACGCTCAAAAATTTAGATCGGAAGAGC
+
FFFFFFFFFFFFFFFFFFFFFFFFFFFFFFFFFFFFFFFFFFFFF
@FS10000125:26:BPA73017-1023:1:1101:2820:1490 1:N:0:2
TTGTCCCAACTTCGTCGAGTACGCTCAATTTATGAGATCGGAAGA
+
FFFFFFFFFFFFFFFFFFFFFFFFFFFFFFFFFFFFFFFFFFFFF
@FS10000125:26:BPA73017-1023:1:1101:2880:1490 1:N:0:2
TCGGCAACTTCGTCGAGTACGCTCAAATCCTGAGATCGGAAGAGC
+
FFFFFFFFFFFFFF:F:FFF:FF,:FFFFF:FFFFF:FFFFFFFF
@FS10000125:26:BPA73017-1023:1:1101:3710:1490 1:N:0:2
GCGGTAACTTCGTCGAGTACGCCCAAAGATCCAGATCGGAAGAGC
+
:FFFFFFFFFFFFFFFFFFFFF,FFFFFFFFFFFFFFFFFFFFFF
@FS10000125:26:BPA73017-1023:1:1101:3930:1490 1:N:0:2
TTGACTGGACTTCGTCGAGTACGCTCAAGATAGAAGATCGGAAGA
+
FF,FFFFFFFFFFFFFFFFFFFFFFFF:FFFFFF:FFFFFFFFFF
@FS10000125:26:BPA73017-1023:1:1101:4730:1490 1:N:0:2
TCTTTAACTTCGTCGAGTACGCTCAATCTTGTAGATCGGAAGAGC
+
FFF,FFFFFFFFFFFFFFFFFFFFFF:F:F:FFFFFFFFFFFFFF
@FS10000125:26:BPA73017-1023:1:1101:5860:1490 1:N:0:2
TTGTAAACTTCGTCGAGTACGCTCAAAAAGGTAGATCGGAAGAGC
+
FFFFFFFFFFFFFFFFFFFFFFFFFFFFFFFFFFFFFFFFFFFFF
@FS10000125:26:BPA73017-1023:1:1101:6410:1490 1:N:0:2
GTGTTGAACTTCGTCGAGTACGCTCAATCAGAAAGATCGGAAGAG
+
FFFFFFFFFFFFFFFFFFFFFFFFFFFFFFFFFFFFFFFFFFFFF
@FS10000125:26:BPA73017-1023:1:1101:6490:1490 1:N:0:2
AAGTGGAAACTTCGTCGAGTACGCTCAATATTGGAGATCGGAAGA
+
FFFFFFFFFFFFFFFFFFFFFFFFFFFFFFFFFFFFFFFFFFFFF
@FS10000125:26:BPA73017-1023:1:1101:6800:1490 1:N:0:2
GCGGCAACTTCGTCGAGTACGCTCAAAATATTAGATCGGAAGAGC
+
FFFFFFFFFFFFFFFFFFFFFFFFFFFFFFFF:FFFFFFFFFFFF
@FS10000125:26:BPA73017-1023:1:1101:6950:1490 1:N:0:2
TTGCTCAACTTCGTCGAGTACGCTCAAAGAGTTAGATCGGAAGAG
+
FFFFFFFFFFFFFFFFFFFFFFFFFFFFFFFFFFFFFFFFFFFFF
@FS10000125:26:BPA73017-1023:1:1101:7120:1490 1:N:0:2
CCGTGAACTTCGTCGAGTACGCTCAAATCTTCAGATCGGAAGAGC
+
FFFFFFFFFFFFFFFFFFFFFFFFFFFFFFFFFFFFFFFFFFFFF
@FS10000125:26:BPA73017-1023:1:1101:7330:1490 1:N:0:2
TTGACTGGAGTTCAGACGTGTACTCTTCGTCGAGTACGCTCAATA
+
FFFFFFFFFFFFFFFFFFFFFFFFFFFFFFFFFF:FFFFFFFFFF
@FS10000125:26:BPA73017-1023:1:1101:7700:1490 1:N:0:2
TCGCAGAACTTCGTCGAGTACGCTCAAAAAACCAGATCGGAAGAG
+
FFFFFFFFFFFFFFFFFFFFFFFFFFFFFFFFFFFFFFFFFFFFF
@FS10000125:26:BPA73017-1023:1:1101:8130:1490 1:N:0:2
TTGCCAACTCCGTCGAGTACGCTCAAGGAAATAGATCGGAAGAGC
+
FFFFFFFFFFFFFFFFFFFFFFFFFFFFFFFFFFFFFFFFFFFFF
@FS10000125:26:BPA73017-1023:1:1101:8210:1490 1:N:0:2
CCGACAACTTCGTCGAGTACGCTCAAGAGTTGAGATCGGATGAGC
+
,FFFF,F:::FFFFFFFFFFFFFFFFFFFF:FF:FF:F,F,:,FF
@FS10000125:26:BPA73017-1023:1:1101:8290:1490 1:N:0:2
ACGAAACTTCGTCGAGTACGCTCAAGCCAAAAGATCGGAAGAGCA
+
FFFFFFFFFFFFFFFFFFFFFFFFFFFFFFFFFFFFFFFFFFFFF
@FS10000125:26:BPA73017-1023:1:1101:8380:1490 1:N:0:2
TCGCAACCTTCGTCGAGTACGCTCAATTTCCAAGATCGGAAGAGC
+
,FFFFFFFFFFFFFFFFFFFFFFFFFFFFFFFFFFFFFFFFFFFF
@FS10000125:26:BPA73017-1023:1:1101:8800:1490 1:N:0:2
TTGATGAACTTCGTCGAGTACGCTCAATGAGACAGACCGGAAGAG
+
FFFFFFFFFFFFFFFFFFFFFFFFFFFFFFFFFFFFFFFFFFFFF
@FS10000125:26:BPA73017-1023:1:1101:8970:1490 1:N:0:2
GGGGTAACTTCGTCGAGTACGCTCAATTAGATAGATCGGAAGAGC
+
FFFFFFFFFFFFFFFFFFFFFFFFFFFFFFFFFFFFFFFFFFFFF
@FS10000125:26:BPA73017-1023:1:1101:9020:1490 1:N:0:2
TGTGTGCAACTTCGTCGAGTACGCTCAAGACAGCAGATCGGAAGA
+
:FFFFFFFFFFFFFFFFFFFFFFFFFFFFFFFFFFFFFFFFFFFF
@FS10000125:26:BPA73017-1023:1:1101:9380:1490 1:N:0:2
TTCTAGAACTTCGTCGAGTACGCTCAACATAACAGATCGGAAGAG
+
FFFFFFFFFFFFFFFFFFFFFFFFFFFFFFFFFFFFFFFFFFFFF
@FS10000125:26:BPA73017-1023:1:1101:9510:1490 1:N:0:2
TTGCAAAACTTCGTCGAGTACGCTCAAATTGGGAGATCGGAAGAG
+
FF:FFFFFFFFFFFFFFFFFFFFFFFFFFFFFFFFFFFFFFFFFF
@FS10000125:26:BPA73017-1023:1:1101:9710:1490 1:N:0:2
GCGACAACTTCGTCGAGTACGCTCAATCAGACAGATCGGAAGAGC
+
FFFFFFFFFFFFFFFFFFFFFFFFFFFFFFFFFFFFFFFFFFFFF
@FS10000125:26:BPA73017-1023:1:1101:9770:1490 1:N:0:2
GCGCCAACTTCGTCGAGTACGCTCAATATTTCAGATCGGAAGAGC
+
FFFFFFFFFFFFFFFFFFFFFFFFFFFFFFFFFFFFFFFFFFFFF
@FS10000125:26:BPA73017-1023:1:1101:11990:1490 1:N:0:2
GCGGCAACTTCGTCGAGTACGCTCAACATGTTAGATCGGAAGAGC
+
FFFFFFFFFFFFFFFFFFFFFFFFFFFFFFFFFFFFFFFFFFFFF
@FS10000125:26:BPA73017-1023:1:1101:13610:1490 1:N:0:2
TTGAACTTCGTCGAGTACGCTCAAGAGGAAAGATCGGAAGAGCAC
+
FF:FFFFFFFFFFFFFFFFFFFFFFFFFFFFFFFFFFFFFFFFFF
@FS10000125:26:BPA73017-1023:1:1101:13870:1490 1:N:0:2
CCGTCAACTTCGTCGAGTACGCTCAAGAAATGAGATCGGAAGAGC
+
FFFFFFFFFFFFFFFFFFFFFFFFFFFFFFFFFFFFFFFFFFFFF
@FS10000125:26:BPA73017-1023:1:1101:13930:1490 1:N:0:2
TCGTAAAACTTCGTCGAGTACGCTCAATGAGAAAGATCGGAAGAG
+
:FFFFFFFFFFFFFFFFFFFFFFFFFFFFFFFFFFFFFFFFFFFF
@FS10000125:26:BPA73017-1023:1:1101:14290:1490 1:N:0:2
TCATAACTTCGTCGAGTACGCTCAAGGCATTAGATCGGAAGAGCA
+
FFFFFFFFFFFFFFFFFFFFFFFFFFFFFFFFFFFFFFFFFFFFF
@FS10000125:26:BPA73017-1023:1:1101:14830:1490 1:N:0:2
GAGTTAACTTCGTCGAGTACGCTCAAAAAATCAGATCGGAAGAGC
+
FFFFFFFFFFFFFFFFFFFFFFFFFFFFFFFFFFFFFFFFFFFFF
@FS10000125:26:BPA73017-1023:1:1101:15880:1490 1:N:0:2
CTGATCGAACTTCGTCGAGTACGCTCAATACCACAGATCGGAAGA
+
FFFFFFFFFFFFFFFFFFFFFFFFFFFFFFFFFFFFFFFFFFFFF
@FS10000125:26:BPA73017-1023:1:1101:16220:1490 1:N:0:2
AGGTAAACTTCGTCGAGTACGCTCAATGGGCCAGATCGGAAGAGC
+
,,FFFFFFFFFFFFFFFFFFFFFFFFFFF:FFFFFFFFFFFFFFF
@FS10000125:26:BPA73017-1023:1:1101:16480:1490 1:N:0:2
TTGACTGGACTTTGTCGAGTACGCTCAACCATCTAGATCGGAAGA
+
FFFFFFFFFFFFFFFFFFFFFFFFFFFFFFFFFFFFFFFFFFFFF
@FS10000125:26:BPA73017-1023:1:1101:1000:1500 1:N:0:2
TAGTAAACTTCGTCGAGTACGCTCAAGCCATAAGATCGGAAGAGC
+
FFFFFFFFFFFFFFFFFFFFFFFFFFFFFFFFFFFFFFFFFFFFF
@FS10000125:26:BPA73017-1023:1:1101:1130:1500 1:N:0:2
CCGGCAACTTCGTCGAGTACGCTCAAAGTACGAGATCGGAAGAGC
+
FFFFFFFFFFFFFFFFFFFFFFFFFFFFFFFFFFFFFFFFFFFFF
@FS10000125:26:BPA73017-1023:1:1101:1270:1500 1:N:0:2
TTGACTGGACTTCGTCGAGTACGCTCAAACCGGAAGATCGGAAGA
+
F:,FFFFFFF:FFFFF,F:FFFFFFFFFFFF:FFFFF::FF:FF:
@FS10000125:26:BPA73017-1023:1:1101:1540:1500 1:N:0:2
TAGACTGGACTTCGTCGAGTACGCTCAAACCATGAGATCGGAAGA
+
FFFFFFFFFFFFFFFFFFFFFFFFFFFFFFFFFFFFFFFFFFFFF
@FS10000125:26:BPA73017-1023:1:1101:1650:1500 1:N:0:2
TTTGGGGAACTTCGTCGAGTACGCTCAAGAATTCAGATCGGAAGA
+
FFFFFFFFFFFFFFFFFFFFFFFFFFFFFFFFFFFFFFFFFFFFF
@FS10000125:26:BPA73017-1023:1:1101:2310:1500 1:N:0:2
TCGTGAACTTCGTCGAGTACGCTCAACTCAGAAGATCGGAAGAGC
+
FFFFFFFFFFFFFFFFFFFFFFFFFFFFFFFFFFFFFFFFFFFFF
@FS10000125:26:BPA73017-1023:1:1101:2320:1500 1:N:0:2
TCGTGAACTTCGTCGAGTACGCTCAACTCAGAAGATCGGAAGAGC
+
FFFFFFFFFFFFFFFFFFFFFFFFFFFFFFFFFFFFFFFFFFFFF
@FS10000125:26:BPA73017-1023:1:1101:2470:1500 1:N:0:2
GGGAAAACTTCGTCGAGTACGCTCAATTTTAGAGATCGGAAGAGC
+
FFFFFFFFFFFFFFFFFFFFFFFFFFFFFFFFFFFFFFFFFFFFF
@FS10000125:26:BPA73017-1023:1:1101:2640:1500 1:N:0:2
TTGACGAACTTCGTCGAGTACGCTCAAGCTAAAAGATCGGAAGAG
+
FFFFFFFFFFFFFFFFFFFFFFFFFFFFFFFFFFFFFFFFFFFFF
@FS10000125:26:BPA73017-1023:1:1101:3150:1500 1:N:0:2
GCGCCAACTTCGTCGAGTACGCTCTATTCAAGAGATCGGTAGAGC
+
,FFFFF,F::F:FFFF,:F:::F:,,F:,FF:FF,::,,,FFFF:
@FS10000125:26:BPA73017-1023:1:1101:3310:1500 1:N:0:2
GAGGCATCTTCGTCGAGTACGCTCAAAATAGAAGATCGGAAGAGC
+
,F,,FFF:FF:,:F,FFFFF:::F,:F,FFFFFF:F:::F,F:FF
@FS10000125:26:BPA73017-1023:1:1101:3370:1500 1:N:0:2
CCGCTAACTTCGTCGAGTACGCTCAAACATGTAGATCGGAAGAGC
+
FFFFFFFFFFFFFFFFFFFFFFFFFFFFFFFFFFFFFFFFFFFFF
@FS10000125:26:BPA73017-1023:1:1101:3730:1500 1:N:0:2
GGGGGCTGAACTTCGTCGAGTACGCTCAAACTGATAGATCGGAAG
+
FFFFFFFFFFFFFFFFFFFFFFFFFFFFFFFFFFFFFFFFFFFFF
@FS10000125:26:BPA73017-1023:1:1101:4190:1500 1:N:0:2
GGGAAAACTTCGTCGAGTACGCTCAACGAGAAAGATCGGAAGAGC
+
FFFFFFFFFFFFFFFFFFFFFFFFFFFFFFFFFFFFFFFFFFFFF
@FS10000125:26:BPA73017-1023:1:1101:5620:1500 1:N:0:2
GCCCGACCTTCGTCGAGTACGCTCAAAGCCAGAGATCGGAAGAGC
+
FFFFFFFFFFFFFFFFFFFFFFFFFFFFFFFFFFFFFFFFFFFFF
@FS10000125:26:BPA73017-1023:1:1101:5960:1500 1:N:0:2
TCGATAACTTCGTCGAGTACGCTCAAATCAACAGATCGGAAGAGC
+
:FFFFFFFFFFFFFFFFFFFFFFFFFFFFFFFFFFFFFFFFFFFF
@FS10000125:26:BPA73017-1023:1:1101:5980:1500 1:N:0:2
TCGACAACTTCGTCGAGTACGCTCAATTTAATAGATCGGAAGAGC
+
FFFFFFFFFFFFFFFFFFFFFFFFFFFFFFFFFFFFFFFFFFFFF
@FS10000125:26:BPA73017-1023:1:1101:6060:1500 1:N:0:2
TCTAACTTCGTCGAGTACGCTCAATGTCGGAGATCGGAAGAGCAC
+
FFFFFFFFFFFFFFFFFFFFFFFFFFFFFFFFFFFFFFFFFFFFF
@FS10000125:26:BPA73017-1023:1:1101:6100:1500 1:N:0:2
TCTAAGAACTTCGTCGAGTACGCTCAATACTAAAGATCGGAAGAG
+
:FFFFFFFFFFFFFFF:FFFFFFFFFFFFFFFFFFFFFF:FFFFF
@FS10000125:26:BPA73017-1023:1:1101:7380:1500 1:N:0:2
TCGCCAACTTCGTCGAGTACGCTCAAGGGATAAGATCGGAAGAGC
+
FFFFFFFFFFFFFFFFFFFFFFFFFFFFFFFFFFFFFFFFFFFFF
@FS10000125:26:BPA73017-1023:1:1101:7820:1500 1:N:0:2
TGGCAACTTCGTCGAGTACGCTCAAAAAAAAAGATCGGAAGAGCA
+
FFFFFFFFFFFFFFFFFFFFFFFFFFFFFFFFFFFFFFFFFFFFF
@FS10000125:26:BPA73017-1023:1:1101:8550:1500 1:N:0:2
TCGACAACTTCGTCGAGTACGCTCAAAAAATAAGATCGGAAGAGC
+
FFFFFFFFFFFFFFFFFFFFFFFFFFFFFFFFFFFFFFFFFFFFF
@FS10000125:26:BPA73017-1023:1:1101:8800:1500 1:N:0:2
CCGATAACTTCGTCGAGTACGCTCAAGTTGACAGATCGGAAGAGC
+
FFFFFFFFFFFFFFFFFFFFFFFFFFFFFFFFFFFFFFFFFFFFF
@FS10000125:26:BPA73017-1023:1:1101:9300:1500 1:N:0:2
CCGCAAACTTCGTCGAGTACGCTCAAGGAGTAAGATCGGAAGAGC
+
FFFFFFFFFFFFFFFFFFFFFFFFFFFFFFFFFFFFFFFFFFFFF
@FS10000125:26:BPA73017-1023:1:1101:10370:1500 1:N:0:2
TTGCACAACTTCGTCGAGTACGCTCAACAGTGGAGATCGGAAGAG
+
FFFFFFFFFFFFFFFFFFFFFFFFFFFFFFFFFFFFFFFFFFFFF
@FS10000125:26:BPA73017-1023:1:1101:10490:1500 1:N:0:2
GGTTCAACTTCGTCGAGTACGCTCAAACGATTAGATCGGAAGAGC
+
FFFFFFFFFFFFFFFFFFFFFFFFFFFFFFFFFFFFFFFFFFFFF
@FS10000125:26:BPA73017-1023:1:1101:11080:1500 1:N:0:2
TTTGCGCAACTTCGTCGAGTACGCTCAAGCCCTTAGATCGGAAGA
+
FFFFFFFFFFFFFFFFFFFFFFFFFFFFFFFFFFFFFFFFFFFFF
@FS10000125:26:BPA73017-1023:1:1101:11560:1500 1:N:0:2
TTGGCAAACTTCGTCGAGTACGCTCAACATTCTAGATCGGAAGAG
+
FFFFFFFFFFFFFFFFFFFFFFFFFFFFFFFFFFFFFFFFFFFFF
@FS10000125:26:BPA73017-1023:1:1101:12770:1500 1:N:0:2
TAGCCAACTTCGTCGAGTACGCTCAAAAACACAGATCGGAAGAGC
+
FFFFFFFFFFFFFFFFFFFFFFFFFFFFFFFFFFFFFFFFFFFFF
@FS10000125:26:BPA73017-1023:1:1101:13190:1500 1:N:0:2
TTGGTAACTTCGTCGAGTACGCTCAATGTAATAGATCGGAAGAGC
+
FFFFFFFFFFFFFFFFFFFFFFFFFFFFFFFFFFFFFFFFFFFFF
@FS10000125:26:BPA73017-1023:1:1101:13630:1500 1:N:0:2
TCGGTAACTTCGTCGAGTACGCTCAAGATGAAAGATCGGAAGAGC
+
,FFFFFFFFFFFFFFFFFFFFFFFFFFFFFFF:FFFFFFFFFFFF
@FS10000125:26:BPA73017-1023:1:1101:14270:1500 1:N:0:2
TTTTCGAACTTCGTCGAGTACGCTCAATTAGTGAGATCGGAAGAG
+
FFFFFFFFFFFFFFFFFFFFFFFFFFFFFFFFFFFFFFFFFFFFF
@FS10000125:26:BPA73017-1023:1:1101:14390:1500 1:N:0:2
ATGATAACTTCGTCGAGTACGCTCAAGCCAACAGATCGGAAGAGC
+
F:FFFFFFFFFFFFFFFFFFFFFFFFFFFFFFFFFFFFFFFFFFF
@FS10000125:26:BPA73017-1023:1:1101:15300:1500 1:N:0:2
GCGGAACTTCGTCGAGTACGCTCAATCAATGAGATCGGAAGAGCA
+
FFFFFFFFFFFFFFFFFFFFFFFFFFFFFFFFFFFFFFFFFFFFF
@FS10000125:26:BPA73017-1023:1:1101:15320:1500 1:N:0:2
CAGATAACTTCGTCGAGTACGCTCAAGGAAAAAGATCGGAAGAGC
+
FFFFFFFFFFFFFFFFFFFFFFFFFFFFFFFFFFFFFFFFFFFFF
@FS10000125:26:BPA73017-1023:1:1101:15390:1500 1:N:0:2
TCATAAACTTCGTCGAGTACGCTCAATCAAACAGATCGGAAGAGC
+
,FF:FFFFFFF:FFFFFFFFFFFF::FFFF:FFFFFF,F,FFF:F
@FS10000125:26:BPA73017-1023:1:1101:16090:1500 1:N:0:2
TGGCAAACTTCGTCGAGTACGCTCAAGGTCTTAGATCGGAAGAGC
+
FFFFFFFFFFFFFFFFFFFFFFFFFFFFFFFFFFFFFFFFFFFFF
@FS10000125:26:BPA73017-1023:1:1101:1080:1510 1:N:0:2
TTGACTGGACTTCGTCGAGTACGCTCAAATGGGAAGATCGGAAGA
+
FFFFFFFFFFFFFFFFFFFFFFFFFFFFFFFFFFFFFFFFFFFFF
@FS10000125:26:BPA73017-1023:1:1101:1410:1510 1:N:0:2
TCGAACTTCGTCGAGTACGCTCAATATAGGAGATCGGAAGAGCAC
+
:FFFFFFFFFFFFFFFFFFFFFFFFFFFFFFFFFFFFFFFFFFFF
@FS10000125:26:BPA73017-1023:1:1101:1560:1510 1:N:0:2
CCGGAAACTTCGTCGAGTACGCTCAAAACTACAGATCGGAAGAGC
+
FFFFFFFFFFFFFFFFFFFFFFFFFFFFFFFFFFFFFFFFFFFFF
@FS10000125:26:BPA73017-1023:1:1101:2150:1510 1:N:0:2
GCGAAGTTTCGCCCCAAGATCGGAAGAGCACACGTCTGAACTCCA
+
FFFFFFFFFFFFFFFFFFFFFFFFFFFFFFFFFFFFFFFFFFFFF
@FS10000125:26:BPA73017-1023:1:1101:2210:1510 1:N:0:2
GCGGCAACTTCGTCGAGTACGCTCAATGAGTCAGATCGGAAGAGC
+
FFFFFFFFFFFFFFFFFFFFFFFFFFFFFFFFFFFFFFFFFFFFF
@FS10000125:26:BPA73017-1023:1:1101:2500:1510 1:N:0:2
TAGTTAACTTCGTCGAGTACGCTCAAACATGTAGATCGGAAGAGC
+
FFFFFFFFFFFFFFFFFFFFFFFFFFFFFFFFFFFFFFFFFFFFF
@FS10000125:26:BPA73017-1023:1:1101:2510:1510 1:N:0:2
TAGGCAACTTCGTCGAGTACGCTCAATATAAGAGATCGGAAGAGC
+
FF:,FFFFFFFFFFFFFFFFFFFF,:FFFF::FFFFFFFFFFFFF
@FS10000125:26:BPA73017-1023:1:1101:2650:1510 1:N:0:2
TAGTAAACTTCGTCGAGTACGCTCAACCTTTTAGATCGGAAGAGC
+
FFFFFFFFFFFFFFFFFFFFFFFFFFFFFFFFFFFFFFFFFFFFF
@FS10000125:26:BPA73017-1023:1:1101:2700:1510 1:N:0:2
TTGACTGGACTTCGTCGAGTACGCTCAACCAATAAGATCGGAAGA
+
FF:FFFFFFF:FFFFFFFFFFFFFFFFFFFF:FFFFFFFFFFFFF
@FS10000125:26:BPA73017-1023:1:1101:2760:1510 1:N:0:2
TTGACTGGACTTCGTCGAGTACGCTCAATGCGAGAGATCGGAAGA
+
FFFFFFFFFFFFFFFFFFFFFFFFFFFFFFFFFFFFFFFFFFFFF
@FS10000125:26:BPA73017-1023:1:1101:2870:1510 1:N:0:2
TCGTCCTCAAACTTCGTCGAGTACGCTCAAACGGTGAGATCGGAA
+
FFFFFFFFFFFFFFFFFFFFFFFFFFFFFFFFFFFFFFFFFFFFF
@FS10000125:26:BPA73017-1023:1:1101:3490:1510 1:N:0:2
TCGGTAAACTTCGTCGAGTACGCTCAACATCACAGATCGGAAGAG
+
FFFFFFFFFFFFFFFFFFFFFFFFFFFFFFFFFFFFFFFFFFFFF
@FS10000125:26:BPA73017-1023:1:1101:3580:1510 1:N:0:2
GGGCTAACTTCGTCGAGTACGCTCAACGGGCAAGATCGGAAGAGC
+
FFFFFFFFFFFFFFFFFFFFFFFFFFFFFFFFFFFFFFFFFFFFF
@FS10000125:26:BPA73017-1023:1:1101:3790:1510 1:N:0:2
TCGTAACTTCGTCGAGTATGCTCAAGCGGGTAGATCGGAAGAGCA
+
FFFFFFFFFFFFFFFFFFFFFFFFFFFFFFFFFFFFFFFFFFFFF
@FS10000125:26:BPA73017-1023:1:1101:3860:1510 1:N:0:2
GCGCTAACTTCGTCGAGTACGCTCAAACTGATAGATCGGAAGAGC
+
FFFFFFFFFFFFFFFFFFFFFFFFFFFFFFFFFFFFFFFFFFFFF
@FS10000125:26:BPA73017-1023:1:1101:3920:1510 1:N:0:2
TCGCAAACTTCGTCGAGTACGCTCAAATGATCAGATCGGAAGAGC
+
F,FF,FFFFFFFFFFFFFFFFFFFFFF:,,F:FFFFFFFFFFFFF
@FS10000125:26:BPA73017-1023:1:1101:4070:1510 1:N:0:2
GCCTCTCCAACTTCGTCGAGTACGCTCAAATTAAAAGATCGGAAG
+
FFFFFFFFFFFFFFFFFFFFFFFFFFFFFFFFFFFFFFFFFFFFF
@FS10000125:26:BPA73017-1023:1:1101:4810:1510 1:N:0:2
TGGTGAGCTTCGTCGAGTACGCTCAAATTCGCAGATCGGAAGAGC
+
FFFFFFFFFFFFFFFFFFFFFFFFFFFFFFFFFFFFFFFFFFFFF
@FS10000125:26:BPA73017-1023:1:1101:5000:1510 1:N:0:2
GGGAAAACTTCGTCGAGTACGCTCAAACAACCAGATCGGAAGAGC
+
:FFFFFFFFFFFFFFFFFFFFFFFFFFFFFFFFFFFFFFFFFFFF
@FS10000125:26:BPA73017-1023:1:1101:5260:1510 1:N:0:2
GGGGCACGAACTTCGTCGAGTACGCTCAAAGCAGTAGATCGGAAG
+
FFFFFFFFFFFFFFFFFFFFFFFFFFFFFFFFFFFFFFFFFFFFF
@FS10000125:26:BPA73017-1023:1:1101:5540:1510 1:N:0:2
GCCCGACCTTCGTCGAGTACGCTCAAAGCCAGAGATCGGAAGAGC
+
FFFFFFFFFFFFFFFFFFFFFFFFFFFFFFFFFFFFFFFFFFFFF
@FS10000125:26:BPA73017-1023:1:1101:5970:1510 1:N:0:2
CATAGAACTTCGTCGAGTACGCTCAAGTCAACAGATCGGAAGAGC
+
FFFFFFFFFFFFFFFFFFFFFFFFFFFFFFFFFFFFFFFFFFFFF
@FS10000125:26:BPA73017-1023:1:1101:6190:1510 1:N:0:2
TCTAAAAATTTCGTCGAGTACGCTCAATGTAATAGATCGGAAGAG
+
FFFFFFFFFFFFFFFFFFFFFFFFFFFFFFFFFFFFFFFFFFFFF
@FS10000125:26:BPA73017-1023:1:1101:6250:1510 1:N:0:2
CCGTCAACTTCGTCGAGTACGCTCAATATCTGAGATCGGAAGAGC
+
FF:FFFFFFFFFFFFFFFFFFFFFFFFFFFFFFFFFFFFFFFFFF
@FS10000125:26:BPA73017-1023:1:1101:6520:1510 1:N:0:2
GCGTTAACTTCGTCGAGTACGCTCAAAAATGAAGATCGGAAGAGC
+
FFFFFFFFFFFFFF:FFFFFFFFFFFFFFFFFFFFFFFFFFF::F
@FS10000125:26:BPA73017-1023:1:1101:6950:1510 1:N:0:2
TAGTAAACTTCGTCGAGTACGCTCAATATACAAGACCGGAAGAGC
+
FFFFFFFFFFFFFFFFFFFFFFFFFFFFF:FFFFF:FFFFFFFFF
@FS10000125:26:BPA73017-1023:1:1101:7070:1510 1:N:0:2
TCGAACTTCGTCGAGTACGCTCAAAGCAGAAGATCGGAAGAGCAC
+
FFFFFFFFFFFFFFFFFFFFFFFFFFFFFFFFFFFFFFFFFFFFF
@FS10000125:26:BPA73017-1023:1:1101:7610:1510 1:N:0:2
TTTGAAACTTCGTCGAGTACGCTCAAGCTCCAAGATCGGAAGAGC
+
:FFF:FFFFFFFFF:FFFFF,FF:,FFF:FFFF:FFF:FFFFF,F
@FS10000125:26:BPA73017-1023:1:1101:7680:1510 1:N:0:2
TTGACTGGACTTCGTCGAGTACGCTCAAGGTCATAGATCGGAAGA
+
FFFFFFFFFFFFFFFFFFFFFFFFFFFFFFFFFFFFFFFFFFFFF
@FS10000125:26:BPA73017-1023:1:1101:8030:1510 1:N:0:2
GCGAGAACTTCGTCGAGTACGCTCAAGAATTAAGATCGGAAGAGC
+
FFFFFFFFFFFFFFFFFFFFFFFFFFFFFFFFFFFFFFFFFFFFF
@FS10000125:26:BPA73017-1023:1:1101:8090:1510 1:N:0:2
CTGTATGAACTTCGTCGAGTACGCTCAAACTATTAGATCGGAAGA
+
FFFFFFFFFFFFFFFFFFFFFFFFFFFFFFFFFFFFFFFFFFFFF
@FS10000125:26:BPA73017-1023:1:1101:8360:1510 1:N:0:2
GCGCTACCTTCGTCGAGTACGCTCAAGATTATAGATCGGAAGAGC
+
FFFFFFFFFFFFFFFFFFFFFFFFFFFFFFFFFFFFFFFFFFFFF
@FS10000125:26:BPA73017-1023:1:1101:9160:1510 1:N:0:2
TTGACTGGAGTTCGTCGAGTACGCTCAATAGGGAAGATCGGAAGA
+
FFFFFFFFFFFFFFFFFFFFFFFFFFFFFFFFFFFFFFFFFFFFF
@FS10000125:26:BPA73017-1023:1:1101:9390:1510 1:N:0:2
CCGCTAACTTCGTCGAGTACGCTCAATACGACAGATCGGAAGAGC
+
FFFFFFFFFFFFFFFFFFFFFFFFFFFFFFFFFFFFFFFFFFFFF
@FS10000125:26:BPA73017-1023:1:1101:9590:1510 1:N:0:2
TAGCAAACTTCGTCGAGTACGCTCAATGTTGTAGATCGGAAGAGC
+
FFFFFFFFFFFFFFFFFFFFFFFFFFFFFFFFFFFFFFFFFFFFF
@FS10000125:26:BPA73017-1023:1:1101:10570:1510 1:N:0:2
GCCACAACTTCGTCGAGTACGCTCAACTCTAGAGATCGGAAGAGC
+
FFFFFFFFFFFFFFFFFFFFFFFFFFFFFFFFFFFFFFFFFFFFF
@FS10000125:26:BPA73017-1023:1:1101:10760:1510 1:N:0:2
TCGAAAACTTCGTCGAGTACGCTCAAGTCTAGAGATCGGAAGAGC
+
FFFFFFFFFFFFFFFFFFFFFFFFFFFFFFFFFFFFFFFFFFFFF
@FS10000125:26:BPA73017-1023:1:1101:10870:1510 1:N:0:2
TGGACAACTTCGTCGAGTACGCTCAATCAAACAGATCGGAAGAGC
+
FFFFFFFFFFFFFFFFFFFFFFFFFFFFFFFFFFFFFFFFFFFFF
@FS10000125:26:BPA73017-1023:1:1101:11710:1510 1:N:0:2
TCGTTCGAACCTTCGTCGAGTACGCTCAAAATGTAAGATCGGAAG
+
FFFFFFFFFFFFFFFFFFFFFFFFFFFFFFFFFFFFFFFFFFFFF
@FS10000125:26:BPA73017-1023:1:1101:11970:1510 1:N:0:2
TTGAAACTTCGTCGAGTACGCTCAAGAAAGTAGATCGGAAGAGCA
+
FFFFFFFFFFFFFFFFFFFFFFFFFFFFFFFFFFFFFFFFFFFFF
@FS10000125:26:BPA73017-1023:1:1101:12120:1510 1:N:0:2
GAGGCAACTTCGTCGAGTACGCTCAAACCTTAAGATCGGAAGAGC
+
:FFFFFFFFFFFFFFFFFFFFFFFFFFFFFFFFFFFFFFFFFFFF
@FS10000125:26:BPA73017-1023:1:1101:12210:1510 1:N:0:2
CAGTAACTTCGTCGAGTACGCTCAAAGGTTCAGATCGGAAGAGCA
+
F,FFFFFF:,:FF:FF,FFF:FFFF:,,,FF::F::F:F,FF:FF
@FS10000125:26:BPA73017-1023:1:1101:12650:1510 1:N:0:2
TTGACTGGACTTCGTCGAGTACGCTCAATCCTCCAGATCGGAAGA
+
FFFFFFFFFFFFFFFFFFFFFFFFFFFFFFFFFFFFFFFFFFFFF
@FS10000125:26:BPA73017-1023:1:1101:12870:1510 1:N:0:2
TCGTAACTTCGTCGAGTACGCTCAAGCGAGGAGATCGGAAGGGCA
+
,FFF:,FFF:FFF:FFFFFFFF::F:F,:F:,:FFFF:FFF::FF
@FS10000125:26:BPA73017-1023:1:1101:13130:1510 1:N:0:2
TCGTTAACTTCGTCGAGTACGCTCAATTTATGAGATCGGAAGAGC
+
FFFFFFFFFFFFFFFFFFFFFFFFF:FFFFFFFFFFFFFFFFFFF
@FS10000125:26:BPA73017-1023:1:1101:13350:1510 1:N:0:2
TTGCTGAACTTCGTCGAGTACGCTCAAAACCCGAGATCGGAAGAG
+
FFFFFFFFFFFFFFFFFFFFFFFFFFFFFFFFFFFFFFFFFFFFF
@FS10000125:26:BPA73017-1023:1:1101:13960:1510 1:N:0:2
TTGGCAACTTCGTCGAGTACGCTCAAAGCCACAGATCGGAAGAGC
+
FFFFFFFFFFFFFFFFFFFFFFFFFFFFFFFFFFFFFFFFFFFFF
@FS10000125:26:BPA73017-1023:1:1101:14030:1510 1:N:0:2
TGGCCTCTAACTTCGTCGAGTACGCTCAAAAGGTCAGATCGGAAG
+
FFFFFFFFFFFFFFFFFFFFFFFFFFFFFFFFFFFFFFFFFFFFF
@FS10000125:26:BPA73017-1023:1:1101:14570:1510 1:N:0:2
TTGAACCTTGTCGAGTACGCTCAATATCAGAGATCGGAAGAGCAC
+
FFFFFFFFFFFFFFFFFFFFFFFFFFFFFFFFFFFFFFFFFFFFF
@FS10000125:26:BPA73017-1023:1:1101:16120:1510 1:N:0:2
TTGTAAACTTCGTCGAGTACGCTCAAAAGTACAGATCGGAAGAGC
+
FFFFFFFFFFFFFFFFFFFFFFFFFFFFFFFFFFFFFFFFFFFFF
@FS10000125:26:BPA73017-1023:1:1101:1480:1520 1:N:0:2
TTGGAACTTCGTCGAGTACGCTCAACTCCATAGATCGGAAGAGCA
+
FFFFFFFFFFFFFFFFFFFFFFFFFFFFFFFFFFFFFFFFFFFFF
@FS10000125:26:BPA73017-1023:1:1101:1990:1520 1:N:0:2
TCGGAAACTTCGTCGAGTACACTCAATTTAGCAGATCGGAAGAGC
+
FFFFFFFFFFFFFFFFFFFFFFFFFFFFFFFFFFFFFFFFFFFFF
@FS10000125:26:BPA73017-1023:1:1101:3000:1520 1:N:0:2
GCGAAAGAACTTCGTCGAGTACGCTCAATAAAGCAGATCGGAAGA
+
FFFFFFFFFFFFFFFFFFFFFFFFFFFFFFFFFFFFFFFFFFFFF
@FS10000125:26:BPA73017-1023:1:1101:3160:1520 1:N:0:2
TCACTAACTTCGTCGAGTACGCTCAATCCTAAAGATCGGAAGAGC
+
FFFFFFFFFFFFFFFFFFFFFFFFFFFFFFFFFFFFFFFFFFFFF
@FS10000125:26:BPA73017-1023:1:1101:3370:1520 1:N:0:2
GCGACAACTTCGTCGAGTACGCTCAAAAGAAAAGATCGGAAGAGC
+
FFFFFFFFFFFFFFFFFFFFFFFFFFFFFFFFFFFFFFFFFFFFF
@FS10000125:26:BPA73017-1023:1:1101:3650:1520 1:N:0:2
TTGACTGGACTTCGTCGAGTACGCTCAACCTTGTAGATCGGAAGA
+
,FFF:F:FFFFFFFFFFFFFFFFFFFFFFFFFFFFFFFFFFFF:,
@FS10000125:26:BPA73017-1023:1:1101:4070:1520 1:N:0:2
CCGGAAACTTCGTCGAGTACGCTCAAGAGAGAAGATCGGAAGAGC
+
FFFFFFFFFFFFFFFFFFFFFFFFFFFFFFFFFFFFFFFFFFFFF
@FS10000125:26:BPA73017-1023:1:1101:4130:1520 1:N:0:2
TAGTAAACTTCGTCGAGTACGCTCAAACGACAAGATCGGAAGAGC
+
FFFFFFFFFFFFFFFFFFFFFFFFFFFFFFFFFFFFFFFFFFFFF
@FS10000125:26:BPA73017-1023:1:1101:4150:1520 1:N:0:2
CAGCCAACTTCGTCGAGTACGCTCAATCTGAGAGATCGGAAGAGC
+
FFFFFFFFFFFFFFFFFFFFFFFFFFFFFFFFFFFFFFFFFFFFF
@FS10000125:26:BPA73017-1023:1:1101:4700:1520 1:N:0:2
TCTCTCTCACCTTCGTCGAGTACGCTCAACCATCAAGATCGGAAG
+
FFFFFFFFFFFFFFFFFFFFFFFFFFFFFFFFFFFFFFFFFFFFF
@FS10000125:26:BPA73017-1023:1:1101:4750:1520 1:N:0:2
GAGCAGGAACTTCGTCGAGTACGCTCAATCAGGGAGATCGGAAGA
+
FFFFFFFFFFFFFFFFFFFFFFFFFFFFFFFFFFFFFFFFFFFFF
@FS10000125:26:BPA73017-1023:1:1101:6310:1520 1:N:0:2
GGGACAACTTCGTCGAGTACGCTCAATGAAATAGATCGGAAGAGC
+
FFFFFFFFFFFFFFFFFFFFFFFFFFFFFFFFFFFFFFFFFFFFF
@FS10000125:26:BPA73017-1023:1:1101:7710:1520 1:N:0:2
GACTCAACTTCGTCGAGTACGCTCAAAAGCTCAGATCGGAAGAGC
+
FFFFFFFFFFFFFFFFFFFFFFFFFFFFFFFFFFFFFFFFFFFFF
@FS10000125:26:BPA73017-1023:1:1101:7750:1520 1:N:0:2
TTGGAACTTCGTCGAGTACGCTCAAGGGCAAAGATCGGAAGAGCA
+
FFFFFFFFFFFFFFFFFFFFFFFFFFFFFFFFFFFFFFFFFFFFF
@FS10000125:26:BPA73017-1023:1:1101:8270:1520 1:N:0:2
TGGCAAACTTCGTCGAGTACGCTCAAAGTGTGAGATCGGAAGAGC
+
FFFFFFFFFFFFFFFFFFFFFFFFFFFFFFFFFFFFFFFFFFFFF
@FS10000125:26:BPA73017-1023:1:1101:8970:1520 1:N:0:2
TTGAACTTCGTCGAGTACGCTCAACTTTGTAGATCGGAAGAGCAC
+
FFFFFFFFFFFFFFFFFFFFFFFFFFFFFFFFFFFFFFFFFFFFF
@FS10000125:26:BPA73017-1023:1:1101:8990:1520 1:N:0:2
TTGCCCAACTTCGTCGAGTACGCTCAAGTGTCAAGATCGGAAGAG
+
FFFFFFFFFFFFFFFFFFFFFFFFFFFFFFFFFFFFFFFFFFFFF
@FS10000125:26:BPA73017-1023:1:1101:9080:1520 1:N:0:2
GCGTGAACTTCGTCGAGTACGCTCAAGTTAAAAGATCGGAAGAGC
+
FFFFFFFFFFFFFFFFFFFFFFFFFFFFFFFFFFFFFFFFFFFFF
@FS10000125:26:BPA73017-1023:1:1101:9310:1520 1:N:0:2
TTGGTTAACTTCGTCGAGTACGCTCAAGGAGAAAGATCGGAAGAG
+
FFFFFFFFFFFFFFFFFFFFFFFFFFFFFFFFFFFFFFFFFFFFF
@FS10000125:26:BPA73017-1023:1:1101:9770:1520 1:N:0:2
GGGGCAACTTCGTCGAGTACGCTCAAATCGGAAGATCGGAAGAGC
+
FFFFFFFFFFFFFFFFFFFFFFFFFFFFFFFFFFFFFFFFFFFFF
@FS10000125:26:BPA73017-1023:1:1101:9790:1520 1:N:0:2
GTGGGAAAACCTTCGTCGATACGCTCAAAATATTAGATCGGAAGA
+
FFFFFFFFFFFFFFFFFFFFFFFFFFFFFFFFFFFFFFFFFFFFF
@FS10000125:26:BPA73017-1023:1:1101:10010:1520 1:N:0:2
TCGGCAACTTCGTCGAGTACGCTCAAAATATTAGATCGGAAGAGC
+
FFFFFFFFFFFFFFFFFFFFFFFFFFFFFFFFFFFFFFFFFFFFF
@FS10000125:26:BPA73017-1023:1:1101:10520:1520 1:N:0:2
TCTTTAACTTCGTCGAGTACGCTCAAAGTGTCAGATCGGAAGAGC
+
FFFFFFFFFFFFFFFFFFFFFFFFFFFFFFFFFFFFFFFFFFFFF
@FS10000125:26:BPA73017-1023:1:1101:10690:1520 1:N:0:2
TTGACTGGACTTCGTCGAGTACGCTCAAATCCCGAGATCGGAAGA
+
FFFFFFFFFFFFFFFFFFFFFFFFFFFFFFFFFFFFFFFFFFFFF
@FS10000125:26:BPA73017-1023:1:1101:11110:1520 1:N:0:2
GCGCCAACTTCGTCGAGTACGCTCAAATAGACAGATCGGAAGAGC
+
FFFFFFFFFFFFFFFFFFFFFFFFFFFFFFFFFFFFFFFFFFFFF
@FS10000125:26:BPA73017-1023:1:1101:11120:1520 1:N:0:2
GCGCTAACTTCGTCGAGTATGCTCAACTATAAAGATCGGAAGAGC
+
FFFFFFFFFFFFFFFFFFFFFFFFFFFFFFF:FFFFFFFFFFFFF
@FS10000125:26:BPA73017-1023:1:1101:11340:1520 1:N:0:2
CCGGGAACTTCGTCGAGTACGCTCAAAGTGTAAGATCGGAAGAGC
+
FFFFFFFFFFFFFFFFFFFFFFFFFFFFFFFFFFFFFFFFFFFFF
@FS10000125:26:BPA73017-1023:1:1101:11530:1520 1:N:0:2
CCGTCAACTTCGTCGAGTACGCTCAATAGATTAGATCGGAAGAGC
+
FFFFFFFFFFFFFFF:FFFFFFFFF,FFFFFFFFFFFFFFFFFFF
@FS10000125:26:BPA73017-1023:1:1101:12090:1520 1:N:0:2
TGGAAAACTTCGTCGAGTACGCTCAACTAGAAAGATCGGAAGAGC
+
FFFFFFFFFFFFFFFFFFFFFFFFFFFFFFFFFFFFFFFFFFFFF
@FS10000125:26:BPA73017-1023:1:1101:12610:1520 1:N:0:2
TTGAGAACTTCGTCGAGTACGCTCAAGATGGAAGATCGGAAGAGC
+
FFFFFFFFFFFFFFFFFFFFFFFFFFFFFFFFFFFFFFFFFFFFF
@FS10000125:26:BPA73017-1023:1:1101:12790:1520 1:N:0:2
TCGGAAACTTCGTCGAGTACGCTCAAATCAATAGATCGGAAGAGC
+
FFFFFFFFFFFFFFFFFFFFFFFFFFFFFFFFFFFFFFFFFFFFF
@FS10000125:26:BPA73017-1023:1:1101:13140:1520 1:N:0:2
TTGACTGGACTTCGTCGAGTACGCTCAACGATCGAGATCGGAAGA
+
F:FFFFFFFFFFFFFFFFFFFFFFFFFFFFF,FFFFFFFFFFFF:
@FS10000125:26:BPA73017-1023:1:1101:13300:1520 1:N:0:2
GCGCCAACTTCGTCGAGTACGCTCAAGCTCAAAGATCGGAAGAGC
+
FFFFFFFFFFFFFFFFFFFFFFFFFFFFFFFFFFFFFFFFFFFFF
@FS10000125:26:BPA73017-1023:1:1101:13380:1520 1:N:0:2
GGGGTAACTTCGTCGAGTACGCTCAAAGATTAAGATCGGAAGAGC
+
FFFFFFFFFFFFFFFFFFFFFFFFFFFFFFFFFFFFFFFFFFFFF
@FS10000125:26:BPA73017-1023:1:1101:13870:1520 1:N:0:2
GGGGGAACTTCGTCGAGTACGCTCAACTGCTGAGATCGGAAGAGC
+
FFFFFFFFFFFFFFFFFFFFFFFFFFFFFFFFFFFFFFFFFFFFF
@FS10000125:26:BPA73017-1023:1:1101:15190:1520 1:N:0:2
GCGACAACTTCGTCGAGTACGCTCAAGATAGTAGATCGGAAGAGC
+
,F,FFF:FFF:F:F::FFFFFFFFFFF:FFFFF:FF:FFF,FFFF
@FS10000125:26:BPA73017-1023:1:1101:15660:1520 1:N:0:2
CTGTTAACTTCGTCGAGTACGCTCAACTCACGAGATCGGAAGAGC
+
F,F:F,FFFFF:FFFFFFFFFFFFFFFFF:FFFFFFFFF:FFFFF
@FS10000125:26:BPA73017-1023:1:1101:1870:1530 1:N:0:2
GCGCAAACTTCGTCGAGTACGCTCAATCGAGGAGATCGGAAGAGC
+
FFFFFFFFFFFFFFFFFFFFFFFFFFFFFFFFFFFFFFFFFFFFF
@FS10000125:26:BPA73017-1023:1:1101:1910:1530 1:N:0:2
TTGACTGGACTTCGTCGAGTACGCTCAAAGATAAAGATCGGAAGA
+
FFFFFFFFFFFFFFFFFFFFFFFFFFFFFFFFFFFFFFFFFFFFF
@FS10000125:26:BPA73017-1023:1:1101:1950:1530 1:N:0:2
TTGCTAACTTCGTCGAGTACGCTCAATACTAGAGATCGGAAGAGC
+
FFFFFFFFFFFFFFFFFFFFFFFFFFFFFFFFFFFFFFFFFFFFF
@FS10000125:26:BPA73017-1023:1:1101:1990:1530 1:N:0:2
TTGTAACTTCGTCGAGTACGCTCAAGTTTGCAGATCGGAAGAGCA
+
F,FFFFFF,:F,F:,FFFF:FFF:,:F:F::F:F:,F,FFFFF:F
@FS10000125:26:BPA73017-1023:1:1101:2320:1530 1:N:0:2
TTGAACTTCGTCGAGTACGCTCAACTCTCCAGATCGGAAGAGCAC
+
FFFFFFFFFFFFFFFFFFFFFFFFFFFFFFFFFFFFFFFFFFFFF
@FS10000125:26:BPA73017-1023:1:1101:2700:1530 1:N:0:2
ACGCATAACTTCGTCGAGTACGCTCAACGATTCAGATCGGAAGAG
+
FFFFFFFFFFFFFFFFFFFFFFFFFFFFFFFFFFFFFFFFFFFFF
@FS10000125:26:BPA73017-1023:1:1101:3070:1530 1:N:0:2
TTGGTAACTTCGTCGAGTACGCTCAAATACGGAGATCGGAAGAGC
+
FFFFFFFFFFFFFFFFFFFFFFFFFFFFFFFFFFFFFFFFFFFFF
@FS10000125:26:BPA73017-1023:1:1101:3380:1530 1:N:0:2
TTGACCAACTTCGTCGAGTACGCTCAAGCGGTGAGATCGGAAGAG
+
FFFFFFFFFFFFFFFFFFFFFFFFFFFFFFFFFFFFFFFFFFFFF
@FS10000125:26:BPA73017-1023:1:1101:3390:1530 1:N:0:2
TTGATAACTTCGTCGAGTACGCTCAATACCGGAGATCGGAAGAGC
+
FFFFFFFFFFFFFFFFFFFFFFFFFFFFFFFFFFFFFFFFFFFFF
@FS10000125:26:BPA73017-1023:1:1101:3900:1530 1:N:0:2
TCGTTAACTTCGTCGAGTACGCTCAAGACTAAAGATCGGAAGAGC
+
FFFFFFFFFFFFFFFFFFFFFFFFFFFFFFFFFFFFFFFFFFFFF
@FS10000125:26:BPA73017-1023:1:1101:5210:1530 1:N:0:2
GCGTTGTAACTTCGTCGAGTACGCTCAATTGCCGAGATCGGAAGA
+
FFFFFFFFFFFFFFFFFFFFFFFFFF:FFFFFFFFFFFFFFFFFF
@FS10000125:26:BPA73017-1023:1:1101:5370:1530 1:N:0:2
CCGTTGAACTTCGTCGAGTACGCTCAACGGAAAAGATCGGAAGAG
+
FFFFFFFFFFFFFFFFFFFFFFFFFFFFFFFFFFFFFFFFFFFFF
@FS10000125:26:BPA73017-1023:1:1101:5470:1530 1:N:0:2
ATGACAACTTCGTCGAGTACGCTCAAGTACTTAGATCGGAAGAGC
+
FFFFFFFFFFFFFFFFFFFFFFFFFFFFFFFFFFFFFFFFFFFFF
@FS10000125:26:BPA73017-1023:1:1101:6080:1530 1:N:0:2
TTGGCTAACTTCGTCGAGTACGCTCAACAATAGAGATCGGAAGAG
+
FFFFFFFFFFFFFFFFFFFFFFFFFFFFFFFFFFFFFFFFFFFFF
@FS10000125:26:BPA73017-1023:1:1101:6310:1530 1:N:0:2
GGGACAACTTCGTCGAGTACGCTCAATGAAATAGATCGGAAGAGC
+
FFFFFFFFFFFFFFFFFFFFFFFFFFFFFFFFFFFFFFFFFFFFF
@FS10000125:26:BPA73017-1023:1:1101:6510:1530 1:N:0:2
TTGCCACCAACTTCGTCGAGTACGCTCAATCCGGAAGATCGGAAG
+
FFFFFFFFFFFFFFFFFFFFFFFFFFFFFFFFFFFFFFFFFFFFF
@FS10000125:26:BPA73017-1023:1:1101:6520:1530 1:N:0:2
GCGCAACTTCGTCGAGTACGCTCAAAATTCTAGATCGGAAGAGCA
+
FFFFFFFFFFFFFFFFFFFFFFFFFFFFFFFFFFFFFFFFFFFFF
@FS10000125:26:BPA73017-1023:1:1101:6880:1530 1:N:0:2
TCTTAACTTCGTCGAGTACGCTCAAAGTCGGAGATCGGAAGAGCA
+
FFFFFFFFFFFFFFFFFFFFFFFFFFFFFFFFFFFFFFFFFFFFF
@FS10000125:26:BPA73017-1023:1:1101:7480:1530 1:N:0:2
TTGACTGGACTTCGTCGAGTACGCTCAACTGATTAGATCGGAAGA
+
FFFFFFFFFFFFFFFFFFFFFFFFFFFFFFFFFFFFFFFFFFFFF
@FS10000125:26:BPA73017-1023:1:1101:9160:1530 1:N:0:2
CTGGCCGTAACTTCGTCGAGTACGCTCAAGGAAGTAGATCGGAAG
+
FFFFFFFFFFFFFFFFFFFFFFFFFFFFFFFFFFFFFFFFFFFFF
@FS10000125:26:BPA73017-1023:1:1101:9600:1530 1:N:0:2
TCTTCGTCGAGTACGCTCAAAATTTCAGATCGGAAGAGCACACGT
+
FFFFFFFFFFFFFFFFFFFFFFFFFFFFFFFFFFFFFFFFFFFFF
@FS10000125:26:BPA73017-1023:1:1101:10010:1530 1:N:0:2
TTGAACGAACTTCGTCGAGTACGCTCAAGATTATAGATCGGAAGA
+
FFFFFFFFFFFFFFFFFFFFFFFFFFFF:FFFFFFFFFFFFFFFF
@FS10000125:26:BPA73017-1023:1:1101:11150:1530 1:N:0:2
TTGACTGGACTTCGTCGAGTACGCTCAATCTAAAAGATCGGAAGA
+
FFFFFFFFFFFFFFFFFFFFFFFFFFFFFFFFFFFFFFFFFFFFF
@FS10000125:26:BPA73017-1023:1:1101:11170:1530 1:N:0:2
TTGTGAACTTCGTCGAGTACGCTCAACAGGATAGATCGGAAGAGC
+
FFFFFFFFFFFFFFFFFFFFFFFFFFFFFFFFFFFFFFFFFFFFF
@FS10000125:26:BPA73017-1023:1:1101:11910:1530 1:N:0:2
GAGGGGAAACTTCGTCGAGTACGCTCAAGAGATAAGATCGGAAGA
+
FFFFFFFFFFFFFFFFFFFFFFFFFFFFFFFFFFFFFFFFFFFFF
@FS10000125:26:BPA73017-1023:1:1101:12960:1530 1:N:0:2
TTGACTGGACTTCGTCGAGTACGCTCAAATCGAAAGATCGGAAGA
+
FFFFFFFFFFFFFFFFFFFFFFFFFFFFF:FF,FFFFFFFFFFFF
@FS10000125:26:BPA73017-1023:1:1101:14460:1530 1:N:0:2
TCGCACAACTTCGTCGAGTACGCTCAATTTGACAGATCGGAAGAG
+
FFFFFFFFFFFFFFFFFFFFFFFFFFFFFFFFFFFFFFFFFFFFF
@FS10000125:26:BPA73017-1023:1:1101:14970:1530 1:N:0:2
TCGCAAACTTCGTCGAGTACGCTCAACAGAGGAGATCGGAAGAGC
+
FFFFFFFFFFFFFFFFFFFFFFFFFFFFFFFFFFFFFFFFFFFFF
@FS10000125:26:BPA73017-1023:1:1101:15890:1530 1:N:0:2
TTGACTGGACTTCGTCGAGTACGCTCAAATGATAAGATCGGAAGA
+
FFFFFFFFFFFFFFFFFFFFFFFFFFFFFFFFFFFFFFFFFFFFF
@FS10000125:26:BPA73017-1023:1:1101:16040:1530 1:N:0:2
GCGTTAACTTCGTCGAGTACGCTCAACGATTTAGATCGGAAGAGC
+
FFFFFFFFFFFFFFFFFFFFFFFFFFFFFFFFFFFFFFFFFFFFF
@FS10000125:26:BPA73017-1023:1:1101:16310:1530 1:N:0:2
TCGGGTAACTTCGTCGAGTACGCTCAACCCAGGAGATCGGAAGAG
+
FFFFFFFFFFFFFFFFFFFFFFFFFFFFFFFFFFFFFFFFFFFFF
@FS10000125:26:BPA73017-1023:1:1101:1200:1540 1:N:0:2
ACGTACGTAACTTCTTCGAGTACGCTCAATTATAAAGATCGGAAG
+
FFFFFFFFFFFFFFFFFFFFFFFFFFFFFFFFFFFFFFFFFFFFF
@FS10000125:26:BPA73017-1023:1:1101:1390:1540 1:N:0:2
TCGTAAACTTCGTCGAGTACGCTCAAAAGGTGAGATCGGAAGAGC
+
FFFFFFFFFFFFFFFFFFFFFFFFFFFFFFFFFFFFFFFFFFFFF
@FS10000125:26:BPA73017-1023:1:1101:1820:1540 1:N:0:2
GAGAAAACTTCGTCGAGTACGCTCAAGGCCTGAGATCGGAAGAGC
+
FFFFFFFFFFFFFFFFFFFFFFFFFFFFFFFFFFFFFFFFFFFFF
@FS10000125:26:BPA73017-1023:1:1101:2210:1540 1:N:0:2
TTGACTGGACCTTCGTCGAGTACGCTCAAACCGCAAGATCGGAAG
+
FFFFFFFFFFFFFFFFFFFFFFFFFFFFFFFFFFFFFFFFFFFFF
@FS10000125:26:BPA73017-1023:1:1101:2260:1540 1:N:0:2
GAGGCAACTTCGTCGAGTACGCTCAAAGAGTGAGATCGGAAGAGC
+
FFFFFFFFFFFFFFFFFFFFFFFFFFFFFFFFFFFFFFFFFFFFF
@FS10000125:26:BPA73017-1023:1:1101:2580:1540 1:N:0:2
TTGAAAACTTCGTCGAGTACGCTCAATGCCTTAGATCGGAAGAGC
+
FF,FFFFFFFFFFFFFFFFFFFFFF:FFFF:FFFFFFFFFFFFFF
@FS10000125:26:BPA73017-1023:1:1101:2930:1540 1:N:0:2
TCGTAAACTTCTTGAGTACGCTCAATAATAAAGATCGGAAGAGCA
+
FFFFFFFFFFFFFFFFFFFFFFFFFFFFFFFFFFFFFFFFFFFFF
@FS10000125:26:BPA73017-1023:1:1101:3620:1540 1:N:0:2
TTTACGTAACTTCGTCGAGTACGCTCAAGAGGGAAGATCGGAAGA
+
FFFFFFFFFFFFFFFFFFFFFFFFFFFFFFFFFFFFFFFFFFFFF
@FS10000125:26:BPA73017-1023:1:1101:3950:1540 1:N:0:2
ATGCTAACTTCGTCGAGTACGCTCAAGTGCAAAGATCGGAAGAGC
+
F:FFFFFFFFFFFFFFFFFFFFFFFFFFFFFFFFFFFFFFFFFFF
@FS10000125:26:BPA73017-1023:1:1101:4460:1540 1:N:0:2
TTGTAAACTTCGTCGAGTACGCTCAAGGCTTCAGATCGGAAGAGC
+
FFF,,F:F::FFFFF:FFFF:FFF:,F:FFFFFFFFFF:FF:FFF
@FS10000125:26:BPA73017-1023:1:1101:5240:1540 1:N:0:2
CCGTGAACTTCGTCGAGTACGCTCAAATCTTCAGATCGGAAGAGC
+
FFFFFFFFFFFFFFFFFFFFFFFFFFFFFFFFFFFFFFFFFFFFF
@FS10000125:26:BPA73017-1023:1:1101:5980:1540 1:N:0:2
TTGTTAACTTCGTCGAGTACGCTCAACTGAGAAGATCGGAAGAGC
+
FFF:FFFFF:FFFFFFFFFFFFFFFFFFFF:FFFFFFFFFFFFFF
@FS10000125:26:BPA73017-1023:1:1101:6160:1540 1:N:0:2
CCCGGAACTTCGTCGAGTACGCTCAAGTGGATAGATCGGAAGAGC
+
FFFFFFFFFFFFFFFFFFFFFFFFFFFFFFFFFFFFFFFFFFFFF
@FS10000125:26:BPA73017-1023:1:1101:6520:1540 1:N:0:2
GCGGAACTTCGTCGAGTACGCTCAAGCTAGTAGATCGGAAGAGCA
+
FFFFFFFFFFFFFFFFFFFFFFFFFFFFFFFFFFFFFFFFFFFFF
@FS10000125:26:BPA73017-1023:1:1101:6550:1540 1:N:0:2
TAGTAAACTTCGTCGAGTACGCTCAAGCAGTAAGATCGGAAGAGC
+
FFFFFFFFFFFFFFFFFFFFFFFFFFFFFFFFFFFFFFFFFFFFF
@FS10000125:26:BPA73017-1023:1:1101:6720:1540 1:N:0:2
GCGTTAACTTCGTCGAGTACGCTCAATGTAGAAGATCGGAAGAGC
+
FFFFFFFFFFFFFFFFFFFFFFFFFFFFFFFFFFFFFFFFFFFFF
@FS10000125:26:BPA73017-1023:1:1101:7000:1540 1:N:0:2
AGCAGAACTTCGTCGAGTACGCTCAATTGATCAGATCGGAAGAGC
+
FFFFFFFFFFFFFFFFFFFFFFFFFFFFFFFFFFFFFFFFFFFFF
@FS10000125:26:BPA73017-1023:1:1101:7470:1540 1:N:0:2
TCAGAAACTTCGTCGAGTACGCTCAAGAATGGAGATCGGAAGAGC
+
FFFFFFFFFFFFFFFFFFFFFFFFFFFFFFFFFFFFFFFFFFFFF
@FS10000125:26:BPA73017-1023:1:1101:7510:1540 1:N:0:2
TTGTCAACTTCGTCGAGTACGCTCAAAATAACAGATCGGAAGAGC
+
FFFFFFFFFFFFFFFFFFFFFFFFFFFFFFFFFFFFFFFFFFFFF
@FS10000125:26:BPA73017-1023:1:1101:7730:1540 1:N:0:2
TTGACTGGACTTCGTCGAGTACGCTCAAGATAGAGATCGGAAGAG
+
FF:FFFFFFFFF:FFF:FFFFFFFFFFFF:F:FFFFFFFFFFFFF
@FS10000125:26:BPA73017-1023:1:1101:7830:1540 1:N:0:2
CCGGCAACTTCGTCGAGTACGCTCAAATGATTAGATCGGAAGAGC
+
FFFFFFFFFFFFFFFFFFFFFFFFFFFFFFFFFFFFFFFFFFFFF
@FS10000125:26:BPA73017-1023:1:1101:9460:1540 1:N:0:2
TCGTGAACTTCGTCGAGTACGCTCAAGCAAAAAGATCGGAAGAGC
+
FFFFFFFFFFFFFFFFFFFFFFFFFFFFFFFFFFFFFFFFFFFFF
@FS10000125:26:BPA73017-1023:1:1101:10290:1540 1:N:0:2
GGGGAAACTTCGTCGAGTACGCTCAAGACCAGAGATCGGAAGAGC
+
FFFFFFFFFFFFFFFFFFFFFFFFFFFFFFFFFFFFFFFFFFFFF
@FS10000125:26:BPA73017-1023:1:1101:10590:1540 1:N:0:2
GGGAAAATCTTCGTCGAGTACGCTCAACCAACAAGATCGGAAGAG
+
FFFFFFFFFFFFFFFFFFFFFFFFFFFFFFFFFFFFFFFFFFFFF
@FS10000125:26:BPA73017-1023:1:1101:11970:1540 1:N:0:2
TTGACTGGACTTCGTCGAGTACGCTCAAATCTATAGATCGGAAGA
+
FFFFFFFFFFFFFFFFFFFFFFFFFFFFFFFFFFFFFFFFFFFFF
@FS10000125:26:BPA73017-1023:1:1101:12500:1540 1:N:0:2
TTTGAGAAACTTCGTCGAGTACGCTCAATTACCGAGATCGGAAGA
+
FFFFFFFFFFFFFFFFFFFFFFFFFFFFFFFFFFFFFFFFFFFFF
@FS10000125:26:BPA73017-1023:1:1101:12660:1540 1:N:0:2
TTGGTAGCTTCGTCGAGTACGCTCAAAATGAGAGATCGGAAGAGC
+
,FFFFFFFFFFFFFFFFFFFFFFFFFFFFFFFFFFFFFFFFFFFF
@FS10000125:26:BPA73017-1023:1:1101:13390:1540 1:N:0:2
TTGAGAGATCGGAAGAGCACACGTCTGAACTCCAGTCACCGAATT
+
FFFFFFFFFFFFFFFFFFFFFFFFFFFFFFFFFFFFFFFFFFFFF
@FS10000125:26:BPA73017-1023:1:1101:13670:1540 1:N:0:2
TTGGCAATTTCGTCGAGTACGCTCAAACTAACAGATCGGAAGAGC
+
FFFFFFFFFFFFFFFFFFFFFFFFFFFFFFFFFFFFFFFFFFFFF
@FS10000125:26:BPA73017-1023:1:1101:14460:1540 1:N:0:2
TCGTAGACTTCGTCGAGTACGCTCAATAAAAAAGATCGGAAGAGC
+
FFFFFFFFFFFFFFFFFFFFFFFFFFFFFFFFFFFFFFFFFFFFF
@FS10000125:26:BPA73017-1023:1:1101:14930:1540 1:N:0:2
CCGTTAACTTCGTCGAGTACGCTCAAGTAATAAGATCGGAAGAGC
+
FFFFFFFFFFFFFFFFFFFFFFFFFFFFFFFFFFFFFFFFFFFFF
@FS10000125:26:BPA73017-1023:1:1101:15080:1540 1:N:0:2
GCGGTAACTTCGTCGAGTACGCTCAAAGAATAAGATCGGAAGAGC
+
:FF:FFFF:FF,FF,FF,F::F:F,FFFFFFFF,FF::FFFFF,F
@FS10000125:26:BPA73017-1023:1:1101:15130:1540 1:N:0:2
GCGCAGCTTCGTCGAGTACGCTCAAAACAGTAGATCGGAAGAGCA
+
FF:F,,FFF::FF:FF:FFFFFFF,::FF:F,:FFFFFF:FFFFF
@FS10000125:26:BPA73017-1023:1:1101:15980:1540 1:N:0:2
TTGTAAACTTCGTCGAGTACGCTCAAAAGTACAGATCGGAAGAGC
+
FFFFFFFFFFFFFFFFFFFFFFFFFFFFFFFFFFFFFFFFFFFFF
@FS10000125:26:BPA73017-1023:1:1101:1610:1550 1:N:0:2
TTGTAGAACTTCGTCGAGTACGCTCAATGGTCAAGATCGGAAGAG
+
FFFFFFFFFFFFFFFFFFFFFFFFFFFFFFFFFFFFFFFFFFFFF
@FS10000125:26:BPA73017-1023:1:1101:1640:1550 1:N:0:2
GCGCAACAACTTCGTCGAGTACGCTCAACCGTGAAGATCGGAAGA
+
FFFFFFFFFFFFFFFFFFFFFFFFFFFFFFFFFFFFFFFFFFFFF
@FS10000125:26:BPA73017-1023:1:1101:2140:1550 1:N:0:2
TTATTAACTTCGTCGAGTACGCTCAATACGTAAGATCGGAAGAGC
+
FFFFFFFFFFFFFFFFFFFFFFFFFFFFFFFFFFFFFFFFFFFFF
@FS10000125:26:BPA73017-1023:1:1101:2460:1550 1:N:0:2
TCTGAAACTTCGTCGAGTACGCTCAAGAGACAAGATCGGAAGAGC
+
,FFFFFFFFFFFFFFFFFFFFFFFFFFFFFFFFFFFFFFFFFFFF
@FS10000125:26:BPA73017-1023:1:1101:5310:1550 1:N:0:2
TCGACATCTTCGTCGAGTACGCTCAATTTCGAAGATCGGAAGAGC
+
FFFFFFFFFFFFFFFFFFFFFFFFFFFFFFFFFFFFFFFFFFFFF
@FS10000125:26:BPA73017-1023:1:1101:5400:1550 1:N:0:2
TTTCATGAACTTCGTCGAGTACGCTCAATGAACAAGATCGGAAGA
+
FFFFFFFFFFFFFFFFFFFFFFFFFFFFFFFFFFFFFFFFFFFFF
@FS10000125:26:BPA73017-1023:1:1101:5530:1550 1:N:0:2
ACTTCGTCGAGTACGCTCAATCTTCGAGATCGGAAGAGCACACGT
+
FFFFFFFFFFFFFFFFFFFFFFFFFFFFFFFFFFFFFFFFFFFFF
@FS10000125:26:BPA73017-1023:1:1101:5620:1550 1:N:0:2
GCGTTAACTTCGTCGAGTACGCTCAACTAGAGAGATCGGGAGAGC
+
FFFFFFFFFFFFFFFFFFFFFFFFFFFFFFFFFFFFFFFFFFFFF
@FS10000125:26:BPA73017-1023:1:1101:5840:1550 1:N:0:2
TTGCAAACTTCGTCGAGTACGCTCAATTACTGAGATCGGAAGAGC
+
FFFFFFFFFFFFFFFFFFFFFFFFFFFFFFFFFFFFFFFFFFFFF
@FS10000125:26:BPA73017-1023:1:1101:6070:1550 1:N:0:2
TCGAGAACTTCGTCGAGTACGCTCAATGCCGTAGATCGGAAGAGC
+
FFFFFFFFFFFFFFFFFFFFFFFFFFFFFFFFFFFFFFFFFFFFF
@FS10000125:26:BPA73017-1023:1:1101:6920:1550 1:N:0:2
TTGCTAACTTCGTCGAGTACGCTCAAACACTGAGATCGGAAGAGC
+
FFFFFFFFFFFFFFFFFFFFFFFFFFFFFFFFFFFFFFFFFFFFF
@FS10000125:26:BPA73017-1023:1:1101:7120:1550 1:N:0:2
TTTAAGGAACTTCGTCGAGTACGCTCAAGTTGCCAGATCGGAAGA
+
FFFFFFFFFFFFFFFFFFFFFFFFFFFFFFFFFFFFFFFFFFFFF
@FS10000125:26:BPA73017-1023:1:1101:7220:1550 1:N:0:2
TTGGTAACTTCGTCGAGTACGCTCAAGAAAACAGATCGGAAGAGC
+
FFFFFFFFFFFFFFFFFFFFFFFFFFFFFFFFFFFFFFFFFFFFF
@FS10000125:26:BPA73017-1023:1:1101:8760:1550 1:N:0:2
AGGCAGGAACTTCGTCGAGTACGCTCAATACAAAAGATCGGAAGA
+
FFFFFFFFFFFFFFFFFFFFFFFFFFFFFFFFFFFFFFFFFFFFF
@FS10000125:26:BPA73017-1023:1:1101:9220:1550 1:N:0:2
CCGCAAACTTCGTCGAGTACGCTCAATTGTGAAGATCGGAAGAGC
+
FFFFFFFFFFFFFFFFFFFFFFFFFFFFFFFFFFFFFFFFFFFFF
@FS10000125:26:BPA73017-1023:1:1101:9320:1550 1:N:0:2
TTGCCAAACTTCGTCGAGTACGCTCAAACTCAAAGATCGGAAGAG
+
FFFFFFFFFFFFFFFFFFFFFFFFFFFFFFFFFFFFFFFFFFFFF
@FS10000125:26:BPA73017-1023:1:1101:9460:1550 1:N:0:2
GGGCCATCTTCGTCGAGTACGCTCAAGAGTGAAGATCGGAAGAGC
+
FFFFFFFFFFFFFFFFFFFFFFFFFFFFFFFFFFFFFFFFFFFFF
@FS10000125:26:BPA73017-1023:1:1101:11000:1550 1:N:0:2
GGGGAACTTCGTCGAGTACGCTCAAAATTTCAGATCGGAAGAGCA
+
FFFFFFFFFFFFFFFFFFFFFFFFFFFFFFFFFFFFFFFFFFFFF
@FS10000125:26:BPA73017-1023:1:1101:11280:1550 1:N:0:2
TTGGCAACTTCGTCGAGTACGCTCAAGGATGTAGATCGGAAGAGC
+
FFFFFFFFFFFFFFFFFFFFFFFFFFFFFFFFFFFFFFFFFFFFF
@FS10000125:26:BPA73017-1023:1:1101:11670:1550 1:N:0:2
ACTTCGTCGAGTACGCTCAAACAAGCAGATCGGAAGAGCACACGT
+
FFFFFFFFFFFFFFFFFFFFFFFFFFFFFFFFFFFFFFFFFFFFF
@FS10000125:26:BPA73017-1023:1:1101:12180:1550 1:N:0:2
TCGACAACTTCGTCGAGTACGCTCAAGTGACAAGATCGGAAGAGC
+
FFFFFFFFFFFFFFFFFFFFFFFFFFFFFFFFFFFFFFFFFFFFF
@FS10000125:26:BPA73017-1023:1:1101:13590:1550 1:N:0:2
TTGACTGGACTTCGTCGAGTACGCTCAACCTTTCAGATCGGAAGA
+
FFFFFFFFFFFFFFFFFFFFFFFFFFFFFFFFFFFFFFFFFFFFF
@FS10000125:26:BPA73017-1023:1:1101:14020:1550 1:N:0:2
TTGCTAACTTCGTCGAGTACGCTCAACCTGATAGATCGGAAGAGC
+
FFFFFFFFFFFFFFFFFFFFFFFFFFFFFFFFFFFFFFFFFFFFF
@FS10000125:26:BPA73017-1023:1:1101:14270:1550 1:N:0:2
TCGACAACTTCGTCGAGTACGCTCAAATAACAAGATCGGAAGAGC
+
FFFFFFFFFFFFFFFFFFFFFFFFFFFFFFFFFFFFFFFFFFFFF
@FS10000125:26:BPA73017-1023:1:1101:15730:1550 1:N:0:2
TTGTAAACTTCGTCGAGTACGCTCAACTACCTAGATCGGAAGAGC
+
FFFFFFFFFFFFFFFFFFFFFFFFFFFFFFFFFFFFFFFFFFFFF
@FS10000125:26:BPA73017-1023:1:1101:1090:1560 1:N:0:2
TTGGGGGAAACTTCGTCGAGTACGCTCAATGAAAAAGATCGGAAG
+
FFFFFFFFFFFFFFFFFFFFFFFFFFFFFFFFFFFFFFFFFFFFF
@FS10000125:26:BPA73017-1023:1:1101:1110:1560 1:N:0:2
TTGTTAACTTCGTCGAGTACGCTCAATGCGAGAGATCGGAAGAGC
+
FFFFFFFFFFFFFFFFFFFFFFFFFFFFFF:FFFFFFFFFFFFFF
@FS10000125:26:BPA73017-1023:1:1101:1150:1560 1:N:0:2
GAGGCAACTCCGTCGAGTACGCTCAATAATAGAGATCGGAAGAGC
+
:FFFFFFFFFFFFFFFFFFFFFFFF:FF:FFFFFFFFFFFFFFFF
@FS10000125:26:BPA73017-1023:1:1101:1780:1560 1:N:0:2
TCGAGAACTTCGTCGAGTACGCTCAAACGATAAGATCGGAAGAGC
+
FFFFFFFFFFFFFFFFFFFFFFFFFFFFFFFFFFFFFFFFFFFFF
@FS10000125:26:BPA73017-1023:1:1101:2060:1560 1:N:0:2
GGGACAACTTCGTCGAGTACGCTCAATTAGGAAGATCGGAAGAGC
+
FFFFFFFFFFFFFFFFFFFFFFFFFFFFFFFFFFFFFFFFFFFFF
@FS10000125:26:BPA73017-1023:1:1101:2870:1560 1:N:0:2
TTGTAACTTCGTCGAGTACGCTCAACGAGGTAGATCGGAAGAGCA
+
FFFFFFFFFFFFFFFFFFFFFFFFFFFFFFFFFFFFFFFFFFFFF
@FS10000125:26:BPA73017-1023:1:1101:4050:1560 1:N:0:2
TTGCTAACTTCGTCGAGTACGCTCAAGGTAAGAGATCGGAAGAGC
+
F,FFFFFFFFFFFFFFFFFFFFFFFFFFFFFFFFFFFFFFFFFFF
@FS10000125:26:BPA73017-1023:1:1101:4930:1560 1:N:0:2
TCGGCAACTTCGTCGAGTACGCTCAATAAGTCAGATCGGAAGAGC
+
FFFFFFFFFFFFFFFFFFFFFFFFFFFFFFFFFFFFFFFFFFFFF
@FS10000125:26:BPA73017-1023:1:1101:5000:1560 1:N:0:2
TTGGTAACTTCGTCGAGTACGCTCAAAGTAACAGATCGGAAGAGC
+
FFFFFFFFFFFFFFFFFFFFFFFFFFFFFFFFFFFFFFFFFFFFF
@FS10000125:26:BPA73017-1023:1:1101:5400:1560 1:N:0:2
GCGCAACTTCGTCGAGTACGCTCAAGGGACCAGATCGGAAGAGCA
+
FFFFFFFFFFFFFFFFFFFFFFFFFFFFFFFFFFFFFFFFFFFFF
@FS10000125:26:BPA73017-1023:1:1101:5760:1560 1:N:0:2
TGGCAAACTTCGTCGAGTACGCTCAACGTGTTAGATCGGAAGAGC
+
FFFFFFFFFFFFFFFFFFFFFFFFFFFFFFFFFFFFFFFFFFFFF
@FS10000125:26:BPA73017-1023:1:1101:6060:1560 1:N:0:2
TCGCTAATTTCGTCGAGTACGCTCAATTAAATAGATCGGAAGAGC
+
FFFFFFFFFFFFFFFFFFFFFFFFFFFFFFFFFFFFFFFFFFFFF
@FS10000125:26:BPA73017-1023:1:1101:6100:1560 1:N:0:2
TAGCAACTTCGTCGAGTACGCTCAAATGAAAAGATCGGAAGAGCA
+
FFFFFFFFFFFFFFFFFFFFFFFFFFFFFFFFFFFFFFFFFFFFF
@FS10000125:26:BPA73017-1023:1:1101:6450:1560 1:N:0:2
GTGGTAACTTCGTCGAGTACGCTCAACGTTGCAGATCGGAAGAGC
+
FFFFFFFFFFFFFFFFFFFFFFFFFFFFFFFFFFFFFFFFFFFFF
@FS10000125:26:BPA73017-1023:1:1101:7130:1560 1:N:0:2
TCTAGGAACTTCGTCGAGTACGCTCAACTGGTAAGATCGGAAGAG
+
FFFFFFFFFFFFFFFFFFFFFFFFFFFFFFFFFFFFFFFFFFFFF
@FS10000125:26:BPA73017-1023:1:1101:7710:1560 1:N:0:2
TTGACTGGACTTCGTCGAGTACGCTCAACCCTCAAGATCGGAAGA
+
FFFFFFFFFFFFFFFFFFFFFFFFFFFFFFFFFFFFFFFFFFFFF
@FS10000125:26:BPA73017-1023:1:1101:7960:1560 1:N:0:2
TTGATAACTTCGTCGAGTACGCTCAATCTGTAAGATCGGAAGAGC
+
,,::::,:F,:::FF,F:F:,FFF:,FFFF:FFFFFFF:FF:FFF
@FS10000125:26:BPA73017-1023:1:1101:8000:1560 1:N:0:2
TTGGTAACTTCGTCGAGTACGCTCAAATAGTTAGATCGGAAGAGC
+
FFFFFFFFFFFFFFFFFFFFFFFFFFFFFFFFFFFFFFFFFFFFF
@FS10000125:26:BPA73017-1023:1:1101:8110:1560 1:N:0:2
TTGACTGGACTTCGTCGAGTACGCTCAATCCTCAAGATCGGAAGA
+
FFFFFF:FFFFFFFFFFFFFFFFFFFFFFF:FFFFFFFFFFFFFF
@FS10000125:26:BPA73017-1023:1:1101:9260:1560 1:N:0:2
CCGCAAACTTCGTCGAGTACGCTCAATTGTGAAGATCGGAAGAGC
+
FFFFFFFFFFFFFFFFFFFFFFFFFFFFFFFFFFFFFFFFFFFFF
@FS10000125:26:BPA73017-1023:1:1101:9810:1560 1:N:0:2
TCCTTTAACTTCGTCGAGTACGCTCAATATGCAAGATCGGAAGAG
+
FFFFFFFFFFFFFFFFFFFFFFFFFFFFFFFFFFFFFFFFFFFFF
@FS10000125:26:BPA73017-1023:1:1101:10210:1560 1:N:0:2
TCTTAAACTTCGTCGAGTACGCTCAAAAGGTCAGATCGGAAGAGC
+
FFFFFFFFFFFFFFFFFFFFFFFFFFFFFFFFFFFFFFFFFFFFF
@FS10000125:26:BPA73017-1023:1:1101:11280:1560 1:N:0:2
TTGAACTTCGTCGAGTACGCTCAACATCAGAGATCGGAAGAGCAC
+
FFFFFFFFFF:FFFFFFFFFFFFFFFFFFFFFFFFFFFFFFFFFF
@FS10000125:26:BPA73017-1023:1:1101:11300:1560 1:N:0:2
GTCCAGCAACTTCGTCGAGTACGCTCAAAGTATTAGATCGGAAGA
+
FFFFFFFFFFFFFFFFFFFFFFFFFFFFFFFFFFFFFFFFFFFFF
@FS10000125:26:BPA73017-1023:1:1101:11330:1560 1:N:0:2
TTGGCAACTTCGTCGAGTACGCTCAAGACTGGAGATCGGAAGAGC
+
FFFFFFFFFFFFFFFFFFFFFFFFFFFFFFFFFFFFFFFFFFFFF
@FS10000125:26:BPA73017-1023:1:1101:11370:1560 1:N:0:2
TTGGTTAACTTCGTCGAGTACGCTCAAGTTACGAGATCGGAAGAG
+
FFFFFFFFFFFFFFFFFFFFFFFFFFFFFFFFFFFFFFFFFFFFF
@FS10000125:26:BPA73017-1023:1:1101:12000:1560 1:N:0:2
TCTTATCTTCGTCGAGTACGCTCAATCGTGTAGATCGGAAGAGCA
+
FFFFFFFFFFFFFFFFFFFFFFFFFFFFFFFFFFFFFFFFFFFFF
@FS10000125:26:BPA73017-1023:1:1101:12360:1560 1:N:0:2
AGGTAGAACTTCGTCGAGTACGCTCAATATATTAGATCGGAAGAG
+
FFFFFFFFFF:FFFFFFFFFFFFFFFFFFFFFFFFFFFFFFFFFF
@FS10000125:26:BPA73017-1023:1:1101:12790:1560 1:N:0:2
GCGCTAACTTCGTCGAGTACGCTCAAACGTCAAGATCGGAAGAGC
+
:FFFFFFFFFFFFFFFFFFFFFFFFFFFFFFFFFFFFFFFFFFFF
@FS10000125:26:BPA73017-1023:1:1101:14800:1560 1:N:0:2
TTGACTGGAGTTCAGACGTCTGCTCAAATGACAAGATCGGAAGAG
+
FFFFFFFF:FFF:F:FFFF,FFFFFFFFFFFF:FFFFFFFFFFFF
@FS10000125:26:BPA73017-1023:1:1101:15080:1560 1:N:0:2
TCGTTAACTTCGTCGAGTACGCTCAAGACGCGAGATCGGAAGAGC
+
FFFFFFFFFFFFFFFFFFFFFFFFFFFFFFFFFFFFFFFFFFFFF
@FS10000125:26:BPA73017-1023:1:1101:16140:1560 1:N:0:2
TCGTCAACTTCGTCGAGTACGCTCAAAACTTTAGATCGGAAGAGC
+
FFFFFFFFFFFFFFFFFFFFFFFFFFFFFFFFFFFFFFFFFFFFF
@FS10000125:26:BPA73017-1023:1:1101:1740:1570 1:N:0:2
GCGCACTTCGTCGAGTACGCTCAAAAAGATAGATCGGAAGAGCAC
+
FFFFFF:F:FFFFFF:FFFF:FF:F:FFFF:FF:FFFFFFFFFFF
@FS10000125:26:BPA73017-1023:1:1101:2550:1570 1:N:0:2
TTGCCAACTTCGTCGAGTACGCTCAAACACTTTGATCGGAAGAGC
+
F,F,F:FF::F:::,FFF,F:F:F,F::FF::,:,FFF:,,FF:F
@FS10000125:26:BPA73017-1023:1:1101:2670:1570 1:N:0:2
GTGCCGGAAACTTCGTCGAGTACGCTCAAACAGGAAGATCGGAAG
+
FFFFFFFFFFFFFFFFFFFFFFFFFFFFFFFFFFFFFFFFFFFFF
@FS10000125:26:BPA73017-1023:1:1101:2710:1570 1:N:0:2
TTTAACTAACTTCGTCGAGTACGCTCAAATCATTAGATCGGAAGA
+
FFFFFFFFFFFFFFFFFFFFFFFFFFFFFFFFFFFFFFFFFFFFF
@FS10000125:26:BPA73017-1023:1:1101:2780:1570 1:N:0:2
CCGTGAACTTCGTCGAGTACGCTCAATTCAAAAGATCGGAAGAGC
+
FFFFFFFFFFFFFFFFFFFFFFFFFFFFFFFFFFFFFFFFFFFFF
@FS10000125:26:BPA73017-1023:1:1101:2790:1570 1:N:0:2
TGACTGGACTTCGTCGAGTACGCTCAAGTCCGTAGATCGGAAGAG
+
FFFFFFFFFFFFFFFFFFFFFFFFFFFFFFFFFFFFFFFFFFFFF
@FS10000125:26:BPA73017-1023:1:1101:2980:1570 1:N:0:2
TTGGGAACTTCGTCGAGTACGCTCAACCCTGTAGATCGGAAGAGC
+
,F:F:FFFF:,FFFFF,FFFFFFFFFFFFFF,F,FFF,F:FFF:F
@FS10000125:26:BPA73017-1023:1:1101:3820:1570 1:N:0:2
TTGAAAACTCTCGTCGAGTACGCTCAAGAACGAAGATCGGAAGAG
+
FFFFFFFFFFFFFFFFFFFFFFFFFFFFFFFFFFFFFFFFFFFFF
@FS10000125:26:BPA73017-1023:1:1101:3840:1570 1:N:0:2
GAGAGAAAACTTCGTCGAGTACGCTCAAAAACATAGATCGGAAGA
+
FFFFFFFFFFFFFFFFFFFFFFFFFFFFFFFFFFFFFFFFFFFFF
@FS10000125:26:BPA73017-1023:1:1101:4090:1570 1:N:0:2
TTTGGCAACTTCGTCGAGTACGCTCAAGCTCCAAGATCGGAAGAG
+
FFFFFFFFFFFFFFFFFFFFFFFFFFFFFFFFFFFFFFFFFFFFF
@FS10000125:26:BPA73017-1023:1:1101:4250:1570 1:N:0:2
TTGCTACCTTCGTCGAGTACGCTCAAAAATACAGATCGGAAGAGC
+
FFFFFFFFFFFFFFFFFFFFFFFFFFFFFFFFFFFFFFFFFFFFF
@FS10000125:26:BPA73017-1023:1:1101:4360:1570 1:N:0:2
TTGGAAACTTCGTCGAGTACGCTCAACAGAGTAGATCGGAAGAGC
+
FF,:FF:F:FF:FF::FFFFFFFFFFFFFF:FF:FFF,FF:FFFF
@FS10000125:26:BPA73017-1023:1:1101:4660:1570 1:N:0:2
CCGTCAACTTCGTCGAGTACGCTCAATAATAAAGATCGGAAGAGC
+
FFFFFFFFFFFFFFFFFFFFFFFFFFFFFFFFFFFFFFFFFFFFF
@FS10000125:26:BPA73017-1023:1:1101:4860:1570 1:N:0:2
CTGCTGAACTTCGTCGAGTACGCTCAAGCCTAAAGATCGGAAGAG
+
FFFFFFFFFFFFFFFFFFFFFFFFFFFFFFFFFFFFFFFFFFFFF
@FS10000125:26:BPA73017-1023:1:1101:5190:1570 1:N:0:2
TGGAAAACTTCGTCGAGTACGCTCAATAGTTCAGATCGGAAGAGC
+
FFFFFFFFFFFFFFFFFFFFFFFFFFFFFFFFFFFFFFFFFFFFF
@FS10000125:26:BPA73017-1023:1:1101:6080:1570 1:N:0:2
GCGGTAACTTCGTCGAGTACGCTCAACGCCTTAGATCGGAAGAGC
+
FFFFFFFFFFFFFFFFFFFFFFFFFFFFFFFFFFFFFFFFFFFFF
@FS10000125:26:BPA73017-1023:1:1101:6130:1570 1:N:0:2
GGGGTGCAACTTCGTCGAGTACGCTCAAGTGTCGAGATCGGAAGA
+
FFFFFFFFFFFFFFFFFFFFFFFFFFFFFFFFFFFFFFFFFFFFF
@FS10000125:26:BPA73017-1023:1:1101:6280:1570 1:N:0:2
CCGTCAACTTCGTCGAGTACGCTCAATATCTGAGATCGGAAGAGC
+
FFFFFFFFFFFFFFFFFFFFFFFFFFFFFFFFFFFFFFFFFFFFF
@FS10000125:26:BPA73017-1023:1:1101:6290:1570 1:N:0:2
GTGTTGAACTTCGTCGAGTACGCTCAATCAGAAAGATCGGAAGAG
+
,FFFFFFFFF,FFFF:FF:FFFFFFFFFFFFFFFFF:FFFFFFFF
@FS10000125:26:BPA73017-1023:1:1101:7240:1570 1:N:0:2
CTTGTAACTTCGTCGAGTACGCTCAAACGAGTAGATCGGAAGAGC
+
FF:FFFFFFFFFFFFF:FFFFFFFFFFF:FFFFFFFFFFFFFFFF
@FS10000125:26:BPA73017-1023:1:1101:7990:1570 1:N:0:2
TTGCTGAACTTCGTCGAGTACGCTCAAGCCGCGAGATCGGAAGAG
+
FFFFFFFFFFFFFFFFFFFFFFFFFFFFFFFFFFFFFFFFFFFFF
@FS10000125:26:BPA73017-1023:1:1101:8820:1570 1:N:0:2
TGGTAAACTTCGTCGAGTACGCTCAATGAACCAGATCGGAAGAGC
+
FFFFFFFFFFFFFFFFFFFFFFFFFFFFFFFFFFFFFFFFFFFFF
@FS10000125:26:BPA73017-1023:1:1101:9130:1570 1:N:0:2
GACTGGGGGGAACTTCGTCGAGTACGCTCAAACCGGTAGATCGGA
+
FFFFFFFFFFFFFFFFFFFFFFFFFFFFFFFFFFFFFFFFFFFFF
@FS10000125:26:BPA73017-1023:1:1101:9140:1570 1:N:0:2
TTGATAACTTTCGTCGAGTACGCTCAATTTAATAGATCGGAAGAG
+
FFFFFFFFFFFFFFFFFFFFFFFFFFFFFFFFFFFFFFFFFFFFF
@FS10000125:26:BPA73017-1023:1:1101:9300:1570 1:N:0:2
GGGAACTTCGTCGAGTACGCTCAAGAGTTCAGATCGGAAGAGCAC
+
FFFFFFFFFFFFFFFFFFFFFFFFF:FFFFFFFFFFFFFFFFFFF
@FS10000125:26:BPA73017-1023:1:1101:9560:1570 1:N:0:2
CCGTGAACTTCGTCGAGTACGCTCAATAAGAAAGATCGGAAGAGC
+
FFFFFFFFFFFFFFFFFFFFFFFFFFFFFFFFFFFFFFFFFFFFF
@FS10000125:26:BPA73017-1023:1:1101:9830:1570 1:N:0:2
TTGCTTAACTTCGTCGAGTACGCTCAATTGGAAAGATCGGAAGAG
+
FFFFFFFFFFFFFFFFFFFFFFFFFFFFFFFFFFFFFFFFFFFFF
@FS10000125:26:BPA73017-1023:1:1101:10080:1570 1:N:0:2
ATGGAGCTTCGTCGAGTACGCTCAAAAAGAGAGATCGGAAGAGCA
+
FFFFFFFFFFFFFFFFFFFFFFFFFFFFFFFFFFFFFFFFFFFFF
@FS10000125:26:BPA73017-1023:1:1101:10120:1570 1:N:0:2
TTTCAGTAACTTCGTCGAGTACGCTCAAGTATGCAGATCGGAAGA
+
FFFFFFFFFFFFFFFFFFFFFFFFFFFFFFFFFFFFFFFFFFFFF
@FS10000125:26:BPA73017-1023:1:1101:10960:1570 1:N:0:2
ACGTACCGACTTTCGTCGAGTACGCTCAAATGTGTAGATCGGAAG
+
FFFFFFFFFFFFFFFFFFFFFFFFFFFFFFFFFFFFFFFFFFFFF
@FS10000125:26:BPA73017-1023:1:1101:11190:1570 1:N:0:2
TTGACTGGACTTCGTCGAGTACGCTCAAGATTCGAGATCGGAAGA
+
F,F,FF,:FFFFFFFFFFFFFFFFFFFFF:,,FFFFFFFFFFFFF
@FS10000125:26:BPA73017-1023:1:1101:11360:1570 1:N:0:2
ACGGCAACTTCGTCGAGTACGCTCAAAGCACGAGATCGGAAGAGC
+
FFFFFFFFFFFFFFFFFFFFFFFFFFFFFFFFFFFFFFFFFFFFF
@FS10000125:26:BPA73017-1023:1:1101:11430:1570 1:N:0:2
TTTACAACTTCGTCGAGTACGCTCAATTTAACAGATCGGAAGAGC
+
FFFFFFFFFFFFFFFFFFFFFFFFFFFFFFFFFFFFFFFFFFFFF
@FS10000125:26:BPA73017-1023:1:1101:11550:1570 1:N:0:2
CCGGGAACTTCGTCGAGTACGCTCAATAGTGAAGATCGGAAGAGC
+
FFFFFFFFFFFFFFFFFFFFFFFFFFFFFFFFFFFFFFFFFFFFF
@FS10000125:26:BPA73017-1023:1:1101:11770:1570 1:N:0:2
TCGTCAACTTCGTCGAGTACGCTCAAGGGCAAAGATCGGAAGAGC
+
FFFFFFFFFFFFFFFFFFFFFFFFFFFFFFFFFFFFFFFFFFFFF
@FS10000125:26:BPA73017-1023:1:1101:11870:1570 1:N:0:2
TTGCAAACTTCGTCGAGTACGCTCAAAATGACAGATCGGAAGAGC
+
FFFFFFFFFFFFFFFFFFFFFFFFFFFFFFFFFFFFFFFFFFFFF
@FS10000125:26:BPA73017-1023:1:1101:12020:1570 1:N:0:2
TCTACTAACTTCGTCGAGTACGCTCAAGGGACTAGATCGGAAGAG
+
FFFFFFFFFFFFFFFFFFFFFFFFFFFFFFFFFFFFFFFFFFFFF
@FS10000125:26:BPA73017-1023:1:1101:12320:1570 1:N:0:2
TAGTGAACTTCGTCGAGTACGCTCAATTATATAGATCGGAAGAGC
+
FFFFFFFFFFFFFFFFFFFFFFFFFFFFFFFFFFFFFFFFFFFFF
@FS10000125:26:BPA73017-1023:1:1101:12580:1570 1:N:0:2
TTGGAACTTCGTCGAGTACGCTCAAGGCATCAGATCGGAAGAGCA
+
FFFFFFFFFFFFFFFFFFFFFFFFFFFFFFFFFFFFFFFFFFFFF
@FS10000125:26:BPA73017-1023:1:1101:14930:1570 1:N:0:2
TCGGCGGCCTTCGTCGAGTACGCTCAAAACCGGAGATCGGAAGAG
+
FFFFFFFFFFFFFFFFFFFFFFFFFFFFFFFFFFFFFFFFFFFFF
@FS10000125:26:BPA73017-1023:1:1101:15250:1570 1:N:0:2
AGGTGAACCTCGTCGAGTACGCTCAATGGTTAAGATCGGAAGAGC
+
FFFFFFFFFFFFFFFFFFFFFFFFFFFFFFFFFFFFFFFFFFFFF
@FS10000125:26:BPA73017-1023:1:1101:15310:1570 1:N:0:2
CCGGCAACTTCGTCGAGTACGCTCAAAGCAAGAGATCGGAAGAGC
+
FFFFFFFFFFFFFFFFFFFFFFFFFFFFFFFFFFFFFFFFFFFFF
@FS10000125:26:BPA73017-1023:1:1101:15480:1570 1:N:0:2
AAGTCATAACTTCGTCGAGTACGCTCAACAATTTAGATCGGAAGA
+
FFFFFFFFFFFFFFFFFFFFFFFFFFFFFFFFFFFFFFFFFFFFF
@FS10000125:26:BPA73017-1023:1:1101:15810:1570 1:N:0:2
TGGCTACTTCGTCGAGTACGCTCAAGCAACAAGATCGGAAGAGCA
+
:FFFFFFFFFFFFFFFFFFFFFFFFFFFFFFFFFFFFFFFFFFF:
@FS10000125:26:BPA73017-1023:1:1101:16140:1570 1:N:0:2
TCGTCAACTTCGTCGAGTACGCTCAAAACTTTAGATCGGAAGAGC
+
FFFFFFFFFFFFFFFFFFFFFFFFFFFFFFFFFFFFFFFFFFFFF
@FS10000125:26:BPA73017-1023:1:1101:1470:1580 1:N:0:2
GGGCCAACTTCGTCGAGTACGCTCAATGTAGAAGATCGGAAGAGC
+
F::FFFFFFFFFFFFFFFFFFFFFF:FFFFFFFFFFFFFFFFFFF
@FS10000125:26:BPA73017-1023:1:1101:1570:1580 1:N:0:2
TCGAGTACGCTCAACGAAATAGATCGGAAGAGCACACGTCTGAAC
+
FFFFFFFFFFFFFFFFFFFFFFFFFFFFFFFFFFFFFFFFFFFFF
@FS10000125:26:BPA73017-1023:1:1101:1810:1580 1:N:0:2
TTCACTGGACTTCGTCGAGTACGCTCAACCCTGAAGATCGGAAGA
+
,F,FFF:,FFFFF:FFFFF,FFF:FF:,:FFFF,FFFFFFFF:FF
@FS10000125:26:BPA73017-1023:1:1101:3220:1580 1:N:0:2
TCTTGAACTTCGTCGAGTACGCTCAAGATTCTAGATCGGAAGAGC
+
FFFFFFFFFFFFFFFFFFFFFFFFFFFFFFFFFFFFFFFFFFFFF
@FS10000125:26:BPA73017-1023:1:1101:3410:1580 1:N:0:2
TGGCCAACTTCGTCGAGTACGCTCAATCATTAAGATCGGAAGAGC
+
FFFFFFFFFFFFFFFFFFFFFFFFFFFFFFFFFFFFFFFFFFFFF
@FS10000125:26:BPA73017-1023:1:1101:3500:1580 1:N:0:2
GAGTAAACTTCGTCGAGTACGCTCAACGGCCAAGATCGGAAGAGC
+
FFFFFFFFFFFFFFFFFFFFFFFFFFFFFFFFFFFFFFFFFFFFF
@FS10000125:26:BPA73017-1023:1:1101:3530:1580 1:N:0:2
TTGACAACTTCGTCGAGTACGCTCAAGAGGGAAGATCGGAAGAGC
+
FFFFFFFFFFFFFFFFFFFFFFFFFFFFFFFFFFFFFFFFFFFFF
@FS10000125:26:BPA73017-1023:1:1101:4420:1580 1:N:0:2
ACGCTGCTAACTTCGTCGAGTACGCTCAAAAAAATAGATCGGAAG
+
FFFFFFFFFFFFFFFFFFFFFFFFFFFFFFFFFFFFFFFFFFFFF
@FS10000125:26:BPA73017-1023:1:1101:5010:1580 1:N:0:2
TCGCAAACTTCGTCGAGTACGCTCAAAATGGAAGATCGGAGGAGC
+
FFFFFFFFFFFFFFFFFFFFFFFFFFFFFFFFFFFFFFFFFFFFF
@FS10000125:26:BPA73017-1023:1:1101:5280:1580 1:N:0:2
ACTTCGTCGAGTACGCTCAATTGATGAGATCGGAAGAGCACACGT
+
FFFFFFFFFFFFFFFFFFFFFFFFFFFFFFFFFFFFFFFFFFFFF
@FS10000125:26:BPA73017-1023:1:1101:5490:1580 1:N:0:2
TTGACTGGACTTCGTCGAGTACGCTCAACCTACTAGATCGGAAGA
+
FFFFFFFFFFFFFFFFFFFFFFFFFFFFFFFFFFFFFFFFFFFFF
@FS10000125:26:BPA73017-1023:1:1101:6080:1580 1:N:0:2
CCGACAACTTCGTCGAGTACGCTCAAGGGCCCAGATCGGAAGAGC
+
FFFFFFFFFFFFFFFFFFFFFFFFFFFFFFFFFFFFFFFFFFFFF
@FS10000125:26:BPA73017-1023:1:1101:7330:1580 1:N:0:2
TCTTCGGAACTTCGTCGAGTACGCTCAATATTCCAGATCGGAAGA
+
FFFFFFFFFFFFFFFFFFFFFFFFFFFFFFFFFFFFFFFFFFFFF
@FS10000125:26:BPA73017-1023:1:1101:7510:1580 1:N:0:2
TGGCTTAACTTCGTCGAGTACGCTCAATAGTCTAGATCGGAAGAG
+
FFFFFFFFFFFFFFFFFFFFFFFFFFFFFFFFFFFFFFFFFFFFF
@FS10000125:26:BPA73017-1023:1:1101:8060:1580 1:N:0:2
GCGCCAACTTCGTCGAGTACGCTCAAAATAAAAGATCGGAAGAGC
+
FFFFFFFFFFFFFFFFFFFFFFFFFFFFFFFFFFFFFFFFFFFFF
@FS10000125:26:BPA73017-1023:1:1101:8280:1580 1:N:0:2
GAGTACGCTCAAAGATAGAGATCGGAAGAGCACACGTCTGAACTC
+
FFFFFFFFFFFFFFFFFFFFFFFFFFFFFFFFFFFFFFFFFFFFF
@FS10000125:26:BPA73017-1023:1:1101:9290:1580 1:N:0:2
TTGCAAACTTCGTCGAGTACGCTCAATATCTGAGATCGGAAGAGC
+
:FFFFFFFFFFFFFFFFFFFFFFFFFFFFFFFFFFFFFFFFFFFF
@FS10000125:26:BPA73017-1023:1:1101:9400:1580 1:N:0:2
GGGGAAACTTCGTCGAGTACGCTCAATTATGGAGATCGGAAGAGC
+
FFF:FFFFFFFFFFFFFFFFFFFFFFFFFFFFFFFFFFFFFFFFF
@FS10000125:26:BPA73017-1023:1:1101:9480:1580 1:N:0:2
GTGCTTAACTTCGTCGAGTACGCTCAAAATAAAAGATCGGAAGAG
+
FFFFFFFFFFFFFFFFFFFFFFFFFFFFFFFFFFFFFFFFFFFFF
@FS10000125:26:BPA73017-1023:1:1101:9770:1580 1:N:0:2
TTGACTGGACTTCGTCGAGTACGCTCAATATATGAGATCGGAAGA
+
F,FF::F,FF,FF,::,F:,F::F,:,F:FF:,:F:F::,FFF,F
@FS10000125:26:BPA73017-1023:1:1101:10130:1580 1:N:0:2
ACTTAACTTCGTCGAGTACGCTCAAGGATGTAGATCGGAAGAGCA
+
FFFFFFFFFFFFFFFFFFFFFFFFFFFFFFFFFFFFFFFFFFFFF
@FS10000125:26:BPA73017-1023:1:1101:10440:1580 1:N:0:2
TTGGATAGCTTCGTCGAGTACGCTCAAAGCGGAAGATCGGAAGAG
+
FFFFFFFFFFFFFFFFFFFFFFFFFFFFFFFFFFFFFFFFFFFFF
@FS10000125:26:BPA73017-1023:1:1101:10530:1580 1:N:0:2
TTTCAGTAACTTCGTCGAGTACGCTCAAGTATGCAGATCGGAAGA
+
FFFFFFFFFFFFFFFFFFFFFFFFFFFFFFFFFFFFFFFFFFFFF
@FS10000125:26:BPA73017-1023:1:1101:10820:1580 1:N:0:2
TCGTAACTTCGTCGAGTACGCTCAATTATTCAGATCGGAAGAGCA
+
FFFFFFFFFFFFFFFFFFFFFFFFFFFFFFFFFFFFFFFFFFFFF
@FS10000125:26:BPA73017-1023:1:1101:10930:1580 1:N:0:2
ACGTACCGACTTTCGTCGAGTACGCTCAAATGTGTAGATCGGAAG
+
FFFFFFFFFFFFFFFFFFFFFFFFFFFFFFFFFFFFFFFFFFFFF
@FS10000125:26:BPA73017-1023:1:1101:11210:1580 1:N:0:2
GCGCTAACTTCGTCGAGTACGCTCAACCAGATAGATCGGAAGAGC
+
FFFFFFFFFFFFFFFFFFFFFFFFFFFFFFFFFFFFFFFFFFFFF
@FS10000125:26:BPA73017-1023:1:1101:11580:1580 1:N:0:2
TTGCTCAACTTCGTCGAGTACGCTCAAATTTTAAGATCGGAAGAG
+
FFFFFFFFFFFFFFFFFFFFFFFFFFFFFFFFFFFFFFFFFFFFF
@FS10000125:26:BPA73017-1023:1:1101:11610:1580 1:N:0:2
TCTAGAAAACTTCGTCGAGTACGCTCAACTGCTGAGATCGGAAGA
+
FFFFFFFFFFFFFFFFFFFFFFFFFFFFFFFFFFFFFFFFFFFFF
@FS10000125:26:BPA73017-1023:1:1101:11780:1580 1:N:0:2
AGGCAGCAACTTCGTCGAGTACGCTCAAGACAATAGATCGGAAGA
+
FFFFFFFFFFFFFFFFFFFFFFFFFFFFFFFFFFFFFFFFFFFFF
@FS10000125:26:BPA73017-1023:1:1101:13650:1580 1:N:0:2
GTGTAACTTCGTCGAGTACGCTCAATACAGGAGATCGGAAGAGCA
+
FFFFFFFFFFFFFFFFFFFFFFFFFFFFFFFFFFFFFFFFFFFFF
@FS10000125:26:BPA73017-1023:1:1101:13900:1580 1:N:0:2
ACTGCAACTTCGTCGAGTACGCTCAATGGGTTAGATCGGAAGAGC
+
FFFFFFFFFFFFFFFFFFFFFFFFFFFFFFFFFFFFFFFFFFFFF
@FS10000125:26:BPA73017-1023:1:1101:14610:1580 1:N:0:2
TTGTGTCCGCGGGAACTTCGTCGAGTACGCTCAAGATATTAGATC
+
FFFFFFFFFFFFFFFFFFFFFFFFFFFFFFFFFFFFFFFFFFFFF
@FS10000125:26:BPA73017-1023:1:1101:14750:1580 1:N:0:2
TCTCTCTAACTTCGTCGAGTACGCTCAAACATAAAGATCGGAAGA
+
FFFFFFFFFFFFFFFFFFFFFFFFFFFFFFFFFFFFFFFFFFFFF
@FS10000125:26:BPA73017-1023:1:1101:14820:1580 1:N:0:2
GAGGAGGAGGACTTCGTCGAGTACGCTCAACATCTAAGATCGGAA
+
FFFFFFFFFFFFFFFFFFFFFFFFFFFFFFFFFFFFFFFFFFFFF
@FS10000125:26:BPA73017-1023:1:1101:15850:1580 1:N:0:2
GGGCAAACTTCGTCGAGTACGCTCAACCTGAGAGATCGGAAGAGC
+
:,,F:F:FFFF,FF:F:FFF:FF,FF:FF:F:F,,FF::F,:F::
@FS10000125:26:BPA73017-1023:1:1101:16110:1580 1:N:0:2
TTGGTAACTTCGTCGAGTACGCTCAAGTTATGAGATCGGAAGAGC
+
:FFFFFFFFFFFFFFFFFFFFFFFFFFFFFFFFFFFFFFFFFFFF
@FS10000125:26:BPA73017-1023:1:1101:16310:1580 1:N:0:2
TAGGCAACTTCGTCGAGTACGCTCAATTAGTTAGATCGGAAGAGC
+
FFFFFFFFFFFFFFFFFFFFFFFFFFFFFFFFFFFFFFFFFFFFF
@FS10000125:26:BPA73017-1023:1:1101:1600:1590 1:N:0:2
GAGGAAACTTCGTCGAGTACGCTCAACCAGTCAGATCGGAAGAGC
+
:FFFFFFFFFFFFFFFFFFFFFFFFFFFFFFFFFFFFFFFFFFFF
@FS10000125:26:BPA73017-1023:1:1101:1920:1590 1:N:0:2
TTGCAAACTTCGTCGAGTACGCTCAATAGGACAGATCGGAAGAGC
+
FFFFFFFFFFFFFFFFFFFFFFFFFFFFFFFFFFFFFFFFFFFFF
@FS10000125:26:BPA73017-1023:1:1101:2580:1590 1:N:0:2
GTGCAACTTCGTCGAGTACGCTCAAGGGAGAAGATCGGAAGAGCA
+
FFFFFFFFFFFFFFFFFFFFFFFFFFFFFFFFFFFFFFFFFFFFF
@FS10000125:26:BPA73017-1023:1:1101:3180:1590 1:N:0:2
TTCAACTTCGTCGAGTACGCTCAACACATGAGATCGGAAGAGCAC
+
FFFFFFFFFFFFFFFFFFFFFFFFFFFFFFFFFFFFFFFFFFFFF
@FS10000125:26:BPA73017-1023:1:1101:3230:1590 1:N:0:2
TTGGTAACTTCGTCGAGTACGCTCAATTTCAAAGATCGGAAGAGC
+
:F:FFFFFFFFFFFFFFFFFFFFFFFFFFFFFFFFFFFFFFFFFF
@FS10000125:26:BPA73017-1023:1:1101:3360:1590 1:N:0:2
ACACCAACTTCGTCGAGTACGCTCAAAGTTTGAGATCGGAAGAGC
+
,FF,,:,:F:F:FFFF,FFFFFFFF,F:F:FFFFFFF:FFF,FFF
@FS10000125:26:BPA73017-1023:1:1101:4950:1590 1:N:0:2
TGCAACTTCGTCGAGTACGCTCAAAATGGGAGATCGGAAGAGCAC
+
,FFFFFFFFFFFFFFFFFFFFFFFFFFFFFFFFFFFFFFFFFFFF
@FS10000125:26:BPA73017-1023:1:1101:5870:1590 1:N:0:2
CTGACTGGACTTCGTCGAGTACGCTCAAATGCCCAGATCGGAAGA
+
FFFFFFFFFFFFFFFFFFFFFFFFFFFFFFFFFFFFFFFFFFFFF
@FS10000125:26:BPA73017-1023:1:1101:6370:1590 1:N:0:2
GCGCAACTTCGTCGAGTACGCTCAAAATTCTAGATCGGAAGAGCA
+
FFFFFFFFFFFFFFFFFFFFFFFFFFFFFFFFFFFFFFFFFFFFF
@FS10000125:26:BPA73017-1023:1:1101:6610:1590 1:N:0:2
TCGCAACTTCGTCGAGTACGCTCAATATAAAAGATTGGAAGAGCA
+
,F:FFFFFFFFFFFFFFFFFFFFFFFFFFFFFFFFFFFFFFFFFF
@FS10000125:26:BPA73017-1023:1:1101:7300:1590 1:N:0:2
GCGGAAACTTCGTCGAGTACGCTCAATAGAGGAGATCGGAAGAGC
+
,F:FFFFFF:F::FFFFFFFFFFF,FFFFF:FFFFFFFFFFFF:F
@FS10000125:26:BPA73017-1023:1:1101:9170:1590 1:N:0:2
TTGCCAACTTCGTCGAGTACGCTCAAATTTGCAGATCGGAAGAGC
+
,FFFFFFFFFFFFFFFFFFFFFFFFFFFFFFFFFFFFFFFFFFFF
@FS10000125:26:BPA73017-1023:1:1101:9530:1590 1:N:0:2
TTGGAACTTCGTCGAGTACGCTCAAGTTGAAAGATCGGAAGAGCA
+
FFFFFFFFFFFFFFFFFFFFFFFFF:FFFFFFFFFFFFFFFFFFF
@FS10000125:26:BPA73017-1023:1:1101:9680:1590 1:N:0:2
GGGGAAACTTCGTCGAGTACGCTCAAATTGAAAGATCGGAAGAGC
+
FFFFFFFFFFFFFFFFFFFFFFFFFFFFFFFFFFFFFFFFFFFFF
@FS10000125:26:BPA73017-1023:1:1101:10780:1590 1:N:0:2
TCGACAACTTCGTCGAGTACGCTCAAGCTAATAGATCGGAAGAGC
+
FFFFFFFFFFFFFFFFFFFFFFFFFFFFFFFFFFFFFFFFFFFFF
@FS10000125:26:BPA73017-1023:1:1101:10900:1590 1:N:0:2
TAGCAAACTTCGTCGAGTACGCTCAAAAAAATAGATCGGAAGAGC
+
:FFFFFFFFFFFFFFFFFFFFFFFFFFFFFFFFFFFFFFFFFFFF
@FS10000125:26:BPA73017-1023:1:1101:11090:1590 1:N:0:2
GGGAAAACTTCGTCGAGTACGCTCAATATCTGAGATCGGAAGAGC
+
FFFFFFFFFFFFFFFFFFFFFFFFFFFFFFFFFFFFFFFFFFFFF
@FS10000125:26:BPA73017-1023:1:1101:11290:1590 1:N:0:2
TTGGTAACTTCGTCGAGTACGCTCAAAATACGAGATCGGAAGAGC
+
FFFFFFFFFFFFFFFFFFFFFFFFFFFFFFFFFFFFFFFFFFFFF
@FS10000125:26:BPA73017-1023:1:1101:11450:1590 1:N:0:2
CCGTGAACTTCGTCGAGTACGCTCAAATGTCTAGATCGGAAGAGC
+
FFFFFFFFFFFFFFFFFFFFFFFFFFFFFFFFFFFFFFFFFFFFF
@FS10000125:26:BPA73017-1023:1:1101:11480:1590 1:N:0:2
TCGTAAACTTCGTCGAGTACGCTCAATTACAGAGATCGGAAGAGC
+
FFFFFFFFFFFFFFFFFFFFFFFFFFFFFFFFFFFFFFFFFFFFF
@FS10000125:26:BPA73017-1023:1:1101:12110:1590 1:N:0:2
CCGTGAACTTCGTCGAGTACGCTCAACTACTAAGATCGGAAGAGC
+
FFFFFFFFFFFFFFFFFFFFFFFFFFFFFFFFFFFFFFFFFFFFF
@FS10000125:26:BPA73017-1023:1:1101:12160:1590 1:N:0:2
TGGCAACTTCGTCGAGTACGCTCAAAGAAAAAGATCGGAAGAGCA
+
FFFFFFFFFFFFFFFFFFFFFFFFFFFFFFFFFFFFFFFFFFFFF
@FS10000125:26:BPA73017-1023:1:1101:12540:1590 1:N:0:2
TTGCAACAACAACAACAGAACTTCGTCGAGTACGCTCAATTGAAT
+
FFFFFFFFFFFFFFFFFFFFFFFFFFFFFFFFFFFFFFFFFFFFF
@FS10000125:26:BPA73017-1023:1:1101:12580:1590 1:N:0:2
TCGGTAACTTCGTCGAGTACGCTCAATAGAATAGATCGGAAGAGC
+
FFFFFFFFFFFFFFFFFFFFFFFFFFFFFFFFFFFFFFFFFFFFF
@FS10000125:26:BPA73017-1023:1:1101:12700:1590 1:N:0:2
TCACCAAACTTCGTCGAGTACGCTCAAAACCCTAGATCGGAAGAG
+
FFFFFFFFFFFFFFFFFFFFFFFFFFFFFFFFFFFFFFFFFFFFF
@FS10000125:26:BPA73017-1023:1:1101:13530:1590 1:N:0:2
CCGCTGAACTTCGTCGAGTACGCTCAAAGGACCAGATCGGAAGAG
+
FFFFFFFFFFFFFFFFFFFFFFFFFFFFFFFFFFFFFFFFFFFFF
@FS10000125:26:BPA73017-1023:1:1101:14160:1590 1:N:0:2
TTGAAAACTTCGTCGAGTACGCTCAAGCTGTGAGATCGGAAGAGC
+
FFFFFFFFFFFFFFFFFFFFFFFFFFFFF:FFFFFFFFFFFFFFF
@FS10000125:26:BPA73017-1023:1:1101:2140:1600 1:N:0:2
TCGTTTAACTTCGTCGAGTACGCTCAACACGTCAGATCGGAAGAG
+
FF:FFFFFFFFFFFFFFFFFFFFFFFFFFFFFFFFFFFFFFFFFF
@FS10000125:26:BPA73017-1023:1:1101:2150:1600 1:N:0:2
TAGGAAACTTCGTCGAGTACGCTCAAGCATGGAGATCGGAAGAGC
+
:FFFFFFFFFFFFFFFFFFFFFFFFFFFFFFFFFFFFFFF:FFFF
@FS10000125:26:BPA73017-1023:1:1101:2220:1600 1:N:0:2
TTGGTAACTTCGTCGAGTACGCTCAAATATCAAGATCGGAAGAGC
+
FFFFFFFFFFFFFFFFFFFFFFFFFFFFFFFFFFFFFFFFFFFFF
@FS10000125:26:BPA73017-1023:1:1101:3720:1600 1:N:0:2
TCGTCAACTTCGTCGAGTACGCTCAATAGAGTAGATCGAAAGAGC
+
FFFFFFFFFFFFFFFFFFFFFFFFFFFFFFFFFFFFFFFFFFFFF
@FS10000125:26:BPA73017-1023:1:1101:4190:1600 1:N:0:2
TTGACTGGACTTCGTCGAGTACGCTCAATCCATTAGATCGGAAGA
+
FFFFFFFFFFFFFFFFFFFFFFFFFFFFFFFFFFFFFFFFFFFFF
@FS10000125:26:BPA73017-1023:1:1101:4240:1600 1:N:0:2
TCGGTAACTTCGTCGAGTACGCTCAAGTGGTAAGATCGGAAGAGC
+
FFFFFF:FFFFFFFFFFFFFFFFFFFFFFFF:FFFFFF:FFFFFF
@FS10000125:26:BPA73017-1023:1:1101:5040:1600 1:N:0:2
TCGACTGGACTTCGTCGAGTACGCTCAAAGCGGTAGATCGGAAGA
+
FFFFFFFFFFFFFFFFFFFFFFFFFFFFFFFFFFFFFFFFFFFFF
@FS10000125:26:BPA73017-1023:1:1101:5540:1600 1:N:0:2
TTGCAAACTTCGTCGAGTACGCTCAATAGCCGAGATCGGAAGAGC
+
FFFFFFFFFFFFFFFFFFFFFFFFFFFFFFFFFFFFFFFFFFFFF
@FS10000125:26:BPA73017-1023:1:1101:5730:1600 1:N:0:2
TTGCAAACTTCGTCGAGTACGCTCAATATGAAAGATCGGAAGAGC
+
,FFFFFFFFFFFFFFFFFFFFFFFFFFFFFFFFFFFFFFFFFFFF
@FS10000125:26:BPA73017-1023:1:1101:6380:1600 1:N:0:2
TTGACTGGACTTCGTCGAGTACGCTCAATACCGGAGATCGGAAGA
+
FFFFFFFFFFFFFFFFFFFFFFFFFFFFFFFFFFFFFFFFFFFFF
@FS10000125:26:BPA73017-1023:1:1101:6460:1600 1:N:0:2
TCGGAAGAACTTCGTCGAGTACGCTCAATAGTATAGATCGGAAGA
+
FFFFFFFFFFFFFFFFFFFFFFFFFFFFFFFFFFFFFFFFFFFFF
@FS10000125:26:BPA73017-1023:1:1101:6720:1600 1:N:0:2
GCCCCCGTGAACTTCGTCGAGTACGCTCAAAAAGGAAGATCGGAA
+
FFFFFFFFFFFFFFFFFFFFFFFFFFFFFFFFFFFFFFFFFFFFF
@FS10000125:26:BPA73017-1023:1:1101:6990:1600 1:N:0:2
TCTTCAACTTCGTCGAGTACGCTCAATAAGAAAGATCGGAAGAGC
+
FFFFFFFFFFFFFFFFFFFFFFFFFFFFFFFFFFFFFFFFFFFFF
@FS10000125:26:BPA73017-1023:1:1101:7860:1600 1:N:0:2
TCGTCAACTTCGTCGAGTACGCTCAAAAAATAAGATCGGAAGAGC
+
FFFFFFFFFFFFFFFFFFFFFFFFFFFFFFFFFFFFFFFFFFFFF
@FS10000125:26:BPA73017-1023:1:1101:8460:1600 1:N:0:2
GCGGCAACTTCGTCGAGTACGCTCAATGTATTAGATCGGAAGAGC
+
FFFFFFFFFFFFFFFFFFFFFFFFFFFFFFFFFFFFFFFFFFFFF
@FS10000125:26:BPA73017-1023:1:1101:8500:1600 1:N:0:2
TTGAAACTTCGTCGAGTACGCTCAAGACATCAGATCGGAAGAGCA
+
FFFFFFFFFFFFFFFFFFFFFFFFFFFFFFFFFFFFFFFFFFFFF
@FS10000125:26:BPA73017-1023:1:1101:9630:1600 1:N:0:2
CCGGTAAATTCGTCGAGTACGCTCAATAAGTCAGATCGGAAGAGC
+
FFFFFFFFFFFFFFFFFFFFFFFFFFFFFFFFFFFFFFFFFFFFF
@FS10000125:26:BPA73017-1023:1:1101:9680:1600 1:N:0:2
TTTTTTAACTTCGTCGAGTACGCTCAATGTTCTAGATCGGAAGAG
+
FFFFFFFFFFFFFFFFFFFFFFFFFFFFFFFFFFFFFFFFFFFFF
@FS10000125:26:BPA73017-1023:1:1101:9970:1600 1:N:0:2
TTGACTGGACTTCGTCGAGTACGCTCAACCAAAGAGATCGGAAGA
+
FFFFFFFFFFFFFFFFFFFFFFFFFFFFFFFFFFFFFFFFFFFFF
@FS10000125:26:BPA73017-1023:1:1101:10010:1600 1:N:0:2
CCCACAACTTCGTCGAGTACGCTCAACTACGCAGATCGGAAGAGC
+
FFFFFFFFFFFFFFFFFFFFFFFFFFFFFFFFFFFFFFFFFFFFF
@FS10000125:26:BPA73017-1023:1:1101:10100:1600 1:N:0:2
TATTATTAACTTCGTCGAGTACGCTCAATACTAAAGATCGGAAGA
+
FFFFFFFFFFFFFFFFFFFFFFFFFFFFFFFFFFFFFFFFFFFFF
@FS10000125:26:BPA73017-1023:1:1101:10720:1600 1:N:0:2
GCGCGCAACTTCGTCGAGTACGCTCAAGACAAAAGATCGGAAGAG
+
FFFFFFFFFFFFFFFFFFFFFFFFFFFFFFFFFFFFFFFFFFFFF
@FS10000125:26:BPA73017-1023:1:1101:11230:1600 1:N:0:2
ACCCCTTGAACTTCGTCGAGTACGCTCAATTAGAGAGATCGGAAG
+
FFFFFFFFFFFFFFFFFFFFFFFFFFFFFFFFFFFFFFFFFFFFF
@FS10000125:26:BPA73017-1023:1:1101:11290:1600 1:N:0:2
TTGACTGGACTTCGTCGAGTACGCTCAATCGAATAGATCGGAAGA
+
FFFFFFFFFFFFFFFFFFFFFFFFFFFFFFFFFFFFFFFFFFFFF
@FS10000125:26:BPA73017-1023:1:1101:11460:1600 1:N:0:2
ACTTCGTCGAGTACGCTCAAACAAGCAGATCGGAAGAGCACACGT
+
FFFFFFFFFFFFFFFFFFFFFFFFFFFFFFFFFFFFFFFFFFFFF
@FS10000125:26:BPA73017-1023:1:1101:11670:1600 1:N:0:2
TTGACTGGACTTCGTCGAGTACGCTCAACCTTTAAGATCGGAAGA
+
FFFFFFFFFFFFFFFFFFFFFFFFFFFFFFFFFFFFFFFFFFFFF
@FS10000125:26:BPA73017-1023:1:1101:12210:1600 1:N:0:2
TTGGTTATCTTCGTCGAGTACGCTCAAGACTAAAGATCGGAAGAG
+
FFFFFFFFFFFFFFFFFFFFFFFFFFFFFFFFFFFFFFFFFFFFF
@FS10000125:26:BPA73017-1023:1:1101:12530:1600 1:N:0:2
TTGACTGGACTTCGTCGAGTACGCTCAAGGAACCAGATCGGAAGA
+
FFFFFFFFFFFFFFFFFFFFFFFFFFFFFFFFFFFFFFFFFFFFF
@FS10000125:26:BPA73017-1023:1:1101:12660:1600 1:N:0:2
TTGTAAACTTCGTCGAGTACGCTCAATGAACCAGATCGGAAGAGC
+
FFFFFFFFFFFFFFFFFFFFFFFFFFFFFFFFFFFFFFFFFFFFF
@FS10000125:26:BPA73017-1023:1:1101:12760:1600 1:N:0:2
GGGAGAGCTTCGTCGAGTACGCTCAAAACAAGAGATCGGAAGAGC
+
,F:F,FFFFFFFFF:FFFFFFFFFFFFFFFF:FFFF:F:FFFFFF
@FS10000125:26:BPA73017-1023:1:1101:12880:1600 1:N:0:2
TCGTCAACTTCGTCGAGTACGCTCAATAAAAAAGATCGGAAGAGC
+
FFFFFFFFFFFFFFFFFFFFFFFFFFFFFFFFFFFFFFFFFFFFF
@FS10000125:26:BPA73017-1023:1:1101:13060:1600 1:N:0:2
TTGACTGGACTTCGTCGAGTACGCTCAACCCACGAGATCGGAAGA
+
FFFFFFFFFFFFFFFFFFFFFFFFFFFFFFFFFFFFFFFFFFFFF
@FS10000125:26:BPA73017-1023:1:1101:13870:1600 1:N:0:2
CCGAAAACTTTCCGAGTACGCTCAAAGGAATAGATCGGAAGAGCA
+
FFFFF,FFFFFFFFFFF:FFFFFFF:FFFFFFFFFFFFFFFFFF,
@FS10000125:26:BPA73017-1023:1:1101:13990:1600 1:N:0:2
TTGCTAACTTCGTCGAGTACGCTCAAGATTTAAGATCGGAAGAGC
+
F,F::FF:FF:,FF,FFFFFFFFFFF,F::::FFFFFFFFFFFFF
@FS10000125:26:BPA73017-1023:1:1101:15830:1600 1:N:0:2
GCGTAAACTTCGTCGAGTACGCTCAAAATAGTAGATCGGAAGAGC
+
FFFFFFFFFFFFFFFFFFFFFFFFFFFFFFFFFFFFFFFFFFFFF
@FS10000125:26:BPA73017-1023:1:1101:1300:1610 1:N:0:2
TTGCAACTTCGTCGAGTACGCTCAATGACAGAGATCGGAAGAGCA
+
:FFFFFFFFFFFF:FF,FFFF:FF:FFFFFFF:FFFFFFFFFFFF
@FS10000125:26:BPA73017-1023:1:1101:1600:1610 1:N:0:2
GCGTAAACTTCGTCGAGTACGCTCAAAATATGAGATCGGAAGAGC
+
FFFFFFFFFFFFFFFFFFFFFFFFFFFFFFFFFFFFFFFFFFFFF
@FS10000125:26:BPA73017-1023:1:1101:1960:1610 1:N:0:2
TTGACTGGACTTCGTCGAGTACGCTCAACCGCCTAGATCGGAAGA
+
FFFFFFFFFFFFFFFFFFFFFFFFFFFFFFFFFFFFFFFFFFFFF
@FS10000125:26:BPA73017-1023:1:1101:1970:1610 1:N:0:2
CTGGTAACTTCGTCGAGTACGCTCAACGTGGAAGATCGGAAGAGC
+
FFFFFFFFFFFFFFFFFFFFFFFFFFFFFFFFFFFFFFFFFFFFF
@FS10000125:26:BPA73017-1023:1:1101:2610:1610 1:N:0:2
GCGGGAACTTCGTCGAGTACGCTCAACATATAAGATCGGAAGAGC
+
FFFFFFFFFFFFFFFFFFFFFFFFFFFFFFFFFFFFFFFFFFFFF
@FS10000125:26:BPA73017-1023:1:1101:2690:1610 1:N:0:2
TCGACCAACTTCGTCGAGTACGCTCAATTCAAAAGATCGGAAGAG
+
FFFFFFFFFFFFFFFFFFFFFFFFFFFFFFFFFFFFFFFFFFFFF
@FS10000125:26:BPA73017-1023:1:1101:3390:1610 1:N:0:2
TTGAACTTCGTCGAGTACGCTCAACAAGTTAGATCGGAAGAGCAC
+
FFFFFFFFFFFFFFFFFFFFFFFFFFFFFFFFFFFFFFFFFFFFF
@FS10000125:26:BPA73017-1023:1:1101:3950:1610 1:N:0:2
GGGTCAACTTCGTCGAGTACGCTCAAATTAACAGATCGGAAGAGC
+
FFFFFFFFFFFFFFFFFFFFFFFFFFFFFFFFFFFFFFFFFFFFF
@FS10000125:26:BPA73017-1023:1:1101:4990:1610 1:N:0:2
TTGAAAACTTCGTCGAGTACGCTCAATGGGGAAGATCGGAAGAGC
+
FFFFFFFFFFFFFFFFFFFFFFFFFFFFFFFFFFFFFFFFFFFFF
@FS10000125:26:BPA73017-1023:1:1101:5140:1610 1:N:0:2
TTGTAAACTTCGTCGAGTACGCTCAAATATGGAGATCGGAAGAGC
+
FFFFFFFFFFFFFFFFFFFFFFFFFFFFF:FFFFFFFFFFFFFFF
@FS10000125:26:BPA73017-1023:1:1101:5160:1610 1:N:0:2
TAGGTATCTTCGTCGAGTACGCTCAACAACGAAGATCGGAAGAGC
+
:FFFF,:,,,FFFFF:,:FFF,:::FFFFF,FFFF:F,F,FFF:F
@FS10000125:26:BPA73017-1023:1:1101:5480:1610 1:N:0:2
TCGAAAACTTCGTCGAGTACGCTCAAAAATGAAGATCGGAAGAGC
+
FFFFFFFFFFFFFFFFFFFFFFFFFFFFFFFFFFFFFFFFFFFFF
@FS10000125:26:BPA73017-1023:1:1101:5670:1610 1:N:0:2
TTGGGAACTTCGTCGAGTACGCTCAACTATAAAGATCGGAAGAGC
+
FFFFFFFFFFFFFFFFFFFFFFFFFFFFFFFFFFFFFFFFFFFFF
@FS10000125:26:BPA73017-1023:1:1101:5800:1610 1:N:0:2
TGTAAACTTCGTCGAGTACGCTCAACTAGGTAGATCGGAAGAGCA
+
FFFFFFFFFFFFFFFFFFFFFFFFFFFFFFFFFFFFFFFFFFFFF
@FS10000125:26:BPA73017-1023:1:1101:6000:1610 1:N:0:2
TTGCTAAACTTCGTCGAGTACGCTCAAAGTAACAGATCGGAAGAG
+
FFFFFFFFFFFFFFFFFFFFFFFFFFFFFFFFFFFFFFFFFFFFF
@FS10000125:26:BPA73017-1023:1:1101:6980:1610 1:N:0:2
CCTATAACTTCGTCGAGTACGCTCAAATTCAGAGATCGGAAGAGC
+
FFFFFFFFFFFFFFFFFFFFFFFFFFFFFFFFFFFFFFFFFFFFF
@FS10000125:26:BPA73017-1023:1:1101:7230:1610 1:N:0:2
GCGTAAACTTCGTCGAGTACGCTCAAAAACGGAGATCGGAAGAGC
+
FFFFFFFFFFFFFFFFFFFFFFFFFFFFFFFFFFFFFFFFFFFFF
@FS10000125:26:BPA73017-1023:1:1101:7970:1610 1:N:0:2
ACCGCAACTTCGTCGAGTACGCTCAATGAGTCAGATCGGAAGAGC
+
FFFFFFFFFFFFFFFFFFFFFFFFFFFFFFFFFFFFFFFFFFFFF
@FS10000125:26:BPA73017-1023:1:1101:8020:1610 1:N:0:2
TTGCGCAACTTCGTCGAGTACGCTCAAAGAACTAGATCGGAAGAG
+
FFFFFFFFFFFFFFFFFFFFFFFFFFFFFFFFFFFFFFFFFFFFF
@FS10000125:26:BPA73017-1023:1:1101:9870:1610 1:N:0:2
AGGACAACTTCGTCGAGTACGCTCAATCACAGAGATCGGAAGAGC
+
FFFFFFFFFFFFFFFFFFFFFFFFFFFFFFFFFFFFFFFFFFFFF
@FS10000125:26:BPA73017-1023:1:1101:10000:1610 1:N:0:2
CCGCGAACTTCGTCGAGTACGCTCAAGTGTTAAGATCGGAAGAGC
+
FFFFFFFFFFFFFFFFFFFFFFFFFFFFFFFFFFFFFFFFFFFFF
@FS10000125:26:BPA73017-1023:1:1101:10380:1610 1:N:0:2
TCTTGAACTTCGTCGAGTACGCTCAAGTATAAAGATCGGAAGAGC
+
FFFFFFFFFFFFFFFFFFFFFFFFFFFFFFFFFFFFFFFFFFFFF
@FS10000125:26:BPA73017-1023:1:1101:11050:1610 1:N:0:2
TCGGGGGAAATTTCGTCGAGTACGCTCAAATAGAAAGATCGGAAG
+
FFFFFFFFFFFFFFFFFFFFFFFFFFFFFFFFFFFFFFFFFFFFF
@FS10000125:26:BPA73017-1023:1:1101:11490:1610 1:N:0:2
TTGCCAACTTCGTCGAGTACGCTCAAATATAAAGATCGGAAGAGC
+
FFFFFFFFFFFFFFFFFFFFFFFFFFFFFFFFFFFFFFFFFFFFF
@FS10000125:26:BPA73017-1023:1:1101:12290:1610 1:N:0:2
TTGTCAATTTCGTCGAGTACGCTCAATACGGAAGATCGGAAGAGC
+
FFFFFFFFFFFFFFFFFFFFFFFFFFFFFFFFFFFFFFFFFFFFF
@FS10000125:26:BPA73017-1023:1:1101:12380:1610 1:N:0:2
TCGTAAACTTCGTCGAGTACGCTCAAGGCTAAAGATCGGAAGAGC
+
FFFFFFFFFFFFFFFFFFFFFFFFFFFFFFFFFFFFFFFFFFFFF
@FS10000125:26:BPA73017-1023:1:1101:13660:1610 1:N:0:2
GAGCTAACTTCGTCGAGTACGCTCAAGAATTTAGATCGGAAGAGC
+
FFFFFFFFFFFFFFFFFFFFFFFFFFFFFFFFFFFFFFFFFFFFF
@FS10000125:26:BPA73017-1023:1:1101:14560:1610 1:N:0:2
TTGTAACTTCGTCGAGTACGCTCAATAGCAAAGATCGGAAGAGCA
+
FFFFFFFFFFFFFFFFFFFFFFFFFFFFFFFFFFFFFFFFFFFFF
@FS10000125:26:BPA73017-1023:1:1101:14620:1610 1:N:0:2
TGGCCATCTTCGTCGAGTACGCTCAACTAACCAGATCGGAAGAGC
+
FFFFFFFFFFFFFFFFFFFFFFFFFFFFFFFFFFFFFFFFFFFFF
@FS10000125:26:BPA73017-1023:1:1101:15130:1610 1:N:0:2
GCGTGAACTTCGTCGAGTACGCTCAAATTATCAGATCGGAAGAGC
+
FFFFFFFFFFFFFFFFFFFFFFFFFFFFFFFFFFFFFFFFFFFFF
@FS10000125:26:BPA73017-1023:1:1101:15180:1610 1:N:0:2
TTTTAGGAACTTCGTCGAGTACGCTCAAAAATACAGATCGGAAGA
+
FFFFFFFFFFFFFFFFFFFFFFFFFFFFFFFFFFFFFFFFFFFFF
@FS10000125:26:BPA73017-1023:1:1101:15880:1610 1:N:0:2
TTGCAAACTTCGTCGAGTACGCTCAAGTCTATAGATCGGAAGAGC
+
FFFFFFFFFFFFFFFFFFFFFFFFFFFFFFFFFFFFFFFFFFFFF
@FS10000125:26:BPA73017-1023:1:1101:15910:1610 1:N:0:2
TTGACTGGACTTCGTCGAGTACGCTCAATAAAAAAGATCGGAAGA
+
FFFFFFFFFFFFFFFFFFFFFFFFFFFFFFFFFFFFFFFFFFFFF
@FS10000125:26:BPA73017-1023:1:1101:16150:1610 1:N:0:2
CAGTGAACTTCGTCGAGTACGCTCAAAAAAGTAGATCGGAAGAGC
+
FFFFFFFFFFFFFFFFFFFFFFFFFFFFFFFFFFFFFFFFFFFFF
@FS10000125:26:BPA73017-1023:1:1101:1300:1620 1:N:0:2
GCGGGAACTTCGTCGAGTACGCTCAAATTCATAGATCGGAAGAGC
+
:FFFFFFFFFFFFFFFFFFFFFFFFFFFFFFFFFFFFFFFFFFFF
@FS10000125:26:BPA73017-1023:1:1101:2230:1620 1:N:0:2
GAGCAACAACTTCGTCGAGTACGCTCAAAGTGTGAGATCGGAAGA
+
FFFFFFFFFFFFFFFFFFFFFFFFFFFFFFFFFFFFFFFFFFFFF
@FS10000125:26:BPA73017-1023:1:1101:2290:1620 1:N:0:2
TTGACTGGAGTTCGTCGAGTACGCTCAATCCTTAAGATCGGAAGA
+
FFFFFFFFFFFFFFFFFFFFFFFFFFFFFFFFFFFFFFFFFFFFF
@FS10000125:26:BPA73017-1023:1:1101:3300:1620 1:N:0:2
GCGATAACTTCGTCGAGTACGCTCAATGGAGCAGATCGGAAGAGC
+
FFFFFFFFFFFFFFFFFFFFFFFFFFFFFFFFFFFFFFFFFFFFF
@FS10000125:26:BPA73017-1023:1:1101:3430:1620 1:N:0:2
GCGGCAACTTCGTCGAGTACGCTCAAAGTTTGAGATCGGAAGAGC
+
FFFFFFFFFFFFFFFFFFFFFFFFFFFFFFFFFFFFFFFFFFFFF
@FS10000125:26:BPA73017-1023:1:1101:4040:1620 1:N:0:2
AGGCTCAACTTCGTCGAGTACGCTCAAAGTTTCAGATCGGAAGAG
+
FFFFFFFFFFFFFFFFFFFFFFFFFFFFFFFFFFFFFFFFFFFFF
@FS10000125:26:BPA73017-1023:1:1101:5180:1620 1:N:0:2
TCGGGAACTTCGTCGAGTACGCTCAAAGCTGTGAGATCGGAAGAG
+
FFFFFFFFFFFFFFFFFFFFFFFFFFFFFFFFFFFFFFFFFFFFF
@FS10000125:26:BPA73017-1023:1:1101:6130:1620 1:N:0:2
TTGAATGAACTTCGTCGAGTACGCTCAATTGAGTAGATCGGAAGA
+
FFFFFFFFFFFFFFFFFFFFFFFFFFFFFFFFFFFFFFFFFFFFF
@FS10000125:26:BPA73017-1023:1:1101:7670:1620 1:N:0:2
GGGCTAACTTCGTCGAGTACGCTCAATAACCAAGATCGGAAGAGC
+
FFFFFFFFFFFFFFFFFFFFFFFFFFFFFFFFFFFFFFFFFFFFF
@FS10000125:26:BPA73017-1023:1:1101:7900:1620 1:N:0:2
CTGCCAACTTCGTCGAGTACGCTCAATTATAGAGATCGGAAGAGC
+
FFFFFFFFFFFFFFFFFFFFFFFFFFFFFFFFFFFFFFFFFFFFF
@FS10000125:26:BPA73017-1023:1:1101:8230:1620 1:N:0:2
GCGCGAACTTCGTCGAGTACGCTCAAGTATATAGATCGGAAGAGC
+
FFFFFFFFFFFFFFFFFFFFFFFFFFFFFFFFFFFFFFFFFFFFF
@FS10000125:26:BPA73017-1023:1:1101:8790:1620 1:N:0:2
GCGCTAACTTCGTCGAGTACGCTCAACATAGTAGATCGGAAGAGC
+
FFFFFFFFFFFFFFFFFFFFFFFFFFFFFFFFFFFFFFFFFFFFF
@FS10000125:26:BPA73017-1023:1:1101:9110:1620 1:N:0:2
CCCCAACTTCGTCGAGTACGCTCAATAAATCAGATCGGAAGAGCA
+
FFFFFFFFFFFFFFFFFFFFFFFFFFFFFFFFFFFFFFFFFFFFF
@FS10000125:26:BPA73017-1023:1:1101:9600:1620 1:N:0:2
TCGCAAACTTCGTCGAGTACGCTCAATTGGTTAGATCGGAAGAGC
+
F:,:F:FFF:::,:F,:FFF:F,F,,FFFFFFFFFFF::FFFF:,
@FS10000125:26:BPA73017-1023:1:1101:9670:1620 1:N:0:2
TCGCATAACTTCGTCGAGTACGCTCAAGGCAGAAGATCGGAAGAG
+
FFFFFFFFFFFFFFFFFFFFFFFFFFFFFFFFFFFFFFFFFFFFF
@FS10000125:26:BPA73017-1023:1:1101:9900:1620 1:N:0:2
ACGCAACTTCGTCGAGTACGCTCAAAGTTTCAGATCGGAAGAGCA
+
FFFFFFFFFFFFFFFFFFFFFFFFFFFFFFFFFFFFFFFFFFFFF
@FS10000125:26:BPA73017-1023:1:1101:10270:1620 1:N:0:2
CCGTGGGAACTTCGTCGAGTACGCTCAAATTAAAAGATCGGAAGA
+
FFFFFFFFFFFFFFFFFFFFFFFFFFFFFFFFFFFFFFFFFFFFF
@FS10000125:26:BPA73017-1023:1:1101:10550:1620 1:N:0:2
TTGACTGGACTTCGTCGAGTACGCTCAATGCAGCAGATCGGAAGA
+
FF,FFFFFFFFFFFFFFFFFFFFFFFFFFFFFFFFFFFFFFFFFF
@FS10000125:26:BPA73017-1023:1:1101:10930:1620 1:N:0:2
TCTGGGAATTTCGTCGAGTACGCTCAAAGTATCAGATCGGAAGAG
+
FFFFFFFFFFFFFFFFFFFFFFFFFFFFFFFFFFFFFFFFFFFFF
@FS10000125:26:BPA73017-1023:1:1101:10970:1620 1:N:0:2
GCGGTAACTTCGTCTAGTACGCTCAATATACCAGATCGGAAGAGC
+
FFFFFFFFFFFFFFFFFFFFFFFFFFFFFFFFFFFFFFFFFFFFF
@FS10000125:26:BPA73017-1023:1:1101:12090:1620 1:N:0:2
TCGACTGGACTTCGTCGAGTACGCTCAACCGCTTAGATCGGAAGA
+
FFFFFFFFFFFFFFFFFFFFFFFFFFFFFFFFFFFFFFFFFFFFF
@FS10000125:26:BPA73017-1023:1:1101:12180:1620 1:N:0:2
TAGCAAACTTCGTCGAGTACGCTCAAATATACAGATCGGAAGAGC
+
,FFFFFFFFFFFFFFFFFFFFFFFFFFFFFFFFFFFFFFFFFFFF
@FS10000125:26:BPA73017-1023:1:1101:12940:1620 1:N:0:2
GAGCTAACTTCGTCGAGTACGCTCAAATCAAGAGATCGGAAGAGC
+
FFFFFFFFFFFFFFFFFFFFFFFFFFFFFFFFFFFFFFFFFFFFF
@FS10000125:26:BPA73017-1023:1:1101:13190:1620 1:N:0:2
TTGACTGGACTTCGTCGAGTACGCTCAACCGACCAGATCGGAAGA
+
FFFFFFFFFFFFFFFFFFFFFFFFFFFFFFFFFFFFFFFFFFFFF
@FS10000125:26:BPA73017-1023:1:1101:13490:1620 1:N:0:2
GCGATAACTTCGTCGAGTACGCTCAAACGGAAAGATCGGAAGAGC
+
,FF:FFFFFFFFFFF:FFFFFFFFF:FFFFFFFFFFFFFFFFFFF
@FS10000125:26:BPA73017-1023:1:1101:13650:1620 1:N:0:2
GCCGCGGTAACTTCGTCGAGTACGCTCAACCGAATAGATCGGAAG
+
FFFFFFFFFFFFFFFFFFFFFFFFFFFFFFFFFFFFFFFFFFFFF
@FS10000125:26:BPA73017-1023:1:1101:14740:1620 1:N:0:2
GCGTCAACTTCGTCGAGTACGCTCAAAACATGAGATCGGAAGAGC
+
FFFFFFFFFFFFFFFFFFFFFFFFFFFFFFFFFFFFFFFFFFFFF
@FS10000125:26:BPA73017-1023:1:1101:14940:1620 1:N:0:2
GCGTTAACTTCGTCGAGTACGCTCAATTGCATAGATCGGAAGAGC
+
FFFFFFFFFFFFFFFFFFFFFFFFFFFFFFFFFFFFFFFFFFFFF
@FS10000125:26:BPA73017-1023:1:1101:15680:1620 1:N:0:2
CCGGAAACTTCGTCGAGTACGCTCAAAAAAATAGATCGGAAGAGC
+
FFFFFFFFFFFFFFFFFFFFFFFFFFFFFFFFFFFFFFFFFFFFF
@FS10000125:26:BPA73017-1023:1:1101:15850:1620 1:N:0:2
TCGCAAACTTCGTCGAGTACGCTCAATGGATCAGATCGGAAGAGC
+
FFFFFFFFFFFFFFFFFFFFFFFFFFFFFFFFFFFFFFFFFFFFF
@FS10000125:26:BPA73017-1023:1:1101:16430:1620 1:N:0:2
TTGTTACCTTCGTCGAGTACGCTCAAAACAATAGATCGGAAGAGC
+
FFFFFFFFFFFFFFFFFFFFFFFFFFFFFFFFFFFFFFFFFFFFF
@FS10000125:26:BPA73017-1023:1:1101:1600:1630 1:N:0:2
TGGAAAACTTCGTCGAGTACGCTCAACTTACGAGATCGGAAGAGC
+
FFFFFFFFFFFFFFFFFFFFFFFFFFFFFFFFFFFFFFFFFFFFF
@FS10000125:26:BPA73017-1023:1:1101:2140:1630 1:N:0:2
TCGTTAACTTCGTCGAGTACGCTCAATATCCCAGATCGGAAGAGC
+
FFFFFFFFFFFFFFFFFFFFFFFFFFFFFFFFFFFFFFFFFFFFF
@FS10000125:26:BPA73017-1023:1:1101:2480:1630 1:N:0:2
GCGGTAACTTCGTCGAGTACGCTCAATTTCTTAGATCGGAAGAGC
+
FFFFFFFFFFFFFFFFFFFFFFFFFFFFFFFFFFFFFFFFFFFFF
@FS10000125:26:BPA73017-1023:1:1101:2650:1630 1:N:0:2
GGGATAATTTCGTCGAGTACGCTCAATGTCCTAGATCGGAAGAGC
+
FFFFFFFFFFFFFFFFFFFFFFFFFFFFFFFFFFFFFFFFFFFFF
@FS10000125:26:BPA73017-1023:1:1101:3080:1630 1:N:0:2
TCACCCAACTTCGTCGAGTACGCTCAAATCGTTAGATCGGAAGAG
+
FFF:FFFF::FF:FF,FFFF::FFF,FFFFF:FF:FFF:FFFFFF
@FS10000125:26:BPA73017-1023:1:1101:3260:1630 1:N:0:2
GCGATAACTTCGTCGAGTACGCTCAATGAAAGAGATCGGAAGAGC
+
FFFFFFFFFFFFFFFFFFFFFFFFFFFFFFFFFFFFFFFFFFFFF
@FS10000125:26:BPA73017-1023:1:1101:3850:1630 1:N:0:2
GCGAAAACTTCGTCGAGTACGCTCAAGACTATAGATCGGAAGAGC
+
FFFFFFFFFFFFFFFFFFFFFFFFFFFFFFFFFFFFFFFFFFFFF
@FS10000125:26:BPA73017-1023:1:1101:4610:1630 1:N:0:2
GCGAGAACTTCGTCGAGTACGCTCAATCATATAGATCGGAAGAGC
+
:FF:FFFFFFFFFFFFFFFFFFFFFFFFFF,FFFFFFFFFFFFFF
@FS10000125:26:BPA73017-1023:1:1101:4860:1630 1:N:0:2
TTGTGAACTTCGTCGAGTACGCTCAATAGATCAGATCGGAAGAGC
+
::FF:FFFFFFFFFFFFFFFFFFFF:FFFF:FFFFFFFFFFFFFF
@FS10000125:26:BPA73017-1023:1:1101:5260:1630 1:N:0:2
GCGCCAACTTCGTCGAGTACGCTCAAAGGTTCAGATCGGAAGAGC
+
FFFFFFFFFFFFFFFFFFFFFFFFFFFFFFF:FFFFFFFFFFFFF
@FS10000125:26:BPA73017-1023:1:1101:5420:1630 1:N:0:2
TTGGCAACTTCGTCGAGTACGCTCAAGTAAAAAGATCGGAAGAGC
+
:FFFFFFFFFFFFFFFFFFFFFFFFFFFFFFFFFFFFFFFFFFFF
@FS10000125:26:BPA73017-1023:1:1101:6060:1630 1:N:0:2
TCGGTAACTTCGTCGAGTACGCTCAAAAAAAAAGATCGGAAGAGC
+
,FFFFFFFFFFFFFFFFFFFFFFFFFFFFFFFFFFFFFFFFFFFF
@FS10000125:26:BPA73017-1023:1:1101:6200:1630 1:N:0:2
TTGACTGGACTTCGTCGAGTACGCTCAACCTCAGAGATCGGAAGA
+
FFFFFFFFFFFFFFFFFFFFFFFFFFFFFFFFFFFFFFFFFFFFF
@FS10000125:26:BPA73017-1023:1:1101:6320:1630 1:N:0:2
TTGGCTTAACTTCGTCGAGTACGCTCAAGCCTGCAGATCGGAAGA
+
FFFFFFFFFFFFFFFFFFFFFFFFFFFFFFFFFFFFFFFFFFFFF
@FS10000125:26:BPA73017-1023:1:1101:6390:1630 1:N:0:2
TTACAAACTTCGTCGAGTACGCTCAAGACGCAAGATCGGAAGAGC
+
FFFFFFFFFFFFFFFFFFFFFFFFFFFFFFFFFFFFFFFFFFFFF
@FS10000125:26:BPA73017-1023:1:1101:6630:1630 1:N:0:2
TGTGAAACTTCGTCGAGTACGCTCAACAGTTAAGATCGGAAGAGC
+
FFFFFFFFFFFFFFFFFFFFFFFFFFFFFFFFFFFFFFFFFFFFF
@FS10000125:26:BPA73017-1023:1:1101:8270:1630 1:N:0:2
TTATGGAACTTCGTCGAGTACGCTCAATGGTTGAGATCGGAAGAG
+
FFFFFFFFFFFFFFFFFFFFFFFFFFFFFFFFFFFFFFFFFFFFF
@FS10000125:26:BPA73017-1023:1:1101:8420:1630 1:N:0:2
TTGACTGGACTTCGTCGAGTACGCTCAAGCAATAAGATCGGAAGA
+
FFFFFFFFFFFFFFFFFFFFFFFFFFFFFFFFFFFFFFFFFFFFF
@FS10000125:26:BPA73017-1023:1:1101:9640:1630 1:N:0:2
CTGACTGGACTTCGTCGAGTACGCTCAAAAGTTTAGATCGGAAGA
+
:FFFFFFFFF,,FFFF:FF:FFF::FF:F,:,:F:FF,:F:FF,F
@FS10000125:26:BPA73017-1023:1:1101:10700:1630 1:N:0:2
TTGAACTTCGTCGAGTACGCTCAACACCAGAGATCGGAAGAGCAC
+
FFFFFFFFFFFFFFFFFFFFFFFFFFFFFFFFFFFFFFFFFFFFF
@FS10000125:26:BPA73017-1023:1:1101:10840:1630 1:N:0:2
TTGACTGGACTTCGTCGAGTACGCTCAATCCCCCGAGATCGGAAG
+
FFFFFFFFFFFFFFFFFFFFFFFFFFFFFFFFFFFFFFFFFFFFF
@FS10000125:26:BPA73017-1023:1:1101:11170:1630 1:N:0:2
TTGACGGAACTTCGTCGAGTACGCTCAACCAACGAGATCGGAAGA
+
FFFFFF:FF:F:F:,::FF:FFF,::F,FFF::FF,:::,F,,,F
@FS10000125:26:BPA73017-1023:1:1101:11200:1630 1:N:0:2
TCAAGAACTTCGTCGAGTACGCTCAATATGAGAGATCGGAAGAGC
+
FFFFFF,FFFFFFFFFFFFFFFFFF:FF:F:FF:FFFFFFFFFFF
@FS10000125:26:BPA73017-1023:1:1101:11450:1630 1:N:0:2
TGTTCGTCGAGTACGCTCAACCTCGAAGATCGGAAGAGCACACGT
+
F,FFFFFF:F:FFFFFFFFFF:FFFF,FFF:FFFFFFFFFFFFF:
@FS10000125:26:BPA73017-1023:1:1101:11590:1630 1:N:0:2
TCTTCGTCGAGTACGCTCAAATTTCCAGATCGGAAGAGCACACGT
+
FFFFFFFFFFFFFFFFFFFFFFFFFFFFFFFFFFFFFFFFFFFFF
@FS10000125:26:BPA73017-1023:1:1101:11650:1630 1:N:0:2
GTTATGTAACTTCGTCGAGTACGCTCAAGCTAGTAGATCGGAAGA
+
FFFFFFFFFFFFFFFFFFFFFFFFFFFFFFFFFF,FFFFFFFFFF
@FS10000125:26:BPA73017-1023:1:1101:11750:1630 1:N:0:2
CCGCAAACTTCGTCGAGTACGCTCAAAGCATTAGATCGGAAGAGC
+
FFFFFFFFFFFFFFFFFFFFFFFFFFFFFFFFFFFFFFFFFFFFF
@FS10000125:26:BPA73017-1023:1:1101:13200:1630 1:N:0:2
TTGCAGTTAACTTCGTCGAGTACGCTCAATTAACAAGATCGGAAG
+
FFFFFFFFFFFFFFFFFFFFFFFFFFFFFFFFFFFFFFFFFFFFF
@FS10000125:26:BPA73017-1023:1:1101:13330:1630 1:N:0:2
TCGGAAACTTCGTCGAGTACGCTCAATAGACAAGATCGGAAGAGC
+
FFFFFFFFFFFFFFFFFFFFFFFFFFFFFFFFFFFFFFFFFFFFF
@FS10000125:26:BPA73017-1023:1:1101:13590:1630 1:N:0:2
CCGTAATCTTCGTCGAGTACGCTCAATTGTGGAGATCGGAAGAGC
+
FFF,FF:FFFFFFFFFFFFFFFFFFF:FFFF,FFFFFFFFFFFFF
@FS10000125:26:BPA73017-1023:1:1101:14350:1630 1:N:0:2
TCGCGCAAACTTCGTCGAGTACGCTCAAGTTATAAGATCGGAAGA
+
FFFFFFFFFFFFFFFFFFFFFFFFFFFFFFFFFFFFFFFFFFFFF
@FS10000125:26:BPA73017-1023:1:1101:14630:1630 1:N:0:2
TTGACTGGACTTCGTCGAGTACGCTCAAAACCATAGATCGGAAGA
+
FFFFFFFFFFFFFFFFFFFFFFFFFFFFFFFFFFFFFFFFFFFFF
@FS10000125:26:BPA73017-1023:1:1101:14670:1630 1:N:0:2
GTGAACTTCGTCGAGTACGCTCAATTAGTGAGATCGGAAGAGCAC
+
FFFFFFFFFFFFFFFFFFFFFFFFFFFFFFFFFFFFFFFFFFFFF
@FS10000125:26:BPA73017-1023:1:1101:14800:1630 1:N:0:2
CCGTAAACTTCGTCGAGTACGCTCAAGTCGTGAGATCGGAAGAGC
+
FFFFFFFFFFFFFFFFFFFFFFFFFFFFFFFFFFFFFFFFFFFFF
@FS10000125:26:BPA73017-1023:1:1101:1140:1640 1:N:0:2
TAGGAACTTCGTCGAGTACGCTCAAACTTGAAGATCGGAAGAGCA
+
FFFFFFFFFFFFFFFFFFFFFFFFFFFFFFFFFFFFFFFFFFFFF
@FS10000125:26:BPA73017-1023:1:1101:1190:1640 1:N:0:2
TGTAACTTCGTCGAGTACGCTCAATCGCGCAGATCGGAAGAGCAC
+
FFFF:FFFFFFFFFFFFFFFFFFFFFFF:F:FFFFFFFFFFFFFF
@FS10000125:26:BPA73017-1023:1:1101:1280:1640 1:N:0:2
CCGGAAACTTCGTCGAGTACGCTCAAACTCAGAGATCGGAAGAGC
+
FFFFFFFFFFFFFFFFFFFFFFFFFFFFFFFFFFFFFFFFFFFFF
@FS10000125:26:BPA73017-1023:1:1101:2540:1640 1:N:0:2
TTGCCAACTTCGTCGAGTACGCTCAAGAAGTCAGATCGGAAGAGC
+
FFFFFFFFFFFFFFFFFFFFFFFFFFFFFFFFFFFFFFFFFFFFF
@FS10000125:26:BPA73017-1023:1:1101:2920:1640 1:N:0:2
ACGAAACTTCGTCGAGTACGCTCAACAAAACAGATCGGAAGAGCA
+
FFFFFFFFFFFFFFFFFFFFFFFFFFFFFFFFFFFFFFFFFFFFF
@FS10000125:26:BPA73017-1023:1:1101:2980:1640 1:N:0:2
TTTTTTAACTTCGTCGAGTACGCTCAATAATTAAGATCGGAAGAG
+
FFFFFFFFFFFFFFFFFFFFFFFFFFFFFFFFFFFFFFFFFFFFF
@FS10000125:26:BPA73017-1023:1:1101:3140:1640 1:N:0:2
TCGTCGAGTACGCTCAACACTAAAGATCGGAAGAGCACACGTCTG
+
FFFFFFFFFFFFFFFFFFFFFFFFFFFFFFFFFFFFFFFFFFFFF
@FS10000125:26:BPA73017-1023:1:1101:3630:1640 1:N:0:2
ACGGCAACTTCGTCGAGTACGCTCAATGTAATAGATCGGAAGAGC
+
FFFFFFFFFFFFFFFFFFFFFFFFFFFFFFFFFFFFFFFFFFFFF
@FS10000125:26:BPA73017-1023:1:1101:6820:1640 1:N:0:2
TCAGTAACTTCGTCGAGTACGCTCAAACTAGCAGATCGGAAGAGC
+
FFFFFFFFFFFFFFFFFFFFFFFFFFFFFFFFFFFFFFFFFFFFF
@FS10000125:26:BPA73017-1023:1:1101:7070:1640 1:N:0:2
TTGACTGGAGTTCAGACATGAGTAGATCGGAAGAGCACACGTCTG
+
FFFFFFFFFFFFFFFFFFFFFFFFFFFFFFFFFFFFFFFFFFFFF
@FS10000125:26:BPA73017-1023:1:1101:7100:1640 1:N:0:2
ACGGAAACTTCGTCGAGTACGCTCAAGTCTCAAGATCGGAAGAGC
+
FFFFFFFFFFFFFFFFFFFFFFFFFFFFFFFFFFFFFFFFFFFFF
@FS10000125:26:BPA73017-1023:1:1101:7330:1640 1:N:0:2
GCGGTAACTTCGTCGAGTACGCTCAAACACTATAGATCGGAAGAG
+
FFFFFFFFFFFFFFFFFFFFFFFFFFFFFFFFFFFFFFFFFFFFF
@FS10000125:26:BPA73017-1023:1:1101:8040:1640 1:N:0:2
GATAGGGAACTTCGTCGAGTACGCTCAAAGTATGAGATCGGAAGA
+
FFFFFFFFFFFFFFFFFFFFFFFFFFFFFFFFFFFFFFFFFFFFF
@FS10000125:26:BPA73017-1023:1:1101:8270:1640 1:N:0:2
CCCTTAACTTCGTCGAGTACGCTCAAAAGGTTAGATCGGAAGAGC
+
FFFFFFFFFFFFFFFFFFFFFFFFFFFFFFFFFFFFFFFFFFFFF
@FS10000125:26:BPA73017-1023:1:1101:8640:1640 1:N:0:2
TTTGGCTAACTTCGTCGAGTACGCTCAATACATGAGATCGGAAGA
+
FFFFFFFFFFFFFFFFFFFFFFFFFFFFFFFFFFFFFFFFFFFFF
@FS10000125:26:BPA73017-1023:1:1101:8870:1640 1:N:0:2
TTGTAGAACTTCGTCGAGTACGCTCAATTTGATAGATCGGAAGAG
+
FFFFFFFFFFFFFFFFFFFFFFFFFFFFFFFFFFFFFFFFFFFFF
@FS10000125:26:BPA73017-1023:1:1101:9530:1640 1:N:0:2
CCGCAAACTTCGTCGAGTACGCTCAAACATGTAGATCGGAAGAGC
+
FFFFFFFFFFFFFFFFFFFFFFFFFFFFFFFFFFFFFFFFFFFFF
@FS10000125:26:BPA73017-1023:1:1101:10110:1640 1:N:0:2
TCGACTGGACTTCGTCGAGTACGCTCAACCGGAAAGATCGGAAGA
+
FFF,FF:F:FFFFFFF:F,F:FF:F:FFFF:FFF::FF:FFFF:F
@FS10000125:26:BPA73017-1023:1:1101:10360:1640 1:N:0:2
TCTTGAACTTCGTCGAGTACGCTCAAGTATAAAGATCGGAAGAGC
+
FFFFFFFFFFFFFFFFFFFFFFFFFFFFFFFFFFFFFFFFFFFFF
@FS10000125:26:BPA73017-1023:1:1101:10680:1640 1:N:0:2
TTGACGAACTTCGTCGAGTACGCTCAAATATGGAGATCGGAAGAG
+
FFFFFFFFFFFFFFFFFFFFFFFFFFFFFFFFFFFFFFFFFFFFF
@FS10000125:26:BPA73017-1023:1:1101:10830:1640 1:N:0:2
TCGCAAACTTCGTCGAGTACGCTCAATTCTAGAGATCGGAAGAGC
+
FF:FFFFFFFFFFFFFFFFFFFFFFFFFFFFFFFFFFFFFFFFFF
@FS10000125:26:BPA73017-1023:1:1101:11000:1640 1:N:0:2
TCTACAACTTCGTCGAGTACGCTCAAGGTTCCAGATCGGAAGAGC
+
FFFFFFFFFFFFFFF:FFFFFFFF::FFFFFFFFFFFFFFFFFFF
@FS10000125:26:BPA73017-1023:1:1101:11290:1640 1:N:0:2
ACCAAAACTTCGTCGAGTACGCTCAAACAGGAAGATCGGAAGAGC
+
FFFFFFFFFFFFFFFFFFFFFFFFFFFFFFFFFFFFFFFFFFFFF
@FS10000125:26:BPA73017-1023:1:1101:11390:1640 1:N:0:2
CCGGGAACTTCGTCGAGTACGCTCAATAGTGAAGATCGGAAGAGC
+
FFFFFFFFFFFFFFFFFFFFFFFFFFFFFFFFFFFFFFFFFFFFF
@FS10000125:26:BPA73017-1023:1:1101:11490:1640 1:N:0:2
TTGACTGGACTTCGTCGAGTACGCTCAATTTAAAAGATCGGAAGA
+
FFFFFFFFFFFFFFFFFFFFFFFFFFFFFFFFFFFFFFFFFFFFF
@FS10000125:26:BPA73017-1023:1:1101:11700:1640 1:N:0:2
TCGACAACTTCGTCGAGTACGCTCAATTTTCGAGATCGGAAGAGC
+
FFFFFFFFFFFFFFFFFFFFFFFFFFFFFFFFFFFFFFFFFFFFF
@FS10000125:26:BPA73017-1023:1:1101:13870:1640 1:N:0:2
GCTTACTTCGTCGAGTACGCTCAACCTTATAGATCGGAAGAGCAC
+
,FFF,F:::::F:,FFFF:FFF:,F,:FFF,,FF,::FF:FFFFF
@FS10000125:26:BPA73017-1023:1:1101:15020:1640 1:N:0:2
TCTTCGTCGAGTACGCTCAATACGTGAGATCGGAAGAGCACACGT
+
FFFFFFFFFFFFFFFFFFFFFFFFFFFFFFFFFFFFFFFFFFFFF
@FS10000125:26:BPA73017-1023:1:1101:16160:1640 1:N:0:2
GAGGAAACTTCGTCGAGTACGCTCAACCCTAGAGATCGGAAGAGC
+
FFFF:FFFFFFFFFFFFFFFFFFFFFFFFFFFFFFFFFFFFFFFF
@FS10000125:26:BPA73017-1023:1:1101:16340:1640 1:N:0:2
TTGGCAACTTCGTCGAGTACGCTCAAAGTTGCAGATCGGAAGAGC
+
FFFFFFFFFFFFFFFFFFFFFFFFFFFFFFFFFFFFFFFFFFFFF
@FS10000125:26:BPA73017-1023:1:1101:2470:1650 1:N:0:2
GCGGTAACTTCGTCGAGTACGCTCAATTTCTTAGATCGGAAGAGC
+
FFFFFFFFFFFFFFFFFFFFFFFFFFFFFFFFFFFFFFFFFFFFF
@FS10000125:26:BPA73017-1023:1:1101:3040:1650 1:N:0:2
CACCAAACTTCGTCGAGTACGTCAAATTATGAGATCGGAAGAGCA
+
:FF::FFF:FFFFFFF::FFFFFFF,:FFFFFF:,FFF,F:::FF
@FS10000125:26:BPA73017-1023:1:1101:3640:1650 1:N:0:2
TTGCTAACTTCGTCGAGTACGCTCAACGTTGTAGATCGGAAGAGC
+
FFFFFFFFFFFFFFFFFFFFFFFFFFFFFFFFFFFFFFFFFFFFF
@FS10000125:26:BPA73017-1023:1:1101:4040:1650 1:N:0:2
GCGACAACTTCGTCGAGTACGCTCAAAAGTTAAGATCGGAAGAGC
+
FFFFFFFFFFFFFFFFFFFFFFFFFFFFFFFFFFFFFFFFFFFFF
@FS10000125:26:BPA73017-1023:1:1101:4610:1650 1:N:0:2
GGGATAACTTCGTCGAGTACGCTCAATCGTCGAGATCGGAAGAGC
+
FFFFFFFFFFFFFFFFFFFFFFFFFFFFFFFFFFFFFFFFFFFFF
@FS10000125:26:BPA73017-1023:1:1101:4840:1650 1:N:0:2
AGGTTCGGAACTTCGTCGAGTACGCTCAAAGGATGAGATCGGAAG
+
FFFFFFFFFFFFFFFFFFFFFFFFFFFFFFFFFFFFFFFFFFFFF
@FS10000125:26:BPA73017-1023:1:1101:4880:1650 1:N:0:2
CCGGTAACTTCGTCGAGTACGCTCAACTAGAAAGATCGGAAGAGC
+
FFFFFFFFFFFFFFFFFFFFFFFFFFFFFFFFFFFFFFFFFFFFF
@FS10000125:26:BPA73017-1023:1:1101:5180:1650 1:N:0:2
TTTACAACTTCGTCGAGTACGCTCAATCACATAGATCGGAAGAGC
+
FFFFFFFFFFFFFFFFFFFFFFFFFFFFFFFFFFFFFFFFFFFFF
@FS10000125:26:BPA73017-1023:1:1101:5960:1650 1:N:0:2
CCGATAACTTCGTCGAGTACGCTCAAAAGACAAGATCGGAAGAGC
+
FFFFFFFFFFFFFFFFFFFFFFFFFFFFFFFFFFFFFFFFFFFFF
@FS10000125:26:BPA73017-1023:1:1101:6710:1650 1:N:0:2
GCGTGAACTTCGTCGAGTACGCTCAACTGACAAGATCGGAAGAGC
+
:FFFFFFFFFFFFFFFFFFFFFFFFFFFFFFFFFFFFFFFFFFFF
@FS10000125:26:BPA73017-1023:1:1101:7950:1650 1:N:0:2
TTGACTGGACTTCGTCGAGTACGCTCAACCAAATAGATCGGAAGA
+
FFFFFFFFFFFFFFFFFFFFFFFFFFFFFFFFFFFFFFFFFFFFF
@FS10000125:26:BPA73017-1023:1:1101:8150:1650 1:N:0:2
ACGGTGTAACTTCGTCGAGTACGCTCAATTTTACAGATCGGAAGA
+
FFFFFFFFFFFFFFFFFFFFFFFFFFFFFFFFFFFFFFFFFFFFF
@FS10000125:26:BPA73017-1023:1:1101:8450:1650 1:N:0:2
TCGTCAACTTCGTCGAGTACGCTCAATTAATGAGATCGGAAGAGC
+
FFFFFFFFFFFFFFFFFFFFFFFFFFFFFFFFFFFFFFFFFFFFF
@FS10000125:26:BPA73017-1023:1:1101:9190:1650 1:N:0:2
TTGGCAACTTCGTCGAGTACGCTCAAATGGTAAGATCGGAAGAGC
+
FFFFFFFFFFFFFFFFFFFFFFFFFFFFFFFFFFFFFFFFFFFFF
@FS10000125:26:BPA73017-1023:1:1101:10310:1650 1:N:0:2
TTGTTAACTTCGTCGAGTACGCTCAAGAGAATAGATCGGAAGAGC
+
FFFFFFFFFFFFFFFFFFFFFFFFFFFFFFFFFFFFFFFFFFFFF
@FS10000125:26:BPA73017-1023:1:1101:10360:1650 1:N:0:2
TCGGCAACTTCGTCGAGTACGCTCAATATAACAGATCGGAAGAGC
+
FFFFFFFFFFFFFFFFFFFFFFFFFFFFFFFFFFFFFFFFFFFFF
@FS10000125:26:BPA73017-1023:1:1101:10430:1650 1:N:0:2
AATTTTTTGAGCTTCGTCGAGTACGCTCAACAATGCAGATCGGAA
+
FFFFFFFFFFFFFFFFFFFFFFFFFFFFFFFFFFFFFFFFFFFFF
@FS10000125:26:BPA73017-1023:1:1101:10900:1650 1:N:0:2
TCTCATAACTTCGTCGAGTACGCTCAATGAATGAGATCGGAAGAG
+
FFFFFFFFFFFFFFFFFFFFFFFFFFFFFFFFFFFFFFFFFFFFF
@FS10000125:26:BPA73017-1023:1:1101:11100:1650 1:N:0:2
TCGCCAACTTCGTCGAGTACGCTCATGATGTGAGATCGGAAGAGC
+
,F:FFF,FFF:,FF,:F:F:FFFFF,::F,F,:FF:,FFF:FF:,
@FS10000125:26:BPA73017-1023:1:1101:11720:1650 1:N:0:2
GAGTGAACTTCGTCGAGTACGCTCAAGTAGAAAGATCGGAAGAGC
+
FFFFFFFFFFFFFFFFFFFFFFFFFFFFFFFFFFFFFFFFFFFFF
@FS10000125:26:BPA73017-1023:1:1101:12540:1650 1:N:0:2
TTGTAGAACTTCGTCGAGTACGCTCAAGCCGTTAGATCGGAAGAG
+
FFFFFFFFFFFFFFFFFFFFFFFFFFFFFFFFFFFFFFFFFFFFF
@FS10000125:26:BPA73017-1023:1:1101:12620:1650 1:N:0:2
ACTAAGATCGGAAGAGCACACGTCTGAACTCCAGTCACCGAATTG
+
FFFFFFFFFFFFFFFFFFFFFFFFFFFFFFFFFFFFFFFFFFFFF
@FS10000125:26:BPA73017-1023:1:1101:13260:1650 1:N:0:2
TTGGAACTTCGTCGAGTACGCTCAAGGATATAGATCGGAAGAGCA
+
FFFFFFFFFFFFFFFFFFFFFFFFFFFFFFFFFFFFFFFFFFFFF
@FS10000125:26:BPA73017-1023:1:1101:13270:1650 1:N:0:2
GCGTTAACTTCGTCGAGTACGCTCAAAATGAGAGATCGGAAGAGC
+
FFFFFFFFFFFFFFFFFFFFFFFFFFFFFFFFFFFFFFFFFFFFF
@FS10000125:26:BPA73017-1023:1:1101:13580:1650 1:N:0:2
GCGAAAACTTCGTCGAGTACGCTCAATGCACGAGATCGGAAGAGC
+
FFFFFFFFFFFFFFFFFFFFFFFFFFFFFFFFFFFFFFFFFFFFF
@FS10000125:26:BPA73017-1023:1:1101:15570:1650 1:N:0:2
TTGACTGGACTTCGTCGAGTACGCTCAAACCCACAGATCGGAAGA
+
FFFFFFFFFFFFFFFFFFFFFFFFFFFFFFFFFFFFFFFFFFFFF
@FS10000125:26:BPA73017-1023:1:1101:16270:1650 1:N:0:2
GCGTTATCTTCGTCGAGTACGCTCAAGCACTAAGATCGGAAGAGC
+
FFFFFFFFFFFFFFFFFFFFFFFFFFFFFFFFFFFFFFFFFFFFF
@FS10000125:26:BPA73017-1023:1:1101:1410:1660 1:N:0:2
GGGATAACTTCGTCGAGTACGCTCAAGGAGTTAGATCGGAAGAGC
+
,:FFFFFFFFFFFFFFFFFFFFFFFFFF:FF:FFFFFFFFFFFFF
@FS10000125:26:BPA73017-1023:1:1101:2180:1660 1:N:0:2
TAGTTAACTTCGTCGAGTACGCTCAATATTATAGATCGGAAGAGC
+
FFFFFFFFFFFFFFFFFFFFFFFFFFFFFFFFFFFFFFFFFFFFF
@FS10000125:26:BPA73017-1023:1:1101:4500:1660 1:N:0:2
TTGAAGAACTTCGTCGAGTACGCTCAATGAGATAGATCGGAAGAG
+
FFFFFFFFFFFFFFFFFFFFFFFFFFFFFFFFFFFFFFFFFFFFF
@FS10000125:26:BPA73017-1023:1:1101:4640:1660 1:N:0:2
GAGTCTACTTCGTCGAGTACGCTCAAGATCTAAGATCGGAAGAGC
+
FF,:,,F:FF::F::F:,,:F,,,F,F,,:,:F,F:F,:,:FF,F
@FS10000125:26:BPA73017-1023:1:1101:6090:1660 1:N:0:2
TCGGTAACTTCGTCGAGTACGCTCAAATGTCTAGATCGGAAGAGC
+
FFFFFFFFFFFFFFFFFFFFFFFFFFFFFFFFFFFFFFFFFFFFF
@FS10000125:26:BPA73017-1023:1:1101:6250:1660 1:N:0:2
TGGAAACTTCGTCGAGTACGCTCAATTTTAAAGATCGGAAGAGCA
+
FFFFFFFFFFFFFFFFFFFFFFFFFFFFFFFFFFFFFFFFFFFFF
@FS10000125:26:BPA73017-1023:1:1101:6770:1660 1:N:0:2
CTGAAAACTTCGTCGAGTACGCTCAATAAACAAGATCGGAAGAGC
+
FFFFFFFFFFFFFFFFFFFFFFFFFFFFFFFFFFFFFFFFFFFFF
@FS10000125:26:BPA73017-1023:1:1101:7290:1660 1:N:0:2
TTGACTGGACTTCGTCGAGTACGCTCAATGAACAAGATCGGAAGA
+
FFFFFFFFFFFFFFFFFFFFFFFFFFFFFFFFFFFFFFFFFFFFF
@FS10000125:26:BPA73017-1023:1:1101:8770:1660 1:N:0:2
TTTGCAGAACTTCGTCGAGTACGCTCAACAGACTAGATCGGAAGA
+
FFFFFFFFFFFFFFFFFFFFFFFFFFFFFFFFFFFFFFFFFFFFF
@FS10000125:26:BPA73017-1023:1:1101:8900:1660 1:N:0:2
TCGTAAACTTCGTCGAGTACGCTCAACACTGTAGATCGGAAGAGC
+
,FF:FFFFF:F::FF:FFFFFFFF,FFFFFF,FFF:FFFFF:FFF
@FS10000125:26:BPA73017-1023:1:1101:8960:1660 1:N:0:2
ACTGAAACTTCGTCGAGTACGCTCAAGAAAAAAGATCGGAAGAGC
+
FFFFFFFFFFFFFFFFFFFFFFFFFFFFFFFFFFFFFFFFFFFFF
@FS10000125:26:BPA73017-1023:1:1101:9170:1660 1:N:0:2
TCGGGAACTTCGTCGAGTACGCTCAAATATTGAGATCGGAAGAGC
+
FFFFFFFFFFFFFFFFFFFFFFFFFFFFFFFFFFFFFFFFFFFFF
@FS10000125:26:BPA73017-1023:1:1101:9240:1660 1:N:0:2
TTGCCAACTTCGTCGAGTACGCTCAACTAGAAAGATCGGAAGAGC
+
FFFFFFFFFFFFFFFFFFFFFFFFFFFFFFFFFFFFFFFFFFFFF
@FS10000125:26:BPA73017-1023:1:1101:9420:1660 1:N:0:2
TCGTCAACTTCGTCGAGTACGCTCAATGCCCTAGATCGGAAGAGC
+
FFFFFFFFFFFFFFFFFFFFFFFFFFFFFFFFFFFFFFFFFFFFF
@FS10000125:26:BPA73017-1023:1:1101:9570:1660 1:N:0:2
TTGGACGAACTTCGTCGAGTACGCTCAACATGTCAGATCGGAAGA
+
FFFFFFFFFFFFFFFFFFFFFFFFFFFFFFFFFFFFFFFFFFFFF
@FS10000125:26:BPA73017-1023:1:1101:10180:1660 1:N:0:2
TCGTTAACTTCGTCGAGTACGATCAATTAATAAGATCGGAAGAGC
+
FFFFFFFFFFFFFFFFFFFFFFFFFFFFFFFFFFFFFFFFFFFFF
@FS10000125:26:BPA73017-1023:1:1101:10220:1660 1:N:0:2
CCGATAACTTCGTCGAGTACGCTCAAAACTATAGATCGGAAGAGC
+
FFFFFFFFFFFFFFFFFFFFFFFFFFFFFFFFFFFFFFFFFFFFF
@FS10000125:26:BPA73017-1023:1:1101:11590:1660 1:N:0:2
TTGACTGGACTTCGTCGAGTACGCTCAAGATCATAGATCGGAAGA
+
FFFFFFFFFFFFFFFFFFFFFFFFFFFFFFFFFFFFFFFFFFFFF
@FS10000125:26:BPA73017-1023:1:1101:12420:1660 1:N:0:2
GGGGCAGAACTTCGTCGAGTACGTCAACATGTGAGATCGGAAGAG
+
FFFFFFFFFFFFFFFFFFFFFFFFFFFFFFFFFFFFFFFFFFFFF
@FS10000125:26:BPA73017-1023:1:1101:13030:1660 1:N:0:2
TCGCAAACTTCGTCGAGTACGCTCAAGCCTTCAGATCGGAAGAGC
+
FFFFFFFFFFFFFFFFFFFFFFFFFFFFFFFFFFFFFFFFFFFFF
@FS10000125:26:BPA73017-1023:1:1101:13160:1660 1:N:0:2
TCGCAAACTTCGTCGAGTACGCTCAAATGAAAAGATCGGAAGAGC
+
FFFFF:F,,FF,,F,F:::,,:::,FF,:FF:,,F:,,FFF:F,F
@FS10000125:26:BPA73017-1023:1:1101:13410:1660 1:N:0:2
TCACTTCGTCGAGTACGCTCAACGGAACAGATCGGAAGAGCACAC
+
FFFFFFFFFFFFFFFFFFFFFFFFFFFFFFFFFFFFFFFFFFFFF
@FS10000125:26:BPA73017-1023:1:1101:13670:1660 1:N:0:2
GGGTTAACTTCGTCGAGTACGCTCAATCAGTAAGATCGGAAGAGC
+
FFFFFFFFFFFFFFFFFFFFFFFFFFFFFFFFFFFFFFFFFFFFF
@FS10000125:26:BPA73017-1023:1:1101:13780:1660 1:N:0:2
TTGCAAACTTCGTCGAGTACGCTCAACCAACAAGATCGGAAGAGC
+
FFFFFF:FF:FFFFFFFFFFFFFFFFFFFFFFF:FFFFFFFFFFF
@FS10000125:26:BPA73017-1023:1:1101:14770:1660 1:N:0:2
TTTGGAACTTTGTCGAGTACGCTCAAGACCGCAGATCGGAAGAGC
+
FFFFFFFFFFFFFFFFFFFFFFFFFFFFFFFFFFFFFFFFFFFFF
@FS10000125:26:BPA73017-1023:1:1101:15250:1660 1:N:0:2
TTACAACTTCGTCGAGTACGCTCAATGCAGTAGATCGGAAGAGCT
+
,FFF,FF,F,,F:,F:::,,::,,FF,FF:,F,F::,FFF:F,F,
@FS10000125:26:BPA73017-1023:1:1101:15340:1660 1:N:0:2
GGTCAAACTTCGTCGAGTACGCTCAATAATCCAGATCGGAAGAGC
+
,FFFFFFFF:FFFFFFFFFFFFFFF:FFFFFFFFFFFFFFFFFFF
@FS10000125:26:BPA73017-1023:1:1101:15920:1660 1:N:0:2
TCGAACTTCGTCGAGTACGCTCAAACAAGTAGATCGGAAGAGCAC
+
FFFFFFFFFFFFFFFFFFFFFFFFFFFFFFFFFFFFFFFFFFFFF
@FS10000125:26:BPA73017-1023:1:1101:2480:1670 1:N:0:2
TAGGAAACTTCGTCGAGTACGCTCAATTGACAAGATCGGAAGAGC
+
FFFFFFFFFFFFFFFFFFFFFFFFFFFFFFFFFFFFFFFFFFFFF
@FS10000125:26:BPA73017-1023:1:1101:2810:1670 1:N:0:2
CCGCAAACTTCGTCAAGTACGCTCAACGGATAAGATCGGAAGAGC
+
FFFFFFFFFFFFFFFFFFFFFFFFFFFFFFFFFFFFFFFFFFFFF
@FS10000125:26:BPA73017-1023:1:1101:2840:1670 1:N:0:2
TCGTAAACTTCGTCGAGTACGCTCAAGTATGTAGATCGGAAGAGC
+
FFFFFFFFFFFFFFFFFFFFFFFFFFFFFFFFFFFFFFFFFFFFF
@FS10000125:26:BPA73017-1023:1:1101:4330:1670 1:N:0:2
GCGGGAACTTCGTCGAGTACGCTCAAGGACCTAGATCGGAAGAGC
+
FFFFFFFFFFFFFFFFFFFFFFFFFFFFFFFFFFFFFFFFFFFFF
@FS10000125:26:BPA73017-1023:1:1101:4490:1670 1:N:0:2
TCGACAACTTCGTCGAGTACGCTCAAGCACAGAGATCGGAAGAGC
+
FFFFFFFFFFFFFFFFFFFFFFFFFFFFFFFFFFFFFFFFFFFFF
@FS10000125:26:BPA73017-1023:1:1101:4840:1670 1:N:0:2
TTGTGAACTTCGTCGAGTACGCTCAATAGATCAGATCGGAAGAGC
+
FFFFFFFFFFFFFFFFFFFFFFFFFFFFFFFFFFFFFFFFFFFFF
@FS10000125:26:BPA73017-1023:1:1101:5420:1670 1:N:0:2
TATCTTCGTCGAGTACGCTCAATTTGATAGATCGGAAGAGCACAC
+
,FFFFFF:FFFFFFFFFFFFFFFF:FFFFFFFFFFFFFFFFFFFF
@FS10000125:26:BPA73017-1023:1:1101:5800:1670 1:N:0:2
CCGTCGCAACTTCGTCGAGTACGCTCAAGAATGTAGATCGGAAGA
+
FFFFFFFFFFFFFFFFFFFFFFFFFFFFFFFFFFFFFFFFFFFFF
@FS10000125:26:BPA73017-1023:1:1101:6390:1670 1:N:0:2
TTGCATAACTTCGTCGAGTACGCTCAAATTTGTAGATCGGAAGAG
+
FFFFFFFFFFFFFFFFFFFFFFFFF:FFFFFFFFFFFFFFFFFFF
@FS10000125:26:BPA73017-1023:1:1101:6760:1670 1:N:0:2
CTGGCAACTTCGTCGAGTACACTCAAGGGTCAAGATCGGAAGAGC
+
FFFFFFFFFFFFFFFFFFFFFFFFFFFFFFFFFFFFFFFFFFFFF
@FS10000125:26:BPA73017-1023:1:1101:6930:1670 1:N:0:2
TCGGTATCTTCGTCGAGTACGCTCAAATATTAAGATCGGAAGAGC
+
FFFFFFFFFFFFFFFFFFFFFFFFFFFFFFFFFFFFFFFFFFFFF
@FS10000125:26:BPA73017-1023:1:1101:7320:1670 1:N:0:2
TCGTCAACTTCGTCGAGTACGCTCAATTGTGGAGATCGGAAGAGC
+
FFFFFFFFFFFFFFFFFFFFFFFFFFFFFFFFFFFFFFFFFFFFF
@FS10000125:26:BPA73017-1023:1:1101:7450:1670 1:N:0:2
TTGGACAACTTCGTCGAGTACGCTCAACACGCAAGATCGGAAGAG
+
FFFFFFFFFFFFFFFFFFFFFFFFFFFFFFFFFFFFFFFFFFFFF
@FS10000125:26:BPA73017-1023:1:1101:7540:1670 1:N:0:2
TCGGCAACTTCGTCGAGTACGCTCAACAAAATAGATCGGAAGAGC
+
FFFFFFFFFFFFFF:FFFFFFFFFFFFFFFFFFFFFFFFFFFFFF
@FS10000125:26:BPA73017-1023:1:1101:7790:1670 1:N:0:2
TTGATTAACTTCGTCGAGTACGCTCAATTCGAGAGATCGGAAGAG
+
FFFFFFFFFFFFFFFFFFFFFFFFFFFFFFFFFFFFFFFFFFFFF
@FS10000125:26:BPA73017-1023:1:1101:7980:1670 1:N:0:2
TTGACTGGACTTCGTCGAGTACGCTCAATTACCGAGATCGGAAGA
+
FFFFFFFFFFFFFFFFFFFFFFFFFFFFFFFFFFFFFFFFFFFFF
@FS10000125:26:BPA73017-1023:1:1101:9460:1670 1:N:0:2
TTCCCAACTTCGTCGAGTACGCTCAAACTGGTAGATCGGAAGAGC
+
FFFF,FFFF:FF:FF:FFF:,FFF:,FFFFFFF,FF:F,FF:FFF
@FS10000125:26:BPA73017-1023:1:1101:9560:1670 1:N:0:2
CCGAACTCTTGTCGAGTACGCTCAAGTAAAGAGATCGGAAGAGCA
+
FFFFFFFFFFFFFFFFFFFFFFFFFFFFFFFFFFFFFFFFFFFFF
@FS10000125:26:BPA73017-1023:1:1101:9590:1670 1:N:0:2
GAGACAACTTCGTCGAGTACGCTCAATCATAAAGATCGGAAGAGC
+
FFFFFFFFFFFFFFFFFFFFFFFFFFFFFFFFFFFFFFFFFFFFF
@FS10000125:26:BPA73017-1023:1:1101:10170:1670 1:N:0:2
TTTCTAACTTCGTCGAGTACGCTCAACCGATAAGATCGGAAGAGC
+
FFFFFFFFFFF:FF,FFF:,:FF:,F:FFFFFFFFFF:FFFFF:F
@FS10000125:26:BPA73017-1023:1:1101:10440:1670 1:N:0:2
CCGTAAACTTCGTCGAGTACGCTCAAGATGTGAGATCGGAAGAGC
+
FFFFFFFFFFFFFFFFFFFFFFFFFFFFFFFFFFFFFFFFFFFFF
@FS10000125:26:BPA73017-1023:1:1101:11020:1670 1:N:0:2
CCGGAAACTTCGTCGAGTACGCTCAATTAAGTAGATCGGAAGAGC
+
FFFFFFFFFFFFFFFFFFFFFFFFFFFFFFFFFFFFFFFFFFFFF
@FS10000125:26:BPA73017-1023:1:1101:12120:1670 1:N:0:2
CTGCAAACTTCGTCGAGTACGCTCAAGATTCAAGATCGGAAGAGC
+
FFFFFFFFFFFFFFFFFFFFFFFFFFFFFFFFFFFFFFFFFFFFF
@FS10000125:26:BPA73017-1023:1:1101:12210:1670 1:N:0:2
GGGCAAACTTCGTCGAGTACGCTCAACGCGCAAGATCGGAAGAGC
+
FFFFFFFFFFFFFFFFFFFFFFFFFFFFFFFFFFFFFFFFFFFFF
@FS10000125:26:BPA73017-1023:1:1101:12470:1670 1:N:0:2
GGGGCAACTTCGTCGAGTACGCTCAAGTAAGTAGATCGGAAGAGC
+
FFFFFFFFFFFFFFFFFFFFFFFFFFFFFFFFFFFFFFFFFFFFF
@FS10000125:26:BPA73017-1023:1:1101:12500:1670 1:N:0:2
TTGTAAACTTCGTCGAGTACGCTCAATCTTCTAGATCGGAAGAGC
+
FFFFFFFFFFFFFFFFFFFFFFFFFFFFFFFFFFFFFFFFFFFFF
@FS10000125:26:BPA73017-1023:1:1101:12660:1670 1:N:0:2
TTGCAAAACTTCGTCGAGTACGCTCAAAACCCAAGATCGGAAGAG
+
FFFFFFFFFFFFFFFFFFFFFFFFFFFFFFFFFFFFFFFFFFFFF
@FS10000125:26:BPA73017-1023:1:1101:12830:1670 1:N:0:2
CCTGGAACTTCGTCGAGTACGCTCAACTACCTAGATCGGAAGAGC
+
FFFFFFFFFFFFFFFFFFFFFFFFFFFFFFFFFFFFFFFFFFFFF
@FS10000125:26:BPA73017-1023:1:1101:13320:1670 1:N:0:2
TTGAACTTCGTCGAGTACACTCAAAGATAAAGATCGGAAGAGCAC
+
FFFFFFFFFFFFFFFFFFFFFFFFFFFFFFFFFFFFFFFFFFFFF
@FS10000125:26:BPA73017-1023:1:1101:13850:1670 1:N:0:2
TCGTAACTTCGTCGAGTACGCTCAACCAGCGAGATCGGAAGAGCA
+
FFFFFFFFFFFFFFFFFFFFFFFFFFFFFFFFFFFFFFFFFFFFF
@FS10000125:26:BPA73017-1023:1:1101:14340:1670 1:N:0:2
TAGTAAACTTCGTCGAGTACGCTCAAATAACAAGATCGGAAGAGC
+
FFFFFFFFFFFFFFFFFFFFFFFFFFFFFFFFFFFFFFFFFFFFF
@FS10000125:26:BPA73017-1023:1:1101:14650:1670 1:N:0:2
TTGCTTAACTTCGTCGAGTACGCTCAACCATCCAGATCGGAAGAG
+
FFFFFFFFFFFFFFFFFFFFFFFFFFFFFFFFFFFFFFFFFFFFF
@FS10000125:26:BPA73017-1023:1:1101:15160:1670 1:N:0:2
CGGGGTAACTTCGTCGAGTACGCTCAAATAAAGAGATCGGAAGAG
+
FFFFFFFFFFFFFFFFFFFFFFFFFFFFFFFFFFFFFFFFFFFFF
@FS10000125:26:BPA73017-1023:1:1101:16050:1670 1:N:0:2
TCTGATGAACTTCGTCGAGTACGCTCAAGTAAGGAGATCGGAAGA
+
FFFFFFFFFFFFFFFFFFFFFFFFFFFFFFFFFFFFFFFFFFFFF
@FS10000125:26:BPA73017-1023:1:1101:1310:1680 1:N:0:2
GGGTAAACTTCGTCGAGTACGCTCAAGAAAAAAGATCGGAAGAGC
+
FFFFFFFFFFFFFFFFFFFFFFFFFFFFFFFFFFFFFFFFFFFFF
@FS10000125:26:BPA73017-1023:1:1101:1620:1680 1:N:0:2
TCGTGAACTTCGTCGAGTACGCTCAAGATTTTAGATCGGAAGAGC
+
FFFF:FFFFFF:FF:FFFFF:F::,F:F:F:FF:FFF:FFF:F:F
@FS10000125:26:BPA73017-1023:1:1101:1960:1680 1:N:0:2
TTGACTGGACTTCGTCGAGTACGCTCAACCACGCAGATCGGAAGA
+
FFFFFFFFFFFFFFFFFFFFFFFFFFFFFFFFFFFFFFFFFFFFF
@FS10000125:26:BPA73017-1023:1:1101:2170:1680 1:N:0:2
ACGGTAACTTCGTCGAGTACGCTCAAGGTCCAAGATCGGAAGAGC
+
FFFFFFFFFFFFFFFFFFFFFFFFFFFFFFFFFFFFFFFFFFFFF
@FS10000125:26:BPA73017-1023:1:1101:2240:1680 1:N:0:2
TTGCTAACTTCGTCGAGTACGCTCAATGAGAAAGATCGGAAGAGC
+
FFFFFFFFFFFFFFFFFFFFFFFFFFFFFFFFFFFFFFFFFFFFF
@FS10000125:26:BPA73017-1023:1:1101:2340:1680 1:N:0:2
GCGGCAACTTCGTCGAGTACGCTCAAATGCCTAGATCGGAAGAGC
+
FFFFFFFFFFFFFFFFFFFFFFFFFFFFFFFFFFFFFFFFFFFFF
@FS10000125:26:BPA73017-1023:1:1101:2800:1680 1:N:0:2
TCGACGAACTTCGTCGAGTACGCTCAACACACAAGATCGGAAGAG
+
FFF::FFFFFFFFFFFFFFFFFFFFFF:F:F,FFFFFFFFFFFFF
@FS10000125:26:BPA73017-1023:1:1101:2810:1680 1:N:0:2
TTGCAACTTCGTCGAGTACGCTCAAAGCAATAGATCGGAAGAGCA
+
FFFFFFFFFFFFFFFFFFFFFFFFFFFFFFFFFFFFFFFFFFFFF
@FS10000125:26:BPA73017-1023:1:1101:3770:1680 1:N:0:2
GCGTTAACTTCGTCGAGTACGCTCAAGAGACCAGATCGGAAGAGC
+
FFFFFFFFFFFFFFFFFFFFFFFFFFFFFFFFFFFFFFFFFFFFF
@FS10000125:26:BPA73017-1023:1:1101:4060:1680 1:N:0:2
TTGTCAATTTCGTCGAGTACGCTCAAAAAGTGAGATCGGAAGAGC
+
FFFFFFF:FFFFFFFFFFFFFFFFFFFFFFF:FFFFFFFFFFFFF
@FS10000125:26:BPA73017-1023:1:1101:4660:1680 1:N:0:2
CCTACAATTTCGTCGAGTACGCTCAATCTGGAAGATCGGAAGAGC
+
FFFFFFFFFFFFFFFFFFFFFFFFFFFFFFFFFFFFFFFFFFFFF
@FS10000125:26:BPA73017-1023:1:1101:5000:1680 1:N:0:2
TGCTTAACTTCGTCGAGTACGCTCAAAGTGATAGATCGGAAGAGC
+
FFFFFFFFFFFFFFFFFFFFFFFFFFFFFFFFFFFFFFFFFFFFF
@FS10000125:26:BPA73017-1023:1:1101:5510:1680 1:N:0:2
TAGAACTTCGTCGAGTACGCTCAAATTTGCAGATCGGAAGAGCAC
+
FFFFFFFFFFFFFFFFFFFFFFFFFFFFFFFFFFFFFFFFFFFFF
@FS10000125:26:BPA73017-1023:1:1101:6130:1680 1:N:0:2
TGGAAAACTTCGTCGAGTACGCTCAATTTTATAGATCGGAAGAGC
+
FFFFFFFFFFFFFFFFFFFFFFFFFFFFFFFFFFFFFFFFFFFFF
@FS10000125:26:BPA73017-1023:1:1101:6230:1680 1:N:0:2
TTGGCTTAACTTCGTCGAGTACGCTCAAGCCTGCAGATCGGAAGA
+
FFFFFFFFFFFFFFFFFFFFFFFFFFFFFFFFFFFFFFFFFFFFF
@FS10000125:26:BPA73017-1023:1:1101:6450:1680 1:N:0:2
GCGGCAACTTCGTCGAGTACGCTCAACTTGCCAGATCGGAAGAGC
+
FFFFFFFFFFFFFFFFFFFFFFFFFFFFFFFFFFFFFFFFFFFFF
@FS10000125:26:BPA73017-1023:1:1101:8700:1680 1:N:0:2
GCGTTGGGAACTTCGTCGAGTACGCTCAATTCGGCAGATCGGAAG
+
FFFFFFFFFFFFFFFFFFFFFFFFFFFFFFFFFFFFFFFFFFFFF
@FS10000125:26:BPA73017-1023:1:1101:9230:1680 1:N:0:2
TTGCTGAACTTCGTCGAGTACGCTCAAAAATGTAGATCGGAAGAG
+
FFFFFFFFFFFFFFFFFFFFFFFFF:FFFFFFFFFFFFFFFFFFF
@FS10000125:26:BPA73017-1023:1:1101:10310:1680 1:N:0:2
CCGTAAACTTCGTCGAGTACGCTCAAGATGTGAGATCGGAAGAGC
+
FF:FFFFFFFFFFFFFFFFFFFFFFFFFFFFFFFFFFFFFFFFFF
@FS10000125:26:BPA73017-1023:1:1101:11420:1680 1:N:0:2
CTGACAACTTCGTCGAGTACGCTCAACACAATAGATCGGAAGAGC
+
FFFFFFFFFFFFFFFFFFFFFFFFFFFFFFFFFFFFFFFFFFFFF
@FS10000125:26:BPA73017-1023:1:1101:11530:1680 1:N:0:2
ACTAACTTCGTCGAGTACGCTCAAATTCTCAGATCGGAAGAGCAC
+
FFFFFFFFFFFFFFFFFFFFFFFFFFFFFFFFFFFFFFFFFFFFF
@FS10000125:26:BPA73017-1023:1:1101:12030:1680 1:N:0:2
TTGGAAACTTCGTCGAGTACGCTCAAAAGGTAAGATCGGAAGAGC
+
F:FFFFFFFFFFFFFFFFFFFFFFFFFF:FFFFFFFFFFFFFFFF
@FS10000125:26:BPA73017-1023:1:1101:12980:1680 1:N:0:2
TCACAACTTCGTCGAGTACGCTCAAGCGGATAGATCGGAAGAGCA
+
FFFFFFFFFFFFFFFFFFFFFFFFFFFFFFFFFFFFFFFFFFFFF
@FS10000125:26:BPA73017-1023:1:1101:13190:1680 1:N:0:2
TCGGTAACTTCGTCGAGTACGCTCAAGTAGAAAGATCGGAAGAGC
+
FFFFFF:FFFFFFFFFFFFFFFFFFFFFFFFFFFFFFFFFFFFFF
@FS10000125:26:BPA73017-1023:1:1101:13200:1680 1:N:0:2
TCGGGATCTTCGTCGAGTACGCTCAACTACAAAGATCGGAAGAGC
+
FFFFFFFFFFFFFFFFFFFFFFFFFFFFFFFFFFFFFFFFFFFFF
@FS10000125:26:BPA73017-1023:1:1101:13360:1680 1:N:0:2
GTGACTGGACTTCGTCGAGTACGCTCAACCGCCTAGATCGGAAGA
+
FFFFFFFFFFFFFFFFFFFFFFFFFFFFFFFFFFFFFFFFFFFFF
@FS10000125:26:BPA73017-1023:1:1101:13370:1680 1:N:0:2
TCGAGAACTTCGTCGAGTACGCTCAAATCGAAAGATCGGAAGAGC
+
FFFFFFFFFFFFFFFFFFFFFFFFFFFFFFFFFFFFFFFFFFFFF
@FS10000125:26:BPA73017-1023:1:1101:13380:1680 1:N:0:2
GCGCAAACTTCGTCGAGTACGCTCAAGAACTCAGATCGGAAGAGC
+
FFFFFFFFFFFFFFFFFFFFFFFFFFFFFFFFFFFFFFFFFFFFF
@FS10000125:26:BPA73017-1023:1:1101:13500:1680 1:N:0:2
GGGTTAACTTCGTCGAGTACGCTCAATAGAAAAGATCGGAAGAGC
+
,FFFFFFFFFFFFFFFFFFFFFFFFFFFFFFFFFFFFFFFFFFFF
@FS10000125:26:BPA73017-1023:1:1101:13520:1680 1:N:0:2
TCGTGAACTTCGTCGAGTACGCTCAATTTATAAGATCGGAAGAGC
+
FFFFFFFFFFFFFFFFFFFFFFFFFFFFFFFFFFFFFFFFFFFFF
@FS10000125:26:BPA73017-1023:1:1101:13860:1680 1:N:0:2
TTGCAATTTCGTCGAGTACGCTCAATGACATAGATCGGAAGAGCA
+
FFFFFFFFFFFFFFFFFFFFFFFFFFFFFFFFFFFFFFFFFFFFF
@FS10000125:26:BPA73017-1023:1:1101:13880:1680 1:N:0:2
ACGGCCAACTTCGTCGAGTACGCTCAAACTTCCAGATCGGAAGAG
+
FFFFFFFFFFFFFFFFFFFFFFFFFFFFFFFFFFFFFFFFFFFFF
@FS10000125:26:BPA73017-1023:1:1101:13920:1680 1:N:0:2
TAGAACTTCGTCGAGTACGCTCAAGAGACAAGATCGGAAGAGCAC
+
FFFFFFFFFFFFFFFFFFFFFFFFFFFFFFFFFFFFFFFFFFFFF
@FS10000125:26:BPA73017-1023:1:1101:14260:1680 1:N:0:2
TCGTAACTTCGTCGAGTACGCTCAACCAATTAGATCGGAAGAGCA
+
FFFFFFFFFFFFFFFFFFFFFFFFFFFFFFFFFFFFFFFFFFFFF
@FS10000125:26:BPA73017-1023:1:1101:14950:1680 1:N:0:2
TTGACTGGACTTCGTCGAGTACGCTCAACGATATAGATCGGAAGA
+
FF:FFFFFFFFFFFFFFFFFFFFFFFFFFFFFFFFFFFFFFFFFF
@FS10000125:26:BPA73017-1023:1:1101:15590:1680 1:N:0:2
TGGGGAACTTCGTCGAGTACGCTCAAAAAGGGAGATCGGGAGAGC
+
FFFFFFFFFFFFFFFFFFFFFFFFFFFFFFFFFFFFFFF,FFFFF
@FS10000125:26:BPA73017-1023:1:1101:16290:1680 1:N:0:2
TTGGTAACTTCATCGAGTACGCTCAATAGATGAGATCGGAAGAGC
+
FFFFFFFFFFFFFFFFFFFFFFFFFFFFFFFFFFFFFFFFFFFFF
@FS10000125:26:BPA73017-1023:1:1101:2140:1690 1:N:0:2
TCGCTAACTTCGTCGAGTACGCTCAAAGTGCAAGATCGGAAGAGC
+
FFFFFFFFFFFFFFFFFFFFFFFFFFFFFFFFFFFFFFFFFFFFF
@FS10000125:26:BPA73017-1023:1:1101:2180:1690 1:N:0:2
TCTTATAACTTCGTCGAGTACGCTCAAGATCAAAGATCGGAAGAG
+
FFFFFFFFFFFFFFFFFFFFFFFFFFFFFFFFFFFFFFFFFFFFF
@FS10000125:26:BPA73017-1023:1:1101:2220:1690 1:N:0:2
TCTTGCAACTTCGTCGAGTACGCTCAAAGTTATAGATCGGAAGAG
+
FFFFFFFFFFFFFFFFFFFFFFFFFFFFFFFFFFFFFFFFFFFFF
@FS10000125:26:BPA73017-1023:1:1101:2970:1690 1:N:0:2
CCGTTTAACTTCGTCGAGTACGCTCAACGGGGTAGATCGGAAGAG
+
FFFFFFFFFFFFFFFFFFFFFFFFFFFFFFFFFFFFFFFFFFFFF
@FS10000125:26:BPA73017-1023:1:1101:5190:1690 1:N:0:2
TTGGGAACTTCGTCGAGTACGCTCAAACCACTAGATCGGAAGAGC
+
FFFFFFFFFFFFFFFFFFFFFFFFFFFFFFFFFFFFFFFFFFFFF
@FS10000125:26:BPA73017-1023:1:1101:5250:1690 1:N:0:2
TGGTGAGCTTCGTCGAGTACGCTCAAATTCGCAGATCGGAAGAGC
+
FFFFFFFFFFFFFFFFFFFFFFFFFFFFFFFFFFFFFFFFFFFFF
@FS10000125:26:BPA73017-1023:1:1101:5850:1690 1:N:0:2
TTGTCGAACTTCGTCGAGTACGCTCAAAGTCATAGATAGGAAGAG
+
FFFFFFFFFFFFFFFFFFFFFFFFFFFFFFFFFFFFFFFFFFFFF
@FS10000125:26:BPA73017-1023:1:1101:6220:1690 1:N:0:2
TCTGTAACTTCGTCGAGTACGCTCAAATGAGAAGATCGGAAGAGC
+
FFFFFFFFFFFFFFFFFFFFFFFFFFFFFFFFFFFFFFFFFFFFF
@FS10000125:26:BPA73017-1023:1:1101:6780:1690 1:N:0:2
TCTTCAACTTCGTCGAGTACGCTCAAGAGATCAGATCGGAAGAGC
+
FFFFFFFFFFFFFFFFFFFFFFFFFFFFFFFFFFFFFFFFFFFFF
@FS10000125:26:BPA73017-1023:1:1101:7570:1690 1:N:0:2
TTGAACTTCGTCGAGTACGCTCAAATTCGGAGATCGGAAGAGCAC
+
,F,FFFFFFFFFFFFFFFFFFFFFFFFFFFFFFFFFFFFFFFFFF
@FS10000125:26:BPA73017-1023:1:1101:7670:1690 1:N:0:2
TCGAGTACGCTCAAATTGACAGATCGGAAGAGCACACGTCTGAAC
+
FFFFFFFFFFFFFFFFFFFFFFFFFFFFFFFFFFFFFFFFFFFFF
@FS10000125:26:BPA73017-1023:1:1101:7820:1690 1:N:0:2
TCGCCAACTTCGTCGAGTACGCTCAACGATGCAGATCGGAAGAGC
+
FFFFFFFFFFFFFFFFFFFFFFFFFFFFFFFFFFFFFFFFFFFFF
@FS10000125:26:BPA73017-1023:1:1101:8510:1690 1:N:0:2
TTCTAACTTCGTCGAGTACGCTCAAGCGATTAGATCGGAAGAGCA
+
FFFFFFFFFFFFFFFFFFFFFFFFFFFFFFFFFFFFFFFFFFFFF
@FS10000125:26:BPA73017-1023:1:1101:8720:1690 1:N:0:2
CCGGAACTTCGTCGAGTACGCTCAACAGTGAAGATCGGAAGAGCA
+
FFFFFFFFFFFFFFFFFFFFFFFFFFFFFFFFFFFFFFFFFFFFF
@FS10000125:26:BPA73017-1023:1:1101:9070:1690 1:N:0:2
CCGTGAACTTCGTCGAGTACGCTCAAGGGAAGAGATCGGAAGAGC
+
FFFFFF:FFFFFFFFFFFFFFFFFF,FFFFFFFFFFFFFFFFFFF
@FS10000125:26:BPA73017-1023:1:1101:9390:1690 1:N:0:2
GCTATAACTTCGTCGAGTACGCTCAACACGTGAGATCGGAAGAGC
+
FFFFFFFFFFFFFFFFFFFFFFFFFFFFFFFFFFFFFFFFFFFFF
@FS10000125:26:BPA73017-1023:1:1101:9650:1690 1:N:0:2
GAGGAAACTTCGTCGAGTACGCTCAACGCCTAAGATCGGAAGAGC
+
FFFFFFFFFFFFFFFFFFFFFFFFFFFFFFFFFFFFFFFFFFFFF
@FS10000125:26:BPA73017-1023:1:1101:9760:1690 1:N:0:2
TCGCAAACTTCGTCAAGTACGCTCAATCAGTTAGATCGGAAGAGC
+
:FFFF:F:::FFFFFFFFFFFFFFFF,,,F,,FFFFFFFFFFFFF
@FS10000125:26:BPA73017-1023:1:1101:10040:1690 1:N:0:2
GCGGTCCTAACTTCGTCGAGTACGCTCAAAGTGAGAGATCGGAAG
+
FFFFFFFFFFFFFFFFFFFFFFFFFFFFFFFFFFFFFFFFFFFFF
@FS10000125:26:BPA73017-1023:1:1101:10440:1690 1:N:0:2
TTGCCAACTTCGTCGAGTACGCTCAACCCCAGAGATCGGAAGAGC
+
,F:FFFFFFFFFFFFFFFFFFFFFFFFFFFFFFFFFFFFFFFFFF
@FS10000125:26:BPA73017-1023:1:1101:11580:1690 1:N:0:2
GCGCCAACTTCGTCGAGTACGCTCAATACAAAAGATCGGAAGAGC
+
FFFFFFFFFFFFFFFFFFFFFFFFFFFFFFFFFFFFFFFFFFFFF
@FS10000125:26:BPA73017-1023:1:1101:11690:1690 1:N:0:2
TTGGTAACTTCGTCGAGTACGCTCAAAATTTCAGATCGGAAGAGC
+
FFFFFFFFFFFFFFFFFFFFFFFFFFFFFFFFFFFFFFFFFFFFF
@FS10000125:26:BPA73017-1023:1:1101:11800:1690 1:N:0:2
CTGTCTTAACTTCGTCGAGTACGCTCAACTTTTAAGATCGGAAGA
+
FFFFFFFFFFFFFFFFFFFFFFFFFFFFFFFFFFFFFFFFFFFFF
@FS10000125:26:BPA73017-1023:1:1101:11880:1690 1:N:0:2
CCCCGGGTAGAACTTCGTCGAGTACGCTCAAGTGGATAGATCGGA
+
FFFFFFFFFFFFFFFFFFFFFFFFFFFFFFFFFFFFFFFFFFFFF
@FS10000125:26:BPA73017-1023:1:1101:12880:1690 1:N:0:2
GCCATAACTTCGTCGAGTACGCTCAAGATCGGAGATCGGAAGAGC
+
FFFFFFFFFFFFFFFFFFFFFFFFFFFFFFFFFFFFFFFFFFFFF
@FS10000125:26:BPA73017-1023:1:1101:14260:1690 1:N:0:2
TCGGGAACTTCGTCGAGTACGCTCAATTCGAGAGATCGGAAGAGC
+
FFFFFFFFFFFFFFFFFFFFFFFFFFFFFFFFFFFFFFFFFFFFF
@FS10000125:26:BPA73017-1023:1:1101:14620:1690 1:N:0:2
TTTTAACTTCGTCGAGTACGCTCAATCGTTCAGATCGGAAGAGCA
+
F,:FFFFFFF:FF:FFFFFFFFFFFF:FFFF::FFFFFF:F:FFF
@FS10000125:26:BPA73017-1023:1:1101:14720:1690 1:N:0:2
TTGACTGGACTTCGTCGAGTACGCTCAACCGTCAAGATCGGAAGA
+
FFFFFFFFFFFFFFFFFFFFFFFFFFFFFFFFFFFFFFFFFFFFF
@FS10000125:26:BPA73017-1023:1:1101:15210:1690 1:N:0:2
CCGTCAACTTCGTCGAGTACGCTCAATGATATAGATCGGAAGAGC
+
FFFFFFFFFFFFFFFFFFFFFFFFFFFFFFFFFFFFFFFFFFFFF
@FS10000125:26:BPA73017-1023:1:1101:15780:1690 1:N:0:2
CCCCTCGGAACTTCGTCGAGTACGCTCAAGGGAAAAGATCGGAAG
+
FFFFFFFFFFFFFFFFFFFFFFFFFFFFFFFFFFFFFFFFFFFFF
@FS10000125:26:BPA73017-1023:1:1101:16490:1690 1:N:0:2
GTGGCAACTTCGTCGAGTACGCTCAAAGAAACAGATCGGAAGAGC
+
,:F:FFFFFFFFFFF:FFFFFFFFF:FFF:FFFFFFFFF:F:F:F
@FS10000125:26:BPA73017-1023:1:1101:1690:1700 1:N:0:2
TTAATCAACTTCGTCGAGTACGCTCAAATGGTAAGATCGGAAGAG
+
FFFFFFFFFFFFFFFFFFFFFFFFFFFFFFFFFFFFFFFFFFFFF
@FS10000125:26:BPA73017-1023:1:1101:2830:1700 1:N:0:2
TGGTATTAACTTCGTCGAGTACGCTCAATTTTGAAGATCGGAAGA
+
FFFFFFFFFFFFFFFFFFFFFFFFFFFFFFFFFFFFFFFFFFFFF
@FS10000125:26:BPA73017-1023:1:1101:3380:1700 1:N:0:2
GCGTTAACTTCGTCGAGTACGCTCAAGATTTAAGATCGGAAGAGC
+
FFFFFFFFFFFFFFFFFFFFFFFFFFFFFFFFFFFFFFFFFFFFF
@FS10000125:26:BPA73017-1023:1:1101:3590:1700 1:N:0:2
GCGGAAAACCTTCGTCGAGTACGCTCAAGAGGGTAGATCGGAAGA
+
FFFFFFFFFFFFFFFFFFFFFFFFFFFFFFFFFFFFFFFFFFFFF
@FS10000125:26:BPA73017-1023:1:1101:3870:1700 1:N:0:2
TTGACTGACTTCGTCGAGTACGCTCAAGATAACAGATCGGAAGAG
+
FFFFFFFFFFFFFFFFFFFFFFFFFFFFFFFFFFFFFFFFFFFFF
@FS10000125:26:BPA73017-1023:1:1101:5100:1700 1:N:0:2
GCGCTAACTTCGTCGAGTACGCTCAACTAAGTAGATCGGAAGAGC
+
FFFFFFFFFFFFFFFFFFFFFFFFFFFFFFFFFFFFFFFFFFFFF
@FS10000125:26:BPA73017-1023:1:1101:5160:1700 1:N:0:2
TCGCAAACTTCGTCGAGTACGCTCAAGGTGTAAGATCGGAAGAGC
+
FFFFFFFFFFFFFFFFFFFFFFFFFFFFFFFFFFFFFFFFFFFFF
@FS10000125:26:BPA73017-1023:1:1101:5180:1700 1:N:0:2
TTGTCAACTTCGTCGAGTACGCTCAATTCAGTAGATCGGAAGAGC
+
FFFFFFFFFFFFFFFFFFFFFFFFFFFFFFFFFFFFFFFFFFFFF
@FS10000125:26:BPA73017-1023:1:1101:5430:1700 1:N:0:2
TTGGCTTAACTTCGTCGAGTACGCTCAAGCCTGCAGATCGGAAGA
+
FFFFFFFFFFFFFFFFFFFFFFFFFFFFFFFFFFFFFFFFFFFFF
@FS10000125:26:BPA73017-1023:1:1101:5820:1700 1:N:0:2
TTGTAACTTCGTCGAGTACGCTCAAATGTGGAGATCGGAAGAGCA
+
FFFFFFFFFFFFFFFFFFFFFFFFFFFFFFFFFFFFFFFFFFFFF
@FS10000125:26:BPA73017-1023:1:1101:6340:1700 1:N:0:2
TCGACAACTTCGTCGAGTACGCTCAACTGTCAAGATCGGAAGAGC
+
FFFFFFFFFFFFFFFFFFFFFFFFFFFFFFFFFFFFFFFFFFFFF
@FS10000125:26:BPA73017-1023:1:1101:6760:1700 1:N:0:2
TCTGTAACTTCGTCGAGTACGCTCAAAATTGCAGATCGGAAGAGC
+
FFFFFFFFFFFFFFFFFFFFFFFFFFFFFFFFFFFFFFFFFFFFF
@FS10000125:26:BPA73017-1023:1:1101:6940:1700 1:N:0:2
TTGACTGGACTTCGTCGAGTACGCTCAACGACCCAGATCGGAAGA
+
FFFFFFFFFFFFFFFFFFFFFFFFFFFFFFFFFFFFFFFFFFFFF
@FS10000125:26:BPA73017-1023:1:1101:7510:1700 1:N:0:2
TAGAAAACTTCGTCGAGTACGCTCAATCTGGTAGATCGGAAGAGC
+
FFFFFFFFFFFFFFFFFFFFFFFFFFFFFFFFFFFFFFFFFFFFF
@FS10000125:26:BPA73017-1023:1:1101:7960:1700 1:N:0:2
TCTAGAAATTTCGTCGAGTACGCTCAAATGTATAGATCGGAAGAG
+
FFFFFFFFFFFFFFFFFFFFFFFFFFFFFFFFFFFFFFFFFFFFF
@FS10000125:26:BPA73017-1023:1:1101:8070:1700 1:N:0:2
TGGTGGTAACTTCGTCGAGTACGCTCAAATATTTAGATCGGAAGA
+
FFFFFFFFFFFFFFFFFFFFFFFFFFFFFFFFFFFFFFFFFFFFF
@FS10000125:26:BPA73017-1023:1:1101:8220:1700 1:N:0:2
TAGCCAACTTCTTCGAGTACGCTCAACGCGGGAGATCGGAAGAGC
+
,FFFFFFFFFFFFFFFFFFFFFFFFFFFFFFFFFFFFFFFFFFFF
@FS10000125:26:BPA73017-1023:1:1101:8530:1700 1:N:0:2
GGGGAAACTTCGTCGAGTACGCTCAATTACCTAGATCGGAAGAGC
+
FFFFFFFFFFFFFFFFFFFFFFFFFFFFFFFFFFFFFFFFFFFFF
@FS10000125:26:BPA73017-1023:1:1101:9200:1700 1:N:0:2
TCGCAAACTTCGTCGAGTACGCTCAATAGTGGAGATCGGAAGAGC
+
FFFFFFFFFFFFFFFFFFFFFFFFFFFFFFFFFFFFFFFFFFFFF
@FS10000125:26:BPA73017-1023:1:1101:9240:1700 1:N:0:2
TTGTAGAACTTCGTCGAGTACGCTCAACCCGCAAGATCGGAAGAG
+
FFFFFFFFFFFFFFFFFFFFFFFFFFFFFFFFFFFFFFFFFFFFF
@FS10000125:26:BPA73017-1023:1:1101:9360:1700 1:N:0:2
GAGTAACTTCGTCGAGTACGCTCAAATTTTGAGATCGGAAGAGCA
+
FFFFFFFFFFFFFFFFFFFFFFFFFFFFFFFFFFFFFFFFFFFFF
@FS10000125:26:BPA73017-1023:1:1101:9400:1700 1:N:0:2
TTTTTAAACTTCGTCGAGTACGCTCAATGCTGGAGATCGGAAGAG
+
FFFFFFFFFFFFFFFFFFFFFFFFFFFFFFFFFFFFFFFFFFFFF
@FS10000125:26:BPA73017-1023:1:1101:9630:1700 1:N:0:2
TCGGGAACTTCGTCGAGTACGCTCAACATACGAGATCGGAAGAGC
+
FFFF,:F:F:F::F:,F:FF,FFF:,:FFFF:F,FF:::FF:FF:
@FS10000125:26:BPA73017-1023:1:1101:11510:1700 1:N:0:2
TTGGTATACCTTCGTCGAGTACGCTCAAAGGTGGAGATCGGAAGA
+
FFFFFFFFFFFFFFFFFFFFFFFFFFFFFFFFFFFFFFFFFFFFF
@FS10000125:26:BPA73017-1023:1:1101:11880:1700 1:N:0:2
TCTAAAAACTTCGTCGAGTACGCTCAATTGTCAAGATCGGAAGAG
+
FFFFFFFFFFFFFFFFFFFFFFFFFFFFFFFFFFFFFFFFFFFFF
@FS10000125:26:BPA73017-1023:1:1101:12100:1700 1:N:0:2
TCTTCGTCGAGTACGCTCAATAGTAGAGATCGGAAGAGCACACGT
+
FFFFFFFFFFFFFFFFFFFFFFFFFFFFFFFFFFFFFFFFFFFFF
@FS10000125:26:BPA73017-1023:1:1101:12740:1700 1:N:0:2
TCGTCAACTTCGTCGAGTACGCTCAAATTGGGAGATCGGAAGAGC
+
FFFFFFFFFFFFFFFFFFFFFFFFFFFFFFFFFFFFFFFFFFFFF
@FS10000125:26:BPA73017-1023:1:1101:12880:1700 1:N:0:2
TTTAGTCAACTTCGTCGAGTACGCTCAAATGACAAGATCGGAAGA
+
FFFFFFFFFFFFFFFFFFFFFFFFFFFFFFFFFFFFFFFFFFFFF
@FS10000125:26:BPA73017-1023:1:1101:12900:1700 1:N:0:2
TTGACTGGACTTCGTCGAGTACGCTCAATTCTAGAGATCGGAAGA
+
FFFFFFFFFFFFFFFFFFFFFFFFFFFFFFFFFFFFFFFFFFFFF
@FS10000125:26:BPA73017-1023:1:1101:13310:1700 1:N:0:2
GCCATAACTTCGTCGAGTACGCTCAAGATCGGAGATCGGAAGAGC
+
FFFFFFFFFFFFFFFFFFFFFFFFFFFFFFFFFFFFFFFFFFFFF
@FS10000125:26:BPA73017-1023:1:1101:13360:1700 1:N:0:2
TCGTAGCTTCGTCGAGTACGCTCAACTCTGGAGATCGGAAGAGCA
+
FFFFFFFFFFFFFFFFFFFFFFFFFFFFFFFFFFFFFFFFFFFFF
@FS10000125:26:BPA73017-1023:1:1101:13830:1700 1:N:0:2
CCGACCCAACTTCGTCGAGTACGCTCAAAGTAGAAGATCGGAAGA
+
FFFFFFFFFFFFFFFFFFFFFFFFFFFFFFFFFFFFFFFFFFFFF
@FS10000125:26:BPA73017-1023:1:1101:13930:1700 1:N:0:2
GTGATAACTTCGTCGAGTATGCTCAAGAAAATAGATCGGAAGAGC
+
FFFFFFFFFFFFFFFFFFFFFFFFFFFFFFFFFFFFFFFFFFFFF
@FS10000125:26:BPA73017-1023:1:1101:14170:1700 1:N:0:2
AACTTAACTTCGTCGAGTACGCTCAAATATACAGATCGGAAGAGC
+
:,,F:FFF:FF,:F,FF,FF:FF:F:FFFF:FFFFF:FFFF,FFF
@FS10000125:26:BPA73017-1023:1:1101:14370:1700 1:N:0:2
TCGCTAACTTCGTCGAGTACGCTCAAGAGTTCAGATCGGAAGAGC
+
FFFFFFFFFFFFFFFFFFFFFFFFFFF:FFFFFFFFFFFFFFFFF
@FS10000125:26:BPA73017-1023:1:1101:14800:1700 1:N:0:2
TTTGGGAACTTCGTCGAGTACGCTCAAACCTAAAGATCGGAAGAG
+
FFFFFFFFFFFFFFFFFFFFFFFFFFFFFFFFFFFFFFFFFFFFF
@FS10000125:26:BPA73017-1023:1:1101:15250:1700 1:N:0:2
GCGGCAACTTCGTCGAGTACGCTCAACAGTCAAGATCGGAAGAGC
+
FFFFFFFFFFFFFFFFFFFFFFFFFFFFFFFFFFFFFFFFFFFFF
@FS10000125:26:BPA73017-1023:1:1101:15420:1700 1:N:0:2
TCGCCAACTTCGTCGAGTACGCTCAACATGTAAGATCGGAAGAGC
+
FFFFFFFFFFFFFFFFFFFFFFFFFFFFFFFFFFFFFFFFFFFFF
@FS10000125:26:BPA73017-1023:1:1101:15890:1700 1:N:0:2
CCGCCAACTTCGTCGAGTACGCTCAATTTCGGAGATCGGAAGAGC
+
FFFFFFFFFFFFFFFFFFFFFFFFFFFFFFFFFFFFFFFFFFFFF
@FS10000125:26:BPA73017-1023:1:1101:16090:1700 1:N:0:2
GCGCTAACTTCGTCGAGTACGCTCAATAGTCGAGATCGGAAGAGC
+
,FFFFFFFFFFFFFFFFFFFFFFFFFFFFFFFFFFFFFFFFFFFF
@FS10000125:26:BPA73017-1023:1:1101:16300:1700 1:N:0:2
TTGACTGGACTTCGTCGAGTACGCTCAACAAATTAGATCGGAAGA
+
FFFFFFFFFFFFFFFFFFFFFFFFFFFFFFFFFFFFFFFFFFFFF
@FS10000125:26:BPA73017-1023:1:1101:1920:1710 1:N:0:2
ACGGCAACTTCGTCGAGTACGCTCAAGTGTCCAGATCGGAAGAGC
+
FFFFFFFFFFFFFFFFFFFFFFFFFFFFFFFFFFFFFFFFFFFFF
@FS10000125:26:BPA73017-1023:1:1101:3350:1710 1:N:0:2
TCGTGAACTTCGTCGAGTACGCTCAAGGGAGTAGATCGGAAGAGC
+
FFFFFFFFFFFFFFFFFFFFFFFFFFFFFFFFFFFFFFFFFFFFF
@FS10000125:26:BPA73017-1023:1:1101:3700:1710 1:N:0:2
GAGAGAAAACTTCGTCGAGTACGCTCAAAAACATAGATCGGAAGA
+
FFFFFFFFFFFFFFFFFFFFFFFFFFFFFFFFFFFFFFFFFFFFF
@FS10000125:26:BPA73017-1023:1:1101:3910:1710 1:N:0:2
TAGCTAACTTCGTCGAGTACGCTCAATACGTGAGATCGGAAGAGC
+
FFFFFFFFFFFFFFFFFFFFFFFFFFFFFFFFFFFFFFFFFFFFF
@FS10000125:26:BPA73017-1023:1:1101:4330:1710 1:N:0:2
TGGTTAACTTCGTCGAGTACGCTCAATACCACAGATCGGAAGAGC
+
FFFFFFFFFFFFFFFFFFFFFFFFFFFFFFFFFFFFFFFFFFFFF
@FS10000125:26:BPA73017-1023:1:1101:4870:1710 1:N:0:2
TCCAAACTTCGTCGAGTACGCTCAAATCCGCAGATCGGAAGAGCA
+
,FFF:FFFFFFFFFFFFFFFFFFF:FFFF:FFFFFFF:FFFFFFF
@FS10000125:26:BPA73017-1023:1:1101:5170:1710 1:N:0:2
TTGTCTCAACTTCGTCGAGTACGCTCAATCGCAAAGATCGGAAGA
+
FFFFFFFFFFFFFFFFFFFFFFFFFFFFFFFFFFFFFFFFFFFFF
@FS10000125:26:BPA73017-1023:1:1101:5430:1710 1:N:0:2
TCGACAACTTCGTCGAGTACGCTCAATTTAGAAGATCGGAAGAGC
+
FFFFFFFFFFFFFFFFFFFFFFFFFFFFFFFFFFFFFFFFFFFFF
@FS10000125:26:BPA73017-1023:1:1101:6470:1710 1:N:0:2
TCTCACAACTTCGTCGAGTACGCTCAAATAGTGAGATCGGAAGAG
+
FFFFFFFFFFFFFFFFFFFFFFFFFFFFFFFFFFFFFFFFFFFFF
@FS10000125:26:BPA73017-1023:1:1101:6500:1710 1:N:0:2
TCTCACAACTTCGTCGAGTACGCTCAAATAGTGAGATCGGAAGAG
+
FFFFFFFFFFFFFFFFFFFFFFFFFFFFFFFFFFFFFFFFFFFFF
@FS10000125:26:BPA73017-1023:1:1101:6830:1710 1:N:0:2
TTGCTAACTTCGTCGAGTACGCTCAATAGTCGAGATCGGAAGAGC
+
FFFFFFFFFFFFFFFFFFFFFFFFFFFFFFFFFFFFFFFFFFFFF
@FS10000125:26:BPA73017-1023:1:1101:7060:1710 1:N:0:2
TCTTAACTTCGTCGAGTACGCTCAATAACTAAGATCGGAAGAGCA
+
FFFFFFFFFFFFFFFFFFFFFFFFFFFFFFFFFFFFFFFFFFFFF
@FS10000125:26:BPA73017-1023:1:1101:7340:1710 1:N:0:2
TCGTCAACTTCGTCGAGTACGCTCAACGGAATAGATCGGAAGAGC
+
FFFFFFFFFFFFFFFFFFFFFFFFFFFFFFFFFFFFFFFFFFFFF
@FS10000125:26:BPA73017-1023:1:1101:7760:1710 1:N:0:2
TTTGGTTAACTTCGTCGAGTACGCTCAATACTGAAGATCGGAAGA
+
FFFFFFFFFFFFFFFFFFFFFFFFFFFFFFFFFFFFFFFFFFFFF
@FS10000125:26:BPA73017-1023:1:1101:8190:1710 1:N:0:2
GGGGTAACTTCGTCGAGTACGCTCAATTGCCCAGATCGGAAGAGC
+
FFFFFFFFFFFFFFFFFFFFFFFFFFFFFFFFFFFFFFFFFFFFF
@FS10000125:26:BPA73017-1023:1:1101:8630:1710 1:N:0:2
TTGACTGGACTTCGCCGAGTACGCTCAATCGAATAGATCGGAAGA
+
FF:FFFFFFFFF:FFFFF:FFFFFFFFFFFFF,F:FFFFFFF:FF
@FS10000125:26:BPA73017-1023:1:1101:8870:1710 1:N:0:2
GGGATAACTTCGTCGAGTACGCTCAAGAAAATAGATCGGAAGAGC
+
FFFFFFFFFFFFFFFFFFFFFFFFFFFFFFFFFFFFFFFFFFFFF
@FS10000125:26:BPA73017-1023:1:1101:9160:1710 1:N:0:2
GGGTAAACTTCGTCGAGTACGCTCAATTCCTGAGATCGGAAGAGC
+
FFFFFFFFFFFFFFFFFFFFFFFFFFFFFFFFFFFFFFFFFFFFF
@FS10000125:26:BPA73017-1023:1:1101:9250:1710 1:N:0:2
TCGGAAACTTCGTCGAGTACGCTCAATCGATAAGATCGGAAGAGC
+
FFFFFFFFFFFFFFFFFFFFFFFFFFFFFFFFFFFFFFFFFFFFF
@FS10000125:26:BPA73017-1023:1:1101:9400:1710 1:N:0:2
TCGGGAACTTCGTCGAGTACGCTCAAGATGCAAGATCGGAAGAGC
+
FFFFFFFFFFFFFFFFFFFFFFFFFFFFFFFFFFFFFFFFFFFFF
@FS10000125:26:BPA73017-1023:1:1101:9990:1710 1:N:0:2
GCGTAAACTTCGTCGAGTACGCTCAAGACGTCAGATCGGAAGAGC
+
:FFFFFFFFFFFFFFFFFFFFFFFFFFFFFFFFFFFFFFFFFFFF
@FS10000125:26:BPA73017-1023:1:1101:10000:1710 1:N:0:2
TCGAAAACTTCGTCGAGTACGCTCAATGTATTAGATCGGAAGAGC
+
FFFFFFFFFFFFFFFFFFFFFFFFFFFFFFFFFFFFFFFFFFFFF
@FS10000125:26:BPA73017-1023:1:1101:10830:1710 1:N:0:2
CTGGAGAACTTCGTCGAGTACGCTCAAATATACAGATCGGAAGAG
+
FFFFFFFFFFFFFFFFFFFFFFFFFFFFFFFFFFFFFFFFFFFFF
@FS10000125:26:BPA73017-1023:1:1101:11220:1710 1:N:0:2
GCGCAAACTTCGTCGAGTACGCTCAACATCTTAGATCGGAAGAGC
+
:FFFFFFFFFFFFFFFFFFFFFFFFFFFFFFFFFFFFFFFFFFFF
@FS10000125:26:BPA73017-1023:1:1101:11770:1710 1:N:0:2
TAGCTAACTTCGTCGAGTACGCTCAATTTAATAGATCGGAAGAGC
+
FFFFFFFFFFFFFFFFFFFFFFFFFFFFFFFFFFFFFFFFFFFFF
@FS10000125:26:BPA73017-1023:1:1101:11820:1710 1:N:0:2
TTGGTGACCTTCGTCGAGTACGCTCAAGTTCGCAGATCGGAAGAG
+
FFFFFFFFFFFFFFFFFFFFFFFFFFFFFFFFFFFFFFFFFFFFF
@FS10000125:26:BPA73017-1023:1:1101:12090:1710 1:N:0:2
TTTCGGCAACTTCGTCGAGTACGCTCAATCTAAAAGATCGGAAGA
+
FFFFFFFFFFFFFFFFFFFFFFFFFFFFFFFFFFFFFFFFFFFFF
@FS10000125:26:BPA73017-1023:1:1101:12260:1710 1:N:0:2
TTGACTGGACTTCGTCGAGTACGCTCAATACCAAAGATCGGAAGA
+
FFFFFFFFFFFFFFFFFFFFFFFFFFFFFFFFFFFFFFFFFFFFF
@FS10000125:26:BPA73017-1023:1:1101:12740:1710 1:N:0:2
TTGCTGTCTTCGTCGAGTACGCTCAACATGGAAGATCGGAAGAGC
+
FFFFFFFFFFFFFFFFFFFFFFFFFFFFFFFFFFFFFFFFFFFFF
@FS10000125:26:BPA73017-1023:1:1101:13410:1710 1:N:0:2
TTGCTGAACTTCGTCGAGTACGCTCAATATACTAGATCGGAAGAG
+
FFFFFFFFFFFFFFFFFFFFFFFFFFFFFFFFFFFFFFFFFFFFF
@FS10000125:26:BPA73017-1023:1:1101:14030:1710 1:N:0:2
TTGAAGAACTTCGTCGAGTACGCTCAATACTAGAGATCGGAAGAG
+
FFFFFFFFFFFFFFFFFFFFFFFFFFFFFFFFFFFFFFFFFFFFF
@FS10000125:26:BPA73017-1023:1:1101:14460:1710 1:N:0:2
TAGGAACTTCGTCGAGTACGCTCAAGGGCAGAGATCGGAAGAGCA
+
FFFFFFFFFFFFFFFFFFFFFFFFFFFFFFFFFFFFFFFFFFFFF
@FS10000125:26:BPA73017-1023:1:1101:15130:1710 1:N:0:2
TTGAGAACTTCGTCGAGTACGCTCAAGATCGAAGATCGGAAGAGC
+
FFFFFFFFFFFFFFFFFFFFFFFFFFFFFFFFFFFFFFFFFFFFF
@FS10000125:26:BPA73017-1023:1:1101:15210:1710 1:N:0:2
TTGGTAACTTCGTCGAGTACGCTCAAGAGACTAGATCGGAAGAGC
+
FFFFFFFFFFFFFFFFFFFFFFFFFFFFFFFFFFFFFFFFFFFFF
@FS10000125:26:BPA73017-1023:1:1101:15560:1710 1:N:0:2
TTGACTGGACTTCGTCGAGTACGCTCAAGATCGTAGATCGGAAGA
+
FFFFFFFFFFFFFFFFFFFFFFFFFFFFFFFFFFFFFFFFFFFFF
@FS10000125:26:BPA73017-1023:1:1101:15720:1710 1:N:0:2
GGGTAAACTTCGTCGAGTACGCTCAATTTTTGAGATCGGAAGAGC
+
FFFFFFFFFFFFFFFFFFFFFFFFFFFFFFFFFFFFFFFFFFFFF
@FS10000125:26:BPA73017-1023:1:1101:16010:1710 1:N:0:2
TCGAACTTCGTCGAGTACGCTCAAACAAGTAGATCGGAAGAGCAC
+
FFFFFFFFFFFFFFFFFFFFFFFFFFFFFFFFFFFFFFFFFFFFF
@FS10000125:26:BPA73017-1023:1:1101:16110:1710 1:N:0:2
AAGCACCAGGAACTTCGTCGAGTACGCTCAACTGTATAGATCGGA
+
FFFFFFFFFFFFFFFFFFFFFFFFFFFFFFFFFFFFFFFFFFFFF
@FS10000125:26:BPA73017-1023:1:1101:16180:1710 1:N:0:2
TCGAAAACTTCGTCGAGTACGCTCAATGTTTCAGATCGGAAGAGC
+
FFFFFFFFFFFFFFFFFFFFFFFFFFFFFFFFFFFFFFFFFFFFF
@FS10000125:26:BPA73017-1023:1:1101:2230:1720 1:N:0:2
TTGACTGGACTTCGTCGAGTACGCTCAACCGACCAGATCGGAAGA
+
:F,FFFFFFFFFFFFFFFFFF:FFFF:FFFFFFFFFFFFF:F:FF
@FS10000125:26:BPA73017-1023:1:1101:2440:1720 1:N:0:2
TTGACTGGACTTCGTCGAGTACGCTCAACGATCAAGATCGGAAGA
+
FFFFFFFFFFFFFFFFFFFFFFFFFFFFFFFFFFFFFFFFFFFFF
@FS10000125:26:BPA73017-1023:1:1101:3560:1720 1:N:0:2
TTGACTGGACTTCGTCGAGTACGCTCAATCCTGTAGATCGGAAGA
+
FFFFFFFFFFFFFFFFFFFFFFFFFFFFFFFFFFFFFFFFFFFFF
@FS10000125:26:BPA73017-1023:1:1101:3710:1720 1:N:0:2
ATGACGAACTTCGTCGAGTACGCTCAATTTACGAGATCGGAAGAG
+
FFFFFFFFFFFFFFFFFFFFFFFFFFFFFFFFFFFFFFFFFFFFF
@FS10000125:26:BPA73017-1023:1:1101:5840:1720 1:N:0:2
GCCACCACCTTCGTCGAGTACGCTCAACGCGAAAGATCGGAAGAG
+
FFFFFFFFFFFFFFFFFFFFFFFFFFFFFFFFFFFFFFFFFFFFF
@FS10000125:26:BPA73017-1023:1:1101:5940:1720 1:N:0:2
TCGTAAACTTCGTCGAGTACGCTCAAGTTGAAAGATCGGAAGAGC
+
:FFFFFFFFFFFFFFFFFFFFFFFFFFFFFFFFFFFFFFFFFFFF
@FS10000125:26:BPA73017-1023:1:1101:6480:1720 1:N:0:2
TTGACTGGACCTTCGTCGAGTACGCTCAAACCTATAGATCGGAAG
+
FFFFFFFFFFFFFFFFFFFFFFFFFFFFFFFFFFFFFFFFFFFFF
@FS10000125:26:BPA73017-1023:1:1101:9390:1720 1:N:0:2
TTTCAGCAACTTCGTCGAGTACGCTCAAGTGGTTAGATCGGAAGA
+
FFFFFFFFFFFFFFFFFFFFFFFFFFFFFFFFFFFFFFFFFFFFF
@FS10000125:26:BPA73017-1023:1:1101:9660:1720 1:N:0:2
TAGCTCTTCGTCGAGTACGCTCAAATACATAGATCGGAAGAGCAC
+
FFFFFFFFFFFFFFFFFFFFFFFFFFFFFFFFFFFFFFFFFFFFF
@FS10000125:26:BPA73017-1023:1:1101:9810:1720 1:N:0:2
TCGTCAACTTCGTCGAGTACGCTCAAATTTAAAGATCGGAAGAGC
+
FFFFFFFFFFFFFFFFFFFFFFFFFFFFFFFFFFFFFFFFFFFFF
@FS10000125:26:BPA73017-1023:1:1101:10160:1720 1:N:0:2
GAGTACAAACTTCGTCGAGTACGCTCAATGTAGAAGATCGGAAGA
+
FFFFFFFFFFFFFFFFFFFFFFFFFFFFFFFFFFFFFFFFFFFFF
@FS10000125:26:BPA73017-1023:1:1101:10400:1720 1:N:0:2
GAGTACAAACTTCGTCGAGTACGCTCAATGTAGAAGATCGGAAGA
+
FFFFFFFFFFFFFFFFFFFFFFFFFFFFFFFFFFFFFFFFFFFFF
@FS10000125:26:BPA73017-1023:1:1101:10890:1720 1:N:0:2
TCGTAAACTTCGTCGAGTACGCTCAATGGTGTAGATCGGAAGAGC
+
FFFFFFFFFFFFFFFFFFFFFFFFFFFFFFFFFFFFFFFFFFFFF
@FS10000125:26:BPA73017-1023:1:1101:10900:1720 1:N:0:2
TCTGGAACTTCGTCGAGTACGCTCAAAATGTAAGATCGGAAGAGC
+
FFFFFFFFFFFFFFFFFFFFFFFFFFFFFFFFFFFFFFFFFFFFF
@FS10000125:26:BPA73017-1023:1:1101:11500:1720 1:N:0:2
GCGGTAACTTCGTCGAGTACGCTCAAGTAATAAGATCGGAAGAGC
+
FFFFFFFFFFFFFFFFFFFFFFFFFFFFFFFFFFFFFFFFFFFFF
@FS10000125:26:BPA73017-1023:1:1101:12470:1720 1:N:0:2
TTGATTATCTTCGTCGAGTACACTCAATTGCAAAGATCGGAAGAG
+
FFFFFFFFFFFFFFFFFFFFFFFFFFFFFFFFFFFFFFFFFFFFF
@FS10000125:26:BPA73017-1023:1:1101:13060:1720 1:N:0:2
TCGGCAACTTCGTCGAGTACGCTCAATGAAAAAGATCGGAAGAGC
+
FFFFFFFFFFFFFFFFFFFFFFFFFFFFFFFFFFFFFFFFFFFFF
@FS10000125:26:BPA73017-1023:1:1101:14130:1720 1:N:0:2
TAGGACTGAACTTCGTCGAGTACGCTCAAGTCGCGAGATCGGAAG
+
FFFFFFFFFFFFFFFFFFFFFFFFFFFFFFFFFFFFFFFFFFFFF
@FS10000125:26:BPA73017-1023:1:1101:14510:1720 1:N:0:2
CAGCACAACTTCGTCGAGTACGCTCAATAGATAAGATCGGAAGAG
+
FFFFFFFFFFFFFFFFFFFFFFFFFFFFFFFFFFFFFFFFFFFFF
@FS10000125:26:BPA73017-1023:1:1101:15500:1720 1:N:0:2
TCGGAAGAGCACACGTCTGAACTCCAGTCACCGAATTGCATCTCG
+
FFFFFFFFFFFFFFFFFFFFFFFFFFFFFFFFFFFFFFFFFF,:F
@FS10000125:26:BPA73017-1023:1:1101:16330:1720 1:N:0:2
GGGTGCAACTTCGTCGAGTACGCTCAAAGGTGAAGATCGGAAGAG
+
,F:FFFFFFFFFFFFFFFFFFFFFFFFFFFFFFFFFFFFFFFFFF
@FS10000125:26:BPA73017-1023:1:1101:16430:1720 1:N:0:2
TTGACTGGACTTCGTCGAGTACGCTCAATAAAAAAGATCGGAAGA
+
FFFFFFFFFFFFFFFFFFFFFFFFFFFFFFFFFFFFFFFFFFFFF
@FS10000125:26:BPA73017-1023:1:1101:1250:1730 1:N:0:2
TCGGGAACTTCGTCGAGTACGCTCAATTGGTAAGATCGGAAGAGC
+
FFFFFFFFFFFFFFFFFFFFFFFFFFFFFFFFFFFFFFFFFFFFF
@FS10000125:26:BPA73017-1023:1:1101:1290:1730 1:N:0:2
TGGTCAACTTCGTCGAGTACGCTCAAATCGAAAGATCGGAAGAGC
+
:FFFFFFFFFFFFFFFFFFFFFFFFFFFFFFFFFFFFFFFFFFFF
@FS10000125:26:BPA73017-1023:1:1101:1360:1730 1:N:0:2
TCTGACTGGACTTTCGTCGAGTACGCTCAAACAGACAGATCGGAA
+
FFFFFFFFFFFFFFFFFFFFFFFFFFFFFFFFFFFFFFFFFFFFF
@FS10000125:26:BPA73017-1023:1:1101:1370:1730 1:N:0:2
TTGACTGGACTTCGTCGAGTACGCTCAATCCGAAAGATCGGAAGA
+
FFFFFFFFFFFFFFFFFFFFFFFFFFFFFFFFFFFFFFFFFFFFF
@FS10000125:26:BPA73017-1023:1:1101:1650:1730 1:N:0:2
TCAGCAACTTCGTCGAGTACGCTCAAGTACGGAGATCGGAAGAGC
+
FFFFFFFFFFFFFFFFFFFFFFFFFFFFFFFFFFFFFFFFFFFFF
@FS10000125:26:BPA73017-1023:1:1101:2080:1730 1:N:0:2
GGGTAAACTTCGTCGAGTACGCTCAATGAGGGAGATCGGAAGAGC
+
FFFFFFFFFFFFFFFFFFFFFFFFFFFFFFFFFFFFFFFFFFFFF
@FS10000125:26:BPA73017-1023:1:1101:2810:1730 1:N:0:2
GGGGTAACTTCGTCGAGTACGCTCAATTGCATAGATCGGAAGAGC
+
FFFFFFFFFFFFFFFFFFFFFFFFFFFFFFFFFFFFFFFFFFFFF
@FS10000125:26:BPA73017-1023:1:1101:3280:1730 1:N:0:2
ATGTCAACTTCGTCGAGTACGCTCAATGATAAAGATCGGAAGAGC
+
F:FFFFFFFFFFFFFFFFFFFFFFFFFFFFFFFFFFFFFFFFFFF
@FS10000125:26:BPA73017-1023:1:1101:3290:1730 1:N:0:2
GGGGCAACTTCGTCGAGTACGCTCAAACCACGAGATCGGAAGAGC
+
FFFFFFFFFFFFFFFFFFFFFFFFFFFFFFFFFFFFFFFFFFFFF
@FS10000125:26:BPA73017-1023:1:1101:3450:1730 1:N:0:2
TCGTAAACTTCTTGAGTACGCTCAATAATAAAGATCGGAAGAGCA
+
FFFFFFFFFFFFFFFFFFFFFFFFFFFFFFFFFFFFFFFFFFFFF
@FS10000125:26:BPA73017-1023:1:1101:3470:1730 1:N:0:2
CCGCTAACTTCGTCGAGTACGCTCAAACCCCGAGATCGGAAGAGC
+
FFFFFFFFFFFFFFFFFFFF:FFFFFFFFFFFFFFFFFFFFFFFF
@FS10000125:26:BPA73017-1023:1:1101:4640:1730 1:N:0:2
TCGGTGTAACTTCGTCGAGTACGCTCAAAATAACAGATCGGAAGA
+
FFFFFFFFFFFFFFFFFFFFFFFFFFFFFFFFFFFFFFFFFFFFF
@FS10000125:26:BPA73017-1023:1:1101:5190:1730 1:N:0:2
TCGCAACTTCGTCGAGTACGCTCAAGAGCTCAGATCGGAAGAGCA
+
FFFFFFFFFFFFFFFFFFFFFFFFFFFFFFFFFFFFFFFFFFFFF
@FS10000125:26:BPA73017-1023:1:1101:5390:1730 1:N:0:2
GGGATAACTTCGTCGAGTACGCTCAAAATATGAGATCGGAAGAGC
+
FFFFFFFFFFFFFFFFFFFFFFFFFFFFFFFFFFFFFFFFFFFFF
@FS10000125:26:BPA73017-1023:1:1101:6070:1730 1:N:0:2
TCGTAAACTTCGTCGAGTACGCTCAAATTTTAAGATCGGAAGAGC
+
FFFFFFFFFFFFFFFFFFFFFFFFFFFFFFFFFFFFFFFFFFFFF
@FS10000125:26:BPA73017-1023:1:1101:6340:1730 1:N:0:2
CCGGACCTTCGTCGAGTACGCTCAAAACGATAGATCGGAAGAGCA
+
FFFFFFFFFFFFFFFFFFFFFFFFFFFFFFFFFFFFFFFFFFFFF
@FS10000125:26:BPA73017-1023:1:1101:6370:1730 1:N:0:2
GCGACAACAACTTCGTCGAGTACGCTCAAATAATCAGATCGGAAG
+
FFFFFFFFFFFFFFFFFFFFFFFFFFFFFFFFFFFFFFFFFFFFF
@FS10000125:26:BPA73017-1023:1:1101:6380:1730 1:N:0:2
TCGTAAACTTCGTCGAGTACGCTCAATCTTATAGATCGGAAGAGC
+
FFFFFFFFFFFFFFFFFFFFFFFFFFFFFFFFFFFFFFFFFFFFF
@FS10000125:26:BPA73017-1023:1:1101:6750:1730 1:N:0:2
GAGACAACTTCGTCGAGTACGCTCAAATTTCTAGATCGGAAGAGC
+
FFFFFFFFFFFFFFFFFFFFFFFFFFFFFFFFFFFFFFFFFFFFF
@FS10000125:26:BPA73017-1023:1:1101:6970:1730 1:N:0:2
TCGATAACTTCGTCGAGTACGCTCAATAAGCAAGATCGGAAGAGC
+
FFFFFFFFFFFFFFFFFFFFFFFFFFFFFFFFFFFFFFFFFFFFF
@FS10000125:26:BPA73017-1023:1:1101:6980:1730 1:N:0:2
ACGCCAACTTCGTCGAGTACGCTCAAAATAATAGATCGGAAGAGC
+
FFFFFFFFFFFFFFFFFFFFFFFFFFFFFFFFFFFFFFFFFFFFF
@FS10000125:26:BPA73017-1023:1:1101:7680:1730 1:N:0:2
TTTGGAACTTCGTCGAGTACGCTCAAATACCCAGATCGGAAGAGC
+
FFFFFFFFFFFFFFFFFFFFFFFFFFFFFFFFFFFFFFFFFFFFF
@FS10000125:26:BPA73017-1023:1:1101:9070:1730 1:N:0:2
TCGGTAACTTCATCGAGTACGCTCAACTAGTTAGATCGGAAGAGC
+
,F:FFFFFFFFFFFFFFFFFFFFFFFFFFFFFFFFFFFFFFFFFF
@FS10000125:26:BPA73017-1023:1:1101:10290:1730 1:N:0:2
TTTTAAACTTCGTCGAGTACGCTCAAAAGTTCAGATCGGAAGAGC
+
F,FFFFFFFFFFFFFFFFFFFFFF:,FFFFFFFFFFFFFFFFFFF
@FS10000125:26:BPA73017-1023:1:1101:10510:1730 1:N:0:2
TTGCAAACTTCGTCGAGTACGCTCAATTGCTAAGATCGGAAGAGC
+
FFFFFFFFFFFFFFFFFFFFFFFFFFFFFFFFFFFFFFFFFFFFF
@FS10000125:26:BPA73017-1023:1:1101:12410:1730 1:N:0:2
GAGGTAACTTCGTCGAGTACGCTCAACTCTACAGATCGGAAAAGC
+
FFFFFFFFFFFFFFFFFFFFFFFFFFFFFFFFFFFFFFFFFFFFF
@FS10000125:26:BPA73017-1023:1:1101:13320:1730 1:N:0:2
GCGCCGATAACTTCGTCGAGTACGCTCAAGGGGTTAGATCGGAAG
+
FFFFFFFFFFFFFFFFFFFFFFFFFFFFFFFFFFFFFFFFFFFFF
@FS10000125:26:BPA73017-1023:1:1101:13660:1730 1:N:0:2
GGCGAAACTTCGTCGAGTACGCTCAAACAGAGAGATCGGAAGAGC
+
F:FFFFFFFFFFFFFFFFFFFFFFF:FFFFFFFFFFFFFFFFFFF
@FS10000125:26:BPA73017-1023:1:1101:14230:1730 1:N:0:2
TCGCAACTTCGTCGAGTACGCTCAAACAAATAGATCGGAAGAGCA
+
FFFFFFFFFFFFFFFFFFFFFFFFFFFFFFFFFFFFFFFFFFFFF
@FS10000125:26:BPA73017-1023:1:1101:15960:1730 1:N:0:2
CTGACTGGACTTCGTCGAGTACGCTCAAAACCTCAGGTCGGAAGG
+
:,FFF,:FFF,,F:,,FF:,:FFF::F:FF:F,:FF,,:,F:FF,
@FS10000125:26:BPA73017-1023:1:1101:16320:1730 1:N:0:2
AAGGCCAAACTTCGTCGAGTACGCTCAAATTTACAGATCGGAAGA
+
FFFFFFFFFFFFFFFFFFFFFFFFFFFFFFFFFFFFFFFFFFFFF
@FS10000125:26:BPA73017-1023:1:1101:1100:1740 1:N:0:2
TTGGCAACTTCGTCGAGTACGCTCAAATCCTGAGATCGGAAGAGC
+
FFFFFFFFFFFFFFFFFFFFFFFFFFFFFFFFFFFFFFFFFFFFF
@FS10000125:26:BPA73017-1023:1:1101:1190:1740 1:N:0:2
TAGATAACTTCGTCGAGTACGCTCAAAAAATAAGATCGGAAGAGC
+
FFFFFFFFFFFFFFFFFFFFFFFFFFFFFFFFFFFFFFFFFFFFF
@FS10000125:26:BPA73017-1023:1:1101:2070:1740 1:N:0:2
GGGTAAACTTCGTCGAGTACGCTCAATGAGGGAGATCGGAAGAGC
+
FFFFFFFFFFFFFFFFFFFFFFFFFFFFFFFFFFFFFFFFFFFFF
@FS10000125:26:BPA73017-1023:1:1101:2700:1740 1:N:0:2
CCGCCGCCACCTTCGTCGAGTACGCTCAAAGGTCAAGATCGGAAG
+
FFFFFFFFFFFFFFFFFFFFFFFFFFFFFFFFFFFFFFFFFFFFF
@FS10000125:26:BPA73017-1023:1:1101:3410:1740 1:N:0:2
TTGACTGGACTTCGTCGAGTACGCTCAACCTTTGAGATCGGAAGA
+
FFFFFFFFFFFFFFFFFFFFFFFFFFFFFFFFFFFFFFFFFFFFF
@FS10000125:26:BPA73017-1023:1:1101:3620:1740 1:N:0:2
TGGCTAAGAAACTTCGTCGAGTACGTTCAACGATAAAGATCGGAA
+
FFFFFFFFFFFFFFFFFFFFFFFFFFFFFFFFF:FFFFFFFFFFF
@FS10000125:26:BPA73017-1023:1:1101:3640:1740 1:N:0:2
TCGTTAACTTCGTCGAGTACGCTCAAGTTCTGAGATCGGAAGAGC
+
FFFFFFFFFFFFFFFFFFFFFFFFFFFFFFFFFFFFFFFFFFFFF
@FS10000125:26:BPA73017-1023:1:1101:5840:1740 1:N:0:2
TCGTTCTCTTCGTCGAGTACGCTCAATTGATAAGATCGGAAGAGC
+
FFFFFFFFFFFFFFFFFFFFFFFFFFFFFFFFFFFFFFFFFFFFF
@FS10000125:26:BPA73017-1023:1:1101:6110:1740 1:N:0:2
TTGGCAACTTCGTCGAGTACGCTCAAATAAACAGATCGGAAGAGC
+
FFFFFFFFFFFFFFFFFFFFFFFFFFFFFFFFFFFFFFFFFFFFF
@FS10000125:26:BPA73017-1023:1:1101:6400:1740 1:N:0:2
GCGTTAACTTCGTCGAGTACGCTCAACATCTAAGATCGGAAGAGC
+
FFFFFFFFFFFFFFFFFFFFFFFFFFFFFFFFFFFFFFFFFFFFF
@FS10000125:26:BPA73017-1023:1:1101:6560:1740 1:N:0:2
GCGTTAACTTCGTCGAGTACGCTCAACATCTAAGATCGGAAGAGC
+
:FFFFFFFFFFFFFFFFFFFFFFFFFFFFFFFFFFFFFFFFFFFF
@FS10000125:26:BPA73017-1023:1:1101:7100:1740 1:N:0:2
GTGACAACTTCGTCGAGTACGCTCAAAAGTTCAGATCGGAAGAGC
+
FFFFFFFFFFFFFFFFFFFFFFFFFFFFFFFFFFFFFFFFFFFFF
@FS10000125:26:BPA73017-1023:1:1101:7680:1740 1:N:0:2
CCGTCCTTAACTTCGTCGAGTACGCTCAAAAATTGAGATCGGAAG
+
FFFFFFFFFFFFFFFFFFFFFFFFFFFFFFFFFFFFFFFFFFFFF
@FS10000125:26:BPA73017-1023:1:1101:7750:1740 1:N:0:2
TCTGAAACTTCGTCGAGTACGCTCAACATAATAGATCGGAAGAGC
+
FFFFFFFFFFFFFFFFFFFFFFFFFFFFFFFFFFFFFFFFFFFFF
@FS10000125:26:BPA73017-1023:1:1101:8100:1740 1:N:0:2
TCGCTAACTTCGTCGAGTACGCTCAAACCATAAGATCGGAAGAGC
+
FFFFFFFFFFFFFFFFFFFFFFFFFFFFFFFFFFFFFFFFFFFFF
@FS10000125:26:BPA73017-1023:1:1101:8800:1740 1:N:0:2
TTGACTGGACTTCGTCGAGTACGCTCAATGGATTAGATCGGAAGA
+
FFFFFFFFFFFFFFFFFFFFFFFFFFFFFFFFFFFFFFFFFFFFF
@FS10000125:26:BPA73017-1023:1:1101:9270:1740 1:N:0:2
TTTCACTCTTCGTCGAGTACGCTCAATGACAAAGATCGGAAGAGC
+
FFFFFFFFFFFFFFFFFFFFFFFFFFFFFFFFFFFFFFFFFFFFF
@FS10000125:26:BPA73017-1023:1:1101:9390:1740 1:N:0:2
TTGACTGGACTTCGTCGAGTACGCTCAATTCCGTAGATCGGAAGA
+
FFFFFFFFFFFFFFFFFFFFFFFFFFFFFFFFFFFFFFFFFFFFF
@FS10000125:26:BPA73017-1023:1:1101:9480:1740 1:N:0:2
GCGTTAACTTCGTCGAGTACGCTCAATTCACTAGATCGGAAGAGC
+
,FF:FFFFFFFFFFFFFFFFFFFFFF,,:FFFFFFFFFFFFFFFF
@FS10000125:26:BPA73017-1023:1:1101:9640:1740 1:N:0:2
CCGGTATCTTCGTCGAGTACGCTCAAAGTATGAGATCGGAAGAGC
+
FFFFFFFFFFFFFFFFFFFFFFFFFFFFFFFFFFFFFFFFFFFFF
@FS10000125:26:BPA73017-1023:1:1101:10120:1740 1:N:0:2
TTTAGAGAACTTCGTCGAGTACGCTCAAGCATTTAGATCGGAAGA
+
FFFFFFFFFFFFFFFFFFFFFFFFFFFFFFFFFFFFFFFFFFFFF
@FS10000125:26:BPA73017-1023:1:1101:10430:1740 1:N:0:2
CCGCTAACTTCGTCGAGTACGCTCAAAGTACCAGATCGGAAGAGC
+
FFFFFFFFFFFFFFFFFFFFFFFFFFFFFFFFFFFFFFFFFFFFF
@FS10000125:26:BPA73017-1023:1:1101:10890:1740 1:N:0:2
TTTCAGTAACTTCGTCGAGTACGCTCAAGTATGCAGATCGGAAGA
+
FFFFFFFFFFFFFFFFFFFFFFFFFFFFFFFFFFFFFFFFFFFFF
@FS10000125:26:BPA73017-1023:1:1101:10960:1740 1:N:0:2
CCGGCAACTTCGTCGAGTACGCTCAACTTGCCAGATCGGAAGAGC
+
FFFFFFFFFFFFFFFFFFFFFFFFFFFFFFFFFFFFFFFFFFFFF
@FS10000125:26:BPA73017-1023:1:1101:11090:1740 1:N:0:2
TAGCCAACTTCGTCGAGTACGCTCAATCGAGTAGATCGGAAGAGC
+
FFFFFFFFFFFFFFFFFFFFFFFFFFFFFFFFFFFFFFFFFFFFF
@FS10000125:26:BPA73017-1023:1:1101:11100:1740 1:N:0:2
TCGAGAACTTCGTCGAGTACGCTCAAGTTACCAGATCGGAAGAGC
+
FFFFFFFFFFFFFFFFFFFFFFFFFFFFFFFFFFFFFFFFFFFFF
@FS10000125:26:BPA73017-1023:1:1101:11390:1740 1:N:0:2
TTTTTAAACTTCGTCGAGTACGCTCAATAGTAGAGATCGGAAGAG
+
FFFFFFFFFFFFFFFFFFFFFFFFFFFFFFFFFFFFFFFFFFFFF
@FS10000125:26:BPA73017-1023:1:1101:11660:1740 1:N:0:2
CCGCAACTTCGTCGAGTACGCTCAAAAGTTCAGATCGGAAGAGCA
+
FFFFFFFFFFFFFFFFFFFFFFFFFFFFFFFFFFFFFFFFFFFFF
@FS10000125:26:BPA73017-1023:1:1101:11950:1740 1:N:0:2
TTGCTAAACTTCGTCGAGTACGCTCAAACCAGAAGATCGGAAGAG
+
FFFFFFFFFFFFFFFFFFFFFFFFFFFFFFFFFFFFFFFFFFFFF
@FS10000125:26:BPA73017-1023:1:1101:12060:1740 1:N:0:2
GCGATAACTTCGTCGAGTACGCTCAAGTAAGGAGATCGGAAGAGC
+
FFFFFFFFFFFFFFFFFFFFFFFFFFFFFFFFFFFFFFFFFFFFF
@FS10000125:26:BPA73017-1023:1:1101:12130:1740 1:N:0:2
TAGATAACTTCGTCGAGTACGCTCAAAAAATCAGATCGGAAGAGC
+
FFFFFFFFFFFFFFFFFFFFFFFFFFFFFFFFFFFFFFFFFFFFF
@FS10000125:26:BPA73017-1023:1:1101:12460:1740 1:N:0:2
TTGTCAACTTCGTCGAGTACGCTCAAATCGAAAGATCGGAAGAGC
+
FFF,FFFFFFFFFFFFFFFFFFFFFF:FF,FFFFFFFFFFFFFFF
@FS10000125:26:BPA73017-1023:1:1101:12560:1740 1:N:0:2
TTGGAAACTTCGTCGAGTACGCTCAATAATGAAGATCGGAAGAGC
+
:FFFFFFFFFFFFFFFFFFFFFFFFFFFFFFFFFFFFFFFFFFFF
@FS10000125:26:BPA73017-1023:1:1101:12630:1740 1:N:0:2
TTGCCAAACTTCGTCGAGTACGCTCAAGCTAAAAGATCGGAAGAG
+
FFFFFFFFFFFFFFFFFFFFFFFFFFFFFFFFFFFFFFFFFFFFF
@FS10000125:26:BPA73017-1023:1:1101:13300:1740 1:N:0:2
CCGCAAACTTCGTCGAGTACGCTCAAGGAGTTAGATCGGAAGAGC
+
FFFFFFFFFFFFFFFFFFFFFFFFFFFFFFFFFFFFFFFFFFFFF
@FS10000125:26:BPA73017-1023:1:1101:13340:1740 1:N:0:2
GCCAGATCGGAAGAGCACACGTCTGAACTCCAGTCACCGAATTGC
+
FFFFFFFFFFFFFFFFFFFFFFFFFFFFFFFFFFFFFFFFFFFFF
@FS10000125:26:BPA73017-1023:1:1101:13790:1740 1:N:0:2
TTGTCCAACTTCGTCGAGTACGCTCAAATGCACAGATCGGAAGAG
+
FFFFFFFFFFFFFFFFFFFFFFFFFFFFFFFFFFFFFFFFFFFFF
@FS10000125:26:BPA73017-1023:1:1101:13850:1740 1:N:0:2
GGGGCAACTTCGTCGAGTACGCTCAAAGAATGAGATCGGAAGAGC
+
FFFFFFFFFFFFFFFFFFFFFFFFFFFFFFFFFFFFFFFFFFFFF
@FS10000125:26:BPA73017-1023:1:1101:13900:1740 1:N:0:2
GTTTTTCAACTTCGTCGAGTACGCTCAAAAAAGTAGATCGGAAGA
+
FFFFFFFFFFFFFFFFFFFFFFFFFFFFFFFFFFFFFFFFFFFFF
@FS10000125:26:BPA73017-1023:1:1101:14160:1740 1:N:0:2
TTGAACAACTTCGTCGAGTACGCTCAATCCGGCAGATCGGAAGAG
+
FFFFFFFFFFFFFFFFFFFFFFFFFFFFFFFFFFFFFFFFFFFFF
@FS10000125:26:BPA73017-1023:1:1101:14890:1740 1:N:0:2
GCGAACAACTTCGTCGAGTACGCTCAAAGGTCAAGATCGGAAGAG
+
FFFFFFFFFFFFFFFFFFFFFFFFFFFFFFFFFFFFFFFFFFFFF
@FS10000125:26:BPA73017-1023:1:1101:15310:1740 1:N:0:2
TTGTACAACTTCGTCGAGTACGCTCAATATCAGAGATCGGAAGAG
+
FFFFFFFFFFFFFFFFFFFFFFFFFFFFFFFFFFFFFFFFFFFFF
@FS10000125:26:BPA73017-1023:1:1101:15500:1740 1:N:0:2
TCGACAACTTCGTCGAGTACGCTCAAAAGATAAGATCGGAAGAGC
+
FFFFFFFFFFFFFFFFFFFFFFFFFFFFFFFFFFFFFFFFFFFFF
@FS10000125:26:BPA73017-1023:1:1101:15660:1740 1:N:0:2
TTGACTGGAGTTCTGAGTACGCTCAACCCGATAGATCGGAAGAGC
+
FFFFFFFFFFFFFFFFFFFFFFFFFFFFFFFFFFFFFFFFFFFFF
@FS10000125:26:BPA73017-1023:1:1101:15790:1740 1:N:0:2
TAGACAACTTCGTCGAGTACGCTAAAGTTTCAGATCGGAAGAGCA
+
FFFFFFFFFFFFFFFFFFFFFFFFFFFFFFFFFFFFFFFFFFFFF
@FS10000125:26:BPA73017-1023:1:1101:16420:1740 1:N:0:2
CTGGCGTTAACTTCGTCGAGTACGCTCAATTTAGAAGATCGGAAG
+
F,,:FFFFFFF:FFFFFFFFFFFFFFFFFFFFFFFFFFFFFFFFF
@FS10000125:26:BPA73017-1023:1:1101:1380:1750 1:N:0:2
GGCTAATAAACTTCGTCGAGTACGCTCAAATAAGTAGATCGGAAG
+
FFFFFFFFFFFFFFFFFFFFFFFFFFFFFFFFFFFFFFFFFFFFF
@FS10000125:26:BPA73017-1023:1:1101:1580:1750 1:N:0:2
ACGTAACTTCGTCGAGTACGCTCAATTGGGCAGATCGGAAGAGCA
+
FFFFFFFFFFFFFFFFFFFFFFFFFFFFFFFFFFFFFFFFFFFFF
@FS10000125:26:BPA73017-1023:1:1101:1970:1750 1:N:0:2
GCGCAAACTTCGTCGAGTACGCTCAATGGTGGAGATCGGAAGAGC
+
FFFFFFFFFFFFFFFFFFFFFFFFFFFFFFFFFFFFFFFFFFFFF
@FS10000125:26:BPA73017-1023:1:1101:2300:1750 1:N:0:2
TTGACTGGACTTCGTCGAGTACGCTCAATCAATGAGATCGGAAGA
+
FFFFFFFFFFFFFFFFFFFFFFFFFFFFFFFFFFFFFFFFFFFFF
@FS10000125:26:BPA73017-1023:1:1101:3040:1750 1:N:0:2
TTGACTGGACTTCGTCGAGTACGCTCAATCCGTTAGATCGGAAGA
+
FFFFFFFFFFFFFFFFFFFFFFFFFFFFFFFFFFFFFFFFFFFFF
@FS10000125:26:BPA73017-1023:1:1101:3830:1750 1:N:0:2
TCTTTTGAACTTCGTCGAGTACGCTCAAGCCCGAAGATCGGAAGA
+
FFFFFFFFFFFFFFFFFFFFFFFFFFFFFFFFFFFFFFFFFFFFF
@FS10000125:26:BPA73017-1023:1:1101:4150:1750 1:N:0:2
GCGGCAACTTCGTCGAGTACGCTCAAAGAATTAGATCGGAAGAGC
+
FFFFFFFFFFFFFFFFFFFFFFFFFFFFFFFFFFFFFFFFFFFFF
@FS10000125:26:BPA73017-1023:1:1101:5100:1750 1:N:0:2
CCCTAAACTTCGTCGAGTACGCTCAAGTAATCAGATCGGAAGAGC
+
FFFFFFFFFFFFFFFFFFFFFFFFFFFFFFFFFFFFFFFFFFFFF
@FS10000125:26:BPA73017-1023:1:1101:5390:1750 1:N:0:2
TTGCCAACTTCGTCGAGTACGCTCAAGGAATTAGATCGGAAGAGC
+
FFFFFFFFFFFFFFFFFFFFFFFFFFFFFFFFFFFFFFFFFFFFF
@FS10000125:26:BPA73017-1023:1:1101:5490:1750 1:N:0:2
TCGGCAACTTCGTCGAGTACGCTCAAGTATTGAGATCGGAAGAGC
+
FFFFFFFFFFFFFFFFFFFFFFFFFFFFFFFFFFFFFFFFFFFFF
@FS10000125:26:BPA73017-1023:1:1101:7200:1750 1:N:0:2
TAGCTAGAACCTTCGTCGAGTACGCTCAAATCTGAAGATCGGAAG
+
FFFFFFFFFFFFFFFFFFFFFFFFFFFFFFFFFFFFFFFFFFFFF
@FS10000125:26:BPA73017-1023:1:1101:7220:1750 1:N:0:2
GCGCAAACTTCGTCGAGTACGCTCAAGAAATTAGATCGGAAGAGC
+
FFFFFFFFFFFFFFFFFFFFFFFFFFFFFFFFFFFFFFFFFFFFF
@FS10000125:26:BPA73017-1023:1:1101:7410:1750 1:N:0:2
TCGATAACTTCGTCGAGTACGCTCAATAGATTAGATCGGAAGAGC
+
FFFFFFFFFFFFFFFFFFFFFFFFFFFFFFFFFFFFFFFFFFFFF
@FS10000125:26:BPA73017-1023:1:1101:7600:1750 1:N:0:2
TTGTGACCTTCGTCGAGTACGCTCAATATATCAGATCGGAAGAGC
+
FFFFFFFFFFFFFFFFFFFFFFFFFFFFFFFFFFFFFFFFFFFFF
@FS10000125:26:BPA73017-1023:1:1101:7640:1750 1:N:0:2
CCGTAGTAACTTCGTCGAGTACGCTCAAAGATGTAGATCGGAAGA
+
FFFFFFFFFFFFFFFFFFFFFFFFFFFFFFFFFFFFFFFFFFFFF
@FS10000125:26:BPA73017-1023:1:1101:7980:1750 1:N:0:2
GGGTAAACTTCGTCGAGTACGCTCAAACGCGGAGATCGGAAGAGC
+
FFFFFFFFFFFFFFFFFFFFFFFFFFFFFFFFFFFFFFFFFFFFF
@FS10000125:26:BPA73017-1023:1:1101:9140:1750 1:N:0:2
CCGCTAACTTCGTCGAGTACGCTCAATTGAGGAGATCGGAAGAGC
+
FFFFFFFFFFFFFFFFFFFFFFFFFFFFFFFFFFFFFFFFFFFFF
@FS10000125:26:BPA73017-1023:1:1101:9540:1750 1:N:0:2
TTGACTGGACTTCGTCGAGTACGCTCAACGATCGAGATCGGAAGA
+
F::FF:FFFFFFFFFFFFFFFFFFFFFFFFFFFFFFFFFFFFFFF
@FS10000125:26:BPA73017-1023:1:1101:9640:1750 1:N:0:2
TCTAACTTCGTCGAGTACGTTCAAAGTTAGAGATCGGAAGAGCAC
+
FFFFFFFFFFFFFFFFFFFFFFFFFFFFFFFFFFFFFFFFFFFFF
@FS10000125:26:BPA73017-1023:1:1101:10430:1750 1:N:0:2
TCGTCGAGTACGCTCAACAAGTTAGATCGGAAGAGCACACGTCTG
+
FFFFFFFFFFFFFFFFFFFFFFFFFFFFFFFFFFFFFFFFFFFFF
@FS10000125:26:BPA73017-1023:1:1101:10840:1750 1:N:0:2
GGCAAAACTTCGTCGAGTACGCTCAATGGGACAGATCGGAAGAGC
+
FFFFFFFFFFFFFFFFFFFFFFFFFFFFFFFFFFFFFFFFFFFFF
@FS10000125:26:BPA73017-1023:1:1101:11100:1750 1:N:0:2
TTGGGAACTTCGTCGAGTACGCTCAAAAAGGGAGATCGGAAGAGC
+
FFFFFFFFFFFFFFFFFFFFFFFFFFFFFFFFFFFFFFFFFFFFF
@FS10000125:26:BPA73017-1023:1:1101:11120:1750 1:N:0:2
TTGGGAACTTCGTCGAGTACGCTCAAAAAGGGAGATCGGAAGAGC
+
,F,:FFFFFFFFFFFFFFFFFFFFFFFFFFFFFFFFFFFFFFFFF
@FS10000125:26:BPA73017-1023:1:1101:11140:1750 1:N:0:2
TTGCTCAACTTCGTCGAGTACGCTCAAGCCTTAAGATCGGAAGAG
+
FFFFFFFFFFFFFFFFFFFFFFFFFFFFFFFFFFFFFFFFFFFFF
@FS10000125:26:BPA73017-1023:1:1101:11180:1750 1:N:0:2
TCAGCATCTTCGTCGAGTACGCTCAAAATTAGGAGATCGGAAGAG
+
FFFFFFFFFFFFFFFFFFFFFFFFFFFFFFFFFFFFFFFFFFFFF
@FS10000125:26:BPA73017-1023:1:1101:11690:1750 1:N:0:2
TTGCTAACTTCGTCGAGTACGCTCAATCCAGTAGATCGGAAGAGC
+
FFFFFFFFFFFFFFFFFFFFFFFFFFFFFFFFFFFFFFFFFFFFF
@FS10000125:26:BPA73017-1023:1:1101:11980:1750 1:N:0:2
TCGTGAACTTCGTCGAGTACGCTCAACTCGTAAGATCGGAAGAGC
+
FFFFFFFFFFFFFFFFFFFFFFFFFFFFFFFFFFFFFFFFFFFFF
@FS10000125:26:BPA73017-1023:1:1101:12680:1750 1:N:0:2
TCGCCAACTTCGTCGAGTACGCTCAATCGATTAGATCGGAAGAGC
+
FFFFFFFFFFFFFFFFFFFFFFFFFFFFFFFFFFFFFFFFFFFFF
@FS10000125:26:BPA73017-1023:1:1101:13120:1750 1:N:0:2
GCGAAAACTTCGTCGAGTACGCTCAAGGAACCAGATCGGAAGAGC
+
FFFFFFFFFFFFFFFFFFFFFFFFF:FFFFFFFFFFFFFFFFFFF
@FS10000125:26:BPA73017-1023:1:1101:13140:1750 1:N:0:2
TTGACTGGACTTCGTCGAGTACGCTCAATCACTTAGATCGGAAGA
+
FFFFFFFFFFFFFFFFFFFFFFFFFFFFFFFFFFFFFFFFFFFFF
@FS10000125:26:BPA73017-1023:1:1101:13520:1750 1:N:0:2
TCTTCGTCGAGTACGCTCAATGGTTTAGATCGGAAGAGCACACGT
+
FFFFFFFFFFFFFFFFFFFFFFFFFFFFFFFFFFFFFFFFFFFFF
@FS10000125:26:BPA73017-1023:1:1101:13800:1750 1:N:0:2
TTGACTGGACTTCGTCGAGTACGCTCAAGATCGCAGATCGGAAGA
+
,F,FFF::FF:,F:F::F,FFF:FF:,FF:F:F:F,,FF:FF,:F
@FS10000125:26:BPA73017-1023:1:1101:15300:1750 1:N:0:2
TTGTACAACTTCGTCGAGTACGCTCAATATCAGAGATCGGAAGAG
+
FFFFFFFFFFFFFFFFFFFFFFFFFFFFFFFFFFFFFFFFFFFFF
@FS10000125:26:BPA73017-1023:1:1101:16480:1750 1:N:0:2
TCGAAAACTTCGTCGAGTACGCTCAAGATATGAGATCGGAAGAGC
+
FFFFFFFFFFFFFFFFFFFFFFFFFFFFFFFFFFFFFFFFFFFFF
@FS10000125:26:BPA73017-1023:1:1101:1480:1760 1:N:0:2
GTGCAAACTTCGTCGAGTACGCTCAAGATTCTAGATCGGAAGAGC
+
FFFFFFFFFFFFFFFFFFFFFFFFFFFFFFFFFFFFFFFFFFFFF
@FS10000125:26:BPA73017-1023:1:1101:1810:1760 1:N:0:2
GCGTAAACCTTCGTCGAGTACGCTCAAGTAGTTAGATCGGAAGAG
+
FFFFFFFFFFFFFFFFFFFFFFFFFFFFFFFFFFFFFFFFFFFFF
@FS10000125:26:BPA73017-1023:1:1101:2100:1760 1:N:0:2
GGCACAACTTCGTCGAGTACGCTCAATGTGGTAGATCGGAAGAGC
+
F,FFFFFFFFFFFFFFFFFFFFFFFFFFFFFFFFFFFFFFFFFFF
@FS10000125:26:BPA73017-1023:1:1101:2230:1760 1:N:0:2
GCGGAAACTTCGTCGAGTACGCTCATCGATAAGATCGGAAGAGCA
+
FFFFFFFFFFFFFFFFFFFFFFFFFFFFFFFFFFFFFFFFFFFFF
@FS10000125:26:BPA73017-1023:1:1101:2620:1760 1:N:0:2
CCGTAAACTTCGTCGAGTACGCTCAATTTTTAAGATCGGAAGAGC
+
FFFFFFFFFFFFFFFFFFFFFFFFFFFFFFFFFFFFFFFFFFFFF
@FS10000125:26:BPA73017-1023:1:1101:2940:1760 1:N:0:2
TTGGTATCTTCGTCGAGTACGCTCAAGATCGGAGATCGGAAGAGC
+
FFFFFFFFFFFFFFFFFFFFFFFFFFFFFFFFFFFFFFFFFFFFF
@FS10000125:26:BPA73017-1023:1:1101:3700:1760 1:N:0:2
TCTAGAACTTCGTCGAGTACGCTCAACTCCCTAGATCGGAAGAGC
+
FFFFFFFFFFFFFFFFFFFFFFFFFFFFFFFFFFFFFFFFFFFFF
@FS10000125:26:BPA73017-1023:1:1101:4580:1760 1:N:0:2
TTGGGAACTTCGTCGAGTACGCTCAAAAACCAAGATCGGAAGAGC
+
FFFFFFFFFFFFFFFFFFFFFFFFFFFFFFFFFFFFFFFFFFFFF
@FS10000125:26:BPA73017-1023:1:1101:4680:1760 1:N:0:2
CAGCGCAACTTCGTCGAGTACGCTCAACAACCGAGATCGGAAGAG
+
FFFFFFFFFFFFFFFFFFFFFFFFFFFFFFFFFFFFFFFFFFFFF
@FS10000125:26:BPA73017-1023:1:1101:5080:1760 1:N:0:2
TTGGAAACTTCGTCGAGTACGCTCAACCGATAAGATCGGAAGAGC
+
FFFFFFFFFFFFFFFFFFFFFFFFFFFFFFFFFFFFFFFFFFFFF
@FS10000125:26:BPA73017-1023:1:1101:5160:1760 1:N:0:2
GCGGTAACTTCGTCGAGTACGCTCAAATATTAAGATCGGAAGAGC
+
FFFFFFFFFFFFFFFFFFFFFFFFFFFFFFFFFFFFFFFFFFFFF
@FS10000125:26:BPA73017-1023:1:1101:5550:1760 1:N:0:2
GGGCCAACTTCGTCGAGTACGCTCAAGGGAATAGATCGGAAGAGC
+
FFFFFFFFFFFFFFFFFFFFFFFFFFFFFFFFFFFFFFFFFFFFF
@FS10000125:26:BPA73017-1023:1:1101:5930:1760 1:N:0:2
TTGACTGGACTTCGTCGAGTACGCTCAATCCGTAAGATCGGAAGA
+
FFFFFFFFFFFFFFFFFFFFFFFFFFFFFFFFFFFFFFFFFFFFF
@FS10000125:26:BPA73017-1023:1:1101:6700:1760 1:N:0:2
TCGTAACTTCGTCGAGTACGCTCAAACATGTAGATCGGAAGAGCA
+
FFFFFFFFFFFFFFFFFFFFFFFFFFFFFFFFFFFFFFFFFFFFF
@FS10000125:26:BPA73017-1023:1:1101:6970:1760 1:N:0:2
TTGCAACTTCGTCGAGTACGCTCAACCGATGAGATCGGAAGAGCA
+
FFF,,:FFFF:FFF::FF,:,F:,:F:,FF:::,F:,:,:FFFFF
@FS10000125:26:BPA73017-1023:1:1101:7330:1760 1:N:0:2
TTGACTGGACTTCGTCGAGTACGCTCAACCCATAAGATCGGAAGA
+
FFFFFFFFFFFFFFFFFFFFFFFFFFFFFFFFFFFFFFFFFFFFF
@FS10000125:26:BPA73017-1023:1:1101:7870:1760 1:N:0:2
TTATGAACTTCGTCGAGTACGCTCAAGTTACAAGATCGGAAGAGC
+
FFFFFFFFFFFFFFFFFFFFFFFFFFFFFFFFFFFFFFFFFFFFF
@FS10000125:26:BPA73017-1023:1:1101:8030:1760 1:N:0:2
GGCATAACTTCGTCGAGTACGCTCAAGAGGAAAGATCGGAAGAGC
+
FFFFFFFFFFFFFFFFFFFFFFFFFFFFFFFFFFFFFFFFFFFFF
@FS10000125:26:BPA73017-1023:1:1101:8080:1760 1:N:0:2
TCTGAAACTGTCGAGTACGCTCAACTAACTAGATCGGAAGAGCAC
+
FFFFFFFFFFFFFFFFFFFFFFFFFFFFFFFFFFFFFFFFFFFFF
@FS10000125:26:BPA73017-1023:1:1101:8200:1760 1:N:0:2
TCTGAAAACTTCGTCGAGTACGCTCAACGTGTCAGATCGGAAGAG
+
FFFFFFFFFFFFFFFFFFFFFFFFFFFFFFFFFFFFFFFFFFFFF
@FS10000125:26:BPA73017-1023:1:1101:8660:1760 1:N:0:2
TCTAGAACTTCGTCGAGTACGCTCAAAATAACAGATCGGAAGAGC
+
FFFFFFFFFFFFFFFFFFFFFFFFFFFFFFFFFFFFFFFFFFFFF
@FS10000125:26:BPA73017-1023:1:1101:8700:1760 1:N:0:2
GCGGTAACTTCGTCGAGTACGCTCAAGGTTTGAGATCGGAAGAGC
+
FFFFFFFFFFFFFFFFFFFFFFFFFFFFFFFFFFFFFFFFFFFFF
@FS10000125:26:BPA73017-1023:1:1101:9240:1760 1:N:0:2
TTTAAAACTTCGTCGAGTACGCTCAATTAACAAGATCGGAAGAGC
+
FFFFFFFFFFFFFFFFFFFFFFFFFFFFFFFFFFFFFFFFFFFFF
@FS10000125:26:BPA73017-1023:1:1101:9700:1760 1:N:0:2
TTGACAACTTCGTCGAGTACGCTCAACTTTAGAGATCGGAAGAGC
+
FFFFFFFFFFFFFFFFFFFFFFFFFFFFFFFFFFFFFFFFFFFFF
@FS10000125:26:BPA73017-1023:1:1101:10030:1760 1:N:0:2
GGGCAAACTTCGTCGAGTACGCTCAACTGGGGAGATCGGAAGAGC
+
FFFFFFFFFFFFFFFFFFFFFFFFFFFFFFFFFFFFFFFFFFFFF
@FS10000125:26:BPA73017-1023:1:1101:10150:1760 1:N:0:2
TAGTCAACTTCGTCGAGTACGCTCAATGATATAGATCGGAAGAGC
+
FFFFFFFFFFFFFFFFFFFFFFFFFFFFFFFFFFFFFFFFFFFFF
@FS10000125:26:BPA73017-1023:1:1101:10210:1760 1:N:0:2
TGGTTAACTTCGTCGAGTACGCTCAATTATGAAGATCGGAAGAGC
+
FFFFFFFFFFFFFFFFFFFFFFFFFFFFFFFFFFFFFFFFFFFFF
@FS10000125:26:BPA73017-1023:1:1101:10920:1760 1:N:0:2
GCGTGAACTTCGTCGAGTACGCTCAATAACTAAGATCGGAAGAGC
+
FFFFFFFFFFFFFFFFFFFFFFFFFFFFFFFFFFFFFFFFFFFFF
@FS10000125:26:BPA73017-1023:1:1101:11640:1760 1:N:0:2
GCGGTAACTTCGTCGAGTACGCTCAACCAAATAGATCGGAAGAGC
+
FFFFFFFFFFFFFFFFFFFFFFFFFFFFFFFFFFFFFFFFFFFFF
@FS10000125:26:BPA73017-1023:1:1101:12290:1760 1:N:0:2
CTGTAGCAACTTCGTCGAGTACGCTCAAGATCATAGATCGGAAGA
+
FFFFFF,FFFFFFFFFFFFFFFFFFFFFFF:F,FFFFFFFFFFFF
[truncated: 22,903,117 more chars]
