# Supplementary material for: Non-templated addition and template switching by Moloney murine leukemia virus (MMLV)-based reverse transcriptases co-occur and compete with each other
Source: J Biol Chem. 2019 Oct 22;294(48):18220–31. doi: 10.1074/jbc.RA119.010676 (PMC6885630; doi:10.1074/jbc.RA119.010676)
Supplement: Supporting Information [file supp_RA119.010676_155253_1_supp_413280_pzhsrd.zip › Non-template addition/NTA-OH-4rNV5FAM-C.fastq]

@FS10000125:26:BPA73017-1023:1:1101:1690:1000 1:N:0:3
TTTAATAACTTCGTCGAGTACGCTCAACAAGAGAGATCGGAAGAG
+
FFFFFFFFFFFFFFFFFFFFFFFFFFFFFFFFFFFFFFFFFFFFF
@FS10000125:26:BPA73017-1023:1:1101:1990:1000 1:N:0:3
TCGTAAACTTCGTCGAGTACGCTCAATAGGTGAGATCGGAAGAGC
+
FFFFFFFFFFFFFFFFFFFFFFFFFFFFFFFFFFFFFFFFFFFFF
@FS10000125:26:BPA73017-1023:1:1101:2250:1000 1:N:0:3
TCTTCGTCGAGTACGCTCAAAATAAAAGATCGGAAGAGCACACGT
+
:FFFFFFFFFFFFFFFFFFFFFFFF:FFFFFFFFFFFFFFFFFFF
@FS10000125:26:BPA73017-1023:1:1101:3000:1000 1:N:0:3
TCGCTAACTTCGTCGAGTACGCTCAAATGGGGAGATCGGAAGAGC
+
FFFFFFF:FFFFFFF:FFFFFFFF:,FF:FFFFFFF::FFFFFF:
@FS10000125:26:BPA73017-1023:1:1101:3310:1000 1:N:0:3
GGGCTGAACTTCGTAGTACGCTCAACAGTTGAGATCGGAAGAGCA
+
,:FFFFFFFFFFFFFFFFFFFFFFFFFFFFFFFFFFFFFFFFFFF
@FS10000125:26:BPA73017-1023:1:1101:3780:1000 1:N:0:3
AAGGGCCCAACTTCGTCGAGTACGCTCAATACCATAGATCGGAAG
+
FFFFFFFFFFFFFFFFFFFFFFFFFFFFFFFFFFFFFFFFFFFFF
@FS10000125:26:BPA73017-1023:1:1101:4080:1000 1:N:0:3
TCGTGAACTTCGTCGAGTACGCTCAAATCAGTAGATCGGAAGAGC
+
,FFF,FF:FFF:FF:FFFF:FFFF,FFFFFFF,:FFF:FFFFF:F
@FS10000125:26:BPA73017-1023:1:1101:5570:1000 1:N:0:3
ATGAACTTCGTCGAGTACGCTCAATGTATAAGATCGGAAGAGCAC
+
F,F:FFFFFFFFFFFFFFFFFFF:FFFFFF:FFFFFFFFFFFFFF
@FS10000125:26:BPA73017-1023:1:1101:5800:1000 1:N:0:3
TTGTAGAACTTCGTCGAGTACGCTCAATGAAAGAGATCGGAAGAG
+
FFFFFFFFFFFFFFFFFFFFFFFFF:FFFFFFFFFFFFFFFFFFF
@FS10000125:26:BPA73017-1023:1:1101:6100:1000 1:N:0:3
GCGACAACTTCGTCGAGTACGCTCAAAGAGTCAGATCGGAAGAGC
+
FFFFFFFFFFFFFFFFFFFFFFFFFFFFFFFFFFFFFFFFFFFFF
@FS10000125:26:BPA73017-1023:1:1101:8380:1000 1:N:0:3
ACGCAACTTCGTCGAGTAGCTCAAGCGTTCAGATCGGAAGAGCAC
+
F:FFF:F:FFFFFFF::FFF,FF,FF::F,FFFF,FFF,FF::F,
@FS10000125:26:BPA73017-1023:1:1101:11010:1000 1:N:0:3
TCTTATAACTTCGTCGAGTACGCTCAAGTTAAAAGATCGGAAGAG
+
FFFFFFFFFFFFFFFFFFFFFFFFFFFFFFFF:FFFFFFFFFFFF
@FS10000125:26:BPA73017-1023:1:1101:11720:1000 1:N:0:3
TTGATAAACTTCGTCGAGTACGCTCAACGCAAAAGATCGGAAGAG
+
FFFFFFFFFFFFFFFFFFFFFFFFFFFFFFFFFFFFFFFFFFFFF
@FS10000125:26:BPA73017-1023:1:1101:12280:1000 1:N:0:3
TTGGGAACTTCGTCGAGTACGCTCAATGTTCGAGATCGGAAGAGC
+
FFFFFFFFFFFFFFFFFFFFFFFFFFFFFFFFFFFFFFFFFFFFF
@FS10000125:26:BPA73017-1023:1:1101:12500:1000 1:N:0:3
TTGACTGGACTTCGTCGAGTACGCTCAAAATCCCAGATCGGAAGA
+
FF:FFFFFFFFFFFFFFFFFFFFFFFFFFFFFFFFFFFFFFFFFF
@FS10000125:26:BPA73017-1023:1:1101:12730:1000 1:N:0:3
TTTAGGAACTTCGTCGAGTACGCTCAACCGATGAGATCGGAAGAG
+
::F,::FFFF:FFFFF,FFFF:FFFFFF,F,FFFFFFFFFFFF::
@FS10000125:26:BPA73017-1023:1:1101:13530:1000 1:N:0:3
GTGAAAACTTCGTCGAGTACGCTCAAAAAACAAGATCGGAAGAGC
+
:FFFFFFFFFFFFFFFFFFFFFFFFFFFFFFFFFFFFFFFFFFFF
@FS10000125:26:BPA73017-1023:1:1101:13770:1000 1:N:0:3
TTGCAGAACTTCGTCGAGTACGCTCAAGACTGCAGATCGGAAGAG
+
FFFFFFFFFFFFFFFFFFFFFFFFFFFFFFFFFFFFFFFFFFFFF
@FS10000125:26:BPA73017-1023:1:1101:14560:1000 1:N:0:3
ACGACAACTTCGTCGAGTACGCTCAATGCAAAAGATCGGAAGAGC
+
,FFFFFFFFFFFFFFFFFFFFFFFFFFFFFFFFFFFFFFFFFFFF
@FS10000125:26:BPA73017-1023:1:1101:14850:1000 1:N:0:3
GTGCAAACTTCGTCGAGTACGCTCAAGCATTCAGATCGGAAGAGC
+
FFFFFFFFFFFFFFFFFFFFFFFFFFFFFFFFFFFFFFFFFFFFF
@FS10000125:26:BPA73017-1023:1:1101:16030:1000 1:N:0:3
GCGACAGCTTCGTCGAGTACGCTCAATTTATGAGATCGGAAGAGC
+
,F:FFFFFFFFFFFFFFFFFFFFFFFFFFFFFFFFFFFFFFFFFF
@FS10000125:26:BPA73017-1023:1:1101:2620:1010 1:N:0:3
CCGTCAACTTCGTCGAGTACGCTCAAATGTAAAGATCGGAAGAGC
+
::F,,FFFFFFFFFFFFFFFFFFFFF:FFFFFFFFFFFFFFFFFF
@FS10000125:26:BPA73017-1023:1:1101:2810:1010 1:N:0:3
CTGGTCTAACTTCGTCGAGTACGCTCAAACAGAAAGATCGGAAGA
+
FFFFFFFFFFFFFFFFFFFFFFFFFFFFFFFFFFFFFFFFFFFFF
@FS10000125:26:BPA73017-1023:1:1101:5580:1010 1:N:0:3
TTGACTGGACTTCGTCGAGTACGCTCAATAGAAAAGATCGGAAGA
+
FF,FF:FFFF,:,F,F:,F,FFFFFFF,FFFF:FFFFF,F,F:FF
@FS10000125:26:BPA73017-1023:1:1101:5610:1010 1:N:0:3
TTTTGATGAACTTCGTCGAGTACGCTCAATATAGTAGATCGGAAG
+
FFFFFFFFFFFFFFFFFFFFFFFFFFFFFFFFFFFFFFFFFFFFF
@FS10000125:26:BPA73017-1023:1:1101:5800:1010 1:N:0:3
TCGGTAACTTCGTCGAGTACGCTCAAATCGGAAAGATCAGAAGAG
+
,F,FFFFFFFFFFFFFFFFFFFFFFFFFFFFFFFFFFFFFFFFFF
@FS10000125:26:BPA73017-1023:1:1101:7130:1010 1:N:0:3
TCGTGAACTTCGTCGAGTACGCTCAAATGACTAGATCGGAAGAGC
+
FFFFFFFFFFFFFFFFFFFFFFFFFFFFFFFFFFFFFFFFFFFFF
@FS10000125:26:BPA73017-1023:1:1101:7570:1010 1:N:0:3
GAGGAAACTTCGTCGAGTACGCTCAATAGTTAAGATCGGAAGAGC
+
,FFFFFFFFFFFFFFFFFFFFFFFFFFFFFFFFFFFFFFFFFFFF
@FS10000125:26:BPA73017-1023:1:1101:7820:1010 1:N:0:3
TGGTCAACTTCGTCGAGTACGCTCAATACACGAGATCGGAAGAGC
+
FFFFFFFFFFFFFFFFFFFFFFFFFFFFFFFFFFFFFFFFFFFFF
@FS10000125:26:BPA73017-1023:1:1101:8400:1010 1:N:0:3
TTGACAACTTCGTCGAGTACGCTCAAGATGTCAGATCGGAAGAGC
+
FFFFFFFFFFFFFFFFFFFFFFFFFFFFFFFFFFFFFFFFFFFFF
@FS10000125:26:BPA73017-1023:1:1101:8410:1010 1:N:0:3
GCCGCAACTTCGTCGAGTACGCTCAAATGTTAAGATCGGAAGAGC
+
FFFFFFFFFFFFFFFFFFFFFFFFFFFFFFFFFFFFFFFFFFFFF
@FS10000125:26:BPA73017-1023:1:1101:8750:1010 1:N:0:3
TCGTAGAACTTCGTCGAGTACGCTCAAAGTAATAGATCGGAAGAG
+
FFFFFFFFFFFFFFFFFFFFFFFFFFFFFFFFFFFFFFFFFFFFF
@FS10000125:26:BPA73017-1023:1:1101:9530:1010 1:N:0:3
CTGTAAACTTCGTCGAGTACGCTCAAGACTTCAGATCGGAAGAGC
+
FFFFFFFFFFFFFFFFFFFFFFFFFFFFFF:FFFFFFFFFFFFFF
@FS10000125:26:BPA73017-1023:1:1101:10490:1010 1:N:0:3
TCTAAAACTTCGTCGAGTACGCTCAACCGTTCAGATCGGAAGAGC
+
FFFF:FFFFFFFFFF:FFFFFFFF:F::FFFFFFFFFFF:FFFFF
@FS10000125:26:BPA73017-1023:1:1101:11450:1010 1:N:0:3
TTGCCAACTTCGTCGAGTACGCTCAAGGGATAAGATCGGAAGAGC
+
FFFFFFFFFFFFFFFFFFFFFFFFFFFFFFFFFFFFFFFFFFFFF
@FS10000125:26:BPA73017-1023:1:1101:12440:1010 1:N:0:3
TTGACTGGACTTCGTCGAGTACGCTCAACCTGGTAGATCGGAAGA
+
FFFFFFFFFFFFFFFFFFFFFFFFFFFFFFFFFFFFFFFFFFFFF
@FS10000125:26:BPA73017-1023:1:1101:12810:1010 1:N:0:3
TTGACTGGACTTCGTCGAGTACGCTCAATGATAAAGATCGGAAGA
+
FFFFFFFFFFFFFFFFFFFFFFFFFFFFFFFFFFFFFFFFFFFFF
@FS10000125:26:BPA73017-1023:1:1101:14410:1010 1:N:0:3
TTTGGAACTTCGTCGAGTACGCTCAAGAACACAGATCGGAAGAGC
+
,:FFFFFFFFFFFFFFFFFFFFFFFFF:FFFFFFFFFFFFFFFFF
@FS10000125:26:BPA73017-1023:1:1101:15610:1010 1:N:0:3
CCGGGAACTTCGTCGAGTACGCTCAAGTGTTCAGATCGGAAGAGC
+
FFFFFFFFFFFFFFFFFFFFFFFFFFFFFFFFFFFFFFFFFFFFF
@FS10000125:26:BPA73017-1023:1:1101:15670:1010 1:N:0:3
TCGTACAACTTCGTCGAGTACGCTCAAAGTGTAAGATCGGAAGAG
+
FFF:FF:F:FFFFFFFFFFF,FFFF,FF,F:FFFFFFF:FFFFF:
@FS10000125:26:BPA73017-1023:1:1101:1980:1020 1:N:0:3
TTGCCTAACTTCGTCGAGTACGCTCAAACATAAAGATCGGAAGAG
+
FFFFFFFFFFFFFFFFFFFFFFFFFFFFFFFFFFFFFFFFFFFFF
@FS10000125:26:BPA73017-1023:1:1101:2150:1020 1:N:0:3
TCCTATCAACTTCGTCGAGTACGCTCAATCTGAAAGATCGGAAGA
+
FFFFFFFFFFFFFFFFFFFFFFFFFFFFFFFFFFFFFFFFFFFFF
@FS10000125:26:BPA73017-1023:1:1101:2330:1020 1:N:0:3
TAGTAAACTTCGTCGAGTACGCTCAAACAGTGAGATCGGAAGAGC
+
FFFFFFFFFFFFFFFFFFFFFFFFFFFFFFFFFFFFFFFFFFFFF
@FS10000125:26:BPA73017-1023:1:1101:2860:1020 1:N:0:3
CCATAACTTCGTCGAGTACGCTCAAGTCTTCAGATCGGAAGAGCA
+
,FFFFFFFFFFFFFFFFFFF:FFFFFF:FFFFFFFFFFFFFFFFF
@FS10000125:26:BPA73017-1023:1:1101:3200:1020 1:N:0:3
TCGCCTAACTTCGTCGAGTACGCTCAAAAATAGAGATCGGAAGAG
+
FFFFFFFFFFFFFFFFFFFFFFFFFFFFFFFFFFFFFFFFFFFFF
@FS10000125:26:BPA73017-1023:1:1101:4090:1020 1:N:0:3
AGGTCTTCGTCGAGTACGCTCAATCACCAAGATCGGAAGAGCAAA
+
FFFFFFFFFFFFFFFFFFFFFFFFFFFFFFFFFFFFFFFFFFFFF
@FS10000125:26:BPA73017-1023:1:1101:4300:1020 1:N:0:3
TCGTCGAGTACGCTCAAACAAACAGATCGGAAGAGCACACGTCTG
+
FFFFFFFFFFFFFFFFFFFFFFFFFFFFFFFFFFFFFFFFFFFFF
@FS10000125:26:BPA73017-1023:1:1101:4780:1020 1:N:0:3
TCGCAACTTCGTCGAGTACGCTCAAGTTTTAAGATCGGAAGAGCA
+
FFFFFFFFFFFFFFFFFFFFFFFFFFFFFFFFFFFFFFFFFFFFF
@FS10000125:26:BPA73017-1023:1:1101:5770:1020 1:N:0:3
TCTCTAAACTTCGTCGAGTACGCTCAATGCAAAAGATCGGAAGAG
+
FFFFFFFFFFFFFFFFFFFFFFFFFFFFFFFFFFFFFFFFFFFFF
@FS10000125:26:BPA73017-1023:1:1101:6550:1020 1:N:0:3
TTGACTAACTTCGTCGAGTACGCTCAATTCATTAGATCGGAAGAG
+
FFFFFFFFFFFFFFFFFFFFFFFFFFFFFFFFFFFFFFFFFFFFF
@FS10000125:26:BPA73017-1023:1:1101:6580:1020 1:N:0:3
GGGACAATTTCGTCGAGTACGCTCAAGTTATGAGATCGGAAGAGC
+
FFFFFFFFFFFFFFFFFFFFFFFFFFFFFFFFFFFFFFFFFFFFF
@FS10000125:26:BPA73017-1023:1:1101:6730:1020 1:N:0:3
TAGCTAACTTCGTCGAGTACGCTCAAGTAAATAGATCGGAAGAGC
+
FFFFFFFFFFFFFFFFFFFFFFFFFFFFFFFFFFFFFFFFFFFFF
@FS10000125:26:BPA73017-1023:1:1101:7030:1020 1:N:0:3
TTGGAAACTTCGTCGAGTACGCTCAATTTAGGAGATCGGAAGAGC
+
FFFFFFFFFFFFFFFFFFFFFFFFFFFFFFFFFFFFFFFFFFFFF
@FS10000125:26:BPA73017-1023:1:1101:7180:1020 1:N:0:3
TCTAAACTTCGTCGAGTACGCTCAAAATTTCAGATCGGAAGAGCA
+
FFFFFFFFFFFFFFFFFFFFFFFFFFFFFFFFFFFFFFFFFFFFF
@FS10000125:26:BPA73017-1023:1:1101:7560:1020 1:N:0:3
TTGCAAACTTCGTCGAGTACGCTCAAGAAACCAGATCGGAAGAGC
+
FFFFFFFFFFFFFFFFFFFFFFFFFFFFFFFFFFFFFFFFFFFFF
@FS10000125:26:BPA73017-1023:1:1101:7600:1020 1:N:0:3
GCTAGAACTTCGTCGAGTACGCTCAAAAACATAGATCGGAAGAGC
+
FFFFFFFFFFFFFFFFFFFFFFFFFFFFFFFFFFFFFFFFFFFF:
@FS10000125:26:BPA73017-1023:1:1101:9240:1020 1:N:0:3
TTGCAAACTTCGTCGAGTACGCTCAATTCTAGAGATCGGAAGAGC
+
,FFFFFFFFFFFFFFFFFFFFFFFFFFFFFFFFFFFFFFFFFFFF
@FS10000125:26:BPA73017-1023:1:1101:9420:1020 1:N:0:3
ATGCAAACTTAGTCGAGTACGCTCAATTGGAAAGATCGGAAGAGC
+
FFFFFFFFFFFFFFFFFFFFFFFFFFFFFFFFFFFFFFFFFFFFF
@FS10000125:26:BPA73017-1023:1:1101:9890:1020 1:N:0:3
TTGTCAACTTCGTCGAGTACGCTCAAATGTGAAGATCGGAAGAGC
+
FFFFFFFFFFFFFFFFFFFFFFFFFFFFFFFFFFFFFFFFFFFFF
@FS10000125:26:BPA73017-1023:1:1101:10570:1020 1:N:0:3
TTGACTGGACTTCGTCGAGTACGCTCAACGATTAAGATCGGAAGA
+
FFF:FFFFFFFFFFFFFFFFFFFFFFFFFFFFFFFFFFFFFFFFF
@FS10000125:26:BPA73017-1023:1:1101:10720:1020 1:N:0:3
TCGGTAACTTCGTCGAGTACGCTCAATTTAACAGATCGGAAGAGC
+
FFF:FF,FFFFFFFFF:F:F:FF,FFFFFFFFFF,FFF:FFFF,F
@FS10000125:26:BPA73017-1023:1:1101:10840:1020 1:N:0:3
TCGTGAACTTCGTCGAGTACGCTCAATTTATTAGATCGGAAGAGC
+
FFFFFFFFFFFFFFFFFFFFFFFFFFFFFFFFFFFFFFFFFFFFF
@FS10000125:26:BPA73017-1023:1:1101:12220:1020 1:N:0:3
CTGACTGGACTTCGTCGAGTACGCTCAAGCAGAAAGATCGGAAGA
+
FFFFFFFFFFFFFFFFFFFFFFF:FFFFFFFFFFFFFFFFFFFFF
@FS10000125:26:BPA73017-1023:1:1101:12710:1020 1:N:0:3
TCGCAAACTTCGTCGAGTACGCTCAATAAAAGAGATCGGAAGAGC
+
FFFFFFFFFFFFFFFFFFFFFFFFFFFFFFFFFFFFFFFFFFFFF
@FS10000125:26:BPA73017-1023:1:1101:13300:1020 1:N:0:3
CCGCCAACTTCGTCGAGTACGCTCAAAATCATAGATCGGAAGAGC
+
FFFFFFFFFFFFFFFFFFFFFFFFFFFFFFFFFFFFFFFFFFFFF
@FS10000125:26:BPA73017-1023:1:1101:14070:1020 1:N:0:3
GGGAAAACTTCGTCGAGTACGCTCAACCATTAAGATCGGAAGAGC
+
::FFFFFFFFFFFFFFFFFFFFFFFFFFFFFFFFFFFFFFFFFFF
@FS10000125:26:BPA73017-1023:1:1101:14340:1020 1:N:0:3
TCGCCAACTTCGTCGAGTACGCTCAACTTAGTAGATCGGAAGAGC
+
FFFFFFFFFFFFFFFFFFFFFFFFFFFFFFFFFFFFFFFFFFFFF
@FS10000125:26:BPA73017-1023:1:1101:16140:1020 1:N:0:3
TCGCCCAACTTCGTCGAGTACGCTCAAAATTTAAGATCGGAAGAG
+
FFFFFFFFFFFFFFFFFFFFFFFFFFFFFFFFFFFFFFFFFFFFF
@FS10000125:26:BPA73017-1023:1:1101:16470:1020 1:N:0:3
CTTTTGTAACTTCGTCGAGTACGCTCAACAATTGAGATCGGAAGA
+
F:FFFFFFFFFFFFFFFFFFFFFFFFFFF:FFFFFFFFFFFFFFF
@FS10000125:26:BPA73017-1023:1:1101:1030:1030 1:N:0:3
TTTAGAACTTCGTCGAGTACGCTCAATTAGTGAGATCGGAAGAGC
+
FFFFFFFFFFFFFFFFFFFFFFFFFFFFFFFFFFFFFFFFFFFFF
@FS10000125:26:BPA73017-1023:1:1101:1420:1030 1:N:0:3
CCCCAAACTTCGTCGAGTACGCTCAATGTCAGAGATCGGAAGAGC
+
FFFFFFFFFFFFFFFFFFFFFFFFFFFF,FFFFFFFFFFFFFFFF
@FS10000125:26:BPA73017-1023:1:1101:2000:1030 1:N:0:3
TTGCTAAACTTCGTCGAGTACGCTCAATGTAAAAGATCGGAAGAG
+
FFFFFFFFFFFFFFFFFFFFFFFFFFFFFFFFFFFFFFFFFFFFF
@FS10000125:26:BPA73017-1023:1:1101:2060:1030 1:N:0:3
TCGCACAACTTCGTCGAGTACGCTCAAACCGCGAGATCGGAAGAG
+
FFFFFFFFFFFFFFFFFFFFFFFFFFFFFFFFFFFFFFFFFFFFF
@FS10000125:26:BPA73017-1023:1:1101:2380:1030 1:N:0:3
TCGCTTAACTTCGTCGAGTACGCACAATCGGACAGATCGGAAGAG
+
F:FF,:FFFFFFFFFFFFFFFFF,FFFF:F,:,FFFFFFFFFFFF
@FS10000125:26:BPA73017-1023:1:1101:3230:1030 1:N:0:3
GAGGTAGTAACTTTCGTCGAGTACGCTCAAGAGAGAAGATCGGAA
+
,FFFFFFFFFFFFFFFFFFFFFFFFFFFFFFFFFFFFFFFFFFFF
@FS10000125:26:BPA73017-1023:1:1101:3580:1030 1:N:0:3
GCGAAAACCTCGTCGAGTACGCTCAAAAAACAAGATCGGAAGAGC
+
FFFFFFFFFFFFFFFFFFFFFFFFFFFFFFFFFFFFFFFFFFFFF
@FS10000125:26:BPA73017-1023:1:1101:4040:1030 1:N:0:3
CTGGGGGAACTTCGTCGAGTACGCTCAACACTTGAGATCGGAAGA
+
FFFFFFFFFFFFFFFFFFFFFFFFFFFFFFFFFFFFFFFFFFFFF
@FS10000125:26:BPA73017-1023:1:1101:5430:1030 1:N:0:3
ACGTGAACTTCGTCGAGTACGCTCAATCTCAAAGATCGGAAGAGC
+
FFFFFFFFFFFFFFFFFFFFFFFFFFFFFFFFFFFFFFFFFFFFF
@FS10000125:26:BPA73017-1023:1:1101:5960:1030 1:N:0:3
TGGCAAACTTCGTCGAGTACGCTCAATGATAGAGATCGGAAGAGC
+
FFFFFFFFFFFFFFFFFFFFFFFFFFFFFFFFFFFFFFFFFFFFF
@FS10000125:26:BPA73017-1023:1:1101:6440:1030 1:N:0:3
TTGACTGGACTTCGTCGAGTACGCTCAAGAAAACAGATCGGAAGA
+
FFFFFFFFFFFFFFFFFFFFFFFFFFFFFFFFFFFFFFFFFFFFF
@FS10000125:26:BPA73017-1023:1:1101:6560:1030 1:N:0:3
GCGGGAACTTCGTCGAGTACGCTCAACAATATAGATCGGAAGAGC
+
,F::FFFFFFFFFFFFFFFFFFFFFFFFFFF:FFFFFFFFFFFFF
@FS10000125:26:BPA73017-1023:1:1101:6600:1030 1:N:0:3
TCGCTGACTTCGTCGAGTACGCTCAACTATGGAGATCGGAAGAGC
+
FF:FF:FFFFFFFFFFFFFFFFFFFFFFFFFFFFFFFFFFFFFFF
@FS10000125:26:BPA73017-1023:1:1101:7060:1030 1:N:0:3
TCGAAAACTTCGTCGAGTACGCTCAAGTGTGAAGATCGGAAGAGC
+
FFFFFFFFFFFFFFFFFFFFFFFFFFFFFFFFFFFFFFFFFFFFF
@FS10000125:26:BPA73017-1023:1:1101:7160:1030 1:N:0:3
TTGCCAACTTCGTCGAGTACGCTCAATCTCAAAGATCGGAAGAGC
+
FFFFFFFFFFFFFFFFFFFFFFFFFFFFFFFFFFFFFFFFFFFFF
@FS10000125:26:BPA73017-1023:1:1101:7200:1030 1:N:0:3
TCCAAATTTCGTCGAGTACGCTCAAAGGTGGAGATCGGAAGAGCA
+
:FFF:FFFFFFFFFFFFFFFFFFF:FFFFFFFFFFFFFFFFFFFF
@FS10000125:26:BPA73017-1023:1:1101:7340:1030 1:N:0:3
TGGTAGAACTTCGTCGAGTACGCTCAAAAAAACAGATCGGAAGAG
+
FFFFFFFFFFFFFFFFFFFFFFFFFFFFFFFFFFFFFFFFFFFFF
@FS10000125:26:BPA73017-1023:1:1101:8310:1030 1:N:0:3
TTGACTGGACTTCGTCGAGTACGCTCAAGTATTTAGATCGGAAGA
+
FFFFFFFFFFFFFFFFFFFFFFFFFFFFFFFFFFFFFFFFFFFFF
@FS10000125:26:BPA73017-1023:1:1101:8510:1030 1:N:0:3
CCGATAACTTCGTCGAGTACGCTCAATATGATAGATCGGAAGAGC
+
FFFFFFFFFFFFFFFFFFFFFFFFFFFFFFFFFFFFFFFFFFFFF
@FS10000125:26:BPA73017-1023:1:1101:9630:1030 1:N:0:3
CAGTAACTTCGTCGAGTACGCTCAAATTTACAGATCGGAAGAGCA
+
FFFFFFFFFFFFFFFFFFFFFFFFFFFFFFFFFFFFFFFFFFFFF
@FS10000125:26:BPA73017-1023:1:1101:10030:1030 1:N:0:3
GGGATAACTTCGTCGAGTATGCTCAAAAATGCAGATCGGAAGAGC
+
:FFFFFFFFFFFFFFFFFFFFFFFFFFFFFFFFFFFFFFFFFFFF
@FS10000125:26:BPA73017-1023:1:1101:10040:1030 1:N:0:3
CCGTTAACTTCGTCGAGTACGCTCAAACGGACAGATCGGAAGAGC
+
:F,:FFFFFFFFFFFFFFFFFFFFFF,FFFFFFFFFFFFFFFFFF
@FS10000125:26:BPA73017-1023:1:1101:10350:1030 1:N:0:3
CTTACAACTTCGTCGAGTACGCTCAATGAACAAGATCGGAAGAGC
+
FFFFFFFFFFFFFFFFFFFFFFFFFFFFFFFFFFFFFFFFFFFFF
@FS10000125:26:BPA73017-1023:1:1101:10470:1030 1:N:0:3
TGGCCAACTTCGTCGAGTACGCTCAAGGACATAGATCGGAAGAGC
+
FFFFFFFFFFFFFFFFFFFFFFFFFFFFFFFFFFFFFFFFFFFFF
@FS10000125:26:BPA73017-1023:1:1101:10690:1030 1:N:0:3
GGGGGAACTTCGTCGAGTACGCTCAATCTCGCAGATCGGAAGAGC
+
:F:FFFFFFFFFFFFFFFFFFFFFFFFFFFFFFFFFFFFFFFFFF
@FS10000125:26:BPA73017-1023:1:1101:11200:1030 1:N:0:3
TTGGTATCTTCGTCGAGTACGCTCAAGATTGTAGATCGGAAGAGC
+
FFFFFFFFFFFFFFFFFFFFFFFFFFFFFFFFFFFFFFFFFFFFF
@FS10000125:26:BPA73017-1023:1:1101:13010:1030 1:N:0:3
CCGGCAACTTCGTCGAGTACGCTCAAAGACAGAGATCGGAAGAGC
+
FF:FFFFFFFFFFFFFFFFFFFFFFFFFFFFFFFFFFFFFFFFFF
@FS10000125:26:BPA73017-1023:1:1101:14100:1030 1:N:0:3
TGGGGGATCATCTTCGTCGAGTACGCTCAAACATAAAGATCGGAA
+
FFFFFFFFFFFFFFFFFFFFFFFFFFFFFFFFFFFFFFFFFFFFF
@FS10000125:26:BPA73017-1023:1:1101:14160:1030 1:N:0:3
TTGACTGGACTTTCGTCGAGTACGCTCAACATCAAGAGATCGGAA
+
FFFFFFFFFFFFFFFFFFFFFFFFFFFFFFFFFFFFFFFFFFFFF
@FS10000125:26:BPA73017-1023:1:1101:15830:1030 1:N:0:3
TTGTAAACTTCGTCGAGTACGCTCAAGTTAAAAGATCGGAAGAGC
+
FFFFFFFFFFFFFFFFFFFFFFFFFFFFFFFFFFFFFFFFFFFFF
@FS10000125:26:BPA73017-1023:1:1101:15880:1030 1:N:0:3
TCGCCAACTTCGTCGAGTACGCTCAAATAGAAAGATCGGAAGAGC
+
FFF:FFFFFFFFFFFFFFFFFFFFFFFF:F,FFFFFFFFFFFFFF
@FS10000125:26:BPA73017-1023:1:1101:16380:1030 1:N:0:3
GCGAACTTCGTCGAGTACGCTCAAACTTAAAGATCGGAAGAGCAC
+
FFFFFFFFFFFFFFFFFFFFFFFFFFFFFFFFFFFFFFFFFFFFF
@FS10000125:26:BPA73017-1023:1:1101:1100:1040 1:N:0:3
TCGTTAACTTCGTCGAGTACGCTCAATTCATTAGATCGGAAGAGC
+
FFFFFFFFFFFFFFFFFFFFFFFFFFFFFFFFFFFFFFFFFFFFF
@FS10000125:26:BPA73017-1023:1:1101:1110:1040 1:N:0:3
TTGACTGGACTTCGTCGAGTACGCTCAAGAATCTAGATCGGAAGA
+
FFFFFFFFFFFFFFFFFFFFFFFFFFFFFFFFFFFFFFFFFFFFF
@FS10000125:26:BPA73017-1023:1:1101:2160:1040 1:N:0:3
ACGCAACTTCGTCGAGTACGCTCAAATATCTAGATCGGAAGAGCA
+
FFFFFFFFFFFFFFFFFFFFFFFFFFFFFFFFFFFFFFFFFFFFF
@FS10000125:26:BPA73017-1023:1:1101:2240:1040 1:N:0:3
TTGAACTTCGTCGAGTACGCTCAAAAGTAAAGATCGGAAGAGCAC
+
FFFFFFFFFFFFFFFFFFFFFFFFFFFFFFFFFFFFFFFFFFFFF
@FS10000125:26:BPA73017-1023:1:1101:3190:1040 1:N:0:3
CCGACAACTTCGTCGAGTACGCTCAAAGTCGCAGATCGGGAGAGC
+
FFFFFFFFFFFFFFFFFFFFFFFFFFFFFFFFFFFFFFF,FFFFF
@FS10000125:26:BPA73017-1023:1:1101:3670:1040 1:N:0:3
GCGAAAACCTCGTCGAGTACGCTCAAAAAACAAGATCGGAAGAGC
+
FFFFFFFFFFFFFFFFFFFFFFFFFFFFFFFFFFFFFFFFFFFFF
@FS10000125:26:BPA73017-1023:1:1101:3810:1040 1:N:0:3
TCGCCAACTTCGTCGAGTACGCTCAAACGGATAGATCGGAAGAGC
+
FFFFFFFFFFFFFFFFFFFFFFFFFFFFFFFFFFFFFFFFFFFFF
@FS10000125:26:BPA73017-1023:1:1101:3980:1040 1:N:0:3
TCCCAACTTCGTCGAGTACGCTCAAGAATACAGATCGGAAGAGCA
+
FFFFFFFFFFFFFFFFFFFFFFFFFFFFFFFFFFFFFFFFFFFFF
@FS10000125:26:BPA73017-1023:1:1101:4530:1040 1:N:0:3
TGGCTAACTTCGTCGAGTACGCTCAATTTAACAGATCGGAAGAGC
+
FFFFFFFFFFFFFFFFFFFFFFFFFFFFFFFFFFFFFFFFFFFFF
@FS10000125:26:BPA73017-1023:1:1101:4690:1040 1:N:0:3
AGGGGTCCAACTTCGTCGAGTACGCTCAATGGGTTAGATCGGAAG
+
FFFFF:FFFFFFFFFFFFFFFFFFFFFFFFFFFFFFFFFFFFFFF
@FS10000125:26:BPA73017-1023:1:1101:4830:1040 1:N:0:3
GCGATAACTTCGTCGAGTACGCTCAAAAGGAAAGATCGGAAGAGC
+
FFFFFFFFFFFFFFFFFFFFFFFFFFFFFFFFFFFFFFFFFFFFF
@FS10000125:26:BPA73017-1023:1:1101:5100:1040 1:N:0:3
TGGTAAACTTCGTCGAGTACGCTCAAACCCCGAGATCGGAAGAGC
+
::FFFFFFFFFFFFFFFFFFFFFFFFFFFFFFFFFFFFFFFFFFF
@FS10000125:26:BPA73017-1023:1:1101:5400:1040 1:N:0:3
ACGTGAACTTCGTCGAGTACGCTCAATCTCAAAGATCGGAAGAGC
+
,FF:,FFFFFFFFFFFFFFFFFFFFFFF:FF,FFFFFFFFFFFFF
@FS10000125:26:BPA73017-1023:1:1101:5450:1040 1:N:0:3
CCGGAAACTTCGTCGAGTACGCTCAAAACGTGAGATCGGAAGAGC
+
FFFFFFFFFFFFFFFFFFFFFFFFFFFFFFFFFFFFFFFFFFFFF
@FS10000125:26:BPA73017-1023:1:1101:5490:1040 1:N:0:3
CCGGAAACTTCGTCGAGTACGCTCAATCAACGAGATCGGAAGAGC
+
FFFFFFFFFFFFFFFFFFFFFFFFFFFFFFFFFFFFFFFFFFFFF
@FS10000125:26:BPA73017-1023:1:1101:6210:1040 1:N:0:3
TTGCACAACTTCGTCGAGTACGCTCAAAGTACAAGATCGGAAGAG
+
FFFFFFF:FFFFFFFFFFFFFFFFF:FFFFFFF,FFFFFFFFFFF
@FS10000125:26:BPA73017-1023:1:1101:7190:1040 1:N:0:3
TTGCCAACTTCGTCGAGTACGCTCAATCTCAAAGATCGGAAGAGC
+
FFFFFFFFFFFFFFFFFFFFFFFFFFFFFFFFFFFFFFFFFFFFF
@FS10000125:26:BPA73017-1023:1:1101:7680:1040 1:N:0:3
TTGACTGGACTTCGTCGAGTACGCTCAATGACAGAGATCGGAAGA
+
FFFFFFFFFFFFFFFFFFFFFFFFFFFFFFFFFFFFFFFFFFFFF
@FS10000125:26:BPA73017-1023:1:1101:8040:1040 1:N:0:3
GGGAAAGCTTCGTCGAGTACGCTCAAATAGAAAGATCGGAAGAGC
+
:FFFFFFFFFFFFFFFFFFFFFFFFFFFFFFFFFFFFFFFFFFFF
@FS10000125:26:BPA73017-1023:1:1101:8060:1040 1:N:0:3
CCGATAACTTCGTCGAGTACGCTCAAAACTCAAGATCGGAAGAGC
+
FFFFFFFFFFFFFFFFFFFFFFFFFFFFFFFFFFFFFFFFFFFFF
@FS10000125:26:BPA73017-1023:1:1101:8110:1040 1:N:0:3
TTAAACTTCGTCGAGTACGCTCAAACGCCCAGATCGGAAGAGCAC
+
,F,FFFFFF:FF:F:F:FFFF:F,FFF::FFFF:FFFFF::FF:F
@FS10000125:26:BPA73017-1023:1:1101:9500:1040 1:N:0:3
TCTTACAATCTTCGTCGAGTACGCTCAATTCAGAAGATCGGAAGA
+
FFFFFFFFFFFFFFFFFFFFFFFFFFFFFFFFFFFFFFFFFFFFF
@FS10000125:26:BPA73017-1023:1:1101:9570:1040 1:N:0:3
GGCAGAACTTCGTCGAGTACGCTCAAGCCGCAAGATCGGAAGAGC
+
FFFFFFFFFFFFFFFFFFFFFFFFFFFFFFFFFFFFFFFFFFFFF
@FS10000125:26:BPA73017-1023:1:1101:9960:1040 1:N:0:3
CAGGCAACTTCGTCGAGTACGCTCAAAATTACAGATCGGAAGAGC
+
:FFFFF::FFFFFFFFFFFFFFFF:F,FFFFFFFFFFFF:FFFFF
@FS10000125:26:BPA73017-1023:1:1101:11860:1040 1:N:0:3
TCGTAAACTTCGTCGAGTACGCTCAACGTTTGAGATCGGAAGAGC
+
:FFFFFFFFFFFFFFFFFFFFFFFFFFFFFFFFFFFFFFFFFFFF
@FS10000125:26:BPA73017-1023:1:1101:13710:1040 1:N:0:3
TGGCCGAACTTCGTCGAGTATGCTCAAATCGCTAGATCGGAAGAG
+
FFFFFFFFFFFFFFFFFFFFFFFFFFFFFFFFFFFFFFFFFFFFF
@FS10000125:26:BPA73017-1023:1:1101:14610:1040 1:N:0:3
GCGCCAACTTCGTCGAGTACGCTCAATAAAAGAGATCGGAAGAGC
+
:FFFFFFFFFF:FF:FFFFFFFFF,FFFFFFFF:FF::FFF:F:F
@FS10000125:26:BPA73017-1023:1:1101:15040:1040 1:N:0:3
CCGAGAACTTCGTCGAGTACGCTCAACCATGAAGATCGGAAGAGC
+
FFFFFFFFFFFFFFFFFFFFFFFFFFFFFFFFFFFFFFFFFFFFF
@FS10000125:26:BPA73017-1023:1:1101:15300:1040 1:N:0:3
TCGCAGCATCTTCGTCGAGTACGCTCAATGACAAAGATCGGAAGA
+
FFFFFFF,FF,FF:FFFF:,FFFF:FFFF:FFFFFF,FF:FFFF,
@FS10000125:26:BPA73017-1023:1:1101:15570:1040 1:N:0:3
CCGGGAACTTCGTCGAGTACGCTCAAGTGTTCAGATCGGAAGAGC
+
FFFFFFFFFFFFFFFFFFFFFFFFFFFFFFFFFFFFFFFFFFFFF
@FS10000125:26:BPA73017-1023:1:1101:16020:1040 1:N:0:3
TCGCAACTTCGTCGAGTACGCTCAATTAGATAGATCGGAAGAGCA
+
:FFFFFFFFFFFFFFFFFFFFFFFFFFFFFFFFFFFFFFFFFFFF
@FS10000125:26:BPA73017-1023:1:1101:1960:1050 1:N:0:3
GCGGGAACTTCGTCGAGTACGCTCAAATCTCCAGATCGGAAGAGC
+
FFFFFFFFFFFFFFFFFFFFFFFFFFFFFFFFFFFFFFFFFFFFF
@FS10000125:26:BPA73017-1023:1:1101:2830:1050 1:N:0:3
CAGTAAACTTCGTCGAGTACGCTCAATAGATTAGATCGGAAGAGC
+
FFFFFFFFFFFFFFFFFFFFFFFFFFFFFFFFFFFFFFFFFFFFF
@FS10000125:26:BPA73017-1023:1:1101:2950:1050 1:N:0:3
TCGAATAACTTCGTCGAGTACGCTCAATGTATAAGATCGGAAGAG
+
FFFFFFFFFFFFFFFFFFFFFFFFFFFFFFFFFFFFFFFFFFFFF
@FS10000125:26:BPA73017-1023:1:1101:3410:1050 1:N:0:3
TCAGGAACTTCGTCGAGTACGCTCAAATAATAAGATCGGAAGAGC
+
FFFFFFFFFFFFFFFFFFFFFFFFFFFFFFFFFFFFFFFFFFFFF
@FS10000125:26:BPA73017-1023:1:1101:3750:1050 1:N:0:3
TTGTAAACTTCGTCGAGTACGCTCAATACCCAAGATCGGAAGAGC
+
FFFFFFFFFFFFFFFFFFFFFFFFFFFFFFFFFFFFFFFFFFFFF
@FS10000125:26:BPA73017-1023:1:1101:4260:1050 1:N:0:3
GGGTTAACTTCGTCGAGTACGCTCAACATTGTAGATCGGAAGAGC
+
FFFFFFFFFFFFFFFFFFFFFFFFFFFFFFFFFFFFFFFFFFFFF
@FS10000125:26:BPA73017-1023:1:1101:4390:1050 1:N:0:3
TTGTAGAACTTCGTCGAGTACGCTCAATGTTCTAGATCGGAAGAG
+
FFFFFFFFFFFFFFFFFFFFFFFFFFFFFFFFFFFFFFFFFFFFF
@FS10000125:26:BPA73017-1023:1:1101:4490:1050 1:N:0:3
TTGACTGGACTTCGTCGAGTACGCTCAAACAGATAGATCGGAAGA
+
FFFFFFFFFFFFFFFFFFFFFFFFFF:FFFFFFFFFFFFFFFFFF
@FS10000125:26:BPA73017-1023:1:1101:5130:1050 1:N:0:3
TTGCAAACTTCGTCGAGTACGCTCAAGACCGCAGATCGGAAGAGC
+
FFFFFFFFFFFFFFFFFFFFFFFFFFFFFFFFFFFFFFFFFFFFF
@FS10000125:26:BPA73017-1023:1:1101:5200:1050 1:N:0:3
TTGTAAACTTCGTCGAGTACGCTCAAAGCTCGAGATCGGAAGAGC
+
FFFFFFFFFFFFFFFFFFFFFFFFFFFFFFFFFFFFFFFFFFFFF
@FS10000125:26:BPA73017-1023:1:1101:6380:1050 1:N:0:3
TTGCTCAACTTCGTCGAGTACGCTCAATTCGTTAGATCGGAAGAG
+
,FFFFFFFFFFFFFFFFFFFFFFFFFFFFFFFFFFFFFFFFFFFF
@FS10000125:26:BPA73017-1023:1:1101:6770:1050 1:N:0:3
TCGCCAACTTCGTCGAGTACGCTCAAGTCTAAAGATCGGAAGAGC
+
,FFFFF:FFFF:FF,,::,F::F:,F:FF::F:,FFF,:FFF:F,
@FS10000125:26:BPA73017-1023:1:1101:8500:1050 1:N:0:3
CCGCAAACTTCGTCGAGTACGCTCAACTAAATAGATCGGAAGAGC
+
FFFFFFFFFFFFFFFFFFFFFFFFFFFFFFFFFFFFFFFFFFFFF
@FS10000125:26:BPA73017-1023:1:1101:8830:1050 1:N:0:3
TGGTAAACTTCGTCGAGTACGCTCAAATTGGTAGATCGGAAGAGC
+
FFFFFFFFFFFFFFFFFFFFFFFFFFFFFFFFFFFFFFFFFFFFF
@FS10000125:26:BPA73017-1023:1:1101:9920:1050 1:N:0:3
CCGCAAACTTCGTCGAGTACGCTCAAAGATAAAGATCGGAAGAGC
+
FFFFFFFFFFFFFFFFFFFFFFFFFFFFFFFFFFFFFFFFFFFFF
@FS10000125:26:BPA73017-1023:1:1101:11040:1050 1:N:0:3
TTGTCAACTTCGTCGAGTACGCTCAATAATAGAGATCGGAAGAGC
+
FFFFFFFFFFFFFFFFFFFFFFFFFFFFFFFFFFFFFFFFFFFFF
@FS10000125:26:BPA73017-1023:1:1101:11210:1050 1:N:0:3
TTGATAACTTCGTCGAGTACGCTCAAAGACAGAGATCGGAAGAGC
+
FFFFFFFFFFFFFFFFFFFFFFFFFFFFFFFFFFFFFFFFFFFFF
@FS10000125:26:BPA73017-1023:1:1101:11310:1050 1:N:0:3
CCGTAACTTCGTCGAGTACGCTCAATAGTGGAGATCGGAAGAGCA
+
FFFFFFFFFFFFFFFFFFFFFFFFFFFFFFFFFFFFFFFFFFFFF
@FS10000125:26:BPA73017-1023:1:1101:11950:1050 1:N:0:3
TCCCAGAACTTCGTCGAGTACGCTCAATTATTCAGATCGGAAGAG
+
FFFFFFFFFFFFFFFFFFFFFFFFFFFFFFFFFFFFFFFFFFFFF
@FS10000125:26:BPA73017-1023:1:1101:12590:1050 1:N:0:3
TGGACAACTTCGTCGAGTACGCTCAAGCAATTAAGATCGGAAGAG
+
FFFFFFFFFFFFFFFFFFFFFFFFFFFFFFFFFFFFFFFFFFFFF
@FS10000125:26:BPA73017-1023:1:1101:13250:1050 1:N:0:3
TCAGTAACTTCGTCGAGTACGCTCAATACGCCAGATCGGAAGAGC
+
FFFFFFFFFFFFFFFFFFFFFFFFFFFFFFFFFFFFFFFFFFFFF
@FS10000125:26:BPA73017-1023:1:1101:13500:1050 1:N:0:3
TCGCCAACTTCGTCGAGTACGCTCAATAGTGAAGATCGGAAGAGC
+
FFFFFFFFFFFFFFFFFFFFFFFFFFFFFFFFFFFFFFFFFFFFF
@FS10000125:26:BPA73017-1023:1:1101:13940:1050 1:N:0:3
TCTCATAACTTCGTCGAGTACGCTCAAACTTGTAGATCGGAAGAG
+
,FFFFF:FFFFFFFFFFFFFFFFFF::FFFFFFFFFFFFFFFFFF
@FS10000125:26:BPA73017-1023:1:1101:14050:1050 1:N:0:3
CCGTTAACTTTCGTCGAGTACGCTCAAGGGACAAGATCGGAAGAG
+
:F::F,,F,FFFFFFFFF:::FF::,FFF,FF,FFFFFFFFF,FF
@FS10000125:26:BPA73017-1023:1:1101:14080:1050 1:N:0:3
TCGTAGCTTCGTCGAGTACGCTCAAAACGCCAGATCGGAAGAGCA
+
FFFFFFFFFFFFFFFFFFFFFFFFFFFFFFFFFFFFFFFFFFFFF
@FS10000125:26:BPA73017-1023:1:1101:14200:1050 1:N:0:3
GGGACAACTTCGTCGAGTACGCTCAATTGAGTAGATCGGAAGAGC
+
FFFFFFFFFFFFFFFFFFFFFFFFFFFFFFFFFFFFFFFFFFFFF
@FS10000125:26:BPA73017-1023:1:1101:14370:1050 1:N:0:3
GGGGCAACTTCGTCGAGTACGCTCAACATTAAAGATCGGAAGAGC
+
FFFFFFFFFFFFFFFFFFFFFFFFFFFFFFFFFFFFFFFFFFFFF
@FS10000125:26:BPA73017-1023:1:1101:14390:1050 1:N:0:3
TTGACTGGACTTCGTCGAGTACGCTCAAACCCATAGATCGGAAGA
+
FF:FFFFFFFFFFFFFFFFFFFFFFFFFFFFFFFFFFFFFFFFFF
@FS10000125:26:BPA73017-1023:1:1101:14760:1050 1:N:0:3
TCACAACTTCGTCGAGTACGCTCAGGCGCTTAGATCGGAAGAGCA
+
FFFFFFFFFFFFFFFFFFFFFFFFFFFFFFFFFFFFFFFFFFFFF
@FS10000125:26:BPA73017-1023:1:1101:15160:1050 1:N:0:3
GGGAAACTTCGTCGAGTACGCTCAAGGGATAAGATCGGAAGAGCA
+
FFFFF:FFFFFFFFFFFFFFF:FFFFFFFFF,FFFFFFFFFFFFF
@FS10000125:26:BPA73017-1023:1:1101:1600:1060 1:N:0:3
GCTGCAACTTCGTCGAGTACGCTCAACCAGCCAGATCGGAAGAGC
+
FFFFFFFFFFFFFFFFFFFFFFFFF,FFFFFF:FFFFFFFFFFFF
@FS10000125:26:BPA73017-1023:1:1101:2390:1060 1:N:0:3
GCGATAACTTCGTCGAGTACGCTCAACTGCACAGATCGGAAGAGC
+
FFFFFFFFFFFFFFFFFFFFFFFFFFFFFFFFFFFFFFFFFFFFF
@FS10000125:26:BPA73017-1023:1:1101:3140:1060 1:N:0:3
CTGGAACTTCGTCGAGTACGCTCAATTTACAAGATCGGAAGAGCA
+
FFFFFFFFFFFFFFFFFFFFFFFFFFFFFFFFFFFFFFFFFFFFF
@FS10000125:26:BPA73017-1023:1:1101:3830:1060 1:N:0:3
GCGGGAACTTCGTCGAGTACGCTCAAATCTCCAGATCGGAAGAGC
+
FF:FFFFFFFFFFFFFFFFFFFFFFFFFFFFFFFFFF:FFFFF:F
@FS10000125:26:BPA73017-1023:1:1101:4020:1060 1:N:0:3
GCGGCAACTTCGTCGAGTACGCTCAAATTATTAGATCGGAAGAGC
+
FFFFFFFFFFFFFFFFFFFFFFFFFFFFFFFFFFFFFFFFFFFFF
@FS10000125:26:BPA73017-1023:1:1101:4180:1060 1:N:0:3
GGCAAAACTTCGTCGAGTACGCTCAATGAGGCAGATCGGAAGAGT
+
FFFFFFFFFFFFFFFFFFFFFFFFFFFFFFFFFFFFFFFFFFFFF
@FS10000125:26:BPA73017-1023:1:1101:4420:1060 1:N:0:3
TTTCTGAACTTCGTCGAGTACGCTCAACATCTTAGATCGGAAGAG
+
FFFFFFFFFFFFFFFFFFFFFFFFFFFFFFFFFFFFFFFFFFFFF
@FS10000125:26:BPA73017-1023:1:1101:5400:1060 1:N:0:3
TTGCAACTTCGTCGAGTACGCTCAAAACATAAGATCGGAAGAGCA
+
FFFFFFFFFFFFFFFFFFFFFFFFFFFFFFFFFFFFFFFFFFFFF
@FS10000125:26:BPA73017-1023:1:1101:5500:1060 1:N:0:3
GCGTCAACTTCGTCGAGTACGCTCAACATATTAGATCGGAAGAGC
+
FFFFFFFFFFFFFFFFFFFFFFFFFFFFFFFFFFFFFFFFFFFFF
@FS10000125:26:BPA73017-1023:1:1101:6060:1060 1:N:0:3
AAGGGGGGAACTTCGTCGAGTACGCTCAAATACACAGATCGGAAG
+
FFFFFFFFFFFFFFFFFFFFFFFFFFFFFFFFFFFFFFFFFFFFF
@FS10000125:26:BPA73017-1023:1:1101:6420:1060 1:N:0:3
TTTCGGCGAAAACTTCGTCGAGTACGCTCAAATTAAGAGATCGGA
+
FFFFFFFFFFFFFFFFFFFFFFFFFFFFFFFFFFFFFFFFFFFFF
@FS10000125:26:BPA73017-1023:1:1101:8970:1060 1:N:0:3
ACGGAACTTCGTCGAGTACGCTCAATATTAAAGATCGGAAGAGCA
+
FFFFFFFFFFFFFFFFFFFFFFFFFFFFFFFFFFFFFFFFFFFFF
@FS10000125:26:BPA73017-1023:1:1101:9950:1060 1:N:0:3
CCGGTAACTTCGTCGAGTACGCTCAATGGGGGAGATCGGAAGAGC
+
FFFFFFFFFFFFFFFFFFFFFFFFFFFFFFFFFFFFFFFFFFFFF
@FS10000125:26:BPA73017-1023:1:1101:10300:1060 1:N:0:3
CCGACAACTTCGTCGAGTACGCTCAAAACTGAAGATCGGAAGAGC
+
FFFFFFFFFFFFFFFFFFFFFFFFFFFFFFFFFFFFFFFFFFFFF
@FS10000125:26:BPA73017-1023:1:1101:10690:1060 1:N:0:3
TTGAACTTCGTCGAGTACGCTCAAAAGAGGAGATCGGAAGAGCAC
+
,:FFFFFFFFFFFF:FFFFFFF::,FFFFFF::FFFF:FFFFFFF
@FS10000125:26:BPA73017-1023:1:1101:11600:1060 1:N:0:3
TTGACTGGACTTCGTCGAGTACGCTCAAACCTTTAGATCGGAAGA
+
FFFFFFFFFFFFFFFFFFFFFFFFFFFFFF:FFFFFFFFFFFFFF
@FS10000125:26:BPA73017-1023:1:1101:11640:1060 1:N:0:3
TGGGAACCTTCGTCGAGTACGCTCAAAGGTTTAGATCGGAAGAGC
+
:,F:FFFFFFFFFFFFFFFFFFFFFFFFFFFFFFFFFFFFFFFFF
@FS10000125:26:BPA73017-1023:1:1101:11690:1060 1:N:0:3
ACGAAACTTCGTCGAGTACGCTCAATCGACGAGATCGGAAGAGCA
+
FF,FF,:F:FFFFFFFFFFFF:F:FF::FFF,FFFFFF,FFFFFF
@FS10000125:26:BPA73017-1023:1:1101:13000:1060 1:N:0:3
TTGGAAACTTCGTCGAGTACGCTCAACCCTGGAGATCGGAAGAGC
+
FFFFFFFFFFFFFFFFFFFFFFFFFFFFFFFFFFFFFFFFFFFFF
@FS10000125:26:BPA73017-1023:1:1101:13460:1060 1:N:0:3
GGGGAAACTTCGTCGAGTACGCTCAAAAATACAGATCGGAAGAGC
+
FFFFFFFFFFFFFFFFFFFFFFFFFFFFFFFFFFFFFFFFFFFFF
@FS10000125:26:BPA73017-1023:1:1101:15050:1060 1:N:0:3
GCGGTAACTTCGTCGAGTACGCTCAAATAAGTAGATCGGAAGAGC
+
FFFFFFFFFFFFFF:FFF::FFFFFFFFFFFF:FFFFFFFFFFFF
@FS10000125:26:BPA73017-1023:1:1101:15220:1060 1:N:0:3
TCGACTGGAGTTCAGACGTACGCTCAAGAGGAGAGATCGGAAGAG
+
FFFFFFFFFFFFFFFFFFFFFFFFFFFFFFFFFFFFFFFFFFFFF
@FS10000125:26:BPA73017-1023:1:1101:15570:1060 1:N:0:3
GCGACAACTTCGTCGAGTACGCTCAATAATATAGATCGGAAGAGC
+
FFFFFFFFFFFFFFFFFFFFFFFFFFFFFFFFFFFFFFFFFFFFF
@FS10000125:26:BPA73017-1023:1:1101:15800:1060 1:N:0:3
TTGCCAACTTCGTCGAGTACGCTCAAGGGATAAGATCGGGAAGAG
+
F,FF:FFFFFF:FFFFFFFFFFFFF:FFF,FFFFFFFFFFFF:FF
@FS10000125:26:BPA73017-1023:1:1101:16490:1060 1:N:0:3
TAGTAAACCTCGTCGAGTACGCTCAAAATAAAAGATCGGGAAGAG
+
:FFFFFFFFFFFFFFFFFFFFFFFFFFFFFFFFFFFFFFFFFFFF
@FS10000125:26:BPA73017-1023:1:1101:1370:1070 1:N:0:3
TTGCTAACCTTCGTCGAGTACGCTCAATTTTCGAGATCGGAAGAG
+
FFFFFFFFFFFFFFFFFFFFFFFFFFFFFFFFFFFFFFFFFFFFF
@FS10000125:26:BPA73017-1023:1:1101:1580:1070 1:N:0:3
GCGGCAACTTCGTCGAGTACGCTCAACGCAAAAGATCGGAAGAGC
+
F,FFFFFF:,FF,FFFFFFFF:::F,:FFF:,:F,,FFF,:F:F:
@FS10000125:26:BPA73017-1023:1:1101:1820:1070 1:N:0:3
GCGATAACTTCGTCGAGTACGCTCAAGTAACAAGATCGGAAGAGC
+
FFFFFFFFFFFFFFFFFFFFFFFFFFFFFFFFFFFFFFFFFFFFF
@FS10000125:26:BPA73017-1023:1:1101:2060:1070 1:N:0:3
GCGGGAACTTCGTCGAGTACGCTCAAATCTCCAGATCGGAAGAGC
+
FFFFFFFFFFFFFFFFFFFFFFFFFFFFFFFFFFFFFFFFFFFFF
@FS10000125:26:BPA73017-1023:1:1101:2640:1070 1:N:0:3
TCGCTCAAGTTCGTGAGTACGCTCAAAAGTCCAGATCGGAAGAGC
+
FFFFFFFFFFFFFFFFFFFFFFFFFFFFFFFFFFFFFFFFFFFFF
@FS10000125:26:BPA73017-1023:1:1101:2790:1070 1:N:0:3
TCGGGAACTTCGTCGAGTACGCTCAACAACCCAGATCGGAAGAGC
+
FFFFFFFFFFFFFFFFFFFFFFFFFFFFFFFFFFFFFFFFFFFFF
@FS10000125:26:BPA73017-1023:1:1101:3270:1070 1:N:0:3
TCGAACTTCGTCGAGTACGCTCAAGACATTAGATCGGAAGAGCAC
+
FFFFFFFFFFFFFFFFFFFFFFFFFFFFFFFFFFFFFFFFFFFFF
@FS10000125:26:BPA73017-1023:1:1101:3600:1070 1:N:0:3
CCGACAACTTCGTCGAGTACGCTCAAAGTCCAAGATCGGAAGAGC
+
FFFFFFFFFFFFFFFFFFFFFFFFFFFFFFFFFFFFFFFFFFFFF
@FS10000125:26:BPA73017-1023:1:1101:3950:1070 1:N:0:3
TTGTAACTTCGTCGAGTACGCTCAAGTGTTAAGATCGGAAGAGCA
+
FFFF:,FFFF:FFF:,FFF:,F:,::F,:FFF,:FF::,FFF:FF
@FS10000125:26:BPA73017-1023:1:1101:5300:1070 1:N:0:3
GCGGTAACTTCGTCGAGTACGCTCAAATGACAAGATCGGAAGAGC
+
,FFFFFFFFFFFFFFFFFFFFFFFFFFFFFFFFFFFFFFFFFFFF
@FS10000125:26:BPA73017-1023:1:1101:6400:1070 1:N:0:3
GGGGGGAAAACTTCGTCGAGTACGCTCAAGATAACAGATCGGAAG
+
,FFFFFFFFFFFFFFFFFFFFFFFFFFFFFFFFFFFFFFFFFFFF
@FS10000125:26:BPA73017-1023:1:1101:6940:1070 1:N:0:3
GCGGGAACTTCGTCGAGTACGCTCAAGAAAAAAGATCGGAAGAGC
+
FFFFFFFFFFFFFFFFFFFFFFFFFFFFFFFFFFFFFFFFFFFFF
@FS10000125:26:BPA73017-1023:1:1101:7350:1070 1:N:0:3
TTGACTGGACTTCGTCGAGTACGCTCAAACCTGAAGATCGGAAGA
+
,FFFFFFFFFFFFFFFFFFFFFFFFF:FF,:F:,FFFFFFFFFFF
@FS10000125:26:BPA73017-1023:1:1101:8630:1070 1:N:0:3
TCGGTAACTTCGTCGAGTACGCTCAATGAATCAGATCGGAAGAGC
+
FFFFFFFFFFFFFFFFFFFFFFFFFFFFFFFFFFFFFFFFFFFFF
@FS10000125:26:BPA73017-1023:1:1101:9690:1070 1:N:0:3
TGTACGAACTTCGTCGAGTACGCTCAAAAAATGAGATCGGAAGAG
+
FFFFFFFFFFFFFFFFFFFFFFFFFFFFFFFFFFFFFFFFFFFFF
@FS10000125:26:BPA73017-1023:1:1101:10070:1070 1:N:0:3
CAGTCAACTTCGTCGAGTACGCTCAACCATTTAGATCGGAAGAGC
+
:FFF,FF:FFFFFFF:FFFF:FFF:,:FFFFF,FFF:FFFFFFF,
@FS10000125:26:BPA73017-1023:1:1101:10500:1070 1:N:0:3
GGGGTAACTTCGTCGAGTACGCTCAAAGTTCCAGATCGGAAGAGC
+
FFFFFFFFFFFFFFFFFFFFFFFFFFFFFFFFFFFFFFFFFFFFF
@FS10000125:26:BPA73017-1023:1:1101:10820:1070 1:N:0:3
TCGCAAGCTTCGTCGAGTACGCTCAAATTAGCAGATCGGAAGAGC
+
FFFFFFFFFFFFFFFFFFFFFFFFFFFFFFFFFFFFFFFFFFFFF
@FS10000125:26:BPA73017-1023:1:1101:10920:1070 1:N:0:3
TTGACTGGACTTCGTCGAGTACGCTCAACATGCGAGATCGGAAGA
+
FFFFFFFFFFFFFFFFFFFFFFFFFFFF:FF:,:FFFFFFFFFFF
@FS10000125:26:BPA73017-1023:1:1101:11180:1070 1:N:0:3
TCGATAACTTCGTCGAGTACGCTCAAAATGCAAGATCGGAAGAGC
+
FFFFFFFFFFFFFFFFFFFFFFFFFFFFFFFFFFFFFFFFFFFFF
@FS10000125:26:BPA73017-1023:1:1101:11370:1070 1:N:0:3
TTGCCCAACTTCGTCGAGTACGCTCAAAACATTAGATCGGAAGAG
+
FFFFFFFFFFFFFFFFFFFFFFFFFFFFFFFFFFFFFFFFFFFFF
@FS10000125:26:BPA73017-1023:1:1101:12480:1070 1:N:0:3
GGGTCAACTTCGTCGAGTACGCTCAATGGGACAGATCGGAAGAGC
+
FFFFFFFF::FF:FF,FFFF:FFF:,F:F:FFF,FF:F:FFFFFF
@FS10000125:26:BPA73017-1023:1:1101:12830:1070 1:N:0:3
TTGGAGTAACTTCGTCGAGTACGCTCAAAAAAACAGATCGGAAGA
+
FFFFFFFFFFFFFFFFFFFFFFFFFFFFFFFFFFFFFFFFFFFFF
@FS10000125:26:BPA73017-1023:1:1101:13070:1070 1:N:0:3
TGGGTAACTTCGTCGAGTACGCTCAATTAGATAGATCGGAAGAGC
+
FFFFFFFFFFFFFFFFFFFFFFFFFFFFFFFFFFFFFFFFFFFFF
@FS10000125:26:BPA73017-1023:1:1101:13960:1070 1:N:0:3
TTGCCCAACTTCGTCGAGTACGCTCAACACTGAAGATAGGAAGAG
+
,F,FFFF:FFFFFFFF::FFFFFFFFFF:FFF,FFFF:FFFFFFF
@FS10000125:26:BPA73017-1023:1:1101:15580:1070 1:N:0:3
TCGACAACTTCGTCGAGTACGCTCAACTTGGAAGATCGGAAGAGC
+
FFFFFFFFFFFFFFFFFFFFFFFFFFFFFFFFFFFFFFFFFFFFF
@FS10000125:26:BPA73017-1023:1:1101:1270:1080 1:N:0:3
CCCAAAACTTCGTCGAGTACGCTCAAGAGTTAAGATCGGAAGAGC
+
FFFFFFFFFFFFFFFFFFFFFFFFFFFFFFFFFFFFFFFFFFFFF
@FS10000125:26:BPA73017-1023:1:1101:1450:1080 1:N:0:3
TCTTAACTTCGTCGAGTACGCTCAACGACATAGATCGGAAGAGCA
+
FFFFFFFFFFFFFFFFFFFFFFFFFFFFFFFFFFFFFFFFFFFFF
@FS10000125:26:BPA73017-1023:1:1101:2010:1080 1:N:0:3
TTGACTGGACTTCGTCGAGTACGCTCAAATCCATAGATCGGAAGA
+
FFFFFFFFFFFFFFFFFFFFFFFFFFFFFFFFFFFFFFFFFFFFF
@FS10000125:26:BPA73017-1023:1:1101:2110:1080 1:N:0:3
TTGGGAACTTCGTCGAGTACGCTCAAAGATCTAGATCGGAAGAGC
+
FFFFFFFFFFFFFFFFFFFFFFFFFFFFFFFFFFFFFFFFFFFFF
@FS10000125:26:BPA73017-1023:1:1101:3340:1080 1:N:0:3
TAGCCAACTTCGTCGAGTACGCTCAACTGTATAGATCGGAAGAGC
+
FFFFFFFFFFFFFFFFFFFFFFFFFFFFFF:FFFFFFFFFFFFFF
@FS10000125:26:BPA73017-1023:1:1101:4100:1080 1:N:0:3
GGTTTTTATTACTTTTTCTAGTTTTCTTTATTTTATTCATTTGAA
+
FF:FFF:FF,FF:,FF:FFFF,,,F,,,F:,FFF,,,F,FFFFF,
@FS10000125:26:BPA73017-1023:1:1101:4610:1080 1:N:0:3
TCGATAACTTCGTCGAGTACGCTCAAGTGACTAGATCGGAAGAGC
+
FF:FFF:FFFFFFFFFFFFFFFFFFFFFFFFFFFFFFFFFFFFFF
@FS10000125:26:BPA73017-1023:1:1101:4930:1080 1:N:0:3
AGGGGAGACCTTCGTCGAGTACGCTCAACGAAAAAGATCGGAAGA
+
FFFFFFFFF:FFFFFFFFFFFFFFFFFFFFFFFFFFFFFFFFFFF
@FS10000125:26:BPA73017-1023:1:1101:5890:1080 1:N:0:3
TTGTGTGAACTTCGTCGAGTACGCTCAATGGGGAAGATCGGAAGA
+
FFFFFFFFFFFFFFFFFFFFFFFFFFFFFFFFFFFFFFFFFFFFF
@FS10000125:26:BPA73017-1023:1:1101:6890:1080 1:N:0:3
TTGGCAACTTCGTCGAGTACGCTCAAAACGATAGATCGGAAGAGC
+
:FFFFFFFFFFFFFFFFFFFFFFFFFFFFFFFFFFFFFFFFFFFF
@FS10000125:26:BPA73017-1023:1:1101:7490:1080 1:N:0:3
GCGCTAACTTCGTCGAGTACGCTCAAATCTTCAGATCGGAAGAGC
+
:FFFFFFFFFFFFFFFFFFFFFFFFFFFFFFFFFFFFFFFFFFFF
@FS10000125:26:BPA73017-1023:1:1101:7510:1080 1:N:0:3
TTGATAACTTCGTCGAGTACGCTCAAAAAGTTAGATCAGAAGAGC
+
FFFFFFFFFFFFFFFFFFFFFFFFFFFFFFFFFFFFFFFFFFFFF
@FS10000125:26:BPA73017-1023:1:1101:7900:1080 1:N:0:3
GAGTACCAACTTCGTCGAGTACGCTCAAAGAGATAGATCGGAAGA
+
FFFFFFFFFFFFFFFFFFFFFFFFFFFFFFFFFFFFFFFFFFFFF
@FS10000125:26:BPA73017-1023:1:1101:7910:1080 1:N:0:3
GGGATAACTTCGTCGAGTACGCTCAAGATCGGAGATCGGAAGAGC
+
FFFFFFFFFFFFFFFFFFFFFFFFFFFFFFFFFFFFFFFFFFFFF
@FS10000125:26:BPA73017-1023:1:1101:8370:1080 1:N:0:3
CCGCCAACTTCGTCGAGTACGCTCAACGTCTAAGATCGGAAGAGC
+
FF,FFFFFFFFFFFFFFFFFFFFFFFF,FF::FFFFFFFFFFFFF
@FS10000125:26:BPA73017-1023:1:1101:9280:1080 1:N:0:3
CCGCTAACTTCGTCGAGTACGCTCAACTTTTAAGATCGGAAGAGC
+
FFFFFFFFFFFFFFFFFFFFFFFFFFFFFFFFFFFFFFFFFFFFF
@FS10000125:26:BPA73017-1023:1:1101:10250:1080 1:N:0:3
TTTGGCCAACTTCGTCGAGTACGCTCAATATCCGAGATCGGAAGA
+
,,F,,:F::FFFFFFFFF,F:FF:FFFF:FF,F::,FF,FFFF,F
@FS10000125:26:BPA73017-1023:1:1101:10450:1080 1:N:0:3
TTGGAAACTTCGTCGAGTACGCTCAAGTGATCAGATCGGAAGAGC
+
FFFFFFFFFFFFFFFFFFFFFFFFFFFFFFFFFFFFFFFFFFFFF
@FS10000125:26:BPA73017-1023:1:1101:11430:1080 1:N:0:3
ACCCAACTTCGTCGAGTACGCTCAAAAATTCAGATCGGAAGAGCA
+
FFFFFFFFFFFFFFFFFFFFFFFFFFFFFFFFFFFFFFFFFFFFF
@FS10000125:26:BPA73017-1023:1:1101:11590:1080 1:N:0:3
TCGCAAACTTCGTCGAGTACGCTCAAAATTAAAGATCGGAAGAGC
+
FFFFFF:FFFFFFFFFFFFFFFFFF:FFFF:FFFFFFFFFFFFFF
@FS10000125:26:BPA73017-1023:1:1101:14550:1080 1:N:0:3
GCGTAACAACTTCGTCGAGTGCGCTCAACTTCCTAGATCGGAAGA
+
:FFFFFFFFFFFFFFFFFFFFFFFFFFFFFFFFFFFFFFFFFFFF
@FS10000125:26:BPA73017-1023:1:1101:15110:1080 1:N:0:3
TTGACAACTTCGTCGAGTACGCTCAAGACTCTAGATCGGAAGAGC
+
FFFFFFFFFFFFFFFFFFFFFFFFFFFFFFFFFFFFFFFFFFFFF
@FS10000125:26:BPA73017-1023:1:1101:15590:1080 1:N:0:3
TAGGAAACTTCGTCGAGTACGCTCAAATGAGTAGATCGGAAGAGC
+
FFFFFFFFFFFFFFFFFFFFFFFFFFFFFFFFFFFFFFFFFFFFF
@FS10000125:26:BPA73017-1023:1:1101:16090:1080 1:N:0:3
TAGTAACTTCGTCGAGTACGCTCAAACCTTTAGATCGGAAGAGCA
+
F:FFFFFFFFFFFFFFFFFFFFF:FFFFFFFFFFFFFFFFFFFF,
@FS10000125:26:BPA73017-1023:1:1101:16320:1080 1:N:0:3
TTGACTGGAGTTCGTCGAGTACGCTCAATAAACGAGATCGGAAGA
+
FFFFFFFFFFFFFFFFFFFFFFFFFFFFFFFFFFFFFFFFFFFFF
@FS10000125:26:BPA73017-1023:1:1101:2240:1090 1:N:0:3
TTGACTGGACTTCGTCGAGTACGCTCAATTCGGTAGATCGGAAGA
+
FFFFFFF:FF::FFF:FFF,FFFFF:F,:FFF::FF,:F:FFFF,
@FS10000125:26:BPA73017-1023:1:1101:2780:1090 1:N:0:3
TTGTGAACTTCGTCGAGTACGCTCAACGACGCAGATCGGAAGAGC
+
FFFFFF,:F:FF:FFFFFFF:FFF::F:FF:FFFFFFF:FF:FFF
@FS10000125:26:BPA73017-1023:1:1101:3440:1090 1:N:0:3
TCACAAACTTCGTCGAGTACGCTCAACTTGTTAGATCGGAAGAGC
+
FFFFFFFFFFFFFFFFFFFFFFFFFFFFFFFFFFFFFFFFFFFFF
@FS10000125:26:BPA73017-1023:1:1101:3820:1090 1:N:0:3
TAGTAAACTTCGTCGAGTACGCTCAACTATTCAGATCGGAAGAGC
+
FFFFFFFFFFFFFFFFFFFFFFFFFFFFFFFFFFFFFFFFFFFFF
@FS10000125:26:BPA73017-1023:1:1101:4140:1090 1:N:0:3
TTGACTGGACTTCGTCGAGTACGCTCAACCTAGTAGATCGGAAGA
+
FFFFFFFFFFFFFFFFFFFFFFFFFFFFFFFFFFFFFFFFFFFFF
@FS10000125:26:BPA73017-1023:1:1101:4320:1090 1:N:0:3
TCTAACTTCGTCGAGTACGCTCAATAGTATAGATCGGAAGAGCAC
+
,FFFFFFFFFFFFFFF:FFFF:FF,F:FFFF:FFF::FFFFFFFF
@FS10000125:26:BPA73017-1023:1:1101:4700:1090 1:N:0:3
GCGGCACCTTCGTCGAGTACGCTCAAGAAAGAAGATCGGAAGAGC
+
FFFFFFFFFFFFFFFFFFFFFFFFFFFFFFFFFFFFFFFFFFFFF
@FS10000125:26:BPA73017-1023:1:1101:5030:1090 1:N:0:3
TCGCAACTTCGTCGAGTACGCTCAATCTCAAAGATCGGAAGAGCA
+
FFFFFFFFFFFFFFFFFFFFFFFFFFFFFFFFFFFFFFFFFFFF:
@FS10000125:26:BPA73017-1023:1:1101:5350:1090 1:N:0:3
GGGTAAACTTCGTCGAGTACGCTCAATTGTCTAGATCGGAAGAGC
+
,FFFFFFFFFFFFFFFFFFFFFFFFFFFFFFFFFFFFFFFFFFFF
@FS10000125:26:BPA73017-1023:1:1101:5570:1090 1:N:0:3
TCGAAAGCTTCGTCGAGTACGCTCAACGAGCAAGATCGGAAGAGC
+
FFFFFFFFFFFFFFFFFFFFFFFFFFFFFFFFFFFFFFFFFFFFF
@FS10000125:26:BPA73017-1023:1:1101:6650:1090 1:N:0:3
TGGCTAACTTCGTCGAGTACGCTCAAACGTAGAGATCGGAAGAGC
+
FFFFFFFFFFFFFFFFFFFFFFFFFFFFFFFFFFFFFFFFFFFFF
@FS10000125:26:BPA73017-1023:1:1101:7790:1090 1:N:0:3
TTGACTGGACTTCGTCGAGTACGCTCAACCTAACAGATCGGAAGA
+
FFFFFFFFFFFFFFFFFFFFFFFFFFFFFFFFFFFFFFFFFFFFF
@FS10000125:26:BPA73017-1023:1:1101:8630:1090 1:N:0:3
GCGAAAACTTCGTCGAGTACGCTCAACTCTAGAGATCGGAAGAGC
+
FFFFFFFFFFFFFFFFFFFFFFFFFFFFFFFFFFFFFFFFFFFFF
@FS10000125:26:BPA73017-1023:1:1101:9520:1090 1:N:0:3
GGGAAAACTTCGTCGAGTACGCTCAAACGTGGAGATCGGAAGAGC
+
FFFFFFFFFFFFFFFFFFFFFFFFFFFFFFFFFFFFFFFFFFFFF
@FS10000125:26:BPA73017-1023:1:1101:9780:1090 1:N:0:3
GGGCAATCTTCGTCGAGTACGCTCAAGCTCGAAGATCGGAAGAGC
+
FFFFFFFFFFFFFFFFFFFFFFFFFFFFFFFFFFFFFFFFFFFFF
@FS10000125:26:BPA73017-1023:1:1101:9810:1090 1:N:0:3
GAGAAACTTCGTCGAGTACGCTCAACGATATAGATCGGAAGAGCA
+
,FF:,:F:FF:FFFF,:F:F,,:,FF,F,F:F,:F:,F,FFF,FF
@FS10000125:26:BPA73017-1023:1:1101:9880:1090 1:N:0:3
TTGCAACTTCGTCGAGTACGCTCAACAAACTAGATCGGAAGAGCA
+
FFFFFFFFFFFFFFFFFFFFFFFFFFFFFFFFFFFFFFFFFFFFF
@FS10000125:26:BPA73017-1023:1:1101:10470:1090 1:N:0:3
TTTAAAACTTCGTCGAGTACGCTCAAGCAAAGAGATCGGAAGAGC
+
FFFFFFFFFFFFFFFFFFFFFFFFFFFFFFFFFFFFFFFFFFFFF
@FS10000125:26:BPA73017-1023:1:1101:10520:1090 1:N:0:3
TTTAAAACTTCGTCGAGTACGCTCAAGCAAAGAGATCGGAAGAGC
+
FFFFFFFFFFFFFFFFFFFFFFFFFFFFFFFFFFFFFFFFFFFFF
@FS10000125:26:BPA73017-1023:1:1101:10790:1090 1:N:0:3
TCGGTAACTTCGTCGAGTACGCTCAATAAATAAGATCGGAAGAGC
+
FFFFFFFFFFFFFFFFFFFFFFFFFFFFFFFFFFFFFFFFFFFFF
@FS10000125:26:BPA73017-1023:1:1101:11590:1090 1:N:0:3
TTGTGAACTTCGTCGAGTACGCTCAAGGAGATAGATCGGAAGAGC
+
FFFFFFFFFFFFFFFFFFFFFFFFFFFFF:FFFFFFFFFFFFFFF
@FS10000125:26:BPA73017-1023:1:1101:12010:1090 1:N:0:3
TCGTTAACTTCGTCGAGTACGCTCAAGTAGACAGATCGGAAGAGC
+
FFFFFFFFFFFFFFFFFFFFFFFFFFFFFFFFFFFFFFFFFFFFF
@FS10000125:26:BPA73017-1023:1:1101:12110:1090 1:N:0:3
TCGACAACTTCGTCGAGTACGCTCAACTTGTTAGATCGGAAGAGC
+
FFFFFFFFFFFFFFFFFFFFFFFFFFFFFFFFFFFFFFFFFFFFF
@FS10000125:26:BPA73017-1023:1:1101:14280:1090 1:N:0:3
TGGCCAACTTCGTCGAGTACGCTCAATGCAGGAGATCGGAAGAGC
+
FFFFFFFFFFFFFFFFFFFFFFFFFFFFFFFFFFFFFFFFFFFFF
@FS10000125:26:BPA73017-1023:1:1101:14370:1090 1:N:0:3
GTGTTAACTTCGTCGAGTACGCTCAAAACATAAGATCGGAAGAGC
+
F,FFFFFFFFFFFFFFFFFFFFFFFFFFFFFFFFFFFFFFFFFFF
@FS10000125:26:BPA73017-1023:1:1101:14670:1090 1:N:0:3
TTGAACTTCGTCGAGTACGCTCAATCGGATAGATCGGAAGAGCAC
+
FF,FFFFF:FFFF:FFFF:FFF:FFF:FFFFFFFFFF:FF:FFFF
@FS10000125:26:BPA73017-1023:1:1101:14750:1090 1:N:0:3
TTGCAGAACTTCGTCGAGTACGCTCAATAAGTAAGATCGGAAGAG
+
FFFFFFFFFFFFFFFFFFFFFFFFFFFFFFFFFFFFFFFFFFFFF
@FS10000125:26:BPA73017-1023:1:1101:15460:1090 1:N:0:3
TCGTTAATTTCGTCGAGTACGCTCAAAGAGGCAGATCGGAAGAGC
+
FFFFFFFFFFFFFFFFFFFFFFFFFFFFFFFFFFFFFFFFFFFFF
@FS10000125:26:BPA73017-1023:1:1101:1680:1100 1:N:0:3
TCGAGAACTTCGTCGAGTACGCTCAAGCTATAAGATCGGAAGAGC
+
,FFFFFFFFFFFFFFF:FFFFFFF:F:FFFFFFFFFF:F:FFFFF
@FS10000125:26:BPA73017-1023:1:1101:2150:1100 1:N:0:3
TCTGTAACTTCGTCGAGTACGCTCAACCCATAAGATCGGAAGAGC
+
FFFFFFFFFFFFFFFFFFFFFFFFFFFFFFFFFFFFFFFFFFFFF
@FS10000125:26:BPA73017-1023:1:1101:3460:1100 1:N:0:3
ACTCCATGAACTTCGTCGAGTACGCTCAACCGAATAGATCGGAAG
+
FFFFFFFFFFFFFFFFFFFFFFFFFFFFFFFFFFFFFFFFFFFFF
@FS10000125:26:BPA73017-1023:1:1101:3840:1100 1:N:0:3
GCGCAACTTCGTCGAGTACGCTCAACTAATTAGATCGGAAGAGCA
+
FFFFFFFFFFFFFFFFFFFFFFFFFFFFFFFFFFFFFFFFFFFFF
@FS10000125:26:BPA73017-1023:1:1101:5280:1100 1:N:0:3
GCGCTAACTTCGTCGAGTACGCTCAAAACTGAAGATCGGAAGAGC
+
,F,FFFFFFFFFFFFFFFFFFFFFFFFFFFFFFFFFFFFFFFFFF
@FS10000125:26:BPA73017-1023:1:1101:6130:1100 1:N:0:3
TCTGCAACTTCGTCGAGTACGCTCAAAGGATAAGATCGGAAGAGC
+
,F:FFFFFFFFFFFFFFFFFFFFFFFFFFFFFFFFFFFFFFFFFF
@FS10000125:26:BPA73017-1023:1:1101:6260:1100 1:N:0:3
GCGATAACTTCGTCGAGTACGCTCAAAAGTGAAGATCGGAAGAGC
+
FFFFFFFFFFFFFFFFFFFFFFFFFFFFFFFFFFFFFFFFFFFFF
@FS10000125:26:BPA73017-1023:1:1101:6370:1100 1:N:0:3
TTTACGTAACTTCGTCGAGTACGCTCAAGCCGCAAGATCGGAAGA
+
FFF:FFFFFFFFFFFFFFFFFFFFFFFFFFFFFFFFFFFFFFFFF
@FS10000125:26:BPA73017-1023:1:1101:6470:1100 1:N:0:3
CCGTAACTTCGTCGAGTACGCTCAACGGATCAGATCGGAAGAGCA
+
FFFFFFFFFFFFFFFFFFFFFFFFFFFFFFFFFFFFFFFFFFFFF
@FS10000125:26:BPA73017-1023:1:1101:6670:1100 1:N:0:3
TTGCAATCTTCGTCGAGTACGCTCAAAATTGCAGATCGGAAGAGC
+
FFFFFFFFFFFFFFFFFFFFFFFFFFFFFFFFFFFFFFFFFFFFF
@FS10000125:26:BPA73017-1023:1:1101:6720:1100 1:N:0:3
TTGTACTTCGTCGAGTACGCTCAATGCGGTAGATCGGAAGAGCAC
+
FFFFFFFFFFFFFFFFFFFFFFFFFFFFFFFFFFFFFFFFFFFFF
@FS10000125:26:BPA73017-1023:1:1101:7790:1100 1:N:0:3
GCGGGAACTTCGTCGAGTACGCTCAATACCTGAGATCGGAAGAGC
+
FFFFFFFFFFFFFFFFFFFFFFFFFFFFFFFFFFFFFFFFFFFFF
@FS10000125:26:BPA73017-1023:1:1101:8340:1100 1:N:0:3
TTGAACTTCGTCGAGTACGCTCAATCATGGAGATCGGAAGAGCAC
+
FFFFFFFFFFFFFFFFFFFFFFFFFFFFFFFFFFFFFFFFFFFFF
@FS10000125:26:BPA73017-1023:1:1101:8610:1100 1:N:0:3
GGGTTAACTTCGTCGAGTACGCTCAAACGAGTAGATCGGAAGAGC
+
FFFFFFFFFFFFFFFFFFFFFFFFFFFFFFFFFFFFFFFFFFFFF
@FS10000125:26:BPA73017-1023:1:1101:11220:1100 1:N:0:3
TTGTTAACTTCGTCGAGTACGCTCAAATAAGGAGATCGGAAGAGC
+
FFFFFFFFFFFFFFFFFFFFFFFFFFFFFFFFFFFFFFFFFFFFF
@FS10000125:26:BPA73017-1023:1:1101:11520:1100 1:N:0:3
TAGACAACTTCGTCGAGTACGCTCAACGTGGGAGATCGGAAGAGC
+
FFFFFFFFFFFFFFFFFFFFFFFFFFFFFFFFFFFFFFFFFFFFF
@FS10000125:26:BPA73017-1023:1:1101:11540:1100 1:N:0:3
GGCACAACTTCGTCGAGTACGCTCAAAGGGAGAGATCGGAAGAGC
+
FFFFFFFFFFFFFFFFFFFFFFFFFFFFFFFFFFFFFFFFFFFFF
@FS10000125:26:BPA73017-1023:1:1101:11630:1100 1:N:0:3
TTGTATAACTTCGTCGAGTACGCTCAAAGATAAAGATCGGAAGAG
+
FFFFFFFFFFFFFFFFFFFFFFFFFFFFFFFFFFFFFFFFFFFFF
@FS10000125:26:BPA73017-1023:1:1101:14780:1100 1:N:0:3
TCGTAAACTTCGTCGAGTACGCTCAATACATCAGATCGGAAGAGC
+
FF:FFFFFFFFFFFFFFFFFFFFFFFFFFFFFFFFFFFFFFFFFF
@FS10000125:26:BPA73017-1023:1:1101:14900:1100 1:N:0:3
GAGTCTTAACTTCGTCGAGTACGCTCAATACACAAGATCGGAAGA
+
FFFFFFFFFFFFFFFFFFFFFFFFFFFFFFFFFFFFFFFFFFFFF
@FS10000125:26:BPA73017-1023:1:1101:15300:1100 1:N:0:3
TGGACAACTTCGTCGAGTACGCTCAACATATCAGATCGGAGAGCA
+
FFFFFFFFFFFFFFFFFFFFFFFFFFFFFFFFFFFFFFFFFFFFF
@FS10000125:26:BPA73017-1023:1:1101:15550:1100 1:N:0:3
CCGCAAACTTCGTCGAGTACGCTCAATCTGATAGATCGGAAGAGC
+
FFFF:FFFFFFFFFFFFFFFFFFFF:FFFFFFFFFFFFFFFFFFF
@FS10000125:26:BPA73017-1023:1:1101:16000:1100 1:N:0:3
CAGTCAACTTCGTCGAGTACGCTCAAGAACAGAGATCGGAAGAGC
+
:FFF:F:,:,F::F:,F:F::F:F:,,FF::::,FF,::FF:FF:
@FS10000125:26:BPA73017-1023:1:1101:16070:1100 1:N:0:3
TCTTCGTCGAGTACGCTCAATACTTAAGATCGGAAGAGCACACGT
+
FFFFFFFFFFFFFFFFFFFFFFFFFFFFFFFFFFFFFFFFFFFFF
@FS10000125:26:BPA73017-1023:1:1101:1430:1110 1:N:0:3
CCTAAACTTCGTCGAGTACGCTCAATTACATAGATCGGAAGAGCA
+
FFFFFFFFFFFFFFFFFFFFFFFFFFFFFFFFFFFFFFFFFFFFF
@FS10000125:26:BPA73017-1023:1:1101:1760:1110 1:N:0:3
TTGCAACTTCGTCGAGTACGCTCAACAATAGAGATCGGAAGAGCA
+
FFFFFFFFFFFFFFFFFFFFFFFFFFFFFFFFFFFFFFFFFFFFF
@FS10000125:26:BPA73017-1023:1:1101:2110:1110 1:N:0:3
TTGATAACTTCGTCGAGTACGCTCAAACATCAAGATCGGAAGAGC
+
FFFFFFFFFFFFFFFFFFFFFFFFFFFFFFFFFFFFFFFFFFFFF
@FS10000125:26:BPA73017-1023:1:1101:3880:1110 1:N:0:3
GCGCTAACTTCGTCGAGTACGCTCAATTTATAAGATCGGAAGAGC
+
FFFFFFFFFFFFFFFFFFFFFFFFFFFFFFFFFFFFFFFFFFFFF
@FS10000125:26:BPA73017-1023:1:1101:4780:1110 1:N:0:3
TAGCCGCAACTTCGTCGAGTACGCTCAAAAAAGTAGATCGGAAGA
+
FFFFFFFFFFFFFFFFFFFFFFFFFFFFFFFFFFFFFFFFFFFFF
@FS10000125:26:BPA73017-1023:1:1101:5580:1110 1:N:0:3
GAGGAAACTTCGTCGAGTACGCTCAAGAACTGAGATCGGAAGAGC
+
FFFFFFFFFFFFFFFFFFFFFFFFFFFFFFFFFFFFFFFFFFFFF
@FS10000125:26:BPA73017-1023:1:1101:5980:1110 1:N:0:3
AAGTAATAACTTCGTCGAGTACGCTCAAGGTTCCAGATCGGAAGA
+
FFFFFFFFFFFFFFFFFFFFFFFFFFFFFFFFFFFFFFFFFFFFF
@FS10000125:26:BPA73017-1023:1:1101:6230:1110 1:N:0:3
TAGTCAACTTCGTCGAGTACGCTCAAGTGGATAGATCGGAAGAGC
+
FFFFFFFFFFFFFFFFFFFFFFFFFFFFFFFFFFFFFFFFFFFFF
@FS10000125:26:BPA73017-1023:1:1101:6510:1110 1:N:0:3
TCGCGGTAACTTCGTCGAGTACGCTCAAAGTGATAGATCGGAAGA
+
FFFFFFFFFFFFFFFFFFFFFFFFFFFFFFFFFFFFFFFFFFFFF
@FS10000125:26:BPA73017-1023:1:1101:6840:1110 1:N:0:3
TCGAAAACTTCGTCGAGTACGCTCAAGACCACAGATCGGAAGAGC
+
FFFFFFFFFFFFFFFFFFFFFFFFFFFFFFFFFFFFFFFFFFFFF
@FS10000125:26:BPA73017-1023:1:1101:7140:1110 1:N:0:3
AGGTAAACTTCGTCGAGTACGCTCAACGATAAAGATCGGAAGAGC
+
::FFFFFF:FF::F,FFFF::F::,FF:FFFFF:F:::FFF:F:F
@FS10000125:26:BPA73017-1023:1:1101:7160:1110 1:N:0:3
TCGGAAACTTCGTCGAGTACGCTCAACGATACAGATCGGAAGAGC
+
FFFFFFFFFFFFFFFFFFFFFFFFFFFFFFFFFFFFFFFFFFFFF
@FS10000125:26:BPA73017-1023:1:1101:7190:1110 1:N:0:3
TCGCAACTTCGTCGAGTACGCTCAATTGCAGAGATCGGAAGAGCA
+
FFFFFFFFFFFFFFFFFFFFFFFFFFFFFFFFFFFFFFFFFFFFF
@FS10000125:26:BPA73017-1023:1:1101:7890:1110 1:N:0:3
GCGGAAACTTCGTCGAGTACGCTCAATTCCTGAGATCGGAAGAGC
+
FF:FFFFFFFFFFFFFFFFFFFFFFFFFFFFFFFFFFFFFFFFFF
@FS10000125:26:BPA73017-1023:1:1101:8150:1110 1:N:0:3
CCGTAAACTTCGTCGAGTACGCTCAAGCCATAAGATCGGAAGAGC
+
FFFFFFFFFFFFFFFFFFFFFFFFFFFFFFFFFFFFFFFFFFFFF
@FS10000125:26:BPA73017-1023:1:1101:8440:1110 1:N:0:3
CCGAAACTTCGTCGAGTACGCTCAATTAGGGAGATCGGTAGAGCA
+
FFF:FFF:FF,FFF,::F:,F::,,:FFF::FFF:,,,,FFFFFF
@FS10000125:26:BPA73017-1023:1:1101:8750:1110 1:N:0:3
TTGACTGGACTTCGTCGAGTACGCTCAACACCGCAGATCGGAAGA
+
FFFFFFFFFFFFFFFFFFFFFFFFFFFFFFFFFFFFFFFFFFFFF
@FS10000125:26:BPA73017-1023:1:1101:9010:1110 1:N:0:3
TTGTAACTTCGTCGAGTACGCTCAACTTAAAAGATCGGAAGAGCA
+
FFFFFFFFFFFFFFFFFFFFFFFFFFFFFFFFFFFFFFFFFFFFF
@FS10000125:26:BPA73017-1023:1:1101:10000:1110 1:N:0:3
CTGGGGTAAACTTCGTCGAGTACGCTCAAACTCTAAGATCGGAAG
+
FFFFFFFFFFFFFFFFFFFFFFFFFFFFFFFFFFFFFFFFFFFFF
@FS10000125:26:BPA73017-1023:1:1101:10040:1110 1:N:0:3
TCGATAACTTCGTCGAGTACGCTCAACACCTCAGATCGGAAGAGC
+
FFFFFFFFFFFFFFFFFFFFFFFFFFFFFFFFFFFFFFFFFFFFF
@FS10000125:26:BPA73017-1023:1:1101:10130:1110 1:N:0:3
AGCACAACTTCGTCGAGTACGCTCAACGACAGAGATCGGAAGAGC
+
FFFFFFFFFFFFFFFFFFFFFFFFFFFFFFFFFFFFFFFFFFFFF
@FS10000125:26:BPA73017-1023:1:1101:10390:1110 1:N:0:3
TTGGTAACTTCGTCGAGTACGCTCAAGTGAAAAGATCGGAAGAGC
+
,FFFFFFFFFFFFFFFFFFFFFFFFFFFFFFFFFFFFFFFFFFFF
@FS10000125:26:BPA73017-1023:1:1101:10550:1110 1:N:0:3
TTGGGAGCTTCGTCGAGTACGCTCAAAGGAGAAGATCGGAAGAGC
+
FFFFFF:FFFFFFFFFFFFFFFFFFFFFFFFFFFFFFFFFFFFFF
@FS10000125:26:BPA73017-1023:1:1101:10930:1110 1:N:0:3
TCGTGAACTTCGTCGAGTACGCTCAATTTGTAAGATCGGAAGAGC
+
FFFFFFFFFFFFFFFFFFFFFFFFFF:FFFFFFFFFFFFFFFFFF
@FS10000125:26:BPA73017-1023:1:1101:11410:1110 1:N:0:3
CTGCTAACTTCGTCGAGTACGCTCAATAAGTGAGATCGGAAGAGC
+
FFFFF,:FF:FFFFF,FFFFFFFF:,FFFFFFFFFF:F:FFFFF:
@FS10000125:26:BPA73017-1023:1:1101:11680:1110 1:N:0:3
GGGTCATCTTCGTCGAGTACGCTCAAATGGGAGATCGGAAGAGCA
+
FFFFFFFFFFFFFFFFFFFFFFFFFFFFFFFFFFFFFFFFFFFFF
@FS10000125:26:BPA73017-1023:1:1101:11870:1110 1:N:0:3
TCGCTGGAACTTCGTCGAGTACGCTCAATTAATTAGATCGGAAGA
+
FFFFFFFFFFFFFFFFFFFFFFFFFFFFFFFFFFFFFFFFFFFFF
@FS10000125:26:BPA73017-1023:1:1101:12780:1110 1:N:0:3
GCGAAAACTTCGTCGAGTACGCTCAACATAAGAGATCGGAAGAGC
+
FFFFFFFFFFFFFFFFFFFFFFFFFFFFFFFFFFFFFFFFFFFFF
@FS10000125:26:BPA73017-1023:1:1101:13600:1110 1:N:0:3
TACTTCGTCGAGTACGCTCAATAAAACAGATCGGAAGAGCACACG
+
FFFFFFFFFFFFFFFFFFFFFFFFFFFFFFFFFFFFFFFFFFFFF
@FS10000125:26:BPA73017-1023:1:1101:13800:1110 1:N:0:3
TTGCAGAACTTCGTCGAGTACGCTCAAGACTGCAGATCGGAAGAG
+
FFFFFFFFFFFFFFFFFFFFFFFFFFFFFFFFFFFFFFFFFFFFF
@FS10000125:26:BPA73017-1023:1:1101:13820:1110 1:N:0:3
GCGGCAACTTCGTCGAGTACGCTCAAACAGAAAGATCGGAAGAGC
+
FFFFFFFFFFFFFFFFFFFFFFFFFFFFFFFFFFFFFFFFFFFFF
@FS10000125:26:BPA73017-1023:1:1101:13890:1110 1:N:0:3
GCGTTAACTTCGTCGAGTACGCTCAAACATGAAGATCGGAGAGCA
+
FFFFFFFFFFFFFFFFFFFFFFFFFFFFFFFFFFFFFFFFFFFFF
@FS10000125:26:BPA73017-1023:1:1101:15060:1110 1:N:0:3
CCTATAACTTCGTCGAGTACGCTCAACATGGAAGATCGGAAGAGC
+
FFFFFFFFFFFFFFFFFFFFFFFFFFFFFFFFFFFFFFFFFFFFF
@FS10000125:26:BPA73017-1023:1:1101:15900:1110 1:N:0:3
TTGGTAGCTTCGTCGAGTACGCTCAAATAGTCAGATCGGAAGAGC
+
FFFFFFFFFFFFFFFFFFFFFFFFFFFFFFFFFFFFFFFFFFFFF
@FS10000125:26:BPA73017-1023:1:1101:1520:1120 1:N:0:3
ACGAAGTTCATGGGGGGAACTTCGTCGAGTACGCTCAACGGGGAA
+
F:FFFFFFFFFFFFFFFFFFFFFFFFFFFFFFFFFFFFFFFFFFF
@FS10000125:26:BPA73017-1023:1:1101:1580:1120 1:N:0:3
TTGGGAACTTCGTCGAGTACGCTCAATTCTTGAGATCGGAAGAGC
+
FFFFFFFFFFFFFFFFFFFFFFFFFFFFFFFFFFFFFFFFFFFFF
@FS10000125:26:BPA73017-1023:1:1101:2650:1120 1:N:0:3
TCGACTCTTCGTCGAGTACGCTCAACATGAAAGATCGGAAGAGCA
+
FF,FF::F:,FFF::FFFF,FFF,,FF,:FFF:FF:F:FF:FFFF
@FS10000125:26:BPA73017-1023:1:1101:2800:1120 1:N:0:3
TGGCCAACTTCGTCGAGTACGCTCAAAGGATGAGATCGGAAGAGC
+
FFFFFFFFFFFFFFFFFFFFFFFFFFFFFFFFFFFFFFFFFFFFF
@FS10000125:26:BPA73017-1023:1:1101:2850:1120 1:N:0:3
TCTTTAACTTCGTCGAGTACGCTCAAGATATAAGATCGGAAGAGC
+
FFFFFFFFFFFFFFFFFFFFFFFFFFFFFFFFFFFFFFFFFFFFF
@FS10000125:26:BPA73017-1023:1:1101:3400:1120 1:N:0:3
TCGTCCAACTTCGTCGAGTACGCTCAATATTGGAGATCGGAAGAG
+
FFFFFFFFFFFFFFFFFFFFFFFFFFFFFFFFFFFFFFFFFFFFF
@FS10000125:26:BPA73017-1023:1:1101:3780:1120 1:N:0:3
TGGCCAACTTCGTCGAGTACGCTCAAATATGCAGATCGGAAGAGC
+
FFFFFFFFFFFFFFFFFFFFFFFFFFFFFFFFFFFFFFFFFFFFF
@FS10000125:26:BPA73017-1023:1:1101:4130:1120 1:N:0:3
TTTCACAAACTTCGTCGAGTACGCTCAACCAGACAGATCGGAAGA
+
FFFFFFFFFFFFFFFFFFFFFFFFFFFFFFFFFFFFFFFFFFFFF
@FS10000125:26:BPA73017-1023:1:1101:4190:1120 1:N:0:3
TCGCTTAACTTCGTCGAGTACGCTCAAGAAACAAGATCGGAAGAG
+
FF:FFFFFFFFFFFFFFFFFFFFFFFFFFFFFFFFFFFFFFFFFF
@FS10000125:26:BPA73017-1023:1:1101:5860:1120 1:N:0:3
TTGTGAACTTCGTCGAGTACGCTCAATTATGGAGATCGGAAGAGC
+
FFFFFFFFFFFFFFFFFFFFFFFFFFFFFFFFFFFFFFFFFFFFF
@FS10000125:26:BPA73017-1023:1:1101:6020:1120 1:N:0:3
AAGTAATAACTTCGTCGAGTACGCTCAAGGTTCCAGGTCGGAAGA
+
FFFFFFFFFFFFFFFFFFFFFFFFFFFFFFFFFFFFFFFFFFFFF
@FS10000125:26:BPA73017-1023:1:1101:6880:1120 1:N:0:3
ACGTCAGATCGGAAGAGCACACGTCTGAACTCCAGTCACGTCCTA
+
F:F,F:F:FFFF:FFFFFFFFFFFFFFFFFFFFFFFFFFFFFFFF
@FS10000125:26:BPA73017-1023:1:1101:7190:1120 1:N:0:3
TTGCATAACTTCGTCGAGTACGCTCAACAAGAAAGATCGGAAGAG
+
FFFFFFFFFFFFFFFFFFFFFFFFFFFFFFFFFFFFFFFFFFFFF
@FS10000125:26:BPA73017-1023:1:1101:7890:1120 1:N:0:3
TTGTTTAACTTCGTCGAGTACGCTCAAGAGACAAGATCGGAAGAG
+
FFFFFFFFFFFFFFFFFFFFFFFFFFFFFFFFFFFFFFFFFFFFF
@FS10000125:26:BPA73017-1023:1:1101:8060:1120 1:N:0:3
TTGATCAACTTCGTCGAGTACGCTCAATCCAAAAGATCGGAAGAG
+
FFFFFFFFFFFFFFFFFFFFFFFFFFFFFFFFFFFFFFFFFFFFF
@FS10000125:26:BPA73017-1023:1:1101:9000:1120 1:N:0:3
TCGACAACTTCGTCGAGTACGCTCAAGGAATTAGATCGGAAGAGC
+
:,F::,FF:::,FF::F:FF,,F,,,F,,F,F,:FFF:,,F,:FF
@FS10000125:26:BPA73017-1023:1:1101:9420:1120 1:N:0:3
TTTCTTAACTTCGTCGAGTACGCTCAATTAGGTAGATCGGAAGAG
+
FFFFFFFFFFFFFFFFFFFFFFFFFFFFFFFFFFFFFFFFFFFFF
@FS10000125:26:BPA73017-1023:1:1101:11050:1120 1:N:0:3
GGGAACTTCGTCGAGTACGCTCAATACAATAGATCGGAAGAGCAC
+
FFFFFFFFFFFFFFFFFFFFFFFFFFFFFFFFFFFFFFFFFFFFF
@FS10000125:26:BPA73017-1023:1:1101:11890:1120 1:N:0:3
TCGGGAACTTCGTCGAGTACGCTCAAGTTTATAGATCGGAAGAGC
+
FFF,,FFFFFFFFFFFFFFFFFFFFF,F,:FFFFFFFFFFFFFFF
@FS10000125:26:BPA73017-1023:1:1101:12290:1120 1:N:0:3
TTGCTAACTTCGTCGAGTACGCTCAACTATGTAGATCGGAAGAGC
+
FFFFFFFFFFFFFFFFFFFFFFFFFFFFFFFFFFFFFFFFFFFFF
@FS10000125:26:BPA73017-1023:1:1101:13220:1120 1:N:0:3
TTGCCACCTTCGTCGAGTACGCTCAACATATGAGATCGGAAGAGC
+
FFFFFFFFFFFFFFFFFFFFFFFFFFFFFFFFFFFFFFFFFFFFF
@FS10000125:26:BPA73017-1023:1:1101:14000:1120 1:N:0:3
CCGGTAACTTCGTCGAGTACGCTCAATAAAATAGATCGGAAGAGC
+
FFFFFFFFFFFFFFFFFFFFFFFFF:FFFFFFFFFFFFFFFFFFF
@FS10000125:26:BPA73017-1023:1:1101:14460:1120 1:N:0:3
GCGGCAACTTCGTCGAGTACGCTCAATTTATCAGATCGGAAGAGC
+
FFFFFFFFFFFFFFFFFFFFFFFFFFFFFFFFFFFFFFFFFFFFF
@FS10000125:26:BPA73017-1023:1:1101:14710:1120 1:N:0:3
TCTGATAACTTCGTCGAGTACGCTCAAGATACAAGATCGGAAGAG
+
FFFFFFFFFFFFFFFFFFFFFFFFFFFFFFFFFFFFFFFFFFFFF
@FS10000125:26:BPA73017-1023:1:1101:15040:1120 1:N:0:3
TCGATAACTTCGTCGAGTACGCTCAATTAGCCAGATCGGAAGAGC
+
FFFFFFFFFFF:FF:FFFF::FF:,FFFFFF:FFFFF:FFFFF,F
@FS10000125:26:BPA73017-1023:1:1101:15810:1120 1:N:0:3
TTGAAAACTTCGTCGAGTACGCTCAAATCGTCAGATCGGAAGAGC
+
FFFFFFFFFFFFFFFFFFFFFFFFFFFFFFFFFFFFFFFFFFFFF
@FS10000125:26:BPA73017-1023:1:1101:1140:1130 1:N:0:3
TAGCAAACTTCGTCGAGTACGCTCAAGGAGTTAGATCGGAAGAGC
+
FFFFFFFFFFFFFFFFFFFFFFFFFFFFFFFFFFFFFFFFFFFFF
@FS10000125:26:BPA73017-1023:1:1101:1400:1130 1:N:0:3
AATGAACTTCGTCGAGTACGCTCAACAATTAAGATCGGAAGAGCA
+
FFFFFFFFFFFFFFFFFFFFFFFFFFFFFFFFFFFFFFFFFFFFF
@FS10000125:26:BPA73017-1023:1:1101:1700:1130 1:N:0:3
TTGACTGGACTTCGTCGAGTACGCTCAACGATATAGATCGGAAGA
+
FFFFFFFFFFFFFFFFFFFFFFFFFFFFFFFFFFFFFFFFFFFFF
@FS10000125:26:BPA73017-1023:1:1101:2290:1130 1:N:0:3
CCGTCAACTTCGTCGAGTACGCTCAAGAAACCAGATCGGAAGAGC
+
FFF,F,F::FF::F,F::F,:F::,FF::,:FF:F:F:FFFFF,F
@FS10000125:26:BPA73017-1023:1:1101:3030:1130 1:N:0:3
CCGAAAACTTCGTCGAGTACGCTCAACACTGTAGATCGGAAGAGC
+
FFFFFFFFFFFFFFFFFFFFFFFFFFFFFFFFFFFFFFFFFFFFF
@FS10000125:26:BPA73017-1023:1:1101:3320:1130 1:N:0:3
TCGGCACCTTCGTCGAGTACGCTCAATATATGAGATCGGAAGAGC
+
FF::FFFFFFFFFFFFFFFFFFFFFFFFFFFFFFFFFFFFFFFFF
@FS10000125:26:BPA73017-1023:1:1101:4360:1130 1:N:0:3
GCGTAAACTTCGTCGAGTACGCTCAATTGGTAAGATCGGAAGAGC
+
FFFFFFFFFFFFFFFFFFFFFFFFFFFFFFFFFFFFFFFFFFFFF
@FS10000125:26:BPA73017-1023:1:1101:4720:1130 1:N:0:3
TATCCAACTTCGTCGAGTACGCTCAAGACAATAGATCGGAAGAGC
+
FFFFFFFFFFFFFFFFFFFFFFFFFFFFFFFFFFFFFFFFFFFFF
@FS10000125:26:BPA73017-1023:1:1101:5940:1130 1:N:0:3
TCGTGAACTTCGTCGAGTACGCTCAATACGCCAGATCGGAAGAGC
+
:FFFFFFFFFFFFFFFFFFFFFFFFFFFFFFFFFFFFFFFFFFFF
@FS10000125:26:BPA73017-1023:1:1101:6300:1130 1:N:0:3
TTTTACTCTTCGTCGAGTACGCTCAAAACAAAAGATCGGAAGAGC
+
FFFFFFFFFFFFFFFFFFFFFFFFFFFFFFFFFFFFFFFFFFFFF
@FS10000125:26:BPA73017-1023:1:1101:7090:1130 1:N:0:3
TTGACTGGACTTCGTCGAGTACGCTCAACCGAATAGATCGGAAGA
+
FFFFFFFFFFFFFFFFFFFFFFFFFFFFFFFFFFFFFFFFFFFFF
@FS10000125:26:BPA73017-1023:1:1101:7280:1130 1:N:0:3
GAGCGAACTTCGTCGAGTACGCTCAAAACGTAAGATCGGAAGAGC
+
FFFFFFFFFFFFFFFFFFFFFFFFFFFFFFFFFFFFFFFFFFFFF
@FS10000125:26:BPA73017-1023:1:1101:8600:1130 1:N:0:3
CCGAACTTCGTCGAGTACGCTCAAAAACCTAGATCGGAAGAGCAC
+
FFFFFFFFFFFFFFFFFFFFFFFFFFFFFFFFFFFFFFFFFFFFF
@FS10000125:26:BPA73017-1023:1:1101:9330:1130 1:N:0:3
CTGCACGAACTTCGTCGAGTACGCTCAATGAAACAGATCGGAAGA
+
FFFFFFFFFFFFFFFFFFFFFFFFFFFFFFFFFFFFFFFFFFFFF
@FS10000125:26:BPA73017-1023:1:1101:12010:1130 1:N:0:3
GGGCCAACTTCGTCGAGTACGCTCAACGAGCAAGATCGGAAGAGC
+
FFFFFFFFFFFFFFFFFFFFFFFFFFFFFFFFFFFFFFFFFFFFF
@FS10000125:26:BPA73017-1023:1:1101:12180:1130 1:N:0:3
TCGTAAACTTCGTCGAGTACGCTCAATACATCAGATCGGAAGAGC
+
FFFFFFFFFFFFFFFFFFFFFFFFFFFFFFFFFFFFFFFFFFFFF
@FS10000125:26:BPA73017-1023:1:1101:12390:1130 1:N:0:3
TCGGAAACTTCGTCGAGTACGCTCAACGAACAAGATCGGAAGAGC
+
FFFFFFFFFFFFFFFFFFFFFFFFFFFFFFFFFFFFFFFFFFFFF
@FS10000125:26:BPA73017-1023:1:1101:14510:1130 1:N:0:3
GCGGAAACTTCGTCGAGTACGCTCAATGATTAAGATCGGAAGAGC
+
FFFFFFFFFFFFFFFFFFFFFFFFFFFFFFFFFFFFFFFFFFFFF
@FS10000125:26:BPA73017-1023:1:1101:15000:1130 1:N:0:3
TCGATAACTTCGTCGAGTACGCTCAAGTTTGAAGATCGGAAGAGC
+
FFFFFFFFFFFFFFFFFFFFFFFFFFFFFFFFFFFFFFFFFFFFF
@FS10000125:26:BPA73017-1023:1:1101:16210:1130 1:N:0:3
TCGGAGCCAACTTCGTCGAGTACGCTCAACTCACCAGATCGGAAG
+
FFFFFFFFFFFFFFFFFFFFFFFFFFFFFFFFFFFFFFFFFFFFF
@FS10000125:26:BPA73017-1023:1:1101:16380:1130 1:N:0:3
GCGAAAACTTCGTCGAGTACGCTCAAAGTTTAAGATCGGAAGAGC
+
FFFFFFFFFFFFFFFFFFFFFFFFFFFFFFFFFFFFFFFFFFFFF
@FS10000125:26:BPA73017-1023:1:1101:1480:1140 1:N:0:3
TTGACTGGACTTCGTCGAGTACGCTCAACCTCCGAGATCGGAAGA
+
FFFFFFFFFFFFFFFFFFFFFFFFFFFFFFFFFFFFFFFFFFFFF
@FS10000125:26:BPA73017-1023:1:1101:1740:1140 1:N:0:3
CTGTGTAAACTTCGTCGAGTAGCTCAACAACTTAGATCGGAAGAG
+
FFFFFFFFFFFFFFFFFFFFFFFFFFFFFFFFFFFFFFFFFFFFF
@FS10000125:26:BPA73017-1023:1:1101:1920:1140 1:N:0:3
GCTTTAACTTCCTCCTTTTCGCTTAACTATTTAATTCTCTTCTCC
+
,:FFF:F:,::,,::,:FFFFF,F,::,F,F,:,F,::F,,F,FF
@FS10000125:26:BPA73017-1023:1:1101:1970:1140 1:N:0:3
TCGGTAATCTCGTCGAGTACGCTCAATGACGTAGATCGGAAGAGC
+
,FFFFFFFFFFFFFFFFFFFFFFFFFFFFFF:FFFFFFFFFFFFF
@FS10000125:26:BPA73017-1023:1:1101:2030:1140 1:N:0:3
TCGTTCAACTTCGTCGAGTACGCTCAAACAAATAGATCGGAAGAG
+
FFFFFFFFFFFFFFFFFFFFFFFFFFF:FFFF:FFFFFFFFFFFF
@FS10000125:26:BPA73017-1023:1:1101:2210:1140 1:N:0:3
TTGCTAACTTCGTCGAGTACGCTCAACCACCTAGATCGGAAGAGC
+
FFFFFFFFFFFFFFFFFFFFFFFFFFFFFFFFFFFFFFFFFFFFF
@FS10000125:26:BPA73017-1023:1:1101:2860:1140 1:N:0:3
TCGCAAACTTCGTCGAGTACGCTCAACATTCTAGATCGGAAGAGC
+
FFFFFFFFFFFFFFFFFFFFFFFFFFFFFFFFFFFFFFFFFFFFF
@FS10000125:26:BPA73017-1023:1:1101:3240:1140 1:N:0:3
TCTGGAACTTCGTCGAGTACGCTCAATCACGGAGATCGGAAGAGC
+
FFFFFFFFFFFFFFFFFFFFFFFFFFFFFFFFFFFFFFFFFFFFF
@FS10000125:26:BPA73017-1023:1:1101:3340:1140 1:N:0:3
GAGGAAACTTCGTCGAGTACGCTCAAAAACTAAGATCGGAAGAGC
+
FFFFFFFFFFFFFFFFFFFFFFFFFFFFFFFFFFFFFFFFFFFFF
@FS10000125:26:BPA73017-1023:1:1101:3600:1140 1:N:0:3
TAGGCAACTTCGTCGAGTACGCTCAACCCACAAGATCGGAAGAGC
+
FFFFFFFFFFFFFFFFFFFFFFFFFFFFFFFFFFFFFFFFFFFFF
@FS10000125:26:BPA73017-1023:1:1101:5120:1140 1:N:0:3
CCTACTGAACTTCGTCGAGTACGCTCAAACTTGGAGATCGGAAGA
+
FFFFFFFFFFFFFFFFFFFFFFFFFFFFFFFFFFFFFFFFFFFFF
@FS10000125:26:BPA73017-1023:1:1101:5340:1140 1:N:0:3
GCGCCAACTTCGTCGAGTACGCTCAACGAGGAAGATCGGAAGAGC
+
FFFFFFFFFFFFFFFFFFFFFFFFFFFFFFFFFFFFFFFFFFFFF
@FS10000125:26:BPA73017-1023:1:1101:5540:1140 1:N:0:3
GGGCAACTTCGTCGAGTACGCTCAAATGGCCAGATCGGAAGAGCA
+
FFFFFFFFFFFFFFFFFFFFFFFFFFFFFFFFFFFFFFFFFFFFF
@FS10000125:26:BPA73017-1023:1:1101:5610:1140 1:N:0:3
GCTCTCGAACTTCGTCGAGTACGCTCAAGTGAAAAGATCGGAAGA
+
FFFFFFFFFFFFFFFFFFFFFFFFFFFFFFFFFFFFFFFFFFFFF
@FS10000125:26:BPA73017-1023:1:1101:5910:1140 1:N:0:3
TTTGATTAACTTCGTCGAGTACGCTCAAACCGGGAGATCGGAAGA
+
FFFFFFFFFFFFFFFFFFFFFFFFFFFFFFFFFFFFFFFFFFFFF
@FS10000125:26:BPA73017-1023:1:1101:6570:1140 1:N:0:3
GCGTAAACTTCGTCGAGTACGCTCAAACCGTTAGATCGGAAGAGC
+
FFFFFFFFFFFFFFFFFFFFFFFFFFFFFFFFFFFFFFFFFFFFF
@FS10000125:26:BPA73017-1023:1:1101:8330:1140 1:N:0:3
TCTATAACTTCGTCGAGTACGCTCAAAATAAAAGATCGGAAGAGC
+
FFFFFFFFFFFFFFFFFFFFFFFFFFFFFFFFFFFFFFFFFFFFF
@FS10000125:26:BPA73017-1023:1:1101:8880:1140 1:N:0:3
GCGGCAACTTCGTCGAGTACGCTCAAGATAGTAGATCGGAAGAGC
+
:FFFFFFFFFFFFFFFFFFFFFFFFFFFFFFFFFFFFFFFFFFFF
@FS10000125:26:BPA73017-1023:1:1101:9520:1140 1:N:0:3
TGGTAACTTCGTCGAGTACGCTCAAGTGACGAGATCGGAAGAGCA
+
FFFFFFFFFFFFFFFFFFFFFFFFFFFFFFFFFFFFFFFFFFFFF
@FS10000125:26:BPA73017-1023:1:1101:9700:1140 1:N:0:3
TCGAAAACTTCGTCGAGTACGCTCAAACTGTGAGATCGGAAGAGC
+
FFFFFFFFFFFFFFFFFFFFFFFFFFFFFFFFFFFFFFFFFFFFF
@FS10000125:26:BPA73017-1023:1:1101:10160:1140 1:N:0:3
CCGGCAACTTCGTCGAGTACGCTCAAATTACAAGATCGGAAGAGC
+
FFFFFFFFFFFFFFFFFFFFFFFFFFFFFFFFFFFFFFFFFFFFF
@FS10000125:26:BPA73017-1023:1:1101:10600:1140 1:N:0:3
TTGACTGGACTTCGTCGAGTACGCTCAATCCATGAGATCGGAAGA
+
FFFFFFFFFFFFFFFFFFFFFFFFFFFFFFFFFFFFFFFFFFFFF
@FS10000125:26:BPA73017-1023:1:1101:12090:1140 1:N:0:3
TTGATTAACTTCGTCGAGTACGCTCAATGCCCAAGATCGGAAGAG
+
FFFFFFFFFFFFFFFFFFFFFFFFFFFFFFFFFFFFFFFFFFFFF
@FS10000125:26:BPA73017-1023:1:1101:12560:1140 1:N:0:3
GGGTCAACTTCGTCGAGTACGCTCAATGGGACAGATCGGAAGAGC
+
FFF,FFFFFFFFFFFFFFFFFFFFFFFFFFFFFFFFFFFFFFFFF
@FS10000125:26:BPA73017-1023:1:1101:12990:1140 1:N:0:3
CCGTTAACTTCGTCGAGTACGCTCAAGGACATAGATCGGAAGAGC
+
FFF:FFFFFFFFFFFFFFFFFFFFFFFFFFFFFFFFFFFFFFFFF
@FS10000125:26:BPA73017-1023:1:1101:14340:1140 1:N:0:3
CCGTTAACTTCGTCGAGTACGCTCAATCGAGGAGATCGGAAGAGC
+
FFFFFFFFFFFFFFFFFFFFFFFFFFFFFFFFFFFFFFFFFFFFF
@FS10000125:26:BPA73017-1023:1:1101:14680:1140 1:N:0:3
TAGATTAACCTTCGTCGAGTACGCTCAAAGGAAGAGATCGGAAGA
+
FFFFFFFFFFFFFFFFFFFFFFFFFFFFFFFFFFFFFFFFFFFFF
@FS10000125:26:BPA73017-1023:1:1101:15930:1140 1:N:0:3
TTGACTGGACTTCGTCGAGTACGCTCAAGGGGTTAGATCGGAAGA
+
FFFFFFFFFFFFFFFFFFFFFFFFFFFFFFFFFFFFFFFFFFFFF
@FS10000125:26:BPA73017-1023:1:1101:16220:1140 1:N:0:3
TAGTAACTTCGTCGAGTACGCTCAAACCTTTAGATCGGAAGAGCA
+
FFFFFFFFFFFFFFFFFFFFFFFFFFFFFFFFFFFFFFFFFFFFF
@FS10000125:26:BPA73017-1023:1:1101:1120:1150 1:N:0:3
TCGCGAACTCGTCGAGTACGCTCAATAAAAGAGATCGGAAGAGCA
+
FFFFFFFFFFFFFFFFFFFFFFFFFFFFFFFFFFFFFFFFFFFFF
@FS10000125:26:BPA73017-1023:1:1101:2150:1150 1:N:0:3
TCGAGAACTTCGTCGAGTACGCTCAAGCTATAAGATCGGAAGAGC
+
FF,F:FFFFFF:FF:,F:FFFFF,,,FFFFFFFFFFF:F:,F,:F
@FS10000125:26:BPA73017-1023:1:1101:2600:1150 1:N:0:3
TTGACTGGACTTCGTCGAGTACGCTCAACTCAAAAGATCGGAAGA
+
FFFFFFFFFFFFFFFFFFFFFFFFFFFFFFFFFFFFFFFFFFFFF
@FS10000125:26:BPA73017-1023:1:1101:2680:1150 1:N:0:3
TCTCTGAACTTCGTCGAGTACGATCAATAATAGAGATCGGAAGAG
+
FFFFFFFFFFFFFFFFFFFFFFFFFFFFFFFFFFFFFFFFFFFFF
@FS10000125:26:BPA73017-1023:1:1101:2870:1150 1:N:0:3
TCGCAAACTTCGTCGAGTACGCTCAACATTCTAGATCGGAAGAGC
+
FFFFFFFFFFFFFFFFFFFFFFFFFFFFFFFFFFFFFFFFFFFFF
@FS10000125:26:BPA73017-1023:1:1101:2960:1150 1:N:0:3
TTTAAGAACTTCGTCGAGTACGCTCAACAGTGTAGATCGGAAGAG
+
FFFFFFFFFFFFFFFFFFFFFFFFFFFFFFFFFFFFFFFFFFFFF
@FS10000125:26:BPA73017-1023:1:1101:3150:1150 1:N:0:3
GAGGAAACTTCGTCGAGTACGCTCAACTCAAGAGATCGGAAGAGC
+
FFFFFFFFFFFFFFFFFFFFFFFFFFFFFFFFFFFFFFFFFFFFF
@FS10000125:26:BPA73017-1023:1:1101:3330:1150 1:N:0:3
GCGCCAACTTCGCCAACTGAGTACGCTCAAATGTCTAGATCGGAA
+
FFFFFFFF:FF:FF:FFF:FFFFF:FFF:FFFFFFFFF,FFFFF,
@FS10000125:26:BPA73017-1023:1:1101:3990:1150 1:N:0:3
TTGTCAACTTCGTCGAGTACGCTCAACGTTCGAGATCGGAAGAGC
+
FFFFFFFFFFFFFFFFFFFFFFFFFFFFFFFFFFFFFFFFFFFFF
@FS10000125:26:BPA73017-1023:1:1101:4210:1150 1:N:0:3
TCGAACTTCGTCGAGTACGCTCAAGCCGGGAGATCGGAAGAGCAC
+
FFFFFFFFFFFFFFFFFFFFFFFFFFFFFFFFFFFFFFFFFFFFF
@FS10000125:26:BPA73017-1023:1:1101:5260:1150 1:N:0:3
CAGTTATCTTCGTCGAGTACGCTCAAAATCCTAGATCGGAAGAGC
+
,:FFF:FFFFFFFFFFFFFFFFFFFFFFFFFFF:FFFFFFFFFFF
@FS10000125:26:BPA73017-1023:1:1101:5340:1150 1:N:0:3
GAGTTGAACTTCGTCGAGTACGCTCAATTTTTTAGATCGGAAGAG
+
FFFFFFFFFFFFFFFFFFFFFFFFFFFFFFFFFFFFFFFFFFFFF
@FS10000125:26:BPA73017-1023:1:1101:5590:1150 1:N:0:3
CCGTGAACTTCGTCGAGTACGCTCAAAGTTGGAGATCGGAAGAGC
+
FFFFFFFFFFFFFFFFFFFFFFFFFFFFFFFFFFFFFFFFFFFFF
@FS10000125:26:BPA73017-1023:1:1101:5670:1150 1:N:0:3
TCGTGATCTTCGTCGAGTACGCTCAACAATCGAGATCGGAAGAGC
+
FFFFFFFFFFFFFFFFFFFFFFFFFFFFFFFFFFFFFFFFFFFFF
@FS10000125:26:BPA73017-1023:1:1101:6260:1150 1:N:0:3
CCGGAACTTCGTCGAGTACGCTCAAGCCAAAAGATCCGGAAGAGC
+
FFFFFFFFFFFFFFFFFFFFFFFFFFFFFFFFFFFFFFFFFFFFF
@FS10000125:26:BPA73017-1023:1:1101:7340:1150 1:N:0:3
TTGGTCAACTTCGTCGAGTACGCTCAATGTGTTAGATCGGAAGAG
+
FFFFFFFFFFFFFFFFFFFFFFFFFFFFFFFFFFFFFFFFFFFFF
@FS10000125:26:BPA73017-1023:1:1101:8150:1150 1:N:0:3
TCGTTAACTTCGTCGAGTACGCTCAAATTTTGAGATCGGAAGAGC
+
FFFFFFFFFFFFFFFFFFFFFFFFFFFFFFFFFFFFFFFFFFFFF
@FS10000125:26:BPA73017-1023:1:1101:8240:1150 1:N:0:3
CCGCCAACTTCGTCGAGTACGCTCAATATCGGAGATCGGAAGAGC
+
FFFFFFFFFFFFFFFFFFFFFFFFFFFFFFFFFFFFFFFFFFFFF
@FS10000125:26:BPA73017-1023:1:1101:9890:1150 1:N:0:3
TTGAAAACTTCGTCGAGTACGCTCAAAGATTCAGATCGGAAGAGC
+
,::FFFFFFFFFFFFFF:FFFFFFFFFFFFFFFFFFFFFFFFFFF
@FS10000125:26:BPA73017-1023:1:1101:10280:1150 1:N:0:3
TTTTTCCAACTTCGTCGAGTACGCTCAATAATTGAGATCGGAAGA
+
FFFFFFFFFFFFFFFFFFFFFFFFFFFFFFFFFFFFFFFFFFFFF
@FS10000125:26:BPA73017-1023:1:1101:10900:1150 1:N:0:3
TCGTGAACTTCGTCGAGTACGCTCAATTAAGAAGATCGGAAGAGC
+
FFFFFFFFFFFFFFFFFFFFFFFFFFFFFFFFFFFFFFFFFFFFF
@FS10000125:26:BPA73017-1023:1:1101:11090:1150 1:N:0:3
TTGACTGGACTTCGTCGAGTACGCTCAAGACGATAGATCGGAAGA
+
FFFFFFFFFFFFFFFFFFFFFFFFFFFFFFFFFFFFFFFFFFFFF
@FS10000125:26:BPA73017-1023:1:1101:11370:1150 1:N:0:3
GAGGTAACTTCGTCGAGTACGCTCAAAATAGAAGATCGGAAGAGC
+
:FFFFFFFFFFFFFFFFFFFFFFFFFFFFFFFFFFFFFFFFFFFF
@FS10000125:26:BPA73017-1023:1:1101:11410:1150 1:N:0:3
ATCTAACTTCGTCGAGTACGCTCAAGGCTAGAGATCGGAAGAGCA
+
,:F,,,F:::F:F,F,FFFFFFF::FFF:FF:FFFF:FF:FFFF,
@FS10000125:26:BPA73017-1023:1:1101:12050:1150 1:N:0:3
AGGTCAACTTCGTCGAGTACGCTCAAGAGTGAAGATCGGAAGAGC
+
FFFFFFFFFFFFFFFFFFFFFFFFFFFFFFFFFFFFFFFFFFFFF
@FS10000125:26:BPA73017-1023:1:1101:12480:1150 1:N:0:3
TTGCAGAACTTCGTCGAGTACGCTCAACTGAAAAGATCGGAAGAG
+
FFFFFFFFFFFFFFFFFFFFFFFFFFFFFFFFFFFFFFFFFFFFF
@FS10000125:26:BPA73017-1023:1:1101:12960:1150 1:N:0:3
TCGAACTTCGTCGAGTACGCTCAATATCAAAGATCGGAAGAGCAC
+
FFFFFFFFFFFFFFFFFFFFFFFFFFFFFFFFFFFFFFFFFFFFF
@FS10000125:26:BPA73017-1023:1:1101:13030:1150 1:N:0:3
TGGTCAACTTCGTCGAGTACGCTCAAATCCCCAGATCGGAAGAGC
+
FFFFFFFFFFFFFFFFFFFFFFFFFFFFFFFFFFFFFFFFFFFFF
@FS10000125:26:BPA73017-1023:1:1101:13670:1150 1:N:0:3
TCGCCTAACTTCGTCGAGTACGCTCAAATGACAAGATCGGAAGAG
+
FFFFFF:FFFFFFFFFFFFFFFFFF,FFFFFFF:FFFF:FFFFFF
@FS10000125:26:BPA73017-1023:1:1101:14120:1150 1:N:0:3
AAGCAACTTCGTCGAGTACGCTCAAAAGTACAGATCGGAAGAGCA
+
FFFFFFFFFFFFFFFFFFFFFFFFFFFFFFFFFFFFFFFFFFFFF
@FS10000125:26:BPA73017-1023:1:1101:14490:1150 1:N:0:3
TCGGCAACTTCGTCGAGTACGCTCAACAGAGAAGATCGGAAGAGC
+
:FFFFFFFFFFFFFFFFFFFFFFFFFFFFFFFFFFFFFFFFFFFF
@FS10000125:26:BPA73017-1023:1:1101:14830:1150 1:N:0:3
CCGATAACTTCGTCGAGTACGCTCAAAACTCAAGATCGGAAGTGC
+
FF,::,:FFF,:FFF,,FF,F:FF,,,F:F,,,F,FF:FFF:,,:
@FS10000125:26:BPA73017-1023:1:1101:15430:1150 1:N:0:3
TTGTTGTAACTTCGTCGAGTACGCTCAACTCATCAGATCGGAAGA
+
FFFFFFFFFFFFFFFFFFFFFFFFFFFFFFFFFFFFFFFFFFFFF
@FS10000125:26:BPA73017-1023:1:1101:15510:1150 1:N:0:3
GGGTTAACTTCGTCGAGTACGCTCAATACAGATCGGAAGAGCACA
+
FFFFFFFFFFFFFFFFFFFFFFFFFFFFFFFFFFFFFFFFFFFFF
@FS10000125:26:BPA73017-1023:1:1101:15890:1150 1:N:0:3
TTGACTGGACTTCGTCGAGTACGCTCAAACCTGAAGATCGGAAGA
+
FF,FFFFFFFFFFFFFFFFFFFFFFFFFFFFFFFFFFFFFFFFFF
@FS10000125:26:BPA73017-1023:1:1101:16110:1150 1:N:0:3
TTGGGAACTTCGTCGAGTACGCTCAAATACTGAGATCGGAAGAGC
+
FFFFFFFFFFFFFFFFFFFFFFFFFFFFFFFFFFFFFFFFFFFFF
@FS10000125:26:BPA73017-1023:1:1101:1650:1160 1:N:0:3
TTGCAACTTCGTCGAGTACGCTCAATATGATAGATCGGAAGAGCA
+
FFFFFFFFFFFFFFFFFFFFFFFFFFFFFFFFFFFFFFFFFFFFF
@FS10000125:26:BPA73017-1023:1:1101:2850:1160 1:N:0:3
TCTTAGCTTCGTCGAGTACGCTCAAAGTGGCAGATCGGAAGAGCA
+
FFFFFFFFFFFFFFFFFFFFFFFFFFFFFFFFFFFFFFFFFFFFF
@FS10000125:26:BPA73017-1023:1:1101:3330:1160 1:N:0:3
TTTTGAACTTCGTCGAGTACGCTCAAAAATTCAGATCGGAAGAGC
+
FFFFFFFFFFFFFFFFFFFFFFFFFFFFFFFFFFFFFFFFFFFFF
@FS10000125:26:BPA73017-1023:1:1101:3610:1160 1:N:0:3
TAGGCAACTTCGTCGAGTACGCTCAACCCACAAGATCGGAAGAGC
+
FFFFFFFFFFFFFFFFFFFFFFFFFFFFFFFFFFFFFFFFFFFFF
@FS10000125:26:BPA73017-1023:1:1101:4020:1160 1:N:0:3
TTGACTGGACTTCGTCGAGTACGCTCAAACCTTAAGATCGGAAGA
+
FFFFFFFFFFFFFFFFFFFFFFFFFFFFFFFFFFFFFFFFFFFFF
@FS10000125:26:BPA73017-1023:1:1101:4140:1160 1:N:0:3
TAGTAGTAACTTCGTCGAGTACGCTCAAAAAGTAAGATCGGAAGA
+
FFFFFFFFFFFFFFFFFFFFFFFFFFFFFFFFFFFFFFFFFFFFF
@FS10000125:26:BPA73017-1023:1:1101:5140:1160 1:N:0:3
TTGACTGGACTTCGTCGAGTACGCTCAATTCCACAGATCGGAAGA
+
FFFFFFFFFFFFFFFFFFFFFFFFFFFFFFFFFFFFFFFFFFFFF
@FS10000125:26:BPA73017-1023:1:1101:5250:1160 1:N:0:3
GCTGGAACTTCGTCGAGTACGCTCAAATAGTAAGATCGGAAGAGC
+
FFFFFFFFFFFFFFFFFFFFFFFFFFFFFFFFFFFFFFFFFFFFF
@FS10000125:26:BPA73017-1023:1:1101:5480:1160 1:N:0:3
TTGCAACTTCGTCGAGTACGCTCAAGATGTCAGATCGGAAGAGCA
+
FFFFFFFFFFFFFFFFFFFFFFFFFFFFFFFFFFFFFFFFFFFFF
@FS10000125:26:BPA73017-1023:1:1101:5830:1160 1:N:0:3
GTACAACTTCGTCGAGTACGCTCAAGAGTTGAGATCGGAAGAGCT
+
,:FFF,FFF,F:F:FF:F:,FFFFF,,FF,,F,,F,:,F,,F,,,
@FS10000125:26:BPA73017-1023:1:1101:6910:1160 1:N:0:3
TTGACTGGACTTCGTCGAGTACGCTCAATCCATGAGATCGGAAGA
+
F,FFFFF,:F,:F:FFF:,:FF:,,:,:,,,F::,,:,F,:,FFF
@FS10000125:26:BPA73017-1023:1:1101:8090:1160 1:N:0:3
TCGTAAACTTCGTCGAGTACGCTCAAAATTCCAGATCGGAAGAGC
+
FFFFFFFFFFFFFFFFFFFFFFFFFFFFFFFFFFFFFFFFFFFFF
@FS10000125:26:BPA73017-1023:1:1101:8140:1160 1:N:0:3
GTGTGTCAACTTCGTCGAGTACGCTCAAGCACCGAGATCGGAAGA
+
FFFFFFFFFFFFFFFFFFFFFFFFFFFFFFFFFFFFFFFFFFFFF
@FS10000125:26:BPA73017-1023:1:1101:10590:1160 1:N:0:3
TCGGAAACTTCGTCGAGTACGCTCAATGTAAAAGATCGGAAGAGC
+
FF:FFFFFFFFFFFFFFFFFFFFFFFFFFFFFFFFFFFFFFFFFF
@FS10000125:26:BPA73017-1023:1:1101:10770:1160 1:N:0:3
TCTGGAACTTCGTCGAGTACGCTCAATGGACAAGATCGGAAGAGC
+
FFFFFFFFFFFFFFFFFFFFFFFFFFFFFFFFFFFFFFFFFFFFF
@FS10000125:26:BPA73017-1023:1:1101:12400:1160 1:N:0:3
TTGCGCAACTTCGTCGAGTACGCTCAATTCTACAGATCGGAAGAG
+
FFFFFFFFFFFFFFFFFFFFFFFFFFFFFFFFFFFFFFFFFFFFF
@FS10000125:26:BPA73017-1023:1:1101:12630:1160 1:N:0:3
GGGTAAACTTCGTCGAGTACGCTCAACTCTACAGATCGGAAGAGC
+
FFFFFFFFFFFFFFFFFFFFFFFFFFFFFFFFFFFFFFFFFFFFF
@FS10000125:26:BPA73017-1023:1:1101:12640:1160 1:N:0:3
TAGCCAACTTCGTCGAGTACGCTCAAGTCGCAAGATCGGAAGAGC
+
FFFFFFFFFFFFFFFFFFFFFFFFFFFFFFFFFFFFFFFFFFFFF
@FS10000125:26:BPA73017-1023:1:1101:14210:1160 1:N:0:3
TTTCAGAACTTCGTCGAGTACGCTCAATAAAATAGATCGGAAGAG
+
FFFFFFFFFFFFFFFFFFFFFFFFFFFFFFFFFFFFFFFFFFFFF
@FS10000125:26:BPA73017-1023:1:1101:14390:1160 1:N:0:3
CTGGGAACTTCGTCGAGTACGCTCAAAAATAAAGATCGGAAGAGC
+
FFFFFFFFFFFFFFFFFFFFFFFFFFFFFFFFFFFFFFFFFFFFF
@FS10000125:26:BPA73017-1023:1:1101:15490:1160 1:N:0:3
TCGGGAACTTCGTCGAGTACGCTCAAGGAGTCAGATCGGAAGAGC
+
FFFFFFFFFFFFFFFFFFFFFFFFFFFFFFFFFFFFFFFFFFFFF
@FS10000125:26:BPA73017-1023:1:1101:16010:1160 1:N:0:3
TCGAACTTCGTCGAGTACGCTCAACGAATAAGATCGGAAGAGCAC
+
FF:FFFFFFFFFFFFFFFFFFFFFFFFFFF:FFFFFFFFFFFFFF
@FS10000125:26:BPA73017-1023:1:1101:16150:1160 1:N:0:3
TTGACTGGACTTTCGTCGAGTACGCTCAACGATCGAGATCGGAAG
+
FF:FFFFFFFFFFFFFFFFFFFFFFFFFFFFFFFFFFFFFFFFFF
@FS10000125:26:BPA73017-1023:1:1101:16230:1160 1:N:0:3
TCGATAACCTCGTCGAGTACGCTCAAAATGAAAGATCGGAAGAGC
+
FFFFFFFFFFFFFFFFFFFFFFFFFFFFFFFFFFFFFFFFFFFFF
@FS10000125:26:BPA73017-1023:1:1101:1460:1170 1:N:0:3
GAGCCAACTTCGTCGAGTACGCTCAAGACTGCAGATCGGAAGAGC
+
FFFFFFFFFFFFFFFFFFFFFFFFFFFFFFFFFFFFFFFFFFFFF
@FS10000125:26:BPA73017-1023:1:1101:1540:1170 1:N:0:3
TCTTCGTCGAGTACGCTCAATATACAAGATCGGAAGAGCACACGT
+
,FFFFFFFFFFFFFFFFFFFFFFFFFFFFFFFFFFFFFFFFFFFF
@FS10000125:26:BPA73017-1023:1:1101:4430:1170 1:N:0:3
TTGACTGGACTTCGTCGAGTACGCTCAAGTCCTGAGATCGGAAGA
+
FFFFFFFFFFFFFFFFFFFFFFFFFFFFFFFFFFFFFFFFFFFFF
@FS10000125:26:BPA73017-1023:1:1101:5460:1170 1:N:0:3
ACGTTCTTCGTCGAGTACGCTCAAACCGACAGATCGGAAGAGCAC
+
FFFFFFFFFFFFFFFFFFFFFFFFFFFFFFFFFFFFFFFFFFFFF
@FS10000125:26:BPA73017-1023:1:1101:6540:1170 1:N:0:3
CCGTAACTTCGTCGAGTACGCTCAAATCAGCAGATCGGAAGAGCA
+
FFFFFFFFFFFFFFFFFFFFFFFFFFFFFFFFFFFFFFFFFFFFF
@FS10000125:26:BPA73017-1023:1:1101:7020:1170 1:N:0:3
CCGCAGCTTCGTCGAGTACGCTCAATACGCGAGATCGGAAGAGCA
+
FFFFFFFFFFFFFFFFFFFFFFFFFFFFFFFFFFFFFFFFFFFFF
@FS10000125:26:BPA73017-1023:1:1101:8000:1170 1:N:0:3
TCGAGAACTTCGTCGAGTACGCTCAAACTTTCAGATCGGAAGAGC
+
FFFFFFFFFFFFFFFFFFFFFFFFFFFFFFFFFFFFFFFFFFFFF
@FS10000125:26:BPA73017-1023:1:1101:9160:1170 1:N:0:3
TCGTAAACTTCGTCGAGTACGCTCAATTGTCAAGATCGGAAGAGC
+
FFFFFFFFFFFFFFFFFFFFFFFFFFFFFFFFFFFFFFFFFFFFF
@FS10000125:26:BPA73017-1023:1:1101:9220:1170 1:N:0:3
TTGTAGAACTTCGTCGAGTACGCTCAAATATGTAGATCGGAAGAG
+
F:FFFFFFFFFFFFFFFFFFFFFFFFFFFFFFFFFFFFFFFFFFF
@FS10000125:26:BPA73017-1023:1:1101:9710:1170 1:N:0:3
TTGACTGGACTTCGTCGAGTACGCTCAAGACCCGAGATCGGAAGA
+
FFFFFFFFFFFFFFFFFFFFFFFFFFFFFFFFFFFFFFFFFFFFF
@FS10000125:26:BPA73017-1023:1:1101:12290:1170 1:N:0:3
CCGACAACTTCGTCGAGTACGCTCAAGTAACAAGATCGGAAGAGC
+
FFFFFFFF:FF:FF:FFFFF:FFF:FFFFFFFF:FFF:FFFFFFF
@FS10000125:26:BPA73017-1023:1:1101:14820:1170 1:N:0:3
GAGCAAACTTCGTCGAGTACGCTCAATATAGGAGATCGGAAGAGC
+
FFFFFFFFFFFFFFFFFFFFFFFFFFFFFFFFFFFFFFFFFFFFF
@FS10000125:26:BPA73017-1023:1:1101:15500:1170 1:N:0:3
TTGTTAACTTCGTCGAGTACGCTCAAAGGTGCAGATCGGAAGAGC
+
FFFFFFFFFFFFFFFFFFFFFFFFFFFFFFFFFFFFFFFFFFFFF
@FS10000125:26:BPA73017-1023:1:1101:15570:1170 1:N:0:3
TTGACTGGACCTTCGTCGAGTACGCTCAACCGGTCAGATCGGAAG
+
FFFFFFFFFFFFFFFFFFFFFFFFFFFFFFFFFFFFFFFFFFFFF
@FS10000125:26:BPA73017-1023:1:1101:15740:1170 1:N:0:3
TCGGTAACTTCGTCGAGTACGCTCAAAACTGCAGATCGGAAGAGC
+
FFFFFFFFFFFFFFFFFFFFFFFFFFFFFFFFFFFFFFFFFFFFF
@FS10000125:26:BPA73017-1023:1:1101:15840:1170 1:N:0:3
CCGATAACTTCGTCGAGTACGCTCAATGTCAAAGATCGGAAGAGC
+
FFFFFFFFFFFFFFFFFFFFFFFFFFFFFFFFFFFFFFFFFFFFF
@FS10000125:26:BPA73017-1023:1:1101:1200:1180 1:N:0:3
TTGCTCAACTTCGTCGAGTACGCTCAAGCTAGTAGATCGGAAGAG
+
FFFFFFFFFFFFFFFFFFFFFFFFFFFFFFFFFFFFFFFFFFFFF
@FS10000125:26:BPA73017-1023:1:1101:1480:1180 1:N:0:3
TAGCAGAACTTCGTCGAGTACGCTCAAACGTTGAGATCGGAAGAG
+
FFFFFFFFFF:FFFFFFFFFFFFFFF:FFFFFFFFFFFFFFFFFF
@FS10000125:26:BPA73017-1023:1:1101:1580:1180 1:N:0:3
TTTAGAACTTCGTCGAGTACGCTCAAGAAAATAGATCGGAAGAGC
+
FFFFFFFFFFFFFFFFFFFFFFFFFFFFFFFFFFFFFFFFFFFFF
@FS10000125:26:BPA73017-1023:1:1101:1740:1180 1:N:0:3
TTGGGATCTTCGTCGAGTACGCTCAAGGGGTGAGATCGGAAGAGC
+
FFFFFFFFFFFFFFFFFFFFFFFFFFFFFFFFFFFFFFFFFFFFF
@FS10000125:26:BPA73017-1023:1:1101:2510:1180 1:N:0:3
TTTTCGGAACTTCGTCGAGTACGCTCAAACCTAGAGATCGGAAGA
+
FFFFFFFFFFFFFFFFFFFFFFFFFFFFFFFFFFFFFFFFFFFFF
@FS10000125:26:BPA73017-1023:1:1101:2560:1180 1:N:0:3
TTGATAACTTCGTCGAGTACGCTCAAAAAGAGAGATCGGAAGAGC
+
FFFFFFFFFFFFFFFFFFFFFFFFFFFFFFFFFFFFFFFFFFFFF
@FS10000125:26:BPA73017-1023:1:1101:3060:1180 1:N:0:3
CTGGAATCTTCGTCGAGTACGCTCAAGTCTGTAGATCGGAAGAGC
+
FFFFFFFFFFFFFFFFFFFFFFFFFFFFFFFFFFFFFFFFFFFFF
@FS10000125:26:BPA73017-1023:1:1101:3620:1180 1:N:0:3
CCGCCAACTTCGTCAAGTACGCTCAATGGGACAGATCGGAAGAGC
+
FFFFFFFFFFFFFFFFFFFFFFFFFFFFFFFFFFFFFFFFFFFFF
@FS10000125:26:BPA73017-1023:1:1101:3920:1180 1:N:0:3
TCGCTAACTTCGTCGAGTACGCTCAATAAAGAAGATCGGAAGAGC
+
FFFFFFFFFFFFFFFFFFFFFFFFFFFFFFFFFFFFFFFFFFFFF
@FS10000125:26:BPA73017-1023:1:1101:3960:1180 1:N:0:3
TGGATAACTTCGTCGAGTACGCTCAATAGGATAGATCGGAAGAGC
+
FFFFFFFFFFFFFFFFFFFFFFFFFFFFFFFFFFFFFFFFFFFFF
@FS10000125:26:BPA73017-1023:1:1101:4730:1180 1:N:0:3
ACGCCAACTTCGTCGAGTACGCTCAACAGGAGAGATCGGAAAGAG
+
,F:FFFFFFFFFFFFFFFFFFFFFFFFFFFFFFFFFFFFFFFFFF
@FS10000125:26:BPA73017-1023:1:1101:6000:1180 1:N:0:3
TCGGCAACTTCGTCGAGTACGCTCAAGTAGAAAGATCGGAAGAGC
+
FFFFFFFFFFFFFFFFFFFFFFFFFFFFFFFFFFFFFFFFFFFFF
@FS10000125:26:BPA73017-1023:1:1101:6140:1180 1:N:0:3
TCGCTGAACTTCGTCGAGTACGCTCAATTAATTAGATCGGAAGAG
+
FFFFFFFFFFFFFFFFFFFFFFFFFFFFFFFFFFFFFFFFF,FFF
@FS10000125:26:BPA73017-1023:1:1101:7510:1180 1:N:0:3
TCCAACTTCGTCGAGTACGCTCAAGACAAAAGATCGGAAGAGCAC
+
FFFFFFFFFFFFFFFFFFFFFFFFFFFFFFFFFFFFFFFFFFFFF
@FS10000125:26:BPA73017-1023:1:1101:7600:1180 1:N:0:3
TAGTTAACTTCGTCGAGTACGCTCAATACGGAAGATCGGAAGAGC
+
FFFFFFFFFFFFFFFFFFFFFFFFFFFFFFFFFFFFFFFFFFFFF
@FS10000125:26:BPA73017-1023:1:1101:7790:1180 1:N:0:3
TTGATAACTTCGTCGAGTACGCTCAAATACTTAGATCGGAAGAGC
+
FFFF:FFFFFFFFFFFFFFFFFFFFFFFF:FF::FF:FFFF:FF:
@FS10000125:26:BPA73017-1023:1:1101:7980:1180 1:N:0:3
ACGAAGTTCCCCCCCCCAACTTCGTCGAGTACGCTCAAGCGGTCA
+
FFFFFFFFFFFFFFFFFFFFFFFFFFFFFFFFFFFFFFFFFFFFF
@FS10000125:26:BPA73017-1023:1:1101:8460:1180 1:N:0:3
ACGCAACTTCGTCGAGTACGCTCAATCAGGGAGATCGGAAGAGCA
+
FFFFFFFFFFFFFFFFFFFFFFFFFFFFFFFFFFFFFFFFFFFFF
@FS10000125:26:BPA73017-1023:1:1101:8780:1180 1:N:0:3
TTTCTAACTTCGTCGAGTACGCTCAAAACCAAAGATCGGAAGAGC
+
FFFFFFFFFFFFFFFFFFFFFFFFFFFFFFFFFFFFFFFFFFFFF
@FS10000125:26:BPA73017-1023:1:1101:9050:1180 1:N:0:3
TCGCCTAACTTCGTCGAGTACGCTCAATACTACAGATCGGAAGAG
+
FFF:,:F,FF:FFFF:FFF:F:FFFF,FFFFFFFFF:FF:FFFF:
@FS10000125:26:BPA73017-1023:1:1101:9990:1180 1:N:0:3
CCGGTAACTTCGTCGAGTACGCTCAATATGAAAGATCGGAAGAGC
+
FFFFFFFFFFFFFFFFFFFFFFFFFFFFFFFFFFFFFFFFFFFFF
@FS10000125:26:BPA73017-1023:1:1101:10200:1180 1:N:0:3
TCGTGAACTTCGTCGAGTACGCTCAAATGTAGAGATCGGAAGAGC
+
FFFFFFFFFFFFFFFFFFFFFFFFFFFFFFFFFFFFFFFFFFFFF
@FS10000125:26:BPA73017-1023:1:1101:12080:1180 1:N:0:3
TCCAGAACTTCGTCGAGTACGCTCAACATTGAAGATCGGAAGAGC
+
FFFFFFFFFFFFFFFFFFFFFFFFFFFFFFFFFFFFFFFFFFFFF
@FS10000125:26:BPA73017-1023:1:1101:12140:1180 1:N:0:3
TCGCTAACTTCGTCGAGTACGCTCAATTAAAGAGATCGGAAGAGC
+
FFFFFFFFFFFFFFFFFFFFFFFFFFFFFFFFFFFFFFFFFFFFF
@FS10000125:26:BPA73017-1023:1:1101:13380:1180 1:N:0:3
CAGTCGGCGAAACTTCGTCGAGTACGCTCAAGACAAGAGATCGGA
+
FFFFFFFFFFFFFFFFFFFFFFFFFFFFFFFFFFFFFFFFFFFFF
@FS10000125:26:BPA73017-1023:1:1101:13540:1180 1:N:0:3
TTGGAAACTTCGTCGAGTACGCTCAAGGTATTAGATCGGAAGAGC
+
:FFFFFFFFFFFFFFFFFFFFFFFFFFFFFFFFFFFFFFFFFFFF
@FS10000125:26:BPA73017-1023:1:1101:13630:1180 1:N:0:3
TTGAAAACTTCGTCGAGTACGCTCAAGTTTAGAGATCGGAAGAGC
+
FFFFFFFFFFFFFFFFFFFFFFFFF:FFFFFFFFFFFFFFFFFFF
@FS10000125:26:BPA73017-1023:1:1101:13660:1180 1:N:0:3
GCCCTACGAACTTCGTCGAGTACGCTCAAAACATAAGATCGGAAG
+
FFFFFFFFFFFFFFFFFFFFFFFFFFFFFFFFFFFFFFFFFFFFF
@FS10000125:26:BPA73017-1023:1:1101:2460:1190 1:N:0:3
ACGAAAACTTCGTCGAGTACGCTCAAAACAAGAGATCGGAAGAGC
+
,::F,F:FFFFFFFFFFFFFFFFFFFFFFFFFFFFFFFFFFFFFF
@FS10000125:26:BPA73017-1023:1:1101:2730:1190 1:N:0:3
TTGAAAACTTCGTCGAGTACGCTCAACAAATAAGATCGGAAGAGC
+
FFFFFFFFFFFFFFFFFFFFFFFFFFFFFFFFFFFFFFFFFFFFF
@FS10000125:26:BPA73017-1023:1:1101:3440:1190 1:N:0:3
TTGTTTAACTTCGTCGAGTACGCTCAAACGTAGAGATCGGAAGAG
+
FFFFFFFFFFFFFFFFFFFFFFFFFFFFFFFFFFFFFFFFFFFFF
@FS10000125:26:BPA73017-1023:1:1101:4140:1190 1:N:0:3
TCGACCAACTTCGTCGAGTACGCTCAATAGGGTAGATCGGAAGAG
+
FFFFFFFFFFFFFFFFFFFFFFFFFFFFFFFFFFFFFFFFFFFFF
@FS10000125:26:BPA73017-1023:1:1101:4360:1190 1:N:0:3
TCTTAAACTTCGTCGAGTACGCTCAAGCCACAAGATCGGAAGAGC
+
FFFFFFFFFFFFFFFFFFFFFFFFFFFFFFFFFFFFFFFFFFFFF
@FS10000125:26:BPA73017-1023:1:1101:4920:1190 1:N:0:3
TTGTAGAACTTCGTCGAGTACGCTCAATGTTCTAGATCGGAAGAG
+
FFF:,:FF::FF:FF:F:F::FFFF,FF,,F:F::FFF:FFFFFF
@FS10000125:26:BPA73017-1023:1:1101:5720:1190 1:N:0:3
TCAATAACTTCGTCGAGTACGCTCAACATAACAGATCGGAAGAGC
+
FFFFFFFFFFFFFF:FFFFF:F::,FFFFFFFFFFFF:FFFFF:F
@FS10000125:26:BPA73017-1023:1:1101:6050:1190 1:N:0:3
TGGGAAACTTCGTCGAGTACGCTCAAGAGTATAGATCGGAAGAGC
+
FFFFFFFFFFFFFFFFFFFFFFFFFFFFFFFFFFFFFFFFFFFFF
@FS10000125:26:BPA73017-1023:1:1101:6120:1190 1:N:0:3
TCAAACTTCGTCGAGTACGCTCAATAAATTAGATCGGAAGAGCAC
+
FFFFFFFFFFFFFFFFFFFFFFFFFFFFFFFFFFFFFFFFFFFFF
@FS10000125:26:BPA73017-1023:1:1101:6510:1190 1:N:0:3
TTGTGAACTTCGTCGAGTACGCTCAAAATTCCAGATCGGAAGAGC
+
FFFFFFFFFFFFFFFFFFFFFFFFFFFFFFFFFFFFFFFFFFFFF
@FS10000125:26:BPA73017-1023:1:1101:6810:1190 1:N:0:3
GAGTGAACTTCGTCGAGTACGCTCAAAATACCAGATCGGAAGAGC
+
,:F::FFFF:FF:F:FFFFFFFF:F:,,F:FF:F,FFFF:,FF:F
@FS10000125:26:BPA73017-1023:1:1101:7260:1190 1:N:0:3
TTGCTATAACTTCGTCGAGTACGCTCAATACAGGAGATCGGAAGA
+
FFFFFFFFFFFFFFFFFFFFFFFFFFFFFFFFFFFFFFFFFFFFF
@FS10000125:26:BPA73017-1023:1:1101:8430:1190 1:N:0:3
GGGTTAACTTCGTCGAGTACGCTCAAAGACTGAGATCGGAAGAGC
+
F,FFFFFFFFFFFFFFFFFFFFFFFFFFF::FFFFFFFFFFFFFF
@FS10000125:26:BPA73017-1023:1:1101:8570:1190 1:N:0:3
TTGACTGGACTTCGTCGAGTACGCTCAATGATACAGATCGGAAGA
+
FFFFFFFFFFFFFFFFFFFFFFFFFFFFFFFFFFFFFFFFFFFFF
@FS10000125:26:BPA73017-1023:1:1101:9020:1190 1:N:0:3
TTTTTAAACTTCGTCGAGTACGCTCAAGAAAATAGATCGGAAGAG
+
FFFFFFFFFFFFFFFFFFFFFFFFFFFFFFFFFFFFFFFFFFFFF
@FS10000125:26:BPA73017-1023:1:1101:9470:1190 1:N:0:3
CAGACAACTTCGTCGAGTACGCTCAAATTAATAGATCGGAAGAGC
+
FFFFFFFFFFFFFFFFFFFFFFFFFFFFFFFFFFFFFFFFFFFFF
@FS10000125:26:BPA73017-1023:1:1101:9650:1190 1:N:0:3
GAGCATCGAACTTCGTCGAGTACGCTCAAATAAACAGATCGGAAG
+
:FFFFFFFFFFFFFFFFFFFFFFFFFFFFFFFFFFFFFFFFFFFF
@FS10000125:26:BPA73017-1023:1:1101:11870:1190 1:N:0:3
TCGCAACCTTCGTCGAGTACGCTCAAAACATAAGATCGGAAGAGC
+
FFFFFFFFFFFFFFFFFFFFFFFFFFFFFFFFFFFFFFFFFFFFF
@FS10000125:26:BPA73017-1023:1:1101:12620:1190 1:N:0:3
TTGACTGGACTTCGTCGAGTACGCTCAATCCGCAAGATCGGAAGA
+
FFFFFFFFFFFFFFFFFFFFFFFFFFFFFFFFFFFFFFFFFFFFF
@FS10000125:26:BPA73017-1023:1:1101:13220:1190 1:N:0:3
TTGACTGGAGTTTCGTCGAGTACGCTCAATCCCTAAGATCGGAAG
+
FFFFFFFFFFFFFFFFFFFFFFFFFFFFFFFFFFFFFFFFFFFFF
@FS10000125:26:BPA73017-1023:1:1101:13740:1190 1:N:0:3
TCGTAAACTTCGTCGAGTACGCTCAATACGACAGATCGGAAGAGC
+
FFFFFFFFFFFFFFFFFFFFFFFFFFFFFFFFFFFFFFFFFFFFF
@FS10000125:26:BPA73017-1023:1:1101:13990:1190 1:N:0:3
GCGCCTCAAACTTCGTCGAGTACGCTCAATGTGGTAGATCGGAAG
+
FF:FFFF,FFFFFFFFF:FFFFFF:FF:FFFF:FF:FFF:F::F,
@FS10000125:26:BPA73017-1023:1:1101:14120:1190 1:N:0:3
CCGGAAACTTCGTCGAGTACGCTCAATGCAACAGATCGGAAGAGC
+
FF,FFF,FFFFFFFFFFFFFFFFFF,FFF:FFFFFFFFFFFFFFF
@FS10000125:26:BPA73017-1023:1:1101:14280:1190 1:N:0:3
CCGTTAACTTCGTCGAGTACGCTCAATAGTCGAGATCGGAAGAGC
+
FFFFF:FFFFFFFFFFFFFFFFFFFFFFFFFFFFFFFFFFFFFFF
@FS10000125:26:BPA73017-1023:1:1101:14670:1190 1:N:0:3
TTTAGAACTTCGTCGAGTACGCTCAAGGGACTAGATCGGAAGAGC
+
FFFFFFFFFFFFFFFFFFFFFFFFFFFFFFFFFFFFFFFFFFFFF
@FS10000125:26:BPA73017-1023:1:1101:14980:1190 1:N:0:3
TTGACTGGACTTCGTCGAGTACGCTCAATGAATGAGATCGGAAGA
+
FFFFFFFFFFFFFFFFFFFFFFFFFFFFFFFFFFFFFFFFFFFFF
@FS10000125:26:BPA73017-1023:1:1101:15590:1190 1:N:0:3
TCGCATAACTTCGTCGAGTACGCTCAATGAGACAGATCGGAAGAG
+
FFFFFFFFFFFFFFFFFFFFFFFFFFFFFFFFFFFFFFFFFFFFF
@FS10000125:26:BPA73017-1023:1:1101:15940:1190 1:N:0:3
TCGGCAACTTCGTCGAGTACGCTCAATTAAAAAGATCGGAAGAGC
+
FFFFFFFFFFFFFFFFFFFFFFFFFFFFFFFFFFFFFFFFFFFFF
@FS10000125:26:BPA73017-1023:1:1101:16000:1190 1:N:0:3
TTGTGAACTTCGTCGAGTACGCTCAATTCTCCAGATCGGAAGAGC
+
FFFFFFFFFFFFFFFFFFFFFFFFFFFFFFFFFFFFFFFFFFFFF
@FS10000125:26:BPA73017-1023:1:1101:16120:1190 1:N:0:3
CCCCCGGCAACTTCGTCGAGTACGCTCAAGGGAAAAGATCGGAAG
+
FFFFFFFF:FFFFFFFFFFFFFFFFFFFFFFFFFFFF:FFFFFFF
@FS10000125:26:BPA73017-1023:1:1101:1010:1200 1:N:0:3
TGTTAACTTCGTCGAGTACGCCAAAGTGCTAGATCGGAAGAGCAC
+
FFFFFFFFFFFFFFFFFFFFFFFFFFFFFFFFFFFFFFFFFFFFF
@FS10000125:26:BPA73017-1023:1:1101:1650:1200 1:N:0:3
TCTGGAACTTCGTCGAGTACGCTCAAAAACTAAGATCGGAAGAGC
+
FFF:,FFFFFFFFFFFFFFFFFFFFFFFFF:FFFFFFFFFFFFFF
@FS10000125:26:BPA73017-1023:1:1101:2240:1200 1:N:0:3
TCGGGAACTTCGTCGAGTACGCTCAAGTTAACAGATCGGAAGAGC
+
FFFFFFFFFFFFFFFFFFFFFFFFFFFFFFFFFFFFFFFFFFFFF
@FS10000125:26:BPA73017-1023:1:1101:2370:1200 1:N:0:3
CCGTCAACTTCGTCGAGTACGCTCAAGAAACCAGATCGGAAGAGC
+
FFFFFFFFFFFFFFFFFFFFFFFFFFFFFFFFFFFFFFFFFFFFF
@FS10000125:26:BPA73017-1023:1:1101:2410:1200 1:N:0:3
GCGCCAACTTCGTCGAGTACGCTCAACTGATGAGATCGGAAGAGC
+
FFFFFFFFFFFFFFFFFFFFFFFFFFFFFFFFFFFFFFFFFFFFF
@FS10000125:26:BPA73017-1023:1:1101:3460:1200 1:N:0:3
TTGACAACTCCGTCGAGTACGCTCAACAAATCAGATCGGAAGAGC
+
FFFFFFFFFFFFFFFFFFFFFFFFFFFFFFFFFFFFFFFFFFFFF
@FS10000125:26:BPA73017-1023:1:1101:3980:1200 1:N:0:3
ATGCAAACTTCGTCGAGTACGCTCAACACTTAAGATCGGAAGAGC
+
F,FFFFFFFFFFFFFFFFFFFFFFFF,,,,:FFFFFFFFFFFFFF
@FS10000125:26:BPA73017-1023:1:1101:4300:1200 1:N:0:3
TAGTGAACTTCGTCGAGTACGCTCAAGATAAAAGATCGGAAGAGC
+
FFFFFFFFFFFFFFFFFFFFFFFFFFFFFFFFFFFFFFFFFFFFF
@FS10000125:26:BPA73017-1023:1:1101:5320:1200 1:N:0:3
TCTATAACTTCGTCGAGTACGCTCAATTTAATAGATCGGAAGAGC
+
FFFFFFFFFFFFFFFFFFFFFFFFFFFFFFFFFFFFFFFFFFFFF
@FS10000125:26:BPA73017-1023:1:1101:5550:1200 1:N:0:3
TCTTCGTCGAGTACGCTCAATTGGTTAGATCGGAAGAGCACACGT
+
FFFFFFFFFFFFFFFFFFFFFFFFFFFFFFFFFFFFFFFFFFFFF
@FS10000125:26:BPA73017-1023:1:1101:5600:1200 1:N:0:3
TCGTACAAACTTCGTCGAGTACGCTCAAGTTAACAGATCGGAAGG
+
FFFFFFFFFFFFFFFFFFFFFFFFFFFFFFFFFFFFFFFFFFFFF
@FS10000125:26:BPA73017-1023:1:1101:6700:1200 1:N:0:3
GCGATAACTTCGTCGAGTACGCTCAAGAGAAAAGATCGGAAGAGC
+
FFFFFFFFFFFFFFFFFFFFFFFFFFFFFFFFFFFFFFFFFFFFF
@FS10000125:26:BPA73017-1023:1:1101:7140:1200 1:N:0:3
TTGGCAACTTCGTCGAGTACGCTCAAGTTACCAGATCGGAAGAGC
+
FFFFFFFFFFFFFFFFFFFFFFFFFFFFFFFFFFFFFFFFFFFFF
@FS10000125:26:BPA73017-1023:1:1101:7270:1200 1:N:0:3
TTTATAACTTCGTCGAGTACGCTCAATAGTATAGATCGGAAGAGC
+
FFFFFFFFFFFFFFFFFFFFFFFFFFFFFFFFFFFFFFFFFFFFF
@FS10000125:26:BPA73017-1023:1:1101:7410:1200 1:N:0:3
GCGTAAACTTCGTCGAGTACGCTCAAAAATGAAGATCGGAAGAGC
+
FFFFFFFFFFFFFFFFFFFFFFFFFFFFFFFFFFFFFFFFFFFFF
@FS10000125:26:BPA73017-1023:1:1101:7620:1200 1:N:0:3
TTGCTAACTTCGTCGAGTACGCTCAACCAAATAGATCGGAAGAGC
+
FFFFFFFFFFFFFFFFFFFFFFFFFFFFFFFFFFFFFFFFFFFFF
@FS10000125:26:BPA73017-1023:1:1101:7970:1200 1:N:0:3
TTGTATAACTTCGTCGAGTACGCTCAAACTATTAGATCGGAAGAG
+
FFFFFFFFFFFFFFFFFFFFFFFFFFFFFFFFFFFFFFFFFFFFF
@FS10000125:26:BPA73017-1023:1:1101:8300:1200 1:N:0:3
CCGGAAACTTCGTCGAGTACGCTCAATGCTCAAGATCGGAAGAGC
+
FFFFFFFFFFFFFFFFFFFFFFFFFFFFFFFFFFFFFFFFFFFFF
@FS10000125:26:BPA73017-1023:1:1101:8780:1200 1:N:0:3
TCGGGAACTTCGTCGAGTACGCTCAAGCCTTAAGATCGGAAGAGC
+
FFFFFFFFFFFFFFFFFFFFFFFFFFFFFFFFFFFFFFFFFFFFF
@FS10000125:26:BPA73017-1023:1:1101:8790:1200 1:N:0:3
CCGATGAAACTTCGTCGAGTACGCTCAAGTCATAAGATCGGAAGA
+
FFFFFFFFFFFFFFFFFFFFFFFFFFFFFFFFFFFFFFFFFFFFF
@FS10000125:26:BPA73017-1023:1:1101:9560:1200 1:N:0:3
CCGTTAACTTCGTCGAGTACGCTCAAGAGACCAGATCGGAAGAGC
+
FFFFFFFFFFFFFFFFFFFFFFFFFFFFFFFFFFFFFFFFFFFFF
@FS10000125:26:BPA73017-1023:1:1101:9740:1200 1:N:0:3
CCGTAACTTCGTCGAGTACGCTCAATAGTGGAGATCGGAAGAGCA
+
FFFFFFFFFFFFFFFFFFFFFFFFFFFFFFFFFFFFFFFFFFFFF
@FS10000125:26:BPA73017-1023:1:1101:11080:1200 1:N:0:3
CAGTCATAACTTCGTCGAGTACGCTCAATAAGGTAGATCGGAAGA
+
FFFFFFFFFFFFFFFFFFFFFFFFFFFFFFFFFFFFFFFFFFFFF
@FS10000125:26:BPA73017-1023:1:1101:11390:1200 1:N:0:3
GCGCCAACTTCGTCGAGTACGCTCAAATTCCTAGATCGGAAGAGC
+
FFFFFFFFFFFFFFFFFFFFFFFFFFFFFFFFFFFFFFFFFFFFF
@FS10000125:26:BPA73017-1023:1:1101:11550:1200 1:N:0:3
GCGTAAACTTCGTCGAGTACGCTCAATTATGCAGATCGGAAGAGC
+
FFFFFFFFFFFFFFFFFFFFFFFFFFFFFFFFFFFFFFFFFFFFF
@FS10000125:26:BPA73017-1023:1:1101:11590:1200 1:N:0:3
GAGCAAACTTCGTCGAGTACGCTCAAATATCTAGATCGGAAGAGC
+
:FFFFFFFFFFFFFFFFFFFFFFFFFFFFFFFFFFFFFFFFFFFF
@FS10000125:26:BPA73017-1023:1:1101:11790:1200 1:N:0:3
TCCAGAACTTCGTCGAGTACGCTCAAACGGTGAGATCGGAAGAGC
+
FFFFFFFFFFFFFFFFFFFFFFFFFFFFFFFFFFFFFFFFFFFFF
@FS10000125:26:BPA73017-1023:1:1101:12190:1200 1:N:0:3
CCGCAAACTTCGTCGAGTACGCTCAATTGCGAAGATCGGAAGAGC
+
F::F:FFFFFFFFFF:FFFFFFFFFFFF:FFFF:FFFFFFFFFFF
@FS10000125:26:BPA73017-1023:1:1101:14480:1200 1:N:0:3
TTTAACTTCGTCGAGTACGCTCAAGGACAGAGATCGGAAGAGCAC
+
FFFFFFFFF:F:FFFFFFF::F,FFFFFF,FF,FFFFFFF,FFFF
@FS10000125:26:BPA73017-1023:1:1101:14960:1200 1:N:0:3
TCTAAACTTCGTCGAGTACGCTCAAATCATTAGATCGGAAGAGCA
+
FFFFFFFFFFFFFFFFFFFFFFFFFFFFFFFFFFFFFFFFFFFFF
@FS10000125:26:BPA73017-1023:1:1101:15110:1200 1:N:0:3
TCGTAAAACTTCGTCGAGTACGCTCAATTATTCAGATCGGAAGAG
+
FFFFFFFFFFFFFFFFFFFFFFFFFFFFFFFFFFFFFFFFFFFFF
@FS10000125:26:BPA73017-1023:1:1101:15590:1200 1:N:0:3
TTGAGCAACTTCGTGAGTACGCTCAAGTGGAGAGATCGGAAGAGC
+
FFFFFFFFFFFFFFFFFFFFFFFFFFFFFFFFFFFFFFFFFFFFF
@FS10000125:26:BPA73017-1023:1:1101:15960:1200 1:N:0:3
TCGTCTTAACTTCGTCGAGTACGCTCAATTATGGAGATCGGAAGA
+
FF:,F,FFFFFFFFFFFFFFFFFFFF:F,F:,,FF:FFFFFFFFF
@FS10000125:26:BPA73017-1023:1:1101:16440:1200 1:N:0:3
TTGACTGGACTTCGTCGAGTACGCTCAAGATCTAAGATCGGAAGA
+
FFFFFFFFFFFFFFFFFFFFFFFFFFFFFFFFFF:FFFFFFFFFF
@FS10000125:26:BPA73017-1023:1:1101:1190:1210 1:N:0:3
TTGACTGGACTTCGTCGAGTACGCTCAATCTTCGAGATCGGAAGA
+
,,FFFFF:,F::F::F,FF,FFF::F,FFF:FF,::F,,F:,F::
@FS10000125:26:BPA73017-1023:1:1101:1590:1210 1:N:0:3
TTTAGAACTTCGTCGAGTACGCTCAAGAAAATAGATCGGAAGAGC
+
FFFFFFFFFFFFFFFFFFFFFFFFFFFFFFFFFFFFFFFFFFFFF
@FS10000125:26:BPA73017-1023:1:1101:3490:1210 1:N:0:3
AACTTCGTCGAGTACGCTCAACTCTTAAGATCGGAAGAGCACACG
+
FFFFFFFFFFFFFFFFFFFFFFFFFFFFFFFFFFFFFFFFFFFFF
@FS10000125:26:BPA73017-1023:1:1101:4260:1210 1:N:0:3
TTGAAGAACTTCGTCGAGTACGCTCAAGATTCCAGATCGGAAGAG
+
FFFFFFFFFFFFFFFFFFFFFFFFFFFFFFFFFFFFFFFFFFFFF
@FS10000125:26:BPA73017-1023:1:1101:4690:1210 1:N:0:3
TCTTCGTCGAGTACGCTCAATTGATTAGATCGGAAGAGCACACGT
+
FFFFFFFFFFFFFFFFFFFFFFFFFFFFFFFFFFFFFFFFFFFFF
@FS10000125:26:BPA73017-1023:1:1101:4700:1210 1:N:0:3
GTGTCAACTTCGTCGAGTACGCTCAAAGTTAAAGATCGGAAGAGC
+
FFFFFFFFFFFFFFFFFFFFFFFFFFFFFFFFFFFFFFFFFFFFF
@FS10000125:26:BPA73017-1023:1:1101:4760:1210 1:N:0:3
GAGACAACTTCGTCGAGTACGCTCAAGATTGGAGATCGGAAGAGC
+
FFFFFFFFFFFFFFFFFFFFFFFFFFFFFFFFFFFFFFFFFFFFF
@FS10000125:26:BPA73017-1023:1:1101:4770:1210 1:N:0:3
TTGACTGGACTTCGTCGAGACGCTCAACTCTAAAGATCGGAAGAG
+
FFFFFFFFFFFFFFFFFFFFFFFFFFFFFFFFFFFFFFFFFFFFF
@FS10000125:26:BPA73017-1023:1:1101:5190:1210 1:N:0:3
GCGCAAACTTCGTCGAGTACGCTCAAGTCCATAGATCGGAAGAGC
+
FFFFFFFFFFFFFFFFFFFFFFFFFFFFFFFFFFFFFFFFFFFFF
@FS10000125:26:BPA73017-1023:1:1101:5580:1210 1:N:0:3
CCCCACCAACTTCGTCGAGTACGCTCAAGCAACCAGATCGGAAGA
+
FFFFFFFFFFFFFFFFFFFFFFFFFFFFFFFFFFFFFFFFFFFFF
@FS10000125:26:BPA73017-1023:1:1101:6190:1210 1:N:0:3
CCTGGATCTTCGTCGTGTACGCTCTAAACGGGAGTTCGGAAGACC
+
,F,FF:,:FF,,FF,,,F,F,F:F,F,,,,,,,,,:F,,F,,F,F
@FS10000125:26:BPA73017-1023:1:1101:6400:1210 1:N:0:3
TCGCAAACTTCGTCGAGTACGCTCAATTTGTAAGATCGGAAGAGC
+
,,F:FFFFFFFFFFFFFFFFFFFFFFF,FF::FFFFFFFFFFFFF
@FS10000125:26:BPA73017-1023:1:1101:7770:1210 1:N:0:3
TCTTAACTTCGTCGAGTACGCTCAAAAGGGAAGATCGGAAGAGCA
+
FFFFFFFFFFFFFFFFFFFFFFFFFFFFFFFFFFFFFFFFFFFFF
@FS10000125:26:BPA73017-1023:1:1101:8370:1210 1:N:0:3
GCGGGAACTTCGTCGAGTACGCTCAAGGCAGAAGATCGGAAGAGC
+
FFFFFFFFFFFFFFFFFFFFFFFFFFFFFFFFFFFFFFFFFFFFF
@FS10000125:26:BPA73017-1023:1:1101:8700:1210 1:N:0:3
TTTCTAACTTCGTCGAGTACGCTCAAAACCAAAGATCGGAAGAGC
+
FFFFFFFFFFFFFFFFFFFFFFFFFFFFFFFFFFFFFFFFFFFFF
@FS10000125:26:BPA73017-1023:1:1101:9580:1210 1:N:0:3
TCGTAACCTCGTAACTTTCGAGTACGCTCAACCCTCTAGATCGGG
+
FFFFFFFFFFFFFFFFFFFFFFFFFFFFFFFFFFFFFFFFFFFFF
@FS10000125:26:BPA73017-1023:1:1101:10080:1210 1:N:0:3
GAGCATCGAACTTCGTCGAGTACGCTCAAATAAACAGATCGGAAG
+
:FFFFFFFFFFFFFFFFFFFFFFFFFFFFFFFFFFFFFFFFFFFF
@FS10000125:26:BPA73017-1023:1:1101:10530:1210 1:N:0:3
TCGACAACTTCGTCGAGTACGCTCAAGTTTGAAGATCGGAAGAGC
+
FFFFFFFFFFFFFFFFFFFFFFFFFFFFFFFFFFFFFFFFFFFFF
@FS10000125:26:BPA73017-1023:1:1101:10550:1210 1:N:0:3
TCGACTTCGTCGAGTACGCTCAAATGTGAAGATCGGAAGAGCACA
+
FFFFFFFFFFFFFFFFFFFFFFFFFFFFFFFFFFFFFFFFFFFFF
@FS10000125:26:BPA73017-1023:1:1101:11670:1210 1:N:0:3
TTGACTGGACTTCGTCGAGTACGCTCAATCCCTAAGATCGGAAGA
+
FFFFFFFFFFFFFFFFFFFFFFFFFFFFFFFFFFFFFFFFFFFFF
@FS10000125:26:BPA73017-1023:1:1101:12530:1210 1:N:0:3
GCTAAAACTTCGTCGAGTACGCTCAAAAACATAGATCGGAAGAGC
+
,FFFFFFFFFFFFFFF:FFFFFFF:F,FFFFFF:FFF:F:FFFFF
@FS10000125:26:BPA73017-1023:1:1101:13770:1210 1:N:0:3
TCGCAAACTTCGTCGAGTACGCTCAACATATAAGATCGGAAGAGC
+
FFFFFFFFFFFFFFFFFFFFFFFFFFFFFFFFFFFFFFFFFFFFF
@FS10000125:26:BPA73017-1023:1:1101:14010:1210 1:N:0:3
TTGCAAACCTCGTCGAGTACGCTCAATGGTATAGATCGGAAGAGC
+
FFFFFFFF:FFFFFFFFFFFFFFFFFFFFFFFFFFFFFFFFFFFF
@FS10000125:26:BPA73017-1023:1:1101:14700:1210 1:N:0:3
TCGGAAACTTCGTCGAGTACGCTCAAAACTGGAGATCGGAAGAGC
+
FFFFFFFFFFFFFFFFFFFFFFFFFFFFFFFFFFFFFFFFFFFFF
@FS10000125:26:BPA73017-1023:1:1101:15180:1210 1:N:0:3
TAGTAAACTTCGTCGAGTACGCTCAAGTTCGGAGATCGGAAGAGC
+
FFFFFFFFFFFFFFFFFFFFFFFFFFFFFFFFFFFFFFFFFFFFF
@FS10000125:26:BPA73017-1023:1:1101:16140:1210 1:N:0:3
TGGCGAAACTTCGTCGAGTACGCTCAAGATTGAAGATCGGAAGAG
+
FFFFFFFFFFFFFFFFFFFFFFFFFFFFFFFFFFFFFFFFFFFFF
@FS10000125:26:BPA73017-1023:1:1101:1010:1220 1:N:0:3
TGTTTAACTTCGTCGAGTACGCTCAAATTGACAGATCGGAAGAGC
+
FFFFFFFFFFFFFFFFFFFFFFFFFFFFFFFFFFFFFFFFFFFFF
@FS10000125:26:BPA73017-1023:1:1101:2760:1220 1:N:0:3
GCGTTAACTTCGTCGAGTACGCTTAAATGTAAAGATCGGAAGAGC
+
FFFFFFFFFFFFFFFFFFFFFFFFFFFFFFFFFFFFFFFFFFFFF
@FS10000125:26:BPA73017-1023:1:1101:2780:1220 1:N:0:3
GCGGGTCTAACTTCGTCGAGTACGCTCAACATGCAAGATCGGAAG
+
,F,,:FFFFFFFF:F,FFFF:FFFFFF:FFF,FFF,F:F::FFFF
@FS10000125:26:BPA73017-1023:1:1101:3550:1220 1:N:0:3
TCTGTTCAACTTCGTCGAGTACGCTCAAAACCTCAGATCGGAAGA
+
FFFFFFFFFFFFFFFFFFFFFFFFFFFFFFFFFFFFFFFFFFFFF
@FS10000125:26:BPA73017-1023:1:1101:4800:1220 1:N:0:3
TTGGTAACTTCGTCGAGTACGCTCAACCAAGTAGATCGGAAGAGC
+
FF:FFFFFFFFFFFFFFFFFFFFFFFFFFFFFFFFFFFFFFFFFF
@FS10000125:26:BPA73017-1023:1:1101:5800:1220 1:N:0:3
TATAAACTTCGTCGAGTACGCTCAATAAACAAGATCGGAAGAGCA
+
FFFFFFFFFFFFFFFFFFFFFFFFFFFFFFFFFFFFFFFFFFFFF
@FS10000125:26:BPA73017-1023:1:1101:5990:1220 1:N:0:3
TTCGAAACTTCGTCGAGTACGCTCAACTATTAAGATCGGAAGAGC
+
FFFFFFFFFFFFFFFFFFFFFFFFFFFFFFFFFFFFFFFFFFFFF
@FS10000125:26:BPA73017-1023:1:1101:6740:1220 1:N:0:3
TCGATAACTTCGTCGAGTACGCTCAAAAAGACAGATCGGAAGAGC
+
:FFFFFFFFFFFFFFFFFFFFFFFFFFFFFFFFFFFFFFFFFFFF
@FS10000125:26:BPA73017-1023:1:1101:7010:1220 1:N:0:3
GGGTAAACTTCGTCGAGTACGCTCAACGATGCAGATCGGAAGAGC
+
FFFFFFFFFFFFFFFFFFFFFFFFFFFFFFFFFFFFFFFFFFFFF
@FS10000125:26:BPA73017-1023:1:1101:8220:1220 1:N:0:3
CCGGAAACTTCGTCGAGTACGCTCAATGCTCAAGATCGGAAGAGC
+
FF:FFFFFFFFFFFFFFFFFFFFFFFFFFFFFFFFFFFFFFFFFF
@FS10000125:26:BPA73017-1023:1:1101:8660:1220 1:N:0:3
TTGCTAACTTCGTCGAGTACGCTCAAACAAGTAGATCGGAAGAGC
+
F,,FF,FFFFF:FF:F::FFFFFFF,FFFF:FFFFFFFF,FFF:F
@FS10000125:26:BPA73017-1023:1:1101:8800:1220 1:N:0:3
TCCAGAACTTCGTCGAGTACGCTCAATAGATAAGATCGGAAGAGC
+
,FFFFFFFFFFFFF:FFFFFFFFFFFFFFFFF,FFFFFFF:F:FF
@FS10000125:26:BPA73017-1023:1:1101:8890:1220 1:N:0:3
GAGCAACTTCGTCGAGTACGCTCAACGTGGCAGATCGGAAGAGCA
+
:FFFFFFFFFFFFFFFFFFFFFFFFFFFFFFFFFFFFFFFFFFFF
@FS10000125:26:BPA73017-1023:1:1101:9290:1220 1:N:0:3
TAGTAGTAACTTCGTCGAGTACGCTCAAAATGGAAGATCGGAAGA
+
FFFFFFFFFFFFFFFFFFFFFFFFFFFFFFFFFFFFFFFFFFFFF
@FS10000125:26:BPA73017-1023:1:1101:9370:1220 1:N:0:3
TTGAACTTCGTCGAGTACGCTCAATAGTTAAGATCGGAAGAGCAC
+
FFFFFFFFFFFFFFFFFFFFFFFFFFFFFFFFFFFFFFFFFFFFF
@FS10000125:26:BPA73017-1023:1:1101:9870:1220 1:N:0:3
TTGACTGGACTTCGTCGAGTATGCTCAAAGGTGTAGATCGGAAGA
+
FFFFFFFFFFFFFFFFFFFFFFFFFFFFFFFFFFFFFFFFFFFFF
@FS10000125:26:BPA73017-1023:1:1101:10010:1220 1:N:0:3
TGGCTAACTTCGTCGAGTACGCTCAAGGGAGTAGATCGGAAGAGC
+
FFFFFFFFFFFFFFFFFFFFFFFFFFFFFFFFFFFFFFFFFFFFF
@FS10000125:26:BPA73017-1023:1:1101:10130:1220 1:N:0:3
TTGTACAAACTTCGTCGAGTACGCTCAATTTATTAGATCGGAAGA
+
FFFFFFFFFFFFFFFFFFFFFFFFFFFFFFFFFFFFFFFFFFFFF
@FS10000125:26:BPA73017-1023:1:1101:10860:1220 1:N:0:3
TCGCGTTTAACTTCGTCGAGTACGCTCAACCAACGAGATCGGAAG
+
FFFFFFFFFFFFFFFFFFFFFFFFFFFFFFFFFFFFFFFFFFFFF
@FS10000125:26:BPA73017-1023:1:1101:10910:1220 1:N:0:3
GGGTTAACTTCGTCGAGTACGCTCAACCAAACAGATCGGAAGAGC
+
FFFFFFFFFFFFFFFFFFFFFFFFFFFFFFFFFFFFFFFFFFFFF
@FS10000125:26:BPA73017-1023:1:1101:11240:1220 1:N:0:3
TAGGCAACTTCGTCGAGTACGCTCAATTATTCAGATCGGAAGAGC
+
FF,FF,FFFF:FFFFF:FFFFFFFFF,FF,FFFFF:FFFF,FF:F
@FS10000125:26:BPA73017-1023:1:1101:12150:1220 1:N:0:3
TAGTAGTAACTCTTCGTCGAGTACGCTCAAATTAAAAGATCGGAA
+
FFFFFFFFFFFFFFFFFFFFFFFFFFFFFFFFFFFFFFFFFFFFF
@FS10000125:26:BPA73017-1023:1:1101:13070:1220 1:N:0:3
TTGACAACTTCGTCGAGTACGCTCAACAGCCTAGATCGGAAGAGC
+
FFFFFFFFFFFFFFFFFFFFFFFFFFFFFFFFFFFFFFFFFFFFF
@FS10000125:26:BPA73017-1023:1:1101:13950:1220 1:N:0:3
GCGCAACTTCGTCGAGTACGCTCAACAGAGTAGATCGGAAGAGCA
+
:FFFFFFFFFFFFFFFFFFFFFFFFFFFFFFFFFFFFFFFFFFFF
@FS10000125:26:BPA73017-1023:1:1101:14400:1220 1:N:0:3
TCGTGAACTTCGTCGAGTACGCTCAATATCATAGATCGGAAGAGC
+
FFFFFFFFFFFFFFFFFFFFFFFFFFFFFFFFFFFFFFFFFFFFF
@FS10000125:26:BPA73017-1023:1:1101:14530:1220 1:N:0:3
TTGTAAACTTCGTCGAGTACGCTCAATATGTGAGATCGGAAGAGC
+
:FFFFFFFFFFFFFFFFFFFFFFFFFFFFFFFFFFFFFFFFFFFF
@FS10000125:26:BPA73017-1023:1:1101:14590:1220 1:N:0:3
TTGACTGGAGTTCGTCGAGTACGCTCAACACCTGAGATCGGAAGA
+
FFFFFFFFFFFFFFFFFFFFFFFFFFFFFFFFFFFFFFFFFFFFF
@FS10000125:26:BPA73017-1023:1:1101:14750:1220 1:N:0:3
TGTAACTTCGTCGAGTACGCTCAATTCTGGAGATCGGAAGAGCAC
+
FFFFFFFFFFFFFFFFFFFFFFFFFFFFFFFFFFFFFFFFFFFFF
@FS10000125:26:BPA73017-1023:1:1101:15050:1220 1:N:0:3
ACGAATCTTCGTCGAGTACGCTCAAGGTACGAGATCGGAAGAGCA
+
FFFFFFFFFFFFFFFFFFFFFFFFFFFFFFFFFFFFFFFFFFFFF
@FS10000125:26:BPA73017-1023:1:1101:15460:1220 1:N:0:3
AAGGCCTTCGTCGAGTACGCTCAAGCGAGTAGATCGGAAGAGCAC
+
FFFFFFFFFFFFFFFFFFFFFFFFFFFFFFFFFFFFFFFFFFFFF
@FS10000125:26:BPA73017-1023:1:1101:15500:1220 1:N:0:3
TTGACTGGACTTCGTCGAGTACGCTCAACCATTGAGATCGGAAGA
+
FFFFFFFFFFFFFFFFFFFFFFFFFFFFFFFFFFFFFFFFFFFFF
@FS10000125:26:BPA73017-1023:1:1101:15910:1220 1:N:0:3
TCGGTAACTTCGTCGAGTACGCTCAAATGAAAAGATCGGAAGAGC
+
FFF,FF,FFFFFFF:,FFFF:FFF:,FFFFFFFFFF:::FFFFFF
@FS10000125:26:BPA73017-1023:1:1101:1540:1230 1:N:0:3
GTGCTAAACTTCGTCGAGTACGCTCTATAAACAAGATCGGAAGAG
+
,FFF,F:F:,FF:FF,F::::,F,F,FF:FF:F:,F:F,FFF:FF
@FS10000125:26:BPA73017-1023:1:1101:1840:1230 1:N:0:3
GCGGTAACTTCGTCGAGTACGCTCAAAGGAGAAGATCGGAAGAGC
+
FFFFFFFFFFFFFFFFFFFFFFFFFFFFFFFFFFFFFFFFFFFFF
@FS10000125:26:BPA73017-1023:1:1101:1940:1230 1:N:0:3
GCGTCAACTTCGTCGAGTACGCTCAACATGCCAGATCGGAAGAGC
+
FFFFFFFFFFFFFFFFFFFFFFFFFFFFFFFFFFFFFFFFFFFFF
@FS10000125:26:BPA73017-1023:1:1101:2640:1230 1:N:0:3
TTGCTAACTTCGTCGAGTACGCTCAAATCTGGAGATCGGAAGAGC
+
F,F,:FFFFFFFFFFFFFFFFFFFFFF:,FF,FFFFFFFFFFFFF
@FS10000125:26:BPA73017-1023:1:1101:2820:1230 1:N:0:3
GGGACAACTTCGTCGAGTACGCTCAATATTATAGATCGGAAGAGC
+
FFFFFFFFFFFFFFFFFFFFFFFFFFFFFFFFFFFFFFFFFFFFF
@FS10000125:26:BPA73017-1023:1:1101:2920:1230 1:N:0:3
TCGGTAACTTCGTCGAGTACGCTCAACGAATAAGATCGGAAGAGC
+
FFFFFFFFFFFFFFFFFFFFFFFFFFFFFFFFFFFFFFFFFFFFF
@FS10000125:26:BPA73017-1023:1:1101:3590:1230 1:N:0:3
TGACTGGACTTCGTCGAGTACGCTCAATAGTGAAGATCGGAAGAG
+
FFFFFFFFFFFFFFFFFFFFFFFFFFFFFFFFFFFFFFFFFFFFF
@FS10000125:26:BPA73017-1023:1:1101:3680:1230 1:N:0:3
TTGACTGGACTTCGTCGAGTACGCTCAACGATTGAGATCGGAAGA
+
FFFFFFFFFFFFFFFFFFFFFFFFFFFFFFFFFFFFFFFFFFFFF
@FS10000125:26:BPA73017-1023:1:1101:3900:1230 1:N:0:3
AAGTTATATCCTATAACTTCGTCGAGTACGCTCAAATTTGTAGAT
+
FFF:FFFFFFFFFFFFFFFFFFFFFFFFFFFFFFFFFFFFFFFFF
@FS10000125:26:BPA73017-1023:1:1101:4840:1230 1:N:0:3
TCGATAACTTCGTCGAGTACGCTCAAGTGACTAGATCGGAAGAGC
+
FFFFFFFFFFFFFFFFFFFFFFFFFFFFFFFFFFFFFFFFFFFFF
@FS10000125:26:BPA73017-1023:1:1101:5250:1230 1:N:0:3
TTTGATCACCTTCGTCGAGTACGCTCAATATGGTAGATCGGAAGA
+
FFFFFFFFFFFFFFFFFFFFFFFFFFFFFFFFFFFFFFFFFFFFF
@FS10000125:26:BPA73017-1023:1:1101:5860:1230 1:N:0:3
GCGGAAACTTCGTCGAGTACGCTCAAGATTAGAGATCGGAAGAGC
+
FFFFFFFFFFFFFFFFFFFFFFFFFFFFFFFFFFFFFFFFFFFFF
@FS10000125:26:BPA73017-1023:1:1101:6090:1230 1:N:0:3
TTGACTGGACTTCGTCGAGTACGCTCAAAACCGTAGATCGGAAGA
+
FF:FFFFFFF:FFFFFFFFFFFFFFFFFFFFFF:FFFFFFFF:FF
@FS10000125:26:BPA73017-1023:1:1101:6370:1230 1:N:0:3
TTTAAGCAACTTCGTCGAGTACGCTCAACCATAAAGATCGGAAGA
+
FFFFFFFFFFFFFFFFFFFFFFFFFFFFFFFFFFFFFFFFFFFFF
@FS10000125:26:BPA73017-1023:1:1101:6490:1230 1:N:0:3
TTTCAATAACTTCGTCGAGTACGCTCAAACCGGAAGATCGGAAGA
+
F::F,:F,FFF:FFFF,F:FF::FFFF,F,FFF,FFF:FF:FFFF
@FS10000125:26:BPA73017-1023:1:1101:6890:1230 1:N:0:3
CCGTAGAACTTCGTCGAGTACGCTCAAAGTTAAAGATCGGAAGAG
+
F:FFFFFFFFFFFFFFF:FFFFFFFFF:FFFF:FFF::FFF:F:F
@FS10000125:26:BPA73017-1023:1:1101:7500:1230 1:N:0:3
GCGCCAACTTCGTCGAGTACGCTCAAAAAGTGAGATCGGAAGAGC
+
FFFFFFFFFFFFFFFFFFFFFFFFFFFFFFFFFFFFFFFFFFFFF
@FS10000125:26:BPA73017-1023:1:1101:8450:1230 1:N:0:3
TTTTGGTAACTTCGTCGAGTACGCTCAAAGACTAAGATCGGAAGA
+
FFFFFFFFFFFFFFFFFFFFFFFFFFFFFFFFFFFFFFFFFFFFF
@FS10000125:26:BPA73017-1023:1:1101:8660:1230 1:N:0:3
CCGTCGACCTTCGTCGAGTACGCTCAATTATCAAGATCGGAAGAG
+
FFFFFFFFFFFFFFFFFFFFFFFFFFFFFFFFFFFFFFFFFFFFF
@FS10000125:26:BPA73017-1023:1:1101:9290:1230 1:N:0:3
GGGTAAACTTCGTCGAGTACGCTCAAATGGCAAGATCGGAAGAGC
+
:FFFFFFFFFFFFFFFFFFFFFFFFFFFFFFFFFFFFFFFFFFFF
@FS10000125:26:BPA73017-1023:1:1101:9380:1230 1:N:0:3
TTGGCAACTTCGTCGAGTACGCTCAATTCGGTAGATCGGAAGAGC
+
FFFFFFFFFFFFFFFFFFFFFFFFFFFFFFFFFFFFFFFFFFFFF
@FS10000125:26:BPA73017-1023:1:1101:9750:1230 1:N:0:3
CCGTGAACTTCGTCGAGTACGCTCAATACTGAAGATCGGAAGAGC
+
FFFFFFFFFFFFFFFFFFFFFFFFFFFFFFFFFFFFFFFFFFFFF
@FS10000125:26:BPA73017-1023:1:1101:10020:1230 1:N:0:3
TAGTTAACTTCGTCGAGTACGCTCAAGGACATAGATCGGAAGAGC
+
FFFFFFFFFFFFFFFFFFFFFFFFFFFFFFFFFFFFFFFFFFFFF
@FS10000125:26:BPA73017-1023:1:1101:11940:1230 1:N:0:3
GCTTTAACTTCGTCGAGTACGCTCAACATTAGAGATCGGAAGAGC
+
FFFFFFFFFFFFFFFFFFFFFFFFFFFFFFFFFFFFFFFFFFFFF
@FS10000125:26:BPA73017-1023:1:1101:15180:1230 1:N:0:3
TCTCAAGATCTTCGTCGAGTACGCTCAATGAATAAGATCGGAAGA
+
:F:FFFFFFFFFFFFFFFFFFFFFFFFFFFFFFFFFFFFFFFFFF
@FS10000125:26:BPA73017-1023:1:1101:15510:1230 1:N:0:3
TGCAAAACTTCGTCGAGTACGCTCAATGAGATAGATCGGAAGAGC
+
FFFFFFFFFFFFFFFFFFFFFFFFFFFFFFFFFFFFFFFFFFFFF
@FS10000125:26:BPA73017-1023:1:1101:15700:1230 1:N:0:3
TTGATCAACTTCGTCGAGTACGCTCAATTCCTCAGATCGGAAGAG
+
FFFFFFFF::FFFFF:FFFF,:F:F:FF:,F:FFFF:F:FFF:FF
@FS10000125:26:BPA73017-1023:1:1101:1430:1240 1:N:0:3
TCTTCGTCGAGTACGCTCAAGACAAGAGATCGGAAGAGCACACGT
+
FFFFFFFFFFFFFFFFFFFFFFFFFFFFFFFFFFFFFFFFFFFFF
@FS10000125:26:BPA73017-1023:1:1101:1500:1240 1:N:0:3
GAGATAACTTCGTCGAGTACGCTCAAAGCGCTAGATCGGAAGAGC
+
FFFFFFFFFFFFFFFFFFFFFFFFFFFFFFFFFFFFFFFFFFFFF
@FS10000125:26:BPA73017-1023:1:1101:1850:1240 1:N:0:3
TCGCAAACTTCGTCGAGTACGCTCAATCCAAAAGATCGGAAGAGC
+
FFFFFFFFFFFFFFFFFFFFFFFFFFFFFFFFFFFFFFFFFFFFF
@FS10000125:26:BPA73017-1023:1:1101:2060:1240 1:N:0:3
GCCTCAACTTCGTCGAGTACGCTCAAACTCTGAGATCGGAAGAGC
+
FFFFFFFFFFFFFFFFFFFFFFFFFFFFFFFFFFFFFFFFFFFFF
@FS10000125:26:BPA73017-1023:1:1101:3750:1240 1:N:0:3
TCGTTAACTTCGTCGAGTACGCTCAACCTGCAAGATCGGAAGAGC
+
FFFFFFFFFFFFFFFFFFFFFFFFFFFFFFFFFFFFFFFFFFFFF
@FS10000125:26:BPA73017-1023:1:1101:3990:1240 1:N:0:3
ACGCAACTTCGTCGAGTACGCTCAAACTCAAAGATCGGAAGAGCA
+
FFFFFFFFFFFFFFFFFFFFFFFFFFFFFFFFFFFFFFFFFFFFF
@FS10000125:26:BPA73017-1023:1:1101:5180:1240 1:N:0:3
GCGATAACTTCGTCGAGTACGCTCAAAAGTGAAGATCGGAAGAGC
+
FFFFFFFFFFFFFFFFFFFFFFFFFFFFFFFFFFFFFFFFFFFFF
@FS10000125:26:BPA73017-1023:1:1101:5190:1240 1:N:0:3
TCGTGAACTTCGTCGAGTACGCTCAACTGTGTAGATCGGAAGAGC
+
FFFF:FFFFFFFFFFFFFFFFFFFFFFFFFFFFFFFFFFFFFFFF
@FS10000125:26:BPA73017-1023:1:1101:5210:1240 1:N:0:3
TCGTAAACTTCGTCGAGTACGCTCAACTGTGTAGATCGGAAGAGC
+
FFFFF,::F:FF,FF:FFFFFFFF,,FFFFF:FFFF:FFFFFFF:
@FS10000125:26:BPA73017-1023:1:1101:5250:1240 1:N:0:3
TCGGGAACTTCGTCGAGTACGCTCAAACGGCAAGATCGGAAGAGC
+
FFFFFFFFFFFFFFFFFFFFFFFFFFFFFFFFFFFFFFFFFFFFF
@FS10000125:26:BPA73017-1023:1:1101:6740:1240 1:N:0:3
TTGTTAAACTTCGTCGAGTACGCTCAATTGAGGAGATCGGAAGAG
+
FFFFFFFFFFFFFFFFFFFFFFFFFFFFFFFFFFFFFFFFFFFFF
@FS10000125:26:BPA73017-1023:1:1101:7220:1240 1:N:0:3
GCCTGGCTAACTTCGTCGAGTACGCTCAACTCGCAAGATCGGAAG
+
FFFFFFFFFFFFFFFFFFFFFFFFFFFFFFFFFFFFFFFFFFFFF
@FS10000125:26:BPA73017-1023:1:1101:7760:1240 1:N:0:3
TCTTCGTCGAGTACGCTCAAGAAAGTAGATCGGAAGAGCACACGT
+
FFFFF:FF,::FFFF:FFF,F:F:FFFFFFF,,FFFFFFFFFFF:
@FS10000125:26:BPA73017-1023:1:1101:9010:1240 1:N:0:3
TCGCTAACTTCGTCGAGTACGCTCAATTATTCAGATCGGAAGAGC
+
FFFF:FFFFFFFFFFFFFFFFFFFFF,FF::,FFFFFFFFFFFFF
@FS10000125:26:BPA73017-1023:1:1101:10700:1240 1:N:0:3
TTGACTGGACTTCGTCGAGTACGCTCAAAATCTAAGATCGGAAGA
+
FFFFFFFFFFFFFFFFFFFFFFFFFFFFFFFFFFFFFFFFFFFFF
@FS10000125:26:BPA73017-1023:1:1101:11150:1240 1:N:0:3
TGGTAACTTCGTCGAGTACGCTCAAATAATCAGATCGGAAGAGCA
+
FFFFFFFFFFFFFFFFFFFFFFFFFFFFFFFFFFFFFFFFFFFFF
@FS10000125:26:BPA73017-1023:1:1101:11750:1240 1:N:0:3
TCTTGAACTTCGTCGAGTACGCTCAACAAGAAAGATCGGAAGAGC
+
FFFF:FFFFFFFFFFFFFFFFFFFFFFFFFFFFFFFFFFFFFFFF
@FS10000125:26:BPA73017-1023:1:1101:15940:1240 1:N:0:3
TCGCAAACTTCGTCGAGTACGCTCAACTGGCAAGATCGGAAGAGC
+
FFFFFFFFFFFFFFFFFFFFFFFFFFFFFFFFFFFFFFFFFFFFF
@FS10000125:26:BPA73017-1023:1:1101:16030:1240 1:N:0:3
TCGTGAACTTCGTCGAGTACGCTCAAACAAATAGATCGGAAGAGC
+
FF:F:FFFFFFFFFFFFFFFFFF::FFFFF,FFFFF:FFFFFFFF
@FS10000125:26:BPA73017-1023:1:1101:16440:1240 1:N:0:3
TTGGCAACTTCGTCGAGTACGCTCAAGATTTGAGATCGGAAGAGC
+
F:FFFFFFFFFFFFFFFFFFFFFFFFF:FFFFFFFFFFFFFFFFF
@FS10000125:26:BPA73017-1023:1:1101:1250:1250 1:N:0:3
TTGGGATAACTTCGTCGAGTACGCTCAAGACTTAAGATCGGAAGA
+
FFFFFFFFFFFFFFFFFFFFFFFFFFFFFFFFFFFFFFFFFFFFF
@FS10000125:26:BPA73017-1023:1:1101:2050:1250 1:N:0:3
ACTAAACTTCGTCGAGTACGCTCAAACCAGCAGATCGGAAGAGCA
+
FFFFFFFFFFFFFFFFFFFFFFFFFFFFFFFFFFFFFFFFFFFFF
@FS10000125:26:BPA73017-1023:1:1101:2260:1250 1:N:0:3
TCGATAACTTCGTCGAGTACGCTCAACCATTGAGATCGGAAGAGC
+
FFFFFFFFFFFFFFFFFFFFFFFFFFFFFFFFFFFFFFFFFFFFF
@FS10000125:26:BPA73017-1023:1:1101:2330:1250 1:N:0:3
TTGACTGGACTTCGTCGAGTACGCTCAAGATAGAAGATCGGAAGA
+
FFFFFFFFFFFFFFFFFFFFFFFFFFFFFFFFFFFFFFFFFFFFF
@FS10000125:26:BPA73017-1023:1:1101:2870:1250 1:N:0:3
ACGGTAGCAACTTCGTCGAGTACGCTCAATGTCGTAGATCGGAAG
+
FF:FFF,F,:FFFF:::FFF::FFF:F,FF,FF:FF:,:::FFFF
@FS10000125:26:BPA73017-1023:1:1101:3300:1250 1:N:0:3
GCGACAACTTCGTCGAGTACGCTCAAAAAAGGAGATCGGAAGAGC
+
FFFFFFFFFFFFFFFFFFFFFFFFFFFFFFFFFFFFFFFFFFFFF
@FS10000125:26:BPA73017-1023:1:1101:3690:1250 1:N:0:3
TCGCTAACTTCGTCGAGTACGCTCAAGGAGAAAGATCGGAAGAGC
+
FFFFFFFFFFFFFFFFFFFFFFFFFFFFFFFFFFFFFFFFFFFFF
@FS10000125:26:BPA73017-1023:1:1101:3860:1250 1:N:0:3
TCAACAACTTCGTCGAGTACGCTCAAAAAATAAGATCGGAAGAGC
+
FFFFFFFFFFFFFFFFFFFFFFFFFFFFFFFFFFFFFFFFFFFFF
@FS10000125:26:BPA73017-1023:1:1101:4350:1250 1:N:0:3
GCGCAACTTCGTCGAGTACGCTCAAAACTGTAGATCGGAAGAGCA
+
FFFFFFFFFFFFFFFFFFFFFFFFFFFFFFFFFFFFFFFFFFFFF
@FS10000125:26:BPA73017-1023:1:1101:5870:1250 1:N:0:3
GGTGCAACTTCGTCGAGTACGCTCAATCCTAAAGATCGGAAGAGC
+
FFFFFFFFFFFFFFFFFFFFFFFFFFFFFFFFFFFFFFFFFFFFF
@FS10000125:26:BPA73017-1023:1:1101:6210:1250 1:N:0:3
TCGGCAACTTCGTCGAGTACGCTCAAGTAGAAAGATCGGAAGAGC
+
FFFFFFFFFFFFFFFFFFFFFFFFFFFFFFFFFFFFFFFFFFFFF
@FS10000125:26:BPA73017-1023:1:1101:6390:1250 1:N:0:3
CCGACGACACTTCGTCGAGTACGCTCAATATTCGAGATCGGAAGA
+
FFFFFFFFFFFFFFFFFFFFFFFFFFFFFFFFFFFFFFFFFFFFF
@FS10000125:26:BPA73017-1023:1:1101:6450:1250 1:N:0:3
GCGGTAACTTCGTCGAGTACGCTCAATTGGCCAGATCGGAAGAGC
+
FFFFFFFFFFFFFFFFFFFFFFFFFFFFFFFFFFFFFFFFFFFFF
@FS10000125:26:BPA73017-1023:1:1101:7460:1250 1:N:0:3
TAGGAACTTCGTCGAGTACGCTCAATTAGCCAGATCGGAAGAGCA
+
FFFFFFFFFFFFFFFFFFFFFFFFFFFFFFFFFFFFFFFFFFFFF
@FS10000125:26:BPA73017-1023:1:1101:7780:1250 1:N:0:3
TTGTTAACTTCGTCGAGTACGCTCAACAGTAAAGATCGGAAGAGC
+
FFFFFFFFFFFFFFFFFFFFFFFFFFFFFFFFFFFFFFFFFFFFF
@FS10000125:26:BPA73017-1023:1:1101:7890:1250 1:N:0:3
GGGTTACCTTCGTCGAGTACGCTCAAAGGTCTAGATCGGAAGAGC
+
FFFFFFFFFFFFFFFFFFFFFFFFFFFFFFFFFFFFFFFFFFFFF
@FS10000125:26:BPA73017-1023:1:1101:7910:1250 1:N:0:3
GCGGAACTTCGTCGAGTACGCTCAATAGTTCAGATCGGAAGAGCA
+
:FFFFFFFFFFFFFFFFFFFFFFFF:FFFFFFFFFFFFFFFFFFF
@FS10000125:26:BPA73017-1023:1:1101:7960:1250 1:N:0:3
GACTTAACTTCGTCGAGTACGCTCAAAATGGAAAGATCGGAAGAG
+
,FF:FFFF:FFFFFF:FFFFFFFFF,FFFFFFFF:FFFFFFFFFF
@FS10000125:26:BPA73017-1023:1:1101:8340:1250 1:N:0:3
TAGCTCTTCGTCGAGTACGCTCAAAATTTTAGATCGGAAGAGCAC
+
FFFFFFFFFFFFFFFFFFFFFFFFFFFFFFFFFFFFFFFFFFFFF
@FS10000125:26:BPA73017-1023:1:1101:8360:1250 1:N:0:3
TTGGTAACTTCGTCGAGTACGCTCAATGCAGGAGATCGGAAGAGC
+
FFFFFFFFFFFFFFFFFFFFFFFFFFFFFFFFFFFFFFFFFFFFF
@FS10000125:26:BPA73017-1023:1:1101:8710:1250 1:N:0:3
TTCCCCCGATAACTTCGTCGAGTACGCTCAAAATTTAAGATCGGA
+
FFFFFFFFFFFFFFFFFFFFFFFFFFFFFFFFFFFFFFFFFFFFF
@FS10000125:26:BPA73017-1023:1:1101:8750:1250 1:N:0:3
CCTTGATCAACTTCGTCGAGTACGCTCAAAGTTTGAGATCGGAAG
+
FFFFFFFFFFFFFFFFFFFFFFFFFFFFFFFFFFFFFFFFFFFFF
@FS10000125:26:BPA73017-1023:1:1101:9300:1250 1:N:0:3
TCGTTAACTTCGTCGAGTACGCTCAACAATTGAGATCGGAAGAGC
+
FFFFFFFFFFFFFFFFFFFFFFFFFFFFFFFFFFFFFFFFFFFFF
@FS10000125:26:BPA73017-1023:1:1101:9680:1250 1:N:0:3
CCGGTAACTTCGTCGAGTACGCTCAATGGGGGAGATCGGAAGAGC
+
FFFFFFFFFFFFFFFFFFFFFFFFFFFFFFFFFFFFFFFFFFFFF
@FS10000125:26:BPA73017-1023:1:1101:10060:1250 1:N:0:3
TCGATGACCTCTTCGTCGAGTACGCTCAAGGTAGGAGATCGGAAG
+
FFFFFFFFFFFFFFFFFFFFFFFFFFFFFFFFFFFFFFFFFFFFF
@FS10000125:26:BPA73017-1023:1:1101:10320:1250 1:N:0:3
TTTGATGAACTTCGTCGAGTACGCTCAAATCCCAAGATCGGAAGA
+
FFFFFFFFFFFFFFFFFFFFFFFFFFFFFFFFFFFFFFFFFFFFF
@FS10000125:26:BPA73017-1023:1:1101:10440:1250 1:N:0:3
TCGTCAACTTCGTCGAGTACGCTCAAAAGTGGAGATCGGAAGAGC
+
FFFFFFFFFFFFFFFFFFFFFFFFFFFFFFFFFFFFFFFFFFFFF
@FS10000125:26:BPA73017-1023:1:1101:10690:1250 1:N:0:3
ACGCAAACTTCGTCGAGTACGCTCAAAAGGGTAGATCGGAAGAGC
+
FFFFFF,FFFFFFFF:FFFFFFFFF,FFF:,FFFFFFF:FFFFF:
@FS10000125:26:BPA73017-1023:1:1101:11190:1250 1:N:0:3
TCGGTAACTTCGTCGAGTACGCTCAATTAGAAAGATCGGAAGAGC
+
FFFFFFFFFFFFFFFFFFFFFFFFFFFFFFFFFFFFFFFFFFFFF
@FS10000125:26:BPA73017-1023:1:1101:12750:1250 1:N:0:3
TGACTGGACTTTCGTCGAGTACGCTCAACTCGAAAGATCGGAAGA
+
FFFFFFFFFFFFFFFFFFFFFFFFFFFFFFFFFFFFFFFFFFFFF
@FS10000125:26:BPA73017-1023:1:1101:12760:1250 1:N:0:3
GCGTAAACTTCGTCGAGTACGCTCAAGATAAAAGATCGGAAGAGC
+
FFFFFFFFFFFFFFFFFFFFFFFFFFFFFFFFFFFFFFFFFFFFF
@FS10000125:26:BPA73017-1023:1:1101:13020:1250 1:N:0:3
TGGCACAACTTCGTCGAGTACGCTCAACTAATTAGATCGGAAGAG
+
FFFFFFFFFFFFFFFFFFFFFFFFFFFFFFFFFFFFFFFFFFFFF
@FS10000125:26:BPA73017-1023:1:1101:13340:1250 1:N:0:3
CCGTGAACTTCGTCGAGTACGCTCAAAAAATAAGATCGGAAGAGC
+
FFF::FFFFFFFFFFFFFFFFFFFFFFFFFFF:FFFFFFFFFFFF
@FS10000125:26:BPA73017-1023:1:1101:13920:1250 1:N:0:3
TTTGGAACTTCGTCGAGTACGCTCAATTGATGAGATCGGAAGAGC
+
FFFFFFFFFFFFFFFFFFFFFFFFFFFFFFFFFFFFFFFFFFFFF
@FS10000125:26:BPA73017-1023:1:1101:14680:1250 1:N:0:3
ATGCTAACTTCGTCGAGTACGCTCAACCTCCCAGATCGGAAGAGC
+
F,FFFFFFF:F:FF:,FFFF:FFF,,F:F::F,:FF:F:FFFFF:
@FS10000125:26:BPA73017-1023:1:1101:15100:1250 1:N:0:3
GAGCTAACTTCGTCGAGTACGCTCAATGCATCAGATCGGAAGAGC
+
,F:FFFFFFFFFFFFFFFFFFFFFFFFFFFFFFFFFFFFFFFFFF
@FS10000125:26:BPA73017-1023:1:1101:15630:1250 1:N:0:3
TAGTAATCTTCGTCGAGTACGCTCAAAGATAGAGATCGGAAGAGC
+
FFFFFFFFFFFFFFFFFFFFFFFFFFFFFFFFFFFFFFFFFFFFF
@FS10000125:26:BPA73017-1023:1:1101:16440:1250 1:N:0:3
TTGCCCTCAACTTCGTCGAGTACGCTCAAACAGATAGATCGGAAG
+
F,F:F:,FF,FFFF:FFFFFF:FFFFFF::FFF:FFF:FFFFFF,
@FS10000125:26:BPA73017-1023:1:1101:1170:1260 1:N:0:3
GCGAAAGCTTCGTCGAGTACGCTCAAATCGGCAGATCGGAAGAGC
+
FFFFFFFFFFFFFFFFFFFFFFFFFFFFFFFFFFFFFFFFFFFFF
@FS10000125:26:BPA73017-1023:1:1101:1340:1260 1:N:0:3
TTGCAAACTTCGTCGAGTACGCTCAATGACTAAGATCGGAAGAGC
+
FFFFFFFFFFFFFFFFFFFFFFFFFFFFFFFFFFFFFFFFFFFFF
@FS10000125:26:BPA73017-1023:1:1101:1510:1260 1:N:0:3
TTGAACTTCGTCGAGTACGCTCAAGATAGTAGATCGGAAGAGCAC
+
FFFFFFFFFFFFFFFFFFFFFFFFFFFFFFFFFFFFFFFFFFFFF
@FS10000125:26:BPA73017-1023:1:1101:1690:1260 1:N:0:3
TCGGCAACTTCGTCGAGTACGCTCAACTGTTCAGATCGGAAGAGC
+
FFFFFFFFFFFFFFFFFFFFFFFFFFFFFFFFFFFFFFFFFFFFF
@FS10000125:26:BPA73017-1023:1:1101:2520:1260 1:N:0:3
CCGGCAACTTCGTCGAGTACGCTCAATATTCTAGATCGGAAGAGC
+
FFFFFF:FFFFFFFFFFFFFFF:FF,FFFFFFFFFF:FFF,FFF,
@FS10000125:26:BPA73017-1023:1:1101:5000:1260 1:N:0:3
TCGCTAACTTCGTCGAGTACGCTCAAATACATAGATCGGAAGAGC
+
FFFFFFFFFFFFFFFFFFFFFFFFFFFFFFFFFFFFFFFFFFFFF
@FS10000125:26:BPA73017-1023:1:1101:5090:1260 1:N:0:3
CCGGAAACTTCGTCGAGTACGCTCAACTCCATAGATCGGAAGAGC
+
FFFFFFFFFFFFFFFFFFFFFFFFFFFFFFFFFFFFFFFFFFFFF
@FS10000125:26:BPA73017-1023:1:1101:5280:1260 1:N:0:3
TTGAACTTCGTCGAGTACGCTCAAACTAACAGATCGGAAGAGCAC
+
FFFFFFFFFFFFFFFFFFFFFFFFFFFFFFFFFFFFFFFFFFFFF
@FS10000125:26:BPA73017-1023:1:1101:6090:1260 1:N:0:3
AAGCAACTTCGTCGAGTACGCTCAATGTCTTAGATCGGAAGAGCA
+
FFFFFFFFFFFFFFFFFFFFFFFFFFFFFFFFFFFFFFFFFFFFF
@FS10000125:26:BPA73017-1023:1:1101:6190:1260 1:N:0:3
TTGTTAACTTCGTCGAGTACGCTCAATCTGGAAGATCGGAAGAGC
+
FFFFFFFFFFFFFFFFFFFFFFFFFFFFFFFFFFFFFFFFFFFFF
@FS10000125:26:BPA73017-1023:1:1101:6560:1260 1:N:0:3
TTGACTAACTTCGTCGAGTACGCTCAATTCATTAGATCGGAAGAG
+
FFFFFFFFFFFFFFFFFFFFFFFFFFFFFFFFFFFFFFFFFFFFF
@FS10000125:26:BPA73017-1023:1:1101:6810:1260 1:N:0:3
TTGCTAACTTCGTCGAGTACGCTCAGTGTTTAGATCGGAAGAGCA
+
FFFFFFFFFFFFFFFFFFFFFFFFFFFFFFFFFFFFFFFFFFFFF
@FS10000125:26:BPA73017-1023:1:1101:7180:1260 1:N:0:3
CCGTCAACTTCGTCGAGTACGCTCAAATTGTAAGATCGGAAGAGC
+
FFFFFFFFFFFFFFFFFFFFFFFFFFFFFFFFFFFFFFFFFFFFF
@FS10000125:26:BPA73017-1023:1:1101:7290:1260 1:N:0:3
GCGTAAACTTCGTCGAGTACGCTCAAAACGTTAGATCGGAAGAGC
+
FFFFFFFFFFFFFFFFFFFFFFFFFFFFFFFFFFFFFFFFFFFFF
@FS10000125:26:BPA73017-1023:1:1101:8560:1260 1:N:0:3
TTGCCAACTTCGTCGAGTACGCTCAATAGTGGAGATCGGAAGAGC
+
FFFFFFFFFFFFFFFFFFFFFFFFFFFFFFFFFFFFFFFFFFFFF
@FS10000125:26:BPA73017-1023:1:1101:9060:1260 1:N:0:3
TGGCAAACTTCGTCGAGTACGCTCAAAGTTAAAGATCGGAAGAGC
+
FFFFFFFFFFFFFFFFFFFFFFFFFFFFFFFFFFFFFFFFFFFFF
@FS10000125:26:BPA73017-1023:1:1101:9840:1260 1:N:0:3
GGGCATAACTTCGTCGAGTACGCTCAAGGAGTAAGATCGGAAGAG
+
FFFFFFFFFFFFFFFFFFFFFFFFFFFFFFFFFFFFFFFFFFFFF
@FS10000125:26:BPA73017-1023:1:1101:11370:1260 1:N:0:3
GCGTAAACTTCGTCGAGTACGCTCAAATTGTGAGATCGGAAGAGC
+
FFFFFFFFFFFFFFFFFFFFFFFFFFFFFFFFFFFFFFFFFFFFF
@FS10000125:26:BPA73017-1023:1:1101:11380:1260 1:N:0:3
CCGAGAAAACTTCGTCGAGTACGCTCAAATATGAAAGATCGGAAG
+
FFFFFFFFFFFFFFFFFFFFFFFFFFFFFFFFFFFFFFFFFFFFF
@FS10000125:26:BPA73017-1023:1:1101:11750:1260 1:N:0:3
TCGCAATCTTCGTCGAGTACGCTCAAAAAGAAAGATCGGAAGAGC
+
FFFFFFFFFFFFFFFFFFFFFFFFFFFFFFFFFFFFFFFFFFFFF
@FS10000125:26:BPA73017-1023:1:1101:13240:1260 1:N:0:3
CCGACAACTTCGTCGAGTACGCTCAACGAAATAGATCGGAAGAGC
+
FFFFFF,:FFFFFFF::F:FFFF:FFF:FF,FF::FFFFFFFFFF
@FS10000125:26:BPA73017-1023:1:1101:13650:1260 1:N:0:3
GGCATAACTTCGTCGAGTACGCTCAAGTATTCAGATCGGAAGAGC
+
FFFFFFFFFFFFFFFFFFFFFFFFFFFFFFFFFFFFFFFFFFFFF
@FS10000125:26:BPA73017-1023:1:1101:13690:1260 1:N:0:3
TTGACTGGACTTCGTCGAGTACGCTCAAAAATAAAGATCGGAAGA
+
:FFFFFFFFFFFFFFFFFFFFFFFFFFFFFFFFFFFFFFFFFFFF
@FS10000125:26:BPA73017-1023:1:1101:14310:1260 1:N:0:3
ACGCAACTTCGTCGAGTACGCTCAAAAAAAAAGATCGGAAGAGCA
+
FFFFFFFFFFFFFFFFFFFFFFFFFFFFFFFFFFFFFFFFFFFFF
@FS10000125:26:BPA73017-1023:1:1101:14320:1260 1:N:0:3
TTGGTAACTTCGTCGAGTACGCTCAACAGGTCAGATCGGAAGAGC
+
FFFFFFFFFFFFFFFFFFFFFFFFFFFFFFFFFFFFFFFFFFFFF
@FS10000125:26:BPA73017-1023:1:1101:14460:1260 1:N:0:3
GCGGGAACTTCGTCGAGTACGCTCAAGTACAGAGATCGGAAGAGC
+
FFFFFFFFFFFFFFFFFFFFFFFFFFFFFFFFFFFFFFFFFFFFF
@FS10000125:26:BPA73017-1023:1:1101:15030:1260 1:N:0:3
GACCGGAAGAGCACACGTCTGAACTCCAGTCACGTCCTAAGATCT
+
:FFFFFFFFFFFFFFFFFFFFFFFFFFFFFFFFFFFFFFFFFFF,
@FS10000125:26:BPA73017-1023:1:1101:15090:1260 1:N:0:3
ACGAATCTTCGTCGAGTACGCTCAAGGTACGAGATCGGAAGAGCA
+
FFFFFFFFFFFFFFFFFFFFFFFFFFFFFFFFFFFFFFFFFFFFF
@FS10000125:26:BPA73017-1023:1:1101:15150:1260 1:N:0:3
TTGTTAACTTCGTCGAGTACGCTCAAGGTATAAGGTCGGAAGAGC
+
FFFFFFFFFFFFFFFFFFFFFFFFFFFFFFFFFFFFFFFFFFFFF
@FS10000125:26:BPA73017-1023:1:1101:15250:1260 1:N:0:3
TCGTCAACTTCGTCGAGTACGCTCAAAAAAGAAGATCGGAAGAGC
+
FFFFFFFFFFFFFFFFFFFFFFFFFFFFFFFFFFFFFFFFFFFFF
@FS10000125:26:BPA73017-1023:1:1101:15820:1260 1:N:0:3
TCTTCGTCGAGTACGCTCAATGTGCAAGATCGGAAGAGCACACGT
+
,FFFFFFFFFFFFFFFFFFFFFFFFFFFFFFFFFFFFFFFFFFFF
@FS10000125:26:BPA73017-1023:1:1101:16080:1260 1:N:0:3
TCGGGAACTTCGTCGAGTACGCTCAAGGAGTCAGATCGGAAGAGC
+
FFFFFFFFFFFFFFFFFFFFFFFFFFFFFFFFFFFFFFFFFFFFF
@FS10000125:26:BPA73017-1023:1:1101:16390:1260 1:N:0:3
TCTTCGTCGAGTACGCTCAATAATAAGATCGGAAGAGCACACGTC
+
FFFFFFFFFFFFFFFFFFFFFFFFFFFFFFFFFFFFFFFFFFFFF
@FS10000125:26:BPA73017-1023:1:1101:16490:1260 1:N:0:3
GTGCAAACTTCGTCGAGTACGCTCAAAAAAGGAGATCGGAAGAGC
+
FFFFFFFFFFFFFFFFFFFFFFFFFFFFFFFFFFFFFFFFFFFFF
@FS10000125:26:BPA73017-1023:1:1101:1910:1270 1:N:0:3
TCGCAACTTCGTCGAGTACGCTCAAAGGTTCAGATCGGAAGAGCA
+
FFFFFFFFFFFFFFFFFFFFFFFFFFFFFFFFFFFFFFFFFFFFF
@FS10000125:26:BPA73017-1023:1:1101:2690:1270 1:N:0:3
CCGTAACTTCGTCGAGTACGCTCAAGAACCCAGATCGGAAGAGCA
+
FFFFFFFFFFFFFFFFFFFFFFFFFFFFFFFFFFFFFFFFFFFFF
@FS10000125:26:BPA73017-1023:1:1101:2940:1270 1:N:0:3
CCGTGAACTTCGTCGAGTACGCTCAAAATATGAGATCGGAAGAGC
+
FFFFFFFFFFFFFFFFFFFFFFFFFFFFFFFFFFFFFFFFFFFFF
@FS10000125:26:BPA73017-1023:1:1101:3220:1270 1:N:0:3
GCGTTAACTTCGTCGAGTACGCTCAACATTCCAGATCGGAAGAGC
+
FFFFFFFFFFFFFFFFFFFFFFFFFFFFFFFFFFFFFFFFFFFFF
@FS10000125:26:BPA73017-1023:1:1101:3250:1270 1:N:0:3
GGGGGAACTTCGTCGAGTACGCTCAAGGGGGGAGATCGGAAGAGC
+
,FFFFFFFF:FFFFF:FFFFFFFFF:FFFFFFFFFFFFFFFFFFF
@FS10000125:26:BPA73017-1023:1:1101:3540:1270 1:N:0:3
TGTATGATCTTCGTCGAGTACGCTCAAATCAGAAGATCGGAAGAG
+
FFFFFFFFFFFFFFFFFFFFFFFFFFFFFFFFFFFFFFFFFFFFF
@FS10000125:26:BPA73017-1023:1:1101:4260:1270 1:N:0:3
TTGACTGGAGTTCAGACTCAATGTAACAGATCGGAAGAGCACACG
+
FFFFFFFFFFFFFFFFFFFFFFFFFFFFFFFFFFFFFFFFFFFFF
@FS10000125:26:BPA73017-1023:1:1101:4740:1270 1:N:0:3
TTGCAAAACCTTCGTCGAGTACGCTCAAAGTCACAGATCGGAAGA
+
FFFFFFFFFFFFFFFFFFFFFFFFFFFFFFFFFFFFFFFFFFFFF
@FS10000125:26:BPA73017-1023:1:1101:4750:1270 1:N:0:3
CCGTTAACTTCGTCGAGTACGCTCAAGACAGCAGATCGGAAGAGC
+
FFFFFFFFFFFFFFFFFFFFFFFFFFFFFFFFFFFFFFFFFFFFF
@FS10000125:26:BPA73017-1023:1:1101:6750:1270 1:N:0:3
GGGCCAACTTCGTCGAGTACGCTCAATGGACAAGATCGGAAGAGC
+
FFFFFFFFFFFFFFFFFFFFFFFFFFFFFFFFFFFFFFFFFFFFF
@FS10000125:26:BPA73017-1023:1:1101:6790:1270 1:N:0:3
GCGTTAACTTCGTCGAGTACGCTCAAAAAATAAGATCGGAAGAGC
+
FFFFFFFFFFFFFFFFFFFFFFFFFFFFFFFFFFFFFFFFFFFFF
@FS10000125:26:BPA73017-1023:1:1101:6820:1270 1:N:0:3
TTGACTGGACTTCGTCGAGTACGCTCAAGGTATTAGATCGGAAGA
+
FFFFFFFFFFFFFFFFFFFFFFFFFFFFFFFFFFFFFFFFFFFFF
@FS10000125:26:BPA73017-1023:1:1101:7510:1270 1:N:0:3
GGGCTAACTTCGTCGAGTACGCTCAAAAACAGAGATCGGAAGAGC
+
,:FFFFFFFFF:FFF::FFF::FF,,,FFF:FFF:FF:F,FFF:F
@FS10000125:26:BPA73017-1023:1:1101:7970:1270 1:N:0:3
TCGCTAACTTCGTCGAGTACGCTCAATAAGAGAGATCGGAAGAGC
+
FFFFFFFFFFFFFFFFFFFFFFFFFFFFFFFFFFFFFFFFFFFFF
@FS10000125:26:BPA73017-1023:1:1101:7990:1270 1:N:0:3
GCGGAACTTCGTCGAGTACGCTCAATAGTTCAGATCGGAAGAGCA
+
FFFFFFFFFFFFFFFFFFFFFFFFF:FFFFFFFFFFFFFFFFFFF
@FS10000125:26:BPA73017-1023:1:1101:8070:1270 1:N:0:3
TTGACATAACTTCGTCGAGTACGCTCAAATCCAAAGATCGGAAGA
+
FFFFFFFFFFFFFFFFFFFFFFFFFFFFFFFFFFFFFFFFFFFFF
@FS10000125:26:BPA73017-1023:1:1101:8400:1270 1:N:0:3
GCGGCAACTTCGTCGAGTACGCTCAAACGTATAGATCGGAAGAGC
+
FFFFFFFFFFFFFFFFFFFFFFFFFFFFFFFFFFFFFFFFFFFFF
@FS10000125:26:BPA73017-1023:1:1101:10930:1270 1:N:0:3
GCGTGAACTTCGTCGAGTACGCTCAAGGAACAAGATCGGAAGAGC
+
FFFFFFFFFFFFFFFFFFFFFFFFFFFFFFFFFFFFFFFFFFFFF
@FS10000125:26:BPA73017-1023:1:1101:12010:1270 1:N:0:3
CTTCGTCGAGTACGCTCAACTACAAAGATCGGAAGAGCACACGTC
+
FFFFFFFFFFFFFFFFFFFFFFFFFFFFFFFFFFFFFFFFFFFFF
@FS10000125:26:BPA73017-1023:1:1101:12250:1270 1:N:0:3
GCGCTAACTTCGTCGAGTACGCTCAATTATATAGATCGGAAGAGC
+
FFFFFFFFFFFFFFFFFFFFFFFFFFFFFFFFFFFFFFFFFFFFF
@FS10000125:26:BPA73017-1023:1:1101:12550:1270 1:N:0:3
TTGCAGAACTTCGTCGAGTACGCTCAACGGATGAGATCGGAAGAG
+
FFFFFFFFFFFFFFFFFFFFFFFFFFFFFFFFFFFFFFFFFFFFF
@FS10000125:26:BPA73017-1023:1:1101:12800:1270 1:N:0:3
GCGGCAACTTCGTCGAGTACGCTCAATGTCCGAGATCGGAAGAGC
+
FFFFFFFFFFFFFFFFFFFFFFFFFFFFFFFFFFFFFFFFFFFFF
@FS10000125:26:BPA73017-1023:1:1101:13790:1270 1:N:0:3
TTGAACTTCGTCGAGTACGCTCAAATTATAAGATCGGAAGAGCAC
+
FFFFFFFFFFFFFFFFFFFFFFFFFFFFFFFFFFFFFFFFFFFFF
@FS10000125:26:BPA73017-1023:1:1101:14140:1270 1:N:0:3
GGGGAAACTTCGTCGAGTACGCTCAAATGACTAGATCGGAAGAGC
+
FFFFFFFFFFFFFFFFFFFFFFFFFFFFFFFFFFFFFFFFFFFFF
@FS10000125:26:BPA73017-1023:1:1101:14440:1270 1:N:0:3
GCGGTAACTTCGTCGAGTACGCTCAAATGCCTAGATCGGAAGAGC
+
FFFFFFFFFFFFFFFFFFFFFFFFFFFFFFFFFFFFFFFFFFFFF
@FS10000125:26:BPA73017-1023:1:1101:15750:1270 1:N:0:3
TTGACTGGACTTCGTCGAGTACGCTCAATCCAATAGATCGGAAGA
+
FFFFFFFFFFFFFFFFFFFFFFFFFFFFFFFFFFFFFFFFFFFFF
@FS10000125:26:BPA73017-1023:1:1101:16000:1270 1:N:0:3
TCGCTAACTTCGTCGAGTACGCTCAAGTGTGAAGATCGGAAGAGC
+
FFFFFFFFFFFFFFFFFFFFFFFFFFFFFFFFFFFFFFFFFFFFF
@FS10000125:26:BPA73017-1023:1:1101:1530:1280 1:N:0:3
GAGCTAACTTCGTCGAGTACGCTCAATCAACTAGATCGGAAGAGC
+
FFFFFFFFFFFFFFFFFFFFFFFFFFFFFFFFFFFFFFFFFFFFF
@FS10000125:26:BPA73017-1023:1:1101:2220:1280 1:N:0:3
TTGTAGCTTCGTCGAGTACGCTCAAAAATTTAGATCGGAAGAGCA
+
FFFFFFFFFFFFFFFFFFFFFFFFFFFFFFFFFFFFFFFFFFFFF
@FS10000125:26:BPA73017-1023:1:1101:2230:1280 1:N:0:3
TCGGTAACTTCGTCGAGTACGCTCAATTTACCAGATCGGAAGAGC
+
FFFFFFFFFFFFFFFFFFFFFFFFFFFFFFFFFFFFFFFFFFFFF
@FS10000125:26:BPA73017-1023:1:1101:2240:1280 1:N:0:3
TCGGTAACTTCGTCGAGTACGCTCAATTTACCAGATCGGAAGAGC
+
FFFFFFFFFFFFFFFFFFFFFFFFFFFFFFFFFFFFFFFFFFFFF
@FS10000125:26:BPA73017-1023:1:1101:4050:1280 1:N:0:3
TTCCATGACCTTCGTCGAGTACGCTCAAAGTTATAGATCGGAAGA
+
FFFFFFFFFFFFFFFFFFFFFFFFFFFFFFFFFFFFFFFFFFFFF
@FS10000125:26:BPA73017-1023:1:1101:4550:1280 1:N:0:3
TTGACTGGACTTCGTCGAGTACGCTCAACCTGATAGATCGGAAGA
+
FFFFFFFFFFFFFFFFFFFFFFFFFFFFFFFFFFFFFFFFFFFFF
@FS10000125:26:BPA73017-1023:1:1101:5030:1280 1:N:0:3
TCTTCGGAACTTCGTCGAGTACGCTCAAAAGGAAAGATCGGAAGA
+
FFF,:FF,FFFF::FF:F,FFF:FFF:FFFFFFFFFFFFFF:,:F
@FS10000125:26:BPA73017-1023:1:1101:6240:1280 1:N:0:3
TTTTTTAACTTCGTCGAGTACGCTCAAAATTTGAGATCGGAAGAG
+
FFFFFFFFFFFFFFFFFFFFFFFFFFFFFFFFFFFFFFFFFFFFF
@FS10000125:26:BPA73017-1023:1:1101:7150:1280 1:N:0:3
TGACTGGACTTCGTCGAGTACGCTCAACTAACTAGATCGGAAGAG
+
FFFFFFFFFFFFFFFFFFFFFFFFFFFFFFFFFFFFFFFFFFFFF
@FS10000125:26:BPA73017-1023:1:1101:7540:1280 1:N:0:3
CCTCCAACTTCGTCGAGTACGCTCAATTTTTAAGATCGGAAGAGC
+
FFFFFFFFFFFFFFFFFFFFFFFFFFFFFFFFFFFFFFFFFFFFF
@FS10000125:26:BPA73017-1023:1:1101:8230:1280 1:N:0:3
GTGGGGGAACTTCGTCGAGTACGCTCAATGAACAAGATCGGAAGA
+
FFFFFFFFFFFFFFFFFFFFFFFFFFFFFFFFFFFFFFFFFFFFF
@FS10000125:26:BPA73017-1023:1:1101:9060:1280 1:N:0:3
TTATAAACTTCGTCGAGTACGCTCAAATAATAAGATCGGAAGAGC
+
FFFFFFFFFFFFFFFFFFFFFFFFFFFFFFFFFFFFFFFFFFFFF
@FS10000125:26:BPA73017-1023:1:1101:9380:1280 1:N:0:3
GTGTTAACTTCGTCGAGTACGCTCAAAAGTTCAGATCGGAAGAGC
+
FFFFFFFFFFFFFFFFFFFFFFFFFFFFFFFFFFFFFFFFFFFFF
@FS10000125:26:BPA73017-1023:1:1101:10990:1280 1:N:0:3
TTGTCAACTTCGTCGAGTACGCTCAATGGTATAGATCGGAAGAGC
+
FFFFFFFFFFFFFFFFFFFFFFFFFFFFFFFFFFFFFFFFFFFFF
@FS10000125:26:BPA73017-1023:1:1101:11930:1280 1:N:0:3
GCGGAAACTTCGTCGAGTACGCTCAACCATGGAGATCGGAAGAGC
+
FFFFFFFFFFFFFFFFFFFFFFFFFFFFFFFFFFFFFFFFFFFFF
@FS10000125:26:BPA73017-1023:1:1101:12780:1280 1:N:0:3
GCGGTAACTTCGTCGAGTACGCTCAAGGTGTAAGATCGGAAGAGC
+
FFFFFFFFFFFFFFFFFFFFFFFFFFFFFFFFFFFFFFFFFFFFF
@FS10000125:26:BPA73017-1023:1:1101:12970:1280 1:N:0:3
TCGGAACTTCGTCGAGTACGCTCAACCTTTGAGATCGGAAGAGCA
+
FFFFFFFFFFFFFFFFFFFFFFFFFFFFFFFFFFFFFFFFFFFFF
@FS10000125:26:BPA73017-1023:1:1101:13260:1280 1:N:0:3
TTGCCAACTTCGTCGAGTACGCTCAAAGATTAAGATCGGAAGAGC
+
FFFFFFFFFFFFFFFFFFFFFFFFFFFFFFFFFFFFFFFFFFFFF
@FS10000125:26:BPA73017-1023:1:1101:13700:1280 1:N:0:3
TTGAGAACTTCGTCGAGTACGCTCAAGCCAGTAGATCGGAAGAGC
+
FFFFFFFFFFFFFFFFFFFFFFFFFFFFFFFFFFFFFFFFFFFFF
@FS10000125:26:BPA73017-1023:1:1101:14690:1280 1:N:0:3
TGGCAAACTTCGTCGAGTACGCTCAAGCGAAAAGATCGGAAGAGC
+
:,FFFFFFFFFFFFFFFFFFFFFFFFFFFFFFFFFFFFFFFFFFF
@FS10000125:26:BPA73017-1023:1:1101:14890:1280 1:N:0:3
GGGACAACTTCGTCGAGTACGCTCAAACAGTTAGATCGGAAGAGC
+
FFFFFFFFFFFFFFFFFFFFFFFFFFFFFFFFFFFFFFFFFFFFF
@FS10000125:26:BPA73017-1023:1:1101:15010:1280 1:N:0:3
TCGCAACTTCGTCGAGTACGCTCAAGTTTGCAGATCGGAAGAGCA
+
FFFF::F:FF:FFFF:FFFF,:F,:,:::,FFFFFF::,:FFFFF
@FS10000125:26:BPA73017-1023:1:1101:15400:1280 1:N:0:3
TCGCCAACCTCGTCGAGTACGCTCAAGTGTGTAGATCGGAAGAGC
+
FFFFFFFFFFFFFFFFFFFFFFFFFFFFFFFFFFFFFFFFFFFFF
@FS10000125:26:BPA73017-1023:1:1101:16360:1280 1:N:0:3
CCGTAAACTTCGTCGAGTACGCTCAAATCATGAGATCGGAAGAGC
+
FFFFFFFFFFFFFFFFFFFFFFFFFFFFFFFFFFFFFFFFFFFFF
@FS10000125:26:BPA73017-1023:1:1101:1250:1290 1:N:0:3
TTGGCTAACTTCGTCGAGTACGCTCAATTATCGAGATCGGAAGAG
+
FFFFFFFFFFFFFFFFFFFFFFFFFFFFFFFFFFFFFFFFFFFFF
@FS10000125:26:BPA73017-1023:1:1101:1310:1290 1:N:0:3
TTGAGCAACTTCGTCGAATACGCTCAACATGATAGATCGGAAGAG
+
FFFFFFFFFFFFFFFFFFFFFFFFFFFFFFFFFFFFFFFFFFFFF
@FS10000125:26:BPA73017-1023:1:1101:1470:1290 1:N:0:3
TGCTAAACTTCGTCGAGTACGCTCAAGATAGGAGATCGGAAGAGC
+
FFFFFFFFFFFFFFFFFFFFFFFFFFFFFFFFFFFFFFFFFFFFF
@FS10000125:26:BPA73017-1023:1:1101:2920:1290 1:N:0:3
GCGACGTAACTTCGTCGAGTACGCTCAAAAGTGCAGATCGGAAGA
+
:FFFFFFFFFFFFFFFFFFFFFFFFFFFFFFFFFFFFFFFFFFFF
@FS10000125:26:BPA73017-1023:1:1101:3640:1290 1:N:0:3
TTGATAACTTCGTCGAGTACGCTCAACCCCAGAGATCGGAAGAGC
+
FFFFFFFFFFFFFFFFFFFFFFFFFFFFFFFFFFFFFFFFFFFFF
@FS10000125:26:BPA73017-1023:1:1101:4640:1290 1:N:0:3
GGGGTAATTTCGTCGAGTACGCTCAAGGATTGAGATCGGAAGAGC
+
FFFFFFFFFFFFFFFFFFFFFFFFFFFFFFFFFFFFFFFFFFFFF
@FS10000125:26:BPA73017-1023:1:1101:5070:1290 1:N:0:3
TTGACTGGACTTCGTCGAGTACGCTCAAGATACGAGATCGGAAGA
+
,:,FFFFFFF:FF:FFFFFFFFFFFF:FFFFFFFFFFFFFFFFF:
@FS10000125:26:BPA73017-1023:1:1101:5260:1290 1:N:0:3
TTGACTGGACTTCGTCGAGTACGCTCAATCCGTAAGATCGGAAGA
+
:FFFFFFFFFFFFFFFFFFFFFFFFFFFFFFFFFFFFFFFFFFFF
@FS10000125:26:BPA73017-1023:1:1101:6460:1290 1:N:0:3
TCGCAAACTTCGTCGAGTACGCTCAAATTAAGAGATCGGAAGAGC
+
,F,FF:FFFFFFFFFFFFFFFFFFFFF:FFFFF:FFFFFFFFFFF
@FS10000125:26:BPA73017-1023:1:1101:7350:1290 1:N:0:3
AGTTATCAACTTTATCCTCTACATTTAAATTTGTTGATCACTTAT
+
FFFFFFFFF,,FFFF,:FF::,F:,,,::,FFF:,F,,,FFF,FF
@FS10000125:26:BPA73017-1023:1:1101:7690:1290 1:N:0:3
TTGACTGGACTTCGTCGAGTACGCTCAACCTCATAGATCGGAAGA
+
FFFFFFFFFFFFFFFFFFFFFFFFFFFFFFFFFFFFFFFFFFFFF
@FS10000125:26:BPA73017-1023:1:1101:8180:1290 1:N:0:3
TTGAACTTCGTCGAGTACGCTCAACCTCCCAGATCGGAAGAGCAC
+
FFFFFFFF::FF:FF,FFFF,FF:FF:::FFFFF:F:F:FF:FF,
@FS10000125:26:BPA73017-1023:1:1101:8640:1290 1:N:0:3
CCGCTCACTTCGTCGAGTACGCTCAACGCATCAGATCGGAAGAGC
+
FFFFFFFFFFFFFFFFFFFFFFFFFFFFFFFFFFFFFFFFFFFFF
@FS10000125:26:BPA73017-1023:1:1101:10370:1290 1:N:0:3
TCGAAGAACTTCGTCGAGTACGCTCAACTCGTCAGATCGGAAGAG
+
FFFFFFFFFFFFFFFFFFFFFFFFFFFFFFFFFFFFFFFFFFFFF
@FS10000125:26:BPA73017-1023:1:1101:10440:1290 1:N:0:3
CCGTAAACTTCGTCGAGTACGCTCAATGGACCAGATCGGAAGAGC
+
FFFFFFFFFFFFFFFFFFFFFFFFFFFFFFFFFFFFFFFFFFFFF
@FS10000125:26:BPA73017-1023:1:1101:11740:1290 1:N:0:3
GCCTCGTAACTTCGTCGAGTACGCTCAAGTTGTGAGATCGGAAGA
+
FFFFFFFFFFFFFFFFFFFFFFFFFFFFFFFFFFFFFFFFFFFFF
@FS10000125:26:BPA73017-1023:1:1101:11860:1290 1:N:0:3
GTGCAAACTTCGTCGAGTACGCTCAACCGCGGAGATCGGAAGAGC
+
FFFFFFFFFFFFFFFFFFFFFFFFFFFFFFFFFFFFFFFFFFFFF
@FS10000125:26:BPA73017-1023:1:1101:12050:1290 1:N:0:3
CCGTGCTAAGTTCGTCGAGTACGCTCAATTTTAAAGATCGGAAGA
+
FFFFFF,FF:FFFFFFFFFFFFFFFFFF:FFFFFFFFFFFFFFFF
@FS10000125:26:BPA73017-1023:1:1101:13530:1290 1:N:0:3
TCTAGAACTTCGTCGAGTACGCTCAAGGTGAAAGATCGGAAGAGC
+
FFFFFFFFFFFFFFFFFFFFFFFFFFFFFFFFFFFFFFFFFFFFF
@FS10000125:26:BPA73017-1023:1:1101:14180:1290 1:N:0:3
TCGCTAACTTCGTCGAGTACGCTCAAGGTGGGAGATCGGAAGAGC
+
:FFFFFFFFFFFFFFFFFFFFFFFFFFFFFFFFFFFFFFFFFFFF
@FS10000125:26:BPA73017-1023:1:1101:14550:1290 1:N:0:3
GGGATAACTTCGTCGAGTACGCTCAAGTTTAAAGATCGGAAGAGC
+
,,FFF:,FFFF:FF,,FFFF:FFF:,FF:FFF,:FF:::F:FFF:
@FS10000125:26:BPA73017-1023:1:1101:14640:1290 1:N:0:3
TTGACTGGACTTCGTCGAGTACGCTCAATGGTAGAGATCGGAAGA
+
FFFFFFFFFFFFFFFFFFFFFFFFFFFFFFFFFFFFFFFFFFFFF
@FS10000125:26:BPA73017-1023:1:1101:16050:1290 1:N:0:3
TTGACTGGACTTCGTCGAGTACGCTCAAACCTCGAGATCGGAAGA
+
,:FFFFFFFFFFFFFFFFFFFFFFFFFF,F,FF:FFFFFFFFFFF
@FS10000125:26:BPA73017-1023:1:1101:16170:1290 1:N:0:3
TCGCAATAACTTCGTCGAGTACGCTCAAGTTTGAAGATCGGAAGA
+
FFFFFFFFFFFFFFFFFFFFFFFFFFFFFFFFFFFFFFFFFFFFF
@FS10000125:26:BPA73017-1023:1:1101:1000:1300 1:N:0:3
TCGTTAACTTCGTCGAGTACGCTCAAATAAACAGATCGGAAGAGC
+
:FFFFFFFFFFFFFFFFFFFFFFFFFF,:,FFFFFFFFFFFFFFF
@FS10000125:26:BPA73017-1023:1:1101:1200:1300 1:N:0:3
GCGCTAACTTCGTCGAGTACGCTCAATAGACCAGATCGGAAGAGC
+
FFFFFFFFFFFFFFFFFFFFFFFFFFFFFFFFFFFFFFF,FFFFF
@FS10000125:26:BPA73017-1023:1:1101:1900:1300 1:N:0:3
GCGGCAACTTCGTCGAGTACGCTCAATCTAAAAGATCGGAAGAGC
+
FF:FFFFFFFFFFFFFFFFFFFFFFFFFFFFFFFFFFFFFFFFFF
@FS10000125:26:BPA73017-1023:1:1101:2560:1300 1:N:0:3
GGGTTAACTTCGTCGAGTACGCTCAAATGCTAAGATCGGAAGAGC
+
FFFFFFFFFFFFFFFFFFFFFFFFFFFFFFFFFFFFFFFFFFFFF
@FS10000125:26:BPA73017-1023:1:1101:2920:1300 1:N:0:3
TTAGTAACTTCGTCGAGTACGCTCAATTATCAAGATCGGAAGAGC
+
FFFFFFFFFFFFFFFFFFFFFFFFFFFFFFFFFFFFFFFFFFFFF
@FS10000125:26:BPA73017-1023:1:1101:3700:1300 1:N:0:3
ACTGGGATCTTCGTCGAGTACGCTCAAATGGTAAGATCGGAAGAG
+
FFFFFFFFFFFFFFFFFFFFFFFFFFFFFFFFFFFFFFFFFFFFF
@FS10000125:26:BPA73017-1023:1:1101:5120:1300 1:N:0:3
TAGTCAACTTCGTCGAGTACGCTCAACAATCCAGATCGGAAGAGC
+
FFFFFFFFFFFFFFFFFFFFFFFFFFFFFFFFFFFFFFFFFFFFF
@FS10000125:26:BPA73017-1023:1:1101:5640:1300 1:N:0:3
TTGACTGGACTTCGTCGAGTACGCTCAATGAGGTAGATCGGAAGA
+
FFFFFFFFFFFFFFFFFFFFFFFFFFFFFFFFFFFFFFFFFFFFF
@FS10000125:26:BPA73017-1023:1:1101:6310:1300 1:N:0:3
GAGATAACTTCGTCGAGTACGCTCAAGGAAAAAGATCGGAAGAGC
+
FFFFFFFFFFFFFFFFFFFFFFFFFFFFFFFFFFFFFFFFFFFFF
@FS10000125:26:BPA73017-1023:1:1101:7470:1300 1:N:0:3
GGGAAAACTTCGTCGAGTACGCTCAAGATGTTAGATCGGAAGAGC
+
,:F,FFFFF:FF:FF,FFFFFFFF:,FFFF:F:,FF:F:FFFFF:
@FS10000125:26:BPA73017-1023:1:1101:7610:1300 1:N:0:3
TTGACGGAACTTTTCGTCGAGTACGCTCAAGCTTTCAGATCGGAA
+
FFFFFFFFFFFFFFFFFFFFFFFFFFFFFFFFFFFFFFFFFFFFF
@FS10000125:26:BPA73017-1023:1:1101:7840:1300 1:N:0:3
TTGCAGAACTTCGTCGAGTACGCTCAATAGAATAGATCGGAAGAG
+
FFFFFFFFFFFFFFFFFFFFFFFFFFFFFFFFFFFFFFFFFFFFF
@FS10000125:26:BPA73017-1023:1:1101:8390:1300 1:N:0:3
TCTTTAACTTCGTCGAGTACGCTCAATAAATAAGATCGGAAGAGC
+
FF::FFFFFFFFFFFFFFFFFFFFFF,,,,,FFFFFFFFFFFFFF
@FS10000125:26:BPA73017-1023:1:1101:8640:1300 1:N:0:3
GCGCATAACTTCGTCGAGTACGCTCAATTTGTCAGATCGGAAGAG
+
FFFFFFFFFFFFFFFFFFFFFFFFFFFFFFFFFFFFFFFFFFFFF
@FS10000125:26:BPA73017-1023:1:1101:9650:1300 1:N:0:3
GCGTGAACTTCGTCGAGTACGCTCAAGACTATAGATCGGAAGAGC
+
FFFFFFFFFFFFFFFFFFFFFFFFFFFFFFFFFFFFFFFFFFFFF
@FS10000125:26:BPA73017-1023:1:1101:10310:1300 1:N:0:3
CTGTAAACTTCGTCGAGTACGCTCAATTGCAAAGATCGGAAGAGC
+
FFFF:FFFFFFFFFFFFFFFFFFFFFFFFFFFFFFFFFFFFFFFF
@FS10000125:26:BPA73017-1023:1:1101:11060:1300 1:N:0:3
GCGGGAACTTCGTCGAGTACGCTCAAGTAACGAGATCGGAAGAGC
+
FFFFFFFFFFFFFFFFFFFFFFFFFFFFFFFFFFFFFFFFFFFFF
@FS10000125:26:BPA73017-1023:1:1101:11820:1300 1:N:0:3
GCCCAAACTTCGTCGAGTACGCTCAAACGATTAGATCGGAAGAGC
+
FFFFFFFFFFFFFFFFFFFFFFFFFFFFFFFFFFFFFFFFFFFFF
@FS10000125:26:BPA73017-1023:1:1101:14610:1300 1:N:0:3
TTGACTGGACTTCGTCGAGTACGCTCAAGCGATGAGATCGGAAGA
+
FFFFFFFFFFFFFFFFFFFFFFFFFFFFFFFFFFFFFFFFFFFFF
@FS10000125:26:BPA73017-1023:1:1101:15550:1300 1:N:0:3
CCGCTAACTTCGTCGAGTACGCTCAATCAAGAAGATCGGAAGAGC
+
FFFFFFFFFFFFFFFFFFFFFFFFFFFFFFFFFFFFFFFFFFFFF
@FS10000125:26:BPA73017-1023:1:1101:1410:1310 1:N:0:3
TTGAAAACTTCGTCGAGTACGCTCAATGCATTAGATCGGAAGAGC
+
FFFFFFFFFFFFFFFFFFFFFFFFFFFFFFFFFFFFFFFFFFFFF
@FS10000125:26:BPA73017-1023:1:1101:1800:1310 1:N:0:3
TTGTAAACTTCGTCGAGTACGCTCAATATACTAGATCGGAAGAGC
+
FFFFFFFFFFFFFFFFFFFFFFFFFFFFFFFFFFFFFFFFFFFFF
@FS10000125:26:BPA73017-1023:1:1101:2520:1310 1:N:0:3
TTGGAAAATTCGTCGAGTACGCTCAAACAACGAGATCGGAAGAGC
+
FFF::FFFF:FF:F::FFFFFFFF,,F:FFF:,FFF:F:FF:FF:
@FS10000125:26:BPA73017-1023:1:1101:2570:1310 1:N:0:3
TCGTAACTTCGTCGAGTACGCTCAATTTACAAGATCGGAAGAGCA
+
FFFFF:FFFFFFFFFFFFFFFFFFFFFFFFFFFFFFFFFFFFFFF
@FS10000125:26:BPA73017-1023:1:1101:4320:1310 1:N:0:3
CCGAGAACTTCGTCGAGTACGCTCAAGCGCTGAGATCGGAAGAGC
+
FFFFFFFFFFFFFFFFFFFFFFFFFFFFFFFFFFFFFFFFFFFFF
@FS10000125:26:BPA73017-1023:1:1101:4840:1310 1:N:0:3
TCGGCAACTTCGTCGAGTACGCTCAATGAAATAGATCGGAAGAGC
+
FFFFFFFFFFFFFFFFFFFFFFFFFFFFFFFFFFFFFFFFFFFFF
@FS10000125:26:BPA73017-1023:1:1101:5400:1310 1:N:0:3
TCTGGAACTTCGTCGAGTACGCTCAAGCACATAGATCGGAAGAGC
+
FFFFFFFFFFFFFFFFFFFFFFFFFFFFFFFFFFFFFFFFFFFFF
@FS10000125:26:BPA73017-1023:1:1101:5770:1310 1:N:0:3
CCGAAAACTTCGTCGAGTACGCTCAAGGCCAGAGATCGGAAGAGC
+
FFFFFFFFFFFFFFFFFFFFFFFFFFFFFFFFFFFFFFFFFFFFF
@FS10000125:26:BPA73017-1023:1:1101:7160:1310 1:N:0:3
TCGGAAACTTCGTCGAGTACGCTCAAAATAATAGATCGGAAGAGC
+
FFFFFFFFFFFFFFFFFFFFFFFFFFFFFFFFFFFFFFFFFFFFF
@FS10000125:26:BPA73017-1023:1:1101:7980:1310 1:N:0:3
GCGGAACTTCGTCGAGTACGCTCAAGTGAGTAGATCGGAAGAGCA
+
FFFFFFFFFFFFFFFFFFFFFFFFFFFFFFFFFFFFFFFFFFFFF
@FS10000125:26:BPA73017-1023:1:1101:10090:1310 1:N:0:3
TCTTTAAAAGATCGGAAGAGCACACGTCTGAACTCCAGTCACGTC
+
FFFFFFFFFFFFFFFFFFFFFFFFFFFFFFFFFFFFFFFFFFFFF
@FS10000125:26:BPA73017-1023:1:1101:11720:1310 1:N:0:3
TTGTTAACTTCGTCGAGTACGCTCAAAGAATGAGATCGGAAGAGC
+
FFFFFFFFFFFFFFFFFFFFFFFFFFFFFFFFFFFFFFFFFFFFF
@FS10000125:26:BPA73017-1023:1:1101:13060:1310 1:N:0:3
TTGGAAACTTCGTCGAGTACGCTCAACGTAAAAGATCGGAAGAGC
+
FFFFFFFFFFFFFFFFFFFFFFFFFFFFFFFFFFFFFFFFFFFFF
@FS10000125:26:BPA73017-1023:1:1101:14750:1310 1:N:0:3
CCGTCAACTTCGTCGAGTACGCTCAATCTTAAAGATCGGAAGAGC
+
FFFFFFFFFFFFFFFFFFFFFFFFFFFFFFFFFFFFFFFFFFFFF
@FS10000125:26:BPA73017-1023:1:1101:15250:1310 1:N:0:3
ACGAAACTTCGTCGAGTACGCTCAATCTGCAAGATCGGAAGAGCA
+
FFFFFFFFFFFFFFFFFFFFFFFFFFFFFFFFFFFFFFFFFFFFF
@FS10000125:26:BPA73017-1023:1:1101:1780:1320 1:N:0:3
TGGTAAACTTCGTCGAGTACGCTCAAGTAACCAGATCGGAAGAGC
+
FFFFFFFFFFFFFFFFFFFFFFFFFFFFFFFFFFFFFFFFFFFFF
@FS10000125:26:BPA73017-1023:1:1101:1840:1320 1:N:0:3
TGGTTAACTTCGTCGAGTACGCTCAAATACTAAGATCGGAAGAGC
+
FFFFF:FFFFFFFFFFFFFFFFFFFFFFFFFFFFFFFFFFFFFFF
@FS10000125:26:BPA73017-1023:1:1101:2920:1320 1:N:0:3
TTTAACTTCGTCGAGTACGCTCAAAAAAAGAGATCGGAAGAGCAC
+
FF:FFFFFFFFFFFFFFFFFFFFFFFFFFFFFFFFFFFFFFFFFF
@FS10000125:26:BPA73017-1023:1:1101:3730:1320 1:N:0:3
TCTTTAACTTCGTCGAGTACGCTCAAACCAGCAGATCGGAAGAGC
+
FFFFFFFFFFFFFFFFFFFFFFFFFFFFFFFFFFFFFFFFFFFFF
@FS10000125:26:BPA73017-1023:1:1101:4540:1320 1:N:0:3
ATCACGTAACTTCGTCGAGTCGCTCAAGGTTAAAGATCGGAAGAG
+
FFFFFFFFFFFFFFFFFFFFFFFFFFFFFFFFFFFFFFFFFFFFF
@FS10000125:26:BPA73017-1023:1:1101:5260:1320 1:N:0:3
CTGAAAACTTCGTCGAGTACGCTCAAATCGTTAGATCGGAAGAGC
+
F:FFFFFFFFFFFFFFFFFFFFFFFFFFFFFFFFFFFFFFFFFFF
@FS10000125:26:BPA73017-1023:1:1101:5720:1320 1:N:0:3
TTGTTGAATTTCGTCGAGTACGCTCAAGCGCCAAGATCGGAAGAG
+
FFFFFFFFFFFFFFFFFFFFFFFFFFFFFFFFFFFFFFFFFFFFF
@FS10000125:26:BPA73017-1023:1:1101:6070:1320 1:N:0:3
TCGCACAACTTCGTCGAGTACGCTCAAACGTCAAGATTGGAAGAG
+
FFFFFFFFFFFFFFFFFFFFFFFFFFFFFFFFFFFFFFFFFFFFF
@FS10000125:26:BPA73017-1023:1:1101:6400:1320 1:N:0:3
TCTAGGCAACTTCGTCGAGTACGCTCAAGTGGGGAGATCGGAAGA
+
,FFFFFFFFFFFFFFFFFFFFFFFFFFFFFFFFFFF,FFFFFFFF
@FS10000125:26:BPA73017-1023:1:1101:7120:1320 1:N:0:3
TCTTCAACTTCGTCGAGTACGCTCAAGGAGAGAGATCGGAAGAGC
+
:FFFFFFFFFFFFFFFFFFFFFFFFFFFFFFFFFFFFFFFFFFFF
@FS10000125:26:BPA73017-1023:1:1101:7340:1320 1:N:0:3
GCGGCGCAACTTCGTCGAGTACGCTCAAGCATTAAGATCGGAAGA
+
FFFFFFFFFFFFFFFFFFFFFFFFFFFFFFFFFFFFFFFFFFFFF
@FS10000125:26:BPA73017-1023:1:1101:7400:1320 1:N:0:3
CCGGCAACTTCGTCGAGTACGCTCAATCCGAAAGATCGGAAGAGC
+
FFFFFFFFFFFFFFFFFFFFFFFFFFFFFFFFFFFFFFFFFFFFF
@FS10000125:26:BPA73017-1023:1:1101:7750:1320 1:N:0:3
GCGCCAACTTCGTCGAGTACGCTCAATGATAAAGATCGGAAGAGC
+
FFFFFFFFFFFFFFFFFFFFFFFFFFFFFFFFFFFFFFFFFFFFF
@FS10000125:26:BPA73017-1023:1:1101:7820:1320 1:N:0:3
TCGTTGAATTTCGTCGAGTACGCTCAACCGATTAGATCGGAAGAG
+
FFFFFFFFFFFFFFFFFFFFFFFFFFFFFFFFFFFFFFFFFFFFF
@FS10000125:26:BPA73017-1023:1:1101:8290:1320 1:N:0:3
CCGTAACTTCGTCGAGAACGCTCAAAGACTAAGATCGGAAGAGCA
+
FFFFFFFFFFFFFFFFFFFFFFFFFFFFFFFFFFFFFFFFFFFFF
@FS10000125:26:BPA73017-1023:1:1101:8910:1320 1:N:0:3
TAGGTAACTTCGTCGAGTACGCTCAAGCCCCTAGATCGGAAGAGC
+
FFFFFFFFFFFFFFFFFFFFFFFFFFFFFFFFFFFFFFFFFFFFF
@FS10000125:26:BPA73017-1023:1:1101:10170:1320 1:N:0:3
TAGCCAACTTCGTCGAGTACGCTCAAGGTCCTAGATCGGAAGAGC
+
FFFFFFFFFFFFFFFFFFFFFFFFFFFFFFFFFFFFFFFFFFFFF
@FS10000125:26:BPA73017-1023:1:1101:10180:1320 1:N:0:3
TTGTACAAACTTCGTCGAGTACGCTCAATTTATTAGATCGGAAGA
+
FFFFFFFFFFFFFFFFFFFFFFFFFFFFFFFFFFFFFFFFFFFFF
@FS10000125:26:BPA73017-1023:1:1101:10330:1320 1:N:0:3
CCTATAACTTCGTCGAGTACGCTCAATTATACAGATCGGAAGAGC
+
FFFFFFFFFFFFFFFFFFFFFFFFFFFFFFFFFFFFFFFFFFFFF
@FS10000125:26:BPA73017-1023:1:1101:13280:1320 1:N:0:3
TTGCCAACTTCGTCGAGTACGCTCAAAGATTAAGATCGGAAGAGC
+
FFFFFFFFFFFFFFFFFFFFFFFFFFFFFFFFFFFFFFFFFFFFF
@FS10000125:26:BPA73017-1023:1:1101:15070:1320 1:N:0:3
TTGTTAACTTCGTCGAGTACGCTCAAGGTATAAGATCGGAAGAGC
+
FFFFFFFFFFFFFFFFFFFFFFFFFFFFFFFFFFFFFFFFFFFFF
@FS10000125:26:BPA73017-1023:1:1101:1270:1330 1:N:0:3
TCTAAAACTTCGTCGAGTACGCTCAAGAGACAAGATCGGAAGAGC
+
FFFFFFFFFFFFFFFFFFFFFFFFFFFFFFFFFFFFFFFFFFFFF
@FS10000125:26:BPA73017-1023:1:1101:2050:1330 1:N:0:3
GAGCAGCTAACTGACTCGAGTACGCTCAACAGCTTAGATCGGAAG
+
FFFFFFFFFFFFFFFFFFFFFFFFFFFFFFFFFFFFFFFFFFFFF
@FS10000125:26:BPA73017-1023:1:1101:2140:1330 1:N:0:3
ACGTGAACTTCGTCGAGTACGCTCAAGGTGGGAGATCGGAAGAGC
+
FFFFFFFFFFFFFFFFFFFFFFFFFFFFFFFFFFFFFFFFFFFFF
@FS10000125:26:BPA73017-1023:1:1101:2550:1330 1:N:0:3
TTTTTGAACTTCGTCGAGTACGCTCAAGGACTGAGATCGGAAGAG
+
FFFFFFFFFFFFFFFFFFFFFFFFFFFFFFFFFFFFFFFFFFFFF
@FS10000125:26:BPA73017-1023:1:1101:3590:1330 1:N:0:3
TCGGCAACTTCGTCGAGTACGCTCAAAAGTTTAGATCGGAAGAGC
+
FFFFFFFFFFFFFFFFFFFFFFFFFFFFFFFFFFFFFFFFFFFFF
@FS10000125:26:BPA73017-1023:1:1101:3720:1330 1:N:0:3
TTGACTGGACTTCGTCGAGTACGCTCAAATTTGCAGATCGGAAGA
+
FFFF:F:F:FF,FF,FFFF::FFF:FFFFFF::FFFF:FF:FFFF
@FS10000125:26:BPA73017-1023:1:1101:5300:1330 1:N:0:3
GCGTAAACTTCGTCGAGTACGCTCAACTTAATAGATCGGAAGAGC
+
FFFFFFFFFFFFFFFFFFFFFFFFFFFFFFFFFFFFFFFFFFFFF
@FS10000125:26:BPA73017-1023:1:1101:6430:1330 1:N:0:3
TCGTCAATTTCGTCGAGTACGCTCAAAACCATAGATCGGAAGAGC
+
FFFFFFFFFFFFFFFFFFFFFFFFFFFFFFFFFFFFFFFFFFFFF
@FS10000125:26:BPA73017-1023:1:1101:6850:1330 1:N:0:3
TGGTAAACTTCGTCGAGTACGCTCAATGCTCTAGATCGGAAGAGC
+
F:FFFFFFFFFFFFFFFFFFFFFFFFFFFFFFFFFFFFFFFFFFF
@FS10000125:26:BPA73017-1023:1:1101:7110:1330 1:N:0:3
GAGTTAACTTCGTCGAGTACGCTCAATTTAAGAGATCGGAAGAGC
+
FFFFFFFFFFFFFFFFFFFFFFFFFFFFFFFFFFFFFFFFFFFFF
@FS10000125:26:BPA73017-1023:1:1101:7480:1330 1:N:0:3
TTGAAACTTCGTCGAGTACGCTCAAATTGATAGATCGGAAGAGCA
+
FFFFFFFFFFFFFFFFFFFFFFFFFFFFFFFFFFFFFFFFFFFFF
@FS10000125:26:BPA73017-1023:1:1101:7990:1330 1:N:0:3
TTGACTGGACTTCGTCGAGTACGCTCAATCCCAAAGATCGGAAGA
+
FFFFFFFFFFFFFFFFFFFFFFFFFFFFFFFFFFFFFFFFFFFFF
@FS10000125:26:BPA73017-1023:1:1101:8320:1330 1:N:0:3
TCGACAACTTCGTCGAGTACGCTCAAGGAATTAGATCGGAAGAGC
+
FFFFFFFFFFFFFFFFFFFFFFFFFFFFFFFFFFFFFFFFFFFFF
@FS10000125:26:BPA73017-1023:1:1101:10010:1330 1:N:0:3
TCTGCACTAACTTCGTCGAGTACGCTCAAGTGTGCAGATCGGAAG
+
FFFFFFFF:FFFFFFFFFFFFFFFFFFFFFFFFFFFFFFFFFFFF
@FS10000125:26:BPA73017-1023:1:1101:10300:1330 1:N:0:3
TGTGTAACTTCGTCGAGTACGCTCAACGACCTAGATCGGAAGAGC
+
::F,FFFFFFFFFFFFFFFFFFFFFFFFF:F:FFFFFFFFFFFFF
@FS10000125:26:BPA73017-1023:1:1101:10650:1330 1:N:0:3
ACGGGAACTTCGTCGAGTACGCTCAATAGATTAGATCGGAAGAGC
+
FFFFFFFFFFFFFFFFFFFFFFFFFFFFFFFFFFFFFFFFFFFFF
@FS10000125:26:BPA73017-1023:1:1101:11100:1330 1:N:0:3
CTTACAACTTCGTCGAGTACGCTCAATGAACAAGATCGGAAGAGC
+
FFFFFFFFFFFFFFFFFFFFFFFFFFFFFFFFFFFFFFFFFFFFF
@FS10000125:26:BPA73017-1023:1:1101:11780:1330 1:N:0:3
GGGAAAACTTCGTCGAGTACGCTCAAATCTATAGATCGGAAGAGC
+
FFFFFFFFFFFFFFFFFFFFFFFFFFFFFFFFFFFFFFFFFFFFF
@FS10000125:26:BPA73017-1023:1:1101:12290:1330 1:N:0:3
GCTAGAAACTTCGTCGAGTACGCTCAAGTTATAAGATCGGAAGAG
+
FFFFFFFFFFFFFFFFFFFFFFFFFFFFFFFFFFFFFFFFFFFFF
@FS10000125:26:BPA73017-1023:1:1101:12510:1330 1:N:0:3
TCGACAACTTCGTCGAGTACGCTCAAAGTTTAAGATCGGAAGAGC
+
:FFFFFFFFFFFFFFFFFFFFFFFFFFFFFFFFFFFFFFFFFFFF
@FS10000125:26:BPA73017-1023:1:1101:12970:1330 1:N:0:3
TTGACTGGACTTCGTCGAGTACGCTCAACAAATTAGATCGGAAGA
+
FFFFFFFFFFFFFFFFFFFFFFFFFFFFFFFFFFFFFFFFFFFFF
@FS10000125:26:BPA73017-1023:1:1101:13680:1330 1:N:0:3
TTGCTAACTTCGTCGAGTACGCTCAAGTCAGTAGATCGGAAGAGC
+
FFFFFFFFFFFFFFFFFFFFFFFFFFFFFFFFFFFFFFFFFFFFF
@FS10000125:26:BPA73017-1023:1:1101:13830:1330 1:N:0:3
TTGCACAACTTCGTCGAGTACGCTCAACTGTGGAGATCGGAAGAG
+
:FFFFFFFFFFFFFFFFFFFFFFFFFFFFFFFFFFFFFFFFFFFF
@FS10000125:26:BPA73017-1023:1:1101:14060:1330 1:N:0:3
TCGGTAAACTTCGTCTAGTACGCTCAAATTCTCAGATCGGAAGAG
+
FFFFFFFFFFFFFFFFFFFFFFFFFFFFFFFFFFFFFFFFFFFFF
@FS10000125:26:BPA73017-1023:1:1101:14500:1330 1:N:0:3
TTTATAACTTCGTCGAGTACGCTCAATTTGTAAGATCGGAAGAGC
+
FFFF:FFFFFFFFFFFFFFFFFFFFFFFFFFF:FFFFFFFFFFFF
@FS10000125:26:BPA73017-1023:1:1101:15840:1330 1:N:0:3
TCGACTGGAGTTCAGACGAGTACGCTCAACGAGGCAGATCGGAAG
+
FFFFFFFFFFFFFFFFFFFFFFFFFFFFFFFFFFFFFFFFFFFFF
@FS10000125:26:BPA73017-1023:1:1101:1180:1340 1:N:0:3
TGGCCAACTTCGTCGAGTACGCTCAAACATTGAGATCGGAAGAGC
+
FFFFFFFFFFFFFFFFFFFFFFFFFFFFFFFFFFFFFFFFFFFFF
@FS10000125:26:BPA73017-1023:1:1101:1890:1340 1:N:0:3
TGGCAAACTTCGTCGAGTACGCTCAAGTAACCAGATCGGAAGAGC
+
FFFFFFFFFFFFFFFFFFFFFFFFFFFFFFFFFFFFFFFFFFFFF
@FS10000125:26:BPA73017-1023:1:1101:3470:1340 1:N:0:3
TTGCATAACTTCGTCGAGTACGCTCAATAATGAAGATCGGAAGAG
+
FFFFFFFFFFFFFFFFFFFFFFFFFFFFFFFFFFFFFFFFFFFFF
@FS10000125:26:BPA73017-1023:1:1101:4910:1340 1:N:0:3
GCGGGAACTTCGTCGAGTACGCTCAAAAGACAAGATCGGAAGAGC
+
FFFFFFFFFFFFFFFFFFFFFFFFFFFFFFFFFFFFFFFFFFFFF
@FS10000125:26:BPA73017-1023:1:1101:5030:1340 1:N:0:3
GCGTGCCAACTTCGTCGAGTACGCTCAAGTAGGTAGATCGGAAGA
+
FFFFFFFFFFFFFFFFFFFFFFFFFFFFFFFFFFFFFFFFFFFFF
@FS10000125:26:BPA73017-1023:1:1101:5060:1340 1:N:0:3
CCGGTAACTTCGTCGAGTACGCTCAACGAATAAGATCGGAAGAGC
+
FFFFFFFFFFFFFFFFFFFFFFFFFFFFFFFFFFFFFFFFFFFFF
@FS10000125:26:BPA73017-1023:1:1101:5640:1340 1:N:0:3
TAGTCTACTTCGTCGAGTACGCTCAAGAATGGAGATCGGAAGAGC
+
,FF,F,FFFFFFFFFFFFFFFFFFFFF,,,:,FFFFFFFFFFFFF
@FS10000125:26:BPA73017-1023:1:1101:5650:1340 1:N:0:3
GCTTCGTCGAGTACGCTCAAACTATAAGATCGGAAGAGCACACGT
+
FFFFFFFFFFFFFFFFFFFFFFFFFFFFFFFFFFFFFFFFFFFFF
@FS10000125:26:BPA73017-1023:1:1101:5680:1340 1:N:0:3
GAGGGTACAACTTCGTCGAGTACGCTCAAAGTGGTAGATCGGAAG
+
:FFFFFFFFFFFFFFFFFFFFFFFFFFFFFFFFFFFFFFFFFFFF
@FS10000125:26:BPA73017-1023:1:1101:6640:1340 1:N:0:3
TCGTGAACTTCGTCGAGTACGCTCAAGACAGTAGATCGGAAGAGC
+
FFFFFFFFFFFFFFFFFFFFFFFFFFFFFFFFFFFFFFFFFFFFF
@FS10000125:26:BPA73017-1023:1:1101:7290:1340 1:N:0:3
TCGATTAACTTCGTCGAGTACGCTCAAACCAGGAGATCGGAAGAG
+
FFFFFFFFFFFFFFFFFFFFFFFFFFFFFFFFFFFFFFFFFFFFF
@FS10000125:26:BPA73017-1023:1:1101:7420:1340 1:N:0:3
TCTGCAGAACTTCGTCGAGTACGCTCAACGAATGAGATCGGAAGA
+
FFFFFFFFFFFFFFFFFFFFFFFFFFFFFFFFFFFFFFFFFFFFF
@FS10000125:26:BPA73017-1023:1:1101:7520:1340 1:N:0:3
TTGACTGGACTTCGTCGAGTACGCTCAACGACATAGATCGGAAGA
+
FFFFFFFFFFFFFFFFFFFFFFFFFFFFFFFFFFFFFFFFFFFFF
@FS10000125:26:BPA73017-1023:1:1101:8510:1340 1:N:0:3
ACGAAACTTCGTCGAGTACGCTCAATACAAGAGATCGGAAGAGCA
+
FFFFFFFFFFFFFFFFFFFFFFFFF:FFFFFFFFFFFF:FFFFFF
@FS10000125:26:BPA73017-1023:1:1101:9200:1340 1:N:0:3
CAGTAACTTCGTCGAGTACGCTCAACACATGAGATCGGAAGAGCA
+
FFFFFFFFFFFFFFFFFFFFFFFFFFFFFFFFFFFFFFFFFFFFF
@FS10000125:26:BPA73017-1023:1:1101:10160:1340 1:N:0:3
TAGTTAACTTCGTCGAGTACGCTCAAATCTCGAGATCGGAAGAGC
+
FFFFFFFFFFFFFFFFFFFFFFFFFFFFFFFFFFFFFFFFFFFFF
@FS10000125:26:BPA73017-1023:1:1101:11230:1340 1:N:0:3
GCGCCAACTTCGTCGAGTACGCTCAAGACGGCAGATCGGAAGAGC
+
FFFFFFFFFFFFFFFFFFFFFFFFFFFFFFFFFFFFFFFFFFFFF
@FS10000125:26:BPA73017-1023:1:1101:11340:1340 1:N:0:3
CTGACTGGACTTCGTCGAGTACGCTCAATTGATGAGATCGGAAGA
+
FFFFFFFFFFFFFFFFFFFFFFFFFFFFFFFFFFFFFFFFFFFFF
@FS10000125:26:BPA73017-1023:1:1101:11590:1340 1:N:0:3
TTGCAAACTTCGTCGAGTACGCTCTAAATTACAGATCGGAAGAGC
+
:F::FFF,FF:::F::F::,:FF,,F:FFF,:F,FF,:FF:,:,F
@FS10000125:26:BPA73017-1023:1:1101:12040:1340 1:N:0:3
TTACAAACTTCGTCGAGTACGCTCAAAAATAAAGATCGGAAGAGC
+
FFFFFFFFFFFFFFFFFFFFFFFFFFFFFFFFFFFFFFFFFFFFF
@FS10000125:26:BPA73017-1023:1:1101:13910:1340 1:N:0:3
TCGGGAACTTCGTCGAGTACGCTCAAGGAAAAAGATCGGAAGAGC
+
FFFFFFFFFFFFFFFFFFFFFFFFFFFFFFFFFFFFFFFFFFFFF
@FS10000125:26:BPA73017-1023:1:1101:14030:1340 1:N:0:3
TCGGAAACTTCGTCGAGTACGCTCAATCCCAGAGATCGGAAGAGC
+
FFFFFFFFFFFFFFFFFFFFFFFFFFFFFFFFFFFFFFFFFFFFF
@FS10000125:26:BPA73017-1023:1:1101:16210:1340 1:N:0:3
GCGGCAACTTCGTCGAGTACGCTCAACAGACGAGATCGGAAGAGC
+
:FFFFFFFFFFFFFFFFFFFFFFFFFFFFFFFFFFFFFFFFFFFF
@FS10000125:26:BPA73017-1023:1:1101:1030:1350 1:N:0:3
GCGCAACTTCGTCGAGTACGCTCAAAGCAATAGATCGGAAGAGCA
+
:FFFFFFFFFFFFFFFFFFFFFFF:FFFFFFFFFFFFFFFFFFFF
@FS10000125:26:BPA73017-1023:1:1101:2010:1350 1:N:0:3
GGGGGAACTTCGTCGAGTACGCTCAAATAGCAAGATCGGAAGAGC
+
FFFFFFFFFFFFFFFFFFFFFFFFFFFFFFFFFFFFFFFFFFFFF
@FS10000125:26:BPA73017-1023:1:1101:3110:1350 1:N:0:3
TCGGGAACTTCGTCGAGTACGCTCAAATGGGGAGATCGGAAGAGC
+
FFFFFFFFFFFFFFFFFFFFFFFFFFFFFFFFFFFFFFFFFFFFF
@FS10000125:26:BPA73017-1023:1:1101:3500:1350 1:N:0:3
TCGACAACTTCGTCGAGTACGCTCAAATTACGAGATCGGAAGAGC
+
FFFFFFFFFFFFFFFFFFFFFFFFFFFFFFFFFFFFFFFFFFFFF
@FS10000125:26:BPA73017-1023:1:1101:4110:1350 1:N:0:3
TTGGCAACTTCGTCGAGTACGCTCAAAATTAAAGATCGGAAGAGC
+
FFFFFFFFFFFFFFFFFFFFFFFFFFFFFFFFFFFFFFFFFFFFF
@FS10000125:26:BPA73017-1023:1:1101:4740:1350 1:N:0:3
TTTGGGAACTTCGTCGAGTACGCTCAACAGTATAGATCGGAAGAG
+
FFFFFFFFFFFFFFFFFFFFFFFFFFFFFFFFFFFFFFFFFFFFF
@FS10000125:26:BPA73017-1023:1:1101:6050:1350 1:N:0:3
TTGACTGGACTTCGTCGAGTACGCTCAAATGACGAGATCGGAAGA
+
FFFFFFFFFFFFFFFFFFFFFFFFFFFFFFFFFFFFFFFFFFFFF
@FS10000125:26:BPA73017-1023:1:1101:6270:1350 1:N:0:3
TCGTGAACTTCGTCGAGTACGCTCAACGACAGAGATCGGAAGAGC
+
FFFFFFFFFFFFFFFFFFFFFFFFFFFFFFFFFFFFFFFFFFFFF
@FS10000125:26:BPA73017-1023:1:1101:6770:1350 1:N:0:3
TCGGCAACTTCGTCGAGTACGCTCAAGAAAGGAGATCGGAAGAGC
+
FFFFFFFFFFFFFFFFFFFFFFFFFFFFFFFFFFFFFFFFFFFFF
@FS10000125:26:BPA73017-1023:1:1101:7120:1350 1:N:0:3
TCGCTAACTTCGTCGAGTACGCTCAAAGTTAGAGATCGGAAGAGC
+
FFFFFFFFFFFFFFFFFFFFFFFFFFFFFFFFFFFFFFFFFFFFF
@FS10000125:26:BPA73017-1023:1:1101:7300:1350 1:N:0:3
GCGCCAACTTCGTCGAGTACGCTCAAAGATGTAGATCGGAAGAGC
+
FFFFFFFFFFFFFFFFFFFFFFFFFFFFFFFFFFFFFFFFFFFFF
@FS10000125:26:BPA73017-1023:1:1101:7650:1350 1:N:0:3
GCTAAACTTCGTCGAGTACGCTCAAATATGAAGATCGGAAGAGCA
+
FFFFFFFFFFFFFFFFFFFFFFFFFFFFFFFFFFFFFFFFFF:FF
@FS10000125:26:BPA73017-1023:1:1101:7970:1350 1:N:0:3
TGCTAACTTCGTCGAGTACGCTCAAATTACTAGATCGGAAGAGCA
+
FFFFFFFFFFFFFFFFFFFFFFFFFFFFFFFFFFFFFFFFFFFFF
@FS10000125:26:BPA73017-1023:1:1101:8140:1350 1:N:0:3
ACGAAACTTCGTCGAGTACGCTCAATTTGTAAGATCGGAAGAGCA
+
FFFFFFFFFFFFFFFFFFFFFFFFFFFFFFFFFFFFFFFFFFFFF
@FS10000125:26:BPA73017-1023:1:1101:8390:1350 1:N:0:3
GCGCCAACTTCGTCGAGTACGCTCAAGGAAACAGATCGGAAGAGC
+
FFFFFFFFFFFFFFFFFFFFFFFFFFFFFFFFFFFFFFFFFFFFF
@FS10000125:26:BPA73017-1023:1:1101:9550:1350 1:N:0:3
TCTGCAACTTCGTCGAGTACGCTCAAAAGAAAAGATCGGAAGAGC
+
FFFFFFFFFFFFFFFFFFFF:FFFFFFFFFFFFFFFFFFFFFFFF
@FS10000125:26:BPA73017-1023:1:1101:9680:1350 1:N:0:3
TTGACTGGACTTCGTCGAGTACGCTCAAAGTCCCAGATCGGAAGA
+
FFFFFFFFFFFFFFFFFFFFFFFFFFFFFFFFFFFFFFFFFFFFF
@FS10000125:26:BPA73017-1023:1:1101:11600:1350 1:N:0:3
TCGTTAACTTCGTCGAGTACGCTCAAAATGTTAGATCGGAAGAGC
+
FFFFFFFFFFFFFFFFFFFFFFFFFFFFFFFFFFFFFFFFFFFFF
@FS10000125:26:BPA73017-1023:1:1101:11690:1350 1:N:0:3
TTGAAAACTTCGTCGAGTACGCTCAACTAGGTAGATCGGAAGAGC
+
FFFFF,FFFFFFFFF:FFFFFFFFF:FFFFFFFFFFFFFFFFFFF
@FS10000125:26:BPA73017-1023:1:1101:15170:1350 1:N:0:3
TCGGCAACTTCGTCGAGTACGCTCAAATCACAAGATCGGAAGAGC
+
FFFFFFFFFFFFFFFFFFFFFFFFFFFFFFFFFFFFFFFFFFFFF
@FS10000125:26:BPA73017-1023:1:1101:15320:1350 1:N:0:3
TCGTGAACTTCGTCGAGTACGCTCAAGATTAAAGATCGGAAGAGC
+
FFFFFFFFFFFFFFFFFFFFFFFFFFFFFFFFFFFFFFFFFFFFF
@FS10000125:26:BPA73017-1023:1:1101:15550:1350 1:N:0:3
TTGACTGGACTTCGTCGAGTACGCTCAATCCTTAAGATCGGAAGA
+
FFFF:,F,FFFFFFFFFFFFFFFFFFFF:::FF,FFFFFFFFFFF
@FS10000125:26:BPA73017-1023:1:1101:1450:1360 1:N:0:3
TTGACTGGACTTCGTCGAGTACGCTCAAACCAACAGATCGGAAGA
+
FFFFFFFFFFFFFFFFFFFFFFFFFFFFFFFFFFFFFFFFFFFFF
@FS10000125:26:BPA73017-1023:1:1101:2930:1360 1:N:0:3
TTGGGGTAAACTTCGTCGAGTACGCTCAAATCATAAGATCGGAAG
+
FFFFFFFFFFFFFFFFFFFFFFFFFFFFFFFFFFFFFFFFFFFFF
@FS10000125:26:BPA73017-1023:1:1101:3050:1360 1:N:0:3
TGGCAACTTCGTCGAGTACGCTCAAAAGGTCAGATCGGAAGAGCA
+
FFFFFFFFFFFFFFFFFFFFFFFFFFFFFFFFFFFFFFFFFFFFF
@FS10000125:26:BPA73017-1023:1:1101:3090:1360 1:N:0:3
TCGTCCCCCCCATAAACTTCGTCGAGTACGCTCAAAGTGACAGAT
+
FFFFFFFFFFFFFFF:FFFFFFFFFFFFFFFFFFFFFFFFFFFFF
@FS10000125:26:BPA73017-1023:1:1101:3640:1360 1:N:0:3
TCGTAAACTTCGTCGGTACGCTCAAGCGAGTAGATCGGAAGAGCA
+
FFFFFFFFFFFFFFFFFFFFFFFFFFFFFFFFFFFFFFFFFFFFF
@FS10000125:26:BPA73017-1023:1:1101:4250:1360 1:N:0:3
TCGCCAACTTCGTCGAGTACGCTCAAAGTATAAGATCGGAAGAGC
+
FFFFFFFFFFFFFFFFFFFFFFFFFFFFFFFFFFFFFFFFFFFFF
@FS10000125:26:BPA73017-1023:1:1101:4750:1360 1:N:0:3
TCGGAAACTTCGTCGAGTACGCTCAATTCAAAAGATCGGAAGAGC
+
FFFFFFFFFFFFFFFFFFFFFFFFFFFFFFFFFFFFFFFFFFFFF
@FS10000125:26:BPA73017-1023:1:1101:4850:1360 1:N:0:3
TGGCAACTTCGTCGAGTACGCTCAAAGGCCGAGATCGGAAGAGCA
+
F,FF:FFFF::FF:FF:F:FFFFF::F::FFFFFF:FFF,FF:FF
@FS10000125:26:BPA73017-1023:1:1101:5590:1360 1:N:0:3
TAGAAAACTTCGTCGAGTACGCTCAACATGAAAGATCGGAAGAGC
+
FFFFFFFFFFFFFFFFFFFFFFFFFFFFFFFFFFFFFFFFFFFFF
@FS10000125:26:BPA73017-1023:1:1101:6260:1360 1:N:0:3
TCGTGAACTTCGTCGAGTACGCTCAAATGAACAGATCGGAAGAGC
+
FFFFFFFFFFFFFFFFFFFFFFFFFFFFF,FFFFFFFFFFFFFFF
@FS10000125:26:BPA73017-1023:1:1101:6440:1360 1:N:0:3
CCGCAAACTTCGTCGAGTACGCTCAAAAAATGAGATCGGAAGAGC
+
FFFFFFFFFFFFFFFFFFFFFFFFFFFFFFFFFFFFFFFFFFFFF
@FS10000125:26:BPA73017-1023:1:1101:6940:1360 1:N:0:3
GGGGGGAACTTCGTCGAGTACGCTTGTTCTAGATCGGAAGAGCAC
+
,FFF,:F,FF:FFFFFFFF:F,FFFFF,FF,FFF:FFFFFFFFFF
@FS10000125:26:BPA73017-1023:1:1101:7310:1360 1:N:0:3
TTGACTGGACTTCGTCGAGTACGCTCAACACTAAAGATCGGAAGA
+
FFFFFFFFFFFFFFFFFFFFFFFFFFFFFFFFFFFFFFFFFFFFF
@FS10000125:26:BPA73017-1023:1:1101:7340:1360 1:N:0:3
GGGTTACAACTTCGTCGAGTACGCTCAATAATCAAGATCGGAAGA
+
FFFFFFFFFFFFFFFFFFFFFFFFFFFFFFFFFFFFFFFFFFFFF
@FS10000125:26:BPA73017-1023:1:1101:9200:1360 1:N:0:3
TTATAAACTTCGTCGAGTACGCTCAAATAATAAGATCGGAAGAGC
+
FFFFFFFFFFFFFFFFFFFFFFFFFFFFFFFFFFFFFFFFFFFFF
@FS10000125:26:BPA73017-1023:1:1101:9240:1360 1:N:0:3
TCTCTCTTCGTCGAGTACGCTCAATAACAAAGATCGGAAGAGCAC
+
FFFFFFFFFFFFFFFFFFFFFFFFFFFFFFFFFFFFFFFFFFFFF
@FS10000125:26:BPA73017-1023:1:1101:9570:1360 1:N:0:3
TTGGTAACTTCGTCGAGTACGCTCAACGGTGTAGATCGGAAGAGC
+
FFFFFFFFFFFFFFFFFFFFFFFFFFFFFFFFFFFFFFFFFFFFF
@FS10000125:26:BPA73017-1023:1:1101:10640:1360 1:N:0:3
TCTTCGTCGAGTACGCTCAACTCTGAAGATCGGAAGAGCACACGT
+
FFFFFFFFFFFFFFFFFFFFFFFFFFFFFFFFFFFFFFFFFFFFF
@FS10000125:26:BPA73017-1023:1:1101:11030:1360 1:N:0:3
GCGCGCCTTCGTCGAGTACGCTCAACAATTCAGATCGGAAGAGCA
+
FFFFFFFFFFFFFFFFFFFFFFFFFFFFFFFFFFFFFFFFFFFFF
@FS10000125:26:BPA73017-1023:1:1101:11720:1360 1:N:0:3
GCGTAAACTTCGTCGAGTACGCTCAATATGAAGATCGGAAGAGCA
+
FFFFFFFFFFFFFFFFFFFFFFFFFFFFFFFFFFFFFFFFFFFFF
@FS10000125:26:BPA73017-1023:1:1101:12350:1360 1:N:0:3
TCGCCAACTTCGTCGAGTACGCTCAAGTGTAAAGATCGGAAGAGC
+
FFFFFFFFFFFFFFFFFFFFFFFFFFFFFFFFFFFFFFFFFFFFF
@FS10000125:26:BPA73017-1023:1:1101:12610:1360 1:N:0:3
GCGTCACCTTCGTCGAGTACGCTCAATAGGAGAGATCGGAAGAGC
+
FFFFFFFFFFFFFFFFFFFFFFFFFFFFFFFFFFFFFFFFFFFFF
@FS10000125:26:BPA73017-1023:1:1101:12760:1360 1:N:0:3
TTGACTGGACTTCGTCGAGTACGCTCAATCCAATAGATCGGAAGA
+
FFFFFFFFFFFFFFFFFFFFFFFFFFFFF:FFFFFFFFFFFFFFF
@FS10000125:26:BPA73017-1023:1:1101:13410:1360 1:N:0:3
CCCTTACCTTCGTCGAGTACGCTCAAAGGTAGAGATCGGAAGAGC
+
FFFFFFFFFFFFFFFFFFFFFFFFFFFFFFFFFFFFFFFFFFFFF
@FS10000125:26:BPA73017-1023:1:1101:13620:1360 1:N:0:3
TTGTCAACTTCGTCGAGTACGCTCAAAGTTTAAGATCGGAAGAGC
+
FFFFFFFFFFFFFFFFFFFFFFFFFFFFFFFFFFFFFFFFFFFFF
@FS10000125:26:BPA73017-1023:1:1101:13640:1360 1:N:0:3
TTGACTGGACTTCGTCGAGTACGCTCAAGTTCCGAGATCGGAAGA
+
F:FFFFFFFFFFFFFFFFFFFFFFFFFFFFFFFFFFFFFFFFFFF
@FS10000125:26:BPA73017-1023:1:1101:14040:1360 1:N:0:3
TTGACTGGACTTCGTCGAGTACGCTCAAAGATAAAGATCGGAAGA
+
FFFFFFFFFFFFFFFFFFFFFFFFFFFFFFFFFFFFFFFFFFFFF
@FS10000125:26:BPA73017-1023:1:1101:15440:1360 1:N:0:3
ACGAAGTTCCCCAGCAACTGAGTACGCTCAAGCTTGTAGATCGGA
+
FFFFFFFFFFFFFFFFFFFFFFFFFFFFFFFFFFFFFFFFFFFFF
@FS10000125:26:BPA73017-1023:1:1101:16120:1360 1:N:0:3
TTGACTGGACTTCGTCGAGTACGCTCAACCGCACAGATCGGAAGA
+
FFFFFFFFFFFFFFFFFFFFFFFFFFFFFFFFFFFFFFFFFFFFF
@FS10000125:26:BPA73017-1023:1:1101:1740:1370 1:N:0:3
TCGCTGAACTTCGTCGAGTACGCTCAACCATGAAGATCGGAAGAG
+
FFFFFFFFFFFFFFFFFFFFFFFFFFFFFFFFFFFFFFFFFFFFF
@FS10000125:26:BPA73017-1023:1:1101:1830:1370 1:N:0:3
GTGTAGAACTTCGTCGAGTACGCTCAACTGAGGAGATCGGAAGAG
+
FFFFFFFFFFFFFFFFFFFFFFFFFFFFFFFFFFFFFFFFFFFFF
@FS10000125:26:BPA73017-1023:1:1101:1880:1370 1:N:0:3
TTTAGAACTTCGTCGAGTACGCTCAATTAGTGAGATCGGAAGAGC
+
FFFFFFFFFFFFFFFFFFFFFFFFFFFFFFFFFFFFFFFFFFFFF
@FS10000125:26:BPA73017-1023:1:1101:2020:1370 1:N:0:3
GCGTTAACTTCGTCGAGTACGCTCAACTTTACAGATCGGAAGAGC
+
FFFFFFFFFFFFFFFFFFFFFFFFFFFFFFFFFFFFFFFFFFFFF
@FS10000125:26:BPA73017-1023:1:1101:2330:1370 1:N:0:3
TCTTGGTCAACTTCGTGAGTACGCTCAAGTCGATAGATCGGAAGA
+
FFFFFFFFFFFFFFFFFFFFFFFFFFFFFFFFFFFFFFFFFFFFF
@FS10000125:26:BPA73017-1023:1:1101:3610:1370 1:N:0:3
TTGATAACTTCGTCGAGTACGCTCAACCCCAGAGATCGGAAGAGC
+
FFFFFFFFFFFFFFFFFFFFFFFFFFFFFFFFFFFFFFFFFFFFF
@FS10000125:26:BPA73017-1023:1:1101:3710:1370 1:N:0:3
TCGATAACTTCGTCGAGTACGCTCAAGCATGTAGATCGGAAGAGC
+
FFFFFFFFFFFFFFFFFFFFFFFFFFFFFFFFFFFFFFFFFFFFF
@FS10000125:26:BPA73017-1023:1:1101:4270:1370 1:N:0:3
TCGAACTTCGTCGAGTACGCTCAAGAACAAAGATCGGAAGAGCAC
+
FFFFFFFFFFFFFFFFFFFFFFFFFFFFFFFFFFFFFFFFFFFFF
@FS10000125:26:BPA73017-1023:1:1101:4940:1370 1:N:0:3
GCGCAACTTCGTCGAGTACGCTCAAGCCCAAAGATCGGAAGAGCA
+
FFFFFFFFFFFFFFFFFFFFFFFFFFFFFFFFFFFFFFFFFFFFF
@FS10000125:26:BPA73017-1023:1:1101:4970:1370 1:N:0:3
TAGCCACCAACTTCGTCGAGTACGCTCAATGTGACAGATCGGAAG
+
FFFFFFFFFFFFFFFFFFFFFFFFFFFFFFFFFFFFFFFFFFFFF
@FS10000125:26:BPA73017-1023:1:1101:5500:1370 1:N:0:3
TCGTCGACCTTCGTCGAGTACGCTCAAAGAATAAGATCGGAAGAG
+
FFFFFFFFFFFFFFFFFFFFFFFFFFFFFFFFFFFFFFFFFFFFF
@FS10000125:26:BPA73017-1023:1:1101:5880:1370 1:N:0:3
TTGAAAACTTCGTCGAGTACGCTCAATGGTCAAGATCGGAAGAGC
+
FFFFFFFFFFFFFFFFFFFFFFFFFFFFFFFFFFFFFFFFFFFFF
@FS10000125:26:BPA73017-1023:1:1101:5910:1370 1:N:0:3
TCGTCAATTTCGTCGAGTACGCTCAATCTCGAAGATCGGAAGAGC
+
FFFFFFFFFFFFFFFFFFFFFFFFFFFFFFFFFFFFFFFFFFFFF
@FS10000125:26:BPA73017-1023:1:1101:7070:1370 1:N:0:3
CCCAGAACTTCGTCGAGTACGCTCAATATTCGAGATCGGAAGAGC
+
FFFFFFFFFFFFFFFFFFFFFFFFFFFFFFFFFFFFFFFFFFFFF
@FS10000125:26:BPA73017-1023:1:1101:7340:1370 1:N:0:3
GGGTTACAACTTCGTCGAGTACGCTCAATAATCAAGATCGGAAGA
+
FFFFFFFFFFFFFFFFFFFFFFFFFFFFFFFFFFFFFFFFFFFFF
@FS10000125:26:BPA73017-1023:1:1101:7830:1370 1:N:0:3
TCATATATATATATACGAACTTCGTCGAGTACGCTCAAACGAGTA
+
FFFFFFFFFFFFFFFFFFFFFFFFFFFFFFFFFFFFFFFFFFFFF
@FS10000125:26:BPA73017-1023:1:1101:8210:1370 1:N:0:3
TCTTAACTTCGTCGAGTACGCTCAAAAAACCAGATCGGAAGAGCA
+
FFFFFFFFFFFFFFFFFFFFFFFFFFFFFFFFFFFFFFFFFFFFF
@FS10000125:26:BPA73017-1023:1:1101:8300:1370 1:N:0:3
TCGACAACTTCGTCGAGTACGCTCAAGTTCAAAGATCGGAAGAGC
+
FFFFFFFFFFFFFFFFFFFFFFFFFFFFFFFFFFFFFFFFFFFFF
@FS10000125:26:BPA73017-1023:1:1101:9630:1370 1:N:0:3
GGGCTAACTTCGTCGAGTACGCTCAAACCATTAGATCGGAAGAGC
+
FFFFFFFFFFFFFFFFFFFFFFFFFFFFFFFFFFFFFFFFFFFFF
@FS10000125:26:BPA73017-1023:1:1101:9990:1370 1:N:0:3
TCAGGTAACTTCGTCGAGTACGCTCAAACTTTCAGATCGGAAGAG
+
FFFFFFFFFFFFFFFFFFFFFFFFFFFFFFFFFFFFFFFFFFFFF
@FS10000125:26:BPA73017-1023:1:1101:10060:1370 1:N:0:3
CCCTAACTTCGTCGAGTACGCTCAAATGTGTAGATCGGAAGAGCA
+
FFFFFFFFFFFFFFFFFFFFFFFFFFFFFFFFFFFFFFFFFFFFF
@FS10000125:26:BPA73017-1023:1:1101:10360:1370 1:N:0:3
TTTTGAACTTCGTCGAGTACGCTCAATATCCAAGATCGGAAGAGC
+
FFFFFFFFFFFFFFFFFFFFFFFFFFFFFFFFFFFFFFFFFFFFF
@FS10000125:26:BPA73017-1023:1:1101:10640:1370 1:N:0:3
GTGTAAACTTCGTCGAGTACGCTCAAGTGGAAAGATCGGAAGAGC
+
,:,F:FF:F:F::F:,FFFF:FFF,,FF:FFFFFFF::,FFFFF:
@FS10000125:26:BPA73017-1023:1:1101:12900:1370 1:N:0:3
TTGACTGGACTTCGTCGAGTACGCTCAAATTCCTAGATCGGAAGA
+
FFFFFFFFFFFFFFFFFFFFFFFFFFFFFFFFFFFFFFFFFFFFF
@FS10000125:26:BPA73017-1023:1:1101:14350:1370 1:N:0:3
CAGGCATCAACTTCGTCGAGTACGCTCAAGTAACGAGATCGGAAG
+
FFFFFFFFFFFFFFFFFFFFFFFFFFFFFFFFFFFFFFFFFFFFF
@FS10000125:26:BPA73017-1023:1:1101:14810:1370 1:N:0:3
TTGGAACTTCGTCGAGTACGCTCAATTGCTAAGATCGGAAGAGCA
+
:FFFFFFFFFFFFFFFFFFFFFFFFFFFFFFFFFFFFFFFFFFFF
@FS10000125:26:BPA73017-1023:1:1101:15150:1370 1:N:0:3
TTGTAGAACTTCGTCGAGTACGCTCAATCACAGAGATCGGAAGAG
+
F:FFFFFFFFFFFFFFFFFFFFFFFFFFFFFFFFFFFFFFFFFFF
@FS10000125:26:BPA73017-1023:1:1101:15230:1370 1:N:0:3
GCTTTTGCTGGCGGTATTGCTTCTGCTCTTGCTAGTGGCGCCATG
+
FFFF,F,,F:,:F:F:FF::FFFF,:F,FFFFF,FF:,FF:,F:F
@FS10000125:26:BPA73017-1023:1:1101:15460:1370 1:N:0:3
GCGGGAACTTCGTCGAGTACGCTCAAATACCAAGATCGGAAGAGC
+
FFFFFFFFFFFFFFFFFFFFFFFFFFFFFFFFFFFFFFFFFFFFF
@FS10000125:26:BPA73017-1023:1:1101:15830:1370 1:N:0:3
TCTCTAAACTTCGTCGAGTACGCTCAAAGTTTAAGATCGGAAGAG
+
FFFFFFFFFFFFFFFFFFFFFFFFFFFFFFFFFFFFFFFFFFFFF
@FS10000125:26:BPA73017-1023:1:1101:15970:1370 1:N:0:3
TTTGGGGAACTTCGTCGAGTACGCTCAATATAAAAGATCGGAAGA
+
FFF::FFFFFFFFFFFF:FFFFFFFFFFFFF:FF:FFFFFF:FFF
@FS10000125:26:BPA73017-1023:1:1101:1390:1380 1:N:0:3
TCTTCACAACTTCGTCGAGTACGCTCAACTGGCAAGATCGGAAGA
+
FFFFFFFFFFFFFFFFFFFFFFFFFFFFFFFFFFFFFFFFFFFFF
@FS10000125:26:BPA73017-1023:1:1101:1420:1380 1:N:0:3
GGGGTTAAACTTCGTCGAGTACGCTCAAACGCGTAGATCGGAAGA
+
FFFFFFFFFFFFFFFFFFFFFFFFFFFFFFFFFFFFFFFFFFFFF
@FS10000125:26:BPA73017-1023:1:1101:2020:1380 1:N:0:3
GAGACAACTTCGTCGAGTACGCTCAATACCAGAGATCGGAAGAGC
+
FFFFFFFFFFFFFFFFFFFFFFFFFFFFFFFFFFFFFFFFFFFFF
@FS10000125:26:BPA73017-1023:1:1101:2730:1380 1:N:0:3
TTGTAACTTCGTCGAGTACGCTCAAATGCAGAGATCGGAAGAGCA
+
FFFFFFFFFFFFFFFFFFFFFFFFFFFFFF:FFFFFFFFFFFFFF
@FS10000125:26:BPA73017-1023:1:1101:3420:1380 1:N:0:3
CCGAAACTTCGTCGAGTACGCTCAATGTAATAGATCGGAAGAGCA
+
FFFFFFFFFFFFFFFFFFFFFFFFF:FFFFFFFFFFFFFFFFFFF
@FS10000125:26:BPA73017-1023:1:1101:4300:1380 1:N:0:3
CTGGGGGGAACTTCGTCGAGTACGCTCAAGAAAACAGATCGGAAG
+
FFFFFFFFFFFFFFFFFFFFFFFFFFFFFFFFFFFFFFFFFFFFF
@FS10000125:26:BPA73017-1023:1:1101:4410:1380 1:N:0:3
TGACTGGACTTCGTCGAGTACGCTCAAGATCAAAGATCGGAAGAG
+
FFFFFFFFFFFFFFFFFFFFFFFFFFFFFFFFFFFFFFFFFFFFF
@FS10000125:26:BPA73017-1023:1:1101:5030:1380 1:N:0:3
CCGTAAACTTCGTCGAGTACGCTCAATCCTTCAGATCGGAAGAGC
+
FFFFFFFFFFFFFFFFFFFFFFFFFFFFFFFFFFFFFFFFFFFFF
@FS10000125:26:BPA73017-1023:1:1101:7140:1380 1:N:0:3
GAGGCAACTTCGTCGAGTACGCTCAAGTAAGGAGATCGGAAGAGC
+
:FFFFFFFFFFFFFFFFFFFFFFFFFFFFFFFFFFFFFFFFFFFF
@FS10000125:26:BPA73017-1023:1:1101:7490:1380 1:N:0:3
GGGAAAACTTCGTCGAGTACGCTCAATTGTCGAGATCGGAAGAGC
+
FFFFFFFFFFFFFFFFFFFFFFFFFFFFFFFFFFFFFFFFFFFFF
@FS10000125:26:BPA73017-1023:1:1101:7500:1380 1:N:0:3
TGGAAAACTTCGTCGAGTACGCTCAACGAATTAGATCGGAAGAGC
+
FFFFFFFFFFFFFFFFFFFFFFFFFFFFFFFFFFFFFFFFFFFFF
@FS10000125:26:BPA73017-1023:1:1101:8360:1380 1:N:0:3
TTGACTGGACTTCGTCGAGTACGCTCAAATGATAAGATCGGAAGA
+
FFFFFFFFFFFFFFFFFFFFFFFFFFFFFFFFFFFFFFFFFFFFF
@FS10000125:26:BPA73017-1023:1:1101:8400:1380 1:N:0:3
TTGGGCCAACTTCGTCGAGTACGCTCAAATGAAAAGATCGGAAGA
+
FFFFFFFFFFFFFFFFFFFFFFFFFFFFFFFFFFFFFFFFFFFFF
@FS10000125:26:BPA73017-1023:1:1101:8670:1380 1:N:0:3
TCGCTAAACTTCGTCGAGTACGCTCAAAATCGGAGATCGGAAGAG
+
FFFFFFFFFFFFFFFFFFFFFFFFFFFFFFFFFFFFFFFFFFFFF
@FS10000125:26:BPA73017-1023:1:1101:12150:1380 1:N:0:3
TGGACAACTTCGTCGAGTACGCTCAACGTTGGAGATCGGAAGAGC
+
FFFFFFFFFFFFFFFFFFFFFFFFFFFFFFFFFFFFFFFFFFFFF
@FS10000125:26:BPA73017-1023:1:1101:12790:1380 1:N:0:3
GCGGCAACTTCGTCGAGTACGCTCAATAAATTAGATCGGAAGAGC
+
FFFFFFFFFFFFFFFFFFFFFFFFFFFFFFFFFFFFFFFFFFFFF
@FS10000125:26:BPA73017-1023:1:1101:12870:1380 1:N:0:3
TCGCTAACTTCGTCGAGTACGCTCAAAAATTAAGATCGGAAGAGC
+
FFFFFFFFFFFFFFFFFFFFFFF:FFF,F:F:FFFFFFFFFFFFF
@FS10000125:26:BPA73017-1023:1:1101:12980:1380 1:N:0:3
TTGTAAACTTCGTCGAGTACGCTCAATGGTTCAGATCGGAAGAGC
+
FFFFFFFFFFFFFFFFFFFFFFFFFFFFFFFFFFFFFFFFFFFFF
@FS10000125:26:BPA73017-1023:1:1101:13640:1380 1:N:0:3
TTGACTGGACTTCGTCGAGTACGCTCAACGATGCAGATCGGAAGA
+
FFFFFFFFFFFFFFFFFFFFFFFFFFFFFFFFFFFFFFFFFFFFF
@FS10000125:26:BPA73017-1023:1:1101:13680:1380 1:N:0:3
ACAGCAACTTCGTCGAGTACGCTCAAGAATGAAGATCGGAAGAGC
+
,::F::FFFFFFFF:,FFFF:FFFFFFF,F::F,FFF:,FF:F::
@FS10000125:26:BPA73017-1023:1:1101:13960:1380 1:N:0:3
GGGTCAACTTCGTCGAGTACGCTCAACTGGCCAGATCGGAAGAGC
+
FFFFFFFFFFFFFFFFFFFFFFFFFFFFFFFFFFFFFFFFFFFFF
@FS10000125:26:BPA73017-1023:1:1101:14270:1380 1:N:0:3
TTGCAACTTCGTCGAGTACGCTCAAGTATACAGATCGGAAGAGCA
+
,F,FFFFFFFFFF:F:FFFFFFF:FFFFF:FFF:FFFFFFF:FF:
@FS10000125:26:BPA73017-1023:1:1101:14920:1380 1:N:0:3
ACGAAGTTCTGAGGGGGATCTTCGTCGAGTACGCTCAAGTACAAA
+
FFFFFFFFFFFFFFFFFFFFFFFFFFFFFFFFFFFFFFFFFFFFF
@FS10000125:26:BPA73017-1023:1:1101:16020:1380 1:N:0:3
TTGCCGAACTTCGTCGAGTACGCTCAATAGTGTAGATCGGAAGAG
+
FFFFFFFFFFFFFFFFFFFFFFFFFFFFFFFFFFFFFFFFFFFFF
@FS10000125:26:BPA73017-1023:1:1101:16040:1380 1:N:0:3
TTGCTGAACTTCGTCGAGTACGCTCAATGGTTGAGATCGGAAGAG
+
FFFFFFFFFFFFFFFFFFFFFFFFFF:FFFFFFFFFFFFFFFFFF
@FS10000125:26:BPA73017-1023:1:1101:16350:1380 1:N:0:3
GGGCAAACTTCGTCGAGTACGCTCAAACGTGTAGATCGGAAGAGC
+
FFFFFFFFFFFFFFFFFFFFFFFFFFFFFFFFFFFFFFFFFFFFF
@FS10000125:26:BPA73017-1023:1:1101:1510:1390 1:N:0:3
TCGTCGAGTACGCTCAAAGATTGAGATCGGTAGAGCACACGTCTG
+
F,F:,FF:FFF,F:FFFFFF:FFF,FF:F:,,FF,F,F:F,FFFF
@FS10000125:26:BPA73017-1023:1:1101:2320:1390 1:N:0:3
TCGCCAACTTCGTCGAGTACGCTCAAATCCCCAGATCGGAAGAGC
+
FFFFFFFFFFFFFFFFFFFFFFFFFFFFFFFFFFFFFFFFFFFFF
@FS10000125:26:BPA73017-1023:1:1101:2840:1390 1:N:0:3
TCGCAAACTTCGTCGAGTACGCTCAATGCTCTAGATCGGAGAGCA
+
FFFFFFFFFFFFFFFFFFFFFFFFFFFFFFFFFFFFFFFFFFFFF
@FS10000125:26:BPA73017-1023:1:1101:2940:1390 1:N:0:3
TTGACTGGACTTCGTCGAGTACGCTCAAATCGAAAGATCGGAAGA
+
FFFFFFFFFFFFFFFFFFFFFFFFFFFFFFFFFFFFFFFFFFFFF
@FS10000125:26:BPA73017-1023:1:1101:3130:1390 1:N:0:3
TGCTAAACTTCGTCGAGTACGCTCAAGTAACAAGATCGGAAGAGC
+
FFFFFFFFFFFFFFFFFFFFFFFFFFFFFFFFFFFFFFFFFFFFF
@FS10000125:26:BPA73017-1023:1:1101:3380:1390 1:N:0:3
TTGAACTTCGTCGAGTACGCTCAACGAATGAGATCGGAAGAGCAC
+
FFFFFFFFFFFFFFFFFFFFFFFFFFFFFFFFFFFFFFFFFFFFF
@FS10000125:26:BPA73017-1023:1:1101:4060:1390 1:N:0:3
TTTTTTAACTTCGTCGAGTACGCTCAAATATCGAGATCGGAAGAG
+
FFFFFFFFFFFFFFFFFFFFFFFFFFFFFFFFFFFFFFFFFFFFF
@FS10000125:26:BPA73017-1023:1:1101:4110:1390 1:N:0:3
TTGTAAACTTCGTCGAGTACGCTCAAAGCTGGAGATCGGAAGAGC
+
FFFFFFFFFFFFFFFFFFFFFFFFFFFFFFFFFFFFFFFFFFFFF
@FS10000125:26:BPA73017-1023:1:1101:6380:1390 1:N:0:3
CCGCAACTTCGTCGAGTACGCTCAAGTATTGAGATCGGAAGAGCA
+
FFFFFFFFFFFFFFFFFFFFFFFF:FFFFFFFFFFFFFFFFFFFF
@FS10000125:26:BPA73017-1023:1:1101:6600:1390 1:N:0:3
CCGGCAACTTCGTCGAGTACGCTCAATTCGAAAGATCGGAAGAGC
+
FFFFFFFFFFFFFFFFFFFFFFFFFFFFFFFFFFFFFFFFFFFFF
@FS10000125:26:BPA73017-1023:1:1101:8100:1390 1:N:0:3
AGTCTCAACTTCGTCGAGTACGCTCAACCTCACAGATCGGAAGAG
+
FFFFFFFFFFFFFFFFFFFFFFFFFFFFFFFFFFFFFFFFFFFFF
@FS10000125:26:BPA73017-1023:1:1101:10560:1390 1:N:0:3
TTGGAAACTTCGTCGAGTACGCTCAAAAGTGCAGATCGGAAGAGC
+
FFFFFFFFFFFFFFFFFFFFFFFFFFFFFFFFFFFFFFFFFFFFF
@FS10000125:26:BPA73017-1023:1:1101:11560:1390 1:N:0:3
TTTGCAAAACTTCGTCGAGTACGCTCAAAAAACTAGATCGGAAGA
+
FFFFFFFFFFFFFFFFFFFFFFFFFFFFFFFFFFFFFFFFFFFFF
@FS10000125:26:BPA73017-1023:1:1101:12280:1390 1:N:0:3
GCGTCAGCTTCGTCGAGTACGCTCAATAAGAGAGATCGGAAGAGC
+
FFFFFFFFFFFFFFFFFFFFFFFFFFFFFFFFFFFFFFFFFFFFF
@FS10000125:26:BPA73017-1023:1:1101:12820:1390 1:N:0:3
TCGACAACTTCGTCGAGTACGCTCAATGTAGTAGATCGGAAGAGC
+
FFFFFFFFFFFFFFFFFFFFFFFFFFFFFFFFFFFFFFFFFFFFF
@FS10000125:26:BPA73017-1023:1:1101:12880:1390 1:N:0:3
CCGACAACTTCGTCGAGTACGCTCAAATTACCAGATCGGAAGAGC
+
FFFFFFFFFFFFFFFFFFFFFFFFFFFFFFFFFFFFFFFFFFFFF
@FS10000125:26:BPA73017-1023:1:1101:13690:1390 1:N:0:3
CTGAAAACTTCGTCGAGTACGCTCAACCGTGGAGATCGGAAGAGC
+
FFFFFFFFFFFFFFFFFFFFFFFFFFFFFFFFFFFFFFFFFFFFF
@FS10000125:26:BPA73017-1023:1:1101:14190:1390 1:N:0:3
TTGCCAACTTCGTCGAGTACGCTCAATTTACTAGATCGGAAGAGC
+
FFFFFFFFFFFFFFFFFFFFFFFFFFFFFFFFFFFFFFFFFFFFF
@FS10000125:26:BPA73017-1023:1:1101:14450:1390 1:N:0:3
GCGCAAACTTCGTCGAGTACGCTCAATGTAATAGATCGGAAGAGC
+
FFFFFFFFFFFFFFFFFFFFFFFFFFFFFFFFFFFFFFFFFFFFF
@FS10000125:26:BPA73017-1023:1:1101:15200:1390 1:N:0:3
TTTGGGTAACCTCGTCGAGTACGCTCAAGACATGAGATCGGAAGA
+
FFFFFFFFFFFFFFFFFFFFFFFFFFFFFFFFFFFFFFFFFFFFF
@FS10000125:26:BPA73017-1023:1:1101:15250:1390 1:N:0:3
TTGCAACTTCGTCGAGTACGCTCAATCATCCAGATCGGAAGAGCA
+
F,FFFFFFFFFFFFF:FFFF:FF:FFFFFFFFFF:F:F:FFF:FF
@FS10000125:26:BPA73017-1023:1:1101:15480:1390 1:N:0:3
TCGAAAAGATCGGAAGAGCACACGTCTGAACTCCAGTCACGTCCT
+
FFFFFFFFFFFFFFFFFFFFFFFFFFFFFFFFFFFFFFFFFFFFF
@FS10000125:26:BPA73017-1023:1:1101:16220:1390 1:N:0:3
TTGACTGGACTTCGTCGAGTACGCTCAACCCTCTAGATCGGAAGA
+
FFFFF:::FF,:F:::FFF:FFFF:FFFFF:F::FF,,F:FFFF,
@FS10000125:26:BPA73017-1023:1:1101:16260:1390 1:N:0:3
TTGACTGGACTTCGTCGAGTACGCTCAATCCATCAGATCGGAAGA
+
FFFFFFFFFFFFFFFFFFFFFFFFFFFFFFFFFFFFFFFFFFFFF
@FS10000125:26:BPA73017-1023:1:1101:1260:1400 1:N:0:3
TTGACTGGACTTCGTCGAGTACGCTCAAAATCAAAGATCGGAAGA
+
FFFFFFFFFFFFFFFFFFFFFFFFFFFFFFFFFFFFFFFFFFFFF
@FS10000125:26:BPA73017-1023:1:1101:1830:1400 1:N:0:3
GCGCCAACTTCGTCGAGTACGCTCAAGGTTTAAGATCGGAAGAGC
+
FFFFFFFFFFFFFFFFFFFFFFFFFFFFFFFFFFFFFFFFFFFFF
@FS10000125:26:BPA73017-1023:1:1101:3800:1400 1:N:0:3
TGGGAACTTCGTCGAGTACGCTCAACATGATAGATCGGAAGAGCA
+
FFFFFFFFFFFFFFFFFFFFFFFFFFFFFFFFFFFFFFFFFFFFF
@FS10000125:26:BPA73017-1023:1:1101:4460:1400 1:N:0:3
TTGACTGGACTTCGTCGAGTACGCTCAACCGCAAAGATCGGAAGA
+
FFFFFFFFFFFFFFFFFFFFFFFFFFFFFFFFFFFFFFFFFFFFF
@FS10000125:26:BPA73017-1023:1:1101:5000:1400 1:N:0:3
GGGTGAACTTCGTCGAGTACGCTCAATTGACAAGATCGGAAGAGC
+
FFFFFFFFFFFFFFFFFFFFFFFFFFFFFFFFFFFFFFFFFFFFF
@FS10000125:26:BPA73017-1023:1:1101:6220:1400 1:N:0:3
ACGAAACTTCGTCGAGTACGCTCAAAAATAGAGATCGGAAGAGCA
+
FFFFFFFFFFFFFFFFFFFFFFFFFFFFFFFFFFFFFFFFFFFFF
@FS10000125:26:BPA73017-1023:1:1101:6350:1400 1:N:0:3
TAGAAAACTTCGTCGAGTACGCTCAACATAATAGATCGGAAGAGC
+
FFF:,FF:F,F::F:,F:F::F:F,,FFFFF:,:FF,:,FF,FF,
@FS10000125:26:BPA73017-1023:1:1101:6460:1400 1:N:0:3
CCGCAAACTTCGTCGAGTACGCTCAAAAAATGAGATCGGAAGAGC
+
FFFFFFFFFFFFFFFFFFFFFFFFFFFFFFFFFFFFFFFFFFFFF
@FS10000125:26:BPA73017-1023:1:1101:6960:1400 1:N:0:3
CCGTAACTTCGTCGAGTACGCTCAACTTATGAGATCGGAAGAGCA
+
FFFFFFFFFFFFFFFFFFFFFFFFFFFFFFFFFFFFFFFFFFFFF
@FS10000125:26:BPA73017-1023:1:1101:7150:1400 1:N:0:3
TCGACAACTTCGTCGAGTACGCTCAAACACCGAGATAGGAAGAGC
+
FFFFFFFFFFFFFFFFFFFFFFFFFFFFFFFFFFFFFFFFFFFFF
@FS10000125:26:BPA73017-1023:1:1101:8040:1400 1:N:0:3
CCTGCAACTTCGTCGAGTACGCTCAACGATATAGATCGGAAGAGC
+
FFFFFFFFFFFFFFFFFFFFFFFFFFFFFFFFFFFFFFFFFFFFF
@FS10000125:26:BPA73017-1023:1:1101:8270:1400 1:N:0:3
TTGTCAACTTCGTCGAGTACGCTCAATGACTAAGATCGGAAGAGC
+
FFFFFFFFFFFFFFFFFFFFFFFFFFFFFFFFFFFFFFFFFFFFF
@FS10000125:26:BPA73017-1023:1:1101:8720:1400 1:N:0:3
GGGACAACTTCGTCGAGTACGCTCAATTCGTCAGATCGGAAGAGC
+
FFFFFFFFFFFFFFFFFFFFFFFFFFFFFFFFFFFFFFFFFFFFF
@FS10000125:26:BPA73017-1023:1:1101:9740:1400 1:N:0:3
TTGTTGAACTTCGTCGAGTACGCTCAACGTCTAAGATCGGAAGAG
+
FFFFFFFFFFFFFFFFFFFFFFFFFFFFFFFFFFFFFFFFFFFFF
@FS10000125:26:BPA73017-1023:1:1101:10000:1400 1:N:0:3
TCTGGAACTTCGTCGAGTACGCTCAAATGGGAAGATCGGAAGAGC
+
FFF::FFFFFFFFF:FFFFFFFFF:,FF:FFF:FFFFFFFFFFF:
@FS10000125:26:BPA73017-1023:1:1101:11700:1400 1:N:0:3
TCGTTGAACTTCGTCGAGTACGCTCAAAATTTGAGATCGGAAGAG
+
FFFFFFFFFFFFFFFFFFFFFFFFFFFFFFFFFFFFFFFFFFFFF
@FS10000125:26:BPA73017-1023:1:1101:11720:1400 1:N:0:3
TTGACTGGACTTCGTCGAGTACGCTCAAGGTGATAGATCGGAAGA
+
FFFFFFFFFFFFFFFFFFFFFFFFFFFFFFFFFFFFFFFFFFFFF
@FS10000125:26:BPA73017-1023:1:1101:11940:1400 1:N:0:3
GAGAAAACTTCGTCGAGTACGCTCAAACGTAGAGATCGGAAGAGC
+
FFFFFFFFFFFFFFFFFFFFFFFFFFFFFFFFFFFFFFFFFFFFF
@FS10000125:26:BPA73017-1023:1:1101:12810:1400 1:N:0:3
CCGTCAACTTCGTCGAGTACGCTCAAATTATAAGATCGGAAGAGC
+
FFFFFFFFFFFFFFFFFFFFFFFFFFFFFFFFFFFFFFFFFFFFF
@FS10000125:26:BPA73017-1023:1:1101:13610:1400 1:N:0:3
CAGTAAACTTCTTCGAGTACGCTCAATCTGATAGATCGGAAGAGC
+
FFFFFFFFFFFFFFFFFFFFFFFFFFFFFFFFFFFFFFFFFFFFF
@FS10000125:26:BPA73017-1023:1:1101:13910:1400 1:N:0:3
TTGGAGAACTTCGTCGAGTACGCTCAATATAGAAGATCGGAAGAG
+
FFFFFFFFFFFFFFFFFFFFFFFFFFFFFFFFFFFFFFFFFFFFF
@FS10000125:26:BPA73017-1023:1:1101:14390:1400 1:N:0:3
TTGGGAGAACTTCGTCGAGTACGCTCAATCTTGTAGATCGGAAGA
+
FFFFFFFFFFFFFFFFFFFFFFFFFFFFFFFFFFFFFFFFFFFFF
@FS10000125:26:BPA73017-1023:1:1101:15360:1400 1:N:0:3
TTTCAAACTTCGTCGAGTACGCTCAAGCAAAAAGATCGGAAGAGC
+
FFFFFFFFFFFFFFFFFFFFFFFFFFFFFFFFFFFFFFFFFFFFF
@FS10000125:26:BPA73017-1023:1:1101:15420:1400 1:N:0:3
GCGCTAACTTCGTCGAGTACGCTCAAAAGGAAAGATCGGAAGAGC
+
FFFFFFFFFFFFFFFFFFFFFFFFFFFFFFFFFFFFFFFFFFFFF
@FS10000125:26:BPA73017-1023:1:1101:15840:1400 1:N:0:3
TGGCAAACTTCGTCGAGTACGCTCAAGCGATTAGATCGGAAGAGC
+
FFFFFFFFFFFFFFFFFFFFFFFFFFFFFFFFFFFFFFFFFFFFF
@FS10000125:26:BPA73017-1023:1:1101:15880:1400 1:N:0:3
GCGCCAACTTCGTCGAGTACGCTCAACTGAATAGATCGGAGAGCA
+
FFFFFFFFFFFFFFFFFFFFFFFFFFFFFFFFFFFFFFFFFFFFF
@FS10000125:26:BPA73017-1023:1:1101:16060:1400 1:N:0:3
TTGACTGGACTTCGTCGAGTACGCTCAAGCCGGGAGATCGGAAGA
+
FFFFFFFFFFFFFFFFFFFFFFFFFFFFFFFFFFFFFFFFFFFFF
@FS10000125:26:BPA73017-1023:1:1101:16410:1400 1:N:0:3
GCTCACCAAACTTCGTCGAGTACGCTCAAAATAGAAGATCGGAAG
+
FFFFFFFFFFFFFFFFFFFFFFFFFFFFFFFFFFFFFFFFFFFFF
@FS10000125:26:BPA73017-1023:1:1101:16430:1400 1:N:0:3
AGGTCGAAACTTCGTCGAGTACGCTCAACTGATAAGATCGGAAGA
+
FFF:FFFFFFFFFFFFFFFFFFFFFFFFFFFFFFFFFFFFFFFFF
@FS10000125:26:BPA73017-1023:1:1101:2540:1410 1:N:0:3
TCGCTAACTTCGTCGAGTACGCTCAAATGGATAGATCGGAAGAGC
+
FFFFFFFFFFFFFFFFFFFFFFFFFFFFFFFFFFFFFFFFFFFFF
@FS10000125:26:BPA73017-1023:1:1101:4490:1410 1:N:0:3
TCGTTAACTTCGTCGAGTACGCTCAATGAGATAGATCGGAAGAGC
+
FFFFFFFFFFFFFFFFFFFFFFFFFFFFFFFFFFFFFFFFFFFFF
@FS10000125:26:BPA73017-1023:1:1101:4890:1410 1:N:0:3
CCGTCAACTTCGTCGAGTACGCTCAAAAAGAAAGATCGGAAGAGC
+
FFFFFFFFFFFFFFFFFFFFFFFFFFFFFFFFFFFFFFFFFFFFF
@FS10000125:26:BPA73017-1023:1:1101:5340:1410 1:N:0:3
TTGCCAACTTCGTCGAGTACGCTCAAATATAAAGATCGGAAGAGC
+
FFFFFFFFFFFFFFFFFFFFFFFFFFFFFFFFFFFFFFFFFFFFF
@FS10000125:26:BPA73017-1023:1:1101:5460:1410 1:N:0:3
TTGCAAAACTTCGTCGAGTACGCTCAAACGGTGAGATCGGAAGAG
+
FFFFFFFFFFFFFFFFFFFFFFFFFFFFFFFFFFFFFFFFFFFFF
@FS10000125:26:BPA73017-1023:1:1101:5530:1410 1:N:0:3
TTGTTAACTTCGTCGAGTACGCTCAATCGGTCAGATCGGAAGAGC
+
FFFFFFFFFFFFFFFFFFFFFFFFFFFFFFFFFFFFFFFFFFFFF
@FS10000125:26:BPA73017-1023:1:1101:5630:1410 1:N:0:3
CGTGTGAACTTCGTCGAGTACGCTCAAGATAATAGATCGGAAGAG
+
FFFFFFFFFFFFFFFFFFFFFFFFFFFFFFFFFFFFFFFFFFFFF
@FS10000125:26:BPA73017-1023:1:1101:6560:1410 1:N:0:3
TAGCAAACTTCGTCGAGTACGCTCAAAGGACAAGATCGGAAGAGC
+
FFFFFFFFFFFFFFFFFFFFFFFFFFFFFFFFFFFFFFFFFFFFF
@FS10000125:26:BPA73017-1023:1:1101:8430:1410 1:N:0:3
TTGCCAACTTCGTCGAGTACGCTCAAATTAAGAGATCGGAAGAGC
+
FFFFFFFFFFFFFFFFFFFFFFFFFFFFFFFFFFFFFFFFFFFFF
@FS10000125:26:BPA73017-1023:1:1101:8870:1410 1:N:0:3
GTGAGGGAACTTCGTCGAGTACGCTCAATTGAAAAGATCGGAAGA
+
:FFFFFFFFFFFFFFFFFFFFFFFFFF:FFFFFFFFFFFFFFFFF
@FS10000125:26:BPA73017-1023:1:1101:9670:1410 1:N:0:3
GAGCAACTTCGTCGAGTACGCTCAATTGTATAGATCGGAAGAGCA
+
FFFFFFFFFFFFFFFFFFFFFFFFFFFFFFFFFFFFFFFFFFFFF
@FS10000125:26:BPA73017-1023:1:1101:10330:1410 1:N:0:3
TTGCCTAACTTCGTCGAGTACGCTCAATAAAACAGATCGGAAGAG
+
FFFFFFFFFFFFFFFFFFFFFFFFFFFFFFFFFFFFFFFFFFFFF
@FS10000125:26:BPA73017-1023:1:1101:10390:1410 1:N:0:3
CTGACCCAACTTCGTCGAGTACGCTCAAGTTTTAAGATCGGAAGA
+
FFFFFFFFFFFFFFFFFFFFFFFFFFFFFFFFFFFFFFFFFFFFF
@FS10000125:26:BPA73017-1023:1:1101:11110:1410 1:N:0:3
GTGATAAATTTCGTCGAGTACGCTCAAACATAAAGATCGGAAGAG
+
FFFFFFFFFFFFFFFFFFFFFFFFFFFFFFFFFFFFFFFFFFFFF
@FS10000125:26:BPA73017-1023:1:1101:11340:1410 1:N:0:3
ACGGGGGGAACTTCGTCGAGTACGCTCAATATAGAAGATCGGAAG
+
FFFFFFFFFFFFFFFFFFFFFFFFFFFFFFFFFFFFFFFFFFFFF
@FS10000125:26:BPA73017-1023:1:1101:12490:1410 1:N:0:3
TTGCACAACTTCGTCGAGTACGCTCAATCAATTAGATCGGAAGAG
+
FFFFFFFFFFFFFFFFFFFFFFFFFFFFFFFFFFFFFFFFFFFFF
@FS10000125:26:BPA73017-1023:1:1101:12970:1410 1:N:0:3
TCGGGAACTTCGTCGAGTACGCTCAACAATTAAGATCGGAAGAGC
+
FFFFFFFFFFFFFFFFFFFFFFFFFFFFFFFFFFFFFFFFFFFFF
@FS10000125:26:BPA73017-1023:1:1101:13550:1410 1:N:0:3
TAGACAACTTCGTCGAGTACGCTCAATGGTAAAGATCGGAAGAGC
+
FFFFFFFFFFFFFFFFFFFFFFFFFFFFFFFFFFFFFFFFFFFFF
@FS10000125:26:BPA73017-1023:1:1101:14330:1410 1:N:0:3
ATGCTAACTTCGTCGAGTACGCTCAACCTCCCAGATCGGAAGAGC
+
F:FFFFFFFFFFFFFFFFFFFFFFFFFFFFFFFFFFFFFFFFFFF
@FS10000125:26:BPA73017-1023:1:1101:14710:1410 1:N:0:3
TTGTAAAACTTCGTCGAGTACGCTCAAGATTTTAGATCGGAAGAG
+
FFFFFFFFFFFFFFFFFFFFFFFFFFFFFFFFFFFFFFFFFFFFF
@FS10000125:26:BPA73017-1023:1:1101:15210:1410 1:N:0:3
TTGGTAACTTCGTCGAGTACGCTCAAAGCGAGAGATCGGAAGAGC
+
FFFFFFFFFFFFFFFFFFFFFFFFFFFFFFFFFFFFFFFFFFFFF
@FS10000125:26:BPA73017-1023:1:1101:1040:1420 1:N:0:3
GGGACAACTTCGTCGAGTACGCTCAACTATTCAGATCGGAAGAGC
+
FFFFFFFFFFFFFFFFFFFFFFFFFFFFFFFFFFFFFFFFFFFFF
@FS10000125:26:BPA73017-1023:1:1101:1110:1420 1:N:0:3
TCGGCAAGAACTTCGTCGAGTACGCTCAAAGAACGAGATCGGAAG
+
FFFFFFFFFFFFFFFFFFFFFFFFFFFFFFFFFFFFFFFFFFFFF
@FS10000125:26:BPA73017-1023:1:1101:1420:1420 1:N:0:3
CCGTTGAACTTCGTCGAGTACGCTCAAGTAACCAGATCGGAAGAG
+
FFFFFFFFFFFFFFFFFFFFFFFFFFFFFFFFFFFFFFFFFFFFF
@FS10000125:26:BPA73017-1023:1:1101:1550:1420 1:N:0:3
GCGATAACTTCGTCGAGTACGCTCATTCATCAGATCGGAAGAGCA
+
FFFFFFFFFFFFFFFFFFFFFFFFFFFFFFFFFFFFFFFFFFFFF
@FS10000125:26:BPA73017-1023:1:1101:2460:1420 1:N:0:3
TCGCACAACTTCGTCGAGTACGCTCAAGTGCCAAGATCGGAAGAG
+
FF:FFFFFFFFFFFFFFFFFFFFFFFFFFFFFFFFFFFFFFFFFF
@FS10000125:26:BPA73017-1023:1:1101:3220:1420 1:N:0:3
TTGTAACTTCGTCGAGTACGCTCAACTCATAAGATCGGAAGAGCA
+
FFFFFFFFFFFFFFFFFFFFFFFFFFFFFFFFFFFFFFFFFFFFF
@FS10000125:26:BPA73017-1023:1:1101:3470:1420 1:N:0:3
GGGCAAACTTCGTCGAGTACGCTCAAATAAATAGATCGGAAGAGC
+
FFFFFFFFFFFFFFFFFFFFFFFFFFFFFFFFFFFFFFFFFFFFF
@FS10000125:26:BPA73017-1023:1:1101:4130:1420 1:N:0:3
TTGACTGGACTTCGTCGAGTACGCTCAAAATCCGAGATCGGAAGA
+
FFFFFFFFFFFFFFFFFFFFFFFFFFFFFFFFFFFFFFFFFFFFF
@FS10000125:26:BPA73017-1023:1:1101:4300:1420 1:N:0:3
TTGTAAACTTCGTCGAGTACGCTCAAGCGTTCAGATCGGAAGAGC
+
FFFFFFFFFFFFFFFFFFFFFFFFFFFFFFFFFFFFFFFFFFFFF
@FS10000125:26:BPA73017-1023:1:1101:4450:1420 1:N:0:3
GCGAAAATTTCGTCGAGTACGCTCAAATTTGCAGATCGGAAGAGC
+
FFFFFFFFFFFFFFFFFFFFFFFFFFFFFFFFFFFFFFFFFFFFF
@FS10000125:26:BPA73017-1023:1:1101:4880:1420 1:N:0:3
TTGCAGAAACTTCGTCGAGTACGCTCAAACCGATAGATCGGAAGA
+
FFFFFFFFFFFFFFFFFFFFFFFFFFFFFFFFFFFFFFFFFFFFF
@FS10000125:26:BPA73017-1023:1:1101:5120:1420 1:N:0:3
TCGAAGGAACTTCGTCGAGTACGCTCAAGACAAGAGATCGGAAGA
+
FFFFFF,FFFFFFFFFFFFFFFFFFFFFFFFFF:FFFFFFFFFFF
@FS10000125:26:BPA73017-1023:1:1101:5170:1420 1:N:0:3
GGGCAAACTTCGTCGAGTACGCTCAATTGAATAGATCGGAAGAGC
+
FFFFFFFFFFFFFFFFFFFFFFFFFFFFFFFFFFFFFFFFFFFFF
@FS10000125:26:BPA73017-1023:1:1101:5480:1420 1:N:0:3
TTGACTGGACTTCGTCGAGTACGCTCAAATTCGAAGATCGGAAGA
+
FFFFFFFFFFFFFFFFFFFFFFFFFFFFFFFFFFFFFFFFFFFFF
@FS10000125:26:BPA73017-1023:1:1101:5490:1420 1:N:0:3
GCGGCAACTTCGTCGAGTACGCTCAATCATTAAGATCGGAAGAGC
+
FFFFFFFFFFFFFFFFFFFFFFFFFFFFFFFFFFFFFFFFFFFFF
@FS10000125:26:BPA73017-1023:1:1101:5870:1420 1:N:0:3
CCGGCAACTTCGTCGAGTACGCTCAATATGATAGATCGGAAGAGC
+
FFFFFFFFFFFFFFFFFFFFFFFFFFFFFFFFFFFFFFFFFFFFF
@FS10000125:26:BPA73017-1023:1:1101:7550:1420 1:N:0:3
CCGGAAACTTCGTCGAGTACGCTCAAACATAAAGATCGGAAGAGC
+
FFFFFFFFFFFFFFFFFFFFFFFFFFFFFFFFFFFFFFFFFFFFF
@FS10000125:26:BPA73017-1023:1:1101:8250:1420 1:N:0:3
GGGATAACTTCGTCGAGTACGCTCAAGAAAATAGATCGGAAGAGC
+
FFFFFFFFFFFFFFFFFFFFFFFFFFFFFFFFFFFFFFFFFFFFF
@FS10000125:26:BPA73017-1023:1:1101:8330:1420 1:N:0:3
TCGTCAACTTCGTCGAGTACGCTCAAAGAAAAAGATCGGAAGAGC
+
FFFFFFFFFFFFFFFFFFFFFFFFFFFFFFFFFFFFFFFFFFFFF
@FS10000125:26:BPA73017-1023:1:1101:8520:1420 1:N:0:3
TGTAACTTCGTCGAGTACGCTCAAATAATTAGATCGGAAGAGCAC
+
FFF,FFF:::FF:FF,FFFF,FF,F,FFFFF,,F:F:F,FF,FF,
@FS10000125:26:BPA73017-1023:1:1101:8820:1420 1:N:0:3
TCGTAAACTTCGTCGAGTACGCTCAAAGATTGAGATCGGAAGAGC
+
,FFFFFFFFFFFFFFFFFFFFFFFFFFFFFFFFFFFFFFFFFFFF
@FS10000125:26:BPA73017-1023:1:1101:8880:1420 1:N:0:3
CTGCCGCAACTTCGTCGAGTACGCTCAACTGCTGAGATCGGAAGA
+
FFFFFFFFFFFFFFFFFFFFFFFFFFFFFFFFFFFFFFFFFFFFF
@FS10000125:26:BPA73017-1023:1:1101:9770:1420 1:N:0:3
TTGGCAACTTCGTCGAGTACGCTCAAACGTTGAGATCGGAAGAGC
+
FFFFFFFFFFFFFFFFFFFFFFFFFFFFFFFFFFFFFFFFFFFFF
@FS10000125:26:BPA73017-1023:1:1101:11120:1420 1:N:0:3
GTGTCAACAACAACAACGACTTCGTCGAGTACGCTCAAATTCTAA
+
F:FFFFFFFFFFFFFFFFFFFFFFFFFFFFFFFFFFFFFFFFFFF
@FS10000125:26:BPA73017-1023:1:1101:12070:1420 1:N:0:3
GCGATCTTCGTCGAGTACGCTCAAGCGCGAAGATCGGAAGAGCAT
+
FFFFFFFFFFFFFFFFFFFFFFFFFFFFFFFFFFFFFFFFFFFFF
@FS10000125:26:BPA73017-1023:1:1101:12220:1420 1:N:0:3
TCGCATAACTTCGTCGAGTACGCTCAATATATCAGATCGGAAGAG
+
FFFFFFFFFFFFFFF:FFFFFFFFF,FFFFF:F,FFFFFFFFFFF
@FS10000125:26:BPA73017-1023:1:1101:12230:1420 1:N:0:3
TTGACTGGACTTCGTCGAGTACGCTCAACCGAAAAGATCGGAAGA
+
FFFFFFFFFFFFFFFFFFF:FFFFFF:FFFFFFFFFFFFFFF,FF
@FS10000125:26:BPA73017-1023:1:1101:12660:1420 1:N:0:3
GGGCCGTCGTCTTCGTCGAGTACGCTCAAAACCTTAGATCGGAAG
+
FFFFFFFFFFFFFFFFFFFFFFFFFFFFFFFFFFFFFFFFFFFFF
@FS10000125:26:BPA73017-1023:1:1101:12890:1420 1:N:0:3
GCGGGAACTTCGTCGAGTACGCTCAACCTGTCAGATCGGAAGAGC
+
FFFFFFFFFFFFFFFFFFFFFFFFFFFFFFFFFFFFFFFFFFFFF
@FS10000125:26:BPA73017-1023:1:1101:13670:1420 1:N:0:3
GCGGCAACTTCGTCGAGTACGCTCAACAAATGAGATCGGAAGAGC
+
FFFFFFFFFFFFFFFFFFFFFFFFFFFFFFFFFFFFFFFFFFFFF
@FS10000125:26:BPA73017-1023:1:1101:14020:1420 1:N:0:3
GCGGATGAACTTCGTCGAGTACGCTCAATTTTAGAGATCGGAAGA
+
FFF,FFFFFFFFFFFFFFFFFFFFFFFFFFFFFFFFFFFFFFFFF
@FS10000125:26:BPA73017-1023:1:1101:14400:1420 1:N:0:3
TTGACTGGACTTCGTCGAGTACGCTCAAGGACAGAGATCGGAAGA
+
FFFFFFFFFFFFFFFFFFFFFFFFFFFFFFFFFFFFFFFFFFFFF
@FS10000125:26:BPA73017-1023:1:1101:14410:1420 1:N:0:3
ACGAAACTTCGTCGAGTACGCTCAAAACCATAGATCGGAAGAGCA
+
FFFFFFFFFFFFFFFFFFFFFFFFFFFFFFFFFFFFFFFFFFFFF
@FS10000125:26:BPA73017-1023:1:1101:14490:1420 1:N:0:3
TCGGCAACTTCGTCGAGTACGCTCAACTGCTGAGATCGGAAGAGC
+
,FF,FFFFFFFFFFFFFFFFFFFFFFF,FF,FFFFFFFFFFFFFF
@FS10000125:26:BPA73017-1023:1:1101:1540:1430 1:N:0:3
TCGACAACTTCGTCGAGTACGCTCAACCAGAGAGATCGGAAGAGC
+
FFFFFFFFFFFFFFFFFFFFFFFFFFFFFFFFFFFFFFFFFFFFF
@FS10000125:26:BPA73017-1023:1:1101:1590:1430 1:N:0:3
TCGCCTAACTTCGTCGAGTACGCTCAAGAACACAGATCGGAAGAG
+
FFFFFFFFFFFFFFFFFFFFFFFFFFFFFFFFFFFFFFFFFFFFF
@FS10000125:26:BPA73017-1023:1:1101:1680:1430 1:N:0:3
GCGCTAACTTCGTCGAGTACGCTCAAGCCTGAAGATCGGAAGAGC
+
FFFFFFFFFFFFFFFFFFFFFFFFFFFFFFFFFFFFFFFFFFFFF
@FS10000125:26:BPA73017-1023:1:1101:2230:1430 1:N:0:3
TTGCAGAACTTCGTCGAGTACGCTCAACAGAAAAGATCGGAAGAG
+
FFFFFFFFFFFFFFFFFFFFFFFFFFFFFFFFFFFFFFFFFFFFF
@FS10000125:26:BPA73017-1023:1:1101:2740:1430 1:N:0:3
TCGCCTAACTTCGTCGAGTACGCTCAAATTTAAAGATCGGAAGAG
+
FFFFFFFFFFFFFFFFFFFFFFFFFFFFFFFFFFFFFFFFFFFFF
@FS10000125:26:BPA73017-1023:1:1101:2790:1430 1:N:0:3
GTGAAAACTTCGTCGAGTACGCTCAACGTATAAGATCGGAAGAGC
+
FFFFFFFFFFFFFFFFFFFFFFFFFFFFFFFFFFFFFFFFFFFFF
@FS10000125:26:BPA73017-1023:1:1101:5070:1430 1:N:0:3
TTTGTAACTTCGTCGAGTACGCTCGTCGAGTACGCTCAATCAAAT
+
FFFFFFFFFFFFFFFFFFFFFFFFFFFFFFFFFFFFFFFFFFFFF
@FS10000125:26:BPA73017-1023:1:1101:5380:1430 1:N:0:3
GATCGGAAGAGCACACGTCTGAACTCCAGTCACGTCCTAAGATCT
+
FFFFFFFFFFFFFFFFFFFFFFFFFFFFFFFFFFFFFFFFFFFF,
@FS10000125:26:BPA73017-1023:1:1101:5410:1430 1:N:0:3
TCTCCAACTTCGTCGAGTACGCTCAAGTGCACAGATCGGAAGAGC
+
FFFFFFFFFFFFFFFFFFFFFFFFFFFFFFFFFFFFFFFFFFFFF
@FS10000125:26:BPA73017-1023:1:1101:5870:1430 1:N:0:3
GCGGCAACTTCGTCGAGTACGCTCAATTCATAAGATCGGAAGAGC
+
FFFFFFFFFFFFFFFFFFFFFFFFFFFFFFFFFFFFFFFFFFFFF
@FS10000125:26:BPA73017-1023:1:1101:6310:1430 1:N:0:3
GAGGAACTTCGTCGAGTACGCTCAACACCATAGATCGGAAGAGCA
+
FFFFFFFFFFFFFFFFFFFFFFFFFFFFFFFFFFFFFFFFFFFFF
@FS10000125:26:BPA73017-1023:1:1101:6640:1430 1:N:0:3
TAGTAAAACTTCGTCGAGTACGCTCAATATTCCAGATCGGAAGAG
+
FFFFFF:FF:FFF:F:FFF:F:FFF,FF,FF,F,FFFF:FFFFFF
@FS10000125:26:BPA73017-1023:1:1101:7390:1430 1:N:0:3
TCGGCAACTTCGTCGAGTACGCTCAACTACAAAGATCGGAAGAGC
+
FFFFFFFFFFFFFFFFFFFFFFFFFFFFFFFFFFFFFFFFFFFFF
@FS10000125:26:BPA73017-1023:1:1101:7550:1430 1:N:0:3
AAGGGAACTTCGTCGAGTACGCTCAACGAGCCAGATCGGAAGAGC
+
FFFFFFFFFFFFFFFFFFFFFFFFFFFFFFFFFFFFFFFFFFFFF
@FS10000125:26:BPA73017-1023:1:1101:7730:1430 1:N:0:3
GAGTTATCTTCGTCGAGTACGCCTCAAGCTCCTAGATCGGAAGAG
+
FFFFFFFFFFFFFFFFFFFFFFFFFFFFFFFFFFFFFFFFFFFFF
@FS10000125:26:BPA73017-1023:1:1101:8280:1430 1:N:0:3
TTGGAAACTTCGTCGAGTACGCTCAAGATTTTAGATCGGAAGAGC
+
FFFFFFFFFFFFFFFFFFFFFFFFFFFFFFFFFFFFFFFFFFFFF
@FS10000125:26:BPA73017-1023:1:1101:9160:1430 1:N:0:3
GCGGAAACTTCGTCGAGTACGCTCAAGATACAAGATCGGAAGAGC
+
FFFFFFFFFFFFFFFFFFFFFFFFFFFFFFFFFFFFFFFFFFFFF
@FS10000125:26:BPA73017-1023:1:1101:9670:1430 1:N:0:3
TGGTAAACTTCGTCGAGTACGCTCAAACAATTAGATCGGAAGAGC
+
FFFFFFFFFFFFFFFFFFFFFFFFFFFFFFFFFFFFFFFFFFFFF
@FS10000125:26:BPA73017-1023:1:1101:9770:1430 1:N:0:3
TGGTAAACTTCGTCGAGTACGCTCAAGAATTCAGATCGGAAGAGC
+
FFFFFFFFFFFFFFFFFFFFFFFFFFFFFFFFFFFFFFFFFFFFF
@FS10000125:26:BPA73017-1023:1:1101:9990:1430 1:N:0:3
CGGACCAACTTCGTCGAGTACGCTCAAATTCAGAGATCGGAAGAG
+
FFFFFFFFFFFFFFFFFFFFFFFFFFFFFFFFFFFFFFFFFFFFF
@FS10000125:26:BPA73017-1023:1:1101:10700:1430 1:N:0:3
GTGCTAACTTCGTCGAGTACGCTCAAATCTGCAGATCGGAAGAGC
+
:FFFFFFFFFFFFFFFFFFFFFFFFFFFFFFFFFFFFFFFFFFFF
@FS10000125:26:BPA73017-1023:1:1101:11460:1430 1:N:0:3
TCTGGTAACTTCGTCGAGTACGCTCAAGTATGTAGATCGGAAGAG
+
FF,FFFFFFFFFFFFFFFFFFFFFFFFFFFFFFFFFFFFFFFFFF
@FS10000125:26:BPA73017-1023:1:1101:11730:1430 1:N:0:3
TTGACTGGACTTCGTCGAGTACGCTCAAGCCTAAAGATCGGAAGA
+
,:,F:F:F:F:FFFFFFF,FFF,FF:F,:FFF:,FF,:F,FF,:F
@FS10000125:26:BPA73017-1023:1:1101:13120:1430 1:N:0:3
TCGTAACTTCGTCGAGTACGCTCAAATACATAGATCGGAAGAGCA
+
FFFFFFFFFFFFFFFFFFFFFFFFFFFFFFFFFFFFFFFFFFFFF
@FS10000125:26:BPA73017-1023:1:1101:13400:1430 1:N:0:3
CGGCAGAAACTTCGTCGAGTACGCTCAATAGCAAAGATCGGAAGA
+
FFFFFFFFFFFFFFFFFFFFFFFFFFFFFFFFFFFFFFFFFFFFF
@FS10000125:26:BPA73017-1023:1:1101:13590:1430 1:N:0:3
GCGCTAACTTCGTCGAGTACGCTCAAGAGTCAAGATCGGAAGAGC
+
FFFFFFFFFFFFFFFFFFFFFFFFFFFFFFFFFFFFFFFFFFFFF
@FS10000125:26:BPA73017-1023:1:1101:14400:1430 1:N:0:3
GCGATAACTTCGTCGAGTACGCTCAATTGAAGAGATCGGAAGAGC
+
,FFFF,FFFF::FF::FFFF:FFFF,FF:F,F,FFF:F:FF:FF,
@FS10000125:26:BPA73017-1023:1:1101:14890:1430 1:N:0:3
CTTGTCAACTTCGTCGAGTACGCTCAATAGTGAAGATCGGAAGAG
+
FFFFFFFFFFFFFFFFFFFFFFFFFFFFFFFFFFFFFFFFFFFFF
@FS10000125:26:BPA73017-1023:1:1101:16070:1430 1:N:0:3
TAGTGAACTTCGTCGAGTACGCTCAACAAGATAGATCGGAAGAGC
+
FFFFFFFFFFFFFFFFFFFFFFFFFFFFFFFFFFFFFFFFFFFFF
@FS10000125:26:BPA73017-1023:1:1101:1250:1440 1:N:0:3
GCGATAACTTCGTCGAGTACGCTCAAGGCTTCAGATCGGAAGAGC
+
:FFFFFFFF:FFFFFFFFFFFFFFFFFFFFFFFFFFFFFFFFFFF
@FS10000125:26:BPA73017-1023:1:1101:1520:1440 1:N:0:3
ACGACAGAACTTCGTCGAGTACGCTCAATTTCTAAGATCGGAAGA
+
FFFFFFFFFFFFFFFFFFFFFFFFFFFFFFFFFFFFFFFFFFFFF
@FS10000125:26:BPA73017-1023:1:1101:3360:1440 1:N:0:3
TTGACTGGACTTCGTCGAGTACGCTCAATCGGTTAGATCGGAAGA
+
FFFFFFFFFFFFFFFFFFFFFFFFFFFFFFFFFFFFFFFFFFFFF
@FS10000125:26:BPA73017-1023:1:1101:3660:1440 1:N:0:3
TCTCAACTTCGTCGAGTACGCTCAATATTATAGATCGGTAGTGCA
+
,FFFF,FFF,:FFFFFFFFFFFF,,FFF,FF,,,,F:F,FF,F:F
@FS10000125:26:BPA73017-1023:1:1101:3960:1440 1:N:0:3
CCGCAACTTCGTCGAGTACGCTCAAAAGTTTAGATCGGAAGAGCA
+
FFFFFFFFFFFFFFFFFFFFFFFFFFFFFFFFFFFFFFFFFFFFF
@FS10000125:26:BPA73017-1023:1:1101:4470:1440 1:N:0:3
TCGAACTTCGTCGAGTACGCTCAAGAACAAAGATCGGAAGAGCAC
+
FFFFFFFFFFFFFFFFFFFFFFFFFFFFFFFFFFFFFFFFFFFFF
@FS10000125:26:BPA73017-1023:1:1101:5080:1440 1:N:0:3
TTTGTAACTTCGTCGAGTACGCTCGTCGAGTACGCTCAATCAAAT
+
FFFFFFFFFFFFFFFFFFFFFFFFFFFFFFFFFFFFFFFFFFFFF
@FS10000125:26:BPA73017-1023:1:1101:5940:1440 1:N:0:3
TGGAGAAACTTCGTCGAGTACGCTCAATTGTATAGATCGGAAGAG
+
FFFFFFFFFFFFFFFFFFFFFFFFFFFFFFFFFFFFFFFFFFFFF
@FS10000125:26:BPA73017-1023:1:1101:5980:1440 1:N:0:3
TTGCAGAACTTCGTCGAGTACGCTCAAGAATGAAGATCGGAAGAG
+
FFFFFFFFFFFFFFFFFFFFFFFFFFFFFFFFFFFFFFFFFFFFF
@FS10000125:26:BPA73017-1023:1:1101:6280:1440 1:N:0:3
GCGGTAACTTCGTCGAGTACGCTCAAGACCATAGATCGGAAGAGC
+
:FFFFFFFFFFFFFFFFFFFFFFFFFFFFFFFFFFFFFFFFFFFF
@FS10000125:26:BPA73017-1023:1:1101:7510:1440 1:N:0:3
TCGGCTAACTTCGTCGAGTACGCTCAAGCATCAAGATCGGAAGAG
+
FFFFFFFFFFFFFFFFFFFFFFFFFFFFFFFFFFFFFFFFFFFFF
@FS10000125:26:BPA73017-1023:1:1101:8850:1440 1:N:0:3
GCCGGAACTTCGTCGAGTACGCTCAATTTAACAGATCGGAAGAGC
+
FFFFFFFFFFFFFFFFFFFFFFFFFFFFFFFFFFFFFFFFFFFFF
@FS10000125:26:BPA73017-1023:1:1101:9460:1440 1:N:0:3
GCGTAAACTTCGTCGAGTACGCTCAATACCCAAGATCGGAAGAGC
+
FFFFFFFFFFFFFFFFFFFFFFFFFFFFFFFFFFFFFFFFFFFFF
@FS10000125:26:BPA73017-1023:1:1101:10130:1440 1:N:0:3
TTGTAACTTCGTCGAGTACGCTCAAATAGTTAGATCGGAAGAGCA
+
FFFFFFFFFFFFFFFFFFFFFFFFFFFFFFFFFFFFFFFFFFFFF
@FS10000125:26:BPA73017-1023:1:1101:10280:1440 1:N:0:3
TTGTCACAACTTCGTCGAGTACGCTCAATAGGTTAGATCGGAAGA
+
FFFFFFFFFFFFFFFFFFFFFFFFFFFFFFFFFFFFFFFFFFFFF
@FS10000125:26:BPA73017-1023:1:1101:10400:1440 1:N:0:3
TTGTGAACTTCGTCGAGTACGCTCAAATAAACAGATCGGAAGAGC
+
FFFFFFFFFFFFFFFFFFFFFFFFFFFFFFFFFFFFFFFFFFFFF
@FS10000125:26:BPA73017-1023:1:1101:10530:1440 1:N:0:3
GAGATAACTTCGTCGAGTACGCTCAATGCAAGAGATCGGAAGAGC
+
FFFFFFFFFFFFFFFFFFFFFFFFFFFFFFFFFFFFFFFFFFFFF
@FS10000125:26:BPA73017-1023:1:1101:10610:1440 1:N:0:3
TTGGGAACTTCGTCGAGTACGCTCAAGAGTTTAGATCGGAAGAGC
+
FFFFFFFFFFFFFFFFFFFFFFFFFFFFFFFFFFFFFFFFFFFFF
@FS10000125:26:BPA73017-1023:1:1101:10800:1440 1:N:0:3
TTGTTCAACTTCGTCGAGTACGCTCAAGTTTCCAGATCGGAGGAG
+
F,F::F::F::F,FF,FFFFFF,F,,,:F:,F::,::F:FF,F:F
@FS10000125:26:BPA73017-1023:1:1101:12200:1440 1:N:0:3
GCGGATTCTTCGTCGAGTACGCTCAATACCATAGATCGGAAGAGC
+
FFFFFFFFFFFFFFFFFFFFFFFFFFFFFFFFFFFFFFFFFFFFF
@FS10000125:26:BPA73017-1023:1:1101:13040:1440 1:N:0:3
CCGCAAACTTCGTCGAGTACGCTCAAATTGAGAGATCGGAAGAGC
+
FFFFFFFFFFFFFFFFFFFFFFFFFFFFFFFFFFFFFFFFFFFFF
@FS10000125:26:BPA73017-1023:1:1101:13190:1440 1:N:0:3
CCGTGTTCAACTTCGTCGAGTACGCTCAATTGATAAGATCGGAAG
+
FFFFFFFFFFFFFFFFFFFFFFFFFFFFFFFFFFFFFFFFFFFFF
@FS10000125:26:BPA73017-1023:1:1101:14740:1440 1:N:0:3
TTGACTGGACTTCGTCGAGTACGCTCAAAATCCCAGATCGGAAGA
+
FFFFFFFFFFFFFFFFFFFFFFFFFFFFFFFFFFFFFFFFFFFFF
@FS10000125:26:BPA73017-1023:1:1101:14950:1440 1:N:0:3
TCTTCGTCGAGTACGCTCAAATGACAAGATCGGAAGAGCACACGT
+
FFFFFFFFFFFFFFFFFFFFFFFFFFFFFFFFFFFFFFFFFFFFF
@FS10000125:26:BPA73017-1023:1:1101:15450:1440 1:N:0:3
CCGATAACTTCGTCGAGTACGCTCAATGGTTGAGATCGGAAGAGC
+
FFFFFFFFFFFFFFFFFFFFFFFFFFFFFFFFFFFFFFFFFFFFF
@FS10000125:26:BPA73017-1023:1:1101:15660:1440 1:N:0:3
TTGACTGGACTTCGTCGAGTACGCTCAAAACCCGAGATCGGAAGA
+
FFFFFFFFFFFFFFFFFFFFFFFFFFFFFFFFFFFFFFFFFFFFF
@FS10000125:26:BPA73017-1023:1:1101:1040:1450 1:N:0:3
TCGCACACCTTCGTCGAGTACGCTCAAGCTCGCAGATCGGAAGAG
+
FFFFFFFFFFFFFFFFFFFFFFFFFFFFFFFFFFFFFFFFFFFFF
@FS10000125:26:BPA73017-1023:1:1101:1470:1450 1:N:0:3
TTTATCTTCGTCGAGTACGCTCAACCTACGAGATCGGAAGAGCAC
+
,FFFFFFFFFFFFFFFFFFFFFFFFFFFFFFFFFFFFFFFFFFFF
@FS10000125:26:BPA73017-1023:1:1101:2710:1450 1:N:0:3
TAGACAACTTCGTCGAGTACGCTCAAATTTTAAGATCGGAAGAGC
+
FFFFF:FFFFFFFFF:FFFFFFFFF,FFFFFFFFFFFFFFFFFFF
@FS10000125:26:BPA73017-1023:1:1101:2840:1450 1:N:0:3
TATGCAACTTCGTCGAGTACGCTCAACATGTTAGATCGGAAGAGC
+
FFFFFFFFFFFFFFFFFFFFFFFFFFFFFF:FFFF:FFFFFFFFF
@FS10000125:26:BPA73017-1023:1:1101:3160:1450 1:N:0:3
TTGCTAACTTCGTCGAGTACGCTCAACGTAAAAGATCGGAAGAGC
+
FFFFFFFFFFFFFFFFFFFFFFFFFFFFFFFFFFFFFFFFFFFFF
@FS10000125:26:BPA73017-1023:1:1101:3510:1450 1:N:0:3
ATGCAAACTTCGTCGAGTACGCTCAATCGAATAGATCGGAAGAGC
+
F,FFFFFFFFFFFFFFFFFFFFFFFFFFFFFFFFFFFFFFFFFFF
@FS10000125:26:BPA73017-1023:1:1101:4080:1450 1:N:0:3
TTGACTGGACTTCGTCGAGTACGCTCAACCGTCGAGATCGGAAGA
+
FFFFFFFFFFFFFFFFFFFFFFFFFFFFFFFFFFFFFFFFFFFFF
@FS10000125:26:BPA73017-1023:1:1101:5280:1450 1:N:0:3
TGCAAACTTCGTCGAGTACGCTCAACCTGCTAGATCGGAAGAGCA
+
FFFFFFFFFFFFFFFFFFFFFFFFFFFFFFFFFFFFFFFFFFFF:
@FS10000125:26:BPA73017-1023:1:1101:6200:1450 1:N:0:3
GCGGAAACTTCGTCGAGTACGCTCAAAGGATTAGATCGGAAGAGC
+
FFFFFFFFFFFFFFFFFFFFFFFFFFFFFFFFFFFFFFFFFFFFF
@FS10000125:26:BPA73017-1023:1:1101:7180:1450 1:N:0:3
TAGCCAACTTCGTCGAGTACGCTCAATGGACGAGATCGGAAGAGC
+
FFFFFFFFFFFFFFFFFFFFFFFFFFFFFFFFFFFFFFFFFFFFF
@FS10000125:26:BPA73017-1023:1:1101:7280:1450 1:N:0:3
TCGGATGAACTTCGTCGAGTACGCTCAACCCAGGAGATCGGAAGA
+
FFFFFFFFFFFFFFFFFFFFFFFFFFFFFFFFFFFFFFFFFFFFF
@FS10000125:26:BPA73017-1023:1:1101:7340:1450 1:N:0:3
TTGTCAACTTCGTCGAGTACGCTCAAATAGATAGATCGGAAGAGC
+
FFFFFFFFFFFFFFFFFFFFFFFFFFFFFFFFFFFFFFFFFFFFF
@FS10000125:26:BPA73017-1023:1:1101:7560:1450 1:N:0:3
AAGTAATAACTTCGTCGAGTACGCTCAAGGTTCCAGATCGGAAGA
+
FFFFFFFFFFFFFFFFFFFFFFFFFFFFFFFFFFFFFFFFFFFFF
@FS10000125:26:BPA73017-1023:1:1101:8020:1450 1:N:0:3
GCGGGAACTTCGTCGAGTACGCTCAAAAGTAAAGATCGGAAGAGC
+
FFFFFFFFFFFFFFFFFFFFFFFFFFFFFFFFFFFFFFFFFFFFF
@FS10000125:26:BPA73017-1023:1:1101:8470:1450 1:N:0:3
TTGTCTAACTTCGTCGAGTACGCTCAACTGTTTAGATCGGAAGAG
+
FFFFFFFFFFFFFFFFFFFFFFFFFFFFFFFFFFFFFFFFFFFFF
@FS10000125:26:BPA73017-1023:1:1101:8560:1450 1:N:0:3
GCGTAAACTTCGTCGAGTACGCTCAAAAGTATAGATCGGAAGAGC
+
FFFFFFFFFFFFFFFFFFFFFFFFFFFFFFFFFFFFFFFFFFFFF
@FS10000125:26:BPA73017-1023:1:1101:9540:1450 1:N:0:3
TAGCCCTTAACTTCGTCGAGCACGCTCAAAAAAAAAGATCGGAAG
+
FFFFFFFFFFFFFFFFFFFFFFFFFFFFFFFFFFFFFFFFFFFFF
@FS10000125:26:BPA73017-1023:1:1101:9620:1450 1:N:0:3
TTGACTGGACTTCGTCGAGTACGCTCAAAGATAAAGATCGGAAGA
+
FFFFFFFFFFFFFFFFFFFFFFFFFFFFFFFFFFFFFFFFFFFFF
@FS10000125:26:BPA73017-1023:1:1101:10190:1450 1:N:0:3
TGGCAAACTTCGTCGAGTACGCTCAAATATGGAGATCGGAAGAGC
+
FFFFFFFFFFFFFFFFFFFFFFFFFFFFFFFFFFFFFFFFFFFFF
@FS10000125:26:BPA73017-1023:1:1101:12400:1450 1:N:0:3
TTGGCAACTTCGTCGAGTACGCTCAATTAGTGAGATCGGAAGAGC
+
FFFFFFFFFFFFFFFFFFFFFFFFFFFFFFFFFFFFFFFFFFFFF
@FS10000125:26:BPA73017-1023:1:1101:12410:1450 1:N:0:3
TTGCACAACTTCGTCGAGTACGCTCAATCAATTAGATCGGAAGAG
+
FFFFFFFFFFFFFFFFFFFFFFFFFFFFFFFFFFFFFFFFFFFFF
@FS10000125:26:BPA73017-1023:1:1101:13490:1450 1:N:0:3
GCTCTCCCAACTTCGTCGAGTACGCTCAAATACGGAGATCGGAAG
+
,,FFFFFFFFFFFF::FFFFFFFFFFF:FFFFFFFFFFFFFFFFF
@FS10000125:26:BPA73017-1023:1:1101:15630:1450 1:N:0:3
CCGGAAACTTCGTCGAGTACGCTCAACATAATAGATCGGAAGAGC
+
FFFFFFFFFFFFFFFFFFFFFFFFFFFFFFFFFFFFFFFFFFFFF
@FS10000125:26:BPA73017-1023:1:1101:1710:1460 1:N:0:3
TTGGCAACTTCGTCGAGTACGCTCAAGAAGTCAGATCGGAAGAGC
+
FFFFFFFFFFFFFFFFFFFFFFFFFFFFFFFFFFFFFFFFFFFFF
@FS10000125:26:BPA73017-1023:1:1101:3050:1460 1:N:0:3
CTGACAACTTCGTCGAGTACGCTCAAACTGATAGATCGGAAGAGC
+
FFFFFFFFFFFFFFFFFFFFFFFFFFFFFFFFFFFFFFFFFFFFF
@FS10000125:26:BPA73017-1023:1:1101:3910:1460 1:N:0:3
TGGCTAACTTCGTCGAGTACGCTCAAACTTGAAGATCGGAAGAGC
+
FFFFFFFFFFFFFFFFFFFFFFFFFFFFFFFFFFFFFFFFFFFFF
@FS10000125:26:BPA73017-1023:1:1101:4640:1460 1:N:0:3
CCGCAACTTCGTCGAGTACGCTCAACCGTTAAGATCGGAAGAGCA
+
FFFFFFFFFFFFFFFFFFFFFFFFFFFFFFFFFFFFFFFFFFFFF
@FS10000125:26:BPA73017-1023:1:1101:5890:1460 1:N:0:3
TAGCTAACTTCGTCGAGTACGCTCAAAATCTAAGATCGGAAGAGC
+
F:F,:,FF:FFFFFF,:FFF::FF::,FFF:,F:FFF,:,FFFFF
@FS10000125:26:BPA73017-1023:1:1101:7730:1460 1:N:0:3
CCGTCAATTTCGTCGGGTACGCTCAACGGATAAGATCGGAAGAGC
+
FFFFFFFFFFFFFFFFFFFFFFFFFFFFFFFFFFFFFFFFFFFFF
@FS10000125:26:BPA73017-1023:1:1101:8290:1460 1:N:0:3
TCGGCAACTTCGTCGAGTACGCTCAATGAGAAAGATCGGAAGAGC
+
FFFFFFFFFFFFFFFFFFFFFFFFFFFFFFFFFFFFFFFFFFFFF
@FS10000125:26:BPA73017-1023:1:1101:8330:1460 1:N:0:3
GCGGCAACTTCGTCGAGTACGCTCAACGTTGGAGATCGGAAGAGC
+
FFFFFFFFFFFFFFFFFFFFFFFFFFFFFFFFFFFFFFFFFFFFF
@FS10000125:26:BPA73017-1023:1:1101:8710:1460 1:N:0:3
TTGCATAACTTCGTCGAGTACGCTCAAAAGCCCAGATCGGAAGAG
+
FFFFFFFFFFFFFFFFFFFFFFFFFFFFFFFFFFFFFFFFFFFFF
@FS10000125:26:BPA73017-1023:1:1101:8740:1460 1:N:0:3
TTTTAGAAACTTCGTCGAGTACGCTCAACATATTAGATCGGAAGA
+
,,F:F:FFFFFFFFFFFFFFFFFFFFFFFFFFFFFFFFFFFFFFF
@FS10000125:26:BPA73017-1023:1:1101:9180:1460 1:N:0:3
TTGAATAACTTCGTCGAGTACGCTCAATCCCGTAGATCGGAAGAG
+
FFFFFFFFFFFFFFFFFFFFFFFFFFFFFFFFFFFFFFFFFFFFF
@FS10000125:26:BPA73017-1023:1:1101:9540:1460 1:N:0:3
TTGACTGGACTTCGTCGAGTACGCTCAACCAGATAGATCGGAAGA
+
FFFFFFFFFFFFFFFFFFFFFFFFFFFFFFFFFFFFFFFFFFFFF
@FS10000125:26:BPA73017-1023:1:1101:9980:1460 1:N:0:3
TTGTAACTTCGTCGAGTACGCTCAATTGTAGAGATCGGAAGAGCA
+
,::FFFFFFFFFFFFFFFFFFFFFFFFFFFFFFFFFFFFFFFFFF
@FS10000125:26:BPA73017-1023:1:1101:10200:1460 1:N:0:3
TCCCTTCATCTTCGTCGAGTACGCTCAAAACAGTAGATCGGAAGA
+
:FFFFFFFFFFFFFFFFFFFFFFFFFFFFFFFFFFFFFFFFFFFF
@FS10000125:26:BPA73017-1023:1:1101:10370:1460 1:N:0:3
AAGGAATCTTCGTCGAGTACGCTCAAAATAGAAGATCGGAAGAGC
+
FFFFFFFFFFFFFFFFFFFFFFFFFFFFFFFFFFFFFFFFFFFFF
@FS10000125:26:BPA73017-1023:1:1101:11580:1460 1:N:0:3
TTTTGAACTTCGTCGAGTACGCTCAAATAGGGAGATCGGAAGAGC
+
FFFFFFFF,FFFFFFFFFFFFFFFFFFFFFFFF:FFFFFFFFFFF
@FS10000125:26:BPA73017-1023:1:1101:13790:1460 1:N:0:3
TCGAACTTCGTCGAGTACGCTCAAAATCCGAGATCGGAAGAGCAC
+
FFFFFFFFFFFFFFFFFFFFFFFFFFFFFFFFFFFFFFFFFFFFF
@FS10000125:26:BPA73017-1023:1:1101:13900:1460 1:N:0:3
CCGTGAACTTCGTCGAGTACGCTCAATGTAAGAGATCGGAAGAGC
+
FFFFFFFFFFFFFFFFFFFFFFFFFFFFFFFFFFFFFFFFFFFFF
@FS10000125:26:BPA73017-1023:1:1101:14390:1460 1:N:0:3
TTGACTGGACTTCGTCGAGTACGCTCAACCCTATAGATCGGAAGA
+
FFFFFFFFFFFFFFFFFFFFFFFFFFFFFFFFFFFFFFFFFFFFF
@FS10000125:26:BPA73017-1023:1:1101:14450:1460 1:N:0:3
ATGTAACTTCGTCGAGTACGCTCAAAACTCTAGATCGGAAGAGCA
+
F:FFFFFFFFFFFFFFFFFFFFFFFFFFFFFFFFFFFFFFFFFFF
@FS10000125:26:BPA73017-1023:1:1101:14810:1460 1:N:0:3
GGGACAACTTCGTCGAGTACGCTCAAACAGTTAGATCGGAAGAGC
+
:FFFFFFFFFFFFFFFFFFFFFFFFFFFFFFFFFFFFFFFFFFFF
@FS10000125:26:BPA73017-1023:1:1101:14880:1460 1:N:0:3
GCGGCAACTTCGTCGAGTACGCTCAATGTCCGAGATCGGAAGAGC
+
FFFFFFFFFFFFFFFFFFFFFFFFFFFFFFFFFFFFFFFFFFFFF
@FS10000125:26:BPA73017-1023:1:1101:15580:1460 1:N:0:3
GGGCCAACTTCGTCGAGTACGCTCAATGCTCTAGATCGGAAGAGC
+
FFFFFFFFFFFFFFFFFFFFFFFFFFFFFFFFFFFFFFFFFFFFF
@FS10000125:26:BPA73017-1023:1:1101:15970:1460 1:N:0:3
CCGGCAACTTCGTCGAGTACGCTCAAGTGACCAGATCGGAAGAGC
+
:FF:FF,:FFFFFF::FFFFFFFFF,FFFFFFF,FFFFFFFFFF:
@FS10000125:26:BPA73017-1023:1:1101:16120:1460 1:N:0:3
GCGTCAACTTCGTCGAGTACGCTCAAAATTTTAGATCGGAAGAGC
+
,FFFFFFFFFFFFFFFFFFFFFFFFFFFFFFFFFFFFFFFFFFFF
@FS10000125:26:BPA73017-1023:1:1101:1500:1470 1:N:0:3
TTGCCTATCTTCGTCGAGTACGCTCAACAAAATAGATCGGAAGAG
+
FFFFFFFFFFFFFFFFFFFFFFFFFFFFFFFFFFFFFFFFFFFFF
@FS10000125:26:BPA73017-1023:1:1101:1510:1470 1:N:0:3
TAGGAAACTTCGTCGAGTACGCTCAATGCATCAGATCGGAAGAGC
+
FFFFFFFFFFFFFFFFFFFFFFFFFFFFFFFFFFFFFFFFFFFFF
@FS10000125:26:BPA73017-1023:1:1101:3350:1470 1:N:0:3
TTGGGTCAACTTCGTCGAGTACGCTCAATTTCAGAGATCGGAAGA
+
FFFFFFFFFFFFFFFFFFFFFFFFFFFFFFFFFFFFFFFFFFFFF
@FS10000125:26:BPA73017-1023:1:1101:3520:1470 1:N:0:3
TTGACTGGACTTCGTCGAGTACGCTCAAGTATGCAGATCGGAAGA
+
FFFFFFFFFFFFFFFFFFFFFFFFFFFFFFFFFFFFFFFFFFFFF
@FS10000125:26:BPA73017-1023:1:1101:3760:1470 1:N:0:3
TCTATGAACTTCGTCGAGTACGCTCAACCTAATAGATCGGAAGAG
+
FFFFFFFFFFFFFFFFFFFFFFFFFFFFFFFFFFFFFFFFFFFFF
@FS10000125:26:BPA73017-1023:1:1101:5460:1470 1:N:0:3
TCGTAACTTCGTAGCTTCGTCGAGTACGCTCAATAAACGAGATCG
+
FFFFFFFFFFFFFFFFFFFFFFFFFFFFFFFFFFFFFFFFFFFFF
@FS10000125:26:BPA73017-1023:1:1101:5670:1470 1:N:0:3
TAGAAAACTTCGTCGAGTACGCTCAACATGAAAGATCGGAAGAGC
+
FFFF:FFFFFFFFFFFFFFFFFFFFFFFFFFFF:FFF:FFFFFFF
@FS10000125:26:BPA73017-1023:1:1101:6190:1470 1:N:0:3
ACTTCGTCGAGTACGCTCAATCGGTAAGATCGGAAGAGCACACGT
+
FFFFFFFFFFFFFFFFFFFFFFFFFFFFFFFFFFFFFFFFFFFFF
@FS10000125:26:BPA73017-1023:1:1101:6300:1470 1:N:0:3
CCGTGAACTTCGTCGAGTACGCTCAACAATGAAGATCGGAAGAGC
+
FFFFFFFFFFFFFFFFFFFFFFFFFFFFFFFFFFFFFFFFFFFFF
@FS10000125:26:BPA73017-1023:1:1101:6810:1470 1:N:0:3
CCGCTGACAACTTCGTCGAGTACGCTCAAACGAAAAGATCGGAAG
+
FFFFFFFFFFFFFFFFFFFFFFFFFFFFFFFFFFFFFFFFFFFFF
@FS10000125:26:BPA73017-1023:1:1101:7530:1470 1:N:0:3
TCGGCTAACTTCGTCGAGTACGCTCAAGCATCAAGATCGGAAGAG
+
FFFFFFFFFFFFFFFFFFFFFFFFFFFFFFFFFFFFFFFFFFFFF
@FS10000125:26:BPA73017-1023:1:1101:8080:1470 1:N:0:3
CCTTAAACTTCGTCGAGTACGCTCAAATGTTGAGATCGGAAGAGC
+
:F:FF,FFF:FFFF:,,:,FFFF:FFFFFF::F:F:F:FF::F:F
@FS10000125:26:BPA73017-1023:1:1101:9110:1470 1:N:0:3
CCCGTCTCTTCGTCGAGTACGCTCAACGGAAAAGATCGGAAGAGC
+
FFFFFFFFFFFFFFFFFFFFFFFFFFFFFFFFFFFFFFFFFFFFF
@FS10000125:26:BPA73017-1023:1:1101:9710:1470 1:N:0:3
TTGCATAACTTCGTCGAGTACGCTCTAAAGCCCAGATCGGAAGAG
+
FFF:,FFF::FF:FF,FFF:,:F:F,FF:,F,FF:FFF:FFF:FF
@FS10000125:26:BPA73017-1023:1:1101:11260:1470 1:N:0:3
GGGAACTTCGTCGAGTACGCTCAATAGTTTAGATCGGAAGAGCAC
+
FFFFFFFFFFFFFFFFFFFFFFFFFFFFFFFFFFFFFFFFFFFFF
@FS10000125:26:BPA73017-1023:1:1101:12050:1470 1:N:0:3
CCGTAACTTCGTCGAGTACGCTCAAATAGATAGATCGGAAGAGCA
+
FFFFFFFFFFFFFFFFFFFFFFFFFFFFFFFFFFFFFFFFFFFFF
@FS10000125:26:BPA73017-1023:1:1101:12090:1470 1:N:0:3
TCATCAACTTCGTCGAGTACGCTCAATGAGATAGATCGGAAGAGC
+
FFFFFFFFFFFFFFFFFFFFFFFFFFFFFFFFFFFFFFFFFFFFF
@FS10000125:26:BPA73017-1023:1:1101:12440:1470 1:N:0:3
TGGTCCAACTTCGTCGAGTACGCTCAAAGGTTCAGATCGGAAGAG
+
FFFFFFFFFFFFFFFFFFFFFFFFFFFFFFFFFFFFFFFFFFFFF
@FS10000125:26:BPA73017-1023:1:1101:12590:1470 1:N:0:3
TTGGTAACTTCGTCGAGTACGCTCAATGTATGAGATCGGAAGAGC
+
FFFFFFFFFFFFFFFFFFFFFFFFFFFFFFFFFFFFFFFFFFFFF
@FS10000125:26:BPA73017-1023:1:1101:13990:1470 1:N:0:3
CCGGTATCTTCGTCGAGTACGCTCAATAAAATAGATCGGAAGAGC
+
F:,,F:,:FF::FF:F:F::,FFFF,F,F:FF:,FFF:F,F:,::
@FS10000125:26:BPA73017-1023:1:1101:14200:1470 1:N:0:3
CTGCGATAACTTCGTCGAGTACGCTCAATTCCCAAGATCGGAAGA
+
FFFFFFFFFFFFFFFFFFFFFFFFFFFFFFFFFFFFFFFFFFFFF
@FS10000125:26:BPA73017-1023:1:1101:14380:1470 1:N:0:3
TCGCTAACTTCGTCGAGTACGCTCAAAGCCTCAGATCGGAAGAGC
+
FFFFFFFFFFFFFFFFFFFFFFFFFFFFFFFFFFFFFFFFFFFFF
@FS10000125:26:BPA73017-1023:1:1101:14670:1470 1:N:0:3
TTAACTTCGTCGAGTACGCTCAATACACCAGATCGGAAGAGCACA
+
FFFFFFFFFFFFFFFFFFFFFFFFFFFFFFFFFFFFFFFFFFFFF
@FS10000125:26:BPA73017-1023:1:1101:14960:1470 1:N:0:3
GCTTGAACTTCGTCGAGTACGCTCAACACCAGAGATCGGAAGAGC
+
FFFFFFFFFFFFFFFFFFFFFFFFFFFFFFFFFFFFFFFFFFFFF
@FS10000125:26:BPA73017-1023:1:1101:15810:1470 1:N:0:3
TTGACAACTTCGTCGAGTACGCTCAAGGGTGTAGATCGGATGAGC
+
,,,FF,FF:FF,F,F,FF,:,:FF:,,:F::F,:FF,FF,,F,::
@FS10000125:26:BPA73017-1023:1:1101:1180:1480 1:N:0:3
ACGCAACTTCGTCGAGTACGCTCAAACTGGCAGATCGGAAGAGCA
+
FFFFFFFFFFFFFFFFFFFFFFFFFFFFFFFFFFFFFFFFFFFFF
@FS10000125:26:BPA73017-1023:1:1101:2680:1480 1:N:0:3
TTGCAGAACTTCGTCGAGTACGCTCAAACATGGAGATCGGAAGAG
+
FFFFFFFFFFFFFFFFFFFFFFFFFFFFFFFFFFFFFFFFFFFFF
@FS10000125:26:BPA73017-1023:1:1101:2760:1480 1:N:0:3
TTGCAAAACTTCGTCGAGTACGCTCAATTTATGAGATCGGAAGAG
+
FFFFFFFFFFFFFFFFFFFFFFFFFFFFFFFFFFFFFFFFFFFFF
@FS10000125:26:BPA73017-1023:1:1101:3140:1480 1:N:0:3
TCGATAACTTCGTCGAGTACGCTCAAAAATAGAGATCGGAAGAGC
+
FFFFFFFFFFFFFFFFFFFFFFFFFFFFFFFFFFFFFFFFFFFFF
@FS10000125:26:BPA73017-1023:1:1101:3760:1480 1:N:0:3
TTGTAACTTCGTCGAGTACGCTCAACTCATAAGATCGGAAGAGCA
+
FFFFFFFFFFFFFFFFFFFFFFFFFFFFFFFFFFFFFFFFFFFFF
@FS10000125:26:BPA73017-1023:1:1101:5270:1480 1:N:0:3
TTGGCAACTTCGTCGAGTACGCTCAAGGACCAAGATCGGAAGAGC
+
F,F,FF:FFFFFFFFFFFFFFFFFFFFFFFFFFFFFFFFFFFFFF
@FS10000125:26:BPA73017-1023:1:1101:5440:1480 1:N:0:3
TTGCCCAACTTCGTCGAGTACGCTCAATTTTATAGATCGGAAGAG
+
FFFFFFFFFFFFFFFFFFFFFFFFFFFFFFFFFFFFFFFFFFFFF
@FS10000125:26:BPA73017-1023:1:1101:6070:1480 1:N:0:3
GCGACAACTTCGTCGAGTACGCTCAAAAATTTAGATCGGAAGAGC
+
FFFFFFFFFFFFFFFFFFFFFFFFFFFFFFFFFFFFFFFFFFFFF
@FS10000125:26:BPA73017-1023:1:1101:6720:1480 1:N:0:3
CCCTAAACTTCGTCGAGTACGCTCAATTGCTCAGATCGGAAGAGC
+
FFFFFFFFFFFFFFFFFFFFFFFFFFFFFFFFFFFFFFFFFFFFF
@FS10000125:26:BPA73017-1023:1:1101:7140:1480 1:N:0:3
TAGCCAACTTCGTCGAGTACGCTCAATGGACGAGATCGGAAGAGC
+
FFFFFFFFFFFFFFFFFFFFFFFFFFFFFFFFFFFFFFFFFFFFF
@FS10000125:26:BPA73017-1023:1:1101:7790:1480 1:N:0:3
TTTAACTTCGTCGAGTACGCTCAATAAGTCAGATCGGAAGAGCAC
+
FFFFFFFFFFFFFFFFFFFFFFFFFFFFFFFFFFFFFFFFFFFFF
@FS10000125:26:BPA73017-1023:1:1101:9190:1480 1:N:0:3
GAGACAACTTCGTCGAGTACGCTCAAGGGGAAAGATCGGAAGAGC
+
FFFFFFFFFFFFFFFFFFFFFFFFFFFFFFFFFFFFFFFFFFFFF
@FS10000125:26:BPA73017-1023:1:1101:9350:1480 1:N:0:3
TTGACTGGACTTCGTCGAGTACGCTCAAACCGCAAGATCGGAAGA
+
FFFFFFFFFFFFFFFFFFFFFFFFFFFFFFFFFFFFFFFFFFFFF
@FS10000125:26:BPA73017-1023:1:1101:9740:1480 1:N:0:3
TTGAATAACTTCGTCGAGTACGCTCAACTTATTAGATCGGAAGAG
+
,FFFFFFFFFFFFFFFFFFFFFFFFFFFFFFFFFFFFFFFFFFFF
@FS10000125:26:BPA73017-1023:1:1101:10480:1480 1:N:0:3
CCGTAAACTTCGTCGAGTACGCTCAAGAAAAAAGATCGGAAGAGC
+
FFFFFFFFFFFFFFFFFFFFFFFFFFFFFFFFFFFFFFFFFFFFF
@FS10000125:26:BPA73017-1023:1:1101:11540:1480 1:N:0:3
ATGCCCACAACTTCGTCGAGTACGCTCAACCGAAAAGATCGGAAG
+
F:FFFFFFFFFFFFFFFFFFFFFFFFFFFFFFFFFFFFFFFFFFF
@FS10000125:26:BPA73017-1023:1:1101:11600:1480 1:N:0:3
ATGCCCACAACTTCGTCGAGTACGCTCAACCGAAAAGATCGGAAG
+
F:FFFFFFFFFFFFFFFFFFFFFFFFFFFFFFFFFFFFFFFFFFF
@FS10000125:26:BPA73017-1023:1:1101:11980:1480 1:N:0:3
GCGGGAACTTCGTCGAGTACGCTCAATGGGAGAGATCGGAAGAGC
+
,F,:F,FF:FF:FF:FFFFFFFFFFFFFF:FFF:F:F:FFFFFF:
@FS10000125:26:BPA73017-1023:1:1101:12140:1480 1:N:0:3
GTGGTAACTTCGTCGAGTACGCTCAAAGTTACAGATCGGAAGAGC
+
FFFFFFFFFFFFFFFFFFFFFFFFFFFFFFFFFFFFFFFFFFFFF
@FS10000125:26:BPA73017-1023:1:1101:13290:1480 1:N:0:3
TCTAAAACTTCGTCGAGTACGCTCAAAAACATAGATCGGAAGAGC
+
FFFFFFFFFFFFFFFFFFFFFFFFFFFFFFFFFFFFFFFFFFFFF
@FS10000125:26:BPA73017-1023:1:1101:13670:1480 1:N:0:3
GAGCCGGAACTTCGTCGAGTACGCTCAAACCATAAGATCGGAAGA
+
FFFFFFFFFFFFFFFFFFFFFFFFFFFFFFFFFFFFFFFFFFFFF
@FS10000125:26:BPA73017-1023:1:1101:14240:1480 1:N:0:3
GGGCGAACTTCGTCGAGTACGCTCAAACAGAAAGATCGGAAGAGC
+
,,FFFFFFFFFFFFFFFFFFFFFFF,FF:FFFF:FFFFFFFFFFF
@FS10000125:26:BPA73017-1023:1:1101:14310:1480 1:N:0:3
TAGTTAACTTCGTCGAGTACGCTCAAAAATCGAGATCGGAAGAGC
+
FFFFFFFFFFFFFFFFFFFFFFFFFFFFFFFFFFFFFFFFFFFFF
@FS10000125:26:BPA73017-1023:1:1101:14550:1480 1:N:0:3
TCGAAAACTTCGTCGAGTACGCTCAATACAACAGATCGGAAGAGC
+
,FF,FF:FFFFFFFFFFFFFFFFF,FF,FF:FF::FFFFFFFFFF
@FS10000125:26:BPA73017-1023:1:1101:15400:1480 1:N:0:3
TTGAAACTTCGTCGAGTACGCTCAATACGTTAGATCGGAAGAGCA
+
,::,FFFFF:FFFFF:FFFFFFFF,FFF::FF:FFFF:FFFFFFF
@FS10000125:26:BPA73017-1023:1:1101:1270:1490 1:N:0:3
TTGCTTAACTTCGTCGAGTACGCTCAAATACAGAGATCGGAAGAG
+
FFFFFFFFFFFFFFFFFFFFFFFFFFFFFFFFFFFFFFFFFFFFF
@FS10000125:26:BPA73017-1023:1:1101:2030:1490 1:N:0:3
GCGTTAACTTCGTCGAGTACGCTCAAACTGAGAGATCGGAAGAGC
+
FFFFFFFFFFFFFFFFFFFFFFFFFFFFFFFFFFFFFFFFFFFFF
@FS10000125:26:BPA73017-1023:1:1101:3480:1490 1:N:0:3
TCGCCAACTTCGTCGAGTACGCTCAAAAACTTAGATCGGAAGAGC
+
,F,FFFFFFFFFFF:FFFFFFFFFFFFFFFFFFFFFFFFFFFFFF
@FS10000125:26:BPA73017-1023:1:1101:3510:1490 1:N:0:3
TTGACTAACTTCGTCGAGTACGCTCAATCGAAGAGATCGGAAGAG
+
FFFFFFFFFFFFFFFFFFFFFFFFFFFFFFFFFFFFFFFFFFFFF
@FS10000125:26:BPA73017-1023:1:1101:3570:1490 1:N:0:3
GCGATAACTTCGTCGAGTACGCTCAACAACGTAGATCGGAAGAGC
+
FFFFFFFFFFFFFFFFFFFFFFFFFFFFFFFFFFFFFFFFFFFFF
@FS10000125:26:BPA73017-1023:1:1101:3880:1490 1:N:0:3
GCGGCAACTTCGTCGAGTACGCTCAAAACGTGAGATCGGAAGAGC
+
FFFFFFFFFFFFFFFFFFFFFFFFFFFFFFFFFFFFFFFFFFFFF
@FS10000125:26:BPA73017-1023:1:1101:3960:1490 1:N:0:3
GGGGGGACAACTTCGTCGAGTACGCTCAAGAGTAAAGATCGGAAG
+
FFFFFFFFFFFFFFFFFFFFFFFFFFFFFFFFFFFFFFFFFFFFF
@FS10000125:26:BPA73017-1023:1:1101:4350:1490 1:N:0:3
GAGGCAACTTCGTCGAGTACGCTCAAATGCACAGATCGGAAGAGC
+
FFFFFFFFFFFFFFFFFFFFFFFFFFFFFFFFFFFFFFFFFFFFF
@FS10000125:26:BPA73017-1023:1:1101:4550:1490 1:N:0:3
ACGGCAACTTCGTCGAGTACGCTCAAATAGCTAGATCGGAAGAGC
+
FFFFFFFFFFFFFFFFFFFFFFFFFFFFFFFFFFFFFFFFFFFFF
@FS10000125:26:BPA73017-1023:1:1101:5500:1490 1:N:0:3
GCGCAATTTCGTCGAGTACGCTCAATACGTGAGATCGGAAGAGCA
+
FFFFFFF:FFFFF:FFFFF:FFFFFFFFFFFFFFFF:FFFFF:F:
@FS10000125:26:BPA73017-1023:1:1101:6460:1490 1:N:0:3
CCGCAAACTTCGTCGAGTACGCTCAAAAAATGAGATCGGAAGAGC
+
FFFFFFFFFFFFFFFFFFFFFFFFFFFFFFFFFFFFFFFFFFFFF
@FS10000125:26:BPA73017-1023:1:1101:6790:1490 1:N:0:3
GCGGCAACTTCGTCGAGTACGCTCAATTCATAAGATCGGAAGAGC
+
FFFFFFFFFFFFFFFFFFFFFFFFFFFFFFFFFFFFFFFFFFFFF
@FS10000125:26:BPA73017-1023:1:1101:7170:1490 1:N:0:3
GCGGAACTTCGTCGAGTACGCTCAAGGTCTGAGATCGGAAGAGCA
+
FFFFFFFFFFFFFFFFFFFFFFFFFFFFFFFFFFFFFFFFFFFFF
@FS10000125:26:BPA73017-1023:1:1101:8540:1490 1:N:0:3
ACGTATGAACTTCGTCGAGTACGCTCAATGATGAAGATCGGAAGA
+
FFFFFFFFFFFFFFFFFFFFFFFFFFFFFFFFFFFFFFFFFFFFF
@FS10000125:26:BPA73017-1023:1:1101:8860:1490 1:N:0:3
TTGACTGGACTTCGTCGAGTACGCTCAATGAATAAGATCGGAAGA
+
F,,FF:::FFFFFFFFFFFFFFFFFFFF:FF::FFFFFFFFFFFF
@FS10000125:26:BPA73017-1023:1:1101:8940:1490 1:N:0:3
GCGTCAACTTCGTCGAGTACGCTCAATCTGGCAGATCGGAAGAGC
+
FFFFFFFFFFFFFFFFFFFFFFFFFFFFFFFFFFFFFFFFFFFFF
@FS10000125:26:BPA73017-1023:1:1101:9000:1490 1:N:0:3
TGGTAAACTTCGTCGAGTACGCTCAAACAATTAGATCGGAAGAGC
+
FFFFFFFFFFFFFFFFFFFFFFFFFFFFFFFFFFFFFFFFFFFFF
@FS10000125:26:BPA73017-1023:1:1101:10520:1490 1:N:0:3
TCGCCCGCAACTTCGTCGAGTACGCTCAAGATCAGAGATCGGAAG
+
FFFFFFFFFFFFFFFFFFFFFFFFFFFFFFFFFFFFFFFFFFFFF
@FS10000125:26:BPA73017-1023:1:1101:10760:1490 1:N:0:3
AAGCAACTTCTTCGTGAGTACGCTCAAATAACGAGATCGGAAGAG
+
FFFFFFFFFFFFFFFFFFFFFFFFFFFFFFFFFFFFFFFFFFFFF
@FS10000125:26:BPA73017-1023:1:1101:11000:1490 1:N:0:3
TTGACTGGACTTCGTCGAGTACGCTCAACCGAATAGATCGGAAGA
+
FFFFFFFFFFFFFFFFFFFFFFFFFFFFFFFFFFFFFFFFFFFFF
@FS10000125:26:BPA73017-1023:1:1101:11110:1490 1:N:0:3
CCGGAAACTTCGTCGAGTACGCTCAACAGTGTAGATCGGAAGAGC
+
FFFFFFFFFFFFFFFFFFFFFFFFFFFFFFFFFFFFFFFFFFFFF
@FS10000125:26:BPA73017-1023:1:1101:12510:1490 1:N:0:3
CTGCTAACTTCGTCGAGTACGCTCAAGGATAAAGATCGGAAGAGC
+
FFFFFFFFFFFFFFFFFFFFFFFFFFFFFFFFFFFFFFFFFFFFF
@FS10000125:26:BPA73017-1023:1:1101:13530:1490 1:N:0:3
TTGTAAACTTCGTCGAGTACGCTCAAATAGGGAGATCGGAAGAGC
+
FFFFFFFFFFFFFFFFFFFFFFFFFFFFFFFFFFFFFFFFFFFFF
@FS10000125:26:BPA73017-1023:1:1101:1040:1500 1:N:0:3
TTGGCAACTTCGTCGAGTACGCTCAAGCAGTGAGATCGGAAGAGC
+
FFFFFFFFFFFFFFFFFFFFFFFFFFFFFFFFFFFFFFFFFFFFF
@FS10000125:26:BPA73017-1023:1:1101:2350:1500 1:N:0:3
GCGACAACTTCGTCGAGTACGCTCAAGGAAAGAGATCGGAAGAGC
+
FFFFFFFFFFFFFFFFFFFFFFFFFFFFFFFFFFFFFFFFFFFFF
@FS10000125:26:BPA73017-1023:1:1101:2750:1500 1:N:0:3
TGGAACTTCGTCGAGTACGCTCAAAAGTATAGATCGGAAGAGCAC
+
FFFFFFFFFFFFFFFFFFFFFFFFFFFFFFFFFFFFFFFFFFFFF
@FS10000125:26:BPA73017-1023:1:1101:3070:1500 1:N:0:3
TTTCCAGATCTTCGTCGAGTACGCTCAATCTAATAGATCGGAAGA
+
FFFFFFFFFFFFFFFFFFFFFFFFFFFFFFFFFFFFFFFFFFFFF
@FS10000125:26:BPA73017-1023:1:1101:4280:1500 1:N:0:3
TTGCGGGAACTTCGTCGAGTACGCTCAATTCGAGAGATCGGAAGA
+
FF,FF,:FFFFFFFFF::FFFFFFFF,F:FF:FFFFFFF:F,FFF
@FS10000125:26:BPA73017-1023:1:1101:5190:1500 1:N:0:3
TCGCAAACTTCGTCGAGTACGCTCAAGTGTGGAGATCGGAAGAGC
+
FFFFFFFFFFFFFFFFFFFFFFFFFFFFFFFFFFFFFFFFFFFFF
@FS10000125:26:BPA73017-1023:1:1101:5830:1500 1:N:0:3
TAGCCTTGAACTTCGTCGAGTACGCTCAAAAACTAAGATCGGAAG
+
FFFFFFFFFFFFFFFFFFFFFFFFFFFFFFFFFFFFFFFFFFFFF
@FS10000125:26:BPA73017-1023:1:1101:5850:1500 1:N:0:3
GCGGGAACTTCGTCGAGTACGCTCAAGTAGGGAGATCGGAAGAGC
+
FF,FFFFFFFFFFFFF:FFFFFFFFFFFFFFFFFFFFFFFFFFFF
@FS10000125:26:BPA73017-1023:1:1101:5870:1500 1:N:0:3
TTGGTCAACTTCGTCGAGTACGCTCAAAACATGAGATCGGAAGAG
+
FFFFFFFFFFFFFFFFFFFFFFFFFFFFFFFFFFFFFFFFFFFFF
@FS10000125:26:BPA73017-1023:1:1101:6000:1500 1:N:0:3
TCGCATAACTTTCGTCGAGTACGCTCAAAAGTAAAGATCGGAAGA
+
FFFFFFFFFFFFFFFFFFFFFFFFFFFFFFFFFFFFFFFFFFFFF
@FS10000125:26:BPA73017-1023:1:1101:6570:1500 1:N:0:3
CCGACAACTTCGTCGAGTACGCTCAATAGCTGAGATCAGAAGAGC
+
FFFF,FFFFFFFFFFFFFFFFFFFFFF,,F,,FFFFF,FFFFFFF
@FS10000125:26:BPA73017-1023:1:1101:7480:1500 1:N:0:3
CCGTGAACTTCGTCGAGTACGCTCAATAAATAAGATCGGAAGAGC
+
FFFFFFFFFFFFFFFFFFFFFFFFFFFFFFFFFFFFFFFFFFFFF
@FS10000125:26:BPA73017-1023:1:1101:7570:1500 1:N:0:3
GTGGCACGAACTTCGTCGAGTACGCTCAACATAAGAGATCGGAAG
+
:FFFFFFFFFFFFFFFFFFFFFFFFFFFFFF::FFFFFFFFFFFF
@FS10000125:26:BPA73017-1023:1:1101:8040:1500 1:N:0:3
TCTTCGTCGAGTACGCTCAATATTCAAGATCGGAAGAGCACACGT
+
FFFFFFFFFFFFFFFFFFFFFFFFFFFFFFFFFFFFFFFFFFFFF
@FS10000125:26:BPA73017-1023:1:1101:8460:1500 1:N:0:3
TTGATAACTTCGTCGAGTACGCTCAAAGTCAAAGATCGGAAGAGC
+
FFFFFFFFFFFFFFFFFFFFFFFFFFFFFFFFFFFFFFFFFFFFF
@FS10000125:26:BPA73017-1023:1:1101:8850:1500 1:N:0:3
TTGGCAACTTCGTCGAGTACGCTCAAAACTATAGATCGGAAGAGC
+
FFFFFFFFFFFFFFFFFFFFFFFFFFFFFFFFFFFFFFFFFFFFF
@FS10000125:26:BPA73017-1023:1:1101:9790:1500 1:N:0:3
TTTCCGTAACTTCGTCGAGTACGCTCAAAGTCCGAGATCGGAAGA
+
,:FFFFFFFFFFFFFFFFFFFFFFFFFFFFF:FFFFFFFFFFFF,
@FS10000125:26:BPA73017-1023:1:1101:10160:1500 1:N:0:3
TTGACTGGAGTTCGTCGAGTACGCTTAACGAGAAAGATCGGAAGA
+
FFFFFFFFFFFFFFFFFFFFFFFFFFFFFFFFFFFFFFFFFFFFF
@FS10000125:26:BPA73017-1023:1:1101:10450:1500 1:N:0:3
GGGAACTTCGTCGAGTACGCTCAATGGGTAAGATCGGAAGAGCAC
+
FFFFFFFFFFFFFFFFFFFFFFFFFFFFFFFFFFFFFFFFFFFFF
@FS10000125:26:BPA73017-1023:1:1101:10520:1500 1:N:0:3
GCGGCACCTTCGTCGAGTACGCTCAATCAACAAGATCGGAAGAGC
+
FFFFFFFFFFFFFFFFFFFFFFFFFFFFFFFFFFFFFFFFFFFFF
@FS10000125:26:BPA73017-1023:1:1101:10710:1500 1:N:0:3
ACGTAACTTCGTCGAGTACGCTCAATTTTAAAGATCGGAAGAGCA
+
FFFFFFFFFFFFFFFFFFFFFFFFFFFFFFFFFFFFFFFFFFFFF
@FS10000125:26:BPA73017-1023:1:1101:10900:1500 1:N:0:3
TTGTTAACTTCGTCGAGTACGCTCAAATTGAAAGATCGGAAGAGC
+
FFFFFFFFFFFFFFFFFFFFFFFFFFFFFFFFFFFFFFFFFFFFF
@FS10000125:26:BPA73017-1023:1:1101:12920:1500 1:N:0:3
GCGGATTCTTCGTCGAGTACGCTCAATACCATAGATCGGAAGAGC
+
FFFFFFFFFFFFFFFFFFFFFFFFFFFFFFFFFFFFFFFFFFFFF
@FS10000125:26:BPA73017-1023:1:1101:12990:1500 1:N:0:3
TGCCGAACTTCGTCGAGTACGCTCAATTTGTTAGATCGGAAGAGC
+
FFFFFFFFFFFFFFFFFFFFFFFFFFFFFFFFFFFFFFFFFFFFF
@FS10000125:26:BPA73017-1023:1:1101:13030:1500 1:N:0:3
ACGATAACTTCGTCGAGTACGCTCAAGTTTCAAGATCGGAAGAGC
+
:FFFFFFFFFFFFFFFFFFFFFFFFFFFFFFFFFFFFFFFFFFFF
@FS10000125:26:BPA73017-1023:1:1101:14500:1500 1:N:0:3
ACGCAACTTCGTCGAGTACGCTCAATAACCCAGATCGGAAGAGCA
+
FFFFFFFFFFFFFFFFFFFFFFFFFFFFFFFFFFFFFFFFFFFFF
@FS10000125:26:BPA73017-1023:1:1101:15370:1500 1:N:0:3
TCGTAAACTTCGTCGAGTACGCTCAATCTCATAGATCGGAAGAGC
+
FFFFFFFFFFFFFFFFFFFFFFFFFFFFFFFFFFFFFFFFFFFFF
@FS10000125:26:BPA73017-1023:1:1101:16210:1500 1:N:0:3
TTGTTAACTTCGTCGAGTACGCTCAATTTTGTAGATCGGAAGAGC
+
FFFFFFFFFFFFFFFFFFFFFFFFFFFFFFFFFFFFFFFFFFFFF
@FS10000125:26:BPA73017-1023:1:1101:1830:1510 1:N:0:3
CCGAAAACTTCGTCGAGTACGCTCAATTGTTTAGATCGGAAGAGC
+
FFFFFFFFFFFFFFFFFFFFFFFFFFFFFFFFFFFFFFFFFFFFF
@FS10000125:26:BPA73017-1023:1:1101:2740:1510 1:N:0:3
TTGGCAACTTCGTCGAGTACGCTCAATGAATTAGATCGGAAGAGC
+
FFFFFFFFFFFFFFFFFFFFFFFFFFFFFFFFFFFFFFFFFFFFF
@FS10000125:26:BPA73017-1023:1:1101:2890:1510 1:N:0:3
ACGGGGCGAAACTTCGTCGAGTACGCTCAACAAACAAGATCGGAA
+
FFFFFFFFFFFFFFFFFFFFFFFFFFFFFFFFFFFFFFFFFFFFF
@FS10000125:26:BPA73017-1023:1:1101:3650:1510 1:N:0:3
TTGACTGGACTTCGTCGAGTACGCTCAACCGTAGAGATCGGAAGA
+
FFFFFFFFFFFFFFFFFFFFFFFFFFFFFFFFFFFFFFFFFFFFF
@FS10000125:26:BPA73017-1023:1:1101:3730:1510 1:N:0:3
TTGAACTTCGTCGAGTACGCTCAACAGTATAGATCGGAAGAGCAC
+
FFFFFFFFFFFFFFFFFFFFFFFFFFFFFFFFFFFFFFFFFFFFF
@FS10000125:26:BPA73017-1023:1:1101:5080:1510 1:N:0:3
GCGAAACTTCGTCGAGTACGCTCAAGTATTAAGATCGGAAGAGCA
+
FFFFFFFFFFFFF:FF:FF::FFFFF:,,FFFFF,FFFFFFFFFF
@FS10000125:26:BPA73017-1023:1:1101:6330:1510 1:N:0:3
GCGTAAACTTCGTCGAGTACGCTCAATGTTAAAGATCGGAAGAGC
+
FFFFFFFFFFFFFFFFFFFFFFFFFFFFFFFFFFFFFFFFFFFFF
@FS10000125:26:BPA73017-1023:1:1101:6550:1510 1:N:0:3
TTGACTGGACTTCGTCGAGTACGCTCAACCTAAAAGATCGGAAGA
+
FFFFFFFFFFFFFFFFFFFFFFFFFFFFFFFFFFFFFFFFFFFFF
@FS10000125:26:BPA73017-1023:1:1101:8100:1510 1:N:0:3
TAGATAACTTCGTCGAGTACGCTCAAACATTAAGATCGGAAGAGC
+
FFFFFFFFFFFFFFFFFFFFFFFFFFFFFFFFFFFFFFFFFFFFF
@FS10000125:26:BPA73017-1023:1:1101:8310:1510 1:N:0:3
TAGCCAACTTCGTCGAGTACGCTCAAATAACCAGATCGGAAGAGC
+
FFFFFFFFFFFFFFFFFFFFFFFFFFFFFFFFFFFFFFFFFFFFF
@FS10000125:26:BPA73017-1023:1:1101:8320:1510 1:N:0:3
TTGACTGGACTCGAGTACGCTCAAACCTTGAGATCGGAAGAGCAC
+
FFFFFFFFFFFFFFFFFFFFFFFFFFFFFFFFFFFFFFFFFFFFF
@FS10000125:26:BPA73017-1023:1:1101:8430:1510 1:N:0:3
TTCATAACTTCGTCGAGTACGCTCAATGAGGGAGATCGGAAGAGC
+
FFFFFFFFFFFFFFFFFFFFFFFFFFFFFFFFFFFFFFFFFFFFF
@FS10000125:26:BPA73017-1023:1:1101:9940:1510 1:N:0:3
TTAGCAACTTCGTCGAGTACGCTCAACCGTAGAGATCGGAAGAGC
+
FFFFFFFFFFFFFFFFFFFFFFFFFFFFFFFFFFFFFFFFFFFFF
@FS10000125:26:BPA73017-1023:1:1101:10160:1510 1:N:0:3
TTGGCAACTTCGTCGAGTACGCTCAAGACAAGAGATCGGAAGAGC
+
FFFFFFFFFFFFFFFFFFFFFFFFFFFFFFFFFFFFFFFFFFFFF
@FS10000125:26:BPA73017-1023:1:1101:11480:1510 1:N:0:3
CCGGCAACTTCGTCGAGTACGCTCAATGTAGCAGATCGGAAGAGC
+
FFFFFFFFFFFFFFFFFFFFFFFFFFFFFFFFFFFFFFFFFFFFF
@FS10000125:26:BPA73017-1023:1:1101:11500:1510 1:N:0:3
TTGACAACTTCGTCGAGTACGCTCAAAATAGGAGATCGGAAGAGC
+
F:FFFFFFFFFFFFF:FFFFFFFF:,FFFF:,FFFFFF:FF:FFF
@FS10000125:26:BPA73017-1023:1:1101:11680:1510 1:N:0:3
TCGCAAACTTCGTCGAGTACGCTCAAGCCACAAGATCGGAAGAGC
+
FFFFFFFFFFFFFFFFFFFFFFFFFFFFFFFFFFFFFFFFFFFFF
@FS10000125:26:BPA73017-1023:1:1101:12260:1510 1:N:0:3
TCACGAACTTCGTCGAGTACGCTCAAAGTCTCAGATCGGAAGAGC
+
FFFF:,F::FF:FF:FFFF::FFF,FF:F:FF,FFFF:FFFFF:F
@FS10000125:26:BPA73017-1023:1:1101:12380:1510 1:N:0:3
TTTTTAAACTTCGTCGAGTACGCTCAAGAAAATAGATCGGAAGAG
+
FFFFFFFFFFFFFFFFFFFFFFFFFFFFFFFFFFFFFFFFF:FFF
@FS10000125:26:BPA73017-1023:1:1101:12460:1510 1:N:0:3
TTGACTGGACTTCGTCGAGTACGCTCAAAATACGAGATCGGAAGA
+
FFFFFFFFFFFFFFFFFFFFFFFFFFFFFFFFFFFFFFFFFFFFF
@FS10000125:26:BPA73017-1023:1:1101:12490:1510 1:N:0:3
TTGCGCAACTTCGTCGAGTACGCTCAAAATTTAAGATCGGAAGAG
+
,FFFFFFF:FFFFFFF,F:FFFFFFF,FFFFF,,FF::F:FFF:F
@FS10000125:26:BPA73017-1023:1:1101:13200:1510 1:N:0:3
TCGAAAATTTCGTCGAGTACGCTCAAAAGCCAAGATCGGAAGAGC
+
,FFFFFFFFFFFFFFFFFFFFFFFF:FFFFFFFFFFFFFF:FFFF
@FS10000125:26:BPA73017-1023:1:1101:14150:1510 1:N:0:3
GCCTAGACAACTTCGTCGAGTACGCTCAAATAGCTAGATCGGAAG
+
:FFFFFFFFFFFFFFFFFFFFFFFFFFFFFFFFFFFFFFFFFFFF
@FS10000125:26:BPA73017-1023:1:1101:14480:1510 1:N:0:3
TGGCCAACTTCGTCGAGTACGCTCAACAGCACAGATCGGAAGAGC
+
::,:FFFFFFFFFF::FFFFFFFF,,FFFF:F,F:FF::FF:FF:
@FS10000125:26:BPA73017-1023:1:1101:15130:1510 1:N:0:3
TCGTCAACTTCGTCGAGTACGCTCAAGAAAAAAGATCGGAAGAGC
+
FFFFFFFFFFFFFFFFFFFFFFFFFFFFFFFFFFFFFFFFFFFFF
@FS10000125:26:BPA73017-1023:1:1101:15200:1510 1:N:0:3
TATTCAACTTCGTCGAGTACGCTCAATACATTAGATCGGAAGAGC
+
FFFFFFFFFFFFFFFFFFFFFFFFFFFFFFFFFFFFFFFFFFFFF
@FS10000125:26:BPA73017-1023:1:1101:15270:1510 1:N:0:3
CCGTAAACTTCGTCGAGTACGCTCAACCCAATAGATCGGAAGAGC
+
FFFFFFFFFFFFFFFFFFFFFFFFFFFFFFFFFFFFFFFFFFFFF
@FS10000125:26:BPA73017-1023:1:1101:15950:1510 1:N:0:3
TCTCCAACTTCGTCGAGTACGCTCAATACAAGAGATCGGAAGAGC
+
FFF:F,,,FFF:FF,,FFF::FFF,,FF:F,,F,FF,:,FF:FF,
@FS10000125:26:BPA73017-1023:1:1101:16380:1510 1:N:0:3
ACGCACAACTTCGTGAGTACGCTCAAAGAATGAGATCGGAAGAGC
+
FFFFFFFFFFFFFFFFFFFFFFFFFFFFFFFFFFFFFFFFFFFFF
@FS10000125:26:BPA73017-1023:1:1101:2990:1520 1:N:0:3
TTGTAAACTTCGTCGAGTACGCTCAATGGTGTAGATCGGAAGAGC
+
FFFFFF:FFFFFFFFFFFFFFFFFF:FFFFFFFFFFFFFFFFFFF
@FS10000125:26:BPA73017-1023:1:1101:4470:1520 1:N:0:3
ACGTCTTGAACTTCGTCGAGTACGCTCAAGGCACTAGATCGGAAG
+
FFFFFFFFFFFFFFFFFFFFFFFFFFFFFFFFFFFFFFFFFFFFF
@FS10000125:26:BPA73017-1023:1:1101:4510:1520 1:N:0:3
TTTGCTCAACTTCGTCGAGTACGCTCAACCGTATAGATCGGAAGA
+
FFFFFFFFFFFFFFFFFFFFFFFFFFFFFFFFFFFFFFFFFFFFF
@FS10000125:26:BPA73017-1023:1:1101:4990:1520 1:N:0:3
ACGCAACTTCGTCGAGTACGCTCAATAATAAAGATCGGAAGAGCA
+
,FFF:,FF::F:FF,FFFFFFFFF,FF:FFFF:FF:F:FFFFFF:
@FS10000125:26:BPA73017-1023:1:1101:5780:1520 1:N:0:3
GGGGGAACTTCGTCGAGTACGCTCAAAATTGGAGATCGGAAGAGC
+
FFFFFFFFFFFFFFFFFFFFFFFFFFFFFFFFFFFFFFFFFFFFF
@FS10000125:26:BPA73017-1023:1:1101:6440:1520 1:N:0:3
TGGCCAACTTCGTCGAGTACGCTCAACTGGACAGATCGGAAGAGC
+
FFFFFFFFFFFFFFFFFFFFFFFFFFFFFFFFFFFFFFFFFFFFF
@FS10000125:26:BPA73017-1023:1:1101:6530:1520 1:N:0:3
TTGCTTAACTTCGTCGAGTACGCTCAAGGACTAAGATCGGAAGAG
+
FFFFFFFFFFFFFFFFFFFFFFFFFFFFFFFFFFFFFFFFFFFFF
@FS10000125:26:BPA73017-1023:1:1101:6590:1520 1:N:0:3
TCGGCAACTTCGTCGAGTACGCTCAACACGGTAGATCGGAAGAGC
+
FFFFFFFFFFFFFFFFFFFFFFFFFFFFFFFFFFFFFFFFFFFFF
@FS10000125:26:BPA73017-1023:1:1101:6950:1520 1:N:0:3
GCGGAATCTTCGTCGAGTACGCTCAATCAATGAGATCGGAAGAGC
+
,FF:,FFFFFFFFF:F:F:FFFFF:FFFFFF,F:FF::FFFFF:,
@FS10000125:26:BPA73017-1023:1:1101:8670:1520 1:N:0:3
TTGTCTAACTTCGTCGAGTACGCTCAACTGTTTAGATCGGAAGAG
+
FFFFFFFFFFFFFFFFFFFFFFFFFFFFFFFFFFFFFFFFFFFFF
@FS10000125:26:BPA73017-1023:1:1101:8730:1520 1:N:0:3
TGGGGGCAACTTCGTCGAGTACGCTCAAATGGTTAGATCGGAAGA
+
FFFFFFFFFFFFFFFFFFFFFFFFFFFFFFFFFFFFFFFFFFFFF
@FS10000125:26:BPA73017-1023:1:1101:8930:1520 1:N:0:3
GCGCAACTTCGTCGAGTACGCTCAAACGACGAGATCGGAAGAGCA
+
:FFFFFFFF:FFFFFF,FFFF:FF,FFFFFFFFFFFFFF:FFFFF
@FS10000125:26:BPA73017-1023:1:1101:9160:1520 1:N:0:3
TTGCCAACTTCGTCGAGTACGCTCAAGTCTCAAGATCGGAAGAGC
+
,FFFFFFFFFFFFFFFFFFFFFFFF:FFFFFFFFFFFFFFFFFFF
@FS10000125:26:BPA73017-1023:1:1101:9500:1520 1:N:0:3
GAGGGAACTTCGTCGAGTACGCTCAATGAAAAAGATCGGAAGAGC
+
FFF:FFFFFFFFFFFFFFFFFFFFFFFFFFF,FFFFFFFFFFFFF
@FS10000125:26:BPA73017-1023:1:1101:9890:1520 1:N:0:3
TCACTAACTTCGTCGAGTACGCTCAAGATCAAAGATCGGAAGAGC
+
:FFFFFFFFFFFFFFFFFFFFFFFFFFFFFFFFFFFFFFFFFFFF
@FS10000125:26:BPA73017-1023:1:1101:10430:1520 1:N:0:3
CCCCCTCCAACTTCGTCGAGTACGCTCAACTATTTAGATCGGAAG
+
FFFFFFFFFFFFFFFFFFFFFFFFFFFFFFFFFFFFFFFFFFFFF
@FS10000125:26:BPA73017-1023:1:1101:10560:1520 1:N:0:3
CCGAGAACTTCGTCGAGTACGCTCAAAAAGTAAGATCGGAAGAGC
+
FFF:,FF:FFFFFF::FFFF:FFF,,FF::FFF:FFF::FFFFF:
@FS10000125:26:BPA73017-1023:1:1101:11570:1520 1:N:0:3
GCCTGAACTTCGTCGAGTACGCTCAATGTTAGAGATCGGAAGAGC
+
FFFFFFFFFFFFFFFFFFFFFFFFFFFFFFFFFFFFFFFFFFFFF
@FS10000125:26:BPA73017-1023:1:1101:11800:1520 1:N:0:3
TCGTGAACTTCGTCGAGTACGCTCAATTCAAGAGATCGGAAGAGC
+
FFFFFFFFFFFFFFFFFFFFFFFFFFFFFFFFFFFFFFFFFFFFF
@FS10000125:26:BPA73017-1023:1:1101:12350:1520 1:N:0:3
CCGCAAACTTCGTCGAGTACGCTCAATTGTGTAGATCGGAAGAGC
+
F::F:FFFF::,:F::,FFF:F::F,FF,,:,FFFFFF:,F:F:F
@FS10000125:26:BPA73017-1023:1:1101:12440:1520 1:N:0:3
GGGTAATCTTCGTCGAGTACGCTCAATTTGTTAGATCGGAAGAGC
+
FFFFFFFFFFFFFFFFFFFFFFFFFFFFFFFFFFFFFFFFFFFFF
@FS10000125:26:BPA73017-1023:1:1101:12840:1520 1:N:0:3
GTGGCATAACTTCGTCGAGTACGCTCAAACTTGAAGATCGGAAGA
+
FFFFFFFFFFFFFFFFFFFFFFFFFFFFFFFFFFFFFFFFFFFFF
@FS10000125:26:BPA73017-1023:1:1101:12880:1520 1:N:0:3
GCGTTAACTTCGTCGAGTACGCTCTATGTAGGAGATCGGAAGAGC
+
,FFFFFF,:F:::FFFFF::FFFF,FFFFFF:,FF,::FFF:F::
@FS10000125:26:BPA73017-1023:1:1101:14480:1520 1:N:0:3
TTGCTGCTTCGTCGAGTACGCTCAAGGAACAAGATCGGAAGAGCA
+
FFFFFFFFFFFFFFFFFFFFFFFFFFFFFFFFFFFFFFFFFFFFF
@FS10000125:26:BPA73017-1023:1:1101:1250:1530 1:N:0:3
GCCAGCAAACTTCGTCGAGTACGCTCAATAAAGTAGATCGGAAGA
+
FFFFFFFFFFFFFFFFFFFFFFFFFFFFFFFFFFFFFFFFFFFFF
@FS10000125:26:BPA73017-1023:1:1101:2610:1530 1:N:0:3
TCGGCAACTTCGTCGAGTACGCTCAATTTTCAAGATCGGAAGAGC
+
FFFFFFFFFFFFFFFFFFFFFFFFFFFFFFFFFFFFFFFFFFFFF
@FS10000125:26:BPA73017-1023:1:1101:2630:1530 1:N:0:3
TCACAAACTTCGTCGAGTACGCTCAAACACCAAGATCGGAAGAGC
+
FFFFFFFFFFFFFFFFFFFFFFFFFFFFFFFFFFFFFFFFFFFFF
@FS10000125:26:BPA73017-1023:1:1101:2640:1530 1:N:0:3
GAGAAAACTTCGTCGAGTACGCTCAATCAAGAAGATCGGAAGAGC
+
FFFFFFFFFFFFFFFFFFFFFFFFFFFFFFFFFFFFFFFFFFFFF
@FS10000125:26:BPA73017-1023:1:1101:2920:1530 1:N:0:3
TTGACTGGACTTCGTCGAGTACGCTCAAGTCCCGAGATCGGAAGA
+
FFFFFFFFFFFFFFFFFFFFFFFFFFFFFFFFFFFFFFFFFFFFF
@FS10000125:26:BPA73017-1023:1:1101:4310:1530 1:N:0:3
TTGCCTAACTTCGTCGAGTACGCTCAATTAAGGAGATCGGAAGAG
+
,F,F,F,,FFFFFF:FFF,FFFFFF:FFFFF:FF:FFFFFF,FFF
@FS10000125:26:BPA73017-1023:1:1101:4470:1530 1:N:0:3
GCCCACAGAACTTCGTCGAGTACGCTCAAAGCTAAAGATCGGAAG
+
FFFFFFFFFFFFFFFFFFFFFFFFFFFFFFFFFFFFFFFFFFFFF
@FS10000125:26:BPA73017-1023:1:1101:4770:1530 1:N:0:3
CCGTGAACTTCGTCGAGTACGCTCAACGAATCAGATCGGAAGAGC
+
FFFFFFFFFFFFFFFFFFFFFFFFFFFFFFFFFFFFFFFFFFFFF
@FS10000125:26:BPA73017-1023:1:1101:5330:1530 1:N:0:3
GCGGGAACTTCGTCGAGTACGCTCAACGTAAAAGATCGGAAGAGC
+
:FFFFFFFFFFFFFFFFFFFFFFFFFFFFFFFFFFFFFFFFFFFF
@FS10000125:26:BPA73017-1023:1:1101:5480:1530 1:N:0:3
CCGTAAACTTCGTCGAGTACGCTCAATCCTTCAGATCGGAAGAGC
+
FFFFFFFFFFFFFFFFFFFFFFFFFFFFFFFFFFFFFFFFFFFFF
@FS10000125:26:BPA73017-1023:1:1101:5890:1530 1:N:0:3
TAGCCTTGAACTTCGTCGAGTACGCTCAAAAACTAAGATCGGAAG
+
FFFFFFFFFFFFFFFFFFFFFFFFFFFFFFFFFFFFFFFFFFFFF
@FS10000125:26:BPA73017-1023:1:1101:5920:1530 1:N:0:3
TTGCAAACTTCGTCGAGTACGCTCAATGGACTAGATCGGAAGAGC
+
FFFFFFFFFFFFFFFFFFFFFFFFFFFFFFFFFFFFFFFFFFFFF
@FS10000125:26:BPA73017-1023:1:1101:6740:1530 1:N:0:3
TCGCAAACTTCGTCGAGTACGCTCAACATTTAAGATCGGAAGAGC
+
FFFFFFFFFFFFFFFFFFFFFFFFFFFFFFFFFFFFFFFFFFFFF
@FS10000125:26:BPA73017-1023:1:1101:6850:1530 1:N:0:3
TTAACTTCGTCGAGTACGCTCAAGAGGATAGATCGGAAGAGCACA
+
FFFFFFFFFFFFFFFFFFFFFFFFFFFFFFFFFFFFFFFFFFFFF
@FS10000125:26:BPA73017-1023:1:1101:6870:1530 1:N:0:3
TGGACAGTAACTTCGTCGAGTACGCTCAAAAACACAGATCGGAAG
+
FFFFFFFFFFFFFFFFFFFFFFFFFFFFFFFFFFFFFFFFFFFFF
@FS10000125:26:BPA73017-1023:1:1101:7380:1530 1:N:0:3
TCGTCAACTTCGTCGAGTACGCTCAAAATGTCAGATCGGAAGAGC
+
FFFFFFFFFFFFFFFFFFFFFFFFFFFFFFFFFFFFFFFFFFFFF
@FS10000125:26:BPA73017-1023:1:1101:7670:1530 1:N:0:3
GAGTAATCTTCGTCGAGTACGCTCAATTACCCAGATCGGAAGAGC
+
,FF:,FFFFFFFFFFF:FFFFFFF:FFFFFFF,:FF:FFFFFF,F
@FS10000125:26:BPA73017-1023:1:1101:8020:1530 1:N:0:3
TCGTCAACTTCGTCGAGTACGCTCAAATCTAGAGATCGGAAGAGC
+
FFFFFFFFFFFFFFFFFFFFFFFFFFFFFFFFFFFFFFFFFFFFF
@FS10000125:26:BPA73017-1023:1:1101:9250:1530 1:N:0:3
GCGGTAACTTCGTCGAGTACGCTCAATTGACTAGATCGGAAGAGC
+
FFFFFFFFFFFFFFFFFFFFFFFFFFFFFFFFFFFFFFFFFFFFF
@FS10000125:26:BPA73017-1023:1:1101:10340:1530 1:N:0:3
GCGCAACTTCGTCGAGTACGCTCAAATACTTAGATCGGAAGAGCA
+
FFFFFFFFFFFFFFFFFFFFFFFFFFFFFFFFFFFFFFFFFFFFF
@FS10000125:26:BPA73017-1023:1:1101:10620:1530 1:N:0:3
TGCGAAACTTCGTCGAGTACGCTCAATCTGAAAGATCGGAAGAGC
+
FFFFFFFFFFFFFFFFFFFFFFFFFFFFFFFFFFFFFFFFFFFFF
@FS10000125:26:BPA73017-1023:1:1101:11290:1530 1:N:0:3
CCGTCACTTCGTCGAGTACGCTCACTCTGTAGATCGGAAGAGCAC
+
FFFFFFFFFFFFFFFFFFFFFFFFFFFFFFFFFFFFFFFFFFFFF
@FS10000125:26:BPA73017-1023:1:1101:11350:1530 1:N:0:3
TCGCTAACTTCGTCGAGTACGCTCAATGCGAGAGATCGGAAGAGC
+
FFFFFFFFFFFFFFFFFFFFFFFFFFFFFFFFFFFFFFFFFFFFF
@FS10000125:26:BPA73017-1023:1:1101:11440:1530 1:N:0:3
TTGACTGGACTTCGTCGAGTACGCTCAAATCATAAGATCGGAAGA
+
FFFFFFFFFFFFFFFFFFFFFFFFFFFFFFFFFFFFFFFFFFFFF
@FS10000125:26:BPA73017-1023:1:1101:11690:1530 1:N:0:3
TCTGGAGAACTTCGTCGAGTACGCTCAATGTATAAGATCGGAAGA
+
FFFFFFFFFFFFFFFFFFFFFFFFFFFFFFFFFFFFFFFFFFFFF
@FS10000125:26:BPA73017-1023:1:1101:11810:1530 1:N:0:3
TTGACTGGACTTCGTCGAGTACGCTCAAAAAAGAAGATCGGAAGA
+
F,FFFF,FFFFFFFFFFFFFFFFFFFFF:FFFFFFFFFFFFFFFF
@FS10000125:26:BPA73017-1023:1:1101:11970:1530 1:N:0:3
TCGTAACTTCGTCGAGTACGCTCAATCAGATAGATCGGAAGAGCA
+
FFFFFFFFFFFFFFFFFFFFFFFFFFFFFFFFFFFFFFFFFFFFF
@FS10000125:26:BPA73017-1023:1:1101:12010:1530 1:N:0:3
GCCGTAACTTCGTCGAGTACGCTCAAAGTGCAAGATCGGAAGAGC
+
:FFFFFFFFFFFFFFFFFFFFFFFFFFFFFFFFFFFFFFFFFFFF
@FS10000125:26:BPA73017-1023:1:1101:12270:1530 1:N:0:3
TCGCTAACTTCGTCGAGTACGCTCAAAAATTAAGATCGGAAGAGC
+
FFFFFFFFFFFFFFFFFFFFFFFFF:FFFFFFFFFFFFFFFFFFF
@FS10000125:26:BPA73017-1023:1:1101:12710:1530 1:N:0:3
AAGCAACTTCGTCGAGTACGCTCAATGGACGAGATCGGAAGAGCA
+
FFFFFFFFFFFFFFFFFFFFFFFFFFFFFFFFFFFFFFFFFFFFF
@FS10000125:26:BPA73017-1023:1:1101:13210:1530 1:N:0:3
GGGTGAACTTCGTCGAGTACGCTCAACTAAGTAGATCGGAAGAGC
+
,,F:FFFFFFFFFFFF:FFFFFFF,:FFFF,F,:FFF:FFFFF:F
@FS10000125:26:BPA73017-1023:1:1101:13300:1530 1:N:0:3
TGGCTAACTTCGTCGAGTACGCTCAAAACACCAGATCGGAAGAGC
+
FF:FFFFFFFFFFFFFFFFFFFFFFFFFFFFFFFFFFFFFFFFFF
@FS10000125:26:BPA73017-1023:1:1101:13690:1530 1:N:0:3
TCTGGAACTTCGTCGAGTACGCTCAATGTGAGAGATCGGAAGAGC
+
FFFFFFFFFFFFFFFFFFFFFFFFFFFFFFFFFFFFFFFFFFFFF
@FS10000125:26:BPA73017-1023:1:1101:1080:1540 1:N:0:3
TCGCAACTTCGTCGAGTACGCTCAACGGTAGAGATCGGAAGAGCA
+
FFFFFFFFFFFFFFFFFFFFFFFFFFFFFFFFFFFFFFFFFFFFF
@FS10000125:26:BPA73017-1023:1:1101:1620:1540 1:N:0:3
TTGACTGGACTTCGTCGAGTACGCTCAAGAAAAGAGATCGGAAGA
+
FFFFFFFFFFFFFFFFFFFFFFFFFFFFFFFFFFFFFFFFFFFFF
@FS10000125:26:BPA73017-1023:1:1101:1650:1540 1:N:0:3
CCGAGAACTTCGTCGAGTACGCTCAAAATTATAGATCGGAAGAGC
+
FFFFFFFFFFFFFFFFFFFFFFFFFFFFFFFFFFFFFFFFFFFFF
@FS10000125:26:BPA73017-1023:1:1101:2100:1540 1:N:0:3
TGGAGAACTTCGTCGAGTACGCTCAATTAGGGAGATCGGAAGAGC
+
FFFFFFFFFFFFFFFFFFFFFFFFFFFFFFFFFFFFFFFFFFFFF
@FS10000125:26:BPA73017-1023:1:1101:5060:1540 1:N:0:3
TTGTCAACTTCGTCGAGTACGCTCAATCTTGCAGATCGGAAGAGC
+
,:FFFFFFFFFFFFFFFFFFFFFFFFFFFFFFFFFFFFFF,FFFF
@FS10000125:26:BPA73017-1023:1:1101:5370:1540 1:N:0:3
CCGTAACTTCGTCGAGTACGCTCAACTCTCAAGATCGGAAGAGCA
+
FFFFFFFFFFFFFFFFFFFFFFFFFFFFFFFFFFFFFFFFFFFFF
@FS10000125:26:BPA73017-1023:1:1101:5490:1540 1:N:0:3
CCGCCAACTTCGTCGAGTACGCTCAAGGGAAAAGATCGGAAGAGC
+
FFFFFFFFFFFFFFFFFFFFFFFFFFFFFFFFFFFFFFFFFFFFF
@FS10000125:26:BPA73017-1023:1:1101:5750:1540 1:N:0:3
TTGCTAACTTCGTCGAGTACGCTCCACGAACTTCGTCGAGTACGC
+
FFFFFFFFFFFFFFFFFFFFFFF:F:FFFFFFFFFFFFFFFFFFF
@FS10000125:26:BPA73017-1023:1:1101:6080:1540 1:N:0:3
TCAAAACTTCGTCGAGTACGCTCAAATTTTGAGATCGGAAGAGCA
+
FFFFFFFFFFFFFFFFFFFFFFFFFFFFFFFFFFFFFFFFFFFFF
@FS10000125:26:BPA73017-1023:1:1101:6710:1540 1:N:0:3
TCGTTAACTTCGTCGAGTACGCTCAATTTCAGAGATCGGAAGAGC
+
FFFFFFFFFFFFFFFFFFFFFFFFFFFFFFFFFFFFFFFFFFFFF
@FS10000125:26:BPA73017-1023:1:1101:6870:1540 1:N:0:3
GGGCAAACTTCGTCGAGTACGCTCAATACCGTAGATCGGAAGAGC
+
FFFFFFFFFFFFFFFFFFFFFFFFFFFFFFFFFFFFFFFFFFFFF
@FS10000125:26:BPA73017-1023:1:1101:6980:1540 1:N:0:3
CCGGGAACTTCGTCGAGTACGCTCAAAGTAGAAGATCGGAAGAGC
+
FFF,:F:F:,FF:FF:F:FFFF:FF:FF,F::FFFF:F:FFFFFF
@FS10000125:26:BPA73017-1023:1:1101:7120:1540 1:N:0:3
GCGTAAACTTCGTCGAGTACGCTCAAAATGAAAGATCGGAAGAGC
+
:FFFFFFFFFFFFFFFFFFFFFFFFFFFFFFFFFFFFFFFFFFFF
@FS10000125:26:BPA73017-1023:1:1101:7190:1540 1:N:0:3
GGGCCAACTTCGTCGAGTACGCTCAAATCTGAAGATCGGAAGAGC
+
FFFFFFFFFFFFFFFFFFFFFFFFFFFFFFFFFFFFFFFFFFFFF
@FS10000125:26:BPA73017-1023:1:1101:8520:1540 1:N:0:3
TCGTGAACTTCGTCGAGTACGCTCAATTGTAGAGATCGGAAGAGC
+
FFFFFFFFFFFFFFFFFFFFFFFFFFFFFFFFFFFFFFFFFFFFF
@FS10000125:26:BPA73017-1023:1:1101:10870:1540 1:N:0:3
TTTGACGAACTTCGTCGAGTACGCTCAAATAGATAGATCGGAAGA
+
FFF,:F,F::FFF:FF,F:FFF:FFFFF:F::F,,:,FF,:,,,F
@FS10000125:26:BPA73017-1023:1:1101:10930:1540 1:N:0:3
CCGTAACTTCGTCGAGTACGCTCAAGGACAGAGATCGGAAGAGCA
+
FFFFFFFFFFFFFFFFFFFFFFFFFFFFFFFFFFFFFFFFFFFFF
@FS10000125:26:BPA73017-1023:1:1101:11650:1540 1:N:0:3
CCGTGAACTTCGTCGAGTACGCTCAAGTTCAGAGATCGGAAGAGC
+
FFFFFFFFFFFFFFFFFFFFFFFFFFFFFFFFFFFFFFFFFFFFF
@FS10000125:26:BPA73017-1023:1:1101:11870:1540 1:N:0:3
TTGCTAACTTCGTCGAGTACGCTCAACTTTAAAGATCGGAAGAGC
+
FFFFFFFFFFFFFFFFFFFFFFFFFFFFFFFFFFFFFFFFFFFFF
@FS10000125:26:BPA73017-1023:1:1101:11950:1540 1:N:0:3
GCGGTAACTTCGTCGAGTACGCTCAAAACTTAAGATCGGAAGAGC
+
FFFFFFFFFFFFFFFFFFFFFFFFFFFFFFFFFFFFFFFFFFFFF
@FS10000125:26:BPA73017-1023:1:1101:12960:1540 1:N:0:3
TGGCAGAACTTCGTCGAGTACGCTCAACGAGTGAGATCGGAAGAG
+
FFFFFFFFFFFFFFFFFFFFFFFFFFFFFFFFFFFFFFFFFFFFF
@FS10000125:26:BPA73017-1023:1:1101:13110:1540 1:N:0:3
TGACTGGACTTCGTCGAGTACGCTCAACCGAGGAGATCGGAAGAG
+
FFFFFFFFFFFFFFFFFFFFFFFFFFFFFFFFFFFFFFFFFFFFF
@FS10000125:26:BPA73017-1023:1:1101:13530:1540 1:N:0:3
GCCCCCCCAACCTCGTCGAGTACGCTCAAAGTGAAAGATCGGAAG
+
FFFFFFFFFFFFFFFFFFFFFFFFFFFFFFFFFFFFFFFFFFFFF
@FS10000125:26:BPA73017-1023:1:1101:13890:1540 1:N:0:3
TAGTAGCTTCGTCGAGTACGCTCAAAACCTGAGATCGGAAGAGCA
+
FFFFFFFFFFFFFFFFFFFFFFFFFFFFFFFFFFFFFFFFFFFFF
@FS10000125:26:BPA73017-1023:1:1101:13950:1540 1:N:0:3
AAGCAAACTTCGTCGAGTACGCTCAACTGAAAAGATCGGAAGAGC
+
FFFFFFFFFFFFFFFFFFFFFFFFFFFFFFFFFFFFFFFFFFFFF
@FS10000125:26:BPA73017-1023:1:1101:14570:1540 1:N:0:3
TTGAAAACTTCGTCGAGTACGCTCAAATTAGTAGATCGGAAGAGC
+
FFFFFFFFFFFFFFFFFFFFFFFFFFFFFFFFFFFFFFFFFFFFF
@FS10000125:26:BPA73017-1023:1:1101:14620:1540 1:N:0:3
TCGAAGAACTTCGTCGAGTACGCTCAAATATGGAGATCGGAAGAG
+
FFFFFFFFFFFFFFFFFFFFFFFFFFFFFFFFFFFFFFFFFFFFF
@FS10000125:26:BPA73017-1023:1:1101:14670:1540 1:N:0:3
TTGCAATCTTCGTCGAGTACGCTCAAGACATAAGATCGGAAGAGC
+
FFFFFFFFFFFFFFFFFFFFFFFFFFFFFFFFFFFFFFFFFFFFF
@FS10000125:26:BPA73017-1023:1:1101:15490:1540 1:N:0:3
TCGTGAACTTCGTCGAGTACGCTCAAGTTAACAGATCGGAAGAGC
+
FFF::FFFFFF:FF:FF:FFFF:FF,F,FFFFFFFFFFFF,FF::
@FS10000125:26:BPA73017-1023:1:1101:1180:1550 1:N:0:3
TTGTGTAACTTCGTCGAGTACGCTCAAATACTTAGATCGGAAGAG
+
:FFFFFFFFFFFFFFFFFFFFFFFFFFFFFFFFFFFFFFFFFFFF
@FS10000125:26:BPA73017-1023:1:1101:2700:1550 1:N:0:3
CTGCATAACTTCGTCGAGTACGCTCAAATAAGGAGATCGGAAGAG
+
FFFFFFFFFFFFFFFFFFFFFFFFFFFFFFFFFFFFFFFFFFFFF
@FS10000125:26:BPA73017-1023:1:1101:3340:1550 1:N:0:3
ACGGGGCGAAACTTCGTCGAGTACGCTCAACAAACAAGATCGGAA
+
FFFFFFFFFFFFFFFFFFFFFFFFFFFFFFFFFFFFFFFFFFFFF
@FS10000125:26:BPA73017-1023:1:1101:3430:1550 1:N:0:3
TCGGCAACTTCGTCGAGTACGCTCAAAGTTCAAGATCGGAAGAGC
+
FFFFFFFFFFFFFFFFFFFFFFFFFFFFFFFFFFFFFFFFFFFFF
@FS10000125:26:BPA73017-1023:1:1101:3660:1550 1:N:0:3
TCTTCGTCGAGTACGCTCAAAACTGAAGATCGGAAGAGCACACGT
+
FFFFFFFFFFFFFFFFFFFFFFFFFFFFFFFFFFFFFFFFFFFFF
@FS10000125:26:BPA73017-1023:1:1101:4460:1550 1:N:0:3
GCGCAACTTCGTCGAGTACGCTCAATCAGAAAGATCGGAAGAGCA
+
FFFFFFFFFFFFFFFFFFFFFFFFFFFFFFFFFFFFFFFFFFFFF
@FS10000125:26:BPA73017-1023:1:1101:4690:1550 1:N:0:3
CCGGCACCAACTTCGTCGAGTACGCTCAAATAAATAGATCGGAAG
+
FFFFFFFFFFFFFFFFFFFFFFFFFFFFFFFFFFFFFFFFFFFFF
@FS10000125:26:BPA73017-1023:1:1101:5040:1550 1:N:0:3
TCGCCGCTAACTTCGTCGAGTACGCTCAAAACCCAAGATCGGAAG
+
FFFFFFFFFFFFFFFFFFFFFFFFFFFFFFFFFFFFFFFFFFFFF
@FS10000125:26:BPA73017-1023:1:1101:5050:1550 1:N:0:3
AAGGCATAGATCGGAAGAGCACACGTCTGAACTCCAGTCACGTCC
+
FFFFFFFFFFFFFFFFFFFFFFFFFFFFFFFFFFFFFFFFFFFFF
@FS10000125:26:BPA73017-1023:1:1101:5130:1550 1:N:0:3
CTTCGTCGAGTACGCTCAAGGATAAAGATCGGAAGAGCACACGTC
+
FFFFFFFFFFFFFFFFFFFFFFFFFFFFFFFFFFFFFFFFFFFFF
@FS10000125:26:BPA73017-1023:1:1101:5280:1550 1:N:0:3
TTTGAATAACTTCGTCGAGTACGCTCAATATATCAGATCGGAAGA
+
FFFFFFFFFFFFFFFFFFFFFFFFFFFFFFFFFFFFFFFFFFFFF
@FS10000125:26:BPA73017-1023:1:1101:5900:1550 1:N:0:3
TAGCCTTGAACTTCGTCGAGTACGCTCAAAAACTAAGATCGGAAG
+
FFFFFFFFFFFFFFFFFFFFFFFFFFFFFFFFFFFFFFFFFFFFF
@FS10000125:26:BPA73017-1023:1:1101:6390:1550 1:N:0:3
TTGCAACTTCGTCGAGTACGCTCAAGATGTCAGATCGGAAGAGCA
+
FFFFFFFFFFFFFFFFFFFFFFFFFFFFFFFFFFFFFFFFFFFFF
@FS10000125:26:BPA73017-1023:1:1101:6450:1550 1:N:0:3
TCTCCTGAAACTTCGTCGAGTACGTTCAAAGTCAGAGATCGGAAG
+
FFFFFF:FF,FFFFFFFFFFFFFFFFF,FF:FFFFFF:FF::FFF
@FS10000125:26:BPA73017-1023:1:1101:7080:1550 1:N:0:3
GGGCCAACTTCGTCGAGTACGCTCAAATCTGAAGATCGGAAGAGC
+
FFFFFFFFFFFFFFFFFFFFFFFFFFFFFFFFFFFFFFFFFFFFF
@FS10000125:26:BPA73017-1023:1:1101:7550:1550 1:N:0:3
TTGACTGGAGTTTTCGAGTACGCTCAAGATTACAGATCGGAAGAG
+
F:F,FFF:F:F,F:FFFFF:FF:FFFF:FF:,:F:FFF,,F,FFF
@FS10000125:26:BPA73017-1023:1:1101:8370:1550 1:N:0:3
CAGTAAACTTCGTCGAGTACGCTCAAGTAGTAAGATCGGAAGAGC
+
FFFFFFFFFFFFFFFFFFFFFFFFFFFFFFFFFFFFFFFFFFFFF
@FS10000125:26:BPA73017-1023:1:1101:8840:1550 1:N:0:3
TCAAAAACTTCGTCGAGTACGCTCAATGCACCAGATCGGAAGAGC
+
FFFFFFFFFFFFFFFFFFFFFFFFFFFFFFFFFFFFFFFFFFFFF
@FS10000125:26:BPA73017-1023:1:1101:9190:1550 1:N:0:3
CCGGAAACTTCGTCGAATACGCTCAACTGGTTAGATCGGAAGAGC
+
FFFFFFFFFFFFFFFFFFFFFFFFFFFFFFFFFFFFFFFFFFFFF
@FS10000125:26:BPA73017-1023:1:1101:9380:1550 1:N:0:3
TCGTAAACTTCGTCGAGTACGCTCAATATCTTAGATCGGAAGAGC
+
FFFFFFFFFFFFFFFFFFFFFFFFFFFFFFFFFFFFFFFFFFFFF
@FS10000125:26:BPA73017-1023:1:1101:10440:1550 1:N:0:3
TTGTTAACTTCGTCGAGTACGCTCAAGGGAACAGATCGGAAGAGC
+
F,FFFF,FFFFFFFFFFFFF:FFFF,FFFFFFFF:FFF:FFFF,F
@FS10000125:26:BPA73017-1023:1:1101:10510:1550 1:N:0:3
GCGTGAACTTCGTCGAGTACGCTCAACAGGTAAGATCGGAAGAGC
+
FFFFFFFFFFFFFFFFFFFFFFFFFFFFFFFFFFFFFFFFFFFFF
@FS10000125:26:BPA73017-1023:1:1101:10750:1550 1:N:0:3
TTGACTGGACTTCGTCGAGTACGCTCAAGATCATAGATCGGAAGA
+
FFFFFFFFFFFFFFFFFFFFFFFFFFFFFFFFFFFFFFFFFFFFF
@FS10000125:26:BPA73017-1023:1:1101:10780:1550 1:N:0:3
TTGGGGGAACTTCGTCGAGTACGCTCAAAGTTGTAGATCGGAAGA
+
FFFFFFFFFFFFFFFFFFFFFFFFFFFFFFFFFFFFFFFFFFFFF
@FS10000125:26:BPA73017-1023:1:1101:10880:1550 1:N:0:3
TTTGACGAACTTCGTCGAGTACGCTCAAATAGAAAGATCGGAAGA
+
FFFFFFFFFFFFFFFFFFFFFFFFFFFFFFFFFFFFFFFFFFFFF
@FS10000125:26:BPA73017-1023:1:1101:11620:1550 1:N:0:3
GGGACATCTTCGTCGAGTACGCTCAACAATAAAGATCGGAAGAGC
+
FFFFFFFFFFFFFFFFFFFFFFFFFFFFFFFFFFFFFFFFFFFFF
@FS10000125:26:BPA73017-1023:1:1101:12460:1550 1:N:0:3
ACGTAACTTCGTCGAGTACGCTCAATGAATTAGATCGGAAGAGCA
+
FFFFFFFFFFFFFFFFFFFFFFFFFFFFFFFFFFFFFFFFFFFFF
@FS10000125:26:BPA73017-1023:1:1101:12660:1550 1:N:0:3
GTGGAACTTCGTCGAGTACGCTCAATTTCAAAGATCGGAAGAGCA
+
FFFFFFFFFFFFFFFFFFFFFFFFFFFFFFFFFFFFFFFFFFFFF
@FS10000125:26:BPA73017-1023:1:1101:12780:1550 1:N:0:3
CCGATAACTTCGTCGAGTACGCTCAATCATCCAGATCGGAAGAGC
+
FFFFFFFFFFFFFFFFFFFFFFFFFFFFFFFFFFFFFFFFFFFFF
@FS10000125:26:BPA73017-1023:1:1101:12960:1550 1:N:0:3
CCGCCAACTTCGTCGAGTACGCTCAAACGAGAAGATCGGAAGAGC
+
FFFFF:::F:FFFFF:FFFFFFFFF,FF::FFFFFF:FFFFFFF:
@FS10000125:26:BPA73017-1023:1:1101:13400:1550 1:N:0:3
TTGTCAACTTCGTCGAGTACGCTCAAAATGAAAGATCGGAAGAGC
+
FFFFFFFFFFFFFFFFFFFFFFFFFFFFFFFFFFFFFFFFFFFFF
@FS10000125:26:BPA73017-1023:1:1101:13440:1550 1:N:0:3
CCGCGAACTTCGTCGAGTACGCTCAATTGCGGAGATCGGAAGAGC
+
FFFFFFFFFFFFFFFFFFFFFFFFFFFFFFFFFFFFFFFFFFFFF
@FS10000125:26:BPA73017-1023:1:1101:13480:1550 1:N:0:3
TTGCTGAACTTCGTCGAGTACGCTCAACTAATTAGATCGGAAGAG
+
,:FFF:FFFFFFFFFFF:FFFFFFFFFF:FF:FFFFFFFFFFFFF
@FS10000125:26:BPA73017-1023:1:1101:13680:1550 1:N:0:3
TTGACTGGACTTCGTCGAGTACGCTCAAACCAAAAGATCGGAAGA
+
FFFFFFFFFFFFFFFFFFFFFFFFFFFFFFFFFFFFFFFFFFFFF
@FS10000125:26:BPA73017-1023:1:1101:14810:1550 1:N:0:3
TGGCTAACTTCGTCGAGTACGCTCAATCTGGTAGATCGGAAGGGC
+
FFFFFFFFFFFFFFFFFFFFFFFFFFFFFFFFFFFFFFFFFF,FF
@FS10000125:26:BPA73017-1023:1:1101:14870:1550 1:N:0:3
ACGCTCAAAGTACTAGATCGGAAGAGCACACGTCTGAACTCCAGT
+
FFFFFFFFFFFFFFFFFFFFFFFFFFFFFFFFFFFFFFFFFFFFF
@FS10000125:26:BPA73017-1023:1:1101:16340:1550 1:N:0:3
TCGCCAACTTGGTCGAGTACGCTCAAAGCGCAAGATCGGAAGAGC
+
FFFFFFFFFFFFFFFFFFFFFFFFFFFFFFFFFFFFFFFFFFFFF
@FS10000125:26:BPA73017-1023:1:1101:1180:1560 1:N:0:3
ACGCAACTTCGTCGAGTACGCTCAAACTGGCAGATCGGAAGAGCA
+
FFFFFFFFFFFFFFFFFFFFFFFFFFFFFFFFFFFFFFFFFFFFF
@FS10000125:26:BPA73017-1023:1:1101:1300:1560 1:N:0:3
TTGGTAATTTCGTCGAGTACGCTCAAAGTAAAAGATCGGAAGAGC
+
FFFFFFFFFFFFFFFFFFFFFFFFFFFFFFFFFFFFFFFFFFFFF
@FS10000125:26:BPA73017-1023:1:1101:1420:1560 1:N:0:3
TTGCCCAACTTCGTCGAGTACGCTCAACGAATAAGATCGGAAGAG
+
FFFFFFFFFFFFFFFFFFFFFFFFFFFFFFFFFFFFFFFFFFFFF
@FS10000125:26:BPA73017-1023:1:1101:1920:1560 1:N:0:3
GGGAAAACTTCGTCGAGTACGCTCAAGAGAGGAGATCGGAAGAGC
+
FFFFFFFFFFFFFFFFFFFFFFFFFFFFFFFFFFFFFFFFFFFFF
@FS10000125:26:BPA73017-1023:1:1101:2210:1560 1:N:0:3
TTGACTGGACTTCGTCGAGTACGCTCAAGTGCTGAGATCGGAAGA
+
FFFFFFFFFFFFFFFFFFFFFFFFFFFFFFFFFFFFFFFFFFFFF
@FS10000125:26:BPA73017-1023:1:1101:2540:1560 1:N:0:3
TTGGCAACTTCGTCGAGTACGCTCAAAGATGTAGATCGGAAGAGC
+
FFF:FFFFFFFFFFFFFFFFFFFFFFFFFFFFFFFFFFFFFFFFF
@FS10000125:26:BPA73017-1023:1:1101:4820:1560 1:N:0:3
TCGCAACTTCGTCGAGTACGCTCAAAAGTAAAGATCGGAAGAGCA
+
FFFFFFFFFFFFFFFFFFFFFFFFFFFFFFFFFFFFFFFFFFFFF
@FS10000125:26:BPA73017-1023:1:1101:6030:1560 1:N:0:3
CCGCCAACTTCGTCGAGTACGCTCAAGTAGGAAGATCGGAAGAGC
+
FFFFFFFFFFFFFFFFFFFFFFFFFFFFFFFFFFFFFFFFFFFFF
@FS10000125:26:BPA73017-1023:1:1101:6290:1560 1:N:0:3
GCGGAAACTTCGTCGAGTACGCTCAAGTCCACAGATCGGAAGAGC
+
FFFFFFFFFFFFFFFFFFFFFFFFFFFFFFFFFFFFFFFFFFFFF
@FS10000125:26:BPA73017-1023:1:1101:6740:1560 1:N:0:3
GCGTCAACTTCGTCGAGTACGCTCAAAGTTACAGATCGGAAGAGC
+
FFFFFFFFFFFFFFFFFFFFFFFFFFFFFFFFFFFFFFFFFFFFF
@FS10000125:26:BPA73017-1023:1:1101:6860:1560 1:N:0:3
CTGCAGGAACTTCGTCGAGTACGCTCAATCGGCAAGATCGGAAGA
+
FFFFFFFFFFFFFFFFFFFFFFFFFFFFFFFFFFFFFFFFFFFFF
@FS10000125:26:BPA73017-1023:1:1101:8220:1560 1:N:0:3
GGGTAAACTTCGTCGAGTACGCTCAAGACTTGAGATCGGAAGAGC
+
FFFFFFFFFFFFFFFFFFFFFFFFFFFFFFFFFFFFFFFFFFFFF
@FS10000125:26:BPA73017-1023:1:1101:8760:1560 1:N:0:3
TAGCTAGCTTCGTCGAGTACGCTCAAAAGTAGAGATCGGAAGAGC
+
FFFFFFFFFFFFFFFFFFFFFFFFFFFFFFFFFFFFFFFFFFFFF
@FS10000125:26:BPA73017-1023:1:1101:9060:1560 1:N:0:3
TCGATAACTTCGTCGAGTACGCTCAAACTTGCAGACGGAAGAGCA
+
FFFFFFFFFFFFFFFFFFFFFFFFFFFFFFFFFFFFFFFFFFFFF
@FS10000125:26:BPA73017-1023:1:1101:9130:1560 1:N:0:3
TTGACTGGACTTCGTCGAGTACGCTCAACCGGAAAGATCGGAAGA
+
FFFFFFFFFFFFFFFFFFFFFFFFFFFFFFFFFFFFFFFFFFFFF
@FS10000125:26:BPA73017-1023:1:1101:9510:1560 1:N:0:3
TTGTAAACTTCGTCGAGTACGCTCAACATTTAAGATCGGAACAGC
+
FF:FFFFFFFFFFFFFFFFFFFFFFFFFFFFFFFFFFFFFFFFFF
@FS10000125:26:BPA73017-1023:1:1101:10780:1560 1:N:0:3
TTGGGGGAACTTCGTCGAGTACGCTCAAAGTTGTAGATCGGAAGA
+
,:FFFFFFFFFFFFFFFFFFFFFFFFFFFFFFFFFFFFFFFFFFF
@FS10000125:26:BPA73017-1023:1:1101:10920:1560 1:N:0:3
GAGGTAACTTCGTCGAGTACGCTCAAACCATCAGATCGGAAGAGC
+
FFFFFFFFFFFFFFFFFFFFFFFFFFFFFFFFFFFFFFFFFFFFF
@FS10000125:26:BPA73017-1023:1:1101:11190:1560 1:N:0:3
GCGAGATCTTCGTCGAGTACGCTCAAAGAGATAGATCGGAAGAGC
+
FFFFFFFFFFFFFFFFFFFFFFFFFFFFFFFFFFFFFFFFFFFFF
@FS10000125:26:BPA73017-1023:1:1101:11810:1560 1:N:0:3
CTGACTGGACTTCGTCGAGTACGCTCAAGAAATAAGATCGGAAGA
+
FFFFFFFFFFFFFFFFFFFFFFFFFFFFFFFFFFFFFFFFFFFFF
@FS10000125:26:BPA73017-1023:1:1101:11980:1560 1:N:0:3
CCGTGAACTTCGTCGAGTACGCTCAAAATGCAAGATCGGAAGAGC
+
FFFFFFFFFFFFFFFFFFFFFFFFFFFFFFFFFFFFFFFFFFFFF
@FS10000125:26:BPA73017-1023:1:1101:12240:1560 1:N:0:3
CCCTAGAACTTCGTCGAGTACGCTCAAGCAGAAAGATCGGAAGAG
+
FFFFFFFFFFFFFFFFFFFFFFFFFFFFFFFFFFFFFFFFFFFFF
@FS10000125:26:BPA73017-1023:1:1101:12900:1560 1:N:0:3
GCGTGAACTTCGTCGAGTACGCTCAACTTGTCAGATCGGAAGAGC
+
FFFFFFFFFFFFFFFFFFFFFFFFFFFFFFFFFFFFFFFFFFFFF
@FS10000125:26:BPA73017-1023:1:1101:12940:1560 1:N:0:3
TTTCAACTTCGTCGAGTACGCTCAAGTTCTTAGATCGGAAGAGCA
+
FFF:,:FFFFFFFFF:FFFF::F,F:F:F,FF,,FF:F:FFFFFF
@FS10000125:26:BPA73017-1023:1:1101:13880:1560 1:N:0:3
ACGTGGTAACTTCGTCGAGTACGCTCAAAATTAAAGATCGGAAGA
+
FFFFFFFFFFFFFFFFFFFFFFFFFFFFFFFFFFFFFFFFFFFFF
@FS10000125:26:BPA73017-1023:1:1101:14790:1560 1:N:0:3
TTGTTGAACTTCGTCGAGTACGCTCAATTTAAAAGATCGGAAGAG
+
FFFFFFFFFFFFFFFFFFFFFFFFFFFFFFFFFFFFFFFFFFFFF
@FS10000125:26:BPA73017-1023:1:1101:15070:1560 1:N:0:3
TTGGTAACTTCGTCGAGTACGCTCAAGGTTCGAGATCGGAAGAGC
+
FFFFFFFFFFFFFFFFFFFFFFFFFFFFFFFFFFFFFFFFFFFFF
@FS10000125:26:BPA73017-1023:1:1101:15480:1560 1:N:0:3
TCTTCGTCGAGTACGCTCAAGGTCTTAGATCGGAAGAGCACACGT
+
FF,:F,FFFF:FFFFFFFFFFFFFFFFFFFFF:FFFFFFFFFFF,
@FS10000125:26:BPA73017-1023:1:1101:1100:1570 1:N:0:3
TAGGCAACTTCGTCGAGTACGCTCAATTACTGAGATCGGAAGAGC
+
FFFFFFFFFFFFFFFFFFFFFFFFFFFFFFFFFFFFFFFFFFFFF
@FS10000125:26:BPA73017-1023:1:1101:1470:1570 1:N:0:3
TTGACTGGACTTCGTCGAGTACGCTCAATGGAATAGATCGGAAGA
+
FFFFFFFFFFFFFFFFFFFFFFFFFFFFFFFFFFFFFFFFFFFFF
@FS10000125:26:BPA73017-1023:1:1101:1600:1570 1:N:0:3
TCGGCAACTTCGTCGAGTACGCTCAACCCACGAGATCGGAAGAGC
+
FFFFFFFFFFFFFFFFFFFFFFFFFFFFFFFFFFFFFFFFFFFFF
@FS10000125:26:BPA73017-1023:1:1101:2180:1570 1:N:0:3
TTTAGAACTTCGTCGAGTACGCTCAAGGTGTAAGATCGGAAGAGC
+
FFFFFFFFFFFFFFFFFFFFFFFFFFFFFFFFFFFFFFFFFFFFF
@FS10000125:26:BPA73017-1023:1:1101:3740:1570 1:N:0:3
CCGGTAATTTCGTCGAGTACGCTCAAAGGTCTAGATCGGAAGAGC
+
FFFFFFFFFFFFFFFFFFFFFFFFFFFFFFFFFFFFFFFFFFFFF
@FS10000125:26:BPA73017-1023:1:1101:4230:1570 1:N:0:3
TTGGATAACTTCGTCGAGTACGCTCAAATACTTAGATCGGAAGAG
+
FFFFFFFFFFFFFFFFFFFFFFFFFFFFFFFFFFFFFFFFFFFFF
@FS10000125:26:BPA73017-1023:1:1101:4460:1570 1:N:0:3
GCGGGATCTTCGTCGAGTACGCTCAAAATTTAAGATCGGAAGAGC
+
FFFFFF,FFFFFFFFFFFFFFFFFFFFFFFFFFFFFFFFFFFFFF
@FS10000125:26:BPA73017-1023:1:1101:5220:1570 1:N:0:3
GCTCCGGCAACTTCGTCGAGTACGCTCAAGCACCAAGATCGGAAG
+
FFFFFFFFFFFFFFFFFFFFFFFFFFFFFFFFFFFFFFFFFFFFF
@FS10000125:26:BPA73017-1023:1:1101:5250:1570 1:N:0:3
TCGAAAACTTCGTCGAGTACGCTCAAATGTAAAGATCGGAAGAGC
+
FFFFFFFFFFFFFFFFFFFFFFFFFFFFFFFFFFFFFFFFFFFFF
@FS10000125:26:BPA73017-1023:1:1101:5390:1570 1:N:0:3
CTTCAAACTTCGTCGAGTACGCTCAATAGAGGAGATCGGAAGAGC
+
,FF,:FF:F:F::F:FF::F:FFFF,::F,:F:FFFFF:::F:FF
@FS10000125:26:BPA73017-1023:1:1101:5410:1570 1:N:0:3
GGGCAAACTTCGTCGAGTACGCTCAATAGAGGAGATCGGAAGAGC
+
FFFFFFFFFFFFFFFFFFFFFFFFFFFFFFFFFFFFFFFFFFFFF
@FS10000125:26:BPA73017-1023:1:1101:5660:1570 1:N:0:3
ATGACTGGACTTCGTCGAGTACGCTCAACCTCCAAGATCGGAAGA
+
F:FFFFFFFFFFFFFFFFFFFFFFFFFFFFFFFFFFFFFFFFFFF
@FS10000125:26:BPA73017-1023:1:1101:7920:1570 1:N:0:3
GAGTTAACTTCGTCGAGTACGCTCAAGAGTGTAGATCGGAAGAGC
+
FFFFFFFFFFFFFFFFFFFFFFFFFFFFFFFFFFFFFFFFFFFFF
@FS10000125:26:BPA73017-1023:1:1101:8210:1570 1:N:0:3
GTGAAACTTCGTCGAGTACGCTCAATATGAAAGATCGGAAGAGCA
+
::FFFFFFFFFFFFFFFFFFFFFFFFFFFFFFFFFFFFFFFFFFF
@FS10000125:26:BPA73017-1023:1:1101:8730:1570 1:N:0:3
TTGGAGAATTTCGTCGAGTACGCTCAACTCCTTAGATCGGAAGAG
+
FFF,,:FFF:FFFFF,FFFFF:FFF,FFFFFFFFFFFFFFFF:FF
@FS10000125:26:BPA73017-1023:1:1101:9770:1570 1:N:0:3
TTGAAAACTTCGTCGAGTACGCTCAAGATGTAAGATCGGAAGAGC
+
FFFFFFFFFFFFFFFFFFFFFFFFFFFFFFFFFFFFFFFFFFFFF
@FS10000125:26:BPA73017-1023:1:1101:10150:1570 1:N:0:3
TAGCTAACTTCGTCGAGTACGCTCAACCCTACAGATCGGAAGAGC
+
FFFFFFFFFFFFFFFFFFFFFFFFFFFFFFFFFFFFFFFFFFFFF
@FS10000125:26:BPA73017-1023:1:1101:10200:1570 1:N:0:3
TAGCTAACTTCGTCGAGTACGCTCAAGCCGAGAGATCGGAAGAGC
+
,FFFFF:FFFF:FFFF:FFFFFFFFFFFFFF:FFFFFFFFFFFFF
@FS10000125:26:BPA73017-1023:1:1101:10920:1570 1:N:0:3
CCCCAAATTTCGTCGAGTACGCTCAATTGTTCAGATCGGAAGAGC
+
FFFFFFFFFFFFFFFF:FFFFFFFFFFFFFFFFF:FFFFF:FFFF
@FS10000125:26:BPA73017-1023:1:1101:11080:1570 1:N:0:3
CCGTCACTTCGTCGAGTACGCTCACTCTGTAGATCGGAAGAGCAC
+
FFFFFFFFFFFFFFFFFFFFFFFFFFFFFFFFFFFFFFFFFFFFF
@FS10000125:26:BPA73017-1023:1:1101:11310:1570 1:N:0:3
TCAACAACTTCGTCGAGTACGCTCAATTGCTGAGATCGGAAGAGC
+
FF,FF:F:F:FFFFF:FFFFFFFFF,FFFFFF,FFFFF:FFFFF:
@FS10000125:26:BPA73017-1023:1:1101:12540:1570 1:N:0:3
GCGGAGCTTCGTCGAGTACGCTCAAAGCCAAAGATCGGAAGAGCA
+
FFFFFFFFFFFFFFFFFFFFFFFFFFFFFFFFFFFFFFFFFFFFF
@FS10000125:26:BPA73017-1023:1:1101:13500:1570 1:N:0:3
TTGACTGGACTTCGTCGAGTACGCTCAATATAAAAGATCGGAAGA
+
FFFFFFFFFFFFFFFFFFFFFFFFFFFFFFFFFFFFFFFFFFFFF
@FS10000125:26:BPA73017-1023:1:1101:13580:1570 1:N:0:3
TTGACTGGACTTCGTCGAGTACGCTCAACCTATGAGATCGGAAGA
+
FFFFFFFFFFFFFFFFFFFFFFFFFFFFFFFFFFFFFFFFFFFFF
@FS10000125:26:BPA73017-1023:1:1101:14110:1570 1:N:0:3
CCCATAATTTCGTCGAGTACGCTCAACTGGAAAGATCGGAAGAGC
+
FFFFFFFFFFFFFFFFFFFFFFFFFFFFFFFFFFFFFFFFFFFFF
@FS10000125:26:BPA73017-1023:1:1101:14620:1570 1:N:0:3
TTGGCAACTTCGTCGAGTACGCTCAATAGATAAGATCGGAAGAGC
+
FFFFFFFFFFFFFFFFFFFFFFFFFFFFFFFFFFFFFFFFFFFFF
@FS10000125:26:BPA73017-1023:1:1101:14920:1570 1:N:0:3
GCGGCAACTTCGTCGAGTACGCTCAAAACAAGAGATCGGAAGAGC
+
FFFFFFFFFFFFFFFFFFFFFFFFFFFFFFFFFFFFFFFFFFFFF
@FS10000125:26:BPA73017-1023:1:1101:16120:1570 1:N:0:3
TTGCCAACTTCGTCGAGTACGCTCAACAAGTCAGATCGGAAGAGC
+
FFFFFFFFFFFFFFFFFFFFFFFFFFFFFFFFFFFFFFFFFFFFF
@FS10000125:26:BPA73017-1023:1:1101:2090:1580 1:N:0:3
TCGAATAACTTCGTCGAGTACGCTCAAGCAGATAGATCGGAAGAG
+
FFFFFFFFFFFFFFFFFFFFFFFFFFFFFFFFFFFFFFFFFFFFF
@FS10000125:26:BPA73017-1023:1:1101:3480:1580 1:N:0:3
TTGCCAAATTCGTCGAGTACGCTCAACTCAGAAGATCGGAAGAGC
+
FFFFFFFFFFFFFFFFFFFFFFFFFFFFFFFFFFFFFFFFFFFFF
@FS10000125:26:BPA73017-1023:1:1101:3640:1580 1:N:0:3
ACGTAACTTCGTCGAGTACGCTCAACATAAGAGATCGGAAGAGCA
+
FFFFFFFFFFFFFFFFFFFFFFFFFFFFFFFFFFFFFFFFFFFFF
@FS10000125:26:BPA73017-1023:1:1101:3660:1580 1:N:0:3
TCGAAAACTTCGTCGAGTACGCTCAAGTATGAAGATCGGAAGAGC
+
,:FF,FFF::FFFFFFFFFF:FFFF:FFFF:FFFFFFF:FFFFFF
@FS10000125:26:BPA73017-1023:1:1101:4090:1580 1:N:0:3
TGGGAACTTCGTCGAGTACGCTCAATGAGTCAGATCGGAAGAGCA
+
FFFFFFFFFFFFFFFFFFFFFFFFFFFFFFFFFFFFFFFFFFFFF
@FS10000125:26:BPA73017-1023:1:1101:4140:1580 1:N:0:3
GCGCAACTTCGTCGAGTACGCTCAATCAGAAAGATCGGAAGAGCA
+
FFFFFFFFFFFFFFFFFFFFFFFFFFFFFFFFFFFFFFFFFFFFF
@FS10000125:26:BPA73017-1023:1:1101:4550:1580 1:N:0:3
TTGACGAACTTCGTCGAGTACGCTCAACTTCCAAGATCGGAAGAG
+
FFFFFFFFFFFFFFFFFFFFFFFFFFFFFFFFFFFFFFFFFFFFF
@FS10000125:26:BPA73017-1023:1:1101:4840:1580 1:N:0:3
GCGACAACTTCGTCGAGTACGCTCAATAGGAAAGATCGGAAGAGC
+
FFFFFFFFFFFFFFFFFFFFFFFFFFFFFFFFFFFFFFFFFFFFF
@FS10000125:26:BPA73017-1023:1:1101:5100:1580 1:N:0:3
GCGAAACTTCGTCGAGTACGCTCAAGTATTAAGATCGGAAGAGCA
+
FFFFFFFFFFFFFFFFFFFFFFFFFFFFFFFFFFFFFFFFFFFFF
@FS10000125:26:BPA73017-1023:1:1101:5770:1580 1:N:0:3
TTGCTGAACTTCGTCGAGTACGCTCAACATTACAGATCGGAAGAG
+
FFFFFFFFFFFFFFFFFFFFFFFFFFFFFFFFFFFFFFFFFFFFF
@FS10000125:26:BPA73017-1023:1:1101:7840:1580 1:N:0:3
TTGACTGGACTTCGTCGAGTACGCTCAACGATTGAGATCGGAAGA
+
FFFFFFFFFFFFFFFFFFFFFFFFFFFFFFFFFFFFFFFFFFFFF
@FS10000125:26:BPA73017-1023:1:1101:7880:1580 1:N:0:3
TTGACTGGAGCTTCGTCGAGTACGCTCAAGTTCACAGATCGGAAG
+
FFFFFFFFFFFFFFFFFFFFFFFFFFFFFFFFFFFFFFFFFFFFF
@FS10000125:26:BPA73017-1023:1:1101:8620:1580 1:N:0:3
GTCTAAATTTCGTCGAGTACGCTCAAAATAACAGATCGGAAGAGC
+
FFFFFFFFFFFFFFFFFFFFFFFFFFFFFFFFFFFFFFFFFFFFF
@FS10000125:26:BPA73017-1023:1:1101:8950:1580 1:N:0:3
TTGGCAACTTCGTCGAGTACGCTCAAAACTATAGATCGGAAGAGC
+
FFFFFFFFFFFFFFFFFFFFFFFFFFFFFFFFFFFFFFFFFFFFF
@FS10000125:26:BPA73017-1023:1:1101:9740:1580 1:N:0:3
TTGGCCAACTTCGTCGAGTACGCTCAAAAATAAAGATCGGAAGAG
+
FFFFFFFFFFFFFFFFFFFFFFFFFFFFFFFFFFFFFFFFFFFFF
@FS10000125:26:BPA73017-1023:1:1101:11140:1580 1:N:0:3
TCGCCAAACTTCGTCGAGTACGCTCAAATTTAAAGATCGGAAGAG
+
FFFFFFF,FFFFF:FFFFFFFFFFFFF,FF:FFFFFFF::FFF:F
@FS10000125:26:BPA73017-1023:1:1101:11800:1580 1:N:0:3
GCGCAACTTCGTCGAGTACGCTCAACACAGGGGATCGGAAGAGCA
+
FFFFFFFFFFFFFFFFFFFFFFFFFFFFFFFFFFFFFFFFFFFFF
@FS10000125:26:BPA73017-1023:1:1101:12380:1580 1:N:0:3
TCGACAACTTCGTCGAGTACGCTCAAATTAAAAGATCGGAAGAGC
+
FFFFFFFFFFFFFFFFFFFFFFFFFFFFFFFFFFFFFFFFFFFFF
@FS10000125:26:BPA73017-1023:1:1101:13000:1580 1:N:0:3
TTGACTGGACTTCGTCGAGTACGCTCAAAACCGTAGATCGGAAGA
+
FFFFFFFFFFFFFFFFFFFFFFFFFFFFFFFFFFFFFFFFFFFFF
@FS10000125:26:BPA73017-1023:1:1101:13940:1580 1:N:0:3
TTGATAACTTCGTCGAGTACGCTCAATGAAACAGATCGGAAGAGC
+
FFFFFFFFFFFFFFFFFFFFFFFFFFFFFFFFFFFFFFFFFFFFF
@FS10000125:26:BPA73017-1023:1:1101:14920:1580 1:N:0:3
GCGGCAACTTCGTCGAGTACGCTCAAAACAAGAGATCGGAAGAGC
+
FFFFFFFFF,FFFFFFFFFFFFFFFFFFFFFFFFFFFFFFFFFFF
@FS10000125:26:BPA73017-1023:1:1101:14970:1580 1:N:0:3
GCGGGAACTTCGTCGAGTACGCTCAAATAAACAGATCGGAAGAGC
+
FFFFFFFFFFFFFFFFFFFFFFFFFFFFFFFFFFFFFFFFFFFFF
@FS10000125:26:BPA73017-1023:1:1101:15570:1580 1:N:0:3
TTGACTGGACTTCGTCGAGTACGCTCAATTATCTAGATCGGAAGA
+
FFFFFFFFFFFFFFFFFFFFFFFFFFFFFFFFFFFFFFFFFFFFF
@FS10000125:26:BPA73017-1023:1:1101:16300:1580 1:N:0:3
TCGTGAACTTCGTCGAGTACGCTCAACATCATAGATCGGAAGAGC
+
FFFFFFFFFFFFFFFFFFFFFFFFFFFFFFFFFFFFFFFF,FFFF
@FS10000125:26:BPA73017-1023:1:1101:1860:1590 1:N:0:3
GCGATAACTTCGTCGAGTACGCTCAAACCTGAAGATCGGAAGAGC
+
FFFFFFFFFFFFFFFFFFFFFFFFFFFFFFFFFFFFFFFFFFFFF
@FS10000125:26:BPA73017-1023:1:1101:2700:1590 1:N:0:3
GGGAAAACTTCGTCGAGTACGCTCAACTCGTTAGATCGGAAGAGC
+
,FFFFFFFFFFFFFFFFFFFFFFFFFFFFFFFFFFFFFFFFFFFF
@FS10000125:26:BPA73017-1023:1:1101:3150:1590 1:N:0:3
TTGGGAACTTCGTCGAGTACGCTCAAAGTATTAGATCGGAAGAGC
+
FFFFFFFFFFFFFFFFFFFFFFFFFFFFFFFFFFFFFFFFFFFFF
@FS10000125:26:BPA73017-1023:1:1101:3480:1590 1:N:0:3
GGGTAAACTTCGTCGAGTACGCTCAATGGAAAAGATCGGAAGAGC
+
FFFFFFFFFFFFFFFFFFFFFFFFFFFFFFFFFFFFFFFFFFFFF
@FS10000125:26:BPA73017-1023:1:1101:4450:1590 1:N:0:3
GGGGAAAACTTCGTCGAGTACGCTCAATGGGACAGATCGGAAGAG
+
FFFFFFFFFFFFFFFFFFFFFFFFFFFFFFFFFFFFFFFFFFFFF
@FS10000125:26:BPA73017-1023:1:1101:4900:1590 1:N:0:3
TTGACTGGACTTCGTCGAGTACGCTCAACACAAAAGATCGGAAGA
+
FFFFFFFFFFFFFFFFFFFFFFFFFFFFFFFFFFFFFFFFFFFFF
@FS10000125:26:BPA73017-1023:1:1101:6060:1590 1:N:0:3
GCGTCAACTTCGTCGAGTACGCTCAATGCAACAGATCGGAAGAGC
+
FFFFFFFFFFFFFFFFFFFFFFFFFFFFFFFFFFFFFFFFFFFFF
@FS10000125:26:BPA73017-1023:1:1101:7170:1590 1:N:0:3
TTGCACAACTTCGTCGAGTACGCTCAAGTAAGGAGATCGGAAGAG
+
FFFFFFFFFFFFFFFFFFFFFFFFFFFFFFFFFFFFFFFFFFFFF
@FS10000125:26:BPA73017-1023:1:1101:8340:1590 1:N:0:3
GCGGCAACTTCGTCGAGTACGCTCAAGAAGTGAGATCGGAAGAGC
+
FFFFFFFFFFFFFFFFFFFFFFFFFFFFFFFFFFFFFFFFFFFFF
@FS10000125:26:BPA73017-1023:1:1101:9610:1590 1:N:0:3
TGCTCAACTTCGTCGAGTACGCTCAATGGGAAAGATCGGAAGAGC
+
FFFFFFFFFFFFFFFFFFFFFFFFFFFFFFFFFFFFFFFFFFFFF
@FS10000125:26:BPA73017-1023:1:1101:9830:1590 1:N:0:3
GCGGCAACTTCGTCGAGTACGCTCAAGTGAATAGATCGGAAGAGC
+
FFFFFFFFFFFFFFFFFFFFFFFFFFFFFFFFFFFFFFFFFFFFF
@FS10000125:26:BPA73017-1023:1:1101:12150:1590 1:N:0:3
CTGGCAACTTGTCGAGTACGCTCAAACGTCGAGATCGGAAGAGCA
+
FFFFFFFFFFFFFFFFFFFFFFFFFFFFFFFFFFFFFFFFFFFFF
@FS10000125:26:BPA73017-1023:1:1101:12320:1590 1:N:0:3
CCGTAAACTTCGTCGAGTACGCTCAAAGATGTAGATCGGAAGAGC
+
FFFFFFFFFFFFFFFFFFFFFFFFFFFFFFFFFFFFFFFFFFFFF
@FS10000125:26:BPA73017-1023:1:1101:12370:1590 1:N:0:3
TCGCCAACTTCGTCGAGTACGCTCAAATTTGTAGATCGGAAGAGC
+
FFFFFFFFFFFFFFFFFFFFFFFFFFFFFFFFFFFFFFFFFFFFF
@FS10000125:26:BPA73017-1023:1:1101:12460:1590 1:N:0:3
GCGAAAACTTCGTCGAGTACGCTCAATACAAGAGATCGGAAGAGC
+
FFFFFFFFFFFFFFFFFFFFFFFFFFFFFFFFFFFFFFFFFFFFF
@FS10000125:26:BPA73017-1023:1:1101:13170:1590 1:N:0:3
GCGTGGAGCTTCGTCGAGTACGCTCATACTGGCAGATCGGAAGAG
+
,FFF::F,FF:::,FFFF:,FF:F:F,FFF,::FF,,:F,F::F:
@FS10000125:26:BPA73017-1023:1:1101:13290:1590 1:N:0:3
TTGACTGGACTTCGTCGAGTACGCTCAAGGGGTGAGATCGGAAGA
+
FFFFFFFFFFFFFFFFFFFFFFFFFFFFFFFFFFFFFFFFFFFFF
@FS10000125:26:BPA73017-1023:1:1101:14450:1590 1:N:0:3
TAGCTAATTTCGTCGAGTACGCTCAAATAACAAGATCGGAAGAGC
+
FFFFFFFFFFFFFFFFFFFFFFFFFFFFFFFFFFFFFFFFFFFFF
@FS10000125:26:BPA73017-1023:1:1101:14640:1590 1:N:0:3
TCGCAAACTTCGTCGAGTACGCTCAAATGTGTAGATCGGAAGAGC
+
,FF:FFFFFFFFFFFFFFFFFFFFFFFF,,:FFFFFFFFFFFFFF
@FS10000125:26:BPA73017-1023:1:1101:14880:1590 1:N:0:3
GCTTCGTCGAGTACGCTCAACTATAGAGATCGGAAGAGCACACGT
+
FF:FFFFFFFFFFFFFF:FFFFFFFFFFFFFFFFFFFFFFFFFFF
@FS10000125:26:BPA73017-1023:1:1101:15140:1590 1:N:0:3
TCGCAGAACTTCGTGAGTACGCTCAATGCTCAAGATCGGAAGAGC
+
FFFFFFFFFFFFFFFFFFFFFFFFFFFFFFFFFFFFFFFFFFFFF
@FS10000125:26:BPA73017-1023:1:1101:1230:1600 1:N:0:3
CCGCAAACTTCGTCGAGTACGCTCAACATAATAGATCGGAAGAGC
+
FFFFFFFFFFFFFFFFFFFFFFFFFFFFFFFFFFFFFFFFFFFFF
@FS10000125:26:BPA73017-1023:1:1101:1420:1600 1:N:0:3
TTTGTAACTTCGTCGAGTACGCTCAATCGTAAAGATCGGAAGAGC
+
FFFFFFFFFFFFFFFFFFFFFFFFFFFFFFFFFFFFFFFFFFFFF
@FS10000125:26:BPA73017-1023:1:1101:2660:1600 1:N:0:3
ACTTATTAACTTCGTCGAGTACGCTCAACAAAATAGATCGGAAGA
+
FFFFFFFFFFFFFFFFFFFFFFFFFFFFFFFFFFFFFFFFFFFFF
@FS10000125:26:BPA73017-1023:1:1101:3190:1600 1:N:0:3
TCACAGAACTTCGTCGAGTACGCTCAATACGTAAGATCGGAAGAG
+
FFFFFFFFFFFFFFFFFFFFFFFFFFFFFFFFFFFFFFFFFFFFF
@FS10000125:26:BPA73017-1023:1:1101:3680:1600 1:N:0:3
CCGTAAACTTCGTCGAGTACGCTCAAGGTAATAGATCGGAAGAGC
+
FFFFFFFFFFFFFFFFFFFFFFFFFFFFFFFFFFFFFFFFFFFFF
@FS10000125:26:BPA73017-1023:1:1101:3800:1600 1:N:0:3
AAGAAACTTCGTCGAGTACGCTCAAGGAACTAGATCGGAAGAGCA
+
,FFFFFF:FFFFF:FFFFF:FF::F:F,FFFFFFFF:FFFFF:F,
@FS10000125:26:BPA73017-1023:1:1101:3920:1600 1:N:0:3
TTTTATCAACTTCGTCGAGACGCTCAAGCGGAAAGATCGGAAGAG
+
FFFFFFFFFFFFFFFFFFFFFFFFFFFFFFFFFFFFFFFFFFFFF
@FS10000125:26:BPA73017-1023:1:1101:4050:1600 1:N:0:3
TGGCTAACTTCGTCGAGTACGCTCAAATTTCAAGATCGGAAGAGC
+
FFFFFFFFFFFFFFFFFFFFFFFFFFFFFFFFFFFFFFFFFFFFF
@FS10000125:26:BPA73017-1023:1:1101:4500:1600 1:N:0:3
TCGATAACTTCGTCGAGTACGCTCAAATGTCCAGATCGGAAGAGC
+
FFFFFFFFFFFFFFFFFFFFFFFFFFFFFFFFFFFFFFFFFFFFF
@FS10000125:26:BPA73017-1023:1:1101:5450:1600 1:N:0:3
TAGCCAACTTCGTCGAGTACGCTCAATTAAGAAGATCGGAAGAGC
+
FFFFFF,FFFF:FF:,FFFF:FFF,FFFF,F::FFFFF:,,FFFF
@FS10000125:26:BPA73017-1023:1:1101:6250:1600 1:N:0:3
GCGCCATCTTCGTCGAGTACGCTCAATAGTTAAGATCGGAAGAGC
+
FFFFFFFFFFFFFFFFFFFFFFFFFFFFFFFFFFFFFFFFFFFFF
@FS10000125:26:BPA73017-1023:1:1101:6290:1600 1:N:0:3
GCGATAACTTCGTCGAGTACGCTCAAAGTATAAGATCGGAAGAGC
+
FFFFFFFFFFFFFFFFFFFFFFFFFFFFFFFFFFFFFFFFFFFFF
@FS10000125:26:BPA73017-1023:1:1101:6490:1600 1:N:0:3
TAGTGAACTTCGTCGAGTACGCTCAAAGGTTAAGATCGGAAGAGC
+
FFFFFFFFFFFFFFFFFFFFFFFFFFFFFFFFFFFFFFFFFFFFF
@FS10000125:26:BPA73017-1023:1:1101:6620:1600 1:N:0:3
GGGGTAACTTCGTCGAGTACGCTCAATCCGGTAGATCGGAAGAGC
+
FFFFFFFFFFFFFFFFFFFFFFFFFFFFFFFFFFFFFFFFFFFFF
@FS10000125:26:BPA73017-1023:1:1101:6740:1600 1:N:0:3
CCGACAACTTCGTCGAGTACGCTCAAAAGAAAAGATCGGAAGAGC
+
FFFFFFFFFFFFFFFFFFFFFFFFFFFFFFFFFFFFFFFFFFFFF
@FS10000125:26:BPA73017-1023:1:1101:7790:1600 1:N:0:3
GCGTGAACTTCGTCGAGTACGCTCAATGGAAAAGATCGGAAGAGC
+
FFFFFFFFFFFFFFFFFFFFFFFFFFFFFFFFFFFFFFFFFFFFF
@FS10000125:26:BPA73017-1023:1:1101:8870:1600 1:N:0:3
TTGTAAACTTCGTCGAGTACGCTCAAACAGTGAGATCGGAAGAGC
+
FFFFFFFFFFFFFFFFFFFFFFFFFFFFFFFFFFFFFFFFFFFFF
@FS10000125:26:BPA73017-1023:1:1101:9170:1600 1:N:0:3
CCGGAAACTTCGTCGAATACGCTCAACTGGTTAGATCGGAAGAGC
+
FFFFFFFFFFFFFFFFFFFFFFFFFFFFFFFFFFFFFFFFFFFFF
@FS10000125:26:BPA73017-1023:1:1101:10260:1600 1:N:0:3
TCGAGAAACTTCGTCGAGTACGCTCAATACCCCAGATCGGAAGAG
+
FFFFFFFFFFFFFFFFFFFFFFFFFFFFFFFFFFFFFFFFFFFFF
@FS10000125:26:BPA73017-1023:1:1101:10390:1600 1:N:0:3
TTGTGAACTTCGTCGAGTACGCTCAACTTGGAAGATCGGAAGAGC
+
FFFFFFFFFFFFFFFFFFFFFFFFFFFFFFFFFFFFFFFFFFFFF
@FS10000125:26:BPA73017-1023:1:1101:10630:1600 1:N:0:3
TTGATAACTTCGTCGAGTACGCTCAATAGATAAGATCGGAAGAGC
+
FF,:F,:FFFFFFFFFFFFFFFFFFFFFFFF::FFFFFFFFFFFF
@FS10000125:26:BPA73017-1023:1:1101:11060:1600 1:N:0:3
TAGCCAACTTCGTCGAGTACGCTCAATATGTAAGATCGGAAGAGC
+
FFFFFFFFFFFFFFFFFFFFFFFFFFFFFFFFFFFFFFFFFFFFF
@FS10000125:26:BPA73017-1023:1:1101:11260:1600 1:N:0:3
TTTGGAACTTCGTCGAGTACGCTCAAAATTCCAGATCGGAAGAGC
+
FFFFFFFFFFFFFFFFFFFFFFFFFFFFFFFFFFFFFFFFFFFFF
@FS10000125:26:BPA73017-1023:1:1101:11350:1600 1:N:0:3
AGCTAAACTTCGTCGAGTACGCTCAATTGAACAGATCGGAAGAGC
+
FFFFFFFFFFFFFFFFFFFFFFFFFFFFFFFFFFFFFFFFFFFFF
@FS10000125:26:BPA73017-1023:1:1101:11580:1600 1:N:0:3
GCCCCTGTAACTCTGTCGAGTACGCTCAAAGAGATAGATCGGAAG
+
FFFFFFFFFFFFFFFFFFFFFFFFFFFFFFFFFFFFFFFFFFFFF
@FS10000125:26:BPA73017-1023:1:1101:12040:1600 1:N:0:3
TCGAACTTCGTCGAGTACGCTCAAGTAATAAGATCGGAAGAGCAC
+
FFFFFFFFFFFFFFFFFFFFFFFFFFFFFFFFFFFFFFFFFFFFF
@FS10000125:26:BPA73017-1023:1:1101:12080:1600 1:N:0:3
TCGTGGAACTTCGTCGAGTACGCTCAAGGTTCCAGATCGGAAGAG
+
FFFFFFFFFFFFFFFFFFFFFFFFFFFFFFFFFFFFFFFFFFFFF
@FS10000125:26:BPA73017-1023:1:1101:13350:1600 1:N:0:3
TAGGCAACTTCGTCGAGTACGCTAAAGTCGAAAGATCGGAAGAGC
+
FFFFFFFFFFFFFFFFFFFFFFFFFFFFFFFFFFFFFFFFFFFFF
@FS10000125:26:BPA73017-1023:1:1101:14710:1600 1:N:0:3
TCGAGTATAACTTCGTCGAGTACGCTCAACTGGGGAGATCGGAAG
+
FFFFFFFFFFFFFFFFFFFFFFFFFFFFFFFFFFFFFFFFFFFFF
@FS10000125:26:BPA73017-1023:1:1101:14960:1600 1:N:0:3
TCTAACTTCGTCGAGTACGCTCAAATGAACAGATCGGAAGAGCAC
+
FFFFFFFFFFFFFFFFFFFFFFF:FFFFFFFFFFFFFFFFFFFFF
@FS10000125:26:BPA73017-1023:1:1101:15430:1600 1:N:0:3
GAGCATCGAACTTCGTCGAGTACGCTCAATGGAGGAGATCGGAAG
+
,FFFFFF:F:FFFF,F:F,FF:F,,FF:FFF:FF:,FF:F:F,FF
@FS10000125:26:BPA73017-1023:1:1101:15720:1600 1:N:0:3
TTGGCCTTCATCGAGTACGCTCAAGGGGTTAGATCGGAAGAGCAC
+
FFFFFFFFFFFFFFFFFFFFFFFFFFFFFFFFFFFFFFFFFFFFF
@FS10000125:26:BPA73017-1023:1:1101:16240:1600 1:N:0:3
TCGAAAACTTCGTCGAGTACGCTCAAATTTTGAGATCGGAAGAGC
+
:FFF:F,FFFFFFFFFFFFFFFFFFFFFFFFFFFFFFF:::FFFF
@FS10000125:26:BPA73017-1023:1:1101:1270:1610 1:N:0:3
GTGGCAACTTCGTCGAGTACGCTCAAGGATTAAGATCGGAAGAGC
+
FFFFFFFFFFFFFFFFFFFFFFFFFFFFFFFFFFFFFFFFFFFFF
@FS10000125:26:BPA73017-1023:1:1101:1360:1610 1:N:0:3
TGGTAACTTCGTCGAGTACGCTCAATCAATCAGATCGGAAGAGCA
+
FFFFFFFFFFFFFFFFFFFFFFFFFFFFFFFFFFFFFFFFFFFFF
@FS10000125:26:BPA73017-1023:1:1101:1430:1610 1:N:0:3
TCGGTGACTTCGTCGAGTACGCTCAAGTGATAAGAGCGGAAGAGC
+
FFFFFFFFFFFFFFFFFFFFFFFFFFFFFFFFFFFFFFFFFFFFF
@FS10000125:26:BPA73017-1023:1:1101:1650:1610 1:N:0:3
TCGCAAACTTCGTCGAGTACGCTCAATTGTTTAGATCGGAAGAGC
+
FFFFFFFFF:FFFFF:FFFF:FFFF,FF:FFFFFFF:F:FFFFFF
@FS10000125:26:BPA73017-1023:1:1101:2900:1610 1:N:0:3
TTGGGAACTTCGTCGAGTACGCTCAAGGTGTAAGATCGGAAGAGC
+
FFFFFFFFFFFFFFFFFFFFFFFFFFFFFFFFFFFFFFFFFFFFF
@FS10000125:26:BPA73017-1023:1:1101:3420:1610 1:N:0:3
TCGCAAACTTCGTCGAGTACGCTCAAAGCTGAAGATCGGAAGAGC
+
FFFFFFFFFFFFFFFFFFFFFFFFFFFFFFFFFFFFFFFFFFFFF
@FS10000125:26:BPA73017-1023:1:1101:3550:1610 1:N:0:3
ACGCAACTTCGTCGAGTACGCTCAAACGAATAGATCGGAAGAGCA
+
FFFFFFFFFFFFFFFFFFFFFFFFFFFFFFFFFFFFFFFFFFFFF
@FS10000125:26:BPA73017-1023:1:1101:3770:1610 1:N:0:3
TCGAAAAACTTCGTCGAGTACGCTCAATCGAGGAGATCGGAAGAG
+
FFFFFFFFFFFFFFFFFFFFFFFFFFFFFFFFFFFFFFFFFFFFF
@FS10000125:26:BPA73017-1023:1:1101:4140:1610 1:N:0:3
TATAGAAACTTCGTCGAGTACGCTCAAGTGAATAGATCGGAAGAG
+
FFFFFFFFFFFFFFFFFFFFFFFFFFFFFFFFFFFFFFFFFFFFF
@FS10000125:26:BPA73017-1023:1:1101:4800:1610 1:N:0:3
ATGACTGGACTTCGTCGAGTACGCTCAACCTTTTAGATCGGAAGA
+
FFFFFFFFFFFFFFFFFFFFFFFFFFFFFFFFFFFFFFFFFFFFF
@FS10000125:26:BPA73017-1023:1:1101:5190:1610 1:N:0:3
GGGTTAACTTCGTCGAGTACGCTCAATAAATTAGATCGGAAGAGC
+
FFFFFFFFFFFFFFFFFFFFFFFFFFFFFFFFFFFFFFFFFFFFF
@FS10000125:26:BPA73017-1023:1:1101:5220:1610 1:N:0:3
GCACCAACTTCGTCGAGTACGCTCAAGTTTAGAGATCGGAAGAGC
+
:F,::FFFFFFFFFF:FFFFFFFF:F:FF:FFFFFFFFFFF::FF
@FS10000125:26:BPA73017-1023:1:1101:5650:1610 1:N:0:3
GGGCCAACTTCGTCGAGTACGCTCAAAAATCTAGATCGGAAGAGC
+
,:FFFFFFFFFFFFFFFFFFFFFFFF:FFFFFFFFFFFFFFFFFF
@FS10000125:26:BPA73017-1023:1:1101:5690:1610 1:N:0:3
TTGTTAACTTCGTCGAGTACGCTCAATCGGTCAGATCGGAAGAGC
+
FFFFFFFFFFFFFFFFFFFFFFFFFFFFFFFFFFFFFFFFFFFFF
@FS10000125:26:BPA73017-1023:1:1101:7030:1610 1:N:0:3
TTGACTGGACTTCGTCGAGTACGCTCAAACCGATAGATCGGAAGA
+
FFFFF:F:F,FFFFFF,FFF:,FF:F,FFFFF,F:FFFF,FFF:F
@FS10000125:26:BPA73017-1023:1:1101:9540:1610 1:N:0:3
TTGCCCTGAACTTCGTCGAGTACGCTCAAATTTAAAGATCGGAAG
+
FFFFFFFFFFFFFFFFFFFFFFFFFFFFFFFFFFFFFFFFFFFFF
@FS10000125:26:BPA73017-1023:1:1101:11480:1610 1:N:0:3
CCGACAACTTCGTCGAGTACGCTCAATTTGAGAGATCGGAAGAGC
+
FFFFFFFFFFFFFFFFFFFFFFFFFFFFFFFFFFFFFFFFFFFFF
@FS10000125:26:BPA73017-1023:1:1101:11640:1610 1:N:0:3
GCGGTAACTTCGTCGAGTACGCTCAATGTGTTAGATCGGAAGAGC
+
FFFFFFFFFFFFFFFFFFFFFFFFFFFFFFFFFFFFFFFFFFFFF
@FS10000125:26:BPA73017-1023:1:1101:11980:1610 1:N:0:3
TCGGGAACTTCGTCGAGTACGCTCAATTCAGTAGATCGGAAGAGC
+
FFFFFFFFFFFFFFFFFFFFFFFFFFFFFFFFFFFFFFFFFFFFF
@FS10000125:26:BPA73017-1023:1:1101:12090:1610 1:N:0:3
TGGTAAACTTCGTCGAGTACGCTCAACTATTTAGATCGGAAGAGC
+
FFFFFFFFFFFFFFFFFFFFFFFFFFFFFFFFFFFFFFFFFFFFF
@FS10000125:26:BPA73017-1023:1:1101:12340:1610 1:N:0:3
GCGCTAACTTCGTCGAGTACGCTCAAATGGTAAGATCGGAAGAGC
+
FFFFFFFFFFFFFFFFFFFFFFFFFFFFFFFFFFFFFFFFFFFFF
@FS10000125:26:BPA73017-1023:1:1101:13300:1610 1:N:0:3
TTGGCAACTTCGTCGAGTACGCTCAACGACTGAGATCGGAAGAGC
+
FFFFFFFFFFFFFFFFFFFFFFFFFFFFFFFFFFFFFFFFFFFFF
@FS10000125:26:BPA73017-1023:1:1101:13420:1610 1:N:0:3
TAGTTAACTTCGTCGAGTACGCTCAACCGTTTAGATCGGAAGAGC
+
FFFFFFFFFFFFFFFFFFFFFFFFFFFFFFFFFFFFFFFFFFFFF
@FS10000125:26:BPA73017-1023:1:1101:13810:1610 1:N:0:3
GGGTCAACTTCGTCGAGTACGCTCAAAGTCTGAGATCGGAAGAGC
+
FFFFFFFFFFFFFFFFFFFFFFFFFFFFFFFFFFFFFFFFFFFFF
@FS10000125:26:BPA73017-1023:1:1101:13850:1610 1:N:0:3
TCGTCAACTTCGTCGAGTACGCTCAAAATCAGAGATCGGAAGAGC
+
FFFFFFFFFFFFFFFFFFFFFFFFFFFFFFFFFFFFFFFFFFFFF
@FS10000125:26:BPA73017-1023:1:1101:14720:1610 1:N:0:3
TTGTTGAACTTCGTCGAGTACGCTCAATTTAAAAGATCGGAAGAG
+
FFFFFFFFFFFFFFFFFFFFFFFFFFFFFFFFFFFFFFFFFFFFF
@FS10000125:26:BPA73017-1023:1:1101:15170:1610 1:N:0:3
TTGGCCTTCATCGAGTACGCTCAAGGGGTTAGATCGGAAGAGCAC
+
FFFFFFFFFFFFFFFFFFFFFFFFFFFFFFFFFFFFFFFFFFFFF
@FS10000125:26:BPA73017-1023:1:1101:15570:1610 1:N:0:3
TTGACTGGACTTCGTCGAGTACGCTCAAACCGTAAGATCGGAAGA
+
FFFFFFFFFFFFFFFFFFFFFFFFFFFFFFFFFFFFFFFFFFFFF
@FS10000125:26:BPA73017-1023:1:1101:15930:1610 1:N:0:3
TTGTTAACCTCGTCGAGTACGCTCAATTTTAGAGATCGGAAGAGC
+
FFFFFFFFFFFFFFFFFFFFFFFFFFFFFFF:FFFFFFFFFFFFF
@FS10000125:26:BPA73017-1023:1:1101:16100:1610 1:N:0:3
TTTAAACTTCGTCGAGTACGCTCAACGCGATAGATCGGAAGAGCA
+
FFFFFFFFFFFFFFFFFFFFFFFFFFFFFFFFFFFFFFFFFFFFF
@FS10000125:26:BPA73017-1023:1:1101:1520:1620 1:N:0:3
TCGCTAACTTCGTCGAGTACGCTCAACTGGTCAGATCGGAAGAGC
+
FFFFFFFFFFFFFFFFFFFFFFFFFFFFFFFFFFFFFFFFFFFFF
@FS10000125:26:BPA73017-1023:1:1101:2610:1620 1:N:0:3
CTGTAAACTTCGTCGAGTACGCTCAATTCCTTAGATCGGAAGAGC
+
FFFFFFFFFFFFFFFFFFFFFFFFFFFFFFFFFFFFFFFFFFFFF
@FS10000125:26:BPA73017-1023:1:1101:2640:1620 1:N:0:3
TTGTAAACTTCGTCGAGTACGCTCAAAGAGTTAGATCGGAAGAGC
+
F,FF:FFFFFFFFFFFFFFFFFFFFF:,FFFFFFFFFFFFFFFFF
@FS10000125:26:BPA73017-1023:1:1101:3660:1620 1:N:0:3
GAGTAAACTTCGTCGAGTACGCTCAACCCAAGAGATCGGAAGAGC
+
FFFFFFFFFFFFFFFFFFFFFFFFFFFFFFFFFFFFFFFF:FFFF
@FS10000125:26:BPA73017-1023:1:1101:3780:1620 1:N:0:3
GCGCCAACTTCGTCGAGTACGCTCAATCTCATAGATCGGAAGAGC
+
FFFFFFFFFFFFFFFFFFFFFFFFFFFFFFFFFFFFFFFFFFFFF
@FS10000125:26:BPA73017-1023:1:1101:5850:1620 1:N:0:3
TTGACTGGACTTCGTCGAGTACGCTCAACGATATAGATCGGAAGA
+
FFFF,F::,FF,:F,F:FF::F:F:FFFF:FFFFF:F:FFFFF:F
@FS10000125:26:BPA73017-1023:1:1101:6080:1620 1:N:0:3
TTGACTGGACTTCGTCGAGTACGCTCAACGATATAGATCGGAAGA
+
FFFFFFFFFFFFFFFFFFFFFFFFFFFFFFFFFFFFFFFFFFFFF
@FS10000125:26:BPA73017-1023:1:1101:6480:1620 1:N:0:3
TGGCAAACTTCGTCGAGTACGCTCAATAAGTAAGATCGGAAGAGC
+
FFFFFFFFFFFFFFFFFFFFFFFFFFFFFFFFFFFFFFFFFFFFF
@FS10000125:26:BPA73017-1023:1:1101:6510:1620 1:N:0:3
GCGTCAACTTCGTCGAGTACGCTCAAGACAGCAGATCGGAAGAGC
+
,FFFFF:FFFFFFFFFFFFFFFFFF,FFFFFFFFFFFFFFFFFF:
@FS10000125:26:BPA73017-1023:1:1101:6700:1620 1:N:0:3
TCGCAAACTTCGTCGAGTACGCTCAATTTAGCAGATCGGAAGAGC
+
FFFFFFFFFFFFFFFFFFFFFFFFFFFFFFFFFFFFFFFFFFFFF
@FS10000125:26:BPA73017-1023:1:1101:8150:1620 1:N:0:3
TAGCAAACTTCGTCGAGTACGCTCAACATAGAAGATCGGAAGAGC
+
FFFFFFFFFFFFFFFFFFFFFFFFFFFFFFFFFFFFFFFFFFFFF
@FS10000125:26:BPA73017-1023:1:1101:9610:1620 1:N:0:3
TGGTCAACTTCGTCGAGTACGCTCAAGTAATTAGATCGGAAGAGC
+
FFFFFFFFFFFFFFFFFFFFFFFFFFFFFFFFFFFFFFFFFFFFF
@FS10000125:26:BPA73017-1023:1:1101:9940:1620 1:N:0:3
GCGCCAACTTCGTCGAGTACGCTCAAGGCTAAAGATCGGAAGAGC
+
FFFFFFFFFFFFFFFFFFFFFFFFFFFFFFFFFFFFFFFFFFFFF
@FS10000125:26:BPA73017-1023:1:1101:10130:1620 1:N:0:3
ACGAAACTTCGTCGAGTACGCTCAACAATTGGAGATCGGAAGAGC
+
FFFFFFFFFFFFFFFFFFFFFFFFFFFFFFFFFFFFFFFFFFFFF
@FS10000125:26:BPA73017-1023:1:1101:10940:1620 1:N:0:3
TGCTAAAAACTTCGTCGAGTACGCTCAAAGACCAAGATCGGAAGA
+
FFFFFFFFFFFFFFFFFFFFFFFFFFFFFFFFFFFFFFFFFFFFF
@FS10000125:26:BPA73017-1023:1:1101:11810:1620 1:N:0:3
GCGCAAACTTCGTCGAGTACGCTCAAAGGACAAGATCGGAAGAGC
+
FFFFFFFFFFFFFFFFFFFFFFFFFFFFFFFFFFFFFFFFFFFFF
@FS10000125:26:BPA73017-1023:1:1101:11880:1620 1:N:0:3
TAGTAGCCTTCGTCGAGTACGCTCAAAGGTTAAGATCGGAAGAGC
+
FFFFFFFFFFFFFFFFFFFFFFFFFFFFFFFFFFFFFFFFFFFFF
@FS10000125:26:BPA73017-1023:1:1101:12060:1620 1:N:0:3
CCGGAAACTTCGTCGAGTACGCTCAACAGTGTAGATCGGAAGAGC
+
FFFFFFFFFFFFFFFFFFFFFFFFFFFFFFFFFFFFFFFFFFFFF
@FS10000125:26:BPA73017-1023:1:1101:12220:1620 1:N:0:3
TCGCTAACTTCGTCGAGTACGCTCAAAAATTAAGATCGGAAGAGC
+
FFFFFFFFFFFFFFFFFFFFFFFFFFFFFFFFFFFFFFFFFFFFF
@FS10000125:26:BPA73017-1023:1:1101:12480:1620 1:N:0:3
CCGCTAACTTCGTCGAGTACGCTCAAACAAAAAGATCGGAAGAGC
+
FFFFFFFFFFFFFFFFFFFFFFFFFFFFFFFFFFFFFFFFFFFFF
@FS10000125:26:BPA73017-1023:1:1101:12720:1620 1:N:0:3
TCGGCAACTTCGTCGAGTACGCTCAAGTAATGAGATCGGAAGAGC
+
FFF:FF,FFFFF:FF:FFFFFFFFF,,FFFF::,FFFF:FFFFFF
@FS10000125:26:BPA73017-1023:1:1101:13600:1620 1:N:0:3
GCGGTAACTTCGTCGAGTACGCTCAATACTCTAGATCGGAAGAGC
+
FFFFFFFFFFFFFFFFFFFFFFFFFFFFFFFFFFFFFFFFFFFFF
@FS10000125:26:BPA73017-1023:1:1101:14230:1620 1:N:0:3
TTTAGAACTTCGTCGAGTACGCTCAAGAGGGAAGATCGGAAGAGC
+
FFFFFFFFFFFFFFFFFFFFFFFFFFFFFFFFFFFFFFFFFFFFF
@FS10000125:26:BPA73017-1023:1:1101:16020:1620 1:N:0:3
TTGTGAACTTCGTCGAGTACGCTCAATCGGAAAGATCGGAAGAGC
+
FFFFFFFFFFFFFFFFFFFFFFFFFFFFFFFFFFFFFFFFFFFFF
@FS10000125:26:BPA73017-1023:1:1101:16490:1620 1:N:0:3
CTGGGGATAACTTCGTCGAGTACGCTCAAAGGAGAAGATCGGAAG
+
FFFFFFFFFFFFFFFFFFFFFFFFFFFFFFFFFFFFFFFFFFFFF
@FS10000125:26:BPA73017-1023:1:1101:1960:1630 1:N:0:3
TTGACTGGACTTCGTCGAGTACGCTCAAGCCGATAGATCGGAAGA
+
FFFFFFFFFFFFFFFFFFFFFFFFFFFFFFFFFFFFFFFFFFFFF
@FS10000125:26:BPA73017-1023:1:1101:2640:1630 1:N:0:3
TCCCCCCAACTTCGTCGAGTACGCTCAATCATTAAGATCGGAAGA
+
FFFFFFFFFFFFFFFFFFFFFFFFFFFFFFFFFFFFFFFFFFFFF
@FS10000125:26:BPA73017-1023:1:1101:2740:1630 1:N:0:3
TCATAAACTTCGTCGAGTACGCTCAAATGTTTAGATCGGAAGAGC
+
FFFFFFFFFFFFFFFFFFFFFFFFFFFFFFFFFFFFFFFFFFFFF
@FS10000125:26:BPA73017-1023:1:1101:3750:1630 1:N:0:3
GCGCCAACTTCGTCGAGTACGCTCAATCTCATAGATCGGAAGAGC
+
FFFFFFFFFFFFFFFFFFFFFFFFFFFFFFFFFFFFFFFFFFFFF
@FS10000125:26:BPA73017-1023:1:1101:3920:1630 1:N:0:3
TTGCTAAACTTCGTCGAGTACGCTCAAGCCTTCAGATCGGAAGAG
+
FFFFFFFFFFFFFFFFFFFFFFFFFFFFFFFFFFFFFFFFFFFFF
@FS10000125:26:BPA73017-1023:1:1101:3950:1630 1:N:0:3
GTGGAACTTCGTCGAGTACGCTCAACCCTTCAGATCGGAAGAGCA
+
FFFFFFFFFFFFFFFFFFFFFFFFFFFFFFFFFFFFFFFFFFFFF
@FS10000125:26:BPA73017-1023:1:1101:4150:1630 1:N:0:3
TCTCTTAACTTCGTCGAGTACGCTCAAGCTCTTAGATCGGAAGAG
+
FFFFFFFFFFFFFFFFFFFFFFFFFFFFFFFFFFFFFFFFFFFFF
@FS10000125:26:BPA73017-1023:1:1101:4270:1630 1:N:0:3
GCGCACCAACCTCGTCGAGTACGCTCAAACGCGGAGATCGGAAGG
+
FFFFFFFFFFFFFFFFFFFFFFFFFFFFFFFFFFFFFFFFFFFFF
@FS10000125:26:BPA73017-1023:1:1101:4450:1630 1:N:0:3
TCGATAACTTCGTCGAGTACGCTCAAATGTCCAGATCGGAAGAGC
+
FFFFFFFFFFFFFFFF:FFFFFFFFFFFFFFFFFF:FF:F:FFFF
@FS10000125:26:BPA73017-1023:1:1101:6710:1630 1:N:0:3
TTGCAACTTCGTCGAGTACGCTCAAGATGTCAGATCGGAAGAGCA
+
FFFFFFFFFFFFFFFFFFFFFFFFFFFFFFFFFFFFFFFFFFFFF
@FS10000125:26:BPA73017-1023:1:1101:7100:1630 1:N:0:3
TCGTAAACTTCGTCGAGTACGCTCAAATATGTAGATCGGAAGAGC
+
FFFFFFFFFFFFFFFFFFFFFFFFFFFFFFFFFFFFFFFFFFFFF
@FS10000125:26:BPA73017-1023:1:1101:7280:1630 1:N:0:3
TCGGCAACTTCGTCGAGTACGCTCAAGACAAAAGATCGGAAGAGC
+
FF,FFFFFFFFF:F:FFFFFFF:F:F:FFF:F,:FFF,FFF:,:F
@FS10000125:26:BPA73017-1023:1:1101:7300:1630 1:N:0:3
TTGCAACTTCGTCGAGTACGCTCAAGTCCATAGATCGGAAGAGCA
+
FFFFFFFFFFFFFFFFFFFFFFFFFFFFFFFFFFFFFFFFFFFFF
@FS10000125:26:BPA73017-1023:1:1101:7600:1630 1:N:0:3
GTGGCACGAACTTCGTCGAGTACGCTCAACATAAGAGATCGGAAG
+
FFFFFFFFFFFFFFFFFFFFFFFFFFFFFFFFFFFFFFFFFFFFF
@FS10000125:26:BPA73017-1023:1:1101:8170:1630 1:N:0:3
GAGGGAACTTCGTCGAGTACGCTCAACCTTGAAGATCGGAAGAGC
+
FFFFFFFFFFFFFFFFFFFFFFFFFFFFFFFFFFFFFFFFFFFFF
@FS10000125:26:BPA73017-1023:1:1101:8210:1630 1:N:0:3
TTGCAAACTTGTCGAGTACGCTCAAACCAAAAGATCGGAAGAGCA
+
FFFFFFFFFFFFFFFFFFFFFFFFFFFFFFFFFFFFFFFFFFFFF
@FS10000125:26:BPA73017-1023:1:1101:8320:1630 1:N:0:3
TTGCCAACTTCGTCGAGTACGCTCAAGGGGACAGATCGGAAGAGC
+
FFFFFFFFFFFFFFFFFFFFFFFFFFFFFFFFFFFFFFFFFFFFF
@FS10000125:26:BPA73017-1023:1:1101:9010:1630 1:N:0:3
TTGCAAACTTCGTCGAGTACGCTCAATATTAAAGATCGGAAGAGC
+
FFFFFFFFFFFFFFFFFFFFFFFFFFFFFFFFFFFFFFFFFFFFF
@FS10000125:26:BPA73017-1023:1:1101:9480:1630 1:N:0:3
TGGTCAACTTCGTCGAGTACGCTCAAGTAATTAGATCGGAAGAGC
+
FFFFFFFFFFFFFFFFFFFFFFFFFFFFFFFFFFFFFFFFFFFFF
@FS10000125:26:BPA73017-1023:1:1101:9600:1630 1:N:0:3
TGGTCAACTTCGTCGAGTACGCTCAAGTAATTAGATCGGAAGAGC
+
FFFFFFFFFFFFFFFFFFFFFFFFFFFFFFFFFFFFFFFFFFFFF
@FS10000125:26:BPA73017-1023:1:1101:10240:1630 1:N:0:3
GATAGAACTTCGTCGAGTACGCTCAAAAACACAGTTCGGAAGAGC
+
,:F:FFFF,:F,:F,FFFF:FFFFF,,F,FFFF,,:,,,FFFF,:
@FS10000125:26:BPA73017-1023:1:1101:11130:1630 1:N:0:3
GCGCCAACTTCGTCGTGTACGCTCAAGACGGCAGATCGGAAGAGC
+
FFFFFFFFFFFFFFFFFFFFFFFFFFFFFFFFFFFFFFFFFFFFF
@FS10000125:26:BPA73017-1023:1:1101:11140:1630 1:N:0:3
GGGAAAACTTCGTCGAGTACGCTCAATCTCTAAGATCGGAAGAGC
+
FFFFFFFFFFFFFFFFFFFFFFFFFFFFFFFFFFFFFFFFFFFFF
@FS10000125:26:BPA73017-1023:1:1101:12070:1630 1:N:0:3
TTGCATAACTTCGTCGAGTACGCTCAAAGTGCAAGATCGGAAGAG
+
FFFFFFFFFFFFFFFFFFFFFFFFFFFFFFFFFFFFFFFFFFFFF
@FS10000125:26:BPA73017-1023:1:1101:12170:1630 1:N:0:3
TAGGTAACTTCGTCGAGTACGCTCAAGTCGTGAGATCGGAAGAGC
+
FFFFFFFFFFFFFFFFFFFFFFFFFFFFFFFFFFFFFFFFFFFFF
@FS10000125:26:BPA73017-1023:1:1101:12440:1630 1:N:0:3
GCGCTAACTTCGTCGAGTACGCTCAAATGGTAAGATCGGAAGAGC
+
FFFFFFFFFFFFFFFFFFFFFFFFFFFFFFFFFFFFFFFFFFFFF
@FS10000125:26:BPA73017-1023:1:1101:12940:1630 1:N:0:3
TGGCAGAACTTCGTCGAGTACGCTCAACGAGTGAGATCGGAAGAG
+
FFFFFFFFFFFFFFFFFFFFFFFFFFFFFFFFFFFFFFFFFFFFF
@FS10000125:26:BPA73017-1023:1:1101:14210:1630 1:N:0:3
TTGTAAAACTTCGTCGAGTACGCTCAAGACTACAGATCGGAAGAG
+
FFFFFFFFFFFFFFFFFFFFFFFFFFFFFFFFFFFFFFFFFFFFF
@FS10000125:26:BPA73017-1023:1:1101:16170:1630 1:N:0:3
TTGAAAACTTCGTCGAGTACGCTCAACTATATAGATCGGAAGAGC
+
FFFFFFFFFFFFFFFFFFFFFFFFFFFFFFFFFFFFFFFFFFFFF
@FS10000125:26:BPA73017-1023:1:1101:16280:1630 1:N:0:3
TCGTGAACTTCGTCGAGTACGCTCAACATCATAGATCGGAAGAGC
+
FFF::FFFFFFFFFFFFFFFFFFFFFF::FF:FFFFFFFFFFFFF
@FS10000125:26:BPA73017-1023:1:1101:1750:1640 1:N:0:3
CTGCAGAACTTCGTCGAGTACGCTCAAGTACACAGATCGGAAGAG
+
FFFFFFFFFFFFFFFFFFFFFFFFFFFFFFFFFFFFFFFFFFFFF
@FS10000125:26:BPA73017-1023:1:1101:1920:1640 1:N:0:3
GCGCTAACTTCGTCGAGTACGCTCAATAGTTTAGATCGGAAGAGC
+
FFFFFFFFFFFFFFFFFFFFFFFFFFFFFFFFFFFFFFFFFFFFF
@FS10000125:26:BPA73017-1023:1:1101:2500:1640 1:N:0:3
TTTGAGGATCTTCGTCGAGTACGCTCAAAACTAAAGATCGGAGGA
+
FFFFFFFFFFFFFFFFFFFFFFFFFFFFFFFFFFFFFFFFFFFFF
@FS10000125:26:BPA73017-1023:1:1101:2790:1640 1:N:0:3
TGCATAACTTCGTCGAGTACGCTCAAGGACTGAGATCGGAAGAGC
+
FFFFFFFFFFFFFFFFFFFFFFFFFFFFFFFFFFFFFFFFFFFFF
@FS10000125:26:BPA73017-1023:1:1101:3160:1640 1:N:0:3
TTGACTGGACTTCGTCGAGTACGCTCAAGTTCCCAGATCGGAAGA
+
FFFFFFFFFFFFFFFFFFFFFFFFFFFFFFFFFFFFFFFFFFFFF
@FS10000125:26:BPA73017-1023:1:1101:4270:1640 1:N:0:3
GGGCTAACTTCGTCGAGTACGCTCAACGAGATAGATCGGAAGAGC
+
FFFFFFFFFFFFFFFFFFFFFFFFFFFFFFFFFFFFFFFFFFFFF
@FS10000125:26:BPA73017-1023:1:1101:4730:1640 1:N:0:3
TGGTGAACTTCGTCGAGTACGCTCAACAGTAGAGATCGGAAGAGC
+
FFFFFFFFFFFFFFFFFFFFFFFFFFFFFFFFFFFFFFFFFFFFF
@FS10000125:26:BPA73017-1023:1:1101:4790:1640 1:N:0:3
GCGGGAACTTCGTCGAGTACGCTCAAACACCCAGATCGGAAGAGC
+
FFFFFFFFFFFFFFFFFFFFFFFFFFFFFFFFFFFFFFFFFFFFF
@FS10000125:26:BPA73017-1023:1:1101:5210:1640 1:N:0:3
TCTGCCCAACTTCGTCGAGTACGCTCAATGGGGGAGATCGGAAGA
+
FFFFFFFFFFFFFFFFFFFFFFFFFFFFFFFFFFFFFFFFFFFFF
@FS10000125:26:BPA73017-1023:1:1101:6270:1640 1:N:0:3
AAGGACGTAACTTCGTCGAGTACGCTCAAACTTGCAGATCGGAAG
+
FFFFFFFFFFFFFFFFFFFFFFFFFFFFFFFFFFFFFFFFFFFFF
@FS10000125:26:BPA73017-1023:1:1101:6600:1640 1:N:0:3
GCGGGAACTTCGTCGAGTACGCTCAATTACCTAGATCGGAAGAGC
+
FFFFFFFFFFFFFFFFFFFFFFFFFFFFFFFFFFFFFFFFFFFFF
@FS10000125:26:BPA73017-1023:1:1101:7490:1640 1:N:0:3
TTGACTGGACTTCGTCGAGTACGCTCAAAATTTTAGATCGGAAGA
+
:FFFFFFFFFFFFFFFFFFFFFFFFFFFFFFFFFFFFFFFFFFFF
@FS10000125:26:BPA73017-1023:1:1101:9080:1640 1:N:0:3
TTGACTGGACTTCGTCGAGTACGCTCAACATCAAAGATCGGAAGA
+
FFFFFFFFFFFFFFFFFFFFFFFFFFFFFFFFFFFFFFFFFFFFF
@FS10000125:26:BPA73017-1023:1:1101:9620:1640 1:N:0:3
TCGGCAACTTCGTCGAGTACGCTCAAATTTTAAGATCGGAAGAGC
+
FFFFFFFFFFFFFFFFFFFFFFFFFFFFFFFFFFFFFFFFFFFFF
@FS10000125:26:BPA73017-1023:1:1101:10530:1640 1:N:0:3
TCGTCGCTCAACTTCGTCGAGTACGCTCAAATAACTAGATCGGAA
+
FFFFFFFFFFFFFFFFFFFFFFFFFFFFFFFFFFFFFFFFFFFFF
@FS10000125:26:BPA73017-1023:1:1101:11150:1640 1:N:0:3
GGGCTAACTTCGTCGAGTACGCTCAATTATGGAGATCGGAAGAGC
+
FFFFFFFFFFFFFFFFFFFFFFFFFFFFFFFFFFFFFFFFFFFFF
@FS10000125:26:BPA73017-1023:1:1101:11330:1640 1:N:0:3
GCGACTGGACTTCGTCGAGTACGCTCAAGGTATGAGATCGGAAGA
+
FFFFFFFFFFFFFFFFFFFFFFFFFFFFFFFFFFFFFFFFFFFFF
@FS10000125:26:BPA73017-1023:1:1101:11930:1640 1:N:0:3
TAGTAAACTTAGTCGAGTACGCTCAAATATCAAGATCGGAAGAGC
+
FFFFFFFFFFFFFFFFFFFFFFFFFFFFFFFFFFFFFFFFFFFFF
@FS10000125:26:BPA73017-1023:1:1101:12040:1640 1:N:0:3
GCGTCAACTTCGTCGAGTACGCTCAAGAACTAAGATCGGAAGAGC
+
FFFFFFFFFFFFFFFFFFFFFFFFFFFFFFFFFFFFFFFFFFFFF
@FS10000125:26:BPA73017-1023:1:1101:12510:1640 1:N:0:3
TCGCTAACTTCGTCGAGTACGCTCAACACGAAAGATCGGAAGAGC
+
FFFFFFFFFFFFFFFFFFFFFFFFFFFFFFFFFFFFFFFFFFFFF
@FS10000125:26:BPA73017-1023:1:1101:12800:1640 1:N:0:3
TTGACTGGACTTCGTCGAGTACGCTCAACACTAAAGATCGGAAGA
+
FFFFFFFFFFFFFFFFFFFFFFFFFFFFFFFFFFFFFFFFFFFFF
@FS10000125:26:BPA73017-1023:1:1101:13020:1640 1:N:0:3
TACGGAACTTCGTCGAGTACGCTCAATAAGGAAGATCGGAAGAGC
+
FFFFFFFFFFFFFFFFFFFFFFFFFFFFFFFFFFFFFFFFFFFFF
@FS10000125:26:BPA73017-1023:1:1101:14190:1640 1:N:0:3
AAGGGGGGAACTTCGTCGAGTACGCTCAATAGTAGAGATCGGAAG
+
FFFFFFFFFFFFFFFFFFFFFFFFFFFFFFFFFFFFFFFFFFFFF
@FS10000125:26:BPA73017-1023:1:1101:15360:1640 1:N:0:3
TTGAAAACTTCGTCGAGTACGCTCAAAACCGTAGATCGGAAGAGC
+
FFFFFFFFFFFFFFFFFFFFFFFFFFFFFFFFFFFFFFFFFFFFF
@FS10000125:26:BPA73017-1023:1:1101:15450:1640 1:N:0:3
TCGAAACTTCGTCGAGTACGCTCAATTAACAAGATCGGAAGAGCA
+
FFFFFFFFFFFFFFFFFFFFFFFFFFFFFFFFFFFFFFFFFFFFF
@FS10000125:26:BPA73017-1023:1:1101:15600:1640 1:N:0:3
TCGTAACTTCGTCGAGTACGCTCAAGCTGGTAGATCGGAAGAGCA
+
FFFFFFFFFFFFFFFFFFFFFFFFFFFFFFFFFFFFFFFFFFFFF
@FS10000125:26:BPA73017-1023:1:1101:16040:1640 1:N:0:3
CTGCGCAACTTCGTCGAGTACGCTCAATTTGTTAGATCGGAAGAG
+
FFFFFFFFFFFFFFFFFFFFFFFFFFFF:FFFFFFFFFFFFFFFF
@FS10000125:26:BPA73017-1023:1:1101:16060:1640 1:N:0:3
TTGACTGGACTTCGTCGAGTACGCTCAACGATAGAGATCGGAAGA
+
FFFFFFFFFFFFFFFFFFFFFFFFFFFFFFFFFFFFFFFFFFFFF
@FS10000125:26:BPA73017-1023:1:1101:16440:1640 1:N:0:3
TCAGTAACTTCGTCGAGTACGCTCAAAAAATAAGATCGGAAGAGC
+
FFFFFFFFFFFFFFFFFFFFFFFFFFFFFFFFFFFFFFFFFFFFF
@FS10000125:26:BPA73017-1023:1:1101:1050:1650 1:N:0:3
CCGTCAACTTCGTCGAGTACGCTCAACCGGAAAGATCGGAAGAGC
+
FFFFFFFFFFFFFFFFFFFFFFFFFFFFFFFFFFFFFFFFFFFFF
@FS10000125:26:BPA73017-1023:1:1101:2330:1650 1:N:0:3
TTGACTGGACTTCGTCGAGTACGCTCAATATTCGAGATCGGAAGA
+
FFFFFFFFFFFFFFFFFFFFFFFFFFFFFFFFFFFFFFFFFFFFF
@FS10000125:26:BPA73017-1023:1:1101:2930:1650 1:N:0:3
TTGATAACTTCGTCGAGTACGCTCAAAAACCTAGATCGGAAGAGC
+
FFFFFFFFFFFFFFFFFFFFFFFFFFFFFFFFFFFFFFFFFFFFF
@FS10000125:26:BPA73017-1023:1:1101:3050:1650 1:N:0:3
CCGGTAACTTCGTCGAGTACGCTCAATTGCTAAGATCGGAAGAGC
+
FFFFFFFFFFFFFFFFFFFFFFFFFFFFFFFFFFFFFFFFFFFFF
@FS10000125:26:BPA73017-1023:1:1101:4280:1650 1:N:0:3
TTGCTAACTTCGTCGAGTACGCTTTCAGATCGGAAGAGCACACGT
+
FFFFFFFFFFFFFFFFFFFFFFFFFFFFFFFFFFFFFFFFFFFFF
@FS10000125:26:BPA73017-1023:1:1101:4360:1650 1:N:0:3
CTGCGAACTTCGTCGAGTACGCTCAACATATGAGATCGGAAGAGC
+
FFFFFFFFFFFFFFFFFFFFFFFFFFFFFFFFFFFFFFFFFFFFF
@FS10000125:26:BPA73017-1023:1:1101:4630:1650 1:N:0:3
GAGGTAACTTCGTCGAGTACGCTCAAGCAGTCAGATCGGAAGAGC
+
FFFFFFFFFFFFFFFFFFFFFFFFFFF,FFFFFFFFFFFFFFFFF
@FS10000125:26:BPA73017-1023:1:1101:4850:1650 1:N:0:3
TAGGCAACTTCGTCGAGTACGCTCAAGAGGTTAGATCGGAAGAGC
+
FFFFFFFFFFFFFFFFFFFFFFFFFFFFFFFFFFFFFFFFFFFFF
@FS10000125:26:BPA73017-1023:1:1101:4950:1650 1:N:0:3
TAGGAAACTTCGTCGAGTACGCTCAAAGGTTTAGATCGGAAGAGC
+
FFFFFFFFFFFFFFFFFFFFFFFFFFFFFFFFFFFFFFFFFFFFF
@FS10000125:26:BPA73017-1023:1:1101:5930:1650 1:N:0:3
TATACAACTTCGTCGAGTACGCTCAAACTCAGAGATCGGAAGAGC
+
FFFFFFFFFFFFFFFFFFFFFFFFFFFFFFFFFFFFFFFFFFFFF
@FS10000125:26:BPA73017-1023:1:1101:5940:1650 1:N:0:3
TATACAACTTCGTCGAGTACGCTCAAACTCAGAGATCGGAAGAGC
+
FFFFFFFFFFFFFFFFFFFFFFFFFFFFFFFFFFFFFFFFFFFFF
@FS10000125:26:BPA73017-1023:1:1101:6550:1650 1:N:0:3
GAGGGGGGAACTTCGTCGAGTACGCTCAATAATCAAGATCGGAAG
+
FFFFFFFFFFFFFFFFFFFFFFFFFFFFFFFFFFFFFFFFFFFFF
@FS10000125:26:BPA73017-1023:1:1101:7980:1650 1:N:0:3
TGGCATAACTTCGTCGAGTACGCTCAAAATCTGAGATCGGAAGAG
+
:FFFFFFFFFFFFFFFFFFFFFFFFFFFFFFFFFFFFFFFFFFFF
@FS10000125:26:BPA73017-1023:1:1101:8500:1650 1:N:0:3
CTGACTGGACTTCGTCGAGTACGCTCAACCGATTAGATCGGAAGA
+
FFFFFFFFFFFFFFFFFFFFFFFFFFFFFFFFFFFFFFFFFFFFF
@FS10000125:26:BPA73017-1023:1:1101:8720:1650 1:N:0:3
TCTACAACTTCGTCGAGTACGCTCAAATGAACAGATCGGAAGAGC
+
FFFFFFFFFFFFFFFFFFFFFFFFFFFFFFFFFFFFFFFFFFFFF
@FS10000125:26:BPA73017-1023:1:1101:10250:1650 1:N:0:3
TCGCAAACTTCGTCGAGTACGCTCAATAGGATAGATCGGAAGAGC
+
FFFFFFFFFFFFFFFFFFFFFFFFFFFFFFFFFFFFFFFFFFFFF
@FS10000125:26:BPA73017-1023:1:1101:10710:1650 1:N:0:3
TCGCTAACTTCGTCGAGTACGCTCAAAGGGCAAGATCGGAAGAGC
+
FF:FFFFFFFFFFFFFFFFFFFFFFFFFFFFFFFFFFFFFFFFFF
@FS10000125:26:BPA73017-1023:1:1101:11580:1650 1:N:0:3
GAGTTAACTTCGTCGAGTACGCTCAACTCAAAAGATCGGAAGAGC
+
FFFFFFFFFFFFFFFFFFFFFFFFFFFFFFFFFFFFFFFFFFFFF
@FS10000125:26:BPA73017-1023:1:1101:12430:1650 1:N:0:3
TTGTAACTTCGTCGAGTACGCTCAAATAATAAGATCGGAAGAGCA
+
FFFFFFFFFFFFFFFFFFFFFFFFFFFFFFFFFFFFFFFFFFFFF
@FS10000125:26:BPA73017-1023:1:1101:13400:1650 1:N:0:3
TTGTAACTTCGTCGAGTACGCTCAAGATAGCAGATCGGAAGAGCA
+
FFFFFFFFFFFFFFFFFFFFFFFFFFFFFFFFFFFFFFFFFFFFF
@FS10000125:26:BPA73017-1023:1:1101:13440:1650 1:N:0:3
TCTGTAACTTCGTCGAGTACGCTCAACCTTTGAGATCGGAAGAGC
+
FFFFFFFFFFFFFFFFFFFFFFFFFFFFFFFFFFFFFFFFFFFFF
@FS10000125:26:BPA73017-1023:1:1101:13490:1650 1:N:0:3
GCGATAACTTCGTCGAGTACGCTCAAAATATGAGATCGGAAGAGC
+
FFFFFFFFFFFFFFFFFFFFFFFFFFFFFFFFFFFFFFFFFFFFF
@FS10000125:26:BPA73017-1023:1:1101:13630:1650 1:N:0:3
TCGATGAACTTCGTCGAGTACGCTCAAGTTTGTAGATCGGAAGAG
+
FFFFFFFFFFFFFFFFFFFFFFFFFFFFFFFFFFFFFFFFFFFFF
@FS10000125:26:BPA73017-1023:1:1101:13910:1650 1:N:0:3
TGGCTAACTTCGTCGAGTACGCTCAAAAGCCGAGATCGGAAGAGC
+
F:FFFFFFFFFFFFFFFFFFFFFFFFFFFFFFFFFFFFFFFFFFF
@FS10000125:26:BPA73017-1023:1:1101:14120:1650 1:N:0:3
ATGCTAACTTCGTCGAGTACGCTCAACCTCCCAGATCGGAAGAGC
+
FFFFFFFFFFFFFFFFFFFFFFFFFFFFFFFFFFFFFFFFFFFFF
@FS10000125:26:BPA73017-1023:1:1101:14130:1650 1:N:0:3
TTGACTGAACTTCGTCGAGTACGCTCAAGATATCAGATCGGAAGA
+
FFFFFFFFFFFFFFFFFFFFFFFFFFFFFFFFFFFFFFFFFFFFF
@FS10000125:26:BPA73017-1023:1:1101:14180:1650 1:N:0:3
GCGTTAAACTTCGTCGAGTACGCTCAATCAAGGAGATCGGAAGAG
+
FFFFFFFFFFFFFFFFFFFFFFFFFFFFFFFFFFFFFFFFFFFFF
@FS10000125:26:BPA73017-1023:1:1101:14280:1650 1:N:0:3
ATGGACTCTTCGTCGAGTACGCTCTAGTTCCGAGATCGGAAGACC
+
::F:F:,,,FF,:F,F:::,,::,,F:,:,FFF,::,,FFF:F,F
@FS10000125:26:BPA73017-1023:1:1101:14920:1650 1:N:0:3
GCGCTAACTTCGTCGAGTACGCTCAAATTAGTAGATCGGAAGAGC
+
:FFFFFFFFFFFFFFFFFFFFFFFFFFFFFFFFFFFFFFFFFFFF
@FS10000125:26:BPA73017-1023:1:1101:15410:1650 1:N:0:3
TACTTCGTCGAGTACGCTCAAGTAGTTAGATCGGAAGAGCACACG
+
FFFFFFFFFFFFFFFFFFFFFF:FFFFFFFFFFFFFFFFFFFFFF
@FS10000125:26:BPA73017-1023:1:1101:15770:1650 1:N:0:3
CCGCGCCAACTTCGTCGAGTACGCTCAAGGTATAAGATCGGAAGA
+
:,,:,:FF::F,F,FF,:,::F,:,,FFF:FF,F,FF,,,,FF:F
@FS10000125:26:BPA73017-1023:1:1101:2050:1660 1:N:0:3
TTGTCAACTTCGTCGAGTACGCTCAAGATAGGAGATCGGAAGAGC
+
FFFFFFFFFFFFFFFFFFFFFFFFFFFFFFFFFFFFFFFFFFFFF
@FS10000125:26:BPA73017-1023:1:1101:2800:1660 1:N:0:3
TTGTAACTTCGTCGAGTACGCTCAATGAGAGAGATCGGAAGAGCA
+
FFFFFFFFFFFFFFFFFFFFFFFFFFFFFFFFFFFFFFFFFFFFF
@FS10000125:26:BPA73017-1023:1:1101:3130:1660 1:N:0:3
CAGTTAACTTCGTCGAGTACGCTCAACCGGTAAGATCGGAAGAGC
+
FFFFFFFFFFFFFFFFFFFFFFFFFFFFFFFFFFFFFFFFFFFFF
@FS10000125:26:BPA73017-1023:1:1101:3190:1660 1:N:0:3
TCGGTAACTTCGTCGAGTACGCTCAACGCTGGAGATCGGAAGAGC
+
FFFFFFFFFFFFFFFFFFFFFFFFFFFFFFFFFFFFFFFFFFFFF
@FS10000125:26:BPA73017-1023:1:1101:3410:1660 1:N:0:3
GCCAAAACTTCGTCGAGTACGCTCAATACCAAAGATCGGAAGAGC
+
,FFFFFFFFFFFFFFFFFFFFFFFFFFFFFFF:FFFFF:FFFFFF
@FS10000125:26:BPA73017-1023:1:1101:3820:1660 1:N:0:3
TTGTTTAACTTCGTCGAGTACGCTCAAGTGTTAAGATCGGAAGAG
+
F,::::F,,F,F::F:FFF:F:FF,F:::F,,,F:,:FF,FF:F:
@FS10000125:26:BPA73017-1023:1:1101:4240:1660 1:N:0:3
CCGCTAACTTCGTCGAGTACGCTCAATGGTGTAGATCGGAAGAGC
+
FFFFFFFFFFFFFFFFFFFFFFFFFFFFFFFFFFFFFFFFFFFFF
@FS10000125:26:BPA73017-1023:1:1101:4690:1660 1:N:0:3
GGGGAAACTTCGTCGAGTACGCTCAACCCTGAAGATCGGAAGAGC
+
FFFFFFFFFFFFFFFFFFFFFFFFFFFFFFFFFFFFFFFFFFFFF
@FS10000125:26:BPA73017-1023:1:1101:4940:1660 1:N:0:3
TTGGCAACTTCGTCGAGTACGCTCAAGGCCAGAGATCGGAAGAGC
+
FFFFFFFFFFFFFFFFFFFFFFFFFFFFFFFFFFFFFFFFFFFFF
@FS10000125:26:BPA73017-1023:1:1101:5270:1660 1:N:0:3
GCGACAACTTCGTCGAGTACGCTCAATAGGAAAGATCGGAAGAGC
+
FFFFFFFFFFFFFFFFFFFFFFFFFFFFFFFFFFFFFFFFFFFFF
@FS10000125:26:BPA73017-1023:1:1101:5400:1660 1:N:0:3
TTGCTAACTTAGTCGAGTACGCTCAATAGTTAAGATCGGAAGAGC
+
,F,FF:FFF:FFFFFFFF,FFFFFFFFFFFFF:FFFFFFFFFFFF
@FS10000125:26:BPA73017-1023:1:1101:5820:1660 1:N:0:3
CCGTTAACTTCGTCGAGTACGCTCAATCGAACAGATCGGAAGAGC
+
FFFFFFFFFFFFFFFFFFFFFFFFFFFFFFFFFFFFFFFFFFFFF
@FS10000125:26:BPA73017-1023:1:1101:6160:1660 1:N:0:3
TTTGGAACTTCGTCGAGTACGCTCAATATTTGAGATCGGAAGAGC
+
FFFFFFFFFFFFFFFFFFFFFFFFFFFFFFFFFFFFFFFFFFFFF
@FS10000125:26:BPA73017-1023:1:1101:6320:1660 1:N:0:3
TCGAGGGCAAACTTCGTCGAGTACGCTCAAACAAAAAGATCGGAA
+
FFFFFFFFFFFFFFFFFFFFFFFFFFFFFFFFFFFFFFFFFFFFF
@FS10000125:26:BPA73017-1023:1:1101:6330:1660 1:N:0:3
TCGGTAACTTCGTCGAGTACGCTCAATTTACGAGATCGGAAGAGC
+
FFFFFFFFFFFFFFFFFFFFFFFFFFFFFFFFFFFFFFFFFFFFF
@FS10000125:26:BPA73017-1023:1:1101:7420:1660 1:N:0:3
TTGGCCAACTTCGTCGAGTACGCTCAAGCGGGCAGATCGGAAGAG
+
FFFFFFFFFFFFFFFFFFFFFFFFFFFFFFFFFFFFFFFFFFFFF
@FS10000125:26:BPA73017-1023:1:1101:7840:1660 1:N:0:3
TTGTAAACTTCGTCGAGTACGCTCAATTAGAGAGATCGGAAGAGC
+
FFFFFFFFFFFFFFFFFFFFFFFFFFFFFFFFFFFFFFFFFFFFF
@FS10000125:26:BPA73017-1023:1:1101:8270:1660 1:N:0:3
TCGTCAACTTCGTCGAGTACGCTCAAGTTGGGAGATCGGAAGAGC
+
FFFFFFFFFFFFFFFFFFFFFFFFFFFFFFFFFFFFFFFFFFFFF
@FS10000125:26:BPA73017-1023:1:1101:8650:1660 1:N:0:3
TTTGAAACTTCGTCGAGTACGCTCAATGAAAGAGATCGGAAGAGC
+
FFFFFFFFFFFFFFFFFFFFFFFFFFFFFFFFFFFFFFFFFFFFF
@FS10000125:26:BPA73017-1023:1:1101:9230:1660 1:N:0:3
TAGAAAACTTCGTCGAGTACGCTCAAAAGGAAAGATCGGAAGAGC
+
FFFFFFFFFFFFFFFFFFFFFFFFFFFFFFFFFFFFFFFFFFFFF
@FS10000125:26:BPA73017-1023:1:1101:9760:1660 1:N:0:3
TTGCCAAACTTCGTCGAGTACGCTCAATGTGATAGATCGGAAGAG
+
,:FFFFFFFFFFFFFFFFFFFFFFFFFFFFFFFFFFFFFFFFFFF
@FS10000125:26:BPA73017-1023:1:1101:10540:1660 1:N:0:3
GCGTGAACTTCGTCGAGTACGCTCAAGGAGAAAGATCGGAAGAGC
+
FFFFFFFFFFFFFFFFFFFFFFFFFFFFFFFFFFFFFFFFFFFFF
@FS10000125:26:BPA73017-1023:1:1101:11540:1660 1:N:0:3
CCGTGAACTTCGTCGAGTACGCTCAAGTTCAGAGATCGGAAGAGC
+
FFFFFFFFFFFFFFFFFFFFFFFFFFFFFFFFFFFFFFFFFFFFF
@FS10000125:26:BPA73017-1023:1:1101:12250:1660 1:N:0:3
TGGCAAACTTCGTCGAGTACGCTCAAAAGTGTAGATCGGAAGAGC
+
FFFFFFFFFFFFFFFFFFFFFFFFFFFFFFFFFFFFFFFFFFFFF
@FS10000125:26:BPA73017-1023:1:1101:12710:1660 1:N:0:3
GAGCAACAACTTCGTCGAGTACGCTCAAGAGAAAAGATCGGAAGA
+
FFFFFFFFFFFFFFFFFFFFFFFFFFFFFFFFFFFFFFFFFFFFF
@FS10000125:26:BPA73017-1023:1:1101:12940:1660 1:N:0:3
TGTTATCAACTTCGTCGAGTACGCTCAAAAGTCAAGATCGGAAGA
+
FFFFFFFFFFFFFFFFFFFFFFFFFFFFFFFFFFFFFFFFFFFFF
@FS10000125:26:BPA73017-1023:1:1101:13210:1660 1:N:0:3
TTGCTTAACTTCGTCGAGTACGCTCAACAAAAAAGATCGGAAGAG
+
FFFFFFFFFFFFFFFFFFFFFFFFFFFFFFFFFFFFFFFFFFFFF
@FS10000125:26:BPA73017-1023:1:1101:13430:1660 1:N:0:3
TTGGCAACTTCGTCGAGTACGCTCAAGGGAGTAGATCGGAAGAGC
+
FFFFFFFFFFFFFFFFFFFFFFFFFFFFFFFFFFFFFFFFFFFFF
@FS10000125:26:BPA73017-1023:1:1101:13640:1660 1:N:0:3
TTGTAAACTTCGTCGAGTACGCTCAATTTGCTAGATCGGAAGAGC
+
FFFFFFFFFFFFFFFFFFFFFFFFFFFFFFFFFFFFFFFFFFFFF
@FS10000125:26:BPA73017-1023:1:1101:13790:1660 1:N:0:3
TCTGGTAACTTCGTCGAGTACGCTCAACCCGTCAGATCGGAAGAG
+
FFFF:FFFFFFFFFFFFFFF:FFFF,FFF::FF,FFFF:FFFFFF
@FS10000125:26:BPA73017-1023:1:1101:13840:1660 1:N:0:3
TCGACCAACTTCGTCGAGTACGCTCAAGACATCAGATCGGAAGAG
+
FFFFFFFFFFFFFFFFFFFFFFFFFFFFFFFFFFFFFFFFFFFFF
@FS10000125:26:BPA73017-1023:1:1101:14040:1660 1:N:0:3
GCGTGAACTTCGTCGAGTACGCTCAAGGGCTGAGATCGGAAGAGC
+
FFFFFFFFFFFFFFFFFFFFFFFFFFFFFFFFFFFFFFFFFFFFF
@FS10000125:26:BPA73017-1023:1:1101:14850:1660 1:N:0:3
GCGGCAACTTCGTCGAGTACGCTCAAATGCCTAGATCGGAAGAGC
+
FFFF:FFFFFF:FF,F:FFF:F::,FF::FF:F:FF::FFF:F,F
@FS10000125:26:BPA73017-1023:1:1101:16250:1660 1:N:0:3
CCGCTAACTTCGTCGAGTACGCTCAAGGCATTAGATCGGAAGAGC
+
FFFFFFFFFFFFFFFFFFFFFFFFFFFFFFFFFFFFFFFFFFFFF
@FS10000125:26:BPA73017-1023:1:1101:16460:1660 1:N:0:3
TCTTAACTTCGTCGAGTACGCTCAACTGGACAGATCGAAAGAGCA
+
FFFFFFFFFFFFFFFFFFFFFFFFFFFFFFFFFFFFFFFFFFFFF
@FS10000125:26:BPA73017-1023:1:1101:2730:1670 1:N:0:3
TGGTCAACTTCGTCGAGTACGCTCAAGTAAAGAGATCGGAAGAGC
+
FFFFFFFFFFFFFFFFFFFFFFFFFFFFFFFFFFFFFFFFFFFFF
@FS10000125:26:BPA73017-1023:1:1101:4210:1670 1:N:0:3
TTGTAAACTTCGTCGAGTACGCTCAAGGCTCAAGATCGGAAGAGC
+
FFFFFFFFFFFFFFFFFFFFFFFFFFFFFFFFFFFFFFFFFFFFF
@FS10000125:26:BPA73017-1023:1:1101:4230:1670 1:N:0:3
TTGCCGAACTTCGTCGAGTACGCTCAATTAGTCAGATCGGAAGAG
+
FFFFFFFFFFFFFFFFFFFFFFFFF:FFFFFFFFFFFFFFFFFFF
@FS10000125:26:BPA73017-1023:1:1101:4590:1670 1:N:0:3
TGGTCAACTTCGTCGAGTACGCTCAACCATTCAGATCGGAAGAGC
+
FFFFFFFFFFFFFFFFFFFFFFFFFFFFFFFFFFFFFFFFFFFFF
@FS10000125:26:BPA73017-1023:1:1101:4740:1670 1:N:0:3
CCGTTGAACTTCGTCGAGTACGCTCAAGTAACCAGATCGGAAGAG
+
FFFF,FFFFF:FFFFFFFFFF:FFFFF::F:,:FFFFFFFFFFFF
@FS10000125:26:BPA73017-1023:1:1101:6160:1670 1:N:0:3
TTGTTAACTTCGTCGAGTACGCTCAAAGAACAAGATCGGAAGAGC
+
,,:FFF:F:FFFFF:FFFFF,FF,F:F:F:,F,,,F:,F:F:F,F
@FS10000125:26:BPA73017-1023:1:1101:6300:1670 1:N:0:3
TCTGATGAACTTCGTCGAGTACGCTCAACATTGAAGATCGGAAGA
+
FFFFFFFFFFFFFFFFFFFFFFFFFFFFFFFFFFFFFFFFFFFFF
@FS10000125:26:BPA73017-1023:1:1101:6670:1670 1:N:0:3
GCGTTAACTTCGTCGAGTACGCTCAAGAATAGAGATCGGAAGAGC
+
FFFFFFFFFFFFFFFFFFFFFFFFFFFFFFFFFFFFFFFFFFFFF
@FS10000125:26:BPA73017-1023:1:1101:7300:1670 1:N:0:3
ACGCAACTTCGTCGAGTATGCTCAATTGGAAAGATCGGAAGAGCA
+
FFFFFFFFFFFFFFFFFFFFFFFFFFFFFFFFFFFFFFFFFFFFF
@FS10000125:26:BPA73017-1023:1:1101:7860:1670 1:N:0:3
TTGGAAACTTCGTCGAGTACGCTCAATCCTATAGATCGGAAGAGC
+
FFFFFFFFFFFFFFFFFFFFFFFFFFFFFFFFFFFFFFFFFFFFF
@FS10000125:26:BPA73017-1023:1:1101:7920:1670 1:N:0:3
TTGACGGAACTTTTCGTCGAGTACGCTCAAGCTTTCAGATCGGAA
+
FFFFFFFFFFFFFFFFFFFFFFFFFFFFFFFFFFFFFFFFFFFFF
@FS10000125:26:BPA73017-1023:1:1101:10840:1670 1:N:0:3
TTGTGTGAACTTCGTCGAGTACGCTCAATACCACAGATCGGAAGA
+
FFFFFFFFFFFFFFFFFFFFFFFFFFFFFFFFFFFFFFFFFFFFF
@FS10000125:26:BPA73017-1023:1:1101:11320:1670 1:N:0:3
GAGTGACAACTTCGTCGAGTACGCTCAACAACCCAGATCGGAAGA
+
FFFFFFFFFFFFFFFFFFFFFFFFFFFFFFFFFFFFFFFFFFFFF
@FS10000125:26:BPA73017-1023:1:1101:11380:1670 1:N:0:3
TTTAGAACTTCGTCGAGTACGCTCAAGGCCTAAGATCGGAAGAGC
+
FFFFFFFFFFFFFFFFFFFFFFFFFFFFFFFFFFFFFFFFFFFFF
@FS10000125:26:BPA73017-1023:1:1101:11520:1670 1:N:0:3
GCGCTAACTTCGTCGAGTACGCTCAAGACTGCAGATCGGAAGAGC
+
FFFFFFFFFFFFFFFFFFFFFFFFFFFFFFFFFFFFFFFFFFFFF
@FS10000125:26:BPA73017-1023:1:1101:11760:1670 1:N:0:3
TCGTCGAGTACGCTCAAGGAAGTAGATCGGAAGAGCACACGTCTG
+
FFFFFFFFFFFFFFFFFFFFFFFFFFFFFFFFFFFFFFFFFFFFF
@FS10000125:26:BPA73017-1023:1:1101:11810:1670 1:N:0:3
TTGCAAACTTCGTCGAGTACGCTCAATAATGGAGATCGGAAGAGC
+
FFFFFFFFFFFFFFFFFFFFFFFFFFFF:FFFFFFFFFFFFFFFF
@FS10000125:26:BPA73017-1023:1:1101:12600:1670 1:N:0:3
GTGGAACTTCGTCGAGTACGCTCAATTTCAAAGATCGGAAGAGCA
+
FFFFFFFFFFFFFFFFFFFFFFFFFFFFFFFFFFFFFFFFFFFFF
@FS10000125:26:BPA73017-1023:1:1101:12670:1670 1:N:0:3
GCGCAAACTTCGTCGAGTACGCTCAAAGACCCAGATCGGAAGAGC
+
FFFFFFFFFFFFFFFFFFFFFFFFFFFFFFFFFFFFFFFFFFFFF
@FS10000125:26:BPA73017-1023:1:1101:13540:1670 1:N:0:3
TCGCCAACTTCGTCGAGTACGCTCAATAAATAAGATCGGAAGAGC
+
FFFFFFFFFFFFFFFFFFFFFFFFFF:FFFFFFFFFFFFFFFFFF
@FS10000125:26:BPA73017-1023:1:1101:13800:1670 1:N:0:3
CCGTTAACTTCGTCGAGTACGCTCAAAGGATTAGATCGGAAGAGC
+
FFFFFFFFFFFFFFFFFFFFFFFFF:FFFFFFFFFFFFFFFFFFF
@FS10000125:26:BPA73017-1023:1:1101:15020:1670 1:N:0:3
TGGCAGGAACTTCGTCGAGTACGCTCAACTCACGAGATCGGAAGA
+
F,FFFFFFFFFFFF,FFF,:FFFF,:FFFFFFFFF::FFFFFFFF
@FS10000125:26:BPA73017-1023:1:1101:15800:1670 1:N:0:3
TCTTGAACTTCGTCGAGTACGCTCAATGGAGTAGATCGGAAGAGC
+
FFFFFFFFFFFFFFFFFFFFFFFFFFFFFFFFFFFFFFFFFFFFF
@FS10000125:26:BPA73017-1023:1:1101:16030:1670 1:N:0:3
TGGCAAACTTCGTCGAGTACGCTCAATCTTTAAGATCGGAAGAGC
+
FF,FFFFFFFFFFFF:FFFFFFFFFFFFFFFF:FFFFFFF:F::F
@FS10000125:26:BPA73017-1023:1:1101:16070:1670 1:N:0:3
CTGCGCAACTTCGTCGAGTACGCTCAATTTGTTAGATCGGAAGAG
+
FFFFFFFFFFFFFFFFFFFFFFFFFFFFFFFFFFFFFFFFFFFFF
@FS10000125:26:BPA73017-1023:1:1101:1370:1680 1:N:0:3
GCGAAAACTTCGTCGAGTACGCTCAAACGGGAAGATCGGAAGAGC
+
FFFFFFFFFFFFFFFFFFFFFFFFFFFFFFFFFFFFFFFFFFFFF
@FS10000125:26:BPA73017-1023:1:1101:1480:1680 1:N:0:3
CCGTCAACTTCGTCGAGTACGCTCAAGGTTGTAGATCGGAAGAGC
+
FFFFFFFFFFFFFFFFFFFFFFFFF,FFFFFFFFFFFF:FFFFFF
@FS10000125:26:BPA73017-1023:1:1101:1630:1680 1:N:0:3
ACGCAACTTCGTCGAGTACGCTCAATAACGCAGATCGGAAGAGCA
+
FFFFFFFFFFFFFFFFFFFFFFFFFFFFFFFFFFFFFFFFFFFFF
@FS10000125:26:BPA73017-1023:1:1101:1790:1680 1:N:0:3
TTGACCAACTTCGTCGAGTACGCTCAAAGAAAAAGATCGGAAGAG
+
FFFFFFFFFFFFFFFFFFFFFFFFFFFFFFFFFFFFFFFFFFFFF
@FS10000125:26:BPA73017-1023:1:1101:2090:1680 1:N:0:3
GCTTAACCAACTTCGTCGAGTACGCTCAATAATGAAGATCGGAAG
+
,FFFFFFFFFFFFFFFFFFFFFFFFFFFFFFFFFFFFFFFFFFFF
@FS10000125:26:BPA73017-1023:1:1101:2250:1680 1:N:0:3
GAGCTAACTTCGTCGAGTACGCTCAAATCCTTAGATCGGAAGAGC
+
FFFFFFFFFFFFFFFFFFFFFFFFFFFFFFFFFFFFFFFFFFFFF
@FS10000125:26:BPA73017-1023:1:1101:2790:1680 1:N:0:3
TCTAAACTTCGTCGAGTACGCTCAAATGCAGAGATCGGAAGAGCA
+
FFFFFFFFFFFFFFFFFFFFFFFFFFFFFFFFFFFFFFFFFFFFF
@FS10000125:26:BPA73017-1023:1:1101:3530:1680 1:N:0:3
GCGGGAACTTCGTCGAGTACGCTCAATAGAACAGATCGGAAGAGC
+
FFFFFFFFFFFFFFFFFFFFFFFFFFFFFFFFFFFFFFFFFFFFF
@FS10000125:26:BPA73017-1023:1:1101:3940:1680 1:N:0:3
TTGACTGGAGTTCAGACGAGTACGCTCAAACTCAAAGATCGGAAG
+
FFFFFFFFFFFFFFFFFFFFFFFFFFFFFFFFFFFFFFFFFFFFF
@FS10000125:26:BPA73017-1023:1:1101:4180:1680 1:N:0:3
CCGCTAACTTCGTCGAGTACGCTCAACGGTGTAGATCGGAAGAGC
+
FFFFFFFFFFFFFFFFFFFFFFFFFF,FFFFFFFFFFFFFFFFFF
@FS10000125:26:BPA73017-1023:1:1101:4920:1680 1:N:0:3
CCGTGAACTTCGTCGAGTACGCTCAATAACTGAGATCGGAAGAGC
+
FFFF,FFFFFFFFFFFFFFFFFFFFF,FFFF:FFFFFFFFFFFFF
@FS10000125:26:BPA73017-1023:1:1101:5390:1680 1:N:0:3
TCGCCTAACTTCGTCGAGTACGCTCAATAGGTCAGATCGGAAGAG
+
:FFFFFF:FFFFFFFFFFFFFFFFFFFFFF:FFFFFFFFFFFFFF
@FS10000125:26:BPA73017-1023:1:1101:5400:1680 1:N:0:3
TTATATAACTTCGTCGAGTACGCTCAACCCCTAAGATCGGAAGAG
+
FFFFFFFFFFFFFFFFFFFFFFFFFFFFFFFFFFFFFFFFFFFFF
@FS10000125:26:BPA73017-1023:1:1101:5410:1680 1:N:0:3
GCCGCAACTTCGTCGAGTACGCTCAAATAACAAGATCGGAAGAGC
+
FFFFFFFFFFFFFFFFFFFFFFFFFFFFFFFFFFFFFFFFFFFFF
@FS10000125:26:BPA73017-1023:1:1101:5420:1680 1:N:0:3
CCTTAAACTTCGTCGAGTACGCTCAAAACCCTAGATCGGAAGAGC
+
FFFFFFFFFFFFFFFFFFFFFFFFFFFFFFFFFFFFFFFFFFFFF
@FS10000125:26:BPA73017-1023:1:1101:5680:1680 1:N:0:3
TAGTCAACTTCGTCGAGTACGCTCAACAATGTAGATCGGAAGAGC
+
FFFFFFFFFFFFFFFFFFFFFFFFFFFFFFFFFFFFFFFFFFFFF
@FS10000125:26:BPA73017-1023:1:1101:5950:1680 1:N:0:3
TCGGAAACTTCGTCGAGTACGCTCAATGAATCAGATCGGAAGAGC
+
FFFFFFFFFFFFFFFFFFFFFFFFFFFFFFFFFFFFFFFFFFFFF
@FS10000125:26:BPA73017-1023:1:1101:7660:1680 1:N:0:3
GGGCCAACTTCGTCGAGTACGCTCAATATGCGAGATCGGAAGAGC
+
FFFFFFFFFFFFFFFFFFFFFFFFFFFFFFFFFFFFFFFFFFFFF
@FS10000125:26:BPA73017-1023:1:1101:8390:1680 1:N:0:3
TTGTCAACTTCGTCGAGTACGCTCAAGAATACAGATCGGAAGAGC
+
FFFFFFFFFFFFFFFFFFFFFFFFFFFFFFFFFFFFFFFFFFFFF
@FS10000125:26:BPA73017-1023:1:1101:8740:1680 1:N:0:3
TTTACAACTTCGTCGAGTACGCTCAAAAATTTAGATCGGAAGAGC
+
FFFFFFFFFFFFFFFFFFFFFFFFFFFFFFFFFFFFFFFFFFFFF
@FS10000125:26:BPA73017-1023:1:1101:9580:1680 1:N:0:3
TTGGCCAACTTCGTCGAGTACGCTCAAAAATAAAGATCGGAAGAG
+
FFFFFFFFFFFFFFFFFFFFFFFFFFFFFFFFFFFFFFFFFFFFF
@FS10000125:26:BPA73017-1023:1:1101:10520:1680 1:N:0:3
TTGACTGGACTTCGTCGAGTACGCTCAAGCATTAAGATCGGAAGA
+
FFFFFFFFFFFFFFFFFFFFFFFFFFFFFFFFFFFFFFFFFFFFF
@FS10000125:26:BPA73017-1023:1:1101:10780:1680 1:N:0:3
TTTGGGATCTTCGTCGAGTACGCTCAAGATTGAAGATCGGAAGAG
+
::,,F,FFFFFFFFFFFF:FFFFFFF:F:FFFFFF:FFFFFFF:F
@FS10000125:26:BPA73017-1023:1:1101:10790:1680 1:N:0:3
TGGAAACTTCGTCGAGTACGCTCAAAGATGGAGATCGGAAGAGCA
+
FFFFFFFFFFFFFFFFFFFFFFFFFFFFFFFFFFFFFFFFFFFFF
@FS10000125:26:BPA73017-1023:1:1101:11140:1680 1:N:0:3
TTGCTAACTTCGTCGAGTACGCTCAAAAGTTCAGATCGGAAGAGC
+
FFFFFFFFFFFFFFFFFFFFFFFFFFFFFFFFFFFFFFFFFFFFF
@FS10000125:26:BPA73017-1023:1:1101:12450:1680 1:N:0:3
TCGCTAACTTCGTCGAGTACGCTCAACACGAAAGATCGGAAGAGC
+
FFFFFFFFFFFFFFFFFFFFFFFFFFFFFFFFFFFFFFFFFFFFF
@FS10000125:26:BPA73017-1023:1:1101:13030:1680 1:N:0:3
TGTTATCAACTTCGTCGAGTACGCTCAAAAGTCAAGATCGGAAGA
+
FFFFFFFFFFFFFFFFFFFFFFFFFFFFFFFFFFFFFFFFFFFFF
@FS10000125:26:BPA73017-1023:1:1101:13210:1680 1:N:0:3
CCGTAAACTTCGTCGAGTACGCTCAAGACAAAAGATCGGAAGAGC
+
FFFFFFFFFFFFFFFFFFFFFFFFFFFFFFFFFFFFFFFFFFFFF
@FS10000125:26:BPA73017-1023:1:1101:13530:1680 1:N:0:3
TCTTCGTCGAGTACGCTCAAGTCTCGAGATCGGAAGAGCACACGT
+
FFFFFFFFFFFFFFFFFFFFFFFFFFFFFFFFFFFFFFFFFFFFF
@FS10000125:26:BPA73017-1023:1:1101:13740:1680 1:N:0:3
GAGTCTTAACTTCGTCGAGTACGCTCAATACACAAGATCGGAAGA
+
FFFFFFFFFFFFFFFFFFFFFFFFFFFFFFFFFFFFFFFFFFFFF
@FS10000125:26:BPA73017-1023:1:1101:14550:1680 1:N:0:3
TAATAAACTTCGTCGAGTACGCTCAAAATAGAAGATCGGAAGAGC
+
FF:F:F:FFFFFFFF:FFFFFFFF:,FFF:::,:FFF::FFFFFF
@FS10000125:26:BPA73017-1023:1:1101:14620:1680 1:N:0:3
GCAATAACTTCGTCGAGTACGCTCAATAAAATAGATCGGAAGAGC
+
:F,FFFFFFF:FFFFFFFFFFFF:FFFF:FFFFFFFFFFFFFFFF
@FS10000125:26:BPA73017-1023:1:1101:14750:1680 1:N:0:3
TTGACTGGACTTCGTCGAGTACGCTCAACACGTTAGATCGGAAGA
+
FFFFFFFFFFFFFFFFFFFFFFFFFFFFFFFFFFFFFFFFFFFFF
@FS10000125:26:BPA73017-1023:1:1101:15410:1680 1:N:0:3
GCAGGAACTTCGTCGAGTACGCTCAAGTGGAAAGATCGGAAGAGC
+
:FF,F:FFFFFFFFFFFFFFFFFFF,FF:FF:F,FFFF:FFFFFF
@FS10000125:26:BPA73017-1023:1:1101:15740:1680 1:N:0:3
GCGTTAAACTTCGTCGAGTACGCTCAAATAGCCAGATCGGAAGAG
+
FFFFFFFFFFFFFFFFFFFFFFFFFFFFFFFFFFFFFFFFFFFFF
@FS10000125:26:BPA73017-1023:1:1101:15900:1680 1:N:0:3
CCGTGAACTTCGTCGAGTACGCTCAACCAAATAGATCGGAAGAGC
+
FFFFFFFFFFFFFFFFFFFFFFFFFFFFFFFFFFFFFFFFFFFFF
@FS10000125:26:BPA73017-1023:1:1101:1510:1690 1:N:0:3
TTGCAGAACTTCGTCGAGTACGCTCAAACATGGAGATCGGAAGAG
+
FFFFFFFFFFFFFFFFFFFFFFFFFFFFFFFFFFFFFFFFFFFFF
@FS10000125:26:BPA73017-1023:1:1101:1530:1690 1:N:0:3
TCGTTAACTTCGTCGAGTACGCTCAATGTAAAAGATCGGAAGAGC
+
FFFFFFFFFFFFFFFFFFFFFFFFFFFFFFFFFFFFFFFFFFFFF
@FS10000125:26:BPA73017-1023:1:1101:1940:1690 1:N:0:3
TTGTCAACTTCGTCGAGTACGCTCAACTGGTGAGATCGGAAGAGC
+
FFFFFFFFFFFFFFFFFFFFFFFFFFFFFFFFFFFFFFFFFFFFF
@FS10000125:26:BPA73017-1023:1:1101:2390:1690 1:N:0:3
TCGCCAAACTTCGTCGAGTACGCTCAAAGATACAGATCGGAAGAG
+
FFFFFFFFFFFFFFFFFFFFFFFFFFFFFFFFFFFFFFFFFFFFF
@FS10000125:26:BPA73017-1023:1:1101:2630:1690 1:N:0:3
TCCAGAACTTCGTCGAGTACGCTCAATAAGACAGATCGGAAGAGC
+
FFFFFFFFFFFFFFFFFFFFFFFFFFFFFFFFFFFFFFFFFFFFF
@FS10000125:26:BPA73017-1023:1:1101:2650:1690 1:N:0:3
TCTTCGTCGAGTACGCTCAACTGATGAGATCGGAAGAGCACACGT
+
FFFFFFFFFFFFFFFFFFFFFFFFFFFFFFFFFFFFFFFFFFFFF
@FS10000125:26:BPA73017-1023:1:1101:2710:1690 1:N:0:3
TTGCTGAACTTCGTCGAGTACGCTCAAGGAGAGAGATCGGAAGAG
+
FFFFFFFFFFFFFFFFFFFFFFFFFFFFFFFFFFFFFFFFFFFFF
@FS10000125:26:BPA73017-1023:1:1101:3200:1690 1:N:0:3
TCGTCAACTTCGTCGAGTACGCTCAATGTAAAAGATCGGAAGAGC
+
FFFFFFFFFFFFFFFFFFFFFFFFFFFFFFFFFFFFFFFFFFFFF
@FS10000125:26:BPA73017-1023:1:1101:3330:1690 1:N:0:3
TTGACTGGACTTCGTCGAGTACGCTCAAAAATGTAGATCGGAAGA
+
FFFF:F:F,FF,FF:F:FFF:FFF:FF:FFFF,FF:F:FFFFF:F
@FS10000125:26:BPA73017-1023:1:1101:3540:1690 1:N:0:3
TTCCAAACTTCGTCGAGTACGCTCAAACGAACAGATCGGAAGAGC
+
FFFFFFFFFFFFFFFFFFFFFFFFFFFFFFFFFFFFFFFFFFFFF
@FS10000125:26:BPA73017-1023:1:1101:3550:1690 1:N:0:3
TTCCAAACTTCGTCGAGTACGCTCAAACGAACAGATCGGAAGAGC
+
FFFFFFFFFFFFFFFFFFFFFFFFFFFFFFFFFFFFFFFFFFFFF
@FS10000125:26:BPA73017-1023:1:1101:3830:1690 1:N:0:3
TTGACTGGAGTTTCGTCGAGTACGCTCAAATTTTGAGATCGGAAG
+
F:,F:F::FF:FFFFFFFFFF:FFFF:FFFFFFFFFFFFF:FFFF
@FS10000125:26:BPA73017-1023:1:1101:4450:1690 1:N:0:3
GCCCACAGAACTTCGTCGAGTACGCTCAAAGCTAAAGATCGGAAG
+
,FFFFFFFFFFFFFFFFFFFFFFFFFFFFFFFFFFFFFFFFFFFF
@FS10000125:26:BPA73017-1023:1:1101:4560:1690 1:N:0:3
TGGCAACTTCGTCGAGTACGCTCAAAAGGTCAGATCGGAAGAGCA
+
FFFFFFFFFFFFFFFFFFFFFFFFFFFFFFFFFFFFFFFFFFFFF
@FS10000125:26:BPA73017-1023:1:1101:5210:1690 1:N:0:3
TCGGAAACTTCGTCGAGTACGCTCAAAAAAAAAGATCGGAAGAGC
+
FFFFFFFFFFFFFFFFFFFFFFFFFFFFFFFFFFFFFFFFFFFFF
@FS10000125:26:BPA73017-1023:1:1101:5520:1690 1:N:0:3
GCGCTAACTTCGTCGAGTACGCTCAAGCTGGAAGATCGGAAGAGC
+
FFFFFFFFFFFFFFFFFFFFFFFFFFFFFFFFFFFFFFFFFFFFF
@FS10000125:26:BPA73017-1023:1:1101:5970:1690 1:N:0:3
TTGACTGGACTTCGTCGAGTACGCTCAATCGAGTAGATCGGAAGA
+
FFFFFFFFFFFFFFFFFFFFFFFFFFFFFFFFFFFFFFFFFFFFF
@FS10000125:26:BPA73017-1023:1:1101:6540:1690 1:N:0:3
TAGAAAACTTCGTCGAGTACGCTCAATAGTGAAGATCGGAAGAGC
+
:FFFFFFFFFFFFFFFFFFFFFFFFFFFFFFFFFFFFFFFFFFFF
@FS10000125:26:BPA73017-1023:1:1101:7030:1690 1:N:0:3
TTGAACTTCGTCGAGTACGCTCAAGACATAAGATCGGAAGAGCAC
+
FFFFFFFFFFFFFFFFFFFFFFFFFFFFFFFFFFFFFFFFFFFFF
@FS10000125:26:BPA73017-1023:1:1101:7270:1690 1:N:0:3
ACGGAACTTCGTCGAGTACGCTCAAGTTAGAAGATCGGAAGAGCA
+
FF:FFFFFFFFFFFFFFFFFFFFFFFFFFFFFFFFFFFFFFFFFF
@FS10000125:26:BPA73017-1023:1:1101:8010:1690 1:N:0:3
GCGGTAACTTCGTCGAGTACGCTCAAAATTAGAGATCGGAAGAGC
+
,FF:FFFFFFFFFFFFFFFFFFFFFFF:,,FFFFFFFFFFFFFFF
@FS10000125:26:BPA73017-1023:1:1101:8410:1690 1:N:0:3
TTGGGAAACTTCGTCGAGTACGCTCAACCATACAGATCGGAAGAG
+
FFFFFFFFFFFFFFFFFFFFFFFFFFFFFFFFFFFFFFFFFFFFF
@FS10000125:26:BPA73017-1023:1:1101:8800:1690 1:N:0:3
TTGATAACTTCGTCGAGTACGCTCAACGTTAGAGATCGGAAGAGC
+
FFFFFFFFFFFFFFFFFFFFFFFFFFFF:FFFFFFFFFFFFFFFF
@FS10000125:26:BPA73017-1023:1:1101:9580:1690 1:N:0:3
TTGGCCAACTTCGTCGAGTACGCTCAAAAATAAAGATCGGACGAG
+
FFFFFFFFFFFFFFFFFFFFFFFFFFFFFFFFFFFFFFFFFFFFF
@FS10000125:26:BPA73017-1023:1:1101:9610:1690 1:N:0:3
TAGGAAACTTCGTCGAGTACGCTCAAGATTAAAGATCGGAAGAGC
+
FFFFFFFFFFFFFFFFFFFFFFFFFFFFFFFFFFFFFFFFFFFFF
@FS10000125:26:BPA73017-1023:1:1101:9780:1690 1:N:0:3
CCGCAAACTTCGTCGAGTACGCTCAAAGGACAAGATCGGAAGAGC
+
FFFFFFFFFFFFFFFFFFFFFFFFFFFFFFFFFFFFFFFFFFFFF
@FS10000125:26:BPA73017-1023:1:1101:10750:1690 1:N:0:3
CGGGGGGAACTTCGTCGAGTACGCTCAAGTTGGAAGATCGGAAGA
+
FFFFFFFFFFFFFFFFFFFFFFFFFFFFFFFFFFFFFFFFFFFFF
@FS10000125:26:BPA73017-1023:1:1101:11620:1690 1:N:0:3
GGGTTAACTTCGTCGAGTACGCTCAAAGGAGTAGATCGGAAGAGC
+
FFFFFFFFFFFFFFFFFFFFFFFFFFFFFFFFFFFFFFFFFFFFF
@FS10000125:26:BPA73017-1023:1:1101:12260:1690 1:N:0:3
GCGTGAACTTCGTCGAGTACGCTCAAGGGGACAGATCGGAAGAGC
+
FFFFFFFFFFFFFFFFFFFFFFFFFFFFFFFFFFFFFFFFFFFFF
@FS10000125:26:BPA73017-1023:1:1101:13230:1690 1:N:0:3
CAGACAACTTCGTCGAGTACGCTCAATCATAAAGATCGGAAGAGC
+
FFFFFFFFFFFFFFFFFFFFFFFFFFFFFFFFFFFFFFFFFFFFF
@FS10000125:26:BPA73017-1023:1:1101:14610:1690 1:N:0:3
TCGTCAACTTCGTCGAGTACGCTCAAATTAAGAGATCGGAAGAGC
+
FFFFFFFFFFFFFFFFFFFFFFFFFFF,FF::FFFFFFFFFFFFF
@FS10000125:26:BPA73017-1023:1:1101:14690:1690 1:N:0:3
TCGAAACTTCGTCGAGTACGCTCAATCATGTAGATCGGAAGAGCA
+
FFFFFFFFFFFFFFFFFFFFFFFFFFFFFFFFFFFFFFFFFFFFF
@FS10000125:26:BPA73017-1023:1:1101:16130:1690 1:N:0:3
TTGTTAACTTCGTCGAGTACGCTCAATTTTGTAGATCGGAAGAGC
+
FFFFFFFFFFFFFFFFFFFFFFFFFFFFFFFFFFFFFFFFFFFFF
@FS10000125:26:BPA73017-1023:1:1101:16290:1690 1:N:0:3
GCGGAAACTTCGTCGAGTACGCTCAAATTTATAGATCGGAAGAGC
+
FFFFFFFFFFFFFFFFFFFFFFFFFFFFFFFFFFFFFFFFFFFFF
@FS10000125:26:BPA73017-1023:1:1101:1620:1700 1:N:0:3
GATGAAACTTCGTCGAGTACGCTCAACGGTGCAGATCGGAAGAGC
+
FFFFFFFFFFFFFFFFFFFFFFFFFFFFFFFFFFFFFFFFFFFFF
@FS10000125:26:BPA73017-1023:1:1101:2110:1700 1:N:0:3
TGGGAACTTCGTCGAGTACGCTCAATTCGATAGATCGGAAGAGCA
+
F,F:FFFFFFFFFFFFFFFFFFFFFFFFFFFFFFFFFFFFFFFF:
@FS10000125:26:BPA73017-1023:1:1101:2260:1700 1:N:0:3
TCGGAACCCGGAACTTCGTCGAGTACGCTCAAAAGATAAGATCGG
+
:FFFFFFFFFFFFFFFFFFFFFFFFFFFFFFFFFFFFFFFFFFFF
@FS10000125:26:BPA73017-1023:1:1101:2390:1700 1:N:0:3
TTGCCAACTTCGTCGAGTACGCTCAAACTATTAGATCGGAAGAGC
+
FFFFFFFFFFFFFFFFFFFFFFFFFFFFFFFFFFFFFFFFFFFFF
@FS10000125:26:BPA73017-1023:1:1101:2680:1700 1:N:0:3
TTGTAAAACTTCGTCGAGTACGCTCAACAGGGTAGATCGGAAGAG
+
FFFFFFFFFFFFFFFFFFFFFFFFFFFFFFFFFFFFFFFFFFFFF
@FS10000125:26:BPA73017-1023:1:1101:2710:1700 1:N:0:3
TCGTAAACTTCGTCGAGTACGCTCAAGTGGGCAAGATCGGAAGAG
+
FFFFFFFFFFFFFFFFFFFFFFFFFFFFFFFFFFFFFFFFFFFFF
@FS10000125:26:BPA73017-1023:1:1101:2750:1700 1:N:0:3
GCGCCAACTTCGTCGAGTACGCTCAAGAAAGTAGATCGGAAGAGC
+
FFFFFFFFFFFFFFFFFFFFFFFFFFFFFFFFFFFFFFFFFFFFF
@FS10000125:26:BPA73017-1023:1:1101:3070:1700 1:N:0:3
GAGTTAACTTCGTCGAGTACGCTCAAACATATAGATCGGAAGAGC
+
FFFFFFFFFFFFFFFFFFFFFFFFFFFFFFFFFFFFFFFFFFFFF
@FS10000125:26:BPA73017-1023:1:1101:3540:1700 1:N:0:3
ATGCAAACTTCGTCGAGTACGCTCAATCGAATAGATCGGAAGAGC
+
F:FFFFFFFFFFFFFFFFFFFFFFFFFFFFFFFFFFFFFFFFFFF
@FS10000125:26:BPA73017-1023:1:1101:4020:1700 1:N:0:3
TCGTTCAACTTCGTCGAGTACGCTCAAAGACGGAGATCGGAAGAG
+
FFFFFFFFFFFFFFFFFFFFFFFFFFFFFFFFFFFFFFFFFFFFF
@FS10000125:26:BPA73017-1023:1:1101:4380:1700 1:N:0:3
ACGGAAACTTCTTCGAGTACGCTCAATTGACAAGATCGGAAGAGC
+
FFFFFFFFFFFFFFFFFFFFFFFFFFFFFFFFFFFFFFFFFFFFF
@FS10000125:26:BPA73017-1023:1:1101:4540:1700 1:N:0:3
TGGCAACTTCGTCGAGTACGCTCAAAAGGTCAGATCGGAAGAGCA
+
FFFFFFFFFFFFFFFFFFFFFFFFFFFFFFFFFFFFFFFFFFFFF
@FS10000125:26:BPA73017-1023:1:1101:4720:1700 1:N:0:3
GGGCAATAACTTCGCGAGTACGCTCAAGAATAAAGATCGGAAGAG
+
:FFFFFFFFFFFFFFFFFFFFFFFFF,:F,FFFFF:FFFFF:FFF
@FS10000125:26:BPA73017-1023:1:1101:4830:1700 1:N:0:3
TGGTGAACTTCGTCGAGTACGCTCAACAGTAGAGATCGGAAGAGC
+
FFFFFFFFFFFFFFFFFFFFFFFFFFFFFFFFFFFFFFFFFFFFF
@FS10000125:26:BPA73017-1023:1:1101:6150:1700 1:N:0:3
TCTAAAACTTCGTCGAGTACGCTCAATGGTTGAGATCGGAAGAGC
+
FFFFFFFFFFFFFFFFFFFFFFFFFFFFFFFFFFFFFFFFFFFFF
@FS10000125:26:BPA73017-1023:1:1101:8590:1700 1:N:0:3
GGGAAACTTCGTCGAGTACGCTCAATAGTAAAGATCGGAAGAGCA
+
FFFFFFFFFFFFFFFFFFFFFFFFFFFFFFFFFFFFFFFFFFFFF
@FS10000125:26:BPA73017-1023:1:1101:8810:1700 1:N:0:3
TTGGTAACTTCGTCGAGTACGCTCAACATATTAGATCGGAAGAGC
+
FFFFFFFFFFFFFFFFFFFFFFFFFFFFFFFFFFFFFFFFFFFFF
@FS10000125:26:BPA73017-1023:1:1101:8840:1700 1:N:0:3
GGGACAACTTCGTCGAGTACGCTCAAGGGAGTAGATCGGAAGAGC
+
FFFFFFFFFFFFFFFFFFFFFFFFFFFFFFFFFFFFFFFFFFFFF
@FS10000125:26:BPA73017-1023:1:1101:9560:1700 1:N:0:3
TCGGAAACTTCGTCGAGTACGCTCAAATAGAAAGATCGGAAGAGC
+
FFFFFFFFFFFFFFFFFFFFFFFFFFFFFFFFFFFFFFFFFFFFF
@FS10000125:26:BPA73017-1023:1:1101:9620:1700 1:N:0:3
TTGGAGAACTTCGTCGAGTACGCTCAAATCGAAAGATCGGAAGAG
+
FFFFFFFFFFFFFFFFFFFFFFFFFFFFFFFFFFFFFFFFFFFFF
@FS10000125:26:BPA73017-1023:1:1101:9780:1700 1:N:0:3
CCGGGAACTTCGTCGAGCACGCTCAAATCGTCAGATCGGAAGAGC
+
FFFFFFFFFFFFFFFFFFFFFFFFFFFFFFFFFFFFFFFFFFFFF
@FS10000125:26:BPA73017-1023:1:1101:10670:1700 1:N:0:3
TTGTAGAACTTCGTCGAGTACGCTCAATTCGAGAGATCGGAAGAG
+
FFFFFFFFFFFFFFFFFFFFFFFFFFFFFFFFFFFFFFFFFFFFF
@FS10000125:26:BPA73017-1023:1:1101:12020:1700 1:N:0:3
GCGACAACTTCGTCGAGTACGCTCAAGACGTGAGATCGGAAGAGC
+
FFFFFFFFFFFFFFFFFFFFFFFFFFFFFFFFFFFFFFFFFFFFF
@FS10000125:26:BPA73017-1023:1:1101:12520:1700 1:N:0:3
TCGTTAACTTCGTCGAGTACGCTCAACGATAGAGATCGGAAGAGC
+
,FFFFFFFFFFFFFFFFFFFFFFFFFF:FFF:FFFFFFFFFFFFF
@FS10000125:26:BPA73017-1023:1:1101:13190:1700 1:N:0:3
TTGCCAACTTCGTCGAGTACGCTCAAACTATAAGATCGGAAGAGC
+
FFFFFFFFFFFFFFFFFFFFFFFFFFFFFFFFFFFFFFFFFFFFF
@FS10000125:26:BPA73017-1023:1:1101:13580:1700 1:N:0:3
GCGTGAACTTCGTCGAGTACGCTCAAGACAGGAGATCGGAAGAGC
+
:FFFFFFFFFFFFFFFFFFFFFFFFFFFFFFFFFFFFFFFFFFFF
@FS10000125:26:BPA73017-1023:1:1101:13980:1700 1:N:0:3
TTGTCATCTTCGTCGAGTACGCTCAAGGAAATAGATCGGAAGAGC
+
FFFFFFFFFFFFFFFFFFFFFFFFFFFFFFFFFFFFFFFFFFFFF
@FS10000125:26:BPA73017-1023:1:1101:14020:1700 1:N:0:3
CGTCACAACTTCGTCGAGTACGCTCAAGTGCCTAGATCGGAAGAG
+
FFFFFFFFFFFFFFFFFFFFFFFFFFFFFFFFFFFFFFFFFFFFF
@FS10000125:26:BPA73017-1023:1:1101:15480:1700 1:N:0:3
TCGGTCCCAACTTCGTCGAGTACGCTCAAACATTGAGATCGGAAG
+
FFFFFFFFFFFFFFFFFFFFFFFFFFFFFFFFFFFFFFFFFFFFF
@FS10000125:26:BPA73017-1023:1:1101:16490:1700 1:N:0:3
TTGATAACTTCGTCGAGTACGCTCAATTCCTGAGATCGGAAGAGC
+
FFFFFFFFFFFFFFFFFFFFFFFFFFFFFFFFFFFFFFFFFFFFF
@FS10000125:26:BPA73017-1023:1:1101:1190:1710 1:N:0:3
TCGGCAACTTCGTCGAGTACGCTCAAATTAATAGATCGGAAGAGC
+
F:FF:FFFFFFFFFFFFFFFFFFFFF,,FF,:FFFFFFFFFFFFF
@FS10000125:26:BPA73017-1023:1:1101:1590:1710 1:N:0:3
GTGCAGAACTTCGTCGAGTACGCTCAATCTTAGAGATCGGAAGAG
+
,,FF:::F,:FF::F,F::F,:FFF,FFFFF,:FFFF::FFFFFF
@FS10000125:26:BPA73017-1023:1:1101:1770:1710 1:N:0:3
CTGGGTTAACTTCGTCGAGTACGCTCAAAGTAGGAGATCGGAAGA
+
:,FFFFF,FF:F::FF,F:FFF:F::,FF:F,:FF:F::,FFFFF
@FS10000125:26:BPA73017-1023:1:1101:1800:1710 1:N:0:3
TCTAAAACTTCGTCGAGTACGCTCAATATCATAGATCGGAAGAGC
+
FFFFFFFFFFFFFFFFFFFFFFFFFFFFFFFFFFFFFFFFFFFFF
@FS10000125:26:BPA73017-1023:1:1101:2710:1710 1:N:0:3
GCCTTGTCAACTTCGTCGAGTACGCTCAACGCGGGAGATCGGAAG
+
FFFFFFFFFFFFFFFFFFFFFFFFFFFFFFFFFFFFFFFFFFFFF
@FS10000125:26:BPA73017-1023:1:1101:2780:1710 1:N:0:3
GCGGTAACTTCGTCGAGTACGCTCAACCGGAGAGATCGGAAGAGC
+
FFFFFFFFFFFFFFFFFFFFFFFFFFFFFFFFFFFFFFFFFFFFF
@FS10000125:26:BPA73017-1023:1:1101:3470:1710 1:N:0:3
ATGCAAACTTCGTCGAGTACGCTCAATCGAATAGATCGGAAGAGC
+
F:FFFFFFFFFFFFFFFFFFFFFFFFFFFFFFFFFFFFFFFFFFF
@FS10000125:26:BPA73017-1023:1:1101:4060:1710 1:N:0:3
GAGTAAACTTCGTCGAGTACGCTCAAGTACTAAGATCGGAAGAGC
+
FFFFFFFFFFFFFFFFFFFFFFFFFFFFFFFFFFFFFFFFFFFFF
@FS10000125:26:BPA73017-1023:1:1101:4610:1710 1:N:0:3
TCTCTTAACTTCGTCGAGTACGCTCAAGCAGATAGATCGGAAGAG
+
FFFFFFFFFFFFFFFFFFFFFFFFFFFFFFFFFFFFFFFFFFFFF
@FS10000125:26:BPA73017-1023:1:1101:5210:1710 1:N:0:3
GGGCAATTTCGTCGAGTACGCTCAAACTGAAAGATCGGAAGAGCA
+
FFFFFFFFFFFFFFFFFFFFFFFFFFFFFFFFFFFFFFFFFFFFF
@FS10000125:26:BPA73017-1023:1:1101:5280:1710 1:N:0:3
TTTACCCAACTTCGTCGAGTACGCTCAATGTGGAAGATCGGAAGA
+
FFFFF,:FFFFFFFFFFFFFFFFFFFFFFFF::FFFFFFFFFFFF
@FS10000125:26:BPA73017-1023:1:1101:5290:1710 1:N:0:3
GCGTTAACTTCGTCGAGTACGCTCAAAGTAACAGATCGGAAGAGC
+
FFFFFFFFFFFFFFFFFFFFFFFFFFFFFFFFFFFFFFFFFFFFF
@FS10000125:26:BPA73017-1023:1:1101:6570:1710 1:N:0:3
TCGCAAAATTCGTCGAGTACGCTCAAAAAAGAAGATCGGAAGAGC
+
FFFFFFFFF:FF:F:,FFFFFFFF:,FFF,FFF,FF:::FFFFF:
@FS10000125:26:BPA73017-1023:1:1101:6940:1710 1:N:0:3
TCGGCCACTTCGTCGAGTACGCTCAAGCACCAAGATCGGAAGAGC
+
:FFFFFFFFFFFFFFFFFFFFFFFFFFFFFFFFFFFFFFFFFFFF
@FS10000125:26:BPA73017-1023:1:1101:7190:1710 1:N:0:3
TAGAAACTTCGTCGAGTACGCTCAACAGCCGAGATCGGAAGAGCA
+
FFFFFFFFFFFFFFFFFFFFFFFFFFFFFFFFFFFFFFFFFFFFF
@FS10000125:26:BPA73017-1023:1:1101:7310:1710 1:N:0:3
TCGTCAACTTCGTCGAGTACGCTCAATGTAATAGATCGGAAGAGC
+
FFFF:FFFFFFFFFFFFFFFFFFFFF::FFFFFFFFFFFFFFFFF
@FS10000125:26:BPA73017-1023:1:1101:8250:1710 1:N:0:3
TCGAAACTTCGTCGAGTACGCTCAAGATACTAGATCGGAAGAGCA
+
FFFFFFFFFFFFFFFFFFFFFFFFFFFFFFFFFFFFFFFFFFFFF
@FS10000125:26:BPA73017-1023:1:1101:9500:1710 1:N:0:3
CCGCCGACTGGACTTCGTCGAGTACGCTCAAGTTGGGAGATCGGA
+
FFFFFFFFFFFFFFFFFFFFFFFFFFFFFFFFFFFFFFFFFFFFF
@FS10000125:26:BPA73017-1023:1:1101:10870:1710 1:N:0:3
TTGCGAAACTTCGTCGAGTACGCTCAATCTGGTAGATCGGAAGAG
+
FFFFFFFFFFFFFFFFFFFFFFFFFFFFFFFFFFFFFFFFFFFFF
@FS10000125:26:BPA73017-1023:1:1101:11290:1710 1:N:0:3
TTGTAAACTTCGTCGAGTACGCTCAAGTACGGAGATCGGAAGAGC
+
FFFFFFFFFFFFFFFFFFFFFFFFFFFFFFFFFFFFFFFFFFFFF
@FS10000125:26:BPA73017-1023:1:1101:11780:1710 1:N:0:3
CCCCACTCAATTTCGTCGAGTACGCTCAAGTAAATAGATCGGAAG
+
FFFFFFFFFFFFFFFFFFFFFFFFFFFFFFFFFFFFFFFFFFFFF
@FS10000125:26:BPA73017-1023:1:1101:12180:1710 1:N:0:3
TTGACTGGACTTCGTCGAGTACGCTCAACTCTACAGATCGGAAGA
+
FFFFFFFFFFFFFFFFFFFFFFFFFFFFFFFFFFFFFFFFFFFFF
@FS10000125:26:BPA73017-1023:1:1101:12350:1710 1:N:0:3
CCCTAACTTCGTCGAGTACGCTCAAACATAAAAGATCGGAAGAGC
+
FFFFFFFFFFFFFFFFFFFFFFFFFFFFFFFFFFFFFFFFFFFFF
@FS10000125:26:BPA73017-1023:1:1101:12390:1710 1:N:0:3
TTGTAAACTTCGTCGAGTACGCTCAAATGACAAGATCGGAAGAGC
+
FFFFFFFFFFFFFFFFFFFFFFFFFFFFFFFFFFFFFFFFFFFFF
@FS10000125:26:BPA73017-1023:1:1101:13290:1710 1:N:0:3
GGGTGAACTTCGTCGAGTACGCTCAAAAGAAAAGATCGGAAGAGC
+
F:FFFFFFFFFFFFFFFFFFFFFFFFFFFFFFFFFFFFFFFFFFF
@FS10000125:26:BPA73017-1023:1:1101:14650:1710 1:N:0:3
TCGCAAACTTCGTCGAGTACGCTCAATTTCTAAGATCGGAAGAGC
+
FFFFFFFFF:FFFFFF:FFFFF:F:FF:FFFF,FF:FFFFFFFFF
@FS10000125:26:BPA73017-1023:1:1101:14760:1710 1:N:0:3
GGGAAACTTCGTCGAGTACGCTCAAGGGATAAGATCGGAAGAGCA
+
,:F,:FFFF,:FF:FFFF:FFFF,:FFFFFFFFFF::F:F:FFF,
@FS10000125:26:BPA73017-1023:1:1101:16290:1710 1:N:0:3
TTTAGAACTTCGTCGAGTACGCTCAAGGGACTAGATCGGAAGAGC
+
FFFFFFFFFFFFFFFFFFFFFFFFFFFFFFFFFFFFFFFFFFFFF
@FS10000125:26:BPA73017-1023:1:1101:16310:1710 1:N:0:3
GCGGAAACTTCGTCGAGTACGCTCAAATTTATAGATCGGAAGAGC
+
FFFFFFFFFFFFFFFFFFFFFFFFFFFFFFFFFFFFFFFFFFFFF
@FS10000125:26:BPA73017-1023:1:1101:1140:1720 1:N:0:3
TGGCAGTAACTTCGTCGAGTACGCTCAATTCTCAAGATCGGAAGA
+
FFFFFFFFFFFFFFFFFFFFFFFFFFFFFFFFFFFFFFFFFFFFF
@FS10000125:26:BPA73017-1023:1:1101:1230:1720 1:N:0:3
GCCTAGACTTCGTCGAGTACGCTCAACCCGAAAGATCGGAAGAGC
+
FFFFFFFFFFFFFFFFFFFFFFFFFFFFFFFFFFFFFFFFFFFFF
@FS10000125:26:BPA73017-1023:1:1101:1300:1720 1:N:0:3
TCGCAGAACTTCGTCGAGTACGCTCAATACAATAGATCGGAAGAG
+
FF:FF:F:FF:FFFFFFFFFFFFFFF:FFFFFFFFFFFF:FFFFF
@FS10000125:26:BPA73017-1023:1:1101:1990:1720 1:N:0:3
GAGGCAACTTCGTCGAGTACGCTCAAGCCGTGAGATCGGAAGAGC
+
FFFFFFFFFFFFFFFFFFFFFFFFFFFFFFFFFFFFFFFFFFFFF
@FS10000125:26:BPA73017-1023:1:1101:2090:1720 1:N:0:3
CCTCCAACTTCGTCGAGTACGCTCAATGAAATAGATCGGAAGAGC
+
FFFFFFFFFFFFFFFFFFFFFFFFFFFFFFFFFFFFFFFFFFFFF
@FS10000125:26:BPA73017-1023:1:1101:2850:1720 1:N:0:3
GGGAAAACTTCGTCGAGTACGCTCAACTCGTTAGATCGGAAGAGC
+
FFFFFFFFFFFFFFFFFFFFFFFFFFFFFFFFFFFFFFFFFFFFF
@FS10000125:26:BPA73017-1023:1:1101:3230:1720 1:N:0:3
CTGATAAGATCGGAAGAGCACACGTCTGAACTCCAGTCACGTCCT
+
FFFFFFFFFFFFFFFFFFFFFFFFFFFFFFFFFFFFFFFFFFFFF
@FS10000125:26:BPA73017-1023:1:1101:3900:1720 1:N:0:3
CCGGTTCCTTCGTCGAGTACGCTCAAGATTTAAGATCGGAAGAGC
+
FFFFFFFFFFFFFFFFFFFFFFFFFFFFFFFFFFFFFFFFFFFFF
@FS10000125:26:BPA73017-1023:1:1101:4240:1720 1:N:0:3
CCGGAACTTCGTCGAGTACGCTCAAGCCAAGAGATCGGAAGAGCA
+
FFFFFFFFFFFFFFFFFFFFFFFFFFFFFFFFFFFFFFFFFFFFF
@FS10000125:26:BPA73017-1023:1:1101:4410:1720 1:N:0:3
GCGGAAACTTCGTCGAGTACGCTCAAAACAGGAGATCGGAAGAGC
+
FFFFFFFFFFFFFFFFFFFFFFFFFFFFFFFFFFFFFFFFFFFFF
@FS10000125:26:BPA73017-1023:1:1101:6320:1720 1:N:0:3
ACTGCACAAACTTCGTCGAGTACGCTCAATTTAGCAGATCGGAAG
+
FF:F:FFFF:FF:F:FFF:F:FFFFFF:FFFFFFF:FFFFFFF:F
@FS10000125:26:BPA73017-1023:1:1101:7290:1720 1:N:0:3
TGGTCAACTTCGTCGAGTACGCTCAAGTCAATAGATCGGAAGAGC
+
FFFFFFFFFFFFFFFFFFFFFFFFFFFFFFFFFFFFFFFFFFFFF
@FS10000125:26:BPA73017-1023:1:1101:8410:1720 1:N:0:3
TTGGATTAACTTCGTCGAGTACGCTCAAGAGTCCAGATCGGAAGA
+
FFFFFFFFFFFFFFFFFFFFFFFFFFFFFFFFFFFFFFFFFFFFF
@FS10000125:26:BPA73017-1023:1:1101:8540:1720 1:N:0:3
TTGCCAACTTCGTCGAGTACGCTCAATGATAAAGATCGGAAGAGC
+
FFFFFFFFFFFFFFFFFFFFFFFFFFFFFFFFFFFFFFFFFFFFF
@FS10000125:26:BPA73017-1023:1:1101:10090:1720 1:N:0:3
GGGCCCGGAATTTCGTCGAGTACGCTCAACGGTGAAGATCGGAAG
+
FFFFFFFFFFFFFFFFFFFFFFFFFFFFFFFFFFFFFFFFFFFFF
@FS10000125:26:BPA73017-1023:1:1101:10120:1720 1:N:0:3
TTGACTGGACTTCGTCGAGTACGCTCAATATCGGAGATCGGAAGA
+
FFFFFFFFFFFFFFFFFFFFFFFFFFFFFFFFFFFFFFFFFFFFF
@FS10000125:26:BPA73017-1023:1:1101:10390:1720 1:N:0:3
GCGGGAACTTCGTCGAGTACGCTCAATGCAAGAGATCGGAAGAGC
+
:FFFFFFFFFFFFFFFFFFFFFFFFFFFFFFFFFFFFFFFFFFFF
@FS10000125:26:BPA73017-1023:1:1101:11480:1720 1:N:0:3
GCGTTAACTTCGTCGAGTACGCTCAATTAGGGAGATCGGAAGAGC
+
:FFFFFFFFFFFFFFFFFFFFFFFFFFFFFFFFFFFFFFFFFFFF
@FS10000125:26:BPA73017-1023:1:1101:12060:1720 1:N:0:3
CTGTGTGAACTTCGTCGAGTACGCTCAATGATCCAGATCGGAAGA
+
FFFFFFFFFFFFFFFFFFFFFFFFFFFFFFFFFFFFFFFFFFFFF
@FS10000125:26:BPA73017-1023:1:1101:12260:1720 1:N:0:3
GAGGAAACTTCGTCGAGTACGCTCAAACATTCAGATCGGAAGAGC
+
:FFFFFFFFFFFFFFFFFFFFFFFFFFFFFFFFFFFFFFFFFFFF
@FS10000125:26:BPA73017-1023:1:1101:12860:1720 1:N:0:3
TCTACAATTTCGTCGAGTACGCTCAAAATCATAGATCGGAAGAGC
+
FFFFFFFFFFFFFFFFFFFFFFFFFFFFFFFFFFFFFFFFFFFFF
@FS10000125:26:BPA73017-1023:1:1101:13930:1720 1:N:0:3
CCGCTAACTTCGTCGAGTACGCTCAAGGATAAAGATCGGAAGAGC
+
FFFFFFFFFFFFFFFFFFFFFFFFFFFFFFFFFFFFFFFFFFFFF
@FS10000125:26:BPA73017-1023:1:1101:13980:1720 1:N:0:3
CTGGCAAACTTCGTCGAGTACGCTCAATAGTCCAGATCGGAAGAG
+
FFFFFFFFFFFFFFFFFFFFFFFFFFFFFFFFFFFFFFFFFFFFF
@FS10000125:26:BPA73017-1023:1:1101:15050:1720 1:N:0:3
TTGTGAAACTTCGTCGAGTACGCTCAATTCCTGAGATCGGAAGAG
+
FFFFFFFFFFFFFFFFFFFFFFFFFFFFFFFFFFFFFFFFFFFFF
@FS10000125:26:BPA73017-1023:1:1101:15650:1720 1:N:0:3
TTGACTGGACTTCGTCGAGTACGCTCAACCCTGTAGATCGGAAGA
+
FFFFFFFFFFFFFFFFFFFFFFFFFFFFFFFFFFFFFFFFFFFFF
@FS10000125:26:BPA73017-1023:1:1101:16060:1720 1:N:0:3
TCGCAAACTTCGTCGAGTACGCTCAACTGCTCAGATCGGAAGAGC
+
FFFFFFFFFFFFFFFFFFFFFFFFFFFFFFFFFFFFFFFFFFFFF
@FS10000125:26:BPA73017-1023:1:1101:16080:1720 1:N:0:3
GCGGCAACTTCGTCGAGTACGCTCAAATCTGAAGATCGGAAGAGC
+
FFFFFFFFFFFFFFFFFFFFFFFFFFFFFFFFFFFFFFFFFFFFF
@FS10000125:26:BPA73017-1023:1:1101:1210:1730 1:N:0:3
TAACTAACTTCGTCGAGTACGCTCAATCCAGTAGATCGGAAGAGC
+
FFFFFFFFFFFFFFFFFFFFFFFFFFFFFFFFFFFFFFFFFFFFF
@FS10000125:26:BPA73017-1023:1:1101:3020:1730 1:N:0:3
TAGTCAACTTCGTCGAGTACGCTCAATTTGATAGATCGGAAGAGC
+
FFFFFFFFFFFFFFFFFFFFFFFFFFFFFFFFFFFFFFFFFFFFF
@FS10000125:26:BPA73017-1023:1:1101:3050:1730 1:N:0:3
GTGGGATAACTTCGTCGAGTACGCTCAATCTGCAAGATCGGAAGA
+
FFFFFFFFFFFFFFFFFFFFFFFFFFFFFFFFFFFFFFFFFFFFF
@FS10000125:26:BPA73017-1023:1:1101:3070:1730 1:N:0:3
TGCCAAACCTCGTCGAGTACGCTCAAAAGTGTAGATCGGAAGAGC
+
FFFFFFFFFFFFFFFFFFFFFFFFFFFFFFFFFFFFFFFFFFFFF
@FS10000125:26:BPA73017-1023:1:1101:4490:1730 1:N:0:3
TCAAAACTTCGTCGAGTACGCTCAATTAGGTAGATCGGAAGAGCA
+
FFFFFFFFFFFFFFFFFFFFFFFFFFFFFFFFFFFFFFFFFFFFF
@FS10000125:26:BPA73017-1023:1:1101:5210:1730 1:N:0:3
TTGAATTTCGTCGAGTACGCTCAAGGGGTGATATCGGAAGAGCAC
+
FFFFFFFFFFFFFFFFFFFFFFFFFFFFFFFFFFFFFFFFFFFFF
@FS10000125:26:BPA73017-1023:1:1101:6660:1730 1:N:0:3
TCGAAAACTTCGTCGAGTACGCTCAAAGCTAGAGATCGGAAGAGC
+
FFFFFFFFFFFFFFFFFFFFFFFFFFFFFFFFFFFFFFFFFFFFF
@FS10000125:26:BPA73017-1023:1:1101:6840:1730 1:N:0:3
TTGACTGGACTTCGTCGAGTACGCTCAACCTTGGAGATCGGAAGA
+
FFFFFFFFFFFFFFFFFFFFFFFFFFFFFFFFFFFFFFFFFFFFF
@FS10000125:26:BPA73017-1023:1:1101:7090:1730 1:N:0:3
GTGTAAACTTCGTCGAGTACGCTCAAGACTGGAGATCGGAAGAGC
+
FFFFFFFFFFFFFFFFFFFFFFFFFFFFFFFFFFFFFFFFFFFFF
@FS10000125:26:BPA73017-1023:1:1101:7330:1730 1:N:0:3
TCTCCTGAAACTTCGTCGAGTACGTTCAAAGTCAGAGATCGGAAG
+
FFFFFFFFFFFFFFFFFFFFFFFFFFFFFFFFFFFFFFFFFFFFF
@FS10000125:26:BPA73017-1023:1:1101:7470:1730 1:N:0:3
GCGACAACCTCGTCGAGTACGCTCAAATAAATAGATCGGAAGAGC
+
,FFFF,:F::F:FFF:,FFF:,:F,:,FF:FF,:FFF:F,FFF,F
@FS10000125:26:BPA73017-1023:1:1101:7590:1730 1:N:0:3
TTGACTGGACTTTCGTCGAGTACGCTCAACATTTTAGATCGGAAG
+
FFFFFFFFFFFFFFFFFFFFFFFFFFFFFFFFFFFFFFFFFFFFF
@FS10000125:26:BPA73017-1023:1:1101:8260:1730 1:N:0:3
CCGCAAACTTCGTCGAGTACGCTCAATTTTGTAGATCGGAAGAGC
+
FFFFFFFFFFFFFFFFFFFFFFFFFFFFFFFFFFFFFFFFFFFFF
@FS10000125:26:BPA73017-1023:1:1101:8300:1730 1:N:0:3
TCGTGAACTTCGTCGAGTACGCTCAACGACAAAGATCGGAAGAGC
+
FFFFFFFFFFFFFFFFFFFFFFFFFFFFFFF,FFFFFFFFFFFFF
@FS10000125:26:BPA73017-1023:1:1101:9850:1730 1:N:0:3
TTTTTAAACTTTCGAGTACGCTCAAAGGAGTAGATCGGAAGAGCA
+
FFFFFFFFFFFFFFFFFFFFFFFFFFFFFFFFFFFFFFFFFFFFF
@FS10000125:26:BPA73017-1023:1:1101:11270:1730 1:N:0:3
TTGACTGGACTTCGTCAAGTACGCTCAATCAAGGAGATCGGAAGA
+
FFFFFFFFFFFFFFFFFFFFFFFFFFFFFFF:FFFFFFFFFFFFF
@FS10000125:26:BPA73017-1023:1:1101:11510:1730 1:N:0:3
TCGAAAACTTCGTCGAGTACGCTCAAATCTGAAGATCGGAAGAGC
+
FFFFFFFFFFFFFFFFFFFFFFFFFFFFFFFFFFFFFFFFFFFFF
@FS10000125:26:BPA73017-1023:1:1101:11710:1730 1:N:0:3
CAGTTAACTTCGTCGAGTAACGCTCAATGTTTCAGATCGGAAGAG
+
F,FFFFFFFFFFFFFFFFF,FFFFFF:FFFFFFFF::FFFF:FF,
@FS10000125:26:BPA73017-1023:1:1101:12310:1730 1:N:0:3
TTGACTGGACTTCGTCGAGTACGCTCAACGGAATAGATCGGAAGA
+
,:,FFFFFFFFFF:FF:F:FFFF:FFFFF:FFF,:::F:FFFFFF
@FS10000125:26:BPA73017-1023:1:1101:12480:1730 1:N:0:3
TTGCATAACTTCGTCGAGTACGCTCAATAGAACAGATCGGAAGAG
+
:F,FFFFFFFFFFFFFFFFFFFFFFFFFFFFFFFFFFFFFFFFFF
@FS10000125:26:BPA73017-1023:1:1101:12730:1730 1:N:0:3
TTGACTGACTTCGTCGAGTACGCTCAATTGCAAAGATCGGAAGAG
+
FFFFFFFFFFFFFFFFFFFFFFFFFFFFFFFFFFFFFFFFFFFFF
@FS10000125:26:BPA73017-1023:1:1101:13180:1730 1:N:0:3
TCTCTAAATTTCGTCGAGTACGCTCAATGATCAAGATCGGAAGAG
+
FFFFFFFFFFFFFFFFFFFFFFFFFFFFFFFFFFFFFFFFFFFFF
@FS10000125:26:BPA73017-1023:1:1101:13750:1730 1:N:0:3
GCGGGAACTTCGTCGAGTACGCTCAAAATTTTAGATCGGAAGAGC
+
FFFFFFFFFFFFFFFFFFFFFFFFFFFFFFFFFFFFFFFFFFFFF
@FS10000125:26:BPA73017-1023:1:1101:13970:1730 1:N:0:3
TTGGCAAACTTCGTCGAGTACGCTCAATAGTCCAGATCGGAAGAG
+
FFFFFFFFFFFFFFFFFFFFFFFFFFFFFFFFFFFFFFFFFFFFF
@FS10000125:26:BPA73017-1023:1:1101:14610:1730 1:N:0:3
GCGGCAACTTCGTCGAGTACGCTCAAATGCCTAGATCGGAAGAGC
+
FFFFFFFFFFFFFFFFFFFFFFFFFFFFFFFFFFFFFFFFFFFFF
@FS10000125:26:BPA73017-1023:1:1101:15070:1730 1:N:0:3
TTGGAAACTTCGTCGAGTACGCTCAACAAGCGAGATCGGAAGAGC
+
FFF:FFFFFFFFFFFFFFFFFFFFFFFF:FFFFFFFFFFFFFFFF
@FS10000125:26:BPA73017-1023:1:1101:15160:1730 1:N:0:3
GCGCAATTTCGTCGAGTACGCTCAAAATGGTAGATCGGAAGAGCA
+
FFFFFFFFFFFFFFFFFFFFFFFFFFFFFFFFFFFFFFFFFFFFF
@FS10000125:26:BPA73017-1023:1:1101:1240:1740 1:N:0:3
TTTCAGAACTTCGTCAAGTACGCTCAAAGTAAAAGATCGGAAGAG
+
FFFFFFFFFFFFFFFFFFFFFFFFFFFFFFFFFFFFFFFFFFFFF
@FS10000125:26:BPA73017-1023:1:1101:1540:1740 1:N:0:3
TTGAAAACTTCGTCGAGTACGCTCAATTGCAAAGATCGGAAGAGC
+
FFFFFFFFFFFFFFFFFFFFFFFFFFFFFFFFFFFFFFFFFFFFF
@FS10000125:26:BPA73017-1023:1:1101:1930:1740 1:N:0:3
TAGGAAACTTCGTCGAGTACGCTCAATGAGTCAGATCGGAAGAGC
+
FFFFFFFFFFFFFFFFFFFFFFFFFFFFFFFFFFFFFFFFFFFFF
@FS10000125:26:BPA73017-1023:1:1101:2380:1740 1:N:0:3
TTGTGAACTTCGTCGAGTACGCTCAAGAATAGAGATCGGAAGAGC
+
FFFFFFFFFFFFFFFFFFFFFFFFFFFFFFFFFFFFFFFFFFFFF
@FS10000125:26:BPA73017-1023:1:1101:2780:1740 1:N:0:3
GCGGTAACTTCGTCGAGTACGCTCAACCGGAGAGATCGGAAGAGC
+
FFFFFFFFFFFFFFFFFFFFFFFFFFFFFFFFFFFFFFFFFFFFF
@FS10000125:26:BPA73017-1023:1:1101:3350:1740 1:N:0:3
GGGTCAACTTCGTCGAGTACGCTCAAATAGATAGATCGGAAGAGC
+
FFFFFFFFFFFFFFFFFFFFFFFFFFFFFFFFFFFFFFFFFFFFF
@FS10000125:26:BPA73017-1023:1:1101:4130:1740 1:N:0:3
TCGCTCAACTTCGTCGAGTACGCTCAAGACATCAGATCGGAAGAG
+
FFFFFFFFFFFFFFFFFFFFFFFFFFFFFFFFFFFFFFFFFFFFF
@FS10000125:26:BPA73017-1023:1:1101:4510:1740 1:N:0:3
CTGACTGGACTTCGTCGAGTACGCTCAACGGCAAGATCGGAAGAG
+
FFFFFFFFFFFFFFFFFFFFFFFFFFFFFFFFFFFFFFFFFFFFF
@FS10000125:26:BPA73017-1023:1:1101:4890:1740 1:N:0:3
TCGGAAACTTCGTCGAGTACGCTCAATGAATCAGATCGGAAGAGC
+
FFFFFFFFFFFFFFFFFFFFFFFFFFFFFFFFFFFFFFFFFFFFF
@FS10000125:26:BPA73017-1023:1:1101:5600:1740 1:N:0:3
TAGTCAACTTCGTCGAGTACGCTCAACAATGTAGATCGGAAGAGC
+
FFFFFFFFFFFFFFFFFFFFFFFFFFFFFFFFFFFFFFFFFFFFF
@FS10000125:26:BPA73017-1023:1:1101:8090:1740 1:N:0:3
CCGATAACTTCGTCGAGTACGCTCAAATTTAAAGATCGGAAGAGC
+
FFFFFFFFFFFFFFFFFFFFFFFFFFFFFFFFFFFFFFFFFFFFF
@FS10000125:26:BPA73017-1023:1:1101:8530:1740 1:N:0:3
GGGTGATCTTCGTAGAGTACGCTCAACCCTACAGATCGGAAGAGC
+
FFFFFFFFFFFFFFFFFFFFFFFFFFFFFFFFFFFFFFFFFFFFF
@FS10000125:26:BPA73017-1023:1:1101:8770:1740 1:N:0:3
TTGAAAACTTCGTCGAGTACGCTCAAACGATGAGATCGGAAGAGC
+
FFFFFFFFFFFFFFFFFFFFFFFFFFFFFFFFFFFFFFFFFFFFF
@FS10000125:26:BPA73017-1023:1:1101:8810:1740 1:N:0:3
TAGATAACTTCGTCGAGTACGCTCAAACATTAAGATCGGAAGAGC
+
FFFFFFFFFFFFFFFFFFFFFFFFFFFFFFFFFFFFFFFFFFFFF
@FS10000125:26:BPA73017-1023:1:1101:9000:1740 1:N:0:3
TTGTGAACTTCGTCGAGTACGCTCAATGGTGAAGATCGGAAGAGC
+
FFFFFFFFFFFFFFFFFFFFFFFFFFFFFFFFFFFFFFFFFFFFF
@FS10000125:26:BPA73017-1023:1:1101:10230:1740 1:N:0:3
CCGGCAACTTCGTCGAGTACGCTCAATCCGAAAGATCGGAAGAGC
+
FF:FFFFFFFFFFFFFFFFFFFFFFFFFFFFFFFFFFFFFFFFFF
@FS10000125:26:BPA73017-1023:1:1101:10640:1740 1:N:0:3
ACGCTAATTTCGTCGAGTACGCTCAATGGTCTAGATCGGAAGAGC
+
FFFFFFFFFFFFFFFFFFFFFFFFFFFFFFFFFFFFFFFFFFFFF
@FS10000125:26:BPA73017-1023:1:1101:10900:1740 1:N:0:3
CTGAAAACTTCGTCGAGTACGCTCAAATCCCGAGATCGGAAGAGC
+
FFFFFFFFFFFFFFFFFFFFFFFFFFFFFFFFFFFFFFFFFFFFF
@FS10000125:26:BPA73017-1023:1:1101:11220:1740 1:N:0:3
TTGTTAACTTCGTCGAGTACGCTCAACAGGTAAGATCGGAAGAGC
+
FFFFFFFFFFFFFFFFFFFFFFFFFFFFFFFFFFFFFFFFFFFFF
@FS10000125:26:BPA73017-1023:1:1101:11540:1740 1:N:0:3
GGGGGCCGAACTTCGTCGAGTACGCTCAAAGGAGAAGATCGGAAG
+
FFFFFFFFFFFFFFFFFFFFFFFFFFFFFFFFFFFFFFFFFFFFF
@FS10000125:26:BPA73017-1023:1:1101:11560:1740 1:N:0:3
TTGACTGAACTTCGTCGAGTACGCTCAACCGGATAGATCGGAAGA
+
FFFFFFFFFFFFFFFFFFFFFFFFFFFFFFFFFFFFFFFFFFFFF
@FS10000125:26:BPA73017-1023:1:1101:12810:1740 1:N:0:3
TTGTAAAATTTCGTCGAGTACGCTCAATATATCAGATCGGAAGAG
+
FFFFFFFFFFFFFFFFFFFFFFFFFFFFFFFFFFFFFFFFFFFFF
@FS10000125:26:BPA73017-1023:1:1101:12820:1740 1:N:0:3
TCGCGATCTTCGTCGAGTACGCTCAAAAATTTAGATCGGAAGAGC
+
FFFFFFFFFFFFFFFFFFFFFFFFFFFFFFFFFFFFFFFFFFFFF
@FS10000125:26:BPA73017-1023:1:1101:12870:1740 1:N:0:3
TTTGGGTAACTTCGTCGAGTACGCTCAACAGTAAAGATCGGAAGA
+
FFFF:FFFFFFFFFFFFFFFFFFFFFFFFFF:FFFFFFFFFFFFF
@FS10000125:26:BPA73017-1023:1:1101:13720:1740 1:N:0:3
TTGCAACTTCGTCGAGTACGCTCAAGAATGGAGATCGGAAGAGCA
+
FFFFFFFFFFFFFFFFFFFFFFFFFFFFFFFFFFFFFFFFFFFFF
@FS10000125:26:BPA73017-1023:1:1101:14050:1740 1:N:0:3
GGGGTAACTTCGTCGAGTACGCTCAAGCCTAGAGATCGGAAGAGC
+
F,FFFFFF:FFFFFFFFFFFFFFFFFFFFFFFFFFFFFFFFFFFF
@FS10000125:26:BPA73017-1023:1:1101:14470:1740 1:N:0:3
GGGCGAACTTCGTCGAGTACGCTCAAACAGAAAGATCGGAAGAGC
+
FFFFFFFFFFFFFFFFFFFFFFFFFFFFFFFFFFFFFFFFFFFFF
@FS10000125:26:BPA73017-1023:1:1101:14500:1740 1:N:0:3
TCGCTAACTTCGTCGAGTACGCTCAATGATAAAGATCGGAAGAGC
+
FFFFFFFFFFFFFFFFFFFFFFFFFFFFFFFFFFFFFFFFFFFFF
@FS10000125:26:BPA73017-1023:1:1101:14980:1740 1:N:0:3
TCGCAAACTTCGTCGAGTACGCTCAATCCAAAAGATCGGAAGAGC
+
FFFFFFFFFFFFFFFFFFFFFFFFFFFFFFFFFFFFFFFFFFFFF
@FS10000125:26:BPA73017-1023:1:1101:2700:1750 1:N:0:3
GAGGCAACTTCGTCGAGTACGCTCAAGTAACCAGATCGGAAGAGC
+
FFFFFFFFFFFFFFFFFFFFFFFFFFFFFFFFFFFFFFFFFFFFF
@FS10000125:26:BPA73017-1023:1:1101:4980:1750 1:N:0:3
TTGTAAACTTCGTCGAGTACGCTCAAATTGTAAGATCGGAAGAGC
+
FFFFFFFFFFFFFFFFFFFFFFFFFFFFFFFFFFFFFFFFFFFFF
@FS10000125:26:BPA73017-1023:1:1101:5270:1750 1:N:0:3
GCGCTAACTTCGTCGAGTACGCTCAATCAAAAAGATCGGAAGAGC
+
FFFFFFFFFFFFFFFFFFFFFFFFFFFFFFFFFFFFFFFFFFFFF
@FS10000125:26:BPA73017-1023:1:1101:5280:1750 1:N:0:3
TTGGTAACTTCGTCGAGTACGCTCAATAACAAAGATCGGAAGAGC
+
FFFFFFFFFFFFFFFFFFFFFFFFFFFFFFFFFFFFFFFFFFFFF
@FS10000125:26:BPA73017-1023:1:1101:6440:1750 1:N:0:3
TTGTGAACTTCGTCGAGTACGCTCAAATTAGGAGATCGGAAGAGC
+
FFFFFFFFFFFFFFFFFFFFFFFFFFFFFFFFFFFFFFFFFFFFF
@FS10000125:26:BPA73017-1023:1:1101:6450:1750 1:N:0:3
TCGACCAACTTCGTCGAGTACGCTCAATAGGGTAGATCGGAAGAG
+
FFF,,:FFFFF,FFFFFFFFFFFFFFF:F,,,,FFFFFFFFFFFF
@FS10000125:26:BPA73017-1023:1:1101:6520:1750 1:N:0:3
GCGTAAACTTCGTCGAGTACGCTCAAGGTGTAAGATCGGAAGAGC
+
FFFFFFFFFFFFFFFFFFFFFFFFFFFFFFFFFFFFFFFFFFFFF
@FS10000125:26:BPA73017-1023:1:1101:7610:1750 1:N:0:3
CCGACTGGACTTCGTCGAGTACGCTCAATGTCAGAGATCGGAAGA
+
,:FFFFF,FFFFFFFFFFFFFFFFFFFF,,,,FFFFFFFFFFFFF
@FS10000125:26:BPA73017-1023:1:1101:9070:1750 1:N:0:3
GGGAAACTTCGTCGAGTACGCTCAAGTAATGAGATCGGAAGAGCA
+
FFFFFFFFFFFFFFFFFFFFFFFFFFFFFFFFFFFFFFFFFFFFF
@FS10000125:26:BPA73017-1023:1:1101:10650:1750 1:N:0:3
TTGCTTAACTTCGTCGAGTACGCTCAATGATAAAGATCGGAAGAG
+
FFFFFFFFFFFFFFFFFFFFFFFFFFFFFFFFFFFFFFFFFFFFF
@FS10000125:26:BPA73017-1023:1:1101:11260:1750 1:N:0:3
TGGAAACTTCGTCGAGTACGCTCAAAGTACAAGATCGGAAGAGCA
+
FFFFFFFFFFFFFFFFFFFFFFFFFFFFFFFFFFFFFFFFFFFFF
@FS10000125:26:BPA73017-1023:1:1101:11860:1750 1:N:0:3
TTGGCAACTTCGTCGAGTACGCTCAATTCAGTAGATCGGAAGAGC
+
FFFFFFFFFFFFFFFFFFFFFFFFFFFFFFFFFFFFFFFFFFFFF
@FS10000125:26:BPA73017-1023:1:1101:12730:1750 1:N:0:3
TTGTAGAACTTCGTCGAGTACGCTCAACTTTAAAGATCGGAAGAG
+
FFFFFFFFFFFFFFFFFFFFFFFFFFFFFFFFFFFFFFFFFFFFF
@FS10000125:26:BPA73017-1023:1:1101:13030:1750 1:N:0:3
CTGGCAGGAACTTCGTCGAGTACGCTCAATGGTATAGATCGGAAG
+
FFFFF:FFFFFFFFFFFFFFFFFFFFFFFFFF:FFFFFFFFFFFF
@FS10000125:26:BPA73017-1023:1:1101:14080:1750 1:N:0:3
TGGACAACTTTCGTCGAGTACGCTCAAGGCTAGAGATCGGAAGAG
+
FFFFFFFFFFFFFFFFFFFFFFFFFFFFFFFFFFFFFFFFFFFFF
@FS10000125:26:BPA73017-1023:1:1101:14710:1750 1:N:0:3
TTTCAAAACTTCGTCGAGTACGCTCAAGATACTAGATCGGAAGAG
+
FFFFFFFFFFFFFFFFFFFFFFFFFFFFFFFFFFFFFFFFFFFFF
@FS10000125:26:BPA73017-1023:1:1101:15570:1750 1:N:0:3
TCGCTAACTTCGTCGAGTACGCTCAATTAGCCAGATCGGAAGAGC
+
FFFFFFFFFFFFFFFFFFFFFFFFFFFFFFFFFFFFFFFFFFFFF
@FS10000125:26:BPA73017-1023:1:1101:1180:1760 1:N:0:3
CCGTTAACTTCGTCGAGTACGCTCAATAAGGTAGATCGGAAGAGC
+
FFFFFFFFFFFFFFFFFFFFFFFFFFFFFFFFFFFFFFFFFFFFF
@FS10000125:26:BPA73017-1023:1:1101:1720:1760 1:N:0:3
GGGCAACTTCGTCGAGTACGCTCAAGGGCAAAGATCGGAAGAGCA
+
FFFFFFFFFFFFFFFFFFFFFFFFFFFFFFFFFFFFFFFFFFFF:
@FS10000125:26:BPA73017-1023:1:1101:2490:1760 1:N:0:3
CGGGCTTGAACTTCGTCGAGTACGCTCAAATTGGGAGATCGGAAG
+
FFFFFFFF:FFFFFFFFFFF:FFFFFFFFFFF:FFFFFFF:FFFF
@FS10000125:26:BPA73017-1023:1:1101:3640:1760 1:N:0:3
TTGACTGGACTTCGTCGAGTACGCTCAACCGGCTAGATCGGAAGA
+
FFFFFFFFFFFFFFFFFFFFFFFFFFFFFFFFFFFFFFFFFFFFF
@FS10000125:26:BPA73017-1023:1:1101:3750:1760 1:N:0:3
CCGTAACTTCGTCGAGTACGCTCAATTAAGGAGATCGGAAGAGCA
+
FFFFFFFFFFFFFFFFFFFFFFFFFFF:FFFFFFFFFFFFFFFFF
@FS10000125:26:BPA73017-1023:1:1101:4280:1760 1:N:0:3
TACATAACTTCGTCGAGTACGCTCAACGAATGAGATCGGAAGAGC
+
:FFFFFFFFFFFFFFFFFFFFFFFFFFFFFFFFFFFFFFFFFFFF
@FS10000125:26:BPA73017-1023:1:1101:4420:1760 1:N:0:3
ACGGAAACTTCTTCGAGTACGCTCAATTGACAAGATCGGAAGAGC
+
FFFFFFFFFFFFFFFFFFFFFFFFFFFFFFFFFFFFFFFFFFFFF
@FS10000125:26:BPA73017-1023:1:1101:4700:1760 1:N:0:3
TGGCCAACTTCGTCGAGTACGCTCAATGCCCGAGATCGGAAGAGC
+
F:FFFFF::,FF:F:,F:FF:FFF:,F,FF:,F,F:,:,FF:FF,
@FS10000125:26:BPA73017-1023:1:1101:4740:1760 1:N:0:3
TGGTAAACTTCGTCGAGTACGCTCAAACCGATAGATCGGAAGAGC
+
FFFFFFFFFFFFFFFFFFFFFFFFFFFFFFFFFFFFFFFFFFFFF
@FS10000125:26:BPA73017-1023:1:1101:5040:1760 1:N:0:3
TTGCCAACTTCGTCGAGTACGCTCAAATGGTAAGATCGGAAGAGC
+
FFFFFFFFFFFFFFFFFFFFFFFFFFFFFFFFFFFFFFFFFFFFF
@FS10000125:26:BPA73017-1023:1:1101:5400:1760 1:N:0:3
GGGCTTAACTTCGTCGAGTACGCTCAAAGAGTAAGATCGGAAGAG
+
FFFFFFFFFFFFFFFFFFFFFFFFFFFFFFFFFFFFFFFFFFFFF
@FS10000125:26:BPA73017-1023:1:1101:6080:1760 1:N:0:3
GAGTCAACTTCGTCGAGTACGCTCAATTTTCAAGATCGGAAGAGC
+
FFF:FFFFFFFFFFFFFFFFFFFFFFFFFFFFFFFFFFFFFFFFF
@FS10000125:26:BPA73017-1023:1:1101:6360:1760 1:N:0:3
GCGTTAACTTCGTCGAGTACGCTCAATGCTATAGATCGGAAGAGC
+
FFFFFFFFFFFFFFFFFFFFFFFFFFFFFFFFFFFFFFFFFFFFF
@FS10000125:26:BPA73017-1023:1:1101:7510:1760 1:N:0:3
TTGACTGGACTTCGTCGAGTACGCTCAATTCTTTAGATCGGAAGA
+
FF:FFFFFFFFFFFFFFF:FFFFFFFFFFFFFFFFFFFFFFFFFF
@FS10000125:26:BPA73017-1023:1:1101:7760:1760 1:N:0:3
AGCCAACTTCGTCGAGTACGCTCAATGTCAGAGATCGGAAGAGCA
+
FFFFFFFFFFFFFFFFFFFFFFFFFFFFF:FFFFFFFFFFFFFF,
@FS10000125:26:BPA73017-1023:1:1101:9230:1760 1:N:0:3
TCGGCAACTTCGTCGAGTACGCTCAACAGTGTAGATCGGAAGAGC
+
FFFFFFFFFFFFFFFFFFFFFFFFFFFFFFFFFFFFFFFFFFFFF
@FS10000125:26:BPA73017-1023:1:1101:9430:1760 1:N:0:3
TTTCAAACTTCGTCGAGTACGCTCAAATCTTTAGATCGGAAGAGC
+
FFFFFFFFFFFFFFFFFFFFFFFFFFFFFFFFFFFFFFFFFFFFF
@FS10000125:26:BPA73017-1023:1:1101:11280:1760 1:N:0:3
GCGAAACTTCGTCGAGTACGCTCAATTGAATAGATCGGAAGAGCA
+
FFFFFFFFFFFFFFFFFFFFFFFFFFFFFFFFFFFFFFFFFFFFF
@FS10000125:26:BPA73017-1023:1:1101:11480:1760 1:N:0:3
TAGGGATGACTTTCGTCGAGTACGCTCAAATTTTTAGATCGGAAG
+
FFFFFFFFFFFFFFFFFFFFFFFFFFFFFFFFFFFFFFFFFFFFF
@FS10000125:26:BPA73017-1023:1:1101:11490:1760 1:N:0:3
GGGCTAACTTCGTCGAGTACGCTCAAGAAAAAAGATCGGAAGAGC
+
FFFFFFFFFFFFFFFFFFFFFFFFFFFFFFFFFFFFFFFFFFFFF
@FS10000125:26:BPA73017-1023:1:1101:11520:1760 1:N:0:3
TCGTGAACTTCGTCGAGTACGCTCAAGTGGCAAGATCGGAAGAGC
+
FFFFFFFFFFFFFFFFFFFFFFFFFFFFFFFFFFFFFFFFFFFFF
@FS10000125:26:BPA73017-1023:1:1101:12230:1760 1:N:0:3
GCGCCAACTTCGTCGAGTACGCTCAAAGTTAAAGATCGGAAGAGC
+
:FFFFFFFFFFFFFFFFFFFFFFFFFFFFFFFFFFFFFFFFFFFF
@FS10000125:26:BPA73017-1023:1:1101:12240:1760 1:N:0:3
GCGCCAACTTCGTCGAGTACGCTCAAAGTTAAAGATCGGAAGAGC
+
:FFFFFFFFFFFFFFFFFFFFFFFFFFFFFFFFFFFFFFFFFFFF
@FS10000125:26:BPA73017-1023:1:1101:13480:1760 1:N:0:3
TTGGTATAACTTCGTCGAGTACGCTCAATATGACAGATCGGAAGA
+
FFFFFFFFFFFFFFFFFFFFFFFFFFFFFFFFFFFFFFFFFFFFF
@FS10000125:26:BPA73017-1023:1:1101:15700:1760 1:N:0:3
GTCTCGGAACTTCGTCGAGTACGCTCAAGTTATTAGATCGGAAGA
+
FFFFFFFFFFFFFFFFFFFFFFFFFFFFFFFFFFFFFFFFFFFFF
@FS10000125:26:BPA73017-1023:1:1101:16280:1760 1:N:0:3
TGGTGAACTTCGTCGAGTACGCTCAAGCCAACAGATCGGAAGAGC
+
FFFFFFFFFFFFFFFFFFFFFFFFFFFFFFFFFFFFFFFFFFFFF
@FS10000125:26:BPA73017-1023:1:1101:1010:1770 1:N:0:3
CTGTTAACTTCGTCGAGTACGCTCAAGTAAAAAGATCGGAAGAGC
+
FFFFFFFFFFFFFFFFFFFFFFFFFFFFFFFFFFFFFFFFFFFFF
@FS10000125:26:BPA73017-1023:1:1101:1380:1770 1:N:0:3
CCGCTAACTTCGTCGAGTACGCTCAACAACTTAGATCGGAAGAGC
+
FFFFFFFFFFFFFFFFFFFFFFFFFFFFFFFFFFFFFFFFFFFFF
@FS10000125:26:BPA73017-1023:1:1101:1490:1770 1:N:0:3
TTTTTAACTTCGTCGAGTACGCTCAAAGGTTGAGATCGGAAGAGC
+
FFFFFFFFFFFFFFFFFFFFFFFFFFFFFFFFFFFFFFFFFFFFF
@FS10000125:26:BPA73017-1023:1:1101:1650:1770 1:N:0:3
TTGAGAACTTCGTCGAGTACGCTCAATGTTGTAGATCGGAAGAGC
+
FFFFFFFFFFFFFFFFFFFFFFFFFFFFFFFFFFFFFFFFFFFFF
@FS10000125:26:BPA73017-1023:1:1101:1680:1770 1:N:0:3
TTTCTCAAACTTCGTCGAGTACGCTCAAGCTTTATAGATCGGAAG
+
FFFFFFFFFFFFFFFFFFFFFFFFFFFFFFFFFFFFFFFFFFFFF
@FS10000125:26:BPA73017-1023:1:1101:2970:1770 1:N:0:3
GCGGGAACTTCGTCGAGTACGCTCAAAAAAAAAGATCGGAAGAGC
+
FFFFFFFFFFFFFFFFFFFFFFFFFFFFFFFFFFF:FFFFFFF:F
@FS10000125:26:BPA73017-1023:1:1101:3090:1770 1:N:0:3
GCGCAAACTTCGTCGAGTACGCTCAATTGTTGAGATCGGAAGAGC
+
FFFFFFFFFFFFFFFFFFFFFFFFFFFFFFFFFFFFFFFFFFFFF
@FS10000125:26:BPA73017-1023:1:1101:3170:1770 1:N:0:3
GCGGGAACTTCGTCGAGTACGCTCAAGTAAGTAGATCGGAAGAGC
+
FFFFFFFFFFFFFFFFFFFFFFFFFFFFFFFFFFFFFFFFFFFFF
@FS10000125:26:BPA73017-1023:1:1101:3420:1770 1:N:0:3
TTGCCAACTTCGTCGAGTACGCTCAAGATGCTAGATCGGAAGAGC
+
,:FFFF:FFFFFFFFFFFFFFFFFFFFF:FFFFFF:FFFFFFFFF
@FS10000125:26:BPA73017-1023:1:1101:3960:1770 1:N:0:3
TTGACTGGACTTCGTCGAGTACGCTCAACAACGTAGATCGGAAGA
+
FFFFFFFFFFFFFFFFFFFFFFFFFFFFFFFFFFFFFFFFFFFFF
@FS10000125:26:BPA73017-1023:1:1101:4130:1770 1:N:0:3
TCCTGAACTTCGTCGAGTACGCTCAACGTTAGAGATCGGAAGAGC
+
FFFFFFFFFFFFFFFFFFFFFFFFFFFFFFFFFFFFFFFFFFFFF
@FS10000125:26:BPA73017-1023:1:1101:4260:1770 1:N:0:3
TTGCTTAACTTCGTCGAGTACGCTCAAGTAATTAGATCGGAAGAG
+
FFFFFFFFFFFFFFFFFFFFFFFFFFFFFFF:FFFFFFFFFFFFF
@FS10000125:26:BPA73017-1023:1:1101:4730:1770 1:N:0:3
TGGTTAACTTCGTCGAGTACGCTCAAACATGGAGATCGGAAGAGC
+
FFFFFFFFFFFFFFFFFFFFFFFFFFFFFFFFFFFFFFFFFFFFF
@FS10000125:26:BPA73017-1023:1:1101:5640:1770 1:N:0:3
TAGAACTTCGTCGAGTACGCTCAAGAGAACAGATCGGAAGAGCAC
+
FFFFFFFFFFFFFFFFFFFFFFFFFFFFFFFFFFFFFFFFFFFFF
@FS10000125:26:BPA73017-1023:1:1101:5730:1770 1:N:0:3
TTGAACTTCGTCGAGTACGCTCAAGATCACAGATCGGAAGAGCAC
+
FFFFFFFFFFFFFFFFFFFFFFFFFFFFFFFFFFFFFFFFFFFFF
@FS10000125:26:BPA73017-1023:1:1101:6540:1770 1:N:0:3
GCGAAATGAACTTCGTCGAGTACGCTCAAGTGATGAGATCGGAAG
+
FFFFFFFFFFFFFFFFFFFFFFFFFFFFFFFFFFFFFFFFFFFFF
@FS10000125:26:BPA73017-1023:1:1101:6940:1770 1:N:0:3
AGGGGTCCAACTTCGTCGAGTACGCTCAATGGGTTAGATCGGAAG
+
FFFFF:FFFFFFFFFFFFFFFFFFFFFFFFFFFFFFFFFFFFFFF
@FS10000125:26:BPA73017-1023:1:1101:7320:1770 1:N:0:3
GCGATAACTTCGTCGAGTACGCTCAAAAACAGAGATCGGAAGAGC
+
FFFFFFFFFFFFFFFFFFFFFFFFFFFFFFFFFFFFFFFFFFFFF
@FS10000125:26:BPA73017-1023:1:1101:7360:1770 1:N:0:3
TCGCCAACTTCGTCGAGTACGCTCAAAGTAGTAGATCGGAAGAGC
+
FFFFFFFFFFFFFFFFFFFFFFFFFFFFFFFFFFFFFFFFFFFFF
@FS10000125:26:BPA73017-1023:1:1101:7730:1770 1:N:0:3
TGGCCAACTTCGTCGAGTACGCTCAAACATCGAGATCGGAAGAGC
+
FFFFFFFFFFFFFFFFFFFFFFFFFFFF,F:FFFFFFFFFFFFFF
@FS10000125:26:BPA73017-1023:1:1101:7920:1770 1:N:0:3
TCGGAAACTTCGTCGAGTACGCTCAAACGACGAGATCGGAAGAGC
+
FFFFFFFFFFFFFFFFFFFFFFFFFFFFFFFFFFFFFFFFFFFFF
@FS10000125:26:BPA73017-1023:1:1101:7930:1770 1:N:0:3
TTGACGGAACTTTTCGTCGAGTACGCTCAAGCTTTCAGATCGGAA
+
FFFFFFFFFFFFFFFFFFFFFFFFFFFFFFFFFFFFFFFFFFFFF
@FS10000125:26:BPA73017-1023:1:1101:9030:1770 1:N:0:3
CCGGAACTTCGTCGAGTACGCTCAAGCCAAAAGATCCGGAAGAGC
+
FFF:FFFFFFFFFFFFFFFFFFFFFFFFFFFFFFFFFFFFFFFFF
@FS10000125:26:BPA73017-1023:1:1101:9420:1770 1:N:0:3
CCGGTAACTTCGTCGAGTACGCTCAAGTTTTTAGATCGGAAGAGC
+
FFFFFFFFFFFFFFFFFFFFFFFFFFFFFFFFFFFFFFFFFFFFF
@FS10000125:26:BPA73017-1023:1:1101:10700:1770 1:N:0:3
ACGCAACTTCGTCGAGTACGCTCAACCCTTAAGATCGGAAGAGCT
+
F,FFFF:,FFFFFFF:,F:,:,F,F:,,FFF::::F:F:F,:,:,
@FS10000125:26:BPA73017-1023:1:1101:11290:1770 1:N:0:3
TTTTCTAAACTTCGTCGAGTACGCTCAATAAGGAAGATCGGAAGA
+
,F:FFFF,FFFFFFFFFFFFFFFFFF:FFFFFFF,FFFFFFFF:F
@FS10000125:26:BPA73017-1023:1:1101:12050:1770 1:N:0:3
TCGTAGAGCTTCGTCGAGTACGCTCAACCACAAAGATCGGAAGAG
+
F,FFFFF,FF:FFFF:FFFFFFFFFFFF,,,F,FFF,FFFFFFFF
@FS10000125:26:BPA73017-1023:1:1101:12570:1770 1:N:0:3
TTGTAAACTTCGTCGAGTACGCTCAAACCATGAGATCGGAAGAGC
+
FFFFFFFFFFFFFFFFFFFFFFFFFFFFFFFFFFFFFFFFFFFFF
@FS10000125:26:BPA73017-1023:1:1101:14120:1770 1:N:0:3
TTGCTTAACTTCGTCGAGTACGCTCAACAGTTTAGATCGGAAGAG
+
FFFFFFFFFFFFFFFFFFFFFFFFFFFFFFFFFFFFFFFFFFFFF
@FS10000125:26:BPA73017-1023:1:1101:15180:1770 1:N:0:3
TCGTCAACTTCGTCGAGTACACTCAAACTATAAGATCGGAAGAGC
+
FFFFFFFFF:FFFFFFFFFFFFFFFFFF:FFFFFFFFFFFFFFFF
@FS10000125:26:BPA73017-1023:1:1101:15790:1770 1:N:0:3
CGGTAAACTTCGTCGAGTACGCTCAACGCAATAGATCGGAAGAGC
+
FFFFFFFFFFFFFFFFFFFFFFFFFFFFFFFFFFFFFFFFFFFFF
@FS10000125:26:BPA73017-1023:1:1101:16100:1770 1:N:0:3
GCGGCAACTTCGTCGAGTACGCTCAAATCTGAAGATCGGAAGAGC
+
FFFFFFFFFFFFFFFFFFFFFFFFFFFFFFFFFFFFFFFFFFFFF
@FS10000125:26:BPA73017-1023:1:1101:16250:1770 1:N:0:3
TTGAACTTCGTCGAGTACGCTCAAGCCTGTAGATCGGAAGAGCAC
+
FF:FFFFFFFFFFFFFFFFFFFFFFFFFFFFFFFFFFFFFFFFFF
@FS10000125:26:BPA73017-1023:1:1101:16330:1770 1:N:0:3
TCTGAAACTTCGTCGAGTACGCTCAAATGATGAGATCGGAAGAGC
+
FFFFFFFFFFFFFFFFFFFFFFFFFFFFFFFFFFFFFFFFFFFFF
@FS10000125:26:BPA73017-1023:1:1101:1010:1780 1:N:0:3
CTGGGGGTAACTTCGTCGAGTACGCTCAAGACTATAGATCGGAAG
+
FFFFFFFFFFFFFFFFFFFFFFFFFFFFFFFFFFFFFFFFFFFFF
@FS10000125:26:BPA73017-1023:1:1101:1580:1780 1:N:0:3
GCGCCAACTTCGTCGAGTACGCTCAATCTCCAAGATCGGAAGAGC
+
FFFFFFFFFFFFFFFFFFFFFFFFFFFFFFFFFFFFFFFFFFFFF
@FS10000125:26:BPA73017-1023:1:1101:1620:1780 1:N:0:3
TTGCCTAACTTCGTCGAGTACGCTCAATTGATAAGATCGGAAGAG
+
FFFFFFFFFFFFFFFFFFFFFFFFFFFFFFFFFFFFFFFFFFFFF
@FS10000125:26:BPA73017-1023:1:1101:1740:1780 1:N:0:3
GCGACAACTTCGTCGAGTACGCTCAAAGTAGCAGATCGGAAGAGC
+
FFFFFFFFFFFFFFFFFFFFFFFFFFFFFFFFFFFFFFFFFFFFF
@FS10000125:26:BPA73017-1023:1:1101:2860:1780 1:N:0:3
ACGCCAACTTCGTCGAGTACGCTCAAAAGTAGAGATCGGAAGAGC
+
FFFFFFFFFFFFFFFFFFFFFFFFFFFFFFFFFFFFFFFFFFFFF
@FS10000125:26:BPA73017-1023:1:1101:2930:1780 1:N:0:3
TCGCAAACTTCGTCGAGTACGCTCAACGATGTAGATCGGAAGAGC
+
FFFFFFFFFFFFFFFFFFFFFFFFFFFFFFFFFFFFFFFFFFFFF
@FS10000125:26:BPA73017-1023:1:1101:3020:1780 1:N:0:3
GCGGCAACTTCGTCGAGTACGCTCAAGGAGCCAGATCGGAAGAGC
+
,F,:FFFFFFFFFFFFFFFFFFFFF,FFF:FFFFFFFFFFFFFFF
@FS10000125:26:BPA73017-1023:1:1101:3510:1780 1:N:0:3
GAGCAAACTTCGTCGAGTACGCTCAAATTTAAAGATCGGAAGAGC
+
FFFFFFFFFFFFFFFFFFFFFFFFFFFFFFFFFFFFFFFFFFFFF
@FS10000125:26:BPA73017-1023:1:1101:3890:1780 1:N:0:3
TCTGTAACTTCGTCGAGTACGCTCAAAGTTGTAGATCGGAAGAGC
+
FFFFFFFFFFFFFFFFFFFFFFFFFFFFFFFFFFFFFFFFFFFFF
@FS10000125:26:BPA73017-1023:1:1101:4880:1780 1:N:0:3
TTGACTGGACCTTCGTCGAGTACGCTCAACCGCTTTAGATCGGAA
+
FFFFFFFFFFFFFFFFFFFFFFFFFFFFFFFFFFFFFFFFFFFFF
@FS10000125:26:BPA73017-1023:1:1101:5150:1780 1:N:0:3
TTGACGCAACTTCGTCGAGTACGCTCAAAGAGTCAGATCGGAAGA
+
FFFFFFFFFFFFFFFFFFFFFFFFFFFFFFFFFFFFFFFFFFFFF
@FS10000125:26:BPA73017-1023:1:1101:6820:1780 1:N:0:3
TCGCCAACTTCGTCGAGTACGCTCAAGCAGGGAGATCGGAAGAGC
+
FFFFFFFFFFFFFFFFFFFFFFFFFFFFFFFFFFFFFFFFFFFFF
@FS10000125:26:BPA73017-1023:1:1101:7540:1780 1:N:0:3
ACCATAACTTCGTCGAGTACGCTCAATAGTGAAGATCGGAAGAGC
+
,,F:FFFFFFFFFFFFFFFFFFFFFF:FF::FFFFFFFFFFFFFF
@FS10000125:26:BPA73017-1023:1:1101:7780:1780 1:N:0:3
TTGGCATCTTCGTCGAGTACGCTCAATAATAAAGATCGGAAGAGC
+
FFFFFFFFFFFFFFFFFFFFFFFFFFFFFFFFFFFFFFFFFFFFF
@FS10000125:26:BPA73017-1023:1:1101:8080:1780 1:N:0:3
GGGGAAACTTCGTCGAGTACGCTCAAATCCTTAGATCGGAAGAGC
+
FFFFFFFFFFFFFFFFFFFFFFFFFFFFFFFFFFFFFFFFFFFFF
@FS10000125:26:BPA73017-1023:1:1101:8230:1780 1:N:0:3
CCCTTAACTTCGTCGAGTACGCTCAATAGTGTAGATCGGAAGAGC
+
FFFFFFFFFFFFFFFFFFFFFFFFFFFFFFFFFFFFFFFFFFFFF
@FS10000125:26:BPA73017-1023:1:1101:8530:1780 1:N:0:3
TCGCGAACTTCGTCGAGTACGCTCAAATTTACAGATCGGAAGAGC
+
FFF:,:FFF:FFFFF,FFFFFFFFF,FFFF:F,FFF:F:FF:FF:
@FS10000125:26:BPA73017-1023:1:1101:8650:1780 1:N:0:3
TCGACTGGACTTCGTCGAGTACGCTCAACCAACGAGATCGGAAGA
+
FFFFFFFFFFFFFFFFFFFFFFFFFFFFFFFFFFFFFFFFFFFFF
@FS10000125:26:BPA73017-1023:1:1101:9390:1780 1:N:0:3
CCGGTAACTTCGTCGAGTACGCTCAAGTTTTTAGATCGGAAGAGC
+
FF:FFFFFFFFFFFFFFFFFFFFFFFFFFFFFFFFFFFFFFFFFF
@FS10000125:26:BPA73017-1023:1:1101:11120:1780 1:N:0:3
CCCAAAACTTCGTCGAGTACGCTCAAGAATTAAGATCGGAAGAGC
+
FFFFFFFFFFFFFFFFFFFFFFFFFFFFFFFFFFFFFFFFFFFFF
@FS10000125:26:BPA73017-1023:1:1101:11380:1780 1:N:0:3
CCGCCAACTTCGTCGAGTACGCTCAATCAAGTAGATCGGAAGAGC
+
FFFFFFFFFFFFFFFFFFFFFFFFFFFFFFFFFFFFFFFFFFFFF
@FS10000125:26:BPA73017-1023:1:1101:11480:1780 1:N:0:3
TTGTAGAACTTCGTCGAGTACGCTCAAGATTAAAGATCGGAAGAG
+
:FFFFFFFFFFFFFFFFFFFFFFFFFFFFFFFFFFFFFFFFFFFF
@FS10000125:26:BPA73017-1023:1:1101:11990:1780 1:N:0:3
TCGCTAATTTCGTCGAGTACGCTCAACCTAGAAGATCGGAAGAGC
+
FFFFFFFFFFFFFFFFFFFFFFFFFFFFFFFFFFFFFFFFFFFFF
@FS10000125:26:BPA73017-1023:1:1101:12260:1780 1:N:0:3
TCGTCTAACTTCGTCGAGTACGCTCAAGGACAGAGATCGGAAGAG
+
,FFFFFFFFF,FFFFF,FFFF:FFF:,FFFFFFFFFFFF:FFFFF
@FS10000125:26:BPA73017-1023:1:1101:12430:1780 1:N:0:3
TTGACTGGACTTCGTCGAGTACGCTCAAACCGAAAGATCGGAAGA
+
FFFFFFFFFFFFFFFFFFFFFFFFFFFFFFFFFFFFFFFFFFFFF
@FS10000125:26:BPA73017-1023:1:1101:12760:1780 1:N:0:3
TAGGTAACTTCGTCGAGTACGCTCAACCTAAAAGATCGGAAGAGC
+
FFFFFFFFFFFFFFFFFFFFFFFFFFFFFFFFFFFFFFFFFFFFF
@FS10000125:26:BPA73017-1023:1:1101:13410:1780 1:N:0:3
TAGCAAACTTCGTCGAGTACGCTCAAGTCAAGAGATCGGAAGAGC
+
FFFFFFFFFFFFFFFFFFFFFFFFFFFFFFFFFFFFFFFFFFFFF
@FS10000125:26:BPA73017-1023:1:1101:13610:1780 1:N:0:3
TCGGGAACTTCGTCGAGTACGCTCAATTTGTTAGATCGGAAGAGC
+
FFFFFFFFFFFFFFFFFFFFFFFF:FFFFFFFFFFFFFFFFFFFF
@FS10000125:26:BPA73017-1023:1:1101:14080:1780 1:N:0:3
TCTAACTTCGTCGAGTACGCTCAAGAATATAGATCGGAAGAGCAC
+
FFFFFFFFFFFFFFFFFFFFFFFFFFFFFFFFFFFFFFFFFFFFF
@FS10000125:26:BPA73017-1023:1:1101:1420:1790 1:N:0:3
TTGACTGAACTTCGTCGAGTACGCTCAATCACGGAGATCGGAAGA
+
F:F,:F,,FFFFFFFFFFFFFFFFFFFFF,,,F,FFFFFFFFFFF
@FS10000125:26:BPA73017-1023:1:1101:1750:1790 1:N:0:3
TTGACTGGACTTCGTCGAGTACGCTCAACTCCGGAGATCGGAAGA
+
FFFFFFFFFFFFFFFFFFFFFFFFFFFFFFFFFFFFFFFFFFFFF
@FS10000125:26:BPA73017-1023:1:1101:1860:1790 1:N:0:3
CAGGGGTAGCAACTTCGTCGAGTACGCTCAATTAAAAAGATCGGA
+
FFFFFFFFFFFFFFFFFFFFFFFFFFFFFFFFFFFFFFFFFFFFF
@FS10000125:26:BPA73017-1023:1:1101:2000:1790 1:N:0:3
TCGTAAACTTCGTCGAGTACGCTCAACGGTGTAGATCGGAAGAGC
+
FFFFFFFFFFFFFFFFFFFFFFFFFFFFFFFFFFFFFFFFFFFFF
@FS10000125:26:BPA73017-1023:1:1101:2060:1790 1:N:0:3
CTGTCAACTTCGTCGAGTACGCTCAAAAGTACAGATCGGAAGAGC
+
FFFFFFFFFFFFFFFFFFFFFFFFFFFFFFFFFFFFFFFFFFFFF
@FS10000125:26:BPA73017-1023:1:1101:2610:1790 1:N:0:3
TCGTCAACTTCGTCGAGTACGCTCAAGATAGAAGATCGGAAGAGC
+
FFFFFFFFFFFFFFFFFFFFFFFFFFFFFFFFFFFFFFFFFFFFF
@FS10000125:26:BPA73017-1023:1:1101:2710:1790 1:N:0:3
TTGACTGGACTTCGTCGAGTACGCTCAATTCGACAGATCGGAAGA
+
FFFFFFFFFFFFFFFFFFFFFFFFFF:FFFFFFFFFFFFFFFFFF
@FS10000125:26:BPA73017-1023:1:1101:3150:1790 1:N:0:3
CTGGTGGGAACTTCGTCGAGTACGCTCAAATAAATAGATCGGAAG
+
FFFFFFFFFFFFFFFFFFFFFFFFFFFFFFFFFFFFFFFFFFFFF
@FS10000125:26:BPA73017-1023:1:1101:3300:1790 1:N:0:3
TCGGCAACTTCGTCGAGTACGCTCAAGCATATAGATCGGAAGAGC
+
,FFFFFFFFFFFFFFFFFFFFFFFFFFFFFFFFFFFFFFFFFFFF
@FS10000125:26:BPA73017-1023:1:1101:4050:1790 1:N:0:3
GGGGGGGACAACTTCGTCGAGTACGCTCAAATTACAAGATCGGAA
+
F:FFFFFFFFFFFFFFFFFFFFFFFFFFFFFFFFFFFFFFFFFFF
@FS10000125:26:BPA73017-1023:1:1101:4100:1790 1:N:0:3
TCATGAACTTCGTCGAGTACGCTCAATGTGTGAGATCGGAAGAGC
+
FFFFFFFFFFFFFFFFFFFFFFFFFFFFFFFFFFFFFFFFFFFFF
@FS10000125:26:BPA73017-1023:1:1101:4790:1790 1:N:0:3
CCGCAACTTCGTCGAGTACGCTCAATTAAGGAGATCGGAAGAGCA
+
FFFFFFFFFFFFFFFFFFFFFFFFFFFFFFFFFFFFFFFFFFFFF
@FS10000125:26:BPA73017-1023:1:1101:5120:1790 1:N:0:3
GCGTGGAGAACTTCGTCGAGTACGCTCAAGTCACAAGATCGGAGG
+
:FFFFFFFFFFFFFFFFFFFFFFFFFFFFFFFFFFFFFFFFFFFF
@FS10000125:26:BPA73017-1023:1:1101:5600:1790 1:N:0:3
TCTGAAACTTCGTCGAGTACGCTCAAAATGTGAGATCGGAAGAGC
+
FFFFFFFFFFFFFFFFFFFFFFFFFFFFFFFFFFFFFFFFFFFFF
@FS10000125:26:BPA73017-1023:1:1101:5980:1790 1:N:0:3
TAGATAACTTCGTCGAGTACGCTCAACAAAAGAGATCGGAAGAGC
+
FFFFFFFFFFFFFFFFFFFFFFFFFFFFFFFFFFFFFFFFFFFFF
@FS10000125:26:BPA73017-1023:1:1101:7290:1790 1:N:0:3
GCGCCAACTTCGTCGAGTACGCTCAAAGTGGAAGATCGGAAGAGC
+
FFFFFFFFFFFFFFFFFFFFFFFFFFFFFFFFFFFFFFFFFFFFF
@FS10000125:26:BPA73017-1023:1:1101:8060:1790 1:N:0:3
GGGCTAACTTCGTCGAGTACGCTCAATTGCCGAGATCGGAAGAGC
+
FFFFFFFFFFFFFFFFFFFFFFFFFFFFFFFFFFFFFFFFFFFFF
@FS10000125:26:BPA73017-1023:1:1101:8340:1790 1:N:0:3
TTGAAACTTCGTCGAGTACGCTCAATGAATAAGATCGGAAGAGCA
+
:FFFFFFFFFFFFFFFFFFFFFFFFFFFFFFFFFFFFFFFFFFFF
@FS10000125:26:BPA73017-1023:1:1101:10060:1790 1:N:0:3
ATGCAACTTCGTCGAGTACGCTCAAGTTAAGAGATCGGAAGAGCA
+
F:FFFFFFFFFFFFFFFFFFFFFFFFFFFFFFFFFFFFFFFFFFF
@FS10000125:26:BPA73017-1023:1:1101:11980:1790 1:N:0:3
CCTTCGTCGAGTACGCTCAAGCTGTAAGATCGGAAGAGCACACGT
+
FFFFFFFFFFFFFFFFFFFFFFFFFFFFFFFFFFFFFFFFFFFFF
@FS10000125:26:BPA73017-1023:1:1101:12350:1790 1:N:0:3
CAGGAACTTCGTCGAGTACGCTCAAAAGGGAAGATCGGAAGAGCA
+
FFFFFFFFFFFFFFFFFFFFFFFFFFFFFFFFFFFFFFFFFFFFF
@FS10000125:26:BPA73017-1023:1:1101:12410:1790 1:N:0:3
GCGTTAACTTTCGAGTACGCTCAAGTGTTTAGATCGGAAGAGCAC
+
FFFFFFFFFFFFFFFFFFFFFFFFFFFFFFFFFFFFFFFFFFFFF
@FS10000125:26:BPA73017-1023:1:1101:13080:1790 1:N:0:3
TTGGCAACTTCGTCGAGTACGCTCAAAAGATAAGATCGGAAGAGC
+
FFFFFFFFFFFFFFFFFFFFFFFFFFFFFFFFFFFFFFFFFFFFF
@FS10000125:26:BPA73017-1023:1:1101:13870:1790 1:N:0:3
TTGCTGAACTTCGTCGAGTACGCTCAATTAGATAGATCGGAAGAG
+
FFFFFFFFFFFFFFFFFFFFFFFFFFFFFFFFFFFFFFFFFFFFF
@FS10000125:26:BPA73017-1023:1:1101:14050:1790 1:N:0:3
TTGGAACTTCGTCGAGTACGCTCAAGTCCTAAGATCGGAAGAGCA
+
FFFFFFFFFFFFFFFFFFFFFFFFFFFFFFFFFFFFFFFFFFFFF
@FS10000125:26:BPA73017-1023:1:1101:14520:1790 1:N:0:3
ACGTTAACTTCGTCGAGTACGCTCAATAGTTTAGATCGGAAGAGC
+
F:F,,FFFFFFFFFFFFFFFFFFFFF:,FF,:FFFFFFFFFFFFF
@FS10000125:26:BPA73017-1023:1:1101:15110:1790 1:N:0:3
TGGCTCAACTTCGTCGAGTACGCTCAAGACCGCAGATCGGAAGAG
+
FFFFFFFFFFFFFFFFFFFFFFFFFFFFFFFFFFFFFFFFFFFFF
@FS10000125:26:BPA73017-1023:1:1101:15380:1790 1:N:0:3
TCGGCAACTTCGTCGAGTACGCTCAAGAATCAAGATCGGAAGAGC
+
,FFFFFFFFFFFFFFFFFFFFFFFFFFFFFFFFFFFFFFFFFFFF
@FS10000125:26:BPA73017-1023:1:1101:15400:1790 1:N:0:3
TGGACAACTTCGTCGAGTACGCTCAAAAATACAGATCGGAAGAGC
+
FFFFFFFFFFFFFFFFFFFFFFFFFFFFFFFFFFFFFFFFFFFFF
@FS10000125:26:BPA73017-1023:1:1101:1440:1800 1:N:0:3
ACGCAACTTCGTCGAGTACGCTCAAACTGGCAGATCGGAAGAGCA
+
FFFFFFFFFFFFFFFFFFFFFFFFFFFFFFFFFFFFFFFFFFFFF
@FS10000125:26:BPA73017-1023:1:1101:1500:1800 1:N:0:3
TGGCTAACTTCGTCGAGTACGCTCAAGAAAGTAGATCGGAAGAGC
+
F:FF,F:,:,F:,F:,F:FF:F:F,,:FFFFFF,F:,:,FF:FF,
@FS10000125:26:BPA73017-1023:1:1101:2050:1800 1:N:0:3
ACGCAACTTCGTCGAGTACGCTCAAAGTGATAGATCGGAAGAGCA
+
FFFFFFFFFFFFFFFFFFFFFFFFFFFFFFFFFFFFFFFFFFFFF
@FS10000125:26:BPA73017-1023:1:1101:2890:1800 1:N:0:3
TCGCAATCTTCGTCGAGTACGCTCAAGAAATAAGATCGGAAGAGC
+
FFFFFFFFFFFFFFFFFFFFFFFFFFFFFFFFFFFFFFFFFFFFF
@FS10000125:26:BPA73017-1023:1:1101:4060:1800 1:N:0:3
TTGCCAACTTCGTCGAGTACGCTCAAGATAGTAGATCGGAAGAGC
+
FFFFFFFFFFFFFFFFFFFFFFFFFFFFFFFFFFFFFFFFFFFFF
@FS10000125:26:BPA73017-1023:1:1101:4550:1800 1:N:0:3
CCGACAACTTCGTCGAGTACGCTCAATAGACTAGATCGGAAGAGC
+
FFFFFFFFFFFFFFFFFFFFFFFFFFFFFFFFFFFFFFFFFFFFF
@FS10000125:26:BPA73017-1023:1:1101:4560:1800 1:N:0:3
CCGACAACTTCGTCGAGTACGCTCAATAGACTAGATCGGAAGAGC
+
FFFFFFFFFFFFFFFFFFFFFFFFFFFFFFFFFFFFFFFFFFFFF
@FS10000125:26:BPA73017-1023:1:1101:4600:1800 1:N:0:3
TTGCCAAACTTCGTCGAGTACGCTCAACGTGCCAGATCGGAAGAG
+
FFFFFFFFFFFFFFFFFFFFFFFFFFFFFFFFFFFFFFFFFFFFF
@FS10000125:26:BPA73017-1023:1:1101:5530:1800 1:N:0:3
TCGTGAACTTCGTCGAGTACGCTCAAATGAGAAGATCGGAAGAGC
+
FFFFFFFFFFFFFFFFFFFFFFFFFFFFFFFFFFFFFFFFFFFFF
@FS10000125:26:BPA73017-1023:1:1101:5880:1800 1:N:0:3
TCGTTAACTTCGTCGAGTACGCTCAAATGAAAAGATCGGAAGAGC
+
FF:FF:FFFFFFFFFFFFFFFFFFFFFFFFFFFFFFFFFFFFFFF
@FS10000125:26:BPA73017-1023:1:1101:6200:1800 1:N:0:3
TCGATGACTTCGTCGAGTACGCTCAAGAAGTTAGATCGGAAGAGC
+
FFFFFFFFFFFFFFFFFFFFFFFFFFFFFFFFFFFFFFFFFFFFF
@FS10000125:26:BPA73017-1023:1:1101:6460:1800 1:N:0:3
TCGCAAACTTCGTCGAGTACGCTCAACTAACCAGATCGGAAGAGC
+
FFFFFFFFFFFFFFFFFFFFFFFFFFFFFFFFFFFFFFFFFFFFF
@FS10000125:26:BPA73017-1023:1:1101:7660:1800 1:N:0:3
TCAAAAACTTCGTCGAGTACGCTCAATGCACCAGATCGGAAGAGC
+
FFFFFFFFFFFFFFFFFFFFFFFFFFFFFFFFFFFFFFFFFFFFF
@FS10000125:26:BPA73017-1023:1:1101:7820:1800 1:N:0:3
GTGACTGGACTTCGTCGAGTACGCTCAAACCGAGAGATCGGTAGA
+
,FFF,,:F:F,F:,F,:FFF:FF::FFF,F,:FFFFF:F,:,F:,
@FS10000125:26:BPA73017-1023:1:1101:8650:1800 1:N:0:3
GTGTGTGACTTCGTCGAGTACGCTCAAAAATGCAGATCGGAAGAG
+
FFFFFFFFFFFFFFFFFFFFFFFFFFFFFFFFFFFFFFFFFFFFF
@FS10000125:26:BPA73017-1023:1:1101:9460:1800 1:N:0:3
TCGGCAACTTCGTCGAGTACGCTCAAGCTAAAAGATCGGAAGAGC
+
FFFFFFFFFFFFFFFFFFFFFFFFFFFFFFFFFFFFFFFFFFFFF
@FS10000125:26:BPA73017-1023:1:1101:10940:1800 1:N:0:3
TTTTCAACTTCGTCGAGTACGCTCAATGACGCAGATCGGAAGAGC
+
FFFFFFFFFFFFFFFFFFFFFFFFFFFFFFFFFFFFFFFFFFFFF
@FS10000125:26:BPA73017-1023:1:1101:12060:1800 1:N:0:3
TCGTCATAACTTCGTCGAGTACGCTCAACGCGGAAGATCGGAAGA
+
FFFFFFFFFFFFFFFFFFFFFFFFFFFFFFFFFFFFFFFFFFFFF
@FS10000125:26:BPA73017-1023:1:1101:12090:1800 1:N:0:3
GCGGGCGCAACTTCGTCGAGTACGCTCAAGATACCAGATCGGAAG
+
FFFFFFFFFFFFFFFFFFFFFFFFFFFFFFFFFFFFFFFFFFFFF
@FS10000125:26:BPA73017-1023:1:1101:12540:1800 1:N:0:3
TTGCACTAACTTCGTCGAGTACGCTCAATAAGGTAGATCGGAAGA
+
FFFFFFFFFFFFFFFFFFFFFFFFFFFFFFFFFFFFFFFFFFFFF
@FS10000125:26:BPA73017-1023:1:1101:12620:1800 1:N:0:3
CTGGAACTTCGTCGAGTACGCTCAAGAAAAAAGATCGGAAGAGCA
+
:FF:FFFF,:F:F:,FFFF:FFF,,:F,FFFFFFF:F:FFFFFFF
@FS10000125:26:BPA73017-1023:1:1101:13230:1800 1:N:0:3
TCCCTGGAAACTTCGTCGAGTACGCTCAACCGGCTAGATCGGAAG
+
FFFFFFFFFFFFFFFFFFFFFFFFFFFFFFFFFFFFFFFFFFFFF
@FS10000125:26:BPA73017-1023:1:1101:13940:1800 1:N:0:3
TCGATAACTTCGTCGAGTACGCTCAATAACCTAGATCGGAAGAGC
+
FFFFFFFFFFFFFFFFFFFFFFFFFFFFFFFFFFFFFFFFFFFFF
@FS10000125:26:BPA73017-1023:1:1101:14520:1800 1:N:0:3
GCGGCAACTTCGTCGAGTACGCTCAATGTCATAGATCGGAAGAGC
+
FFFFFFFFFFFFFFFFFFFFFFFFFFFFFFFFFFFFFFFFFFFFF
@FS10000125:26:BPA73017-1023:1:1101:15150:1800 1:N:0:3
TAGACAACTTCGTCGAGTACGCTCAAAGACAGAGATCGGAAGAGC
+
FFFFFFFFFFFFFFFFFFFFFFFFFFFFFFFFFFFFFFFFFFFFF
@FS10000125:26:BPA73017-1023:1:1101:15440:1800 1:N:0:3
TCGTCAACTTCGTCGAGTACGCTCAAAGATTAAGATCGGAAGAGC
+
,:F,F:FF::F:FF:,FFF::FFF,,FF,,FFFFFFFF:FFFFF:
@FS10000125:26:BPA73017-1023:1:1101:15820:1800 1:N:0:3
TTGTTAATCTTCGTCGAGTACGCTCAAGAAAATAGATCGGAAGAG
+
FFFFFFFFFFFFFFFFFFFFFFFFFFFFFFFFFFFFFFFFFFFFF
@FS10000125:26:BPA73017-1023:1:1101:16420:1800 1:N:0:3
CCGTAAACTTCGTCGAGTACGCTCAAGCCTAAAGATCGGAAGAGC
+
FFFFFFFFFFFFFFFFFFFFFFFFFFFFFFFFFFFFFFFFFFFFF
@FS10000125:26:BPA73017-1023:1:1101:2160:1810 1:N:0:3
TCCATAAACTTCGTCGAGTACGCTCAAAAGTTCAGATCGGAAGAG
+
FFFFFFFFFFFFFFFFFFFFFFFFFFFFFFFFFFFFFFFFFFFFF
@FS10000125:26:BPA73017-1023:1:1101:2820:1810 1:N:0:3
TAGTGAACTTCGTCGAGTACGCTCAACCGAGTAGATCGGAAGAGC
+
FFFFFFFFFFFFFFFFFFFFFFFFFFFFFFFFFFFFFFFFFFFFF
@FS10000125:26:BPA73017-1023:1:1101:4310:1810 1:N:0:3
TCCTGGAACTTCGTCGAGTACGCTCAATTAGCCAGATCGGAAGAG
+
FFFFFFFFFFFFFFFFFFFFFFFFFFFFFFFFFFFFFFFFFFFFF
@FS10000125:26:BPA73017-1023:1:1101:5110:1810 1:N:0:3
TCCGCAGCAACTTCGTCGAGTACGCTCAACTAGACAGATCGGAAG
+
FFFFFFFFFFFFFFFFFFFFFFFFFFFFFFFFFFFFFFFFFFFFF
@FS10000125:26:BPA73017-1023:1:1101:5700:1810 1:N:0:3
TGGCAGTTTCGTCGAGTACGCTCAATCCATTAGATCGGAAGAGCA
+
FFFFFFFFFFFFFFFFFFFFFFFFFFFFFFFFFFFFFFFFFFFFF
@FS10000125:26:BPA73017-1023:1:1101:5710:1810 1:N:0:3
TCTGCAACTTCGTCGAGTACGCTCAACCTGATAGATCGGAAGAGC
+
FFFFFFFFFFFFFFFFFFFFFFFFFFFFFFFFFFFFFFFFFFFFF
@FS10000125:26:BPA73017-1023:1:1101:7210:1810 1:N:0:3
TCATATGAACTTCGTCGAGTACGCTCAACGTATTAGATCGGAAGA
+
FFFFFFFFFFFFFFFFFFFFFFFFFFFFFFFFFFFFFFFFFFFFF
@FS10000125:26:BPA73017-1023:1:1101:7580:1810 1:N:0:3
TCGCCAACTTCGTCGAGTACGCTCAAGGGAGAAGATCGGAAGAGC
+
FFFFFFFFFFFFFFFFFFFFFFFFFFFFFFFFFFFFFFFFFFFFF
@FS10000125:26:BPA73017-1023:1:1101:7850:1810 1:N:0:3
TCGGTAACTTCGTCGAGTACGCTCAAAGCCCTAGATCGGAAGAGC
+
,FF:FFFFFFFFFFF:FFFFFFFFF,FFF,FFFFFF:F,FF,FF,
@FS10000125:26:BPA73017-1023:1:1101:8000:1810 1:N:0:3
TTGACTGGACTTCGTCGAGTACGCTCAACGATCAAGATCGGAAGA
+
FFFFFFFFFFFFFFFFFFFFFFFFFFFFFFFFFFFFFFFFFFFFF
@FS10000125:26:BPA73017-1023:1:1101:8190:1810 1:N:0:3
GGGACAACTCCGTCGAGTACGCTCAAGGATAGAGATCGGAAGAGC
+
FFFFFFFFFFFFFFFFFFFFFFFFFFFFFFFFFFFFFFFFFFFFF
@FS10000125:26:BPA73017-1023:1:1101:8900:1810 1:N:0:3
TTGTGAACTTCGTCGAGTACGCTCAAAATTATAGATCGGAAGAGC
+
FFFFFFFFFFFFFFFFFFFFFFFFFFFFFFFFFFFFFFFFFFFFF
@FS10000125:26:BPA73017-1023:1:1101:9080:1810 1:N:0:3
GCGGAACTTCGTCGAGTACGCTCAAGGTCTGAGATCGGAAGAGCA
+
FFFFFFFFFFFFFFFFFFFFFFFFFFFFFFFFFFFFFFFFFFFFF
@FS10000125:26:BPA73017-1023:1:1101:10800:1810 1:N:0:3
AAGCTTCGTCGAGTACGCTCAAAATGCGAGATCGGAAGAGCACAC
+
,FFF:FF:F,:F:FFF,F:,F,F,:,:,FFFF:,:F,,:F::FFF
@FS10000125:26:BPA73017-1023:1:1101:11040:1810 1:N:0:3
GCGGTAACTTCGTCGAGTACGCTCAAGGAATTAGATCGGAAGAGC
+
FFFFFFFFFFFFFFFFFFFFFFFFFFFFFFFFFFFFFFFFFFFFF
@FS10000125:26:BPA73017-1023:1:1101:13810:1810 1:N:0:3
TTGCAAACTTCGTCGAGTACGCTCAAGATATCAGATCGGAAGAGC
+
FFFFFFFFFFFFFFFFFFFFFFFFFFFFFFFFFFFFFFFFFFFFF
@FS10000125:26:BPA73017-1023:1:1101:13910:1810 1:N:0:3
GGGAACTTCGTCGAGTACGCTCAATACCTAAGATCGGAAGAGCAC
+
FFFFFFFFFFFFFFFFFFFFFFFFFFFFFFFFFFFFFFFFFFFFF
@FS10000125:26:BPA73017-1023:1:1101:14040:1810 1:N:0:3
GAGAGGAAACTTCGTCGAGTACGCTCAAAAACAGAGATCGGAAGA
+
FFFFFFFFFFFFFFFFFFFFFFFFFFFFFFFFFFFFFFFFFFFFF
@FS10000125:26:BPA73017-1023:1:1101:15040:1810 1:N:0:3
TCGATGAACTTCGTCGAGTACGCTCAACATTTAAGATCGGAAGAG
+
FFFFFFFFFFFFFFFFFFFFFFFFFFFFFFFFFFFFFFFFFFFFF
@FS10000125:26:BPA73017-1023:1:1101:15870:1810 1:N:0:3
CTGCTAACTTCGTCGAGTACGCTCAATCTATAAGATCGGAAGAGC
+
FFFFFFFFFFFFFFFFFFFFFFFFFFFFFFFFFFFFFFFFFFFFF
@FS10000125:26:BPA73017-1023:1:1101:2820:1820 1:N:0:3
TCGATAACTTCGTCGAGTACGCTCAATTTGCAAGATCGGAAGAGC
+
FFFFFFFFFFFFFFFFFFFFFFFFFFFFFFFFFFFFFFFFFFFFF
@FS10000125:26:BPA73017-1023:1:1101:2860:1820 1:N:0:3
GTGGAAACTTCGTCGAGTACGCTCAATTTACAAGATCGGAAGAGC
+
FFFFFFFFFFFFFFFFFFFFFFFFFFFFFFFFFFFFFFFFFFFFF
@FS10000125:26:BPA73017-1023:1:1101:3220:1820 1:N:0:3
GCGAAACTTCGTCGAGTACGCTCAAAGGCAAAGATCGGAAGAGCA
+
FFFFFFFFFFFFFFFFFFFFFFFFFFFFFFFFFFFFFFFFFFFFF
@FS10000125:26:BPA73017-1023:1:1101:3530:1820 1:N:0:3
GCGGTAACTTCGTCGAGTACGCTCAATTGTAGAGATCGGAAGAGC
+
FFFFFFFFFFFFFFFFFFFFFFFFFFFFFFFFFFFFFFFFFFFFF
@FS10000125:26:BPA73017-1023:1:1101:4320:1820 1:N:0:3
CCGCAACTTCGTCGAGTACGCTCAAACATAAAGATCGGAAGAGCA
+
FFFFFFFFFFFFFFFFFFFFFFFFFFFFFFFFFFFFFFFFFFFFF
@FS10000125:26:BPA73017-1023:1:1101:4720:1820 1:N:0:3
TGGTTAACTTCGTCGAGTACGCTCAAACATGGAGATCGGAAGAGC
+
FFFFFFFFFFFFFFFFFFFFFFFFFFFFFFFFFFFFFFFFFFFFF
@FS10000125:26:BPA73017-1023:1:1101:5320:1820 1:N:0:3
CCGTAACTTCGTCGAGTACGCTCAACTATAAAGATCGGAAGAGCA
+
FFFFFFFFFFFFFFFFFFFFFFFFFFFFFFFFFFFFFFFFFFFFF
@FS10000125:26:BPA73017-1023:1:1101:5470:1820 1:N:0:3
TAGTAAACTTCGTCGAGTACGCTCAAAAAGATAGATCGGAAGAGC
+
FFFFFFFFFFFFFFFFFFFFFFFFFFFFFFFFFFFFFFFFFFFFF
@FS10000125:26:BPA73017-1023:1:1101:5540:1820 1:N:0:3
TCCTTAACTTCGTCGAGTACGCTCAAAGTTATAGATCGGAAGAGC
+
,FF:F:FF:FF:FFFF:FFF:FFFFFFFFFF:FFFFF,FFFFFF:
@FS10000125:26:BPA73017-1023:1:1101:5960:1820 1:N:0:3
TGCAAACTTCGTCGAGTACGCTCAATAAAATAGATCGGAAGAGCA
+
FFFFFFFFFFFFFFFFFFFFFFFFFFFFFFFFFFFFFFFFFFFFF
@FS10000125:26:BPA73017-1023:1:1101:7040:1820 1:N:0:3
ACGGGAACTTCGTCGAGTACGCTCAAGGTTTAAGATCGGAAGAGC
+
FFFFFFFFFFFFFFFFFFFFFFFFFFFFFFFFFFFFFFFFFFFFF
@FS10000125:26:BPA73017-1023:1:1101:7230:1820 1:N:0:3
TTGAAAACTTCGTCGAGTACGCTCAAATTAAGAGATCGGAAGAGC
+
FFFFFFFFFFFFFFFFFFFFFFFFFFFFFFFFFFFFFFFFFFFFF
@FS10000125:26:BPA73017-1023:1:1101:7760:1820 1:N:0:3
AGGGAAATCTTCGTCGAGTACGCTCAACTGGATAGATCGGAAGAG
+
FFFFFFFFFFFFFFFFFFFFFFFFFFFFFFFFFFFFFFFFFFFFF
@FS10000125:26:BPA73017-1023:1:1101:8270:1820 1:N:0:3
TTGACTGGACTTCGTCGAGTACGCTCAATTAAAGAGATCGGAAGA
+
FFFFFFFFFFFFFFFFFFFFFFFFFFFFFFFFFFFFFFFFFFFFF
@FS10000125:26:BPA73017-1023:1:1101:11080:1820 1:N:0:3
TGGCTAACTTCGTCGAGTACGCTCAAAGTGGTAGATCGGAAGAGC
+
,:FFFFFFFFFFFFFFFFFFFFFFFFFFFFFFFFFFFFFFFFFFF
@FS10000125:26:BPA73017-1023:1:1101:11170:1820 1:N:0:3
GCGAGAACTTCGTCGAGTACGCTCAATAATCGAGATCGGAAGAGC
+
FFFFFFFFFFFFFFFFFFFFFFFFFFFFFFFFFFFFFFFFFFFFF
@FS10000125:26:BPA73017-1023:1:1101:11610:1820 1:N:0:3
TTGCGGGGGAACTTCGTCGAGTACGCTCAACAGTAGAGATCGGAA
+
FFFFFFFFFFFFFFFFFFFFFFFFFFFFFFFFFFFFFFFFFFFFF
@FS10000125:26:BPA73017-1023:1:1101:11740:1820 1:N:0:3
TCGTTAACTTCGTCGAGTACGCTCAACGGAATAGATCGGAAGAGC
+
FFFFFFFFFFFFFFFFFFFFFFFFFFFFFFFFFFFFFFFFFFFFF
@FS10000125:26:BPA73017-1023:1:1101:12750:1820 1:N:0:3
TTTTTCCAACTTCGTCGAGTACGCTCAATTTCCAAGATCGGAAGA
+
FFFFFFFFFFFFFFFFFFFFFFFFFFFFFFFFFFFFFFFFFFFFF
@FS10000125:26:BPA73017-1023:1:1101:13480:1820 1:N:0:3
GCCATAACTTCGTCGAGTACGCTCAACCATTCAGATCGGAAGAGC
+
,FFF:FFFFFFFFFFFFFFFFFFF:FFFFFFF::FFFFFF:FFFF
@FS10000125:26:BPA73017-1023:1:1101:13490:1820 1:N:0:3
TCAATAACTTCGTCGAGTACGCTCAAAAACACAGATCGGAAGAGC
+
FFFFFFFFFFFFFFFFFFFFFFFFFFFFFFFFFFFFFFFFFFFFF
@FS10000125:26:BPA73017-1023:1:1101:13540:1820 1:N:0:3
CCGCGAACTTCGTCGAGTACGCTCAACATTTAAGATCGGAAGAGC
+
FFFFFFFFFFFFFFFFFFFFFFFFFFFFFFFFFFFFFFFFFFFFF
@FS10000125:26:BPA73017-1023:1:1101:13920:1820 1:N:0:3
TCTGAGCTTCGTCGAGTACGCTCAAGGTTGAAGATCGGAAGAGCA
+
:FFFFFFFFFFFFFFFFFFFFFFFFFFFFFFFFFFFFFFFFFFFF
@FS10000125:26:BPA73017-1023:1:1101:14250:1820 1:N:0:3
TCGGCAACTTCGTCGAGTACGCTCAATTGAGTAGATCGGAAGAGC
+
FFFFFFFFFFFFFFFFFFFFFFFFFFFFFFFFFFFFFFFFFFFFF
@FS10000125:26:BPA73017-1023:1:1101:14440:1820 1:N:0:3
TTGTAAACTTCGTCGAGTACGCTCAAGTCGCCAGATCGGAAGAGC
+
F,FFFFFFFFFFFFF:FFFFFFFF:F:FF:FFFFFFFFFFFFFFF
@FS10000125:26:BPA73017-1023:1:1101:15720:1820 1:N:0:3
GAGGAAACTTCGTCGAGTACGCTCAAAGATCAAGATCGGAAGAGC
+
:FFFFFFFFFFFFFFFFFFFFFFFFFFFFFFFFFFFFFFFFFFFF
@FS10000125:26:BPA73017-1023:1:1101:16240:1820 1:N:0:3
TCGTCTAACTTCGTCGAGTACGCTCAATTTTATAGATCGGAAGAG
+
:FFFFFFFFFFFFFFFFFFFFFFFFFFFFFFFFFFFFFFFFFFFF
@FS10000125:26:BPA73017-1023:1:1101:16330:1820 1:N:0:3
TTGAAAACTTCGTCGAGTACGCTCAACACGAAAGATCGGAAGAGC
+
FF:FFFFFFFFFFFFFFFFFFFFFFFFFFFFFFFFFFFFFFFFFF
@FS10000125:26:BPA73017-1023:1:1101:1780:1830 1:N:0:3
GCGACAACTTCGTCGAGTACGCTCAAAGTAGCAGATCGGAAGAGC
+
FFFFFFFFFFFFFFFFFFFFFFFFFFFFFFFFFFFFFFFFFFFFF
@FS10000125:26:BPA73017-1023:1:1101:1860:1830 1:N:0:3
CCGTGAACTTCGTCGAGTACGCTCAAACTAAAAGATCGGAAGAGC
+
FFFFFFFFFFFFFFFFFFFFFFFFFFFFFFFFFFFFFFFFFFFFF
@FS10000125:26:BPA73017-1023:1:1101:2010:1830 1:N:0:3
TGGCAACGTCGTCGAGTACGCTCAAAGGGCGAGATCGGAAGAGCA
+
FFFFFFFFFFFFF:FFFFFFFFFFFFFFFFFFFFFFFFFFFFFF:
@FS10000125:26:BPA73017-1023:1:1101:3250:1830 1:N:0:3
TTGAAAACTTCGTCGAGTACGCTCAACTTTACAGATCGGAAGAGC
+
FFFFFFFFFFFFFFFFFFFFFFFFFFFFFFFFFFFFFFFFFFFFF
@FS10000125:26:BPA73017-1023:1:1101:3660:1830 1:N:0:3
TTCAACTTCGTCGAGTACGCTCAATCTTTTAGATCGGAAGAGCAC
+
:FFFFFFFFFFFFFFFFFFFFFFFFFF:FFFFFFFFFFFFFFFFF
@FS10000125:26:BPA73017-1023:1:1101:4810:1830 1:N:0:3
TTTAGGTAACTTCGTCGAGTACGCTCAAATGAATAGATCGGAAGA
+
FFFFFFFFFFFFFFFFFFFFFFFFFFFFFFFFFFFFFFFFFFFFF
@FS10000125:26:BPA73017-1023:1:1101:6140:1830 1:N:0:3
TTGTAAACTTCGTCGAGTACGCTCAAATAGGGAGATCGGAAGAGC
+
FFFFFFFFFFFFFFFFFFFFFFFFFFFFFFFFFFFFFFFFFFFFF
@FS10000125:26:BPA73017-1023:1:1101:6680:1830 1:N:0:3
TAGGAAACTTCGTCGAGTACGCTCAAATTGATAGATCGGAAGAGC
+
FFFFFFFFFFFFFFFFFFFFFFFFFFFFFFFFFFFFFFFFFFFFF
@FS10000125:26:BPA73017-1023:1:1101:7280:1830 1:N:0:3
TCGCCCAACTTCGTCGAGTACGCTCAAATCGTCAGATCGGAAGAG
+
FFFFFFFFFFFFFFFFFFFFFFFFFFFFFFFFFFFFFFFFFFFFF
@FS10000125:26:BPA73017-1023:1:1101:7410:1830 1:N:0:3
TCGCAAACTTCGTCGAGTACGCTCAAATCGGCAGATCGGAAGAGC
+
FFFFFFFFFFFFFFFFFFFFFFFFFFFFFFFFFFFFFFFFFFFFF
@FS10000125:26:BPA73017-1023:1:1101:8090:1830 1:N:0:3
TTGCCAAACTTCGTCGAGTACGCTCAAATTAAAAGATCGGAAGAG
+
FFFFFFFFFFFFFFFFFFFFFFFFFFFFFFFFFFFFFFFFFFFFF
@FS10000125:26:BPA73017-1023:1:1101:8280:1830 1:N:0:3
TTGAAAACTTCGTCGAGTACGCTCAAGGAATGAGATCGGAAGAGC
+
FFFFFFFFFFFFFFFFFFFFFFFFFFFFFFFFFFFFFFFFFFFFF
@FS10000125:26:BPA73017-1023:1:1101:8970:1830 1:N:0:3
ACTTCGTCGAGTACGCTCAAACGACCAGATCGGAAGAGCACACGT
+
FFFFFFFFFFFFFFFFFFFFFFFFFFFFFFFFFFFFFFFFFFFFF
@FS10000125:26:BPA73017-1023:1:1101:9020:1830 1:N:0:3
GCGGTAACTTCGTCGAGTACGCTCAAAGCCTTAGATCGGAAGAGC
+
:F:FFFFFFFFFFFFFFFFFFFFFFFFFFFFFFFFFFFFFFFFFF
@FS10000125:26:BPA73017-1023:1:1101:9230:1830 1:N:0:3
TTGGCAACTTCGTCGAGTACGCTCAAAGAAAAAGATCGGAAGAGC
+
FFFFFFFFFFFFFFFFFFFFFFFFFFFFFFFFFFFFFFFFFFFFF
@FS10000125:26:BPA73017-1023:1:1101:9300:1830 1:N:0:3
AAGGAAGAACTTCGTCGAGTACGCTCAAGTGTCAAGATCGGAAGA
+
FFFFFFFFFFFFFFFFFFFFFFFFFFFFFFFFFFFFFFFFFFFFF
@FS10000125:26:BPA73017-1023:1:1101:10450:1830 1:N:0:3
TCGTGAACTTCGTCGAGTACGCTCAAAGCACGAGATCGGAAGAGC
+
FFFFFFFFFFFFFFFFFFFFFFFFFFFFFFFFFFFFFFFFFFFFF
@FS10000125:26:BPA73017-1023:1:1101:12010:1830 1:N:0:3
TCGCTAACTTCGTCGAGTACGCTCAATGCAATAGATCGGAAGAGC
+
FFFFFFFFFFFFFFFFFFFFFFFFFFFFFFFFFFFFFFFFFFFFF
@FS10000125:26:BPA73017-1023:1:1101:12240:1830 1:N:0:3
GGTCAAACTTCGTCGAGTACGCTCAATTAAGTAGATCGGAAGAGC
+
FFFFFFFFFFFFFFFFFFFFFFFFFFFFFFFFFFFFFFFFFFFFF
@FS10000125:26:BPA73017-1023:1:1101:12350:1830 1:N:0:3
TAGCTAACTTCGTCGAGTACGCTCAAATATGGAGATCGGAAGAGC
+
,F:FFFFFFFF:FF:F,FFF:FFFFFFFFFF::::FFFFF:F:FF
@FS10000125:26:BPA73017-1023:1:1101:13340:1830 1:N:0:3
ACGCAACTTCGTCGAGTACGCTCAAATCAGGAGATCGGAAGAGCA
+
FFFFFFFFFFFFFFFFFFFFFFFFFFFFFFFFFFFFFFFFFFFFF
@FS10000125:26:BPA73017-1023:1:1101:13830:1830 1:N:0:3
ATGGAAACTTCGTCGAGTACGCTCAAAGATTAAGATCGGAAGAGC
+
F:FFFFFFFFFFFFFFFFFFFFFFFFFFFFFFFFFFFFFFFFFFF
@FS10000125:26:BPA73017-1023:1:1101:14630:1830 1:N:0:3
TCGGCTCCTTCGTCGAGTACGCTCAAGTTTACAGATCGGAAGAGC
+
FFFFFFFFFFFFFFFFFFFFFFFFFFFFFFFFFFFFFFFFFFFFF
@FS10000125:26:BPA73017-1023:1:1101:14650:1830 1:N:0:3
TTTCAAAACTTCGTCGAGTACGCTCAAGATACTAGATCGGAAGAG
+
FFFFFFFFFFFFFFFFFFFFFFFFFFFFFFFFFFFFFFFFFFFFF
@FS10000125:26:BPA73017-1023:1:1101:14740:1830 1:N:0:3
TAGACAACTTCGTCGAGTACGCTCAACAGGGGAGATCGGAAGAGC
+
FFFFFFFFFFFFFFFFFFFFFFFFFFFFFFFFFFFFFFFFFFFFF
@FS10000125:26:BPA73017-1023:1:1101:15180:1830 1:N:0:3
TTGAAAACTTCGTCGAGTACGCTCAAATCGTGAGATCGGAAGAGC
+
FFFFFFFFFFFF,FFFFFFFFFFFFFFFFFFFFFFFFFFFFFFFF
@FS10000125:26:BPA73017-1023:1:1101:15250:1830 1:N:0:3
ATGCAAACTTCGTCGAGTACGCTCAACGTGCCAGATCGGAAGAGC
+
F:FFFFFFFFFFFFFFFFFFFFFFFFFFFFFFFFFFFFFFFFFFF
@FS10000125:26:BPA73017-1023:1:1101:15290:1830 1:N:0:3
TTGTCAACTTCGTCGAGTACGCTCAAATGGAAAGATCGGAAGAGC
+
FFFFFFFFFFFFFFFFFFFFFFFFFFFFFFFFFFFFFFFFFFFFF
@FS10000125:26:BPA73017-1023:1:1101:16090:1830 1:N:0:3
TCAGGAACTTCGTCGAGTACGCTCAATAAGACAGATCGGAAGAGC
+
FFFFFFFFFFFFFFFFFFFFFFFFFFFFFFFFFFFFFFFFFFFFF
@FS10000125:26:BPA73017-1023:1:1101:16170:1830 1:N:0:3
TTGACTGGACTTCGTCGAGTACGCTCAATACGGGAGATCGGAAGA
+
FFFFFFFFFFFFFFFFFFFFFFFFFFFFFFFFFFFFFFFFFFFFF
@FS10000125:26:BPA73017-1023:1:1101:16230:1830 1:N:0:3
GCGTTAAACTTCGTCGAGTACGCTCAAATAGCCAGATCGGAAGAG
+
FFFFFFFFFFFFFFFFFFFFFFFFFFFFFFFFFFFFFFFFFFFFF
@FS10000125:26:BPA73017-1023:1:1101:16320:1830 1:N:0:3
TCGTAACTTCGTCGAGTACGCTCAATACTGAAGATCGGAAGAGCA
+
FFFFFFFFFFFFFFFFFFFFFFFFFFFFFFFFFFFFFFFFFFFFF
@FS10000125:26:BPA73017-1023:1:1101:1070:1840 1:N:0:3
TAGTTAGTACCTTCGTCGAGTACGCTCAATATTCAAGATCGGAAG
+
FFFFFFFFFFFFFFFFFFFFFFFFFFFFFFFFFFFFFFFFFFFFF
@FS10000125:26:BPA73017-1023:1:1101:1480:1840 1:N:0:3
TTGAAAACTTCGTCGAGTACGCTCAATTGCAAAGATCGGAAGAGC
+
FFFFFFFFFFFFFFFFFFFFFFFFFFFFFFFFFFFFFFFFFFFFF
@FS10000125:26:BPA73017-1023:1:1101:1950:1840 1:N:0:3
TTGACTGGACTTCGTCGAGTACGCTCAACCTCTAAGATCGGAAGA
+
FFFFFFFFFFFFFFFFFFFFFFFFFFFFFFFFFFFFFFFFFFFFF
@FS10000125:26:BPA73017-1023:1:1101:4550:1840 1:N:0:3
TTTGAATAACTTCGTCGAGTACGCTCAAGGAGTTAGATCGGAAGA
+
FFFFFFFFFFFFFFFFFFFFFFFFFFFFFFFFFFFFFFFFFFFFF
@FS10000125:26:BPA73017-1023:1:1101:5230:1840 1:N:0:3
TAGACAACTTCGTCGAGTACGCTCAATATGAGAGATCGGAAGAGC
+
FFFFFFFFFFFFFFFFFFFFFFFFFFFFFFFFFFFFFFFFFFFFF
@FS10000125:26:BPA73017-1023:1:1101:5420:1840 1:N:0:3
TCGCAAATTTCGTCGAGTACGCTCAAATAAAGAGATCGGAAGAGC
+
FFFFFFFFFFFFFFFFFFFFFFFFFFFFFFFFFFFFFFFFFFFFF
@FS10000125:26:BPA73017-1023:1:1101:5430:1840 1:N:0:3
CTGCTAACTTCGTCGAGTACGCTCAAAATAGAAGATCGGAAGAGC
+
FF:FFFFFFFFFFFFFFFFFFFFF:FFFFFFFFFFFFFF::FFFF
@FS10000125:26:BPA73017-1023:1:1101:7240:1840 1:N:0:3
TTGACTGGACTTCGTCGAGTACGCTCAAACCGTTAGATCGGAAGA
+
FFFFFFFFFFFFFFFFFFFFFFFFFFFFFFFFFFFFFFFFFFFFF
@FS10000125:26:BPA73017-1023:1:1101:7280:1840 1:N:0:3
TCAGAAACTTCGTCGAGTACGCTCAAGATACGAGATCGGAAGAGC
+
FFFFFFFFFFFFFFFFFFFFFFFFFFFFFFFFFFFFFFFFFFFFF
@FS10000125:26:BPA73017-1023:1:1101:7360:1840 1:N:0:3
ACGGTAACTTCGTCGAGTACGCTCAATACTAGAGATCGGAAGAGC
+
FFFFFFFFFFFFFFFFFFFFFFFFFFFFFFFFFFFFFFFFFFFFF
@FS10000125:26:BPA73017-1023:1:1101:7830:1840 1:N:0:3
GGGCTCAACTTTCGAGTACGCTCAAATAAAGAGATCGGAAGAGCA
+
FFFFFFFFFFFFFFFFFFFFFFFFFFFFFFFFFFFFFFFFFFFFF
@FS10000125:26:BPA73017-1023:1:1101:8740:1840 1:N:0:3
TCAAAACAACTTCGTCGAGTACGCTCAACCAACCAGATCGGAAGA
+
FFFFFFFFFFFFFFFFFFFFFFFFFFFFFFFFFFFFFFFFFFFFF
@FS10000125:26:BPA73017-1023:1:1101:9320:1840 1:N:0:3
TCCACAACTTCGTCGAGTACGCTCAAGGCAATAGATCGGAAGAGC
+
FFFFFFFFFFFFFFFFFFFFFFFFFFFFFFFFFFFFFFFFFFFFF
@FS10000125:26:BPA73017-1023:1:1101:9770:1840 1:N:0:3
TTGCAAACCTCGTCGAGTACGCTCAAGCTCCTAGATCGGAAGAGC
+
FFFFFFFFFFFFFFFFFFFFFFFFFFFFFFFFFFFFFFFFFFFFF
@FS10000125:26:BPA73017-1023:1:1101:10940:1840 1:N:0:3
TGTAAACTTCGTCGAGTACGCTCAAACTGTTAGATCGGAAGAGCA
+
:FFFFFFFFFFFFFFFFFFFFFFFFFFFFFFFFFFFFFFFFFFFF
@FS10000125:26:BPA73017-1023:1:1101:10960:1840 1:N:0:3
GCGGGAACTTCGTCGAGTACGCTCAATACAATAGATCGGAAGAGC
+
:FFFFFFFFFFFFFFFFFFFFFFFFFFFFFFFFFFFFFFFFFFFF
@FS10000125:26:BPA73017-1023:1:1101:11390:1840 1:N:0:3
GGGAAACTTCGTCGAGTACGTTCAACATGGCAGATCGGAAGAGCA
+
FFFFFFFFFFFFFFFFFFFFFFFFFFFFFFFFFFFFFFFFFFFFF
@FS10000125:26:BPA73017-1023:1:1101:12000:1840 1:N:0:3
TCGTGAACTTCGTCGAGTACGCTCAAAAACTAAGATCGGAAGAGC
+
FFFFFFFFFFFFFFFFFFFFFFFFFFFFFFFFFFFFFFFFFFFFF
@FS10000125:26:BPA73017-1023:1:1101:12810:1840 1:N:0:3
TCGCCTAAACTTCGTCGAGTACGCTCAATGTAAAAGATCGGAAGA
+
FFFFFFFFFFFFFFFFFFFFFFFFFFFFFFFFFFFFFFFFFFFFF
@FS10000125:26:BPA73017-1023:1:1101:13300:1840 1:N:0:3
TTGACTCAACTTCGTCGAGTACGCTCAATTAGAAAGATCGGAAGA
+
FFFF:,,,FFFFFFFFFFFFFFFFFFFF,F,,,,FFFFFFFFFFF
@FS10000125:26:BPA73017-1023:1:1101:13820:1840 1:N:0:3
CCGCCAACTTCGTCGAGTACGCTCAAAATAAAAGATCGGAAGAGC
+
FFFFFFFFFFFFFFFFFFFFFFFFFFFFFFFFFFFFFFFFFFFFF
@FS10000125:26:BPA73017-1023:1:1101:13940:1840 1:N:0:3
GCGTGAACTTCGTCGAGTACGCTCAACTAGTGAGATCGGAAGAGC
+
FFFFFFFFFFFFFFFFFFFFFFFFFFFFFFFFFFFFFFFFFFFFF
@FS10000125:26:BPA73017-1023:1:1101:14160:1840 1:N:0:3
GGCTCAACTTCGTCGAGTACGCTCAACAGGTAAGATCGGAAGAGC
+
FFFFFFFFFFFFFFFFFFFFFFFFFFFFFFFFFFFFFFFFFFFFF
@FS10000125:26:BPA73017-1023:1:1101:14370:1840 1:N:0:3
TTGCCAAACTTCGTCGAGTACGCTCAAGAGACAAGATCGGAAGAG
+
F:FFFFFFFF:FFFFFFFFFFFFFFFFFFFFFFFFFFFFFFFFFF
@FS10000125:26:BPA73017-1023:1:1101:15250:1840 1:N:0:3
TTGACTGGACTTCGTCGAGTACGCTCAACGATCCAGATCGGAAGA
+
FFFFFFFFFFFFFFFFFFFFFFFFFFFFFFFFFFFFFFFFFFFFF
@FS10000125:26:BPA73017-1023:1:1101:16090:1840 1:N:0:3
TGGGGGGGCGCTTCGTCGAGTACGCTCAATAAGGCAGATCGGAAG
+
FFFFFFFFFFFFFFFFFFFFFFFFFFFFFFFFFFFFFFFFFFFFF
@FS10000125:26:BPA73017-1023:1:1101:1080:1850 1:N:0:3
GCGGTAACTTCGTCGAGTACGCTCAACTACGGAGATCGGAAGAGC
+
FFFFFFFFFFFFFFFFFFFFFFFFFFFFFFFFFFFFFFFFFFFFF
@FS10000125:26:BPA73017-1023:1:1101:1140:1850 1:N:0:3
TTGGCAACTTCGTCGAGTACGCTCAAATCAATAGATCGGAAGAGC
+
FFFFFFFFFFFFFFFFFFFFFFFFFFFFFFFFFFFFFFFFFFFFF
@FS10000125:26:BPA73017-1023:1:1101:1330:1850 1:N:0:3
CCGCAAACTTCGTCGAGTACGCTCAACATAATAGATCGGAAGAGC
+
FFFFFFFFFFFFFFFFFFFFFFFFFFFFFFFFFFFFFFFFFFFFF
@FS10000125:26:BPA73017-1023:1:1101:1620:1850 1:N:0:3
TTGTTAACTTCGTCGAGTACGCTCAATAACCAAGATCGGAAGAGC
+
FFFFFFFFFFFFFFFFFFFFFFFFFFFFFFFFFFFFFFFFFFFFF
@FS10000125:26:BPA73017-1023:1:1101:1700:1850 1:N:0:3
TTTAGTGAACTTCGTCGAGTACGCTCAAAGACAGAGATCGGAAGA
+
FFFFFFFFFFFFFFFFFFFFFFFFFFFFFFFFFFFFFFFFFFFFF
@FS10000125:26:BPA73017-1023:1:1101:1930:1850 1:N:0:3
TCGTTAACTTCGTCGAGTACGCTCAAAATTGTAGATCGGAAGAGC
+
,,F,,,FF:,:::F:,F:F:,FFF,,FF,F,FF:FF,:,FF:FF,
@FS10000125:26:BPA73017-1023:1:1101:2770:1850 1:N:0:3
CTGTAAAACTTCGTCGAGTACGCTCAACAGGGTAGATCGGAAGAG
+
FFFFFFFFFFFFFFFFFFFFFFFFFFFFFFFFFFFFFFFFFFFFF
@FS10000125:26:BPA73017-1023:1:1101:3250:1850 1:N:0:3
CCGGAAACTTCGTCGAGTACGCTCAACGGGTTAGATCGGAAGAGC
+
FF:FFFFFFFFFFFFFFFFFFFFFFFFFFFFFFFFFFFFFFFFFF
@FS10000125:26:BPA73017-1023:1:1101:4110:1850 1:N:0:3
TCATTAACTTCGTCGAGTACGCTCAAGTGATAAGATCGGAAGAGC
+
FFFFFFFFFFFFFFFFFFFFFFFFFFFFFFFFFFFFFFFFFFFFF
@FS10000125:26:BPA73017-1023:1:1101:4300:1850 1:N:0:3
TCTAGAACTTCGTCGAGTACGCTCAAGTGATGAGATCGGAAGAGC
+
FFFFFFFFFFFFFFFFFFFFFFFFFFFFFFFFFFFFFFFFFFFFF
@FS10000125:26:BPA73017-1023:1:1101:4630:1850 1:N:0:3
GCGGAAACTTCGTCGAGTACGCTCAAAATATAAGATCGGAAGAGC
+
FFFFFFFFFFFFFFFFFFFFFFFFFFFFFFFFFFFFFFFFFFFFF
@FS10000125:26:BPA73017-1023:1:1101:4790:1850 1:N:0:3
GGGTAACTTCGTCGAGTACGCTCAACCAATAAGATCGGAAGAGCA
+
F:FFFFFFFFFFFFFFFFFFFFFFFFFFFFFFFFFFFFFFFFFF:
@FS10000125:26:BPA73017-1023:1:1101:5150:1850 1:N:0:3
CGTTTAACTTCGTCGAGTACGCTCAACCTCCCAGATCGGAAGAGC
+
FFFFFFFFFFFFFFFFFFFFFFFFFFFFFFFFFFFFFFFFFFFFF
@FS10000125:26:BPA73017-1023:1:1101:5320:1850 1:N:0:3
GGGATAGCTTCGTCGAGTACGCTCAACTGCTCAGATCGGAAGAGC
+
,FFFFFFFFFFFFFFFFFFFFFFFFFFFFFFFFFFFFFFFFFFFF
@FS10000125:26:BPA73017-1023:1:1101:5890:1850 1:N:0:3
CCGGAACTTCGTCGAGTACGCTCAATGTAATAGATCGGAAGAGCA
+
FFFFFFFFFFFFFFFFFFFFFFFFFFFFFFFFFFFFFFFFFFFFF
@FS10000125:26:BPA73017-1023:1:1101:7030:1850 1:N:0:3
GGCAACTTCGTCGAGTACGCTCAATAAGTGAGATCGGAAGAGCAC
+
FFFFFFFFFFFFFFFFFFFFFFFFFFFFFFFFFFFFFFFFFFFFF
@FS10000125:26:BPA73017-1023:1:1101:7390:1850 1:N:0:3
TAGATAACTTCGTCGAGTACGCTCAATTACAAAGATCGGAAGAGC
+
FFFFFFFFFFFFFFFFFFFFFFFFFFFFFFF:FFFFFFFFFFFFF
@FS10000125:26:BPA73017-1023:1:1101:8320:1850 1:N:0:3
CCGACAACTTCGTCGAGTACGCTCAAATGTCAAGATCGGAAGAGC
+
FFFFFFFFFFFFFFFFFFFFFFFFFFFFFFFFFFFFFFFFFFFFF
@FS10000125:26:BPA73017-1023:1:1101:8810:1850 1:N:0:3
GGGTCAACTTCGTCGAGTACGCTCAAAAAAAGAGATCGGAAGAGC
+
FFFFFFFFFFFFFFFFFFFFFFFFFFFFFFFFFFFFFFFFFFFFF
@FS10000125:26:BPA73017-1023:1:1101:9230:1850 1:N:0:3
TCTTAAACTTCGTCGAGTACGCTCAAAGATAAAGATCGGAAGAGC
+
FFFF:FFFFFFFFFFFFFFFFFFFFFFFFFFFFFFFFFFFFFFFF
@FS10000125:26:BPA73017-1023:1:1101:10030:1850 1:N:0:3
TTGCAACTTCGTCGAGTACGCTCAAATTAGAAGATCGGAAGAGCA
+
FFFFFFFFFFFFFFFFFFFFFFFFFFFFFFFFFFFFFFFFFFFFF
@FS10000125:26:BPA73017-1023:1:1101:10770:1850 1:N:0:3
TTACTGAACTTCGTCGAGTACGCTCAAGGTGTGAGATCGGAAGAG
+
F,:F:F:FFFFF::::FF:FFFFFFFF:F:FFF,FFFF:F::,FF
@FS10000125:26:BPA73017-1023:1:1101:11040:1850 1:N:0:3
TTGTGAACTTCGTCGAGTACGCTCAATGAAACAGATCGGAAGAGC
+
FFFFFFFFFFFFFFFFFFFFFFFFFFFFFFFFFFFFFFFFFFFFF
@FS10000125:26:BPA73017-1023:1:1101:11060:1850 1:N:0:3
TTGCAGGAACTTCGTCGAGTACGCTCAATCGTCGAGATCGGAAGA
+
FFFFFFFFFFFFFFFFFFFFFFFFFFFFFFFFFFFFFFFFFFFFF
@FS10000125:26:BPA73017-1023:1:1101:11450:1850 1:N:0:3
GCGGTAACTTCGTCGAGTACGCTCAAAGTCAGAGATCGGAAGAGC
+
FFFFFFFFFFFFFFFFFFFFFFFFFFFFFFFFFFFFFFFFFFFFF
@FS10000125:26:BPA73017-1023:1:1101:13520:1850 1:N:0:3
GCCATAACTTCGTCGAGTACGCTCAACCATTCAGATCGGAAGAGC
+
FFFFFFFFFFFFFFFFFFFFFFFFFFFFFFFFFFFFFFFFFFFFF
@FS10000125:26:BPA73017-1023:1:1101:14050:1850 1:N:0:3
TGGTCAACTTCGTCGAGTACGCTCAAGGAGGGAGATTGGAAGAGC
+
FFFFFFFFFFFFFFFFFFFFFFFFFFFFFFFFFFFFFFFFFFFFF
@FS10000125:26:BPA73017-1023:1:1101:14480:1850 1:N:0:3
TGGTATGAACTTCGTCGAGTACGCTCAAAATTAAAGATCGGAAGA
+
F,F:FF:FFFFFFFFFFFFFFFFFFFFF,FFFFFFFFFFFFFFFF
@FS10000125:26:BPA73017-1023:1:1101:15260:1850 1:N:0:3
TTGCACGACTTCGTCGAGTACGCTCAAGTTCGGAGATCGGAAGAG
+
FFFFFFFFFFFFFFFFFFFFFFFFFFFFFFFFFFFFFFFFFFFFF
@FS10000125:26:BPA73017-1023:1:1101:15490:1850 1:N:0:3
GGGCCCGAACTTCGTCGAGTACGCTCAATACAATAGATCGGAAGA
+
F,FFFF:,FFFFF:FFFFF,FFFFFF,FFFF,FFFF,FF:FFFF,
@FS10000125:26:BPA73017-1023:1:1101:1200:1860 1:N:0:3
TTCTAACTTCGTCGAGTACGCTCAATTATTTAGATCGGAAGAGCA
+
FFFFFFFFFFFFFFFFFFFFFFFFFFFFFFFFFFFFFFFFFFFFF
@FS10000125:26:BPA73017-1023:1:1101:1840:1860 1:N:0:3
TTGATTAACTTCGTCGAGTACGCTCAATGACCTAGATCGGAAGAG
+
FFFFFFFFFFFFFFFFFFFFFFFFFFFFFFFFFFFFFFFFFFFFF
@FS10000125:26:BPA73017-1023:1:1101:2170:1860 1:N:0:3
TTGGCTAACTTCGTCGAGTACGCTCAACGAACCAGATCGGAAGAG
+
FFFFFFFFFFFFFFFFFFFFFFFFFFFFFFFFFFFFFFFFFFFFF
@FS10000125:26:BPA73017-1023:1:1101:2270:1860 1:N:0:3
TCGTTAACTTCGTCGAGTACGCTCAAGCACTGAGATCGGAAGAGC
+
FFFFFFFFFFFFFFFFFFFFFFFFFFFFFFFFFFFFFFFFFFFFF
@FS10000125:26:BPA73017-1023:1:1101:3410:1860 1:N:0:3
GGGCTAACTTCGTCGAGTACGCTCAAGTCTATAGATCGGAAGAGC
+
FF,FF:FFF:FFFFFFFFFFFFFFF,FFFFFFFFFFFFFFF::FF
@FS10000125:26:BPA73017-1023:1:1101:3470:1860 1:N:0:3
AGGGAAACTTCGTCGAGTACGCTCAAGACCTCAGATCGGAAGAGC
+
FFFFFFFFFFFFFFFFFFFFFFFFFFFFFFFFFFFFFFFFFFFFF
@FS10000125:26:BPA73017-1023:1:1101:3520:1860 1:N:0:3
TCTTGGACTTCGTCGAGTACGCTCAATATATTAGATCGGAAGAGC
+
FFFFFFFFFFFFFFFFFFFFFFFFFFFFFFFFFFFFFFFFFFFFF
@FS10000125:26:BPA73017-1023:1:1101:3710:1860 1:N:0:3
TCATCTAACTTCGTCGAGTACGCTCAATTCCGTAGATCGGAAGAG
+
FFFFFFFFFFFFFFFFFFFFFFFFFFFFFFFFFFFFFFFFFFFFF
@FS10000125:26:BPA73017-1023:1:1101:3910:1860 1:N:0:3
GCGGCAACTTCGTCGAGTACGCTCAAGTTAGCAGATCGGAAGAGC
+
FFFFFFFFFFFFFFFFFFFFFFFFFFFFFFFFFFFFFFFFFFFFF
@FS10000125:26:BPA73017-1023:1:1101:4770:1860 1:N:0:3
TTGACTGGACTTCGTCGAGTACGCTCAAGCCGATAGATCGGAAGA
+
FFFFFFFFFFFFFFFFFFFFFFFFFFFFFFFFFFFFFFFFFFFFF
@FS10000125:26:BPA73017-1023:1:1101:4930:1860 1:N:0:3
GCCCCACCAACTTCGTCGAGTACGCTCAAAAATGTAGATCGGAAG
+
FFFFFFFFFFFFFFFFFFFFFFFFFFFFFFFFFFFFFFFFFFFFF
@FS10000125:26:BPA73017-1023:1:1101:5100:1860 1:N:0:3
TCGTCAACTTCGTCGAGTACGCTCAACCTTTAAGATCGGAAGAGC
+
FFFFFFFFFFFFFFFFFFFFFFFFFFFFFFFFFFFFFFFFFFFFF
@FS10000125:26:BPA73017-1023:1:1101:5210:1860 1:N:0:3
GAGCTAACTTCGTCGAGTACGCTCAAGAGAGAAGATCGGAAGAGC
+
FFFFFFFFFFFFFFFFFFFFFFFFFFFFFFFFFFFFFFFFFFFFF
@FS10000125:26:BPA73017-1023:1:1101:6680:1860 1:N:0:3
CAGTCAACTTCGTCGAGTACGCTCAATGCCTAAGATCGGAAGAGC
+
FFFFFFFFFFFFFFFFFFFFFFFFFFFFFFFFFFFFFFFFFFFFF
@FS10000125:26:BPA73017-1023:1:1101:7640:1860 1:N:0:3
TCGGTAACTTCGTCGAGTACGCTCAATAGTGTAGATCGGAAGAGC
+
:FFFFFFFFFFFFFFFFFFFFFFFFFFFFFFFFFFFFFFFFFFFF
@FS10000125:26:BPA73017-1023:1:1101:8050:1860 1:N:0:3
TTGACTGGACTTCGTCGAGTACGCTCAAGTACAGAGATCGGAAGA
+
FFFFFFFFFFFFFFFFFFFFFFFFFFFFFFFFFFFFFFFFFFFFF
@FS10000125:26:BPA73017-1023:1:1101:8570:1860 1:N:0:3
TTTTCAACTTCGTCGAGTACGCTCAAGTTAAGAGATCGGAAGAGC
+
FFFFFFFFFFFFFFFFFFFFFFFFFFFFFFFFFFFFFFFFFFFFF
@FS10000125:26:BPA73017-1023:1:1101:8930:1860 1:N:0:3
TCGCCAACTTCGTCGAGTATGCTCAAACATATAGATCGGAAGAGC
+
FFFFFFFFFFFFFFFFFFFFFFFFFFFFFFFFFFFFFFFFFFFFF
@FS10000125:26:BPA73017-1023:1:1101:9680:1860 1:N:0:3
TCGCCAACTTCGTCGAGTACGCTCAATGCTGTAGATCGGAAGAGC
+
FFFFFFFFFFFFFFFFFFFFFFFFFFFFFFFFFFFFFFFFFFFFF
@FS10000125:26:BPA73017-1023:1:1101:10180:1860 1:N:0:3
TCTGATCATCTTCGTCGAGTACGCTCAATGTAATAGATCGGAAGA
+
FFFFFFFFFFFFFFFFFFFFFFFFFFFFFFFFFFFFFFFFFFFFF
@FS10000125:26:BPA73017-1023:1:1101:10580:1860 1:N:0:3
TTGTAAACTTCGTCGAGTACGCTCAACCGGAAAGATCGGAAGAGC
+
FFFFFFFFFFFFFFFFFFFFFFFFFFFFFFFFFFFFFFFFFFFFF
@FS10000125:26:BPA73017-1023:1:1101:10600:1860 1:N:0:3
GCCCAACTTCGTCGAGTACGCTCAATCTAATAGATCGGAAGAGCA
+
FFFFFFFFFFFFFFFFFFFFFFFFFFFFFFFFFFFFFFFFFFFFF
@FS10000125:26:BPA73017-1023:1:1101:11880:1860 1:N:0:3
GAGTGACAACTTCGTCGAGTACGCTCAACAACCCAGATCGGAAGA
+
:FFFFFFFFFFFFFFFFFFFFFFFFFFFFFFFFFFFFFFFFFFFF
@FS10000125:26:BPA73017-1023:1:1101:12480:1860 1:N:0:3
GGGGGAACTTCGTCGAGTACGCTCAATCACATAGATCGGAAGAGC
+
,,:F,FFFFFFFFFFFFFFFFFFFFFFFFFFF:FFFFFFFFFFFF
@FS10000125:26:BPA73017-1023:1:1101:13350:1860 1:N:0:3
TTGTTAACTTCGTCGAGTACGCTCAAGCAAATAGATCGGAAGAGC
+
FFFFFFFFFFFFFFFFFFFFFFFFFFFFFFFFFFFFFFFFFFFFF
@FS10000125:26:BPA73017-1023:1:1101:13470:1860 1:N:0:3
TCCCCGCTAACTTCGTCGAGTACGCTCAATCGGGTAGATCGGAAG
+
FFFFFFFFFFFFFFFFFFFFFFFFFFFFFFFFFFFFFFFFFFFFF
@FS10000125:26:BPA73017-1023:1:1101:13550:1860 1:N:0:3
TCACATAACTTCGTCGAGTACGCTCTACTCTGGAGATCGGAAGAG
+
:FF:,FFF:FF:FFF,F:FF,FF::,F::F,F,,,FF:,FFF,FF
@FS10000125:26:BPA73017-1023:1:1101:13730:1860 1:N:0:3
TTGGAACTTCGTCGAGTACGCTCAAAGTAAAAGATCGGAAGAGCA
+
FFFFFFFFFFFFFFFFFFFFFFFFFFFFFFFFFFFFFFFFFFFFF
@FS10000125:26:BPA73017-1023:1:1101:14160:1860 1:N:0:3
CCGGAAACTTCGTCGAGTACGCTCAACTTACAAGATCGGAAGAGC
+
,:,:,:FFFFFFFFFFFFFFFFFFFFFFF,F,FFFFFFFF:FFFF
@FS10000125:26:BPA73017-1023:1:1101:14670:1860 1:N:0:3
TCTCTCTCCTTCGTCGAGTACGCTCAACCCGTGAGATCGGAAGAG
+
FFFFFFFFFFFFFFFFFFFFFFFFFFFFFFFFFFFFFFFFFFFFF
@FS10000125:26:BPA73017-1023:1:1101:15060:1860 1:N:0:3
TCGATCGAACTTCGTCGAGTACGCTCAAATATGTAGATCGGAAGA
+
FFFFFFFFFFFFFFFFFFFFFFFFFFFFFFFFFFFFFFFFFFFFF
@FS10000125:26:BPA73017-1023:1:1101:15560:1860 1:N:0:3
TCGTTAACTTCGTCGAGTACGCTCAAAGAGAAAGATCGGAAGAGC
+
FFFFFFFFFFFFFFFFFFFFFFFFFFFFFFFFFFFFFFFFFFFFF
@FS10000125:26:BPA73017-1023:1:1101:16140:1860 1:N:0:3
GCGGTAACTTCGTCGAGTACGCTCGATGTAGTAGATCGGAAGAGC
+
FFFFFFFFFFFFFFFFFFFFFFFF,FFFFFFFFFFFFFFFFFFFF
@FS10000125:26:BPA73017-1023:1:1101:16310:1860 1:N:0:3
GCGGTAACTTCGTCGAGTACGCTCAATGTAGTAGATCGGAAGAGC
+
FFFFFFFFFFFFFFFFFFFFFFFFFFFFFFFFFFFFFFFFFFFFF
@FS10000125:26:BPA73017-1023:1:1101:1580:1870 1:N:0:3
TCGATAACTTCGTCGAGTACGCTCAAACAACCAGATCGGAAGAGC
+
FFFFFFFFFFFFFFFFFFFFFFFFFFFFFFFFFFFFFFFFFFFFF
@FS10000125:26:BPA73017-1023:1:1101:2050:1870 1:N:0:3
CCGCGAACTTCGTCGAGTACGCTCAAAATTTTAGATCGGAAGAGC
+
FFFFFFFFFFFFFFFFFFFFFFFFFFFFFFFFFFFFFFFFFFFFF
@FS10000125:26:BPA73017-1023:1:1101:2220:1870 1:N:0:3
TCTCGGCAACTTCGTCGAGTACGCTCAAGGGCTCAGATCGGAAGA
+
FFFFFFFFFFFFFFFFFFFFFFFFFFFFFFFFFFFFFFFFFFFFF
@FS10000125:26:BPA73017-1023:1:1101:2290:1870 1:N:0:3
CCGTGAACTTCGTCGAGTACGCTCAAACTAAAAGATCGGAAGAGC
+
FF,F:FFFFFFFFF:FFFFFFFFF:FFFFFFFFFFFFFFFFFF:F
@FS10000125:26:BPA73017-1023:1:1101:2600:1870 1:N:0:3
TCGGGAACTTCGTCGAGTACGCTCAAAAGGGGAGATCGGAAGAGC
+
FFFFFFFFFFFFFFFFFFFFFFFFFFFFFFFFFFFFFFFFFFFFF
@FS10000125:26:BPA73017-1023:1:1101:2810:1870 1:N:0:3
TCTTTAACTTCGTCGAGTACGCTCAATATTCCAGATCGGAAGAGC
+
FFF,,FFFFFFFFFFFFFFFFFFFFF,F:,F,FFFFFFFFFFFFF
@FS10000125:26:BPA73017-1023:1:1101:3020:1870 1:N:0:3
TTGATCAACCTTCGTCGAGTACGCTCAACAATGTAGATCGGAAGA
+
FFFFFFFFFFFFFFFFFFFFFFFFFFFFFFFFFFFFFFFFFFFFF
@FS10000125:26:BPA73017-1023:1:1101:3390:1870 1:N:0:3
TTGACTGGACTTCGTCGAGTACGCTCAAGAATAAAGATCGGAAGA
+
FFFFFFFFFFFFFFFFFFFFFFFFFFFFFFFFFFFFFFFFFFFFF
@FS10000125:26:BPA73017-1023:1:1101:4790:1870 1:N:0:3
TCAGGGAACTTCGTCGAGTACGCTCAAGGTAATAGATCGGAAGAG
+
FFFFFFFFFFFFFFFFFFFFFFFFFFFFFFFFFFFFFFFFFFFFF
@FS10000125:26:BPA73017-1023:1:1101:4940:1870 1:N:0:3
TCGGGAACTTCGTCGAGTACGCTCAAGGAGTTAGATCGGAAGAGC
+
FFFFFFFFFFFFFFFFFFFFFFFFFFFFFFFFFFFFFFFFFFFFF
@FS10000125:26:BPA73017-1023:1:1101:4960:1870 1:N:0:3
TTGCCAACTTCGTCGAGTACGCTCAATAAATGAGATCGGAAGAGC
+
FF,FFFFFFFFFFFFFFFFFFFFFFFFFF,F:FFFFFFFFFFFFF
@FS10000125:26:BPA73017-1023:1:1101:5290:1870 1:N:0:3
TTGAAAACTTCGTCGAGTACCCTCAAACAGCGAGATCGGAAGAGC
+
FFFFFFFFFFFFFFFFFFFFFFFFFFFFFFFFFFFFFFFFFFFFF
@FS10000125:26:BPA73017-1023:1:1101:6280:1870 1:N:0:3
TTGACTGGACTTCGTCGAGTACGCTCAAACACTGAGATCGGAAGA
+
FFFFFFFFFFFFFFFFFFFFFFFFFFFFFFFFFFFFFFFFFFFFF
@FS10000125:26:BPA73017-1023:1:1101:6310:1870 1:N:0:3
GCGTAGCAACTTCGTCGAGTACGCTCAAACAAAAAGATCGGAAGA
+
:FFFFFFFFFFFFFFFFFFFFFFFFFFFFFFFFFFFFFFFFFFFF
@FS10000125:26:BPA73017-1023:1:1101:6640:1870 1:N:0:3
TTGTAAACCTCGTCGAGTACGCTCAAATCTCAAGATCGGAAGAGC
+
FFFFFFFFFFFFFFFFFFFFFFFFFFFFFFFFFFFFFFFFFFFFF
@FS10000125:26:BPA73017-1023:1:1101:7160:1870 1:N:0:3
TTGACTGGACTTCGTCGAGTACGCTCAAATGGATAGATCGGAAGA
+
FFFFFF:F:FF:FFFFFFFFFFFFFFFFFFFFFFFF:FF:FFFFF
@FS10000125:26:BPA73017-1023:1:1101:7730:1870 1:N:0:3
CCCATAACTTCGTCGAGTACGCTCAAGTCGCGAGATCGGAAGAGC
+
FFFFFFFFFFFFFFFFFFFFFFFFFFFFFFFFFFFFFFFFFFFFF
@FS10000125:26:BPA73017-1023:1:1101:8280:1870 1:N:0:3
TTGCCATCTTCGTCGAGTACGCTCAACTAACAAGATCGGAAGAGC
+
FFFFFFFFFFFFFFFFFFFFFFFFFFFFFFFFFFFFFFFFFFFFF
@FS10000125:26:BPA73017-1023:1:1101:8450:1870 1:N:0:3
GATTGGTAACTTCGTCGAGTACGCTCAACTTACAAGATCGGAAGA
+
,:FFF,FFFF,FFFFF:FFF:FFFF:,FFF,FFFF:FF:,FFFFF
@FS10000125:26:BPA73017-1023:1:1101:9200:1870 1:N:0:3
TCGGAAACTTCGTCGAGTACGCTCAAATCCTGAGATCGGAAGAGC
+
FFFFFFFFFFFFFFFFFFFFFFFFFFFFFFFFFFFFFFFFFFFFF
@FS10000125:26:BPA73017-1023:1:1101:9270:1870 1:N:0:3
TGCTCAACTTCGTCGAGTACGCTCAAGAGTCAAGATCGGAAGAGC
+
:,FF:FFFFF:FFF:F,FFF::F:,,:FFFF:F:,F:FFFFFF:F
@FS10000125:26:BPA73017-1023:1:1101:10490:1870 1:N:0:3
TAGATAACTTCGTCGAGTACGCTCAAATGTAAAGATCGGAAGAGC
+
FFFFFFFFFFFFFFFFFFFFFFFFFFFFFFFFFFFFFFFFFFFFF
@FS10000125:26:BPA73017-1023:1:1101:12450:1870 1:N:0:3
TTGACTGGACTTCGTCGAGTACGCTCAACCGATCAGATCGGAAGA
+
FFFFFFFFFFFFFFFFFFFFFFFFFFFFFFFFFFFFFFFFFFFFF
@FS10000125:26:BPA73017-1023:1:1101:12590:1870 1:N:0:3
TTGACTGGACTTCGTCGAGTACGCTCAACCGCGCAGATCGGAAGA
+
FFFFFFFFFFFFFFFFFFFFFFFFFFFFFFFFFFFFFFFFFFFFF
@FS10000125:26:BPA73017-1023:1:1101:13100:1870 1:N:0:3
GCGCAAACTTCGTCGAGTACGCTCAAGGACTTAGATCGGAAGAGC
+
FFFFFFFFFFFFFFFFFFFFFFFFFFFFFFFFFFFFFFFFFFFFF
@FS10000125:26:BPA73017-1023:1:1101:13590:1870 1:N:0:3
TTGACTGGACTTTCGTCGAGTACGCTCAACGATAAAGATCGGAAG
+
FFFFFFFFFFFFFFFFFFFFFFFFFFFFFFFFFFFFFFFFFFFFF
@FS10000125:26:BPA73017-1023:1:1101:14180:1870 1:N:0:3
TCGTCATAACTTCGTCGAGTACGCTCAATTATGGAGATCGGAAGA
+
FFFFFFFFFFFFFFFFFFFFFFFFFFFFFFFFFFFFFFFFFFFFF
@FS10000125:26:BPA73017-1023:1:1101:14770:1870 1:N:0:3
TCTCTCTAACTTCGTCGAGTACGCTCAAAAAAGGAGATCGGAAGA
+
FFFFFFFFFFFFFFFFFFFFFFFFFFFFFFFFFFFFFFFFFFFFF
@FS10000125:26:BPA73017-1023:1:1101:15060:1870 1:N:0:3
GGGTAACTTCGTCGAGTACGCTCAACTACACAGATCGGAAGAGCA
+
FFFFFFFFFFFFFFFFFFFFFFFFFFFFFFFFFFFFFFFFFFFFF
@FS10000125:26:BPA73017-1023:1:1101:15380:1870 1:N:0:3
TTGACTGGACTTCGTCGAGTACGCTCAAGTCGATAGATCGGAAGA
+
FFFFFFFFFFFFFFFFFFFFFFFFFFFFFFFFFFFFFFFFFFFFF
@FS10000125:26:BPA73017-1023:1:1101:1840:1880 1:N:0:3
TTGTTAACTTCGTCGAGTACGCTCAACGGAATAGATCGGAAGAGC
+
FFFFFFFFFFFFFFFFFFFFFFFFFFFFFFFFFFFFFFFFFFFFF
@FS10000125:26:BPA73017-1023:1:1101:1900:1880 1:N:0:3
TGGCTCTAACTTCGTCGAGTACGCTCAATGCTTTAGATCGGAAGA
+
FFFFFFFFFFFFFFFFFFFFFFFFFFFFFFFFFFFFFFFFFFFFF
@FS10000125:26:BPA73017-1023:1:1101:2290:1880 1:N:0:3
TAGCAACTTCGTCGAGTACGCTCAAGAATTCAGATCGGAAGAGCA
+
FFFFFFFFFFFFFFFFFFFFFFFFFFFFFFFFFFFFFFFFFFFFF
@FS10000125:26:BPA73017-1023:1:1101:2630:1880 1:N:0:3
CCGCAACTTCGTCGAGTACGCTCAATTGCCCAGATCGGAAGAGCA
+
FFFFFFFFFFFFFFFFFFFFFFFFFFFFFFFFFFFFFFFFFFFFF
@FS10000125:26:BPA73017-1023:1:1101:3110:1880 1:N:0:3
TTGCTGAACTTCGTCGAGTACGCTCAATGTTTGAGATCGGAAGAG
+
FFFFFFFFFFFFFFFFFFFFFFFFFFFFFFFFFFFFFFFFFFFFF
@FS10000125:26:BPA73017-1023:1:1101:6120:1880 1:N:0:3
CCCCTGCCAACTTCGTCGAGTACACTCAACACGGTAGATCGGAAG
+
FFFFFFFFFFFFFFFFFFFFFFFFFFFFFFFFFFFFFFFFFFFFF
@FS10000125:26:BPA73017-1023:1:1101:6410:1880 1:N:0:3
TCGGCAACTTCGTCGAGTACGCTCAAGTTGTCAGATCGGAAGAGC
+
FFFFFFFFFFFFFFFFFFFFFFFFFFFFFFFFFFFFFFFFFFFFF
@FS10000125:26:BPA73017-1023:1:1101:6680:1880 1:N:0:3
TCGTGAACTTCGTCGAGTACGCTCAACGAGATAGATCGGAAGAGC
+
FFFFFFFFFFFFFFFFFFFFFFFFFFFFFFFFFFFFFFFFFFFFF
@FS10000125:26:BPA73017-1023:1:1101:7230:1880 1:N:0:3
TTGTAAACTTCGTCGAGTACGCTCAAAGTTGCAGATCGGAAGAGC
+
FFFFFFFFFFFFFFFFFFFFFFFFFFFFFFFFFFFFFFFFFFFFF
@FS10000125:26:BPA73017-1023:1:1101:9050:1880 1:N:0:3
TGTGTAACTTCGTCGAGTACGCTCAAGTGATTAGATCGGAAGAGC
+
FFFFFFFFFFFFFFFFFFFFFFFFFFFFFFFFFFFFFFFFFFFFF
@FS10000125:26:BPA73017-1023:1:1101:9200:1880 1:N:0:3
ACTCTCTAACTTCGTCGAGTACGCTCAACTCCTTAGATCGGAAGA
+
FFFFFFFFFFFFFFFFFFFFFFFFFFFFFFFFFF:FFFFFFFFFF
@FS10000125:26:BPA73017-1023:1:1101:9780:1880 1:N:0:3
TTGAACAACTTCGTCGAGTACGCTCAAAACAATAGATCGGAAGAG
+
FFFFFFFFFFFFFFFFFFFFFFFFFFFFFFFFFFFFFFFFFFFFF
@FS10000125:26:BPA73017-1023:1:1101:11150:1880 1:N:0:3
TTGGCAACTTCGTCGAGTACGCTCAATTCGGTAGATCGGAAGAGC
+
FFFFFFFFFFFFFFFFFFFFFFFFFFFFFFFFFFFFFFFFFFFFF
@FS10000125:26:BPA73017-1023:1:1101:12290:1880 1:N:0:3
TTGTGACCTTCGTCGAGTACGCTCAATATCTTAGATCGGAAGAGC
+
FFFFFFFFFFFFFFFFFFFFFFFFFFFFFFFFFFFFFFFFFFFFF
@FS10000125:26:BPA73017-1023:1:1101:12880:1880 1:N:0:3
CTGGTTGAACTTCGTCGAGTACGCTCAATTTGGTAGATCGGAAGA
+
FFFFFFFFFFFFFFFFFFFFFFFFFFFFFFFFFFFFFFFFFFFFF
@FS10000125:26:BPA73017-1023:1:1101:13500:1880 1:N:0:3
TCTTAAACTTCGTCGAGTACGCTCAACTATGAAGATCGGAAGAGC
+
FFFFFFFFFFFFFFFFFFFFFFFFFFFFFFFFFFFFFFFFFFFFF
@FS10000125:26:BPA73017-1023:1:1101:13600:1880 1:N:0:3
GAGGTATCTTCGTCGAGTACGCTCAATATTCTAGATCGGAAGAGC
+
FFFFFFFFFFFFFFFFFFFFFFFFFFFFFFFFFFFFFFFFFFFFF
@FS10000125:26:BPA73017-1023:1:1101:13880:1880 1:N:0:3
GTGCAAACTTCGTCGAGTACGCTCAAGCCTGTAGATCGGAAGAGC
+
,F,FFFFFFFFFFFFFFFFFFFFFF:FFFFFFFFFFFFFFFFFFF
@FS10000125:26:BPA73017-1023:1:1101:14140:1880 1:N:0:3
TTGATTAACTTCGTCGAGTACGCTCAATGCCCAAGATCGGAAGAG
+
FFFFFF,FFFFFFFFF:F:FFFFFF,::,F::FFF,FF:FFFF:F
@FS10000125:26:BPA73017-1023:1:1101:14180:1880 1:N:0:3
TTGACTGGACTTCGTCGAGTACGCTCAACAATAGAGATCGGAAGA
+
FFFFFFFFFFFFFFFFFFFFFFFFFFFFFFFFFFFFFFFFFFFFF
@FS10000125:26:BPA73017-1023:1:1101:14560:1880 1:N:0:3
TTGACTCGAGTACGCTCAAAACATCAGATCGGAAGAGCACACGTC
+
FFFFFFFFFFFFFFFFFFFFFFFFFFFFFFFFFFFFFFFFFFFFF
@FS10000125:26:BPA73017-1023:1:1101:14820:1880 1:N:0:3
TCAATAACTTCGTCGAGTACGCTCAATATCTAAGATCGGAAGAGC
+
FFFFFFFFFFFFFFFFFFFFFFFFFFFFFFFFFFFFFFFFFFFFF
@FS10000125:26:BPA73017-1023:1:1101:16330:1880 1:N:0:3
GCGGAAACTTCGTCGAGTACGCTCAACTGAAAAGATCGGAAGAGC
+
,FFFFFFFFFFFFFFFFFFFFFFFFFFFFFFFFFFFFFFFFFFFF
@FS10000125:26:BPA73017-1023:1:1101:1250:1890 1:N:0:3
TTGTAAACTTCGTCGAGTACGCTCAAGGTCAGAGATCGGAAGAGC
+
FFFFFFFFFFFFFFFFFFFFFFFFFFFFFFFFFFFFFFFFFFFFF
@FS10000125:26:BPA73017-1023:1:1101:1310:1890 1:N:0:3
TAGACAACTTCGTCGAGTACGCTCAAATTTGGAGATCGGAAGAGC
+
FFFFFFFFFFFFFFFFFFFFFFFFFFFFFFFFFFFFFFFFFFFFF
@FS10000125:26:BPA73017-1023:1:1101:1720:1890 1:N:0:3
GCGAAACTTCGTCGAGTACGCTCAATAAGTTAGATCGGAAGAGCA
+
FFFFFFFFFFFFFFFFFFFFFFFFFFFFFFFFFFFFFFFFFFFFF
@FS10000125:26:BPA73017-1023:1:1101:2200:1890 1:N:0:3
TTGCAGAACTTCGTCGAGTACGCTCAATTGAATAGATCGGAAGAG
+
FFFFFFFFFFFFFFFFFFFFFFFFFFFFFFFFFFFFFFFFFFFFF
@FS10000125:26:BPA73017-1023:1:1101:2920:1890 1:N:0:3
TCGGCAACTTCGTCGAGTACGCTCAAAGACCGAGATCGGAAGAGC
+
FF:FFFFFFFFFFFFFFFFFFFFFFFFFFFFFFFFFFFFFFFFFF
@FS10000125:26:BPA73017-1023:1:1101:2940:1890 1:N:0:3
GCGTTAACTTCGTCGAGTACGCTCAATAGATTAGATCGGAAGAGC
+
FFFFFFFFFFFFFFFFFFFFFFFFFFFFFFFFFFFFFFFFFFFFF
@FS10000125:26:BPA73017-1023:1:1101:3650:1890 1:N:0:3
TAGCAAACTTCGTCGAGTACGCTCAACTTTGGAGATCGGAAGAGC
+
FFFFFFFFFFFFFFFFFFFFFFFFFFFFFFFFFFFFFFFFFFFFF
@FS10000125:26:BPA73017-1023:1:1101:4300:1890 1:N:0:3
TTTATAACTTCGTCGAGTACGCTCAATATTGAGATCGGAAGAGCA
+
FFFFFFFFFFFFFFFFFFFFFFFFFFFFFFFFFFFFFFFFFFFFF
@FS10000125:26:BPA73017-1023:1:1101:5040:1890 1:N:0:3
GACCAAACTTCGTCGAGTACGCTCAATAACGCAGATCGGAAGAGC
+
FFFFFFFFFFFFFFFFFFFFFFFFFFFFFFFFFFFFFFFFFFFFF
@FS10000125:26:BPA73017-1023:1:1101:5160:1890 1:N:0:3
GAGGCAACTTCGTCGAGTACGCTCAAAGATGTTAGATCGGAAGAG
+
FFFFFFFFFFFFFFFFFFFFFFFFFFFFFFFFFFFFFFFFFFFFF
@FS10000125:26:BPA73017-1023:1:1101:5210:1890 1:N:0:3
TCATTAACTTCGTCGAGTACGCTCAACAAACTAGATCGGAAGAGC
+
FFFFFFFFFFFFFFFFFFFFFFFFFFFFFFFFFFFFFFFFFFFFF
@FS10000125:26:BPA73017-1023:1:1101:5390:1890 1:N:0:3
GCGCAAACTTCGTCGAGTACGCTCAAATGGAGAGATCGGAAGAGC
+
FFFFFFFFFFFFFFFFFFFFFFFFFFFFFFFFFFFFFFFFFFFFF
@FS10000125:26:BPA73017-1023:1:1101:5830:1890 1:N:0:3
TCGCAAACTTCGTCGAGTACGCTCAATCAGGTAGATCGGAAGAGC
+
FFFFFFFFFFFFFFFFFFFFFFFFFFFFFFFFFFFFFFFFFFFFF
@FS10000125:26:BPA73017-1023:1:1101:6760:1890 1:N:0:3
GGGTCATCTTCGTCGAGTACGCTCAAACGAGAAGATCGGAAGAGC
+
FFFFFFFFFFFFFFFFFFFFFFFFFFFFFFFFFFFFFFFFFFFFF
@FS10000125:26:BPA73017-1023:1:1101:7780:1890 1:N:0:3
TCGACAACTTCGTCGAGTACGCTCAAACGCCAAGATCGGAAGAGC
+
FFFFFFFFFFFFFFFFFFFFFFFFFFFFFFFFFFFFFFFFFFFFF
@FS10000125:26:BPA73017-1023:1:1101:8260:1890 1:N:0:3
TCGGAGAACTTCGTCGAGTACGCTCAAGAGTTTAGATCGGAAGAG
+
:FFFFFFFFFFFFFFFFFFFFFFFFFFFFFFFFFFFFFFFFFFFF
@FS10000125:26:BPA73017-1023:1:1101:8670:1890 1:N:0:3
CTGACTGAACTTCGTCGAGTACGCTCAAAAGTAAAGATCGGAAGA
+
FFFFFFFFFFFFFFFFFFFFFFFFFFFFFFFFFFFFFFFFFFFFF
@FS10000125:26:BPA73017-1023:1:1101:8930:1890 1:N:0:3
TCACAAACTTCGTCGAGTACGCTCAAGGTTGGAGATCGGAAGAGC
+
FFFFFFFFFFFFFFFFFFFFFFFFFFFFFFFFFFFFFFFFFFFFF
@FS10000125:26:BPA73017-1023:1:1101:9030:1890 1:N:0:3
ACGGCAACTTCGTCGAGTACGCTCAAATTTAGAGATCGGAAGAGC
+
FFFFFFFFFFFFFFFFFFFFFFFFFFFFFFFFFFFFFFFFFFFFF
@FS10000125:26:BPA73017-1023:1:1101:9140:1890 1:N:0:3
GCGGAACTTCGTCGAGTACGCTCAAAGAGGAAGATCGGAAGAGCA
+
FFFFFFFFFFFFFFFFFFFFFFFFFFFFFFFFFFFFFFFFFFFFF
@FS10000125:26:BPA73017-1023:1:1101:9510:1890 1:N:0:3
GCGTAAACTTCGTCGAGTACGCTCAAACAGTGAGATCGGAAGAGC
+
FFFFFFFFFFFFFFFFFFFFFFFFFFFFFFFFFFFFFFFFFFFFF
@FS10000125:26:BPA73017-1023:1:1101:9660:1890 1:N:0:3
TCGGCTTAACTTCGTCGAGTACGCTCAATACGTCAGATCGGAAGA
+
FFFFFFFFFFFFFFFFFFFFFFFFFFFFFFFFFFFFFFFFFFFFF
@FS10000125:26:BPA73017-1023:1:1101:9830:1890 1:N:0:3
TTGCAAACTTCGTCGAGTACGCTCAACGAATCAGATCGGAAGAGC
+
FFFFFFFFFFFFFFFFFFFFFFFFFFFFFFFFFFFFFFFFFFFFF
@FS10000125:26:BPA73017-1023:1:1101:10230:1890 1:N:0:3
GGGACAACTTCGTCGAGTACGCTCAATGGTAGAGATCGGAAGAGC
+
FFFFFFFFFFFFFFFFFFFFFFFFFFFFFFFFFFFFFFFFFFFFF
@FS10000125:26:BPA73017-1023:1:1101:10520:1890 1:N:0:3
CTGACAACTTCGTCGAGTACGCTCAAGTCGGAAGATCGGAAGAGC
+
FFFFFFFFFFFFFFFFFFFFFFFFFFFFFFFFFFFFFFFFFFFFF
@FS10000125:26:BPA73017-1023:1:1101:10580:1890 1:N:0:3
TTTATTAACTTCGTCGAGTACGCTCAAGACAGTAGATCGGAAGAG
+
,F,FFF:FFFFFFFFFFFFFF:FFFFF:FFFF:FFF:F,FF:FFF
@FS10000125:26:BPA73017-1023:1:1101:11400:1890 1:N:0:3
TCTCAAAAACTTCGTCGAGTACGCTCAATCAGGAAGATCGGAAGA
+
FFFFFFFFFFFFFFFFFFFFFFFFFFFFFFFFFFFFFFFFFFFFF
@FS10000125:26:BPA73017-1023:1:1101:11460:1890 1:N:0:3
TTGGCAACTTCGTCGAGTACGCTCAATGGTTGAGATCGGAAGAGC
+
FFFFFFFFFFFFFFFFFFFFFFFFFFFFFFFFFFFFFFFFFFFFF
@FS10000125:26:BPA73017-1023:1:1101:11890:1890 1:N:0:3
TCTTTGAGAACTTCGTCGAGTACGCTCAAACCTTAAGATCGGAAG
+
FF:FFFF:FFFFFFFFFFFFFFFFFFFFFFFFFFFFFFFFFFFFF
@FS10000125:26:BPA73017-1023:1:1101:12330:1890 1:N:0:3
TGGGTGTAAACTTCGTCGAGTACGCTCAAAATACCAGATCGGAAG
+
,,F:F,:,:FFFFFF:FFF:F:FFFFF:,:FFFFFF:FF::FFFF
@FS10000125:26:BPA73017-1023:1:1101:12350:1890 1:N:0:3
CCGCTAATTTCGTCGAGTACGCTCAAATGGATAGATCGGAAGAGC
+
,:,FFFFFF:F,FFF,FFFF:FFF,F,F::FFFFFFFF::FFFFF
@FS10000125:26:BPA73017-1023:1:1101:13130:1890 1:N:0:3
TCGTTAACTTCGTCGAGTACGCTCAAAAAAGTAGATCGGAAGAGC
+
FFFFFFFFFFFFFFFFFFFFFFFFFFFFFFFFFFFFFFFFFFFFF
@FS10000125:26:BPA73017-1023:1:1101:15480:1890 1:N:0:3
TCTTCGTCGAGTACGCTCAAGGTCTTAGATCGGAAGAGCACACGT
+
FFFFFFFFFFFFFFFFFFFFFFFFFFFFFFFFFFFFFFFFFFFFF
@FS10000125:26:BPA73017-1023:1:1101:15490:1890 1:N:0:3
TCTGTTAACTTCGTCGAGTACGCTCAAGAATTAAGATCGGAAGAG
+
FFFFFFFFFFFFFFFFFFFFFFFFFFFFFFFFFFFFFFFFFFFFF
@FS10000125:26:BPA73017-1023:1:1101:15610:1890 1:N:0:3
GAGTGAACTTCGTCGAGTACGCTCAAACAGCCAGATCGGAAGAGC
+
FFFFFFFFFFFFFFFFFFFFFFFFFFFFFFFFFFFFFFFFFFFFF
@FS10000125:26:BPA73017-1023:1:1101:15880:1890 1:N:0:3
GAGTCAACTTCGTCGAGTACGCTCAAAAAATCAGATCGGAAGAGC
+
FFFFFFFFFFFFFFFFFFFFFFFFFFFFFFFFFFFFFFFFFFFFF
@FS10000125:26:BPA73017-1023:1:1101:1430:1900 1:N:0:3
CCCATAACTTCGTCGAGTACGCTCAAGGAGACAGATCGGAAGAGC
+
FFFFFFFFFFFFFFFFFFFFFFFFFFFFFFFFFFFFFFFFFFFFF
@FS10000125:26:BPA73017-1023:1:1101:1590:1900 1:N:0:3
TTTGAACAACTTCGTCGAGTACGCTCAACCTGACAGATCGGAAGA
+
FFFFFFFFFFFFFFFFFFFFFFFFFFFFFFFFFFFFFFFFFFFFF
@FS10000125:26:BPA73017-1023:1:1101:1680:1900 1:N:0:3
TCGGCAACTTCGTCGAGTACGCTCAAGGAAAAAGATCGGAAGAGC
+
FFFFFFFFFFFFFFFFFFFFFFFFFFFFFFFFFFFFFFFFFFFFF
@FS10000125:26:BPA73017-1023:1:1101:3290:1900 1:N:0:3
GGGCTAACTTCGTCGAGTACGCTCAAGTCTATAGATCGGAAGAGC
+
:FFFFFFFFFFFFFFFFFFFFFFFFFFFFFFFFFFFFFFFFFFFF
@FS10000125:26:BPA73017-1023:1:1101:3740:1900 1:N:0:3
CCGTAACTTCGTCGAGTACGCTCAATTAAGGAGATCGGAAGAGCA
+
FFFFFFFFFFFFFFFFFFFFFFFFFFFFFFFFFFFFFFFFFFFFF
@FS10000125:26:BPA73017-1023:1:1101:4840:1900 1:N:0:3
TAGGTAATTTCGTCGAGTACGCTCAACATACGAGATCGGAAGAGC
+
FFFFFFFFFFFFFFFFFFFFFFFFFFFFFFFFFFFFFFFFFFFFF
@FS10000125:26:BPA73017-1023:1:1101:5120:1900 1:N:0:3
GCCGTAACTTCGTCGAGTACGCTCAAGTGTCAAGATCGGAAGAGC
+
FFFFFFFFFFFFFFFFFFFFFFFFFFFFFFFFFFFFFFFFFFFFF
@FS10000125:26:BPA73017-1023:1:1101:5230:1900 1:N:0:3
TTGACTGGACTTCGTCGAGTACGCTCAATTACACAGATCGGAAGA
+
FFFFFFFFFFFFFFFFFFFFFFFFFFFFFFFFFFFFFFFFFFFFF
@FS10000125:26:BPA73017-1023:1:1101:5530:1900 1:N:0:3
TCGATAACTTCGTCGAGTACGCTCAAAAAATGAGATCGGAAGAGC
+
FFFFFFFFFFFFFFFFFFFFFFFFFFFFFFFFFFFFFFFFFFFFF
@FS10000125:26:BPA73017-1023:1:1101:5840:1900 1:N:0:3
TTGTAAACTTCGTCGAGTACGCTCAAATATCCAGATCGGAAGAGC
+
FFFFFFFFFFFFFFFFFFFFFFFFFFFFFFFFFFFFFFFFFFFFF
@FS10000125:26:BPA73017-1023:1:1101:5880:1900 1:N:0:3
TTGTAAACTTCGTCGAGTACGCTCAAATCAATAGATCGGAAGAGC
+
FFFFFFFFFFFFFFFFFFFFFFFFFFFFFFFFFFFFFFFFFFFFF
@FS10000125:26:BPA73017-1023:1:1101:6070:1900 1:N:0:3
GCGGTAATTTCGTCGAGTACGCTCAAGGCAAAAGATCGGAAGAGC
+
FFFFFFFFFFFFFFFFFFFFFFFFFFFFFFFFFFFFFFFFFFFFF
@FS10000125:26:BPA73017-1023:1:1101:6370:1900 1:N:0:3
CCGGCAACTTCGTCGAGTACGCTCAATAAGTCAGATCGGAAGAGC
+
FFFFFFFFFFFFFFFFFFFFFFFFFFFFFFFFFFFFFFFFFFFFF
@FS10000125:26:BPA73017-1023:1:1101:6380:1900 1:N:0:3
TTGATAACTTCGTCGAGTACGCTCAATTATTCAGATCGGAAGAGC
+
:FFFFFFFFFFFFFFFFFFFFFFFFFFFFFFFFFFFFFFFFFFFF
@FS10000125:26:BPA73017-1023:1:1101:6440:1900 1:N:0:3
CCGGGAACTTCGTCGAGTACGCTCAATATCGTAGATCGGAAGAGC
+
FFFFFFFFFFFFFFFFFFFFFFFFFFFFFFFFFFFFFFFFFFFFF
@FS10000125:26:BPA73017-1023:1:1101:9900:1900 1:N:0:3
ACGATAGCTTCGTCGAGTACGCTCAATGGTGAAGATCGGAAGAGC
+
FFFFFFFFFFFFFFFFFFFFFFFFFFFFFFFFFFFFFFFFFFFFF
@FS10000125:26:BPA73017-1023:1:1101:11150:1900 1:N:0:3
TTTATAGAACTTCGTCGAGTACGCTCAAATTTTAAGATCGGAAGA
+
FFFFFFFFFFFFFFFFFFFFFFFFFFFFFFFFFFFFFFFFFFFFF
@FS10000125:26:BPA73017-1023:1:1101:11160:1900 1:N:0:3
TAGCTCTTCGTCGAGTACGCTCAAAATTTTAGATCGGAAGAGCAC
+
FFFFFFFFFFFFFFFFFFFFFFFFFFFFFFFFFFFFFFFFFFFFF
@FS10000125:26:BPA73017-1023:1:1101:12070:1900 1:N:0:3
TTGATGAACTTCGTCGAGTACGCTCAAGAATCAAGATCGGAAGAG
+
FFFFFFFFFFFFFFFFFFFFFFFFFFFFFFFFFFFFFFFFFFFFF
@FS10000125:26:BPA73017-1023:1:1101:12740:1900 1:N:0:3
TCGTGAACTTCGTCGAGTACGCTCAACTAGACAGATCGGAAGAGC
+
FFFFFFFFFFFFFFFFFFFFFFFFFFFFFFFFFFFFFFFFFFFFF
@FS10000125:26:BPA73017-1023:1:1101:12780:1900 1:N:0:3
TCGGGAACTTCGTCGAGTACGCTCAATGCCAGAGATCGGAAGAGC
+
FFFFFFFFFFFFFFFFFFFFFFFFFFFFFFFFFFFFFFFFFFFFF
@FS10000125:26:BPA73017-1023:1:1101:13130:1900 1:N:0:3
GCGCTAACTTCGTCGAGTACGCTCAAGGAATGAGATCGGAAGAGC
+
FFFFFFFFFFFFFFFFFFFFFFFFFFFFFFFFFFFFFFFFFFFFF
@FS10000125:26:BPA73017-1023:1:1101:13980:1900 1:N:0:3
GAACTAACTTCGTCGAGTACGCTCAATGCACTAGATCGGAAGAGC
+
FFFFFFFFFFFFFFFFFFFFFFFFFFFFFFFFFFFFFFFFFFFFF
@FS10000125:26:BPA73017-1023:1:1101:15860:1900 1:N:0:3
GAGTCAACTTCGTCGAGTACGCTCAAAAAATCAGATCGGAAGAGC
+
FFFFFFFFFFFFFFFFFFFFFFFFFFFFFFFFFFFFFFFFFFFFF
@FS10000125:26:BPA73017-1023:1:1101:16210:1900 1:N:0:3
GCGGTAACTTCGTCGAGTACGCTCAATTGTAAAGATCGGAAGAGC
+
,FFFFFFFFFFFFFFFFFFFFFFFFFFFFFFFFFFFFFFFFFFFF
@FS10000125:26:BPA73017-1023:1:1101:1110:1910 1:N:0:3
AAGGAGGGAACTTCGTCGAGTACGCTCAACCACTAAGATCGGAAG
+
FFFFFFFFFFFFFFFFFFFFFFFFFFFFFFFFFFFFFFFFFFFFF
@FS10000125:26:BPA73017-1023:1:1101:1280:1910 1:N:0:3
TTTAATGAACTTCGTCGAGTACGCTCAATGACGGAGATCGGAAGA
+
FFFFFFFFFFFFFFFFFFFFFFFFFFFFFFFFFFFFFFFFFFFFF
@FS10000125:26:BPA73017-1023:1:1101:1690:1910 1:N:0:3
GCGGAAACTTCGTCGAGTACGCTCAATTCCAGAGATCGGAAGAGC
+
FFFFFFFFFFFFFFFFFFFFFFFFFFFFFFFFFFFFFFFFFFFFF
@FS10000125:26:BPA73017-1023:1:1101:1980:1910 1:N:0:3
TTGTAACTTCGTCGAGTACGCTCAACGAATCAGATCGGAAGAGCA
+
FFFFFF,FFFFFFFFFFFF:FFFF:FFFFFFF:FF:F:FFFFFFF
@FS10000125:26:BPA73017-1023:1:1101:2290:1910 1:N:0:3
TTGACTGGACTTCGTCGAGTACGCTCAATAGAACAGATCGGAAGA
+
FFFFFFFFFFFFFFFFFFFFFFFFFFFFFFFFFFFFFFFFFFFFF
@FS10000125:26:BPA73017-1023:1:1101:2580:1910 1:N:0:3
TTGCAGAACTTCGTCGAGTACGCTCAAGAGTGGAGATCGGAAGAG
+
FFFFFFFFFFFFFFFFFFFFFFFFFFFFFFFFFFFFFFFFFFFFF
@FS10000125:26:BPA73017-1023:1:1101:2870:1910 1:N:0:3
CGGTAACTTCGTCGAGTACGTCAAAATGCTAGATCGGAAGAGCAC
+
FFFFFFFFFFFFFFFFFFFFFFFFFFFFFFFFFFFFFFFFFFFFF
@FS10000125:26:BPA73017-1023:1:1101:4250:1910 1:N:0:3
CTGACTGGACTTCGTCGAGTACGCTCAATCCGATAGATCGGAAGA
+
FFFFFFFFFFFFFFFFFFFFFFFFFFFFFFFFFFFFFFFFFFFFF
@FS10000125:26:BPA73017-1023:1:1101:5840:1910 1:N:0:3
TTGCCAACTTCGTCGAGTACGCTCAAATGGTAAGATCGGAAGAGC
+
FF:FFFFFFFFFFFFFFFFFFFFFFFFFFFFFFFFFFFFFFFFFF
@FS10000125:26:BPA73017-1023:1:1101:8020:1910 1:N:0:3
GCGATAACTTCGTCGAGTACGCTCAAATAGTAAGATCGGAAGAGC
+
FFFFFFFFFFFFFFFFFFFFFFFFFFFFFFFFFFFFFFFFFFFFF
@FS10000125:26:BPA73017-1023:1:1101:8380:1910 1:N:0:3
TTGCAACTTCGTCGAGTACGCTCAATTGGAAAGATCGGAAGAGCA
+
FFFFFFFFFFFFFFFFFFFFFFFFFFFFFFFFFFFFFFFFFFFFF
@FS10000125:26:BPA73017-1023:1:1101:8420:1910 1:N:0:3
CTGAATAACTTCGTCGAGTACGCTCAAATTTAGAGATCGGAAGAG
+
FFFFFFFFFFFFFFFFFFFFFFFFFFFFFFFFFFFFFFFFFFFFF
@FS10000125:26:BPA73017-1023:1:1101:8550:1910 1:N:0:3
TCATAACTTCGTCGAGTACGCTCAATCAGAGAGATCGGAAGAGCA
+
FFFFFFFFFFFFFFFFFFFFFFFFFFFFFFFFFFFFFFFFFFFFF
@FS10000125:26:BPA73017-1023:1:1101:8960:1910 1:N:0:3
GCGAAACTTCGTCGAGTACGCTCAACTCAAGAGATCGGAAGAGCA
+
FFFFFFFFFFFFFFFFFFFFFFFFFFFFFFFFFFFFFFFFFFFFF
@FS10000125:26:BPA73017-1023:1:1101:9550:1910 1:N:0:3
CCGAGAACTTCGTCGAGTACGCTCAATACTGGAGATCGGAAGAGC
+
FFFFFFFFFFFFFFFFFFFFFFFFFFFFFFFFFFFFFFFFFFFFF
@FS10000125:26:BPA73017-1023:1:1101:9560:1910 1:N:0:3
TGGCCTTCGTCGAGTACGCTCAAGACACAAGATCGGAAGAGCACA
+
FFFFFFFFFFFFFFFFFFFFFFFFFFFFFFFFFFFFFFFFFFFFF
@FS10000125:26:BPA73017-1023:1:1101:9630:1910 1:N:0:3
TCGCTAACTTCGTCGAGTACGCTCAATATTAGAGATCGGAAGAGC
+
FFFFFFFFFFFFFFFFFFFFFFFFFFFFFFFFFFFFFFFFFFFFF
@FS10000125:26:BPA73017-1023:1:1101:9670:1910 1:N:0:3
TATTAAACTTCGTCGAGTACGCTCAATGAATTAGATCGGAAGAGC
+
FFFFFFFFFFFFFFFFFFFFFFFFFFFFFFFFFFFFFFFFFFFFF
@FS10000125:26:BPA73017-1023:1:1101:9750:1910 1:N:0:3
TCGTAACTTCGTCGAGTACGCTCAGAGTCTAGATCGGAAGAGCAC
+
FFFFFFFFFFFFFFFFFFFFFFFFFFFFFFFFFFFFFFFFFFFFF
@FS10000125:26:BPA73017-1023:1:1101:10130:1910 1:N:0:3
TTGACTGGACTTCGTCGAGTACGCTCAAACCGCAAGATCGGAAGA
+
FFFFFFFFFFFFFFFFFFFFFFFFFFFFFFFFFFFFFFFFFFFFF
@FS10000125:26:BPA73017-1023:1:1101:10360:1910 1:N:0:3
TGTAGAACTTCGTCGAGTACGCTCAACAACTGAGATCGGAAGAGC
+
FFFFFFFFFFFFFFFFFFFFFFFFFFFFFFFFFFFFFFFFFFFFF
@FS10000125:26:BPA73017-1023:1:1101:10450:1910 1:N:0:3
TCGAGTACGCTCAAGGCAGCAGATCGGAAGAGCACACGTCTGAAC
+
FFFFFFFFFFFFFFFFFFFFFFFFFFFFFFFFFFFFFFFFFFFFF
@FS10000125:26:BPA73017-1023:1:1101:11600:1910 1:N:0:3
TCGTCAACTTCGTCGAGTACGCTCAACCGGGAAGATCGGAAGAGC
+
FFFFFFFFFFFFFFFFFFFFFFFFFFFFFFFFFFFFFFFFFFFFF
@FS10000125:26:BPA73017-1023:1:1101:12190:1910 1:N:0:3
CTGAACTTCGTCGAGTGAAAACTTCGTCGAGTACGCTCAAGAATG
+
FFFFFFFFFFFFFFFFFFFFFFFFFFFFFFFFFFFFFFFFFFFFF
@FS10000125:26:BPA73017-1023:1:1101:13180:1910 1:N:0:3
TCGAGAACTTCGTCGAGTACGCTCAAGTTCCAAGATCGGAAGAGC
+
FFFFFFFFFFFFFFFFFFFFFFFFFFFFFFFFFFFFFFFFFFFFF
@FS10000125:26:BPA73017-1023:1:1101:13450:1910 1:N:0:3
TCGATATCTTCGTCGAGTACGCTCATATCAATAGATCGGAAGAGC
+
,,FF,F,,:,,::F,,F:F,,FFF,,F:,,F:,,FF,,,FF,FF,
@FS10000125:26:BPA73017-1023:1:1101:15630:1910 1:N:0:3
GCGCTGAACTTCGTCGAGTACGCTCAAATTTATAGATCGGAAGAG
+
FFFFFFFFFFFFFFFFFFFFFFFFFFFFFFFFFFFFFFFFFFFFF
@FS10000125:26:BPA73017-1023:1:1101:16030:1910 1:N:0:3
GCGGAACTTAGTCGAGTACGCTCAATTGAAAAGATCGGAAGAGCA
+
FFFFFFFFFFFFFFFFFFFFFFFFFFFFFFFFFFFFFFFFFFFFF
@FS10000125:26:BPA73017-1023:1:1101:16400:1910 1:N:0:3
GTGACTGGACTTCGTCGAGTACGCTCAACCAATAAGATCGGAAGA
+
FFFFFFFFFFFFFFFFFFFFFFFFFFFFFFFFFFFFFFFFFFFFF
@FS10000125:26:BPA73017-1023:1:1101:2360:1920 1:N:0:3
TAGAACTTCGTCGAGTACGCTCAATCAACGAGATCGGAAGAGCAC
+
FFFFFFFFFFFFFFFFFFFFFFFFFFFFFFFFFFFFFFFFFFFFF
@FS10000125:26:BPA73017-1023:1:1101:2440:1920 1:N:0:3
GGGAGAACTTCGTCGAGTACGCTCAATTTAGTAGATCGGAAGAGC
+
FFFFFFFFFFFFFFFFFFFFFFFFFFFFFFFFFFFFFFFFFFFFF
@FS10000125:26:BPA73017-1023:1:1101:2890:1920 1:N:0:3
TCGGTAACTTCGTCGAGTACGCTCAAGTTTTCAGATCGGAAGAGC
+
FFFFFFFFFFFFFFFFFFFFFFFFFFFFFFFFFFFFFFFFFFFFF
@FS10000125:26:BPA73017-1023:1:1101:3260:1920 1:N:0:3
GGGCTAACTTCGTCGAGTACGCTCAAGTCTATAGATCGGAAGAGC
+
,FFFFFFFFFFFFFFFFFFFFFFFFFFFFFFFFFFFFFFFFFFFF
@FS10000125:26:BPA73017-1023:1:1101:4330:1920 1:N:0:3
TCGAAACTTCGTCGAGTACGCTCAAACCGAGAGATCGGAAGAGCA
+
FFFFFFFFFFFFFFFFFFFFFFFFFFFFFFFFFFFFFFFFFFFFF
@FS10000125:26:BPA73017-1023:1:1101:4920:1920 1:N:0:3
TTGAAACTTCGTCGAGTACGCTCAAAGATCCAGATCGGAAGAGCA
+
FFFFFFFFFFFFFFFFFFFFFFFFFFFFFFFFFFFFFFFFFFFFF
@FS10000125:26:BPA73017-1023:1:1101:5390:1920 1:N:0:3
TTGACTGGACTTCGTCGAGTACGCTCAAGTCCATAGATCGGAAGA
+
FF,FFF:FFFFFFFFFFFFFFFFFFFFFFFF:FFFFF:FFFF:FF
@FS10000125:26:BPA73017-1023:1:1101:6360:1920 1:N:0:3
GCGGCAACTTCGTCGAGTACGCTCAATCATTAAGATCGGAAGAGC
+
FFFFFFFFFFFFFFFFFFFFFFFFFFFFFFFFFFFFFFFFFFFFF
@FS10000125:26:BPA73017-1023:1:1101:6530:1920 1:N:0:3
TTTCCTCAACTTCGTCGAGTACGCTCAAGAAAATAGATCGGAAGA
+
FFFFFFFFFFFFFFFFFFFFFFFFFFFFFFFFFFFFFFFFFFFFF
@FS10000125:26:BPA73017-1023:1:1101:7120:1920 1:N:0:3
TCGCGAACTTCGTCGAGTACGCTCAAGATGATAGATCGGAAGAGC
+
FFFFFFFFFFFFFFFFFFFFFFFFFFFFFFFFFFFFFFFFFFFFF
@FS10000125:26:BPA73017-1023:1:1101:7930:1920 1:N:0:3
TTGCCAAACTTCGTCGAGTACGCTCAAATTAAAAGATCGGAAGAG
+
FFFFFFFFFFFFFFFFFFFFFFFFFFFFFFFFFFFFFFFFFFFFF
@FS10000125:26:BPA73017-1023:1:1101:8040:1920 1:N:0:3
TCGCCAACTTCGTCGAGTACGCTCAAGTGTAAAGATCGGAAGAGC
+
FFFFFFFFFFFFFFFFFFFFFFFFFFFFFFFFFFFFFFFFFFFFF
@FS10000125:26:BPA73017-1023:1:1101:9560:1920 1:N:0:3
TCGTTAACTTCGTCGAGTACGCTCAAAAGAAAAGATCGGAAGAGC
+
FFF:FFFFFFFFFFFFFFFFFFFFFF,FFFFFFFFFFFFFFFFFF
@FS10000125:26:BPA73017-1023:1:1101:9710:1920 1:N:0:3
TTTCAAACTTCGTCGAGTACGCTCAAAGAATAAGATCGGAAGAGC
+
FFFFFFFFFFFFFFFFFFFFFFFFFFFFFFFFFFFFFFFFFFFFF
@FS10000125:26:BPA73017-1023:1:1101:9730:1920 1:N:0:3
GGGGAAACTTCGTCGAGTACGCTCAAGTATAAAGATCGGAAGAGC
+
:FF,FFFFF:F:F:FF:,FFFFF,FF,FF,FFFF,FF,:FFF,,F
@FS10000125:26:BPA73017-1023:1:1101:10390:1920 1:N:0:3
TCGGCCTAACTTCGTCGAGTACGCTCAATCATGTAGATCGGAAGA
+
FFFFFFFFFFFFFFFFFFFFFFFFFFFFFFFFFFFFFFFFFFFFF
@FS10000125:26:BPA73017-1023:1:1101:11640:1920 1:N:0:3
GGGACAACTTCGTCGAGTACGCTCAATTGATCAGATCGGAAGAGC
+
FFFFFFFFFFFFFFFFFFFFFFFFFFFFFFFFFFFFFFFFFFFFF
@FS10000125:26:BPA73017-1023:1:1101:11890:1920 1:N:0:3
GCGTAGCCAACTTCGTCGAGTACGCTCAACTAAAAAGATCGGAAG
+
FFFFFFFFFFFFFFFFFFFFFFFFFFFFFFFFFFFFFFFFFFFFF
@FS10000125:26:BPA73017-1023:1:1101:12880:1920 1:N:0:3
GCGGGAACTTCGTCGAGTACGCTCAAACTGAAAGATCGGAAGAGC
+
FFFFFFFFFFFFFFFFFFFFFFFFFFFFFFFFFFFFFFFFFFFFF
@FS10000125:26:BPA73017-1023:1:1101:14270:1920 1:N:0:3
TTGGTATAACTTCGTCGAGTACGCTCAATATGACAGATCGGAAGA
+
FFFFFFFFFFFFFFFFFFFFFFFFFFFFFFFFFFFFFFFFFFFFF
@FS10000125:26:BPA73017-1023:1:1101:14460:1920 1:N:0:3
CCGCTAACTTCGTCGAGTACGCTCAAATACTTAGATCGGAAGAGC
+
FFFFFFFFFFFFFFFFFFFFFFFFFFFFFFFFFFFFFFFFFFFFF
@FS10000125:26:BPA73017-1023:1:1101:14930:1920 1:N:0:3
TCGCTGAACTTCGTCGAGTACGCTCAATTGATTAGATCGGAAGAG
+
,FFFFFFFFFFFFFFFFFFFFFFFFFFFFFFFFFFFFFFFFFFFF
@FS10000125:26:BPA73017-1023:1:1101:16450:1920 1:N:0:3
TTGGAACCTTCGTCGAGTACGCTCAAGTGGATAGATCGGAAGAGC
+
FFFFFFFFFFFFFFFFFFFFFFFFFFFFFFFFFFFFFFFFFFFFF
@FS10000125:26:BPA73017-1023:1:1101:1100:1930 1:N:0:3
TTGACTGGACTTCGTCGAGTACGCTCAATCGTTAAGATCGGAAGA
+
FFFFFFFFFFFFFFFFFFFFFFFFFFFFFFFFFFFFFFFFFFFFF
@FS10000125:26:BPA73017-1023:1:1101:1270:1930 1:N:0:3
TTGCAGAACTTCGTCGAGTACGCTCAATACTGTAGATCGGTAGAG
+
F,FF,:,FF:FF:FFF:,FFF:::F,:,FF:FF,,FFF,:,FFFF
@FS10000125:26:BPA73017-1023:1:1101:1410:1930 1:N:0:3
TTGGGAACTTCGTCGAGTACGCTCAATAATCTAGATCGGAAGAGC
+
FFFFFFFFFFFFFFFFFFFFFFFFFFFFFFFFFFFFFFFFFFFFF
@FS10000125:26:BPA73017-1023:1:1101:1710:1930 1:N:0:3
GGGGGGGGAACTTCGTCGAGTACGCTCAACGTGTGAGATCGGAAG
+
FFFFFFFFFFFFFFFFFFFFFFFFFFFFFFFFFFFFFFFFFFFFF
@FS10000125:26:BPA73017-1023:1:1101:2380:1930 1:N:0:3
GCGAAAACTTCGTCGAGTACGCTCAAGATAATAGATCGGAAGAGC
+
FFFFFFFFFFFFFFFFFFFFFFFFFFFFFFFFFFFFFFFFFFFFF
@FS10000125:26:BPA73017-1023:1:1101:3450:1930 1:N:0:3
GCGGTAACTTCGTCGAGTACGCTCAATTGTAGAGATCGGAAGAGC
+
FFFFFFFFFFFFFFFFFFFFFFFFFFFFFFFFFFFFFFFFFFFFF
@FS10000125:26:BPA73017-1023:1:1101:4570:1930 1:N:0:3
TTTATGAACTTCGTCGAGTACGCTCAAAATAAAAGATCGGAAGAG
+
FFFFFFFFFFFFFFFFFFFFFFFFFFFFFFFFFFFFFFFFFFFFF
@FS10000125:26:BPA73017-1023:1:1101:4780:1930 1:N:0:3
TCGTAACTTCGTCGAGTACGCTCAACGGGATAGATCGGAAGAGCA
+
FFFFFFFFFFFFFFFFFFFFFFFFFFFFFFFFFFFFFFFFFFFFF
@FS10000125:26:BPA73017-1023:1:1101:4880:1930 1:N:0:3
CCGTTCCAAACTTCGTCGAGTACGCTCAAAATATAAGATCGGAAG
+
FFFFFFFFFFFFFFFFFFFFFFFFFFFFFFFFFFFFFFFFFFFFF
@FS10000125:26:BPA73017-1023:1:1101:4920:1930 1:N:0:3
TTTCTAACTTCGTCGAGTACGCTCAAAATTATAGATCGGAAGAGC
+
FFFFFFFFFFFFFFFFFFFFFFFFFFFFFFFFFFFFFFFFFFFFF
@FS10000125:26:BPA73017-1023:1:1101:4980:1930 1:N:0:3
GCGGCAACTTCGTCGAGTACGCTCAAGATATTAGATCGGAAGAGC
+
FFFFFFFFFFFFFFFFFFFFFFFFFFFFFFFFFFFFFFFFFFFFF
@FS10000125:26:BPA73017-1023:1:1101:5170:1930 1:N:0:3
TAGTCAACTTCGTCGAGTACGCTCAATATTTCAGATCGGAAGAGC
+
FFFFFFFFFFFFFFFFFFFFFFFFFFFF,FFFFFFFFFFFFFFFF
@FS10000125:26:BPA73017-1023:1:1101:5250:1930 1:N:0:3
GCGGTAACTTCGTCGAGTACGCTCAAAACGATAGATCGGAAGAGC
+
FFFFFFFFFFFFFFFFFFFFFFFFFFFFFFFFFFFFFFFFFFFFF
@FS10000125:26:BPA73017-1023:1:1101:5480:1930 1:N:0:3
TCGTCAACTTCTTCGAGTACGCTCAAAAAGTGAGATCGGAAGAGC
+
FFFFFFFFFFFFFFFFFFFFFFFFFFFFFFFFFFFFFFFFFFFFF
@FS10000125:26:BPA73017-1023:1:1101:5500:1930 1:N:0:3
GAGCCAACTTCGTCGAGTACGCTCAAGCGTTGAGATCGGAAGAGC
+
FFFFFFFFFFFFFFFFFFFFFFFFFFFFFFFFFFFFFFFFFFFFF
@FS10000125:26:BPA73017-1023:1:1101:5530:1930 1:N:0:3
GCCGCAACTTCGTCGAGTACGCTCAATAGATAAGATCGGAAGAGC
+
FFFFFFFFFFFFFFFFFFFFFFFFFFFFFFFFFFFFFFFFFFFFF
@FS10000125:26:BPA73017-1023:1:1101:6220:1930 1:N:0:3
TTGACTGGACTTCGTCGAGTACGCTCAACGCCCTAGATCGGAAGA
+
FFFFFFFFFFFFFFFFFFFFFFFFFFFFFFFFFFFFFFFFFFFFF
@FS10000125:26:BPA73017-1023:1:1101:6770:1930 1:N:0:3
TACAGAACTTCGTCGAGTACGCTCAAGCTTATAGATCGGAAGAGC
+
FFFFFFFFFFFFFFFFFFFFFFFFFFFFFFFFFFFFFFFFFFFFF
@FS10000125:26:BPA73017-1023:1:1101:6970:1930 1:N:0:3
AGTATAACTTCGTCGAGTACGCTCAATTTAGGAGATCGGAAGAGC
+
::,F,,F,,FF,:F::,:F,,::,,F::FFF,:,:FF,FFFF:,:
@FS10000125:26:BPA73017-1023:1:1101:9610:1930 1:N:0:3
GTGATAACTTCGTCGAGTACGCTCAACTGAAAAGATCGGAAGAGC
+
FFFFFFFFFFFFFFFFFFFFFFFFFFFFFFFFFFFFFFFFFFFFF
@FS10000125:26:BPA73017-1023:1:1101:9900:1930 1:N:0:3
GGGCAAACTTCGTCGAGTACGCTCAATGTATAAGATCGGAAGAGC
+
,::FFFFFFFFFFFFFFFFFFFFFFFFF:FFFFFFFFFFFFFFFF
@FS10000125:26:BPA73017-1023:1:1101:10260:1930 1:N:0:3
GGGTTAATTTCGTCGAGTACGCTCAATACAGTAGATCGGAAGAGC
+
FFFFFFFFFFFFFFFFFFFFFFFFFFFFFFFFFFFFFFFFFFFFF
@FS10000125:26:BPA73017-1023:1:1101:10330:1930 1:N:0:3
GCCAAGTAACTTCGTCGAGTACGCTCAACAGGGTAGATCGGAAGA
+
FFFFFFFFFFFFFFFFFFFFFFFFFFFFFFFFFFFFFFFFFFFFF
@FS10000125:26:BPA73017-1023:1:1101:10470:1930 1:N:0:3
TAGCAACTTCGTCGAGTACGCTCAAGGACACAGATCGGAAGAGCA
+
FFFFFFFFFFFFFFFFFFFFFFFFFFFFFFFFFFFFFFFFFFFFF
@FS10000125:26:BPA73017-1023:1:1101:12450:1930 1:N:0:3
TTGACTGGACTTCGTCGAGTACGCTCAATTCCAAAGATCGGAAGA
+
FFFFFFFFFFFFFFFFFFFFFFFFFFFFFFFFFFFFFFFFFFFFF
@FS10000125:26:BPA73017-1023:1:1101:12760:1930 1:N:0:3
TCGTGTAACTTCGTCGAGTACGCTCAAGTGTGAAGATCGGAAGAG
+
FFFFFFFFFFFFFFFFFFFFFFFFFFFFFFFFFFFFFFFFFFFFF
@FS10000125:26:BPA73017-1023:1:1101:13200:1930 1:N:0:3
TTGTTAACTTCGTCGAGTACGCTCAAATATAGAGATCGGAAGAGC
+
:FFFFFFFFFFFFFFFFFFFFFFFFFFFFFFFFFFFFFFFFFFFF
@FS10000125:26:BPA73017-1023:1:1101:13400:1930 1:N:0:3
GGGCTAACTTCGTCGAGTACGCTCAATAGTGTAGATCGGAAGAGC
+
FFFFFFFFFFFFFFFFFFFFFFFFFFFFFFFFFFFFFFFFFFFFF
@FS10000125:26:BPA73017-1023:1:1101:14600:1930 1:N:0:3
TTGACTGGACTTCGTCGAGTACGCTCAAGAACAAAGATCGGAAGA
+
FFFFFFFFFFFFFFFFFFFFFFFFFFFFFFFFFFFFFFFFFFFFF
@FS10000125:26:BPA73017-1023:1:1101:15610:1930 1:N:0:3
CCCCTGGAACTTCGTCGAGTACGCTCAATTAAAGAGATCGGAAGA
+
FFFFFFFFFFFFFFFFFFFFFFFFFFFFFFFFFFFFFFFFFFFFF
@FS10000125:26:BPA73017-1023:1:1101:16020:1930 1:N:0:3
TTGACTGGACTTCGTCGAGTACGCTCAATACGAAAGATCGGAAGA
+
FFFFFFFFFFFFFFFFFFFFFFFFFFFFFFFFFFFFFFFFFFFFF
@FS10000125:26:BPA73017-1023:1:1101:16160:1930 1:N:0:3
TTGACTGGACTTCGTCGAGTACGCTCAAATTATTAGATCGGAAGA
+
FFFFFFFFFFFFFFFFFFFFFFFFFFFFFFFFFFFFFFFFFFFFF
@FS10000125:26:BPA73017-1023:1:1101:1430:1940 1:N:0:3
TCTTCATCTTCGTCGTGTACGCTCATGGGTGAAGATCGGAAAAGC
+
FFFFFF,,:,,,,F,,F:F,,FFF,,,,,F,,F,FF,:,FFFFF,
@FS10000125:26:BPA73017-1023:1:1101:2680:1940 1:N:0:3
TAGGAAACTTCGTCGAGTACGCTCAACGGGTTAGATCGGAAGAGC
+
FFFFFFFFFFFFFFFFFFFFFFFFFFFFFFFFFFFFFFFFFFFFF
@FS10000125:26:BPA73017-1023:1:1101:3340:1940 1:N:0:3
CCGGTAACTTCGTCGAGTACGCTCAATTGCTAAGATCGGAAGAGC
+
FFFFFFFFFFFFFFFFFFFFFFFFFFFFFFFFFFFFFFFFFFFFF
@FS10000125:26:BPA73017-1023:1:1101:3630:1940 1:N:0:3
TTGGCAACTTCGTCGAGTACGCTCAAAATGGGAGATCGGAAGAGC
+
FFFFFFFFFFFFFFFFFFFFFFFFFFFFFFFFFFFFFFFFFFFFF
@FS10000125:26:BPA73017-1023:1:1101:4030:1940 1:N:0:3
CCACACGAACTTCGTCGAGTACGCTCAAAAATCTAGATCGGATGA
+
FF:FFF,FFF:F::FF,FFF,FF:,FFFFFF:F,F:FF,,:F,,F
@FS10000125:26:BPA73017-1023:1:1101:4310:1940 1:N:0:3
AAGAGAAATCTTCGTCGAGTACGCTCAAGGCGATAGATCGGAAGA
+
FFFFFFFFFFFFFFFFFFFFFFFFFFFFFFFFFFFFFFFFFFFFF
@FS10000125:26:BPA73017-1023:1:1101:5170:1940 1:N:0:3
TTGACTGGACTTCGTCGAGTACGCTCAACTCCGAAGATTGGAAGA
+
FFFFFFFFFFFFFFFFFFFFFFFFFFFFFFFFFFFFFFFFFFFFF
@FS10000125:26:BPA73017-1023:1:1101:5590:1940 1:N:0:3
TCGGTAACTTCGTCGAGTACGCTCAATCTCGCAGATCGGAAGAGC
+
FFFFFFFFFFFFFFFFFFFFFFFFFFFF:FFFFFFFFFFFFFFFF
@FS10000125:26:BPA73017-1023:1:1101:5670:1940 1:N:0:3
GCTCCAACTTCGTCGAGTACGCTCAAGTGGAAAGATCGGAAGAGG
+
:FFFFFFFFFFFFFFFFFFFFFFFFFFFFFFFFFFFFFFFFFFFF
@FS10000125:26:BPA73017-1023:1:1101:6700:1940 1:N:0:3
CTGACTGGACTTCGTCGAGTACGCTCAAGATATGAGATCGGAAGA
+
FFFFFFFFFFFFFFFFFFFFFFFFFFFFFFFFFFFFFFFFFFFFF
@FS10000125:26:BPA73017-1023:1:1101:7100:1940 1:N:0:3
TATATAAACTTCGTCGAGTACGCTCAAATGTAAAGATCGGAAGAG
+
FFFFFFFFFFFFFFFFFFFFFFFFFFFFFFFFFFFFFFFFFFFFF
@FS10000125:26:BPA73017-1023:1:1101:7990:1940 1:N:0:3
TTGTAAAACTTCGTCGAGTACGCTCAAAAAAGGAGATCGGAAGAG
+
FFFFFFFFFFFFFFFFFFFFFFFFFFFFFFFFFFFFFFFFFFFFF
@FS10000125:26:BPA73017-1023:1:1101:8530:1940 1:N:0:3
TCGAAGATCGGAAGAGCACACGTCTGAACTCCAGTCACGTCCTAA
+
FFFFFFFFFFFFFFFFFFFFFFFFFFFFFFFFFFFFFFFFFFFFF
@FS10000125:26:BPA73017-1023:1:1101:8600:1940 1:N:0:3
TGTTTAACTTCGTCGAGTACGCTCAAACAATCAGATCGGAAGAGC
+
FFFFFFFFFFFFFFFFFFFFFFFFFFFFFFFFFFFFFFFF,,,,,
@FS10000125:26:BPA73017-1023:1:1101:9420:1940 1:N:0:3
TTTCTAACTTCGTCGAGTACGCTCAATCGAAAAGATCGGAAGAGC
+
FFFFFFFFFFFFFFFFFFFFFFFFFFFFFFFFFFFFFFFFFFFFF
@FS10000125:26:BPA73017-1023:1:1101:9840:1940 1:N:0:3
GAGCAAACTTCGTCGAGTACGCTCAATCGAGTAGATCGGAAGAGC
+
FFFFFFFFFFFFFFFFFFFFFFFFFFFFFFFFFFFFFFFFFFFFF
@FS10000125:26:BPA73017-1023:1:1101:9870:1940 1:N:0:3
GGGCAAACTTCGTCGAGTACGCTCAATGTATAAGATCGGAAGAGC
+
FFFFFFFFFFFFFFFFFFFFFFFFFFFFFFFFFFFFFFFFFFFFF
@FS10000125:26:BPA73017-1023:1:1101:11070:1940 1:N:0:3
TTGACTGGACTTCGTCGAGTACGCTCAAGACCAAAGATCGGAAGA
+
FFFFFFFFFFFFFFFFFFFFFFFFFFFFFFFFFFFFFFFFFFFFF
@FS10000125:26:BPA73017-1023:1:1101:11340:1940 1:N:0:3
TAGACCGAACTTCGTCGAGTACGCTCAAGAGATAAGATCGGAAGA
+
,,FFFFFFFFFFFFFF:FF:,FFF::FF,,FFFFF,F,FF:FF::
@FS10000125:26:BPA73017-1023:1:1101:11390:1940 1:N:0:3
GCGGAAACTTCGTCGAGTACGCTCAAAGTTTGAGATCGGAAGAGC
+
FFFFFFFFFFFFFFFFFFFFFFFFFFFFFFFFFFFFFFFFFFFFF
@FS10000125:26:BPA73017-1023:1:1101:11900:1940 1:N:0:3
TAGTCAACTTCGTCGAGTACGCTCAAAGTTAGAGATCGGAAGAGC
+
,FFFFFFFFFFFFFFFF:FFFFFFFFFFFFFFFFFFFFFFFFFFF
@FS10000125:26:BPA73017-1023:1:1101:12350:1940 1:N:0:3
TCTTCGTCGAGTACGCTCAAGCATTCAGATCGGAAGAGCACACGT
+
FFFFFFFFFFFFFFFFFFFFFFFFFFFFFFFFFFFFFFFFFFFFF
@FS10000125:26:BPA73017-1023:1:1101:13100:1940 1:N:0:3
GGGCAAACTTCGTCGAGTACGCTCAATGATACAGATCGGAAGAGC
+
FFFFFFFFFFFFFFFFFFFFFFFFFFFFFFFFFFFFFFFFFFFFF
@FS10000125:26:BPA73017-1023:1:1101:13120:1940 1:N:0:3
CTGTCCCAACTTCGTCGAGTACGCTCAAATGCCAAGATCGGAAGA
+
FFFFFFFFFFFFFFFFFFFFFFFFFFFFFFFFFFFFFFFFFFFFF
@FS10000125:26:BPA73017-1023:1:1101:13990:1940 1:N:0:3
TTGGTAACTTCGTCGAGTACGCTCAAAAGTGGAGATCGGAAGAGC
+
F:FFFFFFFFFFFFFFFFFFFFFFFFFFFFFFFFFFFFFFFFFFF
@FS10000125:26:BPA73017-1023:1:1101:14840:1940 1:N:0:3
CCGCCAACTTCGTCGAGTACGCTCAAAATAAAAGATCGGAAGAGC
+
FFFFFFFFFFFFFFFFFFFFFFFFFFFFFFFFFFFFFFFFFFFFF
@FS10000125:26:BPA73017-1023:1:1101:15100:1940 1:N:0:3
TGTCCAACTTCGTCGAGTACGCTCAATGGAACAGATCGGAAGAGC
+
FFFFFFFFFFFFFFFFFFFFFFFFFFFFFFFFFFFFFFFFFFFFF
@FS10000125:26:BPA73017-1023:1:1101:15790:1940 1:N:0:3
TTGACGAACTTCGTGAGTACGCTCAAAGAGTCAGATCGGAAGAGC
+
:F,FFF:FFFFFFFFFFFFFFFFFFFFFFFFFFFF:FFFF:FFFF
@FS10000125:26:BPA73017-1023:1:1101:1230:1950 1:N:0:3
GCGGAGGAACTTCGTCGAGTACGCTCAATCATCAAGATCGGAAGA
+
FFFFFFFFFFFFFFFFFFFFFFFFFFFFFFFFFFFFFFFFFFFFF
@FS10000125:26:BPA73017-1023:1:1101:1760:1950 1:N:0:3
TCGTGAACTTCGTCGAGTACGCTCAACAGTAGAGATCGGAAGAGC
+
FFFFFFFFFFFFFFFFFFFFFFFFFFFFFFFFFFFFFFFFFFFFF
@FS10000125:26:BPA73017-1023:1:1101:2060:1950 1:N:0:3
AGGGGGAACTTCGTCGAGTACGCTCAATTGAGAAGATCGGAAGAG
+
FFFFFFFFFFFFFFFFFFFFFFFFFFFFFFFFFFFFFFFFFFFFF
@FS10000125:26:BPA73017-1023:1:1101:2840:1950 1:N:0:3
TCGATAACTTCGTCGAGTACGCTCAATTTGCAAGATCGGAAGAGC
+
FFFFFFFFFFFFFFFFFFFFFFFFFFFFFFFFFFFFFFFFFFFFF
@FS10000125:26:BPA73017-1023:1:1101:3070:1950 1:N:0:3
ACGGAAACTTCTTCGAGTACGCTCAATTGACAAGATCGGAAGAGC
+
FFFFFFFFFFFFFFFFFFFFFFFFFFFFFFFFFFFFFFFFFFFFF
@FS10000125:26:BPA73017-1023:1:1101:3260:1950 1:N:0:3
GCGTGCGAACTTCGTCGAGTACGCTCAATGTCATAGATCGGAAGA
+
FFFFFFFFFFFFFFFFFFFFFFFFFFFFFFFFFFFFFFFFFFFFF
@FS10000125:26:BPA73017-1023:1:1101:3680:1950 1:N:0:3
TCGCAAACTTCGTCGAGTACGCTCAAGATACAAGATCGGAAGAGC
+
FFFFFFFFFFFFFFFFFFFFFFFFFFFFFFFFFFFFFFFFFFFFF
@FS10000125:26:BPA73017-1023:1:1101:3720:1950 1:N:0:3
TTGAAAACTTCGTCGAGTACGCTCAATTCTTAAGATCGGAAGAGC
+
F,F:,FFFFFFFFFFFFFFFFFFFFFF:,F::FFFFFFFFFFFFF
@FS10000125:26:BPA73017-1023:1:1101:4480:1950 1:N:0:3
TAGTAATATCTTCGTCGAGTACGCTCAAGACGATAGATCGGAAGA
+
FFFFFFFFFFFFFFFFFFFFFFFFFFFFFFFFFFFFFFFFFFFFF
@FS10000125:26:BPA73017-1023:1:1101:4620:1950 1:N:0:3
GCGGCAACTTCGTCGAGTACGCTCAATGATAAAGATCGGAAGAGC
+
FFFFFFFFFFFFFFFFFFFFFFFFFFFFFFFFFFFFFFFFFFFFF
@FS10000125:26:BPA73017-1023:1:1101:4800:1950 1:N:0:3
CCGATAACTTCGTCGAGTACGCTCAAGGAGACAGATCGGAAGAGC
+
FFFFFFFFFFFFFFFFFFFFFFFFFFFFFFFFFFFFFFFFFFFFF
@FS10000125:26:BPA73017-1023:1:1101:5330:1950 1:N:0:3
CCGGAAACTGACTCGAGTACGCTCAACATATCAGATCGGAAGAGC
+
FF:FF,FFFFFFFFFFF:FFFFF:F:FFFFFFFFFFFFFFFFFFF
@FS10000125:26:BPA73017-1023:1:1101:5420:1950 1:N:0:3
ACGGAAACTTCGTCGAGTACGCTCAATGCCACAGATCGGAAGAGC
+
FFFFFFFFFFFFFFFFFFFFFFFFFFFFFFFFFFFFFFFFFFFFF
@FS10000125:26:BPA73017-1023:1:1101:6460:1950 1:N:0:3
TTGAAAAACTTCGTCGAGTACGCTCAAGAATAAAGATCGGAAGAG
+
FFFFFFFFFFFFFFFFFFFFFFFFFFFFFFFFFFFFFFFFFFFFF
@FS10000125:26:BPA73017-1023:1:1101:6620:1950 1:N:0:3
TAGTTAAGTTCGTCGAGTACGCTCAAAAATAGAGATCGGAAGAGC
+
FFFFFFFFFFFFFFFFFFFFFFFFFFFFFFFFFFFFFFFFFFFFF
@FS10000125:26:BPA73017-1023:1:1101:6910:1950 1:N:0:3
CCGTTCCAAACTTCGTCGAGTACGCTCAATATCAAAGATCGGAAG
+
FFF:FFFFFFFFFFFFFFFFFFFFFFFFFFFFFFFFFFFFFFFFF
@FS10000125:26:BPA73017-1023:1:1101:7430:1950 1:N:0:3
TCGGCGTACTCTTCGTCGAGTACGCTCAAACAAAAAGATCGGAAG
+
FFFFFFFFFFFFFFFFFFFFFFFFFFFFFFFFFFFFFFFFFFFFF
@FS10000125:26:BPA73017-1023:1:1101:9380:1950 1:N:0:3
TCGTTAACTTCGTCGAGTACGCTCAATAACGGAGATCGGAAGAGC
+
FFFFFFFFFFFFFFFFFFFFFFFFFFFFFFFFFFFFFFFFFFFFF
@FS10000125:26:BPA73017-1023:1:1101:9850:1950 1:N:0:3
TTGGGAGTTCAGACGTGTCCTTCAACTTCGTCGAGTACGCTCAAG
+
FFFFFFFFFFFFFFFFFFFFFFFFFFFFFFFFFFFFFFFFFFFFF
@FS10000125:26:BPA73017-1023:1:1101:11240:1950 1:N:0:3
GCGGTAACTTCGTCGAGTACGCTCAATATTCTAGATCGGAAGAGC
+
FFFFFFFFFFFFFFFFFFFFFFFFFFFFFFFFFFFFFFFFFFFFF
@FS10000125:26:BPA73017-1023:1:1101:11290:1950 1:N:0:3
TTGACTGGACTTCGTCGAGTACGCTCAATTAAATAGATCGGAAGA
+
,FFFFFFFFFFFFFFFFFFFFFFFFFFFFFFF:FFFFFFFFFFFF
@FS10000125:26:BPA73017-1023:1:1101:12450:1950 1:N:0:3
GCGACATCTTCGTCGAGTACGCTCAATCAGTCAGATCGGAAGAGC
+
FFFFFFFFFFFFFFFFFFFFFFFFFFFFFFFFFFFFFFFFFFFFF
@FS10000125:26:BPA73017-1023:1:1101:12690:1950 1:N:0:3
TTGACTGGACTTCGTCGAGTACGCTCAATGATGAAGATCGGAAGA
+
FFFFFFFFFFFFFFFFFFFFFFFFFFFFFFFFFFFFFFFFFFFFF
@FS10000125:26:BPA73017-1023:1:1101:12750:1950 1:N:0:3
TTGACTGGACTTCGTCGAGTACGCTCAATGATGAAGATCGGAAGA
+
FFFFFFFFFFFFFFFFFFFFFFFFFFFFFFFFFFFFFFFFFFFFF
@FS10000125:26:BPA73017-1023:1:1101:14850:1950 1:N:0:3
TTTTAAACTTCGTCGAGTACGCTCAAAACAGAAGATCGGAAGAGC
+
FFFFFFFFFFFFFFFFFFFFFFFFFFFFFFFFFFFFFFFFFFFFF
@FS10000125:26:BPA73017-1023:1:1101:14990:1950 1:N:0:3
GCCCCCCAACTTCGTCGAGTACGCTCAAGGACTAAGATCGGAAGA
+
:FFFFFFFFFFFFFFFFFFFFFFFFFFFFFFFFFFFFFFFFFFFF
@FS10000125:26:BPA73017-1023:1:1101:15450:1950 1:N:0:3
TCGACCGAACTTCGTCGAGTACGCTCAAAATGCAGATCGGAAGAG
+
FFFFFFFFFFFFFFFFFFFFFFFFFFFFFFFFFFFFFFFFFFFFF
@FS10000125:26:BPA73017-1023:1:1101:15530:1950 1:N:0:3
GCTTGAACTTCGTCGAGTACGCTCATCGAGACAGATCGGAAGAGC
+
,FF,FFF,F:::,F:,F:F:,FFF,,:,F,,F,FF:,:,FF,FF,
@FS10000125:26:BPA73017-1023:1:1101:16040:1950 1:N:0:3
TGGCTAACTTCGTCGAGTACGCTCAACTTAAAAGATCGGAAGAGC
+
FFFFFFFFFFFFFFFFFFFFFFFFFFFFFFFFFFFFFFFFFFFFF
@FS10000125:26:BPA73017-1023:1:1101:16460:1950 1:N:0:3
CTGAAAACTTCGTCGAGTACGCTCAATACAACAGATCGGAAGAGC
+
FFFFFF,FF:FFFFFFFFFFFFFFF,FFFFFFFFFFFFFFF:FF:
@FS10000125:26:BPA73017-1023:1:1101:1150:1960 1:N:0:3
TCGTTAACTTCGTCGAGTACGCTCAAAAAAATAGATCGGAAGAGC
+
FFFFFFFFFFFFFFFFFFFFFFFFFFFFFFFFFFFFFFFFFFFFF
@FS10000125:26:BPA73017-1023:1:1101:1390:1960 1:N:0:3
CCGCGGAAACTTCGTCGAGTACGCTCAAGTATAAAGATCGGAAGA
+
FFFFFFFFFFFFFFFFFFFFFFFFFFFFFFFFFFFFFFFFFFFFF
@FS10000125:26:BPA73017-1023:1:1101:2590:1960 1:N:0:3
TCTAAAACTTCGTCGAGTACGCTCAAATAGCCAGATCGGAAGAGC
+
FFFFFFFFFFFFFFFFFFFFFFFFFFFFFFFFFFFFFFFFFFFFF
@FS10000125:26:BPA73017-1023:1:1101:3410:1960 1:N:0:3
TTGACTGGACTTCGTCGAGTACGCTCAAGATGTGAGATCGGAAGA
+
FFFFFFFFFFFFFFFFFFFFFFFFFFFFFFFFFFFFFFFFFFFFF
@FS10000125:26:BPA73017-1023:1:1101:4900:1960 1:N:0:3
TTGCTGACTCTTCGTCGAGTACGCTCAATCCCGAAGATCGGAAGA
+
F:FFFFFFFFFFFFFFFFF:FFFFFFFFFFFFFFFFFFFFFFFFF
@FS10000125:26:BPA73017-1023:1:1101:5040:1960 1:N:0:3
CTGGAGATCGGAAGAGCACACGTCTGAACTCCAGTCACGTCCTAA
+
FFFFFFFFFFFFFFFFFFFFFFFFFFFFFFFFFFFFFFFFFFFFF
@FS10000125:26:BPA73017-1023:1:1101:5370:1960 1:N:0:3
TCGGTCGGATCTTCGTCGAGTACGCTCAAAAACAAAGATCGGAAG
+
FFFFFFFFFFFFFFFFFFFFFFFFFFFFFFFFFFFFFFFFFFFFF
@FS10000125:26:BPA73017-1023:1:1101:5450:1960 1:N:0:3
TAGTCAACTTCGTCGAGTACGCTCAATTGAAAAGATCGGAAGAGC
+
,FFFFFFFFFFFFFFFFFFFFFFFFFFFFFFFFFFFFFFFFFFFF
@FS10000125:26:BPA73017-1023:1:1101:5530:1960 1:N:0:3
GCGGCACCTTCGTCGAGTACGCTCAAACAACAAGATCGGAAGAGC
+
FFFFFFFFFFFFFFFFFFFFFFFFFFFFFFFFFFFFFFFFFFFFF
@FS10000125:26:BPA73017-1023:1:1101:5620:1960 1:N:0:3
GCTCCAACTTCGTCGAGTACGCTCAAGTGGAAAGATCGGAAGAGG
+
FFFFFFFFFFFFFFFFFFFFFFFFFFFFFFFFFFFFFFFFFFFFF
@FS10000125:26:BPA73017-1023:1:1101:6010:1960 1:N:0:3
TTGACTGGACTTCGTCGAGTACGCTCAAGTCCATAGATCGGAAGA
+
FFFFFFFFFFFFFFFFFFFFFFFFFFFFFFFFFFFFFFFFFFFFF
@FS10000125:26:BPA73017-1023:1:1101:6150:1960 1:N:0:3
TAGCCAACTTCGTCGAGTACGCTCAATGTCAGAGATCGGAAGAGC
+
FFFFFFFFFFFFFFFFFFFFFFFFFFFFFFFFFFFFFFFFFFFFF
@FS10000125:26:BPA73017-1023:1:1101:6410:1960 1:N:0:3
GCGACAACTTCGTCGAGTACGCTCAATAAGGAAGATCGGAAGAGC
+
FFFFFFFFFFFFFFFFFFFFFFFFFFFFFFFFFFFFFFFFFFFFF
@FS10000125:26:BPA73017-1023:1:1101:6450:1960 1:N:0:3
TTGGAAACTTCGTCGAGTACGCTCAATCAAGGAGATCGGAAGAGC
+
FFFFFFFFFFFFFFFFFFFFFFFFFFFFFFFFFFFFFFFFFFFFF
@FS10000125:26:BPA73017-1023:1:1101:6620:1960 1:N:0:3
CCAGGCAGGAACTTCGTCGAGTACGCTCAAACGGAGAGATCGGAA
+
FFFFFFFFFFFFFFFFFFFFFFFFFFFFFFFFFFFFFFFFFFFFF
@FS10000125:26:BPA73017-1023:1:1101:7100:1960 1:N:0:3
GCGTCAACTTCGTCGAGTACGCTCAAGGTTATAGATCGGAAGAGC
+
FFFFFFFFFFFFFFFFFFFFFFFFFFFFFFFFFFFFFFFFFFFFF
@FS10000125:26:BPA73017-1023:1:1101:7340:1960 1:N:0:3
TTGCAGAACTTCGTCGAGTACGCTCAAGTGTGAAGATCGGAAGAG
+
FFFFFFFFFFFFFFFFFFFFFFFFFFFFFFFFFFFFFFFFFFFFF
@FS10000125:26:BPA73017-1023:1:1101:11850:1960 1:N:0:3
TCGTGAACTTCGTCGAGTACGCTCAATTGCTGAGATCGGAAGAGC
+
FFFFFFFFFFFFFFFFFFFFFFFFFFFFFFFFFFFFFFFFFFFFF
@FS10000125:26:BPA73017-1023:1:1101:12380:1960 1:N:0:3
CCGGGAACTTCGTCGAGTACGCTCAAGATTTTAGATCGGAAGAGC
+
FFFFFFFFFFFFFFFFFFFFFFFFFFFFFFFFFFFFFFFFFFFFF
@FS10000125:26:BPA73017-1023:1:1101:12440:1960 1:N:0:3
TCGTGAACTTCGTCGAGTACGCTCAATTTCTTAGATCGGAAGAGC
+
FFFFFFFFFFFFFFFFFFFFFFFFFFFFFFFFFFFFFFFFFFFFF
@FS10000125:26:BPA73017-1023:1:1101:12480:1960 1:N:0:3
GCGCCAACTTCGTCGAGTACGCTCAATCACAGAGATCGGAAGAGC
+
FFFFFFFFFFFFFFFFFFFFFFFFFFFFFFFFFFFFFFFFFFFFF
@FS10000125:26:BPA73017-1023:1:1101:13310:1960 1:N:0:3
GTGAACTTCGTCGAGTACGCTCAACTCAACAGATCGGAAGAGCAC
+
FFFFFFFFFFFFFFFFFFFFFFFFFFFFFFFFFFFFFFFFFFFFF
@FS10000125:26:BPA73017-1023:1:1101:13330:1960 1:N:0:3
GCGAATAACTTCGTCGAGTACGCTCGTTAAGAGATCGGAAGAGCA
+
FFFFFFFFFFFFFFFFFFFFFFFFFFFFFF:FFFFFFFFFFFFFF
@FS10000125:26:BPA73017-1023:1:1101:13490:1960 1:N:0:3
TTGACTGGACTTCGTCGAGTACGCTCAATCTGCTAGATCGGAAGA
+
FFFFFFFFFFFFFFFFFFFFFFFFFFFFFFFFFFFFFFFFFFFFF
@FS10000125:26:BPA73017-1023:1:1101:14180:1960 1:N:0:3
ACGCAACTTCGTCGAGTACGCTCAATAGGTCAGATCGGAAGAGCA
+
FFFFFFFFFFFFFFFFFFFFFFFFFFFFFFFFFFFFFFFFFFFFF
@FS10000125:26:BPA73017-1023:1:1101:14570:1960 1:N:0:3
TCGAACCTCGTCGAGTACGCTCAACAGAATAGATCGGAAGAGCAC
+
FFFFFFFFFFFFFFFFFFFFFFFFFFFFFFFFFFFFFFFFFFFFF
@FS10000125:26:BPA73017-1023:1:1101:15170:1960 1:N:0:3
TAGGCAACTTCGTCGAGTACGCTCAAAAACATAGATCGGAAGAGC
+
FFFFFFFFFFFFFFFFFFFFFFFFFFFFFFFFFFFFFFFFFFFFF
@FS10000125:26:BPA73017-1023:1:1101:15330:1960 1:N:0:3
TCAAACTTCGTCGAGTACGCTCAACTAGGTAGATCGGAAGAGCAC
+
FFFFFFFFFFFFFFFFFFFFFFFFFFFFFFFFFFFFFFFFFFFFF
@FS10000125:26:BPA73017-1023:1:1101:15560:1960 1:N:0:3
TTTGGTAACTTCGTCGAGTACGCTCAATTCGGTAGATCGGAAGAG
+
FFFFFFFFFFFFFFFFFFFFFFFFFFFFFFFFFFFFFFFFFFFFF
@FS10000125:26:BPA73017-1023:1:1101:15750:1960 1:N:0:3
GAGGTAACTTCGTCGAGTACGCTCAAGTGCAGAGATCGGAAGAGC
+
FFFFFFFFFFFFFFFFFFFFFFFFFFFFFFFFFFFFFFFFFFFFF
@FS10000125:26:BPA73017-1023:1:1101:15830:1960 1:N:0:3
CCGCACTAACTTCGTCGAGTACGCTCAACCATCAAGATCGGAAGA
+
FFFFFFFFFFFFFFFFFFFFFFFFFFFFFFFFFFFFFFFFFFFFF
@FS10000125:26:BPA73017-1023:1:1101:16260:1960 1:N:0:3
GTGTACAACTTCGTCGAGTACGCTCAACCTTGGAGATCGGAAGAG
+
FFFFFFFFFFFFFFFFFFFFFFFFFFFFFFFFFFFFFFFFFFFFF
@FS10000125:26:BPA73017-1023:1:1101:16310:1960 1:N:0:3
TCGGTAACTTCGTCGAGTACGCTCAATCCAATAGATCGGAAGAGC
+
FFFFFFFFFFFFFFFFFFFFFFFFFFFFFFFFFFFFFFFFFFFFF
@FS10000125:26:BPA73017-1023:1:1101:16430:1960 1:N:0:3
GACTTGACTTCGTCGAGTACGCTCAAGTACTAAGATCGGAAGAGC
+
,,F:F,FFFF:FFF:,FFFF:FFF:,FFFFF:FFFFF::FFFFF:
@FS10000125:26:BPA73017-1023:1:1101:16450:1960 1:N:0:3
GTGACTGGACTTCGTCGAGTACGCTCAACCAATAAGATCGGAAGA
+
FFFFFFFFFFFFFFFFFFFFFFFFFFFFFFFFFFFFFFFFFFFFF
@FS10000125:26:BPA73017-1023:1:1101:1050:1970 1:N:0:3
GCGGCAACTTCGTCGAGTACGCTCAAAGTTTAAGATCGGAAGAGC
+
FFFFFFFFFFFFFFFFFFFFFFFFFFFFFFFFFFFFFFFFFFFFF
@FS10000125:26:BPA73017-1023:1:1101:1170:1970 1:N:0:3
GGGCTAACTTCGTCGAGTACGCTCAAGTAGATAGATCGGAAGAGC
+
FFFFFFFFFFFFFFFFFFFFFFFFFFFFFFFFFFFFFFFFFFFFF
@FS10000125:26:BPA73017-1023:1:1101:2270:1970 1:N:0:3
CCCTAAACTTCGTCGAGTACGCTCAAATAACAAGATCGGAAGAGC
+
FFFFFFFFFFFFFFFFFFFFFFFFFFFFFFFFFFFFFFFFFFFFF
@FS10000125:26:BPA73017-1023:1:1101:2870:1970 1:N:0:3
CGCCAGCAAACTTCGTCGAGTACGCTCAATAGTGAAGATCACAAG
+
F:FFF:FF:,F:,,:F,,FFFFF,::,,FFF,,F,,,FFF,,,F,
@FS10000125:26:BPA73017-1023:1:1101:2930:1970 1:N:0:3
TAGTGAACTTCGTCGAGTACGCTCAAGGTTCCAGATCGGAAGAGC
+
FFFFFFFFFFFFFFFFFFFFFFFFFFFFFFFFFFFFFFFFFFFFF
@FS10000125:26:BPA73017-1023:1:1101:3580:1970 1:N:0:3
TAGCAAACTTCGTCGAGTACGCTCAACTTTGGAGATCGGAAGAGC
+
FFFFFFFFFFFFFFFFFFFFFFFFFFFFFFFFFFFFFFFFFFFFF
@FS10000125:26:BPA73017-1023:1:1101:6410:1970 1:N:0:3
TTGACTCTTCGTCGAGTACGCTCAAAGATTAAGATCGGAAGAGCA
+
FFFFFFFFFFFFFFFFFFFFFFFFFFFFFFFFFFFFFFFFFFFFF
@FS10000125:26:BPA73017-1023:1:1101:7180:1970 1:N:0:3
CTGATAACTTCGTCGAGTACGCTCAATAGAACAGATCGGAAGAGC
+
FFFFFFFFFFFFFFFFFFFFFFFFFFFFFFFFFFFFFFFFFFFFF
@FS10000125:26:BPA73017-1023:1:1101:8100:1970 1:N:0:3
TTGACTGGACTTCGTCGAGTACGCTCAATCCAAAAGATCGGAAGA
+
,::FFFFFFF::FFFFF:F:FFFF,FFFFFFF,FFFF:FFFF:FF
@FS10000125:26:BPA73017-1023:1:1101:9440:1970 1:N:0:3
CTGAAACTTCGTCGAGTACGCTCAAATGCTAAGATCGGAAGAGCA
+
F:FFFFFFFFFFF:FFFFFFFFFFFFFFFFFFFFFFFFFFFFFF,
@FS10000125:26:BPA73017-1023:1:1101:10260:1970 1:N:0:3
TTGAAAACTTCGTCGAGTACGCTCAATCGACTAGATCGGAAGAGC
+
FFFFFFFFFFFFFFFFFFFFFFFFFFFFFFFFFFFFFFFFFFFFF
@FS10000125:26:BPA73017-1023:1:1101:10320:1970 1:N:0:3
TTGTTAACTTCGTCGAGTACGCTCAAAAGAGGAGATCGGAAGAGC
+
FFFFFFFFFFFFFFFFFFFFFFFFFFFFFFFFFFFFFFFFFFFFF
@FS10000125:26:BPA73017-1023:1:1101:10740:1970 1:N:0:3
TCGTGAGCTTCGTCGAGTACGCTCAATGGGTTAGATCGGAAGAGC
+
FFF,,FF:,,FF,FF,F:FF:F:FF,F:,,,,F,F:FF:FF:FF:
@FS10000125:26:BPA73017-1023:1:1101:10960:1970 1:N:0:3
TTTGGACAACTTCGTCGAGTACGCTCAACGAAAAAGATCGGAAGA
+
FFFFFFFFFFFFFFFFFFFFFFFFFFFFFFFFFFFFFFFFFFFFF
@FS10000125:26:BPA73017-1023:1:1101:11840:1970 1:N:0:3
TCTTGAACTTCGTCGAGTACGCTCAACAAGAAAGATCGGAAGAGC
+
,FFF,:FFFFFFFF,F,F:F:FFF,:F:,F::FFFFFFF:FFFFF
@FS10000125:26:BPA73017-1023:1:1101:13150:1970 1:N:0:3
GCGGGAACTTCGTCGAGTACGCTCAATGATAAAGATCGGAAGAGC
+
FFFFFFFFFFFFFFFFFFFFFFFFFFFFFFFFFFFFFFFFFFFFF
@FS10000125:26:BPA73017-1023:1:1101:13230:1970 1:N:0:3
TCTGCTAACTTCGTCGAGTACGCTCAAAAAGTTAGATCGGAAGAG
+
FFFF::F,FF,FF:F:FFF,F:FFFFFFFFFF:F:F:FF:FF:F:
@FS10000125:26:BPA73017-1023:1:1101:14460:1970 1:N:0:3
TTGACTGGACTTCGTCGAGTACGCTCAACTCCCCAGATCGGAAGA
+
FFFFFFFFFFFFFFFFFFFFFFFFFFFFFFFFFFFFFFFFFFFFF
@FS10000125:26:BPA73017-1023:1:1101:14680:1970 1:N:0:3
GCGAGAACTTCGTCGAGTACGCTCAAGCAGAGAGATCGGAAGAGC
+
FFFFFFFFFFFFFFFFFFFFFFFFFFFFFFFFFFFFFFFFFFFFF
@FS10000125:26:BPA73017-1023:1:1101:16060:1970 1:N:0:3
GCGGCAACTTCGTCGAGTACGCTCAAATTTGGAGATCGGAAGAGC
+
FFFFFFFFFFFFFFFFFFFFFFFFFFFFFFFFFFFFFFFFFFFFF
@FS10000125:26:BPA73017-1023:1:1101:2280:1980 1:N:0:3
CCCTAAACTTCGTCGAGTACGCTCAAATAACAAGATCGGAAGAGC
+
FFFFFFFFFFFFFFFFFFFFFFFFFFFFFFFFFFFFFFFFFFFFF
@FS10000125:26:BPA73017-1023:1:1101:3100:1980 1:N:0:3
TCGTAAACTTCGTCGAGTACGCTCAAACAGGTAGATCGGAAGAGC
+
FFFFFFFFFFFFFFFFFFFFFFFFFFFFFFFFFFFFFFFFFFFFF
@FS10000125:26:BPA73017-1023:1:1101:3730:1980 1:N:0:3
TTGCCAAACTTCGTCGAGTACGCTCAAAGGATTAGATCGGAAGAG
+
FFFFFFFFFFFFFFFFFFFFFFFFFFFFFFFFFFFFFFFFFFFFF
@FS10000125:26:BPA73017-1023:1:1101:4080:1980 1:N:0:3
[truncated: 18,819,263 more chars]
