# Supplementary material for: Non-templated addition and template switching by Moloney murine leukemia virus (MMLV)-based reverse transcriptases co-occur and compete with each other
Source: J Biol Chem. 2019 Oct 22;294(48):18220–31. doi: 10.1074/jbc.RA119.010676 (PMC6885630; doi:10.1074/jbc.RA119.010676)
Supplement: Supporting Information [file supp_RA119.010676_155253_1_supp_413280_pzhsrd.zip › Non-template addition/NTA-OH-4rNV5FAM-D.fastq]

@FS10000125:26:BPA73017-1023:1:1101:1500:1000 1:N:0:4
TCGTCCGAACTTCGTCGAGTACGCTCAATCGAATAGATCGGAAGA
+
FFFFFFFFFFFFFFFFFFFFFFFFFFFFFFFFFFFFFFFFFFFFF
@FS10000125:26:BPA73017-1023:1:1101:2180:1000 1:N:0:4
GGCCGAACTTCGTCGAGTACGCTCAACGGTTCAGATCGGAAGAGC
+
FFFFFFFFFFFFFFFFFFFFFFFFFFFFFFFFFFFFFFFFFFFFF
@FS10000125:26:BPA73017-1023:1:1101:3010:1000 1:N:0:4
CCGATAGCTTCGTCGAGTACGCTCAATAAAGCAGATCGGAAGAGC
+
FFFFFFFFFFFFFFFFFFFFFFFFFFFFFFFFFFFFFFFFFFFFF
@FS10000125:26:BPA73017-1023:1:1101:3030:1000 1:N:0:4
TTGTAACAACTTCGTCGAGTACGCTCAAAAACATAGATCGGAAGA
+
FFFF:FFFFFFFFFFFFFFFFFFFFFFF,FFFFFFFFFFFFFFFF
@FS10000125:26:BPA73017-1023:1:1101:3040:1000 1:N:0:4
CCGATAACTTCGTCGAGTACGCTCAAAAATGTAGATCGGAAGAGC
+
FFFFFFFFFFFFFFFFFFFFFFFFFFFFFFFFFFFFFFFFFFFFF
@FS10000125:26:BPA73017-1023:1:1101:3180:1000 1:N:0:4
ACGCAACTTCGTCGAGTACGCTCAATATAACAGATCGGAAGAGCA
+
FFFFFFFFFFFFFFFFFFFFFFFFFFFFFFFFFFFFFFFFFFFFF
@FS10000125:26:BPA73017-1023:1:1101:3420:1000 1:N:0:4
TTGGGAACTTCGTCGAGTACGCTCAAAGAGGAAGATCGGAAGAGC
+
FFFFFFFFFFFFFFFFFFFFFFFFFFFFFFFFFFFFFFFFFFFFF
@FS10000125:26:BPA73017-1023:1:1101:3470:1000 1:N:0:4
GTGTCAACTTCGTCGAGTACGCTAAAACATAAAGATCGGAAGAGC
+
,FFFFFFFFFFFFFFFFFFFFFFFFFFFFFFFFFFFFFFFFFFFF
@FS10000125:26:BPA73017-1023:1:1101:5030:1000 1:N:0:4
TCCATAACTTCGTCGAGTACGCTCAACCAACTAGATCGGAAGAGC
+
FFFFFFFFFFFFFFFFFFFFFFFFFFF:FFFFFFFFFFFF:FFFF
@FS10000125:26:BPA73017-1023:1:1101:5980:1000 1:N:0:4
TTGCCAACTTCGTCGAGTACGCTCAACTTAAAAGATCGGAAGAGC
+
FFFFFFFFFFFFFFFFFFFFFFFFFFFFFFFFFFFFFFFFFFFFF
@FS10000125:26:BPA73017-1023:1:1101:6460:1000 1:N:0:4
TCGAGTACGCTCAACCTTATAGATCGGAAGAGCACACGTCTGAAC
+
FFFFFFFFFFFFFFFFFFFFFFFFFFFFFFFFFFFFFFFFFFFFF
@FS10000125:26:BPA73017-1023:1:1101:6700:1000 1:N:0:4
TGGGGAAACTTCGTCGAGTACGCTCAATGACTGAGATCGGAAGAG
+
FFFFFFFFFFFFFFFFFFFFFFF:FFFFFFFFFFFFFFFFFFFFF
@FS10000125:26:BPA73017-1023:1:1101:7400:1000 1:N:0:4
TTGCACAACTTCGTCGAGTACGCTCAAGAGGACAGATCGGAAGAG
+
FFFFFFFF,FFFFFFFFFFF::F:F,F:FFFFFFFFFF:FFF:FF
@FS10000125:26:BPA73017-1023:1:1101:7660:1000 1:N:0:4
TAGAGAACTTCGTCGAGTACGCTCAAGTTAGCAGATCGGAAGAGC
+
FFFFFFFFFFFFFFFFFFFFFFFFFFFFFFFFFFFFFFFFFFFFF
@FS10000125:26:BPA73017-1023:1:1101:7980:1000 1:N:0:4
TAGGCAACTTCGTCGAGTACGCTCAATGTGAAAGATCGGAAGAGC
+
FFFFFFFFFFFFFFFFFFFFFFFFFFFFFFFFFFFFFFFFFFFFF
@FS10000125:26:BPA73017-1023:1:1101:7990:1000 1:N:0:4
TCAATAACCTCGTCGAGTACGCTCAAATTGTGAGATCGGAAGAGC
+
FFFFFF:FFFFFFFFFFFFFFFFFFFFFFFFFFFFFFFFFFFF:F
@FS10000125:26:BPA73017-1023:1:1101:8510:1000 1:N:0:4
ACGGTAACTTCGTCGAGTACGCTCAATGGCCAAGATCGGAAGAGC
+
F:FFFFFFFFFFFFFFFFFFFFFFF:FFFFFFFFFFFFFFFFFF:
@FS10000125:26:BPA73017-1023:1:1101:9910:1000 1:N:0:4
GGGGTAACTTCGTCGAGTACGCTCAAAGTGCAAGATCGGAAGAGC
+
,,,F:FFFFFFFFFFFFFFFFFFFFFFFFFFFFFFFFFFFFFFFF
@FS10000125:26:BPA73017-1023:1:1101:10440:1000 1:N:0:4
TGGCAACTTCGTCGAGTACGCTCAATTTTCGAGATCGGAAGAGCA
+
FFFFFFFFFFFFFFFFFFFFFFFFFFFFFFFFFFFFFFFFFFFFF
@FS10000125:26:BPA73017-1023:1:1101:10480:1000 1:N:0:4
TTGCCTAACTTCGTCGAGTACGCTCAACGGTTTAGATCGGAAGAG
+
FFFFFFFFFFFFFFFFFFFFFFFFFFFFFFFFFFFFFFFFFFFFF
@FS10000125:26:BPA73017-1023:1:1101:10750:1000 1:N:0:4
TTGGAAACTTCGTCGAGTACGCTCAATTCAAGAGATCGGAAGAGC
+
FFFFFFFFFFFFFFFFFFFFFFFFFFFFFFFFFFFFFFFFFFFFF
@FS10000125:26:BPA73017-1023:1:1101:10870:1000 1:N:0:4
TTGGAAACTTCGTCGAGTACGCTCAATTCAAGAGATCGGAAGAGC
+
FF:FFFFFFFFFFFFFFFFFFFFFFFFFFFFFFFFFFFFFFFFFF
@FS10000125:26:BPA73017-1023:1:1101:10940:1000 1:N:0:4
GCGCTAACTTCGTCGAGTACGCTCAAAAATACAGATCGGAAGAGC
+
:FFFFFFFFFFFFFFFFFFFFFFFFFFFFFFFFFFFFFFFFFFFF
@FS10000125:26:BPA73017-1023:1:1101:10970:1000 1:N:0:4
GGGCAACTTCGTCGAGTACGCTCAAAACCCTAGATCGGAAGAGCA
+
:,,FFFFFFFFFFFFFFFFFFFFFFFFFFFFFFFFFFFFFFFFFF
@FS10000125:26:BPA73017-1023:1:1101:11140:1000 1:N:0:4
TCGCAATTTCGTCGAGTACGCTCAATGACAAAGATCGGAAGAGCA
+
FFFFFFFFFFFFFFFFFFFFFFFFFFFFFFFFFFFFFFFFFFFFF
@FS10000125:26:BPA73017-1023:1:1101:11350:1000 1:N:0:4
GCGAAAACTTCGTCGAGTACGCTCAATTGATTAGATCGGAAGAGC
+
:FFFFFFFFFFFFFFFFFFFFFFFFFFFFFFFFFFFFFFFFFFFF
@FS10000125:26:BPA73017-1023:1:1101:11610:1000 1:N:0:4
TTGCCCCTCAAACTTCGTCGAGTACGCTCAACTGCAAAGATCGGA
+
FF,F:FFF:FFFFFFFFFFFFFFFFFFFFFFFF:FFF:FFFF:FF
@FS10000125:26:BPA73017-1023:1:1101:12220:1000 1:N:0:4
TTGCCAACTTCGTCGAGTACGCTCAAGACTGAAGATCGGAAGAGC
+
FFFFFFFFFFFFFFFFFFFFFFFFF:FFFFFFFFFFFFFFFFFFF
@FS10000125:26:BPA73017-1023:1:1101:12250:1000 1:N:0:4
CCGGAACTTCGTCGAGTACGCTCAACTGTTTAGATCGGAAGAGCA
+
FFFFFFFFFFFFFFFFFFFFFFFFFFFFFFFFFFFFFFFFFFFF:
@FS10000125:26:BPA73017-1023:1:1101:12550:1000 1:N:0:4
TCGGAAACTTCGTCGAGTACGCTCAAGTGAATAGATCGGAAGAGC
+
FFFF:FFFFFFFFFF:FFFF:FFFF,FFFFFFFFFF:FFFFFFF:
@FS10000125:26:BPA73017-1023:1:1101:13430:1000 1:N:0:4
TTGCCGAACTTCGTCGAGTACGCTCAATTGATTAGATCGGAAGAG
+
FF:FFFFFFFFFFFFFFFFFFFFFFFFFFFFFFFFFFFFFFFFFF
@FS10000125:26:BPA73017-1023:1:1101:13540:1000 1:N:0:4
TTGACTGGACTTCGTCGAGTACGCTCAAGACCCGAGATCGGAAGA
+
FFFFFFFFFFFFFFFFFFFFFFFFFFFFFFFFFFFFFFFFFFFFF
@FS10000125:26:BPA73017-1023:1:1101:13750:1000 1:N:0:4
CCGTGAACTTCGTCGAGTACGCTCAATGGTTGAGATCGGAAGAGC
+
FFFFFFFFFFFFFFFFFFFFFFFFF:FFFFFFFFFFFFFFFFFFF
@FS10000125:26:BPA73017-1023:1:1101:15900:1000 1:N:0:4
TCGAGAACTTCGTCGAGTACGCTCAACTTGGGAGATCGGAAGAGC
+
FFFF,FFFFFFFFFFFFFFFFFFFFF,::,,,FFFFFFFFFFFFF
@FS10000125:26:BPA73017-1023:1:1101:16160:1000 1:N:0:4
TCGGAAACTTCGTCGAGTACGCTCAAATCCGGAGATCGGAAGAGC
+
:FFFFFFFFFFFFFFFFFFFFFFFFFFFFFFFFFFFFFFFFFFFF
@FS10000125:26:BPA73017-1023:1:1101:16200:1000 1:N:0:4
TTGACTGGACTTCGTCGAGTACGCTCAATACCCGAGATCGGAAGA
+
,F::FF:FFFFFFFFFFFFFFFFFFFFFFFFF:FFFFFFFF:FFF
@FS10000125:26:BPA73017-1023:1:1101:16240:1000 1:N:0:4
GGGTGAACTTCGTCGAGTACGCTCAAAAGATGAGATCGGAAGAGC
+
:FFFFFFFFFFFFFFFFFFFFFFFFFFFFFFFFFFFFFFFFFFFF
@FS10000125:26:BPA73017-1023:1:1101:1330:1010 1:N:0:4
GGGTAAACTTCGTCGAGTACGCTCAACGTGAAAGATCGGAAGAGC
+
FFFFFFFFFFFFFFFFFFFFFFFFFFFFFFFFFFFFFFFFFFFFF
@FS10000125:26:BPA73017-1023:1:1101:1780:1010 1:N:0:4
GCGCAACTTCGTCGAGTACGCTCAATGGTCCAGATCGGAAGAGCA
+
FFFFFFFFFFFFFFFFFFFFFFFFFFFFFFFFFFFFFFFFFFFFF
@FS10000125:26:BPA73017-1023:1:1101:2190:1010 1:N:0:4
TTGGAAACTTCGTCGAGTACGCTCAAAAAAGTAAGATCGGAAGAG
+
FFFFFFFFFFFFFFFFFFFFFFFFFFFFFFFFFFFFFFFFFFFFF
@FS10000125:26:BPA73017-1023:1:1101:2290:1010 1:N:0:4
TCGCACTTCGTCGAGTACGCTCAATAGACAAGATCGGAAGAGCAC
+
FFFFFFFFFFFFFFFFFFFFFFFFFFFFFFFFFFFFFFFFFFFFF
@FS10000125:26:BPA73017-1023:1:1101:2630:1010 1:N:0:4
GAGGTAACTTCGTCGAGTACGCTCAAGGGATTAGATCGGAAGAGC
+
FFFFFFFFFFFFFFFFFFFFFFFFFFFFFFFFFFFFFFFFFFFFF
@FS10000125:26:BPA73017-1023:1:1101:2960:1010 1:N:0:4
TTGACTGCACTTCGTCGAGTACGCTCAACCGGCGAGATCGGAAGA
+
FFFFFFFFFFFFFFFFFFFFFFFFFFFFFFFFFFFFFFFFFFFFF
@FS10000125:26:BPA73017-1023:1:1101:3190:1010 1:N:0:4
GGGGGAACTTCGTCGAGTACGCTCAATAGTTCAGATCGGAAGAGC
+
:FFFFFFFFFFFFFFFFFFFFFFFFFFFFFFFFFFFFFFFFFFFF
@FS10000125:26:BPA73017-1023:1:1101:3210:1010 1:N:0:4
TTGACTGGACTTCGTCGAGTACGCTCAAGGGATAAGATCGGAAGA
+
FFFFFFFFFFFFFFFFFFFFFFFFFFFFFFFFFFFFFFFFFFFFF
@FS10000125:26:BPA73017-1023:1:1101:3370:1010 1:N:0:4
CTGATAACTTCGTCGAGTACGCTCAAAATTGGAGATCGGAAGAGC
+
FFFFFFFFFFFFFFFFFFFFFFFFFFFFFFFFFFFFFFFFFFFFF
@FS10000125:26:BPA73017-1023:1:1101:3390:1010 1:N:0:4
TCACCAAACTTCGTCGAGTACGCTCAATTAGACAGATCGGAAGAG
+
FFFFFFFFFFFFFFFFFFFFFFFFFFFFFFFFFFFFFFFFFFFFF
@FS10000125:26:BPA73017-1023:1:1101:3890:1010 1:N:0:4
TAGCTAACTTCGTCGAGTACGCTCAAAATTATAGATCGGAAGAGC
+
FF,:F,F:::FFFF,,:F,F,::F,FF,::F:FF,FFF:FF:FFF
@FS10000125:26:BPA73017-1023:1:1101:4220:1010 1:N:0:4
TTGAACTTCGTCGAGTACGCTCAAAAATTCAGATCGGAAGAGCAC
+
FFFFFFFFFFFFFFFFFFFFFFFFFFFFFFFFFFFFFFFFFFFFF
@FS10000125:26:BPA73017-1023:1:1101:4250:1010 1:N:0:4
TTGCAAACTTCGTCGAGTACGCTCAAAGAATAAGATCGGAAGAGC
+
FFFFFFFFFFFFFFFFFFFFFFFFFFFFFFFFFFFFFFFFFFFFF
@FS10000125:26:BPA73017-1023:1:1101:4570:1010 1:N:0:4
TTGCATAACTTCGTCGAGTACGCTCAAAAACCGAGATCGGAAGAG
+
FFFFFFFFFFFFFFFFFFFFFFFFFFFFFFFFFFFFFFFFFFFFF
@FS10000125:26:BPA73017-1023:1:1101:5030:1010 1:N:0:4
TCCATAACTTCGTCGAGTACGCTCAACCAACTAGATCGGAAGAGC
+
FFFFFFFFFFFFFFFFFFFFFFFFFFFFFFFFFFFFFFFFFFFFF
@FS10000125:26:BPA73017-1023:1:1101:5390:1010 1:N:0:4
GCGTGAACTTCGTCGAGTACGCTCAAAGATGAAGATCGGAAGAGC
+
FFFFFFFFFFFFFFFFFFFFFFFFFFFFFFFFFFFFFFFFFFFFF
@FS10000125:26:BPA73017-1023:1:1101:6200:1010 1:N:0:4
TCGGAAGAGCACACGTCTGAACTCCAGTCACCTTAGGACATCTCG
+
FFFFFFFFFFFFFFFFFFFFFFFFFFFFFFFFFFFFFFFFFF:,F
@FS10000125:26:BPA73017-1023:1:1101:6220:1010 1:N:0:4
CGGCAACTTCGTCGAGTACGCTCAATTAAATAGATCGGAAGAGCA
+
FFFFFFFFFFFFFFFFFFFFFFFFFFFFFFFFFFFFFFFFFFFFF
@FS10000125:26:BPA73017-1023:1:1101:6630:1010 1:N:0:4
TGCAACTTCGTCGAGTACGCTCAACTATGGAGATCGGAAGAGCAC
+
F,FFFFFFF:FFFFFFFFFFFFFFFFFFFFFFFFFFFFFFFFFFF
@FS10000125:26:BPA73017-1023:1:1101:7620:1010 1:N:0:4
CCTGCAACTTCGTCGAGTACGCTCAAATTGTAAGATCGGAAGAGC
+
FFFFFFFFFFFFFFFFFFFFFFFFFFFFFFFFFFFFFFFFFFFFF
@FS10000125:26:BPA73017-1023:1:1101:7780:1010 1:N:0:4
TTGACTGGACTTCGTCGAGTACGCTCAATCGATAAGATCGGAAGA
+
FFFFFFFFFFFFFFFFFFFFFFFFFFFFFFFFFFFFFFFFFFFFF
@FS10000125:26:BPA73017-1023:1:1101:8790:1010 1:N:0:4
TCTTGAACTTCGTCGAGTACGCTCAATCCCTTAGATCGGAAGAGC
+
FFFF:FFFFFFFFFFFFFFFFFFFFFFFFFFFFFFFFFFFFFFFF
@FS10000125:26:BPA73017-1023:1:1101:9700:1010 1:N:0:4
TGGCCATCTTCGTCGAGTACGCTCAATACAATAGATCGGAAGAGC
+
FFFFFFFFFFFFFFFFFFFFFFFFFFFFFFFFFFFFFFFFFFFFF
@FS10000125:26:BPA73017-1023:1:1101:9940:1010 1:N:0:4
TCTTCGTCGAGTACGCTCAAGAGGAAAGATCGGAAGAGCACACGT
+
FFFFFFFFFFFFFFFFFFFFFFFFFFFFFFFFFFFFFFFFFFFFF
@FS10000125:26:BPA73017-1023:1:1101:10040:1010 1:N:0:4
TCGCACAACTTCGTCGAGTACGCTCAACCCGTGAGATCGGAAGAG
+
F:F::FFFFFFFFFFFFFFF:FFFF,FFFF:,FFFFFFFFFFFFF
@FS10000125:26:BPA73017-1023:1:1101:10590:1010 1:N:0:4
TCGCCCAACTTCGTCGAGTACGCTCAACTTGTCAGATCGGAAGAG
+
FFFFFFF:FFFFFFFFFFFFFFFFFFFFFFFFFFFFFFFFFFFFF
@FS10000125:26:BPA73017-1023:1:1101:10870:1010 1:N:0:4
GCGTCAACTTCGTCGAGTACGCTCAATTCCTTAGATCGGAAGAGC
+
:FFFFFFFFFFFFFFFFFFFFFFFFFFFFFFFFFFFFFFFFFFFF
@FS10000125:26:BPA73017-1023:1:1101:11220:1010 1:N:0:4
CAGTCAACTTCGTCGAGTACGCTCAAGCCGAGAGATCGGAAGAGC
+
FFFFFFFFFFFFFFFFFFFFFFFFFFFFFFFFFFFFFFFFFFFFF
@FS10000125:26:BPA73017-1023:1:1101:11260:1010 1:N:0:4
ACGCCAACTTCGTCGAGTACGCTCAAAGTTGCAGATCGGAAGAGC
+
,F,FF:FFFFFF:F:::FFFFFF:FFFF:::F:FFFFF:F:FFF:
@FS10000125:26:BPA73017-1023:1:1101:11800:1010 1:N:0:4
TCGAGAACTTCGTCGAGTACGCTCAAACGTAGAGATCGGAAGAGC
+
FFFFFFFFFFFFFFFFFFFFFFFFFFFFFFFFFFFFFFFFFFFFF
@FS10000125:26:BPA73017-1023:1:1101:12900:1010 1:N:0:4
TTGTTAACTTCGTCGAGTACGCTCAAGACAGCAGATCGGAAGAGC
+
FFFFFFFFFFFFFFFFFFFFFFFFFFFFFFFFFFFFFFFFFFFFF
@FS10000125:26:BPA73017-1023:1:1101:13270:1010 1:N:0:4
AAGAAGAAACTTCGTCGAGTACGCTCAACCCAAAAGATCGGAAGA
+
FFFFFFFFFFFFFFFFFFFFFFFFFFFFFFFFFFFFFFFFFFFFF
@FS10000125:26:BPA73017-1023:1:1101:13560:1010 1:N:0:4
TCGTGCACTTCGTCGAGTACGCTCAACAGGACAGATCGGAAGAGC
+
FFFFFFFFFFFFFFFFFFFFFFFFFFFFFFFFFFFFFFFFFFFFF
@FS10000125:26:BPA73017-1023:1:1101:14770:1010 1:N:0:4
TTGGAAACTTCGTCGAGTACGCTCAAACACCAAGATCGGAAGAGC
+
FFFFFFFFFFFFFFFFFFFFFFFFFFFFFFFFFFFFFFFFFFFFF
@FS10000125:26:BPA73017-1023:1:1101:15100:1010 1:N:0:4
TAGTTAACTTCGTCGAGTACGCTCAACCGAGAAGATCGGAAGAGC
+
FFFFFFFFFFFFFFFFFFFFFFFFFFFFFFFFFFFFFFFFFFFFF
@FS10000125:26:BPA73017-1023:1:1101:15320:1010 1:N:0:4
GGGTGAATTTCGTCGAGTACGCTCAAAAATATAGATCGGAAGAGC
+
:FFFFFFFFFFFFFFFFFFFFFFFFFFFFFFFFFFFFFFFFFFFF
@FS10000125:26:BPA73017-1023:1:1101:15540:1010 1:N:0:4
CCGTTAACTTCGTCGAGTACGCTCAAGTGTCAAGATCGGAAGAGC
+
FFFFFFFFFFFFFFFFFFFFFFFFFFFFFFFFFFFFFFFFFFFFF
@FS10000125:26:BPA73017-1023:1:1101:15630:1010 1:N:0:4
TTGTCAACTTCGTCGAGTACGCTCAACCAGCCAGATCGGAAGAGC
+
FFFFFFFFFFFFFFFFFFFFFFFFFFFFFFFFFFFFFFFFFFFFF
@FS10000125:26:BPA73017-1023:1:1101:15880:1010 1:N:0:4
TCGCTAACTTCGTCGAGTACGCTCAACAAACCAGATCGGAAGAGC
+
FFFFFFFFFFFFFFFFFFFFFFFFFFFFFFFFFFFFFFFFFFFFF
@FS10000125:26:BPA73017-1023:1:1101:15910:1010 1:N:0:4
GAGGCAACTTCGTCGAGTACGCTCAAAAAACCAGATCGGAAGAGC
+
:FFFFFFFFFFFFFFFFFFFFFFFFFFFFFFFFFFFFFFFFFFFF
@FS10000125:26:BPA73017-1023:1:1101:16490:1010 1:N:0:4
CTGTCAACTTCGTCGAGTACGCTCAATAATACAGATCGGAAGAGC
+
FFFFFFFFFFFFFFFFFFFFFFFFFFFFFFFFFFFFFFFFFFFFF
@FS10000125:26:BPA73017-1023:1:1101:1080:1020 1:N:0:4
TTTGGAACTTCGTCGAGTACGCTCAAATTATGAGATCGGAAGAGC
+
FFFFFFFFFFFFFFFFFFFFFFFFFFFFFFFFFFFFFFFFFFFFF
@FS10000125:26:BPA73017-1023:1:1101:2060:1020 1:N:0:4
TTGCTTAACTTCGTCGAGTACGCTCAATACACTAGATCGGAAGAG
+
FFFFFFFFFFFFFFFFFFFFFFFFFFFFFFFFFFFFFFFFFFFFF
@FS10000125:26:BPA73017-1023:1:1101:2370:1020 1:N:0:4
TAGCAAACTTCGTCGAGTACGCTCAACATAATAGATCGGAAGAGC
+
FFFFFFFFFFFFFFFFFFFFFFFFFFFFFFFFFFFFFFFFFFFFF
@FS10000125:26:BPA73017-1023:1:1101:3890:1020 1:N:0:4
GGTGAACTTCGTCGAGTACGCTCAAGAGTCTAGATCGGAAGAGCA
+
FFFFFFFFFFFFFFFFFFFFFFFFFFFFFFFFFFFFFFFFFFFFF
@FS10000125:26:BPA73017-1023:1:1101:3920:1020 1:N:0:4
TTGCAGAACTTCGTCGAGTACGCTCAATTGGAAAGATCGGAAGAG
+
FFFFFFFFFFFFFFFFFFFFFFFFFFFFFFFFFFFFFFFFFFFFF
@FS10000125:26:BPA73017-1023:1:1101:4920:1020 1:N:0:4
GCGCGCCATAACTTCGTCGAGTACGCTCAAATTTACAGATCGGAA
+
FFFFFFFFFFFFFFFFFFFFFFFFFFFFFFFFFFFFFFFFFFFFF
@FS10000125:26:BPA73017-1023:1:1101:5010:1020 1:N:0:4
TAGCCAACTTCGTCGAGTACGCTCAAAGTAGAAGATCGGAAGAGC
+
FFFFFFFFFFFFFFFFFFFFFFFFFFFFFFFFFFFFFFFFFFFFF
@FS10000125:26:BPA73017-1023:1:1101:5200:1020 1:N:0:4
TTGACTGGACTTCGTCGAGTACGCTCAAGATCCGAGATCGGAAGA
+
FFFFFFFFFFFFFFFFFFFFFFFFFFFFFFFFFFFFFFFFFFFFF
@FS10000125:26:BPA73017-1023:1:1101:5520:1020 1:N:0:4
GCCCCCCTAACTTCGTCGAGTACGCTCAAAGTCGGAGATCGGAAG
+
,FFFFFFFF,FFFFFFFFFFF,F:FF:FFFF:,::FFFFFFFFF:
@FS10000125:26:BPA73017-1023:1:1101:5650:1020 1:N:0:4
GTGGAATAACTTCGTCGAGTACGCTCAATGATATAGATCGGAAGA
+
FFFFFFFFFFFFFFFFFFFFFFFFFFFFFFFFFFFFFFFFFFFFF
@FS10000125:26:BPA73017-1023:1:1101:6240:1020 1:N:0:4
CGGCAACTTCGTCGAGTACGCTCAATTAAATAGATCGGAAGAGCA
+
FFFFFFFFFFFFFFFFFFFFFFFFFFFFFFFFFFFFFFFFFFFFF
@FS10000125:26:BPA73017-1023:1:1101:6310:1020 1:N:0:4
TTTTGCCAACTTCGTCGAGTACGCTCAATACACTAGATCGGAAGA
+
FFFFFFFFFFFFFFFFFFFFFFFFFFFFFFFFFFFFFFFFFFFFF
@FS10000125:26:BPA73017-1023:1:1101:7120:1020 1:N:0:4
TAGCAAACTTCGTCGAGTACGCTCAAGGAAAAAGATCGGAAGAGC
+
FFFFFFFFFFFFFFFFFFFFFFFFFFFFFFFFFFFFFFFFFFFFF
@FS10000125:26:BPA73017-1023:1:1101:7670:1020 1:N:0:4
TAGTTATCTTCGTCGAGTACGCTCAACACCGAAGATCGGAAGAGC
+
FFFFFFFFFFFFFFFFFFFFFFFFFFFFFFFFFFFFFFFFFFFFF
@FS10000125:26:BPA73017-1023:1:1101:8360:1020 1:N:0:4
GGGATAGCTTCGTCGAGTACGCTCAAAGATGCAGATCGGAAGAGC
+
FFFFFFFFFFFFFFFFFFFFFFFFFFFFFFFFFFFFFFFFFFFFF
@FS10000125:26:BPA73017-1023:1:1101:8470:1020 1:N:0:4
GGGTTAACTTCGTCGAGTATGCTCAAAAGATAAGATCGGAAGAGC
+
:FFFFFFFFFFFFFFFFFFFFFFFFFFFFFFFFFFFFFFFFFFFF
@FS10000125:26:BPA73017-1023:1:1101:9300:1020 1:N:0:4
TTGAAAACTTCGTCGAGTACGCTCAATGGAAAAGATCGGAAGAGC
+
FFFFFFFFFFFFFFFFFFFFFFFFFFFFFFFFFFFFFFFFFFFFF
@FS10000125:26:BPA73017-1023:1:1101:9450:1020 1:N:0:4
TTGCTAACTTCGTCGAGTACGCTCAAGATTCTAGATCGGAAGAGC
+
FFFFFFFFFFFFFFFFFFFFFFFFF,FF:FFFFFFFFFFFFFFF:
@FS10000125:26:BPA73017-1023:1:1101:9520:1020 1:N:0:4
GGCCTAACTTCGTCGAGTACGCTCAAATACTGAGATCGGAAGAGC
+
FFFFFFFFFFFFFFFFFFFFFFFFFFFFFFFFFFFFFFFFFFFFF
@FS10000125:26:BPA73017-1023:1:1101:9570:1020 1:N:0:4
TAGAACTTCGTCGAGTACGCTCAAAGTCATAGATCGGAAGAGCAC
+
FFFFFFFFFFFFFFFFFFFFFFFFFFFFFFFFFFFFFFFFFFFFF
@FS10000125:26:BPA73017-1023:1:1101:10190:1020 1:N:0:4
ACGGTAAAACTTCGTCGAGTACGCTCAATATATAAGATCGGAAGA
+
FFFFFFFFFFFFFFFFFFFFFFFFFFFFFFFFFFFFFFFFFFFFF
@FS10000125:26:BPA73017-1023:1:1101:10620:1020 1:N:0:4
GAGATAACTTCGTCGAGTACGCTCAACCCAATAGATCGGAAGAGC
+
FFFFFFFFFFFFFFFFFFFFFFFFFFFFFFFFFFFFFFFFFFFFF
@FS10000125:26:BPA73017-1023:1:1101:11000:1020 1:N:0:4
TTGTAAACTTCGTCGAGTACGCTCAAGATGAGAGATCGGAAGAGC
+
FFFFFFFFFFFFFFFFFFFFFFFFFFFFFFFFFFFFFFFFFFFFF
@FS10000125:26:BPA73017-1023:1:1101:12200:1020 1:N:0:4
GCCCTAACTTCGTCGAGTACGCTCAACGTGTGAGATCGGAAGAGC
+
:FFFFFFFFFFFFFFFFFFFFFFFFFFFFFFFFFFFFFFFFFFFF
@FS10000125:26:BPA73017-1023:1:1101:12850:1020 1:N:0:4
TCGCTAACTTCGTCGAGTACGCTCAAGAGGAAAGATCGGAAGAGC
+
FFFFFFFFFFFFFFFFFFFFFFFFF:FFFFFFFFFFFFFFFFFFF
@FS10000125:26:BPA73017-1023:1:1101:12910:1020 1:N:0:4
TTGCAAACTTCGTCGAGTACGCTCAAACAGTAAGATCGGAAGAGC
+
FFFFFFFFFFFFFFF:FFFFFFFFF,FF,FFFFFFFFF:FFFFFF
@FS10000125:26:BPA73017-1023:1:1101:14290:1020 1:N:0:4
TCTTCGTCGAGTACGCTCAAAGTACAAGATCGGAAGAGCACACGT
+
FFFFF,FFFFFFFFFFFFFFF:FFF:FFFFF:FFFFFFFFFFFFF
@FS10000125:26:BPA73017-1023:1:1101:14400:1020 1:N:0:4
TCGACAACTTCGTCGAGTACGCTCAAACTGTAAGATCGGAAGAGC
+
,:F,:FFFFFFFFFFFFFFFFFFFFF,:::FFFFFFFFFFFFFFF
@FS10000125:26:BPA73017-1023:1:1101:15220:1020 1:N:0:4
GCGCAAACTTCGTCGAGTACGCTCAAAATGAGAGATCGGAAGAGC
+
FFFFFFFFFFFFFFFFFFFFFFFFFFFFFFFFFFFFFFFFFFFFF
@FS10000125:26:BPA73017-1023:1:1101:15440:1020 1:N:0:4
TTGCTAACTTCGTCGAGTACGCTCAAGTCGGGAGATCGGAAGAGC
+
FFFFFFFFFFFFFFFFFFFFFFFFFFFFFFFFFFFFFFFFFFFFF
@FS10000125:26:BPA73017-1023:1:1101:16360:1020 1:N:0:4
TTGTCGAACTTCGTCGAGTACGCTCAAGAATTAAGATCGGAAGAG
+
FFFFFFFFFFFFFFFFFFFFFFFFFFFFFFFFFFFFFFFFFFFFF
@FS10000125:26:BPA73017-1023:1:1101:1070:1030 1:N:0:4
GAGCCAACTTCGTCGAGTACGCTCAACCCGGGAGATCGGAAGAGC
+
FFFFFFFF:FFFFFFFFFFF:FFF:,F:FFFFFFFF:FFFFFFFF
@FS10000125:26:BPA73017-1023:1:1101:1390:1030 1:N:0:4
TTGAAACTTCGTCGAGTACGCTCAAACCTAGAGATCGGAAGAGCA
+
FFFFFFFFFFFFFFFFFFFFFFFFFFFFFFFFFFFFFFFFFFFFF
@FS10000125:26:BPA73017-1023:1:1101:2520:1030 1:N:0:4
GAGCTAACTTCGTCGAGTACGCTCAACTTTCGAGATCGGAAGAGC
+
FFFFFFFFFFFFFFFFFFFFFFFFFFFFFFFFFFFFFFFFFFFFF
@FS10000125:26:BPA73017-1023:1:1101:2760:1030 1:N:0:4
TTGAACTTCGTCGAGTACGCTCAACATTGGAGATCGGAAGAGCAC
+
FFFFFFFF,,FF,FF,F:FF,FF,F,FFF,F:FF:F::,FF,FF,
@FS10000125:26:BPA73017-1023:1:1101:2850:1030 1:N:0:4
GCGGCAACTTCGTCGAGTACGCTCAAATAAGAAGATCGGAAGAGC
+
FFFFFFFFFFFFFFFFFFFFFFFFFFFFFFFFFFFFFFFFFFFFF
@FS10000125:26:BPA73017-1023:1:1101:3350:1030 1:N:0:4
CCGCAAACTTCGTCGAGTACGCTCAAATTACTAGATCGGAAGAGC
+
FFFFFFFFFFFFFFFFFFFFFFFFFFFFFFFFFFFFFFFFFFFFF
@FS10000125:26:BPA73017-1023:1:1101:3800:1030 1:N:0:4
TCGTAATCTTCGTCGAGTACGCTCAACGAGAAAGATCGGAAGAGC
+
FFFFFFFFFFFFFFFFFFFFFFFFFFFFFFFFFFFFFFFFFFFFF
@FS10000125:26:BPA73017-1023:1:1101:4920:1030 1:N:0:4
TAGTCAACTTCGTCGAGTACGCTCAATAGACGAGATCGGAAGAGC
+
FFFFFFFFFFFFFFFFFFFFFFFFFFFFFFFFFFFFFFFFFFFFF
@FS10000125:26:BPA73017-1023:1:1101:5020:1030 1:N:0:4
TAGCCAACTTCGTCGAGTACGCTCAAAGTAGAAGATCGGAAGAGC
+
FFFFFFFFFFFFFFFFFFFFFFFFFFFFFFFFFFFFFFFFFFFFF
@FS10000125:26:BPA73017-1023:1:1101:5070:1030 1:N:0:4
TGGCCAGCTTCGTCGAGTACGCTCAAGAACGCAGATCGGAAGAGC
+
:::FFF:FFFF:FFF:FFFFFFFF:,FFFFFF:FFFFF:F:FFFF
@FS10000125:26:BPA73017-1023:1:1101:6310:1030 1:N:0:4
CCGCTAACTTCGTCGAGTACGCTCAAGGTTGCAGATCGGAAGAGC
+
FFFFFFFFFFFFFFFFFFFFFFFFFFFFFFFFFFFFFFFFFFFFF
@FS10000125:26:BPA73017-1023:1:1101:6590:1030 1:N:0:4
GACCTAACTTCGTCGAGTACGCTCAAGGAAATAGATCGGAAGAGC
+
FFFFFFFFFFFFFFFFFFFFFFFFFFFFFFFFFFFFFFFFFFFFF
@FS10000125:26:BPA73017-1023:1:1101:8620:1030 1:N:0:4
CTGGCAACTTCGTCGAGTACGCTCAAATACCAAGATCGGAAGAGC
+
FFFFFFFFFFFFFFFFFFFFFFFFFFFFFFFFFFFFFFFFFFFFF
@FS10000125:26:BPA73017-1023:1:1101:8920:1030 1:N:0:4
TTTGGGGAACTTCGTCGAGTACGCTCAAGTCTAGAGATCGGAAGA
+
FFFFFFFFFFFFFFFFFFFFFFFFFFFFFFFFFFFFFFFFFFFFF
@FS10000125:26:BPA73017-1023:1:1101:9070:1030 1:N:0:4
TTGGCACTTCGTCGAGTACGCTCAATTTTGTAGATCGGAAGAGCA
+
FFFFFFFFFFFFFFFFFFFFFFFFFFFFFFFFFFFFFFF:FFFFF
@FS10000125:26:BPA73017-1023:1:1101:9080:1030 1:N:0:4
TTGCAACTTCGTCGAGTACGCTCAAAAAAGTAGATCGGAAGAGCA
+
FFFFFFFFFFFFFFFFFFFFFFFFFFFFFFFFFFFFFFFFFFFFF
@FS10000125:26:BPA73017-1023:1:1101:9360:1030 1:N:0:4
TTTATTAACTTCGTCGAGTACGCTCAATACTGGAGATCGGAAGAG
+
FFFFFFFFFFFFFFFFFFFFFFFFFFFFFFFFFFFFFFFFFFFFF
@FS10000125:26:BPA73017-1023:1:1101:9500:1030 1:N:0:4
ATGGAACTTCGTCGAGTACGCTCAATAATTGAGATCGGAAGAGCA
+
FFFFFFFFFFFFFFFFFFFFFFFFFFFFFFFFFFFFFFFFFFFFF
@FS10000125:26:BPA73017-1023:1:1101:9680:1030 1:N:0:4
TTGTAAACTTCGTCGAGTACGCTCAACGTCAAAGATCGGAAGAGC
+
FFFFFFFFFFFFFFFFFFFFFFFFFFFFFFFFFFFFFFFFFFFFF
@FS10000125:26:BPA73017-1023:1:1101:10380:1030 1:N:0:4
TCGTCGAGTACGCTCAACGAGTTAGATCGGAAGAGCACACGTCTG
+
FFFFFFFFFFFFFFFFFFFFFFFFFFFFFFFFFFFFFFFFFFFFF
@FS10000125:26:BPA73017-1023:1:1101:10590:1030 1:N:0:4
TTGACTGGACTTCGTCGAGTACGCTCAAGACACTAGATCGGAAGA
+
FF:FFFFFFFFFFFFFFFFFFFFFFFFFFFFFFFFFFFFFFFFFF
@FS10000125:26:BPA73017-1023:1:1101:11670:1030 1:N:0:4
GCGGTAACTTCGTCGAGTACGCTCATGTTAACAGATTGGAAGAGT
+
,:,:F,FFF:F,F:,,FFF,:FFF:,,FF,,FFFFF,,,FFFFF,
@FS10000125:26:BPA73017-1023:1:1101:12270:1030 1:N:0:4
GTGCTTCGTCGAGTACGCTCAATGGAACAGATCGGAAGAGCACAC
+
:FFFFFFFFFFFFFFFFFFFFFFFFFFFFFFFFFFFFFFFFFFFF
@FS10000125:26:BPA73017-1023:1:1101:12470:1030 1:N:0:4
TCGCAAACTTCGTCGAGTACGCTCAATGGACTAGATCGGAAGAGC
+
:FFFFF:FFFFFFFF:FFFFFFFFF:FFFFFFFFFFFFFFFFFFF
@FS10000125:26:BPA73017-1023:1:1101:12970:1030 1:N:0:4
TTGCTAACTTCGTCGAGTACGCTCAATAGCTCAGATCGGAAGAGC
+
FFFFFFFFFFFFFFFFFFFFFFFFFFFFFFFFFFFFFFFFFFFFF
@FS10000125:26:BPA73017-1023:1:1101:13310:1030 1:N:0:4
TTGGAACTTCGTCGAGTACGCTCAAACACCTAGATCGGAAGAGCA
+
FFFFFFFFFFFFFFFFFFFFFFFFFFFFFFFFFFFFFFFFFFFFF
@FS10000125:26:BPA73017-1023:1:1101:14010:1030 1:N:0:4
ACGCCCGCAACTTCGTCGAGTACGCTCAAGACTGGAGATCGGAAG
+
F::FFF::FFFF:FFF,,FFFFFFFFFFF:FFF:FF:,FF::FF:
@FS10000125:26:BPA73017-1023:1:1101:14650:1030 1:N:0:4
TTGACTGGACTTCGTCGAGTACGCTCAACCACTTAGATCGGAAGA
+
FFFFFFFFFFFFFFFFFFFFFFFFFFFFFFFFFFFFFFFFFFFFF
@FS10000125:26:BPA73017-1023:1:1101:15270:1030 1:N:0:4
TTGTGAACTTCGTCGAGTACGCTCAAATTTACAGATCGGAAGAGC
+
FFFFFFFFFFFFFFFFFFFFFFFFFFFFFFFFFFFFFFFFFFFFF
@FS10000125:26:BPA73017-1023:1:1101:15540:1030 1:N:0:4
CCGGGAACTTCGTCGAGTACGCTCAATTCCTCAGATCGGAAGAGC
+
FFFFFFFFF:FFFFFFFFFFFFFFFFFFFFFFFFFFFFFFFFFFF
@FS10000125:26:BPA73017-1023:1:1101:16350:1030 1:N:0:4
AGGCAACTTCGTCGAGTACGCTCAAGACATGAGATCGGAAGAGCA
+
FFFFFFFFFFFFFFFFFFFFFFFFFFFFFFFFFFFFFFFFFFFF:
@FS10000125:26:BPA73017-1023:1:1101:1360:1040 1:N:0:4
GGTTTAACTTCGTCGAGTACGCTCAACACGAAAGATCGGAAGAGC
+
FFFFFFFFFFFFFFFFFFFFFFFFFFFFFFFFFFFFFFFFFFFFF
@FS10000125:26:BPA73017-1023:1:1101:1910:1040 1:N:0:4
TTGGAAACTTCGTCGAGTACGCCAAGTTGTAAGATCGGAAGAGCA
+
FFFFFFFFFFFFFFFFFFFFFFFFFFFFFFFFFFFFFFFFFFFF:
@FS10000125:26:BPA73017-1023:1:1101:2140:1040 1:N:0:4
GGGTTAACTTCGTCGAGTACGCTCAATGTAAGAGATCGGAAGAGC
+
FFFFFFFFFFFFFFFFFFFFFFFFFFFFFFFFFFFFFFFFFFFFF
@FS10000125:26:BPA73017-1023:1:1101:2320:1040 1:N:0:4
TTTAAGAAACTTCGTCGAGTACGCTCAAATACTAAGATCGGAAGA
+
FFFFFFFFFFFFFFFFFFFFFFFFFFFFFFFFFFFFFFFFFFFFF
@FS10000125:26:BPA73017-1023:1:1101:3680:1040 1:N:0:4
GGGGTGACTTCGTCGAGTACGCTCAATTCCGTAGATCGGAAGAGC
+
:FFFFFFFFFFFFFFFFFF:FFFFFFFFFFFFFFFFFFFFFFFFF
@FS10000125:26:BPA73017-1023:1:1101:5050:1040 1:N:0:4
TGGCCAGCTTCGTCGAGTACGCTCAAGAACGCAGATCGGAAGAGC
+
F:FFFFFFF:FFFF:FFFFFFFFFF,FF:FFFFFFFFFFFFFFF:
@FS10000125:26:BPA73017-1023:1:1101:5800:1040 1:N:0:4
CCGTAAACTTCGTGAGTACGCTCAACTGTTAAGATCGGAAGAGCA
+
FFFFFFFFFFFFFFFFFFFFFFFFFFFFFFFFFFFFFFFFFFFFF
@FS10000125:26:BPA73017-1023:1:1101:6220:1040 1:N:0:4
TCGGAAGAGCACACGTCTGAACTCCAGTCACCTTAGGACATCTCG
+
FFFFFFFFFFFFFFFFFFFFFFFFFFFFFFFFFFFFFFFFFF,:F
@FS10000125:26:BPA73017-1023:1:1101:6510:1040 1:N:0:4
TGGCAAACTTCGTCGAGTACGCTCAAGTGTGTAGATCGGAAGAGC
+
FFFFFFFFFFFFFFFFFFFFFFFFFFFFFFFFFFFFFFFFFFFFF
@FS10000125:26:BPA73017-1023:1:1101:7040:1040 1:N:0:4
TTGTCAACTTCGTCGAGTACGCTCAAGCAATTAGATCGGAAGAGC
+
FFFFFFFFFFFFFFFFFFFFFFFFFFFFFFFFFFFFFFFFFFFFF
@FS10000125:26:BPA73017-1023:1:1101:8050:1040 1:N:0:4
GCGTGAACTTCGTCGAGTACGCTCAACAAATAAGATCGGAAGAGC
+
FFFFFFFFFFFFFFFFFFFFFFFFFFFFFFFFFFFFFFFFFFFFF
@FS10000125:26:BPA73017-1023:1:1101:8400:1040 1:N:0:4
GCGGCAACTTCGTCGAGTACGCTCAATATAGTAGATCGGAAGAGC
+
FFFFFFFFFFFFFFFFFFFFFFFFFFFFFFFFFFFFFFFFFFFFF
@FS10000125:26:BPA73017-1023:1:1101:8570:1040 1:N:0:4
TCGCAAACTTCGTCGAGTACGCTCAAAATCGGAGATCGGAAGAGC
+
FFFFFFFFFFFFFFFFFFFFFFFFFFFFFFFFFFFFFFFFFFFFF
@FS10000125:26:BPA73017-1023:1:1101:9270:1040 1:N:0:4
AGGCTAACTTCGTCGAGTACGCTCAAGAATTTAGATCGGAAGAGC
+
FFFFFFFFFFFFFFFFFFFFFFFFFFFFFFFFFFFFFFFFFFFFF
@FS10000125:26:BPA73017-1023:1:1101:9890:1040 1:N:0:4
GTGCTTCGTCGAGTACGCTCAAGTTAAAAGATCGGAAGAGCACAC
+
:FFFFFFFFFFFFFFFFFFFFFFFFFFFFFFFFFFFFFFFFFFFF
@FS10000125:26:BPA73017-1023:1:1101:9990:1040 1:N:0:4
CCGATAACTTCGTCGAGTACGCTCAATAATAGAGATCGGAAGAGC
+
FFFFFFFFFFFFFFFFFFFFFFFFFFFFFFFFFFFFFFFFFFFFF
@FS10000125:26:BPA73017-1023:1:1101:11710:1040 1:N:0:4
TTGACTGGACTTCGTCGAGTACGCTCAAACCTAAAGATCGGAAGA
+
FFFFFFFFFFFFFFFFFFFFFFFFFFFFFFFFFFFFFFFFFFFFF
@FS10000125:26:BPA73017-1023:1:1101:11950:1040 1:N:0:4
TTGACTGGACTTCGTCGAGTACGCTCAATTTGAAAGATCGGAAGA
+
FFFFFFFFFFFFFFFFFFFFFFFFFFFFFFFFFFFFFFFFFFFFF
@FS10000125:26:BPA73017-1023:1:1101:12040:1040 1:N:0:4
TTGACTGGACTTCGTCGAGTACGCTCAAAAGAAAAGATCGGAAGA
+
FFFFFFFFFFFFFFFFFFFFFFFFFFFFFFFFFFFFFFFFFFFFF
@FS10000125:26:BPA73017-1023:1:1101:13160:1040 1:N:0:4
GGCCTCGTAACTTCGTCGAGTACGCTCAAGGATAGAGATCGGAAG
+
FFFFFFFFFFFFFFFFFFFFFFFFFFFFFFFFFFFFFFFFFFFFF
@FS10000125:26:BPA73017-1023:1:1101:13400:1040 1:N:0:4
TCGGTGAACTTCGTCGAGTACGCTCAAGGGAAAAGATCGGAAGAG
+
:F:FFFFFFFFFFFFFFFFFFFFFFFFFFFFF:FFFFFFFFFFFF
@FS10000125:26:BPA73017-1023:1:1101:13730:1040 1:N:0:4
TCGCCAACTTCGTCGAGTACGCTCAATCTAATAGATCGGAAGAGC
+
FFFFFFFFFFFFFFFFFFFFFFFFFFFFFFFFFFFFFFFFFFFFF
@FS10000125:26:BPA73017-1023:1:1101:14660:1040 1:N:0:4
GCGCAAACTTCGTCGAGTACGCTCAAAATGATAGATCGGAAGAGC
+
FFFFFFFFFFFFFFFFFFFFFFFFFFFFFFFFFFFFFFFFFFFFF
@FS10000125:26:BPA73017-1023:1:1101:15030:1040 1:N:0:4
TGGTAAACTTCGTCGAGTACGCTCAAACCTGGAGATCGGAAGAGC
+
FFFFFFFFFFFFFFFFFFFFFFFFFFFFFFFFFFFFFFFFFFFFF
@FS10000125:26:BPA73017-1023:1:1101:15930:1040 1:N:0:4
TTGATGAACTTCGTCGAGTACGCTCAAAACGGTAGATCGGAAGAG
+
FF:FFFFFFFFFFFFFFFFFFFFFFFFFFFFFFFFFFFFFFFFF:
@FS10000125:26:BPA73017-1023:1:1101:16040:1040 1:N:0:4
TTGGGGGATCTTCGTCGAGTACGCTCAAGTGCAAAGATCGGAAGA
+
FFFFFFFFFFFFFFFFFFFFFFFFFFFFFFFFFFFFFFFFFFFFF
@FS10000125:26:BPA73017-1023:1:1101:16160:1040 1:N:0:4
TTGCGCAACTTCGTCGAGTACGCTCAATACCAAAGATCGGAAGAG
+
FFFFFFFFFFFFFFFFFFFFFFFFFFFFFFFFFFFFFFFFFFFFF
@FS10000125:26:BPA73017-1023:1:1101:16260:1040 1:N:0:4
CGAGCAACTTCGTCGAGTACGCTCAATAAGGAAGATCGGAAGAGC
+
FFFFFFFFFFFFFFFFFFFFFFFFFFFFFFFFFFFFFFFFFFFFF
@FS10000125:26:BPA73017-1023:1:1101:16300:1040 1:N:0:4
ACGGGCGCAACTTCGTCGAGTACGCTCAAAGTGATAGATCGGAAG
+
FFFF:,:F,FF:FFF:FFFF,:FFFFFF:,:FFF:F,F:,,FFF:
@FS10000125:26:BPA73017-1023:1:1101:2640:1050 1:N:0:4
TGGTCAACTTCGTCGAGTACGCTCAAAGGAAAAGATCGGAAGAGC
+
FFFFFFFFFFFFFFFFFFFFFFFFFFFFFFFFFFFFFFFFFFFFF
@FS10000125:26:BPA73017-1023:1:1101:2710:1050 1:N:0:4
TCGTCGAGTACGCTCAACATAGAAGATCGGAAGAGCACACGTCTG
+
FFFFFFFFFFFFFFFFFFFFFFFFFFFFFFFFFFFFFFFFFFFFF
@FS10000125:26:BPA73017-1023:1:1101:2730:1050 1:N:0:4
TAGAAACTTCGTCGAGTACGCTCAACATGGCAGATCGGAAGAGCA
+
FFFFFFFFFFFFFFFFFFFF:FFFFFFFFFFFFFFFFFFFFFFFF
@FS10000125:26:BPA73017-1023:1:1101:2920:1050 1:N:0:4
ACGATAACTTCGTCGAGTACGCTCAAAGTTACAGATCGGAAGAGC
+
FFFFFFFFFFFFFFFFFFFFFFFFFFFFFFFFFFFFFFFFFFFFF
@FS10000125:26:BPA73017-1023:1:1101:3010:1050 1:N:0:4
TTGGTAACTTCGTCGAGTACGCTCAAGAGAACAGATCGGAAGAGC
+
FFFFFFFFFFFFFFFFFFFFFFFFFFFFFFFFFFFFFFFFFFFFF
@FS10000125:26:BPA73017-1023:1:1101:3880:1050 1:N:0:4
GCCAAACTTCGTCGAGTACGCTCAAGGCAGGAGATCGGAAGAGCA
+
FF,:FFFFFFFFFFFFFFFFFFFFF,FFF,FFFFFFFFFFFFFFF
@FS10000125:26:BPA73017-1023:1:1101:4760:1050 1:N:0:4
TCGCCAGAACTTCGTCGAGTACGCTCAACGGAATAGATCGGAAGA
+
:FFFFFFFFFFFFFFFFFFFFFFFFFFFFFFFFFFFFFFFFFFFF
@FS10000125:26:BPA73017-1023:1:1101:4980:1050 1:N:0:4
TGGAAAACTTCGTCGAGTACGCTCAACCTCAAAGATCGGAAGAGC
+
FFFFFFFFFFFFFFFFFFFFFFFFFFFFFFFFFFFFFFFFFFFFF
@FS10000125:26:BPA73017-1023:1:1101:5370:1050 1:N:0:4
TTGACTAACTTCGTCGAGTACGCTCAATTCGAAAGATCGGAAGAG
+
FFFFFFFFFFFFFFFFFFFFFFFFFFFFFFFFFFFFFFFFFFFFF
@FS10000125:26:BPA73017-1023:1:1101:6280:1050 1:N:0:4
TCTATAACTTCGTCGAGTACGCTCAATCTTTGAGATCGGAAGAGC
+
FFFFFFFFFFFFFFFFFFFFFFFFFFFFFFFFFFFFFFFFFFFFF
@FS10000125:26:BPA73017-1023:1:1101:6950:1050 1:N:0:4
TCTTCGTCGAGTACGCTCAAAACAGGAGATCGGAAGAGCACACGT
+
FFFFF:FFFFFFFF:FFFF,FFFFFFFFFFFFFFFFFFFFFFFFF
@FS10000125:26:BPA73017-1023:1:1101:7410:1050 1:N:0:4
TCTAAAACTTCGTCGAGTACGCTCAATGAATTAGATCGGAAGAGC
+
:F:FF,FFFFFFFFF,FFFFFFFFFFFFFFFF,FFFF,F:FFFFF
@FS10000125:26:BPA73017-1023:1:1101:8630:1050 1:N:0:4
TCGAGTACGCTCAAGTGTACAGATCGGAAGAGCACACGTCTGAAC
+
FFFFFFFFFFFFFFFFFFFFFFFFFFFFFFFFFFFFFFFFFFFFF
@FS10000125:26:BPA73017-1023:1:1101:8990:1050 1:N:0:4
TCGATAACTTCGTCGAGTACGCTCAAGTTGGGAGATCGGAAGAGC
+
FFFFFFFFFFFFFFFFFFFFFFFFFFFFFFFFFFFFFFFFFFFFF
@FS10000125:26:BPA73017-1023:1:1101:9450:1050 1:N:0:4
TAGTAAACTTCGTCGAGTACGCTCAAGGTTGCAGATCGGAAGAGC
+
FFFFFFFFFFFFFFFFFFFFFFFFFFFFFFFFFFFFFFFFFFFFF
@FS10000125:26:BPA73017-1023:1:1101:10120:1050 1:N:0:4
TTACAACTTCGTCGAGTACGCTCAAAACACGAGATCGGAAGAGCA
+
FFFFFFFFFFFFFFFFFFFFFFFFFFFFFFFFFFFFFFFFFFFFF
@FS10000125:26:BPA73017-1023:1:1101:10410:1050 1:N:0:4
GCGCAACTTCGTCGAGTACGCTCAAGTGATGAGATCGGAAGAGCA
+
:FFFFFFFFFFFFFFFFFFFFFFFFFFFFFFFFFFFFFFFFFFFF
@FS10000125:26:BPA73017-1023:1:1101:10890:1050 1:N:0:4
GCTAGGGAACTTCGTCGAGTACGCTCAAGTACTTAGATCGGAAGA
+
FFFFFFFFFFFFFFFFFFFFFFFFFFFFFFFFFFFFFFFFFFFFF
@FS10000125:26:BPA73017-1023:1:1101:11000:1050 1:N:0:4
CCGCAAACTTCGTCGAGTACGCTCAAGTCTACAGATCGGAAGAGC
+
FFFFFFFFFFFFFFFFFFFFFFFFFFFFFFFFFFFFFFFFFFFFF
@FS10000125:26:BPA73017-1023:1:1101:11910:1050 1:N:0:4
TTGACTGGACTTCGTCGAGTACGCTCAACCCGCAAGATCGGAAGA
+
FFFFFFFFFFFFFFFFFFFFFFFFFFFFFFFFFFFFFFFFFFFFF
@FS10000125:26:BPA73017-1023:1:1101:12560:1050 1:N:0:4
GTGCAAACTTCGTCGAGTACGCTCAAAATTTCAGATCGGAAGAGC
+
FFFFFFFFFFFFFFFFFFFFFFFFFFFFFFFFFFFFFFFFFFFFF
@FS10000125:26:BPA73017-1023:1:1101:13400:1050 1:N:0:4
TCGTAAACTTCGTCGAGTACGCTCAATATTAAAGATCGGAAGAGC
+
,FFFF:FFFFFFFFFFFFFFFFFFF,FFFFFFFFFFFFFF:FFFF
@FS10000125:26:BPA73017-1023:1:1101:13720:1050 1:N:0:4
ACTAAGACTCTTCGTCGAGTACGCTCAAATAATTAGATCGGAAGA
+
FFFFFFFFFFFFFFFFFFFFFFFFFFFFFFFFFFFFFFFFFFFFF
@FS10000125:26:BPA73017-1023:1:1101:13840:1050 1:N:0:4
TTGTGAACTTCGTCGAGTACGCTCAACTGAAAAGATCGGAAGAGC
+
FFFFFFFFFFFFFFFFFFFFFFFFFFFFFFFFFFFFFFFFFFFFF
@FS10000125:26:BPA73017-1023:1:1101:13850:1050 1:N:0:4
TTGTAGAACTTCGTCGAGTACGCTCAAGTGTGAAGATCGGAAGAG
+
,FFFFFFFFFFFFFFFFFFFFFFFFFFFFFFFFFFFFFFFFFFFF
@FS10000125:26:BPA73017-1023:1:1101:14020:1050 1:N:0:4
TCGTGGACTTCGTCGAGTACGCTCAAGCCCATAGATCGGAAGAGC
+
:FFFFFFFFFFFFFFFFFFFFFFFFFFFFFFFFFFFFFFFFFFFF
@FS10000125:26:BPA73017-1023:1:1101:14730:1050 1:N:0:4
TCGCTAACTTCGTCGAGTACGCTCAAAATTCTAGATCGGAAGAGC
+
FFFFFFFFFFFFFFFFFFFFFFFFFFFFFFFFFFFFFFFFFFFFF
@FS10000125:26:BPA73017-1023:1:1101:15350:1050 1:N:0:4
TCGGAACTTCTTCGAGTACGCTCAATTATTGAGATCGGAAGAGCA
+
,F,FFFFFFFFFFFFFFFFFFFFFFFFFFFFFFFFFFFFFF:FF,
@FS10000125:26:BPA73017-1023:1:1101:16320:1050 1:N:0:4
TCGTAAACTTCGTCGAGTACGCTCAATGATATAGATCGGAAGAGC
+
FFFFFFFFFFFFFFFFFFFFFFFFFFFFFFFFFFFFFFFFFFFFF
@FS10000125:26:BPA73017-1023:1:1101:1080:1060 1:N:0:4
GCGTGAACTTCGTCGAGTACGCTCAAATCCGTAGATCGGAAGAGC
+
FFFFFFFFFFFFFFFFFFFFFFFFFFFFFFFFFFFFFFFFFFFFF
@FS10000125:26:BPA73017-1023:1:1101:1140:1060 1:N:0:4
TTTGGATAACTTCGTCGAGTACGCTCAATTTAATAGATCGGAAGA
+
:FFFFFFFFFFFFFFFFFFFFFFFFFFFFFFFF:FFFFFFFFFFF
@FS10000125:26:BPA73017-1023:1:1101:1190:1060 1:N:0:4
GAGTGAACTTCGTCGAGTACGCTCAAATTTGCAGATCGGAAGAGC
+
FFFFFFFFFFFFFFFFFFFFFFFFFFFFFFFF:FFFFFFFFFFFF
@FS10000125:26:BPA73017-1023:1:1101:2760:1060 1:N:0:4
CTGATAACTTCGTCGAGTACGCTCAAAATTGGAGATCGGAAGAGC
+
FFFFFFFFFFFFFFFFFFFFFFFFFFFFFFFFFFFFFFFFFFFFF
@FS10000125:26:BPA73017-1023:1:1101:3280:1060 1:N:0:4
GCCTGGAAACTTCGTCGAGTACGCTCAAGAGTAAAGATCGGAAGA
+
FFFFFFFFFFFFFFFFFFFFFFFFFFFFFFFFFFFFFFFFFFFFF
@FS10000125:26:BPA73017-1023:1:1101:3920:1060 1:N:0:4
TTAAGTAACTTCGTCGAGTACGCTCAAATCCAAAGATCGGAAGAG
+
FFFFFFFFFFFFFFFFFFFFFFFFFFFFFFFFFFFFFFFFFFFFF
@FS10000125:26:BPA73017-1023:1:1101:4310:1060 1:N:0:4
TCTGTAACTTCGTCGAGTACGCTCAATAATGCAGATCGGAAGAGC
+
FFFFFFFFFFFFFFFFFFFFFFFFFFFFFFFFFFFFFFFFFFFFF
@FS10000125:26:BPA73017-1023:1:1101:4980:1060 1:N:0:4
GGGAAAACTTCGTCGAGTACGCTCAACATCATAGATCGGAAGAGC
+
FFFFFFFFFFFFFFFFFFFFFFFFFFFFFFFFFFFFFFFFFFFFF
@FS10000125:26:BPA73017-1023:1:1101:5130:1060 1:N:0:4
TTGCAAACTTCGTCGAGTACGCTCAAGCTTGTAGATCGGAAGAGC
+
FFFFFFFFFFFFFFFFFFFFFFFFFFFFFFFFFFFFFFFFFFFFF
@FS10000125:26:BPA73017-1023:1:1101:5370:1060 1:N:0:4
ACTTCGTCGAGTATGCTCAAGGTTAAAGATCGGAAGAGCACACGT
+
FFFFFFFFFFFFFFFFFFFFFFFFFFFFFFFFFFFFFFFFFFFFF
@FS10000125:26:BPA73017-1023:1:1101:5710:1060 1:N:0:4
TCATTAACTTCGTCGAGTACGCTCAATCGCGGAGATCGGAAGAGC
+
FFFFFFFFFFFFFFFFFFFFFFFFFFFFFFFFFFFFFFFFFFFFF
@FS10000125:26:BPA73017-1023:1:1101:5920:1060 1:N:0:4
GTGAAACTTCGTCGAGTACGCTCAAGACAATAGATCGGAAGAGCA
+
FFFFFFFFFFFFFFFFFFFFFFFFFFFFFFFFFFFFFFFFFFFFF
@FS10000125:26:BPA73017-1023:1:1101:6120:1060 1:N:0:4
ACGGAAAACTTCGTCGAGTACGCTCAAGATAACAGATCGGAAGAG
+
FFFFFFFFFFFFFFFFFFFFFFFFFFFFFFFFFFFFFFFFFFFFF
@FS10000125:26:BPA73017-1023:1:1101:6500:1060 1:N:0:4
TGGCAAACTTCGTCGAGTACGCTCAAGTGTGTAGATCGGAAGAGC
+
FFFFFFFFFFFFFFFFFFFFFFFFFFFFFFFFFFFFFFFFFFFFF
@FS10000125:26:BPA73017-1023:1:1101:7130:1060 1:N:0:4
GCGGAACTTCGTCGAGTACGCTCAATACAAAAGATCGGAAGAGCA
+
FFFFFFFFFFFFFFFFFFFFFFFFFFFFFFFFFFFFFFFFFFFFF
@FS10000125:26:BPA73017-1023:1:1101:7570:1060 1:N:0:4
GCGGAAACTTCGTCGAGTACGCTCAATCATACAGATCGGAAGAGC
+
:FFFFFFFFFFFFFFFFFFFFFFFFFFFFFFFFFFFFFFFFFFFF
@FS10000125:26:BPA73017-1023:1:1101:7740:1060 1:N:0:4
TTTTCAACTTCGTCGAGTACGCTCAATTAAATAGATCGGAAGAGC
+
:FFFFFFFFFFFFFFFFFFFFFFFFFFFFFFFFFFFFFFFFFFFF
@FS10000125:26:BPA73017-1023:1:1101:8090:1060 1:N:0:4
GAGTGTTCAACTTCGTCGAGTACGCTCAAGCAATGAGATCGGAAG
+
,FFFFFF:F:FFFFFFFFFFFFFFFFFFFFFFFFFFFF:FFFFFF
@FS10000125:26:BPA73017-1023:1:1101:8610:1060 1:N:0:4
TCGAGTACGCTCAAGTGTACAGATCGGAAGAGCACACGTCTGAAC
+
,FFFFFFFFFFF:F:FF:FFFFF:F:F,FF:,FFFFFFFFFFFFF
@FS10000125:26:BPA73017-1023:1:1101:9090:1060 1:N:0:4
TCTAACTTCGTCGAGTACGCTCAAATGATGAGATCGGAAGAGCAC
+
FFFFFFFFFFFFFFFFFFFFFFFFFFFFFFFFFFFFFFFFFFFFF
@FS10000125:26:BPA73017-1023:1:1101:9130:1060 1:N:0:4
TAGTCAACTTCGTCGAGTACGCTCAAATGGATAGATCGGAAGAGC
+
:FFFFFFFFFFFFFFFFFFFFFFFFFFFFFFFFFFFFFFFFFFFF
@FS10000125:26:BPA73017-1023:1:1101:9180:1060 1:N:0:4
TAGCAAACTTCGTCGAGTACGCTCAAGATCTAAGATCGGAAGAGC
+
FFFFFFFFFFFFFFFFFFFFFFFFFFFFFFFFFFFFFFFFFFFFF
@FS10000125:26:BPA73017-1023:1:1101:9830:1060 1:N:0:4
TCACGAACTTCGTCGAGTACGCTCAATACCCAAGATCGGAAGAGC
+
FFFFFFFFFFFFFFFFFFFFFFFFF:FFF:FFFFFFFFFFFFFFF
@FS10000125:26:BPA73017-1023:1:1101:10000:1060 1:N:0:4
CCGATAACTTCGTCGAGTACGCTCAATAATAGAGATCGGAAGAGC
+
FFFFFFFFFFFFFFFFFFFFFFFFFFFFFFFFFFFFFFFFFFFFF
@FS10000125:26:BPA73017-1023:1:1101:11210:1060 1:N:0:4
GCGGTAACTTCGTCGAGTACGCTCAATTGATAAGATCGGAAGAGC
+
FFFFFFFFFFFFFFFFFFFFFFFFFFFFFFFFFFFFFFFFFFFFF
@FS10000125:26:BPA73017-1023:1:1101:11800:1060 1:N:0:4
TCGCAACTTCGTCGAGTACGCTCAAATTATGAGATCGGAAGAGCA
+
FFFFFFFFFFFFFFFFFFFFFFFFFFFFFFFFFFFFFFFFFFFFF
@FS10000125:26:BPA73017-1023:1:1101:12970:1060 1:N:0:4
TCTACAACTTCGTCGAGTACGCTCAATAGTAAAGATTGGAAGAGT
+
,FFFFFFFFFFFFFFFFFFFFFFFFFFFFFFFFFFFFFFFFFFFF
@FS10000125:26:BPA73017-1023:1:1101:14910:1060 1:N:0:4
CCGGGAACTTCGTCGAGTACGCTCAATTCCTCAGATCGGAAGAGC
+
FFFFFFFFFFFFFFFFFFFFFFFFFFFFFFFFFFFFFFFFFFFFF
@FS10000125:26:BPA73017-1023:1:1101:15680:1060 1:N:0:4
TTGAATAACTTCGTCGAGTACGCTCAAATTCCTAGATCGGAAGAG
+
F,F:,FFF:FF:FFF:FFFF,:FF:,FFF,,,:,:FF:,FFF,FF
@FS10000125:26:BPA73017-1023:1:1101:16270:1060 1:N:0:4
TCGCTAACTTCGTCGAGTACGCTCAAAACAGCAGATCGGAAGAGC
+
FFFFFFFFFFFFFFFFFFFFFFFFFFFFFFFFFFFFFFFFFFFFF
@FS10000125:26:BPA73017-1023:1:1101:2220:1070 1:N:0:4
TCGTCGAACTTCGTCGAGTACGCTCAATTGTTTAGATCGGAAGAG
+
FFFFFFFFFFFFFFFFFFFFFFFFF:FFFFFFFFFFFFFFFFFFF
@FS10000125:26:BPA73017-1023:1:1101:3010:1070 1:N:0:4
TAGGTAACTTCGTCGAGTACGCTCAAGAGATAAGATCGGAAGAGC
+
FFFFFFFFFFFFFFFFFFFFFFFFFFFFFFFFFFFFFFFFFFFFF
@FS10000125:26:BPA73017-1023:1:1101:3100:1070 1:N:0:4
GAGATAACTTCGTCGAGTACGCTCAACATAAGAGATCGGAAGAGC
+
:F:FFFFFFF,FFFFFFFFFFFFFFFFF:FFFFFFFFFFFFFFFF
@FS10000125:26:BPA73017-1023:1:1101:3190:1070 1:N:0:4
CTGCAGAAACTTCGTCGAGTACGCTCAACCGGGAAGATCGGAAGA
+
FFFFFFFFFFFFFFFFFFFFFFFFFFFFFFFFFFFFFFFFFFFFF
@FS10000125:26:BPA73017-1023:1:1101:3290:1070 1:N:0:4
CCGTAGCTTCGTCGAGTACGCTCAATTACGCAGATCGGAAGAGCA
+
FFFFFFFFFFFFFFFFFFFFFFFFFFFFFFFFFFFFFFFFFFFFF
@FS10000125:26:BPA73017-1023:1:1101:3330:1070 1:N:0:4
AGGCAACTTCGTCGAGTACGCTCAAAATCAGAGATCGGAAGAGCA
+
FFFFFFFFFFFFFFFFFFFFFFFFFFFFFFFFFFFFFFFFFFFFF
@FS10000125:26:BPA73017-1023:1:1101:3970:1070 1:N:0:4
TTGTCAACTTCGTCGAGTACGCTCAACGGTAGAGATCGGAAGAGC
+
FFF:F:FFFFFFFFFFFFFFFFFFFFF:FFF,FFFFFFFFFFFFF
@FS10000125:26:BPA73017-1023:1:1101:3980:1070 1:N:0:4
TTTTAAACTTCGTCGAGTACGCTCAAGAGATCAGATCGGAAGAGC
+
FFFFFFFFFFFFFFFFFFFFFFFFFFFFFFFFFFFFFFFFFFFFF
@FS10000125:26:BPA73017-1023:1:1101:4110:1070 1:N:0:4
TCCCTGAACTTCGTCGAGTACGCTCAATCTATCAGATCGGAAGAG
+
F:F,FFFFFFFFFFF:FFFF::F:F,FFFF,FFFFFFF:FFF:FF
@FS10000125:26:BPA73017-1023:1:1101:4750:1070 1:N:0:4
GCGTGAACTTCGTCGAGTACGCTCAAGTCTGCAGATCGGAAGAGC
+
FFFFFFFFFFFFFFFFFFFFFFFFFFFFFFFFFFFFFFFFFFFFF
@FS10000125:26:BPA73017-1023:1:1101:5350:1070 1:N:0:4
GGGGTAACTTCGTCGAGTACGCTCAACAAGAGAGATCGGAAGAGC
+
FFFFFFFFFFFFFFFFFFFFFFFFFFFFFFFFFFFFFFFFFFFFF
@FS10000125:26:BPA73017-1023:1:1101:5440:1070 1:N:0:4
CCGGCAACTTCGTCGAGTACGCTCAAGTTCATAGATCGGAAGAGC
+
FFFFFFFFFFFFFFFFFFFFFFFFFFFFFFFFFFFFFFFFFFFFF
@FS10000125:26:BPA73017-1023:1:1101:5480:1070 1:N:0:4
TTGGATAACTTCGTCGAGTACGCTCAACGGACTAGATCGGAAGAG
+
FFFFFFFFFFFFFFFFFFFFFFFFFFFFFFFFFFFFFFFFFFFFF
@FS10000125:26:BPA73017-1023:1:1101:7780:1070 1:N:0:4
CTGACGGAACTTCGTCGAGTACGCTCAAGTTATTAGATCGGAAGA
+
FFFFFFFFFFFFFFFFFFFFFFFFFFFFFFFFFFFFFFFFFFFFF
@FS10000125:26:BPA73017-1023:1:1101:7810:1070 1:N:0:4
ATGGAACTTCGTCGAGTACGCTCAAGATAAAAGATCGGAAGAGCA
+
F:FFFFFFFFFFFFFFFFFFFFFFFFFFFFFFFFFFFFFFFFFFF
@FS10000125:26:BPA73017-1023:1:1101:8280:1070 1:N:0:4
GGGATAGCTTCGTCGAGTACGCTCAAAGATGCAGATCGGAAGAGC
+
FFFFFFFFFFFFFFFFFFFFFFFFFFFFFFFFFFFFFFFFFFFFF
@FS10000125:26:BPA73017-1023:1:1101:8820:1070 1:N:0:4
GGGCATCAACTTCGTCGAGTACGCTCAAAGTAAAAGATCGGAAGA
+
:FFFFFFFFFFFFFFFFFFFFFFFFFFFFFFFFFFFFFFFFFFFF
@FS10000125:26:BPA73017-1023:1:1101:9020:1070 1:N:0:4
CCCTAAACTTCGTCGAGTACGCTCAACGTGAAAGATCGGAAGAGC
+
,,,,FFFFFFFFFFFFFFFFFFFFFF,:,,,,FFFFFFFFFFFFF
@FS10000125:26:BPA73017-1023:1:1101:9190:1070 1:N:0:4
GCGTCAACTTCGTCGAGTACGCTCAAGGTAAAAGATCGGAAGAGC
+
:FFFFFFFFFFFFFFFFFFFFFFFFFFFFFFFFFFFFFFFFFFFF
@FS10000125:26:BPA73017-1023:1:1101:9800:1070 1:N:0:4
ACGGTCTGAACTTCGTCGAGTATGCTCAATCCCATAGATCGGAAG
+
FFFFFFFFFFFFFFFFFFFFFFFFFFFFFFF:FFFFF:FFFFFFF
@FS10000125:26:BPA73017-1023:1:1101:10490:1070 1:N:0:4
TCTTAAACCTCGTCGAGTACGCTCAATAAAATAGATCGGAAGAGC
+
FFFFFFFFFFFFFFFFFFFFFFFFFFFFFFFFFFFFFFFFFFFFF
@FS10000125:26:BPA73017-1023:1:1101:10680:1070 1:N:0:4
ACGCAACTTCGTCGAGTACGCTCAACATAAAAGATCGGAAGAGCA
+
FFFFFFFFFFFFFFFFFFFFFFFFFFFFFFFFFFFFFFFFFFFFF
@FS10000125:26:BPA73017-1023:1:1101:10890:1070 1:N:0:4
GCTAGGGAACTTCGTCGAGTACGCTCAAGTACTTAGATCGGAAGA
+
,FFFFFFFF:FFF,F:F:FF:::FFF,FFF:FF:,:FFFFFFF::
@FS10000125:26:BPA73017-1023:1:1101:11380:1070 1:N:0:4
TTGATGAACTTCGTCGAGTACGCTCAAAAGCTCAGATCGGAAGAG
+
FFF:,FFFFFFFFFFFFFFFFFFFFFF,,,,,,FFFFFFFFFFFF
@FS10000125:26:BPA73017-1023:1:1101:11630:1070 1:N:0:4
GTGTAACTTCGTCGAGTACGCTCAAAAAATAAGATCGGAGAGCAC
+
,FFFFFFFFFFFFFFFFFFFFFFFFFFFFFFFFFFFFFFFFFFFF
@FS10000125:26:BPA73017-1023:1:1101:11780:1070 1:N:0:4
GCGCCAACTTCGTCGAGTACGCTCAATATATTAGATCGGAAGAGC
+
,FF::FFFF:FFFFF:FFFFFFFFF,FFFFFFFFFFFF:FFFFFF
@FS10000125:26:BPA73017-1023:1:1101:12220:1070 1:N:0:4
TCGCCAACTTCGTCGAGTACGCTCAATCATAAAGATCGGAAGAGC
+
FFFFFFFFFFFFFFFFFFFFFFFFFFFFFFFFFFFFFFFFFFFFF
@FS10000125:26:BPA73017-1023:1:1101:12550:1070 1:N:0:4
AAGGAAACTTCGTCGAGTACGCTCAATGTGTGAGATCGGAAGAGC
+
F,:,FFFFFFFFFFF,FF,FFFFFFFFFFFFFFF:FF,F::FF:F
@FS10000125:26:BPA73017-1023:1:1101:12780:1070 1:N:0:4
TTGACTGGAGCTTCGTCGTACGCTCAAAAAGGTAGATCGGAAGAG
+
FFFFFFFFFFFFFFFFFFFFFFFFFFFFFFFFFFFFFFFFFFFFF
@FS10000125:26:BPA73017-1023:1:1101:15390:1070 1:N:0:4
CCGTTAATTTCGTCGAGTACGCTCAAAGATGAAGATCGGAAGAGC
+
FFFFFFFFFFFFFFFFFFFFFFFFFFFFFFFFFFFFFFFFFFFFF
@FS10000125:26:BPA73017-1023:1:1101:16330:1070 1:N:0:4
TTGGGAACTTCGTCGAGTACGCTCAATGATAAAGATCGGAAGAGC
+
FF:,:FFFFFF:F::FFFF::FF:,FF:,FF:FFFF::FFFFFFF
@FS10000125:26:BPA73017-1023:1:1101:1050:1080 1:N:0:4
GCGGAAACTTCGTCGAGTACGCTCAAGTTGAAAGATCGGAAGAGC
+
FFFFFFFFFFFFFFFFFFFFFFFFFFFFFF,FFFFFFFFFFFFFF
@FS10000125:26:BPA73017-1023:1:1101:1220:1080 1:N:0:4
GGGCCAACTTCGTCGAGTACGCTCAACCAGCAAGATCGGAAGAGC
+
F,FFFF,F::FF:FF:FFFFFFFFF,FFFFF:F:FFFF:FFFFFF
@FS10000125:26:BPA73017-1023:1:1101:1500:1080 1:N:0:4
TCGCAAACGTCGTCGAGTACGCTCAAAATTATAGATCGGAAGAGC
+
FFFFFFFFFFFFFFFFFFFFFFFFFFFFFFFFFFFFFFFFFFFFF
@FS10000125:26:BPA73017-1023:1:1101:3360:1080 1:N:0:4
TCGTCCGGACTTCGTCGAGTACGCTCAAGATCTAAGATCGGAAGA
+
FFFFFFFFFFFFFFFFFFFFFFFFFFFFFFFFFFFFFFFFFFFFF
@FS10000125:26:BPA73017-1023:1:1101:3530:1080 1:N:0:4
GAGTTAACTTCGTCGAGTACGCTCAATACCTTAGATCGGAAGAGC
+
FFFFFFFFFFFFFFFFFFFFFFFFFFFFFFFFFFFFFFFFFFFFF
@FS10000125:26:BPA73017-1023:1:1101:4060:1080 1:N:0:4
TTGCTAACTTCGTCGAGTACGCTCAAACCGAGAGATCGGAAGAGC
+
:F,FF,:F:FFFFFF,FFFF:,F:,,:FF:F:F:,FF:F:FFF:F
@FS10000125:26:BPA73017-1023:1:1101:4190:1080 1:N:0:4
TCGTCAACTTCGTCGAGTACGCTCAACCTAAGAGTTCGGAAGAGC
+
FFFFFFFFFFFFFFFFFFFFFFFFFFFFFFFFFFFFFFFFFFFFF
@FS10000125:26:BPA73017-1023:1:1101:4230:1080 1:N:0:4
CAGATCGGAAGAGCACACGTCTGAACTCCAGTCACCTTAGGACAT
+
:FF:FFFFF:FFFFFFFFFF:FFF:FF:::FF:FF:FF,FFFFFF
@FS10000125:26:BPA73017-1023:1:1101:4470:1080 1:N:0:4
TTTGATCAACTTCGTCGAGTACGCTCAATCGTTGAGATCGGAAGA
+
:FFFFFFFFFFFFFFFFFFFFFFFFFFFFFFFFFFFFFFFFFFFF
@FS10000125:26:BPA73017-1023:1:1101:4490:1080 1:N:0:4
TTGACTGGACTTCGTCGAGTACGCTCAAGTGACAAGATCGGAAGA
+
FFFFFFFFFFFFFFFFFFFFFFFFFFFFFFFFFFFFFFFFFFFFF
@FS10000125:26:BPA73017-1023:1:1101:4560:1080 1:N:0:4
AGGATAACTTCGTCGAGTACGCTCAATGTTGAAGATCGGAAGAGC
+
F,F,:F,::,FF:F:,F:FF:FFF:,F:FFF,:FF::::FF:FF:
@FS10000125:26:BPA73017-1023:1:1101:5260:1080 1:N:0:4
GCGGAAACTTCGTCGAGTACGCTCAAAATTTAAGATCGGAAGAGC
+
FFFFFFFFFFFFFFFFFFFFFFFFFFFFFFFFFFFFFFFFFFFFF
@FS10000125:26:BPA73017-1023:1:1101:5770:1080 1:N:0:4
CCGATAACTTCGTCGAGTACGCTCAATAACTTAGATCGGAAGAGC
+
FFFFFFFFFFFFFFFFFFFFFFFFFFFFFFFFFFFFFFFFFFFFF
@FS10000125:26:BPA73017-1023:1:1101:6020:1080 1:N:0:4
TCGCGAACTTCGTCAAGTACGCTCAAAAAATTAGATCGGAAGAGC
+
FFFFFFFFFFFFFFFFFFFFFFFFFFFFFFFFFFFFFFFFFFFFF
@FS10000125:26:BPA73017-1023:1:1101:6100:1080 1:N:0:4
TCGTAAACTTCGTCGAGTACGCTCAAGTCATGAGATCGGAAGAGC
+
:FFFFFFFFFFFFFFFFFFFFFFFFFFFFFFFFFFFFFFFFFFFF
@FS10000125:26:BPA73017-1023:1:1101:6220:1080 1:N:0:4
GCGCAAACTTCGTCGAGTACGCTCAACATATGAGATCGGAAGAGC
+
FFFFFFFFFFFFFFFFFFFFFFFFFFFFFFFFFFFFFFFFFFFFF
@FS10000125:26:BPA73017-1023:1:1101:6310:1080 1:N:0:4
TTGACTGGACTTCGTCGAGTACGCTCAAGCTCGAAGATCGGAAGA
+
FFFFFFFFFFFFFFFFFFFFFFFFFFFFFFFFFFFFFFFFFFFFF
@FS10000125:26:BPA73017-1023:1:1101:6410:1080 1:N:0:4
TTGGGAACTTCGTCGAGTACGCTCAATAATAAAGATCGGAAGAGC
+
FFFFFFFFFFFFFFFFFFFFFFFFFFFFFF:FFFFFFFFFFFFFF
@FS10000125:26:BPA73017-1023:1:1101:7370:1080 1:N:0:4
TAGCAACTTCGTCGAGTACGCTCAATCGGTGAGATCGGAAGAGCA
+
FFFFFFFFFFFFFFFFFFFFFFFFFFFFFFFFFFFFFFFFFFFFF
@FS10000125:26:BPA73017-1023:1:1101:7570:1080 1:N:0:4
GAGGTAACTTCGTCGAGTACGCTCAATTCTGGAGATCGGAAGAGC
+
FFFFFFFFFFFFFFFFFFFFFFFFFFFFFFFFFFFFFFFFFFFFF
@FS10000125:26:BPA73017-1023:1:1101:8150:1080 1:N:0:4
CCGGTAACTTCGTCGAGTACGCTCAAAAACTGAGATCGGAAGAGC
+
FFFFFFFFFFFFFFFFFFFFFFFFFFFFFFFFFFFFFFFFFFFFF
@FS10000125:26:BPA73017-1023:1:1101:8270:1080 1:N:0:4
GCGTCAACTTCGTCGAGTACGCTCAATTGTAAAGATCGGAAGAGC
+
FFFFFFFFFFFFFFFFFFFFFFFFFFFFFFFFFFFFFFFFFFFFF
@FS10000125:26:BPA73017-1023:1:1101:8580:1080 1:N:0:4
GAGTACTAACTTCGTCGAGTACGCTCAATTCCAAAGATCGGAAGA
+
FFFFFFFFFFFFFFFFFFFFFFFFFFFFFFFFFFFFFFFFFFFFF
@FS10000125:26:BPA73017-1023:1:1101:9400:1080 1:N:0:4
TCGCTGTACTTCGTCGAGTACGCTCTAAAGGAAAGATCGGAAGAG
+
F:FF:F,F,:FF::F:F::F,,F::,FF:::F::,F:F:FFF,FF
@FS10000125:26:BPA73017-1023:1:1101:10180:1080 1:N:0:4
TTTGGACAACTTCGTCGAGTACGCTCAAAATGCCAGATCGGAAGA
+
FFFFFFFFFFFFFFFFFFFFFFFFFFFFFFFFFFFFFFFFFFFFF
@FS10000125:26:BPA73017-1023:1:1101:10550:1080 1:N:0:4
TCGTTAACTTCGTCGAGTACGCTCAAAATTGTAGATCGGAAGAGC
+
FFFFFFFFFFFFFFFFFFFFFFFFFFFFFFFFFFFFFFFFFFFFF
@FS10000125:26:BPA73017-1023:1:1101:11100:1080 1:N:0:4
CCGGTAATTTCGTCGAGTACGCTCAAATAGCTAGATCGGAAGAGC
+
FFFFFFFFFFFFFFFFFFFFFFFFFFFFFFFFFFFFFFFFFFFFF
@FS10000125:26:BPA73017-1023:1:1101:11160:1080 1:N:0:4
TCGACTGGACTTCGTCGAGTACGCTCAAATCCGCAGATCGGAAGA
+
FFFFFFFFFFFFFFFFFFFFFFFFFFFFFFFFFFFFFFFFFFFFF
@FS10000125:26:BPA73017-1023:1:1101:11270:1080 1:N:0:4
GCGTTAACTTCGTCGAGTACGCTCAATGTGAAAGATCGGAAGAGC
+
,FFFFFFFFFFFFFFFFFFFFFFFFFFFFFFFFFFFFFFFFFFFF
@FS10000125:26:BPA73017-1023:1:1101:11490:1080 1:N:0:4
GTGCTAACTTCGTCGAGTACGCTCAACGGGATAGATCGGAAGAGC
+
FFFFFFFFFFFFFFFFFFFFFFFFFFFFFFFFFFFFFFFFFFFFF
@FS10000125:26:BPA73017-1023:1:1101:11910:1080 1:N:0:4
TTGACTGGACTTCGTCGAGTACGCTCAAACTCCAAGATCGGAAGA
+
FFFFFFFFFFFFFFFFFFFFFFFFFFFFFFFFFFFFFFFFFFFFF
@FS10000125:26:BPA73017-1023:1:1101:11930:1080 1:N:0:4
CCGGAACTTCGTCGAGTACGCTCAAAACTTGAGATCGGAAGAGCA
+
:F,FF,F::,FFF:F:F::FFFFF:,,FFFFF,FF,FF:,FFF,F
@FS10000125:26:BPA73017-1023:1:1101:11980:1080 1:N:0:4
TAGACTGAACTTCGTCGAGTACGCTCAATCACTGAGATCGGAAGA
+
FFFFFFFFFFFFFFFFFFFFFFFFFFFFFFFFFFFFFFFFFFFFF
@FS10000125:26:BPA73017-1023:1:1101:12770:1080 1:N:0:4
TCGCGTCAACTTCGTCGAGTACGCTCAATATACAAGATCGGAAGA
+
FFFFFFFFFFFFFFFFFFFFFFFFFFFFFFFFFFFFFFFFFFFFF
@FS10000125:26:BPA73017-1023:1:1101:13040:1080 1:N:0:4
CCGGAAACTTCGTCGAGTACGCTCAACATTACAGATCGGAAGAGC
+
FFFFFFFFFFFFFFFFFFFFFFFFFFFFFFFFFFFFFFFFFFFFF
@FS10000125:26:BPA73017-1023:1:1101:14280:1080 1:N:0:4
GCGGGAACTTCGTCGAGTACGCTCAAACTGGAAGATCGGAAGAGC
+
FFFFFFFFFFFFFFFFFFFFFFFFFFFFFFFFFFFFFFFFFFFFF
@FS10000125:26:BPA73017-1023:1:1101:14390:1080 1:N:0:4
GTGCCAACTTCGTCGAGTACGCTCAATCGACTAGATCGGAAGAGC
+
,F,F:F:FFFFFFFFFFFFFF:FFF:FF::FF::FF:FFFFF:::
@FS10000125:26:BPA73017-1023:1:1101:14910:1080 1:N:0:4
TTGACTGGACTTCGTCGAGTACGCTCAACTAAAAAGATCGGAAGA
+
FFFFFFFFFFFFFFFFFFFFFFFFFFFFFFFFFFFFFFFFFFFFF
@FS10000125:26:BPA73017-1023:1:1101:15460:1080 1:N:0:4
TCGGAACTTCTTCGAGTACGCTCAATTATTGAGATCGGAAGAGCA
+
FFFFFFFFFFFFFFFFFFFFFFFFFFFFFFFFFFFFFFFFFFFFF
@FS10000125:26:BPA73017-1023:1:1101:15470:1080 1:N:0:4
TTGCTAATTTCGTCGAGTACGCTCAATTCACCAGATCGGAAGAGC
+
FFFFFFFFFFFFFFFFFFFFFFFFFFFFFFFFFFFFFFFFFFFFF
@FS10000125:26:BPA73017-1023:1:1101:1020:1090 1:N:0:4
GCGCTAACTTCGTCGAGTACGCTCAAAACTGTTAGATCGGAAGAG
+
FFFFFFFFFFFFFFFFFFFFFFFFFFFFFFFFFFFFFFFFFFFFF
@FS10000125:26:BPA73017-1023:1:1101:2150:1090 1:N:0:4
TGCTCGCTAACTTCGTCGAGTACGCTCAAATCACAAGATCGGAAG
+
FFFFFFFFFFFFFFFFFFFFFFFFFFFFFFFFFFFFFFFFFFFFF
@FS10000125:26:BPA73017-1023:1:1101:3500:1090 1:N:0:4
GCGTGAACTTCGTCGAGTACGCTCAAGTCCTAAGATCGGAAGAGC
+
FFFFFFFFFFFFFFFFFFFFFFFFFFFFFFFFFFFFFFFFFFFFF
@FS10000125:26:BPA73017-1023:1:1101:3870:1090 1:N:0:4
GCGAAAACTTCGTCGAGTACGCTCAAAAATCTAGATCGGAAGAGC
+
FFFFFFFFFFFFFFFFFFFFFFFFFFFFFFFFFFFFFFFFFFFFF
@FS10000125:26:BPA73017-1023:1:1101:4740:1090 1:N:0:4
TTGAACTTCGTCGAGTACGCTCAATCAAAAAGATCGGAAGAGCAC
+
FFFFFFFFFFFFFFFFFFFFFFFFFFFFFFFFFFFFFFFFFFFFF
@FS10000125:26:BPA73017-1023:1:1101:5140:1090 1:N:0:4
TCGATTAACTTCGTCGAGTACGCTCAAATTTAGAGATCGGAAGAG
+
FFFFFFFFFFFFFFFFFFFFFFFFFFFFFFFFFFFFFFFFFFFFF
@FS10000125:26:BPA73017-1023:1:1101:5940:1090 1:N:0:4
TTGACTGGACTTCGTCGAGTACGCTCAACCGTAAAGATCGGAAGA
+
FFFFFFFFFFFFFFFFFFFFFFFFFFFFFFFFFFFFFFFFFFFFF
@FS10000125:26:BPA73017-1023:1:1101:5960:1090 1:N:0:4
GGGTTAACTTCGTCGAGTACGCTCAAGTGTAAAGATCGGAAGAGC
+
FFFFFFFFFFFFFFFFFFFFFFFFFFFFFFFFFFFFFFFFFFFFF
@FS10000125:26:BPA73017-1023:1:1101:8510:1090 1:N:0:4
TTGTCAACTTCGTCGAGTACGCTCAAATATATAGATCGGAAGAGC
+
FFFFFFFFFFFFFFFFFFFFFFFFFFFFFFFFFFFFFFFFFFFFF
@FS10000125:26:BPA73017-1023:1:1101:8610:1090 1:N:0:4
TAGAAGCAACTTCGTCGAGTACGCTCAATATGAAAGATCGGAAGA
+
,F:FFFFFFFFFFFFFFFFFFFFFFFF:FFFFFFFFFFFFFFFFF
@FS10000125:26:BPA73017-1023:1:1101:8940:1090 1:N:0:4
TTGAGAACTTCGTCGAGTACGCTCAAATCACAAGATCGGAAGAGC
+
FFFFFFFFFFFFFFFFFFFFFFFFFFFFFFFFFFFFFFFFFFFFF
@FS10000125:26:BPA73017-1023:1:1101:9070:1090 1:N:0:4
GCGGCAACTTCGTCGAGTACGCTCAAGACATTAGATCGGAAGAGC
+
FFFFFFFFFFFFFFFFFFFFFFFFFFFFFFFFFFFFFFFFFFFFF
@FS10000125:26:BPA73017-1023:1:1101:9390:1090 1:N:0:4
TTGCTGAACTTCGTCGAGTACGCTCAATCGTAAAGATCGGAAGAG
+
FFFFFFFFFFFFFFFFFFFFFFFFFFFFFFFFFFFFFFFFFFFFF
@FS10000125:26:BPA73017-1023:1:1101:9560:1090 1:N:0:4
TTGCCCAACTTCGTCGAGTACGCTCAAGAACTGAGATCGGAAGAG
+
FFFFFFFFFFFFFFFFFFFFFFFFFFFFFFFFFFFFFFFFFFFFF
@FS10000125:26:BPA73017-1023:1:1101:11120:1090 1:N:0:4
GGGGCAACTTCGTCGAGTACGCTCAATCTTCAAGATCGGAAGAGC
+
FFFFFFFFFFFFFFFFFFFFFFFFFFFFFFFFFFFFFFFFFFFFF
@FS10000125:26:BPA73017-1023:1:1101:11290:1090 1:N:0:4
GGGTAAACTTCGTCGAGTACGCTCAACTTAATAGATCGGAAGAGC
+
FFFFF:FFFFFFFFFFFFFFFFFFFFFFFFFFFFFFFFFFFFFFF
@FS10000125:26:BPA73017-1023:1:1101:11330:1090 1:N:0:4
CTGGGAAAAACTTCGTCGAGTACGCTCAATTGCAAAGATCGGAAG
+
FFFFFFFFFFFFFFFFFFFFFFFFFFFFFFFFFFFFFFFFFFFFF
@FS10000125:26:BPA73017-1023:1:1101:11490:1090 1:N:0:4
GTGCTAACTTCGTCGAGTACGCTCAACGGGATAGATCGGAAGAGC
+
,FFF:FFFFFFFFF:FFFFFFFF::FF:::FF,FFFF:FFFFF:F
@FS10000125:26:BPA73017-1023:1:1101:11580:1090 1:N:0:4
GCGCTAACTTCGTCGAGTACGCTCAATCACTAAGATCGGAAGAGC
+
::FFF:FF:FFFFFFFFFFFFFFFFF,,,:,,FFFFFFFFFFFFF
@FS10000125:26:BPA73017-1023:1:1101:11770:1090 1:N:0:4
TTTAGAACTTCGTCGAGTACGCTCAAGCCGACAGATCGGAAGAGC
+
FFFFFFFFFFFFFFFFFFFFFFFFFFFFFFFFFFFFFFFFFFFFF
@FS10000125:26:BPA73017-1023:1:1101:12090:1090 1:N:0:4
TCGGCAACTTCGTCGAGTACGCCAATGACTTAGATCGGAAGAGCA
+
FFFFFFFFFFFFFFFFFFFFFFFFFFFFFFFFFFFFFFFFFFFFF
@FS10000125:26:BPA73017-1023:1:1101:12490:1090 1:N:0:4
TAGTTAACTTCGTCGAGTACGCTCAATGGCTGAGATCGGAAGAGC
+
:FFFFFFFFFFFFFFFFFFFFF:FFFFFFFFFFFFFFFFFFFFFF
@FS10000125:26:BPA73017-1023:1:1101:13060:1090 1:N:0:4
TCGGTAACTTCGTCGAGTACGCTCAAATGAGTAGATCGGAAGAGC
+
FF:FFFFFFFFFFFFFFFFFFFFFFFFFFFFFFFFFFFFFFFFFF
@FS10000125:26:BPA73017-1023:1:1101:15510:1090 1:N:0:4
TTGCTTAACTTCGTCGAGTACGCTCAATGTTATAGATCGGAAGAG
+
FFFFFFFFFFFFFFFFFFFFFFFFFFFFFFFFFFFFFFFFFFFFF
@FS10000125:26:BPA73017-1023:1:1101:1150:1100 1:N:0:4
TAGCCAACTTCGTCGAGTACGCTCAAGTTTCAAGATCGGAAGAGC
+
FFFFFFFFFFFFFFFFFFFFFFFFFFFFFFFFFFFFFFFFFFFFF
@FS10000125:26:BPA73017-1023:1:1101:1920:1100 1:N:0:4
GCGACAACTTCGTCGAGTACGCTCAATATAATAGATCGGAAGAGC
+
FFFFFFFFFFFFFFFFFFFFFFFFFFFFFFFFFFFFFFFFFFFFF
@FS10000125:26:BPA73017-1023:1:1101:2280:1100 1:N:0:4
GCGGAATCTTCGTCGAGTACGCTCAATGAGGGAGATCGGAAGAGC
+
FFFFFFFFFFFFFFFFFFFFFFFFFFFFFFFFFFFFFFFFFFFFF
@FS10000125:26:BPA73017-1023:1:1101:2730:1100 1:N:0:4
TCGGGAACTTCGTCGAGTACGCTCAAGCTAAGAGATCGGAAGAGC
+
:F,FFFFFFFFFFFFFFFFFFFFFFFFFFFFFFFFFFFFFFFFFF
@FS10000125:26:BPA73017-1023:1:1101:2760:1100 1:N:0:4
TCGTAAACTTCGTCGAGTACGCTCAATCAGCAAGATCGGAAGAGC
+
FFFFFFFFFFFFFFFFFFFFFFFFFFFFFFFFFFFFFFFFFFFFF
@FS10000125:26:BPA73017-1023:1:1101:2940:1100 1:N:0:4
TTTACTGAACTTCGTCGAGTACGCTCAAAGTATAAGATCGGAAGA
+
FFFFFFFFFFFFFFFFFFFFFFFFFFFFFFFFFFFFFFFFFFFFF
@FS10000125:26:BPA73017-1023:1:1101:3020:1100 1:N:0:4
TTTGAGTAACTTCGTCGAGTACGCTCAAATGGATAGATCGGAAGA
+
FFFFFFFFFFFFFFFFFFFFFFFFFFFFFFFFFFFFFFFFFFFFF
@FS10000125:26:BPA73017-1023:1:1101:3340:1100 1:N:0:4
GGGGGAACTTCGTCGAGTACGCTCAATAGTTCAGATCGGAAGAGC
+
FFFFFFFFFFFFFFFFFFFFFFFFFF:FFFFFFFFFFFFFFFFFF
@FS10000125:26:BPA73017-1023:1:1101:4160:1100 1:N:0:4
ACGACAACTTCGTCGAGTACGCTCAACTGGGAAGATCGGAAGAGC
+
FFFFFFFFFFFFFFFFFFFFFFFFFFFFFFFFFFFFFFFFFFFFF
@FS10000125:26:BPA73017-1023:1:1101:4460:1100 1:N:0:4
TCAGCAACTTCGTCGAGTACGCTCAACAGTGTAGATCGGAAGAGC
+
FFFFFFFFFFFFFFFFFFFFFFFFFFFFFFFFFFFFFFFFFFFFF
@FS10000125:26:BPA73017-1023:1:1101:4470:1100 1:N:0:4
ACGTAAACTTCGTCGAGTACGCTCAAGTGAAAAGATCGGAAGAGC
+
FFFFFFFFFFFFFFFFFFFFFFFFFFFFFFFFFFFFFFFFFFFFF
@FS10000125:26:BPA73017-1023:1:1101:5310:1100 1:N:0:4
TTGCATAACTTCGTCGAGTACGCTCAAAGAAGTAGATCGGAAGAG
+
FFFFFFFFFFFFFFFFFFFFFFFFFFFFFFFFFFFFFFFFFFFFF
@FS10000125:26:BPA73017-1023:1:1101:5900:1100 1:N:0:4
TCGCGAACTTCGTCAAGTACGCTCAAAAAATTAGATCGGAAGAGC
+
FFFF:FFFFFFFFF,FF,FFFFFFFFFFF,FF:FFFFFFFFFFFF
@FS10000125:26:BPA73017-1023:1:1101:6540:1100 1:N:0:4
TCGGTAACTTCGTCGAGTACGCTCAATGCTAAAGATCGGAAGAGC
+
FFFFFFFFFFFFFFFFFFFFFFFFFFFFFFFFFFFFFFFFFFFFF
@FS10000125:26:BPA73017-1023:1:1101:6580:1100 1:N:0:4
TCGAAACTTCGTCGAGTACGCTCAAACTGAGAGATCGGAAGAGCA
+
FFFFFFFFFFFFFFFFFFFFFFFFFFFFFFFFFFFFFFFFFFFFF
@FS10000125:26:BPA73017-1023:1:1101:8700:1100 1:N:0:4
GCGCAAACTTCGTCGGTACGCTCAAATTGATAGATCGGAAGAGCA
+
FF,FFFFFFFFFFFFFFFFFFFFFFFFFFFFFFFFFFFFFFFFFF
@FS10000125:26:BPA73017-1023:1:1101:9070:1100 1:N:0:4
TTTTGGAACTTCGTCGAGTACGCTCAAGCAAGTAGATCGGAAGAG
+
FFFFFFFFFFFFFFFFFFFFFFFFFFFFFFFFFFFFFFFFFFFFF
@FS10000125:26:BPA73017-1023:1:1101:9490:1100 1:N:0:4
TTGCAAACTTCGTCGAGTACGCTCAAAGTAAAAGATCGGAAGAGC
+
:,,F:FF,FFFFFFF:FFFF:FFF::FF,:FFFFFFFFFFFFFFF
@FS10000125:26:BPA73017-1023:1:1101:9740:1100 1:N:0:4
GCGAAAACTTCGTCGAGTACGCTCAACACTTAAGATCGGAAGAGC
+
:FFFFFFFFFFFFFFFFFFFFFFFFFFFFFFFFFFFFFFFFFFFF
@FS10000125:26:BPA73017-1023:1:1101:9860:1100 1:N:0:4
GGGGGGAACTTCGTCGAGTACGCTCAATTACCAAGATCGGAAGAG
+
FFFFFFFFFFFFFFFFFFFFFFFFFFFFFFFFFFFFFFFFFFFFF
@FS10000125:26:BPA73017-1023:1:1101:10160:1100 1:N:0:4
TCGAGAACTTCGTCGAGTACGCTCAAAAGCCTAGATCGGAAGAGC
+
FFFFFFFFFFFFFFFFFFFFFFFFFFFFFFFFFFFFFFFFFFFFF
@FS10000125:26:BPA73017-1023:1:1101:10210:1100 1:N:0:4
GGGTTAACTTCGTCGAGTACGCTCAACTTTATGAGATCGGAAGAG
+
:FFFFFFFFFFFFFFFFFFFFFFFFFFFFFFFFFFFFFFFFFFFF
@FS10000125:26:BPA73017-1023:1:1101:11170:1100 1:N:0:4
GCGTGAACTTCGTCGAGTACGCTCAAGACGTAAGATCGGAAGAGC
+
FFFFFFFFFFFFFFFFFFFFFFFFFFFFFFFFFFFFFFFFFFFFF
@FS10000125:26:BPA73017-1023:1:1101:11260:1100 1:N:0:4
TTGGAAACTTCGTCGAGTACGCTCAACAGGGGAGATCGGAAGAGC
+
FFFFFFFFFFFFFFFFFFFFFFFFFFFFFFFFFFFFFFFFFFFFF
@FS10000125:26:BPA73017-1023:1:1101:11530:1100 1:N:0:4
TACGGGACTTCGTCGAGTACGCTCAAAAATATAGATCGGAAGAGC
+
FFFFFFFFFFFFFFFFFFFFFFFFFFFFFFFFFFFFFFFFFFFFF
@FS10000125:26:BPA73017-1023:1:1101:11550:1100 1:N:0:4
CCGGAAACTTCGTCGAGTACGCTCAATACGACAGATCGGAAGAGC
+
FFFFFFFFFFFFFFFFFFFFFFFFFFFFFFFFFFFFFFFFFFFFF
@FS10000125:26:BPA73017-1023:1:1101:13030:1100 1:N:0:4
GTGACTGGACTTCGTCGAGTACGCTCAAGATCTTAGATCGGAAGA
+
,:FFFFFFFFFFFFFFFFFFFFFFFF,FFF:FFFFFFFFFFFFFF
@FS10000125:26:BPA73017-1023:1:1101:13130:1100 1:N:0:4
GGTTTAACTTCGTCGAGTACGCTCAAGAGAGGAGATCGGAAGAGC
+
FFFFFFFFFFFFFFFFFFFFFFFFFFFFFFFFFFFFFFFFFFFFF
@FS10000125:26:BPA73017-1023:1:1101:13270:1100 1:N:0:4
TTGTAACTTCGTCGAGTACGCTCAATATGGGAGATCGGAAGAGCA
+
FFFFFFFFFFFFFFFFFFFFFFFFFFFFFFFFFFFFFFFFFFFFF
@FS10000125:26:BPA73017-1023:1:1101:13900:1100 1:N:0:4
TTGGGGAAACTTCGTCGAGTACGCTCAAACAGATAGATCGGAAGA
+
FFFFFFFFFFFFFFFFFFFFFFFFFFFFFFFFFFFFFFFFFFFFF
@FS10000125:26:BPA73017-1023:1:1101:14080:1100 1:N:0:4
TTGACTGGACTTCGTCGAGTACGCTCAAAAATCAAGATCGGAAGA
+
FFFFFFFFFFFFFFFFFFFFFFFFFFFFFFFFFFFFFFFFFFFFF
@FS10000125:26:BPA73017-1023:1:1101:14520:1100 1:N:0:4
GGCTAAACTTCGTCGAGTACGCTCATGAGAACAGATCGGAAGAGC
+
,,FFF:FFF:::FF:,FFF::FFF:,FF:FF:FFFF::,FF:FF,
@FS10000125:26:BPA73017-1023:1:1101:15000:1100 1:N:0:4
TTGACTGGACTTCGTCGAGTACGCTCAATGAGATAGATCGGAAGA
+
FFFFFFFFFFFFFFFFFFFFFFFFFFFFFFFFFFFFFFFFFFFFF
@FS10000125:26:BPA73017-1023:1:1101:15210:1100 1:N:0:4
TTGCAGAACTTCGTCGAGTACGCTCAAAGTTAAAGATCGGAAGAG
+
FFFFFFFFFFFFFFFFFFFFFFFFFFFFFFFFFFFFFFFFFFFFF
@FS10000125:26:BPA73017-1023:1:1101:15600:1100 1:N:0:4
TTGACTGGAGTTCAGACGTGTACTCTTCGTCGAGTACGCTCAAGC
+
FFFFFFFFFFFFFFFFFFFFFFFFF:FFFFFFFFFFFFFFF:FFF
@FS10000125:26:BPA73017-1023:1:1101:1230:1110 1:N:0:4
GAGCTAACTTCGTCGAGTACGCTCAACGATATAGATCGGAAGAGC
+
FFFFFFFFFFFFFFFFFFFFFFFFFFFFFFFFFFFFFFFFFFFFF
@FS10000125:26:BPA73017-1023:1:1101:1410:1110 1:N:0:4
TCTTTAACTTCGTCGAGTACGCTCAATAATTGAGATCGGAAGAGC
+
FFF,,FFFFFF:F:,FFF::,FF,,F,,:,::,:FF,:FFF:F,F
@FS10000125:26:BPA73017-1023:1:1101:1680:1110 1:N:0:4
GGGCAACAACTTCGTCGAGTACGCTCAAAATGCGAGATCGGAAGA
+
FFFFFFFFFFFFFFFFFFFFFFFFFFFFFFFFFFFFFFFFFFFFF
@FS10000125:26:BPA73017-1023:1:1101:2500:1110 1:N:0:4
GCGCCAACTTCGTCGAGTACGCTCAAATAGAAAGATCGGAAGAGC
+
:FFFFFFFFFFFFFFFFFFFFFFFFFFFFFFFFFFFFFFFFFFFF
@FS10000125:26:BPA73017-1023:1:1101:2680:1110 1:N:0:4
GCGCTAACTTCGTCGAGTACGCTCAACCAAAAAGATCGGAAGAGC
+
FFFFFFFFFFFFFFFFFFFFFFFFFFFFFFFFFFFFFFFFFFFFF
@FS10000125:26:BPA73017-1023:1:1101:2810:1110 1:N:0:4
TTGACTGGACTTCGTCGAGTACGCTCAATCCTTAAGATCGGAAGA
+
FFFFFFFFFFFFFFFFFFFFFFFFFFFFFFFFFFFFFFFFFFFFF
@FS10000125:26:BPA73017-1023:1:1101:3330:1110 1:N:0:4
TCGATTACGAACTTCGTCGAGTACGCTCAACATTGCAGATCGGAA
+
FFFFFFFFFFFFFFFFFFFFFFFFFFFFFFFFFFFFFFFFFFFFF
@FS10000125:26:BPA73017-1023:1:1101:3610:1110 1:N:0:4
TAGCTAACTTTGTCGAGTACGCTCAATTGGATAGATCGGAAGAGC
+
F:FFFFFFFF:FFFFFFFFFFFFFFFFFFFFFFFFFFFFFFFFFF
@FS10000125:26:BPA73017-1023:1:1101:3860:1110 1:N:0:4
GCGGGAACTTCGTCGAGTACGCTCAATCATGGAGATCGGAAGAGC
+
FFFFFFFFFFFFFFFFFFFFFFFFFFFFFFFFFFFFFFFFFFFFF
@FS10000125:26:BPA73017-1023:1:1101:3910:1110 1:N:0:4
TTGCCAACTTCGTCGAGTACGCTCAATGATGGAGATCGGAAGAGC
+
FFFFFFFFFFFFFFFFFFFFFFFFFFFFFFFFFFFFFFFFFFFFF
@FS10000125:26:BPA73017-1023:1:1101:5170:1110 1:N:0:4
TAGCAACTTCGTCGAGTACGCTCAAAACTCGAGATCGGAAGAGCA
+
FFFFFFFFFFFFFFFFFFFFFFFFFFFFFFFFFFFFFFFFFFFFF
@FS10000125:26:BPA73017-1023:1:1101:5880:1110 1:N:0:4
CTGGCACGAACTTCGTCGAGTACGCTCAACACAATAGATCGGAAG
+
FFFFFFFFFFFFFFFFFFFFFFFFFFFFFFFFFFFFFFFFFFFFF
@FS10000125:26:BPA73017-1023:1:1101:6140:1110 1:N:0:4
TCATCAAACTTCGTCGAGTACGCTCAAAATTCGAGATCGGAAGAG
+
FFFFFFFFFFFFFFFFFFFFFFFFFFFFFFFFFFFFFFFFFFFFF
@FS10000125:26:BPA73017-1023:1:1101:6850:1110 1:N:0:4
CCGTCAACTTCGTCGAGTACGCTCAATCGGATAGATCGGAAGAGC
+
FFFFFFFFFFFFFFFFFFFFFFFFFFFFFFFFFFFFFFFFFFFFF
@FS10000125:26:BPA73017-1023:1:1101:6970:1110 1:N:0:4
CCGCAACTTCGTCGAGTACGCTCAAAATGAAAGATCGGAAGAGCA
+
FFFFFFFFFFFFFFFFFFFFFFFFFFFFFFFFFFFFFFFFFFFFF
@FS10000125:26:BPA73017-1023:1:1101:8500:1110 1:N:0:4
GTGTAACTTCGTCGAGTACGCTCAACAGTATAGATCGGAAGAGCA
+
,FF:FFFF:FF,FF:FFFF:FFFF:FFFFFFFFFFFF:FFFFFFF
@FS10000125:26:BPA73017-1023:1:1101:8650:1110 1:N:0:4
TCAATAACCTCGTCGAGTACGCTCAAATTGTGAGATCGGAAGAGC
+
FFFFFFFFFFFFFFFFFFFFFFFFFFFFFFFFFFFFFFFFFFFFF
@FS10000125:26:BPA73017-1023:1:1101:9360:1110 1:N:0:4
TCGCAAACTTCGTCGAGTACGCTCAAAGAATTAGATCGGAAGAGC
+
FFF:,:FF:,F::F:,F:FF:FFF:,F,,,FFF:F:,::FF:FF,
@FS10000125:26:BPA73017-1023:1:1101:10070:1110 1:N:0:4
GGGTAAACTTCGTCGAGTACGCTCAATGGGAGAGATCGGAAGAGC
+
:FFFFFFFFFFFFFFFFFFFFFFFFFFFFFFFFFFFFFFFFFFFF
@FS10000125:26:BPA73017-1023:1:1101:10150:1110 1:N:0:4
TCCGTAACTTCGTCGAGTACGCTCAAGAATTCAGATCGGAAGAGC
+
FFFFFFFFFFFFFFFFFFFFFFFFFFFFFFFFFFFFFFFFFFFFF
@FS10000125:26:BPA73017-1023:1:1101:10410:1110 1:N:0:4
GCGTTAACTTCGTCGAGTACGCTCAATAGACTAGATCGGAAGAGC
+
FFFFFFFFFFFFFFFFFFFFFFFFFFFFFFFFFFFFFFFFFFFFF
@FS10000125:26:BPA73017-1023:1:1101:11460:1110 1:N:0:4
TGGGTAACTTCGTCGAGTACGCTCAATCGATAAGATCGGAAGAGC
+
FFFFFFFFFFFFFFFFFFFFFFFFFFFFFFFFFFFFFFFFFFFFF
@FS10000125:26:BPA73017-1023:1:1101:13040:1110 1:N:0:4
GCGCCAACTTCGTCGAGTACGCTCAATTTCATAGATCGGAAGAGC
+
FFFFFFFFFFFFFFFFFFFFFFFFFFFFFFFFFFFFFFFFFFFFF
@FS10000125:26:BPA73017-1023:1:1101:13420:1110 1:N:0:4
GAGTGAACTTCGTCGAGTACGCTCAACACAAAAGATCGGAAGAGC
+
,F:FFFFFFFFFFFFFFFFFFFFFFFFFFFFFFFFFFFFFFFFFF
@FS10000125:26:BPA73017-1023:1:1101:13610:1110 1:N:0:4
TGGCAACTTCGTCGAGTACGCTCAAACAAATAGATCGGAAGAGCA
+
FFFFFFFFFFFFFFFFFFFFFFFFFFFFFFFFFFFFFFFFFFFFF
@FS10000125:26:BPA73017-1023:1:1101:13960:1110 1:N:0:4
TTGACTGGACTTCGTCGAGTACGCTCAATTACCTAGATCGGAAGA
+
FFFFFFFFFFFFFFFFFFFFFFFFFFFFFFFFFFFFFFFFFFFFF
@FS10000125:26:BPA73017-1023:1:1101:14370:1110 1:N:0:4
TTGACTGGACTTCGTCGAGTACGCTCAAACCGCAAGATCGGAAGA
+
FFFFFFFFFFFFFFFFFFFFFFFFFFFFFFFFFFFFFFFFFFFFF
@FS10000125:26:BPA73017-1023:1:1101:14540:1110 1:N:0:4
TAGTGAACCTCGTCGAGTACGCTCAAATAGAAAGATCGGAAGAGC
+
FFFFFFFFFFFFFFFFFFFFFFFFFFFFFFFFFFFFFFFFFFFFF
@FS10000125:26:BPA73017-1023:1:1101:15520:1110 1:N:0:4
AGGGAGAACTTCGTCGAGTACGCTCAAAACCTAAGATCGGAAGAG
+
FFFFFFFFFFFFFFFFFFFFFFFFFFFFFFFFFFFFFFFFFFFFF
@FS10000125:26:BPA73017-1023:1:1101:16220:1110 1:N:0:4
TTTAACTTCGTCGAGTACGCTCAAAATTTAAGATCGGAAGAGCAC
+
FFFFFFFFFFFFFFFFFFFFFFFFFFFFFFFFFFFFFFFFFFFFF
@FS10000125:26:BPA73017-1023:1:1101:1950:1120 1:N:0:4
CCGGGGCAACTTCGTCGAGTACGCTCAAATCTGAAGATCGGAAGA
+
FFFFFFFFFFFFFFFFFFFFFFFFFFFFFFFFFFFFFFFFFFFFF
@FS10000125:26:BPA73017-1023:1:1101:2110:1120 1:N:0:4
TCAGTTAACTTCGTCGAGTACGCTCAAAACGACAGATCGGAAGAG
+
FFFFFFFFFFFFFFFFFFFFFFFFFFFFFFFFFFFFFFFFFFFFF
@FS10000125:26:BPA73017-1023:1:1101:2590:1120 1:N:0:4
TTGGGAACTTCGTCGAGTACGCTCAAAAGTTAAGATCGGAAGAGC
+
FFFFFFFFFFFFFFFFFFFFFFFFFFFFFFFFFFFFFFFFFFFFF
@FS10000125:26:BPA73017-1023:1:1101:2780:1120 1:N:0:4
GCGATAACTTCGTCGAGTACGCTCAATCCTACAGATCGGAAGAGC
+
:FFFF:FFF:FFFFFFFFFFFFFFFFFFFFFFFFFFFF:FFFFFF
@FS10000125:26:BPA73017-1023:1:1101:3600:1120 1:N:0:4
TTGACTGGACTTCGTCGAGTACGCTCAATGAATGAGATCGGAAGA
+
:F,FFFFFFFFFFFFFFFFFFFFFFFFFFFFFFFFFFFFFFFFFF
@FS10000125:26:BPA73017-1023:1:1101:4380:1120 1:N:0:4
GGGCTAACTTCGTCGAGTACGCTCAACCGAGAAGATCGGAAGAGC
+
:FFFFFFFFFFFFFFFFFFFFFFFFFFFFFFFFFFFFFFFFFFFF
@FS10000125:26:BPA73017-1023:1:1101:5160:1120 1:N:0:4
TTGTTGGAACTTCGTCGAGTACGCTCAAATAACAAGATCGGAAGA
+
FFFFFFFFFFFFFFFFFFFFFFFFFFFFFFFFFFFFFFFFFFFFF
@FS10000125:26:BPA73017-1023:1:1101:5570:1120 1:N:0:4
CGGTTAACTTCGTCGAGTACGCTCAAGCCGGTAGATCGGAAGAGC
+
FFFFFFFFFFFFFFFFFFFFFFFFFFFFFFFFFFFFFFFFFFFFF
@FS10000125:26:BPA73017-1023:1:1101:5940:1120 1:N:0:4
TTGGCAACTTCGTCGAGTACGCTCAAACAATCAGATCGGAAGAGC
+
FFFFFFFFFFFFFFFFFFFFFFFFFFFFFFFFFFFFFFFFFFFFF
@FS10000125:26:BPA73017-1023:1:1101:6230:1120 1:N:0:4
TTGACTGGACTTCGTCGAGTACGCTCAACCCTGAAGATCGGAAGA
+
FFFFFFFFFFFFFFFFFFFFFFFFFFFFFFFFFFFFFFFFFFFFF
@FS10000125:26:BPA73017-1023:1:1101:6610:1120 1:N:0:4
AAGCAAACTTCGTCGAGTACGCTCAAATATACAGATCGGAAGAGC
+
FFFFFFFFFFFFFFFFFFFFFFFFFFFFFFFFFFFFFFFFFFFFF
@FS10000125:26:BPA73017-1023:1:1101:6620:1120 1:N:0:4
TCGTGACCTTCGTCGAGTACGCTCAATGAGGAAGATCGGAAGAGC
+
FFFFFFFFFFFFFFFFFFFFFFFFFFFFFFFFFFFFFFFFFFFFF
@FS10000125:26:BPA73017-1023:1:1101:6940:1120 1:N:0:4
TTGAGAGAAACTTCGTCGAGTACGCTCAAGCGATAAGATCGGAAG
+
FFFFFFFFFFFFFFFFFFFFFFFFFFFFFFFFFFFFFFFFFFFFF
@FS10000125:26:BPA73017-1023:1:1101:8130:1120 1:N:0:4
GCGTTAACTTCGTCGAGTACGCTCAAGTAACGAGATCGGAAGAGC
+
FFFFFFFFFFFFFFFFFFFFFFFFFFFFFFFFFFFFFFFFFFFFF
@FS10000125:26:BPA73017-1023:1:1101:9460:1120 1:N:0:4
TCGCAGAACTTCGTCGAGTACGCTCAATACCCTAGATCGGAAGAG
+
FFFFFFFFFFFFFFFFFFFFFFFFFFFFFFFFFFFFFFFFFFFFF
@FS10000125:26:BPA73017-1023:1:1101:10180:1120 1:N:0:4
TAGATAACTTCGTCGAGTACGCTCAACCCAAGAGATCGGAAGAGC
+
FFFFFFFFFFFFFFFFFFFFFFFFFFFFFFFFFFFFFFFFFFFFF
@FS10000125:26:BPA73017-1023:1:1101:10880:1120 1:N:0:4
GCGCCCAGAACTTCGTCGAGTACGCTCAAAAATAAAGATCGGAAG
+
FFFFFFFFFFFFFFFFFFFFFFFFFFFFFFFFFFFFFFFFFFFFF
@FS10000125:26:BPA73017-1023:1:1101:10930:1120 1:N:0:4
ACGGCTTATCTTCGTCGAGTACGCTCAAAATTGTAGATCGGAAGA
+
FFFFFFFFFFFFFFFFFFFFFFFFFFFFFFFFFFFFFFFFFFFFF
@FS10000125:26:BPA73017-1023:1:1101:11120:1120 1:N:0:4
TCGCAAACTTCGTCGAGTACGCTCAAGACGGTAAGATCGGAAGAG
+
FFFFFFFFFFFFFFFFFFFFFFFFFFFFFFFFFFFFFFFFFFFFF
@FS10000125:26:BPA73017-1023:1:1101:11420:1120 1:N:0:4
TCTAAAACTTCGTCGAGTACGCTCAATTGATCAGATCGGAAGAGC
+
FFFFFFFFFFFFFFFFFFFFFFFFFFFFFFFFFFFFFFFFFFFFF
@FS10000125:26:BPA73017-1023:1:1101:11440:1120 1:N:0:4
AGGCTTAACTTCGTCGAGTACGCTCAATTGTCTAGATCGGAAGAA
+
:FF:,:FFFFFFFFFFFFFFFFFFFFF::::::FFFFFFFFFFF,
@FS10000125:26:BPA73017-1023:1:1101:12030:1120 1:N:0:4
CCGCGAACTTCGTCGAGTACGCTCATGATCTAAGATCGGAAGAGC
+
,:F:,F:,,,F::::,F:FF,F:F:,:FF,F,F,FF::,FFFFF,
@FS10000125:26:BPA73017-1023:1:1101:12300:1120 1:N:0:4
TTGGTAACTTCGTCGAGTACGCTCAAACTATTGGATCGGAAGAGC
+
FFFFFFFFFFFFFFFFFFFFFFFFFFFFFFFFFFFFFFFFFFFFF
@FS10000125:26:BPA73017-1023:1:1101:12440:1120 1:N:0:4
GCGGAAACTTCGTCGAGTACGCTCAATGGATAAGATCGGAAGAGC
+
,FFFFFFFFFFFFFFFFFFFFFFFFFFF:FFFFFFFFFFF:FFFF
@FS10000125:26:BPA73017-1023:1:1101:12760:1120 1:N:0:4
ACGGGAACTTCGTCGAGTACGCTCAAATTGACAGATCGGAAGAGC
+
FFFF:FFFFFFFFFFFFFFFFFFFFF:FFFFFFFFFFFFFFFFFF
@FS10000125:26:BPA73017-1023:1:1101:13520:1120 1:N:0:4
CTGCCAGAACTTCGTCGAGTACGCTCAAACCATAAGATCGGAAGA
+
FFFFFFFFFFFFFFFFFFFFFFFFFFFFFFFFFFFFFFFFFFFFF
@FS10000125:26:BPA73017-1023:1:1101:13550:1120 1:N:0:4
GACTTCGTCGAGTACGCTCAAGTCCGGAGATCGGAAGAGCACACG
+
:FFFFFFFFFFFFFFFFFFFFFFFFFFFFFFFFFFFFFFFFFFFF
@FS10000125:26:BPA73017-1023:1:1101:13840:1120 1:N:0:4
GAGTACGCTCAATTGGCAAGATCGGAAGAGCACACGTCTGAACTC
+
,FF:FF:F:F,FFF,F:,F:FF::F,FF,FFFF:FFFFFF:,FF,
@FS10000125:26:BPA73017-1023:1:1101:14450:1120 1:N:0:4
TTGAACTTCGTCGAGTACGCTCAAGAGGTGAGATCGGAAGAGCAC
+
FFFFFFFFFFFFFFFFFFFFFFFFFFFFFFFFFFFFFFFFFFFFF
@FS10000125:26:BPA73017-1023:1:1101:14620:1120 1:N:0:4
TTGTTCAACTTCGTCGAGTACGCTCAAGTTCAAAGATCGGAAGAG
+
FFFFFFFFFFFFFFFFFFFFFFFFFFFFFFFFFFFFFFFFFFFFF
@FS10000125:26:BPA73017-1023:1:1101:15440:1120 1:N:0:4
GGGGAACTTCGTCGAGTACGCTCAATAAAAGAGATCGGAAGAGCA
+
FFFFFFFFFFFFFFFFFFFFFFFFFFFFFFFFFFFFFFFFFFFFF
@FS10000125:26:BPA73017-1023:1:1101:15520:1120 1:N:0:4
TTGCTTAACTTCGTCGAGTACGCTCAATGTTATAGATCGGAAGAG
+
FFFFFFFFFFFFFFFFFFFFFFFFFFFFFFFFFFFFFFFFFFFFF
@FS10000125:26:BPA73017-1023:1:1101:16050:1120 1:N:0:4
TTGACTGGACTTCGTCGAGTACGCTCAATCATGAAGATCGGAAGA
+
FFFFFFFFFFFFFFFFFFFFFFFFFFFFFFFFFFFFFFFFFFFFF
@FS10000125:26:BPA73017-1023:1:1101:16140:1120 1:N:0:4
TGGAACTTCGTCGAGTACGCTCAACAACCCAGATCGGAAGAGCAC
+
FFFFFFFFFFFFFFFFFFFFFFFFFFFFFFFFFFFFFFFFFFFFF
@FS10000125:26:BPA73017-1023:1:1101:1480:1130 1:N:0:4
GCGCCAACTTCGTCGAGTACGCTCAAATGACGAGATCGGAAGAGC
+
FFFFFFFFFFFFFFFFFFFFFFFFFFFFFFFFFFFFFFFFFFFFF
@FS10000125:26:BPA73017-1023:1:1101:2610:1130 1:N:0:4
TCGGCACCTTCGTCGAGTACGCTCAATTTAAAAGATCGGAAGAGC
+
FFFFFFFFFFFFFFFFFFFFFFFFFFFFFFFFFFFFFFFFFFFFF
@FS10000125:26:BPA73017-1023:1:1101:2900:1130 1:N:0:4
GGGCAAATTTCGTCGAGTACGCTCAATTTAAGAGATCGGAAGAGC
+
FFFFFFFFFFFFFFFFFFFFFFFFFFFFFFFFFFFFFFFFFFFFF
@FS10000125:26:BPA73017-1023:1:1101:3370:1130 1:N:0:4
TAGCAAACTTCGTCGAGTACGCTCAACATAATAGATCGGAAGAGC
+
FFFFFFFFFFFFFFFFFFFFFFFFFFFFFFFFFFFFFFFFFFFFF
@FS10000125:26:BPA73017-1023:1:1101:3960:1130 1:N:0:4
TTGCATAACTTCGTCGAGTACGCTCAAAGTCCAAGATCGGAAGAG
+
FFFFFFFFFFFFFFFFFFFFFFFFFFFFFFFFFFFFFFFFFFFFF
@FS10000125:26:BPA73017-1023:1:1101:4370:1130 1:N:0:4
TTGACTGGACTTCGTCGAGTACGCTCAAACCGTAAGATCGGAAGA
+
FFFFFFFFFFFFFFFFFFFFFFFFFFFFFFFFFFFFFFFFFFFFF
@FS10000125:26:BPA73017-1023:1:1101:4560:1130 1:N:0:4
TCTCTCAACTTCGTCGAGTACGCTCAATTATGGAGATCGGAAGAG
+
FFFFFFFFFFFFFFFFFFFFFFFFFFFFFFFFFFFFFFFFFFFFF
@FS10000125:26:BPA73017-1023:1:1101:5580:1130 1:N:0:4
TGGCAAACTTCGTCGAGTACGCTCAATGAGCCAGATCGGAAGAGC
+
FFFFFFFFFFFFFFFFFFFFFFFFFFFFFFFFFFFFFFFFFFFFF
@FS10000125:26:BPA73017-1023:1:1101:5650:1130 1:N:0:4
GCTGACTGGACTTCGTCGAGTACGCTCAAGTAGTAAGATCGGAAG
+
FFFFFFFFFFFFFFFFFFFFFFFFFFFFFFFFFFFFFFFFFFFFF
@FS10000125:26:BPA73017-1023:1:1101:5820:1130 1:N:0:4
GCTTTAACTTCGTCGAGTACGCTCAAATGTTTAGATCGGAAGAGC
+
FFFFFFFFFFFFFFFFFFFFFFFFFFFFFFFFFFFFFFFFFFFFF
@FS10000125:26:BPA73017-1023:1:1101:6850:1130 1:N:0:4
TAGGGAACTTCGTCGAGTACGCTCAATGTGGAAGATCGGAAGAGC
+
FFFFFFFFFFFFFFFFFFFFFFFFFFFFFFFFFFFFFFFFFFFFF
@FS10000125:26:BPA73017-1023:1:1101:7550:1130 1:N:0:4
GAGTCAACTTCGTCGAGTACGCTCAATGGGATAGATCGGAAGAGC
+
FFFFFFFFFFFFFFFFFFFFFFFFFFFFFFFFFFFFFFFFFFFFF
@FS10000125:26:BPA73017-1023:1:1101:8450:1130 1:N:0:4
TCCTTAACTTCGTCGAGTACGCTCAAGAAAATAGATCGGAAGAGC
+
FFFFFFFFFFFFFFFFFFFFFFFFFFFFFFFFFFFFFFFFFFFFF
@FS10000125:26:BPA73017-1023:1:1101:8750:1130 1:N:0:4
GAGTCAACTTCGTCGAGTACGCTCAAACTAACAGATCGGAAGAGC
+
,FFFFFFFFFFFFFFFFFFFFFFFFFFFFFFFFFFFFFFFFFFFF
@FS10000125:26:BPA73017-1023:1:1101:9160:1130 1:N:0:4
GAGTATCAACTTCGTCGAGTACGCTCAATAGTTGAGATCGGAAGA
+
FFFFFFFFFFFFFFFFFFFFFFFFFFFFFFFFFFFFFFFFFFFFF
@FS10000125:26:BPA73017-1023:1:1101:9950:1130 1:N:0:4
TTGGTAACTTCGTCGAGTACGCTCAAAGAATCAGATCGGAAGAGC
+
FFFFFFFFFFFFFFFFFFFFFFFFFFFFFFFFFFFFFFFFFFFFF
@FS10000125:26:BPA73017-1023:1:1101:10210:1130 1:N:0:4
TTGACAACTTCGTCGAGTACGCTCAAAATGTAAGATCGGAAGAGC
+
FFFFFFFFFFFFFFFFFFFFFFFFFFFFFFFFFFFFFFFFFFFFF
@FS10000125:26:BPA73017-1023:1:1101:10420:1130 1:N:0:4
ACGGTAACTTCGTCGAGTACGCTCAAAAAAAAAGATCGGAAGAGC
+
FFFFFFFFFFFFFFFFFFFFFFFFFFFFFFFFFFFFFFFFFFFFF
@FS10000125:26:BPA73017-1023:1:1101:10850:1130 1:N:0:4
TTGAAGATCTTCGTCGAGTACGCTCAACCTATGAGATCGGAAGAG
+
FFFFFFFFFFFFFFFFFFFFFFFFFFFFFFFFFFFFFFFFFFFFF
@FS10000125:26:BPA73017-1023:1:1101:11350:1130 1:N:0:4
CCTGCAACTTCGTCGAGTACGCTCAAAAATTTAGATCGGAAGAGC
+
FFFFFFFFFFFFFFFFFFFFFFFFFFFFFFFFFFFFFFFFFFFFF
@FS10000125:26:BPA73017-1023:1:1101:11820:1130 1:N:0:4
CCGCCAACTTCGTCGAGTACGCTCAAGTTCAAAGATCGGAAGAGC
+
FFFFFFFFFFFFFFFFFFFFFFFFFFFFFFFFFFFFFFFFFFFFF
@FS10000125:26:BPA73017-1023:1:1101:11840:1130 1:N:0:4
TCTACAACTTCGTCGAGTACGCTCAACAAGATAGATCGGAAGAGC
+
FFFFFFFFFFFFFFFFFFFFFFFFFFFFFFFFFFFFFFFFFFFFF
@FS10000125:26:BPA73017-1023:1:1101:11960:1130 1:N:0:4
GCGATATCTTCGTCGAGTACGCTCAACATTCAAGATCGGAAGAGC
+
FFFFFFFFFFFFFFFFFFFFFFFFFFFFFFFFFFFFFFFFFFFFF
@FS10000125:26:BPA73017-1023:1:1101:12440:1130 1:N:0:4
TGGAACTTCGTCGAGTACGCTCAAAGTTATAGATCGGAAGAGCAC
+
FFFFFFFFFFFFFFFFFFFFFFFFFFFFF,FFFFFFFFFFFFFFF
@FS10000125:26:BPA73017-1023:1:1101:12470:1130 1:N:0:4
GCGTTAACTTCGTCGAGTACGCTCAAGGGGACAGATCGGAAGAGC
+
FFFFFFFFFFFFFFFFFFFFFFFFFFFFFFFFFFFFFFFFFFFFF
@FS10000125:26:BPA73017-1023:1:1101:13080:1130 1:N:0:4
CCGGAAACTTCGTCGAGTACGCTCAACATTACAGATCGGAAGAGC
+
FFFFFFFFFFFFFFFFFFFFFFFFFFFFFFFFFFFFFFFFFFFFF
@FS10000125:26:BPA73017-1023:1:1101:13840:1130 1:N:0:4
TTGGAAACTTCGTCGAGTACGCTCAAAAGTGAAGATCGGAAGAGC
+
FFFFFFFFFFFFFFFFFFFFFFFFFFFFFFFFFFFFFFFFFFFFF
@FS10000125:26:BPA73017-1023:1:1101:14060:1130 1:N:0:4
TTGACTGGACTTCGTCGAGTACGCTCAAAAATCAAGATCGGAAGA
+
FFFFFFFFFFFFFFFFFFFFFFFFFFF:FFFFFFFFFFFFFFFFF
@FS10000125:26:BPA73017-1023:1:1101:14160:1130 1:N:0:4
TTGGTAACTTCGTCGAGTACGCTCAACTTGGAAGATCGGAAGAGC
+
FFFFFFFFFFFFFFFFFFFFFFFFFFFFFFFFFFFFFFFFFFFFF
@FS10000125:26:BPA73017-1023:1:1101:15140:1130 1:N:0:4
TTGAACTTCGTCGAGTACGCTCAGCTGTGAGATCGGAAGAGCACA
+
FFFFFFFFFFFFFFFFFFFFFFFFFFFFFFFFFFFFFFFFFFFFF
@FS10000125:26:BPA73017-1023:1:1101:15390:1130 1:N:0:4
GGGGGAACTTCGTCGAGTACGCTCAATTGTCGAGATCGGAAGAGC
+
:FFFFFFFFFFFFFFFFFFFFFFFFFFFFFFFFFFFFFFFFFFFF
@FS10000125:26:BPA73017-1023:1:1101:15410:1130 1:N:0:4
TTGACTGGACTTCGTCGAGTACGCTCAATATATTAGATCGGAAGA
+
FFFFFFFFFFFFFFFFFFFFFFFFFFFFFFFFFFFFFFFFFFFFF
@FS10000125:26:BPA73017-1023:1:1101:15500:1130 1:N:0:4
TTGACTGGACTTCGTCGAGTACGCTCAACCAATAAGATCGGAAGA
+
FFFFFFFFFFFFFFFFFFFFFFFFFFFFFFFFFFFFFFFFFFFFF
@FS10000125:26:BPA73017-1023:1:1101:15660:1130 1:N:0:4
TCGGGAACTTCGTCGAGTACGCTCAAGGTATAAGATCGGAAGAGC
+
FFFFFFFFFFFFFFFFFFFFFFFFFFFFFFFFFFFFFFFFFFFFF
@FS10000125:26:BPA73017-1023:1:1101:15980:1130 1:N:0:4
GAGCTAACTTCGTCGAGTACGCTCAACAGTACAGATCGGAAGAGC
+
FFFFFFFFFFFFFFFFFFFFFFFFFFFFFFFFFFFFFFFFFFFFF
@FS10000125:26:BPA73017-1023:1:1101:1050:1140 1:N:0:4
TTGACTGGACTTCGTCGAGTACGCTCAATCCGTAAGATCGGAAGA
+
FFFFFFFFFFFFFFFFFFFFFFFFFFFFFFFFFFFFFFFFFFFFF
@FS10000125:26:BPA73017-1023:1:1101:1420:1140 1:N:0:4
GGGCTAACTTCGACGAGTACGCTAAAAATTGCAGATCGGAAGAGC
+
FFFFFFFFFFFFFFFFFFFFFFFFFFFFFFFFFFFFFFFFFFFFF
@FS10000125:26:BPA73017-1023:1:1101:1800:1140 1:N:0:4
CCGACAACTTCGTCGAGTACGCTCAAAATTGCAGATCGGAAGAGC
+
FFFFFFFFFFFFFFFFFFFFFFFFFFFFFFFFFFFFFFFFFFFFF
@FS10000125:26:BPA73017-1023:1:1101:2600:1140 1:N:0:4
CCGGTAACTTCGTCGAGTACGCTCAATCGAAAAGATCGGAAGAGC
+
FFFFFFFFFFFFFFFFFFFFFFFFFFFFFFFFFFFFFFFFFFFFF
@FS10000125:26:BPA73017-1023:1:1101:3170:1140 1:N:0:4
TTGACAAACTTCGTCGAGTACGCTCAATGGCCGAGATCGGAAGAG
+
FFFFFFFFFFFFFFFFFFFFFFFFFFFFFFFFFFFFFFFFFFFFF
@FS10000125:26:BPA73017-1023:1:1101:3750:1140 1:N:0:4
GCGCTAACTTCGTCGAGTACGCTCAACATGATAGATCGGAAGAGC
+
FFFFFFFFFFFFFFFFFFFFFFFFFFFFFFFFFFFFFFFFFFFFF
@FS10000125:26:BPA73017-1023:1:1101:3950:1140 1:N:0:4
CCGCAAACTTCGTCGAGTACGCTCAATTTACCAGATCGGAAGAGC
+
FFFFFFFFFFFFFFFFFFFFFFFFFFFFFFFFFFFFFFFFFFFFF
@FS10000125:26:BPA73017-1023:1:1101:4160:1140 1:N:0:4
ACGAAACTTCGTCGAGTACGCTCAACTATTAAGATCGGAAGAGCA
+
FFFFFFFFFFFFFFFFFFFFFFFFFFFFFFFFFFFFFFFFFFFFF
@FS10000125:26:BPA73017-1023:1:1101:4340:1140 1:N:0:4
CGGGTAAAATTTCGTCGAGTACGCTCAAGCAGGCAGATCGGAAGA
+
FFFFFFFFFFFFFFFFFFFFFFFFFFFFFFFFFFFFFFFFFFFFF
@FS10000125:26:BPA73017-1023:1:1101:4520:1140 1:N:0:4
TCGCGCAACTTCGTCGAGTACGCTCAAGTAACGAGATCGGAAGAG
+
FFFFFFFFFFFFFFFFFFFFFFFFF:FFFFFFFFFFFFFFFFFFF
@FS10000125:26:BPA73017-1023:1:1101:4670:1140 1:N:0:4
GGGCGCAACTTCGTCGAGTACGCTCAACCGAAGAGATCGGAAGAG
+
F:FF,FF:FFFFFFFF:FFF:FFFF:FFFFFFFFFFFFFFFFFFF
@FS10000125:26:BPA73017-1023:1:1101:4700:1140 1:N:0:4
AAGTAGCATCTTCGTCGAGTACGCTCAACACTCAAGATCGGAAGA
+
FFF,FF:FFFFFFFFFFFFFFFFFFFFFFF:F:FFFFFFFFFFFF
@FS10000125:26:BPA73017-1023:1:1101:4910:1140 1:N:0:4
TCTATCAACTTCGTCGAGTACGCTCAAGACAGTAGATCGGAAGAG
+
FFFFFFFFFFFFFFFFFFFFFFFFFFFFFFFFFFFFFFFFFFFFF
@FS10000125:26:BPA73017-1023:1:1101:5570:1140 1:N:0:4
TCGGGGAGAACTTCGTCGAGTACGCTCAAAATCGAAGATCGGAAG
+
FFFF:,F,FFF,FFF:F:F,:,FF,::,FFF,,FFF:FF:,FF:F
@FS10000125:26:BPA73017-1023:1:1101:5600:1140 1:N:0:4
CCGCAAACTTCGTCGAGTACGCTCAAATCGCGAGATCGGAAGAGC
+
FFFFFFFFFFFFFFFFFFFFFFFFFFFFFFFFFFFFFFFFFFFFF
@FS10000125:26:BPA73017-1023:1:1101:6430:1140 1:N:0:4
GAGATAACTTCGTCGAGTACGCTCAAATTCATAGATCGGAAGAGC
+
:FFFFFFFFFFFFFFFFFFFFFFFFFFFFFFFFFFFFFFFFFFFF
@FS10000125:26:BPA73017-1023:1:1101:6480:1140 1:N:0:4
TTGTAAACTTCGTCGAGTACGCTCAATGAAAGAGATCGGAAGAGC
+
FFFFFFFFFFFFFFFFFFFFFFFFFFFFFFFFFFFFFFFFFFFFF
@FS10000125:26:BPA73017-1023:1:1101:7090:1140 1:N:0:4
TAGGCAACTTCGTCGAGTACGCTCAACCGCCGAGATCGGAAGAGC
+
FFFFFFFFFFFFFFFFFFFFFFFFFFFFFFFFFFFFFFFFFFFFF
@FS10000125:26:BPA73017-1023:1:1101:7340:1140 1:N:0:4
GCGTCAACTTCGTCGAGTACGCTCAAAGAATCAGATCGGAAGAGC
+
FFFFFFFFFFFFFFFFFFFFFFFFFFFFFFFFFFFFFFFFFFFFF
@FS10000125:26:BPA73017-1023:1:1101:7970:1140 1:N:0:4
TAGCGAACTTCGTCGAGTACGCTCAAAATATCAGATCGGAAGAGC
+
FFFFFFFFFFFFFFFFFFFFFFFFFFFFFFFFFFFFFFFFFFFFF
@FS10000125:26:BPA73017-1023:1:1101:8000:1140 1:N:0:4
CCGTCAACTTCGTCGAGTACGCTCAAAGATTAAGATCGGAAGAGC
+
FFFFFFFFFFFFFFFFFFFFFFFFFFFFFFFFFFFFFFFFFFFFF
@FS10000125:26:BPA73017-1023:1:1101:8540:1140 1:N:0:4
TTGACTGGATTTCGTCGAGTATGCTCAACTGAATAGATCGGAAGA
+
FFFFFFFFFFFFFFFFFFFFFFFFFFFFFFFFFFFFFFFFFFFFF
@FS10000125:26:BPA73017-1023:1:1101:8580:1140 1:N:0:4
TTGACTGGAGTTTCGTCGAGTACGCTCAACCTACGAGATCGGAAG
+
FFFFFFFFFFFFFFFFFFFFFFFFFFFFFFFFFFFFFFFFFFFFF
@FS10000125:26:BPA73017-1023:1:1101:8840:1140 1:N:0:4
TTGAAAACTTCGTCGAGTACGCTCAAACAGGCAGATCGGAAGAGC
+
FFF:F:,,F::F,F:,F:FF:FFF,,FF:F,F,FFF:::FF:FF,
@FS10000125:26:BPA73017-1023:1:1101:8930:1140 1:N:0:4
TTGAACTTCGTCGAGTACGCTCAAGTCGAAAGATCGGAAGAGCAC
+
FFFFFFFFFFFFFFFFFFFFFFFFFFFFFFFFFFFFFFFFFFFFF
@FS10000125:26:BPA73017-1023:1:1101:8960:1140 1:N:0:4
GAGTAAACTTCGTCGAGTACGCTCAATAACCGAGATCGGAAGAGC
+
FFFFFFFFFFFFFFFFFFFFFFFFFFFFFFFFFFFFFFFFFFFFF
@FS10000125:26:BPA73017-1023:1:1101:9920:1140 1:N:0:4
CCTTAAACTTCGTCGAGTACGCTCAAATGTAAAGATCGGAAGAGC
+
FFFFFFFFFFFFFFFFFFFFFFFFFFFFFFFFFFFFFFFFFFFFF
@FS10000125:26:BPA73017-1023:1:1101:10700:1140 1:N:0:4
TTGACTGGACTTCGTCGAGTACGCTCAATTACCTAGATCGGAAGA
+
FFFFFFFFFFFFFFFFFFFFFFFFFFFFFFFFFFFFFFFFFFFFF
@FS10000125:26:BPA73017-1023:1:1101:10710:1140 1:N:0:4
TTTTGTCAACTTCGTCGAGTACGCTCAAGATACAAGATCGGAAGA
+
FFFFFFFFFFFFFFFFFFFFFFFFFFFFFFFFFFFFFFFFFFFFF
@FS10000125:26:BPA73017-1023:1:1101:11320:1140 1:N:0:4
TTGAAACTTCGTCGAGTACGCTCAAGAGTTGAGATCGGAAGAGCA
+
FFFFFFFFFFFFFFFFFFFFFFFFFFFFFFFFFFFFFFFFFFFFF
@FS10000125:26:BPA73017-1023:1:1101:11410:1140 1:N:0:4
TAGTGAACTTCGTCGAGTACGCTCAACTCACAAGATCGGAAGAGC
+
,:FFF:FFFFFFFFFFFFFFFFFFFFFFF:FFF:FFFF:F,FFFF
@FS10000125:26:BPA73017-1023:1:1101:11870:1140 1:N:0:4
TTGACTGGACTTCGTCGAGTACGCTCAATCCATGAGATCGGAAGA
+
FFFFFFFFFFFFFFFFFFFFFFFFFFFFFFFFFFFFFFFFFFFFF
@FS10000125:26:BPA73017-1023:1:1101:11980:1140 1:N:0:4
TCGCCAACTTCGTCGAGTACGCTCAATGCGGTAGATCGGAAGAGC
+
FFFFFFFFFFFFFFFFFFFFFFFFFFFFFFFFFFFFFFFFFFFFF
@FS10000125:26:BPA73017-1023:1:1101:12310:1140 1:N:0:4
TCGCAACTTCGTCGAGTACGCTCAACTGTCTAGATCGGAAGAGCA
+
FFFFFFFFFFFFFFFFFFFFFFFFFFFFFFFFFFFFFFFFFFFFF
@FS10000125:26:BPA73017-1023:1:1101:12380:1140 1:N:0:4
GCCTCTCGGACTTCGTCGAGTACGCTCAAAATCGGAGATCGGAAG
+
FFFFFFFFFFFFFFFFFFFFFFFFFFFFFFFFFFFFFFFFFFFFF
@FS10000125:26:BPA73017-1023:1:1101:15320:1140 1:N:0:4
CTTATTGAACTTCGTCGAGTACGCTCAATAATTGAGATCGGAAGA
+
FFFFFFFFFFFFFFFFFFFFFFFFFFFFFFFFFFFFFFFFFFFFF
@FS10000125:26:BPA73017-1023:1:1101:15450:1140 1:N:0:4
TCGAGAACTTCGTCGAGTACGCTCAAAAATAGAGATCGGAAGAGC
+
FFFFFFFFFFFFFFFFFFFFFFFFFFFFF:FFFFFFFFFFFFFFF
@FS10000125:26:BPA73017-1023:1:1101:15460:1140 1:N:0:4
TCGAAAACTTCGTCGAGTACGCTCAAACATATAGATCGGAAGAGC
+
FFFFFFFFFFFFFFFFFFFFFFFFFFFFFFFFFFFFFFFFFFFFF
@FS10000125:26:BPA73017-1023:1:1101:15650:1140 1:N:0:4
CCGCGCAAACTTCGTCGAGTACGCTCAATCAGCAAGATCGGAAGA
+
FFFFFFFFFFFFFFFFFFFFFFFFFFFFFFFFFFFFFFFFFFFFF
@FS10000125:26:BPA73017-1023:1:1101:16370:1140 1:N:0:4
TCTGGAACTTCGTCGAGTACGCTCAAAACCGGAGATCGGAAGAGC
+
FFFFFFFFFFFFFFFFFFFFFFFFFFFFFFFFFFFFFFFFFFFFF
@FS10000125:26:BPA73017-1023:1:1101:1260:1150 1:N:0:4
GAGCAAACTTCGTCGAGTACGCTCAACAGACAAGATCGGAAGAGC
+
FFFFFFFFFFFFFFFFFFFFFFFFFFFFFFFFFFFFFFFFFFFFF
@FS10000125:26:BPA73017-1023:1:1101:1660:1150 1:N:0:4
TTTACAATTTCGTCGAGTACGCTCAACTAGCAAGATCGGAAGAGC
+
FFFFFFFFFFFFFFFFFFFFFFFFFFFFFFFFFFFFFFFFFFFFF
@FS10000125:26:BPA73017-1023:1:1101:1720:1150 1:N:0:4
GCGTCAACTTCGTCGAGTACGCTCAACGTATTAGATCGGAAGAGC
+
FFFFFFFFFFFFFFFFFFFFFFFFFFFFFFFFFFFFFFFFFFFFF
@FS10000125:26:BPA73017-1023:1:1101:1890:1150 1:N:0:4
TTGTGAACTTCGTCGAGTACGCTCAAGTTAGTAGATCGGAAGAGC
+
F,FF,FFFFFFFFF:FFFFFFFFF:FFFFFFFFFFFFFFFFFF:F
@FS10000125:26:BPA73017-1023:1:1101:2120:1150 1:N:0:4
GCGACAACTTGTCGAGTACGCTCAAGAGGGTAGATCGGAAGAGCA
+
FFFFFFFFFFFFFFFFFFFFFFFFFFFFFFFFFFFFFFFFFFFFF
@FS10000125:26:BPA73017-1023:1:1101:3210:1150 1:N:0:4
AATTAATTATCTTCGTCGAGTACGCTCAATAAATTAGATCGGAAG
+
FFFFFFFFFFFFFFFFFFFFFFFFFFFFFFFFFFFFFFFFFFFFF
@FS10000125:26:BPA73017-1023:1:1101:3690:1150 1:N:0:4
ACGCAAACTTCGTCGAGTACGCTCAAGTAGGGAGATCGGAAGAGC
+
,F:F,FFFFFFFFFFFFFFFFFFFFFFFFF:FFFFFFFFFFFFFF
@FS10000125:26:BPA73017-1023:1:1101:3740:1150 1:N:0:4
GTGCTAAACTTCGTCGAGTACGCTCAATTCACAAGATCGGAAGAG
+
,FFFFFFFF:,FF:FF,FFFFFFFF:,FF:,FFFFFF:F:FFFFF
@FS10000125:26:BPA73017-1023:1:1101:4380:1150 1:N:0:4
TTGTAACTTCGTCGAGTACGCTCAATAGGACAGATCGGAAGAGCA
+
FFFFFFFFFFFFFFFFFFFFFFFFFFFFFFFFFFFFFFFFFFFFF
@FS10000125:26:BPA73017-1023:1:1101:4680:1150 1:N:0:4
GGGATAACTTCGTCGAGTACGCTCAACTATATAGATCGGAAGAGC
+
FFFFFFFFFFFFFFFFFFFFFFFFFFFFFFFFFFFFFFFFFFFFF
@FS10000125:26:BPA73017-1023:1:1101:4720:1150 1:N:0:4
TTGACTGGACTTCGTCGAGTACGCTCAAGGCCCAAGATCGGAAGA
+
FFFFFF:FFFFFFFFFFFFFFFFF:FFFFFFFFFFFFFFFFFFFF
@FS10000125:26:BPA73017-1023:1:1101:4970:1150 1:N:0:4
GCCTAAACTTCGTCGAGTACGCTCAAATCACAAGATCGGAAGAGC
+
FF,FF:F::::FFFFFFFFFFFFFFF:F,FFFFFFFFFFFFFFFF
@FS10000125:26:BPA73017-1023:1:1101:5360:1150 1:N:0:4
TCGGTAACTTCGTCGAGTACGCTCAAGGTTGCAGATCGGAAGAGC
+
FFFFFFFFFFFFFFFFFFFFFFFFFFFFFFFFFFFFFFFFFFFFF
@FS10000125:26:BPA73017-1023:1:1101:5460:1150 1:N:0:4
TGGCCAACTTCGTCGAGTACGCTCAAAAGAAAAGATCGGAAGAGC
+
FFFFFFFFFFFFFFFFFFFFFFFFFFFFFFFFFFFFFFFFFFFFF
@FS10000125:26:BPA73017-1023:1:1101:5800:1150 1:N:0:4
TTGACTGGACTTCGTCGAGTACGCTCAAGAGGTGAGATCGGAAGA
+
FFFFFFFFFFFFFFFFFFFFFFFFFFFFFFFFFFFFFFFFFFFFF
@FS10000125:26:BPA73017-1023:1:1101:5820:1150 1:N:0:4
TTGTGAACTTCGTCGAGTACGCTCAAAATATAAGATCGGAAGAGC
+
FFFFFFFFFFFFFFFFFFFFFFFFFFFFFFFFFFFFFFFFFFFFF
@FS10000125:26:BPA73017-1023:1:1101:6570:1150 1:N:0:4
CCGGCAACTTCGTCGAGTACGCTCAATATGGTAGATCGGAAGAGC
+
:FFF:FF::FFFFF:FFFFF:FFF:FFFF:FFFFFFF:FFFFF:F
@FS10000125:26:BPA73017-1023:1:1101:7150:1150 1:N:0:4
TTGACTGGACTTCGTCGAGTACGCTCAAGCACATAGATCGGAAGA
+
FFFFFFFFFFFFFFFFFFFFFFFFFFFFFFFFFFFFFFFFFFFFF
@FS10000125:26:BPA73017-1023:1:1101:7880:1150 1:N:0:4
TCTTGAACTTCGTCGAGTACGCTCAAAGGTTAAGATCGGAAGAGC
+
FFFFFFFFFFFFFFFFFFFFFFFFFFFFFFFFFFFFFFFFFFFFF
@FS10000125:26:BPA73017-1023:1:1101:8250:1150 1:N:0:4
TGGCAAACTTCGTCGAGTACGCTCAACCATATAGATCGGAAGAGC
+
F,FF,:FFF:F:FFF,FFFF:FFFF,F:FFFFF:FF:::FFFF:F
@FS10000125:26:BPA73017-1023:1:1101:9210:1150 1:N:0:4
TTTATTAACTTCGTCGAGTACGCTCAATACTGGAGATCGGAAGAG
+
FFFFFFFFFFFFFFFFFFFFFFFFFFFFFFFFFFFFFFFFFFFFF
@FS10000125:26:BPA73017-1023:1:1101:9820:1150 1:N:0:4
CCGCGAACTTCGTCGAGTACGCTCAACAAGAGAGATCGGAAGAGC
+
FFFFFFFFFFFFFFFFFFFFFFFFFFFFFFFFFFFFFFFFFFFFF
@FS10000125:26:BPA73017-1023:1:1101:10170:1150 1:N:0:4
GGGTAAACTTCGTCGAGTACGCTCAATGGGAGAGATCGGAAGAGC
+
,,FFF:FFFFFFFFFFFFFFFFFFF:FFFFFFFFFFFFFFFFFFF
@FS10000125:26:BPA73017-1023:1:1101:10230:1150 1:N:0:4
TGACTGGACTTTCGTCGAGTACGCTCAATGCAACAGATCGGAAGA
+
:,FFFFFF:F:FFFFF::FF::FFFF,FF,FF,F:FFF::F:FFF
@FS10000125:26:BPA73017-1023:1:1101:10340:1150 1:N:0:4
TTGTAACTTCGTCGAGTACGCTCAATAGAATAGATCGGAAGAGCA
+
FFFFFFFFFFFFFFFFFFFFFFFFFFFFFFFFFFFFFFFFFFFFF
@FS10000125:26:BPA73017-1023:1:1101:10590:1150 1:N:0:4
GCGGAAACTTCGTCGAGTACGCTCAATTAGATAGATCGGAAGAGC
+
:FFFFFFFFFFFFFFFFFFFFFFFFFFFFFFFFFFFFFFFFFFFF
@FS10000125:26:BPA73017-1023:1:1101:10920:1150 1:N:0:4
GGGGCAACTTCGTCGAGTACGCTCAACGAAATAGATCGGAAGAGC
+
FFFFFFFFFFFFFFFFFFFFFFFFFFFFFFFFFFFFFFFFFFFFF
@FS10000125:26:BPA73017-1023:1:1101:11550:1150 1:N:0:4
TCGCTAACTTCGTCGAGTACGCTCAATACTAAAGATCGGAAGAGC
+
FFFFFFFFFFFFFFFFFFFFFFFFFFFFFFFFFFFFFFFFFFFFF
@FS10000125:26:BPA73017-1023:1:1101:11750:1150 1:N:0:4
GGGTAAACTTCGTCGAGTACGCTCAATCTTGTAGATCGGAAGAGC
+
,,FFFFFFFFFFFFFFFFFFFFFF:FFFFFFFFFFFFFFFFFFFF
@FS10000125:26:BPA73017-1023:1:1101:11860:1150 1:N:0:4
TCGCAACTTCGTCGAGTACGCTCAAGAATCTAGATCGGAAGAGCA
+
FFFFFFFFFFFFFFFFFFFFFFFFFFFFFFFFFFFFFFFFFFFFF
@FS10000125:26:BPA73017-1023:1:1101:12730:1150 1:N:0:4
GCGGTGAACTTCGTCGAGTACGCTCAATTTGTAAGATCGGAAGAG
+
FFFFFFFFFFFFFFFFFFFFFFFFFFFFFFFFFFFFFFFFFFFFF
@FS10000125:26:BPA73017-1023:1:1101:12750:1150 1:N:0:4
GCGCAAACTTCGTCGAGTACGCTCAACAGAAGAGATCGGAAGAGC
+
:FFFFFFFFFFFFFFFFFFFFFFFFFFFFFFFFFFFFFFFFFFFF
@FS10000125:26:BPA73017-1023:1:1101:12810:1150 1:N:0:4
GTGTGCCTTCGTCGAGTACGCTCAATGCAACAGATCGGAAGAGCA
+
FFFFFFFFFFFFFFFFFFFFFFFFFFFFFFFFFFFFFFFFFFFFF
@FS10000125:26:BPA73017-1023:1:1101:13730:1150 1:N:0:4
ATGCAACTTCGTCGAGTACGCTCAACTTTCAAGATCGGAAGAGCA
+
F:FFFFFFFFFFFFFFFFFFFFFFFFFFFFFFFFFFFFFFFFFFF
@FS10000125:26:BPA73017-1023:1:1101:13950:1150 1:N:0:4
GCGCTAACTTCGTCGAGTACGCTCAATTGTCAAGATCGGAAGAGC
+
:FFFFFFFFFFFFFFFFFFFFFFFFFFFFFFFFFFFFFFFFFFFF
@FS10000125:26:BPA73017-1023:1:1101:14210:1150 1:N:0:4
GGGTTAACTTCGTCGAGTACGCTCAATTCATGAGATCGGAAGAGC
+
FFFFFFFFFFFFFFFFFFFFFFFFFFFFFFFFFFFFFFFFFFFFF
@FS10000125:26:BPA73017-1023:1:1101:16070:1150 1:N:0:4
TTGCAAAACTTCGTCGAGTACGCTCAATTTTTGAGATCGGAAGAG
+
FFFFFFFFFFFFFFFFFFFFFFFFFFFFFFFFFFFFFFFFFFFFF
@FS10000125:26:BPA73017-1023:1:1101:1880:1160 1:N:0:4
GGCCTAACTTCGTCGAGTACGCTCAAATTGTGAGATCGGAAGAGC
+
FFFFFFFFFFFFFFFFFFFFFFFFFFFFFFFFFFFFFFFFFFFFF
@FS10000125:26:BPA73017-1023:1:1101:2030:1160 1:N:0:4
TCGATAACTTCGTCGAGTACGCTCAATAGAGGAGATCGGAAGAGC
+
FFFFFFFFFFFFFFFFFFFFFFFFFFFFFFFFFFFFFFFFFFFFF
@FS10000125:26:BPA73017-1023:1:1101:2340:1160 1:N:0:4
GCGAGAACTTCGTCGAGTACGCTCAAAATACGAGATCGGAAGAGC
+
FFFFFFFFFFFFFFFFFFFFFFFFFFFFFFFFFFFFFFFFFFFFF
@FS10000125:26:BPA73017-1023:1:1101:2820:1160 1:N:0:4
TAGCAAACTTCGTCGAGTACGCTCAACAGTGAAGATCGGAAGAGC
+
FFFFFFFFFFFFFFFFFFFFFFFFFFFFFFFFFFFFFFFFFFFFF
@FS10000125:26:BPA73017-1023:1:1101:3000:1160 1:N:0:4
TTTGGACAACCTCGTCGAGTACGCTCAATAACATAGATCGGAAGA
+
FFFFFFFFFFFFFFFFFFFFFFFFFFFFFFFFFFFFFFFFFFFFF
@FS10000125:26:BPA73017-1023:1:1101:3470:1160 1:N:0:4
TTGTCGAACTTCGTCGAGTACGCTCAAAAAGGGAGATCGGAAGAG
+
FFFFF:FFFFFFFFFFFFFFFFFFF:FFFFFFFFFFFFFFFFFFF
@FS10000125:26:BPA73017-1023:1:1101:4160:1160 1:N:0:4
GGGAAACTTCGTCGAGTACGCTCAAAAATCTAGATCGGAAGAGCA
+
FFFFFFFFFFFFFFFFFFFFFFFFFFFFFFFFFFFFFFFFFFFFF
@FS10000125:26:BPA73017-1023:1:1101:4200:1160 1:N:0:4
TTGACTGGACTTCGTCGAGTACGCTCAAATTACCAGATCGGAAGA
+
FFFFFFFFFFFFFFFFFFFFFFFFFFFFFFFFFFFFFFFFFFFFF
@FS10000125:26:BPA73017-1023:1:1101:4330:1160 1:N:0:4
TCGGGATCTTCGTCGAGTACGCTCAAACACAAAGATCGGAAGAGC
+
FFFFFFFFFFFFFFFFFFFFFFFFFFFFFFFFFFFFFFFFFFFFF
@FS10000125:26:BPA73017-1023:1:1101:4390:1160 1:N:0:4
TAGTAAACTTCGTCGAGTACGCTCAATCTCGTAGATCGGAAGAGC
+
FFFFFFFFFFFFFFFFFFFFFFFFFFFFFFFFFFFFFFFFFFFFF
@FS10000125:26:BPA73017-1023:1:1101:4680:1160 1:N:0:4
TTGACTGGACTTCGTCGAGTACGCTCAAGGCCCAAGATCGGAAGA
+
FFFFFFFFFFFFFFFFFFFFFFFFFFFFFFFFFFFFFFFFFFFFF
@FS10000125:26:BPA73017-1023:1:1101:5050:1160 1:N:0:4
TCTTCGTCGAGTACGCTCAATAGTGAAGATCGGAAGAGCACACGT
+
FFFFFFFFFFFFFFFFFFFFFFFFFFFFFFFFFFFFFFFFFFFFF
@FS10000125:26:BPA73017-1023:1:1101:5690:1160 1:N:0:4
TTTAACTTCGTCGAGTACGCTCAAACACAGAGATCGGAAGAGCAC
+
FFFFFFFFFFFFFFFFFFFFFFFFFFFFFFFFFFFFFFFFFFFFF
@FS10000125:26:BPA73017-1023:1:1101:5760:1160 1:N:0:4
CCCAGAACTTCGTCGAGTACGCTCAAAGATACAGATCGGAAGAGC
+
FFFFFFFFFFFFFFFFFFFFFFFFFFFFFFFFFFFFFFFFFFFFF
@FS10000125:26:BPA73017-1023:1:1101:6070:1160 1:N:0:4
TGGCCAACTTCGTCGAGTACGCTCAAATCGATAGATCGGAAGAGC
+
F:FFFFFFFFFFFFFFFFFFFFFFFFFFFFFFFFFFFFFFFFFFF
@FS10000125:26:BPA73017-1023:1:1101:6630:1160 1:N:0:4
CCGATAACTTCGTCGAGTACGCTCAATGAAATAGATCGGAAGAGC
+
FFFFFFFFFFFFFFFFFFFFFFFFFFFFFFFFFFFFFFFFFFFFF
@FS10000125:26:BPA73017-1023:1:1101:6850:1160 1:N:0:4
TTGACTGAACTTCGTCGAGTACGCTCAACGACGTAGATCGGAAGA
+
FFFFFFFFFFFFFFFFFFFFFFFFFFFFFFFFFFFFFFFFFFFFF
@FS10000125:26:BPA73017-1023:1:1101:7110:1160 1:N:0:4
TCATAAACTTCGTCGAGTACGCTCAAATTTATAGATCGGAAGAGC
+
FFFFFFFFFFFFFFFFFFFFFFFFFFFFFFFFFFFFFFFFFFFFF
@FS10000125:26:BPA73017-1023:1:1101:7140:1160 1:N:0:4
TCGTAACTTCGTCGAGTACGCTCAAAGATATAGATCGGAAGAGCA
+
FFFFFFFFFFFFFFFFFFFFFFFFFFFFFFFFFFFFFFFFFFFFF
@FS10000125:26:BPA73017-1023:1:1101:7170:1160 1:N:0:4
GCGGAAACTTCGTCGAGTACGCTCAATAGATTAGATCGGAAGAGC
+
:FFFFFFFFFFFFFFFFFFFFFFFFFFFFFFFFFFFFFFFFFFFF
@FS10000125:26:BPA73017-1023:1:1101:7350:1160 1:N:0:4
TCGGTAACTTCGTCGAGTACGCTCAAAGTAAAAGATCGGAAGAGC
+
FFFFFFFFFFFFFFFFFFFFFFFFFFFFFFFFFFFFFFFFFFFFF
@FS10000125:26:BPA73017-1023:1:1101:7510:1160 1:N:0:4
TTGTAATCTTCGTCGAGTACGCTCAATGAATTAGATCGGAAGAGC
+
FFFFFFFFFFFFFFFFFFFFFFFFFFFFFFFFFFFFFFFFFFFFF
@FS10000125:26:BPA73017-1023:1:1101:8280:1160 1:N:0:4
GCGTAAAAACTTAGTCGAGTACGCTCAATACATAAGATCGGAAGA
+
:FFFFFF:FFFFFFFFFFFFFFFFFFFFFFFF:FFFFFFFFFFFF
@FS10000125:26:BPA73017-1023:1:1101:8310:1160 1:N:0:4
TAGGGAACTTCGTCGAGTACGCTCAAAGGGAAAGATCGGAAGAGC
+
FFFFFFFFFFFFFFFFFFFFFFFFFFFFFFFFFFFFFFFFFFFFF
@FS10000125:26:BPA73017-1023:1:1101:8960:1160 1:N:0:4
TCCCTAACTTCGTCGAGTACGCTCAAAATACTAGATCGGAAGAGC
+
,:FFF:FFFFFFFFFFFFFFFFFFFFFFFFFFFFFFFFFFFFFFF
@FS10000125:26:BPA73017-1023:1:1101:9240:1160 1:N:0:4
TCGAAAACTTCGTCGAGTACGCTCAATGCTCGAGATCGGAAGAGC
+
FFFFFFFFFFFFFFFFFFFFFFFFFFFFFFFFFFFFFFFFFFFFF
@FS10000125:26:BPA73017-1023:1:1101:10390:1160 1:N:0:4
TCGTTAACTTCGTCGAGTACGCTCAAAAACTGAGATCGGAAGAGC
+
FFFFFFFFFFFFFFFFFFFFFFFFFFFFFFFFFFFFFFFFFFFFF
@FS10000125:26:BPA73017-1023:1:1101:11060:1160 1:N:0:4
TTGACTGGACTTCGTCGAGTACGCTCAACGAGCTAGATCGGAAGA
+
FFFFFFFFFFFFFFFFFFFFFFFFFFFFFFFFFFFFFFFFFFFFF
@FS10000125:26:BPA73017-1023:1:1101:11100:1160 1:N:0:4
GCGCTCCTTCGTCGAGTACGCTCAAAGGATAAGATCGGAAGAGCA
+
FF:FFFFFFFFFFFFFFFFFFFFFFFFFFFFFFFFFFFFFFFFFF
@FS10000125:26:BPA73017-1023:1:1101:11130:1160 1:N:0:4
GCGGTAACTTCGTCGAGTACGCTCAAGGGTCGAGATCGGAAGAGC
+
FFF,FFFFFFFFFFFFFFFFFFFFFFFF::,FFFFFFFFFFFFFF
@FS10000125:26:BPA73017-1023:1:1101:12090:1160 1:N:0:4
TCTAAAACTTCGTCGAGTACGCTCAAGGATGAAGATCGGAAGAGC
+
FFFFFFFFFFFFFFFFFFFFFFFFFFFFFFFFFFFFFFFFFFFFF
@FS10000125:26:BPA73017-1023:1:1101:12100:1160 1:N:0:4
GCGCAAACTTCGTCGAGTACGCTCAATGTGGTAGATCGGAAGAGC
+
FFFFFFFFFFFFFFFFFFFFFFFFFFFFFFFFFFFFFFFFFFFFF
@FS10000125:26:BPA73017-1023:1:1101:12860:1160 1:N:0:4
TCGTCAACTTCGTCGAGTACGCTCAATTATAAAGATCGGAAGAGC
+
FFFFFFFFFFFFFFFFFFFFFFFFFFFFFFFFFFFFFFFFFFFFF
@FS10000125:26:BPA73017-1023:1:1101:13030:1160 1:N:0:4
TCGGAAACTTCGTCGAGTACGCTCAATAAGTGAGATCGGAAGAGC
+
FFF:FFFFFFFFFFFFFFFFFFFFFFFFFF:FFFFFFFFFFFFFF
@FS10000125:26:BPA73017-1023:1:1101:14800:1160 1:N:0:4
TCGTGAACTTCGTCGAGTACGCTCAACCTTTAAGATCGGAAGAGC
+
FFFFFFFFFFFFFFFFFFFFFFFFFFFFFFFFFFFFFFFFFFFFF
@FS10000125:26:BPA73017-1023:1:1101:15050:1160 1:N:0:4
GCGTTAACTTCGTCGAGTACGCTCAAGCATCTAGATCGGAAGAGC
+
FFFFFFFFFFFFFFFFFFFFFFFFFFFFFFFFFFFFFFFFFFFFF
@FS10000125:26:BPA73017-1023:1:1101:15100:1160 1:N:0:4
TAGCAAACTTCGTCGAGTACGCTCAAGACATGAGATCGGAAGAGC
+
FFFFFFFFFFFFFFFFFFFFFFFFFFFFFFFFFFFFFFFFFFFFF
@FS10000125:26:BPA73017-1023:1:1101:15460:1160 1:N:0:4
TTGGAAACTTCGTAGAGTACGCTCAAAGGTGAAGATCGGAAGAGC
+
FFFFFFFFFFFFFFFFFFFFFFFFFFFFFFFFFFFFFFFFFFFFF
@FS10000125:26:BPA73017-1023:1:1101:1030:1170 1:N:0:4
GCCACAACTTCGTCGAGTACGCTCAACCAAATAGATCGGAAGAGC
+
FFFFFFFFFFFFFFFFFFFFFFFFFFFFFFFFFFFFFFFFFFFFF
@FS10000125:26:BPA73017-1023:1:1101:1100:1170 1:N:0:4
GCCAGAACTTCGTCGAGTACGCTCAACGAATCAGATCGGAAGAGC
+
,FFFFFF:FFFFFFFFFFFFFFFFFFFFFF:FFFFFFFF::F:FF
@FS10000125:26:BPA73017-1023:1:1101:1320:1170 1:N:0:4
GCGGCAACTTCGTCGAGTACGCTCAAGGCCTGAGATCGGAAGAGC
+
FFFFFFFFFFFFFFFFFFFFFFFFFFFFFFFFFFFFFFFFFFFFF
@FS10000125:26:BPA73017-1023:1:1101:1790:1170 1:N:0:4
TGGCTAACTTCGTCGAGTACGCTCAATAACCAAGATCGGAAGAGC
+
FFFFFFFFFFFFFFFFFFFFFFFFFFFFFFFFFFFFFFFFFFFFF
@FS10000125:26:BPA73017-1023:1:1101:1850:1170 1:N:0:4
TCGACAACTTCGTCGAGTACGCTCAAGTAATTAGATCGGAAGAGC
+
F,F,:FFFFFFFFFFFFFFFFFFFFF,,,,,,FFFFFFFFFFFFF
@FS10000125:26:BPA73017-1023:1:1101:2110:1170 1:N:0:4
GCTTCAACTTCGTCGAGTACGCTCAAAACTAAAGATCGGAAGAGC
+
FFFFFFFFFFFFFFFFFFFFFFFFFFFFFFFFFFFFFFFFFFFFF
@FS10000125:26:BPA73017-1023:1:1101:2260:1170 1:N:0:4
TCGATCAACTTCGTCGAGTACGCTCAATAATTTAGATCGGAAGAG
+
FFFFFFFFFFFFFFFFFFFFFFFFFFFFFFFFFFFFFFFFFFFFF
@FS10000125:26:BPA73017-1023:1:1101:2620:1170 1:N:0:4
GGGAGAACTTCGTCGAGTACGCTCAAAATATAAGATCGGAAGAGC
+
FFFFFFFFFFFFFFFFFFFFFFFFFFFFFFFFFFFFFFFFFFFFF
@FS10000125:26:BPA73017-1023:1:1101:2700:1170 1:N:0:4
TCGCTAACTTCGTCGAGTACGCTCAAATCAGCAGATCGGAAGAGC
+
FFFFFFFFFFFFFFFFFFFFFFFFFFFFFFFFFFFFFFFFFFFFF
@FS10000125:26:BPA73017-1023:1:1101:2710:1170 1:N:0:4
GGGTCAACTTCGTCGAGTACGCTCAAAATTCTAGATCGGAAGAGC
+
FFFFFFFFFFFFFFFFFFFFFFFFFFFFFFFFFFFFFFFFFFFFF
@FS10000125:26:BPA73017-1023:1:1101:2740:1170 1:N:0:4
TATGGAACTTCGTCGAGTACGCTCAATAGGGTAGATCGGAAGAGC
+
FFFFFFFFFFFFFFFFFFFFFFFFFFFFFFFFFFFFFFFFFFFFF
@FS10000125:26:BPA73017-1023:1:1101:3350:1170 1:N:0:4
CCTTCAACTTCGTCGAGTACGCTCAATATATCAGATCGGAAGAGC
+
FFFFFFFFFFFFFFFFFFFFFFFFFFFFFFFFFFFFFFFFFFFFF
@FS10000125:26:BPA73017-1023:1:1101:4170:1170 1:N:0:4
TCGTTAACTTCGTCGAGTACGCTCAAAAGTCGAGATCGGAAGAGC
+
FFFFFFFFFFFFFFFFFFFFFFFFFFFFFFFFFFFFFFFFFFFFF
@FS10000125:26:BPA73017-1023:1:1101:4810:1170 1:N:0:4
TTGGTAACTTCGTCGAGTACGCTCAATTGAAAAGATCGGAAGAGC
+
FFFFFFFFFFFFFFFFFFFFFFFFFFFFFFFFFFFFFFFFFFFFF
@FS10000125:26:BPA73017-1023:1:1101:5420:1170 1:N:0:4
TTGGTCAACTTCGTCAGTACGCTCAACGAGTTAGATCGGAAGAGC
+
FFFFFFFFFFFFFFFFFFFFFFFFFFFFFFFFFFFFFFFFFFFFF
@FS10000125:26:BPA73017-1023:1:1101:5590:1170 1:N:0:4
TTGGTCAACTTCGTCGAGTACGCTCAAGACTGCAGATCGGAAGAG
+
FFFFFFFFFFFFFFFFFFFFFFFFF:FFFFFFFFFFFFFFFFFFF
@FS10000125:26:BPA73017-1023:1:1101:5790:1170 1:N:0:4
TTTTAAACTTCGTCGAGTACGCTCAATAATTCAGATCGGAAGAGC
+
F,F,,FFFFFFFFFFFFFFFFFFFFFF,,FFFFFFFFFFFFFFFF
@FS10000125:26:BPA73017-1023:1:1101:5830:1170 1:N:0:4
CTGAACTTCGTCGGGTACGCTCAAGATGGAAGATCGGAAGAGCAC
+
FFFFFFFFFFFFFFFFFFFFFFF:FFFFFFFFFFFFFFFFFFFFF
@FS10000125:26:BPA73017-1023:1:1101:6660:1170 1:N:0:4
GCGCAAAACTTCGTCGAGTACGCTCAAAGCCATAGATCGGAAGAG
+
FFFFFFFFFFFFFFFFFFFFFFFFFFFFFFFFFFFFFFFFFFFFF
@FS10000125:26:BPA73017-1023:1:1101:6810:1170 1:N:0:4
TCGGTAACTTCGTCGAGTACGCTCAATAATATAGATCGGAAGAGC
+
FFFFFFFFFFFFFFFFFFFFFFFFFFFFFFFFFFFFFFFFFFFFF
@FS10000125:26:BPA73017-1023:1:1101:7210:1170 1:N:0:4
TCGCCAACTTCGTCGAGTACGCTCAACAATATAGATCGGAAGAGC
+
FFFFFFFFFFFFFFFFFFFFFFFFFFFFFFFFFFFFFFFFFFFFF
@FS10000125:26:BPA73017-1023:1:1101:7340:1170 1:N:0:4
CTGAGCGAACTTCGTCGAGTACGCTCAATTCCTTAGATCGGAAGA
+
:FFF,FF:FFFFFFFFFFFFFFFFFFFF,FFF,,FFFFFFFFFFF
@FS10000125:26:BPA73017-1023:1:1101:7390:1170 1:N:0:4
CCGGCAACTTCGTCGAGTACGCTCAAGATTCCAGATCGGAAGAGC
+
FFFFFFFFFFFFFFFFFFFFFFFFFFFFFFFFFFFFFFFFFFFFF
@FS10000125:26:BPA73017-1023:1:1101:9320:1170 1:N:0:4
CCGTTAACTTCGTCGAATACGCTCAAGTGTCCAGATGGGAAGAGC
+
FFFFFFFFFFFFFFFFFFFFFFFFFFFFFFFFFFFFFFFFFFFFF
@FS10000125:26:BPA73017-1023:1:1101:9410:1170 1:N:0:4
GCGCAAACTTCGTCGAGTACGCTCAAATACACAGATCGGAAGAGC
+
FFFFFFFFFFFFFFFFFFFFFFFFFFFFFFFFFFFFFFFFFFFFF
@FS10000125:26:BPA73017-1023:1:1101:9920:1170 1:N:0:4
CCTTAAACTTCGTCGAGTACGCTCAAATGTAAAGATCGGAAGAGC
+
FFFFFFFFFFFFFFFFFFFFFFFFFFFFFFFFFFFFFFFFFFFFF
@FS10000125:26:BPA73017-1023:1:1101:11340:1170 1:N:0:4
TAGCAAACTTCGTCGAGTACGCTCAATATTGCAGATCGGAAGAGC
+
:F:FFFFFFFFFFFFFFFFFFFFFFFFFFFFFFFFFFFFFFFFFF
@FS10000125:26:BPA73017-1023:1:1101:11610:1170 1:N:0:4
TCGTAAACTTCGTCGAGTACGCTCAATCAGAAAGATCGGAAGAGC
+
FFFFFFFFFFFFFFFFFFFFFFFFFFFFFFFFFFFFFFFFFFFFF
@FS10000125:26:BPA73017-1023:1:1101:11900:1170 1:N:0:4
CAGTTAACTTCGTCGAGTACGCTCAACGAGTGAGATCGGAAGAGC
+
FFFFFFFFFFFFFFFFFFFFFFFFFFFFFFFFFFFFFFFFFFFFF
@FS10000125:26:BPA73017-1023:1:1101:12340:1170 1:N:0:4
TCGCAAACTTCGTCGAGTACGCTCTATGGACTAGATCGGAAGAGC
+
::FFFFF:FFF,FF,:FF::FFF:,FFF,,FFF:::,,FFF,:,F
@FS10000125:26:BPA73017-1023:1:1101:12580:1170 1:N:0:4
TAGGCATAACTTCGTCGAGTACGCTCAAGCTGCAAGATCGGAAGA
+
FFFFFFFFFFFFFFFFFFFFFFFFFFFFFFFFFFFFFFFFFFFFF
@FS10000125:26:BPA73017-1023:1:1101:12600:1170 1:N:0:4
TCGCTAACTTCGTCGAGTACGCTCAACAACCAAGATCGGAAGAGC
+
FF,FFFFFFFFFFFFFFFFFFFFFFFFFFFFFFFFFFFFFFFFFF
@FS10000125:26:BPA73017-1023:1:1101:12640:1170 1:N:0:4
TGTAAAACTTCGTCGAGTACGCTCAAAACAGAAGATCGGAAGAGC
+
,FFFFFFFFFFFFFFFFFFFFFFFFFFFFFFFFFFFFFFFFFFFF
@FS10000125:26:BPA73017-1023:1:1101:13080:1170 1:N:0:4
TCGCTAACTTCGTCGAGTACGCTCAACAACCAAGATCGGAAGAGC
+
,FFFFFFFFFFFFFFFFFFFFFFFFFFFFFFF:FFFFFFFFFFFF
@FS10000125:26:BPA73017-1023:1:1101:13170:1170 1:N:0:4
TTGTGAACTTCGTCGAGTACGCTCAACCTATGAGATCGGAAGAGC
+
FFFFFFFFFFFFFFFFFFFFFFFFFFFFFFFFFFFFFFFFFFFFF
@FS10000125:26:BPA73017-1023:1:1101:13280:1170 1:N:0:4
TTGAAGAACTTCGTCGAGTACGCTCAAAGAAAAAGATCGGAAGAG
+
FFFFFFFFFFFFFFFFFFFFFFFFFFFFFFFFFFFFFFFFFFFFF
@FS10000125:26:BPA73017-1023:1:1101:14190:1170 1:N:0:4
TCGACAACTTCGTCGAGTACGCTCAATAAGCAAGATCGGAAGAGC
+
FFFFFFFFFFFFFFFFFFFFFFFFFFFFFFFFFFFFFFFFFFFFF
@FS10000125:26:BPA73017-1023:1:1101:14230:1170 1:N:0:4
CTGCAAACTTCGTCGAGTACGCTCAACATCAGAGATCGGAAGAGC
+
FFFFFFFFFFFFFFFFFFFFFFFFFFFFFFFFFFFFFFFFFFFFF
@FS10000125:26:BPA73017-1023:1:1101:14470:1170 1:N:0:4
TCGCAGCTTCGTCGAGTACGCTCAATTTCGGAGATCGGAAGAGCA
+
FFFFFFFFFFFFFFFFFFFFFFFFFFFFFFFFFFFFFFFFFFFFF
@FS10000125:26:BPA73017-1023:1:1101:14710:1170 1:N:0:4
GTGTAACTTCGTCGAGTACGCTCAAGCTATAAGATCGGAAGAGCA
+
FFFFFFFFFFFFFFFFFFFFFFFFFFFFFFFFFFFFFFFFFFFFF
@FS10000125:26:BPA73017-1023:1:1101:14990:1170 1:N:0:4
GCGTAACTTCGTCGAGTACGCTCAATAAAACAGATCGGAAGAGCA
+
FFFFFFFFFFFFFFFFFFFFFFFFFFFFFFFFFFFFFFFFFFFFF
@FS10000125:26:BPA73017-1023:1:1101:16330:1170 1:N:0:4
GGGTAAACTTCGTCGAGTACGCTCAAGGGTCCAGATCGGAAGAGC
+
:FFFFFFFFFFFFFFFFFFFFFFFFFFFFFFFFFFFFFFFFFFFF
@FS10000125:26:BPA73017-1023:1:1101:2170:1180 1:N:0:4
TTGGCAACTTCGTCGAGTACGCTCAATATACTAGATCGGAAGAGC
+
FFFFFFFFFFFFFFFFFFFFFFFFFFFFFFFFFFFFFFFFFFFFF
@FS10000125:26:BPA73017-1023:1:1101:2740:1180 1:N:0:4
TTAACAACTTCGTCGAGTACGATCAAACTAAAAGATCGGAAGAGC
+
FFFFFFFFFFFFFFFFFFFFFFFFFFFFFFFFFFFFFFFFFFFFF
@FS10000125:26:BPA73017-1023:1:1101:4140:1180 1:N:0:4
TTGCCAACTTCGTCGAGTACGCTTCAACCATCCAGATCGGAAGAG
+
FFFFFFFFFFFFFFFFFFFFFFFFFFFFFFFFFFFFFFFFFFFFF
@FS10000125:26:BPA73017-1023:1:1101:4960:1180 1:N:0:4
GCCCCCTAACTTCGTCGAGTACGCTCAAGCAGCAAGATCGGAAGA
+
FFFFFFFFFFFFFFFFFFFFFFFFFFFFFFFFFFFFFFFFFFFFF
@FS10000125:26:BPA73017-1023:1:1101:5940:1180 1:N:0:4
TGTAAAACTTCGTCGAGTACGCTCAAACCCAAAGATCGGAAGAGC
+
FFFFFFFFFFFFFFFFFFFFFFFFFFFFFFFFFFFFFFFFFFFFF
@FS10000125:26:BPA73017-1023:1:1101:6180:1180 1:N:0:4
GCGTCAACTTCGTCGAGTACGCTCAATCAACTAGATCGGAAGAGC
+
FFFFFFFFFFFFFFFFFFFFFFFFFFFFFFFFFFFFFFFFFFFFF
@FS10000125:26:BPA73017-1023:1:1101:7730:1180 1:N:0:4
TCGTGAACTTCGTCGAGTACGCTCAACATACGAGATCGGAAGAGC
+
FFFFFFFFFFFFFFFFFFFFFFFFFFFFFFFFFFFFFFFFFFFFF
@FS10000125:26:BPA73017-1023:1:1101:8290:1180 1:N:0:4
TTGAGAACTTCGTCGAGTACGCTCAAGATACGAGATCGGAAGAGC
+
FFFFFFFFFFFFFFFFFFFFFFFFFFFFFFFFFFFFFFFFFFFFF
@FS10000125:26:BPA73017-1023:1:1101:8330:1180 1:N:0:4
CTGTGAGCTTCGTCGAGTACGCTCAAACTTGGAGATCGGAAGAGC
+
FFFFFFFFFFFFFFFFFFFFFFFFFFFFFFFFFFFFFFFFFFFFF
@FS10000125:26:BPA73017-1023:1:1101:8850:1180 1:N:0:4
CCGTAAACTTCGTCGAGTACGCTCAATCGGAAAGATCGGAAGAGC
+
FFFFFFFFFFFFFFFFFFFFFFFFFFFFFFFF:FFFFFFFFFFFF
@FS10000125:26:BPA73017-1023:1:1101:11550:1180 1:N:0:4
TCGTTGAACTTCGTCGAGTACGCTCAAACAATAAGATCGGAAGAG
+
,,FF:FFFFFFFFFFFFFFFFFFFFFFF,F:,,FFFFFFFFFFFF
@FS10000125:26:BPA73017-1023:1:1101:13090:1180 1:N:0:4
TCTAAATCTTCGTCGAGTACGCTCAATTCGACAGATCGGAAGAGC
+
F:,F,F,FFFFFFFFFFFFFFFFFFF,,,,F,FFFFFFFFFFFFF
@FS10000125:26:BPA73017-1023:1:1101:13570:1180 1:N:0:4
TTGACTGGAGTTCGTCGAGTACGCTCAAGAGAACAGATCGGAAGA
+
FFFF:,,,F,FFFFFFFFFFFFFFFFFF,:F:FFFFFFFFFFFFF
@FS10000125:26:BPA73017-1023:1:1101:14480:1180 1:N:0:4
ACGGAACTTCGTCGAGTACGCTCAAAAAACCAGATCGGAAGAGCA
+
FFFFFFFFFFFFFFFFFFFFFFFFFFFFFFFFFFFFFFFFFFFFF
@FS10000125:26:BPA73017-1023:1:1101:14950:1180 1:N:0:4
TCGTCAACTTCGTCGAGTACGCTCAAATATGAAGATCGGAAGAGC
+
FFFFFFFFFFFFFFFFFFFFFFFFFFFFFFFFFFFFFFFFFFFFF
@FS10000125:26:BPA73017-1023:1:1101:16040:1180 1:N:0:4
GGGATAACTTCGTCGAGTACGCTCAAACTTATAGATCGGAAGAGC
+
F,FF:F,FFFFFFFFFFF:FFFFFFFFFFFF:FFFFF:FF,FFFF
@FS10000125:26:BPA73017-1023:1:1101:16060:1180 1:N:0:4
CCGGCGGCCTTCGTCGAGTACGCTCAATCAATAAGATCGGAAGAG
+
FFFFFFFFFFFFFFFFFFFFFFFFFFFFFFFFFFFFFFFFFFFFF
@FS10000125:26:BPA73017-1023:1:1101:16370:1180 1:N:0:4
GCCTATCAACTTCGTCGAGTACGCTCAACACTTAAGATCGGAAGA
+
,FFF,F:,:FFF::F::FFFF:::F:F,F,FFFFF,FF:::FFFF
@FS10000125:26:BPA73017-1023:1:1101:1170:1190 1:N:0:4
GGGCAACTTCGTCGAGTACGCTCAATCTGGCAGATCGGAAGAGCA
+
F:F,FFFFF,:FF,FFFFFFF:FFFFFF:,FFFF:FF,:FF,:F,
@FS10000125:26:BPA73017-1023:1:1101:1250:1190 1:N:0:4
GAGCAAACTTTCGTCGAGTACGCTCAAATGTAAAGATCGGAAGAG
+
FFFFFFFFFFFFFFFFFFFFFFFFFFFFFFFFFFFFFFFFFFFFF
@FS10000125:26:BPA73017-1023:1:1101:3580:1190 1:N:0:4
TTTCATCAACTTCGTCGAGTACGCTCAAGGAGCCAGATCGGAAGA
+
FFFFFFFFFFFFFFFFFFFFFFFFFFFFFFFFFFFFFFFFFFFFF
@FS10000125:26:BPA73017-1023:1:1101:3700:1190 1:N:0:4
TCGTTGAACTTCGTCGAGTACGCTCAATTGTTTAGATCGGAAGAG
+
FFFFFFFFFFFFFFFFFFFFFFFFFFFFFFFFFFFFFFFFFFFFF
@FS10000125:26:BPA73017-1023:1:1101:3740:1190 1:N:0:4
TTGCGAACTTCGTCGAGTACGCTCAATATCTAAGATCGGAAGAGC
+
FFFFFFFFFFFFFFFFFFFFFFFFFFFFFFFFFFFFFFFFFFFFF
@FS10000125:26:BPA73017-1023:1:1101:3960:1190 1:N:0:4
TTGACTGGACTTCGTCGAGTACGCTCAAGAAGTTAGATCGGAAGA
+
FFFFFFFFFFFFFFFFFFFFFFFFFFFFFFFFFFFFFFFFFFFFF
@FS10000125:26:BPA73017-1023:1:1101:4880:1190 1:N:0:4
GCGGCAACTTCGTCGAGTACGCTCAATTAACGAGATCGGAAGAGC
+
:FFFFFFFFFFFFFFFF:FFFFFFFFFFFFFFFFFFFFFF:FFFF
@FS10000125:26:BPA73017-1023:1:1101:5110:1190 1:N:0:4
CCGGGAACTTCGTCGAGTACGCTCAAACCCATAGATCGGAAGAGC
+
FFFFFFFFFFFFFFFFFFFFFFFFFFFFFFFFFFFFFFFFFFFFF
@FS10000125:26:BPA73017-1023:1:1101:5170:1190 1:N:0:4
TGGAACTTCGTCGAGTACGCTCAATCAACCAGATCGGAAGAGCAC
+
F,FFFF:F::FFFFF:FFFF:FF,FFFFFF:FFFFFF::FFFFF:
@FS10000125:26:BPA73017-1023:1:1101:5250:1190 1:N:0:4
TTGCAAACTTCGTCGAGTACGCTCAAGGGAGTAGATCGGAAGAGC
+
FFFFFFFFFFFFFFFFFFFFFFFFFFFFFFFFFFFFFFFFFFFFF
@FS10000125:26:BPA73017-1023:1:1101:5410:1190 1:N:0:4
TTTTAAACTTCGTCGAGTACGCTCAAGTTTGGAGATCGGAAGAGC
+
FFFFFFFFFFFFFFFFFFFFFFFFFFFFFFFFFFFFFFFFFFFFF
@FS10000125:26:BPA73017-1023:1:1101:5630:1190 1:N:0:4
GGGAGAACTTCGTCGAGTACGCTCAAGTTTTAAGATCGGAAGAGC
+
FFFFFFFFFFFFFFFFFFFFFFFFFFFFFFFFFFFFFFFFFFFFF
@FS10000125:26:BPA73017-1023:1:1101:5950:1190 1:N:0:4
GCGGTAACTTCGTCGAGTACGCTCAAATTTTCAGATCGGAAGAGC
+
FFFFFFFFFFFFFFFFFFFFFFFFFFFFFFFFFFFFFFFFFFFFF
@FS10000125:26:BPA73017-1023:1:1101:5960:1190 1:N:0:4
GCGTGAACTTCGTCGAGTACGCTCAATTCTATAGATCGGAAGAGC
+
FFFFFFFFFFFFFFFFFFFFFFFFFFFFFFFFFFFFFFFFFFFFF
@FS10000125:26:BPA73017-1023:1:1101:6280:1190 1:N:0:4
ACGCAACTTTGTCGAGTACGCTCAAAGGAATAGATCGGAAGAGCA
+
FFFFFFFFFFFFFFFFFFFFFFFFFFFFFFFFFFFFFFFFFFFFF
@FS10000125:26:BPA73017-1023:1:1101:6610:1190 1:N:0:4
GCGTCAACTTCGTCGAGTACGCTCAATTGTAAAGATCGGAAGAGC
+
FFFFFFFFFFFFFFFFFFFFFFFFFFFFFFFFFFFFFFFFFFFFF
@FS10000125:26:BPA73017-1023:1:1101:6910:1190 1:N:0:4
TTGAGAACTTCGTCGAGTACGCTCAAAAGTTAAGATCGGAAGAGC
+
FFFFFFFFFFFFFFFFFFFFFFFFFFFFFFFFFFFFFFFFFFFFF
@FS10000125:26:BPA73017-1023:1:1101:7170:1190 1:N:0:4
TGGCAAAAACTTCGTCGAGTACGCTCAAATCACAAGATCGGAAGA
+
FFFFFFFFFFFFFFFFFFFFFFFFFFFFFFFFFFFFFFFFFFFFF
@FS10000125:26:BPA73017-1023:1:1101:7770:1190 1:N:0:4
TTGAAAACTTCGTCGAGTACGCTCAATAAGCCAGATCGGAAGAGC
+
FF:F:FFFFFFFFFFFFFFFFFFF:FF:F::FFFFFFFFFFFFFF
@FS10000125:26:BPA73017-1023:1:1101:7990:1190 1:N:0:4
GGGCTAACTTCGTCGAGTACGCTCAAGGGTGAAGATCGGAAGAGC
+
FFFFFFFFFFFFFFFFFFFFFFFFFFFFFFFFFFFFFFFFFFFFF
@FS10000125:26:BPA73017-1023:1:1101:8760:1190 1:N:0:4
TCGCCAACTTCGTCGAGTACGCTCAAGGATACATATCGGAAGAGC
+
FFFFFFFFFFFFFFFFFFFFFFFFFFFFFFFFF:FFFFFFFFFFF
@FS10000125:26:BPA73017-1023:1:1101:8990:1190 1:N:0:4
TCGTGAACTTCGTCGAGTACGCTCAAAACGTTAGATCGGAAGAGC
+
FFFFFFFFFFFFFFFFFFFFFFFFFFFFFFFFFFFFFFFFFFFFF
@FS10000125:26:BPA73017-1023:1:1101:9010:1190 1:N:0:4
TCGGACTTCGTCGAGTACGCTCAAACCTACAGATCGGAAGAGCAC
+
FFFFFFFFFFFFFFFFFFFFFFFFFFFFFFFFFFFFFFFFFFFFF
@FS10000125:26:BPA73017-1023:1:1101:9390:1190 1:N:0:4
TTGCAAAACTTCGTCGAGTACGCTCAAAGCCACAGATCGGAAGAG
+
FFFFFFFFFFFFFFFFFFFFFFFFFFFFFFFFFFFFFFFFFFFFF
@FS10000125:26:BPA73017-1023:1:1101:9480:1190 1:N:0:4
GCGCTAACTTCGTCGAGTACGCTCAATATGTTAGATCGGAAGAGC
+
,FFFFFFFFFFFFFFFFFFFFFFFFFFFFFFF:FFFFFFFFFFFF
@FS10000125:26:BPA73017-1023:1:1101:10630:1190 1:N:0:4
TTGCCAACTTCGTCGAGTACGCTCAATTTTGCAGATCGGAAGAGC
+
FFFFFFFFFFFFFFFFFFFFFFFFFFFFFFFFFFFFFFFFFFFFF
@FS10000125:26:BPA73017-1023:1:1101:12610:1190 1:N:0:4
TTGAAGAAACTTCGTCGAGTACGCTCAAGATGGAAGATCGGAAGA
+
FFFFFFFFFFFFFFFFFFFFFFFFFFFFFFFFFFFFFFFFFFFFF
@FS10000125:26:BPA73017-1023:1:1101:13210:1190 1:N:0:4
GCGGAAACTTCGTCGAGTACGCTCAAATTGTAAGATCGGAAGAGC
+
FFFFFFFFFFFFFFFFFFFFFFFFFFFFFFFFFFFFFFFFFFFFF
@FS10000125:26:BPA73017-1023:1:1101:14020:1190 1:N:0:4
TCGTAAACTTCGTCGAGTACGCTCAAGTAGTGAGATCGGAAGAGC
+
FFFFFFFFFFFFFFFFFFFFFFFFFFFFFFFFFFFFFFFFFFFFF
@FS10000125:26:BPA73017-1023:1:1101:14720:1190 1:N:0:4
CCGTAAACTTCGTCGAGTACGCTCAAGGATGCAGATCGGAAGAGC
+
FFFFFFFFFFFFFFFFFFFFFFFFFFFFFFFFFFFFFFFFFFFFF
@FS10000125:26:BPA73017-1023:1:1101:14770:1190 1:N:0:4
GAGCTAACTTCGTCGAGTACGCTCAACAGTACAGATCGGAAGAGC
+
FFFFFFFFFFFFFFFFFFFFFFFFFFFFFFFFFFFFFFFFFFFFF
@FS10000125:26:BPA73017-1023:1:1101:15280:1190 1:N:0:4
TTGATAACTTCGTCGAGTACGCTCAAGGAGACAGATCGGAAGAGC
+
FFFFFFFFFFFFFFFFFFFFFFFFFFFFFFFFFFFFFFFFFFFFF
@FS10000125:26:BPA73017-1023:1:1101:1140:1200 1:N:0:4
GAGCACAACTTCGTCGAGTACGCTCAAACTTCAAGATCGGAAGAG
+
FFFFFFFFFFFFFFFFFFFFFFFFFFFFFFFFFFFFFFFFFFFFF
@FS10000125:26:BPA73017-1023:1:1101:1620:1200 1:N:0:4
TCGAACTTCGTCGAGTACGCTCAAACGTAAAGATCGGAAGAGCAC
+
FFFFFFFFFFFFFFFFFFFFFFFFFFFFFFFFFFFFFFFFFFFFF
@FS10000125:26:BPA73017-1023:1:1101:2430:1200 1:N:0:4
GGGTTAACTTCGTCGAGTACGCTCAATTTCGCAGATCGGAAGAGC
+
FFFFFFFFFFFFFFFFFFFFFFFFFFFFFFFFFFFFFFFFFFFFF
@FS10000125:26:BPA73017-1023:1:1101:2840:1200 1:N:0:4
GGGTCAACTTCGTCGAGTACGCTCAAAATTCTAGATCGGAAGAGC
+
FFFFFFFFFFFFFFFFFFFFFFFFFFFFFFFFFFFFFFFFFFFFF
@FS10000125:26:BPA73017-1023:1:1101:2850:1200 1:N:0:4
CAGTCCTAACTTCGTCGAGTACGCTCAAAATAAAAGATCGGAAGA
+
FFFFFFFFFFFFFFFFFFFFFFFFFFFFFFFFFFFFFFFFFFFFF
@FS10000125:26:BPA73017-1023:1:1101:3290:1200 1:N:0:4
GCGAAAACTTCGTCGAGTACGCTCAAGCTGAGAGATCGGAAGAGC
+
FFFFFFFFFFFFFFFFFFFFFFFFFFFFFFFFFFFFFFFFFFFFF
@FS10000125:26:BPA73017-1023:1:1101:4740:1200 1:N:0:4
TGTTAAACTTCGTCGAGTACGCTCAACCGTCGAGATCGGAAGAGC
+
FFFFFFFFFFFFFFFFFFFFFFFFFFFFFFFFFFFFFFFFFFFFF
@FS10000125:26:BPA73017-1023:1:1101:4780:1200 1:N:0:4
GCGTCAACTTCGTCGAGTACGCTCAAAAAGGAAGATCGGAAGAGC
+
FFFFFFFFFFFFFFFFFFFFFFFFFFFFFFFFFFFFFFFFFFFFF
@FS10000125:26:BPA73017-1023:1:1101:5040:1200 1:N:0:4
TCTATTAACTTCGTCGAGTACGCTCAAGTAAGTAGATCGGAAGAG
+
FFFFFF:FFFFFFFFFFFFFFFFFF,FFFFFFFFFFFFFFFFFFF
@FS10000125:26:BPA73017-1023:1:1101:5070:1200 1:N:0:4
TTGACTGGACTTCGTCGAGTACGCTCAAGTCGCAAGATCGGAAGA
+
FFFFFFFFFFFFFFFFFFFFFFFFFFFFFFFFFFFFFFFFFFFFF
@FS10000125:26:BPA73017-1023:1:1101:5420:1200 1:N:0:4
AGGCCTCAACTTCGTCGAGTACGCTCAAGGGTATAGATCGGAAGA
+
FFF:FFFFFFFFFFFFFFFFFFFFFFFFFFFFFFFFFFFFFFFFF
@FS10000125:26:BPA73017-1023:1:1101:6180:1200 1:N:0:4
TTGACTGGACTTCGTCGAGTACGCTCAACCTGATAGATCGGAAGA
+
FFFFFFFFFFFFFFFFFFFFFFFFFFFFFFFFFFFFFFFFFFFFF
@FS10000125:26:BPA73017-1023:1:1101:7220:1200 1:N:0:4
GGGCTAACTTCGTCGAGTACGCTCAAAGTGTGAGATCGGAAGAGC
+
F,,FFFFFFFFFFFFFFFFFFFFFFFFFFFFFFFFFFFFFFFFFF
@FS10000125:26:BPA73017-1023:1:1101:7700:1200 1:N:0:4
TTTGCCCAACTTCGTCGAGTACGCTCAAGGATATAGATCGGAAGA
+
F:F,F,:FFFFFFFFFFFFFFFFFFFFFF:,:F:FFFFFFFFFFF
@FS10000125:26:BPA73017-1023:1:1101:8220:1200 1:N:0:4
TAGCAAACTTCGTCGAGTACGCTCAAGTTTTAAGATCGGAAGAGC
+
FFFFFFFFFFFFFFFFFFFFFFFFFFFFFFFFFFFFFFFFFFFFF
@FS10000125:26:BPA73017-1023:1:1101:8470:1200 1:N:0:4
TTCGCAACTTCGTCGAGTACGCTCAATAGGAAAGATCGGAAGAGC
+
FFFFFFFFFFFFFFFFFFFFFFFFFFFFFFFFFFFFFFFFFFFFF
@FS10000125:26:BPA73017-1023:1:1101:9140:1200 1:N:0:4
TGACTGGACTTCGTCGAGTACGCTCAAGTCCTGAGATCGGAAGAG
+
FFFFFFFFFFFFFFFFFFFFFFFFFFFFFFFFFFFFFFFFFFFFF
@FS10000125:26:BPA73017-1023:1:1101:9290:1200 1:N:0:4
TTGACTGGACTTCGTCGAGTACGCTCAATCCAAAAGATCGGAAGA
+
FFFFFFFFFFFFFFFFFFFFFFFFFFFFFFFFFFFFFFFFFFFFF
@FS10000125:26:BPA73017-1023:1:1101:9890:1200 1:N:0:4
CAGAGACAACTTCGTCGAGTACGCTCAACAGGAAAGATCGGAAGA
+
FFFFFFFFFFFFFFFFFFFFFFFFFFFFFFFFFFFFFFFFFFFFF
@FS10000125:26:BPA73017-1023:1:1101:10180:1200 1:N:0:4
TTGGTGAACTTCGTCGAGTATGCTCAAACGGAGAGATCGGAAGAG
+
::FFFFFFFFFFFFFFFFFFFFFFFFFFFFFFFFFFFFFFFFFFF
@FS10000125:26:BPA73017-1023:1:1101:11180:1200 1:N:0:4
TCTCACAACTTCGTCGAGTACGCTCAAGAAAAAAGATCGGAAGAG
+
FFFFFFFFFFFFFFFFFFFFFFFFFFFFFFFFFFFFFFFFFFFFF
@FS10000125:26:BPA73017-1023:1:1101:11370:1200 1:N:0:4
GAGCAAACTTCGTCGAGTACGCTCAAAAAGGAAGATCGGAAGAGC
+
FFFFFFFFFFFFFFFFFFFFFFFFFFFFFFFFFFFFFFFFFFFFF
@FS10000125:26:BPA73017-1023:1:1101:12530:1200 1:N:0:4
GCGCTAACTTCGTCGAGTACGCTCAAGAATATAGATCGGAAGAGC
+
FF:FFFFFFFFFFFFFFFFFFFFFFFFFFFFFFFFFFFFFFFFFF
@FS10000125:26:BPA73017-1023:1:1101:13010:1200 1:N:0:4
TCAAACTTCGTCGAGTACGCTCAAGGAACCAGATCGGAAGAGCAC
+
FFFFFFFFFFFFFFFFFFFFFFFFFFFFFFFFFFFFFFFFFFFFF
@FS10000125:26:BPA73017-1023:1:1101:13200:1200 1:N:0:4
GGGAAAACTTCGTCGAGTACGCTCAATCTGGAAGATCGGAAGAGC
+
:FFFFFFFFFFFFFFFFFFFFFFFFFFFFFFFFFFFFFFFFFFFF
@FS10000125:26:BPA73017-1023:1:1101:13570:1200 1:N:0:4
TGGCCAACTTCGTCGAGTACGCTCAAGGATATAGATCGGAAGAGC
+
FFFFFFFFFFFFFFFFFFFFFFFFFFFFFFFFFFFFFFFFFFFFF
@FS10000125:26:BPA73017-1023:1:1101:13930:1200 1:N:0:4
GCCTAACTTCGTCGAGTACGCTCAATTTGAGAGATCGGAAGAGCA
+
FFFFFFFFFFFFFFFFFFFFFFFFFFFFFFFFFFFFFFFFFFFFF
@FS10000125:26:BPA73017-1023:1:1101:14000:1200 1:N:0:4
TTGAACTTCGTCGAGTACGCTCAATCTAATAGATCGGAAGAGCAC
+
FFFFFFFFFFFFFFFFFFFFFFFFFFFFFFFFFFFFFFFFFFFFF
@FS10000125:26:BPA73017-1023:1:1101:15140:1200 1:N:0:4
TCGGCAACTTCGTCGAGTACGCTCAATGGATTAGATCGGAAGAGC
+
FF:FFFFFFFFFFFFFFFFFFFFFFFF:FFFFFFFFFFFFFFFFF
@FS10000125:26:BPA73017-1023:1:1101:15210:1200 1:N:0:4
GCGGAAACTTCGTCGAGTACGCTCAACCGTGGAGATCGGAAGAGC
+
:FFFFFFFFFFFFFFFFFFFFFFFFFFFFFFFFFFFFFFFFFFFF
@FS10000125:26:BPA73017-1023:1:1101:15520:1200 1:N:0:4
TCGGATAACTTCGTCGAGTACGCTCAACAATCAAGATCGGAAGAG
+
,F::FFFFFFFFFFFFFFFFFFFFFFFFFFFFFFFFFFFFFFFFF
@FS10000125:26:BPA73017-1023:1:1101:16030:1200 1:N:0:4
GAGGCAACTTCGTCGAGTACGCTCAATAGTCAAGATCGGAAGAGC
+
FFFFFFFFFFFFFFFFFFFFFFFFFFFFFFFFFFFFFFFFFFFFF
@FS10000125:26:BPA73017-1023:1:1101:1120:1210 1:N:0:4
TTGGCAACTTCGTCGAGTACGCTCAAATGGTGAGATCGGAAGAGC
+
,F::FFFFFFFFFFFFFFFFFFFFFFFFFFFFFFFFFFFFFFFFF
@FS10000125:26:BPA73017-1023:1:1101:1540:1210 1:N:0:4
TAGCAAACTTCGTCGAGTACGCTCAAAACTATAGATCGGAAGAGC
+
FFFFFFFFFFFFFFFFFFFFFFFFFFFFFFFFFFFFFFFFFFFFF
@FS10000125:26:BPA73017-1023:1:1101:1610:1210 1:N:0:4
TAGAAAACTTTTCGTCGAGTACGCTCAAAGTAACAGATCGGAAGA
+
FFFFFFFFFFFFFFFFFFFFFFFFFFFFFFFFFFFFFFFFFFFFF
@FS10000125:26:BPA73017-1023:1:1101:1850:1210 1:N:0:4
TAGCATCTTCGTCGAGTACGCTCAAACATAAAGATCGGAAGAGCA
+
FFFFFFFFFFFFFFFFFFFFFFFFFFFFFFFFFFFFFFFFFFFFF
@FS10000125:26:BPA73017-1023:1:1101:1980:1210 1:N:0:4
TTGCAGAACTTCGTCGAGTACGTTCAATGGGCCAGATCGGAAGAG
+
FFFFFFFFFFFFFFFFFFFFFFFFFFFFFFFFFFFFFFFFFFFFF
@FS10000125:26:BPA73017-1023:1:1101:2300:1210 1:N:0:4
TTGCTAAACTTCGTCGAGTACGCTCAAAATCCGAGATCGGAAGAG
+
FFFFFFFFFFFFFFFFFFFFFFFFFFFFFFFFFFFFFFFFFFFFF
@FS10000125:26:BPA73017-1023:1:1101:2630:1210 1:N:0:4
TCTACAACTTCGTCGAGTACGCTCAAACGTCTAGATCGGAAGAGC
+
FFFFFFFFFFFFFFFFFFFFFFFFFFFFFFFFFFFFFFFFFFFFF
@FS10000125:26:BPA73017-1023:1:1101:2660:1210 1:N:0:4
TCGAAAACTTCGTCGAGTACGCTCAAGTCAGGAGATCGGAAGAGC
+
FFFFFFFFFFFFFFFFFFFFFFFFFFFFFFFFFFFFFFFFFFFFF
@FS10000125:26:BPA73017-1023:1:1101:2760:1210 1:N:0:4
CTGTCAACTTCGTCGAGTACGCTCAAATCTCAAGATCGGAAGAGC
+
FFFFFFFFFFFFFFFFFFFFFFFFFFFFFFFFFFFFFFFFFFFFF
@FS10000125:26:BPA73017-1023:1:1101:2910:1210 1:N:0:4
GGGAAAACTTCGTCGAGTACGCTCAAGAGAATAGATCGGAAGAGC
+
F:FFFFFFFFFFFFFFFFFFFFFFFFFFFFFFFFFFFFFFFFFFF
@FS10000125:26:BPA73017-1023:1:1101:3030:1210 1:N:0:4
TGGCAAACTTCGTCGAGTACGCTCAAAAAACTAGATCGGAAGAGC
+
FFFFFFFFFFFFFFFFFFFFFFFFFFFFFFFFFFFFFFFFFFFFF
@FS10000125:26:BPA73017-1023:1:1101:3340:1210 1:N:0:4
TCTAAACTTCTAAACTTCTGAGTACGCTCAAGGAGGGAGATCGGA
+
FFFFFFFFFFFFFFFFFFFFFFFFFFFFFFFFFFFFFFFFFFFFF
@FS10000125:26:BPA73017-1023:1:1101:3590:1210 1:N:0:4
GGGTTAACTTCGTCGAGTACGCTCAATATTAGAGATCGGAAGAGC
+
FFFFFFFFFFFFFFFFFFFFFFFFFFFFFFFFFFFFFFFFFFFFF
@FS10000125:26:BPA73017-1023:1:1101:3920:1210 1:N:0:4
GCGTCAACTTCGTCGAGTACGCTCAATCCTCAAGATCGGAAGAGC
+
FFFFFFFFFFFFFFFFFFFFFFFFFFFFFFFFFFFFFFFFFFFFF
@FS10000125:26:BPA73017-1023:1:1101:4040:1210 1:N:0:4
TTGGATAAACTTCGTCGAGTACGCTCAAGGGTCCAGATCGGAAGA
+
F:,FF,:,FFFFFFFFFFF:FFFFFFFFF:FFFF,,F,F:F:F:F
@FS10000125:26:BPA73017-1023:1:1101:4130:1210 1:N:0:4
CCGTGAACTTCGTCGAGTACGCTCAAAAAATCAGATCGGAAGAGC
+
FFFFFFFFFFFFFFFFFFFFFFFFFFFFFFFFFFFFFFFFFFFFF
@FS10000125:26:BPA73017-1023:1:1101:4170:1210 1:N:0:4
TTGTCAACTTCGTCGAGTACGCTCAATCCAAAAGATCGGAAGAGC
+
FFFFFFFFFFFFFFFFFFFFFFFFFFFFFFFFFFFFFFFFFFFFF
@FS10000125:26:BPA73017-1023:1:1101:4380:1210 1:N:0:4
TTGAAAACTTCGTCGAGTACGCTCAAGAGTCAAGATCGGAAGAGC
+
F,FF:FFFF:FFFFF,FFFF:FFFF,:F,FFFFFFFFF,FFFFF:
@FS10000125:26:BPA73017-1023:1:1101:7940:1210 1:N:0:4
TTGGGTGAACTTCGTCGAGTACGCTCAAGGATAGAGATCGGAAGA
+
FFFFFFFFFFFFFFFFFFFFFFFFFFFFFFF:FFFFFFFFFFFFF
@FS10000125:26:BPA73017-1023:1:1101:8460:1210 1:N:0:4
TCGAAAACTTCGTCGAGTACGCTCAATCCAATAGATCGGAAGAGC
+
FFFFFFFFFFFFFFFFFFFFFFFFFFFFFFFFFFFFFFFFFFFFF
@FS10000125:26:BPA73017-1023:1:1101:8890:1210 1:N:0:4
TTTTAAACTTTGTCGAGTACGCTCAAACTGTAAGATCGGAAGAGC
+
FFFFFFFFFFFFFFFFFFFFFFFFFFFFFFFFFFFFFFFFFFFFF
@FS10000125:26:BPA73017-1023:1:1101:9820:1210 1:N:0:4
CCGAAACTTCGTCGAGTACGCTCAATATAGGAGATCGGAAGAGCA
+
FFFFFFFFFFFFFFFFFFFFFFFFFFFFFFFFFFFFFFFFFFFFF
@FS10000125:26:BPA73017-1023:1:1101:10920:1210 1:N:0:4
TAGCCAACTTCGTCGAGTACGCTCAACTTATAAGATCGGAAGAGC
+
FF:FFFFFFFFFFFFFFFFFFFFFFFFFFFFFFFFFFFFFFFFFF
@FS10000125:26:BPA73017-1023:1:1101:11470:1210 1:N:0:4
TGGGTAACTTCGTCGAGTACGCTCAATCGATAAGATCGGAAGAGC
+
FFFFFFFFFFFFFFFFFFFFFFFFFFFFFFFFFFFFFFFFFFFFF
@FS10000125:26:BPA73017-1023:1:1101:11950:1210 1:N:0:4
GCCGGAGCTTCGTCGAGTACGCTCAATAGGGTAGATCGGAAGAGC
+
FFFFFFFFFFFFFFFFFFFFFFFFFFFFFFFFFFFFFFFFFFFFF
@FS10000125:26:BPA73017-1023:1:1101:12470:1210 1:N:0:4
TGGATAACTTCGTCGAGTACGCTCAACTGCCTAGATCGGAAGAGC
+
FFFFFFFFFFFFFFFFFFFFFFFFFFFFFFFFFFFFFFFFFFFFF
@FS10000125:26:BPA73017-1023:1:1101:12490:1210 1:N:0:4
TTGGAATCTTCGTCGAGTACGCTCAATAGAATAGATCGGAAGAGC
+
FFFFFFFFFFFFFFFFFFFFFFFFFFFFFFFFFFFFFFFFFFFFF
@FS10000125:26:BPA73017-1023:1:1101:13620:1210 1:N:0:4
TGATCAACTTCGTCGAGTACGCTCAATTATCCAGATCGGAAGAGC
+
FFFFFFFF,,FF:FF,F:F:,F:F:,FFFFFFFFFFFF,FFFFF:
@FS10000125:26:BPA73017-1023:1:1101:14220:1210 1:N:0:4
TCTTCGTCGAGTACGCTCAAAGTTTGAGATCGGAAGAGCACACGT
+
FF:FFFFFFFFFFFFFFFFFFFFFFFFFFFFFFFFFFFFFFFFFF
@FS10000125:26:BPA73017-1023:1:1101:14730:1210 1:N:0:4
TCTCCAACAACTTCGTCGAGTAGGCTCAACATTAAAGATCGGAAG
+
FFFFFFFFFFFFFFFFFFFFFFFFFFFFFFFFFFFFFFFFFFFFF
@FS10000125:26:BPA73017-1023:1:1101:15510:1210 1:N:0:4
GCGTGAACTTCGTCGAGTACGCTCAAGATTTGAGATCGGAAGAGC
+
,F:FFFFFFFFFFFFFFFFFFFFFF:FFFFFFFFFFFFFFFFFFF
@FS10000125:26:BPA73017-1023:1:1101:15970:1210 1:N:0:4
TAGCAAACTTCGTCGAGTACGCTCAAGAGATAAGATCGGAAGAGC
+
FFFFFFFFFFFFFFFFFFFFFFFFFFFFFFFFFFFFFFFFFFFFF
@FS10000125:26:BPA73017-1023:1:1101:1830:1220 1:N:0:4
GAGCCAACTTCGTCGAGTACGCTCAAGAGTCAAGATCGGAAGAGC
+
FFFFFFFFFFFFFFFFFFFFFFFFFFFFFFFFFFFFFFFFFFFFF
@FS10000125:26:BPA73017-1023:1:1101:2580:1220 1:N:0:4
TTGCGCAACTTCGTCGAGTACGCTCAAAAATCTAGATCGGAAGAG
+
FFFFFFFFFFFFFFFFFFFFFFFFFFFFFFFFFFFFFFFFFFFFF
@FS10000125:26:BPA73017-1023:1:1101:2840:1220 1:N:0:4
TTTGCCTCTTCGTCGAGTACGCTCAAGGTAGAAGATCGGAAGAGC
+
FFFFFFFFFFFFFFFFFFFFFFFFFFFFFFFFFFFFFFFFFFFFF
@FS10000125:26:BPA73017-1023:1:1101:3180:1220 1:N:0:4
TCGTGATCTTCGTCGAGTACGCTCAATAAGAAAGATCGGAAGAGC
+
:FFFFFFFFFFFFFFFFFFFFFFFFFFFFFFFFFFFFFFFFFFFF
@FS10000125:26:BPA73017-1023:1:1101:4430:1220 1:N:0:4
TGGTTAACTTCGTCGAGTACGCTCAACCTCTGAGATCGGAAGAGC
+
FFFFFFFFFFFFFFFFFFFFFFFFFFFFFFFFFFFFFFFFFFFFF
@FS10000125:26:BPA73017-1023:1:1101:5260:1220 1:N:0:4
TTGTCTTAACTTCGTCGAGTACGCTCAAATACTGAGATCGGAAGA
+
FFF,FF:FFFFFFFFFFFFFFFFFFFFF:,F,F,FFFFFFFFFFF
@FS10000125:26:BPA73017-1023:1:1101:5870:1220 1:N:0:4
GCGCAAACTTCGTCGAGTACGCTCAAGAACTAAGATCGGAAGAGC
+
FFFFFFFFFFFFFFFFFFFFFFFFFFFFFFFFFFFFFFFFFFFFF
@FS10000125:26:BPA73017-1023:1:1101:6050:1220 1:N:0:4
GCTTTAACTTCGTCGAGTACGCTCAAATGTTTAGATCGGAAGAGC
+
FFFFFFFFFFFFFFFFFFFFFFFFFFFFFFFFFFFFFFFFFFFFF
@FS10000125:26:BPA73017-1023:1:1101:6370:1220 1:N:0:4
TTGGCAACTTCGTCGAGTACGCTCAAACCGTAAGATCGGAAGAGC
+
FFFFFFFFFFFFFFFFFFFFFFFFFFFFFFFFFFFFFFFFFFFFF
@FS10000125:26:BPA73017-1023:1:1101:6650:1220 1:N:0:4
TCCTTCGTCGAGTACGCTCAAACGGGTAGATCGGAAGGGCACACG
+
FFFFFFFFFFFFFFFFFFFFFFFFFFFFFFFFFFFFFFFFFFFFF
@FS10000125:26:BPA73017-1023:1:1101:6760:1220 1:N:0:4
GCGCAAACTTCGTCGAGTACGCTCAAAGAGAAAGATCGGAAGAGC
+
FFFFFFFFFFFFFFFFFFFFFFFFFFFFFFFFFFFFFFFFFFFFF
@FS10000125:26:BPA73017-1023:1:1101:7210:1220 1:N:0:4
ATGAACTTCGTCGAGTACGCTCAAACGGACAGATCGGAAGAGCAC
+
F,FFFFF:,:FFFF:,FFF::F,:,F::FF,FF:::F,FFFFFFF
@FS10000125:26:BPA73017-1023:1:1101:8420:1220 1:N:0:4
TAGTTAACTTCGTCGAGTACGCTCAATAAAATAGATCGGAAGAGC
+
FFFFFFFFFFFFFFFFFFFFFFFFFFFFFFFFFFFFFFFFFFFFF
@FS10000125:26:BPA73017-1023:1:1101:8560:1220 1:N:0:4
GCGGCAACCTCGTCGAGTACGCTCAAATTATAAGATCGGAAGAGC
+
,FFFFFFFFFFFFFFFFFFFFFFFFFFFFFFFFFFFFFFFFFFFF
@FS10000125:26:BPA73017-1023:1:1101:9440:1220 1:N:0:4
TTGACTGGACTTCGTCGAGTACGCTCAAGGAATGAGATCGGAAGA
+
FFFFFFFFFFFFFFFFFFFFFFFFFFFFFFFFFFFFFFFFFFFFF
@FS10000125:26:BPA73017-1023:1:1101:10000:1220 1:N:0:4
GGGATTAACTTCGTCGAGTACGCTCAATCGTTCAGATCGGAAGAG
+
:::FFFFFFFFFFFFFFFFFFFFFFFFFFFFFFFFFFFFFFFFFF
@FS10000125:26:BPA73017-1023:1:1101:10310:1220 1:N:0:4
TCGGCAACTTCGTCGAGTACGCTCAATATTTAAGATCGGAATAGC
+
FFFFFFFFFFFFFFFFFFFFFFFFFFFFFFFFFFFFFFFFFFFFF
@FS10000125:26:BPA73017-1023:1:1101:10570:1220 1:N:0:4
TCGATAACTTCGTCGAGTACGCTCAATTGGGGAGATGGAAGAGCA
+
FFFFFFFFFFFFFFFFFFFFFFFFFFFFFFFFFFFFFFFFFFFFF
@FS10000125:26:BPA73017-1023:1:1101:11740:1220 1:N:0:4
TTGACTGGACTTCGTCGAGTACGCTCAAAACCAAAGATCGGAAGA
+
FFFFFFFFFFFFFFFFFFFFFFFFFFFFFFFFFFFFFFFFFFFFF
@FS10000125:26:BPA73017-1023:1:1101:12450:1220 1:N:0:4
TGGCAACTTCGTCGAGTACGCTCAAGGACTGAGATCGGAAGAGCA
+
FFFFFFFFFFFFFFFFFFFFFFFFFFFFFFFFFFFFFFFFFFFFF
@FS10000125:26:BPA73017-1023:1:1101:12460:1220 1:N:0:4
TTGGAACTTCGTCGAGTACGCTCAAACTTAGAGATCGGAAGAGCA
+
FFFFFFFFFFFFFFFFFFFFFFFFFFFFFFFFFFFFFFFFFFFFF
@FS10000125:26:BPA73017-1023:1:1101:13330:1220 1:N:0:4
TAGCAAACTTCGTCGAGTACGCTCAAATGACTAGATCGGAAGAGC
+
FFFFFFFFFFFFFFFFFFFFFFFFFFFFFFFFFFFFFFFFFFFFF
@FS10000125:26:BPA73017-1023:1:1101:15300:1220 1:N:0:4
TCTTCGTCGAGTACGCTCAATAAATAAGATCGGAAGAGCACACGT
+
FFFFF,:FFF:FFFFFFFF,F:F:FFFFFFFF:FFFFFFFFFFF,
@FS10000125:26:BPA73017-1023:1:1101:15950:1220 1:N:0:4
TCTTCGTCGAGTACGCTCAAGACTATAGATCGGAAGAGCACACGT
+
FFFF::FFFFFFFFFFFFF,F:FFFFF:F:FFFF:FFFFFFFF:F
@FS10000125:26:BPA73017-1023:1:1101:16150:1220 1:N:0:4
TTGACTGGACTTCGTCGAGTACGCTCAACACTCTAGATCGGAAGA
+
FFFFFFFFFFFFFFFFFFFFFFFFFFFFFFFFFFFFFFFFFFFFF
@FS10000125:26:BPA73017-1023:1:1101:1890:1230 1:N:0:4
ACCTAACTTCGTCGAGTACGCTCAAGGACGTAGATCGGAAGAGCA
+
FFFFFFFFFFFFFFFFFFFFFFFFFFFFFFFFFFFFFFFFFFFFF
@FS10000125:26:BPA73017-1023:1:1101:2100:1230 1:N:0:4
GAGCTAACTTCGTCGAGTACGCTCAAAGATGAAGATCGGAAGAGC
+
FFFFFFFFFFFFFFFFFFFFFFFFFFFFFFFFFFFFFFFFFFFFF
@FS10000125:26:BPA73017-1023:1:1101:2350:1230 1:N:0:4
GCGTTAACTTCGTCGAGTACGCTCAAAATAGGAGATCGGAAGAGC
+
FFFFFFFFFFFFFFFFFFFFFFFFFFFFFFFFFFFFFFFFFFFFF
@FS10000125:26:BPA73017-1023:1:1101:2760:1230 1:N:0:4
TCGGTAACTTCGTCGAGTACGCTCAAAGCAAAAGATCGGAAGAGC
+
FFFFFFFFFFFFFFFFFFFFFFFFFFFFFFFFFFFFFFFFFFFFF
@FS10000125:26:BPA73017-1023:1:1101:2770:1230 1:N:0:4
TTCGTAACTTCGTCGAGTACGCTCAAACATGCAAGATCGGAAGAG
+
FFFFFFFFFFFFFFFFFFFFFFFFFFFFFFFFFFFFFFFFFFFFF
@FS10000125:26:BPA73017-1023:1:1101:4490:1230 1:N:0:4
CCCGCAACTTCGTCGAGTACGCTCAAACAAGAAGATCGGAAGAGC
+
FFF:FFFFFFFFFFFFFFFFFFFFFFFFFFFFFFFFFFFFFFFFF
@FS10000125:26:BPA73017-1023:1:1101:4570:1230 1:N:0:4
TTGCAGAACTTTGTCGAGTACGCTCAAGAACGTAGATCGGAAGAG
+
FFFFFFFFFFFFFFFFFFFFFFFFFFFFFFFFFFFFFFFFFFFFF
@FS10000125:26:BPA73017-1023:1:1101:5570:1230 1:N:0:4
TTGGTGAACTTCGTCGAGTACGCTCAATCGACAAGATCGGAAGAG
+
FFFFFFFFFFFFFFFFFFFFFFFFFFFFFFFFFFFFFFFFFFFFF
@FS10000125:26:BPA73017-1023:1:1101:6120:1230 1:N:0:4
GCCATAACTTCGTCGAGTACGCTCAAAGTGTCAGATCGGAAGAGC
+
FFFFFFFFFFFFFFFFFFFFFFFFFFFFFFFFFFFFFFFFFFFFF
@FS10000125:26:BPA73017-1023:1:1101:6640:1230 1:N:0:4
TTGCAGGAACTTCGTCGAGTACGCTCAACTCGGTAGATCGGAAGA
+
FFFFFFFFFFFFFFFFFFFFFFFFFFFFFFFFFFFFFFFFFFFFF
@FS10000125:26:BPA73017-1023:1:1101:6750:1230 1:N:0:4
TCGGCAACTTCGTCGAGTACGCTCAATATCGAAGATCGGAAGAGC
+
FFFFFFFFFFFFFFFFFFFFFFFFFFFFFFFFFFFFFFFFFFFFF
@FS10000125:26:BPA73017-1023:1:1101:7050:1230 1:N:0:4
TCGCAAACTTCGTCGAGTACGCTCAAGATCAGAGATCGGAAGAGC
+
FFFFFFFFFFFFFFFFFFFFFFFFFFFFFFFFFFFFFFFFFFFFF
@FS10000125:26:BPA73017-1023:1:1101:7340:1230 1:N:0:4
GAGTTACCTTCGTCGAGTACGCTCAAGGTTTAAGATCGGAAGAGC
+
FFFFFFFFFFFFFFFFFFFFFFFFFFFFFFFFFFFFFFFFFFFFF
@FS10000125:26:BPA73017-1023:1:1101:7510:1230 1:N:0:4
CCGTGAACTTCGTCGAGTACGCTCAACGGGATAGATCGGAAGAGC
+
:F,:FFFFFFFFFFFF:F:F::FFFFFF:,,FF,FF::,F,:F,F
@FS10000125:26:BPA73017-1023:1:1101:7540:1230 1:N:0:4
TCTTCGTCGAGTACGCTCAACATGTTAGATCGGAAGAGCACACGT
+
FFFFFFFFFFFFFFFFFFFFFFFFFFFFFFFFFFFFFFFFFFFFF
@FS10000125:26:BPA73017-1023:1:1101:7900:1230 1:N:0:4
TAGCGAACTTCGTCGAGTACGCTCAAAATATCAGATCGGAAGAGC
+
FFFFFFFFFFFFFFFFFFFFFFFFFFFFFFFFFFFFFFFFFFFFF
@FS10000125:26:BPA73017-1023:1:1101:8440:1230 1:N:0:4
TCGCAGAACTTCGTCGAGTACGCTCAACTCTCCAGATCGGAAGAG
+
FFFFFFFFFFFFFFFFFFFFFFFFFFFFFFFFFFFFFFFFFFFFF
@FS10000125:26:BPA73017-1023:1:1101:8830:1230 1:N:0:4
TTGGCAACTTCGTCGAGTACGCTCAACAGAGAAGATCGGAAGAGC
+
FFFFFFFFFFFFFFFFFFFFFFFFFFFFFFFFFFFFFFFFFFFFF
@FS10000125:26:BPA73017-1023:1:1101:8860:1230 1:N:0:4
GCGTGAACTTCGTCGAGTACGCTCAAGTCTTTAGATCGGAAGAGC
+
FFFFFFFFFFFFFFFFFFFFFFFFFFFFFFFFFFFFFFFFFFFFF
@FS10000125:26:BPA73017-1023:1:1101:10690:1230 1:N:0:4
TTGTGTAACTTCGTCGAGTACGCTCAACTGATAAGATCGGAAGAG
+
FFFFFFFFFFFFFFFFFFFFFFFFFFFFFFFFFFFFFFFFFFFFF
@FS10000125:26:BPA73017-1023:1:1101:12100:1230 1:N:0:4
TTTTCCAACTTCGTCGAGTACGCTCAAAATGTCAGATCGGAAGAG
+
FFFFFFFFFFFFFFFFFFFFFFFFFFFFFFFFFFFFFFFFFFFFF
@FS10000125:26:BPA73017-1023:1:1101:12490:1230 1:N:0:4
GTGAAAACTTCGTCGAGTACGCTCAACAATCCAGATCGGAAGAGC
+
:FFFFFFFFFFFFFFFFFFFFFFFFFF:FFFFF:FFFFFFFFFFF
@FS10000125:26:BPA73017-1023:1:1101:12680:1230 1:N:0:4
TTGACTGGACTTCGTCGAGTACGCTCAATCGAAAAGATCGGAAGA
+
FFFFFFFFFFFFFFFFFFFFFFFFFFFFFFFFFFFFFFFFFFFFF
@FS10000125:26:BPA73017-1023:1:1101:12800:1230 1:N:0:4
ACGTAACTTCGTCGAGTACGCTCAACTTGGAAGATCGGAAGAGCA
+
FFFFFFFFFFFFFFFFFFFFFFFFFFFFFFFFFFFFFFFFFFFFF
@FS10000125:26:BPA73017-1023:1:1101:13010:1230 1:N:0:4
TTGACTGGACTTCGTCGAGTACGCTCAAGCCGCCAGATCGGAAGA
+
FFFFFFFFFFFFFFFFFFFFFFFFFFFFFFFFFFFFFFFFFFFFF
@FS10000125:26:BPA73017-1023:1:1101:13120:1230 1:N:0:4
TTGCGAAACTTCGTCGAGTACGCTCAATCACTAAGATCGGAAGAG
+
FFFFFFFFFFFFFFFFFFFFFFFFFFFFFFFFFFFFFFFFFFFFF
@FS10000125:26:BPA73017-1023:1:1101:13590:1230 1:N:0:4
ACGCAATTTCGTCGAGTACGCTCAATATTATAGATCGGAAGAGCA
+
FFFFFFFFFFFFFFFFFFFFFFFFFFFFFFFFFFFFFFFFFFFFF
@FS10000125:26:BPA73017-1023:1:1101:13690:1230 1:N:0:4
TCGTAAACTTCGTCGAGTACGCTCAAAAGGTGAGATCGGAAGAGC
+
:FFFFFFFFFFFFFFFFFFFFFFFF:FFFFFFFFFFFFFFFFFFF
@FS10000125:26:BPA73017-1023:1:1101:14560:1230 1:N:0:4
CCGTAAACTTCGTCGAGTACGCTCAATTAGATAGATCGGAAGAGC
+
FFFFFFFFFFFFFFFFFFFFFFFFFFFFFFFFFFFFFFFFFFFFF
@FS10000125:26:BPA73017-1023:1:1101:14710:1230 1:N:0:4
TCGTGAACTTCGTCGAGTACGCTCAATATCTCAGATCGGAAGAGC
+
FFFFFFFFFFFFFFFFFFFFFFFFFFFFFFFFFFFFFFFFFFFFF
@FS10000125:26:BPA73017-1023:1:1101:14760:1230 1:N:0:4
CCGTAAACTTCGTCGAGTACGCTCAATGATAAAGATCGGAAGAGC
+
FFFFFFFFFFFFFFFFFFFFFFFFFFFFFFFFFFFFFFFFFFFFF
@FS10000125:26:BPA73017-1023:1:1101:14930:1230 1:N:0:4
TCGTGAACTTCGTCGAGTACGCTCAAAACAAGAGATCGGAAGAGC
+
:FFFFFFFFFFFFFFFFFFFFFFFFFFFFFFFFFFFFFFFFFFFF
@FS10000125:26:BPA73017-1023:1:1101:15270:1230 1:N:0:4
TGGCAAACTTCGTCGAGTACGCTCAAATTATAAGATCGGAAGAGC
+
FFFFFFFFFFFFFFFFFFFFFFFFFFFFFFFFFFFFFFFFFFFFF
@FS10000125:26:BPA73017-1023:1:1101:15380:1230 1:N:0:4
TCGGAAACTTCGTCGAGTACGCTCAAAAAAGGAGATCGGAAGAGC
+
FFFFFFFFFFFFFFFFFFFFFFFFFFFFFFFFFFFFFFFFFFFFF
@FS10000125:26:BPA73017-1023:1:1101:15400:1230 1:N:0:4
TCGTAAACTTCGTCGAGTACGCTCAAGCAGAAAGATCGGAAGAGC
+
FFFFFFFFFFFFFFFFFFFFFFFFFFFFFFFFFFFFFFFFFFFFF
@FS10000125:26:BPA73017-1023:1:1101:15870:1230 1:N:0:4
TCTGCAACTTCGTCGAGTACGCTCAAAACATAAGATCGGAAGAGC
+
FFFFFFFFFFFFFFFFFFFFFFFFFFFFFFFFFFFFFFFFFFFFF
@FS10000125:26:BPA73017-1023:1:1101:15920:1230 1:N:0:4
TCGCCAACTTCGTCGAGTACGCTCAAAAGGAAAGATCGGAAGAGC
+
FFFFFFFFFFFFFFFFFFFFFFFFFFFFFFFFFFFFFFFFFFFFF
@FS10000125:26:BPA73017-1023:1:1101:15990:1230 1:N:0:4
TTGAAACTTCGTCGAGTACGCTCAACTTCGAAGATCGGAAGAGCA
+
FF:FFFFFFFFFFFFFFFFFFFFFFFFFFFFFFFFFFFFFFFFFF
@FS10000125:26:BPA73017-1023:1:1101:16100:1230 1:N:0:4
AAGTTAACTTCGTCGAGTACGCTCAAGGGATAAGATCGGAAGAGC
+
FFFFFFFFFFFFFFFFFFFFFFFFFFFFFFFFFFFFFFFFFFFFF
@FS10000125:26:BPA73017-1023:1:1101:16250:1230 1:N:0:4
CCGTGAACTTCGTCGAGTACGCTCAAGCATGGAGATCGGAAGAGC
+
::FFF:,FFFFFFF:,FFFFFFFFF,FFFF:FF:FF:F:F:FFFF
@FS10000125:26:BPA73017-1023:1:1101:1080:1240 1:N:0:4
CCGGCAACTTCGTCGAGTACGCTCAAATGGCATGATCGGAAGAGC
+
FFFFFFFFFFFFFFFFFFFFFFFFFFFFFFFFFFFFFFFFFFFFF
@FS10000125:26:BPA73017-1023:1:1101:1450:1240 1:N:0:4
CCGGTAACTTCGTCGAGTACGCTCAAAAATACAGATCGGAAGAGC
+
FFFFFFFFFFFFFFFFFFFFFFFFFFFFFFFFFFFFFFFFFFFFF
@FS10000125:26:BPA73017-1023:1:1101:1480:1240 1:N:0:4
TCAACTTCGTCGAGTACGCTCAAGACACGAGATCGGAAGAGCACA
+
FFFFFFFFFFFFFFFFFFFFFFFFFFFFFFFFFFFFFFFFFFFFF
@FS10000125:26:BPA73017-1023:1:1101:1780:1240 1:N:0:4
GGGACAACTTCGTCGAGTACGCTCAATAAAGTAGATCGGAAGAGC
+
FFFFFFFFFFFFFFFFFFFFFFFFFFFFFFFFFFFFFFFFFFFFF
@FS10000125:26:BPA73017-1023:1:1101:2520:1240 1:N:0:4
TGGTAAACTTCGTCGAGTACGCTCAAATCACGAGATCGGAAGAGC
+
FFFFFFFFFFFFFFFFFFFFFFFFFFFFFFFFFFFFFFFFFFFFF
@FS10000125:26:BPA73017-1023:1:1101:2720:1240 1:N:0:4
TCGATAACTTCGTCGAGTACGCTCAATTGTATAGATCGGAAGAGC
+
,,FFFFFFFFFFFFFFFFFFFFFFFF,FF,,,FFFFFFFFFFFFF
@FS10000125:26:BPA73017-1023:1:1101:3080:1240 1:N:0:4
TTGACTGGACTTCGTCGAGTACGCTCAAACCTATAGATCGGAAGA
+
FFFFFFFFFFFFFFFFFFFFFFFFFFFFFFFFFFFFFFFFFFFFF
@FS10000125:26:BPA73017-1023:1:1101:3310:1240 1:N:0:4
TGGCAAGACCTTCGTCGAGTACGCTCAAAGGTTAGATCGGAAGAG
+
FFFFFFFFFFFFFFFFFFFFFFFFFFFFFFFFFFFFFFFFFFFFF
@FS10000125:26:BPA73017-1023:1:1101:3480:1240 1:N:0:4
TTGAACTTCGTCGAGTACGCTCAACCAGATAGATCGGAAGAGCAC
+
FFFFFFFF::FFFFFFFFFF:FF,FFF:FF,,FF:FFF:FFFFFF
@FS10000125:26:BPA73017-1023:1:1101:3500:1240 1:N:0:4
TTGTAAACTTCGTCGAGTACGCTCAACTTGCGAGATCGGAAGAGC
+
FFFFFFFFFFFFFFFFFFFFFFFFFFFFFFFFFFFFFFFFFFFFF
@FS10000125:26:BPA73017-1023:1:1101:4190:1240 1:N:0:4
TTGACTGGACTTCGTCGAGTACGCTCAAATTACCAGATCGGAAGA
+
FFFFFFFFFFFFFFFFFFFFFFFFFFFFFFFFFFFFFFFFFFFFF
@FS10000125:26:BPA73017-1023:1:1101:4270:1240 1:N:0:4
TTGTCAACTTCGTCGAGTACGCTCAAAGGGATAGATCGGAAGAGC
+
FFFFFFFFFFFFFFFFFFFFFFFFFFFFFFFFFFFFFFFFFFFFF
@FS10000125:26:BPA73017-1023:1:1101:4290:1240 1:N:0:4
GCGTCAACTTCGTCGAGTACGCTCAATAGCCAAGATCGGAAGAGC
+
FFFFFFFFFFFFFFFFFFFFFFFFFFFFFFFFFFFFFFFFFFFFF
@FS10000125:26:BPA73017-1023:1:1101:4350:1240 1:N:0:4
TCGATAACTTCGTCGAGTACGCTCAAGAGGTAAGATCGGAAGAGC
+
FFFFFFFFFFFFFFFFFFFFFFFFFFFFFFFFFFFFFFFFFFFFF
@FS10000125:26:BPA73017-1023:1:1101:5240:1240 1:N:0:4
CCGAGGAACTTCGTCGAGTACGCTCAAATACGGAGATCGGAAGAG
+
FFFFFFFFFFFFFFFFFFFFFFFFFFFFFFFFFFFFFFFFFFFFF
@FS10000125:26:BPA73017-1023:1:1101:5560:1240 1:N:0:4
TCGCAAACTTCGTCGAGTACGCTCAAGTGTGTAGATCGGAAGAGC
+
FFFFFFFFFFFFFFFFFFFFFFFFFFFFFFFFFFFFFFFFFFFFF
@FS10000125:26:BPA73017-1023:1:1101:6290:1240 1:N:0:4
GAGGAAACTTCGTCGAGTACGCTCAACTATTTAGATCGGAAGAGC
+
FFFFFFFFFFFFFFFFFFFFFFFFFFFFFFFFFFFFFFFFFFFFF
@FS10000125:26:BPA73017-1023:1:1101:7060:1240 1:N:0:4
TTGGTAACTTCGTCGAGTACGCTCAATCTAGAAGATCGGAAGAGC
+
FFFFFFFFFFFFFFFFFFFFFFFFFFFFFFFFFFFFFFFFFFFFF
@FS10000125:26:BPA73017-1023:1:1101:7160:1240 1:N:0:4
TTGACTGGACTTCGTCGAGTACGCTCAAACCTTAAGATCGGAAGA
+
FFFFFFFF:FF:FFFFFFFFFFFFFFFFFFFFFFFFFFFFFFFFF
@FS10000125:26:BPA73017-1023:1:1101:7720:1240 1:N:0:4
TCTTCTCCAACTTCGTCGAGTACGCTCAAAATGAGAGATCGGAAG
+
FFFFFFFFFFFFFFFFFFFFFFFFFFFFFFFFFFFFFFFFFFFFF
@FS10000125:26:BPA73017-1023:1:1101:7840:1240 1:N:0:4
TTTAAACTTCGTCGAGTACGCTCAAGACGTCAGATCGGAAGAGCT
+
FF,FFF::F,,F:,F:F:,,:::,F:FF,FFFFF:::FFF:F,F,
@FS10000125:26:BPA73017-1023:1:1101:8230:1240 1:N:0:4
GCGGTAACTTCGTCGAGTACGCTCAAAGGTCAAGATCGGAAGAGC
+
:F:FFF:FFFFFFFF:FFFFFFFFFFF:FFFFFFFFFFFFFFFFF
@FS10000125:26:BPA73017-1023:1:1101:9050:1240 1:N:0:4
TTGGTAACTTCGTCGAGTACGCTCAAAAACTAAGATCGGAAGAGC
+
FFFFFFFFFFFFFFFFFFFFFFFFFFFFFFFFFFFFFFFFFFFFF
@FS10000125:26:BPA73017-1023:1:1101:9350:1240 1:N:0:4
TCGCTAACTTCGTCGAGTACGCTCAACTTTTGAGATCGGAAGAGC
+
FFFFFFFFFFFFFFFFFFFFFFFFFFFFFFFFFFFFFFFFFFFFF
@FS10000125:26:BPA73017-1023:1:1101:9380:1240 1:N:0:4
TTGGTAACTTCGTCGAGTACGCTCAAGTTTGAAGATCGGAAGAGC
+
FFFFFFFFFFFFFFFFFFFFFFFFFFFFFFFFFFFFFFFFFFFFF
@FS10000125:26:BPA73017-1023:1:1101:9900:1240 1:N:0:4
GCGGCAACTTCGTCGAGTACGCTCAAGACATTAGATCGGAAGAGC
+
FFFFFFFFFFFFFFFFFFFFFFFFFFFFFFFFFFFFFFFFFFFFF
@FS10000125:26:BPA73017-1023:1:1101:11060:1240 1:N:0:4
TTGACTGGACTTTCGTCGAGTACGCTCAAAAAGAAAGATCGGAAG
+
FFFFFFFFFFFFFFFFFFFFFFFFFFFFFFFFFFFFFFFFFFFFF
@FS10000125:26:BPA73017-1023:1:1101:11560:1240 1:N:0:4
CCGGTAACTTCGTCGAGTACGCTCAAATTACAAGATCGGAAGAGC
+
FFFFFFFFFFFFFFFFFFFFFFFFFFFFFFFFFFFFFFFFFFFFF
@FS10000125:26:BPA73017-1023:1:1101:12520:1240 1:N:0:4
TTGACTGGACTTCGTCGAGTACGCTCAAAGACTTAGATCGGAAGA
+
FFFFFFFFFFFFFFFFFFFFFFFFFFFFFFFFFFFFFFFFFFFFF
@FS10000125:26:BPA73017-1023:1:1101:12670:1240 1:N:0:4
TTTATAACTTCGTCGAGTACGCTCAATGATGGAGATCGGAAGAGC
+
FFFFFFFFFFFFFFFFFFFFFFFFFFFFFFFFFFFFFFFFFFFFF
@FS10000125:26:BPA73017-1023:1:1101:12810:1240 1:N:0:4
GGGAAAACTTCGTCGAGTATGCTCAACGTTTAAGATCGGAAGAGC
+
FFFFFFFFFFFFFFFFFFFFFFFFFFFFFFFFFFFFFFFFFFFFF
@FS10000125:26:BPA73017-1023:1:1101:13400:1240 1:N:0:4
TTGCAAACTTCGTCGAGTACGCTCAAAGGGGAAGATCGGAAGAGC
+
FFFFFFFFFFFFFFFFFFFFFFFFFFFFFFFFFFFFFFFFFFFFF
@FS10000125:26:BPA73017-1023:1:1101:13910:1240 1:N:0:4
TTGACTGGACTTCGTCGAGTACGCTCAAGCCGACAGATCGGAAGA
+
FFFFFFFFFFFFFFFFFFFFFFFFFFFFFFFFFFFFFFFFFFFFF
@FS10000125:26:BPA73017-1023:1:1101:15270:1240 1:N:0:4
TCGACAACTTCGTCGAGTACGCTCAACAATCAAGATCGGAAGAGC
+
FFFFFFFFFFFFFFFFFFFFFFFFFFFFFFFFFFFFFFFFFFFFF
@FS10000125:26:BPA73017-1023:1:1101:15420:1240 1:N:0:4
TTGACTGGACTTCGTCGAGTACGCTCAAGCCTGTAGATCGGAAGA
+
:FFFFFFFFFFFFFFFFFFFFFFFFFFFFFFFFFFFFFFFFFFFF
@FS10000125:26:BPA73017-1023:1:1101:15980:1240 1:N:0:4
TCGTAAACTTCGTCGAGTACGCTCAATGAATAAGATCGGAAGAGC
+
FFFFFFFFFFFFFF:FFFFFFFFF:FFFFFFFFFFFFFFFFFFFF
@FS10000125:26:BPA73017-1023:1:1101:16140:1240 1:N:0:4
GGGACAACTTCGTCGAGTACGCTCAACCAGGGAGATCGGAAGAGC
+
,,FFFF:F:,FFFFF,FFFFFFFF:,FFFF:F:FFFFF:FFFFF:
@FS10000125:26:BPA73017-1023:1:1101:1010:1250 1:N:0:4
TGGCTGAACTTCGTCGAGTACGCTCAATGGAAAAGATCGGAAGAG
+
FFFFFFFFFFFFFFFFFFFFFFFFFFFFFFFFFFFFFFFFFFFFF
@FS10000125:26:BPA73017-1023:1:1101:1030:1250 1:N:0:4
TAGCTCACAACTTCGTCGAGTACGCTCAATAATTGAGATCGGAAG
+
FFFFFFFFFFFFFFFFFFFFFFFFFFFFFFFFFFFFFFFFFFFFF
@FS10000125:26:BPA73017-1023:1:1101:1740:1250 1:N:0:4
AACTTCGTCGAGTACGCTCAACATGGTAGATCGGAAGAGCACACG
+
FFFFFFFFFFFFFFFFFFFFFFFFFFFFFFFFFFFFFFFFFFFFF
@FS10000125:26:BPA73017-1023:1:1101:1920:1250 1:N:0:4
CCGTCAACTTCGTCGAGTACGCTCAACATGCAAGATCGGAAGAGC
+
FFFFF:FFFFFFFFFFFFFFFFFFFF,,,,:,FFFFFFFFFFFFF
@FS10000125:26:BPA73017-1023:1:1101:2010:1250 1:N:0:4
GCGCAAGAACTTCGTCGAGTACGCTCAACTTACGAGATCGGAAGA
+
FFFFFFFFFFFFFFFFFFFFFFFFFFFFFFFFFFFFFFFFFFFFF
@FS10000125:26:BPA73017-1023:1:1101:2610:1250 1:N:0:4
CTGTCGTATCTTCGTCGAGTACGCTCAAATTTCGAGATCGGAAGA
+
FFFFFFFFFFFFFFFFFFFFFFFFFFFFFFFFFFFFFFFFFFFFF
@FS10000125:26:BPA73017-1023:1:1101:2800:1250 1:N:0:4
TCCCTCCAAACTTCGTCGAGTACGCTCAAAAGTTTAGATCGGAAG
+
FFFFFFFFFFFFFFFFFFFFFFFFFFFFFFFFFFFFFFFFFFFFF
@FS10000125:26:BPA73017-1023:1:1101:2990:1250 1:N:0:4
CCGAGAACTTCGTCGAGTACGCTCAACGAGTAAGATCGGAAGAGC
+
FFFFFFFFFFFFFFFFFFFFFFFFFFFFFFFFFFFFFFFFFFFFF
@FS10000125:26:BPA73017-1023:1:1101:3180:1250 1:N:0:4
TTGCATAACTTTCGTCGAGTACGCTCAAACAACTAGATCGGAAGA
+
FFFFFFFFFFFFFFFFFFFFFFFFFFFFFFFFFFFFFFFFFFFFF
@FS10000125:26:BPA73017-1023:1:1101:4270:1250 1:N:0:4
TCGCTAACTTCGTCGAGTACGCTCAAACGGGCAGATCGGAAGAGC
+
FFFFFFFFFFFFFFFFFFFFFFFFFFFFFFFFFFFFFFFFFFFFF
@FS10000125:26:BPA73017-1023:1:1101:4290:1250 1:N:0:4
GACAGAACTTCGTCGAGTACGCTCAATTCGGAAGATCGGAAGAGC
+
FFFFFFFFFFFFFFFFFFFFFFFFFFFFFFFFFFFFFFFFFFFFF
@FS10000125:26:BPA73017-1023:1:1101:4560:1250 1:N:0:4
GAGATAACTTCGTCGAGTACGCTCAAAAGTAAAGATCGGAAGAGC
+
FFFFFFFFFFFFFFFFFFFFFFFFFFFFFFFFFFFFFFFFFFFFF
@FS10000125:26:BPA73017-1023:1:1101:4970:1250 1:N:0:4
GGGCAACTTCGTCGAGTACGCTCAATCCAGTAGATCGGAAGAGCA
+
FFFFFFFFFFFFFFFFFFFFFFFFFFFFFFFFFFFFFFFFFFFFF
@FS10000125:26:BPA73017-1023:1:1101:5370:1250 1:N:0:4
TCGCTAACTTCGTCGAGTACGCTCAATGCACGAGATCGGAAGAGC
+
FF,FFFFFFFFFFFFFFFFFFFFFFFFFFFFFFFFFFFFFFFFFF
@FS10000125:26:BPA73017-1023:1:1101:5810:1250 1:N:0:4
TGTATAACTTCGTCGAGTACGCTCAAATACATAGATCGGAAGAGC
+
:FFFFFFFFFFFFFFFFFFFFFFFFFFFFFFFFFFFFFFFFFFFF
@FS10000125:26:BPA73017-1023:1:1101:7680:1250 1:N:0:4
TGGCCAACTTCGTCGAGTACGCTCAAAATAGAAGATCGGAAGAGC
+
:,F::FFFFFFFFFFFFFFFFFFFFF:FFF,FFFFFFFFFFFFFF
@FS10000125:26:BPA73017-1023:1:1101:8640:1250 1:N:0:4
CCGCGTGATCTTCGTCGAGTACGCTCAAAAATATAGATCGGAAGA
+
FFFFFFFFFFFFFFFFFFFFFFFFFFFFFFFFFFFFFFFFFFFFF
@FS10000125:26:BPA73017-1023:1:1101:10000:1250 1:N:0:4
TTGACTGGACTTCGTCGAGTACGCTCAATGCCCTAGATCGGAAGA
+
:FFFFFFFFFFFFFFFFFFFFFFFFFFFFFFFFFFFFFFFFFFFF
@FS10000125:26:BPA73017-1023:1:1101:10550:1250 1:N:0:4
TCGGGAACTTCGTCGAGTACGCTCAAAAAAAAAGATCGGAAGAGC
+
FFFFFFFFFFFFFFFFFFFFFFFFF:FFFFFFFFFFFFFFFFFFF
@FS10000125:26:BPA73017-1023:1:1101:10720:1250 1:N:0:4
TTTAATAACTTCGTCGAGTACGCTCAAGGGTGTAGATCGGAAGAG
+
FFFFFFFFFFFFFFFFFFFFFFFFFFFFFFFFFFFFFFFFFFFFF
@FS10000125:26:BPA73017-1023:1:1101:10990:1250 1:N:0:4
TTGACTGGACTTCGTCGAGTACGCTCAATCTATAAGATCGGAAGA
+
FFFFFFFFFFFFFFFFFFFFFFFFFFFFFFFFFFFFFFFFFFFFF
@FS10000125:26:BPA73017-1023:1:1101:11420:1250 1:N:0:4
TAGGAACTTCGTCGAGTACGCTCAAAGAGATAGATCGGAAGAGCA
+
:FFFFFFFFFFFFFFFFFFFFFFFFFFFFFFFFFFFFFFFFFFFF
@FS10000125:26:BPA73017-1023:1:1101:11540:1250 1:N:0:4
CTGGGAACTTCGTCGAGTACGCTCAAGAATTGAGATCGGAAGAGC
+
FFFFFFFFFFFFFFFFFFFFFFFFFFFFFFFFFFFFFFFFFFFFF
@FS10000125:26:BPA73017-1023:1:1101:11610:1250 1:N:0:4
TTGACTGGACTTCGTCGAGTACGCTCAAGAATGTAGATCGGAAGA
+
FFFFFFFFFFFFFFFFFFFFFFFFFFFFFFFFFFFFFFFFFFFFF
@FS10000125:26:BPA73017-1023:1:1101:13130:1250 1:N:0:4
GCGAAAACTTCGTCGAGTACGCTCAAAAATTCAGATCGGAAGAGC
+
FFFFFFFFFFFFFFFFFFFFFFFFFFFFFFFFFFFFFFFFFFFFF
@FS10000125:26:BPA73017-1023:1:1101:13720:1250 1:N:0:4
TTGCTGAACTTCGTCGAGTACGCTCAAAAGACGAGATCGGAAGAG
+
:FFFFFFFFFFFFFFFFFFFFFFFFFFFFFFFFFFFFFFFFFFFF
@FS10000125:26:BPA73017-1023:1:1101:15440:1250 1:N:0:4
ACGTTAACTTCGTCGAGTACGCTCAAGAGAATAGATCGGAAGAGC
+
FFFFFFFFFFFFFFFFFFFFFFFFFFFFFFFFFFFFFFFFFFFFF
@FS10000125:26:BPA73017-1023:1:1101:1270:1260 1:N:0:4
GCGGCAACTTCGTCGAGTACGCTCAAACGTCTAGATCGGAAGAGC
+
FFFFFFFFFFFFFFFFFFFFFFFFFFFFFFFFFFFFFFFFFFFFF
@FS10000125:26:BPA73017-1023:1:1101:1280:1260 1:N:0:4
TGGCAACTTCGTCGAGTACGCTCAATCCTAAAGATCGGAAGAGCA
+
FFFFFFFFFFFFFFFFFFFFFFFFFFFFFFFFFFFFFFFFFFFFF
@FS10000125:26:BPA73017-1023:1:1101:1300:1260 1:N:0:4
GGGGAAACTTCGTCGAGTACGCTCAAGTATGTAGATCGGAAGAGC
+
FFFFFFFFFFFFFFFFFFFFFFFFFFFFFFFFFFFFFFFFFFFFF
@FS10000125:26:BPA73017-1023:1:1101:2730:1260 1:N:0:4
TCGATAACTTCGTCGAGTACGCTCAAATAGGAAGATCGGAAGAGC
+
FFFFFFFFFFFFFFFFFFFFFFFFFFFFFFFFFFFFFFFFFFFFF
@FS10000125:26:BPA73017-1023:1:1101:3010:1260 1:N:0:4
TTTGCAACTTCGTCGAGTACGCTCAATCTCCTAGATCGGAAGAGC
+
FFFFFFFFFFFFFFFFFFFFFFFFFFFFFFFFFFFFFFFFFFFFF
@FS10000125:26:BPA73017-1023:1:1101:4000:1260 1:N:0:4
CCCAAAACTTCGTCGAGTACGCTCAACCGTAGAGATCGGAAGAGC
+
FFFFFFFFFFFFFFFFFFFFFFFFFFFFFFFFFFFFFFFFFFFFF
@FS10000125:26:BPA73017-1023:1:1101:4430:1260 1:N:0:4
GGGAAAACTTCGTCGAGTACGCTCAAACTATAAGATCGGAAGAGC
+
FFFFFFFFFFFFFFFFFFFFFFFFFFFFFFFFFFFFFFFFFFFFF
@FS10000125:26:BPA73017-1023:1:1101:5240:1260 1:N:0:4
GGGTTAACTTCGTCGAGTACGCTCAAAGTCAGAGATCGGAAGAGC
+
:FFFFFFFFFFFFFFFFFFFFFFFFFFFFFFFFFFFFFFFFFFFF
@FS10000125:26:BPA73017-1023:1:1101:5720:1260 1:N:0:4
TTTAGGGAACTTCGTCGAGTACGCTCAAGCTAAAAGATCGGAAGA
+
FFFFFFFFFFFFFFFFFFFFFFFFFFFFFFFFFFFFFFFFFFFFF
@FS10000125:26:BPA73017-1023:1:1101:5900:1260 1:N:0:4
TTGACTGGACTTCGTCGAGTACGCTCAATCATGTAGATCGGAAGA
+
FFFFFFFFFFFFFFFFFFFFFFFFFFFFFFFFFFFFFFFFFFFFF
@FS10000125:26:BPA73017-1023:1:1101:6370:1260 1:N:0:4
GGGCTAACTTCGTCGAGTACGCTCAAGTCACGAGATCGGAAGAGC
+
FFFFFFFFFFFFFFFFFFFFFFFFFFFFFFFFFFFFFFFFFFFFF
@FS10000125:26:BPA73017-1023:1:1101:6660:1260 1:N:0:4
TTTTTTAACTTCGTCGAGTACGCTCAATGGAACAGATCGGAAGAG
+
FFFFFFFFFFFFFFFFFFFFFFFFFFFFFFFFFFFFFFFFFFFFF
@FS10000125:26:BPA73017-1023:1:1101:6710:1260 1:N:0:4
GCGTCAACTTCGTCGAGTACGCTCAATCCCAAAGATCGGAAGAGC
+
FFFFFFFFFFFFFFFFFFFFFFFFFFFFFFFFFFFFFFFFFFFFF
@FS10000125:26:BPA73017-1023:1:1101:7090:1260 1:N:0:4
GCGTGAACTTCGTCGAGTACGCTCAAGTGACTAGATCGGAAGAGC
+
FFFFFFFFFFFFFFFFFFFFFFFFFFFFFFFFFFFFFFFFFFFFF
@FS10000125:26:BPA73017-1023:1:1101:7160:1260 1:N:0:4
TTGGAAACTTCGTCGAGTACGCTCAAACATGAAGATCGGAAGAGC
+
FFFFFFFFFFFFFFFFFFFFFFFFFFFFFFFFFFFFFFFFFFFFF
@FS10000125:26:BPA73017-1023:1:1101:7720:1260 1:N:0:4
GGGGAAACTTCGTCGAGTACGCTCAAAATTGGAGATCGGAAGAGC
+
,FFFFFFFFFFFFFFFFFFFFFFFFFFFFFFFFFFFFFFFFFFFF
@FS10000125:26:BPA73017-1023:1:1101:7830:1260 1:N:0:4
TTGACTGGACTTCGTCGAGTACGCTCAACCATGTAGATCGGAAGA
+
FFFFFFFFFFFFFFFFFFFFFFFFFFFFFFFFFFFFFFFFFFFFF
@FS10000125:26:BPA73017-1023:1:1101:8120:1260 1:N:0:4
GAGGCAACTTCGTCGAGTACGCTCAACGGATCAGATCGGAAGAGC
+
FFFFFFFFFFFFFFFFFFFFFFFFFFFFFFFFFFFFFFFFFFFFF
@FS10000125:26:BPA73017-1023:1:1101:8460:1260 1:N:0:4
TTCGCATCTGAACTTCGTCGAGTACGCTCAATAAGGTAGATCGGA
+
,FFFFFFFFFFFFFFFFFFFFFFFFFFFFFFFFFFFFFFFFFFFF
@FS10000125:26:BPA73017-1023:1:1101:8860:1260 1:N:0:4
GCGTCAACTTCGTCGAGTACGCTCAAAACGTGAGATCGGAAGAGC
+
FFFFFFFFFFFFFFFFFFFFFFFFFFFFFFFFF:FFFFFFFFFFF
@FS10000125:26:BPA73017-1023:1:1101:12010:1260 1:N:0:4
TTGCATAACTTCGTCGAGTACGCTCAAACCTTAAGATCGGAAGAG
+
FF,FFFFFFFFFFFFFFFFFF:FFFFFFFF:F,FFFFFFF::FFF
@FS10000125:26:BPA73017-1023:1:1101:12060:1260 1:N:0:4
TCGCAACTTCGTCGAGTACGCTCAAGAATCTAGATCGGAAGAGCA
+
FF:FFFFFFFFFFFFFFFFFFFFFFFFFFFFFFFFFFFFFFFFFF
@FS10000125:26:BPA73017-1023:1:1101:12220:1260 1:N:0:4
TTGCCAACTTCGTCGAGTACGCTCAAGAGTATAGATCGGAAGAGC
+
FFFFFFFFFFFFFFFFFFFFFFFFFFFFFFFFFFFFFFFFFFFFF
@FS10000125:26:BPA73017-1023:1:1101:12650:1260 1:N:0:4
TCGCACAACTTCGTCGAGTACGCTCAATAAGTTAGATCGGAAGAG
+
FFFFFFFFFFFFFFFFFFFFFFFFFFFFFFFFFFFFFFFFFFFFF
@FS10000125:26:BPA73017-1023:1:1101:12930:1260 1:N:0:4
TTGCGAAACTTCGTCGAGTACGCTCAAGCTGGAAGATCGGAAGAG
+
FFFFFFFFFFFFFFFFFFFFFFFFFFFFFFFFFFFFFFFFFFFFF
@FS10000125:26:BPA73017-1023:1:1101:13450:1260 1:N:0:4
TTGCAACTTCGTCGAGTACGCTCAATACTTAAGATCGGAAGAGCA
+
FFFFFFFFFFFFFFFFFFFFFFFFFFFFFFFFFFFFFFFFFFFFF
@FS10000125:26:BPA73017-1023:1:1101:14200:1260 1:N:0:4
GCGACAACTTCGTCGAGTACGCTCAAATGACGAGATCGGAAGAGC
+
FFFFFFFFFFFFFFFFFFFFFFFFFFFFFFFFFFFFFFFFFFFFF
@FS10000125:26:BPA73017-1023:1:1101:14380:1260 1:N:0:4
TCTGGAACTTCGTCGAGTACGCTCAAACGTGAAGATCGGAAGAGC
+
FFFFFFFFFFFFFFFFFFFFFFFFFFFFFFFFFFFFFFFFFFFFF
@FS10000125:26:BPA73017-1023:1:1101:14970:1260 1:N:0:4
TCGCTTAACTTCGTCGAGTACGCTCAAGATTTAAGATCGGAAGAG
+
FFFFFFFFFFFFFFFFFFFFFFFFFFFFFFFFFFFFFFFFFFFFF
@FS10000125:26:BPA73017-1023:1:1101:15530:1260 1:N:0:4
CCGGTAACTTCGTCGAGTACGCTCAATCTAGTAGATCGGAAGAGC
+
:FF:,FF:,FF::F,F::F::FF:,FFF:F,:F,F::,FFFFF,F
@FS10000125:26:BPA73017-1023:1:1101:1280:1270 1:N:0:4
CTGCTGGAACTTCGTCGAGTACGCTCAATGGCTTAGATCGGAAGA
+
FFFFFFFFFFFFFFFFFFFFFFFFFFFFFFFFFFFFFFFFFFFFF
@FS10000125:26:BPA73017-1023:1:1101:1410:1270 1:N:0:4
TTGGAACTTCGTCGAGTACGCTCAATATTATAGATCGGAAGAGCA
+
FFFFFFFFFFFFFFFFFFFFFFFFFFFFFFFFFFFFFFFFFFFFF
@FS10000125:26:BPA73017-1023:1:1101:1630:1270 1:N:0:4
TCGCAGAACTTCGTCGAGTACGCTCAAAAAAGAAGATCGGAAGAG
+
FFFFFFFFFFFFFFFFFFFFFFFFFFFFFFFFFFFFFFFFFFFFF
@FS10000125:26:BPA73017-1023:1:1101:2060:1270 1:N:0:4
TTGATAACTTCGTCGAGTACGCTCAAATTATAAGATCGGAAGAGC
+
FFF,:FFFFFFFFFFFFFFFFFFFFFF,,F:FFFFFFFFFFFFFF
@FS10000125:26:BPA73017-1023:1:1101:2290:1270 1:N:0:4
GGGGAACTTCGTCGAGTACGCTCAATTGGTAAGATCGGAAGAGCA
+
:::FFFFFF:FFF:FFFFFFFFF:FFFF:FF:FFFF:FFFFFFF,
@FS10000125:26:BPA73017-1023:1:1101:2460:1270 1:N:0:4
GCGCCAACTTCGTCGAGTACGCTCAAAAAATGAGATCGGAAGAGC
+
FFFFFFFFFFFFFFFFFFFFFFFFFFFFFFFFFFFFFFFFFFFFF
@FS10000125:26:BPA73017-1023:1:1101:2530:1270 1:N:0:4
GGGGGGGAGACTTCGTCGAGTACGCTCAAGATTGTAGATCGGAAG
+
FFFFFFFFFFFFFFFFFFFFFFFFFFFFFFFFFFFFFFFFFFFFF
@FS10000125:26:BPA73017-1023:1:1101:2850:1270 1:N:0:4
TCTAACAACTTCGTCGAGTACGCTCAATTATAAAGATCGGAAGAG
+
FFFF,FFFFFFFFFF:FFFFFFFFFFFFFF,FFFFFFFFFFFFFF
@FS10000125:26:BPA73017-1023:1:1101:2870:1270 1:N:0:4
ACGATAACTTCGTCGAGTACGCTCAAACTGTGAGATCGGAAGAGC
+
FFFFFFFFFFFFFFFFFFFFFFFFFFFFFFFFFFFFFFFFFFFFF
@FS10000125:26:BPA73017-1023:1:1101:3770:1270 1:N:0:4
GGGATACCTTCGTCGAGTACGCTCAAGAACCGAGATCGGAAGAGC
+
FFFFFFFFFFFFFFFFFFFFFFFFFFFFFFFFFFFFFFFFFFFFF
@FS10000125:26:BPA73017-1023:1:1101:5550:1270 1:N:0:4
GGGGGAACTTCGTCGAGTACGCTCAATTCCGAAGATCGGAAGAGC
+
FFFFFFFFFFFFFFFFFFFFFFFFFFFFFFFFFFFFFFFFFFFFF
@FS10000125:26:BPA73017-1023:1:1101:5720:1270 1:N:0:4
GCGGGAACTTCGTCGAGTACGCTCAACCAGGTAGATCGGAAGAGC
+
FFFFFFFFFFFFFFFFFFFFFFFFFFFFFFFFFFFFFFFFFFFFF
@FS10000125:26:BPA73017-1023:1:1101:6140:1270 1:N:0:4
GCGGGAATTTAGTCGAGTACGCTCAACGGAAGAGATCGGAAGAGC
+
FFFFFFFFFFFFFFFFFFFFFFFFFFFFF:FFFFFFFFFFFFFFF
@FS10000125:26:BPA73017-1023:1:1101:6830:1270 1:N:0:4
TGGCAAACTTCGTCGAGTACGCTCAAGCCGAAAGATCGGAAGAGC
+
FFFFFFFFFFFFFFFFFFFFFFFFFFFFFFFFFFFFFFFFFFFFF
@FS10000125:26:BPA73017-1023:1:1101:6930:1270 1:N:0:4
TTGACTGGACTTCGTCGAGTACGCTCAAATCGAGAGATCGGAAGA
+
FFFFFFFFFFFFFFFFFFFFFFFFFFFFFFFFFFFFFFFFFFFFF
@FS10000125:26:BPA73017-1023:1:1101:7300:1270 1:N:0:4
TTGGCATCTTCGTCGAGTACGCTCAACGACAAAGATCGGAAGAGC
+
FFFFFFFFFFFFFFFFFFFFFFFFFFFFFFFFFFFFFFFFFFFFF
@FS10000125:26:BPA73017-1023:1:1101:7430:1270 1:N:0:4
GCGCAACTTCGTCGAGTACGCTCAAATGTACAGATCGGAAGAGCA
+
,FFFFFFFFFFFFFFFFFFFFFFFFFFFFFFFFFFFFFFFFFFFF
@FS10000125:26:BPA73017-1023:1:1101:8530:1270 1:N:0:4
TAGCTAACTTCGTCGAGTACGCTCAATCCGTAAGATCGGAAGAGC
+
FFFFFFFFFFFFFFFFFFFFFFFFFFFFFFFFFFFFFFFFFFFFF
@FS10000125:26:BPA73017-1023:1:1101:9100:1270 1:N:0:4
GCGGGAACTTCGTCGAGTACGCTCAATCTGGCAGATCGGAAGAGC
+
FFFFFFFFFFFFFFFFFFFFFFFFFFFFFFFFFFFFFFFFFFFFF
@FS10000125:26:BPA73017-1023:1:1101:9370:1270 1:N:0:4
AGACTGGACTTTCGTCGAGTACGCTCAAACGATTAGATCGGAAGA
+
FFFFFFFFFFFFFFFFFFFFFFFFFFFFFFFFFFFFFFFFFFFFF
@FS10000125:26:BPA73017-1023:1:1101:9880:1270 1:N:0:4
CTGAATTAACTTCGTCGAGTACGCTCAAGTTTAAAGATCGGAAGA
+
,:FF,:::F:,:FF,FF:F,:FF:,F,FF,,,,::F,::FFFFF,
@FS10000125:26:BPA73017-1023:1:1101:9900:1270 1:N:0:4
TTGTCCAACTTCGTCGAGTACGCTCAACTGAGATCGGAAGAGCAC
+
:FFFFFFFFFFFFFFFFFFFFFFFFFFFFFFFFFFFFFFFFFFFF
@FS10000125:26:BPA73017-1023:1:1101:9980:1270 1:N:0:4
TTTGGACAACTTCGTCGAGTACGCTCAAAATGCCAGATCGGAAGA
+
FFFFFFFFFFFFFFFFFFFFFFFFFFFFFFFFFFFFFFFFFFFFF
@FS10000125:26:BPA73017-1023:1:1101:10330:1270 1:N:0:4
CCGCAAACTTCGTCGAGTACGCTCAAGTAAAGAGATCGGAAGAGC
+
FFFFFFFFFFFFFFFFFFFFFFFFFFFFFFFFFFFFFFFFFFFFF
@FS10000125:26:BPA73017-1023:1:1101:10960:1270 1:N:0:4
TAGTCAACTTCGTCGAGTACGCTCAAGTCTAAAGATCGGAAGAGC
+
,,F:F:FFF:FFFF:,FFFFFFFF:,FFFF:FFFFF:::FFFFF:
@FS10000125:26:BPA73017-1023:1:1101:12510:1270 1:N:0:4
GCCTCTCGGACTTCGTCGAGTACGCTCAAAATCGGAGATCGGAAG
+
FFFFFFFFFFFFFFFFFFFFFFFFFFFFFFFFFFFFFFFFFFFFF
@FS10000125:26:BPA73017-1023:1:1101:12590:1270 1:N:0:4
TAGCAAATTTCGTCGAGTACGCTCAATGGCCGAGATCGGAAGAGC
+
FFFFF:FFFFFFFFFFFFFFFFFFFFFFFFFFFFFFFFFFFFFFF
@FS10000125:26:BPA73017-1023:1:1101:12850:1270 1:N:0:4
GGGGAAACTTCGTCGAGTACGCTCAATTTGTAAGATCGGAAGAGC
+
FFFFFFFFFFFFFFFFFFFFFFFFFFFFFFFFFFFFFFFFFFFFF
@FS10000125:26:BPA73017-1023:1:1101:13190:1270 1:N:0:4
TCGGGAGAACTTCGTCGAGTACGCTCAAGTGGTGAGATCGGAAGA
+
FFFFFFFFFFFFFFFFFFFFFFFFFFFFFFFFFFFFFFFFFFFFF
@FS10000125:26:BPA73017-1023:1:1101:13710:1270 1:N:0:4
TTGCTGAACTTCGTCGAGTACGCTCAAAAGACGAGATCGGAAGAG
+
FFFFFFFFFFFFFFFFFFFFFFFFFFFFFFFFFFFFFFFFFFFFF
@FS10000125:26:BPA73017-1023:1:1101:14310:1270 1:N:0:4
GGGCACTAACTTCGTCGAGTACGCTCAAATCGTCAGATCGGAAGA
+
,:FFFFFFFFFFFFFFFFFFFFFFFFFF:FFFFFFFFFFFFFFFF
@FS10000125:26:BPA73017-1023:1:1101:15710:1270 1:N:0:4
TCGCAACTTCGTCGAGTACGCTCAAATTACGAGATCGGAAGAGCA
+
FFFFFFFFFFFFFFFFFFFFFFFFFFFFFFFFFFFFFFFFFFFFF
@FS10000125:26:BPA73017-1023:1:1101:15980:1270 1:N:0:4
GCGCGCAACTTCGTCGAGTACGCTCAAAGGAATAGATCGGAAGAG
+
FFFFFFFFFFFFFFFFFFFFFFFFFFFFFFFFFFFFFFFFFFFFF
@FS10000125:26:BPA73017-1023:1:1101:16240:1270 1:N:0:4
GCCTATCAACTTCGTCGAGTACGCTCAACACTTAAGATCGGAAGA
+
:FFF:FFFFFFFFFFFFFFFFFFFFFFFFFFFFFFFFFFFFFFFF
@FS10000125:26:BPA73017-1023:1:1101:2020:1280 1:N:0:4
TCTTAAACTTCGTCGAGTACGCTCAAGGACACAGATCGGAAGAGC
+
FFFFFFFFFFFFFFFFFFFFFFFFFFFFFFFFFFFFFFFFFFFFF
@FS10000125:26:BPA73017-1023:1:1101:2160:1280 1:N:0:4
GAGGGAACTTCGTCGAGTACGCTCAACTCCATAGATCGGAAGAGC
+
FFFFFFFFFFFFFFFFFFFFFFFFFFFFFFFFFFFFFFFFFFFFF
@FS10000125:26:BPA73017-1023:1:1101:2470:1280 1:N:0:4
GCGCCAACTTCGTCGAGTACGCTCAAAAAATGAGATCGGAAGAGC
+
FFFFFFFFFFFFFFFFFFFFFFFFFFFFFFFFFFFFFFFFFFFFF
@FS10000125:26:BPA73017-1023:1:1101:2880:1280 1:N:0:4
TCGTTAACTTCGTCGAGTACGCTCAATAATGTAGATCGGAAGAGC
+
FFFFFFFFFFFFFFFFFFFFFFFFFFFFFFFFFFFFFFFFFFFFF
@FS10000125:26:BPA73017-1023:1:1101:3510:1280 1:N:0:4
CCGCAAACTTCGTCGAGTACGCTCAAATGATTAGATCGGAAGAGC
+
,FF:FFFFFFFFFFF:FFFFFFFFFF,,,,,FFFFFFFFFFFFFF
@FS10000125:26:BPA73017-1023:1:1101:3740:1280 1:N:0:4
CCGGCAATTTCGTCGAGTACGCTCAAGAACGAAGATCGGAAGAGC
+
FFFFFFFFFFFFFFFFFFFFFFFFFFFFFFFFFFFFFFFFFFFFF
@FS10000125:26:BPA73017-1023:1:1101:3840:1280 1:N:0:4
TTGCTTAACTTCGTCGAGTACGCTCAAGGCTGTAGATCGGAAGAG
+
FFFFFFFFFFFFFFFFFFFFFFFFFFFFFFFFFFFFFFFFFFFFF
@FS10000125:26:BPA73017-1023:1:1101:4380:1280 1:N:0:4
CTGGGAACTTCGTCGAGTACGCTCAAATCGGTAGATCGGAAGAGC
+
FFFFFFFFFFFFFFFFFFFFFFFFFFFFFFFFFFFFFFFFFFFFF
@FS10000125:26:BPA73017-1023:1:1101:4640:1280 1:N:0:4
AGGTAAACTTCGTCGAGTACGCTCAAAGTCAGAGATCGGAAGAGC
+
FFFFFFFFFFFFFFFFFFFFFFFFFFFFFFFFFFFFFFFFFFFFF
@FS10000125:26:BPA73017-1023:1:1101:5070:1280 1:N:0:4
TCTCTCAACTTCGTCGAGTACGCTCAATTATGGAGATCGGAAGAG
+
FFFFFFFFFFFFFFFFFFFFFFFFFFFFFFFFFFFFFFFFFFFFF
@FS10000125:26:BPA73017-1023:1:1101:5400:1280 1:N:0:4
CCGATAACTTCGTCGAGTACGCTCAATATAAAAGATCGGAAGAGC
+
FFFFFFFFFFFFFFFFFFFFFFFFFFFFFFFFFFFFFFFFFFFFF
@FS10000125:26:BPA73017-1023:1:1101:6030:1280 1:N:0:4
TTGACTGGACTTCGTCGAGTACGCTCAACCACGCAGATCGGAAGA
+
FFFFFFFFFFFFFFFFFFFFFFFFFFFFFFFFFFFFFFFFFFFFF
@FS10000125:26:BPA73017-1023:1:1101:6390:1280 1:N:0:4
CCGGAAACTTCGTCGAGTACGCTCAATTGTTCAGATCGGAAGAGC
+
FFFFFFFFFFFFFFFFFFFFFFFFFFFFFFFFFFFFFFFFFFFFF
@FS10000125:26:BPA73017-1023:1:1101:8260:1280 1:N:0:4
TTGCAAACTTCGTCGAGTACGCTCAACAATGCAGATCGGAAGAGC
+
FFFFFFFFFFFFFFFFFFFFFFFFFFFFFFFFFFFFFFFFFFFFF
@FS10000125:26:BPA73017-1023:1:1101:9390:1280 1:N:0:4
TAGACAACTTCGTCGAGTACGCTCAACTAGTAAGATCGGAAGAGC
+
FFFFFFFFFFFFFFFFFFFFFFFFFFFFFFFFFFFFFFFFFFFFF
@FS10000125:26:BPA73017-1023:1:1101:10390:1280 1:N:0:4
TTGAAGAACTTCGTCGAGTACGCTCAATATCCTAGATCGGAAGAG
+
FFFFFFFFFFFFFFFFFFFFFFFFFFFFFFFFFFFFFFFFFFFFF
@FS10000125:26:BPA73017-1023:1:1101:10480:1280 1:N:0:4
TCTCTCACAACTTCGTCGAGTACGCTCAAGCATTAAGATCGGAAG
+
FFFFFFFFFFFFFFFFFFFFFFFFFFFFFFFFFFFFFFFFFFFFF
@FS10000125:26:BPA73017-1023:1:1101:11030:1280 1:N:0:4
CCGTTAACTTCGTCGAGTACGCTCAATCACACAGATCGGAAGAGC
+
FFFFFFFFFFFFFFFFFFFFFFFFFFFFFFFFFFFFFFFFFFFFF
@FS10000125:26:BPA73017-1023:1:1101:11180:1280 1:N:0:4
TGGGCAACTTCTCGAGTACGCTCAACCAGTCAGATCGGAAGAGCA
+
FFFFFFFFFFFFFFFFFFFFFFFFFFFFFFFFFFFFFFFFFFFFF
@FS10000125:26:BPA73017-1023:1:1101:11240:1280 1:N:0:4
TCTGTGAAACTTCGTCGAGTACGCTCAAGTCAGAAGATCGGAAGA
+
FFFFFFFFFFFFFFFFFFFFFFFFFFFFFFFFFFFFFFFFFFFFF
@FS10000125:26:BPA73017-1023:1:1101:11810:1280 1:N:0:4
TTGACTGGACTTCGTCGAGTACGCTCAAAATACTAGATCGGAAGA
+
FFFFFFFFFFFFFFFFFFFFFFFFFFFFFFFFFFFFFFFFFFFFF
@FS10000125:26:BPA73017-1023:1:1101:12210:1280 1:N:0:4
TCTGAAACTTCGTCGAGTACGCTCAATATCCAAGATCGGAAGAGC
+
FFFFFFFFFFFFFFFFFFFFFFFFFFFFFFFFFFFFFFFFFFFFF
@FS10000125:26:BPA73017-1023:1:1101:12220:1280 1:N:0:4
TCTGAAACTTCGTCGAGTACGCTCAATATCCAAGATCGGAAGAGC
+
FFFFFFFFFFFFFFFFFFFFFFFFFFFFFFFFFFFFFFFFFFFFF
@FS10000125:26:BPA73017-1023:1:1101:13220:1280 1:N:0:4
TCGCAGGACTTCGTCGAGTACGCTCAATTACTTAGATCGGAAGAG
+
FFFF:::FFF,FF:FFFF:FFFF:FF,FFFFFFFFF:FFFFFFFF
@FS10000125:26:BPA73017-1023:1:1101:13410:1280 1:N:0:4
CCGGTAACTTCGTCGAGTACGCTCAAATATGGAGATCGGAAGAGC
+
FFFFFFFFFFFFFFFFFFFFFFFFFFFFFFFFFFFFFFFFFFFFF
@FS10000125:26:BPA73017-1023:1:1101:14130:1280 1:N:0:4
TAGAAAACTTCGTCGAGTACGCTCAAATCTATAGATCGGAAGAGC
+
FFFFFFFFFFFFFFFFFFFFFFFFFFFFFFFFFFFFFFFFFFFFF
@FS10000125:26:BPA73017-1023:1:1101:14410:1280 1:N:0:4
CTTATAACTTCGTCGAGTACGCTCAACGACATAGATCGGAAGAGC
+
FFFFFFFFFFFFFFFFFFFFFFFFFFFFFFF:FFFFFFFFFFFFF
@FS10000125:26:BPA73017-1023:1:1101:14460:1280 1:N:0:4
CCGTTAACTTCGTCGAGTACGCTCAAATGCCAAGATCGGAAGAGC
+
FFFFFFFFFFFFFFFFFFFFFFFFFFFFFFFFFFFFFFFFFFFFF
@FS10000125:26:BPA73017-1023:1:1101:15090:1280 1:N:0:4
GCGGAAACTTCGTCGAGTACGCTCAATCCTGAAGATCGGAAGAGC
+
FFFFFFFFFFFFFFFFFFFFFFFFFFFFFFFFFFFFFFFFFFFFF
@FS10000125:26:BPA73017-1023:1:1101:15560:1280 1:N:0:4
CCGGCAACTTCGTCGAGTACGCTCAACACCCCAGATCGGAAGAGC
+
FFFFFFFFFFFFFFFFFFFFFFFFFFFFFFFFFFFFFFFFFFFFF
@FS10000125:26:BPA73017-1023:1:1101:15710:1280 1:N:0:4
TGGCAAACTTCGTCGAGTACGCTCAAGATTTCAGATCGGAAGAGC
+
F::F:FFFFFFFFFF:FFFFFFFFFFFFFFFFFFFFFFFF,F:FF
@FS10000125:26:BPA73017-1023:1:1101:16080:1280 1:N:0:4
AAGATCAAACTTCGTCGAGTACGCTCAACTACGTAGATCGGAAGA
+
FFFFFFFFFFFFFFFFFFFFFFFFFFFFFFFFFFFFFFFFFFFFF
@FS10000125:26:BPA73017-1023:1:1101:16420:1280 1:N:0:4
TTGTAAACTTCGTCGAGTACGCTCAATCATAGAGATCGGAAGAGC
+
FFFFFFFFFFFFFFFFFFFFFFFFFFFFFFFFFFFFFFFFFFFFF
@FS10000125:26:BPA73017-1023:1:1101:16430:1280 1:N:0:4
CCGGCAACTTGTCGAGTACGCTCAAGCGTCCAGATCGGAAGAGCA
+
FFFFFFFFFFFFFFFFFFFFFFFFFFFFFFFFFFFFFFFFFFFFF
@FS10000125:26:BPA73017-1023:1:1101:1160:1290 1:N:0:4
GGGGGGGAACTTCGTCGAGTACGCTCAACAGGTGAGATCGGAAGA
+
FFFFFFFFFFFFFFFFFFFFFFFFFFFFFFFFFFFFFFFFFFFFF
@FS10000125:26:BPA73017-1023:1:1101:1390:1290 1:N:0:4
TCGAAACTTCGTCGAGTACGCTCAAGGCGAAAGATCGGAAGAGCA
+
FFFFFFFFFFFFFFFFFFFFFFFFFFFFFFFFFFFFFFFFFFFFF
@FS10000125:26:BPA73017-1023:1:1101:1690:1290 1:N:0:4
CTTTGGCAACTTCGTCGAGTACGCTCAAGGAGAAAGATCGGAAGA
+
FFFFFFFFFFFFFFFFFFFFFFFFFFFFFFFFFFFFFFFFFFFFF
@FS10000125:26:BPA73017-1023:1:1101:2090:1290 1:N:0:4
TTGGAAACTTCGTCGAGTACGCTCAAATTATAAGATCGGAAGAGC
+
FFFFFFFFFFFFFFFFFFFFFFFFFFFFFFFFFFFFFFFFFFFFF
@FS10000125:26:BPA73017-1023:1:1101:2360:1290 1:N:0:4
GGGAGAACTTCGTCGAGTACGCTCAACCTCAGAGATCGGAAGAGC
+
FFFFFFFFFFFFFFFFFFFFFFFFFFFFFFFFFFFFFFFFFFFFF
@FS10000125:26:BPA73017-1023:1:1101:2500:1290 1:N:0:4
GCGTAAACTTCGTCGAGTACGCTCAATAATTCAGATCGGAAGAGC
+
FFFFFFFFFFFFFFFFFFFFFFFFFFFFFFFFFFFFFFFFFFFFF
@FS10000125:26:BPA73017-1023:1:1101:3070:1290 1:N:0:4
TTGACTGGACTTCGTCGAGTACGCTCAATAATCAAGATCGGAAGA
+
:FFFFFFFFFFFFFFFFFFFFFFFFFFFFFFFFFFFFFFFFFFFF
@FS10000125:26:BPA73017-1023:1:1101:3450:1290 1:N:0:4
TTTCACAACTTCGTCGAGTACGCTCAATATACCAGATCGGAAGAG
+
FFFFFFFFFFFFFFFFFFFFFFFFFFFFFFFFFFFFFFFFFFFFF
@FS10000125:26:BPA73017-1023:1:1101:3920:1290 1:N:0:4
CCGGCAACTTCGTCGAGTACGCTCAAGTAATGAGATCGGAAGAGC
+
FFFFFFFFFFFFFFFFFFFFFFFFFFFFFFFFFFFFFFFFFFFFF
@FS10000125:26:BPA73017-1023:1:1101:4400:1290 1:N:0:4
TTGGCAACTTCGTCGAGTACGCTCAACATGATAGATCGGAAGAGC
+
FFFFFFFFFFFFFFFFFFFFFFFFFFFFFFFFFFFFFFFFFFFFF
@FS10000125:26:BPA73017-1023:1:1101:4460:1290 1:N:0:4
TCAGAAACTTCGTCGAGTACGCTCAAAAGAGAAGATCGGAAGAGC
+
:FFFFFFFFFFFFFFFFFFFFFFFFFFFFFFFFFFFFFFFFFFFF
@FS10000125:26:BPA73017-1023:1:1101:5330:1290 1:N:0:4
TCGCAACTTCGCAAAGACTCGAGTACGCTCAAGCACGAAGATCGG
+
FFFFFFFFFFFFFFFFFFFFFFFFFFFFFFFFFFFFFFFFFFFFF
@FS10000125:26:BPA73017-1023:1:1101:5750:1290 1:N:0:4
TAGGTAACTTCGTCGAGTACGCTCAACCTACCAGATCGGAAGAGC
+
FFFFFFFFFFFFFFFFFFFFFFFFFFFFFFFFFFFFFFFFFFFFF
@FS10000125:26:BPA73017-1023:1:1101:6140:1290 1:N:0:4
TTGACTGGACTTCGTCGAGTACGCTCAATCATGTAGATCGGAAGA
+
:FFFFFFFFFFFFFFFFFFFFFFFFFFFFFFFFFFFFFFFFFFFF
@FS10000125:26:BPA73017-1023:1:1101:6630:1290 1:N:0:4
TCCACAACTTCGTCGAGTACGCTCAATCTGAAAGATCGGAAGAGC
+
F:FFFFFFFFFFFFFFFFFFFFFFFFFF:F,FFFFFFFFFFFFFF
@FS10000125:26:BPA73017-1023:1:1101:6650:1290 1:N:0:4
CCGCAACTTCGTCGAGTACGCTCAAGTGATAAGATCGGAAGAGCA
+
FFFFFFFFFFFFFFFFFFFFFFFFFFFFFFFFFFFFFFFFFFFFF
@FS10000125:26:BPA73017-1023:1:1101:7150:1290 1:N:0:4
GTTTTTGAACTTCGTCGAGTACGCTCAAAACAAGAGATCGGAAGA
+
F,FFFFFFFFFFFFFFFFFFFFFFFFFFFFFFFFFFFFFFFFFFF
@FS10000125:26:BPA73017-1023:1:1101:7240:1290 1:N:0:4
TAGGCAACTTCGTCGAGTACGCTCAAAATGAAAGATCGGAAGAGC
+
FFFFFFFFFFFFFFFFFFFFFFFFFFFFFFFFFFFFFFFFFFFFF
@FS10000125:26:BPA73017-1023:1:1101:9410:1290 1:N:0:4
GGGGGGAACTTCGTCGAGTACGCTCAAGGTAAAAGATCGGAAGAG
+
FFFFFFFFFFFFFFFFFFFFFFFFFFFFFFFFFFFFFFFFFFFFF
@FS10000125:26:BPA73017-1023:1:1101:9660:1290 1:N:0:4
GCGTCAACTTCGTCGAGTACGCTCAAAGGAGAAGATCGGAAGAGC
+
FFFFFFFFFFFFFFFFFFFFFFFFFFFFFFFFFFFFFFFFFFFFF
@FS10000125:26:BPA73017-1023:1:1101:10160:1290 1:N:0:4
TCGATAACTTCGTCGAGTACGCTCAACAAAAGAGATCGGAAGAGC
+
FFFFFFFFFFFFFFFFFFFFFFFFFFFFFFFFFFFFFFFFFFFFF
@FS10000125:26:BPA73017-1023:1:1101:10170:1290 1:N:0:4
TTGGCAACTTCGTCGAGTACGCTCAAACTCACAGATCGGAAGAGC
+
FFFFFFFFFFFFFFFFFFFFFFFFFFFFFFFFFFFFFFFFFFFFF
@FS10000125:26:BPA73017-1023:1:1101:12780:1290 1:N:0:4
TCGCTAAACTTCGTCGAGTACGCTCAAAGATAAAGATCGGAAGAG
+
:FFFFFF:FFFFFFFFFFFFFFFFFFFFFFFFFFFFFFFFFFFFF
@FS10000125:26:BPA73017-1023:1:1101:13150:1290 1:N:0:4
TTGACTGGACTTCGTCGAGTACGCTCAAAACCTTAGATCGGAAGA
+
FFFFFFFFFFFFFFFFFFFFFFFFFFFFFFFFFFFFFFFFFFFFF
@FS10000125:26:BPA73017-1023:1:1101:13660:1290 1:N:0:4
TCAGTTAACTTCGTCGAGTACGCTCAAGGAAAGAGATCGGAAGAG
+
FFFFFFFFFFFFFFFFFFFFFFFFFFFFFFFFFFFFFFFFFFFFF
@FS10000125:26:BPA73017-1023:1:1101:13830:1290 1:N:0:4
TTAGCTCCTAGACCTTTAGCAGCAAGGTCCATATCTGACTTTTTG
+
F::,FF::F::FFFFFF,FFF::,FF,F:,:FFF,F::FFFFFF,
@FS10000125:26:BPA73017-1023:1:1101:14860:1290 1:N:0:4
TCGTGAACTTCGTCGAGTACGCTCAAGACATCAGATCGGAAGAGC
+
FFFFFFFFFFFFFFFFFFFFFFFFFFFFFFFFFFFFFFFFFFFFF
@FS10000125:26:BPA73017-1023:1:1101:15610:1290 1:N:0:4
GCGGCAACTTCGTCGAGTACGCTCAACATATTAGATCGGAAGAGC
+
FFFFFFFFFFFFFFFFFFFFFFFFFFFFFFFFFFFFFFFFFFFFF
@FS10000125:26:BPA73017-1023:1:1101:16340:1290 1:N:0:4
TTGTAAACTTCGTCGAGTACGCTCAAATGCCAAGATCGGAAGAGC
+
,FFFFFFFFFFFFFFFFFFFFFFFFFFFFFFFFFFFFFFFFFFFF
@FS10000125:26:BPA73017-1023:1:1101:1090:1300 1:N:0:4
TTGATCAACTTCGTCGAGTACGCTCAAAAGTCAAGATCGGAAGAG
+
FFFFFFFFFFFFFFFFFFFFFFFFFFFFFFFFFFFFFFFFFFFFF
@FS10000125:26:BPA73017-1023:1:1101:1940:1300 1:N:0:4
GCGCAACCTCGTCGAGTACGCTCAATCGTATAGATCGGAAGAGCA
+
FFFFFFFFFFFFFFFFFFFFFFFFFFFFFFFFFFFFFFFFFFFFF
@FS10000125:26:BPA73017-1023:1:1101:2070:1300 1:N:0:4
GGGACAATTTCGTCGAGTACGCTCAACCAATAAGATCGGAAGAGC
+
FFFFFFFFFFFFFFFFFFFFFFFFFFFFFFFFFFFFFFFFFFFFF
@FS10000125:26:BPA73017-1023:1:1101:2440:1300 1:N:0:4
TCGAAAACTTCGTCGAGTACGCTCAAGTCAGGAGATCGGAAGAGC
+
,FFFFFFFFFFFFFFFFFFFFFFFFFFFFF,FFFF:FFFFFFFFF
@FS10000125:26:BPA73017-1023:1:1101:2770:1300 1:N:0:4
GCGGTGAACTTCGTCGAGTACGCTCAAATGTCAAGATCGGAAGAG
+
FFFFFFFFFFFFFFFFFFFFFFFFFFFFFFFFFFFFFFFFFFFFF
@FS10000125:26:BPA73017-1023:1:1101:2820:1300 1:N:0:4
ACGTAACTTCGTCGAGTACGCTCAATAATACAGATCGGAAGAGCA
+
FFFFFFFFFFFFFFFFFFFFFFFFFFFFFFFFFFFFFFFFFFFFF
@FS10000125:26:BPA73017-1023:1:1101:3400:1300 1:N:0:4
TTGCGAAACTTCGTCGAGTACGCTCAATGTTAAAGATCGGAAGAG
+
FFFFFFFFFFFFFFFFFFFFFFFFFFFFFFFFFFFFFFFFFFFFF
@FS10000125:26:BPA73017-1023:1:1101:3530:1300 1:N:0:4
TCGCTCAACTTCGTCGAGTACGCTCAAAGAATTAGATCGGAAGAG
+
FFFFFFFFFFFFFFFFFFFFFFFFFFFFFFFFFFFFFFFFFFFFF
@FS10000125:26:BPA73017-1023:1:1101:3660:1300 1:N:0:4
GCGCAAACTTCGTCGAGTACGCTCAATTCAACAGATCGGAAGAGC
+
FFFFFFFFFFFFFFFFFFFFFFFFFFFFFFFFFFFFFFFFFFFFF
@FS10000125:26:BPA73017-1023:1:1101:3790:1300 1:N:0:4
TCGCCAACTTCGTCGAGTACGCTCAATCAGTTAGATCGGAAGAGC
+
FFFFFF:FFFFFFFFF:FFFFFFFFFFFFFFFFF:FFFFFFF:FF
@FS10000125:26:BPA73017-1023:1:1101:4010:1300 1:N:0:4
TTGCTAACTTCGTCGAGTACGCTCAATGATATAGATCGGAAGAGC
+
FFFFFFFFFFFFFFFFFFFFFFFFFFFFFFFFFFFFFFFFFFFFF
@FS10000125:26:BPA73017-1023:1:1101:4290:1300 1:N:0:4
CCGGCAACTTCGTCGAGTACGCTCAACTCTAGAGATCGGAAGAGC
+
FFFFFFFFFFFFFFFFFFFFFFFFFFFFFFFFFFFFFFFFFFFFF
@FS10000125:26:BPA73017-1023:1:1101:5320:1300 1:N:0:4
CGGAAACTTCGTCGAGTACGCTCAAAGGCAAAGATCGGAAGAGCA
+
FFFFFFFFFFFFFFFFFFFFFFFFFFFFFFFFFFFFFFFFFFFFF
@FS10000125:26:BPA73017-1023:1:1101:5980:1300 1:N:0:4
ACGACAACTTCGTCGAGTACGCTCAATAAGTCAGATCGGAAGAGC
+
FFF:FFFFFFFFFFFFFFFFFFFFFFF,F,,,FFFFFFFFFFFFF
@FS10000125:26:BPA73017-1023:1:1101:7210:1300 1:N:0:4
TCAAGGGAACTTCGTCGAGTACGCTCAACATAATAGATCGGAAGA
+
FFFFFFFFFFFFFFFFFFFFFFFFFFFFFFFFFFFFFFFFFFFFF
@FS10000125:26:BPA73017-1023:1:1101:7380:1300 1:N:0:4
TTGACTGAACTTCGTCGAGTACGCTCAACGACGTAGATCGGAAGA
+
FFFFFFFFFFFFFFFFFFFFFFFFFFFFFFFFFFFFFFFFFFFFF
@FS10000125:26:BPA73017-1023:1:1101:7440:1300 1:N:0:4
TGTGTAACTTCGTCGAGTACGATCAAATCACAAGATCGGAAGAGC
+
FFFFFFFFFFFFFFFFFFFFFFFFFFFF,FFFFFFFFFFFFFFFF
@FS10000125:26:BPA73017-1023:1:1101:7910:1300 1:N:0:4
TTGTTAACTTCGTCGAGTACGCTCAAAGTAGGAGATCGGAAGAGC
+
FFFFFFFFFFFFFFFFFFFFFFFFFFFFFFFFFFFFFFFFFFFFF
@FS10000125:26:BPA73017-1023:1:1101:8260:1300 1:N:0:4
GGGCAGGAACTTCGTCGAGTACGCTCAAACAGGAAGATCGGAAGA
+
FFFFFFFFFFFFFFFFFFFFFFFFFFFFFFFFFFFFFFFFFFFFF
@FS10000125:26:BPA73017-1023:1:1101:8460:1300 1:N:0:4
TAGTAGAGAACTTCGTCGAGTACGCTCAAAAGTAAAGATCGGAAG
+
FFFFFFFFFFFFFFFFFFFFFFFFFFFFFFFFFFFFFFFFFFFFF
@FS10000125:26:BPA73017-1023:1:1101:9390:1300 1:N:0:4
TTGAAAACTTCGTCGAGTACGCTCAAAGAATCAGATCGGAAGAGC
+
FFFFFFFFFFFFFFFFFFFFFFFFFFFFFFFFFFFFFFFFFFFFF
@FS10000125:26:BPA73017-1023:1:1101:9560:1300 1:N:0:4
GAGTAAACTTCGTCGAGTACGCTCAACCTGTAAGATCGGAAGAGC
+
FFFFFFFFFFFFFFFFFFFFFFFFFFFFFFFFFFFFFFFFFFFFF
@FS10000125:26:BPA73017-1023:1:1101:10090:1300 1:N:0:4
CCGCTAAACTTCGTCGAGTACGCTCAAAAATTTAGATCGGAAGAG
+
FFFFFFFFFFFFFFFFFFFFFFFFFFFFFFFFFFFFFFFFFFFFF
@FS10000125:26:BPA73017-1023:1:1101:11040:1300 1:N:0:4
TTGTGTATAACTTCGTCGAGTACGCTCAATATCAGAGATCGGAAG
+
FFFFFFFFFFFFFFFFFFFFFFFFFFFFFFFFFFFFFFFFFFFFF
@FS10000125:26:BPA73017-1023:1:1101:11070:1300 1:N:0:4
GAGTAAACTTCGTCGAGTACGCTCAAAGGAATAGATCGGAAGAGC
+
:FFFFFFFFFFFFFFFFFFFFFFFFFFFFFFFFFFFFFFFFFFFF
@FS10000125:26:BPA73017-1023:1:1101:11880:1300 1:N:0:4
CAGAAAACTTCGTCGAGTACGCTCAATAAACAAGATCGGAAGAGC
+
FFFFFFFFFFFFFFFFFFFFFFFFFFFFFFFFFFFFFFFFFFFFF
@FS10000125:26:BPA73017-1023:1:1101:13990:1300 1:N:0:4
TCGGTTAACTTCGTCGAGTACGCTCAACATGGCAGATCGGAAGAG
+
FFF:FF,FFFFFFFF:FFFFFFFFF,FFFF:FF:FFFF:FFFFF:
@FS10000125:26:BPA73017-1023:1:1101:14200:1300 1:N:0:4
TGGATATAACTTCGTCGAGTACGCTCAAATATAGAGATCGGAAGA
+
FFFFFFFFFFFFFFFFFFFFFFFFFFFFFFFFFFFFFFFFFFFFF
@FS10000125:26:BPA73017-1023:1:1101:14410:1300 1:N:0:4
GGGTGCAACTTCGTCGAGTACGCTCAACTAGCAAGATCGGAAGAG
+
FFFFFFFFFFFFFFFFFFFFFFFFFFFFFFFFFFFFFFFFFFFFF
@FS10000125:26:BPA73017-1023:1:1101:14510:1300 1:N:0:4
TAGCCACCTTCGTCGAGTACGCTCAATACTGTAGATCGGAAGAGC
+
FFFFFFFFFFFFFFFFFFFFFFFFFFFFFFFFFFFFFFFFFFFFF
@FS10000125:26:BPA73017-1023:1:1101:15310:1300 1:N:0:4
GGGGCAACTTCGTCGAGTACGCTCAATCATGAAGATCGGAAGAGC
+
FFFFFFFFFFFFFFFFFFFFFFFFFFFFFFFFFFFFFFFFFFFFF
@FS10000125:26:BPA73017-1023:1:1101:16450:1300 1:N:0:4
TGGCAAACTTCGTCGAGTACGCTCAAGATACGAGATCGGAAGAGC
+
FFFFFFFFFFFFFFFFFFFFFFFFFFFFFFFFFFFFFFFFFFFFF
@FS10000125:26:BPA73017-1023:1:1101:1450:1310 1:N:0:4
TTGCAACTTCGTCGAGTACGCTCAACAAGGAAGATCGGAAGAGCA
+
FFFFFFFFFFFFFFFFFFFFFFFFFFFFFFFFFFFFFFFFFFFFF
@FS10000125:26:BPA73017-1023:1:1101:1540:1310 1:N:0:4
TCGGGAACTTCGTCGAGTACGCTCAAAGAGATAGATCGGAAGAGC
+
FFFFFFFFFFFFFFFFFFFFFFFFFFFFFFFFFFFFFFFFFFFFF
@FS10000125:26:BPA73017-1023:1:1101:1680:1310 1:N:0:4
GGGGTAACTTCGTCGAGTACGCTCAAACCCAAAGATCGGAAGAGC
+
FFFFFFFFFFFFFFFFFFFFFFFFFFFFFFFFFFFFFFFFFFFFF
@FS10000125:26:BPA73017-1023:1:1101:1990:1310 1:N:0:4
TCGGCAACTTCGTCGAGTACGCTCAAGACACTAGATTGGAAGAGC
+
FFFFFFFFFFFFFFFFFFFFFFFFFFFFFFFFFFFFFFFFFFFFF
@FS10000125:26:BPA73017-1023:1:1101:2220:1310 1:N:0:4
GACCAACTTCGTCGAGTACGCTCAAATAATAAGATCGGAAGAGCA
+
FFFFFFFFFFFFFFFFFFFFFFFFFFFFFFFFFFFFFFFFFFFFF
@FS10000125:26:BPA73017-1023:1:1101:2850:1310 1:N:0:4
CCGCAAACTTCGTCGAGTACGCTCAAGTTAATAGATCGGAAGAGC
+
FFFFFFFFFFFFFFFFFFFFFFFFFFFFFFFFFFFFFFFFFFFFF
@FS10000125:26:BPA73017-1023:1:1101:2990:1310 1:N:0:4
TGGGTGCAACTTCGTCGAGTACGCTCAAAGAGTAAGATCGGAAGA
+
FFFFFFFFFFFFFFFFFFFFFFFFFFFFFFFFFFFFFFFFFFFFF
@FS10000125:26:BPA73017-1023:1:1101:3420:1310 1:N:0:4
TTTCTGGAACTTCGTCGAGTACGCTCAAAACATCAGATCGGAAGA
+
FFFFFFFFFFFFFFFFFFFFFFFFFFFFFFFFFFFFFFFFFFFFF
@FS10000125:26:BPA73017-1023:1:1101:3530:1310 1:N:0:4
GCCAACTTCGTCGAGTACGCTCAAACAGTCAGATCGGAAGAGCAC
+
FFFFFFFFFFFFFFFFFFFFFFFFFFFFFFFFFFFFFFFFFFFFF
@FS10000125:26:BPA73017-1023:1:1101:5150:1310 1:N:0:4
GCGGCAACTTCGTCGAGTACGCTCAAAACTTAAGATCGGAAGAGC
+
FFFFFFFFFFFFFFFFFFFFFFFFFFFFFFFFFFFFFFFFFFFFF
@FS10000125:26:BPA73017-1023:1:1101:6030:1310 1:N:0:4
GGGCCAACTTCGTCGAGTACGCTCAAAATTAAAGATCGGAAGAGC
+
FFFFFFFFFFFFFFFFFFFFFFFFFFFFFFFFFFFFFFFFFFFFF
@FS10000125:26:BPA73017-1023:1:1101:6170:1310 1:N:0:4
TCCGTAACTTCGTCGAGTACGCTCAACCACGGAGATCGGAAAGAG
+
FFFFFFFFFFFFFF:FFFFFFFF:FFFF:FFFFFFFFF:FFFFFF
@FS10000125:26:BPA73017-1023:1:1101:6530:1310 1:N:0:4
CCGCCAACTTCGTCGAGTACGCTCAAATACAAAGATCGGAAGAGC
+
FFFFFFFFFFFFFFFFFFFFFFFFFFFFFFFFFFFFFFFFFFFFF
@FS10000125:26:BPA73017-1023:1:1101:7130:1310 1:N:0:4
CCGCGCGAACTTCGTCGAGTACGCTCAACTAGCGAGATCGGAAGA
+
FFFFFFFFFFFFFFFFFFFFFFFFFFFFFFFFFFFFFFFFFFFFF
@FS10000125:26:BPA73017-1023:1:1101:7440:1310 1:N:0:4
TCTCGGAACTTCGTCGAGTACGCTCAAGGGATCAGATCGGAAGAG
+
FFFFFFFFFFFFFFFFFFFFFFFFFFFFFFFFFFFFFFFFFFFFF
@FS10000125:26:BPA73017-1023:1:1101:8260:1310 1:N:0:4
GCTCCAACTTCGTCGAGTACGCTCAATCTCCAAGATCGGAAGAGC
+
FFFFFFFFFFFFFFFFFFFFFFFFFFFFFFFFFFFFFFFFFFFFF
@FS10000125:26:BPA73017-1023:1:1101:8740:1310 1:N:0:4
AGGGGTGGACTTCGTCGAGTACGCTCAATGGTTGAGATCGGAAGA
+
FFFFFFFFFFFFFFFFFFFFFFFFFFFFFFFFFFFFFFFFFFFFF
@FS10000125:26:BPA73017-1023:1:1101:10390:1310 1:N:0:4
TCTTAAACTTCGTCGAGTACGCTCAAATCAGAAGATCGGAAGAGC
+
FFFFFFFFFFFFFFFFFFFFFFFFFFFFFFFFFFFFFFFFFFFFF
@FS10000125:26:BPA73017-1023:1:1101:11760:1310 1:N:0:4
GGGGCAACTTCGTCGAGTACGCTCAATTCGGGAAGATCGGAAGAG
+
FFFFFFFFFFFFFFFFFFFFFFFFFFFFFFFFFFFFFFFFFFFFF
@FS10000125:26:BPA73017-1023:1:1101:11860:1310 1:N:0:4
TCGGCAACTTCGTCGAGTACGCTCAAATACGGAGATCGGAAGAGC
+
FFFFFFFFFFFFFFFFFFFFFFFFFFFFFFFFFFFFFFFFFFFFF
@FS10000125:26:BPA73017-1023:1:1101:12090:1310 1:N:0:4
TTTGCCTAACTTCGTCGAGTACGCTCAATATAGTAGATCGGAAGA
+
FFFFFFFFFFFFFFFFFFFFFFFFFFFFFFFFFFFFFFFFFFFFF
@FS10000125:26:BPA73017-1023:1:1101:13080:1310 1:N:0:4
GCGCAACTTCGTCGAGTACGCTCAACTATCGAGATCGGAAGAGCA
+
FFFFFFFFFFFFFFFFFFFFFFFFFFFFFFFFFFFFFFFFFFFFF
@FS10000125:26:BPA73017-1023:1:1101:14520:1310 1:N:0:4
TGACTACCTTCGTCGAGTACGCTCAATACGAAAGATCGGAAGAGC
+
FFFFFFFFFFFFFFFFFFFFFFFFFFFFFFFFFFFFFFFFFFFFF
@FS10000125:26:BPA73017-1023:1:1101:16180:1310 1:N:0:4
TCGTCAACTTCGTCGAGTACGCTCAATTAAGTAGATCGGAAGAGC
+
FFFFFFFFFFFFFFFFFFFFFFFFFFFFFFFFFFFFFFFFFFFFF
@FS10000125:26:BPA73017-1023:1:1101:1810:1320 1:N:0:4
TTGTAAATTTCGTCGAGTACGCTCAATCAGTGAGATCGGAAGAGC
+
:,F:FFF,FFFF:FF,:F:F::FF,F,FFF,:FF,FF::FFF:FF
@FS10000125:26:BPA73017-1023:1:1101:1980:1320 1:N:0:4
ACGTAAACTTCGTCGAGTACGCTCAAACGTGGAGATCGGAAGAGC
+
FFFFF,FFF:FFFF:FF:FF:FFFFF,F,,::F:F:F:FF,FFFF
@FS10000125:26:BPA73017-1023:1:1101:2420:1320 1:N:0:4
GAGTTGCAACTTCGTCGAGTACGCTCAACGCCCGAGATCGGAAGA
+
FFFFFFFFFFFFFFFFFFFFFFFFFFFFFFFFFFFFFFFFFFFFF
@FS10000125:26:BPA73017-1023:1:1101:2600:1320 1:N:0:4
CCGTTAACTTCGTCGAGTACGCTCAAACTCGCAGATCGGAAGAGC
+
:FF,,FF::,FF:F:,F:FF,F:F,,FF,F,FF:F:,:,FF:FF,
@FS10000125:26:BPA73017-1023:1:1101:2960:1320 1:N:0:4
TCGAACAACTTCGTCGAGTACGCTCAAACATGTAGATCGGAAGAG
+
FFFFFFFFFFFFFFFFFFFFFFFFFFFFFFFFFFFFFFFFFFFFF
@FS10000125:26:BPA73017-1023:1:1101:3720:1320 1:N:0:4
GCGCTAACTTCGTCGAGTACGCTCAATGTGAAAGATCGGAAGAGC
+
:FFFFFFFFFFFFFFFFFFFFFFFFFFFFFFFFFFFFFFFFFFFF
@FS10000125:26:BPA73017-1023:1:1101:4350:1320 1:N:0:4
TCCCAGCAACTTCGTCGAGTACGCTCAATGGTGTAGATCGGTAGA
+
F:,::,F:FFFF:,FF,::FFF:FFFF:FF::F,,:F,:F,,F:F
@FS10000125:26:BPA73017-1023:1:1101:4800:1320 1:N:0:4
GCTCCCGCAACTTCGTCGAGTACGCTCAACATGGGAGATCGGAAG
+
FFFFFFFFFFFFFFFFFFFFFFFFFFFFFFFFFFFFFFFFFFFFF
@FS10000125:26:BPA73017-1023:1:1101:5390:1320 1:N:0:4
CCGATAACTTCGTCGAGTACGCTCAATATAAAAGATCGGAAGAGC
+
FFFFFFFFFFFFFFFFFFFFFFFFFFFFFFFFFFFFFFFFFFFFF
@FS10000125:26:BPA73017-1023:1:1101:6180:1320 1:N:0:4
TGCTTCGTCGAGTACGCTCAAGGAGCCAGATCGGAAGAGCACACG
+
FFFFFFFFFFFFFFFFFFFFFFFFFFFFFFFFFFFFFFFFFFFFF
@FS10000125:26:BPA73017-1023:1:1101:6750:1320 1:N:0:4
TAGAAAACTTCGTCGAGTACGCTCAATGACTAAGATCGGAAGAGC
+
FFFFFFFFFFFFFFFFFFFFFFFFFFFFFFFFFFFFFFFFFFFFF
@FS10000125:26:BPA73017-1023:1:1101:7410:1320 1:N:0:4
TTTATTAACTTCGTCGAGTACGCTCAATACTGGAGATCGGAAGAG
+
FFFFFFFFFFFFFFFFFFFFFFFFFFFFFFFFFFFFFFFFFFFFF
@FS10000125:26:BPA73017-1023:1:1101:7940:1320 1:N:0:4
TTTGCTCAACTTCGTCGAGTACGCTCAACGGGAGAGATCGGAAGA
+
FFFFFFFFFFFFFFFFFFFFFFFFFFFFFFFFFFFFFFFFFFFFF
@FS10000125:26:BPA73017-1023:1:1101:8920:1320 1:N:0:4
TAGTTAACTTCGTCGAGTACGCTCAATCAAGAAGATCGGAAGAGC
+
FFFFFFFFFFFFFFFFFFFFFFFFFFFFFFFFFFFFFFFFFFFFF
@FS10000125:26:BPA73017-1023:1:1101:9170:1320 1:N:0:4
GAGCAAACTTCGTCGAGTATGCTCAAATTAATAGATCGGAAGAGC
+
FFFFFFFFFFFFFFFFFFFFFFFFFFFFFFFFFFFFFFFFFFFFF
@FS10000125:26:BPA73017-1023:1:1101:10050:1320 1:N:0:4
TCGAAAACTTCGTCGAGTACGCTCAAGAGAAAAGATCGGAAGAGC
+
FFFFFFFFFFFFFFFFFFFFFFFFFFFFFFFFFFFFFFFFFFFFF
@FS10000125:26:BPA73017-1023:1:1101:10390:1320 1:N:0:4
TTGAAGAACTTCGTCGAGTACGCTCAATATCCTAGATCGGAAGAG
+
FFFFFFFFFFFFFFFFFFFFFFFFFFFFFFFFFFFFFFFFFFFFF
@FS10000125:26:BPA73017-1023:1:1101:11120:1320 1:N:0:4
TTGATAACTTCGTCGAGTACGCTCAACATCGAAGATCGGAAGAGC
+
FFFFFFFFFFFFFFFFFFFFFFFFFFFFFFFFFFFFFFFFFFFFF
@FS10000125:26:BPA73017-1023:1:1101:11180:1320 1:N:0:4
TCGGCAACTTCGTCGAGTACGCTCAATCGTTAAGATCGGAAGAGC
+
FFFFFFFFFFFFFFFFFFFFFFFFFFFFFFFFFFFFFFFFFFFFF
@FS10000125:26:BPA73017-1023:1:1101:11840:1320 1:N:0:4
GCGAAAACTTCGTCGAGTACGCTCAATAGTGAAGATCGGAAGAGC
+
FFFFFFFFFFFFFFFFFFFFFFFFFFFFFFFFFFFFFFFFFFFFF
@FS10000125:26:BPA73017-1023:1:1101:12660:1320 1:N:0:4
TCTACACAATTTCGTCGAGTACGCTCAATCCAATAGATCGGAAGA
+
FFFFFFFFFFFFFFFFFFFFFFFFFFFFFFFFFFFFFFFFFFFFF
@FS10000125:26:BPA73017-1023:1:1101:12760:1320 1:N:0:4
TACTACCAACTTCGTCGAGTACGCTCAATGGGTGAGATCGGAAGA
+
FFFFFFFFFFFFFFFFFFFFFFFFFFFFFFFFFFFFFFFFFFFFF
@FS10000125:26:BPA73017-1023:1:1101:13990:1320 1:N:0:4
TTGCTGAACTTCGTCGAGTACGCTCAAAAAATTAGATCGGAAGAG
+
FFFFFFFFFFFFFFFFFFFFFFFFFFFFFFFFFFFFFFFFFFFFF
@FS10000125:26:BPA73017-1023:1:1101:14000:1320 1:N:0:4
GGGTTAACTTCGTCGAGTACGCTCAAAACTGGAGATCGGAAGAGC
+
FFFFFFFFFFFFFFFFFFFFFFFFFFFFFFFFFFFFFFFFFFFFF
@FS10000125:26:BPA73017-1023:1:1101:14300:1320 1:N:0:4
GCGCGCAACTTCGTCGAGTACGCTCAAAGGAATAGATCGGAAGAG
+
FFFFFFFFFFFFFFFFFFFFFFFFF:FFFFF:FFFFFFFFFFFFF
@FS10000125:26:BPA73017-1023:1:1101:14400:1320 1:N:0:4
GCGGTAACTTCGTCGAGTACGCTCAATGGAAGAGATCGGAAGAGC
+
FFFFFFFFFFFFFFFFFFFFFFFFFFFFFFFFFFFFFFFFFFFFF
@FS10000125:26:BPA73017-1023:1:1101:14910:1320 1:N:0:4
TCGATAACTTCGTCGAGTACCTCTATAGATAAGATCGGAAGAGCT
+
FFFFFFFFFFFFFFFFFFFF,:,,FFF,:,:,,::,,FFF:::,,
@FS10000125:26:BPA73017-1023:1:1101:16420:1320 1:N:0:4
GCGTTAACTTCGTCGAGTACGCTCAACAAAATAGATCGGAAGAGC
+
FFFFFFFFFFFFFFFFFFFFFFFFFFFFFFFFFFFFFFFFFFFFF
@FS10000125:26:BPA73017-1023:1:1101:1510:1330 1:N:0:4
GAGGAAACTTCGTCGAGTACGCTCAATTCAAGAGATCGGAAGAGC
+
FFFFFFFFFFFFFFFFFFFFFFFFFFFFFFFFFFFFFFFFFFFFF
@FS10000125:26:BPA73017-1023:1:1101:2200:1330 1:N:0:4
GAGATAACTTCGTCGAGTACGCTCAAGAATACAGATCGGAAGAGC
+
FFFFFFFFFFFFFFFFFFFFFFFFFFFFFFFFFFFFFFFFFFFFF
@FS10000125:26:BPA73017-1023:1:1101:3300:1330 1:N:0:4
TCGCCAACTTCGTCGAGTACGCTCAAAATGGAAGATCGGAAGAGC
+
FFFFFFFFFFFFFFFFFFFFFFFFFFFFFFFFFFFFFFFFFFFFF
@FS10000125:26:BPA73017-1023:1:1101:4290:1330 1:N:0:4
TGCCAGCAACTTCGTCGAGTACGCTCAATCACCGAGATCGGAAGA
+
FFFFFFFFFFFFFFFFFFFFFFFFFFFFFFFFFFFFFFFFFFFFF
@FS10000125:26:BPA73017-1023:1:1101:4370:1330 1:N:0:4
GCGTCAACTTCGTCGAGTACGCTCAACCTTTTAGATCGGAAGAGC
+
FFFFFFFFFFFFFFFFFFFFFFFFFFFFFFFFFFFFFFFFFFFFF
@FS10000125:26:BPA73017-1023:1:1101:4560:1330 1:N:0:4
ATGACTGGACTTCGTCGAGTACGCTCAAAGTAAGAGATCGGAAGA
+
F:FFFFFFFFFFFFFFFFFFFFFFFFFFFFFFFFFFFFFFFFFFF
@FS10000125:26:BPA73017-1023:1:1101:6890:1330 1:N:0:4
TCTCTCAACTTCGTCGAGTACGCTCAACAGAACAGATCGGAAGAG
+
FFFFFFFFFFFFFFFFFFFFFFFFFFFFFFFFFFFFFFFFFFFFF
@FS10000125:26:BPA73017-1023:1:1101:7410:1330 1:N:0:4
TTGCCGAACTTCGTCGAGTACGCTCAAAGTTAAAGATCGGAAGAG
+
F,:FFFF,FF:F,FF:F:,,FFFFFFFFFFF,FF,:FFFFFF,FF
@FS10000125:26:BPA73017-1023:1:1101:7440:1330 1:N:0:4
TTGTGAACTTCGTCGAGTACGCTCAAAACCAAAGATCGGAAGAGC
+
FFFFFFFFFFFFFFFFFFFFFFFFFFFFFFFFFFFFFFFFFFFFF
@FS10000125:26:BPA73017-1023:1:1101:8490:1330 1:N:0:4
TTGCAGAACTTCGTCGAGTACGCTCAAAAGAAAAGATCGGAAGAG
+
FFFFFFFFFFFFFFFFFFFFFFFFFFFFFFFFFFFFFFFFFFFFF
@FS10000125:26:BPA73017-1023:1:1101:8870:1330 1:N:0:4
GCTTTAACTTCGTCGAGTACGCTCAATAGCAGAGATCGGAAGAGC
+
FFFFFFFFFFFFFFFFFFFFFFFFFFFFFFFFFFFFFFFFFFFFF
@FS10000125:26:BPA73017-1023:1:1101:10160:1330 1:N:0:4
TGGTCAACTTCGTCGAGTACGCTCAAAATATAAGATCGGAAGAGC
+
FFFFFFFFFFFFFFFFFFFFFFFFFFFFFFFFFFFFFFFFFFFFF
@FS10000125:26:BPA73017-1023:1:1101:11030:1330 1:N:0:4
TTGCAACTTCGTCGAGTACGCTCAATAATGTAGATCGGAAGAGCA
+
FF,FF:FFFFFFF:FFFFFFFFF::F:FFFFFFFFFFFFFFFFFF
@FS10000125:26:BPA73017-1023:1:1101:12220:1330 1:N:0:4
GCGCCAACTTCGTCGAGTACGCTCAACTCCAAAGATCGGAAGAGC
+
FFFFFFFFFFFFFFFFFFFFFFFFFFFFFFFFFFFFFFFFFFFFF
@FS10000125:26:BPA73017-1023:1:1101:12500:1330 1:N:0:4
CGGAAACTTCGTCGAGTACGCTCAACACTATAGATCGGAAGAGCA
+
FFFFFFFFFFFFFFFFFFFFFFFFFFFFFFFFFFFFFFFFFFFFF
@FS10000125:26:BPA73017-1023:1:1101:12860:1330 1:N:0:4
GTGCGAACTTCGTCGAGTACGCTCAAGATAGAAGATCGGAAGAGC
+
,,F,,:,:,:F:,F:,,:FF,::,,FFF:,:F::FFFFF,FF,:F
@FS10000125:26:BPA73017-1023:1:1101:13170:1330 1:N:0:4
TTGACTGGACTTCGTCGAGTACGCTCAAACGACGAGATCGGAAGA
+
FFFFFFFFFFFFFFFFFFFFFFFFFFFFFFFFFFFFFFFFFFFFF
@FS10000125:26:BPA73017-1023:1:1101:14120:1330 1:N:0:4
ACGCAACTTCGTCGAGTACGCTCAAAACGGTAGATCGGAAGAGCA
+
FFFFFFFFFFFFFFFFFFFFFFFFFFFFFFFFFFFFFFFFFFFFF
@FS10000125:26:BPA73017-1023:1:1101:14920:1330 1:N:0:4
TTGTTAACTTCGTCGAGTACGCTCAATTAGTGAGATCGGAAGAGC
+
FFFFFFFFFFFFFFFFFFFFFFFFFFFFFFFFFFFFFFFFFFFFF
@FS10000125:26:BPA73017-1023:1:1101:15140:1330 1:N:0:4
GGGTAAACTTCGTCGAGTACGCTCAATAGGTAAGATCGGAAGAGC
+
,FF:FFFF,FFFFFFFFFFFFFFFFFFFFF,FFFFFFFFFF:FFF
@FS10000125:26:BPA73017-1023:1:1101:15650:1330 1:N:0:4
TTGCCCAACTTCGTCGAGTACGCTCAAGATTCTAGATCGGAAGAG
+
FFFFFFFFFFFFFFFFFFFFFFFFFFFFFFFFFFFFFFFFFFFFF
@FS10000125:26:BPA73017-1023:1:1101:15700:1330 1:N:0:4
GTGGGAACTTCGTCGAGTACGCTCAAGACTACAGATCGGAAGAGC
+
FFFFFFFFFFFFFFFFFFFFFFFFFFFFFFFFFFFFFFFFFFFFF
@FS10000125:26:BPA73017-1023:1:1101:16010:1330 1:N:0:4
ACTCAACAACTTCGTCGAGTACGCTCAAATCAAGAGATCGGAAGA
+
FFFFFFFFFFFFFFFFFFFFFFFFFFFFFFFFFFFFFFFFFFFFF
@FS10000125:26:BPA73017-1023:1:1101:16090:1330 1:N:0:4
GGGATAACTTCGTCGAGTACGCTCAACATACGAGATCGGAAGAGC
+
:FFFFFFFFFFFFFFFFFFFFFFFFFFFFFFFFFFFFFFFFFFFF
@FS10000125:26:BPA73017-1023:1:1101:16290:1330 1:N:0:4
TCTATAACTTCGTCGAGTACGCTCAAACAGATAGATCGGAAGAGC
+
FFFFFFFFFFFFFFFFFFFFFFFFFFFFFFFFFFFFFFFFFFFFF
@FS10000125:26:BPA73017-1023:1:1101:1200:1340 1:N:0:4
TTGACTGGACTTCGTCGAGTACGCTCAATCCCAGAGATCGGAAGA
+
FFFFFFFFFFFFFFFFFFFFFFFFFFFFFFFFFFFFFFFFFFFFF
@FS10000125:26:BPA73017-1023:1:1101:1530:1340 1:N:0:4
TCACGGAACTTCGTCGAGTACGCTCAAACCATAAGATCGGAAGAG
+
FFFFFFFFFFFFFFFFFFFFFFFFFFFFFFFFFFFFFFFFFFFFF
@FS10000125:26:BPA73017-1023:1:1101:1670:1340 1:N:0:4
TAGCAAACTTCGTCGAGTACGCTCAAAGGACAAGATCGGAAGAGC
+
FFFFFFFFFFFFFFFFFFFFFFFFFFFFFFFFFFFFFFFFFFFFF
@FS10000125:26:BPA73017-1023:1:1101:1710:1340 1:N:0:4
TTGTGGATCTTCGTCGAGTACGCTCAACAGATAAGATCGGAAGAG
+
FFFFFFFFFFFFFFFFFFFFFFFFFFFFFFFFFFFFFFFFFFFFF
@FS10000125:26:BPA73017-1023:1:1101:1930:1340 1:N:0:4
ATGGTAAACTTCGTCGAGTACGCTCAATAAAAAAGATCGGAAGAG
+
F:FF:FFFFFFFFFFFFFFFFFFFF:FFF,FFFFFFFFFFFFFFF
@FS10000125:26:BPA73017-1023:1:1101:1970:1340 1:N:0:4
TCGGAAACTCCGTCGAGTACGCTCAAGTTTAAAGATCGGAAGAGC
+
FFFFFFFFFFFFFFFFFFFFFFFFFFFFFFFFFFFFFFFFFFFFF
@FS10000125:26:BPA73017-1023:1:1101:2470:1340 1:N:0:4
TCGGCAACTTCGTCGAGTACGCTCAATACTAAAGATCGGAAGAGC
+
FFFFFFFFFFFFFFFFFFFFFFFFFFFFFFFFFFFFFFFFFFFFF
@FS10000125:26:BPA73017-1023:1:1101:4380:1340 1:N:0:4
CCGCCAACTTCGTCGAGTACGCTCAACTAAATAGATCGGAAGAGC
+
FFFFFFFFFFFFFFFFFFFFFFFFFFFFFFFFFFFFFFFFFFFFF
@FS10000125:26:BPA73017-1023:1:1101:4810:1340 1:N:0:4
GCGGCAACTTCGTCGAGTACGCTCAAGTTAGGAGATCGGAAGAGC
+
FFFFFFFFFFFFFFFFFFFFFFFFFFFFFFFFFFFFFFFFFFFFF
@FS10000125:26:BPA73017-1023:1:1101:5130:1340 1:N:0:4
GCCTAGACTTTCGTCGAGTACGCTCAAAATTTTAGATCGGAAGAG
+
:F,F,FFF::,::FF:F:FFFFFFFFF:FF,FF:FFFFFFFF:,:
@FS10000125:26:BPA73017-1023:1:1101:5400:1340 1:N:0:4
GGGTTAACTTCGTCGAGTACGCTCAATACCAGAGATCGGAAGAGC
+
FFFFFFFFFFFFFFFFFFFFFFFFFFFFFFFFFFFFFFFFFFFFF
@FS10000125:26:BPA73017-1023:1:1101:6560:1340 1:N:0:4
TTGACTGGACTTCGTCGAGTACGCTCAATCCGTGAGATCGGAAGA
+
FFFFFFFFFFFFFFFFFFFFFFFFFFFFFFFFFFFFFFFFFFFFF
@FS10000125:26:BPA73017-1023:1:1101:6860:1340 1:N:0:4
TCGAAAACTTCGTCGAGTACGCTCAAAGAAAGAGATCGGAAGAGC
+
FFFFFFFFFFFFFFFFFFFFFFFFFFFFFFFFFFFFFFFFFFFFF
@FS10000125:26:BPA73017-1023:1:1101:7700:1340 1:N:0:4
TCGCATAACTTCGTCGAGTACGCTCAACCAATGAGATCGGAAGAG
+
FFFFFFFFFFFFFFFFFFFFFFFFFFFFFFFFFFFFFFFFFFFFF
@FS10000125:26:BPA73017-1023:1:1101:8380:1340 1:N:0:4
TTGACTGGACTTCGTCGAGTACGCTCAAGATTCAAGATCGGAAGA
+
FFFFFFFFFFFFFFFFFFFFFFFFFFFFFFFFFFFFFFFFFFFFF
@FS10000125:26:BPA73017-1023:1:1101:8700:1340 1:N:0:4
TTGACTGGACTTCGTCGAGTACGCTCAAGATCAAAGATCGGAAGA
+
FFFFFFFFFFFFFFFFFFFFFFFFFFFFFFFFFFFFFFFFFFFFF
@FS10000125:26:BPA73017-1023:1:1101:9020:1340 1:N:0:4
TCGCCAATTTCGTCGAGTACGCTCAAATTACCAGATCGGAAGAGC
+
FFFFFFFFFFFFFFFFFFFFFFFFFFFFFFFFFFFFFFFFFFFFF
@FS10000125:26:BPA73017-1023:1:1101:9360:1340 1:N:0:4
TTGCCAACTTCGTCGAGTACGCTCAAGCTAGGAGATCGGAAGAGC
+
F,F,:FFFFFFFFFFFFFFFFFFFFF:,F:,,FFFFFFFFFFFFF
@FS10000125:26:BPA73017-1023:1:1101:9530:1340 1:N:0:4
TTGACTGGACTTCGTCGAGTACGCTCAACCCGATAGATCGGAAGA
+
FFFFFFFFFFFFFFFFFFFFFFFFFFFFFFFFFFFFFFFFFFFFF
@FS10000125:26:BPA73017-1023:1:1101:10190:1340 1:N:0:4
TCGTTAACTTCGTCGAGTACGCTCAAATTATGAGATCGGAAGAGC
+
FFFFFFFFFFFFFFFFFFFFFFFFFFFFFFFFFFFFFFFFFFFFF
@FS10000125:26:BPA73017-1023:1:1101:10280:1340 1:N:0:4
CCGTAACTTCGTCGAGTACGCTCAATTTTAAAGATCGGAAGAGCA
+
FFFFFFFFFFFFFFFFFFFFFFFFFFFFFFFFFFFFFFFFFFFFF
@FS10000125:26:BPA73017-1023:1:1101:10940:1340 1:N:0:4
TTGCAGAACTTCGTCGAGTACGCTCAAAAATAGAGATCGGAAGAG
+
FFFFFFFFFFFFFFFFFFFFFFFFFFFFFFFFFFFFFFFFFFFFF
@FS10000125:26:BPA73017-1023:1:1101:11010:1340 1:N:0:4
GCGGAAACTTCGTCGAGTACGCTCAAGAGTGCAGATCGGAAGAGC
+
FFFFFFFFFFFFFFFFFFFFFFFFFFFFFFFFFFFFFFFFFFFFF
@FS10000125:26:BPA73017-1023:1:1101:11580:1340 1:N:0:4
CCGATAACTTCGTCGAGTACGCTCAAGAGTACAGATCGGAAGAGC
+
FFFFFFFFFFFFFFFFFFFFFFFFFFFFFFFFFFFFFFFFFFFFF
@FS10000125:26:BPA73017-1023:1:1101:12230:1340 1:N:0:4
CCGGAAACTTCGTCGAGTACGCTCAACGGACAAGATCGGAAGAGC
+
FFFFFFFFFFFFFFFFFFFFFFFFFFFFFFFFFFFFFFFFFFFFF
@FS10000125:26:BPA73017-1023:1:1101:13370:1340 1:N:0:4
TCGGGAACTTCGTCGAGTACGCTCAACTTTATAGATCGGAAGAGC
+
FFFFFFFFFFFFFFFFFFFFFFFFFFFFFFFFFFFFFFFFFFFFF
@FS10000125:26:BPA73017-1023:1:1101:14920:1340 1:N:0:4
GAGGAAACTTCGTCGAGTACGCTCAAATCACAAGATCGGAAGAGC
+
FF::FFFFFFFFFFFFFFFFFFFFFFFFFFFFFFFFFFFFFFFFF
@FS10000125:26:BPA73017-1023:1:1101:15230:1340 1:N:0:4
GCGTCAACTTCGTCGAGTACGCTCAACTAACGAGATCGGAAGAGC
+
FFFFFFFFFFFFFFFFFFFFFFFFFFFFFFFFFFFFFFFFFFFFF
@FS10000125:26:BPA73017-1023:1:1101:15390:1340 1:N:0:4
TTGGCCAACTTCGTCGAGTACGCTCAAGACAGTAGATCGGAAGAG
+
FFFFFFFFFFFFFFFFFFFFFFFFFFFFFFFFFFFFFFFFFFFFF
@FS10000125:26:BPA73017-1023:1:1101:1130:1350 1:N:0:4
TAGACAACTTCGTCGAGTACGCTCAAGTCTACAGATCGGAAGAGC
+
FFFFFFFFFFFFFFFFFFFFFFFFFFFFFFFFFFFFFFFFFFFFF
@FS10000125:26:BPA73017-1023:1:1101:1190:1350 1:N:0:4
TTGCTAACTTCGTCGAGTACGCTCAAGAAGTGAGATCGGAAGAGC
+
FFFFFFFFFFFFFFFFFFFFFFFFFFFFFFFFFFFFFFFFFFFFF
@FS10000125:26:BPA73017-1023:1:1101:2440:1350 1:N:0:4
TATAAAACTTCGTCGAGTACGCTCAATGACATAGATCGGAAGAGC
+
FFFFFFFFFFFFFFFFFFFFFFFFFFFFFFFFFFFFFFFFFFFFF
@FS10000125:26:BPA73017-1023:1:1101:2960:1350 1:N:0:4
TTGACTGGACTTCGTCGAGTACGCTCAACCCTAGAGATCGGAAGA
+
FFFFFFFFFFFFFFFFFFFFFFFFFFFFFFFFFFFFFFFFFFFFF
@FS10000125:26:BPA73017-1023:1:1101:2990:1350 1:N:0:4
TTTATAACTTCGTCGAGTACGCTCAAAGGGTGAGATCGGAAGAGC
+
FFFFFFFFFFFFFFFFFFFFFFFFFFFFFFFFFFFFFFFFFFFFF
@FS10000125:26:BPA73017-1023:1:1101:3490:1350 1:N:0:4
CCTGTAACTTCGTCGAGTACGCTCAAATGATAAGATCGGAAGAGC
+
,FF:F::FFFFF:FFFFFFFFFFFF,FFFF,:FFFFFF:FFFFFF
@FS10000125:26:BPA73017-1023:1:1101:4340:1350 1:N:0:4
GGGGTAACTTCGTCGAGTACGCTCAAGATAAGAGATCGGAAGAGC
+
FFFFFFFFFFFFFFFFFFFFFFFFFFFFFFFFFFFFFFFFFFFFF
@FS10000125:26:BPA73017-1023:1:1101:4680:1350 1:N:0:4
TCGGAGAACTTCGTCGAGTACGCTCAAGTAAACAGATCGGAAGAG
+
FFFFFFFFFFFFFFFFFFFFFFFFFFFFFFFFFFFFFFFFFFFFF
@FS10000125:26:BPA73017-1023:1:1101:4750:1350 1:N:0:4
GGGGTACTCTTCGTCGAGTACGCTCAAAATCTTAGATCGGAAGAG
+
FFFFFFFFFFFFFFFFFFFFFFFFFFFFFFFFFFFFFFFFFFFFF
@FS10000125:26:BPA73017-1023:1:1101:4960:1350 1:N:0:4
GCGTCAACTTCGTCGAGTACGCTCAATGGTTCAGATCGGAAGAGC
+
FFFFFFFFFFFFFFFFFFFFFFFFFFFFFFFFFFFFFFFFFFFFF
@FS10000125:26:BPA73017-1023:1:1101:5600:1350 1:N:0:4
TCGGGAACTTCGTCGAGTACGCTCAAATAGAAAGATCGGAAGAGC
+
FFFFFFFFFFFFFFFFFFFFFFFFFFFFFFFFFFFFFFFFFFFFF
@FS10000125:26:BPA73017-1023:1:1101:5990:1350 1:N:0:4
TTGTTGAACTTCGTCGAGTACGCTCAACCGTGGAGATCGGAAGAG
+
FFFFFFFFFFFFFFFFFFFFFFFFFFFFFFFFFFFFFFFFFFFFF
@FS10000125:26:BPA73017-1023:1:1101:6100:1350 1:N:0:4
TTGGTGAACTTCGTCGAGTACGCTCAATTCATAAGATCGGAAGAG
+
,FFFFFFFFFFFFFFFFFFFFFFFFFF:FFFFFFFFFFFFFFFFF
@FS10000125:26:BPA73017-1023:1:1101:6850:1350 1:N:0:4
GCGGTAACTTCGTCGAGTACGCTCAATCCAAGAGATCGGAAGAGC
+
FFFFFFFFFFFFFFFFFFFFFFFFFFFFFFFFFFFFFFFFFFFFF
@FS10000125:26:BPA73017-1023:1:1101:8300:1350 1:N:0:4
GCGTTAACTTCGTCGAGTACGCTCAAACCTTGAGATCGGAAGAGC
+
FFFFFFFFFFFFFFFFFFFFFFFFFFFFFFFFFFFFFFFFFFFFF
@FS10000125:26:BPA73017-1023:1:1101:8420:1350 1:N:0:4
TTGGCAACTTCGTCGAGTACGCTCAACGAATTAGATCGGAAGAGC
+
FFFFFFFFFFFFFFFFFFFFFFFFFFFFFFFFFFFFFFFFFFFFF
@FS10000125:26:BPA73017-1023:1:1101:8530:1350 1:N:0:4
CAGAAAACTTCGTCGAGTACGCTCAAAAATAAAGATCGGAAGAGC
+
FFFFFFFFFFFFFFFFFFFFFFFFFFFFFFFFFFFFFFFFFFFFF
@FS10000125:26:BPA73017-1023:1:1101:9380:1350 1:N:0:4
TAGCTACCAACTTCGTCGAGTACGCTCAAACAATAAGATCGGAAG
+
,FFFF:FFFFF:FF:FFFFFFFFFFFFF,FFFF:FFFF:FFFFFF
@FS10000125:26:BPA73017-1023:1:1101:9530:1350 1:N:0:4
TTGTAACTTCGTCGAGTACGCTCAAAATATTAGATCGGAAGAGCA
+
FFFFFFFFFFFFFFFFFFFFFFFFFFFFFFFFFFFFFFFFFFFFF
@FS10000125:26:BPA73017-1023:1:1101:9760:1350 1:N:0:4
TTTATAACTTCGTCGAGTACGCTCAATCAAGGAGATCGGAAGAGC
+
FFFFFFFFFFFFFFFFFFFFFFFFFFFFFFFFFFFFFFFFFFFFF
@FS10000125:26:BPA73017-1023:1:1101:11060:1350 1:N:0:4
GCGTGAACTTCGTCGAGTACGCTCAAGAGTTCAGATCGGAAGAGC
+
FFFFFFFFFFFFFFFFFFFFFFFFFFF:FFFFFFFFFFFFFFFFF
@FS10000125:26:BPA73017-1023:1:1101:11900:1350 1:N:0:4
TTGCAACTTCGTCGAGTACGCTCAAAAATGAAGATCGGAAGAGCA
+
FFFFFFFFFFFFFFFFFFFFFFFFFFFFFFFFFFFFFFFFFFFFF
@FS10000125:26:BPA73017-1023:1:1101:12020:1350 1:N:0:4
ACGCACCAACTTCGTCGAGTACGCTCAATACGTAAGATCGGAAGA
+
FFFFFFFFFFFFFFFFFFFFFFFFFFFFFFFFFFFFFFFFFFFFF
@FS10000125:26:BPA73017-1023:1:1101:12050:1350 1:N:0:4
TGGGGAACTTCGTCGAGTACGCTCAAGCTCTCAGTTCGGAAGAGC
+
FFFFFFFFFFFFFFFFFFFFFFFFFFFFFFFFFFFFFFFFFFFFF
@FS10000125:26:BPA73017-1023:1:1101:14850:1350 1:N:0:4
GGGGTAACTTCGTCGAGTACGCTCAATAAAAAAGATCGGAAGAGC
+
FFF:FFFFFFFFFFFFFFFFFFFF::FF,FFF:FFFFFFFFFFFF
@FS10000125:26:BPA73017-1023:1:1101:16040:1350 1:N:0:4
TCGCAAACTTCGTCGAGTACGCTCAATATCTCAGATCGGAAGAGC
+
FFFFFFFFFFFFFFFFFFFFFFFFFFFFFFFFFFFFFFFFFFFFF
@FS10000125:26:BPA73017-1023:1:1101:2550:1360 1:N:0:4
TATCTCTCAACTTCGTCGAGTACGCTCAATACGAAAGATCGGAAG
+
FFFFFFFFFFFFFFFFFFFFFFFFFFFFFFFFFFFFFFFFFFFFF
@FS10000125:26:BPA73017-1023:1:1101:2660:1360 1:N:0:4
TCGTTAACTTCGTCGAGTACGCTCAATGTAAGAGATCGGAAGAGC
+
FFFFFFFFFFFFFFFFFFFFFFFFFFFFFFFFFFFFFFFFFFFFF
@FS10000125:26:BPA73017-1023:1:1101:2970:1360 1:N:0:4
TAGAAAACTTCGTCGAGTACGCTCAAATGCAGAGATCGGAAGAGC
+
FFFFFFFFFFFFFFFFFFFFFFFFFFFFFFFFFFFFFFFFFFFFF
@FS10000125:26:BPA73017-1023:1:1101:3950:1360 1:N:0:4
GAGCAAACTTCGTCGAGTACGCTCAATAATATAGATCGGAAGAGC
+
FFFFFFFFFFFFFFFFFFFFFFFFFFFF:FFFFFFFFFFFFFFFF
@FS10000125:26:BPA73017-1023:1:1101:4180:1360 1:N:0:4
AAGAAAACTTCGTCGAGTACGCTCAAACAGCAAGATCGGAAGAGC
+
FFFFFFFFFFFFFFFFFFFFFFFFFFFFFFFFFFFFFFFFFFFFF
@FS10000125:26:BPA73017-1023:1:1101:4230:1360 1:N:0:4
TTGTCAAACTTCGTCGAGTACGCTCAATTAGAAAGATCGGAAGAG
+
FFFFFFFFFFFF:FF:,FFFF:FFF,,FFFFFFFFFFF:F,FF,:
@FS10000125:26:BPA73017-1023:1:1101:5380:1360 1:N:0:4
TTGTGAACTTCGTCGAGTACGCTCAAAGGTGGAGATCGGAAGAGC
+
FFFFFFFFFFFFFFFFFFFFFFFFFFFFFFFFFFFFFFFFFFFFF
@FS10000125:26:BPA73017-1023:1:1101:5650:1360 1:N:0:4
GACTTCGTCGAGTACGCTCAACACAACAGATCGGAAGAGCACACG
+
FFFFFFFFFFFFFFFFFFFFFFFFFFFFFFFFFFFFFFFFFFFFF
@FS10000125:26:BPA73017-1023:1:1101:6450:1360 1:N:0:4
CCCTGAACTCCGTCGAGTACGCTCAAACTTAAAGATCGGAAGAGC
+
FFFFFFFFFFFFFFFFFFFFFFFFFFFFFFFFFFFFFFFFFFFFF
@FS10000125:26:BPA73017-1023:1:1101:7350:1360 1:N:0:4
TTACTTATTTTGTCAAATATGTTTAAGATTCAAAATTGTTACTGT
+
,:FFFFF,:,,F,FFFF:F:FF:,F:FF,FFFF:F,:FF,,F,F,
@FS10000125:26:BPA73017-1023:1:1101:7830:1360 1:N:0:4
TTGCAAACTTCGTCGAGTACGCTCAATCACATAGATCGGAAGAGC
+
FFFFFFFFFFFFFFFFFFFFFFFFFFFFFFFFFFFFFFFFFFFFF
@FS10000125:26:BPA73017-1023:1:1101:7950:1360 1:N:0:4
CCGAAACTTCGTCGAGTACGCTCAAGGCCCCAGATCGGAAGAGCA
+
FFFFFFFFFFFFFFFFFFFFFFFFFFFFFFFFFFFFFFFFFFFFF
@FS10000125:26:BPA73017-1023:1:1101:8580:1360 1:N:0:4
CCAAACTTCGTCGAGTACGCTCAACCACAGAGATCGGAAGAGCAC
+
FFFFFFFFFFFFFFFFFFFFFFFFFFFFFFFFFFFFFFFFFFFFF
@FS10000125:26:BPA73017-1023:1:1101:8990:1360 1:N:0:4
TCTCATTCTTTATCGTATTCTCTCAATTATTTACATTTCAATTAT
+
F,:FFFFF::,:F:FFF,,:F:,:,:,FF,F::F:,,F:FF,:F,
@FS10000125:26:BPA73017-1023:1:1101:9790:1360 1:N:0:4
ACGCTCAAGTGTTCAGATCGGAAGAGCACACGTCTGAACTCCAGT
+
FFFFFFFFFFFFFFFFFFFFFFFFFFFFFFFFFFFFFFFFFFFFF
@FS10000125:26:BPA73017-1023:1:1101:9870:1360 1:N:0:4
TCTAACTTCGTCGAGTACGCTCAACCGTGGAGATCGGAAGAGCAC
+
FFFFFFFFFFFFFFFFFFFFFFFFFFFFFFFFFFFFFFFFFFFFF
@FS10000125:26:BPA73017-1023:1:1101:9930:1360 1:N:0:4
TTGACTGGACTTCGTCGAGTACGCTCAATCCTTAAGATCGGAAGA
+
FFFFFFFFFFFFFFFFFFFFFFFFFFFFFFFFFFFFFFFFFFFFF
@FS10000125:26:BPA73017-1023:1:1101:9950:1360 1:N:0:4
CTGTGTGAAGAACTTCGTCGAGTACGCTCAAGTCCACAGATCGGA
+
FFFFFFFFFFFFFFFFFFFFFFFFFFFFFFFFFFFFFFFFFFFFF
@FS10000125:26:BPA73017-1023:1:1101:10040:1360 1:N:0:4
AAGTAACTTCGTCGAGTACGCTCAAGGAGACAGATCGGAAGAGCA
+
FFFFF:FFFFFFFFFFFFFFFFFFFFFFFFFFFFFFFFFFFFFFF
@FS10000125:26:BPA73017-1023:1:1101:14380:1360 1:N:0:4
ATGCTCAGCTAACTTCGTCGAGTACGCTCAAATCTTAAGATCGGA
+
F:FFFFFFFFFFFFFFFFFFFFFFFFFFFFFFFFFFFFFFFFFFF
@FS10000125:26:BPA73017-1023:1:1101:14950:1360 1:N:0:4
TCGCAAACTTCGTCGAGTACGCTCAAATAAGTAGATCGGAAGAGC
+
FF:FFFFFFFFFFF::FFFFFFFF:FFFF:FFF:FFF:FFFF:FF
@FS10000125:26:BPA73017-1023:1:1101:15590:1360 1:N:0:4
TATTATTAACTTCGTCGAGTACGCTCAATAATATAGATCGGAAGA
+
FFFF:FFFFFFFFFFFFFFFFFFFFFFFF:,FFFFFFFFFFFFFF
@FS10000125:26:BPA73017-1023:1:1101:16040:1360 1:N:0:4
TTGGGAACTTCGTCGAGTACGCTCAAACGTTAAGATCGGAAGAGC
+
FFF:FFFFFFFFFFFFFFFFFFFFFFFFFFF:FFFFFFFFFFFFF
@FS10000125:26:BPA73017-1023:1:1101:16320:1360 1:N:0:4
TTGTAACTTCGTCGAGTACGCTCAACTTTATAGATCGGAAGAGAC
+
FFFFFFFFFFFFFFFFFFFFFFFFFFFFFFFFFFFFFFFFFFFFF
@FS10000125:26:BPA73017-1023:1:1101:2860:1370 1:N:0:4
TCGCCAACTTCGTCGAGTACGCTCAACCAGAAAGATCGGAAGAGC
+
FFFFFFFFFFFFFFFFFFFFFFFFFFFFFFFFFFFFFFFFFFFFF
@FS10000125:26:BPA73017-1023:1:1101:2890:1370 1:N:0:4
TTGCCAACTTCGTCGAGTACGCTCAAAGCTGAAGATCGGAAGAGC
+
FFFFFFFFFFFFFFFFFFFFFFFFFFFFFFFFFFFFFFFFFFFFF
@FS10000125:26:BPA73017-1023:1:1101:3220:1370 1:N:0:4
AAAAACTTCGTCGAGTACGCTCAATTTAGCAGATCGGAAGAGCAC
+
FFFFFF:FFFFFFFFFFFFFFFFFFFFFFFFFFFFFFFFFFFFFF
@FS10000125:26:BPA73017-1023:1:1101:3590:1370 1:N:0:4
ACATATTTTTCTTGAGTTCGCTTTATCAGGGTTATCAATATTACA
+
FFF:F,:,,F::FFFF,FFF:,,F::,:FFF,,::FF,F:,,:F,
@FS10000125:26:BPA73017-1023:1:1101:3910:1370 1:N:0:4
GCGTAAACTTCGTCGAGTACGCTCAATAATTGAGATCGGAAGAGC
+
FFFFFFFFFFFFFFFFFFFFFFFFFFFFFFFFFFFFFFFFFFFFF
@FS10000125:26:BPA73017-1023:1:1101:4170:1370 1:N:0:4
TTGGACTCTTCGTCGAGTACGCTCAATCTCTAAGATCGGAAGAGC
+
FFFFFFFFFFFFFFFFFFFFFFFFFFFFFFFFFFFFFFFFFFFFF
@FS10000125:26:BPA73017-1023:1:1101:4980:1370 1:N:0:4
TCGACAACTTCGTCGAGTACGCTCAAAATGATAGATCGGAAGAGC
+
FFFFFFFFFFFFFFFFFFFFFFFFFFFFFFFFFFFFFFFFFFFFF
@FS10000125:26:BPA73017-1023:1:1101:5250:1370 1:N:0:4
ACGATGTAACTTCGTCGAGTACGCTCAAATGATGAGATCGGAAGA
+
FF:FFFFFFFFFF:FF:FFFFFFFFF:FFFFFFFFFFFFFFFFFF
@FS10000125:26:BPA73017-1023:1:1101:5560:1370 1:N:0:4
TCTAAAACTTCGTCGAGTACGCTCAATAGAACAGATCGGAAGAGC
+
:FFFFFFFFFFFFFFFFFFFFFFFFFFFFFFFFFFFFFFFFFFFF
@FS10000125:26:BPA73017-1023:1:1101:6750:1370 1:N:0:4
CCCTGAACTCCGTCGAGTACGCTCAAACTTAAAGATCGGAAGAGC
+
FFFFFFFFFFFFFFFFFFFFFFFFFFFFFFFFFFFFFFFFFFFFF
@FS10000125:26:BPA73017-1023:1:1101:7160:1370 1:N:0:4
TTGCATAACTTCGTCGAGTACGCTATATCCAGATCGGAAGAGCAC
+
FFFFFFFFFFFFFFFFFFFFFFFFFFFFFFFFFFFFFFFFFFFFF
@FS10000125:26:BPA73017-1023:1:1101:7660:1370 1:N:0:4
CCGTTAACTTCGTCGAGTACGCTCAAATATGAAGATCGGAAGAGC
+
FFFFFFFFFFFFFFFFFFFFFFFFFFFFFFFFFFFFFFFFFFFFF
@FS10000125:26:BPA73017-1023:1:1101:8260:1370 1:N:0:4
ATGAAGTAACTTCGTCGAGTACGCTCAATTAGTAAGATCGGAAGA
+
F:FFFFFFFFFFFFFFFFFFFFFFFFFFFFFFFFFFFFFFFFFFF
@FS10000125:26:BPA73017-1023:1:1101:9890:1370 1:N:0:4
CTGTAAACTTCGTCGAGTACGCTCAACTAATGAGATCGGAAGAGC
+
FFFFFFFFFFFFFFFFFFFFFFFFFFFFFFFFFFFFFFFFFFFFF
@FS10000125:26:BPA73017-1023:1:1101:10020:1370 1:N:0:4
TCGGTAAACTTCGTCGAGTACGCTCAAAATAGGAGATCGGAAGAG
+
FFFFFFFFFFFFFFFFFFFFFFFFFFFFFFFFFFFFFFFFFFFFF
@FS10000125:26:BPA73017-1023:1:1101:10880:1370 1:N:0:4
CCGCTAACTTCGTCGAGTACGCTCAAACCGTGAGATCGGAAGAGC
+
FFFFFFFFFFFFFFFFFFFFFFFFFFFFFFFFFFFFFFFFFFFFF
@FS10000125:26:BPA73017-1023:1:1101:11650:1370 1:N:0:4
GGGGGGGAACTTCGTCGAGTACGCTCAAGAATCAAGATCGGAAGA
+
FFFFFFFFFFFFFFFFFFFFFFFFFFFFFFFFFFFFFFFFFFFFF
@FS10000125:26:BPA73017-1023:1:1101:12670:1370 1:N:0:4
TGGGAACTTCGTCGAGTACGCTCAATGTAATAGATCGGAAGAGCA
+
FFFFFFFFFFFFFFFFFFFFFFFFFFFFFFFFFFFFFFFFFFFFF
@FS10000125:26:BPA73017-1023:1:1101:13300:1370 1:N:0:4
CCGAGGCAACTTCGTCGAGTACGCTCAAACAGCCAGATCGGAAGA
+
FFFFFFFFFF::FFFFFFFFFFFFFFFFFFFFFFFFFFFFFFFFF
@FS10000125:26:BPA73017-1023:1:1101:14130:1370 1:N:0:4
TCGGAAACTTCGTCGAGTACGCTCAAGGCATGAGATCGGAAGAGC
+
FFFFFFFFFFFFFFFFFFFFFFFFFFFFFFFFFFFFFFFFFFFFF
@FS10000125:26:BPA73017-1023:1:1101:15440:1370 1:N:0:4
CTGACTATAACTTCGTCGAGTACGCTCAAACGTCTAGATCGGAAG
+
FF:FFFFFFFFFFFFFFFFFFFFFFFFFFFFFFFFFFFFFFFFFF
@FS10000125:26:BPA73017-1023:1:1101:15490:1370 1:N:0:4
TTGCTCAACTTCGTCGAGTACGCTCAATATATGAGATCGGAAGAG
+
,:F:FF,:FF:FF:FFFFFFF:FF:FFFFF,:FFF:FF,F::F,F
@FS10000125:26:BPA73017-1023:1:1101:15860:1370 1:N:0:4
ACGAACTTCGTCTTAGTACGCTCAAAACTTGAGATCGGAAGAGCA
+
FFFFFFFFFFFFFFFFFFFFFFFFFFFFFFFFFFFFFFFFFFFFF
@FS10000125:26:BPA73017-1023:1:1101:16090:1370 1:N:0:4
GCGACAACTTCGTCGAGTACGCTCAAGAACGGAGATCGGAAGAGC
+
,FFFFFFFFFFFFFFFFFFFFFFFFFFFFFFFFFFFFFFFFFFFF
@FS10000125:26:BPA73017-1023:1:1101:1890:1380 1:N:0:4
TCTGAAACTTCGTCGAGTACGCTCAACAAGTGAGATCGGAAGAGC
+
FFFFFFFFFFFFFFFFFFFFFFFFFFFFFFFFFFFFFFFFFFFFF
@FS10000125:26:BPA73017-1023:1:1101:2540:1380 1:N:0:4
GAGGGAACTTCGTCGAGTACGCTCAATGGGACAGATCGGAAGAGC
+
FFFFFFFFFFFFFFFFFFFFFFFFFFFFFFFFFFFFFFFFFFFFF
@FS10000125:26:BPA73017-1023:1:1101:2690:1380 1:N:0:4
TTGGAAACTTCGTCGAGTACGCTCAAATAACAAGATCGGAAGAGC
+
FFFFFFFFFFFFFFFFFFFFFFFFFFFFFFFFFFFFFFFFFFFFF
@FS10000125:26:BPA73017-1023:1:1101:3170:1380 1:N:0:4
TTGACTGGACTTCGTCGAGTACGCTCAAGGGATAAGATCGGAAGA
+
FFFFFFFFFFFFFFFFFFFFFFFFFFFFFFFFFFFFFFFFFFFFF
@FS10000125:26:BPA73017-1023:1:1101:3180:1380 1:N:0:4
TTGACTGGACTTCGTCGAGTACGCTCAAGGGATAAGATCGGAAGA
+
FFFFFFFFFFFFFFFFFFFFFFFFFFFFFFFFFFFFFFFFFFFFF
@FS10000125:26:BPA73017-1023:1:1101:3320:1380 1:N:0:4
TCTCATAACTTCGTCGAGTACGCTCAATAGACTAGATCGGAAGAG
+
FFFFFFFFFFFFFFFFFFFFFFFFFFFFFFFFFFFFFFFFFFFFF
@FS10000125:26:BPA73017-1023:1:1101:3550:1380 1:N:0:4
TTGCAAGCTTCGTCGAGTACGCTCAAAGCAAGAGATCGGAAGAGC
+
FFFFFFFFFFFFFFFFFFFFFFFFFFFFFFFFFFFFFFFFFFFFF
@FS10000125:26:BPA73017-1023:1:1101:4080:1380 1:N:0:4
TTGGATAACTTCGTCGAGTACGCTCAACTAAGTAGATCGGAAGAG
+
FFFFFFFFFFFFFFFFFFFFFFFFFFFFFFFFFFFFFFFFFFFFF
@FS10000125:26:BPA73017-1023:1:1101:4720:1380 1:N:0:4
TTTCTGAACTTCGTCGAGTACGCTCAAAAATAGAGATCGGAAGAG
+
FFFFFFFFFFFFFFFFFFFFFFFFFFFFFFFFFFFFFFFFFFFFF
@FS10000125:26:BPA73017-1023:1:1101:5300:1380 1:N:0:4
TATGCAACTTTCGTCGAGTACGCTCAAGGAAACAGATCGGAAGAG
+
FFFFFFFFFFFFFFFFFFFFFFFFFFFFFFFFFFFFFFFFFFFFF
@FS10000125:26:BPA73017-1023:1:1101:5380:1380 1:N:0:4
GCGGTAACTTCGTCGAGTACGCTCAAAGCAGTAGATCGGAAGAGC
+
FFFFFFFFFFFFFFFFFFFFFFFFFFFFFFFFFFFFFFFFFFFFF
@FS10000125:26:BPA73017-1023:1:1101:6010:1380 1:N:0:4
TTGACTGGACTTCGTCGAGTACGCTCAAAGATGAAGATCGGAAGA
+
FFFFFFFFFFFFFFFFFFFFFFFFFFFFFFFFFFFFFFFFFFFFF
@FS10000125:26:BPA73017-1023:1:1101:6140:1380 1:N:0:4
CCGTCAACTTCGTCGAGTACGCTCAAATTACCAGATCGGAAGAGC
+
FFFFFFFFFFFFFFFFFFFFFFFFFFFFFFFFFFFFFFFFFFFFF
@FS10000125:26:BPA73017-1023:1:1101:7020:1380 1:N:0:4
GCGTAAACTTCGTCGAGTACGCTCAAGAAAGTAGATCGGAAGAGC
+
FFFFFFFFFFFFFFFFFFFFFFFFFFFFFFFFFFFFFFFFFFFFF
@FS10000125:26:BPA73017-1023:1:1101:7540:1380 1:N:0:4
TCGATAACTTCGTCGAGTACGCTCAACGAACAAGATCGGAAGAGC
+
FFFFFFFFFFFFFFFFFFFFFFFFFFFFFFFFFFFFFFFFFFFFF
@FS10000125:26:BPA73017-1023:1:1101:7560:1380 1:N:0:4
CCCAAAACTTCGTCGAGTACGCTCAAGCTGAAAGATCGGAAGAGC
+
FFFFFFFFFFFFFFFFFFFFFFFFFFFFFFFFFFFFFFFFFFFFF
@FS10000125:26:BPA73017-1023:1:1101:7790:1380 1:N:0:4
CCGTGAACTTCGTCGAGTACGCTCAACCCGTAAGATCGGAAGAGC
+
FFFFFFFFFFFFFFFFFFFFFFFFFFFFFFFFFFFFFFFFFFFFF
@FS10000125:26:BPA73017-1023:1:1101:7830:1380 1:N:0:4
TAGGCTTAACTTCGTCGAGTACGCTCAACTCTTTAGATCGGAAGA
+
FFFFFFFFFFFFFFFFFFFFFFFFFFFFFFFFFFFFFFFFFFFFF
@FS10000125:26:BPA73017-1023:1:1101:8890:1380 1:N:0:4
AGGCAACTTCGTCGAGTACGCTCAAATTGTAAGATCGGAAGAGCA
+
FFFFFFFFFFFFFFFFFFFFFFFFFFFFFFFFFFFFFFFFFFFFF
@FS10000125:26:BPA73017-1023:1:1101:9210:1380 1:N:0:4
TTGCTAAGTTCGTCGAGTACGCTCAACAAAACAGATCGGAAGAGC
+
FFFFFFFFFFFFFFFFFFFFFFFFFFFFFFFFFFFFFFFFFFFFF
@FS10000125:26:BPA73017-1023:1:1101:9710:1380 1:N:0:4
TCTAACTTCGTCGAGTACGCTCAATCGTGGAGATCGGAAGAGCAC
+
FFFFFFFFFFFFFFFFFFFFFFFFFFFFFFFFFFFFFFFFFFFFF
@FS10000125:26:BPA73017-1023:1:1101:10760:1380 1:N:0:4
CCGATGAACTTCGTCGAGTACGCTCAACAACTTAGATCGGAAGAG
+
FFFFFFFFFFFFFFFFFFFFFFFFFFFFFFFFFFFFFFFFFFFFF
@FS10000125:26:BPA73017-1023:1:1101:11540:1380 1:N:0:4
TTGCAGATCTTCGTCGAGTACGCTCAATTAATAAGATCGGAAGAG
+
FFFFFFFFFFFFFFFFFFFFFFFFFFFFFFFFFFFFFFFFFFFFF
@FS10000125:26:BPA73017-1023:1:1101:11850:1380 1:N:0:4
CCGGTAACTTCGTCGAGTACGCTCAAAACTATAGATCGGAAGAGC
+
FFFFFFFFFFFFFFFFFFFFFFFFFFFFFFFFFFFFFFFFFFFFF
@FS10000125:26:BPA73017-1023:1:1101:12690:1380 1:N:0:4
TCATGAACTTCGTCGAGTACGCTCAAAACCTTAGATCGGAAGAGC
+
:FFFF:FFFFFFFFFFFFFFFFFF:FFFFFFFFFFFFFFFFFF:F
@FS10000125:26:BPA73017-1023:1:1101:12760:1380 1:N:0:4
GGGCTAACTTCGTCGAGTACGCTCAAAGTTAGAGATCGGAAGAGC
+
FFFFFFFFFFFFFFFFFFFFFFFFFFFFFFFFFFFFFFFFFFFFF
@FS10000125:26:BPA73017-1023:1:1101:13430:1380 1:N:0:4
GGGGAAACTTAGTCGAGTACGCTCAAAAAGATAGATCGGAAGAGC
+
FFFFFFFFFFFFFFFFFFFFFFFFFFFFFFFFFFFFFFFFFFFFF
@FS10000125:26:BPA73017-1023:1:1101:13610:1380 1:N:0:4
CCGGCCTGAACTTCGTCGAGTACGCTCAAGTGATGAGATCGGAAG
+
FFFFFFFFFFFFFFFFFFFFFFFFFFFFFFFFFFFFFFFFFFFFF
@FS10000125:26:BPA73017-1023:1:1101:14010:1380 1:N:0:4
CCGGCAACTTCGTCGAGTACGCTCAATCTGTTAGATCGGAAGAGC
+
FFFFFFFFFFFFFFFFFFFFFFFFFFFFFFFFFFFFFFFFFFFFF
@FS10000125:26:BPA73017-1023:1:1101:14080:1380 1:N:0:4
GCGCAAACTTCGTCGAGTACGCTCAACTTTAGAGATCGGAAGAGC
+
FFFFFFFFFFFFFFFFFFFFFFFFFFFFFFFFFFFFFFFFFFFFF
@FS10000125:26:BPA73017-1023:1:1101:15040:1380 1:N:0:4
TAGCTAACTTCGTCGAGTACGCTCAAATCCCAGATCGGAAGAGCA
+
:,F:F,FFFFF:FF:FFFFF:FFFF,FFF,FFFFFFF,FFFFF:F
@FS10000125:26:BPA73017-1023:1:1101:15190:1380 1:N:0:4
GCGCCAACTTCGTCGAGTACGCTCAAATAGTAAGATCGGAAGAGC
+
FFFFFFFFFFFFFFFFFFFFFFFFFFFFFFFFFFFFFFFFFFFFF
@FS10000125:26:BPA73017-1023:1:1101:15300:1380 1:N:0:4
TTGTCCAACTTCGTCGAGTACGCTCAAGAGTACAGATCGGAAGAG
+
:FF:FFFFFFFFFFFFFFFFFFFFFFFFF:FFFFFFFFFFFFFFF
@FS10000125:26:BPA73017-1023:1:1101:15820:1380 1:N:0:4
ACGGGGGAACTTCGTCGAGTACGCTCAATAACAGAGATCGGAAGA
+
FFFFFFFFFFFFFFFFFFFFFFFFFFFFFFFFFFFFFFFFFFFFF
@FS10000125:26:BPA73017-1023:1:1101:15910:1380 1:N:0:4
TTGTCAACTTCGTCGAGTACGCTCAAATCAAAAGATCGGAAGAGC
+
FFFFFF:FFFFFFFFFFFFFFFFFF,FFFFFFFFFFFFFFFFFFF
@FS10000125:26:BPA73017-1023:1:1101:16080:1380 1:N:0:4
TGGCAAACTTCGTCGAGTACGCTCAAAACCCTAGATCGGAAGAGC
+
FFFFFFFFFFFFFFFFFFFFFFFFFFFFFFFFFFFFFFFFFFFFF
@FS10000125:26:BPA73017-1023:1:1101:1230:1390 1:N:0:4
TTGCAACTTCGTCGAGTACGCTCAATTGATTAGATCGGAAGAGCA
+
FFFFFFFFFFFFFFFFFFFFFFFFFFFFFFFFFFFFFFFFFFFFF
@FS10000125:26:BPA73017-1023:1:1101:2750:1390 1:N:0:4
ACGAAAACTTCGTCGAGTACGCTCAACCCATCAGATCGGAAGAGC
+
::FFF:F:::FF:FF:FFFF:FFF:,F,FFFFFFFF:F:FFFFF,
@FS10000125:26:BPA73017-1023:1:1101:3100:1390 1:N:0:4
TTGACTGGACTTCGTCGAGTACGCTCAACCCGAAAGATCGGAAGA
+
FFFFFFFFFFFFFFFFFFFFFFFFFFFFFFFFFFFFFFFFFFFFF
@FS10000125:26:BPA73017-1023:1:1101:3420:1390 1:N:0:4
GCGCTAACTTCGTCGAGTACGCTCAACATTAGAGATCGGAAGAGC
+
:FFFFFFFFFFFFFFFFFFFFFFFFFFFF:FFFFFFFF:FFFFFF
@FS10000125:26:BPA73017-1023:1:1101:3530:1390 1:N:0:4
GGCCTAACTTCGTCGAGTACGCTCAAAGGTTCAGATCGGAAGAGC
+
FFFFFFFFFFFFFFFFFFFFFFFFFFFFFFFFFFFFFFFFFFFFF
@FS10000125:26:BPA73017-1023:1:1101:3850:1390 1:N:0:4
GCGTAAACTTCGTCGAGTACGCTCAATAATTGAGATCGGAAGAGC
+
,FF:FF:FFFFF:FF:FFFF:FFFF,FFFFF:F:FF:F:FFFFF:
@FS10000125:26:BPA73017-1023:1:1101:4170:1390 1:N:0:4
TCGAGAACTTCGTCGAGTACGCTCAATATAGGAGATCGGAAGAGC
+
FFFFFFFFFFFFFFFFFFFFFFFFFFFFFFFFFFFFFFFFFFFFF
@FS10000125:26:BPA73017-1023:1:1101:6870:1390 1:N:0:4
TTGAACAACTTCGTCGAGTACGCTCAAATGTATAGATCGGAAGAG
+
FFFFFFFFFFFFFFFFFFFFFFFFFFFFFFFFFFFFFFFFFFFFF
@FS10000125:26:BPA73017-1023:1:1101:6960:1390 1:N:0:4
TTGTAAACTTCGTCGAGTACGCTCAAACAGGGAGATCGGAAGAGC
+
FFFFFFFFFFFFFFFFFFFFFFFFFFFFFFFFFFFFFFFFFFFFF
@FS10000125:26:BPA73017-1023:1:1101:6990:1390 1:N:0:4
CCGGAATAACTTCGTCGAGTACGCTCAAAGGTTTAGATCGGAAGA
+
FFFFFFFFFFFFFFFFFFFFFFFFFFFFFFFFFFFFFFFFFFFFF
@FS10000125:26:BPA73017-1023:1:1101:8640:1390 1:N:0:4
TAGGGGGGAACTTCGTCGAGTACGCTCAAAATAATAGATCGGAAG
+
FFFFFFFFFFFFFFFFFFFFFFFFFFFFFFFFFFFFFFFFFFFFF
@FS10000125:26:BPA73017-1023:1:1101:8840:1390 1:N:0:4
TCGGCAACTTCGTCGAGTACGCTCAAACATTCAGATCGGAAGAGC
+
FFFFFFFFFFFFFFFFFFFFFFFFFFFFFFFFFFFFFFFFFFFFF
@FS10000125:26:BPA73017-1023:1:1101:10360:1390 1:N:0:4
TAGCAAGCTTCGTCGAGTACGCTCAAAGAGGCAGATCGGAAGAGC
+
,:FFFFFFFFFFFFFFFFFFFFFFFFFF:F::FFFFFFFFFFFFF
@FS10000125:26:BPA73017-1023:1:1101:11960:1390 1:N:0:4
ACGCAACTTCGTCGAGTACGCTCAAGGCACAAGATCGGAAGAGCA
+
F:FFFFFFFFFFFFFFFF:F:FF:FFFFFFFFF,FFFF:FFFFFF
@FS10000125:26:BPA73017-1023:1:1101:12970:1390 1:N:0:4
TCGCCAACTTCGTCGAGTACGCTCAACCGTTGAGATCGGAAGAGC
+
FFFFFFFFFFFFFFFFFFFFFFFFFFFFFFFFFFFFFFFFFFFFF
@FS10000125:26:BPA73017-1023:1:1101:13700:1390 1:N:0:4
TCCATAACTTCGTCGAGTACGCTCAAAGTCCTAGATCGGAAGAGC
+
:FFFFFFFFFFFFFFFFFFFFFFFFFFFFFF:F:FFFFFFFFFFF
@FS10000125:26:BPA73017-1023:1:1101:13790:1390 1:N:0:4
TTGACTGGACTTCGTCGAGTACGCTCAACGATTAAGATCGGAAGA
+
FFFFFFFFFFFFFFFFFFFFFFFFFFFFFFFFF,FFFFFFFFFFF
@FS10000125:26:BPA73017-1023:1:1101:14430:1390 1:N:0:4
CTGGTAACTTCGTCGAGTACGCTCAATAAGGTAGATCGGAAGAGC
+
FFFFFFFFFFFFFFFFFFFFFFFFFFFFFFFFFFFFFFFFFFFFF
@FS10000125:26:BPA73017-1023:1:1101:15490:1390 1:N:0:4
TTGCAACTTCGTCGAGTACGCTCAAGTTTTAAGATCGGAAGAGCA
+
:FFFFFFFFFFFFFFFFFFFFFFFFFFFFFFFFFFFFFFFFFFFF
@FS10000125:26:BPA73017-1023:1:1101:16380:1390 1:N:0:4
TCGAAAACTTCGTCGAGTACGCTCAAACGGAAAGATCGGAAGAGC
+
FFFFFFFFFFFFFFFFFFFFFFFFFFFFFFFFFFFFFFFFFFFFF
@FS10000125:26:BPA73017-1023:1:1101:1040:1400 1:N:0:4
GCCTAAACTTCGTCGAGTACGCTCAACCCATTAGATCGGAAGAGC
+
FFFFFFFFFFFFFFFFFFFFFFFFFFFFFFFFFFFFFFFFFFFFF
@FS10000125:26:BPA73017-1023:1:1101:1470:1400 1:N:0:4
TAGGAAATAACTTCGTCGAGTACGCTCAACAATACAGATCGGAAG
+
FFFFFFFFFFFFFFFFFFFFFFFFFFFFFFFFFFFFFFFFFFFFF
@FS10000125:26:BPA73017-1023:1:1101:1660:1400 1:N:0:4
TCGAGAACTTCGTCGAGTACGCTCAATATATCAGATCGGAAGAGC
+
FFFFFFFFFFFFFFFFFFFFFFFFFFFFFFFFFFFFFFFFFFFFF
@FS10000125:26:BPA73017-1023:1:1101:1840:1400 1:N:0:4
TTGCAGAACTTCGTCGAGTACGCTCAATCTTAGAGATCGGAAGAG
+
FFFFFFFFFFFFFFFFFFFFFFFFFFFFFFFFFFFFFFFFFFFFF
@FS10000125:26:BPA73017-1023:1:1101:2710:1400 1:N:0:4
TGGCTAACTTGTCGAGTACGCTCAAGTGAAAAGATCGGAAGAGCA
+
FFFFFFFFFFFFFFFFFFFFFFFFFFFFFFFFFFFFFFFFFFFFF
@FS10000125:26:BPA73017-1023:1:1101:3370:1400 1:N:0:4
TCTCATAACTTCGTCGAGTACGCTCAATAGACTAGATCGGAAGAG
+
FFFFFFFFFFFFFFFFFFFFFFFFFFFFFFFFFFFFFFFFFFFFF
@FS10000125:26:BPA73017-1023:1:1101:3510:1400 1:N:0:4
GCGTGAACTTCGTCGAGTACGCTCAATAGGACAGATCGGAAGAGC
+
FFFFFFFFFFFFFFFFFFFFFFFFFFFFFFFFFFFFFFFFFFFFF
@FS10000125:26:BPA73017-1023:1:1101:6060:1400 1:N:0:4
TCGTAACTTCGTCGAGTACGCTCAAGCCTAGAGATCGGAAGAGCA
+
FFFFFFFFFFFFFFFFFFFFFFFFFFFFFFFFFFFFFFFFFFFFF
@FS10000125:26:BPA73017-1023:1:1101:6070:1400 1:N:0:4
GCGGAACTTCGTCGAGTACGCTCAAAGAATAAGATCGGAAGAGCA
+
:FFFFFFFFFFFFFFFFFFFFFFFFFFFFFFFFFFFFFFFFFFFF
@FS10000125:26:BPA73017-1023:1:1101:6670:1400 1:N:0:4
GCGGCAACTTCGTCGAGTACGCTCAAGTTTAAAGATCGGAAGAGC
+
FFFFFFFFFFFFFFFFFFFFFFFFFFFFFFFFFFFFFFFFFFFFF
@FS10000125:26:BPA73017-1023:1:1101:6700:1400 1:N:0:4
AAGAAGAATCTTCGTCGAGTACGCTCAAACTTCCAGATCGGAAGA
+
FFFFFFFFFFFFFFFFFFFFFFFFFFFFFFFFFFFFFFFFFFFFF
@FS10000125:26:BPA73017-1023:1:1101:7200:1400 1:N:0:4
TCGAGAACTTCGTCGAGTACGCTCAAAGATCAAGATCGGAAGAGC
+
FFFFFFFFFFFFFFFFFFFFFFFFFFFFFFFFFFFFFFFFFFFFF
@FS10000125:26:BPA73017-1023:1:1101:7620:1400 1:N:0:4
GGGCCAACTTCGTCGAGTACGCTCAATAATCCAGATCGGAAGAGC
+
FFFFFFFFFFFFFFFFFFFFFFFFFFFFFFFFFFFFFFFFFFFFF
@FS10000125:26:BPA73017-1023:1:1101:7850:1400 1:N:0:4
TTGCTGAACTTCGTCGAGTACGCTCAAGAATGTAGATCGGAAGAG
+
FFFFFFFFFFFFFFFFFFFFFFFFFFFFFFFFFFFFFFFFFFFFF
@FS10000125:26:BPA73017-1023:1:1101:8080:1400 1:N:0:4
GAGCCAACTTCGTCGAGTACGCTCAATATCTAAGATCGGAAGAGC
+
FFFFFFFFFFFFFFFFFFFFFFFFFFFFFFFFFFFFFFFFFFFFF
@FS10000125:26:BPA73017-1023:1:1101:8140:1400 1:N:0:4
GCGTAAACTTCGTCGAGTACGCTCAACTCCTTAGATCGGAAGAGC
+
FFFFFFFFFFFFFFFFFFFFFFFFFFFFFFFFFFFFFFFFFFFFF
@FS10000125:26:BPA73017-1023:1:1101:8840:1400 1:N:0:4
ACGCCAACTTCGTCGAGTACGCTCAAACGAACAGATCGGAAGAGC
+
FFFFFFFFFFFFFFFFFFFFFFFFFFFFFFFFFFFFFFFFFFFFF
@FS10000125:26:BPA73017-1023:1:1101:8870:1400 1:N:0:4
GCGGCATCTTCGTCGAGTACGCTCAACATGTTAGATCGGAAGAGC
+
FFFFFFFFFFFFFFFFFFFFFFFFFFFFFFFFFFFFFFFFFFFFF
@FS10000125:26:BPA73017-1023:1:1101:9020:1400 1:N:0:4
GCGGGAACTTCGTCGAGTACGCTCAAACAACCAGATCGGAAGAGC
+
FFFFFFFFFFFFFFFFFFFFFFFFFFFFFFFFFFFFFFFFFFFFF
@FS10000125:26:BPA73017-1023:1:1101:9770:1400 1:N:0:4
TTGACTGGACTTCGTCGAGTACGCTCAACCGCTGAGATCGGAAGA
+
,,FFFFFFFFF,FF,F:F:,::FF,:,FF,,F,F,,F,:F,F:FF
@FS10000125:26:BPA73017-1023:1:1101:10580:1400 1:N:0:4
TCGCTAACTTCGTCGAGTACGCTCAACAGGTAAGATCGGAAGAGC
+
,FF,:FFFFFFFFFFFFFFFFFFFFF,F,:F,FFFFFFFFFFFFF
@FS10000125:26:BPA73017-1023:1:1101:10940:1400 1:N:0:4
CCGTAAACTTCGTCGAGTACGCTCAAGTAATGAGATCGGAAGAGC
+
FFFFFFFFFFFFFFFFFFFFFFFFFFFFFFFFFFFFFFFFFFFFF
@FS10000125:26:BPA73017-1023:1:1101:10990:1400 1:N:0:4
TCGGCAACTTCGTCGAGTACGCTCAATCGAGGAGATCGGAAGAGC
+
FFFFFFFFFFFFFFFFFFFFFFFFFFFFFFFFFFFFFFFFFFFFF
@FS10000125:26:BPA73017-1023:1:1101:11180:1400 1:N:0:4
TGGAACTAACTTCGTCGAGTACGCTCAAGTCTTGAGATCGGAAGA
+
FFFFFFFFFFFFFFFFFFFFFFFFFFFFFFFFFFFFFFFFFFFFF
@FS10000125:26:BPA73017-1023:1:1101:12220:1400 1:N:0:4
TTGAAAACTTCGTCGAGTACGCTCAAAAATGTAGATCGGAAGAGC
+
FFFFFFFFFFFFFFFFFFFFFFFFFFFFFFFFFFFFFFFFFFFFF
@FS10000125:26:BPA73017-1023:1:1101:14790:1400 1:N:0:4
TCACAAATTTCGTCGAGTACGCTCAACATAAGAGATCGGAAGAGC
+
FFFFF:FFFFFFFFFFFFFFFFF:::FFF:FFFFFFFFFFFFFFF
@FS10000125:26:BPA73017-1023:1:1101:15770:1400 1:N:0:4
TTCCTAACTTCGTCAATTTCCTTTATTTTTAAAATTCGAAAAACT
+
F,:F,FF:FFFFFF,,,,:,,,,:FF,:,::::,:,,F::,:,,F
@FS10000125:26:BPA73017-1023:1:1101:15960:1400 1:N:0:4
TGGTGGAACTTCGTCGAGTACGCTCAATTAATGAGATCGGAAGAG
+
FFFFFFFFFFFFFFFFFFFFFFFFFFFFFFFFFFFFFFFFFFFFF
@FS10000125:26:BPA73017-1023:1:1101:16140:1400 1:N:0:4
TCGCATCTTCGTCGAGTACGCTCAAGGGACGAGATCGGAAGAGCA
+
FFFFFFFFFFFFFFFFFFFFFFFFFFFFFFFFFFFFFFFFFFFFF
@FS10000125:26:BPA73017-1023:1:1101:1480:1410 1:N:0:4
TTGCCAACTTCGTCGAGTACGCTCAAATACATGAGATCGGAAGAG
+
FFFFFFFFFFFFFFFFFFFFFFFFFFFFFFFFFFFFFFFFFFFFF
@FS10000125:26:BPA73017-1023:1:1101:1690:1410 1:N:0:4
TTGGAACTTCGTCGAGTACGCTCAAGTGGGGAGATCGGAAGAGCA
+
FFFFFFFFFFFFFFFFFFFFFFFFFFFFFFFFFFFFFFFFFFFFF
@FS10000125:26:BPA73017-1023:1:1101:1770:1410 1:N:0:4
TTGACTTCGTCGAGTACGCTCAAAAGGGTAGATCGGAAGAGCACA
+
FFFFFFFFFFFFFFFFFFFFFFFFFFFFFFFFFFFFFFFFFFFFF
@FS10000125:26:BPA73017-1023:1:1101:2390:1410 1:N:0:4
TAGCAACTTCGTCGAGTACGCTCAAGTTTGTAGATCGGAAGAGCA
+
,FFF:FFFF,FFFFF:FFF:FFF:FFF:FFF:FF:FFFFF,F:F,
@FS10000125:26:BPA73017-1023:1:1101:2510:1410 1:N:0:4
GACTGAACTTCGTCGAGTACGCTCAACACTGTAGATCGGAAGAGC
+
FFF:,FFFFFFF:FF,FFFFFFFF,:FFFFFFFFFFFF:F,FFFF
@FS10000125:26:BPA73017-1023:1:1101:3040:1410 1:N:0:4
TTGTGAACTTCGTCGAGTACGCTCAAATTGGTAGATCGGAAGAGC
+
FFFFFFFFFFFFFFFFFFFFFFFFFFFFFFFFFFFFFFFFFFFFF
@FS10000125:26:BPA73017-1023:1:1101:3350:1410 1:N:0:4
TCGGAAACTTCGTCGAGTACGCTCAAGCAGGCAGATCGGAAGAGC
+
FFFFFFFFFFFFFFFFFFFFFFFFFFFFFFFFFFFFFFFFFFFFF
@FS10000125:26:BPA73017-1023:1:1101:3420:1410 1:N:0:4
GGATTAACTTCGTCGAGTACGCTCAACTTACCAGATCGGAAGAGC
+
FFFFFFFFFFFFFFFFFFFFFFFFFFFFFFFFFFFFFFFFFFFFF
@FS10000125:26:BPA73017-1023:1:1101:3790:1410 1:N:0:4
TTGGCTCAACTTCGTCGAGTACGCTCAACGTCAGAGATCGGAAGA
+
FFFFFFFFFFFFFFFFFFFFFFFFFFFFFFFFFFFFFFFFFFFFF
@FS10000125:26:BPA73017-1023:1:1101:4170:1410 1:N:0:4
GGGGTAACTTCGTCGAGTACGCTCAAATAGGAAGATCGGAAGAGC
+
:FFFFFFFFFFFFF:FFFFFFFFFFFFFFFFFFFFFFFFFFFFFF
@FS10000125:26:BPA73017-1023:1:1101:4340:1410 1:N:0:4
TGGCAAACTTCGTCGAGTACGCTCAAGGGGCAAGATCGGAAGAGC
+
FFFFFFFFFFFFFFFFFFFFFFFFFFFFFFFFFFFFFFFFFFFFF
@FS10000125:26:BPA73017-1023:1:1101:4410:1410 1:N:0:4
TCTGCAACTTCGTCGAGTACGCTCAAATCGGTAGATCGGAAGAGC
+
FFFFFFFFFFFFFFFFFFFFFFFFFFFFFFFFFFFFFFFFFFFFF
@FS10000125:26:BPA73017-1023:1:1101:4600:1410 1:N:0:4
TGGCAAAACTTCGTCGAGTACGCTCAACGGACAAGATCGGAAGAG
+
FFFFFFFFFFFFFFFFFFFFFFFFFFFFFFFFFFFFFFFFFFFFF
@FS10000125:26:BPA73017-1023:1:1101:4670:1410 1:N:0:4
TGGATAACTTCGTCGAGTACGCTCAAACCGAGAGATCGAAGAGCA
+
FFFFFFFFFFFFFFFFFFFFFFFFFFFFFFFFFFFFFFFFFFFFF
@FS10000125:26:BPA73017-1023:1:1101:4960:1410 1:N:0:4
TTGCAGAACTTCGTCGAGTACGCTCAAGAAATAAGATCGGAAGAG
+
FFFFFFFFFFFFFFFFFFFFFFFFFFFFFFFFFFFFFFFFFFFFF
@FS10000125:26:BPA73017-1023:1:1101:5140:1410 1:N:0:4
CTGAGGGAACTTCGTCGAGTACGCTCAATTTTACAGATCGGAAGA
+
FFFFFFFFFFFFFF:FFFFFFFFFFFF:FF:FFFFFFFFFFFFFF
@FS10000125:26:BPA73017-1023:1:1101:5680:1410 1:N:0:4
GCGCTAACTTCGTCGAGTACGCTCAAGTGATTAGATCGGAAGAGC
+
F,F:FFFFFFFFFFFFFFFFFFFFFF,,F:,,FFFFFFFFFFFFF
@FS10000125:26:BPA73017-1023:1:1101:6190:1410 1:N:0:4
TTGCCAACTTCGTCGAGTACGCTCAATATTATAGATCGGAAGAGC
+
FFFFFFFFFFFFFFFFFFFFFFFFFFFFFFFFFFFFFFFFFFFFF
@FS10000125:26:BPA73017-1023:1:1101:7070:1410 1:N:0:4
ATGCTCCAAACTTCGTCGAGTACGCTCAAAGTCTTAGATCGGAAG
+
F,,FFFFFFFFFFFFFF:FFFFFFFFFFFFFFFFFFFFFFF::FF
@FS10000125:26:BPA73017-1023:1:1101:7270:1410 1:N:0:4
TCCTTCGTCGAGTACGCTCAAACGGGTAGATCGGAAGAGCACACG
+
FFFFFFFFFFFFFFFFFFFFFFFFFFFFFFFFFFFFFFFFFFFFF
@FS10000125:26:BPA73017-1023:1:1101:7780:1410 1:N:0:4
TGGCTAACTTCGTCGAGTACGCTCAAATCTGGAGATCGGAAGAGC
+
FFFFFFFFFFFFFFFFFFFFFFFFFFFFFFFFFFFFFFFFFFFFF
@FS10000125:26:BPA73017-1023:1:1101:7900:1410 1:N:0:4
TAAGGCCTAACTTCGTCGAGTACGCTCAATAAACGAGATCGGAAG
+
FFFFFFFFFFFFFFFFFFFFFFFFFFFFFFFFFFFFFFFFFFFFF
@FS10000125:26:BPA73017-1023:1:1101:8040:1410 1:N:0:4
GGGCTAACTTCGTCGAGTACGCTCAAAGTGTGAGATCGGAAGAGC
+
FFFFFFFFFFFFFFFFFFFFFFFFFFFFFFFFFFFFFFFFFFFFF
@FS10000125:26:BPA73017-1023:1:1101:8260:1410 1:N:0:4
GCGTTAACTTCGTCGAGTACGCTCAAACGATAAGATCGGAAGAGC
+
FFFFFFFFFFFFFFFFFFFFFFFFFFFFFFFFFFFFFFFFFFFFF
@FS10000125:26:BPA73017-1023:1:1101:8420:1410 1:N:0:4
CCGTAAACTTCGTCGAGTACGCTCAATGCTGAAGATCGGAAGAGC
+
FFFFFFFFFFFFFFFFFFFFFFFFFFFFFFFFFFFFFFFFFFFFF
@FS10000125:26:BPA73017-1023:1:1101:8450:1410 1:N:0:4
GCGGTAACTTCGTCGAGTACGCTCAAGTTGCCAGATCGGAAGAGC
+
FFFFFFFFFFFFFFFFFFFFFFFFFFFFFFFFFFFFFFFFFFFFF
@FS10000125:26:BPA73017-1023:1:1101:8980:1410 1:N:0:4
GTGACTGGACTTCGTCGAGTACGCTCAAGTATCCAGATCGGAAGA
+
,FFFFFF:FFFFFF,FFFF,FFFF,FFF:,F,FFFFF:FFFFFF,
@FS10000125:26:BPA73017-1023:1:1101:9170:1410 1:N:0:4
TTGACTGGACTTCGTCGAGTACGCTCAAGCCCATAGATCGGAAGA
+
FFFFFFFFFFFFFFFFFFFFFFFFFFFFFFFFFFFFFFFFFFFFF
@FS10000125:26:BPA73017-1023:1:1101:9600:1410 1:N:0:4
TCGAAAACTTCGTCGAGTACGCTCAATTATAGAGATCGGAAGAGC
+
FFFFFFFFFFFFFFFFFFFFFFFFFFFFFFFFFFFFFFFFFFFFF
@FS10000125:26:BPA73017-1023:1:1101:9690:1410 1:N:0:4
TTGACTGGACTTCGTCGAGTACGCTCAAGATAATAGATCGGAAGA
+
FFFFFFFFFFFFFFFFFFFFFFFFFFFFFFFFFFFFFFFFFFFFF
@FS10000125:26:BPA73017-1023:1:1101:10680:1410 1:N:0:4
TCAGAGAACTTCGTCGAGTACGCTCAAAAATAAAGATCGGAAGAG
+
FFFFFFFFFFFFFFFFFFFFFFFFFFFFFFFFFFFFFFFFFFFFF
@FS10000125:26:BPA73017-1023:1:1101:11220:1410 1:N:0:4
TTGTTAACTTCGTCGAGTACGCTCAAGGTGTAAGATCGGAAGAGC
+
FFF:FFFFF:FF:FFFF:FFFFFFFFF:F,FFFFFFFFFFFFFFF
@FS10000125:26:BPA73017-1023:1:1101:11370:1410 1:N:0:4
CCGGAAACTTCGTCGAGTACGCTCAAAGTTTAGATCGGAAGAGCA
+
FFFFFFFFFFFFFFFFFFFFFFFFFFFFFFFFFFFFFFFFFFFFF
@FS10000125:26:BPA73017-1023:1:1101:12040:1410 1:N:0:4
TCGGAGAACTTCGTCGAGTACGCTCAATCTATAAGATCGGAAGAG
+
FFFFFFFFFFFFFFFFFFFFFFFFFFFFFFFFFFFFFFFFFFFFF
@FS10000125:26:BPA73017-1023:1:1101:12610:1410 1:N:0:4
TTGACTGGAGCTTCGTCGAGTGCTCAATAGGGGAGATCGGAAGAG
+
,,FF:F::FFF,FFF,:,F,F:F:,F:F:,,,::FF,:FFF:FF:
@FS10000125:26:BPA73017-1023:1:1101:12820:1410 1:N:0:4
TTGAACTTCGTCGAGTACGCTCAAAAGAAAAGATCGGAAGAGCAC
+
FFFFFFFFFFFFFFFFFFFFFFFFFFFFFFFFFFFFFFFFFFFFF
@FS10000125:26:BPA73017-1023:1:1101:12940:1410 1:N:0:4
GAGCTAACTTCGTCGAGTACGCTCAAAACAAAAGATCGGAAGAGC
+
,,FFF:F:::FF:FF,FFFF:FFFF,FFFFFFF:FF:F:FF:FF:
@FS10000125:26:BPA73017-1023:1:1101:13130:1410 1:N:0:4
GGGACAACTTCGTCGAGTACGCTCAAGTCAAAAGATCGGAAGAGC
+
FFFFFFFFFFFFFFFFFFFFFFFFFFFFFFFFFFFFFFFFFFFFF
@FS10000125:26:BPA73017-1023:1:1101:13320:1410 1:N:0:4
GCGGTATCTTCGTCGAGTACGCTCAAACATTAAGATCGGAAGAGC
+
FFFFFFFFFFFFFFFFFFFFFFFFFFFFFFFFFFFFFFFFFFFFF
@FS10000125:26:BPA73017-1023:1:1101:13370:1410 1:N:0:4
TTGTTAACTTCGTCGAGTACGCTCAATTACTGAGATCGGAAGAGC
+
FFFFFFFFFFFFFFFFFFFFFFFFFFFFFFFFFFFFFFFFFFFFF
@FS10000125:26:BPA73017-1023:1:1101:14060:1410 1:N:0:4
ACGCAACTTCGTCGAGTACGCTCAAATACAGAGATCGGAAGAGCA
+
FFFFFFFFFFFFFFFFFFFFFFFFFFFFFFFFFFFFFFFFFFFFF
@FS10000125:26:BPA73017-1023:1:1101:14550:1410 1:N:0:4
TTGTATAACTTCGTCGAGTACGCTCAATGATGGAGATCGGAAGAG
+
FFFFFFFFFFFFFFFFFFFFFFFFFFFFFFFFFFFFFFFFFFFFF
@FS10000125:26:BPA73017-1023:1:1101:14750:1410 1:N:0:4
GCGACAACTTCGTCGAGTACGCTCAACCACCGAGATCGGAAGAGC
+
:FFFFFFFFFFFFFFFFFFFFFFFFFFFFFFFFFFFFFFFFFFFF
@FS10000125:26:BPA73017-1023:1:1101:15030:1410 1:N:0:4
TCTGAAAACTTCGTCGAGTACGCTCAAAGAATAAGATCGGAAGAG
+
FFFFFFFFFFFFFFFFFFFFFFFFFFFFFFFFFFFFFFFFFFFFF
@FS10000125:26:BPA73017-1023:1:1101:15180:1410 1:N:0:4
CCCTTAACTTCGTCGAGTACGCTCAAGATTCCAGATCGGAAGAGC
+
FFFFFFFFFFFFFFFFFFFFFFFFFFFFFFFFFFFFFFFFFFFFF
@FS10000125:26:BPA73017-1023:1:1101:1660:1420 1:N:0:4
TCGAACTTCGTCGAGTACGCTCAAACGTAAAGATCGGAAGAGCAC
+
FFFFFFFFFFFFFFFFFFFFFFFFFFFFFFFFFFFFFFFFFFFFF
@FS10000125:26:BPA73017-1023:1:1101:2430:1420 1:N:0:4
CCGCTAACTTCGTCGAGTACGCTCAAAACCATAGATCGGAAGAGC
+
FFFFFFFFFFFFFFFFFFFFFFFFFFFFFFFFFFFFFFFFFFFFF
@FS10000125:26:BPA73017-1023:1:1101:2570:1420 1:N:0:4
CCGAAACTTCGTCGAGTACGCTCAATTTGTTAGATCGGAAGAGCA
+
FFFFFFFFFFFFFFFFFFFFFFFFFFFFFFFFFFFFFFFFFFFFF
@FS10000125:26:BPA73017-1023:1:1101:3160:1420 1:N:0:4
TCTGCAACTTCGTCGAGTACGCTCAAGATAAGAGATCGGAAGAGC
+
FFFFFFFFFFFFFFFFFFFFFFFFFFFFFFFFFFFFFFFFFFFFF
@FS10000125:26:BPA73017-1023:1:1101:3260:1420 1:N:0:4
TTTCTAACTTCGTCGAGTACGCTCAATATTACAGATCGGAAGAGC
+
FFFFFFFFFFFFFFFFFFFFFFFFFFFFFFFFFFFFFFFFFFFFF
@FS10000125:26:BPA73017-1023:1:1101:3290:1420 1:N:0:4
TTTCTAACTTCGTCGAGTACGCTCAATATTACAGATCGGAAGAGC
+
:FFFFFFFFFFFFFFFFFFFFFFFFFFFFFFFFFFFFFFFFFFFF
@FS10000125:26:BPA73017-1023:1:1101:3330:1420 1:N:0:4
GGGGTAACTTCGTCGAGTACGCTCAAAATTAAAGATCGGAAGAGC
+
:F,FFFFFFF:F:F:F,FF::FF:FF:F,FF,FFFFF,F:,FF::
@FS10000125:26:BPA73017-1023:1:1101:3570:1420 1:N:0:4
TCGGAAACTTCGTCGAGTACGCTCAAGCTCGTAGATCGGAAGAGC
+
FFFFFFFFFFFFFFFFFFFFFFFFFFFFFFFFFFFFFFFFFFFFF
@FS10000125:26:BPA73017-1023:1:1101:4510:1420 1:N:0:4
TTGCTAACTTCGTCGAGTACGCTCAATTTGGGAGATCGGAAGAGC
+
FFFFFFFFFFFFFFFFFFFFFFFFFFFFFFFFFFFFFFFFFFFFF
@FS10000125:26:BPA73017-1023:1:1101:4620:1420 1:N:0:4
TCGAATAACTTCGTCGAGTACGCTCAAGATTAAAGATCGGAAGAG
+
FFFFFFFFFFFFFFFFFFFFFFFFFFFFFFFFFFFFFFFFFFFFF
@FS10000125:26:BPA73017-1023:1:1101:4700:1420 1:N:0:4
TGGGCAACTTCGTCGAGTACCTCAAGAGTTCAGATCGGAAGAGCA
+
FFFFFFFFFFFFFFFFFFFFFFFFFF:FFFFFFFFFFFFFFFFFF
@FS10000125:26:BPA73017-1023:1:1101:5860:1420 1:N:0:4
TCACAAACTTCGTCGAGTACGCTCAATAGTAAAGATCGGAAGAGC
+
FFFFFFFFFFFFFFFFFFFFFFFFFFFFFFFFFFFFFFFFFFFFF
@FS10000125:26:BPA73017-1023:1:1101:7380:1420 1:N:0:4
GAGCTAACTTCGTCGAGTACGCTCAATTGAAAAGATCGGAAGAGC
+
FF:FFFFFFFFFFFFFFFFFFFFFFFFFFF,:F:F:FFFF::FFF
@FS10000125:26:BPA73017-1023:1:1101:7630:1420 1:N:0:4
GAGCCAACTTCGTCGAGTACGCTCAATATATGAGATCGGAAGAGC
+
FFFFFFFFFFFFFFFFFFFFFFFFFFFFFFFFFFFFFFFFFFFFF
@FS10000125:26:BPA73017-1023:1:1101:8030:1420 1:N:0:4
TTTTTTAACTTCGTCGAGTACGCTCAATGGAACAGATCGGAAGAG
+
FFFFFFFFFFFFFFFFFFFFFFFFFFFFFFFFFFFFFFFFFFFFF
@FS10000125:26:BPA73017-1023:1:1101:8070:1420 1:N:0:4
CCGGGAACTTCGTCGAGTACGCTCAAGACTGGAGATCGGAGGAGC
+
FFFFFFFFFFFFFFFFFFFFFFFFFFFFFFFFFFFFFFFFFFFFF
@FS10000125:26:BPA73017-1023:1:1101:8540:1420 1:N:0:4
ACGTAGCTTCGTCGAGTACGCTCAAAGAAAGAGATCGGAAGAGCA
+
FFFFFFFFFFFFFFFFFFFFFFFFFFFFFFFFFFFFFFFFFFFFF
@FS10000125:26:BPA73017-1023:1:1101:8620:1420 1:N:0:4
TTGGAAACTTCGTCGAGTACGCTCAAATGATTAGATCGGAAGAGC
+
FFFFFFFFFFFFFFFFFFFFFFFFFFFFFFFFFFFFFFFFFFFFF
@FS10000125:26:BPA73017-1023:1:1101:9250:1420 1:N:0:4
TCGATAACTTCGTCGAGTACGCTCAATTCGTTAGATCGGAAGAGC
+
FF,FFFFFF:FF:FF:FFFFFFFFF:FFF:FFFFFFFF:FFFFFF
@FS10000125:26:BPA73017-1023:1:1101:9300:1420 1:N:0:4
TCGTTAACTTCGTCGAGTACGCTCAAGGAATTAGATCGGAAGAGC
+
:FFFFFFFFFFFFFFFFFFFFFFFFFFFFFFFFFFFFFFFFFFFF
@FS10000125:26:BPA73017-1023:1:1101:9890:1420 1:N:0:4
GCGATATCTTCGTCGAGTACGCTCAACGATTAAGATCGGAAGAGC
+
FFFFFFFFFFFFFFFFFFFFFFFFFFFFFFFFFFFFFFFFFFFFF
@FS10000125:26:BPA73017-1023:1:1101:10870:1420 1:N:0:4
GCGTGAACTTCGTCGAGTACGCTCAAAGGTGGAGATCGGAAGAGC
+
:FFFFFFFFFFFFFFFFFFFFFFFFFFFFFFFFFFFFFFFFFFFF
@FS10000125:26:BPA73017-1023:1:1101:11390:1420 1:N:0:4
TTGACTGGACTTCGTCGAGTACGCTCAAGATACTAGATCGGAAGA
+
FFFFFFFFFFFFFFFFFFFFFFFFFFFFFFFFFFFFFFFFFFFFF
@FS10000125:26:BPA73017-1023:1:1101:13100:1420 1:N:0:4
TTGCAAACTTCGTCGAGTACGCTCAATACTCAAGATCGGAAGAGC
+
FFFFFFFFFFFFFFFFFFFFFFFFFFFFFFFFFFFFFFFFFFFFF
@FS10000125:26:BPA73017-1023:1:1101:13180:1420 1:N:0:4
TCGGTAACTTCGTCGAGTACGCTCAAGGTGACAGATCGGAAGAGC
+
FFFFFF,FF:FF:F:FF:FFFFFFF,FFFFFFFFF:FFFFFFFFF
@FS10000125:26:BPA73017-1023:1:1101:13360:1420 1:N:0:4
TCGCTAAACTTCGTCGAGTACGCTCAAAGATAAAGATCGGAAGAG
+
FFFFFFFFFFFFFFFFFFFFFFFFFFFFFFFFFFFFFFFFFFFFF
@FS10000125:26:BPA73017-1023:1:1101:13890:1420 1:N:0:4
TTGCAAACTTCGTCGAGTACGCTCAAAAAAATAGATCGGAAGAGC
+
FFFFFFFFFFFFFFFFFFFFFFFFFFFFFFFFFFFFFFFFFFFFF
@FS10000125:26:BPA73017-1023:1:1101:14970:1420 1:N:0:4
TCGGGAACTTCGTCGAGTACGCTCAAGTCAAGAGATCGGAAGAGC
+
FFF,FFFFFFFF:FF:FFFFFFFFF,FFFFFFFFFFFF:FFFFFF
@FS10000125:26:BPA73017-1023:1:1101:14980:1420 1:N:0:4
TAGGCAACTTCGTCGAGTACGCTCAATCGAACAGATCGGAAGAGC
+
FFFFFFFFFFFFFFFFFFFFFFFFFFFFFFFFFFFFFFFFFFFFF
@FS10000125:26:BPA73017-1023:1:1101:15210:1420 1:N:0:4
TTTGAAACTTCGTCGAGTACGCTCAAATACAAAGATCGGAAGAGC
+
F,FFFFFFFFFFFFFFFFFFFFFFFFFFFFFFFFFFFFFFFFFFF
@FS10000125:26:BPA73017-1023:1:1101:16430:1420 1:N:0:4
TCGACAACTTCGTCGAGTACGCTCAATGGTGAAGATCGGAAGAGC
+
FFFFFFFFFFFFFFFFFFFFFFFFFFFFFFFFFFFFFFFFFFFFF
@FS10000125:26:BPA73017-1023:1:1101:1170:1430 1:N:0:4
GGGAAAACTTCGTCGAGTACGCTCAAGAAAATAGATCGGAAGAGC
+
FFFF,FFF::FFFFF:FFFFFFFFF:FF,FF,FFFFFF:FFFFFF
@FS10000125:26:BPA73017-1023:1:1101:1340:1430 1:N:0:4
TTGGGAACTTCGTCGAGTACGCTCAACTCCCAAGATCGGAAGAGC
+
FFFFFFFFFFFFFFFFFFFFFFFFFFFFFFFFFFFFFFFFFFFFF
@FS10000125:26:BPA73017-1023:1:1101:1460:1430 1:N:0:4
GGGCAAACTTCGTCGAGTACGCTCAAGAGATAAGATCGGAAGAGC
+
FFFFFFFFFFFFFFFFFFFFFFFFFFFFFFFFFFFFFFFFFFFFF
@FS10000125:26:BPA73017-1023:1:1101:1850:1430 1:N:0:4
ACGCAACTTCGTCGAGTACGCTCAAAACCACAGATCGGAAGAGCA
+
FFFFFFFFFFFFFFFFFFFFFFFFFFFFFFFFFFFFFFFFFFFFF
@FS10000125:26:BPA73017-1023:1:1101:3980:1430 1:N:0:4
GCGGTAACTTCGTCGAGTACGCTCAATTTTTGAGATCGGAAGAGC
+
FFFFFFFFFFFFFFFFFFFFFFFFFFFFFFFFFFFFFFFFFFFFF
@FS10000125:26:BPA73017-1023:1:1101:4320:1430 1:N:0:4
TGAACTTCGTCGAGTACGCTCAAGAATAGAGATCGGAAGAGCACA
+
FFFFFFFFFFFFFFFFFFFFFFFFFFFFFFFFFFFFFFFFFFFFF
@FS10000125:26:BPA73017-1023:1:1101:5000:1430 1:N:0:4
TTGGGGGGAACTTCGTCGAGTACGCTCAATTGATAAGATCGGAAG
+
FFFFFFFFFFFFFFFFFFFFFFFFFFFFFFFFFFFFFFFFFFFFF
@FS10000125:26:BPA73017-1023:1:1101:5170:1430 1:N:0:4
CTGAGGGAACTTCGTCGAGTACGCTCAATTTTACAGATCGGAAGA
+
F,FFF:F,FF:FFFFFFFF,FFFFFFF,FFFFFFFF:FFFFFFFF
@FS10000125:26:BPA73017-1023:1:1101:5630:1430 1:N:0:4
TCGCTGAACTTCGTCGAGTACGCTCAACGTAGTAGATCGGAAGAG
+
FFFFFFFFFFFFFFFFFFFFFFFFFFFFFFFFFFFFFFFFFFFFF
@FS10000125:26:BPA73017-1023:1:1101:5690:1430 1:N:0:4
GACTTCGTCGAGTACGCTCAACACAACAGATCGGAAGAGCACACG
+
FFFFFFFFFFFFFFFFFFFFFFFFFFFFFFFFFFFFFFFFFFFFF
@FS10000125:26:BPA73017-1023:1:1101:5720:1430 1:N:0:4
TCCCAGAACTTCGCCCAGTACGCTCAATACATTAGATCGGAAGAG
+
FFFFFFFFFFFFFFFFFFFFFFFFFFFFFFFFFFFFFFFFFFFFF
@FS10000125:26:BPA73017-1023:1:1101:7070:1430 1:N:0:4
GCGAGAACTTCGTCGAGTACGCTCAACCTTGAAGATCGGAAGAGC
+
FFFFFFFFFFFFFFFFFFFFFFFFFFFFFFFFFFFFFFFFFFFFF
@FS10000125:26:BPA73017-1023:1:1101:7160:1430 1:N:0:4
TCGTGAACTTCGTCGAGTACGCTCAACAATGGAGATCGGAAGAGC
+
,F:FFFFFFFFFFFFFFFFFFFFFFFFFFFFFFFFFFFFFFFFFF
@FS10000125:26:BPA73017-1023:1:1101:7240:1430 1:N:0:4
GGGCTAACTTCGTCGAGTACGCTCAAATTGACAGATCGGAAGAGC
+
FFFFFFFFFFFFFFFFFFFFFFFFFFFFFFFFFFFFFFFFFFFFF
@FS10000125:26:BPA73017-1023:1:1101:7370:1430 1:N:0:4
TTGTAAACTTCGTCGAGTACGCTCAATTTAAGAGATCGGAAGAGC
+
FFFFFFFFFFFFFFFFFFFFFFFFFFFFFFFFFFFFFFFFFFFFF
@FS10000125:26:BPA73017-1023:1:1101:7740:1430 1:N:0:4
CCGTCAACTTCGTCGAGTACGCTCAACTTTTCAGATCGGAAGAGC
+
FFFFFFFFFFFFFFFFFFFFFFFFFFFFFFFFFFFFFFFFFFFFF
@FS10000125:26:BPA73017-1023:1:1101:7940:1430 1:N:0:4
AAGAGGAAACTTCGTCGAGTACGCTCAACCTAACAGATCGGAAGA
+
FFFFFFFFFFFFFFFFFFFFFFFFFFFFFFFFFFFFFFFFFFFFF
@FS10000125:26:BPA73017-1023:1:1101:8740:1430 1:N:0:4
GCTCCACTAACTTCGTCGAGTACGCTCAAGATGGTAGATCGGAAG
+
FFFFFFFFFFFFFFFFFFFF:FFFFFFFFFFFFFFFFFFFFFFFF
@FS10000125:26:BPA73017-1023:1:1101:9200:1430 1:N:0:4
GACTGGTGAAACTTCGTCGAGTACGCTCAAGGATTAAGATCGGAA
+
FFFFFFFFFFFFFFFFFFFFFFFFFFFFFFFFFFFFFFFFFFFFF
@FS10000125:26:BPA73017-1023:1:1101:9380:1430 1:N:0:4
CCGTGAACTTCGTCGAGTACGCTCAAAATGAAAGATCGGAAGAGC
+
FFFFFFFFFFFFFFFFFFFFFFFFFFFFFFFFFFFFFFFFFFFFF
@FS10000125:26:BPA73017-1023:1:1101:9880:1430 1:N:0:4
TGACCAACTTCGTCGAGTACGCTCAAGTGTATAGATCGGAAGAGC
+
FFFFFFFFFFFFFFFFFFFFFFFFFFFFFFFFFFFFFFFFFFFFF
@FS10000125:26:BPA73017-1023:1:1101:10330:1430 1:N:0:4
GAGGCAACTTCGTCGAGTACGCTCAAAGGGAGAGATCGGAAGAGC
+
FFFFFFFFFFFFFFFFFFFFFFFFFFFFFFFFFFFFFFFFFFFFF
@FS10000125:26:BPA73017-1023:1:1101:11930:1430 1:N:0:4
TAGCCAACTTCGTCGAGTACGCTCAAGTATTAAGATCGGAAGAGC
+
FFFFF:FF:,FF:FF,FFFF:F:F:,:F,::FFFFFFF:FFFFF:
@FS10000125:26:BPA73017-1023:1:1101:12150:1430 1:N:0:4
CGGTGAACTTCGTCGAGTACGCTCAACCTTTAAGATCGGAAGAGC
+
FFFFFFFFFFFFFFFFFFFFFFFFFFFFFFFFFFFFFFFFFFFFF
@FS10000125:26:BPA73017-1023:1:1101:12490:1430 1:N:0:4
TCGAAAACTTCGTCGAGTACGCTCAATGAAAAAGATCGGAAGAGC
+
FFFFFFFFFFFFFFFFFFFFFFFFFFFFFFFFFFFFFFFFFFFFF
@FS10000125:26:BPA73017-1023:1:1101:12680:1430 1:N:0:4
CCGAAACTTCGTCGAGTACGCTCAAGGACATAGATCGGAAGAGCA
+
FFFFFFFFFFFFFFFFFFFFFFFFFFFFFFFFFFFFFFFFFFFFF
@FS10000125:26:BPA73017-1023:1:1101:12990:1430 1:N:0:4
TTGTAAACTTCGTCGAGTACGCTCAACCGTTCAGATCGGAAGAGC
+
FFFFFFFFFFFFFFFFFFFFFFFFFFFFFFFFFFFFFFFFFFFFF
@FS10000125:26:BPA73017-1023:1:1101:13230:1430 1:N:0:4
ACGGTAACTTCGTCGAGTACGCTCAATCATAGAGATCGGAAGAGC
+
,:F,F:FFFFFFFFFFFFFFFFFFFFF,F,,FFFFFFFFF:FFFF
@FS10000125:26:BPA73017-1023:1:1101:13550:1430 1:N:0:4
TTGTTGAACTTCGTCGAGTACGCTCAAACAATTAGATCGGAAGAG
+
FFFFFFFFFFFFFFFFFFFFFFFFFFFFFFFFFFFFFFFFFFFFF
@FS10000125:26:BPA73017-1023:1:1101:14440:1430 1:N:0:4
GGGTGAACTTCGTCGAGTACGCTCAAATTAGAAGATCGGAAGAGC
+
FFFFFFFFFFFFFFFFFFFFFFFFFFFFFFFFFFFFFFFFFFFFF
@FS10000125:26:BPA73017-1023:1:1101:14540:1430 1:N:0:4
TGGTCAACTTCGTCGAGTACGCTCAGTACATTAGATCGGAAGAGC
+
F,F,F::F,,::,F:,F:F:,F:F,,FF:,,,FFF:,:,F::FF,
@FS10000125:26:BPA73017-1023:1:1101:14750:1430 1:N:0:4
CCGATAACTTCGTCGAGTACGCTCAACTGAACAGATCGGAAGAGC
+
FF:FFFFFFFFFFFFFFFFFFFFFFFFFFFFFFFFFFFFFFFFFF
@FS10000125:26:BPA73017-1023:1:1101:15140:1430 1:N:0:4
GGGCTGAACTTCGTCGAGTACGCTCAATATATTAGATCGGAAGAG
+
,,F,FFFFF:,FF:FFFF,FFFF,F,,:F:F,FFF::FFFF:FFF
@FS10000125:26:BPA73017-1023:1:1101:15220:1430 1:N:0:4
TTGACTGGACTTCGTCGAGTACGCTCAATCCGCAAGATCGGAAGA
+
FFFFFFFFFFFFFFFFFFFFFFFFFFFFFFFFFFFFFFFFFFFFF
@FS10000125:26:BPA73017-1023:1:1101:15570:1430 1:N:0:4
CCGCCAACTTCGTCGAGTACGCTCAATTAAGTAGATCGGAAGAGC
+
F,,F,F:F,FFF:FF,,F,F:FFF:F:FF:,:,FF:F,FF,F:FF
@FS10000125:26:BPA73017-1023:1:1101:15720:1430 1:N:0:4
GGGTAAACTTCGTCGAGTACGCTCAACGATTAAGATCGGAAGAGC
+
FFFFFFFFFFFFFFFFFFFFFFFFFFFFFFFFFFFFFFFFFFFFF
@FS10000125:26:BPA73017-1023:1:1101:15740:1430 1:N:0:4
CTGTAGAAACTTCGTCGAGTACGCTCAACCATAAAGATCGGAAGA
+
FFFFFFFFFFFFFFFFFFFFFFFFFFFFFFFFFFFFFFFFFFFFF
@FS10000125:26:BPA73017-1023:1:1101:16100:1430 1:N:0:4
TCGGCAACTTCGTCGAGTACGCTCAACGTGTTAGATCGGAAGAGC
+
FFFFFFFFFFFFFFFFFFFFFFFFFFFFFFFFFFFFFFFFFFFFF
@FS10000125:26:BPA73017-1023:1:1101:16150:1430 1:N:0:4
TTGCACAACTTCGTCGAGTACGCTCAATGTGCGAGATCGGAAGAG
+
:FFFFFF:FFFFFFFFFFFFFFFFFFFFFFFFFFFFFFFFFFFFF
@FS10000125:26:BPA73017-1023:1:1101:16230:1430 1:N:0:4
TCGGCAACTTCGTCGAGTACGCTCAACGTGTTAGATCGGAAGAGC
+
FFFFFFFFFFFFFFFFFFFFFFFFFFFFFFFFFFFFFFFFFFFFF
@FS10000125:26:BPA73017-1023:1:1101:1340:1440 1:N:0:4
CCGCTAACTTCGTCGAGTACGCTCAAGTCCATAGATCGGAAGAGC
+
FFFFFFFFFFFFFFFFFFFFFFFFFFFFFFFFFFFFFFFFFFFFF
@FS10000125:26:BPA73017-1023:1:1101:1420:1440 1:N:0:4
TTGACTGGACTTCGTCGAGTACGCTCAACCAGAGAGATCGGAAGA
+
FFFFFFFFFFFFFFFFFFFFFFFFFFFFFFFFFFFFFFFFFFFFF
@FS10000125:26:BPA73017-1023:1:1101:1820:1440 1:N:0:4
CTGTAAACTTCGTCGAGTACGCTCAATTGTTGAGATCGGAAGAGC
+
FFFFFFFFFFFFFFFFFFFFFFFFFFFFFFFFFFFFFFFFFFFFF
@FS10000125:26:BPA73017-1023:1:1101:1960:1440 1:N:0:4
TCGGTAAGTTCGTCGAGTACGCTCAAAGGTAAAGATCGGAAGAGC
+
FFFFFFFFFFFFFFFFFFFFFFFFFFFFFFFFFFFFFFFFFFFFF
@FS10000125:26:BPA73017-1023:1:1101:2860:1440 1:N:0:4
CCGATAACTTCGTCGAGTACGCTCAAAAATGTAGATCGGAAGAGC
+
FFFFFFFFFFFFFFFFFFFFFFFFFFFFFFFFFFFFFFFFFFFFF
@FS10000125:26:BPA73017-1023:1:1101:2970:1440 1:N:0:4
CCGCTAACTTCGTCGAGTACGCTCAAGGAGTGAGATCGGAAGAGC
+
FFFFFFFFFFFFFFFFFFFFFFFFFFFFFFFFFFFFFFFFFFFFF
@FS10000125:26:BPA73017-1023:1:1101:3340:1440 1:N:0:4
TTTAAAACTTCGTCGAGTACGCTCAAAGCCTGAGATCGGAAGAGC
+
FFFFFF:FF:FF:F:FFFFFFF:FFFF:FFF:FFFFFFFFFFFFF
@FS10000125:26:BPA73017-1023:1:1101:3430:1440 1:N:0:4
TTGACTGGACTTCGTCGAGTACGCTCAAACCTTAAGATCGGAAGA
+
FFFFFFFFFFFFFFFFFFFFFFFFFFFFFFFFFFFFFFFFFFFFF
@FS10000125:26:BPA73017-1023:1:1101:3470:1440 1:N:0:4
GCGTTAACTTCGTCGAGTACGCTCAAGCCTTAAGATCGGAAGAGC
+
:FFFFFFFFFFFFFFFFFFFFFFF:FFFFFF,:FFFFFFFFFFFF
@FS10000125:26:BPA73017-1023:1:1101:4240:1440 1:N:0:4
TCTTGAACTTCGTCGAGTACGCTCAACGATTGAGATCGGAAGAGC
+
FFFFFFFFFFFFFFFFFFFFFFFFFFFFFFFFFFFFFFFFFFFFF
@FS10000125:26:BPA73017-1023:1:1101:4390:1440 1:N:0:4
TCCAGAACTTCGTCGAGTACGCTCAACGTTGAAGATCGGAAGAGC
+
FFFFFFFFFFFFFFFFFFFFFFFFFFFFFFFFFFFFFFFFFFFFF
@FS10000125:26:BPA73017-1023:1:1101:4620:1440 1:N:0:4
CGGGCTGAACTTCGTCGAGTACGCTCAATAAACAAGATCGGAAGA
+
FFFFFFFFFFFFFFFFFFFFFFFFFFFFFFFFFFFFFFFFFFFFF
@FS10000125:26:BPA73017-1023:1:1101:6070:1440 1:N:0:4
TGGCTAACTTCGTCGAGTACGCTCAAATAACTAGATCGGAAGAGC
+
FFFFFFFFFFFFFFFFFFFFFFFFFFFFFFFFFFFFFFFFFFFFF
@FS10000125:26:BPA73017-1023:1:1101:6570:1440 1:N:0:4
TCAGTAACTTCGTCGAGTACGCTCAAAATTGGAGATCGGAAGAGC
+
FFFFFFFFFFFFFFFFFFFFFFFFFFFFFFFFFFFFFFFFFFFFF
@FS10000125:26:BPA73017-1023:1:1101:6640:1440 1:N:0:4
GCCTAAACTTCGTCGAGTACGCTCAAGAGGTTAGATCGGAAGAGC
+
,FF::FFFFFFFFFFFFFFFFFFFF:FF:F:FFFFFFFFFFFFFF
@FS10000125:26:BPA73017-1023:1:1101:6750:1440 1:N:0:4
CGGAACTTCGTCGAGTACGCTCAAATGGTAAGATCGGAAGAGCAC
+
FFFFFFFFFFFFFFFFFFFFFFFFFFFFFFFFFFFFFFFFFFFFF
@FS10000125:26:BPA73017-1023:1:1101:7150:1440 1:N:0:4
TCGGTAACTTCGTCGAGTACGCTCAAAGGGTGAGATCGGAAGAGC
+
FFFFFFFFFFFFFFFFFFFFFFFFFFFFFFFFFFFFFFFFFFFFF
@FS10000125:26:BPA73017-1023:1:1101:8230:1440 1:N:0:4
GCGGGAACTTCGTCGAGTACGCTCAAATTCCAAGATCGGAAGAGC
+
,FFFFFFFFFFFFFFFFFFFFFFFFFFFFFFFFFFFFFFFFFFFF
@FS10000125:26:BPA73017-1023:1:1101:8280:1440 1:N:0:4
TCGCCTTCGTCGAGTACGCTCAAGTAACTAGATCGGAAGAGCACA
+
FFFFFF,FF:FFFF:,F:F::F,FFFFF:F,F,FFFFF:F:F,F,
@FS10000125:26:BPA73017-1023:1:1101:8340:1440 1:N:0:4
TTGACTGGACTTCGTCGAGTACGCTCAAACGCCAAGATCGGAAGA
+
FFFFFFFFFFFFFFFFFFFFFFFFFFFFFFFFFFFFFFFFFFFFF
@FS10000125:26:BPA73017-1023:1:1101:10150:1440 1:N:0:4
TTGCCAACTTCGTCGAGTACGCTCAAGTCACTAGATCGGAAGAGC
+
FFFFFFFFFFFFFFFFFFFFFFFFFFFFFFFFFFFFFFFFFFFFF
@FS10000125:26:BPA73017-1023:1:1101:10630:1440 1:N:0:4
CTGGCCGAAACTTCGTCGAGTACGCTCAAAGTTGGAGATCGGAAG
+
FFFFFFFFFFFFFFFFFFFFFFFFFFFFFFFFFFFFFFFFFFFFF
@FS10000125:26:BPA73017-1023:1:1101:10640:1440 1:N:0:4
GAGGAAACTTCGTCGAGTACGCTCAACTGTAAAGATCGGAAGAGC
+
F:FFFFFFFFFFFFFFFFFFFFFFFFFFFFFFFFFFFFFFFFFFF
@FS10000125:26:BPA73017-1023:1:1101:10860:1440 1:N:0:4
TTGAGAACTTCGTCGAGTACGCTCAAGATTGAAGATCGGAAGAGC
+
F,FF,FFF:::,,F,,::,FFF:F,FFF,F,FFFF:FF,:FF,:F
@FS10000125:26:BPA73017-1023:1:1101:11000:1440 1:N:0:4
GTGGAACTTCGTCGAGTACGCTCAAGTAATCAGATCGGAAGAGCA
+
:FFFFFFFFFFFFFFFFFFFFFFFFFFFF:FFFFFFFFFFFFFFF
@FS10000125:26:BPA73017-1023:1:1101:11050:1440 1:N:0:4
TCGCTAACTTCGTCGAGTACGCTCAAGATGTAAGATCGGAAGAGC
+
FFFFFFFFFFFFFFFFFFFFFFFFFFFFFFFFFFFFFFFFFFFFF
@FS10000125:26:BPA73017-1023:1:1101:11060:1440 1:N:0:4
CTGACTGGACTTCGTCGAGTACGCTCAATCCGCGAGATCGGAAGA
+
FFFFFFFFFFFFFFFFFFFFFFFFFFFFFFFFFFFFFFFFFFFFF
@FS10000125:26:BPA73017-1023:1:1101:11070:1440 1:N:0:4
TCGCAAACTTCGTCGAGTACGCTCAAAAGATCAGATCGGAAGAGC
+
FFFFFFFFFFFFFFFFFFFFFFFFFFFFFFFFFFFFFFFFFFFFF
@FS10000125:26:BPA73017-1023:1:1101:11790:1440 1:N:0:4
TTTATCGAACTTCGTCGAGTACGCTCAAAGTGTCAGATCGGAAGA
+
:FFFFF,:FFFFFF:FFFFFFFF:FFFFFF::FFF::FF:FF,FF
@FS10000125:26:BPA73017-1023:1:1101:11910:1440 1:N:0:4
TCGGAAACTTCGTCGAGTACGCTCAATCAAACAGATCGGAAGAGC
+
FFFFFFFFFFFFFFFFFFFFFFFFFFFFFFFFFFFFFFFFFFFFF
@FS10000125:26:BPA73017-1023:1:1101:12390:1440 1:N:0:4
TCGAAACTTCGTCGAGTACGCTCAACACGGTAGATCGGAAGAGCA
+
FFFFFFFFFFFFFFFFFFFFFFFFFFFFFFFFFFFFFFFFFFFFF
@FS10000125:26:BPA73017-1023:1:1101:12770:1440 1:N:0:4
TCGAGAACTTCGTCGAGTACGCTCAACACATAAGATCGGAAGAGC
+
FFFFFFFFFFFFFFFFFFFFFFFFFFFFFFFFFFFFFFFFFFFFF
@FS10000125:26:BPA73017-1023:1:1101:13030:1440 1:N:0:4
CCTTCGTCGAGTACGCTCAATAAGGGAGATCGGAAGAGCACACGT
+
FFFFFFFFFFFFFFFFFFFFFFFFFFFFFFFFFFFFFFFFFFFFF
@FS10000125:26:BPA73017-1023:1:1101:13330:1440 1:N:0:4
TTGTAACTTCGTCGAGTACGCTCAATATGGGAGATCGGAAGAGCA
+
FFFFFFFFFFFFFFFFFFFFFFFFFFFFFFFFFFFFFFFFFFFFF
@FS10000125:26:BPA73017-1023:1:1101:13650:1440 1:N:0:4
TCGGAAACTTCGTCGAGTACGCTCAATCATAGAGATCGGAAGAGC
+
:FFFFFFFFFFFFFFFFFFFFFFFFFFFFFFFFFFFFFFFFFFFF
@FS10000125:26:BPA73017-1023:1:1101:13940:1440 1:N:0:4
TTTTCCCAACTTCGTCGAGTACGCTCAATATCGGAGATCGGAAGA
+
FFFFFFFFFFFFFFFFFFFFFFFFFFFFFFFFFFFFFFFFFFFFF
@FS10000125:26:BPA73017-1023:1:1101:15140:1440 1:N:0:4
TTGTTAACTTCGTCGAGTACGCTCAAATGGATAGATCGGAAGAGC
+
FFFFFFFFFFFFFFFFFFFFFFFFFFFFFFFFFFFFFFFFFFFFF
@FS10000125:26:BPA73017-1023:1:1101:15510:1440 1:N:0:4
GCGTTAACTTCGTCGAGTACGCTCAAAGTATTAGATCGGAAGAGC
+
FFFFFFFFFFFFFFFFFFFFFFFFFFFFFFFFFFFFFFFFFFFFF
@FS10000125:26:BPA73017-1023:1:1101:1430:1450 1:N:0:4
CAGGGAACTTCGTCGAGTAAGCTCAATTAAGGAGATCGGAAGAGC
+
FFF:FF:FFFFFFFFFFFFFFFFFFFFFF:::FFFFFFFFFFFFF
@FS10000125:26:BPA73017-1023:1:1101:3400:1450 1:N:0:4
TTGACTGGACTTCGTCGAGTACGCTCAAGTCCAGAGATCGGAAGA
+
FFFFFFFFFFFFFFFFFFFFFFFFFFFFFFFFFFFFFFFFFFFFF
@FS10000125:26:BPA73017-1023:1:1101:3420:1450 1:N:0:4
TGCTAAACTTCGTCGAGTACGCTCAATGGTCAAGATCGGAAGAGC
+
FFFFFFFFFFFFFFFFFFFFFFFFFFFFFFFFFFFFFFFFFFFFF
@FS10000125:26:BPA73017-1023:1:1101:3780:1450 1:N:0:4
TCGCGAACTTCGTCGAGTACGCTCAAACGTGAAGATCGGAAGAGC
+
FFFFFFFFFFFFFFFFFFFFFFFFFFFFFFFFFFFFFFFFFFFFF
@FS10000125:26:BPA73017-1023:1:1101:3790:1450 1:N:0:4
GCCTGAACTTCGTCGAGTACGCTCAAGGGGAGAGATCGGAAGAGC
+
,FFFFFFFFFFFFFFFFFFFFFFFF:FFFF:FFFFFFFFFFFFFF
@FS10000125:26:BPA73017-1023:1:1101:4140:1450 1:N:0:4
TCGCTAACTTCGTCGAGTACGCTCAAGATGGGAGATCGGAAGAGC
+
FFFFFFFFFFFFFFFFFFFFFFFFFFFFFFFFFFFFFFFFFFFFF
@FS10000125:26:BPA73017-1023:1:1101:4800:1450 1:N:0:4
TTTGAACTTCGTCGAGTACGCTCAATTACTAAGATCGGAAGAGCA
+
FFFFFFFFFFFFFFFFFFFFFFFFFFFFFFFFFFFFFFFFFFFFF
@FS10000125:26:BPA73017-1023:1:1101:5730:1450 1:N:0:4
TCGTTAACTTCGTCGAGTACGCTCAATCGTGAAGATCGGAAGAGC
+
FFFFFFFFFFFFFFFFFFFFFFFFFFFFFFFFFFFFFFFFFFFFF
@FS10000125:26:BPA73017-1023:1:1101:5780:1450 1:N:0:4
TTGACTGGAGTTCAGACGTACGCTCAAAACCAGAGATCGGAAGAG
+
F:,F:FFFFFFFFFFFFFFFFFF,FF,:FFFF:FFF,FFFFFFFF
@FS10000125:26:BPA73017-1023:1:1101:6950:1450 1:N:0:4
TCCCGTAACTTCGTCGAGTACGCTCAACCCTTCAGATCGGAAGAG
+
FFFFFFFFFFFFFFFFFFFFFFFFFFFFFFFFFFFFFFFFFFFFF
@FS10000125:26:BPA73017-1023:1:1101:7170:1450 1:N:0:4
TTGACTGGACTTCGTCGAGTACGCTCAAGACTAAAGATCGGAAGA
+
FFFFFFFFFFFFFFFFFFFFFFFFFFFFFFFFFFFFFFFFFFFFF
@FS10000125:26:BPA73017-1023:1:1101:7510:1450 1:N:0:4
GTAACTTTCGTCGAGTACGCTCAATCTTTCAGATCGGAAGAGCAC
+
FFFFFFFFFFFFFFFFFFFFFFFFFFFFFFFFFFFFFFFFFFFFF
@FS10000125:26:BPA73017-1023:1:1101:7960:1450 1:N:0:4
TCGGTAACTTCGTCGAGTACGCTCAAGGGACAAGATCGGAAGAGC
+
FFFFFFFFFFFFFFFFFFFFFFFFFFFFFFFFFFFFFFFFFFFFF
@FS10000125:26:BPA73017-1023:1:1101:8090:1450 1:N:0:4
CCGCCAACTTCGTCGACTACGCTCAAATTGGGAGATCGGAAGAGC
+
FFFFFFFFFFFFFFFFFFFFFFFFFFFFFFFFFFFFFFFFFFFFF
@FS10000125:26:BPA73017-1023:1:1101:8380:1450 1:N:0:4
TTGTGTAACTTCGTCGAGTACGCTCAAGAATGGAGATCGGAAGAG
+
FFFFFFFFFFFFFFFFFFFFFFFFFFFFFFFFFFFFFFFFFFFFF
@FS10000125:26:BPA73017-1023:1:1101:9220:1450 1:N:0:4
GACTGGTGAAACTTCGTCGAGTACGCTCAAGGATTAAGATCGGAA
+
FFFFFFFFFFFFFFFFFFFFFFFFFFFFFFFFFFFFFFFFFFFFF
@FS10000125:26:BPA73017-1023:1:1101:10030:1450 1:N:0:4
TGGGCCTAACTTCGTCGAGTACGCTCAATTCTAGAGATCGGAAGA
+
FFFFFFFFFFFFFFFFFFFFFFFFFFFFFFFFFFFFFFFFFFFFF
@FS10000125:26:BPA73017-1023:1:1101:10510:1450 1:N:0:4
TTGCAAAACTTCGTCGAGTACGCTCAATAATCCAGATCGGAAGAG
+
FFFFFFFFFFFFFFFFFFFFFFFFFFFFFFFFFFFFFFFFFFFFF
@FS10000125:26:BPA73017-1023:1:1101:10590:1450 1:N:0:4
TCGACTGGACTTCGTCGAGTACGCTCAACCTTGAAGATCGGAAGA
+
FFFFFFFFFFFFFFFFFFFFFFFFFFFFFFFFFFFFFFFFFFFFF
@FS10000125:26:BPA73017-1023:1:1101:10670:1450 1:N:0:4
TTTTATGAACTTCGTCGAGTACGCTCAAAACATTAGATCGGAAGA
+
FFFFFFFFFFFFFFFFFFFFFFFFFFFFFFFFFFFFFFFFFFFFF
@FS10000125:26:BPA73017-1023:1:1101:10740:1450 1:N:0:4
CCGCAGTAACTTCGTCGAGTACGCTCAAGTCTGAAGATCGGAAGA
+
FFFFF:FFFFFFFFFFFFFFFFFFFFFFFFFFFF:FFFFFFFFFF
@FS10000125:26:BPA73017-1023:1:1101:11740:1450 1:N:0:4
TCGGCAACTTCGTCGAGTACGCTCAAAGTCACAGATCGGAAGAGC
+
FFFFFFFFFFFFFFFFFFFFFFFFFFFFFFFFFFFFFFFFFFFFF
@FS10000125:26:BPA73017-1023:1:1101:11890:1450 1:N:0:4
GGGTAAACTTCGTCGAGTACGCTCAAATGGCAAGATCGGAAGAGC
+
FFFFFFFFFFFFFFFFFFFFFFFFFFFFFFFFFFFFFFFFFFFFF
@FS10000125:26:BPA73017-1023:1:1101:12890:1450 1:N:0:4
TTGCCCAACTTCGTCGAGTACGCTCAACGAGTGAGATCGGAAGAG
+
:FFFFFFFFFFFFFFFFFFFFFFFFFFFFFFFFFFFFFFFFFFFF
@FS10000125:26:BPA73017-1023:1:1101:13990:1450 1:N:0:4
TCTCACAACTTCGTCGAGTACGCTCAAAGGAAAAGATCGGAAGAG
+
FFFFFFFFFFFFFFFFFFFFFFFFFFFFFFFFFFFFFFFFFFFFF
@FS10000125:26:BPA73017-1023:1:1101:14310:1450 1:N:0:4
TTGACTGGACTTCGTCGAGTACGCTCAAGCCTGCAGATCGGAAGA
+
FFFFFFFFFFFFFFFFFFFFFFFFFFFFFFFFFFFFFFFFFFFFF
@FS10000125:26:BPA73017-1023:1:1101:14550:1450 1:N:0:4
TGACTGGACTTCGTCGAGTACGCTCAACACCCCAGATCGGAAGAG
+
FFFFFFFFFFFFFFFFFFFFFFFFFFFFFFFFFFFFFFFFFFFFF
@FS10000125:26:BPA73017-1023:1:1101:15010:1450 1:N:0:4
TCGCCAACTTCGTCGAGTACGCTCAAACTTCCAGATCGGAAGAGC
+
FFFFFFFFFFFFFFFFFFFFFFFFFFFFFFFFFFFFFFFFFFFFF
@FS10000125:26:BPA73017-1023:1:1101:15240:1450 1:N:0:4
GCGTCAACTTCGTCGAGTACGCTCAAAAAGAGAGATCGGAAGAGC
+
FFFFFFFFFFFFFFFFFFFFFFFFFFFFFFFFFFFFFFFFFFFFF
@FS10000125:26:BPA73017-1023:1:1101:15360:1450 1:N:0:4
GGGTAACTTCGTCGAGTACGCTCAAGAATACAGATCGGAAGAGCA
+
FFFFFFFFFFFFFFFFFFFFFFFFFFFFFFFFFFFFFFFFFFFFF
@FS10000125:26:BPA73017-1023:1:1101:15920:1450 1:N:0:4
TTGACTGGACTTCGTCGAGTACGCTCAATGAGATAGATCGGAAGA
+
FFFFFFFFFFFFFFFFFFFFFFFFFFFFFFFFFFFFFFFFFFFFF
@FS10000125:26:BPA73017-1023:1:1101:16040:1450 1:N:0:4
TTGCTATCTTCGTCGAGTACGCTCAAGACAAAAGATCGGAAGAGC
+
:FFFFFFFFFFFFFFFFFFFFFFFFFFFFFFFFFFFFFFFFFFFF
@FS10000125:26:BPA73017-1023:1:1101:1290:1460 1:N:0:4
TCGGAAACTTCGTCGAGTACGCTCAAGACAAAAGATCGGAAGAGC
+
FFFFFFFFFFFFFFFFFFFFFFFFFFFFFFFFFFFFFFFFFFFFF
@FS10000125:26:BPA73017-1023:1:1101:1620:1460 1:N:0:4
TTGACTGGACTTCGTCGAGTACGCTCAAGGCCGTAGATCGGAAGA
+
FFFFFFFFFFFFFFFFFFFFFFFFFFFFFFFFFFFFFFFFFFFFF
@FS10000125:26:BPA73017-1023:1:1101:2500:1460 1:N:0:4
CCGGCAACTTCGTCGAGTACGCTCAATTGTAAAGATCGGAAGAGC
+
FFFFFFFFFFFFFFFFFFFFFFFFFFFFFFFFFFFFFFFFFFFFF
@FS10000125:26:BPA73017-1023:1:1101:2540:1460 1:N:0:4
GGGCAACTTCGTCGAGTACGCTCAAAGACCGAGATCGGAAGAGCA
+
FFFFFFFFFFFFFFFFFFFFFFFFFFFFFFFFFFFFFFFFFFFFF
@FS10000125:26:BPA73017-1023:1:1101:3060:1460 1:N:0:4
GAGCTAACTTCGTCGAGTACGCTCAAGGAAATAGATCGGAAGAGC
+
FFFFFFFFFFFFFFFFFFFFFFFFFFFFFFFFFFFFFFFFFFFFF
@FS10000125:26:BPA73017-1023:1:1101:3300:1460 1:N:0:4
TCGCCAACTTCGTCGAGTACGCTCAATGGGTCAGATCGGAAGAGC
+
FFFFFFFFFFFFFFFFFFFFFFFFFFFFFFFFFFFFFFFFFFFFF
@FS10000125:26:BPA73017-1023:1:1101:3810:1460 1:N:0:4
TGGCTAACTTCGTCGAGTACGCTCAAGGGCCTAGATCGGAAGAGC
+
FFFFFFFFFFFFFFFFFFFFFFFFFFFFFFFFFFFFFFFFFFFFF
@FS10000125:26:BPA73017-1023:1:1101:4380:1460 1:N:0:4
CAGTGAACTTCGTCGAGTACGCTCAACCAAATAGATCGGAAGAGC
+
FFFFFFFFFFFFFFFFFFFFFFFFFFFFFFFFFFFFFFFFFFFFF
@FS10000125:26:BPA73017-1023:1:1101:4490:1460 1:N:0:4
TAGAGGTAACTTCGTCGAGTACGCTCAAATTAGAAGATCGGAAGA
+
FFFFFFFFFFFFFFFFFFFFFFFFFFFFFFFFFFFFFFFFFFFFF
@FS10000125:26:BPA73017-1023:1:1101:4510:1460 1:N:0:4
TAGAGGTAACTTCGTCGAGTACGCTCAAATTAGAAGATCGGAAGA
+
FFFFFFFFFFFFFFFFFFFFFFFFFFFFFFFFFFFFFFFFFFFFF
@FS10000125:26:BPA73017-1023:1:1101:4600:1460 1:N:0:4
TTGACTGGACTTCGTCGAGTACGCTCAAGCGGAAAGATCGGAAGA
+
FFFFFFFFFFFFFFFFFFFFFFFFFFFFFFFFFFFFFFFFFFFFF
@FS10000125:26:BPA73017-1023:1:1101:4670:1460 1:N:0:4
TTGACTGGACTTCGTCGAGTACGCTCAAGCGGAAAGATCGGAAGA
+
FFFFFFFFFFFFFFFFFFFFFFFFFFFFFFFFFFFFFFFFFFFFF
@FS10000125:26:BPA73017-1023:1:1101:4980:1460 1:N:0:4
TTGACAACTTCGTCGAGTACGCTCAATGTATTAGATCGGAAGAGC
+
FFFFFFFFFFFFFFFFFFFFFFFFFFFFFFFFFFFFFFFFFFFFF
@FS10000125:26:BPA73017-1023:1:1101:5500:1460 1:N:0:4
TTTGACTGGACTTCGTCGAGTACGCTCAAGTACCAAGATCGGAAG
+
,FFFFFFFFFFFFFFFFFFFFFFFFFFFFFFFFFFFFFFFFFFFF
@FS10000125:26:BPA73017-1023:1:1101:5910:1460 1:N:0:4
TTGGAAACTTCGTCGAGTACGCTCAATCATTTAGATCGGAAGAGC
+
FFFFFFFFFFFFFFFFFFFFFFFFFFFFFFFFFFFFFFFFFFFFF
@FS10000125:26:BPA73017-1023:1:1101:6770:1460 1:N:0:4
AAGAAGAATCTTCGTCGAGTACGCTCAAACTTCCAGATCGGAAGA
+
FFFFFFFFFFFFFFFFFFFFFFFFFFFFFFFFFFFFFFFFFFFFF
@FS10000125:26:BPA73017-1023:1:1101:7500:1460 1:N:0:4
GCGGCAACTTCGTCGAGTACGCTCAAACATGGAGATCGGAAGAGC
+
FFFFFFFFFFFFFFFFFFFFFFFFFFFFFFFFFFFFFFFFFFFFF
@FS10000125:26:BPA73017-1023:1:1101:8010:1460 1:N:0:4
CCGGAGCTAACTTCGTCGAGTACGCTCAATGAAATAGATCGGAAG
+
FFFFFFFFFFFFFFFFFFFFFFFFFFFFFFFFFFFFFFFFFFFFF
@FS10000125:26:BPA73017-1023:1:1101:9030:1460 1:N:0:4
TTGTGAACTTCGTCGAGTACGCTCAATAATTTAGATCGGAAGAGC
+
FFFFFFFFFFFFFFFFFFFFFFFFFFFFFFFFFFFFFFFFFFFFF
@FS10000125:26:BPA73017-1023:1:1101:9400:1460 1:N:0:4
GTGAAACTTCGTCGAGTACGCTCAATTACACAGATCGGAAGAGCA
+
FFFFFFFFFFFFFFFFFFFFFFFFFFFFFFFFFFFFFFFFFFFFF
@FS10000125:26:BPA73017-1023:1:1101:9740:1460 1:N:0:4
CCCCGAACTTCGTCGAGTACGCTCAATCGAAAAGATCGGAAGAGC
+
FFFFFFFFFFFFFFFFFFFFFFFFFFFFFFFFFFFFFFFFFFFFF
@FS10000125:26:BPA73017-1023:1:1101:10100:1460 1:N:0:4
TTGACTGGACTTCGTCGAGTACGCTCAAACCCGTAGATCGGAAGA
+
FFFFFFFFFFFFFFFFFFFFFFFFFFFFFFFFFFFFFFFFFFFFF
@FS10000125:26:BPA73017-1023:1:1101:10390:1460 1:N:0:4
TCGTAAACTTCGTCGAGTACGCTCAAGTTAGGAGATCGGAAGAGC
+
FF,F,FFFFFFFFFFFFFFFFFFFFFFFFFFFFFFFFFFFFFFFF
@FS10000125:26:BPA73017-1023:1:1101:10520:1460 1:N:0:4
GCGGTAACTTCGTCGAGTACGCTCAATCGTGTAGATCGGAAGAGC
+
,FFFFFFFFFFFFFFFFFFFFFFFFFFFFFFFFFFFFFFFFFFFF
@FS10000125:26:BPA73017-1023:1:1101:10720:1460 1:N:0:4
TTGACTGGACTTCGTCGAGTATGCTCAAATTTGAAGATCGGAAGA
+
FFFFFFFFFFFFFFFFFFFFFFFFFFFFFFFFFFFFFFFFFFFFF
@FS10000125:26:BPA73017-1023:1:1101:10900:1460 1:N:0:4
TCGTGAACTTCGTCGAGTACGCTCAATGCCATAGATCGGAAGAGC
+
FFFFFFFFFFFFFFFFFFFFFFFFFFFFFFFFFFFFFFFFFFFFF
@FS10000125:26:BPA73017-1023:1:1101:11460:1460 1:N:0:4
TCGCTAACTTCGTCGAGTACGCTCAAGATGTAAGATCGGAAGAGC
+
FFFFFFFFFFFFFFFFFFFFFFFFFFFFFFFFFFFFFFFFFFFFF
@FS10000125:26:BPA73017-1023:1:1101:11830:1460 1:N:0:4
CCGCCAACTTCGTCGAGTACGCTCAACTTAATAGATCGGAAGAGC
+
FFFFFFFFFFFFFFFFFFFFFFFFFFFFFFFFFFFFFFFFFFFFF
@FS10000125:26:BPA73017-1023:1:1101:12270:1460 1:N:0:4
TCGTTAACTTCGTCGAGTACGCTCAAGAATAAAGATCGGAAGAGC
+
FFFFFFFFFFFFFFFFFFFFFFFFFFFFFFFFFFFFFFFFFFFFF
@FS10000125:26:BPA73017-1023:1:1101:13140:1460 1:N:0:4
GAGCGAGAACTTCGCGAGTACGCTCAAGTATACAGATCGGAAGAG
+
,FFFFFFFFFFFFFFFFFFFFFF:FFFFFF,FFFFFFFFFFFFFF
@FS10000125:26:BPA73017-1023:1:1101:13210:1460 1:N:0:4
TCGCATAACTTCGTCGAGTACGCTCAAAGAGTGAGATCGGAAGAG
+
FFFFFFFFFFFFFFFFFFFFFFFFFFFFFFFFFFFFFFFFFFFFF
@FS10000125:26:BPA73017-1023:1:1101:13780:1460 1:N:0:4
TAGCAAACTTCGTCGAGTACGCTCAAGAAAAAAGATCGGAAGAGC
+
FFFFFFFFFFFFFFFFFFFFFFFFFFFFFFFFFFFFFFFFFFFFF
@FS10000125:26:BPA73017-1023:1:1101:14150:1460 1:N:0:4
TCGCAACTTCGTCGAGTACGCTCAAACGTCGAGATCGGAAGAGCA
+
FFFFFFFFFFFFFFFFFFFFFFFFFFFFFFFFFFFFFFFFFFFFF
@FS10000125:26:BPA73017-1023:1:1101:14160:1460 1:N:0:4
CAGCCAACTTCGTCGAGTACGCTCAATAGGAGAGATCGGAAGAGC
+
FFFFFFFFFFFFFFFFFFFFFFFFFFFFFFFFFFFFFFFFFFFFF
@FS10000125:26:BPA73017-1023:1:1101:14200:1460 1:N:0:4
TCAGAAACTTCGTCGAGTACGCTCAAAGTCAGAGATCGGAAGAGC
+
FFFFFFFFFFFFFFFFFFFFFFFFFFFFFFFFFFFFFFFFFFFFF
@FS10000125:26:BPA73017-1023:1:1101:14490:1460 1:N:0:4
TTGGCAACTTCGTCGAGTACGCTCAAGCAGATAGATCGGAAGAGC
+
FFFFFFFFFFFFFFFFFFFFFFFFFFFFFFFFFFFFFFFFFFFFF
@FS10000125:26:BPA73017-1023:1:1101:15220:1460 1:N:0:4
TTGACTGGACTTCGTCGAGTACGCTCAAATATCGAGATCGGAAGA
+
FFFFFFFFFFFFFFFFFFFFFFFFFFFFFFFFFFFFFFFFFFFFF
@FS10000125:26:BPA73017-1023:1:1101:15530:1460 1:N:0:4
TTGCTTAACTTCGTCGAGTACGCTCAACAACCTAGATCGGAAGAG
+
F,FFFFF:FFFFFFFFF:,F:FF:FFFFFFF:FFFF:FFFFFFFF
@FS10000125:26:BPA73017-1023:1:1101:16030:1460 1:N:0:4
TTGCTCAACTTCGTCGAGTACGCTCAATAATTTAGATCGGAAGAG
+
FFFFFFFFFFFFFFFFFFFFFFFFFFFFFFFFFFFFFFFFFFFFF
@FS10000125:26:BPA73017-1023:1:1101:16070:1460 1:N:0:4
TTGCAGAACTTCGTCGAGTACGCTCAATTCACCAGATCGGAAGAG
+
FFFFFFFFF,FFFFFFFFFFFFFFFFFFFFFFFFFFFFFFFFFFF
@FS10000125:26:BPA73017-1023:1:1101:1940:1470 1:N:0:4
TTGACTGGACTTCGTCGAGTACGCTCAACACGACAGATCGGAAGA
+
F,,FFFF:FFFFF::FFFFFFFFF::F:FFFFFFFFF:FFFFFFF
@FS10000125:26:BPA73017-1023:1:1101:2460:1470 1:N:0:4
TTGACTGGACTTCGTCGAGTACGCTCAAAATTACAGATCGGAAGA
+
FFFFFFFFFFFFFFFFFFFFFFFFFFFFFFFFFFFFFFFFFFFFF
@FS10000125:26:BPA73017-1023:1:1101:3270:1470 1:N:0:4
GCGCAAACTTCGTCGAGTACGCTCAAACCACCAGATCGGAAGAGC
+
FFFFFFFFFFFFFFFFFFFFFFFFFFFFFFFFFFFFFFFFFFFFF
@FS10000125:26:BPA73017-1023:1:1101:3740:1470 1:N:0:4
TCACAAACTTCGTCGAGTACGCTCAAATCGAAAGATCGGAAGAGC
+
FFFFFFFFFFFFFFFFFFFFFFFFFFFFFFFFFFFFFFFFFFFFF
@FS10000125:26:BPA73017-1023:1:1101:3880:1470 1:N:0:4
TCGGTAACTTCGTCGAGTACGCTCAAAGTCCGAGATCGGAAGAGC
+
FFFFFFFFFFFFFFFFFFFFFFFFFFFFF:FFFFFFFFFFFFFFF
@FS10000125:26:BPA73017-1023:1:1101:4140:1470 1:N:0:4
TTGAACTTCGTCGAGTACGCTCAAGTGGCAAGATCGGAAGAGCAC
+
FFFFFFFFFFFFFFFFFFFFFFFFFFFFFFFFFFFFFFFFFFFFF
@FS10000125:26:BPA73017-1023:1:1101:7200:1470 1:N:0:4
TCGGTAACTTCGTCGAGTACGCTCAAATAACGAGATCGGAAGAGC
+
FFFFFFFFF:FFFF::FFFFFFFF,,FFFFF:F:FFFF,FFFFF:
@FS10000125:26:BPA73017-1023:1:1101:7370:1470 1:N:0:4
CCGTAACTTCGTCGAGTACGCTCAAATGGTCAGATCGGAAGAGCA
+
FF,F,FFF:FFFFFFFFFFFFFFFFFF::FFFF:FFFFF,:FFFF
@FS10000125:26:BPA73017-1023:1:1101:7750:1470 1:N:0:4
TCGTAAACTTCGTCGAGTACGCTCAATCCTGGAGATCGGAAGAGC
+
FFFFFFFFFFFFFFFFFFFFFFFFFFFFFFFFFFFFFFFFFFFFF
@FS10000125:26:BPA73017-1023:1:1101:8790:1470 1:N:0:4
TTGCAATAACTTCGTCGAGTACGCTCAAGGCGAAAGATCGGAAGA
+
:F,F:FFFFFFFFFFFFFFFFF:FFF:FFFFFF:FFFFFFFFFFF
@FS10000125:26:BPA73017-1023:1:1101:8910:1470 1:N:0:4
TTGACTGGACTTCGTCGAGTACGCTCAAGGATAAAGATCGGAAGA
+
FFFFFFFFFFFFFFFFFFFFFFFFFFFFFFFFFFFFFFFFFFFFF
@FS10000125:26:BPA73017-1023:1:1101:9160:1470 1:N:0:4
TGGAAAACTTCGTCGAGTACGCTCAATCTTAAAGATCGGAAGAGC
+
FFFFFFFFFFFFFFFFFFFFFFFFFFFFFFFFFFFFFFFFFFFFF
@FS10000125:26:BPA73017-1023:1:1101:9240:1470 1:N:0:4
TTGTAAACTTCGTCGAGTACGCTCAACTCTATAGATCGGAAGAGC
+
FFFFFFFFFFFFFFFFFFFFFFFFFFFFFFFFFFFFFFFFFFFFF
@FS10000125:26:BPA73017-1023:1:1101:9490:1470 1:N:0:4
TCTTCGTCGAGTACGCTCAAACATAGAGATCGGAAGAGCACACGT
+
FFFFFFFFFFFFFFFFFFFFFFFFFFFFFFFFFFFFFFFFFFFFF
@FS10000125:26:BPA73017-1023:1:1101:9550:1470 1:N:0:4
TTGGTAACTTCGTCGAGTACGCTCAATGCTAAAGATCGGAAGAGC
+
FFFFFFFFFFFFFFFFFFFFFFFFFFFFFFFFFFFFFFFFFFFFF
@FS10000125:26:BPA73017-1023:1:1101:9800:1470 1:N:0:4
TTGACTGGACTTCGTCGAGTACGCTCAACCCGAGAGATCGGAAGA
+
FFFFFFFFFFFFFFFFFFFFFFFFFFFFFFFFFFFFFFFFFFFFF
@FS10000125:26:BPA73017-1023:1:1101:10160:1470 1:N:0:4
TTTGGACAACTTCGTCGAGTACGCTCAAAATGCCAGATCGGAAGA
+
FFFFFFFFFFFFFFFFFFFFFFFFFFFFFFFFFFFFFFFFFFFFF
@FS10000125:26:BPA73017-1023:1:1101:10530:1470 1:N:0:4
CCGGTAACTTCGTCGAGTACGCTCAAAACGAGAGATCGGAAGAGC
+
:FF,FF,FFFFFFF:FFF:F::F:FFFFFF,FFFFFFFFFFFF:F
@FS10000125:26:BPA73017-1023:1:1101:11080:1470 1:N:0:4
TCTAAGGGACTTCGTCGAGTACGCTCAATTATAAAGATCGGAAGA
+
FFFFFFFFFFFFFFFFFFFFFFFFFFFFFFFFFFFFFFFFFFFFF
@FS10000125:26:BPA73017-1023:1:1101:11180:1470 1:N:0:4
ACTCAACTTCGTCGAGTACGCTCAAGAACGGAGATCGGAAGAGCA
+
FFFFFFFFFFFFFFFFFFFFFFFFFFFFFFFFFFFFFFFFFFFFF
@FS10000125:26:BPA73017-1023:1:1101:12190:1470 1:N:0:4
GAGTAAACTTCGTCGAGTACGCTCAAGCGAGGAGATCGGAAGAGC
+
,F:F,FFFFFF:FF:FFFFF:FFF,FFFF:FFFF,FF::F,FFFF
@FS10000125:26:BPA73017-1023:1:1101:12780:1470 1:N:0:4
TCGTTAACTTCGTCGAGTACGCTCAAATAACTAGATCGGAAGAGC
+
FFFFFFFFFFFFFFFFFFFFFFFFFFFFFFFFFFFFFFFFFFFFF
@FS10000125:26:BPA73017-1023:1:1101:13130:1470 1:N:0:4
TCAAAACTTCGTCGAGTACGCTCAACTGTGAAGATCGGAAGAGCA
+
,FFFFFF:FFFFFFFFFFFFF:FFFFFFFFFF:F:FFFFFFFFFF
@FS10000125:26:BPA73017-1023:1:1101:13370:1470 1:N:0:4
TTGGAAACTTCGTCGAGTACGCTCAATGGTTTAGATCGGAAGAGC
+
FFF:FFFFFFFFFFFFFFFFFFFFFFFFF::FFFFFFFFFFFFFF
@FS10000125:26:BPA73017-1023:1:1101:13580:1470 1:N:0:4
TTGGTAACTTCGTCGAGTACGCTCAAGTAATGAGATCGGAAGAGC
+
F,FF,FFFFFFFFFFFFFFFFFFFFF:,F,,,FFFFFFFFFFFFF
@FS10000125:26:BPA73017-1023:1:1101:13890:1470 1:N:0:4
CCGAAAACTTCGTCGAGTACGCTCAAACTACAAGATCGGAAGAGC
+
FFFFFFFFFFFFFFFFFFFFFFFFFFFFFFFFFFFFFFFFFFFFF
@FS10000125:26:BPA73017-1023:1:1101:14320:1470 1:N:0:4
GCGTTAACTTCGTCGAGTACGCTCAACAAATGAGATCGGAAGAGC
+
FFFFFFFFFFFFFFFFFFFFFFFFFFFFFFFFFFFFFFFFFFFFF
@FS10000125:26:BPA73017-1023:1:1101:14490:1470 1:N:0:4
TTGACAACTTAGTCGAGTACGCTCAACACCTCAGATCGGAAGAGC
+
FFFFFFFFFFFFFFFFFFFFFFFFFFFFFFFFFFFFFFFFFFFFF
@FS10000125:26:BPA73017-1023:1:1101:14650:1470 1:N:0:4
TCGTAAACTTCGTCGAGTACGCTCAATATAACAGATCGGAAGAGC
+
FFFFFFFFFFFFFFFFFFFFFFFFFFFFFFFFFFFFFFFFFFFFF
@FS10000125:26:BPA73017-1023:1:1101:14710:1470 1:N:0:4
TTGAACTTCGTCGAGTACGCTCAATAAAGTAGATCGGAAGAGCAC
+
FF:FFFFFFFFFFFFFFFFFFFFFFFFFFFFFFFFFFFFFFFFFF
@FS10000125:26:BPA73017-1023:1:1101:14730:1470 1:N:0:4
GCGGAAACTTCGTCGAGTACGCTCAAGTGTAGAGATCGGAAGAGC
+
FFFFFFFFFFFFFFFFFFFFFFFFFFFFFFFFFFFFFFFFFFFFF
@FS10000125:26:BPA73017-1023:1:1101:15070:1470 1:N:0:4
TCGCGCCAACTTCGTCGAGTACGCTCAAGGTTATAGATCGGAAGA
+
FFFFFFFFFFFFFFFFFFFFFFFFFFFFFFFFFFFFFFFFFFFFF
@FS10000125:26:BPA73017-1023:1:1101:15500:1470 1:N:0:4
GCGGGAACTTCGTCGAGTACGCTCAAAGAAAAAGATCGGAAGAGC
+
FFFFFFFFFFFFFFFFFFFFFFFFFFFFFFFFFFFFFFFFFFFFF
@FS10000125:26:BPA73017-1023:1:1101:15700:1470 1:N:0:4
ATGACTGGACTTCGTCGAGTACGCTCAATACCGAAGATCGGAAGA
+
F:FFFFFFFFFFFFFFFFFFFFFFFFFFFFFFFFFFFFFFFFFFF
@FS10000125:26:BPA73017-1023:1:1101:2430:1480 1:N:0:4
TTTGGTAACTTCGTCGAGTACGCTCAACACAGGAGATCGGAAGAG
+
FFFFFFFFFFFFFFFFFFFFFFFFFFFFFFFFFFFFFFFFFFFFF
@FS10000125:26:BPA73017-1023:1:1101:2440:1480 1:N:0:4
TCGAAGAACTTCGTCGAGTACGCTCAATTATATAGATCGGAAGAG
+
FFFFFFFFFFFFFFFFFFFFFFFFFFFFFFFFFFFFFFFFFFFFF
@FS10000125:26:BPA73017-1023:1:1101:3080:1480 1:N:0:4
CCGGCAACTTCGTCGAGTACGCTCAAAGGATAAGATCGGAAGAGC
+
FFFFFFFFFFFFFFFFFFFFFFFFFFFFFFFFFFFFFFFFFFFFF
@FS10000125:26:BPA73017-1023:1:1101:3220:1480 1:N:0:4
TCGCCAACTTCGTCGAGTACGCTCAAAGTCCCAGATCGGAAGAGC
+
FFFFFFFFFFFF:FFFFFFFFFFFFFFFFFFFFFFFFFFFFFFFF
@FS10000125:26:BPA73017-1023:1:1101:3720:1480 1:N:0:4
TTTGAGGAACTTCGTCGAGTACGCTCAAATCCGCAGATCGGAAGA
+
FFFFFFFFFFFFFFFFFFFFFFFFFFFFFFFFFFFFFFFFFFFFF
@FS10000125:26:BPA73017-1023:1:1101:4470:1480 1:N:0:4
TTTGGAACTTCGTCGAGTACGCTCAATTGAGTCAGATCGGAAGAG
+
FFFFFFFFFFFFFFFFFFFFFFFFFFFFFFFFFFFFFFFFFFFFF
@FS10000125:26:BPA73017-1023:1:1101:5110:1480 1:N:0:4
GCGAAAACTTCGTCGAGTACGCTCAAGTGAGTAGATCGGAAGAGC
+
FFFFFFFFFFFFFFFFFFFFFFFFFFFFFFFFFFFFFFFFFFFFF
@FS10000125:26:BPA73017-1023:1:1101:5520:1480 1:N:0:4
GCGTAAACTTCGTCGAGTACGCTCAAGCCGTCAGATCGGAAGAGC
+
FFFFFFFFFFFFFFFFFFFFFFFFFFFFFFFFFFFFFFFFFFFFF
@FS10000125:26:BPA73017-1023:1:1101:6400:1480 1:N:0:4
TCGCCAACTTCGTCGAGTACGCTCAAATACAAAGATCGGAAGAGC
+
FFFFFFFFFFFFFFFFFFFFFFFFFFFFFFFFFFFFFFFFFFFFF
@FS10000125:26:BPA73017-1023:1:1101:8420:1480 1:N:0:4
TTGGCATGAACTTCGTCGAGTACGCTCAATACACAAGATCGGAAG
+
FFFFFFFFFFFFFFFFFFFFFFFFFFFFFFFFFFFFFFFFFFFFF
@FS10000125:26:BPA73017-1023:1:1101:8880:1480 1:N:0:4
TTGCAACTTCGTCGAGTACGCTCAATCCGGAAGATCGGAAGAGCA
+
F,F::FF:FFFFFF:,FF:F,FF,FF,,::FF:,FF:F,FFF,FF
@FS10000125:26:BPA73017-1023:1:1101:9870:1480 1:N:0:4
TCTTCTGAACTTCGTCGAGTACGCTCAATTCCTAAGATCGGAAGA
+
FFFFFFFFFFFFFFFFFFFFFFFFFFFFFFFFFFFFFFFFFFFFF
@FS10000125:26:BPA73017-1023:1:1101:9930:1480 1:N:0:4
TCGCAACTTCGTCGAGTACGCTCAACTAATCAGATCGGAAGAGCA
+
FFFFFFFFFFFFFFFFFFFFFFFFFFFFFFFFFFFFFFFFFFFFF
@FS10000125:26:BPA73017-1023:1:1101:11910:1480 1:N:0:4
TTTATGAACTTCGTCGAGTACGCTCAATGTAAGAGATCGGAAGAG
+
FFFFFFFFFFFFFFFFFFFFFFFFFFFFFFFFFFFFFFFFFFFFF
@FS10000125:26:BPA73017-1023:1:1101:12750:1480 1:N:0:4
TCGAGAACTTCGTCGAGTACGCTCAACACATAAGATCGGAAGAGC
+
FFFFFFFFFFFFFFFFFFFFFFFFFFFFFFFFFFFFFFFFFFFFF
@FS10000125:26:BPA73017-1023:1:1101:13210:1480 1:N:0:4
GCGACAACTTCGTCGAGTACGCTCAAACTGAGAGATCGGAAGAGC
+
:FFFFFFFFFFFFFFFFFFFFFFF:FFFFFFFFFFFFFFFFFFFF
@FS10000125:26:BPA73017-1023:1:1101:14020:1480 1:N:0:4
TTAAAAACTTCGTCGAGTACGCTCAAAAGTTTAGATCGGAAGAGC
+
FFFFFFFFFFFFFFFFFFFFFFFFFFFFFFFFFFFFFFFFFFFFF
@FS10000125:26:BPA73017-1023:1:1101:15680:1480 1:N:0:4
TAGTTAACTTCGTCGAGTACGCTCAAAAGAGGAGATCGGAAGAGC
+
FFFFFFFFFFFFFFFFFFFFFFFFFFFFFFFFFFFFFFFFFFFFF
@FS10000125:26:BPA73017-1023:1:1101:15900:1480 1:N:0:4
GCGTGAACTTCGTCGAGTACGCTCAAGAAAAGAGATCGGAAGAGC
+
FFFFFFFFFFFFFFFFFFFFFFFFFFFFFFFFFFFFFFFFFFFFF
@FS10000125:26:BPA73017-1023:1:1101:1450:1490 1:N:0:4
TGGCAAACTTTCGTCGAGTACGCTCAAATGTGAAGATCGGAAGAG
+
FFFFFFFFFFFFFFFFFFFFFFFFFFFFFFFFFFFFFFFFFFFFF
@FS10000125:26:BPA73017-1023:1:1101:2280:1490 1:N:0:4
TGGTAACTTCGTCGAGTACGCTCAAAACCGAAGATCGGAAGAGCA
+
FFFFFFFFFFFFFFFFFFFFFFFFFFFFFFFFFFFFFFFFFFFFF
@FS10000125:26:BPA73017-1023:1:1101:2730:1490 1:N:0:4
TCTTAAACTTCGTCGAGTACGCTCAATTTTTTAGATCGGAAGAGC
+
FFFFFFFFFFFFFFFFFFFFFFFFFFFFFFFFFFFFFFF,FFFFF
@FS10000125:26:BPA73017-1023:1:1101:2740:1490 1:N:0:4
TCTTAAACTTCGTCGAGTACGCTCAATTTTTTAGATCGGAAGAGC
+
FFFFFFFFFFFFFFFFFFFFFFFFFFFFFFFFFFFFFFFFFFFFF
@FS10000125:26:BPA73017-1023:1:1101:4230:1490 1:N:0:4
TCTGCAACTTCGTCGAGTACGCTCAAATCGGTAGATCGGGAGAGC
+
FFFFFFFFFFFFFFFFFFFFFFFFFFFFFFFFFFFFFFFFFFFFF
@FS10000125:26:BPA73017-1023:1:1101:4320:1490 1:N:0:4
TCGGCAACTTCGTCGAGTACGCTCAACGACCGAGATCGGAAGAGC
+
FFFFFFFFFFFFFFFFFFFFFFFFFFFFFFFFFFFFFFFFFFFFF
@FS10000125:26:BPA73017-1023:1:1101:5030:1490 1:N:0:4
TCGGCAACTTCGTCGAGTACGCTCAAGAGTCTAGATCGGAAGAGC
+
:FFFFFFFFFFFFFFFFFFFFFFFFFFFFFFFFFFFFFFFFFFFF
@FS10000125:26:BPA73017-1023:1:1101:6060:1490 1:N:0:4
TCGGCAACTTGTCGAGTACGCTCAATTGATGAGATCGGAAGAGCA
+
FFFFFFFFFFFFFFFFFFFFFFFFFFFFFFFFFFFFFFFFFFFFF
@FS10000125:26:BPA73017-1023:1:1101:6260:1490 1:N:0:4
TTGCCAAACTTCGTCGAGTACGCTCAATAACAGAGATCGGAAGAG
+
FFFFFFFFFFFFFFFFFFFFFFFFFFFFFFFFFFFFFFFFFFFFF
@FS10000125:26:BPA73017-1023:1:1101:6470:1490 1:N:0:4
TCTAACTTCGTCGAGTACGCTCAATAGTAAAGATCGGAAGAGCAC
+
FFFFFFFFFFFFFFFFFFFFFFFFFFFFFFFFFFFFFFFFFFFFF
@FS10000125:26:BPA73017-1023:1:1101:7310:1490 1:N:0:4
TTGGAAACTTCGTCGAGTACGCTCAACTAAATAGATCGGAAGAGC
+
FFFFFFFFFFFFFFFFFFFFFFFFFFFFFFFFFFFFFFFFFFFFF
@FS10000125:26:BPA73017-1023:1:1101:7670:1490 1:N:0:4
TCGATAACTTCGTCGAGTACGCTCAAAAAGACAGATCGGAAGAGC
+
FFFFFFFFFFFFFFFFFFFFFFFFFFFFFFFFFFFFFFFFFFFFF
@FS10000125:26:BPA73017-1023:1:1101:7930:1490 1:N:0:4
TTGAAAACTTCGTCGAGTACGCTCAAACAAGAAGATCGGAAGAGC
+
FFFFFFFFFFFFFFFFFFFFFFFFFFFFFFFFFFFFFFFFFFFFF
@FS10000125:26:BPA73017-1023:1:1101:8050:1490 1:N:0:4
CCATGAACTTCGTCGAGTACGCTCAACGGGATGGATCGGAAGAGC
+
,:,FF:FFFFFF:FF::FFF,F::F,:F,FF:,FF,F,FFFFF:F
@FS10000125:26:BPA73017-1023:1:1101:8110:1490 1:N:0:4
CCGTGAACTTCGTCGAGTACGCTCAATTAAATAGATCGGAAGAGC
+
FFFFFFFFFFFFFFFFFFFFFFFFFFFFFFFFFFFFFFFFFFFFF
@FS10000125:26:BPA73017-1023:1:1101:9190:1490 1:N:0:4
TACTTAACTTCGTCGAGTACGCTCAATGAGGGAGATCGGAAGAGC
+
FFFFFFFFFFFFFFFFFFFFFFFFFFFFFFFFFFFFFFFFFFFFF
@FS10000125:26:BPA73017-1023:1:1101:10620:1490 1:N:0:4
TTGCAAACTTCGTCGAGTACGCTCAAAGTAAAAGATCGGAAGAGC
+
FFFFFF,FFF:FFFFFF,FF:FFFFFF:FF,,FFFFFFFFFF,FF
@FS10000125:26:BPA73017-1023:1:1101:11850:1490 1:N:0:4
CGGCCTAACTTCGTCGAGTACGCTCAATATAGGAGATCGGAAGAG
+
FFFFFFFFFFFFFFFFFFFFFFFFFFFFFFFFFFFFFFFFFFFFF
@FS10000125:26:BPA73017-1023:1:1101:12020:1490 1:N:0:4
GGGTAAACTTCGTCGAGTACGCTCAACACTTAAGATCGGAAGAGC
+
FFFFFFFFFFFFFFFFFFFFFFFFFFFFFFFFFFFFFFFFFFFFF
@FS10000125:26:BPA73017-1023:1:1101:12570:1490 1:N:0:4
TTGACGAACTTCGTCGAGTACGCTCAATCGTTAAGATCGGAAGAG
+
FFFFFFFFFFFFFFFFFFFFFFFFFFFFFFFFFFFFFFFFFFFFF
@FS10000125:26:BPA73017-1023:1:1101:12620:1490 1:N:0:4
GGTGTAACTTCGTCGAGTACGCTCAAATAACAAGATCGGAAGAGC
+
FFFFFFFFFFFFFFFFFFFFFFFFFFFFFFFFFFFFFFFFFFFFF
@FS10000125:26:BPA73017-1023:1:1101:14210:1490 1:N:0:4
GGGCCAAACTTCGTCGAGTACGCTCAAAGGGACAGATCGGAAGAG
+
FFFFFFFFFFFFFFFFFFFFFFFFFFFFFFFFFFFFFFFFFFFFF
@FS10000125:26:BPA73017-1023:1:1101:14750:1490 1:N:0:4
TTGCAACTTCGTCGAGTACGCTCAATATATTCAGATCGGAAGAGC
+
FFFFFFFFFFFFFFFFFFFFFFFFFFFFFFFFFFFFFFFFFFFFF
@FS10000125:26:BPA73017-1023:1:1101:15320:1490 1:N:0:4
CCGCAGACAACTTCGTCGAGTACGCTCAATATTTTAGATCGGAAG
+
FFFFFFFFFFFFFFFFFFFFFFFFFFFFFFFFFFFFFFFFFFFFF
@FS10000125:26:BPA73017-1023:1:1101:1870:1500 1:N:0:4
GCGTGAACTTCGTCGAGTACGCTCAACGGTTAAGATCGGAAGAGC
+
FFFFFFFFFFFFFFFFFFFFFFFFFFFFFFFFFFFFFFFFFFFFF
@FS10000125:26:BPA73017-1023:1:1101:1920:1500 1:N:0:4
GCGTGAACTTCGTCGAGTACGCTCAACGGTTAAGATCGGAAGAGC
+
FFFFFFFFFFFFFFFFFFFFFFFFFFFFFFFFFFFFFFFFFFFFF
@FS10000125:26:BPA73017-1023:1:1101:2070:1500 1:N:0:4
TTAGATAACTTCGTCGAGTACGCTCAAGACAACAGATCGGAAGAG
+
F,,,FFFFFFFFFFFFFFFFFFFFFFF,FFFFFFFFFFFFFFFFF
@FS10000125:26:BPA73017-1023:1:1101:2220:1500 1:N:0:4
GCCTCACCAACTTCGTCGAGTACGCTCAAATCTGGAGATCGGAAG
+
FFFFFFFFFFFFFFFFFFFFFFFFFFFFFFFFFFFFFFFFFFFFF
@FS10000125:26:BPA73017-1023:1:1101:2240:1500 1:N:0:4
GCGCAAACTTCGTCGAGTACGCTCAAAGTTGCAGATCGGAAGAGC
+
FFFFFFFFFFFFFFFFFFFFFFFFFFFFFFFFFFFFFFFFFFFFF
@FS10000125:26:BPA73017-1023:1:1101:2330:1500 1:N:0:4
CTGAAACTTCGTCGAGTACGCTCAAGTAAAAAGATCGGAAGAGCA
+
F:FFFFFFFFFFFFFFFFFFFFFFFFFFFFFFFFFFFFFFFFFFF
@FS10000125:26:BPA73017-1023:1:1101:2460:1500 1:N:0:4
CCCAGAACCTTCGTCGAGTACGCTCAAAGTTCAAGATCGGAAGAG
+
FFFFFFFFFFFFFFFFFFFFFFFFFFFFFFFFFFFFFFFFFFFFF
@FS10000125:26:BPA73017-1023:1:1101:3530:1500 1:N:0:4
GCGGCAACCTCGTCGAGTACGCTCAAGGTAGAAGATCGGAAGAGC
+
FFFFFFFFFFFFFFFFFFFFFFFFFFFFFFFFFFFFFFFFFFFFF
@FS10000125:26:BPA73017-1023:1:1101:4250:1500 1:N:0:4
TCTTGAACTTCGTCGAGTACGCTCAACGATTGAGATCGGAAGAGC
+
FFFFFFFFFFFFFFFFFFFFFFFFFFFFFFFFFFFFFFFFFFFFF
@FS10000125:26:BPA73017-1023:1:1101:4330:1500 1:N:0:4
TTGTAGAACTTCGTCGAGTACGCTCAAATCACAAGATCGGAAGAG
+
FFFFFFFFFFFFFFFFFFFFFFFFFFFFFFFFFFFFFFFFFFFFF
@FS10000125:26:BPA73017-1023:1:1101:4410:1500 1:N:0:4
TAGGAGGGAACTTCGTCGAGTACGCTCAAATAAACAGATCGGAAG
+
FFFFFFFFFFFFFFFFFFFFFFFFFFFFFFFFFFFFFFFFFFFFF
@FS10000125:26:BPA73017-1023:1:1101:4670:1500 1:N:0:4
TTGGGAACTTCGTCGAGTACGCTCAACGTTGGAGATCGGAAGAGC
+
FFFFFFFFFFFFFFFFFFFFFFFFFFFFFFFFFFFFFFFFFFFFF
@FS10000125:26:BPA73017-1023:1:1101:5530:1500 1:N:0:4
GTTTTTGAACTTCGTCGAGTACGCTCAAAACAAGAGATCGGAAGA
+
FFFFFFFFFFFFFFFFFFFFFFFFFFFFFFFFFFFFFFFFFFFFF
@FS10000125:26:BPA73017-1023:1:1101:5680:1500 1:N:0:4
TTGACTGGACTTCGTCGAGTACGCTCAAATTACCAGATCGGAAGA
+
FFFFFFFFFFFFFFFFFFFFFFFFFFFFFFFFFFFFFFFFFFFFF
@FS10000125:26:BPA73017-1023:1:1101:6350:1500 1:N:0:4
GCGGAAACTTCGTCGAGTACGCTCAACAAGCCAGATCGGAAGAGC
+
FFFFFFFFFFFFFFFFFFFFFFFFFFFFFFFFFFFFFFFFFFFFF
@FS10000125:26:BPA73017-1023:1:1101:7190:1500 1:N:0:4
TTGACTGGACTTCGTCGAGTACGCTCAATACGATAGATCGGAAGA
+
FFFFFFFFFFFFFFFFFFFFFFFFFFFFFFFFFFFFFFFFFFFFF
@FS10000125:26:BPA73017-1023:1:1101:7460:1500 1:N:0:4
TGTGAAACTTCGTCGAGTACGCTCAAGCCGCGAGATCGGAAGAGC
+
FFFFFFFFFFFFFFFFFFFFFFFFFFFFFFFFFFFFFFFFFFFFF
@FS10000125:26:BPA73017-1023:1:1101:7510:1500 1:N:0:4
TTGGCAACTTCGTCGAGTACGCTCAATCGCCAAGATCGGAAGAGC
+
FFFFFFFFFFFFFFFFFFFFFFFFFFFFFFFFFFFFFFFFFFFFF
@FS10000125:26:BPA73017-1023:1:1101:8440:1500 1:N:0:4
TCGGGAACTTCGTCGAGTACGCTCAACTATATAGATCGGAAGAGC
+
FFFFFFFFFFFFFFFFFFFFFFFFFFFFFFFFFFFFFFFFFFFFF
@FS10000125:26:BPA73017-1023:1:1101:8690:1500 1:N:0:4
GCGGTAACTTCGTCGAGTACGCTCAAATCGGTAGATCGGAAGAGC
+
FFFFFFFFFFFFFFFFFFFFFFFFFFFFFFFFFFFFFFFFFFFFF
@FS10000125:26:BPA73017-1023:1:1101:8780:1500 1:N:0:4
TCGGAAACTTCGTCGAGTACGCTCAACAGTAAAGATCGGAAGAGC
+
FFFFFFFFFFFFFFFFFFFFFFFFFFFFFFFFFFFFFFFFFFFFF
@FS10000125:26:BPA73017-1023:1:1101:9040:1500 1:N:0:4
GGGTTAACTTCGTCGAGTACGCTCAAGTGCCGAGATCGGAAGAGC
+
:FFFFFFFFFFFFFFFFFFFFFFFFFFFFFFFFFFFFFFFFFFFF
@FS10000125:26:BPA73017-1023:1:1101:10070:1500 1:N:0:4
GCGTGAACTTCGTCGAGTACGCTCAATTATCAAGATCGGAAGAGC
+
FFFFFFFFFFFFFFFFFFFFFFFFFFFFFFFFFFFFFFFFFFFFF
@FS10000125:26:BPA73017-1023:1:1101:10770:1500 1:N:0:4
CCGATGAACTTCGTCGAGTACGCTCAACAACTTAGATCGGAAGAG
+
FFFFFFFFFFFFFFFFFFFFFFFFFFFFFFFFFFFFFFFFFFFFF
@FS10000125:26:BPA73017-1023:1:1101:12070:1500 1:N:0:4
ACGGTAACTTCGTCGAGTACGCTCAATGGTAGAGATCGGAAGAGC
+
FFFFFFF,FF:,,,FF:F,,,,,F,,F,F,::F:F,,FF,::,,F
@FS10000125:26:BPA73017-1023:1:1101:12080:1500 1:N:0:4
GCGGAAACTTCGTCGAGTACGCTCAAAAAACCAGATCGGAAGAGC
+
:FFFFFFFFFFFFFFF:FFFFFFFFF:FFFFFFF:FFFFFFFFFF
@FS10000125:26:BPA73017-1023:1:1101:12130:1500 1:N:0:4
GCGGGAACTTCGTCGAGTACGCTCAAATAACAAGATCGGAAGACC
+
,FF:FF,FF:FF:F:FFFFFFFF:FFFFF,FFF,F:FF:FF:FFF
@FS10000125:26:BPA73017-1023:1:1101:12230:1500 1:N:0:4
TCTAAAACTTCGTCGAGTACGCTCAATTTACAAGATCGGAAGAGC
+
FFFFFFFFFFFFFFFFFFFFFFFFFFFFFFFFFFFFFFFFFFFFF
@FS10000125:26:BPA73017-1023:1:1101:12540:1500 1:N:0:4
TTGGGAACTTCGTCGAGTTACGCTCAAACCACGAGATCGGAAGAG
+
,F,,FFFFFFFFFFFFFFFFFFFFFFFFFF:F:FFFFFFFFFFF:
@FS10000125:26:BPA73017-1023:1:1101:12750:1500 1:N:0:4
TCGCAGACTTCGTCGAGTACGCTCAATCTGTTAGATCGGAAGAGC
+
FF,FF,F::FF:FF:F,F,:F:F:,FFF:F,:,:::F,:FF:F,F
@FS10000125:26:BPA73017-1023:1:1101:13450:1500 1:N:0:4
TTGACTGGACTTCGTCGAGTACGCTCAAACGTATAGATCGGAAGA
+
FFFFFFFFFFFFFFFFFFFFFFFFFFFFFFFFFFFFFFFFFFFFF
@FS10000125:26:BPA73017-1023:1:1101:14280:1500 1:N:0:4
TGGCTAACTTCGTCGAGTACGCTCAAAAGGTAAGATCGGAAGAGC
+
FFFFFFFFFFFFFFFFFFFFFFFFFFFFFFFFFFFFFFFFFFFFF
@FS10000125:26:BPA73017-1023:1:1101:14530:1500 1:N:0:4
TCGTCAACTTCGTCGAGTACGCTCAAAGATTAAGATCGGAAGAGC
+
FFFFFFFFFFFFFFFFFFFFFFFFFFFFFFFFFFFFFFFFFFFFF
@FS10000125:26:BPA73017-1023:1:1101:14880:1500 1:N:0:4
TTGACTGGACTTCGTCGAGTACGCTCAACACTTTAGATCGGAAGA
+
FFFFFFFFFFFFFFFFFFFFFFFFFFFFFFFFFFFFFFFFFFFFF
@FS10000125:26:BPA73017-1023:1:1101:14980:1500 1:N:0:4
GCGGGGAGAACTTCGTCGAGTACGCTCAACGTCACAGATCGGAAG
+
FFFFFFFFFFFFFFFFFFFFFFFFFFFFFFFFFFFFFFFFFFFFF
@FS10000125:26:BPA73017-1023:1:1101:15020:1500 1:N:0:4
TTGCAAACTTCGTCGAGTACGCTCAAAGATTTAGATCGGAAGAGC
+
FFFFFFFFFFFFFFFFFFFFFFFFFFFFFFFFFFFFFFFFFFFFF
@FS10000125:26:BPA73017-1023:1:1101:16330:1500 1:N:0:4
AGGCAACAACTTCGTCGAGTACGCTCAAGATTAGAGATCGGAAGA
+
FFFFFFFFFFFFFFFFFFFFFFFFFFFFFFFFFFFFFFFFFFFFF
@FS10000125:26:BPA73017-1023:1:1101:1150:1510 1:N:0:4
TTTCGAACTTCGTCGAGTACGCTCAACAAAAAAGATCGGAAGAGC
+
FFFFFFFFFFFFFFFFFFFFFFFFFFFFFFFFFFFFFFFFFFFFF
@FS10000125:26:BPA73017-1023:1:1101:1850:1510 1:N:0:4
TCGGTAACTTCGTCGAGTACGCTCAACTAAAGAGATCGGAAGAGC
+
FFFFFFFFFFFFFFFFFFFFFFFFFFFFFFFFFFFFFFFFFFFFF
@FS10000125:26:BPA73017-1023:1:1101:2880:1510 1:N:0:4
ACGAGAACTTCGTCGAGTACGCTCAACAAACTAGATCGGAAGAGC
+
FFFFFFFFFFFFFFFFFFFFFFFFFFFFFFFFFFFFFFFFFFFFF
@FS10000125:26:BPA73017-1023:1:1101:3400:1510 1:N:0:4
TTGACTGGACTTCGTCGAGTACGCTCAATCCATTAGATCGGAAGA
+
FFFFFFFFFFFFFFFFFFFFFFFFFFFFFFFFFFFFFFFFFFFFF
@FS10000125:26:BPA73017-1023:1:1101:4450:1510 1:N:0:4
TCGGCAGCTAACTTCGTCGAGTACGCTCAACGTCAAAGATCGGAA
+
FFFFFFFFFFFFFFFFFFFFFFFFFFFFFFFFFFFFFFFFFFFFF
@FS10000125:26:BPA73017-1023:1:1101:4770:1510 1:N:0:4
GCGTGAACTTCGTCGAGTACGCTCAATAGGACAGATCGGAAGAGC
+
,FF:,F:FF:FFFFF:FFFFFFFFF,FFF:FFFFFFFF:FFFFFF
@FS10000125:26:BPA73017-1023:1:1101:5230:1510 1:N:0:4
TCTGGAACTTCGTCGAGTACGCTCAACCTTATAGATCGGAAGAGC
+
FFFFFFFFFFFFFFFFFFFFFFFFFFFFFFFFFFFFFFFFFFFFF
@FS10000125:26:BPA73017-1023:1:1101:5660:1510 1:N:0:4
CTGGGGGAACTTCGTCGAGTACGCTCAATACTTGAGATCGGAAGA
+
FFFFFFFFFFFFFFFFFFFFFFFFFFFFFFFFFFFFFFFFFFFFF
@FS10000125:26:BPA73017-1023:1:1101:6110:1510 1:N:0:4
CCCTCGATAACTTCGTCGAGTACGCTCAATGGAAAAGATCGGAAG
+
FFFFFFFFFFFFFFFFFFFFFFFFFFFFFFFFFFFFFFFFFFFFF
@FS10000125:26:BPA73017-1023:1:1101:6400:1510 1:N:0:4
GCGATAACTTCGTCGAGTACGCTCAAATTAAGAGATCGGAAGAGC
+
FFFFFFFFFFFFFFFFFFFFFFFFFFFFFFFFFFFFFFFFFFFFF
@FS10000125:26:BPA73017-1023:1:1101:7430:1510 1:N:0:4
TCTAGCGGACTTCGTCGAGTACGCTCAAAGATATAGATCGGAAGA
+
FFFFFFFFFFFFFFFFFFFFFFFFFFFFFFFFFFFFFFFFFFFFF
@FS10000125:26:BPA73017-1023:1:1101:7990:1510 1:N:0:4
CCGCTAACTTCGTCGAGTACGCTCAAGGTTGCAGATCGGAAGAGC
+
FFFFFFFFFFFFFFFFFFFFFFFFFFFFFFFFFFFFFFFFFFFFF
@FS10000125:26:BPA73017-1023:1:1101:8220:1510 1:N:0:4
GTGGAACTTCGTCGAGTACGCTCAAAGACTGAGATCGGAAGAGCA
+
FFFFFFFFFFFFFFFFFFFFFFFFFFFFFFFFFFFFFFFFFFFFF
@FS10000125:26:BPA73017-1023:1:1101:8440:1510 1:N:0:4
TTTTTGAACTTCGTCGAGTACGCTCAATGATATAGATCGGAAGAG
+
,F:FFFFFFF:FFFFFFFFFFFFFFFFFFFFFFFFFFFFFFFFFF
@FS10000125:26:BPA73017-1023:1:1101:9290:1510 1:N:0:4
TTGCAGAACTTCGTCGAGTACGCTCAAACGAGTAGATCGGAAGAG
+
FFFFFFFFFFFFFFFFFFFFFFFFFFFFFFFFFFFFFFFFFFFFF
@FS10000125:26:BPA73017-1023:1:1101:9840:1510 1:N:0:4
ACTCCAACTTCGTCGAGTACGCTCAATCTATGAGATCGGAAGAGC
+
::,:FF:FF:FFFF:FFF:F::F,F,FF:,::,F,FF::,F,,:F
@FS10000125:26:BPA73017-1023:1:1101:10100:1510 1:N:0:4
TTGACTGGACTTCGTCGAGTACGCTCAAACCGTAAGATCGGAAGA
+
FFFFFFFFFFFFFFFFFFFFFFFFFFFFFFFFFFFFFFFFFFFFF
@FS10000125:26:BPA73017-1023:1:1101:10780:1510 1:N:0:4
TTGACTGGACTTCGTCGAGTACGCTCAAGATTGGAGATCGGAAGA
+
FFFFFFFFFFFFFFFFFFFFFFFFFFFFFFFFFFFFFFFFFFFFF
@FS10000125:26:BPA73017-1023:1:1101:11590:1510 1:N:0:4
TTGCATAACTTCGTCGAGTACGCTCAATCAAATAGATCGGAAGAG
+
FFFFFFFFFFFFFFFFFFFFFFFFFFFFFFFFFFFFFFFFFFFFF
@FS10000125:26:BPA73017-1023:1:1101:11600:1510 1:N:0:4
GATGAACTTCGTCGAGTACGCTCAACGTTACAGATCGGAAGAGCA
+
,FF:FFFF::F:FF:FFFF:FFFF,FFFFFFFFFF:F:FFFFFF:
@FS10000125:26:BPA73017-1023:1:1101:12060:1510 1:N:0:4
TGGCAAACTTCGTCGAGTACGCTCAACAATCTAGATCGGAAGAGC
+
FFFFFFFFFFFFFFFFFFFFFFFFFFFFFFFFFFFFFFFFFFFFF
@FS10000125:26:BPA73017-1023:1:1101:13090:1510 1:N:0:4
GCTATAACTTCGTCGAGTACGCTCAAGTTGAAAGATCGGAAGAGC
+
FFFFFFFFFFFFFFFFFFFFFFFFFFFFFFFFFFFFFFFFFFFFF
@FS10000125:26:BPA73017-1023:1:1101:13310:1510 1:N:0:4
ACGTTAACTTCGTCGAGTACGCTCAAAAGAAAAGATCGGAAGAGC
+
FFFFFFFFFFFFFFFFFFFFFFFFFFFFFFFFFFFFFFFFFFFFF
@FS10000125:26:BPA73017-1023:1:1101:14290:1510 1:N:0:4
TGGCTAACTTCGTCGAGTACGCTCAAGATTAGAGATCGGAAGAGC
+
F,FFFFFFFFFFFFFFFFFFFFFFFFFFFFFFFFFFFFFFFFFFF
@FS10000125:26:BPA73017-1023:1:1101:14670:1510 1:N:0:4
TTGGTAACTTCGTCGAGTACGCTCAAACTACCAGATCGGAAGAGC
+
FFFFFFFFFFFFFFFFFFFFFFFFFFFFFFFFFFFFFFFFFFFFF
@FS10000125:26:BPA73017-1023:1:1101:15580:1510 1:N:0:4
TTGCTGAACTTCGTCGAGTACGCTCAATCGGAGAGATCGGAAGAG
+
FFFFFFFFFFFFFFFFFFFFFFFFFFFFFFFFFFFFFFFFFFFFF
@FS10000125:26:BPA73017-1023:1:1101:15820:1510 1:N:0:4
TCTGGAACTTCGTCGAGTACGCTCAATGTTAGAGATCGGAAGAGC
+
FFFFFFFFFFFFFFFFFFFFFFFFFFFFFFFFFFFFFFFFFFFFF
@FS10000125:26:BPA73017-1023:1:1101:16360:1510 1:N:0:4
TTGTTTAACTTCGTCGAGTACGCTCAATCGAATAGATCGGAAGAG
+
FFFFFFFFFFFFFFFFFFFFFFFFFFFFFFFFFFFFFFFFFFFFF
@FS10000125:26:BPA73017-1023:1:1101:1100:1520 1:N:0:4
CCGTAAACTTCGTCGAGTACGCTCAAACCACGAGATCGGAAGAGC
+
FFFFFFFFFFFFFFFFFFFFFFFFFFFFFFFFFFFFFFFFFFFFF
@FS10000125:26:BPA73017-1023:1:1101:2090:1520 1:N:0:4
GGGTAACTTCGTCGAGTACGCTCAATTTAATAGATCGGAAGAGCA
+
FFFFFFFFFFFFFFFFFFFFFFFFFFFFFFFFFFFFFFFFFFFFF
@FS10000125:26:BPA73017-1023:1:1101:2100:1520 1:N:0:4
GGGTTAACTTCGTCGAGTACGCTCAAAAAGGTAGATCGGAAGAGC
+
FFFFFFFFFFFFFFFFFFFFFFFFFFFFFFFFFFFFFFFFFFFFF
@FS10000125:26:BPA73017-1023:1:1101:2230:1520 1:N:0:4
TCGGTAACTTCGTCGAGTACGCTCAACTAAAGAGATCGGAAGAGC
+
FFFFFFFFFFFFFFFFFFFFFFFFFFFFFFFFFFFFFFFFFFFFF
@FS10000125:26:BPA73017-1023:1:1101:2880:1520 1:N:0:4
AAGTTCCTGCCCCCCCCCAACTTCGTCGAGTACGCTCAAGTGATA
+
FFFFFFFFFFFFFFFFFF,F:FFFF,FFFFFFFFF:F,:FFFFFF
@FS10000125:26:BPA73017-1023:1:1101:3300:1520 1:N:0:4
CAGCAGAACTTCGTCGAGTACGCTCAAGATAAAAGATCGGAAGAG
+
FFFFFFFFFFFFFFFFFFFFFFFFFFFFFFFFFFFFFFFFFFFFF
@FS10000125:26:BPA73017-1023:1:1101:3860:1520 1:N:0:4
ACGCTAACTTCGTCGAGTACGCTCAAGATCCTAGATCGGAAGAGC
+
FFFFFFFFFFFFFFFFFFFFFFFFFFFFFFFFFFFFFFFFFFFFF
@FS10000125:26:BPA73017-1023:1:1101:4000:1520 1:N:0:4
TTGCCATTAACTTCGTCGAGTACGCTCAATGGAGGAGATCGGAAG
+
FFFFFFFFFFFFFFFFFFFFFFFFFFFFFFFFFFFFFFFFFFFFF
@FS10000125:26:BPA73017-1023:1:1101:5200:1520 1:N:0:4
TTGACTGGACTTCGTCGAGTACGCTCAATCCGTGAGATCGGAAGA
+
FFFFFFFFFFFFFFFFFFFFFFFFFFFFFFFFFFFFFFFFFFFFF
@FS10000125:26:BPA73017-1023:1:1101:6210:1520 1:N:0:4
CCGCTATCTTCGTCGAGTACCTCAATCGCATAGATCGGAAGAGCA
+
FFFFFFFFFFFFFFFFFFFFFFFFFFFFFFFFFFFFFFFFFFFFF
@FS10000125:26:BPA73017-1023:1:1101:6480:1520 1:N:0:4
AATGGAACTTCGTCGAGTACGCTCAAGATTTAAGATCGGAAGAGC
+
FFFFFFFFFFFFFFFFFFFFFFFFFFFFFFFFFFFFFFFFFFFFF
@FS10000125:26:BPA73017-1023:1:1101:7470:1520 1:N:0:4
TGGCAACTTCGTCGAGTACGCTCAATTGTAAAGATCGGAAGAGCA
+
FFFFFFFFFFFFFFFFFFFFFFFFFFFFFFFFFFFFFFFFFFFFF
@FS10000125:26:BPA73017-1023:1:1101:8240:1520 1:N:0:4
CTGCGAACTTCGTCGAGTACGCTCAAAACGAAAGATCGGAAGAGC
+
FFFFFFFFFFFFFFFFFFFFFFFFFFFFFFFFFFFFFFFFFFFFF
@FS10000125:26:BPA73017-1023:1:1101:8680:1520 1:N:0:4
GAGCAAACTTCGTCGAGTACGCTCAAGACAGTAGATCGGAAGAGC
+
FFFFFFFFFFFFFFFFFFFFFFFFFFFFFFFFFFFFFFFFFFFFF
@FS10000125:26:BPA73017-1023:1:1101:10440:1520 1:N:0:4
CTGACTGGACTTCGTCGAGTACGCTCAATGCCCTAGATCGGAAGA
+
FFFFFFFFFFFFFFFFFFFFFFFFFFFFFFFFFFFFFFFFFFFFF
@FS10000125:26:BPA73017-1023:1:1101:10540:1520 1:N:0:4
TGTGCTCTTCGTCGAGTACGCTCAAGATAATAGATCGGAAGAGCA
+
FFFFFFFFFFFFFFFFFFFFFFFFFFFFFFFFFFFFFFFFFFFFF
@FS10000125:26:BPA73017-1023:1:1101:10590:1520 1:N:0:4
CCGTGAACTTCGTCGAGTACGCTCAAATGTGGAGATCGGAAGAGC
+
FFFFFFFFFFFFFFFFFFFFFFFFFFFFFFFFFFFFFFFFFFFFF
@FS10000125:26:BPA73017-1023:1:1101:11600:1520 1:N:0:4
ACACTAACTTCGTCGAGTACGCTCAAGATCCTAGATCGGAAGAGC
+
:FFF,FFF:F::FF,FF::F:FF:,:,FFFF:F,FF:::F,FFFF
@FS10000125:26:BPA73017-1023:1:1101:11700:1520 1:N:0:4
ACGGTAACTTCGTCGAGTACGCTCAAACACCAAGATCGGAAGAGC
+
FFFFFFFFFFFFFFFFFFFFFFFFFFFFFFFFFFFFFFFFFFFFF
@FS10000125:26:BPA73017-1023:1:1101:12330:1520 1:N:0:4
GCGTTAACTTCGTCGAGTACGCTCAAAGGGTAAGATCGGAAGAGC
+
FFFFFFFFFFFFFFFFFFFFFFFFFFFFFFFFFFFFFFFFFFFFF
@FS10000125:26:BPA73017-1023:1:1101:13090:1520 1:N:0:4
GCTATAACTTCGTCGAGTACGCTCAAGTTGAAAGATCGGAAGAGC
+
FFFFFFFFFFFFFFFFFFFFFFFFFFFFFFFFFFFFFFFFFFFFF
@FS10000125:26:BPA73017-1023:1:1101:13510:1520 1:N:0:4
ACTCTACAACTTCGTCGAGTGCTCAAATCGGTAGATCGGAAGAGC
+
FF:FFFFFFFFFFFFFFFFFFFFFF:FFFFFFFFFFFFFFFFFFF
@FS10000125:26:BPA73017-1023:1:1101:14330:1520 1:N:0:4
GTGACAACTTCGTCGAGTACGCTCAAACCAAAAGATCGGAAGAGC
+
FFFFFFFFFFFFFFFFFFFFFFFFFFFFFFFFFFFFFFFFFFFFF
@FS10000125:26:BPA73017-1023:1:1101:15290:1520 1:N:0:4
GCGGCAACTTCGTCGAGTACGCTCAAATAAAAAGATCGGAAGAGC
+
FFFFFFFFFFFFFFFFFFFFFFFFFFFFFFFFFFFFFFFFFFFFF
@FS10000125:26:BPA73017-1023:1:1101:15440:1520 1:N:0:4
GCGGGAACTTCGTCGAGTACGCTCAAAGAAAAAGATCGGAAGAGC
+
FFFFFFFFFFFFFFFFFFFFFFFFFFFFFFFFFFFFFFFFFFFFF
@FS10000125:26:BPA73017-1023:1:1101:15860:1520 1:N:0:4
TGGAAACTTCGTCGAGTACGCTCAAGATGTTAGATCGGAAGAGCA
+
FFFFFFFFFFFFFFFFFFFFFFFFFFFFFFFFFFFFFFFFFFFFF
@FS10000125:26:BPA73017-1023:1:1101:15920:1520 1:N:0:4
TTGCCAACTTCGTCGAGTACGCTCAAAAGGGGAGATCGGAAGAGC
+
FFFFFFFFFFFFFFFFFFFFFFFFFFFFFFFFFFFFFFFFFFFFF
@FS10000125:26:BPA73017-1023:1:1101:1120:1530 1:N:0:4
TCGTTAACTTCGTCGAGTACGCTCAAGTTGAGAGATCGGAAGAGC
+
FFFFFFFFFFFFFFFFFFFFFFFFFFFFFFFFFFFFFFFFFFFFF
@FS10000125:26:BPA73017-1023:1:1101:1380:1530 1:N:0:4
TCGTAAACTTCGTCGAGTACGCTCAATGATCTAGATCGGAAGAGC
+
:FFFFFFFFFFFFFFFFFFFFFFFFFFFFFFFFFFFFFFFFFFFF
@FS10000125:26:BPA73017-1023:1:1101:1510:1530 1:N:0:4
GTGGTACAACTTCGTCGAGTACGCTCAATCATGGAGATCGGAAGA
+
FFFFFFFFFFFFFFFFFFFFFFFFFFFFFFFFFFFFFFFFFFFFF
@FS10000125:26:BPA73017-1023:1:1101:2810:1530 1:N:0:4
TGGTTAACTTCGTCGAGTACGCTCAAGTGTTAAGATCGGAAGAGC
+
FFFFFFFFFFFFFFFFFFFFFFFFFFFFFFFFFFFFFFFFFFFFF
@FS10000125:26:BPA73017-1023:1:1101:2900:1530 1:N:0:4
TTGCCTAACTTCGTCGAGTACGCTCAACAATTAAGATCGGAAGAG
+
FFFFFFFFFFFFFFFFFFFFFFFFFFFFFFFFFFFFFFFFFFFFF
@FS10000125:26:BPA73017-1023:1:1101:3750:1530 1:N:0:4
GAGCTAACTTCGTCGAGTACGCTCAACTTTCGAGATCGGAAGAGC
+
FFFFFFFFFFFFFFFFFFFFFFFFFFFFFFFFFFFFFFFFFFFFF
@FS10000125:26:BPA73017-1023:1:1101:4700:1530 1:N:0:4
TTGCAATCTTCGTCGAGTACGCTCAATACTCAAGATCGGAAGAGC
+
FFFFFFFFFFFFFFFFFFFFFFFFFFFFFFFFFFFFFFFFFFFFF
@FS10000125:26:BPA73017-1023:1:1101:4720:1530 1:N:0:4
ACGACAACTTCGTCGAGTACGCTCAATGTACAAGATCGGAAGAGC
+
FFFFFFFFFFFFFFFFFFFFFFFFFFFFFFFFFFFFFFFFFFFFF
@FS10000125:26:BPA73017-1023:1:1101:5070:1530 1:N:0:4
TTTCCGACAACTTCGTCGAGTACGCTCAAACTTAAAGATCGGAAG
+
FFFFFFFFFFFFFFFFFFFFFFFFFFFFFFFFFFFFFFFFFFFFF
@FS10000125:26:BPA73017-1023:1:1101:5100:1530 1:N:0:4
GCGGCTCCAGCTTCGTCGAGTACGCTCAATAATGCAGATCGGAAG
+
FFFFFFFFFFFFFFFFFFFFFFFFFFFFFFFFFFFFFFFFFFFFF
@FS10000125:26:BPA73017-1023:1:1101:5790:1530 1:N:0:4
CCGCAAACTTCGTCGAGTACGCTCAATTTGGTAGATCGGAAGAGC
+
FFFFFFFFFFFFFFFFFFFFFFFFFFFFFFFFFFFFFFFFFFFFF
@FS10000125:26:BPA73017-1023:1:1101:6430:1530 1:N:0:4
TTGTTGAACTTCGTCGAGTACGCTCAACAGACGAGATCGGAAGAG
+
FFFFFFFFFFFFFFFFFFFFFFFFFFFFFFFFFFFFFFFFFFFFF
@FS10000125:26:BPA73017-1023:1:1101:6450:1530 1:N:0:4
GATGTAACTTCGTCGAGTACGCTCAAGGGATGAGATCGGAAGAGC
+
,FFF:FFFFFFFFFFFF:FFFFFFFFFFFFFFFFFFFFFFFFFFF
@FS10000125:26:BPA73017-1023:1:1101:7660:1530 1:N:0:4
CCGTTAACTTCGTCGAGTACGCTCAAAAATGGAGATCGGAAGAGC
+
F,,,F:FF::FF,F,FF:FF:F:FFFFF,F:FF,F,FF:FFFFFF
@FS10000125:26:BPA73017-1023:1:1101:9350:1530 1:N:0:4
TTGTAAACTTTTGTCGAGTACGCTCAAGTGCTCAGATCGGAAGAG
+
FFFFFFFFFFFFFFFFFFFFFFFFFFFFFFFFFFFFFFFFFFFFF
@FS10000125:26:BPA73017-1023:1:1101:10370:1530 1:N:0:4
TTTAGAACTTCGTCGAGTACGCTCAATAATCGAGATCGGAAGAGC
+
FFFFFFFFFFFFFFFFFFFFFFFFFFFFFFFFFFFFFFFFFFFFF
@FS10000125:26:BPA73017-1023:1:1101:11180:1530 1:N:0:4
CTGCTAACTTCGTCGAGTACGCTCAAATTATTAGATCGGAAGAGC
+
FFFFFFFFFFFFFFFFFFFFFFFFFFFFFFFFFFFFFFFFFFFFF
@FS10000125:26:BPA73017-1023:1:1101:11240:1530 1:N:0:4
TCGCTAACTTCGTCGAGTACGCTCAAGTTGATAGATCGGAAGAGC
+
FFFFFFFFFFFFFFFFFFFFFFFFFFFFFFFFFFFFFFFFFFFFF
@FS10000125:26:BPA73017-1023:1:1101:11310:1530 1:N:0:4
GTGCAACTTCGTCGAGTACGCTCAAATATAAAGATCGGAAGAGCA
+
FFFFFFFFFFFFFFFFFFFFFFFFFFFFFFFFFFFFFFFFFFFFF
@FS10000125:26:BPA73017-1023:1:1101:11370:1530 1:N:0:4
CTGCTAACTTCGTCGAGTACGCTCAAATTATTAGATCGGAAGAGC
+
FFFFFFFFFFFFFFFFFFFFFFFFFFFFFFFFFFFFFFFFFFFFF
@FS10000125:26:BPA73017-1023:1:1101:11500:1530 1:N:0:4
TTGACTGGACTTCGTCGAGTACGCTCAACCTTAGAGATCGGAAGA
+
FFFFFFFFFFFFFFFFFFFFFFFFFFFFFFFFFFFFFFFFFFFFF
@FS10000125:26:BPA73017-1023:1:1101:12560:1530 1:N:0:4
CCGGGAACTTCGTCGAGTACGCTCAAGTTAGTAGATCGGAAGAGC
+
FFFFFFFFF:FFFFFFFFFFFFFFF:FFFFFFFFFFFFFFFFFFF
@FS10000125:26:BPA73017-1023:1:1101:13060:1530 1:N:0:4
AGGCTGAACTTCGTCGAGTACGCTCAACCCAATAGATCGGAAGAG
+
FFFFFFFFFFFFFFFFFFFFFFFFFFFFFFFFFFFFFFFFFFFFF
@FS10000125:26:BPA73017-1023:1:1101:13160:1530 1:N:0:4
TTGACTGGACTTCGTCGAGTACGCTCAAACCGCCAGATCGGAAGA
+
FFFFFFFFFFFFFFFFFFFFFFFFFFFFFFFFFFFFFFFFFFFFF
@FS10000125:26:BPA73017-1023:1:1101:13180:1530 1:N:0:4
TCTCTCTCAACTTCGTCGAGTACGCTCAAACGTTTAGATCGGAAG
+
FFFFFFFFFFFFFFFFFFFFFFFFFFFFFFFFFFFFFFFFFFFFF
@FS10000125:26:BPA73017-1023:1:1101:13650:1530 1:N:0:4
GGGGAAACTTCGTCGAGTACGCTCAAGTCAATAGATCGGAAGAGC
+
FFFFFFFFFFFFFFFFFFFFFFFFFFFFFFFFFFFFFFFFFFFFF
@FS10000125:26:BPA73017-1023:1:1101:14320:1530 1:N:0:4
CCGCAAAACTTCGTCGAGTACGCTCAAGATAAGAGATGGAAGAGC
+
FFFFFFFFFFFFFFFFFFFFFFFFFFFFFFFFFFFFFFFFFFFFF
@FS10000125:26:BPA73017-1023:1:1101:14400:1530 1:N:0:4
TCGATAACTTCGTCGAGTACGCTCAAGAACTGAGATCGGAAGAGC
+
FFFFFFFFFFFFFFFFFFFFFFFFFFFFFFFFFFFFFFFFFFFFF
@FS10000125:26:BPA73017-1023:1:1101:14530:1530 1:N:0:4
TTGCAGAACTTCGTCGAGTACGCTCAATTCAAGAGATCGGAAGAG
+
FFFFFFFFFFFFFFFFFFFFFFFFFFFFFFFFFFFFFFFFFFFFF
@FS10000125:26:BPA73017-1023:1:1101:1410:1540 1:N:0:4
TTGCGAACTTCGTCGAGTACGCTCAAGTAAGGAGATCGGAAGAGC
+
FFFFFFFFFFFFFFFFFFFFFFFFFFFFFFFFFFFFFFFFFFFFF
@FS10000125:26:BPA73017-1023:1:1101:1930:1540 1:N:0:4
TCGTCAACTTCGTCGAGTACGCTCAAAATATGAGATCGGAAGAGC
+
FFFFFFFFFFFFFFFFFFFFFFFFFFFFFFFFFFFFFFFFFFFFF
@FS10000125:26:BPA73017-1023:1:1101:2090:1540 1:N:0:4
CCGGCAACTTCGTCGAGTACGCTCAATAGGCAAGATCGGAAGAGC
+
FFFFFFFFFFFFFFFFFFFFFFFFFFFFFFFFFFFFFFFFFFFFF
@FS10000125:26:BPA73017-1023:1:1101:2510:1540 1:N:0:4
GGGAAAACTTCGTCGAGTACGCTCAATGTGAAAGATCGGAAGAGC
+
FFFFFFFFFFFFFFFFFFFFFFFFFFFFFFFFFFFFFFFFFFFFF
@FS10000125:26:BPA73017-1023:1:1101:3280:1540 1:N:0:4
TTGGTAACTTCGTCGAGTACGCTCAATAATTCAGATCGGAAGAGC
+
F:FFFFFFFFFFFFFFFFFFFFFFFFFFFFFFFFFFFFFFFFFFF
@FS10000125:26:BPA73017-1023:1:1101:3700:1540 1:N:0:4
TCGCAATAACTTCGTCGAGTACGCTCAAGCAGACAGATCGGAAGA
+
FFFFFFFFFFFFFFFFFFFFFFFFFFFFFFFFFFFFFFFFFFFFF
@FS10000125:26:BPA73017-1023:1:1101:3810:1540 1:N:0:4
CCGACTGGACTTCGTCGAGTACGCTCAATCCAAGAGATCGGAAGA
+
FFFFFFFFFFFFFFFFFFFFFFFFFF::FFFFFFFFFFFFFFFFF
@FS10000125:26:BPA73017-1023:1:1101:3890:1540 1:N:0:4
TCGCCAACTTCGTCGAGTACGCTCAATTATGAAGATCGGAAGAGC
+
,F,FFFFFFFFFFFFFFFFFFFFFFFFFFFFFFFFFFFFFFFFFF
@FS10000125:26:BPA73017-1023:1:1101:4660:1540 1:N:0:4
CCGCCAACTTCGTCGAGTACGCTCAAGAGTAAAGATCGGAAGAGC
+
FFFFFFFFFFFFFFFFFFFFFFFFFFFFFFFFFFFFFFFFFFFFF
@FS10000125:26:BPA73017-1023:1:1101:4670:1540 1:N:0:4
GCGGAAACTTCGTCGAGTACGCTCAACTTTGTAGATCGGAAGAGC
+
FFFFFFFFFFFFFFFFFFFFFFFFFFFFFFFFFFFFFFFFFFFFF
@FS10000125:26:BPA73017-1023:1:1101:6050:1540 1:N:0:4
CCGGTAACTTCGTCGAGTACGCTCAATGGTTGAGATCGGAAGAGC
+
FFFFFFFFFFFFFFFFFFFFFFFFFFFFFFFFFFFFFFFFFFFFF
@FS10000125:26:BPA73017-1023:1:1101:7960:1540 1:N:0:4
ACGTGAACTTCGTCGAGTACGCTCAAATCGGTAGATCGGAAGAGC
+
FFFFFFFFFFFFFFFFFFFFFFFFFFFFFFFFFFFFFFFFFFFFF
@FS10000125:26:BPA73017-1023:1:1101:8070:1540 1:N:0:4
GCGCGCTGGAACTTCGTCGAGTACGCTCAAGATTACAGATCGGAG
+
F,FFFF:FFF,F:::F:FF:F,:,F:,:F:FF::FF:FF,:FFF,
@FS10000125:26:BPA73017-1023:1:1101:8270:1540 1:N:0:4
GCGTAACTTCGTCGAGTACGCTCAAATTCAAAGATCGGAAGAGCA
+
FFFFFFFFFFFFFFFFFFFFFFFFFFFFFFFFFFFFFFFFFFFFF
@FS10000125:26:BPA73017-1023:1:1101:8340:1540 1:N:0:4
TGTTTAACTTCGTCGAGTACGCTCAAATCCGGAGATCGGAAGAGC
+
,FFFFFFFFFFF:FFFFFFFFFFFFFF:FFFFF:F,FFFFFFFFF
@FS10000125:26:BPA73017-1023:1:1101:8770:1540 1:N:0:4
TTGACTGGACTTCGTCGAGTACGCTCAAGATATGAGATCGGAAGA
+
FFFFFFFFFFFFFFFFFFFFFFFFFFFFFFFFFFFFFFFFFFFFF
@FS10000125:26:BPA73017-1023:1:1101:10360:1540 1:N:0:4
CTGTTAAACTTCGTCGAGTACGCTCAATAATTAAGATCGGAAGAG
+
FFFFFFFFFFFFFFFFFFFFFFFFFFFFFFFFFFFFFFFFFFFFF
@FS10000125:26:BPA73017-1023:1:1101:10490:1540 1:N:0:4
TCGTAAACTTCGTCGAGTACGCTCAAGAGTGGAGATCGGAAGAGC
+
FFFFFFFFFFFFFFFFFFFFFFFFFFFFFFFFFFFFFFFFFFFFF
@FS10000125:26:BPA73017-1023:1:1101:10560:1540 1:N:0:4
CCGGGAACTTCGTCGAGTACGCTCAATACTAAAGATCGGAAGAGC
+
FFFFFFFFFFFFFFFFFFFFFFFFFFFFFFFFFFFFFFFFFFFFF
@FS10000125:26:BPA73017-1023:1:1101:11160:1540 1:N:0:4
TTGAATAACTTCGTCGAGTACGCTCAAGGAGGCAGATCGGAAGAG
+
FFFFFFFFFFFFFFFFFFFFFFFFFFFFFFFFFFFFFFFFFFFFF
@FS10000125:26:BPA73017-1023:1:1101:11750:1540 1:N:0:4
TTGTGAACTTGTCGAGTACGCTCAATTATAGAGATCGGAAGAGCA
+
FFFFFFFFFFFFFFFFFFFFFFFFFFFFFFFFFFFFFFFFFFFFF
@FS10000125:26:BPA73017-1023:1:1101:11990:1540 1:N:0:4
TTGGCCAACTTCGTCGAGTACGCTCAAGGAGCCAGATCGGAAGAG
+
FFFFFFFFFFFFFFFFFFFFFFFFFFFFFFFFFFFFFFFFFFFFF
@FS10000125:26:BPA73017-1023:1:1101:12080:1540 1:N:0:4
TACTACCAACTTCGTCGAGTACGCTCAATGGGTGAGATCGGAAGA
+
FFFF,FFF,FF:FFFF:FFFFFFFFF,FFF:FFF:FFFFFF:FFF
@FS10000125:26:BPA73017-1023:1:1101:13650:1540 1:N:0:4
TTGCTGAACTTCGTCGAGTACGCTCAAGAGGGCAGATCGGAAGAG
+
FFFF,FFFFFFFFFFFFFFFFFFFFFF:FF,,,FFFFFFFFFFFF
@FS10000125:26:BPA73017-1023:1:1101:14110:1540 1:N:0:4
GGGGTAACTTCGTCGAGTACGCTCAAAGGAAAGATCGGAAGAGCA
+
FFFFFFFFFFFFFFFFFFFFFFFFFFFFFFFFFFFFFFFFFFFFF
@FS10000125:26:BPA73017-1023:1:1101:14320:1540 1:N:0:4
TTGCAGAACTTCGTCGAGTACGCTCAAATATAAAGATCGGAAGAG
+
FFFFFFFFFFFFFFFFFFFFFFFFFFFFFFFFFFFFFFFFFFFFF
@FS10000125:26:BPA73017-1023:1:1101:15280:1540 1:N:0:4
CCCTCAACTTCGTCGAGTACGCTCAACTGTGCAGATCGGAAGAGC
+
FFFFFFFFFFFFFFFFFFFFFFFFFFFFFFFFFFFFFFFFFFFFF
@FS10000125:26:BPA73017-1023:1:1101:15470:1540 1:N:0:4
CCGGTAACTTCGTCGAGTACGCTCAAATTGTGAGATCGGAAGAGC
+
FFFFFFFFFFFFFFFFFFFFFFFFFFFFFFFFFFFFFFFFFFFFF
@FS10000125:26:BPA73017-1023:1:1101:16410:1540 1:N:0:4
GCGCTAACTTCGTCGAGTACGCTCAATGTTGCCAGATCGGAAGAG
+
FFFFFFFFFFFFFFFFFFFFFFFFFFFFFFFFFFFFFFFFFFFFF
@FS10000125:26:BPA73017-1023:1:1101:1090:1550 1:N:0:4
GGTTAACTTCGTCGAGTACGCTCAATTATGGAGATCGGAAGAGCA
+
F:FFFFFFFFFFFFFFFFFFFFFFF:FFFFFFFFFFFFFFFFFFF
@FS10000125:26:BPA73017-1023:1:1101:1800:1550 1:N:0:4
TCGGGAACTTCGTCGAGTACGCTCAATTTGCCAGATCGGAAGAGC
+
FFFFFFFFFFFFFFFFFFFFFFFFFFFFFFFFFFFFFFFFFFFFF
@FS10000125:26:BPA73017-1023:1:1101:2000:1550 1:N:0:4
GTGCAACTTCGTCGAGTACGCTCAATTATATAGATCGGAAGAGCA
+
FFFFFFFFFFFFFFFFFFFFFFFFFFFFFFFFFFFFFFFFFFFFF
@FS10000125:26:BPA73017-1023:1:1101:2030:1550 1:N:0:4
GTGTCAATTTTCGTCGAGTACGCTCAAGAGACCAGATCGGAAGAG
+
F,F,FFF,,FFFFFFFFFFFFFFFFFFF:,,FFFFFFFFFFFFFF
@FS10000125:26:BPA73017-1023:1:1101:2150:1550 1:N:0:4
TTGCCAACTTCGTCGAGTACGCTCAAGACCCCAGATCGGAAGAGC
+
FFFFFFFFFFFFFFFFFFFFFFFFFFFFFFFFFFFFFFFFFFFFF
@FS10000125:26:BPA73017-1023:1:1101:2920:1550 1:N:0:4
TCGCGAACTTCGTCGAGTACGCTCAAAGTTAGAGATCGGAAGAGC
+
FFFFFFFFFFFFFFFFFFFFFFFFFFFFFFFFFFFFFFFFFFFFF
@FS10000125:26:BPA73017-1023:1:1101:3860:1550 1:N:0:4
TTGACTGGACTTCGTCGAGTACGCTCAAGGGAGAAGATCGGAAGA
+
FFFFFFFFFFFFFFFFFFFFFFFFFFFFFFFFFFFFFFFFFFFFF
@FS10000125:26:BPA73017-1023:1:1101:4250:1550 1:N:0:4
TTGGGAACTTCGTCGAGTACGCTCAAGTTTGGAGATCGGAAGAGC
+
FFFFFFFFFFFFFFFFFFFFFFFFFFFFFFFFFFFFFFFFFFFFF
@FS10000125:26:BPA73017-1023:1:1101:4480:1550 1:N:0:4
TCTTCGTCGAGTACGCTCAATAAGAAAGATCGGAAGAGCACACGT
+
FFFFFFFFFFFFFFFFFFFFFFFFFFFFFFFFFFFFFFFFFFFFF
@FS10000125:26:BPA73017-1023:1:1101:5790:1550 1:N:0:4
TTGAAACTTCGTCGAGTACGCTCAATAAGTAAGATCGGAAGAGCA
+
FFFFFFFFFFFFFFFFFFFFFFFFFFFFFFFFFFFFFFFFFFFFF
@FS10000125:26:BPA73017-1023:1:1101:8620:1550 1:N:0:4
CTGACTGGACTTCGTCGAGTACGCTCAATCTAGGAGATCGGAAGA
+
FFFFFFFFFFFFFFFFFFFFFFFFFFFFFFFFFFFFFFFFFFFF,
@FS10000125:26:BPA73017-1023:1:1101:8670:1550 1:N:0:4
ACGAACAAACTTCGTCGAGTACGCTCAACGTCATAGATCGGAAGA
+
:,,,FF,FFFFFFFFF:FFF::FFF:FF:FFFFF,FFFFF:FFFF
@FS10000125:26:BPA73017-1023:1:1101:10360:1550 1:N:0:4
TCGTTAACTTCGTCGAGTACGCTCAAATAAAGAGATCGGAAGAGC
+
FFFFFFFFFFFFFFFFFFFFFFFFFFFFFFFFFFFFFFFFFFFFF
@FS10000125:26:BPA73017-1023:1:1101:11550:1550 1:N:0:4
TCGTAAACTTCGTCGAGTACGCTCAAGTGACGAGATCGGAAGAGC
+
FFFFFFFFFFFFFFFFFFFFFFFFFFFFFFFFFFFFFFFFFFFFF
@FS10000125:26:BPA73017-1023:1:1101:12060:1550 1:N:0:4
TAGCTAACTTCGTCGAGTACGCTCAAGGTGTAAGATCGGAAGAGC
+
FFFFFFFFFFFFFFFFFFFFFFFFFFFFFFFFFFFFFFFFFFFFF
@FS10000125:26:BPA73017-1023:1:1101:12160:1550 1:N:0:4
GAGGCAACTTCGTCGAGTACGCTCAAAACTCAAGATCGGAAGAGC
+
FFFFFFFFFFFFFFFFFFFFFFFFFFFFFFFFFFFFFFFFFFFFF
@FS10000125:26:BPA73017-1023:1:1101:13430:1550 1:N:0:4
TCGCATAACTTCGTCGAGTACGCTCAAAGAGTGAGATCGGAAGAG
+
FFFFFFFFFFFFFFFFFFFFFFFFFFFFFFFFFFFFFFFFFFFFF
@FS10000125:26:BPA73017-1023:1:1101:13560:1550 1:N:0:4
TTGGAACTTCGTCGAGTACGCTCAAACTTAGAGATCGGAAGAGCA
+
FFFFFFFFFFFFFFFFFFFFFFFFFFFFFFFFFFFFFFFFFFFFF
@FS10000125:26:BPA73017-1023:1:1101:13650:1550 1:N:0:4
GCGGTAACTTCGTCGAGTACGCTCAATTTCTAAGATCGGAAGAGC
+
:F:FFFFFFFFFFFFFFFFFFFFFFFFFFFFF:FFFFFFFFFFFF
@FS10000125:26:BPA73017-1023:1:1101:14610:1550 1:N:0:4
CCTGGAACTTCGTCGAGTACGCTCAAACAGTAAGATCGGAAGAGC
+
FFFFFFFFFFFFFFFFFFFFFFFFFFFFFFFFFFFFFFFFFFFFF
@FS10000125:26:BPA73017-1023:1:1101:14660:1550 1:N:0:4
TCGATATCTTCGTCGAGTACGCTCAATCTTTCAGATCGGAAGAGC
+
FFFFFFFFFFFFFFFFFFFFFFFFFFFFFFFFFFFFFFFFFFFFF
@FS10000125:26:BPA73017-1023:1:1101:14940:1550 1:N:0:4
TTGTGAACTTCGTCGAGTACGCTCAATTAAGAAGATCGGAAGAGC
+
FFFFFFFFFFFFFFFFFFFFFFFFFFFFFFFFFFFFFFFFFFFFF
@FS10000125:26:BPA73017-1023:1:1101:15180:1550 1:N:0:4
TCGCGAACTTCGTCGAGTACGCTCAATATCTGAGATCGGAAGAGC
+
FFFFFFFFFFFFFFFFFFFFFFFFFFFFFFFFFFFFFFFFFFFFF
@FS10000125:26:BPA73017-1023:1:1101:15520:1550 1:N:0:4
TCTGGTAACTTCGTCGAGTACGCTCAACTTGTCAGATCGGAAGAG
+
FFFFFFFFFFFFFFFFFFFFFFFFFFFFFFFFFFFFFFFFFFFFF
@FS10000125:26:BPA73017-1023:1:1101:15630:1550 1:N:0:4
GAGGCAACTTCGTCGAGTACGCTCAAACGATTAGATCGGAAGAGC
+
,F,F:FFF,:,:FF:FF,FF:,FFF,,FFF:FF:,FFFFFFFF:F
@FS10000125:26:BPA73017-1023:1:1101:15710:1550 1:N:0:4
TCGCAAACTTCGTCGAGTACGCTCAATGTAGGAGATCGGAAGAGC
+
FFFFFF,FFFF:FFFFFFFFFFFFFFF:FFFFFFFFFFFFFFFFF
@FS10000125:26:BPA73017-1023:1:1101:16330:1550 1:N:0:4
TCGCGCGAACTTCGTCGAGTACGCTCAAATTCTTAGATCGGAAGA
+
FFFFFFFF:FFFFFFFFFFFFFFFFFFFFFFFFFFFFFFFFFFFF
@FS10000125:26:BPA73017-1023:1:1101:1890:1560 1:N:0:4
GAGGCAACTTCGTCGAGTACGCTCAATGATCCAGATCGGAAGAGC
+
FFFFFFFFFFFFFFFFFFFFFFFFFFFFFFFFFFFFFFFFFFFFF
@FS10000125:26:BPA73017-1023:1:1101:2400:1560 1:N:0:4
TTGCAAACTTCGTCGAGTACGCTCAACGGTGAAGATCGGAAGAGC
+
FFFFFFFFFFFFFFFFFFFFFFFFFFFFFFFFFFFFFFFFFFFFF
@FS10000125:26:BPA73017-1023:1:1101:2650:1560 1:N:0:4
CCGTCAACTTCGTCGAGTACGCTCAACTTTAGAGATCGGAAGAGC
+
FFFFFFFFFFFFFFFFFFFFFFFFFFFFFFFFFFFFFFFFFFFFF
@FS10000125:26:BPA73017-1023:1:1101:3480:1560 1:N:0:4
GGGAGAACTTCGTCGAGTACGCTCAATGTGATAGATCGGAAGAGC
+
,:FFFFFFFFFFFF:FFFFFFF:F,FFFFFFFFFF:FFFFFFF:F
@FS10000125:26:BPA73017-1023:1:1101:4250:1560 1:N:0:4
TTGGGAACTTCGTCGAGTACGCTCAAGTTTGGAGATCGGAAGAGC
+
FFFFFFFFFFFFFFFFFFFFFFFFFFFFFFFFFFFFFFFFFFFFF
@FS10000125:26:BPA73017-1023:1:1101:4660:1560 1:N:0:4
TTGCCCAACTTCGTCGAGTACGCTCAAGGATGAAGATCGGAAGAG
+
FFFFFFFFFFFFFFFFFFFFFFFFFFFFFFFFFFFFFFFFFFFFF
@FS10000125:26:BPA73017-1023:1:1101:4700:1560 1:N:0:4
TGGTAACTTCGTCGAGTACGCTCAACGGTTAAGATCGGAAGAGCA
+
FFFFFFFFFFFFFFFFFFFFFFFFFFFFFFFFFFFFFFFFFFFFF
@FS10000125:26:BPA73017-1023:1:1101:4910:1560 1:N:0:4
GGGGGAACTTCGTCGAGTACGCTCAACGTATTAGATCGGAAGAGC
+
FFFFFFFFFFFFFFFFFFFFFFFFFFFFFFFFFFFFFFFFFFFFF
@FS10000125:26:BPA73017-1023:1:1101:5170:1560 1:N:0:4
TCGGTTCCTTCGTCGAGTACGCTCAATTTACCAGATCGGAAGAGC
+
FFFFFFFFFFFFFFFFFFFFFFFFFFFFFFFFFFFFFFFFFFFFF
@FS10000125:26:BPA73017-1023:1:1101:5690:1560 1:N:0:4
TTGTTAACTTCGTCGAGTACGCTCAAAGTCTCAGATCGGAAGAGC
+
FFFFFFFFFFFFFFFFFFFFFFFFFFFFFFFFF:FFFFFFFFFFF
@FS10000125:26:BPA73017-1023:1:1101:6560:1560 1:N:0:4
GAGTGAACTTCGTCGAGTACGCTCAAAATGTTAGATCGGAAGAGC
+
FFFFFFFFFFFFFFFFFFFFFFFFFFFFFFFFFFFFFFFFFFFFF
@FS10000125:26:BPA73017-1023:1:1101:6580:1560 1:N:0:4
ACGCAACTTCGTCGAGTACGCTCAATGATGAAGATCGGAAGAGCA
+
FFFFFFFFFFFFFFFFFFFFFFFFFFFFFFFFFFFFFFFFFFFFF
@FS10000125:26:BPA73017-1023:1:1101:6590:1560 1:N:0:4
ACGAGTAAGAACTTCGTCGAGTACGCTCAAATTAAGAGATCGGAA
+
FFFFFFFFFFFFFFFFFFFFFFFFFFFFFFFFFFFFFFFFFFFFF
@FS10000125:26:BPA73017-1023:1:1101:7110:1560 1:N:0:4
GCGAAAACTTCGTCGAGTACGCTCAAACACACAGATCGGAAGAGC
+
FFFFFFFFFFFFFFFFFFFFFFFFFFFFFFFFFFFFFFFFFFFFF
@FS10000125:26:BPA73017-1023:1:1101:7120:1560 1:N:0:4
TTGACTGGACTTCGTCGAGTACGCTCAAATACCTAGATCGGAAGA
+
FFFFFFFFFFFFFFFFFFFFFFFFFFFFFFFFFFFFFFFFFFFFF
@FS10000125:26:BPA73017-1023:1:1101:7430:1560 1:N:0:4
GTGCGAACTTCGTCGAGTACGCTCAAATCCCTAGATCGGAAGAGC
+
FFFFFFFFFFFFFFFFFFFFFFFFFFFFFFFFFFFFFFFFFFFFF
@FS10000125:26:BPA73017-1023:1:1101:7800:1560 1:N:0:4
CCGTGAACTTCGTCGAGTACGCTCAAGGTCATAGATCCGGAAGAG
+
FFFFFFFFFFFFFFFFFFFFFFFFFFFFFFFFFFFFFFFFFFFFF
@FS10000125:26:BPA73017-1023:1:1101:9630:1560 1:N:0:4
TTGACTAACTTCGTCGAGTACGCTCAAGTGAAGAGATCGGAAGAG
+
FFFFFFFFFFFFFFFFFFFFFFFFFFFFFFFFFFFFFFFFFFFFF
@FS10000125:26:BPA73017-1023:1:1101:9730:1560 1:N:0:4
TTGAACAACTTCGTCGAGTACGCTCAATCCAAAAGATCGGAAGAG
+
FFFFFFFFFFFFFFFFFFFFFFFFFFFFFFFFFFFFFFFFFFFFF
@FS10000125:26:BPA73017-1023:1:1101:9840:1560 1:N:0:4
TCTTAACTTCGTCGAGTACGCTCAAATGGGAAGATCGGAAGAGCA
+
FFFFFFFFFFFFFFFFFFFFFFFFFFFFFFFFFFFFFFFFFFFFF
@FS10000125:26:BPA73017-1023:1:1101:10290:1560 1:N:0:4
TTGTGATCTTCGTCGAGTACGCTCAAATTGTTAGATCGGAAGAGC
+
FFFFFFFFFFFFFFFFFFFFFFFFFFFFFFFFFFFFFFFFFFFFF
@FS10000125:26:BPA73017-1023:1:1101:10800:1560 1:N:0:4
CCGACTTCGTCGAGTACGCTCAATAAAACAGATCGGAAGAGCACA
+
FFFFFFFFFFFFFFFFFFFFFFFFFFFFFFFFFFFFFFFFFFFFF
@FS10000125:26:BPA73017-1023:1:1101:11010:1560 1:N:0:4
GCGTAATCTTCGTCGAGTACGCTCAATCAGATAGATCGGAAGAGC
+
FFFFFFFFFFFFFFFFFFFFFFFFFFFFFFFFFFFFFFFFFFFFF
@FS10000125:26:BPA73017-1023:1:1101:11390:1560 1:N:0:4
TTGACTGGACTTCGTCGAGTACGCTCAACATTTGAAATCGGAGGA
+
,,F:,:,,:F:F:::,F::,FF:F::::F::FFFF:,FF,:F:F,
@FS10000125:26:BPA73017-1023:1:1101:12170:1560 1:N:0:4
TAGCAACTTCGTCGAGTACGCTCAATATAAGAGATCGGAAGAGCA
+
FFFFFFFFFFFFFFFFFFFFFFFFFFFFFFFFFFFFFFFFFFFFF
@FS10000125:26:BPA73017-1023:1:1101:12860:1560 1:N:0:4
TTGAAGAACTTCGTCGAGTACGCTCAAAGAAAAAGATCGGAAGAG
+
FFFFFFFFFFFFFFFFFFFFFFFFFFFFFFFFFFFFFFFFFFFFF
@FS10000125:26:BPA73017-1023:1:1101:13030:1560 1:N:0:4
GAGGCAACTTCGTCGAGTACGCTCAACGTGAAAGATCGGAAGAGC
+
FFFFFFFFFFFFFFFFFFFFFFFFFFFFFFFFFFFFFFFFFFFFF
@FS10000125:26:BPA73017-1023:1:1101:13820:1560 1:N:0:4
GTGAGATAACTTCGTCGAGTACGCTCAATTCAGTAGATCGGAAGA
+
FFFFFFFFFFFFFFFFFFFFFFFFFFFFFFFFFFFFFFFFFFFFF
@FS10000125:26:BPA73017-1023:1:1101:14830:1560 1:N:0:4
TCGCAACTTCGTCGAGTACGCTCAAAAGACAAGATCGGAAGAGCA
+
FFFFFFFFFFFFFFFFFFFFFFFFF:FFFFF:FFFFFFFFFFFFF
@FS10000125:26:BPA73017-1023:1:1101:15400:1560 1:N:0:4
TCGAGAACTTTCGTCGAGTACGCTCAACAAACTAGATCGGAAGAG
+
FFFFFFFFFFFFFFFFFFFFFFFFFFFFFFFFFFFFFFFFFFFFF
@FS10000125:26:BPA73017-1023:1:1101:15550:1560 1:N:0:4
GAGTCAACTTCGTCGAGTACGCTCAAAGTTCAAGATCGGAAGAGC
+
FFFFFFFFFFFFFFFFFFFFFFFFFFFFFFFFFFFFFFFFFFFFF
@FS10000125:26:BPA73017-1023:1:1101:15700:1560 1:N:0:4
TCGGGAACTTCGTCGAGTACGCTCAAAAAGTTAGATCGGAAGAGC
+
FFFFF,F,,F::,F::FF:::FFFF,FF,,,FF:F,F:FF,FFF:
@FS10000125:26:BPA73017-1023:1:1101:1010:1570 1:N:0:4
TTTAGTTAACTTCGTCGAGTACGCTCAAACCGACAGATCGGAAGA
+
FFFFFFFFFFFFFFFFFFFFFFFFFFFFFFFFFFFFFFFFFFFFF
@FS10000125:26:BPA73017-1023:1:1101:1040:1570 1:N:0:4
TCGCAACTTCGTCGAGTACGCTCAAATAAATAGATCGGAAGAGCA
+
FFFFFFFFFFFFFFFFFFFFFFFFFFFFFFFFFFFFFFFFFFFFF
@FS10000125:26:BPA73017-1023:1:1101:3170:1570 1:N:0:4
TTGCAAACTTCGTCGAGTACGCTCAAAGAACTAGATCGGAAGAGC
+
,FFFFFFFFFFFFFFFFFFFFFFFFFFFFFFFFFFFFFFFFFFFF
@FS10000125:26:BPA73017-1023:1:1101:3380:1570 1:N:0:4
TAGTAAACTTCGTCGAGTACGCTCAATTTGTAAGATCGGAAGAGC
+
FFFFFFFFFFFFFFFFFFFFFFFFFFFFFFFFFFFFFFFFFFFFF
@FS10000125:26:BPA73017-1023:1:1101:4350:1570 1:N:0:4
TCGTCAACTTCGTCGAGTACGCTCAAACTATTAGATCGGAAGAGC
+
FF:FFFFFFFFFFFFFFFFFFFFFFFFFFFFFFFFFFFFFFFFFF
@FS10000125:26:BPA73017-1023:1:1101:5050:1570 1:N:0:4
TGGCTAACTTCGTCGAGTACGCTCAAGGGCCTAGATCGGAAGAGC
+
FFFFFFFFFFFFFFFFFFFFFFFFFFFFFFFFFFFFFFFFFFFFF
@FS10000125:26:BPA73017-1023:1:1101:5440:1570 1:N:0:4
TGGCTAACTTCGTCGAGTACGCTCAACAAACGAGATCGGAAGAGC
+
FFFFFFFFFFFFFFFFFFFFFFFFFFFFFFFFFFFFFFFFFFFFF
@FS10000125:26:BPA73017-1023:1:1101:5680:1570 1:N:0:4
TTGCAAACTTCGTCGAGTACGCTCAATAAACTAGATCGGAAGAGC
+
FFFFFFFFFFFFFFFFFFFFFFFFFFFFFFFFFFFFFFFFFFFFF
@FS10000125:26:BPA73017-1023:1:1101:6010:1570 1:N:0:4
TTGAACTTCGTCGAGTACGCTCAAATAAACAGATCGGAAGAGCAC
+
FFFFFFFFFFFFFFFFFFFFFFFFFFFFFFFFFFFFFFFFFFFFF
@FS10000125:26:BPA73017-1023:1:1101:6380:1570 1:N:0:4
GCCTGACCTTCGTCGAGTACGCTCAACCAGGAAGATCGGAAGAGC
+
FFFFFFFFFFFFFFFFFFFFFFFFFFFFFFFFFFFFFFFFFFFFF
@FS10000125:26:BPA73017-1023:1:1101:6450:1570 1:N:0:4
TCGATAACTTCGTCGAGTACGCTCAACCACATAGATCGGAAGAGC
+
FFFFFFFFFFFFFFFFFFFFFFFFFFFFFFFFFFFFFFFFFFFFF
@FS10000125:26:BPA73017-1023:1:1101:7220:1570 1:N:0:4
TTGCAAACTTCGTCGAGTACGCTCAAGCCACAAGATCGGAAGAGC
+
FFFFFFFFFFFFFFFFFFFFFFFFFFFFFFFFFFFFFFFFFFFFF
@FS10000125:26:BPA73017-1023:1:1101:7450:1570 1:N:0:4
GGGTAACTTCGTCGAGTACGCTCAACAAAATAGATCGGAAGAGCA
+
FFFFFFFFFFFFFFFFFFFFFFFFFFFFFFFFFFFFFFFFFFFFF
@FS10000125:26:BPA73017-1023:1:1101:7680:1570 1:N:0:4
CTGGGGACAACTTCGTCGAGTACGCTCAAGTAAAGAGATCGGAAG
+
:,F,,F,,:,:FFF,::FF:F:F:FF,FFF,FFF:F:,:FF,FFF
@FS10000125:26:BPA73017-1023:1:1101:7800:1570 1:N:0:4
GAGTAAACTTCGTCGAGTACGCTCAATACCAAAGATCGGAAGAGC
+
FFFFFFFFFFFFFFFFFFFFFFFFFFFFFFFFFFFFFFFFFFFFF
@FS10000125:26:BPA73017-1023:1:1101:8380:1570 1:N:0:4
GCGTTAACTTCGTCGAGTACGCTCAAACGTTTAGATCGGAAGAGC
+
FFFFFFFFFFFFFFFFFFFFFFFFFFFFFFFFFFFFFFFFFFFFF
@FS10000125:26:BPA73017-1023:1:1101:8500:1570 1:N:0:4
CCCGCAACTTCGTCGAGTACGCTCAAGGGGAAAGATCGGAAGAGC
+
FFF:FFFFFFFFFFFFFFFFFFFFFFFFFFF:FFFFFFFFFFFFF
@FS10000125:26:BPA73017-1023:1:1101:9640:1570 1:N:0:4
TTGAAAACTTCGTGAGTACGCTCAAGACATAAGATCGGAAGAGCA
+
,:FFFFFFFFFFFFFFFFFFFFFFFFFFFFFFFFFFFFFFFFFFF
@FS10000125:26:BPA73017-1023:1:1101:11570:1570 1:N:0:4
TCTTTCGTAACTTCGTCGAGTACGCTCAACTCCACAGATCGGAAG
+
FFFFFFFFFFFFFFFFFFFFFFFFFFFFFFFFFFFFFFFFFFFFF
@FS10000125:26:BPA73017-1023:1:1101:11830:1570 1:N:0:4
GCGACAACTTCGTCGAGTACGCTCAAATTACTAGATCGGAAGAGC
+
,FFFFF:FFFFFFFFFFFFFFFFFF:FFFFFFFFFFFFFFFFFFF
@FS10000125:26:BPA73017-1023:1:1101:11910:1570 1:N:0:4
ACGCCAACTTCGTCGAGTACGCTCAACGTCATAGATCGGAAGAGC
+
FFFFFFFFFFFFFFFFFFFFFFFFFFFF:FFFFFFFFFFFFFFFF
@FS10000125:26:BPA73017-1023:1:1101:11970:1570 1:N:0:4
TCGGTAACTTCGTCGAGTACGCTCAATACGACAGATCGGAAGAGC
+
FFFFFFFFFFFFFFFFFFFFFFFFFFFFFFFFFFFFFFFFFFFFF
@FS10000125:26:BPA73017-1023:1:1101:12060:1570 1:N:0:4
GGGTTAACTTCGTCGAGTACGCTCAACACTTCAGATCGGAAGAGC
+
FFFFFFFFFFFFFFFFFFFFFFFFFFFFFFFFFFFFFFFFFFFFF
@FS10000125:26:BPA73017-1023:1:1101:12390:1570 1:N:0:4
CCGGAAACTTCGTCGAGTACGCTCAAGATTTGAGATCGGAAGAGC
+
FFFFFFFFFFFFFFFFFFFFFFFFFFFFFFFFFFFFFFFFFFFFF
@FS10000125:26:BPA73017-1023:1:1101:12460:1570 1:N:0:4
TTTTAGTAACTTCGTCGAGTACGCTCAAACAATCAGATCGGAAGA
+
FFFFFFFFFFFFFFFFFFFFFFFFFFFFFFFFFFFFFFFFFFFFF
@FS10000125:26:BPA73017-1023:1:1101:14440:1570 1:N:0:4
TTGACTGGAGTTCGTCGAGTACGCTCAAATCAGTAGATCGGAAGA
+
FFFFFFFFFFFFFFFFFFFFFFFFFFFFFFFFFFFFFFFFFFFFF
@FS10000125:26:BPA73017-1023:1:1101:14550:1570 1:N:0:4
CTGGGAATTTCGTCGAGTACGCTCAATGAATCAGATCGGAAGAGC
+
FFFFFFFFFFFFFFFFFFFFFFFFFFFFFFFFFFFFFFFFFFFFF
@FS10000125:26:BPA73017-1023:1:1101:14800:1570 1:N:0:4
GGGTAAACTTCGTCGAGTACGCTCAATACCGCAGATCGGAAGAGC
+
FFFFFFFFFFFFFFFFFFFFFFFFFFFFFFFFFFFFFFFFFFFFF
@FS10000125:26:BPA73017-1023:1:1101:15200:1570 1:N:0:4
TCGGGAACTTCGTCGAGTACGCTCAACGTGTCAGAGCGGAAGAGC
+
FFFFFFFFFFFFFFFFFFFFFFFFFFFFFFFFFFFFFFFFFFFFF
@FS10000125:26:BPA73017-1023:1:1101:15580:1570 1:N:0:4
TTGGTAACTTCGTCGAGTACGCTCAAAAACTTAGATCGGAAGAGC
+
FFFFFFFFFFFFFFFFFFFFFFFFFFFFFFFFFFFFFFFFFFFFF
@FS10000125:26:BPA73017-1023:1:1101:16430:1570 1:N:0:4
GAGATAACTTCGTCGAGTACGCTCAATCTATGAGATCGGAAGAGC
+
FFFFFFFFFFFFFFFFFFFFFFFFFFFFFFFFFFFFFFFFFFFFF
@FS10000125:26:BPA73017-1023:1:1101:1010:1580 1:N:0:4
TTTAGTTAACTTCGTCGAGTACGCTCAAACCGACAGATCGGAAGA
+
FFFFFFFFFFFFFFFFFFFFFFFFFFFFFFFFFFFFFFFFFFFFF
@FS10000125:26:BPA73017-1023:1:1101:1080:1580 1:N:0:4
CTGGAAAAACTTCGTCGAGTACGCTCAAGAGGGGAGATCGGAAGA
+
FFFFFFFFFFFFFFFFFFFFFFFFFFFFFFFFFFFFFFFFFFFFF
@FS10000125:26:BPA73017-1023:1:1101:1180:1580 1:N:0:4
TCGTGGAACTTCGTCGAGTACGCTCAATGATACAGATCGGAAGAG
+
FFFFFFFFFFFFFFFFFFFFFFFFFFFFFFFFFFFFFFFFFFFFF
@FS10000125:26:BPA73017-1023:1:1101:2410:1580 1:N:0:4
TAGCAAACTTCGTCGAGTACGCTCAAGTGCCAAGATCGGAAGAGC
+
FFFFFFFFFFFFFFFFFFFFFFFFFFFFFFFFFFFFFFFFFFFFF
@FS10000125:26:BPA73017-1023:1:1101:3980:1580 1:N:0:4
GCGGAACTTCGTCGAGTACGCTCAATGATTAAGATCGGAAGAGCA
+
FFFFFFFFFFFFFFFFFFFFFFFFFFFFFFFFFFFFFFFFFFFFF
@FS10000125:26:BPA73017-1023:1:1101:4460:1580 1:N:0:4
AAGGGACTCGAGTACGCTCAATTTATAAGATCGGAAGAGCACACG
+
FFFFFFFFFFFFFFFFFFFFFFFFFFFFFFFFFFFFFFFFFFFFF
@FS10000125:26:BPA73017-1023:1:1101:5040:1580 1:N:0:4
TCGTAAACTTCGTCGAGTACGCTCAAACCAGGAGATCGGAAGAGC
+
FFFFFFFFFFFFFFFFFFFFFFFFFFFFFFFFFFFFFFFFFFFFF
@FS10000125:26:BPA73017-1023:1:1101:5640:1580 1:N:0:4
TCGGTAACTTCGTCGAGTACGCTCATAACGCAGATCGGAAGAGCA
+
FFFFFFFFFFFFFFFFFFFFFFFFFFFFFFFFFFFFFFFFFFFFF
@FS10000125:26:BPA73017-1023:1:1101:5930:1580 1:N:0:4
TTGAAAACTTCGTCGAGTACGCTCAAGGATAGAGATCGGAAGAGC
+
:FFFFFFFFFFFFFFFFFFFFFFFFFFFFFFFFFFFFFFFFFFFF
@FS10000125:26:BPA73017-1023:1:1101:6660:1580 1:N:0:4
TTTGTAACTTCGTCGAGTACGCTCAAGACCTCAGATCGGAAGAGC
+
FFFFFFFFFFFFFFFFFFFFFFFFFFFFFFFFFFFFFFFFFFFFF
@FS10000125:26:BPA73017-1023:1:1101:7370:1580 1:N:0:4
GCGCAAACTTCGTCGAGTACGCTCAACTTGGGAGATCGGAAGAGC
+
FFFFFFFFFFFFFFFFFFFFFFFFFFFFFFFFFFFFFFFFFFFFF
@FS10000125:26:BPA73017-1023:1:1101:7980:1580 1:N:0:4
TTGACTGGACTTCGTCGAGTACGCTCAAGATGCAAGATCGGAAGA
+
FFFFFFFFFFFFFFFFFFFFFFFFFFFFFFFFFFFFFFFFFFFFF
@FS10000125:26:BPA73017-1023:1:1101:8330:1580 1:N:0:4
TTGTCAAACTTCGTGAGTACGCTCAAATCCTGAGATCGGAAGAGC
+
FFFFFFFFFFFFFFFFFFFFFFFFFFFFFFFFFFFFFFFFFFFFF
@FS10000125:26:BPA73017-1023:1:1101:8590:1580 1:N:0:4
TCGAAAACTTCGTCGAGTACGCTCAATCCAATAGATCGGAAGAGC
+
FFFFFFFFFFFFFFFFFFFFFFFFFFFFFFFFFFFFFFFFFFFFF
@FS10000125:26:BPA73017-1023:1:1101:8630:1580 1:N:0:4
TAGCCAACCTCGTCGAGTACGCTCAAGAAGCCAGATCGGAAGAGC
+
FFFFFFFFFFFFFFFFFFFFFFFFFFFFFFFFFFFFFFFFFFFFF
@FS10000125:26:BPA73017-1023:1:1101:8800:1580 1:N:0:4
GCGGCAACTTCGTCGAGTACGCTAAACTGTTCAGATCGGAAGAGC
+
FFFFFFFFFFFF,FFFFFFFFFFFFFFFFFFFFFFFFFFFFFFFF
@FS10000125:26:BPA73017-1023:1:1101:9010:1580 1:N:0:4
TAGTTATCTTCGTCGAGTACGCTCAACACCGAAGATCGGAAGAGC
+
FFFFFFFFFFFFFFFFFFFFFFFFFFFFFFFFFFFFFFFFFFFFF
@FS10000125:26:BPA73017-1023:1:1101:9370:1580 1:N:0:4
GAGGCGTAACTTCGTCGAGTACGCTCAAGTAATGAGATCGGAAGA
+
FFFFFFFFFFFFFFFFFFFFFFFFFFFFFFFFFFFFFFFFFFFFF
@FS10000125:26:BPA73017-1023:1:1101:9620:1580 1:N:0:4
TCGCGAACTTCGTCGAGTACGCTCAAGATTTAAGATCGGAAGAGC
+
FFFFFFFFFFFFFFFFFFFFFFFFFFFFFFFFFFFFFFFFFFFFF
@FS10000125:26:BPA73017-1023:1:1101:9810:1580 1:N:0:4
GTGTTTTAACTTCGTCGAGTACGCTCAAATCAACAGATCGGAAGA
+
,:F:,,,:,::FFFFFFFFFFFFFFFFFF,F,F,FFFFFFFFFFF
@FS10000125:26:BPA73017-1023:1:1101:9850:1580 1:N:0:4
GCGTCAACTTCGTCGAGTACGCTCAACGATGGTAGATCGGAAGAG
+
FFFFFFFFFFFFFFFFFFFFFFFFFFFFFFFFFFFFFFFFFFFFF
@FS10000125:26:BPA73017-1023:1:1101:10490:1580 1:N:0:4
TCGTTAACTTCGTCGAGTACGCTCAACAGGTAAGATCGGAAGAGC
+
FFFFFFFFFFFFFFFFFFFFFFFFFFFFFFFFFFFFFFFFFFFFF
@FS10000125:26:BPA73017-1023:1:1101:10920:1580 1:N:0:4
GAGCAAACTTCGTCGAGTACGCTCAATTGTCAAGATCGGAAGAGC
+
FFFFFFFFFFFFFFFFFFFFFFFFFFFFFFFFFFFFFFFFFFFFF
@FS10000125:26:BPA73017-1023:1:1101:11200:1580 1:N:0:4
TCGTCAACTTCGTCGAGTACGCTCAATCTGAGAGATCGGAAGAGC
+
FFFFFFFFFFFFFFFFFFFFFFFFFFFFFFFFFFFFFFFFFFFFF
@FS10000125:26:BPA73017-1023:1:1101:11390:1580 1:N:0:4
TCGTGAACTTCGTCGAGTACGCTCAAGGGTAGAGATCGGAAGAGC
+
FFFFFFFFFFFFFFFFFFFFFFFFFFFFFFFFFFFFFFFFFFFFF
@FS10000125:26:BPA73017-1023:1:1101:12000:1580 1:N:0:4
CTGGGAACTTCGTCGAGTACGCTCAAGGGTGGAGATCGGAAGAGC
+
FFF::F:FFFFFFFFFFFFFFFFFFFFFFF,FFFFFFFFFFFFFF
@FS10000125:26:BPA73017-1023:1:1101:12510:1580 1:N:0:4
TTGACTGGACTTCGTCGAGTACGCTCAAGACCAAAGATCGGAAGA
+
FFFFFFFFFFFFFFFFFFFFFFFFFFFFFFFFFFFFFFFFFFFFF
@FS10000125:26:BPA73017-1023:1:1101:12550:1580 1:N:0:4
TCGCTATCTTCGTCGAGTACGCTCAATCGCTTAGATCGGAAGAGC
+
FF:F:FFFFFFFFFFFFFFFFFFFFF:FFF,FFFFFFFFFFFFFF
@FS10000125:26:BPA73017-1023:1:1101:12610:1580 1:N:0:4
CCGGCAACTTCGTCGAGTACGCTCAAGTGCTAAGATCGGAAGAGC
+
FFFFFFFFFFFFFFFFFFFFFFFFFFFFFFFFFFFFFFFFFFFFF
@FS10000125:26:BPA73017-1023:1:1101:12810:1580 1:N:0:4
GAGTGAACTTCGTCGAGTACGCTCAACGATAAAGATCGGAAGAGC
+
FFFFFFFFFFFFFFFFFFFFFFFFFFFFFFFFFFFFFFFFFFFFF
@FS10000125:26:BPA73017-1023:1:1101:13020:1580 1:N:0:4
TTGCTGAACTTCGTCGAGTACGCTCAACGATCGAGATCGGAAGAG
+
FFFFFFFFFFFFFFFFFFFFFFFFFFFFFFFFFFFFFFFFFFFFF
@FS10000125:26:BPA73017-1023:1:1101:14100:1580 1:N:0:4
GTGCAGAACTTCGTCGAGTACGCTCAATAAAAAAGATCGGAAGAG
+
,,:FF,FFFF:F::FF,F:,:FFFFFF,FFF,FFFFF::F,FFFF
@FS10000125:26:BPA73017-1023:1:1101:14140:1580 1:N:0:4
TGTAGAACTTCGTCGAGTACGCTCAAGAATCAAGATCGGAAGAGC
+
FFFFFFFFFFFFFFFFFFFFFFFFFFFFFFFFFFFFFFFFFFFFF
@FS10000125:26:BPA73017-1023:1:1101:14320:1580 1:N:0:4
TTGACTGGACTTCGTCGAGTACGCTCAATATTACAGATCGGAAGA
+
FFFFFFFFFFFFFFFFFFFFFFFFFFFFFFFFFFFFFFFFFFFFF
@FS10000125:26:BPA73017-1023:1:1101:14650:1580 1:N:0:4
CCGGTAACTTCGTCGAGTACGCTCAACTTCAAAGATCGGAAGAGC
+
FFFFFFFFFFFFFFFFFFFFFFFFFFFFFFFFFFFFFFFFFFFFF
@FS10000125:26:BPA73017-1023:1:1101:15140:1580 1:N:0:4
TAGCTAACTTCGTCGAGTACGCTCAATTAAACAGATCGGAAGAGC
+
FFFFFFFFFFFFFFFFFFFFFFFFFFFFFFFFFFFFFFFFFFFFF
@FS10000125:26:BPA73017-1023:1:1101:15320:1580 1:N:0:4
GCGCTAACTTCGTCGAGTACGCTCAAAATTCTAGATCGGAAGAGC
+
,FFFFFFFFFFFFF:FF:FFFFFFFF:FFFFFFFFFFFFFFFFFF
@FS10000125:26:BPA73017-1023:1:1101:16260:1580 1:N:0:4
TCGCAAACTTCGTCGAGTACGCTCAAAAAACTAGATCGGAAGAGC
+
FFFFFFFFFFFFFFFFFFFFFFFFFFFFFFFFFFFFFFFFFFFFF
@FS10000125:26:BPA73017-1023:1:1101:1230:1590 1:N:0:4
TCTAGGAACTTCGTCGAGTACGCTCAATGGGATAGATCGGAAGAG
+
FFFFFFFFFFFFFFFFFFFFFFFFFFFFFFFFFFFFFFFFFFFFF
@FS10000125:26:BPA73017-1023:1:1101:1720:1590 1:N:0:4
TTGCTGAACTTCGTCGAGTACGCTCAACGATATAGATCGGAAGAG
+
FFFFFFF,FFF:FFF:FFFFFFFFF,,F,FF,FFF:FFFFFFFFF
@FS10000125:26:BPA73017-1023:1:1101:2650:1590 1:N:0:4
TCGGCAACTTCGTCGAGTACGCTCAAACAATTAGATCGGAAGAGC
+
FFFFFFFFFFFFFFFFFFFFFFFFFFFFFFFFFFFFFFFFFFFFF
@FS10000125:26:BPA73017-1023:1:1101:2990:1590 1:N:0:4
TTTGATCAACTTCGTCGAGTACGCTCAAAAGGTGAGATCGGAAGA
+
FFFFFFFFFFFFFFFFFFFFFFFFFFFFFFFFFFFFFFFFFFFFF
@FS10000125:26:BPA73017-1023:1:1101:3330:1590 1:N:0:4
GCGGCAACTTCGTCGAGTACGCTCAAAAATGTAGATCGGAAGAGC
+
FFFFFFFFFFFFFFFFFFFFFFFFFFFFFFFFFFFFFFFFFFFFF
@FS10000125:26:BPA73017-1023:1:1101:3460:1590 1:N:0:4
TCGTCAACTTCGTCGAGTACGCTCAAGTATTCAGATCGGAAGAGC
+
FF:FFFFFFFFFFFFFFFFFFFFFFFFFFFFFFFFFFFFFFFFFF
@FS10000125:26:BPA73017-1023:1:1101:3580:1590 1:N:0:4
TCGCAAACTTCGTCGAGTACGCTCAATTCTCTAGATCGGAAGAGC
+
FF,FFF,FFFF,FF,FFFFFFFF:FFFFF:FFF:FF:FFFFF,:F
@FS10000125:26:BPA73017-1023:1:1101:4110:1590 1:N:0:4
GCCCGGGGAAACTTCGTCGAGTACGCTCAATAGTGAAGATCGGAA
+
FFFFFFFFFFFFFFFFFFFFFFFFFFFFFFFFFFFFFFFFFFFFF
@FS10000125:26:BPA73017-1023:1:1101:4230:1590 1:N:0:4
GCCAGAACTTCGTCGAGTACGCTCAAAAGAGAAGATCGGAAGAGC
+
FFFFFFFFFFFFFFFFFFFFFFFFFFFFFFFFFFFFFFFFFFFFF
@FS10000125:26:BPA73017-1023:1:1101:4440:1590 1:N:0:4
TTGACTGGACTTCGTCGAGTACGCTCAAGTTCCTAGATCGGAAGA
+
FFFFFFFFFFFFFFFFFFFFFFFFFFFFFFFFFFFFFFFFFFFFF
@FS10000125:26:BPA73017-1023:1:1101:5830:1590 1:N:0:4
GCCAACTTCGTCGAGTACGCTCAAGGTTCGAGATCGGAAGAGCAC
+
FFFFFFFFFFFFFFFFFFFFFFFFFFFFFFFFFFFFFFFFFFFFF
@FS10000125:26:BPA73017-1023:1:1101:7040:1590 1:N:0:4
TGGCCAACTTCGTCGAGTACGCTCAAAATTCAAGATCGGAAGAGC
+
FFFFFFFFFFFFFFFFFFFFFFFFFFFFFFFFFFFFFFFFFFFFF
@FS10000125:26:BPA73017-1023:1:1101:7090:1590 1:N:0:4
CCTCAACTTCGTCGAGTACGCTCAATAAATAAGATCGGAAGAGCA
+
FFFFFFFFFFFFFFFFFFFFFFFFFFFFFFFFFFFFFFFFFFFFF
@FS10000125:26:BPA73017-1023:1:1101:7810:1590 1:N:0:4
ATGGGCTAACTTCGTCGAGTACGCTCAAGTGGTAAGATCGGAAGA
+
FFF:FFFFFFFFFFFFFFFFFFFFFFFF:F:,:FFFFFFFFFFFF
@FS10000125:26:BPA73017-1023:1:1101:7850:1590 1:N:0:4
TCTCTAAACTTCGTCGAGTACGCTCAAGTGATAAGATCGGAAGAG
+
FFFFFFFFFFFFFFFFFFFFFFFFFFFFFFFFFFFFFFFFFFFFF
@FS10000125:26:BPA73017-1023:1:1101:8270:1590 1:N:0:4
TTGACTGGACTTCGTCGAGTACGCTCAATCGCGAAGATCGGAAGA
+
FFFFFFFFFFFFFFFFFFFFFFFFFFFFFFFFFFFFFFFFFFFFF
@FS10000125:26:BPA73017-1023:1:1101:8450:1590 1:N:0:4
GTGGGTTAACTTCGTCGAGTACGCTCAATTTATTAGATCGGAAGA
+
F:FFFFFFFFFFFFFFFFFFFFFFFFFFFFFFFFFFFFFFFFFFF
@FS10000125:26:BPA73017-1023:1:1101:8480:1590 1:N:0:4
ATGGAACTTCGTCGAGTACGCTCAAGATAAAAGATCGGAAGAGCA
+
FFFFFFFFFFFFFFFFFFFFFFFFFFFFFFFFFFFFFFFFFFFFF
@FS10000125:26:BPA73017-1023:1:1101:11200:1590 1:N:0:4
GCGCTAACTTCGTCGAGTACGCTCAAGTAATGAGATCGGAAGAGC
+
FFFFFFFFFFFFFFFFFFFFFFFFFFFFFFFFFFFFFFFFFFFFF
@FS10000125:26:BPA73017-1023:1:1101:11220:1590 1:N:0:4
TCGGCAACTTCGTCGAGTACGCTCAAACCAAGAGATCGGAAGAGC
+
FFFFFFFFFFFFFFFFFFFFFFFFFFFFFFFFFFFFFFFFFFFFF
@FS10000125:26:BPA73017-1023:1:1101:12190:1590 1:N:0:4
TCGAGTAACTTCGTCGAGTACGCTCAAAATCCAAGATCGGAAGAG
+
FFFFFFFFFFFFFFFFFFFFFFFFFFFFFFFFFFFFFFFFFFFFF
@FS10000125:26:BPA73017-1023:1:1101:12350:1590 1:N:0:4
TCCGTAATTTCGTCGAGTACGCTCAAAGTTTTAGATCGGAAGAGC
+
FFF:FFFFFFFFFF:FFFFFFFFF:FFFFF:FFFFFFFFFFFFFF
@FS10000125:26:BPA73017-1023:1:1101:12600:1590 1:N:0:4
TTGGGAACTTCGTCGAGTTACGCTCAAACCACGAGATCGGAAGAG
+
FFFFFFFFFFFFFFFFFFFFFFFFFFFFFFFFFFFFFFFFFFFFF
@FS10000125:26:BPA73017-1023:1:1101:13050:1590 1:N:0:4
TTGTAGAACTTCGTCGAGTACGCTCAATTGATCAGATCGGAAGAG
+
FFFFFFFFFFFFFFFFFFFFFFFFFFFFFFFFFFFFFFFFFFFFF
@FS10000125:26:BPA73017-1023:1:1101:14000:1590 1:N:0:4
GCGTACTAACTCCGTCGAGTACGCTCAAATACTGAGATCGGAAGA
+
,FFFFFFF,:FF:,FF,F,:,F,,:::FFF:FFFFF,FFF,FF,F
@FS10000125:26:BPA73017-1023:1:1101:14380:1590 1:N:0:4
TCCAACTTCGTCGAGTACGCTCAATATATTAGATCGGAAGAGCAC
+
FFFFFFFFFFFFFFFFFFFFFFFFFFFFFFFFFFFFFFFFFFFFF
@FS10000125:26:BPA73017-1023:1:1101:14480:1590 1:N:0:4
TTGACTGGACTTCGTCGAGTACGCTCAACGTTGAAGATCGGAAGA
+
FFFFFFFFFFFFFFFFFFFFFFFFFFFFFFFFFFFFFFFFFFFFF
@FS10000125:26:BPA73017-1023:1:1101:14920:1590 1:N:0:4
TTGTTAACTTCGTCGAGTACGCTCAATGCTGGAGATCGGAAGAGC
+
,FFFFFFFFFFFFFFFFFFFFFFFFFFFFFFFFFFFFFFFFFFFF
@FS10000125:26:BPA73017-1023:1:1101:15200:1590 1:N:0:4
TCGTAAACTTCGTCGAGTACGCTCAATGATTTAGATCGGAAGAGC
+
FFFFFFFFFFFFFFFFFFFFFFFFFFFFFFFFFFFFFFFFFFFFF
@FS10000125:26:BPA73017-1023:1:1101:16220:1590 1:N:0:4
TCGGCAACTTCGTCGAGTACGCTCAACTGCTAAGATCGGAAGAGC
+
FFFFFFFFFFFFFFFFFFFFFFFFFFFFFFFFFFFFFFFFFFFFF
@FS10000125:26:BPA73017-1023:1:1101:1320:1600 1:N:0:4
TTGTATAACTTCGTCGAGTACGCTCAAATAGATAGATCGGAAGAG
+
FFFFFFFFFFFFFFFFFFFFFFFFFFFFFFFFFFFFFFFFFFFFF
@FS10000125:26:BPA73017-1023:1:1101:1380:1600 1:N:0:4
CCGTATCAACTTCGTCGAGTACGCTCAATTAGTAAGATCGGAAGA
+
FFFFFFFFFFFFFFFFFFFFFFFFFFFFFFFFFFFFFFFFFFFFF
@FS10000125:26:BPA73017-1023:1:1101:1480:1600 1:N:0:4
TTTGGAACTTCGTCGAGTACGCTCAATGCAAAAGATCGGAAGAGC
+
FFFFFFFFFFFFFFFFFFFFFFFFFFFFFFFFFFFFFFFFFFFFF
@FS10000125:26:BPA73017-1023:1:1101:1670:1600 1:N:0:4
TTGAAAACTTCGTCGAGTACGCTCAAGCGTTCAGATCGGAAGAGC
+
FFFFFFFFFFFFFFFFFFFFFFFFFFFFFFFFFFFFFFFFFFFFF
@FS10000125:26:BPA73017-1023:1:1101:1720:1600 1:N:0:4
CCCATAACTTCGTCGAGTACGCTCAAGCACGGAGATCGGAAGAGC
+
FFFFFFFFFFFFFFFFFFFFFFFFFFFFFFFFFFFFFFFFFFFFF
@FS10000125:26:BPA73017-1023:1:1101:2410:1600 1:N:0:4
GGGAACTTCGTCGAGTACGCTCAAGAGGGAAGATCGGAAGAGCAC
+
FFFFFFFFFFFFFFFFFFFFFFFFFFFFFFFFFFFFFFFFFFFFF
@FS10000125:26:BPA73017-1023:1:1101:2670:1600 1:N:0:4
CTGGAACTTCGTCGAGTACGCTCAAAACATTAGATCGGAAGAGCA
+
FFFFFFFFFFFFFFFFFFFFFFFFFFFFFFFFFFFFFFFFFFFFF
@FS10000125:26:BPA73017-1023:1:1101:3040:1600 1:N:0:4
TTGCAAACTTCGTCGAGTACGCTCAACGGAGAAGATCGGAAGAGC
+
FFFFFFFFFFFFFFFFFFFFFFFFFFFFFFFFFFFFFFFFFFFFF
@FS10000125:26:BPA73017-1023:1:1101:3160:1600 1:N:0:4
TAGTTAACTTCGTCGAGTACGCTCAATGCCCCAGATCGGAAGAGC
+
FFFFFFFFFFFFFFFFFFFFFFFFFFFFFFFFFFFFFFFFFFFFF
@FS10000125:26:BPA73017-1023:1:1101:4200:1600 1:N:0:4
TTGGGAACTTCGTCGAGTACGCTCAAATTGTGAGATCGGAAGAGC
+
FFFFFFFFFFFFFFFFFFFFFFFFFFFFFFFFFFFFFFFFFFFFF
@FS10000125:26:BPA73017-1023:1:1101:4280:1600 1:N:0:4
TTGACAACTTCGTCGAGTACGCTCAAGATAAGAGATCGGAAGAGC
+
FFFFFFFFFFFFFFFFFFFFFFFFFFFFFFFFFFFFFFFFFFFFF
@FS10000125:26:BPA73017-1023:1:1101:4580:1600 1:N:0:4
GGGAGAACTTCGTCGAGTACGCTCAATAAAGTAGATCGGAAGAGC
+
FFFFFFFFFFFFFFFFFFFFFFFFFFFFFFFFFFFFFFFFFFFFF
@FS10000125:26:BPA73017-1023:1:1101:4790:1600 1:N:0:4
TCGTCAACTTCGTCGAGTACGCTCAATCACACAGATCGGAAGAGC
+
:FFFFF:FFFFFFFFFFF:FFFFFFFFFFFFFFFFFFF:FFFF:F
@FS10000125:26:BPA73017-1023:1:1101:5310:1600 1:N:0:4
CCGGTTCAACTTCGTCGAGTACGCTCAAAATAATAGATCGGAAGA
+
FFFFFFFFFFFFFFFFFFFFFFFFFFFFFFFFFFFFFFFFFFFFF
@FS10000125:26:BPA73017-1023:1:1101:5900:1600 1:N:0:4
TTGACTGGACTTCGTCGAGTACGCTCAAATTACCAGATCGGAAGA
+
FFFFFFFFFFFFFFFFFFFFFFFFFFFFFFFFFFFFFFFFFFFFF
@FS10000125:26:BPA73017-1023:1:1101:6300:1600 1:N:0:4
TTGGTCAACTTCGTCGAGTACGCTCAAAGTTAGAGATCGGAAGAG
+
FFFFFFFFFFFFFFFFFFFFFFFFFFFFFFFFFFFFFFFFFFFFF
@FS10000125:26:BPA73017-1023:1:1101:7700:1600 1:N:0:4
CCGCAAACTTCGTCGAGTACGCTCAAGAGTGAAGATCGGAAGAGC
+
FFFFFFFFFFFFFFFFFFFFFFFFFFFFFFFFFFFFFFFFFFFFF
@FS10000125:26:BPA73017-1023:1:1101:11000:1600 1:N:0:4
CGGTCCCAACTTCGTCGAGTACGCTCAAATTTATAGATCGGAAGA
+
FFFFFFFFFFFFFFFFFFFFFFFFFFFFFFFFFFFFFFFFFFFFF
@FS10000125:26:BPA73017-1023:1:1101:11040:1600 1:N:0:4
CGGTCCCAACTTCGTCGAGTACGCTCAAATTTATAGATCGGAAGA
+
FFFFFFFFFFFFFFFFFFFFFFFFFFFFFFFFFFFFFFFFFFFFF
@FS10000125:26:BPA73017-1023:1:1101:11050:1600 1:N:0:4
CGGTCCCAACTTCGTCGAGTACGCTCAAATTTATAGATCGGAAGA
+
FFFFFFFFFFFFFFFFFFFFFFFFFFFFFFFFFFFFFFFFFFFFF
@FS10000125:26:BPA73017-1023:1:1101:11440:1600 1:N:0:4
TAGTTAACTTCGTCGAGTACGCTCAATTTAGTAGATCGGAAGAGC
+
FFFFFFFFFFFFFFFFFFFFFFFFFFFFFFFFFFFFFFFFFFFFF
@FS10000125:26:BPA73017-1023:1:1101:11690:1600 1:N:0:4
TTGGTAACTTCGTCGAGTACGCTCAATCAAACAGATCGGAAGAGC
+
FFFFFFFFFFFFFFFFFFFFFFFFFFFFFFFFFFFFFFFFFFFFF
@FS10000125:26:BPA73017-1023:1:1101:11790:1600 1:N:0:4
GCGCTAACTTCGTCGAGTACGCTCAATTCCCAAGATCGGAAGAGC
+
:FFFFFFFFFFFFFFFFFFFFFFFFFFFFFFFFFFFFFFFFFFFF
@FS10000125:26:BPA73017-1023:1:1101:12360:1600 1:N:0:4
TTGACTGGACTTCGTCGAGTACGCTCAAGTCTGTAGATCGGAAGA
+
FFF::,,,FFFFFFFFFFFFFFFFFFFF,,:,,,FFFFFFFFFFF
@FS10000125:26:BPA73017-1023:1:1101:12590:1600 1:N:0:4
GGGCTAACTTCGTCGAGTACGCTCAAAATCTGAGATCGGAAGAGC
+
FFFFFFFFFFFFFFFFFFFFFFFFFFFFFFFFFFFFFFFFFFFFF
@FS10000125:26:BPA73017-1023:1:1101:12850:1600 1:N:0:4
TTGCTGAACTTCGTCGAGTACGCTCAAGGCCTGAGATCGGAAGAG
+
FFFFFFFFFFFFFFFFFFFFFFFFFFFFFFFFFFFFFFFFFFFFF
@FS10000125:26:BPA73017-1023:1:1101:13120:1600 1:N:0:4
GCGCCAACTTCGTCGAGTACGCTCAAGAGGGAAGATCGGAAGAGC
+
FFFFFFFFFFFFFFFFFFFFFFFFFFFFFFFFFFFFFFFFFFFFF
@FS10000125:26:BPA73017-1023:1:1101:13200:1600 1:N:0:4
GCGTGAACTTCGTCGAGTACGCTCAATGCAAGAGATCGGAAGAGC
+
FFFFFFFFFFFFFFFFFFFFFFFFFFFFFFFFFFFFFFFFFFFFF
@FS10000125:26:BPA73017-1023:1:1101:13370:1600 1:N:0:4
TTGTCAACTTCGTCGAGTACGCTCAAAATTTGAGATCGGAAGAGC
+
FFFFFFFFFFFFFFFFFFFFFFFFFFFFFFFFFFFFFFFFFFFFF
@FS10000125:26:BPA73017-1023:1:1101:14430:1600 1:N:0:4
GGGCTAGAACTTCGTCGAGTACGCTCAATCCAAAAGATCGGAAGA
+
:FFFFFFFFFFFFFFFFFFFFFFFFFFFFFFFFFFFFFFFFFFFF
@FS10000125:26:BPA73017-1023:1:1101:14820:1600 1:N:0:4
TCGAACTTCGTCGAGTACGCTCAATGCAGGAGATCGGAAGAGCAC
+
FFFFFFFFFFFFFFFFFFFFFFFFFFFFFFFFFFFFFFFFFFFFF
@FS10000125:26:BPA73017-1023:1:1101:15140:1600 1:N:0:4
TTGTTAAACTTCGTCGAGTACGCTCAAGGTCCGAGATCGGAAGAG
+
FFFFFFFFFFFFFFFFFFFFFFFFFFFFFFFFFFFFFFFFFFFFF
@FS10000125:26:BPA73017-1023:1:1101:15170:1600 1:N:0:4
TCGAGAACTTCGTCGAGTACGCTCAAACAGTCAGATCGGAAGAGC
+
FFFFFFFFFFFFFFFFFFFFFFFFFFFFFFFFFFFFFFFFFFFFF
@FS10000125:26:BPA73017-1023:1:1101:15780:1600 1:N:0:4
CCGTAACTTCGTCGAGTACGCTCAACAATTAAGATCGGAAGAGCA
+
FFFFFFFFFFFFFFFFFFFFFFFFFFFFFFFFFFFFFFFFFFFFF
@FS10000125:26:BPA73017-1023:1:1101:1380:1610 1:N:0:4
TTGTGAACTTCGTCGAGTACGCTCAAATATAAAGATCGGAAGAGC
+
FFFFFFFFFFFFFFFFFFFFFFFFFFFFFFFFFFFFFFFFFFFFF
@FS10000125:26:BPA73017-1023:1:1101:3000:1610 1:N:0:4
TTGCAAACTTCGTCGAGTACGCTCAATAACTGAGATCGGAAGAGC
+
FFFFFFFFFFFFFFFFFFFFFFFFFFFFFFFFFFFFFFFFFFFFF
@FS10000125:26:BPA73017-1023:1:1101:3880:1610 1:N:0:4
ACGGAACTTCGTCGAGTACGCTCAACTAGCCGAGATCGGAAGAGC
+
FFFFFFFFFFFFFFFFFFFFFFFFFFFF:FFFFFFFFFFFFFFF:
@FS10000125:26:BPA73017-1023:1:1101:6010:1610 1:N:0:4
GCGATAACTTCGTCGAGTACGCTCAATCAATAAGATCGGAAGAGC
+
FFFFFFFFFFFFFFFFFFFFFFFFFFFFFFFFFFFFFFFFFFFFF
@FS10000125:26:BPA73017-1023:1:1101:6670:1610 1:N:0:4
ATGCAACTTCGTCGAGTACGCTCAAGCTGTAAGATCGGAAGAGCA
+
FFFFFFFFFFFFFFFFFFFFFFFFFFFFFFFFFFFFFFFFFFFFF
@FS10000125:26:BPA73017-1023:1:1101:7780:1610 1:N:0:4
TCGGAACTTCGTCGAGTACGCTCAAATAGTCAGATCGGAAGAGCA
+
FFFFFFFFFFFFFFFFFFFFFFFFFFFFFFFFFFFFFFFFFFFFF
@FS10000125:26:BPA73017-1023:1:1101:7860:1610 1:N:0:4
TTGGCAAACCTTCGTCGAGTACGCTCAAAAGAACAGATCGGAAGA
+
FFFFFFFFFFFFFFFFFFFFFFFFFFFFFFFFFFFFFFFFFFFFF
@FS10000125:26:BPA73017-1023:1:1101:8370:1610 1:N:0:4
TTGGGAATCTTCGTCGAGTACGCTCAACGAACAAGATCGGAAGAG
+
FFFFFFFFFFFFFFFFFFFFFFFFFFFFFFFFFFFFFFFFFFFFF
@FS10000125:26:BPA73017-1023:1:1101:8840:1610 1:N:0:4
GCGTTAACTTCGTCGAGTACGCTCAACATCGGAGATCGGAAGAGC
+
FFFFFFFFFFFFFFFFFFFFFFFFFFFFFFFFFFFFFFFFFFFFF
@FS10000125:26:BPA73017-1023:1:1101:10090:1610 1:N:0:4
TTGGCAAAACTTCGTCGAGTACGCTCAAAGCCATAGATCGGAAGA
+
,F:FFFFFFFFFFFFFFFFFFFFFFFFFFFFFFFFFFFFFFFFFF
@FS10000125:26:BPA73017-1023:1:1101:10190:1610 1:N:0:4
TCGAAGAAACTTCGTCGGGTACGCTCAATAAGGAAGATCGGAAGA
+
FFFFFFFFFFFFFFFFFFFFFFFFFFFFFFFFFFFFFFFFFFFFF
@FS10000125:26:BPA73017-1023:1:1101:10420:1610 1:N:0:4
GAGTAAACTTCGTCGAGTACGCTCAATTGAATAGATCGGAAGAGC
+
FFFF:F,F::FFFF:F:,FFFF,F:F,,:FFF,,FFF:FFFF:FF
@FS10000125:26:BPA73017-1023:1:1101:10750:1610 1:N:0:4
GCGCTGACTTCGTCGAGTACGCTCAACGGTATAGATCGGAAGAGC
+
FFFFFFFFFFFFFFFFFFFFFFFFFFFFFFFFFFFFFFFFFFFFF
@FS10000125:26:BPA73017-1023:1:1101:12030:1610 1:N:0:4
ACGCAACTTCGTCGAGTACGCTCAAAATCCTAGATCGGAAGAGCA
+
FFFFFFFFFFFFFFFFFFFFFFFFFFFFFFFFFFFFFFFFFFFFF
@FS10000125:26:BPA73017-1023:1:1101:12180:1610 1:N:0:4
GAGTCGCAACTTCGTCGAGTACGCTCAAAATTTAAGATCGGAAGA
+
FFFFFFFFFFFFFFFFFFFFFFFFFFFFFFFFFFFFFFFFFFFFF
@FS10000125:26:BPA73017-1023:1:1101:12260:1610 1:N:0:4
AGGACAACTTCGTCGAGTACGCTCAAATCCCTAGATCGGAAGAGC
+
FFFFFFFFFFFFFFFFFFFFFFFFFFFFFFFFFFFFFFFFFFFFF
@FS10000125:26:BPA73017-1023:1:1101:12730:1610 1:N:0:4
CTGACACAACTTCGTCGAGTACGCTCAAGGATAAAGACCGGAAGA
+
FFFFFFFFFFFFFFFFFFFFFFFFFFFFFFFFFFFFF,FFFFFFF
@FS10000125:26:BPA73017-1023:1:1101:12750:1610 1:N:0:4
TAGGCAACTTCGTCGAGTACGCTCAAGTCAATAGATCGGAAGAGC
+
FF,,FFFFFFFFFFFFF:FFFFFFFFFFFFFFFFFFFFFFFFFFF
@FS10000125:26:BPA73017-1023:1:1101:12890:1610 1:N:0:4
GCGTGAACTTCGTCGAGTACGCTCAATGCAAGAGATCGGAAGAGC
+
FFFFFFFFFFFFFFFFFFFFFFFFFFFFFFFFFFFFFFFFFFFFF
@FS10000125:26:BPA73017-1023:1:1101:13120:1610 1:N:0:4
TCGGTAACTTCGTCGAGTACGCTCAAGGTGACAGATCGGAAGAGC
+
FFFFFFFFFFFFFFFFFFFFFFFFFFFFFFFFFFFFFFFFFFFFF
@FS10000125:26:BPA73017-1023:1:1101:13360:1610 1:N:0:4
TTTGTAACTTTCGTCGAGTACGCTCAAAAGAGTAGATCGGAAGAG
+
FFFFFFFFFFFFFFFFFFFFFFFFFFFFFFFFFFFFFFFFFFFFF
@FS10000125:26:BPA73017-1023:1:1101:13550:1610 1:N:0:4
CTGGGGAAACTTCGTCGAGTACGCTCAAGGGTGAAGATCGGAAGA
+
FFFFFFFFFFFFFFFFFFFFFFFFFFFFFFFFFFFFFFFFFFFFF
@FS10000125:26:BPA73017-1023:1:1101:15600:1610 1:N:0:4
TTTGAAACTTCGTCGAGTACGCTCAAATCTGGAGATCGGAAGAGC
+
FFFFFFFFFFFFFFFFFFFFFFFFFFFFFFFFFFFFFFFFFFFFF
@FS10000125:26:BPA73017-1023:1:1101:16110:1610 1:N:0:4
GCGTTAACTTCGTCGAGTACGCTCAACCAAACAGATCGGAAGAGC
+
FFFFFFFFFFFFFFFFFFFFFFFFFFFFFFFFFFFFFFFFFFFFF
@FS10000125:26:BPA73017-1023:1:1101:16480:1610 1:N:0:4
GGGAAAACTTCGTCGAGTACGCTCAAAAGTAGAGATCGGAAGAGC
+
FFFFFFFFFFFFFFFFFFFFFFFFFFFFFFFFFFFFFFFFFFFFF
@FS10000125:26:BPA73017-1023:1:1101:1100:1620 1:N:0:4
TCCGCATAACTTCGTCGAGTACGCTCAATCCAATAGATCGGAAGA
+
FFFFFFFFFFFFFFFFFFFFFFFFFFFFFFFFFFFFFFFFFFFFF
@FS10000125:26:BPA73017-1023:1:1101:4260:1620 1:N:0:4
TTGACAACTTCGTCGAGTACGCTCAAGATAAGAGATCGGAAGAGC
+
FFFFFFFFFFFFFFFFFFFFFFFFFFFFFFFFFFFFFFFFFFFFF
@FS10000125:26:BPA73017-1023:1:1101:4440:1620 1:N:0:4
TCGCTAACTTCGTCGAGTACGCTCAAGTAAAAAGTCGGAAGAGCA
+
FFFFFFFFFFFFFFFFFFFFFFFFFFFFFFFFFFFFFFFFFFFFF
@FS10000125:26:BPA73017-1023:1:1101:4540:1620 1:N:0:4
CTGCAAACTTCGTCGAGTACGCTCAAATATAAAGATCGGAAGAGC
+
FFFFFFFFFFFFFFFFFFFFFFFFFFFFFFFFFFFFFFFFFFFFF
@FS10000125:26:BPA73017-1023:1:1101:4930:1620 1:N:0:4
TCGAAAACTTCGTCGAGTACGCTCAAGCATCGAGATCGGAAGAGC
+
FFFFFFFFFFFFFFFFFFFFFFFFFFFFFFFFFFFFFFFFFFFFF
@FS10000125:26:BPA73017-1023:1:1101:5100:1620 1:N:0:4
GTGGAACTTCGTCGAGTACGCTCAAATTGAAAGATCGGAAGAGCA
+
FFFFFFFFFFFFFFFFFFFFFFFFFFFFFFFFFFFFFFFFFFFFF
@FS10000125:26:BPA73017-1023:1:1101:5130:1620 1:N:0:4
GCGCGCACTTCGTCGAGTACGCTCAAACAGGAAGATCGGAAGAGC
+
FFFFFFFFFFFFFFFFFFFFFFFFFFFFFFFFFFFFFFFFFFFFF
@FS10000125:26:BPA73017-1023:1:1101:5550:1620 1:N:0:4
TGGAACTTCGTCGAGTACGCTCAAGTCACAAGATCGGAAGAGCAC
+
FFFFFFFFFFFFFFFFFFFFFFFFFFFFFFFFFFFFFFFFFFFFF
@FS10000125:26:BPA73017-1023:1:1101:5700:1620 1:N:0:4
TTGTAACTTCGTCGAGTACGCTCAACTGTAGAGATCGGAAGAGCA
+
FFFFFFFFFFFFFFFFFFFFFFFFFFFFFFFFFFFFFFFFFFFFF
@FS10000125:26:BPA73017-1023:1:1101:6100:1620 1:N:0:4
TTGACTGGACTTCGTCGAGTACGCTCAATAAAAGAGATCGGAAGA
+
FFFFFFFFFFFFFFFFFFFFFFFFFFFFFFFFFFFFFFFFFFFFF
@FS10000125:26:BPA73017-1023:1:1101:7010:1620 1:N:0:4
TCGATAAACTTCGTCGAGTACGCTCAATTTTATAGATCGGAAGAG
+
FFFFFFFFFFFFFFFFFFFFFFFFFFFFFFFFFFFFFFFFFFFFF
@FS10000125:26:BPA73017-1023:1:1101:7450:1620 1:N:0:4
GCGCAAACTTCGTCGAGTACGCTCAACTGTCCAGATCGGAAGAGC
+
FFFFFFFFFFFFFFFFFFFFFFFFFFFFFFFFFFFFFFFFFFFFF
@FS10000125:26:BPA73017-1023:1:1101:8090:1620 1:N:0:4
TTGGGAACTTCGTCGAGTACGCTCAATGTAATAGATCGGAAGAGC
+
FFFFFFFFFFFFFFFFFFFFFFFFFFFFFFFFFFFFFFFFFFFFF
@FS10000125:26:BPA73017-1023:1:1101:8580:1620 1:N:0:4
TAGTAGTAACTTCGTCGAGTACGCTCAAAGTAATAGATCGGAAGA
+
:FFFFFFFFFFFFFFFFFFFFFFFFFFFFFFFFFFFFFFFFFFFF
@FS10000125:26:BPA73017-1023:1:1101:8860:1620 1:N:0:4
TCTTCGTCGAGTACGCTCAATTTAGCAGATCGGAAGAGCACACGT
+
FFFFFFFFFFFFFFFFFFFFFFFFFFFFFFFFFFFFFFFFFFFFF
@FS10000125:26:BPA73017-1023:1:1101:9510:1620 1:N:0:4
TCGGCGTCTTCGTCGAGTACGCTCAACGTTACAGATCGGAAGAGC
+
FF,FF:FFFFFFFF:F,FF:FF::,:F::F,FF,,FF:F,F,:::
@FS10000125:26:BPA73017-1023:1:1101:9680:1620 1:N:0:4
ACGTAACTTCGTCGAGTACGCTCAATGCCCAAGATCGGAAGAGCA
+
FFFFFFFFFFFFFFFFFFFFFFFFFFFFFFFFFFFFFFFFFFFFF
@FS10000125:26:BPA73017-1023:1:1101:9920:1620 1:N:0:4
CCGCAAACTTCGTCGAGTACGCTCAATATACAAGATCGGAAGAGC
+
FFFFFF:F::FF:FF:FFFF:FFF:,FF,FFFF:FFFF:FFFFF:
@FS10000125:26:BPA73017-1023:1:1101:9960:1620 1:N:0:4
CCGCAACTTCGTCGAGTACGCTCAAGGTGCCAGATCGGAAGAGCA
+
FFFFFFFFFFFFFFFFFFFFFFFFFFFFFFFFFFFFFFFFFFFFF
@FS10000125:26:BPA73017-1023:1:1101:10040:1620 1:N:0:4
GGGGGAACTTCGTCGAGTACGCTCAATCAAAAAGATCGGAAGAGC
+
FFFFFFFFFFFFFFFFFFFFFFFFFFFFFFFFFFFFFFFFFFFFF
@FS10000125:26:BPA73017-1023:1:1101:10240:1620 1:N:0:4
TGGCTAACTTCGTCGAGTACGCTCAAGTATTTAGATCGGAAGAGC
+
FFFFFFFFFFFFFFFFFFFFFFFFFFFFFFFFFFFFFFFFFFFFF
@FS10000125:26:BPA73017-1023:1:1101:10980:1620 1:N:0:4
GCGGTGAACTTCGTCGAGTACGCTCAAGAAGTCAGATCGGAAGGC
+
FFFFFFFFFFFFFFFFFFFFFFFFFFFFFFFFFFFFFFFFFFFFF
@FS10000125:26:BPA73017-1023:1:1101:11980:1620 1:N:0:4
TGGTAGAACTTCGTCGAGTACGCTCAAATAAAAAGATCGGAAGAG
+
FFFFFFFFFFFFFFFFFFFFFFFFFFFFFFFFFFFFFFFFFFFFF
@FS10000125:26:BPA73017-1023:1:1101:12800:1620 1:N:0:4
CCGAGAACTTCGTCGAGTACGCTCAAACCGGCAGATCGGAGAGCA
+
FFFFFFFFFFFFFFFFFFFFFFFFFFFFFFFFFFFFFFFFFFFFF
@FS10000125:26:BPA73017-1023:1:1101:13380:1620 1:N:0:4
TTTGTAACTTTCGTCGAGTACGCTCAAAAGAGTAGATCGGAAGAG
+
FFFFFFFFFFFFFFFFFFFFFFFFFFFFFFFFFFFFFFFFFFFFF
@FS10000125:26:BPA73017-1023:1:1101:14990:1620 1:N:0:4
GCTAGAACTTCGTCGAGTACGCTCAAAAGTTTAGATCGGAAGAGC
+
FFFFFFFFFFFFFFFFFFFFFFFFFFFFFFFFFFFFFFFFFFFFF
@FS10000125:26:BPA73017-1023:1:1101:15110:1620 1:N:0:4
GCGGTAACTTCGTCGAGTACGCTCAATAGAAGAGATCGGAAGAGC
+
:F,FFFFFFFFFFFFFFFFFFFFFFFFFFFFFFFFFFFFFFFFFF
@FS10000125:26:BPA73017-1023:1:1101:16180:1620 1:N:0:4
TTGACTGGACTTCGTCGAGTACGCTCAACCCGTGAGATCGGAAGA
+
FFFFFFFFFFFFFFFFFFFFFFFFFFFFFFFFFFFFFFFFFFFFF
@FS10000125:26:BPA73017-1023:1:1101:16270:1620 1:N:0:4
TCACGAAACTTCGTCGAGTACGCTCAATGATTCAGATCGGAAGAG
+
FFFFFFFFFFFFFFFFFFFFFFFFFFFFFFFFFFFFFFFFFFFFF
@FS10000125:26:BPA73017-1023:1:1101:1050:1630 1:N:0:4
GCGGGAACTTCGTCGAGTACGCTCAAGTGTTCAGATCGGAAGAGC
+
FFFFFFFFFFFFFFFFFFFFFFFFFFFFFFFFFFFFFFFFFFFFF
@FS10000125:26:BPA73017-1023:1:1101:1470:1630 1:N:0:4
TTTTTAACTTCGTCGAGTACGCTCAATAAGTCAGATCGGAAGAGC
+
FFFFFFFFFFFFFFFFFFFFFFFFFFFFFFFFFFFFFFFFFFFFF
@FS10000125:26:BPA73017-1023:1:1101:2460:1630 1:N:0:4
TCGTTAACTTCGTCGAGTACGCTCAAGTCAGAAGATCGGAAGAGC
+
FFFFFFFFFFFFFFFFFFFFFFFFFFFFFFFFFFFFFFFFFFFFF
@FS10000125:26:BPA73017-1023:1:1101:2730:1630 1:N:0:4
ATGCGGCGAACTTCGTCGAGTACGCTCAAATTCCAAGATCGGAAG
+
F:FFFFFFFFFFFFFFFFFFFFFFFFFFFFFFFFFFFFFFFFFFF
@FS10000125:26:BPA73017-1023:1:1101:3010:1630 1:N:0:4
TTGCCAAACTTCGTCGAGTACGCTCAATAGTAAAGATCGGAAGAG
+
FFFFFFFFFFFFFFFFFFFFFFFFFFFFFFFFFFFFFFFFFFFFF
@FS10000125:26:BPA73017-1023:1:1101:3160:1630 1:N:0:4
TTTAAACTTCGTCGAGTACGCTCAAAAACTAAGATCGGAAGAGCA
+
FFFFFFFFFFFFFFFFFFFFFFFFFFFFFFFFFFFFFFFFFFFFF
@FS10000125:26:BPA73017-1023:1:1101:4470:1630 1:N:0:4
TTGAACTTCGTCGAGTACGCTCAACGGGGCAGATCGGAAGAGCAC
+
FFFFFFFFFFFFFFFFFFFFFFFFFFFFFFFFFFFFFFFFFFFFF
@FS10000125:26:BPA73017-1023:1:1101:8520:1630 1:N:0:4
AAGGCAACTTCGTCGAGTACGCTCAACGTAATAGATCGGAAGAGC
+
FFFFFFFFFFFFFFFFFFFFFFFFFFFFFFFFFFFFFFFFFFFFF
@FS10000125:26:BPA73017-1023:1:1101:8570:1630 1:N:0:4
TTGAGAACTTCGTCGAGTACGCTCAAACTGGGAGATCGGAAGAGC
+
FFFFFFFFFFFFFFFFFFFFFFFFFFFFFFFFFFFFFFFFFFFFF
@FS10000125:26:BPA73017-1023:1:1101:8780:1630 1:N:0:4
TCGAGCCAACTTCGTCGAGTACGCTCAATGATATAGATCGGAAGA
+
FFFF:FFFFF:FFFFFFFFFFFFFFFF:F:FFFFFFFFFF:FFFF
@FS10000125:26:BPA73017-1023:1:1101:9040:1630 1:N:0:4
GGGGTAACTTCGTCGAGTACGCTCAACTAGTAAGATCGGAAGAGC
+
FFFFFFFFFFFFFFFFFFFFFFFFFFFFFFFFFFFFFFFFFFFFF
@FS10000125:26:BPA73017-1023:1:1101:9110:1630 1:N:0:4
TTGCCAACTTCGTCGAGTACGCTCAAACGTGAAGATCGGAAGAGC
+
FF:FFFFFFFFFFFFFFFFFFFFFFFFFFFFFFFFFFFFFFFFFF
@FS10000125:26:BPA73017-1023:1:1101:11150:1630 1:N:0:4
AGAGAAACTTCGTCGAGTACGCTCAATAAAGTAGATCGGAAGAGC
+
FFFFFFFFFFFFFFFFFFFFFFFFFFFFFFFFFFFFFFFFFFFFF
@FS10000125:26:BPA73017-1023:1:1101:11360:1630 1:N:0:4
GCGCTAACTTCGTCGAGTACGCTCAAAGAGTAAGATCGGAAGAGC
+
FFFFFFFFFFFFFFFFFFFFFFFFFFFFFFFFFFFFFFFFFFFFF
@FS10000125:26:BPA73017-1023:1:1101:11500:1630 1:N:0:4
TAGACAACTTCGTCGAGTACGCTCAAAAAAGAAGATCGGAAGAGC
+
FFFFFFFFFFFFFFFFFFFFFFFFFFFFFFFFFFFFFFFFFFFFF
@FS10000125:26:BPA73017-1023:1:1101:11760:1630 1:N:0:4
TCCACAACTTCGTCGAGTACGCTCAAGAATGTAGATCGGAAGAGC
+
FFFFFFFFFFFFFFFFFFFFFFFFFFFFFFFFFFFFFFFFFFFFF
@FS10000125:26:BPA73017-1023:1:1101:12730:1630 1:N:0:4
TCGGCAACTTCGTCGAGTACGCTCAACCCAGGAGATCGGAAGAGC
+
FFFFFFFFFFFFFFFFFFFFFFFFFFFFFFFFFFFFFFFFFFFFF
@FS10000125:26:BPA73017-1023:1:1101:13290:1630 1:N:0:4
TCGGAAACTTCGTCGAGTACGCTCAATCATAGAGATCGGAAGAGC
+
FFFFFFFFFFFFFFFFFFFFFFFFFFFFFFFFFFFFFFFFFFFFF
@FS10000125:26:BPA73017-1023:1:1101:13360:1630 1:N:0:4
TGGTGAACTTCGTCGAGTACGCTCAAAGGGGGAGATCGGAAGAGC
+
FFFFFFFFFFFFFFFFFFFFFFFFFFFFFFFFFFFFFFFFFFFFF
@FS10000125:26:BPA73017-1023:1:1101:13450:1630 1:N:0:4
TCGATGAACTTCGTCGAGTACGCTCAATGAAATAGATCGGAAGAG
+
,FFFFFF:FFFFFFFFFFFFFFFFFFFFFFFFFFFFFFFFFFFFF
@FS10000125:26:BPA73017-1023:1:1101:13600:1630 1:N:0:4
TTGCATAACTTCGTCGAGTACGCTCAATGATTGAGATCGGAAGAG
+
FFFFFFFFFFFFFFFFF:FFFFFFFFFFFFFFFFFFFFFFFFFFF
@FS10000125:26:BPA73017-1023:1:1101:13650:1630 1:N:0:4
TCGTGAACTTCGTCGAGTACGCTCAAACTATAAGATCGGAAGAGC
+
,F,::FFF,:F:FF,FFFFFFFFFF:,:F,,FF,FFF:FFFFFFF
@FS10000125:26:BPA73017-1023:1:1101:13740:1630 1:N:0:4
GAGTACGCTCAAGGTCTTAGATCGGAAGAGCACACGTCTGAACTC
+
FFFFFFFFFFFFFFFFFFFFFFFFFFFFFFFFFFFFFFFFFFFFF
@FS10000125:26:BPA73017-1023:1:1101:14040:1630 1:N:0:4
GCGTACTAACTCCGTCGAGTACGCTCAAATACTGAGATCGGAAGA
+
FFFFFFFFFFFFFFFFFFFFFFFFFFFFFFFFFFFFFFFFFFFFF
@FS10000125:26:BPA73017-1023:1:1101:14260:1630 1:N:0:4
GCGATAACTTCGTCGAGTACGCTCAATACTGGAGATCGGAAGAGC
+
FFFFFFFFFFFFFFFFFFFFFFFFFFFFFFFFFFFFFFFFFFFFF
@FS10000125:26:BPA73017-1023:1:1101:14410:1630 1:N:0:4
TAGCAAACTTCGTCGAGTACGCTCAACCTAAAAGATCGGAAGAGC
+
FFFFFFFFFFFFFFFFFFFFFFFFFFFFFFFFFFFFFFFFFFFFF
@FS10000125:26:BPA73017-1023:1:1101:14590:1630 1:N:0:4
GCGGAAACTTCGTCGAGTACGCTCAATTGTCGAGATCGGAAGAGC
+
FFFFFFFFFFF:FF:FFFFFFFFFF,FFFFFF:F,FFFFF,FF::
@FS10000125:26:BPA73017-1023:1:1101:14680:1630 1:N:0:4
GCGTGAACTTCGTCGAGTACGCTCAACGGAGTAGATCGGAAGAGC
+
FFFFFFFFFFFFFFFFFFFFFFFFFFFFFFFFFFFFFFFFFFFFF
@FS10000125:26:BPA73017-1023:1:1101:15300:1630 1:N:0:4
TTGCATAACTTCGTCGAGTACGCTCAAACGAGGAGATCGGAAGAG
+
FFFFFFFFFFFFFFFFFFFFFFFFFFFFFFFFFFFFFFFFFFFFF
@FS10000125:26:BPA73017-1023:1:1101:15670:1630 1:N:0:4
TCGAACTTCGTCGAGTACGCTCAACCTAAAAGATCGGAAGAGCAC
+
FFFFFFFFFFFFFFFFFFFFFFFFFFFFFFFFFFFFFFFFFFFFF
@FS10000125:26:BPA73017-1023:1:1101:15960:1630 1:N:0:4
TTGCTCAACTTCGTCGAGTACGCTCAATAATTTAGATCGGAAGAG
+
FFFFFFFFFFFFFFFFFFFFFFFFFFFFFFFFFFFFFFFFFFFFF
@FS10000125:26:BPA73017-1023:1:1101:2310:1640 1:N:0:4
TTGACTGGACTTCGTCGAGTACGCTCAAGCCGCAAGATCGGAAGA
+
FFFFFFFFFFFFFFFFFFFFFFFFFFFFFFFFFFFFFFFFFFFFF
@FS10000125:26:BPA73017-1023:1:1101:2880:1640 1:N:0:4
TTGCATAACTTCGTCGAGTACGCTCAAGGATCAAGATCGGAAGAG
+
F,FFFFF:FF,FFFFFFFFFFFFFFFF::FFFFFFFFFFFFFFFF
@FS10000125:26:BPA73017-1023:1:1101:3660:1640 1:N:0:4
ACGTAACTTCGTCGAGTACGCTCAATAATACAGATCGGAAGAGCA
+
FFFFFFFFFFFFFFFFFFFFFFFFFFFFFFFFFFFFFFFFFFFFF
@FS10000125:26:BPA73017-1023:1:1101:5400:1640 1:N:0:4
GAATTAACTTCGTCGAGTACGCTCAATGACGGAGATCGGAAGAGC
+
FFFFFFFFFFFFFFFFFFFFFFFFFFFFFFFFFFFFFFFFFFFFF
@FS10000125:26:BPA73017-1023:1:1101:6020:1640 1:N:0:4
TTGACTGGACTTCGTCGAGTACGCTCAATCCGAGAGATCGGAAGA
+
FFFFFFFFFFFFFFFFFFFFFFFFFFFFFFFFFFFFFFFFFFFFF
@FS10000125:26:BPA73017-1023:1:1101:6650:1640 1:N:0:4
TAGCTAACTTCGTCGAGTACGCTCAATTCCAGAGATCGGAAGAGC
+
FFFFFFFFFFFFFFFFFFFFFFFFFFFFFFFFFFFFFFFFFFFFF
@FS10000125:26:BPA73017-1023:1:1101:6880:1640 1:N:0:4
TTGGAACTTCGTCGAGTACGCTCAAAAGGTTAGATCGGAAGAGCA
+
FFFFFFFFFFFFFFFFFFFFFFFFFFFFFFFFFFFFFFFFFFFFF
@FS10000125:26:BPA73017-1023:1:1101:7500:1640 1:N:0:4
GGGCTAACTTCGTCGAGTACGCTCAACTTACAAGATCGGAAGAGC
+
FFFFFFFFFFFFFFFFFFFFFFFFFFFFFFFFFFFFFFFFFFFFF
@FS10000125:26:BPA73017-1023:1:1101:8090:1640 1:N:0:4
GCGATAACTTCGTCGAGTACGCTCAAAAAATCAGATCGGAAGAGC
+
FFFFFFFFFFFFFFFFFFFFFFFFFFFFFFFFFFFFFFFFFFFFF
@FS10000125:26:BPA73017-1023:1:1101:8430:1640 1:N:0:4
GAGGGAACTTCGTCGAGTACGCTCAAGACGATAGATCGGAAGAGC
+
:F:FFFFFFFFFFFFFFFFFFFFFFFF:FF:FFFFFFFFFFFFFF
@FS10000125:26:BPA73017-1023:1:1101:8570:1640 1:N:0:4
TGGCAAACTTCGTCGAGTACGCTCAAGCTGGAAGATCGGAAGAGC
+
FFFFFFFFFFFFFFFFFFFFFFFFFFFFFFFFFFFFFFFFFFFFF
@FS10000125:26:BPA73017-1023:1:1101:9020:1640 1:N:0:4
TAGTTATCTTCGTCGAGTACGCTCAACACCGAAGATCGGAAGAGC
+
FFFFFFFFFFFFFFFFFFFFFFFFFFFFFFFFFFFFFFFFFFFFF
@FS10000125:26:BPA73017-1023:1:1101:9410:1640 1:N:0:4
TGCGAACTTCGTCGAGTACGCTCAATAAAGTAGATCGGAAGAGCA
+
FFFFFFFFFFFFFFFFFFFFFFFFFFFFFFFFFFFFFFFFFFFFF
@FS10000125:26:BPA73017-1023:1:1101:9780:1640 1:N:0:4
TGGGATAACTTCGTCGAGTACGCTCAAATTTAGAGATCGGAAGAG
+
FFFFFFFFFFFFFFFFFFFFFFFFFFFFFFFFFFFFFFFFFFFFF
@FS10000125:26:BPA73017-1023:1:1101:9970:1640 1:N:0:4
TCGTAAACTTCGTCGAGTAGCTCAAGAAATAAGATCGGAAGAGCA
+
FFFFFFFFFFFFFFFFFFFFFFFFFFFFFFFFFFFFFFFFFFFFF
@FS10000125:26:BPA73017-1023:1:1101:10240:1640 1:N:0:4
GCCGGAACTTCGTCGAGTACGCTCAATGTAAGAGATCGGAAGAGC
+
FFFFFFFFFFFFFFFFFFFFFFFFFFFFFFFFFFFFFFFFFFFFF
@FS10000125:26:BPA73017-1023:1:1101:10510:1640 1:N:0:4
TTGCCTGAAACTTCGTCGAGTACGCTCAAGTAAATAGATCGGAAG
+
FFFFFFFFFFFFFFFFFFFFFFFFFFFFFFFFFFFFFFFFFFFFF
@FS10000125:26:BPA73017-1023:1:1101:10800:1640 1:N:0:4
GCGCTGACTTCGTCGAGTACGCTCAACGGTATAGATCGGAAGAGC
+
FFFFFFFFFFFFFFFFFFFFFFFFFFFFFFFFFFFFFFFFFFFFF
@FS10000125:26:BPA73017-1023:1:1101:11500:1640 1:N:0:4
TTGGGGGCAACTTCGTCGAGTACGCTCAATGTGAGAGATCGGAAG
+
FFFFFFFFFFFFFFFFFFFFFFFFFFFFFFFFFFFFFFFFFFFFF
@FS10000125:26:BPA73017-1023:1:1101:11560:1640 1:N:0:4
GCGGAAATTTCGTCGAGTACGCTCAAAGAGTAAGATCGGAAGAGC
+
FFFFFFFFFFFFFFFFFFFFFFFFFFFFFFFFFFFFFFFFFFFFF
@FS10000125:26:BPA73017-1023:1:1101:11720:1640 1:N:0:4
TATAAAACTTCGTCGAGTACGCTCAAGCTCAGAGATCGGAAGAGC
+
FFFF::F::::FFFFFFFFFFFFFFF,F:FF,FFFFFFFFFFFFF
@FS10000125:26:BPA73017-1023:1:1101:11940:1640 1:N:0:4
TCGATGAACTTCGTCGAGTACGCTCAAGTAGTTAGATCGGAAGAG
+
FFFFFFFFFFFFFFFFFFFFFFFFFFFFFFFFFFFFFFFFFFFFF
@FS10000125:26:BPA73017-1023:1:1101:12010:1640 1:N:0:4
CAGTCCTAACTTCGTCGAGTACGCTCAAGAGGTTAGATCGGAAGA
+
FFFFFFFFFFFFFFFFFFFFFFFFFFFFFFFFFFFFFFFFFFFFF
@FS10000125:26:BPA73017-1023:1:1101:12840:1640 1:N:0:4
TAGTCAACTTCGTCGAGTACGCTCAAGCATGAAGATCGGAAGAGC
+
FFFFFFFFFFFFFFFFFFFFFFFFFFFFFFFFFFFFFFFFFFFFF
@FS10000125:26:BPA73017-1023:1:1101:13310:1640 1:N:0:4
TGGTGAACTTCGTCGAGTACGCTCAAAGGGGGAGATCGGAAGAGC
+
FFFFFFFFFFFFFFFFFFFFFFFFFFFFFFFFFFFFFFFFFFFFF
@FS10000125:26:BPA73017-1023:1:1101:13430:1640 1:N:0:4
TTGACTGGACTTCGTCGAGTACGCTCAAGGACTTAGATCGGAAGA
+
FFFFFFFFFFFFFFFFFFFFFFFFFFFFFFFFFFFFFFFFFFFFF
@FS10000125:26:BPA73017-1023:1:1101:14000:1640 1:N:0:4
TTGTCAACTTCGTCGAGTACGCTCAAAAACAGAGATCGGAAGAGC
+
FFFFFFFFFFFFFFF:FFFFFFFFF,FFFFFFFFFFFFFFFFFFF
@FS10000125:26:BPA73017-1023:1:1101:14300:1640 1:N:0:4
CCGTCAACTTCGTCGAGTACGCTCAAACAGAGAGATCGGAAGAGC
+
FFFFFFFFFFFFFFFFFFFFFFFFFFFFFFFFFFFFFFFFFFFFF
@FS10000125:26:BPA73017-1023:1:1101:14740:1640 1:N:0:4
TTGGAAACTTCGTCGAGTACGCTCAATTTGATAGATCGGAAGAGC
+
:FFFFFFFFFFFFFFFFFFFFFFFFFFFFFFFFFFFFFFFFFFFF
@FS10000125:26:BPA73017-1023:1:1101:15140:1640 1:N:0:4
TTGACTGGACTTCGTCGAGTACGCTCAAGTAGCTAGATCGGAAGA
+
FFFFFFFFFFFFFFFFFFFFFFFFFFFFFFFFFFFFFFFFFFFFF
@FS10000125:26:BPA73017-1023:1:1101:15470:1640 1:N:0:4
TTGAGAACTTCGTCGAGTACGCTCAAGTGGAAAGATCGGAAGAGC
+
F::FFFFFFFFFFFFFFFFFFFFFFFFFFFFFFFFFFFFFFFFFF
@FS10000125:26:BPA73017-1023:1:1101:15790:1640 1:N:0:4
TTGACTGGACTTCGTCGAGTACGCTCAACGATATAGATCGGAAGA
+
FFFFFFFFFFFFFFFFFFFFFFFFFFFFFFFFFFFFFFFFFFFFF
@FS10000125:26:BPA73017-1023:1:1101:15830:1640 1:N:0:4
TAGTAAACTTCGTCGAGTACGCTCAACTACCAAGATCGGAAGAGC
+
FFFFFFFFFFFFFFFFFFFFFFFFFFFFFFFFFFFFFFFFFFFFF
@FS10000125:26:BPA73017-1023:1:1101:1410:1650 1:N:0:4
CCGTGAACTTCGTCGAGTACGCTCAATTCATGAGATCGGAAGAGC
+
FFFFFFFFFFFFFFFFFFFFFFFFFFFFFFFFFFFFFFFFFFFFF
@FS10000125:26:BPA73017-1023:1:1101:1420:1650 1:N:0:4
GCGGCAACTTCGTCGAGTACGCTCAATATGTTAGATCGGAAGAGC
+
FFFFFFFFFFFFFFFFFFFFFFFFFFFFFFFFFFFFFFFFFFFFF
@FS10000125:26:BPA73017-1023:1:1101:1960:1650 1:N:0:4
GCGTGAACTTCGTCGAGTACGCTCAACGTTTCAGATCGGAAGAGC
+
FFFFFFFFFFFFFFFFFFFFFFFFFFFFFFFFFFFFFFFFFFFFF
@FS10000125:26:BPA73017-1023:1:1101:2710:1650 1:N:0:4
TTGACTGGACTTCGTCGAGTACGCTCAATCCAAAAGATCGGAAGA
+
FFFFFFFFFFFFFFFFFFFFFFFFFFFFFFFFFFFFFFFFFFFFF
@FS10000125:26:BPA73017-1023:1:1101:2850:1650 1:N:0:4
TCGTCAACTTCGTCGAGTACGCTCAAAATATGAGATCGGAAGAGC
+
FFFFFFFFFFFFFFFFFFFFFFFFFFFFFFFFFFFFFFFFFFFFF
@FS10000125:26:BPA73017-1023:1:1101:3120:1650 1:N:0:4
CCGTTATCTTCGTCGAGTACGCTCAATTCCGTAGATCGGAAGAGC
+
FFFFFFFFFFFFFFFFFFFFFFFFFFFFFFFFFFFFFFFFFFFFF
@FS10000125:26:BPA73017-1023:1:1101:3680:1650 1:N:0:4
TTGTTAACTTCGTCGAGTACGCTCAACCAGCCAGATCGGAAGAGC
+
FFFFFFFFFFFFFFFFFFFFFFFFFFFFFFFFFFFFFFFFFFFFF
@FS10000125:26:BPA73017-1023:1:1101:4110:1650 1:N:0:4
TAGAAAACTTCGTCGAGTACGCTCAACCCGAGAGATCGGAAGAGC
+
FFFFFFFFFFFFFFFFFFFFFFFFFFFFFFFFFFFFFFFFFFFFF
@FS10000125:26:BPA73017-1023:1:1101:4470:1650 1:N:0:4
TAGAAACTTCGTCGAGTACGCTCAAAACTAGAGATCGGAAGAGCA
+
FFFFFFFFFFFFFFFFFFFFFFFFFFFFFFFFFFFFFFFFFFFFF
@FS10000125:26:BPA73017-1023:1:1101:4740:1650 1:N:0:4
TGGATAACTTCGTCGAGTACGCTCAATAATTCAGATCGGAAGAGC
+
FFFFFFFFFFFFFFFFFFFFFFFFFFFFFFFFFFFFFFFFFFFFF
@FS10000125:26:BPA73017-1023:1:1101:4900:1650 1:N:0:4
CCCAGCCAACTTCGTCGAGTACGCTCAAGGGTAAAGATCGGAAGA
+
FFFFFFFFFFFFFFFFFFFFFFFFFFFFFFFFFFFFFFFFFFFFF
@FS10000125:26:BPA73017-1023:1:1101:5790:1650 1:N:0:4
TTTTCACAACTTCGTCGAGTACGCTCAATACGCCAGATCGGAAGA
+
FFFFFFFFFFFFFFFFFFFFFFFFFFFFFFFFFFFFFFFFFFFFF
@FS10000125:26:BPA73017-1023:1:1101:5860:1650 1:N:0:4
CCGGAACTTCGTCGAGTACGCTCAAAGATCAAGATCGGAAGAGCA
+
FFFFFFFFFFFFFFFFFFFFFFFFFFFFFFFFFFFFFFFFFFFFF
@FS10000125:26:BPA73017-1023:1:1101:5950:1650 1:N:0:4
TCGGGAACTTCGTCGAGTACGCTCAAAATGTTAAGATCGGAAGAG
+
FFFFFFFFFFFFFFFFFFFFFFFFFFFFFFFFFFFFFFFFFFFFF
@FS10000125:26:BPA73017-1023:1:1101:6150:1650 1:N:0:4
AGATCAACTTCGTCGAGTACGCTCAATATTAGAGATCGGAAGAGC
+
FFFFFFFFFFFFFFFFFFFFFFFFFFFFFFFFFFFFFFFFFFFFF
@FS10000125:26:BPA73017-1023:1:1101:6480:1650 1:N:0:4
TTGCAAACTTCGTCGAGTACGCTCAAAGTTCAAGATCGGAAGAGC
+
FFFFFFFFFFFFFFFFFFFFFFFFF:FFFFFFFFFFFFFFFFFFF
@FS10000125:26:BPA73017-1023:1:1101:6520:1650 1:N:0:4
GGCTTAACTTCGTCGAGTACGCTCAAAGTCTGAGATCGGAAGAGC
+
FFFFFFFFFFFFFFFFFFFFFFFFFFFFFFFFFFFFFFFFFFFFF
@FS10000125:26:BPA73017-1023:1:1101:7660:1650 1:N:0:4
CCGTTAACTTCGTCGAGTACGCTCAATTACCTAGATCGGAAGAGC
+
FFFFFFFFFFFFFFFFFFFFFFFFFFFFFFFFFFFFFFFFFFFFF
@FS10000125:26:BPA73017-1023:1:1101:8900:1650 1:N:0:4
GGGAACTTCGTCGAGTACGCTCAAGGCTCAAGATCGGAAGAGCAC
+
FFFFFFFFFFFFFFFFFFFFFFFFFFFFFFFFFFFFFFFFFFFFF
@FS10000125:26:BPA73017-1023:1:1101:9110:1650 1:N:0:4
CCGCAAACTTCGTCGAGTACGCTCAAGGAACTAGATCGGAAGAGC
+
FFFFFFFFFFFFFFFFFFFFFFFFFFFFFFFFFFFFFFFFFFFFF
@FS10000125:26:BPA73017-1023:1:1101:9480:1650 1:N:0:4
TCGCAAACTTCGTCGAGTACGCTCAAATAACAAGATCGGAAGAGC
+
FFF:FFF::,FF:FF,F:FF:FFF:,FFFFFFF:FFFF,FF:FF:
@FS10000125:26:BPA73017-1023:1:1101:9700:1650 1:N:0:4
TTGGAAACTTCGTCGAGTACGCTCAAGAGATAAGATCGGAAGAGC
+
F:F:FFFFFFF:FFFFFFFF:FFF,FFFFFFF,:FFFFFFFFFFF
@FS10000125:26:BPA73017-1023:1:1101:9720:1650 1:N:0:4
TTGCCTAACTTCGTCGAGTACGCTCAACTAACCAGATCGGAAGAG
+
FFFFFFFFFFFFFFFFFFFFFFFFFFFFFFFFFFFFFFFFFFFFF
@FS10000125:26:BPA73017-1023:1:1101:10520:1650 1:N:0:4
TAGAAAACTTCGTCGAGTACGCTCAAGCAACGAGATCGGAAGAGC
+
FFFFFFFFFFFFFFFFFFFFFFFFFFFFFFFFFFFFFFFFFFFFF
@FS10000125:26:BPA73017-1023:1:1101:10580:1650 1:N:0:4
TCTTCAACTTCGTCGAGTACGCTCAAATATGGAGATCGGAAGAGC
+
FFFFFFFFFFFFFFFFFFFFFFFFFFFFFFFFFFFFFFFFFFFFF
@FS10000125:26:BPA73017-1023:1:1101:11160:1650 1:N:0:4
CTGGGGAAACTTCGTCGAGTACGCTCAATTGTCGAGATCGGAAGA
+
FFFFFFFFFFFFFFFFFFFFFFFFFFFFFFFFFFFFFFFFFFFFF
@FS10000125:26:BPA73017-1023:1:1101:11660:1650 1:N:0:4
ACGTGAACTTCGTCGAGTACGCTCAATCTAACAGATCGGAAGAGC
+
FFFFFFFFFFFFFFFFFFFFFFFFFFFFFFFFFFFFFFFFFFFFF
@FS10000125:26:BPA73017-1023:1:1101:12210:1650 1:N:0:4
TTGACGAACTTCGTCGAGTACGCTCAAGAGATGAGATCGGAAGAG
+
FFFFFFFFFFFFFFFFFFFFFFFFFFFFFFFFFFFFFFFFFFFFF
@FS10000125:26:BPA73017-1023:1:1101:12380:1650 1:N:0:4
TTGACTGGACTTCGTCGAGTACGCTCAATAAACGAGATCGGAAGA
+
FFFFFFFFFFFFFFFFFFFFFFFFFFFFFFFFFFFFFFFFFFFFF
@FS10000125:26:BPA73017-1023:1:1101:12630:1650 1:N:0:4
TTGACTGGACTTCGTCGAGTACGCTCAAATCCGTAGATCGGAAGA
+
FFFFFFFFFFFFFFFFFFFFFFFFFFFFFFFFFF,FFFFFFFFFF
@FS10000125:26:BPA73017-1023:1:1101:12820:1650 1:N:0:4
TTGGGAACTTCGTCGAGTACGCTCAAGATAGAAGATCGGAAGAGC
+
FF:,FFFFFFFFFFFFFFFFFFFFFFFFFFFFFFFFFFFFFFFFF
@FS10000125:26:BPA73017-1023:1:1101:13500:1650 1:N:0:4
TTGCATAACTTCGTCGAGTACGCTCAATGATTGAGATCGGAAGAG
+
FFFFFFFFFFFFFFFFFFFFFFFFFFFFFFFFFFFFFFFFFFFFF
@FS10000125:26:BPA73017-1023:1:1101:14080:1650 1:N:0:4
TTGCAGAACTTCGTCGAGTACGCTCAATAAAAAAGATCGGAAGAG
+
FFFFFFFFFFFFFFFFFFFFFFFFFFFFFFFFFFFFFFFFFFFFF
@FS10000125:26:BPA73017-1023:1:1101:14930:1650 1:N:0:4
TTGACTGGACTTCGTCGAGTACGCTCAAATCATTAGATCGGAAGA
+
FFFFFFFFFFFFFFFFFFFFFFFFFFFFFFFFFFFFFFFFFFFFF
@FS10000125:26:BPA73017-1023:1:1101:15710:1650 1:N:0:4
TTGCAGAACTTCGTCAGTACGCTCAATAGACCAGATCGGAAGAGC
+
FFFFFFFFFFFFFFFFFFFFFFFFFFFFFFFFFFFFFFFFFFFFF
@FS10000125:26:BPA73017-1023:1:1101:15740:1650 1:N:0:4
CCGGTAACTTCGTCGAGTACGCTCAAATTGTGAGATCGGAAGAGC
+
FFFFFFFFFFFFFFFFFFFFFFFFFFFFFFFFFFFFFFFFFFFFF
@FS10000125:26:BPA73017-1023:1:1101:15940:1650 1:N:0:4
TTGACTGGACTTCGTCGAGTACGCTCAATGACAAAGATCGGAAGA
+
FFFFFFFFFFFFFFFFFFFFFFFFFFFFFFFFFFFFFFFFFFFFF
@FS10000125:26:BPA73017-1023:1:1101:1400:1660 1:N:0:4
TCGCAACTTCGTCGAGTACGCTCAAATAAATAGATCGGAAGAGCA
+
FFFFFFFFFFFFFFFFFFFFFFFFFFFFFFFFFFFFFFFFFFFFF
@FS10000125:26:BPA73017-1023:1:1101:2000:1660 1:N:0:4
GGGGAAACTTCGTCGAGTACGCTCAAAGTATCAGATCGGAAGAGC
+
F,,F:FFFFFFFFFFFFFFFFFFFFFFF:FFFFFFFFFFFFFFFF
@FS10000125:26:BPA73017-1023:1:1101:2860:1660 1:N:0:4
TTGTGAACTTCGTCGAGTACGCTCAAATACATAGATCGGAAGAGC
+
FFFFFFFFFFFFFFFFFFFFFFFFFFFFFFFFFFFFFFFFFFFFF
@FS10000125:26:BPA73017-1023:1:1101:2980:1660 1:N:0:4
TCACCAACTTCGTCGAGTACGCTCAAAGTAGTAGATCGGAAGAGC
+
FFFFFFFFFFFFFFFFFFFFFFFFFFFFFFFFFFFFFFFFFFFFF
@FS10000125:26:BPA73017-1023:1:1101:4130:1660 1:N:0:4
TGGCCAACTTCGTCGAGTACGCTCAAACGTTTAGATCGGAAGAGC
+
FFFFFFFFFFFFFFFFFFFFFFFFFFFFFFFFFFFFFFFFFFFFF
@FS10000125:26:BPA73017-1023:1:1101:4190:1660 1:N:0:4
GGGCCAACTTCGTCGAGTACGCTCAATTTTTAAGATCGGAAGAGC
+
FFFFFFFFFFFFFFFFFFFFFFFFFFFFFFFFFFFFFFFFFFFFF
@FS10000125:26:BPA73017-1023:1:1101:5040:1660 1:N:0:4
TTGCCAACTTCGTCGAGTACGCTCAAATGGTGAGATCGGAAGAGC
+
FFFFFFFFFFFFFFFFFFFFFFFFFFFFFFFFFFFFFFFFFFFFF
@FS10000125:26:BPA73017-1023:1:1101:5290:1660 1:N:0:4
TTGTCAACTTCGTCGAGTACGCTCAAGGTGGTAGATCGGAAGAGC
+
FFF:,FFFFFFFFFFFFFFFFFFFFFF,FF:FFFFFFFFFFFFFF
@FS10000125:26:BPA73017-1023:1:1101:6210:1660 1:N:0:4
TCGACTGGACTTCGTCGAGTACGCTCAATCCCGAAGATCGGAAGA
+
,FFFFFFFFFFFFFFFFFFFFFFFFFFFFFFFFFFFFFFFFFFFF
@FS10000125:26:BPA73017-1023:1:1101:6720:1660 1:N:0:4
TTGCCAACTTCGTCGAGTACGCTCAAATTTCAAGATCGGAAGAGC
+
FFFF:FFFFFFFFF:FFFFFFFFFFFFFFFFFFFFFF:FFFFFFF
@FS10000125:26:BPA73017-1023:1:1101:7630:1660 1:N:0:4
GAGGGAACTTCGTCGAGTACGCTCAATCATTCAGATCGGAAGAGC
+
FFFFFFFFFFFFFFFFFFFFFFFFFFFFFFFFFFFFFFFFFFFFF
@FS10000125:26:BPA73017-1023:1:1101:10720:1660 1:N:0:4
TTGCAAGAACTTCGTCGAGTACGCTCAAATAAAGAGATCGGAAGA
+
FFFFFFFFFFFFFFFFFFFFFFFFFFFFFFFFFFFFFFFFFFFFF
@FS10000125:26:BPA73017-1023:1:1101:11760:1660 1:N:0:4
GCGAAAACTTCGTCGAGTACGCTCAAGAGTTAAGATCGGAAGAGC
+
FFFFFFFFFFFFFFFFFFFFFFFFFFFFFFFFFFFFFFFFFFFFF
@FS10000125:26:BPA73017-1023:1:1101:11790:1660 1:N:0:4
TGGCAACTTCGTCGAGTACGCTCAAATATGTAGATCGGAAGAGCA
+
F:FFFFFFFFFFFFFFFFFFFFFFFFFFFF,FFFFFFFFFFFFFF
@FS10000125:26:BPA73017-1023:1:1101:12530:1660 1:N:0:4
TCGTTAAAACCTTCGTCGAGTACGCTCAATTCAGTAGATCGGAAG
+
FFFFFFFFFFFFFFFFFFFFFFFFFFFFFFFFFFFFFFFFFFFFF
@FS10000125:26:BPA73017-1023:1:1101:13040:1660 1:N:0:4
CCGAGAACTTCGTCGAGTACGCTCAAACCGGCAGATCGGAGAGCA
+
FFFFFFFFFFFFFFFFFFFFFFFFFFFFFFFFFFFFFFFFFFFFF
@FS10000125:26:BPA73017-1023:1:1101:13230:1660 1:N:0:4
TTTAACCAACTTCGTCGAGTACGCTCAAAATTAGAGATCGGAAGA
+
FFFFFFFFFFFFFFFFFFFFFFFFFFFFFFFFFFFFFFFFFFFFF
@FS10000125:26:BPA73017-1023:1:1101:13700:1660 1:N:0:4
GCGTTAACTTCGTCGAGTACGCTCAACAAATGAGATCGGAAGAGC
+
FFFFFFFFFFFFFFFFFFFFFFFFFFFFFFFFFFFFFFFFFFFFF
@FS10000125:26:BPA73017-1023:1:1101:14010:1660 1:N:0:4
TCGCTAACTTCGTCGAGTACGCTCAATCGTTAAGATCGGAAGAGC
+
FFFFFFFFFFFFFFFFFFFFFFFFFFFFFFFFFFFFFFFFFFFFF
@FS10000125:26:BPA73017-1023:1:1101:14020:1660 1:N:0:4
GTGGAACTTCGTCGAGTACGCTCAAAGGGGGAGATCGGAAGAGCA
+
FFFFFFFFFFFFFFFFFFFFFFFFFFFFFFFFFFFFFFFFFFFFF
@FS10000125:26:BPA73017-1023:1:1101:14330:1660 1:N:0:4
TTGCCAAACTTCGTCGAGTACGCTCAAAATGTGAGATCGGAAGAG
+
FFFFFFFFFFFFFFFFFFFFFFFFFFFFFFFFFFFFFFFFFFFFF
@FS10000125:26:BPA73017-1023:1:1101:14500:1660 1:N:0:4
ACGCAACTTCGTCGAGTACGCTCAACGGATTAGATCGGAAGAGCA
+
FFFFFFFF,FF:FF:FFFF:F:FF:FFFF,FF:F:FF:FFFFFF:
@FS10000125:26:BPA73017-1023:1:1101:14610:1660 1:N:0:4
GAGCGAACTTCGTCGAGTACGCTCAAGAGTTAAGATCGGAAGAGC
+
FFFFFFFFFFFFFFFFFFFFFFFFFFFFFFFFFFFFFFFFFFFFF
@FS10000125:26:BPA73017-1023:1:1101:14960:1660 1:N:0:4
TCTATAACTTTGTCGAGTACGCTCAAACCACGAGATCGGAAGAGC
+
FFFFFFFFFFFFFFFFFFFFFFFFFFFFFFFFFFFFFFFFFFFFF
@FS10000125:26:BPA73017-1023:1:1101:2010:1670 1:N:0:4
GCGATAACTTCGTCGAGTACGCTCAATCTTATAGATCGGAAGAGC
+
,FFFFFFFFFFFFFFFFFFFFFFFFFFFF:FFFFFFFFFFFFFFF
@FS10000125:26:BPA73017-1023:1:1101:2560:1670 1:N:0:4
GAGCCAACTTCGTCGAGTACGCTCAACATACCAGATCGGAAGAGC
+
FFFFFFFFFFFFFFFFFFFFFFFFFFFFFFFFFFFFFFFFFFFFF
@FS10000125:26:BPA73017-1023:1:1101:2770:1670 1:N:0:4
TCTTACTCAACTTCGTCGAGTACGCTCAATGCTTGAGATCGGAAG
+
FFFFFFFFFFFFFFFFFFFFFFFFFFFFFFFFFFFFFFFFFFFFF
@FS10000125:26:BPA73017-1023:1:1101:4010:1670 1:N:0:4
TCGAAAACTTCGTCGAGTACGCTCAATGAGGGAGATCGGAAGAGC
+
FFFFFFFFFFFFFFFFFFFFFFFFFFFFFFFFFFFFFFFFFFFFF
@FS10000125:26:BPA73017-1023:1:1101:4170:1670 1:N:0:4
TCGGAACTTCGTCGAGTACGCTCAATTATATAGATCGGAAGAGCA
+
:FFFFFFFFFFFFFFFFFFFFFFFFFFFFFFFFFFFFFFFFFFFF
@FS10000125:26:BPA73017-1023:1:1101:4350:1670 1:N:0:4
TTGAAGAACTTCGTCGAGTACGCTCAACAGGAAAGATCGGAAGAG
+
FFFFFFFFFFFFFFFFFFFFFFFFFFFFFFFFFFFFFFFFFFFFF
@FS10000125:26:BPA73017-1023:1:1101:4380:1670 1:N:0:4
TCGTGAACTTCGTCGAGTACGCTCAAAATGGTAGATCGGAAGAGC
+
FFFFFFFFFFFFFFFFFFFFFFFFFFFFFFFFFFFFFFFFFFFFF
@FS10000125:26:BPA73017-1023:1:1101:4540:1670 1:N:0:4
TCGGCAACTTCGTCGAGTACGCTCAAAAGTACAGATCGGAAGAGC
+
FFFFFFFFFFFFFFFFFFFFFFFFFFFFFFFFFFFFFFFFFFFFF
@FS10000125:26:BPA73017-1023:1:1101:4690:1670 1:N:0:4
TTGACTGGACTTCGTCGAGTACGCTCAATGGATAAGATCGGAAGA
+
FF,FFFFFFFFFFFFFFFFF:FFFFFFFFFFFFFFFFFFFFFFFF
@FS10000125:26:BPA73017-1023:1:1101:5090:1670 1:N:0:4
TCGATAACTTTCGTCGAGTACGCTCAAATACAAAGATCGGAAGAG
+
FFFFFFFFFFFFFFFFFFFFFFFFFFFFFFFFFFFFFFFFFFFFF
@FS10000125:26:BPA73017-1023:1:1101:6650:1670 1:N:0:4
TCGGTCAACTTCGTCGAGTACGCTCAACCTTAAAGATCGGAAGAG
+
FFFFFFFFFFFFFFFFFFFFFFFFFFFFFFFFFFFFFFFFFFFFF
@FS10000125:26:BPA73017-1023:1:1101:6660:1670 1:N:0:4
TGCCCAACTTCGTCGAGTACGCTCAAGTAACAAGATCGGAAGAGC
+
FFFFFFFFFFFFFFFFFFFFFFFFFFFFFFFFFFFFFFFFFFFFF
@FS10000125:26:BPA73017-1023:1:1101:8430:1670 1:N:0:4
TCGTGAAGCAACTTCGTCGAGTACGCTCAAATGTCCAGATCGGAA
+
FFFFFFFFFFFFFFFFFFFFFFFFFFFFFFFFFFFFFFFFFFFFF
@FS10000125:26:BPA73017-1023:1:1101:8540:1670 1:N:0:4
TTGTGTAACTTCGTCGAGTACGCTCAAGAATGGAGATCGGAAGAG
+
FFFFFFFFFFFFFFFFFFFFFFFFFFFFFFFFFFFFFFFFFFFFF
@FS10000125:26:BPA73017-1023:1:1101:9230:1670 1:N:0:4
TTGCAACTTCGTCGAGTACGCTCAACTATAAAGATCGGAAGAGCA
+
FFFFFFFFFFFFFFFFFFFFFFFFFFFFFFFFFFFFFFFFFFFFF
@FS10000125:26:BPA73017-1023:1:1101:9420:1670 1:N:0:4
CTGCAAACTTCGTCGAGTACGCTCAAAATTTAAGATCGGAAGAGC
+
FFFFFFFFFFFFFFFFFFFFFFFFFFFFFFFFFFFFFFFFFFFFF
@FS10000125:26:BPA73017-1023:1:1101:9450:1670 1:N:0:4
TGCGAACTTCGTCGAGTACGCTCAATAAAGTAGATCGGAAGAGCA
+
FFFFFFFFFFFFFFFFFFFFFFFFFFFFFFFFFFFFFFFFFFFFF
@FS10000125:26:BPA73017-1023:1:1101:11200:1670 1:N:0:4
TTGTTAACTTCGTCGAGTACGCTCAAACGCAGAGATCGGAAGAGC
+
FFFFF:FFFFFFFFFFFFFFFFFFF:FFFF::FFFFFFFFFFFFF
@FS10000125:26:BPA73017-1023:1:1101:11870:1670 1:N:0:4
TTTTAACTTCGTCGAGTACGCTCAATAGAATAGATCGGAAGAGCA
+
FFFFFFFFFFFFFFFFFFFFFFFFFFFFFFFFFFFFFFFFFFFFF
@FS10000125:26:BPA73017-1023:1:1101:12340:1670 1:N:0:4
TTGACTGGACTTCGTCGAGTACGCTCAAGATGGAAGATCGGAAGA
+
FFFFFFFFFFFFFFFFFFFFFFFFFFFFFFFFFFFFFFFFFFFFF
@FS10000125:26:BPA73017-1023:1:1101:12640:1670 1:N:0:4
TGGCAAACTTCGTCGAGTACGCTCAACAGACGAGATCGGAAGAGC
+
FFFFFFFFFFFFFFFFFFFFFFFFFFFFFFFFFFFFFFFFFFFFF
@FS10000125:26:BPA73017-1023:1:1101:12770:1670 1:N:0:4
TTGCTTAACTTCGTCGAGTACGCTCAAGCTAATAGATCGGAAGAG
+
FFFFFFFFFF,FFFFFFFFFFFFFFFFFFFFFFFFFFFFFFFFFF
@FS10000125:26:BPA73017-1023:1:1101:13880:1670 1:N:0:4
TAGCTAACTTCGTCGAGTACGCTCAAGTGGTTAGATCGGAAGAGC
+
F::FFFFFFFFFFFFFFFFFFFFFFF::::F:FFFFFFFFFFFFF
@FS10000125:26:BPA73017-1023:1:1101:14120:1670 1:N:0:4
GGGTGAACTTCGTCGAGTACGCTCAAGGCTGGAGATCGGAAGAGC
+
F:FFFFFFFFFFFFFFFFFFFFFFFFFFFFFFFFFFFFFFFFFFF
@FS10000125:26:BPA73017-1023:1:1101:15700:1670 1:N:0:4
TCGGCACGAACTTCGTCGAGTACGCTCAATAAAATAGATCGGAAG
+
FFFFFFFFFFFFFFFFFFFFFFFFFFFFFFFFFFFFFFFFFFFFF
@FS10000125:26:BPA73017-1023:1:1101:16130:1670 1:N:0:4
TTGACTGGACTTCGTCGAGTACGCTCAATACCTAAGATCGGAAGA
+
FF:FFFFFFFFFFFFFFFFFFFFFFFFFFFFFFFFFFFFFFFFFF
@FS10000125:26:BPA73017-1023:1:1101:16260:1670 1:N:0:4
ACGTAAACTTCGTTGAGTACGCTCAATAAGATAGATCGGAAGAGC
+
FFFFFFFFFFFFFFFFFFFFFFFFFFFFFFFFFFFFFFFFFFFFF
@FS10000125:26:BPA73017-1023:1:1101:1600:1680 1:N:0:4
TCGGCAACTTCGTCGAGTACGCTCAATACGGGAGATCGGAAGAGC
+
FFFFFFFFF:FFFFF:FFFFFFFFF,FFFFF:FFFF:F:FFFFF:
@FS10000125:26:BPA73017-1023:1:1101:1760:1680 1:N:0:4
GCGTCAACTTCGTCGAGTACGCTCAATGTTACAGATCGGAAGAGC
+
FFFFFFFFFFFFFFFFFFFFFFFFFFFFFFFFFFFFFFFFFFFFF
@FS10000125:26:BPA73017-1023:1:1101:2310:1680 1:N:0:4
TTGCTTATCTTCGTCGAGTACGCTCAAGTGCAGAGATCGGAAGAG
+
FFFFFFFFFFFFFFFFFFFFFFFFFFFFFFFFFFFFFFFFFFFFF
@FS10000125:26:BPA73017-1023:1:1101:3450:1680 1:N:0:4
TCGCAAACTTCGTCGAGTACGCTCAATGTATTAGATCGGAAGAGC
+
FFFFFFFFFFFFFFFFFFFFFFFFFFFFFFFFFFFFFFFFFFFFF
@FS10000125:26:BPA73017-1023:1:1101:3880:1680 1:N:0:4
TCGCGAACTTCGTCGAGTACGCTCAAAGTTAGAGATCGGAAGAGC
+
FFFFFFFFFFFFFFFFFFFFFFFFFFFFFFFFFFFFFFFFFFFFF
@FS10000125:26:BPA73017-1023:1:1101:4890:1680 1:N:0:4
TCGGAAATTTCGTCGAGTACGCTCAAAGCTGTAGATCGGAAGAGC
+
FFFFFFFFFFFFFFFFFFFFFFFFFFFFFFFFFFFFFFFFFFFFF
@FS10000125:26:BPA73017-1023:1:1101:5020:1680 1:N:0:4
TCGAACTTCGTCGAGTACGCTCAAAAAGTAAGATCGGAAGAGCAC
+
FFFF,FFF::FFFFF:FFFF:FF:F,FFFFFFFFFFFF:FFFFF:
@FS10000125:26:BPA73017-1023:1:1101:5380:1680 1:N:0:4
TTGCTAAACTTCGTCGAGTACGCTCAAAAGAAAAGATCGGAAGAG
+
FFFFFFFFFFFFFFFFFFFFFFFFFFFFFFFFFFFFFFFFFFFFF
@FS10000125:26:BPA73017-1023:1:1101:5660:1680 1:N:0:4
TTGACTGGACTTCGTCGAGTACGCTCAACTCTTTAGATCGGAAGA
+
FFFFFFFFFFFFFFFFFFFFFFFFFFFFFFFFFFFFFFFFFFFFF
@FS10000125:26:BPA73017-1023:1:1101:6310:1680 1:N:0:4
TAGCCAACTTCGTCGAGTACGCTCAACAGAAAAGATCGGAAGAGC
+
,FFFFFFFFFFFFFFFFFFFFFFFFFFFFFFFFFFFFFFFFFFFF
@FS10000125:26:BPA73017-1023:1:1101:6650:1680 1:N:0:4
TCCATGAACTTCGTCGAGTACGCTCAAATATGGAGATCGGAAGAG
+
FFFFFFFFFFFFFFFFFFFFFFFFFFFFFFFFFFFFFFFFFFFFF
@FS10000125:26:BPA73017-1023:1:1101:7980:1680 1:N:0:4
TCGTCAACTTCGTCGAGTACGCTCAAGTTTGAAGATCGGAAGAGC
+
FFFFFFFFFFFFFFFFFFFFFFFFFFFFFFFFFFFFFFFFFFFFF
@FS10000125:26:BPA73017-1023:1:1101:8540:1680 1:N:0:4
TTGTGTAACTTCGTCGAGTACGCTCAAGAATGGAGATCGGAAGAG
+
FFFFFFFFFFFFFFFFFFFFFFFFFFFFFFFFFFFFFFFFFFFFF
@FS10000125:26:BPA73017-1023:1:1101:9200:1680 1:N:0:4
TTGCTAACTTCGTCGAGTACGCTCAAGATAGAAGATCGGAAGAGC
+
:FFFFFFFFFFFFFFFFFFFFFFFFFFFFFFFFFFFFFFFFFFFF
@FS10000125:26:BPA73017-1023:1:1101:10860:1680 1:N:0:4
TTGCTAACTTCGTCGAGTACGCTCAAAAGGAAAGATCGGAAGAGC
+
FFFFFFFFFFFFFFFFFFFFFFFFFFFFFFFFFFFFFFFFFFFFF
@FS10000125:26:BPA73017-1023:1:1101:11120:1680 1:N:0:4
CCGCACAACTTCGTCGAGTACGCTCAATGCGAGAGATCGGAAGAG
+
FFFFFFFFFFFFFFFFFFFFFFFFFFFFFFFFFFFFFFFFFFFFF
@FS10000125:26:BPA73017-1023:1:1101:11750:1680 1:N:0:4
GGGTCAACTTCGTCGAGTACGCTCAACTTTTTAGATCGGAAGAGC
+
FFFFFFFFFFFFFFFFFFFFFFFFFFFFFFFFFFFFFFFFFFFFF
@FS10000125:26:BPA73017-1023:1:1101:12710:1680 1:N:0:4
TCCTTAACTGTCGAGTACGCTCAAACCAATAGATCGGAAGAGCAC
+
FFFFFFFFFFFFFFFFFFFFFFFFFFFFFFFFFFFFFFFFFFFFF
@FS10000125:26:BPA73017-1023:1:1101:12910:1680 1:N:0:4
TCGCTGAACTTCGTCGAGTACGCTCAAAGATTTAGATCGGAAGAG
+
FFFFFFFFFFFFFFFFFFFFFFFFFFFFFFFFFFFFFFFFFFFFF
@FS10000125:26:BPA73017-1023:1:1101:13260:1680 1:N:0:4
TGCATAATTTCGTCGAGTACGCTCAACGGAATAGATCGGAAGAGC
+
FFFFFFFFFFFFFFFFFFFFFFFFFFFFFFFFFFFFFFFFFFFFF
@FS10000125:26:BPA73017-1023:1:1101:14140:1680 1:N:0:4
TTGAACTTCGTCGAGTACGCTCAATGGATTAGATCGGAAGAGCAC
+
FFFFFFFFFFFFFFFFFFFFFFFFFFFFFFFFFFFFFFFFFFFFF
@FS10000125:26:BPA73017-1023:1:1101:14710:1680 1:N:0:4
TTACATCTTATGGCCGTCTTCATTTCCATGCGGTGCACTTTATAC
+
,,FFF,,F,,F,F,FFFFF:FF,F,,:FFFF,,:F,,FFF:FF,F
@FS10000125:26:BPA73017-1023:1:1101:14940:1680 1:N:0:4
ACGTGGGGAACTTCGTCGAGTACGCTCAAAAGATAAGATCGGAAG
+
FFFFFFFFFFFFFFFFFFFFFFFFFFFFFFFFFFFFFFFFFFFFF
@FS10000125:26:BPA73017-1023:1:1101:14970:1680 1:N:0:4
TCGGGAACTTCGTCGAGTACGCTCAAGTGATGAGATCGGAAGAGC
+
FFFFFFFFFFFFFFFFFFFFFFFFFFFFFFFFFFFFFFFFFFFFF
@FS10000125:26:BPA73017-1023:1:1101:15640:1680 1:N:0:4
CCGCAAACTTCGTCGAGTACGCTCAAGCCTTAAGATCGGAAGAGC
+
FFFFFFFFFFFFFFFFFFFFFFFFFFFFFFFFFFFFFFFFFFFFF
@FS10000125:26:BPA73017-1023:1:1101:16370:1680 1:N:0:4
GGGAAAACTTCGTCGAGTACGCTCAATTAACAAGATCGGAAGAGC
+
FFFFFFFFFFFFFFFFFFFFFFFFFFFFF:FFFFFFFFFFFFFFF
@FS10000125:26:BPA73017-1023:1:1101:16440:1680 1:N:0:4
TCGCTTAACTTCGTCGAGTACGCTCAAGATTTAAGATCGGAAGAG
+
FFFFFFFFFFFFFFFFFFFFFFFFFFFFFFFFFFFFFFFFFFFFF
@FS10000125:26:BPA73017-1023:1:1101:16480:1680 1:N:0:4
TTGTGAACTTCGTCGAGTACGCTCAAGATAATAGATCGGAAGAGC
+
FFFFFFFFFFFFFFFFFFFFFFFFFFFFFFFFFFFFFFFFFFFFF
@FS10000125:26:BPA73017-1023:1:1101:2740:1690 1:N:0:4
TCGTCAACTTCGTCGAGTACGCTCAAAATATGAGATCGGAAGAGC
+
FFFFFFFFFFFFFFFFFFFFFFFFFFFFFFFFFFFFFFFFFFFFF
@FS10000125:26:BPA73017-1023:1:1101:2770:1690 1:N:0:4
TTGACTGGACTTCGTCGAGTACGCTCAATACTCCAGATCGGAAGA
+
FFFFFFFFFFFFFFFFFFFFFFFFFFFF:,:,,:FFFFFFFFFFF
@FS10000125:26:BPA73017-1023:1:1101:3590:1690 1:N:0:4
CCGGTAATTTCGTCGAGTACGCTCAATTGACAAGATCGGAAGAGC
+
FFFFFFFFFFFFFFFFFFFFFFFFFFFFFFFFFFFFFFFFFFFFF
@FS10000125:26:BPA73017-1023:1:1101:4190:1690 1:N:0:4
GCGCTAACTTCGTCGAGTACGCTCAACGAGTAAGATCGGAAGAGC
+
FFFFFFFFFFFFFFFFFFFFFFFFFFFFFFFFFFFFFFFFFFFFF
@FS10000125:26:BPA73017-1023:1:1101:4510:1690 1:N:0:4
CCGGCGACTTCGTCGAGTACGCTCAAAGACTGAGATCGGAAGAGC
+
FFFFFFFFFFFFFFFFFFFFFFFFFFFFFFFFFFFFFFFFFFFFF
@FS10000125:26:BPA73017-1023:1:1101:5890:1690 1:N:0:4
TTGACTGGACTTCGTCGAGTACGCTCATGAATGAAGATCGGAAGA
+
FF,F:F:FF:F:F:::FFF,:F,:FF,,,FFF::FFFF,FFF,F,
@FS10000125:26:BPA73017-1023:1:1101:6070:1690 1:N:0:4
GAATTAACTTCGTCGAGTACGCTCAATGACGGAGATCGGAAGAGC
+
FFFFFFFFFFFFFFFFFFFFFFFFFFFFFFFFFFFFFFFFFFFFF
@FS10000125:26:BPA73017-1023:1:1101:8000:1690 1:N:0:4
TCTCTGAGGAACTTCGTCGAGTACGCTCAACGGTGCAGATCGGAA
+
FFFFFFFFFFFFFFFFFFFFFFFFFFFFFFFFFFFFFFFFFFFFF
@FS10000125:26:BPA73017-1023:1:1101:8460:1690 1:N:0:4
CTGCCTGCAACTTCGTCGAGTACGCTCAATATAAGAGATCGGAAG
+
F,FFF::FF:FFFFFFFFFFFFFFFFFF,FFFF,FFFFFFFFFF:
@FS10000125:26:BPA73017-1023:1:1101:8560:1690 1:N:0:4
TTGCAAAACTTCGTCGAGTACGCTCAACCGAAAGATCGGAAGAGC
+
FFFFFFFFFFFFFFFFFFFFFFFFFFFFFFFFFFFFFFFFFFFFF
@FS10000125:26:BPA73017-1023:1:1101:8870:1690 1:N:0:4
TCGTAACTTCGTCGAGTACGCTCAACATAGTAGATCGGAAGAGCA
+
FFFFFFFFFFFFFFFFFFFFFFFFFFFFFFFFFFFFFFFFFFFFF
@FS10000125:26:BPA73017-1023:1:1101:8930:1690 1:N:0:4
GCGCAAACTTCGTCGAGTACGCTCAATAAAAGAGATCGGAAGAGC
+
FFFFFFFFF:FFFFFFFFFFFFFFF,FFFFFFFFFFFFFFFFFFF
@FS10000125:26:BPA73017-1023:1:1101:8960:1690 1:N:0:4
CTGACTGGACTTCGTCGAGTACGCTCAATCTTTAAGATCGGAAGA
+
FFFFFFFFFFFFFFFFFFFFFFFFFFFFFFFFFFFFFFFFFFFFF
@FS10000125:26:BPA73017-1023:1:1101:9400:1690 1:N:0:4
ACGCAACTTCGTCGAGTACGCTCAAATGGGGAGATCGGAAGAGCA
+
FFFFFFFFFFFFFFFFFFFFFFFFFFFFFFFFFFFFFFFFFFFFF
@FS10000125:26:BPA73017-1023:1:1101:9530:1690 1:N:0:4
TCGCTAACTTCGTCGAGTACGCTCAATCCAGTAGATCGGAAGAGC
+
FFFFFFFFFFFFFFFFFFFFFFFFFFFFFFFFFFFFFFFFFFFFF
@FS10000125:26:BPA73017-1023:1:1101:9990:1690 1:N:0:4
TCTTTAACTTCGTCGAGTACGCTCAACATTTTAGATCGGAAGAGC
+
FFFFFFFFFFFFFFFFFFFFFFFFFFFFFFFFFFFFFFFFFFFFF
@FS10000125:26:BPA73017-1023:1:1101:10310:1690 1:N:0:4
TCGGTAACTTCGTCGAGTACGCTCAAACAGGTAGATCGGAAGAGC
+
FFFFFFFFFFFFFFFFFFFFFFFFFFFFFFFFFFFFFFFFFFFFF
@FS10000125:26:BPA73017-1023:1:1101:11480:1690 1:N:0:4
TTGACTGGACTTCGTCGAGTACGCTCAACATGTAAGATCGGAAGA
+
FFFFFFFFFFFFFFFFFFFFFFFFFFFFFFFFFFFFFFFFFFFFF
@FS10000125:26:BPA73017-1023:1:1101:11640:1690 1:N:0:4
TCGTGAACTTCGTCGAGTACGCTCAACACTGCAGATCGGAAGAGC
+
FFFFFFFFFFFFFFFFFFFFFFFFFFFFFFFFFFFFFFFFFFFFF
@FS10000125:26:BPA73017-1023:1:1101:11760:1690 1:N:0:4
TCGCCAACTTCGTCGAGTACGCTCAATAAGGAAGATCGGAAGAGC
+
FFFFFFFFFFFFFFFFFFFFFFFFFFFFFFFFFFFFFFFFFFFFF
@FS10000125:26:BPA73017-1023:1:1101:12070:1690 1:N:0:4
GCGGTAACTTCGTCGAGTACGCTCAAGAGTTCAGATCGGAAGAGC
+
FFFFFFFFFFFFFFFFFFFFFFFFFFF:FFFFFFFFFFFFFFFFF
@FS10000125:26:BPA73017-1023:1:1101:12160:1690 1:N:0:4
TGCTAAACTTCGTCGAGTACGCTCAAGATAATAGATCGGAAGAGC
+
FFFFFFFFFFFFFFFFFFFFFFFFFFFFFFFFFFFFFFFFFFFFF
@FS10000125:26:BPA73017-1023:1:1101:12900:1690 1:N:0:4
TAGATTAACTTCGTCGAGTACGCTCAAACTATAAGATCGGAAGAG
+
FFFFFFFFFFFFFFFFFFFFFFFFFFFFFFFFFFFFFFFFFFFFF
@FS10000125:26:BPA73017-1023:1:1101:13350:1690 1:N:0:4
TCGAAACTTCGTCGAGTACGCTCAAATTTAGAGATCGGAAGAGCT
+
F:FF,FF,F,::F,F:F:,,FF:,FF,:,FF:,FF,,FFF:F:F,
@FS10000125:26:BPA73017-1023:1:1101:13620:1690 1:N:0:4
GCTAACTTGTCGAGTACGCTCAAATATGAAGATCGGAAGAGCACA
+
FFFFFFFFFFFFFFFFFFFFFFFFFFFFFFFFFFFFFFFFFFFFF
@FS10000125:26:BPA73017-1023:1:1101:14040:1690 1:N:0:4
GCCTAGAACTTCGTCGAGTACGCTCAACGAGTAAGATCGGAAGAG
+
FFFFFFFFFFFFFFFFFFFFFFFFFFFFFFFFFFFFFFFFFFFFF
@FS10000125:26:BPA73017-1023:1:1101:14290:1690 1:N:0:4
TTGAAAACTTCGTCGAGTACGCTCAATCATCCAGATCGGAAGAGC
+
FFFFFFFFFFFFFFFFFFFFFFFFFFFFFFFFFFFFFFFFFFFFF
@FS10000125:26:BPA73017-1023:1:1101:15500:1690 1:N:0:4
GATGGAACTTGTCGAGTACGCTCAAAAAAGTAGATCGGAAGAGCA
+
FFFFFFFFFFFFFFFFFFFFFFFF:FFFFFFFFFFFFFFFFFFFF
@FS10000125:26:BPA73017-1023:1:1101:15600:1690 1:N:0:4
TTGACTGGACTTCGTCGAGTACGCTCAACCACTTAGATCGGAAGA
+
FFFFFFFFFFFFFFFFFFFFFFFFFFFFFFFFFFFFFFFFFFFFF
@FS10000125:26:BPA73017-1023:1:1101:16050:1690 1:N:0:4
TTGCCCAACTTCGTCGAGTACGCTCAAGCACGGAGATCGGAGAGC
+
FF:FFFFFFFFFFFFFFFFFFFFFFFFFFFFFFFFFFFFFFFFFF
@FS10000125:26:BPA73017-1023:1:1101:16060:1690 1:N:0:4
TTGACTGGACTTCGTCGAGTACGCTCAAAGAGGAAGATCGGAAGA
+
FFFFFFFFFFFFFFFFFFFFFFFFFFFFFFFFFFFFFFFFFFFFF
@FS10000125:26:BPA73017-1023:1:1101:16180:1690 1:N:0:4
CTGACTGGACTTCGTCGAGTACGCTCAACGATCTAGATCGGAAGA
+
FFFFFFFFFFFFFFFFFFFFFFFFFFFFFFFFFFFFFFFFFFFFF
@FS10000125:26:BPA73017-1023:1:1101:16360:1690 1:N:0:4
TTGGCCAACTTCGTCGAGTACGCTCAAATACCCAGATCGGAAGAG
+
FFFFFFFFFFFFFFFFFFFFFFFFFFFFFFFFFFFFFFFFFFFFF
@FS10000125:26:BPA73017-1023:1:1101:1030:1700 1:N:0:4
CTGCTAACTTCGTCGAGTACGCTCAATGTGGAAGATCGGAAGAGC
+
FFFFFFFFFFFFFFFFFFFFFFFFFFFFFFFFFFFFFFFFFFFFF
@FS10000125:26:BPA73017-1023:1:1101:1850:1700 1:N:0:4
ACGCAACTTCGTCGAGTACGCTCAATAAACAAGATCGGAAGAGCA
+
FFFFFFFFFFFFFFFFFFFFFFFFFFFFFFFFFFFFFFFFFFFFF
@FS10000125:26:BPA73017-1023:1:1101:1860:1700 1:N:0:4
TGGCGAACTTCGTCGAGTACGCTCAAGAATAAAGATCGGAAGAGC
+
,F:FFF:FFFFFFFFFFFFFFFFFFFFF:FFFFFFFFFFFFFFFF
@FS10000125:26:BPA73017-1023:1:1101:2330:1700 1:N:0:4
TAGGCTAACTTCGTCGAGTACGCTCAAATTCATAGATCGGAAGAG
+
FF:FFF:FFF:FFFFF:FFFFFFFFFFFFFFFFFFFFFFFFFFFF
@FS10000125:26:BPA73017-1023:1:1101:3180:1700 1:N:0:4
GGTCAAGAACTTCGTCGAGTACGCTCAATTCTTAAGATCGGAAGA
+
:FFFFFFFFFFFFFFFFFFFFFFFFFFFFFFFFFFFFFFFFFFFF
@FS10000125:26:BPA73017-1023:1:1101:3350:1700 1:N:0:4
TCGTCAACTTCGTCGAGTACGCTCAAGTCCTGAGATCGGAAGAGC
+
FFFFFFFFFFFFFFFFFFFFFFFFFFFFFFFFFFFFFFFFFFFFF
@FS10000125:26:BPA73017-1023:1:1101:3500:1700 1:N:0:4
TCGCAAACTTCGTCGAGTACGCTCAATAAACAAGATCGGAAGAGC
+
FFFFFFFFFFFFFFFFFFFFFFFFFFFFFFFFFFFFFFFFFFFFF
@FS10000125:26:BPA73017-1023:1:1101:3640:1700 1:N:0:4
TTGCGCAACTTCGTCGAGTACGCTCAATATATCAGATCGGAAGAG
+
FFFFFFFFFFFFFFFFFFFFFFFFFFFFFFFFFFFFFFFFFFFFF
@FS10000125:26:BPA73017-1023:1:1101:4550:1700 1:N:0:4
TTGACTGGACTTCGTCGAGTACGCTCAAGATCAGAGATCGGAAGA
+
FFFFFFFFFFFFFFFFFFFFFFFFFFFFFFFFFFFFFFFFFFFFF
@FS10000125:26:BPA73017-1023:1:1101:4990:1700 1:N:0:4
TTGACTGGACTTCGTCGAGTACGCTCAAGATCTGAGATCGGAAGA
+
FFFFFFFFFFFFFFFFFFFFFFFFFFFFFFFFFFFFFFFFFFFFF
@FS10000125:26:BPA73017-1023:1:1101:5640:1700 1:N:0:4
TTGACTGGACTTCGTCGAGTACGCTCAATTCGATAGATCGGAAGA
+
FFFFFFFFFFFFFFFFFFFFFFFFFFFFFFFFFFFFFFFFFFFFF
@FS10000125:26:BPA73017-1023:1:1101:6360:1700 1:N:0:4
GCGGCAACTTCGTCGAGTACGCTCAAGACAATAGATCGGAAGAGC
+
,FF:FFFFF:FF:FF,FFFFFFFFF,FFFFFFFFFF:F:FFFFF:
@FS10000125:26:BPA73017-1023:1:1101:6420:1700 1:N:0:4
GGGCCAACTTCGTCGAGTACGCTCAAAATTAAAGATCGGAAGAGC
+
FFFFFFFFFFFFFFFFFFFFFFFFFFFFFFFFFFFFFFFFFFFFF
@FS10000125:26:BPA73017-1023:1:1101:6690:1700 1:N:0:4
CTGATAACTTCGTCGAGTACGCTCAATCAACAAGATCGGAAGAGC
+
FFFFFFFFFFFFFFFFFFFFFFFFFFFFFFFFFFFFFFFFFFFFF
@FS10000125:26:BPA73017-1023:1:1101:6930:1700 1:N:0:4
TTGGGAACTTCGTCGAGTACGCTCAATAAAACAGATCGGAAGAGC
+
FFFFFFFFFFFFFFFFFFFFFFFFFFFFFFFFFFFFFFFFFFFFF
@FS10000125:26:BPA73017-1023:1:1101:7540:1700 1:N:0:4
TTGCATAACTTCGTCGAGTACGCTCAATGCGATAGATCGGAAGAG
+
FFFFFFFFFFFFFFFFFFFFFFFFFFFFFFFFFFFFFFFFFFFFF
@FS10000125:26:BPA73017-1023:1:1101:7640:1700 1:N:0:4
GCGCCAACTTCGTCGAGTACGCTCAACGAACAAGATCGGAAGAGC
+
FFFFFFFFFFFFFFFFFFFFFFFFFFFFFFFFFFFFFFFFFFFFF
@FS10000125:26:BPA73017-1023:1:1101:7790:1700 1:N:0:4
TGGTTAAATTTCGTCGAGTACGCTCAAGAGCGGAGATCGGAAGAG
+
FFFFFFFFFFFFFFFFFFFFFFFFFFFFFFFFFFFFFFFFFFFFF
@FS10000125:26:BPA73017-1023:1:1101:8930:1700 1:N:0:4
GCGACAACTTCGTCGAGTACGCTCAACAGAGAAGATCGGAAGAGC
+
FFFFFFFFFFFFFFFFFFFFFFFFFFFFFFFFFFFFFFFFFFFFF
@FS10000125:26:BPA73017-1023:1:1101:9450:1700 1:N:0:4
TTGCCCAACTTCGTCGAGTACGCTCAAATTCAAAGATCGGAAGAG
+
FFFFFFFFFFFFFFFFFFFFFFFFFFFFFFFFFFFFFFFFFFFFF
@FS10000125:26:BPA73017-1023:1:1101:9510:1700 1:N:0:4
GCGGAAACTTCGTCGAGTACGCTCAATACTCCAGATCGGAAGAGC
+
FFFFFFFFFFFFFFFFFFFFFFFFFFFFFFFFFFFFFFFFFFFFF
@FS10000125:26:BPA73017-1023:1:1101:9940:1700 1:N:0:4
GCGCAACTTCGTCGAGTACGCTCAATCTACGAGATCGGAAGAGCA
+
FFFFFFFFFFFFFFFFFFFFFFFFFFFFFFFFFFFFFFFFFFFFF
@FS10000125:26:BPA73017-1023:1:1101:11280:1700 1:N:0:4
TTGACTGGACTTCGTCGAGTACGCTCAAAATTATAGATCGGAAGA
+
FFFFFFFFFFFFFFFFFFFFFFFFFFFFFFFFFFFFFFFFFFFFF
@FS10000125:26:BPA73017-1023:1:1101:11390:1700 1:N:0:4
TTGACTGGACTTCGTCGAGTACGCTCAAGAAGTTAGATCGGAAGA
+
FFFFFFFFFFFFFFFFFFFFFFFFFFFFFFFFFFFFFFFFFFFFF
@FS10000125:26:BPA73017-1023:1:1101:12330:1700 1:N:0:4
CTGACTGGACTTCGTCGAGTACGCTCAAAACCGTAGATCGGAAGA
+
FFFFFFFFFFFFFFFFFFFFFFFFFFFFFFFFFFFFFFFFFFFFF
@FS10000125:26:BPA73017-1023:1:1101:13450:1700 1:N:0:4
TAGGTAACTTCGTAGAGTACGCTCAACATAACAGATCGGAAGAGC
+
FFFFFFFFFFFFFFFFFFFFFFFFFFFFFFFFFFFFFFFFFFFFF
@FS10000125:26:BPA73017-1023:1:1101:14500:1700 1:N:0:4
ACGAAACTTCGTCGAGTACGCTCAAATGCCAAGATCGGAAGAGCA
+
FFFFFFFFFFFFFFFFFFFFFFFFFFFFFFFFFFFFFFFFFFFFF
@FS10000125:26:BPA73017-1023:1:1101:15730:1700 1:N:0:4
TTGACTGGACTTCGTCGAGTACGCTCAATTCTTTAGATCGGAAGA
+
,:FFF:FFFFFFFFFFFFFF:FFFF:FFFFFFFFFFFFFFFFFFF
@FS10000125:26:BPA73017-1023:1:1101:15850:1700 1:N:0:4
TTGCACAACTTCGTCGAGTACGCTCAATGTGCGAGATCGGAAGAG
+
FFFFFFFFFFFFFFFFFFFFFFFFFFFFFFFFFFFFFFFFFFFFF
@FS10000125:26:BPA73017-1023:1:1101:16440:1700 1:N:0:4
TAGAAAACTTCGTCGAGTACGCTCAATGACATAGATCGGAAGAGC
+
FFFFFFFFFFFFFFFFFFFFFFFFFFFFFFFFFFFFFFFFFFFFF
@FS10000125:26:BPA73017-1023:1:1101:1530:1710 1:N:0:4
TTGTAAACTTCGTCGAGTACGCTCAACAACAGAGATCGGAAGAGC
+
F:FFF:FFFFFFFFFFFFFFFFFFFFFFFFFFF:FFFFFFFFFFF
@FS10000125:26:BPA73017-1023:1:1101:2120:1710 1:N:0:4
TCTCAACTTCGTCGAGTACGCTCAATCATACAGATCGGAAGAGCA
+
FFFFFFFFFFFFFFFFFFFFFFFFFFFFFFFFFFFFFFFFFFFFF
@FS10000125:26:BPA73017-1023:1:1101:3240:1710 1:N:0:4
TTGACTGGACTTCGTCGAGTACGCTCAAATCTAGAGATCGGAAGA
+
FFFFFFFFFFFFFFFFFFFFFFFFFFFFFFFFFFFFFFFFFFFFF
@FS10000125:26:BPA73017-1023:1:1101:4120:1710 1:N:0:4
TTGACTGGACTTCGTCGAGTACGCTCAAGTCCTAAGATCGGAAGA
+
FFFFFFFFFFFFFFFFFFFFFFFFFFFFFFFFFFFFFFFFFFFFF
@FS10000125:26:BPA73017-1023:1:1101:4420:1710 1:N:0:4
TTTGGGAACTTCGTCGAGTACGCTCAAGTCGGAAGATCGGAAGAG
+
FFFFFFFFFFFFFFFFFFFFFFFFFFFFFFFFFFFFFFFFFFFFF
@FS10000125:26:BPA73017-1023:1:1101:6070:1710 1:N:0:4
TAGCTAACTTCGTCGAGTACGCTCAAATATTGAGATCGGAAGAGC
+
FFFFFFFFFFFFFFFFFFFFFFFFFFFFFFFFFFFFFFFFFFFFF
@FS10000125:26:BPA73017-1023:1:1101:6430:1710 1:N:0:4
GGGGAAACTTCGTCGAGTACGCTCAAAAACAGAGATCGGAAGAGC
+
FFFFFFFFFFFFFFFFFFFFFFFFFFFFFFFFFFFFFFFFFFFFF
@FS10000125:26:BPA73017-1023:1:1101:7090:1710 1:N:0:4
TGGTCAACTTCGTCGAGTACGCTCAAATCAAAAGATCGGAAGAGC
+
FFFFFFFFFFFFFFFFFFFFFFFFFFFFFFFFFFFFFFFFFFFFF
@FS10000125:26:BPA73017-1023:1:1101:7590:1710 1:N:0:4
GAGGCTCCTTCGTCGAGTACGCTCAAGGTTTAAGATCGGAAGAGC
+
FFFFFFFFFFFFFFFFFFFFFFFFFFFFFFFFFFFFFFFFFFFFF
@FS10000125:26:BPA73017-1023:1:1101:7600:1710 1:N:0:4
CCGGGGCGATAGCTTCGTCGAGTACGCTCAACCAAACAGATCGGA
+
FFFFFFFF:FFFFFFFFF,FF,F,FFFFFFFFFFFFFFFFFFFFF
@FS10000125:26:BPA73017-1023:1:1101:7710:1710 1:N:0:4
TAGTAAAATTCGTCGAGTACGCTCAAAGTACCAGATCGGAAGAGC
+
FFFFFFFFFFFFFFFFFFFFFFFFFFFFFFFFFFFFFFFFFFFFF
@FS10000125:26:BPA73017-1023:1:1101:7990:1710 1:N:0:4
TCGAAAACTTCGTCGAGTACGCTCAAATTATCAGATCGGAAGAGC
+
FFFFFFFFFFFFFFFFFFFFFFFFFFFFFFFFFFFFFFFFFFFFF
@FS10000125:26:BPA73017-1023:1:1101:8720:1710 1:N:0:4
GCGTGAACTTCGTCGAGTACGCTCAATTCACGAGATCGGAAGAGC
+
FFFFFFFFFFFFFFFFFFFFFFFFFFFFFFFFFFFFFFFFFFFFF
@FS10000125:26:BPA73017-1023:1:1101:9470:1710 1:N:0:4
TGGAACTTCGTCGAGTACGCTCAACAACATAGATCGGAAGAGCAC
+
FFFFFFFFFFFFFFFFFFFFFFFFFFFFFFFFFFFFFFFFFFFFF
@FS10000125:26:BPA73017-1023:1:1101:9520:1710 1:N:0:4
GTGTTAACTTCGTCGAGTACGTCAAATTGACAGATCGGAAGAGCA
+
FFFFFFFFFFFFFFFFFFFFFFFFFFFFFFFFFFFFFFFFFFFFF
@FS10000125:26:BPA73017-1023:1:1101:9600:1710 1:N:0:4
GCGGAAACTTCGTCGAGTACGCTCAATACTCCAGATCGGAAGAGC
+
FF:FFF:FFFFFFFFFFFFFFFFFFFFFFFFFFFFFFFFFFFFFF
@FS10000125:26:BPA73017-1023:1:1101:10150:1710 1:N:0:4
TTGTCGACTTCGTCGAGTACGCTCAAAATTCAAGATCGGAAGAGC
+
FFFFFFFFFFFFFFFFFFFFFFFFFFFFFFFFFFFFFFFFFFFFF
@FS10000125:26:BPA73017-1023:1:1101:10460:1710 1:N:0:4
GTGTCAACTTCGTCGAGTACGCTCAAGGATCAAGATCGGAAGAGC
+
F,FFFFFFFFFFFFFFFFFFFFFFFFFFFFFFFFFFFFFFFFFFF
@FS10000125:26:BPA73017-1023:1:1101:10900:1710 1:N:0:4
TAGGAAACTTCGTCGAGTACGCTCAAAACATTAGATCGGAAGAGC
+
:FFFFFFFFFFFFFFFFFFFFFFFFFFFFFFFFFFFFFFFFFFFF
@FS10000125:26:BPA73017-1023:1:1101:10980:1710 1:N:0:4
TTGATCTTCGTCGAGTATGCTCAAATTAGAAGATCGGAAGAGCAC
+
FFFFFFFFFFFFFFFFFFFFFFFFFFFFFFFFFFFFFFFFFFFFF
@FS10000125:26:BPA73017-1023:1:1101:11280:1710 1:N:0:4
TTGACTGGACTTCGTCGAGTACGCTCAAAATTATAGATCGGAAGA
+
FFFFFFFFFFFFFFFFFFFFFFFFFFFFFFFFFFFFFFFFFFFFF
@FS10000125:26:BPA73017-1023:1:1101:11630:1710 1:N:0:4
GGAGGAACTTCGTCGAGTACGCTCAAAAATTAAGATCGGAAGAGC
+
F,,F::FFFFFFFFFFFFFFFFFF:F,FFFFF,FFFF:F:FFFFF
@FS10000125:26:BPA73017-1023:1:1101:11670:1710 1:N:0:4
TCGGTAACTTCGTCGAGTACGCTCAAAAATTTAGATCGGAAGAGC
+
FFFFFFFFFFFFFFFFFFFFFFFFFFFFFFFFFFFFFFFFFFFFF
@FS10000125:26:BPA73017-1023:1:1101:11710:1710 1:N:0:4
TCGTGAACTTCGTCGAGTACGCTCAACACTGCAGATCGGAAGAGC
+
FFFFFFFFFFFFFFFFFFFFFFFFFFFFFFFFFFFFFFFFFFFFF
@FS10000125:26:BPA73017-1023:1:1101:12340:1710 1:N:0:4
TCTCTGAACTTCGTCGAGTACGCTCAAAGTCACAGATCGGAAGAG
+
FFFFFFFFFFFFFFFFFFFFFFFFFFFFFFFFFFFFFFFFFFFFF
@FS10000125:26:BPA73017-1023:1:1101:12450:1710 1:N:0:4
CTGTAAACTTCGTCGAGTACGCTCAATTTAGCAGATCGGAAGAGC
+
FFFFFFFFFFFFFFFFFFFFFFFFFFFFFFFFFFFFFFFFFFFFF
@FS10000125:26:BPA73017-1023:1:1101:12460:1710 1:N:0:4
TTGTAAACCTCGTCGAGTACGCTCAAATTAAAAGATCGGTAGAGC
+
,FFFF:,,,:F,FF,F:F::,,FFF,,F:,:FFFF:F,,,F:,,:
@FS10000125:26:BPA73017-1023:1:1101:12790:1710 1:N:0:4
TTGACTGGACTTCGTCGAGTACGCTCAATTTCTGAGATCGGAAGA
+
FFFFFFFFFFFFFFFFFFFFFFFFFFFFFFFFFFFFFFFFFFFFF
@FS10000125:26:BPA73017-1023:1:1101:13750:1710 1:N:0:4
TTGTCCAACTTCGTCGAGTACGCTCAAGGAACCAGATCGGAAGAG
+
,F:FFF:FFFFFFFFF::FFFFFFFFFFFFFFFFFFFFFFF,FFF
@FS10000125:26:BPA73017-1023:1:1101:14290:1710 1:N:0:4
GCGGGAATTTCGTCGAGTACGCTCAATCTTCAAGATCGGAAGAGC
+
FFFFFFFFFFFFFFFFFFFFFFFFFFFFFFFFFFFFFFFFFFFFF
@FS10000125:26:BPA73017-1023:1:1101:14300:1710 1:N:0:4
CCCTATACTTCGTCAACTACTCTCTAGTTTAAATATCAATAGATC
+
:F:F,F:::FFF:F,::,,F:FF:,:F,,,,,F,,,,:,,,,,,,
@FS10000125:26:BPA73017-1023:1:1101:14620:1710 1:N:0:4
TTGGACAACTTCGTCGAGTACGCTCAATAGTAGAGATCGGAAGAG
+
,:FF:FF,FFFFFFFFFFFFFFFFFFFFFFFFFFFFFFFFFFFFF
@FS10000125:26:BPA73017-1023:1:1101:14970:1710 1:N:0:4
TGGCAAACTTCGTCGAGTACGCTCAATATCTTAGATCGGAAGAGC
+
F:FFFFFFFFFFFFFFFFFFFFFFFFFFFFFFFFFFFFFFFFFFF
@FS10000125:26:BPA73017-1023:1:1101:15500:1710 1:N:0:4
TTGCTCAACTTCGTCGAGTACGCTCAAAAACACAGATCGGAAGAG
+
,:FF:FFFF::FF:FFFF,FFFF,FF::FFFFFFF:,FFF::FFF
@FS10000125:26:BPA73017-1023:1:1101:15750:1710 1:N:0:4
ACGGTAGGAACTTCGTCGAGTACGCTCAACCGAATAGATCGGAAG
+
FFFFFFFFFFFFFFFFFFFFFFFFFFFFFFFFFFFFFFFFFFFFF
@FS10000125:26:BPA73017-1023:1:1101:1210:1720 1:N:0:4
GGGTTAACTTCGTCGAGTACGCTCAAGAGATTAGATCGGAAGAGC
+
FFFFFFFFFFFFFFFFFFFFFFFFFFFFFFFFFFFFFFFFFFFFF
@FS10000125:26:BPA73017-1023:1:1101:1250:1720 1:N:0:4
GGGATAACTTCGTCGAGTACGCTCAAATAAATAGATCGGAAGAGC
+
FFFFFFFFFFFFFFFFFFFFFFFFFFFFFFFFFFFFFFFFFFFFF
@FS10000125:26:BPA73017-1023:1:1101:1380:1720 1:N:0:4
GCCTAAACTTCGTAGAGTACGCTCAATAATCCAGATCGGAAGAGC
+
FFFFFFFFFFFFFFFFFFFFFFFFFFFFFFFFFFFFFFFFFFFFF
@FS10000125:26:BPA73017-1023:1:1101:1440:1720 1:N:0:4
GCGCGAACTTCGTCGAGTACGCTCAAAGAAATAGATCGGAAGAGC
+
FFFFFFFFFFFFFFFFFFFFFFFFFFFFFFFFFFFFFFFFFFFFF
@FS10000125:26:BPA73017-1023:1:1101:1800:1720 1:N:0:4
GCGGGGAAAACTTCGTCGAGTACGCTCAAAAGGAAAGATCGGAAG
+
FFFFFFFFFFFFFFFFFFFFFFFFFFFFFFFFFFFFFFFFFFFFF
@FS10000125:26:BPA73017-1023:1:1101:2130:1720 1:N:0:4
TTGATAACTTCGTCGAGTACGCTCAATGAAATAGATCGGAAGAGC
+
FFFFFFFFFFFFFFFFFFFFFFFFFFFFFFFFFFFFFFFFFFFFF
@FS10000125:26:BPA73017-1023:1:1101:2550:1720 1:N:0:4
GCGATAACTTCGTCGAGTACGCTCAACTAGTAAGATCGGAAGAGC
+
FFFFFFFFFFFFFFFFFFFFFFFFFFFFFFFFFFFFFFFFFFFFF
@FS10000125:26:BPA73017-1023:1:1101:2800:1720 1:N:0:4
TTGTAAACTTCGTCGAGTACGCTCAAAGGTGTAGATCGGAAGAGC
+
FFFFFFFFFFFFFFFFFFFFFFFFFFFFFFFFFFFFFFFFFFFFF
@FS10000125:26:BPA73017-1023:1:1101:3440:1720 1:N:0:4
GCGGAAACTTCGTCGAGTACGCTCAAAGAACTAGATCGGAAGAGC
+
FFFFFFFFFFFFFFFFFFFFFFFFFFFFFFFFFFFFFFFFFFFFF
@FS10000125:26:BPA73017-1023:1:1101:3700:1720 1:N:0:4
TCTTAAACTTCGTCGAGTACGCTCAATTTTTTTGATCGGAAGAGC
+
FFFFFFF,,FF,:F,F,:F,,F,,,F:FFFFF,,F::,FFF:F,F
@FS10000125:26:BPA73017-1023:1:1101:4080:1720 1:N:0:4
GCGAAAACTTCGTCGAGTACGCTCAAGATTAAAGATCGGAAGAGC
+
FFFFFFFFFFFFFFFFFFFFFFFFFFFFFFFFFFFFFFFFFFFFF
@FS10000125:26:BPA73017-1023:1:1101:6020:1720 1:N:0:4
CCGATAACTTCATCGAGTACGCTCAATTGAGTAGATCGGAAGAGC
+
FFFFFFFFFFFFFFFFFFFFFFFFFFFFFFFFFFFFFFFFFFFFF
@FS10000125:26:BPA73017-1023:1:1101:6500:1720 1:N:0:4
TTGTGAACTTCGTCGAGTACGCTCAATCTAAGAGATCGGAAGAGC
+
FFFFFFFFFFFFFFFFFFFFFFFFFFFFFFFFFFFFFFFFFFFFF
@FS10000125:26:BPA73017-1023:1:1101:6960:1720 1:N:0:4
TTTCAGGAACTTCGTCGAGTACGCTCAAGGATAGAGATCGGAAGA
+
:FFFFFFFFFFFFFFFFFFFFFFFFFFFFFFFFFFFFFFFFFFFF
@FS10000125:26:BPA73017-1023:1:1101:8220:1720 1:N:0:4
CCGCAACTTCGTCGAGTACGCTCAATGATAGAGATCGGAAGAGCA
+
FFFFFFFFFFFFFFFFFFFFFFFFFFFFFFFFFFFFFFFFFFFFF
@FS10000125:26:BPA73017-1023:1:1101:8310:1720 1:N:0:4
TTAACATTTTATTTTTTTTTTTTTTCTTTTTTTTTTATTAATTAT
+
,:F::,,F,,,FF:F,:,F,:F:,F:,,F:F,F,FF:,FFFF,:F
@FS10000125:26:BPA73017-1023:1:1101:8330:1720 1:N:0:4
CCGTGAACTTCGTCGAGTACGCTCAAATAATAAGATCGGAAGAGC
+
FFFFFFFFFFFFFFFFFFFFFFFFFFFFFFFFFFFFFFFFFFFFF
@FS10000125:26:BPA73017-1023:1:1101:8790:1720 1:N:0:4
CTGGATAAACTTCGTCGAGTACGCTCAATCATGGAGATCGGAAGA
+
FFFFFFFFFFFFFFFFFFFFFFFFFFFFFFFFFFFFFFFFFFFFF
@FS10000125:26:BPA73017-1023:1:1101:9210:1720 1:N:0:4
TCGTAAACTTCGTCGAGTACGCTCAACTGAGAAGATCGGAAGAGC
+
FFFFFFFFFFFFFFFFFFFFFFFFFFFFFFFFFFFFFFFFFFFFF
@FS10000125:26:BPA73017-1023:1:1101:9280:1720 1:N:0:4
TTGTAACTTCGTCGAGTACGCTCAAAGCAGCAGATCGGAAGAGCA
+
FFFFFFFFFFFFFFFFFFFFFFFFFFFFFFFFFFFFFFFFFFFFF
@FS10000125:26:BPA73017-1023:1:1101:9470:1720 1:N:0:4
TGGAACTTCGTCGAGTACGCTCAACAACATAGATCGGAAGAGCAC
+
FFFFFFFFFFFFFFFFFFFFFFFFFFFFFFFFFFFFFFFFFFFFF
@FS10000125:26:BPA73017-1023:1:1101:12040:1720 1:N:0:4
CCGTAATTTCGTCGAGTACGCTCAATCATGGAGATCGGAAGAGCA
+
FFFFFFFFFFFFFFFFFFFFFFFFFFFFFFFFFFFFFFFFFFFFF
@FS10000125:26:BPA73017-1023:1:1101:12310:1720 1:N:0:4
ACGAAAACTTCGTCGAGTACGCTCAATTAAAAAGATCGGAAGAGC
+
FFFFFFFFFFFFFFFFFFFFFFFFFFFFFFFFFFFFFFFFFFFFF
@FS10000125:26:BPA73017-1023:1:1101:12570:1720 1:N:0:4
TGGATGTAACTTCGTCGAGTACGCTCAAATCACAAGATCGGAAGA
+
FFFFFFFFFFFFFFFFFFFFFFFFFFFFFFFFFFFFFFFFFFFFF
@FS10000125:26:BPA73017-1023:1:1101:2620:1730 1:N:0:4
TCGCAGTAACTTCGTCGAGTACGCTCAAGACGGTAGATCGGAAGA
+
FFFFFFFFFFFFFFFFFFFFFFFFFFFFFFFFFFFFFFFFFFFFF
@FS10000125:26:BPA73017-1023:1:1101:3180:1730 1:N:0:4
TAGATAACTTCGTCGAGTACGCTCAAACGGGTAGATCGGAAGAGC
+
FFFFFFFFFFFFFFFFFFFFFFFFFFFFFFFFFFFFFFFFFFFFF
@FS10000125:26:BPA73017-1023:1:1101:3190:1730 1:N:0:4
CCGCAAACTTCGTCGAGTACGCTCAATCACCTAGATCGGAAGAGC
+
FFFFFFFFFFFFFFFFFFFFFFFFFFFFFFFFFFFFFFFFFFFFF
@FS10000125:26:BPA73017-1023:1:1101:3320:1730 1:N:0:4
TAGCCAACTTCGTCGAGTACGCTCAAAATTCTAGATCGGAAGAGC
+
FFFFFFFFFFFFFFFFFFFFFFFFFFFFFFFFFFFFFFFFFFFFF
@FS10000125:26:BPA73017-1023:1:1101:3610:1730 1:N:0:4
GCGCCAACTTCGTCGAGTACGCTCAATTTGGTAGATCGGAAGAGC
+
FFFFFFFFFFFFFFFFFFFFFFFFFF:FFFFFFFFFFFFFFFFFF
@FS10000125:26:BPA73017-1023:1:1101:4920:1730 1:N:0:4
TGGTCAACTTCGTCGAGTACGCTCAATGAGATAGATCGGAAGAGC
+
FFFFFFFFFFFFFFFFFFFFFFFFFFFFFFFFFFFFFFFFFFFFF
@FS10000125:26:BPA73017-1023:1:1101:5800:1730 1:N:0:4
GGGGAAACTTCGTCGAGTACGCTCAAAGTATTAGATCGGAAGAGC
+
FFFFFFFFFFFFFFFFFFFFFFFFFFFFFFFFFFFFFFFFFFFFF
@FS10000125:26:BPA73017-1023:1:1101:7890:1730 1:N:0:4
GCGATAACTTCGTCGAGTACGCTCAATGGTCTAGATCGGAAGAGC
+
,FFF:FFFF:FFFFFFFFFFFFFFF,FFFFFFFFFFFF:FFFFFF
@FS10000125:26:BPA73017-1023:1:1101:8090:1730 1:N:0:4
TAGGTAACTTCGTCGAGTACGCTCAATAAAGAAGATCGGAAGAGC
+
FFFFFFFFFFFFFFFFFFFFFFFFFFFFFFFFFFFFFFFFFFFFF
@FS10000125:26:BPA73017-1023:1:1101:9390:1730 1:N:0:4
GGCATAACTTCGTCGAGTACGCTCAAGATTGAAGATCGGAAGAGC
+
FFFFFFFFFFFFFFFFFFFFFFFFFFFFFFFFFFFFFFFFFFFFF
@FS10000125:26:BPA73017-1023:1:1101:9520:1730 1:N:0:4
TTGGAAACTTCGTCGAGTACGCTCAAAACCAGAGATCGGAAGAGC
+
,F,F:FFFFFFFFF:FFFFFFFFFFFFFFFF:FFF:FFFFFFFFF
@FS10000125:26:BPA73017-1023:1:1101:9530:1730 1:N:0:4
GCGACAACTTCGTCGAGTACGCTCAAAAACCGAGATCGGAAGAGC
+
:FFFFFFFFFFFFFFFFFFFFFFFFFFFFFFFFFFFFFFFFFFFF
@FS10000125:26:BPA73017-1023:1:1101:9840:1730 1:N:0:4
TTGACTGGACTTCGTCGAGTACGCTCAACCGATAAGATCGGAAGA
+
FFFFFFFFFFFFFFFFFFFFFFFFFFFFFFFFFFFFFFFFFFFFF
@FS10000125:26:BPA73017-1023:1:1101:10100:1730 1:N:0:4
TCGTAACTTCGTCGAGTACGCTCAAAATTAAAGATCGGAAGAGCA
+
FF,FFFFFFFFFFFFFFFFFFFFFFF,FFFFFFFFFFFFFFFFFF
@FS10000125:26:BPA73017-1023:1:1101:10170:1730 1:N:0:4
TCGCTAACTTCGTCGAGTACGCTCAAATTGTTAGATCGGAAGAGC
+
FFFFFFFFFFFFFFFFFFFFFFFFFFFFFFFFFFFFFFFFFFFFF
@FS10000125:26:BPA73017-1023:1:1101:10280:1730 1:N:0:4
ACGAAACTTCGTCGAGTACGCTCAACTCTTTAGATCGGAAGAGCA
+
FFFFFFFFFFFFFFFFFFFFFFFFFFFFFFFFFFFFFFFFFFFFF
@FS10000125:26:BPA73017-1023:1:1101:10530:1730 1:N:0:4
TCTATCAAACTTCGTCGAGTACGCTCAAGGAGTAAGATCGGAAGA
+
FFFFFFFFFFFFFFFFFFFFFFFFFFFFFFFFFFFFFFFFFFFFF
@FS10000125:26:BPA73017-1023:1:1101:10920:1730 1:N:0:4
GCGTTAGCTTCGTCGAGTACGCTCAAATAGCGAGATCGGAAGAGC
+
FFFFFFFFFFFFFFFFFFFFFFFFFFFFFFFFFFFFFFFFFFFFF
@FS10000125:26:BPA73017-1023:1:1101:11160:1730 1:N:0:4
TCTTGAACTTCGTCGAGTACGTTCAATTATACAGATCGGAAGAGC
+
FFFFFFFFFFFFFFFFFFFFFFFFFFFFFFFFFFFFFFFFFFFFF
@FS10000125:26:BPA73017-1023:1:1101:12230:1730 1:N:0:4
CTGTATCAACTTCGTCGAGTACGCTCAAAATTTTAGATCGGAAGA
+
FFFFFFFFFFFFFFFFFFFFFFFFFFFFFFFFFFFFFFFFFFFFF
@FS10000125:26:BPA73017-1023:1:1101:12940:1730 1:N:0:4
TCTTCGTCGAGTACGCTCAAGTGTAGAGATCGGAAGAGCACACGT
+
FFFFFFFFFFFFFFFFFFFFFFFFFFFFFFFFFFFFFFFFFFFFF
@FS10000125:26:BPA73017-1023:1:1101:13730:1730 1:N:0:4
TTGGCAACTTCGTCGAGTACGCTCAAGAGAGAAGATCGGAAGAGC
+
FFFFFFFFFFFFFFFFFFFFFFFFFFFFFFFFFFFFFFFFFFFFF
@FS10000125:26:BPA73017-1023:1:1101:13850:1730 1:N:0:4
GAGGTAACTTCGTCGAGTACGCTCAAAAAAAAAGATCGGAAGAGC
+
FFFFFFFFFFFFFFFFFFFFFFFFFFFFFFFFFFFFFFFFFFFFF
@FS10000125:26:BPA73017-1023:1:1101:14640:1730 1:N:0:4
TGGCTTAACTTCGTCGAGTACGCTCAAGATGTAAGATCGGAAGAG
+
FFFFFFFFFFFFFFFFFFFFFFFFFFFFFFFFFFFFFFFFFFFFF
@FS10000125:26:BPA73017-1023:1:1101:14950:1730 1:N:0:4
TTGCTAACTTCGTCGAGTACGCTCAATACAGGAGATCGGAAGAGC
+
FFFFFFFFFFFFFFFFFFFFFFFFFFFFFFFFFFFFFFFFFFFFF
@FS10000125:26:BPA73017-1023:1:1101:15560:1730 1:N:0:4
GCGTTAACTTCGTCGAGTACGCTCAACAGCAGAGATCGGAAGAGC
+
FFFFFFFFFFFFFFFFFFFFFFFFFFFFFFFFFFFFFFFFFFFFF
@FS10000125:26:BPA73017-1023:1:1101:15640:1730 1:N:0:4
GCCCGGGAACTTCGTCGAGTACGCTCAAATACCAAGATCGGAAGA
+
FFFFFFFFFFFFFFFFFFFFFFFFFFFFFFFFFFFFFFFFFFFFF
@FS10000125:26:BPA73017-1023:1:1101:1220:1740 1:N:0:4
TCGGTAACTTCGTCGAGTACGCTCAAGATGGAAGATCGGAAGAGC
+
,FFFFFFFFFF:FFFFFFFFFFFF::FFFFFFFFFFFFFFFFFFF
@FS10000125:26:BPA73017-1023:1:1101:1320:1740 1:N:0:4
TAGTAGTAACTTCGTCGAGTACGCTCAATCTAGCAGATCGGAAGA
+
:F:FFFFFFFFFFFFFFFFFFFFFFFFFFFFFFFFFFFFFFFFFF
@FS10000125:26:BPA73017-1023:1:1101:1660:1740 1:N:0:4
GGGGGAACTTCGTCGAGTACGCTCAAAATGAGAGATCGGAAGAGC
+
FFFFFFFFFFFFFFFFFFFFFFFFFFFFFFFFFFFFFFFFFFFFF
@FS10000125:26:BPA73017-1023:1:1101:1670:1740 1:N:0:4
TCGTTAACTTCGTCGAGTACGCTCAACTAATAAGATCGGAAGAGC
+
FFFFFFFFFFFFFFFFFFFFFFFFFFFFFFFFFFFFFFFFFFFFF
@FS10000125:26:BPA73017-1023:1:1101:1920:1740 1:N:0:4
TTGCAAACCTTCGTCGAGTACGCTCAAGAAAGAAGATCGGAAGAG
+
FFFFFFFFFFFFFFFFFFFFFFFFFFFFFFFFFFFFFFFFFFFFF
@FS10000125:26:BPA73017-1023:1:1101:2540:1740 1:N:0:4
GCGTAAACTTCGTCGAGTACGCTCAAATACGGAGATCGGAAGAGC
+
FFFFFFFFFFFFFFFFFFFFFFFFFFFFFFFFFFFFFFFFFFFFF
@FS10000125:26:BPA73017-1023:1:1101:5220:1740 1:N:0:4
TTGACTGGAGTTCAGACTGTACGCTCAATCGATTAGATCGGAAGA
+
FFFFFFFFFFFFFFFFFFFFFFFFFFFFFFFFFFFFFFFFFFFFF
@FS10000125:26:BPA73017-1023:1:1101:5770:1740 1:N:0:4
GCGAACTTCGTCGAGTACGCTCAACCTACTAGATCGGAAGAGCAC
+
FFFFFFFFFFFFFFFFFFFFFFFFFFFFFFFFFFFFFFFFFFFFF
@FS10000125:26:BPA73017-1023:1:1101:6130:1740 1:N:0:4
TCACAAACTTCGTCGAGTACGCTCAATAGTAAAGATCGGAAGAGC
+
FFFFFFFFFFFFFFFFFFFFFFFFFFFFFFFFFFFFFFFFFFFFF
@FS10000125:26:BPA73017-1023:1:1101:8290:1740 1:N:0:4
TTGAAAACTTCGTCGAGTACGCTCAACACGGTAGATCGGAAGAGC
+
FFFFFFFFFFFFFFFFFFFFFFFFFFFFFFFFFFFFFFFFFFFFF
@FS10000125:26:BPA73017-1023:1:1101:9340:1740 1:N:0:4
GCGAAAACTTCGTCGAGTACGCTCAAGAATGTAGATCGGAAGAGC
+
FFFFFFFFFFFFFFFFFFFFFFFFFFFFFFFFFFFFFFFFFFFFF
@FS10000125:26:BPA73017-1023:1:1101:9530:1740 1:N:0:4
TTTGGATAACTTCGTCGAGTACGCTCAAGTTGTCAGATCGGAAGA
+
FFFFFFFFFFFFFFFFFFFFFFFFFFFFFFFFFFFFFFFFFFFFF
@FS10000125:26:BPA73017-1023:1:1101:10010:1740 1:N:0:4
GGGTTAACTTCGTCGAGTACGCTCAATGCGAAAGATCGGAAGAGC
+
FFFFFFFFFFFFFFFFFFFFFFFFFFFFFFFFFFFFFFFFFFFFF
@FS10000125:26:BPA73017-1023:1:1101:10370:1740 1:N:0:4
TTGGGAACTTCGTCGAGTACGCTCAATGATGAAGATCGGAAGAGC
+
FF:,,,FFFFF,FFFF:::F:FFF:FFF:F:FFF,FFF:FFFF:F
@FS10000125:26:BPA73017-1023:1:1101:13410:1740 1:N:0:4
TGGCTTCAACTTCGTCGAGTACGCTCAAGATAACAGATCGGAAGA
+
FFFFFFFFFFFFFFFFFFFFFFFFFFFFFFFFFFFFFFFFFFFFF
@FS10000125:26:BPA73017-1023:1:1101:14600:1740 1:N:0:4
TTGACTGGACTTCGTCGAGTACGCTCAAGTCATTAGATCGGAAGA
+
FFFFFFFFFFFFFFFFFFFFFFFFFFFFFFFFFFFFFFFFFFFFF
@FS10000125:26:BPA73017-1023:1:1101:14880:1740 1:N:0:4
TCGGTTGAACTTCGTCGAGTACGCTCAATAGGAGAGATCGGAAGA
+
FFFFFFFFFFFFFFFFFFFFFFFFFFFFFFFFFFFFFFFFFFFFF
@FS10000125:26:BPA73017-1023:1:1101:15630:1740 1:N:0:4
GCCCGGGAACTTCGTCGAGTACGCTCAAATACCAAGATCGGAAGA
+
FFFFFFFFFFFFFFFFFFFFFFFFFFFFFFFFFFFFFFFFFFFFF
@FS10000125:26:BPA73017-1023:1:1101:16190:1740 1:N:0:4
GCGGTAACTTCGTCGAGTACGCTCAACCAATTAGATCGGAAGAGC
+
FFFFFFFFFFFFFFFFFFFFFFFFFFFFFFFFFFFFFFFFFFFFF
@FS10000125:26:BPA73017-1023:1:1101:16250:1740 1:N:0:4
CCGGTAACTTCGTCGAGTACGCTCAAAGTAAGAGATCGGAAGAGC
+
FFFFFFFFFFFFFFFFFFFFFFFFFFFFFFFFFFFFFFFFFFFFF
@FS10000125:26:BPA73017-1023:1:1101:1610:1750 1:N:0:4
GGGGGTAACTTCGTCGAGTACGCTCAAAAGGAGAGATCGGAAGAG
+
FFFFFFFFFFFFFFFFFFFFFFFFFFFFFFFFFFFFFFFFFFFFF
@FS10000125:26:BPA73017-1023:1:1101:1740:1750 1:N:0:4
CTGAGGCAACTTCGTCGAGTACGCTCAAAATTCTAGATCGGAAGA
+
FFFFFFFFFFFFFFFFFFFFFFFFFFFFFFFFFFFFFFFFFFFFF
@FS10000125:26:BPA73017-1023:1:1101:1870:1750 1:N:0:4
TCTTGAACTTCGTCGAGTACGCTCAAGGGTCAAGATCGGAAGAGC
+
FFFFFFFFFFFFFFFFFFFFFFFFFFFFFFFFFFFFFFFFFFFFF
@FS10000125:26:BPA73017-1023:1:1101:2020:1750 1:N:0:4
TCGGTAACTTCGTCGAGTACGCTCAAAGTTGAAGATCGGAAGAGC
+
FFFFFFFFFFFFFFFFFFFFFFFFFFFFFFFFFFFFFFFFFFFFF
@FS10000125:26:BPA73017-1023:1:1101:2790:1750 1:N:0:4
TTGTAAACTTCGTCGAGTACGCTCAAAGGTGTAGATCGGAAGAGC
+
FFFFFFFFFFFFFFFFFFFFFFFFFFFFFFFFFFFFFFFFFFFFF
@FS10000125:26:BPA73017-1023:1:1101:2860:1750 1:N:0:4
TTGTCAACTTCGTCGAGTAGCTCAACAGCATAGATCGGAAGAGCA
+
FFFFFFFFFFFFFFFFFFFFFFFFFFFFFFFFFFFFFFFFFFFFF
@FS10000125:26:BPA73017-1023:1:1101:3350:1750 1:N:0:4
TTGAAACTTCGTCGAGTACGCTCAAACCTAGAGATCGGAAGAGCA
+
FFFFFFFFFFFFFFFFFFFFFFF,FFFFFFFFFFFFFFFFFFFFF
@FS10000125:26:BPA73017-1023:1:1101:3730:1750 1:N:0:4
GCGAAAACCTTCGTCGAGTACGCTCAATGAAACAGATCGGAAGAG
+
FFFFFFFFFFFFFFFFFFFFFFFFFFFFFFFFFFFFFFFFFFFFF
@FS10000125:26:BPA73017-1023:1:1101:5660:1750 1:N:0:4
GCGATAACTTCGTCGAGTACGCTCAACTAAGTAGATCGGAAGAGC
+
FFFFFFFFFFFFFFFFFFFFFFFFFFFFFFFFFFFFFFFFFFFFF
@FS10000125:26:BPA73017-1023:1:1101:5730:1750 1:N:0:4
TGCCAAACTTCGTCGAGTACGCTCAAACGTTAAGATCGGAAGAGC
+
FFFFFFFFFFFFFFFFFFFFFFFFFFFFFFFFFFFFFFFFFFFFF
@FS10000125:26:BPA73017-1023:1:1101:6130:1750 1:N:0:4
TCATAAACTTTCGTCGAGTACGCTCAATAGTTAAGATCGGAAGAG
+
FFFFFFFFFFFFFFFFFFFFFFFFFFFFFFFFFFFFFFFFFFFFF
@FS10000125:26:BPA73017-1023:1:1101:6690:1750 1:N:0:4
TTGCCAACTTCGTCGAGTACGCTCAATATTAAAGATCGGAAGACA
+
FFFFFFFFFFFFFFFFFFFFFFFFFFFFFFFFFFFFFFFFFFFFF
@FS10000125:26:BPA73017-1023:1:1101:7780:1750 1:N:0:4
TTGACTGGACTTCGTCGAGTACGCTCAAACATAAAGATCGGAAGA
+
FFFFFFFFFFFFFFFFFFFFFFFFFFFFFFFFFFFFFFFFFFFFF
@FS10000125:26:BPA73017-1023:1:1101:7900:1750 1:N:0:4
TTTAGTAAACTTCGTCGAACGCTCAAACTTAAAGATCGGAAGAGC
+
FFFFFFFFFFFFFFFFFFFFFFFFFFFFFFFFFFFFFFFFFFFFF
@FS10000125:26:BPA73017-1023:1:1101:8100:1750 1:N:0:4
TTGACTGGACTTCGTCGAGTACGCTCAACCGAAAAGATCGGAAGA
+
FFFFFFFFFFFFFFFFFFFFFFFFFFFFFFFFFFFFFFFFFFFFF
@FS10000125:26:BPA73017-1023:1:1101:8730:1750 1:N:0:4
ACGTAAACTTCGTCGAGTACGCTCAAAGTGTCAGATCGGAAGAGC
+
:FFFFFFFFFFFFFFFFFFFFFFFFFFFFFFFFFFFFFFFFFFFF
@FS10000125:26:BPA73017-1023:1:1101:8770:1750 1:N:0:4
TTGACTGGACTTCGTCGAGTACGCTCAATTACCTAGATCGGAAGA
+
FFFFFFFFFFFFFFFFFFFFFFFFFFFFFFFFFFFFFFFFFFFFF
@FS10000125:26:BPA73017-1023:1:1101:10120:1750 1:N:0:4
GGGGTAACTTCGTCGTACGCTCAAAATTAAAGATCGGAAGAGCAC
+
FFFFFFFFFFFFFFFFFFFFFFFFFFFFFFFFFFFFFFFFFFFFF
@FS10000125:26:BPA73017-1023:1:1101:11010:1750 1:N:0:4
GCCAGAACTTCGTCGAGTACGCTCAAAACAAGAGATCGGAAGAGC
+
FFFF,FFFFFFFFFF:FFFFFFFFF,FFFFFFF:FFFFFFFFFFF
@FS10000125:26:BPA73017-1023:1:1101:11870:1750 1:N:0:4
TTGACTGGACTTCGTCGAGTACGCTCAATCGGAGAGATCGGAAGA
+
:F:FFFFFFFFFFFFFFFFFFFFFFFFFFFFF:FFFFFFFFFFFF
@FS10000125:26:BPA73017-1023:1:1101:12320:1750 1:N:0:4
TTGACTGGACTTCGTCGAGTACGCTCAAGATGGAAGATCGGAAGA
+
FFFFFFFFFFFFFFFFFFFFFFFFFFFFFFFFFFFFFFFFFFFFF
@FS10000125:26:BPA73017-1023:1:1101:12610:1750 1:N:0:4
AGGCGGCAACTTCGTCGAGTACGCTCAAAAGGGAAGATCGGAAGA
+
FFFFFFFFFFFFFFFFFFFFFFFFFFFFFFFFFFFFFFFFFFFFF
@FS10000125:26:BPA73017-1023:1:1101:13540:1750 1:N:0:4
GCGAAAACTTCGTCGAGTACGCTCAAAACGGTAGATCGGAAGAGC
+
FFFFFFFFFFFFFFFFFFFFFFFFFFFFFFFFFFFFFFFFFFFFF
@FS10000125:26:BPA73017-1023:1:1101:13650:1750 1:N:0:4
TCAGTAACTTCGTCGAGTACGCTCAAGTGATGAGATCGGAAGAGC
+
FFFFFFFFFFFFFFFFFFFFFFFFFFFFFFFFFFFFFFFFFFFFF
@FS10000125:26:BPA73017-1023:1:1101:14510:1750 1:N:0:4
TTGTTAACTTCGTCGAGTACGCTCAAACAATAAGATCGGAAGAGC
+
FFFFFFFFFFFFFFFFFFFFFFFFFFFFFFFFFFFFFFFFFFFFF
@FS10000125:26:BPA73017-1023:1:1101:14610:1750 1:N:0:4
TTGCACAACTTCGTCGAGTACGCTCAAAGTTAAAGATCGGAAGAG
+
FFFFFFFFFFFFFFFFFFFFFFFFFFFFFFFFFFFFFFFFFFFFF
@FS10000125:26:BPA73017-1023:1:1101:15340:1750 1:N:0:4
TTGACTGGACTTCGTCGAGTACGCTCAACCATAAAGATCGGAAGA
+
FFFFFFFFFFFFFFFFFFFFFFFFFFFFFFFFFFFFFFFFFFFFF
@FS10000125:26:BPA73017-1023:1:1101:15480:1750 1:N:0:4
GCGAGAACTTCGTCGAGTACGCTCAATCCAGAAGATCGGAAGAGC
+
FFFFFFFFFFFFFFFFFFFFFFFFFFFFFFFFFFFFFFFFFFFFF
@FS10000125:26:BPA73017-1023:1:1101:1100:1760 1:N:0:4
GCGTAACTTCGTCGAGTACGCTCAATAAACGAGATCGGAAGAGCA
+
FFFFFFFFFFFFFFFFFFFFFFFFFFFFFFFFFFFFFFFFFFFFF
@FS10000125:26:BPA73017-1023:1:1101:1250:1760 1:N:0:4
GGGGGAACTTCGTCGAGTACGCTCAAAATGAGAGATCGGAAGAGC
+
F::FFFFFFFFFFFFFFFFFFFFFFFFFFFFFFFFFFFFFFFFFF
@FS10000125:26:BPA73017-1023:1:1101:1360:1760 1:N:0:4
TCTAGGAACTTCGTCGAGTACGCTCAATGGGATAGATCGGAAGAG
+
FFFFFFFFFFFFFFFFFFFFFFFFFFFFFFFFFFFFFFFFFFFFF
@FS10000125:26:BPA73017-1023:1:1101:1680:1760 1:N:0:4
GGGATCTCTTCGTCGAGTACGCTCAATCTCATAGATCGGAAGAGC
+
FFFFFFFFFFFFFFFFFFFFFFFFFFFFFFFFFFFFFFFFFFFFF
@FS10000125:26:BPA73017-1023:1:1101:2020:1760 1:N:0:4
TCGAGAACTTCGTCGAGTACGCTCAAACATAAAGATCGGAAGAGC
+
FFFFFFFFFFFFFFFFFFFFFFFFFFFFFFFFFFFFFFFFFFFFF
@FS10000125:26:BPA73017-1023:1:1101:2360:1760 1:N:0:4
TCGGCAACTTCGTCGAGTACGCTCAAGGGAAGAGATCGGAAGAGC
+
FFFFFFFFFFFFFFFFFFFFFFFFFFFFFFFFFFFFFFFFFFFFF
@FS10000125:26:BPA73017-1023:1:1101:2560:1760 1:N:0:4
CGGTAAACTTCGTCGAGTACGCTCAACATAGAAGATCGGAAGAGC
+
FFFFFFFFFFFFFFFFFFFFFFFFFFFFFFFFFFFFFFFFFFFFF
@FS10000125:26:BPA73017-1023:1:1101:2580:1760 1:N:0:4
GGGTAACTTCGTCGAGTACGCTCAATATCACAGATCGGAAGAGCA
+
FFFFFFFFFFFFFFFFFFFFFFFFFFFFFFFFFFFFFFFFFFFFF
@FS10000125:26:BPA73017-1023:1:1101:3260:1760 1:N:0:4
TCTTTAACTTCGTCGAGTACGCTCAATGTGCAAGATCGGAAGAGC
+
FFFFFFFFFFFFFFFFFFFFFFFFFFFFFFFFFFFFFFFFFFFFF
@FS10000125:26:BPA73017-1023:1:1101:3810:1760 1:N:0:4
CCGCCAACTTCGTCGAGTACGCTCAATATTCAAGATCGGAAGAGC
+
FFFFFFFFF:FFFFF:FFFFFFFFF:FFFFFF:,FFFF:FFFFF:
@FS10000125:26:BPA73017-1023:1:1101:4060:1760 1:N:0:4
TCGGTAACTTCGTCGAGTACGCTCAACATGAGAGATCGGAAGAGC
+
FFFFFFFFFFFFFFFFFFFFFFFFFFFFFFFFFFFFFFFFFFFFF
@FS10000125:26:BPA73017-1023:1:1101:4100:1760 1:N:0:4
CTGGGGGGAACTTCGTCGAGTACGCTCAATAATATAGATCGGAAG
+
FFFFFFFFFFFFFFFFFFFFFFFFFFFFFFFFFFFFFFFFFFFFF
@FS10000125:26:BPA73017-1023:1:1101:4460:1760 1:N:0:4
TTCACGAACTTCGTCGAGTACGCTCAATAAAGTAGATCGGATGAG
+
FF,FF,FF::::::FF:F:FF:::FF:,FFF,FF:FF,,F,,:FF
@FS10000125:26:BPA73017-1023:1:1101:4890:1760 1:N:0:4
TCAAAAACTTCGTCGAGTACGCTCAATGAGACAGATCGGAAGAGC
+
FFFFFFFFFFFFFFFFFFFFFFFFFFFFFFFFFFFFFFFFFFFFF
@FS10000125:26:BPA73017-1023:1:1101:5440:1760 1:N:0:4
TTGACTGGAGTTCGTCGAGTACGCTCAACACTGTAGATCGGAAGA
+
FFFF:FFFFFFFFFFFFFFFFFFFFFFFFFFFFFFFFFFFFFFFF
@FS10000125:26:BPA73017-1023:1:1101:5880:1760 1:N:0:4
GCGCAACTTCGTCGAGTACGCTCAAGAGTGAAGATCGGAAGAGCA
+
FFFFFFFFFFFFFFFFFFFFFFFFFFFFFFFFFFFFFFFFFFFFF
@FS10000125:26:BPA73017-1023:1:1101:6050:1760 1:N:0:4
GCGATAACTTCGTCGAGTACGCTCAACGAACGAGATCGGAAGAGC
+
FFFFFFFFFFFFFFFFFFFFFFFFFFFFFFFFFFFFFFFFFFFFF
@FS10000125:26:BPA73017-1023:1:1101:6780:1760 1:N:0:4
GGGGCAACTTCGTCGAGTACGCTCAATGGTTGAGATCGGAAGAGC
+
F:FFFFFFFFFFFFFFFFFFFFFFFFFFFFFFFFFFFFFFFFFFF
@FS10000125:26:BPA73017-1023:1:1101:7080:1760 1:N:0:4
TTTCAAACTTCGTCGAGTACGCTCAAACAGTAAGATCGGAAGAGC
+
FFFFFFFFFFFFFFFFFFFFFFFFFFFFFFFFFFFFFFFFFFFFF
@FS10000125:26:BPA73017-1023:1:1101:7210:1760 1:N:0:4
GCGATATCTTCGTCGAGTACGCTCAACATATAAGATCGGAAGAGC
+
,FFFFFFFFFFFFFFFFFFFFFFFFFFFFFFFFFFFFFFFFFFFF
@FS10000125:26:BPA73017-1023:1:1101:7620:1760 1:N:0:4
TTGTAAACTTCGTCGAGTACGCTCAACATTATAGATCGGAAGAGC
+
FFFFFFFFFFFFFFFFFFFFFFFFFFFFFFFFFFFFFFFFFFFFF
@FS10000125:26:BPA73017-1023:1:1101:8110:1760 1:N:0:4
GTCCTAACTTCGTCGAGTACGCTCAAGTCAAGAGATCGGAAGAGC
+
FFFFFFFFFFFFFFFFFFFFFFFFFFFFFFFFFFFFFFFFFFFFF
@FS10000125:26:BPA73017-1023:1:1101:8190:1760 1:N:0:4
TCGGCAACTTCGTCGAGTACGCTCAACCGAGTAGATCGGAAGAGC
+
FFFFFFFFFFFFFFFFFFFFFFFFFFFFFFFFFFFFFFFFFFFFF
@FS10000125:26:BPA73017-1023:1:1101:8220:1760 1:N:0:4
GCGTGAACTTCGTCGAGTACGCTCAATAACCCAGATCGGAAGAGC
+
FFFFFFFFFFFFFFFFFFFFFFFFFFFFFFFFFFFFFFFFFFFFF
@FS10000125:26:BPA73017-1023:1:1101:9020:1760 1:N:0:4
GTGTAGTACTTCGTCGAGTACGCTCAAGCGATTAGATCGGAAGAG
+
FFFFFFFFFFFFFFFFFFFFFFFFFFFFFFFFFFFFFFFFFFFFF
@FS10000125:26:BPA73017-1023:1:1101:10220:1760 1:N:0:4
TACGGAACTTCGTCGAGTACGCTCAAGTATATAGATCGGAAGAGC
+
FFFFFFFFFFFFFFFFFFFFFFFFFFFFFFFFFFFFFFFFFFFFF
@FS10000125:26:BPA73017-1023:1:1101:10650:1760 1:N:0:4
CTGAAAACTTCGTCGAGTACGCTCAATAATATAGATCGGAAGAGC
+
FFFFFFFFFFFFFFFFFFFFFFFFFFFFFFFFFFFFFFFFFFFFF
@FS10000125:26:BPA73017-1023:1:1101:10700:1760 1:N:0:4
TTGATAACTTCGTCGAGTACGCTCAAATACCTAGATCGGAAGAGC
+
FFFFFFFFFFFFFFFFFFFFFFFFFFFFFFFFFFFFFFFFFFFFF
@FS10000125:26:BPA73017-1023:1:1101:10740:1760 1:N:0:4
TTGACTGGACTTCGTCGAGTACGCTCAATGCTAGAGATCGGAAGA
+
FFFFFFFFFFFFFFFFFFFFFFFFFFFFFFFFFFFFFFFFFFFFF
@FS10000125:26:BPA73017-1023:1:1101:12000:1760 1:N:0:4
TCGTGAACTTCGTCGAGTACGCTCAACACTGCAGATCGGAAGAGC
+
FFFFFFFFFFFFFFFFFFFFFFFFFFFFFFFFFFFFFFFFFFFFF
@FS10000125:26:BPA73017-1023:1:1101:12250:1760 1:N:0:4
TTTTGAACTTCGTCGAGTACGCTCAATTGCATAGATCGGAAGAGC
+
FFFF,FFFFFFFFFFFFFFFFFFFFFFFFFFFFFFFFFFFFFFFF
@FS10000125:26:BPA73017-1023:1:1101:12890:1760 1:N:0:4
GCGGGAACTTCGTCGAGTACGCTCAAACAATGAGATCGGAAGAGC
+
FFFFFFFFFFFFFFFFFFFFFFFFFFFFFFFFFFFFFFFFFFFFF
@FS10000125:26:BPA73017-1023:1:1101:12920:1760 1:N:0:4
CCGGAACTTCGTCGAGTACGCTCAATTTCCAAGATCGGAAGAGCA
+
FFFFFFFFFFFFFFFFFFFFFFFFFFFFFFFFFFFFFFFFFFFFF
@FS10000125:26:BPA73017-1023:1:1101:13320:1760 1:N:0:4
CCGAGATCTTCGTCGAGTACGCTCAAGGTCAAAGATCGGAAGAGC
+
:FFF:F,:F:F::F:,FFFF,FFF:,F,FF,FF:FF:::FFFFF,
@FS10000125:26:BPA73017-1023:1:1101:1130:1770 1:N:0:4
TCGTAAACTTCGTCGAGTACGCTCAATGAAAAAGATCGGAAGAGC
+
FFFFFFFFFFFFFFFFFFFFFFFFFFFFFFFFFFFFFFFFFFFFF
@FS10000125:26:BPA73017-1023:1:1101:2390:1770 1:N:0:4
GGGGTAACTTCGTCGAGTACGTTCAAATTGGTAGATCGGAAGAGC
+
FFFFFFFFFFFFFFFFFFFFFFFFFFFFFFFFFFFFFFFFFFFFF
@FS10000125:26:BPA73017-1023:1:1101:3030:1770 1:N:0:4
TTGACTGACTTCGTCGAGTACGCTCAAAGAATAAGATCGGAAGAG
+
FFFFFFFFFFFFFFFFFFFFFFFFFFFFFFFFFFFFFFFFFFFFF
@FS10000125:26:BPA73017-1023:1:1101:3350:1770 1:N:0:4
TTGAACAACTTCGTCGAGTACGCTCAACATCTAAGATCGGAAGAG
+
FFFFFFFFFFFFFFFFFFFFFFFFFFFF:FFFFFFFFFFFFFFFF
@FS10000125:26:BPA73017-1023:1:1101:3470:1770 1:N:0:4
CCGGCAACTTCGTCGAGTACGCTCAACTCTAGAGATCGGAAGAGC
+
FFFFFFFFFFFFFFFFFFFFFFFFFFFFFFFFFFFFFFFFFFFFF
@FS10000125:26:BPA73017-1023:1:1101:3490:1770 1:N:0:4
CCCTAAACTTCGTCGAGTACGCTCAATTGCAAAGATCGGAAGAGC
+
FFFFFFFFFFFFFFFFFFFFFFFFFFFFFFFFFFFFFFFFFFFFF
@FS10000125:26:BPA73017-1023:1:1101:4820:1770 1:N:0:4
TTGTAAACTTCGTCGAGTACGCTCAACTTATAAGATCGGAAGAGC
+
,,FFFFFFFF,FFFFFFF:FFFF:FF,,FF,FFFF,:,F:,,FFF
@FS10000125:26:BPA73017-1023:1:1101:4890:1770 1:N:0:4
TTGGTAACTTCGTCGAGTACGCTCAAAGTATGAGATCGGAAGAGC
+
FFFFFFFFFFFFFFFFFFFFFFFFFFFFFFFFFFFFFFFFFFFFF
@FS10000125:26:BPA73017-1023:1:1101:5320:1770 1:N:0:4
CCGTAACTTCGTCGAGTACGCTCAATTGACGAGATCGGAAGAGCA
+
FFFFFF:FFF:FF:FF:F::::F,FFF,FFFF:FFFFFFFFF,F,
@FS10000125:26:BPA73017-1023:1:1101:5330:1770 1:N:0:4
TTGAAAACTTCGTCGAGTACGCTCAATATAGTAGATCGGAAGAGC
+
FFFFFFFFFFFFFFFFFFFFFFFF:FFFFFFFFFFFFFFFFFFFF
@FS10000125:26:BPA73017-1023:1:1101:5540:1770 1:N:0:4
TTGACTGGACTTCGTCGAGTACGCTCAACCGTTGAGATCGGAAGA
+
FFFF:::FFF:FFF,FFF:F:F:::F,FFFF,,:F:F:,:FFF,F
@FS10000125:26:BPA73017-1023:1:1101:5550:1770 1:N:0:4
GAGATAACTTCGTCGAGTACGCTCAACGTATTAGATCGGAAGAGC
+
FFFFFFFFFFFFFFFFFFFFFFFFFFFFFFFFFFFFFFFFFFFFF
@FS10000125:26:BPA73017-1023:1:1101:5840:1770 1:N:0:4
TCGATAGCTTCGTCGAGTACGCTCAAGGCTTAAGATCGGAAGAGC
+
FFFFFFFFFFFFFFFFFFFFFFFFFFFFFFFFFFFFFFFFFFFFF
@FS10000125:26:BPA73017-1023:1:1101:5920:1770 1:N:0:4
TTGACTGGACTTCGTCGAGTACGCTCAAGCGGAAAGATCGGAAGA
+
FFFFFFFFFFFFFFFFFFFFFFFFFFFFFFFFFFFFFFFFFFFFF
@FS10000125:26:BPA73017-1023:1:1101:5980:1770 1:N:0:4
TTGCCAACTTCGTCGAGTACGCTCAACATTAAAGATCGGAAGAGC
+
,FFFFFFFFFFFFFFFFFFFFFFFFFFFFFFFFFFFFFFFFFFFF
@FS10000125:26:BPA73017-1023:1:1101:6410:1770 1:N:0:4
CAGCTTGAACTTCGTCGAGTACGCTCAACATTTGAGATCGGAAGA
+
FFFFFFFFFFFFFFFFFFFFFFFFFFFFFFFFFFFFFFFFFFFF:
@FS10000125:26:BPA73017-1023:1:1101:6640:1770 1:N:0:4
TCGCAACTTCGTCGAGTACGCTCAACAGTCAAGATCGGAAGAGCA
+
FFFFFFFFFFFFFFFFFFFFFFFFFFFFFFFFFFFFFFFFFFFFF
@FS10000125:26:BPA73017-1023:1:1101:7060:1770 1:N:0:4
ACTTCGTCGAGTACGCTCAAATAGGAAGATCGGAAGAGCACACGT
+
FF:FFFFFFFFFFFFFFFFFFFFFFFFFFFFFFFFFFFFFFFFFF
@FS10000125:26:BPA73017-1023:1:1101:7690:1770 1:N:0:4
GGGTAAACTTCGTCGAGTACGCTCAAGAGAAAAGATCGGAAGAGC
+
FFF,FFFFFFFFFFFFFFFFFFFFFFFFFFFFFFFFFFFFFFFFF
@FS10000125:26:BPA73017-1023:1:1101:8260:1770 1:N:0:4
TTGGAAAAACTTCGTCGAGTACGCTCAAATTCCAAGATCGGAAGA
+
FFFFFFFFFFFFFFFFFFFFFFFFFFFFFFFFFFFFFFFFFFFFF
@FS10000125:26:BPA73017-1023:1:1101:9730:1770 1:N:0:4
TTGAAACTTCGTCGAGTACGCTCAAGTGCTTAGATCGGAAGAGCA
+
FFFFFFFFFFFFFFFFFFFFFFFFFFFFFFFFFFFFFFFFFFFFF
@FS10000125:26:BPA73017-1023:1:1101:10580:1770 1:N:0:4
GCCTGAACTTCGTCGAGTACGCTCAACGGGTAAGATCGGAAGAGC
+
FFFFFFFFFFFFFFFFFFFFFFFFFFFFFFFFFFFFFFFFFFFFF
@FS10000125:26:BPA73017-1023:1:1101:10970:1770 1:N:0:4
CAGCGACTTCGTCGAGTACGCTCAAAAGGATAGATCGGAAGAGCA
+
FFFFFFFFFFFFFFFFFFFFFFFFFFFFFFFFFFFFFFFFFFFF:
@FS10000125:26:BPA73017-1023:1:1101:11170:1770 1:N:0:4
CGGTAACTTCGTCGAGTACGCTCAAACGTGGAGATCGGAAGAGCA
+
FFFFFFFFFFFFFFFFFFFFFFFFFFFFFFFFFFFFFFFFFFFFF
@FS10000125:26:BPA73017-1023:1:1101:11430:1770 1:N:0:4
GCGGAAACTTCGTCGAGTACGCTCAAAATTCAAGATCGGAAGAGC
+
:FFFFFFFFFFFFFFFFFFFFFFFFFFFFFFFFFFFFFFFFFFFF
@FS10000125:26:BPA73017-1023:1:1101:11980:1770 1:N:0:4
GCGTTAACTTCGTCGAGTACGCTCAAAATGAAAGATCGGAAGAGC
+
FFFFFFFFFFFFFFFFFFFFFFFFFFFFFFFFFFFFFFFFFFFFF
@FS10000125:26:BPA73017-1023:1:1101:12300:1770 1:N:0:4
CCGAAAACTTCGTCGAGTACGCTCAACCGGCGAGATCGGAAGAGC
+
FFFFFFFFFFFFFFFFFFFFFFFFFFFFFFFFFFFFFFFFFFFFF
@FS10000125:26:BPA73017-1023:1:1101:12370:1770 1:N:0:4
GGGAAAACTTCGTCGAGTACGCTCAAAACACAAGATCGGAAGAGC
+
FFFFFFFFFFFFFFFFFFFFFFFFF:FFFFFFFFFFFFFFFFFFF
@FS10000125:26:BPA73017-1023:1:1101:13450:1770 1:N:0:4
ACGCAACTTCGTCGAGTACGCTCAAAATGAGAGATCGGAAGAGCA
+
FFFFFFFFFFFFFFFFFFFFFFFFFFFFFFFFFFFFFFFFFFFFF
@FS10000125:26:BPA73017-1023:1:1101:13940:1770 1:N:0:4
TGTGAAACTTCGTCGAGTACGCTCAATGAGTAAGATCGGAAGAGC
+
FFFFFFFFFFFFFFFFFFFFFFFFFFFFFFFFFFFFFFFFFFFFF
@FS10000125:26:BPA73017-1023:1:1101:14410:1770 1:N:0:4
GCGGCAACTTCGTCGAGTACGCTCAACGAGTTAGATCGGAAGAGC
+
,FFFFFFFFFFFFFFFFFFFFFFFF:FFFF,FFFFFFFFFFFFFF
@FS10000125:26:BPA73017-1023:1:1101:14920:1770 1:N:0:4
TCGATGAACTTCGTCGAGTACGCTCAATTCAATAGATCGGAAGAG
+
FFFFFFFFFFFFFFFFFFFFFFFFFFFFFFFFFFFFFFFFFFFFF
@FS10000125:26:BPA73017-1023:1:1101:15130:1770 1:N:0:4
TCTTTAACTTCGTCGAGTACGCTCAAGGGGGAAGATCGGAAGAGC
+
F,F:,:FFFFFFFFFFFFFFFFFFFF::,F,FFFFFFFFFFFFFF
@FS10000125:26:BPA73017-1023:1:1101:15520:1770 1:N:0:4
GAGTAAACTTCGTCGAGTACGCTCAAGCGATAAGATCGGAAGAGC
+
,,FFFF,F:FFFFFF:,FFFF:FF,:,F:FF:FF,FF:F,FFF,F
@FS10000125:26:BPA73017-1023:1:1101:15530:1770 1:N:0:4
TCGTAAACTTCGTCGAGTACGCTCAAGAAAAGAGATCGGAAGAGC
+
:FF,FFF:FFFFFFFFFFFFFFFFFFFF:FF,FFFFFFFFFFFFF
@FS10000125:26:BPA73017-1023:1:1101:1800:1780 1:N:0:4
TTGACTGGACTTCGTCGAGTACGCTCAACGATCAAGATCGGAAGA
+
FFFFFFFFFFFFFFFFFFFFFFFFFFFFFFFFFFFFFFFFFFFFF
@FS10000125:26:BPA73017-1023:1:1101:1980:1780 1:N:0:4
CCGTTAACTTCGTCGAGTACGCTCAACTAAAGAGATCGGAAGAGC
+
FFFFFFFFFFFFFFFFFFFFFFFFFFFFFFFFFFFFFFFFFFFFF
@FS10000125:26:BPA73017-1023:1:1101:4080:1780 1:N:0:4
CCGCACCAACTTCGTCGAGTACGCTCAATTAAATAGATCGGAAGA
+
FFFFFFFFFFFFFFFFFFFFFFFFFFFFFFFFFFFFFFFFFFFFF
@FS10000125:26:BPA73017-1023:1:1101:4960:1780 1:N:0:4
TTGACTGGACTTCGTCGAGTACGCTCAAGCCCAGAGATCGGAAGA
+
FFFFFFFFFFFFFFFFFFFFFFFFFFFFFFFFFFFFFFFFFFFFF
@FS10000125:26:BPA73017-1023:1:1101:5700:1780 1:N:0:4
GGGTTAACTTCGTCGAGTACCTCAAGCCGATAGATCGGAAGAGCA
+
FFFFFFFFFFFFFFFFFFFFFFFFFFFFFFFFFFFFFFFFFFFFF
@FS10000125:26:BPA73017-1023:1:1101:6280:1780 1:N:0:4
TTGACTGGACTTCGTCGAGTACGCTCAATCGATTAGATCGGAAGA
+
FFFFFFFFFFFFFFFFFFFFFFFFFFFFFFFFFFFFFFFFFFFFF
@FS10000125:26:BPA73017-1023:1:1101:7400:1780 1:N:0:4
TTGACTGGACTTCGTCGAGTACGCTCAATTATGCAGATCGGAAGA
+
FFFFFFFFFFFFFFFFFFFFFFFFFFFFFFFFFFFFFFFFFFFFF
@FS10000125:26:BPA73017-1023:1:1101:7410:1780 1:N:0:4
TCTAAAACTTCGTCGAGTACGCTCAAGTTAAAAGATCGGAAGAGC
+
FFFFFFFFFFFFFFFFFFFFFFFFFFFFFFFFFFFFFFFFFFFFF
@FS10000125:26:BPA73017-1023:1:1101:8250:1780 1:N:0:4
TAGCAAACTTCGTCGAGTACGCTCAAAGAATAAGATCGGAAGAGC
+
FFFFFFFFFFFFFFFFFFFFFFFFFFFFFFFFFFFFFFFFFFFFF
@FS10000125:26:BPA73017-1023:1:1101:9450:1780 1:N:0:4
TTGCTTAACTTCGTCGAGTACGCTCAACCGCCAAGATCGGAAGAG
+
FFFFFFFFFFFFFFFFFFFFFFFFFFFFFFFFFFFFFFFFFFFFF
@FS10000125:26:BPA73017-1023:1:1101:9800:1780 1:N:0:4
TGGATAACTTCGTCGAGTACGCTCAACTCTTTAGATCGGAAGAGC
+
FFF:FFFFFFFFFF:FFFFFFFFFFFFFFFFF:FFFF:FFFFFFF
@FS10000125:26:BPA73017-1023:1:1101:10120:1780 1:N:0:4
TCGTAACTTCGTCGAGTACGCTCAAAATTAAAGATCGGAAGAGCA
+
FFFFFFFFFFFFFFFFFFFFFFFFFFFFFFFFFFFFFFFFFFFFF
@FS10000125:26:BPA73017-1023:1:1101:10450:1780 1:N:0:4
TGGTTAACTTCGTCGAGTACGCTCAAATGCTCAGATCGGAAGAGC
+
FFFFFFFFFFFFFFFFFFFFFFFFFFFFFFFFFFFFFFFFFFFFF
@FS10000125:26:BPA73017-1023:1:1101:10980:1780 1:N:0:4
TTTCAAACTTCGTCGAGTACGCTCAAGTTCTGAGATCGGAAGAGC
+
FFFFFFFFFFFFFFFFFFFFFFFFFFFFFFFFFFFFFFFFFFFFF
@FS10000125:26:BPA73017-1023:1:1101:11010:1780 1:N:0:4
TCTGTAGAACTTCGTCGAGTACGCTCAAATAAACAGATCGGAAGA
+
FFFFFFFFFFFFFFFFFFFFFFFFFFFFFFFFFFFFFFFFFFFFF
@FS10000125:26:BPA73017-1023:1:1101:11090:1780 1:N:0:4
GTGGAAACTTCGTCGAGTACGCTCAATAAACAAGATCGGAAGAGC
+
FF,:FFFFFFFFFF:FFFFFFFFFF:FFFFFFFF:FFFFFFFFFF
@FS10000125:26:BPA73017-1023:1:1101:11310:1780 1:N:0:4
TCGGCAACTTCGTCGAGTACGCTCAAAAATTTAGATCGGAAGAGC
+
FFFFFFFFFFFFFFFFFFFFFFFFFFFFFFFFFFFFFFFFFFFFF
@FS10000125:26:BPA73017-1023:1:1101:11350:1780 1:N:0:4
GCGAAAACTTCGTCGAGTACGCTCAATTCTCAAGATCGGAAGAGC
+
FFFFFFFFFFFFFFFFFFFFFFFFFFFFFFFFFFFFFFFFFFFFF
@FS10000125:26:BPA73017-1023:1:1101:12730:1780 1:N:0:4
TCGTGAACTTCGTCGAGTACGCTCAATCAGGCAGATCGGAAGAGC
+
FFFFFFFFFFFFFFFFFFFFFFFFFFFFFFFFFFFFFFFFFFFFF
@FS10000125:26:BPA73017-1023:1:1101:13010:1780 1:N:0:4
TACTTCGTCGAGTACGCTCAAAAAATAAGATCGGAAGAGCACACG
+
FFFFFFFFFFFFFFFFFFFFFFFFFFFFFFFFFFFFFFFFFFFFF
@FS10000125:26:BPA73017-1023:1:1101:13930:1780 1:N:0:4
GGGCAAACTTCGTCGAGTACGCTCAAAAGTCCAGATCGGAAGAGC
+
,:FFFFFFFFFFFFFFFFFFFFFFFFFFFFF,FFFFFFFFFFFFF
@FS10000125:26:BPA73017-1023:1:1101:14180:1780 1:N:0:4
TTGTGGAACTTCGTCGAGTACGCTCAAGTTATAAGATCGGAAGAG
+
FFFFFFFFFFFFFFFFFFFFFFFFFFFFFFFFFFFFFFFFFFFFF
@FS10000125:26:BPA73017-1023:1:1101:14830:1780 1:N:0:4
TTGTAAACTTCGTCGAGTACGCTCAATTGCTAAGATCGGAAGAGC
+
FFFFFFFFFFFFFFFFFFFFFFFFFFFFFFFFFFFFFFFFFFFFF
@FS10000125:26:BPA73017-1023:1:1101:14870:1780 1:N:0:4
CCGTGAACTTCGTCGAGTACGCTCAAGAACTTAGATCGGAAGAGC
+
F:FF:FFFFFFFFF:FFFFFFFFFF,:,:FFFFF:FFFFFF::::
@FS10000125:26:BPA73017-1023:1:1101:15070:1780 1:N:0:4
TGACAAACTTCGTCGAGTACGCTCAACTTACGAGATCGGAAGAGC
+
FFFFFFFFFFFFFFFFFFFFFFFFFFFFFFFFFFFFFFFFFFFFF
@FS10000125:26:BPA73017-1023:1:1101:15320:1780 1:N:0:4
TTGACTGGACTTCGTCGAGTACGCTCAAAGAGGAAGATCGGAAGA
+
FFFFFFFFFFFFFFFFFFFFFFFFFFFFFFFFFFFFFFFFFFFFF
@FS10000125:26:BPA73017-1023:1:1101:15530:1780 1:N:0:4
GCGCCAACTTCGTCGAGTACGCTCAATTTCATAGATCGGAAGAGC
+
FFFFFFFFFFFFFFFFFFFFFFFFFFFFFFFFFFFFFFFFFFFFF
@FS10000125:26:BPA73017-1023:1:1101:1490:1790 1:N:0:4
TTTAAAACTTCGTCGAGTACGCTCAACTAAAAAGATCGGAAGAGC
+
FFFFFFFFFFFFFFFFFFFFFFFFFFFFFFFFFFFFFFFFFFFFF
@FS10000125:26:BPA73017-1023:1:1101:1810:1790 1:N:0:4
TTTGCAAACTTCGTCGAGTACGCTCAACGTCACAGATCGGAAGAG
+
FFFFFFFFFFFFFFFFFFFFFFFFFFFFFFFFFFFFFFFFFFFFF
@FS10000125:26:BPA73017-1023:1:1101:2560:1790 1:N:0:4
TCGCTAACTTCGTCGAGTACGCTCAAGAATTCAGATCGGAAGAGC
+
FFFFFFFFFFFFFFFFFFFFFFFFFFFFFFFFFFFFFFFFFFFFF
@FS10000125:26:BPA73017-1023:1:1101:2640:1790 1:N:0:4
CGTCCAACTTCGTCGAGTACGCTCAAGGTTTCAGATCGGAAGAGC
+
FFFFFFFFFFFFFFFFFFFFFFFFFFFFFFFFFFFFFFFFFFFFF
@FS10000125:26:BPA73017-1023:1:1101:3260:1790 1:N:0:4
ACGGAACTTCGTCGAGTACGCTCAACACTCGAGATCGGAAGAGCA
+
FFFFFFFFFFFFFFFFFFFFFFFFFFFFFFFFFFFFFFFFFFFFF
@FS10000125:26:BPA73017-1023:1:1101:3650:1790 1:N:0:4
AAGTGCCAACTTCGTCGAGTACGCTCAACTATATAGATCGGAAGA
+
FFFFFFFFFFFFFFFFFFFFFFFFFFFFFFFFFFFFFFFFFFFFF
@FS10000125:26:BPA73017-1023:1:1101:3690:1790 1:N:0:4
TGGATAACTTCGTCGAGTACGCTCAAAAATCTAGATCGGAAGAGC
+
F:FF:::FF:FFFFF,FFFF:FFF:,FFFFF:F,FF:F:FFFFF:
@FS10000125:26:BPA73017-1023:1:1101:4490:1790 1:N:0:4
GACAGAACTTCGTCGAGTACGCTCAAGACGGTAGATCGGAAGAGC
+
FFFFFFFFFFFFFFFFFFFFFFFFFFFFFFFFFFFFFFFFFFFFF
@FS10000125:26:BPA73017-1023:1:1101:4750:1790 1:N:0:4
TTGTTAACTTCGTCGAGTACGCTCAAAACATGAGATCGGAAGAGC
+
FFFFFFFFFFFFFFFFFFFFFFFFFFFFFFFFFFFFFFFFFFFFF
@FS10000125:26:BPA73017-1023:1:1101:5350:1790 1:N:0:4
TTGCTAACTTCGTCGAGTACGCTCAATAGAAAAGATCGGAAGAGC
+
FFFFFFFFFFFFFFFFFFFFFFFFFFFFFFFFFFFFFFFFFFFFF
@FS10000125:26:BPA73017-1023:1:1101:6130:1790 1:N:0:4
CCCATAACTTCGTCGAGTACGCTCAATGAATAAGATCGGAAGAGC
+
FFFFFFFFFFFFFFFFFFFFFFFFFFFFF,FFFFFFFFFFFFFFF
@FS10000125:26:BPA73017-1023:1:1101:6800:1790 1:N:0:4
GCGGGAACTTCGTCGAGTACGCTCAAATTTTTAGATCGGAAGAGC
+
FFFFFFFFFFFFFFFFFFFFFFFFFFFFFFFFFFFFFFFFFFFFF
@FS10000125:26:BPA73017-1023:1:1101:6850:1790 1:N:0:4
TGGCATAAACTTCGTCGAGTACGCTCAAAATATTAGATCGGAAGA
+
FFFFFFFFFFFFFFFFFFFFFFFFFFFFFFFFFFFFFFFFFFFFF
@FS10000125:26:BPA73017-1023:1:1101:7230:1790 1:N:0:4
CCAAAGAACTTCGTCGAGTACGCTCAAATAAAAAGATCGGAAGAG
+
:F,FF:FFFFFFF:F:F:FFF:FFF,FFFFFFFF:,F:::F,:,F
@FS10000125:26:BPA73017-1023:1:1101:7280:1790 1:N:0:4
TTGCAAAACTTCGTCGAGTACGCTCAAGCATCGAGATCGGAAGAG
+
FFFFFFFFFFFFFFFFFFFFFFFFFFFFFFFFFFFFFFFFFFFFF
@FS10000125:26:BPA73017-1023:1:1101:7330:1790 1:N:0:4
TTGGAGACTTTCGTCGAGTACGCTCAACCGGTAAGATCGGAAGAG
+
FFFFFFFFFFFFFFFFFFFFFFFFFFFFFFFFFFFFFFFFFFFFF
@FS10000125:26:BPA73017-1023:1:1101:10310:1790 1:N:0:4
CCGATAACTTCGTCGAGTACGCTCAAGACATAAGATCGGAAGAGC
+
FFFFFFFFFFFFFFFFFFFFFFFFFFFFFFFFFFFFFFFFFFFFF
@FS10000125:26:BPA73017-1023:1:1101:10620:1790 1:N:0:4
TCGCTTAACTTCGTCGAGTACGCTCAAGGGAATAGATCGGAAGAG
+
FFFFFFFFF:FFFFFFFFFFFFFFFFFFFFFFFFFFFFFFFFFFF
@FS10000125:26:BPA73017-1023:1:1101:10800:1790 1:N:0:4
TTTTTCAAACTTCGTCGAGTACGCTCAATACCGCAGATCGGAAGA
+
FFFFFFFFFFFFFFFFFFFFFFFFFFFFFFFFFFFFFFFFFFFFF
@FS10000125:26:BPA73017-1023:1:1101:11250:1790 1:N:0:4
GTGGGAACTTCGTCGAGTACGCTCAAATATGGAGATCGGAAGAGC
+
FFFFFFFFFFFFFFFFFFFFFFFFFFFFFFFFFFFFFFFFFFFFF
@FS10000125:26:BPA73017-1023:1:1101:12340:1790 1:N:0:4
TTGTTGAACTTCGTCGAGTACGCTCAACGGCATAGATCGGAAGAG
+
FFFFFFFFFFFFFFFFFFFFFFFFFFFFFFFFFFFFFFFFFFFFF
@FS10000125:26:BPA73017-1023:1:1101:12490:1790 1:N:0:4
GCGCTAACTTCGTCGAGTACGCTCAATTGGGAAGATCGGAAGAGC
+
,FFFFFFFFFFFFFFFFFFFFFFFFFFFFFFFFFFFFFFFFFFFF
@FS10000125:26:BPA73017-1023:1:1101:13560:1790 1:N:0:4
GCTGAACTTCGTCGAGTACGCTCAACATTAAAGATCGGAAGAGCA
+
FFFFFFFFFFFFFFFFFFFFFFFFFFFFFFFFFFFFFFFFFFFFF
@FS10000125:26:BPA73017-1023:1:1101:13810:1790 1:N:0:4
GCGAAAACTTCGTCGAGTACGCTCAATACGCCAGATCGGAAGAGC
+
FFFFFFFFFFFFFFFFFFFFFFFFFFFFFFFFFFFFFFFFFFFFF
@FS10000125:26:BPA73017-1023:1:1101:14290:1790 1:N:0:4
TAGCAACTTCGTCGAGTACGCTCAACAGTAAAGATCGGAAGAGCA
+
FFFFFFFFFFFFFFFFFFFFFFFFFFFFFFFFFFFFFFFFFFFFF
@FS10000125:26:BPA73017-1023:1:1101:14940:1790 1:N:0:4
TGGTTAACTTCGTCGAGTACGCTCAATATAGTAGATCGGAAGAGC
+
FFFFFFFFFFFFFFFFFFFFFFFFFFFFFFFFFFFFFFFFFFFFF
@FS10000125:26:BPA73017-1023:1:1101:15320:1790 1:N:0:4
ACGGCACTAACTTCGTCGAGTACGCTTCAAGATCCCAGATCGGAA
+
FFFFFFFFFFFFFFFFFFFFFFFFFFFFFFFFFFFFFFFFFFFFF
@FS10000125:26:BPA73017-1023:1:1101:16080:1790 1:N:0:4
GTGCCAACTTCGTCGAGTATGCTCAATCCTTAAGATCGGAAGAGC
+
FFFFFFFFFFFFFFFFFFFFFFFFFFFFFFFFFFFFFFFFFFFFF
@FS10000125:26:BPA73017-1023:1:1101:16130:1790 1:N:0:4
TCGACAACTTCGTCGAGTACGCTCAAAATGGAAGATCGGAAGAGC
+
FFFFFFFFFFFFFFFFFFFFFFFFFF:FFFFFFFFFFFFFFFFFF
@FS10000125:26:BPA73017-1023:1:1101:1020:1800 1:N:0:4
GAGGCAACTTCGTCGAGTACGCTCAAGGAGCCAGATCGGAAGAGC
+
FFFFFFFFFFFFFFFFFFFFFFFFFFFFFFFFFFFFFFFFFFFFF
@FS10000125:26:BPA73017-1023:1:1101:1200:1800 1:N:0:4
TTGACTGGACTTTCGTCGAGTACGCTCAAACGCCAAGATCGGAAG
+
FFFFFFFFFFFFFFFFFFFFFFFFFFFFFFFFFFFFFFFFFFFFF
@FS10000125:26:BPA73017-1023:1:1101:1330:1800 1:N:0:4
TAGTTAACTTCGTCGAGTACGCTCAAGAATACAGATCGGAAGAGC
+
FFFFFFFFFFFFFFFFFFFFFFFFFFFFFFFFFFFFFFFFFFFFF
@FS10000125:26:BPA73017-1023:1:1101:1770:1800 1:N:0:4
GGGCAAACTTCGTCGAGTACGCTCAAGAGATAAGATCGGAAGAGC
+
FFFFFFFFFFFFFFFFFFFFFFFFFFFFFFFFFFFFFFFFFFFFF
@FS10000125:26:BPA73017-1023:1:1101:2340:1800 1:N:0:4
TAGCAAACTTCGTCGAGTACGCTCAAATTGTAAGATCGGAAGAGC
+
FFFFFFFFFFFFFFFFFFFFFFFFF:FFFFFFFFFFFFFFFFFFF
@FS10000125:26:BPA73017-1023:1:1101:4160:1800 1:N:0:4
CCCTAAACTTCGTCGAGTACGCTCAAGTTCTGAGATCGGAAGAGC
+
F:FF,:FF:FF:::,F:FF:FF:,FF,F,,F,F:FFF:FF,FFF:
@FS10000125:26:BPA73017-1023:1:1101:4310:1800 1:N:0:4
TCGGCAACTTCGTCGAGTACGCTCATAAAGTAAGATCGGAAGAGC
+
:FF,F:F,FF,,FF,,FFF:,FF::,FF,,FF,:FF,F,F,,:F,
@FS10000125:26:BPA73017-1023:1:1101:5820:1800 1:N:0:4
TTGACTGGACTTCGTCGAGTACGCTCAATTTCACAGATCGGAAGA
+
FFFFFFFFFFFFFFFFFFFFFFFFFFFFFFFFFFFFFFFFFFFFF
@FS10000125:26:BPA73017-1023:1:1101:6160:1800 1:N:0:4
TTGAAAACTTCGTCGAGTACGCTCAACGATATAGATCGGAAGAGC
+
,FFFFFFFFFFFFFFFFFFFFFFFFFFFFFFFFFFFFFFFFFFFF
@FS10000125:26:BPA73017-1023:1:1101:6390:1800 1:N:0:4
TAGCAAACTTCGTCGAGTACGCTCAAGAAAACAGATCGGAAGAGC
+
FFFFFFFFFFFFFFFFFFFFFFFFFFFFFFFFFFFFFFFFFFFFF
@FS10000125:26:BPA73017-1023:1:1101:6830:1800 1:N:0:4
GCGGAATCTTCGTCGAGTACGCTCAATAGTGGAGATCGGAAGAGC
+
FFFFFFFFFFFFFFFFFFFFFFFFFFFFFFFFFFFFFFFFFFFFF
@FS10000125:26:BPA73017-1023:1:1101:7170:1800 1:N:0:4
TCTTTGGGAACTTCGTCGAGTACGCTCAATACCTAAGATCGGAAG
+
FFFFFFFFFFFFFFFFFFFFFFFFFFFFFFFFFFFFFFFFFFFFF
@FS10000125:26:BPA73017-1023:1:1101:7380:1800 1:N:0:4
GCCAAACTTCGTCGAGTACGCTCAAGATGGTAGATCGGAAGAGCA
+
FFFFFFFFFFFFFFFFFFFFFFFFFFFFFFFFFFFFFFFFFFFFF
@FS10000125:26:BPA73017-1023:1:1101:7710:1800 1:N:0:4
GGGCTGAACTTCGTCGAGTACGCTCAAAAGAGTAAGATCGGAAGA
+
:FFFFFFFFFFFFFFFFFFFFFFFF:FFFFFFFFFFFFFFFFFFF
@FS10000125:26:BPA73017-1023:1:1101:8370:1800 1:N:0:4
TAGGTAACTTCGTCGAGTACGCTCAAGTAACGAGATCGGAAGAGC
+
FFFFFFFFFFFFFFFFFFFFFFFFFFFFFFFFFFFFFFFFFFFFF
@FS10000125:26:BPA73017-1023:1:1101:8800:1800 1:N:0:4
CCGCAACTTCGTCGAGTACGCTCAATACAATAGATCGGAAGAGCA
+
FFFFFFFFFFFFF:FFFFFFFFFFFFFFFFFFFFFFFFFFFFFFF
@FS10000125:26:BPA73017-1023:1:1101:9210:1800 1:N:0:4
TGGCAAACTTCGTCGAGTACGCTCAATTATAGAGATCGGAAGAGC
+
FFFFFFFFFFFFFFFFFFFFFFFFFFFFFFFFFFFFFFFFFFFFF
@FS10000125:26:BPA73017-1023:1:1101:9480:1800 1:N:0:4
TAGTAGTATCTTCGTCGAGTACGCTCAAATGCGGAGATCGGAAGA
+
FFFFFFFFFFFFFFFFFFFFFFFFFFFFFFFFFFFFFFFFFFFFF
@FS10000125:26:BPA73017-1023:1:1101:10360:1800 1:N:0:4
GTGAAACTTCGTCGAGTACGCTCAATTACACAGATCGGAAGAGCA
+
FFFFFFFFFFFFFFFFFFFFFFFFFFFFFFFFFFFFFFFFFFFFF
@FS10000125:26:BPA73017-1023:1:1101:10430:1800 1:N:0:4
GGGCCAACTTCGTCGAGTACGCTCAACAAATGAGATCGGAAGAGC
+
FFFFFFFFFFFFFFFFFFFFFFFFFFFFFFFFFFFFFFFFFFFFF
@FS10000125:26:BPA73017-1023:1:1101:10980:1800 1:N:0:4
TTGACTGGACTTCGTCGAGTACGCTCAAGTCCTGAGATCGGAAGA
+
FFFFFFFFFFFFFFFFFFFFFFFFFFFFFFFFFFFFFFFFFFFFF
@FS10000125:26:BPA73017-1023:1:1101:11170:1800 1:N:0:4
GCGGGAACTTCGTCGAGTACGCTCAAATTCCAAGATCGGAAGAGC
+
:FFFFF:FFFFFFFFFFFFFFFFFF:FFFFFF:FFFFFFFFFFFF
@FS10000125:26:BPA73017-1023:1:1101:12240:1800 1:N:0:4
TTTTAGTAACTTCGTCGAGTACGCTCAAATGATAAGATCGGAAGA
+
FFFFFFFFFFFFFFFFFFFFFFFFFFFFFFFFFFFFFFFFFFFFF
@FS10000125:26:BPA73017-1023:1:1101:12640:1800 1:N:0:4
GGGGAAACTTCGTCGAGTACGCTCAATTGGGGAGATCGGAAGAGC
+
FFFFFFFFFFFFFFFFFFFFFFFFFFFFFFFFFFFFFFFFFFFFF
@FS10000125:26:BPA73017-1023:1:1101:14660:1800 1:N:0:4
TCGGGAACTTCGTCGAGTACGCTCAATTGAGAAGATCGGAAGAGC
+
FFFFFFFFFFFFFFFFFFFFFFFFFFFFFFFFFFFFFFFFFFFFF
@FS10000125:26:BPA73017-1023:1:1101:14900:1800 1:N:0:4
TTGACTGGACTTCGTCGAGTACGCTCAAGTTCCAAGATCGGAAGA
+
FFFFFFFFFFFFFFFFFFFFFFFFFFFFFFFFFFFFFFFFFFFFF
@FS10000125:26:BPA73017-1023:1:1101:15210:1800 1:N:0:4
TCGGCAACTTCGTCGAGTACGCTCAAGATTAAAGATCGGAAGAGC
+
FFFFFFFFFFFFFFFFFFFFFFFFFFFFFFFFFFFFFFFFFFFFF
@FS10000125:26:BPA73017-1023:1:1101:15240:1800 1:N:0:4
TTGTGTGAACTTCGTCGAGTACGCTCAACTAAATAGATCGGAAGA
+
FFFFFFFFFFFFFFFFFFFFFFFFFFFFFFFFFFFFFFFFFFFFF
@FS10000125:26:BPA73017-1023:1:1101:15510:1800 1:N:0:4
CCGTAGACTTCGTCGAGTACGCTCAAGAGTGTAGATCGGAAGAGC
+
FFFFFFFFFFFFFFFFFFFFFFFFFFFFFFFFFFFFFFFFFFFFF
@FS10000125:26:BPA73017-1023:1:1101:16080:1800 1:N:0:4
GTGCCAACTTCGTCGAGTATGCTCAATCCTTAAGATCGGAAGAGC
+
FFFFFFFFFFFFFFFFFFFFFFFFFFFFFFFFFFFFFFFFFFFFF
@FS10000125:26:BPA73017-1023:1:1101:16340:1800 1:N:0:4
TTTGGCTAACTTCGTCGAGTACGCTCAATTTGAGAGATCGGAAGA
+
FFFFFFFF:F::FFFFFF:FFFFFFFFF:FFFFFFFFFFFFFFFF
@FS10000125:26:BPA73017-1023:1:1101:1020:1810 1:N:0:4
TCGCATCAACTTCGTCGAGTACGCTCAAGACATTAGATCGGAAGA
+
FFFFF,FFFFFFFFFFFFFFFFFFFFFFF:,F,,FFFFFFFFFFF
@FS10000125:26:BPA73017-1023:1:1101:1220:1810 1:N:0:4
TGTTTAACTTCGTCGAGTACGCTCAACGGGTAAGATCGGAAGAGC
+
FFFFFFFFFFFFFFFFFFFFFFFFFFFFFFFFFFFFFFFFFFFFF
@FS10000125:26:BPA73017-1023:1:1101:1280:1810 1:N:0:4
TCTAGAACTTCGTCGAGTACGCTCAAGGAGGAAGATCGGAAGAGC
+
:FFFFFFFFFFFFFFFFFFFFFFFFFFFFFFFFFFFFFFFFFFFF
@FS10000125:26:BPA73017-1023:1:1101:1580:1810 1:N:0:4
TTGCTAAACTTCGTCGAGTACGCTCAAAAAACTAGATCGGAAGAG
+
FFFFFFFFFFFFFFFFFFFFFFFFFFFFFFFFFFFFFFFFFFFFF
@FS10000125:26:BPA73017-1023:1:1101:1860:1810 1:N:0:4
GTGACTGGACTTCGTCGAGTACGCTCAATCCAACAGATCGGAAGA
+
FFFFFFFFFFFFFFFFFFFFFFFFFFFFFFFFFFFFFFFFFFFFF
@FS10000125:26:BPA73017-1023:1:1101:2540:1810 1:N:0:4
ACCTAACATCTTCGTCGAGTACGCTCAATGATTAAGATCGGAAGA
+
FFFFFFFFFFFFFFFFFFFFFFFFFFFFFFFFFFFFFFFFFFFFF
@FS10000125:26:BPA73017-1023:1:1101:2860:1810 1:N:0:4
TAGGCTAACTTCGTCGAGTACGCTCAAATTCATAGATCGGAAGAG
+
FFFFFFFFFFFFFFFFFFFFFFFFFFFFFFFFFFFFFFFFFFFFF
@FS10000125:26:BPA73017-1023:1:1101:3800:1810 1:N:0:4
TAGCCAACTTCGTCGAGTACGCTCAACTCATAAGATCGGAAGAGC
+
,FFFFFFFF:FFFF,FFFFF:FF:FFFFF::FF,FFF,FF,:F:F
@FS10000125:26:BPA73017-1023:1:1101:5260:1810 1:N:0:4
CTGGACTAACTTCGTCGAGTACGCTCAACCAAACAGATCGGAAGA
+
FFFFFFFFFFFFFFFFFFFFFFFFFFFFFFFFFFFFFFFFFFFFF
@FS10000125:26:BPA73017-1023:1:1101:5920:1810 1:N:0:4
TAGCCAACTTCGTCGAGTACGCTCAATCGGTTAGATCGGAAGAGC
+
FFFFFFFFFFFFFFFFFFFFFFFFFFFFFFFFFFFFFFFFFFFFF
@FS10000125:26:BPA73017-1023:1:1101:6680:1810 1:N:0:4
TCTAAAACTTCGTCGAGTACGCTCAAGCGAAAAGATCGGAAGAGC
+
FFFFFFFFFFFFFFFFFFFFFFFFFFFFFFFFFFFFFFFFFFFFF
@FS10000125:26:BPA73017-1023:1:1101:7090:1810 1:N:0:4
TGGAAAACTTCGTCGAGTACGCTCAACCTCAAAGATCGGAAGAGC
+
FFFFFFFFFFFFFFFFFFFFFFFFFFFFFFFFFFFFFFFFFFFFF
@FS10000125:26:BPA73017-1023:1:1101:7220:1810 1:N:0:4
TTGACTGGACTTCGTCGAGTACGCTCAAGGAATAAGATCGGAAGA
+
FFFFFFFFFFFFFFFFFFFFFFFFFFFFFFFFFFFFFFFFFFFFF
@FS10000125:26:BPA73017-1023:1:1101:8650:1810 1:N:0:4
TTTTAAACTTCGTCGAGTACGCTCAAGAGATCAGATCGGAAGAGC
+
FFFFFFFFFFFFFFFFFFFFFFFFFFFFFFFFFFFFFFFFFFFFF
@FS10000125:26:BPA73017-1023:1:1101:9140:1810 1:N:0:4
TGGCAAACTTCGTCGAGTACGCTCAAATGTGGAGATCGGAAGAGC
+
FFFFFFFFFFFFFFFFFFFFFFFFFFFFFFFFFFFFFFFFFFFFF
@FS10000125:26:BPA73017-1023:1:1101:9450:1810 1:N:0:4
GCGGTAACTTCGTCGAGTACGCTCAAGTGTGAAGATCGGAAGAGC
+
FFFFFFFFFFFFFFFFFFFFFFFFFFFFFFFFFFFFFFFFFFFFF
@FS10000125:26:BPA73017-1023:1:1101:9470:1810 1:N:0:4
GCGCTAACTTCGTCGAGTACGCTCAAATATTTAGATCGGAAGAGC
+
,F:FF:FFFFFFFFFFFFFFFFFFF:FFFFFFFFFFFFFFFFFFF
@FS10000125:26:BPA73017-1023:1:1101:9880:1810 1:N:0:4
TCGGCAACTTCGTCGAGTACGCTCAACACTAGAGATCGGAAGAGC
+
FFFFFFFFFFFFFFFFFFFFFFFFFFFFFFFFFFFFFFFFFFFFF
@FS10000125:26:BPA73017-1023:1:1101:10100:1810 1:N:0:4
TTGACTGGACTTCGTGAGTACGCTCAACCGTTGAGATCGGAAGAG
+
FFFFFFFFFFFFFFFFFFFFFFFFFFFFFFFFFFFFFFFFFFFFF
@FS10000125:26:BPA73017-1023:1:1101:10110:1810 1:N:0:4
GGGGGCTAAACTTCGTCGAGTACGCTCAATAATAGAGATCGGAAG
+
FFFFFFFFFFFFFFFFFFFFFFFFFFFFFFFFFFFFFFFFFFFFF
@FS10000125:26:BPA73017-1023:1:1101:10280:1810 1:N:0:4
CCGAGAACTTCGTCGAGTACGCTCAAAGATATAGATCGGAAGAGC
+
FFFFFFFFFFFFFFFFFFFFFFFFFFFFFFFFFFFFFFFFFFFFF
@FS10000125:26:BPA73017-1023:1:1101:10320:1810 1:N:0:4
CCGAAAACTTCGTCGAGTACGCTCAACATGAGAGATCGGAAGAGC
+
FFFFFFFFFFFFFFFFFFFFFFFFFFFFFFFFFFFFFFFFFFFFF
@FS10000125:26:BPA73017-1023:1:1101:10440:1810 1:N:0:4
TTTGAAACTTCGTCGAGTACGCTCAAACGAATAGATCGGAAGAGC
+
FFFFFFFFFFFFFFFFFFFFFFFFFFFFFFFFFFFFFFFFFFFFF
@FS10000125:26:BPA73017-1023:1:1101:10790:1810 1:N:0:4
TAGCCAACCTCGTCGAGTACGCTCAAGAAGCCAGATCGGAAGAGC
+
,FFFFFFFFFFFFFFFFFFFFFFF:FF:FFFFFFFFFFF:FF,FF
@FS10000125:26:BPA73017-1023:1:1101:11030:1810 1:N:0:4
AAGCATCTTCGTCGAGTACGCTCAATCTTGCAGATCGGAAGAGCA
+
FFFFFFFFFFFFFFFFFFFFFFFFFFFFFFFFFFFFFFFFFFFFF
@FS10000125:26:BPA73017-1023:1:1101:11630:1810 1:N:0:4
TTGGGAACTTCGTCGAGTACGCTCAACCGTATAGATCGGAAGAGC
+
:F,:FFFFFFF:FFFFFFFFFFFFFFFFFFFFFFFFFFFFFFF:F
@FS10000125:26:BPA73017-1023:1:1101:12320:1810 1:N:0:4
TAGGGGGGAACTTCGTCGAGTACGCTCAAATACCCAGATCGGAAG
+
FFFFFFFFFFFFFFFFFFFFFFFFFFFFFFFFFFFFFFFFFFFFF
@FS10000125:26:BPA73017-1023:1:1101:13640:1810 1:N:0:4
GGGCTAACTTCGTCGAGTACGCTCAAATAACAAGATCGGAAGAGC
+
FFFFFFFFFFFFFFFFFFFFFFFFFFFFFFFFFFFFFFFFFFFFF
@FS10000125:26:BPA73017-1023:1:1101:14090:1810 1:N:0:4
TTGGAAACTTCGTCGAGTACGCTCAATAGTGGAGATCGGAAGAGC
+
FFFFFFFFFFFFFFFFFFFFFFFFFFFFFFFFFFFFFFFFFFFFF
@FS10000125:26:BPA73017-1023:1:1101:14390:1810 1:N:0:4
CCGTAAACTTCGTCGAGTACGCTCAAAAATAGAGATCGGAAGAGC
+
FFFFFFFFFFFFFFFFFFFFFFFFFFFFFFFFFFFFFFFFFFFFF
@FS10000125:26:BPA73017-1023:1:1101:14450:1810 1:N:0:4
GGGGGAACTTCGTCGAGTACACTCAAGGAAGGAGATCGGAAGAGC
+
FFFFFFFFFFFFFFFFFFFFFFFFFFFFFFFFFFFFFFFFFFFFF
@FS10000125:26:BPA73017-1023:1:1101:15180:1810 1:N:0:4
CCGCAACTTCGTCGAGTACGCTCAATACAGCAGATCGGAAGAGCA
+
FFFFFFFFFFFFFFFFFFFFFFFFFFFFFFFFFFFFFFFFFFFF,
@FS10000125:26:BPA73017-1023:1:1101:15340:1810 1:N:0:4
GATCTAACTTCGTCGAGTACGCTCAAAAATCCAGATCGGAAGAGC
+
,FFFFFFFFFFFFFFFFFFFFFFFFFFFFFFFFFFFFFFFFFFFF
@FS10000125:26:BPA73017-1023:1:1101:15540:1810 1:N:0:4
GCGGTAACTTCGTCGAGTACGCTCAACTAATGAGATAGGAAGAGC
+
FFFFFFFFFFFFFFFFFFFFFFFFFFFFFFFFFFFFFFFFFFFFF
@FS10000125:26:BPA73017-1023:1:1101:15890:1810 1:N:0:4
TTGCACAACTTCGTCGAGTACGCTCAATGTGCGAGATCGGAAGAG
+
FFFFFFFFFFFFFFFFFFFFFFFFFFFFFFFFFFFFFFFFFFFFF
@FS10000125:26:BPA73017-1023:1:1101:16250:1810 1:N:0:4
TCGGTAACTTCGTCGAGTACGCTCAACATAAAAGATCGGAAGAGC
+
FF:FFFFFFFFFFFFFFFFFFFFFFFFFFFFFFFFFFFFFFFFFF
@FS10000125:26:BPA73017-1023:1:1101:1430:1820 1:N:0:4
CCGCCAACTTCGTCGAGTACGCTCAATGTGTGAGATCGGAAGAGC
+
FFFFFFFFFFFFFFFFFFFFFFFFFFFFFFFFFFFFFFFFFFFFF
@FS10000125:26:BPA73017-1023:1:1101:2280:1820 1:N:0:4
TTTAGTGAACTTCGTCGAGTACGCTCAAGTGTCTAGATCGGAAGA
+
FFFFFFFFFFFFFFFFFFFFFFFFFFFFFFFFFFFFFFFFFFFFF
@FS10000125:26:BPA73017-1023:1:1101:3660:1820 1:N:0:4
CTGTTAACTTCGTCGAGTACGCTCAAAAATTTAGATCGGAAGAGC
+
FFFFFFFFFFFFFFFFFFFFFFFFFFFFFFFFFFFFFFFFFFFFF
@FS10000125:26:BPA73017-1023:1:1101:5380:1820 1:N:0:4
TTGTTGAACTTCGTCGAGTACGCTCAAATTGGAAGATCGGAAGAG
+
FFFFFFFFFFFFFFFFFFFFFFFFFFFFFFFFFFFFFFFFFFFFF
@FS10000125:26:BPA73017-1023:1:1101:5690:1820 1:N:0:4
TTGCTGAACTTCGTCGAGTACGCTCAAGAAATCAGACGGAAGAGC
+
FFFFFFFFFFFFFFFFFFFFFFFFFFFFFFFFFFFFFFFFFFFFF
@FS10000125:26:BPA73017-1023:1:1101:6060:1820 1:N:0:4
TCGGTCAACTTCGTCGAGTACGCTCAACAGCGGAGATCGGAAGAG
+
FFFFFFFFFFFFFFFFFFFFFFFFFFFFFFFFFFFFFFFFFFFFF
@FS10000125:26:BPA73017-1023:1:1101:6250:1820 1:N:0:4
CTCAAAACTTCGTCGAGTACGCTCAAGACTGTAGATCGGAAGAGC
+
FFFFFFFFFFFFFFFFFFFFFFFFFFFFFFFFFFFFFFFFFFFFF
@FS10000125:26:BPA73017-1023:1:1101:6780:1820 1:N:0:4
CCTGCAACTTCGTCGAGTACGCTCAACAGGAGAGATCGGAAGAGC
+
FFFFFFFFFFFFFFFFFFFFFFFFFFFFFFFFFFFFFFFFFFFFF
@FS10000125:26:BPA73017-1023:1:1101:7330:1820 1:N:0:4
GTGACTGGACTTCGTCGAGTACGCTCAATGTACAAGATCGGAAGA
+
FFFFFFFFFFFFFFFFFFFFFFFFFFFFFFFFFFFFFFFFFFFFF
@FS10000125:26:BPA73017-1023:1:1101:7480:1820 1:N:0:4
GCGTCAACTTCGTCGAGTACGCTCAATCGTTTAGATCGGAAGAGC
+
FFFFFFFFFFFFFFFFFFFFFFFFFFFFFFFFFFFFFFFFFFFFF
@FS10000125:26:BPA73017-1023:1:1101:8260:1820 1:N:0:4
TTGCTAACTTCGTCGAGTACGCTCAAATTAAGAGATCGGAAGAGC
+
,:FFFFFFFFFFFFFFFFFFFFFFFFFFFFFFFFFFFFFFFFFFF
@FS10000125:26:BPA73017-1023:1:1101:9290:1820 1:N:0:4
CCGTAAACTTCGTCGAGTACGCTCAACCCGTGAGATCGGAAGAGC
+
FFFFFFFFFFFFFFFFFFFFFFFFFFFFFFFFFFFFFFFFFFFFF
@FS10000125:26:BPA73017-1023:1:1101:9940:1820 1:N:0:4
TTAGTAACCTCGTCGAGTACGCTCAACACATTAGATCGGAAGAGC
+
FFFFFFFFFFFFFFFFFFFFFFFFFFFFFFFFFFFFFFFFFFFFF
@FS10000125:26:BPA73017-1023:1:1101:10540:1820 1:N:0:4
TTGCTGAACTTCGTCGAGTACGCTCAACAGCTGAGATCGGAAGAG
+
FFFFFFFFFFFFFFFFFFFFFFFFFFFFFFFFFFFFFFFFFFFFF
@FS10000125:26:BPA73017-1023:1:1101:10940:1820 1:N:0:4
CCGACAACTTCGTCGAGTACGCTCAAATGTTGAGATCGGAAGAGC
+
FFFFFFFFFFFFFFFFFFFFFFFFFFFFFFFFFFFFFFFFFFFFF
@FS10000125:26:BPA73017-1023:1:1101:10980:1820 1:N:0:4
GCGTGAACTTCGTCGAGTACGCTCAATAGTCCAGATCGGAAGAGC
+
,FFFFFFFFFF:FFFFFFFFFFFFFFF,:FF:FFFFFFFFFFFFF
@FS10000125:26:BPA73017-1023:1:1101:11860:1820 1:N:0:4
GGGGGGAACTTCGTCGAGTACGCTCAAATCGAGAGATCGGAAGAG
+
FFFFFFFFFFFFFFFFFFFFFFFFFFFFFFFFFFFFFFFFFFFFF
@FS10000125:26:BPA73017-1023:1:1101:14010:1820 1:N:0:4
GCGAAAACTTCGTCGAGTACGCTCAAAACGGTAGATCGGAAGAGC
+
FFFFFFFFFFFFFFFFFFFFFFFFFFFFFFFFFFFFFFFFFFFFF
@FS10000125:26:BPA73017-1023:1:1101:14330:1820 1:N:0:4
TTGTCAACTTCGTCGAGTACGCTCAATGAGAGAGATCGGAAGAGC
+
FFFFFFFFFFFFFFFFFFFFFFFFFFFFFFFFFFFFFFFFFFFFF
@FS10000125:26:BPA73017-1023:1:1101:14880:1820 1:N:0:4
GCGCGAACTTCGTCGAGTACGCTCAAGATAAAAGATCGGAAGAGC
+
FFFFFFFFFFFFFFFFFFFFFFFFFFFFFFFFFFFFFFFFFFFFF
@FS10000125:26:BPA73017-1023:1:1101:15160:1820 1:N:0:4
TAGCCAACTTCGTCGAGTACGCTCAAACTTAAAGATCGGAAGAGC
+
FFFFFFFFFFFFFFFFFFFFFFFFFFFFFFFFFFFFFFFFFFFFF
@FS10000125:26:BPA73017-1023:1:1101:15950:1820 1:N:0:4
GCGCAACTTCGTCGAGTACGCTCAAAATGAAAGATCGGAAGAGCA
+
FFFFFFFFFFFFFFFFFFFFFFFFFFFFFFFFFFFFFFFFFFFFF
@FS10000125:26:BPA73017-1023:1:1101:16020:1820 1:N:0:4
TCGCAAACTTCGTCGAGTACGCTCAAATTTAAAGATCGGAAGAGC
+
FFFFFFFFFFFFFFFFFFFFFFFFFFFFFFFFFFFFFFFFFFFFF
@FS10000125:26:BPA73017-1023:1:1101:1420:1830 1:N:0:4
CCCTAAACTTCGTCGAGTACGCTCAATAGGTCAGATCGGAAGAGC
+
FFFFFFFFFFFFFFFFFFFFFFFFFFFFFFFFFFFFFFFFFFFFF
@FS10000125:26:BPA73017-1023:1:1101:2370:1830 1:N:0:4
TCCTTAACTTCGTCGAGTACGCTCAAGATGATAGATCGGAAGAGC
+
FFFFFFFFFFFFFFFFFFFFFFFFFFFFFFFFFFFFFFFFFFFFF
@FS10000125:26:BPA73017-1023:1:1101:2470:1830 1:N:0:4
CGGCGACGACGACTTTTCGTCGAGTACGCTCAATATACCAGATCG
+
FFFFFFFFFFFFFFFFFFFFFFFFFFFFFFFFFFFFFFFFFFFFF
@FS10000125:26:BPA73017-1023:1:1101:2590:1830 1:N:0:4
TTGAAAATTTCGTCGAGTACGCTCAAATTTAAAGATCGGAAGAGC
+
FFFFFFFFFFFFFFFFFFFFFFFFFFFFFFFFFFFFFFFFFFFFF
@FS10000125:26:BPA73017-1023:1:1101:3560:1830 1:N:0:4
TCGTTAACTTCGTCGAGTACGCTCAATTTATGAGATCGGAAGAGC
+
FFFFFFFFFFFFFFFFFFFFFFFFFF,FFFF:FFFFFFFFFFFFF
@FS10000125:26:BPA73017-1023:1:1101:4260:1830 1:N:0:4
GGGTAAACTTCGTCGAGTACGCTCAACCTTCTAGATCGGAAGAGC
+
FFFFFFFFFFFFFFFFFFFFFFFFFFFFFFFFFFFFFFFFFFFFF
@FS10000125:26:BPA73017-1023:1:1101:5360:1830 1:N:0:4
GAGGGATAACTTCGTCGGAAACTGAGTACGCTCAAATGTGAAGAT
+
,FFFFF:FFFFFFFFFFFFFFFFFFFFFFFFFF,F:FFFFFF:F:
@FS10000125:26:BPA73017-1023:1:1101:6210:1830 1:N:0:4
TTGCCAAACTTCGTCGAGTACGCTCAAACTAGGAGATCGGAAGAG
+
FFFFFFFFFFFFFFFFFFFFFFFFFFFFFFFFFFFFFFFFFFFFF
@FS10000125:26:BPA73017-1023:1:1101:6360:1830 1:N:0:4
CCGCTAACTTCGTCGAGTACGCTCAAAATGCAAGATCGGAAGAGC
+
FFFFFFFFFFFFFFFFFFFFFFFFFFFFFFFFFFFFFFFFFFFFF
@FS10000125:26:BPA73017-1023:1:1101:6820:1830 1:N:0:4
GCGTAAACTTCGTCGAGTACGCTCAATGAATAAGATCGGAAGAGC
+
FFFFFFFFFFFFFFFFFFFFFFFFFFFFFFFFFFFFFFFFFFFFF
@FS10000125:26:BPA73017-1023:1:1101:7780:1830 1:N:0:4
TCTTAACTTCGTCGAGTATGCTCAAATATAGAGATCGGAAGAGCA
+
FFFFFFFFFFFFFFFFFFFFFFFFFFFFFFFFFFFFFFFFFFFFF
@FS10000125:26:BPA73017-1023:1:1101:7840:1830 1:N:0:4
TAGCAAACTTCGTCGAGTACGCTCAAGGAGACAGATCGGAAGAGC
+
FFFFFFFFFFFFFFFFFFFFFFFFFFFFFFFFFFFFFFFFFFFFF
@FS10000125:26:BPA73017-1023:1:1101:8340:1830 1:N:0:4
TTGACTGGACTTCGTCGAGTACGCTCAATATCAAAGATCGGAAGA
+
FFFFFFFFFFFFFFFFFFFFFFFFFFFFFFFFFFFFFFFFFFFFF
@FS10000125:26:BPA73017-1023:1:1101:8900:1830 1:N:0:4
TTGCTTAACTTCGTCGAGTACGCTCAAAGCTGGAGATCGGAAGAG
+
FFFFFFFFFFFFFFFFFFFFFFFFFFFFFFFFFFFFFFFFFFFFF
@FS10000125:26:BPA73017-1023:1:1101:9850:1830 1:N:0:4
GAGTAAACTTCGTCGAGTACGCTCAATTTAAAAGATCGGAAGAGC
+
FFFFFFFFFFFFFFFFFFFFFFFFFFFFFFFFFFFFFFFFFFFFF
@FS10000125:26:BPA73017-1023:1:1101:10650:1830 1:N:0:4
GCGGCAACTTCGTCGAGTACGCTCAAAGTAAAAGATCGGAAGAGC
+
FFFFFFFFFFFFFFFFFFFFFFFFFFFFFFFFFFFFFFFFFFFFF
@FS10000125:26:BPA73017-1023:1:1101:10970:1830 1:N:0:4
TTGCTAACTTCGTCGAGTACGCTCAAACGGTTAGATCGGAAGAGC
+
FFFFFFFFFFFFFFFFFFFFFFFFFFFFFFFFFFFFFFFFFFFFF
@FS10000125:26:BPA73017-1023:1:1101:11070:1830 1:N:0:4
TTGACTGGACTTCGTCGAGTACGCTCAATCTCTAAGATCGGAAGA
+
FFFFFFFFFFFFFFFFFFFFFFFFFFFFFFFFFFFFFFFFFFFFF
@FS10000125:26:BPA73017-1023:1:1101:11090:1830 1:N:0:4
TTGACTGGACTTCGTCGAGTACGCTCAATCTCTAAGATCGGAAGA
+
FFFFFFFFFFFFFFFFFFFFFFFFFFFFFFFFFFFFFFFFFFFFF
@FS10000125:26:BPA73017-1023:1:1101:11530:1830 1:N:0:4
TCGCTAACTTCGTCGAGTACGCTCAAAGTTTAAGATCGGAAGAGC
+
FFFFFFFFFFFFFFFFFFFFFFFFFFFFFFFFFFFFFFFFFFFFF
@FS10000125:26:BPA73017-1023:1:1101:12190:1830 1:N:0:4
TCTAGAACTTCGTCGAGTACGCTCAAGATAGAAGATCGGAAGAGC
+
FFFFFFFFFFFFFFFFFFFFFFFFFFFFFFFFFFFFFFFFFFFFF
@FS10000125:26:BPA73017-1023:1:1101:12330:1830 1:N:0:4
TCGTTAACTTCGTCGAGTACGCTCAAGGATTGAGATCGGAAGAGC
+
FFF,,FFFFFFFFFFFFFFFFFFFFF,,,,,FFFFFFFFFFFFFF
@FS10000125:26:BPA73017-1023:1:1101:12390:1830 1:N:0:4
TCGGCAACTTCGTCGAGTACGCTCAAGAACCAAGATCGGAAGAGC
+
FFFFFFFFFFFFFFFFFFFFFFFFFFFFFFFFFFFFFFFFFFFFF
@FS10000125:26:BPA73017-1023:1:1101:12660:1830 1:N:0:4
TAGTCAACTTCGTCGAGTACGCTCAAGTGTGTAGATCGGAAGAGC
+
FFFFFFFFFFFFFFFFFFFFFFFFFFFFFFFFFFFFFFFFFFFFF
@FS10000125:26:BPA73017-1023:1:1101:14080:1830 1:N:0:4
TTGAACTTCGTCGAGTACGCTCAATGGATTAGATCGGAAGAGCAC
+
FFFFFFFFFFFFFFFFFFFFFFFFFFFFFFFFFFFFFFFFFFFFF
@FS10000125:26:BPA73017-1023:1:1101:14290:1830 1:N:0:4
CTGACTGGACTTCGTCGAGTACGCTCAAACACACAGATCGGAAGA
+
FFFFFFFFFFFFFFFFFFFFFFFFFFFFFFFFFFFFFFFFFFFFF
@FS10000125:26:BPA73017-1023:1:1101:14300:1830 1:N:0:4
AGGACAACTTCGTCGAGTACGCTCAAAAAGTAAGATCGGAAGAGC
+
FFFFFFFFFFFFFFFFFFFFFFFFFFFFFFFFFFFFFFFFFFFFF
@FS10000125:26:BPA73017-1023:1:1101:14830:1830 1:N:0:4
TTGCAAACTTCGTCGAGTACGCTCAAGCATTCAGATCGGAAGAGC
+
FFFFFFFFFFFFFFFFFFFFFFFFFFFFFFFFFFFFFFFFFFFFF
@FS10000125:26:BPA73017-1023:1:1101:15400:1830 1:N:0:4
TTGACTGGACTTCGTCGAGTACGCTCAAACTAATAGATCGGAAGA
+
FF,FFFFFFFFFFFFFFFFFFFFFFFFF:FFFFFFFFFFFF:FFF
@FS10000125:26:BPA73017-1023:1:1101:15570:1830 1:N:0:4
TAGGTATCTTCGTCGAGTACGCTCAACATAGAAGATCGGAAGAGC
+
FFFFFFFFFFFFFFFFFFFFFFFFFFFFFFFFFFFFFFFFFFFFF
@FS10000125:26:BPA73017-1023:1:1101:1870:1840 1:N:0:4
GCCCCGGAAACTTCGTCGAGTACGCTCAACAACGTAGATCGGAAG
+
FFFFFFFFFFFFFFFFFFFFFFFFFFFFFFFFFFFFFFFFFFFFF
@FS10000125:26:BPA73017-1023:1:1101:2590:1840 1:N:0:4
TGCGAACTTCGTCGAGTACGCTCAATGTGCCAGATCGGAAGAGCA
+
FFFFFFFFFFFFFFFFFFFFFFFFFFFFFFFFFFFFFFFFFFFFF
@FS10000125:26:BPA73017-1023:1:1101:3950:1840 1:N:0:4
TTTCTGAACTTCGTCGAGTACGCTCAACAACAGAGATCGGAAGAG
+
FFFFFFFFFFFFFFFFFFFFFFFFFFFFFFFFFFFFFFFFFFFFF
@FS10000125:26:BPA73017-1023:1:1101:4580:1840 1:N:0:4
TTCGTAACTTCGTCGAGTACGCTCAACTAGCCAGATCGGAAGAGC
+
FFFFFFFFFFFFFFFFFFFFFFFFFFFFFFFFFFFFFFFFFFFFF
@FS10000125:26:BPA73017-1023:1:1101:4890:1840 1:N:0:4
TAGTCAACTTCGTCGAGTACGCTCAAACACTTAGATCGGAAGAGC
+
FFFFFFFFFFFFFFFFFFFFFFFFFFFFFFFFFFFFFFFFFFFFF
@FS10000125:26:BPA73017-1023:1:1101:5400:1840 1:N:0:4
TCGCAAACTTCGTCGAGTACGCTCAATTGCATAGATCGGAAGAGC
+
,,F:FFFFFFFFFFFFFFFFFFFFFFFF,,F:FFFFFFFFFFFFF
@FS10000125:26:BPA73017-1023:1:1101:5780:1840 1:N:0:4
TTGACTGGACTTCGTCGAGTACGCTCAAAGTAAAAGATCGGAAGA
+
:FFFFFFFFFFFFFFFFFFFFFFFFFFFFFFFFFFFFFFFFFFFF
@FS10000125:26:BPA73017-1023:1:1101:5860:1840 1:N:0:4
TCGTAACTTCGTCGAGTACGCTCAATATAACAGATCGGAAGAGCA
+
FFFFFFFFFFFFFFFFFFFFFFFFFFFFFFFFFFFFFFFFFFFFF
@FS10000125:26:BPA73017-1023:1:1101:6210:1840 1:N:0:4
TTTAGGTAACTCGAGTACGCTCAAGTGCAAAGATCGGAAGAGCAC
+
FFFFFFFFFFFFFFFFFFFFFFFFFFFFFFFFFFFFFFFFFFFFF
@FS10000125:26:BPA73017-1023:1:1101:6900:1840 1:N:0:4
ACGGCCGAACTTCGTCGAGTACGCTCAAAGAAAGAGATCGGAAGA
+
FFFFFFFFFFFFFFFFFFFFFFFFFFFFFFFFFFFFFFFFFFFFF
@FS10000125:26:BPA73017-1023:1:1101:6940:1840 1:N:0:4
TCGCTAACTTCGTCGAGTACGCTCAACTCTGTAGATCGGAAGAGC
+
FFFFFFFFFFFFFFFFFFFFFFFFFFFFFFFFFFFFFFFFFFFFF
@FS10000125:26:BPA73017-1023:1:1101:7250:1840 1:N:0:4
GCGGTAACTTCGTCGAGTACGCTCAAAAATCTAGATCGGAAGAGC
+
FFFFFFFFFFFFFFFFFFFFFFFFFFFFFFFFFFFFFFFFFFFFF
@FS10000125:26:BPA73017-1023:1:1101:7970:1840 1:N:0:4
TTGACTGGACTTCGTCGAGTACGCTCAAAGATGAAGATCGGAAGA
+
FFFFFFFFFFFFFFFFFFFFFFFFFFFFFFFFFFFFFFFFFFFFF
@FS10000125:26:BPA73017-1023:1:1101:8080:1840 1:N:0:4
TCGTCAACTTCGTCGAGTACGCTCAAACAGGAAGATCGGAAGAGC
+
FFFFFFFFFFFFFFFFFFFFFFFFFFFFFFFFFFFFFFFFFFFFF
@FS10000125:26:BPA73017-1023:1:1101:8200:1840 1:N:0:4
TTGTAACTTCGTCGAGTACGCTCAAAGCAGCAGATCGGAAGAGCA
+
FFFFFFFFFFFFFFFFFFFFFFFFFFFFFFFFFFFFFFFFFFFFF
@FS10000125:26:BPA73017-1023:1:1101:8680:1840 1:N:0:4
GCGCTAACTTCGTCGAGTACGCTCAAGAAACAAGATCGGAAGAGC
+
FFFFFFFFFFFFFFFFFFFFFFFFFFFFFFFFFFFFFFFFFFFFF
@FS10000125:26:BPA73017-1023:1:1101:9060:1840 1:N:0:4
TTGCCTAACTTCGTCGAGTACGCTCAAGTCTTGAGATCGGAAGAG
+
FFFFFFFFFFFFFFFFFFFFFFFFFFFFFFFFFFFFFFFFFFFFF
@FS10000125:26:BPA73017-1023:1:1101:9240:1840 1:N:0:4
TTGTGAACTTCGTCGAGTACGCTCAACGGGAAAGATCGGAAGAGC
+
FFFFFFFFFFFFFFFFFFFFFFFFFFFFFFFFFFFFFFFFFFFFF
@FS10000125:26:BPA73017-1023:1:1101:10170:1840 1:N:0:4
TTGCATAACTTCGTCGAGTACGCTCAATGATTTAGATCGGAAGAG
+
FFFFF::FFFFF:FFF::FFFF:FF,:FFF:F:FFFFF:F,FFFF
@FS10000125:26:BPA73017-1023:1:1101:10360:1840 1:N:0:4
CTGCAACTTCGTCGAGTACGCTCAAATACAAAGATCGGAAGAGCA
+
FFFFFFFFFFFFFFFFFFFFFFF:F,FFFFFFFFFFFF:FFFFFF
@FS10000125:26:BPA73017-1023:1:1101:10490:1840 1:N:0:4
GCGCTAACTTCGTCGAGTACGCTCAAGCTTTTAGATCGGAAGAGC
+
FFFFFFFFFFFFFFFFFFFFFFFFFFFFFFFFFFFFFFFFFFFFF
@FS10000125:26:BPA73017-1023:1:1101:10630:1840 1:N:0:4
TAGTAGTATCTTCGTCGAGTACGCTCAAATGCGGAGATCGGAAGA
+
FFFFFFFFFFFFFFFFFFFFFFFFFFFFFFFFFFFFFFFFFFFFF
@FS10000125:26:BPA73017-1023:1:1101:11700:1840 1:N:0:4
GGGGAAAACTTCGTCGAGTACGCTCAAGCTGGAAGATCGGAAGAG
+
FFFFFFFFFFFFFFFFFFFFFFFFFFFFFFFFFFFFFFFFFFFFF
@FS10000125:26:BPA73017-1023:1:1101:11900:1840 1:N:0:4
TCTGTATCTTCGTCGAGTACGCTCAAGGTAGGAGATCGGAAGAGC
+
FFFFFFFFFFFFFFFFFFFFFFFFFFFFFFFFFFFFFFFFFFFFF
@FS10000125:26:BPA73017-1023:1:1101:14000:1840 1:N:0:4
TATTATTATCTTCGTCGAGTACGCTCAAGGACCTAGATCGGAAGA
+
F:FF,FFFFFFFFFFFFFFFFFFFFFFFFFFFFFFFFFFFFFFFF
@FS10000125:26:BPA73017-1023:1:1101:14080:1840 1:N:0:4
GCGAGAACTTCGTCGAGTACGCTCAAAATTTTAGATCGGAAGAGC
+
FFFFFFFFFFFFFFFFFFFFFFFFFFFFFFFFFFFFFFFFFFFFF
@FS10000125:26:BPA73017-1023:1:1101:15300:1840 1:N:0:4
GCGCCAATTTCGTCGAGTACGCTCAACGATGGAGATCGGAGAGCA
+
FFFFFFFFFFFFFFFFFFFFFFFFFFFFFFFFFFFFFFFFFFFFF
@FS10000125:26:BPA73017-1023:1:1101:15420:1840 1:N:0:4
CCGTTAACTTCGTCGAGTACGCTCAAATGCCAAGATCGGAAGAGC
+
FFFFFFFFFFFFFFFFFFFFFFFFFFFFFFFFFFFFFFFFFFFFF
@FS10000125:26:BPA73017-1023:1:1101:16240:1840 1:N:0:4
GCGCAAACTTCGTCGAGTACGCTCAAGAGCTCAGATCGGAAGAGC
+
FFFFFFFFFFFFFFFFFFFFFFFFFFFFFFFFFFFFFFFFFFFFF
@FS10000125:26:BPA73017-1023:1:1101:2270:1850 1:N:0:4
GCGTAAACTTCGTCGAGTACGCTCAAGCCGGTAGATCGGAAGAGC
+
FFFFFFFFFFFFFFFFFFFFFFFFFFFFFFFFFFFFFFFFFFFFF
@FS10000125:26:BPA73017-1023:1:1101:2790:1850 1:N:0:4
TCTACAACTTCGTCGAGTACGCTCAAGGATGGAGATCGGAAGAGC
+
FFFFFFFFFFFFFFFFFFFFFFFFFFFFFFFFFFFFFFFFFFFFF
@FS10000125:26:BPA73017-1023:1:1101:3070:1850 1:N:0:4
GGGATAACTTCGTCGAGTACGCTCAATTTCGTAGATCGGAAGAGC
+
::FFFFFFFFFFFFFFFFFFFFFFFFFFFFFFFFFFFFFFFFFFF
@FS10000125:26:BPA73017-1023:1:1101:3370:1850 1:N:0:4
GGGCAAACTTCGTCGAGTACGCTCAAAGGAGAAGATCGGAAGAGC
+
FFFFFFFFFFFFFFFFFFFFFFFFFFFFFF:FFFFFFFFFFFFFF
@FS10000125:26:BPA73017-1023:1:1101:4230:1850 1:N:0:4
ACGAAGTTGCGCCCCCCTGGAACTTCGTCGAGTACGCTCAATAGT
+
FFFFFFFFFFFFFFFFFFFFFFFFFFFFFFFFFFFFFFFFFFFFF
@FS10000125:26:BPA73017-1023:1:1101:4490:1850 1:N:0:4
CCGCAGAACTTCGTCGAGTACGCTCAATTGTGGAGATCGGAAGAG
+
FFFFFFFFFFFFFFFFFFFFFFFFFFFFFFFFFFFFFFFFFFFFF
@FS10000125:26:BPA73017-1023:1:1101:5340:1850 1:N:0:4
TAGTAAACTTCGTCGAGTACGCTCAAAACCGGAGATCGGAAGAGC
+
FFFFFFFFFFFFFFFFFFFFFFFFFFFFFFFFFFFFFFFFFFFFF
@FS10000125:26:BPA73017-1023:1:1101:5680:1850 1:N:0:4
GCGTCAACTTCGTCGAGTACGCTCAAAAGTTGAGATCGGAAGAGC
+
FFFFFFFFFFFFFFFFFFFFFFFFFFFFFFFFFFFFFFFFFFFFF
@FS10000125:26:BPA73017-1023:1:1101:5730:1850 1:N:0:4
GGGCTAACTTCGTCGAGTACGCTCAAAATCCGAGATCGGAAGAGC
+
FFFFFFFFFFFFFFFFFFFFFFFFFFFFFFFFFFFFFFFFFFFFF
@FS10000125:26:BPA73017-1023:1:1101:6000:1850 1:N:0:4
GCGCTAACTTCGTCGAGTACGCTCAATTAGGTAGATCGGAAGAGC
+
FFFFFFFFFFFFFFFFFFFFFFFFFFFFFFFFFFFFFFFFFFFFF
@FS10000125:26:BPA73017-1023:1:1101:7460:1850 1:N:0:4
TGGCAAACTTCGTCGAGTACGCTCAATGTACGAGATCGGAAGAGC
+
FFFFFFFFFFFFFFFFFFFFFFFFFFFFFFFFFFFFFFFFFFFFF
@FS10000125:26:BPA73017-1023:1:1101:8050:1850 1:N:0:4
CCGGAAACTTCGTCGAGTACGCTCAACAGTGAAGATCGGAAGAGC
+
FFFFFFFFFFFFFFFFFFFFFFFFFFFFFFFFFFFFFFFFFFFFF
@FS10000125:26:BPA73017-1023:1:1101:8140:1850 1:N:0:4
GTAACTTTCGTCGAGTACGCTCAATCTTTCAGATCGGAAGAGCAC
+
FFFFFFFFFFFFFFFFFFFFFFFFFFFFFFFFFFFFFFFFFFFFF
@FS10000125:26:BPA73017-1023:1:1101:8380:1850 1:N:0:4
GGGGGGCTAAACTTCGTCGAGTACGCTCAATCTGGGAGATCGGAA
+
FFFFFFFFFFFFFFFFFFFFFFFFFFFFFFFFFFFFFFFFFFFFF
@FS10000125:26:BPA73017-1023:1:1101:8780:1850 1:N:0:4
GAGAAACTTCGTCGAGTACGCTCAAAAGTTCAGATCGGAAGAGCA
+
FFFFFFFFFFFFFFFFFFFFFFFFFFFFFFFFFFFFFFFFFFFFF
@FS10000125:26:BPA73017-1023:1:1101:9850:1850 1:N:0:4
TGACTGGACTTCGTCGAGTACGCTCAATGACCAAGATCGGAAGAG
+
FFFFFFFFFFFFFFFFFFFFFFFFFFFFFFFFFFFFFFFFFFFFF
@FS10000125:26:BPA73017-1023:1:1101:10170:1850 1:N:0:4
CCGAGAACTTCGTCGAGTACGCTCAAAGATATAGATCGGAAGAGC
+
FFFFFFFFFFFFFFFFFFFFFFFFFFFFFFFFFFFFFFFFFFFFF
@FS10000125:26:BPA73017-1023:1:1101:10880:1850 1:N:0:4
TAGTAAACTTCGTCGAGTACGCTCAATATTCCAGATCGGAAGAGC
+
FFFFFFFFFFFFFFFFFFFFFFFFFFFFFFFFFFFFFFFFFFFFF
@FS10000125:26:BPA73017-1023:1:1101:11020:1850 1:N:0:4
CCGCAACTTCGTCGAGTACGCTCAAGATGAGAGATCGGAAGAGCA
+
FFFFFFFFFFFFFFFFFFFFFFFFFFFFFFFFFFFFFFFFFFFFF
@FS10000125:26:BPA73017-1023:1:1101:11740:1850 1:N:0:4
ATGTAAACTTCGTCGAGTACGCTCAAGCAGAAAGATCGGAAGAGC
+
F:FFFFFFFFFFFFFFFFFFFFFFFFFFFFFFFFFFFFFFFFFFF
@FS10000125:26:BPA73017-1023:1:1101:12650:1850 1:N:0:4
CTGACTGGACTTCGTCGAGTACGCTCAATCCGCGAGATCGGAAGA
+
FFFFFFFFFFFFFFFFFFFFFFFFFFFFFFFFFFFFFFFFFFFFF
@FS10000125:26:BPA73017-1023:1:1101:13110:1850 1:N:0:4
GCGGCAACTTCGTCGAGTACGCTCAACAGACAAGATCGGAAGAGC
+
FFFFFFFFFFFFFFFFFFFFFFFFFFFFFFFFFFFFFFFFFFFFF
@FS10000125:26:BPA73017-1023:1:1101:13240:1850 1:N:0:4
TTGGCTAACTTCGTCGAGTACGCTCAACTTGACAGATCGGAAGAG
+
:FFFFFFFFFFFFFFFFFFFFFFFFFFFFFFFFFFFFFFFFFFFF
@FS10000125:26:BPA73017-1023:1:1101:13260:1850 1:N:0:4
TCGCAAACTTCGTCGAGTACGCTCAAACGAACAGATCGGAAGAGC
+
FFFFFFFFFFFFFFFFFFFFFFFFFFFFFFFFFFFFFFFFFFFFF
@FS10000125:26:BPA73017-1023:1:1101:13360:1850 1:N:0:4
GCGAGAACTTCGTCGAGTACGCTCAAGATTTTAGATCGGAAGAGC
+
FFFFFFFFFFFFFFFFFFFFFFFFFFFFFFFFFFFFFFFFFFFFF
@FS10000125:26:BPA73017-1023:1:1101:14080:1850 1:N:0:4
TCGTCAACTTCGTCGAGTACGCTCAAAAAACCAGATCGGAAGAGC
+
FFFFFFFFFFFFFFFFFFFFFFFFFFFFFFFFFFFFFFFFFFFFF
@FS10000125:26:BPA73017-1023:1:1101:16120:1850 1:N:0:4
TTGCAAAACTTCGTCGAGTACGCTCAATGCGCAAGATCGGAAGAG
+
FFFFFFFFFFFFFFFFFFFFFFFFFFFFFFFFFFFFFFFFFFFFF
@FS10000125:26:BPA73017-1023:1:1101:16230:1850 1:N:0:4
TCGGCAACTTCGTCGAGTACGCTCAAATTGGGAGATCGGAAGAGC
+
,FFF,FFFFFFFFFFFFFFFFFFFFFFF::,FFFFFFFFFFFFFF
@FS10000125:26:BPA73017-1023:1:1101:16370:1850 1:N:0:4
TTGGAAGAACTTCGTCGGTACGCTCAAAGACTGAGATCGGAAGAG
+
FFFFFFFFFFFFFFFFFFFFFFFFFFFFFFFFFFFFFFFFFFFFF
@FS10000125:26:BPA73017-1023:1:1101:3460:1860 1:N:0:4
TCGGGAACTTCGTCGAGTACGCTCAATAGAGTAGATCGGAAGAGC
+
FFFFFFFFFFFFFFFFFFFFFFFFFFFFFFFFFFFFFFFFFFFFF
@FS10000125:26:BPA73017-1023:1:1101:3500:1860 1:N:0:4
TGCTCTCAAACTTCGTCGAGTACGCTCAAGTACCAAGATCGGAAG
+
FFFFFFFFFFFFFFFFFFFFFFFFFFFFFFFFFFFFFFFFFFFFF
@FS10000125:26:BPA73017-1023:1:1101:3980:1860 1:N:0:4
GCGCAACTTCGTCGAGTACGCTCAAATACCAAGATCGGAAGAGCA
+
FFFFFFFFFFFFFFFFFFFFFFFFFFFFFFFFFFFFFFFFFFFFF
@FS10000125:26:BPA73017-1023:1:1101:4980:1860 1:N:0:4
TTGTTAACTTCGTCGAGTACGCTCAAACTAAGAGATCGGAAGAGC
+
FFFFFFFFFFFFFFFFFFFFFFFFFFFFFFFFFFFFFFFFFFFFF
@FS10000125:26:BPA73017-1023:1:1101:5190:1860 1:N:0:4
TTGCAACTTCGTCGAGTACGCTCAAACTTAAAGATCGGAAGAGCA
+
FFFFFFFFFFFFFFFFFFFFFFFFFFFFFFFFFFFFFFFFFFFFF
@FS10000125:26:BPA73017-1023:1:1101:6280:1860 1:N:0:4
CCGTAAACTTCGTCGAGTACGCTCAATTACTGAGATCGGAAGAGC
+
FFFF:FFFFFFFFFFFFFFFFFFFFF,FFFFFFFFFFFFFFFFFF
@FS10000125:26:BPA73017-1023:1:1101:7170:1860 1:N:0:4
TCGGTAACTTCGTCGAGTACGCTCAAGAAATGAGATCGGAAGAGC
+
FFFFFFFFFFFFFFFFFFFFFFFFFFFFFFFFFFFFFFFFFFFFF
@FS10000125:26:BPA73017-1023:1:1101:7360:1860 1:N:0:4
TTTCAAACTTCGTCGAGTACGCTCAATACTGAAGATCGGAAGAGC
+
FFFFFFFFFFFFFFFFFFFFFFFFFFFFFFFFFFFFFFFFFFFFF
@FS10000125:26:BPA73017-1023:1:1101:7590:1860 1:N:0:4
TTGTAAACTTCGTCGAGTACGCTCAATATCTAAGATCGGAAGAGC
+
FFFFFFFFFFFFFFFFFFFFFFFFFFFFFFFFFFFFFFFFFFFFF
@FS10000125:26:BPA73017-1023:1:1101:8600:1860 1:N:0:4
TTGAAAACTTCGTCGAGTACGCTCAAGGATTTAGATCGGAAGAGC
+
FFFFFFFFFFFFFFFFFFFFFFFFFFFFFFFFFFFFFFFFFFFFF
@FS10000125:26:BPA73017-1023:1:1101:10130:1860 1:N:0:4
GCGGAAACTTCGTCGAGTACGCTCAATTCGTGAGATCGGAAGAGC
+
FFFFFFFFFFFFFFFFFFFFFFFFFFFFFFFFFFFFFFFFFFFFF
@FS10000125:26:BPA73017-1023:1:1101:12940:1860 1:N:0:4
GAGCTAACTTCGTCGAGTACGCTCAAACTACGAGATCGGAAGAGC
+
FFFFFFFFFFFFFFFFFFFFFFFFFFFFFFFFFFFFFFFFFFFFF
@FS10000125:26:BPA73017-1023:1:1101:13210:1860 1:N:0:4
TGTGTAAACTTCGTCGAGTACGCTCAATTACTAAGATCGGAAGAG
+
FFFFFFFFFFFFFFFFFFFFFFFFFFFFFFFFFFFFFFFFFFFFF
@FS10000125:26:BPA73017-1023:1:1101:13580:1860 1:N:0:4
TTGACTGGACTTCGTCGAGTACGCTCAACCGGCAAGATCGGAAGA
+
FFFFFFFFFFFFFFFFFFFFFFFFFFFFFFFFFFFFFFFFFFFFF
@FS10000125:26:BPA73017-1023:1:1101:14110:1860 1:N:0:4
TTTACATAACTTCGTCGAGTACGCTCAAGCCCAAAGATCGGAAGA
+
FFFFFFF:FFFFFFFFFFFFFFFFFFFFFFFFFFFFFFFFFFFFF
@FS10000125:26:BPA73017-1023:1:1101:14760:1860 1:N:0:4
TCGTTAACTTCGTCGAGTACGCTCAACAATATAGATCGGAAGAGC
+
FFFFFFFFFFFFFFFFFFFFFFFFFFFFFFFFFFFFFFFFFFFFF
@FS10000125:26:BPA73017-1023:1:1101:14910:1860 1:N:0:4
TCGTCGAGTACGCTCAAAGAAAGAGATCGGAAGAGCACACGTCTG
+
FFFFFFFFFFFFFFFFFFFFFFFFFFFFFFFFFFFFFFFFFFFFF
@FS10000125:26:BPA73017-1023:1:1101:15200:1860 1:N:0:4
GCGATAACTTCGTCGAGTACGCTCAATGCCCGAGATCGGAAGAGC
+
FFFFFFFFFFFFFFFFFFFFFFFFFFFFFFFFFFFFFFFFFFFFF
@FS10000125:26:BPA73017-1023:1:1101:15670:1860 1:N:0:4
TTGACTGGAGTCAGACGTGTGCTTCGTCGAGTACGCTCAACAACA
+
FFFFFFFFFFFFFFFFFFFFFFFFFFFFFFFFFFFFFFFFFFFF:
@FS10000125:26:BPA73017-1023:1:1101:15740:1860 1:N:0:4
AAAACAACTTCGTCGAGTACGCTCAATGATTGAGATCGGAAGAGC
+
FFFFFFF::FF:FF:F::FFFF,FFFF::,FFF:F:FFFF,F:::
@FS10000125:26:BPA73017-1023:1:1101:16190:1860 1:N:0:4
TTTACACAACTTCGTCGAGTACGCTCAAACCCATAGATCGGAAGA
+
FFFFFFFFFFFFFFFFFFFFFFFFFFFFFFFFFFFFFFFFFFFFF
@FS10000125:26:BPA73017-1023:1:1101:1100:1870 1:N:0:4
GGGGGAACTTCGTCGAGTACGCTCAAGGACACAGATCGGAAGAGC
+
FFFFFFFFFFFFFFFFFFFFFFFFFFF,FFFFFFFFFFFFFFFFF
@FS10000125:26:BPA73017-1023:1:1101:1700:1870 1:N:0:4
TTGTGAACTTCGTCGAGTACGCTCAAATATAAAGATCGGAAGAGC
+
FF::FFFFFFFFFFFFFFFFFFFFFF:FFFFFFFFFFFFFFFFFF
@FS10000125:26:BPA73017-1023:1:1101:1720:1870 1:N:0:4
TTGCTATCTTCGTCGAGTACGCTCAACGATATAGATCGGAAGAGC
+
FFFFFFFFFFFFFFFFFFFFFFFFFFFFFFFFFFFFFFFF:FFFF
@FS10000125:26:BPA73017-1023:1:1101:2400:1870 1:N:0:4
ACGCAACTTCGTCGAGTACGCTCAAATATTTAGATCGGAAGAGCA
+
FFFFF,::,FF,FF,FFFF,F:FF,FFFFFFFFF:,F:FFFFF::
@FS10000125:26:BPA73017-1023:1:1101:2970:1870 1:N:0:4
TCATAAACTTCGTCGAGTACGCTCAAAACGACAGATCGGAAGAGC
+
,FFFFFFFFFFFFFFFFFFFFFFFFFFFFFFFFFFFFFFFFFFFF
@FS10000125:26:BPA73017-1023:1:1101:2990:1870 1:N:0:4
GACCAACTTCGTCGAGTACGCTCAAATAATAAGATCGGAAGAGCA
+
FFFFFFFFFFFFFFFFFFFFFFFFFFFFFFFFFFFFFFFFFFFFF
@FS10000125:26:BPA73017-1023:1:1101:3580:1870 1:N:0:4
GGGTAAACTTCGTCGAGTACGCTCAAACTAAGAGATCGGAAGAGC
+
FFFFFFFFFFFFFFFFFFFFFFFFFFFFFFFFFFFFFFFFFFFFF
@FS10000125:26:BPA73017-1023:1:1101:3810:1870 1:N:0:4
TAGTAAACTTCGTCGAGTACGCTCAAACTTGAAGATCGGAAGAGC
+
FFFFFFFFFFFFFFFFFFFFFFFFFFFFFFFFFFFFFFFFFFFFF
@FS10000125:26:BPA73017-1023:1:1101:4210:1870 1:N:0:4
TGCTTAACTTCGTCGAGTACGCTCAATTAGTTAGATCGGAAGAGC
+
FFFFFFFFFFFFFFFFFFFFFFFFFFFFFFFFFFFFFFFFFFFFF
@FS10000125:26:BPA73017-1023:1:1101:4650:1870 1:N:0:4
TCGAGAACTTCGTCGAGTACGCTCAAATCAGTAGATCGGAAGAGC
+
FFFF,FFFFFFFFFFFFFFFFFFFFF:F::::FFFFFFFFFFFFF
@FS10000125:26:BPA73017-1023:1:1101:4700:1870 1:N:0:4
TAGTCAACTTCGTCGAGTACGCTCAATGGACGAGATCGGAAGAGC
+
FFFFFFFFFFFFFFFFFFFFFFFFFFFFFFFFFFFFFFFFFFFFF
@FS10000125:26:BPA73017-1023:1:1101:4870:1870 1:N:0:4
GGGTGTAACTTCGTCGAGTACGCTCAAGAGATCAGATCGGAAGAG
+
FFFFFFFFFFFFFFFFFFFFFFFFFFFFFFFFFFFFFFFFFFFFF
@FS10000125:26:BPA73017-1023:1:1101:5440:1870 1:N:0:4
TCGAAAACTTCGTCGAGTACGCTCAAAGTAATAGATCGGAAGAGC
+
FFFFFFFFFFFFFFFFFFFFFFFFFFFFFFFFFFFFFFFFFFFFF
@FS10000125:26:BPA73017-1023:1:1101:5720:1870 1:N:0:4
TCTAAGAACTTCGTCGAGTACGCTCAAATACAGAGATCGGAAGAG
+
FFFFFFFFFFFFFFFFFFFFFFFFFFFFFFFFFFFFFFFFFFFFF
[truncated: 20,078,221 more chars]
