# Supplementary material for: Non-templated addition and template switching by Moloney murine leukemia virus (MMLV)-based reverse transcriptases co-occur and compete with each other
Source: J Biol Chem. 2019 Oct 22;294(48):18220–31. doi: 10.1074/jbc.RA119.010676 (PMC6885630; doi:10.1074/jbc.RA119.010676)
Supplement: Supporting Information [file supp_RA119.010676_155253_1_supp_413280_pzhsrd.zip › Non-template addition/NTA-P-4rNV5FAM-A.fastq]

@FS10000125:26:BPA73017-1023:1:1101:1950:1000 1:N:0:5
CTGGAACTTCGTCGAGTACGCTCAATTGTGGAGATCGGAAGAGCA
+
FFFFFFFFFFFFFFFFFFFFFFFFFFFFFFFFFFFFFFFFFFFFF
@FS10000125:26:BPA73017-1023:1:1101:1960:1000 1:N:0:5
GCGTGAACTTCGTCGAGTACGCTCAAGATGGTAGATCGGAAGAGC
+
FFFFFFFFFFFFFFFFFFFFFFFFFFFFFFFFFFFFFFFFFFFFF
@FS10000125:26:BPA73017-1023:1:1101:2150:1000 1:N:0:5
TTTACTCAACTTCGTCGAGTACGCTCAAAGTAATAGATCGGAAGA
+
FFFFFFFFFFFFFFFFFFFFFFFFFFFFFFFFFFFFFFFFFFFFF
@FS10000125:26:BPA73017-1023:1:1101:2330:1000 1:N:0:5
TTGCTCAACTTCGTCGAGTACGCTCAAGAACTGAGATCGGAAGAG
+
FFF,F:FFFFFFFFFFFFFF:FFFF,FF,,FF,FFFFFFFFFFFF
@FS10000125:26:BPA73017-1023:1:1101:2500:1000 1:N:0:5
GCGCAACTTCGTCGAGTACGCTCAAGATTTTAGATCGGAAGAGCA
+
FFFFFFFFFFFFFFFFFFFFFFFFFFFFFFFFFFFFFFFFFFFFF
@FS10000125:26:BPA73017-1023:1:1101:2670:1000 1:N:0:5
GCGATAACTTCGTCGAGTACGCTCAAAGAAAAAGATCGGAAGAGC
+
:FFFFFFFFFFFFFFFFFFFFFFFFFFFFFFFFFFFFFFFFFFFF
@FS10000125:26:BPA73017-1023:1:1101:3680:1000 1:N:0:5
TAGTGACGAACTTCGTCGAGTACGCTCAACTATACAGATCGGATG
+
F:,FFFF,FFFF:FFF,FFFF,FF:FF:F:,FFFFFFFFF,F,,,
@FS10000125:26:BPA73017-1023:1:1101:4560:1000 1:N:0:5
TTGCGAACTTCGTCGAGTACGCTCAATGATTCAGATCGGAAGAGC
+
FFFFFFFFFFFFFFFFFFFFFFFFFFFFFFFFFFFFFFFFFFFFF
@FS10000125:26:BPA73017-1023:1:1101:4740:1000 1:N:0:5
TTGACTGGACTTCGTCGAGTACGCTCAAAGCCGAAGATCGGAAGA
+
FFFFFFFFFFFFFFFFFFFFFFFFFFFFFFFFFFFFFFFFFFFFF
@FS10000125:26:BPA73017-1023:1:1101:4760:1000 1:N:0:5
TCGGAACTGACTCGAGTACGCTCAAGACTTAAGATCGGAAGAGCA
+
,,:,FFFF::FFFFFFFFFFFFF::FFFFFFF:FFFFFFFFFFFF
@FS10000125:26:BPA73017-1023:1:1101:4840:1000 1:N:0:5
TGGCAAACTTCGTCGAGTACGCTCAAAAAAAGAGATCGGAAGAGC
+
FFFFFFFFFFFFFFFFFFFFFFFFFFFFFFFFFFFFFFFFFFFFF
@FS10000125:26:BPA73017-1023:1:1101:5040:1000 1:N:0:5
TTACAACTTCGTCGAGTACGCTCAACAGGGAAGATCGGAAGAGCA
+
FFFFFFFFFFFFFFFFFFFFFFFFFFFFFFFFFFFFFFFFFFFFF
@FS10000125:26:BPA73017-1023:1:1101:5750:1000 1:N:0:5
TTGTAAACTTCGTCGAGTACGCTCAAAGTTCGAGATCGGAAGAGC
+
FFFFFFFFFFFFFFFFFFFFFFFFFFFFFFFFFFFFFFFFFFFFF
@FS10000125:26:BPA73017-1023:1:1101:6220:1000 1:N:0:5
TAGGCAACTTCGTCGAGTACGCTCAAAAATTAAGATCGGAAGAGC
+
FFFFFFFFFFFFFFFFFFFFFFFFFFFFFFFFFFFFFFFFFFFFF
@FS10000125:26:BPA73017-1023:1:1101:6300:1000 1:N:0:5
TTGAAAACTTCGTCGAGTACGCTCAATTAAGAAGATCGGAAGAGC
+
FFFFFFFFFFFFFFFFFFFFFFFFFFFFFFFFFFFFFFFFFFFFF
@FS10000125:26:BPA73017-1023:1:1101:6660:1000 1:N:0:5
TGGCAAACTTCGTCGAGTACGCTCAAGTTGGGAGATCGGAAGAGC
+
FFFFFFFFFFFFFFFFFFFFFFFFFFFFFFFFFFFFFFFFFFFFF
@FS10000125:26:BPA73017-1023:1:1101:7810:1000 1:N:0:5
CCGACAACTTCGTCGAGTACGCTCAATGGTAAAGATCGGAAGAGC
+
FFFFFFFFFFFFFFFFFFFFFFFFFFFFFFFFFFFFFFFFFFFFF
@FS10000125:26:BPA73017-1023:1:1101:8100:1000 1:N:0:5
TTGGTAACTTCGTCGAGTACGCTCAATGGATAAGATCGGAAGAGC
+
FFFFFFFFFFFFFFFFFFFFFFFFFFFFFFFFFFFFFFFFFFFFF
@FS10000125:26:BPA73017-1023:1:1101:8370:1000 1:N:0:5
TCGACAACTTCGTCGAGTACGCTCAAGAGGTTAGATCGGAAGAGC
+
FFFFFFFFFFFFFFFFFFFFFFFFFFFFFFFFFFFFFFFFFFFFF
@FS10000125:26:BPA73017-1023:1:1101:8550:1000 1:N:0:5
TCTAACTTCGTCGAGTACGCTCAAATCTAAAGATCGGAAGAGCAC
+
:FFFFFFFFFFFFFFFFFFFFFFFFFFFFFFFFFFFFFFFFFFFF
@FS10000125:26:BPA73017-1023:1:1101:8580:1000 1:N:0:5
GCGCAAACTTCGTCGAGTACGCTCAAACTGACAGATCGGAAGAGC
+
,F,FFFFFFFFFFFFFFFFFFFFFFFFFFFFFFFFFFFFFFFFFF
@FS10000125:26:BPA73017-1023:1:1101:8690:1000 1:N:0:5
GCGTGTAAACTTCGTCGAGTACGCTCAAATGTTCAGATCGGAAGA
+
,FFFFFFFFFFFFFFFFFFFFFFFFFFFFFFFFFFFFFFFFFFFF
@FS10000125:26:BPA73017-1023:1:1101:9310:1000 1:N:0:5
TTGGAAACTTCGTCGAGTACGCTCAATCCAAAAGATCGGAAGAGC
+
FFF:FFFFFFFFFFFFFFFFFFFF:FFFFFF:FFFFFFFFFFFFF
@FS10000125:26:BPA73017-1023:1:1101:10250:1000 1:N:0:5
TTGACTGGACTTCGTCGAGTACGCTCAATAGTCTAGATCGGAAGA
+
FFFFFFFFFFFFFFFFFFFFFFFFFFFFFFFFFFFFFFFFFFFFF
@FS10000125:26:BPA73017-1023:1:1101:11380:1000 1:N:0:5
TAGTTAACTTCGTCGAGTACGCTCAACCTCCAAGATCGGAAGAGC
+
:FF:FF:FFFF,FF:F,FFFF:F:F:FFFF:F,::FFFFFFF,FF
@FS10000125:26:BPA73017-1023:1:1101:11660:1000 1:N:0:5
TTGACTGAACTTCGTCGAGTACGCTCAAATAATGAGATCGGAAGA
+
FFFFFFFFFFFFFFFFFFFFFFFFFFFFFFFFFFFFFFFFFFFFF
@FS10000125:26:BPA73017-1023:1:1101:11980:1000 1:N:0:5
TCGTTAACTTCGTCGAGTATGCTCAAAATGACAGATCGGAAGAGC
+
FFFFFFFFFFFFFFFFFFFFFFFFFFFFFFFFFFFFFFFFFFFFF
@FS10000125:26:BPA73017-1023:1:1101:12030:1000 1:N:0:5
TCGCTAACTTCGTCGAGTACGCTCAAGGCTTCAGATCGGAAGAGC
+
FF:FFFFFFFFFFFFFFFFFFFFFFFFFFFFFFFFFFFFF:FFFF
@FS10000125:26:BPA73017-1023:1:1101:13180:1000 1:N:0:5
TTGACTGGACTTCGTCGAGTACGCTCAAAGATCGAGATCGGAAGA
+
FFFFFFFFFFFFFFFFFFFFFFFFFFFFFFFFFFFFFFFFFFFFF
@FS10000125:26:BPA73017-1023:1:1101:13290:1000 1:N:0:5
GCGGCAACTTCGTCGAGTACGCTCAAGTAGGTAGATCGGAAGAGC
+
FFFFFFFFFFFFFFFFFFFFFFFFFFFFFFFFFFFFFFFFFFFFF
@FS10000125:26:BPA73017-1023:1:1101:13410:1000 1:N:0:5
TCGTTCAACTTCGTCGAGTACACTCAAATTATAAGATCGGAAGAG
+
FFFFFFFFFFFFFFFFFFFFFFFFFFFFFFFFFFFFFFFFFFFFF
@FS10000125:26:BPA73017-1023:1:1101:13550:1000 1:N:0:5
TCTCCAGTAACTTTGTCGAGTACGCTCAAGCCAATAGATCGGAAG
+
::FF:,:F:FFFFFFFFFFFFFFFFFFF:FF,FFF:FFF,FF:F,
@FS10000125:26:BPA73017-1023:1:1101:13820:1000 1:N:0:5
GGGGGGTTTAACTTCGTCGAGTACGCTCAAGTGGACAGATCGGAA
+
:FFFFFFFFFFFFFFFFFFFFFFFFFFFFFFFFFFFFFFFFFFFF
@FS10000125:26:BPA73017-1023:1:1101:15090:1000 1:N:0:5
CCGAAAACTTCGTCGAGTACGCTCAAGTCGACAGATCGGAAGAGC
+
FFFFFFFFFFFFFFFFFFFFFFFFFFFFFFFFFFFFFFFFFFFFF
@FS10000125:26:BPA73017-1023:1:1101:15400:1000 1:N:0:5
GCGGCAACTTCGTCGAGTACGCTCAATCAGAAAGATCGGAAGAGC
+
:FFFFFFFFFFFFFFFFFFFFFFFFFFFFFFFFFFFFFFFFFFFF
@FS10000125:26:BPA73017-1023:1:1101:15470:1000 1:N:0:5
CCGATAACTTCGTCGAGTACGCTCAACAGTAGAGATCGGAAGAGC
+
FFFFFFFFFFFFFFFFFFFFFFFFFFFFFFFFFFFFFFFFFFFFF
@FS10000125:26:BPA73017-1023:1:1101:15670:1000 1:N:0:5
TCGAAACAACTTCGTCGAGTACGCTCAAATAACTAGATCGGAAGA
+
FF:FFFF,FFFFFFFFFFFFFFFFFF:::FFFFFF:FFF:FFFF:
@FS10000125:26:BPA73017-1023:1:1101:16280:1000 1:N:0:5
ACGAAAACTTCGTCGAGTACGCTCAATTATCCAGATCGGAAGAGC
+
FFFFFFFFFFFFFFFFFFFFFFFFFFFFFFFFFFFFFFFFFFFFF
@FS10000125:26:BPA73017-1023:1:1101:16360:1000 1:N:0:5
GTGTTAAACTTCGTCGAGTACGCTCAATATCACAGATCGGAAGAG
+
:FFFFFFFFFFFFFFFFFFFFFFFFFFFFFFFFFFFFFFFFFFFF
@FS10000125:26:BPA73017-1023:1:1101:1020:1010 1:N:0:5
GGCTTAACTTCGTCGAGTACGCTCAATTATTCAGATCGGAAGAGC
+
FFFFFFFFFFFFFFFFFFFFFFFFFFFFFFFFFFFFFFFFFFFFF
@FS10000125:26:BPA73017-1023:1:1101:1300:1010 1:N:0:5
GCGCTAACTTCGTCGAGTACGGGTGAACTTCGTCGAGTATGCTCA
+
FFFFFFFFFFFFFFFFFFFFFFFFFFFFFFFFFFFFFFFFFFFFF
@FS10000125:26:BPA73017-1023:1:1101:1500:1010 1:N:0:5
TCGGAAACTTCGTCGAGTACGCTCAATAGTTAAGATCGGAAGAGC
+
FFFFFFFFFFFFFFFFFFFFFFFFFFFFFFFFFFFFFFFFFFFFF
@FS10000125:26:BPA73017-1023:1:1101:1940:1010 1:N:0:5
CCGGAAACTTCGTCGAGTACGCTCAAGATGAAAGATCGGAAGAGC
+
FFFFFFFFFFFFFFFFFFFFFFFFFFFFFFFFFFFFFFFFFFFFF
@FS10000125:26:BPA73017-1023:1:1101:2220:1010 1:N:0:5
GCGGGAACTTCGTCGAGTACGCTCAAGAAACTAGATCGGAAGAGC
+
FFFFFF,FFFFFFF:FFF:FFFF:FFFFF,FFF:F:FF:FFFF:F
@FS10000125:26:BPA73017-1023:1:1101:2990:1010 1:N:0:5
TCGTAACTTCGTCGAGTACGCTCAAAGCCATAGATCGGAAGAGCA
+
FFFFFFFFFFFFFFFFFFFFFFFFFFFFFFFFFFFFFFFFFFFFF
@FS10000125:26:BPA73017-1023:1:1101:3340:1010 1:N:0:5
TTGGCTAACTTCGTCGAGTACGCTCAATTAGTGAGATCGGAAGAG
+
FFFFFFFFFFFFFFFFFFFFFFFFFFFFFFFFFFFFFFFFFFFFF
@FS10000125:26:BPA73017-1023:1:1101:3570:1010 1:N:0:5
TAGACAACTTCGTCGAGTACGCTCAAGAGAAAAGATCGGAAGAGC
+
FFFFFFFFFFFFFFFFFFFFFFFFFFFFFFFFFFFFFFFFFFFFF
@FS10000125:26:BPA73017-1023:1:1101:4450:1010 1:N:0:5
TCGTTAACTTCGTCGAGTACGCTCAAGAAAAAAGATCGGAAGAGC
+
FFFFFFFFFFFFFFFFFFFFFFFFFFFFFFFFFFFFFFFFFFFFF
@FS10000125:26:BPA73017-1023:1:1101:5100:1010 1:N:0:5
GGGTTAACTTCGTCGAGTACGCTCAAACATCCAGATCGGAAGAGC
+
:FFFFFFFFFFFFFFFFFFFFFFFFFFFFFFFFFFFFFFFFFFFF
@FS10000125:26:BPA73017-1023:1:1101:5170:1010 1:N:0:5
TTGTCCAACTTCGTCGAGTACGCTCAAGGTCAAAGATCGGAAGAG
+
FFFFFFFFFFFFFFFFFFFFFFFFFFFFFFFFFFFFFFFFFFFFF
@FS10000125:26:BPA73017-1023:1:1101:5300:1010 1:N:0:5
TTGGCCAACTTCGTCGAGTACGCTCAATCCACCAGATCGGAAGAG
+
FFFFFFFFFFFFFFFFFFFFFFFFFFFFFFFFFFFFFFFFFFFFF
@FS10000125:26:BPA73017-1023:1:1101:5740:1010 1:N:0:5
TCAGTTAACTTCGTCGAGTACGCTCAACCGTGGAGATCGGAAGAG
+
FFFFFFFFFFFFFFFFFFFFFFFFFFFFFFFFFFFFFFFFFFFFF
@FS10000125:26:BPA73017-1023:1:1101:6320:1010 1:N:0:5
TCGAACTTCGTCGAGTACGCTCAAACTTGGAGATCGGAAGAGCAC
+
FFFFFFFFFFFFFFFFFFFFFFFFFFFFFFFFFFFFFFFFFFFFF
@FS10000125:26:BPA73017-1023:1:1101:6370:1010 1:N:0:5
CCGGTAACTTCGTCGAGTACGCTCAATGTGTTAGATCGGAAGAGC
+
FFFFFFFFFFFFFFFFFFFFFFFFFFFFFFFFFFFFFFFFFFFFF
@FS10000125:26:BPA73017-1023:1:1101:7310:1010 1:N:0:5
TCGGAAACTTCGTCGAGTACGCTCAAAAATAAAGATCGGAAGAGC
+
FFFFFFFFFFFFFFFFFFFFFFFFFFFFFFFFFFFFFFFFFFFFF
@FS10000125:26:BPA73017-1023:1:1101:7600:1010 1:N:0:5
TCGCGAACTTCGTCGAGTACGCTCAAAGAGGAAGATCGGAAGAGC
+
FFFFFFFFFFFFFFFFFFFFFFFFFFFFFFFFFFFFFFFFFFFFF
@FS10000125:26:BPA73017-1023:1:1101:8880:1010 1:N:0:5
GCGGCCTGAACTTCGTCGAGTACGCTCAACCGGCCAGATCGGAAG
+
FFFFFFFFFFFFFFFFFFFFFFFFFFFFFFFFFFFFFFFFFFFFF
@FS10000125:26:BPA73017-1023:1:1101:8980:1010 1:N:0:5
TCAATGTTCCAGATCGGAAGAGCACACGTCTGAACTCCAGTCACT
+
:FFFFFFFFFFFFFFFFFFFFFFFFFFFFFFFFFFFFFFFFFFFF
@FS10000125:26:BPA73017-1023:1:1101:9720:1010 1:N:0:5
TTGTAAACTTCGTCGAGTACGCTCAATATGGCAGATCGGAAGAGC
+
,FF:FF,FFFFF:F:FFF:FFFF:FF:FF,:FFFFFFF:FFFFFF
@FS10000125:26:BPA73017-1023:1:1101:10190:1010 1:N:0:5
GCTTGAACTTCGTCGAGTACGCTCAAATTATTAGATCGGAAGAGC
+
,FFFFFFFFFFFFFFFFFFFFFFFFFFFFFFFFFFFFFFFFFFFF
@FS10000125:26:BPA73017-1023:1:1101:10800:1010 1:N:0:5
TCGTGAACTTCGTCGAGTACGCTCAATTAAGAAGATCGGAAGAGC
+
FFFFFFFFFFFFFFFFFFFFFFFFFFFFFFFFFFFFFFFFFFFFF
@FS10000125:26:BPA73017-1023:1:1101:11070:1010 1:N:0:5
GCGCTAACTTCGTCGAGTACGCTCAAGATATAAGATCGGAAGAGC
+
:FFFFFFFFFFFFFFFFFFFFFFFFFFFFFFFFFFFFFFFFFFFF
@FS10000125:26:BPA73017-1023:1:1101:11310:1010 1:N:0:5
CCGACAACTTCGTCGAGTACGCTCAAAGTGCTAGATCGGAAGAGC
+
FFFFFFFFFFFFFFFFFFFFFFFFFFFFFFFFFFFFFFFFFFFFF
@FS10000125:26:BPA73017-1023:1:1101:11530:1010 1:N:0:5
TTGTAACTTCGTCGAGTACGCTCAAGATAGTAGATCGGAAGAGCA
+
FFFFFFFFFFFFFF,FFFFFFFFFFFFFFFFFFFFFFFFFFFFF:
@FS10000125:26:BPA73017-1023:1:1101:11940:1010 1:N:0:5
TCGTTAACTTCGTCGAGTATGCTCAAAATGACAGATCGGAAGAGC
+
FFFFFFFFFFFFFFFFFFFFFFFFFFFFFFFFFFFFFFFFFFFFF
@FS10000125:26:BPA73017-1023:1:1101:12520:1010 1:N:0:5
GTGACAACTTCGTCGAGTACGCTCAATCGTGTAGATCGGAAGAGC
+
FF:FFFFFFFFFFFFFFFFFFFFFFFFFFFFFFFFFFFFFFFFFF
@FS10000125:26:BPA73017-1023:1:1101:12730:1010 1:N:0:5
TCGATAACTTCGTCGAGTACGCTCAATGTATTAGATCGGAAGAGC
+
,FFF:FFFFFFFFFFFFFFFFFFFFF:FFFFFFFFFFFFFFFFFF
@FS10000125:26:BPA73017-1023:1:1101:13280:1010 1:N:0:5
GGGGGAACTTCGTCGAGTACGCTCAAACACCAAGATCGGAAGAGC
+
FFFFFFFFFFFFFFFFFFFFFFFFFFFFFFFFFFFFFFFFFFFFF
@FS10000125:26:BPA73017-1023:1:1101:13530:1010 1:N:0:5
TCGTGAACTTCGTCGAGTACGCTCAACTCTAAAGATCGGAAGAGC
+
FF,,,FFFFFFFFFFFFFFFFFFFFFFF,FF:FFFFFFFFFFFFF
@FS10000125:26:BPA73017-1023:1:1101:14050:1010 1:N:0:5
TTGTATAACTTCGTCGAGTACGCTCAAAAGTGAAGATCGGAAGAG
+
FFFFFFFFFFFFFFFFFFFFFFFFFFFFFFFFFFFFFFFFFFFFF
@FS10000125:26:BPA73017-1023:1:1101:14300:1010 1:N:0:5
TCGCAAAACTTCGTCGAGTACGCTCAACACGACAGATCGGAAGAG
+
FFF:,:FF::F:FFF:FFF:::FF,,FF,F,FFF:FF::FFF:F:
@FS10000125:26:BPA73017-1023:1:1101:14600:1010 1:N:0:5
GGGGTAACTTCGTCGAGTACGCTCAAAGATTAAGATCGGAAGAGC
+
FFFFFFFFFFFFFFFFFFFFFFFFFFFFFFFFFFFFFFFFFFFFF
@FS10000125:26:BPA73017-1023:1:1101:14790:1010 1:N:0:5
TTGTCAACTTCGTCGAGTACGCTCAAGTAGGGAGATCGGAAGAGC
+
FFFFFFFFFFFFFFFFFFFFFFFFFFFFFFFFFFFFFFFFFFFFF
@FS10000125:26:BPA73017-1023:1:1101:15840:1010 1:N:0:5
CCGCCAACTTCGTCGAGTACGCTCAAAACTCCAGATCGGAAGAGC
+
FFFFFFFFFFFFFFFFFFFFFFFFFFFFFFFFFFFFFFFFFFFFF
@FS10000125:26:BPA73017-1023:1:1101:16350:1010 1:N:0:5
TTGAACTTCGTCGAGTACGCTCAACTCAAAAGATCGGAAGAGCAC
+
FF:FFFFFFFFFFFFFFFFFFFFFFFF:FFFFFFFFFFFFFFFFF
@FS10000125:26:BPA73017-1023:1:1101:1410:1020 1:N:0:5
TCGGGGAGAACTTCGTCGAGTACGCTCAATTGATAAGATCGGAAG
+
FFFFFFFFFFFFFFFFFFFFFFFFFFFFFFFFFFFFFFFFFFFFF
@FS10000125:26:BPA73017-1023:1:1101:1600:1020 1:N:0:5
CCGTAACTTCGTCGAGTACGCTCAAACTGGTAGATCGGAAGAGCA
+
FFFFFFFFFFFFFFFFFFFFFFFFFFFFFFFFFFFFFFFFFFFFF
@FS10000125:26:BPA73017-1023:1:1101:2240:1020 1:N:0:5
TTGACTGGACTTCGTCGAGTACGCTCAAAATACAAGATCGGAAGA
+
FFFFFFFFFFFFFFFFFFFFFFFFFFFFFFFFFFFFFFFFFFFFF
@FS10000125:26:BPA73017-1023:1:1101:2740:1020 1:N:0:5
TTGTGAACTTCGTCGAGTACGCTCAAAAATACAGATCGGAAGAGC
+
FFFFFFFFFFFFFFFFFFFFFFFFFFFFFFFFFFFFFFFFFFFFF
@FS10000125:26:BPA73017-1023:1:1101:3040:1020 1:N:0:5
TTGATAACTTCGTCGAGTACGCTCAATTTATTAGATCGGAAGAGC
+
,FFFFFFFFFFFFFFFFFFFFFFFFFFFFFFFFFFFFFFFFFFFF
@FS10000125:26:BPA73017-1023:1:1101:3270:1020 1:N:0:5
GCCATAACTTCGTCGAGTACGCTCAAAACACAAGATCGGAAGAGC
+
:FFFFFFFFFFFFFFFFFFFFFFFFFFFFFFFFFFFFFFFFFFFF
@FS10000125:26:BPA73017-1023:1:1101:3520:1020 1:N:0:5
GACTCAACTTCGTCGAGTACGCTCAATGGTGAAGATCGGATGAGC
+
FF::FFFFF:::FFF,F,,:::FFFFFFF::FF,,:F:F,,,FF,
@FS10000125:26:BPA73017-1023:1:1101:3740:1020 1:N:0:5
TCGATCAACTTCGTCGAGTACGCTCAATCGTGAAGATCGGAAGAG
+
FFFFFFFFFFFFFFFFFFFFFFFFFFFFFFFFFFFFFFFFFFFFF
@FS10000125:26:BPA73017-1023:1:1101:3800:1020 1:N:0:5
GGGGGCCTAACTTCGTCGAGTACGCTCAACTTTACAGATCGGAAG
+
FFFFFFFFFFFFFFFFFFFFFFFFFFFFFFFFFFFFFFFFFFFFF
@FS10000125:26:BPA73017-1023:1:1101:5190:1020 1:N:0:5
TCACAAACTTCGTCGAGTACGCTCAATTAGTAAGATCGGAAGAGC
+
FFFFFFFFFFFFFFFFFFFFFFFFFFFFFFFFFFFFFFFFFFFFF
@FS10000125:26:BPA73017-1023:1:1101:5870:1020 1:N:0:5
TGACTGGACCTTCGTCGAGTACGCTCAAGATTGTAGATCGGAAGA
+
FFFFFFFFFFFFFFFFFFFFFFFFFFFFFFFFFFFFFFFFFFFFF
@FS10000125:26:BPA73017-1023:1:1101:6990:1020 1:N:0:5
GGTAGAACTTCGTCGAGTACGCTCAACTTAGCAGATCGGAAGAGC
+
FFFFFFFFFFFFFFFFFFFFFFFFFFFFFFFFFFFFFFFFFFFFF
@FS10000125:26:BPA73017-1023:1:1101:7740:1020 1:N:0:5
TGGGATAACTTCGTCGAGTACGCTCAATTAAGGAGATCGGAAGAG
+
,::FFFFFFFFFFFFFFFFFFFFFFF:FFFFFFFFFFFFFFF:FF
@FS10000125:26:BPA73017-1023:1:1101:8130:1020 1:N:0:5
TCAGGGAGACCTTCGTCGAGTACGCTCAACTTGAAAGATCGGAAG
+
FFFFFFFFFFFFFFFFFFFFFFFFFFFFFFFFFFFFFFFFFFFFF
@FS10000125:26:BPA73017-1023:1:1101:8400:1020 1:N:0:5
TTGGTAACTTCGTCGAGTACGCTCAAAGTACCAGATCGGAAGAGC
+
::F:FFFFFFFFFFF:FFFFFFFFF:FFFFFFFFFFFFFFFFFFF
@FS10000125:26:BPA73017-1023:1:1101:8440:1020 1:N:0:5
CTGAAAACTTCGTCGAGTACGCTCAATTAGGAAGATCGGAAGAGC
+
FFFFFFFFFFFFFFFFFFFFFFFFFFFFFFFFFFFFFFFFFFFFF
@FS10000125:26:BPA73017-1023:1:1101:8740:1020 1:N:0:5
TTTCGGAACTTCGTCGAGTACGCTCAAAATAATAGATCGGAAGAG
+
FFFF::FFFFFFFFFFFFFFFFFFFFF,FFFF,FFFFFFFFFFFF
@FS10000125:26:BPA73017-1023:1:1101:9120:1020 1:N:0:5
TAGTTAACTTCGTCGAGTACGCTCAAGACTTGAGATCGGAAGAGC
+
:FFFFFFFFFFFFFFFFFFFFFFFFFFFFFFFFFFFFFFFFFFFF
@FS10000125:26:BPA73017-1023:1:1101:9620:1020 1:N:0:5
TTGAGAACTTCGTCGAGTACGCTCAACATAGAAGATCGGAAGAGC
+
FFFFFFFFFFFFFFFFFFFFFFFFFFFFFFFFFFFFFFFFFFFFF
@FS10000125:26:BPA73017-1023:1:1101:11860:1020 1:N:0:5
TGGAAAACTTCGTCGAGTACGCTCAATCAGTGAGATCGGAAGAGC
+
:FFFFFFFFFFFFFFFFFFFFFFFFFFFFFFFFFFFFFFFFFFFF
@FS10000125:26:BPA73017-1023:1:1101:12140:1020 1:N:0:5
TCTCTAGAACTTCGTCGAGTACGCTCAATCGTTGAGATCGGAAGA
+
:FFFFFFFFFFFFFFFFFFFFFFFFFFFFFFFFFFFFFFFFFFFF
@FS10000125:26:BPA73017-1023:1:1101:12530:1020 1:N:0:5
TAGTTAACTTCGTCGAGTACGCTCAATACGTTAGATCGGAAGAGC
+
FFFFFFFFFFFFFFFFFFFFFFFFFFFFFFFFFFFFFFFFFFFFF
@FS10000125:26:BPA73017-1023:1:1101:12570:1020 1:N:0:5
GCGAAACTTCGTCGAGTACGCTCAACTAGAGAGATCGGAAGAGCA
+
:FFFFFFFFFFFFFFFFFFFFFFFFFFFFFFFFFFFFFFFFFFFF
@FS10000125:26:BPA73017-1023:1:1101:12580:1020 1:N:0:5
TAGTAACTTCGTCGAGTACGCTCAAAACCTCAGATCGGAAGAGCA
+
:FFFFFFFFFFFFFFFFFFFFFFFFFFFFFFFFFFFFFFFFFFFF
@FS10000125:26:BPA73017-1023:1:1101:12660:1020 1:N:0:5
TTGACTGGACTTCGTCGAGTACGCTCAAGAATCAAGATCGGAAGA
+
FFFFFFFFFFFFFFFFFFFFFFFFFFFFFFFFFFFFFFFFFFFFF
@FS10000125:26:BPA73017-1023:1:1101:12670:1020 1:N:0:5
TTGCTGAACTTCGTCGAGTACGCTCAATTGACGAGATCGGAAGAG
+
FFFFFFFFFFFFFFFFFFFFFFFFFFFFFFFFFFFFFFFFFFFFF
@FS10000125:26:BPA73017-1023:1:1101:12770:1020 1:N:0:5
TCGCAACTTCGTCGAGTACGCTCAAGATGAAAGATCGGAAGAGCA
+
FFFFFFFFFFFFFFFFFFFFFFFFFFFFFFFFFFFFFFFFFFFFF
@FS10000125:26:BPA73017-1023:1:1101:13220:1020 1:N:0:5
TTGACTGGACTTCGTCGAGTACGCTCAAGTTGGAAGATCGGAAGA
+
FFFFFFFFFFFFFFFFFFFFFFFFFFFFFFFFFFFFFFFFFFFFF
@FS10000125:26:BPA73017-1023:1:1101:13590:1020 1:N:0:5
TCGTTAACTTCGTCGAGTACGCTCAATTTAGTAGATCGGAAGAGC
+
FFFFFFFFFFFFFFFFFFFFFFFFFFFFFFFFFFFFFFFFFFFFF
@FS10000125:26:BPA73017-1023:1:1101:14670:1020 1:N:0:5
TTGACTGGACTTCGTCGAGTACGCTCAACGATAAAGATCGGAAGA
+
FFFFFFFFFFFFFFFFFFFFFFFFFFFFFFFFFFFFFFFFFFFFF
@FS10000125:26:BPA73017-1023:1:1101:14990:1020 1:N:0:5
CCGGCAACTTCGTCGAGTACGCTCAACACATTAGATCGGAAGAGC
+
FFFFFFFFFFFFFFFFFFFFFFFFFFFFFFFFFFFFFFFFFFFFF
@FS10000125:26:BPA73017-1023:1:1101:15420:1020 1:N:0:5
TTGGTATCTTCGTCGAGTACGCTCAATAAGTAAGATCGGAAGAGC
+
,FFFFFFFFFFFFFFFFFFFFFFFFFFFFFFFFFFFFFFFFFFFF
@FS10000125:26:BPA73017-1023:1:1101:16320:1020 1:N:0:5
GCGGAAACTTCGTCGAGTACGCTCAAGTAATCAGATCGGAAGAGC
+
FFFFFFFFFFFFFFFFFFFFFFFFFFFFFFFFFFFFFFFFFFFFF
@FS10000125:26:BPA73017-1023:1:1101:2100:1030 1:N:0:5
CCGATAAGTTCGTCGAGTACGCTCAAGGGGATAGATCGGAAGAGC
+
FFFFFFFFFFFFFFFFFFFFFFFFFFFFFFFFFFFFFFFFFFFFF
@FS10000125:26:BPA73017-1023:1:1101:2810:1030 1:N:0:5
GTGTTAACTTCGTCGAGTACGCTCAATCTATAAGATCGGAAGAGC
+
FFFFFFFFFFFFFFFFFFFFFFFFFFFFFFFFFFFFFFFFFFFFF
@FS10000125:26:BPA73017-1023:1:1101:3360:1030 1:N:0:5
TTGCATGAACTTCGTCGAGTACGCTCAAGCTAAGAGATCGGAAGA
+
FFFFFFFFFFFFFFFFFFFFFFFFFFFFFFFFFFFFFFFFFFFFF
@FS10000125:26:BPA73017-1023:1:1101:3650:1030 1:N:0:5
TCGCTAACTTCGTCGAGTACGCTCAAATTACCAGATCGGAAGAGC
+
FFFFFFFFFFFFFFFFFFFFFFFFFFFFF:FFFFFFFFFFFFFFF
@FS10000125:26:BPA73017-1023:1:1101:4010:1030 1:N:0:5
ACTCAGTAACTTCGTCGAGTACGCTCAAAACAGAAGATCGGAAGA
+
:F:FFFFFFFFFFFFFFFFFFFFFFFFFFFFFFFFFFFFFFFFFF
@FS10000125:26:BPA73017-1023:1:1101:4050:1030 1:N:0:5
TTGAAAACTTCGTCGAGTACGCTCTAGGATTGAGATCGGTAGAGC
+
FFFFFFF::FF,FFF,,FFF:,:F,,,,FF:FF,F:F,,,FFF:F
@FS10000125:26:BPA73017-1023:1:1101:4420:1030 1:N:0:5
GCGGCAACTTCGTCGAGTACGCTCAACGATTAAGATCGGAAGAGC
+
:FFFFFFFFFFFFFFFFFFFFFFFFFFFFFFFFFFFFFFFFFFFF
@FS10000125:26:BPA73017-1023:1:1101:4580:1030 1:N:0:5
TTGTGGAACTTCGTCGAGTACGCTCAAAGTTACAGATCGGAAGAG
+
,FFF,FFFFFFFFFFFFFFFFFFFFFFFFFFFFFFFFF:FFFFFF
@FS10000125:26:BPA73017-1023:1:1101:5180:1030 1:N:0:5
CCGGCATCTTCGTCGAGTACGCTCAACGAGCCAGATCGGAAGAGC
+
FFFFFFFFFFFFFFFFFFFFFFFFFFFFFFFFFFFFFFFFFFFFF
@FS10000125:26:BPA73017-1023:1:1101:5410:1030 1:N:0:5
TCGGTAACTTCGTCGAGTACGCTCAAGGTTTAAGATCGGAAGAGC
+
FFFFFFFFFFFFFFFFFFFFFFFFFFFFFFFFFFFFFFFFFFFFF
@FS10000125:26:BPA73017-1023:1:1101:6350:1030 1:N:0:5
CCGCCAACTTCGTCGAGTACGCTCAACTCAGAAGATCGGAAGAGC
+
FFFFFFFFFFFFFFFFFFFFFFFFFFFFFFFFFFFFFFFFFFFFF
@FS10000125:26:BPA73017-1023:1:1101:7180:1030 1:N:0:5
TTGACTGGACTTCGTCGAGTACGCTCAAGACCACAGATCGGAAGA
+
FFFFFFFFFFFFFFFFFFFFFFFFFFFFFFFFFFFFFFFFFFFFF
@FS10000125:26:BPA73017-1023:1:1101:7910:1030 1:N:0:5
TTGTCTAACTTCGTCGAGTACGCTCAACTATCAAGATCGGAAGAG
+
FFFFFFFFFFFFFFFFFFFFFFFFFFFFFFFFFFFFFFFFFFFFF
@FS10000125:26:BPA73017-1023:1:1101:8930:1030 1:N:0:5
GACCTTCGTCGAGTACGCTCAAAGGAGTAGATCGGAAGAGCACAC
+
:FFFFFFFFFFFFFFFFFFFFFFFFFFFFFFFFFFFFFFFFFFFF
@FS10000125:26:BPA73017-1023:1:1101:9000:1030 1:N:0:5
GTGGAAACTTCGTCGAGTACGCTCAATGGGATAGATCGGAAGAGC
+
FFFFFFFFFFFFFFFFFFFFFFFFFFFFFFFFFFFFFFFFFFFFF
@FS10000125:26:BPA73017-1023:1:1101:9210:1030 1:N:0:5
TTGGAAACTTCGTCGAGTACGCTCAAATAAAGAGATCGGAAGAGC
+
,FFFFFFFFFFFFFFFFFFFFFFFFFFFFFFFFFFFFFFFFFFFF
@FS10000125:26:BPA73017-1023:1:1101:9520:1030 1:N:0:5
TTGCAAACTTCGTCGAGTACGCTCAATTGTGTAGATCGGAAGAGC
+
FFFFFFFFFFFFFFFFFFFFFFFFFFFFFFFFFFFFFFFFFFFFF
@FS10000125:26:BPA73017-1023:1:1101:10150:1030 1:N:0:5
TCGGTAACTTCGTCGAGTACGCTCAAATCCTCAGATCGGAAGAGC
+
FFFFFFFFFFFFFFFFFFFFFFFFFFFFFFFFFFFFFFFFFFFFF
@FS10000125:26:BPA73017-1023:1:1101:10570:1030 1:N:0:5
GGGTTAACTTCGTCGAGTACGCTCAATCAGAAAGATCGGAAGAGC
+
FFFFFFFFFFFFFFFFFFFFFFFFFFFFFFFFFFFFFFFFFFFFF
@FS10000125:26:BPA73017-1023:1:1101:10850:1030 1:N:0:5
TTGACTAACTTCGTCAGTACGCTCAATAGAATAGATCGGAAGAGC
+
FF,FFFFFFFFFFFFFFFFFFFFFFFFFFFFFFF:FFFFFFFFFF
@FS10000125:26:BPA73017-1023:1:1101:11020:1030 1:N:0:5
ACGGGGGGACCTTCGTCGAGTACGCTCAAATGGGTAGATCGGAAG
+
F:FFFFFFFF,FFFF:FFFFF:FFFFFFFFFFFFFFFFFFFFFFF
@FS10000125:26:BPA73017-1023:1:1101:11140:1030 1:N:0:5
TCTCACAACTTCGTCGAGTACGCTCAACCTAGAAGATCGGAAGAG
+
FFFFFFFFFFFFFFFFFFFFFFFFFFFFFFFFFFFFFFFFFFFFF
@FS10000125:26:BPA73017-1023:1:1101:11750:1030 1:N:0:5
TCTACAACTTCGTCGAGTACGCTCAATCCTGGAGATCGGAAGAGC
+
FFFFFFFFFFFFFFFFFFFFFFFFFFFFFFFFFFFFFFFFFFFFF
@FS10000125:26:BPA73017-1023:1:1101:11900:1030 1:N:0:5
GGGCAAACTTCGTCGAGTACGCTCAATCTATAAGATCGGAAGAGC
+
F,:FFFFFFFFFFFFFFFFFFFFFFFFFFFFFFFFFFFFFFFFFF
@FS10000125:26:BPA73017-1023:1:1101:12040:1030 1:N:0:5
TCGTAACTTCGTCGAGTAGCTCAAGTCAAAAGATCGGAAGAGCAC
+
FFFFFFFFFFFFFFF:FFFF:FF,F::FFFFFF,:FFF,FFFFF:
@FS10000125:26:BPA73017-1023:1:1101:12190:1030 1:N:0:5
GCGCTAACTTCGTCGAGTACGCTCAAATTAGGAGATCGGAAGAGC
+
,FFFFFFFFFFFFFFFFFFFFFFFFF:FFFFFFFFFFFFFFFFFF
@FS10000125:26:BPA73017-1023:1:1101:12530:1030 1:N:0:5
CAGTAAACTTCGTCGAGTACGCTCAAGTATCGAGATCGGAAGAGC
+
FFF:FFFFFFFFFFFFFFFFFFFFFFF:FFFFFFFFFFFFFFFFF
@FS10000125:26:BPA73017-1023:1:1101:12560:1030 1:N:0:5
TAGTTAACTTCGTCGAGTACGCTCAATACGTTAGATCGGAAGAGC
+
FFFFFFFFFFFFFFFFFFFFFFFFFFFFFFFFFFFFFFFFFFFFF
@FS10000125:26:BPA73017-1023:1:1101:14790:1030 1:N:0:5
CCGGAATCTTCGTCGAGTACGCTCAATATGCAAGATCGGAAGAGC
+
FFFFFFFFFFFFFFFFFFFFFFFFFFFFFFFFFFFFFFFFFFFFF
@FS10000125:26:BPA73017-1023:1:1101:15050:1030 1:N:0:5
CCGTTACCTTCGTCGAGTACGCTCAATGAGAAAGATCGGAAGAGC
+
FFFFFFFFFFFFFFFFFFFFFFFFFFFFFFFFFFFFFFFFFFFFF
@FS10000125:26:BPA73017-1023:1:1101:16100:1030 1:N:0:5
TCGGCAACTTCGTCGAGTACGCTCAACATCTTAGATCGGAAGAGC
+
FFFFFFFFFFFFFFFFFFFFFFFFFFFFFFFFFFFFFFFFFFFFF
@FS10000125:26:BPA73017-1023:1:1101:1470:1040 1:N:0:5
CCGCTATCTTCGTCGAGTACGCTCAAGCATTGAGATCGGAAGAGC
+
FFFFFFFFFFFFFFFFFFFFFFFFFFFFFFFFFFFFFFFFFFFFF
@FS10000125:26:BPA73017-1023:1:1101:2710:1040 1:N:0:5
TAGCAACCTTCGTCGAGTACGCTCAAAATCTGAGATCGGAAGAGC
+
FFFFFFFFFFFFFFFFFFFFFFFFFFFFFFFFFFFFFFFFFFFFF
@FS10000125:26:BPA73017-1023:1:1101:3310:1040 1:N:0:5
TAGCCAACTTCGTCGAGTACGCTCAATGATAGAGATCGGAAGAGC
+
FFFFFFFFFFFFFFFFFFFFFFFFFFFFFFFFFFFFFFFFFFFFF
@FS10000125:26:BPA73017-1023:1:1101:3480:1040 1:N:0:5
CCGATAACTTCGTCGAGTACGCTCAAACATCGAGATCGGAAGAGC
+
FFFFFFFFFFFFFFFFFFFFFFFFFFFFFFFFFFFFFFFFFFFFF
@FS10000125:26:BPA73017-1023:1:1101:4240:1040 1:N:0:5
TTGACTGGACTTCGTCGAGTACGCTCAACCACCGAGATCGGAAGA
+
:F:FFFFFFFFFFFFFFFFFFFFFFFFFFFFFFFFFFFFFFFFFF
@FS10000125:26:BPA73017-1023:1:1101:5880:1040 1:N:0:5
TCGCCCTAACTTCGTCGAGTACGCTCAAGAGTGTAGATCGGAAGA
+
FFF:FF,FFFFFFFFFFFFFFFFFFFFF,:,,:,FFFFFFFFFFF
@FS10000125:26:BPA73017-1023:1:1101:6380:1040 1:N:0:5
TGGGTAACGTCGTCGAGTACGCTCAAGTTCAAAGATCGGAAGAGC
+
F,F:FFFFFFFFFF:FFFF:FFFF,FFFFFFFFFFF::FFFFFFF
@FS10000125:26:BPA73017-1023:1:1101:6780:1040 1:N:0:5
TTGTAACTTCGTCGAGTACGCTCAAACATAAAGATCGGAAGAGCA
+
FFFFFFFFFFFFFFFFFFFFFFFFFFFFFFFFFFFFFFFFFFFFF
@FS10000125:26:BPA73017-1023:1:1101:7780:1040 1:N:0:5
TTGTTAACTTCGTCGAGTACGCTCAAGGATATAGATCGGAAGAGC
+
FFFFFFFFFFFFFFFFFFFFFFFFFFFFFFFFFFFFFFFFFFFFF
@FS10000125:26:BPA73017-1023:1:1101:9510:1040 1:N:0:5
ACGGAACTTCGTCGAGTACGCTCAATGTAGGAGATCGGAAGAGCA
+
FFFFFFFFFFFFFFFFFFFFFFFFFFFFFFFFFFFFFF:FFFFFF
@FS10000125:26:BPA73017-1023:1:1101:9660:1040 1:N:0:5
GAGCTAACTTCGTCGAGTACGCTCAAGAAAAAAGATCGGAAGAGC
+
:FFFFFFFFFFFFFFFFFFFFFFFFFFFFFFFFFFFFFFFFFFFF
@FS10000125:26:BPA73017-1023:1:1101:9810:1040 1:N:0:5
TCGAAGAACTTCGTCGAGTACGCTCAAACAAAAAGATCGGAAGAG
+
FFFFFFFFFFFFFFFFFFFFFFFFFFFFFFFFFFFFFFFFFFFFF
@FS10000125:26:BPA73017-1023:1:1101:9840:1040 1:N:0:5
TCGGTATCTTCGTCGAGTACGCTCAAAACGTCAGATCGGAAGAGC
+
FFFFFFFFFFFFFFFFFFFFFFFFFFFFFFFFFFFFFFFFFFFFF
@FS10000125:26:BPA73017-1023:1:1101:10460:1040 1:N:0:5
TTGGTAACTTCGTCGAGTACGCTCAACTGAATAGATCGGAAGAGC
+
FFFFFFFFFFFFFFFFFFFFFFFFFFFFFFFFFFFFFFFFFFFFF
@FS10000125:26:BPA73017-1023:1:1101:10790:1040 1:N:0:5
TCGTGAACTTCGTCGAGTACGCTCAATTAAGAAGATCGGAAGAGC
+
FF:FFF:FFFFFFFFFFFFFFFFFF:FFFFFFFFFFFFFFFFFFF
@FS10000125:26:BPA73017-1023:1:1101:11010:1040 1:N:0:5
CTGTAGAACTTCGTCGAGTACGCTCAAATTTGTAGATCGGAAGAG
+
F:FFF:F,FFFFF:FFFFF:FFFF:F,FFF:FFFFFFFFFFFFF:
@FS10000125:26:BPA73017-1023:1:1101:12260:1040 1:N:0:5
TTGCAGAACTTCGTCGAGTACGCTCAATGAGAAAGATCGGAAGAG
+
FFFFFFFFFFFFFFFFFFFFFFFFFFFFFFFFFFFFFFFFFFFFF
@FS10000125:26:BPA73017-1023:1:1101:12890:1040 1:N:0:5
GCGGTACCTTCGTCGAGTACGCTCAAGGATTTAGATCGGAAGAGC
+
,F,:FFFFFFFFFFFFFFFFFFFF:FFFF:FFFFFFFFFFFFFFF
@FS10000125:26:BPA73017-1023:1:1101:15190:1040 1:N:0:5
TGGACTTCGTCGAGTACGCTCAATACCTCAGATCGGAAGAGCACA
+
FFFFFFFFFFFFFFFFFFFFFFFFFFFFFFFFFFFFFFFFFFFFF
@FS10000125:26:BPA73017-1023:1:1101:15240:1040 1:N:0:5
TAGTAACTTCGTCGAGTACGCTCAAAAGATAAGATCGGAAGAGCA
+
FFFFFFFFFFFFFFFFFFFFFFFFFFFFFFFFFFFFFFFFFFFFF
@FS10000125:26:BPA73017-1023:1:1101:15960:1040 1:N:0:5
GCGGCAACTTCGTCGAGTACGCTCAAGTCTAAAGATCGGAAGAGC
+
FFFFFFFFFFFFFFFFFFFFFFFFFFFFFFFFFFFFFFFFFFFFF
@FS10000125:26:BPA73017-1023:1:1101:1760:1050 1:N:0:5
GATGGAACTTCGTCGAGTACGCTCAATCTACAAGATCGGAAGAGC
+
FFFFFFFFFFFFFFFFFFFFFFFFFFFFFFFFFFFFFFFFFFFFF
@FS10000125:26:BPA73017-1023:1:1101:1930:1050 1:N:0:5
TTGCCAACTTCGTCGAGTACGCTCAAACAGGAAGATCGGAAGAGC
+
FFFFFFFFFFFFFFFFFFFFFFFFFFFFFFFFFFFFFFFFFFFFF
@FS10000125:26:BPA73017-1023:1:1101:2170:1050 1:N:0:5
TCGGTAACTTCGTCGAGTACGCTCAAGGTGACAGATCGGAAGAGC
+
FFFFFFFFFFFFFFFFFFFFFFFFFFFFFFFFFFFFFFFFFFFFF
@FS10000125:26:BPA73017-1023:1:1101:2190:1050 1:N:0:5
TTGACTGGACTTCGTCGAGTACGCTCAATCCCGTAGATCGGAAGA
+
FFFFFFFFFFFFFFFFFFFFFFFFFFFFFFFFFFFFFFFFFFFFF
@FS10000125:26:BPA73017-1023:1:1101:3220:1050 1:N:0:5
ACTAGAAACTTCGTCGAGTACGCTCAAACCATAAGATCGGAAGAG
+
FFFFFFFFFFFFFFFFFFFFFFFFFFFFFFFFFFFFFFFFFFFFF
@FS10000125:26:BPA73017-1023:1:1101:3430:1050 1:N:0:5
GCGCTAACTTCGTCGAGTACGCTCAATGTAATAGATCGGAAGAGC
+
FFFFFFFFFFFFFFFFFFFFFFFFFFFFFFFFFFFFFFFFFFFFF
@FS10000125:26:BPA73017-1023:1:1101:3480:1050 1:N:0:5
TCGTATATAACTTCGTCGAGTACGCTCAATAATCAAGATCGGAAG
+
FFFFFFFFFFFFFFFFFFFFFFFFFFFFFFFFFFFFFFFFFFFFF
@FS10000125:26:BPA73017-1023:1:1101:4130:1050 1:N:0:5
TGGTAACTTCGTCGAGTACGCTCAAACTCGTAGATCGGAAGAGCA
+
FFFFFFFFFFFFFFFFFFFFFFFFFFFFFFFFFFFFFFFFFFFFF
@FS10000125:26:BPA73017-1023:1:1101:4210:1050 1:N:0:5
TCGCGAAACTTCGTCGAGTACGCTCAATAACTAAGATCGGAAGAG
+
,FFF,:FFFFFFFFFFFFFFFFFFFFFF:FFF,FFFFFFFFFFFF
@FS10000125:26:BPA73017-1023:1:1101:4690:1050 1:N:0:5
TCTGTCAACTTCGTCGAGTACGCTCAAAATACAAGATCGGAAGAG
+
FFFFFFFFFFFFFFFFFFFFFFFFFFFFFFFFFFFFFFFFFFFFF
@FS10000125:26:BPA73017-1023:1:1101:4860:1050 1:N:0:5
TTGCTAACTTCGTCGAGTACGCTCAACTGCCCAGATCGGAAGAGC
+
FFFFFFFFFFFFFFFFFFFFFFFFFFFFFFFFFFFFFFFFFFFFF
@FS10000125:26:BPA73017-1023:1:1101:4910:1050 1:N:0:5
TTGCCCAACTTCGTCGAGTACGCTCAACCGGAAAGATCGGAAGAG
+
FFFFFFFFFFFFFFFFFFFFFFFFFFFFFFFFFFFFFFFFFFFFF
@FS10000125:26:BPA73017-1023:1:1101:5260:1050 1:N:0:5
GCGCAACTCAATAACTTCGTCGAGTACGCTCAAAGTTTCAGATCG
+
FFFFFFFFFFFFFFFFFFFFFFFFFFFFFFFFFFFFFFFFFFFFF
@FS10000125:26:BPA73017-1023:1:1101:5820:1050 1:N:0:5
TGCTGAACTTCGTCGAGTACGCTCAAGTAGTTAGATCGGAAGAGC
+
FFFFFFFFFFFFFFFFFFFFFFFFFFFFFFFFFFFFFFFFFFFFF
@FS10000125:26:BPA73017-1023:1:1101:6500:1050 1:N:0:5
GTGCCCAACTTCGTCGAGTACGCTCAACTGCAAAGATCGGAAGAG
+
FFFFFFFFFFFFFFFFFFFFFFFFFFFFFFFFFFFFFFFFFFFFF
@FS10000125:26:BPA73017-1023:1:1101:6600:1050 1:N:0:5
TCGAGTACGCTCAAAAAGCTAGATCGGAAGAGCACACGTCTGAAC
+
FFFFFFFFFFFFFFFFFFFFFFFFFFFFFFFFFFFFFFFFFFFFF
@FS10000125:26:BPA73017-1023:1:1101:7340:1050 1:N:0:5
ACGCAATCTTCGTCGAGTACGCTCAAGGTAGAAGATCGGAAGAGC
+
FFFFFFFFFFFFFFFFFFFFFFFFFFFFFFFFFFFFFFFFFFFFF
@FS10000125:26:BPA73017-1023:1:1101:7390:1050 1:N:0:5
GCGCCAAACTTCGTCGAGTACGCTCAAGAATGAAGATCGGAAGAG
+
:F:FFFFFFFFFFFFFFFFFFFFFFFFFFFFFFFFFFFFFFFFFF
@FS10000125:26:BPA73017-1023:1:1101:7820:1050 1:N:0:5
TTGACTGGACTTCGTCGAGTACGCTCAAACCGGAAGATCGGAAGA
+
FFFFFFFFFFFFFFFFFFFFFFFFFFFFFFFFFFFFFFFFFFFFF
@FS10000125:26:BPA73017-1023:1:1101:9390:1050 1:N:0:5
TTGACTGGACTTCGTCGAGTACGCTCAATTTAACAGATCGGAAGA
+
FFFFFFFFFFFFFFFFFFFFFFFFFFFFFFFFFFFFFFFFFFFFF
@FS10000125:26:BPA73017-1023:1:1101:9550:1050 1:N:0:5
CCGTTAACTTCGTCGAGTACGCTCAAGTAGAAAGATCGGAAGAGC
+
FFFFFFFFFFFFFFFFFFFFFFFFFFFFFFFFFFFFFFFFFFFFF
@FS10000125:26:BPA73017-1023:1:1101:10650:1050 1:N:0:5
TTGCAAACTTCGTCGAGTACGCTCAAGGTTTGAGATCGGAAGAGC
+
FFFFFFFFFFFFFFFFFFFFFFFFFFFFFFFFFFFFFFFFFFFFF
@FS10000125:26:BPA73017-1023:1:1101:11380:1050 1:N:0:5
TAGTAACTTCGTCGAGTACGCTCAAAAACCCAGATCGGAAGAGCA
+
::F,FFFF:FFFFFFFFFFFFFFFFFFFFFFFFFFFFFFFFFFFF
@FS10000125:26:BPA73017-1023:1:1101:11730:1050 1:N:0:5
ACGGAACTTCGTCGAGTACGCTCAAGTTTACAGATCGGAAGAGCA
+
FFFFFFFFFFFFFFFFFFFFFFFFFFFFFFFFFFFFFFFFFFFFF
@FS10000125:26:BPA73017-1023:1:1101:11990:1050 1:N:0:5
GCGATAACCTCGTCGAGTACGCTCAAAACTTAAGATCGGAAGAGC
+
FFFFFFFFFFFFFFFFFFFFFFFFFFFFFFFFFFFFFFFFFFFFF
@FS10000125:26:BPA73017-1023:1:1101:12160:1050 1:N:0:5
TCTCTAGAACTTCGTCGAGTACGCTCAATCGTTGAGATCGGAAGA
+
FFFFFFFFFFFFFFFFFFFFFFFFFFFFFFFFFFFFFFFFFFFFF
@FS10000125:26:BPA73017-1023:1:1101:12270:1050 1:N:0:5
TTGCAACTTCGTCGAGTACGCTCAAATAGGTAGATCGGAAGAGCA
+
FFFFFFFFFFFFFFFFFFFFFFFFFFFFFFFFFFFFFFFFFFFFF
@FS10000125:26:BPA73017-1023:1:1101:12310:1050 1:N:0:5
TCGTCGTAACTTTCGTCGAGTACGCTCAATAATACAGATCGGAAG
+
FFFFFFFFFFFFFFFFFFFFFFFFFFFFFFFFFFFFFFFFFFFFF
@FS10000125:26:BPA73017-1023:1:1101:12340:1050 1:N:0:5
GCGCAAACTTCGTCGAGTACGCTCAAAATGACAGATCGGAAGAGC
+
FFFFFFFFFFFFFFFFFFFFFFFFFFFFFFFFFFFFFFFFFFFFF
@FS10000125:26:BPA73017-1023:1:1101:12530:1050 1:N:0:5
CCGCAAACTTCGTCGAGTACGCTCAAGTATTAAGATCGGAAGAGC
+
FFFFFFFFFFFFFFFFFFFFFFFFFFFFFFFF:FFFFFFFFFFFF
@FS10000125:26:BPA73017-1023:1:1101:12860:1050 1:N:0:5
GGGTAAACTTCGTCGAGTACGCTCAAAGTTGAAGATCGGAAGAGC
+
FFFFFFFFFFFFFFFFFFFFFFFFFFFFFFFFFFFFFFFFFFFFF
@FS10000125:26:BPA73017-1023:1:1101:14240:1050 1:N:0:5
TCTTCGTCGAGTACGCTCAAATAATAAGATCGGAAGAGCACACGT
+
FFFFFFFFFFFFFFFFFFFFFFFFFFFFFFFFFFFFFFFFFFFFF
@FS10000125:26:BPA73017-1023:1:1101:15040:1050 1:N:0:5
TCGACAACTTCGTCGAGTACGCTCAAGGGCCAAGATCGGAAGAGC
+
FFFFFFFFFFFFFFFFFFFFFFFFFFFFFFFFFFFFFFFFFFFFF
@FS10000125:26:BPA73017-1023:1:1101:15570:1050 1:N:0:5
TCGCAAACTTCGTCGAGTACGCTCAAAACATAAGATCGGAAGAGC
+
FFFFFFFFFFFFFFFFFFFFFFFFFFFFFFFFFFFFFFFFFFFFF
@FS10000125:26:BPA73017-1023:1:1101:16480:1050 1:N:0:5
GCGAAGAACTTCGTCGAGTACGCTCAATAAGTAAGATCGGAAGAG
+
F:FFFFFFFFFFFFFFFFFFFFFFFFFFFFFFFFFFFFFFFFFFF
@FS10000125:26:BPA73017-1023:1:1101:1310:1060 1:N:0:5
TTGAGAACTTCGTCGAGTACGCTCAATAGTTTAGATCGGAAGAGC
+
FFFFFFFFFFFFFFFFFFFFFFFFFFFFFFFFFFFFFFFFFFFFF
@FS10000125:26:BPA73017-1023:1:1101:1540:1060 1:N:0:5
CCCGAACTTCGTCGAGTACGCTCAAGGACAGAGATCGGAAGAGCA
+
FFFFFFFFFFFFFFFFFFFFFFFFFFFFFFFFFFFFFFFFFFFFF
@FS10000125:26:BPA73017-1023:1:1101:2380:1060 1:N:0:5
TTGCTTAACTTCGTCGAGTACGCTCAAACTTTGAGATCGGAAGAG
+
FFFFFFFFFFFFFFFFFFFFFFFFFFFFFFFFFFFFFFFFFFFFF
@FS10000125:26:BPA73017-1023:1:1101:2610:1060 1:N:0:5
TTGGAAACTTCGTCGAGTACGCTCAAACTGCAAGATCGGAAGAGC
+
FFFFFFFFFFFFFFFFFFFFFFFFFFFFFFFFFFFFFFFFFFFFF
@FS10000125:26:BPA73017-1023:1:1101:3410:1060 1:N:0:5
TTGCAAATTTCGTCGAGTACGCTCAATTAAAGAGATCGGAAGAGC
+
FFFFFFFFFFFFFFFFFFFFFFFFFFFFFFFFFFFFFFFFFFFFF
@FS10000125:26:BPA73017-1023:1:1101:3750:1060 1:N:0:5
TGGCAACTTCGTCGAGTACGCTCAATTCGAAAGATCGGAAGAGCA
+
FFFFFFFFFFFFFFFFFFFFFFFFFFFFFFFFFFFFFFFFFFFFF
@FS10000125:26:BPA73017-1023:1:1101:3940:1060 1:N:0:5
TCGTAAACTTCGTCGAGTACGCTCAACAAACCAGATCGGAAGAGC
+
,FFFFFFFFFFFFFFFFFFFFFFFFFFFFFFFFFFFFFFFFFFFF
@FS10000125:26:BPA73017-1023:1:1101:4260:1060 1:N:0:5
TTTTGGTAAACTTCGTCGAGTACGCTCAAATTGAAAGATCGGAAG
+
FFFFFFFFFFFFFFFFFFFFFFFFFFFFFFFFFFFFFFFFFFFFF
@FS10000125:26:BPA73017-1023:1:1101:5870:1060 1:N:0:5
TCGCAAACTTCGTCGAGTACGCTCAAAACGTGAGATCGGAAGAGC
+
:FFFFFF:FFFFFFFFFFF::F:F,FFFFFF:FFFFFFF:FFF:F
@FS10000125:26:BPA73017-1023:1:1101:6250:1060 1:N:0:5
GCGCAAACTTCGTCGAGTACGCTCAAGAACCTAGATCGGAAGAGC
+
,:FFFFF:FFF:FF:FFFFFFFFF,,FFFFFF,FFFF:FF:,FFF
@FS10000125:26:BPA73017-1023:1:1101:7490:1060 1:N:0:5
GTGGGAACTTCGTCGAGTACGCTCAAGATTCAAGATCGGAAGAGC
+
FFFFFFFFFFFFFFFFFFFFFFFFFFFFFFFFFFFFFFFFFFFFF
@FS10000125:26:BPA73017-1023:1:1101:8160:1060 1:N:0:5
GCGGAAACTTCGTCGAGTACGCTCAAGAGGCAAGATCGGAAGAGC
+
FFFFFFFFFFFFFFFFFFFFFFFFFFFFFFFFFFFFFFFFFFFFF
@FS10000125:26:BPA73017-1023:1:1101:8170:1060 1:N:0:5
TCTGTAACTTCGTCGAGTACGCTCAAGAGGCAAGATCGGAAGAGC
+
,,:F,FFFFFFFFFFFFFFFFFFFFF,,,F,FFFFFFFFFFFFFF
@FS10000125:26:BPA73017-1023:1:1101:9360:1060 1:N:0:5
GCGCAACTTCGTCGAGTACGCTCAACATAACAGATCGGAAGAGCA
+
FFFFFFFFFFFFFFFFFFFFFFFFFFFFFFFFFFFFFFFFFFFFF
@FS10000125:26:BPA73017-1023:1:1101:9990:1060 1:N:0:5
GGGTAACTTCGTCGAGTACGCTCAAATTGTTAGATCGGAAGAGCA
+
,FFFFFFFFFFFFFFFFFFFFFFFFFFFFFFFFFFFFFFFFFFFF
@FS10000125:26:BPA73017-1023:1:1101:10450:1060 1:N:0:5
GGGTAACTTCGTCGAGTACGCTCAATTTAATAGATCGGAAGAGCA
+
FFFFFFFFFFFFFFFFFFFFFFFFFFFFFFFFFFFFFFFFFFFFF
@FS10000125:26:BPA73017-1023:1:1101:10650:1060 1:N:0:5
GAGATAACTTCGTCGAGTACGCTCAAACTGAGAGATCGGAAGAGC
+
FFFFFFFFFFFFFFFFFFFFFFFFFFFFFFFFFFFFFFFFFFFFF
@FS10000125:26:BPA73017-1023:1:1101:11180:1060 1:N:0:5
CAGCATTAACCGTCAAACTATCAAAATATAACGTTGACGATGTAG
+
FF:FFFFFFFFFFFFFFFFFFF,FFFFFFFFFFFFF:FFFFFFFF
@FS10000125:26:BPA73017-1023:1:1101:11920:1060 1:N:0:5
CTGGAACTTCGTCGAGTACGCTCAAAAATCAAGATCGGAAGAGCA
+
FFFFFFFFFFFFFFFFFFFFFFFFFFFFFFFFFFFFFFFFFFFFF
@FS10000125:26:BPA73017-1023:1:1101:11930:1060 1:N:0:5
TCGCTAACTTCGTCGAGTACGCTCAAGATCCGAGATCGGAAGAGC
+
FFFFFFFFFFFFFFFFFFFFFFFFFFFFFFFFFFFFFFFFFFFFF
@FS10000125:26:BPA73017-1023:1:1101:12690:1060 1:N:0:5
GCGTCAACTTCGTCGAGTACGCTCAAGTGAGGAGATCGGAAGAGC
+
,F,FFFFFFFFFFFFFFFFFFFFFFFFFFFFFFFFFFFFFFFFFF
@FS10000125:26:BPA73017-1023:1:1101:13410:1060 1:N:0:5
TTGACTGGAGTTCTTCGTGTACGCTCAAAGTTGTAGATCGGAAGA
+
FFFFFFFFFFFFFFFFFFFFFFFFFFFFFFFFFFFFFFFFFFFFF
@FS10000125:26:BPA73017-1023:1:1101:13510:1060 1:N:0:5
GCGGTAACTTCGTCGAGTACGCTCAATGGAGGAGATCGGAAGAGC
+
FFFFFFFFFFFFFFFFFFFFFFFFFFFFFFFFFFFFFFFFFFFFF
@FS10000125:26:BPA73017-1023:1:1101:13960:1060 1:N:0:5
TTTTTAACTTCGTCGAGTACGCTCAAATATCAAGATCGGAAGAGC
+
FFFFFFFFFFFFFFFFFFFFFFFFFFFFFFFFFFFFFFFFFFFFF
@FS10000125:26:BPA73017-1023:1:1101:14740:1060 1:N:0:5
GCAGGCAACTTCGTCGAGTACGCTCAACGTTTGAGTTCGGAAGAG
+
,FF,,F:F,:,,,,,F,,,,,:,FFFFF,FF,,:F,F,,:FF:,:
@FS10000125:26:BPA73017-1023:1:1101:14760:1060 1:N:0:5
GGGAGAACTTCGTCGAGTACGCTCAATAGCTCAGATCGGAAGAGC
+
FFFFFFFFFFFFFFFFFFFFFFFFFFFFFFFFFFFFFFFFFFFFF
@FS10000125:26:BPA73017-1023:1:1101:14930:1060 1:N:0:5
ACGTAAACTTCGTCGAGTACGCTCAAGCGGAAAGATCGGAAGAGC
+
FFFFFFFFFFFFFFFFFFFFFFFFFFFFFFFFFFFFFFFFFFFFF
@FS10000125:26:BPA73017-1023:1:1101:15890:1060 1:N:0:5
TCGCACAACTTCGTCGAGTACGCTCAAGCTTAAAGATCGGAAGAG
+
FFFFFFFFFFFFFFFFFFFFFFFFFFFFFFFFFFFFFFFFFFFFF
@FS10000125:26:BPA73017-1023:1:1101:1470:1070 1:N:0:5
TTGGAAACTTCGTCGAGTACGCTCAAGTAAATAGATCGGAAGAGC
+
FFFFFFFFFFFFFFFFFFFFFFFFFFFFFFFFFFFFFFFFFFFFF
@FS10000125:26:BPA73017-1023:1:1101:1770:1070 1:N:0:5
TTGGATAAACTTCGTAGTACGCTCAAAACCCGAGATCGGAAGAGC
+
FFFFFFFFFFFFFFFFFFFFFFFFFFFFFFFFFFFFFFFFFFFFF
@FS10000125:26:BPA73017-1023:1:1101:1800:1070 1:N:0:5
GGGAACTTCGTCGAGTACGCTCAAAACATGAGATCGGAAGAGCAC
+
FFFFFFFFFFFFFFFFFFFFFFFFFFFFFFFFFFFFFFFFFFFFF
@FS10000125:26:BPA73017-1023:1:1101:2040:1070 1:N:0:5
TCACTAACTTCGTCGAGTACGCTCAAGAAACAAGATCGGAAGAGC
+
FFFFFFFFFFFFFFFFFFFFFFFFFFFFFFFFFFFFFFFFFFFFF
@FS10000125:26:BPA73017-1023:1:1101:2290:1070 1:N:0:5
TCGCATAACTTCGTCGAGTACGCTCAATGGTGTAGATCGGAAGAG
+
FFFFFFFFFFFFFFFFFFFFFFFFFFFFFFFFFFFFFFFFFFFFF
@FS10000125:26:BPA73017-1023:1:1101:2950:1070 1:N:0:5
TTGACTGGACTTCGTCGAGTACGCTCAATGTACAAGATCGGAAGA
+
FFFFFFFFFFFFFFFFFFFFFFFFFFFFFFFFFFFFFFFFFFFFF
@FS10000125:26:BPA73017-1023:1:1101:3260:1070 1:N:0:5
TTGTGAACTTCGTCGAGTACGCTCAACATCTAAGATCGGAAGAGC
+
FFFFFFFFFFFFFFFFFFFFFFFFFFFFFFFFFFFFFFFFFFFFF
@FS10000125:26:BPA73017-1023:1:1101:4800:1070 1:N:0:5
TTGACTGGACTTCGTCGAGTACGCTCAAGATGACAGATCGGAAGA
+
FF:FFFFFFFFFFFFFFFFFFFFFFFFFFFFFFFFFFFFFFFFFF
@FS10000125:26:BPA73017-1023:1:1101:6060:1070 1:N:0:5
TCTCTAACTTCGTCGAGTACGCTCAATAAAACAGATCGGAAGAGC
+
FFFFFFFFFFFFFFFFFFFFFFFFFFFFFFFFFFFFFFFFFFFFF
@FS10000125:26:BPA73017-1023:1:1101:8390:1070 1:N:0:5
GCGGAAACTTCGTCGAGTACGCTCAAATAAGTAGATCGGAAGAGC
+
:FFFFFFFFFFFFFFFFFFFFFFFFFFFFFFFFFFFFFFFFFFFF
@FS10000125:26:BPA73017-1023:1:1101:10120:1070 1:N:0:5
TTGAACAACTTCGTCGAGTACGCTCAACACATAAGATCGGAAGAG
+
FFFFFFFFFFFFFFFFFFFFFFFFFFFFFFFFFFFFFFFFFFFFF
@FS10000125:26:BPA73017-1023:1:1101:10410:1070 1:N:0:5
TTGTCTTCGTCGAGTACGCTCAAATTTTAAGATCGGAAGAGCACA
+
FFFFFFFFFFFFFFFFFFFFFFFFFFFFFFFFFFFFFFFFFFFFF
@FS10000125:26:BPA73017-1023:1:1101:10420:1070 1:N:0:5
TTGTCTTCGTCGAGTACGCTCAAATTTTAAGATCGGAAGAGCACA
+
FFFFFFFFFFFFFFFFFFFFFFFFFFFFFFFFFFFFFFFFFFFFF
@FS10000125:26:BPA73017-1023:1:1101:10460:1070 1:N:0:5
TTGATTAGACTTCGTCGAGTACGCTCAATTCTGAAGATCGGAAGA
+
,FFF,F,FFFFFFFFFFFFFFFFFFFFF:,,,,,FFFFFFFFFFF
@FS10000125:26:BPA73017-1023:1:1101:10760:1070 1:N:0:5
TTGGGACCTTCGTCGAGTACGCTCAATATGATAGATCGGAAGAGC
+
FFFFFFFFFFFFFFFFFFFFFFFFFFFFFFFFFFFFFFFFFFFFF
@FS10000125:26:BPA73017-1023:1:1101:11230:1070 1:N:0:5
TTTGCAGCTTCGTCGAGTACGCTCAAAGCCAAAGATCGGAAGAGC
+
FFFFFFFFFFFFFFFFFFFFFFFF:FFFF:FFFFFF:FFFFFFFF
@FS10000125:26:BPA73017-1023:1:1101:11590:1070 1:N:0:5
ACGACAACTTCGTCGAGTACGCTCAAGAGGAAAGATCGGAAGAGC
+
,FFFFFFFFFFFFFFFFFFFFFFF:FFFFFFFFFFFFFFF:FFFF
@FS10000125:26:BPA73017-1023:1:1101:12590:1070 1:N:0:5
GCGTAAACTTCGTCGAGTACGCTCAAAAGAGAAGATCGGAAGAGC
+
FFFFFFFFFFFFFFFFFFFFFFFFFFFFFFFFFFFFFFFFFFFFF
@FS10000125:26:BPA73017-1023:1:1101:14380:1070 1:N:0:5
TCGCTCAACTTCGTCGAGTACGCTCAAGATATAAGATCGGAAGAG
+
FFFFFFFFFFFFFFFFFFFFFFFFF,FFFF:FFFFFFFFFFFFFF
@FS10000125:26:BPA73017-1023:1:1101:14680:1070 1:N:0:5
TGCACAACTTCGTCGAGTACGCTCAACGAATCAGATCGGAAGAGC
+
FFFFFFFFFFFFFFFFFFFFFFFFFFFFFFFFFFFFFFFFFFFFF
@FS10000125:26:BPA73017-1023:1:1101:14990:1070 1:N:0:5
CTGCAACTTCGTCGAGTACGCTCAATGGTGCAGATCGGAAGAGCA
+
FFFFFFFFFFFFFFFFFFFFFFFFFFFFFFFFFFFFFFFFFFFFF
@FS10000125:26:BPA73017-1023:1:1101:15590:1070 1:N:0:5
TGGCAACTTCGTCGAGTACGCTCAAGCACCAAGATCGGAAGAGCA
+
FFFFFFFFFFFFFFFFFFFFFFFFFFFFFFFFFFFFFFFFFFFFF
@FS10000125:26:BPA73017-1023:1:1101:15980:1070 1:N:0:5
GCGGCAACTTCGTCGAGTACGCTCAAGTCTAAAGATCGGAAGAGC
+
FFF:FFFFFFFFFFFFFFFFFFFFFFFF:F,,FFFFFFFFFFFFF
@FS10000125:26:BPA73017-1023:1:1101:16490:1070 1:N:0:5
TCGGAAACTTCGTCGAGTACGCTCAAGATGATAGATCGGAAGAGC
+
,FFFFFFFFFFFFFFFFFFFFFFFFFFFFFFFFFFFFFFFFFFFF
@FS10000125:26:BPA73017-1023:1:1101:1490:1080 1:N:0:5
TCTTCGTCGAGTACGCTCAATTGTTCAGATCGGAAGAGCACACGT
+
FFFFFFFFFFFFFFFFFFFFFFFFFFFFFFFFFFFFFFFFFFFFF
@FS10000125:26:BPA73017-1023:1:1101:1560:1080 1:N:0:5
GTGCCAACTTCGTCGAGTACGCTCAAGGAGACAGATCGGAAGAGC
+
FFFFFFFFFFFFFFFFFFFFFFFFFFFFFFFFFFFFFFFFFFFFF
@FS10000125:26:BPA73017-1023:1:1101:1720:1080 1:N:0:5
GCGTCAACTTCGTCGAGTACGCTCAAGAGAAAAGATCGGAAGAGC
+
FFFFFFFFFFFFFFFFFFFFFFFFFFFFFFFFFFFFFFFFFFFFF
@FS10000125:26:BPA73017-1023:1:1101:2240:1080 1:N:0:5
TCGCCAAACTTCGTCGAGTACGCTCAACTTGTGAGATCGGAAGAG
+
FFFFFFFFFFFFFFFFFFFFFFFFFFFFFFFFFFFFFFFFFFFFF
@FS10000125:26:BPA73017-1023:1:1101:2450:1080 1:N:0:5
TTGGAACTTCGTCGAGTACGCTCAACTGGTTAGATCGGAAGAGCA
+
,FFF:FFFFFFFFFFFFFFF:FF:FFFFFFFFFFFFFFFFFFFFF
@FS10000125:26:BPA73017-1023:1:1101:2750:1080 1:N:0:5
TTGTAAACTTCGTCGAGTACGCTCAAATACCTAGATCGGAAGAGC
+
FFFFFFFFFFFFFFFFFFFFFFFFFFFF:FFFFFFFFFFFFFFFF
@FS10000125:26:BPA73017-1023:1:1101:2840:1080 1:N:0:5
TGGGCAACTTCGTCGAGTACGCTCAATTAGAGAGATCGGAAGAGC
+
FFFFFFFFFFFFFFFFFFFFFFFFFFFFFFFFFFFFFFFFFFFFF
@FS10000125:26:BPA73017-1023:1:1101:3050:1080 1:N:0:5
TTGAGCAACTTCGTCGAGTACGCTCAAGTTTGGAGATCGGAAGAG
+
FFFFFFFFFFFFFFFFFFFFFFFFFFFFFFFFFFFFFFFFFFFFF
@FS10000125:26:BPA73017-1023:1:1101:3190:1080 1:N:0:5
GCGCAAACTTCGTCGAGTACGCTCAATAGGTTAGATCGGAAGAGC
+
:F:FFFFFFFFFFFFFFFFFFFFFFFFFFFFFFFFFFFFFFFFFF
@FS10000125:26:BPA73017-1023:1:1101:4010:1080 1:N:0:5
TTGACTGGACTTCGTCGAGTACGCTCAACCTACTAGATCGGAAGA
+
FFFFFFFFFFFFFFFFFFFFFFFFFFFFFFFFFFFFFFFFFFFFF
@FS10000125:26:BPA73017-1023:1:1101:4860:1080 1:N:0:5
TTGCCCAACTTCGTCGAGTACGCTCAAATGGGGAGATCGGAAGAG
+
FFFFFFFFFFFFFFFFFFFFFFFFFFFFFFFFFFFFFFFFFFFFF
@FS10000125:26:BPA73017-1023:1:1101:5160:1080 1:N:0:5
GAGTACGCTCAAAAGAGCAGATCGGAAGAGCACACGTCTGAACTC
+
FFFFFFFFFFFFFFFFFFFFFFFFFFFFFFFFFFFFFFFFFFFFF
@FS10000125:26:BPA73017-1023:1:1101:5640:1080 1:N:0:5
GCCTAAACTTCGTCGAGTACGCTCAAGGTTGCAGATCGGAAGAGG
+
FFFFFFFFFFFFFFFFFFFFFFFFFFFFFFFFFFFFFFFFFFFFF
@FS10000125:26:BPA73017-1023:1:1101:5710:1080 1:N:0:5
TTGACTGGACTTCGTCGAGTACGCTCAATGCCGTAGATCGGAAGA
+
FFFFFFFFFFFFFFFFFFFFFFFFFFFFFFFFFFFFFFFFFFFFF
@FS10000125:26:BPA73017-1023:1:1101:6300:1080 1:N:0:5
GCGCCCCTAACTTCGTCGAGTACGCTCAAGCCTCGAGATCGGAAG
+
FFFFFFFFFFFFFFFFFFFFFFFFFFFFFFFFFFFFFFFFFFFFF
@FS10000125:26:BPA73017-1023:1:1101:6400:1080 1:N:0:5
TTGGTAACTTCGTCGAGTACGCTCAAAAGGATAGATCGGAAGAGC
+
F:F:FFFFFFFFFFFFFFFFFFFFF:FFF:FFFFFFFF:FFFFFF
@FS10000125:26:BPA73017-1023:1:1101:6940:1080 1:N:0:5
TCGAACTTCGTCGAGTACGCTCAAACTTGGAGATCGGAAGAGCAC
+
:FFFFFFFFFFFFFFFFFFFFFFFFFFFFFFFFFFFFFFFFFFFF
@FS10000125:26:BPA73017-1023:1:1101:7130:1080 1:N:0:5
TTGCAGAACTTCGTCGAGTACGCTCAATCAAGCAGATCGGAAGAG
+
FFFFFFF,FFF:FFFF:FFFFFFF:FFFFFF,F:FF:FFFFFFFF
@FS10000125:26:BPA73017-1023:1:1101:7340:1080 1:N:0:5
TTGTAACTTCGTCGGTACGCTCAAGAAAAGAGATCGGAAGAGCAC
+
FFFFFFFFFFFFFFFFFFFFFFFFFFFFFFFFFFFFFFFFFFFFF
@FS10000125:26:BPA73017-1023:1:1101:8110:1080 1:N:0:5
TTGGTAACTTCGTCGAGTACGCTCAATGAGAAAGATCGGAAGAGC
+
FFFFFFFFFFFFFFFFFFFFFFFFFFFFFFFFFFFFFFFFFFFFF
@FS10000125:26:BPA73017-1023:1:1101:8160:1080 1:N:0:5
TTGACTGGACTTCGTCGAGTACGCTCAACCTCGCAGATCGGAAGA
+
FF,FFFFFFFFFFFFFFFF,FFFFFFFFFFFFFF:F,FFFF,FFF
@FS10000125:26:BPA73017-1023:1:1101:9250:1080 1:N:0:5
TTGGCAACTTCGTCGAGTACGCTCAATGGATCAGATCGGAAGAGC
+
FFFFFFFF:FFFFFFFFFFFFFFFFFFFFFFFFFFFFFFFFFFFF
@FS10000125:26:BPA73017-1023:1:1101:9380:1080 1:N:0:5
GGGAAAACTTCGTCGAGTACGCTCAAAGTAAGAGATCGGAAGAGC
+
FFFFFFFFFFFFFFFFFFFFFFFFFFFFFFFFFFFFFFFFFFFFF
@FS10000125:26:BPA73017-1023:1:1101:9490:1080 1:N:0:5
TTTGGGCAACTTCGTCGAGTACGCTCAAATTATCAGATCGGAAGA
+
FFFFFFFFFFFFFFFFFFFFFFFFFFFFFFFFFFFFFFFFFFFFF
@FS10000125:26:BPA73017-1023:1:1101:10020:1080 1:N:0:5
TCACTAACTTCGTCGAGTACGCTCAAGAGAACAGATCGGAAGAGC
+
FFFFFFFFFFFFFFFFFFFFFFFFFFFFFFFFFFFFFFFFFFFFF
@FS10000125:26:BPA73017-1023:1:1101:10030:1080 1:N:0:5
TCACTAACTTCGTCGAGTACGCTCAAGAGAACAGATCGGAAGAGC
+
FFFFFFFFFFFFFFFFFFFFFFFFFFFFFFFFFFFFFFFFFFFFF
@FS10000125:26:BPA73017-1023:1:1101:10080:1080 1:N:0:5
TTGACTGGACTTCGTCGAGTACGCTCAAATGGGTAGATCGGAAGA
+
FFFFFFFFFFFFFFFFFFFFFFFFFFFFFFFFFFFFFFFFFFFFF
@FS10000125:26:BPA73017-1023:1:1101:11250:1080 1:N:0:5
GCGGCACCTTCGTCGAGTACGCTCAAGTTAGGAGATCGGAAGAGC
+
FFFFFFFFFFFFFFFFFFFFFFFFFFFFFFFFFFFFFFFFFFFFF
@FS10000125:26:BPA73017-1023:1:1101:11790:1080 1:N:0:5
TTGTAAACTTCGTCGAGTACGCTCAACTGTTAAGATCGGAAGAGC
+
FFFFFFFFFFFFFFFFFFFFFFFFFFFFFFFFFFFFFFFFFFFFF
@FS10000125:26:BPA73017-1023:1:1101:11940:1080 1:N:0:5
TTGTCGGACTTCGTCGAGTACGCTCAACACGGGAGATCGGAAGAG
+
FFFFFFFFFFFFFFFFFFFFFFFFFFFFFFFFFFFFFFFFFFFFF
@FS10000125:26:BPA73017-1023:1:1101:12380:1080 1:N:0:5
GTGGACGAACTTCGCTGAGTACGCTCAATGACGTAGATCGGAAGA
+
,:F:FF:FFFFFFFFF:FFFFFFFFFFFFF,FFF:FFFFFFF:FF
@FS10000125:26:BPA73017-1023:1:1101:13090:1080 1:N:0:5
TCGCACAACTTCGTCGAGTACGCTCAATTTAAGAGATCGGAAGAG
+
FFFFFFFFFFFFFFFFFFFFFFFFFFFFFFFFFFFFFFFFFFFFF
@FS10000125:26:BPA73017-1023:1:1101:13800:1080 1:N:0:5
ACGTAACTTCGTCGAGTACGCTCAACAAGAGAGATCGGAAGAGCA
+
FFFF:,FFFF:FFFF:FFFF:FF,FFFFFFFFFFFF,:,FFFFFF
@FS10000125:26:BPA73017-1023:1:1101:14020:1080 1:N:0:5
ACTCCTTTAACTTCGTCGAGTACGCTCTATGGATAAGTTCGGAAG
+
FF:FFF:F::,:F,F,FF:F,FFF,F::FF,FFFFFF,F::,FFF
@FS10000125:26:BPA73017-1023:1:1101:14720:1080 1:N:0:5
GTGCAAACTTCGTCGAGTACGCTCAATGGAACAGATCGGAAGAGC
+
F:FFFFFFFFFFFFFFFFFFFFFFFFFFFFFFFFFFFFFFFFFFF
@FS10000125:26:BPA73017-1023:1:1101:14980:1080 1:N:0:5
TTGAAGAACTTCGTCGAGTACGCTCAAGAGAATAGATCGGAAGAG
+
,FFFFFFFFFFFFFFFFFFFFFFFFFFFFFFFFFFFFFFFFFFFF
@FS10000125:26:BPA73017-1023:1:1101:15660:1080 1:N:0:5
TTGTCAACTTCGTCGAGTACGCTCAAAATAACAGATCGGAAGAGC
+
FFFFFFFFFFFFFFFFFFFFFFFFFFFFFFFFFFFFFFFFFFFFF
@FS10000125:26:BPA73017-1023:1:1101:15790:1080 1:N:0:5
CCGTTAACTTCGTCGAGTACGCTCAATTTCTTAGATCGGAAGAGC
+
:FF:F:FFFFFFFFF:FFFFFFFF:,FFFFFFFFFF:FFFFFFF:
@FS10000125:26:BPA73017-1023:1:1101:15840:1080 1:N:0:5
TCGGCAACTTCGTCGAGTACGCTCAATTTAACAGATCGGAAGAGC
+
FFFFFFFFFFFFFFFFFFFFFFFFFFFFFFFFFFFFFFFFFFFFF
@FS10000125:26:BPA73017-1023:1:1101:16180:1080 1:N:0:5
TTTGATCAACTTCGTCGAGTACGCTCAAGATTTAAGATCGGAAGA
+
FFFFFFFFFFFFFFFFFFFFFFFFFFFFFFFFFFFFFFFFFFFFF
@FS10000125:26:BPA73017-1023:1:1101:1340:1090 1:N:0:5
GCGGCAACTTCGTCGAGTACGCTCAAATCTTTAGATCGGAAGAGC
+
FFFFFFFFFFFFFFFFFFFFFFFFFFFFFFFFFFFFFFFFFFFFF
@FS10000125:26:BPA73017-1023:1:1101:1390:1090 1:N:0:5
TTGCACAACTTCGTCGAGTACGCTCAACTTCCGAGATCGGAAGAG
+
FFFFFFFFFFFFFFFFFFFFFFFFFFFFFFFFFFFFFFFFFFFFF
@FS10000125:26:BPA73017-1023:1:1101:2140:1090 1:N:0:5
TGGCAACTTCGTCGAGTACGCTCAATTCAATAGATCGGAAGAGCA
+
FFFFFFFFFFFFFFFFFFFFFFFFFFFFFFFFFFFFFFFFFFFFF
@FS10000125:26:BPA73017-1023:1:1101:2180:1090 1:N:0:5
TCGGAAACTTCGTCGAGTACGCTCAAGTTGGGAGATCGGAAGAGC
+
FFFFFFFFFFFFFFFFFFFFFFFFFFFFFFFFFFFFFFFFFFFFF
@FS10000125:26:BPA73017-1023:1:1101:2930:1090 1:N:0:5
TTGGTGAACTTCGTCGAGTACGCTCAATTCGCGAGATCGGAAGAG
+
FFFFFFFFFFFFFFFFFFFFFFFFFFFFFFFFFFFFFFFFFFFFF
@FS10000125:26:BPA73017-1023:1:1101:2960:1090 1:N:0:5
TTGACTGGACTTCGTCGAGTACGCTCAATTTTCGAGATCGGAAGA
+
F:FFFFFFFFFFFFFFFFFFFFFFFFFFFFFFFFFFFFFFFFFFF
@FS10000125:26:BPA73017-1023:1:1101:2980:1090 1:N:0:5
AAGCAACTTCGTCGAGTACGCTCAAAAACTGAGATCGGAAGAGCA
+
FFFFFFFFFFFFFFFFFFFFFFFFFFFFFFFFFFFFFFFFFFFFF
@FS10000125:26:BPA73017-1023:1:1101:3380:1090 1:N:0:5
TCGCTTACTTCGTCGAGTACGCTCAATTCGTAAGATCGGAAGAGC
+
FFF,::FF,F:,F:,F,F:,,F,:,F:F,,,,F,F:,,FFF,F,F
@FS10000125:26:BPA73017-1023:1:1101:3950:1090 1:N:0:5
GTGTAACTTCGTCGAGTACGCTCAAATTTTTAGATCGGAAGAGCA
+
FFFFFFFFFFFFFFFFFFFFFFFFFFFFFFFFFFFFFFFFFFFFF
@FS10000125:26:BPA73017-1023:1:1101:4070:1090 1:N:0:5
TTGAAAACTTCGTCGAGTACGCTCAAGTGTGTAGATCGGAAGAGC
+
FFFFFFFFFFFFFFFFFFFFFFFFFFFFFFFFFFFFFFFFFFFFF
@FS10000125:26:BPA73017-1023:1:1101:4360:1090 1:N:0:5
CCGCAACCTTCGTCGAGTACGCTCAAGAAAGTAGATCGGAAGAGC
+
FFFFFFFFFFFFFFFFFFFFFFFFFFFFFFFFFFFFFFFFFFFFF
@FS10000125:26:BPA73017-1023:1:1101:4460:1090 1:N:0:5
TCGAAAACTTCGTCGAGTACGCTCAATGAAAAAGATCGGAAGAGC
+
FFFFFFFFFFFFFFFFFFFFFFFFFFFFFFFFFFFFFFFFFFFFF
@FS10000125:26:BPA73017-1023:1:1101:4510:1090 1:N:0:5
TTGAAAACTTCGTCGAGTACGCTCAACGATGTAGATCGGAAGAGC
+
FFFFFFFFFFFFFFFFFFFFFFFFF:FFFFFFFFFFFFFFFFFFF
@FS10000125:26:BPA73017-1023:1:1101:5160:1090 1:N:0:5
TCTGTAACTTCGTCGAGTACGCTCAAGAGTTGAGATCGGAAGAGC
+
FFF:F:FFF:F::F:,FFFFFFFF:,FF:,:FFFFF:F:FFFFF:
@FS10000125:26:BPA73017-1023:1:1101:5450:1090 1:N:0:5
TTTGGTAACTTCGTCGAGTACGCTCAAAGTTTCAGATCGGAAGAG
+
FFFFFFFFFFFFFFFFFFFFFFFFFFFFFFFFFFFFFFFFFFFFF
@FS10000125:26:BPA73017-1023:1:1101:7690:1090 1:N:0:5
GGGCCAACTTCGTCGAGTACGCTCAAGTGTGGAGATCGGAAGAGC
+
FFFFFFFFFFFFFFFFFFFFFFFFFFFFFFFFFFFFFFFFFFFFF
@FS10000125:26:BPA73017-1023:1:1101:7800:1090 1:N:0:5
TTGACTGGACTTCGTCGAGTACGCTCAAACCCAAAGATCGGAAGA
+
FFFFFFFFFFFFFFFFFFFFFFFFFFFFFFFFFFFFFFFFFFFFF
@FS10000125:26:BPA73017-1023:1:1101:8570:1090 1:N:0:5
TCGTAAACTTCGTCGAGTACGCTCAAAACGAAAGATCGGAAGAGC
+
FFFFFFFFFFFFFFF:FFFFFFFFF,FFFFFFFFFFFF:FFFFF:
@FS10000125:26:BPA73017-1023:1:1101:9240:1090 1:N:0:5
GCGGAAACTTCGTCGAGTACGCTCAAGCATGGAGATCGGAAGAGC
+
FFFFFFFFFFFFFFFFFFFFFFFFFFFFFFFFFFFFFFFFFFFFF
@FS10000125:26:BPA73017-1023:1:1101:9330:1090 1:N:0:5
TTTGATCAACTTCGTCGAGTACGCTCAAGTGATGAGATCGGAAGA
+
FFFFFFFFFFFFFFFFFFFFFFFFFFFFFFFFFFFFFFFFFFFFF
@FS10000125:26:BPA73017-1023:1:1101:10580:1090 1:N:0:5
GCTATAACTTCGTCGAGTACGCTCAATGCAGCAGATCGGAAGAGC
+
FFFFFFFFFFFFFFFFFFFFFFFFFFFFFFFFFFFFFFFFFFFFF
@FS10000125:26:BPA73017-1023:1:1101:10600:1090 1:N:0:5
CAGCCAACTTCGTCGAGTACGCTCAAAAAATCAGATCGGAAGAGC
+
FFFFFFFFFFFFFFFFFFFFFFFFFFFFFFFFFFFFFFFFFFFFF
@FS10000125:26:BPA73017-1023:1:1101:11180:1090 1:N:0:5
AAGGCCCAACTTCGTCGAGTACGCTCAAATTGACAGATCGGAAGA
+
FFFFFFFFFFFFFFFFFFFFFFFFFFFFFFFFFFFFFFFFFFFFF
@FS10000125:26:BPA73017-1023:1:1101:11440:1090 1:N:0:5
TCGGACAACTTCGTCGAGTACGCTCAATGCCCGAGATCGGAAGAG
+
FFFFFFFFFFFFFFFFFFFFFFFFFFFFFFFFFFFFFFFFFFFFF
@FS10000125:26:BPA73017-1023:1:1101:14230:1090 1:N:0:5
TCGGTAACTTCGTCGAGTACGCTCAATCGAAAAGATCGGAAGAGC
+
FFFFFFFFFFFFFFFFFFFFFFFFFFFFFFFFFFFFFFFFFFFFF
@FS10000125:26:BPA73017-1023:1:1101:14970:1090 1:N:0:5
AGGCTGTAACTTCGTCGAGTACGCTCAATTATTTAGATCGGAAGA
+
F:FFF:FFFFFFFFFFFFFFFFFFFFFF,F:F::FFFFFFFFFFF
@FS10000125:26:BPA73017-1023:1:1101:15590:1090 1:N:0:5
GGGTCGACTTCGTCGAGTACGCTCAATCCTTGAGATCGGAAGAGC
+
FFFFFFFFFFFFFFFFFFFFFFFFFFFFFFFFFFFFFFFFFFFFF
@FS10000125:26:BPA73017-1023:1:1101:15750:1090 1:N:0:5
CCGTTAACTTCGTCGAGTACGCTCAATTTCTTAGATCGGAAGGGC
+
FFFFFFFFFFFFFFFFFFFFFFFFFFFFFFFFFFFFFFFFFFFFF
@FS10000125:26:BPA73017-1023:1:1101:16150:1090 1:N:0:5
CTGTAAACTTCGTCGAGTACGCTCAATTATAAAGATCGGAAGAGC
+
FFFFFFFFFFFFFFFFFFFFFFFFFFFFFFFFFFFFFFFFFFFFF
@FS10000125:26:BPA73017-1023:1:1101:1370:1100 1:N:0:5
TCGTAACTTCGTCGAGTACGCTCAATTCTATAGATCGGAAGAGCA
+
FFFFFFFFFFFFFFFFFFFFFFFFFFFFFFFFFFFFFFFFFFFFF
@FS10000125:26:BPA73017-1023:1:1101:2050:1100 1:N:0:5
TTGCAGAACTTCGTCGAGTACGCTCAACGGATGAGATCGGAAGAG
+
FFFFFFFFFFFFFFFFFFFFFFFFFFFFFFFFFFFFFFFFFFFFF
@FS10000125:26:BPA73017-1023:1:1101:2230:1100 1:N:0:5
TCATAAACTTCGTCGAGTACGCTCAAGAATTAAGATCGGAAGAGC
+
FFFFFFFFFFFFFFFFFFFFFFFFFFFFFFFFFFFFFFFFFFFFF
@FS10000125:26:BPA73017-1023:1:1101:2390:1100 1:N:0:5
TCGTCATCTAACTTCGTCGAGTACGCTCAAGATTGAAGATCGGAA
+
FFFFFFFFFFFFFFFFFFFFFFFFFFFFFFFFFFFFFFFFFFFFF
@FS10000125:26:BPA73017-1023:1:1101:2560:1100 1:N:0:5
TCGTCAACTTCGTCGAGTACGCTCAATAAAGAAGATCGGAAGAGC
+
FFFFFFFFFFFFFFFFFFFFFFFFFFFFFFFFFFFFFFFFFFFFF
@FS10000125:26:BPA73017-1023:1:1101:3290:1100 1:N:0:5
TCGCAAGAACTTCGTCGAGTACGCTCAAACATCGAGATCGGAAGA
+
FFFFFFFFFFFFFFFFFFFFFFFFFFFFFFFFFFFFFFFFFFFFF
@FS10000125:26:BPA73017-1023:1:1101:3480:1100 1:N:0:5
CCTTAACTTCGTCGAGTACGCTCAAGTTGTACGATCGGAAGAGCA
+
:FF,FFFFFFFFFFFFFFFFFFFFF,,,:,F,FFFFFFFFFFFFF
@FS10000125:26:BPA73017-1023:1:1101:3730:1100 1:N:0:5
TCGCTGAACTTCGTCGAGTACGCTCAAAAAAGTAGATCGGAAGAG
+
FFFFF:FFFFFFFFFFFFFFFFFFF:FFFFFFFFFFFFFFFFFFF
@FS10000125:26:BPA73017-1023:1:1101:3760:1100 1:N:0:5
ACGTAACTTCGTCGAGTACGCTCAAACAATAAGATCGGAAGAGCA
+
FFFFFFFFFFFFFFFFFFFFFFFFFFFFFFFFFFFFFFFFFFFFF
@FS10000125:26:BPA73017-1023:1:1101:4000:1100 1:N:0:5
TTGTATCTTCGTCGAGTACGCTCAACCCAAAAGATCGGAAGAGCA
+
FFFFFFFFFFFFFFFFFFFFFFFFFFFFFFFFFFFFFFFFFFFFF
@FS10000125:26:BPA73017-1023:1:1101:5350:1100 1:N:0:5
TCAACAACTTCGTCGAGTACGCTCAAAGCCGCAGATCGGAAGAGC
+
FFFFFFFFFFFFFFFFFFFFFFFFF:FFFFFFFFFFFFFFFFFFF
@FS10000125:26:BPA73017-1023:1:1101:6560:1100 1:N:0:5
GTGTAACTTCGTCGAGTACGCTCAAACTTGGAGATCGGAAGAGCA
+
FFFFFFFFFFFFFFFFFFFFFFFFFFFFFFFFFFFFFFFFFFFFF
@FS10000125:26:BPA73017-1023:1:1101:7320:1100 1:N:0:5
TTGGTGAACTTCGTCGAGTACGCTCAATTGAACAGATCGGAAGAG
+
FFFFFFFFFFFFFFFFFFFFFFFFFFFFFFFFFFFFFFFFFFFFF
@FS10000125:26:BPA73017-1023:1:1101:7690:1100 1:N:0:5
GGGCCAACTTCGTCGAGTACGCTCAAATGACAAGATCGGAAGAGC
+
FFFFFFFFFFFFFFFFFFFFFFFFFFFFFFFFFFFFFFFFFFFFF
@FS10000125:26:BPA73017-1023:1:1101:8480:1100 1:N:0:5
TCGCTAACTTCGTCGAGTACGCTCAATGAGGGAGATCGGAAGAGC
+
FF:FFFFFFFFFFFFFFFFFFFFFF:FFFFFFFFFFFFFFFFFFF
@FS10000125:26:BPA73017-1023:1:1101:9120:1100 1:N:0:5
TTGGTAACTTCGTCGAGTACGCTCAATCAGACAGATCGGAAGAGC
+
FFFFFFFFFFFFFFFFFFFFFFFFFFFFFFFFFFFFFFFFFFFFF
@FS10000125:26:BPA73017-1023:1:1101:9130:1100 1:N:0:5
TCTTCGTCGAGTACGCTCAAAAAAAAAGATCGGAAGAGCACACGT
+
FFFFFFFFFFFFFFFFFFFFFFFFFFFFFFFFFFFFFFFFFFFFF
@FS10000125:26:BPA73017-1023:1:1101:9220:1100 1:N:0:5
TAGAAAACTTCGTCGAGTACGCTCAAATTTTAAGATCGGAAGAGC
+
FFFFFFFFFFFFFFFFFFFFFFFFFFFFFFFFFFFFFFFFFFFFF
@FS10000125:26:BPA73017-1023:1:1101:9420:1100 1:N:0:5
TTGGCAACTTCGTCGAGTACGCTCAATGGATCAGATCGGAAGAGC
+
FFFFFFFFFFFFFFFFFFFFFFFFFFFFFFFFFFFFFFFFFFFFF
@FS10000125:26:BPA73017-1023:1:1101:9440:1100 1:N:0:5
TCGAGATCTTCGTCGAGTACGCTCAAAATTATAGATCGGAAGAGC
+
,FFF:FFFFFFFFFF::FFFFFFF::,FFFF:FFFFFFF:FFFFF
@FS10000125:26:BPA73017-1023:1:1101:9770:1100 1:N:0:5
TCGTTGAACTTCGTCGAGTACGCTCAAGATCATAGATCGGAAGAG
+
FFFFFFFFFFFFFFFFFFFFFFFFFFF::F:F:FFFFFFFFFFFF
@FS10000125:26:BPA73017-1023:1:1101:9830:1100 1:N:0:5
GCGTTAACTTCGTCGAGTACGCTCAACAGGCGAGATCGGAAGAGC
+
FFFFFFFFFFFFFFFFFFFFFFFFFFFFFFFFFFFFFFFFFFFFF
@FS10000125:26:BPA73017-1023:1:1101:10030:1100 1:N:0:5
TCGTTAACTTCGTCGAGTACGCTCAAATTAATAGATCGGAAGAGC
+
FFFFFFFFFFF:FF:FFF:::FF:,FF:FFFF,FFFF:FFFFF:F
@FS10000125:26:BPA73017-1023:1:1101:10180:1100 1:N:0:5
TCGAAAACTTCGTCGAGTACGCTCAATTTATAAGATCGGAAGAGC
+
FFFFFFFFFFFFFFFFFFFFFFFFFFFFFFFFFFFFFFFFFFFFF
@FS10000125:26:BPA73017-1023:1:1101:10230:1100 1:N:0:5
TTGTAAAACTTCGTCGAGTACGCTCAACTATAGAGATCGGAAGAG
+
FFFFFFFFFFFFFFFFFFFFFFFFFFFFFFFFFFFFFFFFFFFFF
@FS10000125:26:BPA73017-1023:1:1101:10350:1100 1:N:0:5
TGGCTAACTTCGTCGAGTACGCTCAAATTGAAAGATCGGAAGAGC
+
F::FFFFFFFFFFFFFFFFFFFFFFFFFFFFFFFFFFFFFFFFFF
@FS10000125:26:BPA73017-1023:1:1101:10490:1100 1:N:0:5
CTGCAACTTCGTCGAGTACGCTCAACGTGAATAGATCGGAAGAGC
+
FFFFFFFFFFFFFFFFFFFFFFFFFFFFFFFFFFFFFFFFFFFFF
@FS10000125:26:BPA73017-1023:1:1101:10760:1100 1:N:0:5
TTGTTTATCTTCGTCGAGTACGCTCAATTATAAAGATCGGAAGAG
+
FFFFFFFFFFFFFFFFFFFFFFFFFFFFFFFFFFFFFFFFFFFFF
@FS10000125:26:BPA73017-1023:1:1101:11010:1100 1:N:0:5
GCAATAACTTCGTCGAGTACGCTCAAGGGGACAGATCGGAAGAGC
+
FFFFFFFFFFFFFFFFFFFFFFFFFFFFFFFFFFFFFFFFFFFFF
@FS10000125:26:BPA73017-1023:1:1101:11090:1100 1:N:0:5
TTGAACTTCGTCGAGTACGCTCAAATCAGTAGATCGGAAGAGCAC
+
FFFFFFFFFFFFFFFFFFFFFFFFFFFFFFFFFFFFFFFFFFFFF
@FS10000125:26:BPA73017-1023:1:1101:11680:1100 1:N:0:5
TATCAAACTTCGTCGAGTACGCTCAACTAAAAAGATCGGAAGAGC
+
FFFFFFFFFFFFFFFFFFFFFFFFFFFFFFFFFFFFFFFFFFFFF
@FS10000125:26:BPA73017-1023:1:1101:12000:1100 1:N:0:5
GAGCTAACTTCGTCGAGTACGCTCAAGAGGTTAGATCGGAAGAGC
+
FFFFFFFFFFFFFFFFFFFFFFFFFFFFFFFFFFFFFFFFFFFFF
@FS10000125:26:BPA73017-1023:1:1101:12180:1100 1:N:0:5
GCGGTAACTTCGTCGAGTACGCCCAATAATCCAGATCGGAAGAAC
+
,FFFFFFFFFFFFFFFFFFFFFFFFF:F,F::FFFFFFFFFFFFF
@FS10000125:26:BPA73017-1023:1:1101:12450:1100 1:N:0:5
TCCCTAACTTCGTCGAGTACGCTCAAGAGGTTAGATCGGAAGAGC
+
FFFFFFFFFFFFFFFFFFFFFFFFFFFFFFFFFFFFFFFFFFFFF
@FS10000125:26:BPA73017-1023:1:1101:12890:1100 1:N:0:5
GGGAATTAACTTCGTCGAGTACGCTCAAGCCGAAAGATCGGAAGA
+
FFFFFFFFFFFFFFFFFFFFFFFFFFFFFFFFFFFFFFFFFFFFF
@FS10000125:26:BPA73017-1023:1:1101:13120:1100 1:N:0:5
TGGCAGGAACTTCGTCGAGTACGCTCAATACAACAGATCGGAAGA
+
:FFFFFFFFFFFFFFFFFFFFFFFFFFFFFFFFFFFFFFFFFFFF
@FS10000125:26:BPA73017-1023:1:1101:14370:1100 1:N:0:5
TCGGAATCTTCGTCGAGTACGCTCAAAGAGAAAGATCGGAAGAGC
+
FFFFFFFFFFFFFFFFFFFFFFFFFFFFFFFFFFFFFFFFFFFFF
@FS10000125:26:BPA73017-1023:1:1101:15160:1100 1:N:0:5
GGGCACCAACTTCGTCGAGTACGCTCAATCTAAAAGATCGGAAGA
+
FFFFFFFFFFFFFFFFFFFFFFFFFFFFFFFFFFFFFFFFFFFFF
@FS10000125:26:BPA73017-1023:1:1101:15380:1100 1:N:0:5
TACTTAACTTCGTCGAGTACGCTCAATGGAACAGATCGGAAGAGC
+
FFFFFFFFFFFFFFFFFFFFFFFFFFFFFFFFFFFFFFFFFFFFF
@FS10000125:26:BPA73017-1023:1:1101:16130:1100 1:N:0:5
TCGGAAACTTCGTCGAGTACGCTCAACGATCAAGATCGGAAGAGC
+
FFFFFFFFFFFFFFFFFFFFFFFFFFFFFFFFFFFFFFFFFFFFF
@FS10000125:26:BPA73017-1023:1:1101:1170:1110 1:N:0:5
TTGACTGGACTTCGTCGAGTACGCTCAAAACCTAAGATCGGAAGA
+
FFFFFFFFFFFFFFFFFFFFFFFFFFFFFFFFFFFFFFFFFFFFF
@FS10000125:26:BPA73017-1023:1:1101:1390:1110 1:N:0:5
GCCTACAACTTCGTCGAGTACGCTCAAACTCTCAGATCGGAAGAG
+
FFFFFFFFFFFFFFFFFFFFFFFFFFFFFFFFFFFFFFFFFFFFF
@FS10000125:26:BPA73017-1023:1:1101:2570:1110 1:N:0:5
GAGCTCCCAACTTCGTCGAGTACGCTCAAATTAGGAGATCGGAAG
+
FFFFFFFFFFFFFFFFFFFFFFFFFFFFFFFFFFFFFFFFFFFFF
@FS10000125:26:BPA73017-1023:1:1101:3100:1110 1:N:0:5
TCTTTATCTTCGTCGAGTACGCTCAAATATATAGATCGGAAGAGC
+
FFFFFFFFFFFFFFFFFFFFFFFFFFFFFFFFFFFFFFFFFFFFF
@FS10000125:26:BPA73017-1023:1:1101:3820:1110 1:N:0:5
TCGGTAACTTCGTCGAGTACGCTCAAATATAAAGATCGGAAGAGC
+
FFFFFFFFFFFFFFFFFFFFFFFFFFFFFFFFFFFFFFFFFFFFF
@FS10000125:26:BPA73017-1023:1:1101:4230:1110 1:N:0:5
CTGACAACTTCGTCGAGTACGCTCAATTACTGAGATCGGAAGAGC
+
FFFFFFFFFFFFFFFFFFFFFFFFFFFFFFFFFFFFFFFFFFFFF
@FS10000125:26:BPA73017-1023:1:1101:4310:1110 1:N:0:5
TGACTGGAGATAACTTCGTCGAGTACGCTCAATTCCCCAGATCGG
+
FFFFFFFFFFFFFFFFFFFFFFFFFFFFFFFFFFFFFFFFFFFFF
@FS10000125:26:BPA73017-1023:1:1101:4740:1110 1:N:0:5
TCAAGCAACTTACTCGAGTACGCTCAAATTCGGAGATCGGAAGAG
+
FFF,,FFFFFF:FFFFFFFFFFFFFFFF:FFFFFFFFFFFFFFFF
@FS10000125:26:BPA73017-1023:1:1101:5780:1110 1:N:0:5
TTGACTGGACTTCGTCGAGTACGCTCAAGTGGAAAGATCGGAAGA
+
FFF,F,:,FFFFFFFFFFFFFFFFFFFF,,FFF:FFFFFFFFFFF
@FS10000125:26:BPA73017-1023:1:1101:6000:1110 1:N:0:5
TCGGTAACTTCGTCGAGTACGCTCAAAAGACAAGATCGGAAGAGC
+
FFFFFFFFFFFFFFFFFFFFFFFFFFFFFFFFFFFFFFFFFFFFF
@FS10000125:26:BPA73017-1023:1:1101:6050:1110 1:N:0:5
TTGACTGGACTTCGTCGAGTACACTCAAAGATTAAGATCGGAAGA
+
FFFFFFFFFFFFFFFFFFFFFFFFFFFFFFFFFFFFFFFFFFFFF
@FS10000125:26:BPA73017-1023:1:1101:6660:1110 1:N:0:5
TCTAACTTCGTCGAGTACGCTCAAGTAAGTAGATCGGAAGAGCAC
+
FFFFFFFFFFFFFFFFFFFFFFFFFFFFFFFFFFFFFFFFFFFFF
@FS10000125:26:BPA73017-1023:1:1101:6950:1110 1:N:0:5
TCTCCTAACTTCGTCGAGTACGCTCAAACGTTCAGATCGGAAGAG
+
FFFFFFFFFFFFFFFFFFFFFFFFFFFFFFFFFFFFFFFFFFFFF
@FS10000125:26:BPA73017-1023:1:1101:8350:1110 1:N:0:5
TGGCAGAACTTCGTCGAGTACGCTCAATGGACAAGATCGGAAGAG
+
FFFFFFFFFFFFFFFFFFFFFFFFFFFFFFFFFFFFFFFFFFFFF
@FS10000125:26:BPA73017-1023:1:1101:8470:1110 1:N:0:5
GCGGGAACTTCGTCGAGTACGCTCAATTGGGAAGATCGGAAGAGC
+
:FFFFFFFFFFFFFFFFFFFFFFFFFFFFFFFFFFFFFFFFFFFF
@FS10000125:26:BPA73017-1023:1:1101:9030:1110 1:N:0:5
CTGTTAACTTCGTCGAGTACGCTCAAGAGATGAGATCGGAAGAGC
+
FFFFFFFFFFFFFFFFFFFFFFFFFFFFFFFFFFFFFFFFFFFFF
@FS10000125:26:BPA73017-1023:1:1101:11520:1110 1:N:0:5
CTGAGACTTTCGTCGAGTACGCTCAAAGTGTGAGATCGGAAGAGC
+
FFFFFFFFFFFFFFFFFFFFFFFFFFFFFFFFFFFFFFFFFFFFF
@FS10000125:26:BPA73017-1023:1:1101:11800:1110 1:N:0:5
TTGAACAACTTCGTCGAGTACGCTCAAAGAGTTAGATCGGAAGAG
+
FFFFFFFFFFFFFFFFFFFFFFFFFFFFFFFFFFFFFFFFFFFFF
@FS10000125:26:BPA73017-1023:1:1101:13120:1110 1:N:0:5
CATAAAACTTCGTCGAGTACGCTCAACTTTGCAGATCGGAAGAGC
+
FFFFFFFFFFFFFFFFFFFFFFFFFFFFFFFFFFFFFFFFFFFFF
@FS10000125:26:BPA73017-1023:1:1101:14050:1110 1:N:0:5
TCGTACAAACTTCGTCGAGTACGCTCAAACGAGTAGATCGGAAGA
+
FFFFFFFFFFFFFFFFFFFFFFFFFFFFFFFFFFFFFFFFFFFFF
@FS10000125:26:BPA73017-1023:1:1101:14250:1110 1:N:0:5
GCGAATACTTCGTCGAGTACGCTCAAGGATTTAGATCGGAAGAGC
+
FFFFFFFFFFFFFFFFFFFFFFFFFFFFFFFFFFFFFFFFFFFFF
@FS10000125:26:BPA73017-1023:1:1101:15500:1110 1:N:0:5
TCTAAGAAACTTCGTCGAGTACGCTCAAAGGTAAAGATCGGAAGA
+
FFFFFFFFFFFFFFFFFFFFFFFFFFFFFFFFFFFFFFFFFFFFF
@FS10000125:26:BPA73017-1023:1:1101:16280:1110 1:N:0:5
TAGCTAACTTCGTCGAGTACGCTCAAGCCCTAAGATCGGAAGAGC
+
FFFFFFFFFFFFFFFFFFFFFFFFFFFFFFFFFFFFFFFFFFFFF
@FS10000125:26:BPA73017-1023:1:1101:1210:1120 1:N:0:5
GCGTTATCTTCGTCGAGTACGCTCAATGGATTAGATCGGAAGAGC
+
FFFFFFFFFFFFFFFFFFFFFFFFFFFFFFFFFFFFFFFFFFFFF
@FS10000125:26:BPA73017-1023:1:1101:1620:1120 1:N:0:5
GCGTTAACTTCGTCGAGTACGCTCAATTTCTGAGATCGGAAGAGC
+
:FF::FFFFFFFFFFFFFFFFFFFFFFFF::,FFFFFFFFFFFFF
@FS10000125:26:BPA73017-1023:1:1101:2290:1120 1:N:0:5
GCGCCAACTTCGTCGAGTACGCTCAAAAACCGAGATCGGAAGAGC
+
FFFFFFFFFFFFFFFFFFFFFFFFFF,FFFFFFFFFFFFFFFFFF
@FS10000125:26:BPA73017-1023:1:1101:3120:1120 1:N:0:5
TGGTCAACTTCGTCAAGTACGCTCAAAATTCTAGATCGGAAGAGC
+
FFFFFFFFFFFFFFFFFFFFFFFF:FF:FFFF:FFFFFFFFFF:F
@FS10000125:26:BPA73017-1023:1:1101:3330:1120 1:N:0:5
TCGCAAACTTCGTCGAGTACGCTCAATACTAAAGATCGGAAGAGC
+
FFFFFFFFFFFFFFFFFFFFFFFFFFFFFFFFFFFFFFFFFFFFF
@FS10000125:26:BPA73017-1023:1:1101:3440:1120 1:N:0:5
CCTAGAAAACTTCGTCGAGTACGCTCAAGTTAGAAGATCGGAAGA
+
FFFFFFFFFFFFFFFFFFFFFFFFFFFFFFFFFFFFFFFFFFFFF
@FS10000125:26:BPA73017-1023:1:1101:3920:1120 1:N:0:5
TCGAAACTTCTTGAGTACGCTCAAAAAAAGAGATCGGAAGAGCAC
+
FFFFFFFFFFFFFFFFFFFFFFFFFFFFFFFFFFFFFFFFFFFFF
@FS10000125:26:BPA73017-1023:1:1101:3970:1120 1:N:0:5
GCGAGAACTTCGTCGAGTACGCTCAATGTTTCAGATCGGAAGAGC
+
FFFFFFFFFFFFFFFFFFFFFFFFFFFFFFFFFFFFFFFFFFFFF
@FS10000125:26:BPA73017-1023:1:1101:4180:1120 1:N:0:5
GCCTTGAACTTCGTCGAGTACGCTCAATGGGCAAGATCGGAAGAG
+
FFFFFFFFFFFFFFFFFFFFFFFFFFFFFFFFFFFFFFFFFFFFF
@FS10000125:26:BPA73017-1023:1:1101:4310:1120 1:N:0:5
GCGAAAACTTCGTTGAGTACGCTCAAGAACAAAGATCGGAAGAGC
+
,F,FFF:FFFFFFFF:FFFFFFFF:::FFFFF,::FF:F:FFFFF
@FS10000125:26:BPA73017-1023:1:1101:4370:1120 1:N:0:5
ATGCCAACTTCGTCGAGTACGCTCAATTCCAGAGATCGGAAGAGC
+
F:FFFFFFFFFFFFFFFFFFFFFFFFFFFFFFFFFFFFFFFFFFF
@FS10000125:26:BPA73017-1023:1:1101:4840:1120 1:N:0:5
TTGTGAACTTCGTCGAGTACGCTCAAGATCATAGATCGGAAGAGC
+
:FFFFFFFFFFFFFFFFFFFFFFFFFFFFFFFFFFFFFFFFFFFF
@FS10000125:26:BPA73017-1023:1:1101:4950:1120 1:N:0:5
TGAACAACTTCGTCGAGTACGCCGCAAACTTCGTCGAGTACGCTC
+
F,:FFF:FFF:FFFF:F:F,FFF,:FFFFFFFFF::FFF,::::F
@FS10000125:26:BPA73017-1023:1:1101:5210:1120 1:N:0:5
TCGGCAACTTCGTCGAGTACGCTCAAGCCACGAGATCGGAAGAGC
+
FFFFFFFFFFFFFFFFFFFFFFFFFFFFFFFFFFFFFFFFFFFFF
@FS10000125:26:BPA73017-1023:1:1101:6860:1120 1:N:0:5
TTGCCTGAACTTCGTCGAGTACGCTCTATGGGTGAGATCGGAAGA
+
F,,FFF:FFF,FF,F:,F,FFFF:,F,,:,F,FFFF:FFF::FFF
@FS10000125:26:BPA73017-1023:1:1101:7070:1120 1:N:0:5
TCGGAAACTTCGTCGAGTACGCTCAAATGTGGAGATCGGAAGAGC
+
FFFFFFFFFFFFFFFFFFFFFFFFFFFFFFFFFFFFFFFFFFFFF
@FS10000125:26:BPA73017-1023:1:1101:7730:1120 1:N:0:5
TTGACAACTTCGTCGAGTACGCTCAAGTGAACAGATCGGAAGAGC
+
F:,FFF,FFFF:FFF::FFFFFFFFFFFFF,FF:FFFFFFFFF:F
@FS10000125:26:BPA73017-1023:1:1101:7970:1120 1:N:0:5
TTGTAAAACTTCGTCGAGTACGCTCAACGCACGAGATCGGAAGAG
+
FFFFFFFFFFFFFFFFFFFFFFFFFFFFFFFFFFFFFFFFFFFFF
@FS10000125:26:BPA73017-1023:1:1101:7980:1120 1:N:0:5
CCGATAACTTCGTCGAGTACGCTCAAGTTGGTAGATCGGAAGAGC
+
FFFFFFFFFFFFFFFFFFFFFFFFFFFFFFFFFFFFFFFFFFFFF
@FS10000125:26:BPA73017-1023:1:1101:8100:1120 1:N:0:5
TTCTAAACTTCGTCGAGTACGCTCAAGTTTAGAGATCGGAAGAGC
+
FFFFFFFFFFFFFFFFFFFFFFFFFFFFFFFFFFFFFFFFFFFFF
@FS10000125:26:BPA73017-1023:1:1101:8160:1120 1:N:0:5
TTGGAAACTTCGTCGAGTACGCTCAAACTAATAGATCGGAAGAGC
+
FFFFFFFFFFFFFFFFFFFFFFFFFFFFFFFFFFFFFFFFFFFFF
@FS10000125:26:BPA73017-1023:1:1101:8980:1120 1:N:0:5
TTGACTGGACTTCGTCGAGTACGCTCAAGAACCAAGATCGGAAGA
+
FFFFFFFFFFFFFFFFFFFFFFFFFFFFFFFFFFFFFFFFFFFFF
@FS10000125:26:BPA73017-1023:1:1101:10160:1120 1:N:0:5
ACGGTAACTTCGTCGAGTACGCTCAATTGGACAGATCGGAAGAGC
+
FFFFFFFFFFFFFFFFFFFFFFFFFFFFFFFFFFFFFFFFFFFFF
@FS10000125:26:BPA73017-1023:1:1101:10390:1120 1:N:0:5
TCGGTAACTTCGTCGAGTACGCTCAAAAAGAGAGATCGGAAGAGC
+
FFFFFFFFFFFFFFFFFFFFFFFFFFFFFFFFFFFFFFFFFFFFF
@FS10000125:26:BPA73017-1023:1:1101:10600:1120 1:N:0:5
TTGTTAACTTCGTCGAGTACGCTCAACACTTAAGATCGGAAGAGC
+
FF,FF,FFFFFFFFFFFFFFFFFFFFFFFFFF,F:FFF:FFFF:F
@FS10000125:26:BPA73017-1023:1:1101:10670:1120 1:N:0:5
TCGACAACTTCGTCGAGTACGCTCAAAATAGAAGATCGGAAGAGC
+
FFFFFFFFFFFFFFFFFFFFFFFFFFFFFFFFFFFFFFFFFFFFF
@FS10000125:26:BPA73017-1023:1:1101:11520:1120 1:N:0:5
GCCAAAACTTCGTCGAGTACGCTCAAGTCTGTAGATCGGAAGAGC
+
:FFFFFFFFFFFFFFFFFFFFFFFFFFFFFFFFFFFFFFFFFFFF
@FS10000125:26:BPA73017-1023:1:1101:12420:1120 1:N:0:5
CCGCAAACTTCGTCGAGTACGCTCAAGGAATAAGATCGGAAGAGC
+
FFFFFFFFFFFFFFFFFFFFFFFFFFFFFFFFFFFFFFFFFFFFF
@FS10000125:26:BPA73017-1023:1:1101:13060:1120 1:N:0:5
GCGGCAACTTCGTCGAGTACGCTCAAAACGGGAGATCGGAAGAGC
+
F,FFFFF:::FFFFFFFFFFFF:F:F,F::F,FFFFFFF:FFFF:
@FS10000125:26:BPA73017-1023:1:1101:14580:1120 1:N:0:5
GCGTAGAACTTCGTCGAGTACGCTCAAGAAACAAGATCGGAAGAG
+
FFFFFFFFFFFFFFFFFFFFFFFFFFFFFFFFFFFFFFFFFFFFF
@FS10000125:26:BPA73017-1023:1:1101:1590:1130 1:N:0:5
TCTGAAACTTCGTCGAGTACGCTCAACGGATAAGATCGGAAGAGC
+
FFFFFFFFFFFFFFFFFFFFFFFFFFFFFFFFFFFFFFFFFFFFF
@FS10000125:26:BPA73017-1023:1:1101:2450:1130 1:N:0:5
GGTCTAACTTCGTCGAGTACGCTCAACGAAACAGATCGGAAGAGC
+
FFFFFFFFFFFFFFFFFFFFFFFFFFFFFFFFFFFFFFFFFFFFF
@FS10000125:26:BPA73017-1023:1:1101:2730:1130 1:N:0:5
TCAAATAACTTCGTCGAGTACGCTCAAATTACAAGATCGGAAGAG
+
FFFFFFFFFFFFFFFFFFFFFFFFFFFFFFFFFFFFFFFFFFFFF
@FS10000125:26:BPA73017-1023:1:1101:3070:1130 1:N:0:5
TCGGTAACTTCGTCGAGTACGCTCAAATGGACAGATCGGAAGAGC
+
FFFFFFFFFFFFFFFFFFFFFFFFFFFFFFFFFFFFFFFFFFFFF
@FS10000125:26:BPA73017-1023:1:1101:3420:1130 1:N:0:5
TCGCAATCTTCGTCGAGTACGCTCAAAGAACGAGATCGGAAGAGC
+
FFFFFFF:F:FF:FF:FFFF,FFF,,F:FFFFFFFF:F:FFFFF:
@FS10000125:26:BPA73017-1023:1:1101:3660:1130 1:N:0:5
TTGCCAACTTCGTCGAGTACGCTCAAGCGAAAAGATCGGAAGAGC
+
FFFFFFFFFFFFFFFFFFFFFFFFFFFFFFFFFFFFFFFFFFFFF
@FS10000125:26:BPA73017-1023:1:1101:3880:1130 1:N:0:5
GGGATAACTTCGTCGAGTACGCTCAACATAGAAGATCGGAAGAGC
+
FFFFFFFFFFFFFFFFFFFFFFFFFFFFFFFFFFFFFFFFFFFFF
@FS10000125:26:BPA73017-1023:1:1101:3950:1130 1:N:0:5
TCGGTCAACTTCGTCGAGTACGCTCAATCGGTTAGATCGGAAGAG
+
FFFFFFFFFFFFFFFFFFFFFFFFFFFFFFFFFFFFFFFFFFFFF
@FS10000125:26:BPA73017-1023:1:1101:4990:1130 1:N:0:5
TCTGCAACTTTCTTCGAGTACGCTCAATACAAAAGATCGGAAGAG
+
FFFFFFFFFFFFFFFFFFFFFFFFFFFFFFFFFFFFFFFFFFFFF
@FS10000125:26:BPA73017-1023:1:1101:6340:1130 1:N:0:5
TGGCTAACTTCGTCGAGTACGCTCAAAGACACAGATCGGAAGAGC
+
FFFFFFFFFFFFFFFFFFFFFFFFF:FFFFFFFFFFFFFFFFFFF
@FS10000125:26:BPA73017-1023:1:1101:7200:1130 1:N:0:5
TGGCAAACTTCGTCGAGTACGCTCAAAGATTAAGATCGGAAGAGC
+
FFFFFFFFFFFFFFFFFFFFFFFFFFFFFFFFFFFFFFFFFFFFF
@FS10000125:26:BPA73017-1023:1:1101:7230:1130 1:N:0:5
TCGTAACTTCGTCGAGTACGCTCAAGTGTAAAGATCGGAAGAGCA
+
FFFFFFFFFFFFFFFFFFFFFFFFFFFFFFFFFFFFFFFFFFFFF
@FS10000125:26:BPA73017-1023:1:1101:7510:1130 1:N:0:5
TTGCAAAACTTCGTCGAGTACGCTCAACCAAGGAGATCGGAAGAG
+
FFFFFFFFFFFFFFFFFFFFFFFFFFFFFFFFFFFFFFFFFFFFF
@FS10000125:26:BPA73017-1023:1:1101:7660:1130 1:N:0:5
TCCAGAACTTCGTCGAGTACGCTCAAGAAAACAGATCGGAAGAGC
+
FFFFFFFFFFFFFFFFFFFFFFFFFFFFFFFFFFFFFFFFFFFFF
@FS10000125:26:BPA73017-1023:1:1101:7690:1130 1:N:0:5
ACTTAGTAAACTTCGTCGAGTACGCTCAAGTAGATAGATCGGAAG
+
FFFFFFFFFFFFFFFFFFFFFFFFFFFFFFFFFFFFFFFFFFFFF
@FS10000125:26:BPA73017-1023:1:1101:8040:1130 1:N:0:5
TTGACTGGACTTCGTCGAGTACGCTCAAGTCTTAAGATCGGAAGA
+
FFFFFFFFFFFFFFFFFFFFFFFFFFFFFFFFFFFFFFFFFFFFF
@FS10000125:26:BPA73017-1023:1:1101:8520:1130 1:N:0:5
TGGCAAACTTCGTCGAGTACGCTCAAGTCCAGAGATCGGAAGAGC
+
FFFFFFFFFFFFFFFFFFFFFFFFFFFFFFFFFFFFFFFFFFFFF
@FS10000125:26:BPA73017-1023:1:1101:8660:1130 1:N:0:5
TTGGAACTTCGTCGAGTACGCTCAATGCTGGAGATCGGAAGAGCA
+
FFFFFFFFFFFFFFFFFFFFFFFFFFFFFFFFFFFFFFFFFFFFF
@FS10000125:26:BPA73017-1023:1:1101:9540:1130 1:N:0:5
TTGTAACTTCGTCGAGTACGCTCAACATTAGAGATCGGAAGAGCA
+
FFFFFFFFFFFFFFFFFFFFFFFFFFFFFFFFFFFFFFFFFFFFF
@FS10000125:26:BPA73017-1023:1:1101:10150:1130 1:N:0:5
CTGAAAACTTCGTCGAGTACGCTCAATTAAAGAGATCGGAAGAGC
+
FFFFFF:FFFFFFFFFFFFFFFFFF:FFFFFFFFFFFFFFFFFFF
@FS10000125:26:BPA73017-1023:1:1101:10670:1130 1:N:0:5
CTGCTAACTTCGTCGAGTACGCTCAACGATTTAGATCGGAAGAGC
+
FFFFFFFFFFFFFFFFFFFFFFFFFFFFFFFFFFFFFFFFFFFFF
@FS10000125:26:BPA73017-1023:1:1101:11420:1130 1:N:0:5
TTGGAACTTCGTCGAGTACGCTCAATAACGGAGATCGGAAGAGCA
+
FFFFFFFFFFFFFFFFFFFFFFFFFFFFFFFFFFFFFFFFFFFFF
@FS10000125:26:BPA73017-1023:1:1101:12870:1130 1:N:0:5
GCGCTAACTTCGTCGAGTACGCTCAAGACATAAGATCGGAAGAGC
+
FFFFFFFFFFFFFFFFFFFFFFFFFFFFFFFFFFFFFFFFFFFFF
@FS10000125:26:BPA73017-1023:1:1101:13220:1130 1:N:0:5
TGGTCAACTTCGTCGAGTACGCTCAAAGTGATAGATCGGAAGAGC
+
FFFFFFFFFFFFFFFFFFFFFFFFFFFFFFFFFFFFFFFFFFFFF
@FS10000125:26:BPA73017-1023:1:1101:14130:1130 1:N:0:5
TTTATGGAACTTCGTCGAGTACGCTCAATTATTCAGATCGGAAGA
+
:FFFFFFFFFFFFFFFFFFFFFFFFFFFFFFFFFFFFFFFFFFFF
@FS10000125:26:BPA73017-1023:1:1101:15670:1130 1:N:0:5
TCGATCAACTTCGTCGAGTACGCTCAAGCCTAGAGATCGGAAGAG
+
FFFFFFFFFFFFFFFFFFFFFFFFFFFFFFFFFFFFFFFFFFFFF
@FS10000125:26:BPA73017-1023:1:1101:16330:1130 1:N:0:5
TAGTTACCTTCGTCGAGTACGCTCAAGTGTTTAGATCGGAAGAGC
+
FFFFFFFFFFFFFFFFFFFFFFFFFFFFFFFFFFFFFFFFFFFFF
@FS10000125:26:BPA73017-1023:1:1101:3250:1140 1:N:0:5
TTGTAAAACTTCGTCGAGTACGCTCAATCAGGAAGATCGGAAGAG
+
,FFFFFFFFFFFFFFFFFFFFFFFFFFFFFFFFFFFFFFFFFFFF
@FS10000125:26:BPA73017-1023:1:1101:3410:1140 1:N:0:5
ACTGAAACTTCGTCGAGTACGCTCAAGACTTTAGATCGGAAGAGC
+
FFFFFFFFFFFFFFFFFFFFFFFFFFFFFFFFFFFFFFFFFFFFF
@FS10000125:26:BPA73017-1023:1:1101:4020:1140 1:N:0:5
CCCGAAACTTCGTCGAGAGCTCAATTTTTAAGATCGGAAGAGCAC
+
FFFFFFFFFFFFFFFFFFFFFFFFFFFFFFFFFFFFFFFFFFFFF
@FS10000125:26:BPA73017-1023:1:1101:4110:1140 1:N:0:5
TTTAGGGAACTTCGTCGAGTACGCTCAAATGTTCAGATCGGAAGA
+
FFFFFFFFFFFFFFFFFFFFFFFFFFFFFFFFFFFFFFFFFFFFF
@FS10000125:26:BPA73017-1023:1:1101:5520:1140 1:N:0:5
GCGGAACTTCGTCGAGTACGCTCAACGGTTCAGATCGGAAGAGCA
+
FFFFFFFFFFFFFFFFFFFFFFFFFFFFFFFFFFFFFFFFFFFFF
@FS10000125:26:BPA73017-1023:1:1101:6950:1140 1:N:0:5
GAGTTAACTTCGTCGAGTACGCTCAAATAAAAAGATCGGAAGAGC
+
FFFFFFFFFFFFFFFFFFFFFFFFFFFFFFFFFFFFFFFFFFFFF
@FS10000125:26:BPA73017-1023:1:1101:7030:1140 1:N:0:5
GCGCAAACTTCGTCGAGTACGCTCAACACTCAAGATCGGAAGAGC
+
FFFFFFFFFFFFFFFFFFFFFFFFFFFFFFFFFFFFFFFFFFFFF
@FS10000125:26:BPA73017-1023:1:1101:7070:1140 1:N:0:5
GCGCCAACTTCGTCGAGTACGCTCAAATTGGAAGATCGGAAGAGC
+
FFFFFFFFFFFFFFFFFFFFFFFFFFFFFFFFFFFFFFFFFFFFF
@FS10000125:26:BPA73017-1023:1:1101:7300:1140 1:N:0:5
GCGCAAACTTCGTCGAGTACGCTCAAGGTAAAAGATCGGAAGAGC
+
FFFFFFFFFFFFFFFFFFFFFFFFFFFFFFFFFFFFFFFFFFFFF
@FS10000125:26:BPA73017-1023:1:1101:8300:1140 1:N:0:5
GACAAAACTTCGTCGAGTACGCTCAAGGATGTAGATCGGAAGAGC
+
FFFFFFFFFFFFFFFFFFFFFFFFFFFFFFFFFFFFFFFFFFFFF
@FS10000125:26:BPA73017-1023:1:1101:8560:1140 1:N:0:5
CCGATAACTTCGTCGAGTACGCTCAAACACGAAGATCGGAAGAGC
+
FFFFFFFFFFFFFFFFFFFFFFFFFFFFFFFFFFFFFFFFFFFFF
@FS10000125:26:BPA73017-1023:1:1101:9260:1140 1:N:0:5
TCGCCAACTTCGTCGAGTACGCTCAACAGAGAAGATCGGAAGAGC
+
FFFFFFFFFFFFFFFFFFFFFFFFFFFFFFFFFFFFFFFFFFFFF
@FS10000125:26:BPA73017-1023:1:1101:9840:1140 1:N:0:5
GAGCAAACTTCGTCGAGTACGCTCAATCTGCTAGATCGGAAGAGC
+
FFFFFFFFFFFFFFFFFFFFFFFFFFFFFFFFFFFFFFFFFFFFF
@FS10000125:26:BPA73017-1023:1:1101:10460:1140 1:N:0:5
TTTAGGTAACTTCGTCGAGTACGCTCAGAACAAGATCGGAAGAGC
+
FFFFFFFFFFFFFFFFFFFFFFFFFFFFFFFFFFFFFFFFFFFFF
@FS10000125:26:BPA73017-1023:1:1101:10630:1140 1:N:0:5
GTGCCAACTTCGTCGAGTACGCTCAAGTTTTGAGATCGGAAGAGC
+
FFFFFFFFFFFFFFFFFFFFFFFFFFFFFFFFFFFFFFFFFFFFF
@FS10000125:26:BPA73017-1023:1:1101:10990:1140 1:N:0:5
GGGCTTAACTTCGTCGAGTACGCTCAACTTTATAGATCGGAAGAG
+
:FFFFFFFFFFFFFFFFFFFFFFFFFFFFFFFFFFFFFFFFFFFF
@FS10000125:26:BPA73017-1023:1:1101:11140:1140 1:N:0:5
CCTTTAACTTCGTCGAGTACGCTCAATGAGACAGATCGGAAGAGC
+
FFFFFFFFFFFFFFFFFFFFFFFFFFFFFFFFFFFFFFFFFFFFF
@FS10000125:26:BPA73017-1023:1:1101:11450:1140 1:N:0:5
ACGTACGCAACTTCGTCGAGTACGCTCAAACACCAAGATCGGAAG
+
FFFFFFFFFFFFFFFFFFFFFFFFFFFFFFFFFFFFFFFFFFFFF
@FS10000125:26:BPA73017-1023:1:1101:11890:1140 1:N:0:5
GCGTAACTTCGTCGAGTACGCTCAATCATATAGATCGGAAGAGCA
+
,FFF:FF::FFFFFF::FFF:FFFF,FF,FFF:FFF:F,FFFFFF
@FS10000125:26:BPA73017-1023:1:1101:12130:1140 1:N:0:5
TCGTTTGAACTTCGTCGAGTACGCTCAATTGCACAGATCGGAAGA
+
FFFFFFFFFFFFFFFFFFFFFFFFFFFFFFFFFFFFFFFFFFFFF
@FS10000125:26:BPA73017-1023:1:1101:12810:1140 1:N:0:5
TCGCCAACTTCGTCGAGTACGCTCAAGTGTTAAGATCGGAAGAGC
+
,F:FFFFFFFFFFFFFFFFFFFFFFFFFF,FFF::FFFF::F:FF
@FS10000125:26:BPA73017-1023:1:1101:13010:1140 1:N:0:5
TCTTCGTCGAGTACGCTCAAGTGGGAAGATCGGAAGAGCACACGT
+
,FFFFFFFFFFFFFFFFFFFFFFFFFFFFFFFFFFFFFFFFFFFF
@FS10000125:26:BPA73017-1023:1:1101:13150:1140 1:N:0:5
ACGCAACTTCGTCGAGTACGCTCAATCGTGAAGATCGGAAGAGCA
+
FFFFFFFFFFFFFFFFFFFFFFFFFFFFFFFFFFFFFFFFFFFFF
@FS10000125:26:BPA73017-1023:1:1101:14920:1140 1:N:0:5
TCGCACAACTTCGTCGAGTACGCTCAAATTAAAAGATCGGAAGAG
+
FFFFFFFFFFFFFFFFFFFFFFFFF:FFFFFFFFFFFFFFFFFFF
@FS10000125:26:BPA73017-1023:1:1101:15060:1140 1:N:0:5
GCGCAACTTCGTCGAGTACGCTCAAATGTTTAGATCGGAAGAGCA
+
FFFFFFFFFFFFFFFFFFFFFFFFFFFFFFFFFFFFFFFFFFFFF
@FS10000125:26:BPA73017-1023:1:1101:3300:1150 1:N:0:5
TCTGCTAACTTCGTCGAGTACGCTCAAGTCGGCAGATCGGAAGAG
+
FFFFFFFFFFFFFFFFFFFFFFFFFFFFFFFFFFFFFFFFFFFFF
@FS10000125:26:BPA73017-1023:1:1101:3360:1150 1:N:0:5
CTGTTAACTTCGTCGAGTACGCTCAAAGGGGGAGATCGGAAGAGC
+
FFFFFFFFFFFFFFFFFFFFFFFFFFFFFFFFFFFFFFFFFFFFF
@FS10000125:26:BPA73017-1023:1:1101:3480:1150 1:N:0:5
TCGCTAACTTCGTCGAGTACGCTCAAATCGACAGATCGGAAGAGC
+
:F:FF,FFFFFFFFFFFFFFFFFFFFFFFFFFFFFFFFFFFFFFF
@FS10000125:26:BPA73017-1023:1:1101:3630:1150 1:N:0:5
TTGACTGGACTTCGTCGAGTACGCTCAAACCGACAGATCGGAAGA
+
FFFFFFFFFFFFFFFFFFFFFFFFFFFFFFFFFFFFFFFFFFFFF
@FS10000125:26:BPA73017-1023:1:1101:4950:1150 1:N:0:5
TTGGTAAACTTCGTCGAGTACGCTCAATATTTCAGATCGGAAGAG
+
FFFFFFFFFFFFFFF:FFFFFFFFF,FF:FFFFFFFFF:FFFFFF
@FS10000125:26:BPA73017-1023:1:1101:5220:1150 1:N:0:5
GCGTAAACTTCGTCGAGTACGCTCAAAAGTGTAGATCGGAAGAGC
+
:FFFFFFFFFFFFFFFFFFFFFFFFFFFFFFFFFFFFFFFFFFFF
@FS10000125:26:BPA73017-1023:1:1101:5560:1150 1:N:0:5
TCGGGAACTTCGTCGAATACGCTCAAACTTATAGATCGGAAGAGC
+
FFFFFFFFFFFFFFFFFFFFFFFFFFFFFFFFFFFFFFFFFFFFF
@FS10000125:26:BPA73017-1023:1:1101:5990:1150 1:N:0:5
TCGAACTTCGTCGAGTACGCTCAATATCCTAGTTCGGAAGAGCAC
+
FFFFFFFFFFFFFFFFFFFFFFFFFFFFFFFFFFFFFFFFFFFFF
@FS10000125:26:BPA73017-1023:1:1101:6190:1150 1:N:0:5
CCGCAAACTTCGTCGAGTACGCTCAAACGAGTAGATCGGAAGAGC
+
FFFFFFFFFFFFFFFFFFFFFFFFFFFFFFFFFFFFFFFFFFFFF
@FS10000125:26:BPA73017-1023:1:1101:6300:1150 1:N:0:5
TCGGTAACTTCGTCGAGTACGCTCAATAGTGCAGATCGGAAGAGC
+
FF,FFFFFFFFFFFFFFFFFFFFFFFFFFFFFFFFFFFFFFFFFF
@FS10000125:26:BPA73017-1023:1:1101:6850:1150 1:N:0:5
GGGAAAACTTCGTCGAGTACGCTCAAAAGAATAGATCGGAAGAGC
+
FFFFFFFFFFFFFFFFFFFFFFFFFFFFFFFFFFFFFFFFFFFFF
@FS10000125:26:BPA73017-1023:1:1101:7310:1150 1:N:0:5
TCGAGAACTTCGTCGAGTACGCTCAAAAGATAAGATCGGAAGAGC
+
FFFFFFFFFFFFFFFFFFFFFFFFFFFFFFFFFFFFFFFFFFFFF
@FS10000125:26:BPA73017-1023:1:1101:8280:1150 1:N:0:5
TTGACTGGACTTCGTCGAGTACGCTCAAGTCCGAGAGATCGGAAG
+
FFFFFFFFFFFFFFFFFFFFFFFFFFFFFFFFFFFFFFFFFFFFF
@FS10000125:26:BPA73017-1023:1:1101:8570:1150 1:N:0:5
TCACTGAACTTCGTCGAGTACGCTCAAACCTTCAGATCGGAAGAG
+
FFF,,FFFFFFFFFFFFFFFFFFFFFFF,,,,FFFFFFFFFFFFF
@FS10000125:26:BPA73017-1023:1:1101:8650:1150 1:N:0:5
GGCTGAGTTTCGTCGAGTACGCTCAACAAGATAGATCGGAAGAGC
+
::FFFFFFFFFFFFFFFFFFFFFFFFFF:FFFFFFFFFFFFFFFF
@FS10000125:26:BPA73017-1023:1:1101:9120:1150 1:N:0:5
TTGCTCAACTTCGTCGAGTACGCTCAATGGTGCAGATCGGAAGAG
+
FFFFFFFFFFFFFFFFFFFFFFFFFFFFFFFFFFFFFFFFFFFFF
@FS10000125:26:BPA73017-1023:1:1101:9400:1150 1:N:0:5
TTGCAAACTTCGTCGAGTACGCTCAATCCTAGAGATCGGAAGAGC
+
FFFFFFFFFFFFFFFFFFFFFFFFFFFFFFFFFFFFFFFFFFFFF
@FS10000125:26:BPA73017-1023:1:1101:10980:1150 1:N:0:5
TTGGAACTTCGTCGAGTACGCTCAATAATACAGATCGGAAGAGCA
+
:FFFFFFFFFFFFFFFFFFFFFFFFFFFFFFFFFFFFFFFFFFFF
@FS10000125:26:BPA73017-1023:1:1101:11010:1150 1:N:0:5
GGGATGAATTTCGTCGAGTACGCTCAATAAGTCAGATCGGAAGAG
+
FFFFFFFFFFFFFFFFFFFFFFFFFFFFFFFFFFFFFFFFFFFFF
@FS10000125:26:BPA73017-1023:1:1101:11710:1150 1:N:0:5
TTGACAACTTCGTCGAGTACGCTCAATTTACAAGATCGGAAGAGC
+
FF:FFFFFFFFFFFFFFFFFFFFFFFFFFFFFF:FFFFFFFFFFF
@FS10000125:26:BPA73017-1023:1:1101:11800:1150 1:N:0:5
TTGACTGGACTTCGTCGAGTACGCTCAACCTGTAAGATCGGAAGA
+
FFFFFFFFFFFFFFFFFFFFFFFFFFFFFFFFFFFFFFFFFFFFF
@FS10000125:26:BPA73017-1023:1:1101:12370:1150 1:N:0:5
CATGTAACTTCGTCGAGTACGCTCAACAGTAGAGATCGGAAGAGC
+
FFFFFFFFFFFFFFFFFFFFFFFFFFFFFFFFFFFFFFFFFFFFF
@FS10000125:26:BPA73017-1023:1:1101:12380:1150 1:N:0:5
TCCTTAACTTCGTCGAGTACGCTCAAAAGATAAGATCGGAAGAGC
+
,FFFFFFFFFFFFFFFFFFFFFFFF,FFFFFFFFFFFFFFFFFFF
@FS10000125:26:BPA73017-1023:1:1101:12450:1150 1:N:0:5
CCGTGAACTTCGTCGAGTACGCTCAAAGATTCAGATCGGAAGAGC
+
FFFFFFFFFFFFFFFFFFFFFFFFFFFFFFFFFFFFFFFFFFFFF
@FS10000125:26:BPA73017-1023:1:1101:13600:1150 1:N:0:5
GTGCCAACTTCGTCGAGTACGCTCAACTGGTTAGATCGGAAGAGC
+
FFFFFFFFFFFFFFFFFFFFFFFFFFFFFFFFFFFFFFFFFFFFF
@FS10000125:26:BPA73017-1023:1:1101:13810:1150 1:N:0:5
GGGGAACCTCGTCGAGTACGCTCAATCATGAAGATCGGAAGAGCA
+
FFFFFFFFFFFFFFFFFFFFFFFFFFFFFFFFFFFFFFFFFFFFF
@FS10000125:26:BPA73017-1023:1:1101:14740:1150 1:N:0:5
TTGGCAACTTCGTCGAGTACGCTCAATTGTGGAGATCGGAAGAGC
+
FFFFFFFFFFFFFFFFFFFFFFFFFFFFFFFFFFFFFFFFFFFFF
@FS10000125:26:BPA73017-1023:1:1101:15060:1150 1:N:0:5
GCGTTAACTTCGTCGAGTACGCTCAATCCGCAAGATCGGAAGAGC
+
FFFFFFFFFFFFFFFFFFFFFFFFFFFFFFFFFFFFFFFFFFFFF
@FS10000125:26:BPA73017-1023:1:1101:15580:1150 1:N:0:5
TTGGCAAACTTCGTCGAGTACGCTCAATTGGAGAGATCGGAAGAG
+
::FFFFFFFFFFFFFFFFFFFFFFFFFFFFFFFFFFFFFFFFFFF
@FS10000125:26:BPA73017-1023:1:1101:15750:1150 1:N:0:5
GCGCTAACTTCGTCGAGTACGCTCAAGACTGCAGATCGGAAGAGC
+
FFFFFFFFFFFFFFFFFFFFFFFFFFFFFFFFFFFFFFFFFFFFF
@FS10000125:26:BPA73017-1023:1:1101:16000:1150 1:N:0:5
CCGTAAACTTCGTCGAGTACGCTCAATTGCCGAGATCGGAAGAGC
+
FFFFFFFFFFFFFFFFFFFFFFFFFFFFFFFFFFFFFFFFFFFFF
@FS10000125:26:BPA73017-1023:1:1101:2060:1160 1:N:0:5
CTTAATTAACTTTGTGAGTACGCTCAACGAATAAGATCGGAAGAG
+
FFFFFFFFFFFFFFFFFFFFFFFFFFFFFFFFFFFFFFFFFFFFF
@FS10000125:26:BPA73017-1023:1:1101:2240:1160 1:N:0:5
TCGTCAACTTCGTCGAGTACGCTCAAGGGTGTAGATCGGAAGAGC
+
FFFFFFFFFFFFFFFFFFFFFFFFFFFFFFFFFFFFFFFFFFFFF
@FS10000125:26:BPA73017-1023:1:1101:2570:1160 1:N:0:5
CTGGTGACTTCGTCGAGTACGCTCAAGTTTTAAGATCGGAAGAGC
+
FFFFFFFFFFFFFFFFFFFFFFFF:FFFFFFFFFFFFFFFFFFFF
@FS10000125:26:BPA73017-1023:1:1101:2690:1160 1:N:0:5
GCGGTAACTTCGTCGAGTACGCTCAATATAGGAGATCGGAAGAGC
+
FF,F:,FFFFFFFFFF:FFFFFFFFF,FFFFFFFFFFFFFFFFFF
@FS10000125:26:BPA73017-1023:1:1101:3160:1160 1:N:0:5
CAGTAACTTCGTCGAGTACGCTCAATCACCCAGATCGGAAGAGCA
+
FFFFFFFFFFFFFFFFFFFFFFFFFFFFFFFFFFFFFFFFFFFFF
@FS10000125:26:BPA73017-1023:1:1101:4430:1160 1:N:0:5
TTGCAAAACTTCGTCGAGTACGCTCAACAATTGAGATCGGAAGAG
+
FFFFFFFFFFFFFFFFFFFFFFFFFFFFFFFFFFFFFFFFFFFFF
@FS10000125:26:BPA73017-1023:1:1101:4460:1160 1:N:0:5
GCGGAAACTTCGTCGAGTACGCTCAAAGAATTAGATCGGAAGAGC
+
FFFFFFFFFFFFFFFFFFFFFFFFFFFFFFFFFFFFFFFFFFFFF
@FS10000125:26:BPA73017-1023:1:1101:4520:1160 1:N:0:5
TCAAAACTTCGTCGAGTACGCTCAAAATTATAGATCGGAAGAGCA
+
FFFFFFFFFFFFFFFFFFFFFFFFFFFFFFFFFFFFFFFFFFFFF
@FS10000125:26:BPA73017-1023:1:1101:4630:1160 1:N:0:5
GGGATAACTTCGTCGAGTACGCTCAAGTGTGGAGATCGGAAGAGC
+
FF:FFFFFFFFFFFFFFFFFFFFFFFFFFFF,FFFFFFFFFFFFF
@FS10000125:26:BPA73017-1023:1:1101:4860:1160 1:N:0:5
TCTTGGAAAACTTCGTCGAGTACGCTAAATAAGGAGATCGGAAGA
+
FFFFFFFFFFFFFFFFFFFFFFFFFFFFFFFFFFFFFFFFFFFFF
@FS10000125:26:BPA73017-1023:1:1101:4880:1160 1:N:0:5
TCGCCAACTTCTTCGAGTACGCTCAAAGGGAAAGATCGGAAGAGC
+
FFFFFFFFFFFFFFFFFFFFFFFFFFFFFFFFFFFFFFFFFFFFF
@FS10000125:26:BPA73017-1023:1:1101:5170:1160 1:N:0:5
TCGGGGTAACTTCGTCGAGTACGCTCAATACTACAGATCGGAAGA
+
FFFFFFFFFFFFFFFFFFFFFFFFFFFFFFFFFFFFFFFFFFFFF
@FS10000125:26:BPA73017-1023:1:1101:5650:1160 1:N:0:5
GCGTTCAACTTCGTCGAGTACGCTCAAGTCAAGAGATCGGAAGAG
+
FFFFFFFFFFFFFFFFFFFFFFFFFFFFFFFFFFFFFFFFFFFFF
@FS10000125:26:BPA73017-1023:1:1101:5720:1160 1:N:0:5
CCGCTAGAACTTCGTCGAGTACGCTCAAGTGAGGAGATCGGAAGA
+
FFFFFFFFFFFFFFFFFFFFFFFFFFFFFFFFFFFFFFFFFFFFF
@FS10000125:26:BPA73017-1023:1:1101:5920:1160 1:N:0:5
TGGGCAACTTCGTCGAGTACGCTCAAATAGTAAGATCGGAAGAGC
+
,FF:FFFFF:FFFFF:FFFFFFFFF,FFFFFF:FFFFFFFFFFF:
@FS10000125:26:BPA73017-1023:1:1101:6290:1160 1:N:0:5
GCGGCAACTTCGTCGAGTACGCTCAATGCCCGAGATCGGAAGAGC
+
:FFFFFFFFFFFFFFFFFFFFFFFF:FFFFF::FFFFF:FFFFFF
@FS10000125:26:BPA73017-1023:1:1101:6530:1160 1:N:0:5
TTGACTGGAGTTCGTCGAGTACGCTCAATACCTCAGATCGGAAGA
+
FFFFFFFFFFFFFFFFFFFFFFFFFFFFFFFFFFFFFFFFFFFFF
@FS10000125:26:BPA73017-1023:1:1101:8100:1160 1:N:0:5
TTGACTGGACTTCGTCGAGTACGCTCAAATATCCAGATCGGAAGA
+
FFFFFFFFFFFFFFFFFFFFFFFFFFFFFFFFFFFFFFFFFFFFF
@FS10000125:26:BPA73017-1023:1:1101:8250:1160 1:N:0:5
CCGGCAACTTCGTCGAGTACGCTCAAAGATGGAGATCGGAAGAGC
+
FFFFFFFFFFFFFFFFFFFFFFFFFFFFFFFFFFFFFFFFFFFFF
@FS10000125:26:BPA73017-1023:1:1101:8730:1160 1:N:0:5
TCGCCTAACTTCGTCGAGTACGCTCAATGGATTAGATCGGAAGAG
+
FFFFFFFFFFFFFFFFFFFFFFFFFFFFFFFFFFFFFFFFFFFFF
@FS10000125:26:BPA73017-1023:1:1101:8770:1160 1:N:0:5
TTTACAGAACTTCGTCGAGTACGCTCAAGTTGAAAGATCGGAAGA
+
FFFFFFFFFFFFFFFFFFFFFFFFFFFFFFFFFFFFFFFFFFFFF
@FS10000125:26:BPA73017-1023:1:1101:9390:1160 1:N:0:5
TTGCAAAACTTCGTCGAGTACGCTCAATACAGCAGATCGGAAGAG
+
FFFFFFFFFFFFFFFFFFFFFFFFFFFF:F,FFFFFFFFFFFFFF
@FS10000125:26:BPA73017-1023:1:1101:9810:1160 1:N:0:5
TTGGAAACTTCGTCGAGTACGCTCAATAACACAGATCGGAAGAGC
+
FFFFFFFFFFFFFFFFFFFFFFFFFFFFFFFFFFFFFFFFFFFFF
@FS10000125:26:BPA73017-1023:1:1101:9870:1160 1:N:0:5
TTGACTGGACTTCGTCGAGTACGCTCAATCCAGCAGATCGGAAGA
+
FFFFFFFFFFFFFFFFFFFFFFFFFFFFFFFFFFFFFFFFFFFFF
@FS10000125:26:BPA73017-1023:1:1101:9980:1160 1:N:0:5
TTGACTGGACTTCGTCGAGTACGCTCAATCCAGCAGATCGGAAGA
+
FFFFFFFFFFFFFFFFFFFFFFFFFFFFFFFFFFFFFFFFFFFFF
@FS10000125:26:BPA73017-1023:1:1101:10550:1160 1:N:0:5
TGGCTATCTTCGTCGAGTACGCTCAAAATATGAGATCGGAAGAGC
+
FFFFFFFFFFFFFFFFFFFFFFFFFFFFFFFFFFFFFFFFFFFFF
@FS10000125:26:BPA73017-1023:1:1101:10650:1160 1:N:0:5
TTGACTGGACTTCGTCGAGTACGCTCAACCCCTGAGATCGGAAGA
+
FFFFFFFFFFFFFFFFFFFFFFFFFFFFFFFFFFFFFFFFFFFFF
@FS10000125:26:BPA73017-1023:1:1101:13170:1160 1:N:0:5
CTGGTCCTAACTTCGTCGAGTACGCTCAAGTTGAAAGATCGGAAG
+
:,:,:FFF:FFFF::FFFF,F,::FFFFFFF::,,FFFFF:FF::
@FS10000125:26:BPA73017-1023:1:1101:14580:1160 1:N:0:5
TCGCTAACTTCGTCGAGTACGCTCAAATACCAAGATCGGAAGAGC
+
FFFFFFFFFFFFFFFFFFFFFFFFFFFFFF:FFFFFFFFFFFFFF
@FS10000125:26:BPA73017-1023:1:1101:14690:1160 1:N:0:5
CCGATAACTTCGTCGAGTACGCTCAATTTATTAGATCGGAAGAGC
+
FFFFFFFFFFFFFFFFFFFFFFFFFFFFFFFFFFFFFFFFFFFFF
@FS10000125:26:BPA73017-1023:1:1101:15910:1160 1:N:0:5
TCACAAACTTCGTCGAGTACGCTCAATATAACAGATCGGAAGAGC
+
FFFF:F,FFFFFFFFFFFFFFFFF:,FFF:FFF:FFFFFFFFFF,
@FS10000125:26:BPA73017-1023:1:1101:16190:1160 1:N:0:5
GGGACAACTTCGTCGAGTACGCTCAATGAATAAGATCGGAAGAGC
+
FFFFFFFFFFFFFFFFFFFFFFFFFFFFFFFFFFFFFFFFFFFFF
@FS10000125:26:BPA73017-1023:1:1101:16420:1160 1:N:0:5
TTTGCAACTTCGTCGAGTACGCTCAATAGCCTAGATCGGAAGAGC
+
:FFFFFFFFFFFFFFFFFFFFFFFFFFFFFFFFFFFFFFFFFFFF
@FS10000125:26:BPA73017-1023:1:1101:1190:1170 1:N:0:5
CTGTCAACTTCGTCGAGTACGCTCAAGCACGGAGATCGGAAGAGC
+
FFFFFFFFFFFFFFFFFFFFFFFFFFFFFFFFFFFFFFFFFFFFF
@FS10000125:26:BPA73017-1023:1:1101:1450:1170 1:N:0:5
TTGCTTGATTGAACTTCGTCGAGTACGCTCAAGTCAGGAGATCGG
+
:FFFFFF,FF:FFFFFFFFFF:F:FFFFFFF:FFFFFFFFFFFFF
@FS10000125:26:BPA73017-1023:1:1101:1840:1170 1:N:0:5
GCGGCAACTTCGTCGAGTACGCTCAAATATCCAGATCGGAAGAGC
+
FFFFFFFFFFFFFFFFFFFFFFFFFFFFFFFFFFFFFFFFFFFFF
@FS10000125:26:BPA73017-1023:1:1101:2490:1170 1:N:0:5
GCGGGAAACTTCGTCGAGTACGCTCAAACCTACAGATCGGAAGAG
+
FFFFFFFFFFFFFFFFFFFFFFFFFFFFFFFFFFFFFFFFFFFFF
@FS10000125:26:BPA73017-1023:1:1101:2530:1170 1:N:0:5
TCGGTAACTTCGTCGAGTACGCTCAATACAGTAGATCGGAAGAGC
+
FFFFFFFFFFFFFFFFFFFFFFFFFFFFFFFFFFFFFFFFFFFFF
@FS10000125:26:BPA73017-1023:1:1101:2610:1170 1:N:0:5
TTGACTGGACTTCGTCGAGTACGCTCAAGAATGAAGATCGGAAGA
+
,::FFFFFFFF:F:FFFFFFFFFFFF,FFF,FFFFFF:FFFFFF:
@FS10000125:26:BPA73017-1023:1:1101:3480:1170 1:N:0:5
TCGTCAACTTCGTCGAGTACGCTCAAAAAGATAGATCGGAAGAGC
+
FFFFFFFFFFFFFFFFFFFFFFFFFFFFFFFFFFFFFFFFFFFFF
@FS10000125:26:BPA73017-1023:1:1101:3500:1170 1:N:0:5
TTGCAAATTTCGTCGAGTACGCTCAATTAAAGAGATCGGAAGAGC
+
:FFFFFFFFFFFFFFFFFFFFFFFFFFFFFFFFFFFFFFFFFFFF
@FS10000125:26:BPA73017-1023:1:1101:3850:1170 1:N:0:5
TCGCTAACTTCGTCGAGTACGCTCAAGGAAAAAGATCGGAAGAGC
+
FFFFFFFFFFFFFFFFFFFFFFFFFFFFFFFFFFFFFFFFFFFFF
@FS10000125:26:BPA73017-1023:1:1101:4180:1170 1:N:0:5
TTGGTCAACTTCGTCGAGTACGCTCAACAAACAAGATCGGAAGAG
+
FF:FFFFFFFFFFFFFFFFFFFFFFFFFFFFFFFFFFFFFFFFFF
@FS10000125:26:BPA73017-1023:1:1101:4910:1170 1:N:0:5
TCGAACTTCGTCGAGTACGCTCAATGCATGAGATCGGAAGAGCAC
+
FFFFFFFFFFFFFFFFFFFFFFFFFFFFFFFFFFFFFFFFFFFFF
@FS10000125:26:BPA73017-1023:1:1101:5140:1170 1:N:0:5
TGGATAACTTCGTCGAGTACGCTCAATGTCAAAGATCGGAAGAGC
+
F:FFFFFFFFFFFF:FFFFFFFFF:FFFFFFFFFFFFFFFFFFFF
@FS10000125:26:BPA73017-1023:1:1101:5740:1170 1:N:0:5
TGGAAACTTCGTCGAGTACGCTCAAATATAAAGATCGGAAGAGCA
+
F,FFFFFF:FFFFFFFFFFFFFFF:FFF:FFFFF:FFFFFFFFFF
@FS10000125:26:BPA73017-1023:1:1101:7000:1170 1:N:0:5
TCGAACTTCGTCGAGTACGCTCAAACTTGGAGATCGGAAGAGCAC
+
FFFFFFFFFFFFFFFFFFFFFFFFFFFFFFFFFFFFFFFFFFFFF
@FS10000125:26:BPA73017-1023:1:1101:7580:1170 1:N:0:5
GCGCAAACTTCGTCGAGTACGCTCAAAAAACTAGATCGGAAGAGC
+
:F,FFFFFFFFFFFFFFFFFFFFFFF,FFFF,FFFFFFFFFFFFF
@FS10000125:26:BPA73017-1023:1:1101:8840:1170 1:N:0:5
TCGCAAACTTCGTCGAGTACGCTCAAACATGAAGATCGGAAGAGC
+
FFFFFFFFFFFFFFFFFFFFFFFFFFFFFFFFFFFFFFFFFFFFF
@FS10000125:26:BPA73017-1023:1:1101:10120:1170 1:N:0:5
TTGGGAATTTCGTCGAGTACGCTCAATTTACAAGATCGGAAGAGC
+
FFFFFFFFFFFFFFFFFFFFFFFFFFFFFFFFFFFFFFFFFFFFF
@FS10000125:26:BPA73017-1023:1:1101:10380:1170 1:N:0:5
CCGGCAACTTCGTCGAGTACGCTCAAGTTGCTAGATCGGAAGAGC
+
FFFFFFFFFFFFFFFFFFFFFFFFFFFFFFFFFFFFFFFFFFFFF
@FS10000125:26:BPA73017-1023:1:1101:11130:1170 1:N:0:5
GTGGGAACTTCGTCGAGTACGCTCAAGGGACCAGATCGGAAGAGC
+
FFFFFFFFFFFFFFFFFFFFFFFFFFFFFFFFFFFFFFFFFFFFF
@FS10000125:26:BPA73017-1023:1:1101:11520:1170 1:N:0:5
TTTGTGAACTTCGTCGAGTACGCTCAATGAATAAGATCGGAAGAG
+
FFFFFFFFFFFFFFFFFFFFFFFFFFFFFFFFFFFFFFFFFFFFF
@FS10000125:26:BPA73017-1023:1:1101:11640:1170 1:N:0:5
TTGACTGGACTTCGTCGAGTACGCTCAAGGGATGAGATCGGAAGA
+
FFFFFFFFFFFFFFFFFFFFFFFFFFFFFFFFFFFFFFFFFFFFF
@FS10000125:26:BPA73017-1023:1:1101:12130:1170 1:N:0:5
TTGACTGGAGTTTAGACGTGTACTCTTCGTCGAGTACGCTCAAAT
+
FFFFFFFFFFFFFFFFFFFFFFFFFFFFFFFFFFFFFFFFFFFFF
@FS10000125:26:BPA73017-1023:1:1101:12860:1170 1:N:0:5
GCGCTAACTTCGTCGAGTACGCTCAACTGTAAAGATCGGAAGAGC
+
FFFFFFFFFFFFFFFFFFFFFFFFFFFFFFFFFFFFFFFFFFFFF
@FS10000125:26:BPA73017-1023:1:1101:12900:1170 1:N:0:5
GTGGCAACTTCGTCGAGTACGCTCAAAACGGGAGATCGGAAGAGC
+
FFFFFFFFFFFFFFFFFFFFFFFFFFFFFFFFFFFFFFFFFFFFF
@FS10000125:26:BPA73017-1023:1:1101:13300:1170 1:N:0:5
TCGCAACTTCGCCTTCGTCGAGTACGCTCAAACTAACAGATCGGA
+
FFFFFFFFFFFFFFFFFFFFFFFFFFFFFFFFFFFFFFFFFFFFF
@FS10000125:26:BPA73017-1023:1:1101:13720:1170 1:N:0:5
CCGCAAACTTCGTCGAGTACGCTCAACGAACAAGATCGGAAGAGC
+
FFFFFFFFFFFFFFFFFFFFFFFFFFFFFFFFFFFFFFFFFFFFF
@FS10000125:26:BPA73017-1023:1:1101:13740:1170 1:N:0:5
TCTGCGGAACTTCGTCGAGTACGCTCAACGTGCAAGATCGGAAGA
+
FFFFF,,FFF:FFFFF:F:FF:FF:F,FFFFFFFFFF,FFFFFFF
@FS10000125:26:BPA73017-1023:1:1101:14350:1170 1:N:0:5
TCTTCAACTTCGTCGAGTACGCTCAATACGCAAGATCGGAAGAGC
+
FFFFFFFFFFFFFFFFFFFFFFFFFFFFFFFFFFFFFFFFFFFFF
@FS10000125:26:BPA73017-1023:1:1101:14530:1170 1:N:0:5
ACGTAAACTTCGTCGAGTACGCTCAACGGTAGAGATCGGAAGAGC
+
FFFFFFFFFFFFFFFFFFFFFFFFFFFFFFFFFFFFFFFFFFFFF
@FS10000125:26:BPA73017-1023:1:1101:14850:1170 1:N:0:5
TTGACTGGACCTTCGTCGAGTACGCTCAATCCTGAAGATCGGAAG
+
,,,FF:FFFFFFFF:FFFFFF:F:F::FFF:F:,FF:FFFFFFF,
@FS10000125:26:BPA73017-1023:1:1101:15160:1170 1:N:0:5
TCTTCGTCGAGTACGCTCAAATAGGGAGATCGGAAGAGCACACGT
+
,FFFF:FFFFFFFFFFFFF,FFFFFFFF:FFFFFFFFFFFFFFF:
@FS10000125:26:BPA73017-1023:1:1101:15540:1170 1:N:0:5
TCGGGAACTTCGTCGAGTACGCTCAAAACCTAAGATCGGAAGAGC
+
FFFFFFFFFFFFFFFFFFFFFFFFFFFFFFFFFFFFFFFFFFFFF
@FS10000125:26:BPA73017-1023:1:1101:15960:1170 1:N:0:5
TCACAAACTTCGTCGAGTACGCTCAATATAACAGATCGGAAGAGC
+
FFFFFFFFFFFFFFFFFFFFFFFFFFFFFFFFFFFFFFFFFFFFF
@FS10000125:26:BPA73017-1023:1:1101:15990:1170 1:N:0:5
TCGTCAACTTCGTCGAGTACGCTCAAGATTAGAGATCGGAAGAGC
+
FFFFFFFFFFFFFFFFFFFFFFFFFFFFFFFFFFFFFFFFFFFFF
@FS10000125:26:BPA73017-1023:1:1101:16430:1170 1:N:0:5
TCGGCAACTTCGTCGAGTACGCTCAACTGATTAGATCGGAAGAGC
+
FFFFFFFFFFFFFFFFFFFFFFFFFFFFFFFFFFFFFFFFFFFFF
@FS10000125:26:BPA73017-1023:1:1101:16460:1170 1:N:0:5
GCCGTAACTTCGTCGAGTACGCTCAATGTTCCAGATCGGAAGAGC
+
FFFFFFFFFFFFFFFFFFFFFFFFFFFFFFFFFFFFFFFFFFFFF
@FS10000125:26:BPA73017-1023:1:1101:1050:1180 1:N:0:5
TCGCAACCTTCGTCGAGTACGCTCAAAAGGTAAGATCGGAAGAGC
+
FFFFFFFFFFFFFFFFFFFFFFFFFFFFFFFFFFFFFFFFFFFFF
@FS10000125:26:BPA73017-1023:1:1101:1190:1180 1:N:0:5
TTGACTGGACTTTCGTCGAGTACGCTCAATCTAGGAGATCGGAAG
+
FFFFFFFFFFFFFFFFFFFFFFFFFFFFFFFFFFFFFFFFFFFFF
@FS10000125:26:BPA73017-1023:1:1101:2290:1180 1:N:0:5
GCGAAAACTTCGTCGAGTACGCTCAAATAGTCAGATCGGAAGAGC
+
:FFFFFFFFFFFFFFFFFFFFFFFFFFFFFFFFFFFFFFFFFFFF
@FS10000125:26:BPA73017-1023:1:1101:2680:1180 1:N:0:5
GTGGAAACTTCGTCGAGTACGCTCAAGAGATTAGATCGGAAGAGC
+
FFFFFFFFFFFFFFFFFFFFFFFFFFFFFFFFFFFFFFFFFFFFF
@FS10000125:26:BPA73017-1023:1:1101:2710:1180 1:N:0:5
TCGTTATCTTCGTCGAGTACGCTCAATCGTGCAGATCGGAAGAGC
+
FFFFFFFFFFFFFFFFFFFFFFFFFFFFFFFFFFFFFFFFFFFFF
@FS10000125:26:BPA73017-1023:1:1101:2860:1180 1:N:0:5
CCGGTAAAACTTCGTCGAGTACGCTCAACGGTTTAGATCGGAAGA
+
FFFFFFFFFFFFFFFFFFFFFFFFFFFFFFFFFFFFFFFFFFFFF
@FS10000125:26:BPA73017-1023:1:1101:4220:1180 1:N:0:5
TTGCTAACTTCGTCGAGTACGCTCAAAAAGAAAGATCGGAAGAGC
+
FFFFFFFFFFFFFFFFFFFFFFFFFFFFFFFFFFFFFFFFFFFFF
@FS10000125:26:BPA73017-1023:1:1101:5220:1180 1:N:0:5
TTGATGACTTCGTCGAGTACGCTCAAGAACTAAGATCGGAAGAGC
+
,F:FF:FF:F:FFF,FFF:FFFFFFFF:FFFFF:FFFFFFFFFFF
@FS10000125:26:BPA73017-1023:1:1101:5920:1180 1:N:0:5
TCGGAAACTTCGTCGAGTACGCTCAAGAAAATAGATCGGAAGAGC
+
FFFFFFFFFFFFFFFFFFFFFFFFFFFFFFFFFFFFFFFFFFFFF
@FS10000125:26:BPA73017-1023:1:1101:6060:1180 1:N:0:5
CCGTTAACTTCGTCGAGTACGCTCAAATAGTGAGATCGGAAGAGC
+
FF,FFFF:,FF::F,FF:FF:F,:,FFF:FF,,:FFF:FFFFFFF
@FS10000125:26:BPA73017-1023:1:1101:6210:1180 1:N:0:5
GCCTTAGTTTCGTCGAGTACGCTCAAGGTAATAGATCGGAAGAGC
+
FFFFFFFFFFFFFFFFFFFFFFFFFFFFFFFFFFFFFFFFFFFFF
@FS10000125:26:BPA73017-1023:1:1101:6290:1180 1:N:0:5
TTGGAACTTCGTCGAGTACGCTCAATGTGAAAGATCGGAAGAGCA
+
FFFFFFFFFFFFFFFFFFFFFFFFFFFFFFFFFFFFFFFFFFFFF
@FS10000125:26:BPA73017-1023:1:1101:6400:1180 1:N:0:5
GGGTGAACTTCGTCGAGTACGCTCAAATGGGGAGATCGGAAGAGC
+
FFFFFFFFFFFFFFFFFFFFFFFFFFFFFFFFFFFFFFFFFFFFF
@FS10000125:26:BPA73017-1023:1:1101:6720:1180 1:N:0:5
TTGCATAACTTCGTCGAGTACGCTCAAAGGTTAAGATCGGAAGAG
+
FFFFFFFFFFFFFFFFFFFFFFFFFFFFFFFFFFFFFFFFFFFFF
@FS10000125:26:BPA73017-1023:1:1101:6850:1180 1:N:0:5
TCGCTAACTTCGTCGAGTACGCTCAAGAAGACAGATCGGAAGAGC
+
FFFFFFFFFFFFFFFFFFFFFFFFFFFFFFFFFFFFFFFFFFFFF
@FS10000125:26:BPA73017-1023:1:1101:8010:1180 1:N:0:5
TTGACTGGACTTCGTCGAGTACGCTCAACCTTAAAGATCGGAAGA
+
FFFFFFFFFFFFFFFFFFFFFFFFFFFFFFFFFFFFFFFFFFFFF
@FS10000125:26:BPA73017-1023:1:1101:8240:1180 1:N:0:5
GGGGGAACTTCGTCGAGTACGCTCAAGTGGATAGATCGGAAGAGC
+
:FFFFFFFFFFFFFFFFFFFFFFFFFFFFFFFFFFFFFFFFFFFF
@FS10000125:26:BPA73017-1023:1:1101:8440:1180 1:N:0:5
TTGTATAACTTCGTCGAGTACGCTCAAATAGTAAGATCGGAAGAG
+
FFFFF:FFFFFFFFFFF:FFFFFFFFFFFFFFFFFFFFFFFFFFF
@FS10000125:26:BPA73017-1023:1:1101:8500:1180 1:N:0:5
TGTCCAACTTCGTCGAGTACGCTCAAAATTAAAGATCGGAAGAGC
+
FFFFFFFFFFFFFFFFFFFFFFFFFFFFFFFFFFFFFFFFFFFFF
@FS10000125:26:BPA73017-1023:1:1101:8550:1180 1:N:0:5
TCGTAACTTCGTCGAGTACGCTCAAACACGGAGATCGGAAGAGCA
+
FFFFFFFFFFFFFFFFFFFFFFFFFFFFFFFFFFFFFFFFFFFFF
@FS10000125:26:BPA73017-1023:1:1101:8610:1180 1:N:0:5
TTTATAAACTTCGTCGAGTACGCTCAAATTGAAAGATCGGAAGAG
+
,FFFFFFFFFFFFFFFFFFFFFFFFFFFFFFFFFFFFFFFFFFFF
@FS10000125:26:BPA73017-1023:1:1101:8980:1180 1:N:0:5
TTGTAAAAGTTCGTCGAGTACGCTCAAATCTGCAGATCGGAAGAG
+
FFFFFFFFFFFFFFFFFFFFFFFFFFFFFFFFFFFFFFFFFFFFF
@FS10000125:26:BPA73017-1023:1:1101:9020:1180 1:N:0:5
GTGTAAACTTCGTCGAGTACGCTCAATGCAAGAGATCGGAAGAGC
+
:FFFFFFFFFFFFFFFFFFFFFFFFFFFFFFFFFFFFFFFFFFFF
@FS10000125:26:BPA73017-1023:1:1101:9440:1180 1:N:0:5
CCGCGAACTTCGTCGAGTACGCTCAAACTAGGAGATCGGAAGAGC
+
FFFFFFFFFFFFFFFFFFFFFFFFFFFFFFFFFFFFFFFFFFFFF
@FS10000125:26:BPA73017-1023:1:1101:9450:1180 1:N:0:5
TCGGTTAACTTCGTCGAGTACGCTCAATTAAGTAGATCGGAAGAG
+
FFFFFFFFFFFFFFFFFFFFFFFFFFFFFFFFFFFFFFFFFFFFF
@FS10000125:26:BPA73017-1023:1:1101:9570:1180 1:N:0:5
GACTTCGTCGAGTACGCTCAAATTACGAGGTCGGAAGAGCACACG
+
FFFFFFFFFFFFFFFFFFFFFFFFFFFFFFFFFFFFFFFFFFFFF
@FS10000125:26:BPA73017-1023:1:1101:9700:1180 1:N:0:5
TGTGAAACTTCGTCGAGTACGCTCAAGCTAGAAGATCGGAAGAGC
+
FFFFFFFFFFFFFFFFFFFFFFFFFFFFFFFFFFFFFFFFFFFFF
@FS10000125:26:BPA73017-1023:1:1101:9980:1180 1:N:0:5
TTGCATAACTTCGTCGAGTACGCTCAAAGGGTAAGATCGGAAGAG
+
FFFFFFFFFFFFFFFFFFFFFFFFFFFFFFFFFFFFFFFFFFFFF
@FS10000125:26:BPA73017-1023:1:1101:10040:1180 1:N:0:5
GGGGATTGAACTTCGTCGAGTACGCTCAAAGATATAGATCGGAAG
+
F:FFFFFFFFFFFFFFFFFFFFFFFFFFFFFFFFFFFFFFFFFFF
@FS10000125:26:BPA73017-1023:1:1101:10260:1180 1:N:0:5
TCGTGAACTTCGTCGAGTACGCTCAAGCATAGAGATCGGAAGAGC
+
FFFFFFFFFFFFFFFFFFFFFFFFFFFFFFFFFFFFFFFFFFFFF
@FS10000125:26:BPA73017-1023:1:1101:10780:1180 1:N:0:5
GCGTAAACTTCGTCGAGTACGCTCAATGACTGAGATCGGAAGAGC
+
FFFFFFFFFFFFFFFFFFFFFF:FFFFFFFFFFFFFFFFFFFFFF
@FS10000125:26:BPA73017-1023:1:1101:10920:1180 1:N:0:5
GTGCTAACTTCGTCGAGTACGCTCAAGAGTGAAGATCGGAAGAGC
+
FFFFFFFFFFFFFFFFFFFFFFFFF:FFFFFFFFFFFFFFFFFFF
@FS10000125:26:BPA73017-1023:1:1101:11090:1180 1:N:0:5
TCGTTACAAACTTCGTCGAGTACGCTCAATCGAGGAGATCGGAAG
+
FFFFFFFFFFFFFFFFFFFFFFFFFFFFFFFFFFFFFFFFFFFFF
@FS10000125:26:BPA73017-1023:1:1101:11980:1180 1:N:0:5
GCGCCAACTTCGTCGAGTACGCTCAACGAGTGAGATCGGAAGAGC
+
,F,F,FF::FF:FF:FFFF::FFF,FFFFF::FFF:F:FFFFF:F
@FS10000125:26:BPA73017-1023:1:1101:12000:1180 1:N:0:5
GCCGAAATTTCGTCGAGTACGCTCAAAGTAGCAGATCGGAAGAGC
+
FFFFFFFFFFFFFFFFFFFFFFFFFFFFFFFFFFFFFFFFFFFFF
@FS10000125:26:BPA73017-1023:1:1101:12290:1180 1:N:0:5
TCGCCGAACTTCGTCGAGTACGCTCAAATATTAAGATCGGAAGAG
+
FFFFFFFFFFFFFFFFFFFFFFFFFFFFFFFFFFFFFFFFFFFFF
@FS10000125:26:BPA73017-1023:1:1101:12320:1180 1:N:0:5
GCGCAAACTTCGTCGAGTACGCTCAACATTAGAGATCGGAAGAGC
+
FFFFFFFFFFFFFFFFFFFFFFFFFFFFFFFFFFFFFFFFFFFFF
@FS10000125:26:BPA73017-1023:1:1101:12830:1180 1:N:0:5
TTGACTGGACTTCGTCGAGTACGCTCAACCATCTAGATCGGAAGA
+
FFFFFFFFFFFFFFFFFFFFFFFFFFFFFFFFFFFFFFFFFFFFF
@FS10000125:26:BPA73017-1023:1:1101:12890:1180 1:N:0:5
TTGCTTAACTTCGTCGAGTACGCTCAATTGGTGAGATCGGAAGCG
+
FFFFFFFFFFFFFFFFFFFFFFFFFFFFFFFFFFFFFFFFFFFFF
@FS10000125:26:BPA73017-1023:1:1101:14430:1180 1:N:0:5
TTGCTGAACTTCGTCGAGTACGCTCAACTCACAAGATCGGAAGAG
+
FFFFFFFFFFFFFFFFFFFFFFFFFFF:FFFFFFFFFFFFFFFFF
@FS10000125:26:BPA73017-1023:1:1101:15930:1180 1:N:0:5
TTGAACTTCGTCGAGTACGCTCAATCAGTAAGATCGGAAGAGCAC
+
FF:FFFFFFFFFFFFFFFFFFFFFFFFFFFFFFFFFFFFFFFFFF
@FS10000125:26:BPA73017-1023:1:1101:1280:1190 1:N:0:5
GCCTTGAACTTCGTCGAGTACGCTCAAAGTAATAGATCGGAAGAG
+
FFFFFFFFFFFFFFFFFFFFFFFFFFFFFFFFFFFFFFFFFFFFF
@FS10000125:26:BPA73017-1023:1:1101:1870:1190 1:N:0:5
GCGGTAACTTCGTCGAGACGCTCAAACTATAAGATCGGAAGAGCA
+
FFFFFFFFFFFFFFFFFFFFFFFFFFFFFFFFFFFFFFFFFFFFF
@FS10000125:26:BPA73017-1023:1:1101:2010:1190 1:N:0:5
CTGTAACTTCGTCGAGTACGCTCAACCAATAAGATCGGAAGAGCA
+
FFFFFFFFFFFFFFFFFFFFFFFFFFFFFFFFFFFFFFFFFFFFF
@FS10000125:26:BPA73017-1023:1:1101:2630:1190 1:N:0:5
TCCTCAACTTCGTCGAGTACGCTCAACGTTTAAGATCGGAAGAGC
+
FFFFFFFFFFFFFFFFFFFFFFFFFFFFFFFFFFFFFFFFFFFFF
@FS10000125:26:BPA73017-1023:1:1101:3810:1190 1:N:0:5
TCGACAACTTCGTCGAGTACGCTCAAGAGGAAAGATCGGAAGAGC
+
FFFFFFFFFFFFFFFFFFFFFFFFFFFFFFFFFFFFFFFFFFFFF
@FS10000125:26:BPA73017-1023:1:1101:3890:1190 1:N:0:5
TTGTTAACTTCGTCGAGTACGCTCAAAAAGTAAGATCGGAAGAGC
+
FFFFFFFFFFFFFFFFFFFFFFFFFFFFFFFFFFFFFFFFFFFFF
@FS10000125:26:BPA73017-1023:1:1101:4180:1190 1:N:0:5
TTGGATAACTTCGTCGAGTACGCTCAATAAGAAGATCGGAAGAGC
+
FFFFFFFFFFFFFFFFFFFFFFFFFFFFFFFFFFFFFFFFFFFFF
@FS10000125:26:BPA73017-1023:1:1101:5420:1190 1:N:0:5
ACGAAGGGGGTAACTCGTCGAGTACGCTCAATTCGCAAGATCGGA
+
FFFFFFFFFFFFFFFFFFFFFFFFFFFFFFFFFFFFFFFFFFFFF
@FS10000125:26:BPA73017-1023:1:1101:5520:1190 1:N:0:5
GAGTGAACTTCGTCGAGTACGCTCAAATTCATAGATCGGAAGAGC
+
,FFF:FF:FFFFFF:FFFFFFFFF,FFFFFF:F:FFF:FFF:FFF
@FS10000125:26:BPA73017-1023:1:1101:5820:1190 1:N:0:5
TCGATAACTTCGTCGAGTACGCTCAAAATGTAAGATCGGAAGAGC
+
FFFFFFFFFFFFFFFFFFFFFFFFFFFFFFFFFFFFFFFFFFFFF
@FS10000125:26:BPA73017-1023:1:1101:6080:1190 1:N:0:5
TGGAAAACTTCGTCGAGTACGCTCAACGGGATAGATCGGAAGAGC
+
FFFFFFFFFFFFFFFFFFFFFFFFFFFFFFFFFFFFFFFFFFFFF
@FS10000125:26:BPA73017-1023:1:1101:6090:1190 1:N:0:5
TCGCAAACTTCGTCGAGTACGCTCAACTAAATAGATCGGAAGAGC
+
FF:FFFFFFFFFFFFFFFFFFFFFFFFFFFFFFFFFFFFFFFFFF
@FS10000125:26:BPA73017-1023:1:1101:6840:1190 1:N:0:5
GCGTTAACTTCGTCGAGTACGCTCAATATGCAAGATCGGAAGAGC
+
FFFFFFFFFFFFFFFFFFFFFFFFFFFFFFFFFFFFFFFFFFFFF
@FS10000125:26:BPA73017-1023:1:1101:7650:1190 1:N:0:5
TGGTAAACTTCGTCGAGTACGCTCAAGGATCCAGATCGGAAGAGC
+
FFFFFFFFFFFFFFFFFFFFFFFFFFFFFFFFFFFFFFFFFFFFF
@FS10000125:26:BPA73017-1023:1:1101:7820:1190 1:N:0:5
TCGAGTACGCTCAAATACGGAGATCGGAAGAGCACACGTCTGAAC
+
FFFFFFFFFFFFFFFFFFFFFFFFFFFFFFFFFFFFFFFFFFFFF
@FS10000125:26:BPA73017-1023:1:1101:7880:1190 1:N:0:5
TTGGAAACTTCGTCGAGTACGCTCAAATTACCAGATCGGAAGAGC
+
FFFFFFFFFFFFFFFFFFFFFFFFFFFFFFFFFFFFFFFFFFFFF
@FS10000125:26:BPA73017-1023:1:1101:8040:1190 1:N:0:5
TTGTGAACTTCGTCGAGTACGCTCAAAACAGAAGATCGGAAGAGC
+
FF:FFFFFFFFFFFFFFFFFFFFFFFFFFFFFFFFFFFFFFFFFF
@FS10000125:26:BPA73017-1023:1:1101:8630:1190 1:N:0:5
GGGGAAACTTCGTCGAGTACGCTCAAAATTGTAGATCGGAAGAGC
+
FFFFFFFFFFFFFFFFFFFFFFFFFFFFFFFFFFFFFFFFFFFFF
@FS10000125:26:BPA73017-1023:1:1101:8690:1190 1:N:0:5
TCTGTAACTTCGTCGAGTACGCTCAAACTTTCAGATCGGAAGAGC
+
FFFFFFFFFFFFFFFFFFFFFFFFFFFFFFFFFFFFFFFFFFFFF
@FS10000125:26:BPA73017-1023:1:1101:9190:1190 1:N:0:5
TTTGCGCAACTTCGTCGAGTACGCTCAATTTGGGAGATCGGAAGA
+
FFFFFFFFFFFFFFFFFFFFFFFFFFFFFFFFFFFFFFFFFFFFF
@FS10000125:26:BPA73017-1023:1:1101:10270:1190 1:N:0:5
GCGATAACTTCGTCGAGTACGCTCAAGGCTGGAGATCGGAAGAGC
+
FFFFFFFFFFFFFFFFFFFFFFFFFFFFFFFFFFFFFFFFFFFFF
@FS10000125:26:BPA73017-1023:1:1101:11230:1190 1:N:0:5
TGTCTAACTTCGTCGAGTACGCTCAAGGGCTAAGATCGGAAGAGC
+
FFFFFFFFFFFFFFFFFFFFFFFFFFFFFFFFFFFFFFFFFFFFF
@FS10000125:26:BPA73017-1023:1:1101:11630:1190 1:N:0:5
ACGAAGTTTAGAGGGGGGGGAGGTAACTTCGTCGAGTACGCTCAA
+
FFFFFFFFFFFFFFFFFFFFFFFFFFFFFFFFFFFFFFFFFFFFF
@FS10000125:26:BPA73017-1023:1:1101:12560:1190 1:N:0:5
TCGCAAACTTCGTCGAGTACGCTCAATGAGTAAGATCGGAAGAGC
+
FFFFFFFFFFFFFFFFFFFFFFFFFFFFFFFFFFFFFFFFFFFFF
@FS10000125:26:BPA73017-1023:1:1101:12920:1190 1:N:0:5
TAGATAACTTCGTCGAGTACGCTCAAGTCAGGAGATCGGAAGAGC
+
FFFF:,F:,FF,:F,F,:F,,:,,,F,,:,,,:,F:F:FFF:F,F
@FS10000125:26:BPA73017-1023:1:1101:13390:1190 1:N:0:5
TTGCAAAACTTCGTCGAGTACGCTCAACTTGTAAGATCGGAAGAG
+
FFFFFFFFFFFFFFFFFFFFFFFFFFFFFFFFFFFFFFFFFFFFF
@FS10000125:26:BPA73017-1023:1:1101:13680:1190 1:N:0:5
TTGTTAACTTCGTCGAGTACGCTCAAGGTATGAGATCGGAAGAGC
+
FFFFFF:FFFFFFFF:FFFFFFFF,FFFFFFFFFFFF:FFFFFFF
@FS10000125:26:BPA73017-1023:1:1101:13940:1190 1:N:0:5
TCTCGAACTTCGTCGAGTACGCTCAATTAAATAGATCGGAAGAGC
+
FFFFFFFFFFFFFFFFFFFFFFFFFFFFFFFFFFFFFFFFFFFFF
@FS10000125:26:BPA73017-1023:1:1101:14130:1190 1:N:0:5
TGGAAACTTCGTCGAGTACGCTCAATATTCAAGATCGGAAGAGCA
+
FFFFFFFFFFFFFFFFFFFFFFFFFFFFFFFFFFFFFFFFFFFFF
@FS10000125:26:BPA73017-1023:1:1101:14530:1190 1:N:0:5
CCGCAACTTCGTCGGATTAACTTCGTCGAGTACGCTCAAGAAAGT
+
FFFFFFFFFFFFFFFFFFFFFFFFFFFFFFFFFFFFFFFFFFFFF
@FS10000125:26:BPA73017-1023:1:1101:14810:1190 1:N:0:5
TCGTGAACTTCGTCGAGTACGCTCAAGACCAAAGATCGGAAGAGC
+
FFFFFFFFFFFFFFFFFFFFFFFFFFFFFFFFFFFFFFFFFFFFF
@FS10000125:26:BPA73017-1023:1:1101:15070:1190 1:N:0:5
TCGAACTTCGTCGAGTACGCTCAAGATATTAGATCGGAAGAGCAC
+
FFFFFFFFFFFFFFFFFFFFFFFFFFFFFFFFFFFFFFFFFFFFF
@FS10000125:26:BPA73017-1023:1:1101:15480:1190 1:N:0:5
TCGGCAACTTCGTCGAGTACGCTCAATATTATAGATCGGAAGAGC
+
FFFFFFFFFFFFFFFFFFFFFFFFFFFFFFFFFFFFFFFFFFFFF
@FS10000125:26:BPA73017-1023:1:1101:16010:1190 1:N:0:5
TTGCAACTTCGTCGAGTACGCTCAAATGATAAGATCGGAAGAGCA
+
FF::,:FFFF:FFF::FFF::FF,:,FFFF::,FFFF:,FFFFF:
@FS10000125:26:BPA73017-1023:1:1101:16480:1190 1:N:0:5
TTGACTGGACTTCGTCGAGTACGCTCAAGCTAGAAGATCGGAAGA
+
FFFFFFFFFFFFFFFFFFFFFFFFFFFFFFFFFFFFFFFFFFFFF
@FS10000125:26:BPA73017-1023:1:1101:1230:1200 1:N:0:5
TCTACAACTTCGTCGAGTACGCTCAAATCCTAAGATCGGAAGAGC
+
FFFFFFFFFFFFFFFFFFFFFFFFFFFFFFFFFFFFFFFFFFFFF
@FS10000125:26:BPA73017-1023:1:1101:1590:1200 1:N:0:5
TCGCTAACTTCGTCGAGTACGCTCAACTCTGCAGATCGGAAGAGC
+
FFFFFFFFFFFFFFFFFFFFFFFFFFFFFFFFFFFFFFFFFFFFF
@FS10000125:26:BPA73017-1023:1:1101:2720:1200 1:N:0:5
GAGGGAACTTCGTCGAGTACGCTCAATCCAGTAGATCGGAAGAGC
+
:FFFFFFFFFFFFFFFFFFFFFFFFFFFFFFFFFFFFFFFFFFFF
@FS10000125:26:BPA73017-1023:1:1101:3320:1200 1:N:0:5
TTGCAAGTTCGTCGAGTACGCTCAAGTACATAGATCGGAAGAGCA
+
FFFFFFFFFFFFFFFFFFFFFFFFFFFFFFFFFFFFFFFFFFFFF
@FS10000125:26:BPA73017-1023:1:1101:3800:1200 1:N:0:5
TCTTCGTCGAGTACGCTCAAAGGGAGAGATCGGAAGAGCACACGT
+
FFFFFFFFFFFFFFFFFFFFFFFFFFFFFFFFFFFFFFFFFFFFF
@FS10000125:26:BPA73017-1023:1:1101:4030:1200 1:N:0:5
GCGTCAACTTCGTCGAGTACGCTCAAGAACATAGATCGGAAGAGC
+
,FFF:FFFFFFFFFFFFFFFFFFFFF,:F:,,FFFFFFFFFFFFF
@FS10000125:26:BPA73017-1023:1:1101:4610:1200 1:N:0:5
TCAGCAACTTCGTCGAGTACGCTCAAGCGATAAGATCGGAAGAGC
+
FFFFFFFFFFFFFFFFFFFFFFFFFFFFFFFFFFFFFFFFFFFFF
@FS10000125:26:BPA73017-1023:1:1101:4830:1200 1:N:0:5
TTGAAACTTCGTCGAGTACGCTCAACTTAATAGATCGGAAGAGCA
+
FFFFFFFFFFFFFFFFFFFFFFFFFFFFFFFFFFFFFFFFFFFFF
@FS10000125:26:BPA73017-1023:1:1101:5000:1200 1:N:0:5
GCGGCAACTTCGTCGAGTACGCTCAACGATTAAGATCGGAAGAGC
+
FFFFFFFFFFFFFFFFFFFFFFFFFFFFFFFFFFFFFFFFFFFFF
@FS10000125:26:BPA73017-1023:1:1101:5790:1200 1:N:0:5
TTTATCTAACTTCGTCGAGTACGCTCAATGGCAGAGATCGGAAGA
+
FFFFFFFFFFFFFFFFFFFFFFFFFFFFFFFFFFFFFFFFFFFFF
@FS10000125:26:BPA73017-1023:1:1101:5900:1200 1:N:0:5
TTGTAACTTCGTCGAGTACGCTCAAAAGTTTAGATCGGAAGAGCA
+
:FF,F,F:FFFFFFF,FFFFFFF,:,F:F,F:,FFF,F,FFF,FF
@FS10000125:26:BPA73017-1023:1:1101:6090:1200 1:N:0:5
GCGGAAGAACTTCGTCGAGTACGCTCAAGTCGATAGATCGGAAGA
+
FFFFFFFFFFFFFFFFFFFFFFFFFFFFFFFFFFFFFFFFFFFFF
@FS10000125:26:BPA73017-1023:1:1101:6450:1200 1:N:0:5
CCGTAACAACTTCGTCGAGTACGCTCAATAATTAAGATCGGAAGA
+
FFFFFFFFFFFFFFFFFFFFFFFFFFFFFFFFFFFFFFFFFFFFF
@FS10000125:26:BPA73017-1023:1:1101:6760:1200 1:N:0:5
TTGCAACTTCGTCGAGTACGCTCAAAAAATCAGATCGGAAGAGCA
+
FFFFFFFFFFFFFFFFFFFFFFFFFFFFFFFFFFFFFFFFFFFFF
@FS10000125:26:BPA73017-1023:1:1101:7360:1200 1:N:0:5
TTTTGTAACTTCGTCGAGTACGCTCAAGTGTATAGATCGGAAGAG
+
FFFFFFFFFFFFFFFFFFFFFFFFFFFFFFFFF,FFFFFFFFFFF
@FS10000125:26:BPA73017-1023:1:1101:7520:1200 1:N:0:5
TCGTCACCCAACTTCGTCGAGTACGCTCAATATAGGAGATCGGAA
+
FFFFFFFFFFFFFFFFFFFFFFFFFFFFFFFFFFFFFFFFFFFFF
@FS10000125:26:BPA73017-1023:1:1101:8620:1200 1:N:0:5
GGGGAAACTTCGTCGAGTACGCTCAAAATTGTAGATCGGAAGAGC
+
F:FFFFFFFFFFFFFFFFFFFFFFFFF:FFF:FFFFFFFFFFFFF
@FS10000125:26:BPA73017-1023:1:1101:9870:1200 1:N:0:5
TTTTAAACTTCGTCGAGTACGCTCAATCTACGAGATCGGAAGAGC
+
FFFFFFFFFFFFFFFFFFFFFFFFFFFFFFFFFFFFFFFFFFFFF
@FS10000125:26:BPA73017-1023:1:1101:10780:1200 1:N:0:5
TTGGCCAACTTCGTCGAGTACGCTCAATTTTGTAGATCGGAAGAG
+
FFFFFFFFFFFFFFFFFFFFFFFFFFFFFFFFFFFFFFFFFFFFF
@FS10000125:26:BPA73017-1023:1:1101:10900:1200 1:N:0:5
TTGCAGGAAACTTCGTCGAGTACGCTCAATCCATAAGATCGGAAG
+
FFFFFFFFFFFFFFFFFFFFFFFFFFFFFFFFFFFFFFFFFFFFF
@FS10000125:26:BPA73017-1023:1:1101:12090:1200 1:N:0:5
TGTTGAACTTCGTCGAGTACGCTCAAAGACTGAGATCGGAAGAGC
+
FFFFFFFFFFFFFFFFFFFFFFFFFFFFFFFFFFFFFFFFFFFFF
@FS10000125:26:BPA73017-1023:1:1101:12120:1200 1:N:0:5
TCGTTAACTTCGTCGAGTATGCTCAAAATGACAGATCGGAAGAGC
+
FFFFFFFFFFFFFFFFFFFFFFFFFFFFFFFFFFFFFFFFFFFFF
@FS10000125:26:BPA73017-1023:1:1101:12760:1200 1:N:0:5
TTGAAAACTTCGTCGAGTACGCTCAAAAAGTCAGATCGGAAGAGC
+
FFFFFFFFFFFFFFFFFFFFFFFFFFFFFFFFFFFFFFFFFFFFF
@FS10000125:26:BPA73017-1023:1:1101:13210:1200 1:N:0:5
TCTCGAACTTCGTCGAGTACGCTCAACAATAAAGATCGGAAGAGC
+
FFFFFFFFFFFFFFFFFFFFFFFFFFFFFFFFFFFFFFFFFFFFF
@FS10000125:26:BPA73017-1023:1:1101:13220:1200 1:N:0:5
TTGAAACTTCGTCGAGTACGCTCAAATTAACAGATCGGAAGAGCA
+
FF,::FFF:FFFF:F:FFFFFFFF:F,F,FF::FFF:FFFFFFFF
@FS10000125:26:BPA73017-1023:1:1101:13540:1200 1:N:0:5
TTGCCTAATTTCGTCGAGTACGCTCAATATATTAGATCGGAAGAG
+
FFFFFFFFFFFFFFFFFFFFFFFFFFF:FFFFFFFFFFFFFFFFF
@FS10000125:26:BPA73017-1023:1:1101:13840:1200 1:N:0:5
TTGCAGAACTTCGTCGAGTACGCTCAATGGATAAGATCGGAAGAG
+
FFFFFFFFFFFFFFFFFFFFFFFFFFFFFFFFFFFFFFFFFFFFF
@FS10000125:26:BPA73017-1023:1:1101:14290:1200 1:N:0:5
TAGGATCCATCTTCGTCGAGTACGCTCAAACTCACAGATCGGAAG
+
:FFFFFFFFFFFFFFFFFFFFFFFFFFFFFFFFFFFFFFFFFFFF
@FS10000125:26:BPA73017-1023:1:1101:14450:1200 1:N:0:5
TCGGAAACTTCGTCGAGTACGCTCAAAGGATTAGATCGGAAGAGC
+
FFFF,F,FF::FFFFFFFFFFFFFFFFFFF,FFFFFFFFFFFFFF
@FS10000125:26:BPA73017-1023:1:1101:14690:1200 1:N:0:5
TTGTTCAACTTCGTCGAGTACGCTCAAGTGACCAGATCGGAAGAG
+
FFFFFFFFFFFFFFFFFFFFFFFFFFFFFFFFFFFFFFFFFFFFF
@FS10000125:26:BPA73017-1023:1:1101:16400:1200 1:N:0:5
TCGGCAACTTCGTCGAGTACGCTCAAAGTCTAAGATCGGAAGAGC
+
FFFFFFFFFFFFFFFFFFFFFFFFFFFFFFFFFFFFFFFFFFFFF
@FS10000125:26:BPA73017-1023:1:1101:1870:1210 1:N:0:5
GCTAAACTTCGTCGAGTACGCTCAAAAATGAAGATCGGAAGAGCA
+
FFFFFFFFFFFFFFFFFFFFFFFFFFFFFFFFFFFFFFFFFFFFF
@FS10000125:26:BPA73017-1023:1:1101:1900:1210 1:N:0:5
TAGCCAACTTCGTCGAGTACGCTCAAACCGGGAGATCGGAAGAGC
+
FFFFFFFFFFFFFFFFFFFFFFFFFFFFFFFFFFFFFFFFFFFFF
@FS10000125:26:BPA73017-1023:1:1101:2560:1210 1:N:0:5
TTGTCTGACTTCGTCGAGTACGCTCAAGCAAATAGATCGGAAGAG
+
FFFFFFFFFFFFFFFFFFFFFFFFFFFFFFFFFFFFFFFFFFFFF
@FS10000125:26:BPA73017-1023:1:1101:2670:1210 1:N:0:5
TTGTGCAACTTCGTCGAGTACGCTCAAAAACCGAGATCGGAAGAG
+
FFFFFFFFFFFFFFFFFFFFFFFFFFFFFFFFFFFFFFFFF,FFF
@FS10000125:26:BPA73017-1023:1:1101:3120:1210 1:N:0:5
TCTTTATCTTCGTCGAGTACGCTCAAATATATAGATCGGAAGAGC
+
FFFFFFFFFFFFFFFFFFFFFFFFFFFFFFFFFFFFFFFFFFFFF
@FS10000125:26:BPA73017-1023:1:1101:3190:1210 1:N:0:5
GCGCAAACTTCGTCGAGTACGCTCAATAGGTTAGATCGGAAGAGC
+
FFFFFFFFFFFFFFFFFFFFFFFFFFFFFFFFFFFFFFFFFFFFF
@FS10000125:26:BPA73017-1023:1:1101:4190:1210 1:N:0:5
TAGCCAGACTGTTCGTCGAGTACGCTCAAACTGACAGATCGGAAG
+
FFFFFFFFFFFFFFFFFFFFFFFFFFFFFFFFFFFFFFFFFFFFF
@FS10000125:26:BPA73017-1023:1:1101:4340:1210 1:N:0:5
TCGGGAACTTCGTCGAGTACGCTCAAAGACCAAGATCGGAAGAGC
+
FFFFFFFFFFFFFFFFFFFFFFFFFFFFFFFFFFFFFFFFFFFFF
@FS10000125:26:BPA73017-1023:1:1101:4480:1210 1:N:0:5
TCTTCGTCGAGTACGCTCAAAGTCATAGATCGGAAGAGCACACGT
+
FFFFFFFFFFFFFFFFFFFFFFFFFFFFFFFFFFFFFFFFFFFFF
@FS10000125:26:BPA73017-1023:1:1101:4600:1210 1:N:0:5
ACGCAACTTCGTCGAGTACGCTCAAACTCAGAGATCGGAAGAGCA
+
FFFFFFFFFFFFFFFFFFFFFFFFFFFFFFFFFFFFFFFFFFFFF
@FS10000125:26:BPA73017-1023:1:1101:5510:1210 1:N:0:5
GTGGAACTTCGTCGAGTACGCTCAAATCGTAAGATCGGAAGAGCA
+
FFFFFFFFFFFFFFFFFFFFFFFFFFFFFFFFFFFFFFFFFFFFF
@FS10000125:26:BPA73017-1023:1:1101:6970:1210 1:N:0:5
GCGTAAACTTCGTCGAGTACGCTCAACAATGGAGATCGGAAGAGC
+
FFFFFFFFFFFFFFFFFFFFFFFFFFFFFFFFFFFFFFFFFFFFF
@FS10000125:26:BPA73017-1023:1:1101:7150:1210 1:N:0:5
CCGCAAACTTCGTCGAGTACGCTCAACTCATTAGATCGGAAGAGC
+
FFFFF:FFFFFFFFFFFFFFFFFFF:FFFFFFFFFFFFFFFFFFF
@FS10000125:26:BPA73017-1023:1:1101:7910:1210 1:N:0:5
CCCTTAACTTCGTCGAGTACGCTCAACATTTCAGATCGGAAGAGC
+
FFFFFFFFFFFFFFFFFFFFFFFFFFFFFFFFFFFFFFFFFFFFF
@FS10000125:26:BPA73017-1023:1:1101:8600:1210 1:N:0:5
TTGGAAACTTCGTCGAGTACGCTCAACTGTTAAGATCGGAAGAGC
+
FFFFFFFFFFFFFFFFFFFFFFFFFFFFFFFFFFFFFFFFFFFFF
@FS10000125:26:BPA73017-1023:1:1101:9640:1210 1:N:0:5
TCTAAGAACTTCGTCGAGTACGCTCAAGTAGTCAGATCGGAAGAG
+
FFFFFFFFFFFFFFFFFFFFFFFFFFFFFFFFFFFFFFFFFFFFF
@FS10000125:26:BPA73017-1023:1:1101:10220:1210 1:N:0:5
TCAAAGGATAAGATCGGAAGAGCACACGTCTGAACTCCAGTCACT
+
FFFF:FFFFF:FFFFFFFF:FFFFFFFFFFFFFFFFFFFFFFFFF
@FS10000125:26:BPA73017-1023:1:1101:10440:1210 1:N:0:5
GCGAGAACTTCGTCGAGTACGCTCAATAAGTGAGATCGGAAGAGC
+
,FF:FFFFFFFFFFFFFFFFFFFFFFFFFFFFFFFFFFFFFFFFF
@FS10000125:26:BPA73017-1023:1:1101:10540:1210 1:N:0:5
CTGCTGTAAACTTCGTCGAGTACGCTCAAGTTTACAGATCGGAAG
+
FFFFFFFFFFFFFFFFFFFFFFFFFFFFFFFFFFFFFFFFFFFFF
@FS10000125:26:BPA73017-1023:1:1101:10950:1210 1:N:0:5
TTGCAAACTTCGTCGAGTACGCTCAAAACAAAAGATCGGAAGAGC
+
FFFFFFFFFFFFFFFFFFFFFFFFFFFFFFFFFFFFFFFFFFFFF
@FS10000125:26:BPA73017-1023:1:1101:11100:1210 1:N:0:5
GCGAGAACTTCGTCGAGTACGCTCAAATTAGCAGATCGGAAGAGC
+
FFFFFFFFFFFFFFFFFFFFFFFFFFFFFFFFFFFFFFFFFFFFF
@FS10000125:26:BPA73017-1023:1:1101:11230:1210 1:N:0:5
CCGGAGATAACTTCGTCGAGTACGCTCAAACGCGAAGATCGGAAG
+
FFFFFFFFFFFFFFFFFFFFFFFFFFFFFFFFFFFFFFFFFFFFF
@FS10000125:26:BPA73017-1023:1:1101:11300:1210 1:N:0:5
TCGCATAACTTCGTCGAGTACGCTCAAAACACGAGATCGGAAGAG
+
FFFFFFFFFFFFFFFFFFFFFFFFFFFFFFFFFFFFFFFFFFFFF
@FS10000125:26:BPA73017-1023:1:1101:12000:1210 1:N:0:5
TTTAAACTTCGTCGAGTACGCTCAACGTTTGAGATCGGAAGAGCA
+
FFFFFFFFFFFFFFFFFFFFFFFFFFFFFFFFFFFFFFFFFFFFF
@FS10000125:26:BPA73017-1023:1:1101:12370:1210 1:N:0:5
TTGGTAACTTCGTCGAGTACGCTCAAATTTTAAGATCGGAAGAGC
+
FFFFFFFFFFFFFFFFFFFFFFFFFFFFFFFFFFFFFFFFFFFFF
@FS10000125:26:BPA73017-1023:1:1101:15560:1210 1:N:0:5
GAGATAACTTCGTCGAGTACGCTCAACATCTGAGATCGGAAGAGC
+
FFFFFFFFFFFFFFFFFFFFFFFFFFFFFFFFFFFFFFFFFFFFF
@FS10000125:26:BPA73017-1023:1:1101:16090:1210 1:N:0:5
CCCCGAACTTCGTCGAGTACGCTCAAGACCTGAGATCGGAAGAGC
+
:::F,F::FFFFFF:,FFF::FFF:,:FF,F:FFFF:::F:FFF:
@FS10000125:26:BPA73017-1023:1:1101:16160:1210 1:N:0:5
TGGCAAACTTCGTCGAGTACGCTCAATCGGAGAGATCGGAAGAGC
+
FFFFFFFFFFFFFFFFFFFFFFFFFFFFFFFFFFFFFFFFFFFFF
@FS10000125:26:BPA73017-1023:1:1101:1120:1220 1:N:0:5
CCGGCAACTTCGTCGAGTACGCTCAATTCATCAGATCGGAAGAGC
+
FFFFFFFFFFFFFFFFFFFFFFFFFFFFFFFFFFFFFFFFFFFFF
@FS10000125:26:BPA73017-1023:1:1101:1620:1220 1:N:0:5
TTGACTGGACTTCGTCGAGTACGCTCAAAAGGTTAGATCGGAAGA
+
FFF,FF:,FFFFFFFFFFFFFFFFFFFFFFFF,:FFFFFFFFFFF
@FS10000125:26:BPA73017-1023:1:1101:2570:1220 1:N:0:5
TTGTAAACTTCGTCGAGTACCCTCAATCGAGAAGATCGGAAGAGC
+
,FFFFFFFFFFFFFFFFFFFFFFFFFFFFFFFFFFFFFFFFFFFF
@FS10000125:26:BPA73017-1023:1:1101:3590:1220 1:N:0:5
TTGCTAACTTCGTCGAGTACGCTCAATCACCTAGATCGGAAGAGC
+
FFFFFFFFFFFFFFFFFFFFFFFFFFFFFFFFFFFFFFFFFFFFF
@FS10000125:26:BPA73017-1023:1:1101:3620:1220 1:N:0:5
GCGTGAACTTCGTCGAGTACGCTCAACATAACAGATCGGAAGAGC
+
FFFFFFFFFFFFFFFFFFFFFFFFFFFFFFFFFFFFFFFFFFFFF
@FS10000125:26:BPA73017-1023:1:1101:4230:1220 1:N:0:5
TTGGATAAACTTCGTCGAGTACGCTCAAGAATAAAGATCGGAAGA
+
FFFFFFFFFFFFFFFFFFFFFFFFFFFFFFFFFFFFFFFFFFFFF
@FS10000125:26:BPA73017-1023:1:1101:5610:1220 1:N:0:5
TTGACTGGAGTTCGTCGAGTACGCTCAAACCGATAGATCGGAAGA
+
FFFFFFFFFFFFFFFFFFFFFFFFFFFFFFFFFFFFFFFFFFFFF
@FS10000125:26:BPA73017-1023:1:1101:5820:1220 1:N:0:5
TTGACTGGACTTCGTCGAGTACGCTCAAGTTCGAAGATCGGAAGA
+
FFFFFFFFFFFFFFFFFFFFFFFFFFFFFFFFFFFFFFFFFFFFF
@FS10000125:26:BPA73017-1023:1:1101:5980:1220 1:N:0:5
TTGACTGGACTTCGTCGAGTACGCTCAACGATGAAGATCGGAAGA
+
FF:FFFFFFFFFFFFFFFFFFFFFFFFFFFFFFFFFFFFFFFFFF
@FS10000125:26:BPA73017-1023:1:1101:6580:1220 1:N:0:5
TCGTCGCAACTTCGTCGAGTACGCTCAAATATGTAGATCGGAAGA
+
FFFFFFFFFFFFFFFFFFFFFFFFFFFFF:F:FFFFF:FF:FFFF
@FS10000125:26:BPA73017-1023:1:1101:6890:1220 1:N:0:5
TTGCATAACTTCGTCGAGTACGCTCAAAGGTTAAGATCGGAAGAG
+
FFFFFFFFFFFFFFFFFFFFFFFFFFFFFFFFFFFFFFFFFFFFF
@FS10000125:26:BPA73017-1023:1:1101:7130:1220 1:N:0:5
TCGCATAACTTCGTCGAGTACGCTCAAAATATAAGATCGGAAGAG
+
FFFFFFFFFFFFFFFFFFFFFFFFFFFFFFFFFFFFFFFFFFFFF
@FS10000125:26:BPA73017-1023:1:1101:7320:1220 1:N:0:5
TCTAAACTTCGTCGAGTACGCTCAATTGAGTAGATCGGAAGAGCA
+
FFFFFFFFFFFFFFFFFFFFFFFFFFFFFFFFFFFFFFFFFFFFF
@FS10000125:26:BPA73017-1023:1:1101:8020:1220 1:N:0:5
TCGCAAACTTCGTCGAGTACGCTCAATATAAGAGATCGGAAGAGC
+
FFFFFFFFFFFFFFFFFFFFFFFFFFFFFFFFF:FFFFFFFFFFF
@FS10000125:26:BPA73017-1023:1:1101:9480:1220 1:N:0:5
GGGCTAACTTCGTCGAGTACGCTCAAGTTCAGAGATCGGAAGAGC
+
FFFFFFFFFFFFFFFFFFFFFFFFFFFFFFFFFFFFFFFFFFFFF
@FS10000125:26:BPA73017-1023:1:1101:9930:1220 1:N:0:5
TCGACAACTTCGTCGAGTACGCTCAATAAAAGAGATCGGAAGAGC
+
FFFFFFFFFFFFFFFFFFFFFFFFFFFFFFFFFFFFFFFFFFFFF
@FS10000125:26:BPA73017-1023:1:1101:10190:1220 1:N:0:5
AAGGATCAACTTCGTCGAGTACGCTCAAACCATTAGATCGGAAGA
+
FFFFFFFFFFFFFFFFFFFFFFFFFFFFFFFFFFFFFFFFFFFFF
@FS10000125:26:BPA73017-1023:1:1101:10270:1220 1:N:0:5
TTGTTAACTTCGTGAGTACGCTCAAGGCTCCAGATCGGAAGAGCA
+
FF,FF:,FFFFFFFFFFFFFFF,:,FFFFFFF:FFFFFFFFF::F
@FS10000125:26:BPA73017-1023:1:1101:10820:1220 1:N:0:5
TCGCAATTTCGTCGAGTACGCTCAAAAATTCAGATCGGAAGAGCA
+
FFFFFFFFFFFFFFFFFFFFFFFFFFFFFFFFFFFFFFFFFFFFF
@FS10000125:26:BPA73017-1023:1:1101:11150:1220 1:N:0:5
TTGCAACTTCGTCGAGTACGCTCAATAAAAGAGATCGGAAGAGCA
+
FFFFFFFFFFFFFFFFFFFFFFFFFFFFFFFFFFFFFFFFFFFFF
@FS10000125:26:BPA73017-1023:1:1101:12550:1220 1:N:0:5
TCTGAGAACTTCGTCGAGTACGCTCAACGTTTAAGATCGGAAGAG
+
FFFFFFFFFFFFFFFFFFFFFFFFFFFFFFFFFFFFFFFFFFFFF
@FS10000125:26:BPA73017-1023:1:1101:13170:1220 1:N:0:5
TTGATAACTTCGTCGAGTACGCTCAAAATAAGAGATCGGAAGAGC
+
FFFFFFFFFFFFFFFFFFFFFFFFFFFFFFFFFFFFFFFFFFFFF
@FS10000125:26:BPA73017-1023:1:1101:13260:1220 1:N:0:5
TTGGAACTTCGTCGAGTACGCTCAAGACGGTAGATCGGAAGAGCA
+
FFFFFFFFFFFFFFFFFFFFFFFFFFFFFFFFFFFFFFFFFFFFF
@FS10000125:26:BPA73017-1023:1:1101:14740:1220 1:N:0:5
GTGGCAACTTCGTCGAGTACGCTCAATTCGTAAGATCGGAAGAGC
+
FFFFFFFFFFFFFFFFFFFFFFFFFFFFFFFFFFFFFFFFFFFFF
@FS10000125:26:BPA73017-1023:1:1101:14930:1220 1:N:0:5
TCTTCGTCGAGTACGCTCAACATAAAAGATCGGAAGAGCACACGT
+
FF:FFFFFFFFFFFFFFFFFF:FFFFFFFFFFF:FFFFFFFFFFF
@FS10000125:26:BPA73017-1023:1:1101:14990:1220 1:N:0:5
GCGTAAACTTCGTCGAGTACGCTCAAGATGAAAGATCGGAAGAGC
+
FFFFFFFFFFFFFFFFFFFFFFFFFFFFFFFFFFFFFFFFFFFFF
@FS10000125:26:BPA73017-1023:1:1101:15430:1220 1:N:0:5
TTGCACAACTTCGTCGAGTACGCTCAATGAAAGAGATCGGAAGAG
+
FFFFFFFFFFFFFFFFFFFFFFFFFFFFFFFFFFFFFFFFFFFFF
@FS10000125:26:BPA73017-1023:1:1101:15960:1220 1:N:0:5
GCGGCAACTTCGTCGAGTACGCTCAAAGATGAAGATCGGAAGAGC
+
FFFFFFFFFFFFFFFFFFFFFFFFFFFFFFFFFFFFFFFFFFFFF
@FS10000125:26:BPA73017-1023:1:1101:16440:1220 1:N:0:5
GCGCTAACTTCGTCGAGTACGCTCAAAGAATCAGATCGGAAGAGC
+
FFFFFFFFFFFFFFFFFFFFFFFFFFFFFFFFFFFFFFFFFFFFF
@FS10000125:26:BPA73017-1023:1:1101:16470:1220 1:N:0:5
CCGGTAACTTCGTCGAGTACGCTCAAACCCTGAGATCGGAAGAGC
+
FFFFFFFFFFFFFFFFFFFFFFFFFFFFFFFFFFFFFFFFFFFFF
@FS10000125:26:BPA73017-1023:1:1101:2020:1230 1:N:0:5
TTGACTGGACTTCGTCGAGTACGCTCAACAGAAAAGATCGGAAGA
+
FFFFFFFFFFFFFFFFFFFFFFFFFFFFFFFFFFFFFFFFFFFFF
@FS10000125:26:BPA73017-1023:1:1101:2070:1230 1:N:0:5
CTGGAAACTTCGTCGAGTACGCTCAAAAAGATAGATCGGAAGAGC
+
FFFFFFFFFFFFFFFFFFFFFFFFFFFFFFFFFFFFFFFFFFFFF
@FS10000125:26:BPA73017-1023:1:1101:2440:1230 1:N:0:5
TCCTTAACTTCGTCGAGTACGCTCAATATATGAGATCGGAAGAGC
+
FFFFFFFFFFFFFFFFFFFFFFFFFFFFFFFFFFFFFFFFFFFFF
@FS10000125:26:BPA73017-1023:1:1101:2600:1230 1:N:0:5
CTGGGAACTTCGTCGAGTACGCTCAAACAGCGAGATCGGAAGAGC
+
FFFFFFFFFFFFFFFFFFFFFFFFFFFFFFFFFFFFFFFFFFFFF
@FS10000125:26:BPA73017-1023:1:1101:2800:1230 1:N:0:5
GAGCTAACTTCGTCGAGTACGCTCAAACCCCGAGATCGGAAGAGC
+
FFFFFFFFFFFFFFFFFFFFFFFFFFFFFFFFFFFFFFFFFFFFF
@FS10000125:26:BPA73017-1023:1:1101:4240:1230 1:N:0:5
TGGTTGAAACTTCGTCGAGTACGCTCAACAACCTAGATCGGAAGA
+
:,FFFFFFFFFFFFFFFFFFFFFFFFFFFFFFFFFFFFFFFFFFF
@FS10000125:26:BPA73017-1023:1:1101:5260:1230 1:N:0:5
TCGTCCAACTTCGTCGAGTACGCTCAATCCAGTAGATCGGAAGAG
+
FFFFFFFFFFFFFFFFFFFFFFFFFFFFFFFFFFFFFFFFFFFFF
@FS10000125:26:BPA73017-1023:1:1101:5900:1230 1:N:0:5
TCTTCGTCGAGTACGCTCAATTGATGAGATCGGAAGAGCACACGT
+
FFFFFFFFFFFFFFFFFFFFFFFFFFFFFFFFFFFFFFFFFFFFF
@FS10000125:26:BPA73017-1023:1:1101:6000:1230 1:N:0:5
TTGACTGGACTTCGTCGAGTACGCTCAACCGCCAAGATCGGAAGA
+
FFFFFFFFFFFFFFFFFFFFFFFFFFFFFFFFFFFFFFFFFFFFF
@FS10000125:26:BPA73017-1023:1:1101:6220:1230 1:N:0:5
TCGGTGGAACTTCGTCGAGTACGCTCAAATGTTGAGATCGGAAGA
+
FFFFFFFFFFFFFFFFFFFFFFFFFFFFFFFFFFFFFFFFFFFFF
@FS10000125:26:BPA73017-1023:1:1101:6470:1230 1:N:0:5
TTGGTTAACTTCGTCGAGTACGCTCAATAAAAGAGATCGGAAGAG
+
FFFFFFFFFFFFFFFFFFFFFFFFFFFFFFFFFFFFFFFFFFFFF
@FS10000125:26:BPA73017-1023:1:1101:6510:1230 1:N:0:5
CCGCATAACTTCGTCGAGTACGCTCAAGGCAAGAGATCGGAAGAG
+
,F,:F:FFFFFFFFF::FFF:FFF:F:F:FFFF:FFF,:,F,:FF
@FS10000125:26:BPA73017-1023:1:1101:6840:1230 1:N:0:5
TTGGGCAACTTCGTCGAGTACGCTCAAGGAGTGAGATCGGAAGAG
+
FFFFFFFFFFFFFFFFFFFFFFFFFFFFFFFFFFFFFFFFFFFFF
@FS10000125:26:BPA73017-1023:1:1101:6880:1230 1:N:0:5
TTGACTGGACTTCGTCGAGTACGCTCAATAATATAGATCGGAAGA
+
FFFFFFFFFFFFFFFFFFFFFFFFFFFFFFFFFFFFFFFFFFFFF
@FS10000125:26:BPA73017-1023:1:1101:7040:1230 1:N:0:5
GTGGAAACTTCGTCGAGTACGCTCAAGACCAAAGATCGGAAGAGC
+
F:FFFFFFFFFFFFFFFFFFFFFFFFFFFFFFFFFFFFFFFFFFF
@FS10000125:26:BPA73017-1023:1:1101:7260:1230 1:N:0:5
GCGGGAACTTCGTCGAGTACGCTCAAGTAACAAGATCGGAAGAGC
+
FF:,:FFFF:FFFFFF:FFFFFFF:FFFFFF:F:FFF:FFFFFFF
@FS10000125:26:BPA73017-1023:1:1101:7290:1230 1:N:0:5
TGGTAAACTTGTCGAGTACGCTCAACCGGGTAGATCGGAAGAGCA
+
FFFFFFFFFFFFFFFFFFFFFFFFFFFFFFFFFFFFFFFFFFFFF
@FS10000125:26:BPA73017-1023:1:1101:7460:1230 1:N:0:5
TTGACTGGACTTCGTCGAGTACGCTCAATCGAAGAGATCGGAAGA
+
FFFFFFFFFFFFFFFFFFFFFFFFFFFFFFFFFFFFFFFFFFFFF
@FS10000125:26:BPA73017-1023:1:1101:9020:1230 1:N:0:5
TTGGAAACTTCGTCGAGTAGCTCAAAGTGGTAGATCGGAAGAGCA
+
FFFFFFFFFFFFFFFFFFFFFFFFFFFFFFFFFFFFFFFFFFFFF
@FS10000125:26:BPA73017-1023:1:1101:9680:1230 1:N:0:5
TCGTAAACTTCGTCGAGTACGCTCAAGTGCTTAGATCGGAAGAGC
+
FFFFFFFFFFFFFFFFFFFFFFFFFFFFFFFFFFFFFFFFFFFFF
@FS10000125:26:BPA73017-1023:1:1101:9810:1230 1:N:0:5
TCGGCAACTTCGTCGAGTACGCTCAATTGTGTAGATCGGAAGAGC
+
FFFFFFFFFFFFFFFFFFFFFFFFFFFFFFFFFFFFFFFFFFFFF
@FS10000125:26:BPA73017-1023:1:1101:9980:1230 1:N:0:5
TTGACTGGACTTCGTCGAGTACGCTCAATCCAGCAGATCGGAAGA
+
FFFFFFFFFFFFFFFFFFFFFFFFFFFFFFFFFFFFFFFFFFFFF
@FS10000125:26:BPA73017-1023:1:1101:10350:1230 1:N:0:5
GCGCTAACTTCGTCGAGTACGCTCAAAAGTGAAGATCGGAAGAGC
+
:F:FFFFFFFFFFFFFFFFFFFFFFFFFFFFFFFFFFFFFFFFFF
@FS10000125:26:BPA73017-1023:1:1101:10540:1230 1:N:0:5
TGTCTAACTTCGTCGAGTACGCTCAAAATTGGAGATCGGAAGAGC
+
FFFFFFFFFFFFFFFFFFFFFFFFFFFFFFFFFFFFFFFFFFFFF
@FS10000125:26:BPA73017-1023:1:1101:12220:1230 1:N:0:5
TGTCGAACTTCGTCGAGTACGCTCAAGACCTAAGATCGGAAGAGC
+
FFFFFFFFFFFFFFFFFFFFFFFFFFFFFFFFFFFFFFFFFFFFF
@FS10000125:26:BPA73017-1023:1:1101:12430:1230 1:N:0:5
TGTTGAACTTCGTCGAGTACGCTCAAAACAGTAGATCGGAAGAGC
+
FFFFFFFFFFFFFFFFFFFFFFFFFFFFFFFFFFFFFFFFFFFFF
@FS10000125:26:BPA73017-1023:1:1101:13070:1230 1:N:0:5
TCGGGGAACTTCGTCGAGTACGCTCAAAATACCAGATCGGAAGAG
+
FFF::::F,,FF::F,FF:F::F:F,FFF::FFFFF:F:FFFFFF
@FS10000125:26:BPA73017-1023:1:1101:13610:1230 1:N:0:5
TAGCTAACTTCGTCGAGTACGCTCAAGGACTGAGATCGGAAGAGC
+
:FFFFFFFFFFFFFFFFFFFFFFFFFFFFFFFFFFFFFFFFFFFF
@FS10000125:26:BPA73017-1023:1:1101:13960:1230 1:N:0:5
TCGTTAAACTTCGTCGAGTACGCTCAAGGGACGAGATCGGAAGAG
+
:FFFFFFFFFFFFFFFFFFFFFFFF:FFFFFFFFFFFFFFFFFFF
@FS10000125:26:BPA73017-1023:1:1101:14010:1230 1:N:0:5
TCTTCGTCGAGTACGCTCAATTGCCAAGATCGGAAGAGCACACGT
+
FFFFFFFFFFFFFFFFFFFFFFFFFFFFFFFFFFFFFFFFFFFFF
@FS10000125:26:BPA73017-1023:1:1101:14050:1230 1:N:0:5
TCAGGAACTTCGTCGAGTACGCTCAATCCGGCAGATCGGAAGAGC
+
FFFFFFFFFFFFFFFFFFFFFFFFFFFFFFFFFFFFFFFFFFFFF
@FS10000125:26:BPA73017-1023:1:1101:14290:1230 1:N:0:5
TAGGATCCATCTTCGTCGAGTACGCTCAAACTCACAGATCGGAAG
+
FFFFFFFFFFFFFFFFFFFFFFFFFFFFFFFFFFFFFFFFFFFFF
@FS10000125:26:BPA73017-1023:1:1101:14320:1230 1:N:0:5
TTGAACTTCGTCGAGTACGCTCAACGTGATAGATCGGAAGAGCAC
+
FFFFFFFFFFFFFFFFFFFFFFFFFFFFFFFFFFFFFFFFFFFFF
@FS10000125:26:BPA73017-1023:1:1101:15590:1230 1:N:0:5
CCGGGAACTTCGTCGAGTACGCTCAAAAGAAAAGATCGGAAGAGC
+
FFFFFFFFFFFFFFFFFFFFFFFFFFFFFF::FFFFFFFFFFFFF
@FS10000125:26:BPA73017-1023:1:1101:15910:1230 1:N:0:5
TGGCAAACTTCGTCGAGTACGCTCAAATATTGAGATCGGAAGAGC
+
FFFFFFFFFFFFFFFFFFFFFFFFFFFFFFFFFFFFFFFFFFFFF
@FS10000125:26:BPA73017-1023:1:1101:16210:1230 1:N:0:5
TTTCGGAACTTCGTCGAGTACGCTCAAGCACTGAGATCGGAAGAG
+
FFFFFFFFFFFFFFFFFFFFFFFFFFFFFFFFFFFFFFFFFFFFF
@FS10000125:26:BPA73017-1023:1:1101:1610:1240 1:N:0:5
CTGTAACTTCGTCGAGTACGCTCAAGAATTTAGATCGGAAGAGCA
+
FFFFFFFFFFFFFFFFFFFFFFFFFFFFFFFFFFFFFFFFFFFFF
@FS10000125:26:BPA73017-1023:1:1101:1710:1240 1:N:0:5
TCGTTAATTTCGTCGAGTACGCTCAAGTCAAAAGATCGGAAGAGC
+
FFFFFFFFFFFFFFFFFFFFFFFFFFFFFFFFFFFFFFFFFFFFF
@FS10000125:26:BPA73017-1023:1:1101:2430:1240 1:N:0:5
TTGCAAACTTCGTCGAGTACGCTCAACCTACTAGATCGGAAGAGC
+
FFFFFFFFFFFFFFFFFFFFFFFFFFFFFFFFFFFFFFFFFFFFF
@FS10000125:26:BPA73017-1023:1:1101:3560:1240 1:N:0:5
CGGGAACTTCGTCGAGTACGCTCAATTGATGAGATCGGAAGAGCA
+
FFFFFFFFFFFFFFFFFFFFFFFFFFFFFFFFFFFFFFFFFFFFF
@FS10000125:26:BPA73017-1023:1:1101:3870:1240 1:N:0:5
GCGATAACTTCGTCGAGTACGCTCAATTAACCAGATCGGAAGAGC
+
FFFFFFFFFFFFFFFFFFFFFFFFFFFFFFFFFFFFFFFFFFFFF
@FS10000125:26:BPA73017-1023:1:1101:4430:1240 1:N:0:5
TAGGTAACTTCGTCGAGTACGCTCAATGTTATAGATCGGAAGAGC
+
FFFFFFFFFFFFFFFFFFFFFFFFFFFFFFFFFFFFFFFFFFFFF
@FS10000125:26:BPA73017-1023:1:1101:4460:1240 1:N:0:5
ACGGTAAACTTCGTCGAGTACGCTCAACTACTAAGATCGGAAGAG
+
FFFFF:FFFFFFFFFFFFFFFFFFFF:FFFFFFFFFFFFFF:FFF
@FS10000125:26:BPA73017-1023:1:1101:5090:1240 1:N:0:5
TTGATAACTTCGTCGAGTACGCTCAAGTGTAAAGATCGGAAGAGC
+
FFFFFFFFFFFFFFFFFFFFFFFFFFFFFFFFFFFFFFFFFFFFF
@FS10000125:26:BPA73017-1023:1:1101:5360:1240 1:N:0:5
TGGCCAACTTCGTCGAGTACGCTCAAAAGTTAAGATCGGAAGAGC
+
:FFFFFFFFFFFFFFFFFFFFFFFFFFFFFFFFFFFFFFFFFFFF
@FS10000125:26:BPA73017-1023:1:1101:7880:1240 1:N:0:5
TCGTAGAACTTCGTCGAGTACGCTCAAAACAACAGATCGGAAGAG
+
FFFFFFFFFFFFFFFFFFFFFFFFFFFFFFFFFFFFFFFFFFFFF
@FS10000125:26:BPA73017-1023:1:1101:8630:1240 1:N:0:5
TGGCAGAACTTCGTCGAGTACGCTCAATGGACAAGATCGGAAGAG
+
FFFFFFFFFFFFFFFFFFFFFFFFFFFFFFFFFFFFFFFFFFFFF
@FS10000125:26:BPA73017-1023:1:1101:8810:1240 1:N:0:5
TTGCAAACTTCGTCGAGTACGCTCAAGCAGTTAGATCGGAAGAGC
+
FFFFFFFFFFFFFFFFFFFFFFFFFFFFFFFFFFFFFFFFFFFFF
@FS10000125:26:BPA73017-1023:1:1101:8970:1240 1:N:0:5
CCGCAAACTTCGTCGAGTACGCTCAATAACTGAGATCGGAAGAGC
+
FFFFFFFFFFFFFFFFFFFFFFFFFFFFFFFFFFFFFFFFFFFFF
@FS10000125:26:BPA73017-1023:1:1101:9080:1240 1:N:0:5
TTGTAGAACTTCGTCGAGTACGCTCAACAGAAAAGATCGGAAGAG
+
FFFFFFFFFFFFFFFFFFFFFFFFFFFFFFFFFFFFFFFFFFFFF
@FS10000125:26:BPA73017-1023:1:1101:9360:1240 1:N:0:5
CCGAAACCTTCGTCGAGTACGCTCAAAACCAAAGATCGGAAGAGC
+
FFFFFFFFFFFFFFFFFFFFFFFFFFFFFFFFFFFFFFFFFFFFF
@FS10000125:26:BPA73017-1023:1:1101:9650:1240 1:N:0:5
TCGCAAACTTCGTCGAGTACGCTCAAAAGTAAAGATCGGAAGAGC
+
FFFFFFFFFFFFFFFFFFFFFFFFFFFFFFFFFFFFFFFFFFFFF
@FS10000125:26:BPA73017-1023:1:1101:9910:1240 1:N:0:5
TTGTTAACTTCGTCGAGTACGCTCAAAGTGATAGATCGGAAGAGC
+
F:FFFFFFFFF:FF:FFFFFFFFF,FFFFFFFFFFFF:FFFFF:F
@FS10000125:26:BPA73017-1023:1:1101:10850:1240 1:N:0:5
CCGGTAACTTCGTCGAGTACGCTCAATAGTTAAGATCGGAAGAGC
+
FFFFFFFFFFFFFFFFFFFFFFFFFFFFFFFFFFFFFFFFFFFFF
@FS10000125:26:BPA73017-1023:1:1101:10940:1240 1:N:0:5
GCGAAACTTCGTCGAGTACGCTCAAACCTGGAGATCGGAAGAGCA
+
FFFFFFFFFFFFFFFFFFFFFFFFFFFFFFFFFFFFFFFFFFFFF
@FS10000125:26:BPA73017-1023:1:1101:11890:1240 1:N:0:5
TTACCCATCTTCGTCGAGTACGCTCAATTCGGTTGATCGGAAGAG
+
FF::FF:,FFFF:FF:,F,:F,::F,:,,:,,F,,FF:,,F::,F
@FS10000125:26:BPA73017-1023:1:1101:12370:1240 1:N:0:5
TTTGGAACTTCGTCGAGTACGCTCAATGGATCAGATCGGAAGAGC
+
FFFFFFFFFFFFFFFFFFFFFFFFFFFFFFFFFFFFFFFFFFFFF
@FS10000125:26:BPA73017-1023:1:1101:13490:1240 1:N:0:5
GAGTCACCAACTTCGTCGAGTACGCTCAAACAGACAGATCGGAAG
+
FFFFFFFFFFFFFFFFFFFFFFFFFFF:FFFFFFFFFFFFFFFFF
@FS10000125:26:BPA73017-1023:1:1101:14210:1240 1:N:0:5
TCCCCCCAACTTCGTCGAGTACGCTCAAGTTAAGAGATCGGAAGA
+
:FFFFFFFFFFFFFFFFFFFFFFFFFFFFFFFFFFFFFFFFFFFF
@FS10000125:26:BPA73017-1023:1:1101:14280:1240 1:N:0:5
GCGGTAACTTCGTCGAGTACGCTCAAGATCCCAGATCGGAAGAGC
+
FFFFFFFFFFFFFFFFFFFFFFFFFFFFFFFFFFFFFFFFFFFFF
@FS10000125:26:BPA73017-1023:1:1101:14840:1240 1:N:0:5
TCTTCGTCGAGTACGCTCAACTATGGAGATCGGAAGAGCACACGT
+
FFFFFFFFFFFFFFFFFFFFFFFFFFFFFFFFFFFFFFFFFFFFF
@FS10000125:26:BPA73017-1023:1:1101:14930:1240 1:N:0:5
TCATTTAACTTCGTCGAGTACGCTCAAAGGAGTAGATCGGAAGAG
+
:F,:FF,:FFFFFFFF::,FFFFFF,FF,:,FFFF,FF,FFFF:F
@FS10000125:26:BPA73017-1023:1:1101:15790:1240 1:N:0:5
GCGGCAACTTCGTCGAGTACGCTCAAGTAAGCAGATCGGAAGAGC
+
FFFFFFFFFFFFFFFFFFFFFFFFFFFFFFFFFFFFFFFFFFFFF
@FS10000125:26:BPA73017-1023:1:1101:2570:1250 1:N:0:5
GCGTCAACTTCGTCGAGTACGCTCAAGAGAAAAGATCGGAAGAGC
+
FFFFFFFFFFFFFFFFFFFFFFFFFFFFFFFFFFFFFFFFFFFFF
@FS10000125:26:BPA73017-1023:1:1101:2620:1250 1:N:0:5
TCGGCAACTTCGTCGAGTACGCTCAAAAAGTTAGATCGGAAGAGC
+
FFFFFFFFFFFFFFFFFFFFFFFFFFFFFFFFFFFFFFFFFFFFF
@FS10000125:26:BPA73017-1023:1:1101:2740:1250 1:N:0:5
TCTGTAAACTTCGTCGAGTACGCTCAATGCGTGAGATCGGAAGAG
+
FFF,FF,FFFFFFF:FFF:FFFF:::FF:F::FFF:FF::FFF:F
@FS10000125:26:BPA73017-1023:1:1101:3280:1250 1:N:0:5
TTGACAGAACTTCGTCGAGTACGCTCAAAGAAAAAGATCGGAAGA
+
FFFFFFFFFFFFFFFFFFFFFFFFFFFFFFFFFFFFFFFFFFFFF
@FS10000125:26:BPA73017-1023:1:1101:3400:1250 1:N:0:5
TTGGTAACTTCGTCGAGTACGCTCAAGCTAAAAGATCGGAAGAGC
+
,FF:FFFFFFFFFFFFFFFFFFFFFFFFFFFF:FFFFFFFFFFFF
@FS10000125:26:BPA73017-1023:1:1101:3480:1250 1:N:0:5
GCGATAACTTCGTCGAGTACGCTCAAAGTGGAAGATCGGAAGAGC
+
FFFFFFFFFFFFFFFFFFFFFFFFFFFFFFFFFFFFFFFFFFFFF
@FS10000125:26:BPA73017-1023:1:1101:3610:1250 1:N:0:5
TTGCTAAACTTCGTCGAGTACGCTCAAAATTTAAGATCGGAAGAG
+
FFFFFFFFFFFFFFFFFFFFFFFFF,FFFFFFFF:FFFFFF:FFF
@FS10000125:26:BPA73017-1023:1:1101:4450:1250 1:N:0:5
CCCTGCCGAACTTCGTCGAGTACGCTCAACTACAGAGATCGGAAG
+
FFFFFFFFFFFFFFFFFFFFFFFFFFFFFFFFFFFFFFFFFFFFF
@FS10000125:26:BPA73017-1023:1:1101:4540:1250 1:N:0:5
TGGTAACTTCGTCGAGTACGCTCAAATCAACAGATCGGAAGAGCA
+
F,FFFFFFFFFFFFFFFFFFFFFFFFFFFFFFFFFFFFFFFFFFF
@FS10000125:26:BPA73017-1023:1:1101:4660:1250 1:N:0:5
TCGATGGGAACTTCGTCGAGTACGCTCAACACCGCAGATCGGAAG
+
,FFFFFFFFFFFFFFFFFFFFFFFFFFFFFFFFFFFFFFFFFFFF
@FS10000125:26:BPA73017-1023:1:1101:5110:1250 1:N:0:5
GACAGAACTTCGTCGAGTACGCTCAAGTAGGAAGATCGGAAGAGC
+
FFFFFFFFFFFFFFFFFFFFFFFFFFFFFFFFFFFFFFFFFFFFF
@FS10000125:26:BPA73017-1023:1:1101:5600:1250 1:N:0:5
TCTCTGAACTTCGTCGAGTACGCTCAAAGGGAAAGATCGGAAGAG
+
FFFFFFFFFFFFFFFFFFFFFFFFFFFFFFFFFFFFFFFFFFFFF
@FS10000125:26:BPA73017-1023:1:1101:7140:1250 1:N:0:5
TTGACTGGACTTCGTCGAGTACGCTCAATCGACAAGATCGGAAGA
+
,FFFFF:FFFF:FFFFFFFFFFFFFFFFFFFFFFFFFFFFFFFF:
@FS10000125:26:BPA73017-1023:1:1101:7570:1250 1:N:0:5
TTTCAAACTTCGTCGAGTACGCTCAACTCTCTAGATCGGAAGAGC
+
FFFFFFFFFFFFFFFFFFFFFFFFFFFFFFFFFFFFFFFFFFFFF
@FS10000125:26:BPA73017-1023:1:1101:7610:1250 1:N:0:5
TGGTAAACTTCGTCGAGTACGCTCAAGGACCCAGATCGGAAGAGC
+
FFFFFFFFFFFFFFFFFFFFFFFFFF,,F,FFFFFFFFFFFFFFF
@FS10000125:26:BPA73017-1023:1:1101:7810:1250 1:N:0:5
TCGGAACTTCGTCGAGTACGCTCCGTTAACTTCGTCGAGTACGTT
+
FFFFFFFFFFFFFFFFFFFFFFFFFFFFFFFFFFFFFFFFFFFFF
@FS10000125:26:BPA73017-1023:1:1101:7950:1250 1:N:0:5
TCGCTAACTTCGTCGAGTACGCTCAAACTGTCAGATCGGAAGAGC
+
FFFFFFFFFFFFFFFFFFFFFFFFF:FFFFFFFFFFFFFFFFFFF
@FS10000125:26:BPA73017-1023:1:1101:8210:1250 1:N:0:5
TGGTAGAACTTCGTCGAGTACGCTCAAGTAAATAGATCGGAAGAG
+
FFFFFFFFFFFFFFFFFFFFFFFFFFFFFFFFFFFFFFFFFFFFF
@FS10000125:26:BPA73017-1023:1:1101:8510:1250 1:N:0:5
TAGATCGGAAGAGCACACGTCTGAACTCCAGTCACTCCACGTTAT
+
,FFF:FF::FFFFF:FFF:FFFFF,FF:FF:FFFFF::FF:F:,F
@FS10000125:26:BPA73017-1023:1:1101:9200:1250 1:N:0:5
TTTCATGAACTTCGTCGAGTACGCTCAACATGAGAGATCGGAAGA
+
FFFFFF:F,FF,FF:F:FF:,F:F:FFFFFFFFFFFF:FF:FFFF
@FS10000125:26:BPA73017-1023:1:1101:9280:1250 1:N:0:5
TTGTCAACTTCGTCGAGTACGCTCAACCAGGAAGATCGGAAGAGC
+
FFFFFFFFFFFFFFFFFFFFFFFFFFFFFFFFFFFFFFFFFFFFF
@FS10000125:26:BPA73017-1023:1:1101:10730:1250 1:N:0:5
TCGAGAACTTCGTCGAGTACGCTCAAGACAATAGATCGGAAGAGC
+
FFFFFFFFFFFFFFFFFFFFFFFFFFFFFFFFFFFFFFFFFFFFF
@FS10000125:26:BPA73017-1023:1:1101:11340:1250 1:N:0:5
TTTAATAACTTCGTCGAGTACGCTCAATTTAGCAGATCGGAAGAG
+
:FFFFFFFFFFFFFFFFFFFFFFFFFFFFFFFFFFFFFFFFFFFF
@FS10000125:26:BPA73017-1023:1:1101:11790:1250 1:N:0:5
TTGTAGACTTTGTCGAGTACGCTCAATCGACGAGATCGGAAGAGC
+
FFFFFFFFFFFFFFFFFFFFFFFFFFFFFFFFFFFFFFFFFFFFF
@FS10000125:26:BPA73017-1023:1:1101:12260:1250 1:N:0:5
TCGTTAACTTCGTCGAGTATGCTCAAAATGACAGATCGGAAGAGC
+
FFFFFFFFFFFFFFFFFFFFFFFFFFFFFFFFFFFFFFFFFFFFF
@FS10000125:26:BPA73017-1023:1:1101:12510:1250 1:N:0:5
TTTTAAACTTCGTCGAGTACGCTCAAGTGAAAAGATCGGAAGAGC
+
FFFFFFFFFFFFFFFFFFFFFFFFFFFFFFFFFFFFFFFFFFFFF
@FS10000125:26:BPA73017-1023:1:1101:12980:1250 1:N:0:5
TCGCCAACTTCGTCGAGTACGCTCAAATTATGAGATCGGAAGAGC
+
FFFFFFFFFFFFFFFFFFFFFFFFFFFFFFFFFFFFFFFFFFFFF
@FS10000125:26:BPA73017-1023:1:1101:13610:1250 1:N:0:5
TTGCCAACTTCGTCGAGTACGCTCAAACAGTAAGATCGGAAGAGC
+
FFFFFFFFFFFFFFFFFFFFFFFFFFFFFFFFFFFFFFFFFFFFF
@FS10000125:26:BPA73017-1023:1:1101:13630:1250 1:N:0:5
TTGCAAACTTCGTCGAGTACGCTCAAGACGAGAGATCGGAAGAGC
+
FFFFFFFFFFFFFFFFFFFFFFFFFFFFFFFFFFFFFFFFFFFFF
@FS10000125:26:BPA73017-1023:1:1101:13660:1250 1:N:0:5
TTGACTGGACTTCGTCGAGTACGCTCAAGCCGAGAGATCGGAAGA
+
FFFFFFFFFFFFFFFFFFFFFFFFFFFFFFFFFFFFFFFFFFFFF
@FS10000125:26:BPA73017-1023:1:1101:14110:1250 1:N:0:5
TCGCTGAACTTCGTCGAGTACGCTCAAGTATAGAGATCGGAAGAG
+
FFFFFFFFFFFFFFFFFFFFFFFFFFFFFFFFFFFFFFFFFFFFF
@FS10000125:26:BPA73017-1023:1:1101:14450:1250 1:N:0:5
TTGGTAACTTCGTCGAGTACGCTCAACATGCTAGATCGGAAGAGC
+
FFFFFF:FF:FFFFFFFFFFFFFFFFFFFFFFFFFFFFFFFFFFF
@FS10000125:26:BPA73017-1023:1:1101:15680:1250 1:N:0:5
TCGCAGCTTCGTCGAGTACGCTCAATTAGCCAGATCGGAAGAGCA
+
FFFFFFFFFFFFFFFFFFFFFFFFFFFFFFFFFFFFFFFFFFFFF
@FS10000125:26:BPA73017-1023:1:1101:15690:1250 1:N:0:5
TCGTTCAACTTCGTCGAGTACGCTCAATTGATAAGATCGGAAGAG
+
:FF,FFF,FF:FFFFFFFF,FFF:FFFF::FFFFFFFFFFFFFFF
@FS10000125:26:BPA73017-1023:1:1101:15920:1250 1:N:0:5
TCGTTTAATTTCGTCGAGTACGCTCAAAATTCAAGATCGGAAGAG
+
FFF:FFFFFFFFFFFFFFFFFFFFF:FFFFFF::FFFFFFFFFFF
@FS10000125:26:BPA73017-1023:1:1101:1620:1260 1:N:0:5
TTGGGACTTTCGTCGAGTACGCTCAATCGAAGAGATCGGAAGAGC
+
FFFFFFFFFFFFFFFFFFFFFFFFFFFFFFFFFFFFFFFFFFFFF
@FS10000125:26:BPA73017-1023:1:1101:2530:1260 1:N:0:5
TTGACTGGACTTCGTCGAGTACGCTCAATAACGCAGATCGGAAGA
+
FFFFFFFFFFFFFFFFFFFFFFFFFFFFFFFFFFFFFFFFFFFFF
@FS10000125:26:BPA73017-1023:1:1101:2620:1260 1:N:0:5
TTGACTGGAGTTCAGACGTACGCTCAAAATCCTAGATCGGAAGAG
+
FFFFFFFFFFFFFFFFFFFFFFFFFFFFFFFFFFFFFFFFFFFFF
@FS10000125:26:BPA73017-1023:1:1101:2980:1260 1:N:0:5
TCTACGAACTTCGTCGAGTACGCTCAAGCAAAAAGATCGGAAGAG
+
FFFFFFFFFFFFFFFFFFFFFFFFFFFFFFFFFFFFFFFFFFFFF
@FS10000125:26:BPA73017-1023:1:1101:3270:1260 1:N:0:5
TCGGCAACTTCGTCGAGTACGCTCAATAAGAGAGATCGGAAGAGC
+
FF::FFFFFFFFFFFFFFFFFFFFFFFFFFFFFFFFFFFFFF:FF
@FS10000125:26:BPA73017-1023:1:1101:3340:1260 1:N:0:5
TCGAGAACTTCGTCGAGTACGCTCAAAGGGAGAGATCGGAAGAGC
+
FFFFFFFFFFFFFFFFFFFFFFFFFFFFFFFFFFFFFFFFFFFFF
@FS10000125:26:BPA73017-1023:1:1101:3600:1260 1:N:0:5
GGGCAAACTTCGTCGAGTACGCTCAATGACATAGATCGGAAGAGC
+
FFFFFFFFFFFFFFFFFFFFFFFFFFFFFFFFFFFFFFFFFFFFF
@FS10000125:26:BPA73017-1023:1:1101:3730:1260 1:N:0:5
TCGGTCAACTTCGTCGAGTACGCTCAATCGGTTAGATCGGAAGAG
+
FFFFFFFFFFFFFFFFFFFFFFFFFFFFFFFFFFFFFFFFFFFFF
@FS10000125:26:BPA73017-1023:1:1101:3930:1260 1:N:0:5
ACGCTAACCTCGTCGAGTACGCTCAAAGAGTCAGATCGGAAGAGC
+
FFFFFFFFFFFFFFFFFFFFFFFFFFFFFFFFFFFFFFFFFFFFF
@FS10000125:26:BPA73017-1023:1:1101:4160:1260 1:N:0:5
GCGATTCTTCGTCGAGTACGCTCAAATGACAAGATCGGAAGAGCA
+
FFFFFFFFFFFFFFFFFFFFFFFFFFFFFFFFFFFFFFFFFFFFF
@FS10000125:26:BPA73017-1023:1:1101:4800:1260 1:N:0:5
TTGAACAACTTCGTCGAGTACGCTCAACGTGTAAGATCGGAAGAG
+
FFFFFFFFFFFFFFFFFFFFFFFFFFFFFFFFFFFFFFFFFFFFF
@FS10000125:26:BPA73017-1023:1:1101:5360:1260 1:N:0:5
TTGACTGGACTTCGTCGAGTACGCTCAAACCTATAGATCGGAAGA
+
FFFFFFFFFFFFFFFFFFFFFFFFFFFFFFFFFFFFFFFFFFFFF
@FS10000125:26:BPA73017-1023:1:1101:5500:1260 1:N:0:5
GCGGAAACTTCGTCGAGTACGCTCAAGGTGGAAGATCGGAAGAGC
+
FFFFFFFFFFFFFFFFFFFFFFFFFFFFFFFFFFFFFFFFFFFFF
@FS10000125:26:BPA73017-1023:1:1101:6440:1260 1:N:0:5
TTGACTGGACTTCGTCGAGTACGCTCAATCGAACAGATCGGAAGA
+
FFFFFFFFFFFFFFFFFFFFFFFFFFFFFFFFFFFFFFFFFFFFF
@FS10000125:26:BPA73017-1023:1:1101:6860:1260 1:N:0:5
TCGCCTTTAACTTCGTCGAGTACGCTCAATAATGCAGATCGGAAG
+
FFFFFFFFFFFFFFFFFFFFFFFFFFFFFFFFFFFFFFFFFFFFF
@FS10000125:26:BPA73017-1023:1:1101:7250:1260 1:N:0:5
ATGGACAACTTCGTCGAGTACGCTCAAGAATCCAGATCGGAAGAG
+
F:FFFFFFFFFFFFFFFFFFFFFFFFFFFFFFFFFFFFFFFFFFF
@FS10000125:26:BPA73017-1023:1:1101:7560:1260 1:N:0:5
TCGCAACTTCGTCGAGTACGCTCAAAGTTTAAGATCGGAAGAGCA
+
,F:FFFFFFFFFFFFFFFFFFFFFFFFF:::F:FFFF:FFFFFFF
@FS10000125:26:BPA73017-1023:1:1101:10050:1260 1:N:0:5
TTCAAAACTTCGTCGAGTACGCTCAAGGGCTCAGATCGGAAGAGC
+
FFFFFFFFFFFFFFFFFFFFFFFFFFFFFFFFFFFFFFFFFFFFF
@FS10000125:26:BPA73017-1023:1:1101:10380:1260 1:N:0:5
AAGCATAACTTCGTCGAGTACGCTCAATAGCCTAGATCGGAAGAG
+
FFFFFFFFFFFFFFFFFFFFFFFFFFFFFFFFFFFFFFFFFFFFF
@FS10000125:26:BPA73017-1023:1:1101:10510:1260 1:N:0:5
TTGCCAACTTCGTCGAGTACGCCCAAATTATTAGATCGGAAGAGC
+
FFFFFFFFFFFFFFFFFFFFFFFFFFFFFFFFFFFFFFFFFFFFF
@FS10000125:26:BPA73017-1023:1:1101:10870:1260 1:N:0:5
TCGCCAACTTCGTCGAGTACGCTCAAGTTTAGAGATCGGAAGAGC
+
FFFFFFFFFFFFFFFFFFFFFFFFFFFFFFFFFFFFFFFFFFFFF
@FS10000125:26:BPA73017-1023:1:1101:11250:1260 1:N:0:5
TTTACGCAACTTCGTCGAGTACGCTCAAGGTGGAAGATCGGAAGA
+
,:FFFFFFFFFFFFFFFFFFFFFFFFFF:FFFF:FFFFFFFFFFF
@FS10000125:26:BPA73017-1023:1:1101:12130:1260 1:N:0:5
TTGCTAAACTTCGTCGAGTACGCTCAAATAATAAGATCGGAAGAG
+
:FFFFFFFFFFFFFFFFFFFFFFFFFFFFFFFFFFFFFFFFFFFF
@FS10000125:26:BPA73017-1023:1:1101:12230:1260 1:N:0:5
TGGGGGATCTTCGTCGAGTACGCTCAAAACTAAAGATCGGAAGAG
+
FFFFFFFFFFFFFFFFFFFFFFFFFFFFFFFFFFFFFFFFFFFFF
@FS10000125:26:BPA73017-1023:1:1101:12330:1260 1:N:0:5
TGGGTAACTTCGTCGAGTACGCTCAACAGGGTAGATCGGAAGAGC
+
FFFFFFFFFFFFFFFFFFFFFFFFFFFFFFFFFFFFFFFFFFFFF
@FS10000125:26:BPA73017-1023:1:1101:12350:1260 1:N:0:5
TCGAAACTTCGTCGAGTACGCTCAAGATTTTAGATCGGAAGAGCA
+
FF:F:FFFFFFFFFFFFFFFFFFFFFFFFFFFFFFFFFFFFFFF:
@FS10000125:26:BPA73017-1023:1:1101:12890:1260 1:N:0:5
TTGCTAAACTTCGTCGAGTACGCTCAATGTTAAAGATCGGAAGAG
+
FFFFFFFFFFFFFFFFFFFFFFFFFFFFFFFFFFFFFFFFFFFFF
@FS10000125:26:BPA73017-1023:1:1101:13160:1260 1:N:0:5
GAGCCAACTTCGTCGAGTACGCTCCAAGCATTTAGATCGGAAGAG
+
FFFFFFFFFFFFFFFFFFFFFFFFFFFFFFFFFFFFFFFFFFFFF
@FS10000125:26:BPA73017-1023:1:1101:13530:1260 1:N:0:5
TTGGGAAACTTCGTCGAGTACGCTCAATTGGAAAGATCGGAAGAG
+
FFFFFFFFFFFFFFFFFFFFFFFFFFFFFFFFFFFFFFFFFFFFF
@FS10000125:26:BPA73017-1023:1:1101:14210:1260 1:N:0:5
GCGTAAACTTCGTCGAGTACGCTCAAAGTTGGAGATCGGAAGAGC
+
FFFFFFFFFFFFFFFFFFFFFFFFFFFFFFFFFFFFFFFFFFFFF
@FS10000125:26:BPA73017-1023:1:1101:14300:1260 1:N:0:5
GGGTCCAAACTTCGTCGAGTACGCTCAAAGAGAAAGATCGGAAGA
+
FFFFFFFFFFFFFFFFFFFFFFFFFFFFFFFFFFFFFFFFFFFFF
@FS10000125:26:BPA73017-1023:1:1101:15050:1260 1:N:0:5
GCTGCAACTTCGTCGAGTACGCTCAATTGTGAAGATCGGAAGAGC
+
FFFFFFFFFFFFFFFFFFFFFFFFFFFFFFFFFFFFFFFFFFFFF
@FS10000125:26:BPA73017-1023:1:1101:15640:1260 1:N:0:5
TAGTTAACTTCGTCGAGTACGCTCAAGAAAAGAGATCGGAAGAGC
+
FFFFFFFFFFFFFFFFFFFFFFFFFFFFFFFFFFFFFFFFFFFFF
@FS10000125:26:BPA73017-1023:1:1101:15960:1260 1:N:0:5
GCGGGAAAACTTCGTCGAGTACGCTCAAGTAAATAGATCGGAAGA
+
:FFFFFFFFFFFFFFFFFFFFFFFFFFFFFFFFFFFFFFFFFFFF
@FS10000125:26:BPA73017-1023:1:1101:16110:1260 1:N:0:5
CTGAGAACTTCGTCGAGTACGCTCAAGTGCCTAGATCGGAAGAGC
+
FFFFFFFFFFFFFFFFFFFFFFFFFFFFFFFFFFFFFFFFFFFFF
@FS10000125:26:BPA73017-1023:1:1101:1770:1270 1:N:0:5
TTGCTGAACTTCGTCGAGTACGCTCAAAGATTTAGATCGGAAGAG
+
FFFFFFFFFFFFFFFFFFFFFFFFFFFFFFFFFFFFFFFFFFFFF
@FS10000125:26:BPA73017-1023:1:1101:2500:1270 1:N:0:5
CCGAAAACTTCGTCGAGTACGCTCAAAGATTAAGATCGGAAGAGC
+
FFFFFFFFFFFFFFFFFFFFFFFFFFFFFFFFFFFFFFFFFFFFF
@FS10000125:26:BPA73017-1023:1:1101:2570:1270 1:N:0:5
GCGTCAACTTCGTCGAGTACGCTCAAGAGAAAAGATCGGAAGAGC
+
FFFF:FFF:FF:FF:FFFF:FFFF,FF,:,FF,FFFF:FFF:F:F
@FS10000125:26:BPA73017-1023:1:1101:3260:1270 1:N:0:5
GCGGGACTTCGTCGAGTACGCTCAAGCTCCAAGATCGGAAGAGCA
+
,F,:FFFFFFFFF:FFFF:::FF:FFFFFFF:,FFFFFFFFFFF,
@FS10000125:26:BPA73017-1023:1:1101:3490:1270 1:N:0:5
GGCTCAACTTCGTCGAGTACGCTCAAAATAGAAGATCGGAAGAGC
+
FFFFFFFFFFFFFFFFFFFFFFFFFFFFFFFFFFFFFFFFFFFFF
@FS10000125:26:BPA73017-1023:1:1101:3700:1270 1:N:0:5
GAGGAAACTTCGTCGAGTACGCTCAAGAACCCAGATCGGAAGAGC
+
FFFFFFFFFFFFFFFFFFFFFFFFFFFFFFFFFFFFFFFFFFFFF
@FS10000125:26:BPA73017-1023:1:1101:4200:1270 1:N:0:5
ACGTCAACTTCGTCGAGTACGCTCAAGTGAAAAGATCGGAAGAGC
+
FFFFFFFFFFFFFFFFFFFFFFFFFFFFFFFFFFFFFFFFFFFFF
@FS10000125:26:BPA73017-1023:1:1101:4570:1270 1:N:0:5
TCGCAAACTTCGTCGAGTACGCTCAATCCGAAAGATCGGAAGAGC
+
FFFFFFFFFFFFFFFFFFFFFFFFFFFFFFFFFFFFFFFFFFFFF
@FS10000125:26:BPA73017-1023:1:1101:4970:1270 1:N:0:5
GCCGAAAACTTCGTCGAGTACGCTCAAGTATATAGATCGGAAGAG
+
FFFFFFFFFFFFFFFFFFFFFFFFFFFFFFFFFFFFFFFFFFFFF
@FS10000125:26:BPA73017-1023:1:1101:5290:1270 1:N:0:5
TTGGTAACTTCGTCGAGTACGCTCAATAACGGAGATCGGAAGAGC
+
FFFFFFFFFFFFFFFFFFFFFFFFFFFFFFFFFFFFFFFFFFFFF
@FS10000125:26:BPA73017-1023:1:1101:5690:1270 1:N:0:5
TCGGAAACTTCGTCGAGTACGCTCAACACCGAAGATCGGAAGAGC
+
FFFFFFFFFFFFFFFFFFFFFFFFFFFFFFFFFFFFFFFFFFFFF
@FS10000125:26:BPA73017-1023:1:1101:6060:1270 1:N:0:5
ATGCTAACTTCGTCGAGTACGCTCAATAGACTAGATCGGAAGAGC
+
F:FFFFFFFFFFFFFFFFFFFFFFFFFFFFFFFFFFFFFFFFFFF
@FS10000125:26:BPA73017-1023:1:1101:6560:1270 1:N:0:5
CTGTGAAACTTCGTCGAGTACGCTCAAAAGTCAAGATCGGAAGAG
+
FFFFFFFFFFFFFFFFFFFFFFFFFFFFFFFFFFFFFFFFFFFFF
@FS10000125:26:BPA73017-1023:1:1101:7040:1270 1:N:0:5
CCGAAAACTTCGTCGAGTATGCTCAAACGATAAGATCGGAAGAGC
+
FFFFFFFFFFFFFFFFFFFFFFFFFFFFFFFFFFFFFFFFFFFFF
@FS10000125:26:BPA73017-1023:1:1101:7070:1270 1:N:0:5
CTGTAACAACTTCGTCGAGTACGCTCAAAACCTTAGATCGGAAGA
+
FFFFFFFF:FF:FFFF:FFFFFFFFFF:FFFFFFFFFFFFFFFFF
@FS10000125:26:BPA73017-1023:1:1101:7220:1270 1:N:0:5
TTGTGATCTTCGTCGAGTACGCTCAAGAGGACAGATCGGAAGAGC
+
FFFFFFFFFFFFFFFFFFFFFFFFFFFFFFFFFFFFFFFFFFFFF
@FS10000125:26:BPA73017-1023:1:1101:8000:1270 1:N:0:5
TCTTATAAACTTCGTCGAGTACGCTCAATAGACTAGATCGGAAGA
+
FFFFFFFFFFFFFFFFFFFFFFFFFFFFFFFFFFFFFFFFFFFFF
@FS10000125:26:BPA73017-1023:1:1101:8650:1270 1:N:0:5
ATGCAGAACTTCGTCGAGTACGCTCAATCATAAAGATCGGAAGAG
+
F:FFFFFFFFFFFFFFFFFFFFFFFFFFFFFFFFFFFFFFFFFFF
@FS10000125:26:BPA73017-1023:1:1101:8810:1270 1:N:0:5
GCGCAAACTTCGTCGAGTACGCTCAAAGAATTAGATCGGAAGAGC
+
FFFFFFFFF:FFFFFFFFFFFFFFFFFFF::FFFFFFFFFFFFFF
@FS10000125:26:BPA73017-1023:1:1101:9250:1270 1:N:0:5
TTGGAAACTTCGTCGAGTAGCTCAAAGTGGTAGATCGGAAGAGCA
+
FFFFFFFFFFFFFFFFFFFFFFFFFFFFFFFFFFFFFFFFFFFFF
@FS10000125:26:BPA73017-1023:1:1101:9310:1270 1:N:0:5
GGGACAACTTCGTCGAGTACGCTCAAATATAGAGATCGGAAGAGC
+
,FFFFFFFFFFFFFFFFFFFFFFFFFFFFFFFFFFFFFFFFFFFF
@FS10000125:26:BPA73017-1023:1:1101:10530:1270 1:N:0:5
TTGGGAAACTTCGTCGAGTACGCTCAAAGAAAAAGATCGGAAGAG
+
FFFFFFFFFFFFFFFFFFFFFFFFFFFFFFFFFFFFFFFFFFFFF
@FS10000125:26:BPA73017-1023:1:1101:10710:1270 1:N:0:5
TCGCAAACTTCGTCGAGTACGCTCAAATTCCTAGATCGGAAGAGC
+
FFFFFFFFFFFFFFFFFFFFFFFFFFFFFFFFFFFFFFFFFFFFF
@FS10000125:26:BPA73017-1023:1:1101:11750:1270 1:N:0:5
TTTATCAACTTCGTCGAGTACGCTCAAATCTAAAGATCGGAAGAG
+
FFFFFFFFFFFFFFFFFFFFFFFFFFFFFFFFFFFFFFFFFFFFF
@FS10000125:26:BPA73017-1023:1:1101:14400:1270 1:N:0:5
TTCAGAACTTCGTCGAGTACGCTCAAAAATCAAGATCGGAAGAGC
+
FFFFFFFFFFFFFFF:FFFFFFFFF,F:FFFF:FFFFFFFFFFFF
@FS10000125:26:BPA73017-1023:1:1101:14740:1270 1:N:0:5
TGGCCAACTTCGTCGAGTACGCTCAAAAAAGTAGATCGGAAGAGC
+
F:FF:FFFFFFFFFFFFFFFFFFFFFFFFFF:FFFFFFFFFFFFF
@FS10000125:26:BPA73017-1023:1:1101:14920:1270 1:N:0:5
TTGTGAACTTCGTCGAGTACGCTCAAAAGGGAAGATCGGAAGAGC
+
FFFFFFFFFFFFFFFFFFFFFFFFFFFFFFFFFFFFFFFFFFFFF
@FS10000125:26:BPA73017-1023:1:1101:1230:1280 1:N:0:5
GGGATAACTTCGTCGAGTACGCTCAAGGGTCTAGATCGGAAGAGC
+
FFFFFFFFFFFFFFFFFFFFFFFFFFFFFFFFFFFFFFFFFFFFF
@FS10000125:26:BPA73017-1023:1:1101:1380:1280 1:N:0:5
TTGATAACTTCGTCGAGTACGCTCAAGGATATAGATCGGAAGAGC
+
FFFFFFFFFFFFFFFFFFFFFFFFFFFFFFFFFFFFFFFFFFFFF
@FS10000125:26:BPA73017-1023:1:1101:1400:1280 1:N:0:5
TTTAAACTTCGTCGAGTACGCTCAATGACACAGATCGGAAGAGCA
+
FFFFFFFFFFFFFFFFFFFFFFFFFFFFFFFFFFFFFFFFFFFFF
@FS10000125:26:BPA73017-1023:1:1101:1620:1280 1:N:0:5
GAGCCCGAACCTTCGTCGAGTACGCTCAAGCATGAAGATCGGAAG
+
,:FF,F,F,FF:FF:FFFFF,FFFFF,FF:F:::FFFFFF,FFFF
@FS10000125:26:BPA73017-1023:1:1101:2250:1280 1:N:0:5
TTGGAAACTTCGTCGAGTACGCTCAAATAGGAAGATCGGAAGAGC
+
FFFFFFFFFFFFFFFFFFFFFFFFFFFFFFFFFFFFFFFFFFFFF
@FS10000125:26:BPA73017-1023:1:1101:2290:1280 1:N:0:5
GAGTACGCTCAATGTTAGAGATCGGAAGAGCACACGTCTGAACTC
+
FFFFFFFFFFFFFFFFFFFFFFFFFFFFFFFFFFFFFFFFFFFFF
@FS10000125:26:BPA73017-1023:1:1101:2480:1280 1:N:0:5
TTGACTGGACTTCGTCGAGTACGCTCAAAACAGAAGATCGGAAGA
+
FFFFFFFFFFFFFFFFFFFFFFFFFFFFFFFFFFFFFFFFFFFFF
@FS10000125:26:BPA73017-1023:1:1101:2800:1280 1:N:0:5
ACGTCAACTTGTCGAGTACGCTCAATAAAAGAGATCGGAAGAGCA
+
FFFFFFFFFFFFFFFFFFFFFFFFFFFFFFFFFFFFFFFFFFFFF
@FS10000125:26:BPA73017-1023:1:1101:3660:1280 1:N:0:5
TAGCATCAACTTCGTCGAGTACGCTCAAGTGTACAGATCGGAAGA
+
FFFFFFFFFFFFFFFFFFFFFFFFFFFFFFFFFFFFFFFFFFFFF
@FS10000125:26:BPA73017-1023:1:1101:4700:1280 1:N:0:5
TGGCAAACTTCGTCGAGTACGCTCAAAAATATAGATCGGAAGAGC
+
FFFFFFFFFFFFFFFFFFFFFFFFFFFFFFFFFFFFFFFFFFFFF
@FS10000125:26:BPA73017-1023:1:1101:4720:1280 1:N:0:5
GGGGTAACTTCGTCGAGTACGCTCAAAACGGAAGATCGGAAGAGC
+
:FFFFFFFFFFFFFFFFFFFFFFFFFFFFFFFFFFFFFFFFFFFF
@FS10000125:26:BPA73017-1023:1:1101:5040:1280 1:N:0:5
GCGGCAACTTCGTCGAGTACGCTCAACGATTAAGATCGGAAGAGC
+
FFFFFFFFFFFFFFFFFFFFFFFFFFFFFFFFFFFFFFFFFFFFF
@FS10000125:26:BPA73017-1023:1:1101:5140:1280 1:N:0:5
GCGTGAACTTCGTCGAGTACGCTCAAACGGAAAGATCGGAAGAGC
+
FFFFFFFFFFFFFFFFFFFFFFFFFFFFFFFFFFFFFFFFFFFFF
@FS10000125:26:BPA73017-1023:1:1101:7090:1280 1:N:0:5
TTGCAAACTTCGTCGAGTACGCTCAACTTGGAAGATCGGAAGAGC
+
:FFFFFFFFFFFFFFFFFFFFFFFFFFFFFFFFFFFFFFFFFFFF
@FS10000125:26:BPA73017-1023:1:1101:7660:1280 1:N:0:5
TTGGTTAACTTCGTCGAGTACGCTCAAGTTTACAGATCGGAAGAG
+
FFFFFFFFFFFFFFFFFFFFFFFFFFFFFFFFFFFFFFFFFFFFF
@FS10000125:26:BPA73017-1023:1:1101:7700:1280 1:N:0:5
TTGTTAAACTTCGTCGAGTACGCTCAAGTAGGTAGATCGGAAGAG
+
FFFFFFFFFFFFFFFFFFFFFFFFFFFFFFFFFFFFFFFFFFFFF
@FS10000125:26:BPA73017-1023:1:1101:8020:1280 1:N:0:5
TATATTGAACTTCGTCGAGTACGCTCAAGCTTGCAGATCGGAAGA
+
FFFFFFFFFFFFFFFFFFFFFFFFFFFFFFFFFFFFFFFFFFFFF
@FS10000125:26:BPA73017-1023:1:1101:8400:1280 1:N:0:5
TCTGGAACTTCGTCGAGTACGCTCAATCATGGTGATCGGAAGAGC
+
,F:FFFFFFF:,FF,FF:F:F:FFF,FFFF,F,FFF:FF:,FF:,
@FS10000125:26:BPA73017-1023:1:1101:8950:1280 1:N:0:5
TGGCAAACTTCGTCGAGTACGCTCAAAATAAAAGATCGGAAGAGC
+
FFFFFFFFFFFFFFFFFFFFFFFF:FF:FF:FFFFFFFFFFFFFF
@FS10000125:26:BPA73017-1023:1:1101:11200:1280 1:N:0:5
TTGACTGGACTTCGTCGAGTACGCTCAACCAATTAAGATCGGAAG
+
FFFFFFFFFFFFFFFFFFFFFFFFFFFFFFFFFFFFFFFFFFFFF
@FS10000125:26:BPA73017-1023:1:1101:12080:1280 1:N:0:5
TTGACTGGACTTCGTCGAGTACGCTCAACCGATTAGATCGGAAGA
+
FFFFFFFFFFFFFFFFFFFFFFFFFFFFFFFFFFFFFFFFFFFFF
@FS10000125:26:BPA73017-1023:1:1101:12240:1280 1:N:0:5
TCATCCAACTTCGTCGAGTACGCTCAAAGGTAGAGATCGGAAGAG
+
FFFFFFFFFFFFFFFFFFFFFFFFFFFFFFFFFFFFFFFFFFFFF
@FS10000125:26:BPA73017-1023:1:1101:12610:1280 1:N:0:5
GCGCAAACTTCGTCGAGTACGCTCAAGTAGTTAGATCGGAAGAGC
+
FFFFFFFFFFFFFFFFFFFFFFFFFFFFFFFFFFFFFFFFFFFFF
@FS10000125:26:BPA73017-1023:1:1101:12680:1280 1:N:0:5
TCTGCAACTTCGTCGAGTACGCTCAACACTGTAGATCGGAAGAGC
+
FFFFFFFFFFFFFFFFFFFFFFFFFFFFFFFFFFFFFFFFFFFFF
@FS10000125:26:BPA73017-1023:1:1101:13400:1280 1:N:0:5
GAGTTAACTTCGTCGAGTACGCTCAACGATTGAGATCGGAAGAGC
+
FFFFFFFFFFFFFFFFFFFFFFFFFFFFFFFFFFFFFFFFFFFFF
@FS10000125:26:BPA73017-1023:1:1101:13640:1280 1:N:0:5
TTGACTGGACTTCGTCGAGTACGCTCAATCGAGTAGATCGGAAGA
+
FFFFFFFFFFFFFFFFFFFFFFFFFFFFFFFFFFFFFFFFFFFFF
@FS10000125:26:BPA73017-1023:1:1101:14440:1280 1:N:0:5
ACGGGAACAACTTCGTCGAGTACGCTCAACGCCGCAGATCGGAAG
+
::F,:FFF:FF:FFF:F:F,F,:F,F::FF:F,F,::FF,:FFFF
@FS10000125:26:BPA73017-1023:1:1101:15260:1280 1:N:0:5
GAGTAGTAACTTCGTCGAGTACGCTCAATTGTATAGATCGGAAGA
+
FFFFFFFFFFFFFFFFFFFFFFFFFFFFFFFFFFFFFFFFFFFFF
@FS10000125:26:BPA73017-1023:1:1101:15320:1280 1:N:0:5
TCGGCAACTTCGTCCAGTACGCTCTAAGGGATAGATCGGAAGAGC
+
FFF,:FF,:F,,:F,F:F,,:FF,,,FF,F:,FFFF:,FFF,F,F
@FS10000125:26:BPA73017-1023:1:1101:15670:1280 1:N:0:5
TTGTAGAACTTCGTCGAGTACGCTCAAGGAAAAAGATCGGAAGAG
+
FFFFFFFFFFFFFFFFFFFFFFFFFFFFFFFFFFFFFFFFFFFFF
@FS10000125:26:BPA73017-1023:1:1101:15820:1280 1:N:0:5
TCAGTAAAAACTTCGTCGAGTACGCTCAACGTGTTAGATCGGAAG
+
FFFFFFFFFFFFFFFFFFFFFFFFFFFFFFFFFFFFFFFFFFFFF
@FS10000125:26:BPA73017-1023:1:1101:16340:1280 1:N:0:5
TCGAATGAACTTCGTCGAGTACGCTCAATTATGAAGATCGGAAGA
+
,FFFFFFFFFFFFFFFFFFFFFFFFFFFFFFFFFFFFFFFFFFFF
@FS10000125:26:BPA73017-1023:1:1101:1010:1290 1:N:0:5
GCCAAAACTTCGTCGAGTACGCTCAATCGTGTAGATCGGAAGAGC
+
FFFFFFFFFFFFFFFFFFFFFFFFFFFFFFFFFFFFFFFFFFFFF
@FS10000125:26:BPA73017-1023:1:1101:1720:1290 1:N:0:5
CCGGCAACTTCGTCGAGTACGCTCAAAACTTGAGATCGGAAGAGC
+
FFFFFFFFFFFFFFFFFFFFFFFFFFFFFFFFFFFFFFFFFFFFF
@FS10000125:26:BPA73017-1023:1:1101:1990:1290 1:N:0:5
TTGTTCAACTTCGTCGAGTACGCTCAACTCCCAAGATCGGAAGAG
+
FFFFFFFFFFFFFFFFFFFFFFFFFFFFFFFFFFFFFFFFFFFFF
@FS10000125:26:BPA73017-1023:1:1101:2200:1290 1:N:0:5
TCCTAGCAACTTCGTCGAGTACGCTCAATCAGGCAGATCGGAAGA
+
,FFFFFFFFFFFFFFFFFFFFFFFFFFFFFFFFFFFFFFFFFFFF
@FS10000125:26:BPA73017-1023:1:1101:2210:1290 1:N:0:5
GTTGCGCAACTTCGTCGAGTACGCTCAATCGTCCAGATCGGAAGA
+
FFFFFFFFFFFFFFFFFFFFFFFFFFFFFFFFFFFFFFFFFFFFF
@FS10000125:26:BPA73017-1023:1:1101:2400:1290 1:N:0:5
TGTTCAACTTCGTCGAGTACGCTCAATGTATAAGATCGGAAGAGC
+
F:FFFFFFFFFFFFFFFFFFFFFFFFFFFFFFFFFFFFFFFFFFF
@FS10000125:26:BPA73017-1023:1:1101:3200:1290 1:N:0:5
TCGCCAAACTTCGTCGAGTACGCTCAATGGGTTAGATCGGAAGAG
+
FFFFFFFFFFFFFFFFFFFFFFFFFFFFFFFFFFFFFFFFFFFFF
@FS10000125:26:BPA73017-1023:1:1101:4120:1290 1:N:0:5
TCGTGAACTTCGTCGAGTACGCTCAACTCAACAGATCGGAAGAGC
+
FFFFFFFFFFFFFFFFFFFFFFFFFFFFFFFFFFFFFFFFFFFFF
@FS10000125:26:BPA73017-1023:1:1101:4170:1290 1:N:0:5
ACGCAACTTCGTCGAGTACGCTCAAAGGTTCAGATCGGAAGAGCA
+
FFFFFFFFFFFFFFFFFFFFFFFFFFFFFFFFFFFFFFFFFFFFF
@FS10000125:26:BPA73017-1023:1:1101:4260:1290 1:N:0:5
TCGTCAACTTCGTCGAGTACGCTCAAGATCAGAGATCGGAGAGCA
+
FFFFFFFFFFFFFFFFFFFFFFFFFFFFFFFFFFFFFFFFFFFFF
@FS10000125:26:BPA73017-1023:1:1101:4330:1290 1:N:0:5
AGGATGAAACTTCGTCGAGTACGCTCAAGTGTAAAGATCGGAAGA
+
FFFFFFFFFFFFFFFFFFFFFFFFFFFFFFFFFFFFFFFFFFFFF
@FS10000125:26:BPA73017-1023:1:1101:4800:1290 1:N:0:5
TTGAACAACTTCGTCGAGTACGCTCAACGTGTAAGATCGGAAGAG
+
FFFFFFFFFFFFFFFFFFFFFFFFFFFFFFFFFFFFFFFFFFFFF
@FS10000125:26:BPA73017-1023:1:1101:5650:1290 1:N:0:5
CCCCAAACTTCGTCGAGTACGCTCAATTTGCAAGATCGGAAGAGC
+
FFFFFFF::FF:FF,F::F::F::,FFF:FFF,:FFF:FFFFF:F
@FS10000125:26:BPA73017-1023:1:1101:5830:1290 1:N:0:5
GCGCCAACTTCGTCGAGTACGCTCAAGTGTCGAGATCGGAAGAGC
+
FFFFFFFFFFFFFFFFFFFFFFFFFFFFFFFFFFFFFFFFFFFFF
@FS10000125:26:BPA73017-1023:1:1101:5840:1290 1:N:0:5
GCGCCAACTTCGTCGAGTACGCTCAAGTGTCGAGATCGGAAGAGC
+
FFFFFFFFFFFFFFFFFFFFFFFFFFFFFFFFFFFFFFFFFFFFF
@FS10000125:26:BPA73017-1023:1:1101:7170:1290 1:N:0:5
TGGCACAACTTCGTCGAGTACGCTCAAAGGAATAGATCGGAAGAG
+
FFFFFFFFFFFFFFFFFFFFFFFFFFFFFFFFFFFFFFFFFFFFF
@FS10000125:26:BPA73017-1023:1:1101:7260:1290 1:N:0:5
TTGATCAGTTTCGTCGAGTACGCTCAACATGGAAGATCGGAAGAG
+
,FFFFFFFFFFFFFFFFFFFFFFFFFFFFFFFFFFFFFFFFFFFF
@FS10000125:26:BPA73017-1023:1:1101:7380:1290 1:N:0:5
TTGTAAACTTCGTCGAGTACGCTCAAAACCTGAGATCGGAAGAGC
+
F,FFFFFFFFFFFFFFFFFFFFFFFF:FFF,:FFFFFFFFFFFFF
@FS10000125:26:BPA73017-1023:1:1101:8270:1290 1:N:0:5
ACGATACCTTCGTCGAGTACGCTCAATATCGAAGATCGGAAGAGC
+
FFFFFFFFFFFFFFFFFFFFFFFFFFFFFFFFFFFFFFFFFFFFF
@FS10000125:26:BPA73017-1023:1:1101:8440:1290 1:N:0:5
TCGGAAACTTCGTCGAGTACGCTCAAATCTGGAGATCGGAAGAGC
+
FFFFFFFFFFFFFFFFFFFFFFFFFFFFFFFFFFFFFFFFFFFFF
@FS10000125:26:BPA73017-1023:1:1101:8460:1290 1:N:0:5
GCGGCAACTTCGTCGAGTACGCTCAAATAAATAGATCGGAAGAGC
+
FFFFFFFFFFFFFFFFFFFFFFFFFFFFFFFFFFFFFFFFFFFFF
@FS10000125:26:BPA73017-1023:1:1101:9450:1290 1:N:0:5
TTGACTGGACTTCGTCGAGTACGCTCAACCCGAAAGATCGGAAGA
+
FFFFFFFFFFFFFFFFFFFFFFFFFFFFFFFFFFFFFFFFFFFFF
@FS10000125:26:BPA73017-1023:1:1101:10800:1290 1:N:0:5
CCGGGAACTTCGTCGAGTACGCTCAAAACTAAAGATCGGAAGAGC
+
FFFFFFFFFFFFFFFFFFFFFFFFFFFFFFFFFFFFFFFFFFFFF
@FS10000125:26:BPA73017-1023:1:1101:11490:1290 1:N:0:5
TAGTTAACTTCGTCGAGTACGCTCAAATTAAGAGATCGGAAGAGC
+
FFFFFFFFFFFFFFFFFFFFFFFFFFFFFFFFFFFFFFFFFFFFF
@FS10000125:26:BPA73017-1023:1:1101:12440:1290 1:N:0:5
GAGTTGTAACTTCGTCGAGTACGCTCAAGAGTAGAGATCGGAAGA
+
FFFFFFFFFFFFFFFFFFFFFFFFFFFFFFFFFFFFFFFFFFFFF
@FS10000125:26:BPA73017-1023:1:1101:12760:1290 1:N:0:5
TTGACTGGACTTCGTCGAGTACGCTCAATTACCGAGATCGGAAGA
+
FFFFFFFFFFFFFFFFFFFFFFFFFFFFFFFFFFFFFFFFFFFFF
@FS10000125:26:BPA73017-1023:1:1101:12900:1290 1:N:0:5
CTGTGAACTTCGTCGAGTACGCTCAAAGTAAAAGATCGGAAGAGC
+
FFFFFFFFFFFFFFFFFFFFFFFFFFFFFFFFFFFFFFFFFFFFF
@FS10000125:26:BPA73017-1023:1:1101:13670:1290 1:N:0:5
TTGGTACTTCGTCGAGTACGCTCAAGCTAAAAGATCGGAAGAGCA
+
FFFFFFFFFFFFFFFFFFFFFFFFFFFFFFFFFFFFFFFFFFFFF
@FS10000125:26:BPA73017-1023:1:1101:13760:1290 1:N:0:5
CCGCAACTTCGTCGAGTACGCTCAAACTAAGAGATCGGAAGAGCA
+
FFFFFFFFFFFFFFFFFFFFFFFFFFFFFFFFFFFFFFFFFFFFF
@FS10000125:26:BPA73017-1023:1:1101:14400:1290 1:N:0:5
GCGTTAACTTCGTCGAGTACGCTCAATAACACAGATCGGAAGAGC
+
FFFFFFFFFFFFFFFFFFFFFFFFFFFFFFFFFFFFFFFFFFFFF
@FS10000125:26:BPA73017-1023:1:1101:15580:1290 1:N:0:5
GTGTAAACTTCGTCGAGTACGCTCAAAGTTGCAGATCGGAAGAGC
+
FFF:FFFFFFFFFFFFFFFFFFFFFFFFFF:FFFFFFFFFFFFFF
@FS10000125:26:BPA73017-1023:1:1101:16210:1290 1:N:0:5
AACCAACTTCGTCGAGTACGCTCAAGTATTAAGATCGGAAGAGCA
+
FFFFFFFFFFFFFFFFFFFFFFFFFFFFFFFFFFFFFFFFFFFF:
@FS10000125:26:BPA73017-1023:1:1101:1530:1300 1:N:0:5
TCGGTAACTTCGTCGAGTACGCTCAAATACTAAGATCGGAAGAGC
+
FFFFFFFFFFFFFFFFFFFFFFFFFFFFFFFFFFFFFFFFFFFFF
@FS10000125:26:BPA73017-1023:1:1101:1830:1300 1:N:0:5
GCGTCAACTTCGTCGAGTACGCTCAATAGAGAAGATCGGAAGAGC
+
,F,FFFFFFFFFFF,:,FFF:FF:F,F:F:::,,FFFFFF,FFFF
@FS10000125:26:BPA73017-1023:1:1101:2410:1300 1:N:0:5
TTGGGTCAACTTCGTCGAGTACGCTCAAAATGTAAGATCGGAAGA
+
FFF,F,:FFFFFFFFFFFFFFFFFFFFF,FF::FFFFFFFFFFFF
@FS10000125:26:BPA73017-1023:1:1101:2900:1300 1:N:0:5
ACGCAACTTCGTCGAGTACGCTCAAAATTTCAGATCGGAAGAGCA
+
FFFFFFFFFFFFFFFFFFFFFFFFFFFFFFFFFFFFFFFFFFFFF
@FS10000125:26:BPA73017-1023:1:1101:3340:1300 1:N:0:5
TCGCAACTTCGTCGAGTACGCTCAATCAGTCAGATCGGAAGAGCA
+
,,F:F:F::FFFFF:,:F:F,::,F,:F,F:F:FF:,:,FFF,FF
@FS10000125:26:BPA73017-1023:1:1101:3970:1300 1:N:0:5
TTTGAGAACTTCGTCGAGTACGCTCAATTCTCCAGATCGGAAGAG
+
FFFFFFFFFFFFFFFFFFFFFFFFFFFFFFFFFFFFFFFFFFFFF
@FS10000125:26:BPA73017-1023:1:1101:4230:1300 1:N:0:5
TTGTATAACTTCGTCGAGTACGCTCAAGACAGGAGATCGGAAGAG
+
,:,FFFFFFFFFFFFFF:FFFFFFFFFFFFFFFFFFFFF:F,FFF
@FS10000125:26:BPA73017-1023:1:1101:5520:1300 1:N:0:5
TGGACAACTTCGTCGAGTACGCTCAAATCTATAGATCGGAAGAGC
+
FFFFFFFFFFFFFFFFFFFFFFFFFFFFFFFFFFFFFFFFFFFFF
@FS10000125:26:BPA73017-1023:1:1101:5910:1300 1:N:0:5
GCGTCAACTTCGTCGAGTACGCTCAAGCGAAAAGATCGGAAGAGC
+
FFFFFFFFFFFFFFFFFFFFFFFFFFFFFFFFFFFFFFFFFFFFF
@FS10000125:26:BPA73017-1023:1:1101:6280:1300 1:N:0:5
TTGACTGGACTTCGTCGAGTACGCTCAACGATGAAGATCGGAAGA
+
FFFFFFFFFFFFFFFFFFFFFFFFFFFFFFFFFFFFFFFFFFFFF
@FS10000125:26:BPA73017-1023:1:1101:7130:1300 1:N:0:5
GCGGGAACTTCGTCGAGTACGCTCAATATAAGAGATCGGAAGAGC
+
,FFFFFFFFFFFFFFFFFFFFFFF:FFFFFFFFFFFFFFFFFFFF
@FS10000125:26:BPA73017-1023:1:1101:7490:1300 1:N:0:5
GGGATAACTTCGTCGAGTACGCTCAAAATCCAAGATCGGAAGAGC
+
FFFFFFFFFFFFFFFFFFFFFFFFFFFFFFFFFFFFFFFFFFFFF
@FS10000125:26:BPA73017-1023:1:1101:7590:1300 1:N:0:5
TCTGTTAACTTCGTCGAGTACGCTCAAATTTACAGATCGGAAGAG
+
FFFFFFFFFFFFFFFFFFFFFFFFFFFFFFFFFFFFFFFFFFFFF
@FS10000125:26:BPA73017-1023:1:1101:7660:1300 1:N:0:5
TTGGCAACCTCGTCGAGTACGCTCAAAATAATAGATCGGAAGAGC
+
FFFFFFFFFFFFFFFFFFFFFFFFFFFFFFFFFFFFFFFFFFFFF
@FS10000125:26:BPA73017-1023:1:1101:7870:1300 1:N:0:5
TCGTCGAGTACGCTCAAGCAAAAAGATCGGAAGAGCACACGTCTG
+
FFFFFFFFFFFFFFFFFFFFFFFFFFFFFFFFFFFFFFFFFFFFF
@FS10000125:26:BPA73017-1023:1:1101:8180:1300 1:N:0:5
TTGACTGGACTTCGTCGAGTACGCTCAAGGACTAAGATCGGAAGA
+
FFFFFFFFFFFFFFFFFFFFFFFFFFFFFFFFFFFFFFFFFFFFF
@FS10000125:26:BPA73017-1023:1:1101:8230:1300 1:N:0:5
TCGGTACCTTCGTCGAGTACGCTCAAGTAAGGAGGTCGGAAGAGC
+
FFFFFFFFFFFFFFFFFFFFFFFFFFFFFFFFFF:FFFFFFFFFF
@FS10000125:26:BPA73017-1023:1:1101:8410:1300 1:N:0:5
GCGGTAACTTCGTCGAGTACGCTCAAAGCCCTAGATCGGAAGAGC
+
FFFFFFFFFFFFFFFFFFFFFFFFFFFFFFFFFFFFFFFFFFFFF
@FS10000125:26:BPA73017-1023:1:1101:8470:1300 1:N:0:5
GTGAACTTCGTCGAGTACGCTCAACCTAGAAGATCGGAAGAGCAC
+
:FFFFFFFFFFFFFFFFFFFFFFFFFFFFFFFFFFFFFFFFFFFF
@FS10000125:26:BPA73017-1023:1:1101:8490:1300 1:N:0:5
GCGGGAACTTCGTCGAGTACGCTCAATAAATTAGATCGGAAGAGC
+
:FFFFFFFFFFFFFFFFFFFFFFFFFFFFFFFFFFFFFFFFFFFF
@FS10000125:26:BPA73017-1023:1:1101:9310:1300 1:N:0:5
TTGCCAACTTCGTCGAGTACGCTCAAAATCAGAGATCGGAAGAGC
+
FFFFFFFFFFFFFFFFFFFFFFFFFFFFFFFFFFFFFFFFFFFFF
@FS10000125:26:BPA73017-1023:1:1101:9360:1300 1:N:0:5
TCTCTGAACTTCGTCGAGTACGCTCAACCGGAATAGATCGGAAGA
+
FFFFFFFFFFFFFFFFFFFFFFFFFFFFFFFFFFFFFFFFFFFFF
@FS10000125:26:BPA73017-1023:1:1101:9790:1300 1:N:0:5
GTGACAACTTCGTCGAGTACGCTCAAAGTGTAAGATCGGAAGAGC
+
FFFFFFFFFFFFFFFFFFFFFFFFFFFFFFFFFFFFFFFFFFFFF
@FS10000125:26:BPA73017-1023:1:1101:10570:1300 1:N:0:5
TTTTTGGAACTTCGTCGAGTACGCTCAACCAGTAAGATCGGAAGA
+
FFFFFFFFFFFFFFFFFFFFFFFFFFFFFFFFFFFFFFFFFFFFF
@FS10000125:26:BPA73017-1023:1:1101:11930:1300 1:N:0:5
TCGGAAACTTCGTCGAGTACGCTCAAGGAGTTAGATCGGAAGAGC
+
FFFFFFFFFFFFFFFFFFFFFFFFFFFFFFFFFFFFFFFFFFFFF
@FS10000125:26:BPA73017-1023:1:1101:12340:1300 1:N:0:5
TCGATGAACTTCGTCGAGTACGCTCAATAAGTCAGATCGGAAGAG
+
FFFFFFFFFFFFFFFFFFFFFFFFFFFFFFFFFFFFFFFFFFFFF
@FS10000125:26:BPA73017-1023:1:1101:12840:1300 1:N:0:5
TAGCACCTTCGTCGAGTACGCTCAAAGGTGGAGATCGGAAGAGCA
+
FFFFFFFFFFFFFFFFFFFFFFFFFFFFFFFFFFFFFFFFFFFFF
@FS10000125:26:BPA73017-1023:1:1101:13000:1300 1:N:0:5
CCGCTAACTTCGTCGAGTACGCTCAATTTCTAAGATCGGAAGAGC
+
FFFFFFFFFFFFFFFFFFFFFFFFFFFFFFFFFFFFFFFFFFFFF
@FS10000125:26:BPA73017-1023:1:1101:13250:1300 1:N:0:5
TCGTTAACTTCGTCGAGTACGCTCAACCATTTAGATCGGAAGAGC
+
FFFFFFFFFFFFFFFFFFFFFFFFFFFFFFFFFFFFFFFFFFFFF
@FS10000125:26:BPA73017-1023:1:1101:13290:1300 1:N:0:5
TAGGCAACTTCGTCGAGTACGCTCAAGTTCGGAGATCGGAAGAGC
+
FFFFFFFFFFFFFFFFFFFFFFFFFFFFFFFFFFFFFFFFFFFFF
@FS10000125:26:BPA73017-1023:1:1101:13430:1300 1:N:0:5
TGGCCAACTTCGTCGAGTACGCTCAAAGAAAAAGATCGGAAGAGC
+
F:FFFFFFFFFFFFFFFFFFFFFFFFFFFFFFFFFFFFFFFFFFF
@FS10000125:26:BPA73017-1023:1:1101:13500:1300 1:N:0:5
TTGTTAACTTCGTCGAGTACGCTCAAATAGCAAGATCGGAAGAGC
+
FFFFFFFFFFFFFFFFFFFFFFFFFFFFFFFFFFFFFFFFFFFFF
@FS10000125:26:BPA73017-1023:1:1101:14490:1300 1:N:0:5
CCGATAACTTCGTCGAGTACGCTCAATTACAAAGATCGGAAGAGC
+
FFFFFFFFFFFFFFFFFFFFFFFFFFFFFFFFFFFFFFFFFFFFF
@FS10000125:26:BPA73017-1023:1:1101:14760:1300 1:N:0:5
TGGCCTTCGTCGAGTACGCTCAAGGTAGAAGATCGGAAGAGCACA
+
FFFFFFFFFFFFFFFFFFFFFFFFFFFFFFFFFFFFFFFFFFFFF
@FS10000125:26:BPA73017-1023:1:1101:15540:1300 1:N:0:5
TTGACTGGACTTCGTCGAGTACGCTCAAGTCTACAGATCGGAAGG
+
,FFFFFFFFFFFFFFFFFFFFFFFFFFFFFFFFFFFF:FFFFFF,
@FS10000125:26:BPA73017-1023:1:1101:15710:1300 1:N:0:5
TCGTTAACTTCGTCGAGTACGCTCAACTTTGTAGATCGGAAGAGC
+
FFFFFFFFFFFFFFFFFFFFFFFFFFFFFFFFFFFFFFFFFFFFF
@FS10000125:26:BPA73017-1023:1:1101:16030:1300 1:N:0:5
TCTAAAACTTCGTCGAGTACGCTCAAGGAGGAAGATCGGAAGAGC
+
FFFFFFFFFFFFFFFFFFFFFFFFFFFFFFFFFFFFFFFFFFFFF
@FS10000125:26:BPA73017-1023:1:1101:16160:1300 1:N:0:5
TTGGCAACTTCGTCGAGTACGCTCAATTATAAAGATCGGAAGAGC
+
FFFFFFFFFFFFFFFFFFFFFFFFFFFFFFFFFFFFFFFFFFFFF
@FS10000125:26:BPA73017-1023:1:1101:1790:1310 1:N:0:5
TTTGCTGAACTTCGTCGAGTACGCTCAACAATCGAGATCGGAAGA
+
FFFFFFFFFFFFFFFFFFFFFFFFFFFFFFFFFFFFFFFFFFFFF
@FS10000125:26:BPA73017-1023:1:1101:1830:1310 1:N:0:5
TTGCCTAACTTCGTCGAGTACGCTCAACTTGAAAGATCGGAAGAG
+
,F:FFFFFFFFFFFFFFFFFFFFFFFFFFFFFFFFFFFFFFFFFF
@FS10000125:26:BPA73017-1023:1:1101:2710:1310 1:N:0:5
TTGGCAACTTCGTCGAGTACGCTCAAGGCCCGAGATCGGAAGAGC
+
FFFFFFFFFFFFFFFFFFFFFFFFFFFFFFFFFFFFFFFFFFFFF
@FS10000125:26:BPA73017-1023:1:1101:3040:1310 1:N:0:5
TTGGGATAACTTCGTCGAGTACGCTCAAGCTCAAAGATCGGAAGA
+
FFFFFFFFFFFFFFFFFFFFFFFFFFFFFFFFFFFFFFFFFFFFF
@FS10000125:26:BPA73017-1023:1:1101:3160:1310 1:N:0:5
TCGAACAACTTCGTCGAGTACGCTCAACGGATAAGATCGGAAGAG
+
FFFFFFFFFFFFFFFFFFFFFFFFFFFFFFFFFFFFFFFFFFFFF
@FS10000125:26:BPA73017-1023:1:1101:3990:1310 1:N:0:5
GCGCCAACTTCGTCGAGTACGCTCAAGCAGCAAGATCGGAAGAGC
+
FFFFFFFFFFFFFFFFFFFFFFFFFFFFFFFFFFFFFFFFFFFFF
@FS10000125:26:BPA73017-1023:1:1101:4740:1310 1:N:0:5
TTGATTAACTTCGTCGAGTACGCTCAAGACAATAGATCGGAAGAG
+
FFFFFFFFFFFFFFFFFFFFFFFFFFFFFFFFFFFFFFFFFFFFF
@FS10000125:26:BPA73017-1023:1:1101:6630:1310 1:N:0:5
TCGGTTGGACTTCGTCGAGTACGCTCAACACGGAAGATCGGAAGA
+
FFFFFFFFFFFFFFFFFFFFFFFFFFFFFFFFFFFFFFFFFFFFF
@FS10000125:26:BPA73017-1023:1:1101:7170:1310 1:N:0:5
GCGTGAACTTCGTCGAGTACGCTCAAGAATGGAGATCGGAAGAGC
+
,FFFFF,FFFFFFFFFFFFFFFFFFFFFF:FFFFFFFFFFFFFFF
@FS10000125:26:BPA73017-1023:1:1101:7210:1310 1:N:0:5
TACTGAACTTCGTCGAGTACGCTCAATTAATTAGATCGGAAGAGC
+
FFFFFFFFFFFFFFFFFFFFFFFFFFFFFFFFFFFFFFFFFFFFF
@FS10000125:26:BPA73017-1023:1:1101:7380:1310 1:N:0:5
TCTTCGTCGAGTACGCTCAATTGCGGAGATCGGAAGAGCACACGT
+
FFFFFFFFFFFFFFFFFFFFFFFFFFFFFFFFFFFFFFFFFFFFF
@FS10000125:26:BPA73017-1023:1:1101:7750:1310 1:N:0:5
TTGATAACTTCGTCGAGTACGCTCAATATATAAGATCGGAAGAGC
+
FFFFFFFFFFFFFFFFFFFFFFFFFFFFFFFFFFFFFFFFFFFFF
@FS10000125:26:BPA73017-1023:1:1101:8220:1310 1:N:0:5
TCGGTACCTTCGTCGAGTACGCTCAAGTAAGGAGATCGGAAGAGC
+
FFFFFFFFFFFFFFFFFFFFFFFFF:FFFF:FFFFFFFFFFFFFF
@FS10000125:26:BPA73017-1023:1:1101:8690:1310 1:N:0:5
TCGCCAACTTCGTCGAGTACGCTCAAACTCAAAGATCGGAAGAGC
+
FFFFFFFFFFFFFFFFFFFFFFFFFFFFFFFFFFFFFFFFFFFFF
@FS10000125:26:BPA73017-1023:1:1101:8940:1310 1:N:0:5
CCGAAAACTTCGTCGAGTACGCTCAACTTAATAGATCGGAAGAGC
+
FFFFFFFFFFFFFFFFFFFFFFFFFFFFFFFFFFFFFFFFFFFFF
@FS10000125:26:BPA73017-1023:1:1101:9620:1310 1:N:0:5
TGGTAAACTTCGTCGAGTACGCTCAAAACAATAGATCGGAAGAGC
+
FFFFFFFFFFFFFFFFFFFFFFFFFFFFFFFFFFFFFFFFFFFFF
@FS10000125:26:BPA73017-1023:1:1101:9740:1310 1:N:0:5
TCGGGAACTTCGTCGAGTACGCTCAAGGACTGAGATCGGAAGAGC
+
FFFFFFFFFFFFFFFFFFFFFFFFFFFFFFFFFFFFFFFFFFFFF
@FS10000125:26:BPA73017-1023:1:1101:10440:1310 1:N:0:5
TTGCCGAACTTCGTCGAGTACGCTCAATTAATTAGATCGGAAGAG
+
FFFFFFFFFFFFFFFFFFFFFFFFFFFFFFFFFFFFFFFFFFFFF
@FS10000125:26:BPA73017-1023:1:1101:10610:1310 1:N:0:5
GCGTAAACTTCGTCGAGTACGCTCAACATTTTAGATCGGAAGAGC
+
:FFFFFFFFFFFFFFFFFFFFFFFFFFFFFFFFFFFFFFFFFFFF
@FS10000125:26:BPA73017-1023:1:1101:10780:1310 1:N:0:5
ACGTCAACTTCGTCGAGTACGCTCAACAGAAAAGATCGGAAGAGC
+
FFFFFFFFFFFFFFFFFFFFFFFFFFFFFFFFFFFFFFFFFFFFF
@FS10000125:26:BPA73017-1023:1:1101:11310:1310 1:N:0:5
TTGACTGGACTTCGTCGAGTACGCTCAACCAATAAGATCGGAAGA
+
FFFF:F:F:FFFFFFFFFFF:FFFF:F,FFFFFF:FFFFFFF::F
@FS10000125:26:BPA73017-1023:1:1101:11510:1310 1:N:0:5
GGACAAACTTCGTCGAGTACGCTCAAGCGAGGAGATCGGAAGAGC
+
:FFFFFFFFFFFFFFFFFFFFFFFFFFFFFFFFFFFFFFFFFFFF
@FS10000125:26:BPA73017-1023:1:1101:11830:1310 1:N:0:5
GCGCTAACTTCGTCGAGTACGCTCAATCTGACAGATCGGAAGAGC
+
FFFFF,F,:FF:::,F:FF,,F::,FFF:::FFFFF:,FFFFF,F
@FS10000125:26:BPA73017-1023:1:1101:12190:1310 1:N:0:5
GCGGCAATTTCGTCGAGTACGCTCAATAGGGGAGATCGGAAGAGC
+
:FFFFFFFFFFFFFFFFFFFFFFFF:FFFFFFFFFFFFFFFFFFF
@FS10000125:26:BPA73017-1023:1:1101:12240:1310 1:N:0:5
TCGGTCAAACTTCGTCGAGTACGCTCAAAGTGTTAGATCGGAAGA
+
FFFFFFFFFFFFFFFFFFFFFFFFFFFFFFFFFFFFFFFFFFFFF
@FS10000125:26:BPA73017-1023:1:1101:12410:1310 1:N:0:5
TCAGGAAACTTCGTCGAGTACGCTCAAATTAAAAGATCGGAAGAG
+
FFFFFFFFFFFFFFFFFFFFFFFFFFFFFFFFFFFFFFFFFFFFF
@FS10000125:26:BPA73017-1023:1:1101:12440:1310 1:N:0:5
TCGACAACTTCGTCGAGTACGCTCAACAGTTCAGATCGGAAGAGC
+
FFFFFFFFFFFFFFFFFFFFFFFFFFFFFFFFFFFFFFFFFFFFF
@FS10000125:26:BPA73017-1023:1:1101:14120:1310 1:N:0:5
TTTACAACTTCGTCGAGTACGCTCAATTTCAGAGATCGGAAGAGC
+
FFFFFFFFFFFFFFFFFFFFFFFFFFFFFFFFFFFFFFFFFFFFF
@FS10000125:26:BPA73017-1023:1:1101:14200:1310 1:N:0:5
TCGCCCAACTTCGTCGAGTACGCTCAATGGGTAAGATCGGAAGAG
+
FFFFFFFFFFFFFFFFFFFFFFFFFFFFFFFFFFFFFFFFFFFFF
@FS10000125:26:BPA73017-1023:1:1101:14660:1310 1:N:0:5
GGGGGGAACTTCGTCGAGTACGCTCAATAGAGTAGATCGGAAGAG
+
FFFFFFFFFFFFFFFFFFFFFFFFFFFFFFFFFFFFFFFFFFFFF
@FS10000125:26:BPA73017-1023:1:1101:15120:1310 1:N:0:5
TCGCCAACTTCGTCGAGTACGCTCAATATGCAAGATCGGAAGAGC
+
FFFFFF,FFFFFFFFFFFFFFFFFFFFFFFFFFFFFFFFFFFFFF
@FS10000125:26:BPA73017-1023:1:1101:15270:1310 1:N:0:5
CCGCAATCTTCGTCGAGTACGCTCAAAAACGGAGATCGGAAGAGC
+
FFFFFFFFFFFFFFFFFFFFFFFFFFFFFFFFFFFFFFFFFFFFF
@FS10000125:26:BPA73017-1023:1:1101:1020:1320 1:N:0:5
TTGAAACTTCGTCGAGTACGCTCAACGGGTCAGATCGGAAGAGCA
+
:FFFFFFFFFFFFFFFFFFFFFFFFFFFFFFFFFFFFFFFFFFFF
@FS10000125:26:BPA73017-1023:1:1101:1720:1320 1:N:0:5
CCGGAACTTCGTCGAGTACGCTCAATCTTGGAGATCGGAAGAGCA
+
FF:FFFFFFFFFFFFFFFFFFFFFFFFFFFFFFFFFFFFFFFFF:
@FS10000125:26:BPA73017-1023:1:1101:1850:1320 1:N:0:5
TTGACTGGACTTCGTCGAGTACGCTCAACGATGGAGATCGGAAGA
+
FFFFFFFFFFFFFFFFFFFFFFFFFFFFFFFFFFFFFFFFFFFFF
@FS10000125:26:BPA73017-1023:1:1101:2580:1320 1:N:0:5
TCGGCAACTTCGTCGAGTACGCTCAATTGAATAGATCGGAAGAAC
+
FFFFFFFFFFFFFFFFFFFFFFFFFFFFFFFFFFFFFFFFFFFFF
@FS10000125:26:BPA73017-1023:1:1101:2710:1320 1:N:0:5
TTGTGCAACTTCGTCGAGTACGCTCAAAAACCGAGATCGGAAGAG
+
FFFF:FFFFFFFFFFFFFFFFFFFF:FFFFF:FFFFFFFFFFFFF
@FS10000125:26:BPA73017-1023:1:1101:2890:1320 1:N:0:5
TCGTCAACTTCGTCGAGTACGCTCAAGATTAAAGATCGGAAGAGC
+
FFFFFFFFFFFFFFFFFFFFFFFFFFFFFFFFFFFFFFFFFFFFF
@FS10000125:26:BPA73017-1023:1:1101:3240:1320 1:N:0:5
TCTCTGAACTTCGTCGAGTACGCTCAAAAATTCAGATCGGAAGAG
+
FFFFFFFFFFFFFFFFFFFFFFFFFFFFFFFFFFFFFFFFFFFFF
@FS10000125:26:BPA73017-1023:1:1101:3380:1320 1:N:0:5
TCGGAAACTTCGTCGAGTACGCTCAAGGGTAGAGATCGGAAGAGC
+
FFFFFFFFFFFFFFFFFFFFFFFFFFFFFFFFFFFFFFFFFFFFF
@FS10000125:26:BPA73017-1023:1:1101:3660:1320 1:N:0:5
TTGCTGAACTTCGTCGAGTACGCTCAAGAAAGAAGATCGGAAGAG
+
FFFFFFFFFFFFFFFFFFFFFFFFFFFFFFFFFFFFFFFFFFFFF
@FS10000125:26:BPA73017-1023:1:1101:5030:1320 1:N:0:5
TTGAAACTTCGTCGAGTACGCTCAAAATGACAGATCGGAAGAGCA
+
FFFFFFFFFFFFFFFFFFFFFFFFFFFFFFFFFFFFFFFFFFFFF
@FS10000125:26:BPA73017-1023:1:1101:7030:1320 1:N:0:5
TTGACTGGAGTTCAGACGTGTACTCTTCGTCGAGTACGCTCAAAC
+
FF:FFFFFFFFFFFFFFFFFFFFFF:FFFFFFFFFFFFFFFFFFF
@FS10000125:26:BPA73017-1023:1:1101:7990:1320 1:N:0:5
TCTAAACTTCGTCGAGTACGCTCAATTGAGTAGATCGGAAGAGCA
+
FFFFFFFFFFFFFFFFFFFFFFFFFFFFFFFFFFFFFFFFFFFFF
@FS10000125:26:BPA73017-1023:1:1101:8100:1320 1:N:0:5
GTTGCAACTTCGTCGAGTACGCTCAAAGTGTTAGATCGGAAGAGC
+
FFFFFFFFFFFFFFFFFFFFFFFFFFFFFFFFFFFFFFFFFFFFF
@FS10000125:26:BPA73017-1023:1:1101:8740:1320 1:N:0:5
GACTTCGTCGAGTACGCTCAACTTGGCAGATCGGAAGAGCACACG
+
FFFFFFFFFFFFFFFFF:FFFFFFFFFFFFFFFFFFFFFFFFFFF
@FS10000125:26:BPA73017-1023:1:1101:9000:1320 1:N:0:5
CCGACAACTTCGTCGAGTACGCTCAATAGTGTAGATCGGAAGAGC
+
FFFFFFFFFFFFFFFFFFFFFFFFFFFFFFFFFFFFFFFFFFFFF
@FS10000125:26:BPA73017-1023:1:1101:9520:1320 1:N:0:5
TGGTGAACTACGTCGAGTACGCTCAAACTTAGAGATCGGAAGAGC
+
FFFFFFFFFFFFFFFFFFFFFFFFFFFFFFFFFFFFFFFFFFFFF
@FS10000125:26:BPA73017-1023:1:1101:9690:1320 1:N:0:5
ACTCAACTTCGTCGAGTACGCTCAAATAGATAGATCGGAAGAGCA
+
FFFFFFFFFFFFFFFFFFFFFFFFFFFFFFFFFFFFFFFFFFFFF
@FS10000125:26:BPA73017-1023:1:1101:9900:1320 1:N:0:5
TCGCAAACCTCGTCGAGTACGCTCAAGACTTAAGATCGGAAGAGC
+
FFFFFFFFFFFFFFFFFFFFFFFFFFFFFFFFFFFFFFFFFFFFF
@FS10000125:26:BPA73017-1023:1:1101:9960:1320 1:N:0:5
TCGTCAACTTCGTCGAGTACGCTCAAATTTAAAGATCGGAAGAGC
+
FFFFFFFFFFFFFFFFFFFFFFFFFFFFFFFFFFFFFFFFFFFFF
@FS10000125:26:BPA73017-1023:1:1101:11150:1320 1:N:0:5
CCGGGAACTTCGTCGAGTACGCTCAATATTGGAGATCGGAAGAGC
+
FFFFFFFFFFFFFFFFFFFFFFFFFFFFFFFFFFFFFFFFFFFFF
@FS10000125:26:BPA73017-1023:1:1101:11940:1320 1:N:0:5
TCGCAACTTCGTCGAGTACGCTCAATAGAAAAGATCGGAAGAGCA
+
FFFFFFFFFFFFFFFFFFFFFFFFFFFFFFFFFFFFFFFFFFFFF
@FS10000125:26:BPA73017-1023:1:1101:11980:1320 1:N:0:5
TCGGAAACTTCGTCGAGTACGCTCAAGGAGTTAGATCGGAAGAGC
+
,FFFFFFFFFFFFFFFFFFFFFFFFFFFFFFF:FFFFFFFFFFFF
@FS10000125:26:BPA73017-1023:1:1101:12550:1320 1:N:0:5
TGGCCAACTTCGTCGAGTACGCTCAAAGAAAAAGATCGGAAGAGC
+
FFFFFFFFFFFFFFFFFFFFFFFFFFFFFFFFFFFFFFFFFFFFF
@FS10000125:26:BPA73017-1023:1:1101:12610:1320 1:N:0:5
TCGTTGAACTTCGTCGAGTACGCTCAAGAGTGTAGATCGGAAGAG
+
FFFFFFFFFFFFFFFFFFFFFFFFFFFFFFFFFFFFFFFFFFFFF
@FS10000125:26:BPA73017-1023:1:1101:13110:1320 1:N:0:5
GGTGAAACTTCGTCGAGTACGCTCAATGTTGGAGATCGGAAGAGC
+
FFFFFFFFFFFFFFFFFFFFFFFFFFFFFFFFFFFFFFFFFFFFF
@FS10000125:26:BPA73017-1023:1:1101:14420:1320 1:N:0:5
TTGACTGGACTTCGTCGAGTACGCTCAAGCCTCAAGATCGGAAGA
+
FFFFFFFFFFFFFFFFFFFFFFFFFFFFFFFFFFFFFFFFFFFFF
@FS10000125:26:BPA73017-1023:1:1101:14740:1320 1:N:0:5
TCATCCAACTTCGTCGAGTACGCTCAAACTGAAAGATCGGAAGAG
+
FFFFFFFFFFFFFFFFFFFFFFFFFFFFFFFFFFFFFFFFFFFFF
@FS10000125:26:BPA73017-1023:1:1101:15040:1320 1:N:0:5
TCGTAAACTTCGTCGAGTACGCTCAATCTGCCAGATCGGAAGAGC
+
FFFFFFFFFFFFFFFFFFFFFFFFFFFFFFFFFFFFFFFFFFFFF
@FS10000125:26:BPA73017-1023:1:1101:15140:1320 1:N:0:5
TTGACTGGACTTCGTCGAGTACGCTCAACCAAAAAGATCGGAAGA
+
F:FFFFFFFFFFFFFFFFFFFFFFFFFFFFFFFFFFFFFFFFFFF
@FS10000125:26:BPA73017-1023:1:1101:15330:1320 1:N:0:5
TCGGTAACTTCGTCGAGTACGCTCAATATTAGAGATCGGAAGAGC
+
FFFFFFFFFFFFFFFFFFFFFFFFFFFFFFFFFFFFFFFFFFFFF
@FS10000125:26:BPA73017-1023:1:1101:15540:1320 1:N:0:5
TCGATGAACTTCGTCGAGTACGCTCAAATATTCAGATCGGAAGAG
+
FFFFFFFFFFFFFFFFFFFFFFFFFFFFFFFFFFFFFFFFFFFFF
@FS10000125:26:BPA73017-1023:1:1101:16150:1320 1:N:0:5
CCGTCAACTTCGTCGAGTACGCTCAAAACCGGAGATCGGAAGAGC
+
FFFFFFFFFFFFFFFFFFFFFFFFFFFFFFFFFFFFFFFFFFFFF
@FS10000125:26:BPA73017-1023:1:1101:16360:1320 1:N:0:5
TTGGCAACTTCGTCGAGTACGCTCAAAGTTGAAGATCGGAAGAGC
+
FFFFFFFFFFFFFFFFFFFFFFFFFFFFFFFFFFFFFFFFFFFFF
@FS10000125:26:BPA73017-1023:1:1101:1580:1330 1:N:0:5
GGGCTAACTTCGTCGAGTACGCTCAAAACTGTAGATCGGAAGAGC
+
FFFFFFFFFFFFFFFFFFFFFFFFFFFFFFF,FFFFFFFFFFFFF
@FS10000125:26:BPA73017-1023:1:1101:3050:1330 1:N:0:5
TATACAACTTCGTCGAGTACGCTCAATTTAAGAGATCGGAAGAGC
+
FFFFFFFF,FFFFFFFFFFFFFFFFFFFFFFFFFFFFFFFFFFFF
@FS10000125:26:BPA73017-1023:1:1101:3090:1330 1:N:0:5
CCGACTGGACTTCGTCGAGTACGCTCAAGGCCATAGATCGGAAGA
+
FFFFFFFFFFFFFFFFFFFFFFFFFFFFFFFFFFFFFFFFFFFFF
@FS10000125:26:BPA73017-1023:1:1101:3250:1330 1:N:0:5
TCTAAACTTCGTCGAGTATGCTCAAAGGGTCAGATCGGAAGAGCA
+
FFFFFFFFFFFFFFFFFFFFFFFFFFFFFFFFFFFFFFFFFFFFF
@FS10000125:26:BPA73017-1023:1:1101:4470:1330 1:N:0:5
TTGCTAACTTCGTCGAGTACGCTCAATAGGTTAGATCGGAAGAGC
+
FFFFFFFFFFFFFFFFFFFFFFFFFFFFFFFFFFFFFFFFFFFFF
@FS10000125:26:BPA73017-1023:1:1101:5690:1330 1:N:0:5
TTGACTGGACTTCGTCGAGTACGCTCAAACCTTTAGATCGGAAGA
+
FFFFFFFFFFFFFFFFFFFFFFFFFFFFFFFFFFFFFFFFFFFFF
@FS10000125:26:BPA73017-1023:1:1101:6050:1330 1:N:0:5
CCGTAAACTTCGTCGAGTACGCTCAACCGTTAAGATCGGAAGAGC
+
FFFFFFFFFFFFFFFFFFFFFFFFFFFFFFFFFFFFFFFFFFFFF
@FS10000125:26:BPA73017-1023:1:1101:6210:1330 1:N:0:5
ACGCTAACTTCGTCGAGTACGCTCAAATCCTGAGATCGGAAGAGC
+
FFFFFFFFFFFFFFFFFFFFFFFFFFFFFFFFFFFFFFFFFFFFF
@FS10000125:26:BPA73017-1023:1:1101:6540:1330 1:N:0:5
GCGTTAACTTCGTCGAGTACGCTCAAGGATTCAGATCGGAAGAGC
+
FFFFFFFFFFFFFFFFFFFFFFFFFFFFFFFFFFFFFFFFFFFFF
@FS10000125:26:BPA73017-1023:1:1101:7870:1330 1:N:0:5
TTTGGAACTTCGTCGAGTACGCTCAAAAAATAAGATCGGAAGAGC
+
FFFFFFFFFFFFFFFFFFFFFFFFFFFFFFFFFFFFFFFFFFFFF
@FS10000125:26:BPA73017-1023:1:1101:9190:1330 1:N:0:5
AATTTCGTCGAGTACGCTCAAGTACGGAGATCGGAAGAGCACACG
+
FFFFFFFFFFFFFFFFFFFFFFFFFFFFFFFFFFFFFFFFFFFFF
@FS10000125:26:BPA73017-1023:1:1101:9220:1330 1:N:0:5
TTGACTGGACTTCGTCGAGTACGCTCAAATATAAAGATCGGAAGA
+
FFFFFFFFFFFFFFFFFFFFFFFFFFFFFFFFFFFFFFFFFFFFF
@FS10000125:26:BPA73017-1023:1:1101:9380:1330 1:N:0:5
TTGCTTAACTTCGTCAAGTACGCTCAAGAATATAGATCGGAAGAG
+
FFFF:FFFFFF:F,FF:FF:FFFF:,F:F,:FFFFFFF:FFF:FF
@FS10000125:26:BPA73017-1023:1:1101:9730:1330 1:N:0:5
TTGCCTCTAACTTCGTCGAGTACGCTCAAGTCGGAAGATCGGAAG
+
:F:FFFFFFFFFFFFFFFFFFFFFFFFFFFFFFFFFFFFFFFFFF
@FS10000125:26:BPA73017-1023:1:1101:11550:1330 1:N:0:5
TCGGTAACTTCGTCGAGTACGCTCAAAGTATCAGATCGGAAGAGC
+
FFFFFFFFFFFFFFFFFFFFFFFFFFFFFFFFFFFFFFFFFFFFF
@FS10000125:26:BPA73017-1023:1:1101:11560:1330 1:N:0:5
TTTAGACAACTTCGTCGAGTACGCTCAAATGTGGAGATCGGAAGA
+
FFFFFFFFFFFFFFFFFFFFFFFFFFFFFFFFFFFFFFFFFFFFF
@FS10000125:26:BPA73017-1023:1:1101:12120:1330 1:N:0:5
TGTGTAACTTCGTCGAGTACGCTCAATGTAGTAAATCGGAAGAGC
+
FFFFFFFFFFFFFFFFFFFFFFFFFFFFFFFFF:FFFFFFFFFFF
@FS10000125:26:BPA73017-1023:1:1101:12250:1330 1:N:0:5
TCGAAACTTCGTCGAGTACGCTCAAGATTTTAGATCGGAAGAGCA
+
FFFFFFFFFFFFFFFFFFFFFFFFFFFFFFFFFFFFFFFFFFFFF
@FS10000125:26:BPA73017-1023:1:1101:13310:1330 1:N:0:5
GCCATAATTTCGTCGAGTACGCTCAAATGGAAAGATCGGAAGAGC
+
FFFFFFFFFFFFFFFFFFFFFFFFFFFFFFFFFFFFFFFFFFFFF
@FS10000125:26:BPA73017-1023:1:1101:13350:1330 1:N:0:5
ACGACAACTTCGTCGAGTACGCTCAAGACTCTAGATCGGAAGAGC
+
FFFFFFFFFFFFFFFFFFFFFFFFFFFFFFFFFFFFFFFFFFFFF
@FS10000125:26:BPA73017-1023:1:1101:14250:1330 1:N:0:5
ACGCCCAACTTCGTCGAGTACGCTCAACGTTAGAGATCGGAAGAG
+
FFFFFFFFFFFFFFFFFFFFFFFFFFFFFFFFFFFFFFFFFFFFF
@FS10000125:26:BPA73017-1023:1:1101:14460:1330 1:N:0:5
TTGACTGGACTTCGTCGAGTACGCTCAAGCCTCAAGATCGGAAGA
+
FFFFFFFFFFFFFFFFFFFFFFFFFFFFFFFFFFFFFFFFFFFFF
@FS10000125:26:BPA73017-1023:1:1101:14680:1330 1:N:0:5
TTGCTAACTTCGTCGAGTACGCTCAAAGTTAGAGATCGGAAGAGC
+
FFFFFFFFFFFFFFFFFFFFFFFFFFFFFFFFFFFFFFFFFFFFF
@FS10000125:26:BPA73017-1023:1:1101:14940:1330 1:N:0:5
GCGTCAACTTCGTCGAGTACGCTCAATCATCAAGATCGGAAGAGC
+
FFFFFFFFFFFFFFFFFFFFFFFFFFFFFFFFFFFFFFFFFFFFF
@FS10000125:26:BPA73017-1023:1:1101:15040:1330 1:N:0:5
TTTTAACTTCGTCGAGTACGCTCAACCGAAAAGATCGGAAGAGCA
+
FFFFFFFFFFFFFFFFFFFFFFFFFFFFFFFFFFFFFFFFFFFFF
@FS10000125:26:BPA73017-1023:1:1101:15820:1330 1:N:0:5
GCGATAACTTCGTCGGGTACGCTCAAAACTATAGATCGGAAGAGC
+
FFFFFFFFFFFFFFF,FFFFFFFFFFFFFFFFFFFFFFFFFFFFF
@FS10000125:26:BPA73017-1023:1:1101:16070:1330 1:N:0:5
CCGGCCGTAACTTCGTCGAGTACGCTCAAAGTTAGAGATCGGAAG
+
FFFFFFFFFFFFFFFFFFFFFFFFFFFFFFFFFFFFFFFFFFFFF
@FS10000125:26:BPA73017-1023:1:1101:1140:1340 1:N:0:5
TATCAAACTTCGTCGAGTACGCTCAAGGAAAAAGATCGGAAGAGC
+
FFFFFFFFFFFFFFFFFFFFFFFFFFFFFFFFFFFFFFFFFFFFF
@FS10000125:26:BPA73017-1023:1:1101:1740:1340 1:N:0:5
GCGGAAACTTCGTCGAGTACGCTCAAGTAATTAGATCGGAAGAGC
+
FFFFFFFFFFFFFFFFFFFFFFFFFFFFFFFFFFFFFFFFFFFFF
@FS10000125:26:BPA73017-1023:1:1101:1860:1340 1:N:0:5
TCTTCGTCGAGTACGCTCAAGGGTTTAGATCGGAAGAGCACACGT
+
FFFFFFFFFFF:FFFFFFFFFFFF:FFFF:FFFFFFFFFFFFFFF
@FS10000125:26:BPA73017-1023:1:1101:2520:1340 1:N:0:5
TTAACTTCGTCGAGTACGCTCAAGAAATGAGATCGGAAGAGCACA
+
FFFFFFFFFFFFFFFFFFFFFFFFFFFFFFFFFFFFFFFFFFFFF
@FS10000125:26:BPA73017-1023:1:1101:2830:1340 1:N:0:5
TTTTAAACTTCGTCGAGTACGCTCAAGTGATGAGATCGGAAGAGC
+
FFFFFFFFFFFFFFFFFFFFFFFFFFFFFFFFFFFFFFFFFFFFF
@FS10000125:26:BPA73017-1023:1:1101:3270:1340 1:N:0:5
TTGGAAAACTTCGTCGAGTACGCTCAAGACTTAAGATCGGAAGAG
+
FFFFFFFFFFFFFFFFFFFFFFFFFFFFFFFFFFFFFFFFFFFFF
@FS10000125:26:BPA73017-1023:1:1101:3520:1340 1:N:0:5
TCGAAGATCTTCGTCGAGTACGCTCAAGACATAAGATCGGAAGAG
+
FFFFFFFFFFFFFFFFFFFFFFFFFFFFFFFFFFFFFFFFFFFFF
@FS10000125:26:BPA73017-1023:1:1101:3690:1340 1:N:0:5
GAGCTAACTTCGTCGAGTACGCTCAACAATACAGATCGGAAGAGC
+
FFFFFFFFFFFFFFFFFFFFFFFFFFFFFFFFFFFFFFFFFFFFF
@FS10000125:26:BPA73017-1023:1:1101:4400:1340 1:N:0:5
TCGGCAACTTCGTCGAGTACGCTCAAGAAAGTAAGATCGGAAGAG
+
FFFFFFFFFFFFFFFFFFFFFFFFFFFFFFFFFFFFFFFFFFFFF
@FS10000125:26:BPA73017-1023:1:1101:4760:1340 1:N:0:5
CCGCGGTCAACTTCGTCGAGTACGCTCAAAACCAGAGATCGGAAG
+
FFFFFFFFFFFFFFFFFFFFFFFFFFFFFFFFFFFFFFFFFFFFF
@FS10000125:26:BPA73017-1023:1:1101:4850:1340 1:N:0:5
TTGACTGGACTTCGTCGAGTACGCTCAATCAAGTAGATCGGAAGA
+
FFFFFFFFFFFFFFFFFFFFFFFFFFFFFFFFFFFFFFFFFFFFF
@FS10000125:26:BPA73017-1023:1:1101:5730:1340 1:N:0:5
GCGTTAACTTCGTCGAGTACGCTCAAGTCGAAAGATCGGAAGAGC
+
FFFFFFFFFFFFFFFFFFFFFFFFFFFFFFFFFFFFFFFFFFFFF
@FS10000125:26:BPA73017-1023:1:1101:5960:1340 1:N:0:5
CCGGAACGAACTTCGTCGAGTACGCTCAACTGGCCAGATCGGAAG
+
FFFFFFFFFFFFFFFFFFFFFFFFFFFFFFFFFFFFFFFFFFFFF
@FS10000125:26:BPA73017-1023:1:1101:6610:1340 1:N:0:5
CAGAGGCAACTTCGTCGAGTACGCTCAATGTAACAGATCGGAAGA
+
FFFFFFFFFFFFFFFFFFFFFFFFFFFFFFFFFFFFFFFFFFFFF
@FS10000125:26:BPA73017-1023:1:1101:7050:1340 1:N:0:5
TTGCTGAACTTCGTCGAGTACGCTCAATTAAATAGATCGGAAGAG
+
FFFFFFFFFFFFFFFFFFFFFFFFFFFFFFFFFFFFFFFFFFFFF
@FS10000125:26:BPA73017-1023:1:1101:8100:1340 1:N:0:5
TTGTGAACTTCGTCGAGTACGCTCAAGGTGATAGATCGGAAGAGC
+
FFFFFFFFFFFFFFFFFFFFFFFFFFFFFFFFFFFFFFFFFFFFF
@FS10000125:26:BPA73017-1023:1:1101:8590:1340 1:N:0:5
TCGGTAACTTCGTCGAGTACGCTCAAAAGTAGAGATCGGAAGAGC
+
FFFFFFFFFFFFFFFFFFFFFFFFFFFFFFFFFFFFFFFFFFFFF
@FS10000125:26:BPA73017-1023:1:1101:8960:1340 1:N:0:5
TTGAAGAACTTCGTCGAGTACGCTCAAGGAAACAGATCGGAAGAG
+
FFFFFFFFFFFFFFFFFFFFFFFFFFFFFFFFFFFFFFFFFFFFF
@FS10000125:26:BPA73017-1023:1:1101:9860:1340 1:N:0:5
TTGACTGGACTTCGTCGAGTACGCTCAATACCGTAGATCGGAAGA
+
FFFFFFFFFFFFFFFFFFFFFFFFFFFFFFFFFFFFFFFFFFFFF
@FS10000125:26:BPA73017-1023:1:1101:10300:1340 1:N:0:5
GCGGGAACTTCGTCGAGTACGCTCAAAATGTCAGATCGGAAGAGC
+
FFFFFFFFFFFFFFFFFFFFFFFFFFFFFFFFFFFFFFFFFFFFF
@FS10000125:26:BPA73017-1023:1:1101:11080:1340 1:N:0:5
CCGGCAACTTCGTCGAGTACGCTCAACAGGTTAGATTCGGAAGAG
+
FFFFFFFFFFFFFFFFFFFFFFFFFFFFFFFFFFFFFFFFFFFFF
@FS10000125:26:BPA73017-1023:1:1101:12210:1340 1:N:0:5
GCGGCAATTTCGTCGAGTACGCTCAATAGGGGAGATCGGAAGAGC
+
FFFFFFFFFFFFFFFFFFFFFFFFFFFFFFFFFFFFFFFFFFFFF
@FS10000125:26:BPA73017-1023:1:1101:12770:1340 1:N:0:5
TAGTTAACTTCGTCGAGTACGCTCAATACGTTAGATCGGAAGAGC
+
FFFFFFFFFFFFFFFFFFFFFFFFFFFFFFFFFFFFFFFFFFFFF
@FS10000125:26:BPA73017-1023:1:1101:13120:1340 1:N:0:5
TCGAAAACTTCGTCAAGTACGCTCAATTGGGAAGATCGGAAGAGC
+
FFFFFFFFFFFFFF,FFFFFFFFFFFFFFFFFFFFFFFFFFFFFF
@FS10000125:26:BPA73017-1023:1:1101:13330:1340 1:N:0:5
TTTGGATAACTTCGTCGAGTACGCTCAAACAGGGAGATCGGAAGA
+
FFFFFFFFFFFFFFFFFFFFFFFFFFFFFFFFFFFFFFFFFFFFF
@FS10000125:26:BPA73017-1023:1:1101:14360:1340 1:N:0:5
TTGTAGTTTCGTCGAGTACGCTCAAGTGATGAGATCGTAAGAGCA
+
FFFFFFFFFFFFFFFFFFFFFFFFFFFFFFFFFFFFFFFFFFFFF
@FS10000125:26:BPA73017-1023:1:1101:14730:1340 1:N:0:5
TGGCAAACTTCGTCGAGTACGCTCAACCCAGTAGATCGGAAGAGC
+
:FFFFFFFFFFFFFFFFFFFFFFFFFFFFFFFFFFFFFFFFFFFF
@FS10000125:26:BPA73017-1023:1:1101:16150:1340 1:N:0:5
TTGTTAACTTCGTCGAGTACGCTCAAAAATAAAGATCGGAAGAGC
+
FFFFFFFFFFFFFFFFFFFFFFFFFFFFFFFFFFFFFFFFFFFFF
@FS10000125:26:BPA73017-1023:1:1101:16390:1340 1:N:0:5
GCGGGAAAACTTCGTCGAGTACGCTCAAGTAAATAGATCGGAAGA
+
FFFFFFFFFFFFFFFFFFFFFFFFFFFFFFFFFFFFFFFFFFFFF
@FS10000125:26:BPA73017-1023:1:1101:1070:1350 1:N:0:5
CCGTGAACTTCGTCGAGTACGCTCAAGTACAAAGATCGGAAGAGC
+
FFFFFFFFFFFFFFFFFFFFFFFFFFFFFFFFFFFFFFFFFFFFF
@FS10000125:26:BPA73017-1023:1:1101:1200:1350 1:N:0:5
TTGTCAAACTTCGTCGAGTACGCTCAAGACTTCAGATCGGAAGAG
+
:FFFFFFFFFFFFFFFFFFFFFFFFFFFFFFFFFFFFFFFFFFFF
@FS10000125:26:BPA73017-1023:1:1101:2320:1350 1:N:0:5
GCGTCAACTTCGTCGAGTACGCTCAAAGGTTAAGATCGGAAGAGC
+
FFFFFFFFFFFFFFFFFFFFFFFFFFFFFFFFFFFFFFFFFFFFF
@FS10000125:26:BPA73017-1023:1:1101:3190:1350 1:N:0:5
TTGACCAACTTCGCGAGTACGCTCAATGTGTGAGATCGGAAGAGC
+
FFFFFFFFFFFFFFFFFFFFFFFFFFFFFFFFFFFFFFFFFFFFF
@FS10000125:26:BPA73017-1023:1:1101:3440:1350 1:N:0:5
GGGTCAACTTCGTCGAGTACGCTCAATGTGATAGATCGGAAGAGC
+
FFFFFFFFFFFFFFFFFFFFFFFFFFFFFFFFFFFFFFFFFFFFF
@FS10000125:26:BPA73017-1023:1:1101:3890:1350 1:N:0:5
TTTAGAAAACTTCGTCGAGTACGCTCAACACGTTAGATCGGAAGA
+
FFFFFFFFFFFFFFFFFFFFFFFFFFFFFFFFFFFFFFFFFFFFF
@FS10000125:26:BPA73017-1023:1:1101:4010:1350 1:N:0:5
CCGTCAACTTCGTCGAGTACGCTCAAAAACATAGATCGGAAGAGC
+
FFFFFFFFFFFFFFFFFFFFFFFFFFFFFFFFFFFFFFFFFFFFF
@FS10000125:26:BPA73017-1023:1:1101:4840:1350 1:N:0:5
TGGCAAACTTCGTCGAGTACGCTCAAAAATATAGATCGGAAGAGC
+
FFFFFFFFFFFFFFFFFFFFFFFFFFFFFFFFFFFFFFFFFFFFF
@FS10000125:26:BPA73017-1023:1:1101:5210:1350 1:N:0:5
TCAGCAACTTCGTCGAGTACGCTCAAGCGATAAGATCGGAAGAGC
+
FFFFFFFFFFFFFFFFFFFFFFFFFFFFFFFFFFFFFFFFFFFFF
@FS10000125:26:BPA73017-1023:1:1101:6930:1350 1:N:0:5
TCGTTAACTTCGTCGCCAGAACTTCGTCGAGTACGCTCTAAAATG
+
FFF,F,F,:,:,:F,F:FF,FF:::,,,,F,,F,,:::,,FFFF:
@FS10000125:26:BPA73017-1023:1:1101:7590:1350 1:N:0:5
TTGACTGGACTTCGTCGAGTACGCTCAATCGTGAAGATCGGAAGA
+
FFFFFFFFFFFFFFFFFFFFFFFFFFFFFFFFFFFFFFFFFFFFF
@FS10000125:26:BPA73017-1023:1:1101:7830:1350 1:N:0:5
TTGGGAACTTCGTCGAGTACGCTCAAACTAAGAGATCGGAAGAGC
+
F:F::F:FFFFFFF:FFFFFFFFFFFFFFFFFFFFFF:FF,:F:F
@FS10000125:26:BPA73017-1023:1:1101:8830:1350 1:N:0:5
TTTGCAGAACTTCGTCGAGTACGCTCAACGGTTAAGATCGGAAGA
+
FFFFFFFFFFFFFFFFFFFFFFFFFFFFFFFFFFFFFFFFFFFFF
@FS10000125:26:BPA73017-1023:1:1101:8990:1350 1:N:0:5
TTGAAGAACTTCGTCGAGTACGCTCAAGGAAACAGATCGGAAGAG
+
FFFFFFFFFFFFFFFFFFFFFFFFFFFFFFFFFFFFFFFFFFFFF
@FS10000125:26:BPA73017-1023:1:1101:9080:1350 1:N:0:5
TTGTTGAACTTCGTCGAGTACGCTCAAGGACAGAGATCGGAAGAG
+
FFFFFFFFFFFFFFFFFFFFFFFFFFFFFFFFFFFFFFFFFFFFF
@FS10000125:26:BPA73017-1023:1:1101:9360:1350 1:N:0:5
TTGCAAACTTCGTCGAGTACGCTCAAACAGTGAGATCGGAAGAGC
+
FFFFFFFFFFFFFFFFFFFFFFFFFFFFFFFFFFFFFFFFFFFFF
@FS10000125:26:BPA73017-1023:1:1101:10090:1350 1:N:0:5
TTTGGCAACTTCGTCGAGTACGCTCAATGCTGCAGATCGGAAGAG
+
FFFFFFFFFFFFFFFFFFFFFFFFFFFFFFFFFFFFFFFFFFFFF
@FS10000125:26:BPA73017-1023:1:1101:10170:1350 1:N:0:5
CCGATAACTTCGTCGAGTACGCTCAATGTTCGAGATCGGAAGAGC
+
FFFFFFFFFFFFFFFFFFFFFFFFFFFFFFFFFFFFFFFFFFFFF
@FS10000125:26:BPA73017-1023:1:1101:10700:1350 1:N:0:5
CCGCGAACTTCGTCGAGTACGCTCAAACTATAAGATCGGAAGAGC
+
FFFFFFFFFFFFFFFFFFFFFFFFFFFFFFFFFFFFFFFFFFFFF
@FS10000125:26:BPA73017-1023:1:1101:12360:1350 1:N:0:5
TAGGAAACTTCGTCGAGTACGCTCAAATACCGAGATCGGAAGAGC
+
FFFFFFFFFFFFFFFFFFFFFFFFFFFFFFFFFFFFFFFFFFFFF
@FS10000125:26:BPA73017-1023:1:1101:13140:1350 1:N:0:5
TCGTCAACTTCGTCGAGTACGCTCAAGGAGAAAGATCGGAAGAGC
+
FFFFFFFFFFFFFFFFFFFFFFFFFFFFFFFFFFFFFFFFFFFFF
@FS10000125:26:BPA73017-1023:1:1101:13250:1350 1:N:0:5
TTGACTGGACTTCGTCGAGTACGCTCAAGCATGAAGATCGGAAGA
+
FFFFFFFFFFFFFFFFFFFFFFFFFFFFFFFFFFFFFFFFFFFFF
@FS10000125:26:BPA73017-1023:1:1101:13490:1350 1:N:0:5
TCGCAGAGAACTTCGTCGAGTACGCTCAACACGCCAGATCGGAAG
+
FFFFFFFFFFFFFFFFFFFFFFFFFFFFFFFFFFFFFFFFFFFFF
@FS10000125:26:BPA73017-1023:1:1101:13560:1350 1:N:0:5
TTTGCAACTTCGTCGAGTACGCTCAAAGTTACAGATCGGAAGAGC
+
FFFFFFFFFFFFFFFFFFFFFFFFFFFFFFFFFFFFFFFFFFFFF
@FS10000125:26:BPA73017-1023:1:1101:14290:1350 1:N:0:5
CTGATAACTTCGTCGAGTACGCTCAACTGTAGAGATCGGAAGAGC
+
FFFFFFFFFFFFFFFFFFFFFFFFFFFFFFFFFFFFFFFFFFFFF
@FS10000125:26:BPA73017-1023:1:1101:15200:1350 1:N:0:5
TTGCTGAACTTCGTCGAGTACGCTCAAAACACGAGATCGGAAGAG
+
FFFFFFFFFFFFFFFFFFFFFFFFFFFFFFFFFFFFFFFFFFFFF
@FS10000125:26:BPA73017-1023:1:1101:16420:1350 1:N:0:5
TCGAAGTACGCTCTAACTTCGTCGAGTACGCTCAAGATTACAGAT
+
FFFFFFFFFFFFFFFFFFFFFFFFFFFFFFFFFFFFFFFFFFFFF
@FS10000125:26:BPA73017-1023:1:1101:16450:1350 1:N:0:5
TCGGAAATTTCGTCGAGTACGCTCAATAAATGAGATCGGAAGAGC
+
FFFFFFFF:FFFFF:FFFFF:FFF:FFFFFF::FFFFF:FF:FF:
@FS10000125:26:BPA73017-1023:1:1101:1380:1360 1:N:0:5
GCGCCAACTTCGTCGAGTACGCTCAACAGCGCAGATCGGAAGAGC
+
,FFFFFFFFFFFFFFFFFFFFFFFFFFFFF:FFFFFFFFFFFFFF
@FS10000125:26:BPA73017-1023:1:1101:3260:1360 1:N:0:5
CCGGGAACTTCGTCGAGTACGCTCAAGTGTGCAGATCGGAAGAGC
+
FFFFFFFFFFFFFFFFFFFFFFFFFFFFFFFFFFFFFFFFFFFFF
@FS10000125:26:BPA73017-1023:1:1101:3460:1360 1:N:0:5
CCGCTAACTTCGTCGAGTACGCTCAAGCTTGGAGATCGGAAGAGC
+
FFFFFFFFFFFFFFFFFFFFFFFFFFFFFFFFFFFFFFFFFFFFF
@FS10000125:26:BPA73017-1023:1:1101:4870:1360 1:N:0:5
GCGTAAACTTCGTCGAGTACGCTCAAATGCAAAGATCGGAAGAGC
+
FFFFFFFFFFFFFFFFFFFFFFFFFFFFFFFFFFFFFFFFFFFFF
@FS10000125:26:BPA73017-1023:1:1101:5310:1360 1:N:0:5
TCTGCAACTTCGTCGAGTACGCTCAATAAAGGAGATCGGAAGAGC
+
FFFFFFFFFFFFFFFFFFFFFFFFFFFFFFFFFFFFFFFFFFFFF
@FS10000125:26:BPA73017-1023:1:1101:5320:1360 1:N:0:5
TTTCGGAAACTTCGTCGAGTACGCTCAATCAGAGAGATCGGAAGA
+
FFFFFFFFFFFFFFFFFFFFFFFFFFFFFFFFFFFFFFFFFFFFF
@FS10000125:26:BPA73017-1023:1:1101:5530:1360 1:N:0:5
TCGCCAACTTCGTCGAGTACGCTCAAGCTAAAAGATCGGAAGAGC
+
FFFFFFFFFFFFFFFFFFFFFFFFFFFFFFFFFFFFFFFFFFFFF
@FS10000125:26:BPA73017-1023:1:1101:6350:1360 1:N:0:5
TCATTAACTTCGTCGAGTACGCTCAATTAGGTAGATCGGAAGAGC
+
FFFFFFFFFFFFFFFFFFFFFFFFFFFFFFFFFFFFFFFFFFFFF
@FS10000125:26:BPA73017-1023:1:1101:6470:1360 1:N:0:5
TCGCCAACTTCGTCGAGTACGCTCAAGAATTTAGATCGGAAGAGC
+
FF:FFFFFFFFFFFFFFFFFFFFFFFFFFFFFFFFFFFFFFFFFF
@FS10000125:26:BPA73017-1023:1:1101:6700:1360 1:N:0:5
TCGTCAACTTCGTCGAGTACGCTCAATAATAAAGATCGGAAGAGC
+
FFFFFFFFFFFFFFFFFFFFFFFFFFFFFFFFFFFFFFFFFFFFF
@FS10000125:26:BPA73017-1023:1:1101:6830:1360 1:N:0:5
GCGGCAACTTCGTCGAGTACGCTCAAAACAATAGATCGGAAGAGC
+
FFFFFFFFFFFFFFFFFFFFFFFFFFFFFFFFFFFFFFFFFFFFF
@FS10000125:26:BPA73017-1023:1:1101:7220:1360 1:N:0:5
TCATAAACTTCGTCGAGTACGCTCAAAAGACCAGATCGGAAGAGC
+
FFFFFFFFFFFFFFFFFFFFFFFFFFFFFFFFFFFFFFFFFFFFF
@FS10000125:26:BPA73017-1023:1:1101:7590:1360 1:N:0:5
TTGACTGGACTTCGTCGAGTACGCTCAATCGTGAAGATCGGAAGA
+
FFFFFFFFFFFFFFFFFFFFFFFFFFFFFFFFFFFFFFFFFFFFF
@FS10000125:26:BPA73017-1023:1:1101:8380:1360 1:N:0:5
TTGTTTCAACTTCGTCGAGTACGCTCAATTTAACAGATCGGAAGA
+
:FFFFFFFFFFFFFFFFFFFFFFFFFFFFFFFFFFFFFFFFFFFF
@FS10000125:26:BPA73017-1023:1:1101:8760:1360 1:N:0:5
TTGGCCAACTTCGTCGAGTACGCTCAAATAACGAGATCGGAAGAG
+
FFFFFFFFFFFFFFFFFFFFFFFFFFFFFFFFFFFFFFFFFFFFF
@FS10000125:26:BPA73017-1023:1:1101:8930:1360 1:N:0:5
TTGCAAAACTTCGTCGAGTACGCTCAAAAAATCAGATCGGAAGAG
+
FFFFFFFFFFFFFFFFFFFFFFFFFFFFFFFFFFFFFFFFFFFFF
@FS10000125:26:BPA73017-1023:1:1101:9230:1360 1:N:0:5
TGGTAAACTTCGTCGAGTACGCTCAAAACAATAGATCGGAAGAGC
+
F::FFFFFFFFFFFFFFFFFFFFFFFFFFFFFFFFFFFFFFFFFF
@FS10000125:26:BPA73017-1023:1:1101:9350:1360 1:N:0:5
GCGCGAACTTCGTCGAGTACGCTCAATAGACAAGATCGGAAGAGC
+
:FFFFFFFFFFFFFFFFFFFFFFFFFFFFFFFFFFFFFFFFFFFF
@FS10000125:26:BPA73017-1023:1:1101:9420:1360 1:N:0:5
CCGTTGTAGAACTTCGTCGAGTACGCTCAACGGCCAAGATCGGAA
+
FFFFFFFFFFFFFFFFFFFFFFFFFFFFFFFFFFFFFFFFFFFFF
@FS10000125:26:BPA73017-1023:1:1101:9920:1360 1:N:0:5
TTTGCTGAACTTCGTCGAGTACGCTACATTAAAGATCGGAAGAGC
+
FFFFFFFFFFFFFFFFFFFFFFFFFFFFFFFFFFFFFFFFFFFFF
@FS10000125:26:BPA73017-1023:1:1101:10240:1360 1:N:0:5
TTTAAGAACTTCGTCGAGTACGCTCAATACAGCAGATCGGAAGAG
+
FFFFFFFFFFFFFFFFFFFFFFFFFFFFFFFFFFFFFFFFFFFFF
@FS10000125:26:BPA73017-1023:1:1101:10330:1360 1:N:0:5
TCTACAACTTCGTCGAGTACGCTCAATGCAGTAGATCGGAAGAGC
+
FFFFFFFFFFFFFFFFFFFFFFFFFFFFFFFFFFFFFFFFFFFFF
@FS10000125:26:BPA73017-1023:1:1101:10760:1360 1:N:0:5
GTGGGAACTTCGTCGAGTACGCTCAATATTTAAGATCGGAAGAGC
+
:FFFFFFFFFFFFFFFFFFFFFFFFFFFFFFFFFFFFFFFFFFFF
@FS10000125:26:BPA73017-1023:1:1101:11130:1360 1:N:0:5
TTGAAATCTTCGTCGAGTACGCTCAATGAGATAGATCGGAAGAGC
+
FFFFFFFFFFFFFFFFFFFFFFFFFFFFFFFFFFFFFFFFFFFFF
@FS10000125:26:BPA73017-1023:1:1101:11170:1360 1:N:0:5
CGGCAACTTCGTCGAGTACGCTCAAGATAATAGATCGGAAGAGCA
+
FFFFFFFFFFFFFFFFFFFFFFFFFFFFFFFFFFFFFFFFFFFFF
@FS10000125:26:BPA73017-1023:1:1101:11220:1360 1:N:0:5
TTGCATCAACTTCGTCGAGTACGCTCAATCTATAAGATCGGAAGA
+
FFFFFFFFFFFFFFFFFFFFF,FFFFFFFFFFFFFFFFFFFFFFF
@FS10000125:26:BPA73017-1023:1:1101:11300:1360 1:N:0:5
CCGGCAACTTCGTCGAGTACGCTCAACACAATAGATCGGAAGAGC
+
FFFFFFFFFFFFFFFFFFFFFFFFFFFFFFFFFFFFFFFFFFFFF
@FS10000125:26:BPA73017-1023:1:1101:11700:1360 1:N:0:5
TTGTAACTTCGTCGAGTACGCTCAAGCTGATAGATCGGAAGAGCA
+
FFFFFFFFFFFFFFFFFFFFFFFFFFFFFFFFFFFFFFFFFFFFF
@FS10000125:26:BPA73017-1023:1:1101:11830:1360 1:N:0:5
CCCTAAACTTCGTCGAGTACGCTCAAACGATGAGATCGGAAGAGC
+
FFFFFFFFFFFFFFFFFFFFFFFFFFFFFFFFFFFFFFFFFFFFF
@FS10000125:26:BPA73017-1023:1:1101:12130:1360 1:N:0:5
TTGCTATCTTCGTCGAGTACGCTCAAATAAGAAGATCGGAAGAGC
+
FFFFFFFFFFFFFFFFFFFFFFFFFFFFFFFFFFFFFFFFFFFFF
@FS10000125:26:BPA73017-1023:1:1101:13710:1360 1:N:0:5
TCTTAACTTCGTCGAGTACGCTCAAGACTTCTGATCGGAAGAGCA
+
FF,,:F,F:,F:FF,:FFF,,FF,,,F:,FF,,FF:F,FF:F,F:
@FS10000125:26:BPA73017-1023:1:1101:13930:1360 1:N:0:5
TCGTCAACTTCGTCGAGTACGCTCAGAAAAGAAGATCGGAAGAGC
+
FFF,FFFF:,F::F:,FFFF,F:F:,FF:,,FF:FF:F,FF:FF,
@FS10000125:26:BPA73017-1023:1:1101:14410:1360 1:N:0:5
TTGTAAACTTCGTCGAGTACGCTCAAGTAATAAGATCGGAAGAGC
+
FFFFFFFFFFFFFFFFFFFFFFFFFFFFFFFFFFFFFFFFFFFFF
@FS10000125:26:BPA73017-1023:1:1101:15160:1360 1:N:0:5
TTGGAAACTTCGTCGAGTACGCTCAATTACCGAGATCGGAAGAGC
+
,::FFFFFFFFFFFFFFFFFFFFFFFFFFFFFFFFFFFFFFFFFF
@FS10000125:26:BPA73017-1023:1:1101:15290:1360 1:N:0:5
TTGCTAACTTCGTCGAGTACGCTCAACACATGAGATCGGAAGAGC
+
FFFFFFFFFFFFFFFFFFFFFFFFFFFFFFFFFFFFFFFFFFFFF
@FS10000125:26:BPA73017-1023:1:1101:15740:1360 1:N:0:5
TCGCCAACTTCGTCGAGTACGCTCAAGTAACTAGATCGGAAGAGC
+
FFFFFFFFFFFFFFFFFFFFFFFFFFFFFFFFFFFFFFFFFFFFF
@FS10000125:26:BPA73017-1023:1:1101:15800:1360 1:N:0:5
CCGGAACTTCGTCGAGTACGCTCAAGACAATAGATCGGAAGAGCA
+
FF,FFFFFFFFFFFFFFFFFFFF:FFFFFFFFFFFFFFFFFFFF,
@FS10000125:26:BPA73017-1023:1:1101:16410:1360 1:N:0:5
TCGGTGAACTTCGTCGAGTACGCTCAAAGTTAAAGATCGGAAGAG
+
FFFFFFFFFFFFFFFFFFFFFFFFFFFFFFFFFFFFFFFFFFFFF
@FS10000125:26:BPA73017-1023:1:1101:16440:1360 1:N:0:5
TCGGAAATTTCGTCGAGTACGCTCAATAAATGAGATCGGAAGAGC
+
,FF:FFFFFFF:FFF:FFFFFFFFF,FF,FFFFFFFF:F,F,FF:
@FS10000125:26:BPA73017-1023:1:1101:1350:1370 1:N:0:5
TCGACCAACTTCGTCGAGTACGCTCAACCTCAGAGATCGGAAGAG
+
FFFFFFFFFFFFFFFFFFFFFFFFFFFFFFFFFFFFFFFFFFFFF
@FS10000125:26:BPA73017-1023:1:1101:2050:1370 1:N:0:5
TCGTGAACTTCGTCGAGTACGCTCAACCTAAGAGATCGGAAGAGC
+
FFFFFFFFFFFFFFFFFFFFFFFFFFFFFFFFFFFFFFFFFFFFF
@FS10000125:26:BPA73017-1023:1:1101:2640:1370 1:N:0:5
TTGTAAACTTCGTCGAGTACGCTCAACTAATTAGATCGGAAGAGC
+
FFFFFFFFFFFFFFFFFFFFFFFFFFFFFFFFFFFFFFFFFFFFF
@FS10000125:26:BPA73017-1023:1:1101:2690:1370 1:N:0:5
TGGCTAACTTCGTCGAGTACGCTCAAATATTAAGATCGGAAGAGC
+
,F,FFF:FFFFFFFFFF:FFFFFFFFFFFFFFFFF:FFFFFFF:F
@FS10000125:26:BPA73017-1023:1:1101:4320:1370 1:N:0:5
ACGCAACTTCGTCGAGTACGCTCAAAGGTTCAGATCGGAAGAGCA
+
FFFFFFFFFFFFFFFFFFFFFFFFFFFFFFFFFFFFFFFFFFFFF
@FS10000125:26:BPA73017-1023:1:1101:5310:1370 1:N:0:5
TGATCAACTTCGTCGAGTACGCTCAATGTGAAAGATCGGAAGAGC
+
,FFFFFFFFFFFFFFFFFFFFFFFFFFFFFFFFFFFFFFFFFFFF
@FS10000125:26:BPA73017-1023:1:1101:5430:1370 1:N:0:5
TTGACTGGACTTCGTCGAGTACGCTCAAGGATTAAGATCGGAAGA
+
FFFFFFFFFFFFFFFFFFFFFFFFFFFFFFFFFFFFFFFFFFFFF
@FS10000125:26:BPA73017-1023:1:1101:5720:1370 1:N:0:5
GTGAAAACTTCGTCGAGTACGCTCAACCGCACAGATCGGAAGAGC
+
FFFFFFFFFFFFFFFFFFFFFFFFFFFFFFFFFFFFFFFFFFFFF
@FS10000125:26:BPA73017-1023:1:1101:6320:1370 1:N:0:5
TTGTAGAACTTCGTCGAGTACGCTCAAACGTTGAGATCGGAAGAG
+
:FFFFFFFFFFFFFFFFFFFFFFFFFFFFFFFFFFFFFFFFFFFF
@FS10000125:26:BPA73017-1023:1:1101:6650:1370 1:N:0:5
TTGGTTAACTTCGTCGAGTACGCTCAATAAAAGAGATCGGAAGAG
+
FFFFFFFFFFFFFFFFFFFFFFFFFFFFFFFFFFFFFFFFFFFFF
@FS10000125:26:BPA73017-1023:1:1101:7180:1370 1:N:0:5
TTTATACAACTTCGTCGAGTACGCTCAAAAGAAAAGATCGGAAGA
+
FFFFFFFFFFFFFFFFFFFFFFFFFFFFFFFFFFFFFFFFFFFFF
@FS10000125:26:BPA73017-1023:1:1101:7320:1370 1:N:0:5
TTGCAGACTTCGTCGAGTACGCTCAAGACCTTAGATCGGAAGAGC
+
FFFFFFFFFFFFFFFFFFFFFFFFFFFFFFFFFFFFFFFFFFFFF
@FS10000125:26:BPA73017-1023:1:1101:7400:1370 1:N:0:5
GGGCTAACTTCGTCGAGTACGCTCAATTCTAAAGATCGGAAGAGC
+
FFFFFFFFFFFFFFFFFFFFFFFFFFFFFFFFFFFFFFFFFFFFF
@FS10000125:26:BPA73017-1023:1:1101:7490:1370 1:N:0:5
GCGGGAACTTCGTCGAGTACGCTCAACTAGAAAGATCGGAAGAGC
+
FFFFFFFFFFFFFFFFFFFFFFFFFFFFFFFFFFFFFFFFFFFFF
@FS10000125:26:BPA73017-1023:1:1101:9090:1370 1:N:0:5
TCGTCAACTTCGTCGAGTACGCTCAATCTTATAGATCGGAAGAGC
+
FFFFFFFFFFFFFFFFFFFFFFFFFFFFFFFFFFFFFFFFFFFFF
@FS10000125:26:BPA73017-1023:1:1101:9230:1370 1:N:0:5
GCGTGACCTTCGTCGAGTACGCTCAAGGTTGAAGATCGGAAGAGC
+
FF:FFFFFFFFFFFFFFFFFFFFFFFFFFFFFFFFFFFFFFFFFF
@FS10000125:26:BPA73017-1023:1:1101:9810:1370 1:N:0:5
TTGTTGAACTTCGTCGAGTACGCTCAATGTCAAAGATCGGAAGAG
+
FFFFFFFFFFFFFFFFFFFFFFFFFFFFFFFFFFFFFFFFFFFFF
@FS10000125:26:BPA73017-1023:1:1101:9850:1370 1:N:0:5
TTGCCCAACTTCGTCGAGTACGCTCAAAGCAGCAGATCGGAAGAG
+
FFFF:F,FFFFFFFFFFFFF::FFF,FFFFFFFFFFFFFFFFFFF
@FS10000125:26:BPA73017-1023:1:1101:10220:1370 1:N:0:5
TTTAAGAACTTCGTCGAGTACGCTCAATACAGCAGATCGGAAGAG
+
FFFF:FFFFFFFFFFFFFFFFFFFFFFFFFFFFFFFFFFFFFFFF
@FS10000125:26:BPA73017-1023:1:1101:10660:1370 1:N:0:5
CCGTCAACTTCGTCGAGTACGCTCAAATACATAGATCGGAAGAGC
+
FFFFFFFFFFFFFFFFFFFFFFFFFFFFFFFFFFFFFFFFFFFFF
@FS10000125:26:BPA73017-1023:1:1101:12800:1370 1:N:0:5
TTGATAACTTCGTCGAGTACGCTCAAGGTGAAAGATCGGAAGAGC
+
FFFFFFFFFFFFFFFFFFFFFFFFFFFFFFFFFFFFFFFFFFFFF
@FS10000125:26:BPA73017-1023:1:1101:13080:1370 1:N:0:5
TTGCACAACTTCGTCGAGTACGCTCAAGAAAGGAGATCGGAAGAG
+
FFFFFFFFFFFFFFFFFFFFFFFFFFFFFFFFFFFFFFFFFFFFF
@FS10000125:26:BPA73017-1023:1:1101:13130:1370 1:N:0:5
TTGCTTAACTTCGTCGAGTACGCTCAATTGGTGAGATCGGAAGCG
+
FFFFFFFFFFFFFFFFFFFFFFFFFFFFFFFFFFFFFFFFFFFFF
@FS10000125:26:BPA73017-1023:1:1101:13470:1370 1:N:0:5
TCCCCGAACTTCGTCGAGTACGCTCAAAAAATCAGATCGGAAGAG
+
FFFFFFFFFFFFFFFFFFFFFFFFFFFF:FFFFFFFFFFFFFFFF
@FS10000125:26:BPA73017-1023:1:1101:13620:1370 1:N:0:5
TTGCAACTTCGTCGAGTACGCTCAATTTTGGAGATCGGAAGAGCA
+
FFFFFFFFFFFFFFFFFFFFFFFFFFFFFFFFFFFFFFFFFFFFF
@FS10000125:26:BPA73017-1023:1:1101:14220:1370 1:N:0:5
CCGCTAACTTCGTCGAGTACGCTCAACATGTCAGATCGGAAGAGC
+
FFFFFFFFFFFFFFFFFFFFFFFFFFFFFFFFFFFFFFFFFFFFF
@FS10000125:26:BPA73017-1023:1:1101:16380:1370 1:N:0:5
GCGAAAACTTCGTCGAGTACGCTCAACCAAAGAGATCGGAAGAGC
+
FFFFFFFFFFFFFFFFFFFFFFFFFFFFFFFFFFFFFFFFFFFFF
@FS10000125:26:BPA73017-1023:1:1101:16440:1370 1:N:0:5
GCGCAAACTTCGTCGAGTACGCTCAAGATAAGAGATCGGAAGAGC
+
FFFFFFFFFFFFFFFFFFFFFFFFFFFFFFFFFFFFFFFFFFFFF
@FS10000125:26:BPA73017-1023:1:1101:1270:1380 1:N:0:5
TTGACTGGACTTCGTCGAGTACGCTCAACTGGCGAGATCGGAAGA
+
FFFFF,F:FFFFFFFFFFFFFFFFFFFF:,,::FFFFFFFFFFFF
@FS10000125:26:BPA73017-1023:1:1101:1440:1380 1:N:0:5
GGGCAACTTCGTCGAGTACGCTCAAACTATGAGATCGGAAGAGCA
+
FFFFFFFFFFFFFFFFFFFFFFFFFFFFFFFFFFFFFFFFFFFFF
@FS10000125:26:BPA73017-1023:1:1101:1820:1380 1:N:0:5
CCGCGAACTTCGTCGAGTACGCTCAACGCCCCAGATCGGAAGAGC
+
FFFFFFFFFFFFFFFFFFFFFFFFFFFFFFFFFFFFFFFFFFFFF
@FS10000125:26:BPA73017-1023:1:1101:1850:1380 1:N:0:5
TCTATAACTTCGTCGAGTACGCTCAACTATTAAGATCGGAAGAGC
+
FFFFFFFFFFFFFFFFFFFFFFFFFFFFFFFFFFFFFFFFFFFFF
@FS10000125:26:BPA73017-1023:1:1101:2170:1380 1:N:0:5
TTGCAACTTCGTCGAGTACGCTCAATATTAGAGATCGGAAGAGCA
+
FFFFFFFFFFFFFFFFFFFFFFFFFFFFFFFFFFFFFFFFFFFFF
@FS10000125:26:BPA73017-1023:1:1101:2190:1380 1:N:0:5
GCCTGAACTTGTCGAGTACGCTCAACATAATAGATCGGAAGAGCA
+
FFFFFFFFFFFFFFFFFFFFFFFFFFFFF:FFFFFFFFFFFFFFF
@FS10000125:26:BPA73017-1023:1:1101:2230:1380 1:N:0:5
CCGAATACTTCGTCGAGTACGCTCATATTTTTAGATCGGAAGAGC
+
,:F,F,,F:,F::F:,F:F:,FFF,,FFFF:F,,FF,:,FFFFF,
@FS10000125:26:BPA73017-1023:1:1101:2920:1380 1:N:0:5
TTCGATGAACTTCGTCGAGTACGCTCAAACGTTGAGATCGGAAGA
+
,:FFF,:FFFFFFFFFFFFFFFFFFFFFFF::FFFFFFFFFFFFF
@FS10000125:26:BPA73017-1023:1:1101:3230:1380 1:N:0:5
GCGCAACTTCGTCGAGTACGCTCAAGGTTTAAGATCGGAAGAGCA
+
FFFFFFFFFFFFFFFFFFFFFFFFFFFFFFFFFFFFFFFFFFFFF
@FS10000125:26:BPA73017-1023:1:1101:3490:1380 1:N:0:5
TCGCTAACTTCGTCGAGTACGCTCAAACTTCTAGATCGGAAGAGC
+
FFF::FFFFFFFFFFFFFFFFFFFFF:FF,F:FFFFFFFFFFFFF
@FS10000125:26:BPA73017-1023:1:1101:3930:1380 1:N:0:5
ACGCAGGAACTTCGTCGAGTACGCTCAATGATAGAGATCGGAAGA
+
FFFFFFFFFFFFFFFFFFFFFFFFFFFFFFFFFFFFFFFFFFFFF
@FS10000125:26:BPA73017-1023:1:1101:4060:1380 1:N:0:5
GGGGAACTTCGTCGAGTACGCTCAATTATGTAGATCGGAAGAGCA
+
F,FFFFF:,FFFFFFF,FFFF:FFF,F,:FFFFFFF::FFF::F,
@FS10000125:26:BPA73017-1023:1:1101:4210:1380 1:N:0:5
TCTTCGTCGAGTACGCTCAAATAACCAGATCGGAAGAGCACACGT
+
FFFFFFFFFFFFFFFFFFFFFFFFFFFFFFFFFFFFFFFFFFFFF
@FS10000125:26:BPA73017-1023:1:1101:4950:1380 1:N:0:5
TTGCTCAACTTCGTCGAGTACGCTCAAGGAATTAGATCGGAAGAG
+
,FFFFFFFFFFFFFFFFFFFFFFFF,FFFFFFFFFFFFFFFFFFF
@FS10000125:26:BPA73017-1023:1:1101:5140:1380 1:N:0:5
GCGTGAACTTCGTCGAGTACGCTCAAGGATGCAGATCGGAAGAGC
+
FFFFFFFFFFFFFFFFFFFFFFFFFFFFFFFFFFFFFFFFFFFFF
@FS10000125:26:BPA73017-1023:1:1101:5440:1380 1:N:0:5
TTGACTGGACTTCGTCGAGTACGCTCAACCGCTGAGATCGGAAGA
+
FFFFFFFFFFFFFFFFFFFFFFFFFFFFFFFFFFFFFFFFFFFFF
@FS10000125:26:BPA73017-1023:1:1101:5490:1380 1:N:0:5
TCGTGTTAACTTCGTCGAGTACGCTCAATATTGGAGATCGGAAGA
+
FFFFFFFFFFFFFFFFFFFFFFFFFFFFFFFFFFFFFFFFFFFFF
@FS10000125:26:BPA73017-1023:1:1101:5580:1380 1:N:0:5
TTGTTCAACTTCGTCGAGTACGCTCAACTATATAGATCGGAAGAG
+
FFFFFFFFFFFFFFFFFFFFFFFFFFFFFFFFFFFFFFFFFFFFF
@FS10000125:26:BPA73017-1023:1:1101:5980:1380 1:N:0:5
TCGGAAACTTCGTCGAGTACGCTCAACTATATAGATCGGAAGAGC
+
FFFFFFFFFFFFFFFFFFFFFFFFFFFFFFFFFFFFFFFFFFFFF
@FS10000125:26:BPA73017-1023:1:1101:7580:1380 1:N:0:5
GTGCTAACTTCGTCGAGTACGCTCAAGAGTGAAGATCGGAAGAGC
+
FFFFFFFFFFFFFFFFFFFFFFFFFFFFFFFFFFFFFFFFFFFFF
@FS10000125:26:BPA73017-1023:1:1101:7700:1380 1:N:0:5
TTTATACAACTTCGTCGAGTACGCTCAAAAGAAAAGATCGGAAGA
+
FFFFFFFFFFFFFFFFFFFFFFFFFFFFFFFFFFFFFFFFFFFFF
@FS10000125:26:BPA73017-1023:1:1101:7810:1380 1:N:0:5
GCGGCAACTTCGTCGAGTACGCTCAAAGTTTTAGATCGGAAGAGC
+
FFFFFFFFFFFFFFFFFFFFFFFFFFFFFFFFFFFFFFFFFFFFF
@FS10000125:26:BPA73017-1023:1:1101:7880:1380 1:N:0:5
TCTCATAACTTCGTCGAGTACGCTCAATTTGAAAGATCGGAAGAG
+
FF,FFFFFFFFFFFFFFFFFFFFFFFFFFFFFFFFFFFFFFFFFF
@FS10000125:26:BPA73017-1023:1:1101:7900:1380 1:N:0:5
TTGACTGGACTTCGTCGAGTACGCTCAAGATGCAAGATCGGAAGA
+
FFFFFFFFFFFFFFFFFFFFFFFFFFFFFFFFFFFFFFFFFFFFF
@FS10000125:26:BPA73017-1023:1:1101:9970:1380 1:N:0:5
GGGGGAACTTCGTCGAGTACGCTCAAAACGGGAGATCGGAAGAGC
+
FFFFFFFFFFFFFFFFFFFFFFFFFFFFFFFFFFFFFFFFFFFFF
@FS10000125:26:BPA73017-1023:1:1101:10610:1380 1:N:0:5
GGGCAAACTTCGTCGAGTACGCTCAAATACACAGATCGGAAGAGC
+
FF:FFFFFFFFFFFFFFFFFFFFFFFFFFFFFFFFFFFFFFFFFF
@FS10000125:26:BPA73017-1023:1:1101:10620:1380 1:N:0:5
GCGGTAACTTCGTCGAGTACGCTCAATCTAACAGATCGGAAGAGC
+
FFFFFFFFFFFFFFFFFFFFFFFFFFFFFFFFFFFFFFFFFFFFF
@FS10000125:26:BPA73017-1023:1:1101:10710:1380 1:N:0:5
GCATAACTTCGTCGAGTACGCTCAAAATAGAAGATCGGAAGAGCA
+
FFFFFFFFFFFFFFFFFFFFFFFFFFFFFFFFFFFFFFFFFFFFF
@FS10000125:26:BPA73017-1023:1:1101:11590:1380 1:N:0:5
TCGCAAACTTCGTCGAGTACGCTCAAATATGGAGATCGGAAGAGC
+
FFFFFFFFFFFFFFFFFFFFFFFFFFFFFFFFFFFFFFFFFFFFF
@FS10000125:26:BPA73017-1023:1:1101:11820:1380 1:N:0:5
GCGATAACTTCGTCGAGTACGCTCAACTAAATAGATCGGAAGAGC
+
FFFFFFFFFFFFFFFFFFFFFFFFFFFFFFFFFFFFFFFFFFFFF
@FS10000125:26:BPA73017-1023:1:1101:12750:1380 1:N:0:5
TGGCAGGAACTTCGTCGAGTACGCTCAATACAACAGATCGGAAGA
+
FFFFFFFFFFFFFFFFFFFFFFFFFFFFFFFFFFFFFFFFFFFFF
@FS10000125:26:BPA73017-1023:1:1101:13530:1380 1:N:0:5
CCGCAACTTCGTCGAGTACGCTCAACATATCAGATCGGAAGAGCA
+
FFFFFFFFFFFFFFFFFFFFFFFFFFFFFFFFFFFFFFFFFFFFF
@FS10000125:26:BPA73017-1023:1:1101:13650:1380 1:N:0:5
TTGCAACTTCGTCGAGTACGCTCAATTTTGGAGATCGGAAGAGCA
+
,FFFFFFFFFFFF:FFFFFFFFFF,FFFFFFFF:FF:FFFFFFF:
@FS10000125:26:BPA73017-1023:1:1101:14250:1380 1:N:0:5
CCGGAAACTTCGTCGAGTACGCTCAATTATAGAGATCGGAAGAGC
+
FFF,FFFFFFFFFFFFFFFFFFFFFF,FF,F:FFFFFFFFFFFFF
@FS10000125:26:BPA73017-1023:1:1101:14470:1380 1:N:0:5
TCGTGAAACTTCGTCGAGTACGCTCAATGATGTAGATCGGAAGAG
+
FFFFFFFFFFFFFFFFFFFFFFFFFFFFFFFFFFFFFFFFFFFFF
@FS10000125:26:BPA73017-1023:1:1101:14890:1380 1:N:0:5
TTGTTAACTTCGTCGAGTACGCTCAAAAAGATAGATCGGAAGAGC
+
FFFFFFFFFFFFFFFFFFFFFFFFFFFFFFFFFFFFFFFFFFFFF
@FS10000125:26:BPA73017-1023:1:1101:15170:1380 1:N:0:5
CCGTCAACTTCGTCGAGTACGCTCAATATCTTAGATCGGAAGAGC
+
FFFFFFFFFFFFFFFFFFFFFFFFFFFFFFFFFFFFFFFFFFFFF
@FS10000125:26:BPA73017-1023:1:1101:15420:1380 1:N:0:5
CCGTTAACTTCGTCGAGTACGCTCAATAAAAAAGATCGGAAGAGC
+
FFF:FFFFFFFFFFFFFFFFFFFFF:FF:FFFFFFFFFFFFFFFF
@FS10000125:26:BPA73017-1023:1:1101:15480:1380 1:N:0:5
TAGGGGAACTTCGTCGAGTACGCTCAATATGATAGATCGGAAGAG
+
:F,FFFFFFFFFFFFFFFFFFFFFFFFFF:FFFFFFFFFFFFFFF
@FS10000125:26:BPA73017-1023:1:1101:15710:1380 1:N:0:5
CCGAGAACTTCGTCGAGTACGCTCAAAGTCAAAGATCGGAAGAGC
+
FFFFFFFFFFFFFFFFFFFFFFFFFFFFFFFFFFFFFFFFFFFFF
@FS10000125:26:BPA73017-1023:1:1101:16090:1380 1:N:0:5
TCGCAACTTCGTCGAGTACGCTCAAAACTATAGATCGGAAGAGCA
+
FFFFFFFFFFFFFFFFFFFFFFFFF:FFFFFFFFFFFF:FFFFFF
@FS10000125:26:BPA73017-1023:1:1101:16100:1380 1:N:0:5
TCGCAACTTCGTCGAGTACGCTCAAAACTATAGATCGGAAGAGCA
+
FFFFFFFFFFF:FFFFFFFFFFFFFFFFFFFFFFFFFFFFFFFFF
@FS10000125:26:BPA73017-1023:1:1101:1330:1390 1:N:0:5
ACGCAACTTCGTCGAGTACGCTCAAAGGACTAGATCGGAAGAGCA
+
FFFFFFFFFFFFFFFFFFFFFFFFFFFFFFFFFFFFFFFFFFFFF
@FS10000125:26:BPA73017-1023:1:1101:1450:1390 1:N:0:5
TTGATAACTGACTCGAGTACGCTCAATAAGACAGATCGGAAGAGC
+
FFF,:FFFFF:FFFFFFFFFFFFFFFFFFFFFFFFFFFFFFFFFF
@FS10000125:26:BPA73017-1023:1:1101:3540:1390 1:N:0:5
TTGCGCAACTTCGTCGAGTACGCTCAATTAGTAAGATCGGAAGAG
+
FFFFFFFFFFFFFFFFFFFFFFFFFFFFFFFFFFFFFFFFFFFFF
@FS10000125:26:BPA73017-1023:1:1101:3560:1390 1:N:0:5
TCTAGGCAACTTCGTCGAGTACGCTCAAGTGATCAGATCGGAAGA
+
FFFFFFFFFF,FF:FFFFF:FFFFFFFFFFFFFFFF:FF:FFFF:
@FS10000125:26:BPA73017-1023:1:1101:3600:1390 1:N:0:5
TTGACTGGACTTCGTCGAGTACGCTCAAGATGCAAGATCGGAAGA
+
FFFFFFFFFFFFFFFFFFFFFFFFFFFFFFFFFFFFFFFFFFFFF
@FS10000125:26:BPA73017-1023:1:1101:4270:1390 1:N:0:5
TCGATAACTTCGTCGAGTACGCTCAACTGCGGAGATCGGAAGAGC
+
FFFFFFFFFFFFFFFFFFFFFFFFFFFFFFFFFFFFFFFFFFFFF
@FS10000125:26:BPA73017-1023:1:1101:4370:1390 1:N:0:5
TGGAGAACTTCGTCGAGTACGCTCAAGCAGTGAGATCGGAAGAGC
+
FFFFFFFFFFFFFFFFFFFFFFFFFFFFFFFFFFFFFFFFFFFFF
@FS10000125:26:BPA73017-1023:1:1101:4950:1390 1:N:0:5
CCGTGAACTTCGTCGAGTACGCTCAACAGCCCAGATCGGAAGAGC
+
FFFFFFFFFFFFFFFFFFFFFFFFFFFFFFFFFFFFFFFFFFFFF
@FS10000125:26:BPA73017-1023:1:1101:5040:1390 1:N:0:5
GCGTTAACTTCGTCGAGTACGCTCAAGGGCAGAGATCGGAAGAGC
+
FFFFFFFFFFFFFFFFFFFFFFFFFFFFFFFFFFFFFFFFFFFFF
@FS10000125:26:BPA73017-1023:1:1101:5190:1390 1:N:0:5
ACGCAACTTCGTCGAGTACGCTCAATCACTGAGATCGGAAGAGCA
+
FFFFFFFFFFFFFFFFFFFFFFFFFFFFFFFFFFFFFFFFFFFFF
@FS10000125:26:BPA73017-1023:1:1101:5540:1390 1:N:0:5
TAGCAACTTCGTCGAGTACGCTCAAGTCTATAGATCGGAAGAGCA
+
FFFFFFFFFFFFFFFFFFFFFFFFFFFFFFFFFFFFFFFFFFFFF
@FS10000125:26:BPA73017-1023:1:1101:6720:1390 1:N:0:5
TCGAACTTCGTCGAGTACGCTCAAACTTGGAGATCGGAAGAGCAC
+
FFFFFFFFFFFFFFF:FFFFFFFFFFFFFF,FF,FFFF:FFFFF:
@FS10000125:26:BPA73017-1023:1:1101:7630:1390 1:N:0:5
CCTAAGACTTCGTCGAGTACGCTCAATTCGTCAGATCGGAAGAGC
+
:FFFF,FF,,F::,F:::FF:FF,F,,:F,FFF:,:F::FFF,,F
@FS10000125:26:BPA73017-1023:1:1101:7680:1390 1:N:0:5
GCGCAAACTTCGTCGAGTACGCTCAACAAGGAAGATCGGAAGAGC
+
FFFFFFFFFFFFFFFFFFFFFFFFFFFFFFFFFFFFFFFFFFFFF
@FS10000125:26:BPA73017-1023:1:1101:7890:1390 1:N:0:5
TTGACTGGACTTCGTCGAGTACGCTCAAGATGCAAGATCGGAAGA
+
FFFFFFFFFFFFFFFFFFFFFFFFFFFFFFFFFFFFFFFFFFFFF
@FS10000125:26:BPA73017-1023:1:1101:8540:1390 1:N:0:5
TTGCATAACTTCGTCGAGTACGCTCAAGGATAGAGATCGGAAGAG
+
FFFFFFFFFFFFFFFFFFFFFFFFFFFFFFFFFFFFFFFFFFFFF
@FS10000125:26:BPA73017-1023:1:1101:9360:1390 1:N:0:5
CCTTCAACTTCGTCGAGTACGCTCAAGCAATAAGATCGGAAGAGC
+
FFFFFFFFFFFFFFFFFFFFFFFFFFFFFFFFFFFFFFFFFFFFF
@FS10000125:26:BPA73017-1023:1:1101:9730:1390 1:N:0:5
GCGTTAACTTCGTCGAGTACGCTCAAACACTAAGATCGGAAGAGC
+
FFFFFFFFFFFFFFFFFFFFFFFFFFFFFFFFFFFFFFFFFFFFF
@FS10000125:26:BPA73017-1023:1:1101:9810:1390 1:N:0:5
TTGACTGGACTTCGTCGAGTACGCTCAAACTGAAAGATCGGAAGA
+
FFFFFFFFFFFFFFFFFFFFFFFFFFFFFFFFFFFFFFFFFFFFF
@FS10000125:26:BPA73017-1023:1:1101:10030:1390 1:N:0:5
CCGATAACTTCGTCGTGTACGCTCAGTAAGACAGATCGGAAGAGC
+
,:FFF::,F::::F,,FFF:,FFF,,FFF:::F,FF,:,F::FF,
@FS10000125:26:BPA73017-1023:1:1101:11210:1390 1:N:0:5
TTGGTAATTTCGTCGAGTACGCTCAAACCAGGAGATCGGAAGAGC
+
FFFFFFFFFFFFFFFFFFFFFFFFFFFFFFFFFFFFFFFFFFFFF
@FS10000125:26:BPA73017-1023:1:1101:11220:1390 1:N:0:5
TCGTAGAACTTCGTCGAGTACGCTCAATACGTGAGATCGGAAGAG
+
FFFFFFFFFFFFFFFFFFFFFFFFFFFFFFFFFFFFFFFFFFFFF
@FS10000125:26:BPA73017-1023:1:1101:11240:1390 1:N:0:5
TTGTTTAACTTCGTCGAGTACGCTCAAACAAGTAGATCGGAAGAG
+
FFFFFFFFFFFFFFFFFFFFFFFFFFFFFFFFFFFFFFFFFFFFF
@FS10000125:26:BPA73017-1023:1:1101:11630:1390 1:N:0:5
TTGACTGGACTTCGTCGAGTACGCTCAACACGAGAGATCGGAAGA
+
FFFFFFFFFFFFFFFFFFFFFFFFFFFFFFFFFFFFFFFFFFFFF
@FS10000125:26:BPA73017-1023:1:1101:11840:1390 1:N:0:5
TCGGTAACTTCGTCGAGTACGCTCAAGAAAGGAGATCGGAAGAGC
+
FFF:FFFFFFFFFFFFFFFFFFFFFFFFFFFFFFFFFFFFFFFFF
@FS10000125:26:BPA73017-1023:1:1101:12550:1390 1:N:0:5
TCGGCAGCTTCGTCGAGTACGCTCAAGTGCGGAGATCGGAAGAGC
+
:F,:FFFFFFF:FF::FFFFFFFF,:FFF,FF,FFF::FF,FFFF
@FS10000125:26:BPA73017-1023:1:1101:12600:1390 1:N:0:5
CTGTAAACTTCGTCGAGTACGCTCAAAGAATCAGATCGGAAGAGC
+
FFFFFFFFFFFFFFFFFFFFFFFFFFFFFFFFFFFFFFFFFFFFF
@FS10000125:26:BPA73017-1023:1:1101:12770:1390 1:N:0:5
TTGGCGAACTTCGTCGAGTACGCTCAAGATAGCAGATCGGAAGAG
+
FFFFFFFFFFFFFFFFFFFFFFFFFFFFFFFFFFFFFFFFFFFFF
@FS10000125:26:BPA73017-1023:1:1101:13480:1390 1:N:0:5
TCGCAGAGAACTTCGTCGAGTACGCTCAACACGCCAGATCGGAAG
+
:FFFFFFFFFFFFFFFFFFFFFFFFFFFFFFFFFFFFFFFFFFFF
@FS10000125:26:BPA73017-1023:1:1101:13780:1390 1:N:0:5
TCGACAACTTCGTCGAGTACGCTCAATGAAAGAGATCGGAAGAGC
+
FFFFFFFFFFFFFFFFFFFFFFFFFFFFFFFFFFFFFFFFFFFFF
@FS10000125:26:BPA73017-1023:1:1101:14200:1390 1:N:0:5
TTTCCGGAACTTCGTCGAGTACGCTCAAATATAAAGATCGGAAGA
+
FFFFFFFFFFFFFFFFFFFFFFFFFFFFFFFFFFFFFFFFFFFFF
@FS10000125:26:BPA73017-1023:1:1101:14500:1390 1:N:0:5
TGGCCAACTTCGTCGAGTACGCTCAAAGGCGGAGATCGGAAGAGC
+
FFFFFFFFFFFFFFFFFFFFFFFFFFFFFFFFFFFFFFFFFFFFF
@FS10000125:26:BPA73017-1023:1:1101:2670:1400 1:N:0:5
TTTATCAACTTCGTCGAGTACGCTCAAGATAAAAGATCGGAAGAG
+
FFFFFFFFFFFFFFFFFFFFFFFFFFFFFFFFFFFFFFFFFFFFF
@FS10000125:26:BPA73017-1023:1:1101:2970:1400 1:N:0:5
GCGCTAACTTCGTCGAGTACGCTCAATGAGAGAGATCGGAAGAGC
+
FFFFFFFFFFFFFFFFFFFFFFFFFFF:FFFFFFFFFFFFFFFFF
@FS10000125:26:BPA73017-1023:1:1101:3920:1400 1:N:0:5
ACGCGTAAACTTCGTCGAGTACGCTCAAACAAGTAGATCGGAAGA
+
FFFFFFFFFFFFFFFFFFFFFFFFFFFFFFFFFFFFFFFFFFFFF
@FS10000125:26:BPA73017-1023:1:1101:4050:1400 1:N:0:5
TGGTTAACTTCGTCGAGTACGCTCAAATACTTAGATCGGAAGAGC
+
FFFFFFFFFFFFFFFFFFFFFFFFFFFFFFFFFFFFFFFFFFFFF
@FS10000125:26:BPA73017-1023:1:1101:4450:1400 1:N:0:5
GGGGGATTTTTTTTTTTTTTTTTTTTTTTTTAAATTTTTTTTATT
+
FFF:,,:F::::FFFFFFFF:F,:FF:::,,,,,,F:F,,,,,F,
@FS10000125:26:BPA73017-1023:1:1101:4560:1400 1:N:0:5
GGGAAAACTTCGTCGAGTACGCTCAAACAGGAAGATCGGAAGAGC
+
:FFFFFFFFFFFFFFFFFFFFFFFFFFFFFFF:FFFFFFFFFFFF
@FS10000125:26:BPA73017-1023:1:1101:4830:1400 1:N:0:5
GCGCAAACTTCGTCGAGTACGCTCAACAAGCCAGATCGGAAGAGC
+
,F:FFFFFFFFFFFFFFFFFFFFFFFFFFFFFFFFFFFFFFFFFF
@FS10000125:26:BPA73017-1023:1:1101:4950:1400 1:N:0:5
GCGGCAACTTCGTCGAGTACGCTCAAATTGTGAGATCGGAAGAGC
+
,F,FFFFFFFFFFFFFFFFFFFFFFF:FFFFFFFFF:FFFFF:FF
@FS10000125:26:BPA73017-1023:1:1101:5410:1400 1:N:0:5
TTGCCCATAATTTCGTCGAGTACGCTCAAATGCAAAGATCGGAAG
+
:FFFFFFFFFFFFFFFFFFFFFFFFFFFFFFFFFFFFFFFFFFFF
@FS10000125:26:BPA73017-1023:1:1101:5530:1400 1:N:0:5
CCGGAAACTTCGTCGAGTACGCTCAACCACACAGATCGGAAGAGC
+
FFFFFFFFFFFFFFFFFFFFFFFFFFFFFFFFFFFFFFFFFFFFF
@FS10000125:26:BPA73017-1023:1:1101:5790:1400 1:N:0:5
CCGTTAACTTCGTCGAGTACGCTCAAAGCCATAGATCGGAAGAGC
+
FFF:FFFFFFFFFFF:FFFFFFF:FFFFFFFFF:FFFFF:FF:F:
@FS10000125:26:BPA73017-1023:1:1101:6760:1400 1:N:0:5
CCGTGAACTTCGTCGAGTACGCTCAAAATAGTAGATCGGAAGAGC
+
FFFFFFFFFFFFFFFFFFFFFFFFFFFFFFFFFFFFFFFFFFFFF
@FS10000125:26:BPA73017-1023:1:1101:6830:1400 1:N:0:5
GCGGGAACTTCGTCGAGTACGCTCAAACTACTAGATCGGAAGAGC
+
FFFFFFFFFFFFFFFFFFFFFFFFFFFFFFFFFFFFFFFFFFFFF
@FS10000125:26:BPA73017-1023:1:1101:7120:1400 1:N:0:5
TGGTTAAACTTCGTCGAGTACGCTCAATGTATTAGATCGGAAGAG
+
F:FFFFFFFFFFFFFFFFFFFFFFFFFFFFFFFFFFFFFFFFFFF
@FS10000125:26:BPA73017-1023:1:1101:7360:1400 1:N:0:5
TCTAGAACTTCGTCGAGTACGCTCAACACTTCAGATCGGAAGAGC
+
FFFFFFFFFFFFFFFFFFFFFFFFFFFFFFFFFFFFFFFFFFFFF
@FS10000125:26:BPA73017-1023:1:1101:7570:1400 1:N:0:5
TCAGATAACTTCGTCGAGTACGCTCAAACCTAAAGATCGGAAGAG
+
FFFFFFFFFFFFFFFFFFFFFFFFFFFFFFFFFFFFFFFFFFFFF
@FS10000125:26:BPA73017-1023:1:1101:8180:1400 1:N:0:5
GAGGGGTCAACTTCGTCGAGTACGCTCAATAGAGAAGATCGGAAG
+
FFFFFFFFFFFFFFFFFFFFFFFFFFFFFFFFFFFFFFFFFFFFF
@FS10000125:26:BPA73017-1023:1:1101:8530:1400 1:N:0:5
CGGATGTAACTTCGTCGAGTACGCTCAAAGACGTAGATCGGAAGA
+
FFFFFFFFFFFFFFFFFFFFFFFFFFFFFFFFFFFFFFFFFFFFF
@FS10000125:26:BPA73017-1023:1:1101:8960:1400 1:N:0:5
TTGTTAACTTCGTCGAGTACGCTCAAGGAAAGAGGTCGGAAGAGC
+
FFFFFFFFFFFFFFFFFFFFFFFFFFFFFFFFFFFFFFFFFFFFF
@FS10000125:26:BPA73017-1023:1:1101:9880:1400 1:N:0:5
TCGGCAACTTCGTCGAGTACGCTCAAGAGGATAGATCGGAAGAGC
+
FFFFFFFFFFFFFFFFFFFFFFFFFFFFFFFFFFFFFFFFFFFFF
@FS10000125:26:BPA73017-1023:1:1101:9980:1400 1:N:0:5
ACGACAACTTCGTCGAGTACGCTCAATTCCGGAGATCGGAAGAGC
+
,:F:,F:FFFFFFFFFFFFFFFFFFF,,,,,,FF:FFFFF:FFFF
@FS10000125:26:BPA73017-1023:1:1101:10280:1400 1:N:0:5
TCGTAAACTTCGTCGAGTACGCTCAAATATAGAGATCGGAAGAGC
+
FFFFFFFFFFFFFFFFFFFFFFFFFFFFFFFFFFFFFFFFFFFFF
@FS10000125:26:BPA73017-1023:1:1101:10850:1400 1:N:0:5
GCGGCAACTTCGTCGAGTACGCTCAAGCTTAGAGATCGGAAGAGC
+
FFFFFFFFFFFFFFFFFFFFFFFFFFFFFFFFFFFFFFFFFFFFF
@FS10000125:26:BPA73017-1023:1:1101:10900:1400 1:N:0:5
TTGTCAACTTCGTCGAGTACGCTCAACGCCTGAGATCGGAAGAGC
+
FFFFFFFFFFFFFFFFFFFFFFFFFFFFFFFFFFFFFFFFFFFFF
@FS10000125:26:BPA73017-1023:1:1101:10910:1400 1:N:0:5
TCGAATGAACTTCGTCGAGTACGCTCAAGAGGAGAGATCGGAAGA
+
FFFFFFFFFFFFFFFFFFFFFFFFFFFFFFFFFFFFFFFFFFFFF
@FS10000125:26:BPA73017-1023:1:1101:12060:1400 1:N:0:5
TTGTGGAACTTCGTCGAGTACGCTCAAACACACAGATCGGAAGAG
+
FFFFFFFFFFFFFFFFFFFFFFFFFFFFFFFFFFFFFFFFFFFFF
@FS10000125:26:BPA73017-1023:1:1101:12600:1400 1:N:0:5
CCGGCAACTTCGTCGAGTACGCTCAAGTTGCTAGATCGGAAGAGC
+
FFFFFFFFFFFFFFFFFFFFFFFF:FFFFFFFFFFFFFFFFFF:F
@FS10000125:26:BPA73017-1023:1:1101:12710:1400 1:N:0:5
CTGGGAACTTCGTCGAGTACGCTCAAGTGGAGAGATCGGAAGAGC
+
FFFFFFFFFFFFFFFFFFFFFFFFFFFFFFFFFFFFFFFFFFFFF
@FS10000125:26:BPA73017-1023:1:1101:12730:1400 1:N:0:5
TTGACGAACTTCGTCGAGTACGCTCAATAAGTGAGATCGGAAGAG
+
FFFFFFFFFFFFFFFFFFFFFFFFFFFFFFFFFFFFFFFFFFFFF
@FS10000125:26:BPA73017-1023:1:1101:12780:1400 1:N:0:5
TCGTTGTAAACTTCGTCGAGTACGCTCAAGAATTGAGATCGGAAG
+
FFFFFFFFFFFFFFFFFFFFFFFFFFFFFFFFFFFFFFFFFFFFF
@FS10000125:26:BPA73017-1023:1:1101:13810:1400 1:N:0:5
CCGGGAACTTCGTCGAGTACGCTCAAGAACTTAGATCGGAAGAGC
+
FFFFFFFFFFFFFFFFFFFFFFFFFFFFFFFFFFFFFFFFFFFFF
@FS10000125:26:BPA73017-1023:1:1101:13890:1400 1:N:0:5
GCGAGAACTTCGTCGAGTACGCTCAAATCGAAAGATCGGAAGAGC
+
FFFFFFFFFFFFFF:FFFFFFFFFFFFFFFFFFFFFFFFFFFFFF
@FS10000125:26:BPA73017-1023:1:1101:14150:1400 1:N:0:5
GCGACTGGACTTCGTCGAGTACGCTCAAGATCATAGATCGGAAGA
+
:FFFFFFFFFFFFFFFFFFFFFFFFFFFFFFFFFFFFFFFFFFFF
@FS10000125:26:BPA73017-1023:1:1101:15290:1400 1:N:0:5
TTTATAACTTCGTCGAGTACGCTCAAAAGTTCAGATCGGAAGAGC
+
FFFFFFFFFFFFFFFFFFFFFFFFFFFFFFFFFFFFFFFFFFFFF
@FS10000125:26:BPA73017-1023:1:1101:16070:1400 1:N:0:5
GCGGTAACTTCGTCGAGTACGCTCAATATTTAAGATCGGAAGAGC
+
FFFFFFFFFFFFFFFFFFFFFFFFFFFFFFFFFFFFFFFFFFFFF
@FS10000125:26:BPA73017-1023:1:1101:1050:1410 1:N:0:5
TCACCAACTTCGTCGAGTACGCTCAATTGTTGAGATCGGAAGAGC
+
FFFFFFFFFFFFFFFFFFFFFFFFFFFFFFFFFFFFFFFFFFFFF
@FS10000125:26:BPA73017-1023:1:1101:1330:1410 1:N:0:5
TCGACTAACTTCGTCGAGTACGCTCAATGTAACAGATCGGAAGAG
+
,FFFFFFFF:,FFFF::FFFFFFFF,FFFFFFFFFFFFFFFF:F:
@FS10000125:26:BPA73017-1023:1:1101:1350:1410 1:N:0:5
TTGACTGGACTTCGTCGAGTACGCTCAACCAAGAAGATCGGAAGA
+
FFFFFFFFFFFFFFFFFFFFFFFFFFFFFFFFFFFFFFFFFFFFF
@FS10000125:26:BPA73017-1023:1:1101:1460:1410 1:N:0:5
GCGCAACTTCGTCGAGTACGCTCAAATAGAAAGATCGGAAGAGCA
+
FFFFFFFFFFFFFFFFFFFFFFFFFFFFFFFFFFFFFFFFFFFFF
@FS10000125:26:BPA73017-1023:1:1101:2670:1410 1:N:0:5
CTGCTAACTTCGTCGAGTACGCTCAACCTAAGAGATCGGAAGAGC
+
FFFFFFFFFFFFFFFFFFFFFFFFFFFFFFFFFFFFFFFFFFFFF
@FS10000125:26:BPA73017-1023:1:1101:2960:1410 1:N:0:5
AAGGGGTCAACTTCGTCGAGTACGCTCAAAGAAATAGATCGGAAG
+
FFFFFFFFFFFFFFFFFFFFFFFFFFFFFFFFFFFFFFFFFFFFF
@FS10000125:26:BPA73017-1023:1:1101:3550:1410 1:N:0:5
TTGAGTAACTTCGTCGAGTACGCTCAACTGGATAGATCGGAAGAG
+
FFFFFFFFFFFFFFFFFFFFFFFFFFFFFFFFFFFFFFFFFFFFF
@FS10000125:26:BPA73017-1023:1:1101:3570:1410 1:N:0:5
TCTTCGTCGAGTACGCTCAACAGAGTAGATCGGAAGAGCACACGT
+
FFFFFFFFFFFFFFFFFFFFFFFFFFFFFFFFFFFFFFFFFFFFF
@FS10000125:26:BPA73017-1023:1:1101:3690:1410 1:N:0:5
TTGTTAACTTCGTCGAGTACGCTCAACCCAAAAGATCGGAAGAGC
+
,FFFFFFFFFFFFFFFFFFFFFFFFFFFFFFFFFFFFFFFFFFFF
@FS10000125:26:BPA73017-1023:1:1101:3830:1410 1:N:0:5
TCTATAACTTCGTCGAGTACGCTCAACTAATGAGATCGGAAGAGC
+
,,FF,FFFFFFFFFFFFFFFFFFFFF,,:,,,FFFFFFFFFFFFF
@FS10000125:26:BPA73017-1023:1:1101:4010:1410 1:N:0:5
TTTTTGAACTTCGTCGAGTACGCTCAAACGGAGAGATCGGAAGAG
+
FFFFFFFFFFFFFFFFFFFFFFFFFFFFFFFFFFFFFFFFFFFFF
@FS10000125:26:BPA73017-1023:1:1101:5280:1410 1:N:0:5
CCGTGGACTTCGTCGAGTACGCTCAAATGACGAGATCGGAAGAGC
+
FFFFFFFFFFFFFFFFFFFFFFFFFFFFFFFFFFFFFFFFFFFFF
@FS10000125:26:BPA73017-1023:1:1101:5400:1410 1:N:0:5
TTGGTAACTTCGTCGAGTACGTTCAAAGTTAAAGATCGGAAGAGC
+
FFFFFFFFFFFFFFFFFFFFFFFFFFFFFFFFFFFFFFFFFFFFF
@FS10000125:26:BPA73017-1023:1:1101:6500:1410 1:N:0:5
TTGTTGAACTTTCGTCGAGTACGCTCAACAACGAAGATCGGAAGA
+
FFFFFFFFFFFFFFFFFFFFFFFFFFFFFFFFFFFFFFFFFFFFF
@FS10000125:26:BPA73017-1023:1:1101:7010:1410 1:N:0:5
GGGAACTTCGTCGAGTACGCTCAACTGTGTAGATCGGAAGAGCAC
+
FFFFFFFFFFFFFFFFFFFFFFFFFFFFFFFFFFFFFFFFFFFFF
@FS10000125:26:BPA73017-1023:1:1101:7390:1410 1:N:0:5
TAGCCAACTTCGTCGAGTACGCTCAAGAAATTAGATCGGAAGAGC
+
FFFFFFFFFFFFFFFFFFFFFFFFFFFFFFFFFFFFFFFFFFFFF
@FS10000125:26:BPA73017-1023:1:1101:7550:1410 1:N:0:5
GCGGCAACTTCGTCGAGTACGCTCAAGAGTTAAGATCGGAAGAGC
+
FFFFFFFFFFFFFFFFFFFFFFFFFFFFFFFFFFFFFFFFFFFFF
@FS10000125:26:BPA73017-1023:1:1101:7660:1410 1:N:0:5
TTGACTGGACTTCGTCGAGTACGCTCAAAGCCGTAAGATCGGAAG
+
FFFFFFFFFFFFFFFFFFFFFFFFFFFFFFFFFFFFFFFFFFFFF
@FS10000125:26:BPA73017-1023:1:1101:8680:1410 1:N:0:5
TCGATGTAACTTCGTCGAGTACGCTCAATGCCATAGATCGGAAGA
+
FFFFFFFFFFFFFFFFFFFFFFFFFFFFFFFFFFFFFFFFFFFFF
@FS10000125:26:BPA73017-1023:1:1101:8750:1410 1:N:0:5
GGTTTAACTTCGTCGAGTACGCTCAAAGTTTTAGATCGGAAGAGC
+
FFFFFFFFFFFFFFFFFFFFFFFFFFFFFFFFFFFFFFFFFFFFF
@FS10000125:26:BPA73017-1023:1:1101:9800:1410 1:N:0:5
TTGACTGGACTTCGTCGAGTACGCTCAAACTGAAAGATCGGAAGA
+
FF:FFFFFFFF:FFFFFFFFFFFFFFFFFFFF:FFFFFF:FFFFF
@FS10000125:26:BPA73017-1023:1:1101:9960:1410 1:N:0:5
GCGCAGAACTTCGTCGAGTACGCTCAATCTTAAAGATCGGAAGAG
+
FFFFFFFFFFFFFFFFFFFFFFFFFFFFFFFFFFFFFFFFFFFFF
@FS10000125:26:BPA73017-1023:1:1101:10040:1410 1:N:0:5
TCAGGAACTTCGTCGAGTACGCTCAAATTAGAAGATCGGAAGAGC
+
FFF,,FFFFFFFFFFFFFFFFFFFFFFF:FFFFFFFFFFFFFFFF
@FS10000125:26:BPA73017-1023:1:1101:10580:1410 1:N:0:5
AGGAAACTTCGTCGAGTACGCTCAAAATGGTAGATCGGAAGAGCA
+
FFFFFFFFFFFFFFFFFFFFFFFFFFFFFFFFFFFFFFFFFFFFF
@FS10000125:26:BPA73017-1023:1:1101:10690:1410 1:N:0:5
GGGAGAACTTCGTCGAGTACGCTCAATAGGGAAGATCGGAAGAGC
+
F:FFFFFFFFFFFFFFFFFFFFFFFFFFFFFFFFFFFFFFFFFFF
@FS10000125:26:BPA73017-1023:1:1101:10760:1410 1:N:0:5
GTGGACGAACTTCGCTGAGTACGCTCAATGACGTAGATCGGAAGA
+
F:FFFF:F:FFFFFFFFFFFFFFFFFF:FF:FFFFFF:FFFFFFF
@FS10000125:26:BPA73017-1023:1:1101:11170:1410 1:N:0:5
TCGGAACTTCGTCGAGTACGCTCAACGAATCAGATCGGAAGAGCA
+
FFFFFFFFFFFFFFFFFFFFFFFFFFFFFFFFFFFFFFFFFFFFF
@FS10000125:26:BPA73017-1023:1:1101:11560:1410 1:N:0:5
CTGAGACTTTCGTCGAGTACGCTCAAAGTGTGAGATCGGAAGAGC
+
FFFFFFFFFFFFFFFFFFFFFFFFFFFFFFFFFFFFFFFFFFFFF
@FS10000125:26:BPA73017-1023:1:1101:12420:1410 1:N:0:5
AGGGGGGACCTTCGTCGAGTACGCTCAAAAGGTCAGATCGGAAGA
+
FFFFFFFFFFFFFFFFFFFFFFFFFFFFFFFFFFFFFFFFFFFFF
@FS10000125:26:BPA73017-1023:1:1101:12600:1410 1:N:0:5
CTGTAGAACTTCGTCGAGTACGCTCAAAGTGATAGATCGGAAGAG
+
FFFFFFFFFFFFFFFFFFFFFFFFFFFFFFFFFFFFFFFFFFFFF
@FS10000125:26:BPA73017-1023:1:1101:13250:1410 1:N:0:5
TTGTAGAACTTCGTCGAGTAAGCTCAACTCGGGAGATCGGAAGAG
+
F:F:F:F,FF:FF:F:FF::FFFFFF:FFFF:FFFFFFF:FFFFF
@FS10000125:26:BPA73017-1023:1:1101:13530:1410 1:N:0:5
TTGACTGGACTTCGTCGAGTACGCTCAACCGAAGAGATCGGAAGA
+
FFFFFFFFFFFFFFFFFFFFFFFFFFFFFFFFFFFFFFFFFFFFF
@FS10000125:26:BPA73017-1023:1:1101:14090:1410 1:N:0:5
GTGTAAACTTCGTCGAGTACGCTCAAACATTAAGATCGGAAGAGC
+
,:FFFFFFFFFFFFFFFFFFFFFFFFFFFFFFFFFFFFFFFFFFF
@FS10000125:26:BPA73017-1023:1:1101:14160:1410 1:N:0:5
CCGCTAACTTCGTCGAGTACGCTCAACATGTCAGATCGGAAGAGC
+
FFFFFFFFFFFFFFFFFFFFFFFFFFFFFFFFFFFFFFFFFFFFF
@FS10000125:26:BPA73017-1023:1:1101:14210:1410 1:N:0:5
TGTAGAACTTCGTCGAGTACGCTCAAATAGAAAGATCGGAAGAGC
+
FF:FFFFFFFFFFFFFFFFFFFFFFFFFFFFFFFFFFFFFFFFFF
@FS10000125:26:BPA73017-1023:1:1101:14360:1410 1:N:0:5
GCGGGCTCAACTTCGTCGAGTACGCTCAACAGATTAGATCGGAAG
+
FFFFFFFFFFFFFFFFFFFFFFFFFFFFFFFFFFFFFFFFFFFFF
@FS10000125:26:BPA73017-1023:1:1101:14930:1410 1:N:0:5
TAGGATTAACTTCGTCGAGTACGCTCAAGAACATAGATCGGAAGA
+
FFFFFFFFFFFFFFFFFFFFFFFFFFFFFFFFFFFFFFFFFFFFF
@FS10000125:26:BPA73017-1023:1:1101:15530:1410 1:N:0:5
TTGTCCAACTTCGTCGAGTACGCTCAACATTAGAGATCGGAAGAG
+
FFFFFFFFFFFFFFFFFFFFFFFFFFFFFFFFFFFFFFFFFFFFF
@FS10000125:26:BPA73017-1023:1:1101:15950:1410 1:N:0:5
TCGGAAACTTCGTCGAGTACGCTCAAACGGAAAGATCGGAAGAGC
+
FFFFFFFFFFFFFFFFFFFFFFFFFFFFFFFFFFFFFFFFFFFFF
@FS10000125:26:BPA73017-1023:1:1101:15970:1410 1:N:0:5
TTGACTGGACTTCGTCGAGTACGCTCAATCACTAAGATCGGAAGA
+
FF:FFFFFFFFFFFFFFFFFFFFFFFFFFFFFFFFFFFFFFFFFF
@FS10000125:26:BPA73017-1023:1:1101:2060:1420 1:N:0:5
GCTTTAACTTCGTCGAGTACGCTCAATTATCTAGATCGGAAGAGC
+
FFFFFFFFFFFFFFFFFFFFFFFFFFFFFFFFFFFFFFFFFFFFF
@FS10000125:26:BPA73017-1023:1:1101:2230:1420 1:N:0:5
CCGCTAACTTCGTCGAGTACGCTCAAGCAAATAGATCGGAAGAGC
+
FFFFFFFFFFFFFFFFFFFFFFFFFFFFFFFFFFFFFFFFFFFFF
@FS10000125:26:BPA73017-1023:1:1101:2400:1420 1:N:0:5
TTGTAAACTTCGTCGAGTACGCTCAAGCAAGGAGATCGGAAGAGC
+
FFFFFFFFFFFFFFFFFFFFFFFFFFFFFFFFFFFFFFFFFFFFF
@FS10000125:26:BPA73017-1023:1:1101:2710:1420 1:N:0:5
TTTATTAAACTTCGTCGAGTACGCTCAACATAAAAGATCGGAAGA
+
FFFFFFFFFFFFFFFFFFFFFFFFFFFFFFFFFFFFFFFFFFFFF
@FS10000125:26:BPA73017-1023:1:1101:2870:1420 1:N:0:5
TTGACTGGACTTCGTCGAGTACGCTCAAACCCCCAGATCGGAAGA
+
FFFFFFFFFFFFFFFFFFFFFFFFFFFFFFFFFFFFFFFFFFFFF
@FS10000125:26:BPA73017-1023:1:1101:3240:1420 1:N:0:5
TTGCCGCAACTTCGTCGAGTACGCTCAATCCCGAAGATCGGAAGA
+
FFFFFFFFFFFFFFFFFFFFFFFFFFFFFFFFFFFFFFFFFFFFF
@FS10000125:26:BPA73017-1023:1:1101:3320:1420 1:N:0:5
TTGACGTAACTTCGTCGAGTACGCTCAAAATGAAAGATCGGAAGA
+
FFFFFFFFFFFFFFFFFFFFFFFFFFFFFFFFFFFFFFFFFFFFF
@FS10000125:26:BPA73017-1023:1:1101:3750:1420 1:N:0:5
GAGATAACTTCGTCGAGTACGCTCAATAGAATAGATCGGAAGAGC
+
FFFFFFFFFFFFFFFFFFFFFFFFFFFFFFFFFFFFFFFFFFFFF
@FS10000125:26:BPA73017-1023:1:1101:4160:1420 1:N:0:5
GCGCCAACTTCGTCGAGTACGCTCAATGACTTAGATCGGAAGAGC
+
,FFFFFFFF:FF:FF:FFFF:FFFF,FFFFF,FFFFFF:FFFFFF
@FS10000125:26:BPA73017-1023:1:1101:4590:1420 1:N:0:5
TTGACTGGACTTCGTCGAGTACGCTCAACCGAGCAGATCGGAAGA
+
FFFFFFFFFFFFFFFFFFFFFFFFFFFFFFFFFFFFFFFFFFFFF
@FS10000125:26:BPA73017-1023:1:1101:5080:1420 1:N:0:5
GCAGCAACTTCGTCGAGTACGCTCAAGCGATAAGATCGGAAGAGC
+
,FFFFFFFF:FFFFFFFFFFFFFFF:FFFF::FFFFFFFFFFFFF
@FS10000125:26:BPA73017-1023:1:1101:7090:1420 1:N:0:5
GCGCATCTTCGTCGAGTACGCTCAATTGCTAAGATCGGAAGAGCA
+
FFFFFFFFFFFFFFFFFFFFFFFFFFFFFFFFFFFFFFFFFFFFF
@FS10000125:26:BPA73017-1023:1:1101:7430:1420 1:N:0:5
CCCAATGAACTTCGTCGAGTACGCTCAATCAACCAGATCGGAAGA
+
FFFFFFFFFFFFFFFFFFFFFFFFFFFFFFFFFFFFFFFFFFFFF
@FS10000125:26:BPA73017-1023:1:1101:7440:1420 1:N:0:5
TCTTCGTCGAGTACGCTCAATTGCGGAGATCGGAAGAGCACACGT
+
FFFFFFFFFFFFFFFFFFFFFFFFFFFFFFFFFFFFFFFFFFFFF
@FS10000125:26:BPA73017-1023:1:1101:8910:1420 1:N:0:5
TCGGAACTTCGTCGAGTACGCTCAAGTTGAGAGATCGGAAGAGCA
+
FFFFFFFFFFFFFFFFFFFFFFFFFFFFFFFFFFFFFFFFFFFFF
@FS10000125:26:BPA73017-1023:1:1101:9320:1420 1:N:0:5
CCGAATAATTTCGTCGAGTACGCTCAAGCCCGTAGATCGGAAGAG
+
FFFFFFFFFFFFFFFFFFFFFFFFFFFFFFFFFFFFFFFFFFFFF
@FS10000125:26:BPA73017-1023:1:1101:9750:1420 1:N:0:5
TCGCTTAACTTCGTCGAGTACGCTCAATAGATAAGATCGGAAGAG
+
FFFFFFFFFFFFFFFFFFFFFFFFFFFFFFFFFFFFFFFFFFFFF
@FS10000125:26:BPA73017-1023:1:1101:10670:1420 1:N:0:5
TCGGCAGAACTTCGTCGAGTACGCTCAATGTTCAAGATCGGAAGA
+
FFFFFFFFFFFFFFFFFFFFFFFFFFFFFFFFFFFFFFFFFFFFF
@FS10000125:26:BPA73017-1023:1:1101:11760:1420 1:N:0:5
TCGTGAACTTCGTCGAGTACGCTCAAACGATGAGATCGGAAGAGC
+
FFFFFFFFFFFFFFFFFFFFFFFFFFFFFFFFFFFFFFFFFFFFF
@FS10000125:26:BPA73017-1023:1:1101:12750:1420 1:N:0:5
GCGTAAACTTCGTCGAGTACGCTCAAAACACGAGATCGGAAGAGC
+
FFFFFFFFFFFFFFFFFFFFFFFFFFFFFFFFFFFFFFFFFFFFF
@FS10000125:26:BPA73017-1023:1:1101:13440:1420 1:N:0:5
CTGACAACTTCGTCGAGTACGCTCAACAATATAGATCGGAAGAGC
+
FFFFFFFFFFFFFFFFFFFFFFFFFFFFFFFFFFFFFFFFFFFFF
@FS10000125:26:BPA73017-1023:1:1101:14130:1420 1:N:0:5
TTTCTAACTTCGTCGAGTACGCTCAACACTGTAGATCGGAAGAGC
+
FFFFFFFFFFFFFFFFFFFFFFFFFFFFFFFFFFFFFFFFFFFFF
@FS10000125:26:BPA73017-1023:1:1101:14530:1420 1:N:0:5
TAGGAAACTTCGTCGAGTACGCTCAACTCATCAGATCGGAAGAGC
+
:FFFFFFFFFFFFFFFFFFFFFFFFFFFFFFFFFFFFFFFFFFFF
@FS10000125:26:BPA73017-1023:1:1101:14770:1420 1:N:0:5
TCGGAAACTTCGTCGAGTACGCTCAATGACTAAGATCGGAAGAGC
+
,FFFFFFFFFFFFFFFFFFFFFFFFFFFFFFFFFFFFFFFFFFFF
@FS10000125:26:BPA73017-1023:1:1101:14820:1420 1:N:0:5
GCGCAAACTTCGTCGAGTACGCTCAAGGGGATAGATCGGAAGAGC
+
FFFFFFFFFFFFFFFFFFFFFFFFFFFFFFFFFFFFFFFFFFFFF
@FS10000125:26:BPA73017-1023:1:1101:15050:1420 1:N:0:5
CCGTAAACTTCGTCGAGTACGCTCAAGATATGAGATCGGAAGAGC
+
FFFFFFFFFFFFFF:FFFFFFFF:,F:FF:FFFFFFF:FFF:F:F
@FS10000125:26:BPA73017-1023:1:1101:1060:1430 1:N:0:5
GGGGAAACTTCGTCGAGTACGCTCAAATGGAAAGATCGGAAGAGC
+
FFFFFFFFFFFFFFFFFFFFFFFFFFFFFFFFFFFFFFFFFFFFF
@FS10000125:26:BPA73017-1023:1:1101:1110:1430 1:N:0:5
TTGTAAAACTTTGTCGAGTACGCTCAAGGTGAGAGATCGGAAGAG
+
FFFFFFF:FF,:FFF:FFFFFFFFFFFFFFFFFFFFFFFFFFFF:
@FS10000125:26:BPA73017-1023:1:1101:1250:1430 1:N:0:5
CTGTCAACTTCGTCGAGTACGCTCAATGATAAAGATCGGAAGAGC
+
FFFFFFFFFFFFFFFFFFFFFFFFFFFFFFFFFFFFFFFFFFFFF
@FS10000125:26:BPA73017-1023:1:1101:1390:1430 1:N:0:5
TTGTGGAACTTCGTCGAGTACGCTCAAAAATTGAGATCGGAAGAG
+
,,FFF:FFFF,F::F::FFFF:FFF:,FF,FFFFFFFFF,FF:FF
@FS10000125:26:BPA73017-1023:1:1101:2030:1430 1:N:0:5
TCGTAACTTCGTCGAGTACGCTCAAAGGTAAAGATCGGAAGAGCA
+
FFFFFFFFFFFFFFFFFFFFFFFFFFFFFFFFFFFFFFFFFFFFF
@FS10000125:26:BPA73017-1023:1:1101:2560:1430 1:N:0:5
CGTAAGCAACTTCGTCGAGTACGCTCAATGAATCAGATCGGAAGA
+
FFFFFFFFFFFFFFFFFFFFFFFFFFFFFFFFFFFFFFFFFFFFF
@FS10000125:26:BPA73017-1023:1:1101:2680:1430 1:N:0:5
TCGCATAACTTCGTCGAGTACGCTCAAAGGTTCAGATCGGAAGAG
+
FFFFFFFFFFFFFFFFFFFFFFFFFFFFFFFFFFFFFFFFFFFFF
@FS10000125:26:BPA73017-1023:1:1101:3030:1430 1:N:0:5
TCGCTCCAACTTCGTCGAGTACGCTCAATCACCGAGATCGGAAGA
+
FFFFFFFFFFFFFFFFFFFFFFFFFFFFFFFFFFFFFFFFFFFFF
@FS10000125:26:BPA73017-1023:1:1101:3120:1430 1:N:0:5
GCGGCAACTTCGTCGAGTACGCTCAACCGGAGAGATCGGAAGAGC
+
:F,FFFFFFFFFFFFFFFFFFFFFFFFFFFFF:FFFFFFFFFFFF
@FS10000125:26:BPA73017-1023:1:1101:3170:1430 1:N:0:5
TCTCCACAACTTCGTCGAGTACGCTCAAGGATTGAGATCGGAAGA
+
FFFFFFFFFFFFFFFFFFFFFFFFFFFFFFFFFFFFFFFFFFFFF
@FS10000125:26:BPA73017-1023:1:1101:3460:1430 1:N:0:5
CCGTAACTTCGTCGAGTACGCTCAACCAAAGCAGATCGGAAGAGC
+
FFFFFFFFFFFFFFFFFFFFFFFFFFFFFFFFFFFFFFFFFFFFF
@FS10000125:26:BPA73017-1023:1:1101:3730:1430 1:N:0:5
GAGATAACTTCGTCGAGTACGCTCAATAGAATAGATCGGAAGAGC
+
FFFFFFFFFFFFFFFFFFFFFFFFFFFFFFFFFFFFFFFFFFFFF
@FS10000125:26:BPA73017-1023:1:1101:4020:1430 1:N:0:5
CCTTAACTTCGTCGAGTACGCTCAATTTGTACGATCGGAAGAGCA
+
FFFFFFFFFFFFFFFFFFFFFFFFFFFFFFFFFFFFFFFFFFFFF
@FS10000125:26:BPA73017-1023:1:1101:4070:1430 1:N:0:5
CCCGTAACTTCGTCGAGTACGCTCAAGTGAGTAGATCGGAAGAGC
+
FFFFFFFFFFFFFFFFFFFFFFFFFFFFFFFFFFFFFFFFFFFFF
@FS10000125:26:BPA73017-1023:1:1101:5080:1430 1:N:0:5
TAGTCAACTTCGTCGAGTACGCTCAATAACAGAGATCGGAAGAGC
+
FFFFFFFFFFFFFFFFFFFFFFFFFFFFFFFFFFFFFFFFFFFFF
@FS10000125:26:BPA73017-1023:1:1101:5370:1430 1:N:0:5
TTGAATAACTTCGTCGAGTACGCTCAAACATTAAGATCGGAAGAG
+
FFFFFFF,FFFFFFFFFFFFFFFFFFFFFFFFFFFFFFFFFFFFF
@FS10000125:26:BPA73017-1023:1:1101:5440:1430 1:N:0:5
CCGAGAACTTCGTCGAGTACGCTCAAGACAAAAGATCGGAAGAGC
+
FFFFFFFFFFFFFFFFFFFFFFFFFFFFFFFFFFFFFFFFFFFFF
@FS10000125:26:BPA73017-1023:1:1101:6480:1430 1:N:0:5
CCGTGAACTTCGTCGAGTACGCTCAAAATAGTAGATCGGAAGAGC
+
FFFFFFFFFFFFFFFFFFFFFFFFFFFFFFFFFFFFFFFFFFFFF
@FS10000125:26:BPA73017-1023:1:1101:6630:1430 1:N:0:5
GGACCAACTTCGTCGAGTACGCTCAAGTAATCAGATCGGAAGAGC
+
FFFFFFFFFFFFFFFFFFFFFFFFFFFFFFFFFFFFFFFFFFFFF
@FS10000125:26:BPA73017-1023:1:1101:6740:1430 1:N:0:5
TTGCCCAACTTCGTCGAGTACGCTCAAATGGGGAGATCGGAAGAG
+
FFFFFFFFFFFFFFFFFFFFFFFFFFFFFFFFFFFFFFFFFFFFF
@FS10000125:26:BPA73017-1023:1:1101:7080:1430 1:N:0:5
TTGTCTCAACTTCGTCGAGTACGCTCAAAACAAAAGATCGGAAGA
+
FFFFFFFFFFFFFFFFFFFFFFFFFFFFFFFFFFFFFFFFFFFFF
@FS10000125:26:BPA73017-1023:1:1101:7100:1430 1:N:0:5
TCGCTAAACTTCGTCGAGTACGCTCAAGAATATAGATCGGAAGAG
+
FFFFFFFFFFFFFFFFFFFFFFFFFFFFFFFFFFFFFFFFFFFFF
@FS10000125:26:BPA73017-1023:1:1101:7120:1430 1:N:0:5
TTGCCAACTTCGTCGAGTACGCTCAATAACGTAGATCGGAAGAGC
+
FFFFFFFFFFFFFFFFFFFFFFFFFFFFFFFFFFFFFFFFFFFFF
@FS10000125:26:BPA73017-1023:1:1101:7320:1430 1:N:0:5
GCGATTAACTTCGTCGAGTACGCTCAATAGATCAGATCGGAAGAG
+
FFFFFFFFFFFFFFFFFFFFFFFFFFFFFFFFFFFFFFFFFFFFF
@FS10000125:26:BPA73017-1023:1:1101:7590:1430 1:N:0:5
TCGAGCCCAACTTCGTCGAGTACGCTCAAAAAGATAGATCGGAAG
+
FFFFFFFFFFFFFFFFFFFFFFFFFFFFFFFFFFFFFFFFFFFFF
@FS10000125:26:BPA73017-1023:1:1101:8380:1430 1:N:0:5
ATGCTGAACTTCGTCGAGTACGCTCAAACCATGAGATCGGAAGAG
+
F:FFFFFFFFFFFFFFFFFFFFFFFFFFFFFFFFFFFFFFFFFFF
@FS10000125:26:BPA73017-1023:1:1101:8780:1430 1:N:0:5
TAGTAAATTTCGTCGAGTACGCTCAACGTTAGAGATCGGAAGAGC
+
FFF::FFFFFFFFFFFFFFFFFFFFFFFF,,:FFFFFFFFFFFFF
@FS10000125:26:BPA73017-1023:1:1101:8830:1430 1:N:0:5
TTGACTGGACTTCGTCGAGTACGCTCAATATCCAAGATCGGAAGA
+
FFFFFFFFFFFFFFFFFFFFFFFFFFFFFFFFFFFFFFFFFFFFF
@FS10000125:26:BPA73017-1023:1:1101:8850:1430 1:N:0:5
GTGCAAACTTCGTCGAGTACGATCAAGTGCCGAGATCGGAAGAGC
+
FFFFFFFFFFFFFFFFFFFFFFFFFFFFFFFFFFFFFFFFFFFFF
@FS10000125:26:BPA73017-1023:1:1101:9100:1430 1:N:0:5
TCGGTAACTTCGTCGAGTACGCTCAATCATGCAGATCGGAAGAGC
+
FFFFFFFFFFFFFFFFFFFFFFFFFFFFFFFFFFFFFFFFFFFFF
@FS10000125:26:BPA73017-1023:1:1101:9430:1430 1:N:0:5
TCCACAACTTCGTCGAGTACGCTCAACAGGTGAGATCGGAAGAGC
+
FFFFFFFFFFFFFFFFFFFFFFFFFFFFFFFFFFFFFFFFFFFFF
@FS10000125:26:BPA73017-1023:1:1101:10250:1430 1:N:0:5
GCGACAACTTCGTCGAGTACGCTCAACTGGAGAGATCGGAAGAGC
+
FFFFFFFFFFFFFFFFFFFFFFFFFFFFFFFFFFFFFFFFFFFFF
@FS10000125:26:BPA73017-1023:1:1101:10390:1430 1:N:0:5
TCACACAACTTCGTCAGTACGCTCAAAGGTGCAGATCGGAAGAGC
+
FFFFFFFFFFFFFFFFFFFFFFFFFFFFFFFFFFFFFFFFFFFFF
@FS10000125:26:BPA73017-1023:1:1101:10780:1430 1:N:0:5
TCTCGAACTTCGTCGAGTACGCTCAAGTATAAAGATCGGAAGAGC
+
FFFFFFFFFFFFFFFFFFFFFFFFFFFFFFFFFFFFFFFFFFFFF
@FS10000125:26:BPA73017-1023:1:1101:10850:1430 1:N:0:5
TGTTAAACTTCGTCGAGTACGCTCAATAATGAAGATCGGAAGAGC
+
F,:F,FFFFFFFFFFF:FFFFFFF:FFFFFFFF:FFFFFFFFFFF
@FS10000125:26:BPA73017-1023:1:1101:11710:1430 1:N:0:5
TCGTAGAACTTCGTCGAGTACACTCAAAGACTGAGATCGGAAGAG
+
FFFFFFFFFFFFFFFFFFFFFFFFFFFFFFFFFFFFFFFFFFFFF
@FS10000125:26:BPA73017-1023:1:1101:11960:1430 1:N:0:5
TCGCAAACTTCGTCGAGTACGCTCAAGCTGAGAGATCGGAAGAGC
+
FFFFFFFFFFFFFFFFFFFFFFFFFFFFFFFFFFFFFFFFFFFFF
@FS10000125:26:BPA73017-1023:1:1101:12060:1430 1:N:0:5
CCGGAAACTTCGTCGAGTACGCTCAATACTGGAGATCGGAAGAGC
+
FFFFFFFFFFFFFFFFFFFFFFFFFFFFFFFFFFFFFFFFFFFFF
@FS10000125:26:BPA73017-1023:1:1101:12440:1430 1:N:0:5
GCGGGAACTTCGTCGAGTACGCTCAAACTGCCAGATCGGAAGAGC
+
FFFFFFFFFFFFFFFFFFFFFFFFFFFFFFFFFFFFFFFFFFFFF
@FS10000125:26:BPA73017-1023:1:1101:13380:1430 1:N:0:5
TTGACTGCACTTCGTCGAGTATGCTCAATGACAGAGATCGGAAGA
+
,F:FF:FFFFFFFFFFFF:FFF:FFFF,FFFFFFFFFFFFFFFFF
@FS10000125:26:BPA73017-1023:1:1101:13730:1430 1:N:0:5
TTGACTGGACTTCGTCGAGTACGCTCAATCGATGAGATCGGAAGA
+
FFFFFFFFFFFFFFFFFFFFFFFFFFFFFFFFFFFFFFFFFFFFF
@FS10000125:26:BPA73017-1023:1:1101:13940:1430 1:N:0:5
GGGGGTAACTTCGTCGAGTACGCTCAACTCAGTAGATCGGAAGAG
+
F:F::FF,FF:FFFFFFFF:FFFFFF,F:F:FFFFFFFFFFFFFF
@FS10000125:26:BPA73017-1023:1:1101:14620:1430 1:N:0:5
TCGCCACCTTCGTCGAGTACGCTCAAGGCCCGAGATCGGAAGAGC
+
,FFFFFFFFFFFFFF:FFFFFFFFF,FFFFF::F:FFFFFFFFFF
@FS10000125:26:BPA73017-1023:1:1101:14670:1430 1:N:0:5
TCATACAACTTCGTCGAGTACGCTCAAAGAGATAGATCGGAAGAG
+
FFFFFFFFFFFFFFFFFFFFFFFFFFFFFFFFFFFFFFFFFFFFF
@FS10000125:26:BPA73017-1023:1:1101:1260:1440 1:N:0:5
TTGGGGAACTTCGTCGAGTACGCTCAATTCTTAAGATCGGAAGAG
+
FFFFFFFFFFFFFFFFFFFFFFFFFFFFFFFFFFFFFFFFFFFFF
@FS10000125:26:BPA73017-1023:1:1101:2350:1440 1:N:0:5
TGGCAACTTCGTCGAGTACGCTCAATATGCCAGATCGGAAGAGCA
+
FFFFFFFFFFFFFFFFFFFFFFFFFFFFFFFFFFFFFFFFFFFFF
@FS10000125:26:BPA73017-1023:1:1101:2640:1440 1:N:0:5
TTGACTGGACTTCGTCGAGTACGCTCAAACCCCCAGATCGGAAGA
+
FFFFFFFFFFFFFFFFFFFFFFFFFFFFFFFFFFFFFFFFFFFFF
@FS10000125:26:BPA73017-1023:1:1101:6500:1440 1:N:0:5
TTGTATGAACTTCGTCGAGTACGCTCAAACGGGCAGATCGGAAGA
+
FFFFFFFFFFFFFFFFFFFFFFFFFFFFFFFFFFFFFFFFFFFFF
@FS10000125:26:BPA73017-1023:1:1101:6530:1440 1:N:0:5
TTGTGATCTTCGTCGAGTACGCTCAAGAGGACAGATCGGAAGAGC
+
FFFFFFFFFFFFFFFFFFFFFFFFFFFFFFFFFFFFFFFFFFFFF
@FS10000125:26:BPA73017-1023:1:1101:7500:1440 1:N:0:5
GCGGCAACTTCGTCGAGTACGCTCAAGTGAGCAGATCGGAAGAGC
+
,FF:FFFFFFFFFFFFFFFFFFFFFFF,F,:,FFFFFFFFFFFFF
@FS10000125:26:BPA73017-1023:1:1101:7620:1440 1:N:0:5
CCGGGAACTTCGTCGAGTACGCTCAATCAGGAAGATCGGAAGAGC
+
FFFFFFFFFFFFFFFFFFFFFFFFFFFFFFFFFFFFFFFFFFFFF
@FS10000125:26:BPA73017-1023:1:1101:7870:1440 1:N:0:5
GGGCTAACTTCGTCGAGTACGCTCAATTCTAAAGATCGGAAGAGC
+
:FFFFFFFFFFFFFFFFFFFFFFFF:FFFFFFFFFFFFFFFFFFF
@FS10000125:26:BPA73017-1023:1:1101:8240:1440 1:N:0:5
CCGGGAGTAACTTCGTCGAGTACGCTCAACAGGTAAGATCGGAAG
+
FFFFFFFFFFFFFFFFFFFFFFFFFFFFFFFFFFFFFFFFFFFFF
@FS10000125:26:BPA73017-1023:1:1101:8770:1440 1:N:0:5
TCATAAACTTCGTCGAGTACGCTCAAAGTTAAAGATCGGAAGAGC
+
FFFFFFFFFFFFFFFFFFFFFFFFFFFFFFFFFFFFFFFFFFFFF
@FS10000125:26:BPA73017-1023:1:1101:9330:1440 1:N:0:5
TTGTGGAACTTCGTCGAGTACGCTCAATATCAAAGATCGGAAGAG
+
FFFFFFFFFFFFFFFFFFFFFFFFFFFFFFFFFFFFFFFFFFFFF
@FS10000125:26:BPA73017-1023:1:1101:9640:1440 1:N:0:5
TAGTAACTTTGTCGAGTACGCTCAATTAAGAAGATCGGAAGAGCA
+
FFFFFFFFFFFFFFFFFFFFFFFFFFFFFFFFFFFFFFFFFFFFF
@FS10000125:26:BPA73017-1023:1:1101:9920:1440 1:N:0:5
CCGGCAACTTCGTCGAGTACGCTCAAGAGATTAGATCGGAAGAGC
+
FFFFFFFFFFFFFFFFFFFFFFFFFFFFFFFFFFFFFFFFFFFFF
@FS10000125:26:BPA73017-1023:1:1101:11170:1440 1:N:0:5
TTGACTGGACTTCGTCGAGTACGCTCAATCCTTAAGATCGGAAGA
+
FFFFFFFFFFFFFFFFFFFFFFFFFFFFFFFFFF:FFFFFFFFFF
@FS10000125:26:BPA73017-1023:1:1101:11650:1440 1:N:0:5
TAGCTGCAACTTCGTCGAGTACGCTCAATGCTAAAGATCGGAAGA
+
FFFFFFFFFFFFFFFFFFFFFFFFFFFFFFFFFFFFFFFFFFFFF
@FS10000125:26:BPA73017-1023:1:1101:11720:1440 1:N:0:5
GCGACAACTTCGTCGAGTACGCTCAATTGGTCAGATCGGAAGAGC
+
FFFFFFFFFFFFFFFFFFFFFFFFFFFFFFFFFFFFFFFFFFFFF
@FS10000125:26:BPA73017-1023:1:1101:11900:1440 1:N:0:5
TCGTGAACTTCGTCGAGTACGCTCAAAACCAGAGATCGGAAGAGC
+
FFFFFFFFFFFFFFFFFFFFFFFFFFFFFFFFFFFFFFFFFFFFF
@FS10000125:26:BPA73017-1023:1:1101:12090:1440 1:N:0:5
GCGCGAAACTTCGTCGAGTACGCTCAATTTTCGAGATCGGAAGAG
+
FFFFFFFFFFFFFFFFFFFFFFFFFFFFFFFFFFFFFFFFFFFFF
@FS10000125:26:BPA73017-1023:1:1101:12900:1440 1:N:0:5
TCACCAACTTCGTCGAGTACGCTCAATGTAAGAGATCGGAAGAGC
+
FF,F:FFFFFFFFFFFFFFFFFFFFFF::FFFFFFFFFFFFFFFF
@FS10000125:26:BPA73017-1023:1:1101:12920:1440 1:N:0:5
TCGGTAACTTCGTCGAGTACGCTCAAAAATAGAGATCGGAAGAGC
+
FFFFFFFFFFFFFFFFFFFFFFFFFFFFFFFFFFFFFFFFFFFFF
@FS10000125:26:BPA73017-1023:1:1101:13240:1440 1:N:0:5
TCGCTAACTTCGTCGAGTACGCTCAAGAGATAAGATCGGAAGAGC
+
FFFFF,FFFFFFFFF:,:FF:,,:,,,FFFFFF::FF::,FFF,F
@FS10000125:26:BPA73017-1023:1:1101:14090:1440 1:N:0:5
TCAATAACTTCGTCGAGTACGCTCAACGTGGTAGATCGGAAGAGC
+
FFFFFFFFFFFFFFFFFFFFFFFFFFFFFFFFFFFFFFFFFFFFF
@FS10000125:26:BPA73017-1023:1:1101:14180:1440 1:N:0:5
TTGCAAGAACTTCGTCGAGTACGCTCAATCATATAGATCGGAAGA
+
FFFFFFFFFFFFFFFFFFFFFFFFFFFFFFFFFFFFFFFFFFFFF
@FS10000125:26:BPA73017-1023:1:1101:14190:1440 1:N:0:5
TTGCAAGAACTTCGTCGAGTACGCTCAATCATATAGATCGGAAGA
+
FFFFFFFFFFFFFFFFFFFFFFFFFFFFFFFFFFFFFFFFFFFFF
@FS10000125:26:BPA73017-1023:1:1101:15250:1440 1:N:0:5
TCCCTAACTTCGTCGAGTACGCTCAATTCAGGAGATCGGAAGAGC
+
FFFF,FFFFFFFFFFFFFFFFFFFFF,F,F,,FFFFFFFFFFFFF
@FS10000125:26:BPA73017-1023:1:1101:15910:1440 1:N:0:5
GCGTCAACTTCGTCGAGTACGCTCAAATGCCTAGATCGGAAGAGC
+
:FFFFFFFFFFFFFFFFFFFFFFFFFFFFFFFFFFFFFFFFFFFF
@FS10000125:26:BPA73017-1023:1:1101:16050:1440 1:N:0:5
TAGTCAACTTCGTCGAGTACGCTCAAGTCAAGAGATCGGAAGAGC
+
FFFFFFFFFFFFFFFFFFFFFFFFFFFFFFFFFFFFFFFFFFFFF
@FS10000125:26:BPA73017-1023:1:1101:16100:1440 1:N:0:5
TTGACTGGACTTCGTCGAGTACGCTCAACGTCAAAGATCGGAAGA
+
F,F,F:::FFF:FF:FFFFFFFFFF:::FFFFFFFF::::FFFF:
@FS10000125:26:BPA73017-1023:1:1101:16130:1440 1:N:0:5
TAGAGAACTTCGTCGAGTACGCTCAAACGGTAAGATCGGAAGAGC
+
FFF,:FFFFFFFFFFFFFFFFFFF:F:F::F:FFFFFFFFFFFFF
@FS10000125:26:BPA73017-1023:1:1101:1390:1450 1:N:0:5
TCGTCAACTTCGTCGAGTACGCTCAAGATGGAAGATCGGAAGAGC
+
FFFFFFFFFFFFFFFFFFFFFFFFFFFFFFFFFFFFFFFFFFFFF
@FS10000125:26:BPA73017-1023:1:1101:1960:1450 1:N:0:5
TTGACTGGACTTCGTCGAGTACGCTCAAAATACAAGATCGGAAGA
+
FFFFFFFFFFFFFFFFFFFFFFFFFFFFFFFFFFFFFFFFFFFFF
@FS10000125:26:BPA73017-1023:1:1101:2380:1450 1:N:0:5
TTGAAAACTTCGTCGAGTACGCTCAAGATATTAGATCGGAAGAGC
+
,:F,F:FF:FF:FFFFFFFF:::FFF:FF:FF,FFFFFFF:FFFF
@FS10000125:26:BPA73017-1023:1:1101:2430:1450 1:N:0:5
GGGCCTGAACTTCGTCGAGTACGCTCAAAGTATGAGATCGGAAGA
+
FFFFFFFFFFFFFFFFFFFFFFFFFFFFFFFFFFFFFFFFFFFFF
@FS10000125:26:BPA73017-1023:1:1101:2780:1450 1:N:0:5
TTGCTGAACTTCGTCGAGTACGCTCAAACCCACAGATCGGAAGAG
+
FFFFFFFFFFFFFFFFFFFFFFFFFFFFFFFFFFFFFFFFFFFFF
@FS10000125:26:BPA73017-1023:1:1101:2800:1450 1:N:0:5
CCGGTAAAACTTCGTCGAGTACGCTCAACGGTTTAGATCGGAAGA
+
FFF:FF:,F:FFFFFFFFFFFFFFFFFFFFFFFFFFFFFFFFFFF
@FS10000125:26:BPA73017-1023:1:1101:3810:1450 1:N:0:5
TTGACTGGACTTCGTCGAGTACGCTCAGTCCAGAGATCGGAAGAG
+
FFFFFFFFFFF,FFFFFFFFFFFFFFFFFFFFFFFFFFFFFFFFF
@FS10000125:26:BPA73017-1023:1:1101:4130:1450 1:N:0:5
CAGGAAACTTCGTCGAGTACGCTCAATATTACAGATCGGAAGAGC
+
FFFFFFFFFFFFFFFFFFFFFFFFFFFFFFFFFFFFFFFFFFFFF
@FS10000125:26:BPA73017-1023:1:1101:4840:1450 1:N:0:5
CCGTTAACTTCGTCGAGTACGCTCAACTGCCGAGATCGGAAGAGC
+
FFFFFFFFFFFFFFFFFFFFFFFFFFFFFFFFFFFFFFFFFFFFF
@FS10000125:26:BPA73017-1023:1:1101:5200:1450 1:N:0:5
TCGCTCAACTTCGTCGAGTACGCTCAAGACTGCAGATCGGAAGAG
+
FFFFFFFFFFFFFFFFFFFFFFFFFFFFFFFFFFFFFFFFFFFFF
@FS10000125:26:BPA73017-1023:1:1101:5410:1450 1:N:0:5
TTGAATAACTTCGTCGAGTACGCTCAAACATTAAGATCGGAAGAG
+
FFFFFFFFFFFFFFFFFFFFFFFFFFFFFFFFFFFFFFFFFFFFF
@FS10000125:26:BPA73017-1023:1:1101:5550:1450 1:N:0:5
GGCTTAACTTCGTCGAGTACGCTCAAAAAAAAAGATCGGAAGAGC
+
,:FF:FFFF:FF:FF,FFFFFF:F:,FF,,FF,FFFFF:FF:FF,
@FS10000125:26:BPA73017-1023:1:1101:6610:1450 1:N:0:5
GCGGTAACTTCGTCGAGTACGCTCAATTTCAGAGATCGGAAGAGC
+
FFFFFFFFFFFFFFFFFFFFFFFFFFFFFFFFFFFFFFFFFFFFF
@FS10000125:26:BPA73017-1023:1:1101:7480:1450 1:N:0:5
CCGTCAACTTCGTCGAGTACGCTCAAGCCTCGAGATCGGAAGAGC
+
FFFFFFFFFFFFFFFFFFFFFFFFFFFFFFFFFFFFFFFFFFFFF
@FS10000125:26:BPA73017-1023:1:1101:7500:1450 1:N:0:5
TCGCTGGTAACTTCGTCGAGTACGCTCAACCGGACAGATCGGAAG
+
FFFFFFFFFFFFFFFFFFFFFFFFFFFFFFFFFFFFFFFFFFFFF
@FS10000125:26:BPA73017-1023:1:1101:7760:1450 1:N:0:5
TCTGGAACTTCGTCGAGTACGCTCAATCACCGAGATCGGAAGAGC
+
FFFFFFFFFFFFFFFFFFFFFFFFFFFFFFFFFFFFFFFFFFFFF
@FS10000125:26:BPA73017-1023:1:1101:8880:1450 1:N:0:5
TTGAAAACTTCGTCGAGTACGCTCAACTCGTTAGATCGGAAGAGC
+
FFFFFFFFFFFFFFFFFFFFFFFFFFFFFFFFFFFFFFFFFFFFF
@FS10000125:26:BPA73017-1023:1:1101:8920:1450 1:N:0:5
TCGGTAACTTCGTCGAGTACGCTCAAATTGGTAGATCGGAAGAGC
+
,FFFFFFFFFFFFFFFFFFFFFFFFFFFFFFFFFFFFFFFFFFFF
@FS10000125:26:BPA73017-1023:1:1101:9930:1450 1:N:0:5
TCGTATTAACTTCGTCGAGTACGCTCAAAAGGTAAGATCGGAAGA
+
FFFFFFFFFFFFFFFFFFFFFFFFFFFFFFFFFFFFFFFFFFFFF
@FS10000125:26:BPA73017-1023:1:1101:9950:1450 1:N:0:5
TCACGAACTTCGTCGAGTACGCTCAAACTACCAGATCGGAAGAGC
+
:FFFFFFFFFFFFFFFFFFFFFFFFFFFFFFFFFFFFFFFFFFFF
@FS10000125:26:BPA73017-1023:1:1101:10820:1450 1:N:0:5
CAGCAAACTTCGTCGAGTACGCTCAAACAGTTAGATCGGAAGAGC
+
FFFFFFFFFFFFFFFFFFFFFFFFFFFFFFFFFFFFFFFFFFFFF
@FS10000125:26:BPA73017-1023:1:1101:12000:1450 1:N:0:5
TGCAACTTCGTCGAGTACGCTCAATACACGAGATCGGAAGAGCAC
+
FFFFFFFFFFFFFFFFFFFFFFFFFFFFFFFFFFFFFFFFFFFFF
@FS10000125:26:BPA73017-1023:1:1101:12530:1450 1:N:0:5
GCGCAACTTCGTCGAGTACGCTCAAAAGATTAGATCGGAAGAGCA
+
FFFFFFFFFFFFFFFFFFFFFFFFFFFFFFFFFFFFFFFFFFFFF
@FS10000125:26:BPA73017-1023:1:1101:12670:1450 1:N:0:5
CCGCAAACTTCGTCGAGTACGCTCAAGGAATAAGATCGGAAGAGC
+
FFFFFFFFFFFFFFFFFFFFFFFFFFFFFFFFFFFFFFFFFFFFF
@FS10000125:26:BPA73017-1023:1:1101:13270:1450 1:N:0:5
GCGGCAACTTCGTCGAGTACGCTCAAAATACAAGATCGGAAGAGC
+
FFFFFFFFFFFFFFFFFFFFFFFFFFFFFFFFFFFFFFFFFFFFF
@FS10000125:26:BPA73017-1023:1:1101:13310:1450 1:N:0:5
TCGCAACCTTCGTCGAGTACGCTCAAATTGCAAGATCGGAAGAGC
+
FFFFFFFFFFFFFFFFFFFFFFFFFFFFFFFFFFFFFFFFFFFFF
@FS10000125:26:BPA73017-1023:1:1101:13460:1450 1:N:0:5
TTGTCAACTTCGTCGAGTACGCTCAAAACTTCAGATCGGAAGAGC
+
FFF,FFF:,FF::F,F::F::F:F:FF,F,:F:FF::FFFFFF,F
@FS10000125:26:BPA73017-1023:1:1101:13610:1450 1:N:0:5
TAGCTAACTTCGTCGAGTACGCTCAACGGGATAGATCGGAAGAGC
+
FFFFFFFFFFFFFFFFFFFFFFFFFFFFFFFFFFFFFFFFFFFFF
@FS10000125:26:BPA73017-1023:1:1101:13670:1450 1:N:0:5
GTGCTAACTTCGTCGAGTACGCTCAAGATCACAGATCGGAAGAGC
+
FFFFFFFFFFFFFFFFFFFFFFFFFFFFFFFFFFFFFFFFFFFFF
@FS10000125:26:BPA73017-1023:1:1101:14440:1450 1:N:0:5
TCGAAGAACTTTCGTCGAGTACGCTCAAATATGCCAGATCGGAAG
+
:F,FF:FFFF,:FFF::,:FFF:FFF:,,FF:,F:,,:F,:FF,:
@FS10000125:26:BPA73017-1023:1:1101:14700:1450 1:N:0:5
TTGTATAACTTCGTCGAGTACGCTCAATCAGAAAGATCGGAAGAG
+
FFFFFFFFFFFFFFFFFFFFFFFFFFFFFFFFFFFFFFFFFFFFF
@FS10000125:26:BPA73017-1023:1:1101:14750:1450 1:N:0:5
GAGATAACTTCGTCGAGTACGCTCAAACAGAAAGATCGGAAGAGC
+
FFFFFFFFFFFFFFFFFFFFFFFFFFFFFFFFFFFFFFFFFFFFF
@FS10000125:26:BPA73017-1023:1:1101:15220:1450 1:N:0:5
GGGGTAACTTCGTCGAGTACGCTCAACATTTTAGATCGGAAGAGC
+
FFFFFFFFFFFFFFFFFFFFFFFFFFFFFFFFFFFFFFFFFFFFF
@FS10000125:26:BPA73017-1023:1:1101:15910:1450 1:N:0:5
TCGCCAACTTCGTCGAGTACGCTCAAAGACTTAGATCGGAAGAGC
+
FFFFFFFFFFFFFFFFFFFFFFFFFFFFFFFFFFFFFFFFFFFFF
@FS10000125:26:BPA73017-1023:1:1101:1510:1460 1:N:0:5
TGACTGGACTTCGTCGAGTACGCTCAATCCTCTAGATCGGAAGAG
+
FFFFFFFFFFFFFFFFFFFFFFFFFFFFFFFFFFFFFFFFFFFFF
@FS10000125:26:BPA73017-1023:1:1101:1530:1460 1:N:0:5
CAGTATCTTCGTCGAGTACGCTCAAGGGTGGAGATCGGAAGAGCA
+
FFFFFFFFFFFFFFFFFFFFFFFFFFFFFFFFFFFFFFFFFFFFF
@FS10000125:26:BPA73017-1023:1:1101:1690:1460 1:N:0:5
TCGTTAACTTCGTCGAGTACGCTCAATCATAAAGATCGGAAGAGC
+
,F,FF:FFFFFFFFFFFFFFFFFFFFFFFFFFFFFFFFFFFFFFF
@FS10000125:26:BPA73017-1023:1:1101:1940:1460 1:N:0:5
GCGGTAACTTCGTCGAGACGCTCAAACTATAAGATCGGAAGAGCA
+
FFFFFFFFFFFFFFFFFFFFFFFFFFFFFFFFFFFFFFFFFFFFF
@FS10000125:26:BPA73017-1023:1:1101:2430:1460 1:N:0:5
GGGCCTGAACTTCGTCGAGTACGCTCAAAGTATGAGATCGGAAGA
+
FFFFFFFFFFFFFFFFFFFFFFFFFFFFFFFFFFFFFFFFFFFFF
@FS10000125:26:BPA73017-1023:1:1101:3040:1460 1:N:0:5
GCGAAACTTCGTCGAGTACGCTCAACTAATTAGATCGGAAGAGCA
+
FFFFFFFFFFFFFFFFFFFFFFFFFFFFFFFFFFFFFFFFFFFFF
@FS10000125:26:BPA73017-1023:1:1101:3980:1460 1:N:0:5
TCATAAACTTCGTCGAGTACGCTCAAGAATTAAGATCGGAAGAGC
+
FFFFFFFFFFFFFFFFFFFFFFFFFFFFFFFFFFFFFFFFFFFFF
@FS10000125:26:BPA73017-1023:1:1101:4210:1460 1:N:0:5
TGGACAACTTCGTCGAGTACGCTCAACCCATTAGATCGGAAGAGC
+
FFFFFFFFFFFFFFFFFFFFFFFFFFFFFFFFFFFFFFFFFFFFF
@FS10000125:26:BPA73017-1023:1:1101:4690:1460 1:N:0:5
CCGCTAACTTCGTCGAGTACGCTCAAACCACTAGATCGGAAGAGC
+
FFFFFFFFFFFFFFFFFFFFFFFFFFFFFFFFFFFFFFFFFFFFF
@FS10000125:26:BPA73017-1023:1:1101:5040:1460 1:N:0:5
TCGGTAAACTTCGTCGAGTACGCTCAATGATCCAGATCGGAAGAG
+
FFFFFFFFFFFFFFFFFFFFFFFFFFFFFFFFFFFFFFFFFFFFF
@FS10000125:26:BPA73017-1023:1:1101:5380:1460 1:N:0:5
ATGCCCAACTTCGTCGAGTACGCTCAATATCGGAGATCGGAAGAG
+
FFFFFFFFFFFFFFFFFFFFFFFFFFFFFFFFFFFFFFFFFFFFF
@FS10000125:26:BPA73017-1023:1:1101:7740:1460 1:N:0:5
GAGTAACTTCGTCGAGTACGCTCAATAATCCAGATCGGAAGAGCA
+
FFFFFFFFFFFFFFFFFFFFFFFFFFFFFFFFFFFFFFFFFFFFF
@FS10000125:26:BPA73017-1023:1:1101:7830:1460 1:N:0:5
TCGAAACTTCGTCGAGTACGCTCAATAAATCAGATCGGAAGAGCA
+
FFFFFFFFFFFFFFFFFFFFFFFFFFFFFFFFFFFFFFFFFFFFF
@FS10000125:26:BPA73017-1023:1:1101:9320:1460 1:N:0:5
GATTTATCTTCGTCGAGTACGCTCAAAGTTATAGATCGGAAGAGC
+
FFFFFFFFFFFFFFFFFFFFFFFFFFFFFFFFFFFFFFFFFFFFF
@FS10000125:26:BPA73017-1023:1:1101:9790:1460 1:N:0:5
GCGGCAACTTCGTCGAGTACGCTCAAGTAAGGAGATCGGAAGAGC
+
FFFFFFFFFFFFFFFFFFFFFFFFFFFFFFFFFFFFFFFFFFFFF
@FS10000125:26:BPA73017-1023:1:1101:10020:1460 1:N:0:5
GCGGCAACTTCGTCGAGTACGCTCAAGTAAGTAGATCGGAAGAGC
+
FFFFFFFFFFFFFFFFFFFFFFFFFFFFFFFFFFFFFFFFFFFFF
@FS10000125:26:BPA73017-1023:1:1101:11000:1460 1:N:0:5
GCGCTAACTTCGTCGAGTACGCTCAAAGACGAAGATCGGAAGAGC
+
FFFFFFFFFFFFFFFFFFFFFFFFFFFFFFFFFFFFFFFFFFFFF
@FS10000125:26:BPA73017-1023:1:1101:11550:1460 1:N:0:5
TGGATAGCTTCGTCGAGTACGCTCAAAATGCGAGATCGGAAGAGC
+
FFFFFFFFFFFFFFFFFFFFFFFFFFFFFFFFFFFFFFFFFFFFF
@FS10000125:26:BPA73017-1023:1:1101:11990:1460 1:N:0:5
TTGCAGAACTTCGTCGAGTACGCTCAAAGAAATAGATCGGAAGAG
+
FFFFFFFFFFFFFFFFFFFFFFFFFFFFFFFFFFFFFFFFFFFFF
@FS10000125:26:BPA73017-1023:1:1101:12230:1460 1:N:0:5
GGGAGAACTTCGTCGAGTACGCTCAACAGTATAGATCGGAAGAGC
+
FFF,FFFFFFFFFFFFFFFFFFFFFFFFFFFF:FFFFFFFFFFFF
@FS10000125:26:BPA73017-1023:1:1101:12280:1460 1:N:0:5
TTGCCGAACTTCGTCGAGTACGCTCAATTAAAAAGATCGGAAGAG
+
FFFFFFFFFFFFFFFFFFFFFFFFFFFFFFFFFFFFFFFFFFFFF
@FS10000125:26:BPA73017-1023:1:1101:13000:1460 1:N:0:5
GTGTAAACTTCGTCGAGTACGCTCAAGTCAGAAGATCGGAAGAGC
+
F:FFFFFFFFFFFFFFFFFFFFFFFFFFFFFFFFFFFFFFFFFFF
@FS10000125:26:BPA73017-1023:1:1101:13830:1460 1:N:0:5
TTGACGAATCTTCGTCGAGTACGCTCAAGACTGGAGATCGGAAGA
+
FFFFFFFFFFFFFFFFFFFFFFFFFFFFFFFFFFFFFFFFFFFFF
@FS10000125:26:BPA73017-1023:1:1101:14090:1460 1:N:0:5
TTGGAAGAACTTCGTCGAGTACGCTCAAAGAGTCAGATCGGAAGA
+
FFFFFFFFFFFFFFFFFFFFFFFFFFFFFFFFFFFFFFFFFFFFF
@FS10000125:26:BPA73017-1023:1:1101:14410:1460 1:N:0:5
TTGACAACTTCGTCGAGTACGCTCAAAACACGAGATCGGAAGAGC
+
FFFFFFFFFFFFFFFFFFFFFFFFFFFFFFFFFFFFFFFFFFFFF
@FS10000125:26:BPA73017-1023:1:1101:15140:1460 1:N:0:5
TTGTGACTGACTCGAGTACGCTCAAAGCATAAGATCGGAAGAGCA
+
,FFFFFFFFFFFFFFFFFFFFFFFFFFFFFF:FFFFFFFFFFFFF
@FS10000125:26:BPA73017-1023:1:1101:15440:1460 1:N:0:5
GCGTAAACTTCGTCGAGTACGCTCAACGAATCAGATCGGAAGAGC
+
FFFFFFFFFFFFFFFFFFFFFFFFFFFFFFFFFFFFFFFFFFFFF
@FS10000125:26:BPA73017-1023:1:1101:15760:1460 1:N:0:5
TTGTCAACTTCGTCGAGTACGCTCAACTTGGCAGATCGGAAGAGC
+
FFFFFFFFFFFFFFFFFFFFFFFFFFFFFFFFFFFFFFFFFFFFF
@FS10000125:26:BPA73017-1023:1:1101:16380:1460 1:N:0:5
CTGCAAACCTCGTCGAGTACGCTCAATGGGTGAGATCGGAAGAGC
+
FFFFFFFFFFFFFFFFFFFFFFFFFFFFFFFFFFFFFFFFFFFFF
@FS10000125:26:BPA73017-1023:1:1101:1110:1470 1:N:0:5
TTGCTAAACTTCGTCGAGTACGCTCAATATAAGAGATCGGAAGAG
+
FFFFFFFFFFFFFFFFFFFFFFFFFFFFFFFFFFFFFFFFFFFFF
@FS10000125:26:BPA73017-1023:1:1101:2730:1470 1:N:0:5
TCGCAACTTCGTCGAGTACGCTCAAGTGAAAAGATCGGAAGAGCA
+
FFFFFFFFFFFFFFFFFFFFFFFFFFFFFFFFFFFFFFFFFFFFF
@FS10000125:26:BPA73017-1023:1:1101:3360:1470 1:N:0:5
GCGATGGAACTTCGTCGAGTACGCTCAACATGAAAGATCGGAAGA
+
FFFFFFFFFFFFFFFFFFFFFFFFFFFFFFFFFFFFFFFFFFFFF
@FS10000125:26:BPA73017-1023:1:1101:3530:1470 1:N:0:5
TGGCTAACTTCGTCGAGTTACGCTCAAATCGAGAGATCGGAAGAG
+
F:F:FFFFFFFFFF:FFFFFFFFFFFFF:F:::FFFFFFFFFFFF
@FS10000125:26:BPA73017-1023:1:1101:4110:1470 1:N:0:5
ACGGAAACTTCGTCGAGTACGCTCAAATTACTAGATCGGAAGAGC
+
FFFFFFFFFFFFFFFFFFFFFFFFFFFFFFFFFFFFFFFFFFFFF
@FS10000125:26:BPA73017-1023:1:1101:4430:1470 1:N:0:5
TTTACGCAACTTCGTCGAGTACGCTCAAATTTTCAGATCGGAAGA
+
FFFFFFFFFFFFFFFFFFFFFFFFFFFFFFFFFFFFFFFFFFFFF
@FS10000125:26:BPA73017-1023:1:1101:5050:1470 1:N:0:5
TCAGCAACTTCGTCGAGTACGCTCAAGCGATAAGATCGGAAGAGC
+
FFFFFFFFFFFFFFFFFFFFFFFFFFFFFFFFFFFFFFFFFFFFF
@FS10000125:26:BPA73017-1023:1:1101:5590:1470 1:N:0:5
TAGCAAACTTCGTCGAGTACGCTCAATAACCAAGATCGGAAGAGC
+
FFFFFFFFFFFFFFFFFFFFFFFFFFFFFFFFFFFFFFFFFFFFF
@FS10000125:26:BPA73017-1023:1:1101:5720:1470 1:N:0:5
TTGCATAACTTCGTCGAGTACGCTCAAAATGGGAGATCGGAAGAG
+
FFFFFFFFFFFFFFFFFFFFFFFFFFFFFFFFFFFFFFFFFFFFF
@FS10000125:26:BPA73017-1023:1:1101:6470:1470 1:N:0:5
GGGGCAACTTCGTCGAGTACGCTCAACACTTAAGATCGGAAGAGC
+
FFFFFFFFFFFFFFFFFFFFFFFFFFFFFFFFFFFFFFFFFFFFF
@FS10000125:26:BPA73017-1023:1:1101:7940:1470 1:N:0:5
GTGTGAACTTCGTCGAGTACGCTCAACGGGTCAGATCGGAAGAGC
+
FFFFFFFFFFFFFFFFFFFFFFFFFFFFFFFFFFFFFFFFFFFFF
@FS10000125:26:BPA73017-1023:1:1101:8280:1470 1:N:0:5
GCGGAAACTTCGTCGAGTACGCTCAAGCATGGAGATCGGAAGAGC
+
FFFFFFFFFFFFFFFFFFFFFFFFFFFFFFFFFFFFFFFFFFFFF
@FS10000125:26:BPA73017-1023:1:1101:10320:1470 1:N:0:5
TCGTAAACTTCGTCGAGTACGCTCAAACGCTCAGATCGGAAGAGC
+
FFF,:FFFFFFFFFFFFFFFFFFFFFF:FF,:FFFFFFFFFFFFF
@FS10000125:26:BPA73017-1023:1:1101:10620:1470 1:N:0:5
ACGGGACGAACTTCGTCGAGTACGCTCAAGGATAAAGATCGGAAG
+
FFFFFFFFFFFFFFFFFFFFFFFFFFFFFFFFFFFFFFFFFFFFF
@FS10000125:26:BPA73017-1023:1:1101:10780:1470 1:N:0:5
GGGACAACTTCGTCGAGTACGCTCAAATGGTTAGATCGGAAGAGC
+
FFFFFFFFFFFFFFFFFFFFFFFFFFFFFFFFFFFFFFFFFFFFF
@FS10000125:26:BPA73017-1023:1:1101:11690:1470 1:N:0:5
TAGCTGCAACTTCGTCGAGTACGCTCAATGCTAAAGATCGGAAGA
+
FFFFFFFFFFFFFFFFFFFFFFFFFFFFFFFFFFFFFFFFFFFFF
@FS10000125:26:BPA73017-1023:1:1101:12380:1470 1:N:0:5
GCCGAACTTCGTCGAGTACGCTCAACTACTTAGATCGGAAGAGCA
+
FFFFFFFFFFFFFFFFFFFFFFFFFFFFFFFFFFFFFFFFFFFFF
@FS10000125:26:BPA73017-1023:1:1101:13010:1470 1:N:0:5
GTGTTAACTTCGTCGAGTACGCTCAAGGGATGAGATCGGAAGAGC
+
FFFFFFFFFFFFFFFFFFFFFFFFFFFFFFFFFFFFFFFFFFFFF
@FS10000125:26:BPA73017-1023:1:1101:13710:1470 1:N:0:5
TTGCCAACTTGGTCGAGTACGCTCAATTGAGGAGATCGGAAGAGC
+
FFFFFFFFFFFFFFFFFFFFFFFFFFFFFFFFFFFFFFFFFFFFF
@FS10000125:26:BPA73017-1023:1:1101:14060:1470 1:N:0:5
TCTTCGTCGAGTACGCTCAATTGTATAGATCGGAAGAGCACACGT
+
FFFFFFFFFFFFFFFFFFFFFFFFFFFFFFFFFFFFFFFFFFFFF
@FS10000125:26:BPA73017-1023:1:1101:14120:1470 1:N:0:5
TAGTAGCAAACTTCGTCGAGTACGCTCAAAACCCCAGATCGGAAG
+
FFFFFFFFFFFFFFFFFFFFFFFFFFFFFFFFFFFFFFFFFFFFF
@FS10000125:26:BPA73017-1023:1:1101:14770:1470 1:N:0:5
GCGGGAACTTCGTCGAGTACGCTCAAACATATAGATCGGAAGAGC
+
FFFFFFFFFFFFFFFFFFFFFFFFFFFFFFFFFFFFFFFFFFFFF
@FS10000125:26:BPA73017-1023:1:1101:15620:1470 1:N:0:5
TTGGCAAACTTCGTCGAGTACGCTCAATAAGATAGATCGGAAGAG
+
F,FFFFF,FF,FFFFFF:,,F,FFFFF,,:,F:FFF,FFFFFFF:
@FS10000125:26:BPA73017-1023:1:1101:15800:1470 1:N:0:5
CTGTAAACTTCGTCGAGTACGCTCAATTATAAAGATCGGAAGAGC
+
FFFFFFFFFFFFFFFFFFFFFFFFFFFFFFFFFFFFFFFFFFFFF
@FS10000125:26:BPA73017-1023:1:1101:15880:1470 1:N:0:5
TTGTTGAACTTCGTCGAGTACGCTCAAACGGTTAGATCGGAAGAG
+
FFFFFFFFFFFFFFFFFFFFFFFFFFFFFFFFFFFFFFFFFFFFF
@FS10000125:26:BPA73017-1023:1:1101:15900:1470 1:N:0:5
GGGCATAACTTCGTCGAGTACGCTCAATTATGAAGATCGGAAGAG
+
FFFFFFFFFFFFFFFFFFFFFFFFFFFFFFFFFFFFFFFFFFFFF
@FS10000125:26:BPA73017-1023:1:1101:3800:1480 1:N:0:5
TCGTATCTTCGTCGAGTACGCTCAATAGACAAGATCGGAAGAGCA
+
FFFFFFFFFFFFFFFFFFFFFFFFFFFFFFFFFFFFFFFFFFFFF
@FS10000125:26:BPA73017-1023:1:1101:4330:1480 1:N:0:5
TCTTTATCTTCGTCGAGTACGCTCAATCTTAAAGATCGGAAGAGC
+
FFFF,F,FFFFFFFFFFFFFFFFFFFF:,:,FFFFFFFFFFFFFF
@FS10000125:26:BPA73017-1023:1:1101:4450:1480 1:N:0:5
TCGTTAACTTTCGTCGAGTACGCTCAAGGAACTAGATCGGAAGAG
+
FFFFFFFFFFFFFFFFFFFFFFFFFFFFFFFFFFFFFFFFFFFFF
@FS10000125:26:BPA73017-1023:1:1101:5530:1480 1:N:0:5
TTTCGGAAACTTCGTCGAGTACGCTCAATCAGAGAGATCGGAAGA
+
FFFFFFFFFFFFFFFFFFFFFFFFFFFFFFFFFFFFFFFFFFFFF
@FS10000125:26:BPA73017-1023:1:1101:5660:1480 1:N:0:5
TCGGTAACTTCGTCGAGTACGCTCAAATCTATAGATCGGAAGAGC
+
FFFFFFFFFFFFFFFFFFFFFFFFFFFFFFFFFFFFFFFFFFFFF
@FS10000125:26:BPA73017-1023:1:1101:5810:1480 1:N:0:5
TTGCGCCAACAACTTCGTCGAGTACGCTCAAACAGATAGATCGGA
+
,F:FFFFFFFFFFFFFFFFFFFFFFFFFF:FFFFFFFFFFFFFFF
@FS10000125:26:BPA73017-1023:1:1101:6150:1480 1:N:0:5
CTGCCACTAACTTCGTCGAGTACGCTCAAAGATTGAGATCGGAAG
+
FF,FFFFFF:FFF:FFFFFFFFFFFFFFFF::FF:FFFFFFFFF:
@FS10000125:26:BPA73017-1023:1:1101:6810:1480 1:N:0:5
CCGGGAACTTCGTCGAGTACGCTCAATGTGTCAGATCGGAAGAGC
+
FFFFFFFFFFFFFFFFFFFFFFFFFFFFFFFFFFFFFFFFFFFFF
@FS10000125:26:BPA73017-1023:1:1101:7060:1480 1:N:0:5
TTGTGACTTCGTCGAGTACGCTCAAGATTCAAGATCGGAAGAGCA
+
,FFFFFFFFFFFFFFFFFFFFFFFFFFFFFFFFFFFFFFFFFFFF
@FS10000125:26:BPA73017-1023:1:1101:7350:1480 1:N:0:5
CTGCTAACTTCGTCGAGTACGCTCAATAAACCAGATCGGAAGAGC
+
FFFFFFFFFFFFFFFFFFFFFFFFFFFFFFFFFFFFFFFFFFFFF
@FS10000125:26:BPA73017-1023:1:1101:7910:1480 1:N:0:5
TCGGTAATTTCGTCGAGTACGCTCAATTGAACAGATCGGAAGAGC
+
FFFFFFFFFFFFFFFFFFFFFFFFFFFFFFFFFFFFFFFFFFFFF
@FS10000125:26:BPA73017-1023:1:1101:8490:1480 1:N:0:5
CCCACAATTTCGTCGAGTACGCTCAAACAGGTAGATCGGAAGAGC
+
FFFFFFFFFFFFFFFFFFFFFFFFFFFFFFFFFFFFFFFFFFFFF
@FS10000125:26:BPA73017-1023:1:1101:10390:1480 1:N:0:5
TTCTAAACTTCGTCGAGTACGCTCAATCCTATAGATCGGAAGAGC
+
FFFFFFFFFFFFFFFFFFFFFFFFFFFFFFFFFFFFFFFFFFFFF
@FS10000125:26:BPA73017-1023:1:1101:11640:1480 1:N:0:5
TAGCAACTTCGTCGAGTACGCTCAAATTCTAAGATCGGAAGAGCA
+
FFFFFFFFFFFFFFFFFFFFFFFFFFFFFFFFFFFFFFFFFFFFF
@FS10000125:26:BPA73017-1023:1:1101:12300:1480 1:N:0:5
GTGTAGAACTTCGTCGAGTACGCTCAAATGACGAGATCGGAAGAG
+
,FFFFFFFFFFFFFFFFFFFFFFFFFFFFFFFFFFFFFFFFFFFF
@FS10000125:26:BPA73017-1023:1:1101:12380:1480 1:N:0:5
TCGCCGTTCTTCGTCGAGTACGCTCAAAGAGTGAGATCGGAAGAG
+
FFFFFFFFFFFFFFFFFFFFFFFFFFFFFFFFFFFFFFFFFFFFF
@FS10000125:26:BPA73017-1023:1:1101:12730:1480 1:N:0:5
TTGTGGAACTTCGTCGAGTACGCTCAAACACACAGATCGGAAGAG
+
FFFFFFFFFFFFFFFFFFFFFFFFFFFFFFFFFFFFFFFFFFFFF
@FS10000125:26:BPA73017-1023:1:1101:13000:1480 1:N:0:5
GTGTTAACTTCGTCGAGTACGCTCAAGGGATGAGATCGGAAGAGC
+
FFFFFF,FFFFFFFFFFFFFFFFFFFFFFFFFFFFFFFFFFFFFF
@FS10000125:26:BPA73017-1023:1:1101:14070:1480 1:N:0:5
TCGTCAACTTCGTCGAGTACGCTCAACAAAATAGATCGGAAGAGC
+
FF:FFFFFFFFFFFFFFFFFFFFFFFFFFFFFFFFFFFFFFFFFF
@FS10000125:26:BPA73017-1023:1:1101:14080:1480 1:N:0:5
TCAGAATCTTCGTCGAGTACGCTCAACGTTAGAGATCGGAAGAGC
+
FFF:FF,FFFF,FF:FFFFFFFF:F:FF:FFFFFFF:FF:,F,F:
@FS10000125:26:BPA73017-1023:1:1101:14130:1480 1:N:0:5
CCGTAACTTCGTCGAGTACGCTCAAACGAAAAGATCGGAAGAGCA
+
FFFFFFFFFFFFFFFFFFFFFFFFFFFFFFFFFFFFFFFFFFFFF
@FS10000125:26:BPA73017-1023:1:1101:14560:1480 1:N:0:5
TTGTAGAACTTCGTCGAGTACGCTCAAGTTCATAGATCGGAAGAG
+
FFFFFFFFFFFFFFFFFFFFFFFFFFFFFFFFFFFFFFFFFFFFF
@FS10000125:26:BPA73017-1023:1:1101:15440:1480 1:N:0:5
TCGCCAACTTCGTCGAGTACGCTCAACTGGTCAGATCGGAAGAGC
+
FFFFFFFFFFFFFFFFFFFFFFFFFFFFFFFFFFFFFFFFFFFFF
@FS10000125:26:BPA73017-1023:1:1101:16080:1480 1:N:0:5
GCTTGAACTTCGTCGAGTACGCTCAATAATTCAGATCGGAAGAGC
+
FFFFFFFFFFFFFFFFFFFFFFFFFFFFFFFFFFFFFFFFFFFFF
@FS10000125:26:BPA73017-1023:1:1101:16180:1480 1:N:0:5
TCCTAAACTTCGTCGAGTACGCTCAAAGTGACAGATCGGAAGAGC
+
,FF:FF:FF:FFFFFF:FFFFFFFFFF:FFF:FFFFFFFF:FFFF
@FS10000125:26:BPA73017-1023:1:1101:2150:1490 1:N:0:5
GCGTGAACTTCGTCGAGTACGCTCAATGTTCGAGATCGGAAGAGC
+
FFFFFFFFFFFFFFFFFFFFFFFFFFFFFFFFFFFFFFFFFFFFF
@FS10000125:26:BPA73017-1023:1:1101:2290:1490 1:N:0:5
TCAACTTCGTCGAGTACGCTCAACTCAAGAGATCGGAAGAGCACA
+
FFFFFFFFFFFFFFFFFFFFFFFFFFFFFFFFFFFFFFFFFFFFF
@FS10000125:26:BPA73017-1023:1:1101:3700:1490 1:N:0:5
TTGCAACTTCGTCGAGTACGCTCAAACGCTTAGATCGGAAGAGCA
+
,FFFFFFFFFFFFFFFFFFFFFFFFFFFFFFFFFFFFFFFFFFFF
@FS10000125:26:BPA73017-1023:1:1101:4510:1490 1:N:0:5
TGTAAAACTCTTCGTCGAGTACGCTCAAGAGAATAGATCGGAAGA
+
FFFFFFFFFFFFFFFFFFFFFFFFFFFFFFFFFFFFFFFFFFFFF
@FS10000125:26:BPA73017-1023:1:1101:5760:1490 1:N:0:5
TCACGAACTTCGTCGAGTACGCTCAAGTAATGAGATCGGAAGAGC
+
FFFFFFFFFFFFFFFFFFFFFFFFFFFFFFFFFFFFFFFFFFFFF
@FS10000125:26:BPA73017-1023:1:1101:5870:1490 1:N:0:5
CCGTTAATTTCGTCGAGTACGCTCAACGGCCCAGATCGGAAGAGC
+
FFFFFFFFFFFFFFFFFFFFFFFFFFFFFFFFFFFFFFFFFFFFF
@FS10000125:26:BPA73017-1023:1:1101:6160:1490 1:N:0:5
GCGGTAACTCCGTCGAGTACGCTCAATAGAAAAGATCGGAAGAGC
+
FFFFFFFFFFFFFFFFFFFFFFFFFFFFFFFFFFFFFFFFFFFFF
@FS10000125:26:BPA73017-1023:1:1101:6340:1490 1:N:0:5
TCGTCCTTCGTCGAGTACGCTCAATGAGACAGATCGGAAGAGCAC
+
FFFFFFFFFFFFFFFFFFFFFFFFFFFFFFFFFFFFFFFFFFFFF
@FS10000125:26:BPA73017-1023:1:1101:6540:1490 1:N:0:5
CCGTCAACTTCGTCGAGTACGCTCAACAAAAAAGATCGGAAGAGC
+
FFFFFFFFFFFFFFFFFFFFFFFFFFFFFFFFFFFFFFFFFFFFF
@FS10000125:26:BPA73017-1023:1:1101:6720:1490 1:N:0:5
GGCAAACTTCGTCGAGTACGCTCAATGAATAAGATCGGAAGAGCA
+
FFFFFFFFFFFFFFFFFFFFFFFFFFFFFFFFFFFFFFFFFFFFF
@FS10000125:26:BPA73017-1023:1:1101:7260:1490 1:N:0:5
TCGAAAACTTCGTCGAGTACGCTCAACAACTAAAGATCGGAAGAG
+
FFFFFFFFFFFFFFFFFFFFFFFFFFFFFFFFFFFFFFFFFFFFF
@FS10000125:26:BPA73017-1023:1:1101:8810:1490 1:N:0:5
GCGGTAACTTCGTCGAGTACGCTCAACGGTTGAGATCGGAAGAGC
+
FFFFFFFFFFFFFFFFFFFFFFFFFFFFFFFFFFFFFFFFFFFFF
@FS10000125:26:BPA73017-1023:1:1101:8880:1490 1:N:0:5
TTGGACAACTTCGTCGAGTACGCTCAAGAATAAAGATCGGAAGAG
+
FFFFFFFFFFFFFFFFFFFFFFFFFFFFFFFFFFFFFFFFFFFFF
@FS10000125:26:BPA73017-1023:1:1101:8960:1490 1:N:0:5
CTGTTATCTTCGTCGAGTACGCTCAAACCCGAAGATCGGAAGAGC
+
FFFFFFFFFFFFFFFFFFFFFFFFFFFFFFFF:FFFFFFFFFFFF
@FS10000125:26:BPA73017-1023:1:1101:9470:1490 1:N:0:5
TCGTATTAACTTCGTCGAGTACGCTCAAAAGGTAAGATCGGAAGA
+
FFFFFFFFFFFFFFFFFFFFFFFFFFFFFFFFFFFFFFFFFFFFF
@FS10000125:26:BPA73017-1023:1:1101:9730:1490 1:N:0:5
TTGCATAACTTGTCGAGTACGCTCAAGTGCTGAGATCGGAAGAGC
+
FFFFFFFFFFFFFFFFFFFFFFFFFFFFFFFFFFFFFFFFFFFFF
@FS10000125:26:BPA73017-1023:1:1101:9780:1490 1:N:0:5
TCGCCAACTTCGTCGAGTACGCTCAAAATAAGAGATCGGAAGAGC
+
FFFFFFFFFFFFFFFFFFFFFFFFFFFFFFFFFFFFFFFFFFFFF
@FS10000125:26:BPA73017-1023:1:1101:10680:1490 1:N:0:5
CCGTCAACTTCGTCGAGTACGCTCAAATACATAGATCGGAAGAGC
+
FFFFFFFFFFFFFFFFFFFFFFFFFFFFFFFFFFFFFFFFFFFFF
@FS10000125:26:BPA73017-1023:1:1101:11060:1490 1:N:0:5
TGTATAACTTCGTCGAGTACGCTCAAATGGTGAGATCGGAAGAGC
+
FFFFFFFFFFFFFFFFFFFFFFFFFFFFFFFFFFFFFFFFFFFFF
@FS10000125:26:BPA73017-1023:1:1101:11130:1490 1:N:0:5
TTGACTGGACTTCGTCGAGTACGCTCAACCGATAAGATCGGAAGA
+
FFFFFFFFFFFFFFFFFFFFFFFFFFFFFFFFFFFFFFFFFFFFF
@FS10000125:26:BPA73017-1023:1:1101:11920:1490 1:N:0:5
TGGCTAACTTCGTCGAGTACGCTCAAAGAGTCAGATCGGAAGAGC
+
,F:FF:FFFFFFFF:FFFFFFFFFFFF:F:FFFFFFFFFFFFFFF
@FS10000125:26:BPA73017-1023:1:1101:12150:1490 1:N:0:5
CCGGTAACTTCGTCGAGTACGCTCAATTACGTAGATCGGAAGAGC
+
FFFF,FFFFFFFFFFFFFFFFFFFFF::F::,FFFFFFFFFFFFF
@FS10000125:26:BPA73017-1023:1:1101:12560:1490 1:N:0:5
GCTTCGTCGAGTACGCTCAAATCTTTAGATCGGAAGAGCACACGT
+
,FFFFF:FFFF:FFFFFFFFFFFF:FFFFFFFFFFFFFFFFFF:F
@FS10000125:26:BPA73017-1023:1:1101:13020:1490 1:N:0:5
CCGTCAAACTTCGTCGAGTACGCTCAAGATGGTAGATCGGAAGAG
+
FFFFFFFFFFFFFFFFFFFFFFFFFFFFFFFFFFFFFFFFFFFFF
@FS10000125:26:BPA73017-1023:1:1101:13450:1490 1:N:0:5
GCTAAAACTTCGTCGAGTACGTTCAAAAATCAAGATCGGAAGAGC
+
FFFFFFFFFFFFFFFFFFFFFFFFFFFFFFFFFFFFFFFFFFFFF
@FS10000125:26:BPA73017-1023:1:1101:13880:1490 1:N:0:5
TTGCATAACTTCGTCGAGTACGCTCAATTGAAAAGATCGGAAGAG
+
FFFFFFFFFFFFFFFFFFFFFFFFFFFFF:F:FFFFFFFFFFFFF
@FS10000125:26:BPA73017-1023:1:1101:14400:1490 1:N:0:5
TCGCCTAACTTCGTCGAGTACGCTCAAGCCTGAAGATCGGAAGAG
+
FFFFFFFFFFFFFFFFFFFFFFFFF,FFF:FFFFFFFFFFFFFFF
@FS10000125:26:BPA73017-1023:1:1101:15450:1490 1:N:0:5
GCGCACGACTTCGTCGAGTACGCTCAATAAATAAGATCGGAAGAG
+
F:FFFFFFFFFFFFFFFFFFFFFFFFFFFFFFFFFFFFFFFFFFF
@FS10000125:26:BPA73017-1023:1:1101:16060:1490 1:N:0:5
CTGTAAACTTCGTCGAGTACGCTCAATTATAAAGATCGGAAGAGC
+
FFFFFFFFFFFFFFFFFFFFFFFFFFFFFFFFFFFFFFFFFFFFF
@FS10000125:26:BPA73017-1023:1:1101:16170:1490 1:N:0:5
TGGTTAACTTCGTCGAGTACGCTCAATCAGGAAGATCGGAAGAGC
+
FFFFFFFFFFFFFFFFFFFFFFFFFFFFFFFFFFFFFFFFFFFFF
@FS10000125:26:BPA73017-1023:1:1101:1990:1500 1:N:0:5
TCGTTAACTTCGTCGAGTACGCTCAACCGCTTAGATCGGAAGAGC
+
FFF,F,,F:,F:,::,F:FF:FFF,,,:F,F:F:F:,F:F:,FF,
@FS10000125:26:BPA73017-1023:1:1101:2170:1500 1:N:0:5
GCGCTAACTTCGTCGAGTACGCTCAAAAAGTAAGATCGGAAGAGC
+
FFFFFFFFFFFFFFFFFFFFFFFFFFFFFFFFFFFFFFFFFFFFF
@FS10000125:26:BPA73017-1023:1:1101:2390:1500 1:N:0:5
TTGACTGGACTTCGTCGAGTACGCTCAATCGTCTAGATCGGAAGA
+
FFFFFFFFFFFFFFFFFFFFFFFFFFFFFFFFFFFFFFFFFFFFF
@FS10000125:26:BPA73017-1023:1:1101:4010:1500 1:N:0:5
TTGGATTAACTTCGTCGAGTACGCTCAAATTTAAAGATCGGAAGA
+
FFFFFFFFFFFFFFFFFFFFFFFFFFFFFFFFFFFFFFFFFFFFF
@FS10000125:26:BPA73017-1023:1:1101:4810:1500 1:N:0:5
TCGCAACTTCGTCGAGTACGCTCAACTTTATAGATCGGAAGAGCA
+
FFFFFFFFFFFFFFFFFFFFFFFFFFFFFFFFFFFFFFFFFFFFF
@FS10000125:26:BPA73017-1023:1:1101:5290:1500 1:N:0:5
CCCAAAACTTCGTCGAGTACGCTCAAAAACCAAGATCGGAAGAGC
+
FFFFFFFFFFFFFFFFFFFFFFFFFFFFFFFFFFFFFFFFFFFFF
@FS10000125:26:BPA73017-1023:1:1101:5320:1500 1:N:0:5
TCGGATAACCTCGTCGAGTACGCTCAAAATCGAAGATCGGAAGAG
+
FFFFFFFFFFFFFFFFFFFFFFFFFFFFFFFFFFFFFFFFFFFFF
@FS10000125:26:BPA73017-1023:1:1101:5420:1500 1:N:0:5
GCGTTAACTTCGTCGAGTACGCTCAAGAAGTTAGATCGGAAGAGC
+
:FF:FFFFFFFFFFFFFFFFFFFFFF:F,F,,FFFFFFFFFFFFF
@FS10000125:26:BPA73017-1023:1:1101:5660:1500 1:N:0:5
TCGGTAACTTCGTCGAGTACGCTCAAATCTATAGATCGGAAGAGC
+
FFFFFFFFFFFFFFFFFFFFFFFFFFFFFFFFFFFFFFFFFFFFF
@FS10000125:26:BPA73017-1023:1:1101:6130:1500 1:N:0:5
TGGCAACTTCGTCGAGTACGCTCAATCGTTTAGATCGGAAGAGCA
+
F:FFFFFF,:F:FFFFFFF,FFFF,FFFFFFFFF::F:FF:FFFF
@FS10000125:26:BPA73017-1023:1:1101:6250:1500 1:N:0:5
CTGAAAACTTCGTCGAGTACGCTCAATTAATAAGATCGGAAGAGC
+
FFFFFFFFFFFFFFFFFFFFFFFFFFFFFFFFFFFFFFFFFFFFF
@FS10000125:26:BPA73017-1023:1:1101:6630:1500 1:N:0:5
TATCGAACTTCGTCGAGTACGCTCAAGAGATAAGATCGGAAGAGC
+
FFFFFFFFFFFFFFFFFFFFFFFFFFFFFFFFFFFFFFFFFFFFF
@FS10000125:26:BPA73017-1023:1:1101:6860:1500 1:N:0:5
TTGAACTTCGTCGAGTACGCTCAAGGGAAAAGATCGGAAGAGCAC
+
:FFFFFFFFFFFFFFFFFFFFFFFFFFFFFFFFFFFFFFFFFFFF
@FS10000125:26:BPA73017-1023:1:1101:7090:1500 1:N:0:5
TAGGGGGTAACTTCGTCGAGTACGCTCAACGTCATAGATCGGAAG
+
FFFFFFFFF,FFFFFFF:FFFFFFFFFFFFFFFFFFFFFFFFFFF
@FS10000125:26:BPA73017-1023:1:1101:7750:1500 1:N:0:5
CCGTAAACTTCGTCGAGTACGCTCAAAAAAAAAGATCGGAAGAGC
+
FFFFFFFFFFFFFFFFFFFFFFFFFFFFFFFFFFFFFFFFFFFFF
@FS10000125:26:BPA73017-1023:1:1101:7800:1500 1:N:0:5
TTGTGGAACTTCGTCGAGTACGCTCAATAAACTAGATCGGAAGAG
+
FFFFFFFFFFFFFFFFFFFFFFFFFFFFFFFFFFFFFFFFFFFFF
@FS10000125:26:BPA73017-1023:1:1101:8470:1500 1:N:0:5
TATATAATCTTCGTCGAGTACGCTCAAAATCGAAGATCGGAAGAG
+
FFFFFFFFFFFFFFFFFFFFFFFFFFFFFFFFFFFFFFFFFFFFF
@FS10000125:26:BPA73017-1023:1:1101:8710:1500 1:N:0:5
GCGAACTTCGTCGAGTACGCTCAAAAGGTAAGATCGGAAGAGCAC
+
FFFFFFFFFFFFFFFFFFFFFFFFFFFFFFFFFFFFFFFFFFFFF
@FS10000125:26:BPA73017-1023:1:1101:9120:1500 1:N:0:5
TCTGGAGCTTCGTCGAGTACGCTCAAGCGAGCAGATCGGAAGAGC
+
,FF:FFFFFFFFFFFFFFFFFFFFFFFFFFFFFFFFFFFFFFFFF
@FS10000125:26:BPA73017-1023:1:1101:10020:1500 1:N:0:5
TTGGAAACTTCGTCGAGTACGCTCATCCGTCTAGATCGGAAGAGC
+
F,FF:FF::,F::F:,FFFF,F:F,,F:F,:,:,F:,:,FF,FF,
@FS10000125:26:BPA73017-1023:1:1101:10230:1500 1:N:0:5
TTTGGGGAACTTCGTCGAGTACGCTCGACTTGCCAGATCGGAAGA
+
FFFFFFFFFFFFFFFFFFFFFFFFFFFFFFFFFFFFFFFFFFFFF
@FS10000125:26:BPA73017-1023:1:1101:10400:1500 1:N:0:5
TTGGCAACTTCGTCGAGTACGCTCAATCTAAGAGATCGGAAGAGC
+
F:F:FFFFFFFFFFFFFFFFFFFFFFF,F,FFFFFFFFFFFFFFF
@FS10000125:26:BPA73017-1023:1:1101:10640:1500 1:N:0:5
GAGACAACTTCGTCGAGTACGCTCAAAGAAATAGATCGGAAGAGC
+
FFFFFFFFFFFFFFFFFFFFFFFFFFFFFFFFFFFFFFFFFFFFF
@FS10000125:26:BPA73017-1023:1:1101:11590:1500 1:N:0:5
ACGGCATAACTTCGTCGAGTACGCTCAAAGATGAAGATCGGAAGA
+
FFFFFFFFFFFFFFFFFFFFFFFFFFFFFFFFFFFFFFFFFFFFF
@FS10000125:26:BPA73017-1023:1:1101:12040:1500 1:N:0:5
TTGCCCAACTTCGTCGAGTACGCTCAATCTACAAGATCGGAAGAG
+
FFFFFFFFFFFFFFFFFFFFFFFFFFFFFFFFFFFFFFFFFFFFF
@FS10000125:26:BPA73017-1023:1:1101:13120:1500 1:N:0:5
TTGACTGGACTTCGTCGAGTACGCTCAAGGCCCGAGATCGGAAGA
+
FFFFFFFFFFFFFFFFFFFFFFFFFFFFFFFFFFFFFFFFFFFFF
@FS10000125:26:BPA73017-1023:1:1101:13400:1500 1:N:0:5
GCGCTAACTTCATCGAGTACGCTCAATCATACAGATCGGAAGAGC
+
:FFFFFFFFFFFFFFFFFFFFFFFFFFFFFFFFFFFFFFFFFFFF
@FS10000125:26:BPA73017-1023:1:1101:13580:1500 1:N:0:5
CCGGCAACTTCGTCGAGTACGCTCAATTTGGAAGATCGGAAGAGC
+
FF:FFFFFF:FFFFFFFFFFFFFFFF:FFFFFFFFFFFFFFFFFF
@FS10000125:26:BPA73017-1023:1:1101:14760:1500 1:N:0:5
TCTGGAAACTTCGTCGAGTACGCTCAACAAATAAGATCGGAAGAG
+
FFFFFFFFFFFFFFFFFFFFFFFFFFFFFFFFFFFFFFFFFFFFF
@FS10000125:26:BPA73017-1023:1:1101:15060:1500 1:N:0:5
GAGCTAACTTCGTCGAGTACGCTCAAAATAGAAGATCGGAAGAGC
+
FFFFFFFFFFFFFFFFFFFFFFFFFFFFFFFFFFFFFFFFFFFFF
@FS10000125:26:BPA73017-1023:1:1101:16030:1500 1:N:0:5
TCGCAACTTCGTCGAGTACGCTCAAATCTGGAGATCGGAAGAGCA
+
FFFFFFFFFFFFFFFFFFFFFFFFFFFFFFFFFFFFFFFFFFFFF
@FS10000125:26:BPA73017-1023:1:1101:16240:1500 1:N:0:5
TTGAATAACTTCGTCGAGTACGCTCAAACATTCAGATCGGAAGAG
+
FFFFFFFFFFFFFFFFFFFFFFFFFFFFFFFFFFFFFFFFFFFFF
@FS10000125:26:BPA73017-1023:1:1101:16350:1500 1:N:0:5
GGGGAAACTTCGTCGAGTACGCTCAACACTGTAGATCGGAAGAGC
+
FFFFFFFFFFFFFFFFFFFFFFFFFFFFFFFFFFFFFFFFFFFFF
@FS10000125:26:BPA73017-1023:1:1101:1190:1510 1:N:0:5
TCGTCTAAACTTCGTCGAGTACGCTCAAAATGATAGATCGGAAGA
+
FFFFFFFFFFFFFFFFFFFFFFFFFFFFFFFFFFFFFFFFFFFFF
@FS10000125:26:BPA73017-1023:1:1101:1310:1510 1:N:0:5
AAGGTAACTTCGTCGAGTACGCTCAAGGACACAGATCGGAAGAGC
+
FFFFFFFFFFFFFFFFFFFFFFFFFFFFFFFFFFFFFFFFFFFFF
@FS10000125:26:BPA73017-1023:1:1101:2040:1510 1:N:0:5
GAGTACTGAACTTCGTCGAGGTACGCTCAACAACCGAGATCGGGA
+
FFFFFFFFFFFFFFFFFFFFFFFFFFFFFFFFFFFFFFFFFFFFF
@FS10000125:26:BPA73017-1023:1:1101:2310:1510 1:N:0:5
GAGTTAACTTTCGTCGAGTACGCTCAAGGTGTCAGATCGGAAGAG
+
FFFFFFFFFFFFFFFFFFFFFFFFFFFFFFFFFFFFFFFFFFFFF
@FS10000125:26:BPA73017-1023:1:1101:4380:1510 1:N:0:5
CCGAAAACTTCGTCGAGTACGCTCAATGTCCAAGATCGGAAGAGC
+
FFFFFFFFFFFFFFFFFFFFFFFFFFFFFFFFFFFFFFFFFFFFF
@FS10000125:26:BPA73017-1023:1:1101:5250:1510 1:N:0:5
GCGCTAACTTCGTCGAGTACGCTCAAATGATGAGATCGGAAGAGC
+
FFFFFFFFFFFFFFFFFFFFFFFFFFFFFFFFFFFFFFFFFFFFF
@FS10000125:26:BPA73017-1023:1:1101:5320:1510 1:N:0:5
GCCCAACTTCGTCGAGTACGCTCAACGGTGTAGATCGGAAGAGCA
+
F:FFFFFFFFFFFFFFFFFFFFFFFFFFFFFFFFFFFFFFFFFFF
@FS10000125:26:BPA73017-1023:1:1101:5900:1510 1:N:0:5
GGGATAACTTCGTCGAGTACGCTCAAGAACAGAGATCGGAAGAGC
+
FFFFFFFFFFFFFFFFFFFFFFFFFFFFFFFFFFFFFFFFFFFFF
@FS10000125:26:BPA73017-1023:1:1101:6000:1510 1:N:0:5
TGGATAACTTCGTCGAGTACGCTCAATGTCAAAGATCGGAAGAGC
+
FFFFFFFFFFFFFFFFFFFFFFFFFFFFFFFFFFFFFFFFFFFFF
@FS10000125:26:BPA73017-1023:1:1101:6040:1510 1:N:0:5
TTGACTGGACTTCGTCGAGTACGCTCAACCTTAAAGATCGGAAGA
+
FFFFFFFFFFFFFFFFFFFFFFFFFFFF:,F,FFFFFFFFFFFFF
@FS10000125:26:BPA73017-1023:1:1101:6130:1510 1:N:0:5
GCCCAACTTCGTCGAGTACGCTCAAGGGGAAAGATCGGAAGAGCA
+
FFFFFFFFFFFFFFFFFFFFFFFFFFFFFFFFFFFFFFFFFFFFF
@FS10000125:26:BPA73017-1023:1:1101:6180:1510 1:N:0:5
TTGCACAACTTCGTCGAGTACGCTCAACAATACAGATCGGAAGAG
+
:FFFFFFFFFFFFFFFFFFFFFFFFFFFFFFFFFFFFFFFFFFFF
@FS10000125:26:BPA73017-1023:1:1101:6430:1510 1:N:0:5
TCTACAACTTCGTCGAGTACGCTCAAGCATTAAGATCGGAAGAGC
+
FFFFFFFFFFFFFFFFFFFFFFFFFFFFFFFFFFFFFFFFFFFFF
@FS10000125:26:BPA73017-1023:1:1101:6670:1510 1:N:0:5
TCGGTAACTTCGTCGAGTACGCTCAATGGAGAAGATCGGAAGAGC
+
:FFFFFFFFFFFFFFFFFFFFFFFFFFFFFFFFFFFFFFFFFFFF
@FS10000125:26:BPA73017-1023:1:1101:6820:1510 1:N:0:5
CCGGAACTTCGTCGAGTACGCTCAACAAGTTAGATCGGAAGAGCA
+
FFFFFFFFFFFFFFFFFFFFFFFFFFFFFFFFFFFFFFFFFFFFF
@FS10000125:26:BPA73017-1023:1:1101:7090:1510 1:N:0:5
TTTCAATAACTTCGTCGAGTACGCTCAATTTATAAGATCGGAAGA
+
FFFFFFFFFFFFFFFFFFFFFFFFFFFFFFFFFFFFFFFFFFFFF
@FS10000125:26:BPA73017-1023:1:1101:7590:1510 1:N:0:5
GAGCGGGAACTTCGTCGAGTACGCTCAACTGATAAGATCGGAAGA
+
FFFFFFFFFFFFFFFFFFFFFFFFFFFFFFFFFFFFFFFFFFFFF
@FS10000125:26:BPA73017-1023:1:1101:8020:1510 1:N:0:5
GCGCCAACTTCGTCGAGTACGCTCAAAGGTGAAGATCGGAAGAGC
+
FFFFFFFFFFFFFFFFFFFFFFFFFFFFFFFFFFFFFFFFFFFFF
@FS10000125:26:BPA73017-1023:1:1101:8480:1510 1:N:0:5
TTGCAACTTCGTCGAGTACGCTCAATCTAGCAGATCGGAAGAGCA
+
FFFFFFFFFFFFFFFFFFFFFFFFFFFFFFFFFFFFFFFFFFFFF
@FS10000125:26:BPA73017-1023:1:1101:8820:1510 1:N:0:5
TTGGCAACCTCGTCGAGTACGCTCAAAATAATAGATCGGAAGAGC
+
FFFFFFFFFFFFFFFFFFFFFFFFFFFFFFFFFFFFFFFFFFFFF
@FS10000125:26:BPA73017-1023:1:1101:9250:1510 1:N:0:5
GGGAAACTTCGTCGAGTACGCTCAACTTTTCAGATCGGAAGAGCA
+
FFFFFFFFFFFFFFFFFFFFFFFFFFFFFFFFFFFFFFFFFFFFF
@FS10000125:26:BPA73017-1023:1:1101:9700:1510 1:N:0:5
TTGTAAACTTCGTCGAGTACGCTCAACGGTGCAGATCGGAAGAGC
+
FF:FFFFFFFFFFFFFFFFFFFFFFFFFFFFFFFFFFFFFFFFFF
@FS10000125:26:BPA73017-1023:1:1101:9710:1510 1:N:0:5
TTGCAAACTTCGTCGAGTACGCTCAAGAAAAGAGATCGGAAGAGC
+
FFFFFFFFFFFFFFFFFFFFFFFFFFFFFFFFFFFFFFFFFFFFF
@FS10000125:26:BPA73017-1023:1:1101:9850:1510 1:N:0:5
ACGAAATTTCGTCGAGTACGCTCAACATTCTAGATCGGAAGAGCA
+
FF,FFFFFFFFFFFFFFFFFFFFFFFFFFFFFFFFFFFFFFFFFF
@FS10000125:26:BPA73017-1023:1:1101:10290:1510 1:N:0:5
TTGACTGGACTTCGTCGAGTACGCTCAATACGAAAGATCGGAAGA
+
FFFFFFFFFFFFFFFFFFFFFFFFFFFFFFFFFFFFFFFFFFFFF
@FS10000125:26:BPA73017-1023:1:1101:10910:1510 1:N:0:5
TTGCTAACTTCGTCGAGTACGCTCAATGGGTAAGATCGGAAGAGC
+
FFF:F:FFFFF:FFF,FFFF:FFF:,F:::FF,FFFFF:FFFFFF
@FS10000125:26:BPA73017-1023:1:1101:11080:1510 1:N:0:5
GCGCGAACTTCGTCGAGTACGCTCAATGGTTTAGATCGGAAGAGC
+
FFFFFFFFFFFFFFFFFFFFFFFFFFFFFFFFFFFFFFFFFFFFF
@FS10000125:26:BPA73017-1023:1:1101:11660:1510 1:N:0:5
TCGTAACTTCGTCGAGTACGCTCAAGTACCGAGATCGGAAGAGCA
+
FFFFFFFFFFFFFFFFFFFFFFFFFFFFFFFFFFFFFFFFFFFFF
@FS10000125:26:BPA73017-1023:1:1101:13040:1510 1:N:0:5
TCGTCTAACTTCGTCGAGTACGCTCAACAATGGAGATCGGAAGAG
+
FFFFFFFFFFFFFFFFFFFFFFFFFFFFFFFFFFFFFFFFFFFFF
@FS10000125:26:BPA73017-1023:1:1101:13100:1510 1:N:0:5
GCGTAAACTTCGTCGAGTACGCTCAAGTGGTCAGATCGGAAGAGC
+
FFFFFFFFFFFFFFFFFFFFFFFFFFFFFFFFFFFFFFFFFFFFF
@FS10000125:26:BPA73017-1023:1:1101:13270:1510 1:N:0:5
TCGTTAACTTCGTCGAGTACGCTCAAGTATATAGATCGGAAGAGC
+
,FFFF:FFFFFFFFF:FFFFFFFF:,FFFFFFF:FF:FFFFFF:F
@FS10000125:26:BPA73017-1023:1:1101:13290:1510 1:N:0:5
TAGTAACTTCGTCGAGTACGCTCAACACGTAAGATCGGAAGAGCA
+
FFFFFFFFFFFFFFFFFFFFFFFFFFFFFFFFFFFFFFFFFFFFF
@FS10000125:26:BPA73017-1023:1:1101:14540:1510 1:N:0:5
TCTCTCAACTTCGTCGAGTACGCTCAAGGAACAAGATCGGAAGAG
+
FFFFFFFFFFFFFFFFFFFFFFFFFFFFFFFFFFFFFFFFFFFFF
@FS10000125:26:BPA73017-1023:1:1101:14590:1510 1:N:0:5
TTGTTAACTTCGTCGAGTACGCTCAAATTTGAAGATCGGAAGAGC
+
FFFFFFFFFFFFFFFFFFFFFFFFFFFFFFFFFFFFFFFFFFFFF
@FS10000125:26:BPA73017-1023:1:1101:14640:1510 1:N:0:5
TCGGAAACTTCGTCGAGTACGCTCAATCGTTAAGATCGGAAGAGC
+
FFFFFFFFFFFFFFFFFFFFFFFFFFFFFFFFFFFFFFFFFFFFF
@FS10000125:26:BPA73017-1023:1:1101:14970:1510 1:N:0:5
TTGACTGGACTTCGTCGAGTACGCTCAATTCCTAAGATCGGAAGA
+
FFFFFFFFFFFFFFFFFFFFFFFFFFFFFFFFFFFFFFFFFFFFF
@FS10000125:26:BPA73017-1023:1:1101:15740:1510 1:N:0:5
TCGACTGGACTTCGTCGAGTACGCTCAAGCGATTAGATCGGAAGA
+
FFFFFFFFFFFFFFFFFFFFFFFFFFFFFFFFFFFFFFFFFFFFF
@FS10000125:26:BPA73017-1023:1:1101:1870:1520 1:N:0:5
GCGCAACTTCGTCGAGTACGCTCAAGTGCAGAGATCGGAAGAGCA
+
FFFFFFFFFFFFFFFFFFFFFFFFFFFFFFFFFFFFFFFFFFFFF
@FS10000125:26:BPA73017-1023:1:1101:1910:1520 1:N:0:5
GCGCTATCTTCGTCGAGTACGCTCAACCGGGAAGATCGGAAGAGC
+
FFFFFFFFFFFFFFFFFFFFFFFFFFFFFFFFFFFFFFFFFFFFF
@FS10000125:26:BPA73017-1023:1:1101:1940:1520 1:N:0:5
TAGGAAACTTCGTCGAGTACGCTCAATTTTCCAGATCGGAAGAGC
+
,:,FFFFF:FF:FF:FFFFFFFFFFFFFFFFFFF:FFFFFFFFFF
@FS10000125:26:BPA73017-1023:1:1101:2320:1520 1:N:0:5
TCTTCGTCGAGTACGCTCAAATACTGAGATCGGAAGAGCACACGT
+
FFFFFFFFFFFFFFFFFFFFFFFFFFFFFFFFFFFFFFFFFFFFF
@FS10000125:26:BPA73017-1023:1:1101:2720:1520 1:N:0:5
TTGACTGGACTTCGTCGAGTACGCTCAAAACAGTAGATCGGAAGA
+
FFFFFFFFFFFFFFFFFFFFFFFFFFFFFFFFFFFFFFFFFFFFF
@FS10000125:26:BPA73017-1023:1:1101:2750:1520 1:N:0:5
TAGGCACCTTCGTCGAGTACGCTCAATGACACAGATCGGAAGAGC
+
FFFFFFFFFFFFFFFFFFFFFFFFFFFFFFFFFFFFFFFFFFFFF
@FS10000125:26:BPA73017-1023:1:1101:3990:1520 1:N:0:5
TTGCTGAACTTCGTCGAGTACGCTCAAGAAAGAAGATCGGAAGAG
+
FFFFFFFFFFFFFFFFFFFFFFFFF:FFFFFFFFFFFFFFFFFFF
@FS10000125:26:BPA73017-1023:1:1101:4160:1520 1:N:0:5
TCGCATAAACTTCGTCGAGTACGCTCAAAGTGGAAGATCGGAAGA
+
FFFFFFFFFFFFFFFFFFFFFFFFFFFFFFFFFFFFFFFFFFFFF
@FS10000125:26:BPA73017-1023:1:1101:4250:1520 1:N:0:5
TCGTTAACTTCGTCGAGTACGCTCAAGTTCTTAGATCGGAAGAGC
+
FFFFFFFFFFFFFFFFFFFFFFFFFFFFFFFFFFFFFFFFFFFFF
@FS10000125:26:BPA73017-1023:1:1101:4480:1520 1:N:0:5
CTGCCAACTTCGTCGAGTACGCTCAAACAAAAAGATCGGAAGAGC
+
FFFFFFFFFFFFFFFFFFFFFFFFFFFFF:FFFFFFFFFFFFFFF
@FS10000125:26:BPA73017-1023:1:1101:4530:1520 1:N:0:5
TGGCAACTTCGTCGAGTACGCTCAATAGGAGAGATCGGAAGAGCA
+
FF:FFFFFFFFFFFFFFFFFFFFFFFFFFFFFFFFFFFFFFFFF:
@FS10000125:26:BPA73017-1023:1:1101:5060:1520 1:N:0:5
TTGACTGGACTTCGTCGAGTACGCTCAAACCGGTAGATCGGAAGA
+
FF:FFF:F:FFFFFFFFFF,,FFF,FF:FFFF,FF,:,FF:FFF:
@FS10000125:26:BPA73017-1023:1:1101:5370:1520 1:N:0:5
GCGGTAACTTCGTCGAGTACGCTCAAGAGCTCAGATCGGAAGAGC
+
FFFFFFFFFFFFFFFFFFFFFFFFFFFFFFFFFFFFFFFFFFFFF
@FS10000125:26:BPA73017-1023:1:1101:7510:1520 1:N:0:5
TCGCCCAACTTCGTCGAGTACGCTCAAAAATCAAGATCGGAAGAG
+
FFFFFFFFFFFFFFFFFFFFFFFFFFFFFFFFFFFFFFFFFFFFF
@FS10000125:26:BPA73017-1023:1:1101:7720:1520 1:N:0:5
GCGTAAACTTCGTCGAGTACGCTCAAATAATGAGATCGGAAGAGC
+
FFFFFFFFFFFFFFFFFFFFFFFFFFFFFFFFFFFFFFFFFFFFF
@FS10000125:26:BPA73017-1023:1:1101:8170:1520 1:N:0:5
AGGATAACTTCGTCGAGTACGCTCAAGATGAGAGATCGGAAGAGC
+
FFFFFFFFFFFFFFFFFFFFFFFFFFFFFFFFFFFFFFFFFFFFF
@FS10000125:26:BPA73017-1023:1:1101:8180:1520 1:N:0:5
TCGCCGAACTTCGTCGAGTACGCTCAACAAAAAAGATCGGAAGAG
+
FFFFFFFFFFFFFFFFFFFFFFFFFFFFFFFFFFFFFFFFFFFFF
@FS10000125:26:BPA73017-1023:1:1101:8580:1520 1:N:0:5
TTGACTGGACTTCGTCGAGTACGCTCAAAAGTCGAGATCGGAAGA
+
FFFFFFFFFFFFFFFFFFFFFFFFFFFFFFFFFFFFFFFFFFFFF
@FS10000125:26:BPA73017-1023:1:1101:8830:1520 1:N:0:5
CTGCAGAACTTCGTCGAGTACGCTCAATTCCATAGATCGGAAGAG
+
FFFFFFFFFFFFFFFFFFFFFFFFFFFFFFFFFFFFFFFFFFFFF
@FS10000125:26:BPA73017-1023:1:1101:8980:1520 1:N:0:5
ACGGCATCTTCGTCGAGTACGCTCAACACTGAAGATCGGAAGAGC
+
FFFFFFFFFFFFFFFFFFFFFFFFFFFFFFFFFFFFFFFFFFFFF
@FS10000125:26:BPA73017-1023:1:1101:9130:1520 1:N:0:5
CCGCCAACTTCGTCGAGTACGCTCAAGGTGATAGATCGGAAGAGC
+
FFFFFFFFFFFFFFFFFFFFFFFFFFFFFFFFFFFFFFFFFFFFF
@FS10000125:26:BPA73017-1023:1:1101:9600:1520 1:N:0:5
GTGGCAACTTCGTCGAGTACGCTCAAAAAAAAAGATCGGAAGAGC
+
FFFFFFFFFFFFFFFFFFFFFFFFFFFF::FFFFFFFFFFFFFFF
@FS10000125:26:BPA73017-1023:1:1101:10300:1520 1:N:0:5
GCGGCAACTTCGTCGAGTACGCTCAAGTAAGTAGATCGGAAGAGC
+
FFFFFFFFFFFFFFFFFFFFFFFFFFFFFFFFFFFFFFFFFFFFF
@FS10000125:26:BPA73017-1023:1:1101:10350:1520 1:N:0:5
CAGTTAACTTCGTCGAGTACGCTCAACGTTACAGATCGGAAGAGC
+
FFFFFFFFFFFFFFFFFFFFFFFFFFFFFFFFFFFFFFFFFFFFF
@FS10000125:26:BPA73017-1023:1:1101:10910:1520 1:N:0:5
TTTGGAACTTCGTCGAGTACGCTCAAATAGACAGATCGGAAGAGC
+
FFFFFFFFFFFFFFFFFFFFFFFFFFFFFFFFFFFFFFFFFFFFF
@FS10000125:26:BPA73017-1023:1:1101:11220:1520 1:N:0:5
GCGTAGAACTTCGTCGAGTACGCTCAATACGTGAGATCGGAAGAG
+
,FFFFF,FFFFFFFFFFFFFFFFFFFF:,F:,:FFFFFFFFFFFF
@FS10000125:26:BPA73017-1023:1:1101:11970:1520 1:N:0:5
TCAGACCTAACTTCGTCGAGTACGCTCAACTCTGCAGATCGGAAG
+
FFFFFFFFFFFFFFFFFFFFFFFFFFFFFFFFFFFFFFFFFFFFF
@FS10000125:26:BPA73017-1023:1:1101:11980:1520 1:N:0:5
TTGCTATCTTCGTCGAGTACGCTCAAATAAGAAGATCGGAAGAGC
+
FFFFFFFFFFFFFFFFFFFFFFFFFFFFFFFFFFFFFFFFFFFFF
@FS10000125:26:BPA73017-1023:1:1101:12590:1520 1:N:0:5
TTGACTGGACTTCGTCGAGTACGCTCAAGTGAGTAGATCGGAAGA
+
FFFFFFFFFFFFFFFFFFFFFFFFFFFFFFFFFFFFFFFFFFFFF
@FS10000125:26:BPA73017-1023:1:1101:12810:1520 1:N:0:5
CTGCATAACTTCGTCGAGTACGCTCAAGTATGAAGATCGGAAGAG
+
FFFFFFFFFFFFFFFFFFFFFFFFFFFFFFFFFFFFFFFFFFFFF
@FS10000125:26:BPA73017-1023:1:1101:13000:1520 1:N:0:5
CCGGCAACTTCGTCGAGTACGCTCAAGCGGGTAGATCGGAAGAGC
+
FFFFFFFFFFFFFFFFFFFFFFFFFFFFFFFFFFFFFFFFFFFFF
@FS10000125:26:BPA73017-1023:1:1101:14350:1520 1:N:0:5
TTGACTGGACTTCGTTGAGTACGCTCAAATACCTAGATCGGAAGA
+
FFFFFFF,FFFFFFF:FFFFFFFFFFFFFF,F:FFFFFFFFFFFF
@FS10000125:26:BPA73017-1023:1:1101:14810:1520 1:N:0:5
TCGTAACTTCGTCGAGTACGCTCAAGTCGTAAGATCGGAAGAGCA
+
FFFFFFFFFFFFFFFFFFFFFFFFFFFFFFFFFFFFFFFFFFFFF
@FS10000125:26:BPA73017-1023:1:1101:15500:1520 1:N:0:5
TTGTTAACTTCGTCGAGTACGCTCAAGGAAATAGATCGGAAGAGC
+
FFFFFFFFFFFFFFFFFFFFFFFFFFFFFFFFFFFFFFFFFFFFF
@FS10000125:26:BPA73017-1023:1:1101:15630:1520 1:N:0:5
TCGTAAATTTCGTCGAGTACGCTCAAAATTGCAGATCGGAAGAGC
+
FFFFFFFFFFFFFFFFFFFFFFFFFFFFFFFFFFFFFFFFFFFFF
@FS10000125:26:BPA73017-1023:1:1101:15690:1520 1:N:0:5
TGGGAACTTCGTCGAGTACGCTCAACTCTAAAGATCGGAAGAGCA
+
FFFFFFFFFFFFFFFFFFFFFFFFFFFFFFFFFFFFFFFFFFFFF
@FS10000125:26:BPA73017-1023:1:1101:15960:1520 1:N:0:5
GCCTGAACTTCGTCGAGTACGCTCAAGTAGATCGGAAGAGCACAC
+
FFFFFFFFFFFFFFFFFFFFFFFFFFFFFFFFFFFFFFFFFFFFF
@FS10000125:26:BPA73017-1023:1:1101:16060:1520 1:N:0:5
TGGAAAACTTCGTCGAGTACGCTCAAGATGTTAGATCGGAAGAGC
+
FFFFFFFFFFFFFFFFFFFFFFFFFFFFFFFFFFFFFFFFFFFFF
@FS10000125:26:BPA73017-1023:1:1101:1370:1530 1:N:0:5
GCGAAAACTTCGTCGAGTACGCTCAAGGGGCAAGATCGGAAGAGC
+
FFFFFFFFFFFFFFFFFFFFFFFFFFFFFFFFFFFFFFFFFFFFF
@FS10000125:26:BPA73017-1023:1:1101:2110:1530 1:N:0:5
TGGGCAACTTCGTCGAGTACGCTCAAAGTATGAGATCGGAAGAGC
+
FFFFFFFFFFFFFFFFFFFFFFFFFFFFFFFFFFFFFFFFFFFFF
@FS10000125:26:BPA73017-1023:1:1101:2160:1530 1:N:0:5
TCGTTAACTTCGTCGAGTACGCTCAATTTTGAAGATCGGAAGAGC
+
FFFFFFFFFFFFFFFFFFFFFFFFFFFFFFFFFFFFFFFFFFFFF
@FS10000125:26:BPA73017-1023:1:1101:2370:1530 1:N:0:5
GGGTCAACTTCGTCGAGTACGCTCAAATTGATAGATCGGAAGAGC
+
,:FFFFFFFFFFFFFFFFFFFFFFFFFFFFFFFFFFFFFFFFFFF
@FS10000125:26:BPA73017-1023:1:1101:2430:1530 1:N:0:5
CTGCTAACTTCGTCGAGTACGCTCAAATGATTGGATCGGAAGAGC
+
FFFFFFFFFFFFFFFFFFFFFFFFFFFFFFFFFFFFFFFFFFFFF
@FS10000125:26:BPA73017-1023:1:1101:2600:1530 1:N:0:5
TGGAACTTCGTCGAGTACGCTCAAAAACTGAGATCGGAAGAGCAC
+
,FFFFFFFFFFFFF:FFFFFFFFFFFFFFFFFFFFFFFFFFFFFF
@FS10000125:26:BPA73017-1023:1:1101:2760:1530 1:N:0:5
TTGCACAACTTCGTCGAGTACGCTCAAATTATCAGATCGGAAGAG
+
FFFFFFFFF:FFFFF:FF:FF:F:F:FFFF,FFF:FFF:FFFFFF
@FS10000125:26:BPA73017-1023:1:1101:3260:1530 1:N:0:5
CGTCTGGGGAACTTCGTCGAGTACGCTCAAATACATAGATCGGAA
+
FFFFFFFFFFFFFFFFFFFFFFFFFFFFFFFFFFFFFFFFFFFFF
@FS10000125:26:BPA73017-1023:1:1101:3280:1530 1:N:0:5
TTGTTAACTTCGTCGAGTACGCTCAAGGGGATAGATCGGAAGAGC
+
FFFFFFFFFFFFFFFFFFFFFFFFFFFFFFFFFFFFFFFFFFFFF
@FS10000125:26:BPA73017-1023:1:1101:3420:1530 1:N:0:5
TTTATGAACTTCGTCGAGTACGCTCAATATATAAGATCGGAAGAG
+
FFFFFFFFFFFFFFFFFFFFFFFFFFFFFFFFFFFFFFFFFFFFF
@FS10000125:26:BPA73017-1023:1:1101:4860:1530 1:N:0:5
TCGCAAACTTCGTCGAGTACGCTCAATTTGGTAGATCGGAAGAGC
+
FFFFFFFFFFFFFFFFFFFFFFFFFFFFFFFFFFFFFFFFFFFFF
@FS10000125:26:BPA73017-1023:1:1101:5270:1530 1:N:0:5
ACGCACCTTCGTCGAGTACGCTCAAGTTTAGAGATCGGAAGAGCA
+
FFFFFFFFFFFFFFFFFFFFFFFFFFFFFFFFFFFFFFFFFFFFF
@FS10000125:26:BPA73017-1023:1:1101:5290:1530 1:N:0:5
GCCCAACTTCGTCGAGTACGCTCAACGGTGTAGATCGGAAGAGCA
+
FFFFFFFFFFFFFFFFFFFFFFFFFFFFFFFFFFFFFFFFFFFFF
@FS10000125:26:BPA73017-1023:1:1101:6700:1530 1:N:0:5
GCGAAAACTTCGTCGAGTACGCTCAACGTATAAGATCGGAAGAGC
+
,F:F,FFFFFFFFFFFF:FFFFF:FFFFFF,FF:FF:F:F:F:FF
@FS10000125:26:BPA73017-1023:1:1101:6950:1530 1:N:0:5
TTGCTAAACTTCGTCGAGTACGCTCAAAGGCGGAGATCGGAAGAG
+
FFFFFFFFFFFFFFFFFFFFFFFFF:FF:FFFFFFFFFFFFFFFF
@FS10000125:26:BPA73017-1023:1:1101:7050:1530 1:N:0:5
GCGTGAACTTCGTCGAGTACGCTCAAAACGTGAGATCGGAAGAGC
+
FFFFFFFFFFFFFFFFFFFFFFFFFFFFFFFFFFFFFFFFFFFFF
@FS10000125:26:BPA73017-1023:1:1101:7420:1530 1:N:0:5
TCGCCAACTTCGTCGAGTACGCTCAAAACAATAGATCGGAAGAGC
+
FFFFFFFFFFFFFFFFFFFFFFFFFFFFFFFFFFFFFFFFFFFFF
@FS10000125:26:BPA73017-1023:1:1101:7790:1530 1:N:0:5
TCGAAACTTCGTCGAGTACGCTCAAAATTGCAGATCGGAAGAGCA
+
FFFFFFFFFFFFFFFFFFFFFFFFFFFFFFFFFFFFFFFFFFFFF
@FS10000125:26:BPA73017-1023:1:1101:8200:1530 1:N:0:5
TCGGTAACTTCGTCGAGTACGCTCAATTGGATAGATCGGAGACAC
+
FFFFFFFFFFFFFFFFFFFFFFFFFFFFFFFFFFFFFFFFFFFFF
@FS10000125:26:BPA73017-1023:1:1101:9910:1530 1:N:0:5
TCTGAAACTTCGTCGAGTACGCTCAAAGTGATAGATCGGAAGAGC
+
FFFFFFFFFFFFFFFFFFFFFFFFFFFFFFFFFFFFFFFFFFFFF
@FS10000125:26:BPA73017-1023:1:1101:9930:1530 1:N:0:5
TTTATAACTTCGTCGAGTACGCTCAAATACAGAGATCGGAAGAGC
+
FFFFFFFFFFFFFFFFFFFFFFFFFFFFFFFFFFFFFFFFFFFFF
@FS10000125:26:BPA73017-1023:1:1101:10020:1530 1:N:0:5
GGGGTAAACTTCGTCGAGTACGCTCAAGATGCAAGATCGGAAGAG
+
FFFFFFFFFFFFFFFFFFFFFFFFFFFFFFFFFFFFFFFFFFFFF
@FS10000125:26:BPA73017-1023:1:1101:10040:1530 1:N:0:5
TTGTGAACTTCGTCGAGTACGCTCAAGGTGCAAGATCGGAAGAGC
+
FFFFFFFFFFFFFFFFFFFFFFFFFFFFFFFFFFFFFFFFFFFFF
@FS10000125:26:BPA73017-1023:1:1101:10670:1530 1:N:0:5
CCGTCAACTTCGTCGAGTACGCTCAAATTGAAAGATCGGAAGAGC
+
FFF::FFFFFFFFFFFFFFFFFFFFF,:F,,FFFFFFFFFFFFFF
@FS10000125:26:BPA73017-1023:1:1101:11320:1530 1:N:0:5
TTGGTAACTTCGTCGAGTACGCTCAACTGAATAGATCGGAAGAGC
+
FFFFFFFFFFFFFFFFFFFFFFFFFFFFFFFFFFFFFFFFFFFFF
@FS10000125:26:BPA73017-1023:1:1101:11420:1530 1:N:0:5
TTGCTGAATTTCGTCGAGTACGCTCAAGTAAATAGATCGGAAGAG
+
:FFFFFFFFFFFFFFFFFFFFFFFFFFFFFFFFFFFFFFFFFFFF
@FS10000125:26:BPA73017-1023:1:1101:12330:1530 1:N:0:5
TTGGAACTTCGTCGAGTACGCTCAAGCACCAAGATCGGAAGAGCA
+
FFFFFFFFFFFFFFFFFFFFFFFFFFFFFFFFFFFFFFFFFFFFF
@FS10000125:26:BPA73017-1023:1:1101:12680:1530 1:N:0:5
TTGAACTTCGTCGAGTACGCTCAAGTTGTCAGATCGGAAGAGCAC
+
FFFFFFFFFFFFFFFFFFFFFFFFFFFFFFFFFFFFFFFFFFFFF
@FS10000125:26:BPA73017-1023:1:1101:12760:1530 1:N:0:5
TTGCTGAACTTCGTCGAGTACGCTCAAGGTCAGAGATCGGAAGAG
+
FFFFFFFFFFFFFFFFFFFFFFFFFFFFFFFFFFFFFFFFFFFFF
@FS10000125:26:BPA73017-1023:1:1101:13820:1530 1:N:0:5
TAGGGAACTTCGTCGAGTACGCTCAAGATGTTAGATCGGAAGAGC
+
FFFFFFFFFFFFFFFFFFFFFFFFFFFFFFFFFFFFFFFFFFFFF
@FS10000125:26:BPA73017-1023:1:1101:13920:1530 1:N:0:5
TTGAAAACTTCGTCGAGTACGCTCAAGTGATTAGATCGGAAGAGC
+
F:,FFFFFFFFFFFFFFFFFFFFFF:FFF,FFFFFFFFFFF:FFF
@FS10000125:26:BPA73017-1023:1:1101:14290:1530 1:N:0:5
TAGGGACTCTTCGTCGAGTACGCTCAACCTATGAGATCGGAAGAG
+
FFFFFFFFFFFFFFFFFFFFFFFFFFFFFFFFFFFFFFFFFFFFF
@FS10000125:26:BPA73017-1023:1:1101:15910:1530 1:N:0:5
GCGGGAACTTCGTCGAGTACGCTCAAAGTACCAGATCGGAAGAGC
+
FFFFFFFFFFFFFFFFFFFFFFFFFFFFFFFFFFFFFFFFFFFFF
@FS10000125:26:BPA73017-1023:1:1101:16010:1530 1:N:0:5
CCGGTAAACTTCGTCGAGTACGCTCAATTCGTGAGATCGGAAGAG
+
FFFFFFFFFFFFFFFFFFFFFFFFFFFFFFFFFFFFFFFFFFFFF
@FS10000125:26:BPA73017-1023:1:1101:16330:1530 1:N:0:5
CCGTGGAACTTCGTCGAGTACGCTCAAGTCTGCAGATCGGAAGAG
+
FFFFFFFFFFFFFFFFFFFFFFFFFFFFFFFFFFFFFFFFFFFFF
@FS10000125:26:BPA73017-1023:1:1101:1170:1540 1:N:0:5
GGGCGAACTTCGTCGAGTACGCTCAAATTACAAGATCGGAAGAGC
+
:,:FFFFFFFFFFFFFFFFFFFFFFFFFFFFFFFFFFFFFFFFFF
@FS10000125:26:BPA73017-1023:1:1101:1450:1540 1:N:0:5
TCGCAAAACTTCGTCGAGTACGCTCAAAAGTAAAGATCGGAAGAG
+
FFFFFFFFFFFFFFFFFFFFFFFFFFFFFFFFFFFFFFFFFFFFF
@FS10000125:26:BPA73017-1023:1:1101:1500:1540 1:N:0:5
CCGAAAACTTCGTCGAGTACGCTCAATGATTGAGATCGGAAGAGC
+
FFFFFFFFFFFFFFFFFFFFFFFFFFFFFFFFFFFFFFFFFFFFF
@FS10000125:26:BPA73017-1023:1:1101:1540:1540 1:N:0:5
CTGACTGGACCTTCGTCGAGTACGCTCAATGATAAAGATCGGAAG
+
FFFFFFFFFFFFFFFFFFFFFFFFFFFFFFFFFFFFFFFFFFFFF
@FS10000125:26:BPA73017-1023:1:1101:1920:1540 1:N:0:5
CCGGCAAAAACTTCGTCGAGTACGCTCAAGGGTGTAGATCGGAAG
+
FFFFFFFFFFFFFFFFFFFFFFFFFFFFFFFFFFFFFFFFFFFFF
@FS10000125:26:BPA73017-1023:1:1101:1970:1540 1:N:0:5
CGGCAACTTCGTCGAGTACGCTCAATTTGACAGATCGGAAGAGCA
+
FFFFFFFFFFFFFFFFFFFFFFFFFFFFFFFFFFFFFFFFFFFFF
@FS10000125:26:BPA73017-1023:1:1101:2410:1540 1:N:0:5
GTTGCGCAACTTCGTCGAGTACGCTCAATCGTCCAGATCGGAAGA
+
FFFFFFFFFFFFFFFFFFFFFFFFFFFFFFFFFFFFFFFFFFFFF
@FS10000125:26:BPA73017-1023:1:1101:2920:1540 1:N:0:5
TTGAACTTCGTCGAGTACGCTCAAATCGATAGATCGGAAGAGCAC
+
FFFFFFFFFFFFFFFFFFFFFFFFFFFFFFFFFFFFFFFFFFFFF
@FS10000125:26:BPA73017-1023:1:1101:3240:1540 1:N:0:5
TTGACTGGACTTCGTCGAGTACGCTCAATCCAGGAGATCGGAAGA
+
FFFFFFFFFFFFFFFFFFFFFFFFFFFFFFFFFFFFFFFFFFFFF
@FS10000125:26:BPA73017-1023:1:1101:3470:1540 1:N:0:5
TTGAGAACTTCGTCGAGTACGCTCAATAGTTTAGATCGGAAGAGC
+
FFFFFFFFFFFFFFFFFFFFFFFFFFFFFFFFFFFFFFFFFFFFF
@FS10000125:26:BPA73017-1023:1:1101:4570:1540 1:N:0:5
ACGGCAACTTCGTCGAGTACGCTCAAGATCGCAGATCGGAAGAGC
+
FFFFFFFFFFFFFFFFFFFFFFFFFFFFFFFFFFFFFFFFFFFFF
@FS10000125:26:BPA73017-1023:1:1101:4610:1540 1:N:0:5
TTGACTGGACTTCGTCGAGTACGCTCAAAACCCTAGATCGGAAGA
+
FFFFFFFFFFFFFFFFFFFFFFFFFFFFFFFFFFFFFFFFFFFFF
@FS10000125:26:BPA73017-1023:1:1101:5390:1540 1:N:0:5
TCGTAACTTCGTCGAGTACGCTCAAGGCAATAGATCGGAAGAGCA
+
FFFFFFFFFFFFFFFFFFFFFFFFFFFFFFFFFFFFFFFFFFFFF
@FS10000125:26:BPA73017-1023:1:1101:6730:1540 1:N:0:5
TCGTGGACTTCGTCGAGTACGCTCAAGAACCGAGATCGGAAGAGC
+
FFFFFFFFFFFFFFFFFFFFFFFFFFFFFFFFFFFFFFFFFFFFF
@FS10000125:26:BPA73017-1023:1:1101:6880:1540 1:N:0:5
TTTAACTTCGTCGAGTACGCTCAAAGAGGGAGATCGGAAGAGCAC
+
FFFFFFFFFFFFFFFFFFFFFFFFFFFFFFFFFFFFFFFFFFFFF
@FS10000125:26:BPA73017-1023:1:1101:7610:1540 1:N:0:5
GCGGTAACTTCGTCGAGTACGCTCAACTCACCAGATCGGAAGAGC
+
,FFFFFFF:FF:FF:FFFFF:FFF,FFFFFFFFFFFF:FFFFF,F
@FS10000125:26:BPA73017-1023:1:1101:7950:1540 1:N:0:5
GCTATAACTTCGTCGAGTACGCTCAACAAGACAGATCGGAAGAGC
+
:FFFFFFFFFFFFFFFFFFFFFFFFFFFFFFFFFFFFFFFFFFFF
@FS10000125:26:BPA73017-1023:1:1101:9030:1540 1:N:0:5
GAGACAACTTCGTCGAGTACGCTCAAATATCTAGATCGGAAGAGC
+
:FFFFFFFFFFFFFFFFFFFFFFFFFFFFFFFFFFFFFFFFFFFF
@FS10000125:26:BPA73017-1023:1:1101:9140:1540 1:N:0:5
TTGCTATCTTCGTCGAGTACGCTCAAGATAGAAGATCGGAAGAGC
+
FFFFFFFFFFFFFFFFFFFFFFFFFFFFFFFFFFFFFFFFFFFFF
@FS10000125:26:BPA73017-1023:1:1101:9850:1540 1:N:0:5
TCATGAACTTCGTCGAGTACGCTCAACGACTGGAGATCGGAAGAG
+
FFFFFFFFFFFFFFFFFFFFFFFFFFFFFFFFFFFFFFFFFFFFF
@FS10000125:26:BPA73017-1023:1:1101:10190:1540 1:N:0:5
TTCTAAACTTCGTCGAGTACGCTCAAGTTTAGAGATCGGAAGAGC
+
FFFFFFFFFFFFFFFFFFFFFFFFFFFFFFFFFFFFFFFFFFFFF
@FS10000125:26:BPA73017-1023:1:1101:10210:1540 1:N:0:5
TCTAAGTAACTTCGTCGAGTACGCTCAACGATATAGATCGGAAGA
+
:FFFFFFFFFFFFFFFFFFFFFFFFFFFFFFFFFFFFFFFFFFFF
@FS10000125:26:BPA73017-1023:1:1101:10370:1540 1:N:0:5
TCGGTAAACTTCGTCGAGTACGCTCAATGAATGAGATCGGAAGAG
+
FFFFFFFFFFFFFFFFFFFFFFFFFFFFFFFFFFFFFFFFFFFFF
@FS10000125:26:BPA73017-1023:1:1101:11910:1540 1:N:0:5
CCGAGAACTTCGTCGAGTACGCTCAAATTGCCAGATCGGAAGAGC
+
FF::FFFFFFFFFFFFF:FFFFFFFFFFFFFFF:FFFFFFFF,FF
@FS10000125:26:BPA73017-1023:1:1101:12050:1540 1:N:0:5
TCAAAAACTTCGTCGAGTACGCTCAAAATGATAGATCGGAAGAGC
+
FFFFFFFFFFFFFFFFFFFFFFFFFFFFFFFFFFFFFFFFFFFFF
@FS10000125:26:BPA73017-1023:1:1101:12090:1540 1:N:0:5
GCGGCAATTTCGTCGAGTACGCTCAATAGGGGAGATCGGAAGAGC
+
FFFFFFFFFFFFFFFFFFFFFFFFFFFFFFFFFFFFFFFFFFFFF
@FS10000125:26:BPA73017-1023:1:1101:13250:1540 1:N:0:5
TCGATAACTTCGTCGAGTACGCTCAAGTAAGTAGATCGGAAGAGC
+
FFFFFFFFFFFFFFFFFFFFFFFFFFFFFFFFFFFFFFFFFFFFF
@FS10000125:26:BPA73017-1023:1:1101:13630:1540 1:N:0:5
TTGACAACTTCGTCGAGTACGCTCAAAACACGAGATCGGAAGAGC
+
FFFFFFFFFFFFFFFFFFFFFFFFF:FFFFFF:FFFFFFFFFFFF
@FS10000125:26:BPA73017-1023:1:1101:14030:1540 1:N:0:5
TTGAAAACTTCGTCGAGTACGCTCAAAAGAAAAGATCGGAAGAGC
+
FFFFFFFFFFFFFFFFFFFFFFFFFFFFFFFFFFFFFFFFFFFFF
@FS10000125:26:BPA73017-1023:1:1101:14050:1540 1:N:0:5
TTGGCTAACTTCGTCGAGTACGCTCAAAACCGAAGATCGGAAGAG
+
FFFFFFFFFFFFFFFFFFFFFFFFFFFFFFFFFFFFFFFFFFFFF
@FS10000125:26:BPA73017-1023:1:1101:14080:1540 1:N:0:5
CCGCTAACTTCGTCGAGTACGCTCAACGGGTGAGATCGGAAGAGC
+
FFFFFFFFFFFFFFFFFFFFFFFFFFFFFFFFFFFFFFFFFFFFF
@FS10000125:26:BPA73017-1023:1:1101:14140:1540 1:N:0:5
TTGTCAACTTCGTCGAGTACGCTCAAGGGGGAAGATCGGAAGAGC
+
FFFFFFFFFFFFFFFFFFFFFFFFFFFFFFFFFFFFFFFFFFFFF
@FS10000125:26:BPA73017-1023:1:1101:14340:1540 1:N:0:5
TAGGCAACTTCGTCGAGTACGCTCAATGGTAAAGATCGGAAGAGC
+
FFFFFFFFFFFFFFFFFFFFFFFFFFFFFFFFFFFFFFFFFFFFF
@FS10000125:26:BPA73017-1023:1:1101:14740:1540 1:N:0:5
TTGGAACTTCGTCGAGTACGCTCAAAACTCCAGATCGGAAGAGCA
+
:FFFFFFFFFFFFFFFFFFFFFFFFFFFFFFFFFFFFFFFFFFFF
@FS10000125:26:BPA73017-1023:1:1101:15720:1540 1:N:0:5
GTGTCAACTTCGTCGAGTACGCTCAATACACAAGATCGGAAGAGC
+
FFFFFFFFFFFFFFFFFFFFFFFFFFFFFFFFFFFFFFFFFFFFF
@FS10000125:26:BPA73017-1023:1:1101:16030:1540 1:N:0:5
TCGCTAACTTCGTCGAGTACGCTCAAATGCTCAGATCGGAAGAGC
+
:FFFFFFFFFFFFFFFFFFFFFFFFFFFFFFF:FFFFFFFFFFFF
@FS10000125:26:BPA73017-1023:1:1101:16120:1540 1:N:0:5
TTGATAACTTCGTCGAGTACGCTCAAATACACAGATCGGAAGAGC
+
FFFFFFFFFFFFFFFFFFFFFFFFFFFFFFFFFFFFFFFFFFFFF
@FS10000125:26:BPA73017-1023:1:1101:1340:1550 1:N:0:5
TAGTAACCTTCGTCGAGTACGCTCAACATGGTAGATCGGAAGAGC
+
,FFFFFFFFFFFFFFFFFFFFFFFFFFFFFFFFFFFFFFFFFFFF
@FS10000125:26:BPA73017-1023:1:1101:1960:1550 1:N:0:5
TTTGTATAACTTCGTCGAGTACGCTCAAGTAAAAAGATCGGAAGA
+
FFFFFFFFFFFFFFFFFFFFFFFFFFFFFFFFFFFFFFFFFFFFF
@FS10000125:26:BPA73017-1023:1:1101:2410:1550 1:N:0:5
TCAAGATTGAAGATCGGAAGAGCACACGTCTGAACTCCAGTCACT
+
FFFFFFFFFFFFFFFFFFFFFFFFFFFFFFFFFFFFFFFFFFFFF
@FS10000125:26:BPA73017-1023:1:1101:2590:1550 1:N:0:5
TTGGTAAACTTCGTCGAGTACGCTCAAAGAGATAGATCGGAAGAG
+
FFFFFFFFFFFFFFFFFFFFFFFFFFFFFFFFFFFFFFFFFFFFF
@FS10000125:26:BPA73017-1023:1:1101:2790:1550 1:N:0:5
TTGCAATTTCGTCGAGTACGCTCAATGTTACAGATCGGAAGAGCA
+
FFFFFFFFFFFFFFFFFFFFFFFFFFFFFFFFFFFFFFFFFFFFF
@FS10000125:26:BPA73017-1023:1:1101:2910:1550 1:N:0:5
TTGAATAACTTCGTCGAGTACGCTCAAATCCTGAGATCGGAAGAG
+
FFFFFFFFFFFFFFFFFFFFFFFFFFFFFFFFFFFFFFFFFFFFF
@FS10000125:26:BPA73017-1023:1:1101:2930:1550 1:N:0:5
CCGCAACCTCGTCGAGTACGCTCAAGTACCTAGATCGGAAGAGCA
+
FFFFFFFFFFFFFFFFFFFFFFFFFFFFFFFFFFFFFFFFFFFFF
@FS10000125:26:BPA73017-1023:1:1101:3900:1550 1:N:0:5
TCGGAGACTTCGTCGAGTACGCTCAAGCATAAAGATCGGAAGAGC
+
FFFFFFFFFFFFFFFFFFFFFFFFFFFFFFFFFFFFFFFFFFFFF
@FS10000125:26:BPA73017-1023:1:1101:4350:1550 1:N:0:5
CCGCTAACTTCGTCGAGTACGCTCAAGCTAGTAAGATCGGAAGAG
+
FFFFFFFFFFFFFFFFFFFFFFFFFFFFFFFFFFFFFFFFFFFFF
@FS10000125:26:BPA73017-1023:1:1101:4540:1550 1:N:0:5
GCGTTATCTTCGTCGAGTACGCTCAAGCCTAAAGATCGGAAGAGC
+
FFFFFFFFFFFFFFFFFFFFFFFFFFFFFFFFFFFFFFFFFFFFF
@FS10000125:26:BPA73017-1023:1:1101:5330:1550 1:N:0:5
TCTGGAAACTTCGTCGAGTACGCTCAACACATAAGATCGGAAGAG
+
FFFFFFFFFFFFFFFFFFFFFFFFFFFFFFFFFFFFFFFFFFFFF
@FS10000125:26:BPA73017-1023:1:1101:5510:1550 1:N:0:5
TTGACTGGACTTCGTCGAGTACGCTCAATTAGCCAGATCGGAAGA
+
FFFFFFFFFFFFFFFFFFFFFFFFFFFFFFFFFFFFFFFFFFFFF
@FS10000125:26:BPA73017-1023:1:1101:5560:1550 1:N:0:5
TCTTCTCAAACTTCGTCGAGTACGCTCAATTAGACAGATCGGAAG
+
FFFFFFFFFFFFFFFFFFFFFFFFFFFFFFFFFFFFFFFFFFFFF
@FS10000125:26:BPA73017-1023:1:1101:7440:1550 1:N:0:5
TCTTTCGAACTTCGTCGAGTACGCTCAAATTCTGAGATCGGAAGA
+
FFFFFFFFFFFFFFFFFFFFFFFFFFFFFFFFFFFFFFFFFFFFF
@FS10000125:26:BPA73017-1023:1:1101:7690:1550 1:N:0:5
GAGTGTGTACCTTCGTCGAGTACGCTCAAAACTCAAGATCGGAAG
+
FFFFFFFFFFFFFFFFFFFFFFFFFFFFFFFFFFFFFFFFFFFFF
@FS10000125:26:BPA73017-1023:1:1101:8050:1550 1:N:0:5
CCGAAAACTTCGTCGAGTACGCTCAAAATCCTAGATCGGAAGAGC
+
:F,FFFFFF:FFFF:FF:FFFFFFFFFFFF:FF:F,FFFFFFF:F
@FS10000125:26:BPA73017-1023:1:1101:8100:1550 1:N:0:5
GCTGGAACTTCGTCGAGTACGCTCAACGGACGAGATCGGAAGAGC
+
FFFFFFFFFFFFFFFFFFFFFFFFFFFFFFFFFFFFFFFFFFFFF
@FS10000125:26:BPA73017-1023:1:1101:8650:1550 1:N:0:5
GCGCTAACTTCGTCGAGTACGCTCAAGAGTGCAGATCGGAAGAGC
+
,FF::FFFFFFFFFFFFFFFFFFFFFFF::F:FFFFFFFFFFFFF
@FS10000125:26:BPA73017-1023:1:1101:8660:1550 1:N:0:5
CCGTGAACTTCGTCGAGTACGCTCAATGACTGAGATCGGAAGAGC
+
FFFFFFFFFFFFFFFFFFFFFF:FFFFFFFFFFFFFFFFFFFFFF
@FS10000125:26:BPA73017-1023:1:1101:9530:1550 1:N:0:5
TTGATAACTTCGTCGAGTACGCTCAAATTCAAAGATCGGAAGAGC
+
::FFFF,FFFFF,FFFFFFF:FFFF,F::F,FFFF:F,FF,FFFF
@FS10000125:26:BPA73017-1023:1:1101:9650:1550 1:N:0:5
TTTAAACTTCGTCGAGTACGCTCAATTAGGTAGATCGGAAGAGCA
+
:FFFFFFFFFFFFFFFFFFFFFFFFFFFFFFFFFFFFFFFFFFFF
@FS10000125:26:BPA73017-1023:1:1101:9750:1550 1:N:0:5
ACGCAACTTCGTCGAGTACGCTCAAATAAATAGATCGGAAGAGCA
+
FFFFFFFFFFFFFFFFFFFFFFFFFFFFFFFFFFFFFFFFFFFFF
@FS10000125:26:BPA73017-1023:1:1101:10580:1550 1:N:0:5
TCCGCAACTTCGTCGAGTACGCTCAACGGATAAGATCGGAAGAGC
+
FFFFFFFFFFFFFFFFFFFFFFFFFFFFFFFFFFFFFFFFFFFFF
@FS10000125:26:BPA73017-1023:1:1101:11320:1550 1:N:0:5
TTGCCAACTTCGTCGAGTACGCTCAACTGGCCAGATCGGAAGAGC
+
FFFFFFFFFFFFFFFFFFFFFFFFFFFFFFFFFFFFFFFFFFFFF
@FS10000125:26:BPA73017-1023:1:1101:12840:1550 1:N:0:5
TTGCACAACTTCGTCGAGTACGCTCAAGTGAATAGATCGGAAGAG
+
FFFFFFFFFFFFFFFFFFFFFFFFFFFFFFFFFFFFFFFFFFFFF
@FS10000125:26:BPA73017-1023:1:1101:12900:1550 1:N:0:5
TCGCCAACTTCGTCGAGTACGCTCAAAAGACAAGATCGGAAGAGC
+
FFFFFFFFFFFFFFFFFFFFFFFFFFFFFFFFFFFFFFFFFFFFF
@FS10000125:26:BPA73017-1023:1:1101:13230:1550 1:N:0:5
GCGCAAACTTCGTCGAGTACGCCCAAAACTTCGTCGAGTACGCTC
+
FFFFFFFFFFFFFFFFFFFFFFFFFFFFFFFFFFFFFFFFFFFFF
@FS10000125:26:BPA73017-1023:1:1101:13840:1550 1:N:0:5
TTGACTGGACTTCGTCGAGTACGCTCAATTACCGAGATCGGAAGA
+
FFFFFFFFFFFFFFFFFFFFFFFFFFFFFFFFFFFFFFFFFFFFF
@FS10000125:26:BPA73017-1023:1:1101:14030:1550 1:N:0:5
AAGGTAACTTCGTCGAGTACGCTCAAGAGATGAGATCGGAAGAGC
+
FFFFFFFFFFFFFFFFFFFFFFFFFFFFFFFFFFFFFFFFFFFFF
@FS10000125:26:BPA73017-1023:1:1101:14140:1550 1:N:0:5
TTGTAAACTTCGTCGAGTACGCTCAATCCTTGAGATCGGAAGAGC
+
FF:FFFFFFFFFFFFFFFFFFFFFFFFFFFFFFFFFFFFFFFFFF
@FS10000125:26:BPA73017-1023:1:1101:15240:1550 1:N:0:5
TTGGGAACTTCGTCGAGTACGCTCAATCGACAAGATCGGAAGAGC
+
FFFFFFFFFFFFFFFFFFFFFFFFFFFFFFFFFFFFFFFFFFFFF
@FS10000125:26:BPA73017-1023:1:1101:15570:1550 1:N:0:5
TAGTTAACTTCGTCGAGTACGCTCAAGAAAAGAGATCGGAAGAGC
+
,FFFFFFFFFFFFFFFFFFFFFFFFFFFF:FFFFFFFFFFFFFFF
@FS10000125:26:BPA73017-1023:1:1101:15870:1550 1:N:0:5
CCGTTAACTTCGTCGAGTACGCTCAACTCAATAGATCGGAAGAGC
+
FFFFFFFFFFFFFFFFFFFFFFFFFFFFFFFFFFFFFFFFFFFFF
@FS10000125:26:BPA73017-1023:1:1101:15960:1550 1:N:0:5
TGGCAAACTTCGTCGAGTACGCTCAAATGAAAAGATCGGAAGAGC
+
FFFFFFFFFFFFFFFFFFFFFFFFFFFFFFFFFFFFFFFFFFFFF
@FS10000125:26:BPA73017-1023:1:1101:1400:1560 1:N:0:5
TCGATAACTTCGTCGAGTACGCTCTAAGAATTAAATCGGAAGAGC
+
FFFFF:F,F:,,,:,,F,:,FF,:,,F:FF,FF,F,,,::F,F:,
@FS10000125:26:BPA73017-1023:1:1101:1540:1560 1:N:0:5
GCGCAAACTTCGTCGAGTACGCTCAAGGGTAGAGATCGGAAGAGC
+
FFFFFFFFFFFFFFFFFFFFFFFFFFFFFFFFFFFFFFFFFFFFF
@FS10000125:26:BPA73017-1023:1:1101:2190:1560 1:N:0:5
TCTGAAACTTCGTCGAGTACGCTCAAGAAATCAGATCGGAAGAGC
+
FFFFFFFFFFFFFFFFFFFFFFFFFFFFFFFFFFFFFFFFFFFFF
@FS10000125:26:BPA73017-1023:1:1101:3020:1560 1:N:0:5
TAGGAACTTCGTCGAGTACGCTCAATTAGGGAGATCGGAAGAGCA
+
FFFFFFFFFFFFFFFFFFFFFFFFFFFFFFFFFFFFFFFFFFFFF
@FS10000125:26:BPA73017-1023:1:1101:3890:1560 1:N:0:5
TCGGGAACTTCGTCGAGTACGCTCAACTTATTAGATCGGAAGAGC
+
FFFFFFFFFFFFFFFFFFFFFFFFFFFFFFFFFFFFFFFFFFFFF
@FS10000125:26:BPA73017-1023:1:1101:3960:1560 1:N:0:5
TCGGCAACTTCGTCGAGTACGCTCAAAGAACAAGATCGGAAGAGC
+
FFFFFFFFFFFFFFFFFFFFFFFFFFFFFFFFFFFFFFFFFFFFF
@FS10000125:26:BPA73017-1023:1:1101:4200:1560 1:N:0:5
TGGTATAATTTCGTCGAGTACGCTCAAGTGAAGAGATCGGAAGAG
+
FFFFFFFFFFFFFFFFFFFFFFFFFFFFFFFFFFFFFFFFFFFFF
@FS10000125:26:BPA73017-1023:1:1101:5180:1560 1:N:0:5
TGGCAAACTTCGTCGAGTACGCTCAAAGACAGAGATCGGAAGAGC
+
FFFFFFFFFFFFFFFFFFFFFFFFFFFFFFFFFFFFFFFFFFFFF
@FS10000125:26:BPA73017-1023:1:1101:5190:1560 1:N:0:5
AGGTCAACTTCGTCGAGTACGCTCAAAGATTTAGATCGGAAGAGC
+
FFFFFFFFFFFFFFFFFFFFFFFFFFFFFFFFFFFFFFFFFFFFF
@FS10000125:26:BPA73017-1023:1:1101:5300:1560 1:N:0:5
TTTAACTTCGTCGAGTACGCTCAATCTCAAAGATCGGAAGAGCAC
+
FFFFFFFFFFFFFFFFFFFFFFFFFFFFFFFFFFFFFFFFFFFFF
@FS10000125:26:BPA73017-1023:1:1101:5530:1560 1:N:0:5
CCCTATCAACTTCGTCGAGTACGCTCAAGGATATAGATCGGAAGA
+
FFFFFFFFFFFFFFFFFFFFFFFFFFFFFFFFFFFFFFFFFFFFF
@FS10000125:26:BPA73017-1023:1:1101:5610:1560 1:N:0:5
TTGTAACTTCGTCGAGTACGCTCAAACGCTGAGATCGGAAGAGCA
+
,:FFFFFFFFFFFFFFFFFFFFFFFFFFFFFFFF:FFFFFFFFFF
@FS10000125:26:BPA73017-1023:1:1101:8250:1560 1:N:0:5
GCGACCAACTTCGTCGAGTACGCTCAACCGTTCAGATCGGAAGAG
+
FFFFFFFFFFFFFFFFFFFFFFFFFFFFFFFFFFFFFFFFFFFFF
@FS10000125:26:BPA73017-1023:1:1101:8940:1560 1:N:0:5
TTGGAAACTTCGTCGAGTACGCTCTATAGCTGAGATCGGAAGAGC
+
FFFFFFF:FF::FF,:FFF:FF,F,FFF:FFFF,FF::FFF:FF:
@FS10000125:26:BPA73017-1023:1:1101:9190:1560 1:N:0:5
GCGGAAACTTCGTCGAGTACGCTCAAGCATGGAGATCGGAAGAGC
+
,FFFFFFFFFFFFFFFFFFFFFFFFFFFFFFFFFFFFFFFFFFFF
@FS10000125:26:BPA73017-1023:1:1101:10040:1560 1:N:0:5
TTGACTGGACTTCGTCGAGTACGCTCAATCCAGCAGATCGGAAGA
+
FFFFFFFFFFFFFFFFFFFFFFFFFFFFFFFFFFFFFFFFFFFFF
@FS10000125:26:BPA73017-1023:1:1101:11150:1560 1:N:0:5
GCCCCCCAACTTCGTCGAGTACGCTCAAATTCCGAGATCGGAAGA
+
:FFFFFFFFFFFFFFFFFFFFFFFFFFFFFFFFFFFFFFFFFFFF
@FS10000125:26:BPA73017-1023:1:1101:12070:1560 1:N:0:5
TTGACTGGACTTCGTCGAGTACGCTCAAGCCGAGAGATCGGAAGA
+
FFFFFFFFFFFFFFFFFFFFFFFFFFFFFFFFFFFFFFFFFFFFF
@FS10000125:26:BPA73017-1023:1:1101:12580:1560 1:N:0:5
TTGTGAACTTCGTCGAGTACGCTCAATAAGTGAGATCGGAAGAGC
+
FFFFFFFFFFFFFFFFFFFFFFFFFFFFFFFFFFFFFFFFFFFFF
@FS10000125:26:BPA73017-1023:1:1101:13280:1560 1:N:0:5
GGGATAACTTCGTCGAGTACGCTCAAGACAAAAGATCGGAAGAGC
+
FFFFFFFFFFFFFFFFFFFFFFFFFFFFFFFFFFFFFFFFFFFFF
@FS10000125:26:BPA73017-1023:1:1101:13360:1560 1:N:0:5
TCAAAACTTCGTCGAGTACGCTCAACGAATGAGATCGGAAGAGCA
+
FFFFFFFFFFFFFFFFFFFFFFFFFFFFFFFFFFFFFFFFFFFFF
@FS10000125:26:BPA73017-1023:1:1101:13410:1560 1:N:0:5
TCGGACAACTTCGTCGAGTACGCTCAAGAGTGCAGATCGGAAGAG
+
FFFFFFFFFFFFFFFFFFFFFFFFFFFFFFFFFFFFFFFFFFFFF
@FS10000125:26:BPA73017-1023:1:1101:13520:1560 1:N:0:5
GCGATAACTTCGTCGAGTACGCTCAATACTTCAGATCGGAAGAGC
+
FFFFFFFFFFFFFFFFFFFFFFFFFFFFFFFFFFFFFFFFFFFFF
@FS10000125:26:BPA73017-1023:1:1101:14280:1560 1:N:0:5
TTGGTGAACTTCGTCGAGTACGCTCAATAATTAAGATCGGAAGAG
+
FFFFFFFFFFFFFFFFFFFFFFFFFFFFFFFFFFFFFFFFFFFFF
@FS10000125:26:BPA73017-1023:1:1101:14730:1560 1:N:0:5
TCGAAAACTTCGTCGAGTACGCTCAACTCCCGAGATCGGAAGAGC
+
FFFFFFFFFFFFFFFFFFFFFFFFFFFFFFFFFFFFFFFFFFFFF
@FS10000125:26:BPA73017-1023:1:1101:14760:1560 1:N:0:5
CCCACAACTTCGTCGAGTACGCTCAACATAAAAGATCGGAAGAGC
+
FFFFFFFFFFFFFFFFFFFFFFFFFFFFFFFFFFFFFFFFFFFFF
@FS10000125:26:BPA73017-1023:1:1101:14850:1560 1:N:0:5
TGGTAAACTTCGTCGAGTACGCTCAAGATGATAGATCGGAAGAGC
+
FFFFF:,:F:F:,F:,F:FFFFFFF,,FF,:FF,FF,FFFF,FF,
@FS10000125:26:BPA73017-1023:1:1101:15120:1560 1:N:0:5
TCGCATAACTTCGTCGAGTACGCTCAACGTGGTAGATCGGAAGAG
+
FFFFFFFFFFFFFFFFFFFFFFFFFFFFFFFFFFFFFFFFFFFFF
@FS10000125:26:BPA73017-1023:1:1101:15630:1560 1:N:0:5
GCGGAAACTTCGCCGAGTACGCTCAAAGTATGAGATCGGAAGAGC
+
FFFFFFFFFFFFFFFFFFFFFFFFFFFFFFFFFFFFFFFFFFFFF
@FS10000125:26:BPA73017-1023:1:1101:16060:1560 1:N:0:5
TCGTTAACTTCGTCGAGTACGCTCAAACCTTCAGATCGGAAGAGC
+
FFFFFFFFFFFFFFFFFFFFFFFFFFFFFFFFFFFFFFFFFFFFF
@FS10000125:26:BPA73017-1023:1:1101:2440:1570 1:N:0:5
TTGGCAACTTCGTCGAGTACGCTCAAGTTTATAGATCGGAAGAGC
+
FFFFFFFFFFFFFFFFFFFFFFFFFFFFFFFFFFFFFFFFFFFFF
@FS10000125:26:BPA73017-1023:1:1101:2580:1570 1:N:0:5
GCGTTAACTTCGTCGAGTACGCTCAAGTAATCAGATCGGAAGAGC
+
F:,,FFFFFFFF,F,F:FFF,FFFF:,FF,:FF,FF::,FFFFF:
@FS10000125:26:BPA73017-1023:1:1101:2870:1570 1:N:0:5
TCGACTTCGTCGAGTACGCTCAAATTGAGAGATCGGAAGAGCACA
+
FFFFFFFFFFFFFFFFFFFFFFFFFFFFFFFFFFFFFFFFFFFFF
@FS10000125:26:BPA73017-1023:1:1101:3060:1570 1:N:0:5
CCGGACCTTCGTCGAGTACGCTCAATCCGGAAGATCGGAAGAGCA
+
FFFFFFFFFFFFFFFFFFFFFFFFFFFFFFFFFFFFFFFFFFFFF
@FS10000125:26:BPA73017-1023:1:1101:3350:1570 1:N:0:5
TTGTTAACTTCGTCGAGTACGCTCAAAATAATAGATCGGAAGAGC
+
FFFFFFFFFFFFFFFFFFFFFFFFFFFFFFFFFFFFFFFFFFFFF
@FS10000125:26:BPA73017-1023:1:1101:3620:1570 1:N:0:5
TCGACAACTTCGTCGAGTACGCTCAAGTGATGAGATCGGAAGAGC
+
FFFFFFFFFFFFFFFFFFFFFFFFFFFFFFFFFFFFFFFFFFFFF
@FS10000125:26:BPA73017-1023:1:1101:4490:1570 1:N:0:5
GCGTGAACTTCGTCGAGTACGCTCAAAAGGTTAGATCGGAAGAGC
+
FFFFFFFFFFFFFFFFFFFFFFFFFFFFFFFFFFFFFFFFFFFFF
@FS10000125:26:BPA73017-1023:1:1101:6420:1570 1:N:0:5
TTGACTGGACTTCGTCGAGTACGCTCAAACACAAAGATCGGAAGA
+
FFFFFFFFFFFFFFFFFFFFFFFFFFFFFFFFFFFFFFFFFFFFF
@FS10000125:26:BPA73017-1023:1:1101:6620:1570 1:N:0:5
GCGGAAACTTCGTCGAGTACGCTCAAAGAGTTAGATCGGAAGAGC
+
FFFFFFFFFFFFFFFFFFFFFFFFFFFFFF:FFFFFFFFFFFFFF
@FS10000125:26:BPA73017-1023:1:1101:7770:1570 1:N:0:5
GCGTGAAAACTTCGTCGAGTACGCTCAATATTTTAGATCGGAAGA
+
,FFFFFFFFFFFFFFFFFFFFFFFFFFFFFFFFFFFFFFFFFFFF
@FS10000125:26:BPA73017-1023:1:1101:8340:1570 1:N:0:5
CTGGAAACTTCGTCGAGTACGCTCAAGATACCAGATCGGAAGAGC
+
FFFFFFFFFFFFFFFFFFFFFFFFFFFFFFFFFFFFFFFFFFFFF
@FS10000125:26:BPA73017-1023:1:1101:8920:1570 1:N:0:5
GCGTAAACTTCGTCGAGTACGCTCAATCGTGGAGATCGGAAGAGC
+
FFFFFFFFFFFFFFFFFFFFFF:FFFFFFFFFFFFFFFFFFFFFF
@FS10000125:26:BPA73017-1023:1:1101:9380:1570 1:N:0:5
CCGTAAACTTCGTCGAGTACGCTCAAACGAACAGATCGGAAGAAG
+
FFFFFFF::FF::F,FF:F::F:F,FFF,F,FFFF:F:FFFFFFF
@FS10000125:26:BPA73017-1023:1:1101:9530:1570 1:N:0:5
TCGTTAACCTCGTCGAGTACGCTCAAAATAACAGATCGGAAGAGC
+
FFFFFFFFFFFFFFFFFFFFFFFFFFFFFFFFFFFFFFFFFFFFF
@FS10000125:26:BPA73017-1023:1:1101:9880:1570 1:N:0:5
TAGTAAACTTCGTCGAGTACGCTCAACACGTGAGATCGGAAGAGC
+
FFFFFFFFFFFFFFFFFFFFFFFFFFFFFFFFFFFFFFFFFFFFF
@FS10000125:26:BPA73017-1023:1:1101:9920:1570 1:N:0:5
CCGAAAACTTCGTCGAGTACGCTCAAGATCTAAGATCGGAAGAGC
+
FFFFFFFFFFFFFFFFFFFFFFFFFFFFFFFFFFFFFFFFFFFFF
@FS10000125:26:BPA73017-1023:1:1101:10170:1570 1:N:0:5
TCGGGAACTTCGTCGAGTACGCTCAACACATGAGATCGGAAGAGC
+
FFFFFFFFFFFFFFFFFFFFFFFFFFFFFFFFFFFFFFFFFFFFF
@FS10000125:26:BPA73017-1023:1:1101:10460:1570 1:N:0:5
GCGTAAACTTCGTCGAGTACGCTCAAAGAATAAGATCGGAAGAGC
+
FFFFFFFFFFFFFFFFFFFFFFFFFFFFFFFFFFFFFFFFFFFFF
@FS10000125:26:BPA73017-1023:1:1101:11410:1570 1:N:0:5
CTGACTGGACTTCGTCGAGTACGCTCAAGATATAAGATCGGAAGA
+
FFFFFFFFFFFFFFFFFFFFFFFFFFFFFFFFFFFFFFFFFFFFF
@FS10000125:26:BPA73017-1023:1:1101:11470:1570 1:N:0:5
TCTTTAACTTCGTCGAGTACGCTCAATGTTTCAGATCGGAAGAGC
+
,,FF:FFFF:FFFFFFFFFFFFF:FF,,FF,FFFFFFFFFFFFFF
@FS10000125:26:BPA73017-1023:1:1101:11680:1570 1:N:0:5
GCGTTTGAACTTCGTCGAGTACGCTCAACGATCAAGATCGGAAGA
+
FFFFFFFFFFFFFFFFFFFFFFFFFFFFFFFFFFFFFFFFFFFFF
@FS10000125:26:BPA73017-1023:1:1101:12180:1570 1:N:0:5
ACGTAAACTTCGTCGAGTACGCTCAATAGTTAAGATCGGAAGAGC
+
FFFFFFFFFFFFFFFFFFFFFFFFFFFFFFFFFFFFFFFFFFFFF
@FS10000125:26:BPA73017-1023:1:1101:14010:1570 1:N:0:5
GCGGCAACTTCGTCGAGTATGCTCAAAGTTGGAGATCGGAAGAGC
+
FFFFFFFFFFFFFFFFFFFFFFFFFFFFFFFFFFFFFFFFFFFFF
@FS10000125:26:BPA73017-1023:1:1101:14260:1570 1:N:0:5
TTGACTGGACTTCGTCGAGTACGCTCAATCCTGCAGATCGGAAGA
+
,:FFF:F:FFFFFFFFFFF:FFFFFFFFF:FFFFFF:FFFFFFFF
@FS10000125:26:BPA73017-1023:1:1101:15320:1570 1:N:0:5
TGGCCAACTTCGTCGAGTACGCTCAAATAGTAAGATCGGAAGAGC
+
FF,FF,FFF:F,:F,,FFFFFF::FFFFFF:,FFF,:F:FFFFFF
@FS10000125:26:BPA73017-1023:1:1101:15690:1570 1:N:0:5
TTGACTGGACTTCGTCGAGTACGCTCAACTCCTGAGATCGGAAGA
+
FFFFFF,,FFFFFFFFFFFFFFFFFFFFF,::::FFFFFFFFFFF
@FS10000125:26:BPA73017-1023:1:1101:15850:1570 1:N:0:5
ACGTAACTTCGTCGAGTACGCTCAACTTATTAGATCGGAAGAGCA
+
FFFFFFFFFFFFFFFFFFFFFFFFFFFFFFFFFFFFFFFFFFFFF
@FS10000125:26:BPA73017-1023:1:1101:15970:1570 1:N:0:5
GTGTAAACTTCGTCGAGTACGCTCAAAGTTGCAGATCGGAAGAGC
+
,FFFFFFFFFFFFFFFFFFFFFFFFFFFFFFFFFFFFFFFFFFFF
@FS10000125:26:BPA73017-1023:1:1101:2030:1580 1:N:0:5
TCGATTCAACTTCGTCGAGTACGCTCAAGATAACAGATCGGAAGA
+
FF:FFFFFFFFFFFFFFFFFFFFFFFFFFF:FFFFFFFFF:F:FF
@FS10000125:26:BPA73017-1023:1:1101:2780:1580 1:N:0:5
TTGAAAACTTCGTCGAGTACGCTCAAAGCCATAGATCGGAAGAGC
+
FFFFFFFFFFFFFFFFFFFFFFFFFFFFFFFFFFFFFFFFFFFFF
@FS10000125:26:BPA73017-1023:1:1101:2800:1580 1:N:0:5
TTGACTGGACCTTCGTCGAGTACGCTCAATGATTTAGATCGGAAG
+
FFFFFFFFFFFFFFFFFFFFFFFFFFFFFFFFFFFFFFFFFFFFF
@FS10000125:26:BPA73017-1023:1:1101:3070:1580 1:N:0:5
GGGTCAACTTCGTCGAGTACGCTCAAGATTAAAGATCGGAAGAGC
+
,,FFFFFFFFFFFFFFFFFFFFFF:FFFFFFFFFFFFFFFFFFFF
@FS10000125:26:BPA73017-1023:1:1101:3170:1580 1:N:0:5
ACGCAAACTTCGTCGAGTACGCTCAATGGGTAAGATCGGAAGAGC
+
FFFFFFFFFFFFFFFFFFFFFFFFFFFFFFFFFFFFFFFFFFFFF
@FS10000125:26:BPA73017-1023:1:1101:3550:1580 1:N:0:5
TTGTAACTTCGTCGAGTACGCTCAAAATGTCAGATCGGAAGAGCA
+
FFFFFFFFFFFFFFFFFFFFFFFFFFFFFFFFFFFFFFFFFFFFF
@FS10000125:26:BPA73017-1023:1:1101:4290:1580 1:N:0:5
TCGGTAACTTCGTCGAGTACGCTCAAAAATAAAGATCGGAAGAGC
+
,FFFFFFFF:FFFFF:FFFFFFFFF,FFFFFFFFFF:F:FFFFFF
@FS10000125:26:BPA73017-1023:1:1101:5190:1580 1:N:0:5
AGGTCAACTTCGTCGAGTACGCTCAAAGATTTAGATCGGAAGAGC
+
FFFFFFFFFFFFFFFFFFFFFFFFFFFFFFFFFFFFFFFFFFFFF
@FS10000125:26:BPA73017-1023:1:1101:5230:1580 1:N:0:5
CCGGCAACTTCGTCGAGTACGCTCAATGTAGTAGATCGGAAGAGC
+
FFFFFFFFFFFFFFFFFFFFFFFFFFFFFF:FFFFFFFFF:F:FF
@FS10000125:26:BPA73017-1023:1:1101:6820:1580 1:N:0:5
GGGAAACTTCGTCGAGTACGCTCAACCAGTCAGATCGGAAGAGCA
+
FFFFFFFFFFFFFFFFFFFFFFFFFFFFFFFFFFFFFFFFFFFFF
@FS10000125:26:BPA73017-1023:1:1101:7220:1580 1:N:0:5
TTGACAACTTCGTCGAGTACGCTCAATGCCGTAGATCGGAAGAGC
+
FFFFFFFFFFFFFFFFFFFFFFFFFFFFFFFFFFFFFFFFFFFFF
@FS10000125:26:BPA73017-1023:1:1101:7380:1580 1:N:0:5
TTGGGGAACTTCGTCGAGTACGCTCAACTTGTGAGATCGGAAGAG
+
FFFFFFFFFFFFFFFFFFFFFFFFFFFFFFFFFFFFFFFFFFFFF
@FS10000125:26:BPA73017-1023:1:1101:8710:1580 1:N:0:5
TTGAAAAACTTCGTCGAGTACGCTCAATCCAATAGATCGGAAGAG
+
FFFFFFFFFFFFFFFFFFFFFFFFF:FFFFFFFFFFFFFFFFFFF
@FS10000125:26:BPA73017-1023:1:1101:8850:1580 1:N:0:5
TGGGAACTTCGTCGAGTACGCTCAAGCGTTTAGATCGGAAGAGCA
+
FFFFFFFFFFFFFFFFFFFFFFFFFFFFFFFFFFFFFFFFFFFFF
@FS10000125:26:BPA73017-1023:1:1101:8880:1580 1:N:0:5
TCTCAAACTTCGTCGAGTACGCTCAATTAGGAAGATCGGAAGAGC
+
:F:FFFFFFFFFFFFFFFFFFFFFFFFFFFFFFFFFFFFFFFFFF
@FS10000125:26:BPA73017-1023:1:1101:8900:1580 1:N:0:5
CCGTAACTTCGTCGAGTACGCTCAAATATCTAGATCGGAAGAGCA
+
FFFFFFFFFFFFFFFFFFFFFFFFFFFFFFFFFFFFFFFFFFFFF
@FS10000125:26:BPA73017-1023:1:1101:9660:1580 1:N:0:5
GCGATAACTTCGTCGAGTACGCTCAAGAACATAGATCGGAAGAGC
+
FFFFFFFFFFFFFFFFFFFFFFFFFFFFFFFFFFFFFFFFFFFFF
@FS10000125:26:BPA73017-1023:1:1101:10190:1580 1:N:0:5
TCGGCAACTTTCGTCGAGTACGCTCAAAACAGAAGATCGGAAGAG
+
FFFFFFFFFFFFFFFFFFFFFFFFFFFFFFFFFFFFFFFFFFFFF
@FS10000125:26:BPA73017-1023:1:1101:10940:1580 1:N:0:5
GCACAACTTCGTCGAGTACGCTCAAATAAACAGATCGGAAGAGCA
+
FF,FFFF:FF:FF,FFFFF:FFF,,F,F,FF:FF,:FFFFF,:F:
@FS10000125:26:BPA73017-1023:1:1101:11750:1580 1:N:0:5
TCGCCAAACTTCGTCGAGTACGCTCAAAGTCCCAGATCGGAAGAG
+
FFFFFFFFFFFFFFFFFFFFFFFFFFFFFFFFFFFFFFFFFFFFF
@FS10000125:26:BPA73017-1023:1:1101:12350:1580 1:N:0:5
AGGTTAACTTCGTCGAGTACGCTCAAAAAGCAAGATCGGAAGAGC
+
FFFFFFFFFFFFFFFFFFFFFFFFFFFFFFFFFFFFFFFFFFFFF
@FS10000125:26:BPA73017-1023:1:1101:12420:1580 1:N:0:5
TTGAAAACTTCGTCGAGTACGCTCAACTTTGGAGATCGGAAGAGC
+
FFFF,FFF::FF:FF:FFFF,FFFF,F:FFF:FFFFFF:FFFFF:
@FS10000125:26:BPA73017-1023:1:1101:12460:1580 1:N:0:5
TTGGGTCCGGAACTTCGTCGAGTACGCTCAACATTTAAGATCGGA
+
FFFFFFFFFFFFFFFFFFFFFFFFFFFFFFFFFFFFFFFFFFFFF
@FS10000125:26:BPA73017-1023:1:1101:13910:1580 1:N:0:5
CTGGGAAACCTTCGTCGAGTACGCTCAAGCAAGGAGATCGGAAGA
+
FFFFFFFFFFFFFFFFFFFFFFFFFFFFFFFFFFFFFFFFFFFFF
@FS10000125:26:BPA73017-1023:1:1101:14550:1580 1:N:0:5
TGGAAAACTTCGTCGAGTACGCTCAAGTTCATAGATCGGAAGAGC
+
FFFFFFFFFFFFFFFFFFFFFFFFFFFFFFFFFFFFFFFFFFFFF
@FS10000125:26:BPA73017-1023:1:1101:15650:1580 1:N:0:5
TCGCAACTTTGTCGAGTACGCTCAAATGGCCAGATCGGAAGAGCA
+
FFFFFFFFFFFFFFFFFFFFFFFFFFFFFFFFFFFFFFFFFFFFF
@FS10000125:26:BPA73017-1023:1:1101:15770:1580 1:N:0:5
ACGAAAACTTCGTCGAGTACGCTCAAGTACGGAGATCGGAAGAGC
+
FFFFFFFFFFFFFFFFFFFFFFFFFFFFFFFFFFFFFFFFFFFFF
@FS10000125:26:BPA73017-1023:1:1101:15790:1580 1:N:0:5
TTGTTAACTTCGTCGAGTACGCTCAAAACTTAAGATCGGAAGAGC
+
FFFFFFFFFFFFFFFFFFFFFFFFFFFFFFFFFFFFFFFFFFFFF
@FS10000125:26:BPA73017-1023:1:1101:16340:1580 1:N:0:5
TCGTTCAACTTCGTCGAGTACGCTCAATTGATAAGATCGGAAGAG
+
:FFFFFFFFFFFFFFFFFFFFFFFFFF,FFFFFFFFFFFFFFFFF
@FS10000125:26:BPA73017-1023:1:1101:16440:1580 1:N:0:5
TTGGAACTTCGTCGAGTACGCTCAAAGAGTTAGATCGGAAGAGCA
+
FFFFFFFFFFFFFFFFFFFFFFFFFFFFFFFFFFFFFFFFFFFFF
@FS10000125:26:BPA73017-1023:1:1101:1320:1590 1:N:0:5
TCGTAACTTCGTCGAGTACGCTCAAATGACGAGATCGGAAGAGCA
+
FFFFFFFFFFFFFFFFFFFFFFFFFFFFFFFFFFFFFFFFFFFFF
@FS10000125:26:BPA73017-1023:1:1101:1800:1590 1:N:0:5
TTGACAACTTCGTCGAGTACGCTCAAGTTATAAGATCGGAAGAGC
+
FFFFFFFFFFFFFFFFFFFFFFFFFFFFFFFFFFFFFFFFFFFFF
@FS10000125:26:BPA73017-1023:1:1101:1950:1590 1:N:0:5
TCGTCCGCAACTTCGTCGAGTACGCTCAACGATTTAGATCGGAAG
+
FFFFFFFFFFFFFFFFFFFFFFFFFFFFFFFFFFFFFFFFFFFFF
@FS10000125:26:BPA73017-1023:1:1101:2240:1590 1:N:0:5
GCGTGAACTGTCGAGTACGCTCAAGGTAGCAGATCGGAAGAGCAC
+
FFFFFFFFFFFFFFFFFFFFFFFFFFFFFFFFFFFFFFFFFFFFF
@FS10000125:26:BPA73017-1023:1:1101:2450:1590 1:N:0:5
TAGATAACTTCGTCGAGTACGCTCAATTTAACAGATCGGAAGAGC
+
FFFFFFFFFFFFFFFFFFFFFFFFFFFFFFFFFFFFFFFFFFFFF
@FS10000125:26:BPA73017-1023:1:1101:3270:1590 1:N:0:5
TAGAAAACTTCGTCGAGTACGCTCAATATTTTAGATCGGAAGAGC
+
FFFFFFFFFFFFFFFFFFFFFFFFFFFFFFFFFFFFFFFFFFFFF
@FS10000125:26:BPA73017-1023:1:1101:3690:1590 1:N:0:5
TCTCAGACTTCGTCGAGTACGCTCAACTTAAGAGATCGGAAGAGC
+
FFFFFFFFFFFFFFFFFFFFFFFFFFFFFFFFFFFFFFFFFFFFF
@FS10000125:26:BPA73017-1023:1:1101:3760:1590 1:N:0:5
TTGTCTAACTTCGTGAGTACGCTCAAAAATCTAGATCGGAAGAGC
+
FFFFFFFFFFFFFFFFFFFFFFFFFFFFFFFFFFFFFFFFFFFFF
@FS10000125:26:BPA73017-1023:1:1101:3840:1590 1:N:0:5
GGGCAACTTCGTCGAGTACGCTCAAGTGACAAGATCGGAAGAGCA
+
:F,FFFFFFFFFFFFFFFFFFF:FFFFFFFFFFFFFFFFFFFFFF
@FS10000125:26:BPA73017-1023:1:1101:4130:1590 1:N:0:5
TCGTGAACTTCGTCGAGTACGCTCAATTAGGTAGATCGGAAGAGC
+
FFFFFFFFFFFFFFFFFFFFFFFFFFFFFFFFFFFFFFFFFFFFF
@FS10000125:26:BPA73017-1023:1:1101:4270:1590 1:N:0:5
GCGAAAACTTCGTCGAGTACGCTCAATATTGAAGATCGGAAGAGC
+
FFFFFFFFFFFFFFFFFFFFFFFFFFFFFFFFFFFFFFFFFFFFF
@FS10000125:26:BPA73017-1023:1:1101:4570:1590 1:N:0:5
TTTACGCAACTTCGTCGAGTACGCTCAAATTTTCAGATCGGAAGA
+
:FFFFFFFFFFFFFFFFFFFFFFFFFFFFFFFFFFFFFFFFFFFF
@FS10000125:26:BPA73017-1023:1:1101:4660:1590 1:N:0:5
GCGAAAACTTCGTCGAGTACGCTCAACTATTTAGATCGGAAGAGC
+
FFFFFFFFFFFFFFFFFFFFFFFFFFFFFFFFFFFFFFFFFFFFF
@FS10000125:26:BPA73017-1023:1:1101:5290:1590 1:N:0:5
ACGGGAACTTCGTCGAGTACGCTCAAAATGATAGATCGGAAGAGC
+
FFFFFFFFFFFFFFFFFFFFFFFFFFFFFFFFFFFFFFFFFFFFF
@FS10000125:26:BPA73017-1023:1:1101:8170:1590 1:N:0:5
GGGAGAACTTCGTCGAGTACGCTCAACTATCCAGATCGGAAGAGC
+
,FFFFFFFFFFFFFFFFFFFFFFFFFFFFFFFFFFFFFFFFFFFF
@FS10000125:26:BPA73017-1023:1:1101:10140:1590 1:N:0:5
CCCAAAACTTCGTCGAGTACGCTCAAGTTACTAGATCGGAAGAGC
+
FFFFFFFFFFFFFFFFFFFFFFFFFFFFFFFFFFFFFFFFFFFFF
@FS10000125:26:BPA73017-1023:1:1101:10210:1590 1:N:0:5
TCGGCAACTTCGTCGAGTACGCTCAAATGTTCAGATCGGAAGAGC
+
FFFFFFFFFFFFFFFFFFFFFFFFFFFFFFFFFFFFFFFFFFFFF
@FS10000125:26:BPA73017-1023:1:1101:13910:1590 1:N:0:5
GTGTATGAACTTCGTCGAGTACGCTCAACATATAAGATCGGAAGA
+
:FFFFFFFFFFFFFFFFFFFFFFFFFFFFFFFFFFFFFFFFFFFF
@FS10000125:26:BPA73017-1023:1:1101:13940:1590 1:N:0:5
TTGTAACTTCGTCGAGTACGCTCAAGACCCTAGATCGGAAGAGCA
+
FFFFFFFFFFFFFFFFFFFFFFFFFFFFFFFFFFFFFFFFFFFFF
@FS10000125:26:BPA73017-1023:1:1101:14080:1590 1:N:0:5
GCGAACTTCGTCGAGTACGCTCAAATTTGGAGATCGGAAGAGCAC
+
,F:FFFFFFFFFFFFFFFFFFFFFFFFFFFFFFFFFFFFFFFFFF
@FS10000125:26:BPA73017-1023:1:1101:14280:1590 1:N:0:5
TAGCAACTTCGTCGAGTACGCTCAAATGAGTAGATCGGAAGAGCA
+
FFFFFFFFFFFFFFFFFFFFFFFFFFFFFFFFFFFFFFFFFFFFF
@FS10000125:26:BPA73017-1023:1:1101:14590:1590 1:N:0:5
TTTATGCAACTTCGTCGAGTACGCTCAAGCAGATAGATCGGAAGA
+
FFFFFFFFFFFFFFFFFFFFFFFFFFFFFFFFFFFFFFFFFFFFF
@FS10000125:26:BPA73017-1023:1:1101:15280:1590 1:N:0:5
TGGCCAACTTCGTCGAGTACGCTCAAAGCAATAGATCGGAAGAGC
+
FFFFFFFFFFFFFFFFFFFFFFFFFFFFFFFFFFFFFFFFFFFFF
@FS10000125:26:BPA73017-1023:1:1101:15760:1590 1:N:0:5
TTGCAAACTTCGTCGAGTACGCTCAAAATTAAAGATCGGAAGAGC
+
:F:FFFFFFFFFFFFFFFFFFFFFFFFFFFFFFFFFFFFFFFFFF
@FS10000125:26:BPA73017-1023:1:1101:15820:1590 1:N:0:5
GGGCCAACTTCGTCGAGTACGCTCAACTTTGTAGATCGGAAGAGC
+
FFFFFFFFFFFFFFFFFFFFFFFFFFFFFFFFFFFFFFFFFFFFF
@FS10000125:26:BPA73017-1023:1:1101:1700:1600 1:N:0:5
CCGCAAACTTCGTCGAGTACGCTCAACTTGGAAGATCGGAAGAGC
+
FFFFFFFFFFFFFFFFFFFFFFFFFFFFFFFFFFFFFFFFFFFFF
@FS10000125:26:BPA73017-1023:1:1101:1870:1600 1:N:0:5
TTGACAACTTCGTCGAGTACGCTCAAGTTATAAGATCGGAAGAGC
+
FFFFFFFFFFFFFFFFFFFFFFFFFFFFFFFFFFFFFFFFFFFFF
@FS10000125:26:BPA73017-1023:1:1101:2650:1600 1:N:0:5
ACTTCGTCGAGTACGCTCAAGACAAGAGATCGGAAGAGCACACGT
+
FFFFFFFFFFFFFFFFFFFFFFFFFFFFFFFFFFFFFFFFFFFFF
@FS10000125:26:BPA73017-1023:1:1101:2980:1600 1:N:0:5
GAGCTATCTTCGTCGAGTACGCTCAAACCTTGAGATCGGAAGAGC
+
FFFFFFFFFFFFFFFFFFFFFFFFFFFFFFFFFFFFFFFFFFFFF
@FS10000125:26:BPA73017-1023:1:1101:3980:1600 1:N:0:5
TTGACTGGACTTCGTCGAGTACGCTCAATCCGAAAGATCGGAAGA
+
FFFFFFFFFFFFFFFFFFFFFFFFFFFFFFFFFFFFFFFFFFFFF
@FS10000125:26:BPA73017-1023:1:1101:4080:1600 1:N:0:5
CCGTGAACTTCGTCGAGTACGCTCAATGTAAAAGATCGGAAGAGC
+
FFFFFFFFFFFFFFFFFFFFFFFFFFFFFFFFFFFFFFFFFFFFF
@FS10000125:26:BPA73017-1023:1:1101:4430:1600 1:N:0:5
CCGCCAACTTCGTCGAGTACGCTCAAACAAACTGTTCGGAAGAGC
+
,F,:F:FFFFF,FF::F::,,:F:F:FF:,FF,:,FFF,FF,FFF
@FS10000125:26:BPA73017-1023:1:1101:4680:1600 1:N:0:5
GGGACAACTTCGTCGAGTACGCTCAAAAACTAAGATCGGAAGAGC
+
FFFFFFFFFFFFFFFFFFFFFFFFFFFFFFFFFFFFFFFFFFFFF
@FS10000125:26:BPA73017-1023:1:1101:4910:1600 1:N:0:5
GCGAAAACTTCGTCGAGTACGCTCAACTGTGAAGATCGGAAGAGC
+
FFFFFFFFFFFFFFFFFFFFFFFFFFFFFFFFFFFFFFFFFFFFF
@FS10000125:26:BPA73017-1023:1:1101:5830:1600 1:N:0:5
TTGCTTAACTTCGTCGAGTACGCTCAACATTATAGATCGGAAGAG
+
FFFFFFFFFFFFFFFFFFFFFFFFFFFFFFFFFFFFFFFFFFFFF
@FS10000125:26:BPA73017-1023:1:1101:5980:1600 1:N:0:5
TCGCGTACTCGACGAAGAGCACACGACTGGAGTTCAGACGTGTGC
+
FFFFFFFFFFFFFFFFFFFFFFFFF:FFFFFFFFFFFFFFFFFFF
@FS10000125:26:BPA73017-1023:1:1101:6600:1600 1:N:0:5
TTGACTGGACTTCGTCGAGTACGCTCAAATCCTTAGATCGGAAGA
+
FFFFFFFFFFFFFFFFFFFFFFFFFFFFFFFFFFFFFFFFFFFFF
@FS10000125:26:BPA73017-1023:1:1101:7440:1600 1:N:0:5
TCGACAACTTCGTCGAGTACGCTCAATGCTGCAGATCGGAAGAGC
+
FFFFFFFFFFFFFFFFFFFFFFFFFFFFFFFFFFFFFFFFFFFFF
@FS10000125:26:BPA73017-1023:1:1101:9120:1600 1:N:0:5
TGGGGGAACTTCGCGAGTACGCTCAATTATGGAGATCGGAAGAGC
+
:FFFFFFFFFFFFFFFFFFFFFFFFFFFFFFFFFFFFFFFFFFFF
@FS10000125:26:BPA73017-1023:1:1101:9160:1600 1:N:0:5
TTGCAAACTTCGTCGAGTACGCTCAATCCTAGAGATCGGAAGAGC
+
FFFFFFFFFFFFFFFFF,FFFFFFFFFFFFFFFFFFFFFFFFFFF
@FS10000125:26:BPA73017-1023:1:1101:10640:1600 1:N:0:5
GCCCCCCAACTTCGTCGAGTACGCTCAAATTCCGAGATCGGAAGA
+
FFFFFFFFFFFFFFFFFFFFFFFFFFFFFFFFFFFFFFFFFFFFF
@FS10000125:26:BPA73017-1023:1:1101:10680:1600 1:N:0:5
CCGCCAACTTCGTCGAGTACGCTCAATGTCAAAGATCGGAAGAGC
+
FFFFFFFFFFFFFFFFFFFFFFFFFFFFFFFFFFFFFFFFFFFFF
@FS10000125:26:BPA73017-1023:1:1101:11600:1600 1:N:0:5
GCGCACTTTCGTCGAGTACGCTCAATGACATAGATCGGAAGAGCA
+
FFFFFFFFFFFFFFFFFFFFFFFFFFFFFFFFFFFFFFFFFFFFF
@FS10000125:26:BPA73017-1023:1:1101:11860:1600 1:N:0:5
TTGTTAACTTCGTCGAGTACGCTCAAGGAGTGAGATCGGAAGAGC
+
FFFFFFFFFFFFFFFFFFFFFFFFFFFFFFFFFFFFFFFFFFFFF
@FS10000125:26:BPA73017-1023:1:1101:12090:1600 1:N:0:5
TTGCTAACTTCGTCGAGTACGCTCAAAGATTCAGATCGGAAGAGC
+
FFFFFFFFFFFFFFFFFFFFFFFFFFFFFFFFFFFFFFFFFFFFF
@FS10000125:26:BPA73017-1023:1:1101:12510:1600 1:N:0:5
TTGCTAACTTCGTCGAGTACGCTCAAGTATATAGATCGGAAGAGC
+
FFFFFFFFFFF,FFF:F:FF:FFFF::FFFFF,:FFF,FFFFFFF
@FS10000125:26:BPA73017-1023:1:1101:12670:1600 1:N:0:5
TCGGAACAACTTCGTCGAGTACGCTCAAATTGATAGATCGGAAGA
+
FFFFFFFFFFFFFFFFFFFFFFFFFFFFFFFFFFFFFFFFFFFFF
@FS10000125:26:BPA73017-1023:1:1101:13880:1600 1:N:0:5
TCGTTTAACTTTCGTCGAGTACGCTCAAAATGATAGATCGGAAGA
+
FFFFFFFFFFFFFFFFFFFFFFFFFFFFFFFFFFFFFFFFFFFFF
@FS10000125:26:BPA73017-1023:1:1101:14200:1600 1:N:0:5
GCGTAAACTTCGTCGAGTACGCTCAAGAGTCGAGATCGGAAGAGC
+
FFFFFFFFFFFFFFFFFFFFFFFFFFFFFFFFFFFFFFFFFFFFF
@FS10000125:26:BPA73017-1023:1:1101:15840:1600 1:N:0:5
TCGAGGAAACTTCGTCGAGTACGCTCAAGTAACCAGATCGGAAGA
+
FFFFFFFFFFFFFFFFFFFFFFFFFFFFFFFFFFFFFFFFFFFFF
@FS10000125:26:BPA73017-1023:1:1101:15930:1600 1:N:0:5
GCGCACGACTTCGTCGAGTACGCTCAATAAATAAGATCGGAAGAG
+
,FFFFFFFFFFFFFFFFFFFFFFFFFFFFFFFFFFFFFFFFFFFF
@FS10000125:26:BPA73017-1023:1:1101:16060:1600 1:N:0:5
TCGGCAACTTCGTCGAGTACGCTCAAGATGAAAGATCGGAAGAGC
+
FFFFFFFFFFFFFFFFFFFFFFFFFFFFFFFFFFFFFFFFFFFFF
@FS10000125:26:BPA73017-1023:1:1101:16120:1600 1:N:0:5
TCGCTAACTTCGTCGAGTACGCTCAACGGCGGAGATCGGAAGAGC
+
FFFFFFFFFFFFFFFFFFFFFFFFFFFFFFFFFFFFFFFFFFFFF
@FS10000125:26:BPA73017-1023:1:1101:2830:1610 1:N:0:5
TCGAAACTTCGTCGAGTACGCTCAACTAATTAGATCGGAAGAGCA
+
FFFFFFFFFFFFFFFFFFFFFFFFFFFFFFFFFFFFFFFFFFFFF
@FS10000125:26:BPA73017-1023:1:1101:3410:1610 1:N:0:5
TTGGAAACTTCGTCGAGTACGCTCAATAAGTCAGATCGGAAGAGC
+
FFFFFFFFFFFFFFFFFFFFFFFFFFFFFFFFFFFFFFFFFFFFF
@FS10000125:26:BPA73017-1023:1:1101:3780:1610 1:N:0:5
CTGAAGGAACTTCGTCGAGTACGCTCAAAGGACCAGATCGGAAGA
+
FFFFFFFF:FFFFFFFFFFFFFFFFFFFFFFFFFFFFFFFFFFFF
@FS10000125:26:BPA73017-1023:1:1101:3860:1610 1:N:0:5
TCGCCAACTTCGTCGAGTACGCTCAAGGTATTAGATCGGAAGAGC
+
FFFFFFFFFFFFFFFFFFFFFFFFFFFFFFFFFFFFFFFFFFFFF
@FS10000125:26:BPA73017-1023:1:1101:3980:1610 1:N:0:5
GGGTAAACTTCGTCGAGTACGCTCAATTCGGTAGATCGGAAGAGC
+
FFFFFFFFFFFFFFFFFFFFFFFFFFFFFFFFFFFFFFFFFFFFF
@FS10000125:26:BPA73017-1023:1:1101:4010:1610 1:N:0:5
TCGCTAACTTTCGTCGAGTACGCTCAAACAGACAGATCGGAAGAG
+
FFFFFFFFFFFFFFFFFFFFFFFFFFFFFFFFFFFFFFFFFFFFF
@FS10000125:26:BPA73017-1023:1:1101:5440:1610 1:N:0:5
GCGATAACTTCGTCTAGTACGCTCAATTAAGGAGATCGGAAGAGC
+
:FFFFFFFFFFFFFFFFFFFFFFFFFFFFFFFFFFFFFFFFFFFF
@FS10000125:26:BPA73017-1023:1:1101:5510:1610 1:N:0:5
TCGCGTACTCGACGAAGAGCACACGACTGGAGTTCAGACGTGTGC
+
FFFFFFFFFFFFFFFFFFFFFFFFF:FFFFF:FFFFFFFFFFFFF
@FS10000125:26:BPA73017-1023:1:1101:5910:1610 1:N:0:5
TTTAGGTAACTTCGTCGAGTACGCTCAAACCAAAAGATCGGAAGA
+
FFFFFFFFFFFFFFFFFFFFFFFFFFFFFFFFFFFFFFFFFFFFF
@FS10000125:26:BPA73017-1023:1:1101:6280:1610 1:N:0:5
ACGCATAACTTCGTCGAGTACGCTCTAGACGTCAGATCGGAAGAG
+
F:,F,FFFFFFFFF:,:,FF,FFF:,FFFFFF::FF:F,FF:,FF
@FS10000125:26:BPA73017-1023:1:1101:6470:1610 1:N:0:5
TCTTGAACTTCGTCGAGTACGCTCAAAGAAATAGATCGGAAGAGC
+
FF:F:FFFFFFFFFFFFFFFFFFFFFFFFFFFFFFF::FFFFFF:
@FS10000125:26:BPA73017-1023:1:1101:6590:1610 1:N:0:5
TGGACGAAACTTCGTCGAGTACGCTCAAGTAAACAGATCGGAAGA
+
FFFFFFFFFFFFFFFFFFFFFFFFFFFFFFFFFFFFFFFFFFFFF
@FS10000125:26:BPA73017-1023:1:1101:6680:1610 1:N:0:5
GCGACGTAACTTCGTCGAGTACGCTCAAAAATATAGATCGGAAGA
+
FFFFFFFFFFFFFFFFFFFFFFFFFFFFFFFFFFFFFFFFFFFFF
@FS10000125:26:BPA73017-1023:1:1101:8130:1610 1:N:0:5
GTGGTAACTTCGTCGAGTACGCTCAATATCCGAGATCGGAAGAGC
+
FFFFFFFFFFFFFFFFFFFFFFFFFFFFFFFFFFFFFFFFFFFFF
@FS10000125:26:BPA73017-1023:1:1101:8160:1610 1:N:0:5
TAGGCAACTTCGTCGAGTACGCTCAAAAATTAAGATCGGAAGAGC
+
FFFFFFFFFFFFFFFFF,FFFFFFFFFFFFFFFFFFFFFFFFFFF
@FS10000125:26:BPA73017-1023:1:1101:8220:1610 1:N:0:5
GCGCAACTAACTTCGTCGAGTACGCTCAACTTAAAAGATCGGAAG
+
FF:FFFFFFFFFFFFFFFFFFFFFFFFFFFFFFFFFFFFFFFFFF
@FS10000125:26:BPA73017-1023:1:1101:8860:1610 1:N:0:5
TCTCATACTTCGTCGAGTACGCTCAATTAGGAAGATCGGAAGAGC
+
,FF:F,FFF:FF:FFFFFFFFFF:F:FFFFFF,,FFFFFFF:FFF
@FS10000125:26:BPA73017-1023:1:1101:8980:1610 1:N:0:5
TTTGCAACTTCGTCGAGTACGCTCAATTGATAAGATCGGAAGAGC
+
FFFFFFFFFFFFFFFFFFFFFFFFFFFFFFFFFFFFFFFFFFFFF
@FS10000125:26:BPA73017-1023:1:1101:8990:1610 1:N:0:5
GAGACGGAACTTTCGTCGAGTATGCTCAAAAAATAAGATCGGAAG
+
:FFFFFF:FFF:FFFFFFFFFFFFFFFFF:F,FFFFFFFF:FFFF
@FS10000125:26:BPA73017-1023:1:1101:9160:1610 1:N:0:5
TTGACAACTTCGTCGAGTACGCTCAACTTACAAGATCGGAAGAGC
+
FFFFFFFFFFFFFFFFFFFFFFFFFFFFFFFFFFFFFFFFFFFFF
@FS10000125:26:BPA73017-1023:1:1101:10020:1610 1:N:0:5
TCGGAAACTTCGTCGAGTACGCTCAAAGTAGAAGATCGGAAGAGC
+
FFFFFFFFFFFFFFFFFFFFFFFFFFFFFFFFFFFFFFFFFFFFF
@FS10000125:26:BPA73017-1023:1:1101:10030:1610 1:N:0:5
GAGCTAACTTCGTCGAGTACGCTCAATACTTAAGATCGGAAGAGC
+
,F::FF:FFFFF:FFFFFFF,FF:FFFFFF,FFFFFFFF,FF,F:
@FS10000125:26:BPA73017-1023:1:1101:10080:1610 1:N:0:5
TTGACTGGACTTCGTCGAGTACGCTCAAATGCCTAGATCGGAAGA
+
FFFFFFFFFFFFFFFFFFFFFFFFFFFFFFFFFFFFFFFFFFFFF
@FS10000125:26:BPA73017-1023:1:1101:10890:1610 1:N:0:5
TTGACTGGACTTCGTCGAGTACGCTCAACCCGAAAGATCGGAAGA
+
FFFFFFFFFFFFFFFFFFFFFFFFFFFFFFFFFFFFFFFFFFFFF
@FS10000125:26:BPA73017-1023:1:1101:10950:1610 1:N:0:5
TCGGTAACTTCGTCGAGTACGCTCAAAAAGATAGATCGGAAGAGC
+
FFFFFFFFFFFFFFFFFFFFFFFFFFFFFFFFFFFFFFFFFFFFF
@FS10000125:26:BPA73017-1023:1:1101:11350:1610 1:N:0:5
TCTGATTAACTTCGTCGAGTACGCTCAATCAGGCAGATCGGAAGA
+
FFFFFFFFFFFFFFFFFFFFFFFFFFFFFFFFFFFFFFFFFFFFF
@FS10000125:26:BPA73017-1023:1:1101:11680:1610 1:N:0:5
CAGATAACTTCGTCGAGTACGCTCAAGAGTCGAGATCGGAAGAGC
+
FFFFFFFFFFFFFFFFFFFFFFFFFFFFFFFFFFFFFFFFFFFFF
@FS10000125:26:BPA73017-1023:1:1101:12450:1610 1:N:0:5
TCAGAAACTTCGTCGAGTACGCTCAACGATAAAGATCGGAAGAGC
+
,FF,F:FF:FF::F::FFFFFF:F,F::FFFF,,FFFFFFF:FF:
@FS10000125:26:BPA73017-1023:1:1101:14330:1610 1:N:0:5
TTGACTGGACTTCGTCGAGTACGCTCAAACACGGAGATCGGAAGA
+
FFFFFFFFFFFFFFFFFFFFFFFFFFFFFFFFFFFFFFFFFFFFF
@FS10000125:26:BPA73017-1023:1:1101:16300:1610 1:N:0:5
TCGAAAACTTCGTCGAGTACGCTCAAGACGAGAGATCGGAAGAGC
+
FFFFFFFFFFFFFFFFFFFFFFFFFFFFFFFFFFFFFFFFFFFFF
@FS10000125:26:BPA73017-1023:1:1101:1060:1620 1:N:0:5
ACGGCAACTTCGTCGAGTACGCTCAAAACGACAGATCGGAAGAGC
+
FFFFFFFFFFFFFFFFFFFFFFFFFFFFFFFFFFFFFFFFFFFFF
@FS10000125:26:BPA73017-1023:1:1101:1090:1620 1:N:0:5
GTGGAACTTCGTCGAGTACGCTCAACAAATGAGATCGGAAGAGCA
+
FFFFFFFFFFFFFFFFFFFFFFFFFFFFFFFFFFFFFFFFFFFFF
@FS10000125:26:BPA73017-1023:1:1101:1280:1620 1:N:0:5
TGGCCTTCGTCGAGTACGCTCAAGCAAGGAGATCGGAAGAGCACA
+
FFFFFFFFFFFFFFFFFFFFFFFFFFFFFFFFFFFFFFFFFFFFF
@FS10000125:26:BPA73017-1023:1:1101:2340:1620 1:N:0:5
TGGCAAACTTCGTCGAGTACGCTCAATCATGCAGATCGGAAGAGC
+
FFFFFFFFFFFFFFFFFFFFFFFFFFFFFFFFFFFFFFFFFFFFF
@FS10000125:26:BPA73017-1023:1:1101:3410:1620 1:N:0:5
TCGGAAACCTCGTCGAGTACGCTCAAACAGTTAGATCGGAAGAGC
+
FFFFFFFFFFFFFFFFFFFFFFFF:FFFFFFFFFFFFFFFFFF:F
@FS10000125:26:BPA73017-1023:1:1101:3690:1620 1:N:0:5
CCGGTAACTTCGTCGAGTACGCTCAACGTTTAAGATCGGAAGAGC
+
FFFFFFFFFFFFFFFFFFFFFFFFFFFFFFFFFFFFFFFFFFFFF
@FS10000125:26:BPA73017-1023:1:1101:3830:1620 1:N:0:5
TCAGAAACTTCGTCGAGTACGCTCAACTATTTAGATCGGAAGAGC
+
,FFFFFFFFFFFFFFFFFFFFFFFFFFFFFFFFFFFFFFFFFFFF
@FS10000125:26:BPA73017-1023:1:1101:4200:1620 1:N:0:5
GAGCAAACTTCGTCGAGTACGCTCAAAAGGCCAGATCGGAAGAGC
+
:FFFF:FFFFFFFFFFFFFFFFFFFFFFFFFFFFFFFFFFFFF:F
@FS10000125:26:BPA73017-1023:1:1101:4610:1620 1:N:0:5
TTGACTGGACTTCGTCGAGTACGCTCAATCGATTAGATCGGAAGA
+
FFFFFFFFFFFFFFFFFFFFFFFFFFFFFFFFFFFFFFFFFFFFF
@FS10000125:26:BPA73017-1023:1:1101:4760:1620 1:N:0:5
TCTGCAACTTCGTCGAGTACGCTCAATACCGAAGATCGGAAGAGC
+
FFFFFFFFF:FFFFFFFFFFFFFFFFFFFF,FFFFFFF:FFFFFF
@FS10000125:26:BPA73017-1023:1:1101:5020:1620 1:N:0:5
TTGACTGGACTTCGTCGAGTACGCTCAATCTTGGAGATCGGAAGA
+
FFFFFFFFFFFFFFFFFFFFFFFFFFFFFFFFFFFFFFFFFFFFF
@FS10000125:26:BPA73017-1023:1:1101:6070:1620 1:N:0:5
GCGTAAACTTCGTCGAGTACGCTCAAATGTATAGATCGGAAGAGC
+
FFFFFFFFFFFFFFFFFFFFFFFFFFFFFFFFFFFFFFFFFFFFF
@FS10000125:26:BPA73017-1023:1:1101:6160:1620 1:N:0:5
GGGGAAACTTCGTCGAGTACGCTCAAACCACCAGATCGGAAGAGC
+
:FFFFFFFFFFFFFFFFFFFFFFFFFFFFFFFFFFFFFFFFFFFF
@FS10000125:26:BPA73017-1023:1:1101:6250:1620 1:N:0:5
GAGTGAACTTCGTCGAGTACGCTCAACCTGGTAGATCGGAAGAGC
+
FFFFFFFFFFFFFFFFFFFFFFFFFFFFFFFFFFFFFFFFFFFFF
@FS10000125:26:BPA73017-1023:1:1101:6310:1620 1:N:0:5
TCGGAAACTTCGTCGAGTACGCTCAATAATTAAGATCGGAAGAGC
+
FFFFFFFFFFFFFFFFFFFFFFFFFFFFFFFFFFFFFFFFFFFFF
@FS10000125:26:BPA73017-1023:1:1101:6570:1620 1:N:0:5
TTGACTGGACTTCGTCGAGTACGCTCAAAATCTAAGATCGGAAGA
+
FFFFFFFFFFFFFFFFFFFFFFFFFFFFFFFFFFFFFFFFFFFFF
@FS10000125:26:BPA73017-1023:1:1101:6650:1620 1:N:0:5
TTGCAACTTCGTCGAGTACGCTCAATATTAGAGATCGGAAGAGCA
+
FFFFFFFFFFFFFFFFFFFFFFFFFFFFFFFFFFFFFFFFFFFFF
@FS10000125:26:BPA73017-1023:1:1101:7140:1620 1:N:0:5
CCTTTCCAACTTCGTCGAGTACGCTCAATGTCCGAGATCGGAAGA
+
FFFFFFFFFFFFFFFFFFFFFFFFFFFFFFFFFFFFFFFFFFFFF
@FS10000125:26:BPA73017-1023:1:1101:7480:1620 1:N:0:5
TCGGGAACTTCGTCGAGTACGCTCAAGGACCCAGATCGGAAGAGC
+
FFFFFFFFFFFFFFFFFFFFFFFFFFFFFFFFFFFFFFFFFFFFF
@FS10000125:26:BPA73017-1023:1:1101:8520:1620 1:N:0:5
TCCAAACTTCGTCGAGTACGCTCAAAGTGACAGATCGGAAGAGCA
+
FFFFFFFFFFFFFFFFFFFFFFFFFFFFFFFFFFFFFFFFFFFFF
@FS10000125:26:BPA73017-1023:1:1101:8620:1620 1:N:0:5
GCGCTAACTTCGTCGAGTACGCTCAAAGTAGAAGATCGGAAGAGC
+
F,FFFFFFF,FF:FFFFFFFFF,FF::FFFF:FFF:FFF:FFFF:
@FS10000125:26:BPA73017-1023:1:1101:10020:1620 1:N:0:5
TCTCGTCAACTTCGTCGAGTACGCTCAATACCGGAGATCGGAAGA
+
FFFFFFFFFFFFFFFFFFFFFFFFFFFFFFFFFFFFFFFFFFFFF
@FS10000125:26:BPA73017-1023:1:1101:10250:1620 1:N:0:5
GCGCCATCTTCGTCGAGTACGCTCAATTGAATAGATCGGAAGAGC
+
FFFFFFFFFFFFFFFFFFFFFFFFFFFFFFFFFFFFFFFFFFFFF
@FS10000125:26:BPA73017-1023:1:1101:10850:1620 1:N:0:5
TTGCAAAACTTCGTCGAGTACGCTCAAAACGAGAGATCGGAAGAG
+
FF:FF:FFFFFFFFFF,FFFF:FFF::FFFFFFF:FFFFFFFFFF
@FS10000125:26:BPA73017-1023:1:1101:11610:1620 1:N:0:5
TTGCATAACTTCGTCGAGTACGCTCAATTTCATAGATCGGAAGAG
+
FFFFFFFFFFFFFFFFFFFFFFFFFFFFFFFFFFFFFFFFFFFFF
@FS10000125:26:BPA73017-1023:1:1101:11680:1620 1:N:0:5
TGTCCAACTTCGTCGAGTACGCTCAAATAAACAGATCGGAAGAGC
+
FFFFFFFFFFFFFFFFFFFFFFFFFFFFFFFFFFFFFFFFFFFFF
@FS10000125:26:BPA73017-1023:1:1101:12190:1620 1:N:0:5
TCGTAAACTTCGTCGAGTACGCTCAAGTGGGTAGATCGGAAGAGC
+
FFFFFFFFFFFFFFFFFFFFFFFFFFFFFFFFFFFFFFFFFFFFF
@FS10000125:26:BPA73017-1023:1:1101:12460:1620 1:N:0:5
TTGGAACTTCGTCGAGTACGCTCAATTTATGAGATCGGAAGAGCA
+
FFFFFFFFFFFFFFFFFFFFFFFFFFFFFFFFFFFFFFFFFFFFF
@FS10000125:26:BPA73017-1023:1:1101:12610:1620 1:N:0:5
TCGCAACTTCGTCGAGTACGCTCAAGACAGGAGATCGGAAGAGCA
+
FFFFFFFFFFFFFFFFFFFFFFFFFFFFFFFFFFFFFFFFFFFFF
@FS10000125:26:BPA73017-1023:1:1101:13130:1620 1:N:0:5
TTGACTGGACTTCGTCGAGTACGCTCAATCTTGCAGATCGGAAGA
+
FFFFFFFFFFFFFFFFFFFFFFFFFFFFFFFFFFFFFFFFFFFFF
@FS10000125:26:BPA73017-1023:1:1101:14440:1620 1:N:0:5
TCGTGCAACTTCGTCGAGTACGCTCAAATAAGGAGATCGGAAGAG
+
FFFFFFFFFFFFFFFFFFFFFFFFFFFFFFFFFFFFFFFFFFFFF
@FS10000125:26:BPA73017-1023:1:1101:14620:1620 1:N:0:5
TCGAGGGGAAACTTCGTCGAGTACGCTCAAAAACAAAGATCGGAA
+
FFFFFFFFFFFFFFFFFFFFFFFFFFFFFFFFFFFFFFFFFFFFF
@FS10000125:26:BPA73017-1023:1:1101:14700:1620 1:N:0:5
TTGCATAATTTCGTCGAGTACGCTCAATTATGAAGATCGGAAGAG
+
FFFFFFFFFFFFFFFFFFFFFFFFFFFFFFFFFFFFFFFFFFFFF
@FS10000125:26:BPA73017-1023:1:1101:14880:1620 1:N:0:5
TCAGGGAACTTCGTCGAGTACGCTCAAAGCTAGAGATCGGAAGAG
+
FFFFFFFFFFFFFFFFFFFFFFFFFFFFFFFFFFFFFFFFFFFFF
@FS10000125:26:BPA73017-1023:1:1101:15100:1620 1:N:0:5
CTGATGACTCTTCGTCGAGTACGCTCAATCCTGAAGATCGGAAGA
+
F:FFFFFF:::FFF:F:FFFFFFF:F:FF:F,FFFFFFFFFFFFF
@FS10000125:26:BPA73017-1023:1:1101:15990:1620 1:N:0:5
TAGGAGGAACTTCGTCGAGTACGCTCAAGTCTTAAGATCGGAAGA
+
FFFFFFFFFFFFFFFFFFFFFFFFFFFFFFFFFFFFFFFFFFFFF
@FS10000125:26:BPA73017-1023:1:1101:16070:1620 1:N:0:5
TCGTAAACTTCGTCGAGTACGCTCAATAATGAAGATCGGAAGAGC
+
FFFFFFFFFFFFFFFFFFFFFFFFFFFFFFFFFFFFFFFFFFFFF
@FS10000125:26:BPA73017-1023:1:1101:16290:1620 1:N:0:5
TTTAACAAACTTCGTCGAGTACGCTCAAAAAAAAAGATCGGAAGA
+
FFFFFFFFFFFFFFFFFFFFFFFFFFFFFFFFFFFFFFFFFFFFF
@FS10000125:26:BPA73017-1023:1:1101:1040:1630 1:N:0:5
TCGTTGAACTTCGTCGAGTACGCTCAAATAAAAAGATCGGAAGAG
+
FFFFFFFFFFFFFFFFFFFFFFFFFFFFFFFFFFFFFFFFFFFFF
@FS10000125:26:BPA73017-1023:1:1101:1140:1630 1:N:0:5
TCGTTAACTTCGTCGAGTACGCTCAAAATTTGAGATCGGAAGAGC
+
FFFFFFFFFFFFFFFFFFFFFFFFFFFFFFFFFFFFFFFFFFFFF
@FS10000125:26:BPA73017-1023:1:1101:1250:1630 1:N:0:5
TAGCTAACTTCGTCGAGTACGCTCAAAGGTTCAGATCGGAAGAGC
+
FFFFFFFFFFFFFFFFFFFFFFFFFFFFFFFFFFFFFFFFFFFFF
@FS10000125:26:BPA73017-1023:1:1101:1340:1630 1:N:0:5
TAGTATCTTCGTCGAGTACGCTCAATGTAAAAGATCGGAAGAGCA
+
FFFFFFFFFFFFFFFFFFFFFFFFFFFFFFFFFFFFFFFFFFFFF
@FS10000125:26:BPA73017-1023:1:1101:1360:1630 1:N:0:5
TTGGATAACTTCGTCGAGTACGCTCAAGGTGTTAGATCGGAAGAG
+
FF,:FF,FFF:FFFFF:FFFFF:FFF:,FFFFF::FFF:F,FFFF
@FS10000125:26:BPA73017-1023:1:1101:4500:1630 1:N:0:5
ACTGAAACTTCGTCGAGTACGCTCAAGACTTTAGATCGGAAGAGC
+
FFFFFFFFFFFFFFFFFFFFFFFFFFFFFFFFFFFFFFFFFFFFF
@FS10000125:26:BPA73017-1023:1:1101:6860:1630 1:N:0:5
TCGGAAACTTCGTCGAGTACGCTCAAGAATTTAGATCGGAAGAGC
+
FFFFFFFFFFFFFFFFFFFFFFFFFFFFFFFFFFFFFFFFFFFFF
@FS10000125:26:BPA73017-1023:1:1101:7730:1630 1:N:0:5
GCGCTAACTTCGTCGAGTACGCTCAACTTTTAAGATCGGAAGAGC
+
FFFFFFFFFFFFFFFFFFFFFFFFFFFFFFFFFFFFFFFFFFFFF
@FS10000125:26:BPA73017-1023:1:1101:9030:1630 1:N:0:5
TTGCAACTTCGTCGAGTACGCTCAACGTTCAGATCGGAAGAGCAC
+
FFFFFFFFFFFFFFFFFFFFFFFFFFFFFFFFFFFFFFFFFFFFF
@FS10000125:26:BPA73017-1023:1:1101:9390:1630 1:N:0:5
GCGGTAAACTTCGTCGAGTATGCTCAACATAATAGATCGGAAGAG
+
FFFFFFFFFFFFFFFFFFFFFFFFFFFFFFFFFFFFFFFFFFFFF
@FS10000125:26:BPA73017-1023:1:1101:9730:1630 1:N:0:5
GCGGTAACTTCGTCGAGTACGCTCAAACACCTAGATCGGAAGAGC
+
,FFFFFFFFFFFFFFFFFFFFFFFFFFFFFFFFFFFFFFFFFFFF
@FS10000125:26:BPA73017-1023:1:1101:10520:1630 1:N:0:5
TTGTTAAACTTCGTCGAGTACGCTCAAAACGATAGATCGGAAGAG
+
FFFFFFFFFFFFFFFFFFFFFFFFFFFFFFFFFFFFFFFFFFFFF
@FS10000125:26:BPA73017-1023:1:1101:10970:1630 1:N:0:5
TCTTCGTCGAGTACGCTCAAATTCATAGATCGGAAGAGCACACGT
+
FFFFFFFFFFFFFFFFFFFFFFFFFFFFFFFFFFFFFFFFFFFFF
@FS10000125:26:BPA73017-1023:1:1101:12200:1630 1:N:0:5
TTGACTGGACTTCGTCGAGTACGCTCAAGATATAAGATCGGAAGA
+
FFFFFFFFFFF:FFFFFFFFFFFFFFFFFFFFFFFFFFFFFFFFF
@FS10000125:26:BPA73017-1023:1:1101:13030:1630 1:N:0:5
TTGACCAACTTCGTCGAGTACGCTCAAAGGATAAGATCGGAAGAG
+
FFFFFFFFFFFFFFFFFFFFFFFFFFFF::F,FFFFFFFFFFFFF
@FS10000125:26:BPA73017-1023:1:1101:14550:1630 1:N:0:5
CGGGAAACTTCGTCGAGTACGCTCAACAATTGAGATCGGAAGAGC
+
FFFFFFFFFFFFFFFFFFFFFFFFFFFFFFFFFFFFFFFFFFFFF
@FS10000125:26:BPA73017-1023:1:1101:14940:1630 1:N:0:5
GAGCAGGAACTTCGTCGAGTACGCTCAATGTGCCAGATCGGAAGA
+
:FFFFFFFFFFFFFFFFFFFFFFFFFFFFFFFFFFFFFFFFFFFF
@FS10000125:26:BPA73017-1023:1:1101:15740:1630 1:N:0:5
TCTCAACTTCGTCGAGTACGCTCAACTACTGAGATCGGAAGAGCA
+
FFFFFFFFFFFFFFFFFFFFFFFFFFFFFFFFFFFFFFFFFFFF:
@FS10000125:26:BPA73017-1023:1:1101:15800:1630 1:N:0:5
ACGCCAACTTCGTCTGTACGCTCAAAAAATAAGATCGGAAGAGCA
+
FFFFFFFFFFFFFFFFFFFFFFFFFFFFFFFFFFFFFFFFFFFFF
@FS10000125:26:BPA73017-1023:1:1101:16010:1630 1:N:0:5
GCGTAAACTTCGTCGAGTACGCTCAAAATTCAAGATCGGAAGAGC
+
,FFFFFFFFFFFFFFFFFFFFFFFFFFFFFFFFFFFFFFFFFFFF
@FS10000125:26:BPA73017-1023:1:1101:16410:1630 1:N:0:5
TTGACTGGACTTCGTCGAGTACGCTCAACCGCGAAGATCGGAAGA
+
FFFFFFFFFFFFFFFFFFFFFFFFFFFFFFFFFFFFFFFFFFFFF
@FS10000125:26:BPA73017-1023:1:1101:16450:1630 1:N:0:5
TTAAAACTTCGTCGAGTACGCTCAAATTGGAAGATCGGAAGAGCA
+
FFFFFFFFFFFFFFFFFFFFFFFFFFFFFFFFFFFFFFFFFFFFF
@FS10000125:26:BPA73017-1023:1:1101:1880:1640 1:N:0:5
TCGCCAACTTCGTCGAGTACGCCCACAACTTCGTCGAGTACGCTC
+
FFFFFFFFFFFFFFFFFFFFFFFFFFFFFFFFFFFFFFFFFFFFF
@FS10000125:26:BPA73017-1023:1:1101:2250:1640 1:N:0:5
GCAGCATCTTCGTCGAGTACGCTCAAACATACAGATCGGAAGAGC
+
FFFFFFFFFFFFFFFFFFFFFFFFFFFFFFFFFFFFFFFFFFFFF
@FS10000125:26:BPA73017-1023:1:1101:2420:1640 1:N:0:5
GCGTAAACTTCGTCGAGTACGCTCAAATTTAAAGATCGGAAGAGC
+
FFFFFFFFFFFFFFFFFFFFFFFFFFFFFFFFFFFFFFFFFFFFF
@FS10000125:26:BPA73017-1023:1:1101:3070:1640 1:N:0:5
TCGCAAACTTCGTCGAGTACGCTCAATATGTGAGATCGGAAGAGC
+
FFFFFFFFFFFFFFFFFFFFFFFFFFFFFFFFFFFFFFFFFFFFF
@FS10000125:26:BPA73017-1023:1:1101:3200:1640 1:N:0:5
TTGACTGGACTTCGTCGAGTACGCTCAAGATCTAAGATCGGAAGA
+
FFFFFFFFFFFFFFFFFFFFFFFFFFFFFFFFFFFFFFFFFFFFF
@FS10000125:26:BPA73017-1023:1:1101:3750:1640 1:N:0:5
CCCTAAACTTCGTCGAGTACGCTCAATGCAATAGATCGGAAGAGC
+
FFFF:F:FFFFFFFFFFFFFFFFFF:F:FFFFFFFFFFFFFFFFF
@FS10000125:26:BPA73017-1023:1:1101:4190:1640 1:N:0:5
TCTTTGAACTTCGTCGAGTACGCTCAAAATGGGAGATCGGAAGAG
+
FFFFFFFFFFFFFFFFFFFFFFFFFFFFFFFFFFFFFFFFFFFFF
@FS10000125:26:BPA73017-1023:1:1101:5040:1640 1:N:0:5
TCGGTAACTTCGTCGAGTACGCTCAACTCTTTAGATCGGAAGAGC
+
FFFFFFFFFFFFFFFFFFFFFFFFFFFFFFFFFFFFFFFFFFFFF
@FS10000125:26:BPA73017-1023:1:1101:5150:1640 1:N:0:5
TTGTAACTTCGTCGAGTACGCTCAATGAAACAGATCGGAAGAGCA
+
FFFFFFFFFFFFFFFFFFFFFFFFFFFFFFFFFFFFFFFFFFFFF
@FS10000125:26:BPA73017-1023:1:1101:5600:1640 1:N:0:5
GGGGAACTTCGTCGAGTACGCTCAAATTTTGAGATCGGAAGAGCA
+
FFFFFFFFFFFFFFFFFFFFFFFFFFFFFFFFFFFFFFFFFFFFF
@FS10000125:26:BPA73017-1023:1:1101:5650:1640 1:N:0:5
ATGCAACTTCGTCGAGTACGCTCAATCTGTAAGATCGGAAGAGCA
+
FFFFFFFFFFFFFFFFFFFFFFFFFFFFFFFFFFFFFFFFFFFFF
@FS10000125:26:BPA73017-1023:1:1101:5810:1640 1:N:0:5
CTCGATGAACTTCGTCGAGTACGCTCAACTTTTAAGATCGGAAGA
+
FFFFFFFFFFFFFFFFFFFFFFFFFFFFFFFFFFFFFFFFFFFFF
@FS10000125:26:BPA73017-1023:1:1101:5900:1640 1:N:0:5
TTGCATAACTTCGTCGAGTACGCTCAATTGATTAGATCGGAAGAG
+
F:FFFFFFFFFFFFFFFFFFFFFFFFFFFFFFFFFFFFFFFFFFF
@FS10000125:26:BPA73017-1023:1:1101:7250:1640 1:N:0:5
ATGCTTAATTTCGTCGAGTACGCTCAATTCAGAAGATCGGAAGAG
+
FFFFFFFFFFFFFFFFFFFFFFFFFFFFFFFFFFFFFFFFFFFFF
@FS10000125:26:BPA73017-1023:1:1101:8170:1640 1:N:0:5
TGGGGAACTTCGTCGAGTACGCTCAAACAGTTAGATCGGAAGAGC
+
F:FFFFFFFFFFFFFFFFFFFFFFFFFFFFFFFFFFFFFFFFFFF
@FS10000125:26:BPA73017-1023:1:1101:9390:1640 1:N:0:5
TTGACTGGACTTCGTCGAGTACGCTCAATCCTCAAGATCGGAAGA
+
FFFFFFFFFFFFFFFFFFFFFFFFFFFFFFFFFFFFFFFFFFFFF
@FS10000125:26:BPA73017-1023:1:1101:9840:1640 1:N:0:5
TTGACCAACTTCGTCGAGTACGCTCAACAGTAGAGATCGGAAGAG
+
FFFFFFFFFFFFFFFFFFFFFFFFFFFFFFFFFFFFFFFFFFFFF
@FS10000125:26:BPA73017-1023:1:1101:9960:1640 1:N:0:5
TCTTCGTCGAGTACGCTCAAATACCGAGATCGGAAGAGCACACGT
+
FFFFFFFFFFFFFFFFFFFFFFFFFFFFFFFFFFFFFFFFFFFFF
@FS10000125:26:BPA73017-1023:1:1101:11110:1640 1:N:0:5
TCCTGTTAACTTCGTCGAGTACGCTCAACATGACAGATCGGAAGA
+
FFFFFFFFFFFFFFFFFFFFFFFFFFFFFFFFFFFFFFFFFFFFF
@FS10000125:26:BPA73017-1023:1:1101:13330:1640 1:N:0:5
GAGCCAACTTCGTCGAGTACGCTCAATACGTCAGATCGGAAGAGC
+
FFFFFFFFFFFFFFFFFFFFFFFFFFFFFFFFFFFFFFFFFFFFF
@FS10000125:26:BPA73017-1023:1:1101:14220:1640 1:N:0:5
CCGAAAACTTCGTCGAGTACGCTCAAGCGAGAAGATCGGAAGAGC
+
,FF:,FFFFFFFFFFFFFFFFFFFFF,,,,:FFFFFFFFFFFFFF
@FS10000125:26:BPA73017-1023:1:1101:14670:1640 1:N:0:5
TTGAAACTTCGTCGAGTACGCTCAATTCTCAAGATCGGAAGAGCA
+
FFFFFFFFFFFFFFFFFFFFFFFFFFFFFFFFFFFFFFFFFFFF:
@FS10000125:26:BPA73017-1023:1:1101:15050:1640 1:N:0:5
TAGAAAACTTCGTCGAGTACGCTCAAACGCTGAGATCGGAAGAGC
+
FFFFFFFFFFFFFFFFFFFFFFFFFFFFFFFFFFFFFFFFFFFFF
@FS10000125:26:BPA73017-1023:1:1101:15760:1640 1:N:0:5
TCGCACAACTTCGTCGAGTACGCTCAACAGTCGAGATCGGAAGAG
+
FFF:FFF,FF,FF:F,FF:,FFFF:FFF:FFF:FF:FFF:FFFF:
@FS10000125:26:BPA73017-1023:1:1101:1830:1650 1:N:0:5
GGGACAACTTCGTCGAGTACGCTCAAAAGGACAGATCGGAAGAGC
+
FFFFFFFFFFFFFFFFFFFFFFFFFFFFFFFFFFFFFFFFFFFFF
@FS10000125:26:BPA73017-1023:1:1101:1880:1650 1:N:0:5
TCTGAACTTCGTCGAGTACGCTCAAATAGGAAGATCGGAAGAGCT
+
FFF:,FF,F:::F:F:FF:,FF:,FF,,FFFF:FF::FFF:F,F,
@FS10000125:26:BPA73017-1023:1:1101:1920:1650 1:N:0:5
GCGGCAACTTCGTCGAGTACGCTCAATAGGAGAGATCGGAAGAGC
+
FFFFFFFFFFFFFFFFFFFFFFFFFFFFFFFFFFFFFFFFFFFFF
@FS10000125:26:BPA73017-1023:1:1101:2030:1650 1:N:0:5
TTGCTAACTTCGTCGAGTACGCTCAAAGGTGAAGATCGGAAGAGC
+
,F,FFFFFFFFFFFFFFFFFFFFFFFFFFFFFFFFFFFFFFFFFF
@FS10000125:26:BPA73017-1023:1:1101:3130:1650 1:N:0:5
TTGACTGGACTTCGTCGAGTACGCTCAATACGCTAGATCGGAAGA
+
FFFFFFFFFFFFFFFFFFFFFFFFFFFFFFFFFFFFFFFFFFFFF
@FS10000125:26:BPA73017-1023:1:1101:3590:1650 1:N:0:5
CCGCATAACTTCGTCGAGTACGCTCAACTACTAAGATCGGAAGAG
+
:FFF::FFFFFFFFFFFFFFFFFFFFFF::,,:FFFFFFFFFFFF
@FS10000125:26:BPA73017-1023:1:1101:3850:1650 1:N:0:5
TCGGGAACTTCGTCGAGTACGCTCAACTTATTAGATCGGAAGAGC
+
FFFFFFFFFFFFFFFFFFFFFFFFFFFFFFFFFFFFFFFFFFFFF
@FS10000125:26:BPA73017-1023:1:1101:4450:1650 1:N:0:5
TCGCCCAACTTCGTCGAGTACGCTCAAAATGCGAGATCGGAAGAG
+
FF,FFFFFFFFFFFF:F:FFFFFFFFFF:FFFFFFF:FFF:FFFF
@FS10000125:26:BPA73017-1023:1:1101:4560:1650 1:N:0:5
TAGGAACTTCGTCGAGTACGCTCAAAAATACAGATCGGAAGAGCA
+
FFFFFFFFFFFFFFFFFFFFFFFFFFFFFFFFFFFFFFFFFFFFF
@FS10000125:26:BPA73017-1023:1:1101:4870:1650 1:N:0:5
CTGGAAACTTCGTCGAGTACGCTCAAGGTAAGAGATCGGAAGAGC
+
FFFFFFFFFFFFFFFFFFFFFFFFFFFFFFFFFFFFFFFFFFFFF
@FS10000125:26:BPA73017-1023:1:1101:5330:1650 1:N:0:5
TTGGCAACTTCGTCGAGTACGCTCAAGTTTGTAGATCGGAAGAGC
+
FFF:FFFFFFFFFFF:FFFFFFFFF,FFFFFFF,FF:F:FFFFFF
@FS10000125:26:BPA73017-1023:1:1101:6140:1650 1:N:0:5
TCGAAAACTTCGTCGAGTACGCTCAATGCATAAGATCGGAAGAGC
+
FFFFFFFFFFFFFFFFFFFFFFFFFFFFFFFFFFFFFFFFFFFFF
@FS10000125:26:BPA73017-1023:1:1101:6430:1650 1:N:0:5
TTGGCAACTTCGTCGAGTACGCTCAATTTATCAGATCGGAAGAGC
+
FFFFFFFFFFFFFFFFFFFFFFFFFFFFFFFFFFFFFFFFFFFFF
@FS10000125:26:BPA73017-1023:1:1101:6570:1650 1:N:0:5
TTGCAACTTCGTCGAGTACGCTCAATAAGAGAGATCGGAAGAGCA
+
FFFFFFFFFFFFFFFFFFFFFFFFFFFFFFFFFFFFFFFFFFFFF
@FS10000125:26:BPA73017-1023:1:1101:7780:1650 1:N:0:5
TTGTAGGAACTTCGTCGAGTACGCTCAATGTCCTAGATCGGAAGA
+
F,FFF,,FF:,FF:FF,F:FF::F:F,FFFFF:,F:F,F:FFF:F
@FS10000125:26:BPA73017-1023:1:1101:8200:1650 1:N:0:5
TCGGTAATTTCGTCGAGTACGCTCAATTGAACAGATCGGAAGAGC
+
FFFFFFFFFFFFFFFFFFFFFFFFFFFFFFFFFFFFFFFFFFFFF
@FS10000125:26:BPA73017-1023:1:1101:8300:1650 1:N:0:5
TTGTGAACTTTCGTCGAGTACGCTCAATGTCGCAGATCGGAAGAG
+
FFFFFFFFFFFFFFFFFFFFFFFFFFFFFFFFFFFFFFFFFFFFF
@FS10000125:26:BPA73017-1023:1:1101:8790:1650 1:N:0:5
TCACCAACTTCGTCGAGTACGCTCAAACGAGTAGATCGGAAGAGC
+
FF,F,FFFFF:FF:::F:FF,FF:,FFFFF:FF,FF,F:FF,FFF
@FS10000125:26:BPA73017-1023:1:1101:9090:1650 1:N:0:5
TTGCCTAACTTCGTCGAGTACGCTCAAGATGACAGATCGGAAGAG
+
FFFFFFFFFFFFFFFFFFFFFFFFFFFFFFFFFFFFFFFFFFFFF
@FS10000125:26:BPA73017-1023:1:1101:10640:1650 1:N:0:5
CCGCAAACTTCGTCGAGTACGCTCAAAACTCCAGATCGGAAGAGC
+
FFFFFFFFFFFFFFFFFFFFFFFFFFFFFFFFFFFFFFFFFFFFF
@FS10000125:26:BPA73017-1023:1:1101:10760:1650 1:N:0:5
GGGTGAACTTCGTCGAGTACGCTCAAATGGGGAGATCGGAAGAGC
+
:FFFFFFFFFFFFFFFFFFFFFFFFFFFFFFF:FFFFFFFFFFFF
@FS10000125:26:BPA73017-1023:1:1101:10850:1650 1:N:0:5
TCGAAAACTTCGTCGAGTACGCTCAATTTATAAGATCGGAAGAGC
+
FFFFFFFFFFFFFFFFFFFFFFFFFFFFFFFFFFFFFFFFFFFFF
@FS10000125:26:BPA73017-1023:1:1101:11190:1650 1:N:0:5
TGGCTGAACTTCGTCGAGTACGCTCAAAATGCAAGATCGGAAGAG
+
FFFFFFFFFFFFFFFFFFFFFFFFFFFFFFFFFFFFFFFFFFFFF
@FS10000125:26:BPA73017-1023:1:1101:12030:1650 1:N:0:5
CCGGGTCCAACTTCGTCGAGTACGCTCAAGTCCCCAGATCGGAAG
+
FFFFFFFFFFFFFFFFFFFFFFFFFFFFFFFFFFFFFFFFFFFFF
@FS10000125:26:BPA73017-1023:1:1101:12750:1650 1:N:0:5
TTGCCTAACTTCGTCGAGTACGCTCAAGTTTGCAGATCGGAAGAG
+
FFFFFFFFFFFFFFFFFFFFFFFFFFFFFFFFFFFFFFFFFFFFF
@FS10000125:26:BPA73017-1023:1:1101:12910:1650 1:N:0:5
TCGAGAAACTTTCGTCGAGTACGCTCAAGCCTGGAGATCGGAAGA
+
FFFFFFFFFFFFFFFFFFFFFFFFFFFFFFFFFFFFFFFFFFFFF
@FS10000125:26:BPA73017-1023:1:1101:13310:1650 1:N:0:5
GCGTCAACTTCGTCGAGTACGCTCAAAACTCGAGATCGGAAGAGC
+
FFFFFFFFFFFFFFFFFFFFFF,FFFFFFFFFFFFFFFFFFFFFF
@FS10000125:26:BPA73017-1023:1:1101:14970:1650 1:N:0:5
TCGGCAACTTCGTCGAGTACGCTCAAACAGGAAGATCGGAAGAGC
+
FFFFFFFFFFFFFFFFFFFFFFFFFFFFFFFFFFFFFFFFFFFFF
@FS10000125:26:BPA73017-1023:1:1101:15250:1650 1:N:0:5
TTGGAAACTTCGTCGAGTACGCTCAAAAGTGGAGATCGGAAGAGC
+
FFFFFFFFFFFFFFFFFFFFFFFFFFFFFFFFFFFFFFFFFFFFF
@FS10000125:26:BPA73017-1023:1:1101:15980:1650 1:N:0:5
TCTTCGTCGAGTACGCTCAAAAATATAGATCGGAAGAGCACACGT
+
FFFFFFFFFFFFFFFFFFFFFFFFFFFFFFFFFFFFFFFFFFFFF
@FS10000125:26:BPA73017-1023:1:1101:16210:1650 1:N:0:5
TCGAAAACTTCGTCGAGTACGCTCAAGACGAGAGATCGGAAGAGC
+
FFFFFFFFFFFFFFFFFFFFFFFFFFFFFFFFFFFFFFFFFFFFF
@FS10000125:26:BPA73017-1023:1:1101:1210:1660 1:N:0:5
TCGTGAACCTCGTCGAGTACGCTCAATGACCAAGATCGGAAGAGC
+
,F,FFFFFFFFFFFFFFFFFFFFFFFFFFFFFFFFFFFFFFFFFF
@FS10000125:26:BPA73017-1023:1:1101:1300:1660 1:N:0:5
TGGCCTTCGTCGAGTACGCTCAAGCAAGGAGATCGGAAGAGCACA
+
FFFFFFFFFFFFFFFFFFFFFFFFFFFFFFFFFFFFFFFFFFFFF
@FS10000125:26:BPA73017-1023:1:1101:1480:1660 1:N:0:5
TCGACAACTTCGTCGAGTACGCTCAAAATAGGAGATCGGAAGAGC
+
FFFFFFFFFFFFFFFFFFFFFFFFFFFFFFFFFFFFFFFFFFFFF
@FS10000125:26:BPA73017-1023:1:1101:1490:1660 1:N:0:5
TCGAGAGAACTTCGTCGAGTACGCTCAATCGTCCAGATCGGAAGA
+
FFFFFFFFFFFFFFFFFFFFFFFFFFFFFFFFFFFFFFFFFFFFF
@FS10000125:26:BPA73017-1023:1:1101:1550:1660 1:N:0:5
TCGAGAGAACTTCGTCGAGTACGCTCAATCGTCCAGATCGGAAGA
+
,FFFFFFFFFFFFFFFFFFFFFFFFFFFFFFFFFFFFFFFFFFFF
@FS10000125:26:BPA73017-1023:1:1101:2350:1660 1:N:0:5
TTTAAAACTTCGTCGAGTACGCTCAAATCTAGAGATCGGAAGAGC
+
FFFFFFFFFFFFFFFFFFFFFFFFFFFFFFFFFFFFFFFFFFFFF
@FS10000125:26:BPA73017-1023:1:1101:2890:1660 1:N:0:5
TCGGAAGAACTTCGTCGAGTACGCTCAATAAGTGAGATCGGAAGA
+
FFFFFFFFFFFFFFFFFFFFFFFFFFFFFFFFFFFFFFFFFFFFF
@FS10000125:26:BPA73017-1023:1:1101:2930:1660 1:N:0:5
CCGGGAACTTCGTCGAGTACGCTCAACAGATTAGATCGGAAGAGC
+
FFFFFFFFFFFFFFFFFFFFFFFFFFFFFFFFFFFFFFFFFFFFF
@FS10000125:26:BPA73017-1023:1:1101:3250:1660 1:N:0:5
TTGACTGAACTTCGTCGAGTACGCTCAATAGTAGAGATCGGAAGA
+
FFFFFFFFFFFFFFFFFFFFFFFFFFFFFFFFFFFFFFFFFFFFF
@FS10000125:26:BPA73017-1023:1:1101:4010:1660 1:N:0:5
CTGGAAACTTCGTCGAGTACGCTCAAATAGTCAGATCGGAAGAGC
+
FFFFFFFFFFFFFFFFFFFFFFFFFFFFFFFFFFFFFFFFFFFFF
@FS10000125:26:BPA73017-1023:1:1101:4140:1660 1:N:0:5
TGTCAACTTCGTCGAGTACGCTCAAAAGGGGAGATCGGAAGAGCA
+
FFFFFFFFFFFFFFFFFFFFFFFFFFFFFFFFFFFFFFFFFFFFF
@FS10000125:26:BPA73017-1023:1:1101:4210:1660 1:N:0:5
ACGCAACTTCGTCGAGTACGCTCAAAAGTTCAGATCGGAAGAGCA
+
FFFFFFFFFFFFFFFFFFFFFFFFFFFFFFFFFFFFFFFFFFFFF
@FS10000125:26:BPA73017-1023:1:1101:4950:1660 1:N:0:5
TTGCATAACTTCGTCGAGTACGCTCAACACATAAGATCGGAAGAG
+
FFFFFFFFFFFFFFFFFFFFFFFFFFFFFFFFFFFFFFFFFFFFF
@FS10000125:26:BPA73017-1023:1:1101:5220:1660 1:N:0:5
TGGTAAACTTCGTCGAGTACGCTCAAAAAGATAGATCGGAAGAGC
+
FFFFFFFFFFFFFFFFFFFFFFFFFFFFFFFFFFFFFFFFFFFFF
@FS10000125:26:BPA73017-1023:1:1101:5800:1660 1:N:0:5
TTTAGGCAACTTCGTCGAGTACGCTCAATGTAAGAGATCGGAAGA
+
FFFFFFFFFFFFFFFFFFFFFFFFFFFFFFFFFFFFFFFFFFFFF
@FS10000125:26:BPA73017-1023:1:1101:6140:1660 1:N:0:5
TCGGCAACTTCGTCGAGTACGCTCAACCTGACAGATCGGAAGAGC
+
FFFFFFFFFFFFFFFFFFFFFFFFFFFFFFFFFFFFFFFFFFFFF
@FS10000125:26:BPA73017-1023:1:1101:6570:1660 1:N:0:5
GTGATAACTTCGTCGAGTACGCTCAAAAGGGGAGATCGGAAGAGC
+
FFFFFFFFFFFFFFFFFFFFFFFFFFFFFFFFFFFFFFFFFFFFF
@FS10000125:26:BPA73017-1023:1:1101:6710:1660 1:N:0:5
TTTAAAACTTCGTCGAGTACGCTCAAAACAAGAGATCGGAAGAGC
+
FFFFFFFFFFFFFFFFFFFFFFFFFFFFFFFFFFFFFFFFFFFFF
@FS10000125:26:BPA73017-1023:1:1101:6900:1660 1:N:0:5
TCGTTAACTTCGTCGAGTACGCTCAATACAAAAGATCGGAAGAGC
+
FFFFFFFFFFFFFFFFFFFFFFFFFFFFFFFFFFFFFFFFFFFFF
@FS10000125:26:BPA73017-1023:1:1101:7750:1660 1:N:0:5
TTTAGAACTTCGTCGAGTACGCTCAATGAGTAAGATCGGAAGAGC
+
FFFFFFFFFFFFFFFFFFFFFFFFFFFFFFFFFFFFFFFFFFFFF
@FS10000125:26:BPA73017-1023:1:1101:7870:1660 1:N:0:5
TTTCCAGAACTTCGTCGAGTACGCTCAATAAACCAGATCGGAAGA
+
FFFFFFFFFFFFFFFFFFFFFFFFFFFFFFFFFFFFFFFFFFFFF
@FS10000125:26:BPA73017-1023:1:1101:9590:1660 1:N:0:5
GCGGTAACTTCGTCGAGTACGCTCAAGGTGACAGATCGGAAGAGC
+
FFFFFFFFFFFFFFFFFFFFFFFFFFFFFFFFFFFFFFFFFFFFF
@FS10000125:26:BPA73017-1023:1:1101:9660:1660 1:N:0:5
TTGCAACTTCGTCGAGTACGCTCAAACCAAAAGATCGGAAGAGCA
+
FFFFFFFFFFFFFFFFFFFFFFFFFFFFFFFFFFFFFFFFFFFFF
@FS10000125:26:BPA73017-1023:1:1101:9960:1660 1:N:0:5
TTGACTGGACTTCGTCGAGTACGCTCAAGGAACTAGATCGGAAGA
+
FFFFFFFFFFFFFFFFFFFFFFFFFFFFFFFFFFFFFFFFFFFFF
@FS10000125:26:BPA73017-1023:1:1101:11370:1660 1:N:0:5
CTGGTTGAACTTCGTCGAGTACGCTCAAGCCGTAAGATCGGAAGA
+
FFFFFFFFFFFFFFFFFFFFFFFFFFFFFFFFFFFFFFFFFFFFF
@FS10000125:26:BPA73017-1023:1:1101:11390:1660 1:N:0:5
TGGCAAACTTCGTCGAGTACGCTCAAATTCATAGATCGGAAGAGC
+
FFFFFFFFFFFFFFFFFFFFFFFFFFFFFFFFFFFFFFFFFFFFF
@FS10000125:26:BPA73017-1023:1:1101:12720:1660 1:N:0:5
TCGCCAACTTCGTCGAGTACGCTCAATGCCGGAGATCGGAAGAGC
+
FFFFFFFFFFFFFFFFFFFFFFFFFFFFFFFFFFFFFFFFFFFFF
@FS10000125:26:BPA73017-1023:1:1101:12730:1660 1:N:0:5
TTGACTAACTTCGTCGAGTACGCTCAAGTGGTCAGATCGGAAGAG
+
FFFFFFFFFFFFFFFFFFFFFFFFFFFFFFFFFFFFFFFFFFFFF
@FS10000125:26:BPA73017-1023:1:1101:13070:1660 1:N:0:5
TTGTAGAACTTCGTCGAGTACGCTCAAGCGAATAGATCGGAAGAG
+
FFFFFFFFFFFFFFFFFFFFFFFFFFFFFFFFFFFFFFFFFFFFF
@FS10000125:26:BPA73017-1023:1:1101:13260:1660 1:N:0:5
TAGGTAACTTCGTCGAGTACGCTCAAACTCCAAGATCGGAAGAGC
+
FFFFFFFFFFFFFFFFFFFFFFFFFFFFFFFFFFFFFFFFFFFFF
@FS10000125:26:BPA73017-1023:1:1101:13660:1660 1:N:0:5
TTGCAGAACTTCGTCGAGTACGCTCAAATATTTAGATCGGAAGAG
+
,FFFFFFFFFFFFFFFFFFFFFFFFFFFFFFFFFFFFFFFFFFFF
@FS10000125:26:BPA73017-1023:1:1101:13890:1660 1:N:0:5
TTGTTAACTTCGTCGAGTACGCTCAAGGGACAAGATCGGAAGAGC
+
FFFFFFFFFFFFFFFFFFFFFFFFFFFFFFFFFFFFFFFFFFFFF
@FS10000125:26:BPA73017-1023:1:1101:14800:1660 1:N:0:5
CTGAAGAACTTCGTCGAGTACGCTCAAAGATCCAGATCGGAAGAG
+
F,,:,::FF::::F:F,,FFFFFFFF,:,,FF:FFFF,:FFF:FF
@FS10000125:26:BPA73017-1023:1:1101:14900:1660 1:N:0:5
CCCTGAACTTCGTCGAGTACGCTCAACGTGGCAGATCGGAAGAGC
+
FFFFFFFFFFFFFFFFFFFFFFFFFFFFFFFFFFFFFFFFFFFFF
@FS10000125:26:BPA73017-1023:1:1101:15700:1660 1:N:0:5
TTGACTGGACTTCGTCGAGTACGCTCAACAGGTAAGATCGGAAGA
+
FFFFFFFFFFFFFFFFFFFFFFFFFFFFFFFFFFFFFFFFFFFFF
@FS10000125:26:BPA73017-1023:1:1101:15860:1660 1:N:0:5
GCGCAAACTTCGTCGAGTACGCTCAAATTAACAGATCGGAAGAGC
+
FFFFFFFFFFFFFFFFFFFFFFFFFFFFFFFFFFFFFFFFFFFFF
@FS10000125:26:BPA73017-1023:1:1101:16070:1660 1:N:0:5
TCGGGAACTTCGTCGAGTACGCTCAAAAGAAAAGATCGGAAGAGC
+
FFFFFFFFFFFFFFFFFFFFFFFFFFFFFFFFFFFFFFFFFFFFF
@FS10000125:26:BPA73017-1023:1:1101:1020:1670 1:N:0:5
TTGCCAACTTCGTCGAGTACGCTCAAGGTTCAAGATCGGAAGAGC
+
FFFFFFFFFFFFFFFFFFFFFFFFFFFFFFFFFFFFFFFFFFFFF
@FS10000125:26:BPA73017-1023:1:1101:1270:1670 1:N:0:5
TCGGCGAACTTCGTCGAGTACGCTCAATACTAAAGATCGGAAGAG
+
FFFFFFFFFFFFFFFFFFFFFFFFFFFFFFFFFFFFFFFFFFFFF
@FS10000125:26:BPA73017-1023:1:1101:2310:1670 1:N:0:5
TTGACTGGACTTCGTCGAGTACGCTCAAATAACCAGATCGGAAGA
+
FFFFFFFFFFFFFFFFFFFFFFFFFFFFFFFFFFFFFFFFFFFFF
@FS10000125:26:BPA73017-1023:1:1101:3670:1670 1:N:0:5
ACGCAACTTCGTCGAGTACGCTCAAATTCAAAGATCGGAAGAGCA
+
FFFFFFFFFFFFFFFFFFFFFFFFFFFFFFFFFFFFFFFFFFFFF
@FS10000125:26:BPA73017-1023:1:1101:4630:1670 1:N:0:5
TCTGTGAACTTCGTCGAGTACGCTCAAGTCGCCAGATCGGAAGAG
+
FFFFFFFFFFFFFFFFFFFFFFFFFFFFFFFFFFFFFFFFFFFFF
@FS10000125:26:BPA73017-1023:1:1101:5070:1670 1:N:0:5
TTGCAACTTCGTCGAGTACGCTCAAACAGTTAGGTCGGAAGAGCA
+
FFFFFFFFFFFFFFFFFFFFFFFFFFFFFFFFFFFFFFFFFFFFF
@FS10000125:26:BPA73017-1023:1:1101:5780:1670 1:N:0:5
GCGTAAACTTCGTCGAGTACGCTCAAGTATCAAGATCGGAAGAGC
+
FFFFFFFFFFFFFFFFFFFFFFFFFFFFFFFFFFFFFFFFFFFFF
@FS10000125:26:BPA73017-1023:1:1101:5980:1670 1:N:0:5
TCGTTAACTTCGTCGAGTACGCTCAAGTTAAAAGATCGGAAGAGC
+
FFFFFFFFFFFFFFFFFFFFFFFFFFFFFFFFFFFFFFFFFFFFF
@FS10000125:26:BPA73017-1023:1:1101:7650:1670 1:N:0:5
TTGCAACTTCGTCGAGTACGCTCAATACCCAAGATCGGAAGAGCA
+
FFFFFFFFFFFFFFFFFFFFFFFFFFFFFFFFFFFFFFFFFFFFF
@FS10000125:26:BPA73017-1023:1:1101:9040:1670 1:N:0:5
TCGTTAACTTCGTCGAGTACGCTCAATCGTATAGATCGGAAGAGC
+
FFFFFFFFFFFFFFFFFFFFFFFFFFFFFFFFFFFFFFFFFFFFF
@FS10000125:26:BPA73017-1023:1:1101:10570:1670 1:N:0:5
ATGGAACTTCGTCGAGTACGCTCAATTATGTAGATCGGAAGAGCA
+
F:FFFFFFFFFFFFFFFFFFFFFFFFFFFFFFFFFFFFFFFFFFF
@FS10000125:26:BPA73017-1023:1:1101:10640:1670 1:N:0:5
CCGCAAACTTCGTCGAGTACGCTCAAAACTCCAGATCGGAAGAGC
+
FFFFFFFFFFFFFFFFFFFFFFFFFFFFFFFFFFFFFFFFFFFFF
@FS10000125:26:BPA73017-1023:1:1101:11060:1670 1:N:0:5
TTGACTGGACTTCGTCGAGTACGCTCAAGATCTAAGATCGGAAGA
+
FFFFFFFFFFFFFFFFFFFFFFFFFFFFFFFFFFFFFFFFFFFFF
@FS10000125:26:BPA73017-1023:1:1101:11360:1670 1:N:0:5
TTTAGGGAACTTCGTCGAGTACGCTCAAATGGTTAGATCGGAAGA
+
FFFFFFFFFFFFFFFFFFFFFFFFFFFFFFFFFFFFFFFFFFFFF
@FS10000125:26:BPA73017-1023:1:1101:11390:1670 1:N:0:5
TGGCAAACTTCGTCGAGTACGCTCAAATTCATAGATCGGAAGAGC
+
FFFFFFFFFFFFFFFFFFFFFFFFFFFFFFFFFFFFFFFFFFFFF
@FS10000125:26:BPA73017-1023:1:1101:11510:1670 1:N:0:5
TTGACTGGACTTCGTCGAGTACGCTCAACGTCTAAGATCGGAAGA
+
FFFFFFFFFFFFFFFFFFFFFFFFFFFFFFFFFFFFFFFFFFFFF
@FS10000125:26:BPA73017-1023:1:1101:11530:1670 1:N:0:5
TTGACGAACTTCGTCGAGTACGCTCAATGTGTCAGATCGGAAGAG
+
F:FFF,F,FF:FF:F:FFF:FFFF:FFFFFFFFFFFFFFFFF:F:
@FS10000125:26:BPA73017-1023:1:1101:11670:1670 1:N:0:5
TCCCGAACTTCGTCGAGTACGCTCAAGGGTAGTGATCGGAAGAGC
+
,F,,F,FF:FF,FFF:FFF:,:F:FF,F,FF:,,FFF,,F,,FF,
@FS10000125:26:BPA73017-1023:1:1101:12300:1670 1:N:0:5
TGGTGAACTTCGTCGAGTACGCTCAAAGGAGTAGATCGGAAGAGC
+
FFFFFFFFFFFFFFFFFFFFFFFFFFFFFFFFFFFFFFFFFFFFF
@FS10000125:26:BPA73017-1023:1:1101:12360:1670 1:N:0:5
TTGCAAACTTCGTCGAGTACGCTCAAAACCTAAGATCGGAAGAGC
+
FFFFFFFFFFFFFFFFFFFFFFFFFFFFFFFFFFFFFFFFFFFFF
@FS10000125:26:BPA73017-1023:1:1101:13030:1670 1:N:0:5
TTGTAGAACTTCGTCGAGTACGCTCAACCAATTAGATCGGAAGAG
+
FFFFFFFFFFFFFFFFFFFFFFFFFFFFFFFFFFFFFFFFFFFFF
@FS10000125:26:BPA73017-1023:1:1101:13120:1670 1:N:0:5
GCGCCAACTTCGTCGAGTACGCTCAACGTGTAAGATCGGAAGAGC
+
FFFFFFFFFFFFFFFFFFFFFFFFFFFFFFFFFFFFFFFFFFFFF
@FS10000125:26:BPA73017-1023:1:1101:13200:1670 1:N:0:5
GCGAAAACTTCGTCGAGTACGCTCAAAAATAAAGATCGGAAGAGC
+
FFFFFFFFFFFFFFFFFFFFFFFFFFFFFFFFFFFFFFFFFFFFF
@FS10000125:26:BPA73017-1023:1:1101:13280:1670 1:N:0:5
GCGATAACTTCGTCGAGTACGCTCAAATTATGAGATCGGAAGAGC
+
FFFFFFFFFFFFFFFFFFFFFFFFFFFFFFFFFFFFFFFFFFFFF
@FS10000125:26:BPA73017-1023:1:1101:13620:1670 1:N:0:5
GCCTAACTTCGTCGAGTACGCTCAAGACGTCAGATCGGAAGAGCA
+
FFFFFFFFFFFFFFFFFFFFFFFFFFFFFFFFFFFFFFFFFFFFF
@FS10000125:26:BPA73017-1023:1:1101:13900:1670 1:N:0:5
GCGGAAACTTCGTCGAGTACGCTCAATACCGGAGATCGGAAGAGC
+
FFFFFFFFFFFFFFFFFFFFFFFFFFFFFFFFFFFFFFFFFFFFF
@FS10000125:26:BPA73017-1023:1:1101:14300:1670 1:N:0:5
TAGCCCAACTTCGTCGAGTACGCTCAATGTGATAGATCGGAAGAG
+
FFFFFFFFFFFFFFFFFFFFFFFFFFFFFFFFFFFFFFFFFFFFF
@FS10000125:26:BPA73017-1023:1:1101:14330:1670 1:N:0:5
TCGTGCAACTTCGTCGAGTACGCTCAAATAAGGAGATCGGAAGAG
+
FFFFFFFFFFFFFFFFFFFFFFFFFFFFFFFFFFFFFFFFFFFFF
@FS10000125:26:BPA73017-1023:1:1101:14780:1670 1:N:0:5
TCGCTAACTTCTCGAGTACGCTCAAGACTGGAGATCGGAAGAGCA
+
FFFFFFFFFFFFFFFFFFFFFFFFFFFFFFFFFFFFFFFFFFFFF
@FS10000125:26:BPA73017-1023:1:1101:15200:1670 1:N:0:5
TTGGGAACTTCGTCGAGTACGCTCAATAAGTAAGATCGGAAGAGC
+
FFFFFFFFFFFFFFFFFFFFFFFFFFFFFFFFFFFFFFFFFFFFF
@FS10000125:26:BPA73017-1023:1:1101:16040:1670 1:N:0:5
TGGGAAACTTCGTCGAGTACGCTCAATAATAAAGATCGGAAGAGC
+
FFFFFFFFFFFFFFFFFFFFFFFFFFFFFFFFFFFFFFFFFFFFF
@FS10000125:26:BPA73017-1023:1:1101:1190:1680 1:N:0:5
TCGGGAACTTCGTCGAGTACGCTCAATCATTGAGATCGGAAGAGC
+
FFFFFFFFFFFFFFFFFFFFFFFFFFFFFFFFFFFFFFFFFFFFF
@FS10000125:26:BPA73017-1023:1:1101:1970:1680 1:N:0:5
TTGACTGGACTTCGTCGAGTACGCTCAAAGATAGAGATCGGAAGA
+
FFFFFFFFFFFFFFFFFFFFFFFFFFFFFFFFFFFFFFFFFFFFF
@FS10000125:26:BPA73017-1023:1:1101:2200:1680 1:N:0:5
GACTGTAACTTCGTCGAGTACGCTCAAAATGGAAGATCGGAAGAG
+
FFFFFFFFFFFFFFFFFFFFFFFFFFFFFFFFFFFFFFFFFFFFF
@FS10000125:26:BPA73017-1023:1:1101:2460:1680 1:N:0:5
CCGGAAACTTCGTCGAGTACGCTCAATAGAAAAGATCGGAAGAGC
+
FFFFFFFFFFFFFFFFFFFFFFFFFFFFFFFFFFFFFFFFFFFFF
@FS10000125:26:BPA73017-1023:1:1101:2550:1680 1:N:0:5
CCGGGAAAACTTCGTCGAGTACGCTCAATTAGTTAGATCGGAAGA
+
FFFFFFFFFFFFFFFFFFFFFFFFFFFFFFFFFFFFFFFFFFFFF
@FS10000125:26:BPA73017-1023:1:1101:3290:1680 1:N:0:5
TAGGAACTTCGTCGAGTACGCTCAATTAGGGAGATCGGAAGAGCA
+
FFFFFFFFFFFFFFFFFFFFFFFFFFFFFFFFFFFFFFFFFFFFF
@FS10000125:26:BPA73017-1023:1:1101:3580:1680 1:N:0:5
TTGACTGGACTTCGTCGAGTACGCTCAAGACTATAGATCGGAAGA
+
F,FFF,,,FFFFFFFFFFFFFFFFFFFF,:FF:,FFFFFFFFFFF
@FS10000125:26:BPA73017-1023:1:1101:4500:1680 1:N:0:5
GAGTTCTTACAACTTCGTCGAGTACGCTCAACTAAAAAGATCGGA
+
FFFFFFFFFFFFFFFFFFFFFFFFFFFFFFFFFFFFFFFFFFFFF
@FS10000125:26:BPA73017-1023:1:1101:4880:1680 1:N:0:5
CCGATAACTTCGTCGAGTACGCTCAACTTATTAGATCGGAAGAGC
+
FFFFFFFFFFFFFFFFFFFFFFFFFFFFFFFFFFFFFFFFFFFFF
@FS10000125:26:BPA73017-1023:1:1101:5150:1680 1:N:0:5
TCGTAATCTTCGTCGAGTACGCTCAATAAAAGAGATCGGAAGAGC
+
FFFFFFFFFFFFFFFFFFFFFFFFFFFFFFFFFFFFFFFFFFFFF
@FS10000125:26:BPA73017-1023:1:1101:5170:1680 1:N:0:5
CCGCCAACTTCGTCGAGTACGCTCAAAAAAATAGATCGGAAGAGC
+
FF,FF,,FF:::F:F,F,:FFF:::FFFF,F::F,FFFFFFF:FF
@FS10000125:26:BPA73017-1023:1:1101:6040:1680 1:N:0:5
ACGTAAACTTCGTCGAGTACGCTCAACTTATGAGATCGGAAGAGC
+
FFFFFFFFFFFFFFFFFFFFFFFFFFFFFFFFFFFFFFFFFFFFF
@FS10000125:26:BPA73017-1023:1:1101:6350:1680 1:N:0:5
TTGCAACTTCGTCGAGTACGCTCAATGGTGAAGATCGGAAGAGCA
+
FFFFFFFFFFFFFFFFFFFFFFFFFFFFFFFFFFFFFFFFFFFFF
@FS10000125:26:BPA73017-1023:1:1101:7360:1680 1:N:0:5
ACTGAAACTTCGTCGAGTACGCTCAAGACTTTAGATCGGAAGAGC
+
FFFFFFFFFFFFFFFFFFFFFFFFFFFFFFFFFFFFFFFFFFFFF
@FS10000125:26:BPA73017-1023:1:1101:7800:1680 1:N:0:5
TTGAAAACTTCGTCGAGTACGCTCAAAAGTACAGATCGGAAGAGC
+
FFFFFFFFFFFFFFFFFFFFFFFFFFFFFFFFFFFFFFFFFFFFF
@FS10000125:26:BPA73017-1023:1:1101:8080:1680 1:N:0:5
TCGCATCTTCGTCGAGTACGCTCAAGGAGACAGATCGGAAGAGCA
+
FFFFFFFFFFFFFFFFFFFFFFFFFFFFFFFFFFFFFFFFFFFFF
@FS10000125:26:BPA73017-1023:1:1101:8320:1680 1:N:0:5
TCGGTAATTTCGTCGAGTACGCTCAATTGAACAGATCGGAAGAGC
+
FFFFFFFFFFFFFFFFFFFFFFFFFFFFFFFFFFFFFFFFFFFFF
@FS10000125:26:BPA73017-1023:1:1101:8950:1680 1:N:0:5
ACGATTGAACTTCGTCGAGTACGCTCAAGACTTTAGATCGGAAGA
+
FFFFFFFFFFFFFFFFFFFFFFFFFFFFFFFFFFFFFFFFFFFFF
@FS10000125:26:BPA73017-1023:1:1101:9070:1680 1:N:0:5
TCGTGAACTTCGTCGAGTACGCTCAATATAGTAGATCGGAAGAGC
+
FFFFFFFFFFFFFFFFFFFFFFFFFFFFFFFFFFFFFFFFFFFFF
@FS10000125:26:BPA73017-1023:1:1101:9240:1680 1:N:0:5
TTTATCAAACTTCGTCGAGTACGCTCAAATAATAAGATCGGAAGA
+
FFFFFFFFFFFFFFFFFFFFFFFFFFFFFFFFFFFFFFFFFFFFF
@FS10000125:26:BPA73017-1023:1:1101:9960:1680 1:N:0:5
TCGAACTTGTCGAGTACGCTCAACGTGACAGATCGGAAGAGCACA
+
FFFFFFFFFFFFFFFFFFFFFFFFFFFFFFFFFFFFFFFFFFFFF
@FS10000125:26:BPA73017-1023:1:1101:10030:1680 1:N:0:5
GCGTTAACTTCGTCGAGTACGCTCAAGTGTTAAGATCGGAAGAGC
+
FFFFFFFFFFFFFFFFFFFFFFFFFFFFFFFFFFFFFFFFFFFFF
@FS10000125:26:BPA73017-1023:1:1101:10140:1680 1:N:0:5
TCGAGATAACTTCGTCGAGTACGCTCAATATCAGAGATCGGAAGA
+
FFFFFFFFFFFFFFFFFFFFFFFFFFFFFFFFFFFFFFFFFFFFF
@FS10000125:26:BPA73017-1023:1:1101:11100:1680 1:N:0:5
GAGCAACTTCGTCGAGTACGCTCAATGGTCGAGATCGGAAGAGCA
+
FFFFFFFFFFFFFFFFFFFFFFFFFFFFFFFFFFFFFFFFFFFFF
@FS10000125:26:BPA73017-1023:1:1101:11810:1680 1:N:0:5
ACGTAGCTTCGTCGAGTACGCTCAATCGCAAAGATCGGAAGAGCA
+
FFFFFFFFFFFFFFFFFFFFFFFFFFFFFFFFFFFFFFFFFFFFF
@FS10000125:26:BPA73017-1023:1:1101:12050:1680 1:N:0:5
TCGGAAACTTCGTCGAGTACGCTCAAATCGAGAGATCGGAAGAGC
+
,FFFFFFF::F,FF:F:,FFF::FF,:::,:F,F:FFF:,,FF,,
@FS10000125:26:BPA73017-1023:1:1101:14280:1680 1:N:0:5
TCGCAACTTCGTCGAGTACGCTCAATCGGTTAGATCGGAAGAGCA
+
FFFFFFFFFFFFFFFFFFFFFFFFFFFFFFFFFFFFFFFFFFFFF
@FS10000125:26:BPA73017-1023:1:1101:14730:1680 1:N:0:5
TTTATCCAACTTCGTCGAGTACGCTCAAAATGCAAGATCGGAAGA
+
,FFFFFFFFFFFFFFFFFFFFFFFFFFFFFFFFFFFFFFFFFFFF
@FS10000125:26:BPA73017-1023:1:1101:15000:1680 1:N:0:5
TTGTACAACTTTCGTCGAGTACGCTCAAATCATTAGATCGGAAGA
+
FFFFFFFFFFFFFFFFFFFFFFFFFFFFFFFFFFFFFFFFFFFFF
@FS10000125:26:BPA73017-1023:1:1101:15480:1680 1:N:0:5
GCGTAAACTTCGTCGAGTACGCTCAATCATTTAGATCGGAAGAGC
+
FFFFFFFFFFFFFFFFFFFFFFFFFFFFFFFFFFFFFFFFFFFFF
@FS10000125:26:BPA73017-1023:1:1101:16060:1680 1:N:0:5
TCGCAACTTCGTCGAGTACGCTCAATGTCAAAGATCGGAAGAGCA
+
FFFFFFFFFFFFFFFFFFFFFFFFFFFFFFFFFFFFFFFFFFFFF
@FS10000125:26:BPA73017-1023:1:1101:16420:1680 1:N:0:5
TCGGGAACTTCGTCGAGTACGCTCAAAACGATAGATCGGAAGAGC
+
FFFFFFFFFFFFFFFFFFFFFFFFFFFFFFFFFFFFFFFFFFFFF
@FS10000125:26:BPA73017-1023:1:1101:1170:1690 1:N:0:5
GAGGAAACTTCGTCGAGTACGCTCAAAACGGAAGATCGGAAGAGC
+
FFFFFFFFFFFFFFFFFFFFFFFFFFFFFFFFFFFFFFFFFFFFF
@FS10000125:26:BPA73017-1023:1:1101:1680:1690 1:N:0:5
GATCAAACTTCGTCGAGTACGCTCAAGGAAAAAGATCGGAAGAGC
+
,,FF,FFFFFFFFFFFFFFFFFFFFFF:FF:FFFFFFFFFFFFFF
@FS10000125:26:BPA73017-1023:1:1101:1860:1690 1:N:0:5
TTGGCAACTTCGTCGAGTACGCTCAATGAGACAGATCGGAAGAGC
+
FFFFFFFFFFFFFFFFFFFFFFFFFFFFFFFFFFFFFFFFFFFFF
@FS10000125:26:BPA73017-1023:1:1101:3040:1690 1:N:0:5
TGGCAAACTTCGTCGAGTACGCTCAAGAAAAGAGATCGGAAGAGC
+
FFFFFFFFFFFFFFFFFFFFFFFFFFFFFFFFFFFFFFFFFFFFF
@FS10000125:26:BPA73017-1023:1:1101:3290:1690 1:N:0:5
TTGGTAACTTCGTCGAGTACGCTCAATCTAATAGATCGGAAGAGC
+
FFFFFFFFFFFFFFFFFFFFFFFFFFFFFFFFFFFFFFFFFFFFF
@FS10000125:26:BPA73017-1023:1:1101:3460:1690 1:N:0:5
TTGACGCAACTTCGTCGAGTACGCTCAAAGTTATAGATCGGAAGA
+
FFFFFFFFFFFFFFFFFFFFFFFFFFFFFFFFFFFFFFFFFFFFF
@FS10000125:26:BPA73017-1023:1:1101:4310:1690 1:N:0:5
TCGCCAACTTCGTCGAGTACGCTCAACGATTTAGATCGGAAGAGC
+
FF:FFFFFFFFFFFFFFFFFFFFFFFFFFFFFFFFFFFFFFFFFF
@FS10000125:26:BPA73017-1023:1:1101:4580:1690 1:N:0:5
CCGCAAACTTCGTCGAGTACGCTCAAAGCTTGAGATCGGAAGAGC
+
FFFFFFFFFFFFFFFFFFFFFFFFFFFFFFFFFFFFFFFFFFFFF
@FS10000125:26:BPA73017-1023:1:1101:4880:1690 1:N:0:5
TTGACTGGACTTCGTCGAGTACGCTCAAGTTCCAAGATCGGAAGA
+
FFFFFFFFFFFFFFFFFFFFFFFFFFFFFFFFFFFFFFFFFFFFF
@FS10000125:26:BPA73017-1023:1:1101:5320:1690 1:N:0:5
TTGTTTAACTTCGTCGAGTACGCTCAATATTGAAGATCGGAAGAG
+
FFFFFFFFFFFFFFFFFFFFFFFFFFFFFFFFFFFFFFFFFFFFF
@FS10000125:26:BPA73017-1023:1:1101:6110:1690 1:N:0:5
TTGATAACTTCGTCGAGTACGCTCAATGGGAAAGATCGGAAGAGC
+
FFFFFFFFFFFFFFFFFFFFFFFFFFFFFFFFFFFFFFFFFFFFF
@FS10000125:26:BPA73017-1023:1:1101:6160:1690 1:N:0:5
TCGGCAACTTCGTCGAGTACGCTCAACCTGACAGATCGGAAGAGC
+
FFFFFFFFFFFFFFFFFFFFFFFFFFFFFFFFFFFFFFFFFFFFF
@FS10000125:26:BPA73017-1023:1:1101:6350:1690 1:N:0:5
TCGGCAACTTCGTCGAGTACGCTCAAGGTGAGAGATCGGAAGAGC
+
FFFFFFFFFFFFFFFFFFFFFFFFFFFFFFFFFFFFFFFFFFFFF
@FS10000125:26:BPA73017-1023:1:1101:6770:1690 1:N:0:5
TCGGCAACTTCGTCGAGTACGCTCAAAAACCGAGATCGGAAGAGC
+
FFFFFFFFFFFFFFFFFFFFFFFFFFFFFFFFFFFFFFFFFFFFF
@FS10000125:26:BPA73017-1023:1:1101:6930:1690 1:N:0:5
CCGTCAACTTCGTCGAGTACGCTCAACAAAAAAGATCGGAAGAGC
+
FFFFFFFFFFFFFFFFFFFFFFFFFFFFFFFFFFFFFFFFFFFFF
@FS10000125:26:BPA73017-1023:1:1101:7450:1690 1:N:0:5
TTGGCCAACTTCGTCGAGTACGCTCAAAGATGCAGATCGGAAGAG
+
FFFFFFFFFFFFFFFFFFFFFFFFFFFFFFFFFFFFFFFFFFFFF
@FS10000125:26:BPA73017-1023:1:1101:8110:1690 1:N:0:5
GTGCAACTTCGTCGAGTACGCTCAAGGAGTAAGATCGGAAGAGCA
+
FFFFFFFFFFFFFFFFFFFFFFFFFFFFFFFFFFFFFFFFFFFFF
@FS10000125:26:BPA73017-1023:1:1101:8280:1690 1:N:0:5
TTGTGGAACTTCGTCGAGTACGCTCAATAAACTAGATCGGAAGAG
+
FFFFFFFFFFFFFFFFFFFFFFFFFFFFFFFFFFFFFFFFFFFFF
@FS10000125:26:BPA73017-1023:1:1101:8390:1690 1:N:0:5
TAGCAAACTTCGTCGAGTACGCTCAATGCTGGAGATCGGAAGAGC
+
FFFFFFFFFFFFFFFFFFFFFFFFFFFFFFFFFFFFFFFFFFFFF
@FS10000125:26:BPA73017-1023:1:1101:8520:1690 1:N:0:5
TTGGATAACTTCGTCGAGTACGCTCAATTAAAGAGATCGGAAGAG
+
FFFFFFFFFFFFFFFFFFFFFFFFFFFFFFFFFFFFFFFFFFFFF
@FS10000125:26:BPA73017-1023:1:1101:8750:1690 1:N:0:5
TTGTACAACTTCGTCGAGTACGCTCAACATGTGAGATCGGAAGAG
+
FFFFFFFFFFFFFFFFFFFFFFFFFFFFFFFFFFFFFFFFFFFFF
@FS10000125:26:BPA73017-1023:1:1101:9690:1690 1:N:0:5
TCGAACTTCGTCGAGTACGCTCAAGTCATTAGATCGGAAGAGCAC
+
FFFFFFFFFFFFFFFFFFFFFFFFFFFFFFFFFFFFFFFFFFFFF
@FS10000125:26:BPA73017-1023:1:1101:10350:1690 1:N:0:5
TCGTGCAACTTCGTCGAGTACGCTCAATCTTGAAGATCGGAAGAG
+
FFFFFFFFFFFFFFFFFFFFFFFFFFFFFFFFFFFFFFFFFFFFF
@FS10000125:26:BPA73017-1023:1:1101:10500:1690 1:N:0:5
TTGAACAACTTCGTCGAGTACGCTCAAAGTTAAAGATCGGAAGAG
+
FFFFFFFFFFFFFFFFFFFFFFFFFFFFFFFFFFFFFFFFFFFFF
@FS10000125:26:BPA73017-1023:1:1101:12450:1690 1:N:0:5
TGGTAAACTTCGTCGAGTACGCTCAAAAGGGAAGATCGGAAGAGC
+
FFFFFFFFFFFFFFFFFFFFFFFFFFFFFFFFFFFFFFFFFFFFF
@FS10000125:26:BPA73017-1023:1:1101:12980:1690 1:N:0:5
TTGGAAACTTCGTCGAGTACGCTCAAAAGAACAGATCGGAAGAGC
+
FFFFFFFFFFFFFFFFFFFFFFFFFFFFFFFFFFFFFFFFFFFFF
@FS10000125:26:BPA73017-1023:1:1101:13030:1690 1:N:0:5
GCGTGAACTTCGTCGAGTACGCTCAATGCGCTAGATCGGAAGAGC
+
:FF:FFFFFFFFFFFFFFFFFFFFFFFFFFFFFFFFFFFFFFFFF
@FS10000125:26:BPA73017-1023:1:1101:13590:1690 1:N:0:5
ACGAAGTTAAGGGGGGCTTAACTTCGTCGAGTACGCTCAAATTTC
+
F:FFFFFFFFFFFFFFFFFFFFFFFFFFFFFFFFFFFFFFFFFFF
@FS10000125:26:BPA73017-1023:1:1101:15270:1690 1:N:0:5
GCCGCAACTTCGTCGAGTACGCTCAAACATATAGATCGGAAGAGC
+
FFFFFFFFFFFFFFFFFFFFFFFFFFFFFFFFFFFFFFFFFFFFF
@FS10000125:26:BPA73017-1023:1:1101:15670:1690 1:N:0:5
TTGAAACTTCGTCGAGTACGCTCAAAAGACAAGATCGGAAGAGCA
+
FFFFFFFFFFFFFFFFFFFFFFFFFFFFFFFFFFFFFFFFFFFFF
@FS10000125:26:BPA73017-1023:1:1101:1580:1700 1:N:0:5
GGGAGAACTTCGTCGAGTACGCTCAAGGGATTAGATCGGAAGAGC
+
FFFFFFFFFFFFFFFFFFFFFFFFFFFFFFFFFFFFFFFFFFFFF
@FS10000125:26:BPA73017-1023:1:1101:1750:1700 1:N:0:5
TTGTTAACTTCGTCGAGTACGCTCAACTAAGCAGATCGGAAGAGC
+
FFFFFFFFFFFFFFFFFFFFFFFFFFFFFFFFFFFFFFFFFFFFF
@FS10000125:26:BPA73017-1023:1:1101:2790:1700 1:N:0:5
GCGTCAACTTCGTCGAGTACGCTCAATAGAGAAGATCGGAAGAGC
+
FFFFFFFFFFFFFFFFFFFFFFFFFFFFFFFFFFFFFFFFFFFFF
@FS10000125:26:BPA73017-1023:1:1101:2950:1700 1:N:0:5
CCGTAAACTTCGTCGAGTACGCTCAAACGACGAGATCGGAAGAGC
+
FFFFFFFFFFFFFFFFFFFFFFFFFFFFFFFFFFFFFFFFFFFFF
@FS10000125:26:BPA73017-1023:1:1101:3320:1700 1:N:0:5
TAGTAAACTTCGTCGAGTACGCTCAAAAGGTGAGATCGGAAGAGC
+
FFFFFFFFFFFFFFFFFFFFFFFFFFFFFFFFFFFFFFFFFFFFF
@FS10000125:26:BPA73017-1023:1:1101:4120:1700 1:N:0:5
TCGAAAACTTCGTCGAGTACGCTCAAGCAAAGAGATCGGAAGAGC
+
,FFFFFFFFFFFFFFFFFFFFFFFFFFFFFFFFFFFFFFFFFFFF
@FS10000125:26:BPA73017-1023:1:1101:4190:1700 1:N:0:5
TTGGCAACTTCGTCGAGTACGCTCAAAGTGGTAGATCGGAAGAGC
+
FFFFFFFFFFFFFFFFFFFFFFFFFFFFFFFFFFFFFFFFFFFFF
@FS10000125:26:BPA73017-1023:1:1101:4980:1700 1:N:0:5
GCGCAAACTTCGTCGAGTACGCTCAAGTCCACAGATCGGAAGAGC
+
FFFFFFFFF,FF:FFFFFFFFFFFF::FFFFFF:F:FF:FFFFF:
@FS10000125:26:BPA73017-1023:1:1101:5060:1700 1:N:0:5
TCGGCAACTTCGTCGAGTACGCTCAAGCTTGAAGATCGGAAGAGC
+
FFFFFFFFFFFFFFFFFFFFFFFFFFFFFFFFFFFFFFFFFFFFF
@FS10000125:26:BPA73017-1023:1:1101:5220:1700 1:N:0:5
TTGACTGGACTTCGTCGAGTACGCTCAAGATTGAAGATCGGAAGA
+
FFFFFFFFFFFFFFFFFFFFFFFFFFFFFFFFFFFFFFFFFFFFF
@FS10000125:26:BPA73017-1023:1:1101:5470:1700 1:N:0:5
TCGTCAGAACTTCGTCGAGTACGCTCAATAATCGAGATCGGAAGA
+
FFFFFFFFFFFFFFFFFFFFFFFFFFFFFFFFFFFFFFFFFFFFF
@FS10000125:26:BPA73017-1023:1:1101:6220:1700 1:N:0:5
TTTGAAACTTCGTCGAGTACGCTCAATGCCGCAGATCGGAAGAGC
+
FFFFFFFFFFFFFFFFFFFFFFFFFFFFFFFFFFFFFFFFFFFFF
@FS10000125:26:BPA73017-1023:1:1101:6320:1700 1:N:0:5
GAGCTAACTTCGTCGAGTACGCTCAAGCTATTAGATCGGAAGAGC
+
FFFFFFFFFFFFFFFFFFFFFFFFFFFFFFFFFFFFFFFFFFFFF
@FS10000125:26:BPA73017-1023:1:1101:6600:1700 1:N:0:5
GCGATAACTTCGTCGAGTACGCTCAATATTAAAGATCGGAAGAGC
+
FFFFFFFFFFFFFFFFFFFFFFFFFFFFFFFFFFFFFFFFFFFFF
@FS10000125:26:BPA73017-1023:1:1101:7360:1700 1:N:0:5
TCGGAAACTTCGTCGAGTACGCTCAAATACCCAGATCGGAAGAGC
+
FFFFFFFFFFFFFFFFFFFFFFFFFFFFFFFFFFFFFFFFFFFFF
@FS10000125:26:BPA73017-1023:1:1101:7500:1700 1:N:0:5
TCGGAACTTCGTCGAGTACGCTCAATTGTAAAGATCGGAAGAGCA
+
FFFFFFFFFFFFFFFFFFFFFFFFFFFFFFFFFFFFFFFFFFFFF
@FS10000125:26:BPA73017-1023:1:1101:8030:1700 1:N:0:5
TCGGAAACTTCGTCGAGTACGCTCAATTCCACAGATCGGAAGAGC
+
FFFFFFFFFFFFFFFFFFFFFFFFFFFFFFFFFFFFFFFFFFFFF
@FS10000125:26:BPA73017-1023:1:1101:8780:1700 1:N:0:5
GGGACAACTTCGTCGAGTACGCTCAAAATCATAGATCGGAAGAGC
+
FFFFFFFFFFFFFFFFFFFFFFFFFFFFFFFFFFFFFFFFFFFFF
@FS10000125:26:BPA73017-1023:1:1101:8870:1700 1:N:0:5
GAGATAACTTCGTCGAGTACGCTCAATGGCAGAGATCGGAAGAGC
+
,FFFFFFFFFFFFFFFFFFFFFFFFFFFFFFFFFFFFFFFFFFFF
@FS10000125:26:BPA73017-1023:1:1101:9650:1700 1:N:0:5
TTGTAAACTTCGTCGAGTACGCTCAACGGTGCAGATCGGAAGAGC
+
::,FFFFFFFFFFFFFFFFFFFFFFFFF:FFFFFFFFFFFFFFFF
@FS10000125:26:BPA73017-1023:1:1101:10000:1700 1:N:0:5
TTGCCAAACTTCGTCGAGTCAGAACTTCGTCGAGTACGCTCAACA
+
F,FFFF:F:FFFFFF:FFFFF,F,FFF,:FFFFFFFFFFFFFFFF
@FS10000125:26:BPA73017-1023:1:1101:10500:1700 1:N:0:5
TGGAAACTTCGTCGAGTACGCTCAATAAGTTAGATCGGAAGAGCA
+
,FFFFFFFFFFFFFFFFFFFFFFFFFFFFFF:FF:FFFFFFFFFF
@FS10000125:26:BPA73017-1023:1:1101:10700:1700 1:N:0:5
GTGTAAACTTCGTCGAGTACGCTCAAGAGAATAGATCGGAAGAGC
+
FFF,FFFFF,FF:FF:FFFFFFFF:,:FF,,FFFFFFFFFF:FFF
@FS10000125:26:BPA73017-1023:1:1101:10930:1700 1:N:0:5
CCGAAACTTCGTCGAGTACGCTCAAGCCAATAGATCGGAAGAGCA
+
FFFFFFFFFFFFFFFFFFFFFFFFFFFFFFFFFFFFFFFFFFFFF
@FS10000125:26:BPA73017-1023:1:1101:11530:1700 1:N:0:5
TTGACTGGACTTCGTCGAGTACGCTCAACGTCTAAGATCGGAAGA
+
FFFFFFFFFFFFFFFFFFFFFFFFFFFFFF:FFFFFFFFFFFFFF
@FS10000125:26:BPA73017-1023:1:1101:12290:1700 1:N:0:5
TTGAAACTTCGTCGAGTACGCTCAAACGGCAAGATCGGAAGAGCA
+
FFFFFFFFFFFFFFFFFFFFFFFFFFFFFFFFFFFFFFFFFFFFF
@FS10000125:26:BPA73017-1023:1:1101:13390:1700 1:N:0:5
TGGCAAACTTCGTCGAGTACGCTCAAGTTGGAAGATCGGAAGAGC
+
F:,FFFFFFFFFFFFFFFFFFFFFFFFFFFFFFFFFFFFFFFFFF
@FS10000125:26:BPA73017-1023:1:1101:15580:1700 1:N:0:5
AGGAGAACTTCGTCGAGTACGCTCAAGTGATAAGATCGGAAGAGC
+
FFFFFFFFFFFFFFFFFFFFFFFFFFFFFFFFFFFFFFFFFFFFF
@FS10000125:26:BPA73017-1023:1:1101:15600:1700 1:N:0:5
GCGCAAACTTCGTCGAGTACGCTCAATGATGCAGATCGGAAGAGC
+
,FF:FFFFFFFFFFFFFFFFFFFFFFF:FF,,FFFFFFFFFFFFF
@FS10000125:26:BPA73017-1023:1:1101:1030:1710 1:N:0:5
GCCAGAACTTCGTCGAGTACGCTCAAAGCCTCAGATCGGAAGAGC
+
FFFFFFFFFFFFFFFFFFFFFFFFFFFFFFFFFFFFFFFFFFFFF
@FS10000125:26:BPA73017-1023:1:1101:1250:1710 1:N:0:5
GAGGAAACTTCGTCGAGTACGCTCAAAACGGAAGATCGGAAGAGC
+
FFFFFFFFFFFFFFFFFFFFFFFFFFFFFFFFFFFFFFFFFFFFF
@FS10000125:26:BPA73017-1023:1:1101:1330:1710 1:N:0:5
TTGAACAACTTCGTCGAGTACGCTCAAGCCGACAGATCGGAAGAG
+
FFFFFFFFFFFFFFFFFFFFFFFFFFFFFFFFFFFFFFFFFFFFF
@FS10000125:26:BPA73017-1023:1:1101:1390:1710 1:N:0:5
TTGCTAACTTCGTCGAGTACGCTCAAGCTTAAAGATCGGAAGAGC
+
,F:FF:FFFFF:FFFFFFFFFFFFF,:FFFFFF:FFFFFFFFFFF
@FS10000125:26:BPA73017-1023:1:1101:2200:1710 1:N:0:5
TGGGAAACTTCGTCGAGTACGCTCAAAATCAGAGATCGGAAGAGC
+
FFFFFFFFFFFFFFFFFFFFFFFFFFFFFFFFFFFFFFFFFFFFF
@FS10000125:26:BPA73017-1023:1:1101:2430:1710 1:N:0:5
GAGATAACTTCGTCGAGTACGCTCAATTTTAAGATCGGAAGAGCA
+
,F,:FFFFFFFFFFFF:FFF:FFFFFFFFFFF:FFFFFFFFFFF:
@FS10000125:26:BPA73017-1023:1:1101:2610:1710 1:N:0:5
CTGCAACTTCGTCGAGTACGCTCAAACTGGGAGATCGGAAGAGCA
+
F:FFFFFFFFFFFFFFFFFFFFFFFFFFFFFFFFFFFFFFFFFFF
@FS10000125:26:BPA73017-1023:1:1101:2620:1710 1:N:0:5
TTGCAACTTCGTCGAGTACGCTCAAGGAACCAGATCGGAAGAGCA
+
,FFFFFFF:FF:FFFFFFF:FFFF::FFFFFFFFFFFFFFFFFFF
@FS10000125:26:BPA73017-1023:1:1101:2730:1710 1:N:0:5
TTGGAAACTTCGTCGAGTACGCTCAATTTACCAGATCGGAAGAGC
+
,FFFFFFFFFFFFFFFFFFFFFFFFFFFFFFFFFFFFFFFFFFFF
@FS10000125:26:BPA73017-1023:1:1101:2920:1710 1:N:0:5
TCGGAACTTCGTCGAGTACGCTCAATACGTCAGATCGGAAGAGCA
+
FFFFFFFFFFFFFFFFFFFFFFFFFFFFFFFFFFFFFFFFFFFFF
@FS10000125:26:BPA73017-1023:1:1101:3230:1710 1:N:0:5
TTGACTGGACTTCGTCGAGTACGCTCAAGATCTAAGATCGGAAGA
+
FFFFFFFFFFFFFFFFFFFFFFFFFFFFFFFFFFFFFFFFFFFFF
@FS10000125:26:BPA73017-1023:1:1101:3270:1710 1:N:0:5
GCGCTAACTTCGTCGAGTACGCTCAAAGGTGGAGATCGGAAGAGC
+
FFFFFFFFFFFFFFFFFFFFFFFFFFFFFFFFFFFFFFFFFFFFF
@FS10000125:26:BPA73017-1023:1:1101:3300:1710 1:N:0:5
TTGACTGGACTTCGTCGAGTACGCTCAAACCCCCAGATCGGAAGA
+
FFFFFFFFFFFFFFFFFFFFFFFFFFFFFFFFFFFFFFFFFFFFF
@FS10000125:26:BPA73017-1023:1:1101:3780:1710 1:N:0:5
GTGGTAACTTCGTCGAGTACGCTCAATTTTAAAGATCGGAAGAGC
+
FFFFFFFFFFFFFFFFFFFFFFFFFFFFFFFFFFFFFFFFFFFFF
@FS10000125:26:BPA73017-1023:1:1101:4370:1710 1:N:0:5
TCGTAAACTTCGTCGAGTACGCTCAACAGTATAGATCGGAAGAGC
+
FFFFFFFFFFFFFFFFFFFFFFFFFFFFFFFFFFFFFFFFFFFFF
@FS10000125:26:BPA73017-1023:1:1101:4380:1710 1:N:0:5
TTGGTCAACTGTCGAGTACGCTCAATATGTTAGATCGGAAGAGCA
+
FFFFFFFFFFFFFFFFFFFFFFFFFFFFFFFFFFFFFFFFFFFFF
@FS10000125:26:BPA73017-1023:1:1101:4940:1710 1:N:0:5
GGGACAACTTCGTCGAGTACGCTCAATAGCTAAGATCGGAAGAGC
+
FFFFFFFFFFFFFFFFFFFFFFFFFFFFFFFFFFFFFFFFFFFFF
@FS10000125:26:BPA73017-1023:1:1101:5010:1710 1:N:0:5
CCGCCAACTTCGTCGAGTACGCTCAAAAAAATAGATCGGAAGAGC
+
FFFFFFFFFFFFFFFFFFFFFFFFFFFFFFFFFFFFFFFFFFFFF
@FS10000125:26:BPA73017-1023:1:1101:5580:1710 1:N:0:5
TCTAGTAACCTCGTCGAGTACGCTCAAACTAATAGATCGGAAGAG
+
FFFFFFFFFFFFFFFFFFFFFFFFFFFFFFFFFFFFFFFFFFFFF
@FS10000125:26:BPA73017-1023:1:1101:5730:1710 1:N:0:5
GCGCAAACTTCGTCGAGTACGCTCAAGTTTAGAGATCGGAAGAGC
+
FF,FF:FFFFFFFFFFFFFFFFFFF,FF:FFF,FFFFFFFFFFFF
@FS10000125:26:BPA73017-1023:1:1101:5980:1710 1:N:0:5
TTGATGAACTTCGTCGAGTACGCTCAATTGGAGAGATCGGAAGAG
+
FFFFFFFFFFFFFFFFFFFFFFFFFFFFFFFFFFFFFFFFFFFFF
@FS10000125:26:BPA73017-1023:1:1101:6200:1710 1:N:0:5
TTGAGGCAACTTCGTCGAGTACGCTCAAGGGCAAAGATCGGAAGA
+
FFFFFFFFFFFFFFFFFFFFFFFFFFFFFFFFFFFFFFFFFFFFF
@FS10000125:26:BPA73017-1023:1:1101:6580:1710 1:N:0:5
TCGTAAACTTCGTCGAGTACGCTCAAAACACCAGATCGGAAGAGC
+
FFFFFFFFFFFFFFFFFFFFFFFFFFFFFFFFFFFFFFFFFFFFF
@FS10000125:26:BPA73017-1023:1:1101:8830:1710 1:N:0:5
TCGAAAATTTCGTCGAGTACGCTCAAATAGGGAGATCGGAAGAGC
+
FFFFFFFFFFFFFFFFFFFFFFFFFFFFFFFFFFFFFFFFFFFFF
@FS10000125:26:BPA73017-1023:1:1101:8920:1710 1:N:0:5
GCGCCAACTTGTCGAGTACGCTCAACATGTAAGATCGGAAGAGCA
+
FFFFFFFFFFFFFFFFFFFFFFFFFFFFFFFFFFFFFFFFFFFFF
@FS10000125:26:BPA73017-1023:1:1101:8990:1710 1:N:0:5
TCGCATAACTTCGTCGAGTACGCTCAAGTGACAAGATCGGAAGAG
+
FFFFFFFFFFFFFFFFFFFFFFFFFFFFFFFFFFFFFFFFFFFFF
@FS10000125:26:BPA73017-1023:1:1101:9450:1710 1:N:0:5
GCTCTTCGTCGAGTACGCTCAACTCTTGAGATCGGAAGAGCACAC
+
FFFFFFFFFFFFFFFFFFFFFFFFFFFFFFFFFFFFFFFFFFFFF
@FS10000125:26:BPA73017-1023:1:1101:10300:1710 1:N:0:5
TGGCCAACTTCGTCGAGTACGCTCAACCAATAAGATCGGAAGAGC
+
FFFFFFFFFFFFFFFFFFFFFFFFFFFFFFFFFFFFFFFFFFFFF
@FS10000125:26:BPA73017-1023:1:1101:10920:1710 1:N:0:5
TCGAAACTTCGTCGAGTACGCTCAAACTGTCAGATCGGAAGAGCA
+
FFFFFFFFFFFFFFFFFFFFFFFFFFFFFFFFFFFFFFFFFFFFF
@FS10000125:26:BPA73017-1023:1:1101:10990:1710 1:N:0:5
TCTCAACTTCGTCGAGTACGCTCAAAAATTTAGATCGGAAGAGCA
+
FFFFFFFFFFFFFFFFFFFFFFFFFFFFFFFFFFFFFFFFFFFFF
@FS10000125:26:BPA73017-1023:1:1101:11370:1710 1:N:0:5
TCGAGGAACTTCGTCGAGTACGCTCAAGCCTCCAGATCGGAAGAG
+
FF,FFFFFFFFFFFFFFFFFFFFFFFFFFFFFFFFFFFFFFFFFF
@FS10000125:26:BPA73017-1023:1:1101:11480:1710 1:N:0:5
CCGAAAACTTCGTCGAGTACGCTCAACTGATAAGATCGGAAGAGC
+
FFFFFFFFFFFFFFFFFFFFFFFFFFFFFFFFFFFFFFFFFFFFF
@FS10000125:26:BPA73017-1023:1:1101:11540:1710 1:N:0:5
CGGCTAACTTCGTCGAGTACGCTCAAATGTTTAGATCGGAAGAGC
+
FFFFFFFFFFFFFFFFFFFFFFFFFFFFFFFFFFFFFFFFFFFFF
@FS10000125:26:BPA73017-1023:1:1101:12060:1710 1:N:0:5
TTGGGAACTTCGTCGAGTACGCTCAACGATGCAGATCGGAAGAGC
+
FFFFFFFFFFFFFFFFFFFFFFFFFFFFFFFFFFFFFFFFFFFFF
@FS10000125:26:BPA73017-1023:1:1101:12310:1710 1:N:0:5
TCGGGAACTTCGTCGAGTACGCTCAAGGCCTGAGATCGGAAGAGC
+
FF,,FFFFFFFFFFF:FFFFFFF::,FFFFF:FFFFFFF::F:FF
@FS10000125:26:BPA73017-1023:1:1101:12420:1710 1:N:0:5
TCGGAGAACTTCGTCGAGTACGCTCAATGTGGTAGATCGGAAGAG
+
FFFFFFFFFFFFFFFFFFFFFFFFFFFFFFFFFFFFFFFFFFFFF
@FS10000125:26:BPA73017-1023:1:1101:13530:1710 1:N:0:5
TCGATAAACTTCGTCGAGTACGCTCAAGGGTAAAGATCGGAAGAG
+
FF,FFF,FFFFF:FFFFF:FFFFFF:F::,F:FFFFFFFF::FFF
@FS10000125:26:BPA73017-1023:1:1101:13650:1710 1:N:0:5
TTGATAACTTCGTCGAGTACGCTCAATAAAAAAGATCGGAAGAGC
+
FFFFFFFFFFFFFFFFFFFFFFFFFFFFFFFFFFFFFFFFFFFFF
@FS10000125:26:BPA73017-1023:1:1101:14150:1710 1:N:0:5
TTGACTGGACTTCGTCGAGTACGCTCAATCCATAAGATCGGAAGA
+
FFFFFFFFFFFFFFFFFFFFFFFFFFFFFFFFFFFFFFFFF:FFF
@FS10000125:26:BPA73017-1023:1:1101:14580:1710 1:N:0:5
TAGCTAACTTCGTCGAGTACGCTCAATTACAGAGATCGGAAGAGC
+
FFFFFFFFFFFFFFFFFFFFFFFFFFFFFFFFFFFFFFFFFFFFF
@FS10000125:26:BPA73017-1023:1:1101:15790:1710 1:N:0:5
TTGCATTAACTTCGTCGAGTACGCTCAATTGATAAGATCGGAAGA
+
FFFFFFFFFFFFFFFFFFFFFFFFFFFFFFFFFFFFFFFFFFFFF
@FS10000125:26:BPA73017-1023:1:1101:16470:1710 1:N:0:5
ACTGGAACTTCGTCGAGTACGCTCAATGTTTCAGATCGGAAGAGC
+
FFFFFFFFFFFFFFFFFFFFFFFFFFFFFFFFFFFFFFFFFFFFF
@FS10000125:26:BPA73017-1023:1:1101:1670:1720 1:N:0:5
TCGCAAACTTCGTCGAGTACGCTCAATTGAGGAGATCGGAAGAGC
+
FFFFFFFFFFFFFFFFFFFFFFFFFFFFFFFFFFFFFFFFFFFFF
@FS10000125:26:BPA73017-1023:1:1101:2500:1720 1:N:0:5
CTGCCAACTTCGTCGAGTACGCTCAATTATAAAGATCGGAAGAGC
+
FFFFFFFFFFFFFFFFFFFFFFFFFFFFFFFFFFFFFFFFFFFFF
@FS10000125:26:BPA73017-1023:1:1101:2720:1720 1:N:0:5
TCTCGTAACTTCGTCGAGTACACTCAAAAGTTCAGATCGGAAGAG
+
FFFFFFFFFFFFFFFFFFFFFFFFFFFFFFFFFFFFFFFFFFFFF
@FS10000125:26:BPA73017-1023:1:1101:3170:1720 1:N:0:5
TTGACTGGACTTCGTCGAGTACGCTCAATCCAGTAGATCGGAAGA
+
FFFFFFFFFFFFFFFFFFFFFFFFFFFFFFFFFFFFFFFFFFFFF
@FS10000125:26:BPA73017-1023:1:1101:3240:1720 1:N:0:5
TCGCCAACTTCGTCGAGTACGCTCAACGATTGAGATCGGAAGAGC
+
FFFFFFFFFFFFFFFFFFFFFFFFFFFFFFFFFFFFFFFFFFFFF
@FS10000125:26:BPA73017-1023:1:1101:3290:1720 1:N:0:5
TTGACTGGAGTTCGTCGAGTACGCTCAAAAATATAGATCGGAAGA
+
FFFFFFFFFFFFFFFFFFFFFFFFFFFFFFFFFFFFFFFFFFFFF
@FS10000125:26:BPA73017-1023:1:1101:3430:1720 1:N:0:5
TTGTAAACTTCGTCGAGTACGCTCAAGCAAGGAGATCGGAAGAGC
+
FFFFFFFFFFFFFFFFFFFFFFFFFFFFFFFFFFFFFFFFFFFFF
@FS10000125:26:BPA73017-1023:1:1101:3790:1720 1:N:0:5
TTTTAAGCTTCGTCGAGTACGCTCAAATAACTAGATCGGAAGAGC
+
,FFFFFFFFFFFFFFFFFFFFFFFFFFFFFFFFFFFFFFFFFFFF
@FS10000125:26:BPA73017-1023:1:1101:3980:1720 1:N:0:5
CCGGTAACTTCGTCGAGTACGCTCAACGTTTAAGATCGGAAGAGC
+
FFFFFFFFFFFFFFFFFFFFFFFFFFFFFFFFFFFFFFFFFFFFF
@FS10000125:26:BPA73017-1023:1:1101:4180:1720 1:N:0:5
ACGCTAACTTCGTCGAGTACGCTCAATCCGCAAGATCGGAAGAGC
+
FFFFFFFFFFFFFFFFFFFFFFFFFFFFFFFFFFFFFFFFFFFFF
@FS10000125:26:BPA73017-1023:1:1101:4300:1720 1:N:0:5
CTGACTGGACTTCGTCGAGTACGCTCAATCTAGAAGATCGGAAGA
+
FFFFFFFFFFFFFFFFFFFFFFFFFFFFFFFFFFFFFFFFFFFFF
@FS10000125:26:BPA73017-1023:1:1101:4350:1720 1:N:0:5
CTGAGACCTTCGTCGAGTACGCTCAATCTTCCAGATCGGAAGAGC
+
FFFFFFFFFFFFFFFFFFFFFFFFFFFFFFFFFFFFFFFFFFFFF
@FS10000125:26:BPA73017-1023:1:1101:5140:1720 1:N:0:5
GCGTCAACTTCGTCGAGTACGCTCAATGTCTAAGATCGGAAGAGC
+
FFFFFFFFFFFFFFFFFFFFFFFFFFFFFFFFFFFFFFFFFFFFF
@FS10000125:26:BPA73017-1023:1:1101:6010:1720 1:N:0:5
TTGACAACTTCGTCGAGTACGCTCAAGACATTAGATCGGAAGAGC
+
FFFFFFFFFFFFFFFFFFFFFFFFFFFFFFFFFFFFFFFFFFFFF
@FS10000125:26:BPA73017-1023:1:1101:6310:1720 1:N:0:5
ACGTAAACTTCGTCGAGTACGCTCAACTTATGAGATCGGAAGAGC
+
FFFFFFFFFFFFFFFFFFFFFFFFFFFFFFFFFFFFFFFFFFFFF
@FS10000125:26:BPA73017-1023:1:1101:6360:1720 1:N:0:5
TCTATGAACTTCGTCGAGTACGCTCAAAATGGGAGATCGGAAGAG
+
FFFFFFFFFFFFFFFFFFFFFFFFFFFFFFFFFFFFFFFFFFFFF
@FS10000125:26:BPA73017-1023:1:1101:6810:1720 1:N:0:5
GCGATAACTTCGTCGAGTACGCCCAATTTTAGAGATCGGAAGAGC
+
:FFFFFFFFFFFFFFFFFFFFFFFFFFFFFFFFFFFFFFFFFFFF
@FS10000125:26:BPA73017-1023:1:1101:7740:1720 1:N:0:5
ACGGGAACTTCGTCGAGTACGCTCAAGACTAGAGATCGGAAGAGC
+
FFFFFFFFFFFFFFFFFFFFFFFFFFFFFFFFFFFFFFFFFFFFF
@FS10000125:26:BPA73017-1023:1:1101:7940:1720 1:N:0:5
TTGACTGGACTTCGTCGAGTACGCTCAAAGATCTAGATCGGAAGA
+
FFFFFFFFFFFFFFFFFFFFFFFFFFFFFFFFFFFFFFFFFFFFF
@FS10000125:26:BPA73017-1023:1:1101:8910:1720 1:N:0:5
TAGGAAGTAACTTCGTCGAGTACGCTCAATCATGGAGATCGGAAG
+
FFFFFFFFFFFFFFFFFFFFFFFFFFFFFFFFFFFFFFFFFFFFF
@FS10000125:26:BPA73017-1023:1:1101:9110:1720 1:N:0:5
TTTGTGAACTTCGTCGAGTACGCTCAATACAGAAGATCGGAAGAG
+
FFFFFFFFFFFFFFFFFFFFFFFFFFFFFFFFFFFFFFFFFFFFF
@FS10000125:26:BPA73017-1023:1:1101:9510:1720 1:N:0:5
TCAGGAACTTCGTCGAGTACGCTCAAGATAGGAGATCGGAAGAGC
+
FFFFFFFFFFFFFFFFFFFFFFFFFFFFFFFFFFFFFFFFFFFFF
@FS10000125:26:BPA73017-1023:1:1101:9600:1720 1:N:0:5
TCGTAAACTTCGTCGAGTACGCTCAAGTCCTCAGATCGGAAGAGC
+
FFFFFFFFFFFFFFFFFFFFFFFFFFFFFFFFFFFFFFFFFFFFF
@FS10000125:26:BPA73017-1023:1:1101:10430:1720 1:N:0:5
TTGTAAACTTCGTCGAGTACGCTCAATGTATTAGATCGGAAGAGC
+
FFFFFFFFFFFFFFFFFFFFFFFFFFFFFFFFFFFFFFFFFFFFF
@FS10000125:26:BPA73017-1023:1:1101:10490:1720 1:N:0:5
TCTAAACTTCGTCGAGTACGCTCAACTATTAAGATCGGAAGAGCA
+
FFFFFFFFFFFFFFFFFFFFFFFFFFFFFFFFFFFFFFFFFFFFF
@FS10000125:26:BPA73017-1023:1:1101:10550:1720 1:N:0:5
TTGAAAACTTCGTCGAGTACGCTCAAAATAGGAGATCGGAAGAGC
+
FFFFFFFFFFFFFFFFFFFFFFFFFFFFFFFFFFFFFFFFFFFFF
@FS10000125:26:BPA73017-1023:1:1101:10640:1720 1:N:0:5
TTGACTGGACTTCGTCGAGTACGCTCAAATTTACAGATCGGAAGA
+
F,,,FF,:,FF:FF,FFFFF:FFF::FFFFFF,FFF::FFFFF:F
@FS10000125:26:BPA73017-1023:1:1101:10740:1720 1:N:0:5
TTGGTCAACTTCGTCGAGTACGCTCAAGACATGAGATCGGAAGAG
+
FFFFFFFFFFFFFFFFFFFFFFFFFFFFFFFFFFFFFFFFFFFFF
@FS10000125:26:BPA73017-1023:1:1101:12160:1720 1:N:0:5
TCGGTAATTTCGTCGAGTACGCTCAAAATGTCAGATCGGAAGAGC
+
FFFFFFFFFFFFFFFFFFFFFFFFFFFFFFFFFFFFFFFFFFFFF
@FS10000125:26:BPA73017-1023:1:1101:14450:1720 1:N:0:5
CCGTTAACTTTCGTCGAGTACGCTCAAAACGGAAGATCGGAAGAG
+
FFFFFFFFFFFFFFFFFFFFFFFFFFFFFFFFFFFFFFFFFFFFF
@FS10000125:26:BPA73017-1023:1:1101:14540:1720 1:N:0:5
GCGTAGATAACTTCGTCGAGTACGCTCAAATAACCAGATCGGAAG
+
FFFFFFFFFFFFFFFFFFFFFFFFFFFFFFFFFFFFFFFFFFFFF
@FS10000125:26:BPA73017-1023:1:1101:14610:1720 1:N:0:5
TTGACTGGACTTCGTCGAGTACGCTCAAATACCTAGATCGGAAGA
+
FFFFFFFFFFFFFFFFFFFFFFFFFFFFFFFFFFFFFFFFFFFFF
@FS10000125:26:BPA73017-1023:1:1101:15460:1720 1:N:0:5
TTGGAAACTTCGTCGAGTACGCTCAAAGGTTAAGATCGGAAGAGC
+
FFFFFFFFFFFFFFFFFFFFFFFFFFFFFFFFFFFFFFFFFFFFF
@FS10000125:26:BPA73017-1023:1:1101:15950:1720 1:N:0:5
CTGCTAACTTCGTCGAGTACGCTCAACAGAACAGATCGGAAGAGC
+
FFFFFFFFFFFFFFFFFFFFFFFFFFFFFFFFFFFFFFFFFFFFF
@FS10000125:26:BPA73017-1023:1:1101:1160:1730 1:N:0:5
TTGGTATCTTCGTCGAGTACGCTCAAGACTAAAGATCGGAAGAGC
+
FFFFFFFFFFFFFFFFFFFFFFFFFFFFFFFFFFFFFFFFFFFFF
@FS10000125:26:BPA73017-1023:1:1101:1710:1730 1:N:0:5
GAGGTAACTTCGTCGAGTACGCTCAACAATCAAGATCGGAAGAGC
+
FFFFFFFFFFFFFFFFFFFFFFFFFFFFFFFFFFFFFFFFFFFFF
@FS10000125:26:BPA73017-1023:1:1101:4610:1730 1:N:0:5
TCGCGGAACTTCGTCGAGTACGCTCAAGGTATCAGATCGGAAGAG
+
FFFFFFFFFFFFFFFFFFFFFFFFFFFFFFFFFFFFFFFFFFFFF
@FS10000125:26:BPA73017-1023:1:1101:4970:1730 1:N:0:5
ACGCAACTTCGTCGAGTACGCTCAAAGGTTCAGATCGGAAGAGCA
+
FFFFFFFFFFFFFFFFFFFFFFFFFFFFFFFFFFFFFFFFFFFFF
@FS10000125:26:BPA73017-1023:1:1101:5790:1730 1:N:0:5
TTGACCAACTTCGTCGAGTACGCTCAATAAGATAGATCGGAAGAG
+
FFFFFFFFFFFFFFFFFFFFFFFFFFFFFFFFFFFFFFFFFFFFF
@FS10000125:26:BPA73017-1023:1:1101:6120:1730 1:N:0:5
TAGCCAACTTCGTCGAGTACGCTCAATGATAGAGATCGGAAGAGC
+
FFFFFFFFFFFFFFFFFFFFFFFFFFFFFFFFFFFFFFFFFFFFF
@FS10000125:26:BPA73017-1023:1:1101:6790:1730 1:N:0:5
TTGACTGGAGTTCAGACGTCTGCTCAAAATATCAGATCGGAAGAG
+
FFFFFFFFFFFFFFFFFFFFFFFF:FF:FFFF:FFFFFFFFFFFF
@FS10000125:26:BPA73017-1023:1:1101:6810:1730 1:N:0:5
TCTACTGAACTTCGTCGAGTACGCTCAAAATTGGAGATCGGAAGA
+
FFFFFFFFFFFFFFFFFFFFFFFFFFFFFFFFFFFFFFFFFFFFF
@FS10000125:26:BPA73017-1023:1:1101:7730:1730 1:N:0:5
TCGTCAACTTCGTCGAGTACGCTCAAGCGAAAAGATCGGAAGAGC
+
FFFFFFFFFFFFFFFFFFFFFFFFFFFFFFFFFFFFFFFFFFFFF
@FS10000125:26:BPA73017-1023:1:1101:8840:1730 1:N:0:5
TTGTTTAACTTCGTCGAGTACGCTCAAAACTCAAGATCGGAAGAG
+
,FFFFFFFFFFFFFFF:FFFFFFFF:FFFFFF:FFFFFFFFFFFF
@FS10000125:26:BPA73017-1023:1:1101:8940:1730 1:N:0:5
TCGCCAACTTCGTCGAGTACGCTCAAAGCTGGAGATCGGAAGAGC
+
FFFFFFFFFFFFFFFFFFFFFFFFFFFFFFFFFFFFFFFFFFFFF
@FS10000125:26:BPA73017-1023:1:1101:9500:1730 1:N:0:5
TTGCTAGACCTTCGTCGAGTACGCTCAAAACCACAGATCGGAAGA
+
FFFFFFFFFFFFFFFFFFFFFFFFFFFFFFFFFFFFFFFFFFFFF
@FS10000125:26:BPA73017-1023:1:1101:9910:1730 1:N:0:5
TTGCGAACTTCGTCGAGTACGCTCAACCACAAAGATCGGAAGAGC
+
FFFFFFFFFFFFFFFFFFFFFFFFFFFFFFFFFFFFFFFFFFFFF
@FS10000125:26:BPA73017-1023:1:1101:10180:1730 1:N:0:5
TTAACTGGACTTCGTCGAGTACGCTCAACAATGAAGATCGGAAGA
+
FF,FFF:,FF:,F:,F:FFFFF:F:FFF::FFF,,F,:::F:,FF
@FS10000125:26:BPA73017-1023:1:1101:10420:1730 1:N:0:5
CTGGAAACTTCGTCGAGTACGCTCAAATGTCTAGATCGGAAGAGC
+
FFFFFFFFFFFFFFFFFFFFFFFFFFFFFFFFFFFFFFFFFFFFF
@FS10000125:26:BPA73017-1023:1:1101:10700:1730 1:N:0:5
TTGACTGGACTTCGTCGAGTACGCTCAAGCGGAAAGATCGGAAGA
+
FFFFFF:FFFFFFFFFFFFFFFFFFFFFFFFFF,FFFFFFFFFFF
@FS10000125:26:BPA73017-1023:1:1101:12020:1730 1:N:0:5
GGGATAACTTCGTCGAGTACGCTCAACCAGAAAGATCGGAAGAGC
+
FFFFFFFFFFFFFFFFFFFFFFFFFFFFFFFFFFFFFFFFFFFFF
@FS10000125:26:BPA73017-1023:1:1101:12340:1730 1:N:0:5
TTTGGTATCTTCGTCGAGTACGCTCAATGTAGAAGATCGGAAGAG
+
FFFFFFFFFFFFFFFFFFFFFFFFFFFFFFFFFFFFFFFFFFFFF
@FS10000125:26:BPA73017-1023:1:1101:12440:1730 1:N:0:5
GCGTGAACTTCGTCGAGTACGCTCAATGGTGGAGATCGGAAGAGC
+
FFFFFFFFFFFFFFFFFFFFFFFFFFFFFFFFFFFFFFFFFFFFF
@FS10000125:26:BPA73017-1023:1:1101:12700:1730 1:N:0:5
TCGGAACTTCGTCGAGTACGCTCAAGTAGTAAGATCGGAAGAGCA
+
FFFFFFFFFFFFFFFFFFFFFFFFFFFFFFFFFFFFFFFFFFFFF
@FS10000125:26:BPA73017-1023:1:1101:13100:1730 1:N:0:5
GCGGCAACTTCGTCGAGTACGCTCAATTTTGGAGATCGGAAGAGC
+
FF:FFFFFFFFFFFFFFFFFFFFFFFFFFFFFFFF:FFFFFFFFF
@FS10000125:26:BPA73017-1023:1:1101:14180:1730 1:N:0:5
GCGATAACTTCGTCGAGTACGCTCAAAAAATCAGATCGGAAGAGC
+
FFFFFFFFFFFFFFFFFFFFFFFFFFFFFFFFFFFFFFFFFFFFF
@FS10000125:26:BPA73017-1023:1:1101:14770:1730 1:N:0:5
TTGACTGGACTTCGTCGAGTACGCTCAAACCTTGAGGTCGGAAGA
+
F:FFF,:,FF,,F,,,FF:,FFFF,::F:FFF,FFF,::,,:FF,
@FS10000125:26:BPA73017-1023:1:1101:16200:1730 1:N:0:5
TTGTTAACTTCGTCGAGTACGCTCAAAATTGTAGATCGGAAGAGC
+
FFFFFFFFFFFFFFFFFFFFFFFFFFFFFFFFFFFFFFFFFFFFF
@FS10000125:26:BPA73017-1023:1:1101:16340:1730 1:N:0:5
TTGTCAACTTCGTCGAGTACGCTCAATTGACGAGATCGGAAGAGC
+
FFFFFFFFFFFFFFFFFFFFFFFFFFFFFFFFFFFFFFFFFFFFF
@FS10000125:26:BPA73017-1023:1:1101:2090:1740 1:N:0:5
TCGAACTTCGTCGAGTACGCTCAAACTCTAAAGATCGGAAGAGCA
+
FFFFFFFFFFFFFFFFFFFFFFFFFFFFFFFFFFFFFFFFFFFFF
@FS10000125:26:BPA73017-1023:1:1101:2110:1740 1:N:0:5
CTGCAACTTCGTCGAGTACGCTCAAACTGGGAGATCGGAAGAGCA
+
FFFFFFFFFFFFFFFFFFFFFFFFFFFFFFFFFFFFFFFFFFFFF
@FS10000125:26:BPA73017-1023:1:1101:2150:1740 1:N:0:5
TAGCCAACTTCGTCGAGTACGCTCAAACATGAAAGATCGGAAGAG
+
FFFFFFFFFFFFFFFFFFFFFFFFFFFFFFFFFFFFFFFFFFFFF
@FS10000125:26:BPA73017-1023:1:1101:3240:1740 1:N:0:5
GTGGAAACTTCGTCGAGTACGCTCAAGAATATAGATCGGAAGAGC
+
FFFFFFFFFFFFFFFFFFFFFFFFFFFFFFFFFFFFFFFFFFFFF
@FS10000125:26:BPA73017-1023:1:1101:4090:1740 1:N:0:5
TTGCTGCTCTTCGTCGAGTACGCTCAACCGTAGAGATCGGAAGAG
+
FFFFFFFFFFFFFFFFFFFFFFFFFFFFFFFFFFFFFFFFFFFFF
@FS10000125:26:BPA73017-1023:1:1101:4110:1740 1:N:0:5
CTGCAAACTTCGTCGAGTACGCTCAACTTTTGAGATCGGAAGAGC
+
FFFFFFFFFFFFFFFFFFFFFFFFFFFFFFFFFFFFFFFFFFFFF
@FS10000125:26:BPA73017-1023:1:1101:4160:1740 1:N:0:5
TTGGAGAACTTCGTCGAGTACGCTCAATTCGGAAGATCGGAAGAG
+
FFFFFFFFFFFFFFFFFFFFFFFFFFFFFFFFFFFFFFFFFFFFF
@FS10000125:26:BPA73017-1023:1:1101:4670:1740 1:N:0:5
AATTTGAACTTCGTCGAGTACGCTCAAACTGGAAGATCGGAAGAG
+
FFF:FFFFF:FFFFFFFFFFFFFFFFFFFFFFF,FFFFFFFFFFF
@FS10000125:26:BPA73017-1023:1:1101:5050:1740 1:N:0:5
TCGTCAACTTCGTCGAGTACGCTCAAAGTAGAAGATCGGAAGAGC
+
FFFFFFFFFFFFFFFFFFFFFFFFFFFFFFFFFFFFFFFFFFFFF
@FS10000125:26:BPA73017-1023:1:1101:5460:1740 1:N:0:5
TTGCATAACTTCGTCGAGTGCGCTCAAATCCATTAGATCGGAAGA
+
FFFFFFFFFFFFFFFFFFFFFFFFFFFFFFFFFFFFFFFFFFFFF
@FS10000125:26:BPA73017-1023:1:1101:6540:1740 1:N:0:5
TGGGCACAACTTCGTCGAGTACGCTCAAGAAATAAGATCGGAAGA
+
FFFFFFFFFFFFFFFFFFFFFFFFFFFFFFFFFFFFFFFFFFFFF
@FS10000125:26:BPA73017-1023:1:1101:6650:1740 1:N:0:5
TCGGCGGCCTTGTCGAGTACGCTCAATATGGAAGATCGGAAGAGC
+
FF,FFFFFFFFFFFFFFFFFFFFFFFFFFFFFFFFFFFFFFFFFF
@FS10000125:26:BPA73017-1023:1:1101:6800:1740 1:N:0:5
TAGCTAACTTCGTCGAGTACGCTCAAAGTTTAAGATCGGAAGAGC
+
FFFFFFFFFFFFFFFFFFFFFFFFFFFFFFFFFFFFFFFFFFFFF
@FS10000125:26:BPA73017-1023:1:1101:7020:1740 1:N:0:5
TCGCAAACTTCGTCGAGTACGCTCAAGCGGATAGATCGGAAGAGC
+
FFFFFFFFFFFFFFFFFFFFFFFFFFFFFFFFFFFFFFFFFFFFF
@FS10000125:26:BPA73017-1023:1:1101:7770:1740 1:N:0:5
TCTCTAACTTCGTCGAGTACGCTCAATAAAACAGATCGGAAGAGC
+
FFFFFFFFFFFFFFFFFFFFFFFFFFFFFFFFFFFFFFFFFFFFF
@FS10000125:26:BPA73017-1023:1:1101:7930:1740 1:N:0:5
TCGCAGGAACTTCGTCGAGTACGCTCAATGAGTTAGATCGGAAGA
+
FFFFFFFFFFFFFFFFFFFFFFFFFFFFFFFFFFFFFFFFFFFFF
@FS10000125:26:BPA73017-1023:1:1101:8450:1740 1:N:0:5
TCGCAGGAACTTCGTCGAGTACGCTCAATGAGTTAGATCGGAAGA
+
FFFFFFFFFFFFFFFFFFFFFFFFFFFFFFFFFFFFFFFFFFFFF
@FS10000125:26:BPA73017-1023:1:1101:8850:1740 1:N:0:5
TTGACTGGACTTCGTCGAGTACGCTCAAACCTAAAGATCGGAAGA
+
FFFFFFFFFFFFFFFFFFFFFFFFFFFFFFFFFFFFFFFFFFFFF
@FS10000125:26:BPA73017-1023:1:1101:8940:1740 1:N:0:5
TGAAAAACTTCGTCGAGTACGCTCAACCAGGGAGATCGGAAGAGC
+
FFFFFFFFFFFFFFFFFFFFFFFFFFFFFFFFFFFFFFFFFFFFF
@FS10000125:26:BPA73017-1023:1:1101:9720:1740 1:N:0:5
TTGGGAACTTCGTCGAGTACGCTCAAATCAGAAGATCGGAAGAGC
+
FFFFFFFFFFFFFFFFFFFFFFFFFFFFFFFFFFFFFFFFFFFFF
@FS10000125:26:BPA73017-1023:1:1101:10550:1740 1:N:0:5
TTGAAATCTTCGTCGAGTACGCTCAATACCGGAGATCGGAAGAGC
+
FFFFFFFFFFFFFFFFFFFFFFFFFFFFFFFFFFFFFFFFFFFFF
@FS10000125:26:BPA73017-1023:1:1101:10980:1740 1:N:0:5
TTGAAAACTTCGTCGAGATTCAACTTCGTCGAGTACGCTCAAATC
+
FFFFFFFFFFFFFFFFFFFFFFFFFFFFFFFFFFFFFFFFFFFFF
@FS10000125:26:BPA73017-1023:1:1101:11480:1740 1:N:0:5
TTGGAACTTCGTCGAGTACGCTCAATCATTGAGATCGGAAGAGCA
+
FFFFFFFFFFFFFFFFFFFFFFFFFFFFFFFFFFFFFFFFFFFFF
@FS10000125:26:BPA73017-1023:1:1101:11630:1740 1:N:0:5
TCTCTCTCACCTTCGTCGAGTACGCTCAACGATGTAGATCGGAAG
+
FFFFFFFFFFFFFFFFFFFFFFFFFFFFFFFFFFFFFFFFFFFFF
@FS10000125:26:BPA73017-1023:1:1101:12900:1740 1:N:0:5
GGGAAAACTTCGTCGAGTACGCTCAAGCAATAAGATCGGAAGAGC
+
FFFFFFFFFFFFFFFFFFFFFFFFFFFFFFFFFFFFFFFFFFFFF
@FS10000125:26:BPA73017-1023:1:1101:14570:1740 1:N:0:5
TCGCCAACTTCGTCGAGTACGCTCAATATTCTAGATCGGAAGAGC
+
FFFFFFFFFFFFFFFFFFFFFFFFFFFFFFFFFFFFFFFFFFFFF
@FS10000125:26:BPA73017-1023:1:1101:14650:1740 1:N:0:5
TTGACTGGACTTCGTCGAGTACGCTCAACCGTGGAGATCGGAAGA
+
FFFFFFFFFFFFFFFFFFFFFFFFFFFFFFFFFFFFFFFFFFFFF
@FS10000125:26:BPA73017-1023:1:1101:15050:1740 1:N:0:5
TTGACTGGACTTCGTCGAGTACGCTCAAATAAAAAGATCGGAAGA
+
FFFFFFFFFFFFFFFFFFFFFFFFFFFFFFFFFFFFFFFFFFFFF
@FS10000125:26:BPA73017-1023:1:1101:15690:1740 1:N:0:5
CGGCAACTTCGTCGAGTACGCTCAATTTCTTAGATCGGAAGAGCA
+
FFFFF:F::FFFFFF,F:FFF:FFF:FFFFFFFF:FFF:F::FF,
@FS10000125:26:BPA73017-1023:1:1101:15970:1740 1:N:0:5
TAGGGAAATTTCGTCGAGTACGCTCAATTAAAGAGATCGGAAGAG
+
FFFFFFFFFFFFFFFFFFFFFFFFFFFFFFFFFFFFFFFFFFFFF
@FS10000125:26:BPA73017-1023:1:1101:16080:1740 1:N:0:5
GCGCAAACTTCGTCGAGTACGCTCAAACAGGGAGATCGGAAGAGC
+
FFFFFFFFFFFFFFFFFFFFFFFFFFFFFFFFFFFFFFFFFFFFF
@FS10000125:26:BPA73017-1023:1:1101:16290:1740 1:N:0:5
CAGCAACATCTTCGTCGAGTACGCTCAACGATGAAGATCGGAAGA
+
FFFFFFF:F,FFFFF::FFFF:FFFF,FFF,F:F:FFFF:FFFFF
@FS10000125:26:BPA73017-1023:1:1101:1400:1750 1:N:0:5
GAGCAAACTTCGTCGAGTACGCTCAATTGAGGAGATCGGAAGAGC
+
FFFFFFFFFFFFFFFFFFFFFFFFFFFFFFFFFFFFFFFFFFFFF
@FS10000125:26:BPA73017-1023:1:1101:1900:1750 1:N:0:5
TTGACAACTTCGTCGAGTACGCTCAAGTTATAAGATCGGAAGAGC
+
FFFFFFFFFFFFFFFFFFFFFFFFFFFFFFFFFFFFFFFFFFFFF
@FS10000125:26:BPA73017-1023:1:1101:2780:1750 1:N:0:5
GCGCTAACTTCGTCGAGTACGCTCAACGTGTGAGATCGGAAGAGC
+
FFFFFFFFFFFFFFFFFFFFFFFFFFFFFFFFFFFFFFFFFFFFF
@FS10000125:26:BPA73017-1023:1:1101:3550:1750 1:N:0:5
TTGACTGGACTTCGTCGAGTACGCTCAACCTGAGAGATCGGAAGA
+
FFFFFFFFFFFFFFFFFFFFFFFFFFFFFFFFFFFFFFFFFFFFF
@FS10000125:26:BPA73017-1023:1:1101:3660:1750 1:N:0:5
TCAGAAACTTCGTCGAGTACGCTCAAATGTAAAGATCGGAAGAGC
+
FFFFFFFFFFFFFFFFFFFFFFFFFFFFFFFFFFFFFFFFFFFFF
@FS10000125:26:BPA73017-1023:1:1101:3670:1750 1:N:0:5
TTGCAAACTTCGTCGAGTACGCTCAACTTCGTCCCATAACTTCGT
+
FFFFFFFFFFFFFFFFFFFFFFFFFFFFFFFFFFFFFFFFFFFFF
@FS10000125:26:BPA73017-1023:1:1101:3950:1750 1:N:0:5
TTGCATAACTTCGTCGAGTACGCTCAAGAGTGAGATCGGAAGAGC
+
FFFFFFFFFFFFFFFFFFFFFFFFFFFFFFFFFFFFFFFFFFFFF
@FS10000125:26:BPA73017-1023:1:1101:4250:1750 1:N:0:5
TTGGCAACTTCGTCGAGTACGCTCAAGAGGTCAGATCGGAAGAGC
+
FFFFFFFFFFFFFFFFFFFFFFFFFFFFFFFFFFFFFFFFFFFFF
@FS10000125:26:BPA73017-1023:1:1101:4600:1750 1:N:0:5
TCGCGGAACTTCGTCGAGTACGCTCAAGGTATCAGATCGGAAGAG
+
FFFFFFFFFFFFFFFFFFFFFFFFFFFFFFFFFFFFFFFFFFFFF
@FS10000125:26:BPA73017-1023:1:1101:6210:1750 1:N:0:5
TTGTATAACTTCGTCGAGTACGCTCAAAACATGAGATCGGAAGAG
+
FFFFFFFFFFFFFFFFFFFFFFFFFFFFFFFFFFFFFFFFFFFFF
@FS10000125:26:BPA73017-1023:1:1101:7050:1750 1:N:0:5
TCTTACCGAACTTCGTCGAGTACGCTCAATGACCTAGATCGGAAG
+
FFFFFFFFFFFFFFFFFFFFFFFFFFFFFFFFFFFFFFFFFFFFF
@FS10000125:26:BPA73017-1023:1:1101:7070:1750 1:N:0:5
TTGTGAACTTCGTCGAGTACGCTCAATCATCAAGATCGGAAGAGC
+
FFFFFFFFFFFFFFFFFFFFFFFFFFFFFFFFFFFFFFFFFFFFF
@FS10000125:26:BPA73017-1023:1:1101:7760:1750 1:N:0:5
TCGGGCACAACTTCGTCGAGTACGCTCAATTTGAGAGATCGGAAG
+
FFFFFFFFFFFFFFFFFFFFFFFFFFFFFFFFFFFFFFFFFFFFF
@FS10000125:26:BPA73017-1023:1:1101:8460:1750 1:N:0:5
TCGGTAATTTCGTCGAGTACGCTCAATTGAACAGATCGGAAGAGC
+
FFFFFFFFFFFFFFFFFFFFFFFFFFFFFFFFFFFFFFFFFFFFF
@FS10000125:26:BPA73017-1023:1:1101:8480:1750 1:N:0:5
GAGTAATAACTTCGTCGAGTACGCTCAATGAAACAGATCGGAAGA
+
FFFFFFFFFFFFFFFFFFFFFFFFFFFFFFFFFFFFFFFFFFFFF
@FS10000125:26:BPA73017-1023:1:1101:8560:1750 1:N:0:5
TAGCCAACTTCGTCGAGTACGCTCAAACATTGAGATCGGAAGAGC
+
FFFFFFFFFFFFFFFFFFFFFFFFFFFFFFFFFFFFFFFFFFFFF
@FS10000125:26:BPA73017-1023:1:1101:9210:1750 1:N:0:5
TAGTTACCTTCGTCGAGTACGCTCAAAAAGGAAGATCGGAAGAGC
+
FFFFFFFFFFFFFFFFFFFFFFFFFFFFFFFFFFFFFFFFFFFFF
@FS10000125:26:BPA73017-1023:1:1101:9710:1750 1:N:0:5
TTGTAAACTTCGTCGAGTACGCTCAAAGATGGAGATCGGAAGAGC
+
FFFFFFFFFFFFFFFFFFFFFFFFFFFFFFFFFFFFFFFFFFFFF
@FS10000125:26:BPA73017-1023:1:1101:9880:1750 1:N:0:5
TTTATAATCTCGTCGAGTACGCTCAAAGACAGAGATCGGAAGAGC
+
FFFFFFFFFFFFFFFFFFFFFFFFFFFFFFFFFFFFFFFFFFFFF
@FS10000125:26:BPA73017-1023:1:1101:10040:1750 1:N:0:5
GCGTAAACTTCGTCGAGTACGCTCAAGTATACAGATCGGAAGAGC
+
,F,FFFFFFFF:FF:FFFFFFFFFFFFFF:FF:F:FF:FFF:FFF
@FS10000125:26:BPA73017-1023:1:1101:10510:1750 1:N:0:5
TTGAATGAACTTCGTCGAGTACGCTCAAATCTAAAGATCGGAAGA
+
FFFFFFFFFFFFFFFFFFFFFFFFFFFFFFFFFFFFFFFFFFFFF
@FS10000125:26:BPA73017-1023:1:1101:10750:1750 1:N:0:5
GTGGACAACTTCGTCGAGTACGCTCAATAGGTCAGATCGGAAGAG
+
FFFFFFFFFFFFFFFFFFFFFFFFFFFFFFFFFFFFFFFFFFFFF
@FS10000125:26:BPA73017-1023:1:1101:11480:1750 1:N:0:5
TACTTCGTCGAGTACGCTCAAAATATAAGATCGGAAGAGCACACG
+
FFFFFFFFFFFFFFFFFFFFFFFFFFFFFFFFFFFFFFFFFFFFF
@FS10000125:26:BPA73017-1023:1:1101:12560:1750 1:N:0:5
TTTGGAGAACTTCGTCGAGTACGCTCAAATAATAAGATCGGAAGA
+
FFFFFFFFFFFFFFFFFFFFFFFFFFFFFFFFFFFFFFFFFFFFF
@FS10000125:26:BPA73017-1023:1:1101:13290:1750 1:N:0:5
TGTCAAACTTCGTCGAGTACGCTCAAGGTTGTAGATCGGAAGAGC
+
FFFFFFFFFFFFFFFFFFFFFFFFFFFFFFFFFFFFFFFFFFFFF
@FS10000125:26:BPA73017-1023:1:1101:13440:1750 1:N:0:5
GCGTTGACTTCGTCGAGTACGCTCAAATTATAAGATCGGAAGAGC
+
FFFFFFFFFFFFFFFFFFFFFFFFFFFFFFFFFFFFFFFFFFFFF
@FS10000125:26:BPA73017-1023:1:1101:13560:1750 1:N:0:5
TTGACTGGACTTCGTCGAGTACGCTCAAGTCCTGAGATCGGAAGA
+
FFFFFFFFFFFFFFFFFFFFFFFFFFFFFFFFFFFFFFFFFFFFF
@FS10000125:26:BPA73017-1023:1:1101:13620:1750 1:N:0:5
GCCTAACTTCGTCGAGTACGCTCAAGACGTCAGATCGGAAGAGCA
+
FFFFFFFFFFFFFFFFFFFFFFFFFFFFFFFFFFFFFFFFFFFFF
@FS10000125:26:BPA73017-1023:1:1101:13900:1750 1:N:0:5
TTGCTGAACTTCGTCGAGTACGCTCAATTGACGAGATCGGAAGAG
+
FFFFFFFFFFFFFFFFFFFFFFFFFFFFFFFFFFFFFFFFFFFFF
@FS10000125:26:BPA73017-1023:1:1101:14130:1750 1:N:0:5
TTTGCAAACTTCGTCGAGTACGCTCAAGATCCAAGATCGGAAGAG
+
FFFFFFFFFFFFFFFFFFFFFFFFFFFFFFFFFFFFFFFFFFFFF
@FS10000125:26:BPA73017-1023:1:1101:14240:1750 1:N:0:5
TCAGAAACTTCGTCGAGTACGCTCAAAAAGAAAGATCGGAAGAGC
+
FFFFFFFFFFFFFFFFFFFFFFFFFFFFFFFFFFFFFFFFFFFFF
@FS10000125:26:BPA73017-1023:1:1101:14590:1750 1:N:0:5
TCGTTAACTTCGTCGAGTACGCTCAAGGTTGGAGATCGGAAGAGC
+
FFFFFFFFFFFFFFFFFFFFFFFFFFFFFFFFFFFFFFFFFFFFF
@FS10000125:26:BPA73017-1023:1:1101:15500:1750 1:N:0:5
TCGTCTGTTAACTTCGTCGAGTACGCTCAAGTGGGTAGATCGGAA
+
FFFFFFFFFFFFFFFFFFFFFFFFFFFFFFFFFFFFFFFFFFFFF
@FS10000125:26:BPA73017-1023:1:1101:15910:1750 1:N:0:5
GCGACTGGACTTCGTCGAGTACGCTCAACCCGAGAGATCGGAAGA
+
,FFF:FFF:FFFFFFFFFFFFFFFF:FFFFFFFFFFFFFFFFFFF
@FS10000125:26:BPA73017-1023:1:1101:15940:1750 1:N:0:5
TTGCAAACTTCGTCGAGTACGCTCAAGGTTAAAGATCGGAAGAGC
+
FFFFFFFFFFFFFFFFFFFFFFFFFFFFFFFFFFFFFFFFFFFFF
@FS10000125:26:BPA73017-1023:1:1101:1540:1760 1:N:0:5
TTGCAGAACTTCGTCGAGTACGCTCAACCTCTTAGATAGGAAGAG
+
FFFFFFFFFFFFFFFFFFFFFFFFFFFFFFFFFFFFFFFFFFFFF
@FS10000125:26:BPA73017-1023:1:1101:1580:1760 1:N:0:5
GTGCAAACTTCGTCGAGTACGCTCAAAGTAAGAGATCGGAAGAGC
+
FFFFFFFFFFFFFFFFFFFFFFFFFFFFFFFFFFFFFFFFFFFFF
@FS10000125:26:BPA73017-1023:1:1101:1840:1760 1:N:0:5
TTGCAACTTCGTCGAGTACGCTCAATTCTTTAGATCGGAAGAGCA
+
FFFFFFFFFFFFFFFFFFFFFFFFFFFFFFFFFFFFFFFFFFFFF
@FS10000125:26:BPA73017-1023:1:1101:2480:1760 1:N:0:5
CCGTCAACTTCGTCGAGTACGCTCAAAAACATAGATCGGAAGAGC
+
FFFFFFFFFFFFFFFFFFFFFFFFFFFFFFF:FFFFFFFFFFFFF
@FS10000125:26:BPA73017-1023:1:1101:4340:1760 1:N:0:5
TCCAACTAACTTCGTCGAGTACGCTCAAATGAGGAGATCGGAAGA
+
FFFFFFFFFFFFFFFFFFFFFFFFFFFFFFFFFFFFFFFFFFFFF
@FS10000125:26:BPA73017-1023:1:1101:4610:1760 1:N:0:5
TTGCAAACTTCGTCGAGTACGCTCAAGAGCTAAGATCGGAAGAGC
+
F,,FFF,FF:FF:FFFFFF:FFFF,F:,:F,,FFFFFFFFFFFFF
@FS10000125:26:BPA73017-1023:1:1101:5470:1760 1:N:0:5
GCGCAAACTTCGTCGAGTACGCTCAAATGCTGAGATCGGAAGAGC
+
:FFFFF:FFFFFFFFFFFFFFFFF:,FFFFFFFFFFFFFFFFFFF
@FS10000125:26:BPA73017-1023:1:1101:6220:1760 1:N:0:5
ACTTTAACTTCGTCGAGTACGCTCAAGTCTGGAGATCGGAAGAGC
+
,FFF:FFFFFFFFF:FFFFFF:FF:FFFF:FFFFFFFFFFFFF:F
@FS10000125:26:BPA73017-1023:1:1101:6380:1760 1:N:0:5
GGGACAACTTCGTCGAGTACGCTCAACTCGTCAGATCGGAAGAGC
+
FFFFFFFFFFFFFFFFFFFFFFFFFFFFFFFFFFFFFFFFFFFFF
@FS10000125:26:BPA73017-1023:1:1101:6540:1760 1:N:0:5
TGTGGAACTTCGTCGAGTACGCTCAAGATCTGAGATCGGAAGAGC
+
::FFFFFFFFFFFFFFFFFFFFFFFFFFFFFFFFFFFFFFFFFFF
@FS10000125:26:BPA73017-1023:1:1101:6610:1760 1:N:0:5
TCACAAACTTCGTCGAGTACGATCAACTTAAGAGATCGGAAGAGC
+
FFFF:FFFFFFFFFFFFFFFF,FFFF,,F,F,FFFFFFFFFFFFF
@FS10000125:26:BPA73017-1023:1:1101:6860:1760 1:N:0:5
TCTTCGTCGAGTACGCTCAACCCATAAGATCGGAAGAGCACACGT
+
FFFFFFFFFFFFFFFFFFFFFFFFFFFFFFFFFFFFFFFFFFFFF
@FS10000125:26:BPA73017-1023:1:1101:7420:1760 1:N:0:5
TCGGGAACTTCGTCGAGTACGCTCAAACGATAAGATCGGAAGAGC
+
,FFFFFFFFFFFFFFFFFFFFFFFFFFFFFFFFFFFFFFFFFFFF
@FS10000125:26:BPA73017-1023:1:1101:8790:1760 1:N:0:5
TCGCAAAACTTCGTCGAGTACGCTCAAATATGCAGATCGGAAGAG
+
FFFFFFFFFFFFFFFFFFFFFFFFFFFFFFFFFFFFFFFFFFFFF
@FS10000125:26:BPA73017-1023:1:1101:9520:1760 1:N:0:5
TCGTCTAACTTCGTCGAGTACGCTCAATTATAAAGATCGGAAGAG
+
FFFFFFFFFFFFFFFFFFFFFFFFFFFFFFFFFFFFFFFFFFFFF
@FS10000125:26:BPA73017-1023:1:1101:10010:1760 1:N:0:5
TTGCAGAACTTCGTCGAGTACGCTCAAGTATAAAGATCGGAAGAG
+
FFFFFFFFFFFFFFFFFFFFFFFFFFFFFFFFFFFFFFFFFFFFF
@FS10000125:26:BPA73017-1023:1:1101:11430:1760 1:N:0:5
TTGGAACTTCGTCGAGTACGCTCAATCATTGAGATCGGAAGAGCA
+
FFFFFFFFFFFFFFFFFFFFFFFFFFFFFFFFFFFFFFFFFFFFF
@FS10000125:26:BPA73017-1023:1:1101:11560:1760 1:N:0:5
TCCTATAACTTCGTCGAGTACGCTCAAGATAAAAGATCGGAAGAG
+
FFFFFFFFFFFFFFFFFFFFFFFFF:FFFFFFFFFFFFFFFFFFF
@FS10000125:26:BPA73017-1023:1:1101:12380:1760 1:N:0:5
TCTATAACTTCGTCGAGTACGCTCAAAGTTACAGATCGGAAGAGC
+
FF::FF,FFFFFFFFFFFFFFFFFFFFFFF,FFFFFFFF:FFFFF
@FS10000125:26:BPA73017-1023:1:1101:12510:1760 1:N:0:5
GAGTACAATTTCGTCGAGTACGCTCAAGACATGAGATCGGAAGAG
+
FFFFFFFFFFFFFFFFFFFFFFFFFFFFFFFFFFFFFFFFFFFFF
@FS10000125:26:BPA73017-1023:1:1101:12620:1760 1:N:0:5
GGGAAAACTTCGTCGAGTACGCTCAAGTCTGGAGATCGGAAGAGC
+
FFFFFFFFFFFFFFFFFFFFFFFFFFFFFFFFFFFFFFFFFFFFF
@FS10000125:26:BPA73017-1023:1:1101:12910:1760 1:N:0:5
TGGTCAACTTCGTCGAGTACGCTCAACTGACCAGATCGGAAGAGC
+
FFFFFFFFFFFFFFFFFFFFFFFFFFFFFFFFFFFFFFFFFFFFF
@FS10000125:26:BPA73017-1023:1:1101:12970:1760 1:N:0:5
TTGCTAACTTCGTCGAGTACGCTCAAGCAGAAAGATCGGAAGAGC
+
FFFFFFFFFFFFFFFFFFFFFFFFFFFFFFFFFFFFFFFFFFFFF
@FS10000125:26:BPA73017-1023:1:1101:13180:1760 1:N:0:5
CCGGGTCCAACTTCGTCGAGTACGCTCAAGTCCCCAGATCGGAAG
+
FFFFFFFFFFFFFFFFFFFFFFFFFFFFFFFFFFFFFFFFFFFFF
@FS10000125:26:BPA73017-1023:1:1101:14170:1760 1:N:0:5
TGTGCAACTTCGTCGAGTACGCTCAATAGACCAGATCGGAAGAGC
+
FFFFFFFFFFFFFFFFFFFFFFFFFFFFFFFFFFFFFFFFFFFFF
@FS10000125:26:BPA73017-1023:1:1101:14320:1760 1:N:0:5
TTGCTTAACTTCGTCGAGTACGCTCAAATGGGGAGATCGGAAGAG
+
,FFFFF,FFFFFFFF:FFFFFFFFF,FFFFFFFFFFFFFFFFFFF
@FS10000125:26:BPA73017-1023:1:1101:15520:1760 1:N:0:5
TTTGACGAACTTCGTCGAGTACGCTCAATTTGAAAGATCGGAAGA
+
FFFFFFFFFFFFFFFFFFFFFFFFFFFFFFFFFFFFFFFFFFFFF
@FS10000125:26:BPA73017-1023:1:1101:15670:1760 1:N:0:5
TCGTTAACTTCGTCGAGTACGCTCAAGATAAGAGATCGGAAGAGC
+
FFFFFFFFFFFFFFFFFFFFFFFFFFFFFFFFFFFFFFFFFFFFF
@FS10000125:26:BPA73017-1023:1:1101:15720:1760 1:N:0:5
TCGGGAAACTTCGTCGAGTACGCTCAAAAATTAAGATCGGAAGAG
+
FFF,:FFFFFFFFFFFFFFFFFFFFFFFFFFFFFFFFFFFFFFF:
@FS10000125:26:BPA73017-1023:1:1101:16100:1760 1:N:0:5
TCGGAACTTCGTCGAGTACGCTCAATTTTTCAGATCGGAAGAGCA
+
FFFFFFFFFFFFFFFFFFFFFFFFFFFFFFFFFFFFFFFFFFFFF
@FS10000125:26:BPA73017-1023:1:1101:16130:1760 1:N:0:5
TCGTAAACTTCGTCGAGTACGCTCAAACCAGTAGATCGGAAGAGC
+
FFFFFFFFFFFFFFFFFFFFFFFF:FFFF:FF:FFFFFFFFFFFF
@FS10000125:26:BPA73017-1023:1:1101:1950:1770 1:N:0:5
TTGACAAACTTCGTCGAGTACGCTCAATCGAGGAGATCGGAAGAG
+
FFFFFFFFFFFFFFFFFFFFFFFFFFFFFFFFFFFFFFFFFFFFF
@FS10000125:26:BPA73017-1023:1:1101:3290:1770 1:N:0:5
AGGAAGAACTTCGTCGAGTACGCTCAACAGAACAGATCGGAAGAG
+
FFFFFFFFFFFFFFFFFFFFFFFFFFFFFFFFFFFFFFFFFFFFF
@FS10000125:26:BPA73017-1023:1:1101:4420:1770 1:N:0:5
CCGACTTCGTCGAGTACGCTCAAGAATGAAGATCGGAAGAGCACA
+
FFFFFFFFFFFFFFFFFFFFFFFFFFFFFFFFFFFFFFFFFFFFF
@FS10000125:26:BPA73017-1023:1:1101:4560:1770 1:N:0:5
TTGACTGGACTTCGTCGAGTACGCTCAATGGTCGAGATCGGAAGA
+
FFFFFFFFFFFFFFFFFFFFFFFFFFFFFFFFFFFFFFFFFFFFF
@FS10000125:26:BPA73017-1023:1:1101:5060:1770 1:N:0:5
TTGCTGAACTTCGTCGAGACATAACTTCGTCGAGTACGCTCAAAA
+
FFFFFFFFFFFFFFFFFFFFFFFFFFFFFFFFFFFFFFFFFFFFF
@FS10000125:26:BPA73017-1023:1:1101:5430:1770 1:N:0:5
TTGCATAACTTCGTCGAGTGCGCTCAAATCCATTAGATCGGAAGA
+
FFFFFFFFFFFFFFFFFFFFFFFFFFFFFFFFFFFFFFFFFFFFF
@FS10000125:26:BPA73017-1023:1:1101:5870:1770 1:N:0:5
GGGGCAACTTCGTCGAGTACGCTCAATTTTCCAGATCGGAAGAGC
+
FFFFFFFFFFFFFFFFFFFFFFFFFFFFFFFFFFFFFFFFFFFFF
@FS10000125:26:BPA73017-1023:1:1101:5890:1770 1:N:0:5
TCGAATAACTTCGTCGAGTACGCTCAAAGATTGAGATCGGAAGAG
+
FFFFFFFFFFFFFFFFFFFFFFFFFFFFFFFFFFFFFFFFFFFFF
@FS10000125:26:BPA73017-1023:1:1101:8550:1770 1:N:0:5
ACGTAACTTCGTCGAGTACGCTCAACAAAATAGATCGGAAGAGCA
+
FFFFFFFFFFFFFFFFFFFFFFFFFFFFFFFFFFFFFFFFFFFFF
@FS10000125:26:BPA73017-1023:1:1101:9230:1770 1:N:0:5
GAGTTAACTTCGTCGAGTACGCTCAAACCTAGAGATCGGAAGAGC
+
:FFFFFFFFFFFFFFFFFFFFFFFF:FFFFFFFFFFFFFFFFFFF
@FS10000125:26:BPA73017-1023:1:1101:10280:1770 1:N:0:5
TAGTTGAACTTCGTCGAGTACGCTCAAGCCCTTAGATCGGAAGAG
+
FFFFFFFFFFFFFFFFFFFFFFFFFFFFFFFFFFFFFFFFFFFFF
@FS10000125:26:BPA73017-1023:1:1101:10380:1770 1:N:0:5
CCGGTAACTTCGTCGAGTACGCTCAATGGTAAAGATCGGAAGAGC
+
FFFFFFFFFFFFFFFFFFFFFFFFFFFFFFFFFFFFFFFFFFFFF
@FS10000125:26:BPA73017-1023:1:1101:10600:1770 1:N:0:5
TTTGGGGAACTTCGTCGAGTACGCTCGACTTGCCAGATCGGAAGA
+
FFFFFFFFFFFFFFFFFFFFFFFFFFFFFFFFFFFFFFFFFFFFF
@FS10000125:26:BPA73017-1023:1:1101:10870:1770 1:N:0:5
TTGTAAACTTCGTCGAGTACGCTCAAATTAGCAGATCGGAAGAGC
+
FFFFFFFFFFFFFFFFFFFFFFFFFFFFFFFFFFFFFFFFFFFFF
@FS10000125:26:BPA73017-1023:1:1101:10930:1770 1:N:0:5
CCGGGAACTTCGTCGAGTACGCTCAATAACTGAGATCGGAAGAGC
+
FFFFFFFFFFFFFFFFFFFFFFFFFFFFFFFFFFFFFFFFFFFFF
@FS10000125:26:BPA73017-1023:1:1101:11480:1770 1:N:0:5
CCGCGAACTTCGTCGAGTACGCTCAAACTAGGAGATCGGAAGAGC
+
FFFFFFFFFFFFFFFFFFFFFFFFFFFFFFFFFFFFFFFFFFFFF
@FS10000125:26:BPA73017-1023:1:1101:11590:1770 1:N:0:5
TGGAGTGATCAACTTCGTCGAGTACGCTCAAAATAGTAGATCGGA
+
FFFFFFFFFFFFFFFFFFFFFFFFFFFFFFFFFFFFFFFFFFFFF
@FS10000125:26:BPA73017-1023:1:1101:11770:1770 1:N:0:5
GCTAGAACTTCGTCGAGTACGCTCAATCTTGTAGATCGGAAGAGC
+
,FFFFFFFFFFFFFFFFFFFFFFFFFFFFFFFFFFFFFFFFFFFF
@FS10000125:26:BPA73017-1023:1:1101:13410:1770 1:N:0:5
CAGTTAGCTTCGTCGAGTACGTTCAAATTTCCAGATCGGAAGAGC
+
FFF,::,:F,F:FFF,FFF::,FF:,FFF,F::,FF:F:FFFFF,
@FS10000125:26:BPA73017-1023:1:1101:13480:1770 1:N:0:5
TTGGTAACTTCGTCGAGTACGCTCAACGGGGAAGATCGGAAGAGC
+
F:,:FF:FFFFFFF::FFFF:FF:,F:,,F,:F,FFFFF:FFFFF
@FS10000125:26:BPA73017-1023:1:1101:14970:1770 1:N:0:5
TGTATAACTTCGTCGAGTACGCTCAACCGCCAAGATCGGAAGAGC
+
F:FF,FFFFFFFFFFFFFFFFFFFFF:,:,FFFFFFFFFFFFFFF
@FS10000125:26:BPA73017-1023:1:1101:15000:1770 1:N:0:5
TTGGTTAACTTCGTCGAGTACGCTCAACCAAATAGATCGGAAGAG
+
FFFFFFFFFFFFFFFFFFFFFFFFFFFFFFFFFFFFFFFFFFFFF
@FS10000125:26:BPA73017-1023:1:1101:15040:1770 1:N:0:5
TCGATATCTTCGTCGAGTACGCTCAAAAATATAGATCGGAAGAGC
+
FFFFFFFFFFFFFFFFFFFFFFFFFFFFFFFFFFFFFFFFFFFFF
@FS10000125:26:BPA73017-1023:1:1101:15330:1770 1:N:0:5
TCGACAACTTCGTCGAGTACGCTCAAGTAGTTAGATCGGAAGAGC
+
FFFFFFFFFFFFFFFFFFFFFFFFFFFFFFFFFFFFFFFFFFFFF
@FS10000125:26:BPA73017-1023:1:1101:15680:1770 1:N:0:5
TCGAGAACTTCGTCGAGTACGCTCAAAACCAAAGATCGGAAGAGC
+
FFFFFFFFFFFFFFFFFFFFFFFFFFFFFFFFFFFFFFFFFFFFF
@FS10000125:26:BPA73017-1023:1:1101:16160:1770 1:N:0:5
TGGACAACTTCGTCGAGTACGCTCAACGCCGTAGATCGGAAGAGC
+
FFFFFFFFFFFFFFFFFFFFFFFFFFFFFFFFFFFFFFFFFFFFF
@FS10000125:26:BPA73017-1023:1:1101:1260:1780 1:N:0:5
GCGGTAACTTCGTCGAGTACGCTCAATCAGGGAGATCGGAAGAGC
+
:FFFF:FFFFFFFFFFFFFFFFFFFFFFFFFFFFFFFFFFFFFFF
@FS10000125:26:BPA73017-1023:1:1101:1440:1780 1:N:0:5
ACGCAACTTCGTCGAGTACGCTCAACAAATTAGATCGGAAGAGCA
+
FFFFFFFFFFFFFFFFFFFFFFFFFFFFFFFFFFFFFFFFFFFFF
@FS10000125:26:BPA73017-1023:1:1101:1900:1780 1:N:0:5
GCGCCAACTTCGTCGAGTACGCTCAAGTTAAAAGATCGGAAGAGC
+
FFFFFFFFFFFFFFFFFFFFFFFFFFFFFFFFFFFFFFFFFFFFF
@FS10000125:26:BPA73017-1023:1:1101:2140:1780 1:N:0:5
TGGCTAACTTCGTCGAGTACGCTCAACCGCAGAGATCGGAAGAGC
+
FFFFFFFFFFFFFFFFFFFFFFFFFFFFFFFFFFFFFFFFFFFFF
@FS10000125:26:BPA73017-1023:1:1101:2230:1780 1:N:0:5
TTGACTGGACTTCGTCGAGTACGCTCAATAATGAAGATCGGAAGA
+
FFFFFFFFFFFFFFFFFFFFFFFFFFFFFFFFFFFFFFFFFFFFF
@FS10000125:26:BPA73017-1023:1:1101:3340:1780 1:N:0:5
GGGAAACTTCGTCGAGTACGCTCAATTACCTAGATCGGAAGAGCA
+
FFFFFFFFFFFFFFFFFFFFFFFFFFFFFFFFFFFFFFFFFFFFF
@FS10000125:26:BPA73017-1023:1:1101:3870:1780 1:N:0:5
CTGCAAACTTCGTCGAGTACGCTCAACTTTTGAGATCGGAAGAGC
+
FFFFFFFFFFFFFFFFFFFFFFFFFFFFFFFFFFFFFFFFFFFFF
@FS10000125:26:BPA73017-1023:1:1101:3980:1780 1:N:0:5
ACGTAACTTCGTCGAGTACGCTCAATGGAAGAGATCGGAAGAGCA
+
FFFFFFFFFFFFFFFFFFFFFFFFFFFFFFFFFFFFFFFFFFFFF
@FS10000125:26:BPA73017-1023:1:1101:4130:1780 1:N:0:5
TCGCCCAACTTCGTCGAGTACGCTCAATAATTCAGATCGGAAAAG
+
FFFFFFFFFFFFFFFFFFFFFFFFFFFFFFFFFFFFFFFFFFFFF
@FS10000125:26:BPA73017-1023:1:1101:4550:1780 1:N:0:5
TCGCCAACTTCGTCGAGTACGCTCAAGGATAAAGATCGGAAGAGC
+
FFFFFFFFFFFFFFFFFFFFFFFFFFFFFFFFFFFFFFFFFFFFF
@FS10000125:26:BPA73017-1023:1:1101:6070:1780 1:N:0:5
TCGCTGAACTTCGTCGAGTACGCTCAACTTTGCAGATCGGAAGAG
+
FFFFFFFFFFFFFFFFFFFFFFFFFFFFFFFFFFFFFFFFFFFFF
@FS10000125:26:BPA73017-1023:1:1101:6100:1780 1:N:0:5
TTGACTGGACTTCGTCGAGTACGCTCAAATCCAAAGATCGGAAGA
+
FFFFFFFFFFFFFFFFFFFFFFFFFFFFFFFFFFFFFFFFFFFFF
@FS10000125:26:BPA73017-1023:1:1101:6160:1780 1:N:0:5
TTGCAAAACTTCGTCGAGTACGCTCAATAACTAAGATCGGAAGAG
+
FFFFFFFFFFFFFFFFFFFFFFFFFFFFFFFFFFFFFFFFFFFFF
@FS10000125:26:BPA73017-1023:1:1101:6250:1780 1:N:0:5
TTGACTGGACTTCGTCGAGTACGCTCAAGAAATAAGATCGGAAGA
+
FFFFFFFFFFFFFFFFFFFFFFFFFFFFFFFFFFFFFFFFFFFFF
@FS10000125:26:BPA73017-1023:1:1101:6670:1780 1:N:0:5
GTGGAACTTCGTCGAGTACGCTCAAATCGTAAGATCGGAAGAGCA
+
FFFFFFFFFFFFFFFFFFFFFFFFFFFFFFFFFFFFFFFFFFFFF
@FS10000125:26:BPA73017-1023:1:1101:7590:1780 1:N:0:5
TCGTAACTTCGTCGAGTACGCTCAAATTAAGAGATCGAAAGAGCA
+
FFFFFFFFFFFFFFFFFFFFFFFFFFFFFFFFFFFFFFFFFFFFF
@FS10000125:26:BPA73017-1023:1:1101:7750:1780 1:N:0:5
ACGGTTAACTTCGTCGAGTACGCTCAAAATTCCAGATCGGAAGAG
+
FFFFFFFFFFFFFFFFFFFFFFFFFFFFFFFFFFFFFFFFFFFFF
@FS10000125:26:BPA73017-1023:1:1101:8560:1780 1:N:0:5
TCTTCAACTTCGTCGAGTACGCTCAAGTTAAAAGATCGGAAGAGC
+
FFFFFFFFFFFFFFFFFFFFFFFFFFFFFFFFFFFFFFFFFFFFF
@FS10000125:26:BPA73017-1023:1:1101:8990:1780 1:N:0:5
TCTGGAACTTCATCGAGTACGCTCAAGACAATAGATCGGAAGAGC
+
FFFFFFFFFFFFFFFFFFFFFFFFFFFFFFFFFFFFFFFFFFFFF
@FS10000125:26:BPA73017-1023:1:1101:9140:1780 1:N:0:5
CTTCCAACTTCGTCGAGTACGCTCAAACATGTAGATCGGAAGAGC
+
FFFFFFFFFFFFFFFFFFFFFFFFFFFFFFFFFFFFFFFFFFFFF
@FS10000125:26:BPA73017-1023:1:1101:10330:1780 1:N:0:5
TTGACAACTTCGTCGAGTACGCTCAAACTAGAAGATCGGAAGAGC
+
FFFFFFFFFFFFFFFFFFFFFFFFFFFFFFFFFFFFFFFFFFFFF
@FS10000125:26:BPA73017-1023:1:1101:10940:1780 1:N:0:5
TCTGGAACTTCGTCGAGTACGCTCAATCGCTTAGATCGGAAGAGC
+
FFFFFFFFFFFFFFFFFFFFFFFFFFFFFFFFFFFFFFFFFFFFF
@FS10000125:26:BPA73017-1023:1:1101:11670:1780 1:N:0:5
TGTTAAACTTCGTCGAGTACGCTCAATAATGAAGATCGGAAGAGC
+
:FFF,F:FFFFFFFFFFFFFFFFFFFFFFFFF:FFFFFFFFFFFF
@FS10000125:26:BPA73017-1023:1:1101:11790:1780 1:N:0:5
GCGAAGAACTTCGTCGAGTACGCTCAACACAAGAGATCGGAAGAG
+
FFFFFFFFFFFFFFFFFFFFFFFFFFFFFFFFFFFFFFFFFFFFF
@FS10000125:26:BPA73017-1023:1:1101:11900:1780 1:N:0:5
GCGCGAACTTCGTCGAGTACGCTCAATTGTGGAGATCGGAAGAGC
+
FFFFFFFFFFFFFFFFFFFFFFFFFFFFFFFFFFFFFFFFFFFFF
@FS10000125:26:BPA73017-1023:1:1101:12190:1780 1:N:0:5
TAGGGAACTTCGTCGAGTACGCTCAAACGTCAAGATCGGAAGAGC
+
FFFFFFFFFFFFFFFFFFFFFFFFFFFFFFFFFFFFFFFFFFFFF
@FS10000125:26:BPA73017-1023:1:1101:12960:1780 1:N:0:5
TTGTTAACTTCGTCGAGTACGCTCAATAAATTAGATCGGAAGAGC
+
FFFFFFFFFFFFFFFFFFFFFFFFFFFFFFFFFFFFFFFFFFFFF
@FS10000125:26:BPA73017-1023:1:1101:13530:1780 1:N:0:5
TTGCCAAACTTCGTCGAGTACGCTCAAATTATTAGATCGGAAGAG
+
FFFFFFFFFFFFFFFFFFFFFFFFFFFFFFFFFFFFFFFFFFFFF
@FS10000125:26:BPA73017-1023:1:1101:13670:1780 1:N:0:5
ATGAGATCGGAAGAGCACACGTCTGAACTCCAGTCACTCCACGTT
+
F,FFF,:FFF:FFFFFFFFFFFFFFF,FFFF:FFFFF:FFFFFFF
@FS10000125:26:BPA73017-1023:1:1101:13760:1780 1:N:0:5
TTGAACTTCGTCGAGTACCTCAATGTTTAAGATCGGAAGAGCACA
+
FFFFFFFFFFFFFFFFFFFFFFFFFFFFFFFFFFFFFFFFFFFFF
@FS10000125:26:BPA73017-1023:1:1101:14530:1780 1:N:0:5
TTGCTAAACTTCGTCGAGTACGCTCAACAATAAAGATCGGAAGAG
+
FFFFFFFFFFFFFFFFFFFFFFFFFFFFFFFFFFFFFFFFFFFFF
@FS10000125:26:BPA73017-1023:1:1101:15970:1780 1:N:0:5
CCGACAACTTCGTCGAGTACGCTCAAAATATTAGATCGGAAGAGC
+
F:::FF,:FFF,FF::FFF::FF::,:,FFF,,,FF,:,F,F,F,
@FS10000125:26:BPA73017-1023:1:1101:3160:1790 1:N:0:5
GCGGCAACTTCGTCGAGTACGCTCAATGGGGGAGATCGGAAGAGC
+
FFFFFFFFFFFFFFFFFFFFFFFFFFFFFFFFFFFFFFFFFFFFF
@FS10000125:26:BPA73017-1023:1:1101:3390:1790 1:N:0:5
TGGGGGCAAACTTCGTCGAGTACGCTCAAATCAGAAGATCGGAAG
+
FFFFFFFFFFFFFFFFFFFFFFFFFFFFFFFFFFFFFFFFFFFFF
@FS10000125:26:BPA73017-1023:1:1101:3760:1790 1:N:0:5
TTGACTGGACTTCGTCGAGTACGCTCAACCTCTTAGATCGGAAGA
+
FFFFFFFFFFFFFFFFFFFFFFFFFFFFFFFFFFFFFFFFFFFFF
@FS10000125:26:BPA73017-1023:1:1101:3800:1790 1:N:0:5
TTGCAAACTTCGTCGAGTACGCTCAACTTCGTCCCATAACTTCGT
+
FFFFFFFFFFFFFFFFFFFFFFFFFFFFFFFFFFFF,FFFFFFFF
@FS10000125:26:BPA73017-1023:1:1101:4580:1790 1:N:0:5
TTGTTTAACTTCGTCGAGTACGCTCAAAAAAAAAGATCGGAAGAG
+
FFFFFFFFFFFFFFFFFFFFFFFFFFFFFFFFFFFFFFFFFFFFF
@FS10000125:26:BPA73017-1023:1:1101:5640:1790 1:N:0:5
TTCTAAACTTCGTCGAGTACGCTCAATCAAAAAGATCGGAAGAGC
+
FFFFFFFFFFFFFFFFFFFFFFFFFFFFFFFFFFFFFFFFFFFFF
@FS10000125:26:BPA73017-1023:1:1101:6020:1790 1:N:0:5
GTGGAAACTTCGTCGAGTACGCTCAAGTATAGAGATCGGAAGAGC
+
FFFFFFFFFFFFFFFFFFFFFFFFFFFFFFFFFFFFFFFFFFFFF
@FS10000125:26:BPA73017-1023:1:1101:6740:1790 1:N:0:5
TTGCACAGCTTCGTCGAGTACGCTCAATTCCGGAGATCGGAAGAG
+
FFFFFFFFFFFFFFFFFFFFFFFFFFFFFFFFFFFFFFFFFFFFF
@FS10000125:26:BPA73017-1023:1:1101:7510:1790 1:N:0:5
TCGCTAACTTCGTCGAGTACGCTCAATATCCTAGATCGGAAGAGC
+
FFFFFFFFFFFFFFFFFFFFFFFFFFFFFFFFFFFFFFFFFFFFF
@FS10000125:26:BPA73017-1023:1:1101:8030:1790 1:N:0:5
TTGGAAACTTCGTCGAGTACGCTCAAAGAAACAGATCGGAAGAGC
+
FFFFFFFFFFFFFFFFFFFFFFFFFFFFFFFFFFFFFFFFFFFFF
@FS10000125:26:BPA73017-1023:1:1101:8350:1790 1:N:0:5
TTGCCCAACTTCGTCGAGTACGCTCAAAACCTAAGATCGGAAGAG
+
FFFFFFFFFFFFFFFFFFFFFFFFFFFFFFFFFFFFFFFFFFFFF
@FS10000125:26:BPA73017-1023:1:1101:8580:1790 1:N:0:5
TTCGGAAAACTTCGTCGAGTACGCTCAATAGAGAAGATCGGAAGA
+
F:FFFFFFFFFFFFFFFFFFFFFFFFFFFFFFFFFFFFFFFFFFF
@FS10000125:26:BPA73017-1023:1:1101:9010:1790 1:N:0:5
TCTATAACTTCGTCGAGTACGCTCAATAAAAAAGATCGGAAGAGC
+
FFFFFFFFFFFFFFFFFFFFFFFFFFFFFFFFFFFFFFFFFFFFF
@FS10000125:26:BPA73017-1023:1:1101:9240:1790 1:N:0:5
TTGGTAACTTCGTCGAGTACGCTCAAGGATTAAGATCGGAAGAGC
+
FFFFFFFFFFFFFFFFFFFFFFFFFFFFFFFFFFFFFFFFFFFFF
@FS10000125:26:BPA73017-1023:1:1101:9320:1790 1:N:0:5
CCTATAACTTCGTCGAGTACGCTCAATAAATTAGATCGGAAGAGC
+
FFFFFFFFFFFFFFFFFFFFFFFFFFFFFFFFFFFFFFFFFFFFF
@FS10000125:26:BPA73017-1023:1:1101:10080:1790 1:N:0:5
TCTTGACCTTCGTCGAGTACGCTCAAACAGACAGATCGGAAGAGC
+
FFFFFFFFFFFFFFFFFFFFFFFFFFFFFFFFFFFFFFFFFFFFF
@FS10000125:26:BPA73017-1023:1:1101:10190:1790 1:N:0:5
TTGCAAACTTCGTCGAGTACGCTCAACGAATTAGATCGGAAGAGC
+
FFFFFFFFFFFFFFFFFFFFFFFFFFFFFFFFFFFFFFFFFFFFF
@FS10000125:26:BPA73017-1023:1:1101:10440:1790 1:N:0:5
TGACTGGACCTTCGTCGAGTACGCTCAAGATTGTAGATCGGAAGA
+
FFFFFFFFFFFFFFFFFFFFFFFFFFFFFFFFFFFFFFFFFFFFF
@FS10000125:26:BPA73017-1023:1:1101:11070:1790 1:N:0:5
TTGGAAACTTCGTCGAGTACGCTCAAATAACTAGATCGGAAGAGC
+
,FFFFF:FFF::FF:FFFF:FFFFF,FFFFF:,FFF:F::,FFF:
@FS10000125:26:BPA73017-1023:1:1101:11370:1790 1:N:0:5
TAGCCAACTTCGTCGAGTACGCTCAATCCCGGAGATCGGAAGAGC
+
FFFFFFFFFFFFFFFFFFFFFFFFFFFFFFFFFFFFFFFFFFFFF
@FS10000125:26:BPA73017-1023:1:1101:11580:1790 1:N:0:5
TCGGCAACTTCGTCGAGTACGCTCAACTTTTTAGATCGGAAGAGC
+
FFFFFFFFFFFFFFFFFFFFFFFFFFFFFFFFFFFFFFFFFFFFF
@FS10000125:26:BPA73017-1023:1:1101:11810:1790 1:N:0:5
GGGCCAACTTCGTCGAGTACGCTCAACTTGAAGATCGGAAGAGCA
+
,:FFFFFFFFFFFFFFFFFFFFFFFFFFFFFFFFFFFFFFFFFFF
@FS10000125:26:BPA73017-1023:1:1101:11940:1790 1:N:0:5
GTGCAAACTTCGTCGAGTACGCTCAATTAACAAGATCGGAAGAGC
+
FFFFFFFFFFFFFFFFFFFFFFFFFFFFFFFFFFFFFFFFFFFFF
@FS10000125:26:BPA73017-1023:1:1101:13910:1790 1:N:0:5
CCCGAACTTCGTCGAGTACGCTCAACTGGACAGATCGGAAGAGCA
+
FFFFFFFFFFFFFFFFFFFFFFFFFFFFFFFFFFFFFFFFFFFF:
@FS10000125:26:BPA73017-1023:1:1101:14390:1790 1:N:0:5
CCGAAAACTTCGTCGAGTACGCTCAACCCTAAAGATCGGAAGAGC
+
FFFFFFFFFFFFFFFFFFFFFFFFFFFFFFFFFFFFFFFFFFFFF
@FS10000125:26:BPA73017-1023:1:1101:15140:1790 1:N:0:5
TGTTCAACTTCGTCGAGTACGCTCAACAATCTAGATCGGAAGAGC
+
FFFFFFFFFFFFFFFFFFFFFFFFFFFFFFFFFFFFFFFFFFFFF
@FS10000125:26:BPA73017-1023:1:1101:15240:1790 1:N:0:5
CCGTCAACTTCGCCGAGTACGCTCAATTGAATAGATCGGAAGAGC
+
FFFFFFFFFFFFFFFFFFFFFFFFFFFFFFFFFFFFFFFFFFFFF
@FS10000125:26:BPA73017-1023:1:1101:15640:1790 1:N:0:5
ACGCCAACTTCGTCGAGTACGCTCAATAGCAGAGATCGGAAGAGC
+
FFFFFFFFFFFFFFFFFFFFFFFFFFFFFFFFFFFFFFFFFFFFF
@FS10000125:26:BPA73017-1023:1:1101:16240:1790 1:N:0:5
TCGGCAACTTCGTCGAGTACGCTCAATAAGAGAGATCGGAAGAGC
+
FF,FFFFFFFFFFFFFFFFFFFFF:FFFFF:FFFFFFFFFFFFFF
@FS10000125:26:BPA73017-1023:1:1101:1680:1800 1:N:0:5
GCGGGAACTTCGTCGAGTACGCTCAATAGATCAGATCGGAAGAGC
+
FFFFFFFFFFFFFFFFFFFFFFFFFFFFFFFFFFFFFFFFFFFFF
@FS10000125:26:BPA73017-1023:1:1101:2140:1800 1:N:0:5
TCTAACTTCGTCGAGTACGCTCAATAAGTGAGATCGGAAGAGCAC
+
FFFFFFFFFFFFFFFFFFFFFFFFFFFFFFFFFFFFFFFFFFFFF
@FS10000125:26:BPA73017-1023:1:1101:2330:1800 1:N:0:5
CCTGTATAACTTCGTCGAGTACGCTCAATTATTAAGATCGGAAGA
+
FFFFFFFFFFFFFFFFFFFFFFFFFFFFFFFFFFFFFFFFFFFFF
@FS10000125:26:BPA73017-1023:1:1101:2520:1800 1:N:0:5
TTGGCAACTTCGTCGAGTACGCTCAAGGACTTAGATCGGAAGAGC
+
FFFFFFFFFFFFFFFFFFFFFFFFFFFFFFFFFFFFFFFFFFFFF
@FS10000125:26:BPA73017-1023:1:1101:3050:1800 1:N:0:5
TTGACTGGACTTCGTCGAGTACGCTCAAGATCTAAGATCGGAAGA
+
FFFFFFFFFFFFFFFFFFFFFFFFFFFFFFFFFFFFFFFFFFFFF
@FS10000125:26:BPA73017-1023:1:1101:3320:1800 1:N:0:5
TCGAACTTCGTCGAGTACGCTCAAATTGTGAGATCGGAAGAGCAC
+
FFFFFFFFFFFFFFFFFFFFFFFFFFFFFFFFFFFFFFFFFFFFF
@FS10000125:26:BPA73017-1023:1:1101:3650:1800 1:N:0:5
TTGCTGAACTTCGTCGAGTACGCTCAAACTCGAAGATCGGAAGAG
+
FFFFFFFFFFFFFFFFFFFFFFFF:FFFFFFFFFFFFFFFFFFFF
@FS10000125:26:BPA73017-1023:1:1101:4070:1800 1:N:0:5
TCTCCCAACTTCGTCGAGTACGCTCAAATTTATAGATCGGAAGAG
+
FF:FFFFFFFFFFFFFFFFFFFFFFFFFFFFFFFFFFFFFFFFFF
@FS10000125:26:BPA73017-1023:1:1101:4100:1800 1:N:0:5
ACGAACTTCGTCGAGTCCGCTCAAAAGGGTAGATCGGAAGAGCAC
+
FFFFFFFFFFFFFFFFFFFFFFFFFFFFFFFFFFFFFFFFFFFFF
@FS10000125:26:BPA73017-1023:1:1101:4820:1800 1:N:0:5
TCGCAAACTTCGTCGAGTACGCTCAATCATTCAGATCGGAAGAGC
+
FFFFFFFFFFFFFFFFFFFFFFFFFFFFFFFFFFFFFFFFFFFFF
@FS10000125:26:BPA73017-1023:1:1101:4880:1800 1:N:0:5
TGGTATCTTCGTCGAGTACGCTCAATGGAATAGATCGGAAGAGCA
+
FFFFFFFFFFFFFFFFFFFFFFFFFFFFFFFFFFFFFFFFFFFFF
@FS10000125:26:BPA73017-1023:1:1101:5990:1800 1:N:0:5
CCGGAAACTTCGTCGAGTACGCTCAATTAGATAGATCGGAAGAGC
+
FFFFFFFFFFFFFFFFFFFFFFFFFFFFFFFFFFFFFFFFFFFFF
@FS10000125:26:BPA73017-1023:1:1101:6050:1800 1:N:0:5
AAGTTGGGAACTTCGTCGAGTACGCTCAAGAATGCAGATCGGAAG
+
FFFFFFFFFFFFFFFFFFFFFFFFFFFFFFFFFFFFFFFFFFFFF
@FS10000125:26:BPA73017-1023:1:1101:7130:1800 1:N:0:5
TCGGCAACTTCGTCGAGTACGCTCAACTGTAGAGATCGGAAGAGC
+
,FFFFFFFFFFFFFFFFFFFFFFFFFFFFFFFFFFFFFFFFFFFF
@FS10000125:26:BPA73017-1023:1:1101:7330:1800 1:N:0:5
TCGTCAACTTCGTCGAGTACGCTCAAGAATTAAGATCGGAAGAGC
+
FFFFFFFFFFFFFFFFFFFFFFFFFFFFFFFFFFFFFFFFFFFFF
@FS10000125:26:BPA73017-1023:1:1101:8000:1800 1:N:0:5
CTTCTAACTTCGTCGAGTACGCTCAAGTTCTAAGATCGGAAGAGC
+
F,F,:FFFFFFFFFFFFFFF,:,,FF,F:F:F,:,,,F,F,,F,,
@FS10000125:26:BPA73017-1023:1:1101:8160:1800 1:N:0:5
TTGTTGAACTTCGTCGAGTACGCTCAAGGTTGTAGATCGGAAGAG
+
FFFFFFFFFFFFFFFFFFFFFFFFFFFFFFFFFFFFFFFFFFFFF
@FS10000125:26:BPA73017-1023:1:1101:8590:1800 1:N:0:5
TTCGGAAAACTTCGTCGAGTACGCTCAATAGAGAAGATCGGAAGA
+
FFFFFFFFFFFFFFFFFFFFFFFFFFFFFFFFFFFFFFFFFFFFF
@FS10000125:26:BPA73017-1023:1:1101:10960:1800 1:N:0:5
TCTTCGTCGAGTACGCTCAAATTCATAGATCGGAAGAGCACACGT
+
FFFFFFFFFFFFFFFFFFFFFFFFFFFFFFFFFFFFFFFFFFFFF
@FS10000125:26:BPA73017-1023:1:1101:11060:1800 1:N:0:5
TTGCATCAACTTCGTCGAGTACGCTCAATCTATAAGATCGGAAGA
+
FFFFFFFFFFFFFFFFFFFFFFFFFFFFFFFFFFFFFFFFFFFFF
@FS10000125:26:BPA73017-1023:1:1101:11090:1800 1:N:0:5
TGGCAACTTCGTCGAGTACGCTCAAGTTAAAAGATCGGAAGAGCA
+
FFFFFFFFFFFFFFFFFFFFFFFFFFFFFFFFFFFFFFFFFFFFF
@FS10000125:26:BPA73017-1023:1:1101:12100:1800 1:N:0:5
GTGAAACTTCGTCGAGTACGCTCAATAAAAGAGATCGGAAGAGCA
+
FFFFFFFFFFFFFFFFFFFFFFFFFFFFFFFFFFFFFFFFFFFFF
@FS10000125:26:BPA73017-1023:1:1101:12260:1800 1:N:0:5
GATCGGAACTTCGTCGAGTACGCTCAAAAGTCAAGATCGGAAGAG
+
FFFFFFFFFFFFFFFFFFFFFFFFFFFFFFFFFFFFFFFFFFFFF
@FS10000125:26:BPA73017-1023:1:1101:12330:1800 1:N:0:5
TCAAGAAACTTCGTCGAGTACGCTCAAATGCTGAGATCGGAAGAG
+
:FFFFFFFFFFFFFFFFFFFFFFFFFFFFFFFFFFFFFFFFFFFF
@FS10000125:26:BPA73017-1023:1:1101:12400:1800 1:N:0:5
TGGCAAATTTCGTCGAGTACGCTCAAAAGATAAGATCGGAAGAGC
+
FFFFFFFFFFFFFFFFFFFFFFFFF:FFFFFFFFFFFFFFFFFFF
@FS10000125:26:BPA73017-1023:1:1101:12780:1800 1:N:0:5
TTGGCAACTTCGTCGAGTACGCTCAAAAATACAGATCGGAAGAGC
+
FFFFFFFFFFFFFFFFFFFFFFFFFFFFFFFFFFFFFFFFFFFFF
@FS10000125:26:BPA73017-1023:1:1101:13420:1800 1:N:0:5
ACGTAAACTTCGTCGAGTACGCTCAAATTGGAAGATCGGAAGAGC
+
FFFFFFFFFFFFFFFFFFFFFFFFFFFFFFFFFFFFFFFFFFFFF
@FS10000125:26:BPA73017-1023:1:1101:13730:1800 1:N:0:5
TTGTAAACTTCGTCGAGTACGCTCAAACTTAGAGATCGGAAGAGC
+
FFFFFFFFFFFFFFFFFFFFFFFFFFFFFFFFFFFFFFFFFFFFF
@FS10000125:26:BPA73017-1023:1:1101:13890:1800 1:N:0:5
TTGACTGGACTTCGTCGAGTACGCTCAATGCCCTAGATCGGAAGA
+
FFFFFFFFFFFFFFFFFFFFFFFFFFFFFFFFFFFFFFFFFFFFF
@FS10000125:26:BPA73017-1023:1:1101:13920:1800 1:N:0:5
TTGGCAACTTCGTCGAGTACGCTCAAAATTGTAGATCGGAAGAGC
+
FF,,F:FFFFF:FFF:FFFFFFF:FFF,FFFFF:FFFFF:FFFFF
@FS10000125:26:BPA73017-1023:1:1101:14480:1800 1:N:0:5
TGAGTAACTTCGTCGAGTACGCTCAAGAACCTAGATCGGAAGAGC
+
FFFFFFFFFFFFFFFFFFFFFFFFFFFFFFFFFFFFFFFFFFFFF
@FS10000125:26:BPA73017-1023:1:1101:15110:1800 1:N:0:5
TGTAAAACTTCGTCGAGTACGCTCAACCGCCAAGATCGGAAGAGC
+
FFFFFFFFFFFFFFFFFFFFFFFFFFFFFFFFFFFFFFFFFFFFF
@FS10000125:26:BPA73017-1023:1:1101:15260:1800 1:N:0:5
TTGACTGGACTTCGTCGAGTACGCTCAACACCCGAGATCGGAAGA
+
FFFF:F:F:FF:FF:F:FFF:FFF:FFFFFFF:FF:F,FF:F:::
@FS10000125:26:BPA73017-1023:1:1101:15460:1800 1:N:0:5
TCGTCTGTTAACTTCGTCGAGTACGCTCAATCAAACAGATCGGAA
+
FFFFFFFFFFFFFFFFFFFFFFFFFFFFFFFFFFFFFFFFFFFFF
@FS10000125:26:BPA73017-1023:1:1101:3330:1810 1:N:0:5
TGGCAAACTTCGTCGAGTACGCTCAAGCCGATAGATCGGAAGAGC
+
FFFF,FFFFFF:FF:FFFFFFFFF,F:FF,FFFFFFFFFFFFF:F
@FS10000125:26:BPA73017-1023:1:1101:3940:1810 1:N:0:5
TCGCAAACTTCGTCGAGTACGCTCAAGTTGGCAGATCGGAAGAGC
+
FFFFFFFFFFFFFFFFFFFFFFFFFFFFFFFFFFFFFFFFFFFFF
@FS10000125:26:BPA73017-1023:1:1101:4200:1810 1:N:0:5
TAGCAGGAAACTTCGTCGAGTACGCTCAAGGCCCGAGATCGGAAG
+
FFFFFFFFFFFFFFFFFFFFFFFFFFFFFFFFFFFFFFFFFFFFF
@FS10000125:26:BPA73017-1023:1:1101:4600:1810 1:N:0:5
TTGCTAACTTCGTCGAGTACGCTCAAACCTAAAGATCGGAAGAGC
+
FFFFFFFFFFFFFFFFFFFFFFFFFFFFFFFFFFFFFFFFFFFFF
@FS10000125:26:BPA73017-1023:1:1101:7460:1810 1:N:0:5
GCGGCAACTTCGTCGAGTACACTCAAACAGAGAGATCGGAAGAGC
+
FFFFFFFFFFFFFFFFFFFFFFFFFFFFFFFFFFFFFFFFFFFFF
@FS10000125:26:BPA73017-1023:1:1101:7750:1810 1:N:0:5
CCGACAGAACTTCGTCGAGTACGCTCAATTGACGAGATCGGAAGA
+
FF:FFF:FFFFFFFFFFFFFFFFFFFFFFF:FFFFFFFF:F,FFF
@FS10000125:26:BPA73017-1023:1:1101:7780:1810 1:N:0:5
TCGTTAACTTCGTCGAGTACGCTCAAAAAGTGAGATCGGAAGAGC
+
FFFFFFFFFFFFFFFFFFFFFFFFFFFFFFFFFFFFFFFFFFFFF
@FS10000125:26:BPA73017-1023:1:1101:8660:1810 1:N:0:5
GCGACAACTTCGTCGAGTACGCTCAAATATAAAGATCGGAAGAGC
+
FFFFFFFFFFFFFFFFFFFFFFFFFFFFFFFFFFFFFFFFFFFFF
@FS10000125:26:BPA73017-1023:1:1101:8860:1810 1:N:0:5
TGGAAAGAACTTCGTCGAGTACGCTCAATTTTGAAGATCGGAAGA
+
FFFFFFFFFFFFFFFFFFFFFFFFFFFFFFFFFFFFFFFFFFFFF
@FS10000125:26:BPA73017-1023:1:1101:8960:1810 1:N:0:5
GCGTAAACTTCGTCGAGTACGCTCAAACTTGTAGATCGGAAGAGC
+
FFFFFFFFFFFFFFFFFFFFFFFFFFFFFFFFFFFFFFFFFFFFF
@FS10000125:26:BPA73017-1023:1:1101:9380:1810 1:N:0:5
CAGGCAACTTCGTCGAGTACGCTCAAATCATCAGATCGGAAGAGC
+
FFFFFFFFFFFFFFFFFFFFFFFFFFFFFFFFFFFFFFFFFFFFF
@FS10000125:26:BPA73017-1023:1:1101:9720:1810 1:N:0:5
GCCAACTTCGTCGAGTACGCTCAACCGGATAGATCGGAAGAGCAC
+
FFFFFFFFFFFFFFFFFFFFFFFFFFFFFFFFFFFFFFFFFFFFF
@FS10000125:26:BPA73017-1023:1:1101:10150:1810 1:N:0:5
TTTCTAACTTCGTCGAGTACGCTCAATTAGTCAGATCGGAAGAGC
+
FFFFFFFFFFFFFFFFFFFFFFFFFFFFFFFFFFFFFFFFFFFFF
@FS10000125:26:BPA73017-1023:1:1101:11000:1810 1:N:0:5
GAGATAACTTCGTCGAGTACGCTCAAACCATAAGATCGGAAGAGC
+
FFFFFFFFFFFFFFFFFFFFFFFFFFFFFFFFFFFFFFFFFFFFF
@FS10000125:26:BPA73017-1023:1:1101:11420:1810 1:N:0:5
CCGCAAACTTCGTCGAGTACGCTCAAGACGGGAGATCGGAAGAGC
+
FFFFFFFFFFFFFFFFFFFFFFFFFFFFFFFFFFFFFFFFFFFFF
@FS10000125:26:BPA73017-1023:1:1101:13090:1810 1:N:0:5
TCTAGAATCTTCGTCGAGTACGCTCAAAGATCAAGATCGGAAGAG
+
FFFFFFFFFFFFFFFFFFFFFFFFFFFFFFFFFFFFFFFFFFFFF
@FS10000125:26:BPA73017-1023:1:1101:13290:1810 1:N:0:5
ATGCAGCTCTTCGTCGAGTACGCTCAAGATAGAAGATCGGAAGAG
+
F:FFFFFFFFFFFFFFFFFFFFFFFFFFFFFFFFFFFFFFFFFFF
@FS10000125:26:BPA73017-1023:1:1101:13420:1810 1:N:0:5
TTGCATAACTTCGTCGAGTACGTCAAAATCTCAGATCGGAAGAGC
+
FFFFFFFFFFFFFFFFFFFFFFFFFFFFFFFFFFFFFFFFFFFFF
@FS10000125:26:BPA73017-1023:1:1101:13610:1810 1:N:0:5
GCGATAACTTCGTCGAGTACGCTCAAAGAATTAGATCGGAAGAGC
+
:F,FFF:FFFFFFFFFFFFFFFFFFF:FFFFFFFFFF:F:,FFF:
@FS10000125:26:BPA73017-1023:1:1101:13750:1810 1:N:0:5
TTGAACTTCGTCGAGTACCTCAATGTTTAAGATCGGAAGAGCACA
+
FFFFFFFFFFFFFFFFFFFFFFFFFFFFFFFFFFFFFFFFFFFFF
@FS10000125:26:BPA73017-1023:1:1101:13790:1810 1:N:0:5
TCGATACTTCGTCGAGTACGCTCAACGCATCAGATCGGAAGAGCT
+
FF,F,FF:F,:FF,FFF::,F::,FFFFFF:F:F:::FFF:F,F,
@FS10000125:26:BPA73017-1023:1:1101:14580:1810 1:N:0:5
TGGCAAACTTCGTCGAGTACGCTCAAGGACATAGATCGGAAGAGC
+
FFFFFFFFFFFFFFFFFFFFFFFFFFFFFFFFFFFFFFFFFFFFF
@FS10000125:26:BPA73017-1023:1:1101:15120:1810 1:N:0:5
TTGGCCAACTTCGTCGAGTACGCTCAACGGGGAAGATCGGAAGAG
+
FFFFFFFFFFFFFFFFFFFFFFFFFFFFFFFFFFFFFFFFFFFFF
@FS10000125:26:BPA73017-1023:1:1101:15570:1810 1:N:0:5
TTTCAAACTTCGTCGAGTACGCTCAATGTTAAAGATCGGAAGAGC
+
FFFFFFFFFFFFFFFFFFFFFFFFFFFFFFFFFFFFFFFFFFFFF
@FS10000125:26:BPA73017-1023:1:1101:15950:1810 1:N:0:5
CCGCAACTTCGTCGAGTACGCTCAATGTATCAGATCGGAAGAGCA
+
FFFF:FFFFFFFFFF:FFFF:FF:F:FFFFFFF,FF:F,FFF:FF
@FS10000125:26:BPA73017-1023:1:1101:1190:1820 1:N:0:5
TCGTCAGGGAACTTCGTCGAGTACGCTCAATGGGGAAGATCGGAA
+
FFFFFFFFFFFFFFFFFFFFFFFFFFFFFFFFFFFFFFFFFFFFF
@FS10000125:26:BPA73017-1023:1:1101:1850:1820 1:N:0:5
TCTCCAACTTCGTCGAGTACGCTCAAAACCTAAGATCGGAAGAGC
+
FFFFFFFFFFFFFFFFFFFFFFFFFFFFFFFFFFFFFFFFFFFFF
@FS10000125:26:BPA73017-1023:1:1101:2080:1820 1:N:0:5
TTGACTGGACTTCGTCGAGTACGCTCAAAGATAGAGATCGGAAGA
+
FFFFFFFFFFFFFFFFFFFFFFFFFFFFFFFFFFFFFFFFFFFFF
@FS10000125:26:BPA73017-1023:1:1101:2740:1820 1:N:0:5
TCGCAACTTCGTCGAGTACGCTCAATTGAAAAGATCGGAAGAGCA
+
FFFFFFFFFFFFFFFFFFFFFFFFFFFFFFFFFFFFFFFFFFFFF
@FS10000125:26:BPA73017-1023:1:1101:2750:1820 1:N:0:5
TCCCAAAACTTCGTCGAGTACGCTCAAACCGCAAGATCGGAAGAG
+
FFFFFFFFFFFFFFFFFFFFFFFFFFFFFFFFFFFFFFFFFFFFF
@FS10000125:26:BPA73017-1023:1:1101:3100:1820 1:N:0:5
GGGCTCAACTTCGTCGAGTACGCTCAATTTGGAAGATCGGAAGAG
+
FFFFFFFFFFFFFFFFFFFFFFFFFFFFFFFFFFFFFFFFFFFFF
@FS10000125:26:BPA73017-1023:1:1101:3160:1820 1:N:0:5
TCGTAAACTTCGTCGAGTACGCTCAAGTTAGGAGATCGGAAGAGC
+
FFFFFFFFFFFFFFFFFFFFFFFFFFFFFFFFFFFFFFFFFFFFF
@FS10000125:26:BPA73017-1023:1:1101:3390:1820 1:N:0:5
TGGTAAACTTCGTCGAGTACGCTCAGTATCAGAGATCGGAAGAGC
+
FFFFFFFFFFFFFFFFFFFFFFFFFFFFFFFFFFFFFFFFFFFFF
@FS10000125:26:BPA73017-1023:1:1101:5330:1820 1:N:0:5
CCGTCAACTTCGTCGAGTACGCTCAAACCTAGAGATCGGAAGAGC
+
FFFFFFFFFFFFFFFFFFFFFFFFFFFFFFFFFFFFFFFFFFFFF
@FS10000125:26:BPA73017-1023:1:1101:5740:1820 1:N:0:5
CCGCCAACTTCGTCGAGTACGCTCAAAGTAGGAGATCGGAAGAGC
+
FFFFFFFFFFFFFFFFFFFFFFFFFFFFFFFFFFFFFFFFFFFFF
@FS10000125:26:BPA73017-1023:1:1101:6010:1820 1:N:0:5
TGGTCAATTTCGTCGAGTACGCTCAAAAAACTAGATCGGAAGAGC
+
FFFFFFFFFFFFFFFFFFFFFFFFFFFFFFFFFFFFFFFFFFFFF
@FS10000125:26:BPA73017-1023:1:1101:6660:1820 1:N:0:5
TGGGGAACTTCGTCGAGTACGCTCAAAGTGGAAGATCGGAAGAGC
+
FFFFFFFFFFFFFFFFFFFFFFFFFFFFFFFFFFFFFFFFFFFFF
@FS10000125:26:BPA73017-1023:1:1101:7140:1820 1:N:0:5
GTGAAGACTTCGTCGAGTACGCTCAAGTGAAAAGATCGGAAGAGC
+
FFFFFFFFFFFFFFFFFFFFFFFFFFFFFFFFFFFFFFFFFFFFF
@FS10000125:26:BPA73017-1023:1:1101:7570:1820 1:N:0:5
TTGCAGAACTTCGTCGAGTACGCTCAATGTACGAGATCGGAAGAG
+
FFFFFFFFFFFFFFFFFFFFFFFFFFFFFFFFFFFFFFFFFFFFF
@FS10000125:26:BPA73017-1023:1:1101:7680:1820 1:N:0:5
GCGGTAACTTCGTCGAGTACGCTCAATATCTAAGATCGGAAGAGC
+
FFFFFFFFFFFFFFFFFFFFFFFFFFFFFFFFFFFFFFFFFFFFF
@FS10000125:26:BPA73017-1023:1:1101:7750:1820 1:N:0:5
ACGTTAACTTCGTCGAGTACGCTAAATAGTGAGATCGGAAGAGCA
+
FFFFFFFFFFFFFFFFFFFFFFFFFFFFFFFFFFFFFFFFFFFF,
@FS10000125:26:BPA73017-1023:1:1101:8310:1820 1:N:0:5
TCGGAAACTTCGTCGAGTACGCTCAACTATAAAGATCGGAAGAGC
+
FFFFFFFFFFFFFFFFFFFFFFFFFFFFFFFFFFFFFFFFFFFFF
@FS10000125:26:BPA73017-1023:1:1101:8400:1820 1:N:0:5
TTGGTAAACTTCGTCGAGTACGCTCAACCTAGAAGATCGGAAGAG
+
FFFFFFFFFFFFFFFFFFFFFFFFFFFFFFFFF:FFFFFFFFFFF
@FS10000125:26:BPA73017-1023:1:1101:8760:1820 1:N:0:5
TCTGAACTTCGTCGAGTACGCTCAAACATGGAGATCGGAAGAGCA
+
FFFFFFFFFFFFFFFFFFFFFFFFFFFFFFFFFFFFFFFFFFFFF
@FS10000125:26:BPA73017-1023:1:1101:8970:1820 1:N:0:5
GGGGGACTGTTCGTCGAGTACGCTCAAAAGTTGAGATCGGAAGAG
+
:F,,FFFFFFFFF,F:F,FF:,FFF,FF,F:F:FF,FFFFFFFFF
@FS10000125:26:BPA73017-1023:1:1101:9310:1820 1:N:0:5
TTGACTGGACTTCGTCGAGTACGCTCAAAATTACAGATCGGAAGA
+
FFFFFFFFFFFFFFFFFFFFFFFFFFFFFFFFFFFFFFFFFFFFF
@FS10000125:26:BPA73017-1023:1:1101:10250:1820 1:N:0:5
TCGCAACTTCGTCGAGTACGCTCAATCGTCCAGATCGGAAGAGCA
+
FFFFFFFFFFFFFFFFFFFFFFFFFFFFFFFFFFFFFFFFFFFFF
@FS10000125:26:BPA73017-1023:1:1101:10730:1820 1:N:0:5
TTGTCAACTTCGTCGAGTACGCTCAAATATCCAGATCGGAAGAGC
+
FFFFFFFFFFFFFFFFFFFFFFFFFFFFFFFFFFFFFFFFFFFFF
@FS10000125:26:BPA73017-1023:1:1101:10870:1820 1:N:0:5
TCTTCGTCGAGTACGCTCAAATAAAGAGATCGGAAGAGCACACGT
+
FFFFFFFFFFFFFFFFFFFFFFFFFFFFFFFFFFFFFFFFFFFFF
@FS10000125:26:BPA73017-1023:1:1101:11430:1820 1:N:0:5
CCGTTAACTTCGTCGAGTACGCTCAAGATAGTAGATCGGAAGAGC
+
FFFFFFFFFFFFFFFFFFFFFFFFFFFFFFFFFFFFFFFFFFFFF
@FS10000125:26:BPA73017-1023:1:1101:12780:1820 1:N:0:5
TCGTTAACTTCGTCGAGTACGCTCAATGATTGAGATCGGGAGAGC
+
FFFFFFFFFFFFFFFFFFFFFFFFFFFFFFFFFFFFFFFFFFFFF
@FS10000125:26:BPA73017-1023:1:1101:13020:1820 1:N:0:5
GGCCCAAAACTTCGTCGAGTACGCTCAATATTTTAGATCGGAAGA
+
FFFFFFFFFFFFFFFFFFFFFFFFFFFFFFFFFFFFFFFFFFFFF
@FS10000125:26:BPA73017-1023:1:1101:13250:1820 1:N:0:5
CCGCCGGGAACTTCGTCGAGTACGCTCAAGGCCAGAGATCGGAAG
+
FFFFFFFFFFFFFFFFFFFFFFFFFFFFFFFFFFFFFFFFFFFFF
@FS10000125:26:BPA73017-1023:1:1101:14190:1820 1:N:0:5
TCGTACAAACTTCGTCGAGTACGCTCAATTAGGGAGATCGGAAGA
+
FFFFFFFFFFFFFFFFFFFFFFFFFFFFFFFFFFFFFFFFFFFFF
@FS10000125:26:BPA73017-1023:1:1101:15480:1820 1:N:0:5
TTGAAAACTTCGTCGAGTACGCTCAAGGTTATAGATCGGAAGAGC
+
FFF:FFFF:FF:FF:FFFFF:FF:,FFFFFFFF:FF::FFFFF,F
@FS10000125:26:BPA73017-1023:1:1101:15690:1820 1:N:0:5
TCGTGATCAACTTCGTCGAGTACGCTCAATTTGACAGATCGGAAG
+
FFFFFFFFFFFFFFFFFFFFFFFFFFFFFFFFFFFFFFFFFFFFF
@FS10000125:26:BPA73017-1023:1:1101:16450:1820 1:N:0:5
TTGACTGGACTTCGTCGAGTACGCTCAAACACGCAGATCGGAAGA
+
FFFFFFFFFFFFFFFFFFFFFFFFFFFFFFFFFFFFFFFFFFFFF
@FS10000125:26:BPA73017-1023:1:1101:1800:1830 1:N:0:5
TCGCTCGAACTTCGTCGAGTACGCTCAAGACTCTAGATCGGAAGA
+
FFFFFFFFFFFFFFFFFFFFFFFFFFFFFFFFFFFFFFFFFFFFF
@FS10000125:26:BPA73017-1023:1:1101:1920:1830 1:N:0:5
TTGAAAACTTCGTCGAGTACGCTCAAAAAGTCAGATCGGAAGAGC
+
FFFFFFFFFFFFFFFFFFFFFFFFFFFFFFFFFFFFFFFFFFFFF
@FS10000125:26:BPA73017-1023:1:1101:2100:1830 1:N:0:5
TTGACTGGACTTCGTCGAGTACGCTCAAAGATAGAGATCGGAAGA
+
FFFFFFFFFFFFFFFFFFFFFFFFFFFFFFFFFFFFFFFFFFFFF
@FS10000125:26:BPA73017-1023:1:1101:2250:1830 1:N:0:5
TCTATTAACTTCTTGTCGAGTACGCTCAAGATCTCAGATCGGAAG
+
FFFFFFFFFFFFFFFFFFFFFFFFFFFFFFFFFFFFFFFFFFFFF
@FS10000125:26:BPA73017-1023:1:1101:2550:1830 1:N:0:5
CCGGCGTTAACTTCGTCGAGTACGCTCAAAAGGAAAGATCGGAAG
+
FFFFFFFFFFFFFFFFFFFFFFFFFFFFFFFFFFFFFFFFFFFFF
@FS10000125:26:BPA73017-1023:1:1101:3030:1830 1:N:0:5
TCTGCTCAACTTCGTCGAGTACGCTCAAATTTAAAGATCGGAAGA
+
FFFFFFFFFFFFFFFFFFFFFFFFFFFFFFFFFFFFFFFFFFFFF
@FS10000125:26:BPA73017-1023:1:1101:3640:1830 1:N:0:5
TGTCAACTTCGTCGAGTACGCTCAAAAGGGGAGATCGGAAGAGCA
+
F:FFFFF:,::,F:,FFF:,FFF,,FF:,,FFFFF,:,FF:FF:F
@FS10000125:26:BPA73017-1023:1:1101:3910:1830 1:N:0:5
TCGGGAACTTCGTCGAGTACGCTCAATATCTCAGATCGGAAGAGC
+
FFFFFFFFFFFFFFFFFFFFFFFFFFFFFFFFFFFFFFFFFFFFF
@FS10000125:26:BPA73017-1023:1:1101:4130:1830 1:N:0:5
TTGGCACTTCGTCGAGTACGCTCAACATTAAAGATCGGAAGAGCA
+
FFFFFFFFFFFFFFFFFFFFFFFFFFFFFFFFFFFFFFFFFFFFF
@FS10000125:26:BPA73017-1023:1:1101:4700:1830 1:N:0:5
GGGGATCACCTTCGTCGAGTACGCTCAATATATAAGATCGGAAGA
+
FFFFFFFFFFFFFFFFFFFFFFFFFFFFFFFFFFFFFFFFFFFFF
@FS10000125:26:BPA73017-1023:1:1101:4750:1830 1:N:0:5
GCGTTAACTTGTCGAGTACGCTCAACACGTGAAGATCGGAAGAGC
+
FFFFFFFFFFFFFFFFFFFFFFFFFFFFFFFFFFFFFFFFFFFFF
@FS10000125:26:BPA73017-1023:1:1101:5220:1830 1:N:0:5
GCGCAAACTTCGTCGAGTACGCTCAAACTTCCAGATCGGAAGAGC
+
FFFFFFFFFFFFFFFFFFFFFFFFFFFFFFFFFFFFFFFFFFFFF
@FS10000125:26:BPA73017-1023:1:1101:5630:1830 1:N:0:5
TCTGTCATCTTCGTCGAGTACGCTCAAGTCTCAAGATCGGAAGAG
+
FFFFFFFFFFFFFFFFFFFFFFFFFFFFFFFFFFFFFFFFFFFFF
@FS10000125:26:BPA73017-1023:1:1101:6490:1830 1:N:0:5
GAGATAACTTCGTCGAGTACGCTCAAAATAGAAGATCGGAAGAGC
+
FFFFFFFFFFFFFFFFFFFFFFFFFFFFFFFFFFFFFFFFFFFFF
@FS10000125:26:BPA73017-1023:1:1101:6990:1830 1:N:0:5
GCGACAACTTCGTCGAGTACGCTCAAACCACTAGATCGGAAGAGC
+
FFFFFFFFFFFFFFFFFFFFFFFFFFFFFFFFFFFFFFFFFFFFF
@FS10000125:26:BPA73017-1023:1:1101:7340:1830 1:N:0:5
TCGCAGAAACTTCGTCGAGTACGCTCAAGAACCTAGATCGGAAGA
+
,F:FFFFFFF:FFF:FFFFFFFFFFFFFFFFFFFFFFFFFFFFFF
@FS10000125:26:BPA73017-1023:1:1101:7470:1830 1:N:0:5
TCGCCACCTTCGTCGAGTACGCTCAACCTAGCAGATCGGAAGAGC
+
:FFFFFFFFFFFFFFFFFFFFFFFFFFFFFFFFFFFFFFFFFFFF
@FS10000125:26:BPA73017-1023:1:1101:7860:1830 1:N:0:5
TTGACTGGACTTCGTCGAGTACGCTCAAACCTTTAGATCGGAAGA
+
FFFFFFFFFFFFFFFFFFFFFFFFFFFFFFFFFFFFFFFFFFFFF
@FS10000125:26:BPA73017-1023:1:1101:8140:1830 1:N:0:5
TTGTTGAACTTCGTCGAGTACGCTCAAGGTTGTAGATCGGAAGAG
+
FFFFFFFFFFFFFFFFFFFFFFFFFFFFFFFFFFFFFFFFFFFFF
@FS10000125:26:BPA73017-1023:1:1101:8540:1830 1:N:0:5
TCGGTAACTTCGTCGAGTACGCTCAAATTTAAAGATCGGAAGAGC
+
FFFFFFFFFFFFFFFFFFFFFFFFFFFFFFFFFFFFFFFFFFFFF
@FS10000125:26:BPA73017-1023:1:1101:9160:1830 1:N:0:5
CCCTTGAAACTTCGTCGAGTACGCTCAATTTAGCAGATCGGAAGA
+
FFFFFFFFFFFFFFFFFFFFFFFFFFFFFFFFFFFFFFFFFFFFF
@FS10000125:26:BPA73017-1023:1:1101:9210:1830 1:N:0:5
TTGCCGACCTTCGTCGAGTACGCTCAAATTGTTAGATCGGAAGAG
+
FFFFFFFFFFFFFFFFFFFFFFFFFFFFFFFFFFFFFFFFFFFFF
@FS10000125:26:BPA73017-1023:1:1101:9430:1830 1:N:0:5
TTTTAAACTTCGTCGAGTACGCTCAAAGATCGGAGATCGGAAGAG
+
FFFFFFFFFFFFFFFFFFFFFFFFFFFFFFFFFFFFFFFFFFFFF
@FS10000125:26:BPA73017-1023:1:1101:9450:1830 1:N:0:5
TTGTCAACTTCGTCGAGTACGCTCAAATATCCAGATCGGAAGAGC
+
FFFFFFFFFFFFFFFFFFFFFFFFFFFFFFFFFFFFFFFFFFFFF
@FS10000125:26:BPA73017-1023:1:1101:10920:1830 1:N:0:5
ATGCAACTTCGTCGAGTACGCTCAATTGAGTAGATCGGAAGAGCA
+
F,FFFFFFFFFFFFFFFFFFFFFF:FFFFFFFFFFFFFFFFFFFF
@FS10000125:26:BPA73017-1023:1:1101:11280:1830 1:N:0:5
TCGCCAACTTCGTCGAGTACGCTCAATAACCAAGATCGAAGAGCA
+
FFFFFFFFFFFFFFFFFFFFFFFFFFFFFFFFFFFFFFFFFFFFF
@FS10000125:26:BPA73017-1023:1:1101:11300:1830 1:N:0:5
CCGTAAACTTCGTCGAGTACGCTCAACGGAATAGATCGGAAGAGC
+
FFFFFFFFFFFFFFFFFFFFFFFFFFFFFFFFFFFFFFFFFFFFF
@FS10000125:26:BPA73017-1023:1:1101:12570:1830 1:N:0:5
AAGCCAACTTCGTCGAGTACGCTCAATAAACCAGATCGGAAGAGC
+
FFFFFFFFFFFFFFFFFFFFFFFFFFFFFFFFFFFFFFFFFFFFF
@FS10000125:26:BPA73017-1023:1:1101:12930:1830 1:N:0:5
TTTAAGAAACTTCGTCGAGTACGCTCAATGAACGAGATCGGAAGA
+
FFFFFFFFFFFFFFFFFFFFFFFFFFFFFFFFFFFFFFFFFFFFF
@FS10000125:26:BPA73017-1023:1:1101:13050:1830 1:N:0:5
GCGTTAACTTCGTCGAGTACGCTCAAACGTGTAGATCGGAAGAGC
+
FFFFFFFFFFFFFFFFFFFFFFFFFFFFFFFFFFFFFFFFFFFFF
@FS10000125:26:BPA73017-1023:1:1101:13110:1830 1:N:0:5
TTTATTGAACTTCGTCGAGTACGCTCAAAAGTGAAGATCGGAAGA
+
FFFFFFFFFFFFFFFFFFFFFFFFFFFFFFFFFFFFFFFFFFFFF
@FS10000125:26:BPA73017-1023:1:1101:13650:1830 1:N:0:5
CCGGCAACTTCGTCGAGTACGCTCAATGAAGTAGATCGGAAGAGC
+
FFFFFFFFFFFFFFFFFFFFFFFFFFFFFFFFFFFFFFFFFFFFF
@FS10000125:26:BPA73017-1023:1:1101:13730:1830 1:N:0:5
TTGGCAACTTCGTCGAGTACGCTCAAAATTGTAGATCGGAAGAGC
+
:F:FFFFFFFFFFFFFFFFFFFFFF:FFFFFFFFFFFFFFFFFFF
@FS10000125:26:BPA73017-1023:1:1101:14010:1830 1:N:0:5
GCGTAAACTTCGTCAAGTACGCTCAAGAGAAAAGATCGGAAGAGC
+
,FFFFFFFFFFFFFFFFFFFFFFFFFFFFFFFFFFFFFFFFFFFF
@FS10000125:26:BPA73017-1023:1:1101:14230:1830 1:N:0:5
TTGCTAAACTTCGTCGAGTACGCTCAACAATAAAGATCGGAAGAG
+
FFFFFFFFFFFFFFFFFFFFFFFFFFFFFFFFFFFFFFFFFFFFF
@FS10000125:26:BPA73017-1023:1:1101:15240:1830 1:N:0:5
TAGAAAACCTTCGTCGAGTACGCTCAACATATAAGATCGGAAGAG
+
FFFFFFFFFFFFFFFFFFFFFFFFFFFFFFFFFFFFFFFFFFFFF
@FS10000125:26:BPA73017-1023:1:1101:15800:1830 1:N:0:5
GTGGAAACTTCGTCGAGTACGCTCAAATTGAAAGATCGGAAGAGC
+
FFFFFFFFFFFFFFFFFFFFFFFFFFFFFFFFFFFFFFFFFFFFF
@FS10000125:26:BPA73017-1023:1:1101:16470:1830 1:N:0:5
TCGGTAACTTCGTCGAGTACGCTCAACAAATAAGATCGGAAGAGC
+
FFFFFFFFFFFFFFFFFFFFFFFFFFFFFFFFFFFFFFFFFFFFF
@FS10000125:26:BPA73017-1023:1:1101:1100:1840 1:N:0:5
TCGTCACCTTCGTCGAGTACGCTCAAGGACCAAGATCGGAAGAGC
+
FFFFFFFFFFFFFFFFFFFFFFFFFFFFFFFFFFFFFFFFFFFFF
@FS10000125:26:BPA73017-1023:1:1101:1310:1840 1:N:0:5
TTGAATTTCGTCGAGTACGCTCAACCGGTTAGATCGGAAGAGCAC
+
FFFFFFFFFFFFFFFFFFFFFFFFFFFFFFFFFFFFFFFFFFFFF
@FS10000125:26:BPA73017-1023:1:1101:1340:1840 1:N:0:5
GTGGATAACTTCGTCGAGTACGCTCAAGGAATGAGATCGGAAGAG
+
FFFFFFFFFFFFFFFFFFFFFFFFFFFFFFFFFFFFFFFFFFFFF
@FS10000125:26:BPA73017-1023:1:1101:1880:1840 1:N:0:5
GCGGGAACTTCGTCGAGTACGCTCAATAGTTTAGATCGGAAGAGC
+
FFFFFFFFFFFFFFFFFFFFFFFFFFFFFFFFFFFFFFFFFFFFF
@FS10000125:26:BPA73017-1023:1:1101:3160:1840 1:N:0:5
TCGTAAACTTCGTCGAGTACGCTCAAGTTAGGAGATCGGAAGAGC
+
FFFFFFFFFFFFFFFFFFFFFFFFFFFFFFFFFFFFFFFFFFFFF
@FS10000125:26:BPA73017-1023:1:1101:3400:1840 1:N:0:5
ATGAAACCTTCGTCGAGTACGCTCAACGAGGTAGATCGGAAGAGC
+
FFFFFFFFFFFFFFFFFFFFFFFFFFFFFFFFFFFFFFFFFFFFF
@FS10000125:26:BPA73017-1023:1:1101:3610:1840 1:N:0:5
CCGCCAACTTCGTCGAGTACGCTCAATCGAATAGATCGGAAGAGC
+
FFFFFFFFFFFFFFFFFFFFFFFFFFFFFFFFFFFFFFFFFFFFF
@FS10000125:26:BPA73017-1023:1:1101:3730:1840 1:N:0:5
TCGACAACTTCGTCGAGTACGCTCAATAGTAAAGATCGGAAGAGC
+
FFFFFFFFFFFFFFFFFFFFFFFFFFFFFFFFFFFFFFFFFFFFF
@FS10000125:26:BPA73017-1023:1:1101:3970:1840 1:N:0:5
TCGGAAACTTCGTCGAGTACGCTCAAGATTTAAGATCGGAAGAGC
+
FFFFFFFFFFFFFFFFFFFFFFFFFFFFFFFFFFFFFFFFFFFFF
@FS10000125:26:BPA73017-1023:1:1101:4170:1840 1:N:0:5
CTGACTGGACTTCGTCGAGTACGCTCAAGGGAGGAGATCGGAAGA
+
FFFFFFFFFFFFFFFFFFFFFFFFFFFFFFFFFFFFFFFFFFFFF
@FS10000125:26:BPA73017-1023:1:1101:4850:1840 1:N:0:5
TTGCAAATCTTCGTCGAGTACGCTCAACATTTGAGATCGGAAGAG
+
FFFFFFFFFFFFFFFFFFFFFFFFFFFFFFFFFFFFFFFFFFFFF
@FS10000125:26:BPA73017-1023:1:1101:5080:1840 1:N:0:5
TTGAGTTAACTTCGTCGAGTACGCTCAACAAATAAGATCGGAAGA
+
FFFFFFFFFFFFFFFFFFFFFFFFFFFFFFFFFFFFFFFFFFFFF
@FS10000125:26:BPA73017-1023:1:1101:5100:1840 1:N:0:5
TCTACGAAACTTCGTCGAGTACGCTCAATTCGGGAGATCGGAAGA
+
FFFFFFFFFFFFFFFFFFFFFFFFFFFFFFFFFFFFFFFFFFFFF
@FS10000125:26:BPA73017-1023:1:1101:5130:1840 1:N:0:5
TTGGAAACTTCGTCGAGTACGCTCAATAAGTCAGATCGGAAGAGC
+
FFFFFFFFFFFFFFFFFFFFFFFFFFFFFFFFFFFFFFFFFFFFF
@FS10000125:26:BPA73017-1023:1:1101:5710:1840 1:N:0:5
CTGCAAACTTCGTCGAGTACGCTCAAATTTTTAGATCGGAAGAGC
+
FFFFFFFFFFFFFFFFFFFFFFFFFFFFFFFFFFFFFFFFFFFFF
@FS10000125:26:BPA73017-1023:1:1101:6580:1840 1:N:0:5
TTGGTAACTTCGTCGAGTACGCTCAAATCGTAAGATCGGAAGAGC
+
:FFFFFFFFFFFFFFFFFFFFFFFFFFFFFFFFFFFFFFFFFFFF
@FS10000125:26:BPA73017-1023:1:1101:6690:1840 1:N:0:5
TTGAAAACTTCGTCGAGTACGCCCAATGCAGCAGATCGGAAGAGC
+
FFFFFFFFFFFFFFFFFFFFFFFFFFFFFFFFFFFFFFFFFF:FF
@FS10000125:26:BPA73017-1023:1:1101:9880:1840 1:N:0:5
ATGTAATTTCGTCGAGTACGCTCAAAGTTTAAGATCGGAAAGAGC
+
F:FFFFFFFFFFFFFFFFFFFFFFFFFFFFFFFFFFFFFFFFFFF
@FS10000125:26:BPA73017-1023:1:1101:10910:1840 1:N:0:5
TCTCTGAACTTCGTCGAGTACGCTCAATTACGGAGATCGGAAGAG
+
FFFFFFFFFFFFFFFFFFFFFFFFFFFFFFFFFFFFFFFFFFFFF
@FS10000125:26:BPA73017-1023:1:1101:11410:1840 1:N:0:5
TTGAAACTTCGTCGAGTACGCTCAACTTCCAAGATCGGAAGAGCA
+
FFFFFFFFFFFFFFFFFFFFFFFFFFFFFFFFFFFFFFFFFFFFF
@FS10000125:26:BPA73017-1023:1:1101:11830:1840 1:N:0:5
TTGACTGGACTTCGTCGAGTACGCTCAAACGGATAGATCGGAAGA
+
FFFFFFFFFFFFFFFFFFFFFFFFFFFFFFFFFFFFFFFFFFFFF
@FS10000125:26:BPA73017-1023:1:1101:13020:1840 1:N:0:5
TTGAACTTCGTCGAGTACGCTCAAGGGTAAAGATCGGAAGAGCAC
+
F:FFFFFFFFFFFFFFFFFFFFFFFFFFFFFFFFFFFFFFFFFFF
@FS10000125:26:BPA73017-1023:1:1101:14680:1840 1:N:0:5
CCGGCAACTTCGTCGAGTACGCTCAAGGGATTAGATCGGAAGAGC
+
FFFFFFFFFFFFFFFFFFFFFFFFFFFFFF:FFFFFFFFFFFFFF
@FS10000125:26:BPA73017-1023:1:1101:14880:1840 1:N:0:5
TTTGAACTTCGTCGAGTACGCTCAAGATCTAAGATCGGAAGAGCA
+
FFFFFFFFFFFFFFFFFFFFFFFFFFFFFFFFFFFFFFFFFFFFF
@FS10000125:26:BPA73017-1023:1:1101:15080:1840 1:N:0:5
TCGAACTTCGTCGAGTACGCTCAATATGGAAGATCGGAAGAGCAC
+
FFFFFFFFFFFFFFFFFFFFFFFFFFFFFFFFFFFFFFFFFFFFF
[truncated: 21,281,007 more chars]
