# Supplementary material for: Non-templated addition and template switching by Moloney murine leukemia virus (MMLV)-based reverse transcriptases co-occur and compete with each other
Source: J Biol Chem. 2019 Oct 22;294(48):18220–31. doi: 10.1074/jbc.RA119.010676 (PMC6885630; doi:10.1074/jbc.RA119.010676)
Supplement: Supporting Information [file supp_RA119.010676_155253_1_supp_413280_pzhsrd.zip › Non-template addition/NTA-P-4rNV5FAM-B.fastq]

@FS10000125:26:BPA73017-1023:1:1101:1540:1000 1:N:0:6
GCGAGAACTTCGTCGAGTACGCTCAAATGTAAAGATCGGAAGAGC
+
FFFFFFFFFFFFFFFFFFFFFFFFFFFFFFFFFFFFFFFFFFFFF
@FS10000125:26:BPA73017-1023:1:1101:2210:1000 1:N:0:6
CCGTAAACTTCGTCGAGTACGCTCAAAGGAAAAGATCGGAAGAGC
+
FFFFFFFFFFFFFFFFFFFFFFFFFFFFFFFFFFFFFFFFFFFFF
@FS10000125:26:BPA73017-1023:1:1101:2790:1000 1:N:0:6
GCGCAACTTCGTCGAGTACGCTCAACGGAGTAGATCGGAAGAGCA
+
:FFFFFFFFFFFFFFFFFFFFFFFFFFFFFFFFFFFFFFFFFFFF
@FS10000125:26:BPA73017-1023:1:1101:2850:1000 1:N:0:6
GGGGTACCTTCGTCGAGTACGCTCAAAAAAACAGATCGGAAGAGC
+
:FFFFFFFFFFFFFFFFFFFFFFFFFFFFFFFFFFFFFFFFFFFF
@FS10000125:26:BPA73017-1023:1:1101:2900:1000 1:N:0:6
GTGGAAACTTCGTGAGTACGCTCAACTATTCAGATCGGAAGAGCA
+
F:FFFFFFFFFFFFFFFFFFFFFFFFFFFFFFFFFFFFFFFFFFF
@FS10000125:26:BPA73017-1023:1:1101:3530:1000 1:N:0:6
GGGCTAACTTCGTCGAGTACGCTCAATGTGTTAGATCGGAAGAGC
+
,FFFFFFFFFFFFFFFFFFFFFFFFFFFFFFFFFFFFFFFFFFFF
@FS10000125:26:BPA73017-1023:1:1101:4460:1000 1:N:0:6
TAGCAACTTCGTCGAGTACGCTCAAAGACAGAGATCGGAAGAGCA
+
FFFFFFFFFFFFFFFFFFFFFFFFFFFFFFFFFFFFFFFFFFFF:
@FS10000125:26:BPA73017-1023:1:1101:4490:1000 1:N:0:6
TTGCTAACTTCGTCGAGTACGCTCAATATGTAAGATCGGAAGAGC
+
,,F:FFFFF:FFFF::FFFF:FFF:,FFFFFFFFFF:FFFFFFF:
@FS10000125:26:BPA73017-1023:1:1101:4580:1000 1:N:0:6
TCTATAACTTCGTCGAGTACGCTCAACACTTAAGATCGGAAGAGC
+
FFFFFFFFFFFFFFFFFFFFFFFFFFFFFFFFFFFFFFFFFFFFF
@FS10000125:26:BPA73017-1023:1:1101:4770:1000 1:N:0:6
TCTGAAACTTCGTCGAGTACGCTCAAAATATGAGATCGGAAGAGC
+
FFFFFFFFFFFFFFFFFFFFFFFFFFFFFFFFFFFFFFFFFFFFF
@FS10000125:26:BPA73017-1023:1:1101:4830:1000 1:N:0:6
GTGGCAACTTCGTCGAGTACGCTCAATTAACCAGATCGGAAGAGC
+
:FFFFFFFFFFFFFFFFFFFFFFFFFFFFFFFFFFFFFFFFFFFF
@FS10000125:26:BPA73017-1023:1:1101:5220:1000 1:N:0:6
GTGAAAACTTCGTCGAGTACGCTCAAACTTAAAGATCGGAAGAGC
+
FFFFFFFFFFFFFFFFFFFFFFFFFFFFFFFFFFFFFFFFFFFFF
@FS10000125:26:BPA73017-1023:1:1101:5480:1000 1:N:0:6
TCGCGAACTTCGTCGAGTACGCTCAACCGAAAAGATCGGAAGAGC
+
FFFFFFFFFFFFFFFFFFFFFFFFFFFFFFFFFFFFFFFFFFFFF
@FS10000125:26:BPA73017-1023:1:1101:5500:1000 1:N:0:6
TGGTTAACTTCGTCGAGTACGCTCAAAAGAACAGATCGGAAGAGC
+
:FFFFFFFFFFFFFFFFFFFFFFFFFFFFFFFFFFFFFFFFFFFF
@FS10000125:26:BPA73017-1023:1:1101:6210:1000 1:N:0:6
TGGACAACTTCGTCGAGTACGCTCAATAGTATAGATCGGAAGAGC
+
FFFFFFFFFFFFFFFFFFFFFFFFFFFFFFFFFFFFFFFFFFFFF
@FS10000125:26:BPA73017-1023:1:1101:6240:1000 1:N:0:6
GTGGCAACTTCGTCGAGTACGCTCAATAAAGTAGATCGGAAGAGC
+
FFFFFFFFFFFFFFFFFFFFFFFFFFFFFFFFFFFFFFFFFFFFF
@FS10000125:26:BPA73017-1023:1:1101:6290:1000 1:N:0:6
TATGGAACTTCGTCGAGTACGCTCAAGATGGGAGATCGGAAGAGC
+
FFFFFFFFFFFFFFFFFFFFFFFFFFFFFFFFFFFFFFFFFFFFF
@FS10000125:26:BPA73017-1023:1:1101:6490:1000 1:N:0:6
TGTGAAACTTCGTCGAGTACGCTCAAGTCCAAAGATCGGAAGAGC
+
FFFFFFFFFFFFFFFFFFFFFFFFFFFFFFFFFFFFFFFFFFFFF
@FS10000125:26:BPA73017-1023:1:1101:6820:1000 1:N:0:6
TTGCTGAACTTCGTCGAGTACGCTCAATGAAATAGATCGGAAGAG
+
FFFFFFFFFFFFFFFFFFFFFFFFFFFFFFFFFFFFFFFFFFFFF
@FS10000125:26:BPA73017-1023:1:1101:6970:1000 1:N:0:6
TCGCAAACTTCGTCGAGTACGCTCAATCATGAAGATCGGAAGAGC
+
FF:FFFFFFFFFFFFFFFFFFFFFFFFFFFFFFFFFFFFFFFFFF
@FS10000125:26:BPA73017-1023:1:1101:7120:1000 1:N:0:6
TCGGAAACTTCGTCGAGTACGCTCAAATGTCCAGATCGGAAGAGC
+
FFFFFFFFFFFFFFFFFFFFFFFFFFFFFFFFFFFFFFFFFFFFF
@FS10000125:26:BPA73017-1023:1:1101:7710:1000 1:N:0:6
TCGTTAACTTCGTCGAGTACGCTCAATGGCAGAGATCGGAAGAGC
+
FFFFF:FFFFFFFFFFFFFFFFFFFFFFFFFFFFFFFFFFFFFFF
@FS10000125:26:BPA73017-1023:1:1101:7740:1000 1:N:0:6
TCTGTAACTTCGTCGAGTACGCTCAACATTTAAGATCGGAAGAGC
+
FFFFFFFFFFFFFFFFFFFFFFFFFFFFFFFFFFFFFFFFFFFFF
@FS10000125:26:BPA73017-1023:1:1101:8160:1000 1:N:0:6
TCTGAGAACTTCGTCGAGTACGCTCAACACGGAAGATCGGAAGAG
+
FFFFFFF,FFFFFFFFFFFFFFFF:FFFFFFFFFFFFFFFFFFFF
@FS10000125:26:BPA73017-1023:1:1101:8250:1000 1:N:0:6
TCGATAACTTCGTCGAGTACGCTCAAAATCCGAGATCGGAAGAGC
+
FF:FFFFFFFFFFFFFFFFFFFFFFFFFFFFFFFFFFFFFFFFFF
@FS10000125:26:BPA73017-1023:1:1101:8300:1000 1:N:0:6
TTGTAGAACTTCGTCGAGTACGCTCAAAAATGGAGATCGGAAGAG
+
FFFFFFFFFFFFFFFFFFFFFFFFFFFFFFFFFFFFFFFFFFFFF
@FS10000125:26:BPA73017-1023:1:1101:8840:1000 1:N:0:6
TCGTTAACTTCGTCGAGTACGCTCAACTGGTGAGATTGGAAGAGC
+
FFFFFFFFFFFFFFFFFFFFFFFFFFFFFFFFFFFFFFFFFFFFF
@FS10000125:26:BPA73017-1023:1:1101:9250:1000 1:N:0:6
GCGCTAACTTCGTCGAGTACGCTCAAGCTGATAGATCGGAAGAGC
+
,FFFFFFFFFFFFFFFFFFFFFFFFFFFFFFFFFFFFFFFFFFFF
@FS10000125:26:BPA73017-1023:1:1101:10020:1000 1:N:0:6
TCGGAACTTCGTCGAGTACGCTCAACCAAACAGATCGGAAGAGCA
+
FFFFFFFFFFFFFFFFFFFFFFFFFFFFFFFFFFFFFFFFFFFFF
@FS10000125:26:BPA73017-1023:1:1101:10540:1000 1:N:0:6
TTGTTTAACTTCGTCGAGTACGCTCAACGTGATAGATCGGAAGAG
+
FFFFFFFFFFFFFFFFFFFFFFFFFFFFFFFFFFFFFFFFFFFFF
@FS10000125:26:BPA73017-1023:1:1101:10580:1000 1:N:0:6
TCCGACAACTTCGTCGAGTACGCTCAATTGGTTAGATCGGAAGAG
+
FFFFFFFFFFFFFFFFFFFFFFFFFFFFFFFFFFFFFFFFFFFFF
@FS10000125:26:BPA73017-1023:1:1101:10610:1000 1:N:0:6
TCGGAACTTCGTCGAGTACGCTCAATAAACTAGATCGGAAGAGCA
+
FF:FFFFFF:FFF:FFFFFFFF::FF:,FFFFFFF:FFFFFFFF,
@FS10000125:26:BPA73017-1023:1:1101:11400:1000 1:N:0:6
CAGCTAACTTCGTCGAGTACGCTCAATTCTTGAGATCGGAAGAGC
+
FFFFFFFFFFFFFFFFFFFFFFFFFFFFFFFFFFFFFFFFFFFFF
@FS10000125:26:BPA73017-1023:1:1101:11490:1000 1:N:0:6
CCGGTAACTTCGTCGAGTACGCTCAATGTACGAGATCGGAAGAGC
+
FFF:FFFFFFFFFFFFFFFFFFFFFFFFF:FFFFFFFFFFFFFFF
@FS10000125:26:BPA73017-1023:1:1101:11940:1000 1:N:0:6
TAGTCAACTTCGTCGAGTACGCTCAAACGTATAGATCGGAAGAGC
+
F:FF:FFFFFFFFFFFFFFFFFFF:FFFFFFF:FFF:FFFFFFFF
@FS10000125:26:BPA73017-1023:1:1101:12450:1000 1:N:0:6
AGGGGGGAAACTTCGTCGAGTACGCTCAAACGAGAAGATCGGAAG
+
FFFFFFFFFFFFFFFFFFFFFFFFFFFFFFFFFFFFFFFFFFFFF
@FS10000125:26:BPA73017-1023:1:1101:12790:1000 1:N:0:6
GAGTCGTCTTCGTCGAGTACGCTCAAGATGAAAGATCGGAAGAGC
+
,FFFFFFFFFFFFFFFFFFFFFFF:FFFFFFFFFFFFFFFFFFFF
@FS10000125:26:BPA73017-1023:1:1101:13590:1000 1:N:0:6
GCCATAACTTCGTCGAGTACGCTCAACAAGGAAGATCGGAAGAGC
+
,FFFFFFFFFFFFFFFFFFFFFFFFFFFFFFFFFFFFFFFFFFFF
@FS10000125:26:BPA73017-1023:1:1101:13940:1000 1:N:0:6
TTGTCCAACTTCGTCAGTACGCTCAAAGAGAAAGATCGGAAGAGC
+
FFF:FFFFFFFFFFFFFFF::FFF,FFFF:FFFFFFF:FFFFF:F
@FS10000125:26:BPA73017-1023:1:1101:15790:1000 1:N:0:6
TCAATGAACTTCGTCGAGTACGCTCAAGGTGTAAGATCGGAAGAG
+
FFFFFFFFFFFFFFFFFFFFFFFFFFFFFFFFFFFFFFFFFFFFF
@FS10000125:26:BPA73017-1023:1:1101:15910:1000 1:N:0:6
GGGGAAACTTCGTCGAGTACGCTCAATAATCGAGATCGGAAGAGC
+
,:::FFFFFFFFFFFFFFFFFFFFFFFFFFFFFFFFFFFFFFFFF
@FS10000125:26:BPA73017-1023:1:1101:1380:1010 1:N:0:6
CCGTGAACTTCGTCGAGTACGCTCAAGTCATCAGATCGGAAGAGC
+
FFFFFFFFFFFFFFFFFFFFFFFFFFFFFF:FFFFFFFFFFFFFF
@FS10000125:26:BPA73017-1023:1:1101:2680:1010 1:N:0:6
TCTTGCTTAACTTCGTCGAGTACGCTCAATGGCAAAGATCGGAAG
+
FFFFFFFFFFFFFFFFFFFFFFFFFFFFFFFFFFFFFFFFFFFFF
@FS10000125:26:BPA73017-1023:1:1101:3130:1010 1:N:0:6
GAGGAACTTCGTCGAGTACGCTCAACTGACCAGATCGGAAGAGCA
+
FFFFFFFFFFFFFFFFFFFFFFFFFFFFFFFFFFFFFFFFFFFFF
@FS10000125:26:BPA73017-1023:1:1101:3320:1010 1:N:0:6
CAGCAAACTTCGTCGAGTACGCTCAAGTTTGGAGATCGGAAGAGC
+
FFFFFFFFFFFFFFFFFFFFFFFFFFFFFFFFFFFFFFFFFFFFF
@FS10000125:26:BPA73017-1023:1:1101:3400:1010 1:N:0:6
TTGCAAACTTCGTCGAGTACGCTCAAACCATAAGATCGGAAGAGC
+
FFFFFFFFFFFFFFFFFFFFFFFFFFFFFFFFFFFFFFFFFFFFF
@FS10000125:26:BPA73017-1023:1:1101:3530:1010 1:N:0:6
TCGAGACTTCGTCGAGTACGCTCAATTTTAAAGATCGGAAGAGCA
+
FFFFFFFFFFFFFFFFFFFFFFFFFFFFFFFFFFFFFFFFFFFFF
@FS10000125:26:BPA73017-1023:1:1101:3920:1010 1:N:0:6
AACTAAACTTCGTCGAGTACGCTCAACTGACGAGATCGGAAGAGC
+
FFFFFFFFFFFFFFFFFFFFFFFFFFFFFFFFFFFFFFFFFFFFF
@FS10000125:26:BPA73017-1023:1:1101:4370:1010 1:N:0:6
TCGGGCAACTTCGTCGAGTACGCTCAAAATGTAAGATCGGAAGAG
+
FFFFFFFFFFFFFFFFFFFFFFFFFFFFFFFFFFFFFFFFFFFFF
@FS10000125:26:BPA73017-1023:1:1101:4430:1010 1:N:0:6
TCGCTAACTTCGTCGAGTACGCTCAACGGTTTAGATCGGAAGAGC
+
FFFFFFFFFFFFFFFFFFFFFFFFFFF:FF:FFFFFFFFFFFFFF
@FS10000125:26:BPA73017-1023:1:1101:4780:1010 1:N:0:6
TTGCATAACTTCGTCGAGTACGCTCAAATCAGTAGATCGGAAGAG
+
FFFFFFFFFFFFFFFFFFFFFFFFFFFFFFFFFFFFFFFFFFFFF
@FS10000125:26:BPA73017-1023:1:1101:4950:1010 1:N:0:6
TTGAAAAACTTCGTCGAGTACGCTCAAGGGAGAAGATCGGAAGAG
+
FFFFFFFFFFFFFFFFFFFFFFFFFFFFFFFFFFFFFFFFFFFFF
@FS10000125:26:BPA73017-1023:1:1101:4980:1010 1:N:0:6
TTGAAGAACTTCGTCGAGTACGCTCAACGTGCGAGATCGGAAGAG
+
FFFFFFFFFFFFFFFFFFFFFFFFFFFFFFFFFFFFFFFFFFFFF
@FS10000125:26:BPA73017-1023:1:1101:5130:1010 1:N:0:6
TCGCAAACTTCGTCGAGTACGCTCAAGATACAAGATCGGAAGAGC
+
FFFFFFFFFFFFFFFFFFFFFFFFFFFFFFFFFFFFFFFFFFFFF
@FS10000125:26:BPA73017-1023:1:1101:5200:1010 1:N:0:6
TTGCAACTTCGTCGAGTACGCTCAATCGAAAAGATCGGAAGAGCA
+
FFFFFFFFFFFFFFFFFFFFFFFFFFFFFFFFFFFFFFFFFFFFF
@FS10000125:26:BPA73017-1023:1:1101:5220:1010 1:N:0:6
ACGGCAACTTCGTCGAGTACGCTCAAATTGGGAGATCGGAAGAGC
+
FFFFFFFFFFFFFFFFFFFFFFFFFFFFFFFFFFFFFFFFFFFFF
@FS10000125:26:BPA73017-1023:1:1101:5460:1010 1:N:0:6
GTCGAGGAACTTCGTCGAGTACGCTCAAGAAAAAAGATCGGAAGA
+
FFFFFFFFFFFFFFFFFFFFFFFFFFFFFFFFFFFFFFFFFFFFF
@FS10000125:26:BPA73017-1023:1:1101:5470:1010 1:N:0:6
TCGGCATCTTCGTCGAGTACGCTCAAATTAACAGATCGGAAGAGC
+
FFFFFFFFFFFFFFFFFFFFFFFFFFFFFFFFFFFFFFFFFFFFF
@FS10000125:26:BPA73017-1023:1:1101:5570:1010 1:N:0:6
TTGAAAACTTCGTCGAGTACGCTCAAGTTACGAGATCGGAAGAGC
+
FFFFFFFFFFFFFFFFFFFFFFFFFFFFFFFFFFFFFFFFFFFFF
@FS10000125:26:BPA73017-1023:1:1101:5650:1010 1:N:0:6
TCGCCAACTTCGTCGAGTACGCTCAATTGACGAGATCGGAAGAGC
+
,F:::FFFFFFFF:FFF:,FFFF:F:FF:FFFFF:FF::,F,,:F
@FS10000125:26:BPA73017-1023:1:1101:5700:1010 1:N:0:6
TCGTGAACTTCGTCGAGTACGCTCAAAAAAACAGATCGGAAGAGC
+
:FFFFFFFFFFFFFFFFFFFFFFFFFFFFFFFFFFFFFFFFFFFF
@FS10000125:26:BPA73017-1023:1:1101:5910:1010 1:N:0:6
TGGTAACTTCGTCGAGTACGCTCAAGTTGTAAGATCGGAAGAGCA
+
:FFFFFFFFFFFFFFFFFFFFFFFFFFFFFFFFFFFFFFFFFFFF
@FS10000125:26:BPA73017-1023:1:1101:6290:1010 1:N:0:6
TTGTTGCCTTTCGTCGAGTACGCTCAAGGTCAAAGATCGGAAGAG
+
FFFFFFFFFFFFFFFFFFFFFFFFFFFFFFFFFFFFFFFFFFFFF
@FS10000125:26:BPA73017-1023:1:1101:6710:1010 1:N:0:6
TCGCAAACTTCGTCGAGTACGCTCAATAGCCCAGATCGGAAGAGC
+
FFFFFFFFFFFFFFFFFFFFFFFFFFFFFFFFFFFFFFFFFFFFF
@FS10000125:26:BPA73017-1023:1:1101:6940:1010 1:N:0:6
TTGACTGGACTTCGTCGAGTACGCTCAAGTTCCGAGATCGGAAGA
+
FFFFFFFFFFFFFFFFFFFFFFFFFFFFFFFFFFFFFFFFFFFFF
@FS10000125:26:BPA73017-1023:1:1101:7140:1010 1:N:0:6
TTGCAAACTTCGTCGAGTACGCTCAAACTAGTAGATCGGAAGAGC
+
FFFFFFFFFFFFFFFFFFFFFFFFFFFFFFFFFFFFFFFFFFFFF
@FS10000125:26:BPA73017-1023:1:1101:7460:1010 1:N:0:6
GCGCCAACTTCGTCGAGTACGCTCAAGATAGTAGATCGGAAGAGC
+
FFFFFFFFFFFFFFFFFFFFFFFFFFFFFFFFFFFFFFFFFFFFF
@FS10000125:26:BPA73017-1023:1:1101:8150:1010 1:N:0:6
GCGTAAACTTCGTCGAGTACGCTCAAACAGGTAGATCGGAAGAGC
+
FFFFFFFFFFFFFFFFFFFFFFFFFFFFFFFFFFFFFFFFFFFFF
@FS10000125:26:BPA73017-1023:1:1101:8230:1010 1:N:0:6
TTGACTGGACTTCGTCGAGTACGCTCAAACTCGAAGATCGGAAGA
+
,F,FFFFF:FFF,FFFF:FFF:FFFFFFFFFFFF,FFFF,F:FFF
@FS10000125:26:BPA73017-1023:1:1101:8320:1010 1:N:0:6
TTGGTAACTTCGTCGAGTACGCTCAATCTCTTAGATCGGAAGAGC
+
FFFFFFFFFFFFFFFFFFFFFFFFFFFFFFFFFFFFFFFFFFFFF
@FS10000125:26:BPA73017-1023:1:1101:8360:1010 1:N:0:6
GCGTACTCACGAAGTTTTCTGGGTAGCTTCGTCGAGTACGCTCAA
+
FFFFFFFFFFFFFFFFFFFFFFFFFFFFFFFFFFFFFFFFFFFFF
@FS10000125:26:BPA73017-1023:1:1101:8370:1010 1:N:0:6
TCGAAAACTTCGTCGAGTACGCTCAACTAATTAGATCGGAAGAGC
+
FFFFFFFFFFFFFFFFFFFFFFFFFFFFFFFFFFFFFFFFFFFFF
@FS10000125:26:BPA73017-1023:1:1101:8800:1010 1:N:0:6
TAGGAGTAAACTTCGTCGAGTACGCTCAATAAGAGAGATCGGAAG
+
FFFFFFFFFFFFFFFFFFFFFFFFFFFFFFFFFFFFFFFFFFFFF
@FS10000125:26:BPA73017-1023:1:1101:9020:1010 1:N:0:6
GCGCAACTTCGTCGAGTACGCTCAAAGGGAAAGATCGGAAGAGCA
+
:FFF::FFFFFFFFFFFFFFFFFFF,FFF:,FFFFF,FFFFFFFF
@FS10000125:26:BPA73017-1023:1:1101:9280:1010 1:N:0:6
GGGGGAACTTCGTCGAGTACGCTCAAAGGGAGAGATCGGAAGAGC
+
,F,F:FFFFFFFFFFFFFFFFFFFFFF:FFFFFFFFFFFFFFFFF
@FS10000125:26:BPA73017-1023:1:1101:9350:1010 1:N:0:6
TCGGGAACTTCGTCGAGTACGCTCAAGAATGAAGATCGGAAGAGC
+
FFFFFFFFFFFFFFFFFFFFFFFFFFFFFFFFFFFFFFFFFFFFF
@FS10000125:26:BPA73017-1023:1:1101:9400:1010 1:N:0:6
GCGACAACTTTCGTCGAGTACGCTCAATGGCAAAGATCGGAAGAG
+
FFFFFFFFFFFFFFFFFFFFFFFFFFFFFFFFFFFFFFFFFFFFF
@FS10000125:26:BPA73017-1023:1:1101:9640:1010 1:N:0:6
TTGCGAAAGTTCGTCGAGTACGCTCAAATCTAAAGATCGGAAGAG
+
FFFFFFFFFFFFFFFFFFFFFFFFFFFFFFFFFFFFFFFFFFFFF
@FS10000125:26:BPA73017-1023:1:1101:9650:1010 1:N:0:6
TCGCATAACTTCGTCGAGTACGCTCAACGTATTAGATCGGAAGAG
+
FFFFFFFFFFFFFFFFFFFFFFFFFFFFFFFFFFFFFFFFFFFFF
@FS10000125:26:BPA73017-1023:1:1101:11050:1010 1:N:0:6
TTGACTGGACTTCGTCGAGTACGCTCAAACCTGTAGATCGGAAGA
+
FFFFFFFFFFFFFFFFFFFFFFFFFFFFFFFFFFFFFFFFFFFFF
@FS10000125:26:BPA73017-1023:1:1101:11500:1010 1:N:0:6
TGGTGGCAACTTCGTCGAGTACGCTCAATAAAGTAGATCGGAAGA
+
FFFFFFFFFFFFFFFFFFFFFFFFFFFFFFFFFFFFFFFFFFFFF
@FS10000125:26:BPA73017-1023:1:1101:11630:1010 1:N:0:6
GAGAACTTCGTCGAGTACGCTCAAGGGGCCAGATCGGAAGAGCAC
+
:FFFFFFFFFFFFFFFFFFFFFFFFFFFFFFFFFFFFFFFFFFFF
@FS10000125:26:BPA73017-1023:1:1101:11700:1010 1:N:0:6
TCGCTTAACTTCGTCGAGTACGCTCAAGTGGAAAGATCGGAAGAG
+
FFFFFFFFFFFFFFFFFFFFFFFFFFFFFFFFFFFFFFFFFFFFF
@FS10000125:26:BPA73017-1023:1:1101:12220:1010 1:N:0:6
GCCCAAACTTCGTCGAGTACGCTCAATTTATAAGATCGGAAGAGC
+
FFFFFFFFFFFFFFFFFFFFFFFFFFFFFFFFFFFFFFFFFFFFF
@FS10000125:26:BPA73017-1023:1:1101:12400:1010 1:N:0:6
TCACAACTTCGTCGAGTACGCTCAAGCAGTGAGATCGGAAGAGCA
+
FFFFFFFFFFFFFFFFFFFFFFFFFFFFFFFFFFFFFFFFFFFFF
@FS10000125:26:BPA73017-1023:1:1101:12480:1010 1:N:0:6
TCGTGAACTTCGTCGAGTACGCTCAACGGTTGAGATCGGAAGAGC
+
:F:FFFFFFFFFFFFFFFFFFFFFFFFFFFFFFFFFFFFFFFFFF
@FS10000125:26:BPA73017-1023:1:1101:12800:1010 1:N:0:6
TTTGAATAACTTCGTCGAGTACGCTCAATAGACTAGATCGGAAGA
+
,F,::FFFFFFF:FFF:FFFFFFFF:FFFF,,FFF:F:FF:FFFF
@FS10000125:26:BPA73017-1023:1:1101:13050:1010 1:N:0:6
TTGGGTAACTTCGTCGAGTACGCTCAATGTTAAAGATCGGAAGAG
+
FFFFFFFFFFFFFFFFFFFFFFFFFFFFFFFFFFFFFFFFFFFFF
@FS10000125:26:BPA73017-1023:1:1101:13440:1010 1:N:0:6
ACGCAAACTTCGTCGAGTACGCTCAAATACGGAGATCGGAAGAGC
+
FFFFFFFFFFFFFFFFFFFFFFFFFFFFFFFFFFFFFFFFFFFFF
@FS10000125:26:BPA73017-1023:1:1101:14040:1010 1:N:0:6
GGGGAAACTTCGTCGAGTACGCTCAAATCAGGAGATCGGAAGAGC
+
FFFFFFFFFFFFFFFFFFFFFFFFFFFFFFFFFFFFFFFFFFFFF
@FS10000125:26:BPA73017-1023:1:1101:14350:1010 1:N:0:6
GCGTCAACTTCGTCGAGTACGCTCAAATAAGAAGATCGGAAGAGC
+
:FFFFFFFFFFFFFFFFFFFFFFFFFFFFFFFFFFFFFFFFFFFF
@FS10000125:26:BPA73017-1023:1:1101:14450:1010 1:N:0:6
TTGGAAACTTCGTCGAGTACGCTCAATAAGGAAGATCGGAAGAGC
+
FFFFFFFFFFFFFFFFFFFFFFFFFFFFFFFFFFFFFFFFFFFFF
@FS10000125:26:BPA73017-1023:1:1101:14800:1010 1:N:0:6
CCGTCAACTTCGTCGAGTACGCTCAAGTAGTTAGATCGGAATAGC
+
FFFFFFFFFFFFFFFFFFFFFFFFF:FFFFFFFFFFFFFFFFFFF
@FS10000125:26:BPA73017-1023:1:1101:15040:1010 1:N:0:6
GCGTGAACTTCGTCGAGTACGCTCAAGGTGCCAGATCGGAAGAGC
+
,FF:FF:FFFFFFFF:FFFFFFFF:,FFF:FFF,FFF::FFFFF:
@FS10000125:26:BPA73017-1023:1:1101:15220:1010 1:N:0:6
GGCTTAACTTCGTCGAGTACGCTCAAGCCAGTAGATCGGAAGAGC
+
,FFF:FFF:FF,:F:FFFF:,F:::F:FF:FFF:FFFFFFFFF:F
@FS10000125:26:BPA73017-1023:1:1101:15800:1010 1:N:0:6
TTGCTAACTTCGTCGAGTACGCTCAAGGTGACAGATCGGAAGAGC
+
FFFFFFFFFFFFFFFFFFFFFFFFFFFFFFFFFFFFFFFFFFFFF
@FS10000125:26:BPA73017-1023:1:1101:1370:1020 1:N:0:6
TCGTTAACTTCGTCGAGTACGCTCAATCACACAGATCGGAAGAGC
+
FFFFFFFFFFFFFFFFFFFFFFFFFFFFFFFFFFFFFFFFFFFFF
@FS10000125:26:BPA73017-1023:1:1101:1500:1020 1:N:0:6
GTGTGAACTTCGTCGAGTACGCTCAAACGTTTAGATCGGAAGAGC
+
FFFFFFFFFFFFFFFFFFFFFFFFFFFFFFFFFFFFFFFFFFFFF
@FS10000125:26:BPA73017-1023:1:1101:1540:1020 1:N:0:6
TCGTCTAACTTCGTCGAGTACGCTCAAGAGGCCAGATCGGAAGAG
+
FFF:FFFFFFFFFFF:FFFFF:F:F,F:F:FFFFFFFFFFFFFFF
@FS10000125:26:BPA73017-1023:1:1101:1830:1020 1:N:0:6
TTTGCAACTTCGTCGAGTACGCTCAAACAGTAAGATCGGAAGAGC
+
FFFFFFFFFFFFFFFFFFFFFFFFFFFFFFFFFFFFFFFFFFFFF
@FS10000125:26:BPA73017-1023:1:1101:1890:1020 1:N:0:6
TTTTTTTTTTTTTTTTTTTTTTTTTTTTTTTTTTTTTTTTTTTTT
+
,FFFFFFF:::::::FFFFFFF,F:FFFFF:FFFFFFFFFFFFFF
@FS10000125:26:BPA73017-1023:1:1101:2220:1020 1:N:0:6
GCCTAGGAACTTCGTCGAGTACGCTCAAGCAGAAAGATCGGAAGA
+
FFFF:::,FF:FF::FF:F,FFFFF,,FFFF:FFFF,FF::FFF,
@FS10000125:26:BPA73017-1023:1:1101:2300:1020 1:N:0:6
TTGACTGGACTTCGTCGAGTACGCTCAATCCCGAAGATCGGAAGA
+
FFFFFFFFFFFFFFFFFFFFFFFFFFFFFFFFFFFFFFFFFFFFF
@FS10000125:26:BPA73017-1023:1:1101:2690:1020 1:N:0:6
CCGGGTGAAACTTCGTCGAGTACGCTCAAGGCCATAGATCGGAAG
+
FFFFFFFFFFFFFFFFFFFFFFFFFFFFFFFFFFFFFFFFFFFFF
@FS10000125:26:BPA73017-1023:1:1101:2780:1020 1:N:0:6
TTGGTAACTTCGTCGAGTACGCTCAAATGCTCAGATCGGAAGAGC
+
FFFFFFFFFFFFFFFFFFFFFFFFFFFFFFFFFFFFFFFFFFFFF
@FS10000125:26:BPA73017-1023:1:1101:2990:1020 1:N:0:6
TCGAACTTCGTCGAGTACGCTCAATGATGCAGATCGGAAGAGCAC
+
FFFFFFFFFFFFFFFFFFFFFFFF:FFFFFFFFFFFFFFFFFFFF
@FS10000125:26:BPA73017-1023:1:1101:3010:1020 1:N:0:6
TTTATAAACTTCGTCGAGTACGCTCAATGGAGTAGATCGGAAGAG
+
FFFFFFFFFFFFFFFFFFFFFFFFFFFFFFFFFFFFFFFFFFFFF
@FS10000125:26:BPA73017-1023:1:1101:3070:1020 1:N:0:6
TTGACTGGACTTCGTCGAGTACGCTCAATCCAATAGATCGGAAGA
+
FFFFFFFFFFFFFFFFFFFFFFFFFFFFFFFFFFFFFFFFFFFFF
@FS10000125:26:BPA73017-1023:1:1101:3580:1020 1:N:0:6
TTGCCGAACTTCGTCGAGTACGCTCAACCAAGTAGATCGGAAGAG
+
FFFFFFFFFFFFFFFFFFFFFFFFFFFFFFFFFFFFFFFFFFFFF
@FS10000125:26:BPA73017-1023:1:1101:4110:1020 1:N:0:6
CAGCAAACTTCGTCGAGTACGCTCAATTCCAAAGATCGGAAGAGC
+
FFFFFFFFFFFFFFFFFFFFFFFFFFFFFFFFFFFFFFFFFFFFF
@FS10000125:26:BPA73017-1023:1:1101:4160:1020 1:N:0:6
GGGGTAACTTCGTCGAGTACGCTCAATACTTAAGATCGGAAGAGC
+
FFFFFFFFFFFFFFFFFFFFFFFFFFFFFFFFFFFFFFFFFFFFF
@FS10000125:26:BPA73017-1023:1:1101:4180:1020 1:N:0:6
GCGGAACTTCGTCGAGTACGCTCAAGTCTTAAGATCGGAAGAGCA
+
:FFFFFFFFFFFFFFFFFFFFFFFFFFFFFFFFFFFFFFFFFFFF
@FS10000125:26:BPA73017-1023:1:1101:4500:1020 1:N:0:6
TTGTCAACTTCGTCGAGTACGCTCAAAAACTGAGATCGGAAGAGC
+
FFFFFFFFFFFFFFFFFFFFFFFFFFFFFFFFFFFFFFFFFFFFF
@FS10000125:26:BPA73017-1023:1:1101:4550:1020 1:N:0:6
TTGTTAAACTTCGTCGAGTACGCTCAATTTTAAAGATCGGAAGAG
+
FFFFFFFFFFFFFFFFFFFFFFFFFFFFFFFFFFFFFFFFFFFFF
@FS10000125:26:BPA73017-1023:1:1101:5460:1020 1:N:0:6
GCGGAACTTCGTCGAGTACGCTCAAATATGGAGATCGGAAGAGCA
+
,FFFF:FFFFFFFFFFFFFFFFFFFFFFFFFFFFFFFFFFFFFFF
@FS10000125:26:BPA73017-1023:1:1101:5590:1020 1:N:0:6
TGGTAAACTTCGTCGAGTACGCTCAAGAGTATAGATCGGAAGAGC
+
FFFFFFFFFFFFFFFFFFFFFFFFFFFFFFFFFFFFFFFFFFFFF
@FS10000125:26:BPA73017-1023:1:1101:6010:1020 1:N:0:6
GGAATAACTTCGTCGAGTACGCTCAAAAGTAAAGATCGGAAGAGC
+
FFFFFFFFFFFFFFFFFFFFFFFFFFFFFFFFFFFFFFFFFFFFF
@FS10000125:26:BPA73017-1023:1:1101:6260:1020 1:N:0:6
TTGATAATTTCGTCGAGTACGCTCAAGAGCGGAGATCGGAAGAGC
+
FFFFFFFFFFFFFFFFFFFFFFFFFFFFFFFFFFFFFFFFFFFFF
@FS10000125:26:BPA73017-1023:1:1101:6590:1020 1:N:0:6
GAGACAACTTCGTCGAGTACGCTCAAGGTCGGAGATCGGAAGAGC
+
:FFFFFFFFFFFFFFFFFFFFFFFFFFFFFFFFFFFFFFFFFFFF
@FS10000125:26:BPA73017-1023:1:1101:6610:1020 1:N:0:6
TTTTGTAACTTCGTCGAGTACGCTCAACGGAATAGATCGGAAGAG
+
FFFFFFFFFFFFFFFFFFFFFFFFFFFFFFFFFFFFFFFFFFFFF
@FS10000125:26:BPA73017-1023:1:1101:6720:1020 1:N:0:6
TTGCACAACTTCGTCGAGTACGCTCAAATTCTTAGATCGGAAGAG
+
FFFFFFF,FF:FFFFFFFFFFFFFFFFFFFFFFFFFFFFFFFFFF
@FS10000125:26:BPA73017-1023:1:1101:6900:1020 1:N:0:6
GCGCTAACTTCGTCGAGTACGCTCAAGCAGGGAGATCGGAAGAGC
+
FFFFFFFFFFFFFFFFFFFFFFFFFFFFFFFFFFFFFFFFFFFFF
@FS10000125:26:BPA73017-1023:1:1101:7300:1020 1:N:0:6
TCACACAACTTCGTCGAGTACGCTCAACTCGCTAGATCGGAAGAG
+
FFFFFFFFFFFFFFFFFFFFFFFFFFFFFFFFFFFFFFFFFFFFF
@FS10000125:26:BPA73017-1023:1:1101:8170:1020 1:N:0:6
TCGGCGAACTTCGTCGAGTACGCTCAACAGAATAGATCGGAAGAG
+
:F:,FFF:FF:FFFFFFFFFFFF:FFFFFFFFFF,FFFFFFF:FF
@FS10000125:26:BPA73017-1023:1:1101:8250:1020 1:N:0:6
TCGACAACTTGTCGAGTACGTTCAAAAATAGAGATCGGAAGAGCA
+
FFFFFFFFFFFFFFFFFFFFFFFFFFFFFFFFFFFFFFFFFFFFF
@FS10000125:26:BPA73017-1023:1:1101:8680:1020 1:N:0:6
ACGAAAACTTCGTCGAGTACGCTCAATATCACAGATCGGAAGGGC
+
FFFFFFFFFFFFFFFFFFFFFFFFFFFFFFFFFFFFFFFFFFFFF
@FS10000125:26:BPA73017-1023:1:1101:9220:1020 1:N:0:6
TCGAGAACTTCGTCGAGTACGCTCAACTAGTCAGATCGGAAGAGC
+
FF:F:FFFFFFF:FFFFFFFFFFFFFFFFF:FFFFFFFFFFFFFF
@FS10000125:26:BPA73017-1023:1:1101:9260:1020 1:N:0:6
TCGTCAACTTCGTCGAGTACGCTCAACCATGGAGATCGGAAGAGC
+
FFFFFFFFFFFFFFFFFFFFFFFFFFFFFFFFFFFFFFFFFFFFF
@FS10000125:26:BPA73017-1023:1:1101:10090:1020 1:N:0:6
TACTTCGTCGAGTACGCTCAATACATTAGATCGGAAGAGCACACG
+
FFFFFFFFFFFFFFFFFFFFFFFFFFFFFFFFFFFFFFFFFFFFF
@FS10000125:26:BPA73017-1023:1:1101:10740:1020 1:N:0:6
TTGATAACTTCGTCGAGTACGCTCAATAAGGAAGATCGGAAGAGC
+
FFFFFFFFFFFFFFFFFFFFFFFFFFFFFFFFFFFFFFFFFFFFF
@FS10000125:26:BPA73017-1023:1:1101:10770:1020 1:N:0:6
TTGACTGGACTTCGTCGAGTACGCTCAAATAATTAGATCGGAAGA
+
FF:FFFFFFFFFFFFFFFFFFFFFFFF:FFFFFF:FFFFFFFFFF
@FS10000125:26:BPA73017-1023:1:1101:10780:1020 1:N:0:6
TTGGTAAACTTCGTCGAGTACGCTCAAGGTGTCAGATCGGAAGAG
+
FFFFFFFFFFFFFFFFFFFFFFFFFFFFFFFFFFFFFFFFFFFFF
@FS10000125:26:BPA73017-1023:1:1101:12060:1020 1:N:0:6
TCGAAAACTTCGTCGAGTACGCTCAAATAACAAGATCGGAAGAGC
+
,FFFF,FFF,F:FFFFF:FFFFF:FFF:FFFFFF:FF:FFFF,:F
@FS10000125:26:BPA73017-1023:1:1101:12260:1020 1:N:0:6
TGGCCAACTTCGTCGAGTACGCTCAAAATTTAAGATCGGAAGAGC
+
FFFFFFFFFFFFFFFFFFFFFFFFFFFFFFFFFFFFFFFFFFFFF
@FS10000125:26:BPA73017-1023:1:1101:12440:1020 1:N:0:6
TTGATAACTTCGTCGAGTACGCTCAAATGATAAGATCGGAAGAGC
+
FFFFFFFF::FF:FF,FFFF,FFFF,FF,FFFFFFFFF:FF:FF,
@FS10000125:26:BPA73017-1023:1:1101:12810:1020 1:N:0:6
TTGTTCTTTCGTCGAGTACGCTCAATCGAAGAGATCGGAAGAGCA
+
FFFFFFFFFFFFFFFFFFFFFFF:FF:FFFFFFFFF:F:FFFFFF
@FS10000125:26:BPA73017-1023:1:1101:13110:1020 1:N:0:6
TCGCAAACTTCGTCGAGTACGCTCAAGCTGAAAGATCGGAAGAGC
+
FFFFFFFFFFFFFFFFFFFFFFFFFFFFFFFFFFFFFFFFFFFFF
@FS10000125:26:BPA73017-1023:1:1101:13280:1020 1:N:0:6
GCGACAACTTCGTCGAGTACGCTCAATATACAAGATCGGAAGAGC
+
:FFFFFFFFFFFFFFFFFFFFFFFFFFFFFFFFFFFFFFFFFFFF
@FS10000125:26:BPA73017-1023:1:1101:13370:1020 1:N:0:6
TCGCACAACTTCGTCGAGTACGCTCAAATTGACAGATCGGAAGAG
+
FFFFFFFFFFFFFFFFFFFFFFFFFFFFFFFFFFFFFFFFFFFFF
@FS10000125:26:BPA73017-1023:1:1101:13490:1020 1:N:0:6
GCGTGAACTTCGTCGAGTACGCTCAAACCAGTAGATCGGAAGAGC
+
FFFFFFFFFFFFFFFFFFFFFFFFFFFFFFFFFFFFFFFFFFFFF
@FS10000125:26:BPA73017-1023:1:1101:13650:1020 1:N:0:6
CCGTGAACTTCGTCGAGTACGCTCAATGAATGAGATCGGAAGAGC
+
FFFFFFFFFFFFFFFFFFFFFFFFFFFFFFFFFFFFFFFFFFFFF
@FS10000125:26:BPA73017-1023:1:1101:13680:1020 1:N:0:6
TTGTAAAACTTCGTCGAGTACGCTCAAAAATGTAGATCGGAAGAG
+
:FFFFFFFFFFFFFFFFFFFFFFFFFFFFFFFFFFFFFFFFFFFF
@FS10000125:26:BPA73017-1023:1:1101:13940:1020 1:N:0:6
GGGACAACTTCGTCGAGTACGCTCAAAATTAAAGATCGGAAGAGC
+
FFFFFFFFFFFFFFFFFFFFFFFFFFFFFFFFFFFFFFFFFFFFF
@FS10000125:26:BPA73017-1023:1:1101:14010:1020 1:N:0:6
GTGTTAACTTCGTCGAGTACGCTCAAGCAAGGAGATCGGAAGAGC
+
FFFFFFFFFFFFFFFFFFFFFFFFFFFFFFFFFFFFFFFFFFFFF
@FS10000125:26:BPA73017-1023:1:1101:15020:1020 1:N:0:6
GCGGGATCTTCGTCGAGTACGCTCAAAATTAAAGATCGGAAGAGC
+
FFFFFFFFFFFFFFFFFFFFFFFFFFFFFFFFFFFFFFFFFFFFF
@FS10000125:26:BPA73017-1023:1:1101:15530:1020 1:N:0:6
TTGCAACTTCGTCGAGTACGCTCAAGATGCGAGATCGGAAGAGCA
+
FFFFFFFFFFFFFFFFFFFFFFFFFFFFFFFFFFFFFFFFFFFFF
@FS10000125:26:BPA73017-1023:1:1101:15550:1020 1:N:0:6
TCTATAACTTCGTCGAGTACGCTCAAGAGCCGAGATCGGAAGAGC
+
FFFFFFFFFFFFFFFFFFFFFFFFFFFFFFFFFFFFFFFFFFFFF
@FS10000125:26:BPA73017-1023:1:1101:16210:1020 1:N:0:6
TTGCCGGGAACTTCGTCGAGTACGCTCAATGAGAAAGATCGGAAG
+
FF,FFFFFFFFFFFFFFFFFFFFFFFFFFFFFFFFFFFFFFFFFF
@FS10000125:26:BPA73017-1023:1:1101:2290:1030 1:N:0:6
GAGCGAACTTCGTCGAGTACGCTCAATATGTAAGATCGGAAGAGC
+
:FFFFFFFFFFFFFFFFFFFFFFFFFFFFFFFFFFFFFFFFFFFF
@FS10000125:26:BPA73017-1023:1:1101:2860:1030 1:N:0:6
CCGGGAACTTCGTCGAGTACGCTCAAATTTGGAGATCGGAAGAGC
+
FF:FFFFFFFFFFFFFF:FFFFFFFFFFFFFFFFFFFFFFFFFFF
@FS10000125:26:BPA73017-1023:1:1101:2950:1030 1:N:0:6
CTGCTGAACTTCGTCGAGTACGCTCAAGTTAACAGATCGGAAGAG
+
FFFFFFFFFFFFFFFFFFFFFFFFFFFFFFFFFFFFFFFFFFFFF
@FS10000125:26:BPA73017-1023:1:1101:3130:1030 1:N:0:6
TGTACAACTTCGTCGAGTACGCTCAACAAATGAGATCGGAAGAGC
+
FFFFFFFFFFFFFFFFFFFFFFFFFFFFFFFFFFFFFFFFFFFFF
@FS10000125:26:BPA73017-1023:1:1101:4280:1030 1:N:0:6
TTGAAGAACTTCGTCGAGTACGCTCAATGATACAGATCGGAAGAG
+
FFFFFFFFFFFFFFFFFFFFFFFFFFFFFFFFFFFFFFFFFFFFF
@FS10000125:26:BPA73017-1023:1:1101:4330:1030 1:N:0:6
GCGACAACTTCGTCGAGTACGCTCAAGTAATAAGATCGGAAGAGC
+
,FFFFFFFFFFFFFFFFFFFFFFF:FFFFFF:FFFFFFFFFFFFF
@FS10000125:26:BPA73017-1023:1:1101:4430:1030 1:N:0:6
GGCAAACTTCGTCGAGTACGCTCAAGGTTTCAGATCGGAAGAGCA
+
F:FFFFFFFFFFFFFFFFFFFFFFFFFFFFFFFFFFFFFFFFFFF
@FS10000125:26:BPA73017-1023:1:1101:4490:1030 1:N:0:6
GCGCAAACTTCGTCGAGTACGCTCAAGTAGAGAGATCGGAAGAGC
+
FFFFFFFFFFFFFFFFFFFFFFFFFFFFFFFFFFFFFFFFFFFFF
@FS10000125:26:BPA73017-1023:1:1101:4560:1030 1:N:0:6
TTGCATAACTTCGTCGAGTACGCTCAAGATGTAAGATCGGAAGAG
+
FFFFFFFFFFFFFFFFFFFFFFFFFFFFFFFFFFFFFFFFFFFFF
@FS10000125:26:BPA73017-1023:1:1101:4570:1030 1:N:0:6
TTGCCAACTTCGTCGAGTACGCTCAACAGTGGAGATCGGAAGAGC
+
FFFFFFFFFFFFFFFFFFFFFFFFFFFFFFFFFFFFFFFFFFFFF
@FS10000125:26:BPA73017-1023:1:1101:4830:1030 1:N:0:6
TCCGCAACTTCGTCGAGTACGCTCAATACTTTAGATCGGAAGAGC
+
FFFFFFFFFFFFFFFFFFFFFFFFFFFFFFFFFFFFFFFFFFFFF
@FS10000125:26:BPA73017-1023:1:1101:4910:1030 1:N:0:6
CGATAAAATTCGTCGAGTACGCTCAAAGTAACAGATCGGAAGAGC
+
FFFFF,FFFFFFFFFFFFFFFFFFF:FFFFFFFFFFFFFFFFFFF
@FS10000125:26:BPA73017-1023:1:1101:5720:1030 1:N:0:6
TCTTCTAACTTCGTCGAGTACGCTCAAGATTTAAGATCGGAAGAG
+
FFFFFFFFFFFFFFFFFFFFFFFFFFFFFFFFFFFFFFFFFFFFF
@FS10000125:26:BPA73017-1023:1:1101:5820:1030 1:N:0:6
GCGGAACTTCGTCGAGTACGCTCAAAAGTTGAGATCGGAAGAGCA
+
FFFFFFFFFFFFFFFFFFFFFFFFFFFFFFFFFFFFFFFFFFFFF
@FS10000125:26:BPA73017-1023:1:1101:6510:1030 1:N:0:6
TCGCCGCAACTTCGTCGAGTACGCTCAATGAAACAGATCGGAAGA
+
FFFFFFFFFFFFFFFFFFFFFFFFFFFFFFFFFFFFFFFFFFFFF
@FS10000125:26:BPA73017-1023:1:1101:6680:1030 1:N:0:6
TCGTTAACCTCGTCGAGTACGCTCAAGCGAAGAGATCGGAAGAGC
+
FFFFFFFFFFFFFFFFFFFFFFFFFFFFFFFFFFFFFFFFFFFFF
@FS10000125:26:BPA73017-1023:1:1101:6870:1030 1:N:0:6
TTGAAGAACTTCGTCGAGTACGCTCAAATGAGGAGATCGGAAGAG
+
FFFFFFFFFFFFFFFFFFFFFFFFFFFFFFFFFFFFFFFFFFFFF
@FS10000125:26:BPA73017-1023:1:1101:7250:1030 1:N:0:6
TCTTCGTCGAGTACGCTCAAATATAAAGATCGGAAGAGCACACGT
+
FFFFFFFFFFFFFFFFFFFFFFFFFFFFFFFFFFFFFFFFFFFFF
@FS10000125:26:BPA73017-1023:1:1101:7260:1030 1:N:0:6
TTTTAAACTTCGTCGAGTACGCTCAATTGGTTAGATCGGAAGAGC
+
FFFFFFFFFFFFFFFFFFFFFFFFFFFFFFFFFFFFFFFFFFFFF
@FS10000125:26:BPA73017-1023:1:1101:7270:1030 1:N:0:6
CCGCTAACTTCGTCGAGTACGCTCAAGAAAATAGATCGGAAGAGC
+
FFFFFFFFFFFFFFFFFFFFFFFFFFFFFFFFFFFFFFFFFFFFF
@FS10000125:26:BPA73017-1023:1:1101:7460:1030 1:N:0:6
TTGTCAACTTCGTCGAGTACGCTCAATAGTCCAGATCGGAAGAGC
+
FFFFFFFFFFFFFFFFFFFFFFFFFFFFFFFFFFFFFFFFFFFFF
@FS10000125:26:BPA73017-1023:1:1101:7530:1030 1:N:0:6
TTGCATAACTTCGTCGAGTACGCTCAAGTATTAAGATCGGAAGAG
+
FF:FFFFFFFFFFFFFFFFFFFFFFFFFFFFFFFFFFFFFFFFFF
@FS10000125:26:BPA73017-1023:1:1101:7740:1030 1:N:0:6
AAGGCTCAACTTCGTCGAGTACGCTCAAAGGACAAGATCGGAAGA
+
FFFFFFFFFFFFFFFFFFFFFFFFFFFFFFFFFFFFFFFFFFFFF
@FS10000125:26:BPA73017-1023:1:1101:8000:1030 1:N:0:6
TCTCAACTTCGTCGAGTACGCTCAAGGTAGTAGATCGGAAGAGCA
+
FFFFFFFFFFFFFFFFFFFFFFFFFFFFFFFFFFFFFFFFFFFFF
@FS10000125:26:BPA73017-1023:1:1101:8290:1030 1:N:0:6
GCGGGAACTTCGTCGAGTACGCTCAAAAGATGAGATCGGAAGAGC
+
FFFFFFFFFFFFFFFFFFFFFFFFFFFFFFFFFFFFFFFFFFFFF
@FS10000125:26:BPA73017-1023:1:1101:8710:1030 1:N:0:6
TCGGAAACTTCGTCGAGTACGCTCAAATCGGAAAGATCGGAAGAG
+
FFFFFFFFFFFFFFFFFFFFFFFFFFFFFFFFFFFFFFFFFFFFF
@FS10000125:26:BPA73017-1023:1:1101:9180:1030 1:N:0:6
GCGTAATCTTCGTCGAGTACGCTCAAGGCAAGAGATCGGAAGAGC
+
,FFFFFFFFFFFFFFFFFFFFFFFFFFFFFFFFFFFFFFFFFFFF
@FS10000125:26:BPA73017-1023:1:1101:9230:1030 1:N:0:6
GCGGTAACTTCGTCGAGTACGCTCAACAACTTAGATCGGAAGAGC
+
:FFFFFFFFFFFFFFFFFFFFFFFFFFFFFFFFFFFFFFFFFFFF
@FS10000125:26:BPA73017-1023:1:1101:9480:1030 1:N:0:6
GGGGGAACTTCGTCGAGTACGCTCAACTTGGCAGATCGGAAGAGC
+
::FFFFFFFFFFFFFFFFFFFFFFFFFFFFFFFFFFFFFFFFFFF
@FS10000125:26:BPA73017-1023:1:1101:10520:1030 1:N:0:6
CTGTAACGAACTTCGTCGAGTACGCTCAATGTCTAAGATCGGAAG
+
FFFFFFFFFFFFFFFFFFFFFFFFFFFFFFFFFFFFFFFFFFFFF
@FS10000125:26:BPA73017-1023:1:1101:10540:1030 1:N:0:6
TCCGACAACTTCGTCGAGTACGCTCAATTGGTTAGATCGGAAGAG
+
FFFFFFFFFFFFFFFFFFFFFFFFFFFFFFFFFFFFFFFFFFFFF
@FS10000125:26:BPA73017-1023:1:1101:10610:1030 1:N:0:6
TTGACTGGACTTCGTCGAGTACGCTCAAATCCCAAGATCGGAAGA
+
FFFFFFFFFFFFFFFFFFFFFFFFFFFFFFFFFFFFFFFFFFFFF
@FS10000125:26:BPA73017-1023:1:1101:10700:1030 1:N:0:6
CCGCTAACTTCGTCGAGTACGCTCAAATCAAGAGATCGGAAGAGC
+
:FFFFFFFFFFFFFFFFFFFFFFFFFFFF::FFFFFFFFFFFFFF
@FS10000125:26:BPA73017-1023:1:1101:10780:1030 1:N:0:6
CTGACATCTTCGTCGAGTACGCTCAAGTACTGAGATCGGAAGAGC
+
,FFF,F:FFFFFFFFFFFFFFFFFFF,,:,,:FFFFFFFFFFFFF
@FS10000125:26:BPA73017-1023:1:1101:10910:1030 1:N:0:6
TCACAACTTAGTCGAGTACGCTCAAAATTACAGATCGGAAGAGCA
+
FFFFFFFFFFFFFFFFFFFFFFFFFFFFFFFFFFFFFFFFFFFFF
@FS10000125:26:BPA73017-1023:1:1101:11150:1030 1:N:0:6
TCGGTAACTTCGTCGAGTACGCTCAATTTGTCAGATCGGAAGAGC
+
FFFFFFFFFFFFFFFFFFFFFFFFFFFFFFFFFFFFFFFFFFFFF
@FS10000125:26:BPA73017-1023:1:1101:11440:1030 1:N:0:6
TTGACTGGACTTCGTCGAGTACGCTCAACCCGAGAGATCGGAAGA
+
F:,FFF:FFFFFFFFFFFFFFFFFFFFFFFF:FFFFFFFFFFFFF
@FS10000125:26:BPA73017-1023:1:1101:12260:1030 1:N:0:6
GGGTGAACTTCGTCGAGTACGCTCAATTGAACAGATCGGAAGAGC
+
,FFFFFFFFFFFFFFFFFFFFFFFFFFFFFFFFFFFFFFFFFFFF
@FS10000125:26:BPA73017-1023:1:1101:13090:1030 1:N:0:6
TCTAGAACTTCGTCGAGTACGCTCAAACCTGGAGATCGGAAGAGC
+
,FFFFFFFFFFFFFFFFFFFFFFFFFFFFFFFFFFFFFFFFFFFF
@FS10000125:26:BPA73017-1023:1:1101:13180:1030 1:N:0:6
TCTGAAAACTTCGTCGAGTACGCTCAAATTGGCAGATCGGAAGAG
+
FFFFFFFFFFFFFFFFFFFFFFFFFFFFFFFFFFFFFFFFFFFFF
@FS10000125:26:BPA73017-1023:1:1101:13280:1030 1:N:0:6
GAGTCAACTTCGTCGAGTACGCTCAAGTTGTAAGATCGGAAGAGC
+
FFFFFFFFFFFFFFFFFFFFFFFFFFFFFFFFFFFFFFFFFFFFF
@FS10000125:26:BPA73017-1023:1:1101:13320:1030 1:N:0:6
CCGGACAGAACTTCGTCGAGTACGCTCAATTGAGAAGATCGGAAG
+
:FF::FFFF,FF,FFFF:FF::FFFFFF:,F::FF:FF:FF:FF:
@FS10000125:26:BPA73017-1023:1:1101:13390:1030 1:N:0:6
TCTATAACTTCGTCGAGTACGCTCAACGTGGTAGATCGGAAGAGC
+
FFFFFFFFFFFFFFFFFFFFFFFFFFFFFFFFFFFFFFFFFFFFF
@FS10000125:26:BPA73017-1023:1:1101:13450:1030 1:N:0:6
GCGTATAACTTCGTCGAGTACGCTCAATCCAGAAGATCGGAAGAG
+
FFFFFFFFFFFFFFFFFFFFFFFFFFFFFFFFFFFFFFFFFFFFF
@FS10000125:26:BPA73017-1023:1:1101:13470:1030 1:N:0:6
TTGAAAAACTTCGTCGAGTACGCTCAAGTAAATAGATCGGAAGAG
+
FFFFFFFFFFFFFFFFFFFFFFFFFFFFFFFFFFFFFFFFFFFFF
@FS10000125:26:BPA73017-1023:1:1101:13680:1030 1:N:0:6
CCGATAACTTCGTCGAGTACGCTCAATAGAGAAGATCGGAAGAGC
+
:FF,::F:F:FF:F:,FFFF,FFF:,FFFF:FF:FF::,FF:FF,
@FS10000125:26:BPA73017-1023:1:1101:13760:1030 1:N:0:6
TGGTAACTTCGTCGAGTACGCTCAAGGATCCAGATTGGAAGAGCA
+
FFFFFFFFFFFFFFFFFFFFFFFFFFFFFFFFFFFFFFFFFFFFF
@FS10000125:26:BPA73017-1023:1:1101:14290:1030 1:N:0:6
GCGCCAAACTTCGTCGAGTACGCTCAATGATAAAGATCGGAAGAG
+
,FFFFFFFFFFFFFFFFFFFFFFFFFFFFFFFFFFFFFFFFFFFF
@FS10000125:26:BPA73017-1023:1:1101:14420:1030 1:N:0:6
GTGAAACTTCGTCGAGTACGCTCAATTTGTAAGATCGGAAGAGCA
+
F:FFFFFFFFFFFFFFFFFFFFFFFFFFFFFFFFFFFFFF:FFFF
@FS10000125:26:BPA73017-1023:1:1101:14690:1030 1:N:0:6
TCTAACTTCGTCGAGTACGCTCAATCAAATAGATCGGAAGAGCAC
+
FFFFFFFFFFFFFF:FFFFFFFFF:FFFFFFFFFFFFFFFFFFFF
@FS10000125:26:BPA73017-1023:1:1101:14760:1030 1:N:0:6
GGGTTAACTTCGTCGAGTACGCTCAAGGCAGGAGATCGGAAGAGC
+
:FFFFFFFFFFFFFFFFFFFFFFFFFFFFFFFFFFFFFFFFFFFF
@FS10000125:26:BPA73017-1023:1:1101:14770:1030 1:N:0:6
TCGGGAAAAACTTCGTCGAGTACGCTCAAGCCATGAGATCGGAAG
+
FFFFFFFFFFFFFFFFFFFFFFFFFFFFFFFFFFFFFFFFFFFFF
@FS10000125:26:BPA73017-1023:1:1101:15400:1030 1:N:0:6
TCGCAACTTCGTCGAGTACGCTCAAGAGGTTAGATCGGAAGAGCA
+
FFFFFFFFFFFFFFFFFFFFFFFFFFFFFFFFFFFFFFFFFFFFF
@FS10000125:26:BPA73017-1023:1:1101:15490:1030 1:N:0:6
GCGCTTAACTTCGTCGAGTACGCTCAATGATGAAGATCGGAAGAG
+
,FFFF,FFFFFFFFFFFFF:F,FFFFFFFFF:,F:FFFFFFF:FF
@FS10000125:26:BPA73017-1023:1:1101:15910:1030 1:N:0:6
TAGCCAACTTCGTCGAGTACGCTCAATCGTAAAGATCGGAAGAGC
+
F:FF,FFFFFFFFFF:FFFFFFFFF,FFFFF::FFFFF:FFFFF:
@FS10000125:26:BPA73017-1023:1:1101:15930:1030 1:N:0:6
TTGCACAACTTCGTCGAGTACGCTCAAGGATTAAGATCGGAAGAG
+
FF:FFFFFFFFFFFFFFFFFFFFFF:FFFFFFFFFFFFFFFFFF:
@FS10000125:26:BPA73017-1023:1:1101:16070:1030 1:N:0:6
TTGCCAATTTCGTCGAGTACGCTCAATTACTGAGATCGGAAGAGC
+
FFFFFFFFFFFFFFFFFFFFFFFFFFFFFFFFFFFFFFFFFFFFF
@FS10000125:26:BPA73017-1023:1:1101:1310:1040 1:N:0:6
TTGCTAACTTCGTCGAGTACGCTCAATACTCCAGATCGGAAGAGC
+
FFFFFFFFFFFFFFFFFFFFFFFFFFFFFFFFFFFFFFFFFFFFF
@FS10000125:26:BPA73017-1023:1:1101:1460:1040 1:N:0:6
TTGCAGAACTTCGTCGAGTACGCTCAACGTGTTAGATCGGAAGAG
+
FFFFFFFFFFFFFFFFFFFFFFFFFFFFFFFFFFFFFFFFFFFFF
@FS10000125:26:BPA73017-1023:1:1101:1610:1040 1:N:0:6
TAATTAACTTCGTCGAGTACGCTCAATCATAGAGATCGGAAGAGC
+
FFFFFFFFFFFFFFFFFFFFFFFFFFFFFFFFFFFFFFFFFFFFF
@FS10000125:26:BPA73017-1023:1:1101:1980:1040 1:N:0:6
ACGCCAACTTCGTCGAGTACGCTCAAAACTATAGATCGGAAGAGC
+
,FFFFFFFFFF:FFFF:FFFFFF:FFFFFFFFFFFFFFFFFFFFF
@FS10000125:26:BPA73017-1023:1:1101:2190:1040 1:N:0:6
TTGCTGAACTTCGTCGAGTACGCTCAAGGGACAAGATCGGAAGAG
+
FFFFFFFFFFFFFFFFFFFFFFFFFFFFFFFFFFFFFFFFFFFFF
@FS10000125:26:BPA73017-1023:1:1101:2870:1040 1:N:0:6
TTGCCCAACTTCGTCGAGTACGCTCAAGAAAGTAGATCGGAAGAG
+
FFFFFFFFFFFFFFFFFFFFFFFFFFFFFFFFFFFFFFFFFFFFF
@FS10000125:26:BPA73017-1023:1:1101:2910:1040 1:N:0:6
CCGTTAACTTCGTCGAGTACGCTCAAGTACATAGATCGGAAGAGC
+
FFFFFFFFFFFFFFFFFFFFFFFFFFFFFFFFFFFFFFFFFFFFF
@FS10000125:26:BPA73017-1023:1:1101:2930:1040 1:N:0:6
TTGACTGGACTTCGTCGAGTACGCTCAAGCGATAAGATCGGAAGA
+
FFFFFFFFFFFFFFFFFFFFFFFFFFFFFFFFFFFFFFFFFFFFF
@FS10000125:26:BPA73017-1023:1:1101:3010:1040 1:N:0:6
GCGTCAACTTCGTCGAGTACGCTCAAAACTTTAGATCGGAAGAGC
+
FFFFFFFFFFFFFFFFFFFFFFFFFFFFFFFFFFFFFFFFFFFFF
@FS10000125:26:BPA73017-1023:1:1101:3200:1040 1:N:0:6
GCGGGAACTTCGTCGAGTACGCTCAACTAGTAAGATCGGAAGAGC
+
,F,FFFFFFFFFFFFFF:FFFFFF::FFFF:FF:FFFFFFF:FFF
@FS10000125:26:BPA73017-1023:1:1101:3220:1040 1:N:0:6
TTGCCCAACTTCGTCGAGTACGCTCAACTAGTTAGATCGGAAGAG
+
FFFFFFFFFFFFFFFFFFFFFFFFFFFFFFFFFFFFFFFFFFFFF
@FS10000125:26:BPA73017-1023:1:1101:3330:1040 1:N:0:6
TTTAAGGAACTTCGTCGAGTACGCTCAAGTACGCAGATCGGAAGA
+
FFFFFFFFFFFFFFFFFFFFFFFFFFFFFFFFFFFFFFFFFFFFF
@FS10000125:26:BPA73017-1023:1:1101:4120:1040 1:N:0:6
TTGTGTAACTTCGTCGAGTACGCTCAATGATTTAGATCGGAAGAG
+
FFFFFFFFFFFFFFFFFFFFFFFFFFFFFFFFFFFFFFFFFFFFF
@FS10000125:26:BPA73017-1023:1:1101:4630:1040 1:N:0:6
TTGCTAACTTCGTCGAGTACGCTCAAGACAATAGATCGGAAGAGC
+
FFFFFFFFFFFFFFFFFFFFFFFFFFFFFFFFFFFFFFFFFFFFF
@FS10000125:26:BPA73017-1023:1:1101:4640:1040 1:N:0:6
TTTCGGGAACTTTCGTCGAGTACGCTCAAGCAAACAGATCGGAAG
+
FFFFFFFFFFFFFFFFFFFFFFFFFFFFFFFFFFFFFFFFFFFFF
@FS10000125:26:BPA73017-1023:1:1101:5320:1040 1:N:0:6
TTGACTGGACTTCGTCGAGTACGCTCAAAGCCGCAGATCGGAAGA
+
FFFFFFFFFFFFFFFFFFFFFFFFFFFFFFFFFFFFFFFFFFFFF
@FS10000125:26:BPA73017-1023:1:1101:5520:1040 1:N:0:6
CGGCGGCCTTCGTCGAGTACGCTCAAGTATGAAGATCGGAAGAGC
+
FFFFFFFFFFFFFFFFFFFFFFFFFFFFFFFFFFFFFFFFFFFFF
@FS10000125:26:BPA73017-1023:1:1101:5870:1040 1:N:0:6
TCGGGAACTTCGTCGAGTACGCTCAACAACACAGATCGGAAGAGC
+
FFFFFFFFFFFFFFFFFFFFFFFFFFFFFFFFFFFFFFFFFFFFF
@FS10000125:26:BPA73017-1023:1:1101:5940:1040 1:N:0:6
TCTGCAACTTCGTCGAGTACGCTCAATAAGGGAGATCGGAAGAGC
+
,FFFFFFFFFFFFFFFFFFFFFFFFFFFFFFFFFFFFFFFFFFFF
@FS10000125:26:BPA73017-1023:1:1101:6140:1040 1:N:0:6
TTTAGAAACTTCGTCGAGTACGCTCAAGGTTATAGATCGGAAGAG
+
FFFFFFFFFFFFFFFFFFFFFFFFFFFFFFFFFFFFFFFFFFFFF
@FS10000125:26:BPA73017-1023:1:1101:6630:1040 1:N:0:6
GCGCCAACTTCGTCGAGTACGCTCAAAATATCAGATCGGAAGAGC
+
:FFFFFFFFFFFFFFFFFFFFFFFFFFFFFFFFFFFFFFFFFFFF
@FS10000125:26:BPA73017-1023:1:1101:6660:1040 1:N:0:6
TTGGAACTTCGTCGAGTACGCTCAACTGGTAAGATCGGAAGAGCA
+
FFFFFFFFFFFFFFFFFFFFFFFFFFFFFFFFFFFFFFFFFFFFF
@FS10000125:26:BPA73017-1023:1:1101:7010:1040 1:N:0:6
TCTTAAACTTCGTCGAGTACGCTCAATAACTAAGATCGGAAGAGC
+
FFFF:FFFFFFFFFFFFFFFFFFFFFFFFFFFFFFFFFFFFFFFF
@FS10000125:26:BPA73017-1023:1:1101:7270:1040 1:N:0:6
TCTACAACTTCGTCGAGTACGCTCAAGAATAAAGATCGGAAGAGC
+
FFFFFFFFFFFFFFFFFFFFFFFFFFFFFFFFFFFFFFFFFFFFF
@FS10000125:26:BPA73017-1023:1:1101:7490:1040 1:N:0:6
TTGATCAACTTCGTCGAGTACGCTCAATTAATAAGATCGGAAGAG
+
FFFFFFFFFFFFFFFFFFFFFFFFFFFFFFFFFFFFFFFFFFFFF
@FS10000125:26:BPA73017-1023:1:1101:8100:1040 1:N:0:6
TTGTGAAACTTCGTCGAGTACGCTCAAGATGCCAGATCGGAAGAG
+
FFFFFFFFFFFFFFFFFFFFFFFFFFFFFFFFFFFFFFFFFFFFF
@FS10000125:26:BPA73017-1023:1:1101:8230:1040 1:N:0:6
TTGCAAAACTTCGTCGAGTACGCTCAATATAAGAGATCGGAAGAG
+
FFFFFFFFFFFFFFFFFFFFFFFFFFFFFFFFFFFFFFFFFFFFF
@FS10000125:26:BPA73017-1023:1:1101:8710:1040 1:N:0:6
TCGCTAACTTCGTCGAGTACGCTCAAAGTATGAGATCGGAAGAGC
+
FFFFFFFFFFFFFFFFFFFFFFFFFFFFFFFFFFFFFFFFFFFFF
@FS10000125:26:BPA73017-1023:1:1101:9110:1040 1:N:0:6
AAGCCAAAAACTTCGTCGAGTACGCTCAGCACCTAGATCGGAAGA
+
FF:FFF:FFFFFFFFF:FFFFFFFFFFFFFFFFFFFFFFFFF,FF
@FS10000125:26:BPA73017-1023:1:1101:9180:1040 1:N:0:6
GCGGAACTTCGTCGAGTACGCTCAAGATGTTAGATCGGAAGAGCA
+
,FFFFFFFFFFFFFFFFFFFFFFFFFFFFFFFFFFFFFFFFFFFF
@FS10000125:26:BPA73017-1023:1:1101:9240:1040 1:N:0:6
TGGCAAACTTCGTCGAGTACGCTCAAGAATTAAGATCGGAAGAGC
+
FFFFFFFFFFFFFFFFFFFFFFFFFFFFFFFFFFFFFFFFFFFFF
@FS10000125:26:BPA73017-1023:1:1101:10710:1040 1:N:0:6
TTGATAACTTCGTCGAGTACGCTCAACCTAGCAGATCGGAAGAGC
+
FFFFFFFFFFFFFFFFFFFFFFFFFFFFFFFFFFFFFFFFFFFFF
@FS10000125:26:BPA73017-1023:1:1101:10840:1040 1:N:0:6
GCGGTCAATTTCGTCGAGTACGCTCAGACATAAGATCGGAAGAGC
+
:F:FFFFFFFFFFFFFFFFFFFFFFFFFFFFFFFFFFFFFFFFFF
@FS10000125:26:BPA73017-1023:1:1101:11510:1040 1:N:0:6
TTTTCAATTTTCTCTAATACATTTATTTATGCATTTTATTAGTAT
+
:,FF::F,::,,,F,:,,FF:,:,F:,F,:F,F,,F,,,,:F,:,
@FS10000125:26:BPA73017-1023:1:1101:11870:1040 1:N:0:6
TTGACTGGACTTCGTCGAGTACGCTCAATTCCGTAGATCGGAAGA
+
FF:FFFFFFFFFFFFFFFFFFFFFFFFFFFFFFFFFFFFFFFFFF
@FS10000125:26:BPA73017-1023:1:1101:12340:1040 1:N:0:6
TCGAATAACTTCGTCGAGTACGCTCAAAGTATCAGATCGGAAGAG
+
FF:F:FFFFFFFFF:FFFFFFFFFFFF,FF,FFF:FFF:F:FFFF
@FS10000125:26:BPA73017-1023:1:1101:12370:1040 1:N:0:6
TAGGGTTAACTTCGTCGAGTACGCTCAACTTGTAAGATCGGAAGA
+
FFFFFFFFFFFFFFFFFFFFFFFFFFFFFFFFFFFFFFFFFFFFF
@FS10000125:26:BPA73017-1023:1:1101:13360:1040 1:N:0:6
TCGTCAACTTCGTCGAGTACGCTCAATCAATTAGATCGGAAGAGC
+
FFFFFFFFFFFFFFFFFFFFFFFFFFFFFFFFFFFFFFFFFFFFF
@FS10000125:26:BPA73017-1023:1:1101:13570:1040 1:N:0:6
CCGGGAACTTCGTCGAGTACGCTCAACTTGGGAGATCGGAAGAGC
+
FFFFFFFFFFFFFFFFFFFFFFFFFFFFFFFFFFFFFFFFFFFFF
@FS10000125:26:BPA73017-1023:1:1101:13830:1040 1:N:0:6
TGGCTCAACTTCGTCGAGTACGCTCAAAACAGAAGATCGGAAGAG
+
FFFFFFFFFFFFFFFFFFFFFFFFFFFFFFFFFFFFFFFFFFFFF
@FS10000125:26:BPA73017-1023:1:1101:14540:1040 1:N:0:6
TTTGTTAACTTCGTCGAGTACGCTCAAAGTATCAGATCGGAAGAG
+
:FFFFFFFFFFFFFFFFFFFFFFFFFFFFFFFFFFFFFFFFFFFF
@FS10000125:26:BPA73017-1023:1:1101:15970:1040 1:N:0:6
TTGGTTAACTTCGTCGAGTACGCTCAAATATCTAGATCGGAAGAG
+
FFF:FFFFFFFFFFFFFFFFFFFFFFFFFFFFFFFFFFFFFFFFF
@FS10000125:26:BPA73017-1023:1:1101:1580:1050 1:N:0:6
TTGACTGGACTTCGTCGAGTACGCTCAATTCCAAAGATCGGAAGA
+
FFFFFFFFFFFFFFFFFFFFFFFFFFFFFFFFFFFFFFFFFFFFF
@FS10000125:26:BPA73017-1023:1:1101:1590:1050 1:N:0:6
GCGAAAACTTCGTCGAGTACGCTCAAAAGTTTAGATCGGAAGAGC
+
FF,F,FFFFFFFFFFFFFFFFFFFFF:,,:,,FFFFFFFFFFFFF
@FS10000125:26:BPA73017-1023:1:1101:1720:1050 1:N:0:6
TCGAGAACTTCGTCGAGTACGCTCAATGTCTAAGATCGGAAGAGC
+
FFFFFFFFFFFFFFFFFFFFFFFFFFFFFFFFFFFFFFFFFFFFF
@FS10000125:26:BPA73017-1023:1:1101:2020:1050 1:N:0:6
TTGGCTAAACTTCGTCGAGTACGCTCAAACACCGAGATCGGAAGA
+
FFF,:FFF,FF,FF,F:FFF:FFF:FFFFF:F::F:F,FF:FF:F
@FS10000125:26:BPA73017-1023:1:1101:2340:1050 1:N:0:6
GAGCGAACTTCGTCGAGTACGCTCAATATGTAAGATCGGAAGAGC
+
FFFFFFFFFFFFFFFFFFFFFFFFFFFFFFFFFFFFFFFFFFFFF
@FS10000125:26:BPA73017-1023:1:1101:2850:1050 1:N:0:6
TTGAGGAACTTCGTCGAGTACGCTCAAGACTATAGATCGGAAGAG
+
FFFFFFFFFFFFFFFFFFFFFFFFFFFFFFFFFFFFFFFFFFFFF
@FS10000125:26:BPA73017-1023:1:1101:3150:1050 1:N:0:6
TTGACAACTTCGTCGAGTACGCTCAAAGTTCCAGATCGGAAGAGC
+
FFFFFFFFFFFFFFFFFFFFFFFFFFFFFFFFFFFFFFFFFFFFF
@FS10000125:26:BPA73017-1023:1:1101:3180:1050 1:N:0:6
TTGGAAACTTCGTCGAGTACGCTCAATAAAACAGATCGGAAGAGC
+
FFFFFFFFFFFFFFFFFFFFFFFFFFFFFFFFFFFFFFFFFFFFF
@FS10000125:26:BPA73017-1023:1:1101:3790:1050 1:N:0:6
TCGCCAACTTCGTCGAGTACGCTCAAGCGAGAAGATCGGAAGAGC
+
FFFFFFFFFFFFFFFFFFFFF:FFFFFFFFFFFFFFFFFFFFFFF
@FS10000125:26:BPA73017-1023:1:1101:4060:1050 1:N:0:6
TTGAAACTTCGTCGAGTACGCTCAATCGGAGAGATCGGAAGAACT
+
,,FFFFFFFFFFFFFFFFFFFFFFF,:,,,,F,,,,,F:F,,,:,
@FS10000125:26:BPA73017-1023:1:1101:4290:1050 1:N:0:6
TCTGGAACTTCGTCGAGTACGCTCAACCTGCTAGATCGGAAGAGC
+
FFFFFFFFFFFFFFFFFFFFFFFFFFFFFFFFFFFFFFFFFFFFF
@FS10000125:26:BPA73017-1023:1:1101:4380:1050 1:N:0:6
GGGCCAACTTCGTCGAGTACGCTCAATTGTTCAGATCGGAAGAGC
+
FFFFFFFFFFFFFFFFFFFFFFFFFFFFFFFFFFFFFFFFFFFFF
@FS10000125:26:BPA73017-1023:1:1101:4770:1050 1:N:0:6
CCCCAAACTTCGTCGAGTACGCTCAATGATCAAGATCGGAAGAGC
+
FFFFFFFFFFFFFFFFFFFFFFFFFFF:FFFFFFFFFFFF,FFFF
@FS10000125:26:BPA73017-1023:1:1101:4870:1050 1:N:0:6
GCCGAAACTTCGTCGAGTACGCTCAAAGATAGAGATCGGAAGAGC
+
FFFFFFFFFFFFFFFFFFFFFFFFFFFFFFFFFFFFFFFFFFFFF
@FS10000125:26:BPA73017-1023:1:1101:5110:1050 1:N:0:6
CCGGTACGAACTTCGTCGAGTACGCTCAAACATCGAGATCGGAAG
+
FFFFFFFFFFFFFFFFFFFFFFFFFFFFFFFFFFFFFFFFFFFFF
@FS10000125:26:BPA73017-1023:1:1101:5170:1050 1:N:0:6
GCGCCATCTTCGTCGAGTACGCTCAACGAGAAAGATCGGAAGAGC
+
FFFFFFFFFFFFFFFFFFFFFFFFFFFFFFFFFFFFFFFFFFFFF
@FS10000125:26:BPA73017-1023:1:1101:5190:1050 1:N:0:6
TCGCGAAACTTCGTCGAGTACGCTCAAATTTGAAGATCGGAAGAG
+
FFFFFFFFFFFFFFFFFFFFFFFFFFFFFFFFFFFFFFFFFFFFF
@FS10000125:26:BPA73017-1023:1:1101:5240:1050 1:N:0:6
TTGGATCAACTTCGTCGAGTACGCTCAAATAATGAGATCGGAAGA
+
FFFFFFFFFFFFFFFFFFFFFFFFFFFFFFFFFFFFFFFFFFFFF
@FS10000125:26:BPA73017-1023:1:1101:5400:1050 1:N:0:6
TCGTAAACTTCGTCGAGTACGCTCAATACTAAAGATCGGAAGAGC
+
,F,F:FFFFF,FFFF:FFFFFFFFF,FFFFFFFFFFFF:FFFFFF
@FS10000125:26:BPA73017-1023:1:1101:5430:1050 1:N:0:6
GCGGAACTTCGTCGAGTACGCTCAAATATGGAGATCGGAAGAGCA
+
:FFFFFFFFFFFFFFFFFFFFFFFFFFFFFFFFFFFFFFFFFFFF
@FS10000125:26:BPA73017-1023:1:1101:5510:1050 1:N:0:6
TTTAGTTAACTTCGTCGAGTACGCTCAATGGTGTAGATCGGAAGA
+
FFFFFFFFFFFFFFFFFFFFFFFFFFFFFFFFFFFFFFFFFFFFF
@FS10000125:26:BPA73017-1023:1:1101:5790:1050 1:N:0:6
TAGCAAACTTCGTCGAGTACGCTCAATTAAAAAGATCGGAAGAGC
+
FFFFFFFFFFFFFFFFFFFFFFFFFFFFFFFFFFFFFFFFFFFFF
@FS10000125:26:BPA73017-1023:1:1101:5940:1050 1:N:0:6
AAGCAACTTCGTCGAGTACGCTCAAACTTTGAGATCGGAAGAGCA
+
FFFFFFFFFFFFFFFFFFFFFFFFFFFFFFFFFFFFFFFFFFFFF
@FS10000125:26:BPA73017-1023:1:1101:6850:1050 1:N:0:6
TCGACGGAACTTCGTCGAGTACGCTCAAAGAAAAAGATCGGAAGA
+
FFFFFFFFFFFFFFFFFFFFFFFFFFFFFFFFFFFFFFFFFFFFF
@FS10000125:26:BPA73017-1023:1:1101:7430:1050 1:N:0:6
TCGCCAACTTCGTCGAGTACGCTCAAAAAGAAAGATCGGAAGAGC
+
FFF,FFFFFFFFFFFFFFFFFFFFFF::FFFFFFFFFFFFFFFFF
@FS10000125:26:BPA73017-1023:1:1101:7780:1050 1:N:0:6
TTGACTGGACTTCGTCGAGTACGCTCAAAGTGGAAGATCGGAAGA
+
FF:FFFFFFF:,FF:FFFF:FFFFFFFFFFFFFFFFFFFFFFFFF
@FS10000125:26:BPA73017-1023:1:1101:7950:1050 1:N:0:6
TGGCAAACTTCGTCGAGTACGCTCAACTGGTTAGATCGGAAGAGC
+
FFFFFFFFFFFFFFFFFFFFFFFFFFFFFFFFFFFFFFFFFFFFF
@FS10000125:26:BPA73017-1023:1:1101:8480:1050 1:N:0:6
TTGGCTGATCTTCGTCGAGTACGCTCAACTTATAAGATCGGAAGA
+
FFFFFFFFFFFFFFFFFFFFFFFFFFFFFFFFFFFFFFFFFFFFF
@FS10000125:26:BPA73017-1023:1:1101:8930:1050 1:N:0:6
GCGCCAACTTCGTCGAGTACGCTCAAAGGTAGAGATCGGAAGAGC
+
:FFFFFFFFFFFFFFFFFFFFFFFFFFFFFFFFFFFFFFFFFFFF
@FS10000125:26:BPA73017-1023:1:1101:9260:1050 1:N:0:6
GCGGTAACTTCGTCGAGTACGCTCAACAACTTAGATCGGAAGAGC
+
FFFFFFFFFFFFFFFFFFFFFFFFFFFFFFFFFFFFFFFFFFFFF
@FS10000125:26:BPA73017-1023:1:1101:9660:1050 1:N:0:6
CTGCTAACTTCGTCGAGTACGCTCAACAGAAAAGATCGGAAGAGC
+
FFFFFFFFFFFFFFFFFFFFFFFFFFFFFFFFFFFFFFFFFFFFF
@FS10000125:26:BPA73017-1023:1:1101:9790:1050 1:N:0:6
GCGTTATCTTCGTCGAGTACGCTCAATACTGAAGATCGGAAGAGC
+
:FFFFFFFFFFFFFFFFFFFFFFFFFFFFFFFFFFFFFFFFFFFF
@FS10000125:26:BPA73017-1023:1:1101:9990:1050 1:N:0:6
TTGCAAAACTTCGTCGAGTACGCTCAAAAGATTAGATCGGAAGAG
+
FFFFFFFFFFFFFFFFFFFFFFFFFFFFFFFFFFFFFFFFFFFFF
@FS10000125:26:BPA73017-1023:1:1101:10090:1050 1:N:0:6
GCGTAAGCTTCGTCGAGTACGCTCAATGCTGTAGATCGGAAGAGC
+
FFFFFFFFFFFFFFFFFFFFFFFFFFFFFFFFFFFFFFFFFFFFF
@FS10000125:26:BPA73017-1023:1:1101:10180:1050 1:N:0:6
CCTAACTCTTCGTCGAGTACGCTCAAAGCCGAAGATCGGAAGAGC
+
FFFFFFFFFFFFFFFFFFFFFFFFFFFFFFFFFFFFFFFFFFFFF
@FS10000125:26:BPA73017-1023:1:1101:10320:1050 1:N:0:6
GCGTCAACTTCGTCGAGTACGCTCAAGTCCCAAGATCGGAAGAGC
+
FFFFFFFFFFFFFFFFFFFFFFFFFFFFFFFFFFFFFFFFFFFFF
@FS10000125:26:BPA73017-1023:1:1101:10340:1050 1:N:0:6
CCGCGTGGAACTTCGTCGAGTACGCTCAATAGGGTAAATCGGAAG
+
FFFFFFFFFFFFFFFFFFFFFFFFFFFFFFFFFFFFFFFFFFFFF
@FS10000125:26:BPA73017-1023:1:1101:10420:1050 1:N:0:6
TGCTAAACTTCGTCGAGTACGCTCAATGAGTGAGATCGGAAGAGC
+
:FFFFFFFF:FFFFFFFFFFFFFFF:FFFFFFFFFFFFFFFFFFF
@FS10000125:26:BPA73017-1023:1:1101:10510:1050 1:N:0:6
TTGTCAACTTCGTCGAGTACGCTCAAACGTATAGATCGGAAGAGC
+
FF:FFFFFFFFFFFFFFFFFFFFFFFFFFFFFFFFFFFFFFFFFF
@FS10000125:26:BPA73017-1023:1:1101:10540:1050 1:N:0:6
GCGCAAACTTCGTCGAGTACGCTCAACCAACAAGATCGGAAGAGC
+
,FFFFFFF::FFFFFF,:FFF::F,FF:FFF,FFFFF:F,FFFF:
@FS10000125:26:BPA73017-1023:1:1101:10780:1050 1:N:0:6
TTGAGGGAACTTCGTCGAGTACGCTCAAATGAATAGATCGGAAGA
+
FFFFFFFFFFFFFFFFFFFFFFFFFFFFFFFFFFFFFFFFFFFFF
@FS10000125:26:BPA73017-1023:1:1101:10810:1050 1:N:0:6
TTGCTGAACTTCGTCGAGTACGCTCAATAGTAAAGATCGGAAGAG
+
FFFFFFFFFFFFFFFFFFFFFFFFFFFFFFFFFFFFFFFFFFFFF
@FS10000125:26:BPA73017-1023:1:1101:10970:1050 1:N:0:6
ACGTCAACTTCGTCGAGTACGCTCAAATATTTAGATCGGAAGAGC
+
FFFFFFFFFFFFFFFFFFFFFFFFFFFFFFFFFFFFFFFFFFFFF
@FS10000125:26:BPA73017-1023:1:1101:11050:1050 1:N:0:6
TCGTTAACTTCGTCGAGTACGCTCAATCTATGAGATCGGAAGAGC
+
:FFFF:FFFFFFFFFFFFFFFFFFFFFFFFFFFFFFFFFFFFFFF
@FS10000125:26:BPA73017-1023:1:1101:11200:1050 1:N:0:6
CTGTGAACTTCGTCGAGTACGCTCAAAGCCCGAGATCGGAAGAGC
+
FFFFFFFFFFFFFFFFFFFFFFFFFFFFFFFFFFFFFFFFFFFFF
@FS10000125:26:BPA73017-1023:1:1101:11260:1050 1:N:0:6
GGGAACTTCGTCGAGTACGCTCAAATATCCAGATCGGAAGAGCAC
+
F:FFFFFFF:FFFFFFFF,FFFFF:F:FFFFFFFFFFFF:FFFFF
@FS10000125:26:BPA73017-1023:1:1101:11710:1050 1:N:0:6
TTGACTGGACTTCGTCGAGTACGCTCAACCTGTCAGATCGGAAGA
+
FFFFFFFFFFFFFFFFFFFFFFFFFFFFFFFFFFFFFFFFFFFFF
@FS10000125:26:BPA73017-1023:1:1101:12970:1050 1:N:0:6
GAGTAAACTTCGTCGAGTACGCTCAATCCGGTAGATCGGAAGAGC
+
FFFFFFFFFFFFFFFFFFFFFFFFFFFFFFFFFFFFFFFFFFFFF
@FS10000125:26:BPA73017-1023:1:1101:13740:1050 1:N:0:6
TTGAAAATTTCGTCGAGTACGCTCAAAAACCCAGATCGGAAGAGC
+
FFFFFFFFFFFFFFFFFFFFFFFFFFFFFFFFFFFFFFFFFFFFF
@FS10000125:26:BPA73017-1023:1:1101:13780:1050 1:N:0:6
CCGGGAACTTCGTCGAGTACGCTCAAAACTTAAGATCGGAAGAGC
+
FFFFFFFFFFFFFFFFFFFFFFFFFFFFFFFFFFFFFFFFFFFFF
@FS10000125:26:BPA73017-1023:1:1101:14010:1050 1:N:0:6
TTTGGGGAACTTCGTCGAGTACGCTCAAAAAGTGAGATCGGAAGA
+
:FFFFFFFFFFFFFFFFFFFFFFFFFFFFFFFFFFFFFFFFFFFF
@FS10000125:26:BPA73017-1023:1:1101:14110:1050 1:N:0:6
TAGGAACTTCGTCGAGTACGCTCAATATTACAGATCGGAAGAGCA
+
FFFFFFFFFFFFFFFFFFFFFFFFFFFFFFFFFFFFFFFFFFFFF
@FS10000125:26:BPA73017-1023:1:1101:16000:1050 1:N:0:6
CCGACAACTTCGTCGAGTACGCTCAATTACCCAGATCGGAAGAGC
+
FFFFFFFFFFFFFFFFFFFFFFFFFFFFFFFFFFFFFFFFFFFFF
@FS10000125:26:BPA73017-1023:1:1101:16420:1050 1:N:0:6
TTGGAAATTTCGTCGAGTACGCTCAAATGTAGAGATCGGAAGAGC
+
,FFFFFFFFFFFFFFFFFFFFFFFFFFFFFFFFFFFFFFFFFFFF
@FS10000125:26:BPA73017-1023:1:1101:16460:1050 1:N:0:6
CCGTAAACTTCGTCGAGTACGCTCAAAAGTTAAGATCGGAAGAGC
+
FFFFFFFFFFFFFFFFFFFFFFFFFFFFFFFFFFFFFFFFFFFFF
@FS10000125:26:BPA73017-1023:1:1101:1240:1060 1:N:0:6
TGGCAAACTTCGTCGAGTACGCTCAAGTCAGCAGATCGGAAGAGC
+
FFFFFFFFFFFFFFFFFFFFFFFFFFFFFFFFFFFFFFFFFFFFF
@FS10000125:26:BPA73017-1023:1:1101:1520:1060 1:N:0:6
TCGGCAACTTCGTCGAGTACGCTCAAAACCGGAGATCGGAAGAGC
+
FFFFFFFFFFFFFFFFFFFFFFFFFFFFFFFFFFFFFFFFFFFFF
@FS10000125:26:BPA73017-1023:1:1101:1590:1060 1:N:0:6
TTGTTGAACTTCGTCGAGTACGCTCAAACATTGAGATCGGAAGAG
+
FFFFFFFFFFFFFFFFFFFFFFFFFFFFFFFFFFFFFFFFFFFFF
@FS10000125:26:BPA73017-1023:1:1101:1990:1060 1:N:0:6
TTTTAAACTTCGTCGAGTACGCTCAAATATTCAGATCGGAAGAGC
+
FFFFFFFFFFFFFFFFFFFFFFFFFFFFFFFFFFFFFFFFFFFFF
@FS10000125:26:BPA73017-1023:1:1101:2080:1060 1:N:0:6
TCGCTAACTTCGTCGAGTACGCTCAATCCGCTAGATCGGAAGAGC
+
FFFFFFFFFFFFFFFFFFFFFFFFFFFFFFFFFFFFFFFFFFFFF
@FS10000125:26:BPA73017-1023:1:1101:2110:1060 1:N:0:6
CTGCTGAACTTCGTCGAGTACGCTCAACATTCTAGATCGGAAGAG
+
FFFFFFFFFFFFFFFFFFFFFFFFFFFFFFFFFFFFFFFFFFFFF
@FS10000125:26:BPA73017-1023:1:1101:2920:1060 1:N:0:6
CTGACAACTTCGTCGAGTACGCTCAATGAATTAGATCGGAAGAGC
+
FFFFFFFFFFFFFFFFFFFFFFFFFFFFFFFFFFFFFFFFFFFFF
@FS10000125:26:BPA73017-1023:1:1101:3310:1060 1:N:0:6
TTGGAGAACTTCGTCGAGTACGCTCAACGTCTGAGATCGGAAGAG
+
FFFFFFFFFFFFFFFFFFFFFFFFFFFFFFFFFFFFFFFFFFFFF
@FS10000125:26:BPA73017-1023:1:1101:3460:1060 1:N:0:6
TTGACTGGACTTCGTCGAGTACGCTCAATGTCAGAGATCGGAAGA
+
FFFFFFFFFFFFFFFFFFFFFFFFFFFFFFFFFFFFFFFFFFFFF
@FS10000125:26:BPA73017-1023:1:1101:3580:1060 1:N:0:6
TGGGTTAACTTCGTCGAGTACGCTCAACTGGGGAGATCGGAAGAG
+
FFFFFFFFFFFFFFFFFFFFFFFFFFFFFFFFFFFFFFFFFFFFF
@FS10000125:26:BPA73017-1023:1:1101:3860:1060 1:N:0:6
TTGGCAACTTCGTCGAGTACGCTCAACAATTAAGATCGGAAGAGC
+
FFFFFFFFFFFFFFFFFFFFFFFFFFFFFFFFFFFFFFFFFFFFF
@FS10000125:26:BPA73017-1023:1:1101:4350:1060 1:N:0:6
TCTTCGTCGAGTACGCTCAATGGTGTAGATCGGAAGAGCACACGT
+
FFF,FFFFFFFFFFFFFFFFFFFFFFFFFFFFFFFFFFFFFFFFF
@FS10000125:26:BPA73017-1023:1:1101:4590:1060 1:N:0:6
TCGCCAACTTCGTCGAGTACGCTCAAACCCGTAGATCGGAAGAGC
+
:FFFFFFFFFFFFFFFFFFFFFFFFFFFFFFFFFFFFFFFFFFFF
@FS10000125:26:BPA73017-1023:1:1101:4670:1060 1:N:0:6
GCGGATAACTTCGTCGAGTACGCTCAACTGTTCAGATCGGAAGAG
+
FFFFFFFFFFFFFFFFFFFFFFFFFFFFFFFFFFFFFFFFFFFFF
@FS10000125:26:BPA73017-1023:1:1101:5820:1060 1:N:0:6
GCGCAATCTTCGTCGAGTACGCTCAACGATGAAGATCGGAAGAGC
+
FFFFFFFFFFFFFFFFFFFFFFFFFFFFFFFFFFFFFFFFFFFFF
@FS10000125:26:BPA73017-1023:1:1101:5830:1060 1:N:0:6
GCGGAACTTCGTCGAGTACGCTCAAAAGTTGAGATCGGAAGAGCA
+
,FFFFFFFFFFFFFFFFFFFFFFFFFFFFFFFFFFFFFFFFFFFF
@FS10000125:26:BPA73017-1023:1:1101:5970:1060 1:N:0:6
TCGACTGGACTTCGTCGAGTACGCTCAAATTCGTAGATCGGAAGA
+
FFFFFFFFFFFFFFFFFFFFFFFFFFFFFFFFFFFFFFFFFFFFF
@FS10000125:26:BPA73017-1023:1:1101:6660:1060 1:N:0:6
TCTTGAACTTGTCGAGTACGCTCAAATTAAGAGATCGGAAGAGCA
+
FFFF:FFFF:FFFFF:FFFF:FF:F,FF:F,FFFFF:F:FFFFFF
@FS10000125:26:BPA73017-1023:1:1101:6740:1060 1:N:0:6
TGGCAAACTTCGTCGAGTACGCTCAAGTATGTAGATCGGAAGAGC
+
FFFFFFFFFFFFFFFFFFFFFFFFFFFFFFFFFFFFFFFFFFFFF
@FS10000125:26:BPA73017-1023:1:1101:6930:1060 1:N:0:6
TGGAACTTCGTCGAGTACGTTCAATAACTTAGATCGGAAGAGCAC
+
FFFFFFFFFFFFFFFFFFFFFFFFFFFFFFFFFFFFFFFFFFFFF
@FS10000125:26:BPA73017-1023:1:1101:7450:1060 1:N:0:6
CTGCCCAACTTCGTCGAGTACGCTCAAAGTACGAGATCGGAAGAG
+
FFFFFFFFFFFFFFFFFFFFFFFFFFFFFFFFFFFFFFFFFFFFF
@FS10000125:26:BPA73017-1023:1:1101:8000:1060 1:N:0:6
TCGGTAACTTCGTCGAGTACGCTCAAGAACCGAGATCGGAAGAGC
+
FFFFFFFFFFFFFFFFFFFFFFFFFFFFFFFFFFFFFFFFFFFFF
@FS10000125:26:BPA73017-1023:1:1101:8060:1060 1:N:0:6
TCACAAAACTTCGTCGAGTACGCTCAATCTAGGAGATCGGAAGAG
+
FFFF,:FFFFFFFFFFFFFFFFFFFFF,F,,,:FFFFFFFFFFFF
@FS10000125:26:BPA73017-1023:1:1101:8150:1060 1:N:0:6
TCGGTAACTTCGTCGAGTACGCTCAACATTTCAGATCGGAAGAGC
+
FFFFFFFFFFFFFFFFFFFFFFFFFFFFFFFFFFFFFFFFFFFFF
@FS10000125:26:BPA73017-1023:1:1101:8490:1060 1:N:0:6
GCGGAAACTTCGTCGAGTACGCTCAAAACCCAAGATCGGAAGAGC
+
,FFFFFFFFFFFFFFFFFFFFFFFFFFFFFFFFFFFFFFFFFFFF
@FS10000125:26:BPA73017-1023:1:1101:9240:1060 1:N:0:6
TTTAAACTTCGTCGAGTACGCTCAATCTTGCAGATCGGAAGAGCA
+
FFFFFFFFFFFFFFFFFFFFFFFFFFFFFFFFFFFFFFFFFFFFF
@FS10000125:26:BPA73017-1023:1:1101:9520:1060 1:N:0:6
TCTTGAACTTCGTCGAGTACGCTCAAGTGGAGAGATCGGAAGAGC
+
FFFFFFFFFFFFFFFFFFFFFFFFFFFFFFFFFFFFFFFFFFFFF
@FS10000125:26:BPA73017-1023:1:1101:9550:1060 1:N:0:6
TCTTCAACTTCGTCGAGTACGCTCAAGATTACAGATCGGAAGAGC
+
FFFFFFFFFFFFFFFFFFFFFFFFFFFFFFFFFFFFFFFFFFFFF
@FS10000125:26:BPA73017-1023:1:1101:9970:1060 1:N:0:6
TCGTTAACTTCGTCGAGTACGCTCAAGATTATAGATCGGAAGAGC
+
FFFFFFFFFFFFFFFFFFFFFFFFFFFFFFFFFFFFFFFFFFFFF
@FS10000125:26:BPA73017-1023:1:1101:10020:1060 1:N:0:6
GCGAAACTTCGTCGAGTACGCTCAAAGATAGAGATCGGAAGAGCA
+
:FFFFFFFFFFFFFFFFFFFFFFFF:FFFFFFFFFFFFFFFFFFF
@FS10000125:26:BPA73017-1023:1:1101:10140:1060 1:N:0:6
TCTTCGTCGAGTACGCTCAAATATAAAGATCGGAAGAGCACACGT
+
FFFFFFFFFFFFFFFFFFFFFFFFFFFFFFFFFFFFFFFFFFFFF
@FS10000125:26:BPA73017-1023:1:1101:10180:1060 1:N:0:6
TTGACAACTTCGTCGAGTACGCTCAACTCCCGAGATCGGAAGAGC
+
FFFFFFFFFFFFFFFFFFFFFFFFFFFFFFFFFFFFFFFFFFFFF
@FS10000125:26:BPA73017-1023:1:1101:10330:1060 1:N:0:6
TTGCTGAACTTCGTCGAGTACGCTCAAGAATGAAGATCGGAAGAG
+
FFFFFFFFFFFFFFFFFFFFFFFFF:FFFFF:F,FFFFFFFFFFF
@FS10000125:26:BPA73017-1023:1:1101:10470:1060 1:N:0:6
TGGTCAACTTCGTCGAGTACGCTCAAACCCGGAGATCGGAAGAGC
+
FFFFFFFFFFFFFFFFFFFFFFFFFFFFFFFFFFFFFFFFFFFFF
@FS10000125:26:BPA73017-1023:1:1101:10620:1060 1:N:0:6
CCGCAAACTTCGTCGAGTACGCTCAACAGTTGAGATCGGAAGAGC
+
FFFFFFFFFFFFFFFFFFFFFFFFFFFFFFFFFFFFFFFFFFFFF
@FS10000125:26:BPA73017-1023:1:1101:10670:1060 1:N:0:6
CCGCAAACTTCGTCGAGTACGCTCAACAGTTGAGATCGGAAGAGC
+
FFFFFFFFFFFFFFFFFFFFFFFFFFFFFFFFFFFFFFFFFFFFF
@FS10000125:26:BPA73017-1023:1:1101:11130:1060 1:N:0:6
TTGCGAAACGTCGTCGAGTACGCTCAAAATGGAAGATCGGAAGAG
+
FFFFFFFFFFFFFFFFFFFFFFFFFFFFFFFFFFFFFFFFFFFFF
@FS10000125:26:BPA73017-1023:1:1101:11170:1060 1:N:0:6
TGGATGACTTCGTCGAGTACGCTCAAAGATTGAGATCGGAAGAGC
+
:FFFFFFFFFFFFFFFFFFFFFFFFFFFFFFFFFFFFFFFFFFFF
@FS10000125:26:BPA73017-1023:1:1101:11480:1060 1:N:0:6
CAGCAACTTCGTCGAGTACGCTCAATACCTAAGATCGGAAGAGCA
+
FFFFFFFFFFFFFFFFFFFFFFFFFFFFFFFFFFFFFFFFFFFFF
@FS10000125:26:BPA73017-1023:1:1101:11520:1060 1:N:0:6
GCGTCACCTTCGTTGAGTACGCTCAAATTTGCAGATCGGAAGAGC
+
,F:FFFFFFFFFFFFFFFFFFFFFFF:FFFFFFFFFFFFFFFFFF
@FS10000125:26:BPA73017-1023:1:1101:11560:1060 1:N:0:6
GCGCTATCTTCGTCGAGTACGCTCAAAAGAAAAGATCGGAAGAGC
+
:FFFFFFFFFFFFFFFFFFFFFFFFFFFFFFFFFFFFFFFFFFFF
@FS10000125:26:BPA73017-1023:1:1101:12010:1060 1:N:0:6
GAGCTCCAACTTCGTCGAGTACGCTCAATGTAAGAGATCGGAAGA
+
:FFFFFFFFFFFFFFFFFFFFFFFFFFFFFFFFFFFFFFFFFFFF
@FS10000125:26:BPA73017-1023:1:1101:12260:1060 1:N:0:6
TAGCAAACTTCGTCGAGTACGCTCAATTTAAGAGATCGGAAGAGC
+
:FFFFFFFFFFFFFFFFFFFFFFFFFFFFFFFFFFFFFFFFFFFF
@FS10000125:26:BPA73017-1023:1:1101:12740:1060 1:N:0:6
TTGTTATCTTCGTCGAGTACGCTCAATAAATGAGATCGGAAGAGC
+
,FFFF:FFFFFFFFFFFFFFFFFFFFFFFFFFFFFFFFFFFFFFF
@FS10000125:26:BPA73017-1023:1:1101:12790:1060 1:N:0:6
CCCAGAACTTCGTCGAGTACGCTCAATAAAAGAGATCGGAAGAGC
+
FFFFFFFFFFFFFFFFFFFFFFFFFFFFFFFFFFFFFFFFFFFFF
@FS10000125:26:BPA73017-1023:1:1101:13060:1060 1:N:0:6
TTGAACAACTTCGTCGAGTACGCTCAAACGTGTAGATCGAAAGAG
+
FFFFFFFFFFFFFFFFFFFFFFFFFFFFFFFFFFFFFFFFFFFFF
@FS10000125:26:BPA73017-1023:1:1101:13300:1060 1:N:0:6
TAGGATCTTCGTCGAGTACGCTCAATAACCCAGATCGGAAGAGCA
+
FFFFFFFFFFFFFFFFFFFFFFFFFFFFFFFFFFFFFFFFFFFFF
@FS10000125:26:BPA73017-1023:1:1101:13480:1060 1:N:0:6
GAGGGAACTTCGTCGAGTACGCTCAAGAGTTGAGATCGGAAGAGC
+
FFFFFFFFFFFFFFFFFFFFFFFFFFFFFFFFFFFFFFFFFFFFF
@FS10000125:26:BPA73017-1023:1:1101:13610:1060 1:N:0:6
TTGAACTTCGTCGAGTACGCTCAAAACTTCGTCGAGTACGCTCAA
+
FFFFFFFFFFFFFFFFFFFFFFFFFFFFFFFFFFFFFFFFFFFFF
@FS10000125:26:BPA73017-1023:1:1101:15140:1060 1:N:0:6
TTGACTGGACTTCGTCGAGTACGCTCAAGATGTAAGATCGGAAGA
+
FFFFFFFFFFFFFFFFFFFFFFFFFFFFFFFFFFFFFFFFFFFFF
@FS10000125:26:BPA73017-1023:1:1101:15250:1060 1:N:0:6
GCGCCAACTTCGTCGAGTACGCTCAAATCATTAGATCGGAAGAGC
+
FFFFFFFFFFFFFFFFFFFFFFFFFFFFFFFFFFFFFFFFFFFFF
@FS10000125:26:BPA73017-1023:1:1101:16200:1060 1:N:0:6
TTGACTGGACTTCGTCGAGTACGCTCAAACCTTAAGAACGGAAGA
+
FFFFFFFFFFF:FFFFFFFFFFFFFFFFFFFFFFFFF:FFFFFFF
@FS10000125:26:BPA73017-1023:1:1101:16220:1060 1:N:0:6
TTATTGAACTTCGTCGAGTACGCTCAAGAAAAGAGATCGGAAGAG
+
F:FFFFFFFFFFFFFFFFFFFFFFFFFFFFFFFFFFFFFFFFFFF
@FS10000125:26:BPA73017-1023:1:1101:1100:1070 1:N:0:6
TTGCACAACTTCGTCGAGTACGCTCAAAATTGGAGATCGGAAGAG
+
FFFFFFFFFFFFFFFFFFFFFFFFFFFFFFFFFFFFFFFFFFFFF
@FS10000125:26:BPA73017-1023:1:1101:1640:1070 1:N:0:6
TCCAACAAACTTCGTCGAGTACGCTCAAAGTGGAGAGATCGGAAG
+
FFFFFFFFFFFFFFFFFFFFFFFFFFFFFFFFFFFFFFFFFFFFF
@FS10000125:26:BPA73017-1023:1:1101:1950:1070 1:N:0:6
TCGTCAACTTCGTCGAGTACGCTCAAATGCAAAGATCGGAAGAGC
+
FFFFFFFFFFFFFFFFFFFFFFFFFFFFFFFFFFFFFFFFFFFFF
@FS10000125:26:BPA73017-1023:1:1101:2730:1070 1:N:0:6
TCGCAAAACTTCGTCGAGTACGCTCAAAACGATAGATCGGAAGAG
+
FFFFFFFFFFFFFFFFFFFFFFFFFFFFFFFFFFFFFFFFFFFFF
@FS10000125:26:BPA73017-1023:1:1101:3340:1070 1:N:0:6
AATTAACTTCGTCGAGTACGCTCAAAAGGACAGATCGGAAGAGCA
+
:,::F:FFFFFFFFFF:F:,:::F:,F:FFFFFFF:FFFFFFFF,
@FS10000125:26:BPA73017-1023:1:1101:3430:1070 1:N:0:6
GCGTTAACTTCGTCGAGTACGCTCAAATCATGAGATCGGAAGAGC
+
FFFFFFFFFFFFFFFFFFFFFFFFFFFFFFFFFFFFFFFFFFFFF
@FS10000125:26:BPA73017-1023:1:1101:3810:1070 1:N:0:6
GCGTAAACTTCGTCGAGTACGCTCAATTCACTAGATCGGAAGAGC
+
FF:FFFFFFFFFFFFFFFFFFFFFFFFFFFFFFFFFFFFFFFFFF
@FS10000125:26:BPA73017-1023:1:1101:3850:1070 1:N:0:6
GATGGAACTTCGTCGAGTACGCTCAAATTTAAAGATCGGAAGAGC
+
FFFFFFFFFFFFFFFFFFFFFFFFFFFFFFFFFFFFFFFFFFFFF
@FS10000125:26:BPA73017-1023:1:1101:4560:1070 1:N:0:6
GCGCAAACTTCGTCGAGTACGCTCAAGTAGAGAGATCGGAAGAGC
+
FFFFFFFFFFFFFFFFFFFFFFFFFFFFFFFFFFFFFFFFFFFFF
@FS10000125:26:BPA73017-1023:1:1101:4590:1070 1:N:0:6
TCTCTTAATTTCGTCATTTACCCTCAATTTTTAATTTCAGAAGAA
+
,,FF,,:F,,:FFFFF,::,:F:,,:F,,,,,F:F:::FF::F:F
@FS10000125:26:BPA73017-1023:1:1101:4820:1070 1:N:0:6
GCGAAAACTTCGTCGAGTACGCTCAAGCATGTAGATCGGAAGAGC
+
FF:FFFFFFFFFFFFFFFFFF:FFFFFFFFF:FFFFFFFFFFFFF
@FS10000125:26:BPA73017-1023:1:1101:5060:1070 1:N:0:6
TTGACTGGACTTCGTCGAGTACGCTCAAATGCACAGATCGGAAGA
+
FFFFFFFFFFFFFFFFFFFFFFFFFFFFFFFFFFFFFFFFFFFFF
@FS10000125:26:BPA73017-1023:1:1101:5170:1070 1:N:0:6
TTGCGAACTTCGTCGAGTACGCTCAAGACCGAAGATCGGAAGAGC
+
FFFFFFFFFFFFFFFFFFFFFFFFFFFFFFFFFFFFFFFFFFFFF
@FS10000125:26:BPA73017-1023:1:1101:5430:1070 1:N:0:6
GCGGGATCTTCGTCGAGTACGCTCAACGCTTCAGATCGGAAGAGC
+
FFFFFFFFFFFFFFFFFFFFFFFFFFFFFFFFFFFFFFFFFFFFF
@FS10000125:26:BPA73017-1023:1:1101:5500:1070 1:N:0:6
GCGTCAACTTCGTCGAGTACGCTCAACCAAACAGATCGGAAGAGC
+
FFFFFFFFFFFFFFFFFFFFFFFFFFFFFFFFFFFFFFFFFFFFF
@FS10000125:26:BPA73017-1023:1:1101:5740:1070 1:N:0:6
TTGTAAAACTTCGTCGAGTACGCTCAAGTATTAAGATCGGAAGAG
+
FFFFFFFFFFFFFFFFFFFFFFFFFFFFFFFFFFFFFFFFFFFFF
@FS10000125:26:BPA73017-1023:1:1101:5800:1070 1:N:0:6
TTGAAACTTCGTCGAGTACGCTCAATGATAAAGATCGGAAGAGCA
+
,,,F,FFFFF:FFFF,FFFFFFFFFFFFFFFFFFFFF:FFFFFF,
@FS10000125:26:BPA73017-1023:1:1101:5990:1070 1:N:0:6
TTGGTAACTTCGTCGAGTACGCTCAATACGATAGATCGGAAGAGC
+
FFFFFFFFFFFFFFFFFFFFFFFFFFFFFFFFFFFFFFFFFFFFF
@FS10000125:26:BPA73017-1023:1:1101:6220:1070 1:N:0:6
CTGATAACTTCGTCGAGTACGCTCAAAAGAGAAGATCGGAAGAGC
+
FFFFFFFFFFFFFFFFFFFFFFFFFFFFFFFFFFFFFFFFFFFFF
@FS10000125:26:BPA73017-1023:1:1101:6280:1070 1:N:0:6
TCGGTAACTTCGTCGAGTACGCTCAAAATAACAGATCGGAAGAGC
+
FFFFFFFFFFFFFFFFFFFFFFFFFFFFFFFFFFFFFFFFFFFFF
@FS10000125:26:BPA73017-1023:1:1101:6430:1070 1:N:0:6
TCGACAAACTTCGTCGAGTACGCTCAATAGGGGAGATCGGAAGAG
+
FFFFFFFFFFFFFFFFFFFFFFFFFFFFFFFFFFFFFFFFFFFFF
@FS10000125:26:BPA73017-1023:1:1101:6620:1070 1:N:0:6
TTGAAGCAACTTCGTCGAGTACGCTCAATGGAAAAGATCGGAAGA
+
FFFFFFFFFFFFFFFFFFFFFFFFFFFFFFFFFFFFFFFFFFFFF
@FS10000125:26:BPA73017-1023:1:1101:6730:1070 1:N:0:6
CCGAGATAACTTCGTCGAGTACGCTCAAAGTTTGAGATCGGAAGA
+
FFFFFFFFFFFFFFFFFFFFFFFFFFFFFFFFFFFFFFFFFFFFF
@FS10000125:26:BPA73017-1023:1:1101:7270:1070 1:N:0:6
TTAAGAACTTCGTCGAGTACGCTCAAATCGGAAGATCGGAAGAGC
+
FFFFFFFFFFFFFFFFFFFFFFFFFFFFFFFFFFFFFFFFFFFFF
@FS10000125:26:BPA73017-1023:1:1101:7660:1070 1:N:0:6
CCGGCAACTTCGTCGAGTACGCTCAATGGCAGAGATCGGAAGAGC
+
FFFFFFFFFFFFFFFFFFFFFFFFFFFFFFFFFFFFFFFFFFFFF
@FS10000125:26:BPA73017-1023:1:1101:8680:1070 1:N:0:6
CTGATAACTTCGTCGAGTACGCTCAAGAGTTCAGATCGGAAGAGC
+
FFFFFFF:FFFFFF:FF:FF:FFF:F::F:F,FFFF:FFFFFFF,
@FS10000125:26:BPA73017-1023:1:1101:8920:1070 1:N:0:6
TTGACTGGACTTCGTCGAGTACGCTCAATCCTTTAGATCGGAAGA
+
FFFFFFFFFFFFFFFFFFFFFFFFFFFFFFFFFFFFFFFFFFFFF
@FS10000125:26:BPA73017-1023:1:1101:9040:1070 1:N:0:6
TTGCCAACTTCGTCGAGTACGCTCAATAAACAAGATCGGAAGAGC
+
FFFFFFFFFFFFFFFFFFFFFFFFFFFFFFFFFFFFFFFFFFFFF
@FS10000125:26:BPA73017-1023:1:1101:9400:1070 1:N:0:6
GCGAAACTTCGTCGAGTACGCTCAAATAACAAGATCGGAAGAGCA
+
FFFFFFFFFFFFFFFFFFFFFFFFFFFFFFFFFFFFFFFFFFFFF
@FS10000125:26:BPA73017-1023:1:1101:10100:1070 1:N:0:6
GCGCACAACTTCGTCGAGTACGCTCAAAAATTTAGATCGGAAGAG
+
FFFFFFFFFFFFFFFFFFFFFFFFFFFFFFFFFFFFFFFFFFFFF
@FS10000125:26:BPA73017-1023:1:1101:10270:1070 1:N:0:6
TCGGCACAACTTCGTCGAGTACGCTCAAGGTTATAGATCGGAAGA
+
FFFFFFFFFFFFFFFFFFFFFFFFFFFFFFFFFFFFFFFFFFFFF
@FS10000125:26:BPA73017-1023:1:1101:10670:1070 1:N:0:6
TAGCAACTTCGTCGAGTACGCTCAATCTTAGAGATCGGAAGAGCA
+
,FFFF:FFF:FFFFFFFFFFFF:FFFFFF:FFFFFFFFF:F,FF:
@FS10000125:26:BPA73017-1023:1:1101:11080:1070 1:N:0:6
TGGTTAACTTCGTCGAGTACGCTCAATCTAACAGATCGGAAGAGC
+
FFFFFFFFFFFFFFFFFFFFFFFFFFFFFFFFFFFFFFFFFFFFF
@FS10000125:26:BPA73017-1023:1:1101:11300:1070 1:N:0:6
TTGCCAACTTCGTCGAGTACGCTCAAGTGTAAAGATCGGAAGAGC
+
FFFFFFFFFFFFFFFFFFFFFFFFFFFFFFFFFFFFFFFFFFFFF
@FS10000125:26:BPA73017-1023:1:1101:12050:1070 1:N:0:6
CTGGGAACTTCGTCGAGTACGCTCAATATTTTAGATCGGAAGAGC
+
FFFFFFFFFFFFFFFFFFFFFFFFFFFFFFFFFFFFFFFFFFFFF
@FS10000125:26:BPA73017-1023:1:1101:12090:1070 1:N:0:6
TCGATAACTTCGTCGAGTACGCTCAAAACTATAGATCGGAAGAGC
+
FFFFFFFFFFFFFFFFFFFFFFFFF:FFF:FF,:FFFFFFFFFFF
@FS10000125:26:BPA73017-1023:1:1101:12530:1070 1:N:0:6
TCAGTGAACTTCGTCGAGAGAGAACTTCGTCGAGTACGCTCAAAT
+
FFFFFFFFFFFFFFFFFFFFFFFFFFFFFFFFFFFFFFFFFFFFF
@FS10000125:26:BPA73017-1023:1:1101:12570:1070 1:N:0:6
TTTGACAAACTTCGTCGAGTACGCTCAACTTCTTAGATCGGAAGA
+
FFFFFFFFFFFFFFFFFFF:FFFFFFFFFFFFFFFFFFFFFFFFF
@FS10000125:26:BPA73017-1023:1:1101:12700:1070 1:N:0:6
TTGTCTAACTTCGTCGAGTACGCTCAATTGCACAGATCGGAAGAG
+
FFFFFFFFFFFFFFFFFFFFFFFFFFFFFFFFFFFFFFFFFFFFF
@FS10000125:26:BPA73017-1023:1:1101:13020:1070 1:N:0:6
TTGTGGAACTTCGTCGAGTACGCTCAATAATAAAGATCGGAAGAG
+
:,FFFFFFFFFFFFFFFFFFFFFFFFFF::F,FFFFFFFFFFFFF
@FS10000125:26:BPA73017-1023:1:1101:13180:1070 1:N:0:6
GCGCGAACTTCGTCGAGTACGCTCAATGGGAGAGATCGGAAGAGC
+
FFFFFFFFFFFFFFFFFFFFFFFFFFFFFFFFFFFFFFFFFFFFF
@FS10000125:26:BPA73017-1023:1:1101:13290:1070 1:N:0:6
CTGGAAACTTCGTCGAGTACGCTCAATTCTAAAGATCGGAAGAGC
+
FFFFFFFFFFFFFFFFFFFFFFFFFFFFFFFFFFFFFFFFFFFFF
@FS10000125:26:BPA73017-1023:1:1101:13480:1070 1:N:0:6
GCGACAACTTCGTCGAGTACGCTCAACCCTAAAGATCGGAAGAGC
+
FFFFFFFFFFFFFFFFFFFFFFFFFFFFFFFFFFFFFFFFFFFFF
@FS10000125:26:BPA73017-1023:1:1101:13580:1070 1:N:0:6
TCGCCTAACTTCGTCGAGTACGCTCAATAATCAAGATCGGAAGAG
+
FFFFFFFFFFFFFFFFFFFFFFFFFFFFFFFFFFFFFFFFFFFFF
@FS10000125:26:BPA73017-1023:1:1101:14030:1070 1:N:0:6
TTTTTAACTTCGTCGAGTACGCTCAAAATTTCAGATCGGAAGAGC
+
FFFFFFFFFFFFFFFFFFFFFFFFFFFFFFFFFFFFFFFFFFFFF
@FS10000125:26:BPA73017-1023:1:1101:14130:1070 1:N:0:6
TCGGGAACTTCGTCGAGTACGCTCAACCAGCTAGATCGGAAGAGC
+
,FFFFFFFFFFFFFFFFF:FFFFFFFFFFFFFFFFFFFFFFFFFF
@FS10000125:26:BPA73017-1023:1:1101:14730:1070 1:N:0:6
CCTAAAACTTCGTCGAGTACGCTCAAAACATGAGATCGGAAGAGC
+
FFFFFFFFFFFFFFFFFFFFFFFFFFFFFFFFFFFFFFFFFFFFF
@FS10000125:26:BPA73017-1023:1:1101:14900:1070 1:N:0:6
TTGTCAACTTCGTCGAGTCGCTCAAACGGCCAGATCGGAAGAGCA
+
FFFFFFFFFFFFFFFFFFFFFFFFFFFFFFFFFFFFFFFFFFFFF
@FS10000125:26:BPA73017-1023:1:1101:15630:1070 1:N:0:6
TTTCGTCGAGTACGCTCAACCCGGAAGATCGGAAGAGCACACGTC
+
F::FFFF:FFFFFFFFFF,FF:FFF:FFFFF:::F,FF:FFFFF:
@FS10000125:26:BPA73017-1023:1:1101:15820:1070 1:N:0:6
CCTAACTTCGTCGAGTACGCTCAATAGCAGAGATCGGAAGAGCAC
+
FFFFFFFFFFFFFFFFFFFFFFFFFFFFFFFFFFFFFFFFFFFFF
@FS10000125:26:BPA73017-1023:1:1101:16110:1070 1:N:0:6
TCTGACAACTTCGTCGAGTACGCTCAAAGACTTAGATCGGAAGAG
+
FFFFFFFFFFFFFFFFFFFFFFFFFFFFFFFFFFFFFFFFFFFFF
@FS10000125:26:BPA73017-1023:1:1101:16310:1070 1:N:0:6
TTGCCGACCTTCGTCGAGTACGCTCAAAGGTGTAGATCGGAAGAG
+
FF,F:F:FFFFF:FFFF:F:FFFFFF:FFFFFFFFFFFFFF,:F,
@FS10000125:26:BPA73017-1023:1:1101:1430:1080 1:N:0:6
TTGGTTAACTTTCGAGTACGCTCAACAAATCAGATCGGAAGAGCA
+
FFFFFFFFFFFFFFFFFFFFFFFFFFFFFFFFFFFFFFFFFFFFF
@FS10000125:26:BPA73017-1023:1:1101:1510:1080 1:N:0:6
CTGCGCAACTTCGTCGAGTACGCTCAATATTACAGATCGGAAGAG
+
FFFFFFFFFFFFFFFFFFFFFFFFFFFFFFFFFFFFFFFFFFFFF
@FS10000125:26:BPA73017-1023:1:1101:2720:1080 1:N:0:6
TAGTAGCTAAACTTCGTCGAGTACGCTCAAGGTCCAAGATCGGAA
+
FFF::FFFF,:FFFFFF:FFFFFFFFFFF:F:FFFFFF:FF:FFF
@FS10000125:26:BPA73017-1023:1:1101:3260:1080 1:N:0:6
TCGTCGCCACAACTTCGTCGAGTACGCTCAAACATGTAGATCGGA
+
FFFFFFFFFFFFFFFFFF:FFF:FFFFFFF:FFFFFFFFFFF:FF
@FS10000125:26:BPA73017-1023:1:1101:3420:1080 1:N:0:6
TCGGTAACTTCGTCGAGTACGCTCAACTTGAAAGATCGGAAGAGC
+
FFFFFFFFFFFFFFFFFFFFFFFFFFFFFFFFFFFFFFFFFFFFF
@FS10000125:26:BPA73017-1023:1:1101:3640:1080 1:N:0:6
TTGACTGGAACTTCGTCGAGTACGCTCAAAAGTCGAGATCGGAAG
+
FFFFFFFFFFFFFFFFFFFFFFFFFFFFFFFFFFFFFFFFFFFFF
@FS10000125:26:BPA73017-1023:1:1101:3720:1080 1:N:0:6
ACGCCGGAACTTCGTCGAGTACGCTCAAGGATTGAGATCGGAAGA
+
FFFFFFFFFFFFFFFFFFFFFFFFFFFFFFFFFFFFFFFFFFFFF
@FS10000125:26:BPA73017-1023:1:1101:4690:1080 1:N:0:6
GGGACAACTTCGTCGAGTACGCTCAAATAACGAGATCGGAAGAGC
+
FFFFFFFFFFFFFFFFFFFFFFFFFFFFFFFFFFFFFFFFFFFFF
@FS10000125:26:BPA73017-1023:1:1101:5150:1080 1:N:0:6
TCGGCAACTTCGTCGAGTACGCTCAAGATCCCAGATCGGAAGAGC
+
FFF::F,FF:FFFFF:FFFF:FFF:,FFFFFF::FFFF:FFFFFF
@FS10000125:26:BPA73017-1023:1:1101:5840:1080 1:N:0:6
TTGATAACTTCGTCGAGTACGCTCAATCTTGTAGATCGGAAGAGC
+
:FFFFFFFFFFFFFFFFFFFFFFFFFFFFFFFFFFFFFFFFFFFF
@FS10000125:26:BPA73017-1023:1:1101:6190:1080 1:N:0:6
GTGAACTTCGTCGAGTACGCTCAACTGGAAAGATCGGAAGAGCAC
+
FFFFFFFFFFFFFFFFFFFFFFFFFFFFFFFFFFFFFFFFFFFFF
@FS10000125:26:BPA73017-1023:1:1101:6370:1080 1:N:0:6
TCGCAAACTTCGTCGAGTACGCTCAAAACGGGAGATCGGAAGAGC
+
FFFFFFFFFFFFFFFFFFFFFFFFFFFFFFFFFFFFFFFFFFFFF
@FS10000125:26:BPA73017-1023:1:1101:7060:1080 1:N:0:6
TTGCACAACTTCGTCGAGTACGCTCAATGCAAGAGATCGGAAGAG
+
FFFFFFFFFFFFFFFFFFFFFFFFFFFFFFFFFFFFFFFFFFFFF
@FS10000125:26:BPA73017-1023:1:1101:7400:1080 1:N:0:6
GGGGAAACTTCGTCGAGTACGCTCAACAATACAGATCGGAAGAGC
+
:FFFFFFFFFFFFFFFFFFFFFFFFFFFFFFFFFFFFFFFFFFFF
@FS10000125:26:BPA73017-1023:1:1101:7770:1080 1:N:0:6
TTGACAACTTCGTCGAGTACGCTCAAAGCTGGAGATCGGAAGAGC
+
FFFFFFFFFFFFFFFFFFFFFFFFFFFFFFFFFFFFFFFFFFFFF
@FS10000125:26:BPA73017-1023:1:1101:8290:1080 1:N:0:6
GCGTCAACTTCGTCGAGTACGCTCAAGAAAAAAGATCGGAAGAGC
+
FFFFFFFFFFFFFFFFFFFFFFFFFFFFFFFFFFFFFFFFFFFFF
@FS10000125:26:BPA73017-1023:1:1101:8510:1080 1:N:0:6
TTGCAATTTCGTCGAGTACGCTCAATATGTCAGATCGGAAGAGCA
+
FFFFFFFFFFFFFFFFFFFFFFFFFFFFFFFFFFFFFFFFFFFFF
@FS10000125:26:BPA73017-1023:1:1101:9050:1080 1:N:0:6
TCGATAACTTCGTCGAGTACGCTCAACATAAAAGATCGGAAGAGC
+
FFFFFFFFFFFFFFFFFFFFFFFFFFFFFFFFFFFFFFFFFFFFF
@FS10000125:26:BPA73017-1023:1:1101:9060:1080 1:N:0:6
CTGTAAACTTCGTCGAGTACGCTCAAAACACGAGATCGGAAGAGC
+
FFFFFFFFF:FF:F:FFFFFFFFFFFFFFFF,FFFFFFFFF:FFF
@FS10000125:26:BPA73017-1023:1:1101:9140:1080 1:N:0:6
TCGCTCTAACTTCGTCGAGTACGCTCAAATAATTAGATCGGAAGA
+
FFFFFFFFFFFFFFFFFFFFFFFFFFFFFFFFFFFFFFFFFFFFF
@FS10000125:26:BPA73017-1023:1:1101:9180:1080 1:N:0:6
CAGATAACTTCGTCGAGTACGCTCAAACTGATAGATCGGAAGAGC
+
:FFF:FF,FFFF:FFFF:F::F,::FF:FFFFF:FFF:FFF:FF:
@FS10000125:26:BPA73017-1023:1:1101:9200:1080 1:N:0:6
GAGCTAACTTCGTCGAGTACGCTCAACGTTCGAGATCGGAAGAGC
+
:FFFFFFFFFFFFFFFFFFFFFFFFFFFFFFFFFFFFFFFFFFFF
@FS10000125:26:BPA73017-1023:1:1101:10380:1080 1:N:0:6
TTGGTGAACTTCGTCGAGTACGCTCAAGAAAGAAGATCGGAAGAG
+
FFFFFFFFFFFFFFFFFFFFFFFFFFFFFFFFFFFFFFFFFFFFF
@FS10000125:26:BPA73017-1023:1:1101:10620:1080 1:N:0:6
TCGGGAACTTCGTCGAGTACGCTCAACTCGCAAGATCGGAAGAGC
+
FFFFFFFFFFFFFFFFFFFFFFFFFFFFFFFFFFFFFFFFFFFFF
@FS10000125:26:BPA73017-1023:1:1101:10810:1080 1:N:0:6
GCGGTATCTTCGTCGAGTACGCTCAAGGGATAAGATCGGAAGAGC
+
,FFFFFFFFFFFFFFFFFFFFFFF:FFFFFFFFFFFFFFFFFFFF
@FS10000125:26:BPA73017-1023:1:1101:10930:1080 1:N:0:6
CCCGGACTCTTCGTCGAGTACGCTCAATTCCAAAGATCGGAAGAG
+
FFFFFFFFFFFFFFFFFFFFFFFFFFFFFFFFFFFFFFFFFFFFF
@FS10000125:26:BPA73017-1023:1:1101:11340:1080 1:N:0:6
TTGCAGTAACTTCGTCGAGTACGCTCAAGTAATAAGATCGGAAGA
+
FFFFFFFFFFFFFFFFFFFFFFFFFFFFFFFFFFFFFFFFFFFFF
@FS10000125:26:BPA73017-1023:1:1101:11380:1080 1:N:0:6
TCGCCAACTTCGTCGAGTACGCTCAAAGAATAAGATCGGAAGAGC
+
FFFFFFFFFFFFFFFFFFFFFFFFFFFFFFFFFFFFFFFFFFFFF
@FS10000125:26:BPA73017-1023:1:1101:11540:1080 1:N:0:6
GAGGTAACTTCGTCGAGTACGCTCAAGTGGAGAGATCGGAAGAGC
+
FFFFFFFFFFFFFFFFFFFFFFFFFFFFFFFFFFFFFFFFFFFFF
@FS10000125:26:BPA73017-1023:1:1101:11560:1080 1:N:0:6
CTTCGTCGAGTACGCTCAAGGATAGAGATCGGAAGAGCACACGTC
+
FFFFFFFF:FFFFFFF:FFF:FFFFFF,FFFF:FFFFFFFFFFFF
@FS10000125:26:BPA73017-1023:1:1101:11700:1080 1:N:0:6
AACTTCATAACTTCGTCGAGTACGCTCAACGGGGAAGATCGGAAG
+
FFFFFFFFFFFFFFFFFFFFFFFFFFFFFFFFFFFFFFFFFFFFF
@FS10000125:26:BPA73017-1023:1:1101:12160:1080 1:N:0:6
TTTTCAACTTCGTCGAGTACGCTCAACTCATAAGATCGGAAGAGC
+
FFFFFFFFFFFFFFFFFFFFFFFFFFFFFFFFFFFFFFFFFFFFF
@FS10000125:26:BPA73017-1023:1:1101:12310:1080 1:N:0:6
TTGCCAACTTCGTCGAGTACGCTCAAAAGAAAAGATCGGAAGAGC
+
FFFFFFFFFFFFFFFFFFFFFFFFFFFFFFFFFFFFFFFFFFFFF
@FS10000125:26:BPA73017-1023:1:1101:13220:1080 1:N:0:6
GCGTCAACTTCGTCGAGTACGCTCAAGCCTCAAGATCGGAAGAGC
+
:FFFFFFFFFFFFFFFFFFFFFFFFFFFFFFFFFFFFFFFFFFFF
@FS10000125:26:BPA73017-1023:1:1101:13390:1080 1:N:0:6
TCCAAAACTTCGTCGAGTACGCTCAACTCTCTAGATCGGAAGAGC
+
,FF,F:FFFFFFFFFFFFFFFFFF:FFFFFFF:FFFFFF:FFFFF
@FS10000125:26:BPA73017-1023:1:1101:13630:1080 1:N:0:6
TCGCTTAACTTCGTCGAGTACGCTCAAGTGTTAAGATCGGAAGAG
+
FFFFFFFFFFFFFFFFFFFFFFFFFFFFFFFFFFFFFFFFFFFFF
@FS10000125:26:BPA73017-1023:1:1101:14340:1080 1:N:0:6
TCGATCAACTTCGTCGAGTACGCTCAATCAATGAGATCGGAAGAG
+
FFFFFFFFFFFFFFFFFFFFFFFFFFFFFFFFFFFFFFFFFFFFF
@FS10000125:26:BPA73017-1023:1:1101:14500:1080 1:N:0:6
TGTATAACTTCGTCGAGTACGCTCAACACGATAGATCGGAAGAGC
+
:FFFFFFFFFFFFFFFFFFFFFFFFFFFFFFFFFFFFFFFFFFFF
@FS10000125:26:BPA73017-1023:1:1101:14970:1080 1:N:0:6
GCGGGAACCTTCGTCGAGTACGCTCAATTAGTAAGATCGGAAGAG
+
:FFFFFFFFFFFFFFFFFFFFFFFFFFFFFFFFFFFFFFFFFFFF
@FS10000125:26:BPA73017-1023:1:1101:15090:1080 1:N:0:6
TTGACAGTACTTCGTCGAGTACGCTCAAGTCGAAAGTTCGGAAGA
+
,,FFFFF,FF:,F,F:FFF,:FFF::FFF,F:FFFF,FF,::FF,
@FS10000125:26:BPA73017-1023:1:1101:15600:1080 1:N:0:6
TGGTCAACTTCGTCGAGTACGCTCAATCGTTAAGATCGGAAGAGC
+
FFFFFFFFFFFFFFFFFFFFFFFFFFFFFFFFFFFFFFFFFFFFF
@FS10000125:26:BPA73017-1023:1:1101:15730:1080 1:N:0:6
CCGTTAATTTCGTCGAGTACGCTCAATAAAATAGATCGGAAGAGC
+
FF:FFFFFFFFFFFFFFFFFFFFFFFFFFFFFF:FF,FFFFFFFF
@FS10000125:26:BPA73017-1023:1:1101:15830:1080 1:N:0:6
TCGTGAACTTCGTCGAGTACGCTCAAAATAGAAGATCGGAAGAGC
+
FFFFFFFFFFFFFFFFFFFFFFFFFFFFFFFFFFFFFFFFFFFFF
@FS10000125:26:BPA73017-1023:1:1101:16050:1080 1:N:0:6
ACGACATAACTTCGTCGAGTACGCTCAATATAATAGATCGGAAGA
+
FFFFFFFFFFFFFFFFFFFFFFFFFFFFFFFFFFFFFFFFFFFFF
@FS10000125:26:BPA73017-1023:1:1101:1060:1090 1:N:0:6
TAGCAAACTTCGTCGAGTACGCTCAACGGTGAAGATCGGAAGAGC
+
,FFFFFFFFFFFFFFFFFFFFFFFFFFFFFFFFFFFFFFFFFFFF
@FS10000125:26:BPA73017-1023:1:1101:1940:1090 1:N:0:6
TTGAAAACTTCGTCGAGTACGCTCAACTACGTAGATCGGAAGAGC
+
FFFF,:FF,,FF:FF,F:FF:FFF,,::F:F,FFFF:F,FFFFF,
@FS10000125:26:BPA73017-1023:1:1101:2020:1090 1:N:0:6
TTGCTGACCTTCGTCGAGTACGCTCAAATAGGGAGATCGGAAGAG
+
FFFFFFFFFFFFFFFFFFFFFFFFFFFFFFFFFFFFFFFFFFFFF
@FS10000125:26:BPA73017-1023:1:1101:2120:1090 1:N:0:6
CCGTAAAACTTCGTCGAGTACGCTCAATCCGCAAGATCGGAAGAG
+
FFFFFFFFFFFFFFFFFFFFFFFFFFFFFFFFFFFFFFFFFFFFF
@FS10000125:26:BPA73017-1023:1:1101:3100:1090 1:N:0:6
TTTAGAAAACTTCGTCGAGTACGCTCAATGTAATAGATCGGAAGA
+
FFFFFFFFFFFFFFFFFFFFFFFFFFFF:,FFF:FFFFFFFFFFF
@FS10000125:26:BPA73017-1023:1:1101:3150:1090 1:N:0:6
TCGCACAACTTCGTCGAGTACGCTCAATAAAGTAGATCGGAAGAG
+
FFFFFFFFFFFFFFFFFFFFFFFFFFFFFFFFFFFFFFFFFFFFF
@FS10000125:26:BPA73017-1023:1:1101:3250:1090 1:N:0:6
CCGTAAACTTCGTCGAGTACGCTCAACATAAAAGATCGGAAGAGC
+
FFFFFFFFFFFFFFFFFFFFFFFFFFFFFFFFFFFFFFFFFFFFF
@FS10000125:26:BPA73017-1023:1:1101:3390:1090 1:N:0:6
TTTAGAAAACTTCGTCGAGTACGCTCAATGTAATAGATCGGAAGA
+
FFFFFFFFFFFFFFFFFFFFFFFFFFFFFFFFFFFFFFFFFFFFF
@FS10000125:26:BPA73017-1023:1:1101:3530:1090 1:N:0:6
TCGGGAACTTCGTCGAGTACGCTCAAAACATTAGATCGGAAGAGC
+
FFFFFFFFFFFFFFFFFFFFFFFFFFFFFFFFFFFFFFFFFFFFF
@FS10000125:26:BPA73017-1023:1:1101:3650:1090 1:N:0:6
TTTACCCAACTTCGTCGAGTACGCTCAAGAACAGAGATCGGAAGA
+
FFFFFFFFFFFFFFFFFFFFFFFFFFFFFFFFFFFFFFFFFFFFF
@FS10000125:26:BPA73017-1023:1:1101:3780:1090 1:N:0:6
GCCCAGGAACTTCGTCGAGTACGCTCAACTTTAGAGATCGGAAGA
+
,FFFFF:FFFFFFFFFFFFFFFFFFFFF::F:::FFFFFFFFFFF
@FS10000125:26:BPA73017-1023:1:1101:3790:1090 1:N:0:6
TTGACTGGAGTTTCGTCGAGTACGCTCAATCTAAAAGATCGGAAG
+
FFFFFFFFFFFFFFFFFFFFFFFFFFFFFFFFFFFFFFFFFFFFF
@FS10000125:26:BPA73017-1023:1:1101:3880:1090 1:N:0:6
CCCAGCAACTTCGTCGAGTACGCTCAATCTATAAGATCGGAAGAG
+
FFFFFFFFFFFFFFFFFFFFFFFFFFFFFFFFFFFFFFFFFFFFF
@FS10000125:26:BPA73017-1023:1:1101:3940:1090 1:N:0:6
TTGGAAACTTCGTCGAGTACGCTCAAATATCTAGATCGGAAGAGC
+
FFFFFFFFFFFFFFFFFFFFFFFFFFFFFFFFFFFFFFFFFFFFF
@FS10000125:26:BPA73017-1023:1:1101:4050:1090 1:N:0:6
GCGGAAACTTCGTCGAGTACGCTCAAGGGGTGAGATCGGAAGAGC
+
FFFFFFFFFFFFFFFFFFFFFFFFFFFFFFFFFFFFFFFFFFFFF
@FS10000125:26:BPA73017-1023:1:1101:4080:1090 1:N:0:6
GCGATAACTTCGTCGAGTACGCTCAAAGATCAAGATCGGAAGAGC
+
:FFFFFFFFFFFFFFFFFFFFFFFFFFFFFFFFFFFFFFFFFFFF
@FS10000125:26:BPA73017-1023:1:1101:4180:1090 1:N:0:6
TTTCTATCTTCGTCGAGTACGCTCAAATCTCTAGATCGGAAGAGC
+
,:FFFF,F::FFFFFFFFFFFFFFFF,F,,,,FFFFFFFFFFFFF
@FS10000125:26:BPA73017-1023:1:1101:4200:1090 1:N:0:6
CCGAACTTCGTCGAGTACGCTCAAAAAGACAGATCGGAAGAGCAC
+
FFFFFFFFFFFFFFFFFFFFFFFFFFFFFFFFFFFFFFFFFFFFF
@FS10000125:26:BPA73017-1023:1:1101:4350:1090 1:N:0:6
GCGCGAACTTCGTCGAGTACGCTCAAAGAAACAGATCGGAAGAGC
+
FFFFFFFFFFFFFFFFFFFFFFFFFFFFFFFFFFFFFFFFFFFFF
@FS10000125:26:BPA73017-1023:1:1101:4430:1090 1:N:0:6
TGGCTAACTTCGTCGAGTACGCTCAATAAGATAGATCGGAAGAGC
+
:FFFFFFFFFFFFFFFFFFFFFFFFFFFFFFFFFFFFFFFFFFFF
@FS10000125:26:BPA73017-1023:1:1101:5840:1090 1:N:0:6
TCGGGAACTTCGTCGAGTACGCTCAACCTCAGAGATCGGAAGAGC
+
,F,FF,:,FF,F:F:FF:,,FF,,:,FFFF,:FF,:,:F,,F:F:
@FS10000125:26:BPA73017-1023:1:1101:5900:1090 1:N:0:6
TTGACTGGACTTCGTCGAGTACGCTCAAAAGAACAGATCGGAAGA
+
FFFFFFFFFFFFFFFFFFFFFFFFFFFFFFFFFFFFFFFFFFFFF
@FS10000125:26:BPA73017-1023:1:1101:6200:1090 1:N:0:6
TCTTCGTCGAGTACGCTCAATACCCGAGATCGGAAGAGCACACGT
+
,FFFFFFFFFFFFFFFFFFFFFFFFFFFFFFFFFFFFFFFFFFFF
@FS10000125:26:BPA73017-1023:1:1101:6590:1090 1:N:0:6
TTTAGTTAACTTCGTCGAGTACGCTCAACTATAGAGATCGGAAGA
+
FFFFFFFFFFFFFFFFFFFFFFFFFFFFFFFFFFFFFFFFFFFFF
@FS10000125:26:BPA73017-1023:1:1101:7290:1090 1:N:0:6
GGGTCAACTTCGTCGAGTACGCTCAAATTTTAAGATCGGAAGAGC
+
FFF:FFFFFFFFFFFFFFFFFFFFFFFFFFFFFFFFFFFFFFFFF
@FS10000125:26:BPA73017-1023:1:1101:7830:1090 1:N:0:6
GTGTGAACTTCGTCGAGTACGCTCAAAATGGTAGATCGGAAGAGC
+
FFFFFFFFFFFFFFFFFFFFFFFFFFFFFFFFFFFFFFFFFFFFF
@FS10000125:26:BPA73017-1023:1:1101:8530:1090 1:N:0:6
TTGCATAACTTCGTCGAGTACGCTCAAGTTCACAGATCGGAAGAG
+
F,FF:FF,FFFFFFF,FF:FF,FFF,FFF:FFF,:FF::FF,F,F
@FS10000125:26:BPA73017-1023:1:1101:8680:1090 1:N:0:6
TCTAAGAACTTCGTCGAGTACGCTCAAAAGAAAAGATCGGAAGAG
+
FFFFFFFFFFFFFFFFFFFFFFFFFFFFFFFFFFFFFFFFFFFFF
@FS10000125:26:BPA73017-1023:1:1101:8980:1090 1:N:0:6
TCATCACTCATGACTGTCGAGTACGCTCAAGTAAGCAGATCGGAA
+
,F,F,FFF::::FFFFF:FFFF:F:FF,FF,FFFFFFFF,F,:FF
@FS10000125:26:BPA73017-1023:1:1101:9710:1090 1:N:0:6
GCGCTAACTTCGTCGAGTACGCTCAAAACTTTAGATCGGAAGAGC
+
FFFFFFFFFFFFFFFFFFFFFFFFFFFFFFFFFFFFFFFFFFFFF
@FS10000125:26:BPA73017-1023:1:1101:9930:1090 1:N:0:6
GCGTCAACTTCGTCGAGTACGCTCAATTATAGAGATCGGAAGAGC
+
FFFFFFFFFFFFFFFFFFFFFFFFFFFFFFFFFFFFFFFFFFFFF
@FS10000125:26:BPA73017-1023:1:1101:10170:1090 1:N:0:6
GGGTAAACTTCGTCGAGTACGCTCAAAAACAGAGATCGGAAGAGC
+
FFFFFFFFFFFFFFFFFFFFFFFFFFFFFFFFFFFFFFFFFFFFF
@FS10000125:26:BPA73017-1023:1:1101:10290:1090 1:N:0:6
TCGACGACTCTTCGTCGAGTACGCTCAAATGAGAAGATCGGAAGA
+
FFFFFFFFFFFFFFFFFFFFFFFFFFFFFFFFFFFFFFFFFFFFF
@FS10000125:26:BPA73017-1023:1:1101:10370:1090 1:N:0:6
TCGACAACTTCGTCGAGTACGCTCAAGAGTGGAGATCGGAAGAGC
+
FFFFFFFFFFFFFFFFFFFFFFFFFFFFFFFFFFFFFFFFFFFFF
@FS10000125:26:BPA73017-1023:1:1101:10540:1090 1:N:0:6
TTGGCAACTTCGTCGAGTACGCTCAATACAAAAGATCGGAAGAGC
+
FFFFFFFFFFFFFFFFFFFFFFFFFFFFFFFFFFFFFFFFFFFFF
@FS10000125:26:BPA73017-1023:1:1101:10870:1090 1:N:0:6
TCTGGAACTTCGTCGAGTACGCTCAACTACCAAGATCGGAAGAGC
+
FFFFFFFFFFFFFFFFFFFFFFFFFFFFFFFFFFFFFFFFFFFFF
@FS10000125:26:BPA73017-1023:1:1101:10920:1090 1:N:0:6
TTGATAACTTCGTCGAGTACGCTCAAAAAGAAAGATCGGAAGAGC
+
,F:FFF:FFFFFFFFFFFFFFFFFFFFFFFFFFFFFFFFFFFFFF
@FS10000125:26:BPA73017-1023:1:1101:11350:1090 1:N:0:6
CCGCCAACTTCGTCGAGTACGCTCAAACTAGAAGATCGGAAGAGC
+
FFFFFFFFFFFFFFFFFFFFFFFFFFFFFFFFFFFFFFFFFFFFF
@FS10000125:26:BPA73017-1023:1:1101:12360:1090 1:N:0:6
TCGATAACTTCGTCGAGTACGCTCAAAGTTAGAGATCGGAAGAGC
+
FFFFFFFFFFFFFFFFFFFFFFFFFFFFFFFFFFFFFFFFFFFFF
@FS10000125:26:BPA73017-1023:1:1101:12750:1090 1:N:0:6
CCGGGAACTTCGTCGAGTACGCTCAATTATGTAGATCGGAAGAGC
+
FFFFFFFFFFFFFFFFFFFFFFFFFFFFFFFFFFFFFFFFFFFFF
@FS10000125:26:BPA73017-1023:1:1101:12840:1090 1:N:0:6
TTGAAGGAACTTCGTCGAGTACGCTCAAACGTAGAGATCGGAAGA
+
FFFFFFFFFFFFFFFFFFFFFFFFFFFFFFFFFFFFFFFFFFFFF
@FS10000125:26:BPA73017-1023:1:1101:12950:1090 1:N:0:6
TAGTAAACTTCGTCGAGTACGCTCAAGACGTTAGATCGGAAGAGC
+
FFFFFFFFFFFFFFFFFFFFFFFFFFFFFFFFFFFFFFFFFFFFF
@FS10000125:26:BPA73017-1023:1:1101:13510:1090 1:N:0:6
TTGACTGGACTTCGTCGAGTACGCTCAAGAACCTAGATCGGAAGA
+
FFFFFFFFFFFFFFFFFFFFFFFFFFFFFFFFFFFFFFFFFFFFF
@FS10000125:26:BPA73017-1023:1:1101:13670:1090 1:N:0:6
TGGCAAACTTCGTCGAGTACGCTCAAATTTTTAGATCGGAAGAGC
+
FFFFFFFFFFFFFFFFFFFFFFFFFFFFFFFFFFFFFFFFFFFFF
@FS10000125:26:BPA73017-1023:1:1101:14010:1090 1:N:0:6
CTGCTAACTTCGTCGAGTACGCTCAATTTGGGAGATCGGAAGAGC
+
FFFFFFFFFFFFFFFFFFFFFFFFFFFFFFFFFFFFFFFFFFFFF
@FS10000125:26:BPA73017-1023:1:1101:14410:1090 1:N:0:6
TGTCAACTTCGTCGAGTACGCTCAAAAGAGTAGATCGGAAGAGCA
+
:FFFFFFFFFFFFFFFFFFFFFFFFFFFFFFFFFFFFFFFFFFFF
@FS10000125:26:BPA73017-1023:1:1101:14820:1090 1:N:0:6
TTGAGAACTTCGTCGAGTACGCTCAACTCATTAGATCGGAAGAGC
+
FFFFFFFFFFFFFFFFFFFFFFFFFFFFFFFFFFFFFFFFFFFFF
@FS10000125:26:BPA73017-1023:1:1101:15220:1090 1:N:0:6
TTGAAAACTTCGTCGAGTACGCTCAATATAACAGATCGGAAGAGC
+
,FFFFFFFFFFFFFFFFFFFFFFFFFFFFFFFFFFFFFFFFFFFF
@FS10000125:26:BPA73017-1023:1:1101:1020:1100 1:N:0:6
TCGCCAACTTCGTCGAGTACGCTCAAAAGAGAAGATCGGAAGAGC
+
FFFFFFFFFFFFFFFFFFFFFFFFFFFFFFFFFFFFFFFFFFFFF
@FS10000125:26:BPA73017-1023:1:1101:1170:1100 1:N:0:6
TCGAACAACTTCGTCGAGTACGCTCAAGATGAAAGATCGGAAGAG
+
FFFFFFFFFFFFFFFFFFFFFFFFFFFFFFFFFFFFFFFFFFFFF
@FS10000125:26:BPA73017-1023:1:1101:1540:1100 1:N:0:6
TTGACTGGACTTCGTCGAGTACGCTCAACCAATAAGATCGGAAGA
+
FFFFFFFFFFFFFFFFFFFFFFFFFFFFFFFFFFFFFFFFFFFFF
@FS10000125:26:BPA73017-1023:1:1101:2030:1100 1:N:0:6
GCGCTGTAACTTCGTCGAGTACGCTCAAATGAGGAGATCGGAAGA
+
FFFFFFFFFFFFFFFFFFFFFFFFFFFFFFFFFFFFFFFFFFFFF
@FS10000125:26:BPA73017-1023:1:1101:2470:1100 1:N:0:6
TTGACTGGACTTCGTCGAGTACACTCAATCCATGAGATCGGAAGA
+
FFFFFFFFFFFFFFFFFFFFFFFFFFFFFFFFFFFFFFFFFFFFF
@FS10000125:26:BPA73017-1023:1:1101:3080:1100 1:N:0:6
TTGCCGAACTTCGTCGAGTACGCTCAAACAAGGAGATCGGAAGAG
+
FFFFFFFFFFFFFFFFFFFFFFFFFFFFFFFFFFFFFFFFFFFFF
@FS10000125:26:BPA73017-1023:1:1101:3450:1100 1:N:0:6
CTGACTAGAACTTCGTCGAGTACGCTCAACTAGATAGATCGGAAG
+
FFFFFFFFFFFFFFFFFFFFFFFFFFFFFFFFFFFFFFFFFFFFF
@FS10000125:26:BPA73017-1023:1:1101:3550:1100 1:N:0:6
CAGTCGCAACTTCGTCGAGTACGCTCAACACTCGAGATCGGAAGA
+
FFFFFFFFFFFFFFFFFFFFFFFFFFFFFFFFFFFFFFFFFFFFF
@FS10000125:26:BPA73017-1023:1:1101:4250:1100 1:N:0:6
TCGACAACTTCGTCGAGTACGCTCAAAGAGTAAGATCGGAAGAGC
+
FFFFFFFFFFFFFFFFFFFFFFFFFFFFFFFFFFFFFFFFFFFFF
@FS10000125:26:BPA73017-1023:1:1101:4290:1100 1:N:0:6
TCAACTGAAACTTCGTCGAGTACGCTCAAAATCACAGATCGGAAG
+
FFFFFFFFFFFFFFFFFFFFFFFFFFFFFFFFFFFFFFFFFFFFF
@FS10000125:26:BPA73017-1023:1:1101:4600:1100 1:N:0:6
GCGCCAACTTGTCGAGTACGCTCAAACTGAGAGATCGGAAGAGCA
+
FFFFFFFFFFFFFFFFFFFFFFFFFFFFFFFFFFFFFFFFFFFFF
@FS10000125:26:BPA73017-1023:1:1101:4700:1100 1:N:0:6
TTTACATAACTTCGTCGAGTACGCTCAAAAACAGAGATCGGAAGA
+
F,FFFFF,FFF,FF,:F,FFFFF:F:FFFF,FFFF:F,F,FF,F,
@FS10000125:26:BPA73017-1023:1:1101:5230:1100 1:N:0:6
GCGACAACTTCGTCGAGTACGCTCAAGTGACCAGATCGGAAGAGC
+
,FF:,FF:,FF::F,FFFF,:F::,F:F::FF,FFF::FFFFF:F
@FS10000125:26:BPA73017-1023:1:1101:5330:1100 1:N:0:6
AGGTAACTTCGTCGAGTACGCTCAAAAGGAGAGATCGGAAGAGCA
+
FFFFFFFFFFFFFFFFFFFFFFFFFFFFFFFFFFFFFFFFFFFFF
@FS10000125:26:BPA73017-1023:1:1101:5600:1100 1:N:0:6
TCCGCAACTTCGTCGAGTACGCTCAACTGTCTAGATCGGAAGAGC
+
FFFFFFFFFFFFFFFFFFFFFFFFFFFFFFFFFFFFFFFFFFFFF
@FS10000125:26:BPA73017-1023:1:1101:5650:1100 1:N:0:6
CCGTTGACTTCGTCGAGTACGCTCAAACTGTAAGATCGGAAGAGC
+
FFFFFFFFFFFFFFFFFFFFFFFFFFFFFFFFFFFFFFFFFFFFF
@FS10000125:26:BPA73017-1023:1:1101:5730:1100 1:N:0:6
TTGCTAACTTCGTCGAGTACGCTCAATATTAGAGATCGGAAGAGC
+
FFFFFFFFFFFFFFFFFFFFFFFFFFFFFFFFFFFFFFFFFFFFF
@FS10000125:26:BPA73017-1023:1:1101:6090:1100 1:N:0:6
TCCGGAACTTCGTCGAGTACGCTCAAGTTTCGAGATCGGAAGAGC
+
FFFFFFFFFFFFFFFFFFFFFFFFFFFFFFFFFFFFFFFFFFFFF
@FS10000125:26:BPA73017-1023:1:1101:6210:1100 1:N:0:6
TCGGCAACTTCGTCGAGTACGCTCAAAGTGGGAGATCGGAAGAGC
+
FFFFFFFFFFFFFFFFFFFFFFFFFFFFFFFFFFFFFFFFFFFFF
@FS10000125:26:BPA73017-1023:1:1101:7000:1100 1:N:0:6
TAGCTAACTTCGTCGAGTACGCTCAATGATGGAGATCGGAAGAGC
+
FFFFFFFFFFFFFFFFFFFFFFFFFFFFFFFFFFFFFFFFFFFFF
@FS10000125:26:BPA73017-1023:1:1101:7060:1100 1:N:0:6
GCGCCAACTTCGTCGAGTACGCTCAACATTTTAGATCGGAAGAGC
+
,FFFFFFFFFFFFFFFFFFFFFFFFFFFFFFFFFFFFFFFFFFFF
@FS10000125:26:BPA73017-1023:1:1101:7380:1100 1:N:0:6
TCATAAACTTCGTCGAGTACGCTCAAGAACAGAGATCGGAAGAGC
+
FFFFFFFFFFFFFFFFFFFFFFFFFFFFFFFFFFFFFFFFFFFFF
@FS10000125:26:BPA73017-1023:1:1101:7750:1100 1:N:0:6
TCCTTCAACTTCGTCGAGTACGCTCAAGGCTTAAGATCGGAAGAG
+
FFFFFFFFFFFFFFFFFFFFFFFFFFFFFFFFFFFFFFFFFFFFF
@FS10000125:26:BPA73017-1023:1:1101:8330:1100 1:N:0:6
TTGAACTTCGTCGAGTACGCTCAAAACCTAAGATCGAAAGAGCAC
+
FFFFFFFFFFFFFFFFFFFFFFFFFFFFFFFFFFFFFFFFFFFFF
@FS10000125:26:BPA73017-1023:1:1101:8350:1100 1:N:0:6
TTGCAAACTTCGTCGAGTACGCTCAACGCTCTAGATCGGAAGAGC
+
FFFFFFFFFFFFFFFFFFFFFFFFFFFFFFFFFFFFFFFFFFFFF
@FS10000125:26:BPA73017-1023:1:1101:8360:1100 1:N:0:6
TTTTTTTTTTATCCATTTTTCTTTTTCTTTAAGATCGTAACTTTT
+
,FF:::,,:,:,:F:F:,,,:,,,,:,,F,FF:F,FF,,:,FF,:
@FS10000125:26:BPA73017-1023:1:1101:8420:1100 1:N:0:6
GGGAAAACTTCGTCGAGTACGCTCAAGGGATCAGATCGGAAGAGC
+
FFFFFFFFFFFFFFFFFFFFFFFFFFFFFFFFFFFFFFFFFFFFF
@FS10000125:26:BPA73017-1023:1:1101:10220:1100 1:N:0:6
TCGTGAACTTCGTCGAGTACGCTCAAACAAGAAGATCGGAAGAGC
+
FFFFFFFFFFFFFFFFFFFFFFFFFFFFFFFFFFFFFFFFFFFFF
@FS10000125:26:BPA73017-1023:1:1101:10440:1100 1:N:0:6
TCGTTAACTTCGTCGAGTACGCTCAACCTATAAGATCGGAAGAGC
+
,FFFF,:FFFFFFFFFFFFFFFFFF:FFFFFFFFFFFFFFFFFFF
@FS10000125:26:BPA73017-1023:1:1101:10540:1100 1:N:0:6
TTGTTACCTTCGTCGAGTACGCTCAATCAGGTAGATCGGAAGAGC
+
FFFFFFFFFFFFFFFFFFFFFFFFFFFFFFFFFFFFFFFFFFFFF
@FS10000125:26:BPA73017-1023:1:1101:10940:1100 1:N:0:6
TTGATAACTTCGTCGAGTACGCTCAACCTAGCAGATCGGAAGAGC
+
FFFFFFFFFFFFFFFFFFFFFFFFFFFFFFFFFFFFFFFFFFFFF
@FS10000125:26:BPA73017-1023:1:1101:11110:1100 1:N:0:6
TCATCTAACTTCGTCGAGTACGCTCAAACCGTCAGATCGGAAGAG
+
FFFFFFFFFFFFFFFFFFFFFFFFFFFFFFFFFFFFFFFFFFFFF
@FS10000125:26:BPA73017-1023:1:1101:11200:1100 1:N:0:6
CCCTTAACTTCGTCGAGTACGCTCAAAGTGTTAGATCGGAAGAGC
+
FFFFFFFFFFFFFFFFFFFFFFFFFFFFFFFFFFFFFFFFFFFFF
@FS10000125:26:BPA73017-1023:1:1101:12040:1100 1:N:0:6
TCGGTAACTTCGTCGAGTACGCTCAATTTGTCAGATCGGAAGAGC
+
FFFFFFFFFFFFFFFFFFFFFFFFFFFFFFFFFFFFFFFFFFFFF
@FS10000125:26:BPA73017-1023:1:1101:12360:1100 1:N:0:6
TTTATGGAACTTCGTCGAGTACGCTCAAGACTCTAGATCGGAAGA
+
:FFFFFFFFFFFFFFFFFFFFFFFFFFFFFFFFFFFFFFFFFFFF
@FS10000125:26:BPA73017-1023:1:1101:13020:1100 1:N:0:6
TCGCTAACTTCGTCGAGTACGCTCAAGTTGAGAGATCGGAAGAGC
+
FFFFFFFFFFFFFFFFFFFFFFFFFFFFFFFFFFFFFFFFFFFFF
@FS10000125:26:BPA73017-1023:1:1101:13420:1100 1:N:0:6
TCTGCCAACTTCGTCGAGTACGCTCAACGCCGGAGATCGGAAGAG
+
FFFFFFFFFFFFFFFFFFFFFFFFFFFFFFFFFFFFFFFFFFFFF
@FS10000125:26:BPA73017-1023:1:1101:15230:1100 1:N:0:6
TCGAAGAACTTCGTCGAGTACGCTCAAATTGGAAGATCGGAAGAG
+
FFFFFFFFFFFFFFFFFFFFFFFFFFFFFFFFFFFFFFFFFFFFF
@FS10000125:26:BPA73017-1023:1:1101:15680:1100 1:N:0:6
AAGGAACTTCGTCGAGTACGCTCAACAGGTCAGATCGGAAGAGCA
+
FFFFFFFFFFFFFFFFFFFFFFFFFFFFFFFFFFFFFFFFFFFFF
@FS10000125:26:BPA73017-1023:1:1101:15710:1100 1:N:0:6
TCGCACAACTTCTTCGAGTACGCTCAATGAAGAAGATCGGAAGAG
+
:FFFFF,FFFFFFFFFFFFFFFFFF,FFFF:FF:FFFF:FFFFFF
@FS10000125:26:BPA73017-1023:1:1101:16180:1100 1:N:0:6
TAGCAAACTTCGTCGAGTACGCTCAAATATACAGATCGGAAGAGC
+
FFFFFFFFFFFFFFFFFFFFFFFFFFFFFFFFFFFFFFFFFFFFF
@FS10000125:26:BPA73017-1023:1:1101:16380:1100 1:N:0:6
GCGGAAACTTCGTCGAGTACGCTCAAATTCTAAGATCGGAAGAGC
+
FFFFFFFFFFFFFFFFFFFFFFFFFFFFFFFFFFFFFFFFFFFFF
@FS10000125:26:BPA73017-1023:1:1101:1130:1110 1:N:0:6
TTTAAGAAACTTCGTCGAGTACGCTCAAAAGAACAGATCGGAAGA
+
FFFFFFFFFFFFFFFFFFFFFFFFFFFFFFFFFFFFFFFFFFFFF
@FS10000125:26:BPA73017-1023:1:1101:1380:1110 1:N:0:6
TTGTTAACTTCGTCGAGTACGCTCAAATAAAAAGATCGGAAGAGC
+
FFFFFFFFFFFFFFFFFFFFFFFFFFFFFFFFFFFFFFFFFFFFF
@FS10000125:26:BPA73017-1023:1:1101:1900:1110 1:N:0:6
GCGCTAACTTCGTCGAGTACGCTCAAATATTCAGATCGGAAGAGC
+
FFFFFFFFFFFFFFFFFFFFFFFFFFFFFFFFFFFFFFFFFFFFF
@FS10000125:26:BPA73017-1023:1:1101:2120:1110 1:N:0:6
CCGTAAAACTTCGTCGAGTACGCTCAATCCGCAAGATCGGAAGAG
+
FFFFFFFFFFFFFFFFFFFFFFFFFFFFFFFFFFFFFFFFFFFFF
@FS10000125:26:BPA73017-1023:1:1101:2300:1110 1:N:0:6
TTGGGAACTTCGTCGAGTACGCTCAATCAAGAAGATCGGAAGAGC
+
FFFFFFFFFFFFFFFFFFFFFFFFFFFFFFFFFFFFFFFFFFFFF
@FS10000125:26:BPA73017-1023:1:1101:3390:1110 1:N:0:6
GCTGCGACTTCGTCGAGTACGCTCAATAAACCAGATCGGAAGAGC
+
:FFFFFFFFFFFFFFFFFFFFFFFFFFFFFFFFFFFFFFFFFFFF
@FS10000125:26:BPA73017-1023:1:1101:3690:1110 1:N:0:6
TTGGTAACTTCGTCGAGTACGCTCAATAGTAAAGATCGGAAGAGC
+
FFFFFFFFFFFFFFFFFFFFFFFFFFFFFFFFFFFFFFFFFFFFF
@FS10000125:26:BPA73017-1023:1:1101:3710:1110 1:N:0:6
GCGGGAACTTCGTCGAGTACGCTCAAATCGTAAGATCGGAAGAGC
+
FFFFFFFFFFFFFFFFFFFFFFFFFFFFFFFFFFFFFFFFFFFFF
@FS10000125:26:BPA73017-1023:1:1101:3950:1110 1:N:0:6
TTTGCCGAACTTCGTCGAGTACGCTCAATCAGTTAGATCGGAAGA
+
FFFFFFFFFFFFFFFFFFFFFFFFFFFFFFFFFFFFFFFFFFFFF
@FS10000125:26:BPA73017-1023:1:1101:4080:1110 1:N:0:6
TACTAAACTTCGTCGAGTACGCTCAATTGTATAGATCGGAAGAGC
+
FFFFFFFFFFFFFFFFFFFFFFFFFFFFFFFFFFFFFFFFFFFFF
@FS10000125:26:BPA73017-1023:1:1101:4200:1110 1:N:0:6
TCGCTTAACTTCGTCGAGTACGCTCAATTAAATAGATCGGAAGTG
+
FF,F,FF,F:FFFFF:F:,FF,F:FFF,,:,,,FF,F,:FFFF,:
@FS10000125:26:BPA73017-1023:1:1101:4240:1110 1:N:0:6
TTGTTAACTTCGTCGAGTACGCTCAAGTATGTAGATCGGAAGAGC
+
FFFFFFFFFFFFFFFFFFFFFFFFFFFFFFFFFFFFFFFFFFFFF
@FS10000125:26:BPA73017-1023:1:1101:4280:1110 1:N:0:6
TCGGACCTTCGTCGAGTACGCTCAAAACGAAAGATCGGAAGAGCA
+
FFFFFFFFFFFFFFFFFFFFFFFFFFFFFFFFFFFFFFFFFFFFF
@FS10000125:26:BPA73017-1023:1:1101:4350:1110 1:N:0:6
TTGCCAACTTCGTCGAGTACGCTCAAGCCTTAAGATCGGAAGAGC
+
F:FFFF,FFFF:FFFF:FFFF:FF:::F:FFFF,:FFF:,FFFFF
@FS10000125:26:BPA73017-1023:1:1101:4690:1110 1:N:0:6
CCGGCAACTTCGTCGAGTACGCTCAAGAGGTGAGATCGGAAGAGC
+
FFFFFFFFFFFFFFFFFFFFFFFFFFFFFFFFFFFFFFFFFFFFF
@FS10000125:26:BPA73017-1023:1:1101:4720:1110 1:N:0:6
TTTACTAACTTCGTCGAGTACGCTCAACCACTTAGATCGGAAGAG
+
FFFFFFFFFFFFFFFFFFFFFFFFFFFFFFFFFFFFFFFFFFFFF
@FS10000125:26:BPA73017-1023:1:1101:5390:1110 1:N:0:6
TCAGTTAACTTCGTCGAGTACGCTCAAGGAGAGAGATCGGAAGAG
+
FFFFFFFFFFFFFFFFFFFFFFFFFFFFFFFFFFFFFFFFFFFFF
@FS10000125:26:BPA73017-1023:1:1101:5610:1110 1:N:0:6
TTGGATCAACTTCGTCGAGTACGCTCAAATAATGAGATCGGAAGA
+
FFFFFFFFFFFFFFFFFFFFFFFFFF:FFFFFFFFFFFFFFFFFF
@FS10000125:26:BPA73017-1023:1:1101:5820:1110 1:N:0:6
CTGGAACTTCGTCGAGTACGCTCAAAAATTCAGATCGGAAGAGCA
+
FFFFFFFFFFFFFFFFFFFFFFFFFFFFFFFFFFFFFFFFFFFFF
@FS10000125:26:BPA73017-1023:1:1101:5840:1110 1:N:0:6
TTGACTGGACTTCGTCGAGTACGCTCAAAAGAACAGATCGGAAGA
+
FFFFFFFFFFFFFFFFFFFFFFFFFFFFFFFFFFFFFFFFF:FFF
@FS10000125:26:BPA73017-1023:1:1101:6070:1110 1:N:0:6
GGGATAACTTCGTCGAGTACGCTCAAGATTCTAGATCGGAAGAGC
+
FFFFFFFFFFFFFFFFFFFFFFFFFFFFFFFFFFFFFFFFFFFFF
@FS10000125:26:BPA73017-1023:1:1101:6350:1110 1:N:0:6
TCGTTAACTTCGTCGAGTACGCTCAAGCCAGGAGATCGGAAGAGC
+
FFFFFFFFFFFFFFFFFFFFFFFFFFFFFFFFFFFFFFFFFFFFF
@FS10000125:26:BPA73017-1023:1:1101:6930:1110 1:N:0:6
AAGCCGGGAACTTCGTCGAGTACGCTCAAGTTGTTAGATCGGAAG
+
FFFFFFFFFFFFFFFFFFFFFFFFFFFFFFFFFFFFFFFFFFFFF
@FS10000125:26:BPA73017-1023:1:1101:8280:1110 1:N:0:6
CCGGCAATTTCGTCGAGTACGCTCAATGATGAAGATCGGAAGAGC
+
FFFFFFFFFFFFFFFFFFFFFFFFFFFFFFFFFFFFFFFFFFFFF
@FS10000125:26:BPA73017-1023:1:1101:8330:1110 1:N:0:6
CCGCAACTTCGTCGAGTACGCTCAATACCAAAGATCGGAAGAGCA
+
FFFFFFFFFFFFFFFFFFFFFFFFFFFFFFFFFFFFFFFFFFFFF
@FS10000125:26:BPA73017-1023:1:1101:9440:1110 1:N:0:6
TAGTAAACTTCGTCGAGTACGCTCAATACTGAAGATCGGAAGAGC
+
FFFFFFFFFFFFFFFFFFFFFFFFFFFFFFFFFFFFFFFFFFFFF
@FS10000125:26:BPA73017-1023:1:1101:9510:1110 1:N:0:6
TTGGGGAACTTCGTCGAGTACGCTCAAGACCGGAGATCGGAAGAG
+
FFFFFFFFFFFFFFFFFFFFFFFFFFFFFFFFFFFFFFFFFFFFF
@FS10000125:26:BPA73017-1023:1:1101:9610:1110 1:N:0:6
GATATACAACTTCGTCGAGTACGCTCAATGTGGAAGATCGGAAAA
+
FFFFFFFFFFFFFFFFFFFFFFFFFFFFFFFFFFFFFFFFFFFFF
@FS10000125:26:BPA73017-1023:1:1101:10200:1110 1:N:0:6
TCGGAGAACTTCGTCGAGTACGCTCAATTATGCAGATCGGAAGAG
+
FFFFFFFFFFFFFFFFFFFFFFFFFFFFFFFFFFFFFFFFFFFFF
@FS10000125:26:BPA73017-1023:1:1101:10240:1110 1:N:0:6
GCAAAAACTTCGTCGAGTACGCTCAATAAGTAAGATCGGAAGAGC
+
FFFFFFFFFFFFFFFFFFFFFFFFFFFFFFFFFFFFFFFFFFFFF
@FS10000125:26:BPA73017-1023:1:1101:10460:1110 1:N:0:6
TTGTCGAACTTCGTCGAGTACGCTCAAAAATTGAGATCGGAAGAG
+
FFFFFFFFFFFFFFFFFFFFFFFFFFFFFFFFFFFFFFFFFFFFF
@FS10000125:26:BPA73017-1023:1:1101:10620:1110 1:N:0:6
GCGTGAACTTCGTCGAGTACGCTCAATCAGAGAGATCGGAAGAGC
+
:FFFFFFFFFFFFFFFFFFFFFFFFFFFFFFFFFFFFFFFFFFFF
@FS10000125:26:BPA73017-1023:1:1101:10720:1110 1:N:0:6
TTGCATAACTTCGTCGGCATAACTTCTTGAGTACGCTCAATTAAA
+
FFFFFF:FFFFFFFFFFFFFFFFFFFFFFFFFFFFFFFFFFFFFF
@FS10000125:26:BPA73017-1023:1:1101:10730:1110 1:N:0:6
TCGTTAACTTCGTCGAGTACGCTCAATAAGATAGATCGGAAGAGC
+
FF,,FFFFFFFFFFFFFFFFFFFFFF:F,FF,FFFFFFFFFFFFF
@FS10000125:26:BPA73017-1023:1:1101:10810:1110 1:N:0:6
TCGACTAACTTCGTCGAGTACGCTCAATGAAAAAGATCGGAAGAG
+
FFFFFFFFFFFFFFFFFFFFFFFFFFFFFFFFFFFFFFFFFFFFF
@FS10000125:26:BPA73017-1023:1:1101:10960:1110 1:N:0:6
TCGAAAAACTTCGTCGAGTACGCTCAAACTGAGAGATCGGAAGAG
+
:F,FFFFFFFFFFFFFFFFFFFFFFFFFFFFFFFFFFFFFFFFFF
@FS10000125:26:BPA73017-1023:1:1101:11000:1110 1:N:0:6
TTATTCAACTTCGTCGAGTACGCTCAAGGTTATAGATCGGAAGAG
+
FFFFFFFFFFFFFFFFFFFFFFFFFFFFFFFFFFFFFFFFFFFFF
@FS10000125:26:BPA73017-1023:1:1101:11300:1110 1:N:0:6
CCCCTGGTAAACTTCGTCGAGTACGCTCAATCCAAAAGATCGGAA
+
FFFFFFFFFFFFFFFFFFFFFFFFFFFFFFFFFFFFFFFFFFFFF
@FS10000125:26:BPA73017-1023:1:1101:11390:1110 1:N:0:6
GTCAAGGATAACTTCGTCGAGTACGCTCAATTCGAGAGATCGGAA
+
FFFFFFFFFFFFFFFFFFFFFFFFFFFFFFFFFFFFFFFFFFFFF
@FS10000125:26:BPA73017-1023:1:1101:11580:1110 1:N:0:6
TAGCCAGCTTCGTCGAGTACGCTCAACACGAGAGATCGGAAGAGC
+
FFFFFFFFFFFFFFFFFFFFFFFFFFFFFFFFFFFFFFFFFFFFF
@FS10000125:26:BPA73017-1023:1:1101:11860:1110 1:N:0:6
TTGACTGGACTTCGTCGAGTACGCTCAATTAGTAAGATCGGAAGA
+
FFFFFFFFFFFFFFFFFFFFFFFFFFFFFFFFFFFFFFFFFFFFF
@FS10000125:26:BPA73017-1023:1:1101:11940:1110 1:N:0:6
CTGAAAACTTCGTCGAGTACGCTCAAGGGGTTAGATCGGAAGAGC
+
FFFFFFFFFFFFFFFFFFFFFFFFFFFFFFFFFFFFFFFFFFFFF
@FS10000125:26:BPA73017-1023:1:1101:12140:1110 1:N:0:6
TCGTTAACTTCGTCGAGTACGCTCAAAGTAAAAGATCGGAAGAGC
+
FFFFFFFFFFFFFFFFFFFFFFFFFFFFFFFFFFFFFFFFFFFFF
@FS10000125:26:BPA73017-1023:1:1101:12310:1110 1:N:0:6
GGGGTAACTTCGTCGAGTACGCTCAACACTGTAGATCGGAAGAGC
+
FFFFFFFFFFFFFFFFFFFFFFFFFFFFFFFFFFFFFFFFFFFFF
@FS10000125:26:BPA73017-1023:1:1101:12380:1110 1:N:0:6
CCGATATCTTCGTCGAGTACGCTCAAGTGGACAGATCGGAAGAGC
+
FFFFFFFFFFFFFFFFFFFFFFFFFFFFFFFFFFFFFFFFFFFFF
@FS10000125:26:BPA73017-1023:1:1101:12620:1110 1:N:0:6
TTGACTGGACTTCGTCGAGTACGCTCAACCTCTAAGATCGGAAGA
+
FFFFFFFFFFFFFFFFFFFFFFFFFFFFFFFFFFFFFFFFFFFFF
@FS10000125:26:BPA73017-1023:1:1101:12840:1110 1:N:0:6
GCGGCAACTTCGTCGAGTACGCTCAACTTTATAGATCGGAAGAGC
+
FFFFFFFFFFFFFFFFFFFFFFFFFFFFFFFFFFFFFFFFFFFFF
@FS10000125:26:BPA73017-1023:1:1101:13180:1110 1:N:0:6
TTGACTGGACTTCGTCGAGTACGCTCAATTCTTGAGATCGGAAGA
+
FFFFFFFFFF::FFFFFFFFFFFFFFFF:FFFFFF:FFFFFFFFF
@FS10000125:26:BPA73017-1023:1:1101:13260:1110 1:N:0:6
TTGTAACTTCGTCGAGTACGCTCAAATACACAGATCGGAAGAGCA
+
FFFFFFFFFFFFFFFFFFFFFFFFFFFFFFFFFFFFFFFFFFFFF
@FS10000125:26:BPA73017-1023:1:1101:13330:1110 1:N:0:6
GAGCAACTTCGTCGAGTACGCTCAAACTGCAAGATCGGAAGAGCA
+
FFFFFFFFFFFFFFFFFFFFFFFFFFFFFFFFFFFFFFFFFFFFF
@FS10000125:26:BPA73017-1023:1:1101:13740:1110 1:N:0:6
GTGCTAACTTCGTCGAGTACGCTCAAGTGTTGAGATCGGAAGAGC
+
FFFFFFFFFFFFFFFFFFFFFFFFFFFFFFFFFFFFFFFFFFFFF
@FS10000125:26:BPA73017-1023:1:1101:13930:1110 1:N:0:6
TTGGTAACTTCGTCGAGTACGCTCAAGGAGGCAGATCGGAAGAGC
+
FFFFFFFFFFFFFFFFFFFFFFFFFFFFFFFFFFFFFFFFFFFFF
@FS10000125:26:BPA73017-1023:1:1101:13970:1110 1:N:0:6
TATCAATAACTTCGTCGAGTACGCTCAAATTGTCAGATCGGAAGA
+
FFFFFFFFFFFFFFFFFFFFFFFFFFFFFFFFFFFFFFFFFFFFF
@FS10000125:26:BPA73017-1023:1:1101:14360:1110 1:N:0:6
TTGACTGGACTTCGTCGAGTACGCTCAACCTATAAGATCGGAAGA
+
FFFFFFFFFFFFFFFFFFFFFFFFFFFFFFFFFFFFFFFFFFFFF
@FS10000125:26:BPA73017-1023:1:1101:14390:1110 1:N:0:6
TCGCTAACTTCGTCGAGTACGCTCAATGATAGAGATCGGAAGAGC
+
FFFFFFFFFFFFFFFFFFFFFFFFFFFFFFFFFFFFFFFFFFFFF
@FS10000125:26:BPA73017-1023:1:1101:14580:1110 1:N:0:6
TACTTCGTCGAGTACGCTCAACGGACCAGATCGGAAGAGCACACG
+
FFF:FFFFFFFFFFFFFFFFFFFFFFFFFFFFFFFFFFFFFFFFF
@FS10000125:26:BPA73017-1023:1:1101:14900:1110 1:N:0:6
ACGGCTTAACTTCGTCGAGTACGCTCAATAAAAAAGATCGGAAGA
+
FFFFFFFFFFFFFFFFFFFFFFFFFFFFFFFFFFFFFFFFFFFFF
@FS10000125:26:BPA73017-1023:1:1101:15440:1110 1:N:0:6
GCCTAACTTCGTCGAGTACGCTCAATCGGTTAGATCGGAAGAGCA
+
:FFFFFFFFFFFFFFFFFFFFFFFFFFFFFFFFFFFFFFFFFFFF
@FS10000125:26:BPA73017-1023:1:1101:16210:1110 1:N:0:6
GCGTAAACTTCGTCGAGTACGCTCAAGTGGCAAGATCGGAAGAGC
+
,FFFFFFFFFFFFFFFFFFFFFFFFFFFFFFFFFFFFFFFFFFFF
@FS10000125:26:BPA73017-1023:1:1101:16490:1110 1:N:0:6
TCGAAAACTTCGTCGAGTACGCTCAAGACCAAAGATCGGAAGAGC
+
:FFFFFFFFFFFFFFFFFFFFFFFFFFFFFFFFFFFFFFFFFFFF
@FS10000125:26:BPA73017-1023:1:1101:1130:1120 1:N:0:6
TCGGACAACTTCGTCGAGTACGCTCAACAAATAAGATCGGAAGAG
+
FFFFFFFFFFFFFFFFFFFFFFFFFFFFFFFFFFFFFFFFFFFFF
@FS10000125:26:BPA73017-1023:1:1101:1870:1120 1:N:0:6
CCGACAACTTCGTCGAGTACGCTCAATTAGGGAGATCGGAAGAGC
+
FFFFFFFFFFFFFFFFFFFFFFFFFFFFFFFFFFFFFFFFFFFFF
@FS10000125:26:BPA73017-1023:1:1101:2170:1120 1:N:0:6
GGGGCAACTTCGTCGAGTACGCTCAATATGTAAGATCGGAAGAGC
+
FFFFFFFFFFFFFFFFFFFFFFFFFFFFFFFFFFFFFFFFFFFFF
@FS10000125:26:BPA73017-1023:1:1101:2370:1120 1:N:0:6
TCGATAACTTCGTCGAGTACGCTCAAATCTAAAGATCGGAAGAGC
+
FFFFFFFFFFFFFFFFFFFFFFFFFFFFFFFFFFFFFFFFFFFFF
@FS10000125:26:BPA73017-1023:1:1101:2570:1120 1:N:0:6
TTGAGTTAACTTCGTCGAGTACGCTCAATAATGTAGATCGGAAGA
+
FFFFFFFFFFFFFFFFFFFFFFFFFFFFFFFFFFFFFFFFFFFFF
@FS10000125:26:BPA73017-1023:1:1101:3110:1120 1:N:0:6
CCGGGAACTTCGTCGAGTACGCTCAATTCAAGAGATCGGAAGAGC
+
FFFFFFFFFFFFFFFFFFFFFFFFFFFFFFFFFFFFFFFFFFFFF
@FS10000125:26:BPA73017-1023:1:1101:3220:1120 1:N:0:6
GCCCAGTAACTTCGTCGAGTACGCTCAAGTATACAGATCGGAAGA
+
FFFFFFFFFFFFFFFFFFFFFFFFFFFFFFFFFFFFFFFFFFFFF
@FS10000125:26:BPA73017-1023:1:1101:3430:1120 1:N:0:6
TTGATAACTTCGTCGAGTACGCTCAATAGAAAAGATCGGAAGAGC
+
FF:FFFFFFFFFFFFFFFFFFFFFFFFFFFFFFFFFFFFFFFFFF
@FS10000125:26:BPA73017-1023:1:1101:3860:1120 1:N:0:6
TCTGGAACTTCGTCGAGTACGCTCAAGTAGTAAGATCGGAAGAGC
+
FFFFFFFFFFFFFFFFFFFFFFFFFFFFFFFFFFFFFFFFFFFFF
@FS10000125:26:BPA73017-1023:1:1101:4030:1120 1:N:0:6
GCGAAAACTTCGTCGAGTACGCTCAAAGGGGAAGATCGGAAGAGC
+
,FFF,FFFFFFFFFFFFFFFFFFFFF:F::,,FFFFFFFFFFFFF
@FS10000125:26:BPA73017-1023:1:1101:4960:1120 1:N:0:6
TCGATACCTTCGTCGAGTACGCTCAAGATTTGAGATCGGAAGAGT
+
FFFFFFFFFFFFFFFFFFFFFFFFFFFFFFFFFFFFFFFFFFFFF
@FS10000125:26:BPA73017-1023:1:1101:5230:1120 1:N:0:6
CAGGCAACTTCGTCGAGTACGCTCAGACAGAAGATCGGAAGAGCA
+
FFFFFFFFFFFFFFFFFFFFFFFFFFFFFFFFFFFFFFFFFFFFF
@FS10000125:26:BPA73017-1023:1:1101:6190:1120 1:N:0:6
GAGCAAACTTCGTCGAGTACGCTCAAGAGGCAAGATCGGAAGAGC
+
:FFFFFFFFFFFFFFFFFFFFFFFFFFFFFFFFFFFFFFFFFFFF
@FS10000125:26:BPA73017-1023:1:1101:6580:1120 1:N:0:6
TCGGTAACTTCGTCGAGTACGCTCAACGTGATAGATCGGAAGAGC
+
FFF:FFFFFFFFFF:FF:FFFFFFFFF:FFFFFFFF:FFFFFFFF
@FS10000125:26:BPA73017-1023:1:1101:7200:1120 1:N:0:6
GGTGCAACTTCGTCGAGTACGCTCAAACTTCGAGATCGGAAGAGC
+
FFFFFFFFFFFFFFFFFFFFFFFFFFFFFFFFFFFFFFFFFFFFF
@FS10000125:26:BPA73017-1023:1:1101:7430:1120 1:N:0:6
TGGAGTTAACTTCGTCGAGTACGCTCAATTCCAGAGATCGGAAGA
+
FFFFFFFFFFFFFFFFFFFFFFFFFFFFFFFFFFFFFFFFFFFFF
@FS10000125:26:BPA73017-1023:1:1101:7760:1120 1:N:0:6
CGGATAGCTTCGTCGAGTACGCTCAAGCACTTAGATCGGAAGAGC
+
FFFFFFFFFFFFFFFFFFFFFFFFFFFFFFFFFFFFFFFFFFFFF
@FS10000125:26:BPA73017-1023:1:1101:7930:1120 1:N:0:6
TCCTTAACTTCGTCGAGTACGCTCAAAAAGTAAGATCGGAAGAGC
+
FFFFFFFFFFFFFFFFFFFFFFFFFFFFFFFFFFFFFFFFFFFFF
@FS10000125:26:BPA73017-1023:1:1101:8000:1120 1:N:0:6
TCGAAACTTCGTCGAGTACGTTCAAACAGATAGATCGGAAGAGCA
+
FFF:FF::::FFFF:::F:::::,:,:FFFF:FFF:,F,FFFFFF
@FS10000125:26:BPA73017-1023:1:1101:8630:1120 1:N:0:6
TCTTTAACTTCGTCGAGTACGCTCAAAAACCCAGATCGGAAGAGC
+
FFFFFFFFFFFFFFFFFFFFFFFFFFFFFFFFFFFFFFFFFFFFF
@FS10000125:26:BPA73017-1023:1:1101:8830:1120 1:N:0:6
TATCAAACTTCGTCGAGTACGCTCAAATTACGAGATCGGAAGAGC
+
FFFFFFFFFFFFFFFFFFFFFFFFFFFFFFFFFFFFFFFFFFFFF
@FS10000125:26:BPA73017-1023:1:1101:9240:1120 1:N:0:6
TCGTGAACTTCGTCGAGTACGCTCAACAGTATAGATCGGAAGAGC
+
FFFFFFFFFFFFFFFFFFFFFFFFFFFFFFFFFFFFFFFFFFFFF
@FS10000125:26:BPA73017-1023:1:1101:9870:1120 1:N:0:6
TCTGGAACTTCGTCGAGTACGCTCAATACAACAGATCGGAAGAGC
+
FFFFFFFFFFFFFFFFFFFFFFFFFFFFFFFFFFFFFFFFFFFFF
@FS10000125:26:BPA73017-1023:1:1101:10380:1120 1:N:0:6
TTGCGTAACTTCGTCGAGTACGCTCAAGTTCAAAGATCGGAAGAG
+
,FFFFFFFFFFFFFFFFFFFFFFFFFFFFFFFFFFFFFFFFFFFF
@FS10000125:26:BPA73017-1023:1:1101:10420:1120 1:N:0:6
CGGCAAACTTCGTCGAGTACGCTCAAGATGATAGATCGGAAGAGC
+
FFFFFFFFFFFFFFFFFFFFFFFFFFFFFFFFFFFFFFFFFFFFF
@FS10000125:26:BPA73017-1023:1:1101:10730:1120 1:N:0:6
TTGCAACCTTCGTCGAGTACGCTCAAGTATTTAGATCGGAAGAGC
+
FFFFFFFFFFFFFFFFFFFFFFFFFFFFFFFFFFFFFFFFFFFFF
@FS10000125:26:BPA73017-1023:1:1101:10770:1120 1:N:0:6
GCGTTAACTTCGTCGAGTACGCTCAAATCCCTAGATCGGAAGAGC
+
FFFFFFFFFFFFFFFFFFFFFFFFFFFFFFFFFFFFFFFFFFFFF
@FS10000125:26:BPA73017-1023:1:1101:11070:1120 1:N:0:6
GTTGTACAACTTCGTCGAGTACGCTCAACGGGGAAGATCGGAAGA
+
:FFFFFFFFFFFFFFFFFFFFFFFFFFFFFFFFFFFFFFFFFFFF
@FS10000125:26:BPA73017-1023:1:1101:11250:1120 1:N:0:6
TCGACTAACTTCGTCGAGTACGCTCAATGAAAAAGATCGGAAGAG
+
FFFFFFFFFFFFFFFFFFFFFFFFFFFFFFFFFFFFFFFFFFFFF
@FS10000125:26:BPA73017-1023:1:1101:11290:1120 1:N:0:6
GTGGTAACTTCGTCGAGTACGCTCAAGAAGTTAGATCGGAAGAGC
+
,FFFFFFFFFFFFFFFFFFFFFFFFF:FFFFFFFFFFFFFFFFFF
@FS10000125:26:BPA73017-1023:1:1101:11650:1120 1:N:0:6
TAGCAAACTTCGTCGAGTACGCTCAACGCATGAGATCGGAAGAGC
+
FFFFFFFFFFFFFFFFFFFFFFFFFFFFFFFFFFFFFFFFFFFFF
@FS10000125:26:BPA73017-1023:1:1101:12250:1120 1:N:0:6
TCGACCAACTTCGTCGAGTACGCTCAAATCATTAGATCGGAAGAG
+
FFFFFFFFFFFFFFFFFFFFFFFFFFFFFFFFFFFFFFFFFFFFF
@FS10000125:26:BPA73017-1023:1:1101:12480:1120 1:N:0:6
GCGCAAACTTCGTCGAGTACGCTCAAGTTCCAAGATCGGAAGAGC
+
FFFFFFFFFFFFFFFFFFFFFFFFFFFFFFFFFFFFFFFFFFFFF
@FS10000125:26:BPA73017-1023:1:1101:13020:1120 1:N:0:6
CCGAAACTTCGTCGAGTACGCTCAACTGGGCAGATCGGAAGAGCA
+
FFFFFFFFFFFFFFFFFFFFFFFFFFFFFFFFFFFFFFFFFFFFF
@FS10000125:26:BPA73017-1023:1:1101:13730:1120 1:N:0:6
TTGCAGAACTTCGTCGAGTACGCTCAACATTACAGATCGGAAGAG
+
FFFFFFFFFFFFFFFFFFFFFFFFFFFFFFFFFFFFFFFFFFFFF
@FS10000125:26:BPA73017-1023:1:1101:13860:1120 1:N:0:6
TCGTGTTAAACTTCGTCGAGTACGCTCAAAAACTTAGATCGGAAG
+
FFFFFFFFFFFFFFFFFFFFFFFFFFFFFFFFFFFFFFFFFFFFF
@FS10000125:26:BPA73017-1023:1:1101:13930:1120 1:N:0:6
TCGTGAACTTCGTCGAGTACGCTCAAAACCTAAGATCGGAAGAGC
+
FFFFFFFFFFFFFFFFFFFFFFFFFFFFFFFFFFFFFFFFFFFFF
@FS10000125:26:BPA73017-1023:1:1101:15340:1120 1:N:0:6
TGGCATAACTTCGTCGAGTACGCTCAACTGCTGAGATCGGAAGAG
+
:FFFFFFFFFFFFFFFFFFFFFFFFFFFFFFFFFFFFFFF:FFFF
@FS10000125:26:BPA73017-1023:1:1101:15750:1120 1:N:0:6
TTGATGAACTTCGTCGAGTACGCTCAATAATTGAGATCGGAAGAG
+
FF:FFFFFFFFFFFFFFFFFFFFFFFFFFFFFFFFFFFFFFFFFF
@FS10000125:26:BPA73017-1023:1:1101:15770:1120 1:N:0:6
TCGTTCAACTTCGTCGAGTACGCTCAATTAGTGAGATCGGAAGAG
+
FFFFFFFFFFFFFFFFFFFFFFFFFFFFFFFFFFFFFFFFFFFF:
@FS10000125:26:BPA73017-1023:1:1101:16120:1120 1:N:0:6
TCAACAACTTCGTCGAGTACGCTCAACAAACGAGATCGGAAGAGC
+
FFFFFFFFFFFFFFFFFFFFFFFFFFFFFFFFFFFFFFFFFFFFF
@FS10000125:26:BPA73017-1023:1:1101:1440:1130 1:N:0:6
GCGCTAACTTCGTCGAGTACGCTCAAGCAGTAAGATCGGAAGAGC
+
,F:FFFFFFFFFFFFFFFFFFFFFFFFFFFFFFFFFFFFFFFFFF
@FS10000125:26:BPA73017-1023:1:1101:1490:1130 1:N:0:6
GCGTCAACTTCGTCGAGTACGCTCAAAAATTCAGATCGGAAGAGC
+
,FFFFFFFFFFFFFFFFFFFFFFFFFFFFFFFFFFFFFFFFFFFF
@FS10000125:26:BPA73017-1023:1:1101:2030:1130 1:N:0:6
TTGCACAACTTCGTCGAGTACGCTCAAAACCTTAGATCGGAAGAG
+
FF:FFFFFFFFFFFFFFFFFFFFFFFFFFFFFFFFFFFFFFFFFF
@FS10000125:26:BPA73017-1023:1:1101:2150:1130 1:N:0:6
GCGGGAACTTCGTCGAGTACGCTCAACAGTGAAGATCGGAAGAGC
+
FFFFFFFFFFFFFFFFFFFFFFFFFFFFFFFFFFFFFFFFFFFFF
@FS10000125:26:BPA73017-1023:1:1101:2360:1130 1:N:0:6
TTGACTGGACTTCGTCGAGTACGCTCAAATCGATAGATCGGAAGA
+
FFFFFFFFFFFFFFFFFFFFFFFFFFFFFFFFFFFFFFFFFFFFF
@FS10000125:26:BPA73017-1023:1:1101:2670:1130 1:N:0:6
CTGCTAACTTCGTCGAGTACGCTCAATAACCAAGATCGGAAGAGC
+
FFFFFFFFFFFFFFFFFFFFFFFFFFFFFFFFFFFFFFFFFFFFF
@FS10000125:26:BPA73017-1023:1:1101:2750:1130 1:N:0:6
GCGCCAACTTCGTCGAGTACGCTCAATAGACAAGATCGGAAGAGC
+
FFFFFFFFFFFFFFFFFFFFFFFFFFFFFFFFFFFFFFFFFFFFF
@FS10000125:26:BPA73017-1023:1:1101:2880:1130 1:N:0:6
TTGAAAAACTTCGTCGAGTACGCTCAATGGATTAGATCGGAAGAG
+
,FFFFFFFFFFFFFFFFFFFFFFFFFFFFF:FFFFFFFFFFFFFF
@FS10000125:26:BPA73017-1023:1:1101:3110:1130 1:N:0:6
TCAGCAACTTCGTCGAGTACGCTCAAAATCAAAGATCGGAAGAGC
+
FFFFFFFFFFFFFFFFFFFFFFFFFFFFFFFFFFFFFFFFFFFFF
@FS10000125:26:BPA73017-1023:1:1101:3300:1130 1:N:0:6
TCGGAAACTTCGTCGAGTACGCTCAAACATCTAGATCGGAAGAGC
+
FFFFFFFFFFFFFFFFFFFFFFFFFFFFFFFFFFFFFFFFFFFFF
@FS10000125:26:BPA73017-1023:1:1101:3470:1130 1:N:0:6
GCGGAAACTTCGTCGAGTACGCTCAAAGTTTGAGATCGGAAGAGC
+
FFFFFFFFFFFFFFFFFFFFFFFFFFFFFFFFFFFFFFFFFFFFF
@FS10000125:26:BPA73017-1023:1:1101:3590:1130 1:N:0:6
GTGGGAAAACTTCGTCGAGTACGCTCAACTTTGCAGATCGGAAGA
+
FFFFFFFFFFFFFFFFFFFFFFFFFFFFFFFFFFFFFFFFFFFFF
@FS10000125:26:BPA73017-1023:1:1101:3780:1130 1:N:0:6
TCGGGAACTTCGTCGAGTACGCTCAATTGTGAAGATCGGAAGAGC
+
FFFFFFFFFFFFFFFFFFFFFFFFFFFFFFFFFFFFFFFFFFFFF
@FS10000125:26:BPA73017-1023:1:1101:4080:1130 1:N:0:6
GCGTGAACTTCGTCGAGTACGCTCAAGAGGAAAGATCGGAAGAGC
+
FFFFFFFFFFFFFFFFFFFFFFFFFFFFFFFFFFFFFFFFFFFFF
@FS10000125:26:BPA73017-1023:1:1101:4980:1130 1:N:0:6
GCGTAAACTTCGTCGAGTACGCTCAAATACATAGATCGGAAGAGC
+
FFFFFFFFFFFFFFFFFFFFFFFFFFFFFFFFFFFFFFFFFFFFF
@FS10000125:26:BPA73017-1023:1:1101:5300:1130 1:N:0:6
GGGAACTTCGTCGAGTACGCTCAATACATGAGATCGGAAGAGCAC
+
::FFFF:FF:FF:FF,FFFF:FF,F:FFFF,:FFFFFF:FF:FF:
@FS10000125:26:BPA73017-1023:1:1101:5420:1130 1:N:0:6
TCTTCGTCGAGTACGCTCAAATTTATAGATCGGAAGAGCACACGT
+
FFFFFFFFFFFFFFFFFFFFFFFFFFFFFFFFFFFFFFFFFFFFF
@FS10000125:26:BPA73017-1023:1:1101:5670:1130 1:N:0:6
TCGGCAACTTCGTCGAGTACGCTCAATAGATAAGATCGGAAGAGC
+
FFFFFFFFFFFFFFFFFFFFFFFFFFFFFFFFFFFFFFFFFFFFF
@FS10000125:26:BPA73017-1023:1:1101:5840:1130 1:N:0:6
CTGGAACTTCGTCGAGTACGCTCAAAAATTCAGATCGGAAGAGCA
+
FFFFFFFFFFFFFFFFFFFFFFFFFFFFFFFFFFFFFFFFFFFFF
@FS10000125:26:BPA73017-1023:1:1101:5880:1130 1:N:0:6
TGCTAACTTCGTCGAGTACGCTCAAGATGATAGATCGGAAGAGCA
+
FFFFFFFFFFFFFFFFFFFFFFFFFFFFFFFFFFFFFFFFFFFFF
@FS10000125:26:BPA73017-1023:1:1101:6320:1130 1:N:0:6
TCGGAAACTTCGTCGAGTACGCTCAACTAACAAGATCGGAAGAGC
+
FFFFFFFFFFFFFFFFFFFFFFFFFFFFFFFFFFFFFFFFFFFFF
@FS10000125:26:BPA73017-1023:1:1101:6390:1130 1:N:0:6
TTGGAAACTTCGTCGAGTACGCTCAATTAAGAAGATCGGAAGAGC
+
FFFFFFFFFFFFFFFFFFFFFFFFFFFFFFFFFFFFFFFFFFFFF
@FS10000125:26:BPA73017-1023:1:1101:6410:1130 1:N:0:6
TAGTTAACTTCGTCGAGTACGCTCAAGTTGTCAGATCGGAAGAGC
+
FFFFFFFFFFFFFFFFFFFFFFFFFFFFFFFFFFFFFFFFFFFFF
@FS10000125:26:BPA73017-1023:1:1101:7360:1130 1:N:0:6
GCGCTAACTTCGTCGAGTACGCTCAACAGATGAGATCGGAAGAGC
+
FFFFFFFFFFFFFFFFFFFFFFFFFFFFFFFFFFFFFFFFFFFFF
@FS10000125:26:BPA73017-1023:1:1101:7400:1130 1:N:0:6
CCGGCAACTTCGTCGAGTACGCTCAAGACTGGAGATCGGAAGAGC
+
FFFFFFFFFFFFFFFFFFFFFFFFFFFFFFFFFFFFFFFFFFFFF
@FS10000125:26:BPA73017-1023:1:1101:7560:1130 1:N:0:6
TCGTCAACTTCGTCGAGTACACTCAAATTAGAAGATCGGAAGAGC
+
FFFFFFFFFFFFFFFFFFFFFFFFFFFFFFFFFFFFFFFFFFFFF
@FS10000125:26:BPA73017-1023:1:1101:7770:1130 1:N:0:6
TTGTAACTTCGTCGAGTACGCTCAAGTCTTTAGATCGGAAGAGCA
+
FFFFFFFFFFFFFFFFFFFFFFFFFFFFFFFFFFFFFFFFFFFFF
@FS10000125:26:BPA73017-1023:1:1101:8810:1130 1:N:0:6
TTTCGAACTTCGTCGAGTACGCTCAAAAGTTGAGATCGGAAGAGC
+
FFFFFFFFFFFFFFFFFFFFFFFFFFFFFFFFFFFFFFFFFFFFF
@FS10000125:26:BPA73017-1023:1:1101:9840:1130 1:N:0:6
TTGTTGAACTTCGTCGAGTACGCTCAAATGGACAGATCGGAAGAG
+
FFFFFFFFFFFFFFFFFFFFFFFFFFFFFFFFFFFFFFFFFFFFF
@FS10000125:26:BPA73017-1023:1:1101:10010:1130 1:N:0:6
TGGCAAACTTCGTCGAGTACGCTCAATGCCAGAGATCGGAAGAGC
+
F:FF:FFFFFFFFFF:FFFFFFFFF:FFFFFF,FFF:FFFFFFFF
@FS10000125:26:BPA73017-1023:1:1101:10260:1130 1:N:0:6
TCTAAAACTTCGTCGAGTACGCTCAAATTTTAAGATCGGAAGAGC
+
FFFFFFFFFFFFFFFFFFFFFFFFFFFFFFFFFFFFFFFFFFFFF
@FS10000125:26:BPA73017-1023:1:1101:10280:1130 1:N:0:6
TCATAGCCAACTTCGTCGAGTACGCTCAACAAAACAGATCGGAAG
+
FFFF,FFFFFFFFFFFFFF:F:FFFFFFFFFFF:FFFFFFFFFFF
@FS10000125:26:BPA73017-1023:1:1101:10300:1130 1:N:0:6
CCGCCAACTTCGTCGAGTACGCTCAAACAGTTAGATCGGAAGAGC
+
FFFFFFFFFFFFFFFFFFFFFFFFFFFFFFFFFFFFFFFFFFFFF
@FS10000125:26:BPA73017-1023:1:1101:10400:1130 1:N:0:6
GCGGGATCTTCGTCGAGTACGCTCAAGCTCGCAGATCGGAAGAGC
+
,FFFFFFFFFFFFFFFFFFFFFFFFFF:FFFFFFFFFFFFFFFFF
@FS10000125:26:BPA73017-1023:1:1101:10860:1130 1:N:0:6
TCGCAACTTCGTCGAGTACGCTCAATTGTGGAGATCGGAAGAGCA
+
FFFFFFFFFFFFFFFFFFFFFFFFFFFFFFFFFFFFFFFFFFFFF
@FS10000125:26:BPA73017-1023:1:1101:10910:1130 1:N:0:6
TCGCAAACTTCGTCGAGTACGCTCAAAATTACAGATCGGAAGAGC
+
FF:FFFFFFFFFFFFFFFFFFFFFFFFFFFFFFFFFFFFFFFFFF
@FS10000125:26:BPA73017-1023:1:1101:11280:1130 1:N:0:6
TTGTAGACTTCGTCGAGTATGCTCAACCCAAAAGATCGGAAGAGC
+
FFFFFFFFFFFFFFFFFFFFFFFFFFFFFFFFFFFFFFFFFFFFF
@FS10000125:26:BPA73017-1023:1:1101:11480:1130 1:N:0:6
GGGCACAACTTCGTCGAGTACGCTCAAGATCGCAGATCGGAAGAG
+
FFFFFFFFFFFFFFFFFFFFFFFFFFFFFFFFFFFFFFFFFFFFF
@FS10000125:26:BPA73017-1023:1:1101:11850:1130 1:N:0:6
TCTATCAAACTTCGTCGAGTACGCTCAATAATCAAGATCGGAAGA
+
FFFF:FFFFFFFFFFFFFFFFFFFFFFFFFFFF:FFFFFFFFFFF
@FS10000125:26:BPA73017-1023:1:1101:11890:1130 1:N:0:6
GTGGAGGAACTTCGTCGAGTACGCTCAATGCGCAAGATCGGAAGA
+
FFFFFFFFFFFFFFFFFFFFFFFFFFFFFFFFFFFFFFFFFFFFF
@FS10000125:26:BPA73017-1023:1:1101:12330:1130 1:N:0:6
TTGCCTAACTTCGTCGAGTACGCTCAACGACGGAGATCGGAAGAG
+
FFFF,,FF:FFF::F:F:FF::FFF,FF,FFFFF:FFF:FFFFFF
@FS10000125:26:BPA73017-1023:1:1101:12950:1130 1:N:0:6
TTGCTTAACTTCGTCGAGTACGCTCAACAACCGAGATCGGAAGAG
+
FFFFFFFFFFFFFFFFFFFFFFFFFFFFFFFFFFFFFFFFFFFFF
@FS10000125:26:BPA73017-1023:1:1101:13690:1130 1:N:0:6
GCGTTAACTTCGTCGAGTACGCTCAAGGGACAAGATCGGAAGAGC
+
F,FFFFFFFFFFFFFFFFFFFFFFFFFFFFFFFFFFFFFFFFFFF
@FS10000125:26:BPA73017-1023:1:1101:13750:1130 1:N:0:6
GCGCTAACTTCGTCGAGTACGCTCAATATGACAGATCGGAAGAGC
+
FF:FFFFFFFFFFFFFFFFFFFFFFFFFFFFFFFFFFFFFFFFFF
@FS10000125:26:BPA73017-1023:1:1101:14280:1130 1:N:0:6
TAGCAATAACTTCGTCGAGTACGCTCAATAGTTGAGATCGGAAGA
+
FFFFFFFFFFFFFFFFFFFFFFFFFFFFFFFFFFFFFFFFFFFFF
@FS10000125:26:BPA73017-1023:1:1101:14530:1130 1:N:0:6
TAGCAACTTCGTCGAGTACGCTCAAACTGGTAGATCGGAAGAGCA
+
FFFFFFFFFFFFFFFFFFFFFFFFFFFFFFFFFFFFFFFFFFFFF
@FS10000125:26:BPA73017-1023:1:1101:15340:1130 1:N:0:6
CCGCTAACTTCGTCGAGTACGCTCAACTGGGAAGATCGGAAGAGC
+
,FFFFFFF::F,,FFF,,FFF:F:FFF:FF,FFF,FFF,FFFFF:
@FS10000125:26:BPA73017-1023:1:1101:15720:1130 1:N:0:6
CCCATCAAACTTCGTCGAGTACGCTCAAGGTGCAAGATCGGAAGA
+
FFFFFFFFFFFFFFFFFFFFFFFFFFFFFFFFFFFFFFFFFFFFF
@FS10000125:26:BPA73017-1023:1:1101:16020:1130 1:N:0:6
GTGCAACTTCGTCGAGTACGCTCAAAAGAACAGATCGGAAGAGCA
+
:FFF:FFF:FFFFFF,:FFFF,F:F:FFF,FFFF:F:FF:FF:FF
@FS10000125:26:BPA73017-1023:1:1101:16250:1130 1:N:0:6
TCGCTGACTTCGTCGAGTACGCTCAACAGATAAGATCGGAAGAGC
+
FFFFFFFFFFFFFFFFFFFFFFFFFFFFFFFFFFFFFFFFFFFFF
@FS10000125:26:BPA73017-1023:1:1101:1210:1140 1:N:0:6
CCGACTTAACTTCGTCGAGTACGCTCAAAGTAGGAGATCGGAAGA
+
FFFFFFFFFFFFFFFFFFFFFFFFFFFFFFFFFFFFFFFFFFFFF
@FS10000125:26:BPA73017-1023:1:1101:1300:1140 1:N:0:6
ACGCAACTTCGTCGAGTACGCTCAAAGACGGAGATCGGAAGAGCA
+
FFFFFFFFFFFFFFFFFFFFFFFFFFFFFFFFFFFFFFFFFFFFF
@FS10000125:26:BPA73017-1023:1:1101:1370:1140 1:N:0:6
TCCTTAACTTCGTCGAGTACGCTCAACTAACTAGATCGGAAGAGC
+
,FFFFFFFFFFFFFFFFFFFFFFFF:FFFFFFFFFFFFFFFFFFF
@FS10000125:26:BPA73017-1023:1:1101:1600:1140 1:N:0:6
CCGGCCAGAACTTCGTCGAGTACGCTCAAAGTGAAAGATCGGAAG
+
FFFFFFFFFFFFFFFFFFFFFFFFFFFFFFFFFFFFFFFFFFFFF
@FS10000125:26:BPA73017-1023:1:1101:1610:1140 1:N:0:6
CCGGCCAGAACTTCGTCGAGTACGCTCAAAGTGAAAGATCGGAAG
+
FFFFFFFFFFFFFFFFFFFFFFFFFFFFFFFFFFFFFFFFFFFFF
@FS10000125:26:BPA73017-1023:1:1101:1790:1140 1:N:0:6
TCTTGGAACTTCGTCGAGTACGCTCAACCGTATAGATCGGAAGAG
+
FFFFFFFFFFFFFFFFFFFFFFFFFFFFFFFFFFFFFFFFFFFFF
@FS10000125:26:BPA73017-1023:1:1101:2640:1140 1:N:0:6
TTAACGAACTTCGTCGAGTACGCTCAAATTATTAGATCGGAAGAG
+
FFFFFFFFFFFFFFFFFFFFFFFFFFFFFFFFFFFFFFFFFFFFF
@FS10000125:26:BPA73017-1023:1:1101:2710:1140 1:N:0:6
GCTATGAACTTCGTCGAGTACGCTCAAAAGGGAAGATCGGAAGAG
+
,FFFFFFFFFFFFFFFFFFFFFFFFFFFFFFFFFFFFFFFFFFFF
@FS10000125:26:BPA73017-1023:1:1101:2830:1140 1:N:0:6
TTGGCAACTTCGTCGAGTACGCTCAAAAGAAGAGATCGGAAGAGC
+
FFFFFFFFFFFFFFFFFFFFFFFFFFFF:FFFFFFFFFFFFFFFF
@FS10000125:26:BPA73017-1023:1:1101:2870:1140 1:N:0:6
TCGGGAACTTCGTCGAGTACGCTCAATCGTGTAGATCGGAAGAGC
+
FFFFFFFFFFFFFFFFFFFFFFFFFFFFFFFFFFFFFFFFFFFFF
@FS10000125:26:BPA73017-1023:1:1101:3120:1140 1:N:0:6
GCGCTATCTTCGTCGAGTACGCTCAACTGTTAAGATCGGAAGAGC
+
FFFFFFFFFFFFFFFFFFFFFFFFFFFFFFFFFFFFFFFFFFFFF
@FS10000125:26:BPA73017-1023:1:1101:3260:1140 1:N:0:6
TTTAGAAAACTTCGTCGAGTACGCTCAATGTAATAGATCGGAAGA
+
:FFFFFFFFFFFFFFFFFFFFFFFFFFFFFFFFFFFFFFFFFFFF
@FS10000125:26:BPA73017-1023:1:1101:3690:1140 1:N:0:6
TTGACTGGACTTCGTCGAGTACGCTCAATAACAGAGATCGGAAGA
+
FFFFFFFFFFFFFFFFFFFFFFFFFFFFFFFFFFFFFFFFFFFFF
@FS10000125:26:BPA73017-1023:1:1101:4140:1140 1:N:0:6
CCCTAGAACTTCGTCGAGTACGCTCAAATGTTCAGATCGGAAGAG
+
FFFFFFFFFFFFFFFFFFFFFFFFFFFFFFFFFFFFFFFFFFFFF
@FS10000125:26:BPA73017-1023:1:1101:4360:1140 1:N:0:6
TTTGGAACTTCGTCGAGTACGCTCAAGCGAAAAGATCGGAAGAGC
+
FFFFFFFFFFFFFFFFFFFFFFFFFFFFFFFFFFFFFFFFFFFFF
@FS10000125:26:BPA73017-1023:1:1101:4890:1140 1:N:0:6
TTTACTCAACTTCGTCGAGTACGCTCAAGTAGGTAGATCGGAAGA
+
FFFFFFFFFFFFFFFFFFFFFFFFFFFFFFFFFFFFFFFFFFFFF
@FS10000125:26:BPA73017-1023:1:1101:5640:1140 1:N:0:6
TCGTCAACTTCGTCGAGTACGCTCAAGAATTAGATCGGTAGAACA
+
FFFFF:,,F,:::F:,FFF::FFF,,,FF,,F,FF,F,,FFF,FF
@FS10000125:26:BPA73017-1023:1:1101:6030:1140 1:N:0:6
TGGCAAACTTCGTCGAGTACGCTCAAATATAAAGATCGGAAGAGC
+
FFFFFFFFFFFFFFFFFFFFFFFFFFFFFFFFFFFFFFFFFFFFF
@FS10000125:26:BPA73017-1023:1:1101:6110:1140 1:N:0:6
TTGCTAACTTCGTCGAGTACGCTCAATATTAGAGATCGGAAGAGC
+
FFFFFFFFFFFFFFFFFFFFFFFFFFFFFFFFFFFFFFFFFFFFF
@FS10000125:26:BPA73017-1023:1:1101:6390:1140 1:N:0:6
GCCAACTTCGTCGAGTACGCTCAATGGAAGAGATCGGAAGAGCAC
+
FFFFFFFFFFFFFFFFFFFFFFFFFFFFFFFFFFFFFFFFFFFFF
@FS10000125:26:BPA73017-1023:1:1101:6560:1140 1:N:0:6
TTTGGGGACTTCGTCGAGTACGCTCAATGTGCAAGATCGGAAGAG
+
FFFFFFFFFFFFFFFFFFFFFFFFFFFFFFFFFFFFFFFFFFFFF
@FS10000125:26:BPA73017-1023:1:1101:7240:1140 1:N:0:6
GTGAAACTTCGTCGAGTACGCTCAATTCGCAAGATCGGAAGAGCA
+
:F,:FFFFF:FFFFFFFFFFFFF:FFFF,FFFFFFFF:FFFFFF,
@FS10000125:26:BPA73017-1023:1:1101:7350:1140 1:N:0:6
ATGACTGGACTTCGTCGAGTACGCTCAACTCCTGAGATCGGAAGA
+
FFFFFFFFFFFFFFFFFFFFFFFFFFFFFFFFFFFFFFFFFFFFF
@FS10000125:26:BPA73017-1023:1:1101:8150:1140 1:N:0:6
TTGCAAACTTCGTCGAGTACGCTCAAATTAGGAGATCGGAAGAGC
+
FFFFFFFFFFFFFFFFFFFFFFFFF:FFFFFFFFFFFFFFFFFFF
@FS10000125:26:BPA73017-1023:1:1101:8290:1140 1:N:0:6
TCGAAAACTTCGTCGAGTACGCTCAAATATAAAGATCGGAAGAGC
+
FFFFFFFFFFFFFFFFFFFFFFFFFFFFFFFFFFFFFFFFFFFFF
@FS10000125:26:BPA73017-1023:1:1101:8450:1140 1:N:0:6
GCGCTAACTTCGTCGAGTACGCTCAAGGTAAGAGATCGGAAGAGC
+
FFFFFFFFFFFFFFFFFFFFFFFFFFFFFFFFFFFFFFFFFFFFF
@FS10000125:26:BPA73017-1023:1:1101:8500:1140 1:N:0:6
GCGGTAACTTCGTCGAGTACGCTCAAGTATGGAGATCGGAAGAGC
+
FFFFFFFFFFFFFFFFFFFFFFFFFFFFFFFFFFFFFFFFFFFFF
@FS10000125:26:BPA73017-1023:1:1101:9230:1140 1:N:0:6
TCGACAACTTCGTCGAGTACGCTCAAGGTATTAGATCGGAAGAGC
+
FFFFFFFFFFFFFFFFFFFFFFFFFFFFFFFFFFFFFFFFFFFFF
@FS10000125:26:BPA73017-1023:1:1101:9370:1140 1:N:0:6
TTGACTGGACTTCGTCGAGTACGCTCAACGATCAAGATCGGAAGA
+
FFFFFFFFFFFFFFFFFFFFFFFFFFFFFFFFFFFFFFFFFFFFF
@FS10000125:26:BPA73017-1023:1:1101:9860:1140 1:N:0:6
CCGGAAACTTCGTCGAGTACGCTCAACGATAGAGATCGGAAGAGC
+
FFFFFFFFFFFFFFFFFFFFFFFFFFFFFFFFFFFFFFFFFFFFF
@FS10000125:26:BPA73017-1023:1:1101:10210:1140 1:N:0:6
GCGCAAACTTCGTCGAGTACGCTCAATGTACCAGATCGGAAGAGC
+
FFFFFFFFFFFFFFFFFFFFFFFFFFFFFFFFFFFFFFFFFFFFF
@FS10000125:26:BPA73017-1023:1:1101:11160:1140 1:N:0:6
TTAACTATTTTATTCTCTATGCTTATTAAATAAGTTTAAAATTTT
+
,FFF,:FF,,FF:FF,F,:FF:FF::,F:F,FFF,,FFF::F,FF
@FS10000125:26:BPA73017-1023:1:1101:11240:1140 1:N:0:6
TTGGTCAACTTCGTCGAGTACGCTCAACTCCGAAGATCGGAAGAG
+
FFFFFFFFFFFFFFFFFFFFFFFFFFFFFFFFFFFFFFFFFFFFF
@FS10000125:26:BPA73017-1023:1:1101:11660:1140 1:N:0:6
TTGGAGAACTTCGTCGAGTACGCTCAAGCAGTTAGATCGGAAGAG
+
FFFFFFFFFFFFFFFFFFFFFFFFFFFFFFFFFFFFFFFFFFFFF
@FS10000125:26:BPA73017-1023:1:1101:11930:1140 1:N:0:6
TTGCTAACTTCGTCGAGTACGCTCAACAGTGAAGATCGGAAGAGC
+
,F,:FF,FFFFFFFFFFFFFFFFFFFF,FFFFFFFFFFFFFFFFF
@FS10000125:26:BPA73017-1023:1:1101:12000:1140 1:N:0:6
TTGCAGAACTTCGTCGAGTACGCTCAACTACTTAGATCGGAAGAG
+
FFFFFFFFFFFFFFFFFFFFFFFFFFFFFFFFFFFFFFFFFFFFF
@FS10000125:26:BPA73017-1023:1:1101:12080:1140 1:N:0:6
CTGGGGAAAACTTCGTCGAGTACGCTCAAAAGTCAAGATCGGAAG
+
FFFF:FF:FFFFFFFFFFFFFFFFFFFFFFFFFFFFFFFFFFFFF
@FS10000125:26:BPA73017-1023:1:1101:12140:1140 1:N:0:6
TTGCTGAACTTCGTCGAGTACGCTCAAGGTTCTAGATCGGAAGAG
+
FFFFFFFFFFFFFFFFFFFFFFFFFFFFFFFFFFFFFFFFFFFFF
@FS10000125:26:BPA73017-1023:1:1101:12230:1140 1:N:0:6
TCGTTAACTTCGTCGAGTACGCTCAAAGTAAAAGATCGGAAGAGC
+
FFFFFFFFFFFFFFFFFFFFFFFFFFFFFFFFFFFFFFFFFFFFF
@FS10000125:26:BPA73017-1023:1:1101:12250:1140 1:N:0:6
TGTGAAAATTCGTCGAGTACGCTCAAAGTTACAGATCGGAAGAGC
+
FFFFFFFFFFFFFFFFFFFFFFFFFFFFFFFFFFFFFFFFFFFFF
@FS10000125:26:BPA73017-1023:1:1101:12340:1140 1:N:0:6
TGTGCAACTTCGTCGAGTACGCTCAATAATCAAGATCGGAAGAGC
+
FFFFFFFFFFFFFFFFFFFFFFFFFFFFFFFFFFFFFFFFFFFFF
@FS10000125:26:BPA73017-1023:1:1101:12520:1140 1:N:0:6
TCGTGTAACTTCGTCGAGTACGCTCAAATCTATAGATCGGAAGAG
+
FFFFFFFFFFFFFFFFFFFFFFFFFFFFFFFFFFFFFFFFFFFFF
@FS10000125:26:BPA73017-1023:1:1101:12790:1140 1:N:0:6
TTGCAGAACTTCGTCGAGTACGCTCAATGAACTAGATCGGAAGAG
+
FFFFFFFFFFFFFFFFFFFFFFFFFFFFFFFFFFFFFFFFFFFFF
@FS10000125:26:BPA73017-1023:1:1101:12870:1140 1:N:0:6
GCGCCAACTTAGTCGAGTACGCTCAATCAATTAGATCGGAAGAGC
+
FFFFFFFFFFFFFFFFFFFFFFFFFFFFFFFFFFFFFFFFFFFFF
@FS10000125:26:BPA73017-1023:1:1101:13000:1140 1:N:0:6
TCGCAAAACTTCGTCGAGTACGCTCAAAAATTCAGATCGGAAGAG
+
FFFFFFFFFFFFFFFFFFFFFFFFFFFFFFFFFFFFFFFFFFFFF
@FS10000125:26:BPA73017-1023:1:1101:13190:1140 1:N:0:6
TTGCTAAACTTCGTCGAGTACGCTCAAGGGATGAGATCGGAAGAG
+
FFFFFFFFFFFFFFFFFFFFFFFFFFFFFFFFFFFFFFFFFFFFF
@FS10000125:26:BPA73017-1023:1:1101:13220:1140 1:N:0:6
GAGGTAACTTCGTCGAGTACGCTCAATGGAATAGATCGGAAGAGC
+
FFFFFFFFFFFFFFFFFFFFFFFFFFFFFFFFFFFFFFFFFFFFF
@FS10000125:26:BPA73017-1023:1:1101:13300:1140 1:N:0:6
GTGCCAACTTCGTCGAGTACGCTCAAGGACACAGATCGGAAGAGC
+
FFFFFFFFFFFFFFFFFFFFFFFFFFFFFFFFFFFFFFFFFFFFF
@FS10000125:26:BPA73017-1023:1:1101:13450:1140 1:N:0:6
GCGGAAACTTCGTCGAGTACGCTCAAGAATAAAGATCGGAAGAGC
+
FFFFFFFFFFFFFFFFFFFFFFFFFFFFFFFFFFFFFFFFFFFFF
@FS10000125:26:BPA73017-1023:1:1101:13650:1140 1:N:0:6
GCGGCAACTTCGTCGAGTACGCTCAAGGAGTAAGATCGGAAGAGC
+
FFFFFFFFFFFFFFFFFFFFFFFFFFFFFFFFFFFFFFFFFFFFF
@FS10000125:26:BPA73017-1023:1:1101:13820:1140 1:N:0:6
GTGAAAACTTCGTCGAGTACGCTCAAGAGAATAGATCGGAAGAGC
+
FFFFFFFFFFFFFFFFFFFFFFFFFFFFFFFFFFFFFFFFFFFFF
@FS10000125:26:BPA73017-1023:1:1101:14740:1140 1:N:0:6
TCGGCAACTTCGTCGAGTACGCTCAAGTTTAGAGATCGGAAGAGC
+
FFFFFFFFFFFFFFFFFFFFFFFFFFFFFFFFFFFFFFFFFFFFF
@FS10000125:26:BPA73017-1023:1:1101:14750:1140 1:N:0:6
TTGATGAACTTCGTCGAGTACGCTCAATTTTATAGATCGGAAGAG
+
:FFFF:FFFFFFFFFF:FFFFFFFFF,FFFFFFFFFFFFFFFFFF
@FS10000125:26:BPA73017-1023:1:1101:15050:1140 1:N:0:6
CCGCAAACTTCGTCGAGTACGCTCAACAGGATAGATCGGAAGAGC
+
FFFFFFFFFFFFFFFFFFFFFFFFFFFFFFFFFFFFFFFFFFFF:
@FS10000125:26:BPA73017-1023:1:1101:15270:1140 1:N:0:6
TTGACTGGACTTCGTCGAGTACGCTCAATCCGTGAGATCGGAAGA
+
FFFFFFFFFFFFFFFFFFFFFFFFFFFFFFFFFFFFFFFFFFFFF
@FS10000125:26:BPA73017-1023:1:1101:15610:1140 1:N:0:6
TTGCCAACTTCGTCGAGTACGCTCAATAATGCAGATCGGAAGAGC
+
FFFFFFFFFFFFFFFFFFFFFFFFFFFFFFFFFFFFFFFFFFFFF
@FS10000125:26:BPA73017-1023:1:1101:15850:1140 1:N:0:6
GTGCAAACTTCGTCGAGTACGCTCAATTAGAAAGATCGGAAGAGC
+
:FFFFFFFFFFFFFFFFFFFFFFFFFFFFFFFFFFFFFFFFFFFF
@FS10000125:26:BPA73017-1023:1:1101:16110:1140 1:N:0:6
TTGGGTCGAACTTCGTCGAGTACGTTCAACATAGTAGATCGGAAG
+
FFFFFFFFFFFFFFFFFFFFFFFFFFFFFFFFFFFFFFFFFFFFF
@FS10000125:26:BPA73017-1023:1:1101:16250:1140 1:N:0:6
TTGCCAACTTCGTCGAGTACGCTCAAGTGACAAGATCGGAAGAGC
+
FF:FFFFFFFFFFFFFFFFFFFFF:FFFFFFF:FFFFFFFFFFFF
@FS10000125:26:BPA73017-1023:1:1101:16280:1140 1:N:0:6
TTGAGGGAACTTCGTCGAGTACGCTCAAAAATAAAGATCGGAAGA
+
FFFFFFFFFFFFFFFFFFFFFFFFFFFFFFFFFFFFFFFFFFFFF
@FS10000125:26:BPA73017-1023:1:1101:16360:1140 1:N:0:6
TTGACTGGACTTCGTCGAGTACGCTCAAATCTGTAGATCGGAAGA
+
FFFFFFFFFFFFFFFFFFFFFFFFFFFFFFFFFFFFFFFFFFFFF
@FS10000125:26:BPA73017-1023:1:1101:16450:1140 1:N:0:6
GCGGTATCTTCGTCGAGTACGCTCAAGTAGTTAGATCGGAAGAGC
+
FFFFFFFFFFFFFFFFFFFFFFFFFFFFFFFFFFFFFFFFFFFFF
@FS10000125:26:BPA73017-1023:1:1101:1510:1150 1:N:0:6
GAGGTAACTTCGTCGAGTACGCTCAAGACCATAGATCGGAAGAGC
+
FFFFFFFFFFFFFFFFFFFFFFFFFFFFFFFFFFFFFFFFFFFFF
@FS10000125:26:BPA73017-1023:1:1101:1560:1150 1:N:0:6
CCGTTAACTTCGTCGAGTACGCTCAAATAAACAGATCGGAAGAGC
+
FFFFFFFFFFFFFFFFFFFFFFFFFFFFFFFFFFFFFFFFFFFFF
@FS10000125:26:BPA73017-1023:1:1101:1570:1150 1:N:0:6
TTGACAACTTCGTCGAGTACGCTCAAATAAAGAGATCGGAAGAGC
+
F:FFFFFFFFFFFFFFFFFFFFFFFFFF::FFFFFFFFFFFFFFF
@FS10000125:26:BPA73017-1023:1:1101:1650:1150 1:N:0:6
TCGGGAACTTCGTCGAGTATGCTCAAAGCAGCAGATCGGAAGAGC
+
FFFFFFFFFFFFFFFFFFFFFFFFFFFFFFFFFFFFFFFFFFFFF
@FS10000125:26:BPA73017-1023:1:1101:1800:1150 1:N:0:6
TTGCATACCTTCGTCGAGTACGCTCAATCACACAGATCGGAAGAG
+
FFFFFFFFFFFFFFFFFFFFFFFFFFFFFFFFFFFFFFFFFFFFF
@FS10000125:26:BPA73017-1023:1:1101:2270:1150 1:N:0:6
CAGCCAACTTCGTCGAGTACGCTCAAGGGACAAGATCGGAAGAGC
+
FFFFFFFFFFFFFFFFFFFFFFFFFFFFFFFFFFFFFFFFFFFFF
@FS10000125:26:BPA73017-1023:1:1101:2520:1150 1:N:0:6
GAGCGAACTTCGTCGAGTACGCTCAATATGTAAGATCGGAAGAGC
+
F:FFFFFFFFFFFFFFFFFFFFFFFF:FFFFFFFFFFFFFFFFFF
@FS10000125:26:BPA73017-1023:1:1101:2740:1150 1:N:0:6
TCTGGTTAACTTCGTCGAGTACGCTCAATCGTCAAGATCGGAAGA
+
FFFFFFFFFFFFFFFFFFFFFFFFFFFFFFFFFFFFFFFFFFFFF
@FS10000125:26:BPA73017-1023:1:1101:3020:1150 1:N:0:6
GCGTTAACTTCGTCGAGTACGCTCAAGGTATCAGATCGGAAGAGC
+
FFFFFFFFFFFFFFFFFFFFFFFFFFFFFFFFFFFFFFFFFFFFF
@FS10000125:26:BPA73017-1023:1:1101:3080:1150 1:N:0:6
CCGAAAACTTCGTCGAGTACGCTCAAGGCATGAGATCGGAAGAGC
+
FFFFFFFFFFFFFFFFFFFFFFFFFFFFFFFFFFFFFFFFFFFFF
@FS10000125:26:BPA73017-1023:1:1101:3160:1150 1:N:0:6
TTGACTGGACTTCGTCGAGTACGCTCAAACCGGAAGATCGGAAGA
+
:FFFFFFFFFFFFFFFF,FFFFFFFFFFFFFFFFFFFFFFFFFFF
@FS10000125:26:BPA73017-1023:1:1101:3220:1150 1:N:0:6
TTGTCTAACTTCGTCGAGTACGCTCAAGTTGCAAGATCGGAAGAG
+
FFFFFFFFFFFFFFFFFFFFFFFFFFFFFFFFFFFFFFFFFFFFF
@FS10000125:26:BPA73017-1023:1:1101:3860:1150 1:N:0:6
CGTGTTAACTTCGTCGAGTACGCTCAATAGACTAGATCGGAAGAG
+
F:F,,FFF::FF:FF,F::F::F:F,FFF,FF:F,F:F,FFF:FF
@FS10000125:26:BPA73017-1023:1:1101:4180:1150 1:N:0:6
TTTTAAACTTCGTCGAGTACGCTCAATCCAGCAGATCGGAAGAGC
+
,FFF,FFFFFFFFFFFFFFFFFFFFFFFFFFFFFFFFFFFFFFFF
@FS10000125:26:BPA73017-1023:1:1101:4610:1150 1:N:0:6
TCGGAAACTTCGTCGAGTACGCTCAACCTTGAAGATCGGAAGAGC
+
FFFFFFFFFFFFFFFFFFFFFFFFFFFFFFFFFFFFFFFFFFFFF
@FS10000125:26:BPA73017-1023:1:1101:4940:1150 1:N:0:6
TGGAGGGAACTTCGTCGAGTACGCTCAATTCTAAAGATCGGAAGA
+
FFFFFFFFFFFFFFFFFFFFFFFFFFFFFFFFFFFFFFFFFFFFF
@FS10000125:26:BPA73017-1023:1:1101:5250:1150 1:N:0:6
TTGCCAAACTTCGTCGAGTACGCTCAAGAGAGAAGATCGGAAGAG
+
FFFFFFFFFFFFFFFFFFFFFFFFFFFFFFFFFFFFFFFFFFFFF
@FS10000125:26:BPA73017-1023:1:1101:5810:1150 1:N:0:6
TTGTTCAACTTCGTCGAGTACGCTCAAGAGAATAGATCGGAAGAG
+
FFFFFFFFFFFFFFFFFFFFFFFFFFFFFFFFFFFFFFFFFFFFF
@FS10000125:26:BPA73017-1023:1:1101:6170:1150 1:N:0:6
GAGCAAACTTCGTCGAGTACGCTCAAAGTAATAGATCGGAAGAGC
+
:FFFFFFFFFFFFFFFFFFFFFFFFFFFFFFFFFFFFFFFFFFFF
@FS10000125:26:BPA73017-1023:1:1101:6290:1150 1:N:0:6
GTGTAAGGAACTTCGTCGAGTACGCTCAACATATTAGATCGGAAG
+
FFFFFFFFFFFFFFFFFFFFFFFFFFFFFFFFFFFFFFFF:FFFF
@FS10000125:26:BPA73017-1023:1:1101:6480:1150 1:N:0:6
TCGGAACTTCGTCGAGTACGCTCAACTAATCAGATCGGAAGAGCA
+
FFFFFFFFFFFFFFFFFFFFFFFFFFFFFFFFFFFFFFFFFFFFF
@FS10000125:26:BPA73017-1023:1:1101:6560:1150 1:N:0:6
TCGTTTAACTTCGTCGAGTACGCTCAAGATTGCAGATCGGAAGAG
+
FFFFFFFFFFFFFFFFFFFFFFFFFFFFFFFFFFFFFFFFFFFFF
@FS10000125:26:BPA73017-1023:1:1101:6750:1150 1:N:0:6
TTGAACTTCGTCGAGTACGCTCAAAAAAAAAGATCGGAAGAGCAC
+
FFFFFFFFFFFFFFFFFFFFFFFFFFFFFFFFFFFFFFFFFFFFF
@FS10000125:26:BPA73017-1023:1:1101:7820:1150 1:N:0:6
TTGATAACTTCGTCGAGTACGCTCAAGGACGGAGATCGGAAGAGC
+
FFFFFFFFFFFFFFFFFFFFFFFFFFFFFFFFFFFFFFFFFFFFF
@FS10000125:26:BPA73017-1023:1:1101:8330:1150 1:N:0:6
CCGCTAACTTCGTCGAGTACGCTCAATATCAAAGATCGGAAGAGC
+
FFFFFFFFFFFFFFFFFFFFFFFFFFFFFFFFFFFFFFFFFFFFF
@FS10000125:26:BPA73017-1023:1:1101:8640:1150 1:N:0:6
CCACCAACTTCGTCGAGTACGCTCAAGAGCCCAGATCGGAAGAGC
+
:F,F:FFFFFFFFFF:FFFFFFFFFFFFFFFFFFFFFFF,FFF:F
@FS10000125:26:BPA73017-1023:1:1101:8710:1150 1:N:0:6
TCGTGAACTTCGTCGAGTACGCTCAAACGCGAAGATCGGAAGAGC
+
FFFFFFFFFFFFFFFFFFFFFFFF:FFFFFFFFFFFFFFFFFFFF
@FS10000125:26:BPA73017-1023:1:1101:8750:1150 1:N:0:6
TAGGAGTAAACTTCGTCGAGTACGCTCAATAAGAGAGATCGGAAG
+
FFFFFFFFFFFFFFFFFFFFFFFFFFFFFFFFFFFFFFFFFFFFF
@FS10000125:26:BPA73017-1023:1:1101:9480:1150 1:N:0:6
TAGTCCTCAGAACTTCGTCGAGTACGCTCAACCATAGAGATCGGA
+
FFFFFFFFFFFFFFFFFFFFFFFFFFFFFFFFFFFFFFFFFFFFF
@FS10000125:26:BPA73017-1023:1:1101:9770:1150 1:N:0:6
TCATACAACTTCGTCGAGTACGCTCAACTTTTAAGATCGGAAGAG
+
FFFFFFFFFFFFFFFFFFFFFFFFFFFFFFFFFFFFFFFFFFFFF
@FS10000125:26:BPA73017-1023:1:1101:10400:1150 1:N:0:6
GAGCAACTTCGTCGAGTACGCTCAATCTATGAGATCGGAAGAGCA
+
FFFFFFFFFFFFFFFFFFFFFFFFFFFFFFFFFFFFFFFFFFFFF
@FS10000125:26:BPA73017-1023:1:1101:11300:1150 1:N:0:6
TTGACGAACTTCGTCGAGTACGCTCAATACGATAGATCGGAAGAG
+
FFFFFFFFFFFFFFFFFFFFFFFFFFFFFFFFFFFFFFFFFFFFF
@FS10000125:26:BPA73017-1023:1:1101:11380:1150 1:N:0:6
TCGTACTGAACTTCGTCGAGTACGCTCAAAATATTAGATCGGAAG
+
FFFFFFFFFFFFFFFFFFFFFFFFFFFFFFFFFFFFFFFFFFFFF
@FS10000125:26:BPA73017-1023:1:1101:11670:1150 1:N:0:6
CCCTTGTAACTTCGTCGAGTACGCTCAAATCCTCAGATCGGAAGA
+
FFFFFFFFFFFFFFFFFFFFFFFFFFFFFF:FFFFFFFFFFFFFF
@FS10000125:26:BPA73017-1023:1:1101:11910:1150 1:N:0:6
TTGAAAAACTTCGTCGAGTACGCTCAAAAGTAGAGATCGGAAGAG
+
FFFFFFFFFFFFFFFFFFFFFFFFFFFFFFFFFFFFFFFFFFFFF
@FS10000125:26:BPA73017-1023:1:1101:12190:1150 1:N:0:6
TCAGTAACTTCGTCGAGTACGCTCAACGTGATAGATCGGAAGAGC
+
FFFFFFFFFFFFFFFFFFFFFFFFF:FFFFFFFFFFFFFFFFFFF
@FS10000125:26:BPA73017-1023:1:1101:12430:1150 1:N:0:6
CCGCAACTTCGTCGAGTACGCTCAAGCCAACAGATCGGAAGAGCA
+
FFFFFFFFFFFFFFFFFFFFFFFFFFFFFFFFFFFFFFFFFFFFF
@FS10000125:26:BPA73017-1023:1:1101:13500:1150 1:N:0:6
GCCATAACTTCGTCGAGTACGCTCAACAAGGAAGATCGGAAGAGC
+
FFFFFFFFFFFFFFFFFFFFFFFFFFFFFFFFFFFFFFFFFFFFF
@FS10000125:26:BPA73017-1023:1:1101:13690:1150 1:N:0:6
ACGAAAACTTCGTCGAGTACGCTCAACCTGGCAGATCGGAAGAGC
+
FFFFFFFFFFFFFFFFFFFFFFFFFFFFFFFFFFFFFFFFFFFFF
@FS10000125:26:BPA73017-1023:1:1101:13700:1150 1:N:0:6
TTGTCAACTTCGTCGAGTACGCTCAAGACTAGAGATCGGAAGAGC
+
FFFFFFFFFFFFFFFFFFFFFFFFFFFFFFFFFFFFFFFFFFFFF
@FS10000125:26:BPA73017-1023:1:1101:13890:1150 1:N:0:6
TTGTACGAACTTCGTCGAGTACGCTCAAATAACCAGATCGGAAGA
+
FFFF,FF:FFFFFFFFFFFFFFFFFF:FFFF:FFFF:FF:FFFFF
@FS10000125:26:BPA73017-1023:1:1101:13960:1150 1:N:0:6
TTGACTGGACTTCGTCGAGTACGCTCAAGACCCCAGATCGGAAGA
+
FF:FFFFFFFFFFFFFFFFFFFFFFFFFFFFFFFFFFFFFFFFFF
@FS10000125:26:BPA73017-1023:1:1101:14480:1150 1:N:0:6
TTGTTGAACTTCGTCGAGTACGCTCAAGATTTAAGATCGGAAGAG
+
FFFFFFFFFFFFFFFFFFFFFFFFFFFFFFFFFFFFFFFFFFFFF
@FS10000125:26:BPA73017-1023:1:1101:14640:1150 1:N:0:6
GCGGCAACTTCGTCGAGTACGCTCAATATCAAAGATCGGAAGAGC
+
FFFFFFFFFFFFFFFFFFFFFFFFFFFFFFFFFFFFFFFFFFFFF
@FS10000125:26:BPA73017-1023:1:1101:14720:1150 1:N:0:6
CCTTAAACTTGTCGAGTACGCTCAATGGCTGAGATCGGAAGAGCA
+
FFFFFFFFFFFFFFFFFFFFFFFFFFFFFFFFFFFFFFFFFFFFF
@FS10000125:26:BPA73017-1023:1:1101:15440:1150 1:N:0:6
ACGAACTTCGTCGAGTACGCTCAAATAGAAAGATCGGAAGAGCAC
+
F:FF,::F,::F:,FFFFFFFF,:FFFFFF,,FFFFF:FFF:F::
@FS10000125:26:BPA73017-1023:1:1101:16210:1150 1:N:0:6
GGGCCAACTTCGTCGAGTACGCTCAACCATGAAGATCGGAAGAGC
+
,:FFFFFFFFFFFFFFFFFFFFFFFFFFFFFFFFFFFFFFFFFFF
@FS10000125:26:BPA73017-1023:1:1101:1290:1160 1:N:0:6
TTTGGTCAACTTCGTCGAGTACGCTCAATAGCCGAGATCGGAAGA
+
FFFFFFFFFFFFFFFFFFFFFFFFFFFFFFFFFFFFFFFFFFFFF
@FS10000125:26:BPA73017-1023:1:1101:1480:1160 1:N:0:6
TTGGCAACTTCGTCGAGTACGCTCAAGTTGTAAGATCGGAAGAGC
+
FFFFFFFFFFFFFFFFFFFFFFFFFFFFFFFFFFFFFFFFFFFFF
@FS10000125:26:BPA73017-1023:1:1101:1800:1160 1:N:0:6
GCGCTAACTTCGTCGAGTACGCTCAAGAGATAAGATCGGAAGAGC
+
FFFFFFFFFFFFFFFFFFFFFFFFFFFFFFFFFFFFFFFFFFFFF
@FS10000125:26:BPA73017-1023:1:1101:1860:1160 1:N:0:6
TTGCTAACTTCGTCGAGTACGCTCAAGATAACAGATCGGAAGAGC
+
FFFFFFFFFFFFFFFFFFFFFFFFFFFFFFFFFFFFFFFFFFFFF
@FS10000125:26:BPA73017-1023:1:1101:2120:1160 1:N:0:6
TTTTGAAACTTCGTCGAGTACGCTCAAATTTAAAGATCGGAAGAG
+
FFFFFFFFFFFFFFFFFFFFFFFFFFFFFFFFFFFFFFFFFFFFF
@FS10000125:26:BPA73017-1023:1:1101:2250:1160 1:N:0:6
GCGTCGACTTCGTCGAGTACGCTCAAAATGCAAGATCGGAAGAGC
+
FFFFFFFFFFFFFFFFFFFFFFFFFFFFFFFFFFFFFFFFFFFFF
@FS10000125:26:BPA73017-1023:1:1101:2680:1160 1:N:0:6
TGGGTAACTTCGTCGAGTACGCTCAAGTTACCAGATCGGAAGAGC
+
FFFFFFFFFFFFFFFFFFFFFFFFFFFFFFFFFFFFFFFFFFFFF
@FS10000125:26:BPA73017-1023:1:1101:2780:1160 1:N:0:6
ACGCTGGGAACTTCGTCGAGTACGCTCAACTGAATAGATCGGAAG
+
FFFFFFFFFFFFFFFFFFFFFFFFFFFFFFFFFFFFFFFFFFFFF
@FS10000125:26:BPA73017-1023:1:1101:3280:1160 1:N:0:6
TTGTCAACTTCGTCGAGTACGCTCAAACCGTTAGATCGGAAGAGC
+
FF,,F,,F::FFFFFFFFFFFFFFFF,FFFFFF,:F:::FF:FFF
@FS10000125:26:BPA73017-1023:1:1101:3600:1160 1:N:0:6
CAGTGGCAACTTCGTCGAGTACGCTCAAAAGATTAGATCGGAAGA
+
FFF:FFFFFFFFFFFFFFFFFFFFFFFFF:FFFFFFFFFFFFFFF
@FS10000125:26:BPA73017-1023:1:1101:4600:1160 1:N:0:6
GCGAAAACTTCGTCGAGTACGCTCAAATTAAGAGATCGGAAGAGC
+
FFFFFFFFFFFFFFFFFFFFFFFFFFFFFFFFFFFFFFFFFFFFF
@FS10000125:26:BPA73017-1023:1:1101:4650:1160 1:N:0:6
TTGGTTAACTTCGTCGAGTACGCTCAATAGACCAGATCGGAAGAG
+
FFFFFFFFFFFFFFFFFFFFFFFFFFFFFFFFFFFFFFFFFFFFF
@FS10000125:26:BPA73017-1023:1:1101:4970:1160 1:N:0:6
TTGGAAAACTTCGTCGAGTACGCTCAAGATGATAGATCGGAAGAG
+
FFFFFFFFFFFFFFFFFFFFFFFFFFFFFFFFFFFFFFFFFFFFF
@FS10000125:26:BPA73017-1023:1:1101:5010:1160 1:N:0:6
TTGACTGGACTTCGTCGAGTACGCTCAAACTCGGAGATCGGAAGA
+
FFFFFFFFFFFFFFFFFFFFFFFFFFFFFFFFFFFFFFFFFFFFF
@FS10000125:26:BPA73017-1023:1:1101:5030:1160 1:N:0:6
GCGATAAACTTCGTCGAGTACGCTCAAACTGTAAGATCGGAAGAG
+
FFFFFFFFFFFFFFFFFFFFFFFFFFFFFFFFFFFFFFFFFFFFF
@FS10000125:26:BPA73017-1023:1:1101:5100:1160 1:N:0:6
TTGACTGGACTTCGTCGAGTACGCTCAACCCTCAAGATCGGAAGA
+
FFFFFFFFFFFFFFFFFFFFFFFFFFFFFFFFFFFFFFFFFFFFF
@FS10000125:26:BPA73017-1023:1:1101:5470:1160 1:N:0:6
TTTCCTAACTTCGTCGAGTACGCTCAATCATGTAGATCGGAAGAG
+
:::F:F,F:FFF:FF,FFFFF:FF::FFF,,:FFFFFF:FFF:::
@FS10000125:26:BPA73017-1023:1:1101:5500:1160 1:N:0:6
GCGGTAACTTCGTCGAGTACGCTCAAGTGATCAGATCGGAAGAGC
+
FFFFFFFFFFFFFFFFFFFFFFFFFFFFFFFFFFFFFFFFFFFFF
@FS10000125:26:BPA73017-1023:1:1101:5540:1160 1:N:0:6
TCGAAACTTCGTCGAGTACGCTCAACTACTGAGATCGGAAGAGCA
+
FFFFFFFFFFFFFFFFFFFFFFFFFFFFFFFFFFFFFFFFFFFFF
@FS10000125:26:BPA73017-1023:1:1101:5560:1160 1:N:0:6
TCGACGAAGTTCAGGCCAGAACTTCGTCGAGTACGCTCAAACTGT
+
FFFFFFFFFFFFFFFFFFFFFFFFFFFFFFFFFFFFFFFFFFFFF
@FS10000125:26:BPA73017-1023:1:1101:5710:1160 1:N:0:6
TCTGGAACTTCGTCGAGTACGCTCAAATTGTAAGATCGGAAGAGC
+
FFFFFFFFFFFFFFFFFFFFFFFFFFFFFFFFFFFFFFFFFFFFF
@FS10000125:26:BPA73017-1023:1:1101:6270:1160 1:N:0:6
GCGATAACTTCGTCGAGTACGCTCAATGAACCAGATCGGAAGAGC
+
:FFFFF:FFFFFFFFFFFFFFFFFFFFFFFFFFFFFFFFFFFFFF
@FS10000125:26:BPA73017-1023:1:1101:7480:1160 1:N:0:6
TCGAACAACTTCGTCGAGTACGCTCAACCCAGCAGATCGGAAGAG
+
FFFFFFFFFFFFFFFFFFFFFFFFFFFFFFFFFFFFFFFFFFFFF
@FS10000125:26:BPA73017-1023:1:1101:8190:1160 1:N:0:6
TAGATCGGAAGAGCACACGTCTGAACTCCAGTCACCAACACAGAT
+
:FFFFFFFFFFFFFFFFFFFFFFFFFFFFFFFFFFFFFFFFFFFF
@FS10000125:26:BPA73017-1023:1:1101:8300:1160 1:N:0:6
TCGGCAACTTCGTCGAGTACGCTCAAAAAAAGAGATCGGAAGAGC
+
FFFFFFFFFFFFFFFFFFFFFFFFFFFFFFFFFFFFFFFFFFFFF
@FS10000125:26:BPA73017-1023:1:1101:8530:1160 1:N:0:6
TTCAAAACTTCGTCGAGTACGCTCAACGATATAGATCGGAAGAGC
+
,FFFFFFF:FFFFFFFFFFFFFFFFFF:FFF,FFFFFFFFFFFFF
@FS10000125:26:BPA73017-1023:1:1101:8970:1160 1:N:0:6
TTGCAGAACTTCGTCGAGTACGCTCAATTTAATAGATCGGAAGAG
+
FFFFFFFFFFFFFFFFFFFFFFFFFFFFFFFFFFFFFFFFFFFFF
@FS10000125:26:BPA73017-1023:1:1101:9060:1160 1:N:0:6
TTTAGATAACTTCGTCGAGTACGCTCAATCAGGGAGATCGGAAGA
+
FFFFFFFFFFFFFFFFFFFFFFFFFFFFFFFFFFFFFFFFFFFFF
@FS10000125:26:BPA73017-1023:1:1101:9570:1160 1:N:0:6
TCGGTAACTTCGTCGAGTACGCTCAAGATATTAGATCGGAAGAGC
+
FFFFFF,:F:FF:F:,FFFF,FFF:,:F:F:,::FF,:,FFFFF:
@FS10000125:26:BPA73017-1023:1:1101:9690:1160 1:N:0:6
TTGACTGGACTTCGTCGAGTACGCTCAATATTAAAGATCGGAAGA
+
FFFFFFFFFFFFFFFFFFFFFFFFFFFFFFFFFFFFFFFFFFFFF
@FS10000125:26:BPA73017-1023:1:1101:10020:1160 1:N:0:6
TCTTGATCTTCGTCGAGTACGCTCAAATTCAAAGATCGGAAGAGC
+
FFFFFFFFFFFFFFFFFFFFFFFFFFFFFFFFFFFFFFFFFFFFF
@FS10000125:26:BPA73017-1023:1:1101:10510:1160 1:N:0:6
GTGTAAAACTTCGTCGAGTACGCTCAATTTTGTAGATCGGAAGAG
+
:FFFFFFFFFFFFFFFFFFFFFFFF:FFFFFFFFFFFFFFFFFFF
@FS10000125:26:BPA73017-1023:1:1101:11120:1160 1:N:0:6
TTTGAAACTTCGTCGAGTACGCTCAAAAAATAAGATCGGAAGAGC
+
FFFF::FFF:FFFFF,FFFF:FFF:,FF,,FF:,FFFF:FFFFF,
@FS10000125:26:BPA73017-1023:1:1101:11140:1160 1:N:0:6
TGGTAAACTTCGTCGAGTACGCTCAATTGGTGAGATCGGAAGAGC
+
FFF,FFFFF:FF:FF,F:F:,FFF:,FFF,:,F:FF:F:FF:FFF
@FS10000125:26:BPA73017-1023:1:1101:11150:1160 1:N:0:6
TTGAAAAACTTCGTCGAGTACGCTCAAAATAAGAGATCGGAAGAG
+
::FFFFF,FFFFFFFFFFF:FFFFFFFFFFFFFFFFFFFFFFFFF
@FS10000125:26:BPA73017-1023:1:1101:11370:1160 1:N:0:6
TTGACTGGACTTCGTCGAGTACGCTCAAGAATGCAGATCGGAAGA
+
FF,FFFFFFFFFFFFFFFFFFFFFFFFF:FFFF:FFFFFFFFFFF
@FS10000125:26:BPA73017-1023:1:1101:12240:1160 1:N:0:6
CTGCAAACTTCGTCGAGTACGCTCAACAAAATAGATCGGAAGAGC
+
FFFFFFFFFFFFFFFFFFFFFFFFFFFFFFFFFFFFFFFFFFFFF
@FS10000125:26:BPA73017-1023:1:1101:12290:1160 1:N:0:6
GGGGAAACTTCGTCGAGTACGCTCAAGCAATGAGATCGGAAGAGC
+
FFFFFFFFFFFFFFFFFFFFFFFFFFFFFFFFFFFFFFFFFFFFF
@FS10000125:26:BPA73017-1023:1:1101:12300:1160 1:N:0:6
CCGACTTCGTCGAGTACGCTCAAAAGACTAGATCGGAAGAGCACA
+
FFFFFFFFFFFFFFFFFFFFFFFFFFFFFFFFFFFFFFFFFFFFF
@FS10000125:26:BPA73017-1023:1:1101:12340:1160 1:N:0:6
CCGGGAACTTCGTCGAGTACGCTCAATCCTGGAGATCGGAAGAGC
+
FFFFFFFFFFFFFFFFFFFFFFFFFFFFFFFFFFFFFFFFFFFFF
@FS10000125:26:BPA73017-1023:1:1101:12820:1160 1:N:0:6
TTGCAGAACTTCGTCGAGTACGCTCAAGGGTATAGATCGGAAGAG
+
FFFFFFF:FFFFFFFFFFFFFFFFFFFFFFFFF:FFFFFFFFFFF
@FS10000125:26:BPA73017-1023:1:1101:12880:1160 1:N:0:6
TTGGAAACTTCGTCGAGTACGCTCAAACAAGAAGATCGGAAGAGC
+
FFFFFFFFFFFFFFFFFFFFFFFFFFFFFFFFFFFFFFFFFFFFF
@FS10000125:26:BPA73017-1023:1:1101:12930:1160 1:N:0:6
TCGTGAACTTCGTCGAGTACGCTCAAGCCACCAGATCGGAAGAGC
+
:FFFFFFFFFFFFFFFFFFFFFFFFFFFFFFFFFFFFFFFFFFFF
@FS10000125:26:BPA73017-1023:1:1101:13040:1160 1:N:0:6
ACACAAACTTCGTCGAGTACGCTCAATGAACCAGATCGGAAGAGC
+
,FFFFFFFFFFFFF:FFFFFFFFFF:FFFFFFFFFFFFFFFFFFF
@FS10000125:26:BPA73017-1023:1:1101:13440:1160 1:N:0:6
TTGGTAACTTCGTCGAGTACGCTCAAAATGCAAGATCGGAAGAGC
+
FFFFFFFFFFFFFFFFFFFFFFFFFFFFFFFFFFFFFFFFFFFFF
@FS10000125:26:BPA73017-1023:1:1101:13760:1160 1:N:0:6
TTGGGGGAACTTCGTCGAGTACGCTCAAGAGAGAAGATCGGAAGA
+
FFFFFFFFFFFFFFFFFFFFFFFFFFFFFFFFFFFFFFFFFFFFF
@FS10000125:26:BPA73017-1023:1:1101:14090:1160 1:N:0:6
ATGACTGGACTTCGTCGAGTACGCTCAATGTCCAAGATCGGAAGA
+
F::FF,::F,,,::,F:FFF,FFF,F,,:,FF:F:FF,FFF:FFF
@FS10000125:26:BPA73017-1023:1:1101:14590:1160 1:N:0:6
TGGTAAACTTCGTCGAGTACGCTCAATGGTGGAGATCGGAAGAGC
+
FFFFFFFFFFFFFFFFFFFFFFFFFFFFFFFFFFFFFFFFFFFFF
@FS10000125:26:BPA73017-1023:1:1101:14790:1160 1:N:0:6
TCGTCAACTTCGTCGAGTACGCTCAAATAAGGAGATCGGAAGAGC
+
FFFFFFFFFFFFFFFFFFFFFFFFFFFFFFFFFFFFFFFFFFFFF
@FS10000125:26:BPA73017-1023:1:1101:14920:1160 1:N:0:6
TTGGAACTTCGTCGAGTACGCTCAAAGGGACAGATCGGAAGAGCA
+
FFFFFFFFFFFFFFFFFFFFFFFFFFFFFFFFFFFFFFFFFFFFF
@FS10000125:26:BPA73017-1023:1:1101:15240:1160 1:N:0:6
TCGCAAACTTCGTCGAGTACGCTCAAATAACCAGATCGGAAGAGC
+
FFF:,FFF::F::F:,F::F:FFF:,FFF:FFFFFF:F,FFFFF,
@FS10000125:26:BPA73017-1023:1:1101:15350:1160 1:N:0:6
TATTTAACTTCGTCGAGTACGCTCAACAGAGAAGATCGGAAGAGC
+
,,F:F,FFF:F:FF:,FFFF:FFF:,FF:FF:F:FFF::FFFFF:
@FS10000125:26:BPA73017-1023:1:1101:15420:1160 1:N:0:6
TTGTAAACTTCGTCGAGTACGCTCAATGGTGGAGATCGGAAGAGC
+
FFFFFFFFFFFFFFFFFFFFFFFFFFFFFFFFFFFFFFFFFFFFF
@FS10000125:26:BPA73017-1023:1:1101:16120:1160 1:N:0:6
CCGCCAACTTCGTCGAGTACGCTCAACCTCAGAGATCGGAAGAGC
+
FFFFFFFFFFFFFFFFFFFFFFFFFFFFFFFFFFFFFFFFFFFFF
@FS10000125:26:BPA73017-1023:1:1101:16220:1160 1:N:0:6
GGGAAAACTTCGTCGAGTACGCTCAAACCAAAAGATCGGAAGAGC
+
F:FFFFFFFFFFFFFFFFFFFFFFFFFFFFFFFFFFFFFFFFFFF
@FS10000125:26:BPA73017-1023:1:1101:1330:1170 1:N:0:6
TTGGACAACTTCGTCGAGTACGCTCAAAGAGATAGATCGGAAGAG
+
FFFFFFFFFFFFFFFFFFFFFFFFFFFFFFFFFFFFFFFFFFFFF
@FS10000125:26:BPA73017-1023:1:1101:1880:1170 1:N:0:6
TCGGCAACTTCGTCGAGTACGCTCAAGACACCAGATCGGAAGAGC
+
FFFFFFFFFFFFFFFFFFFFFFFFFFFFFFFFFFFFFFFFFFFFF
@FS10000125:26:BPA73017-1023:1:1101:1990:1170 1:N:0:6
TTTGGGAAACTTCGTCGAGTACGCTCAATGGGACAGATCGGAAGA
+
FFFFFFFFFFFFFFFFFFFFFFFFFFFFFFFFFFFFFFFFFFFFF
@FS10000125:26:BPA73017-1023:1:1101:2410:1170 1:N:0:6
TCGCAAACTTCGTCGAGTACGCTCAAGCAAAGAGATCGGAAGAGC
+
FFFFFFFFFFFFFF:FFFFFFFFF:FFF:FFFFFFFF:FFFFFFF
@FS10000125:26:BPA73017-1023:1:1101:2480:1170 1:N:0:6
TTCAGTAACTTCGTCGAGTACGCTCAAGTCCTTAGATCGGAAGAG
+
FFFFFFFFFFFFFFFFFFFFFFFFFFFFFFFFFFFFFFFFFFFFF
@FS10000125:26:BPA73017-1023:1:1101:3110:1170 1:N:0:6
GGGTTGCTAACTTCGTCGAGTACGCTCAAGTTCCAAGATCGGAAG
+
FFFFFFFFFFFFFFFFFFFFFFFFFFFFFFFFFFFFFFFFFFFFF
@FS10000125:26:BPA73017-1023:1:1101:3300:1170 1:N:0:6
TTTGACTAACTTCGTCGAGTACGCTCAAATCACTAGATCGGAAGA
+
FFFFFFFFFFFFFFFFFFFFFFFFFFFFFFFFFFFFFFFFFFFFF
@FS10000125:26:BPA73017-1023:1:1101:3470:1170 1:N:0:6
ATGATCAACTTTGTCGAGTACGCTCAAGAGGGCAGATCGGAAGAG
+
F:FFFFFFFFFFFFFFFFFFFFFFFFFFFFFFFFFFFFFFFFFFF
@FS10000125:26:BPA73017-1023:1:1101:3590:1170 1:N:0:6
GCTGTAAACTTCGTCGAGTACGCTCAACTGATGAGATCGGAAGAG
+
FFFFFFFFFFFFFFFFFFFFFFFFFFFFFFFFFFFFFFFFFFFFF
@FS10000125:26:BPA73017-1023:1:1101:3600:1170 1:N:0:6
GCGTGAACTTCGTCGCCGGAACTTCGTCGAGTACGCTCAATGGCA
+
:FFFFFFFFFFFFFFFFFFFFFFFFFFFFFFFFFFFFFFFFFFFF
@FS10000125:26:BPA73017-1023:1:1101:3620:1170 1:N:0:6
TCGAAAACTTCGTCGAGTACGCTCAATTAAAAAGATCGGAAGAGC
+
FFFFFFFFFFFFFFFFFFFFFFFFFFFFFFFFFFFFFFFFFFFFF
@FS10000125:26:BPA73017-1023:1:1101:4310:1170 1:N:0:6
TCTCAGAACTTCGTCGAGTACGCTCAAGAACCCAGATCGGAAGAG
+
:FFFFFFFFFFFFFFFFFFFFFFFFFFFFFFFFFFFFFFFFFFFF
@FS10000125:26:BPA73017-1023:1:1101:4630:1170 1:N:0:6
ACTAGGTAACTTCGTCGAGTACGCTCAATATAACAGATCGGAAGA
+
FFFFFFFFFFFFFFFFFFFFFFFFFFFFFFFFFFFFFFFFFFFFF
@FS10000125:26:BPA73017-1023:1:1101:4670:1170 1:N:0:6
TTGAACTTCGTCGAGTACGCTCAAAAAGAAAGATCGGAAGAGCAC
+
FFFFFFFFFFFFFFFFFFFFFFFFFFFFFFFFFFFFFFFFFFFFF
@FS10000125:26:BPA73017-1023:1:1101:4880:1170 1:N:0:6
TTGGTATCTTCGTCGAGTACGCTCAAATACCTAGATCGGAAGAGC
+
F:FFFFFFFFFFFFFFFFFFFFFFFFFFFFFFFFFFFFFFFFFFF
@FS10000125:26:BPA73017-1023:1:1101:5120:1170 1:N:0:6
TCGGGAACTTCGTCGAGTACGCTCAAAGGCCCAGATCGGAAGAGC
+
,FF:,FFFFFFFFFFFFFFFFFFF:FFF,FFFFFFF:FF:FFF,F
@FS10000125:26:BPA73017-1023:1:1101:6890:1170 1:N:0:6
CTGGTTGAACTTCGTCGAGTACGCTCAACCGTTGAGATCAGAAGA
+
FFFFFFFFFFFFFFFFFFFFFFFFFFFFFFFFFFFFFFF,FFFFF
@FS10000125:26:BPA73017-1023:1:1101:7790:1170 1:N:0:6
GCGCCAACTTCGTCGAGTACGCTCAAAGCAATAGATCGGAAGAGC
+
,FFFFFFFFFFFFFFFFFFFFFFFFFFFFFFFFFFFFFFFFFFFF
@FS10000125:26:BPA73017-1023:1:1101:7880:1170 1:N:0:6
TTGTCTAACTTTCGTCGAGTACGCTCAATTAGATAGATCGGAAGA
+
FFFFFFFFFFFFFFFFFFFFFFFFFFFFFFFFFFFFFFFFFFFFF
@FS10000125:26:BPA73017-1023:1:1101:8450:1170 1:N:0:6
TTGACTGGACTTCGTCGAGTACGCTCAATCCACCAGATCGGAAGA
+
FFFFFFFFFFFFFFFFFFFFFFFFFFFFFFFFFFFFFFFFFFFFF
@FS10000125:26:BPA73017-1023:1:1101:8520:1170 1:N:0:6
TCGCAACTTCGTCGAGTACGCTCAAGCCTAAAGATCGGAAGAGCA
+
FFFFFFFFFFFFFFFFFFFFFFFFFFFFFFFFFFFFFFFFFFFFF
@FS10000125:26:BPA73017-1023:1:1101:8910:1170 1:N:0:6
TTGATAACTTCGTCGAGTACGCTCAACCCACCAGATCGGAAGAGC
+
FFFFFFFFFFFFFFFFFFFFFFFFFFFFFFFFFFFFFFFFFFFFF
@FS10000125:26:BPA73017-1023:1:1101:8970:1170 1:N:0:6
TTGACTGGACTTCGTCGAGTACGCTCAACCCCATAGATCGGAAGA
+
FFFFFFFFFFFFFFFFFFFFFFFFFFFFFFFFFFFFFFFFFFFFF
@FS10000125:26:BPA73017-1023:1:1101:9050:1170 1:N:0:6
GCGAACTTCGTCGAGTACGCTCAAGGGTGCAGATCGGAAGAGCAC
+
FFFFFFFFFFFFFFFFFFFFFFFFFFFFFFFFFFFFFFFFFFFFF
@FS10000125:26:BPA73017-1023:1:1101:9100:1170 1:N:0:6
GAGTTAACTTCGTCGAGTACGCTCAACGGGGAAGATCGGAAGAGC
+
,FFFFFFFFFFFFFFFFFFFFFFFFFFFFFFFFFFFFFFFFFFFF
@FS10000125:26:BPA73017-1023:1:1101:9150:1170 1:N:0:6
GCGTTAACTTCGTCGAGTACGCTCAAACCTACAGATCGGAAGAGC
+
:FFFFFFFFFFFFFFFFFFFFFFFFFFFFFFFFFFFFFFFFFFFF
@FS10000125:26:BPA73017-1023:1:1101:9310:1170 1:N:0:6
AGGGGAACTTCGTCGAGTACGCTCAAATGTTAAGATCGGAAGAGC
+
FFFFFFFFFFFFFFFFFFFFFFFFFFFFFFFFFFFFFFFFFFFFF
@FS10000125:26:BPA73017-1023:1:1101:9350:1170 1:N:0:6
ACTTAACTTCGTCGAGTACGCTCAACATACGAGATCGGAAGAGCA
+
FFFFFFFFFFFFFFFFFFFFFFFFFFFFFFFFFFFFFFFFFFFFF
@FS10000125:26:BPA73017-1023:1:1101:9570:1170 1:N:0:6
TCGGTAACTTCGTCGAGTACGCTCAAGATATTAGATCGGAAGAGC
+
FFFFFFFFFFFFFFFFFFFFFFFFFFFFFFFFFFFFFFFFFFFFF
@FS10000125:26:BPA73017-1023:1:1101:9820:1170 1:N:0:6
CCGGCAACTTCGTCGAGTACGCTCAACAGACGAGATCGGAAGAGC
+
,F::FF:FFFFFFFFFF,FFFFF,FFFFFFFFFFFFFFFF,:,FF
@FS10000125:26:BPA73017-1023:1:1101:10600:1170 1:N:0:6
TGGCAACTTCGTCGAGTACGCTCAAGAGCTCAGATCGGAAGAGCA
+
FFFFFFFFFFFFFFFFFFFFFFFFFFFFFFFFFFFFFFFFFFFFF
@FS10000125:26:BPA73017-1023:1:1101:11580:1170 1:N:0:6
TTGCCAACTTCGTCGAGTACGCTCAATGATGGAGATCGGAAGAGC
+
:FFFFFFFFFFFFFFFFFFFFFFFFFFFFFFFFFFFFFFFFFFFF
@FS10000125:26:BPA73017-1023:1:1101:12630:1170 1:N:0:6
GCGAAAACTTCGTCGAGTACGCTCAAATAGCCAGATCGGAAGAGC
+
FFFFFFFFFFFFFFFFFFFFFFFFFFFFFFFFFFFFFFFFFFFFF
@FS10000125:26:BPA73017-1023:1:1101:12790:1170 1:N:0:6
TCGCAAACTTCGTCGAGTACGCTCAAAAGTAAAGATCGGAAGAGC
+
FFFFFFFFFFFFFFFFFFFFFFFFFFFFFFFFFFFFFFFFFFFFF
@FS10000125:26:BPA73017-1023:1:1101:12890:1170 1:N:0:6
TCTCTCTAACTTCGTCGAGTACGCTCAAAAGGAGAGATCGGAAGA
+
FFFFFFFFFFFFFFFFFFFFFFFFFFFFFFFFFFFFFFFFFFFFF
@FS10000125:26:BPA73017-1023:1:1101:13040:1170 1:N:0:6
ATGGGAACTTCGTCGAGTACGCTCAAGTCGGGAGATCGGAAGAGC
+
F:F:FFFFFFFFFFF,FFFFFFF,FFFFF:FFFFFFFFFFFFFFF
@FS10000125:26:BPA73017-1023:1:1101:13320:1170 1:N:0:6
TTTTGATCTTCGTCGAGTACGCTCAACATACCAGATCGGAAGAGC
+
FFFFFFFFFFFFFFFFFFFFFFFFFFFFFFFFFFFFFFFFFFFFF
@FS10000125:26:BPA73017-1023:1:1101:13590:1170 1:N:0:6
TTGATAACTTCGTCGAGTACGCTCAAAAAAAAAGATCGGAAGAGC
+
,F:FFFFFFFFFFFFFFFFFFFFFFFFFFFFFFFFFFFFF:FFFF
@FS10000125:26:BPA73017-1023:1:1101:14030:1170 1:N:0:6
GTGGGAACTTCGTCGAGTACGCTCAAGGGTGTAGATCGGAAGAGC
+
FFFFFFFFFFFFFFFFFFFFFFFFFFFFFFFFFFFFFFFFFFFFF
@FS10000125:26:BPA73017-1023:1:1101:14300:1170 1:N:0:6
TCTGTAACTTCGTCGAGTACGCTCAATGCTGGAGATCGGAAGAGC
+
FFFFFFFFFFFFFFFFFFFFFFFFFFFFFFFFFFFFFFFFFFFFF
@FS10000125:26:BPA73017-1023:1:1101:15530:1170 1:N:0:6
TTGTTGAACTTCGTCGAGTACGCTCAAAACTTCAGATCGGAAGAG
+
FFFFFFFFFFFFFFFFFFFFFFFFFFFFFFFFFFFFFFFFFFFFF
@FS10000125:26:BPA73017-1023:1:1101:15630:1170 1:N:0:6
TTGCAACTCCGTCGAGTACGCTCAAAAATTGAGATCGGAAGAGCA
+
FFFFFFFFFFFFFFFFFFFFFFFFFFFFFFFFFFFFFFFFFFFFF
@FS10000125:26:BPA73017-1023:1:1101:15710:1170 1:N:0:6
GGGCCAACTTCGTCGAGTACGCTCAATTCAAGAGATCGGAAGAGC
+
FFFFFFFFFFFFFFFFFFFFFFFFFFFFFFFFFFFFFFFFFFFFF
@FS10000125:26:BPA73017-1023:1:1101:15810:1170 1:N:0:6
TTGACTGGACTTCGTCGAGTACGCTCAAACCAATAGATCGGAAGA
+
FFFFFFFFFFFFFFFFFFFFFFFFFFFFFFFFFFFFFFFFFFFFF
@FS10000125:26:BPA73017-1023:1:1101:16080:1170 1:N:0:6
TCCGTAACTTCGTCGAGTACGCTCAATAGTCGAGATCGGAAGAGC
+
FFFFFFFFFFFFFFFFFFFFFFFFFFFFFFFFFFFFFFFFFFFFF
@FS10000125:26:BPA73017-1023:1:1101:1000:1180 1:N:0:6
TCGGGAACTTCGTCGAGTACGCTCAAGTATTCAGATCGGAAGAGC
+
FFFFFFFFFFFFFFFFFFFFFFFFFFFFFFFFFFFFFFFFFFFFF
@FS10000125:26:BPA73017-1023:1:1101:1300:1180 1:N:0:6
CCGCAAACTTCGTCGAGTACGCTCAATACCGCAGATCGGAAGAGC
+
FFFFFFFFFFFFFFFFFFFFFFFFFFFFFFFFFFFFFFFFFFFFF
@FS10000125:26:BPA73017-1023:1:1101:1880:1180 1:N:0:6
TCAGCAACTTCGTCGAGTACGCTCAATATAACAGATCGGAAGAGC
+
FFFFFFFFFFFFFFFFFFFFFFFFFFFFFFFFFFFFFFFFFFFFF
@FS10000125:26:BPA73017-1023:1:1101:2190:1180 1:N:0:6
TTGCCAACTTCGTCGAGTACGCTCAACTCATAAGATCGGAAGGCA
+
FFFFFFFFFFFFFFFFFFFFFFFFFFFFFFFFFFFFFFFFFFFFF
@FS10000125:26:BPA73017-1023:1:1101:2200:1180 1:N:0:6
TTGCAACTTCGTCGAGTACGCTCAAAATTCGAGATCGGAAGAGCA
+
FFFFFFFFFFFFFFFFFFFFFFFFFFFFFFFFFFFFFFFFFFFFF
@FS10000125:26:BPA73017-1023:1:1101:2380:1180 1:N:0:6
TTGTTAAACTTCGTCGAGTACGCTCAAAACGGAGATCGGAAGAGC
+
FFFFFFFFFFFFFFFFFFFFFFFFFFFFFFFFFFFFFFFFFFFFF
@FS10000125:26:BPA73017-1023:1:1101:3390:1180 1:N:0:6
TTGGCTAACTTCGTCGAGTACGCTCAAAGTAGGAGATCGGAAGAG
+
FFFFFFFFFFFFFFFFFFFFFFFFFFFFFFFFFFFFFFFFFFFFF
@FS10000125:26:BPA73017-1023:1:1101:3490:1180 1:N:0:6
TTGACTGGGCTTCGTCGAGTACGCTCAAATCGGAAGATCGGAAGA
+
:F::FFFFFFFFFFFFFFFFFFFFFFF,FFFFFFFFFFFFFFFFF
@FS10000125:26:BPA73017-1023:1:1101:3670:1180 1:N:0:6
TCGGGAACTTCGTCGAGTACGCTCAAATACGGAGATCGGAAGAGC
+
FFFFFFFFFFFFFFFFFFFFFFFFFFFFFFFFFFFFFFFFFFFFF
@FS10000125:26:BPA73017-1023:1:1101:3790:1180 1:N:0:6
TTGACTGGAGTTCAGACGAGTACGCTCAAGAGTAAAGATCGGAAG
+
FFFFFFFFFFFFFFFFFFFFFFFFFFFFFFFFFFFFFFFFFFFFF
@FS10000125:26:BPA73017-1023:1:1101:4000:1180 1:N:0:6
TCAATCAACTTCGTCGAGTACGCTCAAGGAAAAAGATCGGAAGAG
+
FFFFFFFFFFFFFFFFFFFFFFFFFFFFFFFFFFFFFFFFFFFFF
@FS10000125:26:BPA73017-1023:1:1101:4210:1180 1:N:0:6
GCGACACCTTCGTCGAGTACGCTCAATTGGTCAGATCGGAAGAGC
+
FFFFFFFFFFFFFFFFFFFFFFFFFFFFFFFFFFFFFFFFFFFFF
@FS10000125:26:BPA73017-1023:1:1101:4770:1180 1:N:0:6
ACGCAACTTCGTCGAGTACGCTCAAAACATTAGATCGGAAGAGCA
+
FFFFF:FFF:FFFFFFFFFFFFFF,F,FF:FFFFFFFFF:FFFFF
@FS10000125:26:BPA73017-1023:1:1101:4920:1180 1:N:0:6
AAGAAAACTTCGTCGAGTACGCTCAATAGCTCAGATCGGAAGAGC
+
FFFF,FFF:FFFFFFFFFFFFFFFFFFFFFFFFFFFFFFFFFFFF
@FS10000125:26:BPA73017-1023:1:1101:5110:1180 1:N:0:6
TTGACTGGACTTCGTCGAGTACGCTCAACCCTCAAGATCGGAAGA
+
FFFFFFFFFFFFFFFFFFFFFFFFFFFFFFFFFFFFFFFFFFFFF
@FS10000125:26:BPA73017-1023:1:1101:5120:1180 1:N:0:6
TCCTCACTCAACTTCGTCGAGTACGCTCAACACTAAAGATCGGAA
+
FFFFFFFFFFFFFFFFFFFFFFFFFFFFFFFFFFFFFFFFFFFFF
@FS10000125:26:BPA73017-1023:1:1101:5170:1180 1:N:0:6
CCGCTAACTTCGTCGAGTACGCTCAACTAAATAGATCGGAAGAGC
+
FFFFFFFFFFFFFFFFFFFFFFFFFFFFFFFFFFFFFFFFFFFFF
@FS10000125:26:BPA73017-1023:1:1101:6120:1180 1:N:0:6
TAGACAACTTCGTCGAGTACGCTCAAAATAGAAGATCGGAAGAGC
+
FFFFFFFFFFFFFFFFFFFFFFFFFFFFFFFFFFFFFFFFFFFFF
@FS10000125:26:BPA73017-1023:1:1101:6660:1180 1:N:0:6
TTTGGAAACTTCGTCGAGTACGCTCAATGTTATAGATCGGAAGAG
+
FFFFFFFFFFFFFFFFFFFFFFFFFFFFFFFFFFFFFFFFFFFFF
@FS10000125:26:BPA73017-1023:1:1101:6980:1180 1:N:0:6
ATGAAACTTCGTCGAGTACGCTCAAGGAGTTAGATCGGAAGAGCA
+
F:FFFFFFFFFFFFFFFFFFFFFFFFFFFFFFFFFFFFFFFFFFF
@FS10000125:26:BPA73017-1023:1:1101:7150:1180 1:N:0:6
GCGCAACTAACTTCGTCGAGTACGCTCAATTCATTAGATCGGAAG
+
FFFFFFFFFFFFFFFFFFFFFFFFFFFFFFFFFFFFFFFFFFFFF
@FS10000125:26:BPA73017-1023:1:1101:7740:1180 1:N:0:6
TTGTTAACTTCGTCGAGTACGCTCAACCAACGAGATCGGAAGAGC
+
FFFFFFFFFFFFFFFFFFFFFFFFFFFFFFFFFFFFFFFFFFFFF
@FS10000125:26:BPA73017-1023:1:1101:8160:1180 1:N:0:6
TTTAAGGAACTCGTCGAGTACGCTCAATTTCCAAGATCGGAAGAG
+
FFFFFFFFFFFFFFFFFFFFFFFFFFFFFFFFFFFFFFFFFFFFF
@FS10000125:26:BPA73017-1023:1:1101:8210:1180 1:N:0:6
ACGGTAACTTCGTCGAGTACGCTCAAACGATAAGATCGGAAGAGC
+
F:FFFFFFFFFFFFFFFFFFFFFFFFFFFFFFFFFFFFFFFFFFF
@FS10000125:26:BPA73017-1023:1:1101:8620:1180 1:N:0:6
GCCTTAACTTCGTCGAGTACGCTCAACCAAAAAGATCGGAAGAGC
+
FFFFFFFFFFFFFFFFFFFFFFFFFFFFFFFFFFFFFFFFFFFFF
@FS10000125:26:BPA73017-1023:1:1101:9140:1180 1:N:0:6
TTGGTAACTTCGTCGAGTACGCTCAATTTGGTAGATCGGAAGAGC
+
:FFFFFFFFFFFFFFFFFFFFFFFFFFFFFFFFFFFFFFFFFFFF
@FS10000125:26:BPA73017-1023:1:1101:9800:1180 1:N:0:6
TCACAAACTTCGTCGAGTACGCTCAAAGCCAGAGATCGGAAGAGC
+
FFFFFFFFFFFFFFFFFFFFFFFFFFFFFFFFFFFFFFFFFFFFF
@FS10000125:26:BPA73017-1023:1:1101:9930:1180 1:N:0:6
TTGTTGAACTTCGTCGAGTACGCTCAAGATATAAGATCGGAAGAG
+
FFFFFFFFFFFFFFFFFFFFFFFFFFFFFFFFFFFFFFFFFFFFF
@FS10000125:26:BPA73017-1023:1:1101:9950:1180 1:N:0:6
CCGACAACTTCGTCGAGTACGCTCAATTTATGAGATCGGAAGAGC
+
FFFFFFFFFFFFFFFFFFFFFFFFFFFFFFFFFFFFFFF:FFFFF
@FS10000125:26:BPA73017-1023:1:1101:10030:1180 1:N:0:6
GCGGAGAACTTCGTCGAGTACGCTCAAGTTTTCAGATCGGAAGAG
+
:FFFFFFFFFFFFFFFFFFFFFFFFFFFFFFFFFFFFFFFFFFFF
@FS10000125:26:BPA73017-1023:1:1101:10230:1180 1:N:0:6
CCGGAAACTTCGTCGAGTACGCTCAAGCGGGAAGATCGGAAGAGC
+
FFFFFFFFFFFFFFFFFFFFFFFFFFFFFFFFFFFFFFFFFFFFF
@FS10000125:26:BPA73017-1023:1:1101:10950:1180 1:N:0:6
GCGGTAACTTCGTCGAGTACGCTCAACAATCCAGATCGGAAGAGC
+
,F:FFFFFFFFFFFFFFFFFFFFFFFFFFFFFFFFFFFFFFFFFF
@FS10000125:26:BPA73017-1023:1:1101:11460:1180 1:N:0:6
TTGACTGGACTTCGTCGAGTACGCTCAACGGATGAGATCGGAAGA
+
FFFFFFFFFFFFFFFFFFFFFFFFFFFFFFFFFFFFFFFFFFFFF
@FS10000125:26:BPA73017-1023:1:1101:11950:1180 1:N:0:6
TTGAACAACTTCGTCGAGTACGCTCAACGAAAAAGATCGGAAGAG
+
FFFF:FF:FFFFFFFFFFFFFFFFFFFF,FF:FFFFFFFFFFFFF
@FS10000125:26:BPA73017-1023:1:1101:12580:1180 1:N:0:6
CTGGGAACTTCGTCGAGTACGCTCAACGGGATAGATCGGAAGAGC
+
FFFFFFFFFFFFFFFFFFFFFFFFFFFFFFFFFFFFFFFFFFFFF
@FS10000125:26:BPA73017-1023:1:1101:12770:1180 1:N:0:6
TCGTCAACTTCGTCGAGTACGCTCAAACGGAAAGATCGGAAGAGC
+
FFFFFFFFFFFFFFFFFFFFFFFFFFFFFFFFFFFFFFFFFFFFF
@FS10000125:26:BPA73017-1023:1:1101:13150:1180 1:N:0:6
GCCGCAACTTCGTCGAGTACGCTCAAGAGACAAGATCGGAAGAGC
+
:FFFFFFFFFFFFFFFFFFFFFFFFFFFFFFFFFFFFFFFFFFFF
@FS10000125:26:BPA73017-1023:1:1101:13460:1180 1:N:0:6
TTGGTAACTTCGTCGAGTACGCTCAAAATGCAAGATCGGAAGAGC
+
FFFFFFFFFFFFFFFFFFFFFFFFFFFFFFFFFFFFFFFFFFFFF
@FS10000125:26:BPA73017-1023:1:1101:13970:1180 1:N:0:6
TCGTAAACTTCGTCGAGTACGCTCAATATGAAAGATCGGAAGAGC
+
FFFFFFFFFFFFFFFFFFFFFFFFFFFFFFFFFFFFFFFFFFFFF
@FS10000125:26:BPA73017-1023:1:1101:14020:1180 1:N:0:6
GAGTCAACTTCGTCGAGTACGCTCAAGTATATAGATCGGAAGAGC
+
FFFFFFFFFFFFFFFFFFFFFFFFFFFFFFFFFFFFFFFFFFFFF
@FS10000125:26:BPA73017-1023:1:1101:14590:1180 1:N:0:6
AACTTCGTCGAGTACGCTCAAATAATGAGATCGGAAGAGCACACG
+
FFFFFFFFFF:FFFFFFFFF:FFF:FFFFFFFFFFFFFFF:FFF:
@FS10000125:26:BPA73017-1023:1:1101:15240:1180 1:N:0:6
TTGGTAACTTCGTCGAGTACGCTCAAGTATCAAGATCGGAAGAGC
+
FFFFFFFFFFFFFFFFFFFFFFFFFFFFFFFFFFFFFFFFFFFFF
@FS10000125:26:BPA73017-1023:1:1101:16280:1180 1:N:0:6
TTGATAACTTCGTCGAGTACGCTCAATACCTTAGATCGGAAGAGC
+
FFFFFFFFFFFFFFFFFFFFFFFFFFFFFFFFFFFFFFFFFFFFF
@FS10000125:26:BPA73017-1023:1:1101:1340:1190 1:N:0:6
TCGTTATCTTCGTCGAGTACGCTCAAAGAAATAGATCGGAAGAGC
+
FFFFFFFFFFFFFFFFFFFFFFFFFFFFFFFFFFFFFFFFFFFFF
@FS10000125:26:BPA73017-1023:1:1101:1500:1190 1:N:0:6
TCGTTAACTTCGTCGAGTACGCTCAATCACACAGATCGGAAGAGC
+
FFF:FFFFFFFFFFFFFFFFFFFFFFFFFFFFFFFFFFFFFFFFF
@FS10000125:26:BPA73017-1023:1:1101:1570:1190 1:N:0:6
TTGATAACCTCGTCGAGTACGCTCAATCTATGAGATCGGAAGAGC
+
FFFFFFFFFFFFFFFFFFFFFFFFFFFFFFFFFFFFFFFFFFFFF
@FS10000125:26:BPA73017-1023:1:1101:1920:1190 1:N:0:6
TCGGTAACTTCGTCGAGTACGCTCAAGTAAAAAGATCGGAAGAGC
+
FFFFFFFFFFFFFFFFFFFFFFFFFFFFFFFFFFFFFFFFFFFFF
@FS10000125:26:BPA73017-1023:1:1101:2760:1190 1:N:0:6
TTGACTGGACTTCGTCGAGTACGCTCAAAATCGGAGATCGGAAGA
+
FFFFFFFFFFFFFFFFFFFFFFFFFFFFFFFFFFFFFFFFFFFFF
@FS10000125:26:BPA73017-1023:1:1101:2930:1190 1:N:0:6
TCGGAAACTTCGTCGAGTACGCTCAAACGTTTAGATCGGAAGAGC
+
FFFFFFFFFFFFFFFFFFFFFFFFFFFFFFFFFFFFFFFFFFFFF
@FS10000125:26:BPA73017-1023:1:1101:3260:1190 1:N:0:6
GGGTAAGAACTTCGTCGAGTACGCTCAAAATTGTAGATCGGAAGA
+
FFFFFFFFFFFFFFFFFFFFFFFFFFFFFFFFFFFFFFFFFFFFF
@FS10000125:26:BPA73017-1023:1:1101:3350:1190 1:N:0:6
CCGCTAACTTCGTCGAGTACGCTCAACGTTAAAGATCGGAAGAGC
+
FFFFFFFFFFFFFFFFFFFFFFFFFFFFFFFFFFFFFFFFFFFFF
@FS10000125:26:BPA73017-1023:1:1101:3650:1190 1:N:0:6
GCTGTAAACTTCGTCGAGTACGCTCAACTGATGAGATCGGAAGAG
+
FFFFFFFFFFFFFFFFFFFFFFFFFFFFFFFFFFFFFFFFFFFFF
@FS10000125:26:BPA73017-1023:1:1101:4000:1190 1:N:0:6
TCGGAACTTCGTCGAGTACGCTCAACGGAATAGATCGGAAGAGCA
+
FFFFFFFFFFFFFFFFFFFFFFFFFFFFFFFFFFFFFFFFFFFFF
@FS10000125:26:BPA73017-1023:1:1101:4010:1190 1:N:0:6
TCGGAACTTCGTCGAGTACGCTCAACGGAATAGATCGGAAGAGCA
+
FFFFFFFFFFFFFFFFFFFFFFFFFFFFFFFFFFFFFFFFFFFFF
@FS10000125:26:BPA73017-1023:1:1101:4050:1190 1:N:0:6
TCTGAACTTCGTCGAGTACGCTCAAGGGATTAGATCGGAAGAGCA
+
FFFFFFFFFFFFFFFFFFFFFFFFFFFFFFFFFFFFFFFFFFFFF
@FS10000125:26:BPA73017-1023:1:1101:4060:1190 1:N:0:6
CTGTTAACTTCGTCGAGTACCTCAACATATTAGATCGGAAGAGCA
+
FFFFFFFFFFFFFFFFFFFFFFFFFFFFFFFFFFFFFFFFFFFFF
@FS10000125:26:BPA73017-1023:1:1101:4170:1190 1:N:0:6
CCGGCAACTTCGTCGAGTACGCTCAAGTTGATAGATCGGAAGAGC
+
FFFFFFFFFFFFFFFFFFFFFFFFFFFFFFFFFFFFFFFFFFFFF
@FS10000125:26:BPA73017-1023:1:1101:4430:1190 1:N:0:6
TCGAGAACTTCGTCGAGTACGCTCAAACTCCAAGATCGGAAGAAC
+
FFFFFFFFFFFFFFFFFFFFFFFFFFFFFFFFFFFFFFFFFFFFF
@FS10000125:26:BPA73017-1023:1:1101:4610:1190 1:N:0:6
CCGCCAACTTCGTCGAGTACGCTCAACTATCAAGATCGGAAGAGC
+
FFFFFFFFFFFFFFFFFFFFFFFFFFFFFFFFFFFFFFFFFFFFF
@FS10000125:26:BPA73017-1023:1:1101:4940:1190 1:N:0:6
TTGTAAAACTTCGTCGAGTACGCTCAAGTATTAAGATCGGAAGAG
+
FFFFFFFFFFFFFFFFFFFFFFFFFFFFFFFFFFFFFFFFFFFFF
@FS10000125:26:BPA73017-1023:1:1101:5590:1190 1:N:0:6
TCGTTACCTTCGTCGAGTACGCTCAAGGGAACAGATCGGAAGAGC
+
FFFFFFFFFFFFFFFFFFFFFFFFFFFFFFFFFFFFFFFFFFFFF
@FS10000125:26:BPA73017-1023:1:1101:5650:1190 1:N:0:6
TCAACTAACTTCGTCGAGTACGCTCAATTAATTAGATCGGAAGAG
+
FFFFFFFFFFFFFFFFFFFFFFFFFFFFFFFFFFFFFFFFFFFFF
@FS10000125:26:BPA73017-1023:1:1101:5830:1190 1:N:0:6
GCGTTAAACTTCGTCGAGTACGCTCAAATAATGAGATCGGAAGAG
+
FFFFFFFFFFFFFFFFFFFFFFFFFFFFFFFFFFFFFFFFFFFFF
@FS10000125:26:BPA73017-1023:1:1101:5850:1190 1:N:0:6
CCGTAAACTTCGTCGAGTACGCTCAAAGTAGTAGATCGGAAGAGC
+
FFFFFFFFFFFFFFFFFFFFFFFFFFFFFFFFFFFFFFFFFFFFF
@FS10000125:26:BPA73017-1023:1:1101:5890:1190 1:N:0:6
TTGACTGGAACTTCGTCGAGTACGCTCAAAAGTCGAGATCGGAAG
+
:FFFFFFFFFFFFFFFFFFFFFFFFFFFFFFFFFFFFFFFFFFFF
@FS10000125:26:BPA73017-1023:1:1101:5980:1190 1:N:0:6
TTGTAACTTCGTCGAGTACGCTCAATTTGGTAGATCGGAAGAGCA
+
FFFFFFFFFFFFFFFFFFFFFFFFFFFFFFFFFFFFFFFFFFFFF
@FS10000125:26:BPA73017-1023:1:1101:6070:1190 1:N:0:6
TTGACTGGACTTCGTCGAGTACGCTCAACACTTAAGATCGGAAGA
+
FFFFFFFFFFFFFFFFFFFFFFFFFFFFFFFFFFFFFFFFFFFFF
@FS10000125:26:BPA73017-1023:1:1101:6260:1190 1:N:0:6
ACGGCAACTTCGTCGAGTACGCTCAAGTATAAAGATCGGAAGAGC
+
FFFFFFFFFFFFFFFFFFFFFFFFFFFFFFFFFFFFFFFFFFFFF
@FS10000125:26:BPA73017-1023:1:1101:6370:1190 1:N:0:6
GCGTAAACTTCGTCGAGTACGCTCAATCGTAAAGATCGGAAGAGC
+
FFFFFFFFFFFFFFFFFFFFFFFFFFFFFFFFFFFFFFFFFFFFF
@FS10000125:26:BPA73017-1023:1:1101:7180:1190 1:N:0:6
GCGCCAACTTCGTCGAGTACGCTCAAGTTATAAGATCGGAAGAGC
+
FFFFFFFFFFFFFFFFFFFFFFFFFFFFFFFFFFFFFFFFFFFFF
@FS10000125:26:BPA73017-1023:1:1101:7450:1190 1:N:0:6
CCGCGAACTTCGTCGAGTACGCTCAAAATTATAGATCGGAAGAGC
+
FFFFFFFFFFFFFFFFFFFFFFFFFFFFFFFFFFFFFFFFFFFFF
@FS10000125:26:BPA73017-1023:1:1101:7520:1190 1:N:0:6
TGGTAAACTTCGTCGAGTACGCTCAATTGTGTAGATCGGAAGAGC
+
FFFFFFFFFFFFFFFFFFFFFFFFFFFFFFFFFFFFFFFFFFFFF
@FS10000125:26:BPA73017-1023:1:1101:7740:1190 1:N:0:6
TCTTCGTCGAGTACGCTCAAATCTGGAGATCGGAAGAGCACACGT
+
FFFFFFFFFFFFFFFFFFFFFFFFFFFFFFFFFFFFFFFFFFFFF
@FS10000125:26:BPA73017-1023:1:1101:8320:1190 1:N:0:6
TTTATTGAACTTCGTCGAGTACGCTCAAAGTCATAGATCGGAAGA
+
FFFFFFFFFFFFFFFFFFFFFFFFFFFFFFFFFFFFFFFFFFFFF
@FS10000125:26:BPA73017-1023:1:1101:8400:1190 1:N:0:6
TTGCTGAACTTCGTCGAGTACGCTCAAATTACGAGATCGGAAGAG
+
FFF,F:FFFFFFFFF:FFFFFFFFF,FF:,FFFFFFFF:FFFFFF
@FS10000125:26:BPA73017-1023:1:1101:8530:1190 1:N:0:6
TCGACAACTTCGTCGAGTACGCTCAAAATACGAGATCGGAAGAGC
+
,FFFFFFFFFFFFFFFFFFFFFFFFFFFFFFFFFFFFFFFFFFFF
@FS10000125:26:BPA73017-1023:1:1101:8620:1190 1:N:0:6
GCGAAACTTCGTCGAGTACGCTCAAAACGAAAGATCGGAAGAGCA
+
FFFFFFFFFFFFFFFFFFFFFFFFFFFFFFFFFFFFFFFFFFFFF
@FS10000125:26:BPA73017-1023:1:1101:8670:1190 1:N:0:6
TCAGTAACTTCGTCGAGTACGCTCAATTCTAAAGATCGGAAGAGC
+
FFFFFFFFFFFFFFFFFFFFFFFFFFFFFFFFFFFFFFFFFFFFF
@FS10000125:26:BPA73017-1023:1:1101:8710:1190 1:N:0:6
ACGATGCAACTTCGTCGAGTACGCTCAATTAAGGAGATCGGAAGA
+
FFFFFFFFFFFFFFFFFFFFFFFFFFFFFFFFFFFFFFFFFFFFF
@FS10000125:26:BPA73017-1023:1:1101:8930:1190 1:N:0:6
TCGAAGAACTTCGTCGAGTACGCTCAATCCCTTAGATCGGAGGAG
+
FFFFFFFFFFFFFFFFFFFFFFFFFFFFFFFFFFFFFFFFFFFFF
@FS10000125:26:BPA73017-1023:1:1101:9260:1190 1:N:0:6
GCGCAAACTTCGTCGAGTACGCTCAATGTAACGAGATCGGAAGAG
+
FFFFFFFFFFFFFFFFFFFFFFFFFFFFFFFFFFFFFFFFFFFFF
@FS10000125:26:BPA73017-1023:1:1101:9630:1190 1:N:0:6
TCCACGAACTTCGTCGAGTACGCTCAAAATCACAGATCGGAAGAG
+
:FFFFFFFFFFFFFFFF:FFFFFFF::FFFFFFFFFFFFF:FFFF
@FS10000125:26:BPA73017-1023:1:1101:9710:1190 1:N:0:6
TCGCTAACTTCGTCGAGTACGCTCAAATGTTGAGATCGGAAGAGC
+
FFFFF,FFFFFF:FFFFFFFFFFFF,FFFFF:FFFFFFFFFFFF:
@FS10000125:26:BPA73017-1023:1:1101:10180:1190 1:N:0:6
GCGAAAACTTCGTCGAGTACGCTCAATTGGAAAGATCGGAAGAGC
+
,FFFFFFFFFFFFFFFFFFFFFFFFFFFFFFFFFFFFFFFFFFFF
@FS10000125:26:BPA73017-1023:1:1101:11090:1190 1:N:0:6
TGGACAACTTCGTCGAGTACGCTCAACAATTTAGATCGGAAGAGC
+
FFFFFFFFFFFFFFFFFFFFFFFFFFFFFFFFFFFFFFFFFFFFF
@FS10000125:26:BPA73017-1023:1:1101:11450:1190 1:N:0:6
CCGTAAATCTCGTCGAGTACGCTCAAGACGAAAGATCGGAAGAGC
+
FFFFFFFFFFFFFFFFFFFFFFFFFFFFFFFFFFFFFFFFFFFFF
@FS10000125:26:BPA73017-1023:1:1101:11510:1190 1:N:0:6
GCGGTAACTTCGTCGAGTACGCTCAATTTGATAGATCGGAAGAGC
+
FFFFFFFFFFFFFFFFFFFFFFFFFFFFFFFFFFFFFFFFFFFFF
@FS10000125:26:BPA73017-1023:1:1101:11680:1190 1:N:0:6
TAGCAAACTTCGTCGAGTACGCTCAACGCATGAGATCGGAAGAGC
+
FFFFFFFFFFFFFFFFFFFFFFFFFFFFFFFFFFFFFFFFFFFFF
@FS10000125:26:BPA73017-1023:1:1101:11990:1190 1:N:0:6
GCGCTAACTTCGTCGAGTACGCTCAATAATAAAGATCGGAAGAGC
+
FFFFFFFFFFFFFFFFFFFFFFFFFFFFFFFFFFFFFFFFFFFFF
@FS10000125:26:BPA73017-1023:1:1101:12130:1190 1:N:0:6
GCGCCAAACTTCGTCGAGTACGCTCAAATACTTAGATCGGAAGAG
+
FFFFFFFFFFFFFFFFFFFFFFFFFFFFFFFFFFFFFFFFFFFFF
@FS10000125:26:BPA73017-1023:1:1101:12250:1190 1:N:0:6
TTGTTTAACTTCGTCGAGTACGCTCAATGGAAAAGATCGGAAGAG
+
FFFFFFFFFFFFFFFFFFFFFFFFFFFFFFFFFFFFFFFFFFFFF
@FS10000125:26:BPA73017-1023:1:1101:12340:1190 1:N:0:6
CCCCAAACTTTCGTCGAGTACGCTCAAGCGTAAAGATCGGAAGAG
+
FFFFFFFFFFFFFFFFFFFFFFFFFFFFFFFFFFFFFFFFFFFFF
@FS10000125:26:BPA73017-1023:1:1101:12520:1190 1:N:0:6
TCGATAACTTCGTCGAGTACGCTCAAAGTTAGAGATCGGAAGAGC
+
FFFFFFFFFFFFFFFFFFFFFFFFFFFFFFFFFFFFFFFFFFFFF
@FS10000125:26:BPA73017-1023:1:1101:13540:1190 1:N:0:6
TCGTAAACTTCGTCGAGTACGCTCAAGGTGGTAGATCGGAAGAGC
+
FFFFFFFFFFFFFFFFFFFFFFFFFFFF:FFFFFFFFFFFFFFFF
@FS10000125:26:BPA73017-1023:1:1101:13690:1190 1:N:0:6
TTGACTGGACTTCGTCGAGTACGCTCAATCGCCTAGATCGGAAGA
+
FFFFFFFFFFFFFFFFFFFFFFFFFFFFFFFFFFFFFFFFFFFFF
@FS10000125:26:BPA73017-1023:1:1101:13790:1190 1:N:0:6
CCGACAACTTGTCGAGTACGCTCAATCACAGAGATCGGAAGAGCA
+
FFFF:FFFF::FF:FF:F:FFFFF,FFFFF:FF,FFF::,FFFFF
@FS10000125:26:BPA73017-1023:1:1101:14080:1190 1:N:0:6
TCCAAGACTTTCGTCGAGTACGCTCAATGATTAAGATCGGAAGAG
+
FFFFFFFFFFFFFFFFFFFFFFFFFFFFFFFFFFFFFFFFFFFFF
@FS10000125:26:BPA73017-1023:1:1101:14200:1190 1:N:0:6
GCGTCAACTTCGTCGAGTACGCTCAATAAGATAGATCGGAAGAGC
+
FFFFFFFFFFFFFFFFFFFFFFFFFFFFFFFFFFFFFFFFFFFFF
@FS10000125:26:BPA73017-1023:1:1101:14450:1190 1:N:0:6
CTGACTGGACTTCGTCGAGTACGCTCAACACGAAAGATCGGAAGA
+
FFFFFFFFFFFFFFFFFFFFFFFFFFFFFFFFFFFFFFFFFFFFF
@FS10000125:26:BPA73017-1023:1:1101:14490:1190 1:N:0:6
GAGTCAACTTCTTCGAGTACGCTCAATTATATAGATCGGAAGAGC
+
:FFFFFFFFFFFFFFFFFFFFFFFFFFFFFFFFFFFFFFFFFFFF
@FS10000125:26:BPA73017-1023:1:1101:14780:1190 1:N:0:6
ATAATAACTTCGTCGAGTACGCTCAACAATGCAGATCGGAAGAGC
+
,,,::FFFFFF,::,FFFFFF::FF,F,FF:FFFFFF::F::FFF
@FS10000125:26:BPA73017-1023:1:1101:15550:1190 1:N:0:6
CCGACAACTTCGTCGAGTACGCTCAATTAAAAAGATCGGAAGAGC
+
FFFFFFFFFFFFFFFFFFFFFFFFFFFFFFFFFFFFFFFFFFFFF
@FS10000125:26:BPA73017-1023:1:1101:15620:1190 1:N:0:6
GCGGCAACTTCGTCGAGTACGCTCAAGATCTCAGATCGGAAGAGC
+
FFFFFFFFFFFFFFFFFFFFFFFFFFFFFFFFFFFFFFFFFFFFF
@FS10000125:26:BPA73017-1023:1:1101:15910:1190 1:N:0:6
GTGGAACTTCGTCGAGTACGCTCAATTTAATAGATCGGAAGAGCA
+
:FFFFFFFFFFFFFFFFFFFFFFFFFFFFFFFFFFFFFFFFFFFF
@FS10000125:26:BPA73017-1023:1:1101:16150:1190 1:N:0:6
TTGGTAACTTCGTCGAGTACGCTCAAGACATCAGATCGGAAGAGC
+
FFFFFFFFFFFFFFFFFFFFFFFFFFFFFFFFFFFFFFFFFFFFF
@FS10000125:26:BPA73017-1023:1:1101:16320:1190 1:N:0:6
GAGTTGATAACTTCGTCGAGTACGCTCAATGTGATAGATCGGAAG
+
FFFFFFFFFFFFFFFFFFFFFFFFFFFFFFFFFFFFFFFFFFFFF
@FS10000125:26:BPA73017-1023:1:1101:1110:1200 1:N:0:6
CCGTGAACTTCGTCGAGTACGCTCAAAAAAAGAGATCGGAAGAGC
+
FFFFFFFFFFFFFFFFFFFFFFFFFFFFFFFFFFFFFFFFFFFFF
@FS10000125:26:BPA73017-1023:1:1101:1390:1200 1:N:0:6
TCGCCAACTTCGTCGAGTACGCTCAAGAGTCAAGATCGGAAGAGC
+
FFFFFFFFFFFFFFFFFFFFFFFFFFFFFFFFFFFFFFFFFFFFF
@FS10000125:26:BPA73017-1023:1:1101:1530:1200 1:N:0:6
TCGGTAAACTTCGTCGAGTACGCTCAATAAAAGAGATCGGAAGAG
+
FFFFFFFFFFFFFFFFFFFFFFFFFFFFFFFFFFFFFFFFFFFFF
@FS10000125:26:BPA73017-1023:1:1101:1550:1200 1:N:0:6
GCGGCAACTTCGTCGAGTACGCTCAAATAGAAAGATGGAAGAGCA
+
FFFFFFFFFFFFFFFFFFFFFFFFFFFFFFFFFFFFFFFFFFFFF
@FS10000125:26:BPA73017-1023:1:1101:1560:1200 1:N:0:6
TAGCAAACTTCGTCGAGTACGCTCAACGGTGAAGATCGGAAGAGC
+
FFFFFFFFFFFFFFFFFFFFFFFFFFFFFFFFFFFFFFFFFFFFF
@FS10000125:26:BPA73017-1023:1:1101:1570:1200 1:N:0:6
TGTCTGACTTCGTCGAGTACGCTCAATAGAACAGATCGGAAGAGC
+
F:FFFFFFFFF:FF:FFFFFFFFF,FFFFF,FFFFFFFFFFFFFF
@FS10000125:26:BPA73017-1023:1:1101:1580:1200 1:N:0:6
TTGACTGGACTTCGTCGAGTACGCTCAATTACTTAGATCGGAAGA
+
FFFFFFFFFFFFFFFFFFFFFFFFFFFFFFFFFFFFFFFFFFFFF
@FS10000125:26:BPA73017-1023:1:1101:1700:1200 1:N:0:6
GCGCCAACTTCGTCGAGTACGCTCAAATGTAGAGATCGGAAGAGC
+
FFFFFFFFFFFFFFFFFFFFFFFFFFFFFFFFFFFFFFFFFFFFF
@FS10000125:26:BPA73017-1023:1:1101:1970:1200 1:N:0:6
TTGACAACTTCGTCGAGTACGCTCAATTTAAAAGATCGGAAGAGC
+
FFFFFFFFFFFFFFFFFFFFFFFFFFFFFFFFFFFFFFFFFFFFF
@FS10000125:26:BPA73017-1023:1:1101:2140:1200 1:N:0:6
TTGACTGGACTTCGTCGAGTACGCTCAAATCGAAAGATCGGAAGA
+
FF:FFFFFFFFFFFFFFFFFFFFFFFFFFFFFF:FFFFFFFFFFF
@FS10000125:26:BPA73017-1023:1:1101:2170:1200 1:N:0:6
TCGACAACTTCGTCGAGTACGCTCAATGAATTAGATCGGAAGAGC
+
FFFFFFFFFFFFFFFFFFFFFFFFFFFFFFFFFFFFFFFFFFFFF
@FS10000125:26:BPA73017-1023:1:1101:2960:1200 1:N:0:6
GTGTAAACTTCGTCGAGTACGCTCAAGTTTTGAGATCGGAAGAGC
+
FFFFFFFFFFFFFFFFFFFFFFFFFFFFFFFFFFFFFFFFFFFFF
@FS10000125:26:BPA73017-1023:1:1101:3230:1200 1:N:0:6
TGGTAAACTTCGTCGAGTACGCTCAATTCCTCAGATCGGAAGAGC
+
FFFFFFFFFFFFFFFFFFFFFFFFFFFFFFFFFFFFFFFFFFFFF
@FS10000125:26:BPA73017-1023:1:1101:3750:1200 1:N:0:6
AGGTAAACTTCGTCGAGTACGCTCAAGCGTCGAGATCGGAAGAGC
+
FFFFFFFFFFFFFFFFFFFFFFFFFFFFFFFFFFFFFFFFFFFFF
@FS10000125:26:BPA73017-1023:1:1101:4810:1200 1:N:0:6
GTCGTTCAACTTCGTCGAGTACGCTCAACAGCAGAGATCGGAAGA
+
FFFFFFFFFFFFFFFFFFFFFFFFFFFFFFFFFFFFFFFFFFFFF
@FS10000125:26:BPA73017-1023:1:1101:5350:1200 1:N:0:6
CCGATAACTTCGTCGAGTACGCTCAACTTGAGAGATCGGAAGAGC
+
FFFFFFFFFFFFFFFFFFFFFFFFFFFFFFFFFFFFFFFFFFFFF
@FS10000125:26:BPA73017-1023:1:1101:5620:1200 1:N:0:6
GGGACAACTTCGTCGAGTACGCTCAAGTAGAGAGATCGGAAGAGC
+
FFFFFFFFFFFFFFFFFFFFFFFFFFFFFFFFFFFFFFFFFFFFF
@FS10000125:26:BPA73017-1023:1:1101:6520:1200 1:N:0:6
TAGGCAACTTCGTCGAGTACGCTCAAGCCGAAAGATCGGAAGAGC
+
FFFFFFFFFFFFFFFFFFFFFFFFFFFFFFFFFFFFFFFFFFFFF
@FS10000125:26:BPA73017-1023:1:1101:6840:1200 1:N:0:6
TCGTAGATAACTTCGTCGAGTACGCTCAAACAAAAAGATCGGAAG
+
FFFFFFFFFFFFFFFFFFFFFFFFFFFFFFFFFFFFFFFFFFFFF
@FS10000125:26:BPA73017-1023:1:1101:7000:1200 1:N:0:6
TTTTGTCATCTTCGTCGAGTACGCTCAATTACAAAGATCGGAAGA
+
:FFFFFFFFFFFFFFFFFFFFFFFFFFFFFFFFFFFFFFFFFFFF
@FS10000125:26:BPA73017-1023:1:1101:7790:1200 1:N:0:6
TAGTAACTTCGTCGAGTACGCTCAATGGACAAGATCGGAAGAGCA
+
:FFFFFFFFFFFFFFFFFFFFFFFFFFFFFFFFFFFFFFFFFFFF
@FS10000125:26:BPA73017-1023:1:1101:7890:1200 1:N:0:6
GCTTGAACTTCGTCGAGTACGCTCAATACTAGAGATCGGAAGAGC
+
FFFFFFFFFFFFFFFFFFFFFFFFFFFFFFFFFFFFFFFFFFFFF
@FS10000125:26:BPA73017-1023:1:1101:8230:1200 1:N:0:6
GGGTTAACTTCGTCGAGTACGCTCAAACCAGTAGATCGGAAGAGC
+
F:,FF,:FFFFFF:FF:F:F:FFF,,FFF,,FF,:FFF:::,F:F
@FS10000125:26:BPA73017-1023:1:1101:8260:1200 1:N:0:6
TTGCTGAACTTCGTCGAGTTCAAATGTTGAGATCGGAAGAGCACA
+
FFFFFFFFFFFFFFFFFFFFFFFFFFFFFFFFFFFFFFFFFFFFF
@FS10000125:26:BPA73017-1023:1:1101:8340:1200 1:N:0:6
CCCAAAACTTCGTCGAGTACGCTCAAGACATTAGATCGGAAGAGC
+
FFFFFFFFFFFFFFFFFFFFFFFFFFFFFFFFFFFFFFFFFFFFF
@FS10000125:26:BPA73017-1023:1:1101:8450:1200 1:N:0:6
GCGTTAACTTCGTCGAGTACGCTCAAATTGTTAGATCGGAAGAGC
+
FFF:F:FFFFFFFFFFF:FFFFFFFFFFFFFFFFFFFFFFFFFFF
@FS10000125:26:BPA73017-1023:1:1101:8480:1200 1:N:0:6
TCGAACTTCGTCGAGTACGCTCAATACGACAGATCGGAAGAGCAC
+
FFFFFFFFFFFFFFFFFFFFFFFFFFFFFFFFFFFFFFFFFFFFF
@FS10000125:26:BPA73017-1023:1:1101:9250:1200 1:N:0:6
GTGGGAACTTCGTCGAGTACGCTCAAAGGAATAGATCGGAAGAGC
+
F,,,,,FFFFF:FF::FFFFFFFFF,F:FFF:FF,:F:FFF:FF:
@FS10000125:26:BPA73017-1023:1:1101:9270:1200 1:N:0:6
GCGCAAACTTCGTCGAGTACGCTCAATAGGTGAGATCGGAAGAGC
+
:F:FFFFFFFFFFFFFFFFFFFFFFFFFFFFFFFFFFFFFFFFFF
@FS10000125:26:BPA73017-1023:1:1101:9280:1200 1:N:0:6
TTGGTAACTTCGTCGAGTACGCTCAACTTTTTAGATCGGAAGAGC
+
FFFFFFFFFFFFFF:FFFFFFFFF:FFFFFFFFFFFFFFFFFFFF
@FS10000125:26:BPA73017-1023:1:1101:9510:1200 1:N:0:6
TCGTAAACTTCGTCGAGTACGCTCAAAAGTTGAGATCGGAAGAGC
+
FFFFFFFFFFFFFFFFFFFFFFFFFFFFFFFFFFFFFFFFFFFFF
@FS10000125:26:BPA73017-1023:1:1101:9610:1200 1:N:0:6
TTGACTGGACTTCGTCGAGTACGCTCAACGATTAAGATCGGAAGA
+
FFFFFFFFFFFFFFFFFFFFFFFFFFFFFFFFFFFFFFFFFFFFF
@FS10000125:26:BPA73017-1023:1:1101:9710:1200 1:N:0:6
TTGACTGGACTTCGTCGAGTACGCTCAAATCAGTAGATCGGAAGA
+
FFFFFFFFFFFFFFFFFFFFFFFFFFFFFFFFFFFFFFFFFFFFF
@FS10000125:26:BPA73017-1023:1:1101:9920:1200 1:N:0:6
TTGGGAACTTCGTCGAGTACGCTCAAAAGTCGAGATCGGAAGAGC
+
FFFFFFFFFFFFFFFFFFFFFFFFFFFFFFFFFFFFFFFFFFFFF
@FS10000125:26:BPA73017-1023:1:1101:10270:1200 1:N:0:6
TGGCCAACTTCGTCGAGTACGCTCAAAACTGGAGATCGGAAGAGC
+
FFFFFFFFFFFFFFFFFFFFFFFFFFFFFFFFFFFFFFFFFFFFF
@FS10000125:26:BPA73017-1023:1:1101:10980:1200 1:N:0:6
TTGTCAACTTCGTCGAGTACGCTCAACCCGTTAGATCGGAAGAGC
+
F,FFFFFFFFFFFFFFFFFFFFFFFF:,:F,,FFFFFFFFFFFFF
@FS10000125:26:BPA73017-1023:1:1101:12170:1200 1:N:0:6
GTGCAAACTTCGTCGAGTACGCTCAACACGATAGATCGGAAGAGC
+
FFFFFFFFFFFFFFFFFFFFFFFFFFFFFFFFFFFFFFFFFFFFF
@FS10000125:26:BPA73017-1023:1:1101:12280:1200 1:N:0:6
TGGTAACTTCGTCGAGTACGCTCAAACTTTAAGATCGGAAGAGCA
+
FFFFFFFFFFFFFFFFFFFFFFFFFFFFFFFFFFFFFFFFFFFFF
@FS10000125:26:BPA73017-1023:1:1101:12420:1200 1:N:0:6
TCGCTAACTTCGTCGAGTACGCTCAATGAAATAGATCGGAAGAGC
+
FFFFFFFFFFFFFFFFFFFFFFFFFFFFFFFFFFFFFFFFFFFFF
@FS10000125:26:BPA73017-1023:1:1101:12770:1200 1:N:0:6
TTGTAGCTTCGTCGAGTACGCTCAACATCGCAGATCGGAAGAGCA
+
FFFFFFFFFFFFFFFFFFFFFFFFFFFFFFFFFFFFFFFFFFFFF
@FS10000125:26:BPA73017-1023:1:1101:13120:1200 1:N:0:6
AGGGAACTTCGTCGAGTACGCTCAAAGTGGGAGATCGGAAGAGCA
+
FFFFFFFFFFFFFFFFFFFFFFFFFFFFFFFFFFFFFFFFFFFFF
@FS10000125:26:BPA73017-1023:1:1101:13310:1200 1:N:0:6
TTGTGGAATTTCGTCGAGTACGCTCAAATTTAGAGATCGGAAGAG
+
FFFFFFFFFFFFFFFFFFFFFFFFFFFFFFFFFFFFFFFFFFFFF
@FS10000125:26:BPA73017-1023:1:1101:14210:1200 1:N:0:6
TCGAAACTTCGTCGAGTACGCTCAATTTTAAAGATCGGAAGAGCA
+
FFFFFFFFFFFFFFFFFFFFFFFFFFFFFFFFFFFFFFFFFFFFF
@FS10000125:26:BPA73017-1023:1:1101:14350:1200 1:N:0:6
TCGACAACTTCGTCGAGTACGCTCAAGCAAAGAGATCGGAAGAGC
+
FFFFFFFFFFFFFFFFFFFFFFFFFFFFFFFFFFFFFFFFFFFFF
@FS10000125:26:BPA73017-1023:1:1101:14360:1200 1:N:0:6
TCGACAACTTCGTCGAGTACGCCCAAGCAAAGAGATCGGAAGAGC
+
FFFFFFFFFFFFFFFFFFFFFFFFFFFFFFFFFFFFFFFFFFFFF
@FS10000125:26:BPA73017-1023:1:1101:14410:1200 1:N:0:6
TTGACTGGACTTCGTCGAGTACGCTCAAACTCCTAGATCGGAAGA
+
FFFFFFFFFFFFFFFFFFFFFFFFFFFFFFFFFFFFFFFFFFFFF
@FS10000125:26:BPA73017-1023:1:1101:15060:1200 1:N:0:6
TTGCAAACCTCGTCGAGTACGCTCAATGACTAAGATCGGAAGAGC
+
:FFFFFFFFFFFFFFFFFFFFFFFFFFFFFFFFFFFFFFFFFFFF
@FS10000125:26:BPA73017-1023:1:1101:15120:1200 1:N:0:6
TTGTTAACTTCGTCGAGTACGCTCAACGAGACAGATCGGAAGAGC
+
FFFFFFFFFFFFFFFFFFFFFFFFFFFFFFFFFFF,FFFFFFFFF
@FS10000125:26:BPA73017-1023:1:1101:15930:1200 1:N:0:6
TCTCAACTTCGTCGAGTACGCTCAAATTGATAGATCGGAAGAGCA
+
FFF:,FFFFF:FFF::FFF::F:,:,FF:FF::FFFF::FFFFFF
@FS10000125:26:BPA73017-1023:1:1101:16380:1200 1:N:0:6
GCGCAACTTCGTCGAGTACGCTCAAAGCGAAAGATCGGAAGAGCA
+
FFFFFFFFFFFFFFFFFFFFFFFFFFFFFFFFFFFFFFFFFFFFF
@FS10000125:26:BPA73017-1023:1:1101:1260:1210 1:N:0:6
CAGCGAAAACTTCGTCGAGTACGCTCAAGGGCTCAGATCGGAAGA
+
FFFFFFFFFFFFFFFFFFFFFFFFFFFFFFFFFFFFFFFFFFFFF
@FS10000125:26:BPA73017-1023:1:1101:2230:1210 1:N:0:6
TCGATAACTTCGTCGAGTACGCTCAAGAACAAAGATCGGAAGAGC
+
FFFFFFFFFFFFFFFFFFFFFFFFFFFFFFFFFFFFFFFFFFFFF
@FS10000125:26:BPA73017-1023:1:1101:2430:1210 1:N:0:6
TCGTCAACTTCGTCGAGTACGCTCAAAATACAAGATCGGAAGAGC
+
FFFFFFFFFFFFFFFFFFFFFFFFFFFFFFFFFFFFFFFFFFFFF
@FS10000125:26:BPA73017-1023:1:1101:2580:1210 1:N:0:6
TCACATAACTTCGTCGAGTACGCTCAAAGTGTCAGATCGGAAGAG
+
FFFFFFFFFFFFFFFFFFFFFFFFFFFFFFFFFFFFFFFFFFFFF
@FS10000125:26:BPA73017-1023:1:1101:2780:1210 1:N:0:6
GCGATAACTTCGTCGAGTACGCTCAATGCGGCAGATCGGAAGAGC
+
FFFFFFFFFFFFFFFFFFFFFFFFFFFFFFFFFFFFFFFFFFFFF
@FS10000125:26:BPA73017-1023:1:1101:3180:1210 1:N:0:6
TTGTAAAACTTCGTCGAGTACGCTCAATCAGGAAGATCGGAAGAG
+
FFFFFFFFFFFFFFFFFFFFFFFFFFFFFFFFFFFFFFFFFFFFF
@FS10000125:26:BPA73017-1023:1:1101:3220:1210 1:N:0:6
TCTTAGACTTCGTCGAGTACGCTCAATCTACGAGATCGGAAGAGC
+
FFFFFFFFFFFFFFFFFFFFFFFFFFFFFFFFFFFFFFFFFFFFF
@FS10000125:26:BPA73017-1023:1:1101:3230:1210 1:N:0:6
TCGCCAACTTCGTCGAGTACGCTCAATAGTTTAGATCGGAAGAGC
+
FF:FFFFFFFFFFFFFFFFFFFFFFFFFFFFFFFFFFFFFFFFFF
@FS10000125:26:BPA73017-1023:1:1101:3260:1210 1:N:0:6
TTGACTGGACTTCGTCGAGTACGCTCAATCAGATAGATCGGAAGA
+
FF,FFFFFFFFFFFFFFFFFFFFFFFFFFFFFF:FFF,FFFFFFF
@FS10000125:26:BPA73017-1023:1:1101:3360:1210 1:N:0:6
TTGACTGGACTTTCGTCGAGTACGCTCAATTAGGAAGATCGGAAG
+
FFFFFFFFFFFFFFFFFFFFFFFFFFFFFFFFFFFFFFFFFFFFF
@FS10000125:26:BPA73017-1023:1:1101:3670:1210 1:N:0:6
TTGCCAACTTCGTCGAGTACGCTCAATGGCTGCAGATCGGAAGAG
+
FFFFFFFFFFFFFFFFFFFFFF:FFFFFFFFFFFFFFFFFFFFFF
@FS10000125:26:BPA73017-1023:1:1101:4210:1210 1:N:0:6
TGGCCAACTTCGTCGAGTACGCTCAAGGAATAAGATCGGAAGAGC
+
FFFFFFFFFFFFFFFFFFFFFFFFFFFFFFFFFFFFFFFFFFFFF
@FS10000125:26:BPA73017-1023:1:1101:4330:1210 1:N:0:6
TTGCCCAACTTCGTCGAGTACGCTCAATGGAATAGATCGGAAGAG
+
FFFFFFFFFFFFFFFFFFFFFFFFFFFFFFFFFFFFFFFFFFFFF
@FS10000125:26:BPA73017-1023:1:1101:4880:1210 1:N:0:6
TCGGATAACTTCGTCGAGTACGCTCAATCTTACAGATCGGAAGAG
+
FFFFFFFFFFFFFFFFFFFFFFFFFFFFFFFFFFFFFFFFFFFFF
@FS10000125:26:BPA73017-1023:1:1101:5500:1210 1:N:0:6
TCTGGTAACCTCGTCGAGTACGCTCAACATCTAAGATCGGAAGAG
+
FFFFFFFFFFFFFFFFFFFFFFFFFFFFFFFFFFFFFFFFFFFFF
@FS10000125:26:BPA73017-1023:1:1101:5700:1210 1:N:0:6
GCGTGAATTTCGTCGAGTACGCTCAAGAACCTAGATCGGAAGAGC
+
FFFFFFFFFFFFFFFFFFFFFFFFFFFFFFFFFFFFFFFFFFFFF
@FS10000125:26:BPA73017-1023:1:1101:6390:1210 1:N:0:6
TTGACTGGACTTCGTCGAGTACGCTCAAAAGAACAGATCGGAAGA
+
FFFFFFFFFFFFFFFFFFFFFFFFFFFFFFFFFFFFFFFFFFFFF
@FS10000125:26:BPA73017-1023:1:1101:6810:1210 1:N:0:6
TTGGAGAACTTCGTCGAGTACGCTCAAGATGAAAGATCGGAAGAG
+
FFFFFFF:FFFFFFFFFFFFFFFFFF:FFFFFFFFFFFFFFFFFF
@FS10000125:26:BPA73017-1023:1:1101:7320:1210 1:N:0:6
TTGCACAACTTCGTCGAGTACGCTCAACCGGTGAGATCGGAAGAG
+
FFFFFFFFFFFFFFFFFFFFFFFFFFFFFFFFFFFFFFFFFFFFF
@FS10000125:26:BPA73017-1023:1:1101:7510:1210 1:N:0:6
TTGAACTTCGTCGAGTACGCTCAAACAAGGAGATCGGAAGAGCAC
+
FFFFFFFFFFFFFFFFFFFFFFFFFFFFFFFFFFFFFFFFFFFFF
@FS10000125:26:BPA73017-1023:1:1101:8450:1210 1:N:0:6
TTGTAAACTTCGTCGAGTACGCTCAATGTTTGAGATCGGAAGAGC
+
FFFFFFFFFFFFFFFFFFFFFFFFFFFFFFFFFFFFFFFFFFFFF
@FS10000125:26:BPA73017-1023:1:1101:8920:1210 1:N:0:6
TTTACATAACTTCGTCGAGTACGCTCAATAACGTAGATCGGAAGA
+
FFFFFFFFFFFFFFFFFFFFFFFFFFFFFFFFFFFFFFFFFFFFF
@FS10000125:26:BPA73017-1023:1:1101:9060:1210 1:N:0:6
GCCAAGCTTCGTCGAGTACGCTCAAAAGAGAAGATCGGAAGAGCA
+
:F:,:,:FFFFFF,FF:F:FF,F::FF::,FF:F:FFFF:,FFF:
@FS10000125:26:BPA73017-1023:1:1101:9600:1210 1:N:0:6
GACGGGTAAACTTCGTCGAGTACGCTCAAGAAAGTAGATCGGAAG
+
:FFFFFFFFFF:FFFFFFFFFFFFFFFFFFFFFFFFFFFFFFFFF
@FS10000125:26:BPA73017-1023:1:1101:9610:1210 1:N:0:6
GTGACAACTTCGTCGAGTACGCTCAATCCGGTAGATCGGAAGAGC
+
FFFFFFFFFFFFFFFFFFFFFFFFFFFFFFFFFFFFFFFFFFFFF
@FS10000125:26:BPA73017-1023:1:1101:9680:1210 1:N:0:6
TTGCCAACTTCGTCGAGTACGCTCAAGGACATAGATCGGAAGAGC
+
FFFFFFFFFFFFFFFFFFFFFFFFFFFFFFFFFFFFFFFFFFFFF
@FS10000125:26:BPA73017-1023:1:1101:10280:1210 1:N:0:6
TCTTAACTTCGTCGAGTACGCTCAAGTGCAGAGATCGGAAGAGCA
+
FFFFFFFFFFFFFF:FFFFFFFF:F:FFFFFFFFFFFFF:F:FFF
@FS10000125:26:BPA73017-1023:1:1101:11110:1210 1:N:0:6
CGGCAAACTTCGTCGAGTACGCTCAATTATCTAGATCGGAAGAGC
+
FFFFFFFFFFFFFFFFFFFFFFFFFFFFFFFFFFFFFFFFFFFFF
@FS10000125:26:BPA73017-1023:1:1101:11190:1210 1:N:0:6
TAGCAAACTTCGTCGAGTACGCTCAAGTCACAAGATCGGAAGAGC
+
FFFFFFFFFFFFFFFFFFFFFFFFFFFFFFFFFFFFFFFFFFFFF
@FS10000125:26:BPA73017-1023:1:1101:12300:1210 1:N:0:6
TTGTCAAACTTCGTCGAGTACGCTCAACATGTTAGATCGGAAGAG
+
,FFFFFF:FF:FFFFFFFFFFFFFFFFFFFFFFFFFFFFFFFFFF
@FS10000125:26:BPA73017-1023:1:1101:12580:1210 1:N:0:6
TGGGACAACTTCGTCGAGTACGCTCAATTGTACAGATCGGAAGAG
+
FFFFFFFFFFFFFFFFFFFFFFFFFFFFFFFFFFFFFFFFFFFFF
@FS10000125:26:BPA73017-1023:1:1101:12690:1210 1:N:0:6
TCGCCAACCTCGTCGAGTACGCTCAATAGGATAGATCGGAAGAGC
+
FFFFFFFFFFFFFFFFFFFFFFFFFFFFFFFFFFFFFFFFFFFFF
@FS10000125:26:BPA73017-1023:1:1101:12760:1210 1:N:0:6
CCGCTAACTTCGTCGAGTACGCTCAAAAACATAGATCGGAAGAGC
+
FFFF:FFFFFFFFFFFFFFFFFFFFFFFFFFFFFFFFFFFFFFFF
@FS10000125:26:BPA73017-1023:1:1101:12970:1210 1:N:0:6
TTGTAACTTCGTCGAGTACGCTCAAAATACAAGATCGGAAGAGCA
+
F,FF,FF:F:FFFFF,:FFF::F,F,FFFFFF,FFF,F,FFF:FF
@FS10000125:26:BPA73017-1023:1:1101:13010:1210 1:N:0:6
TCAGTCAACTTCGTCGAGTACGCTCAACAAAACAGATCGGAAGAG
+
FFFFFFFFFFFFFFFFFFFFFFFFFFFFFFFFFFFFFFFFFFFFF
@FS10000125:26:BPA73017-1023:1:1101:13150:1210 1:N:0:6
GCGTAAACTTCGTCGAGTACGCTCAAGAAGTCAGATCGGAAGAGC
+
FFFFFFFFFFFFFFFFFFFFFFFFFFFFFFFFFFFFFFFFFFFFF
@FS10000125:26:BPA73017-1023:1:1101:13400:1210 1:N:0:6
AGCAACCTTCGTCGAGTACGCTCAAATGGTTAGATCGGAAGAGCA
+
FFFFFFFFFFFFFFFFFFFFFFFFFFFFFFFFFFFFFFFFFFFFF
@FS10000125:26:BPA73017-1023:1:1101:13810:1210 1:N:0:6
CTGAGAAACCTTCGTCGAGTACGCTCAAGCCTGTAGATCGGAAGA
+
FFFFFFFFFFFFFFFFFFFF:FFFFFFFFFFFFFFFFFFFFFFFF
@FS10000125:26:BPA73017-1023:1:1101:14210:1210 1:N:0:6
TTGACTGGACTTCGTCGAGTACGCTCAATTTTGGAGATCGGAAGA
+
FFFFFFFFFFFFFFFFFFFFFFFFFFFFFFFFFFFFFFFFFFFFF
@FS10000125:26:BPA73017-1023:1:1101:14440:1210 1:N:0:6
TCGAGGCAACTTTCGTCGAGTACGCTCAAACTGGAAGATCGGAAG
+
FFFFFFFFFFFFFFFFFFFFFFFFFFFFFFFFFFFFFFFFFFFFF
@FS10000125:26:BPA73017-1023:1:1101:14520:1210 1:N:0:6
GCGTTAACTTCGTCGAGTACGCTCAATTTTATAGATCGGAAGAGC
+
FFFFFFFFFFFFFFFFFFFFFFFFFFFFFFFFFFFFFFFFFFFFF
@FS10000125:26:BPA73017-1023:1:1101:14920:1210 1:N:0:6
TTTGGATAACTTCGTCGAGTACGCTCAAGAGGATAGATCGGAAGA
+
FFFFFFFFFFFFFFFFFFFFFFFFFFFFFFFFFFFFFFFFFFFFF
@FS10000125:26:BPA73017-1023:1:1101:15350:1210 1:N:0:6
GAGGTAACTTCGTCGAGTACGCTCAACAATTATAGATCGGAAGAG
+
FFFFFFFFFFFFFFFFFFFFFFFFFFFFFFFFFFFFFFFFFFFFF
@FS10000125:26:BPA73017-1023:1:1101:15770:1210 1:N:0:6
TTGCTCAACTTCGTCGAGTACGCTCAAGCAATAAGATCGGAAGAG
+
FFFFFFFFFFFFFFFFFFFFFFFFFFFFFFFFFFFFFFFFFFFFF
@FS10000125:26:BPA73017-1023:1:1101:15890:1210 1:N:0:6
TTGTGAACTTCGTCGAGTACGCTCAAGAAAACAGATCGGAAGAGC
+
:FFFFFFFFFFFFFFFFFFFFFFFFFFFFFFFFFFFFFFFFFFFF
@FS10000125:26:BPA73017-1023:1:1101:16400:1210 1:N:0:6
TCAGCAACTTTCGTCGAGTACGCTCAATAGTTAAGATCGGAAGAG
+
FFFFFFFFFFFFFFFFFFFFFFFFFFFFFFFFFFFFFFFFFFFFF
@FS10000125:26:BPA73017-1023:1:1101:16470:1210 1:N:0:6
TTGTAACTTCGTCGAGTACGCTCAACGTTAAAGATCGGAAGAGCA
+
FFFFFFFFFFFFFFFFFFFFFFFFFFFFFFFFFFFFFFFFFFFFF
@FS10000125:26:BPA73017-1023:1:1101:1350:1220 1:N:0:6
CCGCTGAACTTCGTCGAGTACGCTCAAGGGTCTAGATCGGAAGAG
+
FFFF:F:F,FFFFFF:FFFF::FFF,FF,F,F:::FFF:FFFFFF
@FS10000125:26:BPA73017-1023:1:1101:1570:1220 1:N:0:6
TTGACAACTTCGTCGAGTACGCTCAAATAAAGAGATCGGAAGAGC
+
FFFFFFFFFFFFFFFFFFFFFFFFFFFFFFFFFFFFFFFFFFFFF
@FS10000125:26:BPA73017-1023:1:1101:1900:1220 1:N:0:6
CAGTTAACTTCGTCGAGTACGCTCAAGGAATTAGATCGGAAGAGC
+
FFFFFF:FFFFFFFFFFFFFFFFFFFFFFFFFFFF:FFFFFFFFF
@FS10000125:26:BPA73017-1023:1:1101:1930:1220 1:N:0:6
TTGCTCAACTTCGTCGAGTACGCTCAACGGTAAAGATCGGAAGAG
+
FFFFFFFFFFFFFFFFFFFFFFFFFFFFFFFFFFFFFFFFFFFFF
@FS10000125:26:BPA73017-1023:1:1101:2210:1220 1:N:0:6
TTGGCAACTTCGTCGAGTACGCTCAAGATGCCAGATCGGAAGAGC
+
FFFFFFFFFFFFFFFFFFFFFFFFFFFFFFFFFFFFFFFFFFFFF
@FS10000125:26:BPA73017-1023:1:1101:2240:1220 1:N:0:6
GCGTCAACTTCGTCGAGTACGCTCAATTTATAAGATCGGAAGAGC
+
FFFFFFFFFFFFFFFFFFFFFFFFFFFFFFFFFFFFFFFFFFFFF
@FS10000125:26:BPA73017-1023:1:1101:2320:1220 1:N:0:6
TCGGTCAACTTCGTCGAGTACGCTCAATTATACAGATCGGAAGAG
+
FFFFFFFFFFFFFFFFFFFFFFFFFFFFFFFFFFFFFFFFFFFFF
@FS10000125:26:BPA73017-1023:1:1101:2450:1220 1:N:0:6
TGGGTTAACTTCGTCGAGTACGCTCAAGATCTAAGATCGGAAGAG
+
FFFFFFFFFFFFFFFFFFFFFFFFFFFFFFFFFFFFFFFFFFFFF
@FS10000125:26:BPA73017-1023:1:1101:2660:1220 1:N:0:6
GCCTGAACTTCGTCGAGTACGCTCAATGTCTTAGATCGGAAGAGC
+
FFFFFFFFFFFFFFFFFFFFFFFFFFFFFFFFFFFFFFFFFFFFF
@FS10000125:26:BPA73017-1023:1:1101:3110:1220 1:N:0:6
TCGCTTGAACCTCGTCGAGTACGTTCAAGACCAAAGATCGGAAGA
+
FFFFFFFFFFFFFFFFFFFFFFFFFFFFFFFFFFFFFFFFFFFFF
@FS10000125:26:BPA73017-1023:1:1101:3170:1220 1:N:0:6
TCTGTAAACTTCGTCGAGTACGCTCAAGGTGAGAGATCGGAAGAG
+
FFFFFFFFFFFFFFFFFFFFFFFFFFFFFFFFFFFFFFFFFFFFF
@FS10000125:26:BPA73017-1023:1:1101:3510:1220 1:N:0:6
ACGACTCAACTTCGTCGAGTACGCTCAAAGTGTCAGATCGGAAGA
+
F:FFFFFFFFFFFFFFFFFFFFFFFFFFFFFFFFFFFFFFFFFFF
@FS10000125:26:BPA73017-1023:1:1101:3650:1220 1:N:0:6
TAGAACTTCGTCGAGTACGCTCAATATTGAAGATCGGAAGAGCAC
+
FFFFFFFFFFFFFFFFFFFFFFFFFFFFFFFFFFFFFFFFFFFFF
@FS10000125:26:BPA73017-1023:1:1101:3770:1220 1:N:0:6
TTGGAACTTCGTCGAGTACGTTCAACAAGCTAGATCGGAAGAGCA
+
FFFFFFFFFFFFFFFFFFFFFFFFFFFFFFFFFFFFFFFFFFFFF
@FS10000125:26:BPA73017-1023:1:1101:4670:1220 1:N:0:6
ATGGGTAACTTCGTCGAGTACGCTCAAATGTCCAGATCGGAAGAG
+
FFFFFFFFFFFFFFFFFFFFFFFFFFFFFFFFFFFFFFFFFFFFF
@FS10000125:26:BPA73017-1023:1:1101:4700:1220 1:N:0:6
TCGTGAACTTCGTCGAGTACGCTCAATTTCTAAGATCGGAAGAGC
+
FFFFFFFFFFFFFFFFFFFFFFFFFFFFFFFFFFFFFFFFFFFFF
@FS10000125:26:BPA73017-1023:1:1101:4870:1220 1:N:0:6
GCGAAAACTTCGTCGAGTACGCTCAAAAGTTCAGATCGGAAGAGC
+
FFFFFFFFFFFFFFFFFFFFFFFFFFFFFFFFFFFFFFFFFFFFF
@FS10000125:26:BPA73017-1023:1:1101:5100:1220 1:N:0:6
TCTTTAACTTCGTCGAGTACGCTCAAAATTAAGAGATCGGAAGAG
+
FFFFFFFFFFFFFFFFFFFFFFFFFFFFFFFFFFFFFFFFFFFFF
@FS10000125:26:BPA73017-1023:1:1101:5480:1220 1:N:0:6
CCGCAAACTTCGTCGAGTACGCTCAAGTAGTCAGATCGGAAGAGC
+
FFFFFFFFF:FFFFFFFFFFFFFFFFFFFF:FFFFFFFFFFFFFF
@FS10000125:26:BPA73017-1023:1:1101:6240:1220 1:N:0:6
GCGGAACTTCGTCGAGTACGCTCAAGTTGATAGATCGGAAGAGCA
+
FFFFFFFFFFFFFFFFFFFFFFFFFFFFFFFFFFFFFFFFFFFFF
@FS10000125:26:BPA73017-1023:1:1101:6770:1220 1:N:0:6
ACGGCAACTTCGTCGAGTACGCTCAATAAAAAAGATCGGAAGAGC
+
FF:FFFFFFFFFFFFFFFFFFFFFFFFFFFFFFFFFFFFFFFFFF
@FS10000125:26:BPA73017-1023:1:1101:6820:1220 1:N:0:6
CCGTAAACTTCGTCGAGTACGCTCAAATCAAAAGATCGGAAGAGC
+
FFFFFFFFFFFFFFFFFFFFFFFFFFFFFFFFFFFFFFFFFFFFF
@FS10000125:26:BPA73017-1023:1:1101:6860:1220 1:N:0:6
TTGACTGGACTTCGTCGAGTACGCTCAACCGTCCAGATCGGAAGA
+
FFFFFFFFFFFFFFFFFFFFFFFFFFFFFFFFFFFFFFFFFFFFF
@FS10000125:26:BPA73017-1023:1:1101:6980:1220 1:N:0:6
TCGGCAACTTCGTCGAGTACGCTCAATACGAGAGATCGGAAGAGC
+
:F,FFFFFFFFFFFFFFFFFFFFFFFFFFFFFFFFFFFFFFFFFF
@FS10000125:26:BPA73017-1023:1:1101:7330:1220 1:N:0:6
TCACTAACTTCGTCGAGTACGCTCAAGATGAGAGATCGGAAAGCA
+
FFFFFFFFFFFFFFFFFFFFFFFFFFFFFFFFFFFFFFFFFFFFF
@FS10000125:26:BPA73017-1023:1:1101:7350:1220 1:N:0:6
TCTCGGAACTTCGTCGAGTACGCTCAACCAAATAGATCGGAAGAG
+
FFFFFFFFFFFFFFFFFFFFFFFFFFFFFFFFFFFFFFFFFFFFF
@FS10000125:26:BPA73017-1023:1:1101:7430:1220 1:N:0:6
TCGTTAACTTCGTCGAGTACGCTCAAATAAAGAGATCGGAAGAGC
+
FFFFFFFFFFFFFFFFFFFFFFFFFFFFFFFFFFFFFFFFFFFFF
@FS10000125:26:BPA73017-1023:1:1101:7480:1220 1:N:0:6
CTTCGTAACTTCGTCGAGTACGCTCAGAATATTTGATCGGAAGAG
+
:F,F:,,:F:::,FF,F,FF:::FF,,FFFFFF,FF:F:,,F,,F
@FS10000125:26:BPA73017-1023:1:1101:7490:1220 1:N:0:6
TACCATTAACTTCGTCGAGTACGCTCAATTAACAAGATCGGAAGA
+
FFFFFFFFFFFFFFFFFFFFFFFFFFFFFFFFFFFFFFFFFFFFF
@FS10000125:26:BPA73017-1023:1:1101:7700:1220 1:N:0:6
CTGGAACTTCGTCGAGTACGCTCAAAAGGTGAGATCGGAAGAGCA
+
FFFFFFFFFFFFFFFFFFFFFFFFFFFFFFFFFFFFFFFFFFFFF
@FS10000125:26:BPA73017-1023:1:1101:8090:1220 1:N:0:6
GGGAAAACTTCGTCGAGTACGCTCAAGAAATCAGATCGGAAGAGC
+
,FFFFFFFFFFFFFFFFFFFFFFFFFFFFFFFFFFFFFFFFFFFF
@FS10000125:26:BPA73017-1023:1:1101:8390:1220 1:N:0:6
CCGAAAACTTCGTCGAGTACGCTCAATGTAGTAGATCGGAAGAGC
+
FFFFFFFFFFFFFFFFFFFFFFFFFFFFFFFFFFFFFFFFFFFFF
@FS10000125:26:BPA73017-1023:1:1101:8540:1220 1:N:0:6
CCGCCAACTTCGTCGAGTACGCTCAAGGTTGGAGATCGGAAGAGC
+
FFFFFFFFFFFFFFFFFFFFFFFFFFFF:FFFFFFFFFFFFFFFF
@FS10000125:26:BPA73017-1023:1:1101:8790:1220 1:N:0:6
TAGTAAACTTCGTCGAGTACGCTCAATCAAGGAGATCGGAAGAGC
+
FFFFFFFFFFFFFFFFFFFFFFFFFFFFFFFFFFFFFFFFFFFFF
@FS10000125:26:BPA73017-1023:1:1101:9400:1220 1:N:0:6
TCATTAACTTCGTCGAGTACGCTCAATCCCCAAGATCGGAAGAGC
+
FFFFFFFFFFFFFFFFFFFFFFFFFFFFFFFFFFFFFFFFFFFFF
@FS10000125:26:BPA73017-1023:1:1101:9690:1220 1:N:0:6
GCGTAAGCTTCGTCGAGTACGCTCAATGCTGTAGATCGGAAGAGC
+
FFFFFFFFFFFFFFFFFFFFFFFFFFFFFFFFFFFFFFFFFFFFF
@FS10000125:26:BPA73017-1023:1:1101:10390:1220 1:N:0:6
TCGAAGAACTTCGTCGAGTACGCTCAAGTGTAGAGATCGGAAGAG
+
FF:FF:FFFFFFFFFFFFFFFFFFFFFFFFFFFFFFFFFFFFFFF
@FS10000125:26:BPA73017-1023:1:1101:10420:1220 1:N:0:6
TCGTAAACTTCGTCGAGTACGCTCAAAGGAATAGATCGGAAGAGC
+
FFFFFFFFFFFFFFFFFFFFFFFFFFFFFFFFFFFFFFFFFFFFF
@FS10000125:26:BPA73017-1023:1:1101:10430:1220 1:N:0:6
GCGAAAACTTCGTCGAGTACGCTCAAGATAAAAGATCGGAAGAGC
+
FFFFFFFFFFFFFFFFFFFFFFFFFFFFFFFFFFFFFFFFFFFFF
@FS10000125:26:BPA73017-1023:1:1101:11310:1220 1:N:0:6
TTGTTAAACTTCGTCGAGTACGCTCAAGAACTAAGATCGGAAGAG
+
FFFFFFFFFFFFFFFFFFFFFFFFFFFFFFFFFFFFFFFFFFFFF
@FS10000125:26:BPA73017-1023:1:1101:11700:1220 1:N:0:6
TCGTCTAACTTCGTCGAGTACGCTCAACAGGGTAGATCGGAAGAG
+
FFFFFFFFFFFFFFFFFFFFFFFFFFFFFFFFFFFFFFFFFFFFF
@FS10000125:26:BPA73017-1023:1:1101:12240:1220 1:N:0:6
GCGCCAACTTTCGAGTACGCTCAATAAATAAGATCGGAAGAGCAC
+
FFFFFFFFFFFFFFFFFFFFFFFFFFFFFFFFFFFFFFFFFFFFF
@FS10000125:26:BPA73017-1023:1:1101:12350:1220 1:N:0:6
TGGGGAAACTTCGTCGAGTACGCTCAGATAGATCGGAAGAGCACA
+
FFFFFFFFFFFFFFFFFFFFFFFFFFFFFFFFFFFFFFFFFFFFF
@FS10000125:26:BPA73017-1023:1:1101:12800:1220 1:N:0:6
TTGTCGAACTTCGTCGAGTACGCTCAAAGGCCAAGATCGGAAGAG
+
FFFFFFFFFFFFFFFFFFFFFFFFFFFFFFFFFFFFFFFFFFFFF
@FS10000125:26:BPA73017-1023:1:1101:13270:1220 1:N:0:6
TTGACTGGACTTCGTCGAGTACGCTCAACGATTGAGATCGGAAGA
+
FFFFFFFFFFFFFFFFFFFFFFFFFFFFFFFFFFFFFFFFFFFFF
@FS10000125:26:BPA73017-1023:1:1101:13710:1220 1:N:0:6
GCGATAACTTCGTCGAGTACGCTCAATTGCCCAGATCGGAAGAGC
+
,FFFF:F::FFFFF:FFFF::FFF,FFF:FF::FFFFFFFFFF:F
@FS10000125:26:BPA73017-1023:1:1101:13930:1220 1:N:0:6
CAGATAACTTCGTCGAGTACGCTCAATTCCATAGATCGGAAGAGC
+
:FF:,F:::F:::F,F:FF,,FF:,FF,::,,F,FF::FFFFF,F
@FS10000125:26:BPA73017-1023:1:1101:14060:1220 1:N:0:6
ATGACTGGACTTCGTCGAGTACGCTCAATATCAGAGATCGGAAGA
+
F:FFFFFFFFFFFFFFFFFFFFFFFFFFFFFFFFFFFFFFFFFFF
@FS10000125:26:BPA73017-1023:1:1101:14300:1220 1:N:0:6
TTGGAAACTTCGTCGAGTACGCTCAACAGTATAGATCGGAAGAGC
+
:FFFFFFFFFFFFFFFFFFFFFFFFFFFFFFFFFFFFFFFFFFFF
@FS10000125:26:BPA73017-1023:1:1101:14550:1220 1:N:0:6
GCGGAGAACTTCGTCGAGTACGCTCAATGACCGAGATCGGAAGAG
+
FFFFFFFFFFFFFFFFFFFFFFFFFFFFFFFFFFFFFFFFFFFFF
@FS10000125:26:BPA73017-1023:1:1101:14570:1220 1:N:0:6
TTGGTAACTTCGTCGAGTACGCTCAAAAGATTAGATCGGAAGAGC
+
,FFFFFFFFFFFFFFFFFFFFFFFFFFFFFFFFFFFFFFFFFFFF
@FS10000125:26:BPA73017-1023:1:1101:14830:1220 1:N:0:6
TGCAGAAAACTTCGTCGAGTATGCTCAATCACTTAGATCGGAAGA
+
FFFFFFFFFFFFFFFFFFFFFFFFFFFFFFFFFFFFFFFFFFFFF
@FS10000125:26:BPA73017-1023:1:1101:14880:1220 1:N:0:6
TTGTGAACTTCGTCGAGTACGCTCAATTACACAGATCGGAAGAGC
+
FFFFFFFFFFFFFFFFFFFFFFFFF:FFFFFFFFFFFFFFFFFFF
@FS10000125:26:BPA73017-1023:1:1101:14960:1220 1:N:0:6
GCGGCAACTTCGTCGAGTACGCTCAAAGAATGAGATCGGAAGAGC
+
FFFFFFFFFFFFFFFFFFFFFFFFFFFFFFFFFFFFFFFFFFFFF
@FS10000125:26:BPA73017-1023:1:1101:14970:1220 1:N:0:6
TTGACACTTCGTCGAGTACGCTCAATGACGTAGATCGGAAGAGCA
+
FFFFFFFFFFFFFFFFFFFFFFFFFFFFFFFFFFFFFFFFFFFFF
@FS10000125:26:BPA73017-1023:1:1101:15270:1220 1:N:0:6
TTGACTGGACTTCGTCGAGTACGCTCAAATCAGGAGATCGGAAGA
+
FFFFFFFFFFFFFFFFFFFFFFFFFFFFFFFFFFFFFFFFFFFFF
@FS10000125:26:BPA73017-1023:1:1101:15360:1220 1:N:0:6
CCGTCAACTTCGTCGAGTACGCTCAATAAAGTAGATCGGAAGAGC
+
FFFFFFFFFFFFFFFFFFFFFFFFFFFFFFFFFFFFFFFFFFFFF
@FS10000125:26:BPA73017-1023:1:1101:15830:1220 1:N:0:6
GCGGAAACTTCGTCGAGTACGCTCAACCTAGAAGATCGGAAGAGC
+
FFFFFFFFFFFFFFFFFFFFFFFFFFFFFFFFFFFFFFFFFFFFF
@FS10000125:26:BPA73017-1023:1:1101:16140:1220 1:N:0:6
TCTAGAACTTCGTCGAGTACGCTCAAATTATAAGATCGGAAGAGC
+
FFFFFFFFFFFFFFFFFFFFFFFFFFFFFFFFFFFFFFFFFFFFF
@FS10000125:26:BPA73017-1023:1:1101:1290:1230 1:N:0:6
TTGACTGGACTTCGTCGAGTACGCTCAACCGCCAAGATCGGAAGA
+
FFFFFFFFFFFFFFFFFFFFFFFFFFFFFFFFFFFFFFFFFFFFF
@FS10000125:26:BPA73017-1023:1:1101:1430:1230 1:N:0:6
TAGGAAACTTCGTCGAGTACGCTCAACGGTAGAGATCGGAAGAGC
+
FFFFFFFFFFFFFFFFFFFFFFFF::F:FFFFFFFFFFFFFFFFF
@FS10000125:26:BPA73017-1023:1:1101:1910:1230 1:N:0:6
TACTTCGTCGAGTACGCTCAACTGATTAGATCGGAAGAGCACACG
+
FFFFFF,F,:FF:FFFF:F:FFF:F,FFFFFF:,FFF::FFFFF:
@FS10000125:26:BPA73017-1023:1:1101:2260:1230 1:N:0:6
GTGCAAACTTCGTCGAGTACGCTCAATTCAAGAGATCGGAAGAGC
+
F:FFFFFFFFFFFFFFFFFFFFFFFFFFFFFFFFFFFFFFFFFFF
@FS10000125:26:BPA73017-1023:1:1101:2590:1230 1:N:0:6
TTTGCAACTTCGTCGAGTACGCTCAACAGACTAGATCGGAAGAGC
+
FFFFFFFFFFFFFFFFFFFFFFFFFFFFFFFFFFFFFFFFFFFFF
@FS10000125:26:BPA73017-1023:1:1101:2710:1230 1:N:0:6
TCGCGATCTTCGTCGAGTACGCTCAATTGAGAAGATCGGAAGAGC
+
FFFFFFFFFFFFFFFFFFFFFFFFFFFFFFFFFFFFFFFFFFFFF
@FS10000125:26:BPA73017-1023:1:1101:2880:1230 1:N:0:6
TTGGAACTTCGTCGAGTACGCTCAATTAAAGAGATCGGAAGAGCA
+
FFFFFFFFFFFFFFFFFFFFFFFFFFFFFFFFFFFFFFFFFFFFF
@FS10000125:26:BPA73017-1023:1:1101:3220:1230 1:N:0:6
CCTATAACTTCGTCGAGTACGCTCAATGGACAAGATCGGAAGAGC
+
FFFFFFFFFFFFFFFFFFFFFFFFFFFFFFFFFFFFFFFFFFFFF
@FS10000125:26:BPA73017-1023:1:1101:3310:1230 1:N:0:6
ATGAGGTAACTTCGTCGAGTACGCTCAAAAGGACAGATCGGAAGA
+
F:FFFFFFFFFFFFFFFFFFFFFFFFFFFFFFFFFFFFFFFFFFF
@FS10000125:26:BPA73017-1023:1:1101:3350:1230 1:N:0:6
GGGCCAACTTCGTCGAGTACGCTCAAAAAAAAAGATCGGAAGAGC
+
FFFFFFFFFFFFFFFFFFFFFFFFFFFFFFFFFFFFFFFFFFFFF
@FS10000125:26:BPA73017-1023:1:1101:3370:1230 1:N:0:6
TTGTGGAACTTCGTCGAGTACGCTCAATAGGGGAGATCGGAAGAG
+
FFFFFFFFFFFFFFFFFFFFFFFFFFFFFFFFFFFFFFFFFFFFF
@FS10000125:26:BPA73017-1023:1:1101:3470:1230 1:N:0:6
TTGTTGAACTTCGTCGAGTACGCTCAAAGTAATAGATCGGAAGAG
+
FFFFF:FFFFFFFFFFFFFFFFFFFFFFFFFFFFFFFFFFFFFFF
@FS10000125:26:BPA73017-1023:1:1101:3540:1230 1:N:0:6
TTGGAACTTCGTCGAGTACGCTCAATTTACAAGATCGGAAGAGCA
+
FFFFFFFFFFFFFFFFFFFFFFFFFFFFFFFFFFFFFFFFFFFFF
@FS10000125:26:BPA73017-1023:1:1101:3620:1230 1:N:0:6
TTTTTTAACTTCGTCGAGTACGCTCAAGATAAAAGATCGGAAGAG
+
FFFFFFFFFFFFFFFFFFFFFFFFFFFFFFFFFFFFFFFFFFFFF
@FS10000125:26:BPA73017-1023:1:1101:3650:1230 1:N:0:6
TTTAAACTTCGTCGAGTACGCTCAAAAATGGAGATCGGAAGAGCA
+
FFFFFFFFFFFFFFFFFFFFFFFFFFFFFFFFFFFFFFFFFFFFF
@FS10000125:26:BPA73017-1023:1:1101:3850:1230 1:N:0:6
TCTGCCAACTTCGTCGAGTACGCTCAAGGAGTCAGATCGGAAGAG
+
FFFFFFFFFFFFFFFFFFFFFFFFFFFFFFFFFFFFFFFFFFFFF
@FS10000125:26:BPA73017-1023:1:1101:4270:1230 1:N:0:6
TGGCAAACTTCGTCGAGTACGCTCAATTTTGGAGATCGGAAGAGC
+
FFFFFFFFFFFFFFFFFFFFFFFFFFFFFFFFFFFFFFFFFFFFF
@FS10000125:26:BPA73017-1023:1:1101:4870:1230 1:N:0:6
GCGGGAACTTCGTCGAGTACGCTCAATGCTGAAGATCGGAAGAGC
+
FFFFFFFFFFFFFFFFFFFFFFFFFFFFFFFFFFFFFFFFFFFFF
@FS10000125:26:BPA73017-1023:1:1101:4950:1230 1:N:0:6
CCCGCAACTTCGTCGAGTACGCTCAACTGAATAGATCGGAAGAGC
+
FFFFFFFFFFFFFFFFFFFFFFFFFFFFFFFFFFFFFFFFFFFFF
@FS10000125:26:BPA73017-1023:1:1101:6520:1230 1:N:0:6
TTGACTGGACTTCGTCGAGTACGCTCAAAAGAACAGATCGGAAGA
+
FFFFFFFFFFFFFFFFFFFFFFFFFFFFFFFFFFFFFFFFFFFFF
@FS10000125:26:BPA73017-1023:1:1101:7070:1230 1:N:0:6
TGGTAACTTCGTCGAGTACGCTCAAATCTTAAGATCGGAAGAGCA
+
FFFFFFFFFFFFFFFFFFFFFFFFFFFFFFFFFFFFFFFFFFFFF
@FS10000125:26:BPA73017-1023:1:1101:7650:1230 1:N:0:6
TGGCAAACTTCGTCGAGTACGCTCAACTGGTTAGATCGGAAGAGC
+
FFFFFFFFFFFFFFFFFFFFFFFFFFFFFFFFFFFFFFFFFFFFF
@FS10000125:26:BPA73017-1023:1:1101:7840:1230 1:N:0:6
CTGAAACTTCGTCGAGTACGCTCAAAATGTCAGATCGGAAGAGCA
+
F:FFFFFFFFFFFFFFFFFFFFFFFFFFFFFFFFFFFFFFFFFF:
@FS10000125:26:BPA73017-1023:1:1101:7910:1230 1:N:0:6
GGGTCAACTTCGTCGAGTACGCTCAAGAGTTCAGATCGGAAGAGC
+
FFFFFFFFFFFFFFFFFFFFFFFFFFF:FFFFFFFFFFFFFFFFF
@FS10000125:26:BPA73017-1023:1:1101:7950:1230 1:N:0:6
TTGTTGAACTTCGTCGAGTACGCTCAATGGCCGAGATCGGAAGAG
+
FFF:FFFFFFFFFFFFFFFFF:FFF,FF::FF:FFFFF:FFFFFF
@FS10000125:26:BPA73017-1023:1:1101:8200:1230 1:N:0:6
TCACTAACTTCGTCGAGTACGCTCAAACTTATAGATCGGAAGAGC
+
FFFFFFFFFFFFFFFFFFFFFFFFF:FFFFFFFFFFFFFFFFFFF
@FS10000125:26:BPA73017-1023:1:1101:8230:1230 1:N:0:6
TCGTCAACTTCGTCGAGTACGCTCAATCTGAAAGATCGGAAGAGC
+
FFFFFFFFFFFFFFFFFFFFFFFFFFFFFFFFFFFFFFFFFFFFF
@FS10000125:26:BPA73017-1023:1:1101:8350:1230 1:N:0:6
GCGAAAACTTCGTCGAGTACGCTCAACAGAATAGATCGGAAGAGC
+
,FFFF,FFFFFFFFFF:FFFFFFF:FFFFFFFFFFFF:F,FFF:F
@FS10000125:26:BPA73017-1023:1:1101:8930:1230 1:N:0:6
TAGTTAACTTCGTCGAGTACGCTCAATTAACCAGATCGGAAGAGC
+
FFF:FFFFFFFFFFFFFFFFFFFFFFFFFFFFFFFFFFFFFFFFF
@FS10000125:26:BPA73017-1023:1:1101:9090:1230 1:N:0:6
GATATAACTTCGTCGAGTACGCTCAACATGTTAGATCGGAAGAGC
+
FFFFFFFFFFFFFFFFFFFFFFFFFFFFFFFFFFFFFFFFFFFFF
@FS10000125:26:BPA73017-1023:1:1101:10480:1230 1:N:0:6
TTGTTAACTTCGTCGAGTACGCTCAAGGTTACAGATCGGAAGAGC
+
FF,:FFFFFFFFFF::FFFF:FFFF,:,FFFF:FFF:::FFFFFF
@FS10000125:26:BPA73017-1023:1:1101:11150:1230 1:N:0:6
TTTGTAACTTCGTCGAGTACGCTCAAATTAAAAGATCGGAAGAGC
+
FFFFFFFFFFFFFFFFFFFFFFFFFFFFFFFFFFFFFFFFFFFFF
@FS10000125:26:BPA73017-1023:1:1101:11160:1230 1:N:0:6
TCTATCCAACTTCGTCGAGTACGCTCAAGTAAGTAGATCGGAAGA
+
FFFFFFFFFFFFFFFFFFFFFFFFFFFFFFFFFFFFFFFFFFFFF
@FS10000125:26:BPA73017-1023:1:1101:11520:1230 1:N:0:6
TCTCAGAACTTCGTTGAGTACGCTCAATACTTCAGATCGGAAGAG
+
FFFFFFFFFFFFFFFFFFFFFFFFFFFFFFFFFFFFFFFFFFFFF
@FS10000125:26:BPA73017-1023:1:1101:11570:1230 1:N:0:6
TCGGTAACTTCGTCGAGTACGCTCAAACGCTGAGATCGGAAGAGC
+
FFFFFFFFFFFFFFFFFFFFFFFFFFFFFFFFFFFFFFFFFFFFF
@FS10000125:26:BPA73017-1023:1:1101:11960:1230 1:N:0:6
TTGCAAACTTCGTCGAGTACGCTCAACTCCTTAGATCGGAAGAGC
+
FFFFFFFF:FFFFF:FFFF:FFFFFFFFFFFFFFFFF:FFFFF:F
@FS10000125:26:BPA73017-1023:1:1101:12060:1230 1:N:0:6
TCGTGAACTTCGTCGAGTACGCTCAAACGTATAGATCGGAAGAGC
+
FFFFFFFFFFFFFFFFFFFFFFFF:FFFFFFFFFFFFFFFFFFFF
@FS10000125:26:BPA73017-1023:1:1101:12550:1230 1:N:0:6
TTCAAAACTTCGTCGAGTACGCTCAAAAGTGCAGATCGGAAGAGC
+
FFFFFFFFFFFFFFFFFFFFFFFFFFFFFFFFFFFFFFFFFFFFF
@FS10000125:26:BPA73017-1023:1:1101:12570:1230 1:N:0:6
GCGGAAACTTCGTCGAGTACGCTCAACAATAGAGATCGGAAGAGC
+
,F::FFFFFFFFFFFFFFFFFFFFFFFF:FFFFFFFFFFFFFFFF
@FS10000125:26:BPA73017-1023:1:1101:12770:1230 1:N:0:6
CTGAAACTTCGTCGAGTACGCTCCCTGAACTTCGTCGAGTACGCT
+
FFFFFFFFFFFFFFFFFFFFFFFFFFFFFFFFFFFFFFFFFFFF,
@FS10000125:26:BPA73017-1023:1:1101:12810:1230 1:N:0:6
TCGACAACTTCGTCGAGTACGCTCAAACCAAAAGATCGGAAGAGC
+
FFFFFFFFFFFFFFFFFFFFFFFFFFFFFFFFFFFFFFFFFFFFF
@FS10000125:26:BPA73017-1023:1:1101:12840:1230 1:N:0:6
TTGAGAACTTCGTCGAGTACGCTCAAGAGACAAGATCGGAAGAGC
+
FF,FFFFFFFFFFFFFFFFFFFFFFFFFFFFFFFFFFFFFFFFFF
@FS10000125:26:BPA73017-1023:1:1101:13030:1230 1:N:0:6
GAGCAACTTCGTCGAGTACGCTCAAACTGCAAGATCGGAAGAGCA
+
FFFFFFFFFFFFFFFFFFFFFFFFFFFFFFFFFFFFFFFFFFFFF
@FS10000125:26:BPA73017-1023:1:1101:13430:1230 1:N:0:6
CCCAAACTTCGTCGAGTACGCTCAAAATTAGAGATCGGAAGAGCA
+
FFFFFFFFFFFFFFFFFFFFFFFFFFFFFFFFFFFFFFFFFFFFF
@FS10000125:26:BPA73017-1023:1:1101:13480:1230 1:N:0:6
TCGGCAACTTCGTCGAGTACGCTCAAGATGAAAGATCGGAAGAGC
+
FFFFFFFFFFFFFFFFFFFFFFFFFFFFFFFFFFFFFFFFFFFFF
@FS10000125:26:BPA73017-1023:1:1101:13570:1230 1:N:0:6
TCTGCCAACTTCGTCGAGTACGCTCAACGCCGGAGATCGGAAGAG
+
FFFFFFFFFFFFFFFFFFFFFFFFFFFFFFFFFFFFFFFFFFFFF
@FS10000125:26:BPA73017-1023:1:1101:14190:1230 1:N:0:6
GCGTTAACTTCGTCGAGTACGCTCAAAAATAGAGATCGGAAGAGC
+
FFFFFFFFFFFFFFFFFFFFFFFFFFFFFFFFFFFFFFFFFFFFF
@FS10000125:26:BPA73017-1023:1:1101:14540:1230 1:N:0:6
TTGGAATTTCGTCGAGTACGCTCAAGGGGATAGATCGGAAGAGCA
+
FFFFFFFFFFFFFFFFFFFFFFFFFFFFFFFFFFFFFFFFFFFFF
@FS10000125:26:BPA73017-1023:1:1101:14640:1230 1:N:0:6
TCGATCTTGATGCTTGAGCGTACTCGACGAAGTTCTGCCCGCCGC
+
FFFFFFFFFFFFFFFFFFFFFFFFFFFFFFFFFFFFFFFFFFFFF
@FS10000125:26:BPA73017-1023:1:1101:14780:1230 1:N:0:6
GGGGAGCTTCGTCGAGTACGCTCAAGGACTTAGATCGGAAGAGCA
+
,:F:F,FFFFFFFFF,FFFF:,F::FFFF:FFFFFF:F,FFFFFF
@FS10000125:26:BPA73017-1023:1:1101:14860:1230 1:N:0:6
TCGTCCAACTTCGTCGAGTACGCTCAATTCTTGAGATCGGAAGAG
+
FFFFFFFFFFFFFFFFFFFFFFFFFFFFFFFFFFFFFFFFFFFFF
@FS10000125:26:BPA73017-1023:1:1101:14880:1230 1:N:0:6
TAGTAAACTTCGTCGAGTACGCTCAAGCTGGAAGATCGGAAGAGC
+
FFFFFFFFFFFFFFFFFFFFFFFFFFFFFFFFFFFFFFFFFFFFF
@FS10000125:26:BPA73017-1023:1:1101:15130:1230 1:N:0:6
GCCTATCTTCGTCGAGTACGCTCAACAAAAAAGATCGGAAGAGCA
+
FFFFFFFFFFFFFFFFFFFFFFFFFFFFFFFFFFFFFFFFFFFFF
@FS10000125:26:BPA73017-1023:1:1101:15170:1230 1:N:0:6
TCGGTAACTTCGTCGAGTACGCTCAACTGAATAGATCGGAAGAGC
+
FFFFFFFFFFFFFFFFFFFFFFFFFFFFFFFFFFFFFFFFFFFFF
@FS10000125:26:BPA73017-1023:1:1101:16410:1230 1:N:0:6
TCGCCAACTTCGTCGAGTACGCTCAAAGAACAAGATCGGAAGAGC
+
FFFFFFFFFFFFFFFFFFFFFFFFFFFFF:FFFFFFFFFFFFFFF
@FS10000125:26:BPA73017-1023:1:1101:1120:1240 1:N:0:6
CCGCAAACTTCGTCGAGTACGCTCAAAGAATTAGATCGGAAGAGC
+
FFFFFFFFFFFFFFFFFFFFFFFFFFFFFFFFFFFFFFFFFFFFF
@FS10000125:26:BPA73017-1023:1:1101:1660:1240 1:N:0:6
CTGAACTTCGTCGAGTACGCTCAAGCTAGAAGATCGGAAGAGCAC
+
FFFFFFFFFFFFFFFFFFFFFFFFFFFFFFFFFFFFFFFFFFFFF
@FS10000125:26:BPA73017-1023:1:1101:1840:1240 1:N:0:6
TTGAGAACTTCGTCGAGTACGCTCAATTTGTCAGATCGGAAGAGC
+
FFFFFFFFFFFFFFFFFFFFFFFFFFFFFFFFFFFFFFFFFFFFF
@FS10000125:26:BPA73017-1023:1:1101:2100:1240 1:N:0:6
TCGTAGAACTTCGTCGAGTACGCTCAATGCGAGAGATCGGAAGAG
+
FFFFFFFFFFFFFFFFFFFFFFFFFFFFFFFFFFFFFFFFFFFFF
@FS10000125:26:BPA73017-1023:1:1101:2120:1240 1:N:0:6
GGCTGAACTTCGTCGAGTACGCTCAATTATGAAGATCGGAAGAGC
+
:FFFFFFFFFFFFFFFFFFFFFFFFFFFFFFFFFFFFFFFFFFFF
@FS10000125:26:BPA73017-1023:1:1101:2170:1240 1:N:0:6
TTGCGAAACTTCGTCGAGTACGCTCAATGCCCCAGATCGGAAGAG
+
FFFFFFFFFFFFFFFFFFFFFFFFFFFFFFFFFFFFFFFFFFFFF
@FS10000125:26:BPA73017-1023:1:1101:2360:1240 1:N:0:6
TCGCTCAACTTCGTCGAGTACGCTCAATTTTAAAGATCGGAAGAG
+
,F,FFFFFFFFFFFFFFFFFFFFFFFFFFFF:FFFFFFFF:FFFF
@FS10000125:26:BPA73017-1023:1:1101:2560:1240 1:N:0:6
CCGGTAACTTCGTCGAGTACGCTCAAATAAGAAGATCGGAAGAGC
+
FFFFFFFFFFFFFFFFFFFFFFFFFFFFFFFFFFFFFFFFFFFFF
@FS10000125:26:BPA73017-1023:1:1101:3100:1240 1:N:0:6
CCGGGAACTTCGTCGAGTACGCTCAAAACGTAAGATCGGAAGAGC
+
FFFFFFFFFFFFFFFFFFFFFFFFFFFFFFFFFFFFFFFFFFFFF
@FS10000125:26:BPA73017-1023:1:1101:4080:1240 1:N:0:6
CCGCAAACTTCGTCGAGTACGCTCAAAACAACAGATCGGAAGAGC
+
FFFFFFFFFFFFFFFFFFFFFFFFFFFFFFFFFFFFFFFFFFFFF
@FS10000125:26:BPA73017-1023:1:1101:4700:1240 1:N:0:6
GCGTAAACTTCGTCGAGTACGCTCAAGTTCAAAGATCGGAAGAGC
+
FFFFFFFFFFFFFFFFFFFFFFFFFFFFFFFFFFFFFFFFFFFFF
@FS10000125:26:BPA73017-1023:1:1101:4760:1240 1:N:0:6
TTCCTCAACTTCGTCGAGTACGCTCAATGAGTTAGATCGGAAGAG
+
FFFFFFFFFFFFFFFFFFFFFFFFFFFFFFFFFFFFFF:FFFFFF
@FS10000125:26:BPA73017-1023:1:1101:4810:1240 1:N:0:6
TAGCAAACTTCGTCGAGTACGCTCAAAGAATGAGATCGGAAGAGC
+
FFFFFFFFFFFFFFFFFFFFFFFFFFFFFFFFFFFFFFFFFFFFF
@FS10000125:26:BPA73017-1023:1:1101:5040:1240 1:N:0:6
TTGCTGAACTTCGTCGAGTACGCTCAAATTGGGAGATCGGAAGAG
+
FFFFFFFFFFFFFFFFFFFFFFFFFFFFFFFFFFFFFFFFFFFFF
@FS10000125:26:BPA73017-1023:1:1101:5330:1240 1:N:0:6
ACGAAGTTGTGCCGACTGGACTCTTCGTCGAGTACGCTCAATACC
+
FFFFFFFFFFFFFFFFFFFFFFFFFFFFFFFFFFFFFFFFFFFFF
@FS10000125:26:BPA73017-1023:1:1101:5390:1240 1:N:0:6
TCGTCAAACTTCGTCGAGTACGCTCAAAGGTTCAGATCGGAAGAG
+
FFFFFFFFFFFFFFFFFFFFFFFFFFFFFFFFFFFFFFFFFFFFF
@FS10000125:26:BPA73017-1023:1:1101:5540:1240 1:N:0:6
ACGCAACGTCGTCGAGTACGTTCAATAGAGCAGATCGGAAGAGCA
+
FFFFFFFFFFFFFFFFFFFFFFFFFFFFFFFFFFFFFFFFFFFFF
@FS10000125:26:BPA73017-1023:1:1101:5820:1240 1:N:0:6
TTGATTAACTTCGTCGAGTACGCTCAACGTTTTAGATCGGAAGAG
+
FFFFFFFFFFFFFFFFFFFFFFFFFFFFFFFFFFFFFFFFFFFFF
@FS10000125:26:BPA73017-1023:1:1101:6130:1240 1:N:0:6
TAGTAAACTTCGTCGAGTACGCTCAAAATATTAGATCGGAAGAGC
+
FFFFFFFFFFFFFFFFFFFFFFFFFFFFFFFFFFFFFFFFFFFFF
@FS10000125:26:BPA73017-1023:1:1101:6210:1240 1:N:0:6
ACTTCGTCGAGTACGCTCAACTTGAAAGATCGGAAGAGCACACGT
+
FFFFFFFFFFFFFFFFFFFFFFFFFFFFFFFFFFFFFFFFFFFFF
@FS10000125:26:BPA73017-1023:1:1101:6400:1240 1:N:0:6
TTGTAAACTTCGTCGAGTACGCTCAATCATATAGATCGGAAGAGC
+
FFFFFFFFFFFFFFFFFFFFFFFFFFFFFFFFFFFFFFFFFFFFF
@FS10000125:26:BPA73017-1023:1:1101:6670:1240 1:N:0:6
TTGTTAACTTCGTCGAGTACGCTCAAGTCGAGAGATCGGAAGAGC
+
FFFFFFFFFFFFFFFFFFFFFFFFFFFFFFFFFFFFFFFFFFFFF
@FS10000125:26:BPA73017-1023:1:1101:7300:1240 1:N:0:6
TTGCACAACTTCGTCGAGTACGCTCAACCGGTGAGATCGGAAGAG
+
FFFFFFFFFFFFFFFFFFFFFFFFFFFFFFF:FFFFFFFFFFFFF
@FS10000125:26:BPA73017-1023:1:1101:7650:1240 1:N:0:6
CTGCAGAACTTCGTCGAGTACGCTCAAAAGCCCAGATCGGAAGAG
+
FFFFFFFFFFFFFFFFFFFFFFFFFFFFFFFFFFFFFFFFFFFFF
@FS10000125:26:BPA73017-1023:1:1101:7850:1240 1:N:0:6
TGTGAACTTCGTCGAGTACGCTCAAAAGAAAAGATCGGAAGAGCA
+
F:F:FFFFFFFFFFFFFFFFFFFFFFFFFFFFFFFFFFFFFFFF:
@FS10000125:26:BPA73017-1023:1:1101:8390:1240 1:N:0:6
TCGAACTTCGTCGAGTACGCTCAAGGTCTGAGATCGGAAGAGCAC
+
FFFFFFFFFFFFFFFFFFFFFFFFFFFFFFFFFFFFFFFFFFFFF
@FS10000125:26:BPA73017-1023:1:1101:8610:1240 1:N:0:6
TCTCAACTTCGTCGAGTACGCTCAAGGTAGTAGATCGGAAGAGCA
+
FF:F,FFFFFFFFF:,FFFFF:F,::::FF:F:FFF:F,:FF:FF
@FS10000125:26:BPA73017-1023:1:1101:8640:1240 1:N:0:6
GCGGGAATTTCGTCGAGTACGCTCAATCAAGAAGATCGGAAGAGC
+
FFFFFFFFFFFFFFFFFFFFFFFFFFFFFFFFFFFFFFFFFFFFF
@FS10000125:26:BPA73017-1023:1:1101:8690:1240 1:N:0:6
ATGACTGGACTTCGTCGAGTACGCTCAAGCCTTTAGATCGGAAGA
+
F:FFFFFFFFFFFFFFFFFFFFFFFFFFFFFFFFFFFFFFFFFFF
@FS10000125:26:BPA73017-1023:1:1101:9060:1240 1:N:0:6
TTGCCAACTTCGTCGAGTACGCTCAAATCTAAAGATCGGAAGAGC
+
FFFFFFFFFFFFFFFFFFFFFFFFFFFFFFFFFFFFFFFFFFFFF
@FS10000125:26:BPA73017-1023:1:1101:9330:1240 1:N:0:6
TTGCAAAACTTCGTCGAGTACGCTCAACATAAAAGATCGGAAGAG
+
FFFFFFFFFFFFFFFFFFFFFFFFFFFFFF:F:FFFFFFFFFFFF
@FS10000125:26:BPA73017-1023:1:1101:9590:1240 1:N:0:6
CGGCAAACTTCGTCGAGTACGCTCAAGGTTGGAGATCGGAAGAGC
+
FFFFFFFFFFFFFFFFFFFFFFFFFFFFFFFFFFFFFFFFFFFFF
@FS10000125:26:BPA73017-1023:1:1101:9950:1240 1:N:0:6
TCGTTAACTTCGTCGAGTACGCTCAAATGGTAAGATCGGAAGAGC
+
FFFFFFFFFFFFFFFFFFFFFFFFFFFFFFFFFFFFFFFFFFFFF
@FS10000125:26:BPA73017-1023:1:1101:10720:1240 1:N:0:6
TCGGTAACTTCGTCGAGTACGCTCAACAATTAAGATCGGAAGAGC
+
FFFFFFFFFFFFFFFFFFFFFFFFFFFFFFFFFFFFFFFFFFFFF
@FS10000125:26:BPA73017-1023:1:1101:10800:1240 1:N:0:6
GCGAAATCTTCGTCGAGTACGCTCAAAACCTAAGATCGGAAGAGC
+
FFFFFFFFFFFFFFFFFFFFFFFFFFFFFFFFFFFFFFFFFFFFF
@FS10000125:26:BPA73017-1023:1:1101:11190:1240 1:N:0:6
TCACGAACTTCGTCGAGTACGCTCAAAATACCAGATCGGAAGAGC
+
:FFFFFFFFFFFFFFFFFFFFFFFFFFFFFFFFFFFFFFFFFFFF
@FS10000125:26:BPA73017-1023:1:1101:11440:1240 1:N:0:6
TGCACCGAACTTCGTCGAGTACGCTCAAGTTCACAGATCGGAAGA
+
FFFFFFFFFFFFFFFFFFFFFFFFFFFFFFFFFFFFFFFFFFFFF
@FS10000125:26:BPA73017-1023:1:1101:11450:1240 1:N:0:6
CTTAAAACTTCGTCGAGTACGCTCAAGAGGAAAGATCGGAAGAGC
+
F,FFFFFFFFFFFFFFFFFFFFFFFFFFFFFFFFFFFFFFFFFFF
@FS10000125:26:BPA73017-1023:1:1101:12540:1240 1:N:0:6
TTGCAGAACTTCGTCGAGTACGCTCAATGAACTAGATCGGAAGAG
+
FFFFFFFFFFFFFFFFFFFFFFFFFFFFFFFFFFFFFFFFFFFFF
@FS10000125:26:BPA73017-1023:1:1101:12590:1240 1:N:0:6
TCGTGGAACTTCGTCGAGTACGCTCAACTGGTTAGATCGGAAGAG
+
FFFFFFFFFFFFFFFFFFFFFFFFFFFFFFFFFFFFFFFFFFFFF
@FS10000125:26:BPA73017-1023:1:1101:12750:1240 1:N:0:6
TAGGCAACTTCGTCGAGTACGCTCAACTAGTTAGATCGGAAGAGC
+
FFFFFFFFFFFFFFFFFFFFFFFFFFFFFFFFFFFFFFFFFFFFF
@FS10000125:26:BPA73017-1023:1:1101:12920:1240 1:N:0:6
TTGGCGTAAACTTCGTCGAGTACGCTCAAAAAGAAAGATCGGAAG
+
FFFFFFFFFFFFFFFFFFFFFFFFFFFFFFFFFFFFFFFFFFFFF
@FS10000125:26:BPA73017-1023:1:1101:13020:1240 1:N:0:6
GCCGAAACTTCGTCGAGTACGCTCAAATGTGAAGATCGGAAGAGC
+
,FFFFFFFFFFFFFFFFFFFFFFFFFFFFFFFFFFFFFFFFFFFF
@FS10000125:26:BPA73017-1023:1:1101:13060:1240 1:N:0:6
TTGACTGGACTTCGTCGAGTACGCTCAATACCTAAGATCGGAAGA
+
FFFF::FF,FF,F::F::F,FF:F,FFF,FFF:F,FF:FFFF,:,
@FS10000125:26:BPA73017-1023:1:1101:13260:1240 1:N:0:6
TTGCTCTAACTTCGTCGAGTACGCTCAATCGTTAAGATCGGAAGA
+
FFFFFFFFFFFFFFFFFFFFFFFFFFFFFFFFFFFFFFFFFFFFF
@FS10000125:26:BPA73017-1023:1:1101:13630:1240 1:N:0:6
TCTAGGCAACTTCGTCGAGTACGCTCAAGTTGGTAGATCGGAAGA
+
FFFFFFFFFFFFFFFFFFFFFFFFFFFFFFFFFFFFFFFFFFFFF
@FS10000125:26:BPA73017-1023:1:1101:14980:1240 1:N:0:6
CCTACAACTTCGTCGAGTACGCTCAACAAAAGAGATCGGAAGAGC
+
FFFFFFFFFFFFFFFFFFFFFFFFFFFFFFFFFFFFFFFFFFFFF
@FS10000125:26:BPA73017-1023:1:1101:15430:1240 1:N:0:6
GGGATAACTTCGTCGAGTACGCTCAAGTGTTTAGATCGGAAGAGC
+
FFFFFFFFFFFFFFFFFFFFFFFFFFFFFFFFFFFFFFFFFFFFF
@FS10000125:26:BPA73017-1023:1:1101:15680:1240 1:N:0:6
TTGCAACTCCGTCGAGTACGCTCAAAAATTGAGATCGGAAGAGCA
+
FFFFFFFFFFFFFFFFFFFFFFFFFFFFFFFFFFFFFFFFFFFFF
@FS10000125:26:BPA73017-1023:1:1101:15800:1240 1:N:0:6
GCGGAAACTTCGTCGAGTACGCTCAACCTAGAAGATCGGAAGAGC
+
,F,FF,FFFFFFFFF:FFFFFFFFFFFFFFFFF,FFFFF:FFFFF
@FS10000125:26:BPA73017-1023:1:1101:15810:1240 1:N:0:6
GCGGAAACTTCGTCGAGTACGCTCAACCTAGAAGATCGGAAGAGC
+
:FFFFFFFFFFFFFFFFFFFFFFFFFFFFFFFFFFFFFFFFFFFF
@FS10000125:26:BPA73017-1023:1:1101:15900:1240 1:N:0:6
GGGGAAACTTCGTCGAGTACGCTCAACCAGGAAGATCGGAAGAGC
+
FFFFFFFFFFFFFFFFFFFFFFFFFFFFFFFFFFFFFFFFFFFFF
@FS10000125:26:BPA73017-1023:1:1101:16090:1240 1:N:0:6
GCGGCAACTTCGTCGAGTACGCTCAATACGAAAGATCGGAAGAGC
+
,FFFFFFFFFFFFFFFFFFFFFFFFFFFFFFFFFFFFFFFFFFFF
@FS10000125:26:BPA73017-1023:1:1101:16230:1240 1:N:0:6
TCGCAACTTCGTCGAGTACGCTCAATCTAAGAGATCGGAAGAGCA
+
FFFFFFFFFFFFFFFFFFFFFFFFFFFFFFFFFFFFFFFFFFFFF
@FS10000125:26:BPA73017-1023:1:1101:16400:1240 1:N:0:6
TTGTCTAAACTTCGTCGAGTACGCTCAAGAACACAGATCGGAAGA
+
F::FFFFFFFFFFFFFFFFFFFFFFFFFFFFFFFFFFFFFFFFFF
@FS10000125:26:BPA73017-1023:1:1101:1290:1250 1:N:0:6
TCCTGAACTTCGTCGAGTACGCTCAAAGTTAGAGATCGGAAGAGC
+
FFFFFFFFFFFFFFFFFFFFFFFFFFFFFFFFFFFFFFFFFFFFF
@FS10000125:26:BPA73017-1023:1:1101:1550:1250 1:N:0:6
TCGTACGGGACTTCGTCGAGTACGCTCAAACACTTAGATCGGAAG
+
FF,FF:,,,,FFFF:FF:F,F,FFFF::FFFFFFFF:,::F:F::
@FS10000125:26:BPA73017-1023:1:1101:1660:1250 1:N:0:6
TTGTGTGAACTTCGTCGAGTACGCTCAAAACATTAGATCGGAAGA
+
FFFFFFFFFFFFFFFFFFFFFFFFFFFFFFFFFFFFFFFFFFFFF
@FS10000125:26:BPA73017-1023:1:1101:2550:1250 1:N:0:6
TTGTAGAACTTCGTCGAGTACGCTCAATCTGTAAGATCGGAAGAG
+
FFFFFFFFFFFFFFFFFFFFFFFFFFFFFFFFFFFFFFFFFFFFF
@FS10000125:26:BPA73017-1023:1:1101:3330:1250 1:N:0:6
TTGCCAAACTTCGTCGAGTACGCTCAAGAGTATAGATCGGAAGAG
+
,FFFFFFFFFFFFFFFFFFFFFFFF:FFFFF::FFFFFFFFFFFF
@FS10000125:26:BPA73017-1023:1:1101:4110:1250 1:N:0:6
TCGCTAACTTCGTCGAGTACGCTCAAGTTATTAGATCGGAAGAGC
+
FFFFFFFFFFFFFFFFFFFFFFFFFFFFFFFFFFFFFFFFFFFFF
@FS10000125:26:BPA73017-1023:1:1101:5070:1250 1:N:0:6
TTTGGGGAACTTCGTCGAGTACGCTCAACGTTGAAGATCGGAAGA
+
FFFFFFFFFFFFFFFFFFFFFFFFFFFFFFFFFFFFFFFFFFFFF
@FS10000125:26:BPA73017-1023:1:1101:5730:1250 1:N:0:6
TTGGAAACTTCGTCGAGTACGCTCAAGCATCGAGATCGGAAGAGC
+
FFFFFFFFFFFFFFFFFFFFFFFFFFFFFFFFFFFFFFFFFFFFF
@FS10000125:26:BPA73017-1023:1:1101:5850:1250 1:N:0:6
TTGGTAAACTTCGTCGAGTACGCTCAATCCGGCAGATCGGAAGAG
+
FFFFFFFFFFFFFFFFFFFFFFFFFFFFFFFFFFFFFFFFFFFFF
@FS10000125:26:BPA73017-1023:1:1101:6090:1250 1:N:0:6
TCGTAAACTTCGTCGAGTACGCTCAAGACTTAAGATCGGAAGAGC
+
FFFFFFFFFFFFFFFFFFFFFFFFFFFFFFFFFFFFFFFFFFFFF
@FS10000125:26:BPA73017-1023:1:1101:6520:1250 1:N:0:6
CCGTAAACTTCGTCGAGTACGCTCAAGGGGAGAGATCGGAAGAGC
+
FFFFFFFFFFFFFFFFFFFFFFFFFFFFFFFFFFFFFFFFFFFFF
@FS10000125:26:BPA73017-1023:1:1101:6540:1250 1:N:0:6
TCGTCCCGTAACTTCGTCGAGTACGCTCAAAGCCAGAGATCGGAA
+
FFFFFFFFFFFFFFFFFFFFFFFFFFFFFFFFFFFFFFFFFFFFF
@FS10000125:26:BPA73017-1023:1:1101:6590:1250 1:N:0:6
GCGGAAAACTTCGTCGAGTACGCTCAAGCGCTTAGATCGGAAGAG
+
FFFFFFFFFF:FFFFFFFFFFFFFF:FFFFFFFFFFFFFFFFFFF
@FS10000125:26:BPA73017-1023:1:1101:6830:1250 1:N:0:6
TCGGCAACTTCGTCGAGTACGCTCAAAGATAAAGATCGGAAGAGC
+
,F,FFFFFFFFFFFFFFFFFFF:F::FFFFF,FFFFFFF:FFFFF
@FS10000125:26:BPA73017-1023:1:1101:7160:1250 1:N:0:6
TCTGAACTTCGTCGAGTACGCTCAAAAGATTAGATCGGAAGAGCA
+
FFFFFFFFFFFFFFFFFFFFFFFFFFFFFFFFFFFFFFFFFFFFF
@FS10000125:26:BPA73017-1023:1:1101:8720:1250 1:N:0:6
GAGTCAACTTCGTCGAGTACGCTCAAGTACCGAGATCGGAAGAGC
+
:FFFFFFFFFFFFFFFFFFFFFFFFFFFFFFFFFFFFFFFFFFFF
@FS10000125:26:BPA73017-1023:1:1101:8870:1250 1:N:0:6
AAGTCCGGAACTTCGTCGAGTACGCTCAACAATTGAGATCGGAAG
+
F:FFFFFFF:FFFFFFFFFFFFFFFFFFFFFFFFFFFFFFFFFF:
@FS10000125:26:BPA73017-1023:1:1101:9970:1250 1:N:0:6
TCGTAACTTCGTCGAGTACGCTCAAAAGTTAAGATCGGAAGAGCA
+
FFFFFFFFFFFFFFFFFFFFFFFFFFFFFFFFFFFFFFFFFFFFF
@FS10000125:26:BPA73017-1023:1:1101:10090:1250 1:N:0:6
TCTTCGTCGAGTACGCTCAAATATAAAGATCGGAAGAGCACACGT
+
FFFFFFFFFFFFFFFFFFFFFFFFFFFFFFFFFFFFFFFFFFFFF
@FS10000125:26:BPA73017-1023:1:1101:10210:1250 1:N:0:6
CCGCCAACTTCGTCGAGTACGCTCAATTAATAAGATCGGAAGAGC
+
FFFFFFFFFFFFFFFFFFFFFFFFFFFFFFFFFFFFFFFFFFFFF
@FS10000125:26:BPA73017-1023:1:1101:10240:1250 1:N:0:6
TCTGTGGAACTTCGTCGAGTACGCTCAAACGAAAAGATCGGAAGA
+
FFFFFFFFFFFFFFFFFFFFFFFFFFFFFFFFFFFFFFFFFFFFF
@FS10000125:26:BPA73017-1023:1:1101:10480:1250 1:N:0:6
TTGCAAACTTCGTCGAGTACGCTCAATTGGCCAGATCGGAAGAGC
+
FFFFFFFFFFFFFFFFFFFFFFFFFFFFFFFFFFFFFFFFFFFFF
@FS10000125:26:BPA73017-1023:1:1101:10510:1250 1:N:0:6
TCGTGAACTTCGTCGAGTACGCTCAAATTATTAGATCGGAAGAGC
+
FFFFFFFFFFFFFFFFFFFFFFFFFFFFFFFFFFFFFFFFFFFFF
@FS10000125:26:BPA73017-1023:1:1101:10750:1250 1:N:0:6
GCCACAACTTCGTCGAGTACGCTCAAAAAGTGAGATCGGAAGAGC
+
,FF,F,,FFFF:FF::FFFF::F::F:,F:FFF:FF:F:,::,F:
@FS10000125:26:BPA73017-1023:1:1101:10800:1250 1:N:0:6
GCGGTATCTTCGTCGAGTACGCTCAACGAGTAAGATCGGAAGAGC
+
FFFFFFFFFFFFFFFFFFFFFFFFFFFFFFFFFFFFFFFFFFFFF
@FS10000125:26:BPA73017-1023:1:1101:10850:1250 1:N:0:6
CCGACTGGACTTCGTCGAGACGCTCAACGATTTAGATCGGAAGAG
+
FFFFFFFFFFFFFFFFFFFFFFFFFFFFFFFFFFFFFFFFFFFFF
@FS10000125:26:BPA73017-1023:1:1101:11260:1250 1:N:0:6
CCGTCAACTTCGTCGAGTACGCTCAAGAACATAGATCGGAAGAGC
+
FFFFFFFFFFFFFFFFFFFFFFFFFFFFFFFFFFFFFFFFFFFFF
@FS10000125:26:BPA73017-1023:1:1101:11330:1250 1:N:0:6
TTGTAGAACTTCGTCGAGTACGCTCAATGGGTAAGATCGGAAGAG
+
F:FFFFFFFFFFFFFFFFFFFFFFFFFFFFF:FFFFFFFFFFFFF
@FS10000125:26:BPA73017-1023:1:1101:11770:1250 1:N:0:6
TCGTTAACTTCGTCGAGTACGCTCAAGACTAAAGATCGGAAGAGC
+
FFFFFFFFFFFFFFFFFFFFFFFFFFF,FFFFFFFFFFFFFFFFF
@FS10000125:26:BPA73017-1023:1:1101:11800:1250 1:N:0:6
TCTATAATTTCGTCGAGTACGCTCAAACTATAAGATCGGAAGAGC
+
FF,FFFFFFFF:FFFFFFFFFFFFFF,FF,FFFFFFFF:F,F,FF
@FS10000125:26:BPA73017-1023:1:1101:12390:1250 1:N:0:6
GAGCTAACTTCGTCGAGTACGCTCAATGGTTAAGATCGGAAGAGC
+
FFFFFFFFFFFFFFFFFFFFFFFFFFFFFFFFFFFFFFFFFFFFF
@FS10000125:26:BPA73017-1023:1:1101:12560:1250 1:N:0:6
GCGTAAACTTCGTCGAGTACGCTCAAAATTACAGATCGGAAGAGC
+
FFFFFFFFFFFFFFFFFFFFFFFFFFFFFFFFFFFFFFFFFFFFF
@FS10000125:26:BPA73017-1023:1:1101:12800:1250 1:N:0:6
GCGGCAACTTCGTCGAGTACGCTCAAGAAGCCAGATCGGAAGAGC
+
FFFFFFFFFFFFFFFFFFFFFFFFFFFFFFFFFFFFFFFFFFFFF
@FS10000125:26:BPA73017-1023:1:1101:13010:1250 1:N:0:6
TTTAGATAACTTCGTCGAGTACGCTCAAAGATGGAGATCGGAAGA
+
FFFFFFFFFFFFFFFFFFFFFFFFFFFFFFFFFFFFFFFFFFFFF
@FS10000125:26:BPA73017-1023:1:1101:13270:1250 1:N:0:6
GCCGAAACTTCGTCGAGTACGCTCAAGTCTTCAGATCGGAAGAGC
+
FFFFFFFFFFFFFFFFFFFFFFFFFFFFFFFFFFFFFFFFFFFFF
@FS10000125:26:BPA73017-1023:1:1101:13820:1250 1:N:0:6
TTGGAAACTTCGTCGAGTACGCTCAAATTTCTAGATCGGAAGAGC
+
:FFFFFFFFFFFFFFFFFFFFFFFFFFFFFFFFFFFFFFFFFFFF
@FS10000125:26:BPA73017-1023:1:1101:13870:1250 1:N:0:6
TCGCCTAACTTCGTCGAGTACGCTCAATAATCAAGATCGGAAGAG
+
:F,FFF::FFFFFFFFFFFFFFFFFFFFFFFFFFFFFFFFFFFFF
@FS10000125:26:BPA73017-1023:1:1101:14060:1250 1:N:0:6
GGTAACTTCGTCGAGTACGCTCAAATTTGGAGATCGGAAGAGCAC
+
FFFFFFFFFFFFFFFFFFFFFFFFFFFFFFFFFFFFFFFFFFFFF
@FS10000125:26:BPA73017-1023:1:1101:14190:1250 1:N:0:6
TTGAAAATTTCGTCGAGTACGCTCAAAGATAAAGATCGGAAGAGC
+
FFFFFFFFFFFFFFFFFFFFFFFFFFFFFFFFFFFFFFFFFFFFF
@FS10000125:26:BPA73017-1023:1:1101:14390:1250 1:N:0:6
TCGGTAACTTCGTCGAGTACGCTCAAACCTGGAGATCGGAAGAGC
+
FFFFFF:FFFFFFFFFFFFFFFFFFFFFFFFFFFFFFFFFFFFFF
@FS10000125:26:BPA73017-1023:1:1101:15200:1250 1:N:0:6
GCTGGAACTTCGTCGAGTACGCTCAACTTATGAGATCGGAAGAGC
+
FFFFFFFFFFFFFFFFFFFFFFFFFFFFFFFFFFFFFFFFFFFFF
@FS10000125:26:BPA73017-1023:1:1101:15670:1250 1:N:0:6
TTGTCTAACTTCGTCGAGTACGCTCAAACATCAAGATCGGAAGAG
+
:F:FFFF:FFFFFFFFFFFFFFFFFFFFFFFFFFFFFFFFFFFFF
@FS10000125:26:BPA73017-1023:1:1101:16020:1250 1:N:0:6
TTGCATAACTTCGTCGAGTACGCTCAACGTTGAAGATCGGAAGAG
+
FFFFFFFFFFFFFFFFFFFFFFFFFFFFFFFFFFFFFFFFFFFFF
@FS10000125:26:BPA73017-1023:1:1101:16240:1250 1:N:0:6
GCTGGAACTTCGTCGAGTACGCTCAAATTCAGAGATCGGAAGAGC
+
FFFFFFFFFFFFFFFFFFFFFFFFFFFFFFFFFFFFFFFFFFFFF
@FS10000125:26:BPA73017-1023:1:1101:16380:1250 1:N:0:6
TCGCGCAACTTCGTCGAGTACGCTCGATGATCAAGATCGGAAGAG
+
FFFFFFFFFFFFFFFFFFFFFFFFFFFFFFFFFFFFFFFFFFFFF
@FS10000125:26:BPA73017-1023:1:1101:16450:1250 1:N:0:6
TTGACTGGACTTCGTCGAGTACGCTCAATGTCCGAAGATCGGAAG
+
FFFFFFFFFFFFFFFFFFFFFFFFFFFFFFFFFFFFFFFFFFFFF
@FS10000125:26:BPA73017-1023:1:1101:1310:1260 1:N:0:6
TCGTCAACTTCGTCGAGTACGCTCAAAGTGAGAGATCGGAAGAGC
+
FFFFFFFFFFFFFFFFFFFFFFFFFFFFFFFFFFFFFFFFFFFFF
@FS10000125:26:BPA73017-1023:1:1101:2130:1260 1:N:0:6
GTTCATTACTTCGTCGAGTACGCTCTAACCTCCAGATCGGAAGAG
+
,,:FFF,FF:F:::,:FFF:F,FF:,F,FF,,F:FF:FFFFF:,F
@FS10000125:26:BPA73017-1023:1:1101:2770:1260 1:N:0:6
TCGCAACTTCGTCGAGTACGCTCAACATACCAGATCGGAAGAGCA
+
FFFFFFFFFFFFFFFFFFFFFFFFFFFFFFFFFFFFFFFFFFFFF
@FS10000125:26:BPA73017-1023:1:1101:3450:1260 1:N:0:6
GGGTAAGAACTTCGTCGAGTACGCTCAAAATTGTAGATCGGAAGA
+
FFFFFFFFFFFFFFFFFFFFFFFFFFFFFFFFFFFFFFFFFFFFF
@FS10000125:26:BPA73017-1023:1:1101:3680:1260 1:N:0:6
TCGGCATCTTCGTCGAGTACGCTCAACCCAAGAGATCGGAAGAGC
+
FFFFFFFFFFFFFFFFFFFFFFFFFFFFFFFFFFFFFFFFFFFFF
@FS10000125:26:BPA73017-1023:1:1101:3700:1260 1:N:0:6
TCGGCATCTTCGTCGAGTACGCTCAACTCAAGAGATCGGAAGAGC
+
,F,,FF,FFFFFFFFFFFFFFFFFFFF,F,FFFFFFFFFFFFFFF
@FS10000125:26:BPA73017-1023:1:1101:4360:1260 1:N:0:6
TCTAACTTCGTCGAGTACGCTCAAGGGACGAGATCGGAAGAGCAC
+
FFFFFFFFFFFFFFFFFFFFFFFFFFFFFFFFFFFFFFFFFFFFF
@FS10000125:26:BPA73017-1023:1:1101:4780:1260 1:N:0:6
TTGGTAAACTTCGTCGAGTACGCTCAAGTCTAAAGATCGGAAGAG
+
FFFFFFFFFFFFFFFFFFFFFFFFF,FFFFFFFFFFFFFFFFFFF
@FS10000125:26:BPA73017-1023:1:1101:5530:1260 1:N:0:6
TCGCCAACTTCGTCGAGTACGCTCAAAATATAAGATCGGAAGAGC
+
FFFFFFFFFFFFFFFFFFFFFFFFFFFFFFFFFFFFFFFFFFFFF
@FS10000125:26:BPA73017-1023:1:1101:5540:1260 1:N:0:6
GCGCTAACTTCGTCGAGTACGCTCAAGTCGTGAGATCGGAAGAGC
+
FFFFFFFFFFFFFFFFFFFFFFFFFF,FFFFFFFFFF:FFF:FFF
@FS10000125:26:BPA73017-1023:1:1101:5560:1260 1:N:0:6
TCGCAAACTTCGTCGAGTACGCTCAAGGAGGAAGATCGGAAGAGC
+
FFFFFFFFFFFFFFFFFFFFFFFFFFFFFFFFFFFFFFFFFFFFF
@FS10000125:26:BPA73017-1023:1:1101:5590:1260 1:N:0:6
TCGAAGACTTTCGTCGAGTACGCTCAATAAAAGAGATCGGAAGAG
+
FFFFFFFFFFFFFFFFFFFFFFFFFFFFFFFFFFFFFFFFFFFFF
@FS10000125:26:BPA73017-1023:1:1101:5660:1260 1:N:0:6
GGGGGAACTTCGTCGAGTACGCTCAACCTCCAAGATCGGAAGAGC
+
FFFFFFFFFFFFFFFFFFFFFFFFFFFFFFFFFFFFFFFFFFFFF
@FS10000125:26:BPA73017-1023:1:1101:5760:1260 1:N:0:6
TTGACTGGACTTCGTCGAGTACGCTCAATCCTAGAGATCGGAAGA
+
FFFF:FFFFFFFFF:FFFFFFFFFFFFFFFFFFFFFFFFFFFFFF
@FS10000125:26:BPA73017-1023:1:1101:5870:1260 1:N:0:6
TATATAACTTCGTCGAGTACGCTCAAAATATAAGATCGGAAGAGC
+
FFFFFFFFFFFFFFFFFFFFFFFFFFFFFFFFFFFFFFFFFFFFF
@FS10000125:26:BPA73017-1023:1:1101:6490:1260 1:N:0:6
GCGGAAACTTCGTCGAGTACGCTCAAGATCCCAGATTCGGAAGAG
+
,FFFFFFFFFFFFFFFFFFFFFFFFFFFFFFFFFFFFFFFFFFFF
@FS10000125:26:BPA73017-1023:1:1101:6900:1260 1:N:0:6
TTGACTGGACTTCGTCGAGTACGCTCAATGGTCAAGATCGGAAGA
+
FFFFFFFFFFFFFFFFFFFFFFFFFFFFFFFFFFFFFFFFFFFFF
@FS10000125:26:BPA73017-1023:1:1101:7170:1260 1:N:0:6
TTGCAACTTCGTCGAGTACGCTCAAATGTGAAGATCGGAAGAGCA
+
FFFFFFFFFFFFFFFFFFFFFFFFFFFFFFFFFFFFFFFFFFFFF
@FS10000125:26:BPA73017-1023:1:1101:7780:1260 1:N:0:6
GAGCCCGGAACTTCGTCGAGTACGCTCAAAACTATAGATCGGAAG
+
:FFFFFFFFFFFFFFFFFFFFFFFFFFFFFFFFFFFFFFFFFFFF
@FS10000125:26:BPA73017-1023:1:1101:8270:1260 1:N:0:6
GCGGGAACTTCGTCGAGTACGCTCAAGGTGGGAGATCGGAAGAGC
+
FFFFFFFFFFFFFFFFFFFFFFFFFFFFFFFFFFFFFFFFFFFFF
@FS10000125:26:BPA73017-1023:1:1101:8590:1260 1:N:0:6
GCGCTAACTTCGTCGAGTACGCTCAAGATAGAAGATCGGAAGAAC
+
,FFFFFFFFFFFFFFFFFFFFFFFF:FFFFFFFFFFFFFFFFFFF
@FS10000125:26:BPA73017-1023:1:1101:9280:1260 1:N:0:6
TCTTAACTTCGTCGAGTACGCTCAATTAAGAAGATCGGAAGAGCA
+
FF:FFFFFFFFFFFFFFFFFFFFFFFFFFFFFFFFFFFFFFFFFF
@FS10000125:26:BPA73017-1023:1:1101:9330:1260 1:N:0:6
TAGGAGTAAACTTCGTCGAGTACGCTCAATAAGAGAGATCGGAAG
+
FFFFFFFFFFFFFFFFFFFFFFFFFFFFFFFFFFFFFFFFFFFFF
@FS10000125:26:BPA73017-1023:1:1101:9780:1260 1:N:0:6
TGACTGGACTTCGTCGAGTACGCTCAATCCATAAGATCGGAAGAG
+
FFFFFFFFFFFFFFFFFFFFFFFFFFFFFFFFFFFFFFFFFFFFF
@FS10000125:26:BPA73017-1023:1:1101:9890:1260 1:N:0:6
TCTATGCAACTTCGTCGAGTACGCTCAAGTCAGTAGATCGGAAGA
+
FFF,FFFFFFFFFFFFFFFFFFFFFFFF:FFFF:FFFFFFFFFFF
@FS10000125:26:BPA73017-1023:1:1101:10080:1260 1:N:0:6
TTGGCATCTTCGTCGAGTATGCTCAAGACACCAGATCGGAAGAGC
+
FFFFFFFFFFFFFFFFFFFFFFFFFFFFFFFFFFFFFFFFFFFFF
@FS10000125:26:BPA73017-1023:1:1101:10640:1260 1:N:0:6
GCGGCAACTTCGTCGAGTACGCTCAATTCAAGAGATCGGAAGAGC
+
FFFFFFFFFFFFFFFFFFFFFFFFFFFFFFFFFFFFFFFFFFFFF
@FS10000125:26:BPA73017-1023:1:1101:10740:1260 1:N:0:6
TCGATTAACTTCGTCGAGTAGCTCAACGTAACAGATCGGAAGAGC
+
FFFFFFFFFFFFFFFFFFFFFFFFFFFFFFFFFFFFFFFFFFFFF
@FS10000125:26:BPA73017-1023:1:1101:11130:1260 1:N:0:6
TTGCAAACTTCGTCGAGTACGCTCAACACGGGAGATCGGAAGAGC
+
FFFFFFFFFFFFFFFFFFFFFFFFFFFFFFFFFFFFFFFFFFFFF
@FS10000125:26:BPA73017-1023:1:1101:11340:1260 1:N:0:6
CCTAGAACTTCGTCGAGTACGCTCAAAGTAATAGATCGGAAGAGC
+
FFFFFFFFFFFFFFFFFFFFFFFFFFFFFFF:FFFFFFFFFFFFF
@FS10000125:26:BPA73017-1023:1:1101:11420:1260 1:N:0:6
CTGGATTAACTTCGTCGAGTACGCTCAAAGTATAAGATCGGAAGA
+
FFFFFFFFFFFFFFFFFFFFFFFFFFFFFF:F:FFFFFFFFFFFF
@FS10000125:26:BPA73017-1023:1:1101:11950:1260 1:N:0:6
GGGGTGAACTTCGTCGAGTACGCTCAAAAATATAGATCGGAAGAG
+
FFFFFFFFFFFFFFFFFFFFFFFFFFFFFFFFFFFFFFFFFFFFF
@FS10000125:26:BPA73017-1023:1:1101:12620:1260 1:N:0:6
TGAAAACTTCGTCGAGTACGCTCAAACGTTAAGATCGGAAGAGCA
+
FFFFFFFFFFFFFFFFFFFFFFFFFFFFFFFFFFFFFFFFFFFFF
@FS10000125:26:BPA73017-1023:1:1101:12780:1260 1:N:0:6
AAGGCAACTTCGTCGAGTACGCTCAATTCTTAAGATCGGAAGAGC
+
FFFFFFFFFFFFFFFFFFFFFFFFFFFFFFFFFFFFFFFFFFFFF
@FS10000125:26:BPA73017-1023:1:1101:12820:1260 1:N:0:6
CTGAAACTTCGTCGAGTACGCTCCCTGAACTTCGTCGAGTACGCT
+
FFFFFFFFFFFFFFFFFFFFFFFFFFFFFFFFFFFFFFFFFFFFF
@FS10000125:26:BPA73017-1023:1:1101:12990:1260 1:N:0:6
TTGTTGAACTTCGTCGAGTACGCTCAAAGTAGCAGATCGGAAGAG
+
FFFFFFFFFFFFFFFFFFFFFFFFFFFFFFFFFFFFFFFFFFFFF
@FS10000125:26:BPA73017-1023:1:1101:13080:1260 1:N:0:6
TCTTCCAACTTCGTCGAGTACGCTCAAGGGAACAGATCGGAAGAG
+
,FFFFFFFFFFFFFFFFFFFFFFFFFFFFFF:FFFFFFFFFFFFF
@FS10000125:26:BPA73017-1023:1:1101:13210:1260 1:N:0:6
TTGCAACTTCGTCGAGTACGCTCAAAAACAGAGATCGGAAGAGCA
+
FFFFFFFFFFFFFFFFFFFFFFFFFFFFFFFFFFFFFFFFFFFFF
@FS10000125:26:BPA73017-1023:1:1101:13430:1260 1:N:0:6
TCTTCGTCGAGTACGCTCAATGGTAAAGATCGGAAGAGCACACGT
+
FFFFF:FFFFFFFFFFFFFFFF:F,F:FFFFFFFFFFFFFFFF:F
@FS10000125:26:BPA73017-1023:1:1101:13770:1260 1:N:0:6
TTGATCAACTTCGTCGAGTACGCTCAAACTGTAAGATCGGAAGAG
+
FFFFFFFFFFFFFFFFFFFFFFFFFFFFFFFFFFFFFFFFFFFFF
@FS10000125:26:BPA73017-1023:1:1101:14880:1260 1:N:0:6
TCGAACTTCGTCGAGTACGCTCAAACATAAAGATCGGAAGAGCAC
+
FFFFFF:::,,F::FF:F:FF:,F,F,FFFF:FFF:FF::FFFFF
@FS10000125:26:BPA73017-1023:1:1101:15180:1260 1:N:0:6
TCGCAACTTCGTCGAGTACGCTCAATTCCAGAGATCGGAAGAGCA
+
FFFFFFFFFFFFFFFFFFFFFFFFFFFFFFFFFFFFFFFFFFFFF
@FS10000125:26:BPA73017-1023:1:1101:15430:1260 1:N:0:6
TCTAGAACTTCGTCGAGTACGCTCAAGAGAAGTAGATCGGAAGAG
+
FFFFFFFFFFFFFFFFFFFFFFFFF,FFFF:FFFFFFFFFFFFFF
@FS10000125:26:BPA73017-1023:1:1101:15490:1260 1:N:0:6
TGGCAACTTCGTCGAGTACGCTCAAAAGGATAGATCGGAAGAGCA
+
FFFFFFFFFFFFFFFFFFFFFFFFFFFFFFFFFFFFFFFFFFFFF
@FS10000125:26:BPA73017-1023:1:1101:15780:1260 1:N:0:6
TCGAAACTTCGTCGAGTACGCTCAACAAAATAGATCGGAAGAGCA
+
FF:FFFFFFFFFFFFFFFFFFFFFFFF:FFFFFFFFFFFFFFFFF
@FS10000125:26:BPA73017-1023:1:1101:15880:1260 1:N:0:6
GCGGTAACTTCGTCGAGTACGCTCAAAATACAAGATCGGAAGAGC
+
,FFFFFFFFFFFFFFFFFFFFFFFFF,FFFF,FFFFFFFFFFFFF
@FS10000125:26:BPA73017-1023:1:1101:15980:1260 1:N:0:6
TCAAGGAGAAAGATCGGAAGAGCACACGTCTGAACTCCAGTCACC
+
FFFFFFFFFFFFFFFFFFFFFFFFFFFFFFFFFFFFFFFFFFFFF
@FS10000125:26:BPA73017-1023:1:1101:1000:1270 1:N:0:6
TCAGATAACTTCGTCGAGTACGCTCAAGCCGTTAGATCGGAAGAG
+
FFFFFFFFFFFFFFFFFFFFFFFFFFFFFFFFFFFFFFFFFFFFF
@FS10000125:26:BPA73017-1023:1:1101:1050:1270 1:N:0:6
TCTATAACTTCGTCGAGTACGCTCAAAACTTGAGATCGGAAGAGC
+
FFFFFFFFFFFFFFFFFFFFFFFFFFFFFFFFFFFFFFFFFFFFF
@FS10000125:26:BPA73017-1023:1:1101:1110:1270 1:N:0:6
TAGTTAACTTCGTCGAGTACGCTCAAAAGGATAGATCGGAAGAGC
+
,FFFFFFFFFFFFFFFFFFFFFFFFFFFFFFFFFFFFFFFFFFFF
@FS10000125:26:BPA73017-1023:1:1101:1210:1270 1:N:0:6
TTGACTGGACTTCGTCGAGTACGCTCAACCACGAAGATCGGAAGA
+
FFFFFFFFFFFFFFFFFFFFFFFFFFFFFFFFFFFFFFFFFFFFF
@FS10000125:26:BPA73017-1023:1:1101:1240:1270 1:N:0:6
TCCAGAACTTCGTCGAGTACGCTCAAGACGGTAGATCGGAAGAGC
+
FFFFFFFFFFFFFFFFFFFFFFFFFFFFFFFFFFFFFFFFFFFFF
@FS10000125:26:BPA73017-1023:1:1101:1560:1270 1:N:0:6
TTGACTAACTTCGTCGAGTATGCTCAAAGTCATAGATCGGAAGAG
+
FFFFFFFFFFFFFFFFFFFFFFFFFFFFFFFFFFFFFFFFFFFFF
@FS10000125:26:BPA73017-1023:1:1101:1600:1270 1:N:0:6
TTGCATAACTTCGTCGAGTACGCTCAACAGTTAAGATCGGAAGAG
+
FFFFFF:FFFFFFFFFFFFFFFFFF:FFFFFF:FFFFFFFFFFFF
@FS10000125:26:BPA73017-1023:1:1101:2120:1270 1:N:0:6
TTGACTGGAGTTCGTCGAGTACGCTCAAAGTTAGAGATCGGAAGA
+
FFFFFFFFFFFFFFFFFFFFFFFFFFFFFFFFFFFFFFFFFFFFF
@FS10000125:26:BPA73017-1023:1:1101:2670:1270 1:N:0:6
GCGGGAACTTCGTCGAGTACGCTCAACATGAGAGATCGGAAGAGC
+
FFFFFFFFFFFFFFFFFFFFFFFFFFFFFFFFFFFFFFFFFFFFF
@FS10000125:26:BPA73017-1023:1:1101:2890:1270 1:N:0:6
TTGGAAACTTCGTCGAGTACGCTCAATCCTCAAGATCGGAAGAGC
+
FFFFFFFFFFFFFFFFFFFFFFFFFFFFFFFFFFFFFFFFFFFFF
@FS10000125:26:BPA73017-1023:1:1101:3690:1270 1:N:0:6
TCGCTAACTTCGTCGAGTACGCTCAAGGTTTGAGATCGGAAGAGC
+
FFFFFFFFFFFFFFFFFFFFFFFFFFFFFFFFFFFFFFFFFFFFF
@FS10000125:26:BPA73017-1023:1:1101:3960:1270 1:N:0:6
TTTACGGAACTTCGTCGAGTACGCTCAAGGGAAGAGATCGGAAGA
+
FFFFFFFFFFFFFFFFFFFFFFFFFFFFFFFFFFFFFFFFFFFFF
@FS10000125:26:BPA73017-1023:1:1101:4300:1270 1:N:0:6
GCGGTAACTTCGTCGAGTACGCTCAATTTAGGAGATCGGAAGAGC
+
FFFFFFFFFFFFFFFFFFFFFFFFFFFFFFFFFFFFFFFFFFFFF
@FS10000125:26:BPA73017-1023:1:1101:4510:1270 1:N:0:6
GCGACAACTTCGTCGAGTACGCTCAAGAAATTAGATCGGAAGAGC
+
FFFFFFFFFFFFFFFFFFFFFFFFFFFFFFFFFFFFFFFFFFFFF
@FS10000125:26:BPA73017-1023:1:1101:4880:1270 1:N:0:6
TCGCTAACTTCGTCGAGTACGCTCAAAGTAATAGATCGGAAGAGC
+
FFFFFFFFFFFFFFFFFFFFFFFFFFFFFFFFFFFFFFFFFFFFF
@FS10000125:26:BPA73017-1023:1:1101:5860:1270 1:N:0:6
TTGATTAACTTCGTCGAGTACGCTCAACGTTTTAGATCGGAAGAG
+
FFFFFFFFFFFFFFFFFFFFFFFFFFFFFFFFFFFFFFFFFFFFF
@FS10000125:26:BPA73017-1023:1:1101:5910:1270 1:N:0:6
TCGTCTCAACTTCGTCGAGTACGCTCAAATCAAAAGATCGGAAGA
+
FFFFFFFFFFFFFFFFFFFFFFFFFFFFFFFFFFFFFFFFFFFFF
@FS10000125:26:BPA73017-1023:1:1101:6780:1270 1:N:0:6
TTGACTGGACTTCGTCGAGTACGCTCAACCTAATAGATCGGAAGA
+
FFFFFFFFF:FFFFFFFFFFFFFFFFFFFFFFFFFFFFFFFFFFF
@FS10000125:26:BPA73017-1023:1:1101:7190:1270 1:N:0:6
TTGCAACTTCGTCGAGTACGCTCAAATGTGAAGATCGGAAGAGCA
+
FFFFFFFFFFFFFFFFFFFFFFFFFFFFFFFFFFFFFFFFFFFF:
@FS10000125:26:BPA73017-1023:1:1101:7770:1270 1:N:0:6
TTTTCAACTTCGTCGAGTACGCTCAACATAATAGATCGGAAGAGC
+
FFFFFFFFFFFFFFFFFFFFFFFFFFFFFFFFFFFFFFFFFFFFF
@FS10000125:26:BPA73017-1023:1:1101:8960:1270 1:N:0:6
CCGTTAACTTCGTCGAGTACGCTCAAGTATGCAGATCGGAAGAGC
+
FFFFFFFFFFFFFFFFFFFFFFFFFFFFFFFFFFFFFFFFFFFFF
@FS10000125:26:BPA73017-1023:1:1101:9230:1270 1:N:0:6
GATTTAACTTCGTCGAGTACGCTCAAAGAAAGAGATCGGAAGAGC
+
FFFFFFFFFFFFFFFFFFFFFFFFFFFFFFFFFFFFFFFFFFFFF
@FS10000125:26:BPA73017-1023:1:1101:9410:1270 1:N:0:6
GGGGAAACTTCGTCGAGTACGCTCAACAAATTAGATCGGAAGAGC
+
,FFFFFFFFFFFFFFFFFFFFFFFFFFFFFFFFFFFFFFFFFFFF
@FS10000125:26:BPA73017-1023:1:1101:9550:1270 1:N:0:6
TTGACTGGACTTCGTCGAGTACGCTCAACGATTAAGATCGGAAGA
+
,F:FFF::,:FF:FF,FFF::FFF::,:,FF:F,FF,,::,:FF,
@FS10000125:26:BPA73017-1023:1:1101:9870:1270 1:N:0:6
TAGTAGTGACTTCGTCGAGTACGCTCAATTTGATAGATCGGAAGA
+
FFFFFFFFFFFFFFFFFFFFFFFFFFFFFFFFFFFFFFFFFFFFF
@FS10000125:26:BPA73017-1023:1:1101:10300:1270 1:N:0:6
TTGACTGGACTTCGTCGAGTACGCTCAAGCCTTAAGATCGGAAGA
+
FFFFFFFFFFFFFFFFFFFFFFFFFFFFFFFFFFFFFFFFFFFFF
@FS10000125:26:BPA73017-1023:1:1101:10320:1270 1:N:0:6
TCTTAACTTCGTCGAGTACGCTCAAGTGCAGAGATCGGAAGAGCA
+
FFFFFFFFFFFFFFFFFFFFFFFFFFFFFFFFFFFFFFFFFFFFF
@FS10000125:26:BPA73017-1023:1:1101:10500:1270 1:N:0:6
TGGCAACTTCGTCGAGTACGCTCAAGAGCTCAGATCGGAAGAGCA
+
FFFFFFFFFFFFFFFFFFFFFFFFFFFFFFFFFFFFFFFFFFFFF
@FS10000125:26:BPA73017-1023:1:1101:10630:1270 1:N:0:6
TCGGTAACTTCGTCGAGTACGCTCAAAGCTGGAGATCGGAAGAGC
+
FFFFFFFFFFFFFFFFFFFFFFFFFFFFFFFFFFFFFFFFFFFFF
@FS10000125:26:BPA73017-1023:1:1101:11550:1270 1:N:0:6
TGGTTAACTTCGTCGAGTACGCTCAATCTAACAGATCGGAAGAGC
+
,FF:FFFFFFFFFFFFFFFFFFFF::FFF:FFF::FFFFFFFFFF
@FS10000125:26:BPA73017-1023:1:1101:12750:1270 1:N:0:6
TTATTGAACTTCGTCGAGTACGCTCAATTTCTGAGATCGGAAGAG
+
FFFFFFFFFFFFFFFFFFFFFFFFFFFFFFFFFFFFFFFFFFFFF
@FS10000125:26:BPA73017-1023:1:1101:12920:1270 1:N:0:6
TCGCGAACTTCGTCGAGTACGCTCAAAGCACGAGATCGGAAGAGC
+
FFFFFFFFFFFFFFFFFFFFFFFFFFFFFFFFFFFFFFFFFFFFF
@FS10000125:26:BPA73017-1023:1:1101:13630:1270 1:N:0:6
GGGTCAACTTCGTCGAGTACGCTCAAACTTAAAGATCGGAAGAGC
+
FFFFFFFFFFFFFFFFFFFFFFFFFFFFFFFFFFFFFFFFFFFFF
@FS10000125:26:BPA73017-1023:1:1101:13690:1270 1:N:0:6
TCTACTGAACTTCGTCGAGTACGCTCAATTAATAAGATCGGAAGA
+
FFFFFFFFFFFFFFFFFFFFFFFFFFFFFFFFFFFFFFFFFFFFF
@FS10000125:26:BPA73017-1023:1:1101:13900:1270 1:N:0:6
GCGCAACTTCGTCGAGTACGCTCAATGTCTCAGATCGGAAGAGCA
+
FFFFFFFFFFFFFFFFFFFFFFFFFFFFFFFFFFFFFFFFFFFFF
@FS10000125:26:BPA73017-1023:1:1101:13930:1270 1:N:0:6
TTGACTGGACCTTCGTCGAGTACGCTCAATTCCAAAGATCGGAAG
+
FFFFFFFFFFFFFFFFFFFFFFFFFFFFFFFFFFFFFFFFFFFFF
@FS10000125:26:BPA73017-1023:1:1101:15730:1270 1:N:0:6
TTGCCAACTTCGTCGAGTACGCTCAATACCTTAGATCGGAAGAGC
+
FFFFFFFFFFFFFFFFFFFFFFFFFFFFFFFFFFFFFFFFFFFFF
@FS10000125:26:BPA73017-1023:1:1101:1110:1280 1:N:0:6
TGGCAACTTCGTCGAGTACGCTCAAATGGGAAGATCGGAAGAGCA
+
FFFFFFFFFFFFFFFFFFFFFFFFFFFFFFFFFFFFFFFFFFFFF
@FS10000125:26:BPA73017-1023:1:1101:1360:1280 1:N:0:6
GCCACAACTTCGTCGAGTACGCTCAATCATCCAGATCGGAAGAGC
+
FFFFFFFFFFFFFFFFFFFFFFFFFFFFFFFFFFFFFFFFFFFFF
@FS10000125:26:BPA73017-1023:1:1101:1610:1280 1:N:0:6
CCGTAAAACTTCGTCGAGTACGCTCAATCCGCAAGATCGGAAGAG
+
FFFFFFFFFFFFFFFFFFFFFFFFFFFFFFFFFFFFFFFFFFFFF
@FS10000125:26:BPA73017-1023:1:1101:1920:1280 1:N:0:6
TTGACGAACTTCGTCGAGTACGCTCAAGGTGGAAGATCGGAAGAG
+
FFFFFFFFFFFFFFFFFFFFFFFFFFFFFFFFFFFFFFFFFFFFF
@FS10000125:26:BPA73017-1023:1:1101:2830:1280 1:N:0:6
TTGTTAACTTCGTCGAGTACGCTCAAATATCAAGATCGGAAGAGC
+
F:FFFFFFFFFFFFFFFFFFFFFFFFFFFFFFFFFFFFFFFFFFF
@FS10000125:26:BPA73017-1023:1:1101:3040:1280 1:N:0:6
TTGACTGGACTTCGTCGAGTACGCTCAATGATGAAGATCGGAAGA
+
FFFFFFFFFFFFFFFFFFFFFFFFFFFFFFFFFFFFFFFFFFFFF
@FS10000125:26:BPA73017-1023:1:1101:3210:1280 1:N:0:6
TTGCAAACTTCGTCGAGTACGCTCAAATTTACAGATCGGAAGAGC
+
F:FFFF,FFFFFFFFFFFFFFFFFFFFFFF:FFFFFFFFFFFF:F
@FS10000125:26:BPA73017-1023:1:1101:3440:1280 1:N:0:6
TTGACTGGACTTCGTCGAGTACGCTCAACCGTGAAGATCGGAAGA
+
FFFFFFFFFFFFFFFFFFFFFFFFFFFFFFFFFFFFFFFFFFFFF
@FS10000125:26:BPA73017-1023:1:1101:3680:1280 1:N:0:6
TTGATAATTTCGTCGAGTACGCTCAAAGTAATAGATCGGAAGAGC
+
FFFFFFFFFFFFFFFFFFFFFFFFFFFFFFFFFFFFFFFFFFFFF
@FS10000125:26:BPA73017-1023:1:1101:4350:1280 1:N:0:6
GCGACACCTTCGTCGAGTACGCTCAATTGGTCAGATCGGAAGAGC
+
FFFFFFFFFFFFFFFFFFFFFFFFFFFFFFFFFFFFFFFFFFFFF
@FS10000125:26:BPA73017-1023:1:1101:5570:1280 1:N:0:6
GCGCCGCCCTTCGTCGAGTACGCTCAAGGTAATAGATCGGAAGAG
+
FFFFFFFFFFFFFFFFFFFFFFFFFFFFFFFFFFFFFFFFFFFFF
@FS10000125:26:BPA73017-1023:1:1101:5790:1280 1:N:0:6
TCGTAAACTTCGTCGAGTACGCTCAAAGGACAAGATCGGAAGAGC
+
FFFFFFFFFFFFFFFFFFFFFFFFFFFFFFFFFFFFFFFFFFFFF
@FS10000125:26:BPA73017-1023:1:1101:5850:1280 1:N:0:6
TTGTAGAACTTCGTCGAGTACGCTCAATTAAATAGATCGGAAGAG
+
FFFFFFFFFFFFFFFFFFFFFFFFFFFFFFFFFFFFFFFFFFFFF
@FS10000125:26:BPA73017-1023:1:1101:5910:1280 1:N:0:6
TTGGGAACTTCGTCGAGTACGCTCAATATTGCAGATCGGAAGAGC
+
FFFFFFFFFFFFFFFFFFFFFFFFFFFFFFFFFFFFFFFFFFFFF
@FS10000125:26:BPA73017-1023:1:1101:6150:1280 1:N:0:6
TATCAAGCTTCGTCGAGTACGCTCAACGTGTAAGATCGGAAGAGC
+
FFFFFFFFFFFFFFFFFFFFFFFFFFFFFFFFFFFFFFFFFFFFF
@FS10000125:26:BPA73017-1023:1:1101:6330:1280 1:N:0:6
TCGCAAACTTCGTCGAGTACGCTCAATTCGGGAGATCGGAAGAGC
+
FFFFFFFFFFFFFFFFFFFFFFFFFFFFFFFFFFFFFFFFFFFFF
@FS10000125:26:BPA73017-1023:1:1101:6430:1280 1:N:0:6
CTGACAACTTCGTCGAGTACGCTCAATACAACAGATCGGAAGAGC
+
FFFFFFFFFFFFFFFFFFFFFFFFFFFFFFFFFFFFFFFFFFFFF
@FS10000125:26:BPA73017-1023:1:1101:7070:1280 1:N:0:6
TCGTTAACTTCGTCGAGTACGCTCAATAACCAAGATCGGAAGAGC
+
FF,FFFFFFFFFFFFFFFFFFFFFFFFFFFFFFFFFFFFFFFFFF
@FS10000125:26:BPA73017-1023:1:1101:7230:1280 1:N:0:6
TCGCTAACTTCGTCGAGTACGCTCAAACGCATAGATCGGAAGAGC
+
FFFFFFFFFFFFFFFFFFFFFFFFFFFFFFFFFFFFFFFFFFFFF
@FS10000125:26:BPA73017-1023:1:1101:8160:1280 1:N:0:6
TCGGTAATTTCGTCGAGTACGCTCAAAGCAAGAGATCGGAAGAGC
+
FFFFFFFFFFFFFFFFFFFFFFFFFFFFFFFFFFFFFFFFFFFFF
@FS10000125:26:BPA73017-1023:1:1101:8460:1280 1:N:0:6
GCCCTAACTTCGTCGAGTACGCTCAACGGGAAAGATCGGAAGAGC
+
FFFFFFFFFFFFFFFFFFFFFFFFFFFFFFFFFFFFFFFFFFFFF
@FS10000125:26:BPA73017-1023:1:1101:8740:1280 1:N:0:6
AAGTCTCAACTCCGTCGAGTACGCTCAGAGAGATAGATCGGAAGA
+
FF,F:,F,FFFFF:,FF,F,FF::,FF,FFFFF:F,FF::FFFFF
@FS10000125:26:BPA73017-1023:1:1101:8840:1280 1:N:0:6
GCGTTAACTTCGTCGAGTACGCTCAAAGTATAAGATCGGAAGAGC
+
:FFFFFFFFFFFFFFFFFFFFFFFFFFFFFFFFFFFFFFFFFFFF
@FS10000125:26:BPA73017-1023:1:1101:8910:1280 1:N:0:6
GTGCTAACTTCGTCAGGAAACTTCGTCGAGTACGCTCAATTGGAG
+
FFFFFFFFFFFFFFFFFFFFFFFFFFFFFFFFFFFFFFFFFFFFF
@FS10000125:26:BPA73017-1023:1:1101:9010:1280 1:N:0:6
TCGCCAACTTCGTCGAGTACGCTCAACATTGAAGATCGGAAGAGC
+
FFFFFFFFFFFFFFFFFFFFFFFFFFFF:FFFFFFFFFFFFFFFF
@FS10000125:26:BPA73017-1023:1:1101:9560:1280 1:N:0:6
TCGGAATCTTCGTCGAGTACGCTCAATGCAACAGATCGGAAGAGC
+
FFFFFFFFFFFFFFFFFFFFFFFFFFFFFFFFFFFFFFFFFFFFF
@FS10000125:26:BPA73017-1023:1:1101:9920:1280 1:N:0:6
GCGCGAACTTCGTCGAGTACGCTCAAATATAAAGATCGGAAGAGC
+
FFFFFFFFFFFFFFFFFFFFFFFFFFFFFFFFFFFFFFFFFFFFF
@FS10000125:26:BPA73017-1023:1:1101:10240:1280 1:N:0:6
GGGCCAACTTCGTCGAGTACGCTCAACTCGAAAGATCGGAAGAGC
+
:FFFFFFFFFFFFFFFFFFFFFFFFFFFFFFFFFFFFFFFFFFFF
@FS10000125:26:BPA73017-1023:1:1101:10460:1280 1:N:0:6
TTGGCAACTTCGTCGAGTACGCTCAAAAGTGAAGATCGGAAGAGC
+
FFFFFFFFFFFFFFFFFFFFFFFFFFFFFFFFFFFFFFFFFFFFF
@FS10000125:26:BPA73017-1023:1:1101:10590:1280 1:N:0:6
CCGTGAACTTCGTCGAGTACGCTCAAAACCAGAGATCGGAAGAGC
+
FF:FFFFFFFFFFFFFFFFFFFFFFFFFFFFFFFFFFFFFFFFFF
@FS10000125:26:BPA73017-1023:1:1101:10950:1280 1:N:0:6
TCGCGAACTTCGTCGAGTACGCTCAAGATACGAGATCGGAAGAGC
+
FFFFFFFFFFFFFFFFFFFFFFFFFFFFFFFFFFFFFFFFFFFFF
@FS10000125:26:BPA73017-1023:1:1101:11050:1280 1:N:0:6
GGGCAAACTTCGTCGAGTACGCTCAATGTTGGAGATCGGAAGAGC
+
FFFFFFFFFFFFFFFFFFFFFFFFFFFFFFFFFFFFFFFFFFFFF
@FS10000125:26:BPA73017-1023:1:1101:11720:1280 1:N:0:6
CCGTAAACTTCGTCGAGTACGCTCAACACCTAGGATCGGAAGAGC
+
FFFFFFF::FFFFF:FFFF::FF:,FFFFFFF,FFFF:FFFFF:F
@FS10000125:26:BPA73017-1023:1:1101:11940:1280 1:N:0:6
TCGGTTAAACTTCGTCGAGTACGCTCAATAGCAAAGATCGGAAGA
+
FFFFFFFFFFFFFFFFFFFFFFFFFFFFFFFFFFFFFFFFFFFFF
@FS10000125:26:BPA73017-1023:1:1101:12060:1280 1:N:0:6
GCTTGAACTTCGTCGAGTACGCTCAACCACTTAGATCGGAAGAGC
+
FFFFFFFFFFFFFFFFFFFFFFFFFFFFFFFFFFFFFFFFFFFFF
@FS10000125:26:BPA73017-1023:1:1101:12090:1280 1:N:0:6
TGGGCAACTTCGTCGAGTACGCTCAAACTTTTAGATCGGAAGAGC
+
FFFFFFFFFFFFFFFFFFFFFFFFFFFFFFFFFFFFFFFFFFFFF
@FS10000125:26:BPA73017-1023:1:1101:12100:1280 1:N:0:6
TTGTAAACTTCGTCGAGTACGCTCAACTTTAAAGATCGGAAGAGC
+
FFFFFFFFFFFFFFFFFFFFFFFFFFFFFFFFFFFFFFFFFFFFF
@FS10000125:26:BPA73017-1023:1:1101:12300:1280 1:N:0:6
TGCTAAACTTCGTCGAGTACGCTCAAAAACAGAGATCGGAAGAGC
+
FFFFFFFFFFFFFFFFFFFFFFFFFFFFFFFFFFFFFFFFFFFFF
@FS10000125:26:BPA73017-1023:1:1101:12790:1280 1:N:0:6
TCCAAACTTCGTCGAGTACGCTCAAGGTCTGAGATCGGAAGAGCA
+
FFFFFFFFFFFFFFFFFFFFFFFFFFFFFFFFFFFFFFFFFFFFF
@FS10000125:26:BPA73017-1023:1:1101:13050:1280 1:N:0:6
TTGACTGGACTTCGTCGAGTACGCTCAAATCCGCAGATCGGAAGA
+
F,F,::,:FF:FF:F:FFF:FFFFF::FFFF:FFFF,:F:FFFF,
@FS10000125:26:BPA73017-1023:1:1101:14350:1280 1:N:0:6
TTGACTGGACTTCGTCGAGTACGCTCAAGTCTAAAGATCGGAAGA
+
FFFFFFFFFFFFFFFFFFFFFFFFFFFFFFFFFFFFFFFFFFFFF
@FS10000125:26:BPA73017-1023:1:1101:14980:1280 1:N:0:6
CCGTAAACTTCGTCGAGTACGCTCAAGATATTAGATCGGAAGAGC
+
FFFFFFFFFFFFFFFFFFFFFFFFFFFFFFFFFFFFFFFFFFFFF
@FS10000125:26:BPA73017-1023:1:1101:15530:1280 1:N:0:6
TGGAAACTTCGTCGAGTACGCTCAATGGAGTAGATCGGAAGAGCA
+
FFFFFFFFFFFFFFFFFFFFFFFFFFFFFF:FFFFFFFFFFFFFF
@FS10000125:26:BPA73017-1023:1:1101:15920:1280 1:N:0:6
TCAAGGAGAAAGATCGGAAGAGCACACGTCTGAACTCCAGTCACC
+
FFFFFFFFFFFFFFFFFFFFFFFFFFFFFFFFFFFFFFFFFFFFF
@FS10000125:26:BPA73017-1023:1:1101:1370:1290 1:N:0:6
GAGTTAACTTCGTCGAGTACGCTCAAGAGACCAGATCGGAAGAGC
+
FFFFFFFFFFFFFFFFFFFFFFFFFFFFFFFFFFFFFFFFFFFFF
@FS10000125:26:BPA73017-1023:1:1101:1530:1290 1:N:0:6
TGGCAAACTTCGTCGAGTACGCTCAAACTAATAGATCGGAAGAGC
+
FFFFFFFFFFFFFFFFFFFFFFFFFFFFFFFFFFFFFFFFFFFFF
@FS10000125:26:BPA73017-1023:1:1101:1800:1290 1:N:0:6
TCGTACAAAACTTCGTCGAGTACGCTCAAGGTTGGAAGATCGGAA
+
FFFFFFFFFFFFFFFFFFFFFFFFFFFFFFFFFFFFFFFFFFFFF
@FS10000125:26:BPA73017-1023:1:1101:2580:1290 1:N:0:6
TCGACAACTTCGTCGAGTACGCTCAAATATAAAGATCGGAAGAGC
+
FFFFFFFFFFFFFFFFFFFFFFFFFFFFFFFFFFFFFFFFFFFFF
@FS10000125:26:BPA73017-1023:1:1101:2740:1290 1:N:0:6
TCGCAAAACTTTCGTCGAGTACGCTCAATTAATTAGATCGGAAGA
+
FFFFFFFFFFFFFFFFFFFFFFFFFFFFFFFFFFFFFFFFFFFFF
@FS10000125:26:BPA73017-1023:1:1101:3040:1290 1:N:0:6
TTAATCAACTTCGTCGTGTACGCTCTTACTCAGACATCAGAAGAG
+
,FFF:,FF:F::F:F,F,:FF,F:F,,,:,FFFF,FF,,,F,,,:
@FS10000125:26:BPA73017-1023:1:1101:3170:1290 1:N:0:6
CTGCGAACTTCGTCGAGTACGCTCAATTGATAAGATCGGAAGAGC
+
FFFFFFFFFFFFFFFFFFFFFFFFFFFFFFFFFFFFFFFFFFFFF
@FS10000125:26:BPA73017-1023:1:1101:3370:1290 1:N:0:6
GGGCACGAACTTCGTCGAGTACGCTCAAAAAAAAAGATCGGAAGA
+
FFFFFFFFFFFFFFFFFFFFFFFFFFFFFFFF:FFFFFFFFFF:F
@FS10000125:26:BPA73017-1023:1:1101:3430:1290 1:N:0:6
TTTATCAACTTCGTCGAGTACGCTCAACATGGTAGATCGGAAGAG
+
FFF:FFFFFFFFFFFFFFFFFFFFFFFFFFFFFFFFFFFFFFFFF
@FS10000125:26:BPA73017-1023:1:1101:3440:1290 1:N:0:6
GCGTTAACTTCGTCGAGTACGCTCAACCCTATAGATCGGAAGAGC
+
FFFFFFFFFFFFFFFFFFFFFFFFFFFFFFFFFFFFFFFFFFFFF
@FS10000125:26:BPA73017-1023:1:1101:3480:1290 1:N:0:6
TCGCTAACAACTTCGTCGAGTACGCTCAATCTGAAAGATCGGAAG
+
FFFFFFFFFFFFFFFFFFFFFFFFFFFFFFFFFFFFFFFFFFFFF
@FS10000125:26:BPA73017-1023:1:1101:4510:1290 1:N:0:6
TTGGAAAACTTCGTCGAGTACGCTCAATCAAGGAGATCGGAAGAG
+
,:,FFFFFFFFFFFFF:F:FF:FFFF,FFFFFFFFFFFFFFFFFF
@FS10000125:26:BPA73017-1023:1:1101:4950:1290 1:N:0:6
ACGCTCAAGGGTTGAGATCGGAAGAGCACACGTCTGAACTCCAGT
+
FFFFFFFFFFFFFFFFFFFFFFFFFFFFFFFFFFFFFFFFFFFFF
@FS10000125:26:BPA73017-1023:1:1101:5470:1290 1:N:0:6
GCTGAACTTCGTCGAGTACGCTCAACAAGACAGATCGGAAGAGCA
+
FFFFFFFFFFFFFFFFFFFFFFFFFFFFFFFFFFFFFFFFFFFFF
@FS10000125:26:BPA73017-1023:1:1101:5480:1290 1:N:0:6
TTGACTGGACTTCGTCGAGTACGCTCAAGACTCAAGATCGGAAGA
+
FFFFFFFFFFFFFFFFFFFFFFFFFFFFFFFFFFFFFFFFFFFFF
@FS10000125:26:BPA73017-1023:1:1101:5520:1290 1:N:0:6
TCGGAAACTTCGTCGAGTACGCTCAAAGTTGCAGATCGGAAGAGC
+
FFFFFFFFFFFFFFFFFFFFFFFFFFFFFFFFFFFFFFFFFFFFF
@FS10000125:26:BPA73017-1023:1:1101:5590:1290 1:N:0:6
ACGTGATAACTTCGTCGAGTACGCTCAACGAGTGAGATCGGAAGA
+
FFFFFFFFFFFFFFFFFFFFFFFFFFFFFFFFFFFFFFFFFFFFF
@FS10000125:26:BPA73017-1023:1:1101:5800:1290 1:N:0:6
GGGAAAACTTCGTCGAGGGGAAACTTCGTCGAGTACGCTCAACGG
+
FFFFFFFFFFFFFFFFFFFFFFFFFFFFFFFFFFFFFFFFFFFFF
@FS10000125:26:BPA73017-1023:1:1101:6160:1290 1:N:0:6
GCGGAGACAACTTCGTCGAGTACGCTCAATATAGCAGATCGGAAG
+
FFFFFFFFFFFFFFFFFFFFFFFFFFFFFFFFFFFFFFFFFFFFF
@FS10000125:26:BPA73017-1023:1:1101:6250:1290 1:N:0:6
TTTGGAACTTCGTCGAGTACGCTCAAATTTTTAGATCGGAAGAGC
+
FFFFFFFFFFFFFFFFFFFFFFFFFFFFFFFFFFFFFFFFFFFFF
@FS10000125:26:BPA73017-1023:1:1101:6330:1290 1:N:0:6
GCGGTAACTTCGTCGAGTACGCTCAACAACGGAGATCGGAAGAGC
+
FFFFFFFFFFFFFFFFFFFFFFFFFFFFFFFFFFFFFFFFFFFFF
@FS10000125:26:BPA73017-1023:1:1101:6580:1290 1:N:0:6
TCTATAAACTTCGTCGAGTACGCTCAAAAGAACAGATCGGAAGAG
+
FFFFFFFFFFFFFFFFFFFFFFFFFFFFFFFFFFFFFFFFFFFFF
@FS10000125:26:BPA73017-1023:1:1101:6720:1290 1:N:0:6
TCTTCGTCGAGTACGCTCAAATTAGTAGATCGGAAGAGCACACGT
+
FFF:FFFFFFFFFFFFFFFFFFFFFFFFFFFFFFFFFFFFFFFFF
@FS10000125:26:BPA73017-1023:1:1101:7220:1290 1:N:0:6
GCGCTAACTTCGTCGAGTACGCTCAAGACCTAAGATCGGAAGAGC
+
FFFFFFFFFFFFFFFFFFFFFFFFFFFFFFFFFFFFFFFFFFFFF
@FS10000125:26:BPA73017-1023:1:1101:7300:1290 1:N:0:6
GGGGAAACTTCGTCGAGTACGCTCAAGTGACTAGATCGGAAGAGC
+
FFFFFFFFFFFFFFFFFFFFFFFFFFFFFFFFFFFFFFFFFFFFF
@FS10000125:26:BPA73017-1023:1:1101:7400:1290 1:N:0:6
ACGCAACTTCGTCGAGTACGCTCAAAACAGTAGATCGGAAGAGCA
+
FFFFFFFFFFFFFFFFFFFFFFFFFFFFFFFFFFFFFFFFFFFFF
@FS10000125:26:BPA73017-1023:1:1101:7850:1290 1:N:0:6
TAGACAACTTCGTCGAGTAACGCTCAAGAATTCAGATCGGAAGAG
+
FFFFFFFFFFFFFFFFFFFFFFFFFFFFFFFFFFFFFFFFFFFFF
@FS10000125:26:BPA73017-1023:1:1101:8120:1290 1:N:0:6
TAGCTTGAACTTCGTCGAGTACGCTCAAACACGCAGATCGGAAGA
+
FFFFFFFFFFFFFFFFFFFFFFFFFFFFFFFFFFFFFFFFFFFFF
@FS10000125:26:BPA73017-1023:1:1101:8200:1290 1:N:0:6
TTGCCAACTTCGTCGAGTACGCTCAAGATAACAGATCGGAAGAGC
+
FFFFFFFFFFFFFFFFFFFFFFFFFFFFFFFFFFFFFFFFFFFFF
@FS10000125:26:BPA73017-1023:1:1101:8450:1290 1:N:0:6
TTGATAACTTCGTCGAGTACGCTCAAGTCACGAGATCGGAAGAGC
+
FFFFFFFFFFFFFFFFFFFFFFFFFFFFFFFFFFFFFFFFFFFFF
@FS10000125:26:BPA73017-1023:1:1101:8530:1290 1:N:0:6
TCGCAAACTTCGTCGAGTACGCTCAAGTGAATAGATCGGAAGAGC
+
FFFFFFFFFFFFFFFFFFFFFFFFFFFFFFFFFFFFFFFFFFFFF
@FS10000125:26:BPA73017-1023:1:1101:9340:1290 1:N:0:6
TCTGGAACTTCGTCGAGTACGCTCAATCCGAAAGATCGGAAGAGC
+
FFFFFFFFFFFFFFFFFFFFFFFFFFFFFFFFFFFFFFFFFFFFF
@FS10000125:26:BPA73017-1023:1:1101:9500:1290 1:N:0:6
CCTCGAACTTCGTCGAGTACGCTCAAATCCTGAGATCGGAAGAGC
+
FFFFFFFFFFFFFFFFFFFFFFFFFFFFFFFFFFFFFFFFFFFFF
@FS10000125:26:BPA73017-1023:1:1101:9670:1290 1:N:0:6
TTGACTGGACTTCGTCGAGTACGCTCAACCGTTTAGATCGGAAGA
+
FFFFFFFFFFFFFFFFFFFFFFFFFFFFFFF:FFFFFFFFFFFFF
@FS10000125:26:BPA73017-1023:1:1101:9950:1290 1:N:0:6
TCGATAACTTCGTCGAGTACGCTCAAAACCTTAGATCGGAAGAGC
+
FFFFFFFFFFFFFFFFFFFFFFFFFFFFFFFFFFFFFFFFFFFFF
@FS10000125:26:BPA73017-1023:1:1101:10070:1290 1:N:0:6
CAGAAAACTTCGTCGAGTACGCTCAACGTTGAAGATCGGAAGAGC
+
FFFFFFFFFFFFFFFFFFFFFFFFFFFFFFFFFFFFFFFFFFFFF
@FS10000125:26:BPA73017-1023:1:1101:10270:1290 1:N:0:6
GCGTAAACTTCGTCGAGTACGCTCAAGGGACAAGATCGGAAGAGC
+
FFFFFFFFFFFFFFFFFFFFFFFFFFFFFFFFFFFFFFFFFFFFF
@FS10000125:26:BPA73017-1023:1:1101:10580:1290 1:N:0:6
TTGACTGGAGTTTCGTCGAGTACGCTCAATCTGGTAGATCGGAAG
+
FFFFFFFFFFFFFFFFFFFFFFFFFFFFFFFFFFFFFFFFFFFFF
@FS10000125:26:BPA73017-1023:1:1101:10940:1290 1:N:0:6
TTGCTTAACTTCGTCGAGTACGCTCAAACGTGCAGATCGGAAGAG
+
FFFFFFFFFFFFFFFFFFFFFFFFFFFFFFFFFFFFFFFFFFFFF
@FS10000125:26:BPA73017-1023:1:1101:11130:1290 1:N:0:6
GGGGAAACTTCGTCGAGTACGCTCAAACAGAGAGATCGGAAGAGC
+
FFFFFFFFFFFFFFFFFFFFFFFFFFFFFFFFFFFFFFFFFFFFF
@FS10000125:26:BPA73017-1023:1:1101:11300:1290 1:N:0:6
GCGGGAACTTCGTCGAGTACGCTCAACAGCAGAGATCGGAAGAGC
+
FFFFFFFFFFFFFFFFFFFFFFFFFFFFFFFFFFFFFFFFFFFFF
@FS10000125:26:BPA73017-1023:1:1101:11600:1290 1:N:0:6
CCGGGAAAACTTCGTCGAGTACGCTCAAGGGTTCAGATCGGAAGA
+
FFFFFFFFFFFFFFFFFFFFFFFFFFFFFFFFFFFFFFFFFFFFF
@FS10000125:26:BPA73017-1023:1:1101:12230:1290 1:N:0:6
CCTTTAACTTCGTTGAGTACGCTCAATTTGAAAGATCGGAAGAGC
+
FFFFFFFFFFFFFFFFFFFFFFFFFFFFFFFFFFFFFFFFFFFFF
@FS10000125:26:BPA73017-1023:1:1101:12590:1290 1:N:0:6
ACGGGAAAACTTCGTCGAGTACGCTCAAGGTTGTAGATCGGAAGA
+
FFFFFFFFFFFFFFFFFFFFFFFFFFFFFFFFFFFFFFFFFFFFF
@FS10000125:26:BPA73017-1023:1:1101:12630:1290 1:N:0:6
GGGTAAACTTCGTCGAGTACGCTCAAAAGTTTAGATCGGAAGAGC
+
FFFFFFFFFFFFFFFFFFFFFFFFFFFFFFFFFFFFFFFFFFFFF
@FS10000125:26:BPA73017-1023:1:1101:12660:1290 1:N:0:6
TACAAACTTCGTCGAGTACGCTCAAGGTCGCAGATCGGAAGAGCA
+
FFFFFFFFFFFFFFFFFFFFFFFFFFFFFFFFFFFFFFFFFFFFF
@FS10000125:26:BPA73017-1023:1:1101:12710:1290 1:N:0:6
TTTTGAACTTCGTCGAGTACGCTCAATTATTAAGATCGGAAGAGC
+
FFFFFFFFFFFFFFFFFFFFFFFFFFFFFFFFFFFFFFFFFFFFF
@FS10000125:26:BPA73017-1023:1:1101:12860:1290 1:N:0:6
TCGTCAACTTCGTCGAGTACGCTCAAAGCACGAGATCGGAAGAGC
+
FFFFFFFFFFFFFFFFFFFFFFFFFFFFFFFFFFFFFFFFFFFFF
@FS10000125:26:BPA73017-1023:1:1101:13030:1290 1:N:0:6
TAGCTAACTTCGTCGAGTACGCTCAAAAGGGGAGATCGGAAGAGC
+
FFFFFFFFFFFFFFFFFFFFFFFFFFFFFFFFFFFFFFFFFFFFF
@FS10000125:26:BPA73017-1023:1:1101:13860:1290 1:N:0:6
TTGGGGGAACTTCGTCGAGTACGCTCAAGGGGAGAGATCGGAAGA
+
FFFFFFFFFFFFFFFFFFFFFFFFFFFFFFFFFFFFFFFFFFFFF
@FS10000125:26:BPA73017-1023:1:1101:14260:1290 1:N:0:6
ATGACTGGACTTCGTCGAGTACGCTCAATATCAGAGATCGGAAGA
+
F,FFFFFFFF:FFFFFFFFFFF:FFFFFFF:FFFFFFFFFFFFFF
@FS10000125:26:BPA73017-1023:1:1101:14290:1290 1:N:0:6
TTGGGAACTTCGTCGAGTACGCTCAAACAGTTAGATCGGAAGAGC
+
FFFFFFFFFFFFFFFFFFFFFFFFFFFFFFFFFFFFFFFFFFFFF
@FS10000125:26:BPA73017-1023:1:1101:14730:1290 1:N:0:6
TTGTGTGATCTTCGTCGAGTACGCTCAATGTAATAGATCGGAAGA
+
FFFFFFFFFFFFFFFFFFFFFFFFFFFFFFFFFFFFFFFFFFFFF
@FS10000125:26:BPA73017-1023:1:1101:15100:1290 1:N:0:6
CCCTTAACTTCGTCGAGTACGCTCAAATGACAAGATCGGAAGAGC
+
,F,,:FFFF:FF:FFFF,FFFFFF:FFFFFFFF,FF:,F:,FFFF
@FS10000125:26:BPA73017-1023:1:1101:15210:1290 1:N:0:6
TTGTAACTTCGTCGAGTACGCTCAAGGGTTAAGATCGGAAGAGCA
+
FFFFFFFFFFFFFFFFFFFFFFFFFFFFFFFFFFFFFFFFFFFFF
@FS10000125:26:BPA73017-1023:1:1101:15250:1290 1:N:0:6
CTTCGTCGAGTACGCTCAAAGAGGGAGATCGGAAGAGCACACGTC
+
FFFFFFFFFFFFFFFFFFFFFFFFFFFFFFFFFFFFFFFFFFFFF
@FS10000125:26:BPA73017-1023:1:1101:15290:1290 1:N:0:6
TTGAACTTCGTCGAGTACGCTCAACGGTTAAGATCGGAAGAGCAC
+
FFFFFFFFFFFFFFFFFFFFFFFFFFFFFFFFFFFFFFFFFFFFF
@FS10000125:26:BPA73017-1023:1:1101:16270:1290 1:N:0:6
CCGGTAACTTCGTCGAGTACGCTCAACACCAAAGATCGGAAGAGC
+
FFFFFFFFFFFFFFFFFFFFFFFFFFFFFFFFFFFFFFFFFFFFF
@FS10000125:26:BPA73017-1023:1:1101:16320:1290 1:N:0:6
TTGCTAAACTTCGTCGAGTACGCTCAACGTGAAAAATCGGAAGAG
+
FFFFFFFFFFFFFFFFFFFFFFFFFFFFFFFFFFFFFFFFFFFFF
@FS10000125:26:BPA73017-1023:1:1101:16390:1290 1:N:0:6
GCGACAACTTCGTCGGAGTACGCTCAAGGACTGAGATCGGAAGAG
+
FFFFFFFFFFFFFFFFFFFFFFFFFFFFFFFFFFFFFFFFFFFFF
@FS10000125:26:BPA73017-1023:1:1101:16470:1290 1:N:0:6
TTGACTGGACTTCGTCGAGTACGCTCAACGATAAAGATCGGAAGA
+
FFFFFFFFFFFFFFFFFFFFFFFFFFFFFFFFFFFFFFFFFFFFF
@FS10000125:26:BPA73017-1023:1:1101:2240:1300 1:N:0:6
TTGACAACTTCGTCGAGTACGCTCAATGTTTGAGATCGGAAGAGC
+
FFFFFFFFFFFFFFFFFFFFFFFFFFFFFFFFFFFFFFFFFFFFF
@FS10000125:26:BPA73017-1023:1:1101:2540:1300 1:N:0:6
GCGCAAACTTCGTCGAGTACGCTCAATAAGTGAGATCGGAAGAGC
+
FFFFFFFFFFFFFFFFFFFFFFFFFFFFFFFFFFFFFFFFFFFFF
@FS10000125:26:BPA73017-1023:1:1101:2970:1300 1:N:0:6
GCGAAAACTTCGTCGAGTACGCTCAATACAATAGATCGGAAGAGC
+
FFFFFFFFFFFFFFFFFFFFFFFFFFFFFFFFFFFFFFFFFFFFF
@FS10000125:26:BPA73017-1023:1:1101:3260:1300 1:N:0:6
TTGACTGGACTTCGTCGAGTACGCTCAAAGGCAAAGATCGGAAGA
+
FFFFFFFFFFFFFFFFFFFFFFFFFFFFFFFFFFFFFFFFFFFFF
@FS10000125:26:BPA73017-1023:1:1101:3360:1300 1:N:0:6
TTGAATTTCGTCGAGTACGCTCAAAACGTTAGATCGGAAGAGCAC
+
FFFFFFFFFFFFFFFFFFFFFFFFFFFFFFFFFFFFFFFFFFFFF
@FS10000125:26:BPA73017-1023:1:1101:3730:1300 1:N:0:6
TGGGGGGAACTTCGTCGAGTACGCTCAAGGAATTAGATCGGAAGA
+
FFFFFFFFFFFFFFFFFFFFFFFFFFFFFFFFFFFFFFFFFFFFF
@FS10000125:26:BPA73017-1023:1:1101:3820:1300 1:N:0:6
TTGACTGGACTTCGTCGAGTACGCTCAACTTTAAAGATCGGAAGA
+
FFFFFFFFFFFFFFFFFFFFFFFFFFFFFFFFFFFFFFFFFFFFF
@FS10000125:26:BPA73017-1023:1:1101:4250:1300 1:N:0:6
TAGTAACTTCGTCGAGTACGCTCAAGATTTCAGATCGGAAGAGCA
+
FFFFFFFFFFFFFFFFFFFFFFFFFFFFFFFFFFFFFFFFFFFFF
@FS10000125:26:BPA73017-1023:1:1101:4510:1300 1:N:0:6
TTGTCAACTTCGTCGAGTACGCTCAAAAACTGAGATCGGAAGAGC
+
FFFFFFFFFFFFFFFFFFFFFFFFFFF,FFFFFFFFFFFFFFFFF
@FS10000125:26:BPA73017-1023:1:1101:4610:1300 1:N:0:6
TCGGAACAACTTCGTCGAGTACGCTCAAGCTACAAGATCGGAAGA
+
FFFFFFFFFFFFFFFFFFFFFFFFFFFFFFFFFFFFFFFFFFFFF
@FS10000125:26:BPA73017-1023:1:1101:4730:1300 1:N:0:6
TCGCTTGAACTTCGTCGAGTACGCTCAAGATTTTAGATCGGAAGA
+
FFFFFFFFFFFFFFFFFFFFFFFFFFFFFFFFFFFFFFFFFFFFF
@FS10000125:26:BPA73017-1023:1:1101:4860:1300 1:N:0:6
GAGTCATAACTTCGTCGAGTACGCTCAAAGTTAAAGATCGGAAGA
+
FFFFFFFFFFFFFFFFFFFFFFFFFFFFFFFFFFFFFFFFFFFFF
@FS10000125:26:BPA73017-1023:1:1101:5340:1300 1:N:0:6
TAGTTAACTTCGTCGAGTACGCTCAACGTGAAAGATCGGAAGAGC
+
FFF:FFFFFFFFFFFF::FFFFFFFFFFF:FFFFFFFFFFFFFFF
@FS10000125:26:BPA73017-1023:1:1101:6100:1300 1:N:0:6
TCGGAAACTTCGTCGAGTACGCTCAACGGAAAAGATCGGAAGAGC
+
FFFFFFFFFFFFFFFFFFFFFFFFFFFFFFFFFFFFFFFFFFFFF
@FS10000125:26:BPA73017-1023:1:1101:6350:1300 1:N:0:6
TCAGTAACTTCGTCGAGTACGCTCAATTCTAAAGATCGGAAGAGC
+
FFFFFFFFFFFFFFFFFFFFFFFFFFFFFFFFFFFFFFFFFFFFF
@FS10000125:26:BPA73017-1023:1:1101:6490:1300 1:N:0:6
TTTGGTTAACTTCGTCGAGTACGCTCAAGAATAAAGATCGGAAGA
+
FFFFFFFFFFFFFFFFFFFFFFFFFFFFFFFFFFFFFFFFFFFFF
@FS10000125:26:BPA73017-1023:1:1101:7020:1300 1:N:0:6
TCTCAAACTTCGTCGAGTACGCTCAAACCTTTAGATCGGAAGAGC
+
FFFFFFFFFFFFFFFFFFFFFFFFFFFFFFFFFFFFFFFFFFFFF
@FS10000125:26:BPA73017-1023:1:1101:7370:1300 1:N:0:6
TCTTCGTCGAGTACGCTCAAAGTAAGAGATCGGAAGAGCACACGT
+
FFFFFFFFFFFFFFFFFFFFFFFFFFFFFFFFFFFFFFFFFFFFF
@FS10000125:26:BPA73017-1023:1:1101:7430:1300 1:N:0:6
TTGACTAACTTCGTCGAGTACGCTCAAACAAACAGATCGGAAGAG
+
FFFFFFFFFFFFFFFFFFFFFFFFFFFFFFFFFFFFFFFFFFFFF
@FS10000125:26:BPA73017-1023:1:1101:7480:1300 1:N:0:6
TTGATAACTTCGTCGAGTACGCTCAACGAAAGAGATCGGAAGAGC
+
,F:FFFFFFFFFFFFFFFFFFFFFFFFFFFFFFFFFFFFFFFFFF
@FS10000125:26:BPA73017-1023:1:1101:7540:1300 1:N:0:6
TTTTCTAACTTCGTCGAGTACGCTCAAGGCAGGAGATCGGAAGAG
+
FFFFFFFFFFFFFFFFFFFFFFFFFFFFFFFFFFFFFFFFFFFFF
@FS10000125:26:BPA73017-1023:1:1101:7750:1300 1:N:0:6
ACGCAACTTCGTCGAGTACGCTCAATAGTAAAGATCGGAAGAGCA
+
FFFFFFFFFFFFFFFFFFFFFFFFFFFFFFFFFFFFFFFFFFFFF
@FS10000125:26:BPA73017-1023:1:1101:9020:1300 1:N:0:6
CCGTTAACTTCGTCGAGTACGCTCAAGTGCCGAGATCGGAAGAGC
+
FFFFFFFFFFFFFFFFFFFFFFFFFFFFFFFFFFFFFFFFFFFFF
@FS10000125:26:BPA73017-1023:1:1101:9050:1300 1:N:0:6
TCGTACAACTTCGTCGAGTACGCTCAAAGTTGAAGATCGGAAGAG
+
FFFFFFFFFFFFFFFFFFFFFFFFFFFFFFFFFFFFFFFFFFFFF
@FS10000125:26:BPA73017-1023:1:1101:9150:1300 1:N:0:6
TTGACTGGACTTCGTCGAGTACGCTCAAAATAGGAGATCGGAAGA
+
FFFFFFFFFFFFFFFFFFFFFFFFFFFFFFFFFFFFFFFFFFFFF
@FS10000125:26:BPA73017-1023:1:1101:9490:1300 1:N:0:6
CCTCGAACTTCGTCGAGTACGCTCAAATCCTGAGATCGGAAGAGC
+
FFFFFFFFFFFFFFFFFFFFFFFFFFFFFFFFFFFFFFFFFFFFF
@FS10000125:26:BPA73017-1023:1:1101:9980:1300 1:N:0:6
TTGGCAACTTCGTCGAGTACGCTCAACTAGCGAGATCGGAAGAGC
+
FFFFFFFFFFFFFFFFFFFFFFFFFFFFFFFFFFFFFFFFFFFFF
@FS10000125:26:BPA73017-1023:1:1101:10290:1300 1:N:0:6
TCGATCTTCGTCGAGTACGCTCAAGTACAAAGATCGGAAGAGTAC
+
FFFFFFFFFFFFFFFFFFFFFFFFFFFFFFFFFFFFFFFFFFFFF
@FS10000125:26:BPA73017-1023:1:1101:10330:1300 1:N:0:6
GCGGTGACTTCGTCGAGTACGCTCAAAGAGTAAGATCGGAAGAGC
+
FFFFFFFFFFFFFFFFFFFFFFFFFFFFFFFFFFFFFFFFFFFFF
@FS10000125:26:BPA73017-1023:1:1101:10420:1300 1:N:0:6
TTGCAACTTCGTCGAGTACGCTCAACACTCTAGATCGGAAGAGCA
+
,:FFFFFFFFFFFFFF:FFFFFFFFFFF:FFFFFFFFFFFFFFFF
@FS10000125:26:BPA73017-1023:1:1101:10470:1300 1:N:0:6
TTGACTGGACTTCGTCGAGTACGCTCAAATCCGTAGATCGGAAGA
+
FFFFFFFFFFFFFFFFFFFFFFFFFFFFFFFFFFFFFFFFFFFFF
@FS10000125:26:BPA73017-1023:1:1101:10730:1300 1:N:0:6
TTCATAACTTCGTCGAGTACGCTCAAGAAAAGAGATCGGAAGAGC
+
FFFFFFFFFFFFFFFFFFFFFFFFFFFFFFFFFFFFFFFFFFFFF
@FS10000125:26:BPA73017-1023:1:1101:11080:1300 1:N:0:6
CCGCTATCTTCGTCGAGTACGCTCAAAAACTAAGATCGGAAGAGC
+
FFFFFFFFFFFFFFFFFFFFFFFFFFFFFFFFFFFFFFFFFFFFF
@FS10000125:26:BPA73017-1023:1:1101:11200:1300 1:N:0:6
CCGAGAACTTCGTCGAGTACGCTCAACACTTAAGATCGGAAGAGC
+
FFFFFFFFFFFFFFFFFFFFFFFFFFFFFFFFFFFFFFFFFFFFF
@FS10000125:26:BPA73017-1023:1:1101:11250:1300 1:N:0:6
TTGATTAACTTCGTCGAGTACGCTCAAGAATTTAGATCGGAAGAG
+
FFFFFFFFFFFFFFFFFFFFFFFFFFFFFFFFFFFFFFFFFFFFF
@FS10000125:26:BPA73017-1023:1:1101:11960:1300 1:N:0:6
TCGGCAACTTCGTCGAGTACGCTCAAACTACTAGATCGGAAGAGC
+
FFFFFFFFFFFFFFFFFFFFFFFFFFFFFFFFFFFFFFFFFFFFF
@FS10000125:26:BPA73017-1023:1:1101:12350:1300 1:N:0:6
TTGGATAACTTCGTCGAGTACGCTCAATTAAGAAGATCGGAAGAG
+
FFFFFFFFFFFFFFFFFFFFFFFFFFFFFFFFFFFFFFFFFFFFF
@FS10000125:26:BPA73017-1023:1:1101:12540:1300 1:N:0:6
GCGGGAACTTCGTCGAGTACGCTCAATGATGAAGATCGGAAGAGC
+
FFFFFFFFFFFFFFFFFFFFFFFFFFFFFFFFFFFFFFFFFFFFF
@FS10000125:26:BPA73017-1023:1:1101:12550:1300 1:N:0:6
TTGTAAACTTCGTCGAGTACGCTCAAAAGACCAGATCGGAAGAGC
+
FFFFFFFFFFFFFFFFFFFFFFFFFFFFFFFFFFFFFFFFFFFFF
@FS10000125:26:BPA73017-1023:1:1101:12700:1300 1:N:0:6
TCGTAACTTCGTCGAGTACGCTCAATATAATAGATCGGAAGAGCA
+
FFFFFFFFFFFFFFFFFFFFFFFFFFFFFFFFFFFFFFFFFFFFF
@FS10000125:26:BPA73017-1023:1:1101:12850:1300 1:N:0:6
GCGCAAACTTCGTCGAGTACGCTCAAAGTTAAAGATCGGAAGAGC
+
FFFFFFFFFFFFFFFFFFFFFFFFFFFFFFFFFFFFFFFFFFFFF
@FS10000125:26:BPA73017-1023:1:1101:13360:1300 1:N:0:6
TTGAACTTCGTCGAGTACGCTCAAGGAATTAGATCGGAAGAGCAC
+
FFFFFF:FFFFFFFF:FFFFFFF:FFFFFFFFFFFFFF:FFFFFF
@FS10000125:26:BPA73017-1023:1:1101:13900:1300 1:N:0:6
TCGATAACTTCGTCGAGTACGCTCAAATTAACAGATCGGAAGAGC
+
FFFFFFFFFFFFFFFFFFFFFFFFFFFFFFFFFFFFFFFFFFFFF
@FS10000125:26:BPA73017-1023:1:1101:14370:1300 1:N:0:6
GCGTAAACTTCGTCGAGTACGCTCAAAGGTTGAGATCGGAAGAGC
+
FFFFF,FFF:FFFFFFFFFFFFFFF,FFF:FFFFFFFF:FFFFF:
@FS10000125:26:BPA73017-1023:1:1101:15130:1300 1:N:0:6
TCGCTTAACTTCGTCGAGTACGCTCAATAAGGATAGATCGGAAGA
+
FFFF:F:FFF,F,FFFFFFFF:FFFF,FFF:,F,F,:,FFFFF:,
@FS10000125:26:BPA73017-1023:1:1101:15150:1300 1:N:0:6
TCAAAGAACTTCGTCGAGTACGCTCAAATCAAGAGATCGGAAGAG
+
FFFFFFFFFFFFFFFFFFFFFFFFFFFFFFFFFFFFFFFFFFFFF
@FS10000125:26:BPA73017-1023:1:1101:16420:1300 1:N:0:6
TTGGTTAACTTCGTCGAGTACGCTCAAGATAAGAGATCGGAAGAG
+
FFFFFFFFFFFFFFFFFFFFFFFFFFFFFFFFFFFFFFFFFFFFF
@FS10000125:26:BPA73017-1023:1:1101:2200:1310 1:N:0:6
GCGAAAACTTCGTCGAGTACGCTCAAATCTAGAGATCGGAAGAGC
+
FFFFFFFFFFFFFFFFFFFFFFFFFFFFFFFFFFFFFFFFFFFFF
@FS10000125:26:BPA73017-1023:1:1101:2290:1310 1:N:0:6
TTGTTAACTTCGTCGAGTACGCTCAAGTATGGAGATCGGAAGAGC
+
FF,FFFFFFFFFFFFFFFFFFFFFFFFFFFFFFFFFFFFFFFFFF
@FS10000125:26:BPA73017-1023:1:1101:2310:1310 1:N:0:6
TTGAACGACTTCGTCGAGTACGCTCAAATCATAAGATCGGAAGAG
+
FFFFFFFFFFFFFFFFFFFFFFFFFFFFFFFFFFFFFFFFFFFFF
@FS10000125:26:BPA73017-1023:1:1101:2730:1310 1:N:0:6
TGTGAAACTTCGTCGAGTACGCTCAAATCGTGAGATCGGAAGAGC
+
FFFFFFFFFFFFFFFFFFFFFFFFFFFFFFFFFFFFFFFFFFFFF
@FS10000125:26:BPA73017-1023:1:1101:3770:1310 1:N:0:6
TTGAATAATTTCGTCGAGTACGCTCAACAATGGAGATCGGAAGAG
+
FFFFFFFFFFFFFFFFFFFFFFFFFFFFFFFFFFFFFFFFFFFFF
@FS10000125:26:BPA73017-1023:1:1101:3840:1310 1:N:0:6
TAGCTAACTTCGTCGAGTACGCTCGATGAGTTAGATCGGAAGAGC
+
FFFFFFFFFFFFFFFFFFFFFFFFFFFFFFFFFFFFFFFFFFFFF
@FS10000125:26:BPA73017-1023:1:1101:3860:1310 1:N:0:6
CTGTTAACTTCGTCGAGTACACTCAAGCATGGAGATCGGAAGAGC
+
FFFFFFFFFFFFFFFFFFFFFFFFFFF,FFFFFFFFFFFFFFFFF
@FS10000125:26:BPA73017-1023:1:1101:3950:1310 1:N:0:6
TCGCTAAACTTCGTCGAGTACGCTCAAGATAATAGATCGGAAGAG
+
FFFF:FFFFFFFFFFFFFFFFFFFFFFFFF:FFFFFFFFFFFFFF
@FS10000125:26:BPA73017-1023:1:1101:4260:1310 1:N:0:6
TTGCAACTTCGTCGAGTACGCTCAATATGCAAGATCGGAAGAGCA
+
FFFFFFFFFFFFFFFFFFFFFFFFFFFFFFFFFFFFFFFFFFFFF
@FS10000125:26:BPA73017-1023:1:1101:4460:1310 1:N:0:6
GACTTAACTTCGTCGAGTACGCTCAATCAGACAGATCGGAAGAGC
+
FFFFFFFFFFFFFFFFFFFFFFFFFFFFFFFFFFFFFFFFFFFFF
@FS10000125:26:BPA73017-1023:1:1101:5690:1310 1:N:0:6
TATACAACTTCGTCGAGTACGCTCAAAGGGTAAGATCGGGAGAGC
+
FFFFFFFFFFFFFFFFFFFFFFFFFFFFFFFFFFFFFFF:FFFFF
@FS10000125:26:BPA73017-1023:1:1101:5880:1310 1:N:0:6
GTTGATTAACTTCGTCGAGTACGCTCAATTATGCAGATCGGAAGA
+
FFFFFFFFFFFFFFFFFFF:FFFFFFFFFFFFFFFFFFFFFFFFF
@FS10000125:26:BPA73017-1023:1:1101:5930:1310 1:N:0:6
TTGGGAACTTCGTCGAGTACGCTCAATATTGCAGATCGGAAGAGC
+
FFFFFFFFFFFFFFFFFFFFFFFFFFFFFFFFFFFFFFFFFFFFF
@FS10000125:26:BPA73017-1023:1:1101:6150:1310 1:N:0:6
TTGCTCAACTTCGTCGAGTACGCTCAAAGACAGAGATCGGAAGAG
+
FFFFFFFFFFFFFFFFFFFFFFFFFFFFFFFFFFFFFFFFFFFFF
@FS10000125:26:BPA73017-1023:1:1101:7270:1310 1:N:0:6
GCGGCAACTTCGTCGAGTACGCTCAAGGCAGGAGATCGGAAGAGC
+
:FFFFFFFFFFFFFFFFFFFFFFFFFFFFFFFFFFFFFFFFFFFF
@FS10000125:26:BPA73017-1023:1:1101:7930:1310 1:N:0:6
TCGGAAACTTCGTCGAGTACGCTCAATGTAGAAGATCGGAAGAGC
+
FFFFFFFFFFFFFFFFFFFFFFFFFFFFFFFFFFFFFFFFFFFFF
@FS10000125:26:BPA73017-1023:1:1101:7960:1310 1:N:0:6
CAGCCCTGAACTTCGTCGAGTACGCTCAATAACATAGATCGGAAG
+
FFFFFFFFFFFFFFFFFFFFFFFFFFFFFFFFFFFFFFFFFFFFF
@FS10000125:26:BPA73017-1023:1:1101:8110:1310 1:N:0:6
TTGTGGAACTTCGTCGAGTACGCTCAAAGGTTCAGATCGGAAGAG
+
FFFFFFFFFFFFFFFFFFFFFFFFFFFFFFFFFFFFFFFFFFFFF
@FS10000125:26:BPA73017-1023:1:1101:8650:1310 1:N:0:6
GCGGAAACTTCGTCGAGTACGCTCAATACTGTAGATCGGAAGAGC
+
FFFFFFFFFFFFFFFFFFFFFFFFFFFFFFFFFFFFFFFFFFFFF
@FS10000125:26:BPA73017-1023:1:1101:8730:1310 1:N:0:6
TCAACAACATCTTCGTCGAGTACGCTCAAACTTAGAGATCGGAAG
+
FFFFFFFFFFFFFFFFFFFFFFFFFFFFFFFFFFFFFFFFFFFFF
@FS10000125:26:BPA73017-1023:1:1101:9230:1310 1:N:0:6
TCGGCAACTTCGTCGAGTACGCTCAAGTAGTCAGATCGGAAGAGC
+
FFFFFFFFFFFFFFFFFFFFFFFFFFFFFFFFFFFFFFFFFFFFF
@FS10000125:26:BPA73017-1023:1:1101:9710:1310 1:N:0:6
TTGACTGGACTTCGTCGAGTACGCTCAACCATCCAGATCGGAAGA
+
FFFFFFFFFFFFFFFFFFFFFFFFFFFFFFFFFFFFFFFFFFFFF
@FS10000125:26:BPA73017-1023:1:1101:10360:1310 1:N:0:6
TCGATCTTCGTCGAGTACGCTCAAGTACAAAGATCGGAAGAGTAC
+
FFFFFFFFFFFFFFFFFFFFFFFFFFFFFFFFFFFFFFFFFFFFF
@FS10000125:26:BPA73017-1023:1:1101:10710:1310 1:N:0:6
GCGTCAACTTCGTCGAGTACGCTCAATGTGGAAGATCGGAAGAGC
+
:FFFFFFFFFFFFFFFFFFFFFFFFFFFFFFFFFFFFFFFFFFFF
@FS10000125:26:BPA73017-1023:1:1101:11200:1310 1:N:0:6
CCGAGAACTTCGTCGAGTACGCTCAACACTTAAGATCGGAAGAGC
+
FFFFFFFFFFFFFFFFFFFFFFFFFFFFFFFFFFFFFFFFFFFFF
@FS10000125:26:BPA73017-1023:1:1101:11360:1310 1:N:0:6
GGGAAAACTTCGTCGAGTACGCTCAACGCTTAAGATCGGAAGAGC
+
F:FFFFFFFFFFFFFFFFFFFFFFFFFFFFFFFFFFFFFFFFFFF
@FS10000125:26:BPA73017-1023:1:1101:11390:1310 1:N:0:6
GCGATAACTTCGTCGAGTACGCTCAAAATACAAGATCGGAAGAGC
+
,F:FFFFFFFFFFFFFFFFFFFFFFFFFFFFFFFFFFFFFFFFFF
@FS10000125:26:BPA73017-1023:1:1101:12210:1310 1:N:0:6
GGGAAAACTTCGTCGAGTACGCTCAAGGAATTAGATCGGAAGAGC
+
FFFFFFFFFFFFFFFFFFFFFFFFFFFFFFFFFFFFFFFFFFFFF
@FS10000125:26:BPA73017-1023:1:1101:12270:1310 1:N:0:6
TTGTCAACTTCGTCGAGTACGCTCAAAAAAAGAGATCGGAAGAAC
+
FFFFFFFFFFFFFFFFFFFFFFFFFFFFFFFFFFFFFFFFFFFFF
@FS10000125:26:BPA73017-1023:1:1101:12470:1310 1:N:0:6
CCGCCAACTTCGTCGAGTACGCTCAATACATTAGATCGGAAGAGC
+
FFFFFFFFFFFFFFFFFFFFFFFFFFFFFFFFFFFFFFFFFFFFF
@FS10000125:26:BPA73017-1023:1:1101:12740:1310 1:N:0:6
GCTGTAACTTCGTCGAGTACGCTCAAGTGCACAGATCGGAAGAGC
+
,F:FFFFFFFFFFFFFFFFFFFFFFFF:,,F,FFFFFFFFFFFFF
@FS10000125:26:BPA73017-1023:1:1101:14440:1310 1:N:0:6
TATCAATAACTTCGTCGAGTACGCTCAAATTGTCAGATCGGAAGA
+
FFFFFFFFFFFFFFFFFFFFFFFFFFFFFFFFFFFFFFFFFFFFF
@FS10000125:26:BPA73017-1023:1:1101:15330:1310 1:N:0:6
GTAGTGACCTTCGTCGAGTACGCTCAATCTTAAAGATCGGAAGAG
+
FFFFFFFFFFFFFFFFFFFFFFFFFFFFFFFFFFFFFFFFFFFFF
@FS10000125:26:BPA73017-1023:1:1101:15550:1310 1:N:0:6
TTGCTGAACTTCGTCGAGTACGCTCAAGTTATTAGATCGGAAGAG
+
FFFFFFFFFFFFFFFFFFFFFFFFFFFFFFFFFFFFFFFFFFFFF
@FS10000125:26:BPA73017-1023:1:1101:15630:1310 1:N:0:6
GAGCTAACTTCGTCGAGTACGCTCAAGGTGTCAGATCGGAAGAGC
+
:FFFFFFFFFFFFFFFFFFFFFFFFFFFFFFFFFFFFFFF:FFFF
@FS10000125:26:BPA73017-1023:1:1101:15750:1310 1:N:0:6
TTGCTAACTTCGTCGAGTACGCTCAATAGGTTAGATCGGAAGAGC
+
FFFFFFFFFFFFFFFFFFFFFFFFFFFFFFFFFFFFFFFFFFFFF
@FS10000125:26:BPA73017-1023:1:1101:16140:1310 1:N:0:6
TTGACTGGACTTCGTCGAGTACGCTCAATCTAAAAGATCGGAAGA
+
:FFFFFFFFFFFFFFFFFFFFFFFFFFFFFFFFFFFFFFFFFFFF
@FS10000125:26:BPA73017-1023:1:1101:1090:1320 1:N:0:6
ACGGTACTAACTTCGTCGAGTACGCTCAATAATCAAGATCGGAAG
+
FFFFFFFFFFFFFFFFFFFFFFFFFFFFFFFFFFFFFFFFFFFFF
@FS10000125:26:BPA73017-1023:1:1101:1610:1320 1:N:0:6
TTGACGAACTTCGTCGAGTACGCTCAAGGACCTAGATCGGAAGAG
+
FFFFFFFFFFFFFFFFFFFFFFFFFFFFFFFFFFFFFFFFFFFFF
@FS10000125:26:BPA73017-1023:1:1101:1990:1320 1:N:0:6
TCGGCAACTTCGTCGAGTACGCTCAATCAACTAGATCGGAAGAGC
+
FFFFFFFFFFFFFFFFFFFFFFFFFFFFFFFFFFFFFFFFFFFFF
@FS10000125:26:BPA73017-1023:1:1101:2140:1320 1:N:0:6
TTGGAAACTTCGTCGAGTACGCTCAACCGATGAGATCGGAAGAGC
+
FFFFFFFFFFFFFFFFFFFFFFFFFFFFFFFFFFFFFFFFFFFFF
@FS10000125:26:BPA73017-1023:1:1101:2270:1320 1:N:0:6
TCGTAAACTTCGTCGAGTACGCTCAACGTTGTAGATCGGAAGAGC
+
FFFFFFFFFFFFFFFFFFFFFFFFFFFFFFFFFFFFFFFFFFFFF
@FS10000125:26:BPA73017-1023:1:1101:2440:1320 1:N:0:6
CCGGAACTTCGTCGAGTACGCTCAATAGATAAGATCGGAAGAGCA
+
FFFFFFFFFFFFFFFF:FFFFFFFFFFFFFFFFFFFFFFFFFFFF
@FS10000125:26:BPA73017-1023:1:1101:2780:1320 1:N:0:6
GCGGAAACTTCGTCGAGTACGCTCAATTCGATAGATCGGAAGAGC
+
FFFFFFFFFFFFFFFFFFFFFFFFFFFFFFFFFFFFFFFFFFFFF
@FS10000125:26:BPA73017-1023:1:1101:4160:1320 1:N:0:6
TCGCCAACTTCGTCGAGTACGCTCAAAGTAATAGATCGGAAGAGC
+
FFFFFFFFFFFFFFFFFFFFFFFFFFFFFFFFFFFFFFFFFFFFF
@FS10000125:26:BPA73017-1023:1:1101:4250:1320 1:N:0:6
GGGCAAACTTCGTCGAGTACGCTCAATGTATTAGATCGGAAGAGC
+
FFFFFFFFFFFFFFFFFFFFFFFFFFFFFFFFFFFFFFFFFFFFF
@FS10000125:26:BPA73017-1023:1:1101:4660:1320 1:N:0:6
AGCCCAGAACTTCGTCGAGTACGCTCAAAATTCAAGATCGGAAGA
+
FFFFFFFFFFFFFFFFFFFFFFFFFFFFFFFFFFFFFFFFFFFFF
@FS10000125:26:BPA73017-1023:1:1101:4730:1320 1:N:0:6
TAGTAACTTCGTCGAGTACGCTCAAGACGGAAGATCGGAAGAGCA
+
:FFFFFFFFFFFFFFFFFFFFFFFFFFFFFFFFFFFFFFFFFFFF
@FS10000125:26:BPA73017-1023:1:1101:4860:1320 1:N:0:6
GCGGCAACTTCGTCGAGTACGCTCAAACAGATAGATCGGAAGAGC
+
FFFFFFFFFFFFFFFFFFFFFFFFFFFFFFFFFFFFFFFFFFFFF
@FS10000125:26:BPA73017-1023:1:1101:5090:1320 1:N:0:6
TTGTGGAACTTCGTCGAGTACGCTCAACGGTTAAGATCGGAAGAG
+
FFFFFFFFFFFFFFFFFFFFFFFFFFFFFFFFFFFFFFFFFFFFF
@FS10000125:26:BPA73017-1023:1:1101:5100:1320 1:N:0:6
TCTCGGAACTTCGTCGAGTACGCTCAATACGAGAGATCGGAAGAG
+
FFFFFFFFFFFFFFFFFFFFFFFFFFFFFFFFFFFFFFFFFFFFF
@FS10000125:26:BPA73017-1023:1:1101:5930:1320 1:N:0:6
GCGCAAACTTCGTCGAGTACGCTCAAGAAACAAGATCGGAAGAGC
+
FFFFFFFFFFFFFFFFFFFFFFFFFFFFFFFFFFFFFFFFFFFFF
@FS10000125:26:BPA73017-1023:1:1101:6050:1320 1:N:0:6
TTGACTGGACTTCGTCGAGTACGCTCAATGGATAAGATCGGAAGA
+
FFFFFFFFFFFFFFFFFFFFFFFFFFFFFFFFFFFFFFFFFFFFF
@FS10000125:26:BPA73017-1023:1:1101:6130:1320 1:N:0:6
TTGTTGGAACTTCGTCGAGTACGCTCAAAACTATAGATCGGAAGA
+
FFFF:,:F:F:FFF:FFF::,FFFFF:FFFFFFFFFFF:FFFF:F
@FS10000125:26:BPA73017-1023:1:1101:6610:1320 1:N:0:6
TGGGGAAACTTCGTCGAGTACGCTCAATTCTACAGATCGGAAGAG
+
FFFFFFFFFFFFFFFFFFFFFFFFFFFFFFFFFFFFFFFFFFFFF
@FS10000125:26:BPA73017-1023:1:1101:6670:1320 1:N:0:6
TCGACTGGACTTCGTCGAGTACGCTCAAGTAGAGAGATCGGAAGA
+
FFFFFFFFFFFFFFFFFFFFFFFFFFFFFFFFFFFFFFFFFFFFF
@FS10000125:26:BPA73017-1023:1:1101:6890:1320 1:N:0:6
TCGATAACTTCGTCGAGTACGCTCAAACCGCGAGATCGGAAGAGC
+
FFFFFFFFFFFFFFFFFFFFFFFFFFFFFFFFFFFFFFFFFFFFF
@FS10000125:26:BPA73017-1023:1:1101:7260:1320 1:N:0:6
TCGCTAACTTCGTCGAGTACGCTCAAGTAGCTAGATCGGAAGAGC
+
FFFFFFFFFFFFFFFFFFFFFFFFFFFFFFFFFFFFFFFFFFFFF
@FS10000125:26:BPA73017-1023:1:1101:7270:1320 1:N:0:6
GCGCCAACTTCGTCGAGTACGCTCAAAAGGATAGATCGGAAGAGC
+
FFFFFFFFFFFFFFFFFFFFFFFFFFFFFFFFFFFFFFFFFFFFF
@FS10000125:26:BPA73017-1023:1:1101:7440:1320 1:N:0:6
TTGACTAACTTCGTCGAGTACGCTCAAACAAACAGATCGGAAGAG
+
FFFFFFFFFFFFFFFFFFFFFFFFFFFFFFFFFFFFFFFFFFFFF
@FS10000125:26:BPA73017-1023:1:1101:7590:1320 1:N:0:6
CCGTGGCAACTTCGTCGAGTACGCTCAAGGGAATAGATCGGAAGA
+
FFFFFFFFFFFFFFFFFFFFFFFFFFFFFFFFFFFFFFFFFFFFF
@FS10000125:26:BPA73017-1023:1:1101:7670:1320 1:N:0:6
TCGTAGCCAACTTCGTCGAGTACGCTCAACTAGCAAGATCGGAAG
+
FFFFFFFFFFFFFFFFFFFFFFFFFFFFFFFFFFFFFFFFFFFFF
@FS10000125:26:BPA73017-1023:1:1101:7890:1320 1:N:0:6
TTGAAAACTTCGTCCCACAACTTCGTCGAGTACGCTCAACTGGGA
+
FFFFFFFFFFFFFFFFFFFFFFFFFFFFFFFFFFFFFFFFFFFFF
@FS10000125:26:BPA73017-1023:1:1101:7970:1320 1:N:0:6
TGTGAAACTTCGTCGAGTACGCTCAAGTCCAAAGATCGGAAGAGC
+
FFFFFFFFFFFFFFFFFFFFFFFFFFFFFFFFFFFFFFFFFFFFF
@FS10000125:26:BPA73017-1023:1:1101:8080:1320 1:N:0:6
CTGCAGAACTTCGTCGAGTACGCTCAAATCTGTAGATCGGAAGAG
+
FFFFFFFFFFFFFFFFFFFFFFFFFFFFFFFFFFFFFFFFFFFFF
@FS10000125:26:BPA73017-1023:1:1101:8200:1320 1:N:0:6
GCGCCAACTTCGTCGAGTACGCTCAAAGTAAAAGATCGGAAGAGC
+
FFFFFFFFFFFFFFFFFFFFFFFFFFFFFFFFFFFFFFFFFFFFF
@FS10000125:26:BPA73017-1023:1:1101:8300:1320 1:N:0:6
CCGAAAACTTCGTCGAGTACGCTCAAGAAATTAGATCGGAAGAGC
+
FFFFFFFFFFFFFFFFFFFFFFFFFFFFFFFFFFFFFFFFFFFFF
@FS10000125:26:BPA73017-1023:1:1101:9390:1320 1:N:0:6
GAGTGAACTTCGTCGAGTACGCTCAAATCCCCAGATCGGAAGAGC
+
FFFFFFFFFFFFFFFFFFFFFFFFFFFFFFFFFFFFFFFFFFFFF
@FS10000125:26:BPA73017-1023:1:1101:9540:1320 1:N:0:6
CCGTAACTTCGTCGAGTACGCTCAAGCATAGAGATCGGAAGAGCA
+
FFFFFFFFFFFFFFFFFFFFFFFFFFFFFFFFFFFFFFFFFFFFF
@FS10000125:26:BPA73017-1023:1:1101:9820:1320 1:N:0:6
GTGGCAACTTCGTCGAGTACGCTCAAGTGAATAGATCGGAAGAGC
+
FFFFFFFFFFFFFFFFFFFFFFFFFFFFFFFFFFFFFFFFFFFFF
@FS10000125:26:BPA73017-1023:1:1101:11090:1320 1:N:0:6
TCTTAGACCTTCGTCGAGTACGCTCAATAGGTCAGATCGGAAGAG
+
FFFFFFFFFFFFFFFFFFFFFFFFFFFFFFFFFFFFFFFFFFFFF
@FS10000125:26:BPA73017-1023:1:1101:12780:1320 1:N:0:6
GGGTAAACTTCGTCGAGTACGCTCAAGGAATAAGATCGGAAGAGC
+
,::FFFFFFFFFFFFFFFFFFFFFFFF:FFFFFFFFF:F:FFFFF
@FS10000125:26:BPA73017-1023:1:1101:12950:1320 1:N:0:6
CCGTGAACTTCGTCGAGTACGCTCAAACGGAGAGATCGGAAGAGC
+
,:F,,FFFFFFFFFFFFFFFFFFFFF,F,,:,FFFFFFFFFFFFF
@FS10000125:26:BPA73017-1023:1:1101:13350:1320 1:N:0:6
TCCAATAACTTCGTCGAGTACGCTCAAAATAAAAGATCGGAAGAG
+
F:F,FFFFFFFFFFFFFFFFFFFFFFF:FF,:FFFFFFFFFFFFF
@FS10000125:26:BPA73017-1023:1:1101:13830:1320 1:N:0:6
GCGTTAACTTCGTCGAGTACGCTCAAGGGACAAGATCGGAAGAGC
+
:FFFFFFFFFFFFFFFFFFFFFFFFFFFFFFFFFFFFFFFFFFFF
@FS10000125:26:BPA73017-1023:1:1101:14280:1320 1:N:0:6
GCGTCAACTTCGTCGAGTACGCTCAAAGATAAAGATCGGAAGAGC
+
FFFFFFFFFFFFFFFFFFFFFFFFFFFFFFFFFFFFFFFFFFFFF
@FS10000125:26:BPA73017-1023:1:1101:14330:1320 1:N:0:6
TCGACAACTTCGTCGAGTACGCTCAAGGAATCAGATCGGAAGAGC
+
FFFFFFFFFFFFFFFFFFFFFFFFFFFFFFFFFFFFFFFFFFFFF
@FS10000125:26:BPA73017-1023:1:1101:14590:1320 1:N:0:6
CCGAAAACTTCGTCGAGTACGCTCAATAGGAAAGATCGGAAGAGC
+
FFFFFFFFFFFFFFFFFFFFFFFFFFFFFFFFFFFFFFFFFFFFF
@FS10000125:26:BPA73017-1023:1:1101:14800:1320 1:N:0:6
CCGCCGCATGAACTTCGTCGAGTACGCTCAAATAGTTAGATCGGA
+
FFFFFFFFFFFFFFFFFFFFFFFFFFFFFFFFFFFFFFFFFFFFF
@FS10000125:26:BPA73017-1023:1:1101:15060:1320 1:N:0:6
CCGCTAACTTCGTCGAGTACGCTCAATTCCTGAGATCGGAAGAGC
+
FFFFFFFFFFFFFFFFFFFFFFFFFFFFFFFFFFFFFFFFFFFFF
@FS10000125:26:BPA73017-1023:1:1101:15740:1320 1:N:0:6
GAGGTAACTTCGTCGAGTACGCTCAATGACAGAGATCGGAAGAGC
+
FFFFFFFFFFFFFFFFFFFFFFFFFFFFFFFFFFFFFFFFFFFFF
@FS10000125:26:BPA73017-1023:1:1101:15850:1320 1:N:0:6
TTGCTGAACTTCGTCGAGTACGCTCAAGTATTAAGATCGGAAGAG
+
FF:FFFFFFFFFFFFFFFFFFFFFFFFFFFFFFFFFFFFFFFFFF
@FS10000125:26:BPA73017-1023:1:1101:15990:1320 1:N:0:6
AGTCAGAACTTCGTCGAGTACGCTCAATCCACAAGATCGGAAGAG
+
FFFFFFFFFFFFFFFFFFFFFFFFFFFFFFFFFFFFFFFFFFFFF
@FS10000125:26:BPA73017-1023:1:1101:16040:1320 1:N:0:6
TCCAAACTTCGTCGAGTACGCTCAAAGAGACAGATCGGAAGAGCA
+
FFFFFFFFFFFFFFFFFFFFFFFFFFFFFFFFFFFFFFFFFFFFF
@FS10000125:26:BPA73017-1023:1:1101:16170:1320 1:N:0:6
TTGAAAACTTCGTCGAGTACGCTCAATACAATAGATCGGAAGAGC
+
FF:FFFFFFFFFFFFFFFFFFFFFFFFFFFFFFFFFFFFFFFFFF
@FS10000125:26:BPA73017-1023:1:1101:16300:1320 1:N:0:6
TCGCAACTTCGTCGAGTACGCTCAATCTAAGAGATCGGAAGAGCA
+
FFFFFFFFFFFFFFFFFFFFFFFFFFFFFFFFFFFFFFFFFFFFF
@FS10000125:26:BPA73017-1023:1:1101:1810:1330 1:N:0:6
TCGCAACTTCGTCGAGTACGCTCAAAGTTCTAGATCGGAAGAGCA
+
FFFFFFFFFFFFFFFFFFFFFFFFFFFFFFFFF:FFFFFFFF:FF
@FS10000125:26:BPA73017-1023:1:1101:2040:1330 1:N:0:6
TCCATAACTTCGTCGAGTACGCTCAAGGAAAGAGATCGGAAGAGC
+
FFFFFFFFFFFFFFFFFFFFFFFFFFFFFFFFFFFFFFFFFFFFF
@FS10000125:26:BPA73017-1023:1:1101:2460:1330 1:N:0:6
GCGGTAACTTCGTCGAGTACGCTCAAATTGTCAGATCGGAAGAGC
+
FFFFFFFFFFFFFFFFFFFFFFFFFFFFFFFFFFFFFFFFFFFFF
@FS10000125:26:BPA73017-1023:1:1101:2820:1330 1:N:0:6
GCGGAAACTTCGTCGAGTACGCCAATTAAAAAGATCGGAAGAGCA
+
FFFFFFFFFFFFFFFFFFFFFFFFFFFFFFFFFFFFFFFFFFFFF
@FS10000125:26:BPA73017-1023:1:1101:3140:1330 1:N:0:6
GCCTGAACTTCGTCGAGTACGCTCAATGTCTTAGATCGGAAGAGC
+
FFFFFFFFFFFFFFFFFFFFFFFFFFFFFFFFFFFFFFFFFFFFF
@FS10000125:26:BPA73017-1023:1:1101:3210:1330 1:N:0:6
TTGATAACTTCGTCGAGTACGCTCAAACCGGAAGATCGGAAGAGC
+
FFFFFFFFFFFFFFFFFFFFFFFFFFFFFFFFFFFFFFFFFFFFF
@FS10000125:26:BPA73017-1023:1:1101:3240:1330 1:N:0:6
ACGATAACTTCGTCGAGTACGCTCAAAGTTAGAGATCGGAAGAGC
+
FFFFFFFFFFFFFFFFFFFFFFFFFFFFFFFFFFFFFFFFFFFFF
@FS10000125:26:BPA73017-1023:1:1101:3500:1330 1:N:0:6
TCGCTAACAACTTCGTCGAGTACGCTCAATCTGAAAGATCGGAAG
+
FFFFFFFFFFFFFFFFFFFFFFFFFFFFFFFFFFFFFFFFFFFFF
@FS10000125:26:BPA73017-1023:1:1101:3860:1330 1:N:0:6
CCGACTGGACTTCGTCGAGTACGCTCAAGGTTAAAGATCGGAAGA
+
FFFFFFFFFFFFFFFFFFFFFFFFFFFFFFFFFFFFFFFFFFFFF
@FS10000125:26:BPA73017-1023:1:1101:4620:1330 1:N:0:6
TACTAAACTTCGTCGAGTACGCTCAAACCTACAGATCGGAAGAGC
+
:FFFFFFFFFFFFFFFFFFFFFFFFFFFFFFFFFFFFFFFFFFFF
@FS10000125:26:BPA73017-1023:1:1101:4710:1330 1:N:0:6
TCGTCCTAACTTCGTCGAGTACGCTCAAAACTGGAGATCGGAAGA
+
FFFFFFFFFFFFFFFFFFFFFFFFFFFFFFFFFFFFFFFFFFFFF
@FS10000125:26:BPA73017-1023:1:1101:4890:1330 1:N:0:6
TTGTACAACTTCGTCGAGTACGCTCAAAGTGTCAGATCGGAAGAG
+
FFFFFFFFFFFFFFFFFFFFFFFFFFFFFFFFFFFFFFFFFFFFF
@FS10000125:26:BPA73017-1023:1:1101:5570:1330 1:N:0:6
TTTGAGAACTTCGTCGAGTACGCTCAAATTCTGAGATCGGAAGAG
+
,FF:F,FFFFFFFFFFFFFFFFFFFFFFFFFFFFFFFF:FFFFFF
@FS10000125:26:BPA73017-1023:1:1101:6260:1330 1:N:0:6
TCGGCAACTTCGTCGAGTACGCTCAATTATGGAGATCGGAAGAGC
+
FFFFFFFFFFFFFFFFFFFFFFFFFFFFFFFFFFFFFFFFFFFFF
@FS10000125:26:BPA73017-1023:1:1101:6480:1330 1:N:0:6
TTGCTAACTTCGTCGAGTACGCTCAATATTAGAGATCGGAAGAGC
+
FFFFFFFFFFFFFFFFFFFFFFFFFFFFFFFFFFFFFFFFFFFFF
@FS10000125:26:BPA73017-1023:1:1101:6520:1330 1:N:0:6
TCTAGTTAACTTCGTCGAGTACGCTCAATTGTCAAGATCGGAAGA
+
,FFFFFFFFFF:FFFFF:FF:FFFFF,FFFFFFFFFFFFFFFF:F
@FS10000125:26:BPA73017-1023:1:1101:6900:1330 1:N:0:6
TCTTAAACTTCGTCGAGTACGCTCAAAAGGTGAGATCGGAAGAGC
+
,F,F:FFFFFFFFFFFFFFFFFFFFFFFFFFFFFFFFFFFFFFFF
@FS10000125:26:BPA73017-1023:1:1101:7490:1330 1:N:0:6
TCGGCAACTTCGTCGAGTACGCTCAAAGTTTCAGATCGGAAGAGC
+
:FFFFFFFFFFFFFFFFFFFFFFFFFFFFFFFFFFFFFFFFFFFF
@FS10000125:26:BPA73017-1023:1:1101:8000:1330 1:N:0:6
GCGGAACCTTCGTCGAGTACGCTCAAAGGTAAAGATCGGAAGAGC
+
FFFFFFFFFFFFFFFFFFFFFFFFFFFFFFFFFFFFFFFFFFFFF
@FS10000125:26:BPA73017-1023:1:1101:8030:1330 1:N:0:6
GCGCTAACTTCGTCGAGTACGCTCAAACGGTCAGATCGGAAGAGC
+
FFFFFFFFFFFFFFFFFFFFFFFFFFFFFFFFFFFFFFFFFFFFF
@FS10000125:26:BPA73017-1023:1:1101:8180:1330 1:N:0:6
TTGCTTAACTTCGTCGAGTACGCTCAAAATATGAGATCGGAAGAG
+
FFFFFFFFFFFFFFFFFFFFFFFFFFFFFFFFFFFFFFFFFFFFF
@FS10000125:26:BPA73017-1023:1:1101:8230:1330 1:N:0:6
TTGTAACTTCGTCGAGTACGCTCAATACAAGAGATCGGAAGAGCA
+
FFFFFFFFFFFFFFFFFFFFFFFFFFFFFFFFFFFFFFFFFFFFF
@FS10000125:26:BPA73017-1023:1:1101:8420:1330 1:N:0:6
TCGATAACTTCGTCGAGTACGCTCAAATGAAGAGATCGGAAGAGC
+
FFFFFFFFFFFFFFFFFFFFFFFFFFFFFFFFFFFFFFFFFFFFF
@FS10000125:26:BPA73017-1023:1:1101:8430:1330 1:N:0:6
CCGCAACTTCGTCGAGTACGCTCAAAGGGACAGATCGGAAGAGCA
+
FFFFFFFFFFFFFFFFFFFFFFFFFFFFFFFFFFFFFFFFFFFFF
@FS10000125:26:BPA73017-1023:1:1101:8520:1330 1:N:0:6
TCGTTGAACTTCGTCGAGTACGCTCAATGTCAAAGATCGGAAGAG
+
:FFFFFFFFFFFFFFFFFFFFFFFFFFFFFFFFFFFFFFFFFFFF
@FS10000125:26:BPA73017-1023:1:1101:9450:1330 1:N:0:6
CCGCAAACTTCGTCGAGTACGCTCAACATTCCAGATCGGAAGAGC
+
FFFFFFFFFFFFFFFFFFFFFFFFFFFFFFFFFFFFFFFFFFFFF
@FS10000125:26:BPA73017-1023:1:1101:9930:1330 1:N:0:6
TGGCTAACTTCGTCGAGTACGCTCAAGCCAAAAGATCGGAAGAGC
+
FFFFFFFFFFFFFFFFFFFFFFFFFFFFFFFFFFFFFFFFFFFFF
@FS10000125:26:BPA73017-1023:1:1101:10360:1330 1:N:0:6
TCAACAACTTCGTCGAGACGCTCAACCTGTAAGATCGGAAGAGCA
+
FFFFFFFFFFFFFFFFFFFFFFFFFFFFFFFFFFFFFFFFFFFFF
@FS10000125:26:BPA73017-1023:1:1101:10470:1330 1:N:0:6
TCGGAAACTTCGTCGAGTACGCTCAAGTTACGAGATCGGAAGAGC
+
FFFFFFFFFFFFFFFFFFFFFFFFFFFFFFFFFFFFFFFFFFFFF
@FS10000125:26:BPA73017-1023:1:1101:11460:1330 1:N:0:6
TTGACCAACTTCGTCGAGTACGCTCAAGTGCACAGATCGGAAGAG
+
FFFFFFFFFFFFFFFFFFFFFFFFFFFFFFFFFFFFFFFFFFFFF
@FS10000125:26:BPA73017-1023:1:1101:11770:1330 1:N:0:6
GCGCTAACTTCGTCGAGTACGCTCAAACCAAGAGATCGGAAGAGC
+
FFFFFFFFFFFFFFFFFFFFFFFFFFFFFFFFFFFFFFFFFFFFF
@FS10000125:26:BPA73017-1023:1:1101:12070:1330 1:N:0:6
GCGAAGAACTTCGTCGAGTACGCTCAATGGTAAAGATCGGAAGAG
+
,FFFFFFFFF:FFFFFFFFFFFFFFFFFFFFFFFFFFFFFFFFFF
@FS10000125:26:BPA73017-1023:1:1101:12490:1330 1:N:0:6
TTGGGAACTTCGTCGAGTACGCTCAAAGAATGAGATCGGAAGAGC
+
FFFFFFFFFFFFFFFFFFFFFFFFFFFFFFFFFFFFFFFFFFFFF
@FS10000125:26:BPA73017-1023:1:1101:13560:1330 1:N:0:6
TTGCAACTTCGTCGAGTACGCTCAATCATTAAGATCGGAAGAGCA
+
FFFFFFFFFFFFFFFFFFFFFFFFFFFFFFFFFFFFFFFFFFFFF
@FS10000125:26:BPA73017-1023:1:1101:13770:1330 1:N:0:6
TGGCAACTTCGTCGAGTACGCTCAATCAACAAGATCGGAAGAGCA
+
FFFFFFFFFFFFFFFFFFFFFFFFFFFFFFFFFFFFFFFFFFFFF
@FS10000125:26:BPA73017-1023:1:1101:13790:1330 1:N:0:6
CCGCCAACTTCGTCGAGTACGCTCAAAATGGTAGATCGGAAGAGC
+
FFFFFFFFFFFFFFFFFFFFFFFFFFFFFFFFFFFFFFFFFFFFF
@FS10000125:26:BPA73017-1023:1:1101:14090:1330 1:N:0:6
TTGCTAACTTCGTCGAGTACGCTCAAGCCCGGAGATCGGAAGAGC
+
FFFFFFFFFFFFFFFFFFFFFFFFFFFFFFFFFFFFFFFFFFFFF
@FS10000125:26:BPA73017-1023:1:1101:14480:1330 1:N:0:6
TTGTAAAACTTCGTCGAGTACGCTCAATATGAAAGATCGGAAGAG
+
FFFFFFFFFFFFFFFFFFFFFFFFFFFFFFFFFFFFFFFFFFFFF
@FS10000125:26:BPA73017-1023:1:1101:14550:1330 1:N:0:6
TTGAACTTCGTCGAGTACGCTCAAGCGTGGAGATCGGAAGAGCAC
+
FFFFFFFFFFFFFFFFFFFFFFFFFFFFFFFFFFFFFFFFFFFFF
@FS10000125:26:BPA73017-1023:1:1101:15250:1330 1:N:0:6
GGGGCAACTTCGTCGAGTACGCTCAAAATTACAGATCGGAAGAGC
+
FFFFFFFFFFFFFFFFFFFFFFFFFFFFFFFFFFFFFFFFFFFFF
@FS10000125:26:BPA73017-1023:1:1101:15550:1330 1:N:0:6
TTGGCAACTTCGTCGAGTACGCTCAAAGATTGAGATCGGAAGAGC
+
F,F,FFFF:FF:FF,F:F:,:FF:,FFFFF,FFFFF,:FFFFF,F
@FS10000125:26:BPA73017-1023:1:1101:15570:1330 1:N:0:6
TCTCTGAACTTCGTCGAGTACGCTCAATACCAAAGATCGGAAGAG
+
FFFFFFFFFFFFFFFFFFFFFFFFFFFFFFFFFFFFFFFFFFFFF
@FS10000125:26:BPA73017-1023:1:1101:15770:1330 1:N:0:6
TCTATTCAACTTCGTCGAGTACGCTCAAGTAAGTAGATCGGAAGA
+
FFFFFFFFFFFFFFFFFFFFFFFFFFFFFFFFFFFFFFFFFFFFF
@FS10000125:26:BPA73017-1023:1:1101:15990:1330 1:N:0:6
TACTTCGTCGAGTACGCTCAAATGACGAGATCGGAAGAGCACACG
+
FFFFFFFFFFFFFFFFFFFFFFFFFFFFFFFFFFFFFFFFFFFFF
@FS10000125:26:BPA73017-1023:1:1101:16000:1330 1:N:0:6
GTGAAAACTTCGTCGAGTACGCTCAAGACAGGAGATCGGAAGAGC
+
FFFFFFFFFFFFFFFFFFFFFFFFFFFFFFFFFFFFFFFFFFFFF
@FS10000125:26:BPA73017-1023:1:1101:16200:1330 1:N:0:6
CCGGCAACTTCGTCGAGTACGCTCAATTAGGAAGATCGGAAGAGC
+
F:F::FFFFFFFFFF:FFF:FFFF:,FFF:FFF:FFFF:FF:FFF
@FS10000125:26:BPA73017-1023:1:1101:16470:1330 1:N:0:6
GTTGGGGAACTTCGTCGAGTACGCTCAATGGTATAGATCGGAAGA
+
:FF::F:FFFFFFFFFFFFFFFFFFFFFFFFF:FFFFFFFFFFFF
@FS10000125:26:BPA73017-1023:1:1101:1150:1340 1:N:0:6
TGTTAAACTTCGTCGAGTACGCTCAACGGGACAGATCGGAAGAGC
+
FFFFFFFFFFFFFFFFFFFFFFFFFFFFFFFFFFFFFFFFFFFFF
@FS10000125:26:BPA73017-1023:1:1101:1480:1340 1:N:0:6
TCTGGAAACTTCGTCGAGTACGCTCAAGGTTCGAGATCGGAAGAG
+
FFFFFFFFFFFFFFFFFFFFFFFFFFFFFFFFFFFFFFFFFFFFF
@FS10000125:26:BPA73017-1023:1:1101:1580:1340 1:N:0:6
TCGGCTCAACTTCGTCGAGTACGCTCAATTCAAAAGATCGGAAGA
+
FFFFFFFFFFFFFFFFFFFFFFFFFFFFFFFFFFFFFFFFFFFFF
@FS10000125:26:BPA73017-1023:1:1101:1880:1340 1:N:0:6
TCGACTTCGTCGAGTACGCTCAAGTTAGGAGATCGGAAGAGCACA
+
FFFFFFFFFFFFFFFFFFFFFFFFFFFFFFFFFFFFFFFFFFFFF
@FS10000125:26:BPA73017-1023:1:1101:1910:1340 1:N:0:6
GCGCCAACTTCGTCGAGTACGCTCAAACTTAGAGATCGGAAGAGC
+
FFFFFFFFFFFFFFFFFFFFFFFFFFFFFFFFFFFFFFFFFFFFF
@FS10000125:26:BPA73017-1023:1:1101:2180:1340 1:N:0:6
CCGAAAACTTCGTCGAGTACGCTCAAGTGTTAAGATCGGAAGAGC
+
FFFFFFFFFFFFFFFFFFFFFFFFFFFFFFFFFFFFFFFFFFFFF
@FS10000125:26:BPA73017-1023:1:1101:2200:1340 1:N:0:6
TTGACTGGACTTCGTCGAGTACGCTCAAGAACCTAGATCGGAAGA
+
FFFFFFFFFFFFFFFFFFFFFFFFFFFFFFFFFFFFFFFFFFFFF
@FS10000125:26:BPA73017-1023:1:1101:3210:1340 1:N:0:6
CCGCCAACTTCGTCGAGTACGCTCAAAATGGGAGATCGGAAGAGC
+
FFFFFFFFFFFFFFFFFFFFFFFFFFFFFFFFFFFFFFFFFFFFF
@FS10000125:26:BPA73017-1023:1:1101:3660:1340 1:N:0:6
ACGAACAACTTCGTCGAGTACGCTCAAGTGGTGAGATCGGAAGAG
+
FFFFFFFFFFFFFFFFFFFFFFFFFFFFFFFFFFFFFFFFFFFFF
@FS10000125:26:BPA73017-1023:1:1101:3950:1340 1:N:0:6
TTGAAAACTTCGTCGAGTACGCTCAATTTTATAGATCGGAAGAGC
+
,:FFFFFFFFFFFFFFFFFFFFFFFFFFFFFFFFFFFFFFFFFFF
@FS10000125:26:BPA73017-1023:1:1101:4280:1340 1:N:0:6
TTGAAAACTTCGTCGAGTACGCTCAAGTACCAAGATCGGAAGAGC
+
FFFFFFFFFFFFFFFFFFFFFFFFFFFFFFFFFFFFFFFFFFFFF
@FS10000125:26:BPA73017-1023:1:1101:5050:1340 1:N:0:6
CCGGAAACTTCGTCGAGTACGCTCAATATTTTAGATCGGAAGAGC
+
FFFFFFFFFFFFFFFFFFFFFFFFFFFFFFFFFFFFFFFFFFFFF
@FS10000125:26:BPA73017-1023:1:1101:5320:1340 1:N:0:6
TCGCCAACTTCGTCGAGTACGCTCAAGACCGGAGATCGGAAGAGC
+
FFFFFFFFFFFFFFFFFFFFFFFFFFFFFFFFFFFFFFFFFFFFF
@FS10000125:26:BPA73017-1023:1:1101:5370:1340 1:N:0:6
GCGCCAACTTCGTCGAGTACGCTCAAAGGACAAGATCGGAAGAGC
+
FFFFFFFFFFFFFFFFFFFFFFFFFFFFFFFFFFFFFFFFFFFFF
@FS10000125:26:BPA73017-1023:1:1101:5800:1340 1:N:0:6
CCGTTAACTTCGTCGAGTACGCTCAAAAATTAAGATCGGAAGAGC
+
FFFFFFFFFFFFFFFFFFFFFFFFFFFFFFFFFFFFFFFFFFFFF
@FS10000125:26:BPA73017-1023:1:1101:6050:1340 1:N:0:6
TGGCCAACTTCGTCGAGTACGCTCAAGAGGCAAGATCGGAAGAGC
+
FFFFFFFFFFFFFFF,FFFFFFFF:,FFFFFFFFFFFF:FFFFFF
@FS10000125:26:BPA73017-1023:1:1101:6140:1340 1:N:0:6
CCGGGAACTTCGTCGAGTACGCTCAATGTCTGAGATCGGAAGAGC
+
FFFFFFFFFFFFFFFFFFFFFFFFFFFFFFFFFFFFFFFFFFFFF
@FS10000125:26:BPA73017-1023:1:1101:6430:1340 1:N:0:6
TTGATAACTTCGTCGAGTACGCTCAAACCTTAAGATCGGAAGAGC
+
:F:FFFFFFFFFFFFFFFFFFFFFFFFFFFFFFFFFFFFFFFFFF
@FS10000125:26:BPA73017-1023:1:1101:6890:1340 1:N:0:6
TTGTTAACTTCGTCGAGTACGCTCAAGACCTGAGATCGGAAGAGC
+
FFFFFFFFFFFFFFFFFFFFFFFFFFFFFFFFFFFFFFFFFFFFF
@FS10000125:26:BPA73017-1023:1:1101:6950:1340 1:N:0:6
GGGCTAACTTCGTCGAGTACGCTCAACTGGGAAGATCGGAAGAGC
+
FFFFFFFFFFFFFFFFFFFFFFFFFFFFFFFFFFFFFFFFFFFFF
@FS10000125:26:BPA73017-1023:1:1101:6960:1340 1:N:0:6
TCGTTAACTTCGTCGAGTACGCTCAAAAATTTAGATCGGAAGAGC
+
FFFFFFFFF:FFFFFFFFFFFFFFF:FFFFFFFFFFFFFFFFFFF
@FS10000125:26:BPA73017-1023:1:1101:7870:1340 1:N:0:6
TTGGCAACTTCGTCGAGTACGCTCAACAAACTAGATCGGAAGAGC
+
FFFFFFFFFFFFFFFFFFFFFFFFFFFFFFFFFFFFFFFFFFFFF
@FS10000125:26:BPA73017-1023:1:1101:8210:1340 1:N:0:6
TTGCAGAACTTCGTCGAGTACGCTCAAGTATGGAGATCGGAAGAG
+
FFFFFFFFFFFFFFFFFFFFFFFFFFFFFFFFFFFFFFFFFFFFF
@FS10000125:26:BPA73017-1023:1:1101:8220:1340 1:N:0:6
TTGCTAACTTCGTCGAGTACGCTCAAATTACCAGATCGGAAGAGC
+
FFFFFFFFFFFFFFFFFFFFFFFFFFFFFFFFFFFFFFFFFFFFF
@FS10000125:26:BPA73017-1023:1:1101:8400:1340 1:N:0:6
CTGCCGCAACTTCGTCGAGTACGCTCAACGGGAGAGATCGGAAGA
+
FFFFFFFFFFFFFFFFFFFFFFFFFFFFFFFFFFFFFFFFFFFFF
@FS10000125:26:BPA73017-1023:1:1101:9170:1340 1:N:0:6
GCGACAACTTCGTCGAGTACGCTCAACCAATTAGATCGGAAGAGC
+
FFFFFFFFFFFFFFFFFFFFFFFFFFFFFFFFFFFFFFFFFFFFF
@FS10000125:26:BPA73017-1023:1:1101:9370:1340 1:N:0:6
CCGTAACTTCGTCGAGTACGCTCAATGATTAAGATCGGAAGAGCA
+
FFFFFFFFFFFFFFFFFFFFFFFFFFFFFFFFFFFFFFFFFFFFF
@FS10000125:26:BPA73017-1023:1:1101:9460:1340 1:N:0:6
TCGGGAACTTCGTCGAGTACGCTCAAAGAACAAGATCGGAAGAGC
+
FFFFFFFFFFFFFFFFFFFFFFFFFFFFFFFFFFFFFFFFFFFFF
@FS10000125:26:BPA73017-1023:1:1101:9780:1340 1:N:0:6
GGGTAAACTTCGTCGAGTACGCTCAAGAGCCAAGATCGGAAGAGC
+
FFFFFFFFFFFFFFFFFFFFFFFFFFFFFFFFFFFFFFFFFFFFF
@FS10000125:26:BPA73017-1023:1:1101:9790:1340 1:N:0:6
TCGGAAACTTCGTCGAGTACGCTCAAATAATAAGATCGGAAGAGC
+
,FFFFFFFF:FF:FF:FFFFFFFFF,FFFFFFFFFFFFFFFFFF:
@FS10000125:26:BPA73017-1023:1:1101:10100:1340 1:N:0:6
ACGTTAACTTCGTCGAGTACGCTCAAAAAGATAGATCGGAAGAGC
+
FFFFFFFFFFFFFFFFFFFFFFFFFFFFFFFFFFFFFFFFFFFFF
@FS10000125:26:BPA73017-1023:1:1101:10480:1340 1:N:0:6
CGGGAAACTTCGTCGAGTACGCTCAACATAGCAGATCGGAAGAGC
+
FFFFFFFFFFFFFFFFFFFFFFFFFFFFFFFFFFFFFFFFFFFFF
@FS10000125:26:BPA73017-1023:1:1101:10670:1340 1:N:0:6
TCGTCCCGGAACTTCGTCGAGTACGCTCAATGAATGAGATCGGAA
+
FFFFFFFFFFFFFFFFFFFFFFFFFFFFFFFFFFFFFFFFFFFFF
@FS10000125:26:BPA73017-1023:1:1101:10790:1340 1:N:0:6
CTACTTACTTCCTCGTGTATTTTCTATAAATCATATTTTTTGTTC
+
F,FFF,::,,:,,:F,F,F::,:::F:,FF:,::,F,:FFFF:F,
@FS10000125:26:BPA73017-1023:1:1101:10930:1340 1:N:0:6
TGGATGAACTTCGTCGAGTACGCTCAACATTAGAGATCGGAAGAG
+
FFFFFFFFFFFFFFFFFFFFFFFFFFFFFFFFFFFFFFFFFFFFF
@FS10000125:26:BPA73017-1023:1:1101:11190:1340 1:N:0:6
CCTAACTTCGTCGAGTACGCTCAAGTGTGTAGATCGGAAGAGCAC
+
FFFFFFFFFFFFFFFFFFFFFFFFFFFFFFFFFFFFFFFFFFFFF
@FS10000125:26:BPA73017-1023:1:1101:11370:1340 1:N:0:6
TTGTAAACTTCGTCGAGTACGCTCAACTCAGCAGATCGGAAGAGC
+
FFFFFFFFFFFFFFFFFFFFFFFFFFFFFFFFFFFFFFFFFFFFF
@FS10000125:26:BPA73017-1023:1:1101:11430:1340 1:N:0:6
ACGGATAACTTCGTCGAGTACGCTCAAGATAATAGATCGGAAGAG
+
FFFFFFFFFFFFFFFFFFFFFFFFFFFFFFFFFFFFFFFFFFFFF
@FS10000125:26:BPA73017-1023:1:1101:11860:1340 1:N:0:6
TAGTAAAAACTTCGTCGAGTACGCTCAAGTTTTCAGATCGGAAGA
+
:FFFFFFFFFFFFFFFFFFFFFFFFFFFFFFFFFFFFFFFFFFFF
@FS10000125:26:BPA73017-1023:1:1101:12070:1340 1:N:0:6
TGGCGAACTTCGTCGAGTACGCTCAATAGGTTAGATCGGAAGAGC
+
F:FFFFFFFFFFFFFFFFFFFFFFFFFFFFFFFFFFFFFFFFFFF
@FS10000125:26:BPA73017-1023:1:1101:12100:1340 1:N:0:6
CCGCAACTTCGTCGAGTACGCTCAAACTATAAGATCGGAAGAGCA
+
FFFFFFFFFFFFFFFFFFFFFFFFFFFFFFFFFFFFFFFFFFFFF
@FS10000125:26:BPA73017-1023:1:1101:12170:1340 1:N:0:6
TCGGCAACTTCGTCGAGTACGCTCAATCCAGAAGATCGGAAGAGC
+
FFFFFFFFFFFFFFFFFFFFFFFFFFFFFFFFFFFFFFFFFFFFF
@FS10000125:26:BPA73017-1023:1:1101:12190:1340 1:N:0:6
CTGCAATCTTCGTCGAGTACGCTCAACGCATTAGATCGGAAGAGC
+
FFFFFFFFFFFFFFFFFFFFFFFFFFFFFFFFFFFFFFFFFFFFF
@FS10000125:26:BPA73017-1023:1:1101:12240:1340 1:N:0:6
GTGCGAACTTCGTCGAGTACGCTCAAACCATTAGATCGGAAGAGC
+
FFFFFFFFFFFFFFFFFFFFFFFFFFFFFFFFFFFFFFFFFFFFF
@FS10000125:26:BPA73017-1023:1:1101:12580:1340 1:N:0:6
TCAATAACTTCGTCGAGTACGCTCAATCGGTGAGATCGGAAGAGC
+
FFFFFFFFFFFFFFFFFFFFFFFFFFFFFFFFFFFFFFFFFFFFF
@FS10000125:26:BPA73017-1023:1:1101:12740:1340 1:N:0:6
TGGAAGTAACTTCGTCGAGTACGCTCAAGGGGATAGATCGGAAGA
+
FFFFFFFFFFFFFFFFFFFFFFFFFFFFFFFFFFFFFFFFFFFFF
@FS10000125:26:BPA73017-1023:1:1101:12840:1340 1:N:0:6
TTGTTGAACTTCGTCGAGTACGCTCAATTATATAGATCGGAAGAG
+
FFFFFFFFFFFFFFFFFFFFFFFFFFFFFFFFFFFFFFFFFFFFF
@FS10000125:26:BPA73017-1023:1:1101:13030:1340 1:N:0:6
TTGTGAAACTTCGTCGAGTACGCTCAACATTGTAGATCGGAAGAG
+
FFFFFFFFFFFFFFFFFFFFFFFFFFFFFFFFFFFFFFFFFFFFF
@FS10000125:26:BPA73017-1023:1:1101:13550:1340 1:N:0:6
TACGCAACTTCGTCGAGTACGCTCAAGGTTCAAGATCGGAAGAGC
+
FFFFFFFFFFFFFFFFFFFFFFFFFFFFFFFFFFFFFFFFFFFFF
@FS10000125:26:BPA73017-1023:1:1101:13780:1340 1:N:0:6
AAGCAGAACTTCGTCGAGTACGCTCAAATGATGAGATCGGAAGAG
+
FFFFFFFFFFFFFFFFFFFFFFFFFFFFFFFFFFFFFFFFFFFFF
@FS10000125:26:BPA73017-1023:1:1101:13800:1340 1:N:0:6
TCGAGGAACTTCGTCGAGTACGCTCAAACATCAAGATCGGAAGAG
+
FFFFFFFFFFFFFFFFFFFFFFFFFFFFFFFFFFFFFFFFFFFFF
@FS10000125:26:BPA73017-1023:1:1101:14210:1340 1:N:0:6
CTGTCGATCTTCGTCGAGTACGCTCAATACAATAGATCGGAAGAG
+
FFFFFFFFFFFFFFFFFFFFFFFFFFFFFFFFFFFFFFFFFFFFF
@FS10000125:26:BPA73017-1023:1:1101:15030:1340 1:N:0:6
CCGCAAACTTCGTCGAGTACGCTCAATGGGAAAGATCGGAAGAGC
+
FFFFFFFFFFFFFFFFFFFFFFFFFFFFFFFFFFFFFFFFFFFFF
@FS10000125:26:BPA73017-1023:1:1101:15260:1340 1:N:0:6
CTGAGAAAACTTCGTCGAGTACGCTCAACAGACTAGATCGGAAGA
+
FFFFFFFFFFFFFFFFFFFFFFFFFFFFFFFFFFFFFFFFFFFFF
@FS10000125:26:BPA73017-1023:1:1101:15360:1340 1:N:0:6
TCGCGAATTTCGTCGAGTACGCTCAATTGTTAAGATCGGAAGAGC
+
FFFFFFFFFFFFFFFFFFFFFFFFFFFFFFFFFFFFFFFFFFFFF
@FS10000125:26:BPA73017-1023:1:1101:15710:1340 1:N:0:6
GAGGTAACTTCGTCGAGTACGCTCAATGACAGAGATCGGAAGAGC
+
FFFFFFFFFFFFFFFFFFFFFFFFFFFFFFFFFFFFFFFFFFFFF
@FS10000125:26:BPA73017-1023:1:1101:15910:1340 1:N:0:6
ACGGAACTTCGTCGAGTACGCTCAAATAGTAAGATCGGAAGAGCA
+
FFFFFFFFFFFFFFFFFFFFFFFFFFFFFFFFFFFFFFFFFFFFF
@FS10000125:26:BPA73017-1023:1:1101:1260:1350 1:N:0:6
TCGAACCAACTTCGTCGAGTACGCTCAACGGAACAGATCGGAAGA
+
FFFFFFFFFFFFFFFFFFFFFFFFFFFFFFFFFFFFFFFFFFFFF
@FS10000125:26:BPA73017-1023:1:1101:1780:1350 1:N:0:6
TTGGCGACTTTCGTCGAGTACGCTCAATATACCAGATCGGAAGAG
+
FFFFFFFFFFFFFFFFFFFFFFFFFFFFFFFFFFFFFFFFFFFFF
@FS10000125:26:BPA73017-1023:1:1101:1900:1350 1:N:0:6
GCGACAACTTCGTCGAGTACGCTCAAGTTACGAGATCGGAAGAGC
+
FFFFFFFFFFFFFFFFFFFFFFFFFFFFFFFFFFFFFFFFFFFFF
@FS10000125:26:BPA73017-1023:1:1101:1920:1350 1:N:0:6
TCGCAAAACTTCGTCGAGTACGCTCAATGTGATAGATCGGAAGAG
+
FFFFFFFFFFFFFFFFFFFFFFFFFFFFFFFFFFFFFFFFFFFFF
@FS10000125:26:BPA73017-1023:1:1101:2330:1350 1:N:0:6
GTGACTGGACTTCGTCGAGTACGCTCAATAACCCAGATCGGAAGA
+
F:FFFFFFFFFFFFFFFFFFFFFFFFFFFFFFFFFFFFFFFFFFF
@FS10000125:26:BPA73017-1023:1:1101:2940:1350 1:N:0:6
TTGGGAACTTCGTCGAGTACGCTCAATTTTCTAGATCGGAAGAGC
+
FFFFFFFFFFFFFFFFFFFFFFFFFFFFFFFFFFFFFFFFFFFFF
@FS10000125:26:BPA73017-1023:1:1101:3010:1350 1:N:0:6
TTGACTGGACTTCGTCGAGTACGCTCAACCGAGAAGATCGGAAGA
+
FFFFFFFFFFFFFFFFFFFFFFFFFFFFFFFFFFFFFFFFFFFFF
@FS10000125:26:BPA73017-1023:1:1101:3040:1350 1:N:0:6
TTGGAAACTTCGTCGAGTACGCTCAACTTACGAGATCGGAAGAGC
+
FFFFFFFFFFFFFFFFFFFFFFFFFFFFFFFFFFFFFFFFFFFFF
@FS10000125:26:BPA73017-1023:1:1101:3850:1350 1:N:0:6
ATGCTAAACTTCGTCGAGTACGCTCAAGCCGAGAGATCGGAAGAG
+
F:FFFFFFFFFFFFFFFFFFFFFFFFFFFFFFFFFFFFFFFFFFF
@FS10000125:26:BPA73017-1023:1:1101:4030:1350 1:N:0:6
GCGTTAACTTCGTCGAGTACGCTCAACAGTTTAGATCGGAAGAGC
+
FFFFFFFFFFFFFFFFFFFFFFFFFFFFFFFFFFFFFFFFFFFFF
@FS10000125:26:BPA73017-1023:1:1101:4430:1350 1:N:0:6
TTTTTAACTTCGTCGAGTACGCTCAATTTGCCAGATCGGAAGAGC
+
FFFFFFFFFFFFFFFFFFFFFFFFFFFFFFFFFFFFFFFFFFFFF
@FS10000125:26:BPA73017-1023:1:1101:4800:1350 1:N:0:6
TATCAAACTTCGTCGAGTACGCTCAAAACTTGAGATCGGATGAGC
+
FFFF:FFFF:::FF:FFFFF:FFFFF:,FFF:FFFFFFFF,:F::
@FS10000125:26:BPA73017-1023:1:1101:5000:1350 1:N:0:6
TTGCCTAACTTCGTCGAGTACGCTCAAAAGGGGAGATCGGAAGAG
+
FFFFFFFFFFFFFFFFFFFFFFFFFFFFFFFFFFFFFFFFFFFFF
@FS10000125:26:BPA73017-1023:1:1101:5010:1350 1:N:0:6
TCGAAACTTCGTCGAGTACGCTCAACCTTGCAGATCGGAAGAGCA
+
FF,FFFFFFFFFF:FFFFFF:F:::FFFF,FFFFFFFFFFFF:FF
@FS10000125:26:BPA73017-1023:1:1101:5230:1350 1:N:0:6
TCGGAAACTTCGTCGAGTACGCTCAAGATCAAAGATCGGAAGAGC
+
FFFFFFFFFFFFFFFFFFFFFFFFFFFFFFFFFFFFFFFFFFFFF
@FS10000125:26:BPA73017-1023:1:1101:5260:1350 1:N:0:6
CCGAAAACTTCGTCGAGTACGCTCAATCGAGGAGATCGGAAGAGC
+
FFF:FFFF:FFFFF:FFFFFFFFF:FFFFFFFFFFFF:FFFFFFF
@FS10000125:26:BPA73017-1023:1:1101:6070:1350 1:N:0:6
TGGACCAACTTCGTCGAGTACGCTCAAAGGTTGAGATCGGAAGAG
+
FFFFFFFFFFFFFFFFFFFFFFFFFFFFFFFFFFFFFFFFFFFFF
@FS10000125:26:BPA73017-1023:1:1101:6250:1350 1:N:0:6
TCTGATAACTTCGTCGAGTACGCTCAAAAACTAAGATCGGAAGAG
+
FFFFFFFFFFFFFFFFFFFFFFFFFFFFFFFFFFFFFFFFFFFFF
@FS10000125:26:BPA73017-1023:1:1101:6480:1350 1:N:0:6
CTGGGAACTTCGTCGAGTACGCTCAACCGGTAAGATCGGAAGAGC
+
FFFFFFFFFFFFFFFFFFFFFFFFFFFFFFFFFFFFFFFFFFFFF
@FS10000125:26:BPA73017-1023:1:1101:6690:1350 1:N:0:6
GAGTACGCTGCAACTTCGTCGAGTACGCTCAAAGATGTAGATCGG
+
FFFFFFFFFFFFFFFFFFFFFFFFFFFFFFFFFFFFFFFFFFFFF
@FS10000125:26:BPA73017-1023:1:1101:6720:1350 1:N:0:6
TTGGTCAACTTCGTCGAGTACGCTCAAGGAGGGAGATCGGAAGAG
+
FFFFFFFFFFFFFFFFFFFFFFFFFFFFFFFFFFFFFFFFFFFFF
@FS10000125:26:BPA73017-1023:1:1101:6980:1350 1:N:0:6
GCGGCAACTTCGTCGAGTACGCTCAACCACAAAGATCGGAAGAGC
+
FFFFFFFFFFFFFFFFFFFFFFFFFFFFFFFFFFFFFFFFFFFFF
@FS10000125:26:BPA73017-1023:1:1101:7410:1350 1:N:0:6
TTGGAAACTTCGTCGAGTACGCTCAATGATACAGATCGGAAGAGC
+
FFFFFFFFFFFFFFFFFFFFFFFFFFFFFFFFFFFFFFFFFFFFF
@FS10000125:26:BPA73017-1023:1:1101:7430:1350 1:N:0:6
TCGAGAACTTCGTCGAGTACGCTCAAGGAATTAGATCGGAAGAGC
+
FFFFFFFFFFFFFFFFFFFFFFFFFFFFFFFFFFFFFFFFFFFFF
@FS10000125:26:BPA73017-1023:1:1101:7440:1350 1:N:0:6
TTGATAACTTCGTCGAGTACGCTCAACGAAAGAGATCGGAAGAGC
+
FFFFFFFFFFFFFFFFFFFFFFFFFFFFFFFFFFFFFFFFFFFFF
@FS10000125:26:BPA73017-1023:1:1101:7860:1350 1:N:0:6
GGGGTAACTTCGTCGAGTACGCTCAACTTCTGAGATCGGAAGAGC
+
FFFFFFFFFFFFFFFFFFFFFFFFFFFFFFFFFFFFFFFFFFFFF
@FS10000125:26:BPA73017-1023:1:1101:8090:1350 1:N:0:6
TTGACTGGACTTCGTCGAGTACGCTCAAGGATGAAGATCGGAAGA
+
FFFFFFFFFFFFFFFFFFFFFFFFFFFFFFFFFFFFFFFFFFFFF
@FS10000125:26:BPA73017-1023:1:1101:8500:1350 1:N:0:6
GGGCAGAAACTTCGTCGAGTACGCTCAAGACGTTAGATCGGAAGA
+
FFFFFFFFFFFFFFFFFFFFFFFFFFFFFFFFFFFFFFFFFFFFF
@FS10000125:26:BPA73017-1023:1:1101:8770:1350 1:N:0:6
TTGACTGGACTTCGTCGAGTACGCTCAATCCCGAAGATCGGAAGA
+
FFFFFFFFFFFFFFFFFFFFFFFFFFFFFFFFFFFFFFFFFFFFF
@FS10000125:26:BPA73017-1023:1:1101:8780:1350 1:N:0:6
CCGTGAACTTCGTCGAGTACGCTCAATCTATTAGATCGGAAGAGC
+
FFFFFFFFFFFFFFFFFFFFFFFFFFFFFFFFFFFFFFFFFFFFF
@FS10000125:26:BPA73017-1023:1:1101:8940:1350 1:N:0:6
GTGGAACTTCGTCGAGTACGCTCAAAATTAAAGATCGGAAGAGCA
+
FFFFFFFFFFFFFFFFFFFFFFFFFFFFFFFFFFFFFFFFFFFFF
@FS10000125:26:BPA73017-1023:1:1101:9090:1350 1:N:0:6
CCGGGAACTTCGTCGAGTACGCTCAATTTTCGAGATCGGAAGAGC
+
FFFFFFFFFFFFFFFFFFFFFFFFFFFFFFFFFFFFFFFFFFFFF
@FS10000125:26:BPA73017-1023:1:1101:9190:1350 1:N:0:6
GCGCTAACTTCGTCGAGTACGCTCAAGATGGTAGATCGGAAGAGC
+
:FFFFFFFFFFFFFFFFFFFFFFFFFFFFFFFFFFFFFFFFFFFF
@FS10000125:26:BPA73017-1023:1:1101:9690:1350 1:N:0:6
GCGGCAACTTCGTCGAGTACGCTCAAAAACCCAGATCGGAAGAGC
+
FFFFFFFFFFFFFFFFFFFFFFFFFFFFFFFFFFFFFFFFFFFFF
@FS10000125:26:BPA73017-1023:1:1101:9970:1350 1:N:0:6
TCTTAAACTTCGTCGAGTACGCTCAAATATGAAGATCGGAAGAGC
+
FFFF:FFFFFFFFF:FFFFF:FFF:FFFFF:FF:FFF:FFFFF:F
@FS10000125:26:BPA73017-1023:1:1101:10070:1350 1:N:0:6
ATGCAACTTCGTCGAGTACGCTCAAATAGTTAGATCGGAAGAGCA
+
FFFFFFFFFFFFFFFFFFFFFFFFFFFFFFFFFFFFFFFFFFFFF
@FS10000125:26:BPA73017-1023:1:1101:10390:1350 1:N:0:6
TCGGAAACTTCGTCGAGTACGCTCAAGTGGTGAGATCGGAAGAGC
+
FFFFFFFFFFFFFFFFFFFFFFFFFFFFFFFFFFFFFFFFFFFFF
@FS10000125:26:BPA73017-1023:1:1101:10410:1350 1:N:0:6
AAGGGGAAACTTCGTCGAGTACGCTCAACCAAAAAGATCGGAAGA
+
FFFFFFFFFFFFFFFFFFFFFFFFFFFFFFFFFFFFFFFFFFFFF
@FS10000125:26:BPA73017-1023:1:1101:10620:1350 1:N:0:6
CTTCGTCGAGTACGCTCAATGGCTAAGATCGGAAGAGCACACGTC
+
FFFFFFFFFFFFFFFFFFFFFFFFFFFFFFFFFFFFFFFFFFFFF
@FS10000125:26:BPA73017-1023:1:1101:11200:1350 1:N:0:6
TCTATCCAACTTCGTCGAGTACGCTCAAGTAAGTAGATCGGAAGA
+
FFFFFFFFFFFFFFFFFFFFFFFFFFFFFFFFFFFFFFFFFFFFF
@FS10000125:26:BPA73017-1023:1:1101:11380:1350 1:N:0:6
GAGTGAAAAACTTCGTCGAGTACGCTCAAAGTTTTAGATCGGAAG
+
FFFFFFFFFFFFFFFFFFFFFFFFFFFFFFFFFFFFFFFFFFFFF
@FS10000125:26:BPA73017-1023:1:1101:11720:1350 1:N:0:6
TAGGTAACTTCGTCGAGTACGCTCAATTTTTAAGATCGGAAGAGC
+
FFF:F:FFF:FFFF:,FFFF:FFF:,FFFFFFFFFFFF:FFFFFF
@FS10000125:26:BPA73017-1023:1:1101:11730:1350 1:N:0:6
GCGCGAACTTCGTCGAGTACGCTCAAGCTCATAGATCGGAAGAGC
+
FFFFFFFFFFFFFFFFFFFFFFFFFFFFFFFFFFFFFFFFFFFFF
@FS10000125:26:BPA73017-1023:1:1101:12030:1350 1:N:0:6
TTGACTGGACTTCGTCGAGTACGCTCAAGTGACTAGATCGGAAGA
+
FFFFFFFFFFFFFFFFFFFFFFFFFFFFFFFFFFFFFFFFFFFFF
@FS10000125:26:BPA73017-1023:1:1101:12290:1350 1:N:0:6
TCACAACTTCGTCGAGTACGCTCAAAGAGTTAGATCGGAAGAGCA
+
FFFFFFFFFFFFFFFFFFFFFFFFFFFFFFFFFFFFFFFFFFFFF
@FS10000125:26:BPA73017-1023:1:1101:12340:1350 1:N:0:6
ATGACTGGACTTCGTCGAGTACGCTCAATCCTCCAGATCGGAAGA
+
F:FFFFFFFFFFFFFFFFFFFFFFFFFFFFFFFFFFFFFFFFFFF
@FS10000125:26:BPA73017-1023:1:1101:12680:1350 1:N:0:6
GGGCAAACTTCGTCGAGTACGCTCAAATATATAGATCGGAAGAGC
+
FFFFFFFFFFFFFFFFFFFFFFFFFFFFFFFFFFFFFFFFFFFFF
@FS10000125:26:BPA73017-1023:1:1101:12740:1350 1:N:0:6
TAGTCAACTTCGTCGAGTACGCTCAATAGGATAGATCGGAAGAGC
+
FFFFFFFFFFFFFFFFFFFFFFFFFFFFFFFFFFFFFFFFFFFFF
@FS10000125:26:BPA73017-1023:1:1101:12820:1350 1:N:0:6
GCGCAACTTCGTCGAGTACGCTCAATTACCCAGATCGGAAGAGCA
+
FFFFFFFFFFFFFFFFFFFFFFFFFFFFFFFFFFFFFFFFFFFFF
@FS10000125:26:BPA73017-1023:1:1101:12860:1350 1:N:0:6
TTTCGGCAACTTCGTCGAGTACGCTCAAAAATGAAGATCGGAAGA
+
FFFFFFFFFFFFFFFFFFFFFFFFFFFFFFFFFFFFFFFFFFFFF
@FS10000125:26:BPA73017-1023:1:1101:13570:1350 1:N:0:6
TCGCCTACCTTCGTCGAGTACGCTCAATAGATTAGATCGGAAGAG
+
FFFFFFFFFFFFF:FFF:F:FFFFFFFF,FFFF:FFFFFFFF:F:
@FS10000125:26:BPA73017-1023:1:1101:13670:1350 1:N:0:6
TTGACTGGACTTCGTCGAGTACACTCAATTGTTTAGATCGGAAGA
+
FFFFFFFFFFFFFFFFFFFFFFFFFFFFFFFFFFFFFFFFFFFFF
@FS10000125:26:BPA73017-1023:1:1101:13840:1350 1:N:0:6
TAGCAAACTTCGTCGAGTACGCTCAATTTAAGAGATCGGAAGAGC
+
FFFFFFFFFFFFFFFFFFFFFFFFFFFFFFFFFFFFFFFFFFFFF
@FS10000125:26:BPA73017-1023:1:1101:13860:1350 1:N:0:6
TTGACTGGAGTTCGTCGAGTACGCTCAATCTAGAAGATCGGAAGA
+
FFFFFFFFFFFFFFFFFFFFFFFFFFFFFFFFFFFFFFFFFFFFF
@FS10000125:26:BPA73017-1023:1:1101:13980:1350 1:N:0:6
CCGGCAACTTCGTCGAGTACGCTCAATAAATTAGATCGGAAGAGC
+
FFFFFFFFFFFFFFFFFFFFFFFFFFFFFFFFFFFFFFFFFFFFF
@FS10000125:26:BPA73017-1023:1:1101:14090:1350 1:N:0:6
TTGAAACTTCGTCGAGTACGCTCAAACCTCAAGATCGGAAGAGCA
+
FFFF:FFFFFFFFFF:FFFFF:F:FFFFFFFFFFFFFF:FFFFFF
@FS10000125:26:BPA73017-1023:1:1101:14450:1350 1:N:0:6
GCGATAACTTCGTCGAGTACGCTCAAACTCTAAGATCGGAAGAGC
+
FFFFFFFFFFFFFFFFFFFFFFFFFFFFFFFFFFFFFFFFFFFFF
@FS10000125:26:BPA73017-1023:1:1101:15000:1350 1:N:0:6
GCGGGACTTCGTCGAGTACGCTCAAAGTCTAAGATCGGAAGAGCA
+
FFFFFFFFFFFFFFFFFFFFFFFFFFFFFFFFFFFFFFFFFFFFF
@FS10000125:26:BPA73017-1023:1:1101:15030:1350 1:N:0:6
CCGTAACTTCGTCGAGTACGCTCAAGTAAATAGATCGGAAGAGCA
+
FFFFFFFFFFFFFFFFFFFFFFFFFFFFFFFFFFFFFFFFFFFFF
@FS10000125:26:BPA73017-1023:1:1101:15080:1350 1:N:0:6
GCGGGTAACTTCGTCGAGTACGCTCAATCGGAGAGATCGGAAGAG
+
:FFFFFFFFF:FFFFFFFFFFFFFFFFFFFFFFFFFFFFFFFFFF
@FS10000125:26:BPA73017-1023:1:1101:15340:1350 1:N:0:6
TAGTCAACTTCGTCGAGTACGCTCAAGAGATAGGATCGGAAGAGC
+
:F:,FFFFFFFFFFFFFFFF:F,,FF:FF,:F,FF,F::F,F,:,
@FS10000125:26:BPA73017-1023:1:1101:15870:1350 1:N:0:6
ACGACAACTTCGTCGAGTACGCTCAAATTGTTAGATCGGAAGAGC
+
FFFFFFFFFFFFFFFFFFFFFFFFFFFFFFFFFFFFFFFFFFFFF
@FS10000125:26:BPA73017-1023:1:1101:16070:1350 1:N:0:6
TCGCAACTTCGTCGAGTACGCTCAATTAATAAGATCGGAAGAGCA
+
FF:FFFFFFFFFFFFFFFFFFFFFFFFFFFFFFFFFFFFFFFFFF
@FS10000125:26:BPA73017-1023:1:1101:16180:1350 1:N:0:6
GCGGCAACTTCGTCGAGTACGCTCAAATAAAAAGATCGGAAGAGC
+
FFFFFFFFFFFFFFFFFFFFFFFFFFFFFFFFFFFFFFFFFFFFF
@FS10000125:26:BPA73017-1023:1:1101:1580:1360 1:N:0:6
TTGACTGGACTTCGTCGAGTACGCTCAAGATTAAAGATCGGAAGA
+
FFFFFFFFFFFFFFFFFFFFFFFFFFFFFFFFFFFFFFFFFFFFF
@FS10000125:26:BPA73017-1023:1:1101:2220:1360 1:N:0:6
ACCTTCGTCGAGTACGCTCAAGGTGTGAGATCGGAAGAGCACACG
+
FFFFFFFFFFFFFFFFFFFFFFFFFFFFFFFFFFFFFFFFFFFFF
@FS10000125:26:BPA73017-1023:1:1101:2240:1360 1:N:0:6
GGGGAAACTTCGTCGAGTACGCTCAAAAATGAAGATCGGAAGAGC
+
FFFFFFFFFFFFFFFFFFFFFFFFFFFFFFFFFFFFFFFFFFFFF
@FS10000125:26:BPA73017-1023:1:1101:2490:1360 1:N:0:6
TAGCAAACTTCGTCGAGTACGCTCAATACACCAGATCGGAAGAGA
+
FF,FFFFFFFFFFFFFFFFFFFFFF,FFF:FFF:FFF:FFFF,F:
@FS10000125:26:BPA73017-1023:1:1101:2540:1360 1:N:0:6
GGGGCAACTTCGTCGAGTACGCTCAATATGTAAGATCGGAAGAGC
+
:F,FFFF:F,FFFF::FFFFFFFF:FF:,FFF,FFFFF:F,FF:F
@FS10000125:26:BPA73017-1023:1:1101:2940:1360 1:N:0:6
CGGCTATCTTCGTCGAGTACGCTCAAGGTTCTAGATCGGAAGAGC
+
FFFFFFFFFFFFFFFFFFFFFFFFFFFFFFFFFFFFFFFFFFFFF
@FS10000125:26:BPA73017-1023:1:1101:3270:1360 1:N:0:6
TCGCAAACTTCGTCGAGTACGCTCAATAGTATACGGAAGAGCACA
+
FFFFFFFFFFFFFFFFFFFFFFFFFFFFFFFFFFFFFFFFFFFFF
@FS10000125:26:BPA73017-1023:1:1101:3570:1360 1:N:0:6
TCGAGAACTTCGTCGAGTACGCTCAACATGGTAGATCGGAAGAGC
+
FFFFFFFFFFFFFFFFFFFFFFFFFFFFFFFFFFFFFFFFFFFFF
@FS10000125:26:BPA73017-1023:1:1101:3830:1360 1:N:0:6
GCGGTATCTTCGTCGAGTACGCTCAAACCAATAGATCGGAAGAGC
+
,FF,F,FFFFFFFFFFFFFFFFFFF:FFF:FFFF,FFFFFFF::F
@FS10000125:26:BPA73017-1023:1:1101:3910:1360 1:N:0:6
GGGGGAACTTCGTCGAGTACGCTCAATATCTAAGATCGGAAGAGC
+
FFFFFFFFFFFFFFFFFFFFFFFFFFFFFFFFFFFFFFFFFFFFF
@FS10000125:26:BPA73017-1023:1:1101:4000:1360 1:N:0:6
CCGCTAACTTCGTCGAGTACGCTCAAAAGTGGAGATCGGAAGAGC
+
FFFFFFFFFFFFFFFFFFFFFFFFFFFFFFFFFFFFFFFFFFFFF
@FS10000125:26:BPA73017-1023:1:1101:4440:1360 1:N:0:6
TCGTAGAACTTCGTCGAGTACGCTCAAGGAGGTAGATCGGAAGAG
+
FFFFFFFFFFFFFFFFFFFFFFFFFFFFFFFFFFFFFFFFFFFFF
@FS10000125:26:BPA73017-1023:1:1101:4740:1360 1:N:0:6
GCGACAGTTTCGTCGAGTACGCTCAAAGATGGAGATCGGAAGAGC
+
FFFFFFFFFFFFFFFFFFFFFFFFFFFFFFFFFFFFFFFFFFFFF
@FS10000125:26:BPA73017-1023:1:1101:5160:1360 1:N:0:6
TCGCTAACTTCGTCGAGTACGCTCAAGACTTCAGATCGGAAGAGC
+
FFFFFFFFFFFFFFFFFFFFFFFFFFFFFFFFFFFFFFFFFFFFF
@FS10000125:26:BPA73017-1023:1:1101:5330:1360 1:N:0:6
TTGGCAACTTCGTCGAGTACGCTCAACGGTCTAGATCGGAAGAGC
+
FFFFFFFFFFFFFFFFFFFFFFFFFFFFFFFFFFFFFFFFFFFFF
@FS10000125:26:BPA73017-1023:1:1101:5920:1360 1:N:0:6
GCCAAAACTTCGTCGAGTACGCTCAATTAGCAAGATCGGAAGAGC
+
FFFFFFFFFFFFFFFFFFFFFFFFFFFFFFFFFFFFFFFFFFFFF
@FS10000125:26:BPA73017-1023:1:1101:6560:1360 1:N:0:6
GGGCATAACTTCGTCGAGTACGCTCAAGAGATAAGATCGGAAGAG
+
FFFFFFFFFFFFFFFFFFFFFFFFFFFFFFFFFFFFFFFFFFFFF
@FS10000125:26:BPA73017-1023:1:1101:6620:1360 1:N:0:6
GCGGCAACTTCGTCGAGTACGCTCAAACAATCAGATCGGAAGAGC
+
FFFFFFFFFFFFFFFFFFFFFFFFFFFFFFFFFFFFFFFFFFFFF
@FS10000125:26:BPA73017-1023:1:1101:7400:1360 1:N:0:6
TCGAGAACTTCGTCGAGTACGCTCAAGGAATTAGATCGGAAGAGC
+
FFFFFFFFFFFFFFFFFFFFFFFFF:FFFFFFFFFFFFFFFFFFF
@FS10000125:26:BPA73017-1023:1:1101:8120:1360 1:N:0:6
GGGTAAACTTCGTCGAGTACGCTCAAAAAGGGAGATCGGAAGAGC
+
FFFFFFFFFFFFFFFFFFFFFFFFFFFFFFFFFFFFFFFFFFFFF
@FS10000125:26:BPA73017-1023:1:1101:8460:1360 1:N:0:6
TTGTTTAACTTCGTCGAGTACGCTCAATTTTTTAGATCGGAAGAG
+
FF:FFFFFFFFFFFFFFFFFFFFFFFFFFFFFFFFFFF:FFFFFF
@FS10000125:26:BPA73017-1023:1:1101:8670:1360 1:N:0:6
GGCAAAACTTCGTCGAGTACGCTCAACGATATAGATCGGAAGAGC
+
:FFFFFFFFFFFFFFFFFFFFFFFFFFFFFFFFFFFFFFFFFFFF
@FS10000125:26:BPA73017-1023:1:1101:8740:1360 1:N:0:6
TCGTGAACTTCGTCGAGTACGCTCAACACAAAAGATCGGAAGAGC
+
FFFFFFFFFFFFFFFFFFFFFFFFFFFFFFFFFFFFFFFFFFFFF
@FS10000125:26:BPA73017-1023:1:1101:8870:1360 1:N:0:6
CCGCCAACTTCGTCGAGTACGCTCAAAGCGAGAGATCGGAAGAGC
+
FFFFFFFFFFFFFFFFFFFFFFFFFFFFFFFFFFFFFFFFFFFFF
@FS10000125:26:BPA73017-1023:1:1101:10310:1360 1:N:0:6
CCGAGAACTTCGTCGAGTACGCTCAAATCTAAAGATCGGAAGAGC
+
FFFFFFFFFFFFFFFFFFFFFFFFFFFFFFFFFFFFFFFFFFFFF
@FS10000125:26:BPA73017-1023:1:1101:10710:1360 1:N:0:6
CTTGAACTTCGTCGAGTACGCTCAATAACAGAGATCGGAAGAGCT
+
F:F:,FFFF,:F:,FFF::,:F,,FFFFFFFF:FF::FFF:F:F,
@FS10000125:26:BPA73017-1023:1:1101:10920:1360 1:N:0:6
TCGCGAACTTCGTCGAGTACGCTCAAGATACGAGATCGGAAGAGC
+
FFFFFFFFFFFFFFFFFFFFFFFFFFFFFFFFFFFFFFFFFFFFF
@FS10000125:26:BPA73017-1023:1:1101:11440:1360 1:N:0:6
TCGTAAACTTCGTCGAGTACGCTCAATCATATAGATCGGAAGAGC
+
FFFFFFFFFFFFFFFFFFFFFFFFFFFFFFFFFFFFFFFFFFFFF
@FS10000125:26:BPA73017-1023:1:1101:11670:1360 1:N:0:6
GCGGCAACTTCGTCGAGTACGCTCAAGAGTTTAGATCGGAAGAGC
+
,FFFFFFFFFFFFFFFFFFFFFFFFFF:FFFFFFFFFFFF:F:FF
@FS10000125:26:BPA73017-1023:1:1101:12780:1360 1:N:0:6
TGCAAGCTTCGTCGAGTACGCTCAAAGTCGCAGATCGGAAGAGCA
+
FFFFFFFFFFFFFFFFFFFFFFFFFFFFFFFFFFFFFFFFFFFFF
@FS10000125:26:BPA73017-1023:1:1101:12830:1360 1:N:0:6
ACCAAACTTCGTCGAGTACGCTCAATTAATCAGATCGGAAGAGCA
+
FFFFFFFFFFFFFFFFFFFFFFFFFFFFFFFFFFFFFFFFFFFFF
@FS10000125:26:BPA73017-1023:1:1101:12880:1360 1:N:0:6
TCGTTTCAACTTCGTCGAGTACGCTCAATTCCATAGATCGGAAGA
+
FFFFFFFFFFFFFFFFFFFFFFFFFFFFFFFFFFFFFFFFFFFFF
@FS10000125:26:BPA73017-1023:1:1101:13200:1360 1:N:0:6
TTTGGAAAACTTCGTCGAGTACGCTCAACTGCAGAGATCGGAAGA
+
FFFFFFFFFFFFFFFFFFFFFFFFFFFFFFFFFFFFFFFFFFFFF
@FS10000125:26:BPA73017-1023:1:1101:14170:1360 1:N:0:6
CCGGAAACTTCGTCGAGTACGCTCAAGTCGGTAGATCGGAAGAGC
+
FFFFFFFFFFFFFFFFFFFFFFFFFFFFFFFFFFFFFFFFFFFFF
@FS10000125:26:BPA73017-1023:1:1101:14340:1360 1:N:0:6
CCGCCAACTTCGTCGAGTACGCTCAAGGTAAAAGATCGGAAGAGC
+
FFFFFFFFFFFFFFFFFFFFFFFFFFFFFFFFFFFFFFFFFFFFF
@FS10000125:26:BPA73017-1023:1:1101:14360:1360 1:N:0:6
GCGATAACTTCGTCGAGTACGCTCAATTTGAAAGATCGGAAGAGC
+
,F,FFFFFFFFFFFFFFFFFFFFFFF,F:FFFFFFFFFFFFFFFF
@FS10000125:26:BPA73017-1023:1:1101:14440:1360 1:N:0:6
CCCTGAACTTCGTCGAGTACGCTCAATGTATCAGATCGGAAGAGC
+
FFFFFFFFFFFFFFFFFFFFFFFFFFFFFFFFFFFFFFFFFFFFF
@FS10000125:26:BPA73017-1023:1:1101:14690:1360 1:N:0:6
TTGCTAACTTCGTCGAGTACGCTCAAATTCTTAGATCGGAAGAGC
+
FFFFFFFFFFFFFFFFFFFFFFFFFFFFFFFFFFFFFFFFFFFFF
@FS10000125:26:BPA73017-1023:1:1101:15700:1360 1:N:0:6
TTGGTAACTTCGTCGAGTACGCTCAACCTCGAAGATCGGAAGAGC
+
FFFFFFFFFFFFFFFFFFFFFFFFFFFFFFFFFFFFFFFFFFFFF
@FS10000125:26:BPA73017-1023:1:1101:16350:1360 1:N:0:6
TTGGTTAACTTCGTCGAGTACGCTCAATTTATTAGATCGGAAGAG
+
FFFFFFFFFFFFFFFFFFFFFFFFFFFFFFFFFFFFFFFFFFFFF
@FS10000125:26:BPA73017-1023:1:1101:1310:1370 1:N:0:6
TCGTCAAACTTCGTCGAGTACGCTCAACCTGGCAGATCGGAAGAG
+
FFFFFFFFFFFFFFFFFFFFFFFFFFFFFFFFFFFFFFFFFFFFF
@FS10000125:26:BPA73017-1023:1:1101:1450:1370 1:N:0:6
TTTGAAACTTCGTCGAGTACGCTCAATACAACAGATCGGAAGAGC
+
FFFFFFFFFFFFFFFFFFFFFFFFFFFFFFFFFFFFFFFFFFFFF
@FS10000125:26:BPA73017-1023:1:1101:1760:1370 1:N:0:6
TCGGCAACTTCGTCGAGTACGCTCAACGTTGGAGATCGGAAGAGC
+
FFFFFFFFFFFFFFFFFFFFFFFFFFFFFFFFFFFFFFFFFFFFF
@FS10000125:26:BPA73017-1023:1:1101:2300:1370 1:N:0:6
TTGTGAACTTCGTCGAGTACGCTCAAAAGAGGAGATCGGAAGAGC
+
FFFFFFFFFFFFFFFFFFFFFFFFFFFFFFFFFFFFFFFFFFFFF
@FS10000125:26:BPA73017-1023:1:1101:3360:1370 1:N:0:6
TTGACTGGACTTCGTCGAGTACGCTCAAGACCAAAGATCGGAAGA
+
:F:FFFFFFFFFFFFFFFFFFFFFFFFFFFFFFFFFFFFFFFFFF
@FS10000125:26:BPA73017-1023:1:1101:3940:1370 1:N:0:6
ACTAGAAACTTCGTCGAGTACGCTCAAGAATTAAGATCGGAAGAG
+
FFFFFFFFFFFFFFFFFFFFFFFFFFFFFFFFFFFFFFFFFFFFF
@FS10000125:26:BPA73017-1023:1:1101:4070:1370 1:N:0:6
CCTTGAACTTCGTCGAGTACGCTCAACTGTAGAGATCGGAAGAGC
+
FFFFFFFFFFFFFFFFFFFFFFFFFFFFFFFFFFFFFFFFFFFFF
@FS10000125:26:BPA73017-1023:1:1101:4220:1370 1:N:0:6
GCCTGAACTTCGTCGAGTACGCTCAAGTTTTCAGATCGGAAGAGC
+
FFFFFFFFFFFFFFFFFFFFFFFFFFFFFFFFFFFFFFFFFFFFF
@FS10000125:26:BPA73017-1023:1:1101:4460:1370 1:N:0:6
CCGCCAACTTCGTCGAGTACGCTCAACCGACCAGATCGGAAGAGC
+
FFFFFFFFFFFFFFFFFFFFFFFFFFFFFFFFFFFFFFFFFFFFF
@FS10000125:26:BPA73017-1023:1:1101:5020:1370 1:N:0:6
TTGTGGAACTTCGTCGAGTACGCTCAACGGTTAAGATCGGAAGAG
+
FFFFFFFFFFFFFFFFFFFFFFFFFFFFFFFFFFFFFFFFFFFFF
@FS10000125:26:BPA73017-1023:1:1101:5520:1370 1:N:0:6
TTGTAGAACTTCGTCGAGTACGCTCAACCAAACAGATCGGAAGAG
+
FFFFFFFFFFFFFFFFFFFFFFFFFFFFFFFFFFFFFFFFFFFFF
@FS10000125:26:BPA73017-1023:1:1101:5550:1370 1:N:0:6
GCGTGAATTTCGTCGAGTACGCTCAAGAACCTAGATCGGAAGAGC
+
FFFFFFFFFFFFFFFFFFFFFFFFFFFFFFFFFFFFFFFFFFFFF
@FS10000125:26:BPA73017-1023:1:1101:5810:1370 1:N:0:6
GCGGTAACTTCGTCGAGTACGCTCAATGGAGGAGATCGGAAGAGC
+
FFFFFFFFFFFFFFFFFFFFFFFFFFFFFFFFFFFFFFFFFFFFF
@FS10000125:26:BPA73017-1023:1:1101:6090:1370 1:N:0:6
CTGGAATCTTCGTCGAGTACGCTCAAATTAATAGATCGGAAGAGC
+
,FF,:FFFFFFFFFFFFFFFFFFFF:FFFFFFFFFFFFFFFFFFF
@FS10000125:26:BPA73017-1023:1:1101:6180:1370 1:N:0:6
CCGCCAACTTCGTCGAGTACGCTCAACAATGGAGATCGGAAGAGC
+
FFFFFFFFFFFFFFFFFFFFFFFFFFFFFFFFFFFFFFFFFFFFF
@FS10000125:26:BPA73017-1023:1:1101:6240:1370 1:N:0:6
TTGAACTTCGTCGAGTACGCTCAATAAGTGAGATCGGAAGAGCAC
+
FFFF,F:FF:FFFFF:FFFF:FF:F:FFF:FFFFFFFF:FFFFF:
@FS10000125:26:BPA73017-1023:1:1101:6260:1370 1:N:0:6
TTGTAAACTTCGTCGAGTACGCTCAAAACATAAGATCGGAAGAGC
+
FFFFFFFFFFFFFFFFFFFFFFFFFFFFFFFFFFFFFFFFFFFFF
@FS10000125:26:BPA73017-1023:1:1101:6440:1370 1:N:0:6
CCGTCAACTTCGTCGAGTACGCTCAAACGAGAAGATCGGAAGAGC
+
FFFFFFFFFFFFFFFFFFFFFFFFFFFFFF:FFFFFFFFFFFFFF
@FS10000125:26:BPA73017-1023:1:1101:6880:1370 1:N:0:6
TTGGTAACTTCGTCGAGTACGCTCAAGGTATAAGATCGGAAGAGC
+
FFFFFFFFFFFFFFFFFFFFFFFFFFFFFFFFFFFFFFFFFFFFF
@FS10000125:26:BPA73017-1023:1:1101:7020:1370 1:N:0:6
TTGAAAACTTCGTCGAGTACGCTCAAGGTTGTAGATCGGAAGAGC
+
FFFFFFFFFFFFFFFFFFFFFFFFFFFFFFFFFFFFFFFFFFFFF
@FS10000125:26:BPA73017-1023:1:1101:7240:1370 1:N:0:6
GGGACAACTTCGTCGAGTACGCTCAAGTTGGAAGATCGGAAGAGC
+
FFFFFFFFFFFFFFFFFFFFFFFFFFFFFFFFFFFFFFFFFFFFF
@FS10000125:26:BPA73017-1023:1:1101:7310:1370 1:N:0:6
TTGACTGGACTTCGTCGAGTACGCTCAACATAAGAGATCGGAAGA
+
F::FFFF:F,FF,:FF:,:FFFF:F:FFFF:FF:FFFFF,:F,FF
@FS10000125:26:BPA73017-1023:1:1101:7710:1370 1:N:0:6
GCGACAACTTCGTCGAGTACGCTCAAAACACTAGATCGGAAGAGC
+
FFFFFFFFFFFFFFFFFFFFFFFFFFFFFFFFFFFFFFFFFFFFF
@FS10000125:26:BPA73017-1023:1:1101:8320:1370 1:N:0:6
TATGAAACTTCGTCGAGTACGCTCAAGTAAATAGATCGGAAGAGC
+
FFFFFFFFFFFFFFFFFFFFFFFFFFFFFFFFFFFFFFFFFFFFF
@FS10000125:26:BPA73017-1023:1:1101:8750:1370 1:N:0:6
GGGGAAACTTCGTCGAGTACGCTCAAGATACTAGATCGGAAGAGC
+
FFFFFFFFFFFFFFFFFFFFFFFFFFFFFFFFFFFFFFFFFFFFF
@FS10000125:26:BPA73017-1023:1:1101:8890:1370 1:N:0:6
TTGCCTATCTTCGTCGAGTACGCTCAAGTTGAAAGATCGGAAGAG
+
FFFFFFFFFFFFFFFFFFFFFFFFFFFFFFFFFFFFFFFFFFFFF
@FS10000125:26:BPA73017-1023:1:1101:9480:1370 1:N:0:6
TCTTTAACTTCGTCGAGTACGCTCAATTATGCAGATCGGAAGAGC
+
FFFFFFFFFFFFFFFFFFFFFFFFFFFFFFFFFFFFFFFFFFFFF
@FS10000125:26:BPA73017-1023:1:1101:9700:1370 1:N:0:6
CTGCAAAACTTCGTCGAGTACGCTCAAATTACCAGATCGGAAGAG
+
FFFFFFFFFFFFFFFFFFFFFFFFFFFFFFFFFFFFFFFFFFFFF
@FS10000125:26:BPA73017-1023:1:1101:9950:1370 1:N:0:6
TGGTAGAACTTCGTCGAGTACGCTCAATTGCAAAGATCGGAAGAG
+
FFFFFFFFFFFFFFFFFFFFFFFFFFFFFFFFFFFFFFFFFFFFF
@FS10000125:26:BPA73017-1023:1:1101:9960:1370 1:N:0:6
GCGGCAACTTCGTCGAGTACGCTCAAAGACTGAGATCGGAAGAGC
+
FFFFFFFFFFFFFFFFFFFFFFFFFFFFFFFFFFFFFFFFFFFFF
@FS10000125:26:BPA73017-1023:1:1101:10030:1370 1:N:0:6
GAGTAAACTTCGTCGAGTACGCTCAAGATGGAAGATCGGAAGAGC
+
:FFFFFFFFFFFFFFFFFFFFFFFFFFFFFFFFFFFFFFFFFFFF
@FS10000125:26:BPA73017-1023:1:1101:10330:1370 1:N:0:6
TCACCAACTTCGTCGAGTACGCTCAACTCGAAAGATCGGAAGAGC
+
FFFFFFFFFFFFFFFFFFFFFFFFFFFFFFFFFFFFFFFFFFFFF
@FS10000125:26:BPA73017-1023:1:1101:10720:1370 1:N:0:6
TCGAGGCAACTTCGTCGAGTACGCTCAAAATTAAAGATCGGAAGA
+
:FFFFFFFFFFFFFFFFFFFFFFFFFFFFFFFFFFFFFFFFFFFF
@FS10000125:26:BPA73017-1023:1:1101:10890:1370 1:N:0:6
GCGGAAACTTCGTCGAGTACGCTCAAACATTAAGATCGGAAGAGC
+
FFFFFFFFFFFFFFFFFFFFFFFFFFFFFFFFFFFFFFFFFFFFF
@FS10000125:26:BPA73017-1023:1:1101:11100:1370 1:N:0:6
TTGCCCAAACTTCGTCGAGTACGCTCAATTTTTAAGATCGGAAGA
+
FFFFFFFFFFFFFFFFFFFFFFFFFFFFFFFFFFFFFFFFFFFFF
@FS10000125:26:BPA73017-1023:1:1101:11600:1370 1:N:0:6
GTGGCAACTTCGTCGAGTACGATCAAAACCTGAGATCGGAAGAGC
+
FFFFFFFFFFFFFFFFFFFFFFFFFFFFFFFFFFFFFFFFFFFFF
@FS10000125:26:BPA73017-1023:1:1101:11830:1370 1:N:0:6
TTGGTAACTTCGTCGAGTACGCTCAATATACGAGATCGGAAGAGC
+
FFFFFFFFFFFFFFFFFFFFFFFFFFFFFFFFFFFFFFFFFFFFF
@FS10000125:26:BPA73017-1023:1:1101:12060:1370 1:N:0:6
GGGATAAACTTCGTCGGTACGCTCAATCCCAGAGATCGGAAGAGC
+
,,F,,:FFFFFFFFFF,:F,:F:F,F:FFFF,F:F:F:FFF:F::
@FS10000125:26:BPA73017-1023:1:1101:12260:1370 1:N:0:6
TGGCTAACTTCGTCGAGTACGCTCAAACAATAAGATCGGAAGAGC
+
,F:FFFFFFFFFFFFFFFFFFFFFFFFFFFFFFFFFFFFFFFFFF
@FS10000125:26:BPA73017-1023:1:1101:12550:1370 1:N:0:6
TTGCTCAACTTCGTCGAGTACGCTCAACATTGAAGATCGGAAGAG
+
F,FF:F,,F:,FF:F:,F:F:,FFF,,FFF:,F:,FF::,FFFFF
@FS10000125:26:BPA73017-1023:1:1101:12590:1370 1:N:0:6
GCGTCAACTTCGTCGAGTACGCTCAAGGTAATAGATCGGAAGAGC
+
FFFFFFFFFFFFFFFFFFFFFFFFFFFFFFFFFFFFFFFFFFFFF
@FS10000125:26:BPA73017-1023:1:1101:13070:1370 1:N:0:6
TTGTTTAACTTCGTCGAGTACGCTCAATCGTTGAGATCGGAAGAG
+
FFFFFFFFFFFFFFFFFFFFFFFFFFFFFFFFFFFFFFFFFFFFF
@FS10000125:26:BPA73017-1023:1:1101:13140:1370 1:N:0:6
TCGTAAACTTCGTCGAGTACGCTCAAGTTTCAAGATCGGAAGAGC
+
FFFFFFFFFFFFFFFFFFFFFFFFFFFFFFFFFFFFFFFFFFFFF
@FS10000125:26:BPA73017-1023:1:1101:13700:1370 1:N:0:6
TCACTTCGTCGAGTACGCTCAAAAAGAGAGATCGGAAGAGCACAC
+
FFFFF:FF:FFFFFFF:FFFFFFFFFFFFFFFFFFFFFFFFFFFF
@FS10000125:26:BPA73017-1023:1:1101:13960:1370 1:N:0:6
GGGAACTTCGTCGAGTACGCTCAAAACTGGAGATCGGAAGAGCAC
+
FFFFFFFFFFFFFFFFFFFFFFFFFFFFFFFFFFFFFFFFFFFFF
@FS10000125:26:BPA73017-1023:1:1101:14470:1370 1:N:0:6
CCGGCAACTTCGTCGAGTACGCTCAAATCACAAGATCGGAAGAGC
+
FFFFFFFFFFFFFFFFFFFFFFFFFFFFFFFFFFFFFFFFFFFFF
@FS10000125:26:BPA73017-1023:1:1101:14890:1370 1:N:0:6
TCGAATAAACTTCGTCGAGTACGCTCAAAAACGGAGATCGGAAGA
+
FFFFFFFFFFFFFFFFFFFFFFFFFFFFFFFFFFFFFFFFFFFFF
@FS10000125:26:BPA73017-1023:1:1101:15570:1370 1:N:0:6
TTGAAAACTTCGTCGAGTACGCTCAACCGTCGAGATCGGAAGAGC
+
FFFFFFFFFFFFFFFFFFFFFFFFFFFFFFFFFFFFFFFFFFFFF
@FS10000125:26:BPA73017-1023:1:1101:16430:1370 1:N:0:6
TAGCTAACTTCGTCGAGTACGCTCAATACATTAGATCGGAAGAGC
+
FFFFF:FFFFFFFFFFFFFFFFFFFFFFFFFFFFFFFFFFFFFFF
@FS10000125:26:BPA73017-1023:1:1101:16480:1370 1:N:0:6
CCCGCAACTTCGTCGAGTACGCTCAATATACTAGATCGGAAGAGC
+
FFFFFFFFFFFFFFFFFFFFFFFFFFFFFFFFFFFFFFFFFFFFF
@FS10000125:26:BPA73017-1023:1:1101:1210:1380 1:N:0:6
GGCTTAACTTCGTCGAGTACGCTCAAACTACCAGATCGGAAGAGC
+
FFFFFFFFFFFFFFFFFFFFFFFFFFFFFFFFFFFFFFFFFFFFF
@FS10000125:26:BPA73017-1023:1:1101:1240:1380 1:N:0:6
TTGGCAACTTCGTCGAGTACGCTCAAAGTGGAAGATCGGAAGAGC
+
FFFFFFFFFFFFFFFFFFFFFFFFFFFFFFFFFFFFFFFFFFFFF
@FS10000125:26:BPA73017-1023:1:1101:1550:1380 1:N:0:6
TCGGCAACTTCGTCGAGTACGCTCAAAAATCAAGATCGGAAGAGC
+
FFFFFFFFFFFFFFFFFFFFFFFFFFFFFFFFFFFFFFFFFFFFF
@FS10000125:26:BPA73017-1023:1:1101:1650:1380 1:N:0:6
TCGACAACTTCGTCGAGTACGCTCAACTCTTGAGATCGGAAGAGC
+
FFFFFFFFFFFFFFFFFFFFFFFFFFFFFFFFFFFFFFFFFFFFF
@FS10000125:26:BPA73017-1023:1:1101:1770:1380 1:N:0:6
GTGACAACTTTCGTCGAGTACGCTCAACAGAGAAGATCGGAAGAG
+
FFFFFFFFFFFFFFFFFFFFFFFFFFFFFFFFFFFFFFFFFFFFF
@FS10000125:26:BPA73017-1023:1:1101:3090:1380 1:N:0:6
TCGAAAACTTCGTCGAGTACGCTCAAATCCACAGATCGGAAGAGC
+
FFFFFFFFFFFFFFFFFFFFFFFFFFFFFFFFFFFFFFFFFFFFF
@FS10000125:26:BPA73017-1023:1:1101:3300:1380 1:N:0:6
GCGCGGAACTTCGTTGATACGCTCAATACCCCAGATCGGAAGAGC
+
FFFFFFFFFFFFFFFFFFFFFFFFFFFFFFFFFFFFFFFFFFFFF
@FS10000125:26:BPA73017-1023:1:1101:3360:1380 1:N:0:6
TCGGTAACTTCGTCGAGTACGCTCAAGAAACTAGATCGGAAGAGC
+
FFFFFFFFFFFFFFFFFFFFFFFFFFFFFFFFFFFFFFFFFFFFF
@FS10000125:26:BPA73017-1023:1:1101:3390:1380 1:N:0:6
TTGTTAACTTCGTCGAGTACGCTCAATTGTAGAGATCGGAAGAGC
+
FFFFF,F:F:FF:F:,FFFF:FFF:,FFFFFFFFFF::,FFFFF:
@FS10000125:26:BPA73017-1023:1:1101:3480:1380 1:N:0:6
TCGATAACTTCGTCGAGTACGCTCAAAAGGACAGATCGGAAGAGC
+
FFFFFFFFFFFFFFFFFFFFFFFFFFFFFFFFFFFFFFFFFFFFF
@FS10000125:26:BPA73017-1023:1:1101:3520:1380 1:N:0:6
TCCAACTTCGTCGAGTACGCTCAATTGTCAAGATCGGAAGAGCAC
+
FFFFFFFFFFFFFFFFFFFFFFFFFFFFFFFFFFFFFFFFFFFFF
@FS10000125:26:BPA73017-1023:1:1101:3730:1380 1:N:0:6
TGGTCAACTTCGTCGAGTACGCTCAAGACCACAGATCGGAAGAGC
+
FFFFFFFFFFFFFFFFFFFFFFFFFFFFFFFFFFFFFFFFFFFFF
@FS10000125:26:BPA73017-1023:1:1101:4190:1380 1:N:0:6
TCGGTAACTTCGTCGAGTACGCTCAAGTTAATAGATCGGAAGAGC
+
FFFFFFFFFFFFFFFFFFFFFFFFFFFFFFFFFFFFFFFFFFFFF
@FS10000125:26:BPA73017-1023:1:1101:4400:1380 1:N:0:6
TCTCACAACTTCGTCGAGTACGCTCAAACTAAAAGATCGGAAGAG
+
FFFFFFFFFFFFFFFFFFFFFFFFFFF::,FFFFFFFFFFFFFFF
@FS10000125:26:BPA73017-1023:1:1101:4570:1380 1:N:0:6
ATGGGTAACTTCGTCGAGTACGCTCAAATGCCCAGATCGGAAGAG
+
F:FFFFFFFFFFFFFFFFFFFFFFFFFFFF:FFFFFFFFFFFFFF
@FS10000125:26:BPA73017-1023:1:1101:5170:1380 1:N:0:6
TCGTAAACTTCGTCGAGTACGCTCAACCGAGTAGATCGGAAGAGC
+
FFFFFFFFFFFFFFFFFFFFFFFFFFFFFFFFFFFFFFFFFFFFF
@FS10000125:26:BPA73017-1023:1:1101:5650:1380 1:N:0:6
TTGGTCAACTTCGTCGAGTACGCTCAAGCTGAAAGATCGGAAGAG
+
FFFFFFFFFFFFFFFFFFFFFFFFFFFFFFFFFFFFFFFFFFFFF
@FS10000125:26:BPA73017-1023:1:1101:5760:1380 1:N:0:6
TTGTAGTACTTCGTCGAGTACGCTCAAGTAGATTGATCGGAAGTG
+
F,F,FF,F::F:,,:,F:,:F,FFF,,::::F:,F:::,,F:,::
@FS10000125:26:BPA73017-1023:1:1101:6040:1380 1:N:0:6
CCGGCAACTTCGTCGAGTACGCTCAAGACTGGAGATCGGAAGAGC
+
FFFFFFFFFFFFFFFFFFFFFFFFFFFFFFFFFFFFFFFFFFFFF
@FS10000125:26:BPA73017-1023:1:1101:6200:1380 1:N:0:6
GCGTTAACTTCGTCGAGTACGCTCAATTATCTAGATCGGAAGGGC
+
FFFFFFFFFFFFFFFFFFFFFFFFFFFFFFFFFFFFFFFFFF,FF
@FS10000125:26:BPA73017-1023:1:1101:6250:1380 1:N:0:6
TTGTAAACTTCGTCGAGTACGCTCAAAACATAAGATCGGAAGAGC
+
FFFFFFFFFFFFFFFFFFFFFFFFFFFFFFFFFFFFFFFFFFFFF
@FS10000125:26:BPA73017-1023:1:1101:6300:1380 1:N:0:6
CCCCAAACTTCGTCGAGTACGCTCAATTCTATAGATCGGAAGAGC
+
FFFFFFFFFFFFFFFFFFFFFFFFFFFFFFFFFFFFFFFFFFFFF
@FS10000125:26:BPA73017-1023:1:1101:6980:1380 1:N:0:6
TCTTCGTCGAGTACGCTCAAATACTTAGATCGGAAGAGCACACGT
+
FFFFFFFFFFFFFFFFFFFFFFFFFFFFFFFFFFFFFFFFFFFFF
@FS10000125:26:BPA73017-1023:1:1101:7480:1380 1:N:0:6
TCGTAAACTTCGTCGAGTACGCTCAACTGCCCAGATCGGAAGAGC
+
FFFFFFFFFFFFFFFFFFFFFFFFFFFFFFFFFFFFFFFFFFFFF
@FS10000125:26:BPA73017-1023:1:1101:7860:1380 1:N:0:6
TTGCTGATCTTCGTCGAGTACGCTCAATTAGCAAGATCGGAAGAG
+
FFFFFFFFFFFFFFFFFFFFFFFFFFFFFFFFFFFFFFFFFFFFF
@FS10000125:26:BPA73017-1023:1:1101:8320:1380 1:N:0:6
TTGCAGAACTTCGTCGAGTACGCTCAATCAATGAGATCGGAAGAG
+
FFFFFFFFFFFFFFFFFFFFFFFFFFFFFFFFFFFFFFFFFFFFF
@FS10000125:26:BPA73017-1023:1:1101:8900:1380 1:N:0:6
TCGTCGAGTACGCCCCCAACTTCGTCGAGTACGCTCAATCCGTTA
+
FFFFFFFFFFFFFFFFFFFFFFFFFFFFFFFFFFFFFFFFFFFFF
@FS10000125:26:BPA73017-1023:1:1101:8950:1380 1:N:0:6
TTGACTGGACTTCGTCGAGTACGCTCAATACGATAGATCGGAAGA
+
FFFFFFFFFFFFFFFFFFFFFFFFFFFFFFFFFFFFFFFFFFFFF
@FS10000125:26:BPA73017-1023:1:1101:9230:1380 1:N:0:6
GCGCGAACTTCGTCGAGTACGCTCAATGTGCAAGATCGGAAGAGC
+
FFFFFFFFFFFFFFFFFFFFFFFFFFFFFFFFFFFFFFFFFFFFF
@FS10000125:26:BPA73017-1023:1:1101:9390:1380 1:N:0:6
GCGATAACTTCGTCGAGTACGCTCAAGAACCGAGATCGGAAGAGC
+
FFFFFFFFFFFFFFFFFFFFFFFFFFFFFFFFFFFFFFFFFFFFF
@FS10000125:26:BPA73017-1023:1:1101:9410:1380 1:N:0:6
TCGATAACTTCGTCGAGTACGCTCAAGGCTGGAGATCGGAAGAGC
+
FFFFFFFFFFFFFFFFFFFFFFFFFFFFFFFFFFFFFFFFFFFFF
@FS10000125:26:BPA73017-1023:1:1101:9760:1380 1:N:0:6
GGGGGAACTTCGTCGAGTACGCTCAAACAAGTAGATCGGAAGAGC
+
F:FFFFFFFFFFFFFFFFFFFFFFFFFFFFFFFFFFFFFFFFFFF
@FS10000125:26:BPA73017-1023:1:1101:9980:1380 1:N:0:6
TCACAGAACTTCGTCGAGTACGCTCAATTTAATAGATCGGAAGAG
+
FFFFFFFFFFFFFFFFFFFFFFFFFFFFFFFFFFFFFFFFFFFFF
@FS10000125:26:BPA73017-1023:1:1101:10520:1380 1:N:0:6
TTGCAAACTTCGTCGAGTACGCTCAACAAAAAAGATCGGAAGAGC
+
F,FF:FFFFFFFFFFFFFFFFFFFFFFF:,,FFFFFFFFFFFFFF
@FS10000125:26:BPA73017-1023:1:1101:10630:1380 1:N:0:6
CCGAGCTGAACTTCGTCGAGACGCTCAATGTTTTAGATCGGAAGA
+
FFFFFFFFFFFFFFFFFFFFFFFFFFFFFFFFFFFFFFFFFFFFF
@FS10000125:26:BPA73017-1023:1:1101:10670:1380 1:N:0:6
TAGGTAACTTCGTCGAGTACGCTCAATTTTCGAGATCGGAAGAGC
+
FFFFFFFFFFFFFFFFFFFFFFFFFFFFFFFFFFFFFFFFFFFFF
@FS10000125:26:BPA73017-1023:1:1101:11290:1380 1:N:0:6
GCGGGAACTTCGTCGAGTACGCTCAAGAGTTCAGATCGGAAGAGC
+
FFFFFFFFFFFFFFFFFFFFFFFFFFF:FFFFFFFFFFFFFFFFF
@FS10000125:26:BPA73017-1023:1:1101:11500:1380 1:N:0:6
TCTTCGTCGAGTACGCTCAACGTTATAGATCGGAAGAGCACACGT
+
FFFFFFFFFFFFFFFFFFFFFFFFFFFFFFFFFFFFFFFFFFFFF
@FS10000125:26:BPA73017-1023:1:1101:11530:1380 1:N:0:6
AAGTTATCAACTTCGTCGAGTACGCTCAATGCAACAGATCGGAAG
+
FFF:FFFFFFFFFFFFFFFFFFFFFFFFFFFFFFFFFFFFFFFFF
@FS10000125:26:BPA73017-1023:1:1101:11780:1380 1:N:0:6
TCGACAACTTCGTCGAGTACGCTCAACACATCAGATCGGAAGAGC
+
:FFFFFFFFFFFFFFFFFFFFFFFFFFFFFFFFFFFFFFFFFFFF
@FS10000125:26:BPA73017-1023:1:1101:12090:1380 1:N:0:6
TTGACTGGACTTCGTCGAGTACGCTCAAGACAATAGATCGGAAGA
+
FFFFFFFFFFFFFFFFFFFFFFFFFFFFFFFFFFFFFFFFFFFFF
@FS10000125:26:BPA73017-1023:1:1101:12830:1380 1:N:0:6
GCGTGAACTTCGTCGAGTACGCTCAACATCAAAGATCGGAAGAGC
+
FFFFFFFFFFFFFFFFFFFFFFFFFFFFFFFFFFFFFFFFFFFFF
@FS10000125:26:BPA73017-1023:1:1101:12900:1380 1:N:0:6
TCGAAACTTCGTCGAGTCTTCAACTTCGTCGAGTACGCTCAAATC
+
FFFFFFFFFFFFFFFFFFFFFFFFFFFFFFFFFFFFFFFFFFFFF
@FS10000125:26:BPA73017-1023:1:1101:13170:1380 1:N:0:6
GAGCTATCTTCGTCGAGTACGCTCAATATAAGAGATCGGAAGAGC
+
FFFFFFFFFFFFFFFFFFFFFFFFFFFFFFFFFFFFFFFFFFFFF
@FS10000125:26:BPA73017-1023:1:1101:13310:1380 1:N:0:6
CAGGCAACTTCGTCGAGTACGCTCAAATTATGAGATCGGAAGAGC
+
FFFFFFFFFFFFFFFFFFFFFFFFFFFFFFFFFFFFFFFFFFFFF
@FS10000125:26:BPA73017-1023:1:1101:13460:1380 1:N:0:6
CTGCAAACTTCGTCGAGTACGCTCAAATCAAAAGATCGGAAGAGC
+
FFFFFFFFFFFFFFFFFFFFFFFFFFFFFFFFFFFFFFFFFFFFF
@FS10000125:26:BPA73017-1023:1:1101:14480:1380 1:N:0:6
CCGCCCCGAACTTCGTCGAGTACGCTCAACATCAAAGATCGGAAG
+
FFFFFFFFFFFFFFFFFFFFFFFFFFFFFFFFFFFFFFFFFFFFF
@FS10000125:26:BPA73017-1023:1:1101:14710:1380 1:N:0:6
TCGGGAACTTCGTCGAGTACGCTCAAGTTAGGAGATCGGAAGAGC
+
FFFFFFFFFFFFFFFFFFFFFFFFFFFFFFFFFFFFFFFFFFFFF
@FS10000125:26:BPA73017-1023:1:1101:14960:1380 1:N:0:6
TTGGTAACTTCGTCGAGTACGCTCAAAAGTCGAGATCGGAAGAGC
+
FFFFFFFFFFFFFFFFFFFFFFFFFFFFFFFFFFFFFFFFFFFFF
@FS10000125:26:BPA73017-1023:1:1101:15310:1380 1:N:0:6
GAGGAAACTTCGTCGAGTACGCTCAATGCTCATAGATCGGAAGAG
+
FFFFFFFFFFFFFFFFFFFFFFFFFFFFFFFFFFFFFFFFFFFFF
@FS10000125:26:BPA73017-1023:1:1101:15510:1380 1:N:0:6
GCGCCAACTTCGTCGAGTACGCTCAATATGACAGATCGGAAGAGC
+
,F:FFF:FFFFFFFF:FFFFFFFF::FFFFFFFFFFFFFFFFFF:
@FS10000125:26:BPA73017-1023:1:1101:15700:1380 1:N:0:6
TTTAGACAACTTCGTCAGTACGCTCAAATCAATAGATCGGAAGAG
+
FFFFFFFFFFFFFFFFFFFFFFFFFFFFFFFFFFFFFFFFFFFFF
@FS10000125:26:BPA73017-1023:1:1101:15880:1380 1:N:0:6
TTGTTAACTTCGTCGAGTACGCTCAAGGACACAGATCGGAAGAGC
+
FFFFFFFFFFFFFFFFFFFFFFFFFFFFFFFFFFFFFFFFFFFFF
@FS10000125:26:BPA73017-1023:1:1101:15890:1380 1:N:0:6
AAGTTAACTTCGTCGAGTACGCTCAACAAAAGAGATCGGAAGAGC
+
FFFFFFFFFFFFFFFFFFFFFFFFFFFFFFFFFFFFFFFFFFFFF
@FS10000125:26:BPA73017-1023:1:1101:16160:1380 1:N:0:6
GCGAAAACTTCGTCGAGTACGCTCAATATGTGAGATCGGAAGAGC
+
FFFFFFFFFFFFFFFFFFFFFFFFFFFFFFFFFFFFFFFFFFFFF
@FS10000125:26:BPA73017-1023:1:1101:1040:1390 1:N:0:6
TGGCAAACTTCGTCGAGTACGCTCAAAACTTCAGATCGGAAGAGC
+
F:FFFFFFFFFFFFFFFFFFFFFFFFFFFFFFFFFFFFFFFFFFF
@FS10000125:26:BPA73017-1023:1:1101:1920:1390 1:N:0:6
TCGCAACTTCGTCGAGTACGCTCAAAAATGAAGATCGGAAGAGCA
+
FFFFFFFFFFFFFFFFFFFFFFFFFFFFFFFFFFFFFFFFFFFFF
@FS10000125:26:BPA73017-1023:1:1101:2280:1390 1:N:0:6
CCGCTAACTTCGTCGAGTACGCTCAAATATCTAGATCGGAAGAGC
+
FFFFF,F::,FF:FFFFFFFFFFFFFFFFF:FFFFFFFFFFFFFF
@FS10000125:26:BPA73017-1023:1:1101:2380:1390 1:N:0:6
TTTGGCAACTTCGTCGAGTACGCTCAAGTATAAAGATCGGAAGAG
+
FFFFFFFFFFFFFFFFFFFFFFFFFFFFFFFFFFFFFFFFFFFFF
@FS10000125:26:BPA73017-1023:1:1101:2430:1390 1:N:0:6
TTGCAACTTCGTCGAGTACGCTCAATGAATTAGATCGGAAGAGCA
+
FFFFFFFFFFFFFFFFFFFFFFFFFFFFFFFFFFFFFFFFFFFFF
@FS10000125:26:BPA73017-1023:1:1101:2650:1390 1:N:0:6
TCTGGTGACTTCGTCGAGTACGCTCAAAACAAGAGATCGGAAGAG
+
FFFFFFFFFFFFFFFFFFFFFFFFFFFFFFFFFFFFFFFFFFFFF
@FS10000125:26:BPA73017-1023:1:1101:3050:1390 1:N:0:6
CCGACAACTTCGTCGAGTACGCTCAAATTGAGAGATCGGAAGAGC
+
FFFFFFFFFFFFFFFFFFFFFFFFFFFFFFFFFFFFFFFFFFFFF
@FS10000125:26:BPA73017-1023:1:1101:3510:1390 1:N:0:6
TTGACTGGACTTCGTCGAGTACGCTCAAGCGTTGAGATCGGAAGA
+
FFFFFFFFFFFFFFFFFFFFFFFFFFFFFFFFFFFFFFFFFFFFF
@FS10000125:26:BPA73017-1023:1:1101:4400:1390 1:N:0:6
TCGTTAACTTCGTCGAGTACGCTCAATATTCCAGATCGGAAGAGC
+
FFFFFFFFFFFFFFFFFFFFFFFFFFFFFFFFFFFFFFFFFFFFF
@FS10000125:26:BPA73017-1023:1:1101:4530:1390 1:N:0:6
TCGCTAACTTCGTCGAGTACGCTCAAGTCAACAGATCGGAAGAGC
+
FFFFFFFFFFFFFFFFFFFFFFFFFFFFFFFFFFFFFFFFFFFFF
@FS10000125:26:BPA73017-1023:1:1101:5570:1390 1:N:0:6
GCGCTAACTTCGTCGAGTACGCTCAATGATGTAGATCGGAAGAGC
+
FFFFFFFFFFFFFFFFFFFFFFFFFFFFFFFFFFFFFFFFFFFFF
@FS10000125:26:BPA73017-1023:1:1101:6120:1390 1:N:0:6
TCTTGGAACTTCGTCGAGTACGCTCAAGTAGTGAGATCGGAAGAG
+
,FFFF,FFFFFFFFFFFFFFFFFFF,FFFFFFFFFFFFFFFFFFF
@FS10000125:26:BPA73017-1023:1:1101:6230:1390 1:N:0:6
TCTCTCAACTTCGTCGAGTACGGTCAATGCCGGAGATCGGAAGAG
+
FFFFFFFFFFFFFFFFFFFFFFFFFFFFFFFFFFFFFFFFFFFFF
@FS10000125:26:BPA73017-1023:1:1101:6240:1390 1:N:0:6
GCGTTAACTTCGTCGAGTACGCTCAATTATCTAGATCGGAAGAGC
+
FFFFFFFFFFFFFFFFFFFFFFFFFFFFFFFFFFFFFFFFFFFFF
@FS10000125:26:BPA73017-1023:1:1101:6680:1390 1:N:0:6
GGGGTAACTTCGTCGAGTACGCTCAAATTATTAGATCGGAAGAGC
+
FFFFFFFFFFFFFFFFFFFFFFFFFFFFFFFFFFFFFFFFFFFFF
@FS10000125:26:BPA73017-1023:1:1101:6880:1390 1:N:0:6
CTGGGGAAAACTTCGTCGAGTACGCTCAAACTTATAGATCGGAAG
+
FFFFFFFFFFFFFFFFFFFFFFFFFFFFFFFFFFFFFFFFFFFFF
@FS10000125:26:BPA73017-1023:1:1101:7020:1390 1:N:0:6
TTGAACTTCGTCGAGTACGCTCAAGCTGAAAGATCGGAAGAGCAC
+
FFFFFFFFFFFFFFFFFFFFFFFFFFFFFFFFFFFFFFFFFFFFF
@FS10000125:26:BPA73017-1023:1:1101:7360:1390 1:N:0:6
TCGAGAACTTCGTCGAGTACGCTCAAGGAATTAGATCGGAAGAGC
+
FFFFFFFFFFFFFFFFFFFFFFFFFFFFFFFFFFFFFFFFFFFFF
@FS10000125:26:BPA73017-1023:1:1101:7610:1390 1:N:0:6
TTGCAAAACTTCGTCGAGTACGCTCAAGTGTATAGATCGGAAGAG
+
FFFFFFFFFFFFFFFFFFFFFFFFFFFFFFFFFFFFFFFFFFFFF
@FS10000125:26:BPA73017-1023:1:1101:7710:1390 1:N:0:6
TTGCAGAAACTTCGTCGAGTACGCTCAAAATCCAAGATCGGAAGA
+
FF,FF,FFFFFFFFFFF:FFFFFFFF:F:,FFFFF:FFF:::FFF
@FS10000125:26:BPA73017-1023:1:1101:8410:1390 1:N:0:6
TTGACTGGACTTCGTCGAGTACGCTCAATAAGGTAGATCGGAAGA
+
FF:FFFFFFFFFFFFFFFFFFFFFFFFFFFFFFFFFFFFFFFFFF
@FS10000125:26:BPA73017-1023:1:1101:8590:1390 1:N:0:6
TTGCTAACTTCGTCGAGTACGCTCAAATCAGTAGATCGGAAGAGC
+
FF:FFFFFFFFFFFFFFFFFFFFFFFFFFFFFFFFFFFFFFFFFF
@FS10000125:26:BPA73017-1023:1:1101:8830:1390 1:N:0:6
TCGGGAACTTCGTCGAGTACGCTCAAACCTGCAGATCGGAAGAGC
+
FFFFFFFFFFFFFFFFFFFFFFFFFFFFFFFFFFFFFFFFFFFFF
@FS10000125:26:BPA73017-1023:1:1101:9200:1390 1:N:0:6
TTGTGAACTTCGTCGAGTACGCTCAACATGTAAGATCGGAAGAGC
+
FFFFFFFFFFFFFFFFFFFFFFFFFFFFFFFFFFFFFFFFFFFFF
@FS10000125:26:BPA73017-1023:1:1101:9440:1390 1:N:0:6
GTGGTAACTTCGTCGAGTACGCTCAATAATGTAGATCGGAAGAGC
+
FFFFFFFFFFFFFFFFFFFFFFFFFFFFFFFFFFFFFFFFFFFFF
@FS10000125:26:BPA73017-1023:1:1101:9600:1390 1:N:0:6
GAGCGAACTTCGTCACCGAACTTCGTCGAGTACGCTCAAGCTTAT
+
FFFFFFFFFFFFFFFFFFFFFFFFFFFFFFFFFFFFFFFFFFFFF
@FS10000125:26:BPA73017-1023:1:1101:9620:1390 1:N:0:6
TTGACTGGACTTCGTCGAGTACGCTCAATCCACCAGATCGGAAGA
+
F,F::F:FFFFFFFFFFFFFFFFFFFFF::FFF:FFFFFFFFFFF
@FS10000125:26:BPA73017-1023:1:1101:9720:1390 1:N:0:6
TGGTAAACTTCGTCGAGTACGCTCAATGAAAAAGATCGGAAGAGC
+
FFFFFFFFFFFFFFFFFFFFFFFFFFFFFFFFFFFFFFFFFFFFF
@FS10000125:26:BPA73017-1023:1:1101:9830:1390 1:N:0:6
TAGCATGAACTTCGTCGAGTACGCTCAAATGCAAAGATCGGAAGA
+
FFFFFFFFFFFFFFFFFFFFFFFFFFFFFFFFFFFFFFFFFFFFF
@FS10000125:26:BPA73017-1023:1:1101:9950:1390 1:N:0:6
TCGACTGGACTTCGTCGAGTACGCTCAAAAATCAAGATCGGAAGA
+
FF,FFF:F:FFFFFFFF,FFFFFFFFFFFFFFFFFFFFFFF::FF
@FS10000125:26:BPA73017-1023:1:1101:10110:1390 1:N:0:6
TTGTCAACTTCGTCGAGTACGCTCAATTGTGGAGATCGGAAGAGC
+
,,FFFFFFFFF:FF::FFFFFFFF::FFFFF::FFFFFFFFFFFF
@FS10000125:26:BPA73017-1023:1:1101:10310:1390 1:N:0:6
ACGGAACTTCGTCGAGTACGCTCAAATAACGAGATCGGAAGAGCA
+
FFFFFFFFFFFFFFFFFFFFFFFFFFFFFFFFFFFFFFFFFFFFF
@FS10000125:26:BPA73017-1023:1:1101:10380:1390 1:N:0:6
GCGCCAACTTCGTCGAGTACGCTCAAGATTGAAGATCGGAAGAGC
+
FFFFFFFFFFFFFFFFFFFFFFFFFFFFFFFFFFFFFFFFFFFFF
@FS10000125:26:BPA73017-1023:1:1101:10540:1390 1:N:0:6
AAGGGGAAACTTCGTCGAGTACGCTCAACCAAAAAGATCGGAAGA
+
FFFFFFFFFFFFFFFFFFFFFFFFFFFFFFFFFFFFFFFFFFFFF
@FS10000125:26:BPA73017-1023:1:1101:11380:1390 1:N:0:6
TGGATAACTTCGTCGAGTACGCTCAAGAGTGAAGATCGGAAGAGC
+
FFFFFFFFFFFFFFFFFFFFFFFFFFFFFFFFFFFFFFFFFFFFF
@FS10000125:26:BPA73017-1023:1:1101:11530:1390 1:N:0:6
AAGTTATCAACTTCGTCGAGTACGCTCAATGCAACAGATCGGAAG
+
FFFFFFFFFFFFFFFFFFFFFFFFFFFFFFFFFFFFFFFFFFFFF
@FS10000125:26:BPA73017-1023:1:1101:11830:1390 1:N:0:6
TTGCTAACTTCGTCGAGTACGCTCAAGGCATGAGATCGGAAGAGC
+
FF,FFFFFFFFFFFFFFFFFFFFFFFFFFFFFFFFFFFFFFFFFF
@FS10000125:26:BPA73017-1023:1:1101:12430:1390 1:N:0:6
TTGAAAACTTCGTCGAGTACGCTCAAGTGACCAGATCGGAAAAGC
+
FFFFFFFFFFFFFFFFFFFFFFFFFFFFFFFFFFFFFFFFFFFFF
@FS10000125:26:BPA73017-1023:1:1101:12860:1390 1:N:0:6
GAGCAGACAACTTCGTCGAGTACGCTCAAGGGGTAAGATCGGAAG
+
FFFFFFFFFFFFFFFFFFFFFFFFFFFFFFFFFFFFFFFFFFFFF
@FS10000125:26:BPA73017-1023:1:1101:14410:1390 1:N:0:6
TTGTCAACTTCGTCGAGTACGCTCAAACGAATAGATCGGAAGAGC
+
FFFFFFFFFFFFFFFFFFFFFFFFFFFFFFFFFFFFFFFFFFFFF
@FS10000125:26:BPA73017-1023:1:1101:14670:1390 1:N:0:6
TTTAAGGAACTTCGTCGAGTACGCTCAAGGAATCAGATCGGAAGA
+
FFFFFFFFFFFFFFFFFFFFFFFFFFFFFFFFFFFFFFFFFFFFF
@FS10000125:26:BPA73017-1023:1:1101:15650:1390 1:N:0:6
TCGAGTACGCTCAAATGGACAGATCGGAAGAGCACACGTCTGAAC
+
FF:F:FFF:FFFFF:F:F:::,FFF,FF:,F::FF,FF,FFFFFF
@FS10000125:26:BPA73017-1023:1:1101:15680:1390 1:N:0:6
CCGATAACTTCGTCGAGTACGCTCAAAGAGACAGATCGGAAGAGC
+
FFFFFFFFFFFFFFFFFFFFFFFFFFFFFFFFFFFFFFFFFFFFF
@FS10000125:26:BPA73017-1023:1:1101:15730:1390 1:N:0:6
CCGGAAACTTCGTCGAGTACGCTCAATTGAACAGATCGGAAGAGC
+
FFFFFFFFFFFFFFFFFFFFFFFFFFFFFFFFFFFFFFFFFFFFF
@FS10000125:26:BPA73017-1023:1:1101:16230:1390 1:N:0:6
GAGACAACTTCGTCGAGTACGCTCAAGGTTAAAGATCGGAAGAGC
+
FFFFFFFFFFFFFFFFFFFFFFFFFFFFFFFFFFFFFFFFFFFFF
@FS10000125:26:BPA73017-1023:1:1101:16450:1390 1:N:0:6
TCGCTAACTTCGTCGAGTACGCTCAATTCACTAGATCGGAAGAGC
+
FFFFFFFFFFFFFFFFFFFFFFFFFFFFFFFFFFFFFFFFFFFFF
@FS10000125:26:BPA73017-1023:1:1101:1250:1400 1:N:0:6
CCGGAAACTTCGTCGAGTACGCTCAAGAGTACAGATCGGAAGAGC
+
FFFFFFFFFFFFFFFFFFFFFFFFFFFFFFFFFFFFFFFFFFFFF
@FS10000125:26:BPA73017-1023:1:1101:1270:1400 1:N:0:6
GTGCAACTTCGTCGAGTACGCTCAATATACGAGATCGGAAGAGCA
+
FFFFFFFFFFFFFFFFFFFFFFFFFFFFFFFFFFFFFFFFFFFFF
@FS10000125:26:BPA73017-1023:1:1101:1990:1400 1:N:0:6
TGGCAAACTTCGTCGAGTACGCTCAAGGGATTAGATCGGAAGAGC
+
FFFFFFFFFFFFFFFFFFFFFFFFFFFFFFFFFFFFFFFFFFFFF
@FS10000125:26:BPA73017-1023:1:1101:2190:1400 1:N:0:6
GCGTAACTTCGTCGAGTACGCTCAATTGAATAGATCGGAAGAGCA
+
FFFFFFFFFFFFFFFFFFFFFFFFFFFFFFFFFFFFFFFFFFFFF
@FS10000125:26:BPA73017-1023:1:1101:2500:1400 1:N:0:6
TCATAGAACTTCGTCGAGTACGCTCAATTAGACAGATCGGAAGAG
+
FFFFFFFFFFFFFFFFFFFFFFFFFFFFFFFFFFFFFFFFFFFFF
@FS10000125:26:BPA73017-1023:1:1101:2650:1400 1:N:0:6
TCGGTAACTTCGTCGAGTACGCTCAACGTATTAGATCGGAAGAGC
+
FFFFFFFFFFFFFFFFFFFFFFFFFFFFFFFFFFFFFFFFFFFFF
@FS10000125:26:BPA73017-1023:1:1101:2750:1400 1:N:0:6
CCGCAAGAACTTCGTCGAGTACGCTCAATGAAAGAGATCGGAAGA
+
FFFFFFFFFFFFFFFFFFFFFFFFFFFFFFFFFFFFFFFFFFFFF
@FS10000125:26:BPA73017-1023:1:1101:3650:1400 1:N:0:6
CCGCTAACTTCGTCGAGTACGCTCAACGTTAAAGATCGGAAGAGC
+
FFFFFFFFFFFFFFFFFFFFFFFFFFFFFFFFFFFFFFFFFFFFF
@FS10000125:26:BPA73017-1023:1:1101:4280:1400 1:N:0:6
TCGAAGACTGTCGAGTACGCTCAAACTGTAAGATCGGAAGAGCAC
+
FFFFFFFFFFFFFFFFFFFFFFFFFFFFFFFFFFFFFFFFFFFFF
@FS10000125:26:BPA73017-1023:1:1101:4440:1400 1:N:0:6
TCGTTAACTTCGTCGAGTACGCTCAATAGTTAAGATCGGAAGAGC
+
FFFFFFFFFFFFFFFFFFFFFFFFFFFFFFFFFFFFFFFFFFFFF
@FS10000125:26:BPA73017-1023:1:1101:4520:1400 1:N:0:6
TTGGGGTAACTTCGTCGAGTACGCTCAAAGAACAAGATCGGAAGA
+
FFFFFFFFFFFFFFFFFFFFFFFFFFFFFFFFFFFFFFFFFFFFF
@FS10000125:26:BPA73017-1023:1:1101:4790:1400 1:N:0:6
CAGGAAACTTCGTCGAGTACGCTCAATATACGAGATCGGAAGAGC
+
FFFFFFFFFFFFFFFFFFFFFFFFFFFFFFFFFFFFFFFFFFFFF
@FS10000125:26:BPA73017-1023:1:1101:5340:1400 1:N:0:6
TTGACTGGACTTCGTCGAGTACGCTCAATACATAAGATCGGAAGA
+
FFFFFFFFFFFFFFFFFFFFFFFFFFFFFFFFFFFFFFFFFFFFF
@FS10000125:26:BPA73017-1023:1:1101:5390:1400 1:N:0:6
TTGACTGGACTTCGTCGAGTACGCTCAATGTCCCAGATCGGAAGA
+
FFFFFFFFFFFFFFFFFFFFFFFFFFFFFFFFFFFFFFFFFFFFF
@FS10000125:26:BPA73017-1023:1:1101:5550:1400 1:N:0:6
CCGAAAACTTCGTCGAGTACGCTCAATCGAGGAGATCGGAAGAGC
+
FFFFFFFFFFFFFFFFFFFFFFFFFFFFFFFFFFFFFFFFFFFFF
@FS10000125:26:BPA73017-1023:1:1101:6180:1400 1:N:0:6
TGGCCAACTTCGTCGAGTACGCTCAAGAACCCAGATCGGAAGAGC
+
FFFFFFFFFFFFFFFFFFFFFFFFFFFFFFFFFFFFFFFFFFFFF
@FS10000125:26:BPA73017-1023:1:1101:6260:1400 1:N:0:6
TCGCATCTAACTTCGTCGAGTACGCTCAAAAAGAAAGATCGGAAG
+
FF,FFFF:FFF:FFFFF:F,FFFF:F:FFF:FFFFFFFFF,FFFF
@FS10000125:26:BPA73017-1023:1:1101:6430:1400 1:N:0:6
CTGACTGGACTTCGTCGAGTACGCTCAATCCTTAAGATCGGAAGA
+
FFFFFFFFFFFFFFFFFFFFFFFFFFFFFFFFFFFFFFFFFFFFF
@FS10000125:26:BPA73017-1023:1:1101:6530:1400 1:N:0:6
TAGCAACTTCGTCGAGTACGCTCAAAACTGAAGATCGGAAGAGCA
+
FFFFFFFFFFFFFFFFFFFFFFFFFFFFFFFFFFFFFFFFFFFFF
@FS10000125:26:BPA73017-1023:1:1101:6580:1400 1:N:0:6
TTGCTAACTTCGTCGAGTACGCTCAAACGATAAGATCGGAAGAGC
+
FFFFFFFFFFFFFFFFFFFFFFFFFFFFFFFFFFFFFFFFFFFFF
@FS10000125:26:BPA73017-1023:1:1101:7520:1400 1:N:0:6
TGGTAAACTTCGTCGAGTACGCTCAAATAAGAAGATCGGAAGAGC
+
,FFFFFFFFFFFFFFFFFFFFFFFFFFFF:FFFFFFFFFFFFFFF
@FS10000125:26:BPA73017-1023:1:1101:7970:1400 1:N:0:6
TCTCTGAACTTCGTCGAGTACGCTCAAGGTTGAAGATCGGAAGAG
+
:FFFFFFFFFFFFFFFFFFFFFFFFFFFFFFFFFFFFFFFFFFFF
@FS10000125:26:BPA73017-1023:1:1101:8750:1400 1:N:0:6
TTGAATTTCGTCGAGTACGCTCAAAAGGTCAGATCGGAAGAGCAC
+
FFFFFFFFFFFFFFFFFFFFFFFFFFFFFFFFFFFFFFFFFFFFF
@FS10000125:26:BPA73017-1023:1:1101:9030:1400 1:N:0:6
TCGGCAACTTCGTCGAGTACGCTCAATAAAACAGATCGGAAGAGC
+
:F:FFFFFFFFFFFFFFFFFFFFFFFFFFFFFFFFFFFFFFFFFF
@FS10000125:26:BPA73017-1023:1:1101:9630:1400 1:N:0:6
TCTTAAACTTCGTCGAGTACGCTCAAGGGCTGAGATCGGAAGAGC
+
FFFFFFFFFFFFFFFFFFFFFFFFFFFFFFFFFFFFFFFFFFFFF
@FS10000125:26:BPA73017-1023:1:1101:9950:1400 1:N:0:6
TCTTTAACTTCGTCGAGTACGCTCAATTGGAAAGATCGGAAGAGC
+
FFFFFFFFFFFFFFFFFFFFFFFFFFFFFFFFFFFFFFFFFFFFF
@FS10000125:26:BPA73017-1023:1:1101:10400:1400 1:N:0:6
TCGAAAACTTCGTCGAGTACGCTCAAAATGGAAGATCGGAAGAGC
+
FFFFFFFFFFFFFFFFFFFFFFFFFFFFFFFFFFFFFFFFFFFFF
@FS10000125:26:BPA73017-1023:1:1101:10630:1400 1:N:0:6
TTTTCGTCGAGTACGCTCAACCCTGTAGATCGGAAGAGCACACGT
+
FFFFFFFFFFFFFFFFFFFFFFFFFFFFFFFFFFFFFFFFFFFFF
@FS10000125:26:BPA73017-1023:1:1101:11290:1400 1:N:0:6
GCTACAACTTCGTCGAGTACGCTCAAAAATCCAGATCGGAAGAGC
+
FFFFFFFFFFFFFFFFFFFFFFFFFFFFFFFFFFFFFFFFFFFFF
@FS10000125:26:BPA73017-1023:1:1101:11410:1400 1:N:0:6
CCGGCAACTTCGTCGAGTACGCTCAAATGACGAGATCGGAAGAGC
+
FFFFFFFFFFFFFFFFFFFFFFFFFFFFFFFFFFFFFFFFFFFFF
@FS10000125:26:BPA73017-1023:1:1101:12110:1400 1:N:0:6
TCTACAACTTCGTCGAGTACGCTCAATTTAAAAGATCGGAAGAGC
+
FFFFFFFFFFFFFFFFFFFFFFFFFFFFFFFFFFFFFFFFFFFFF
@FS10000125:26:BPA73017-1023:1:1101:12310:1400 1:N:0:6
TTTCAAAACTTCGTCGAGTACGCTCAAACAGAAAGATCGGAAGAG
+
FFFFFFFFFFFFFFFFFFFFFFFFFFFFFFFFFFFFFFFFFFFFF
@FS10000125:26:BPA73017-1023:1:1101:13190:1400 1:N:0:6
TCAGTAACTTCGTCGAGTACGCTCAAGAGGACAGATCGGAAGAGC
+
FFFFFFFFFFFFFFFFFFFFFFFFFFFFFFFFFFFFFFFFFFFFF
@FS10000125:26:BPA73017-1023:1:1101:13260:1400 1:N:0:6
TTGTTGAACTTCGTCGAGTACGCTCAAAAAATTAGATCGGAAGAG
+
FFFFFFFFFFFFFFFFFFFFFFFFFFFFFFFFFFFFFFFFFFFFF
@FS10000125:26:BPA73017-1023:1:1101:13380:1400 1:N:0:6
TTGACTGGACTTCGTCGAGTACGCTCAAGGAATGAGATCGGAAGA
+
FFFFFFFFFFFFFFFFFFFFFFFFFFFFFFFFFFFFFFFFFFFFF
@FS10000125:26:BPA73017-1023:1:1101:13580:1400 1:N:0:6
TCGTTAACTTCGTCGAGTACGCTCAAATTCTGAGATCGGAAGAGC
+
FFF:FFFFF:FF:FF:FFFF:FFFF,FFFFFFFFFFFF:FFFFFF
@FS10000125:26:BPA73017-1023:1:1101:13720:1400 1:N:0:6
GCGGTAACTTCGTCGAGTACGCTCAAGAACCAAGATCGGAAGAGC
+
FFFFFFFFFFFFFFFFFFFFFFFFFFFFFFFFFFFFFFFFFFFFF
@FS10000125:26:BPA73017-1023:1:1101:13880:1400 1:N:0:6
TTGCTGAACTTCGTCGAGTACGCTCAAAAATTTAGATCGGAAGAG
+
FFFFFFFFFFFFFFFFFFFFFFFFFFFFFFFFFFFFFFFFFFFFF
@FS10000125:26:BPA73017-1023:1:1101:14440:1400 1:N:0:6
GCGATAACTTCGTCGAGTACGCTCAAACTCTAAGATCGGAAGAGC
+
FFFFFFFFFFFFFFFFFFFFFFFFFFFFFFFFFFFFFFFFFFFFF
@FS10000125:26:BPA73017-1023:1:1101:15250:1400 1:N:0:6
TTGGTAACTTCGTCGAGTACGCTCAAAATTTCAGATCGGAAGAGC
+
FFFFFFFFFFFFFFFFFFFFFFFFFFFFFFFFFFFFFFFFFFFFF
@FS10000125:26:BPA73017-1023:1:1101:16250:1400 1:N:0:6
CCCAGAACTTCGTCGAGTACGCTCAAATGAAAAGATCGGAAGAGC
+
FFFFFFFFFFFFFFFFFFFFFFFFFFFFFFFFFFFFFFFFFFFFF
@FS10000125:26:BPA73017-1023:1:1101:16370:1400 1:N:0:6
CTGGGAACTTCGTCGAGTACGCTCAATCACACCAGATCGGAAGAG
+
FFFFFFFFFFFFFFFFFFFFFFFFFFFFFFFFFFFFFFFFFFFFF
@FS10000125:26:BPA73017-1023:1:1101:16440:1400 1:N:0:6
GAGAAATTTCGTCGAGTACGCTCAAGCAGTGAGATCGGAAGAGCA
+
:FFFFFFFFFFFFFFFFFFFFFFFFFFFFFFFFFFFFFFFFFFFF
@FS10000125:26:BPA73017-1023:1:1101:16460:1400 1:N:0:6
GTGGAAACTTCGTCGAGTACGCTCAAGGATTGAGATCGGAAGAGC
+
FFFFFFFFFFFFFFFFFFFFFFFFFFFFFFFFFFFFFFFFFFFFF
@FS10000125:26:BPA73017-1023:1:1101:1410:1410 1:N:0:6
GAGTTAACTTCGTCGAGTACGCTCAAGAGACCAGATCGGAAGAGC
+
FFFFFFFFFFFFFFFFFFFFFFFFFFFFFFFFFFFFFFFFFFFFF
@FS10000125:26:BPA73017-1023:1:1101:1580:1410 1:N:0:6
TTGACTGGACTTCGTCGAGTACGCTCAATCGTTGAGATCGGAAGA
+
FFFFFFFFFFFFFFFFFFFFFFFFFFFFFFFFFFFFFFFFFFFFF
@FS10000125:26:BPA73017-1023:1:1101:2050:1410 1:N:0:6
TCTTGAACTTCGTCGAGTACGCTCAAATGATGAGATCGGAAGAGC
+
FFFFFFFFFFFFFFFFFFFFFFFFFFFFFFFFFFFFFFFFFFFFF
@FS10000125:26:BPA73017-1023:1:1101:2430:1410 1:N:0:6
TCTATACAACTTCGTCGAGTACGCTCAAGAAACAAGATCGGAAGA
+
FFFFFFFFFFFFFFFFFFFFFFFFFFFFFFFFFFFFFFFFFFFFF
@FS10000125:26:BPA73017-1023:1:1101:2470:1410 1:N:0:6
TCGCAACTTCGTCGAGTACGCTCAAGGATAAAGATCGGAAGAGCA
+
,::FFFFF::FFFF:FFFF:FFF:::FFFFFF:FFFF:FFFFFFF
@FS10000125:26:BPA73017-1023:1:1101:3120:1410 1:N:0:6
TGGCATGAACCTCGTCGAGTACGCTCAATGATATAGATCGGAAGA
+
FFFFFFFFFFFFFFFFFFFFFFFFFFFFFFFFFFFFFFFFFFFFF
@FS10000125:26:BPA73017-1023:1:1101:3190:1410 1:N:0:6
GAGCCAACTTCGTCGAGTACGCTCAAGGTAGCAGATCGGAAGAGC
+
FFFFFFFFFFFFFFFFFFFFFFFFFFFFFFFFFFFFFFFFFFFFF
@FS10000125:26:BPA73017-1023:1:1101:3230:1410 1:N:0:6
TTGCCAACTTCGTCGAGTACGCTCAATTATTGAGATCGGAAGAGC
+
FFFFFFFFFFFFFFFFFFFFFFFFFFFFF,FFFFFFFFFFFFFFF
@FS10000125:26:BPA73017-1023:1:1101:3840:1410 1:N:0:6
CCGCAATCTTCGTCGAGTACGCTCAACTCAATAGATCGGAAGAGC
+
FFFFFFFFFFFFFFFFFFFFFFFFFFFFFFFFFFFFFFFFFFFFF
@FS10000125:26:BPA73017-1023:1:1101:3990:1410 1:N:0:6
TCTACAACTTCGTCGAGTACGCTCAAAACACTAGATCGGAAGAGC
+
FFFFFFFFFFFFFFFFFFFFFFFFFFFFFFFFFFFFFFFFFFFFF
@FS10000125:26:BPA73017-1023:1:1101:4200:1410 1:N:0:6
GCTCGGCTAACTTCGTCGAGTACGCTCAAATCATGAGATCGGAAG
+
FFFFFFFFFFFFFFFFFFFFFFFFFFFFFFFFFFFFFFFFFFFFF
@FS10000125:26:BPA73017-1023:1:1101:4400:1410 1:N:0:6
GCCTGAACTTCGTCGAGTACGCTCAAGTTTTCAGATCGGAGGAGC
+
FFFFFFFFFF,:FFFF:FFFFFFFFFFF::FF:FFFFFF:,FFFF
@FS10000125:26:BPA73017-1023:1:1101:4710:1410 1:N:0:6
TAGCAAACTTCGTCGAGTACGCTCAACATGTCAGATCGGAAGAGC
+
FFFFFFFFFFFFFFFFFFFFFFFFFFFFFFFFFFFFFFFFFFFFF
@FS10000125:26:BPA73017-1023:1:1101:4780:1410 1:N:0:6
TCGTAACCTTCGTCGAGTACGCTCAAACCACAAGATCGGAAGAGC
+
FFFFFFFFFFFFFFFFFFFFFFFFFFFFFFFFFFFFFFFFFFFFF
@FS10000125:26:BPA73017-1023:1:1101:5190:1410 1:N:0:6
GTCAAAACTTCGTCGAGTACGCTCAAGAAAATAGATCGGAAGAGC
+
FFFFFFFFFFFFFFFFFFFFFFFFFFFFFFFFFFFFFFFFFFFFF
@FS10000125:26:BPA73017-1023:1:1101:5200:1410 1:N:0:6
TTGGGAACTTCGTCGAGTACGCTCAACATTTGAGATCGGAAGAGC
+
FFFFFFFFFFFFFFFFFFFFFFFFFFFFFFFFFFFFFFFFFFFFF
@FS10000125:26:BPA73017-1023:1:1101:5700:1410 1:N:0:6
TTTTTGCAACTTCGTCGAGTACGCTCAAGACGTCAGATCGGAAGA
+
FFFFFFFFFFFFFFFFFFFFFFFFFFFFFFFFFFFFFFFFFFFFF
@FS10000125:26:BPA73017-1023:1:1101:5790:1410 1:N:0:6
TTGGGGAACTTCGTCGAGTACGCTCAAGAATTGAGATCGGAAGAG
+
FFFFFFFFFFFFFFFFFFFFFFFFFFFFFFFFFFFFFFFFFFFFF
@FS10000125:26:BPA73017-1023:1:1101:5930:1410 1:N:0:6
TTGGCTAACTTCGTCGAGTACGCTCAATCCCCGAGATCGGAAGAG
+
FFFFFFFFFFFFFFFFFFFFFFFFFFFFFFFFFFFFFFFFFFFFF
@FS10000125:26:BPA73017-1023:1:1101:6250:1410 1:N:0:6
AAGGACCAACTTCGTCGAGTACGCTCAACAATCTAGATCGGAAGA
+
FFFFFFFFFFFFFFFFFFFFFFFFFFFFFFFFFFFFFFFFFFFFF
@FS10000125:26:BPA73017-1023:1:1101:6610:1410 1:N:0:6
TCTGGAACTTCGTCGAGTACGCTCAAGATGATAGATCGGAAGAGC
+
FFF::FFFFFFFFFFFFFFFFFFFFFFFFFFFFFFFFFFFFFFFF
@FS10000125:26:BPA73017-1023:1:1101:7530:1410 1:N:0:6
TTGACTGGACTTCGTCGAGTACGCTCAAACCTTGAGATCGGAAGA
+
FFFFFFFFFFFFFFFFFFFFFFFFFFFFFFFFFFFFFFFFFFFFF
@FS10000125:26:BPA73017-1023:1:1101:8470:1410 1:N:0:6
TCGGTAACTTCGTCGAGTACGCTCAAGAGTGAAGATCGGAAGAGC
+
FFFFFFFFFFFFFFFFFFFFFFFFFFFFFFFFFFFFFFFFFFFFF
@FS10000125:26:BPA73017-1023:1:1101:8630:1410 1:N:0:6
TTGAAAACTTCGTCGAGTACGCTCAAATGTGTAGATCGGAAGAGC
+
FFFFFFFFFFFFFFFFFFFFFFFFFFFFFFFFFFFFFFFFFFFFF
@FS10000125:26:BPA73017-1023:1:1101:8960:1410 1:N:0:6
CCCAGGATCTTCGTCGAGTACGCTCAAAGAATAAGATCGGAAGAG
+
FFFFF:FFFFFFFFFFFFFFFFFFFFFFFFFFFFFFFFFFFFFFF
@FS10000125:26:BPA73017-1023:1:1101:9030:1410 1:N:0:6
TTGCAAACTTCGTCGAGTACGCTCAAAAAATAAGATCGGAAGAGC
+
FFFFFFFFFFFFFFFFFFFFFFFFFFFFFFFFFFFFFFFFFFFFF
@FS10000125:26:BPA73017-1023:1:1101:10120:1410 1:N:0:6
GGGTAAACTTCGTCGAGTACGCTCAACATAATAGATCGGAAGAGC
+
:FF:FFFFFFFFFFFFFFFFFFFFFFFFFFFFFFFFFFFFFFFFF
@FS10000125:26:BPA73017-1023:1:1101:10130:1410 1:N:0:6
TCGTAACTTCGTCGAGTACGCTCAAGTGCCAAGATCGGAAGAGCA
+
FFFFFFFFFFFFFFFFFFFFFFFFFFFFFFFFFFFFFFFFFFFFF
@FS10000125:26:BPA73017-1023:1:1101:10340:1410 1:N:0:6
TCGGAAACTTCGTCGAGTACGCTCAATCTCATAGATCGGAAGAGC
+
FFFFFFFFFFFFFFFFFFFFFFFFFFFFFFFFFFFFFFFFFFFFF
@FS10000125:26:BPA73017-1023:1:1101:11630:1410 1:N:0:6
GTGGGAGCTTCGTCGAGTACGCTCAAATAAGCAGATCGGAAGAGC
+
FFFFFFFFFFFFFFFFFFFFFFFFFFFFFFFFFFFFFFFFFFFFF
@FS10000125:26:BPA73017-1023:1:1101:11920:1410 1:N:0:6
TGGCTTAACTTCGTCGAGTACGCTCAAATGGAAAGATCGGAAGAG
+
::FFFFFFFFFFFFFFFFFFFFFFFFFFFFFFFFFFFFFFFFFFF
@FS10000125:26:BPA73017-1023:1:1101:11950:1410 1:N:0:6
TGTAGTAAACTTCGTCGAGTACGCTCAAATTTTTAGATCGGAAGA
+
FFFFFFFFFFFFFFFFFFFFFFFFFFFFFFFFFFFFFFFFFFFFF
@FS10000125:26:BPA73017-1023:1:1101:11960:1410 1:N:0:6
TCGTAACTTCGTCGAGTACGCTCAAAGTCATAGATCGGAAGAGCA
+
FFFFFFFFFFFFFFFFFFFFFFFFFFFFFFFFFFFFFFFFFFFFF
@FS10000125:26:BPA73017-1023:1:1101:12190:1410 1:N:0:6
CCGGTAACTTCGTCGAGTACGCTCAAGACCAAAGATCGGAAGAGC
+
FFFFFFFFFFFFFFFFFFFFFFFFFFFFFFFFFFFFFFFFFFFFF
@FS10000125:26:BPA73017-1023:1:1101:12240:1410 1:N:0:6
CTGTAAACTTCGTCGAGTACGCTCAAGCCAAAAGATCGGAAGAGC
+
FFFFFFFFFFFFFFFFFFFFFFFFFFFFFFFFFFFFFFFFFFFFF
@FS10000125:26:BPA73017-1023:1:1101:12410:1410 1:N:0:6
TCGGCCAACTTCGTCGAGTACGCTCAATCAGCCAGATCGGAAGAG
+
FFFFFFFFFFFFFFFFFFFFFFFFFFFFFFFFFFFFFFFFFFFFF
@FS10000125:26:BPA73017-1023:1:1101:12910:1410 1:N:0:6
TGGCTAACTTCGTCGAGTACGCTCAATCTGCGAGATCGGAAGAGC
+
FFFFFFFFFFFFFFFFFFFFFFFFFFFFFFFFFFFFFFFFFFFFF
@FS10000125:26:BPA73017-1023:1:1101:12980:1410 1:N:0:6
TTGTCAACTTCGTCGAGTACGCTCAAGAACATAGATCGGAAGAGC
+
FFFFFFFFFFFFFFFFFFFFFFFFFFFFFFFFFFFFFFFFFFFFF
@FS10000125:26:BPA73017-1023:1:1101:13730:1410 1:N:0:6
TCTTTGATCTTCGTCGAGTACGCTCAAGTCTAAAGATCGGAAGAG
+
FFFFFFFFFFFFFFFFFFFFFFFFFFFFFFFFFFFFFFFFFFFFF
@FS10000125:26:BPA73017-1023:1:1101:13930:1410 1:N:0:6
GGCAGATCTTCGTCGAGTACGCTCAAAATGAAAGATCGGAAGAGC
+
FFFFFFFFFFFFFFFFFFFFFFFFFFFFFFFFFFFFFFFFFFFFF
@FS10000125:26:BPA73017-1023:1:1101:14000:1410 1:N:0:6
GGGCAAATTTCGTCGAGTACGCTCAAGCAATGAGATCGGAAGAGC
+
,FFFFFFFFFFFFFFFFFFFFFFFF:FFFFFFFFFFFFFFFFFFF
@FS10000125:26:BPA73017-1023:1:1101:14020:1410 1:N:0:6
CCGAAAACTTCGTCGAGTACGCTCAAACTGTTAGATCGGAAGAGC
+
FF:FF,FF:,F,:F,,FFFF:::FFFFFF::F,,FF:F:FFF,,:
@FS10000125:26:BPA73017-1023:1:1101:14520:1410 1:N:0:6
TGGCCATCTTCGTCGAGTACGCTCAAGTAAGAAGATCGGAAGAGC
+
FFFFFFFFFFFFFFFFFFFFFFFFFFFFFFFFFFFFFFFFFFFFF
@FS10000125:26:BPA73017-1023:1:1101:14780:1410 1:N:0:6
TTGACGAACTTCGTCGAGTACGCTCAACCGTAGAGATCGGAAGAG
+
FFFFFFFFFFFFFFFFFFFFFFFFFFFFFFFFFFFFFFFFFFFFF
@FS10000125:26:BPA73017-1023:1:1101:14830:1410 1:N:0:6
TTGGCAACTTCGTCGAGTACGCTCAACAATGAAGATCGGAAGAGC
+
FFFFFFFFFFFFFFFFFFFFFFFFFFFFFFFFFFFFFFFFFFFFF
@FS10000125:26:BPA73017-1023:1:1101:14900:1410 1:N:0:6
GTGCAAAACTTTCGTCGAGTACGCTCAAATATGAAGATCGGAAGA
+
FFFFFFFFFFFFFFFFFFFFFFFFFFFFFFFFFFFFFFFFFFFFF
@FS10000125:26:BPA73017-1023:1:1101:15390:1410 1:N:0:6
GGGAAAACTTCGTCGAGTACGCTCAACCTTTGAGATCGGAAGAGC
+
,F:FF,FFFFFF:FFFF:FFFFFFFFFFFFF::FFFFFF:FF::F
@FS10000125:26:BPA73017-1023:1:1101:15520:1410 1:N:0:6
TAGTCAACTTCGTCGAGTACGCTCAATTCGTGAGATCGGAAGAGC
+
FFFFFFFFFFFFFFFFFFFFFFFFFFFFFFFFFFFFFFFFFFFFF
@FS10000125:26:BPA73017-1023:1:1101:15570:1410 1:N:0:6
TCGCCAACTTCGTCGAGTACGCTCAAGAATATAAGATCGGAAGAG
+
FFFFFFFFFFFFFFFFFFFFFFFFFFFFFFFFFFFFFFFFFFFFF
@FS10000125:26:BPA73017-1023:1:1101:16080:1410 1:N:0:6
GCCTAACTTCGTCGAGTACGCTCAATCGGTTAGATCGGAAGAGCA
+
FFFFFFFFFFFFFFFFFFFFFFFFFFFFFFFFFFFFFFFFFFFFF
@FS10000125:26:BPA73017-1023:1:1101:16320:1410 1:N:0:6
GGGATAACTTCGTCGAGTACGCTCAAAAGTAGAGATCGGAAGAGC
+
FFFFFFFFFFFFFFFFFFFFFFFFFFFFFFFFFFFFFFFF,FFFF
@FS10000125:26:BPA73017-1023:1:1101:1210:1420 1:N:0:6
TCGGCAACTTCGTCGAGTACGCTCAATTATGGAGATCGGAAGAGC
+
FFFFFFFFFFFFFFFFFFFFFFFFFFFFFFFFFFFFFFFFFFFFF
@FS10000125:26:BPA73017-1023:1:1101:1370:1420 1:N:0:6
TCGTCAACTTCGTCGAGTACGCTCAATACCTTAGATCGGAAGAGC
+
FFFFFFFFFFFFFFFFFFFFFFFFFFFFFFFFFFFFFFFFFFFFF
@FS10000125:26:BPA73017-1023:1:1101:1580:1420 1:N:0:6
TTGACAACTTCGTCGAGTACGCTCAAGCAGGAAGATCGGAAGAGC
+
FFFFFFFFFFFFFFFFFFFFFFFFFFFFFFFFFFFFFFFFFFFFF
@FS10000125:26:BPA73017-1023:1:1101:1630:1420 1:N:0:6
TGTTCAACTTCGTCGAGTACGCTCAACGCATGAGATCGGAAGAGC
+
FFFFFFFFFFFFFFFFFFFFFFFFFFFFFFFFFFFFFFFFFFFFF
@FS10000125:26:BPA73017-1023:1:1101:1870:1420 1:N:0:6
TCTTCGTCGAGTACGCTCAATGCAATAGATCGGAAGAGCACACGT
+
FFFFFFFFFFFFFFFFFFFFFFFFFFFFFFFFFFFFFFFFFFFFF
@FS10000125:26:BPA73017-1023:1:1101:2300:1420 1:N:0:6
TTGTCAACTTCGTCGAGTACGCTCAAGTTACTAGATCGGAAGAGC
+
FFFFFFFFFFFFFFFFFFFFFFFFFFFFFFFFFFFFFFFFFFFFF
@FS10000125:26:BPA73017-1023:1:1101:2370:1420 1:N:0:6
GCGTAAAGCTCGTCGAGTACGCTCAATAACAGAGATCGGAAGAGC
+
FFFFFFFFFFFFFFFFFFFFFFFFFFFFFFFFFFFFFFFFFFFFF
@FS10000125:26:BPA73017-1023:1:1101:2510:1420 1:N:0:6
TTGACTGGACTTCGTCGAGTACGCTCAAATAGTAAGATCGGAAGA
+
F::FFFFFFFFFFFFFFFFFFFFFFFFFFFFFFFFFFFFFFFFFF
@FS10000125:26:BPA73017-1023:1:1101:2730:1420 1:N:0:6
TAGTAACTTCGTCGAGTACGCTCAAATCTTTCAGATCGGAAGAGC
+
FFFFFFFFFFFFFFFFFFFFFFFFFFFFFFFFFFFFFFFFFFFFF
@FS10000125:26:BPA73017-1023:1:1101:3090:1420 1:N:0:6
GGCTTAACTTCGTCGAGTACGCTCAAGTGTCAAGATCGGAAGAGC
+
:FFFFFFFFFFFFFFFFFFFFFFFFFFFFFFFFFFFFFFFFFFFF
@FS10000125:26:BPA73017-1023:1:1101:3610:1420 1:N:0:6
TCGGCAACTTCGTCGAGTACGCTCAAGAAAAGAGATCGGAAGAGC
+
FFFFFFFFFFFFFFFFFFFFFFFFFFFFFFFFFFFFFFFFFFFFF
@FS10000125:26:BPA73017-1023:1:1101:3710:1420 1:N:0:6
TCGCTGATAACTTCGTCGAGTACGCTCAATACCGGAGATCGGAAG
+
FFFFFFFFFFFFFFFFFFFFFFFFFFFFFFFFFFFFFFFFFFFFF
@FS10000125:26:BPA73017-1023:1:1101:3890:1420 1:N:0:6
GAGCCAACTTCGTCGAGTACGCTCAAAAGGTAAGATCGGAAGAGC
+
FFFFFFFFFFFFFFFFFFFFFFFFFFFFFFFFFFFFFFFFFFFFF
@FS10000125:26:BPA73017-1023:1:1101:4030:1420 1:N:0:6
GCCCTAACTTCGTCGAGTACGCTCAAAAAGTCAGATCGGAAGAGC
+
FFFFFFFFFFFFFFFFFFFFFFFFFFFFFFFFFFFFFFFFFFFFF
@FS10000125:26:BPA73017-1023:1:1101:4120:1420 1:N:0:6
TTGCCAACTTCGTCGAGTACGCTCAAAATAAAAGATCGGAAGAGC
+
FFFFFFFFFFFFFFFFFFFFFFFFFFFFFFFFFFFFFFFFFFFFF
@FS10000125:26:BPA73017-1023:1:1101:4810:1420 1:N:0:6
TTTACTAACTTCGTCGAGTACGCTCAACCACTTAGATCGGAAGAG
+
FFFFFFFFFFFFFFFFFFFFFFFFFFFFFFFFFFFFFFFFFFFFF
@FS10000125:26:BPA73017-1023:1:1101:4830:1420 1:N:0:6
TTGGAAACTTCGTCGAGTACGCTCAAATATCTAGATCGGAAGAGC
+
FFFFFFFFFFFFFFFFFFFFFFFFFFFFFFFFFFFFFFFFFFFFF
@FS10000125:26:BPA73017-1023:1:1101:5410:1420 1:N:0:6
TTGGAAACTTCGTCGAGTACGCTCAATGATAAAGATCGGAAGAGC
+
:FFFFFFFFFFFFFFFFFFFFFFFFFFFFFFFFFFFFFFFFFFFF
@FS10000125:26:BPA73017-1023:1:1101:6050:1420 1:N:0:6
GTGAAGGATCTTCGTCGAGTACGCTCAAATACTAAGATCGGAAGC
+
FFFFFFFFFFFFFFFFFFFFFFFFFFFFFFFFFFFFFFFFFFFFF
@FS10000125:26:BPA73017-1023:1:1101:6800:1420 1:N:0:6
TTGGCAACTTCGTCGAGTACGCTCAACTAACCAGATCGGAAGAGC
+
FFFFFFFFFFFFFFFFFFFFFFFFFFFFFFFFFFFFFFFFFFFFF
@FS10000125:26:BPA73017-1023:1:1101:6980:1420 1:N:0:6
GCCTTAACTTCGTCGAGTACGCTCAATAAACTAGATCGGAAGAGC
+
FFFFFFFFFFFFFFFFFFFFFFFFFFFFFFFFFFFFFFFFFFFFF
@FS10000125:26:BPA73017-1023:1:1101:7260:1420 1:N:0:6
TCGAAAACTTCGTCGAGTACGCTCAAGAAAACAGATCGGAAGAGC
+
FFFFFFFFFFFFFFFFFFFFFFFFFFFFFFFFFFFFFFFFFFFFF
@FS10000125:26:BPA73017-1023:1:1101:7320:1420 1:N:0:6
GCTCAGATAACTTCGTCGAGTACGCTCAAAACTGAAGATCGGAAG
+
FFFFFFFFFFFFFFFFFFFFFFFFFFFFFFFFFFFFFFFFFFFFF
@FS10000125:26:BPA73017-1023:1:1101:7370:1420 1:N:0:6
TCGGAAACTTCGTCGAGTACGCTCAATTGACAAGATCGGAAGAGC
+
FFFFFFFFFFFFFFFFFFFFFFFFFFFFFFFFFFFFFFFFFFFFF
@FS10000125:26:BPA73017-1023:1:1101:7410:1420 1:N:0:6
TCGCCATCTTCGTCGAGTACGCTCAATGAAAAAGATCGGAAGAGC
+
FFFFFFFFFFFFFFFFFFFFFFFFFFFFFFFFFFFFFFFFFFFFF
@FS10000125:26:BPA73017-1023:1:1101:7450:1420 1:N:0:6
TTGCGAAAACTTCGTCGAGTACGCTCAAGCAGCCAGATCGGAAGA
+
FFFFFFFFFFFFFFFFFFFFFFFFFFFFFFFFFFFFFFFFFFFFF
@FS10000125:26:BPA73017-1023:1:1101:7480:1420 1:N:0:6
TCAGAGAAACTTCGTCGAGTACGCTCAAAACGTGAGATCGGAAGA
+
FFFFFFFFFFFFFFFFFFFFFFFFFFFFFFFFFFFFFFFFFFFFF
@FS10000125:26:BPA73017-1023:1:1101:7560:1420 1:N:0:6
CCGGTAACTTCGTCGAGTACGCTCAAGGGACAAGATCGGAAGAGC
+
FFFFFFFFFFFFFFFFFFFFFFFFFFFFFFFFFFFFFFFFFFFFF
@FS10000125:26:BPA73017-1023:1:1101:8190:1420 1:N:0:6
TGAAGAGAGACCTTCGTCGAGTACGCTCAAGAATCAAGATCGGAA
+
FFFFFFFFFFFFFFFFFFFFFFFFFFFFFFFFFFFFFFFFFFFFF
@FS10000125:26:BPA73017-1023:1:1101:8240:1420 1:N:0:6
TTGAATAACTTCGTCGAGTACGCTCAAAATGATAGATCGGAAGAG
+
FFFFFFFFFFFFFFFFFFFFFFFFFFFFFFFFFFFFFFFFFFFFF
@FS10000125:26:BPA73017-1023:1:1101:8830:1420 1:N:0:6
TTGACTGGACTTCGTCGAGTACGCTCAACATACTAGATCGGAAGA
+
FFFFFFFFFFFFFFFFFFFFFFFFFFFFFFFFFFFFFFFFFFFFF
@FS10000125:26:BPA73017-1023:1:1101:9610:1420 1:N:0:6
CCGCTAACTTCGTCGAGTACGCTCAACTGGAAAGATCGGAAGAGC
+
FFFFFFFFFFFFFFFFFFFFFFFFFFFFFFFFFFFFFFFFFFFFF
@FS10000125:26:BPA73017-1023:1:1101:10480:1420 1:N:0:6
CCGCTCTTAACTTCGTCGAGTACGCTCAAAGTTGAAGATCGGAAG
+
FFFFFFFFFFFFFFFFFFFFFFFFFFFFFFFFFFFFFFFFFFFFF
@FS10000125:26:BPA73017-1023:1:1101:10790:1420 1:N:0:6
TCGCCAACTTCGTCGAGTACGCTCAAAAAGACAGATCGGAAGAGC
+
FF,FFFFFFFFFFFFFFFFFFFFFFFFFFFFFFFFFFFFFFFFFF
@FS10000125:26:BPA73017-1023:1:1101:10900:1420 1:N:0:6
GCGGAAACTTCGTCGAGTACGCTCAAACATTAAGATCGGAAGAGC
+
FFFFFFFFFFFFFFFFFFFFFFFFFFFFFFFFFFFFFFFFFFFFF
@FS10000125:26:BPA73017-1023:1:1101:10960:1420 1:N:0:6
TTGACAACTTCGTCGAGTACGCTCAAGGTAGAAGATCGGAAGAGC
+
FFFFFFFFFFFFFFFFFFFFFFFFFFFFFFFFFFFFFFFFFFFFF
@FS10000125:26:BPA73017-1023:1:1101:11470:1420 1:N:0:6
CCGGCAACTTCGTCGAGTACGCTCAAAGTGCAAGATCGGAAGAGC
+
FFFFFFFFFFFFFFFFFFFFFFFFFFFFFFFFFFFFFFFFFFFFF
@FS10000125:26:BPA73017-1023:1:1101:11490:1420 1:N:0:6
GCGGCAACTTCGTCGAGTACGCTCAAGAGTTTAGATCGGAAGAGC
+
FFFFFFFFFFFFFFFFFFFFFFFFFFFFFFFFFFFFFFFFFFFFF
@FS10000125:26:BPA73017-1023:1:1101:11750:1420 1:N:0:6
TTGACTGGACTTCGTCGAGTACGCTCAAAGAATTAGATCGGAAGA
+
FFFFFFFFFFFFFFFFFFFFFFFFFFFFFFFFFFFFFFFFFFFFF
@FS10000125:26:BPA73017-1023:1:1101:11820:1420 1:N:0:6
TCAGGAACTTCGTCGAGTACGCTCAAGGAGAAAGATCGGAAGAGC
+
FFFFFFFFFFFFFFFFFFFFFFFFFFFFFFFFFFFFFFFFFFFFF
@FS10000125:26:BPA73017-1023:1:1101:12160:1420 1:N:0:6
TTGGGTGAACTTCGTCGAGTACGCTCAAACCCTTAGATCGGAAGA
+
FFFFFFFFFFFFFFFFFFFFFFFFFFFFFFFFFFFFFFFFFFFFF
@FS10000125:26:BPA73017-1023:1:1101:12440:1420 1:N:0:6
TTGACTGGACTTCGTCGAGTACGCTCAAATTAATAGATCGGAAGA
+
FFFFFFFFFFFFFFFFFFFFFFFFFFFFFFFFFFFFFFFFFFFFF
@FS10000125:26:BPA73017-1023:1:1101:13040:1420 1:N:0:6
TCGTCAACTTCGTCGAGTACGCTCAAACTCAAAGATCGGAAGAGC
+
FFFFFFFFFFFFFFFFFFFFFFFFFFFFFFFFFFFFFFFFFFFFF
@FS10000125:26:BPA73017-1023:1:1101:13140:1420 1:N:0:6
TTGGAAACTTCGTCGAGTACGCTCATGTGATAGATCGGAAGAGCA
+
FFFFFFFFFFFFFFFFFFFFFFFFFFFFFFFFFFFFFFFFFFFFF
@FS10000125:26:BPA73017-1023:1:1101:13160:1420 1:N:0:6
TCAGTAACTTCGTCGAGTACGCTCAAGAGGACAGATCGGAAGAGC
+
FFFFFFFFFFFFFFFFFFFFFFFFFFFFFFFFFFFFFFFFFFFFF
@FS10000125:26:BPA73017-1023:1:1101:13760:1420 1:N:0:6
TTGACTCACCAACTTCGTCGAGTACGCTCAAATAAGGAGATCGGA
+
:FFFFFFFFFFFFFFFFFFFFFFFFFFFFFFFFFFFFFFFFFFFF
@FS10000125:26:BPA73017-1023:1:1101:14620:1420 1:N:0:6
TTGAAAAACTTCGTCGAGTACGCTCAATGTGAAAGATCGGAAGAG
+
FFFFFFFFFFFFFFFFFFFFFFFFFFFFFFFFFFFFFFFFFFFFF
@FS10000125:26:BPA73017-1023:1:1101:14630:1420 1:N:0:6
TGGCCAACTTCGTCGAGTACGCTCAAGGGCCAAGATCGGAAGAGC
+
FFFFFF:FFFFFFFFFFFFFFFFFF:FFFFFFFFFFFFFF:FFFF
@FS10000125:26:BPA73017-1023:1:1101:14780:1420 1:N:0:6
TTGCCCAACTTCGTCGAGTACGCTCAAGTGACAAGATCGGAAGAG
+
FFFFFFFFFFFFFFFFFFFFFFFFFFFFFFFFFFFFFFFFFFFFF
@FS10000125:26:BPA73017-1023:1:1101:15020:1420 1:N:0:6
GGTAACTTCGTCGAGTACGCTCAACCATTAAGATCGGAAGAGCAC
+
FFFFFFFFFFFFFFFFFFFFFFFFFFFFFFFFFFFFFFFFFFFFF
@FS10000125:26:BPA73017-1023:1:1101:15060:1420 1:N:0:6
TTGGAAACTTCGTCGAGTACGCTCAATCAAAAAGATCGGAAGAGC
+
FFFFFFFFFFFFFFFFFFFFFFFFFFFFFFFFFFFFFFFFFFFFF
@FS10000125:26:BPA73017-1023:1:1101:15260:1420 1:N:0:6
GGGAACTTCGTCGAGTACGCTCAAAGAGATAGATCGGAAGAGCAC
+
FFFFFFFFFFFFFFFFFFFFFFFFFFFFFFFFFFFFFFFFFFFFF
@FS10000125:26:BPA73017-1023:1:1101:15280:1420 1:N:0:6
CCACAAACTTCGTCGAGTACGCTCAAAGTAGCAGATCGGAAGAGC
+
FFFFFFFFFFFFFFFFFFFFFFFFFFFFFFFFFFFFFFFFFFFFF
@FS10000125:26:BPA73017-1023:1:1101:15780:1420 1:N:0:6
GAGTTAACTTCGTCGAGTACGCTCAATGTCAGAGATCGGAAGAGC
+
FFFFFFFFFFFFFFFFFFFFFFFFFFFFFFFFFFFFFFFFFFFFF
@FS10000125:26:BPA73017-1023:1:1101:16000:1420 1:N:0:6
TGGCATCAACTTCGTCGAGTACGCTCAAATCGCAAGATCGGAAGA
+
FFFFFFFFFFFFFFFFFFFFFFFFFFFFFFFFFFFFFFFFFFFFF
@FS10000125:26:BPA73017-1023:1:1101:16120:1420 1:N:0:6
GCGGTAACTTCGTCGAGTACGCTCAATAGAACAGATCGGAAGAGC
+
FFFFFFFFFFFFFFFFFFFFFFFFFFFFFFFFFFFFFFFFFFFFF
@FS10000125:26:BPA73017-1023:1:1101:1480:1430 1:N:0:6
CTGCTAACTTCGTCGAGTACGCTCAAGATAGGAGATCGGAAGAGC
+
FFFFFFFFFFFFFFFFFFFFFFFFFFFFFFFFFFFFFFFFFFFFF
@FS10000125:26:BPA73017-1023:1:1101:2240:1430 1:N:0:6
TTGCAAAACTTCGTCGAGTACGCTCAAGCATTTAGATCGGAAGAG
+
FFFFFFFFFFFFFFFFFFFFFFFFFFFFFFFFFFFFFFFFFFFFF
@FS10000125:26:BPA73017-1023:1:1101:2270:1430 1:N:0:6
TCTGGAAACTTCGTCGAGTACGCTCAAATACCCAGATCGGAAGAG
+
FFF,,FF,FF:FFFF:FFFFFFFFFFFFFFFFFFFFFFFFFFFF:
@FS10000125:26:BPA73017-1023:1:1101:2330:1430 1:N:0:6
CCTTAAACTTCGTCGAGTACGCTCAATGTACAAGATCGGAAGAGC
+
FFFF:FFFFFFFFFFFFFFFFFFFFFFFFFFFFFFFFFF:FFFFF
@FS10000125:26:BPA73017-1023:1:1101:3130:1430 1:N:0:6
TCGTGAACTTCGTCGAGTACGCTCAAATGTGTAGATCGGAAGAGC
+
FFFFFFFFFFFFFFFFFFFFFFFFFF:FFFFFFF:FFFFFFFF:F
@FS10000125:26:BPA73017-1023:1:1101:4550:1430 1:N:0:6
TTGACTGGACTTCGTCGAGTACGCTCAAAAACAAAGATCGGAAGA
+
FFFFFFFFFFFFFFFFFFFFFFFFFFFFFFFFFFFFFFFFFFFFF
@FS10000125:26:BPA73017-1023:1:1101:4590:1430 1:N:0:6
TTGGGCAACTTCGTCGAGTACGCTCAAAATAATAGATCGGAAGAG
+
FFFFFFFFFFFFFFFFFFFFFFFFFFFFFFFFFFFFFFFFFFFFF
@FS10000125:26:BPA73017-1023:1:1101:4680:1430 1:N:0:6
GCGGGAACTTCGTCGAGTACGCTCAATGCATTAGATCGGAAGAGC
+
FFFFFFFFFFFFFFFFFFFFFFFFFFFFFFFFFFFFFFFFFFFFF
@FS10000125:26:BPA73017-1023:1:1101:4790:1430 1:N:0:6
TCTTCGACCTTCGTCGAGTACGCTCAAACTGATAGATCGGAAGAG
+
FFFFFFFFFFFFFFFFFFFFFFFFFFFFFFFFFFFFFFFFFFFFF
@FS10000125:26:BPA73017-1023:1:1101:5210:1430 1:N:0:6
GGGTACTTCGTCGAGTACGCTCAATGGGTTAGATCGGAAGAGCAC
+
FFFFFFFFFFFFFFFFFFFFFFFFFFFFFFFFFFFFFFFFFFFFF
@FS10000125:26:BPA73017-1023:1:1101:5490:1430 1:N:0:6
GCAACAACTTCGTCGAGTACGCTCAATGGACCAGATCGGAAGAGC
+
FFFFFFFFFFFFFFFFFFFFFFFFFFFFFFFFFFFFFFFFFFFFF
@FS10000125:26:BPA73017-1023:1:1101:5570:1430 1:N:0:6
TCTCTCAACTTCGTCGAGTACGCTCAAACGTGTAGATCGGAAGAG
+
,FFFFF:FFFFFF:FFFFFFFFFFFFFFFFFFFFFFFF:FFFFFF
@FS10000125:26:BPA73017-1023:1:1101:6070:1430 1:N:0:6
TCATCGAACTTCGTCGAGTACGCTCAAAGAGTCAGATCGGAAGAG
+
FFFF:FFFFFFFFFFFFFFFFFFFF:FFFFFFFFFFFFFFFFFFF
@FS10000125:26:BPA73017-1023:1:1101:6280:1430 1:N:0:6
TCGCAAAACTTCGTCGAGTACGCTCAATTGTCCAGATCGGAAGAG
+
FFFFFFFFFFFFFFFFFFFFFFFFFFFFFFFFFFFFFFFFFFFFF
@FS10000125:26:BPA73017-1023:1:1101:6350:1430 1:N:0:6
CCGCAAACTTCGTCGAGTACGCTCAAGGGAAAAGATCGGAAGAGC
+
FFFFFFFFFFFFFFFFFFFFFFFFFFFFFFFFFFFFFFFFFFFFF
@FS10000125:26:BPA73017-1023:1:1101:6470:1430 1:N:0:6
GTGTCAACTTCGTCGAGTACGCTCAATGGTTGAGATCGGAAGAGC
+
:F:FFFFFFFFFFFFFFFFFFFFFFFFFFFFFFFFFFFFFFFFFF
@FS10000125:26:BPA73017-1023:1:1101:7180:1430 1:N:0:6
CCGGGAACTTCGTCGAGTACGCTCAATGTCTGAGATCGGAAGAGC
+
FFFFFFFFFFFFFFFFFFFFFFFFFFFFFFFFFFFFFFFFFFFFF
@FS10000125:26:BPA73017-1023:1:1101:8120:1430 1:N:0:6
GGGAACTTCGTCGAGTACGCTCAAGGGTAAAGATCGGAAGAGCAC
+
FFFFFFFFFFFFFFFFFFFFFFFFFFFFFFFFFFFFFFFFFFFFF
@FS10000125:26:BPA73017-1023:1:1101:8200:1430 1:N:0:6
GGGTTAACTTCGTCGAGTACGCTCAAGCGTGTAGATCGGAAGAGC
+
FFFFFFFFFFFFFFFFFFFFFFFFFFFFFFFFFFFFFFFFFFFFF
@FS10000125:26:BPA73017-1023:1:1101:8340:1430 1:N:0:6
CCGTAAACTTCGTCGAGTACGCTCAATTCCTTAGATCGGAAGAGC
+
FFFFFFFFFFFFFFFFFFFFFFFFFFFFFFFFFFFFFFFFFFFFF
@FS10000125:26:BPA73017-1023:1:1101:8390:1430 1:N:0:6
TTGGGAACTTCGTCGAGTACGCTCAATATGGCAGATCGGAAGAGC
+
FFFFFFFFFFFFFFFFFFFFFFFFFFFFFFFFFFFFFFFFFFFFF
@FS10000125:26:BPA73017-1023:1:1101:8560:1430 1:N:0:6
CCGATAACTTCGTCGAGTACGCTCAAGAATGTAGATCGGAAGAGC
+
FFFFFFFFFFFFFFFFFFFFFFFFFFFFFFFFFFFFFFFFFFFFF
@FS10000125:26:BPA73017-1023:1:1101:9060:1430 1:N:0:6
GCTATAACTTCGTCGAGTACGCTCAAACCGCGAGATCGGAAGAGC
+
FFFFFFFFFFFFFFFFFFFFFFFFFFFFFFFFFFFFFFFFFFFFF
@FS10000125:26:BPA73017-1023:1:1101:9570:1430 1:N:0:6
TCGTCAACTTCGTCGAGTACGCTCAAATTCATAGATCGGAAGAGC
+
FF,FFFFFFFFFFFFFFFFFFFFFF:FFFFFFFFFFFFFFFFFFF
@FS10000125:26:BPA73017-1023:1:1101:9920:1430 1:N:0:6
GCGGCAACTTCGTCGAGTACGCTCAACTGTTCAGATCGGAAGAGC
+
FFFFFFFFFFFFFFFFFFFFFFFFFFFFFFFFFFFFFFFFFFFFF
@FS10000125:26:BPA73017-1023:1:1101:10430:1430 1:N:0:6
TTGCCCAAACTTCGTCGAGTACGCTCAAACTAGCAGATCGGAAGA
+
FFFFFFFFFFFFFFFFFFFFFFFFFFFFFFFFFFFFFFFFFFFFF
@FS10000125:26:BPA73017-1023:1:1101:11000:1430 1:N:0:6
GCGGTAACTTCGTCGAGTACGCTCAATCATGGAGATCGGAAGAGC
+
FFFFFFFFFFFFFFFFFFFFFFFFFFFFFFFFFFFFFFFFFFFFF
@FS10000125:26:BPA73017-1023:1:1101:11020:1430 1:N:0:6
TTGCCAACTTCGTCGAGTACGCTCAATGTAAAAGATCGGAAGAGC
+
FF:FFFFFFFFFFFFFF:FFFFFFFF:FFF:FFFFFFFFFFFFFF
@FS10000125:26:BPA73017-1023:1:1101:11400:1430 1:N:0:6
TCCTCATAACTTCGTCGAGTACGCTCAAGTATAAAGATCGGAAGA
+
FFFFFFFFFFFFFFFFFFFFFFFFFFFFFFFFFFFFFFFFFFFFF
@FS10000125:26:BPA73017-1023:1:1101:11440:1430 1:N:0:6
GCGCTAACTTCGTCGAGTACGCTCAAATGGGTAGATCGGAAGAGC
+
FFFFFFFFFFFFFFFFFFFFFFFFFFFFFFFFFFFFFFFFFFFFF
@FS10000125:26:BPA73017-1023:1:1101:12040:1430 1:N:0:6
TAGGGCGAAACTTCGTCGAGTACGCTCAAAAAAGTAGATCGGAAG
+
FFFFFFFFFFFFFFFFFFFFFFFFFFFFFFFFFFFFFFFFFFFFF
@FS10000125:26:BPA73017-1023:1:1101:12130:1430 1:N:0:6
GCGCTAACTTCGTCGAGTACGCTCAATAATAAAGATCGGAAGAGC
+
FFFFFFFFFFFFFFFFFFFFFFFFFFFFFFFFFFFFFFFFFFFFF
@FS10000125:26:BPA73017-1023:1:1101:12300:1430 1:N:0:6
TCGGTCAACTTCGTCGAGTACGCTCAAAATGAAAGATCGGAAGAG
+
FFFFFFFFFFFFFFFFFFFFFFFFFFFFFFFFFFFFFFFFFFFFF
@FS10000125:26:BPA73017-1023:1:1101:12600:1430 1:N:0:6
TCGTCAACTTCGTCGAGTACGCTCAAATCATGAGATCGGAAGAGC
+
FFFFFFFFFFFFFFFFFFFFFFFFFFFFFFFFFFFFFFFFFFFFF
@FS10000125:26:BPA73017-1023:1:1101:12780:1430 1:N:0:6
TTGCAAACTTCGTCGAGTACGCTCAAATCTAAAGATCGGAAGAGC
+
FFFFFFFFFFFFFFFFFFFFFFFFFFFFFFFFFFFFFFFFFFFFF
@FS10000125:26:BPA73017-1023:1:1101:12940:1430 1:N:0:6
GCCTGACTCGAGTACGCTCAACGCTCTAGATCGGAAGAGCACACG
+
,FFF:FFFF:FF:FFFF,FFFFFFFFFFFFFFFFFFFF:FFFFFF
@FS10000125:26:BPA73017-1023:1:1101:13310:1430 1:N:0:6
GCGCAATCTTCGTCGAGTACGCTCAAAGCCGGAGATCGGAAGAGC
+
FFFFFFFFFFFFFFFFFFFFFFFFFFFFFFFFFFFFFFFFFFFFF
@FS10000125:26:BPA73017-1023:1:1101:13560:1430 1:N:0:6
TCGAGAACTTCGTCGAGTACGCTCAAGAAATTAGATCGGAAGAGC
+
FFFFFFFFFFFFFFFFFFFFFFFFFFFFFFFFFFFFFFFFFFFFF
@FS10000125:26:BPA73017-1023:1:1101:13640:1430 1:N:0:6
GGGCAAACTTCGTCGAGTACGCTCAATAAGATAGATCGGAAGAGC
+
FFFFFFFFFFFFFFFFFFFFFFFFFFFFFFFFFFFFFFFFFFFFF
@FS10000125:26:BPA73017-1023:1:1101:14010:1430 1:N:0:6
TCTCTGAACTTCGTCGAGTACGCTCAAGCTAGGAGATCGGAAGAG
+
FFFFFFFFFFFFFFFFFFFFFFFFFFFFFFFFFFFFFFFFFFFFF
@FS10000125:26:BPA73017-1023:1:1101:14730:1430 1:N:0:6
TTGTCAACTTCGTCGAGTACGCTCAATCATATAGATCGGAAGAGC
+
:::F,:,FFFF,FF:::FFFFFF:F::FF:F,:,:F::,:,FF,:
@FS10000125:26:BPA73017-1023:1:1101:14850:1430 1:N:0:6
GGGACATCTTCGTCGAGTACGCTCAACGAAAAAGATCGGAAGAGC
+
,,FFFFF,FFF:FFFFFFFFFF:::FFFF:FFFFFFF:FFFFFFF
@FS10000125:26:BPA73017-1023:1:1101:15260:1430 1:N:0:6
TCTAACTTCGTCGAGTACGCTCAAGAGAATAGATCGGAAGAGCAC
+
FF:FFFFFFF:FFFFFFFFFFFFFFFFFFFFFFF:FFFFFFFFFF
@FS10000125:26:BPA73017-1023:1:1101:15360:1430 1:N:0:6
GCGTTTAACTTCGTCGAGTACGCTCAATGTATAAGATCGGAAGAG
+
:FFFFFFFFFFFFFFFFFFFFFFFFFFFFFFFFFFFFFFFFFFFF
@FS10000125:26:BPA73017-1023:1:1101:15470:1430 1:N:0:6
TTGTAACTTCGTCGAGTACGCTCAATTATATAGATCGGAAGAGCA
+
FFFFFFFFFFFFFFFFFFFFFFFFFFFFFFFFFFFFFFFFFFFFF
@FS10000125:26:BPA73017-1023:1:1101:15480:1430 1:N:0:6
GGGCCAACTTCGTCGAGTACGCTCAACTTAATAGATCGGAAGAGC
+
,FF::FF:FFFFFFFFFFFFFFFF:FFFFFFFF,FFFFFFFFFFF
@FS10000125:26:BPA73017-1023:1:1101:15590:1430 1:N:0:6
TCTTGAACTTCGTCGAGTACGCTCAAACCCGGAGATCGGAAGAGC
+
FFFFFFFFFFFFFFFFFFFFFFFFFFFFFFFFFFFFFFFFFFFFF
@FS10000125:26:BPA73017-1023:1:1101:15680:1430 1:N:0:6
TCGCCAACTTCGTCGAGTACGCTCAATAACGGAGATCGGAAGAGC
+
FFFFFFFFFFFFFFFFFFFFFFFFFFFFFFFFFFFFFFFFFFFFF
@FS10000125:26:BPA73017-1023:1:1101:16260:1430 1:N:0:6
TGTCTCTTAACTTCGTCGAGTACGCTCAAAAAGATAGATCGGAAG
+
FFFFFFFFFFFFFFFFFFFFFFFFFFFFFFFFFFFFFFFFFFFFF
@FS10000125:26:BPA73017-1023:1:1101:16340:1430 1:N:0:6
TTGACTCTTCGTCGAGTACGCTCAAAAGAAAAGATCGGAAGAGCA
+
FFFFFFFFFFFFFFFFFFFFFFFFFFFFFFFFFFFFFFFFFFFFF
@FS10000125:26:BPA73017-1023:1:1101:16430:1430 1:N:0:6
TTTCTAACTTCGTCGAGTACGCTCAAATTAATAGATCGGAAGAGC
+
F:FFFFFFFFFFFF:FFFFF:FF:,FF:F:FFFFFF::FFFFFFF
@FS10000125:26:BPA73017-1023:1:1101:1040:1440 1:N:0:6
TAGCCAACTTCGTCGAGTACGCTCAACCAGCCAGATCGGAAGAGC
+
FFFFFFFFFFFFFFFFFFFFFFFFFFFFFFFFFFFFFFFFFFFFF
@FS10000125:26:BPA73017-1023:1:1101:1440:1440 1:N:0:6
GCGTAATCTTCGTCGAGTACGCTCAATCGTGAAGATCGGAAGAGC
+
FFFFFFFFFFFFFFFFFFFFFFFFFFFFFFFFFFFFFFFFFFFFF
@FS10000125:26:BPA73017-1023:1:1101:1450:1440 1:N:0:6
CGGCATCAACTTCGTCGAGTACGCTCAAATCCATAGATCGGAAGA
+
FFFFFFFFFFFFFFFFFFFFFFFFFFFFFFFFFFFFFFFFFFFFF
@FS10000125:26:BPA73017-1023:1:1101:1610:1440 1:N:0:6
TTGCTAAACTTCGTCGTGTACGCTCAAAGAGGGAGATCGGAAGAG
+
F:FFFFFFFFFF:FFF,FFFF:FFF,,F,F:F,FFFFF,F:FFFF
@FS10000125:26:BPA73017-1023:1:1101:1700:1440 1:N:0:6
TTGTATAACTTCGTCGAGTACGCTCAAACATCAAGATCGGAAGAG
+
FFFFFFFFFFFFFFFFFFFFFFFFFFFFFFFFFFFFFFFFFFFFF
@FS10000125:26:BPA73017-1023:1:1101:1710:1440 1:N:0:6
CCTGTCAACTTCGTCGAGTACGCTCAACATTGAAGATCGGAAGAG
+
FFFFFFFFFFFFFFFFFFFFFFFFFFFFFFFFFFFFFFFFFFFFF
@FS10000125:26:BPA73017-1023:1:1101:1950:1440 1:N:0:6
TTGTAGAACTTCGTCGAGTACGCTCAAATCGAAAGATCGGAAGAG
+
FFFFFFFFFFFFFFFFFFFFFFFFFFFFFFFFFFFFFFFFFFFFF
@FS10000125:26:BPA73017-1023:1:1101:2390:1440 1:N:0:6
CTGCTTAACCTCGTCGAGTACGCTCAATCTTGCAGATCGGAAGAG
+
FFFFFFFFFFFFFFFFFFFFFFFFFFFFFFFFFFFFFFFFFFFFF
@FS10000125:26:BPA73017-1023:1:1101:3200:1440 1:N:0:6
TTTACGGAACTTCGTCGAGTACGCTCAAGGGAAGAGATCGGAAGA
+
FFFFFFFFFFFFFFFFFFFFFFFFFFFFFFFFFFFFFFFFFFFFF
@FS10000125:26:BPA73017-1023:1:1101:4100:1440 1:N:0:6
CCGGGAACTTCGTCGAGTACGCTCAAGGTTGAAGATCGGAAGAGC
+
FFFFFFFFFFFFFFFFFFFFFFFFFFFFFFFFFFFFFFFFFFFFF
@FS10000125:26:BPA73017-1023:1:1101:4140:1440 1:N:0:6
TAGATAGCTTCGTCGAGTACGCTCAAAAGATCAGATCGGAAGAGC
+
FFFFFFFFFFFFFFFFFFFFFFFFFFFFFFFFFFFFFFFFFFFFF
@FS10000125:26:BPA73017-1023:1:1101:4750:1440 1:N:0:6
GACCCAACTTCGTCGAGTACGCTCAAGCGGAGAGATCGGAAGAGC
+
FFFFFFFFFFFFFF:FFFFFFFFFFFFFFFFFFFFFFFFFF:FFF
@FS10000125:26:BPA73017-1023:1:1101:4910:1440 1:N:0:6
TCCACAACTTCGTCGAGTACGCTCAATAGGGTAGATCGGAAGAGC
+
FFFFFFFFFFFFFFFFFFFFFFFFFFFFFFFFFFFFFFFFFFFFF
@FS10000125:26:BPA73017-1023:1:1101:5540:1440 1:N:0:6
TCTCTGAATTTCGTCGAGTACGCTCAATGTATTAGATCGGAAGAG
+
FFFFFFFFFFFFFFFFFFFFFFFFFFFFFFFFFFFFFFFFFFFFF
@FS10000125:26:BPA73017-1023:1:1101:5850:1440 1:N:0:6
TTGAATAACTTCGTCGAGTACGCTCAATCTCTCAGATCGGAAGAG
+
FFFFFFFFFFFFFFFFFFFFFFFFFFFFFFFFFFFFFFFFFFFFF
@FS10000125:26:BPA73017-1023:1:1101:6560:1440 1:N:0:6
GACTCAACTTCGTCGAGTACGCTCAAATGTGTAGATCGGAAGAGC
+
FFFF,FFFFFFFFFFFFFFFFFFFFF,F,,:,FFFFFFFFFFFFF
@FS10000125:26:BPA73017-1023:1:1101:6650:1440 1:N:0:6
TTGACTGGACTTCGTCGAGTACGCTCAATGCCCAAGATCGGAAGA
+
FFFFFFFFFFFFFFFFFFFFFFFFFFFFFFFFFFFFFFFFFFFFF
@FS10000125:26:BPA73017-1023:1:1101:6760:1440 1:N:0:6
CTGATACCTTCGTCGAGTACGCTCAAAATAAAAGATCGGAAGAGC
+
FFFFFFFFFFFFFFFFFFFFFFFFFFFFFFFFFFFFFFFFFFFFF
@FS10000125:26:BPA73017-1023:1:1101:6820:1440 1:N:0:6
CTGGAAACTTCGTCGAGTACGCTCAAACAGGAAGATCGGAAGAGC
+
FFFFFFFFFFFFFFFFFFFFFFFFFFFFFFFFFFFFFFFFFFFFF
@FS10000125:26:BPA73017-1023:1:1101:7240:1440 1:N:0:6
TCGAAACTTCGTCGAGTACGCTCAAGGGGGTAGATCGGAAGAGCA
+
FFFFFFFFFFFFFFFFFFFFFFFFFFFFFFFFFFFFFFFFFFFFF
@FS10000125:26:BPA73017-1023:1:1101:7450:1440 1:N:0:6
TTTGGGTAACTTCGTCGAGTACGCTCAAGACGATAGATCGGAAGA
+
FFFFFFFFFFFFFFFFFFFFFFFFFFFFFFFFFFFFFFFFFFFFF
@FS10000125:26:BPA73017-1023:1:1101:7550:1440 1:N:0:6
GGGAAAACTTCGTCGAGTACGCTCAACAGATAAGATCGGAAGAGC
+
FFFFFFFFFFFFFFFFFFFFFFFFFFF,FFFFFFFFFFFFFFFFF
@FS10000125:26:BPA73017-1023:1:1101:7610:1440 1:N:0:6
TTGCAGATCTTCGTCGAGTACGCTCAATATTGAAGATCGGAAGAG
+
FFFFFFFFFFFFFFFFFFFFFFFFFFFFFFFFFFFFFFFFFFFFF
@FS10000125:26:BPA73017-1023:1:1101:8470:1440 1:N:0:6
TTGGCAACTTCGTCGAGTACGCTCAAGATTATAGATCGGAAGAGC
+
FFFFFFFFFFFFFFFFFFFFFFFFFFFFFFFFFFFFFFFFFFFFF
@FS10000125:26:BPA73017-1023:1:1101:8570:1440 1:N:0:6
CCGGTAACTTCGTCGAGTACGCTCAAGATATGAGATCGGAAGAGC
+
FFFFFFFFFFFFFFFFFFFFFFFFFFFFFFFFFFFFFFFFFFFFF
@FS10000125:26:BPA73017-1023:1:1101:8600:1440 1:N:0:6
TCGAAAACTTCGTCGAGTACGCTCAAAAGTATAGATCGGAAGAGC
+
FFFFFFFFFFFFFFFFFFFFFFFFFFFFFFFFFFFFFFFFFFFFF
@FS10000125:26:BPA73017-1023:1:1101:8610:1440 1:N:0:6
GCGAAAACTTCGTCGAGTACGCTCAACGTTATAGATCGGAAGAGC
+
FFFFFFFFFFFFFFFFFFFFFFFFFFFFFFFFFFFFFFFFFFFFF
@FS10000125:26:BPA73017-1023:1:1101:8620:1440 1:N:0:6
GCGAAAACTTCGTCGAGTACGCTCAACGTTATAGATCGGAAGAGC
+
FFFFFFFFFFFFFFFFFFFFFFFFFFFFFFFFFFFFFFFFFFFFF
@FS10000125:26:BPA73017-1023:1:1101:8760:1440 1:N:0:6
GCGAAAACTTCGTCGAGTACGCTCAAAGTTACAGATCGGAAGAGC
+
FFFFFFFFFFFFFFFFFFFFFFFFFFFFFFFFFFFFFFFFFFFFF
@FS10000125:26:BPA73017-1023:1:1101:8930:1440 1:N:0:6
TCTTAGATAACTTCGTCGAGTACGCTCAATAGTAAAGATCGGAAG
+
FFFFFFFFFFFFFFFFFFFFFFFFFFFFFFFFFFFFFFFFFFFFF
@FS10000125:26:BPA73017-1023:1:1101:10020:1440 1:N:0:6
TCGTCAACTTCGTCGAGTACGCTCAATAGTTCAGATCGGAAGAGC
+
FFFFFFFFFFFFFFFFFFFFFFFFFF:FFFFFFFFFFFFFFFFFF
@FS10000125:26:BPA73017-1023:1:1101:10110:1440 1:N:0:6
TGGTAAACTTCGTCGAGTACGCTCAAAATGATAGATCGGAAGAGC
+
F,FF:,::FFFFFF:,FFFF:FFF:,FFFFFFFFFF:F:FFFFF,
@FS10000125:26:BPA73017-1023:1:1101:10440:1440 1:N:0:6
TCTAAAACTTCGTCGAGTACGCTCAATGTGACAGATCGGAAGAGC
+
FFFFFFFFFFFFFFFFFFFFFFFFFFFFFFFFFFFFFFFFFFFFF
@FS10000125:26:BPA73017-1023:1:1101:11870:1440 1:N:0:6
TCGGTAACTTCGTCGAGTACGCTCAAGTTGTTAGATCGGAAGAGC
+
FFFFFFFFFFFFFFFFFFFFFFFFF:FFFFFFFFFFFFFFFFFFF
@FS10000125:26:BPA73017-1023:1:1101:11990:1440 1:N:0:6
CCGCTAACTTCGTCGAGTACGCTCAAACCAGCAGATCGGAAGAGC
+
FFFFFFFFFFFFFFFF:FFFFFFF:FFFF:FF,:FFFFFFFFFFF
@FS10000125:26:BPA73017-1023:1:1101:12220:1440 1:N:0:6
GCGAAAACTTCGTCGAGTACGCTCAACATAAAAGATCGGAAGAGC
+
FFFFFFFFFFFFFFFFFFFFFFFFFFFFFFFFFFFFFFFFFFFFF
@FS10000125:26:BPA73017-1023:1:1101:12270:1440 1:N:0:6
TTGTAGAATTTCGTCGAGTACGCTCAAGGAATCAGATCGGAAGAG
+
FFFFFFFFFFFFFFFFFFFFFFFFFFFFFFFFFFFFFFFFFFFF:
@FS10000125:26:BPA73017-1023:1:1101:12670:1440 1:N:0:6
TGGTAAACTTCGTCGAGTACGCTCAACTTGTTAGATCGGAAGAGC
+
FFFFFFFFFFFFFFFFFFFFFFFFFFFFFFFFFFFFFFFFFFFFF
@FS10000125:26:BPA73017-1023:1:1101:13000:1440 1:N:0:6
TTGGTTAACTTCGTCGAGTACGCTCAAGTTAGGAGATCGGAAGAG
+
FFFFFFFFFFFFFFFFFFFFFFFFFFFFFFFFFFFFFFFFFFFFF
@FS10000125:26:BPA73017-1023:1:1101:13150:1440 1:N:0:6
GTGTAACTTCGTCGAGTACGCTCAAAATAAAAGATCGGAAGAGCA
+
FFFFFFFFFFFFFFFFFFFFFFFFFFFFFFFFFFFFFFFFFFFFF
@FS10000125:26:BPA73017-1023:1:1101:13260:1440 1:N:0:6
TTGACTGGACTTCGTCGAGTACGCTCAAACCTAAAGATCGGAAGA
+
FFFFFFFFFFFFFFFFFFFFFFFFFFFFFFFFFFFFFFFFFFFFF
@FS10000125:26:BPA73017-1023:1:1101:13860:1440 1:N:0:6
TAGTCAACTTCGTCGAGTACGCTCAAAAAGGAAGATCGGAAGAGC
+
FFFFFFFFFFFFFFFFFFFFFFFFFFFFFFFFFFFFFFFFFFFFF
@FS10000125:26:BPA73017-1023:1:1101:14250:1440 1:N:0:6
TCGGTAACTTCGTCGAGTACGCTCAAATGATTAGATCGGAAGAGC
+
FFFFFFFFFFFFFFFFFFFFFFFFFFFFFFFFFFFFFFFFFFFFF
@FS10000125:26:BPA73017-1023:1:1101:14260:1440 1:N:0:6
TTCAGAACTTCGTCGAGTACGCTCAAGTGTCAAGATCGGAAGAGC
+
,FFFFFFFF:F:FFFFFFFFFFFF:,FFFFFFFFFFFF:FFFFFF
@FS10000125:26:BPA73017-1023:1:1101:14360:1440 1:N:0:6
TCGAAAACTTCGTCGAGTACGCTCAAATTTTAAGATCGGAAGAGC
+
FFFFFFFFFFFFFFFFFFFFFFFFFFFFFFFFFFFFFFFFFFFFF
@FS10000125:26:BPA73017-1023:1:1101:14470:1440 1:N:0:6
TCGCCCTAACTTCGTCGAGTACGCTCAAGCTCGGAGATCGGAGAG
+
FFFFFFFFFFFFFFFFFFFFFFFFFFFFFFFFFFFFFFFFFFFFF
@FS10000125:26:BPA73017-1023:1:1101:14480:1440 1:N:0:6
TCGGAAACTTCGTCGAGTACGCTCAAACTGCTAGATCGGAAGAGC
+
FFFFFFFFFFFFFFFFFFFFFFFFFFFFFFFFFFFFFFFFFFFFF
@FS10000125:26:BPA73017-1023:1:1101:14540:1440 1:N:0:6
TGGCAAACTTCGTCGAGTACGCTCAACAACGGAGATCGGAAGAGC
+
FFFFFFFFFFFFFFFFFFFFFFFFFFFFFFFFFFFFFFFFFFFFF
@FS10000125:26:BPA73017-1023:1:1101:15100:1440 1:N:0:6
GCGGGAACTTCGTCGAGTACGCTCAAGGGAAGAGATCGGAAGAGC
+
FFFFFFFFFFFFFFFFFFFFFFFFFFFFFFFFFFFFFFFFFFFFF
@FS10000125:26:BPA73017-1023:1:1101:15780:1440 1:N:0:6
GCGCTCTAACTTCGTCGAGTACGCTCAAAAGATAAGATCGGAAGA
+
FFFFFFFFFFFFFFFFFFFFFFFFFFFFFFFFFFFFFFFFFFFFF
@FS10000125:26:BPA73017-1023:1:1101:1110:1450 1:N:0:6
TTTATGAAACTTCGTCGAGTACGCTCAAAACTGCAGATCGGAAGA
+
FFFFFFFFFFFFFFFFFFFFFFFFFFFFFFFFFFFFFFFFFFFFF
@FS10000125:26:BPA73017-1023:1:1101:1240:1450 1:N:0:6
TTGCAAACTTCGTCGAGTACGCTCAATGAGACAGATCGGAAGAGC
+
FFFFFFFFFFFFFFFFFFFFFFFFFFFFFFFFFFFFFFFFFFFFF
@FS10000125:26:BPA73017-1023:1:1101:1320:1450 1:N:0:6
CCGAAACTTCGTCGAGTACGCTCAACTATTTAGATCGGAAGAGCA
+
FFFFFFFFFFFFFFFFFFFFFFFFFFFFFFFFFFFFFFFFFFFFF
@FS10000125:26:BPA73017-1023:1:1101:1790:1450 1:N:0:6
TTGTCGTAACTTCGTCGAGTACGCTCAACTGGTGAGATCGGAAGA
+
FFFFFFFFFFFFFFFFFFFFFFFFFFFFFFFFFFFFFFFFFFFFF
@FS10000125:26:BPA73017-1023:1:1101:2810:1450 1:N:0:6
TAGGAGATAACTTCGTCGAGTACGCTCAAAGTATTAGATCGGAAG
+
,FF:FFFFFFFFFFFFFFFFFFFFFFFFFFFFFFFFFFFFFFFFF
@FS10000125:26:BPA73017-1023:1:1101:3020:1450 1:N:0:6
TTGACCCAACTTCGTCGAGTACGCTCAATTCTCTAGATCGGAAGA
+
FFFFFFFFFFFFFFFFFFFFFFFFFFFFFFFFFFFFFFFFFFFFF
@FS10000125:26:BPA73017-1023:1:1101:4430:1450 1:N:0:6
TTGAAAACCTTTCGTCGAGTACGCTCAACAGGTAAGATCGGAAGA
+
FFFFFFFFFFFFFFFFFFFFFFFFFFFFFFFFFFFFFFFFFFFFF
@FS10000125:26:BPA73017-1023:1:1101:4490:1450 1:N:0:6
GAGTAACTTCGTCGAGTACGCTCAACGAACCAGATCGGAAGAGCA
+
FFFFFFFFFFFFFFFFFFFFFFFFFFFFFFFFFFFFFFFFFFFFF
@FS10000125:26:BPA73017-1023:1:1101:4640:1450 1:N:0:6
TTGGAAACTTCGTCGAGTACGCTCAAATATCTAGATCGGAAGAGC
+
FFFFFFFFFFFFFFFFFFFFFFFFFFFFFFFFFFFFFFFFFFFFF
@FS10000125:26:BPA73017-1023:1:1101:4690:1450 1:N:0:6
TTGCTTAACTTCGTCGAGTACGCTCAATCATGTAGATCGGAAGAG
+
FFFFFFFFFFFFFFFFFFFFFFFFFFFFFFFFFFFFFFFFFFFFF
@FS10000125:26:BPA73017-1023:1:1101:4760:1450 1:N:0:6
TAGCAAACTTCGTCGAGTACGCTCAATTAATCAGATCGGAAGAGC
+
FFFFFFFFFFFFFFFFFFFFFFFFFFFFFFFFFFFFFFFFFFFFF
@FS10000125:26:BPA73017-1023:1:1101:4980:1450 1:N:0:6
TCGACAACTTCGTCGAGTACGCTCAAATTAATAGATCGGAAGAGC
+
FFFFFFFFFFFFFFFFFFFFFFFFFFFFFFFFFFFFFFFFFFFFF
@FS10000125:26:BPA73017-1023:1:1101:5170:1450 1:N:0:6
TCGGGAACTTCGTCGAGTACGCTCAATATCAAAGATCGGAAGAGC
+
FFFFFFFFFFFFFFFFFFFFFFFFFFFFFFFFFFFFFFFFFFFFF
@FS10000125:26:BPA73017-1023:1:1101:5220:1450 1:N:0:6
TCGAAAACTTCGTCGAGTACGCTCAATGAGTAAGATCGGAAGAGC
+
FFFFFFFFFFFFFFFFFFFFFFFFFFFFFFFFFFFFFFFFFFFFF
@FS10000125:26:BPA73017-1023:1:1101:5320:1450 1:N:0:6
TAGTTAACTTCGTCGAGTACGCTCAACTTAATAGATCGGAAGAGC
+
FFFFFFFFFFFFFFFFFFFFFFFFFFFFFFFFFFFFFFFFFFFFF
@FS10000125:26:BPA73017-1023:1:1101:5440:1450 1:N:0:6
CCCGAAACTTCGTCGAGTACGCTCAAAAGTCCAGATCGGAAGAGC
+
FFFFFFFFFFFFFFFFFFFFFFFFFFFFFFFFFFFFFFFFFFFFF
@FS10000125:26:BPA73017-1023:1:1101:5800:1450 1:N:0:6
TTGACTGGACTTCGTCGAGTACGCTCAATTGTTAAGATCGGAAGA
+
FFFFFFFFFFFFFFFFFFFFFFFF:FFFFFFFFFFFFFFFFFFFF
@FS10000125:26:BPA73017-1023:1:1101:6700:1450 1:N:0:6
TTGTGAACTTCGTCGAGTACGCTCAATTGAAAAGATCGGAAGAGC
+
,FFFFFFFFFFFFFFFFFFFFFFFFFFFFFFFFFFFFFFFFFFFF
@FS10000125:26:BPA73017-1023:1:1101:6740:1450 1:N:0:6
TTGACTGGACTTCGTCGAGTACGCTCAAAGGCTGAGATCGGAAGA
+
FFFFFFFFFFFFFFFFFFFFFFFFFFFFFFFFFFFFFFFFFFFFF
@FS10000125:26:BPA73017-1023:1:1101:6870:1450 1:N:0:6
TTTACGAACTTCGTCAAGTACGCTCAACTTATAAGATCGGAAGAG
+
:FFFFFFFFFFFFFFFFFFFFFFFFFFFFFFFFFFFFFFFFFFFF
@FS10000125:26:BPA73017-1023:1:1101:7020:1450 1:N:0:6
GCGTCAACTTCGTCGAGTACGCTCAATTCTCAAGATCGGAAGAGC
+
FFFFFFFFFFFFFFFFFFFFFFFFFFFFFFFFFFFFFFFFFFFFF
@FS10000125:26:BPA73017-1023:1:1101:7200:1450 1:N:0:6
CCGGCAACTTCGTCGAGTACGCTCAAGTATGTAGATCGGAAGAGC
+
FFFFFFFFFFFFFFFFFFFFFFFFFFFFFFFFFFFFFFFFFFFFF
@FS10000125:26:BPA73017-1023:1:1101:7240:1450 1:N:0:6
GGGCTAACTTCGTCGAGTACGCTCAATAATAGAGATCGGAAGAGC
+
FFFFFFFFFFFFFFFFFFFFFFFFFFFFFFFFFFFFFFFFFFFFF
@FS10000125:26:BPA73017-1023:1:1101:7330:1450 1:N:0:6
TCGAACTTCGTCGAGTACGCTCAAAGAAACAGATCGGAAGAGCAC
+
FFFFFFFFFFFFFFFFFFFFFFFFFFFFFFFFFFFFFFFFFFFFF
@FS10000125:26:BPA73017-1023:1:1101:7580:1450 1:N:0:6
CAGTAGGCAACTTCGTCGAGTACGCTCAAAGAACAAGATCGGAAG
+
FFFFFFFFFFFFFFFFFFFFFFFFFFFFFFFFFFFFFFFFFFFFF
@FS10000125:26:BPA73017-1023:1:1101:7730:1450 1:N:0:6
TCGACTAAACTTCGTCGAGTACGCTCAATGGGAAAGATCGGAAGA
+
FFFFFFFFFFFFFFFFFFFFFFFFFFFFFFFFFFFFFFFFFFFFF
@FS10000125:26:BPA73017-1023:1:1101:8110:1450 1:N:0:6
TTGAAACTTCGTCGAGTACGCTCAAGGTGGTAGATCGGAAGAGCA
+
FFFFFFFFFFFFFFFFFFFFFFFFFFFFFFFFFFFFFFFFFFFFF
@FS10000125:26:BPA73017-1023:1:1101:8170:1450 1:N:0:6
TCGCGAAACTTCGTCGAGTACGCTCAAATTTGAAGATCGGAAGAG
+
FFFFFFFFFFFFFFFFFFFFFFFFFFFFFFFFFFFFFFFFFFFFF
@FS10000125:26:BPA73017-1023:1:1101:8390:1450 1:N:0:6
TTGCACAACTTCGTCGAGTACGCTCAAAAGAATAGATCGGAAGAG
+
FFFFFFFFFFFFFFFFFFFFFFFFFFFFFFFFFFFFFFFFFFFFF
@FS10000125:26:BPA73017-1023:1:1101:8860:1450 1:N:0:6
GCGCAGAACTTCGTCGAGTACGCTCAAGATCCGAGATCGGAAGAG
+
FFFFF,FF,:FFF:F:F::F,:F:F,F,F,,F:,,,:F:FFFFFF
@FS10000125:26:BPA73017-1023:1:1101:9210:1450 1:N:0:6
TGGAAGAACTTCGTCGAGTACGCTCAAAAGACGAGATCGGAAGAG
+
FFFFFFFFFFFFFFFFFFFFFFFFFFFFFFFFFFFFFFFFFFFFF
@FS10000125:26:BPA73017-1023:1:1101:9740:1450 1:N:0:6
CTGTCAAAACTTCGTCGAGTACGCTCAAGTCCCCAGATCGGAAGA
+
FFFFFFFFFFFFFFFFFFFFFFFFFFFFFFFFFFFFFFFFFFFFF
@FS10000125:26:BPA73017-1023:1:1101:9900:1450 1:N:0:6
TTGAAGAACTTCGTCGAGTACGCTCAATCAGAAAGATCGGAAGAG
+
F:FFFFFFFFFFFFFFFFFFFFFFFFFFFFFFFFFFFFFFFFFFF
@FS10000125:26:BPA73017-1023:1:1101:10170:1450 1:N:0:6
CCGCAACTTCGTCGAGTACGCTCAAGACTACAGATCGGAAGAGCA
+
FFFFFFFFFFFFFFFFFFFFFFFFFFFFFFFFFFFFFFFFFFFFF
@FS10000125:26:BPA73017-1023:1:1101:10420:1450 1:N:0:6
TCGCAAACTTCGTCGAGTACGCTCAAAAGTAGAGATCGGAAGAGC
+
FFFFFFFFF:FFFFFFFFFFFF:FFF:FF:F:FFF,FFFFFFFFF
@FS10000125:26:BPA73017-1023:1:1101:10990:1450 1:N:0:6
GAGATAACTTCGTCGAGTACGCTCAATGGGGAAGATCGGAAGAGC
+
,FFFFFFFFFFFFFFFFFFFFFFFF:FFFFFFFFFFFFFFFFFFF
@FS10000125:26:BPA73017-1023:1:1101:11530:1450 1:N:0:6
TCGCCAACTTCGTCGAGTACGCTCAAGTATTAAGATCGGAAGAGC
+
FFFFFFFFFFFFFFFFFFFFFFFFFFFFFFFFFFFFFFFFFFFFF
@FS10000125:26:BPA73017-1023:1:1101:12100:1450 1:N:0:6
GCGATAACTTCGTCGAGTACGCTCAAATATAAAGATCGGAAGAGC
+
FFFFFFFFFFFFFFFFFFFFFFFFFFFFFFFFFFFFFFFFFFFFF
@FS10000125:26:BPA73017-1023:1:1101:12290:1450 1:N:0:6
TCGCTGAACTTCGTCGAGTACGCTCAAAGTAAGAGATCGGAAGAG
+
FF:FFFF,FFFFF:FFFF:FFFFFFF,FFFFFFFFFFFFFFF:FF
@FS10000125:26:BPA73017-1023:1:1101:12480:1450 1:N:0:6
TCTTGTAACTTCGTGAGTACGCTCAATTACCGAGATCGGAAGAGC
+
FFFFFFFFFFFFFFFFFFFFFFFFFFFFFFFFFFFFFFFFFFFFF
@FS10000125:26:BPA73017-1023:1:1101:12500:1450 1:N:0:6
GCGAACTTCGTCGAGTACGCTCAAGCGTTCAGATCGGAAGAGCAC
+
FFFFFFFFFFFFFFFFFFFFFFFFFFFFFFFFFFFFFFFFFFFFF
@FS10000125:26:BPA73017-1023:1:1101:13230:1450 1:N:0:6
TTGTAACTTCGTCGAGTACGCTCAAAAAGAGAGATCGGAAGAGCA
+
FFFFFFFFFFFFFFFFFFFFFFFFFFFFFFFFFFFFFFFFFFFFF
@FS10000125:26:BPA73017-1023:1:1101:13350:1450 1:N:0:6
GAGCAACTTCGTCGAGTACGCTCAAACTGCAAGATCGGAAGAGCA
+
FFFFFFFFFFFFFFFFFFFFFFFFFFFFFFFFFFFFFFFFFFFFF
@FS10000125:26:BPA73017-1023:1:1101:13600:1450 1:N:0:6
CCGTAAACTTCGTCGAGTACGCTCAAATACAGAGATCGGAAGAGC
+
FFFFFFFFFFFFFFFFFFFFFFFFFFFFFFFFFFFFFFFFFFFFF
@FS10000125:26:BPA73017-1023:1:1101:13650:1450 1:N:0:6
CCCGCAACTTCGTCGAGTACGCTCAATATGGAAGATCGGAAGAGC
+
FFFFFFFFFFFFFFFFFFFFFFFFFFFFFFFFFFFFFFFFFFFFF
@FS10000125:26:BPA73017-1023:1:1101:13690:1450 1:N:0:6
TAGTCAACTTCGTCGAGTACGCTCAAAAAGGAAGATCGGAAGAGC
+
FFFFFFFFFFFFFFFFFFFFFFFFFFFFFFFFFFFFFFFFFFFFF
@FS10000125:26:BPA73017-1023:1:1101:13830:1450 1:N:0:6
TCCTTGAACTTCGTCGAGTACGCTCAACAAATGAGATCGGAAGAG
+
FFFFFFFFFFFFFFFFFFFFFFFFFFFFFFFFFFFFFFFFFFFFF
@FS10000125:26:BPA73017-1023:1:1101:13850:1450 1:N:0:6
TTGACTGGACTTCGTCGAGTACGCTCAACCTGAAAGATCGGAAGA
+
FF,FFFF,FFFFFFFFFFF:FFFFFFFFFFFFFFFF:FFFFFFFF
@FS10000125:26:BPA73017-1023:1:1101:14160:1450 1:N:0:6
TTGTAGAACTTCGTCGAGTACGCTCAAACAAATAGATCGGAAGAG
+
FFFFFFFFFFFFFFFFFFFFFFFFFFFFFFFFFFFFFFFFFFFFF
@FS10000125:26:BPA73017-1023:1:1101:14290:1450 1:N:0:6
TTGTTAACTTCGTCGAGTACGCTCAAACGATAAGATCGGAAGAGC
+
,,FFFF,F:FF::FFFFFFF:FFF:F:FFFFFFFFFFFFFFFFFF
@FS10000125:26:BPA73017-1023:1:1101:14400:1450 1:N:0:6
AAGGGCTGAACTTCGTCGAGTACGCTCAAGGGATGAGATCGGAAG
+
FFFFFFFFFFFFFFFFFFFFFFFFFFFFFFFFFFFFFFFFFFFFF
@FS10000125:26:BPA73017-1023:1:1101:15090:1450 1:N:0:6
GCGCCGAACTTCGTCGAGTACGCTCAAGTAAGGAGATCGGAAGAG
+
,FFF,FFFFFFFF:F:FFFFFFFFF:FF,FF,,FF:FF,FFFFFF
@FS10000125:26:BPA73017-1023:1:1101:15300:1450 1:N:0:6
GCGACCAACTTCGTCGAGTACGCTCAAAATACAAGATCGGAAGAG
+
FFFFFFFFFFFFFFFFFFFFFFFFFFFFFFFFFFFFFFFFFFFFF
@FS10000125:26:BPA73017-1023:1:1101:15370:1450 1:N:0:6
GAGGGCTCAACTTCGTCGAGTACGCTCAAAAAAAAAGATCGGAAG
+
FFFFFFFFFFFFFFFFFFFFFFFFFFFFFFFFFFFFFFFFFFFFF
@FS10000125:26:BPA73017-1023:1:1101:15520:1450 1:N:0:6
GGGGCAACTTCGTCGAGTACGCTCAATATTTCAGATCGGAAGAGC
+
FFFFFFFFFFFFFFFFFFFFFFFFFFFFFFFFFFFFFFFFFFFFF
@FS10000125:26:BPA73017-1023:1:1101:15620:1450 1:N:0:6
CCGCAAACTTTCGTCGAGTACGCTCAACTAATAAGATCGGAAGAG
+
FFFFFFFFFFFFFFFFFFFFFFFFFFFFFFFFFFFFFFFFFFFFF
@FS10000125:26:BPA73017-1023:1:1101:15730:1450 1:N:0:6
TCAGCATCTTCGTCGAGTACGCTCAGTAAAGCAGATCGGAAGAGC
+
FFFFFFFFFFFFFFFFFFFFFFFFFFFFFFFFFFFFFFFFFFFFF
@FS10000125:26:BPA73017-1023:1:1101:16030:1450 1:N:0:6
CCGTAAACTTCGTCGAGTACGCTCAACCCTAAAGATCGGAAGAGC
+
FFFFFFFFFFFFFFFFFFFFFFFFFFFFFFFFFFFFFFFFFFFFF
@FS10000125:26:BPA73017-1023:1:1101:16340:1450 1:N:0:6
TCGCCAACTTCGTCGAGTACGCTCAAAATAATAGATCGGAAGAGC
+
FFFFFFFFFFFFFFFFFFFFFFFFFFFFFFFFFFFFFFFFFFFFF
@FS10000125:26:BPA73017-1023:1:1101:16370:1450 1:N:0:6
TCGGAAACTTCGTCGAGTACGCTCAACCATTGAGATCGGAAGAGC
+
FFFFFFFFFFFFFFFFFFFFFFFFFFFFFFFFFFFFFFFFFFFFF
@FS10000125:26:BPA73017-1023:1:1101:16410:1450 1:N:0:6
GGGAGAACTTCGTCGAGTACGCTCAATTACCGAGATCGGAAGAGC
+
FFFFFFFFFFFFFFFFFFFFFFFFFFFFFFFFFFFFFFFFFFFFF
@FS10000125:26:BPA73017-1023:1:1101:1010:1460 1:N:0:6
GCGAAACTTCGTCGAGTACGCTCAAAGCAAAAGATCGGAAGAGCA
+
FFFFFFFFFFFFFFFFFFFFFFFFFFFFFFFFFFFFFFFFFFFFF
@FS10000125:26:BPA73017-1023:1:1101:1400:1460 1:N:0:6
CCGAAACTTCGTCGAGTACGCTCAACTATTTAGATCGGAAGAGCA
+
FFFFFFFFFFFFFFFFFFFFFFFFFFFFFFFFFFFFFFFFFFFFF
@FS10000125:26:BPA73017-1023:1:1101:1540:1460 1:N:0:6
GGCTAAACTTCGTCGAGTACGCTCAAGGTATCAGATCGGAAGAGC
+
FFFFFFFFFFFFFFFFFFFFFFFFFFFFFFFFFFFFFFFFFFFFF
@FS10000125:26:BPA73017-1023:1:1101:1610:1460 1:N:0:6
TTTTAAACTTCGTCGAGTACGCTCAAGAATACAGATCGGAAGAGC
+
FFFFFFFFFFFFFFFFFFFFFFFFFFFFFFFFFFFFFFFFFFFFF
@FS10000125:26:BPA73017-1023:1:1101:1800:1460 1:N:0:6
ATGGGTAACTTCGTCGAGTACGCTCAATAGGGTAGATCGGAAGAG
+
F:FFFFFFFFFFFFFFFFFFFFFFFFFFFFFFFFFFFFFFFFFFF
@FS10000125:26:BPA73017-1023:1:1101:1890:1460 1:N:0:6
ACGATAACTTCGTCGAGCCACAACTTCGTCGAGTACGCTCAACTC
+
FFFFFFFFFFFFFFFFFFFFFFFFFFFFFFFFFFFFFFFFFFFFF
@FS10000125:26:BPA73017-1023:1:1101:2450:1460 1:N:0:6
GGGTCAACTTCGTCGAGTACGCTCAACAAGTTAGATCGGAAGAGC
+
FFFFFFFFFFFFFFFFFFFFFFFFFFFFFFFFFFFFFFFFFFFFF
@FS10000125:26:BPA73017-1023:1:1101:2600:1460 1:N:0:6
TTGTTGAACTTCGTCGAGTACGCTCAACCATTAAGATCGGAAGAG
+
FFFFFFFFFFFFFFFFFFFFFFFFFFFFFF:FFFFFFFFFFFFFF
@FS10000125:26:BPA73017-1023:1:1101:2650:1460 1:N:0:6
TGCTCCTAACTTCGTCGAGTACGCTCAACAAATAAGATCGGAAGA
+
:,FFFFFFFFFFFFFFFFFFFFFFFFFFFFFFFFFFFFFFFFFFF
@FS10000125:26:BPA73017-1023:1:1101:2880:1460 1:N:0:6
AAGGGAACTTCGTCGAGTACGCTCAAATAACAAGATCGGAAGAGC
+
FFFFFFFFFFFFFFFFFFFFFFFFFFFFFFFFFFFFFFFFFFFFF
@FS10000125:26:BPA73017-1023:1:1101:3120:1460 1:N:0:6
TCGGCAAACTTCGTGAGTACGCTCAATCCCCTAGATCGGAAGAGC
+
FFFFFFFFFFFFFFFFFFFFFFFFFFFFFFFFFFFFFFFFFFFFF
@FS10000125:26:BPA73017-1023:1:1101:3970:1460 1:N:0:6
ACCATTAACTTCGTCGAGTACGCTCAAAGCAAAAGATCGGAAGAG
+
FFFFFFFFFFFFFFFFFFFFFFFFFFFFFFFFFFFFFFFFFFFFF
@FS10000125:26:BPA73017-1023:1:1101:4190:1460 1:N:0:6
TTGGCCTTCGTCGAGTACGCTCAATAGGGGAGATCGGAAGAGCAC
+
FFFFFFFFFFFFFFFFFFFFFFFFFFFFFFFFFFFFFFFFFFFFF
@FS10000125:26:BPA73017-1023:1:1101:4290:1460 1:N:0:6
TCGAAGACTGTCGAGTACGCTCAAACTGTAAGATCGGAAGAGCAC
+
FFFFFFFFFFFFFFFFFFFFFFFFFFFFFFFFFFFFFFFFFFFFF
@FS10000125:26:BPA73017-1023:1:1101:4310:1460 1:N:0:6
TGGCAAACTTCGTCGAGTACGCTCAATCTGATAGATCGGAAGAGC
+
FFFFFFFFFFFFFFFFFFFFFFFFFFFFFFFFFFFFFFFFFFFFF
@FS10000125:26:BPA73017-1023:1:1101:4590:1460 1:N:0:6
GCGTCAACTTCGTCGAGTACGCTCAATTCTACAGATCGGAAGAGC
+
F:FFFFFFFFFFFFFFFFFFFFFFFFFFFFFFFFFFFFFFFFFFF
@FS10000125:26:BPA73017-1023:1:1101:4800:1460 1:N:0:6
TTGCAAAACTTCGTCGAGTACGCTCAAAATTAAAGATCGGAAGAG
+
FFFFFFFFFFFFFFFFFFFFFFFFFFFFFFFFFFFFFFFFFFFFF
@FS10000125:26:BPA73017-1023:1:1101:5230:1460 1:N:0:6
GCGTCAACTTCGTCGAGTACGCTCAACAGTTAAGATCGGAAGAGC
+
FFFFFFFFFFFFFFFFFFFFFFFFFFFFFFFFFFFFFFFFFFFFF
@FS10000125:26:BPA73017-1023:1:1101:5410:1460 1:N:0:6
TTGACTGGACTTCGTCGAGTACGCTCAAAAACCTAGATCGGAAGA
+
F,,FF:,,FF,:F:::FF:,FFFF:FFFFFF:::FF,:F:FFFF,
@FS10000125:26:BPA73017-1023:1:1101:5520:1460 1:N:0:6
TTGTGAACTTCGTCGAGTACGCTCAAGAAAGGAGATCGGAAGAGC
+
FFFFFFFFFFFFFFFFFFFFFFFFFFFFFFFFFFFFFFFFFFFFF
@FS10000125:26:BPA73017-1023:1:1101:6470:1460 1:N:0:6
GCGGTAACTTCGTCGAGTACGCTCAAAAGGGAAGATCGGAAGAGC
+
FF:FFFFFFFFFFFFFFFFFFFFFFFFFFFFFFFFFFFFFFFFFF
@FS10000125:26:BPA73017-1023:1:1101:6540:1460 1:N:0:6
GAGGGAACTTCGTCGAGTACGCTCAAGAGTAAAGATCGGAAGAGC
+
FFFFFFFFFFFFFFFFFFFFFFFFFF,FF:F::FFFFFF:FFFFF
@FS10000125:26:BPA73017-1023:1:1101:6950:1460 1:N:0:6
TTGACAACTTCGTCGAGTACGCTCAAAAATGGAGATCGGAAGAGC
+
FFFFFFFFFFFFFFFFFFFFFFFFFFFFFFFFFFFFFFFFFFFFF
@FS10000125:26:BPA73017-1023:1:1101:7680:1460 1:N:0:6
TTGTTTAACTTCGTCGAGTACGCTCAAAAGGATAGATCGGAAGAG
+
FFFFFFFFFFFFFFFFFFFFFFFFFFFFFFFFFFFFFFFFFFFFF
@FS10000125:26:BPA73017-1023:1:1101:8400:1460 1:N:0:6
GCCGATAACTTCGTCGAGTACGCTCAAAATCATAGATCGGAAGAG
+
FFFFFFFFFFFFFFFFFFFFFFFFFFFFFFFFFFFFFFFFFFFFF
@FS10000125:26:BPA73017-1023:1:1101:8460:1460 1:N:0:6
TTGAAAATTTCGTCGAGTACGCTCAAGAACGGAGATCGGAAGAGC
+
FFF:FFFFFFFFFFFFFFFFFFFFF:FFFF:FF:FFFFFFFFFFF
@FS10000125:26:BPA73017-1023:1:1101:8950:1460 1:N:0:6
TGGCAACTTCGTCGAGTACGCTCAAGAGGCAAGATCGGAAGAGCA
+
FFFFFFFFFFFFFFFFFFFFFFFFFFFFFFFFFFFFFFFFFFFFF
@FS10000125:26:BPA73017-1023:1:1101:9020:1460 1:N:0:6
TTGCAAACTTCGTCGAGTACGCTCAAAAAATAAGATCGGAAGAGC
+
FFFFFFFFFFFFFFFFFFFFFFFFFFFFFFFFFFFFFFFFFFFFF
@FS10000125:26:BPA73017-1023:1:1101:9670:1460 1:N:0:6
TTGCTGAACTTCGTCGAGTACGCTCAACTTTAAAGATCGGAAGAG
+
FFFFFFFFFFFFFFFFFFFFFFFFFFFFFFFFFFFFFFFFFFFFF
@FS10000125:26:BPA73017-1023:1:1101:9760:1460 1:N:0:6
TCGTTCTAACTTCGTCGAGTACGCTCAATCTGGTAGATCGGAAGA
+
FFFFFFFFFFFFFFFFFFFFFFFFFFFFFFFFFFFFFFFFFFFFF
@FS10000125:26:BPA73017-1023:1:1101:9880:1460 1:N:0:6
TCGCAACTTCGTCGAGTACGCTCAACGGACAAGATCGGAAGAGCA
+
FFFFFFFFFFFFFFFFFFFFFFFFFFFFFFFFFFFFFFFFFFFFF
@FS10000125:26:BPA73017-1023:1:1101:10210:1460 1:N:0:6
TTGGGGAACTTCGTCGAGTACGCTCAAGACCGGAGATCGGAAGAG
+
:F:FF:FFFFFFFFFFFFFFFFFFFFFFFFFFFFFFFFFFFFFFF
@FS10000125:26:BPA73017-1023:1:1101:10240:1460 1:N:0:6
TCTACAACTTCGTCGAGTACGCTCAATCCTTAAGATCGGAAGAGC
+
FFFFFFFFFFFFFFFFFFFFFFFFFFFFFFFFFFFFFFFFFFFFF
@FS10000125:26:BPA73017-1023:1:1101:10510:1460 1:N:0:6
CTGGATAAACTTCGTCGAGTACGCTCAAGAATTAAGATCGGAAGA
+
FFFFFFFFFFFFFFFFFFFFFFFFFFFFFFFFFFFFFFFFFFFFF
@FS10000125:26:BPA73017-1023:1:1101:10560:1460 1:N:0:6
GTGGTAACTTCGTCGAGTACGCTCAAATATCCAGATCGGAAGAGC
+
FFFFFFFFFFFFFFFFFFFFFFFFFFFFFFFFFFFFFFFFFFFFF
@FS10000125:26:BPA73017-1023:1:1101:10680:1460 1:N:0:6
TTTTAAACTTCGTCGAGTACGCTCAAGCAATCAGATCGGAAGAGC
+
FFFFFFFFFFFFFFFFFFFFFFFFFFFFFFFFFFFFFFFFFFFFF
@FS10000125:26:BPA73017-1023:1:1101:11140:1460 1:N:0:6
TTGCTAACTTCGTCGAGTACGCTCAATACGCTAGATCGGAAGAGC
+
FFFFFFFFFFFFFFFFFFFFFFFFFFFFFFFFFFFFFFFFFFFFF
@FS10000125:26:BPA73017-1023:1:1101:11190:1460 1:N:0:6
TAGCCAACTTCGTCGAGTACGCTCAATGCTGGAGATCGGAAGAGC
+
:FFFFFFFFFFFFFFFFFFFFFFFFFFFFFFFFFFFFFFFFFFFF
@FS10000125:26:BPA73017-1023:1:1101:11470:1460 1:N:0:6
GAGCAAACTTCGTCGAGTACGCTCAAAACTCAAGATCGGAAGAGC
+
:FFFFFFFFFFFFFFFFFFFFFFFFFFFFFFFFFFFFFFFFFFFF
@FS10000125:26:BPA73017-1023:1:1101:11700:1460 1:N:0:6
GTGCTAACTTCGTCGAGTACGCTCAAAAGTAAAGATCGGAAGAGC
+
FFFFFFFFFFFFFFFFFFFFFFFFFFFFFFFFFFFFFFFFFFFFF
@FS10000125:26:BPA73017-1023:1:1101:11760:1460 1:N:0:6
TTTTCAACTTCGTCGAGTACGCTCAAAAAATTAGATCGGAAGAGC
+
F,FFFFFFF:FFFF:,FFFF:FFF:,FFF,:::FFFFF,FFFFF:
@FS10000125:26:BPA73017-1023:1:1101:11870:1460 1:N:0:6
TTGACTGGACTTCGTCGAGTACGCTCAATCGTAAAGATCGGAAGA
+
FFFFFFFFFFFFFFFFFFFFFFFFFFFFFFFFFFFFFFFFFFFFF
@FS10000125:26:BPA73017-1023:1:1101:12210:1460 1:N:0:6
GTGTCAACTTCGTCGAGTACGCTCAATGATGAAGATCGGAAGAGC
+
FFFFFFFFFFFFFFFFFFFFFFFFFFFFFFFFFFFFFFFFFFFFF
@FS10000125:26:BPA73017-1023:1:1101:12390:1460 1:N:0:6
GCGAGAACTTCGTCGAGTACGCTCAAATAAACAGATCGGAAGAGC
+
FFFFFFFFFFFFFFFFFFFFFFFFFFFFFFFFFFFFFFFFFFFFF
@FS10000125:26:BPA73017-1023:1:1101:12880:1460 1:N:0:6
TCGTCTAACTTCGTCGAGTACGCTCAATATCTAAGATCGGAAGAG
+
FFFFFFFFFFFFFFFFFFFFFFFFFFFFFFFFFFFFFFFFFFFFF
@FS10000125:26:BPA73017-1023:1:1101:12950:1460 1:N:0:6
TTGACCACAAACTTCGTCGAGTACGCTCAAGTATGAAGATCGGAA
+
FFFFFFFFFFFFFFFFFFFFFFFFFFFFFFFFFFFFFFFFFFFFF
@FS10000125:26:BPA73017-1023:1:1101:13650:1460 1:N:0:6
TAGTTAACTTCGTCGAGTACGCTCAACGCTAAAGATCGGAAGAGC
+
F:F,,:FF:FF:FF:F:F:F:FF::FF,:,:,FFFF::FFFFF:F
@FS10000125:26:BPA73017-1023:1:1101:13660:1460 1:N:0:6
CCCGCAACTTCGTCGAGTACGCTCAATATGGAAGATCGGAAGAGC
+
FFFFFFFFFFFFFFFFFFFFFFFFFFFFFFFFFFFFFFFFFFFFF
@FS10000125:26:BPA73017-1023:1:1101:13960:1460 1:N:0:6
TCGGGAACTTCGTCGAGTACGCTCAAGTCTTTAGATCGGAAGAGC
+
FFFFFFFFFFFFFFFFFFFFFFFFFFFFFFFFFFFFFFFFFFFFF
@FS10000125:26:BPA73017-1023:1:1101:14130:1460 1:N:0:6
TTGCCTAACTTCGTCGAGTACGCTCAACTATGGAGATCGGAAGAG
+
FFFFFF,FFFFFFFF:FFFFFFFFF:FFFFFFFFFFFFFFFFFFF
@FS10000125:26:BPA73017-1023:1:1101:14790:1460 1:N:0:6
TCGGAAGAGCACACGTCTGAACTCCAGTCACCAACACAGATCTCG
+
FFFFFFFFFFFFFFFFFFFFFFFFFFFFFFFFFFFFFFFFFF,,:
@FS10000125:26:BPA73017-1023:1:1101:15130:1460 1:N:0:6
TCGAACAAACTTCGTCGAGTACGCTCAATTTTAAAGATCGGAAGA
+
FFFFFFFFFFFFFFFFFFFFFFFFFFFFFFFFFFFFFFFFFFFFF
@FS10000125:26:BPA73017-1023:1:1101:15300:1460 1:N:0:6
TCGCCAACTTCGTCGAGTACGCTCAAGTGAAGAGATCGGAAGAGC
+
FFFFFFFFFFFFFFFFFFFFFFFFFFFFFFFFFFFFFFFFFFFFF
@FS10000125:26:BPA73017-1023:1:1101:1130:1470 1:N:0:6
TCGATAACTTCGTCGAGTACGCTCAAGAATTAAGATCGGAAGAGC
+
FFFFFFFFFFFFFFFFFFFFFFFFFFFFFFFFFFFFFFFFFFFFF
@FS10000125:26:BPA73017-1023:1:1101:1530:1470 1:N:0:6
TAGGAAACTTCGTCGAGTACGCTCAATAGATTAGATCGGAAGAGC
+
:FF:FFFFFFFFFFFFFFFFFFFFFFFFFFFFFFFFFFFFFFFFF
@FS10000125:26:BPA73017-1023:1:1101:1540:1470 1:N:0:6
TGGGGAACTTCGTCGAGTACGCTCAATATACCAGATCGGAAGAGC
+
FFFFFFFFFFFFFFFFFFFFFFFFFFFFFFFFFFFFFFFFFFFFF
@FS10000125:26:BPA73017-1023:1:1101:1860:1470 1:N:0:6
GCGGAAACTTCGTCGAGTACGCTCAATCAGTGAGATCGGAAGAGC
+
,FFFFFFFFFFF:F::FFFFFF:FFF,FF,::F:,FF,,:FF,:F
@FS10000125:26:BPA73017-1023:1:1101:2690:1470 1:N:0:6
CGGCAAACTTCGTCGAGTACGCTCAATTGCTCAGATCGGAAGAGC
+
FFFFFFFFFFFFFFFFFFFFFFFFFFFFFFFFFFFFFFFFFFFFF
@FS10000125:26:BPA73017-1023:1:1101:2760:1470 1:N:0:6
TCGGCAACTTCGTCGAGTACGCTCAAGGAAAAAGATCGGAAGAGC
+
FFFFFFFFFFFFFFFFFFFFFFFFFFFFFFFFFFFFFFFFFFFFF
@FS10000125:26:BPA73017-1023:1:1101:3040:1470 1:N:0:6
CCGTTAACTTCGTCGAGTACGCTCAAGTAATAAGATCGGAAGAGC
+
FFFFFFFFFFFFFFFFFFFFFFFFFFFFFFFFFFFFFFFFFFFFF
@FS10000125:26:BPA73017-1023:1:1101:3190:1470 1:N:0:6
TTTACGGAACTTCGTCGAGTACGCTCAAGGGAAGAGATCGGAAGA
+
FFFFFFFFFFFFFFFFFFFFFFFFFFFFFFFFFFFFFFFFFFFFF
@FS10000125:26:BPA73017-1023:1:1101:3230:1470 1:N:0:6
GCGCCAACTTCGTCGAGTACGCTCAAGTCGAGAGATCGGAAGAGC
+
FFFFFFFFFFFFFFFFFFFFFFFFFFFFFFFFFFFFFFFFFFFFF
@FS10000125:26:BPA73017-1023:1:1101:3420:1470 1:N:0:6
GCGGCAACTTCGTCGAGTACGCTCAAGGGACCAGATCGGAAGAGC
+
FFFFFFFFFFFFFFFFFFFFFFFFFFFFFFFFFFFFFFFFFFFFF
@FS10000125:26:BPA73017-1023:1:1101:4340:1470 1:N:0:6
TCGTCAACTTCGTCGAGTACGCTCAATACCTAAGATCGGAAGAGC
+
FFFFFFFFFFFFFFFFFFFFFFFFFFFFFFFFFFFFFFFFFFFFF
@FS10000125:26:BPA73017-1023:1:1101:4420:1470 1:N:0:6
TTGGGAACTTCGTCGAGTACGCTCAACCAAAAAGATCGGAAGAGC
+
FFFFFFFFFFFFFFFFFFFFFFFFFFFFFFFFFFFFFFFFFFFFF
@FS10000125:26:BPA73017-1023:1:1101:4750:1470 1:N:0:6
TTGCCAACTTCGTCGAGTACGCTCAATGATTAAGATCGGAAGAGC
+
FFFFFFFFFFFFFFFFFFFFFFFFFFFFFFFFFFFFFFFFFFFFF
@FS10000125:26:BPA73017-1023:1:1101:4870:1470 1:N:0:6
ATGGAACTTCGTCGAGTACGCTCAAAACTAGAGATCGGAAGAGCA
+
FFFFFFFFFFFFFFFFFFFFFFFFFFFFFFFFFFFFFFFFFFFFF
@FS10000125:26:BPA73017-1023:1:1101:5110:1470 1:N:0:6
TTGGTAACTTCGTCGAGTACGCTCAAGATTAAAGATCGGAAGAGC
+
FFFFFFFFFFFFFFFFFFFFFFFFF:FFFF:FFFFFFFFFFFFFF
@FS10000125:26:BPA73017-1023:1:1101:5880:1470 1:N:0:6
GCGGCAACTTCGTCGAGTACGCTCAATTACATAGATCGGAAGAGC
+
FF:FFFFFFFFFFFFFFFFFFFFFFFFFFFFFFFFFFFFFFFFFF
@FS10000125:26:BPA73017-1023:1:1101:5980:1470 1:N:0:6
TTGCAGGAACTTCGTCGAGTACGCTCAAAGGAGTAGATCGGAAGA
+
,FFFFFFFFFFFFFFFFFFFFFFFFFFFFFFFFFFFFFFFFFF:F
@FS10000125:26:BPA73017-1023:1:1101:6040:1470 1:N:0:6
TCGTCAAAATCTTCGTCGAGTACGCCAAACAAGAAGATCGGAAGA
+
FFFFFFFFFFFFFFFFFFFFFFFFFFFFFFFFFFFFFFFFFFFFF
@FS10000125:26:BPA73017-1023:1:1101:6270:1470 1:N:0:6
GAGGCAACTTCGTCGAGTACGCTCAATTCATTAGATCGGAAGAGC
+
FFFFFFFFFFFFFFFFFFFFFFFFFFFFFFFFFFFFFFFFFFFFF
@FS10000125:26:BPA73017-1023:1:1101:6460:1470 1:N:0:6
TTGAAACTTCGTCGAGTACGCTCAATAGACAAGATCGGAAGAGCA
+
FFFFFFFFFFFFFFFFFFFFFFFFFFFFFFFFFFFFFFFFFFFFF
@FS10000125:26:BPA73017-1023:1:1101:6820:1470 1:N:0:6
GCGGCAACTTCGTCGAGTACGCTCAAAATTGGAGATCGGAAGAGC
+
FFFFFFFFFFFFFFFFFFFFFFFFFFFFFFFFFFFFFFFFFFFFF
@FS10000125:26:BPA73017-1023:1:1101:6830:1470 1:N:0:6
GCGGCAACTTCGTCGAGTACGCTCAAAATTGGAGATCGGAAGAGC
+
FFFFFFFFFFFFFFFFFFFFFFFFFFFFFFFFFFFFFFFFFFFFF
@FS10000125:26:BPA73017-1023:1:1101:6990:1470 1:N:0:6
CCGCAAACTTCGTCGAGTACGCTCAAAAGATAAGATCGGAAGAGC
+
FFFFFFFFFFFFFFFFFFFFFFFFFFFFFFFFFFFFFFFFFFFFF
@FS10000125:26:BPA73017-1023:1:1101:7210:1470 1:N:0:6
TTGACTGGACTTCGTCGAGTACGCTCAATGCCGTAGATCGGAAGA
+
FFFFFFFFFFFFFFFFFFFFFFFFFFFFFFFFFFFFFFFFFFFFF
@FS10000125:26:BPA73017-1023:1:1101:7740:1470 1:N:0:6
CCGCGAACTTCGTCGAGTACGCTCAAACTTAAAGATCGGAAGAGC
+
FFFFFFFFFFFFFFFFFFFFFFFFFFFFFFFFFFFFFFFFFFFFF
@FS10000125:26:BPA73017-1023:1:1101:7790:1470 1:N:0:6
GCGGAACTTCGTCGAGTACGCTCAAGGGGAAAGATCGGAAGAGCA
+
:FFFFFFFFFFFFFFFFFFFFFF:FFFFFFFF:FFFFFFFFFFFF
@FS10000125:26:BPA73017-1023:1:1101:8170:1470 1:N:0:6
GCGTTAACTTCGTCGAGTACGCTCAACTAATTAGATCGGAAGAGC
+
FFFFFFFFFFFFFFFFFFFFFFFFFFFFFFFFFFFFFFFFFFFFF
@FS10000125:26:BPA73017-1023:1:1101:8390:1470 1:N:0:6
TTTGCTATCTTCGTCGAGTACGCTCAACGGTCCAGATCGGAAGAG
+
FFFFFFFFFFFFFFFFFFFFFFFFFFFFFFFFFFFFFFFFFFFFF
@FS10000125:26:BPA73017-1023:1:1101:8780:1470 1:N:0:6
TCGATCAACTTCGTCGAGTACGCTCAAATACATAGATCGGAAGAG
+
:FFFFFFFFFFFFFFFFFFFFFFFFFFFFFFFFFFFFFFFFFFFF
@FS10000125:26:BPA73017-1023:1:1101:8850:1470 1:N:0:6
TGGCTAACTTCGTCGAGTACGCTCAATAACATAGATCGGAAGAGC
+
FFFFFFFFFFFFFFFFFFFFFFFFFFFFFFFFFFFFFFFFFFFFF
@FS10000125:26:BPA73017-1023:1:1101:8940:1470 1:N:0:6
TCGGTGCATAACTTCGTCGAGTACGCTCAAAAATTTAGATCGGAA
+
FFFFFFFFFFFFFFFFFFFFFFFFFFFFFFFFFFFFFFFFFFFFF
@FS10000125:26:BPA73017-1023:1:1101:9500:1470 1:N:0:6
GCCCAAACTTCGTCGAGTACGCTCAAGTAAGTAGATCGGAAGAGC
+
FFFFFFFFFFFFFFFFFFFFFFFFFFFFFFFFFFFFFFFFFFFFF
@FS10000125:26:BPA73017-1023:1:1101:9680:1470 1:N:0:6
TCCCCAACTTCGTCGAGTACGCTCAAGGCATAAGATCGGAAGAGC
+
FFFFFFFFFFFFFFFFFFFFFFFFFFFFFFFFFFFFFFFFFFFFF
@FS10000125:26:BPA73017-1023:1:1101:9810:1470 1:N:0:6
GCGGAAACTTCGTCGAGTACGCTCAAAAAGGGAGATCGGAAGAGC
+
FFFFFFFFFFFFFFFFFFFFFFFFFFFFFFFFFFFFFFFFFFFFF
@FS10000125:26:BPA73017-1023:1:1101:9820:1470 1:N:0:6
TTTGCAACTTCGTCGAGTACGCTCAAATAAGAAGATCGGAAGAGC
+
FFFFFFFFFFFFFFFFFFFFFFFFFFFFFFFFFFFFFFFFFFFFF
@FS10000125:26:BPA73017-1023:1:1101:10270:1470 1:N:0:6
ACCCTGTAACTTCGTCGAGTACGCTCAATATTTTAGATCGGAAGA
+
:F:F:FFFFFFFFFFFFFFFFFFFFFFF,F:FFFFFFFFFFFFFF
@FS10000125:26:BPA73017-1023:1:1101:10420:1470 1:N:0:6
TTGAAACTTCGTCGAGTACGCTCAAAGTCAAAGATCGGAAGAGCA
+
FFFFFFFFFFFFFFFFFFFFFFFFFFFFFFFFFFFFFFFFFFFFF
@FS10000125:26:BPA73017-1023:1:1101:10510:1470 1:N:0:6
TTTAACTAACTTCGTCGAGTACGCTCAATTGGCCAGATCGGAAGA
+
FFFFFFFFFFFFFFFFFFFFFFFFFFFFFFFFFFFFFFFFFFFFF
@FS10000125:26:BPA73017-1023:1:1101:10670:1470 1:N:0:6
TCGTCCATAACTTCGTCGAGTACGCTCAACAATGGAGATCGGAAG
+
FFFFFFFFFFFFFFFFFFFFFFFFFFFFFFFFFFFFFFFFFFFFF
@FS10000125:26:BPA73017-1023:1:1101:10800:1470 1:N:0:6
TCGCTAACTTCGTCGAGTACGCTCAAACGTGCAGATCGGAAAAGC
+
FFFFFFFFFFFFFFFFFFFFFFFFFFFFFFFFFFFFFFFFFFFFF
@FS10000125:26:BPA73017-1023:1:1101:10820:1470 1:N:0:6
TCGCTAACTTCGTCGAGTACGCTCAAACGTGCAGATCGGAAAAGC
+
FFFFFFFFFFFFFFFFFFFFFFFFFFFFFFFFFFFFFFFFFFFFF
@FS10000125:26:BPA73017-1023:1:1101:11100:1470 1:N:0:6
TTTGAAACTTCGTCGAGTACGCTCAATATAATAGATCGGAAGAGC
+
F:FFFFFFFFFFFF:FFFFFFFFF,FFFFFFFFFFFFFFFFFFFF
@FS10000125:26:BPA73017-1023:1:1101:11460:1470 1:N:0:6
TCGATAACTTCGTCGAGTACGCTCAATTCAGAAGATCGGAAGAGC
+
FFFFFFFFF:FFFFFFFFFFFFFFF:FFFF:FFFFFFFFFFFFFF
@FS10000125:26:BPA73017-1023:1:1101:11720:1470 1:N:0:6
GCTGAATCTTCGTCGAGTACGCTCAAAATCTCAGATCGGAAGAGC
+
FFFFFFFFFFFFFFFFFFFFFFFFFFFFFFFFFFFFFFFFFFFFF
@FS10000125:26:BPA73017-1023:1:1101:11960:1470 1:N:0:6
CCTGCTCAACTTCGTCGAGTACGCTCAAAACGGGAGATCGGAAGA
+
FFFFFFFFFFFFFFFFFFFFFFFFFFFFFFFFFFFFFFFFFFFFF
@FS10000125:26:BPA73017-1023:1:1101:12130:1470 1:N:0:6
ACGTCAACTTCGTCGAGTACGCTCAAATTAACAGATCGGAAGAGC
+
FFFFFFFFFFFFFFFFFFFFFFFFFFFFFFFFFFFFFFFFFFFFF
@FS10000125:26:BPA73017-1023:1:1101:12170:1470 1:N:0:6
CCGATAATTTCGTCGAGTACGCTCAAGGAAGCAGATCGGAAGAGC
+
FFFFFFFFFFFFFFFFFFFFFFFFFFFFFFFFFFFFFFFFFFFFF
@FS10000125:26:BPA73017-1023:1:1101:12210:1470 1:N:0:6
CTGCTGAACTTCGTCGAGTACGCTCAAGTCGATAGATCGGAAGAG
+
FFFFFFFFFFFFFFFFFFFFFFFFFFFFFFFFFFFFFFFFFFFFF
@FS10000125:26:BPA73017-1023:1:1101:12370:1470 1:N:0:6
TCACTAACTTCGTCGAGTACGCTCAAATGAGAAGATCGGAAGAGC
+
FFFFFFFFFFFFFFFFFFFFFFFFFFFFFFFFFFFFFFFFFFFFF
@FS10000125:26:BPA73017-1023:1:1101:12920:1470 1:N:0:6
CCGGAAACTTCGTCGAGTACGCTCAAGGATGTAGATCGGAAGAGC
+
FFFFFFFFFFFFFFFFFFFFFFFFFFFFFFFFFFFFFFFFFFFFF
@FS10000125:26:BPA73017-1023:1:1101:13560:1470 1:N:0:6
GCGTAAACTTCGTCGAGTACGCTCAAAATGTAAGATCGGAAGAGC
+
FFFFFFFFFFFFFFFFFFFFFFFFFFFFFFFFFFFFFFFFFFFFF
@FS10000125:26:BPA73017-1023:1:1101:13780:1470 1:N:0:6
ACGCAAACTTCGTCGAGTACGCTCAATGAAACAGATCGGAAGAGC
+
FFFFFFFFFFFFFFFFFFFFFFFFFFFFFFFFFFFFFFFFFFFFF
@FS10000125:26:BPA73017-1023:1:1101:14230:1470 1:N:0:6
CCGCCAACTTCGTCGAGTACGCTCAAGGTAAAAGATCGGAAGAGC
+
FFFFFFFFFFFFFFFFFFFFFFFFFFFFFFFFFFFFFFFFFFFFF
@FS10000125:26:BPA73017-1023:1:1101:14290:1470 1:N:0:6
CCAGCAACTTCGTCGAGTACGCTCAATTGGTAAGATCGGAAGAGC
+
FFFFFFFFFFFFFFFFFFFFFFFFFFFFFFFFFFFFFFFFFFFFF
@FS10000125:26:BPA73017-1023:1:1101:15460:1470 1:N:0:6
TTGAAAACTTCGTCGAGTACGCTCAAGAGATAAGATCGGAAGAGC
+
FFFFFFFFFFFFFFFFFFFFFFFFFFFFFFFFFFFFFFFFFFFFF
@FS10000125:26:BPA73017-1023:1:1101:1110:1480 1:N:0:6
TTTATGAAACTTCGTCGAGTACGCTCAAAACTGCAGATCGGAAGA
+
FFFFFFFFFFFFFFFFFFFFFFFFFFFFFFFFFFFFFFFFFFFFF
@FS10000125:26:BPA73017-1023:1:1101:1210:1480 1:N:0:6
TCAGCAACTTCGTCGAGTACGCTCAATATAACAGATCGGAAGAGC
+
FFFF:,FF:,F:F:F:F,FFFF::F,FFFFFFFF,FF,FFFF,:F
@FS10000125:26:BPA73017-1023:1:1101:1240:1480 1:N:0:6
TTGACTGGACTTCGTCGAGTACGCTCAATTTCCGAGATCGGAAGA
+
FFFFFFFFFFFFFFFFFFFFFFFFFFFFFFFFFFFFFFFFFFFFF
@FS10000125:26:BPA73017-1023:1:1101:1480:1480 1:N:0:6
TGGTGCCAACTTCGTCGAGTACGCTCAATCGGGGAGATCGGAAGA
+
FFFFFFFFFFFFFFFFFFFFFFFFFFFFFFFFFFFFFFFFFFFFF
@FS10000125:26:BPA73017-1023:1:1101:2040:1480 1:N:0:6
TGGGAAACTTCGTCGAGTACGCTCAACAAGGGAGATCGGAAGAGC
+
FFFFFFFFFFFFFFFFFFFFFFFFFFFFFFFFFFFFFFFFFFFFF
@FS10000125:26:BPA73017-1023:1:1101:2180:1480 1:N:0:6
ACGAAAACTTCGTCGAGTACGCTCAAACGTGAAGATCGGAAGAGC
+
FFFFFFFFFFFFFFFFFFFFFFFFFFFFFFFFFFFFFFFFFFFFF
@FS10000125:26:BPA73017-1023:1:1101:2340:1480 1:N:0:6
CCGGTAACTTCGTCGAGTACGCTCAAACAACAAGATCGGAAGAGC
+
FFFFFFFFFFFFFFFFFFFFFFFFFFFFFFFFFFFFFFFFFFFFF
@FS10000125:26:BPA73017-1023:1:1101:3050:1480 1:N:0:6
TTGCAACTTGAGCGTACTCGACGAAGCTGAGGGGGGGGGGTCTAA
+
FFFFFFFFFFFFFFFFFFFFFFFFFFFFFFFFFFFFFFFF,FFFF
@FS10000125:26:BPA73017-1023:1:1101:3130:1480 1:N:0:6
CCGTCAACTTCGTCGAGTACGCTCAAGAGTAAAGATCGGAAGAGC
+
FFFFFFFFFFFFFFFFFFFFFFFFFFFFFFFFFFFFFFFFFFFFF
@FS10000125:26:BPA73017-1023:1:1101:3150:1480 1:N:0:6
TCGAAAACTTCGTCGAGTACGCTCAAATTCCTAGATCGGAAGAGC
+
FFFFFFFFFFFFFFFFFFFFFFFFFFFFFFFFFFFFFFFFFFFFF
@FS10000125:26:BPA73017-1023:1:1101:4150:1480 1:N:0:6
TTGCCAAACTTCGTCGAGTACGCTCAACGGCAGAGATCGGAAGAG
+
:F:FFFFFFFFFFFFFFFFFFFFFFFFFFFFFFFFFFFFFFFFFF
@FS10000125:26:BPA73017-1023:1:1101:4230:1480 1:N:0:6
TTTCTAACTTCGTCGAGGCTGACTCTTCGTCGAGTACGCTCAAGA
+
FFFFFFFFFFFFFFFFFFFFFFFFFFFFFFFFFFFFFFFFFFFFF
@FS10000125:26:BPA73017-1023:1:1101:4520:1480 1:N:0:6
GCCAAACTTCGTCGAGTACGCTCAAAACAGTAGATCGGAAGAGCA
+
FFFFFFFFFFFFFFFFFFFFFFFFFFFFFFFFFFFFFFFFFFFFF
@FS10000125:26:BPA73017-1023:1:1101:5300:1480 1:N:0:6
TTGCCCAACTTCCTCGAGTACGCTCAATCGTGTAGATCGGAAGAG
+
FFFFFFFFFFFFFFFFFFFFFFFFFFFFFFFFFFFFFFFFFFFFF
@FS10000125:26:BPA73017-1023:1:1101:5470:1480 1:N:0:6
CCGCGAACTTCGTCGAGTACGCTCAAGAATACAGATCGGAAGAGC
+
FFFFFFFFFFFFFFFFFFFFFFFFFFFFFFFFFFFFFFFFFFFFF
@FS10000125:26:BPA73017-1023:1:1101:5490:1480 1:N:0:6
GCGAATAACTTCGTCGAGTACGCTCAACGATATAGATCGGAAGAG
+
FFFFFFFFFFFFFFFFFFFFFFFFFFFFFFFFFFFFFFFFFFFFF
@FS10000125:26:BPA73017-1023:1:1101:5670:1480 1:N:0:6
TTGACTGGACTTCGTCGAGTACGCTCAAGATCAAAGATCGGAAGA
+
FFFFFFFFFFFFFFFFFFFFFFFFFFFFFFFFFFFFFFFFFFFFF
@FS10000125:26:BPA73017-1023:1:1101:5980:1480 1:N:0:6
TCGGCAACTTCGTCGAGTACGCTCAAAAAATATGATCGGAAGAGC
+
FFFFFFFFFFFFFFFFFFFFFFFFFFFFFFFFFFFFFFFFFFFFF
@FS10000125:26:BPA73017-1023:1:1101:6200:1480 1:N:0:6
GCCCAAACTTCGTCGAGTACGCTCAAGACAACAGATCGGAAGAGC
+
FFFFFFFFFFFFFFFFFFFFFFFFFFFFFFFFFFFFFFFFFFFFF
@FS10000125:26:BPA73017-1023:1:1101:6210:1480 1:N:0:6
TTGACTGGACTTCGTCGAGTACGCTCAAATCGATAGATCGGAAGA
+
FFFFFFFFFFFFFFFFFFFFFFFFFFFFFFFFFFFFFFFFFFFFF
@FS10000125:26:BPA73017-1023:1:1101:7160:1480 1:N:0:6
TTTTAACTTCGTCGAGTACGCTCAAAAAGAGAGATCGGAAGAGCA
+
FFFFFFFFFFFFFFFFFFFFFFFFFFFFFFFFFFFFFFFFFFFFF
@FS10000125:26:BPA73017-1023:1:1101:8240:1480 1:N:0:6
GCGTCAACTTCGTCGAGTACGCTCAAGATCTTAGATCGGAAGAGC
+
FFFFFFFFFFFFFFFFFFFFFFFFFFFFFFFFFFFFFFFFFFFFF
@FS10000125:26:BPA73017-1023:1:1101:8330:1480 1:N:0:6
TCGGAAACTTCGTCGAGTACGCTCAATGTAGAAGATCGGAAGAGC
+
FFFFFFFFFFFFFFFFFFFFFFFFFFFFFFFFFFFFFFFFFFFFF
@FS10000125:26:BPA73017-1023:1:1101:8430:1480 1:N:0:6
CTGCCGCAACTTCGTCGAGTACGCTCAACGGGAGAGATCGGAAGA
+
FFFFFFFFFFFFFFFFFFFFFFFFFFFFFFFFFFFFFFFFFFFFF
@FS10000125:26:BPA73017-1023:1:1101:8560:1480 1:N:0:6
GCGAAAACTTCGTCGAGTACGCTCAACGTTATAGATCGGAAGAGC
+
FFFFFFFFFFFFFFFFFFFFFFFFFFFFFFFFFFFFFFFFFFFFF
@FS10000125:26:BPA73017-1023:1:1101:8590:1480 1:N:0:6
TTTTGGGAACTTCGTCGAGTACGCTCAATATCAAAGATCGGAAGA
+
FFFFFFFFFFFFFFFFFFFFFFFFFFFFFFFFFFFFFFFFFFFFF
@FS10000125:26:BPA73017-1023:1:1101:8760:1480 1:N:0:6
TTGCCAACTTCGTCGAGTACGCTCAAGGATTAAGATCGGAAGAGC
+
FFFFFFFFFFFFFFFFFFFFFFFFFFFFFFFFFFFFFFFFFFFFF
@FS10000125:26:BPA73017-1023:1:1101:9180:1480 1:N:0:6
TGGGAACTTCGTCGAGTACGCTCAAGAACATAGATCGGAAGAGCA
+
FFFFFFFFFFFFFFFFFFFFFFFFFFFFFFFFFFFFFFFFFFFFF
@FS10000125:26:BPA73017-1023:1:1101:9220:1480 1:N:0:6
TTGGAACTTCGTCGAGTACGCTCAAGCCCTTAGATCGGAAGAGCA
+
FFFFFFFFFFFFFFFFFFFFFFFFFFFFFFFFFFFFFFFFFFFFF
@FS10000125:26:BPA73017-1023:1:1101:9720:1480 1:N:0:6
TTGTAGAACTTCGTCGAGTACGCTCAACAGGAGAGATCGGAAGAG
+
FFFFFFF:FFFFFFFFFFFFFFFFFFFFFFFFFFFFFFFFFFFFF
@FS10000125:26:BPA73017-1023:1:1101:9800:1480 1:N:0:6
GCGGCAACTTCGTCGAGTACGCTCAATACAATAGATCGGAAGAGC
+
FFFFFFFFFFFFFFFFFFFFFFFFFFFFFFFFFFFFFFFFFFFFF
@FS10000125:26:BPA73017-1023:1:1101:10370:1480 1:N:0:6
GGGTGAACTTCGTCGAGTACGCTCAAGATAACAGATCGGAAGAGC
+
,FFFFFFFFFFFFFFFFFFFFFFFFFFFFFFFFFFFFFFFFFFFF
@FS10000125:26:BPA73017-1023:1:1101:11130:1480 1:N:0:6
TTGCTAACTTCGTCGAGTACGCTCAATACGCTAGATCGGAAGAGC
+
FFFFFFFFFFFFFFFFFFFFFFFFFFFFFFFFFFFFFFFFFFFFF
@FS10000125:26:BPA73017-1023:1:1101:11740:1480 1:N:0:6
TCGGAAACTTCGTCGAGTACGCTCAATAGCACAGATCGGAAGAGC
+
FFFFFFFFFFFFFFFFFFFFFFFFFFFFFFFFFFFFFFFFFFFFF
@FS10000125:26:BPA73017-1023:1:1101:11820:1480 1:N:0:6
TAGCAAACTTCGTCGAGTACGCTCAATAACTAAGATCGGAAGAGC
+
FFFFFFFFFFFFFFFFFFFFFFFFFFFFFFFFFFFFFFFFFFFFF
@FS10000125:26:BPA73017-1023:1:1101:12360:1480 1:N:0:6
TTGACTGGACTTCGTCGAGTACGCTCAATCTAATAGATCGGAAGA
+
FFFFFFFFFFFFFFFFFFFFFFFFFFFFFFFFFFFFFFFFFFFFF
@FS10000125:26:BPA73017-1023:1:1101:12520:1480 1:N:0:6
GGGAAAACTTCGTCGAGTACGCTCAATTATTTAGATCGGAAGAGC
+
FFFFFFFFFFFFFFFFFFFFFFFFFFFFFFFFFFFFFFFFFFFFF
@FS10000125:26:BPA73017-1023:1:1101:13010:1480 1:N:0:6
TCGCCAACTTCGTCGAGTACGCTCAAACCCTGAGATCGGAAGAGC
+
FFFFFFFFFFFFFFFFFFFFFFFFFFFFFFFFFFFFFFFFFFFFF
@FS10000125:26:BPA73017-1023:1:1101:13410:1480 1:N:0:6
ATGGGAACTTCGTCGAGTACGCTCAAGACGTTAGATCGGAAGAGC
+
F,FFFFFFFFFFFFFFFFFFFFFFFFFFFFFFFFFFFFFFFFFFF
@FS10000125:26:BPA73017-1023:1:1101:13560:1480 1:N:0:6
TCACAGAACTTCGTCGAGTACGCTCAATATAAAAGATCGGAAGAG
+
FFFFFFFFFFFFFFFFFFFFFFFFFFFFFFFFFFFFFFFFFFFFF
@FS10000125:26:BPA73017-1023:1:1101:13690:1480 1:N:0:6
CCGGCAACTTCGTCGAGTACGCTCAAGCCCGGAGATCGGAAGAGC
+
FFFFFFFFFFFFFFFFFFFFFFFFFFFFFFFFFFFFFFFFFFFFF
@FS10000125:26:BPA73017-1023:1:1101:13900:1480 1:N:0:6
TTGCAGAACTTCGTCGAGTACGCTCAACATTACAGATCGGAAGAG
+
FFFFFFFFFFFFFFFFFFFFFFFFFFFFFFFFFFFFFFFFFFFFF
@FS10000125:26:BPA73017-1023:1:1101:13950:1480 1:N:0:6
TCGGTAACTTCGTCGAGTACGCTCAAGGTTCTAGATCGGAAGAGC
+
FFFFFFFFFFFFFFFFFFFFFFFFFFFFFFFFFFFFFFFFFFFFF
@FS10000125:26:BPA73017-1023:1:1101:14140:1480 1:N:0:6
TTGAAACTTCGTCGAGTACGCTCAAGGGGAGAGATCGGAAGAGCA
+
FFFFFFFFFFFFFFFFFFFFFFFFFFFFFFFFFFFFFFFFFFFFF
@FS10000125:26:BPA73017-1023:1:1101:14340:1480 1:N:0:6
TTTATACAACTTCGTCGAGTACGCTCAAGGTAAGAGATCGGAAGA
+
FFFFFFFFFFFFFFFFFFFFFFFFFFFFFFFFFFFFFFFFFFFFF
@FS10000125:26:BPA73017-1023:1:1101:14900:1480 1:N:0:6
TGGCAAACTTCGTCGAGTACGCTCAAAATAGTAGATCGGAAGAGC
+
FFFFFFFFFFFFFFFFFFFFFFFFFFFFFFFFFFFFFFFFFFFFF
@FS10000125:26:BPA73017-1023:1:1101:15970:1480 1:N:0:6
TGGGCAACTTCGTCGAGTACGCTCAATCTATAAGATCGGAAGAGC
+
FFFFFFFFFFFFFFFFFFFFFFFFFFFFFFFFFFFFFFFFFFFFF
@FS10000125:26:BPA73017-1023:1:1101:16210:1480 1:N:0:6
TTGCACAACTTCGTCGAGTACGCTCAAGGGTTCAGATCGGAAGAG
+
FFFFFFFFFFFFFFFFFFFFFFFFFFFFFFFFFFFFFFFFFFFFF
@FS10000125:26:BPA73017-1023:1:1101:16240:1480 1:N:0:6
TTGACTGGACTTCGTCGAGTACGCTCAAGCCGAAAGATCGGAAGA
+
FFFFFFFFFFFFFFFFFFFFFFFFFFFFFFFFFFFFFFFFFFFFF
@FS10000125:26:BPA73017-1023:1:1101:16290:1480 1:N:0:6
GAGTGAACTTCGTCGAGTACGCTCAATAAGTTAGATCGGAAGAGC
+
:FFFFFFFFFFFFFFFFFFFFFFFFFFFFFFFFFFFFFFFFFFFF
@FS10000125:26:BPA73017-1023:1:1101:16450:1480 1:N:0:6
CCGCCAACTTCGTCGAGTACGCTCAACTTTAAAGATCGGAAGAGC
+
FF,FFFFFFFFFFF:FFFFFFFFFFFF:FFFFF::FFFF:FFFFF
@FS10000125:26:BPA73017-1023:1:1101:16490:1480 1:N:0:6
ATGCAAACTTCGTCGAGTACGCTCAAGCACCTAGATCGGAAGAGC
+
F:FFFFFFFFFFFFFFFFFFFFFFFFFFFFFFFFFFFFFFFFFFF
@FS10000125:26:BPA73017-1023:1:1101:1070:1490 1:N:0:6
TCGGCAACTTCGTCGAGTACGCTCAATGCTGAAGATCGGAAGAGC
+
FFFFFFFFFFFFFFFFFFFFFFFFFFFFFFFFFFFFFFFFFFFFF
@FS10000125:26:BPA73017-1023:1:1101:1530:1490 1:N:0:6
GCGGTAACTTCGTCGAGTACGCTCAAATCCACAGATCGGAAGAGC
+
,FF:F:FFFFFFFFF:FFFFFFFF:,FFFFFF:FFFFF:FFFFFF
@FS10000125:26:BPA73017-1023:1:1101:1540:1490 1:N:0:6
TCGCGCAACTTCGTCGAGTACGCTCAAGCGAGAAGATCGGAAGAG
+
FFFFFFFFFFFFFFFFFFFFFFFFFFFFFFFFFFFFFFFFFFFFF
@FS10000125:26:BPA73017-1023:1:1101:3020:1490 1:N:0:6
TTTATGAACTTCGTCGAGTACGCTCAAAGAATAAGATCGGAAGAG
+
FFFFFFFFFFFFFFFFFFFFFFFFFFFFFFFFFFFFFFFFFFFFF
@FS10000125:26:BPA73017-1023:1:1101:3280:1490 1:N:0:6
TTGTGCAACTTCGTCGAGTACGCTCAATGGGATAGATCGGAAGAG
+
F,FF:FFFFFFFFFFFFFFFFFFFFF,FF:FFFFFFFFFFF:FFF
@FS10000125:26:BPA73017-1023:1:1101:3860:1490 1:N:0:6
TCTTAAATTTCGTCGAGTACGCTCAAGTCAGTAGATCGGAAGAGC
+
FFFFFFFFFFFFFFFFFFFFFFFFFFFFFFFFFFFFFFFFFFFFF
@FS10000125:26:BPA73017-1023:1:1101:4270:1490 1:N:0:6
TTGCTAACTTCGTCGAGTACGCTCAATTACAGAGATCGGAAGAGC
+
FFFFFFFFFFFFFFFFFFFFFFFFFFFFFFFFFFFFFFFFFFFFF
@FS10000125:26:BPA73017-1023:1:1101:4440:1490 1:N:0:6
TCGGGGAAACTTCGTCGAGTACGCTCAATAGTATAGATCGGAAGA
+
FFFFFFFFFFFFFFFFFFFFFFFFFFFFFFFFFFFFFFFFFFFFF
@FS10000125:26:BPA73017-1023:1:1101:4840:1490 1:N:0:6
TTGCTAACTTCGTCGAGTACGCTCAATCGTTAAGATCGGAAGAGC
+
FFFFFFFFFFFFFFFFFFFFFFFFFFFFFFFFFFFFFFFFFFFFF
@FS10000125:26:BPA73017-1023:1:1101:4850:1490 1:N:0:6
TAGTAACTTCGTCGAGTACGCTCAAGACGGAAGATCGGAAGAGCA
+
FFFFFFFFFFFFFFFFFFFFFFFFFFFFFFFFFFFFFFFFFFFFF
@FS10000125:26:BPA73017-1023:1:1101:4880:1490 1:N:0:6
CCGGCAACTTCGTCGAGTACGCTCAAACAAGAAGATCGGAAGAGC
+
FFFFFFFFFFFFFFFFFFFFFFFFFFFFFFFFFFFFFFFFFFFFF
@FS10000125:26:BPA73017-1023:1:1101:4980:1490 1:N:0:6
TGCACACAACTTCGTCGAGTACGCTCAAAGCAAAAGATCGGAAGA
+
F,F:FFFFFFFFFFFFFFFFFFFFFFFFF,:,FFFFFFFFFFFFF
@FS10000125:26:BPA73017-1023:1:1101:5040:1490 1:N:0:6
GTGGAGAATTTCGTCGAGTACGCTCAATGTCCGAGATCGGAAGAG
+
FFFFFFFFFFFFFFFFFFFFFFFFFFFFFFFFFFFFFFFFFFFFF
@FS10000125:26:BPA73017-1023:1:1101:5640:1490 1:N:0:6
TCGTTAACTTCGTCGAGTACGCTCAAAAATATAGATCGGAAGAGC
+
FFFFFFFFFFFFFFFFFFFFFFFFFFFFFFFFFFFFFFFFFFFFF
@FS10000125:26:BPA73017-1023:1:1101:6090:1490 1:N:0:6
TCGCTAACTTCGTCGAGTACGCTCAAAATATCAGATCGGAAGAGC
+
FFFFFFFFFFFFFFFFFFFFFFFFFFFFFFFFFFFFFFFFFFFFF
@FS10000125:26:BPA73017-1023:1:1101:6180:1490 1:N:0:6
TCGAAACCTTCGTCGAGTACGCTCAAAGGTGTAGATCGGAAGAGC
+
FFFFFFFFFFFFFFFFFFFFFFFFFFFFFFFFFFFFFFFFFFFFF
@FS10000125:26:BPA73017-1023:1:1101:6250:1490 1:N:0:6
TGGGAAACTTCGTCGAGTACGCTCAAAGCCTTAGATCGGAAGAGC
+
FFFFFFFFFFFFFFFFFFFFFFFFFFFFFFFFFFFFFFFFFFFFF
@FS10000125:26:BPA73017-1023:1:1101:6610:1490 1:N:0:6
TAGGCATAACTTCGTCGAGTACGCTCAAACCGGAAGATCGGAAGA
+
FFFFFFFFFFFFFFFFFFFFFFFFFFFFFFFFFFFFFFFFFFFFF
@FS10000125:26:BPA73017-1023:1:1101:6910:1490 1:N:0:6
TAGCAACTTCGTCGAGTACGCTCAAAACTGAAGATCGGAAGAGCA
+
FFFFFFFFFFFFFFFFFFFFFFFFFFFFFFFFFFFFFFFFFFFFF
@FS10000125:26:BPA73017-1023:1:1101:7250:1490 1:N:0:6
TTGCAAACTTCGTCGAGTACGCTCAATGATGGAGATCGGAAGAGC
+
FFFFFFFFFFFFFFFFFFFFFFFFFFFFFFFFFFFFFFFFFFFFF
@FS10000125:26:BPA73017-1023:1:1101:7290:1490 1:N:0:6
TTGCTAACTTCGTCGAGTACGCTCAAAAAATCAGATCGGAAGAGC
+
FFFFFFFFFFFFFFFFFFFFFFFFFFFFFFFFFFFFFFFFFFFFF
@FS10000125:26:BPA73017-1023:1:1101:7390:1490 1:N:0:6
TTGAACTTCGTCGAGTACGCTCAACTAATGAGATCGGAAGAGAAC
+
FFFFFFFFFFFFFFFFFFFFFFFFFFFFFFFFFFFFFFFFFFFFF
@FS10000125:26:BPA73017-1023:1:1101:7660:1490 1:N:0:6
TCGTCAACTTCGTCGAGTACGCTCAAGCCCTCAGATCGGAAGAGC
+
FFFFFFFFFFFFFFFFFFFFFFFFFFFFFFFFFFFFFFFFFFFFF
@FS10000125:26:BPA73017-1023:1:1101:8080:1490 1:N:0:6
CCGCTAACTTCGTCGAGTACGCTCAAATAGTGAGATCGGAAGAGC
+
:F,F::FFFF,F,FFFFFFFF:F:F,FFFF:FF,F:F:F,FFF,F
@FS10000125:26:BPA73017-1023:1:1101:8740:1490 1:N:0:6
TGGAGTTAACTTCGTCGAGTACGCTCAATTCCAGAGATCGGAAGA
+
FFFFFFFFFFFFFFFFFFFFFFFFFFFFFFFFFFFFFFFFFFFFF
@FS10000125:26:BPA73017-1023:1:1101:8770:1490 1:N:0:6
TTGACAACTTCGTCGAGTACGCTCAAAGCTGGAGATCGGAAGAGC
+
FFFFFFFFFFFFFFFFFFFFFFFFFFFFFFFFFFFFFFFFFFFFF
@FS10000125:26:BPA73017-1023:1:1101:9060:1490 1:N:0:6
GCTTGAACTTCGTCGAGTACGCTCAATACTAGAGATCGGAAGAGC
+
FFFFFFFFFFFFFFFFFFFFFFFFFFFFFFFFFFFFFFFFFFFFF
@FS10000125:26:BPA73017-1023:1:1101:9600:1490 1:N:0:6
GAGGAAACTTCGTCGAGTACGCTCAACAGAGAAGATCGGAAGAGC
+
FFFFFFFFFFFFFFFFFFFFFFFFFFFFFFFFFFFFFFF,FFFFF
@FS10000125:26:BPA73017-1023:1:1101:9900:1490 1:N:0:6
CTGCTGAACTTCGTCGAGTACGCTCAAGGTGATAGATCGGAAGAG
+
FFFFFFFFFFFFFFFFFFFFFFFFFFFFFFFFFFFFFFFFFFFFF
@FS10000125:26:BPA73017-1023:1:1101:10040:1490 1:N:0:6
GGGGAAACTTCGTCGAGTACGCTCAAGCAATAAGATCGGAAGAGC
+
:FFFFFFFFFFFFFFFFFFFFFFFFFFFFFFFFFFFFFFFFFFFF
@FS10000125:26:BPA73017-1023:1:1101:10050:1490 1:N:0:6
TTGTTAACTTCGTCGAGTACGCTCAAAGACTGAGATCGGAAGAGC
+
FFFFFFFFFFFFFFFFFFFFFFFFFFFFFFFFFFFFFFFFFFFFF
@FS10000125:26:BPA73017-1023:1:1101:10210:1490 1:N:0:6
TTGAAAACTTCGTCGAGTACGCTCAATCGGATAGATCGGAAGAGC
+
FFFFFFFFFFFFFFFFFFFFFFFFFFFFFFFFFFFFFFFFFFFFF
@FS10000125:26:BPA73017-1023:1:1101:10350:1490 1:N:0:6
GTCATATGAAACTTCGTCGAGTACGCTCAAATATACAGATCGGAA
+
,FF:FFFFFF:FFFFFFFF:FFFF:FFFFFFFFFFF:FFFFFFF:
@FS10000125:26:BPA73017-1023:1:1101:10360:1490 1:N:0:6
TTGGATAACTTCGTCGAGTACGCTCAGAGAATAGATCGGAAGAGC
+
FFFFFFFFFFFFFFFFFFFFFFFFFFFFFFFFFFFFFFFFFFFFF
@FS10000125:26:BPA73017-1023:1:1101:10410:1490 1:N:0:6
CAGCAACTTCGTCGAGTACGCTCAAATTAATAGATCGGAAGAGCA
+
FF:FFFFFFFFFFFFFFFFFFFFFFFFFFFFFFFFFFFFFFFFFF
@FS10000125:26:BPA73017-1023:1:1101:10510:1490 1:N:0:6
TTTCGACCTTCGTCGAGTACGCTCAAAACGAAAGATCGGAAGAGC
+
FFFFFFFFFFFFFFFFFFFFFFFFFFFFFFFFFFFFFFFFFFFFF
@FS10000125:26:BPA73017-1023:1:1101:10560:1490 1:N:0:6
TTGCAAACTTCGTCGAGTACGCTCAAATTGGAAGATCGGAAGAGC
+
FFFFFFFFFFFFFFFFFFFFFFFFFFFFFFFFFFFFFFFFFFFFF
@FS10000125:26:BPA73017-1023:1:1101:11080:1490 1:N:0:6
AAGGCATAAACTTCGTCGAGTACGCTCAAGCCGTAAGATCGGAAG
+
FFF:FFFFF,FF,::,::FF:,F:F:,F:,,::FF,::,FF,F::
@FS10000125:26:BPA73017-1023:1:1101:11210:1490 1:N:0:6
TCGGACTTCGTCGAGTACGCTCAAAGAGTTAGATCGGAAGAGCAC
+
FFFFFFFFFFFFFFFFFFFFFFFFFFFFFFFFFFFFFFFFFFFFF
@FS10000125:26:BPA73017-1023:1:1101:11470:1490 1:N:0:6
TCTTAGACTTCGTCGAGTACGCTCAACATACTAGATCGGAAGAGC
+
FFFFFFFFFFFFFFFFFFFFFFFFFFFFFFFFFFFFFFFFFFFFF
@FS10000125:26:BPA73017-1023:1:1101:11840:1490 1:N:0:6
GAGCCAACTTCGTCGAGTACGCTCAACGCTATAGATCGGAAGAGC
+
FFFFFFFFFFFFFFFFFFFFFFFFFFFFFFFFFFFFFFFFFFFFF
@FS10000125:26:BPA73017-1023:1:1101:11940:1490 1:N:0:6
TTGCCAACTTCGTCGAGTACGCTCAAAGAGTTAGATCGGAAGAGC
+
FFFFFFFFFFFFFFFFFFFFFFFFFFFFFFFFFFFFFFFFFFFFF
@FS10000125:26:BPA73017-1023:1:1101:12010:1490 1:N:0:6
CTGAAAACTTCGTCGAGTACGCTCAAGGGGTTAGATCGGAAGAGC
+
FFFFFFFFFFFFFFFFFFFFFFFFFFFFFFFFFFFFFFFFFFFFF
@FS10000125:26:BPA73017-1023:1:1101:12460:1490 1:N:0:6
TCTTCACAACTTCGTCGAGTACGCTCAAAGATATAGATCGGAAGA
+
FFFFFFFFFFFFFFFFFFFFFFFFFFFFFFFFFFFFFFFFFFFFF
@FS10000125:26:BPA73017-1023:1:1101:12540:1490 1:N:0:6
TTGTTGAACTTCGTCGAGTACGCTCAAAAAGTTAGATCGGAAGAG
+
FFFFFFFFFFFFFFFFFFFFFFFFFFFFFFFFFFFFFFFFFFFFF
@FS10000125:26:BPA73017-1023:1:1101:12820:1490 1:N:0:6
TTGCAGAACTTCGTCGAGTACGCTCAATAAGTGAGATCGGAAGAG
+
FFFFFFFFFFFFFFFFFFFFFFFFFFFFFFFFFFFFFFFFFFFFF
@FS10000125:26:BPA73017-1023:1:1101:12840:1490 1:N:0:6
TCGACAACTTCGTCGAGTACGCTCAAGTGTCTAGATCGGAAGAGC
+
FFFFFFFFFFFF:F:FFFFF:FFF,FFFFFFFF:FFF:FFFFF:F
@FS10000125:26:BPA73017-1023:1:1101:12970:1490 1:N:0:6
TTGACTGGACTTCGTCGAGTACGCTCAATTACCTAGATCGGAAGA
+
FFFFFFFFFFFFFFFFFFFFFFFFFFFFFFFFFFFFFFFFFFFFF
@FS10000125:26:BPA73017-1023:1:1101:13620:1490 1:N:0:6
TTTATGAACTTCGTCGAGTACGCTCAAACATTAAGATCGGAAGAG
+
FF:FFFFFFFFFFFFFFFFFFFFFFFFFFFFFFFFFFFFFFFFFF
@FS10000125:26:BPA73017-1023:1:1101:13660:1490 1:N:0:6
CCGGGAACTTCGTCGAGTACGCTCAAGATAAAAGATCGGAAGAGC
+
FFFFFFFFFFFFFFFFFFFFFFFFFFFFFFFFFFFFFFFFFFFFF
@FS10000125:26:BPA73017-1023:1:1101:13720:1490 1:N:0:6
TCTGCAACTTCGTCGAGTACGCTCAAATCGGGAGATCGGAAGAGC
+
,F:FFFFFFFFFFFFFFFFFFFFFFFFFFFFFF:FFFFFFFFFFF
@FS10000125:26:BPA73017-1023:1:1101:13790:1490 1:N:0:6
ACGCAAACTTCGTCGAGTACGCTCAATGAAACAGATCGGAAGAGC
+
FFFFFFFFFFFFFFFFFFFFFFFFFFFFFFFFFFFFFFFFFFFFF
@FS10000125:26:BPA73017-1023:1:1101:13800:1490 1:N:0:6
TTGACTGGACTTCGTCGAGTACGCTCAACCTGAAAGATCGGAAGA
+
FFFFFFFFFFFFFFFFFFFFFFFFFFFFFFFFFFFFFFFFFFFFF
@FS10000125:26:BPA73017-1023:1:1101:14360:1490 1:N:0:6
GCGATAACTTCGTCGAGTACGCTCAAATAATGAGATCGGAAGAGC
+
FFFFFFFFFFFFFFFFFFFFFFFFFFFFFFFFFFFFFFFFFFFFF
@FS10000125:26:BPA73017-1023:1:1101:14770:1490 1:N:0:6
CCGGGAACTTCGTCGAGTACGCTCAATTAAATAGATCGGAAGAGC
+
FFFFFFFFFFFFFFFFFFFFFFFFFFFFFFFFFFFFFFFFFFFFF
@FS10000125:26:BPA73017-1023:1:1101:14900:1490 1:N:0:6
TTTATGAAACTTCGTCGAGTACGCTCAATACCAGAGATCGGAAGA
+
FFFFFFFFFFFFFFFFFFFFFFFFFFFFFFFFFFFFFFFFFFFFF
@FS10000125:26:BPA73017-1023:1:1101:14930:1490 1:N:0:6
TCGCAAACTTCGTCGGTACGCTCAATCCGGTAGATCGGAAGAGCA
+
FFFFFFFFFFFFFFFFFFFFFFFFFFFFFFFFFFFFFFFFFFFFF
@FS10000125:26:BPA73017-1023:1:1101:15220:1490 1:N:0:6
TGGTTAACTTCGTCGAGTACGCTCAAAGTACCAGATCGGAAGAGC
+
:FFFFFFFFFFFFFFFFFFFFFFFFFFFFFFFFFFFFFFFFFFFF
@FS10000125:26:BPA73017-1023:1:1101:15660:1490 1:N:0:6
TTGTATAACTTCGTCGAGTACGCTCAAAATAGTAGATCGGAAGAG
+
FFFFFFFFFFFFFFFFFFFFFFFFFFFFFFFFFFFFFFFFFFFFF
@FS10000125:26:BPA73017-1023:1:1101:15830:1490 1:N:0:6
GCTTAACTTCGTCGAGTACGCTCAAGTGTAAAGATCGGAAGAGCA
+
FFFFFFFFFFFFFFFFFFFFFFFFFFFFFFFFFFFFFFFFFFFFF
@FS10000125:26:BPA73017-1023:1:1101:16120:1490 1:N:0:6
TCGCACAACTTCTTCGAGTACGCTCAATGTAGAAGATCGGAAGAG
+
FFFFFFFF::FF::F,F::F:,F:F,FF:,FFFF,FFF:FFF:FF
@FS10000125:26:BPA73017-1023:1:1101:2090:1500 1:N:0:6
ACTTCGTCGAGTACGCTCAATGGAAGAGATCGGAAGAGCACACGT
+
FFFFFFFFFFFFFFFFFFFFFFFFFFFFFFFFFFFFFFFFFFFFF
@FS10000125:26:BPA73017-1023:1:1101:3220:1500 1:N:0:6
CCGCCAACTTCGTCGAGTACGCTCAACTTTAGAGATCGGAAGAGC
+
FFFFFFFFFFFFFFFFFFFFFFFFFFFFFFFFFFFFFFFFFFFFF
@FS10000125:26:BPA73017-1023:1:1101:3850:1500 1:N:0:6
TCTATGTAACTTCGTCGAGTACGCTCAAGCTAAAAGATCGGAAGA
+
FFFFFFFFFFFFFFFFFFFFFFFFFFFFFFFFFFFFFFFFFFFFF
@FS10000125:26:BPA73017-1023:1:1101:4260:1500 1:N:0:6
CAGGTAAAACTTCGTCGAGTACGCTCAAAAAGTGAGATCGGAAGA
+
FFFFFFFFFFFFFFFFFFFFFFFFFFFFFFFFFFFFFFFFFFFFF
@FS10000125:26:BPA73017-1023:1:1101:4480:1500 1:N:0:6
TTCGAAACTTCGTCGAGTACGCTCAACACAACAGATCGGAAGAGC
+
FFFFFFFFFFFFFFFFFFFFFFFFFFFFFFFFFFFFFFFFFFFFF
@FS10000125:26:BPA73017-1023:1:1101:4690:1500 1:N:0:6
TCAAAAACTTCGTCGAGTACGCTCAAAATGGAAGATCGGAAGAGC
+
FFFFFFFFFFFFFFFFFFFFFFFFFFFFFFFFFFFFFFFFFFFFF
@FS10000125:26:BPA73017-1023:1:1101:4870:1500 1:N:0:6
TGAAAAACTTCGTCGAGTACGCTCAAGCGGTGAGATCGGAAGAGC
+
FFFFFFFFFFFFFFFFFFFFFFFFFFFFFFFFFFFFFFFFFFFFF
@FS10000125:26:BPA73017-1023:1:1101:5020:1500 1:N:0:6
GCGACTTCTTCGTCGAGTACGCTCAAACTAAGAGATCGGAAGAGC
+
FFFFFFFFFFFFFFFFFFFFFFFFFFFFFFFFFFFFFFFFFFFFF
@FS10000125:26:BPA73017-1023:1:1101:5580:1500 1:N:0:6
ACGATAACTTCGTCGAGTACGCTCAATAATAAAGATCGGAAGAGC
+
FFFFFFFFFFFFFFFFFFFFFFFFFFFFFFFFFFFFFFFFFFFFF
@FS10000125:26:BPA73017-1023:1:1101:6440:1500 1:N:0:6
GCCGCAACTTCGTCGAGTACGCTCAACGTATTAGATCGGAAGAGC
+
FFFFFFFFFFFFFFFFFFFFFFFFFFFFFFFFFFFFFFFFFFFFF
@FS10000125:26:BPA73017-1023:1:1101:6830:1500 1:N:0:6
GGGTAACTTCGTCGAGTACGCTCAAATAGACAGATCGGAAGAGCA
+
,,:,FFFF:FFFFF,:FFF:,FF:F:FFF:F:FFF:,,,F:F:FF
@FS10000125:26:BPA73017-1023:1:1101:7060:1500 1:N:0:6
TTGTAGAACTTCGTCGAGTACGCTCAAGTAGATAGATCGGAAGAG
+
FFFFFFFFFFFFFFFFFFFFFFFFFFFFFFFFFFFFFFFFFFFFF
@FS10000125:26:BPA73017-1023:1:1101:7580:1500 1:N:0:6
TCGATAACTTCGTCGAGTACGCTCAAACGGTCAGATCGGAAGAGC
+
FFFFFFFFFFFFFFFFFFFFFFFFFFFFFFFFFFFFFFFFFFFFF
@FS10000125:26:BPA73017-1023:1:1101:7780:1500 1:N:0:6
TGGCAAACTTCGTCGAGTACGCTCAATACATGAGATCGGAAGAGC
+
,,FFF:FFFFFFFFFF:FFFFF:F:F:FFFFFFFFFF:F:FFFFF
@FS10000125:26:BPA73017-1023:1:1101:8630:1500 1:N:0:6
TCGGTAACTTCGTCGAGTACGCTCAATTGTTAAGATCGGAAGAGC
+
FFFFFFFFFFFFFFFFFFFFFFFFFFFFFFFFFFFFFFFFFFFFF
@FS10000125:26:BPA73017-1023:1:1101:8680:1500 1:N:0:6
TTTTCAACTTCGTCGAGTACGCTCAACATAATAGATCGGAAGAGC
+
FFFFFFFFFFFFFFFFFFFFFFFFFFFFFFFFFFFFFFFFFFFFF
@FS10000125:26:BPA73017-1023:1:1101:8820:1500 1:N:0:6
CCGTCAATTTCGTCGAGTACGCTCAAATGACTAGATCGGAAGAGC
+
FFFFFFFFFFFFFFFFFFFFFFFFFFFFFFFFFFFFFFFFFFFFF
@FS10000125:26:BPA73017-1023:1:1101:9050:1500 1:N:0:6
CCGTAAACTTCGTCGAGTACGCTCAACCCTAAAGATCGGAAGAGC
+
FFF,FFFFFFFFFFFFFFFFFFFFFFFFFFF,F:FFFFFFFFFFF
@FS10000125:26:BPA73017-1023:1:1101:9370:1500 1:N:0:6
TTTGTGTAACTTCGTCGAGTACGCTCAATTAGTAAGATCGGAAGA
+
FF::FF:FFFFFFF:F:FF:FFFFFFFF,FFFFFFFFFFFFFFFF
@FS10000125:26:BPA73017-1023:1:1101:9460:1500 1:N:0:6
GCGGTAACTTCGTCGAGTACGCTCAAAGTAAAAGATCGGAAGAGC
+
FFFFFFFFFFFFFFFFFFFFFFFFFFFFFFFFFFFFFFFFFFFFF
@FS10000125:26:BPA73017-1023:1:1101:9690:1500 1:N:0:6
TGACAACTTCGTCGAGTACGCTCAAACCCAAAGATCGGAAGAGCA
+
FFFFFFFFFFFFFFFFFFFFFFFFFFFFFFFFFFFFFFFFFFFFF
@FS10000125:26:BPA73017-1023:1:1101:9950:1500 1:N:0:6
CCGATACCTTCGTCGAGTACGCTCAAAGGTTGAGATCGGAAGAGC
+
FFFFFFFFFFFFFFFFFFFFFFFFFFFFFFFFFFFFFFFFFFFFF
@FS10000125:26:BPA73017-1023:1:1101:11270:1500 1:N:0:6
CCGTAAACTTCGTCGAGTACGCTCAATGGTTTAGATCGGAAGAGC
+
:F,F::FFFFFFFFFFFFFFFFFFFFFFFFFFFFFFFFFFFFFFF
@FS10000125:26:BPA73017-1023:1:1101:11420:1500 1:N:0:6
TCGTCAATTTCGTCGAGTACGCTCAAATGGATAGATCGGAAGAGC
+
FFFFFFFFFFFFFFFFFFFFFFFFFFFFFFFFFFFFFFFFFFFFF
@FS10000125:26:BPA73017-1023:1:1101:11490:1500 1:N:0:6
TTTAATTAACTTCGTCGAGTACGCTCAATAGACCAGATCGGAAGA
+
FFFFFFFFFFFFFFFFFFFFFFFFFFFFFFFFFFFFFFFFFFFFF
@FS10000125:26:BPA73017-1023:1:1101:11830:1500 1:N:0:6
GCGCCGACTTCGTCGAGTACGCTCAAAGAGTAAGATCGGAAGAGC
+
,F,F:::FFFFFFF::FFFFFFFF:F::FF::F:FFFF::FFFFF
@FS10000125:26:BPA73017-1023:1:1101:11860:1500 1:N:0:6
CTGTAACTTCGTCGAGTACGCTCAAACTGGTAGATCGGAAGAGCA
+
F:FFFFFFFFFFFFFFFFFFFFFFFFFFFFFFFFFFFFFFFFFFF
@FS10000125:26:BPA73017-1023:1:1101:11960:1500 1:N:0:6
TTGCCAACTTCGTCGAGTACGCTCAAAGAGTTAGATCGGAAGAGC
+
FFFFFFFFFFFFFFFFFFFFFFFFFFFFFFFFFFFFFFFFFFFFF
@FS10000125:26:BPA73017-1023:1:1101:12030:1500 1:N:0:6
TTGTTAACTTCGTCGAGTACGCTCAAAGTGAAAGATCGGAAGAGC
+
FFFFFFFFFFFFFFFFFFFFFFFFFFFFFFFFFFFFFFFFFFFFF
@FS10000125:26:BPA73017-1023:1:1101:12710:1500 1:N:0:6
GCGGCAACTTCGTCGAGTACGCTCAAACTGTGAGATCGGAAGAGC
+
FFFFFFFFFFFFFFFFFFFFFFFFFFFFFFFFFFFFFFFFFFFFF
@FS10000125:26:BPA73017-1023:1:1101:12930:1500 1:N:0:6
TTGACTGGACTTCGTCGAGTACGCTCAAGTCTCCAGATCGGAAGA
+
FFFFFFFFFFFFFFFFFFFFFFFFFFFFFFFFFFFFFFFFFFFFF
@FS10000125:26:BPA73017-1023:1:1101:13650:1500 1:N:0:6
ACGCTCGGCAACTTCGTAGAGTACGCTCAATCAAGAAGATCGGAA
+
FFFFFFFFFFFFFFFFFFFFFFFFFFFFFFFFFFFFFFFFFFFFF
@FS10000125:26:BPA73017-1023:1:1101:13990:1500 1:N:0:6
TCGGAAACCTCGTCGAGTACGCTCAAGCATTCAGATCGGAAGAGC
+
FFFFFFFFFFFFFFFFFFFFFFFFFFFFFFFFFFFFFFFFFFFFF
@FS10000125:26:BPA73017-1023:1:1101:14110:1500 1:N:0:6
TTGCAAACTTCGTCGAGTACGCTCAAGACTGTAGATCGGAAGAGC
+
FFFFFFFFFFFFFFFFFFFFFFFFFFFFFFFFFFFFFFFFFFFFF
@FS10000125:26:BPA73017-1023:1:1101:14610:1500 1:N:0:6
GGGAACAACTTCGTCGAGTACGCTCAATAGAATAGATCGGAAGAG
+
FFFFFFFFFFFFFFFFFFFFFFFFFFFFFFFFFFFFFFFFFFFFF
@FS10000125:26:BPA73017-1023:1:1101:14920:1500 1:N:0:6
TGACTGGACCTTCGTCGAGTACGCTCAAGAACCCAGATCGGAAGA
+
FFFFFFFFFFFFFFFFFFFFFFFFFFFFFFFFFFFFFFFFFFFFF
@FS10000125:26:BPA73017-1023:1:1101:14930:1500 1:N:0:6
AAGTAACTTCGTCGAGTACGCTCAAGTTTAAAGATCGGAAGAGCA
+
FFFFFFFFFFFFFFFFFFFFFFFFFFFFFFFFFFFFFFFFFFFFF
@FS10000125:26:BPA73017-1023:1:1101:14970:1500 1:N:0:6
CTGCAAACTTCGTCGAGTACGCTCAAGCCAGAAGATCGGAAGAGC
+
FFFFFFFFFFFFFFFFFFFFFFFFFFFFFFFFFFFFFFFFFFFFF
@FS10000125:26:BPA73017-1023:1:1101:15350:1500 1:N:0:6
CTGCAAACTTCGTCGAGTACGCTCAAAATTAAAGATCGGAAGAGC
+
FFFFFFFFFFFFFFFFFFFFFFFFFFFFFFFFFFFFFFFFFFFFF
@FS10000125:26:BPA73017-1023:1:1101:15860:1500 1:N:0:6
GTGTTAAACTTCGTCGAGTACGCTCAACTACGGAGATCGGAAGAG
+
FFFFFFFFFFFFFFFFFFFFFFFFFFFFFFFFFFFFFFFFFFFFF
@FS10000125:26:BPA73017-1023:1:1101:16160:1500 1:N:0:6
TCGGAATCTTCGTCGAGTACGCTCAATCCACGAGATCGGAAGAGC
+
FFFFFFFFFFFFFFFFFFFFFFFFFFFFFFFFFFFFFFFFFFFFF
@FS10000125:26:BPA73017-1023:1:1101:16380:1500 1:N:0:6
TTGACTGGACTTCGTCGAGTACGCTCAATTCAAGAGATCGGAAGA
+
FFFFFFFFFFFFFFFFFFFFFFFFFFFFFFFFFFFFFFFFFFFFF
@FS10000125:26:BPA73017-1023:1:1101:16420:1500 1:N:0:6
TTGAAGAACTTCGTCGAGTACGCTCAAAATAAGAGATCGGAAGAG
+
FFFFFFFFFFFFFFFFFFFFFFFFFFFFFFFFFFFFFFFFFFFFF
@FS10000125:26:BPA73017-1023:1:1101:16440:1500 1:N:0:6
CCGCAACTTCGTCGAGTACGCTCAACGGTTAAGATCGGAAGAGCA
+
FFFFFFFFFFFFFFFFFFFFFFFFFFFFFFFFFFFFFFFFFFFFF
@FS10000125:26:BPA73017-1023:1:1101:1090:1510 1:N:0:6
GCGCCAACTTCGTCGAGTACGCTCAAGGTGAGAGATCGGAAGAGC
+
:F:FFFFFFFFFFFFFFFFFFFFFFFFFFFFFFFFFFFFFFFFFF
@FS10000125:26:BPA73017-1023:1:1101:1300:1510 1:N:0:6
TCGCTACCTTCGTCGAGTACGCTCAAACATGTAGATCGGAAGAGC
+
FFFFFFFFFFFFFFFFFFFFFFFFFFFFFFFFFFFFFFFFFFFFF
@FS10000125:26:BPA73017-1023:1:1101:1330:1510 1:N:0:6
TTAACAAACTTCGTCGAGTACGCTCAATCCTAAAGATCGGAAGAG
+
FFFFFFFFFFFFFFFFFFFFFFFFFFFFFFFFFFFFFFFFFFFFF
@FS10000125:26:BPA73017-1023:1:1101:1870:1510 1:N:0:6
TTGAACTTCGTCGAGTACGCTCAATCTTTAAGATCGGAAGAGCAC
+
FFFFFFFFFFFFFFFFFFFFFFFFFFFFFFFFFFFFFFFFFFFFF
@FS10000125:26:BPA73017-1023:1:1101:1980:1510 1:N:0:6
TTGCTCAACTTCGTCGAGTACGCTCAAGGAGAGAGATCGGAAGAG
+
FFFFFFFFFFFFFFFFFFFFFFFFFFFFFFFFFFFFFFFFFFFFF
@FS10000125:26:BPA73017-1023:1:1101:2810:1510 1:N:0:6
GCGCGCGCTTCGTCGAGTACGCTCAAAAAAAGAGATCGGAAGAGC
+
FFFFFFFFFFFFFFFFFFFFFFFFFFFFFFFFFFFFFFFFFFFFF
@FS10000125:26:BPA73017-1023:1:1101:2860:1510 1:N:0:6
TTGTCAACTTCGTCGAGTACGCTCAAGGGAATAGATCGGAGAGCA
+
FFFFFFFFFFFFFFFFFFFFFFFFFFFFFFFFFFFFFFFFFFFFF
@FS10000125:26:BPA73017-1023:1:1101:3170:1510 1:N:0:6
GCGGAATCTTCGTCGAGTACGCTCAATGGATAAGATCGGAAGAGC
+
FFFFFFFFFFFFFFFFFFFFFFFFFFFFFFFFFFFFFFFFFFFFF
@FS10000125:26:BPA73017-1023:1:1101:3190:1510 1:N:0:6
TTGCAAACTTCGTCGAGTACGCTCAATTCGATAGATCGGAAGAGC
+
FFF:,FF,F:F:FF:,FFFF:FFF,,FF:,FF:FFF,::FFFFF,
@FS10000125:26:BPA73017-1023:1:1101:3340:1510 1:N:0:6
TATTAACTTCGTCGAGTACGCTCAATTTAAAAGATCGGAAGAGCA
+
FF:FFFFFFFFFFFFFFFFFFFFFFFFFFFFFFFFFFFFFFFFFF
@FS10000125:26:BPA73017-1023:1:1101:3460:1510 1:N:0:6
GGGACAACTTCGTCGAGTACGCTCAAAATAGTAGATCGGAAGAGC
+
FFFFFFFFFFFFFFFFFFFFFFFFFFFFFFFFFFFFFFFFFFFFF
@FS10000125:26:BPA73017-1023:1:1101:3620:1510 1:N:0:6
TTGACTGGACTTCGTCGAGTACGCTCAACCATTAAGATCGGAAGA
+
FFFFFFFFFFFFFFFFFFFFFFFFFFFFFFFFFFFFFFFFFFFFF
@FS10000125:26:BPA73017-1023:1:1101:3640:1510 1:N:0:6
TTGACAACTTCGTCGAGTACGCTCAACAATGAAGATCGGAAGAGC
+
FFFFFFFFFFFFFFFFFFFFFFFFFFFFFFFFFFFFFFFFFFFFF
@FS10000125:26:BPA73017-1023:1:1101:3830:1510 1:N:0:6
CCGTAAACTTCGTCGAGTACGCTCAAAGTCCAAGATCGGAAGAGC
+
FFFFFFFFFFFFFFFFFFFFFFFFFFFFFFFFFFFFFFFFFFFFF
@FS10000125:26:BPA73017-1023:1:1101:4580:1510 1:N:0:6
TCTGTGAACTTCGTCGAGTACGCTCAAATGTAAAGATCGGAAGAG
+
FFFFFFFFFFFFFFFFFFFFFFFFFFFFFFFFFFFFFFFFFFFFF
@FS10000125:26:BPA73017-1023:1:1101:5870:1510 1:N:0:6
GCCGCAACTTCGTCGAGTACGCTCAATACAGAAGATCGGAAGAGC
+
FFFFFFFFFFFFFFFFFFFFFFFFFFFFFFFFFFFFFFFFFFFFF
@FS10000125:26:BPA73017-1023:1:1101:6860:1510 1:N:0:6
GCGGCAACTTCGTCGAGTACGCTCAAATGCCCAGATCGGAAGAGC
+
FFFFFFFFFFFFFFFFFFFFFFFFFFFFFFFFFFFFFFFFFFFFF
@FS10000125:26:BPA73017-1023:1:1101:7170:1510 1:N:0:6
TTGCAAACTTCGTCGAGTACGCTCAAGAAACCAGATCGGAAGAGC
+
,:F:,:FFF,FF:F::F:F:FFFF:,:F:FFF:FFF,F:FF:FF:
@FS10000125:26:BPA73017-1023:1:1101:7410:1510 1:N:0:6
TTGGTAACTTCGTCGAGTACGCTCAATTCATCAGATCGGAAGAGC
+
FFFFFFFFFFFFFFFFFFFFFFFFFFFFFFFFFFFFFFFFFFFFF
@FS10000125:26:BPA73017-1023:1:1101:8570:1510 1:N:0:6
TTGGAACTTCGTCGAGTACGCTCAACCGAAAAGATCGGAAGAGCA
+
,:FFFFFFFFFFFFFFFFFFFFFF:FFFFF:FFFFFF:FFFFFFF
@FS10000125:26:BPA73017-1023:1:1101:8630:1510 1:N:0:6
TGGTAAACTTCGTAGAGTACGCTCAACAGTAATGATCGGAAGAGC
+
,:FFF,FFFFF:F::FFFF:::::,FF:FFFF,:FFFFF:FFF:F
@FS10000125:26:BPA73017-1023:1:1101:9360:1510 1:N:0:6
CCGGGAACTTCGTCGAGTACGCTCAAGTAGGTAGATCGGAAGAGC
+
FFFFFFFFFFFFFFFFFFFFFFFFFFFFFFFFFFFFFFFFFFFFF
@FS10000125:26:BPA73017-1023:1:1101:10650:1510 1:N:0:6
TGGAAACTTCGTCGAGTACGCTCAACATTCAAGATCGGAAGAGCA
+
FFFFFFFFFFFFFFFFFFFFFFFFFFFFFFFFFFFFFFFFFFFFF
@FS10000125:26:BPA73017-1023:1:1101:11800:1510 1:N:0:6
GATATAACTTCGTCGAGTACGCTCAATTCAACAGATCGGAAGAGC
+
,F,FFFFFFFFFFFFFFFFFFFFFFFFFF:FFFFFFFFFFFFFFF
@FS10000125:26:BPA73017-1023:1:1101:11980:1510 1:N:0:6
TCAGTAACTTCGTCGAGTACGCTCAAGAGGACAGATCGGAAGAGC
+
FFFFFFFFFFFFFFFFFFFFFFFFFFFFFFFFFFFFFFFFFFFFF
@FS10000125:26:BPA73017-1023:1:1101:12820:1510 1:N:0:6
TTGCTAAACTTCGTCGAGTACGCTCAATTTGACAGATCGGAAGAG
+
FFFFFFFFFFFFFFFFFFFFFFFFFFFFFFFFFFFFFFFFFFFFF
@FS10000125:26:BPA73017-1023:1:1101:12890:1510 1:N:0:6
GCCGCCGGACTTCGTTCGAGTACGCTCAAGTTTAGAGATCGGAAG
+
FFFFFFFFFFFFFFFFFFFFFFFFFFFFFFFFFFFFFFFFFFFFF
@FS10000125:26:BPA73017-1023:1:1101:13030:1510 1:N:0:6
GAGGCAACTTCGTCGAGTACGCTCAAATTGCAAGATCGGAAGAGC
+
FFFFFFFFFFFFFFFFFFFFFFFFFFFFFFFFFFFFFFFFFFFFF
@FS10000125:26:BPA73017-1023:1:1101:13820:1510 1:N:0:6
TTGAAACTTCGTCGAGTACGCTCAAAGTGTAAGATCGGAAGAGCA
+
FFFFFFFFFFFFFFFFFFFFFFFFFFFFFFFFFFFFFFFFFFFFF
@FS10000125:26:BPA73017-1023:1:1101:13890:1510 1:N:0:6
GCGCTAACTTCGTCGAGTACGCTCAAATATGAAGATCGGAAGAGC
+
FFFFFFFFFFFFFFFFFFFFFFFFFFFFFFFFFFFFFFFFFFFFF
@FS10000125:26:BPA73017-1023:1:1101:14060:1510 1:N:0:6
GCGCCAACTTCGTCGAGTACGCTCAAATTCATAGATCGGAAGAGC
+
,FFF:FFFFFFFFF:FFFFFFFFF:FFFFFFF:FFFFFFFFFF:F
@FS10000125:26:BPA73017-1023:1:1101:14070:1510 1:N:0:6
TCGGTAACTTCGTCGAGTACGCTCAATGGTATAGATCGGAAGAGC
+
FFFFFFFFFFFFFFFFFFFFFFFFFFFFFFFFFFFFFFFFFFFFF
@FS10000125:26:BPA73017-1023:1:1101:15290:1510 1:N:0:6
TCGAGAACTTCGTCGAGTACGCTCAACAAAATAGATCGGAAGACA
+
FFFFFFFFFFFFFFFFFFFFFFFFFFFFFFFFFFFFFFFFFFFFF
@FS10000125:26:BPA73017-1023:1:1101:15510:1510 1:N:0:6
TTGTCGAACTTCGTCGAGTACGCTCAATGGGGTAGATCGGAAGAG
+
FFFFFFFFFFFFFFFFFFFFFFFFFFFFFFFFFFFFFFFFFFFFF
@FS10000125:26:BPA73017-1023:1:1101:16010:1510 1:N:0:6
TCTCTAAACTTCGTCGAGTACGCTCAATCAGGGAGATCGGAAGAG
+
FFFFFFFFFFFFFFFFFFFFFFFFFFFFFFFFFFFFFFFFFFFF:
@FS10000125:26:BPA73017-1023:1:1101:1080:1520 1:N:0:6
TCGCAAACTTCGTCGAGTAAGCTCAATAACTGAGATCGGAAGAGC
+
FFFFFFFFFFFFFFFFFFFFFFFFFFFFFFFFFFFFFFFFFFFFF
@FS10000125:26:BPA73017-1023:1:1101:1180:1520 1:N:0:6
TTGACTGGACTTCGTCGAGTACGCTCAACCACCCAGATCGGAAGA
+
FFF:FF,:FF,:F:::FFF,FFFFF:FFFFFF,FFF,FF:FFFF,
@FS10000125:26:BPA73017-1023:1:1101:1210:1520 1:N:0:6
CCGGCATCTTCGTCGAGTACGCTCAAATACGGAGATCGGAAGAGC
+
FFFFFFFFFFFFFFFFFFFFFFFFFFFFFFFFFFFFFFFFFFFFF
@FS10000125:26:BPA73017-1023:1:1101:1430:1520 1:N:0:6
TGGCAAACTTCGTCGAGTACGCTCAATAGCCGAGATCGGAAGAGC
+
F::FFFFFFFFFFFFFFFFFFFFFFFFFFFFFFFFFFFFFFFFFF
@FS10000125:26:BPA73017-1023:1:1101:1780:1520 1:N:0:6
TTGCAGAACTTCGTCGAGTACGCTCAAGATACAAGATCGGAAGAG
+
FFFFFFFFFFFFFFFFFFFFFFFFFFFFFFFFFFFFFFFFFFFFF
@FS10000125:26:BPA73017-1023:1:1101:2870:1520 1:N:0:6
GGGACAACTTCGTCGAGTACGCTCAACAGGGGAGATCGGAAGAGC
+
FFFFFFFFFFFFFFFFFFFFFFFFFFFFFFFFFFFFFFFFFFFFF
@FS10000125:26:BPA73017-1023:1:1101:3250:1520 1:N:0:6
GAGCAAACTTCGTCGAGTACGCTCAAGATGAAAGATCGGAAGAGC
+
F,FFF:F:,,,F,FF,F:::F:,,:,FF:FFF,F,,:FF:,F:F,
@FS10000125:26:BPA73017-1023:1:1101:3710:1520 1:N:0:6
GCGCAACTTCGTCGAGTACGCTCAATATAGTAGATCGGAAGAGCA
+
,F,F:FFFFFFFFFFFFFFFFFF:FFFFFFFFFFFFFFFFFFFFF
@FS10000125:26:BPA73017-1023:1:1101:3840:1520 1:N:0:6
TTGGCAACTTCGTCGAGTACGCTCAAAAGTCCAGATCGGAAGAGC
+
FFF:FFFFFFFFFFFFFFFFFFFFFFFFFFFFFFFFFFFFFFFFF
@FS10000125:26:BPA73017-1023:1:1101:3880:1520 1:N:0:6
TCGTGTTAACTTCGTCGAGTACGCTCAAGTCTAGAGATCGGAAGA
+
FFFFFFFFFFFFFFFFFFFFFFFFFFFFFFFFFFFFFFFFFFFFF
@FS10000125:26:BPA73017-1023:1:1101:4080:1520 1:N:0:6
TCGTTGAACTTCGTCGAGTACGCTCAAAGATATAGATCGGAAGAG
+
FFFF,FFFFFFFFFFFFFFFFFFFFFF,FFF,FFFFFFFFFFFFF
@FS10000125:26:BPA73017-1023:1:1101:4880:1520 1:N:0:6
TCGCCAACTTCGTCGAGTACGCTCAAGTCTAGAGATCGGAAGAGC
+
,F,FFFFFFFFFFFFFFFFFFFFFFFF:FFFFFFFFFFFFFFFFF
@FS10000125:26:BPA73017-1023:1:1101:5180:1520 1:N:0:6
ACGCAAACTTCGTCGAGTACGCTCAATAGAGTAGATCGGAAGAGC
+
FFFFFFFFFFFFFFFFFFFFFFFFFFFFFFFFFFFFFFFFFFFFF
@FS10000125:26:BPA73017-1023:1:1101:5230:1520 1:N:0:6
TTGAAAAACTTCGTCGAGTACGCTCAATGAAATAGATCGGAAGAG
+
FFFFFFFFFFFFFFFFFFFFFFFFFFFFFFFFFFFFFFFFFFFFF
@FS10000125:26:BPA73017-1023:1:1101:5380:1520 1:N:0:6
ACGCAAACTTCGTCGAGTACGCTCAATAGAGTAGATCGGAAGAGC
+
FFFFFFFFFFFFFFFFFFFFFFFFFFFFFFFFFFFFFFFFFFFFF
@FS10000125:26:BPA73017-1023:1:1101:5790:1520 1:N:0:6
TTGTTGAACTTCGTCGAGTACGCTCAAAGACGGAGATCGGAAGAG
+
FFFFFFFFFFFFFFFFFFFFFFFFFFFFFFFFFFFFFFFFFFFFF
@FS10000125:26:BPA73017-1023:1:1101:6380:1520 1:N:0:6
TCAGCAACTTCGTCGAGTACGCTCAATAACGAGAGATCGGAAGAG
+
FFFFFFFFFFFFFFFFFFFFFFFFFFFFFFFFFFFFFFFFFFFFF
@FS10000125:26:BPA73017-1023:1:1101:6410:1520 1:N:0:6
AGACACACAACTTCGTCGAGTACGCTCAAGGTATTAGATCGGAAG
+
FFFFFFFFFFFFFFFFFFFFFFFFFFFFFFFFFFFFFFFFFFFFF
@FS10000125:26:BPA73017-1023:1:1101:6420:1520 1:N:0:6
TTTTTAAACTTCGTCGAGTACGCTCAAGGCAAAAGATCGGAAGAG
+
FFFFFFFFFFFFFFFFFFFFFFFFFFFFFFFFFFFFFFFFFFFFF
@FS10000125:26:BPA73017-1023:1:1101:6880:1520 1:N:0:6
GCGGCAACTTCGTCGAGTACGCTCAATTAATCAGATCGGAAGAGC
+
,F:FFF,FFFFFFFFF:FFFFFFF:F:FF,FFFFFFF:F,FFF:F
@FS10000125:26:BPA73017-1023:1:1101:7300:1520 1:N:0:6
CCGGCAACTTCGTCGAGTACGCTCAAGCCAAAAGATCGGAAGAGC
+
FFFFFFFFFFFFFFFFFFFFFFFFFFFFFFFFFFFFFFFFFFFFF
@FS10000125:26:BPA73017-1023:1:1101:7330:1520 1:N:0:6
TTGCAGAACTTCGTCGAGTACGCTCAAACATCAAGATCGGAAGAG
+
FFFFFFFFFFFFFFFFFFFFFFFFFFFFFFFFFFFFFFFFFFFFF
@FS10000125:26:BPA73017-1023:1:1101:7570:1520 1:N:0:6
TTGACTGGACTTCGTCGAGTACGCTCAAGATCAAAGATCGGAAGA
+
FFFFFFFFFFFFFFFFFFFFFFFFFFFFFFFFFFFFFFFFFFFFF
@FS10000125:26:BPA73017-1023:1:1101:8390:1520 1:N:0:6
TTGCCAACTTCGTCGAGTACGCTCAAATCAAAAGATCGGAAGAGC
+
FFFFFFFFFFFFFFFFFFFFFFFFFFFFFFFFFFFFFFFFFFFFF
@FS10000125:26:BPA73017-1023:1:1101:8410:1520 1:N:0:6
TTGTTTATCTTCGTCGAGTACGCTCAAAATCGAAGATCGGAAGAG
+
FFFFFFFFFFFFFFFFFFFFFFFFFFFFFFFFFFFFFFFFFFFFF
@FS10000125:26:BPA73017-1023:1:1101:8430:1520 1:N:0:6
TTCACACAACTTCGTCGAGTACGCTCAATATGTCAGATCGGAAGA
+
:FFFFFFFFFFFFFFFFFFFFFFFFFFFFFFFFFFFFFFFFFFFF
@FS10000125:26:BPA73017-1023:1:1101:8690:1520 1:N:0:6
GGGAACTTCGTCGAGTACGCTCAAGGGTAAAGATCGGAAGAGCAC
+
:FFFFFFFFFFFFFFFFFFFFFFFFFFFFFFFFFFFFFFFFFFFF
@FS10000125:26:BPA73017-1023:1:1101:9030:1520 1:N:0:6
TCGGTAACTTCGTCGAGTACGCTCAAATGTGAAGATCGGAAGAGC
+
FFFFFFFFFFFFFFFFFFFFFFFFFFFFFFFFFFFFFFFFFFFFF
@FS10000125:26:BPA73017-1023:1:1101:9100:1520 1:N:0:6
TTGACTGGACTTCGTCGAGTACGCTCAAACCCTCAGATCGGAAGA
+
FFFFFFFFFFFFFFFFFFFFFFFFFFFFFFFFFFFFFFFFFFFFF
@FS10000125:26:BPA73017-1023:1:1101:10090:1520 1:N:0:6
CCGGAAACTTCGTCGAGTACGCTCAACCCCTGAGATCGGAAGAGC
+
FFFFFFFFFFFFFFFFFFFFFFFFFFFFFFFFFFFFFFFFFFFFF
@FS10000125:26:BPA73017-1023:1:1101:10940:1520 1:N:0:6
GTGAAAACTTCGTCGAGTACGCTCAATTTGGGAGATCGGAAGAGC
+
FFFFFFFFFFFFFFFFFFFFFFFFFFFFFFFFFFFFFFFFFFFFF
@FS10000125:26:BPA73017-1023:1:1101:12020:1520 1:N:0:6
CCGGGAACTTCGTCGAGTACGCTCAACAAAACAGATCGGAAGAGC
+
FFFFFFFFFFFFFFFFFFFFFFFFFFFFFFFFFFFFFFFFFFFFF
@FS10000125:26:BPA73017-1023:1:1101:12340:1520 1:N:0:6
TTAAGGAACTTCGTCGAGTACGCTCAAACGGGCAGATCGGAAGAG
+
FFFFFFFFFFFFFFFFFFFFFFFFFFFFFFFFFFFFFFFFFFFFF
@FS10000125:26:BPA73017-1023:1:1101:12500:1520 1:N:0:6
TTGCTAACTTCGTCGATACGCTCAAACTAGTAGATCGGAAGAGCA
+
F:FFFFFFF:FF:FF,FFFF:FF:F,FFF,:,F:FF:F:FFFFFF
@FS10000125:26:BPA73017-1023:1:1101:13710:1520 1:N:0:6
GCGACAACTTCGTCGAGTACGCTCAAGGATTCAGATCGGAAGAGC
+
FFFFFFFFFFFFFFFFFFFFFFFFFFFFFFFFFFFFFFFFFFFFF
@FS10000125:26:BPA73017-1023:1:1101:14080:1520 1:N:0:6
TAGGTAACTTCGTCGAGTACGCTCAAATTGTGAGATCGGAAGAGC
+
FFFFFFFFFFFFFFFFFFFFFFFFFFFFFFFFFFFFFFFFFFFFF
@FS10000125:26:BPA73017-1023:1:1101:14370:1520 1:N:0:6
CAGCCAACTTCGTCGAGTACGCTCAAAGAACAAGATCGGAAGAGC
+
FFFFFFFFFFFFFFFFFFFFFFFFFFFFFFFFFFFFFFFFFFFFF
@FS10000125:26:BPA73017-1023:1:1101:14460:1520 1:N:0:6
CTGGCTGAACTTCGTCGAGTACGCTCAACGATTGAGATCGGAAGA
+
FFFFFFFFFFFFFFFFFFFFFFFFFFFFFFFFFFFFFFFFFFFFF
@FS10000125:26:BPA73017-1023:1:1101:14680:1520 1:N:0:6
TCGATAACTTCGTCGAGTACGCTCAAGGAATCAGATCGGAAGAGC
+
FFFFFFFFFFFFFFFFFFFFFFFFFFFFFFFFFFFFFFFFFFFFF
@FS10000125:26:BPA73017-1023:1:1101:15140:1520 1:N:0:6
TAGGCCCATCTTCGTCGAGTACGCTCAAAATTTAAGATCGGAAGA
+
FFFFFFFFFFFFFFFFFFFFFFFFFFFFFFFFFFFFFFFFFFFFF
@FS10000125:26:BPA73017-1023:1:1101:15620:1520 1:N:0:6
CGGTGAACTTCGTCGAGTACGCTCAAAAGAAAAGATCGGAAGAGC
+
FFFFFFFFFFFFFFFFFFFFFFFFFFFFFFFFFFFFFFFFFFFFF
@FS10000125:26:BPA73017-1023:1:1101:15820:1520 1:N:0:6
GACTTCGTCGAGTACGCTCAAAATAAAGGATCGGAAGAGCACACG
+
FFFFFFFFFFFFFFFFFFFFFFFFFFFFFFFFFFFFFFFFFFFFF
@FS10000125:26:BPA73017-1023:1:1101:15870:1520 1:N:0:6
TGGCAAAACTTCGTCGAGTACGCTCAAGAATTAAGATCGGAAGAG
+
FFFFFFFFFFFFFFFFFFFFFFFFFFFFFFFFFFFFFFFFFFFFF
@FS10000125:26:BPA73017-1023:1:1101:15950:1520 1:N:0:6
TTGTAAACTTCGTCGAGTACGCTCAAAAAAGGAGATCGGAAGAGC
+
FFFFF:FFFFFFFFF:FFFFFFFFF,FF,F:FFFFF:FFFFFFFF
@FS10000125:26:BPA73017-1023:1:1101:16020:1520 1:N:0:6
CAGTTAACTTCGTCGAGTACGCTCAACCTATTAGATCGGAAGAGC
+
FFFFFFFFFFFFFFFFFFFFFFFFFFFFFFFFFFFFFFFFFFFFF
@FS10000125:26:BPA73017-1023:1:1101:16230:1520 1:N:0:6
TCTGGATAACTTCGTCGAGTACGCTCAACCTACAAGATCGGAAGA
+
,FFFF:F,,FFFFFFFFFFFFFFFFFFFFFF:FFFFFFFFF:,FF
@FS10000125:26:BPA73017-1023:1:1101:1070:1530 1:N:0:6
CTGTTAACTTCGTCGAGTACGCTCAAGCATGGAGATCGGAAGAGC
+
FFFFFFFFFFFFFFFFFFFFFFFFFFFFFFFFFFFFFFFFFFFFF
@FS10000125:26:BPA73017-1023:1:1101:2540:1530 1:N:0:6
TTGACTGGACTTCGTCGAGTACGCTCAACCGTCTAGATCGGAAGA
+
FFFFFFFFFFFFFFFFFFFFFFFFFFFFFFFFFFFFFFFFFFFFF
@FS10000125:26:BPA73017-1023:1:1101:2590:1530 1:N:0:6
ACGCAACTTCGTCGAGTACGCTCAAATTAACAGATCGGAAGAGCA
+
FFFFFFFFFFFFFFFFFFFFFFFFFFFFFFFFFFFFFFFFFFFFF
@FS10000125:26:BPA73017-1023:1:1101:2650:1530 1:N:0:6
GAGTAACTTCGTCGAGTACGCTCAATTGCTCAGATCGGAAGAGCA
+
FFFFFFFFFFFFFFFFFFFFFFFFFFFFFFFFFFFFFFFFFFFFF
@FS10000125:26:BPA73017-1023:1:1101:2710:1530 1:N:0:6
TCTTGAACTTCGTCGAGTACGCTCAAATGATGAGATCGGAAGAGC
+
,FFFFFFFFF:FFFFFF,FFFFFFF,FFFFF:F:FFFFF:,FFFF
@FS10000125:26:BPA73017-1023:1:1101:3020:1530 1:N:0:6
ACGCAACTTCGTCGAGTACGCTCAAAATCAAAGATCGGAAGAGCA
+
FFFFFFFFFFFFFFFFFFFFFFFFFFFFFFFFFFFFFFFFFFFFF
@FS10000125:26:BPA73017-1023:1:1101:3100:1530 1:N:0:6
TCGGAAACTTCGTCGAGTACGCTCAACAAGACAGATCGGAAGAGC
+
FF:FFFFFFFFFFFFFFFFFFFFFFFFFFFFFFFFFFFFFFFFFF
@FS10000125:26:BPA73017-1023:1:1101:3110:1530 1:N:0:6
CAGATAACTTCGTCGAGTACGCTCAAATTCACAGATCGGAAGAGC
+
FFFFFFFFFFFFFFFFFFFFFFFFFFFFFFFFFFFFFFFFFFFFF
@FS10000125:26:BPA73017-1023:1:1101:3290:1530 1:N:0:6
TGGCAAACTTCGTCGAGTACGCTCAAAGTTCTAGATCGGAAGAGC
+
FFFFFFFFFFFFFFFFFFFFFFFFFFFFFFFFFFFFFFFFFF,FF
@FS10000125:26:BPA73017-1023:1:1101:3360:1530 1:N:0:6
TTGGAAACCTTCGTCGAGTACGCTCAACAAGTAAGATCGGAAGAG
+
FFFFFFFFFFFFFFFFFFFFFFFFFFFFFFFFFFFFFFFFFFFFF
@FS10000125:26:BPA73017-1023:1:1101:3560:1530 1:N:0:6
TTGAAAACTTCGTCGAGTACGCTCAATTGTTCCAGATCGGAAGAG
+
,FFFFFFFFFFFFFFFFFFFFFFFFFFFFFFFFFFFFFFFFFFFF
@FS10000125:26:BPA73017-1023:1:1101:3590:1530 1:N:0:6
TCGCAAACTTCGTCGAGTACGCTCAACTATGTAGATCGGAAGAGC
+
FFFFFFFFFFFFFFFFFFFFFFFFFFFFFFFFFFFFFFFFFFFFF
@FS10000125:26:BPA73017-1023:1:1101:3600:1530 1:N:0:6
TCTAAAACTTCGTCGAGTACGCTCAACGGACGAGATCGGAAGAGC
+
,FFF,,FFF:FF:FF:FFFF:FFF::F:FFFF:FFFFF:FFFFFF
@FS10000125:26:BPA73017-1023:1:1101:3670:1530 1:N:0:6
ACTAAACAACTTCGTCGAGTACGCTCAACCGAAAAGATCGGAAGA
+
FFFFFFFFFFFFFFFFFFFFFFFFFFFFFFFFFFFFFFFFFFFFF
@FS10000125:26:BPA73017-1023:1:1101:4330:1530 1:N:0:6
TCGTAAACTTCGTCGAGTACGCTCAATACGAAAGATCGGAAGAGC
+
FFFFFFFFFFFFFFFFFFFFFFFFFFFFFFFFFFFFFFFFFFFFF
@FS10000125:26:BPA73017-1023:1:1101:4440:1530 1:N:0:6
GAGAACTTCGTCGAGTACGCTCAATATAGAAGATCGGAAGAGCAC
+
,FFF,F::FFFFFFF:FFFF:FF:FFFF:FFFFFFFFFFFFFFF:
@FS10000125:26:BPA73017-1023:1:1101:4540:1530 1:N:0:6
TTGTGAACTTCGTCGAGTACGCTCAAAACCAAAGATCGGAAGAGC
+
F:FFFFFFFFFFFFFFFFFFFFFFFFFFFFFFFFFFFFFFFFFFF
@FS10000125:26:BPA73017-1023:1:1101:4660:1530 1:N:0:6
TCTATAAACTTCGTCGAGTACGCTCAAAGCAGGAGATCGGAAGAG
+
FFFFFFFFFFFFFFFFFFFFFFFFFFFFFFFFFFFFFFFFFFFFF
@FS10000125:26:BPA73017-1023:1:1101:4710:1530 1:N:0:6
GCATTAACTTCGTCGAGTACGCTCAAAACCTTAGATCGGAAGAGC
+
FFFFFFFFFFFFFFFFFFFFFFFFFFFFFFFFFFFFFFFFFFFFF
@FS10000125:26:BPA73017-1023:1:1101:5380:1530 1:N:0:6
TTTGTAACTTCGTCGAGTACGCTCAACAGTTTAGATCGGAAGAGC
+
FFFFFFFFFFFFFFFFFFFFFFFFFFFFFFFFFFFFFFFFFFFFF
@FS10000125:26:BPA73017-1023:1:1101:5620:1530 1:N:0:6
TGGCCAACTTCGTCGAGTACGCTCAAATTGTAAGATCGGAAGAGC
+
FFFFFFFFFFFFFFFFFFFFFFFFFFFFFFFFFFFFFFFFFFFFF
@FS10000125:26:BPA73017-1023:1:1101:6650:1530 1:N:0:6
TTTCCAAACTTCGTCGAGTACGCTCAACTATGTAGATCGGAAGAG
+
,F:FFFFFFFFFFFFFFFFFFFFFFF,FFFFFFFFFFFFFFFFFF
@FS10000125:26:BPA73017-1023:1:1101:7020:1530 1:N:0:6
TCGACACCTAACTTCGTCGAGTACGCTCAAACTTAAAGATCGGAA
+
FFFFFFFFFFFFFFFFFFFFFFFFFFFFFFFFFFFFFFFFFFFFF
@FS10000125:26:BPA73017-1023:1:1101:7040:1530 1:N:0:6
TCGGCGACTCTTCGTCGAGTACGCTCAAGATAGAAGATCGGAAGA
+
FFFFFFFFFFFFFFFFFFFFFFFFFFFFFFFFFFFFFFFFFFFFF
@FS10000125:26:BPA73017-1023:1:1101:8030:1530 1:N:0:6
GCGTAAACTTCGTCGAGTACGCTCAATTATAGAGATCGGAAGAGC
+
FFFFFFFFFFFFFFFFFFFFFFFFFFFFFFFFFFFFFFFFFFFFF
@FS10000125:26:BPA73017-1023:1:1101:8460:1530 1:N:0:6
TAACTGGACTTCGTCGAGTACGCTCAACTAGCAAGATCGGAAGAG
+
,,FF:FFFFFFFFFFFFFFFFFFFFFFF:FFF:FFF,FFFFF:FF
@FS10000125:26:BPA73017-1023:1:1101:8540:1530 1:N:0:6
AAGCAGCAACTTCGTCGAGTACGCTCAAGCGGTGAGATCGGAAGA
+
FFFFFFFFFFFFFFFFFFFFFFFFFFFFFFFFFFFFFFFFFFFFF
@FS10000125:26:BPA73017-1023:1:1101:8750:1530 1:N:0:6
CCGTAACTTCGTCGAGTACGCTCAACGTTGAAGATCGGAAGAGCA
+
FFFFFFFFFFFFFFFFFFFFFFFFFFFFFFFFFFFFFFFFFFFFF
@FS10000125:26:BPA73017-1023:1:1101:9100:1530 1:N:0:6
TGGAACTTCGTCGAGTACGCTCAAATTGTTAGATCGGAAGAGCAC
+
FFFFFFFFFFFFFFFFFFFFFFFFFFFFFFFFFFFFFFFFFFFFF
@FS10000125:26:BPA73017-1023:1:1101:9210:1530 1:N:0:6
GTGGAACTTCGTCGAGTACGCTCAACTAGGTAGATCGGAAGAGCA
+
FFFFFFFFFFFFFFFFFFFFFFFFFFFFFFFFFFFFFFFFFFFFF
@FS10000125:26:BPA73017-1023:1:1101:9470:1530 1:N:0:6
GCCTAAACTTCGTCGAGTACGCTCAAATTTCAAGATCGGAAGAGC
+
,FF,,FFFFFFFFFFFFFFFFFFFFF:::FFFFFFFFFFFFFFFF
@FS10000125:26:BPA73017-1023:1:1101:10550:1530 1:N:0:6
TTGAAAACTTCGTCGAGTACGCTCAATCGGATAGATCGGAAGAGC
+
FFFFFFFFFFFFFFFFFFFFFFFFFFFFFFFFFFFFFFFFFFFFF
@FS10000125:26:BPA73017-1023:1:1101:10590:1530 1:N:0:6
CAGCAACTTCGTCGAGTACGCTCAAATTAATAGATCGGAAGAGCA
+
FFFFFFFFFFFFFFFFFFFFFFF:FFFFF:FFFFFFFFFFFFFFF
@FS10000125:26:BPA73017-1023:1:1101:10600:1530 1:N:0:6
TTGGCAGAACTTCGTCGAGTACGCTCAACAGTGAAGATCGGAAGA
+
FF,,:F,::FFFFF:::F,F:F:,:FF:FF,:FF:,:F,:FFF,F
@FS10000125:26:BPA73017-1023:1:1101:10840:1530 1:N:0:6
GCGCTAACTTCGTCGAGTACGCTCAATGATATAGATCGGAAGAGC
+
FFFFFFFFFFFFFFFFFFFFFFFFFFFFFFFFFFFFFFFFFFFFF
@FS10000125:26:BPA73017-1023:1:1101:11200:1530 1:N:0:6
GCGCTAACTTCGTCGAGTACGCTCAAGTATAAAGATCGGAAGAGC
+
FFFF:FFFFFFFFFFFFFFFFFFFFF,F,,FFFFFFFFFFFFFFF
[truncated: 34,305,494 more chars]
