# Supplementary material for: Non-templated addition and template switching by Moloney murine leukemia virus (MMLV)-based reverse transcriptases co-occur and compete with each other
Source: J Biol Chem. 2019 Oct 22;294(48):18220–31. doi: 10.1074/jbc.RA119.010676 (PMC6885630; doi:10.1074/jbc.RA119.010676)
Supplement: Supporting Information [file supp_RA119.010676_155253_1_supp_413280_pzhsrd.zip › Non-template addition/NTA-P-4rNV5FAM-C.fastq]

@FS10000125:26:BPA73017-1023:1:1101:2480:1000 1:N:0:7
TCTAAACTTCGTCGAGTACGCTCAACGGATGAGATCGGAAGAGCA
+
FFFFFFFFFFFFFFFFFFFFFFFFFFFFFFFFFFFFFFFFFFFFF
@FS10000125:26:BPA73017-1023:1:1101:2700:1000 1:N:0:7
GACCTAACTTCGTCGAGTACGCTCAAGCGAAGAGATCGGAAGAGC
+
FFFFFFFFFFFFFFFFFFFFFFFFFFFFFFFFFFFFFFFFFFFFF
@FS10000125:26:BPA73017-1023:1:1101:3450:1000 1:N:0:7
GCGTAGAACTTCGTCGAGTACGCTCAACCAAGAAGATCGGAAGAG
+
:F,FFFFFFFFFFFF:FFFF:FFFF:FFFFFFFFFFFFFF:FFFF
@FS10000125:26:BPA73017-1023:1:1101:4910:1000 1:N:0:7
GAGCAAACTTCGTCGAGTACGCTCAATATGGAAGATCGGAAGAGC
+
:FFFFFFFFFFFFFFFFFFFFFFFFFFFFFFFFFFFFFFFFFFFF
@FS10000125:26:BPA73017-1023:1:1101:5110:1000 1:N:0:7
TCGAACTTCGTCGAGTACGCTCAAAGAAAGAGATCGGAAGAGCAC
+
FFFFFFFFFFFFFFFFFFFFFFFFFFFFFFFFFFFFFFFFFFFFF
@FS10000125:26:BPA73017-1023:1:1101:5990:1000 1:N:0:7
TTGACTGGACTTCGTCGAGTACGCTCAATCCAAAAGATCGGAAGA
+
FF:FFFFFFFFFFFFFFFFFFFFFFFFFFFFFFFFFFFFFFFFFF
@FS10000125:26:BPA73017-1023:1:1101:6180:1000 1:N:0:7
TTGTAACTTCGTCGAGTACGCTCAATTACGGAGATCGGAAGAGCA
+
FFFFFFFFFFFFFFFFFFFFFFFFFFFFFFFFFFFFFFFFFFFFF
@FS10000125:26:BPA73017-1023:1:1101:6640:1000 1:N:0:7
TTGGTCAACTTCGTCGAGTACGCTCAAATCGAGAGATCGGAAGAG
+
FFFFFFFFFFFFFFFFFFFFFFFFFFFFFFFFFFFFFFFFFFFFF
@FS10000125:26:BPA73017-1023:1:1101:6760:1000 1:N:0:7
GTGAATGAACTTCGTCGAGTACGCTCAAACGGCAAGATCGGAAGA
+
::FFFFFFFFFFFFFFFFFFFFFFFFFFFFFFFFFFFFFFFFFFF
@FS10000125:26:BPA73017-1023:1:1101:6860:1000 1:N:0:7
CCTTGCCTAACTTCGTCGAGTACGCTCAAGGATCAAGATCGGAAG
+
FFFFFFFFFFFFFFFFFFFFFFFFFFFFFFFFFFFFFFFFFFFFF
@FS10000125:26:BPA73017-1023:1:1101:6940:1000 1:N:0:7
CTGGCAACTTGTCGAGTACGCTCAACCTAGTAGATCGGAAGAGCA
+
FFFFFFFFFFFFFFFFFFFFFFFFFFFFFFFFFFFFFFFFFFFFF
@FS10000125:26:BPA73017-1023:1:1101:7030:1000 1:N:0:7
TTGAAAACTTCGTCGAGTACGCTCAATAATGGAGATCGGAAGAGC
+
FF:FFFFFFFFFFFFFFFFFFFFFFFFFFFFFFFFFFFFFFFFFF
@FS10000125:26:BPA73017-1023:1:1101:8000:1000 1:N:0:7
TCGTTATCTTCGTCGAGTACGCTCAAATCGGAAGATCGGAAGAGC
+
FFFFFFFFFFFFFFFFFFFFFFFFFFFFFFFFFFFFFFFFFFFFF
@FS10000125:26:BPA73017-1023:1:1101:8190:1000 1:N:0:7
CTGAGAACTTCGTCGAGTACGCTCAAAATATAAGATCGGAAGAGC
+
:FFFFFFFFFFFFFFFFFFFFFFFFFFFFFFFFFFFFFFFFFFFF
@FS10000125:26:BPA73017-1023:1:1101:8710:1000 1:N:0:7
TCTTCGTCGAGTACGCTCAAATTAAAAGATCGGAAGAGCACACGT
+
FFFFFFFFFFFFFFFFFFFFFFFFFFFFFFFFFFFFFFFFFFFFF
@FS10000125:26:BPA73017-1023:1:1101:8930:1000 1:N:0:7
TTGCCAACTTCGTCGAGTACGCTCAATGACAGAGATCGGAAGAGC
+
FFFFFFFFFFFFFFFFFFFFFFFFFFFFFFFFFFFFFFFFFFFFF
@FS10000125:26:BPA73017-1023:1:1101:10090:1000 1:N:0:7
TCGGCAACCTCGTCGAGTACGCTCAAGCACATAGATCGGAAGAGC
+
FF:FFFFFFFFFFFFFFFFFFFFFFFFFFFFFFFFFFFFFFFFFF
@FS10000125:26:BPA73017-1023:1:1101:10180:1000 1:N:0:7
TTGCAGGAACTTCGTCGAGTACGCTCAAGCGAAAAGATCGGAAGA
+
FF,FFFFF:FFFF:FFFFFFFFFFFFF,FF:FFFFF:FFFFF,F:
@FS10000125:26:BPA73017-1023:1:1101:10650:1000 1:N:0:7
TTGTGAACTTCGTCGAGTACGCTCAACAACAAAGATCGGAAGAGC
+
FFFFFFFFFFFFFFFFFFFFFFFFFFFFFFFFFFFFFFFFFFFFF
@FS10000125:26:BPA73017-1023:1:1101:11540:1000 1:N:0:7
CCGGGAACTTCGTCGAGTACGCTCAACTAAGTAGATCGGAAGAGC
+
FFFFFFFFFFFFFFFFFFFFFFFFFFFFFFFFFFFFFFFFFFFFF
@FS10000125:26:BPA73017-1023:1:1101:12470:1000 1:N:0:7
TCAAAGAACTTCGTCGAGTACGCTCAAAGTTTCAGATCGGAAGAG
+
FFFFFFF,FFFFFFFFFFFFFFFFFFFFFFFFFFFFFFFFFFFF:
@FS10000125:26:BPA73017-1023:1:1101:12620:1000 1:N:0:7
TCGACGAACTTCGTCGAGTACGCTCAAGGTAATAGATCGGAAGAG
+
FFFFFFFFFFFFFFFFFFFFFFFFFFFFFFFFFFFFFFFFFFFFF
@FS10000125:26:BPA73017-1023:1:1101:13010:1000 1:N:0:7
TGCAAAACTTCGTCGAGTACGCTCAAATTGTCAGATCGGAAGAGC
+
FFFFFFFFFFFFFFFFFFFFFFFFFFFFFFFFFFFFFFFFFFFFF
@FS10000125:26:BPA73017-1023:1:1101:13920:1000 1:N:0:7
ACGAAGTTACGAGGGGCAACTTCGTCGAGTACGCTCAACCCAGTA
+
F:FFFFFFFFFFFFFFFFFFFFFFFFFFFFFFFFFFFFFFFFFFF
@FS10000125:26:BPA73017-1023:1:1101:13980:1000 1:N:0:7
CTGGGGTTAACTTCGTCGAGTACGCTCAATGGGGAAGATCGGAAG
+
FFFFFFFFFFFFFFFFFFFFFFFFFFFFFFFFFFFFFFFFFFFFF
@FS10000125:26:BPA73017-1023:1:1101:14280:1000 1:N:0:7
GGGAAAACTTCGTCGAGTACGCTCAATAATGTAGATCGGAAGAGC
+
,::FFFFFFFFFFFFFFFFFFFFFFFFFFFFFFFFFFFFFFFFFF
@FS10000125:26:BPA73017-1023:1:1101:14900:1000 1:N:0:7
GCGATAACTTCGTCGAGTACGCTCAATACTAAAGATCGGAAGAGC
+
FFFFFFFFFFFFFFFFFFFFFFFFFFFFFFFFFFFFFFFFFFFFF
@FS10000125:26:BPA73017-1023:1:1101:15370:1000 1:N:0:7
GCCTGGCAACTTCGTCGAATACGCTCAAAGTCGGAGATCGGAAGA
+
FFFFFFFFFFFFFFFFFFFFFFFFFFFFFFFFFFFFFFFFFFFFF
@FS10000125:26:BPA73017-1023:1:1101:1340:1010 1:N:0:7
TCTGCAACTTCGTCGAGTACGCTCAATAGTTGAGATCGGAAGAGC
+
FFFFFFFFFFFFFFFFFFFFFFFFFFFFFFFFFFFFFFFFFFFFF
@FS10000125:26:BPA73017-1023:1:1101:1590:1010 1:N:0:7
GCGCAACTTCGTCGAGTACGCTCAAATCAGGAGATCGGAAGAGCA
+
FFFFFFFFFFFFFFFFFFFFFFFFFFFFFFFFFFFFFFFFFFFFF
@FS10000125:26:BPA73017-1023:1:1101:1800:1010 1:N:0:7
TCGAACTTCGTCGAGTACGCTCAAGAAAAAAGATCGGAAGAGCAC
+
FFFFFFFFFFFFFFFFFFFFFFFFFFFFFFFFFFFFFFFFFFFFF
@FS10000125:26:BPA73017-1023:1:1101:2510:1010 1:N:0:7
TTTGCGAACTTCGTCGAGTACGCTCAATCAAAGAGATCGGAAGAG
+
FFFFFFFFFFFFFFFFFFFFFFFFFFFFFFFFFFFFFFFFFFFFF
@FS10000125:26:BPA73017-1023:1:1101:4880:1010 1:N:0:7
TTGACTGGACTTCGTCGAGTACGCTCAACCGAAGAGATCGGAAGA
+
FFFFFFFFFFFFFFFFFFFFFFFFFFFFFFFFFFFFFFFFFFFFF
@FS10000125:26:BPA73017-1023:1:1101:5340:1010 1:N:0:7
GCGCTAACTTGTCGAGTACGCTCAAAAATATAGATCGGAAGAGCA
+
FFFFFFFFFFFFFFFFFFFFFFFFFFFFFFFFFFFFFFFFFFFFF
@FS10000125:26:BPA73017-1023:1:1101:5620:1010 1:N:0:7
TTGTTGAACTTCGTCGAGTACGCTCAAACCCAAAGATCGGAAGAG
+
FFFFFFFFFFFFFFFFFFFFFFFFFFFFFFFFFFFFFFFFFFFFF
@FS10000125:26:BPA73017-1023:1:1101:5790:1010 1:N:0:7
TTGGAAACTTCGTCGAGTACGCTCAAGTTTGCAGATCGGAAGAGC
+
:F:FFFFFFFFFFFFFFFFFFFFFFFFFFFFFFFFFFFFFFFFFF
@FS10000125:26:BPA73017-1023:1:1101:7870:1010 1:N:0:7
TCTAAACTTCGTCGAGTACGCTCAAATTGTTAGATCGGAAGAGCA
+
FFFFFFFFFFFFFFFFFFFFFFFFFFFFFFFFFFFFFFFFFFFFF
@FS10000125:26:BPA73017-1023:1:1101:8900:1010 1:N:0:7
TCGCAACTTCGTCGAGTACGCTCAATAAAATAGATCGGAAGAGCA
+
FFFFFFFFFFFFFFFFFFFFFFFFFFFFFFFFFFFFFFFFFFFFF
@FS10000125:26:BPA73017-1023:1:1101:9120:1010 1:N:0:7
TGGCAACTTCGTCGAGTACGCTCAACGCCACAGATCGGAAGAGCA
+
F:FFF:FFFFFFFFFFFFFFFFFFFFFFFFFFFFFFFFFFFFFF:
@FS10000125:26:BPA73017-1023:1:1101:9380:1010 1:N:0:7
TAGGCTCCAACTTCGTCGAGTACGCTCAACTATTGAGATCGGAAG
+
FFFFFFFFFFFFFFFFFFFFFFFFFFFFFFFFFFFFFFFFFFFFF
@FS10000125:26:BPA73017-1023:1:1101:9670:1010 1:N:0:7
TTGACTGGACTTCGTCGAGTACGCTCAAACGATTAGATCGGAAGA
+
FFFFFFFFFFFFFFFFFFFFFFFFFFFFFFFFFFFFFFFFFFFFF
@FS10000125:26:BPA73017-1023:1:1101:10560:1010 1:N:0:7
TTGCTTAACTTCGTCGAGTACGCTCAAAAAGGAAGATCGGAAGAG
+
,FFFFF,FFF:FFFFF,FFFF:FFF:,FFFFF,FFFFF::FFFFF
@FS10000125:26:BPA73017-1023:1:1101:13380:1010 1:N:0:7
TTGCCAAACTTGTCGAGTACGCTCAAAATATGAGATCGGAAGAGC
+
FFFFFFFFFFFFFFFFFFFFFFFFFFFFFFFFFFFFFFFFFFFFF
@FS10000125:26:BPA73017-1023:1:1101:13930:1010 1:N:0:7
TTGTACAACCTCGTCGAGTACGCTCAAGAATGCAGATCGGAAGAG
+
FFFFFFFFFFFFFFFFFFFFFFFFFFFFFFFFFFFFFFFFFFFFF
@FS10000125:26:BPA73017-1023:1:1101:14000:1010 1:N:0:7
TTGACTGGACTTCGTCGAGTACGCTCAATACCGGAGATCGGAAGA
+
FFFFFFFFFFFFFFFFFFFFFFFFFFFFFFFFFFFFFFFFFFFFF
@FS10000125:26:BPA73017-1023:1:1101:14210:1010 1:N:0:7
TCGCCAACTTTCGTCGAGTACGCTCAAGGAATAAGATCGGAAGAG
+
:FFFFFFF:FFFFFFFFFFFFFFFFFF:FFFFFFFFFFFFFFFFF
@FS10000125:26:BPA73017-1023:1:1101:14290:1010 1:N:0:7
GTGGAAACTTCGTCGAGTACGCTCAAAACAATAGATCGGAAGAGC
+
,,FFFFFFFFFF:FFFFFFFFFFFFFFFFFFFF:F:FFFFFFFFF
@FS10000125:26:BPA73017-1023:1:1101:14550:1010 1:N:0:7
ATGCTAACTTCGTCGAGTACGCTCAACCGAATAGATCGGAAGAGC
+
F:FFFFFFFFFFFFFFFFFFFFFFFFFFFFFFFFFFFFFFFFFFF
@FS10000125:26:BPA73017-1023:1:1101:15470:1010 1:N:0:7
TGGCCAACTTCGTCGAGTACGCTCAACAGGTAAGATCGGAAGAGC
+
::FFFFFFFFFFFFFFFFFFFFFFFFFFFFFFFFFFFFFFFFFFF
@FS10000125:26:BPA73017-1023:1:1101:16080:1010 1:N:0:7
CAGGGGAACTTCGTCGAGTACGCTCAAAATGTAAGATCGGAAGAG
+
FFFFFFFFFFFFFFFFFFFFFFFFFFFFFFFFFFFFFFFFFFFFF
@FS10000125:26:BPA73017-1023:1:1101:16240:1010 1:N:0:7
TTGGCAACTTCGTCGAGTACGCTCAATAGGAAAGATCGGAAGAGC
+
FFFFFFFFFFFFFFFFFFFFFFFFFFFFFFFFFFFFFFFFFFFFF
@FS10000125:26:BPA73017-1023:1:1101:1040:1020 1:N:0:7
TCGTAACTTCGTCGAGTACGCTCAAGATCCCAGATCGGAAGAGCA
+
FFFFFFFFFFFFFFFFFFFFFFFFFFFFFFFFFFFFFFFFFFFFF
@FS10000125:26:BPA73017-1023:1:1101:3120:1020 1:N:0:7
CCGTAACTTCGTCGAGTACGCTCAACGATTGAGATCGGAAGAGCA
+
FF,FFFFFFFFFFFFFFFFFFFFFFFFFFFFFFFFFFFFFFFFF:
@FS10000125:26:BPA73017-1023:1:1101:3240:1020 1:N:0:7
TTGCAGAACTTCGTCGAGTACGCTCAACGGACCAGATCGGAAGAG
+
FFFFF:FFFFFFFFFFFFFFFFFFFFFFFFFFFFFFFFFFFFFFF
@FS10000125:26:BPA73017-1023:1:1101:3770:1020 1:N:0:7
GGGGTATCTTCGTCGAGTACGCTCAATTCTTTAGATCGGAAGAGC
+
FFFFFFFFFFFFFFFFFFFFFFFFFFFFFFFFFFFFFFFFFFFFF
@FS10000125:26:BPA73017-1023:1:1101:4840:1020 1:N:0:7
GCGGAACTTCGTCGAGTACGCTCAACCGTGCAGATCGGAAGAGCA
+
FFFFFFFFFFFFFFFFFFFFFFFFFFFFFFFFFFFFFFFFFFFFF
@FS10000125:26:BPA73017-1023:1:1101:5140:1020 1:N:0:7
TTGTAGCTTCGTCGAGTACGCTCAAAACAGCAGATCGGAAGAGCA
+
F:FFFFFFFFFFFFFFFFFFFFFFFFFFFFFFFFFFFFFFFFFFF
@FS10000125:26:BPA73017-1023:1:1101:5600:1020 1:N:0:7
AAGGGGACAACTTCGTCGAGTACGCTCAATATGTGAGATCGGAAG
+
FFFFFFFFFFFFFFFFFFFFFFFFFFFFFFFFFFFFFFFFFFFFF
@FS10000125:26:BPA73017-1023:1:1101:5890:1020 1:N:0:7
TCAATAACTTCGTCGAGTACGCTCAAAAGGTGAGATCGGAAGAGC
+
FFFFFFFFFFFFFFFFFFFFFFFFFFFFFFFFFFFFFFFFFFFFF
@FS10000125:26:BPA73017-1023:1:1101:5960:1020 1:N:0:7
TTGGGAACTTCGTCGAGTACGCTCAAGTCCAAAGATCGGAAGAGC
+
FFFFFFFFFFFFFFFFFFFFFFFFFFFFFFFFFFFFFFFFFFFFF
@FS10000125:26:BPA73017-1023:1:1101:6070:1020 1:N:0:7
CCGGGGATAACTTCGTCGAGTACGCTCAAGTCCATAGATCGGAAG
+
FFFFFFFFFFFFFFFFFFFFFFFFFFFFFFFFFFFFFFFFFFFFF
@FS10000125:26:BPA73017-1023:1:1101:6090:1020 1:N:0:7
CTGTCAACCTCGTCGAGTACGCTCAAAAAAAAAGATCGGAAGAGC
+
FFFFFFFFFFFFFFFFFFFFFFFFFFFFFFFFFFFFFFFFFFFFF
@FS10000125:26:BPA73017-1023:1:1101:6300:1020 1:N:0:7
GCGCAACTTCGTCGAGTACGCTCAATTGAACAGATCGGAAGAGCA
+
FFFFFFFFFFFFFFFFFFFFFFFFFFFFFFFFFFFFFFFFFFFFF
@FS10000125:26:BPA73017-1023:1:1101:6440:1020 1:N:0:7
TTGATAACTTCGTCGAGTACGCTCAATACTGTAGATCGGAAGAGC
+
FFFFFFFFFFFFFFFFFFFFFFFFFFFFFFFFFFFFFFFFFFFFF
@FS10000125:26:BPA73017-1023:1:1101:6520:1020 1:N:0:7
GCGTCAACTTCGTCGAGTACGCTCAAGTATTCAGATCGGAAGAGC
+
FFFFFFFFFFFFFFFFFFFFFFFFFFFFFFFFFFFFFFFFFFFFF
@FS10000125:26:BPA73017-1023:1:1101:8240:1020 1:N:0:7
TCGGTAACTTCTTGAGTACGCTCAACACTAAAGATCGGAAGAGCA
+
FFFFFFFFFFFFFFFFFFFFFFFFFFFFFFFFFFFFFFFFFFFFF
@FS10000125:26:BPA73017-1023:1:1101:9100:1020 1:N:0:7
TCGTAAACTTCGTCGAGTACGCTCAATGGGATAGATCGGAAGAGC
+
FF,FFFFFFFFFFFFFFFFFFFFFFFFFFFFFFFFFFFFFFFFFF
@FS10000125:26:BPA73017-1023:1:1101:9250:1020 1:N:0:7
TAGTTAACTTCGTCGAGTACGCTCAAAGACTTAGATCGGAAGAGC
+
FFFFFFFFFFFFFFFFFFFFFFFFFFFFFFFFFFFFFFFFFFFFF
@FS10000125:26:BPA73017-1023:1:1101:9280:1020 1:N:0:7
GCGCAACTTCGTCGAGTACGCTCAACGGATTAGATCGGAAGAGCA
+
:FFFFFFFF:FFFFFFFFFFFFFFFFFFFFFFFFFFFFF:FFFFF
@FS10000125:26:BPA73017-1023:1:1101:9760:1020 1:N:0:7
TTGACTGGACTTCGTCGAGTACGCTCAAGATTCAAGATCGGAAGA
+
FFFFFFFFFFFFFFFFFFFFFFFFFFFFFFFFFFFFFFFFFFFFF
@FS10000125:26:BPA73017-1023:1:1101:10290:1020 1:N:0:7
TCTAATGAACTTCGTCGAGTACGCTCAATATGGAAGATCGGAAGA
+
FFF,FF:FFFFFFFFFFFFFFFFFFFFFFFFFFFFFFFFFFFFFF
@FS10000125:26:BPA73017-1023:1:1101:10540:1020 1:N:0:7
TTGTTTAACTTCGTCGAGTACGCTCAAAACATCAGATCGGAAGAG
+
FFFFFFFFFFFFFFFFFFFFFFFFFFFFFFFFFFFFFFFFFFFFF
@FS10000125:26:BPA73017-1023:1:1101:11250:1020 1:N:0:7
GTGGGAACTTCGTCGAGTACGCTCAATCTGAGAGATCGGAAGAGC
+
,FFFFFFFFFFFFFFFFFFFFFFFFFFFFFFFFFFFFFFFFFFFF
@FS10000125:26:BPA73017-1023:1:1101:11560:1020 1:N:0:7
CCGTTAACTTCGTCGAGTACGCTCAACGAGGTAGATCGGAAGAGC
+
,:FF:FF::FF::F,F:F:,,FF,,F:,F:,FFFF:,,FFFFF,F
@FS10000125:26:BPA73017-1023:1:1101:11580:1020 1:N:0:7
TTGACTGGAGCTTCGTCGAGTACGCTCAAAGGAGGAGATCGGAAG
+
FFFFFFFFFFFFFFFFFFFFFFFFFFFFFFFFFFFFFFFFFFFFF
@FS10000125:26:BPA73017-1023:1:1101:12090:1020 1:N:0:7
TAGAACTTCGTCGAGTACGCTCAATGAATAAGATCGGAAGAGCAC
+
FFFFFFFFFFFFFFFFFFFFFFFFFFFFFFFFFFFFFFFFFFFFF
@FS10000125:26:BPA73017-1023:1:1101:13290:1020 1:N:0:7
TCGTGATAACTTCGTCGAGTACGCTCAAAGATGCAGATCGGAAGA
+
FFFFFFFFFFFFFFFF,FFFFFFFFFFFFFFFFFFFFFFFFFFFF
@FS10000125:26:BPA73017-1023:1:1101:13430:1020 1:N:0:7
GCGGAATCTTCGTCGAGTACGCTCAATTAATCAGATCGGAAGAGC
+
FFFFFFFFFFFFFFFFFFFFFFFFFFFFFFFFFFFFFFFFFFFFF
@FS10000125:26:BPA73017-1023:1:1101:14360:1020 1:N:0:7
GATAAAACTTCGTCGAGTACGCTCAATTATAGAGATCGGAAGAGC
+
,FFFFFFFFFFFFFFFFFFFFFFFFFFFFFFFFFFFFFFFFFFFF
@FS10000125:26:BPA73017-1023:1:1101:14500:1020 1:N:0:7
ATGCTAACTTCGTCGAGTACGCTCAACCGAATAGATCGGAAGAGC
+
F:FFFFFFFFFFFFFFFFFFFFFFFFFFFFFFFFFFFFFFFFFFF
@FS10000125:26:BPA73017-1023:1:1101:15280:1020 1:N:0:7
CAGGTAACTTCGTCGAGTACGCTCAAAGTTGTAGATCGGAAGAGC
+
FFFFFFFFFFFFFFFFFFFFFFFFFFFFFFFFFFFFFFFFFFFFF
@FS10000125:26:BPA73017-1023:1:1101:15350:1020 1:N:0:7
AGGGACCAACTTCGTCGAGTACGCTCAAGATAAAAGATCGGAAGA
+
FFFFFFFFFFFFFFFFFFFFFFFFFFFFFFFFFFFFFFFFFFFFF
@FS10000125:26:BPA73017-1023:1:1101:15490:1020 1:N:0:7
TTGACTGGACTTCGTCGAGTACGCTCAAATCGAAAGATCGGAAGA
+
FFFFFFFFFFFFFFFFFFFFFFFFFFFFFFFFFFFFFFFFFFFFF
@FS10000125:26:BPA73017-1023:1:1101:16120:1020 1:N:0:7
TCGCCAAACTTCGTCGAGTACGCTCAAGTGAACAGATCGGAAGAG
+
FFFFFFFFFFFFFFFFFFFFFFFFFFFFFFFFFFFFFFFFFFFFF
@FS10000125:26:BPA73017-1023:1:1101:1310:1030 1:N:0:7
CCGATAACTTCGTCGAGTACGCTCAAATGTGTAGATCGGAAGAGC
+
FFFFFFFFFFFFFFFFFFFFFFFFF:FFFFFFFFFFFFFFFFFFF
@FS10000125:26:BPA73017-1023:1:1101:1550:1030 1:N:0:7
TGGAAAACTTCGTCGAGTACGCTCAATAGTAAAGATCGGAAGAGC
+
FFFFFFFFFFFFFFFFFFFFFFFFFFFFFFFFFFFFFFFFFFFFF
@FS10000125:26:BPA73017-1023:1:1101:1640:1030 1:N:0:7
TTGCTGAACTTCGTCGAGTACGCTCAATACGGAAGATCGGAAGAG
+
F,FFF,F,FF,F::F:F::,F,FF,FFF:F,:FF,:FFF:FF,F:
@FS10000125:26:BPA73017-1023:1:1101:1950:1030 1:N:0:7
GGGCATACTTCGTCGAGTACGCTCAAGGTGAAAGATCGGAAGAGC
+
,F:FFFFFFFFFFFFFFFFFFFFFFFFFFFFFFFFFFFFFFFFFF
@FS10000125:26:BPA73017-1023:1:1101:2420:1030 1:N:0:7
GCGATAACTTCGTCGAGTACGCTCAACCCCATAGATCGGAAGAGC
+
FFFFFFFFFFFFFFFFFFFFFFFFFFFFFFFFFFFFFFFFFFFFF
@FS10000125:26:BPA73017-1023:1:1101:2530:1030 1:N:0:7
TCGACGGAACTTCGTCGAGTACGCTCAAAACCAAAGATCGGAAGA
+
FFFFFFFFFFFFFFFFFFFFFFFFFFFFFFFFFFFFFFFFFFFFF
@FS10000125:26:BPA73017-1023:1:1101:2740:1030 1:N:0:7
TCGCAAACTTCGTCGAGTACGCTCAATTCGCGAGATCGGAAGAGC
+
FFFFFFFFFFFFFFFFFFFFFFFFFFFFFFFFFFFFFFFFFFFFF
@FS10000125:26:BPA73017-1023:1:1101:4090:1030 1:N:0:7
TTGGAGAACTTCGTCGAGTACGCTCAAGGGGAGAGATCGGAAGAG
+
FFFFFFFFFFFFFFFFFFFFFFFFFFFFFFFFFFFFFFFFFFFFF
@FS10000125:26:BPA73017-1023:1:1101:4860:1030 1:N:0:7
TTGCCCAACTTCGTCGAGTACGCTCAATCTTTGAGATCGGAAGAG
+
FFFFFFFFFFFFFFFFFFFFFFFFFFFFFFFFFFFFFFFFFFFFF
@FS10000125:26:BPA73017-1023:1:1101:5490:1030 1:N:0:7
ACGAAGTTACCCCGGAAAACTTCGTCGAGTACGCTCAAATGCCAA
+
FFFFFFFFFFFFFFFFFFFFFFFFFFFFFFFFFFFFFFFFFFFFF
@FS10000125:26:BPA73017-1023:1:1101:5640:1030 1:N:0:7
ATAGAAACTTCGTCGAGTACGCTCAATTTGTCAGATCGGAAGAGC
+
,,:,:,F::FF,:FFF:FFF:FF,F:FFF::::F,FF:FFFFFF:
@FS10000125:26:BPA73017-1023:1:1101:5750:1030 1:N:0:7
GCCAAGAACTTCGTCGAGTACGCTCAACGTATGAGATCGGAAGAG
+
:FFFFFFFFFFFFFFFFFFFFFFFFFFFFFFFFFFFFFFFFFFFF
@FS10000125:26:BPA73017-1023:1:1101:6050:1030 1:N:0:7
TTGTTTAACTTCGTCGAGTACGCTCAATTTTAGAGATCGGAAGAG
+
FFFFFFFFFFFFFFFFFFFFFFFFFFFFFFFFFFFFFFFFFFFFF
@FS10000125:26:BPA73017-1023:1:1101:7290:1030 1:N:0:7
TCTCATAACTTCGTCGAGTACGCTCAAAAACGGAGATCGGAAGAG
+
FFFFFFFFFFFFFFFFFFFFFFFFFFFFFFFFFFFFFFFFFFFFF
@FS10000125:26:BPA73017-1023:1:1101:7410:1030 1:N:0:7
TAGATAACTTCGTCGAGTACGCTCAAGTTGGTAGATCGGAAGAGC
+
F,FFFFFFFFFFFFFFFFFFFFFFFFF:FFFFFFFFFFFFFFFFF
@FS10000125:26:BPA73017-1023:1:1101:7420:1030 1:N:0:7
TCTGAACTTCGTCGAGTACGCTCAATTAATAAGATCGGAAGAGCA
+
FFFFFFFFFFFFFFFFFFFFFFFFFFFFFFFFFFFFFFFFFFFFF
@FS10000125:26:BPA73017-1023:1:1101:7830:1030 1:N:0:7
TCTGCAACTTCGTCGAGTACGCTCAATTAAAGAGATCGGAAGAGC
+
FFFFFFFFFFFFFFFFFFFFFFFFFFFFFFFFFFFFFFFFFFFFF
@FS10000125:26:BPA73017-1023:1:1101:7960:1030 1:N:0:7
TTGCCAGCTTCGTCGAGTACGCTCAAAAAAGCAGATCGGAAGAGC
+
,F:FFFFFFFFFFFFFFFFFFFFFF:FFFFFFFFFFFFFFFFFFF
@FS10000125:26:BPA73017-1023:1:1101:9940:1030 1:N:0:7
GCCTACAACTTCGTCGAGTACGCTCAAAAGTGTAGATCGGAAGAG
+
FFFFFFFFFFFFFFFFFFFFFFFFFFFFFFFFFFFFFFFFFFFFF
@FS10000125:26:BPA73017-1023:1:1101:10510:1030 1:N:0:7
TCTGATAACTTCGTCGAGTACGCTCAAGTAGTCAGATCGGAAGAG
+
FFFFFFFFFFFFFFFFFFFFFFFFFFFFFFFFFFFFFFFFFFFFF
@FS10000125:26:BPA73017-1023:1:1101:10740:1030 1:N:0:7
GCGTCCTGAACTTCGTCGAGTACGCTCAATAACACAGATCGGAAG
+
FFFFFFFFFFFFFFFFFFFFFFFFFFFFFFFFFFFFFFFFFFFFF
@FS10000125:26:BPA73017-1023:1:1101:11410:1030 1:N:0:7
TCCAATAACTTCGTCGAGTACGCTCAACCGTAAAGATCGGAAGAG
+
FFFFFFFFFFFFFFFFFFFFFFFFFFFFFFFFFFFFFFFFFFFFF
@FS10000125:26:BPA73017-1023:1:1101:11520:1030 1:N:0:7
CCGTTAACTTCGTCGAGTACGCTCAACAATGAAGATCGGAAGAGC
+
FFFFF:FFFFFFFFFFFFFFFFFFFFFF:FFFFFFFFFFFFFFFF
@FS10000125:26:BPA73017-1023:1:1101:11740:1030 1:N:0:7
TCGCTAACTTCGTCGAGTACGCTCAATTGAACAGATCGGAAGAGC
+
FF,::FFFFFFFFFFFFFFFFFFFFF,:,FFFFFFFFFFFFFFFF
@FS10000125:26:BPA73017-1023:1:1101:13730:1030 1:N:0:7
TCGAACTTCGTCGAGTACGCTCAACTATGAAGATCGGAAGAGCAC
+
FFFFFFFFFFFFFFFFFFFFFFFFFFFFFFFFFFFFFFFFFFFFF
@FS10000125:26:BPA73017-1023:1:1101:14440:1030 1:N:0:7
TTTGTCAAACTTCGTCGAGTACGCTCAAGGGCCCAGATCGGAAGA
+
FFFFFFFFFFFFFFFFFFFFFFFFFFFFFFFFFFFFFFFFFFFFF
@FS10000125:26:BPA73017-1023:1:1101:15720:1030 1:N:0:7
GCGGTAACTTCGTCGAGTACGCTCAAACTTGGAGATCGGAAGAGC
+
:FFFFFFFFFFFFFFFFFFFFFFFFFFFFFFFFFFFFFFFFFFFF
@FS10000125:26:BPA73017-1023:1:1101:15810:1030 1:N:0:7
TTGTAAACTTCGTTGAGTACGCTCAAAAATTCAGATCGGAAGAGC
+
FF:FFFFFFFFFFFFFFFFFFFFFF:FFFFFFFFFFFFFFFFFFF
@FS10000125:26:BPA73017-1023:1:1101:1370:1040 1:N:0:7
TAGCCAACTTCGTCGAGTACGCTCAAGAATAGAGATCGGAAGAGC
+
FFFFFFFFFFFFFFFFFFFFFFFFFFFFFFFFFFFFFFFFFFFFF
@FS10000125:26:BPA73017-1023:1:1101:2030:1040 1:N:0:7
TGGGCACGAACTTCGTCGAGTACGCTCAAAAGTGTAGATCGGAAG
+
FFFFFFFFFFFFFFFFFFFFFFFFFFFFFFFFFFFFFFFFFFFFF
@FS10000125:26:BPA73017-1023:1:1101:2340:1040 1:N:0:7
TCGCAACTTCGTCGAGTACGCTCAATTTAGAAGATCGGAAGAGCA
+
FFFFFFFFFFFFFFFFFFFFFFFFFFFFFFFFFFFFFFFFFFFFF
@FS10000125:26:BPA73017-1023:1:1101:2600:1040 1:N:0:7
GGGAAACTTCGTCGAGTACGCTCAACGGGTGAGATCGGAAGAGCA
+
FFFFFFFFFFFFFFFFFFFFFFFFFFFFFFFFFFFFFFF:FFFFF
@FS10000125:26:BPA73017-1023:1:1101:2700:1040 1:N:0:7
CCGCCAACTTCGTCGAGTACGCTCAAAGCCCCAGATCGGAAGAGC
+
FFFFFFFFFFFFFFFFFFFFFFFFFFFFFFFFFFFFFFFFFFFFF
@FS10000125:26:BPA73017-1023:1:1101:2980:1040 1:N:0:7
TGGCCAACTTCGTCGAGTACGCTCAATAAAACAGATCGGAAGAGC
+
FFFFFFFFFFFFFFFFFFFFFFFFFFFFFFFFFFFFFFFFFFFFF
@FS10000125:26:BPA73017-1023:1:1101:4130:1040 1:N:0:7
CCGTGAACTTCGTCGAGTACGCTCAAAATAATAGATCGGAAGAGC
+
FFFFFFFFFFFFFFFFFFFFFFFFFFFFFFFFFFFFFFFFFFFFF
@FS10000125:26:BPA73017-1023:1:1101:4910:1040 1:N:0:7
TTGTTAATCTTCGTCGAGTACGCTCAATCAGTGAGATCGGAAGAG
+
FFFFFFFFFFFFFFFFFFFFFFFFFFFFFFFFFFFFFFFFFFFFF
@FS10000125:26:BPA73017-1023:1:1101:6800:1040 1:N:0:7
TTGCCAACTTCGTCGAGTACGCTCAAACAAAAAGATCGGAAGAGC
+
FFFFFFFFFFFFFFFFFFFFFFFFFFFFFFFFFFFFFFFFFFFFF
@FS10000125:26:BPA73017-1023:1:1101:7160:1040 1:N:0:7
TTGCAAAACTTCGTCGAGTACGCTCAAAACGATAGATCGGAAGAG
+
FFFFFFFFFFFFFFFFFFFFFFFFFFFFFFFFFFFFFFFFFFFFF
@FS10000125:26:BPA73017-1023:1:1101:9450:1040 1:N:0:7
GCGCCAACTTCGTCGAGTACGCTCAATAATGAAGATCGGAAGAGC
+
FFFFFFFFFFFFFFFFFFFFFFFFFFFFFFFFFFFFFFFFFFFFF
@FS10000125:26:BPA73017-1023:1:1101:9740:1040 1:N:0:7
GCGACAACTTCGTCGAGTACGCTCAATTGGGGAGATCGGAAGAGC
+
FFFFFFFFFFFFFFFFFFFFFFFFFFFFFFFFFFFFFFFFFFFFF
@FS10000125:26:BPA73017-1023:1:1101:9820:1040 1:N:0:7
GGGGGGGAACTTCGTCGAGTACGCTCAAACCAGTAGATCGGAAGA
+
::FF:FFFFFFFFFFFFFFFFFFFFFFFF:FFFFFFFFFFFF:FF
@FS10000125:26:BPA73017-1023:1:1101:10200:1040 1:N:0:7
TGTGCAACTTCGTCGAGTACGCTCAAAATTGAAGATCGGAAGAGC
+
FFFFFFFFFFFFFFFFFFFFFFFFFFFFFFFFFFFFFFFFFFFFF
@FS10000125:26:BPA73017-1023:1:1101:10380:1040 1:N:0:7
TCGCAAACTTCGTCGAGTACGCTCAAATCCTTAGATCGGAAGAGC
+
FFFFFFFFFFFFFFFFFFFFFFFFFFFFFFFFFFFFFFFFFFFFF
@FS10000125:26:BPA73017-1023:1:1101:10620:1040 1:N:0:7
TTGTGAACTTCGTCGAGTACGCTCAACGGAGTAGATCGGAAGAGC
+
,FFFFFFFFFFFFF:FFFFFFFF:FFF,FFFFF:FFFF:FFFFF:
@FS10000125:26:BPA73017-1023:1:1101:10690:1040 1:N:0:7
CCGCTAACTTCGTCGAGTACGCTCAACACAAGAGATCGGAAGAGC
+
FFFFF:FFFFFFFFFFFFFFFFFFFFFFFFFFFFFFFFFFFFFFF
@FS10000125:26:BPA73017-1023:1:1101:10940:1040 1:N:0:7
GCGCAAACTTCGTCGAGTACGCTCAAGTCTTTAGATCGGAAGAGC
+
,,FF,FFF,FFFFFFFFFFFFFFFFF,FFF,:FFFFFFFFFFFFF
@FS10000125:26:BPA73017-1023:1:1101:11350:1040 1:N:0:7
TCCACTAAACTTCGTCGAGTACGCTCAAGTTAAGAGATCGGAAGA
+
FFFFFFFFFFFFFFFFFFFFFFFFFFFFFFFFFFFFFFFFFFFFF
@FS10000125:26:BPA73017-1023:1:1101:12600:1040 1:N:0:7
TTGTGAACTTCGTCGAGTACGCTCAATTCAATAGATCGGAAGAGC
+
F,FF:FFFFFFFFFFFFFFFFFFFFF:FFFFFFFFFFFFFFFFFF
@FS10000125:26:BPA73017-1023:1:1101:13240:1040 1:N:0:7
TCTAACTTCGTCGAGTACGCTCAAAAAGAAAGATCGGAAGAGCAC
+
FFFFFFFFFFFFFFFFFFFFFFFFFFFFFFFFFFFFFFFFFFFFF
@FS10000125:26:BPA73017-1023:1:1101:14710:1040 1:N:0:7
TCACCCAACTTCGTCGAGTACGCTCAACATTCAAGATCGGAAGAG
+
FFFFFFFFFFFFFFFFFFFFFFFFFFFFFFFFFFFFFFFFFFFFF
@FS10000125:26:BPA73017-1023:1:1101:15560:1040 1:N:0:7
TCGACAACTTCGTCGAGTACGCTCAAATCGGCAGATCGGAAGAGC
+
FFF,FFFFFFFFFFFFFFFFFFFFFFFFF,:FFFFFFFFFFFFFF
@FS10000125:26:BPA73017-1023:1:1101:16240:1040 1:N:0:7
TTGACTGGACTTCGTCGAGTACGCTCAATAGCCGAGATCGGAAGA
+
FFFFFFFFFFFFFFFFFFFFFFFFFFFFF,:F:FFFFFFFFFFFF
@FS10000125:26:BPA73017-1023:1:1101:1540:1050 1:N:0:7
CCGACAACTTCGTCGAGTACGCTCAAAGTCTCAGATCGGAAGAGC
+
FFF,FF:::,FF:FF:FFFF:FFF:,FF,FFFFFF::F:FFFFFF
@FS10000125:26:BPA73017-1023:1:1101:1700:1050 1:N:0:7
TCTCTCAACTTCGTCGAGTACGCTCAATATTCAAGATCGGAAGAG
+
FFFFFFFFFFFFFFFFFFFFFFFFFFFFFFFFFFFFFFFFFFFFF
@FS10000125:26:BPA73017-1023:1:1101:1790:1050 1:N:0:7
TCGCCAACTTCGTCGAGTACGCTCAAATCATAAGATCGGAAGAGC
+
FFFFFFFFFFFFFFFFFFFFFFFFFFFFFFFFFFFFFFFFFFFFF
@FS10000125:26:BPA73017-1023:1:1101:1900:1050 1:N:0:7
ATGACTGGACTTCGTCGAGTACGCTCAAAAGAAAAGATCGGAAGA
+
,,FFFFFFFFFFFFFFFFFFFFFFFFFFFFFFFFFFFFFFFFFFF
@FS10000125:26:BPA73017-1023:1:1101:2370:1050 1:N:0:7
GCGGCAACTTCGTCGAGTACGCTCAAAAAGGGAGATCGGAAGAGC
+
FFFFFFFFFFFFFFFFFFFFFFFFFFFFFFFFFFFFFFFFFFFFF
@FS10000125:26:BPA73017-1023:1:1101:3030:1050 1:N:0:7
TCGGGTTAGCTTCGTCGAGTACGCTCAAGGCGAGAGATCGGAAGA
+
FFFFFFFFFFFFFFFFFFFFFFFFFFFFFFFFFFFFFFFFFFFFF
@FS10000125:26:BPA73017-1023:1:1101:4640:1050 1:N:0:7
GCGTAAACTTCGTCGAGTACGCTCAAAGGTCAAGATCGGAAGAGC
+
FFFFFFFFFFFFFFFFFFFFFFFFFFFFFFFFFFFFFFFFFFFFF
@FS10000125:26:BPA73017-1023:1:1101:5070:1050 1:N:0:7
TTGCAAACTTCGTCGAGTACGCTCAAACTCAAAGATCGGAAGAGC
+
F:FF,,FFF:F::F:,FFFF:FFF:,FFFF:F::FFF::FFFFF,
@FS10000125:26:BPA73017-1023:1:1101:5280:1050 1:N:0:7
TCGCCAACTTCGTCGAGTACGCTCAATCAGCTAGATCGGAAGAGC
+
FFFFFFFFFFFFFFFFFFFFFFFFFFFFFFFFFFFFFFFFFFFFF
@FS10000125:26:BPA73017-1023:1:1101:5480:1050 1:N:0:7
CTGCTATCTTCGTCGAGTACGCTCAAGTTAAGAGATCGGAAGAGC
+
FFFFFFFFFFFFFFFFFFFFFFFFFFFFFFFFFFFFFFFFFFFFF
@FS10000125:26:BPA73017-1023:1:1101:5740:1050 1:N:0:7
TTGACTGGACTTCGTCGAGTACGCTCAACTCACCAGATCGGAAGA
+
FFFFFFFFFFFFFFFFFFFFFFFFFFFFFFFFFFFFFFFFFFFFF
@FS10000125:26:BPA73017-1023:1:1101:6320:1050 1:N:0:7
TCGAAAACTTCGTCGAGTACGCTCAAATTAAAAGATCGGAAGAGC
+
FFFFFFFFFFFFFFFFFFFFFFFFFFFFFFFFFFFFFFFFFFFFF
@FS10000125:26:BPA73017-1023:1:1101:7270:1050 1:N:0:7
TCGGGAACTTCGTCGAGTACGCTCAAAATGGGAGATCGGAAGAGC
+
FFFFFFFFFFFFFFFFFFFFFFFFFFFFFFFFFFFFFFFFFFFFF
@FS10000125:26:BPA73017-1023:1:1101:7350:1050 1:N:0:7
TTGACTGGACTTCGTCGAGTACGCTCAATCGTTAAGATCGGAAGA
+
FFFFFFFFFFFFFFFFFFFFFFFFFFFFFFFFFFFFFFFFFFFFF
@FS10000125:26:BPA73017-1023:1:1101:7420:1050 1:N:0:7
TTGTGAACTTCGTCGAGTACGCTCAACATGAAAGATCGGAAGAGC
+
FFFFFFFFFFFFFFFFFFFFFFFFFFFFFFFFFFFFFFFFFFFFF
@FS10000125:26:BPA73017-1023:1:1101:7720:1050 1:N:0:7
TTTACAACTTCGTCGAGTACGCTCAAATCCTTAGATTGGAAGAGC
+
:FFF::FFFFFFFFFFFFFFFF:FFF,,,,,,FFFF,FFFFFFFF
@FS10000125:26:BPA73017-1023:1:1101:8450:1050 1:N:0:7
GCGGAAACTTCGTCGAGTACGCTCAATAATGTAGATCGGAAGAGC
+
,FFFFFFF:FF::F,FFFF::F::,FFFF::FF,FFF:FFF:F,F
@FS10000125:26:BPA73017-1023:1:1101:8530:1050 1:N:0:7
GCGAAAACTTCGTCGAGTACGCTCAAAAGATGAGATCGGAAGAGC
+
FFFFFFFFFFFFFFFFFFFFFFFFFFFFFFFFFFFFFFFFFFFFF
@FS10000125:26:BPA73017-1023:1:1101:10440:1050 1:N:0:7
GGGATAACTTCGTCGAGTACGCTCAATACTTCAGATCGGAAGAGC
+
FFFFFFFFFFFFFFFFFFFFFFFFFFFFFFFFFFFFFFFFFFFFF
@FS10000125:26:BPA73017-1023:1:1101:11130:1050 1:N:0:7
TCGGGAACTTCGTCGAGTACGCTCAATGGCCCAGATCGGAAGAGC
+
FFFFFFFFFFFFFFFFFFFFFFFFFFFFFFFFFFFFFFFFFFFFF
@FS10000125:26:BPA73017-1023:1:1101:11180:1050 1:N:0:7
TTGAACTTCGTCGAGTACGCTCAATTTTGGAGATCGGAAGAGCAC
+
FFFFFFFFFFFFFFFFFFFFFFFFFFFFFFFFFFFFFFFFFFFFF
@FS10000125:26:BPA73017-1023:1:1101:12280:1050 1:N:0:7
TCATTAACTTCGTCGAGTACGCTCAAAGAAAAAGATCGGAAGAGC
+
FFFFFFFFFFFFFFFFFFFFFFFFFFFFFFFFFFFFFFFFFFFFF
@FS10000125:26:BPA73017-1023:1:1101:12390:1050 1:N:0:7
TTGCACAAACTTCGTCGAGTACGCTCAACTTTGGAGATCGGAAGA
+
:FFFFFFFFFFFFFFFFFFFFFFFFFFFFFFFFFFFFFFFFFFFF
@FS10000125:26:BPA73017-1023:1:1101:12660:1050 1:N:0:7
TCTTCAAAGTTCGTCGAGTACGCTCAATCCTGTAGATCGGAAGAG
+
FFFFFFFFFFFFFFFFFFFFFFFFFFFFFFFFFFFFFFFFFFFFF
@FS10000125:26:BPA73017-1023:1:1101:13090:1050 1:N:0:7
GCGTAAACTTCGTCGAGTACGCTCAATACGTTAGATCGGAAGAGC
+
FFFFFFFFFFFFFFFFFFFFFFFFFFFFFFFFFFFFFFFFFFFFF
@FS10000125:26:BPA73017-1023:1:1101:13650:1050 1:N:0:7
TCGGCAACTTCGTCGAGTACGCTCAAGTCCAAAGATCGGAAGAGC
+
:FFFFFFFFFFFFFFFFFFFFFFFFF:,:,:,FFFFFFFFFFFFF
@FS10000125:26:BPA73017-1023:1:1101:14400:1050 1:N:0:7
GCGGAATCTTCGTCGAGTACGCTCAATTAATCAGATCGGAAGAGC
+
FFFFFFFFFFFFFFFFFFFFFFFFFFFFFFFFFFFFFFFFFFFFF
@FS10000125:26:BPA73017-1023:1:1101:15820:1050 1:N:0:7
GCGCGCGCAACTTCGTCGAGTACGCTCAAGTTAATAGATCGGAAG
+
FFFFFFFFFFFFFFFFFFFFFFFFFFFFFFFFFFFFFFFFFFFFF
@FS10000125:26:BPA73017-1023:1:1101:16400:1050 1:N:0:7
CTTTCGTCGAGTACGCTCAAGGAGGCAGATCGGAAGAGCACACGT
+
FFFFF,FFFFF:FFF:FFF,F:F::F,:FFF:FFFF,FFFFFFFF
@FS10000125:26:BPA73017-1023:1:1101:16490:1050 1:N:0:7
TCGGTCAACTTCGTCGAGTACGCTCAAAGGATAAGATCGGAAGAG
+
,FFFFFFFFFFFFFFFFFFFFFFFFFFFFFFFFFFFFFFFFFFFF
@FS10000125:26:BPA73017-1023:1:1101:1400:1060 1:N:0:7
CCGTGAACTTCGTCGAGTACGCTCAATGGAGTAGATCGGAAGAGC
+
FFFFFFFFFFFFFFFFFFFFFFFFFFFFFFFFFFFFFFFFFFFFF
@FS10000125:26:BPA73017-1023:1:1101:2050:1060 1:N:0:7
TTGGTAACTTCGTCGAGTACGCTCAAATCGAAAGATCGGAAGAGC
+
FFFFFFFFFFFFFFFFFFFFFFFFFFFFFFFFFFFFFFFFFFFFF
@FS10000125:26:BPA73017-1023:1:1101:3180:1060 1:N:0:7
GAGGCAACTTCGTCGAGTACGCTCAAACCATAAGATCGGAAGAGC
+
FFFFFFFFFFFFFFFFFFFFFFFFFFFFFFFFFFFFFFFFFFFFF
@FS10000125:26:BPA73017-1023:1:1101:3690:1060 1:N:0:7
CCGGGAACTTCGTCGAGTACGCTCAACTACAGAGATCGGAAGAGC
+
FFFFFFFFFFFFFFFFFFFFFFFFFFFFFFFFFFFFFFFFFFFFF
@FS10000125:26:BPA73017-1023:1:1101:3960:1060 1:N:0:7
GCGAAAACTTCGTCGAGTACGCTCAATATAGTAGATCGGAAGAGC
+
,FFFFFFFF:FFFFFFFFFFFFFFF:FF:FFFFFFFFFFFFFFFF
@FS10000125:26:BPA73017-1023:1:1101:4250:1060 1:N:0:7
TTGTCAATTTCGTCGAGTACGCTCAAAGAGCGAGATCGGAAGAGC
+
FFFFFFFFFFFFFFFFFFFFFFFFFFFFFFFFFFFFFFFFFFFFF
@FS10000125:26:BPA73017-1023:1:1101:4780:1060 1:N:0:7
GTGCAAACTTCGTCGAGTACGCTCAACAGGCCAGATCGGAAGAGC
+
FFFFFFFFFFFFFFFFFFFFFFFFFFFFFFFFFFFFFFFFFFFFF
@FS10000125:26:BPA73017-1023:1:1101:4970:1060 1:N:0:7
GCGGAACTTCGTCGAGTACGCTCAATGGGCAAGATCGGAAGAGCA
+
FFFFFFFFFFFFFFFFFFFFFFFFFFFFFFFFFFFFFFFFFFFFF
@FS10000125:26:BPA73017-1023:1:1101:6940:1060 1:N:0:7
TTTGCAACTTCGTCGAGTACGCTCAATAACAAAGATCGGAAGAGC
+
FFFFFFFFFFFFFFFFFFFFFFFFFFFFFFFFFFFFFFFFFFFFF
@FS10000125:26:BPA73017-1023:1:1101:7420:1060 1:N:0:7
TCACGAACTTCGTCGAGTACGCTCAATTATAAAGATCGGAAGAGC
+
FFFFFFFFFFFFFFFFFFFFFFFFFFFFFFFFFFFFFFFFFFFFF
@FS10000125:26:BPA73017-1023:1:1101:7760:1060 1:N:0:7
TTGCAAACTTCGTCGAGTACGCTCAAGCTGAAAGATCGGAAGAGC
+
FFFFFFFFFFFFFFFFFFFFFFFFFFFFFFFFFFFFFFFFFFFFF
@FS10000125:26:BPA73017-1023:1:1101:8680:1060 1:N:0:7
GCGGTAACTTCGTCGAGTACGCTCAAATTCATAGATCGGAAGAGC
+
:F,FFFFFFFFFFFFFFFFFFFFFF:FFFFFFFF:FFFFFFFFFF
@FS10000125:26:BPA73017-1023:1:1101:9930:1060 1:N:0:7
TTGTTGAACTTCGTCGAGTACGCTCAAACACAAAGATCGGAAGAG
+
FFFFFFFFFFFFFFFFFFFFFFFFFFFFFFFFFFFFFFFFFFFFF
@FS10000125:26:BPA73017-1023:1:1101:10460:1060 1:N:0:7
TCGGTAATTTCGTCGAGTACGCTCAAACGAGAAGATCGGAAGAGC
+
FFFF:FFF:FF:FF:FFFFFFFFFFFFF:FFFFFFFFFFFFFFFF
@FS10000125:26:BPA73017-1023:1:1101:10580:1060 1:N:0:7
TCTCCCAACTTCGTCGAGTACGCTCAAACACCAAGATCGGAAGAG
+
,FFFFFFFFFFFFFFFFFFFFFFFFFFFFFFFFFFFFFFFFFFFF
@FS10000125:26:BPA73017-1023:1:1101:11190:1060 1:N:0:7
TCGGAACTTCGTCGAGTACGCTCGGCATAAGATCGGAAGAGCACA
+
FFFFFFFFFFFFFFFFFFFFFFFFFFFFFFFFFFFFFFFFFFFF:
@FS10000125:26:BPA73017-1023:1:1101:12620:1060 1:N:0:7
TCTTCGTCGAGTACGCTCAAGAGTGAAGATCGGAAGAGCACACGT
+
FFFFFFFFFFFFFFFFFFFFFFFFFFFFFFFFFFFFFFFFFFFFF
@FS10000125:26:BPA73017-1023:1:1101:12880:1060 1:N:0:7
CCGGAAACTTCGTCGAGTACGCTCAACTGTACAGATCGGAAGAGC
+
FF,,FFFF:FF::F:FF:F::FFF,F:FFFFF:FFFFFFFFFF:F
@FS10000125:26:BPA73017-1023:1:1101:13310:1060 1:N:0:7
CCCGAAACTTCGTCGAGTACGCTCATCTTTGGAGATCGGAAGAGC
+
:FF,:,F::FFF:F,,FFFF:FFF:,FF:F::F,FF,:,F::FF:
@FS10000125:26:BPA73017-1023:1:1101:13370:1060 1:N:0:7
TCAGGAACTTCGTCGAGTACGCTCAAAAGTAGAGATCGGAAGAGC
+
FFFFFFFFFFFFFFFFFFFFFFFFFFFFFFFFFFFFFFFFFFFFF
@FS10000125:26:BPA73017-1023:1:1101:13420:1060 1:N:0:7
TTGTTAACTTCGTCGAGTACGCTCAACAAATGAGATCGGAAGAGC
+
FFFFFFFFFFFFFFFFFFFFFFFFFFFFFFFFFFFFFFFFFFFFF
@FS10000125:26:BPA73017-1023:1:1101:13930:1060 1:N:0:7
TCGAACAACTTCGTCGAGTACGCTCAAACGATAAGATCGGAAGAG
+
FF,FFF,FFFFFFFF:FFFFFFFFF,FFF:FFFFFFFFFFFFFFF
@FS10000125:26:BPA73017-1023:1:1101:14510:1060 1:N:0:7
TTTAGCTAACTTCGTCGAGTACGCTCAAAGTATAAGATCGGAAGA
+
FFFFFFFFFFFFFFFFFFFFFFFFFFFFFFFFF:FFFFFFFFFFF
@FS10000125:26:BPA73017-1023:1:1101:14890:1060 1:N:0:7
TTGACTGGACTTCGTCGAGTACGCTCAATCCAGCAGATCGGAAGA
+
FFFFFFFFFFFFFFFFFFFFFFFFFFFFFFFFFFFFFFFFFFFFF
@FS10000125:26:BPA73017-1023:1:1101:15130:1060 1:N:0:7
TCGCCAACTTCGTCGAGTACGCTCAATATGGGAGATCGGAAGAGC
+
FFFFFFFFFFFFFFFFFFFFFFFFFFFFFFFFFFFFFFFFFFFFF
@FS10000125:26:BPA73017-1023:1:1101:15550:1060 1:N:0:7
TTGCTGAACTTCGTCGAGTACGCTCAAATAGCAAGATCGGAAGAG
+
FFFFFFFFFFFFFFFFFFFFFFFFFFFFFFFFFFFFFFFFFFFFF
@FS10000125:26:BPA73017-1023:1:1101:15720:1060 1:N:0:7
TCTTCGTCGAGTACGCTCAAATGGCAAGATCGGAAGAGCACACGT
+
FFFFFFFFFFFFFFFFFFFFFFFFFFFFFFFFFFFFFFFFFFFFF
@FS10000125:26:BPA73017-1023:1:1101:15840:1060 1:N:0:7
TCATTGAACTTCGTCGAGTACGCTCAAAGGATAAGATCGGAAGAG
+
FFFFFFFFFFFFFFFFFFFFFFFFFFFFFFFFFFFFFFFFFFFFF
@FS10000125:26:BPA73017-1023:1:1101:1260:1070 1:N:0:7
TCGATATCTTCGTCGAGTACGCTCAAGAATTTAGATCGGAAGAGC
+
,FFF,:,::::FFFFFFFFFFFFFFFFFFF::FFFFFFFFFFFFF
@FS10000125:26:BPA73017-1023:1:1101:1650:1070 1:N:0:7
TCTGCGAACTTCGTCGAGTACGCTCAAAGTTAAAGATCGGAAGAG
+
FFFFFFFFFFFFFFFFFFFFFFFFFFFFFFFFFFFFFFFFFFFFF
@FS10000125:26:BPA73017-1023:1:1101:2420:1070 1:N:0:7
TCGAGAACTTCGTCGAGTACGCTCAATGTTCAAGATCGGAAGAGC
+
FFFFFFFFFFFFFFFFFFFFFFFFFFFFFFFFFFFFFFFFFFFFF
@FS10000125:26:BPA73017-1023:1:1101:3560:1070 1:N:0:7
TTGACAAACTTCGTCGAGTACGCTCAAAAATTAAGATCGGAAGAG
+
FFFFFFFFFFFFFFFFFFFFFFFFFFFFFFFFFFFFFFFFFFFFF
@FS10000125:26:BPA73017-1023:1:1101:4080:1070 1:N:0:7
ACGTAACTTCGTCGAGTACGCTCGATTGATCAGATCGGAAGAGCA
+
FFFFFFFFFFFFFFFFFFFFFFFFFFFFFFFFFFFFFFFFFFFFF
@FS10000125:26:BPA73017-1023:1:1101:5470:1070 1:N:0:7
GCGGCAACTTCGTCGAGTACGCTCAAGCAGGAAGATCGGAAGAGC
+
FFFFFFFFFFFFFFFFFFFFFFFFFFFFFFFFFFFFFFFFFFFFF
@FS10000125:26:BPA73017-1023:1:1101:6350:1070 1:N:0:7
CCGAAACTTCGTCGAGTACGCTCAATACGTGAGATCGGAAGAGCA
+
FFFFFFFFFFFFFFFFFFFFFFFFFFFFFFFFFFFFFFFFFFFFF
@FS10000125:26:BPA73017-1023:1:1101:6490:1070 1:N:0:7
TTTCAAACTTCGTCGAGTACGCTCAATGTTCAAGATCGGAAGAGC
+
,FFF:FFFFFFFFFFFFFFFFFFFFFFFFFFF,F:FFFFFFFFFF
@FS10000125:26:BPA73017-1023:1:1101:7560:1070 1:N:0:7
ACGCCAACTTCGTCGAGTACGCTCAATGGGGGAGATCGGAAGAGC
+
FFFFFFFFFFFFFFFFFFFFFFFFF:FF:FFFFFFFFF:FFFFFF
@FS10000125:26:BPA73017-1023:1:1101:8240:1070 1:N:0:7
GCGTGGAACTTCGTCGAGTACGCTCAATCCTCAAGATCGGAAGAG
+
FFFFFFFFFFFFFFFFFFFFFFFFFFFFFFFFFFFFFFFFFFFFF
@FS10000125:26:BPA73017-1023:1:1101:8300:1070 1:N:0:7
TCGGGAACTTCGTCGAGTATGCTCAAACGGGAAGATCGGAAGAGC
+
FFFFFFFFFFFFFFFFFFFFFFFFFFFFFFFFFFFFFFFFFFFFF
@FS10000125:26:BPA73017-1023:1:1101:9330:1070 1:N:0:7
GCGCAAACTTCGTCGAGTACGCTCAAAACCACAGATCGGAAGAGC
+
FFFFFFFFFFFFFFFFFFFFFFFFFFFFFFFFFFFFFFFFFFFFF
@FS10000125:26:BPA73017-1023:1:1101:9460:1070 1:N:0:7
CCGTTACCTTCGTCGAGTACGCTCAAGGTTAAAGATCGGAAGAGC
+
FFFFFFFFFFFFFFFFFFFFFFFFFFFFFFFFFFFFFFFFFFFFF
@FS10000125:26:BPA73017-1023:1:1101:9960:1070 1:N:0:7
GAGATAACTTCGTCGAGTACGCTCAATAAAAAAGATCGGAAGAGC
+
:FFFFFFFFFFFFFFFFFFFFFFFFFFFFFFFFFFFFFFFFFFFF
@FS10000125:26:BPA73017-1023:1:1101:10090:1070 1:N:0:7
GGGGAAACTTCGTCGAGTACGCTCAATTGCACAGATCGGAAGAGC
+
FFFFFFFFFFFFFFFFFFFFFFFFFFFFFFFFFFFFFFFFFFFFF
@FS10000125:26:BPA73017-1023:1:1101:10160:1070 1:N:0:7
GTGGAATCTTCGTCGAGTACGCTCAAATGTGAAGATCGGAAGAGC
+
:FFFFFFFFFFFFFFFFFFFFFFFFFFFFFFFFFFFFFFFFFFFF
@FS10000125:26:BPA73017-1023:1:1101:10930:1070 1:N:0:7
GGGACAACTTCGTCGAGTACGCTCAATGATCAAGATCGGAAGAGC
+
FFFFFFFFFFFFFFFFFFFFFFFFFFFFFFFFFFFFFFFFFFFFF
@FS10000125:26:BPA73017-1023:1:1101:11090:1070 1:N:0:7
TTGAAAACTTCGTCGAGTACGCTCAAACGTGGAGATCGGAAGAGC
+
FFFF:FFFFFFFFFFFFFFFFFFFFFFFFFFFFFFFFFFFFFFFF
@FS10000125:26:BPA73017-1023:1:1101:11410:1070 1:N:0:7
TTGACTGGACTTCGTCGAGTACGCTCAACCGCTGAGATCGGAAGA
+
FFFFFFFFFFFFFFFFFFFFFFFFFFFFFFFFFFFFFFFFFFFFF
@FS10000125:26:BPA73017-1023:1:1101:11450:1070 1:N:0:7
TTGTAACCTTCGTCGAGTACGCTCAAGGAGAGAGATCGGAAGAGC
+
FFFFFFFFFFFFFFFFFFFFFFFFFFFFFFFFFFFFFFFFFFFFF
@FS10000125:26:BPA73017-1023:1:1101:12100:1070 1:N:0:7
GTGTCTGAACTTCGTCGAGTACGCTCAAGACTTAAGGTCGGAAGA
+
FFFFFFFFFFFFFFFFFFFFFFFFFFFFFFFFFFFFFFFFFFFFF
@FS10000125:26:BPA73017-1023:1:1101:13210:1070 1:N:0:7
TTGACTGGACTTCGTCGAGTACGCTCAATCGATTAGATCGGAAGA
+
FFFFFFFFFFFFFFFFFFFFFFFFFFFFFFFFFFFFFFFFFFFFF
@FS10000125:26:BPA73017-1023:1:1101:13950:1070 1:N:0:7
GCGAAACTTCGTCGAGTACGCTCAAGAAATAAGATCGGAAGAGCA
+
,FFFF:FFFFFFFFFFFFFFFFFF:FFFFFFFFFFFFFFFFFFF:
@FS10000125:26:BPA73017-1023:1:1101:14610:1070 1:N:0:7
CTGGGAACTTCGTCGAGTACGCTCAACGACATAGATCGGAAGAGC
+
FFF::FFF:FF::FFFFF:,:F:::FFFFFF:F,FFFFFFF,FF:
@FS10000125:26:BPA73017-1023:1:1101:14820:1070 1:N:0:7
TTGACTGGACTTCGTCGAGTACGCTCAATCCAAAAGATCGGAAGA
+
FFFFFFFFFFFFFFFFFFFFFFFFFFFFFFFFFFFFFFFFFFFFF
@FS10000125:26:BPA73017-1023:1:1101:16030:1070 1:N:0:7
TTGTAAACTTCGTCGAGTACGCTCAACGCTTCAGATCGGAAGAGC
+
FFFFFFFFFFFFFFFFFFFFFFFFFFFFFFFFFFFFFFFFFFFFF
@FS10000125:26:BPA73017-1023:1:1101:16280:1070 1:N:0:7
TCACTAACTTCGTCGAGTACGCTCAATGTCGTAGATCGGAAGAGC
+
FFFFFFFFFFFFFFFFFFFFFFFFFFFFFFFFFFFFFFFFFFFFF
@FS10000125:26:BPA73017-1023:1:1101:1360:1080 1:N:0:7
TTGCAAAACTTCGTCGAGTACGCTCAAGCCAATAGATCGGAAGAG
+
FFFFFFFFFFFFFFFFFFFFFFFFFFFFFFFFFFFFFFFFFFFFF
@FS10000125:26:BPA73017-1023:1:1101:1580:1080 1:N:0:7
TTGTACCTTCGTCGAGTACGCTCAAGGGTTGAGATCGGAAGAGCA
+
,FFFFFFFFFFFFFFFFFFFFFFFFFFFFFFFFFFFFFFFFFFFF
@FS10000125:26:BPA73017-1023:1:1101:1960:1080 1:N:0:7
TTGTGCAACTTCGTCGAGTACGCTCAAAGACAGAGATCGGAAGAG
+
FFFFFFFFFFFFFFFFFFFFFFFFFFFFFFFFFFFFFFFFFFFFF
@FS10000125:26:BPA73017-1023:1:1101:2270:1080 1:N:0:7
TCGTTGTTAACTTCGTCGAGTACGCTCAATCCGTAAGATCGGAAG
+
FFFFFFFFFFFFFFFFFFFFFFFFFFFFFFFFFFFFFFFFFFFFF
@FS10000125:26:BPA73017-1023:1:1101:2510:1080 1:N:0:7
GCGGCAACTTCGTCGAGTACGCTCAAAGTAAGAGATCGGAAGAGC
+
:FFFFFFFFFFFFFFFFFFFFFFFFFFFFFFFFFFFFFFFFFFFF
@FS10000125:26:BPA73017-1023:1:1101:3180:1080 1:N:0:7
CCGTAAACTTCGTCGAGTACGCTCAAATAGAAAGATCGGAAGAGC
+
FFFFFFFFFFFFFFFFFFFFFFFFFFFFFFFFFFFFFFFFFFFFF
@FS10000125:26:BPA73017-1023:1:1101:3440:1080 1:N:0:7
GGGGGACTTCGTCGAGTACGCTCAACAACTTAGATCGGAAGAGCA
+
:FFFFFFFFFFFFFFFFFFFFFFFFFFFFFFFFFFFFFFFFFFFF
@FS10000125:26:BPA73017-1023:1:1101:3490:1080 1:N:0:7
TTGTAGAACTTCGTCGAGTACGCTCAAGTTGAAAGATCGGAAGAG
+
FFFFFFFFFFFFFFFFFFFFFFFFFFFFFFFFFFFFFFFFFFFFF
@FS10000125:26:BPA73017-1023:1:1101:5140:1080 1:N:0:7
CCGTTAACTTCGTCGAGTACGCTCAATATTATAGATCGGAAGAGC
+
,FFF,FF::FF:FF:FFFF::F::,FFF:,,F,:F:::FFF:F:F
@FS10000125:26:BPA73017-1023:1:1101:5450:1080 1:N:0:7
TTGGAAACTTCGTCGAGTACGCTCAAGATGGGAGATCGGAAGAGC
+
FFFFFFFFFFFFFFFFFFFFFFFFFFFFFFFFFFFFFFFFFFFFF
@FS10000125:26:BPA73017-1023:1:1101:6910:1080 1:N:0:7
TTGGCAACTTCGTCGAGTACGCTCAATGGAATAGATCGGAAGAGC
+
FFFFFFFFFFFFFFFFFFFFFFFFFFFFFFFFFFFFFFFFFFFFF
@FS10000125:26:BPA73017-1023:1:1101:7450:1080 1:N:0:7
TTTGGTAACTTCGTCGAGTACGCTCAAAGATAAAGATCGGAAGAG
+
:FFFFFFFFFFFFFFFFFFFFFFFFFFFFFFFFFFFFFFFFFFFF
@FS10000125:26:BPA73017-1023:1:1101:8320:1080 1:N:0:7
CCGCTGCCAACTTCGTCGAGTACGCTCAATAATACAGATCGGAAG
+
FFFFFFFFFFFFFFFFFFFFFFFFFFFFFFFFFFFFFFFFFFFFF
@FS10000125:26:BPA73017-1023:1:1101:8640:1080 1:N:0:7
TCGATAACTTCGTCGAGTACGCTCAAGGTGGGAGATCGGAAGAGC
+
FFFFFFFFFFFFFFFFFFFFFFFFFFFFFFFFFFFFFFFFFFFFF
@FS10000125:26:BPA73017-1023:1:1101:8830:1080 1:N:0:7
GGGTGCTAACTTCGTCGAGTACGCTCAAAACCAAAGATCGGAAGA
+
:FFFFFFFFFFFFFFFFFFFFFFFFFFFFFFFFFFFFFFFFFFFF
@FS10000125:26:BPA73017-1023:1:1101:8940:1080 1:N:0:7
TCGAAAACTTCGTCGAGTACGCTCAATCCCGGAGATCGGAAGAGC
+
FFFFFFFFFFFFFFFFFFFFFFFFFFFFFFFFFFFFFFFFFFFFF
@FS10000125:26:BPA73017-1023:1:1101:10430:1080 1:N:0:7
CCGATAACTTCGTCGAGTACGCTCAATGTCCAAGATCGGAAGAGC
+
FFFFFFFFFFFFFFFFFFFFFFFFFFFFFFFFFFFFFFFFFFFFF
@FS10000125:26:BPA73017-1023:1:1101:13470:1080 1:N:0:7
TTGTAGAACTTCGTCGAGTACGCTCAACTGGAAAGATCGGAAGAG
+
FFFF::FFFFFFFFF:FFF::FFF:,FFFFFF,FFFF::FFF:F:
@FS10000125:26:BPA73017-1023:1:1101:14070:1080 1:N:0:7
ATTTAACTTCGTCGAGTACGCTCAAATGACGAGATCGGAAGAGCA
+
F:FFFFFFFFFFFFFFFFFFFFFFFFFFFFFFFFFFFFFFFFFFF
@FS10000125:26:BPA73017-1023:1:1101:14700:1080 1:N:0:7
GCGCAACTTCGTCGAGTACGCTCAAACCGAGAGATCGGAAGAGCA
+
:FFFFFFFFFFFFFFFFFFFFFFFFFFFFFFFFFFFFFFFFFFFF
@FS10000125:26:BPA73017-1023:1:1101:15020:1080 1:N:0:7
AGGCAACTTCGTCGAGTACGCTCAACTGCAGAGATCGGAAGAGCA
+
FFFFFFFFFFFFFFFFFFFFFFFFFFFFFFFFFFFFFFFFFFFFF
@FS10000125:26:BPA73017-1023:1:1101:15070:1080 1:N:0:7
GCGCCAACTTCGTCGAGTACGCTCAATGATGTAGATCGGAAGAGC
+
:F:FFFFFFFFFFFFFFFFFFFFFFFFFFFFFFFFFFFFFFFFFF
@FS10000125:26:BPA73017-1023:1:1101:15240:1080 1:N:0:7
CCGCCAACTTCGTCGAGTACGCTCAATATATTAGATCGGAAGAGC
+
FFFFFFFFFFFFFFFFFFFFFFFFFFFFFFFFFFFFFFFFFFFFF
@FS10000125:26:BPA73017-1023:1:1101:15380:1080 1:N:0:7
GGGAACTTCGTCGAGTACGCTCAAAAAAATAGATCGGAAGAGCAC
+
,FFFFFFFFFFFFFFFFFFFFFFFFFFFFFFFFFFFFFFFFFFFF
@FS10000125:26:BPA73017-1023:1:1101:15430:1080 1:N:0:7
GCCATAACTTCGTCGAGTACGCTCAAAGAGTTAGATCGGAAGAGC
+
,FFF,FFFFFFFFFFFFFFFFFFFFFFFFFFFFFFFFFFFFFFFF
@FS10000125:26:BPA73017-1023:1:1101:15520:1080 1:N:0:7
GCGCTACCAACTTCGTCGAGTACGCTCAATTAAAAAGATCGGAAG
+
:FFFFFFFFFFFFFFFF:FFFFFFFFFF,FFF:FFFFFFFFFFFF
@FS10000125:26:BPA73017-1023:1:1101:15980:1080 1:N:0:7
TTGACTGGACTTCGTCGAGTACGCTCAATATACAAGATCGGAAGA
+
,F:FF:F:FFFFFFFFFFFFFFFFFFFFFFFFFFFFFFFFFFFFF
@FS10000125:26:BPA73017-1023:1:1101:16040:1080 1:N:0:7
TTTGGAACTTCGTCGAGTACGCTCAACGAGCAAGATCGGAAGAGC
+
F,F,:FF:F:F:FF:,FFFF:FFF:,::F:FF:,FF:::FFFFF:
@FS10000125:26:BPA73017-1023:1:1101:16450:1080 1:N:0:7
TCGGAAACTTCGTCGAGTACGCTCAACATCAGAGATCGGAAGAGC
+
:FFFFFFFFFFFFFFFFFFFFFFFFFFFFFFFFFFFFFFFFFFFF
@FS10000125:26:BPA73017-1023:1:1101:1700:1090 1:N:0:7
GCGACAACTTCGTCGAGTACGCTCAAGGGGTCAGATCGGAAGAGC
+
FFFFFFFFFFFFFFFFFFFFFFFFFFFFFFFFFFFFFFFFFFFFF
@FS10000125:26:BPA73017-1023:1:1101:1850:1090 1:N:0:7
GCGCCAACTTCGTCGAGTACGCTCAAAATCGGAGATCGGAAGAGC
+
FFFFFFFFFFFFFFFFFFFFFFFFFFFFFFFFFFFFFFFFFFFFF
@FS10000125:26:BPA73017-1023:1:1101:1990:1090 1:N:0:7
ACGCCGAACTTCGTCGAGTACGCTCAATTGGTTAGATCGGAAGAG
+
FFFFFFFFFFFFFFFFFFFFFFFFFFFFFFFFFFFFFFFFFFFFF
@FS10000125:26:BPA73017-1023:1:1101:4380:1090 1:N:0:7
GCGCAACTTCGTCGAGTACGCTCAAGACCGCAGATCGGAAGAGCA
+
FFFFFFFFFFFFFFFFFFFFFFFFFFFFFFFFFFFFFFFFFFFFF
@FS10000125:26:BPA73017-1023:1:1101:4790:1090 1:N:0:7
GTGCAAACTTCGTCGAGTACGCTCAACAGGCCAGATCGGAAGAGC
+
FFFFFFFFFFFFFFFFFFFFFFFFFFFFFFFFFFFFFFFFFFFFF
@FS10000125:26:BPA73017-1023:1:1101:4850:1090 1:N:0:7
TCGCCAACTTCGTCGAGTACGCTCAATAACGGAGATCGGAAGAGC
+
FFFFFFFFFFFFFFFFFFFFFFFFFFFFFFFFFFFFFFFFFFFFF
@FS10000125:26:BPA73017-1023:1:1101:4990:1090 1:N:0:7
GCGGGAACTTCGTCGAGTACGCTCAACAATTTAGATCGGAAGAGC
+
FFFFFFFFFFFFFFFFFFFFFFFFFFFFFFFFFFFFFFFFFFFFF
@FS10000125:26:BPA73017-1023:1:1101:5040:1090 1:N:0:7
GGGATAACTTCGTCGAGTACGCTCAAAAATACAGATCGGAAGAGC
+
FFFFFFFFFFFFFFFFFFFFFFFFFFFFFFFFFFFFFFFFFFFFF
@FS10000125:26:BPA73017-1023:1:1101:5490:1090 1:N:0:7
TTGTCAACTTCGTCGAGTACGCTCAAAACGCCAGATCGGAAGAGC
+
FFFFFFFFFFFFFFFFFFFFFFFFFFFFFFFFFFFFFFFFFFFFF
@FS10000125:26:BPA73017-1023:1:1101:6390:1090 1:N:0:7
TTGTAATTTCGTCGAGTACGCTCAAAGCTAAAGATCGGAAGAGCA
+
FFFFFFFFFFFFFFFFFFFFFFFFFFFFFFFFFFFFFFFFFFFFF
@FS10000125:26:BPA73017-1023:1:1101:6490:1090 1:N:0:7
GAGTCAACTTCGTCGAGTACGCTCAAAGTGAGAGATCGGAAGAGC
+
FFFFFFFFFFFFFFFFFFFFFFFFFFFFFFFFFFFFFFFFFFFFF
@FS10000125:26:BPA73017-1023:1:1101:7180:1090 1:N:0:7
CCGACAACTTCGTCGAGTACGCTCAATGTGCAAGATCGGAAGAGC
+
FFFFFFFFFFFFFFFFFFFFFFFFFFFFFFFFFFFFFFFFFFFFF
@FS10000125:26:BPA73017-1023:1:1101:7740:1090 1:N:0:7
TTGACTGGACTTCGTCGAGTACGCTCAAGATCCGAGATCGGAAGA
+
,FFFFFFFFFFFFFFFFFFFFFFFFFFFFFFFFFFFFFFFFFFFF
@FS10000125:26:BPA73017-1023:1:1101:8200:1090 1:N:0:7
TTTACACAACTTCGTCGAGTACGCTCAAGTACTGAGATCGGAAGA
+
FFFFFFFFFFFFFFFFFFFFFFFFFFFFFFFFFFFFFFFFFFFFF
@FS10000125:26:BPA73017-1023:1:1101:8240:1090 1:N:0:7
GGGATAACTTCGTCGAGTACGCTCAAGATTAGAGATCGGAAGAGC
+
,,,::FFFFFFFFFFFFFFFFFFFFF,F:,::FFFFFFFFFFFFF
@FS10000125:26:BPA73017-1023:1:1101:8350:1090 1:N:0:7
TTGGCCAACTTCGTCGAGTACGCTCAATCTGAAAGATCGGAAGAG
+
FFFFFFFFFFFFFFFFFFFFFFFFFFFFFFFFFFFFFFFFFFFFF
@FS10000125:26:BPA73017-1023:1:1101:8480:1090 1:N:0:7
TTGTTAACTTCGTCGAGTACGCTCATAAGATCGGAAGAGCACACG
+
FFFFFFFFFFFFFFFFFFFFFFFFFFFFFFFFFFFFFFFFFFFFF
@FS10000125:26:BPA73017-1023:1:1101:8800:1090 1:N:0:7
TCGGAAACTTCGTCGAGTACGCTCAAATAACCAGATCGGAAGAGC
+
FFFFFFFFFFFFFFFFFFFFFFFFFFFFFFFFFFFFFFFFFFFFF
@FS10000125:26:BPA73017-1023:1:1101:9200:1090 1:N:0:7
TCACTTAACTTCGTCGAGTACGCTCAAGCCTTGAGATCGGAAGAG
+
FFFFFFFFFFFFFFFFFFFFFFFFFFFFFFFFFFFFFFFFFFFFF
@FS10000125:26:BPA73017-1023:1:1101:9510:1090 1:N:0:7
TTGCCAACTTCGTCGAGTACGCTCAATTGTCGAGATCGGAAGAGC
+
FFFF:FFFFFFFFFFFFFFFFFFFFFFFFFFFFFFFFFFFFFFFF
@FS10000125:26:BPA73017-1023:1:1101:9530:1090 1:N:0:7
CCGCTAACTTCGTCGAGTACGCTCAACGGGTCAGATCGGAAGAGC
+
FFFFFFFFFFFFFFFFFFFFFFFFFFFFFFFFFFFFFFFFFFFFF
@FS10000125:26:BPA73017-1023:1:1101:10880:1090 1:N:0:7
TTGTGAAACTTCGTCGAGTACGCTCAAGATACGAGATCGGAAGAG
+
FFFFFFFFFFFFFFFFFFFFFFFFFFFFFFFFFFFFFFFFFFFFF
@FS10000125:26:BPA73017-1023:1:1101:10990:1090 1:N:0:7
TTGCTGAACTTCGTCGAGTACGCTCAACAAAATAGATCGGAAGAG
+
FFFFFFFFFFFFFFFFFFFFFFFFFFFFFFFFFFFFFFFFFFFFF
@FS10000125:26:BPA73017-1023:1:1101:11020:1090 1:N:0:7
TTTACCAAACTTCGTCGAGTACGCTCAATGTAGTAGATCGGAAGA
+
FFFFFFFFFFFFFFFFFFFFFFFFFFFFFFFFFFFFFFFFFFFFF
@FS10000125:26:BPA73017-1023:1:1101:11270:1090 1:N:0:7
TCGTAACCTTCGTCGAGTACGCTCAATGATTTAGATCGGAAGAGC
+
FFFFFFFFFFFFFFFFFFFFFFFFFFFFFFFFFFFFFFFFFFFFF
@FS10000125:26:BPA73017-1023:1:1101:11520:1090 1:N:0:7
GCTACAAAACTTCGTCGAGTACGCTCAAAATCTAAGATCGGAAGA
+
FFFFFFFFFFFFFFFFFFFFFFFFFFFFFFFFFFFFFFFFFFFFF
@FS10000125:26:BPA73017-1023:1:1101:12470:1090 1:N:0:7
TCGGCAACTTCGTCGAGTACGCTCAAGAATAAGATCGGAAGAGCA
+
FFFFFFFFFFFFFFFFFFFFFFFFFFFFFFFFFFFFFFFFFFFFF
@FS10000125:26:BPA73017-1023:1:1101:13300:1090 1:N:0:7
TTGACTGGACTTCGTCGAGTACGCTCAAGGTCCAAGATCGGAAGA
+
FFFFFFFFFFFFFFFFFFFFFFFFFFFFFFFFFFFFFFFFFFFFF
@FS10000125:26:BPA73017-1023:1:1101:14850:1090 1:N:0:7
GCGAAAACTTCGTCGAGTACGCTCAAGGGGCCAGATCGGAAGAGC
+
FFFFFFFFFFFFFFFFFFFFFFFFFFFFFFFFFFFFFFFFFFFFF
@FS10000125:26:BPA73017-1023:1:1101:15000:1090 1:N:0:7
TTGTATAACTTCGTCGAGTACGCTCAAGGATTGAGATCGGAAGAG
+
F:FFFFFFFFFFFFFF:FFFFFFFFF,:FFFFFFFFFFFFFFFFF
@FS10000125:26:BPA73017-1023:1:1101:15350:1090 1:N:0:7
GTGGGAACTTCGTCGAGTACGCTCAAAAATGTAGATCGGAAGAGC
+
:FFFFFFFFFFFFFFFFFFFFFFFFFFFFFFFFFFFFFFFFFFFF
@FS10000125:26:BPA73017-1023:1:1101:2010:1100 1:N:0:7
TTGAAGAACTTCGTCGAGTACGCTCAACAATGCAGATCGGAAGAG
+
FFFFFFFFFFFFFFFFFFFFFFFFFFFFFFFFFFFFFFFFFFFFF
@FS10000125:26:BPA73017-1023:1:1101:2140:1100 1:N:0:7
GAGTAAACTTCGTCGAGTACGCTCAATAAATAAGATCGGAAGAGC
+
FFFFFFFFFFFFFFFFFFFFFFFFFFFFFFFFFFFFFFFFFFFFF
@FS10000125:26:BPA73017-1023:1:1101:2290:1100 1:N:0:7
GGGCAACTTCGTCGAGTACGTGCAAACTTCGTCGAGTACGCTCAA
+
FFFFFFFFFFFFFFFFFFFFFFFFFFFFFFFFFFFFFFFFFFFFF
@FS10000125:26:BPA73017-1023:1:1101:2780:1100 1:N:0:7
GCGCTAACTTCGTCGAGTACGCTCAAAATGTGAGATCGGAAGAGC
+
FFFFFFFFFFFFFFFFFFFFFFFFFFFFFFFFFFFFFFFFFFFFF
@FS10000125:26:BPA73017-1023:1:1101:3230:1100 1:N:0:7
CCCGCAACTTCGTCGAGTACGCTCAATGGTTAAGATCGGAAGAGC
+
FFFFFFFFFFFFFFFFFFFFFFFFFFFFFFFFFFFFFFFFFFFFF
@FS10000125:26:BPA73017-1023:1:1101:3390:1100 1:N:0:7
CCGCCAACTTCGTCGAGTACGCTCAAGATCCTAGATCGGAAGAGC
+
FFFFFFFFFFFFFFFFFFFFFFFFFFFFFFFFFFFFFFFFFFFFF
@FS10000125:26:BPA73017-1023:1:1101:4240:1100 1:N:0:7
TCTGCACCTTCGTCGAGTACGCTCAAAAGTTAAGATCGGAAGAGC
+
FFFFFFFFFFFFFFFFFFFFFFFFFFFFFFFFFFFFFFFFFFFFF
@FS10000125:26:BPA73017-1023:1:1101:4420:1100 1:N:0:7
TTGACTGGACTTCGTCGAGTACGCTCAAAAAATTAGATCGGAAGA
+
FFFFFFFFFFFFFFFFFFFFFFFFFFFFFFFFFFFFFFFFFFFFF
@FS10000125:26:BPA73017-1023:1:1101:5860:1100 1:N:0:7
TTGCCGAACTTGTCGAGTACGCTCAAACCCAAAGATCGGAAGAGC
+
FFFFFFF,FFFFFFFFFFFFFFFFFFFFFFFFFFFFFFFFFFFFF
@FS10000125:26:BPA73017-1023:1:1101:7250:1100 1:N:0:7
TTGGAAACTTCGTCGAGTACGCTCAATTTTGGAGATCGGAAGAGC
+
FFFFFFFFFFFFFFFFFFFFFFFFFFFFFFFFFFFFFFFFFFFFF
@FS10000125:26:BPA73017-1023:1:1101:7420:1100 1:N:0:7
TGCGCAACTTCGTCGAGTACGCTCAACGGGGAAGATCGGAAGAGC
+
FFFFFFFFFFFFFFFFFFFFFFFFFFFFFFFFFFFFFFFFFFFFF
@FS10000125:26:BPA73017-1023:1:1101:7780:1100 1:N:0:7
GAGACAACTTCGTCGAGTACGCTCAAGCAAAAAGATCGGAAGAGC
+
FFFFFFFFFFFFFFFFFFFFFFFFFFFFFFFFFFFFFFFFFFFFF
@FS10000125:26:BPA73017-1023:1:1101:8100:1100 1:N:0:7
TCGACCAACTTCGTCGAGTACGCTCAAATAAATAGATCGGAAGAG
+
FFFFFFFFFFFFFFFFFFFFFFFFFFFFFFFFFFFFFFFFFFFFF
@FS10000125:26:BPA73017-1023:1:1101:8170:1100 1:N:0:7
TTTGGAACTTCGTCGAGTACGCTCAAATTCTTAGATCGGAAGAGC
+
FFFFFFFFFFFFFFFFFFFFFFFFFFFFFFFFFFFFFFFFFFFFF
@FS10000125:26:BPA73017-1023:1:1101:8200:1100 1:N:0:7
ACGGCAACTTCGTCGAGTACGCTCAAAAGTACAGATCGGAAGAGC
+
FFF:,FF::F,F:FFFF,FF::F:FFF::,FFF,F::FFFFFFF:
@FS10000125:26:BPA73017-1023:1:1101:8320:1100 1:N:0:7
CCGCAAACTTCGTCGAGTACGCTCAAGCACAAAGATCGGAAGAGC
+
FFFFFFFFFFFFFFFFFFFFFFFFFFFFFFFFFFFFFFFFFFFFF
@FS10000125:26:BPA73017-1023:1:1101:9410:1100 1:N:0:7
GGGGAACCTTCGTCGAGTACGCTCAAGGTTCCAGATCGGAAGAGC
+
F:FFFFFFFFFFFFFFFFFFFFFFFFFFFFFFFFFFFFFFFFFFF
@FS10000125:26:BPA73017-1023:1:1101:9800:1100 1:N:0:7
TAGTTATCTTCGTCGAGTACGCTCAATGTATCAGATCGGAAGAGC
+
,FFF:F,,:F:,FF,F:F:,,F:,,F:FF,::F,F:::FFF:F,F
@FS10000125:26:BPA73017-1023:1:1101:10330:1100 1:N:0:7
TTGCCAACTTCGTCGAGTACGCTCAATGGTGTAGATCGGAAGAGC
+
FFFFFFFFFFFFFFFFFFFFFFFF:FFFFFFFFFFFFFFFFFFFF
@FS10000125:26:BPA73017-1023:1:1101:10430:1100 1:N:0:7
GTGACAACTTCGTCGAGTACGCTCAAATACGGAGATCGGAAGAGC
+
:FFFFFFFFFFFFFFFFFFFFFFFFFFFFFFFFFFFFFFFFFFFF
@FS10000125:26:BPA73017-1023:1:1101:10810:1100 1:N:0:7
GCGTCAACTTCGTCGAGTACGCTCAATACCCTAGATCGGAAGAGC
+
FFFFFFFFFFFFFFFFFFFFFFFFFFFFFFFFFFFFFFFFFFFFF
@FS10000125:26:BPA73017-1023:1:1101:11350:1100 1:N:0:7
TCCTAGAACTTCGTCGAGTACGCTCAATGACGGAGATCGGAAGAG
+
FFFFFFFFFFFFFFFFFFFFFFFFFFFFFFFFFFFFFFFFFFFFF
@FS10000125:26:BPA73017-1023:1:1101:12470:1100 1:N:0:7
TTGTAAACTTCGTCGAGTACGCTCAAATTATAAGATCGGAAGAGC
+
FFFFFFFFFFFFFFFFFFFFFFFFFFFFFFFFFFFFFFFFFFFFF
@FS10000125:26:BPA73017-1023:1:1101:12640:1100 1:N:0:7
TCTCTCAACTTCGTCGAGTACGCTCAATGATATAGATCGGAAGAG
+
FFFFFFFFFFFFFFFFFFFFFFFFFFFFFFFFFFFFFFFFFFFFF
@FS10000125:26:BPA73017-1023:1:1101:13370:1100 1:N:0:7
GCTGCAACTTCGTCGAGTACGCTCAAGATCAAAGATCGGAAGAGC
+
,F:::FFFFFF:FF,FF:F::FFF,FFFFFF,:FFF::FFFFF:F
@FS10000125:26:BPA73017-1023:1:1101:13460:1100 1:N:0:7
GTGTCAACTTCGTCGAGTACGCTCAACTGTCGAGATCGGAAGAGC
+
F,FFFFFFFFFFFFFFFFFFFFFFFFFFFFFFFFFFFFFFFFFFF
@FS10000125:26:BPA73017-1023:1:1101:13680:1100 1:N:0:7
TCGACAACTTCGTCGAGTACGCTCAATCTGTGAGATCGGAAGAGC
+
FFFFFFFFFFFFFFFFFFFFFFFFFFFFFFFFFFFFFFFFFFFFF
@FS10000125:26:BPA73017-1023:1:1101:14540:1100 1:N:0:7
TTGTTCAACTTCGTCGAGTACGCTCAATCGAGAAGATCGGAAGAG
+
:FFFFFFFFFFFFFFFFFFFFFFFFFFFFFFFFFFFFFFFFFFFF
@FS10000125:26:BPA73017-1023:1:1101:14910:1100 1:N:0:7
CCCCTGCAACTTCGTCGAGTACGCTCAAAATGTTAGATCGGAAGA
+
FFFFFFFFFFFFFFFFFFFFFFFFFFFFFFFFFF:FFFFFFFFFF
@FS10000125:26:BPA73017-1023:1:1101:16440:1100 1:N:0:7
TTGACTGGACTTCGTCGAGTACGCTCAACCGATTAGATCGGAAGA
+
FFFFFFFFFFFFFFFFFFFFFFFFFFFFFFFFFFFFFFFFFFFFF
@FS10000125:26:BPA73017-1023:1:1101:2230:1110 1:N:0:7
CCGCAAACTTCGTCGAGTACGCTCAATGTATAAGATCGGAAGAGC
+
FFFFFFFFFFFFFFFFFFFFFFFFFFFFFFFFFFFFFFFFFFFFF
@FS10000125:26:BPA73017-1023:1:1101:2250:1110 1:N:0:7
CTGGAACTTCGTCGAGTACGCTCAAACCTTCAGATCGGAAGAGCA
+
FFFFFFFFFFFFFFFFFFFFFFFFFFFFFFFFFFFFFFFFFFFFF
@FS10000125:26:BPA73017-1023:1:1101:2390:1110 1:N:0:7
TTACAGAACTTCGTCGAGTACGCTCAAATATGTAGATCGGAAGAG
+
FFFFFFFFFFFFFFFFFFFFFFFFFFFFFFFFFFFFFFFFFFFFF
@FS10000125:26:BPA73017-1023:1:1101:2880:1110 1:N:0:7
CCCGCAACTTCGTCGAGTACGCTCAATGGTTAAGATCGGAAGAGC
+
FFFFFFFFFFFFFFFFFFFFFFFFFFFFFFFFFFFFFFFFFFFFF
@FS10000125:26:BPA73017-1023:1:1101:4600:1110 1:N:0:7
TTGACTGGACTTCGTCGAGTACGCTCAAGCGAGTAGATCGGAAGA
+
FFFFFFFFFFFFFFFFFFFFFFFFFFFFFFFFFFFFFFFFFFFFF
@FS10000125:26:BPA73017-1023:1:1101:4610:1110 1:N:0:7
TTATCAACTTCGTCGAGTACGCTCAATTATGTAGATCGGAAGAGC
+
FF:,:,FFFFFFFF:,FF,FF:F,F,FF:F,F,FFFF:,F,,F,:
@FS10000125:26:BPA73017-1023:1:1101:5060:1110 1:N:0:7
CCGTGAACTTCGTCGAGTACGCTCAAGTATAGAGATCGGAAGAGC
+
FFFFFFFFFFFFFFFFFFFFFFFFFFFFFFFFFFFFFFFFFFFFF
@FS10000125:26:BPA73017-1023:1:1101:5350:1110 1:N:0:7
TATGGCCCAAACTTCGTCGAGTACGCTCAAACGAGTAGATCGGAA
+
FFFFFFFFFFFFFFFFFFFFFFFFFFFFFFFFFFFFFFFFFFFFF
@FS10000125:26:BPA73017-1023:1:1101:5660:1110 1:N:0:7
GCCTTGAAACTTCGTCGAGTACGCTCAAGGTTAGAGATCGGAAGA
+
FFFFFFFFFFFFFFFFFFFFFFFFFFFFFFFFFFFFFFFFF,FFF
@FS10000125:26:BPA73017-1023:1:1101:5930:1110 1:N:0:7
TTGACAAACTTCGTCGAGTACGCTCAATCCATTAGATCGGAAGAG
+
FFFFFFFFFFFFFFFFFFFFFFFFFFFFFFFFFFFFFFFFFFFFF
@FS10000125:26:BPA73017-1023:1:1101:7340:1110 1:N:0:7
ACGGTTAACTTCGCGAGTACGCTCAAGCACCTAGATCGGAAGAGC
+
FFFFFFFFFFFFFFFFFFFFFFFFFFFFFFFFFFFFFFFFFFFFF
@FS10000125:26:BPA73017-1023:1:1101:8360:1110 1:N:0:7
GCGGAAACTTCGTCGAGTACGCTCAACGGCGGAGATCGGAAGAGC
+
FFFFFFFFFFFFFFFFFFFFFFFFFFFFFFFFFFFFFFFFFFFFF
@FS10000125:26:BPA73017-1023:1:1101:8480:1110 1:N:0:7
GCGCTAAACTTCGTCGAGTACGCTCAATACGGAAGATCGGAAGAG
+
,FFFF,FFFF:FFFFF:FFFF:FFF:,FFF::FFFFFF::FFFFF
@FS10000125:26:BPA73017-1023:1:1101:8530:1110 1:N:0:7
TTGTTGAACTTCGTCGAGTACGCTCAAATAATAAGATCGGAAGAG
+
FFFFFFFFFFFFFFFFFFFFFFFFFFFFFFFF,FFFFFFFFFFFF
@FS10000125:26:BPA73017-1023:1:1101:8720:1110 1:N:0:7
TTGCAAACTTCGTCGAGTACGCTCAACAATTAAGATCGGAAGAGC
+
FFFFFFFFFFFFFFFFFFFFFFFFFFFFFFFFFFFFFFFFFFFFF
@FS10000125:26:BPA73017-1023:1:1101:8830:1110 1:N:0:7
TTGGGAACTTCGTCGAGTACGCTCAAAATCCCAGATCGGAAGAGC
+
FFFFFFFFFFFFFFFFFFFFFFFFFFFFFFFFFFFFFFFFFFFFF
@FS10000125:26:BPA73017-1023:1:1101:9760:1110 1:N:0:7
CTGTTATCTTCGTCGAGTACGCTCAAAGGTGAAGATCGGAAGAGC
+
FFFFFFFFFFFFFFFFFFFFFFFFFFFFFFFFFFFFFFFFFFFFF
@FS10000125:26:BPA73017-1023:1:1101:9960:1110 1:N:0:7
GCGCTCGATCTTCGTCGAGTACGCTCAAACTGGAAGATCGGAAGA
+
,FFFFFFFFFFFFFFFFFFFFFFFFFFFFFFFFFFFFFFFFFFFF
@FS10000125:26:BPA73017-1023:1:1101:10470:1110 1:N:0:7
TCTGAAAACTTCGTCGAGTATGCTCAAAATTATAGATCGGAAGAG
+
FFFF:FFFFFFFFFFFFFFFFFFFFFFFFFFFFFFFFFFF:FF:F
@FS10000125:26:BPA73017-1023:1:1101:11930:1110 1:N:0:7
GTGTTAACTTCGTCGAGTACGCTCAATATAGGAGATCGGAAGAGC
+
FFFFFFFFFFFFFFFFFFFFFFFFFFFFFFFFFFFFFFFFFFFFF
@FS10000125:26:BPA73017-1023:1:1101:14000:1110 1:N:0:7
TTGCCAACTTCGTCGAGTACGCTCAATTACCAAGATCGGAAGAGC
+
FFFFFFFFFFFFFFFFFFFFFFFFFFFFFFFFFFFFFFFFFFFFF
@FS10000125:26:BPA73017-1023:1:1101:14860:1110 1:N:0:7
GCTGTAACTTCGTCGAGTACGCTCAAAGATGAAGATCGGAAGAGC
+
FFFFFFFFFFFFFFFFFFFFFFFFFFFFFFFFFFFFFFFFFFFFF
@FS10000125:26:BPA73017-1023:1:1101:15770:1110 1:N:0:7
GCGTAAACTTCGTCGAGTACGCTCAAAACGATAGATCGGAAGAGC
+
:F,F::FFFF::FFFFFF::FFFFFFF,F:,F:FFF:F:FF:FF:
@FS10000125:26:BPA73017-1023:1:1101:15780:1110 1:N:0:7
AGGGACCAACTTCGTCGAGTACGCTCAAGATAAAAGATCGGAAGA
+
FFFFFFFFFFFFFFFFFFFFFFFFFFFFFFFFFFFFFFFFFFFFF
@FS10000125:26:BPA73017-1023:1:1101:15960:1110 1:N:0:7
GCGCCAACTTCGTCGAGTACGCTCAAGACGTGAGATCGGAAGAGC
+
FFFFFFFFFFFFFFFFFFFFFFFFFFFFFFFFFFFFFFFFFFFFF
@FS10000125:26:BPA73017-1023:1:1101:16190:1110 1:N:0:7
GCGGAATCTTCGTCGAGTACGCTCAATGTAATAGATCGGAAGAGC
+
FFFFFFFFFFFFFFFFFFFFFFFFFFFFFFFFFFFFFFFFFFFFF
@FS10000125:26:BPA73017-1023:1:1101:1060:1120 1:N:0:7
GCGGCAACTTCGTCGAGTACGCTCAAATTATTAGATCGGAAGAGC
+
FFFFFFFFFFFFFFFFFFFFFFFFFFFFFFFFFFFFFFFFFFFFF
@FS10000125:26:BPA73017-1023:1:1101:1100:1120 1:N:0:7
CTGAAAACTTCGTCGAGTACGCTCAATGCGTGAGATCGGAAGAGC
+
FFFFFFFFFFFFFFFFFFFFFFFFFFFFFFFFFFFFFFFFFFFFF
@FS10000125:26:BPA73017-1023:1:1101:1330:1120 1:N:0:7
TCTCAACTTCGTCGAGTACGCTCAATTGCACAGATCGGAAGAGCA
+
FFFF:F:FFFFFFFFF:F::::F,FFF:FFFFF,FFFF:FFF,F,
@FS10000125:26:BPA73017-1023:1:1101:2280:1120 1:N:0:7
CCGAGAACTTCGTCGAGTACGCTCAAGGGTAAAGATCGGAAGAGC
+
FFFFFFFFFFFFFFFFFFFFFFFFFFFFFFFFFFFFFFFFFFFFF
@FS10000125:26:BPA73017-1023:1:1101:2920:1120 1:N:0:7
TTGGCATCTTCGTCGAGTACGCTCAATGTTGCAGATCGGAAGAGC
+
FFFFFFFFFFFFFFFFFFFFFFFFFFFFFFFFFFFFFFFFFFFFF
@FS10000125:26:BPA73017-1023:1:1101:2980:1120 1:N:0:7
GCCAAACTTCGTCGAGTACGCTCAAAAGAAAAGATCGGAAGAGCA
+
FFFFFFFFFFFFFFFFFFFFFFFFFFFFFFFFFFFFFFFFFFFFF
@FS10000125:26:BPA73017-1023:1:1101:3070:1120 1:N:0:7
GCGTTAAACTTCGTCGAGTACGCTCAAAGCCAGAGATCGGAAGAG
+
FFFFFFFFFFFFFFFFFFFFFFFFFFFFFFFFFFFFFFFFFFFFF
@FS10000125:26:BPA73017-1023:1:1101:4210:1120 1:N:0:7
TGTGAAACTTCGTCGAGTACGCTCAATATATAAGATCGGAAGAGC
+
F:FFFFFFFFFFFFFFFFFFFFFFFF,FFFFF,FFFFFFF:FFFF
@FS10000125:26:BPA73017-1023:1:1101:4230:1120 1:N:0:7
GCGTTAACTTCGTCGAGTACGCTCAAGGGAAAAGATCGGAAGAGC
+
:FFFFFFFFFFFFFFFFFFFFFFFFFFFFFFFFFFFFFFFFFFFF
@FS10000125:26:BPA73017-1023:1:1101:4350:1120 1:N:0:7
TTGACTGGACTTCGTCGAGTACGCTCAACCAGACAGATCGGAAGA
+
FFFFFFFFFFFFFFFFFFFFFFFFFFFFFFFFFFFFFFFFFFFFF
@FS10000125:26:BPA73017-1023:1:1101:4820:1120 1:N:0:7
GTCGGAACTTCGTCGAGTACGCTCAACTGGACAGATCGGAAGAGC
+
FFFFFFFFFFFFFFFFFFFFFFFFFFFFFFFFFFFFFFFFFFFFF
@FS10000125:26:BPA73017-1023:1:1101:4870:1120 1:N:0:7
TTGCTCAACTTCGTCGAGTACGCTCAACATAACAGATCGGAAGAG
+
FFFFFFFFFFFFFFFFFFFFFFFFFFFFFFFFFFFFFFFFFFFFF
@FS10000125:26:BPA73017-1023:1:1101:6490:1120 1:N:0:7
TTGGATCAACTTCGTCGAGTACGCTCAAGCAGTGAGATCGGAAGA
+
:F:FFFFFFFFFFFFFFFFFFFFFFFFFFFFFFFFFFFFFFFFFF
@FS10000125:26:BPA73017-1023:1:1101:6700:1120 1:N:0:7
CGTTTGACTTCGTCGAGTATGCTCAAAGGTCCAGATCGGAAGAGC
+
F:FF:,:F:::F:FF,FFFF:FFF:,F:,FFFF:FF,::FFFFF:
@FS10000125:26:BPA73017-1023:1:1101:6740:1120 1:N:0:7
GCGGGAACTTCGTCGAGTACGCTCAACGTCGCAGATCGGAAGAGC
+
FFFFFFFFFFFFFFFFFFFFFFFFFFFFFFFFFFFFFFFFFFFFF
@FS10000125:26:BPA73017-1023:1:1101:6930:1120 1:N:0:7
TCATAACTTCATAACTGTCGAGTACGCTCAAAGATGTAGATCGGA
+
FFFFFFFFFFFFFFFFFFFFFFFFFFFFFFFFFFFFFFFFFFFFF
@FS10000125:26:BPA73017-1023:1:1101:7160:1120 1:N:0:7
GGGCCAACTTCGTCGAGTACGCTCAAACTCAAAGATCGGAAGAGC
+
FFFFFFFFFFFFFFFFFFFFFFFFFFFFFFFFFFFFFFFFFFFFF
@FS10000125:26:BPA73017-1023:1:1101:7810:1120 1:N:0:7
GGGTAAACTTCGTCGAGTACGCTCAACGAGGAAGATCGGAAGAGC
+
FFFFFFFFFFFFFFFFFFFFFFFFFFFFFFFFFFFFFFFFFFFFF
@FS10000125:26:BPA73017-1023:1:1101:9020:1120 1:N:0:7
CTGAAAACTTCGTCGAGTACGCTCAAACTTTAAGATCGGAAGAGC
+
FFFFFFFFFFFFFFFFFFFFFFFFFFFFFFFFFFFFFFFFFFFFF
@FS10000125:26:BPA73017-1023:1:1101:10030:1120 1:N:0:7
CCGGTAACTTCGTCGAGTACGCTCAAGGGAATAGATCGGAAGAGC
+
FFFFFFFFFFFFFFFFFFFFFFFFFFFFFFFFFFFFFFFFFFFFF
@FS10000125:26:BPA73017-1023:1:1101:11570:1120 1:N:0:7
TCGAAATCTTCGTCGAGTACGCTCAATTACTAAGATCGGAAGAGC
+
FFFFFFFFFFFFFFFFFFFFFFFFFFFFFFFFFFFFFFFFFFFFF
@FS10000125:26:BPA73017-1023:1:1101:12040:1120 1:N:0:7
TTGAGAACTTCGTCGAGTACGCTCAAGTGGTCAGATCGGAAGAGC
+
FFFFFFFFFFFFFFFFFFFFFFFFFFFFFFFFFFFFFFFFFFFFF
@FS10000125:26:BPA73017-1023:1:1101:12130:1120 1:N:0:7
TCGGCAACTTCGTCGAGTACGCTCAACATAACAGATCGGAAGAGC
+
FFFFFFFFFFFFFFFFFFFFFFFFFFFFFFFFFFFFFFFFFFFFF
@FS10000125:26:BPA73017-1023:1:1101:12280:1120 1:N:0:7
TTGTAACTTCGTCGAGTACGCTCAATGTATTAGATCGGAAGAGCA
+
FFFFFFFFFFFFFFFFFFFFFFFFFFFFFFFFFFFFFFFFFFFFF
@FS10000125:26:BPA73017-1023:1:1101:12350:1120 1:N:0:7
CCGTCAACTTCGTCGAGTACGCTCAAAATCTAAGATCGGAAGAGC
+
FFFFFFFFFFFFFFFFFFFFFFFFFFFFFFFFFFFFFFFFFFFFF
@FS10000125:26:BPA73017-1023:1:1101:13010:1120 1:N:0:7
GCGGCAACTTCGTCGAGTACGCTCAAATACTAAGATCGGAAGAGC
+
FFFFFFFFFFFFFFFFFFFFFFFFFFFFFFFFFFFFFFFFFFFFF
@FS10000125:26:BPA73017-1023:1:1101:13250:1120 1:N:0:7
TTGGCATCTTCGTCGAGTACGCTCAATTTCGAAGATCGGAAGAGC
+
FFFFFFF:F:FF:FF,F:FF:FFF:,FFFF,FF:FFFF:FFFFF:
@FS10000125:26:BPA73017-1023:1:1101:13770:1120 1:N:0:7
GCGCAAACCTCGTCGAGTACGCTCAATGTACAAGATCGGAAGAGC
+
FFFFFFFFFFFFFFFFFFFFFFFFFFFFFFFFFFFFFFFFFFFFF
@FS10000125:26:BPA73017-1023:1:1101:14530:1120 1:N:0:7
TTGTATAACTTCGCGAGTACGCTCAAATTCACAGATCGGAAGAGC
+
FFFFFFFFFFFFFFFFFFFFFFFFFFFFFFFFFFFFFFFFFFFFF
@FS10000125:26:BPA73017-1023:1:1101:14550:1120 1:N:0:7
TTGGCAACTTCGTCGAGTACGCTCAATTTCTAAGATCGGAAGAGC
+
FFFFFFFFFFFFFFFFFFFFFFFFFFFFFFFFFFFFFFFFFFFFF
@FS10000125:26:BPA73017-1023:1:1101:15280:1120 1:N:0:7
CCGTGAACTTCGTCGAGTACGCTCAACTGAACAGATCGGAAGAGC
+
FFFF:FFFFFF::F:FFFF::FF:,FFFFFFF,:FF::FFFFF,F
@FS10000125:26:BPA73017-1023:1:1101:15360:1120 1:N:0:7
TTGACTGGACTTCGTCGAGTACGCTCAAAAGCCTAGATCGGAAGA
+
FFFFFFFFFFFFFFFFFFFFFFFFFFFFFFFFFFFFFFFFFFFFF
@FS10000125:26:BPA73017-1023:1:1101:1390:1130 1:N:0:7
TTGCTAACTTCGTCGAGTACGCTCAATTATACAGATCGGAAGAGC
+
:FFFFFFFFFFFFFFFFFFFFFFFFFFFFFFFFFFFFFFFFFFFF
@FS10000125:26:BPA73017-1023:1:1101:1620:1130 1:N:0:7
TAGCAAACTTCGTCGAGTACGCTCAAGCTGGTAGATCGGAAGAGC
+
FFFFFFFFFFFFFFFFFFFFFFFFFFFFFFFFFFFFFFFFFFFFF
@FS10000125:26:BPA73017-1023:1:1101:1830:1130 1:N:0:7
GCGCCAACTTCGTCGAGTACGCTCAAAATCGGAGATCGGAAGAGC
+
FFFFFFFFFFFFFFFFFFFFFFFFFFFFFFFFFFFFFFFFFFFFF
@FS10000125:26:BPA73017-1023:1:1101:1950:1130 1:N:0:7
TTGAACTTCGTCGAGTACGCTCAATGCCGGAGATCGGAAGAGCAC
+
FFFFFFFFFFFFFFFFFFFFFFFFFFFFFFFFFFFFFFFFFFFFF
@FS10000125:26:BPA73017-1023:1:1101:2980:1130 1:N:0:7
GCGACAACTTCGTCGAGTACGCTCAAGTTTCAAGATCGGAAGAGC
+
,FFF,FFFFFFFFFFFFFFFFFFFFF,,:FF:FFFFFFFFFFFFF
@FS10000125:26:BPA73017-1023:1:1101:3000:1130 1:N:0:7
GCGTTAACTTCGTCGAGTACGCTCAAATGGAAAGATCGGAAGAGC
+
FFFFFFFFFFFFFFFFFFFFFFFFFFFFFFFFFFFFFFFFFFFFF
@FS10000125:26:BPA73017-1023:1:1101:4290:1130 1:N:0:7
TCGAAAACTTCGTCGAGTACGCTCAAATGAGGAGATCGGAAGAGC
+
FFFFFFFFFFFFFFFFFFFFFFFFFFFFFFFFFFFFFFFFFFFFF
@FS10000125:26:BPA73017-1023:1:1101:4420:1130 1:N:0:7
TCTATGACTTCGTCGAGTACGCTCAAAAAGTAAGATCGGAAGAGC
+
FFFFFFFFFFFFFFFFFFFFFFFFFFFFFFFFFFFFFFFFFFFFF
@FS10000125:26:BPA73017-1023:1:1101:5530:1130 1:N:0:7
TTGTAAACTTCGTCGAGTACGCTCAAAACAACAGATCGGAAGAGC
+
FFFFFFFFFFFFFFFFFFFFFFFFFFFFFFFFFFFFFFFFFFFFF
@FS10000125:26:BPA73017-1023:1:1101:5660:1130 1:N:0:7
TCGTGAACTTCGTCGAGTACGCTCAAAGGGAGAGATCGGAAGAGC
+
FFFFFFFFFFFFFFFFFFFFFFFFFFFFFFFFFFFFFFFFFFFFF
@FS10000125:26:BPA73017-1023:1:1101:5930:1130 1:N:0:7
AAGTAAACTTCGTCGAGTACGCTCAAAGAAACAGATCGGAAGAGC
+
,:FFF::FF:FF:FFFFF:F:FF:F:::FFFFF:FFFFFFFFF:F
@FS10000125:26:BPA73017-1023:1:1101:7020:1130 1:N:0:7
CTGTAACTTCGTCGAGTACGCTCAAGGAGACAGATCGGAAGAGCA
+
F:FFFFFFFFFFFFFFFFFFFFFFFFFFFFFFFFFFFFFFFFFFF
@FS10000125:26:BPA73017-1023:1:1101:7290:1130 1:N:0:7
TCATAACTTCGTCGAGTACGCTCAAGACTCGAGATCGGAAGAGCA
+
FFFFFFFFFFFFFFFFFFFFFFFFFFFFFFFFFFFFFFFFFFFFF
@FS10000125:26:BPA73017-1023:1:1101:7710:1130 1:N:0:7
TCGAAAACTTCGTCGAGTACGCTCAATGTGGAAGATCGGAAGAGC
+
FFFFFFFFFFFFFFFFFFFFFFFFFFFFFFFFFFFFFFFFFFFFF
@FS10000125:26:BPA73017-1023:1:1101:9190:1130 1:N:0:7
GTGATAACTTCGTCGAGTACGCTCAAAAGTCAAGATCGGAAGAGC
+
FFFFFFFFFFFFFFFFFFFFFFFFFFFFFFFFFFFFFFFFFFFFF
@FS10000125:26:BPA73017-1023:1:1101:9530:1130 1:N:0:7
TTGAAAACTTCGTCGAGTACGCTCAATAAGAGAGATCGGAAGAGC
+
FFFFFFFFFFFFFFFFFFFFFFFFFFFFFFFFFFFFFFFFFFFFF
@FS10000125:26:BPA73017-1023:1:1101:10160:1130 1:N:0:7
CCTGTATCTTCGTCGAGTACGCTCAACCCATTAGATCGGAAGAGC
+
FF:FFFFFFFFFFFF:FFFFFFFFFFFFFFFF,FFFFFFFFFFFF
@FS10000125:26:BPA73017-1023:1:1101:12520:1130 1:N:0:7
TTTCCAGAACTTCGTCGAGTACGCTCAAACGAAAAGATCGGAAGA
+
FF:FF:FF:FFFFFFFFFFFFFFFF,FF::,F,FFFFFFFFFFFF
@FS10000125:26:BPA73017-1023:1:1101:12550:1130 1:N:0:7
TACGGACTTCGTCGAGTACGCTCAAAACTAAAGATCGGAAGAGCA
+
FFFF:FFFFFFFFFFFFFFFFFFFFFFFFFFFFFFFFFFFFFFF,
@FS10000125:26:BPA73017-1023:1:1101:13490:1130 1:N:0:7
TTTAGTTAACTTCGTCGAGTACGCTCAAGTAATAAGATCGGAAGA
+
FFFFFFFFFFFFFFFFFFFFFFFFFFFFFFFFFFFFFFFFFFFFF
@FS10000125:26:BPA73017-1023:1:1101:13720:1130 1:N:0:7
TCTTCGTCGAGTACGCTCAAATTAATAGATCGGAAGAGCACACGT
+
FFFFFFFFFFFFFFFFFFFFFFFFFFFFFFFFFFFFFFFFFFFFF
@FS10000125:26:BPA73017-1023:1:1101:14910:1130 1:N:0:7
TTGCAAACTTCGTCGAGTACGCTCAACTCTGCAGATCGGAAGAGC
+
FFFFFFFFFFFFFFFFFFFFFFFFFFFFFFFFFFFFFFFFFFFFF
@FS10000125:26:BPA73017-1023:1:1101:1080:1140 1:N:0:7
TCGCTAACTTCGTCGAGTACGCTCAAGAAAATAGATCGGAAGAGC
+
FFFFFFFFFFFFFFFFFFFFFFFFFFFFFFFFFFFFFFFFFFFFF
@FS10000125:26:BPA73017-1023:1:1101:1140:1140 1:N:0:7
CCGCTAACTTCGTCGAGTACGCTCAATTGAAAAGATCGGAAGAGC
+
FFFFFFFFFFFFFFFFFFFFFFFFFFFFFFFFFFFFFFFFFFFFF
@FS10000125:26:BPA73017-1023:1:1101:2170:1140 1:N:0:7
TCGGTTAACTTCGTCGAGTACGCTCAATTTAAAAGATCGGAAGAG
+
FFFFFFFFFFFFFFFFFFFFFFFFFFFFFFFFFFFFFFFFFFFFF
@FS10000125:26:BPA73017-1023:1:1101:2510:1140 1:N:0:7
GCCGTAACTTCGTCGAGTACGCTCAATATATTAGATCGGAAGAGC
+
FFFFFFFFFFFFFFFFFFFFFFFFFFFFFFFFFFFFFFFFFFFFF
@FS10000125:26:BPA73017-1023:1:1101:3300:1140 1:N:0:7
TTGGTCAACTTCGTCGAGTACGCTCAACATTTAAGATCGGAAGAG
+
FFFFFFFFFFFFFFFFFFFFFFFFFFFFFFFFFFFFFFFFFFFFF
@FS10000125:26:BPA73017-1023:1:1101:3360:1140 1:N:0:7
TTGTTTAACTTCGTCGAGTACGCTCAATTATGGAGATCGGAAGAG
+
FFFFFFFFFFFFFFFFFFFFFFFFFFFFFFFFFFFFFFFFFFFFF
@FS10000125:26:BPA73017-1023:1:1101:3490:1140 1:N:0:7
CCGATAACTTCGTCGAGTACGCTCAAGGACGTAGATCGGAAGAGC
+
FFFFFFFFFFFFFFFFFFFFFFFFFFFFFFFFFFFFFFFFFFFFF
@FS10000125:26:BPA73017-1023:1:1101:3640:1140 1:N:0:7
CCGTAACTTCGTCGAGTACGCTCAACACGGGAGATCGGAAGAGCA
+
FFFFFFFFFFFFFFFFFFFFFFFFFFFFFFFFFFFFFFFFFFFFF
@FS10000125:26:BPA73017-1023:1:1101:3770:1140 1:N:0:7
TTGTGAACTTCGTCGAGTACGCTCAAGGGTCGAGATCGGAAGAGC
+
FFFFFFFFFFFFFFFFFFFFFFFFFFFFFFFFFFFFFFFFFFFFF
@FS10000125:26:BPA73017-1023:1:1101:4400:1140 1:N:0:7
ACGTAGGAAACTTCGTCGAGTACGCTCAGTAATATAGATCGGAAG
+
:FF,,F,FF,FF,:F:F,:F:,F:F::F,:,:FFFF,F:FF:FF,
@FS10000125:26:BPA73017-1023:1:1101:4590:1140 1:N:0:7
CCGTTAACTTCGTCGAGTACGCTCAAGGTAATAGATCGGAAGAGC
+
FFFFFFFFFFFFFFFFFFFFFFFFFFFFFFFFFFFFFFFFFFFFF
@FS10000125:26:BPA73017-1023:1:1101:4860:1140 1:N:0:7
GTGCAAACTTCGTCGAGTACGCTCAACAGGCCAGATCGGAAGAGC
+
FFFFFFFFFFFFFFFFFFFFFFFFFFFFFFFFFFFFFFFFFFFFF
@FS10000125:26:BPA73017-1023:1:1101:4950:1140 1:N:0:7
TTTGAACTTCGTCGAGTACGCTCAAAAACACAGATCGGAAGAGCA
+
FFFFFFFFFFFFFFFFFFFFFFFFFFFFFFFFFFFFFFFFFFFFF
@FS10000125:26:BPA73017-1023:1:1101:5090:1140 1:N:0:7
TCAGTAACTTCGTCGAGTACGCTCAATTTACGAGATCGGAAGAGC
+
FFFFFFFFFFFFFFFFFFFFFFFFFFFFFFFFFFFFFFFFFFFFF
@FS10000125:26:BPA73017-1023:1:1101:5400:1140 1:N:0:7
TCGCAGAACTTCGTCGAGTACGCTCAAGAATGGAGATCGGAAGAG
+
FFFFFFFFFFFFFFFFFFFFFFFFFFFFFFFFFFFFFFFFFFFFF
@FS10000125:26:BPA73017-1023:1:1101:5620:1140 1:N:0:7
TTGCACAACTTCGTCGAGTACGCTCAAAGTTGTAGATCGGAAGAG
+
FFFFFFFFFFFFFFFFFFFFFFFFFFFFFFFFFFFFFFFFFFFFF
@FS10000125:26:BPA73017-1023:1:1101:6440:1140 1:N:0:7
GGGAACTTCGTCGAGTACGCTCAACCGTTGAGATCGGAAGAGCAC
+
FFFFFFFFFFFFFFFFFFFFFFFFFFFFFFFFFFFFFFFFFFFFF
@FS10000125:26:BPA73017-1023:1:1101:6930:1140 1:N:0:7
CCGTAAACTTCGTCGAGTACGCTCAAGAGTTAAGATCGGAAGAGC
+
FFFFFFFFFFFFFFFFFFFFFFFFFFFFFFFFFFFFFFFFFFFFF
@FS10000125:26:BPA73017-1023:1:1101:8350:1140 1:N:0:7
GCGCAAACTTCGTCGAGTACGCTCAAAGCTAAAGATCGGAAGAGC
+
,FFFF,:FFFFFFFFFFFFFFFFFF,FFFFFFF:FFFFFFFFFFF
@FS10000125:26:BPA73017-1023:1:1101:8410:1140 1:N:0:7
TAGAAAACTTCGTTGAGTACGCTCAATTCGAGAGATCGGAAGAGC
+
FFFFFFFFFFFFFFFFFFFFFFFFFFFFFFFFFFFFFFFFFFFFF
@FS10000125:26:BPA73017-1023:1:1101:9930:1140 1:N:0:7
GCCCTAACTTCGTCGAGTACGCTCAAATACCAAGATCGGAAGAGC
+
FFFFFFFFFFFFFFFFFFFFFFFFFFFFFFFFFFFFFFFFFFFFF
@FS10000125:26:BPA73017-1023:1:1101:10300:1140 1:N:0:7
TCGCTGAACTTCGTCGAGTACGCTCAAAGAAACAGATCGGAAGAG
+
FFFFFFFFFFFF:FF:FFFFF,F::,FFF,FFFFFFFFFFFF:FF
@FS10000125:26:BPA73017-1023:1:1101:10680:1140 1:N:0:7
ACGCAAACTTCGTCGAGTACGCTCAACAGTGAAGATCGGAAGAGC
+
FFFFFFFFFFFFFFFFFFFFFFFFFFFFFFFFFFFFFFFFFFFFF
@FS10000125:26:BPA73017-1023:1:1101:10730:1140 1:N:0:7
CCGCTAACTTCGTCGAGTACGCTCAATTTGGAAGATCGGAAGAGC
+
FFFFFFFFFFFFFFFFFFFFFFFFFFFFFFFFFFFFFFFFFFFFF
@FS10000125:26:BPA73017-1023:1:1101:10980:1140 1:N:0:7
GAGCCAACTTCGTCGAGTACGCTCAAAGTAAGAGATCGGAAGAGC
+
,FF,FF:F,,FF,FF,F,FF,F:F:,F,,,:,FFF::F,FFFFF:
@FS10000125:26:BPA73017-1023:1:1101:11630:1140 1:N:0:7
GGCCCAACTTCGTCGAGTACGCTCAATCTGAAAGATCGGAAGAGC
+
F,FFFFFFFFFFFFFFFFFFFFFFFFFFFFFFFFFFFFFFFFFFF
@FS10000125:26:BPA73017-1023:1:1101:12060:1140 1:N:0:7
TTGACTGGACTTCGTCGAGTACGCTCAAGATCGCAGATCGGAAGA
+
FFFFFFFFFFFFFFFFFFFFFFFFFFFFFFFFFFFFFFFFFFFFF
@FS10000125:26:BPA73017-1023:1:1101:12100:1140 1:N:0:7
CCCTAAACTTCGTCGAGTACGCTCAAGGGAAAAGATCGGAAGAGC
+
FFFFFFFFFFFFFFFFFFFFFFFFFFFFFFFFFFFFFFFFFFFFF
@FS10000125:26:BPA73017-1023:1:1101:12120:1140 1:N:0:7
TCCAGAACTTCGTCGAGTACGCTCAAAAATAAAGATCGGAAGAGC
+
FFFFFFFFFFFFFFFFFFFFFFFFFFFFFFFFFFFFFFFFFFFFF
@FS10000125:26:BPA73017-1023:1:1101:12600:1140 1:N:0:7
GCGGAAACTTCGTCGAGTACGCTCAATTATGGAGATCGGAAGAGC
+
FFFFFFFFFFFFFFFFFFFFFFFFFFFFFFFFFFFFFFFFFFFFF
@FS10000125:26:BPA73017-1023:1:1101:12890:1140 1:N:0:7
TTTGCAAACTTCGTCGAGTACGCTCAATGTCACAGATCGGAAGAG
+
FFFFFFFFFFFFFFFFFFFFFFFFFFFFFFFFFFFFFFFFFFFFF
@FS10000125:26:BPA73017-1023:1:1101:13910:1140 1:N:0:7
TTGAAACTTCGTCGAGTACGCTCAATCGAAAAGATCGGAAGAGCA
+
FFFFFFFFFFFFFFFFFFFFFFFFFFFFFFFFFFFFFFFFFFFFF
@FS10000125:26:BPA73017-1023:1:1101:14820:1140 1:N:0:7
GGGCAAACTTCGTCGAGTACGCTCAAAGTGGAAGATCGGAAGAGC
+
FFFFFFFFFFFFFFFFFFFFFFFFFFFFFFFFFFFFFFFFFFFFF
@FS10000125:26:BPA73017-1023:1:1101:15480:1140 1:N:0:7
CCCAAAACTTCGTCGAGTACGCTCAATGTGACAGATCGGAAGAGC
+
FFFFFF:FF:FFFFFFFFFFFFFFF:FFFFFFFFFFFF:FFFFFF
@FS10000125:26:BPA73017-1023:1:1101:16420:1140 1:N:0:7
GTGTGAACTTCGTCGAGTACGCTCAACCTGTCAGATCGGAAGAGC
+
FFFFFFFFFFFFFFFFFFFFFFFFFFFFFFFFFFFFFFFFFFFFF
@FS10000125:26:BPA73017-1023:1:1101:2340:1150 1:N:0:7
TCGCAACTTCGTCGAGTACGCTCAAAAAAAAAGATCGGAAGAGCA
+
,F,FFFFFFFFFFFFFFFFFFFFFFFFFFFFFFFFFFFFFFFFFF
@FS10000125:26:BPA73017-1023:1:1101:2500:1150 1:N:0:7
TCGAAGAACTTCGTCGAGTACGCTCAAGACAGGAGATCGGAAGAG
+
FFFFFFFFFFFFFFFFFFFFFFFFFFFFFFFFFFFFFFFFFFFFF
@FS10000125:26:BPA73017-1023:1:1101:3240:1150 1:N:0:7
GGGTTAACTTCGTCGAGTACGCTCAAGATAAAAGATCGGAAGAGC
+
FFFFFFFFFFFFFFFFFFFFFFFFFFFFFFFFFFFFFFFFFFFFF
@FS10000125:26:BPA73017-1023:1:1101:3980:1150 1:N:0:7
TTGGGAACTTCGTCGAGTACGCTCAACCACGGAGATCGGAAGAGC
+
,:,FF:FFF:F:FFF:F,FFFFFFFFFFFFF:::F:F:FF:FF:F
@FS10000125:26:BPA73017-1023:1:1101:5200:1150 1:N:0:7
TTGAACTTCGTCGAGTACGCTCAATCAAGAAGATCGGAAGAGCAC
+
FFFFFFFFFFFFFFFFFFFFFFFFFFFFFFFFFFFFFFFFFFFFF
@FS10000125:26:BPA73017-1023:1:1101:5330:1150 1:N:0:7
TTGTAACTTCGTCGAGTACGCTCAAGGGACGAGATCGGAAGAGCA
+
FFFFFFFFFFFFFFFFFFFFFFFFFFFFFFFFFFFFFFFFFFFFF
@FS10000125:26:BPA73017-1023:1:1101:5750:1150 1:N:0:7
TGCCAACTTCGTCGAGTACGCTCAACTAAACAGATCGGAAGAGCA
+
FFFFFFFFFFFFFFFFFFFFFFFFFFFFFFFFFFFFFFFFFFFFF
@FS10000125:26:BPA73017-1023:1:1101:6580:1150 1:N:0:7
TTGACTGGACTTCGTCGAGTACGCTCAAGTACATAGATCGGAAGA
+
FF:FFFFFFFFFFFFFFFFFFFFFFFFFFFFFFFFFF,FFFFFFF
@FS10000125:26:BPA73017-1023:1:1101:6920:1150 1:N:0:7
GGGAAAACTTCGTCGAGTACGCTCAAGTAGTTAGATCGGAAGAGC
+
FFFFFFFFFFFFFFFFFFFFFFFFFFFFFFFFFFFFFFFFFFFFF
@FS10000125:26:BPA73017-1023:1:1101:7520:1150 1:N:0:7
GCGTTAACTTCGTCGAGTACGCTCAATATCACAGATCGGAAGAGC
+
FFFFFFFFFFFFFFFFFFFFFFFFFFFFFFFFFFFFFFFFFFFFF
@FS10000125:26:BPA73017-1023:1:1101:7810:1150 1:N:0:7
GGGGAACTTCGTCGAGTACGCTCAAGAATACAGATCGGAAGAGCA
+
FFFFFFFFFFFFFFFFFFFFFFFFFFFFFFFFFFFFFFFFFFFFF
@FS10000125:26:BPA73017-1023:1:1101:8550:1150 1:N:0:7
TCTGCAACTTCGTCGAGTACGCTCAAATTGCCAGATCGGAAGAGC
+
FFFFFFFFFFFFFFFFFFFFFFFFFFFFFFFFFFFFFFFFFFFFF
@FS10000125:26:BPA73017-1023:1:1101:9920:1150 1:N:0:7
CTGACTGGACTTCGTCGAGTACGCTCAACCGCTTAGATCGGAAGA
+
FFFFFFFFFFFFFFFFFFFFFFFFFFFFFFFFFFFFFFFFFFFFF
@FS10000125:26:BPA73017-1023:1:1101:9940:1150 1:N:0:7
TCGGTGGAACTTCGTCGAGTACGCTCAAAAAACTAGATCGGAAGA
+
FFFFFFFFFFFFFFFFFFFFFFFFFFFFFFFFFFFFFFFFFFFFF
@FS10000125:26:BPA73017-1023:1:1101:10780:1150 1:N:0:7
TGGTCAACTTCGTCGAGTACGCTCAATGTACCAGATCGGAAGAGC
+
F,FFFFFFFFFFFFFFFFFFFFFFFFFF,FFFFFFFFFFFFFFFF
@FS10000125:26:BPA73017-1023:1:1101:10930:1150 1:N:0:7
TTGACTGGACTTCGTCGAGTACGCTCAACCTTTAAGATCGGAAGA
+
FFFFFFFFFFFFFFFFFFFFFFFFFFFFFFFFFFFFFFFFFFFFF
@FS10000125:26:BPA73017-1023:1:1101:11440:1150 1:N:0:7
TTGCAAAACTTCGTCGAGTACGCTCAAAAGAGAAGATCGGAAGAG
+
FFFFFFFFFFFFFFFFFFFFFFFFFFFFFFFFFFFFFFFFFFFFF
@FS10000125:26:BPA73017-1023:1:1101:13780:1150 1:N:0:7
CGGAACTTCGTCGAGTACGCTCAAGAGTGCAGATCGGAAGAGCAC
+
FFFFFFFFFFFFFFFFFFFFFFFFFFFFFFFFFFFFFFFFFFFFF
@FS10000125:26:BPA73017-1023:1:1101:14400:1150 1:N:0:7
GCGCAACTTCGTCGAGTACGCTCAAGATGGGAGATCGGAAGAGCA
+
FFFFFFFFFFFFFFFFFFFFFFFFFFFFFFFFFFFFFFF,FFFFF
@FS10000125:26:BPA73017-1023:1:1101:14820:1150 1:N:0:7
TTGACTGGACTTCGTCGAGTACGCTCAATCCAAAAGATCGGAAGA
+
FF,FF::FF:FF::F:FFF:FFF:FFFFF:FFFFFFFF:FFFFFF
@FS10000125:26:BPA73017-1023:1:1101:16410:1150 1:N:0:7
TTGCCAACTTCGTCGAGTACGCTCAAAATCCAAGATCGGAAGAGC
+
FFFFFFFFFFFFFFFFFFFFFFFFFFFFFFFFFFFFFFFFFFFFF
@FS10000125:26:BPA73017-1023:1:1101:1560:1160 1:N:0:7
TCGAAAACTTCGTCGAGTACGCTCAATCGTCGAGATCGGAAGAGC
+
FFFFFFFFFFFFFFFFFFFFFFFFFFFFFFFFFFFFFFFFFFFFF
@FS10000125:26:BPA73017-1023:1:1101:1600:1160 1:N:0:7
GCGGCAACTTCGTCGAGTACGCTCAACTCTCTAGATCGGAAGAGC
+
,FFF:FF:FFF:FF:FFFFFFFFF,F:FFFFF,FFFFFFFFFF:F
@FS10000125:26:BPA73017-1023:1:1101:1840:1160 1:N:0:7
TTGCTAACTTCGTCGAGTACGCTCAAAGTTCGAGATCGGAAGAGC
+
FFFFFFFFFFFFFFFFFFFFFFFF:FFFFFFFFFFFFFFFFFFFF
@FS10000125:26:BPA73017-1023:1:1101:2540:1160 1:N:0:7
ATGACTAACTTCGTCGAGTACGCTCAAAATCTTAGATCGGAAGAG
+
FFFFFFFFFFFFFFFFFFFFFFFFFFFFFFFFFFFFFFFFFFFFF
@FS10000125:26:BPA73017-1023:1:1101:3250:1160 1:N:0:7
GTGATAACTTCGTCGAGTACGCTCGAGGCAAAAGATCGGAAGAGC
+
FFFFFFFFFFFFFFFFFFFFFFFFFFFFFFFFFFFFFFFFFFFFF
@FS10000125:26:BPA73017-1023:1:1101:3730:1160 1:N:0:7
TCGGTAACTTCGTCGCTTCGTCGAGTACGCTCAATAAGTCAGATC
+
FFFFFFFFFFFFFFFFFFFFFFFFFFFFFFFFFFFFFFFFFFFFF
@FS10000125:26:BPA73017-1023:1:1101:3880:1160 1:N:0:7
TTGACTGGACTTCGTCGAGTACGCTCAATCGCCGAGATCGGAAGA
+
FFFFFFFFFFFFFFFFFFFFFFFFFFFFFFFFFFFFFFFFFFFFF
@FS10000125:26:BPA73017-1023:1:1101:4040:1160 1:N:0:7
TAGGAACTTCGTCGAGTACGCTCAACATGACAGATCGGAAGAGCA
+
:FFFFFFFFFFFFFFFFFFFFFFFFFFFFFFFFFFFFFFFFFFFF
@FS10000125:26:BPA73017-1023:1:1101:4930:1160 1:N:0:7
TTGTTAACTTCGTCGAGTACGCTCTATATTTTAGATCGGAAGAGC
+
F:FF:,F,:F,,F:::,:F,,FF,,FF:FFFF,:F,,:FFF,F,:
@FS10000125:26:BPA73017-1023:1:1101:5260:1160 1:N:0:7
TCGTACCTAACTTCGTCGGTACGCTCAAACAATTAGATCGGAAGA
+
FFFFFFFFFFFFFFFFFFFFFFFFFFFFFFFFFFFFFFFFFFFFF
@FS10000125:26:BPA73017-1023:1:1101:5420:1160 1:N:0:7
GGGTGCAAACTTCGTCGAGTACGCTCAAGGTTTCAGATCGGAAGA
+
FFFFFFF:FFFFFFFFFFFFFFFFFFFFFFFFFFFFFFFFFFFFF
@FS10000125:26:BPA73017-1023:1:1101:6040:1160 1:N:0:7
TTTGATAAACTTCGTCGAGTACGCTCAAATAAGGAGATCGGAAGA
+
FFFFFFFFFFFFFFFFFFFFFFFFFFFFFFFFFFFFFFFFFFFFF
@FS10000125:26:BPA73017-1023:1:1101:6410:1160 1:N:0:7
TTGGGTAACTTCGTCGAGTACGCTCAATAGAGAAGATCGGAAGAG
+
FFFFFFFFFFFFFFFFFFFFFFFFFFFFFFFFFFFFFFFFFFFFF
@FS10000125:26:BPA73017-1023:1:1101:6810:1160 1:N:0:7
GCTAAACTTCGTCGAGTACGCTCAATCCTTAAGATCGGAAGAGCA
+
:FFFFFFFFFFFFFFFFFFFFFFFFFFFFFFFFFFFFFFFFFFFF
@FS10000125:26:BPA73017-1023:1:1101:7090:1160 1:N:0:7
CTGCAAAACTTCGTCGAGTACGCTCAAACGTGGAGATCGGAAGAG
+
F:FFFFF:FFFFFFFFFFFFFFFFFFF:FFFF:FFFFFFFFFFFF
@FS10000125:26:BPA73017-1023:1:1101:7200:1160 1:N:0:7
GCGGTAACTTCGTCGAGTACGCTCAACTGTTGAGATCGGAAGAGC
+
FFFFFFFFFFFFFFFFFFFFFFFFFFFFFFFFFFFFFFFFFFFFF
@FS10000125:26:BPA73017-1023:1:1101:7990:1160 1:N:0:7
GCCGCAACTTCGTCGAGTACGCTCAATTTAAAAGATCGGAAGAGC
+
,FFFFFFFFFFFFFFFFFFFFFFFFFFFFFFFFFFFFFFFFFFFF
@FS10000125:26:BPA73017-1023:1:1101:8060:1160 1:N:0:7
TTGACTGGACTTCGTCGAGTACGCTCAAACGAATAGATCGGAAGA
+
FFFFFFFFFFFFFFFFFFFFFFFFFFFFFFFFFFFFFFFFFFFFF
@FS10000125:26:BPA73017-1023:1:1101:8220:1160 1:N:0:7
TTGACTGGACTTCGTCGAGTACGCTCAACCGTAAAGATCGGAAGA
+
FFFFFFFFFFFFFFFFFFFFFFFFFFFFFFFFFFFFFFFFFFFFF
@FS10000125:26:BPA73017-1023:1:1101:8790:1160 1:N:0:7
TTAAGGAACTTCGTCGAGTACGCTCAATACGGGAGATCGGAAGAG
+
FFFFFFFFFFFFFFFFFFFFFFFFFFFFFFFFFFFFFFFFFFFFF
@FS10000125:26:BPA73017-1023:1:1101:9480:1160 1:N:0:7
CCCTCAACTTCGTCGAGTACGCTCAAGTGACAAGATCGGAAGAGC
+
FFFFFFFFFFFFFFFFFFFFFFFFFFFFFFFFFFFFFFFFFFFFF
@FS10000125:26:BPA73017-1023:1:1101:11400:1160 1:N:0:7
ACGCCAACTTCGTCGAGTACGCTCAAATACTTAGATCGGAAGAGC
+
,FFFFFFFFFFFFFFFFFFFFFFFFFFFFFFFFFFFFFFFFFFFF
@FS10000125:26:BPA73017-1023:1:1101:11440:1160 1:N:0:7
GCTACAAAACTTCGTCGAGTACGCTCAAAATCTAAGATCGGAAGA
+
,FFFFFFFFFFFFFFFFFFFFFFFFFF:F:FFFFFFFFFFFFFFF
@FS10000125:26:BPA73017-1023:1:1101:12050:1160 1:N:0:7
TTGCCAACTTCGTCGAGTACGCTCAATTATGTAGATCGGAAGAGC
+
FFFFFFFFFFFFFFFFFFFFFFFFFFFFFFFFFFFFFFFFFFFFF
@FS10000125:26:BPA73017-1023:1:1101:13490:1160 1:N:0:7
TGTCAAACTTCGTCGAGTACGCTCAAGCCAGGAGATCGGAAGAGC
+
FFFFFFFFFFFFFFFFFFFFFFFFFFFFFFFFFFFFFFFFFFFFF
@FS10000125:26:BPA73017-1023:1:1101:13770:1160 1:N:0:7
ACGCAGTTAACTTCTTCGAGTACGCTCAACTCATAAGATCGGAAG
+
FFFFFFFFFFFFFFFFFFFFFFFFFFFFFFFFFFFFFFFFFFFFF
@FS10000125:26:BPA73017-1023:1:1101:14340:1160 1:N:0:7
TTTAAGAAACTTCGTCGAGTACGCTCAATATGGTAGATCGGAAGA
+
FFFFF:F:FFFFFFFFFFFFFFFFFF:FF:FFFFFFFFFFFFFFF
@FS10000125:26:BPA73017-1023:1:1101:14810:1160 1:N:0:7
TAGTAGTAGCTTCGTCGAGTACGCTCAATTAAAGAGATCGGAAGA
+
FFFFFFFFFFFFFFFFFFFFFFFFFFFFFFFFFFFFFFFFFFFFF
@FS10000125:26:BPA73017-1023:1:1101:2400:1170 1:N:0:7
TCGCCCAACTTCGTCGAGTACGCTCAACAGAAAAGATCGGAAGAG
+
FFFFFFFFFFFFFFFFFFFFFFFFFFFFFFFFFFFFFFFFFFFFF
@FS10000125:26:BPA73017-1023:1:1101:2550:1170 1:N:0:7
ACGCAACTTCGTCGAGTACGCTCAAAAAAATAGATCGGAAGAGCA
+
FFFFFFFFFFFFFFFFFFFFFFFFFFFFFFFFFFFFFFFFFFFF,
@FS10000125:26:BPA73017-1023:1:1101:2790:1170 1:N:0:7
GCGCAAACTTCGTCGAGTACGCTCAATCGCCAAGATCGGAAGAGC
+
FFFFFFFFFFFFFFFFFFFFFFFFFFFFFFFFFFFFFFFFFFFFF
@FS10000125:26:BPA73017-1023:1:1101:3090:1170 1:N:0:7
TCTGTCAACTTCGTCGAGTACGCTCAAACAGTGAGATCGGAAGAG
+
FFFFFFFFFFFFFFFFFFFFFFFFFFFFFFFFFFFFFFFFFFFFF
@FS10000125:26:BPA73017-1023:1:1101:3990:1170 1:N:0:7
TTGTGAACTTCGTCGAGTACGCTCAAGGGTCGAGATCGGAAGAGC
+
FFFFFFFFFFFFFFFFFFFFFFFFFFFFFFFFFFFFFFFFFFFFF
@FS10000125:26:BPA73017-1023:1:1101:4140:1170 1:N:0:7
GACATAACTTCGTCGAGTACGCTCAAATAACGAGATCGGAAGAGC
+
FFFFFFFFFFFFFFFFFFFFFFFFFFFFFFFFFFFFFFFFFFFFF
@FS10000125:26:BPA73017-1023:1:1101:5580:1170 1:N:0:7
TGGCCAACTTCGTCGAGTACGCTCAAACGACGAGATCGGAAGAGC
+
FFFFFFFFFFFFFFFFFFFFFFFFFFFFFFFFFFFFFFFFFFFFF
@FS10000125:26:BPA73017-1023:1:1101:5920:1170 1:N:0:7
TTGTTCAACTTCGTCGAGTACGCTCAAGCCAACAGATCGGAAGAG
+
,:,FFFFFFFFFFFFFFFFFFFFFFF:FFFFFFF:FFFFFFFFFF
@FS10000125:26:BPA73017-1023:1:1101:6720:1170 1:N:0:7
GCGGCAACTTCGTCGAGTACGCTCAAACGGTGAGATCGGAAGAGC
+
FFFFFFFFFFFFFFFFFFFFFFFFFFFFFFFFFFFFFFFFFFFFF
@FS10000125:26:BPA73017-1023:1:1101:6840:1170 1:N:0:7
GTGCTAACTTCGTCGAGTACGCTCAAAAGAATAGATCGGAAGAGC
+
FFFFFFFFFFFFFFFFFFFFFFFFFFFFFFFFFFFFFFFFFFFFF
@FS10000125:26:BPA73017-1023:1:1101:7400:1170 1:N:0:7
GCAGTAACTTCGTCGAGTACGCTCAACTAGCAAAATCGGAAGAGC
+
FF,,FFFFF:F:FFFFFFFFFFFFFFFFFFFFFFFFFFFFF::FF
@FS10000125:26:BPA73017-1023:1:1101:8510:1170 1:N:0:7
CCGACAACTTCGTCGAGTACGCTCAAGGTTCGAGATCGGAAGAGC
+
FFFFFFFFFFFFFFFFFFFFFFFFFFFFFFFFFFFFFFFFFFFFF
@FS10000125:26:BPA73017-1023:1:1101:9760:1170 1:N:0:7
TCGGGAACTTCGTCGAGTACGCTCAAGAGGAAAGATCGGAAGAGC
+
FFFFFFFFFFFFFFFFFFFFFFFFFFFFFFFFFFFFFFFFFFFFF
@FS10000125:26:BPA73017-1023:1:1101:9970:1170 1:N:0:7
TTGGAAACTTCGTCGAGTACGCTCAATTTTGCAGATCGGAAGAGC
+
FFFFFFFFFFFFFFFFFFFFFFFFFFFFFFFFFFFFFFFFFFFFF
@FS10000125:26:BPA73017-1023:1:1101:9990:1170 1:N:0:7
GCGGCAACTTCGTCGAGTACGCTCAATCCTGGAGATCGGAAGAGC
+
:FFFFFFFFFFFFFFFFFFFFFFFFFFFFFFFFFFFFFFFFFFFF
@FS10000125:26:BPA73017-1023:1:1101:10040:1170 1:N:0:7
TCGCAAACTTCGTCGAGTACGCTCAAAAAAGAAGATCGGAAGAGC
+
,,FFFFFFFFFFFFFFFFFFFFFFFF,,,::FFFFFFFFFFFFFF
@FS10000125:26:BPA73017-1023:1:1101:10870:1170 1:N:0:7
CCGTAAACTTCGTCGAGTACGCTCAACTGGGTAGATCGGAAGAGC
+
FFFFFFFFFFFFFFFFFFFFFFFFFFFFFFFFFFFFFFFFFFFFF
@FS10000125:26:BPA73017-1023:1:1101:11220:1170 1:N:0:7
TTGCTGAACTTCGTCGAGTACGCTCAATATATGAGATCGGAAGAG
+
FFFFFFFFFFFFFFFFFFFFFFFFFFFFFFFFFFFFFFFFFFFFF
@FS10000125:26:BPA73017-1023:1:1101:11680:1170 1:N:0:7
TTGCAGAACTTCGTCGAGTACGCTCAAAACATTAGATCGGAAGAG
+
FFFFFFFFFFFFFFFFFFFFFFFFFFFFFFFFFFFFFFFFFFFFF
@FS10000125:26:BPA73017-1023:1:1101:11970:1170 1:N:0:7
GGGTAAACTTCGTCGAGTACGCTCAATGCCAAAGATCGGAAGAGC
+
FF:,,:FF,:F,,FF,FFFF,FFFF,F:F:,FF:FFF,FFF:FFF
@FS10000125:26:BPA73017-1023:1:1101:12410:1170 1:N:0:7
GTGGTAACTTCGTCGAGTACGCTCAACTTACTAGGTCGGAAGAGC
+
,FF,,F:F,FFF,FFF:FFFFFFFF:F,:FF,F:,:F::FFF,F:
@FS10000125:26:BPA73017-1023:1:1101:12460:1170 1:N:0:7
TAGCCAACTTCGTCGAGTACGCTCAACTTCATAGATCGGAAGAGC
+
FFFFFFFFFFFFFFFFFFFFFFFFFFFFFFFFFFFFFFFFFFFFF
@FS10000125:26:BPA73017-1023:1:1101:12970:1170 1:N:0:7
TCGACTGGACTTCGTCGAGTACGCTCAACCTATAAGATCGGAAGA
+
FFFFFFFFFFFFFFFFFFFFFFFFFFFFFFFFFFFFFFFFFFFFF
@FS10000125:26:BPA73017-1023:1:1101:13000:1170 1:N:0:7
TAGACAACTTCGTCGAGTACGCTCAAGAGAAAAGATCGGAAGAGC
+
FFFFFFFFFFFFFFFFFFFFFFFFFFFFFFFFFFFFFFFFFFFFF
@FS10000125:26:BPA73017-1023:1:1101:13650:1170 1:N:0:7
GCGCAAACTTCGTCGAGTACGCTCAATAAGATAGATCGGAAGAGC
+
,FFFFFFFFFFFFFFF:FFFFFFF,F:FFFFF::FFFFF:FF:FF
@FS10000125:26:BPA73017-1023:1:1101:13990:1170 1:N:0:7
TTGACTGGACTTCGTCGAGTACGCTCAATTCGAAAGATCGGAAGA
+
FFFFFFFFFFFFFFFFFFFFFFFFFFFFFFFFFFFFFFFFFFFFF
@FS10000125:26:BPA73017-1023:1:1101:14510:1170 1:N:0:7
TCGTAAACTTCGTCGAGTACGCTCAAATACACAGATCGGAAGAGC
+
FFFFFF:FFFF:FF:FFFFFFFFF,:FFFFFFFFFFFFFFFFFFF
@FS10000125:26:BPA73017-1023:1:1101:14610:1170 1:N:0:7
TAGCCAACTTCGTCGAGTACGCTCAATGCGATAGATCGGAAGAGC
+
FFFFFFFFFFFFFFFFFFFFFFFFFFFFFFFFFFFFFFFFFFFFF
@FS10000125:26:BPA73017-1023:1:1101:15060:1170 1:N:0:7
TTGGGCGACTTCGTCGAGTACGCTCAACAGCTGAGATCGGAAGAG
+
FFFFFFFFFFFFFFFFFFFFFFFFFFFFFFFFFFFFFFFFFFFFF
@FS10000125:26:BPA73017-1023:1:1101:16420:1170 1:N:0:7
TCGTTGAACTTCGTCGAGTACGCTCAACCGATTAGATCGGAAGAG
+
FFFFFFFFFFFFFFFFFFFFFFFFFFFFFFFFFFFFFFFFFFFFF
@FS10000125:26:BPA73017-1023:1:1101:2630:1180 1:N:0:7
CTGGAAAAACTTCGTCGAGTACGCTCAAAATGGTAGATCGGAAGA
+
FFFFFFFFFFFFFFFFFFFFFFFFFFFFFFFFFFFFFFFFFFFFF
@FS10000125:26:BPA73017-1023:1:1101:3380:1180 1:N:0:7
TTGACTGGAGTTCGTCGAGTACGCTCAAAAAAGTAGATCGGAAGA
+
FFFFFFFFFFFFFFFFFFFFFFFFFFFFFFFFFFFFFFFFFFFFF
@FS10000125:26:BPA73017-1023:1:1101:3950:1180 1:N:0:7
TACTTATCTTCGTCGAGTACGCTCAAATATCAAGATCGGAAGAGC
+
:FF,:F,:FFFFFFFFFFFFFFFFFF,,,FF,FFFFFFFFFFFFF
@FS10000125:26:BPA73017-1023:1:1101:4120:1180 1:N:0:7
TCGGCAACTTCGTCGAGTACGCTCAAGAAGTTAGATCGGAAGAGC
+
FFFFFFFFFFFFFFFFFFFFFFFFFFFFFFFFFFFFFFFFFFFFF
@FS10000125:26:BPA73017-1023:1:1101:4130:1180 1:N:0:7
CTTCGTCGAGTACGCTCAAACCTATAGATCGGAAGAGCACACGTC
+
FFFFFFFFFFFFFFFFFFFFFFFFFFFFFFFFFFFFFFFFFFFFF
@FS10000125:26:BPA73017-1023:1:1101:4680:1180 1:N:0:7
GGGAAAACTTCGTCGAGTACGCTCAACGTAATAGATCGGAAGAGC
+
FFFFFFFFFFFFFFFFFFFFFFFFFFFFFFFFFFFFFFFFFFFFF
@FS10000125:26:BPA73017-1023:1:1101:4800:1180 1:N:0:7
CCTACAACTTCGTCGAGTACGCTCAAGTGAAGAGATCGGAAGAGC
+
FFFFFFFFFFFFFFFFFFFFFFFFFFFFFFFFFFFFFFFFFFFFF
@FS10000125:26:BPA73017-1023:1:1101:5200:1180 1:N:0:7
GCGCCTAACTTCGTCGAGTACGCTCAACGGACGAGATCGGAAGAG
+
:FFFFF:FFFFFFFFFFFFFFFFFFFFFFFFFFFFFFFFFFFFFF
@FS10000125:26:BPA73017-1023:1:1101:6090:1180 1:N:0:7
TCCTAGAACTTCGTCGAGTACGCTCAATCTAACAGATCGGAAGAG
+
FFFFFFFFFFFFFFFFFFFFFFFFFFFFFFFFFFFFFFFFFFFFF
@FS10000125:26:BPA73017-1023:1:1101:6130:1180 1:N:0:7
TCTTCGTCGAGTACGCTCAATTCAGTAGATCGGAAGAGCACACGT
+
:FFFFFFFFFFFFFFFFFFFFFFFFFFFFFFFFFFFFFFFFFFFF
@FS10000125:26:BPA73017-1023:1:1101:6550:1180 1:N:0:7
TCGCCAACTTCGTCGAGTACGCTCAACTTTGCAGATCGGAAGAGC
+
FFFFFFFFFFFFFFFFFFFFFFFFFFFFFFFFFFFFFFFFFFFFF
@FS10000125:26:BPA73017-1023:1:1101:7070:1180 1:N:0:7
GCGCAAACTTCGTCGAGTGCGCTCAAAGCTAAAGATCGGAAGAGC
+
,FFFFFFFFFFFFFFFFFFFFFFFFFFFFFFFFFFFFFFFFFFFF
@FS10000125:26:BPA73017-1023:1:1101:7210:1180 1:N:0:7
TGTAAAACTTCGTCGAGTACGCTCAACAGAAAAGATCGGAAGAGC
+
FFFFFFFFFFFFFFFFFFFFFFFFFFFFFFFFFFFFFFFFFFFFF
@FS10000125:26:BPA73017-1023:1:1101:7520:1180 1:N:0:7
GCGACAACTTCGTCGAGTACGCTCAATAGGCCAGATCGGAAGAGC
+
FFFFFFFFFFFFFFFFFFFFFFFFFFFFFFFFFFFFFFFFFFFFF
@FS10000125:26:BPA73017-1023:1:1101:8300:1180 1:N:0:7
CCGTAACTTCGTCGAGTACGCTCAAACACAAAGATCGGAAGAGCA
+
FFFFFFFFFFFFFFFFFFFFFFFFFFFFFFFFFFFFFFFFFFFFF
@FS10000125:26:BPA73017-1023:1:1101:9370:1180 1:N:0:7
TTGTTGAACTTCGTCGAGTACGCTCAAACACAAAGATCGGAAGAG
+
FFF:,,:F::FF::F:F::F::F:F,FFFF::FF:F:FFFFF:FF
@FS10000125:26:BPA73017-1023:1:1101:9820:1180 1:N:0:7
TTTGTGTAACTTCGTCGAGTACGCTCAATATCAAAGATCGGAAGA
+
FFFFFFFFFFFFFFFFFFFFFFFFFFFFFFFFFFFFFFFFFFFFF
@FS10000125:26:BPA73017-1023:1:1101:10140:1180 1:N:0:7
TGGCTAACTTCGTCGAGTACGCTCAAGTATAGAGATCGGAAGAGC
+
FFFFFFFFFFFFFFFFFFFFFFFFFFFFFFFFFFFFFFFFFFFFF
@FS10000125:26:BPA73017-1023:1:1101:11120:1180 1:N:0:7
TTTCCAACTTCGTCGAGTACGCTCAACGGGACAGATCGGAAGAGC
+
FFFFFFFFFFFFFFFFFFFFFFFFFFFFFFFFFFFFFFFFFFFFF
@FS10000125:26:BPA73017-1023:1:1101:11170:1180 1:N:0:7
TTGACTGGACTTCGTCGAGTACGCTCAACCGCAAAGATCGGAAGA
+
FFFFFFFFFFFFFFFFFFFFFFFFFFFFFFFFFFFFFFFFFFFFF
@FS10000125:26:BPA73017-1023:1:1101:14650:1180 1:N:0:7
GGGACAACTTCGTCGAGTACGCTCAATATAATAGATCGGAAGAGC
+
FFFFFFFFFFFFFFFFFFFFFFFFFFFFFFFFFFFFFFFFFFFFF
@FS10000125:26:BPA73017-1023:1:1101:14730:1180 1:N:0:7
CTGTAACTTCGTCGAGTACGCTCAAATTGTGAGATCGGAAGAGCA
+
F:FFFFFFFFFFFFFFFFFFFFFFFFFFFFFFFFFFFFFFFFFFF
@FS10000125:26:BPA73017-1023:1:1101:14810:1180 1:N:0:7
TTGACTGGACTTCGTCGAGTACGCTCAATCCAAAAGATCGGAAGA
+
FFFFFFFFFFFFFFFFFFFFFFFFFFFFFFFFFFFFFFFFFFFFF
@FS10000125:26:BPA73017-1023:1:1101:15380:1180 1:N:0:7
TCGTCAACTTCGTCGAGTACGCTCAAATGTTTAGATCGGAAGAGC
+
FFFFFFFFFFFFFFFFFFFFFFFFFFFFFFFFFFFFFFFFFFFFF
@FS10000125:26:BPA73017-1023:1:1101:1000:1190 1:N:0:7
CTGACTGGACTTCGTCGAGTACGCTCAATCTAGAAGATCGGAAGA
+
FFFFFFFFFFFFFFFFFFFFFFFFFFFFFFFFFFFFFFFFFFFFF
@FS10000125:26:BPA73017-1023:1:1101:1020:1190 1:N:0:7
CTGACAACTTCGTCGAGTACGCTCAACTGTAAAGATCGGAAGAGC
+
FFFFFF:FFFFFFFFFFFFFFFFFFFFFFFFFFFFFFFFFFFFFF
@FS10000125:26:BPA73017-1023:1:1101:2560:1190 1:N:0:7
TGGCAAAACTTCGTCGAGTACGCTCAAGAAAAGAGATCGGAAGAG
+
FFFFFFFFFFFFFFFFFFFFFFFFFFFFFFFFFFFFFFFFFFFFF
@FS10000125:26:BPA73017-1023:1:1101:3050:1190 1:N:0:7
TGACTGGACTTCGTCGAGTACGCTCAAATCTGCAGATCGGAAGAG
+
FFFFFFFFFFFFFFFFFFFFFFFFFFFFFFFFFFFFFFFFFFFFF
@FS10000125:26:BPA73017-1023:1:1101:3110:1190 1:N:0:7
GCGCTAACTTCGTCGAGTACGCTCAATGATGAAGATCGGAAGAGC
+
FFFFFFFFFFFFFFFFFFFFFFFFFFFFFFFFFFFFFFFFFFFFF
@FS10000125:26:BPA73017-1023:1:1101:3180:1190 1:N:0:7
GAGTTAACTTCGTCGAGTACGCTCAAATTCCAAGATCGGAAGAGC
+
FFFFFFFFFFFFFFFFFFFFFFFFFFFFFFFFFFFFFFFFFFFFF
@FS10000125:26:BPA73017-1023:1:1101:3210:1190 1:N:0:7
GCTTAACTTCGTCGAGTACGCTCAATAAAGTAGATCGGAAGAGCA
+
FFFFFFFFFFFFFFFFFFFFFFFFFFFFFFFFFFFFFFFFFFFFF
@FS10000125:26:BPA73017-1023:1:1101:4860:1190 1:N:0:7
TAGCTCAAACTTCGTCGAGTACGCTCAAGACAGTAGATCGGAAGA
+
FFFFFFFFFFFFFFFFFFFFFFFFFFFFFFFFFFFFFFFFFFFFF
@FS10000125:26:BPA73017-1023:1:1101:7320:1190 1:N:0:7
TCGAAAACTTCGTCGAGTACGCTCAACATGTAAGATCGGAAGAGC
+
FFFFFFFFFFFFFFFFFFFFFFFFFFFFFFFFFFFFFFFFFFFFF
@FS10000125:26:BPA73017-1023:1:1101:8150:1190 1:N:0:7
TTGCAGAACTTCGTCGAGTACGCTCAAGAATGTAGATCGGAAGAG
+
FFFFFFFFFFFFFFFFFFFFFFFFFFFFFFFFFFFFFFFFFFFFF
@FS10000125:26:BPA73017-1023:1:1101:8160:1190 1:N:0:7
TCGTAAACTTCGTCGAGTACGCTCAAGTAACAAGATCGGAAGAGC
+
FFFFFFFFFFFFFFFFFFFFFFFFFFFFFFFFFFFFFFFFFFFFF
@FS10000125:26:BPA73017-1023:1:1101:8590:1190 1:N:0:7
TGGGTAGAACTTCGTCGAGTACGCTCAAATAAGCAGATCGGAAGA
+
FFFFFFFFFFFFFFFFFFFFFFFFFFFFFFFFFFFFFFFFFFFFF
@FS10000125:26:BPA73017-1023:1:1101:8890:1190 1:N:0:7
TTGTAACCTTCGTCGAGTACGCTCAAGGGAATAGATCGGAAGAGC
+
FFFFFFFFFFFFFFFFFFFFFFFFFFFFFFFFFFFFFFFFFFFFF
@FS10000125:26:BPA73017-1023:1:1101:9210:1190 1:N:0:7
TTGAACTTCGTCGAGTACGCTCAATTATCTAGATCGGAAGAGCAC
+
FFFFFFFFFFFFFFFFFFFFFFFFFFFFFFFFFFFFFFFFFFFFF
@FS10000125:26:BPA73017-1023:1:1101:10480:1190 1:N:0:7
CCGCGTGGAACTTCGTCGAGTACGCTCAATAGGGTAGATCGGAAG
+
FFFFFFFFFFFFFFFFFFFFFFFFFFFFFFFFFFFFFFFFFFFFF
@FS10000125:26:BPA73017-1023:1:1101:11850:1190 1:N:0:7
TTACTGAACTTCGTCGAGTACGCTCTAGTTCTAAGATCGGAAGAG
+
FFF::,:F,:FF::F,F:::,::::,F:,::FFF:F::,FFFFFF
@FS10000125:26:BPA73017-1023:1:1101:12310:1190 1:N:0:7
GCTCCATCAACTTCGTCGAGTACGCTCAAAAAAGGAGATCGGAAG
+
FFFFFFFFFFFFFFFFFFFFFFFFFFFFFFFFFFFFFFFFFFFFF
@FS10000125:26:BPA73017-1023:1:1101:13280:1190 1:N:0:7
GCGAGAACTTCGTCGAGTACGCTCAAGTAAGGAGATCGGAAGAGC
+
FFFFFFFFFFFFFFFFFFFFFFFFFFFFFFFFFFFFFFFFFFFFF
@FS10000125:26:BPA73017-1023:1:1101:14680:1190 1:N:0:7
CTGTAACTTCGTCGAGTACGCTCAAATTGTGAGATCGGAAGAGCA
+
:FFF,FFFFF:FFFFFFFF::FF,:,FF:F,F:FFF::,FFFFFF
@FS10000125:26:BPA73017-1023:1:1101:15110:1190 1:N:0:7
GGGGAAACTTCGTCGAGTACGCTCAACGATAAAGATCGGAAGAGC
+
:FFFFFFFFFFFFFFFFFFFFFFFFFFFFFFFFFFFFFFFFFFFF
@FS10000125:26:BPA73017-1023:1:1101:15490:1190 1:N:0:7
TTGTTAACTTCGTCGAGTACGCTCAATATTACAGATCGGAAGAGC
+
FFFFFFFFFFFFFFFFFFFFFFFFFFFFFFFFFFFFFFFFFFFFF
@FS10000125:26:BPA73017-1023:1:1101:16060:1190 1:N:0:7
TTGCAACTTCGTCGAGTACGCTCAAAAAGTAAGATCGGAAGAGCA
+
:FFFFFFFFFFFFFFFFFFFFFFFFFFFFFFFFFFFFFFFFFFFF
@FS10000125:26:BPA73017-1023:1:1101:2320:1200 1:N:0:7
CTGGGAACTTCGTCGAGTACGCTCAAGGGGGAAGATCGGAAGAGC
+
FFFFFFFFFFFFFFFFFFFFFFFFFFFFFFFFFFFFFFFFFFFFF
@FS10000125:26:BPA73017-1023:1:1101:2600:1200 1:N:0:7
TTGACTGGACTTCGTCGAGTACGCTCAAGCCGATAGATCGGAAGA
+
FFF,,F:,,FF::F,F:FF::F:F::FFFFF:FFF:F,FF:FF:F
@FS10000125:26:BPA73017-1023:1:1101:4460:1200 1:N:0:7
GCCTTAACTTCGTCGAGTACGCTCAATATCATAGATCGGAAGAGC
+
,FFFFFFFFFFFFFFFFFFFFFFFFFFFFFFFFFFFFFFFFFFFF
@FS10000125:26:BPA73017-1023:1:1101:5670:1200 1:N:0:7
GCGCTAACTTCGTCGAGTACGCTCAATGTCAAAAGATCGGAAGAG
+
FF:FFFFFFFFFFFFFFFFFFFFFFFFFFFFFFFFFFFFFFFFFF
@FS10000125:26:BPA73017-1023:1:1101:6190:1200 1:N:0:7
CCTACAACTTCGTCGAGTACGCTCAAGATATAAGATCGGAAGAGC
+
FFFFF:FFFFFFFFFFFFFFFFFFFFFFFFF,,FFFFFFFFFF:F
@FS10000125:26:BPA73017-1023:1:1101:7490:1200 1:N:0:7
TTTGTTCAACTTCGTCGAGTACGCTCAAAATTTTAGATCGGAAGA
+
FFFFFFFFFFFFFFFFFFFFFFFFFFFFFFFFFFFFFFFFFFFFF
@FS10000125:26:BPA73017-1023:1:1101:7800:1200 1:N:0:7
TTGGTAACGTTGTCGAGTACGCTCAAATACGAAGATCGGAAGAGC
+
FFFFFFFFFFFFFFFFFFFFFFFFFFFFFFFFFFFFFFFFFFFFF
@FS10000125:26:BPA73017-1023:1:1101:8200:1200 1:N:0:7
AAGCAACTTCGTCGAGTACGCTCAATTTTTGAGATCGGAAGAGCA
+
FFFFFFFFFFFFFFFFFFFFFFFFFFFFFFFFFFFFFFFFFFFFF
@FS10000125:26:BPA73017-1023:1:1101:8540:1200 1:N:0:7
TTGCAGAACTTCGTCGAGTACGCTCAATTAATAAGATCGGAAGAG
+
FFFFFFFFFFFFFFFFFFFFFFFFFFFFFFFFFFFFFFFFFFFFF
@FS10000125:26:BPA73017-1023:1:1101:9200:1200 1:N:0:7
TTTGTATAACTTCGTCGAGTACGCTCAAATGACAAGATCGGAAGA
+
FFFFFFFFFFFFFFFFFFFFFFFFFFFFFFFFFFFFFFFFFFFFF
@FS10000125:26:BPA73017-1023:1:1101:9260:1200 1:N:0:7
CCCGAACTTCGTCGAGTACGCTCAAAACCGAAGATCGGAAGAGCA
+
FFFFFFFFFFFFFFFFFFFFFFFFFFFFFFFFFFFFFFFFFFFFF
@FS10000125:26:BPA73017-1023:1:1101:9310:1200 1:N:0:7
TAGGGAACTTCGTCGAGTACGCTCAAAATATGAGATCGGAAGAGC
+
FFFFFFFFFFFFFFFFFFFFFFFFFFFFFFFFFFFFFFFFFFFFF
@FS10000125:26:BPA73017-1023:1:1101:9370:1200 1:N:0:7
TTGACTGGACTTCGTCGAGTACGCTCAAACAATAAGATCGGAAGA
+
FFFFFFFFFFFFFFFFFFFFFFFFFFFFFFFFFFFFFFFFFFFFF
@FS10000125:26:BPA73017-1023:1:1101:10280:1200 1:N:0:7
TCACGAAACTTCGTCGAGTACGCTCAAGGGTGTAGATCGGAAGAG
+
FFFFFFFFFFFFFFFFFFFFFFFFFFFFFFFFFFFFFFFFFFFFF
@FS10000125:26:BPA73017-1023:1:1101:10490:1200 1:N:0:7
TCGATAACTTCGTCGAGTACGCTCAATAATTAAGATCGGAAGAGC
+
FFFFFFFFFFFFFFFFFFFFFFFFFFFFFFFFFFFFFFFFFFFFF
@FS10000125:26:BPA73017-1023:1:1101:10710:1200 1:N:0:7
TTGTAAACTTCGTCGAGTACGCTCAAATTTAAAGATCGGAAGAGC
+
FFFFFFFFFFFFFFFFFFFFFFFFFFFFFF:FFFFFFFFFFFFFF
@FS10000125:26:BPA73017-1023:1:1101:10910:1200 1:N:0:7
TTGCTCAACTTCGTCGAGTACGCTCAATGTAAGAGATCGGAAGAG
+
FFFFFFFFFFFFFFFFFFFFFFFFFFFFFFFFFFFFFFFFFFFFF
@FS10000125:26:BPA73017-1023:1:1101:11230:1200 1:N:0:7
TGGTTAACTTCGTCGAGTACGCTCAAAGTCCTAGATCGGAAGAGC
+
F::FFFFFFFFFFFFFFFFFFFFFFFFFFFFFFFFFFFFFFFFFF
@FS10000125:26:BPA73017-1023:1:1101:12130:1200 1:N:0:7
TGGCAAACTTCGTCGAGTACGCTCAACTGGATAGATCGGAAGAGC
+
:,:FFF:FFF:FFFFFFFFF:FFF,FFFF:FF,FFFFFFFFF:FF
@FS10000125:26:BPA73017-1023:1:1101:12620:1200 1:N:0:7
TCGTGAACTTCGTCGAGTACGCTCAATAAACCAGATCGGAAGAGC
+
F:FF:FFFFFFFFFFFFFFFFFFFFFFFFFF:FFFFFFFFFFFFF
@FS10000125:26:BPA73017-1023:1:1101:13430:1200 1:N:0:7
TCGTAACTTCGTCGAGTACGCTCAATGAGATAGATCGGAAGAGCA
+
FFFFFFFFFFFFFFFFFFFFFFFFFFFFFFFFFFFFFFFFFFFFF
@FS10000125:26:BPA73017-1023:1:1101:13780:1200 1:N:0:7
TGGCCAACTTCGTCGAGTACGCCCTCAACTTCGTCGAGTACGCTC
+
FFFFFFFFFFFFFFFFFFFFFFFFFFFFFFFFFFFFFFFFFFFFF
@FS10000125:26:BPA73017-1023:1:1101:14400:1200 1:N:0:7
GTGTTAACTTCGTCGAGTACGCTCAAGGGTAAAGATCGGAAGAGC
+
:FFFF,FFFFFFFF:FFFFFFFF::FFFFFFF,FFF:FFFFFF:F
@FS10000125:26:BPA73017-1023:1:1101:14820:1200 1:N:0:7
GCGGAAACTTCGTCGAGTACGCTCAACGGGTGAGATCGGAAGAGC
+
FFFFFFFFFFFF:FFFFFFFFFFFFF:,FFF:F,:F::F:FF:FF
@FS10000125:26:BPA73017-1023:1:1101:15650:1200 1:N:0:7
TCGCTAACTTCGTCGAGTACGCTCAAAAATCAAGATCGGAAGAGC
+
FFFFFFFFFFFFFFFFFFFFFFFFFFFFFFFFFFFFFFFFFFFFF
@FS10000125:26:BPA73017-1023:1:1101:1370:1210 1:N:0:7
GGCACAACTTCGTCGAGTACGCTCAATCTGGTAGATCGGAAGAGC
+
FFFFFFFFFFFFFFFFFFFFFFFFFFFFFFFFFFFFFFFFFFFFF
@FS10000125:26:BPA73017-1023:1:1101:1390:1210 1:N:0:7
GGCACAACTTCGTCGAGTACGCTCAATCTGGTAGATCGGAAGAGC
+
FFFFFFFFFFFFFFFFFFFFFFFFFFFFFFFFFFFFFFFFFFFFF
@FS10000125:26:BPA73017-1023:1:1101:1480:1210 1:N:0:7
TTGGAAAACTTCGTCGAGTACGCTCAATTAATGAGATCGGAAGAG
+
FFFFFFFFFFFFFFFFFFFFFFFFFFFFFFFFFFFFFFFFFFFFF
@FS10000125:26:BPA73017-1023:1:1101:1780:1210 1:N:0:7
TCGAACCTTCGTCGAGTACGCTCAAGAAATGAGATCGGAAGAGCA
+
FFFFFFFFFFFFFFFFFFFFFFFFFFFFFFFFFFFFFFFFFFFFF
@FS10000125:26:BPA73017-1023:1:1101:2110:1210 1:N:0:7
GCGCCAACTTCGTCGAGTACGCTCAATACCGGAGATCGGAAGAGC
+
FFFFFFFFFFFFFFFFFFFFFFFFFFFFFFFFFF,FFFFFFFFFF
@FS10000125:26:BPA73017-1023:1:1101:2420:1210 1:N:0:7
GCGTAAACTTCGTCGAGTACGCTCAAACAACAAGATCGGAAGAGC
+
FFFFFFFFFFFFFFFFFFFFFFFFFFFFFFFFFFFFFFFFFFFFF
@FS10000125:26:BPA73017-1023:1:1101:2680:1210 1:N:0:7
TTGGCAACTTCGTCGAGTACGCTCAACAGTCCAGATCGGAAGAGC
+
FFFFFFFFFFFFFFFFFFFFFFFFFFFFFFFFFFFFFFFFFFFFF
@FS10000125:26:BPA73017-1023:1:1101:2880:1210 1:N:0:7
GAGAACTTCGTCGAGTACGCTCAATCTTAGGAGATCGGAAGAGCA
+
:FFFFFFFFFFFFFFFFFFFFFFFFFFFFFFFFFFFFFFFFFFFF
@FS10000125:26:BPA73017-1023:1:1101:3560:1210 1:N:0:7
GCGTTAACTTCGTCGAGTACGCTCAACTAGGAAGATCGGAAGAGC
+
FFFFFFFFFFFFFFFFFFFFFFFFFFFFFFFFFFFFFFFFFFFFF
@FS10000125:26:BPA73017-1023:1:1101:3780:1210 1:N:0:7
TTGGCAACTTCGTCGAGTACGCTCAAATTGGTAGATCGGAAGAGC
+
F:FFFFFFFFFFFFFFFFFFFFFFFFFFFFFFFFFFFFFFFFFFF
@FS10000125:26:BPA73017-1023:1:1101:3900:1210 1:N:0:7
TTGACTGGACTTCGTCGAGTACGCTCAATCCCTTAGATCGGAAGA
+
FFFFFFFFFFFFFFFFFFFFFFFFFFFFFFFFFFFFFFFFFFFFF
@FS10000125:26:BPA73017-1023:1:1101:4090:1210 1:N:0:7
TGGCTAACTTCGTCGAGTACGCTCAAAGGTCGAGATCGGAAGAGC
+
FFFFFFFFFFFFFFFFFFFFFFFFFFFFFFFFFFFFFFFFFFFFF
@FS10000125:26:BPA73017-1023:1:1101:5170:1210 1:N:0:7
TTGCTAACTTCGTCGAGTACGCTCAAATAGATAGATCGGAAGAGC
+
FFFFFFFFFFFFFFFFFFFFFFFFFFFFFFFFFFFFFFFFFFFFF
@FS10000125:26:BPA73017-1023:1:1101:5780:1210 1:N:0:7
TTGTTGAACTTCGTCGAGTACGCTCAAGCCAATAGATCGGAAGAG
+
FFFFFFFFFFFFFFFFFFFFFFFFFFFFFFFFFFFFFFFFFFFFF
@FS10000125:26:BPA73017-1023:1:1101:6820:1210 1:N:0:7
TTGTAAACTTCGTCGAGTACGCTCAACCATTAAGATCGGAAGAGC
+
FFFFFFFFFFFFFFFFFFFFFFFFFFFFFFFFFFFFFFFFFFFFF
@FS10000125:26:BPA73017-1023:1:1101:8400:1210 1:N:0:7
GCGTCAACTTCGTCGAGTACGCTCAAGGGTGAAGATCGGAAGAGC
+
FFFFFFFFFFFFFFFFFFFFFFFFFFFFFFFFFFFFFFFFFFFFF
@FS10000125:26:BPA73017-1023:1:1101:8540:1210 1:N:0:7
GCGGGAACTTCGTCGAGTACGCTCAATCTATCAGATCGGAAGAGC
+
FFFFFFFFFFFFFFFFFFFFFFFFFFFFFFFFFFFFFFFFFFFFF
@FS10000125:26:BPA73017-1023:1:1101:8900:1210 1:N:0:7
GGGATAACTTCGTCGAGTACGCTCAAACTTCGTCGAGTACGCTCA
+
:FFFFFFFFFFFFFFFFFFFFFFFFFFFFFFFFFFFFFFFFFFFF
@FS10000125:26:BPA73017-1023:1:1101:9410:1210 1:N:0:7
TCGCGAACTTCGTCGAGTACGCTCAATCGTAGAGATCGGAAGAGC
+
FFFFFFFFFFFFFFFFFFFFFFFFFFFFFFFFFFFFFFFFFFFFF
@FS10000125:26:BPA73017-1023:1:1101:10120:1210 1:N:0:7
GCGTAAACTTCGTCGAGTACGCTCAAGGAAAGAGATCGGAAGAGC
+
FFFFFFFFFFFFFFFFFFFFFFFFFFFFFFFFFFFFFFFFFFFFF
@FS10000125:26:BPA73017-1023:1:1101:10610:1210 1:N:0:7
TCGCCCCAACTTCGTCGAGTACGCTCAAAAATTGAGATCGGAAGA
+
:FFFFFFFFFFFFFFFFFFFFFFFFFFFFFFFFFFFFFFFFFFFF
@FS10000125:26:BPA73017-1023:1:1101:11160:1210 1:N:0:7
TCTAGAACTTCGTCGAGTACGCTCAAAGGAAAAGATCGGAAGAGC
+
FFFFFFFFFFFFFFFFFFFFFFFFFFFFFFFFFFFFFFFFFFFFF
@FS10000125:26:BPA73017-1023:1:1101:12980:1210 1:N:0:7
GGGCCAACCTTCGTCGAGTACGCTCAAAATAAGAGATCGGAAGAG
+
,FFFFFFFFFFFFFFFFFFFFFFFFFFFFFFFFFFFFFFFFFFFF
@FS10000125:26:BPA73017-1023:1:1101:13530:1210 1:N:0:7
TAGGTAACTTCGTCGAGTACGCTCAATTTTAGAGATCGGAAGAGA
+
FFFFFFFFFFFFFFFFFFFFFFFFFFFFFFFFFFFFFFFFFFFFF
@FS10000125:26:BPA73017-1023:1:1101:13570:1210 1:N:0:7
CTGGCAACTTCGTCGAGTACGCTCAACGGAGCAGATCGGAAGAGC
+
FFFFFFFFFFFFFFFFFFFFFFFFFFFFFFFFFFFFFFFFFFFFF
@FS10000125:26:BPA73017-1023:1:1101:13720:1210 1:N:0:7
GAGAAAACTTCGTCGAGTACGCTCAAAAGTCAAGATCGGAAGAGC
+
FFFFFFFFFFFFFFFFFFFFFFFFFFFFFFFFFFFFFFFFFFFFF
@FS10000125:26:BPA73017-1023:1:1101:14350:1210 1:N:0:7
GTGAACTTCGTCGAGTACGCTCAATATTAAAGATCGGAAGAGCAC
+
:F:FFFFFFFFF::FFFF:FF:F::FFF,:F:FFFFFFFFFF,FF
@FS10000125:26:BPA73017-1023:1:1101:14530:1210 1:N:0:7
TCGTTCAACTTCGTCGAGTACGCTCAACACAATAGTCGGAAGAGC
+
FFFFFFFFFFFFFFFFFFFFFFFFFFFFFFFFFFFFFFFFFFFFF
@FS10000125:26:BPA73017-1023:1:1101:14680:1210 1:N:0:7
GGGAGAACTTCGTCGAGTACGCTCAAAGTTACAGATCGGAAGAGC
+
FFFFFFFFFFFFFFFFFFFFFFFFFFFFFFFFFFFFFFFFFFFFF
@FS10000125:26:BPA73017-1023:1:1101:15640:1210 1:N:0:7
TCGCTAACTTCGTCGAGTACGCTCAAAAATCAAGATCGGAAGAGC
+
FFFFFFFFFFFFFFFFFFFFFFFFFFFFFFFFFFFFFFFFFFFFF
@FS10000125:26:BPA73017-1023:1:1101:16120:1210 1:N:0:7
TCGCAACTTCGTCGAGTACGCTCAACTGAAAAGATCGGAAGAGCA
+
FFFFFFFFFFFFFFFFFFFFFFFFFFFFFFFFFFFFFFFFFFFFF
@FS10000125:26:BPA73017-1023:1:1101:16260:1210 1:N:0:7
TTGTTAAACTTCGTCGAGTACGCTCAAAAAAGTAGATCGGAAGAG
+
FFFFFFFFFFFFFFFFFFFFFFFFFFFFFFFFFFFFFFFFFFFFF
@FS10000125:26:BPA73017-1023:1:1101:1100:1220 1:N:0:7
TTGGTAACTTCGTCGAGTACGCTCAATTGTGAAGATCGGAAGAGC
+
FFFFFFFFFFFFFFFFFFFFFFFFFFFFFFFFFFFFFFFFFFFFF
@FS10000125:26:BPA73017-1023:1:1101:1430:1220 1:N:0:7
GCGCCAACTTCGTCGAGTACGCTCAACGTTGAAGATCGGAAGAGC
+
FFFFFFFFFFFFFFFFFFFFFFFFFFFFFFFFFFFFFFFFFFFFF
@FS10000125:26:BPA73017-1023:1:1101:1550:1220 1:N:0:7
GCGCTAACTTCGTCGAGTACGCTCAATAAACTAGATCGGAAGAGC
+
,FFFFF::::FF:F:,F:FF:FFF:,FF:FFFF:FF:::FFFFF:
@FS10000125:26:BPA73017-1023:1:1101:1730:1220 1:N:0:7
TAGTAAACTTCGTCGAGTACGCTCAAAGGGTAAGATCGGAAGAGC
+
FFFFFFFFFFFFFFFFFFFFFFFFFFFFFFFFFFFFFFFFFFFFF
@FS10000125:26:BPA73017-1023:1:1101:2350:1220 1:N:0:7
TCGCAAACTTCGTCGAGTACGCTCAATAAAAGAGATCGGAAGAGC
+
FFFFFFFFFFFFFFFFFFFFFFFFFFFFFFFFFFFFFFFFFFFFF
@FS10000125:26:BPA73017-1023:1:1101:2590:1220 1:N:0:7
TTGACTGGACTTCGTCGAGTACGCTCAAGCCGATAGATCGGAAGA
+
FFFFFFFFFFFFFFFFFFFFFFFFFFFFFFFFFFFFFFFFFFFFF
@FS10000125:26:BPA73017-1023:1:1101:3690:1220 1:N:0:7
TCTAAGCAACTTCGTCGAGTACGCTCAAACATAAAGATCGGAAGA
+
FFFFFFFFFFFFFFFFFFFFFFFFFFFFFFFFF:FFFFFFFFFFF
@FS10000125:26:BPA73017-1023:1:1101:3980:1220 1:N:0:7
TTGCAACTTCGTCGAGTACGCTCAATAACCGAGATCGGAAGAGCA
+
FFFFFFFFFFFFFFFFFFFFFFFFFFFFFFFFFFFFFFFFFFFFF
@FS10000125:26:BPA73017-1023:1:1101:5050:1220 1:N:0:7
TTGCAAACTTCGTCGAGTACGCTCAAATCTAAAGATCGGAAGAGC
+
FFFFFFFFFFFFFFFFFFFFFFFFFFFFFFFFFFFFFFFFFFFFF
@FS10000125:26:BPA73017-1023:1:1101:5110:1220 1:N:0:7
TCTAGAACTTCGTCGAGTACGCTCAATTGGGGAGATCGGAAGAGC
+
FFFFFFFFFFFFFFFFFFFFFFFFFFFFFFFFFFFFFFFFFFFFF
@FS10000125:26:BPA73017-1023:1:1101:5280:1220 1:N:0:7
TTGGGAACTTCGTCGAGTACGCTCAACGGGGTAGATCGGAAGAGC
+
FFFFFFFFFFFFFFFFFFFFFFFFFFFFFFFFFFFFFFFFFFFFF
@FS10000125:26:BPA73017-1023:1:1101:5860:1220 1:N:0:7
TTTAGGGAACTTCGTCGAGTACGCTCAATAGGAAAGATCGGAAGA
+
FFFFFFFFFFFFFFFFFFFFFFFFFFFFFFFFFFFFFFFFFFFFF
@FS10000125:26:BPA73017-1023:1:1101:6970:1220 1:N:0:7
GTGACTGGACTTCGTCGAGTACGCTCAAGTGAGGAGATCGGAAGA
+
FFFFFFFFFFFFFFFFFFFFFFFFFFFFFFFFFFFFFFFFFFFFF
@FS10000125:26:BPA73017-1023:1:1101:7230:1220 1:N:0:7
TAGGTGTAACTTCGTCGAGTACGCTCAAGTCACAAGATCGGAAGA
+
,FFFFFFFFFFFFFFFFFFFFFFFFFFFFFFFFFFFFFFFFFFFF
@FS10000125:26:BPA73017-1023:1:1101:7340:1220 1:N:0:7
TCGTTTAACTTCGTCGAGTACGCTCAAACCATTAGATCGGAAGAG
+
FFFFFFFFFFFFFFFFFFFFFFFFFFFFFFFFFFFFFFFFFFFFF
@FS10000125:26:BPA73017-1023:1:1101:8590:1220 1:N:0:7
GCTACAACTTCGTCGAGTACGCTCAAATGAAAAGATCGGAAGAGC
+
,FFFFFFFFFFFFFFFFFFFFFFFF:FFFFFFFFFFFFFFFFFFF
@FS10000125:26:BPA73017-1023:1:1101:9190:1220 1:N:0:7
TTGATAACTTCGTCGAGTACGCTCAAGGCTTCAGATCGGAAGAGC
+
FFFFFFFFFFFFFFFFFFFFFFFFFFFFFFFFFFFFFFFFFFFFF
@FS10000125:26:BPA73017-1023:1:1101:10550:1220 1:N:0:7
TTGGCCAACTTCGTCGAGTACGCTCAAAGAGTAAGATCGGAAGAG
+
FFFFFFFFFFFFFFFFFFFFFFFFFFFFFFFFFFFFFFFFFFFFF
@FS10000125:26:BPA73017-1023:1:1101:11290:1220 1:N:0:7
TCGGGAACTTCGTCGAGTACGCTCAAAACTACAGATCGGAAGAGC
+
FFFFFFFFFFFFFFFFFFFFFFFFFFFFFFFFFFFFFFFFFFFFF
@FS10000125:26:BPA73017-1023:1:1101:12210:1220 1:N:0:7
CTGACTAGGAGAAGATCGGAAGAGCACACGTCTGAGCTCCAGTCA
+
FFFFFFFFFFFFFFFFFFFFFFFFFFFFFFFFFFFFFFFFFFFFF
@FS10000125:26:BPA73017-1023:1:1101:12330:1220 1:N:0:7
TCGTCAAACTTCGTCGAGTACGCTCAAAGATTCAGATCGGAAGAG
+
FFFFFFFFFFFFFFFFFFFFFFFFFFFFFFFFFFFFFFFFFFFFF
@FS10000125:26:BPA73017-1023:1:1101:12990:1220 1:N:0:7
GCGCAACTTCGTCGAGTACGCTCAATATTTCAGATCGGAAGAGCA
+
FFFFFFFFFFFFFFFFFFFFFFFFFFFFFFFFFFFFFFFFFFFFF
@FS10000125:26:BPA73017-1023:1:1101:13760:1220 1:N:0:7
TCGTTAACTTCGTCGAGTACGCTCAACTGTATAGATCGGAAGAGC
+
,,FF:FFFFFFFFFFFFFFFFFFFFF,,,F,,FFFFFFFFFFFFF
@FS10000125:26:BPA73017-1023:1:1101:15900:1220 1:N:0:7
GGGGGTAACTTCGTCGAGTACGCTCAATAAATTAGATCGGAAGAG
+
F:FFF:FFFFFFFFFFFFFFFFFFFFFFFFFFFFFFFFFFFFFFF
@FS10000125:26:BPA73017-1023:1:1101:16190:1220 1:N:0:7
GCGCAACTTCGTCGAGTACGCTCAAAATTGAAGATCGGAAGAGCA
+
FFFFFFFFFFFFFFFFFFFFFFFFFFFFFFFFFFFFFFFFFFFF,
@FS10000125:26:BPA73017-1023:1:1101:1860:1230 1:N:0:7
GGGCAAACTTCGTCGAGTACGCTCAAAATAAAAGATCGGAAGAGC
+
,F:F:FFFF:FF:FFF,FFFFFFFF:F,,FFFFFF,FFFF,:FFF
@FS10000125:26:BPA73017-1023:1:1101:2700:1230 1:N:0:7
TCTCAGTAACTTCGTCGAGTACGCTCAATAGGTGAGATCGGAAGA
+
FFFFFFFFFFFFFFFFFFFFFFFFFFFFFFFFFFFFFFFFFFFFF
@FS10000125:26:BPA73017-1023:1:1101:3170:1230 1:N:0:7
TCGTTAACTTCGTCGAGTACGCTCAATTTGGTAGATCGGAAGAGC
+
FFFFFFFFFFFFFFFFFFFFFFFFFFFFFFFFFFFFFFFFFFFFF
@FS10000125:26:BPA73017-1023:1:1101:3440:1230 1:N:0:7
TCAATAACTTCGTCGAGTACGCTCAAGATTCTAGATCGGAAGAGC
+
:FFFFFFFFFFFFFFFFFFFFFFFFFFFFFFFFFFFFFFFFFFFF
@FS10000125:26:BPA73017-1023:1:1101:3930:1230 1:N:0:7
TTTTGCAACTTCGTCGAGTACGCTCAAGAGTTCAGATCGGAAGAG
+
FFFFFFFFFFFFFFFFFFFFFFFFFFFFFFFFFFFFFFFFFFFFF
@FS10000125:26:BPA73017-1023:1:1101:4050:1230 1:N:0:7
TGCTAAAACTTCGTCGAGTACGCTCAACCAGACAGATCGGAAGAG
+
FFFFFFFFFFFFFFFFFFFFFFFFFFFFFFFFFFFFFFFFFFFFF
@FS10000125:26:BPA73017-1023:1:1101:4710:1230 1:N:0:7
TTGTTGAACTTCGTCGAGTACGCTCAATCCGACAGATCGGAAGAG
+
FFFFF,FFFFFFFFF:FFFF:FFFF:FF,FF:F:FFFFFFFFFFF
@FS10000125:26:BPA73017-1023:1:1101:5450:1230 1:N:0:7
TTTGAACTTCGTCGAGTACGCTCAAAAACACAGATCGGAAGAGCA
+
FFFFFFFFFFFFFFFFFFFFFFFFFFFFFFFFFFFFFFFFFFFFF
@FS10000125:26:BPA73017-1023:1:1101:7750:1230 1:N:0:7
TCTGAACTTCGTCGAGTACGCTCAATTTGTCAGATCGGAAGAGCA
+
FFFFFFFFFFFFFFFFFFFFFFFFFFFFFFFFFFFFFFFFFFFFF
@FS10000125:26:BPA73017-1023:1:1101:7990:1230 1:N:0:7
GCCTTAACTTCGTCGAGTACGCTCAACATAAAAGATCGGAAGAGC
+
FFFFFFFFFFFFFFFFFFFFFFFFFFFFFFFFFFFFFFFFFFFFF
@FS10000125:26:BPA73017-1023:1:1101:8050:1230 1:N:0:7
CCGGCAACTTCGTCGAGTACGCTCAATCATGTAGATCGGAAGAGC
+
FFFFFFFFFFFFFFFFFFFFFFFFFFFFFFFFFFFFFFFFFFFFF
@FS10000125:26:BPA73017-1023:1:1101:8110:1230 1:N:0:7
TCAGTAACTTCGTCGAGTACGCTCAAATCTTAAGTTCGGAAGAGC
+
FF,FF,F:FFF,FF:F:FFF,,F,FF,F:FF:FF,F::FFFF:FF
@FS10000125:26:BPA73017-1023:1:1101:8290:1230 1:N:0:7
CCGCCAACTTCGTCGAGTACGCTCAATCAACGAGATCGGAAGAGC
+
FFFFFFFFFFFFFFFFFFFFFFFFFFFFFFFFFFFFFFFFFFFFF
@FS10000125:26:BPA73017-1023:1:1101:11290:1230 1:N:0:7
TTGAACTTCGTCGAGTACGCTCAAGACAAAAGATCGGAAGAGCAC
+
FFFFFFFFFFFFFFFFFFFFFFFFFFFFFFFFFFFFFFFFFFFFF
@FS10000125:26:BPA73017-1023:1:1101:11400:1230 1:N:0:7
TCGGAAACTTCGTCGAGTACGCTCAAAGACAGAGATCGGAAGAGC
+
FFFFFFFFFFFFFFFFFFFFFFFFFFFFFFFFFFFFFFFFFFFFF
@FS10000125:26:BPA73017-1023:1:1101:12080:1230 1:N:0:7
CCGCATAACTTCGTCGAGTACGCTCAATCGATCAGATCGGAAGAG
+
FFFFFFFFFFFFFFFFFFFFFFFFFFFFFFFFFFFFFFFFFFFFF
@FS10000125:26:BPA73017-1023:1:1101:13080:1230 1:N:0:7
TTGTCAACTTCGTCGAGTACGCTCAAGGGATCAGATCGGAAGAGC
+
FFFFFFFFFFFFFFFFFFFFFFFFFFFFFFFFFFFFFFFFFFFFF
@FS10000125:26:BPA73017-1023:1:1101:13140:1230 1:N:0:7
TTGACTGGACTTCGTCGAGTACGCTCAACAACCAAGATCGGAAGA
+
FFFFFFFFFFFFFFFFFFFFFFFFFFFFFFFFFFFFFFFFFFFFF
@FS10000125:26:BPA73017-1023:1:1101:13330:1230 1:N:0:7
TTGAACTCCGTCGAGTACGCTCAATAAAATAGATCGGAAGAGCAC
+
FFFFFFFFFFFFFFFFFFFFFFFFFFFFFFFFFFFFFFFFFFFFF
@FS10000125:26:BPA73017-1023:1:1101:13340:1230 1:N:0:7
CCGAACTTCGTCGAGTACGCTCAATTAAAAAGATCGGAAGAGCAC
+
FFFFFFFFFFFFFFFFFFFFFFFFFFFFFFFFFFFFFFFFFFFFF
@FS10000125:26:BPA73017-1023:1:1101:14310:1230 1:N:0:7
TTTAAACTTCGTCGAGTACGCTCAAATAACGAGATCGGAAGAGCA
+
FFFFFFFFFFFFFFFFFFFFFFFFFFFFFFFFFFFFFFFFFFFFF
@FS10000125:26:BPA73017-1023:1:1101:15230:1230 1:N:0:7
GAGCTAACTTCGTCGAGTACGCTCAACGTGGCAGATCGGAAGAGC
+
FFFFFFFFFFFFFFFFFFFFFFFFFFFFFFFFFFFFFFFFFFFFF
@FS10000125:26:BPA73017-1023:1:1101:1510:1240 1:N:0:7
GCGGTAACTTCGTCGAGTACGCTCAAATTATGAGATCGGAAGAGC
+
FFFFFFFFFFFFFFFFFFFFFFFFFFFFFFFFFFFFFFFFFFFFF
@FS10000125:26:BPA73017-1023:1:1101:1640:1240 1:N:0:7
TCTCAACTTCGTCGAGTACGCTCAAAGTATAAGATCGGAAGAGCA
+
FFFFFFFFFFFFFFFFFFFFFFFFFFFFFFFFFFFFFFFFFFFFF
@FS10000125:26:BPA73017-1023:1:1101:1680:1240 1:N:0:7
TCGATAACTTCGTCGAGTACGCTCAAGTATTTAGATCGGAAGAGC
+
FFFF,FF:FFFFFFFFFFFFFFFFFF,,,,,,FFFFFFFFFFFFF
@FS10000125:26:BPA73017-1023:1:1101:2340:1240 1:N:0:7
TCACCTAACTTCGTCGAGTACGCTCAAGTGTAGAGATCGGAAGAG
+
FFFFFFFFFFFFFFFFFFFFFFFFFFFFFFFFFFFFFFFFFFFFF
@FS10000125:26:BPA73017-1023:1:1101:4020:1240 1:N:0:7
CCGCAACTTTGTCGAGTACGCTCAAGAATATAGATCGGAAGAGCA
+
FFFFFFFFFFFFFFFFFFFFFFFFFFFFFFFFFFFFFFFFFFFFF
@FS10000125:26:BPA73017-1023:1:1101:5420:1240 1:N:0:7
TTGACTGGACTTCGTCGAGTACGCTCAACCGGTTAGATCGGAAGA
+
FFFFFFFFFFFFFFFFFFFFFFFFFFFFFFFFFFFFFFFFFFFFF
@FS10000125:26:BPA73017-1023:1:1101:5440:1240 1:N:0:7
TCAGGGAACTTCGTCGAGTACGCTCAACTCTACAGATCGGAAGAG
+
FFFFFFFFFFFFFFFFFFFFFFFFFFFFFFFFFFFFFFFFFFFFF
@FS10000125:26:BPA73017-1023:1:1101:5620:1240 1:N:0:7
GGGACAACTTCGTCGAGTACGCTCAAATTTCCAGATCGGAAGAGC
+
FFFFFFFFFFFFFFFFFFFFFFFFFFFFFFFFFFFFFFFFFFFFF
@FS10000125:26:BPA73017-1023:1:1101:6410:1240 1:N:0:7
TCTGAAACTTCGTCGAGTACGCTCAAGGTCATAGATCGGAAGAGC
+
FF:FFFFFFFFFFFFFFFFFFFFFFFFFFFFFFFFFFFFFFFFFF
@FS10000125:26:BPA73017-1023:1:1101:6960:1240 1:N:0:7
TCGTAAACTTCGTCGAGTACGCTCAATGTATAAGATCGGAAGAGC
+
FFFFFFFFFFFFFFFFFFFFFFFFFFFFFFFFFFFFFFFFFFFFF
@FS10000125:26:BPA73017-1023:1:1101:8680:1240 1:N:0:7
CGGCGGCAACTTCGTCGAGTACGCTCAACAGGACAGATCGGAAGA
+
FFFFFFFFFFFFFFFFFFFFFFFFFFFFFFFFFFFFFFFFFFFFF
@FS10000125:26:BPA73017-1023:1:1101:9510:1240 1:N:0:7
TCGTTAACTTCGTCGAGTACGCTCAAAGGGAAAGATCGGAAGAGC
+
FFFF,FFFFFFFFFFFFFFFFFFFFF,F,,,,FFFFFFFFFFFFF
@FS10000125:26:BPA73017-1023:1:1101:9780:1240 1:N:0:7
CCCAAAACTTCGTCGAGTACGCTCAAAATATCAGATCGGAAGAGC
+
FFFFFFFFFFFFFFFFFFFFFFFFFFFFFFFFFFFFFFFFFFFFF
@FS10000125:26:BPA73017-1023:1:1101:11590:1240 1:N:0:7
TTGTGTATAACTTCGTCGAGTACGCTCAATTCTCTAGATCGGAAG
+
FFFFFFFFFFFFFFFFFFFFFFFFFFFFFFFFFFFFFFFFFFFFF
@FS10000125:26:BPA73017-1023:1:1101:11690:1240 1:N:0:7
TTGACTGGACTTCGTCGAGTACGCTCAATCTGGAAGATCGGAAGA
+
FFFFFFFFFFFFFFFFFFFFFFFFFFFFFFFFFFFFFFFFFFFFF
@FS10000125:26:BPA73017-1023:1:1101:12040:1240 1:N:0:7
TCTATAACTTCGTCGAGTACGCTCAATAGTTTAGATCGGAAGAGC
+
FFFFFFFFFFFFFFFFFFFFFFFFFFFFFFFFFFFFFFFFFFFFF
@FS10000125:26:BPA73017-1023:1:1101:12140:1240 1:N:0:7
CCGGGAACTTCGTCGAGTACGCTCAAGTTTAAAGATCGGAAGAGC
+
FF,:FFFFFFFFFF:FFFFFFFFFF,FF:FFFFFFFFFF:FFFFF
@FS10000125:26:BPA73017-1023:1:1101:12570:1240 1:N:0:7
TCGGCAACTTCGTCGAGTACGCTCAAGCCAATAGATCGGAAGAGC
+
FFF:FF:FFFFFFFFFFFFFFFFFFFFFFFF:FF:FFFFF,F:FF
@FS10000125:26:BPA73017-1023:1:1101:13110:1240 1:N:0:7
TCGTGAACTTCGTCGAGTACGCTCAACCGTAAAGATCGGAAGAGC
+
FFFFFFFFFFFFFFFFFFFFFFFFFFFFFFFFFFFFFFFFFFFFF
@FS10000125:26:BPA73017-1023:1:1101:15490:1240 1:N:0:7
GGGAAAACTTCGTCGAGTACGCTCAAATCTGTAGATCGGAAGAGC
+
:FFFF,FF::FF:FF:FFFF:FFFF,FFFFFFF,F::F:FF:FFF
@FS10000125:26:BPA73017-1023:1:1101:15520:1240 1:N:0:7
TCGCCGCCTTCGTCGAGTACGCTCAATAGACAAGATCGGAAGAGC
+
FFFFFFFFFFFFFFFFFFFFFFFFFFFFFFFFFFFFFFFFFFFFF
@FS10000125:26:BPA73017-1023:1:1101:16250:1240 1:N:0:7
TTGAAAACTTTCGTCGAGTACGCTCAACAGGTGAGATCGGAAGAG
+
FF:FFFFFFFFFFFFFFFFFFFFFFFFFFFFFFFFFFFFFFFFFF
@FS10000125:26:BPA73017-1023:1:1101:16320:1240 1:N:0:7
AAGCAACTTCGTCGAGTACGCTCAAGATTATAGATCGGAAGAGCA
+
FFFFFFFFFFFFFFFFFFFFFFFFFFFFFFFFFFFFFFFFFFFFF
@FS10000125:26:BPA73017-1023:1:1101:2100:1250 1:N:0:7
TTCTTCGTCGAGTACGCTCAAGCCGAGAGATCGGAAGAGCACACG
+
FFFFFFFFFFFFFFFFFFFFFFFFFFFFFFFFFFFFFFFFFFFFF
@FS10000125:26:BPA73017-1023:1:1101:2720:1250 1:N:0:7
TAGCTAACTTCGTCGAGTACGCTCAATTGTCGAGATCGGAAGAGC
+
FFFFFFFFFFFFFFFFFFFFFFFFFFFFFFFFFFFFFFFFFFFFF
@FS10000125:26:BPA73017-1023:1:1101:2810:1250 1:N:0:7
TCGTCGAGTACGCTCAAGCTCTGAGATCGGAAGAGCACACGTCTG
+
FFF:F,F,F,F:F::,F,:F,:F,F,F:,:FF,:,FFF,FFF:F,
@FS10000125:26:BPA73017-1023:1:1101:2910:1250 1:N:0:7
TTGTTAACTTCGTCGAGTACGCTCAAACCTTAAGATCGGAAGAGC
+
FFFFFFFFFFFFFFFFFFFFFFFFFFFFFFFFFFFFFFFFFFFFF
@FS10000125:26:BPA73017-1023:1:1101:2930:1250 1:N:0:7
TCTGTAACTTCGTCGAGTACGCTCAAAAGTTGAGATCGGAAGAGC
+
FFFFFFFFFFFFFFFFFFFFFFFFFFFFFFFFFFFFFFFFFFFFF
@FS10000125:26:BPA73017-1023:1:1101:2980:1250 1:N:0:7
TTTAGATAACTTCGTCGAGTACGCTCAAATGTACAGATCGGAAGA
+
,,FFFF,FFFFFFFFFFFFFFFFFFFFFFFFFFFFFFFFFFFFFF
@FS10000125:26:BPA73017-1023:1:1101:3250:1250 1:N:0:7
TCCAAAACTTCGTCGAGTACGCTCAATTGAATAGATCGGAAGAGC
+
FFFFFFFFFFFFFFFFFFFFFFFFFFFFFFFFFFFFFFFFFFFFF
@FS10000125:26:BPA73017-1023:1:1101:3580:1250 1:N:0:7
TCGGTAACTTCGTCGAGTACGCTCAATAACTAAGATCGGAAGAGC
+
FFFFFFFFFFFFFFFFFFFFFFFFFFFFFFFFFFFFFFFFFFFFF
@FS10000125:26:BPA73017-1023:1:1101:3820:1250 1:N:0:7
TCTAAAACTTCGTCGAGTACGCTCAAACAAAAAGATCGGAAGAGC
+
FFFFFFFFFFFFFFFFFFFFFFFFFFFFFFFFFFFFFFFFFFFFF
@FS10000125:26:BPA73017-1023:1:1101:3900:1250 1:N:0:7
TCCCAAACTTCGTCGAGTACGCTCAAATTCTAAGATCGGAAGAGC
+
FFFFFFFFFFFFFFFFFFFFFFFFFFF:FFFFFFFFFFFFFFFFF
@FS10000125:26:BPA73017-1023:1:1101:4040:1250 1:N:0:7
CCGAAACTTCGTCGAGTACGCTCAATCAATAAGATCGGAAGAGCA
+
FFFFFFFFFFFFFFFFFFFFFFFFFFFFFFFFFFFFFFFFFFFFF
@FS10000125:26:BPA73017-1023:1:1101:4490:1250 1:N:0:7
TAGTAACTTCGTCGAGTACGCTCAATGAACGAGATCGGAAGAGCA
+
FFFFFFFFFFFFFFFFFFFFFFFFFFFFFFFFFFFFFFFFFFFFF
@FS10000125:26:BPA73017-1023:1:1101:5120:1250 1:N:0:7
GGGAAAACTTCGTCGAGTACGCTCAATTACTGAGATCGGAAGAGC
+
FFFFFFFFFFFFFFFFFFFFFFFFFFFFFFFFFFFFFFFFFFFFF
@FS10000125:26:BPA73017-1023:1:1101:5130:1250 1:N:0:7
TTGACTGGACTTCGTCGAGTACGCTCAAGACAGTAGATCGGAAGA
+
FFFFFFFFFFFFFFFFFFFFFFFFFFFFFFFFFFFFFFFFFFFFF
@FS10000125:26:BPA73017-1023:1:1101:5140:1250 1:N:0:7
TTGACTGGACTTCGTCGAGTACGCTCAAGACAGTAGATCGGAAGA
+
FFFFFFFFFFFFFFFFFFFFFFFFFFFFFFFFFFFFFFFFFFFFF
@FS10000125:26:BPA73017-1023:1:1101:6030:1250 1:N:0:7
TCGACAACTTCGTCGAGTACGCTCAATGATTCAGATCGGAAGAGC
+
FFFFFFFFFFFFFFFFFFFFFFFFFFFFFFFFFFFFFFFFFFFFF
@FS10000125:26:BPA73017-1023:1:1101:6150:1250 1:N:0:7
TTTGGTTAACTTCGTCGAGTACGCTCAAAAAGCCAGATCGGAAGA
+
FFFFFFFFFFFFFFFFFFFFFFFFFFFFFFFFFFFFFFFFFFFFF
@FS10000125:26:BPA73017-1023:1:1101:7650:1250 1:N:0:7
CCGCAAACTTCGTCGAGTACGCTCAATCAAACAGATCGGAAGAGC
+
FF:FFFFFFFFFFFFFFFFFFFFFFFFFFFFFFFFFFFFFFFFFF
@FS10000125:26:BPA73017-1023:1:1101:8400:1250 1:N:0:7
TCGGCCAACTTCGTCGAGTACGCTCAATCAAACAGATCGGAAGAG
+
,FFFFFFFFFFFFFFFFFFFFFFFFFFFFFFFFFFFFFFFFFFFF
@FS10000125:26:BPA73017-1023:1:1101:9890:1250 1:N:0:7
TTGACTGGACTTCGTCGAGTACGCTCAAATTCTAAGATCGGAAGA
+
,FFFFFFFFFFFFFFFFFFFFFFFFFFFFFFFFFFFFFFFFFFFF
@FS10000125:26:BPA73017-1023:1:1101:10910:1250 1:N:0:7
CCGAGAACTTCGTCGAGTACGCTCAAACCGCAAGATCGGAAGAGC
+
FFFFFFFFFFFFFFFFFFFFFFFFFFFFFFFFFFFFFFFFFFFFF
@FS10000125:26:BPA73017-1023:1:1101:11690:1250 1:N:0:7
TCGCTGAACTTCGTCGAGTACGCTCAACCTAGGAGATCGGAAGAG
+
FFFFFFFFFFFFFFFFFFFFFFFFFFFFFFFFFFFFFFFFFFFFF
@FS10000125:26:BPA73017-1023:1:1101:11990:1250 1:N:0:7
TCGACAACTTCGTCGAGTACGCTCAATCGTTGAGATCGGAAGAGC
+
FFFFFFFFFFFFFFFFFFFFFFFFFFFFFFFFFFFFFFFFFFFFF
@FS10000125:26:BPA73017-1023:1:1101:13210:1250 1:N:0:7
TCTTACTCAACTTCGTCGAGTACGCTCAAATTGGAAGATCGGAAG
+
FFFFFFFFFFFFFFFFFFFFFFFFFFFFFFFFFFFFFFFFFFFFF
@FS10000125:26:BPA73017-1023:1:1101:13390:1250 1:N:0:7
TCGGAAACTTCGTCGAGTACGCTCAAAGCCAGAGATCGGAAGAGC
+
FFFFFFFFFFFFFFFFFFFFFFFFFFFFFFFFFFFFFFFFFFFFF
@FS10000125:26:BPA73017-1023:1:1101:13530:1250 1:N:0:7
TAGGTAACTTCGTCGAGTACGCTCAATTTTAGAGATCGGAAGAGA
+
FFFFFFFFFFFFFFFFFFFFFFFFFFFFFFFFFFFFFFFFFFFFF
@FS10000125:26:BPA73017-1023:1:1101:14120:1250 1:N:0:7
TCAAACTTTGTCGAGTACGCTCAATAAACAAGATCGGAAGAGCAC
+
FFFFFFF:FF:F::FFFF:FFF::FFFFFFFFFF:::FFFFFFFF
@FS10000125:26:BPA73017-1023:1:1101:1370:1260 1:N:0:7
GCGGGAACTTCGTCGAGTACGCTCAATCAGGGAGATCGGAAGAGC
+
FFFFFFFFFFFFFFFFFFFFFFFFFFFFFFFFFFFFFFFFFFFFF
@FS10000125:26:BPA73017-1023:1:1101:2280:1260 1:N:0:7
GCGGGAACTTCGTCGAGTACGCTCAAGGGACGAGATCGGAAGAGC
+
FFFFFFFFFFFFFFFFFFFFFFFFFFFFFFFFFFFFFFFFFFFFF
@FS10000125:26:BPA73017-1023:1:1101:3440:1260 1:N:0:7
CCGTTTACTTCGTCGAGTACGCTCAATTTTTGAGATCGGAAGAGC
+
FF,:F,,:FFF:FF,FFFFF,FFFF,F:FFF::FFF,:F:FF::,
@FS10000125:26:BPA73017-1023:1:1101:3770:1260 1:N:0:7
TTGGGAACTTCGTCGAGTACGCTCAACGGGAAAGATCGGAAGAGC
+
FFFFFFFFFFFFFFFFFFFFFFFFFFFFFFFFFFFFFFFFFFFFF
@FS10000125:26:BPA73017-1023:1:1101:4310:1260 1:N:0:7
TTGTAGAACTTCGTCGAGTACGCTCAAACTCCTAGATCGGAAGAG
+
FFFFFFFFFFFFFFFFFFFFFFFFFFFFFFFFFFFFFFFFFFFFF
@FS10000125:26:BPA73017-1023:1:1101:4350:1260 1:N:0:7
GAGCTGGAACTTCGTCGAGTACGCTCAATTATGTAGATCGGAAGA
+
:FFFFFFF:FFFFFFFFFFFFFFFFFFFFFFFFFFFFFFFFF,FF
@FS10000125:26:BPA73017-1023:1:1101:5410:1260 1:N:0:7
TTGTGCAACTTCGTCGAGTACGCTCAAAAGATGAGATCGGAAGAG
+
FFFFFFFFFFFFFFFFFFFFFFFFFFFFFFFFFFFFFFFFFFFFF
@FS10000125:26:BPA73017-1023:1:1101:6240:1260 1:N:0:7
TTGTGCAACTTCGTCGAGTACGCTCAATCAATGAGATCGGAAGAG
+
FFFFFFFFFFFFFFFFFFFFFFFFFFFFFFFFFFFFFFFFFFFFF
@FS10000125:26:BPA73017-1023:1:1101:6460:1260 1:N:0:7
TTGCATAACTTCGTCGAGTACGCTCAACTGGACAGATCGGAAGAG
+
,:FFF,FFFFFFFFFFFFFFFFFFFFFFFFFFFFFFFFFFFFFFF
@FS10000125:26:BPA73017-1023:1:1101:6980:1260 1:N:0:7
TGGTAACTTCGTCCCTCAACTTCGTCGAGTACGCTCAATTTGTTA
+
FFFFFFFFFFFFFFFFFFFFFFFFFFFFFFFFFFFFFFFFFFFFF
@FS10000125:26:BPA73017-1023:1:1101:8220:1260 1:N:0:7
TGGAAACTTCGTCGAGTACGCTCAATAGTATAGATCGGAAGAGCA
+
FFFFFFFFFFFFFFFFFFFFFFFFFFFFFFFFFFFFFFFFFFFFF
@FS10000125:26:BPA73017-1023:1:1101:8610:1260 1:N:0:7
TCATGGAACTTCGTCGAGTACGCTCAAATGGGCAGATCGGAAGAG
+
FFFFFFFFFFFFFFFFFFFFFFFFFFFFFFFFFFFFFFFFFFFFF
@FS10000125:26:BPA73017-1023:1:1101:8920:1260 1:N:0:7
GTGGCAACTTCGTCGAGTACGCTCAACCTAGTAGATCGGAAGAGC
+
FFFFFFFFFFFFFFFFFFFFFFFFFFFFFFFFFFFFFFFFFFFFF
@FS10000125:26:BPA73017-1023:1:1101:8970:1260 1:N:0:7
TCGCCAACTTCGTCGAGTACGCTCAATTAGTTAGATCGGAAGAGC
+
FFFFFFFFFFFFFFFFFFFFFFFFFFFFFFFFFFFFFFFFFFFFF
@FS10000125:26:BPA73017-1023:1:1101:9600:1260 1:N:0:7
TCTGCAACTTCGTCGAGTACGCTCAACTTGCAAGATCGGAAGAGC
+
FFFFFFFFFFFFFFFFFFFFFFFFFFFFFFFFFFFFFFFFFFFFF
@FS10000125:26:BPA73017-1023:1:1101:9850:1260 1:N:0:7
CCGCCAACTTCGTCGAGTACGCTCAAGATATAAGATCGGAAGAGC
+
FFFFFFFFFFFFFFFFFFFFFFFFFFFFFFFFFFFFFFFFFFFFF
@FS10000125:26:BPA73017-1023:1:1101:9950:1260 1:N:0:7
TCGATAACTTCGTCGAGTACGCTCAAGACATTAGATCGGAAGAGC
+
,:,FFFFFFFFFFFFFFFFFFFFFFF,FFF,:FFFFFFFFFFFFF
@FS10000125:26:BPA73017-1023:1:1101:11070:1260 1:N:0:7
GTCTATAACTTCATCAACTTCATTTAAAATTATTTATCTAATGAC
+
,F,,F:F::,:,,FF,F,,::F,:,FFFF:,,::,F:,,,F:FF,
@FS10000125:26:BPA73017-1023:1:1101:11760:1260 1:N:0:7
TTGCCCAACTTCGTCGAGTACGCTCAAGATTGTAGATCGGAAGAG
+
FFFFFFFFFFFFFFFFFFFFFFFFFFFFFFFFFFFFFFFFFFFFF
@FS10000125:26:BPA73017-1023:1:1101:12680:1260 1:N:0:7
TCTGTAACTTCGTCGAGTACGCTCAAGCCAGGAGATCGGAAGAGC
+
,F,FFFFFF:FFFFFF,FFFFFFFF:FFFFF:FF:FFFFF:FF:F
@FS10000125:26:BPA73017-1023:1:1101:13230:1260 1:N:0:7
CCGCAAACTTCGTCGAGTACGCTCAATTAGACAGATCGGAAGAGC
+
FFFFFFFFFFFFFFFFFFFFFFFFFFFFFFFFFFFFFFFFFFFFF
@FS10000125:26:BPA73017-1023:1:1101:13640:1260 1:N:0:7
GCGGAAACTTCGTCGAGTACGCTCAACTTGGAAGATCGGAAGAGC
+
:FFFFFFFFFFFFFFFFFFFFFFFFFFFFFFFFFFFFFFFFFFFF
@FS10000125:26:BPA73017-1023:1:1101:14190:1260 1:N:0:7
TTGCTAAACTTCGTCGAGTACGCTCAACAAGACAGATCGGAAGAG
+
FFFFFFFFFFFFFFFFFFFFFFFFFFFFFFFFFFFFFFFFFFFFF
@FS10000125:26:BPA73017-1023:1:1101:14830:1260 1:N:0:7
TTGGTCAACTTCGTCGAGTACGCTCAATTTATAAGATCGGAAGAG
+
FFFFFFFFFFFFFFFFFFFFFFFFFFFFFFFFFFFFFFFFFFFFF
@FS10000125:26:BPA73017-1023:1:1101:15350:1260 1:N:0:7
TGTAACTTCGTCGAGTACGCTCAATAAAGGAGATCGGAAGAGCAC
+
FFFFFFFFFFFFFFFFFFFFFFFFFFFFFFFFFFFFFFFFFFFFF
@FS10000125:26:BPA73017-1023:1:1101:15860:1260 1:N:0:7
GTGCGATCTTCGTCGAGTACGCTCAACGAAAAAGATCGGAAGAGC
+
FFFFFFFFFFFFFFFFFFFFFFFFFFFFFFFFFFFFFFFFFFFFF
@FS10000125:26:BPA73017-1023:1:1101:1380:1270 1:N:0:7
TTGACTGGACTTCGTCGAGTACGCTCAATGGACAAGATCGGAAGA
+
FFFFFFFFFFFFFFFFFFFFFFFFFFFFFFFFFFFFFFFFFFFFF
@FS10000125:26:BPA73017-1023:1:1101:1660:1270 1:N:0:7
GCGGAAACTTCGTCGAGTACGCTCAAAAATTAAGATCGGAAGAGC
+
:FF:,FFF:FFFFFFFFFFF:FFF:,FFFFFFFFFFFFFFFFFFF
@FS10000125:26:BPA73017-1023:1:1101:1940:1270 1:N:0:7
GCGTCAACTTCGTCGAGTACGCTCAAAGATGGAGATCGGAAGAGC
+
FFFFFFFFFFFFFFFFFFFFFFFFFFFFFFFFFFFFFFFFFFFFF
@FS10000125:26:BPA73017-1023:1:1101:3290:1270 1:N:0:7
TTGACTGGACTTCGTCGAGTACGCTCAACTTAAAAGATCGGAAGA
+
FFFFFFFFFFFFFFFFFFFFFFFFFFFFFFF:FFFFFFFFFFFFF
@FS10000125:26:BPA73017-1023:1:1101:3450:1270 1:N:0:7
TCAGCAAACTTCGTCGAGTACGCTCAAGTTCAGAGATCGGAAGAG
+
FFFFFFFFFFFFFFFFFFFFFFFFFFFFFFFFFFFFFFFFFFFFF
@FS10000125:26:BPA73017-1023:1:1101:4070:1270 1:N:0:7
TAGCAAACTTCGTCGAGTACGCTCAAATTAAAAGATCGGAAGAGC
+
,:,FFFFFFFFFFF::FF,FFFFF,F:FF,:::FFFFFFFFF:FF
@FS10000125:26:BPA73017-1023:1:1101:4080:1270 1:N:0:7
TCGAAAACTTCGTCGAGTACGCTCAACAAACTAGATCGGAAGAGC
+
FFFFFFFFFFFFFFFFFFFFFFFFFFFFFFFFFFFFFFFFFFFFF
@FS10000125:26:BPA73017-1023:1:1101:4540:1270 1:N:0:7
GCGGCAACTTCGTCGAGTACGCTCAAGACTTAAGATCGGAAGAGC
+
FFFFFFFFFFFFFFFFFFFFFFFFFFFFFFFFFFFFFFFFFFFFF
@FS10000125:26:BPA73017-1023:1:1101:4930:1270 1:N:0:7
TTGTGGAACTTCGTCGAGTACGCTCAACGGATGAGATCGGAAGAG
+
F:,:,:F:FF,FFFFFFFFFF,FF:FFF,,FF:FF:FFFFFFF,F
@FS10000125:26:BPA73017-1023:1:1101:5420:1270 1:N:0:7
CCGCAAACTTCGTCGAGTACGCTCAATGGTTGAGATCGGAAGAGC
+
FFFFFFFFFFFFFFFFFFFFFFFFFFFFFFFFFFFFFFFFFFFFF
@FS10000125:26:BPA73017-1023:1:1101:5590:1270 1:N:0:7
TCTTAACTTCGTCGAGTACGCTCAAACACTAAGATCGGAAGAGCA
+
FFFFFFFFFFFFFFFFFFFFFFFFFFFFFFFFFFFFFFFFFFFFF
@FS10000125:26:BPA73017-1023:1:1101:5920:1270 1:N:0:7
TTGACTGGACTTCGTCGAGTACGCTCAATTCCTAAGATCGGAAGA
+
FFFFFFFFFFFFFFFFFFFFFFFFFFFFFFFFFFFFFFFFFFFFF
@FS10000125:26:BPA73017-1023:1:1101:6310:1270 1:N:0:7
GCGTAAACTTCGTCGAGTACGCTCAAGTAAGTAGATCGGAAGAGC
+
FFFFFFFFFFFFFFFFFFFFFFFFFFFFFFFFFFFFFFFFFFFFF
@FS10000125:26:BPA73017-1023:1:1101:7610:1270 1:N:0:7
TCGTTAACTTCGTCGAGTACGCTCAAACCCGGAGATCGGAAGAGC
+
FFFFFFFFFFFFFFFFFFFFFFFFFFFFFFFFFFFFFFFFFFFFF
@FS10000125:26:BPA73017-1023:1:1101:7920:1270 1:N:0:7
TCTGGAACTTCGTCGAGTACGCTCAATAGTAGAGATCGGAAGAGC
+
FFFFFFFFFFFFFFFFFFFFFFFFFFFFFFFFFFFFFFFFFFFFF
@FS10000125:26:BPA73017-1023:1:1101:8110:1270 1:N:0:7
TTGAATAACTTCGTCGAGTACGCTCAAAGTATTAGATCGGAAGAG
+
FFFFFFFFFFFFFFFFFFFFFFFFFFFFFFFFFFFFFFFFFFFFF
@FS10000125:26:BPA73017-1023:1:1101:9460:1270 1:N:0:7
TCGTGAACTTCGTCGAGTACGCTCAACCAGGGAGATCGGAAGAGC
+
FFFFFFFFFFFFFFFFFFFFFFFFFFFFFFFFFFFFFFFFFFFFF
@FS10000125:26:BPA73017-1023:1:1101:9560:1270 1:N:0:7
GCGAGAACTTCGTCGAGTACGCTCAATTGGGGAGATCGGAAGAGC
+
FFFFFFFFFFFFFFFFFFFFFFFFFFFFFFFFFFFFFFFFFFFFF
@FS10000125:26:BPA73017-1023:1:1101:10420:1270 1:N:0:7
TTGCTAGCTTCGTCGAGTACGCTCAATGAGGCAGATCGGAAGAGC
+
FFFFFFFFFFFFFFFFFFFFFFFFFFFFFFFFFFFFFFFFFFFFF
@FS10000125:26:BPA73017-1023:1:1101:11190:1270 1:N:0:7
TAGGAAACTTCGTCGAGTACGCTCAAAGTATCAGATCGGAAGAGC
+
FFFFFFFFFFFFFFFFFFFFFFFFFFFFFFFFFFFFFFFFFFFFF
@FS10000125:26:BPA73017-1023:1:1101:11310:1270 1:N:0:7
TTGTAAACTTCGTCGAGTACGCTCAATCTAGAAGATCGGAAGAGC
+
FFFFFFFFFFFFFFFFFFFFFFFFFFFFFFFFFFFFFFFFFFFFF
@FS10000125:26:BPA73017-1023:1:1101:11950:1270 1:N:0:7
GCGGGAACTTCGTCGAGTACGCTCAAGTCAAGAGATCGGAAGAGC
+
FFFFFFFFFFFFFFFFFFFFFFFFFFFFFFFFFFFFFFFFFFFFF
@FS10000125:26:BPA73017-1023:1:1101:12190:1270 1:N:0:7
TCGAACTTCGTCGAGTACGCTCAATTTTCTAGATCGGAAGAGCAC
+
FFFFFFFFFFFFFFFFFFFFFFFFFFFFFFFFFFFFFFFFFFFFF
@FS10000125:26:BPA73017-1023:1:1101:12230:1270 1:N:0:7
TTGTAAACTTCGTCGAGTACGCTCAAGTTCTAAGATCGGAAGAGC
+
F,FFFFFFFFFFFFFFFFFFFFFFFF,,,:F:FFFFFFFFFFFFF
@FS10000125:26:BPA73017-1023:1:1101:13240:1270 1:N:0:7
TCTCTAACTTCGTCGAGTACGCTCAATACCGGAGATCGGAAGAGC
+
FF,FFF,FFFF::F:F::FFFFF:FFFFFFF:FFFFF:FF,FF:F
@FS10000125:26:BPA73017-1023:1:1101:13520:1270 1:N:0:7
TCGGTAACTTCGTCGAGTACGCTCAAAACAAGAGATCGGAAGAGC
+
FFFFFFFFFFFFFFFFFFFFFFFFFFFFFFFFFFFFFFFFFFFFF
@FS10000125:26:BPA73017-1023:1:1101:14240:1270 1:N:0:7
AAGCAGCAACTTCGTCGAGTACGCTCAAGCCCTAAGATCGGAAGA
+
FFFFFFFFFFFFFFFFFFFFFFFFFFFFFFFFFFFFFFFFFFFFF
@FS10000125:26:BPA73017-1023:1:1101:14480:1270 1:N:0:7
TCGTCACAACTTCGTCGAGTACGCTAACTGTAGAGATCGGAAGAG
+
FFFFFFFFFFFFFFFFFFFFFFFFFFFFFFFFFFFFFFFFFFFFF
@FS10000125:26:BPA73017-1023:1:1101:14560:1270 1:N:0:7
TCGCAACTTCGTCGAGTGCGCTCAATTGGTTAGATCGGAAGAGCA
+
FFFFFFFFFFFFFFFFFFFFFFFFFFFFFFFFFFFFFFFFFFFFF
@FS10000125:26:BPA73017-1023:1:1101:14570:1270 1:N:0:7
CCGTTAACTTCGTCGAGTACGCTCAAAAAAGGAGATCGGAAGAGC
+
FFFFFFFFFFFFFFFFFFFFFFFFFFFFFFFFFFFFFFFFFFFFF
@FS10000125:26:BPA73017-1023:1:1101:14770:1270 1:N:0:7
TCCTTAACTTCGTCGAGTACGCTCAATTCTAAAGATCGGAAGAGC
+
FFFFFFFFFFFFFFFFFFFFFFFFFFFFFFFFFFFFFFFFFFFFF
@FS10000125:26:BPA73017-1023:1:1101:15460:1270 1:N:0:7
TTGTTAACTTCGTCGAGTACGCTCAAAGTCAAAGATCGGAAGAGC
+
,FFFFFFFFFFFFFFFFFFFFFFFFFFFFFFFFFFFFFFFFFFFF
@FS10000125:26:BPA73017-1023:1:1101:15840:1270 1:N:0:7
GTGGTAACTTCGTCGAGTACGCTCAATAATGAAGATCGGAAGAGC
+
FFFFFFFFFFFFFFFFFFFFFFFFFFFFFFFFFFFFFFFFFFFFF
@FS10000125:26:BPA73017-1023:1:1101:15990:1270 1:N:0:7
TTGGTAACTTCGTCGAGTACGCTCAATAGTAAAGATCGGAAGAGC
+
FFFFFFFFFFFFFFFFFFFFFFFFFFFFFFFFFFFFFFFFFFFFF
@FS10000125:26:BPA73017-1023:1:1101:1150:1280 1:N:0:7
ACGTGAACTTCGTCGAGTACGCTCAACATGAAAGATCGGAAGAGC
+
FFFFFFFFFFFFFFFFFFFFFFFFFFFFFFFFFFFFFFFFFFFFF
@FS10000125:26:BPA73017-1023:1:1101:2300:1280 1:N:0:7
TCTCATAACTTCGTCGAGTACGCTCAATTCATAAGATCGGAAGAG
+
FFFFFFFFFFFFFFFFFFFFFFFFFFFFFFFFFFFFFFFFFFFFF
@FS10000125:26:BPA73017-1023:1:1101:3010:1280 1:N:0:7
TTGACTGGACTTCGTCGAGTACGCTCAAATACCTAGATCGGAAGA
+
FFFFFFFFFFFFFFFFFFFFFFFFFFFFFFFFFFFFFFFFFFFFF
@FS10000125:26:BPA73017-1023:1:1101:3240:1280 1:N:0:7
TCGTAAACTTCGTCGAGTACGCTCAAGAGATTAGATCGGAAGAGC
+
FFFFFFFFFFFFFFFFFFFFFFFFFFFFFFFFFFFFFFFFFFFFF
@FS10000125:26:BPA73017-1023:1:1101:3280:1280 1:N:0:7
CCGGCAACTTCGTCGAGTACGCTCAATTTATGAGATCGGAAGAGC
+
FFFFFFFFFFFFFFFFFFFFFFFFFFFFFFFFFFFFFFFFFFFFF
@FS10000125:26:BPA73017-1023:1:1101:3940:1280 1:N:0:7
GCGTTAACTTCGTCGAGTACGCTCAATTGGTTAGATCGGAAGAGC
+
FFFFFFFFFFFFFFFFFFFFFFFFFFFFFFFFFFFFFFFFFFFFF
@FS10000125:26:BPA73017-1023:1:1101:4560:1280 1:N:0:7
GCTAACTTCGTCGAGTACGCTCAAATCTAAAGATCGGAAGAGCAC
+
FFFFFFFFFFFFFFFFFFFFFFFFFFFFFFFFFFFFFFFFFFFFF
@FS10000125:26:BPA73017-1023:1:1101:5350:1280 1:N:0:7
GATGAGGAACTTCGTCGAGTACGCTCAAGAAAAGAGATCGGAAGA
+
FFFFFFFFFFFFFFFFFFFFFFFFFFFFFFFFFFFFFFFFFFFFF
@FS10000125:26:BPA73017-1023:1:1101:6010:1280 1:N:0:7
GCGTAAACTTCGTCGAGTACGCTCAAAAATGGAGATCGGAAGAGC
+
,FFFFFFFF:FFFF:,FFFF:FFFF,FF,FFFFFFF:::F:FFF:
@FS10000125:26:BPA73017-1023:1:1101:6170:1280 1:N:0:7
GCGACAACTTCGTCGAGTACGCTCAACAAAAAAGATCGGAAGAGC
+
FFFFFFFFFFFFFFFFFFFFFFFFFFFFFFFFFFFFFFFFFFFFF
@FS10000125:26:BPA73017-1023:1:1101:6250:1280 1:N:0:7
TTGACAACTTCGTCGAGTACGCTCAATTACAGAGATCGGAAGAGC
+
FFFFFFFFFFFFFFFFFFFFFFFFFFFFFFFFFFFFFFFFFFFFF
@FS10000125:26:BPA73017-1023:1:1101:7180:1280 1:N:0:7
TTGTTAACTTCGTCGAGTACGCTCAAAGTTACAGATCGGAAGAGC
+
:FFFFFFFFFFFFFFFFFFFFFFFFFFFFFFFFFFFFFFFFFFFF
@FS10000125:26:BPA73017-1023:1:1101:7310:1280 1:N:0:7
TCTCTCGACCTTCGTCGAGTACGCTCAATGTAATAGATCGGAAGA
+
FFFFFFFFFFFFFFFFFFFFFFFFFFFFFFFFFFFFFFFFFFFFF
@FS10000125:26:BPA73017-1023:1:1101:7430:1280 1:N:0:7
CCGTTAACTTCGTCGAGTACGCTCAAGGATGTAGATCGGAAGAGC
+
FFFFFFFFFFFFFFFFFFFFFFFFFFFFFFFFFFFFFFFFFFFFF
@FS10000125:26:BPA73017-1023:1:1101:7450:1280 1:N:0:7
GTGGAAACTTCGTCGAGTACGCTCAAATGACAAGATCGGAAGAGC
+
FFFFFFFFFFFFFFFFFFFFFFFFFFFFFFFFFFFFFFFFFFFFF
@FS10000125:26:BPA73017-1023:1:1101:7610:1280 1:N:0:7
TTGAAGAATTTCGTCGAGTACGCTCAAAAAAAAAGATCGGAAGAG
+
FFFFFFFFFFFFFFFFFFFFFFFFFFFFFFFFFFFFFFFFFFFFF
@FS10000125:26:BPA73017-1023:1:1101:8690:1280 1:N:0:7
TCCTGAACTTCGTCGAGTACGCTCAACGGAAAAGATCGGAAGAGC
+
:FFFFFFFFFFFFFFFFFFFFFFFFFFFFFFFFFFFFFFFFFFFF
@FS10000125:26:BPA73017-1023:1:1101:9680:1280 1:N:0:7
ACGGCAACTTCGTCGAGTACGCTCAAAATTAAAGATCGGAAGAGC
+
FFFFFFFFFFFFFFFFFFFFFFFFFFFFFFFFFFFFFFFFFFFFF
@FS10000125:26:BPA73017-1023:1:1101:9780:1280 1:N:0:7
TCGTCCAAACTTCGTCGAGTACGCTCAAAGTAGTAGATCGGAAGA
+
FFFFFFFFFFFFFFFFFFFFFFFFFFFFFFFFFFFFFFFFFFFFF
@FS10000125:26:BPA73017-1023:1:1101:10260:1280 1:N:0:7
GCGTAAACTTCGTCGAGTACGCTCAAGGAAAGAGATCGGAAGAGC
+
FFFFFFFFFFFFFFFFFFFFFFFFFFFFFFFFFFFFFFFFFFFFF
@FS10000125:26:BPA73017-1023:1:1101:10660:1280 1:N:0:7
CCGGTAACTTCGTCGAGTACGCTCAATGCAACAGATCGGAAGAGC
+
FFFFFFFFFFFFFFFFFFFFFFFFFFFFFFFFFFFFFFFFFFFFF
@FS10000125:26:BPA73017-1023:1:1101:11190:1280 1:N:0:7
TAGGAAACTTCGTCGAGTACGCTCAAAGTATCAGATCGGAAGAGC
+
FFFFFFFFFFFFFFFFFFFFFFFFFFFFFFFFFFFFFFFFFFFFF
@FS10000125:26:BPA73017-1023:1:1101:11550:1280 1:N:0:7
GGGAAAACTTCGTCGAGTACGCTCAAGTAATAAGATCGGAAGAGC
+
FFFFFFFFFFFFFFFFFFFFFFFFFFFFFFFFFFFFFFFFFFFFF
@FS10000125:26:BPA73017-1023:1:1101:12500:1280 1:N:0:7
TGGCAAACTTCGTCGAGTACGCTCAAGATGGAAGATCGGAAGAGC
+
FFFFFFFFFFFFFFFFFFFFFFFFFFFFFFFFFFFFFFFFFFFFF
@FS10000125:26:BPA73017-1023:1:1101:13130:1280 1:N:0:7
TCGATAACTTCGTCGAGTACGCTCAAAGTTGTAGATCGGAAGAGC
+
FFFFFFFFFFFFFFFFFFFFFFFFFFFFFFFFFFFFFFFFFFFFF
@FS10000125:26:BPA73017-1023:1:1101:13710:1280 1:N:0:7
CCGGAAAATTCGTCGAGTACGCTCAATAGTTTAGATCGGAAGAGC
+
FFFFFFFFFFFFFFFFFFFFFFFFFFFFFFFFFFFFFFFFFFFFF
@FS10000125:26:BPA73017-1023:1:1101:13960:1280 1:N:0:7
TTTCAGTAACTTCGTCGAGTACGCTCAATGATATAGATCGGAAGA
+
FFFFFFFFFFFFFFFFFFFFFFFFFFFFFFFFFFFFFFFFFFFFF
@FS10000125:26:BPA73017-1023:1:1101:14000:1280 1:N:0:7
GCGCAAACCTCGTCGAGTACGCTCAATGTACAAGATCGGAAGAGC
+
FFFFFFFFFFFFFFFFFFFFFFFFFFFFFFFFFFFFFFFFFFFFF
@FS10000125:26:BPA73017-1023:1:1101:14170:1280 1:N:0:7
TCGACAACTTCGTCGAGTACGCTCAATCACTCAGATCGGAAGAGC
+
FFFFFFFFFFFFFFFFFFFFFFFFFFFFFFFFFFFFFFFFFFFFF
@FS10000125:26:BPA73017-1023:1:1101:14510:1280 1:N:0:7
TCGGTTAACTTCGTCGAGTACGCTCAATAAATTAGATCGGAAGAG
+
FF:FFFF,FFFFFFFFFFFFFFFFFFFFFFFFFFFFFFFFFFFFF
@FS10000125:26:BPA73017-1023:1:1101:14770:1280 1:N:0:7
GCGGGAACTTCGTCGAGTACGCTCAATTTAGCAGATCGGAAGAGC
+
FFFFFFFFFFFFFFFFFFFFFFFFFFFFFFFFFFFFFFFFFFFFF
@FS10000125:26:BPA73017-1023:1:1101:15230:1280 1:N:0:7
TTGGTAACTTCGTCGAGTACGCTCAAACAACTAGATCGGAAGAGC
+
FFFFFFFFFFFFFFFFFFFFFFFFFFFFFFFFFFFFFFFFFFFFF
@FS10000125:26:BPA73017-1023:1:1101:15250:1280 1:N:0:7
TTGGAAACTTCGTCGAGTACGCTCAATTGATGAGATCGGAAGAGC
+
FFFFFFFFFFFFFFFFFFFFFFFFFFFFFFFFFFFFFFFFFFFFF
@FS10000125:26:BPA73017-1023:1:1101:15910:1280 1:N:0:7
CCGGGAATTTCGTCGAGTACGCTCAATTCTTGAGATCGGAAGAGC
+
FFFFFFFFFFFFFFFFFFFFFFFFFFFFFFFFFFFFFFFFFFFFF
@FS10000125:26:BPA73017-1023:1:1101:16030:1280 1:N:0:7
TCGACAACTTCGTCGAGTACGCTCAAAATTCGAGATCGGAAGAGC
+
FFFFFFFFFFFFFFFFFFFFFFFFFFFFFFFFFFFFFFFFFFFFF
@FS10000125:26:BPA73017-1023:1:1101:2590:1290 1:N:0:7
TCGACAACTTCGTCGAGTACGCTCAACTAACCAGATCGGAAGAGC
+
FFFFFF:FFFFFFFFFFFFFFFFFFFFFFFFF:FFFFFFFFFFFF
@FS10000125:26:BPA73017-1023:1:1101:2610:1290 1:N:0:7
TCAAAAACTTCGTCGAGTACGCTCAAATAGGGAGATCGGAAGAGC
+
FFFFFFFFFFFFFFFFFFFFFFFFFFFFFFFFFFFFFFFFFFFFF
@FS10000125:26:BPA73017-1023:1:1101:2630:1290 1:N:0:7
TTACAACTTCGTCGAGTACGCTCAACCAGGAAGATCGGAAGAGCA
+
FFFFFFFFFFFFFFFFFFFFFFFFFFFFFFFFFFFFFFFFFFFFF
@FS10000125:26:BPA73017-1023:1:1101:3820:1290 1:N:0:7
TCGTGAACTTCGTCGAGTACGCTCAAAATCCTAGATCGGAAGAGC
+
FFFFFFFFFFFFFFFFFFFFFFFFFFFFFFFFFFFFFFFFFFFFF
@FS10000125:26:BPA73017-1023:1:1101:5100:1290 1:N:0:7
TGTCAAACTTCGTCGAGTACGCTCAACGAGTAAGATCGGAAGAGC
+
FFFFFFFFFFFFFFFFFFFFFFFFFFFFFFFFFFFFFFFFFFFFF
@FS10000125:26:BPA73017-1023:1:1101:5120:1290 1:N:0:7
TCTTCGTCGAGTACGCTCAAAATACTAGATCGGAAGAGCACACGT
+
FFFFFFFFFFFFFFFFFFFFFFFFFFFFFFFFFFFFFFFFFFFFF
@FS10000125:26:BPA73017-1023:1:1101:5970:1290 1:N:0:7
TCGAAACTTCGTCGAGTACGCTCAAAAAGGTAGATCGGAAGAGCA
+
FF,FFFFFFFFFFFFFF,FFFFFFFFFFFFFFFFFFFFFFFFFFF
@FS10000125:26:BPA73017-1023:1:1101:6090:1290 1:N:0:7
TTGACTGGACTTCGTCGAGTACGCTCAATAATCCAGATCGGAAGA
+
FFFFFFFFFFFFFFFFFFFFFFFFFFFFFFFFFFFFFFFFFFFFF
@FS10000125:26:BPA73017-1023:1:1101:6100:1290 1:N:0:7
TTGACTGGACTTCGTCGAGTACGCTCAATAATCCAGATCGGAAGA
+
FFFFFF:,FFFFFFFFFFFFFFFFFFFFF:F:,FFFFFFFFFFFF
@FS10000125:26:BPA73017-1023:1:1101:7730:1290 1:N:0:7
TTTTGAACTTCGTCGAGTACGCTCAAAAGTTCAGATCGGAAGAGC
+
FFFFFFFFFFFFFFFFFFFFFFFFFFFFFFFFFFFFFFFFFFFFF
@FS10000125:26:BPA73017-1023:1:1101:7860:1290 1:N:0:7
TTGTATAACTTCGTCGAGTACGCTCAATTTGTAAGATCGGAAGAG
+
FFFFFFFFFFFFFFFFFFFFFFFFFFFFFFFFFFFFFFFFFFFFF
@FS10000125:26:BPA73017-1023:1:1101:7970:1290 1:N:0:7
TTGTTTAACTTCGTCGAGTACGCTCAATTGCAGAGATCGGAAGAG
+
FFFFFFFFFFFFFFFFFFFFFFFFFFFFFFFFFFFFFFFFFFFFF
@FS10000125:26:BPA73017-1023:1:1101:11100:1290 1:N:0:7
CCGTCAACTTCGTCGAGTACGCTCAATAATCGAGATCGGAAGAGC
+
FFFFFFFFFFFFFFFFFFFFFFFFFFFFFFFFFFFFFFFFFFFFF
@FS10000125:26:BPA73017-1023:1:1101:11840:1290 1:N:0:7
GGGGAACTTCGTCGAGTACGCTCAATGTCAAAGATCGGAAGAGCA
+
FFFFFFFFFFFFFFFFFFFFFFFFFFFFFFFFFFFFFFFFFFFFF
@FS10000125:26:BPA73017-1023:1:1101:12370:1290 1:N:0:7
CCGTAACTTCGGTAGAACTTCGTCGAGTACGCTCAACAGGGAAGA
+
FF:FFFF:FFFFFF:FFFFFFFFFFFFFFF:FFFFFFFFFF:FFF
@FS10000125:26:BPA73017-1023:1:1101:13450:1290 1:N:0:7
TCGCTAACTTCGTCGAGTACGCTCAAATCGCCAGATCGGAAGAGC
+
FFFF:FF:,FF::F,F:FF::F::,FF,:FFF:FFF::FFFFF:F
@FS10000125:26:BPA73017-1023:1:1101:13650:1290 1:N:0:7
GCGCAAACTTCGTCGAGTACGCTCAACTCAATAGATCGGAAGAGC
+
FFFFFFFFFFFFFFFFFFFFFFFFFFFFFFFFFFFFFFFFFFFFF
@FS10000125:26:BPA73017-1023:1:1101:13780:1290 1:N:0:7
TGGGGAGAACTTCGTCGAGTACGCTCAATATTATAGATCGGAAGA
+
:FF,,:FFFFFFFFFFFFFFFFFFFFFF,,F:FFFFFFFFFFFFF
@FS10000125:26:BPA73017-1023:1:1101:13930:1290 1:N:0:7
TTGCCAACTTCGTCGAGTACGCTCAAAAAAACAGATCGGAAGAGC
+
FFFFFFFFFFFFFFFFFFFFFFFFFFFFFFFFFFFFFFFFFFFFF
@FS10000125:26:BPA73017-1023:1:1101:14980:1290 1:N:0:7
TAGTTGAACTTCGTCGAGTACGCTCAAAATAAGAGATCGGAAGAG
+
FFFFFFFFFFFFFFFFFFFFFFFFFFFFFFFFFFFFFFFFFFFFF
@FS10000125:26:BPA73017-1023:1:1101:15510:1290 1:N:0:7
CCGCAAACTTCGTCGAGTACGCTCAATAATCTAGATCGGAAGAGC
+
FFFFFFFFFFFFFFFFFFFFFFFFFFFFFFFFFFFFFFFFFFFFF
@FS10000125:26:BPA73017-1023:1:1101:15670:1290 1:N:0:7
GCGCCAACTTCGTCGAGTACGCTCAAATAGTGAGATCGGAAGAGC
+
FFFFFFFFFFFFFFFFFFFFFFFFFFFFFFFFFFFFFFFFFFFFF
@FS10000125:26:BPA73017-1023:1:1101:16330:1290 1:N:0:7
GCGGCAACTTCGTCGAGTACGCTCAACGCCGGAGATCGGAAGAGC
+
FFFFFFFFFFFFFFFFFFFFFFFFFFFFFFFFFFFFFFFFFFFFF
@FS10000125:26:BPA73017-1023:1:1101:16360:1290 1:N:0:7
GGGTTAACTTCGTCGAGTACGCTCAACCATAGAGATCGGAAGAGC
+
FFFFFFFFFFFFFFFFFFFFFFFFFFFFFFFFFFFFFFFFFFFFF
@FS10000125:26:BPA73017-1023:1:1101:1140:1300 1:N:0:7
GCGGCAACTTCGTCGAGTACGCTCAAAAGTTAAGATCGGAAGAGC
+
FFFFFFFFFFFFFFFFFFFFFFFFFFFFFFFFFFFFFFFFFFFFF
@FS10000125:26:BPA73017-1023:1:1101:1230:1300 1:N:0:7
TCGCAAACTTCGTCGAGTACGCTCAAATCACAAGATCGGAAGAGC
+
FFFFFFFFFFFFFFFFFFFFFFFFFFFFFFFFFFFFFFFFFFFFF
@FS10000125:26:BPA73017-1023:1:1101:1240:1300 1:N:0:7
TTGTAACTTCGTCGAGTACGCTCAAAGAGTTAGATCGGAAGAGCA
+
FFFFFFFFFFFFFFFFFFFFFFFFFFFFFFFFFFFFFFFFFFFFF
@FS10000125:26:BPA73017-1023:1:1101:1260:1300 1:N:0:7
TTTTTGATCTTCGTCGAGTACGCTCAAGCCGGAAGATCGGAAGAG
+
FFFFFFFFFFFFFFFFFFFFFFFFFFFFFFFFFFFFFFFFFFFFF
@FS10000125:26:BPA73017-1023:1:1101:2090:1300 1:N:0:7
TTGCATTAACTTCGTCGAGTACGCTCAATGTTACAGATCGGAAGA
+
FFF,,,,:FFFFFFFFFFFFFFFFFFFF:,FFFFFFFFFFFFFFF
@FS10000125:26:BPA73017-1023:1:1101:2130:1300 1:N:0:7
TCAGCAACTTCGTCGAGTACGCTCAACAAGAGAGATCGGAAGAGC
+
FFFFFFFFFFFFFFFFFFFFFFFFFFFFFFFFFFFFFFFFFFFFF
@FS10000125:26:BPA73017-1023:1:1101:2160:1300 1:N:0:7
TCGGCAACTTCGTCGAGTACGCTCAAACGTGCAGATCGGAAGAGC
+
FFFFFFFFFFFFFFFFFFFFFFFFFFFFFFFFFFFFFFFFFFFFF
@FS10000125:26:BPA73017-1023:1:1101:2620:1300 1:N:0:7
TCGACAACTTCGTCGAGTACGCTCAAACGAAAAGATCGGAAGAGC
+
FFFFFFFFFFFFFFFFFFFFFFFFFFFFFFFFFFFFFFFFFFFFF
@FS10000125:26:BPA73017-1023:1:1101:2860:1300 1:N:0:7
ATTACAACTTCGTCGAGTACGCTCAAAAAGGAAGATCGGAAGAGC
+
F:FFFFFFFFFFFFFFFFFFFFFFFFFFFFFFFFFFFFFFFFFFF
@FS10000125:26:BPA73017-1023:1:1101:3910:1300 1:N:0:7
CCGCTATCTTCGTCGAGTACGCTCAACATAGTAGATCGGAAGAGC
+
FFFF:FFF::F::F:FFFFFF:F,F,FF,FF,F:F,FFFFFFFFF
@FS10000125:26:BPA73017-1023:1:1101:4740:1300 1:N:0:7
GCGTGAACTTCGTCGAGTACGCTCAAATTATGAGATCGGAAGAGC
+
FFFFFFFFFFFFFFFFFFFFFFFFFFFFFFFFFFFFFFFFFFFFF
@FS10000125:26:BPA73017-1023:1:1101:5350:1300 1:N:0:7
TCGTCCTAACTTCGTCGAGTACGCTCAAGTTAGAAGATCGGAAGA
+
FFFFFFFFFFFFFFFFFFFFFFFFFFFFFFFFFFFFFFFFFFFFF
@FS10000125:26:BPA73017-1023:1:1101:5780:1300 1:N:0:7
TTGCTTATCTTCGTCGAGTACGCTCAAGCTTGTAGATCGGAAGAG
+
:FFFFFFFFFFFFFFFFFFFFFFFFFFFFFFFFFFFFFFFFFFFF
@FS10000125:26:BPA73017-1023:1:1101:6030:1300 1:N:0:7
CCGTTAACTTCGTCGAGTACGCTCAATTACCAAGATCGGAAGAGC
+
FFFFFFFFFFFFFFFFFFFFFFFFFFFFFFFFFFFFFFFFFFFFF
@FS10000125:26:BPA73017-1023:1:1101:6650:1300 1:N:0:7
TAGCACCAACTTCGTCGAGTACGCTCAACCAAAAAGATCGGAAGA
+
FFFFFFFFFFFFFFFFFFFFFFFFFFFFFFFFFFFFFFFFFFFFF
@FS10000125:26:BPA73017-1023:1:1101:7100:1300 1:N:0:7
ACGACTGGACTTCGTCGAGTACGCTCAATCTGGTAGATCGGAAGA
+
FFFFFFFFFFFFFFFFFFFFFFFFFFFFFFFFFFFFFFFFFFFFF
@FS10000125:26:BPA73017-1023:1:1101:8110:1300 1:N:0:7
TCGGTAACTTCGTCGAGTACGCTCAACTGAAAAGATCGGAAGAGC
+
FFFFFFFFFFFFFFFFFFFFFFFFFFFFFFFFFFFFFFFFFFFFF
@FS10000125:26:BPA73017-1023:1:1101:8610:1300 1:N:0:7
TCGTTAACTTCGTCGAGTACGCTCAAAGGCCTAGATCGGAAGAGC
+
FFFFFFFFFFFFFFFFFFFFFFFFFFFFFFFFFFFFFFFFFFFFF
@FS10000125:26:BPA73017-1023:1:1101:8930:1300 1:N:0:7
TGGGGGAAACTTCGTCGAGTACGCTCAATCTCCGAGATCGGAAGA
+
::,FFFFFFFFFFFFFFFFFFFFFFFFFFFFFFFFFFFFFFFFFF
@FS10000125:26:BPA73017-1023:1:1101:8960:1300 1:N:0:7
TCGTGGAACTTCGTCGAGTACGCTCAACGACCAAGATCGGAAGAG
+
FF:F:FFFFFFFFFF,FF:F:FFFFF,F:FFFFF:FFFFFFF:FF
@FS10000125:26:BPA73017-1023:1:1101:9730:1300 1:N:0:7
CCTTTAACTTCGTCGAGTACGCTCAAATTATTAGATCGGAAGAGG
+
FFFFFFFFFFFFFFFFFFFFFFFFFFFFFFFFFFFFFFFFFFFFF
@FS10000125:26:BPA73017-1023:1:1101:10070:1300 1:N:0:7
TTGTGGAATTTCGTCGAGTACGCTCAAACACCAAGATCGGAAGAG
+
FFFFFFFFFFFFFFFFFFFFFFFFFFFFFFFFFFFFFFFFFFFFF
@FS10000125:26:BPA73017-1023:1:1101:10560:1300 1:N:0:7
TTGACTGGACTTCGTCGAGTATGCTCAATTGGGGAGATCGGAAGA
+
:FFFFFFFFFFFFFFFFFFFFFFFFFFFFFFFFFFFFFFFFFFFF
@FS10000125:26:BPA73017-1023:1:1101:10910:1300 1:N:0:7
CTGGAACTTCGTCGAGTACGCTCAAATTTGAAGATCGGAAGAGCA
+
FFFFFFFFFFFFFFFFFFFFFFFFFFFFFFFFFFFFFFFFFFFFF
@FS10000125:26:BPA73017-1023:1:1101:11600:1300 1:N:0:7
TGTGTAACTTCGTCGAGTACGCTCAAAAAGACAGATCGGAAGAGC
+
FFFFFFFFFFFFFFFFFFFFFFFFFFFFFFFFFFFFFFFFFFFFF
@FS10000125:26:BPA73017-1023:1:1101:12480:1300 1:N:0:7
GCGCAACTTCGTCGAGTACGCTCAAAAAAGTAGATCGGAAGAGCA
+
FFFFFFFFFFFFFFFFFFFFFFFFFFFFFFFFFFFFFFFFFFFFF
@FS10000125:26:BPA73017-1023:1:1101:13260:1300 1:N:0:7
TCTAACTTCGTCGAGTACGCTCAATTCCATAGATCGGAAGAGCAC
+
FFFFFFFFFFFFFFFFFFFFFFFFFFFFFFFFFFFFFFFFFFFFF
@FS10000125:26:BPA73017-1023:1:1101:13800:1300 1:N:0:7
TTGACTGGACTTCGTCGAGTACGCTCAAAATCGGAGATCGGAAGA
+
FFFFFFFFFFFFFFFFFFFFFFFFFFFFFFFFFFFFFFFFFFFFF
@FS10000125:26:BPA73017-1023:1:1101:14090:1300 1:N:0:7
TCGGAAACTTCGTCGAGTACGCTCAAAATAACAGATCGGAAGAGC
+
:FFFFFFFFFFFFFFFFFFFFFFFFFFFFFFFFFFFFFFFFFFFF
@FS10000125:26:BPA73017-1023:1:1101:14120:1300 1:N:0:7
TTGACGAACTTCGTCGAGTACGCTCAAGCTAGGAGATCGGAAGAG
+
FF,FF::FFFFF:FFFFFF::FFFF:F:FF,FF::FFFFF:FFF:
@FS10000125:26:BPA73017-1023:1:1101:14820:1300 1:N:0:7
ACGCTAACTTCGTCGAGTACGCTCAAAGACTTAGATCGGAAGAGC
+
FFFFFFFFFFFFFFFFFFFFFFFFFFFFFFFFFFFFFFFFFFFFF
@FS10000125:26:BPA73017-1023:1:1101:14940:1300 1:N:0:7
TTGCCAACTTCGTCGAGTACGCTCAAGTGTTGAGATCGGAAGAGC
+
,FFF:F,FFFFFFF:FFF:FFFF:F::F:FF::FFF:FFFFFFFF
@FS10000125:26:BPA73017-1023:1:1101:2210:1310 1:N:0:7
TCTGCAAACTTCGTCGAGTACGCTCAAGGAGAGAGATCGGAAGAG
+
FFFFFFF:FFFFFFFFFFFFFFFFFF:FFFF:FFFFFFFFFFFFF
@FS10000125:26:BPA73017-1023:1:1101:3520:1310 1:N:0:7
TTGAAAACTTCGTCGAGTACGCTCAATGCGGGAGATCGGAAGAGC
+
FF:FFFFFFFFFFFF:FFFFFF:FFFF:FFFFFFFFFFFFFFFFF
@FS10000125:26:BPA73017-1023:1:1101:3720:1310 1:N:0:7
TTGGAGAACTTCGTCGAGTACGCTCAAATGCAAAGATCGGAAGAG
+
FFFFFFFFFFFFFFFFFFFFFFFFFFFFFFFFFFFFFFFFFFFFF
@FS10000125:26:BPA73017-1023:1:1101:4100:1310 1:N:0:7
TCTTCGTCGAGTACGCTCAACGTTCTAGATCGGAAGAGCACACGC
+
FFFFFFFFFFFFFFFFFFFFFFFFFFFFFFFFFFFFFFFFFFFFF
@FS10000125:26:BPA73017-1023:1:1101:5560:1310 1:N:0:7
CCCTTCGTCGAGTACGCTCAATATGCAAGATCGGAAGAGCACACG
+
FFFFFFFFFFFFFFFFFFFFFFFFFFFFFFFFFFFFFFFFFFFFF
@FS10000125:26:BPA73017-1023:1:1101:5590:1310 1:N:0:7
TGGATCAACCTTCGTCGAGTACGCTCAAGAGATAAGATCGGAAGA
+
F,FFFF:F:FFFFFFFFFFFFFFFFFFFFFFFFFFFFFFFFFFFF
@FS10000125:26:BPA73017-1023:1:1101:5920:1310 1:N:0:7
TCGCAACTTCGTCGAGTACGCTCAAAGGACAAGATCGGAAGAGCA
+
FFFFFFFFFFFFFFFFFFFFFFFFFFFFFFFFFFFFFFFFFFFFF
@FS10000125:26:BPA73017-1023:1:1101:6290:1310 1:N:0:7
TTGCATAACTTCGTCGAGTACGCTCAATGCGAAAGATCGGAAGAG
+
F:FFF:FFFFFFFFFFFFFFFFFFFFFFFFFFFFFFFFFFFFFFF
@FS10000125:26:BPA73017-1023:1:1101:6830:1310 1:N:0:7
TTTAGATAACTTCGTCGAGTACGCTCAACTGTGTAGATCGGAAGA
+
FFFF,FFFFFFFFFFFFFFFFFFFFFFFFFFFFFFFFFFFFFFFF
@FS10000125:26:BPA73017-1023:1:1101:7190:1310 1:N:0:7
TTGCGCAACTTCGTCGAGTACGCTCAATGAAATAGATCGGAAGAG
+
FFFFFFFFFFFFFFFFFFFFFFFFFFFFFFFFFFFFFFFFFFFFF
@FS10000125:26:BPA73017-1023:1:1101:7530:1310 1:N:0:7
CCGCTAACTTCGTCGAGTACGCTCAATCTAGGAGATCGGAAGAGC
+
FFFFFFFFFFFFFFFFFFFFFFFFFFFFFFFFFFFFFFFFFFFFF
@FS10000125:26:BPA73017-1023:1:1101:8550:1310 1:N:0:7
GCGCTAACTTCGTCGAGTACGCTCATCGCTTAGATCGGAAGAGCA
+
,F::FF,FFFFFFF:,FFFFFFFF:F::FFF,F:FF:F,FFFFFF
@FS10000125:26:BPA73017-1023:1:1101:8570:1310 1:N:0:7
GCGCGAACTTCGTCGAGTACGCTCAAATTTATAGATCGGAAGAGC
+
FFFFFFFFFFFFFFFFFFFFFFFFFFFFFFFFFFFFFFFFFFFFF
@FS10000125:26:BPA73017-1023:1:1101:9100:1310 1:N:0:7
GCGCCAACTTCGTCGAGTACGCTCAATAATATAGATCGGAAGAGC
+
FFFFFFFFFFFFFFFFFFFFFFFFFFFFFFFFFFFFFFFFFFFFF
@FS10000125:26:BPA73017-1023:1:1101:9750:1310 1:N:0:7
AGGGAACAACTTCGTCGAGTACGCTCAATGGGATAGATCGGAAGA
+
FFFFFFFFFFFFFFFFFFFFFFFFFFFFFFFFFFFFFFFFFFFFF
@FS10000125:26:BPA73017-1023:1:1101:10110:1310 1:N:0:7
GAGGAAACTTCGTCGAGTACGCTCAAACAACCAGATCGGAAGAGC
+
:FFFFFFFFFFFFFFFFFFFFFFFFFFFFFFFFFFFFFFFFFFFF
@FS10000125:26:BPA73017-1023:1:1101:10130:1310 1:N:0:7
TCGCTAACTTCGTCGAGTACGCTCAATTAGATAGATCGGAAGAGC
+
FFFFFFFFFFFFFFFFFFFFFFFFFFFFFFFFFFFFFFFFFFFFF
@FS10000125:26:BPA73017-1023:1:1101:10500:1310 1:N:0:7
GGGAAAACTTCGTCGAGTACGCTCAAACAAGTAGATCGGAAGAGC
+
FFFFFFFFFFFFFFFFFFFFFFFFFFFFFFFFFFFFFFFFFFFFF
@FS10000125:26:BPA73017-1023:1:1101:11350:1310 1:N:0:7
TTGATGAACTTCGTCGGCATAACTTCGTCGAGTACGCTCAACGAT
+
FFFFFFFFFFFFFFFFFFFFFFFFFFFFFFFFFFFFFFFFFFFFF
@FS10000125:26:BPA73017-1023:1:1101:11520:1310 1:N:0:7
TCGCAGAGCTTCGTCGAGTACGCTCAACTTCTCAGATCGGAAGAG
+
FFFFFFFFFFFFFFFFFFFFFFFFFFFFFFFFFFFFFFFFFFFFF
@FS10000125:26:BPA73017-1023:1:1101:11540:1310 1:N:0:7
TCGATAACTTCGTCGAGTACGCTCAATCTGGAAGATCGGAAGAGC
+
FFFFFFFFFFFFFFFFFFFFFFFFFFFFFFFFFFFFFFFFFFFFF
@FS10000125:26:BPA73017-1023:1:1101:11780:1310 1:N:0:7
TTGCGCAACTTCGTCGAGTACGCTCAACTATTAAGATCGGAAGAG
+
FFFFFFFFFFFFFFFFFFFFFFFFFFFFFFFFFFFFFFFFFFFFF
@FS10000125:26:BPA73017-1023:1:1101:11920:1310 1:N:0:7
AACAATAAGATCGGAAGAGCACACGTCTGAACTCCAGTCACGCCT
+
FFFFFFFFFFFFFFFFFFFFFFFFFFFFFFFFFFFFFFFFFFFFF
@FS10000125:26:BPA73017-1023:1:1101:12000:1310 1:N:0:7
TAGTTAACTTCGTCGAGTACGCTCAATTGAAAAGATCGGAAGAGC
+
FFFFFFFFFFFFFFFFFFFFFFFFFFFFFFFFFFFFFFFFFFFFF
@FS10000125:26:BPA73017-1023:1:1101:12890:1310 1:N:0:7
ATAACTTCGTCGAGTACGCTCAAAAAACAAGATCGGAAGAGCACA
+
F:FFFFFFFFFFFFFFFFFFFFFFFFFFFFFFFFFFFFFFFFFFF
@FS10000125:26:BPA73017-1023:1:1101:12910:1310 1:N:0:7
TCTTCGTCGAGTACGCTCAATGATATAGATCGGAAGAGCACACGT
+
FFFFFFFFFFFFFFFFFFFFFFFFFFFFFFFFFFFFFFFFFFFFF
@FS10000125:26:BPA73017-1023:1:1101:13470:1310 1:N:0:7
TTGCGATTGAACTTCGTCGAGTACGCTCAAGGTTGAAGATCGGAA
+
FFFFFFFFFFFFFFFFFFFFFFFFFFFFFFFFFFFFFFFFFFFFF
@FS10000125:26:BPA73017-1023:1:1101:14640:1310 1:N:0:7
TCGTTCAACTTCGTCGAGTACGCTCAACACAATAGTCGGAAGAGC
+
FFFFFFFFFFFFFFFFFFFFFFFFFFFFFFFFFFFFFFFFFFFFF
@FS10000125:26:BPA73017-1023:1:1101:15160:1310 1:N:0:7
TGGCAAACTTCGTCGAGTACGCTCAAGTAACAAGATCGGAAGAGC
+
FFFFFFFFFFFFFFFFFFFFFFFFFFFFFFFFFFFFFFFFFFFFF
@FS10000125:26:BPA73017-1023:1:1101:15790:1310 1:N:0:7
CTGGCAACTTCGTCGAGTACGCTCAAGTACTAAGATCGGAAGAGC
+
F,,:FFFFFFFFFFF:FFFFFFFFFFFFFFF:FFFFFFFFF:FFF
@FS10000125:26:BPA73017-1023:1:1101:1410:1320 1:N:0:7
TTTAGCTTCGTCGAGTACGCTCAATGAAATAGATCGGAAGAGCAC
+
FFFFFFFFFFFFFFFFFFFFFFFFFFFFFFFFFFFFFFFFFFFFF
@FS10000125:26:BPA73017-1023:1:1101:1820:1320 1:N:0:7
TGGGTAACTTCGTCGAGTACGCTCAAAACCTAAGATCGGAAGAGC
+
FFFFFFFFFFFFFFFFFFFFFFFFFFFFFFFFFFFFFFFFFFFFF
@FS10000125:26:BPA73017-1023:1:1101:4190:1320 1:N:0:7
TTGCAAAACTTCGTCGAGTACGCTCAACGATTAAGATCGGAAGAG
+
FFFFFFFFFFFFFFFFFFFFFFFFFFFFFFFFFFFFFFFFFFFFF
@FS10000125:26:BPA73017-1023:1:1101:4230:1320 1:N:0:7
GTGGCAACTTTGTCGAGTACGCTCAAGAGTCAAGATCGGAAGAGC
+
FFFFFFFFFFFFFFFFFFFFFFFFFFFFFFFFFFFFFFFFFFFFF
@FS10000125:26:BPA73017-1023:1:1101:5360:1320 1:N:0:7
CTGGAAACTTCGTCGAGTACGCTCAAGACTTAAGATCGGAAGAGC
+
FFFFFFFFFFFFFFFFFFFFFFFFFFFFFFFFFFFFFFFFFFFFF
@FS10000125:26:BPA73017-1023:1:1101:5420:1320 1:N:0:7
TTGACTGGACTTCGTCGAGTACGCTCAATTGGCCAGATCGGAAGA
+
FFFFFFFFFFFFFFFFFFFFFFFFFFFFFFFFFFFFFFFFFFFFF
@FS10000125:26:BPA73017-1023:1:1101:5670:1320 1:N:0:7
ACTCAAACTTCGTCGAGTACGCTCAATGCCGGAGATCGGAAGAGC
+
FFFFFFFFFFFFFFFFFFFFFFFFFFFFFFFFFFFFFFFFFFFFF
@FS10000125:26:BPA73017-1023:1:1101:5810:1320 1:N:0:7
TAGCCATCTTCGTCGAGTACGCTCAAGTAGCCAGATCGGAAGAGC
+
FFFFFFFFFFFFFFFFFFFFFFFFFFFFFFFFFFFFFFFFFFFFF
@FS10000125:26:BPA73017-1023:1:1101:6020:1320 1:N:0:7
GAGTTATCTTCGTCGAGTACGCTCAAACTGACAGATCGGAAGAGC
+
FFFFFFFFFFFFFFFFFFFFFFFFFFFFFFFFFFFFFFFFFFFFF
@FS10000125:26:BPA73017-1023:1:1101:6230:1320 1:N:0:7
CCGCAAACTTCGTCGAGTACGCTCAATTTAAAAGATCGGAAGAGC
+
FFFFFFFFFFFFFFFFFFFFFFFFFFFFFFFFFFFFFFFFFFFFF
@FS10000125:26:BPA73017-1023:1:1101:6320:1320 1:N:0:7
TTGAATAACTTCGTCGAGTACGCTCAATTGACAAGATCGGAAGAG
+
FFFFFFFFFFFFFFFFFFFFFFFFFFFFFFFFFFFFFFFFFFFFF
@FS10000125:26:BPA73017-1023:1:1101:6970:1320 1:N:0:7
GCCGCAACTTCGTCGAGTACGCTCAAAAATGAAGATCGGAAGAGC
+
FFFFFFFFFFFFFFFFFFFFFFFFFFFFFFFFFFFFFFFFFFFFF
@FS10000125:26:BPA73017-1023:1:1101:7070:1320 1:N:0:7
GCGGAAACTTCGTCGAGTACGCTCAATGTGTAAGATCGGAAGAGC
+
FFFFFFFFFFFFFFFFFFFFFFFFFFFFFFFFFFFFFFFFFFFFF
@FS10000125:26:BPA73017-1023:1:1101:7480:1320 1:N:0:7
GGGATAACTTGTCGAGTACGCTCAAATAATGAGATCGGAAGAGCA
+
F,FFFFFFFFFFFFFFFFFFFFFFFFFFFFFFFFFFFFFFFFFFF
@FS10000125:26:BPA73017-1023:1:1101:7530:1320 1:N:0:7
TCTACAACTTCGTCGAGTACGCTCAATATTAAAGATCGGAAGAGC
+
FFFFFFFFFFFFFFFFFFFFFFFFFFFFFFFFFFFFFFFFFFFFF
@FS10000125:26:BPA73017-1023:1:1101:8220:1320 1:N:0:7
TCGGACAACTTCGTCGAGTACGCTCAAGTTCCAAGATCGGAAGAG
+
FFFFFFFFFFFFFFFFFFFFFFFFFFFFFFFFFFFFFFFFFFFFF
@FS10000125:26:BPA73017-1023:1:1101:9590:1320 1:N:0:7
CCGCAAACTTCGTCGAGTACGCTCAACCTTTTAGATCGGAAGAGC
+
FF,FFFFFFFFFFFFFFFFFFFFFFF::FFFFFFFFFFFFFFFFF
@FS10000125:26:BPA73017-1023:1:1101:9680:1320 1:N:0:7
TCGAAAACTTCGTCGAGTACGCTCAATTGTCCAGATCGGAAGAGC
+
,FFFFFFFFFFFFFFFFFFFFFFFFFFFFFFFFFFFFFFFFFFFF
@FS10000125:26:BPA73017-1023:1:1101:10160:1320 1:N:0:7
TCGGTAACTTCGTCGAGTACGCTCAATGTTTCAGATCGGAAGAGC
+
FFFFFFFFFFFFFFFFFFFFFFFFFFFFFFFFFFFFFFFFFFFFF
@FS10000125:26:BPA73017-1023:1:1101:10190:1320 1:N:0:7
TCGTCCAAACTTCGTCGAGTACGCTCAAAGTAGTAGATCGGAAGA
+
FFFFFFFFFFFFFFFFFFFFFFFFFFFFFFFFFFFFFFFFFFFFF
@FS10000125:26:BPA73017-1023:1:1101:10690:1320 1:N:0:7
GAGAACTTCGTCGAGTACGCTCAATTACTGAGATCGGAAGAGCAC
+
FFFFFFFFFFFFFFFFFFFFFFFFFFFFFFFFFFFFFFFFFFFFF
@FS10000125:26:BPA73017-1023:1:1101:10970:1320 1:N:0:7
ACTGATAACTTCGTCGAGTACGCTCAACCGTTAAGATCGGAAGAG
+
FFFFFFFFFFFFFFFFFFFFFFFFFFFFFFFFFFFFFFFFFFFFF
@FS10000125:26:BPA73017-1023:1:1101:11210:1320 1:N:0:7
CCGTAAACTTCGTCGAGTACGCTCAAACAATAAGATCGGAAGAGC
+
FFFFFFFFFFFFFFFFFFFFFFFFFFFFFFFFFFFFFFFFFFFFF
@FS10000125:26:BPA73017-1023:1:1101:11660:1320 1:N:0:7
TTGAAAACTTCGTCGAGTACGCTCAATAGCTAAGATCGGAAGAGC
+
FFFFFFFFFFFFFFFFFFFFFFFFFFFFFFFFFFFFFFFFFFFFF
@FS10000125:26:BPA73017-1023:1:1101:13060:1320 1:N:0:7
TCGTAAACTTCGTCGAGTACGCTCAAGAGTTTAGATCGGAAGAGC
+
FFFFFFFFFFFFFFFFFFFFFFFFFFFFF:FFFFFFFFFFFFFFF
@FS10000125:26:BPA73017-1023:1:1101:13320:1320 1:N:0:7
CCGCCAACTTCGTCGAGTACGCTCAAGTACTTAGATCGGAAGAGC
+
FFFFFFFFFFFFFFFFFFFFFFFFFFFFFFFFFFFFFFFFFFFFF
@FS10000125:26:BPA73017-1023:1:1101:13550:1320 1:N:0:7
GCGCTAACTTCGTCGAGTACGCTCAAAAGAAAAGATCGGAAGAGC
+
FFFFFFFFFFFFFFFFFFFFFFFFFFFFFFFFFFFFFFFFFFFFF
@FS10000125:26:BPA73017-1023:1:1101:14270:1320 1:N:0:7
TTGTAAACTTCGTCGAGTACGCTCAAATAATCAGATCGGAAGAGC
+
FFFFFFFFFFFFFFFFFFFFFFFFFFFFFFFFFFFFFFFFFFFFF
@FS10000125:26:BPA73017-1023:1:1101:14370:1320 1:N:0:7
TCGACTGGAGTTCAGACGTGTACTCTTCGTCGAGTACGCTCAAAC
+
FFFFFFFFFFFFFFFFFFFFFFFFFFFFFFFFFFFFFFFFFFFFF
@FS10000125:26:BPA73017-1023:1:1101:14670:1320 1:N:0:7
TCGACTAACTTCGTCGAGTACGCTCAAAGTTTCAGATCGGAAGAG
+
FFF:FFF,FFFFFFFFFFFFFFFFFFFFFFFFFFFFFFFFFFFF:
@FS10000125:26:BPA73017-1023:1:1101:14830:1320 1:N:0:7
CTGACTGGACTTCGTCGAGTACGCTCAATTCCGGAGATCGGAAGA
+
:F:FFF:FFFFFFFFF:FFF:FFFFFFFFF:FFFFFFFF::::F,
@FS10000125:26:BPA73017-1023:1:1101:15100:1320 1:N:0:7
CCGGCAACTTCGTCGAGTACGCTCAAATATATAAGATCGGAAGAG
+
FFFFFFFFFFFFFFFFFFFFFFFFFFFFFFFFFFFFFFFFFFFFF
@FS10000125:26:BPA73017-1023:1:1101:15350:1320 1:N:0:7
TTGCTGAACTTCGTCTGTACGCTCAATAGCCAAGATCGGAAGAGC
+
FFFFFFFFFFFFFFFFFFFFFFFFFFFFFFFFFFFFFFFFFFFFF
@FS10000125:26:BPA73017-1023:1:1101:15590:1320 1:N:0:7
CCGACAACTTCGTCGAGTACGCTCAAAACGAAAGATCGGAAGAGC
+
FFFFFFFFFFFFFFFFFFFFFFFFFFFFFFFFFFFFFFFFFFFFF
@FS10000125:26:BPA73017-1023:1:1101:1410:1330 1:N:0:7
TCCCGAACTTCGTCGAGTACGCTCAAAATAGGAGATCGGAAGAGC
+
FFFFFFFFFFFFFFFFFFFFFFFFFFFFFFFFFFFFFFFFFFFFF
@FS10000125:26:BPA73017-1023:1:1101:2290:1330 1:N:0:7
TCTCAAAAACTTCGTCGAGTACGCTCAACCAGACAGATCGGAAGA
+
FFFFFFFFFFFFFFFFFFFFFFFFFFFFFFFFFFFFFFFFFFFFF
@FS10000125:26:BPA73017-1023:1:1101:2990:1330 1:N:0:7
TGGCCAACTTCGTCGAGTACGCTCAAATTAGTAGATCGGAAGAGC
+
FFFFFFFFFFFFFFFFFFFFFFFFFFFFFFFFFFFFFFFFFFFFF
@FS10000125:26:BPA73017-1023:1:1101:3350:1330 1:N:0:7
GTGCTAACTTGTCGAGTACGCTCAAAAATGTAGATCGGAAGAGCA
+
FFFFFFFFFFFFFFFFFFFFFFFFFFFFFFFFFFFFFFFFFFFFF
@FS10000125:26:BPA73017-1023:1:1101:3740:1330 1:N:0:7
GCGTAAACTTCGTAGAGTACGCTCAAAAAATAAGATCGGAAGAGC
+
FFFFFFFFFFFFFFFFFFFFFFFFFFFFFFFFFFFFFFFFFFFFF
@FS10000125:26:BPA73017-1023:1:1101:4010:1330 1:N:0:7
TCGGAAACTTCGTCGAGTACGCTCAAAACTGCAGATCGGAAGAGC
+
FFFFFFFFFFFFFFFFFFFFFFFFFFFFFFFFFFFFFFFFFFFFF
@FS10000125:26:BPA73017-1023:1:1101:4150:1330 1:N:0:7
GCGATAACTTCGTCGAGTACGCTCAAGGGTAGAGATCGGAAGAGC
+
FFFFFFFFFFFFFFFFFFFFFFFFFFFFFFFFFFFFFFFFFFFFF
@FS10000125:26:BPA73017-1023:1:1101:4210:1330 1:N:0:7
TTGACTGGACTTCGTCGAGTACGCTCAACGGATTAGATCGGAAGA
+
FFFFFFFFFFFFFFFFFFFFFFFFFFFFFFFFFFFFFFFFFFFFF
@FS10000125:26:BPA73017-1023:1:1101:4220:1330 1:N:0:7
CTGTTAACTTCGTCGAGTACGCTCAATATGTAAGATCGGAAGAGC
+
FFFFFFFFFFFFFFFFFFFFFFFFFFFFFFFFFFFFFFFFFFFFF
@FS10000125:26:BPA73017-1023:1:1101:5360:1330 1:N:0:7
GGGTAAACTTCGTCGAGTACGCTCAATCTCGCAGATCGGAAGAGC
+
FFFFFFFFFFFFFFFFFFFFFFFFFFFFFFFFFFFFFFFFFFFFF
@FS10000125:26:BPA73017-1023:1:1101:6080:1330 1:N:0:7
TTGAACTTCGTCGAGTACGCTCAAGGGTCGAGATCGGAAGAGCAC
+
FFFFFFFFFFFFFFFFFFFFFFFFFFFFFFFFFFFFFFFFFFFFF
@FS10000125:26:BPA73017-1023:1:1101:6510:1330 1:N:0:7
TTGGTAACTTCGTCGAGTACGCTCAAATAAACAGATCGGAAGAGC
+
FFFFFFFFFFFFFFFFFFFFFFFFFFFFFFFFFFFFFFFFFFFFF
@FS10000125:26:BPA73017-1023:1:1101:6590:1330 1:N:0:7
TTGACTGGACTTCGTCGAGTACGCTCAAACCGCAAGATCGGAAGA
+
FFFFFFFFFFFFFFFFFFFFFFFFFFFFFFFFFFFFFFFFFFFFF
@FS10000125:26:BPA73017-1023:1:1101:6940:1330 1:N:0:7
TCATACACATCTTCGTCGAGTACGCTCAAAACAAAGATCGGAAGA
+
FFFFFFFFFFFFFFFFFFFFFFFFFFFFFFFFFFFFFFFFFFFFF
@FS10000125:26:BPA73017-1023:1:1101:7680:1330 1:N:0:7
CCCCCCCCAAACTTCGTCGAGTACGCTCAATTAATCAGATCGGAA
+
FFFFFFFFFFFFFFFFFFFFFFFFFFFFFFFFFFFFFFFFFFFFF
@FS10000125:26:BPA73017-1023:1:1101:7810:1330 1:N:0:7
GCGTTAACTTCGTCGAGTACGCTCAATATCACAGATCGGAAGAGC
+
,FFFFFFFFFFFFFFFFFFFFFFFFFFFFFFFFFFFFFFFFFFFF
@FS10000125:26:BPA73017-1023:1:1101:8830:1330 1:N:0:7
GCGTAACTTCGTCGAGTACGCTCAAACCACTAGATCGGAAGAGCA
+
,F,FFFFFFFFFFFFFFFFFFFFFFFFFFFFFFFFFFFFFFFFF,
@FS10000125:26:BPA73017-1023:1:1101:8840:1330 1:N:0:7
TCAACCAACTTCTAGAGTACGCTCAATTGATGAGATCGGAAGAGC
+
,FFFFFFFFFFFFFFF:FFFFFFFFF:FFFFF::FFFFFFFFF:F
@FS10000125:26:BPA73017-1023:1:1101:9080:1330 1:N:0:7
CCGCAAACTTCGTCGAGTACGCTCAATGATGCAGATCGGAAGAGC
+
FF:FFFFFFFFFFFFFFFFFFFFFFFFFFFFFFFFFFFFFFFFFF
@FS10000125:26:BPA73017-1023:1:1101:9180:1330 1:N:0:7
ATGTCTCTTCGTCGAGTACGCTCAAAGCTCGAGATCGGAAGAGCA
+
F:FFFFFFFFFFFFFFFFFFFFFFFFFFFFFFFFFFFFFFFFFFF
@FS10000125:26:BPA73017-1023:1:1101:9600:1330 1:N:0:7
CCGCAAACTTCGTCGAGTACGCTCAACCTTTTAGATCGGAAGAGC
+
FFFFFFFFFFFFFFFFFFFFFFFFFFFFFFFFFFFFFFFFFFFFF
@FS10000125:26:BPA73017-1023:1:1101:10240:1330 1:N:0:7
TCGGTAACTTCGTCGAATACGCTCAACTAGTCAGATCGGAAGAGC
+
FFFFFFFFFFFFFFFFFFFFFFFFFFFFFFFFFFFFFFFFFFFFF
@FS10000125:26:BPA73017-1023:1:1101:10550:1330 1:N:0:7
TGTTAACTTCGTCGAGTACGCTCAATGATAAAGATCGGAAGAGCA
+
FFFFFFFFFFFFFFFFFFFFFFFFFFFFFFFFFFFFFFFFFFFFF
@FS10000125:26:BPA73017-1023:1:1101:11140:1330 1:N:0:7
GCGGAAACTTCGTCGAGTACGCTCAATCAGTGAGATCGGAAGAGC
+
FFFFFFFFFFFFFFFFFFFFFFFFFFFFFFFFFFFFFFFFFFFFF
@FS10000125:26:BPA73017-1023:1:1101:11180:1330 1:N:0:7
TCTGGAACTTCGTCGAGTACGCTCAAACTTATAGATCGGAAGAGC
+
FFFFFFFFFFFFFFFFFFFFFFFFFFFFFFFFFFFFFFFFFFFFF
@FS10000125:26:BPA73017-1023:1:1101:12780:1330 1:N:0:7
GAGCAAACTTGTCGAGTACGCTCAATGAAGGAGATCGGAAGAGCA
+
FFFFFFFFFFFFFFFFFFFFFFFFFFFFFFFFFFFFFFFFFFFFF
@FS10000125:26:BPA73017-1023:1:1101:13530:1330 1:N:0:7
CCAAAAACTTCGTCGAGTACGCTCAAGACCTTAGATCGGAAGAGC
+
FFFFFFFFFFFFFFFFFFFFFFFFFFFFFFFFFFFFFFFFFFFFF
@FS10000125:26:BPA73017-1023:1:1101:13960:1330 1:N:0:7
GCCCTAACTTCGTCGAGTACGCTCTAATATAAAGATCGGAAGAGC
+
FFF,FFF,:F::F:,F:F:,,F:,,FF,FF:FF,F:,,FFF,F,:
@FS10000125:26:BPA73017-1023:1:1101:15100:1330 1:N:0:7
GCGCGCAACTTCGTCGAGTACGCTCAAAGCTAAAGATCGGAAGAG
+
,FFFFFF,FF,FF:F:FF::F:FF:FFFFF:,FFFF,FFFFF:F:
@FS10000125:26:BPA73017-1023:1:1101:15190:1330 1:N:0:7
GGCGTAACTTCGTCGAGTACGCTCAATGAAACAGATCGGAAGAGC
+
FFFFFFFFFFFFFFFFFFFFFFFFFFFFFFFFFFFFFFFFFFFFF
@FS10000125:26:BPA73017-1023:1:1101:15940:1330 1:N:0:7
TTGACTGGACTTCGTCGAGTACGCTCAACTATTTAGATCGGAAGA
+
FFFFFFFFFFFFFFFFFFFFFFFFFFFFFFFFFFFFFFFFFFFFF
@FS10000125:26:BPA73017-1023:1:1101:1230:1340 1:N:0:7
TCGACTGGACTTCGTCGAGTACGCTCAACGATTAAGATCGGAAGA
+
FFFFFFFFFFFFFFFFFFFFFFFFFFFFFFFFFFFFFFFFFFFFF
@FS10000125:26:BPA73017-1023:1:1101:2400:1340 1:N:0:7
TTGTTAACTTCGTCGAGTACGCTCAAACGGAAAGATCGGAAGAGC
+
F:FFFFFFFFFFFFFFFF:FFFFFFFFF:FFFFFFFFFFFFFFFF
@FS10000125:26:BPA73017-1023:1:1101:2780:1340 1:N:0:7
TTGTCAACTTCGTCGAGTACGCTCAATATGTAAGATCGGAAGAGC
+
FFFFFFFFFFFFFFFFFFFFFFFFFF:FFF:FFFFFFFFFFFFFF
@FS10000125:26:BPA73017-1023:1:1101:3460:1340 1:N:0:7
CCGCTATCTTCGTCGAGTACGCTCAACATAGTAGATCGGAAGAGC
+
:F,FF,:FFFFFFFFFF,FFFFFF,FFFFFFFFFFFF,FFFF:FF
@FS10000125:26:BPA73017-1023:1:1101:4020:1340 1:N:0:7
GATGTAACTTCGTCGAGTACGCTCAAAGAAAAAGATCGGAAGAGC
+
FFFFFFFFFFFFFFFFFFFFFFFFFFFFFFFFFFFFFFFFFFFFF
@FS10000125:26:BPA73017-1023:1:1101:4740:1340 1:N:0:7
TTGCTGAACTTCGTCGAGTACGCTCAAGTCCCAAGATCGGAAGAG
+
FFFFFFFFFFFFFFFFFFFFFFFFFFFFFFFFFFFFFFFFFFFFF
@FS10000125:26:BPA73017-1023:1:1101:6020:1340 1:N:0:7
TCGATAACTTCGTCGAGTACGCTCAATAAAGCAGATCGGAAGAGC
+
FFFFFFFFFFFFFFFFFFFFFFFFFFFFFFFFFFFFFFFFFFFFF
@FS10000125:26:BPA73017-1023:1:1101:6240:1340 1:N:0:7
TTTTTCCAACTTCGTCGAGTACGCTCAAAACAGGAGATCGGAAGA
+
FFFFFFFFFFFFFFFFFFFFFFFFFFFFFFFFFFFFFFFFFFFFF
@FS10000125:26:BPA73017-1023:1:1101:6340:1340 1:N:0:7
CCGCAAACTTCGTCGAGTACGCTCAATTTAAAAGATCGGAAGAGC
+
FFFFFFFFFFFFFFFFFFFFFFFFFFFFFFFFFFFFFFFFFFFFF
@FS10000125:26:BPA73017-1023:1:1101:7150:1340 1:N:0:7
TTTCTAACTTCGTCGAGTACGCTCAAGTCTTTAGATCGGAAGAGC
+
FF,:F,FFFFFFFF,FFFFFF:F:F:F:FFF,,:FFFFFF,FFFF
@FS10000125:26:BPA73017-1023:1:1101:7670:1340 1:N:0:7
ACTTGCACAACTTCGTCGAGTACGCTCAAGAGGGAAGATCGGAAG
+
FFFFFFFFFFFFFFFFFFFFFFFFFFFFFFFFFFFFFFFFFFFFF
@FS10000125:26:BPA73017-1023:1:1101:7800:1340 1:N:0:7
TTGAGAACTTCGTCGAGTACGCTCAACAAGTCAGATCGGAAGAGC
+
FFFFFFFFFFFFFFFFFFFFFFFFFFFFFFFFFFFFFFFFFFFFF
@FS10000125:26:BPA73017-1023:1:1101:8200:1340 1:N:0:7
GCGTTAACTTCGTCGAGTACGCTCAAACTATTAGATCGGAAGAGC
+
FFFFFFFFFFFFFFFFFFFFFFFFFFFFFFFFFFFFFFFFFFFFF
@FS10000125:26:BPA73017-1023:1:1101:8290:1340 1:N:0:7
GCGGAAACTTCGTCGAGTACGCTCAAAAGTATAGATCGGAAGAGC
+
FFFFFFFFFFFFFFFFFFFFFFFFFFFFFFFFFFFFFFFFFFFFF
@FS10000125:26:BPA73017-1023:1:1101:8410:1340 1:N:0:7
TCTTGGCAACTTCGTCGAGTACGCTCAACGGAAAAGATCGGAAGA
+
FFFFFFFFFFFFFFFFFFFFFFFFFFFFFFFFFFFFFFFFFFFFF
@FS10000125:26:BPA73017-1023:1:1101:8940:1340 1:N:0:7
GCGTCAACTGTCGAGTACGCTCAACATACCAGATCGGAAGAGCAC
+
FFFFFFFFFFFFFFFFFFFFFFFFFFFFFFFFFFFFFFFFFFFFF
@FS10000125:26:BPA73017-1023:1:1101:9590:1340 1:N:0:7
GCTGAAACTTCGTCGAGTACGCTCAAATCGAAAGATCGGAAGAGC
+
FFFFFFFFFFFFFFFFFFFFFFFFFFFFFFFFFFFFFFFFFFFFF
@FS10000125:26:BPA73017-1023:1:1101:11150:1340 1:N:0:7
CAATAACTTCGTCGAGTACGCTCAAGCACGGAGATCGGAAGAGCA
+
FFFFFFFFFFFFFFFFFFFFFFFFFFFFFFFFFFFFFFFFFFFFF
@FS10000125:26:BPA73017-1023:1:1101:11470:1340 1:N:0:7
TATGCAACTTCGTCGAGTACGCTCAAATCACGAGATCGGAAGAGC
+
FFFFFFFFFFFFFFFFFFFFFFFFFFFFFFFFFFFFFFFFFFFFF
@FS10000125:26:BPA73017-1023:1:1101:13200:1340 1:N:0:7
TTGCCAACTTCGTCGAGTACGCTCAAATCTCCAGATCGGAAGAGC
+
FFFFFFFFFFFFFFFFFFFFFFFFFFFFFFFFFFFFFFFFFFFFF
@FS10000125:26:BPA73017-1023:1:1101:13260:1340 1:N:0:7
CCGCAAACTTCGTCGAGTACGCTCAATTAGACAGATCGGAAGAGC
+
FFFFF:F:,FF,,F,:::F:,F,F,FFFFFFFF:F:::FFFFF,F
@FS10000125:26:BPA73017-1023:1:1101:13410:1340 1:N:0:7
TTGACTGGACTTCGTCGAGTACGCTCAAATGTCAAGATCGGAAGA
+
FFFFFFFFFFFFFFFFFFFFFFFFFFFFFFFFFFFFFFFFFFFFF
@FS10000125:26:BPA73017-1023:1:1101:13680:1340 1:N:0:7
GAGCAAACTTGTCGAGTACGCTCAATGAAGGAGATCGGAAGAGCA
+
FFFFFFFFFFFFFFFFFFFFFFFFFFFFFFFFFFFFFFFFFFFFF
@FS10000125:26:BPA73017-1023:1:1101:14390:1340 1:N:0:7
TCGGAAACTTCGTCGAGTACGCTCAACTCGGGAGATCGGAAGAGC
+
FFFFFFFFFFFFFFFFFFFFFFFFFFFFFFFFFFFFFFFFFFFFF
@FS10000125:26:BPA73017-1023:1:1101:14570:1340 1:N:0:7
GAGATAACTTCGTCGAGTACGCTCACTAGGGAGATCGGAAGAGCA
+
FFFFFFFFFFFFFFFFFFFFFFFFFFFFFFFFFFFFFFFFFFFFF
@FS10000125:26:BPA73017-1023:1:1101:14750:1340 1:N:0:7
TCGCTAACTTCGTCGAGTACGCTCAAAAAATCAGATCGGAAGAGC
+
FFFFFFFFFFFFFFFFFFFFFFFFFFFFFFFFFFFFFFFFFFFFF
@FS10000125:26:BPA73017-1023:1:1101:14800:1340 1:N:0:7
CGGAACAACCTCGTCGAGTACGCTCAAACCTGTAGATCGGAAGAG
+
FFFFFFFFFFFFFFFFFFFFFFFFFFFFFFFFFFFFFFFFFFFFF
@FS10000125:26:BPA73017-1023:1:1101:15380:1340 1:N:0:7
TTGTTAACTTCGTCGAGTACGCTCAAGGATAAAGATCGGAAGAGC
+
FFFFFFFFFFFFFFFFFFFFFFFFFFFFFFFFFFFFFFFFFFFFF
@FS10000125:26:BPA73017-1023:1:1101:15880:1340 1:N:0:7
TCGCCAACTTCGTCGAGTACGCTCAAACCACGAGATCGGAAGAGC
+
FFFFFFFFFFFFFFFFFFFFFFFFFFFFFFFFFFFFFFFFFFFFF
@FS10000125:26:BPA73017-1023:1:1101:16200:1340 1:N:0:7
GGGAACTTCGTCGAGTACGCTCAAAAAAATAGATCGGAAGAGCAC
+
FFFFFFFFFFFFFFFFFFFFFFFFFFFFFFFFFFFFFFFFFFFFF
@FS10000125:26:BPA73017-1023:1:1101:1110:1350 1:N:0:7
GTGTCAACTTCGTCGAGTACGCTCAAACCGTGAGATCGGAAGAGC
+
,FF,:FFF::F::F:,FFF::FFF,,F:F:::,,F:::,FFFFFF
@FS10000125:26:BPA73017-1023:1:1101:1460:1350 1:N:0:7
TGGCTAACTTCGTCGAGTACGCTCAAGCTGAGAGATCGGAAGAGC
+
:FFFFFFFFFFFFFFFFFFFFFFFFFFFFFFFFFFFFFFFFFFFF
@FS10000125:26:BPA73017-1023:1:1101:2150:1350 1:N:0:7
TGGCAAACTTCGTCGAGTACGCTCAAAATAAAAGATCGGAAGAGC
+
FFFFFFFFFFFFFFFFFFFFFFFFFFFFFFFFFFFFFFFFFFFFF
@FS10000125:26:BPA73017-1023:1:1101:4060:1350 1:N:0:7
TCGAGGTAACTTCGTCGAGTACGCTCAAGATAGAAGATCGGAAGA
+
FFFFFFFFFFFFFFFFFFFFFFFFFFFFFFFFFFFFFFFFFFFFF
@FS10000125:26:BPA73017-1023:1:1101:4940:1350 1:N:0:7
TTGACTAACTTCGTCGAGTACGCTCAACAGTAAAGATCGGAAGAG
+
FFFFFFFFFFFFFFFFFFFFFFFFFFFFFFFFFFFFFFFFFFFFF
@FS10000125:26:BPA73017-1023:1:1101:5800:1350 1:N:0:7
GGGGGAACTTCGTCGAGTACGCTCAAGTTTAAAGATCGGAAGAGC
+
FFFFFFFFFFFFFFFFFFFFFFFFFFFFFFFFFFFFFFFFFFFFF
@FS10000125:26:BPA73017-1023:1:1101:5860:1350 1:N:0:7
GATGATCAACTTCGTCGAGTACGCTCAAATAGGGAGATCGGAAGA
+
FFFFFFFFFFFFFFFFFFFFFFFFFFFFFFFFFFFFFFFFFFFFF
@FS10000125:26:BPA73017-1023:1:1101:8220:1350 1:N:0:7
TTGCAACTTCGTCGAGTACGCTCAAAATCAAAGATCGGAAGAGCA
+
FFFFFFFFFFFFFFFFFFFFFFFFFFFFFFFFFFFFFFFFFFFFF
@FS10000125:26:BPA73017-1023:1:1101:8590:1350 1:N:0:7
TCAGAAACTTCGTCGAGTACGCTCAACGGATCAGATCGGAAGAGC
+
FFFFFF,:F:FFFFF,FFFFFFFF:,FF:FFF:FFFFF:FFFFFF
@FS10000125:26:BPA73017-1023:1:1101:9110:1350 1:N:0:7
GCGACAACTTCGTCGAGTACGCTCAACTTGAAAGATCGGAAGAGC
+
FFFFFFFFFFFFFFFFFFFFFFFFFFFFFFFFFFFFFFFFFFFFF
@FS10000125:26:BPA73017-1023:1:1101:9810:1350 1:N:0:7
TTTATGCAACTTCGTCGAGTGCGCTCAAGTTCTAAGATCGGAAGA
+
FFFFFFFFFFFFFFFFFFFF,FFFFFFFFFFFFFFFFFFFFFFFF
@FS10000125:26:BPA73017-1023:1:1101:9920:1350 1:N:0:7
TTGGAACTTCGTCGAGTACGCTCAAATAGTAAGATCGGAAGAGCA
+
FFFFFFFFFFFFFFFFFFFFFFFFFFFFFFFFFFFFFFFFFFFFF
@FS10000125:26:BPA73017-1023:1:1101:11260:1350 1:N:0:7
CCGGGAGCTTCGTCGAGTACGCTCAAAGTAGAAGATCGGAAGAGC
+
FFFFFFFFFFFFFFFFFFFFFFFFFFFFFFFFFFFFFFFFFFFFF
@FS10000125:26:BPA73017-1023:1:1101:11930:1350 1:N:0:7
CCGAAATTTCGTCGAGTACGCTCAATGCTTCAGATCGGAAGAGCA
+
FFFFFFFFFFFFFFFFFFFFFFFFFFFFFFFFFFFFFFFFFFFFF
@FS10000125:26:BPA73017-1023:1:1101:12420:1350 1:N:0:7
TCGGGAACTTCGTCGAGTACGCTCAAGGGTATAGATCGGAAGAGC
+
FFFFFFFFFFFFFFFFFFFFFFFFFFFFFFFFFFFFFFFFFFFFF
@FS10000125:26:BPA73017-1023:1:1101:14120:1350 1:N:0:7
TTGACTGGACTTCGTCGAGTACGCTCAATGCCTTAGATCGGAAGA
+
FFFFFFFFFFFFFFFFFFFFFFFFFFFFFFFFFFFFFFFFFFFFF
@FS10000125:26:BPA73017-1023:1:1101:16200:1350 1:N:0:7
CCGGATGGAAACTTCGTCGAGTACGCTCAAACGAAAAGATCGGAA
+
FFFFFFFFFFFFFFFFFFFFFFFFFFFFFFFFFFFFFFFFFFFFF
@FS10000125:26:BPA73017-1023:1:1101:1180:1360 1:N:0:7
GCGTAATCTTCGTCGAGTACGCTCAACAAAAGAGATCGGAAGAGC
+
FFFFFFFFFFFFFFFFFFFFFFFFFFFFFFFFFFFFFFFFFFFFF
@FS10000125:26:BPA73017-1023:1:1101:1440:1360 1:N:0:7
TCGCGGAACTTCGTCGAGTACGCTCAAAAATGAAGATCGGAAGAG
+
FFFFFFFFFF,FFFFFFFFFFFFFFFFFFFFFFFFFFFFFFFFFF
@FS10000125:26:BPA73017-1023:1:1101:1530:1360 1:N:0:7
CCGGCAACTTCGTCGAGTACGCTCAAGTAGTAAGATCGGAAGAGC
+
FFFFFFFFFFFFFFFFFFFFFFFFFFFFFFFFFFFFFFFFFFFFF
@FS10000125:26:BPA73017-1023:1:1101:1840:1360 1:N:0:7
CTGCATAACTTCGTCGAGTACGCTCAATACGAGAGATCGGAAGAG
+
FFFFFFFFFFFFFFFFFFFFFFFFFFFFFFFFFFFFFFFFFFFFF
@FS10000125:26:BPA73017-1023:1:1101:2520:1360 1:N:0:7
AACCAACCACCTTCGTCGAGTACGCTCAATTATCAAGATCGGAAG
+
F:FFFFF,FFFF:FF:F:FFF:F:FF:F,FFF:FFF:FFFF:FF:
@FS10000125:26:BPA73017-1023:1:1101:3000:1360 1:N:0:7
TCTTAATAACTTCGTCGAGTACGCTCAAACGCTAAGATCGGAAGA
+
FFFFFFFFFFFFFFFFFFFFFFFFFFFFFFFFFFFFFFFFFFFFF
@FS10000125:26:BPA73017-1023:1:1101:4780:1360 1:N:0:7
TCCGTCAACTTCGTCGAGTACGCTCAATCTAGCAGATCGGAAGAG
+
FFFFFFFFFFFFFFFFFFFFFFFFFFFFFFFFFFFFFFFFFFFFF
@FS10000125:26:BPA73017-1023:1:1101:5620:1360 1:N:0:7
TATGTAACTTCGTCGAGTACGCTCAATATATAAGATCGGAAGAGC
+
FFFFFFFFFFFFFFFFFFFFFFFFFFFFFFFFFFFFFFFFFFFFF
@FS10000125:26:BPA73017-1023:1:1101:5800:1360 1:N:0:7
TTGACTGGACTTCGTCGAGTACGCTCAAGATCAGAGATCGGAAGA
+
FFFFFFFFFFFFFFFFFFFFFFFFFFFFFFFFFFFFFFFFFFFFF
@FS10000125:26:BPA73017-1023:1:1101:7630:1360 1:N:0:7
CCGTAAACTTTCGTCGAGTACGCTCAAACCTGTAGATCGGAAGAG
+
FFFFFFFFFF:F:FF:,FFFF:FFF,,FF:F:F,:FF:::FFFFF
@FS10000125:26:BPA73017-1023:1:1101:9140:1360 1:N:0:7
TCTCAAACTTCGTCGAGTACGCTCAAACTGGTAGATCGGAAGAGC
+
FFFFFFFFFFFFFFFFFFFFFFFFFFFFFFFFFFFFFFFFFFFFF
@FS10000125:26:BPA73017-1023:1:1101:10320:1360 1:N:0:7
TTGAAAACTTCGTCGAGTACGCTCAATGAGAAAGATCGGAAGAGC
+
FFFFFFFFFFFFFFFFFFFFFFFFFFFFFFFFFFFFFFFFFFFFF
@FS10000125:26:BPA73017-1023:1:1101:11370:1360 1:N:0:7
TAGTAAACTTCGTCGAGTACGCTCAAATGGAAAGATCGGAAGAGC
+
FFFFFFFFFFFFFFFFFFFFFFFFFFFFFFFFFFFFFFFFFFFFF
@FS10000125:26:BPA73017-1023:1:1101:11460:1360 1:N:0:7
TTTATAACTTCGTCGAGTACGCTCAAGAGTAGAGATCGGAAGAGC
+
FFFFFFFFFFFFFFFFFFFFFFFFFFFFFFFFFFFFFFFFFFFFF
@FS10000125:26:BPA73017-1023:1:1101:11730:1360 1:N:0:7
TTGATAACTTCGTCGAGTACGCTCAACGGATCAGATCGGAAGAGC
+
:,:,FFFF:FFFFF:FFFFFFFFF:F,FFFFFFFFFFFFFFFF:F
@FS10000125:26:BPA73017-1023:1:1101:13070:1360 1:N:0:7
GCCATAACTTCGTCGAGTACGCTCAAAAGACTAGATCGGAAGAGC
+
FFFFFFFFFFFFFFFFFFFFFFFFFFFFFFFFFFFFFFFFFFFFF
@FS10000125:26:BPA73017-1023:1:1101:13300:1360 1:N:0:7
TTGCTAACTTCGTCGAGTACGCTCAAATTAGGAGATCGGAAGAGC
+
F:FFFFFFFFFFFFFFFFFFFFFFFFFFFFFFFFFFFFFFFFFFF
@FS10000125:26:BPA73017-1023:1:1101:14820:1360 1:N:0:7
TCGAACTTTCGTCGAGTACGCTCAATTGCGCAGATCGGAAGAGCA
+
FFFFFFFFFFFFFFFFFFFFFFFFFFFFFFFFFFFFFFFFFFFFF
@FS10000125:26:BPA73017-1023:1:1101:14850:1360 1:N:0:7
GCCTGACTGGAACCTCGTCGAGTACGCTCAACCATTAAGATCGGA
+
FFFFFFFFFFFFFFFFFFFFFFFFFFFFFFFFFF:FFFFFFFFFF
@FS10000125:26:BPA73017-1023:1:1101:14860:1360 1:N:0:7
GCCTGACTGGAACCTCGTCGAGTACGCTCAACCATTAAGATCGGA
+
FFFFFFFFFFFFFFFFFFFFFFFFFFFFFFFFFFFFFFFFFFFFF
@FS10000125:26:BPA73017-1023:1:1101:14900:1360 1:N:0:7
GCGCGAACTTCGTCGAGTACGCTCAAACCGGCAGATCGGAAGAGC
+
FFFFFFFFFFFFFFFFFFFFFFFFFFFFFFFFFFFFFFFFFFFFF
@FS10000125:26:BPA73017-1023:1:1101:14910:1360 1:N:0:7
CCGTGAACTTCGTCGAGTACGCTCAAGCAAATAGATCGGAAGAGC
+
FFFFFFFFFFFFFFFFFFFFFFFFFFFFFFFFFFFFFFFFFFFFF
@FS10000125:26:BPA73017-1023:1:1101:15410:1360 1:N:0:7
GCGGTAACTTCGTCGAGTACGCTCAAAGGGTGAGATCGGAAGAGC
+
FFFFFFFFFFF:FF:FFFFFFFFFFFFFF:,FFFFFFFFFFFFFF
@FS10000125:26:BPA73017-1023:1:1101:15760:1360 1:N:0:7
GGGCCAACTTCGTCGAGTACGCTCAATCAAGGAGATCGGAAGAGC
+
,:FF:F:FFFFFFFFFFF:FFFFFFFFFF:FFFFFFFFFFFFFFF
@FS10000125:26:BPA73017-1023:1:1101:15860:1360 1:N:0:7
TCGCCAACTTCGTCGAGTACGCTCAAACCACGAGATCGGAAGAGC
+
FFFFFFFFFFFFFFFFFFFFFFFFFFFFFFFFFFFFFFFFFFFFF
@FS10000125:26:BPA73017-1023:1:1101:15950:1360 1:N:0:7
GCGGTGAGAACTTCGTCGAGTACGCTCAAGTTGATAGATCGGAAG
+
,FFFFFFFFFFFFFFFFFFFF:FFFFFF,FFFFFFFFFF:FFFFF
@FS10000125:26:BPA73017-1023:1:1101:16390:1360 1:N:0:7
TCGTCGAGTACGCTCAACGATTAAGATCGGAAGAGCACACGTCTG
+
FFFFFFFFFFFFFFFFFFFFFFFFFFFFFFFFFFFFFFFFFFFFF
@FS10000125:26:BPA73017-1023:1:1101:1720:1370 1:N:0:7
TCGGAACTTCGTCGAGTACGCTCAATGGTGGAGATCGGAAGAGCA
+
FFFFFFFFFFFFFFFFFFFFFFFFFFFFFFFFFFFFFFFFFFFFF
@FS10000125:26:BPA73017-1023:1:1101:2460:1370 1:N:0:7
TACTTTCAACTTCGTCGAGTACGCTCAACGTTATAGATCGGAAGA
+
,,F,F,,FFF:FFFFFFFFFFFFFFFFF:,,,FFFFFFFFFFFFF
@FS10000125:26:BPA73017-1023:1:1101:3150:1370 1:N:0:7
TTGGGAATTTCGTCGAGTACGCTCAAGATCAGAGATCGGAAGAGC
+
FFFFFFFFFFFFFFFFFFFFFFFFFFFFFFFFFFFFFFFFFFFFF
@FS10000125:26:BPA73017-1023:1:1101:3760:1370 1:N:0:7
TCGTTAACTTCGTCGAGTACGCTCAAGTCTTAAGATCGGAAGAGC
+
FFFFFFFFFFFFFFFFFFFFFFFFFFFFFFFFFFFFFFFFFFFFF
@FS10000125:26:BPA73017-1023:1:1101:4090:1370 1:N:0:7
TTTAGCAAACTTCGTCGAGTACGCTCAATCTTCGAGATCGGAAGA
+
FFFFFFFFFFFFFFFFFFFFFFFFFFFFFFFFFFFFFFFFFFFFF
@FS10000125:26:BPA73017-1023:1:1101:4150:1370 1:N:0:7
GGGTTAACTTCGTCGAGTACGCTCAATGAACCAGATCGGAAGAGC
+
FFFFFFFFFFFFFFFFFFFFFFFFFFFFFFFFFFFFFFFFFFFFF
@FS10000125:26:BPA73017-1023:1:1101:4400:1370 1:N:0:7
CTGACTGGACTTCGTCGAGTACGCTCAACGATAAAGATCGGAAGA
+
FFFFFFFFFFFFFFFFFFFFFFFFFFFFFFFFFFFFFFFFFFFFF
@FS10000125:26:BPA73017-1023:1:1101:4620:1370 1:N:0:7
GCGGGAACTTCGTCGAGTACGCTCAATCTTCTAGATCGGAAGAGC
+
:FFFFFFF:FF::F:FF:FF:F:F,FFFFFF:F:F:::FFFFF:F
@FS10000125:26:BPA73017-1023:1:1101:5130:1370 1:N:0:7
TCAGGGCTGAACTTTCGTCGAGTACGCTCAAAGCAAGAGATCGGA
+
FFFFFFFFFFFFFFFFFFFFFFFFFFFFFFFFFFFFFFFFFFFFF
@FS10000125:26:BPA73017-1023:1:1101:5230:1370 1:N:0:7
TCGGTGACTGACCGTCGTCGAGTACGCTCAATATAGCAGATCGGA
+
FF,FFFFFFFFFFFFFFFFFFFFFFFFFFFFF:F:FFFFFFF:FF
@FS10000125:26:BPA73017-1023:1:1101:6130:1370 1:N:0:7
TCGCTAACTTCGTCGAGTACGCTCAATTCTTCAGATCGGAAGAGC
+
FFFFFFFFFFFFFFFFFFFFFFFFFFFFFFFFFFFFFFFFFFFFF
@FS10000125:26:BPA73017-1023:1:1101:6850:1370 1:N:0:7
GCGCTAACTTCGTCGAGTACGCTCAACGATTGAGATCGGAAGAGC
+
FFFFFFFFFFFFFFFFFFFFFFFFFFFFFFFFFFFFFFFFFFFFF
@FS10000125:26:BPA73017-1023:1:1101:7010:1370 1:N:0:7
TTGAGGAACTTCGTCGAGTACGCTCAATGTTCGAGATCGGAAGAG
+
FFFFFFFFFFFFFFFFFFFFFFFFFFFFFFFFFFFFFFFFFFFFF
@FS10000125:26:BPA73017-1023:1:1101:8650:1370 1:N:0:7
GCGGGAACTTCGTCGAGTACGCTCAAACGAGGAGATCGGAAGAGC
+
FFFFFFFFFFFFFFFFFFFFFFFFFFFFFFFFFFFFFFFFFFFFF
@FS10000125:26:BPA73017-1023:1:1101:9240:1370 1:N:0:7
TCTGAGGAACTTCGTCGAGTACGCTCAATTTAACAGATCGGAAGA
+
FFFFFFFFFFFFFFFFFFFFFFFFFFFFFFFFFFFFFFFFFFFFF
@FS10000125:26:BPA73017-1023:1:1101:10590:1370 1:N:0:7
TTGTAAACTTCGTCGAGTACGCTCAACCATCGAGATCGGAAGAGC
+
FFFFFFFFFFFFFFFFFFFFFFFFFFFFFFFFFFFFFFFFFFFFF
@FS10000125:26:BPA73017-1023:1:1101:10770:1370 1:N:0:7
GCACCGAACTTCGTCGAGTACGCTCAAGATTACAGATCGGAAGAG
+
,FFF,,FFFFFFFFFFFFFFFFFFFFFFFFFF:FFFFFFFFFFFF
@FS10000125:26:BPA73017-1023:1:1101:11020:1370 1:N:0:7
TCGTAAACTTCGTCGAGTACGCTCAATTGTGAAGATCGGAAGAGC
+
FFFFFFFFFFFFFFFFFFFFFFFFFFFFFFFFFFFFFFFFFFFFF
@FS10000125:26:BPA73017-1023:1:1101:11090:1370 1:N:0:7
GGGCAAACTTCGTCGAGTACGCTCAAATTCGGAGATCGGAAGAGC
+
FFFFFFFFFFFFFFFFFFFFFFFFFFFFFFFFFFFFFFFFFFFFF
@FS10000125:26:BPA73017-1023:1:1101:11490:1370 1:N:0:7
TCGTCGTCCTTCGTCGAGTACGCTCAACAAACTAGATCGGAAGAG
+
FFFFFFFFFFFFFFFFFFFFFFFFFFFFFFFFFFFFFFFFFFFFF
@FS10000125:26:BPA73017-1023:1:1101:11750:1370 1:N:0:7
GGGTTTAACTTCGTCGAGTACGCTCAACTTATTAGATCGGAAGAG
+
:FFFFFFFFFFFFFFFFFFFFFFFFFFFFFFFFFFFFFFFFFFFF
@FS10000125:26:BPA73017-1023:1:1101:11780:1370 1:N:0:7
GTGACAACTTCGTCGAGTACGCTCAAAGTCACAGATCGGAAGAGC
+
FFFFFFFFFFFFFFFFFFFFFFFFFFFFFFFFFFFFFFFFFFFFF
@FS10000125:26:BPA73017-1023:1:1101:12570:1370 1:N:0:7
TTGCTCAACTTCGTCGAGTACGCTCAAAGGAAAAGATCGGAAGAG
+
FFFFFFFFFFFFFFFFFFFFFFFFFFFFFFFFFFFFFFFFFFFFF
@FS10000125:26:BPA73017-1023:1:1101:12620:1370 1:N:0:7
TCTCATAACTTCGTCGAGTACGCTCAATGTGATAGATCGGAAGAG
+
FFFFFFFFFFFFFFFFFFFFFFFFFFFFFFFFFFFFFFFFFFFFF
@FS10000125:26:BPA73017-1023:1:1101:13510:1370 1:N:0:7
GCGTAAACTTCGTCGAGTACGCTCAAGGGATGAGATCGGAAGAGC
+
FFFFFFFFFFFFFFFFFFFFFFFFFFFFFFFFFFFFFFFFFFFFF
@FS10000125:26:BPA73017-1023:1:1101:1140:1380 1:N:0:7
TTGTGAACTTCGTGAGTACGCTCAACAAGATAGATCGGAAGAGCA
+
FFFFFFFFFFFFFFFFFFFFFFFFFFFFFFFFFFFFFFFFFFFFF
@FS10000125:26:BPA73017-1023:1:1101:2070:1380 1:N:0:7
TTGAAAACTTCGTCGAGTACGCTCAAAACTAGAGATCGGAAGAGC
+
FFFFFFFFFFFFFFFFFFFFFFFFFFFFFFFFFFFFFFFFFFFFF
@FS10000125:26:BPA73017-1023:1:1101:2310:1380 1:N:0:7
GCGGTAACTTCGTCGAGTACGCTCAAAATAAGAGATCGGAAGAGC
+
FFFFFFFFFFFFFFFFFFFFFFFFFFFFFFFFFFFFFFFFFFFFF
@FS10000125:26:BPA73017-1023:1:1101:3250:1380 1:N:0:7
TCGTGAACTTCGTCGAGTACGCTCAAGGTGTAAGATCGGAAGAGC
+
FFFFFFFFFFFFFFFFFFFFFFFFFFFFFFFFFFFFFFFFFFFFF
@FS10000125:26:BPA73017-1023:1:1101:4490:1380 1:N:0:7
TCGGTTAACTTCGTCGAGTACGCTCAATCGAGTAGATCGGAAGAG
+
FFFFFFFFFFFFFFFFFFFFFFFFFFFFFFFFFFFFFFFFFFFFF
@FS10000125:26:BPA73017-1023:1:1101:4660:1380 1:N:0:7
TTGCCTCAACTTCGTCGAGTACGCTCAACCTCTGAGATCGGAAGA
+
FFFFFFFFFFFFFFFFFFFFFFFFFFFFFFFFFFFFFFFFFFFFF
@FS10000125:26:BPA73017-1023:1:1101:6850:1380 1:N:0:7
TCCACAACTTCGTCGAGTACGCTCAAATTTAAAGATCGGAAGAGC
+
FFFFFFFFFFFFFFFFFFFFFFFFFFF,FFFFFFFFFFFFFFFFF
@FS10000125:26:BPA73017-1023:1:1101:7720:1380 1:N:0:7
GCGAAAACTTCGTCGAGTACGCTCAAATACCTAGATCGGAAGAGC
+
F,FFF:FFFFFFFFFFFFFFFFFFFF:FF:,,FFFFFFFFFFFFF
@FS10000125:26:BPA73017-1023:1:1101:7930:1380 1:N:0:7
CCCCCCCCAAACTTCGTCGAGTACGCTCAATTAATCAGATCGGAA
+
FFFFFFFFFFFFFFFFFFFFFFFFFFFFFFFFFFFFFFFFFFFFF
@FS10000125:26:BPA73017-1023:1:1101:8920:1380 1:N:0:7
CCGTAAACTTCGTCGAGTACGCTCAAGATCGAAGATCGGAAGAGC
+
FFFFFFFFFFFFFFFFFFFFFFFFFFFFFFFFFFFFFFFFFFFFF
@FS10000125:26:BPA73017-1023:1:1101:9090:1380 1:N:0:7
TTGGAAACTTCGTCGAGTACGCTCAAGGTCAAAGATCGGAAGAGC
+
,FFFFFFFFFFFFFFFFFFFFFFFFFFFFFFFFFFFFFFFFFFFF
@FS10000125:26:BPA73017-1023:1:1101:9610:1380 1:N:0:7
TTGGGAACTTCGTCGAGTACGCTCAACTGCGAAGATCGGAAGAGC
+
FFFFFFFFFFFFFFFFFFFFFFFFFFFFFFFFFFFFFFFFFFFFF
@FS10000125:26:BPA73017-1023:1:1101:10090:1380 1:N:0:7
TTGTTAACTTCGTCGAGTACGCTCAAACGACGAGATCGGAAGAGC
+
FFFFFFFFFFFFFFFFFFFFFFFFFFFFFFFFFFFFFFFFFFFFF
@FS10000125:26:BPA73017-1023:1:1101:10250:1380 1:N:0:7
GCGTGAACTTCGTCGAGTACGCTCAAAAATGTAGATCGGAAGAGC
+
FFFFFFFFFFFFFFFFFFFFFFFFFFFFFFFFFFFFFFFFFFFFF
@FS10000125:26:BPA73017-1023:1:1101:10290:1380 1:N:0:7
GCGGTAACTTCGTCGAGTACGCTCAACTAAATAGATCGGAAGAGC
+
,FFFFFFFFFFFFFFFFFFFFFFFFFFFFFFFFFFFFFFFFFFFF
@FS10000125:26:BPA73017-1023:1:1101:10490:1380 1:N:0:7
TTGCTAACTTCGTCGAGTACGCTCAAGGGAGAAGATCGGAAGAGC
+
FFFFFFFFFFFFFFFFFFFFFFFFFFFFFFFFFFFFFFFFFFFFF
@FS10000125:26:BPA73017-1023:1:1101:11300:1380 1:N:0:7
GCGCAACTTCGTCGAGTACGCTCAAGTAGATAGATCGGAAGAGCA
+
:FFFFFFFFFFFFFFFFFFFFFFFFFFFFFFFFFFFFFFFFFFF:
@FS10000125:26:BPA73017-1023:1:1101:11670:1380 1:N:0:7
GCGTAAACTTCGTCGAGTACGCTCAACCAAGAAGATCGGAAGAGC
+
FFFFFFFFFFFFFFFFFFFFFFFFFFFFFFFFFFFFFFFFFFFFF
@FS10000125:26:BPA73017-1023:1:1101:12260:1380 1:N:0:7
GAGCCAACTTCGTCGAGTACGCTCAAAACACGAGATCGGAAGAGC
+
F:F:,FFFFFFFFFFFFFFFFFFFFFFFF:F,FFFFFFFFFFFFF
@FS10000125:26:BPA73017-1023:1:1101:14090:1380 1:N:0:7
CCGCTGACTGTTCGTCGAGTACGCTCAATGATTGAGATCGGAAGA
+
FFFFFFFFFFFFFFFFFFFFFFFFFFFFFFFFFFFFFFFFFFFFF
@FS10000125:26:BPA73017-1023:1:1101:14290:1380 1:N:0:7
TTGACTGGACTTCGTCGAGTACGCTCAATCCAGGAGATCGGAAGA
+
FFFFFFFFFFFFFFFFFFFFFFFFFFFFFFFFFFFFFFFFFFFFF
@FS10000125:26:BPA73017-1023:1:1101:15360:1380 1:N:0:7
TCGAACTTCGTCGAGTACGCTCAACAAGACAGATCGGAAGAGCAC
+
FFFFFFFFFFFFFFFFFFFFFFFFFFFFFFFFFFFFFFFFFFFFF
@FS10000125:26:BPA73017-1023:1:1101:15500:1380 1:N:0:7
GGGTAAACTTCGTCGAGTACGCTCAAAGATTCAGATCGGAAGAGC
+
FFFFFFFFFFFFFFFFFFFFFFFFFFFFFFFFFFFFFFFFFFFFF
@FS10000125:26:BPA73017-1023:1:1101:16060:1380 1:N:0:7
TCTGGAACTTCGTCGAGTACGCTCAAATGGTGAGATCGGAAGAGC
+
FFFFFFFFFFFFFFFFFFFFFFFFFFFFFFFFFFFFFFFFFFFFF
@FS10000125:26:BPA73017-1023:1:1101:16070:1380 1:N:0:7
TCAACAACTTCGTCGAGTACGCTCAATATCACAGATCGGAAGAGC
+
FFFFFFFFFFFFFFFFFFFFFFFFFFFFFFFFFFFFFFFFFFFFF
@FS10000125:26:BPA73017-1023:1:1101:16110:1380 1:N:0:7
TCGGTAACTTCGTCGAGTACGCTCAAAGTCGGAGATCGGAAGAGC
+
FFFFFFFFFFFFFFFFFFFFFFFFFFFFFFFFFFFFFFFFFFFFF
@FS10000125:26:BPA73017-1023:1:1101:1020:1390 1:N:0:7
TAGTTAACTTCGTCGAGTACGCTCAAAGTAACAGATCGGAAGAGC
+
FFFFFFFFFFFFFFFFFFFFFFFFFFFFFFFFFFFFFFFFFFFFF
@FS10000125:26:BPA73017-1023:1:1101:1600:1390 1:N:0:7
TTGCAAAACTTCGTCGAGTACGCTCAACTAATGAGATCGGAAGAG
+
FF:FFFFFFFFFFFFFFFFFFFFFFFFFFFFF:FFFFFFFF:FFF
@FS10000125:26:BPA73017-1023:1:1101:1780:1390 1:N:0:7
TTGACTGGACTTCGTCGAGTACGCTCAAGATCGAAGATCGGAAGA
+
FFFFFFFFFFFFFFFFFFFFFFFFFFFFFFFFFFFFFFFFFFFFF
@FS10000125:26:BPA73017-1023:1:1101:1910:1390 1:N:0:7
TTGGTAACTTCGTCGAGTACGCTCAAAACAGGAGATCGGAAGAGC
+
FFFFFFFFFFFFFFFFFFFFFFFFFFFFFFFFFFFFFFFFFFFFF
@FS10000125:26:BPA73017-1023:1:1101:3020:1390 1:N:0:7
CCGTTAACTTCGTCGAGTACGCTCAACCAAGTAGATCGGAAGAGC
+
,FFFF:FFFFF,FF,FFFFFFFFF,FFF:FFFF:FFFFFFFFF,F
@FS10000125:26:BPA73017-1023:1:1101:3810:1390 1:N:0:7
TTGTGAACTTCGTCGAGTACGCTCAAAAAGTTAGATCGGAAGAGC
+
FFFFFFFFFFFFFFFFFFFFFFFFFFFFFFFFFFFFFFFFFFFFF
@FS10000125:26:BPA73017-1023:1:1101:5650:1390 1:N:0:7
TTGAACTTCGTCGAGTACGCTCAATTTGTAAGATCGGAAGAGCAC
+
FFFFFFFFFFFFFFFFFFFFFFFFFFFFFFFFFFFFFFFFFFFFF
@FS10000125:26:BPA73017-1023:1:1101:5850:1390 1:N:0:7
TGGTAACTTCGTCGAGTACGCTCAATTAACGAGATCGGAAGAGCA
+
FFFFFFFFFFFFFFFFFFFFFFFFFFFFFFFFFFFFFFFFFFFFF
@FS10000125:26:BPA73017-1023:1:1101:6790:1390 1:N:0:7
TAGTTAGTATCTTCGTCGAGTACGCTCAAAGGGATAGATCGGAGA
+
FFFFFFFFFFFFFFFFFFFFFFFFFFFFFFFFFFFFFFFFFFFFF
@FS10000125:26:BPA73017-1023:1:1101:6950:1390 1:N:0:7
TTGCAAACTTCGTCGAGTACGCTCAAGAGATAAGATCGGAAGAGC
+
FFFFFFFFFFFFFFFFFFFFFFFFFFFFFFFFFFFFFFFFFFFFF
@FS10000125:26:BPA73017-1023:1:1101:7650:1390 1:N:0:7
CCGCTAACTTCGTCGAGTACGCTCAATCTAGGAGATCGGAAGAGC
+
FFFFFFFFFFFFFFFFFFFFFFFFFFFFFFFFFFFFFFFFFFFFF
@FS10000125:26:BPA73017-1023:1:1101:7750:1390 1:N:0:7
TTGTCCAACTTCGTCGAGTACGCTCAAGAGTGCAGATCGGAAGAG
+
FFFFFFFFFFFFFFFFFFFFFFFFFFFFFFFFFFFFFFFFFFFFF
@FS10000125:26:BPA73017-1023:1:1101:8060:1390 1:N:0:7
GCGCAACTTCGTCGAGTATGCTCAAAATACCAGATCGGAAGAGCA
+
FFFFFFFFFFFFFFFFFFFFFFFFFFFFFFFFFFFFFFFFFFFFF
@FS10000125:26:BPA73017-1023:1:1101:8490:1390 1:N:0:7
TCGGCAACTTCGTCGAGTACGCTCAAATAGGTAGATCGGAAGAGC
+
FFFFFFFFFFFFFFFFFFFFFFFFFFFFFFFFFFFFFFFFFFFFF
@FS10000125:26:BPA73017-1023:1:1101:9710:1390 1:N:0:7
TCCCTGAACTTCGTCGAGTACGCTCAATGGGTGAGATCGGAAGAG
+
FFFFFFFFFFFFFFFFFFFFFFFFFFFFFFFFFFFFFFFFFFFFF
@FS10000125:26:BPA73017-1023:1:1101:10710:1390 1:N:0:7
TCGACAACTTCGTCGAGTACGCTCAAACGAGGAGATCGGAAGAGC
+
FFFFFFFFFFFFFFFFFFFFFFFFFFFFFFFFFFFFFFFFFFFFF
@FS10000125:26:BPA73017-1023:1:1101:12270:1390 1:N:0:7
CCTCTCAAACTTCGTCGAGTACGCTCAACATGGAAGATCGGAAGA
+
FFFFFFFFFFFFFFFFFFFFFFFFFFFFFFFFFFFFFFFFFFFFF
@FS10000125:26:BPA73017-1023:1:1101:12500:1390 1:N:0:7
TTGACCCTCGAACTTCGTCGAGTACGCTCAATTAGGAAGATCGGA
+
FFFFFFFFFFFFFFFFFFFFFFFFFFFFFFFFFFFFFFFFFFFFF
@FS10000125:26:BPA73017-1023:1:1101:13970:1390 1:N:0:7
GCCCTAACTTCGTCGAGTACGCTCAAATATAAAGATCGGAAGAGC
+
FFFFFFFFFFFFFFFFFFFFFFFFFFFFFFFFFFFFFFFFFFFFF
@FS10000125:26:BPA73017-1023:1:1101:15150:1390 1:N:0:7
TTGGCAACTTCGTCGAGTACGCTCAAGGATAAAGATCGGAAGAGC
+
FFFFFFFFFFFFFFFFFFFFFFFFFFFFFFFFFFFFFFFFFFFFF
@FS10000125:26:BPA73017-1023:1:1101:15560:1390 1:N:0:7
GGGATAACTTCGTCGAGTACGCTCAAGTAGGGAGATCGGAAGAGC
+
FFFFFFFFFFFFFFFFFFFFFFFFFFFFFFFFFFFFFFFFFFFFF
@FS10000125:26:BPA73017-1023:1:1101:16480:1390 1:N:0:7
GCTTAAACTTCGTCGAGTACGCTCAAAGACTGAGATCGGAAGAGC
+
FFFFFFFFFFFFFFFFFFFFFFFFFFFFFFFFFFFFFFFFFFFFF
@FS10000125:26:BPA73017-1023:1:1101:1170:1400 1:N:0:7
TCTTCGTCGAGTACGCTCAATTAGACAGATCGGAAGAGCACACGT
+
FFFFFFFFFFFFFFFFFFFFFFFFFFFFFFFFFFFFFFFFFFFFF
@FS10000125:26:BPA73017-1023:1:1101:1320:1400 1:N:0:7
TAGCCAACTTCGTCGAGTACGCTCAATTCACCAGATCGGAAGAGC
+
FFFFFFFFFFFFFFFFFFFFFFFFFFFFFFFFFFFFFFFFFFFFF
@FS10000125:26:BPA73017-1023:1:1101:2660:1400 1:N:0:7
TCTACATCTTCGTCGAGTACGCTCAAAGATGGAGATCGGAAGAGC
+
FFFFFFFFFFFFFFFFFFFFFFFFFFFFFFFFFFFFFFFFFFFFF
@FS10000125:26:BPA73017-1023:1:1101:2680:1400 1:N:0:7
TTGGACATCTTCGTCGAGTACGCTCAACTCGATAGATCGGAAGAG
+
FFFFFFFFFFFFFFFFFFFFFFFFFFFFFFFFFFF,FFFFFFFFF
@FS10000125:26:BPA73017-1023:1:1101:2770:1400 1:N:0:7
CCGGGAACTTCGTCGAGTACGCTCAAAAAACGAGATCGGAAGAGC
+
FFFFFFFFFFFFFFFFFFFFFFFFFFFFFFFFFFFFFFFFFFFFF
@FS10000125:26:BPA73017-1023:1:1101:2800:1400 1:N:0:7
TCCAAAACTTCGTCGAGTACGCTCAAACTGGTAGATCGGAAGAGC
+
FFFFFFFFFFFFFFFFFFFFFFFFFFFFFFFFFFFFFFFFFFFFF
@FS10000125:26:BPA73017-1023:1:1101:3260:1400 1:N:0:7
CCGCAAACTTCGTCGAGTACGCTCAACCCAAAAGATCGGAAGAGC
+
FFFFFFFFFFFFFFFFFFFFFFFFFFFFFFFFFFFFFFFFFFFFF
@FS10000125:26:BPA73017-1023:1:1101:4650:1400 1:N:0:7
CCGGCAACTTCGTCGAGTACGCTCAATACCCGAGATCGGAAGAGC
+
FFFFFFFFFFFFFFFFFFFFFFFFFFFFFFFFFFFFFFFFFFFFF
@FS10000125:26:BPA73017-1023:1:1101:5600:1400 1:N:0:7
TCTGCAACTTCGTCGAGTACGCTCAAATGATAAGATCGGAAGACA
+
FFFFFFFFFFFFFFFFFFFFFFFFFFFFFFFFFFFFFFFFFFFFF
@FS10000125:26:BPA73017-1023:1:1101:5700:1400 1:N:0:7
TCCCAAACTTCGTCGAGTACGCTCAATTCTGAAGATCGGAAGAGC
+
FFFFFFFFFFFFFFFFFFFFFFFFFFFFFFFFFFFFFFFFFFFFF
@FS10000125:26:BPA73017-1023:1:1101:5900:1400 1:N:0:7
CTGGTAGCTTCGTCGAGTACGCTCAACAGGAAAGATCGGAAGAGC
+
FFFFFFFFFFFFFFFFFFFFFFFFFFFFFFFFFFFFFFFFFFFFF
@FS10000125:26:BPA73017-1023:1:1101:5930:1400 1:N:0:7
TAGTAACTTCGTCGAGTACGCTCAACTTTACAGATCGGAAGAGCA
+
,F:FFFFFFFFFFFFFFFFFFFFFFFFFFFFFFFFFFFF:FFFFF
@FS10000125:26:BPA73017-1023:1:1101:6080:1400 1:N:0:7
AAGCAAACTTCGTCGAGTACGCTCAAAAACGGAGATCGGAAGAGC
+
FFFFFFFFFFFFFFFFFFFFFFFFFFFFFFFFFFFFFFFFFFFFF
@FS10000125:26:BPA73017-1023:1:1101:6340:1400 1:N:0:7
TTGACTGGACTTCGTCGAGTACGCTCAAGCTATAAGATCGGAAGA
+
F:,FFFF:FF,FFFFFFFF:FFFFFF:FFFFFFFFFFFFFFFFF:
@FS10000125:26:BPA73017-1023:1:1101:7070:1400 1:N:0:7
GCGGCAACTTCGTCGAGTACGCTCAAGCTCTAAGATCGGAAGAGC
+
FFFFFFFFFFFFFFFFFFFFFFFFFFFFFFF:FFFFFFFFFFFFF
@FS10000125:26:BPA73017-1023:1:1101:7720:1400 1:N:0:7
TCGTGAACTTCGTCGAGTACGCTCAATCGTCGAGATCGGAAGAGC
+
FFFFFFFFFFFFFFFFFFFFFFFFFFFFFFFFFFFFFFFFFFFFF
@FS10000125:26:BPA73017-1023:1:1101:7770:1400 1:N:0:7
TTGAGAACTTCGTCGAGTACGCTCAACAAGTCAGATCGGAAGAGC
+
FFFFFFFFFFFFFFFFFFFFFFFFFFFFFFFFFFFFFFFFFFFFF
@FS10000125:26:BPA73017-1023:1:1101:8450:1400 1:N:0:7
TTGTTGAACTTCGTCGAGTACGCTCAATCTAGCAGATCGGAAGAG
+
FFFFFFFFFFFFFFFFFFFFFFFFFFFFFFFFFFFFFFFFFFFFF
@FS10000125:26:BPA73017-1023:1:1101:8920:1400 1:N:0:7
GCGATAACTTCGTCGAGTACGCTCAAGCTGGAAGATCGGAAGAGC
+
FFFFFFFFFFFFFFFFFFFFFFFFFFFFFFFFFFFFFFFFFFFFF
@FS10000125:26:BPA73017-1023:1:1101:9330:1400 1:N:0:7
CTGGTTTAACTTCGTCGAGTACGCTCAATGATTGAGATCGGAAGA
+
F,FFFFF:FFFFFFFFFFFFFFFFFFFFFFFFFFFFFFFFFFFFF
@FS10000125:26:BPA73017-1023:1:1101:10440:1400 1:N:0:7
GCGTGGAACTTCGTCGAGTACGCTCAATCCTCAAGATCGGAAGAG
+
FFFFFFFFFFFFFFFFFFFFFFFFFFFFFFFFFFFFFFFFFFFFF
@FS10000125:26:BPA73017-1023:1:1101:10510:1400 1:N:0:7
TCGTGTCCAACTTCGTCGAGTACGCTCAAATGTTAAGATCGGAAG
+
:FFFFFFFFFFFFFFFFFFFFFFFFFFFFFFFFFFFFFFFFFFFF
@FS10000125:26:BPA73017-1023:1:1101:11690:1400 1:N:0:7
TTCATTAATTTTTGTCTTCTTCTCTTAATTATTAAGTTTCTTATT
+
,FFF:FFF,FF:FF,:F:F:::FF,,:::F:F:::F:,,FFF:F,
@FS10000125:26:BPA73017-1023:1:1101:12460:1400 1:N:0:7
TCGTGGAACTTCGTCGAGTACGCTCAAAGCCTAAGATCGGAAGAG
+
FFFFFFFFFFFFFFFFFFFFFFFFFFFFFFFFFFFFFFFFFFFFF
@FS10000125:26:BPA73017-1023:1:1101:13590:1400 1:N:0:7
ACTTCGTCGAGTACGCTCAATTTATAAGATCGGAAGAGCACACGT
+
FFFFFFFFFFFFFFFFFFFFFFFFFFFFFFFFFFFFFFFFFFFFF
@FS10000125:26:BPA73017-1023:1:1101:13740:1400 1:N:0:7
ATGGCAAAACTTCGTCGAGTACGCTCAAACCATAAGATCGGAAGA
+
F:F:FF,:FFFFFFFFFFFFFFFFFFFFF:F,:FFFFFFFFFFFF
@FS10000125:26:BPA73017-1023:1:1101:15280:1400 1:N:0:7
CTGCAAACTTCGTCGAGTACGCTCAAATGGCCAGATCGGAAGAGC
+
FFFFFFFFFFFFFFFFFFFFFFFFFFFFFFFFFFFFFFFFFFFFF
@FS10000125:26:BPA73017-1023:1:1101:15760:1400 1:N:0:7
TTTACAGAACTTCGTCGAGTACGCTCAATAGGGAAGATCGGAAGA
+
FFFFFFFFFFFFFFFFFFFFFFFFFFFFFFFFFFFFFFFFFFFFF
@FS10000125:26:BPA73017-1023:1:1101:16340:1400 1:N:0:7
TTGGGAACTTCGTCGAGTACGCTCAATACCCGAGATCGGAAGAGC
+
FFFFFFFFFFFFFFFFFFFFFFFFFFFFFFFFFFFFFFFFFFFFF
@FS10000125:26:BPA73017-1023:1:1101:1500:1410 1:N:0:7
GATCTAACTTCGTCGAGTACGCTCAAGCCTACAGATCGGAAGAGC
+
FFFFFFFFFFFFFFFFFFFFFFFFFFFFFFFFFFFFFFFFFFFFF
@FS10000125:26:BPA73017-1023:1:1101:1650:1410 1:N:0:7
TCGGAAACTTCGTCGAGTACGCTCAAGCAACCAGATCGGAAGAGC
+
FFFFFFFFFFFFFFFFFFFFFFFFFFFFFFFFFFFFFFFFFFFFF
@FS10000125:26:BPA73017-1023:1:1101:1830:1410 1:N:0:7
TTGACTGGACTTCGTCGAGTACGCTCAAATTGGTAGATCGGAAGA
+
FFFFFFFFFFFFFFFFFFFFFFFFFFFFFFFFFFFFFFFFFFFFF
@FS10000125:26:BPA73017-1023:1:1101:2080:1410 1:N:0:7
TTGTAGAACTTCGTCGAGTACGCTCAATATTCGAGATCGGAAGAG
+
FFF:,:FF:FFFFFF:FFFF:,FF:,FFFFF:,F:FFF:FFF:FF
@FS10000125:26:BPA73017-1023:1:1101:2090:1410 1:N:0:7
TAGGGAACTTCGTCGAGTACGCTCAATACGACAGATCGGAAGAGC
+
FFFFFFFFFFFFFFFFFFFFFFFFFFFFFFFFFFFFFFFFFFFFF
@FS10000125:26:BPA73017-1023:1:1101:3980:1410 1:N:0:7
GCGCCTAACTTCGTCGAGTACGCTCAAGAATGAAGATCGGAAGAG
+
FFFFFFFFFFFFFFFFFFFFFFFFFFFFFFFFFFFFFFFFFFFFF
@FS10000125:26:BPA73017-1023:1:1101:4140:1410 1:N:0:7
GCAGGAACTTCGTCGAGTACGCTCAATACCTCAGATCGGAAGAGC
+
FFFFFFFFFFFFFFFFFFFFFFFFFFFFFFFFFFFFFFFFFFFFF
@FS10000125:26:BPA73017-1023:1:1101:4760:1410 1:N:0:7
GCGAGAACTTCGTCGAGTACGCTCAAGATCAGAGATCGGAAGAGC
+
FFFFFFFFFFFFFFFFFFFFFFFFFFFFFFFFFFFFFFFFFFFFF
@FS10000125:26:BPA73017-1023:1:1101:5100:1410 1:N:0:7
TGGAACTTCGTCGAGTACGCTCAAACTCCGAGATCGGAAGAGCAC
+
,:FFFFFFFFFFFFFFFFFFFFFFFFFFFFFFFFFFFFFFFFFFF
@FS10000125:26:BPA73017-1023:1:1101:6240:1410 1:N:0:7
TTGTGGACCTTCGTCGAGTACGCTCAAATTCAAAGATCGGAAGAG
+
FFFFFFFFFFFFFFFFFFFFFFFFFFFFFFFFFFFFFFFFFFFFF
@FS10000125:26:BPA73017-1023:1:1101:6270:1410 1:N:0:7
TTGTAACTTCGTCGAGTACGCTCAAGGCCGGAGATCGGAAGAGCA
+
FFFFFFFFFFFFFFFFFFFFFFFFFFFFFFFFFFFFFFFFFFFFF
@FS10000125:26:BPA73017-1023:1:1101:6740:1410 1:N:0:7
CTGACTGGACTTCGTCGAGTACGCTCAACCGGCCAGATCGGAAGA
+
FFFFFFFFFFFFFFFFFFFFFFFFFFFFFFFFFFFFFFFFFFFFF
@FS10000125:26:BPA73017-1023:1:1101:7190:1410 1:N:0:7
TCGTAAACTTCGTCGAGTACGCTCAACATATGAGATCGGAAGAGC
+
FFFFFFFFFFFFFFFFFFFFFFFFFFFFFFFFFFFFFFFFFFFFF
@FS10000125:26:BPA73017-1023:1:1101:7830:1410 1:N:0:7
AAGCTACAACTTCGTCGAGTACGCTCAATTTAAGAGATCGGAAGA
+
FFFFFFFFFFFFFFFFFFFFFFFFFFFFFFFFFFFFFFFFFFFFF
@FS10000125:26:BPA73017-1023:1:1101:8100:1410 1:N:0:7
CCGGCAACTTCGTCGAGTACGCTCAAATGAAAAGATCGGAAGAGC
+
FFFFFFFFFFFFFFFFFFFFFFFFFFFFFFFFFFFFFFFFFFFFF
@FS10000125:26:BPA73017-1023:1:1101:8190:1410 1:N:0:7
TCGGAAACTTCGTCGAGTACGCTCAAATGATGAGATCGGAAGAGC
+
FFFFFFFFFFFFFFFFFFFFFFFFFFFFFFFFFFFFFFFFFFFFF
@FS10000125:26:BPA73017-1023:1:1101:8910:1410 1:N:0:7
TAGGATAAAACTTCGTCGAGTACGCTCAAGGGGATAGATCGGAAG
+
FFFFFFFFFFFFFFFFFFFFFFFFFFFFFFFFFFFFFFFFFFFFF
@FS10000125:26:BPA73017-1023:1:1101:9090:1410 1:N:0:7
TAGGAACTTCGTCGAGTACGCTCAAAAAAAGAGATCGGAAGAGCA
+
:FFFFFFFFFFFFFFFFFFFFFFFFFFFFFFFFFFFFFFFFFFFF
@FS10000125:26:BPA73017-1023:1:1101:9400:1410 1:N:0:7
CTGTAATCTTCGTCGAGTACGCTCAAGAATGAAGATCGGAAGAGC
+
FFFFFFFFFFFFFFFFFFFFFFFFFFFFFFFFFFFFFFFFFFFFF
@FS10000125:26:BPA73017-1023:1:1101:9480:1410 1:N:0:7
GGGCCAACTTCGTCGAGTACGCTCAAATGAGAAGATCGGAAGAGC
+
FFFFFFFFFFFFFFFFFFFFFFFFFFFFFFFFFFFFFFFFFFFFF
@FS10000125:26:BPA73017-1023:1:1101:10010:1410 1:N:0:7
CCGCCAACTTCGTCGAGTACGCTCAATCAACGAGATCGGAAGAGC
+
FFFFFFFFFFFFFFFFFFFFFFFFFFFFFFFFFFFFFFFFFFFFF
@FS10000125:26:BPA73017-1023:1:1101:10770:1410 1:N:0:7
TCGCAACTTCGTCGAGTACGCTCAAGTAGTAAGATCGGAAGAGCA
+
FFFFFFFFFFFFFFFFFFFFFFFFFFFFFFFFFFFFFFFFFFFFF
@FS10000125:26:BPA73017-1023:1:1101:10890:1410 1:N:0:7
CATAGAACTTCGTCGAGTACGCTCAAAAAATAAGATCGGAAGAGC
+
FFFFFFFFFFFFFFFFFFFFFFFFFFFFFFFFFFFFFFFFFFFFF
@FS10000125:26:BPA73017-1023:1:1101:11230:1410 1:N:0:7
CCGTTAACTTCGTCGAGTACGCTCAAGATTCTAGATCGGAAGAGC
+
FF,FF,FFFFFFFFFFFFFFFFFFFFFFFFFFFFFFFFFFFFFFF
@FS10000125:26:BPA73017-1023:1:1101:11520:1410 1:N:0:7
TTGACTGGACTTCGTCGAGTACGCTCAACCAGTTAGATCGGAAGA
+
FFFFFFFFFFFFFFFFFFFFFFFFFFFFFFFFFFFFFFFFFFFFF
@FS10000125:26:BPA73017-1023:1:1101:12280:1410 1:N:0:7
TCGACAACTTCGTCGAGTACGCTCAATCGTTGAGATCGGAAGAGC
+
FFFFFFFFFFFFFFFFFFFFFFFFFFFFFFFFFFFFFFFFFFFFF
@FS10000125:26:BPA73017-1023:1:1101:12300:1410 1:N:0:7
GAGGTCCCGACTTCGTCGAGTACGCTCAACTGTCAAGATCGGAAG
+
FFFFFFFFFFFFFFFFFFFFFFFFFFFFFFFFFFFFFFFFFFFFF
@FS10000125:26:BPA73017-1023:1:1101:12320:1410 1:N:0:7
TCAAAAACTTCGTCGAGTACGCTCAGAATAAGAGATCGGAAGAGC
+
FFF,FF,F:,:::F:,F:F:,F:FF,FFF::,:FFF::,FF,FF,
@FS10000125:26:BPA73017-1023:1:1101:14720:1410 1:N:0:7
CCGTTAACTTCGTCGAGTACGCTCAATATTTTAGATCGGAAGAGC
+
FFFFFFFFFFFFFFFFFFFFFFFFFFFFFFFFFFFFFFFFFFFFF
@FS10000125:26:BPA73017-1023:1:1101:15330:1410 1:N:0:7
GCGCTAACTTCGTCGAGTACGCTCAAGCTTAAAGATCGGAAGAGC
+
FFFFFFFFFFFFFFFFFFFFFFFFFFFFFFFFFFFFFFFFFFFFF
@FS10000125:26:BPA73017-1023:1:1101:16160:1410 1:N:0:7
GCAACTTCGTCGAGTACGCTCAACGGTATAGATCGGAAGAGCACA
+
FFFFFFFFFFFFFFFFFFFFFFFFFFFFFFFFFFFFFFFFFFFFF
@FS10000125:26:BPA73017-1023:1:1101:1240:1420 1:N:0:7
TTGACTGGACTTCGTCGAGTACGCTCAAGATCGAAGATCGGAAGA
+
FFFFFFFFFFFFFFFFFFFFFFFFFFFFFFFFFFFFFFFFFFFFF
@FS10000125:26:BPA73017-1023:1:1101:1360:1420 1:N:0:7
CCGGGAACTTCGTCGAGTACGCTCAATTTAGTAGATCGGAAGAGC
+
FFFFFFFFFFFFFFFFFFFFFFFFFFFFFFFFFFFFFFFFFFFFF
@FS10000125:26:BPA73017-1023:1:1101:1490:1420 1:N:0:7
TTGGACAACTTCGTCGAGTACGCTCAAACATTAAGATCGGAAGAG
+
FFFFFFFFFFFFFFFFFFFFFFFFFFFFFFFFFFFFFFFFFFFFF
@FS10000125:26:BPA73017-1023:1:1101:1680:1420 1:N:0:7
TCGTGAACTTCGTCGAGTACGCTCAAAGTAAGAGATCGGAAGAGC
+
FFFFFFFFFFFFFFFFFFFFFFFFFFFFFFFFFFFFFFFFFFFFF
@FS10000125:26:BPA73017-1023:1:1101:3630:1420 1:N:0:7
TTGCCTAACTTCGTCGAGTACGCTCAATGGGGAAGATCGGAAGAG
+
FFFFFFFFFFFFFFFFFFFFFFFFFFFFFFFFFFFFFFFFFFFFF
@FS10000125:26:BPA73017-1023:1:1101:3740:1420 1:N:0:7
GGGGAAACTTCGTCGAGTACGCTCAAGTATCGAGATCGGAAGAGC
+
FF:FFFFFFFFFFFFFFFFFFFFFFFFFFFFFFFFFFFFFFFFFF
@FS10000125:26:BPA73017-1023:1:1101:3780:1420 1:N:0:7
TTTATAAACTTCGTCGAGTACGCTCAAATAATAAGATCGGAAGAG
+
FFFFFFFFFFFFFFFFFFFFFFFFFFFFFFFFFFFFFFFFFFFFF
@FS10000125:26:BPA73017-1023:1:1101:4750:1420 1:N:0:7
GGGTGAACTTCGTCGAGTACGCTCAACTGGGTAGATCGGAAGAGC
+
FFFFFFFFFFFFFFFFFFFFFFFFFFFFFFFFFFFFFFFFFFFFF
@FS10000125:26:BPA73017-1023:1:1101:7750:1420 1:N:0:7
TTGACTGGACTTCGTCGAGTACGCTCAACGTCTAAGATCGGAAGA
+
FFFFFFFFFFFFFFFFFFFFFFFFFFFFFFFFFFFFFFFFFFFFF
@FS10000125:26:BPA73017-1023:1:1101:8110:1420 1:N:0:7
GCGTTAACTTCGTCGAGTACGCTCAATTGCTGAGATCGGAAGAGC
+
:FF:FFFFFFFFFFFFFFFFFFFFFFFFFFFFFFFFFFFFFFFFF
@FS10000125:26:BPA73017-1023:1:1101:8950:1420 1:N:0:7
ACGCCAACTTCGTCAGTACGCTCAATGGATTAGATCGGAAGAGCA
+
FFFFFFFFFFFFFFFFFFFFFFFFFFFFFFFFFFFFFFFFFFFFF
@FS10000125:26:BPA73017-1023:1:1101:10030:1420 1:N:0:7
TCGATAACTTCGTCGAGTACGCTCAACATGGGAGATCGGAAGAGC
+
FF:FFFFFFFFFFFFFFFFFFFFFFFFFFFFFFFFFFFFFFFFFF
@FS10000125:26:BPA73017-1023:1:1101:10760:1420 1:N:0:7
TCAACTAACTTCGTCGAGTACGCTCAACCCTCTAGATCGGAAGAG
+
FFFFFFFFFFFFFFFFFFFFFFFFFFFFFFFFFFFFFFFFFFFFF
@FS10000125:26:BPA73017-1023:1:1101:10810:1420 1:N:0:7
TTGCCTAACTTCGTCGAGTACGCTCAATAAACTAGATCGGAAGAG
+
F:FFFFF,FFFFF:FFFFF:FFFFFF,FFF,FFFFFFFFFFFFF:
@FS10000125:26:BPA73017-1023:1:1101:11220:1420 1:N:0:7
GCGGGAACTTCGTCGAGTACGCTCAATGTAGGAGATCGGAAGAGC
+
FFFFFFFFFFFFFFFFFFFFFFFFFFFFFFFFFFFFFFFFFFFFF
@FS10000125:26:BPA73017-1023:1:1101:12830:1420 1:N:0:7
TCGATAACTTCGTCGAGTACGCTCAAGTTACGAGATCGGAAGAGC
+
FFFFFFFFFFFFFFFFFFFFFFFFFFFFFFFFFFFFFFFFFFFFF
@FS10000125:26:BPA73017-1023:1:1101:13600:1420 1:N:0:7
CCGATAACTTCGTCGAGTACGCTCAACATGTAAGATCGGAAGAGC
+
FFFFFFFFFFFFFFFFFFFFFFFFFFFFFFFFFFFFFFFFFFFFF
@FS10000125:26:BPA73017-1023:1:1101:14340:1420 1:N:0:7
TTGTCCAACTTCGTCGAGTACGCTCAATGACCAAGATCGGAAGAG
+
FFFFFFFFFFFFFFFFFFFFFFFFFFFFFFFFFFFFFFFFFFFFF
@FS10000125:26:BPA73017-1023:1:1101:14540:1420 1:N:0:7
TCGAACTTCGTCGAGTACGCTCAAACCAATAGATCGGAAGAGCAC
+
FFFFFFFFFFFFFFFFFFFFFFFFFFFFFFFFFFFFFFFFFFFFF
@FS10000125:26:BPA73017-1023:1:1101:14710:1420 1:N:0:7
TTGACTGGACTTCGTCGAGTACGCTCAACCCGGTAGATCGGAAGA
+
FFFFFFFFFFFFFFFFFFFFFFFFFFFFFFFFFFFFFFFFFFFFF
@FS10000125:26:BPA73017-1023:1:1101:14760:1420 1:N:0:7
CCTGTTAAACTTCGTCGAGTACGCTCAAGATCAGAGATCGGAAGA
+
FFFFFFFFFFFFFFFFFFFFFFFFFFFFFFFFFFFFFFFFFFFFF
@FS10000125:26:BPA73017-1023:1:1101:15290:1420 1:N:0:7
CCGCTAACTTCGTCGAGTACGCTCAATTCAGGAGATCGGAAGAGC
+
FFFFFF,FFFF:FFFFFFFFFF:F,FF,FFFFF:FFF:FFFFFFF
@FS10000125:26:BPA73017-1023:1:1101:15890:1420 1:N:0:7
CCGTGAACTTCGTCGAGTACGCTCAAACACTTAGATCGGAAGAGC
+
FFFFFFFFFFFFFFFFFFFFFFFFFFFFFFFFFFFFFFFFFFFFF
@FS10000125:26:BPA73017-1023:1:1101:15900:1420 1:N:0:7
CCGTGAACTTCGTCGAGTACGCTCAAACACTTAGATCGGAAGAGC
+
FFFFFFFFFFFFFFFFFFFFFFFFFFFFFFFFFFFFFFFFFFFFF
@FS10000125:26:BPA73017-1023:1:1101:16460:1420 1:N:0:7
TTGGTATCTTCGTCGAGTACGCTCAAGAGTTTAGATCGGAAGAGC
+
FFFFFFFFFFFFFFFFFFFFFFFFFFFFFFFFFFFFFFFFFFFFF
@FS10000125:26:BPA73017-1023:1:1101:1760:1430 1:N:0:7
CCGGTAACTTCGTCGAGTACGCTCAAGTCAGTAGATCGGAAGAGC
+
,FFF,FFFFFFFFFFFFFFFFFFFFF,F,F,,FFFFFFFFFFFFF
@FS10000125:26:BPA73017-1023:1:1101:2100:1430 1:N:0:7
GCCTGAACTTCGTCGAGTACGCTCAATGACTTAGATCGGAAGAGC
+
FFFFFFFFFFFFFFFFFFFFFFFFFFFFFFFFFFFFFFFFFFFFF
@FS10000125:26:BPA73017-1023:1:1101:2400:1430 1:N:0:7
CCGGAACTTCGTCGAGTACGCTCAAGGTAAAAGATCGGAAGAGCA
+
FFFFFFFFFFFFFFFFFFFFFFFFFFFFFFFFFFFFFFFFFFFFF
@FS10000125:26:BPA73017-1023:1:1101:2820:1430 1:N:0:7
TGGCAAAACTTCGTCGAGTACGCTCAAGAAAAGAGATCGGAAGAG
+
FFFFFFFFFFFFFFFFFFFFFFFFFFFFFFFFFFFFFFFFFFFFF
@FS10000125:26:BPA73017-1023:1:1101:3040:1430 1:N:0:7
TTGAAAACTTCGTCGAGTACGCTCAACCCCGAAGATCGGAAGAGC
+
FFFFFFFFFFFFFFFFFFFFFFFFFFFFFFFFFFFFFFFFFFFFF
@FS10000125:26:BPA73017-1023:1:1101:3220:1430 1:N:0:7
TTGAAACTTCGTCGAGTACGCTCAACGTATTAGATCGGAAGAGCA
+
FFFFFFFFFFFFFFFFFFFFFFFFFFFFFFFFFFFFFFFFFFFFF
@FS10000125:26:BPA73017-1023:1:1101:3390:1430 1:N:0:7
GCGAGAACTTCGTCGAGTACGCTCAATAAGACAGATCGGAAGAGC
+
,F,FFF:FF,FF:FFF::FFFFFFFF::F:FF,F,FF:FFFFFFF
@FS10000125:26:BPA73017-1023:1:1101:3630:1430 1:N:0:7
TTGGGAACTTCGTCGAGTACGCTCAAGGAGTAAGATCGGAAGAGC
+
FFFFFFFFFFFFFFFFFFFFFFFFFFFFFFFFFFFFFFFFFFFFF
@FS10000125:26:BPA73017-1023:1:1101:3930:1430 1:N:0:7
TTGACTGGACTTCGTCGAGTACGCTCAAAGTTAAAGATCGGAAGA
+
FFFFFFFFFFFFFFFFFFFFFFFFFFFFFFFFFFFFFFFFFFFFF
@FS10000125:26:BPA73017-1023:1:1101:3950:1430 1:N:0:7
TTGGAACCTTCGTCGAGTACGCTCAATATGTGAGATCGGAAGAGC
+
FFFFFFFFFFFFFFFFFFFFFFFFFFFFFFFFFFFFFFFFFFFFF
@FS10000125:26:BPA73017-1023:1:1101:4930:1430 1:N:0:7
GTGGTAACTTCGTCGAGTACGCTCAAAATACCAGATCGGAAGAGC
+
FFFFFFFFFFFFFFFFFFFFFFFFFFFFFFFFFFFFFFFFFFFFF
@FS10000125:26:BPA73017-1023:1:1101:4980:1430 1:N:0:7
CCGGAACTTCGTCGAGTACGCTCAAATAAATAGATCGGAAGAGCA
+
FFFFFFFFFFFFFFFFFFFFFFFFFFFFFFFFFFFFFFFFFFFFF
@FS10000125:26:BPA73017-1023:1:1101:5300:1430 1:N:0:7
TTTGAATAACTTCGGAGTACGCTCAAAGAAGTAGATCGGAAGAGC
+
FFFFFFFFFFFFFFFFFFFFFFFFFFFFFFFFFFFFFFFFFFFFF
@FS10000125:26:BPA73017-1023:1:1101:5390:1430 1:N:0:7
TAGGTAACTTCGTCGAGTACGCTCAAGCGTGTAGATCGGAAGAGC
+
FFF,FFFFFFFFFFFFFFFFFFFFFFFFFF:FFFFFFFFFFFFFF
@FS10000125:26:BPA73017-1023:1:1101:5980:1430 1:N:0:7
TCGGGAACTTCGTCGAGTACGCTCAAGATAAGAGATCGGAAGAGC
+
FFFFFFFFFFFFFFFFFFFFFFFFFF,F:F,,FFFFFFFFFFFFF
@FS10000125:26:BPA73017-1023:1:1101:6210:1430 1:N:0:7
TAGTAAACTTCGTCGAGTACGCTCAAACCAGGAGATCGGAAGAGC
+
FFFFFFFFFFFFFFFFFFFFFFFFFFFFFFFFFFFFFFFFFFFFF
@FS10000125:26:BPA73017-1023:1:1101:6570:1430 1:N:0:7
TAGTAAACTTCGTCGAGTACGCTCAAATCCTAAGATCGGAAGAGC
+
FFFFFFFFFFFFFFFFFFFFFFFFFFFFFFFFFFFFFFFFFFFFF
@FS10000125:26:BPA73017-1023:1:1101:7460:1430 1:N:0:7
TCGCTGAACTTCGTCGAGTACGCTCAAAATGACAGATCGGAAGAG
+
FFFFFFFFFFFFFFFFFFFFFFFFFFFFFFFFFFFFFFFFFFFFF
@FS10000125:26:BPA73017-1023:1:1101:7760:1430 1:N:0:7
TTGAAAACTTCGTCGAGTACGCTCAATCCAATAGATCGGAAGAGC
+
FFFFFFFFFFFFFFFFFFFFFFFFFFFFFFFFFFFFFFFFFFFFF
@FS10000125:26:BPA73017-1023:1:1101:7810:1430 1:N:0:7
TGGTCAACTTCGTCGAGTACGCTCAACATGTGAGATCGGAAGAGC
+
FFFFFFFFFFFFFFFFFFFFFFFFFFFFFFFFFFFFFFFFFFFFF
@FS10000125:26:BPA73017-1023:1:1101:8050:1430 1:N:0:7
CTGCCAACTTCGTCGAGTACGCTCAAGACGGTAGATCGGAAGAGC
+
FFFFFFFFFFFFFFFFFFFFFFFFFFFFFFFFFFFFFFFFFFFFF
@FS10000125:26:BPA73017-1023:1:1101:8470:1430 1:N:0:7
TTGTTGAACTTCGTCGAGTACGCTCAATCTAGCAGATCGGAAGAG
+
FFFFFFFFFFFFFFFFFFFFFFFFFFFFFFFFFFFFFFFFFFFFF
@FS10000125:26:BPA73017-1023:1:1101:10190:1430 1:N:0:7
TTGGAAACTTCGTCGAGTACGCTCAAGGAGTGAGATCGGAAGAGC
+
FFFFFFFFFFFFFFFFFFFFFFFFFFFFFFFFFFFFFFFFFFFFF
@FS10000125:26:BPA73017-1023:1:1101:10900:1430 1:N:0:7
TCGTCAACTTCGTCGAGTACGCTCAAGTTTATAGATCGGAAGAGC
+
FFFFFFFFFFFFFFFFFFFFFFFFFFFFFFFFFFFFFFFFFFFFF
@FS10000125:26:BPA73017-1023:1:1101:11600:1430 1:N:0:7
TGTGGAACTTCGTCGAGTACGCTCAACTCAGCAGATCGGAAGAGC
+
F,F:,FFFFFFFFFF:FFFF:FFF:,F:F:FFFFFFF::FFFFF:
@FS10000125:26:BPA73017-1023:1:1101:11980:1430 1:N:0:7
CATGGAACTTCGTCGAGTACGCTCAACCTAATAGATCGGAAGAGC
+
,F,,FFFF:FFFFFFFFFFFFFFF:FFFFFFFF:F:FFFFFFF:F
@FS10000125:26:BPA73017-1023:1:1101:12400:1430 1:N:0:7
GCGTAACTTCGTCGAGTACGCTCAAATGTGTAGATCGGAAGAGCA
+
FFFFFFFFFFFFFFFFFFFFFFFFFFFFFFFFFFFFFFFFFFFFF
@FS10000125:26:BPA73017-1023:1:1101:12750:1430 1:N:0:7
TCGCTAAACTTCGTCGAGTACGCTCAAGATTGTAGATCGGAAGAG
+
FFFFFFFFFFFFFFFFFFFFFFFFFFFFFFFFFFFFFFFFFFFFF
@FS10000125:26:BPA73017-1023:1:1101:13020:1430 1:N:0:7
GCGGTAACTTCGTCGAGTACGCTCAAAAGATTAGATCGGAAGAGC
+
FFFFFFFFFFFFFFFFFFFFFFFFFFFFFFFFFFFFFFFFFFFFF
@FS10000125:26:BPA73017-1023:1:1101:15060:1430 1:N:0:7
TTGCTAACTTCGTCGAGTACGCTCAACGGAGAAGATCGGAAGAGC
+
FFFFFFFFFFFFFFFFFFFFFFFFFFFFFFFFFFFFFFFFFFFFF
@FS10000125:26:BPA73017-1023:1:1101:2010:1440 1:N:0:7
TGGCAATCTTCGTCGAGTACGCTCAATCACTAAGATCGGAAGAGC
+
FFFFFFFFFFFFFFFFFFFFFFFFFFFFFFFFFFFFFFFFFFFFF
@FS10000125:26:BPA73017-1023:1:1101:2600:1440 1:N:0:7
GAGGAAACTTCGTCGAGTACGCTCAACCTAACAGATCGGAAGAGC
+
FFFFFFFFFFFFFFFFFFFFFFFFFFFFFFFFFFFFFFFFFFFFF
@FS10000125:26:BPA73017-1023:1:1101:2730:1440 1:N:0:7
GTGTATAACTTCGTCGAGTACGCTCAACATTGAAGATCGGAAGAG
+
,,,:,,F:F:FF:FF:FF:,FFFFFF:F:,F:,FFFF::FF,F,F
@FS10000125:26:BPA73017-1023:1:1101:3060:1440 1:N:0:7
TTCACTAACTTCGTCGAGTACGCTCAATTAGGAAGATCGGAAGAG
+
,:,:FF,FFFFFFFF:::F::FFF:,F::F,,FFFFFF,F,F:F:
@FS10000125:26:BPA73017-1023:1:1101:3920:1440 1:N:0:7
GCAGGAACTTCGTCGAGTACGCTCAATACCTCAGATCGGAAGAGC
+
FFFFFFFFFFFFFFFFFFFFFFFFFFFFFFFFFFFFFFFFFFFFF
@FS10000125:26:BPA73017-1023:1:1101:5500:1440 1:N:0:7
TCTAACTTCGTCGAGTACGCTCAACGAAAGAGATCGGAAGAGCAC
+
FFFFFFFFFFFFFFFFFFFFFFFFFFFFFFFFFFFFFFFFFFFFF
@FS10000125:26:BPA73017-1023:1:1101:5960:1440 1:N:0:7
TTGGAAAACTTCGTCGAGTACGCTCAAAGAGAAAGATCGGAAGAG
+
,FFFFFFFFFFFFFFFFFFFFFFFFFFFFFFFFFFFFFFFFFFFF
@FS10000125:26:BPA73017-1023:1:1101:7160:1440 1:N:0:7
GCGGTAACTTCGTCGAGTACGCTCAATCATAAAGATCGGAAGAGC
+
:FFFFFFFFFFFFFFFFFFFFFFFFFFFFFF:FFFFFFFFFFFFF
@FS10000125:26:BPA73017-1023:1:1101:8070:1440 1:N:0:7
CCGCTAACTTCGTCGAGTACGCTCAACAATTCAGATCGGAAGAGC
+
FFFFFFFFFFFFFFFFFFFFFFFFFFFFFFFFFFFFFFFFFFFFF
@FS10000125:26:BPA73017-1023:1:1101:8630:1440 1:N:0:7
GTGTCAACTTCGTCGAGTACGCTCAATCTAAAAGATCGGAAGAGC
+
FFFFFFFFFFFFFFFFFFFFFFFFFFFFFFFFFFFFFFFFFFFFF
@FS10000125:26:BPA73017-1023:1:1101:9130:1440 1:N:0:7
GCGTAAACTTCGTCGAGTACGCTCAACAATTCAGATCGGAAGAGC
+
FFFFFFFFFFFFFFFFFFFFFFFFFFFFFFFFFFFFFFFFFFFFF
@FS10000125:26:BPA73017-1023:1:1101:9200:1440 1:N:0:7
TTGTGAACTTCGTCGAGTACGCTCAATTATGAAGATCGGAAGAGC
+
,FFFFFFFFFFFFFFFFFFFFFFFF:FFFFFFFFF:FFFFFFFFF
@FS10000125:26:BPA73017-1023:1:1101:9430:1440 1:N:0:7
TTTGGGAAACTTCGTCGAGTACGCTCAAAGAACGAGATCGGAAGA
+
FFFFFFFFFFFFFFFFFFFFFFFFFFFFFFFFFFFFFFFFFFFFF
@FS10000125:26:BPA73017-1023:1:1101:10030:1440 1:N:0:7
TTGCCAACTTCGTCGAGTACGCTCAAATTGTAAGATCGGAAGAGC
+
FF,FFFFFFFFFFFFFFFFFFFFFFFFFFFFF:FFFFFFFFFFFF
@FS10000125:26:BPA73017-1023:1:1101:10250:1440 1:N:0:7
TTGAAAACTTCGTCGAGTACGCTCAATGAGAAAGATCGGAAGAGC
+
FFFFFFFFFFFFFFFFFFFFFFFFFFFFFFFFFFFFFFFFFFFFF
@FS10000125:26:BPA73017-1023:1:1101:10670:1440 1:N:0:7
GGGTAACTTCGTCGAGTACGCTCAAAAGTTGAGATCGGAAGAGCA
+
:FFFFFFFFFFFFFFFFFFFFFFFFFFFFFFFFFFFFFFFFFFFF
@FS10000125:26:BPA73017-1023:1:1101:10740:1440 1:N:0:7
ACGTCAACTTCGTCGAGTACGCTCAAGGAGTAAGATCGGAAGAGC
+
FFF,F,F:::FF:FF,FFFF:FFFF:::,F,FFFF::F:FFFFF:
@FS10000125:26:BPA73017-1023:1:1101:12810:1440 1:N:0:7
TCGATAACTTCGTCGAGTACGCTCAAGTTACGAGATCGGAAGAGC
+
FFFFFFFFFFFFFFFFFFFFFFFFFFFFFFFFFFFFFFFFFFFFF
@FS10000125:26:BPA73017-1023:1:1101:14680:1440 1:N:0:7
TTGTTAACTTCGTCGAGTACGCTCAAAGTAAAAGATCGGAAGAGC
+
FFFFFFFFFFFFFFFFFFFFFFFFFFFFFFFFFFFFFFFFFFFFF
@FS10000125:26:BPA73017-1023:1:1101:14690:1440 1:N:0:7
TTGTTAACTTCGTCGAGTACGCTCAAAGTAAAAGATCGGAAGAGC
+
,:FFFFFFFFFFFFFFFFFFFFFFFFFFFFFFFFFFFFFFFFFFF
@FS10000125:26:BPA73017-1023:1:1101:14880:1440 1:N:0:7
TTGCAACTTCGTCGAGTACGCTCAACAATTAAGATCGGAAGAGCA
+
:FFFFFFFFFFFFFFFFFFFFFFFFFFFFFFFFFFFFFFFFFFFF
@FS10000125:26:BPA73017-1023:1:1101:14930:1440 1:N:0:7
TCGGTTAACTTCGTCGAGTACGCTCAAAAATGGAGATCGGAAGAG
+
FFFFFFFFFFFFFFFFFFFFFFFFFFFFFFFFFFFFFFFFFFFFF
@FS10000125:26:BPA73017-1023:1:1101:15300:1440 1:N:0:7
CTGCAAACTTCGTCGAGTACGCTCAAATGGCCAGATCGGAAGAGC
+
FFFFFFFFFFFFFFFFFFFFFFFFFFFFFFFFFFFFFFFFFFFFF
@FS10000125:26:BPA73017-1023:1:1101:16300:1440 1:N:0:7
TGGATAACTTCGTCGAGTACGCTCAATAAATGAGATCGGAAGAGC
+
FFFFFFFFFFFFFFFFFFFFFFFFFFFFFFFFFFFFFFFFFFFFF
@FS10000125:26:BPA73017-1023:1:1101:2170:1450 1:N:0:7
TTGGTGCAACTTCGTCGAGTACGCTCAACACCTGAGATCGGAAGA
+
,FFFFFFFFFFFFFFFFFF:FFFFFFFFFFFFFFFFFFFFFFFFF
@FS10000125:26:BPA73017-1023:1:1101:3120:1450 1:N:0:7
TTGGCGAACTTCGTCGAGTACGCTCAAATATGAAGATCGGAAGAG
+
FFFFFFFFFFFFFFFFFFFFFFFFFFFFFFFFFFFFFFFFFFFFF
@FS10000125:26:BPA73017-1023:1:1101:3240:1450 1:N:0:7
CCTAAACTTCGTCGAGTACGCTCAACAGGTTAGATCGGAAGAGCA
+
FFFFFFFFFFFFFFFFFFFFFFFFFFFFFFFFFFFFFFFFFFFFF
@FS10000125:26:BPA73017-1023:1:1101:3880:1450 1:N:0:7
TTGGTAACTTCGTCGAGTACGCTCAAAAAGAAAGATCGGAAGAGC
+
,F:FFFFFFFFFFFFFFFFFFFFFFFFFFFFFFFFFF:FFFFFFF
@FS10000125:26:BPA73017-1023:1:1101:4360:1450 1:N:0:7
TAGGAAACTTCGTCGAGTACGCTCAAGGGAGAAGATCGGAAGAGC
+
FFFFFFFFFFFFFFFFFFFFFFFFFFFFFFFFFFFFFFFFFFFFF
@FS10000125:26:BPA73017-1023:1:1101:6120:1450 1:N:0:7
TTGGAAACTTCGTCGAGTACGCTCAATTTATGAGATCGGAAGAGC
+
FFFFFFFFFFFFFFFFFFFFFFFFFFFFFFFFFFFFFFFFFFFFF
@FS10000125:26:BPA73017-1023:1:1101:6810:1450 1:N:0:7
CCGGGGGAACTTCGTCGAGTACGCTCAATTGACTAGATCGGAAGA
+
FFF,,FF:FF::F,F:,,,F:F:FFF,,FF,FF:FFFFF,FF:FF
@FS10000125:26:BPA73017-1023:1:1101:8100:1450 1:N:0:7
GCGCAAACTTCGTCGAGTACGCTCAAAGCAATAGATCGGAAGAGC
+
,FFFFFFFFFFFFFFFFFFFFFFFFFFF:FF:FFFFFFFFFFFFF
@FS10000125:26:BPA73017-1023:1:1101:8210:1450 1:N:0:7
AACGGAACTTCGTCGAGTACGCTCAATGGCAGAGATCGGAAGAGC
+
,FF,FFFFFFFFFFFFFFFFFFFFF:FFFFFFFFFFFF,F:F:FF
@FS10000125:26:BPA73017-1023:1:1101:8290:1450 1:N:0:7
CCCTCCCAACTTCGTCGAGTACGCTCAAGTGCCTAGATCGGAAGA
+
FFFFFFFFFFFFFFFFFFFFFFFFFFFFFFFFFFFFFFFFFFFFF
@FS10000125:26:BPA73017-1023:1:1101:8300:1450 1:N:0:7
CGGCTCAAATTTCGTCGAGTACGCTCAAAATATGAGATCGGAAGA
+
FFFFFFFFFFFFFFFFFFFFFFFFFFFFFFFFFFFFFFFFFFFFF
@FS10000125:26:BPA73017-1023:1:1101:8790:1450 1:N:0:7
TAGTAACCTTCGTCGAGTACGCTCAACCAGTAAGATCGGAAGAGC
+
FFFFFFFFFFFFFFFFFFFFFFFFFFFFFFFFFFFFFFFFFFFFF
@FS10000125:26:BPA73017-1023:1:1101:8900:1450 1:N:0:7
TCGCTAACTTCGTCGAGTACGCTCAATTGACGGATCGGAAGAGCA
+
FFFFFFFFFFFFFFFFFFFFFFFFFFFFFFFFFFFFFFFFFFFFF
@FS10000125:26:BPA73017-1023:1:1101:9240:1450 1:N:0:7
TTGACTGGACTTCGTCGAGTACGCTCAAGAGACAAGATCGGAAGA
+
FFFFFFFFFFFFFFFFFFFFFFFFFFFFFFFFFFFFFFFFFFFFF
@FS10000125:26:BPA73017-1023:1:1101:9310:1450 1:N:0:7
ACGCTTAACTTCGTCGAGTACGCTCAATCGACCAGATCGGAAGAG
+
FFFFFFFFFFFFFFFFFFFFFFFFFFFFFFFFFFFFFFFFFFFFF
@FS10000125:26:BPA73017-1023:1:1101:10360:1450 1:N:0:7
TTGCCAACTTCGTCGAGTACGCTCAAGGCAAGAGATCGGAAGAGC
+
FFFFFFFFFFFFFFFFFFFFFFFFFFFFFFFFFFFFFFFFFFFFF
@FS10000125:26:BPA73017-1023:1:1101:11510:1450 1:N:0:7
TCGGAACTTCGTCGAGTACGCTCAATGCCAAAGATCGGAAGAGCA
+
FFFFFFFFFFFFFFFFFFFFFFF:FFFFFFFFFFFFFFFFFFFFF
@FS10000125:26:BPA73017-1023:1:1101:11600:1450 1:N:0:7
GCGAAAACTTCGTCGAGTACGCTCAACAGACAAGATCGGAAGAGC
+
FFFFFFFFFFFFFFFFFFFFFFFFFFFFFFFFFFFFFFFFFFFFF
@FS10000125:26:BPA73017-1023:1:1101:11680:1450 1:N:0:7
GAGCCAACTTCGTCGAGTACGCTCAAGGGCCCAGATCGGAAGAGC
+
FFFFFFFFFFFFFFFFFFFFFFFFFFFFFFFFFFFFFFFFFFFFF
@FS10000125:26:BPA73017-1023:1:1101:12940:1450 1:N:0:7
GACTTAACTTCGTCGAGTACGCTCAAGTTCAGAGATCGGAAGAGC
+
FFFFFFFFFFFFFFFFFFFFFFFFFFFFFFFFFFFFFFFFFFFFF
@FS10000125:26:BPA73017-1023:1:1101:14980:1450 1:N:0:7
TTGCTGAACTTCGTCGAGTACGCTCAAAATTCAAGATCGGAAGAG
+
FFFFFFFFFFFFFFFFFFFFFFFFFFFFFFFFFFFFFFFFFFFFF
@FS10000125:26:BPA73017-1023:1:1101:15860:1450 1:N:0:7
TGGTTAACTTCGTCGAGTACGCTCAACTCTAGAGATCGGAAGAGC
+
FFFFFFFFFFFFFFFFFFFFFFFFFFFFFFFFFFFFFFFFFFFFF
@FS10000125:26:BPA73017-1023:1:1101:16120:1450 1:N:0:7
TCGAGAACTTCGTCGAGTACGCTCAAGAATGGAGATCGGAAGAGC
+
FFFFFFFFFFFFFFFFFFFFFFFFFFFFFFFFFFFFFFFFFFFFF
@FS10000125:26:BPA73017-1023:1:1101:16440:1450 1:N:0:7
TTGTATAACTTCGTCGAGTACGCTCAAATGGTCAGATCGGAAGAG
+
FFFFFFFFFFFFFFFFFFFFFFFFFFFFFFFFFFFFFFFFFFFFF
@FS10000125:26:BPA73017-1023:1:1101:1050:1460 1:N:0:7
TCATTGAACTTCGTCGAGTACGCTCAACCTGAAAGATCGGAAGAG
+
FFFFFFFFFFFFFFFFFFFFFFFFFFFFFFFFFFFFFFFFFFFFF
@FS10000125:26:BPA73017-1023:1:1101:2580:1460 1:N:0:7
GCGACTGGACTTCGTCGAGTACGCTCAAATTTGCAGATCGGAAGA
+
FFFFFFFFFFFFFFFFFFFFFFFFFFFFFFFFFFFFFFFFFFFFF
@FS10000125:26:BPA73017-1023:1:1101:2740:1460 1:N:0:7
TTGTTAAACTTCGTCGAGTACGCTCAAACGTGAAGATCGGAAGAG
+
FFFFFFFFFFFFFFFFFFFFFFFFFFFFFFFFFFFFFFFFFFFFF
@FS10000125:26:BPA73017-1023:1:1101:2840:1460 1:N:0:7
TTGTCAACTTCGTCGAGTACGCTCAACCGAGAAGATCGGAAGAGC
+
FFFFFFFFFFFFFFFFFFFFFFFFFFFFFFFFFFFFFFFFFFFFF
@FS10000125:26:BPA73017-1023:1:1101:3150:1460 1:N:0:7
TTGCTAACTTCGTCGAGTACGCTCAAGATGAAAGATCGGAAGAGC
+
FFFFFFFFFFFFFFFFFFFFFFFFFFFFFFFFFFFFFFFFFFFFF
@FS10000125:26:BPA73017-1023:1:1101:4400:1460 1:N:0:7
CCGAAAACTTCGTCGAGTACGCTCAACCATAGAGATCGGAAGAGC
+
FFFFFFFFFFFFFFFFFFFFFFFFFFFFFFFFFFFFFFFFFFFFF
@FS10000125:26:BPA73017-1023:1:1101:4810:1460 1:N:0:7
TTGAGCAACTTCGTCGAGTACGCTCAAGTAAAGAGATCGGAAGAG
+
FFFFFFFFFFFFFFFFFFFFFFFFFFFFFFFFFFFFFFFFFFFFF
@FS10000125:26:BPA73017-1023:1:1101:5790:1460 1:N:0:7
TCGTAAACTTCGTCGAGTACGCTCAAAAACTAAGATCGGAAGAGC
+
FFFFFFFFFFFFFFFFFFFFFFFFFFFFFFFFFFFFFFFFFFFFF
@FS10000125:26:BPA73017-1023:1:1101:5870:1460 1:N:0:7
TCGCCAAACTTCGTCGAGTACGCTCAATGTATGAGATCGGAAGAG
+
FFFFFFFFFFFFFFFFFFFFFFFFFFFFFFFFFFFFFFFFFFFFF
@FS10000125:26:BPA73017-1023:1:1101:6040:1460 1:N:0:7
TTGACTGGACTTCGTCGAGTACGCTCAACGGTTTAGATCGGAAGA
+
FFFFFFFFFFFFFFFFFFFFFFFFFFFFFFFFFFFFFFFFFFFFF
@FS10000125:26:BPA73017-1023:1:1101:6260:1460 1:N:0:7
GCGCTAACTTCGTCGAGTACGCTCAAAATGACAGATCGGAAGAGC
+
FF:FFFFFFFFFFFFFFFFFFFFFFFFFFFFFFFFFFFFFFFFFF
@FS10000125:26:BPA73017-1023:1:1101:6480:1460 1:N:0:7
GCGCTAACTTCGTCGAGTACGCTCAAAGTTTAAGATCGGAAGAGC
+
FFFFFFFFFFFFFFFFFFFFFFFFFFFFFFFFFFFFFFFFFFFFF
@FS10000125:26:BPA73017-1023:1:1101:6510:1460 1:N:0:7
TTGACTGGACTTCGTCGAGTACGCTCAAAACGAGAGATCGGAAGA
+
FFFFFFFFFFFFFFFFFFFFFFFFFFFFFFFFFFFFFFFFFFFFF
@FS10000125:26:BPA73017-1023:1:1101:6600:1460 1:N:0:7
CCGAACTTCGTCGAGTACGCTCAAGAGGAAAGATCGGAAGAGCAC
+
FFFFFFFFFFFFFFFFFFFFFFFFFFFFFFFFFFFFFFFFFFFFF
@FS10000125:26:BPA73017-1023:1:1101:6610:1460 1:N:0:7
AGGGGAACTTCGTCGAGTACGCTCAACATAAAAGATCGGAAGAGC
+
FF:FFFFFF:::FFFFF:FFFFFFFFFF,FF:FFFFFFFFFFFFF
@FS10000125:26:BPA73017-1023:1:1101:7470:1460 1:N:0:7
TCGCAACTTCGTCGAGTACGCTCAAAAGCCAAGATCGGAAGAGCA
+
FFFFFFFFFFFFFFFFFFFFFFFFFFFFFFFFFFFFFFFFFFFFF
@FS10000125:26:BPA73017-1023:1:1101:8520:1460 1:N:0:7
TTGACTGGACTTCGTCGAGTACGCTCAAGATGCAAGATCGGAAGA
+
FFFFFFFFFFFFFFFFFFFFFFFFFFFFFFFFFFFFFFFFFFFFF
@FS10000125:26:BPA73017-1023:1:1101:9370:1460 1:N:0:7
AAGAGAGAACTTCGTCGAGTACGCTCAAACATAAAGATCGGAAGA
+
FFFFFFFFFFFFFFFFFFFFFFFFFFFFFFFFFFFFFFFFFFFFF
@FS10000125:26:BPA73017-1023:1:1101:9510:1460 1:N:0:7
AAGCAACTTCGTCGAGTACGCTCAATTTTTGAGATCGGAAGAGCA
+
FFFFFFFFFFFFFFFFFFFFFFFFFFFFFFFFFFFFFFFFFFFFF
@FS10000125:26:BPA73017-1023:1:1101:10220:1460 1:N:0:7
TTGTACAACTTCGTCGAGTACGCTCAAATCTTGAGATCGGAAGAG
+
::,FFFFFFFFFFFF:FFFFFF:FF,F:FFF,F,F:FFFFF:F:F
@FS10000125:26:BPA73017-1023:1:1101:10260:1460 1:N:0:7
TCGCAGCTTCGTCGAGTACGCTCAATGACCAAGATCGGAAGAGCA
+
FFFFFFFFFFFFFFFFFFFFFFFFFFFFFFFFFFFFFFFFFFFFF
@FS10000125:26:BPA73017-1023:1:1101:10860:1460 1:N:0:7
TTGCTAGCTTCGTCGAGTACGCTCAATGAGGCAGATCGGAAGAGC
+
FFFFFFFFFFFFFFFFFFFFFFFFFFFFFFFFFFFFFFFFFFFFF
@FS10000125:26:BPA73017-1023:1:1101:11900:1460 1:N:0:7
TTGACTGGACTTCGTCGAGTACGCTCAATCTGGAAGATCGGAAGA
+
FFFFFFFFFFFFFFFFFFFFFFFFFFFFFFFFFFFFFFFFFFFFF
@FS10000125:26:BPA73017-1023:1:1101:13420:1460 1:N:0:7
TTGTAATTTCGTCGAGTACGCTCAATGATGTAGATCGGAAGAGCA
+
FFFFFFFFFFFFFFFFFFFFFFFFFFFFFFFFFFFFFFFFFFFFF
@FS10000125:26:BPA73017-1023:1:1101:13580:1460 1:N:0:7
TCGTTCAACTTCGTCGAGTACGCTCAACGAGTAAGTTCGGAAGAG
+
:FFFF:F,FFF:,:F,FF:FF::,:F,F:F,,F:,,,:FFFFFFF
@FS10000125:26:BPA73017-1023:1:1101:15040:1460 1:N:0:7
CCGTAAACTTCGTCGAGTACGCTCAAATATAAAGATCGGAAGAGC
+
FFFFFFFFFFFFFFFFFFFFFFFFFFFFFFFFFFFFFFFFFFFFF
@FS10000125:26:BPA73017-1023:1:1101:15910:1460 1:N:0:7
GCGCGAACTACTGTCGAGTACGCTCAAGTTGAAAGATCGGAAGAG
+
FFFFFFFFFFFFFFFFFFFFFFFFFFFFFFFFFFFFFFFFFFFFF
@FS10000125:26:BPA73017-1023:1:1101:16020:1460 1:N:0:7
TATCGAACTTCGTCGAGTACGCTCAAGGAGACAGATCGGAAGAGC
+
FFFFFFFFFFFFFFFFFFFFFFFFFFFFFFFFFFFFFFFFFFFFF
@FS10000125:26:BPA73017-1023:1:1101:16480:1460 1:N:0:7
CCGCTTAACTTCGTCGAGTACGCTCAAACAGCCAGATCGGAAGAG
+
FFFFFFFFFFFFFFFFFFFFFFFFFFFFFFFFFFFFFFFFFFFFF
@FS10000125:26:BPA73017-1023:1:1101:1650:1470 1:N:0:7
CCGTGAACTTCGTCGAGTACGCTCAATGTATTAGATCGGAAGAGC
+
FFFFFFFFFFFFFFFFFFFFFFFFFFFFFFFFFFFFFFFFFFFFF
@FS10000125:26:BPA73017-1023:1:1101:2010:1470 1:N:0:7
TTGATCAACTTCGTCGAGTACGCTCAACTTGTAAGATCGGAAGAG
+
FFFFFFFFFFFFFFFFFFFFFFFFFFFFFFFFFFFFFFFFFFFFF
@FS10000125:26:BPA73017-1023:1:1101:3780:1470 1:N:0:7
TTGACAACTTCGTCGAGTACGCTCAATAGACAAGATCGGAAGAGC
+
FFFFFFFFFFFFFFFFFFFFFFFFFFFFFFFFFFFFFFFFFFFFF
@FS10000125:26:BPA73017-1023:1:1101:4020:1470 1:N:0:7
TTGACTGGACTTCGTCGAGTACGCTCAAGCCGATAGATCGGAAGA
+
FFFFFFFFFFFFFFFFFFFFFFFFFFFFFFFFFFFFFFFFFFFFF
@FS10000125:26:BPA73017-1023:1:1101:4270:1470 1:N:0:7
TCAGGAACTTCGTCGAGTACGCTCAACCTGTTAGATCGGAAGAGC
+
FFFFFFFFFFFFFFFFFFFFFFFFFFFFFFFFFFFFFFFFFFFFF
@FS10000125:26:BPA73017-1023:1:1101:4820:1470 1:N:0:7
TGGCCAACTTCGTCGAGTACGCTCAACGTCAGAGATCGGAAGAGC
+
FFFFFFFFFFFFFFFFFFFFFFFFFFFFFFFFFFFFFFFFFFFFF
@FS10000125:26:BPA73017-1023:1:1101:4840:1470 1:N:0:7
TTGGGAACTTCGTCGAGTACGCTCAAATTTTTAGATCGGAAGAGC
+
FFF,:F:FF:FFFFF:FFFFFFFFF,FFFFFFF:FFFF:FFFFFF
@FS10000125:26:BPA73017-1023:1:1101:4930:1470 1:N:0:7
TCGGGAATTTCGTCGAGTACGCTCAAGAGCGGAGATCGGAAGAGC
+
FFFFFFFFFFFFFFFFFFFFFFFFFFFFFFFFFFFFFFFFFFFFF
@FS10000125:26:BPA73017-1023:1:1101:5200:1470 1:N:0:7
TTGAAAACTTCGTCGAGTACGCTCAAATGTTAAGATCGGAAGAGC
+
FFFFFFFFFFFFFFFFFFFFFFFFFFFFFFFFFFFFFFFFFFFFF
@FS10000125:26:BPA73017-1023:1:1101:5330:1470 1:N:0:7
CCGAACTTCGTCGAGTACGCTCAATTTGTGAGATCGGAAGAGCAC
+
FFFFFFFFFFFFFFFFFFFFFFFFFFFFFFFFFFFFFFFFFFFFF
@FS10000125:26:BPA73017-1023:1:1101:6170:1470 1:N:0:7
TTGATGAACTTCGTCGAGTACGCTCAAGTAAAAAGATCGGAAGAG
+
FFFFFFFFFFFFFFFFFFFFFFFFFFFFFFFFFFFFFFFFFFFFF
@FS10000125:26:BPA73017-1023:1:1101:6730:1470 1:N:0:7
CGGCTAACTTCGTCGAGTACGCTCAACAAGTAAGATCGGAAGAGC
+
FFFFFFFFFFFFFFFFFFFFFFFFFFFFFFFFFFFFFFFFFFFFF
@FS10000125:26:BPA73017-1023:1:1101:7130:1470 1:N:0:7
CTGGCAACTTCGTCGAGTACGCTCAAATGTTTAGATCGGAAGAGC
+
FFFFFFFFFFFFFFFFFFFFFFFFFFFFFFFFFFFFFFFFFFFFF
@FS10000125:26:BPA73017-1023:1:1101:8890:1470 1:N:0:7
GCGAGACCTTCGTCGAGTACGCTCAATTCACAAGATCGGAAGAGC
+
FFFFFFF:FFFFFFFFFFFFFFFFF:FFFFFFFFFFFFFFFFFFF
@FS10000125:26:BPA73017-1023:1:1101:9090:1470 1:N:0:7
GCGCCAACTTCGTCGAGTACGCTCAAACTTGAAGATCGGAAGAGC
+
:FFFFFFFFFFFFFFFFFFFFFFFFFFFFFFFFFFFFFFFFFFFF
@FS10000125:26:BPA73017-1023:1:1101:10630:1470 1:N:0:7
TTGGCAACTTCGTCGAGTACGCTCAAGTCGATAGATCGGAAGAGC
+
FFFFFFFFFFFFFFFFFFFFFFFFFFFFFFFFFFFFFFFFFFFFF
@FS10000125:26:BPA73017-1023:1:1101:11560:1470 1:N:0:7
ACGTAACTTCGTCGAGTACGCTCAATGAGTTAGATCGGAAGAGCA
+
FFFFFFFFFFFFFFFFFFFFFFFFFFFFFFFFFFFFFFFFFFFF:
@FS10000125:26:BPA73017-1023:1:1101:11740:1470 1:N:0:7
GCGAAGACTTTCGTCGAGTACGCTCAAAGAGAAAGATCGGAAGAG
+
FFFFFFFFFFFFFFFFFFFFFFFFFFFFFFFFFFFFFFFFFFFFF
@FS10000125:26:BPA73017-1023:1:1101:12600:1470 1:N:0:7
TCGCTGAACTTCGTCGAGTACGCTCAACAACCGAGATCGGAAGAG
+
FFFFFFFFFFFFFFFFFFFFFFFFFFFFFFFFFFFFFFFFFFFFF
@FS10000125:26:BPA73017-1023:1:1101:12770:1470 1:N:0:7
TCGCCAACTTCGTCGAGTACGCTCAATGAATCAGATCGGAAGAGC
+
FFFFFFFFFFFFFFFFFFFFFFFFFFFFFFFFFFFFFFFFFFFFF
@FS10000125:26:BPA73017-1023:1:1101:13250:1470 1:N:0:7
TTGCAAACTTCGTCGAGTACGCTCAAGTTCTAAGATCGGAAGAGC
+
FFFFFFFFFFFFFFFFFFFFFFFFFFFFFFFFFFFFFFFFFFFFF
@FS10000125:26:BPA73017-1023:1:1101:13490:1470 1:N:0:7
GGGGCAACTTCGTCGAGTACGCTCAACAGTCTAGATCGGAAGAGC
+
:FFFFFFFFFFFFFFFFFFFFFFFFFFFFFFFFFFFFFFFFFFFF
@FS10000125:26:BPA73017-1023:1:1101:14780:1470 1:N:0:7
GCGGGAACTTCGTCGAGTACGCTCAAATAAGTAGATCGGAAGAGC
+
:F:FFFFFFFFFFFFFFFFFFFFFFFFFFFFFFFFFFFFFFFFFF
@FS10000125:26:BPA73017-1023:1:1101:15410:1470 1:N:0:7
TCTGCAACTTCGTCGAGTACGCTCAAGAGCCCAGATCGGAAGAGC
+
FFFFFF:FFFFFFFFFFFFFFFFFF:FFFFFFFFFFFFFFFFFFF
@FS10000125:26:BPA73017-1023:1:1101:15590:1470 1:N:0:7
TCGTATAACTTCGTCGAGTACGCTCTATATATCTGATCGGAAGAG
+
FFF,,:,F,:F:::F:FF::,,F::,FF,FF,,,::F:,FFF:F:
@FS10000125:26:BPA73017-1023:1:1101:15680:1470 1:N:0:7
CCGGAAACTTCGTCGAGTACGCTCAATCATTTAGATCGGAAGAGC
+
FFFFFFFFFFFFFFFFFFFFFFFFFFFFFFFFFFFFFFFFFFFFF
@FS10000125:26:BPA73017-1023:1:1101:16130:1470 1:N:0:7
TAGCAAACTTCGTCGAGTACGCTCAACCCGGAAGATCGGAAGAGC
+
FFFFFFFFFFFFFFFFFFFFFFFFFFFFFFFFFFFFFFFFFFFFF
@FS10000125:26:BPA73017-1023:1:1101:16450:1470 1:N:0:7
CCGGAACTTCGTCGAGTACGCTCAATATCACAGATCGGAAGAGCA
+
FFFFFFFFFFFFFFFFFFFFFFFFFFFFFFFFFFFFFFFFFFFFF
@FS10000125:26:BPA73017-1023:1:1101:2910:1480 1:N:0:7
TCACTAACTTCGTCGAATACGCTCAAATCAATAGATCGGAAGAGC
+
,:,FFFFF:FF:FF,FFFF::FF:,FF:FFFF,:FF::FFFFF,F
@FS10000125:26:BPA73017-1023:1:1101:3200:1480 1:N:0:7
TTGTATCACTTCGTCGAGTACGCTCAACTCACAAGATCGGAAGAG
+
FFFFFFFFFFFFFFFFFFFFFFFFFFFFFFFFFFFFFFFFFFFFF
@FS10000125:26:BPA73017-1023:1:1101:3650:1480 1:N:0:7
TCGCAAACTTCGTCGAGTACGCTCAACATCAGAGATCGGAAGAGC
+
FFFFFFFFFFFFFFFFFFFFFFFFFFFFFFFFFFFFFFFFFFFFF
@FS10000125:26:BPA73017-1023:1:1101:4290:1480 1:N:0:7
TCGAGTACGCTCAAATAACAAGATCGGAAGAGCACACGTCTGAAC
+
FFFFFFFFFFFFFFFFFFFFFFFFFFFFFFFFFFFFFFFFFFFFF
@FS10000125:26:BPA73017-1023:1:1101:5250:1480 1:N:0:7
TCGACTGGACTTCGTCGAGTACGCTCAACGATTAAGATCGGAAGA
+
F,FF:,,,FFFFFFFFFFFFFFFFFFFFF:F,,,FFFFFFFFFFF
@FS10000125:26:BPA73017-1023:1:1101:6130:1480 1:N:0:7
TTGTAGAACTTCGTCGAGTACGCTCAAGCCGAGAGATCGGAAGAG
+
,FFFFF:FFFFFFFFFFFFFFFFFF:FFFFFFFFFFFFFFFFFFF
@FS10000125:26:BPA73017-1023:1:1101:7220:1480 1:N:0:7
TCGCATAACTTCGTCGAGTACGCTCAACGAATAAGATCGGAAGAG
+
FFFFFFFFFFFFFFFFFFFFFFFFFFFFFFFFFFFFFFFFFFFFF
@FS10000125:26:BPA73017-1023:1:1101:7330:1480 1:N:0:7
TCGCCAACTTCGTCGAGTACGCTCAACTTTACAGATCGGAAGAGC
+
FFFFFFFFFFFFFFFFFFFFFFFFFFFFFFFFFFFFFFFFFFFFF
@FS10000125:26:BPA73017-1023:1:1101:8020:1480 1:N:0:7
TCCAGAACTTCGTCGAGTACGCCCAATCCAAAAGATCGGAAGAGC
+
FFFFFFFF,F:F,,,,FFF::FF:FFFF::,,:F,F:,FFF::F:
@FS10000125:26:BPA73017-1023:1:1101:9860:1480 1:N:0:7
TCGAAGAACTTCGTCGAGTACGCTCAAAGACTGAGATCGGAAGAG
+
FFFFFFFFFFFFFFFFFFFFFFFFFFFFFFFFFFFFFFFFFFFFF
@FS10000125:26:BPA73017-1023:1:1101:10190:1480 1:N:0:7
TAGTTAACTTCGTCGAGTACGCTCAATCTTTAAGATCGGAAGAGC
+
FFFFFFFFFFFFFFFFFFFFFFFFFFFFFFFFFFFFFFFFFFFFF
@FS10000125:26:BPA73017-1023:1:1101:11330:1480 1:N:0:7
TGGAAACTTCGTCGAGTACGCTCAAAGGGTAAGATCGGAAGAGCA
+
FFFFFFFFFFFFFFFFFFFFFFFFFFFFFFFFFFFFFFFFFFFFF
@FS10000125:26:BPA73017-1023:1:1101:11960:1480 1:N:0:7
TCGTCACCTTCGTCGAGTACGCTCAATTCTAGAGATCGGAAGAGC
+
FFFFFFFFFFFFFFFFFFFFFFFFFFFFFFFFFFFFFFFFFFFFF
@FS10000125:26:BPA73017-1023:1:1101:11990:1480 1:N:0:7
GCGCAAACTTCGTCGAGTACGCTCAATCAATTAGATCGGAAGAGC
+
,F,FFF:FFFFFFFFF,FFFFFFF:FFFFFFF::FFF:FF,FF:F
@FS10000125:26:BPA73017-1023:1:1101:13770:1480 1:N:0:7
TTACAAAACTTCGTCGAGTACGCTCAAAATTGTAGATCGGAAGAG
+
FFFFFFFFFFFFFFFFFFFFFFFFFFFFFFFFFFFFFFFFFFFFF
@FS10000125:26:BPA73017-1023:1:1101:14050:1480 1:N:0:7
TCGAAAACTTCGTCGAGTACGCTCAAGATTGAAGATCGGAAGAGC
+
FFFFFFFFFFFFFFFFFFFFFFFFFFFFFFFFFFFFFFFFFFFFF
@FS10000125:26:BPA73017-1023:1:1101:14270:1480 1:N:0:7
TTGCCTAACTTCGTCGAGTACGCTCAAGGATTGAGATCGGAAGAG
+
,FFFFFFFFFFFFFFFFFFFFFFFFFFFFFFFFFFFFFFFFFFFF
@FS10000125:26:BPA73017-1023:1:1101:15470:1480 1:N:0:7
TGGAAAAACTTCGTCGAGTACGCTCAATGATAAAGATCGGAAGAG
+
FFFFFFFFFFFFFFFFFFFFFFFFFFFFFFFFFFFFFFFFFFFFF
@FS10000125:26:BPA73017-1023:1:1101:15590:1480 1:N:0:7
CCGTAACTTCGTCGAGTACGCTCAAATAGTGAGATCGGAAGAGCA
+
FFFFFFFFFFFFFFFFFFFFFFFFFFFFFFFFFFFFFFFFFFFFF
@FS10000125:26:BPA73017-1023:1:1101:16020:1480 1:N:0:7
GTGACAACTTCGTCGAGTACGCTCAACTCATCAGATCGGAAGAGC
+
,,FFFFFFF:FFFFFFFFFFFFFFFFFFFFFFFFFFFF:FFFFFF
@FS10000125:26:BPA73017-1023:1:1101:16280:1480 1:N:0:7
TTGACCAACTTCGTCGAGTACGCTCAACCCTAAAGATCGGAAGAG
+
FFFFF:FF::FF:FF:FFFF::FF:,FF:F:FFFFFFF:FFF:FF
@FS10000125:26:BPA73017-1023:1:1101:2080:1490 1:N:0:7
TTGGTTAACTTCGTCGAGTACGCTCAACGCAACAGATCGGAAGGG
+
FFFFFFFFFFFFFFFFFFFFFFFFFFFFFFFFFFFFFFFFFFF,F
@FS10000125:26:BPA73017-1023:1:1101:6080:1490 1:N:0:7
TCTACAACTTCGTCGAGTACGCTCAAATGACTAGATCGGAAGAGC
+
FFFFFFFFFFFFFFFFFFFFFFFFFFFFFFFFFFFFFFFFFFFFF
@FS10000125:26:BPA73017-1023:1:1101:7100:1490 1:N:0:7
TTGATAACTTCGTCGAGTACGCTCAAATTAACAGATCGGAAGAGC
+
:F,:FFFFFFFFFFFFFFFF:FFF,F,FFFFFFFFFF:FFFFF:F
@FS10000125:26:BPA73017-1023:1:1101:8340:1490 1:N:0:7
TCGCAACTTCGTCGAGTACGCTCAAATCTCGAGATCGGAAGAGCA
+
FFFFFFFFFFFFFFFFFFFFFFFFFFFFFFFFFFFFFFFFFFFFF
@FS10000125:26:BPA73017-1023:1:1101:8660:1490 1:N:0:7
TCCTCAACTTCGTCGAGTACGCTCAACTGGACAGATCGGAAGAGC
+
,,F:FFFF:::F::FFFFF:FFFF,FF:,,:FF,F,F:F:,:FFF
@FS10000125:26:BPA73017-1023:1:1101:8910:1490 1:N:0:7
TCGCAATACCTTCGTCGAGTACGCTCAAAGGTATAGATCGGAAGA
+
FFFFFFFFFFFFFFFFFFFFFFFFFFFFFFFFFFFFFFFFFFFFF
@FS10000125:26:BPA73017-1023:1:1101:9960:1490 1:N:0:7
TCGCAGGACTTCGTCGAGTACGCTCAAAATAGTAGATCGGAAGAG
+
FFFFFFFFFFFFFFFFFFFFFFFFFFFFFFFFFFFFFFFFFFFFF
@FS10000125:26:BPA73017-1023:1:1101:12400:1490 1:N:0:7
GCGTAACTTCGTCGAGTACGCTCAAATGTGTAGATCGGAAGAGCA
+
FFFFFFFFFFFFFFFFFFFFFFFFFFFFFFFFFFFFFFFFFFFFF
@FS10000125:26:BPA73017-1023:1:1101:14300:1490 1:N:0:7
TTGCAAAACTTCGTCGAGTACGCTCAATACATTAGATCGGAAGAG
+
FFFFFFFFFFFFFFFFFFFFFFFFFFFFFFFFFFFFFFFFFFFFF
@FS10000125:26:BPA73017-1023:1:1101:14470:1490 1:N:0:7
GGGAAAACTTCGTCGAGTACGCTCAAAAGTCGAGATCGGAAGAGC
+
FFFFFFFFFFFFFFFFFFFFFFFFFFFFFFFFFFFFFFFFFFFFF
@FS10000125:26:BPA73017-1023:1:1101:1380:1500 1:N:0:7
GCGTTAACTTCGTCGAGTACGCTCAAATTTGTAGATCGGAAGAGC
+
FFFFFFFFFFFFFFFFFFFFFFFFFFFFFFFFFFFFFFFFFFFFF
@FS10000125:26:BPA73017-1023:1:1101:1940:1500 1:N:0:7
TTGACTGGACTTCGTCGAGTACGCTCAAGATCGAAGATCGGAAGA
+
FFFFFFFFFFFFFFFFFFFFFFFFFFFFFFFFFFFFFFFFFFFFF
@FS10000125:26:BPA73017-1023:1:1101:2560:1500 1:N:0:7
GCGCAAACTTCGTCGAGTACGCTCAATTACTTAGATCGGAAGAGC
+
FFFFFFFFFFFFFFFFFFFFFFFFFFFFFFFFFFFFFFFFFFFFF
@FS10000125:26:BPA73017-1023:1:1101:4080:1500 1:N:0:7
TCTATTAAACTTCGTCGAGTACGCTCAAGTTGGTAGATCGGAAGA
+
FFFFFFFFFFFFFFFFFFFFFFFFFFFF:FF,,:FFFFFFFFFFF
@FS10000125:26:BPA73017-1023:1:1101:5950:1500 1:N:0:7
TCGCTAACTTCGTCGAGTACGCTCAATTAAACAGATCGGAAGAGC
+
FFFFFFFFFFFFFFFFFFFFFFFFFFFFFFFFFFFFFFFFFFFFF
@FS10000125:26:BPA73017-1023:1:1101:6270:1500 1:N:0:7
TTGGCAACTTCGTCGAGTACGCTCAACGGGGCAGATCGGAAGAGC
+
:,FF,:FFFFFFFFFFFFFFFFFFFFF::,F,FFFFFFFFFFFFF
@FS10000125:26:BPA73017-1023:1:1101:7540:1500 1:N:0:7
TGCTAACTTCGTCGAGTACGCTCAATAAGATAGATCGGAAGAGCA
+
FFFFFFFFFFFFFFFFFFFFFFFFFFFFFFFFFFFFFFFFFFFFF
@FS10000125:26:BPA73017-1023:1:1101:7590:1500 1:N:0:7
GCGCTAACTTCGTCGAGTACGCTCAATCGTTCAGATCGGAAGAGC
+
FFFFFFFFFFFFFFFFFFFFFFFFFFFFFFFFFFFFFFFFFFFFF
@FS10000125:26:BPA73017-1023:1:1101:8560:1500 1:N:0:7
TCTAAGAAACTTCGTCGAGTACGCTCAAGATAACAGATCGGAAGA
+
FFFFFFFFFFFFFFFFFFFFFFFFFFFFFFFFFFFFFFFFFFFFF
@FS10000125:26:BPA73017-1023:1:1101:8980:1500 1:N:0:7
TTTTGGCCAACTTCGTCGAGTACGCTCAATGCTGAAGATCGGAAG
+
FFFFFFFFFFFFFFFFFFFFFFFFFFFFFFFFFFFFFFFFFFFFF
@FS10000125:26:BPA73017-1023:1:1101:9770:1500 1:N:0:7
TCGCTCACAACTTCGTCGAGTACGCTCAAGCTGGTAGATCGGAAG
+
F:FF:,,::FFFFFFFFFFFFFFFFFFFFF,,,,:FFFFFFFFFF
@FS10000125:26:BPA73017-1023:1:1101:9990:1500 1:N:0:7
GCGGCAACTTCGTCGAGTACGCTCAATCAGAGAGATCGGAAGAGC
+
,F,FFF:FFFFFFFFFFFFFFFFFFFFFF:FF:FFFFFFF:F:FF
@FS10000125:26:BPA73017-1023:1:1101:12630:1500 1:N:0:7
TTGACTGGACTTCGTCGAGTACGCTCAATGACCGAGATCGGAAGA
+
FFFFFFFFFFFFFFFFFFFFFFFFFFFF,:FF,FFFFFFFFFFFF
@FS10000125:26:BPA73017-1023:1:1101:12790:1500 1:N:0:7
TCGCCAACTTCGTCGAGTACGCTCAATGGCCCAGATCGGAAGAGC
+
FFFFFFFFFFFFFFFFFFFFFFFFFFFFFFFFFFFFFFFFFFFFF
@FS10000125:26:BPA73017-1023:1:1101:13100:1500 1:N:0:7
CCGTAGAACTTCGTCGAGTACGCTCAAGCGATAAGATCGGAAGAG
+
FFFFFFFFFFFFFFFFFFFFFFFFFFFFFFFFFFFFFFFFFFFFF
@FS10000125:26:BPA73017-1023:1:1101:13330:1500 1:N:0:7
TCGAAAACTTCGTCGAGTACGCTCAAAATATCAGATCGGAAGAGC
+
FFFFFFFFFFFFFFFFFFFFFFFFFFFFFFFFFFFFFFFFFFFFF
@FS10000125:26:BPA73017-1023:1:1101:14120:1500 1:N:0:7
GCCCCAACAACTTCGTCGAGTACGCTCAAACATTAAGATCGGAAG
+
,FFFFFFFFFFFFFFFFFFFFFFFFFFFFFFFFFFFFFFFFFFFF
@FS10000125:26:BPA73017-1023:1:1101:14600:1500 1:N:0:7
TTGAAAACTTCGTCGAGTACGCTCAAAGGGATAGATCGGAAGAGC
+
FFFFFF,FFFFFFFF:FFFFFFFFF:FF:F,:FFFFFFFFFFFFF
@FS10000125:26:BPA73017-1023:1:1101:14990:1500 1:N:0:7
TTGAGGGAACTTCGTCGAGTACGCTCAAATCTAAAGATCGGAAGA
+
FFFFFFFFFFFFFFFFFFFFFFFFFFFFFFFFFFFFFFFFFFFFF
@FS10000125:26:BPA73017-1023:1:1101:15260:1500 1:N:0:7
GGGGGAACTTCGTCGAGTACGCTCAATCAAGTAGATCGGAAGAGC
+
FFFFFFFFFFFFFFFFFFFFFFFFFFFFFFFFFFFFFFFFFFFFF
@FS10000125:26:BPA73017-1023:1:1101:15570:1500 1:N:0:7
TCGCTTAACTTCGTCGAGTACGCTCAAAGTTACAGATCGGAAGAG
+
FFFFFFFFFFFFFFFFFFFFFFFFFFFFFFFFFFFFFFFFFFFFF
@FS10000125:26:BPA73017-1023:1:1101:15820:1500 1:N:0:7
TTGCAAACTTCGTCGAGTACGCTCAAGGACCAAGATCGGAAGAGC
+
FFFFFFFFFFFFFFFFFFFFFFFFFFFFFFFFFFFFFFFFFFFFF
@FS10000125:26:BPA73017-1023:1:1101:2090:1510 1:N:0:7
TTGCAAACTTCGTCGAGTACGCTCAAAGTCATAGATCGGAAGAGC
+
FFFFFFFFFFFFFFFFFFFFFFFFFFFFFFFFFFFFFFFFFFFFF
@FS10000125:26:BPA73017-1023:1:1101:2450:1510 1:N:0:7
TCAGCCAACTTCGTCGAGTACGCTCAATAAAACAGATCGGAAGAG
+
FFFFFFFFFFFFFFFFFFFFFFFFFFFFFFFFFFFFFFFFFFFFF
@FS10000125:26:BPA73017-1023:1:1101:3890:1510 1:N:0:7
TGGGAACTTCGTCGAGTACGCTCAAATTTTGAGATCGGAAGAGCA
+
F:F:FFFFFFFFF:FFFF::FFF:,FFFFFFFFFFFF:FFFFFF:
@FS10000125:26:BPA73017-1023:1:1101:3990:1510 1:N:0:7
CCGTGAACTTCGTCGAGTACGCTCAAGACATAAGATCGGAAGAGC
+
FFFFFFFFFFFFFFFFFFFFFFFFFFFFFFFFFFFFFFFFFFFFF
@FS10000125:26:BPA73017-1023:1:1101:4370:1510 1:N:0:7
CCGACCAACTTCGTCGAGTACGCTCAAAAGCTCAGATCGGAAGAG
+
FFFFFFFFFFFFFFFFFFFFFFFFFFFFFFFFFFFFFFFFFFFFF
@FS10000125:26:BPA73017-1023:1:1101:6280:1510 1:N:0:7
GCGCTAACTTCGTCGAGTACGCTCAAAGTAAAAGATCGGAAGAGC
+
,FFFFFFFFFF:FF:FFFFFFFFF,FFF:FF,F:FFF,FFF:F:F
@FS10000125:26:BPA73017-1023:1:1101:6560:1510 1:N:0:7
TCGGAAACTTCGTCGAGTACGCTCAATCAAGAAGATCGGAAGAGC
+
FFFFFFFFFFFFFFFFFFFFFFFFFFFFFFFFFFFFFFFFFFFFF
@FS10000125:26:BPA73017-1023:1:1101:7000:1510 1:N:0:7
GCGGGAACTTCGTCGAGTACGCTCAACGGACAAGATCGGAAGAGC
+
,FFFFFFFFFFFFFFFFFFFFFFFFFFFFFFFFFFFFFFFFFFFF
@FS10000125:26:BPA73017-1023:1:1101:7230:1510 1:N:0:7
GCGCCAACTTCGTCGAGTACGCTCAATTTGTCAGATCGGAAGAGC
+
FFFFFFFFFFFFFFFFFFFFFFFFFFFFFFFFFFFFFFFFFFFFF
@FS10000125:26:BPA73017-1023:1:1101:7570:1510 1:N:0:7
TGCTAACTTCGTCGAGTACGCTCAATAAGATAGATCGGAAGAGCA
+
FFFFFFFFFFFFFFFFFFFFFFFFFFFFFFFFFFFFFFFFFFFFF
@FS10000125:26:BPA73017-1023:1:1101:7760:1510 1:N:0:7
GCGATACCTTCGTCGAGTACGCTCAAGAGAAGAGATCGGAAGAGC
+
FFFFFFFFFFFFFFFFFFFFFFFFFFFFFFFFFFFFFFFFFFFFF
@FS10000125:26:BPA73017-1023:1:1101:7870:1510 1:N:0:7
TCGAAACTTCGTCGAGTACGCTCAACTCATGAGATCGGAAGAGCA
+
FFFFFFFFFFFFFFFFFFFFFFFFFFFFFFFFFFFFFFFFFFFFF
@FS10000125:26:BPA73017-1023:1:1101:8260:1510 1:N:0:7
TTGACTGGACTTCGTCGAGTACGCTCAATCGTGAAGATCGGAAGA
+
FFFFFFFFFFFFFFFFFFFFFFFFFFFFFFFFFFFFFFFFFFFFF
@FS10000125:26:BPA73017-1023:1:1101:8890:1510 1:N:0:7
CCGCTAACTTCGTCGAGTACGCTCAACTAGTAAGATCGGAAGAGC
+
FFFFFFFFFFFFFFFFFFFFFFFFFFFFFFFFFFFFFFFFFFFFF
@FS10000125:26:BPA73017-1023:1:1101:9190:1510 1:N:0:7
GGCCAAACTTCGTCGAGTACGCTCAAATCTTCAGATCGGAAGAGC
+
FFFFFFFFFFFFFFFFFFFFFFFFFFFFFFFFFFFFFFFFFFFFF
@FS10000125:26:BPA73017-1023:1:1101:10140:1510 1:N:0:7
TGCTCAACTTCGTCGAGTACGCTCAAGGGAGGAGATCGGAAGAGC
+
FFFFFFFFFFFFFFFFFFFFFFFFFFFFFFFFFFFFFFFFFFFFF
@FS10000125:26:BPA73017-1023:1:1101:10170:1510 1:N:0:7
GCGTGAACTTCGTCGAGTACGCTCAATGTTCGAGATCGGAAGAGC
+
,FFFFFFFFFFFFFFFFFFFFFFFFFFFFFFFFFFFFFFFFFFFF
@FS10000125:26:BPA73017-1023:1:1101:10190:1510 1:N:0:7
TCGGGGGAACTTCGTCGAGTACGCTCAATCATGTAGATCGGAAGA
+
FFFFFFFFFFFFFFFFFFFFFFFFFFFFFFFFFFFFFFFFFFFFF
@FS10000125:26:BPA73017-1023:1:1101:10890:1510 1:N:0:7
TTGACTGGACTTCGTCGAGTACGCTCAATCCTTAAGATCGGAAGA
+
FFFFFFFFFFFFFFFFFFFFFFFFFFFFFFFFFFFFFFFFFFFFF
@FS10000125:26:BPA73017-1023:1:1101:11170:1510 1:N:0:7
TTGCTTAACTTCGTCGAGTACGCTCAACTGTTCAGATCGGAAGAG
+
FFFFFFFFFFFFFFFFFFFFFFFFFFFFFFFFFFFFFFFFFFFFF
@FS10000125:26:BPA73017-1023:1:1101:12480:1510 1:N:0:7
GGGGTGAACTTCGTCGAGTACGCTCAAACATTTAGATCGGAAGAG
+
FFFFFFFFFFFFFFFFFFFFFFFFFFFFFFFFFFFFFFFFFFFFF
@FS10000125:26:BPA73017-1023:1:1101:12610:1510 1:N:0:7
TTGCATAACTTCGTCGAGTACGCTCAAACCACAAGATCGGAAGAG
+
FFFFFFFFFFFFFFFFFFFFFFFFFFFFFFFFFFFFFFFFFFFFF
@FS10000125:26:BPA73017-1023:1:1101:13000:1510 1:N:0:7
TTGCAAACTTCGTCGAGTACGCTCAAGACAGGAGATCGGAAGAGC
+
FF,FFFFFF:FF:FFFFFFFFFFFFFFFFFFF:FFFFFFFFFFFF
@FS10000125:26:BPA73017-1023:1:1101:13190:1510 1:N:0:7
TCGTTAACTTCGTCGAGTACGCTCAAGTAGGAAGATCGGAAGAGC
+
FFFFFFFFFFFFFFFFFFFFFFFFFFFFFFFFFFFFFFFFFFFFF
@FS10000125:26:BPA73017-1023:1:1101:13790:1510 1:N:0:7
TTGACTGGACTTCGTCGAGTACGCTCAAGGCAAAAGATCGGAAGA
+
FFFFFFFFFFFFFFFFFFFFFFFFFFFFFFFFFFFFFFFFFFFFF
@FS10000125:26:BPA73017-1023:1:1101:14390:1510 1:N:0:7
TTGCCAACTTCGTCGAGTACGCTCAAATTCACAGATCGGAAGAGC
+
FFFFFFFFFFFFFFFFFFFFFFFFFFFFFFFFFFFFFFFFFFFFF
@FS10000125:26:BPA73017-1023:1:1101:14520:1510 1:N:0:7
TCGGGAACTTCGTCGAGTACGCTCAAAATCCTAGATCGGAAGAGC
+
FFFFFFFFFFFFFFFFFFFFFFFFFFFFFFFFFFFFFFFFFFFFF
@FS10000125:26:BPA73017-1023:1:1101:14550:1510 1:N:0:7
TTGTAACTTCGTCGAGTACGCTCAACTGGTAAGATCGGAAGAGCA
+
FFFFFFFFFFFFFFFFFFFFFFFFFFFFFFFFFFFFFFFFFFFFF
@FS10000125:26:BPA73017-1023:1:1101:14680:1510 1:N:0:7
TTGACTGGACTTCGTCGAGTACGCTCAAGGGGAAAGATCGGAAGA
+
FFFFFFFFFFFFFFFFFFFFFFFFFFFFFFFFFFFFFFFFFFFFF
@FS10000125:26:BPA73017-1023:1:1101:14710:1510 1:N:0:7
TCGCCAAACTTCGTCGAGTACGCTCAACATTCCAGATCGGAAGAG
+
FFFFFFFFFFFFFFFFFFFFFFFFFFFFFFFFFFFFFFFFFFFFF
@FS10000125:26:BPA73017-1023:1:1101:15020:1510 1:N:0:7
TGGGATTCAACTTCGTCGAGTACGCTCAATTCTAAAGATCGGAAG
+
,FFFFFFFFFFFFFFFFFFFFFFFFFF,FFFFFFFFFFFF:FFFF
@FS10000125:26:BPA73017-1023:1:1101:15070:1510 1:N:0:7
GCGGCAACTTCGTCGAGTACGCTCAAGGGAATAGATCGGAAGAGC
+
FFFFFFFFFFFFFFFFFFFFFFFFFFFFFFFFFFFFFFFFFFFFF
@FS10000125:26:BPA73017-1023:1:1101:16300:1510 1:N:0:7
ACGCAAACTTCGTCGAGTACGCTCAAACGGATAGATCGGAAGAGC
+
,F,F::FFFFFFFFF:F:FFFFFFF,FFF:FFFFF::FFFF:FFF
@FS10000125:26:BPA73017-1023:1:1101:16350:1510 1:N:0:7
TGGAAACTTCGTCGAGTACGCTCAATATTATAGATCGGAAGAGCA
+
FFFFFFFFFFFFFFFFFFFFFFFFFFFFFFFFFFFFFFFFFFFFF
@FS10000125:26:BPA73017-1023:1:1101:1150:1520 1:N:0:7
TTGGGAGAACTTCGTCGAGTACGCTCAAAATTAAAGATCGGAAGA
+
FFFFFFFFFFFFFFFFFFFFFFFFFFFFFFFFFF:FFFFFFFFFF
@FS10000125:26:BPA73017-1023:1:1101:1300:1520 1:N:0:7
GCGGCAACTTCGTCGAGTACGCTCAAGGAGTTAGATCGGAAGAGC
+
,FFFFFFFFFFFFFFFFFFFFFFFFFFFFFF,FFFFFFFFFFFFF
@FS10000125:26:BPA73017-1023:1:1101:2040:1520 1:N:0:7
GCGTAAACTTCGTCGAGTACGCTCAAGAAAACAGATCGGAAGAGC
+
FFFFFFFFFFFFFFFFFFFFFFFFFFFFFFFFFFFFFFFFFFFFF
@FS10000125:26:BPA73017-1023:1:1101:2850:1520 1:N:0:7
GGGACAACTTCGTCGAGTACGCTCTAGTTGTCTGATCGGAAGAGC
+
FFFFF,F:FF:,FF,:FFF::FF:,,FFF,F:,:FF:,FFF,F,:
@FS10000125:26:BPA73017-1023:1:1101:3060:1520 1:N:0:7
GCGTTAACTTCGTCGAGTACGCTCAAGACATCAGATCGGAAGAGC
+
FFFFFFFFFFFFFFFFFFFFFFFFFFFFFFFFFFFFFFFFFFFFF
@FS10000125:26:BPA73017-1023:1:1101:3130:1520 1:N:0:7
TTGAATAACTTCGTCGAGTACGCTCAATGGTTTAGATCGGAAGAG
+
FFFFFFFFFFFFFFFFFFFFFFFFFFFFFFFFFFFFFFFFFFFFF
@FS10000125:26:BPA73017-1023:1:1101:3170:1520 1:N:0:7
TTGTGAACTTCGTCGAGTACGCTCAAAAAGTTAGATCGGAAGAGC
+
FFFFFFFFFFFFFFFFFFFFFFFFFFFFFFFFFFFFFFFFFFFFF
@FS10000125:26:BPA73017-1023:1:1101:3960:1520 1:N:0:7
TTGACTGGACTTCGTCGAGTACGCTCAATCAGAAAGATCGGAAGA
+
FFFFFFFFFFFFFFFFFFFFFFFFFFFFFFFFFFFFFFFFFFFFF
@FS10000125:26:BPA73017-1023:1:1101:4770:1520 1:N:0:7
TCCGCAACTTCGTCGAGTACGCTCAATTCACAAGATCGGAAGAGC
+
FFFFFFFFFFFFFFFFFFFFFFFFFFFFFFFFFFFFFFFFFFFFF
@FS10000125:26:BPA73017-1023:1:1101:6240:1520 1:N:0:7
GCGGAACTTCGTCGAGTACGCTCAAGAGGAAAGATCGGAAGAGCA
+
FFFFFFFFFFFFFFFFFFFFFFFFFFFFFFFFFFFFFFFFFFFFF
@FS10000125:26:BPA73017-1023:1:1101:7600:1520 1:N:0:7
TCGAAAAACTTCGTCGAGTACGCTCAAAAATGTAGATCGGAAGAG
+
:FFFFFFFFFFFFFFFFFFFFFFFFFFFFFFFFFFFFFFFFFFFF
@FS10000125:26:BPA73017-1023:1:1101:8060:1520 1:N:0:7
TCGCTAACTTCGTCGAGTACGCTCAACGTGGAAGATCGGAAGAGC
+
FFFFFFFFFFFFFFFFFFFFFFFFFFFFFFFFFFFFFFFFFFFFF
@FS10000125:26:BPA73017-1023:1:1101:9020:1520 1:N:0:7
GCGCAACTTCGTCGAGTATGCTCAAAATACCAGATCGGAAGAGCA
+
FFFFFFFFFFFFFFFFFFFFFFFFFFFFFFFFFFFFFFFFFFFFF
@FS10000125:26:BPA73017-1023:1:1101:9390:1520 1:N:0:7
GCGCCATCTTCGTCGAGTACGCTCAATCCTGGAGATCGGAAGAGC
+
FFFFFFFFFFFFFFFFFFFFFFFFFFFFFFFFFFFFFFFFFFFFF
@FS10000125:26:BPA73017-1023:1:1101:9400:1520 1:N:0:7
TCTAAAACTTCGTCGAGTACGCTCAATTCGGTAGATCGGAAGAGC
+
FFFFFFFFFFFFFFFFFFFFFFFFFFFFFFFFFFFFFFFFFFFFF
@FS10000125:26:BPA73017-1023:1:1101:10490:1520 1:N:0:7
TTTTTGGAACTTCGTCGAGTACGCTCAACTTTAAAGATCGGAAGA
+
FFFFFFFFFFFFFFFFFFFFFFFFFFFFFFFFFFFFFFFFFFFFF
@FS10000125:26:BPA73017-1023:1:1101:11690:1520 1:N:0:7
TCGTGGTTAACTTCGTCGAGTACGCTCAACAGTAAAGATCGGAAG
+
FFFFFFFFFFFFFFFFFFFFFFFFFFFFFFFFFFFFFFFFFFFFF
@FS10000125:26:BPA73017-1023:1:1101:12560:1520 1:N:0:7
TTGTTAACTTCGTCGAGTACGCTCAAAGTTGTAGATCGGAAGAGC
+
FFFFFFFFFFFFFFFFFFFFFFFFFFFFFFFFFFFFFFFFFFFFF
@FS10000125:26:BPA73017-1023:1:1101:12910:1520 1:N:0:7
TCGAGGGAACTTCGTCGAGTACGCTCAAAGTAAAAGATCGGAAGA
+
FFFFFFFFFFFFFFFFFFFFFFFFFFFFFFFFFFFFFFFFFFFFF
@FS10000125:26:BPA73017-1023:1:1101:13990:1520 1:N:0:7
TCGGAATCTTCGTCGAGTACGCTCAACGTCATAGATCGGAAGAGC
+
FFFFFFFFFFFFFFFFFFFFFFFFFFFFFFFFFFFFFFFFFFFFF
@FS10000125:26:BPA73017-1023:1:1101:15080:1520 1:N:0:7
GCGGCAACTTCGTCGAGTACGCTCAAAACAGAAGATCGGAAGAGC
+
FFFFFFFFFFFFFFFFFFFFFFFFFFFFFFFFFFFFFFFFFFFFF
@FS10000125:26:BPA73017-1023:1:1101:15250:1520 1:N:0:7
GCGCTAACTTCGTCGAGTACGCTCAAAAAGACAGATCGGAAGAGC
+
FFFFFFFFFFFFFFFFFFFFFFFFFFFFFFFFFFFFFFFFFFFFF
@FS10000125:26:BPA73017-1023:1:1101:15550:1520 1:N:0:7
ATAATAATTTCCTTGATTTTATTTAAGTCTCTAAATCAGATTACT
+
F,FFF:F,:,:F,FF:F,,FFF,,,:F,,::F:FF,:FF:,F::,
@FS10000125:26:BPA73017-1023:1:1101:16340:1520 1:N:0:7
ACGTTAACTTCGTCGAGTACGCTCAAAAAGGAAGATCGGAAGAGC
+
FFFFFFFFFFFFFFFFFFFFFFFFFFFFFFFFFFFFFFFFFFFFF
@FS10000125:26:BPA73017-1023:1:1101:1620:1530 1:N:0:7
TTGACTGGACTTCGTCGAGTACGCTCAATCCACTAGATCGGAAGA
+
FFFFFFFFFFFFFFFFFFFFFFFFFFFFFFFFFFFFFFFFFFFFF
@FS10000125:26:BPA73017-1023:1:1101:2480:1530 1:N:0:7
TCGATAACTTCGTCGAGTACGCTCAATTCTTGAGATCGGAAGAGC
+
FFFFFFFFFFFFFFFFFFFFFFFFFFFFFFFFFFFFFFFFFFFFF
@FS10000125:26:BPA73017-1023:1:1101:2940:1530 1:N:0:7
TCTGCAACTTCGTCGAGTACGCTCAAAGCACGAGATCGGAAGAGC
+
FFFFFFFFFFFFFFFFFFFFFFFFFFFFFFFFFFFFFFFFFFFFF
@FS10000125:26:BPA73017-1023:1:1101:3400:1530 1:N:0:7
TTGACTGGACTTCGTCGAGTACGCTCAACTAATTAGATCGGAAGA
+
:FFFFFFFFFFFFFFFFFFFFFFFFFFFFFFFFFFFFFFFFFFFF
@FS10000125:26:BPA73017-1023:1:1101:3660:1530 1:N:0:7
GCGGAACCTTCGTCGAGTACGCTCAATAAAGGAGATCGGAAGAGC
+
FFFFFFFFFFFFFFFFFFFFFFFFFFFFFFFFFFFFFFFFFFFFF
@FS10000125:26:BPA73017-1023:1:1101:4050:1530 1:N:0:7
GAGGAAACTTCGTCGAGTACGCTCAGTGACTTAGATCGGAAGAGC
+
FFFFFFFFFFFFFFFFFFFFFFFFF:FFFFFFFFFFFFFFFFFFF
@FS10000125:26:BPA73017-1023:1:1101:4070:1530 1:N:0:7
GCGATAACTTCGTCGAGTACGCTCAACCAAAAAGATCGGAAGAGC
+
FFFFFFFFFFFFFFFFFFFFFFFFFFFFFFFFFFFFFFFFFFFFF
@FS10000125:26:BPA73017-1023:1:1101:4170:1530 1:N:0:7
TTGCTTAACTTCGTCGAGTACGCTCAAAGGTTCAGATCGGAAGAG
+
FFFFFFFFFFFFFFFFFFFFFFFFFFFFFFFFFFFFFFFFFFFFF
@FS10000125:26:BPA73017-1023:1:1101:5960:1530 1:N:0:7
TAGTTAACTTCGTCGAGTACGCTCAAATAGAGAGATCGGAAGAGC
+
FFFFFFFFFFFFFFFFFFFFFFFFFFFFFFFFFFFFFFFFFFFFF
@FS10000125:26:BPA73017-1023:1:1101:6120:1530 1:N:0:7
TCGGTAACTTCGTCGAGTACGCTCAATATGAAAGATCGGAAGAGC
+
FFFFFFFFFFFFFFFFFFFFFFFFFFFFFFFFFFFFFFFFFFFFF
@FS10000125:26:BPA73017-1023:1:1101:7320:1530 1:N:0:7
TTGGCAACTTCGTCGAGTACGCTCAAGTCAGTAGATCGGAAGAGC
+
FFFFFFFFFFFFFFFFFFFFFFFFFFFFFFFFFFFFFFFFFFFFF
@FS10000125:26:BPA73017-1023:1:1101:7930:1530 1:N:0:7
TCGTGGAACTTCGTCGAGTACGCTCAACGACCAAGATCGGAAGAG
+
FFFFFFFFFFFFFFFFFFFFFFFFFFFFFFFFFFFFFFFFFFFFF
@FS10000125:26:BPA73017-1023:1:1101:12320:1530 1:N:0:7
GCGGAAACTTCGTCGAGTACGCTCAAAATCAAAGATCGGAAGAGC
+
FFFFFFFFFFFFFFFFFFFFFFFFFFFFFFFFFFFFFFFFFFFFF
@FS10000125:26:BPA73017-1023:1:1101:12810:1530 1:N:0:7
TTTAAGGAACTTCGTCGAGTACGCTCAAATAATAAGATCGGAAGA
+
FFFFFFFFFFFFFFFFFFFFFFFFFFFFFFFFFFFFFFFFFFFFF
@FS10000125:26:BPA73017-1023:1:1101:12910:1530 1:N:0:7
GTTGTAAAACTTCGTCGAGTACGCTCAAGGGGAGAGATCGGAAGA
+
FFFFFFFFFFFFFFFFFFFFFFFFFFFFFFFFFFFFFFFFFFFFF
@FS10000125:26:BPA73017-1023:1:1101:13010:1530 1:N:0:7
GCCTTAACTTCGTCGAGTACGCTCAAAAAACAAGATCGGAAGAGC
+
FFFFFFFFFFFFFFFFFFFFFFFFFFFFFFFFFFFFFFFFFFFFF
@FS10000125:26:BPA73017-1023:1:1101:13750:1530 1:N:0:7
TCGAGAACTTCGTCGAGTACGCTCAAACGGAGAGATCGGAAGAGC
+
FFFFFFFFFFFFFFFFFFFFFFFFFFFFFFFFFFFFFFFFFFFFF
@FS10000125:26:BPA73017-1023:1:1101:13950:1530 1:N:0:7
TCGTCAACTTCGTCGAGTACGCTCAAAGTACGAGATCGGAAGAGC
+
FFFFFFFFFFFFFFFFFFFFFFFFFFFFFFFFFFFFFFFFFFFFF
@FS10000125:26:BPA73017-1023:1:1101:14390:1530 1:N:0:7
TTCAAACTTCGTCGAGTACGCTCAAACGCAAAGATCGGAAGAGCA
+
FFFFFFFFFFFFFFFFFFFFFFFFFFFFFFFFFFFFFFFFFFFFF
@FS10000125:26:BPA73017-1023:1:1101:14890:1530 1:N:0:7
TTATAACTTCGTCGAGTACGCTCAAGAGTAGAGATCGGAAGAGCA
+
FFFFFFFFFFFFFFFFFFFFFFFFFFFFFFFFFFFFFFFFFFFFF
@FS10000125:26:BPA73017-1023:1:1101:15820:1530 1:N:0:7
TTGACTGGACTTCGTCGAGTACGCTCAAGCATAAAGATCGGAAGA
+
FFFFFFFFFFFFFFFFFFFFFFFFFFFFFFFFFFFFFFFFFFFFF
@FS10000125:26:BPA73017-1023:1:1101:16290:1530 1:N:0:7
TTGGTAACTTCGTCGAGTACGCTCAACAACATAGATCGGAAGAGC
+
FFFFFFFFFFFFFFFFFFFFFFFFFFFFFFFFFFFFFFFFFFFFF
@FS10000125:26:BPA73017-1023:1:1101:1430:1540 1:N:0:7
TTGACTGGACTTCGTCGAGTACGCTCAAACCTAAAGATCGGAAGA
+
FFFFFFF:FF:F:FF:,F,F::FFFF:,::FFF,FFFFF:F,F:F
@FS10000125:26:BPA73017-1023:1:1101:1690:1540 1:N:0:7
CCGCTGGTAACTTCGTCGAGTACGCTCTAGGGTAAGGATCGGTAG
+
FFF:,F:F:F:FF,,:F:FFF:,FF:F,FF,FFFF,:F:F:F,,:
@FS10000125:26:BPA73017-1023:1:1101:2490:1540 1:N:0:7
GCCAAAGCTTCGTCGAGTACGCTCAATATAAAAGATCGGAAGAGC
+
FFFFFFFFFFFFFFFFFFFFFFFFFFFFFFFFFFFFFFFFFFFFF
@FS10000125:26:BPA73017-1023:1:1101:2860:1540 1:N:0:7
TCGTAAACTTCGTCGAGTACGCTCAAATAAATAGATCGGAAGAGC
+
FFFFFFFFFFFFFFFFFFFFFFFFFFFFFFFFFFFFFFFFFFFFF
@FS10000125:26:BPA73017-1023:1:1101:3400:1540 1:N:0:7
GGGAAAACTTCGTCGAGTACGCTCAACACGAGAGATCGGAAGAGC
+
,,FFFFFFFFFFFFFFFFFFFFFFFFFFFFFFFFFFFFFFFFFFF
@FS10000125:26:BPA73017-1023:1:1101:3770:1540 1:N:0:7
TCTAGAAACTTCGTCGAGTACGCTCAAACGTGAAGATCGGAAGAG
+
FFFFFFFFFFFFFFFFFFFFFFFFFFFFFFFFFFFFFFFFFFFFF
@FS10000125:26:BPA73017-1023:1:1101:5670:1540 1:N:0:7
TGGGAAATTTCGTCGAGTACGCTCAAAGTGAAAGATCGGAAGAGC
+
FFFFFFFFFFFFFFFFFFFFFFFFFFFFFFFFFFFFFFFFFFFFF
@FS10000125:26:BPA73017-1023:1:1101:6500:1540 1:N:0:7
GCCAAAACTTCGTCGAGTACGCTCAATATAAAAGATCGGAAGAGC
+
FFFFFFFFFFFFFFFFFFFFFFFFFFFFFFFFFFFFFFFFFFFFF
@FS10000125:26:BPA73017-1023:1:1101:6680:1540 1:N:0:7
TTGACTGGACTTCGTCGAGTACGCTCAAGGATAAAGATCGGAAGA
+
FFFFFFFFFFFFFFFFFFFFFFFFFFFFFFFFFFFFFFFFFFFFF
@FS10000125:26:BPA73017-1023:1:1101:7490:1540 1:N:0:7
TCGGTAACTTCGTCGAGTACGCTCAAAATACAAGATCGGAAGAGC
+
FFFFF:FFFFFFFFFFFFFFFFFFF:FFFFFFFFFFFFFFFFFFF
@FS10000125:26:BPA73017-1023:1:1101:8620:1540 1:N:0:7
TCGACAACTTCGTCGAGTACGCTCAACTTCTTAGATCGGAAGAGC
+
FFFFFFFFFFFFFFFFFFFFFFFFFFFFFFFFFFFFFFFFFFFFF
@FS10000125:26:BPA73017-1023:1:1101:8850:1540 1:N:0:7
GCGGAAACTTCGTCGAGTACGCTCAACAGTCGAGATCGGAAGAGC
+
FFFFFFFFFFFFFFFFFFFFFFFFFFFFFFFFFFFFFFFFFFFFF
@FS10000125:26:BPA73017-1023:1:1101:8890:1540 1:N:0:7
TTGGTAACGTTGTCGAGTACGCTCAAATACGAAGATCGGAAGAGC
+
FFFFFFFFFFFFFFFFFFFFFFFFFFFFFFFFFFFFFFFFFFFFF
@FS10000125:26:BPA73017-1023:1:1101:8960:1540 1:N:0:7
TCATCAACTTCGTCGAGTACGCTCAAGGCAAGAGATCGGAAGAGC
+
FFFFFFFFFFFFFFFFFFFFFFFFFFFFFFFFFFFFFFFFFFFFF
@FS10000125:26:BPA73017-1023:1:1101:10070:1540 1:N:0:7
TTGGAACTTCGTCGAGTACGCTCAAAAATGAAGATCGGAAGAGCA
+
FFFFFFFFFFFFFFFFFFFFFFFFFFFFFFFFFFFFFFFFFFFFF
@FS10000125:26:BPA73017-1023:1:1101:10080:1540 1:N:0:7
TAGTAAACTTCGTCGAGTACGCTCAATACGAGAGATCGGAAGAGC
+
FFFFFFFFFFFFFFFFFFFFFFFFFFFFFFFFFFFFFFFFFFFFF
@FS10000125:26:BPA73017-1023:1:1101:10160:1540 1:N:0:7
GGCAAAACTTCGTCGAGTACGCTCAAGTAGAAAGATCGGAAGAGC
+
FFFFFFFFFFFFFFFFFFFFFFFFFFFFFFFFFFFFFFFFFFFFF
@FS10000125:26:BPA73017-1023:1:1101:10510:1540 1:N:0:7
TCGATGAACTTCGTCGAGTACGCTCAATTAGTCAGATCGGAAGAG
+
FFFFFFFFFFFFFFFFFFFFFFFFFFFFFFFFFFFFFFFFFFFFF
@FS10000125:26:BPA73017-1023:1:1101:11020:1540 1:N:0:7
TTGTTGAACTTCGTCGAGTACGCTCAAAACGAAAGATCGGAAGAG
+
FFFF,FFFFFFFFFFFFFFFFFFFFFF,FF,F,FFFFFFFFFFFF
@FS10000125:26:BPA73017-1023:1:1101:13020:1540 1:N:0:7
CCGGCAACTTCGTCGAGTACGCTCAATCCAAGAGATCGGAAGAGC
+
FFFFFFFFFFFFFFFFFFFFFFFFFFFFFFFFFFFFFFFFFFFFF
@FS10000125:26:BPA73017-1023:1:1101:13760:1540 1:N:0:7
TTTCCTGAACTTCGTCGAGTACGCTCAATAAACAAGATCGGAAGA
+
FFFFFFFFFFFFFFFFFFFFFFFFFFFFFFFFFFFFFFFFFFFFF
@FS10000125:26:BPA73017-1023:1:1101:14210:1540 1:N:0:7
GCGAGAACTTCGTCGAGTACGCTCAAGAATCTAGATCGGAAGAGC
+
FFFFFFFFFFFFFFFFFFFFFFFFFFFFFFFFFFFFFFFFFFFFF
@FS10000125:26:BPA73017-1023:1:1101:15330:1540 1:N:0:7
TGGAAACTTCGTCGAGTACGCTCAATTTTATAGATCGGAAGAGCA
+
FFFFFFFFFFFFFFFFFFFFFFFFFFFFFFFFFFFFFFFFFFFFF
@FS10000125:26:BPA73017-1023:1:1101:15660:1540 1:N:0:7
GGGAGAACTTCGTCGAGTACGCTCAAGATTACAGATCGGAAGAGC
+
FFFFFFFFFFFFFFFFFFFFFFFFFFFFFFFFFFFFFFFFFFFFF
@FS10000125:26:BPA73017-1023:1:1101:1170:1550 1:N:0:7
GACGCAACTTCGTCGAGTACGCTCAATGTGATAGATCGGAAGAGC
+
:FFF:FFFFFFFFFFFFFFFFFFFFFFFF::FFFFFFFFFFFFFF
@FS10000125:26:BPA73017-1023:1:1101:3270:1550 1:N:0:7
GCGATAACTTCGTCGAGTACGCTCAATCAAGTAGATCGGAAGAGC
+
FFFFFFFFFFFFFFFFFFFFFFFFFFFFFFFFFFFFFFFFFFFFF
@FS10000125:26:BPA73017-1023:1:1101:3880:1550 1:N:0:7
TTGGTAACTTCGTCGAGTACGCTCAAGGCCGCAGATCGGAAGAGC
+
FFFFFFFFFFFFFFFFFFFFFFFFFFFFFFFFFFFFFFFFFFFFF
@FS10000125:26:BPA73017-1023:1:1101:4240:1550 1:N:0:7
CCGTCGAGTACGCTCAATGACTAAGATCGGAAGAGCACACGTCTG
+
FFFFFFFFFFFFFFFFFFFFFFFFFFFFFFFFFFFFFFFFFFFFF
@FS10000125:26:BPA73017-1023:1:1101:8680:1550 1:N:0:7
GGGCCCCCAACTTCGTCGAGTACGCTCAAGAGAGGAGATCGGAAG
+
FFFFFFFFFFFFFFFFFFFFFFFFFFFFFFFFFFFFFFFFFFFFF
@FS10000125:26:BPA73017-1023:1:1101:9960:1550 1:N:0:7
GTGCTCTTCGCTCAATGCTATAGATCGGAAGAGCACACGTCTGAA
+
FFFFFFFFFFFFFFFFFFFFFFFFFFFFFFFFFFFFFFFFFFFFF
@FS10000125:26:BPA73017-1023:1:1101:10870:1550 1:N:0:7
ACGTGAGAACTTCGTCGAGTACGCTCAATGGGATAGATCGGAAGA
+
,,F,,F,FFFFFFFFFFFFFFFFFFFFFF,FF::FFFFFFFFFFF
@FS10000125:26:BPA73017-1023:1:1101:11440:1550 1:N:0:7
GCGATAACTTCGTCGAGTACGCTCAATAATGTAGATCGGAAGAGC
+
:FFFFFFFFFFFFFFFFFFFFFFFFFFFFFFFFFFFFFFFFFFFF
@FS10000125:26:BPA73017-1023:1:1101:11460:1550 1:N:0:7
TGGGAACTTCGTCGAGTACGCTCAAGCAATCAGATCGTAAGAGCA
+
FFFFFFFFFFFFFFFFFFFFFFFFFFFFFFFFFFFFFFFFFFFFF
@FS10000125:26:BPA73017-1023:1:1101:11880:1550 1:N:0:7
TTGCCAACTTCGTCGAGTACGCTCAAGTGCTCAGATCGGAAGAGC
+
FF,FF:FFFFFFFFFFFF:FFFFFFFFFFFFFFFFFFFFFFFFF:
@FS10000125:26:BPA73017-1023:1:1101:11970:1550 1:N:0:7
GCGTCAACTTCGTCGAGTACGCTCAACTCAGAAGATCGGAAGAGC
+
FFFFFFFFFFFFFFFFFFFFFFFFFFFFFFFFFFFFFFFFFFFFF
@FS10000125:26:BPA73017-1023:1:1101:12770:1550 1:N:0:7
GCGACAACTTCGTCGAGTACGCTCAACCTCAAAGATCGGAAGAGC
+
FFFFFFFFFFFFFFFFFFFFFFFFF::FFFF:FFFFFFFFFFFFF
@FS10000125:26:BPA73017-1023:1:1101:12790:1550 1:N:0:7
CCGAGAACTTCGTCGAGTACGCTCAAACTAAAAGATCGGAAGAGC
+
FFFFFFFFFFFFFFFFFFFFFFFF:FFFFFFFFFFFFFFFFFFFF
@FS10000125:26:BPA73017-1023:1:1101:13140:1550 1:N:0:7
TCGACAACTTCGTCGAGTACGCTCAAGTAAGAAGATCGGAAGAGC
+
FFFFFFFFFFFFFFFFFFFFFFFFFFFFFFFFFFFFFFFFFFFFF
@FS10000125:26:BPA73017-1023:1:1101:13630:1550 1:N:0:7
GTGGAAACTTCGTCGAGTACGCTCAATAGGGAAGATCGGAAGAGC
+
:FF:FFFFFFFFFFFFFFFFFFFFFFFFFFFFFFFFFFFFFFFFF
@FS10000125:26:BPA73017-1023:1:1101:14340:1550 1:N:0:7
GGGATAACTTCGTCGAGTACGCTCAATGTTATAGATCGGAAGAGC
+
FFFFFFFFFFFFFFFFFFFFFFFFFFFFFFFFFFFFFFFFFFFFF
@FS10000125:26:BPA73017-1023:1:1101:14780:1550 1:N:0:7
TTGCATAACTTCGTCGAGTACGCTCAATGGGTTAGATCGGAAGAG
+
FFFFFFFFFFFFFFFFFFFFFFFFFFFFFFFFFFFFFFFFFFFFF
@FS10000125:26:BPA73017-1023:1:1101:15040:1550 1:N:0:7
TCGACAACTTCGTCGAGTACGCTCAAGACTGGAGATCGGAAGAGC
+
FFFFFFFFFFFFFFFFFFFFFFFFFFFFFFFFFFFFFFFFFFFFF
@FS10000125:26:BPA73017-1023:1:1101:15400:1550 1:N:0:7
TAGGAAACTTCGTCGAGTACGCTCAATCTAATAGATCGGAAGAGC
+
FFFFFFFFFFFFFFFFFFFFFFFFFFFFFFFFFFFFFFFFFFFFF
@FS10000125:26:BPA73017-1023:1:1101:15440:1550 1:N:0:7
TTGTCAACTTCGTCGAGTACGCTCAAGGGGATAGATCGGAAGAGC
+
:FFFFFFFFFFFFFFFFFFFFFFFFFFFFFF:FFFFFFFFFFFFF
@FS10000125:26:BPA73017-1023:1:1101:2150:1560 1:N:0:7
TCGCAACTTCGTCGAGTACGCTCAAAAGATGAGATCGGAAGAGCA
+
FFFFFFFFFFFFFFFFFFFFFFFFFFFFFFFFFFFFFFFFFFFFF
@FS10000125:26:BPA73017-1023:1:1101:3200:1560 1:N:0:7
TCGATAACTTCGTCGAGTACGCTCAACGATTGAGATCGGAAGAGC
+
FFFFFFFFFFFFFFFFFFFFFFFFFFFFFFFFFFFFFFFFFFFFF
@FS10000125:26:BPA73017-1023:1:1101:3280:1560 1:N:0:7
TGATGAACTTCGTCGAGTACGCTCAAATCTGGAGATCGGAAGAGC
+
FFFFFFFFFFFFFFFFFFFFFFFFFFFFFFFFFFFFFFFFFFFFF
@FS10000125:26:BPA73017-1023:1:1101:3850:1560 1:N:0:7
AGCAGCAAGGTCCATATCTGACTTTTTGTTAACGTATTTAGCCAC
+
:::FFFFFFFFFFFF,:,:FFF::F:FFF:::FFFF:FFFFFFF:
@FS10000125:26:BPA73017-1023:1:1101:4790:1560 1:N:0:7
TTGAGCTTCGTCGAGTACGCTCAATGTAACAGATCGGAAGAGCAC
+
FFFF,FF:,:FF:FF:F:FF:FF,F:FFFFFFF,:F::,FF:FF,
@FS10000125:26:BPA73017-1023:1:1101:11720:1560 1:N:0:7
TCGGCCATCTTCGTCGAGTACGCTCAAATATGAAGATCGGAAGAG
+
FFFFFFFFFFFFFFFFFFFFFFFFFFFFFFFFFFFFFFFFFFFFF
@FS10000125:26:BPA73017-1023:1:1101:12150:1560 1:N:0:7
GCGGAAACTTCGTCGAGTACGCTCAACTCGTCAGATCGGAAGAGC
+
FFFFFFFFFFFFFFFFFFFFFFFFFFFFFFFFFFFFFFFFFFFFF
@FS10000125:26:BPA73017-1023:1:1101:12330:1560 1:N:0:7
TCGCCAAACTTCGTCGAGTACGCTCAACTCCCCAGATCGGAAGAG
+
FFFFFFFFFFFFFFFFFFFFFFFFFFFFFFFFFFFFFFFFFFFFF
@FS10000125:26:BPA73017-1023:1:1101:12510:1560 1:N:0:7
CCGATAACTTCGTCGAGTACGCTCAATTCCTGAGATCGGAAGAGC
+
FFFFFFFFFFFFFFFFFFFFFFFFFFFFFFFFFFFFFFFFFFFFF
@FS10000125:26:BPA73017-1023:1:1101:12620:1560 1:N:0:7
TCTCATAACTTCGTCGAGTACGCTCAATTGATTAGATCGGAAGAG
+
FFFFFFFFFFFFFFFFFFFFFFFFFFFFFFFFFFFFFFFFFFFFF
@FS10000125:26:BPA73017-1023:1:1101:12670:1560 1:N:0:7
GCGCTAACTTCGTCGAGTACGCTCAAAGTCTCAGATCGGAAGAGC
+
FFFFFFFFFFFFFFFFFFFFFFFFFFFFFFFFFFFFFFFFFFFFF
@FS10000125:26:BPA73017-1023:1:1101:14170:1560 1:N:0:7
TAGGTAACTTCGTCGAGTACGCTCAATTTTAGAGATCGGAAGAGA
+
FFFFFFFFFFFFFFFFFFFFFFFFFFFFFFFFFFFFFFFFFFFFF
@FS10000125:26:BPA73017-1023:1:1101:1940:1570 1:N:0:7
TCGTTCGCAACTTCGTCGAGTACGCTCAACTCAGTAGATCGGAAG
+
FFFFFFFFFFFFFFFFFFFFFFFFFFFFFFFFFFFFFFFFFFFFF
@FS10000125:26:BPA73017-1023:1:1101:2170:1570 1:N:0:7
CTCCTGTAACTTCGTCGAGTACGCTCAAATTGGAAGATCGGAAGA
+
FFFFFFFFFFFFFFFFFFFFFFFFFFFFFFFFFFFFFFFFFFFFF
@FS10000125:26:BPA73017-1023:1:1101:3600:1570 1:N:0:7
TGGTTAACTTCGTCGAGTACGCTCAACTTATTAGATCGGAAGAGC
+
FF:FFFFFFFFFFF:FFFFFFFFFFFFFFFFFFFFFFFFFFFFFF
@FS10000125:26:BPA73017-1023:1:1101:4560:1570 1:N:0:7
TCGCAAAACTTCGTCGAGTACGCTCAATGGATAAGATCGGAAGAG
+
FFFFFFFFFFFFFFFFFFFFFFFFFFFFFFFFFFFFFFFFFFFFF
@FS10000125:26:BPA73017-1023:1:1101:4610:1570 1:N:0:7
TTGTTAACTTCGTCGAGTACGCTCAATCCGGTAGATCGGAAGAGC
+
FFFFFFFFFFFFFFFFFFFFFFFFFFFFFFFFFFFFFFFFFFFFF
@FS10000125:26:BPA73017-1023:1:1101:5010:1570 1:N:0:7
GCGGGAACTTCGTCGAGTACGCTCAAGGGTTCAGATCGGAAGAGC
+
FFFFFFFFFFFFFFFFFFFFFFFFFFFFFFFFFFFFFFFFFFFFF
@FS10000125:26:BPA73017-1023:1:1101:5200:1570 1:N:0:7
TCTTATCAACTTCGTCGAGTACGCTCAAAAAGTCAGATCGGAAGA
+
FFFFFFFFFFFFFFFFFFFFFFFFFFFFFFFFFFFFFFFFFFFFF
@FS10000125:26:BPA73017-1023:1:1101:6470:1570 1:N:0:7
TTGACTGGACTTCGTCGAGTACGCTCAAGGATTGAGATCGGAAGA
+
FFFFFFFFFFFFFFFFFFFFFFFFFFFFFFF,FFFFFFFFFFFFF
@FS10000125:26:BPA73017-1023:1:1101:7090:1570 1:N:0:7
GCGGAAACTTCGTCGAGTACGCTCAACGATTCAGATCGGAAGAGC
+
FFFFFFFFFFFFFFFFFFFFFFFFFFFFFFFFFFFFFFFFFFFFF
@FS10000125:26:BPA73017-1023:1:1101:7310:1570 1:N:0:7
TTGTAAACTTCGTCGAGTACGCTCAAAGTAGAAGATCGGAAGAGC
+
FFFFFFFFFFFFFFFFFFFFFFFFFFFFFFFFFFFFFFFFFFFFF
@FS10000125:26:BPA73017-1023:1:1101:7490:1570 1:N:0:7
GTCGACCAACTTCGTCGAGTACGCTCAAATGAACAGATCGGAAGA
+
FFFFFFFFFFFFFFFFFFFFFFFFFFFFFFFFFFFFFFFFFFFFF
@FS10000125:26:BPA73017-1023:1:1101:7730:1570 1:N:0:7
TTGAACTTCGTCGAGTACGCTCAATAATGGAGATCGGAAGAGCAC
+
FFFFFFFFFFFFFFFFFFFFFFFFFFFFFFFFFFFFFFFFFFFFF
@FS10000125:26:BPA73017-1023:1:1101:9060:1570 1:N:0:7
TCATCAACTTCGTCGAGTACGCTCAAGGCAAGAGATCGGAAGAGC
+
:FFFFFFFFFFFFFFFFFFFFFFFFFFFFFFFFFFFFFFFFFFFF
@FS10000125:26:BPA73017-1023:1:1101:9250:1570 1:N:0:7
TCGCAAACTTCGTCGAGTACGCTCAAGTTTCGAGATCGGAAGAGC
+
,FFFFFFFFFFFFFFFFFFFFFFFFFFFFFFFFFFFFFFFFFFFF
@FS10000125:26:BPA73017-1023:1:1101:10250:1570 1:N:0:7
GAGGCAACTTCGTCGAGTACGCTCAATGTGGAAGATCGGAAGAGC
+
FFFFFFFFFFFFFFFFFFFFFFFFFFFFFFFFFFFFFFFFFFFFF
@FS10000125:26:BPA73017-1023:1:1101:13960:1570 1:N:0:7
AAGCATCAACTTCGTCGAGTACGCTCAAATTAGAAGATCGGAAGA
+
FFFFFFFFFFFFFFFFFFFFFFFFFFFFFFFFFFFFFFFFFFFFF
@FS10000125:26:BPA73017-1023:1:1101:14540:1570 1:N:0:7
CCCGTAACTTCGTCGAGTACGCTCAAAACTCGAGATCGGAAGAGC
+
FFFFFFFFFFFFFFFFFFFFFFFFFFFFFFFFFFFFFFFFFFFFF
@FS10000125:26:BPA73017-1023:1:1101:14950:1570 1:N:0:7
TTGGAACTTCGTCGAGTACGCTCAAAAAATAAGATCGGAAGAGCA
+
FFFFFFFFFFFFFFFFFFFFFFFFFFFFFFFFFFFFFFFFFFFFF
@FS10000125:26:BPA73017-1023:1:1101:15540:1570 1:N:0:7
GTGTAAACTTCGTCGAGTACGCTCAATAGATAAGATCGGAAGAGC
+
FFFFFFFFFFFFFFFFFFFFFFFFFFFFFFFFFFFFFFFFFFFFF
@FS10000125:26:BPA73017-1023:1:1101:16290:1570 1:N:0:7
TGGGAACTTCGTCGAGTACGCTCAAACTCCTAGATCGGAAGAGCA
+
FFFFFFFFFFFFFFFFFFFFFFFFFFFFFFFFFFFFFFFFFFFF:
@FS10000125:26:BPA73017-1023:1:1101:16350:1570 1:N:0:7
TGCAGAACTTCGTCGAGTACGCTCAAATAAAAAGATCGGAAGAGC
+
FFFFFFFFFFFFFFFFFFFFFFFFFFFFFFFFFFFFFFFFFFFFF
@FS10000125:26:BPA73017-1023:1:1101:1900:1580 1:N:0:7
TCTCCAACTTCGTCGAGTACGCTCAATGCCTTAGATCGGAAGAGC
+
FFFFFFFFFFFFFFFFFFFFFFFFFFFFFFFFFFFFFFFFFFFFF
@FS10000125:26:BPA73017-1023:1:1101:2580:1580 1:N:0:7
TTTGGAAATTTCGTCGAGTACGCTCAAGACCTCAGATCGGAAGAG
+
FFFFFFFFFFFFFFFFFFFFFFFFFFFFFFFFFFFFFFFFFFFFF
@FS10000125:26:BPA73017-1023:1:1101:2870:1580 1:N:0:7
TTGACTGGACTTCGTCGAGTACGCTCAATGACCAAGATCGGAAGA
+
FFFFFFFFFFFFFFFFFFFFFFFFFFFFFFFFFFFFFFFFFFFFF
@FS10000125:26:BPA73017-1023:1:1101:3020:1580 1:N:0:7
TTTACGCAACTCCGTCGAGTACGCTCAAACTGGTAGATCGGAAGA
+
FFFFFFFFFFFFFFFFFFFFFFFFFFFFFFFFFFFFFFFFFFFFF
@FS10000125:26:BPA73017-1023:1:1101:3740:1580 1:N:0:7
TTTAGGGAACTTCGTCGAGTACGCTCAATCCTCGAGATCGGAAGA
+
FFFFFFFFFFFFFFFFFFFFFFFFFFFFFFFFFFFFFFFFFFFFF
@FS10000125:26:BPA73017-1023:1:1101:3970:1580 1:N:0:7
GCGGCAACTTCGTCGAGTACGCTCAACAGTGAAGATCGGAAGAGC
+
FFFFFFFFFFFFFFFFFFFFFFFFFFFFFFFFFFFFFFFFFFFFF
@FS10000125:26:BPA73017-1023:1:1101:6120:1580 1:N:0:7
TCTACAACTTCGTCGAGTACGCTCAAATGACTAGATCGGAAGAGC
+
FFFFFFFFFFFFFFFFFFFFFFFFFFFFFFFFFFFFFFFFFFFFF
@FS10000125:26:BPA73017-1023:1:1101:6740:1580 1:N:0:7
CCGATAACTTCGTCGAGTACGCTCAAATTAAAAGATCGGAAGAGC
+
FFFFFFFFFFFFFFFFFFFFFFFFFFFFFFFFFFFFFFFFFFFFF
@FS10000125:26:BPA73017-1023:1:1101:6860:1580 1:N:0:7
ATTGGCAACTTCGTCGAGTACGCTCAAGACCTAAGATCGGAAGAG
+
F:FFFFFFFFFFFFFFFFFFFFFFFFFFFFFFFFFFFFFFFFFFF
@FS10000125:26:BPA73017-1023:1:1101:7400:1580 1:N:0:7
TCGCCAACTTCGTCGAGTACGCTCAAAATACTAGATCGGAAGAGC
+
FFFFFFFFFFFFFFFFFFFFFFFFFFFFFFFFFFFFFFFFFFFFF
@FS10000125:26:BPA73017-1023:1:1101:8050:1580 1:N:0:7
TCGTTAACTTCGTCGAGTACGCTCAACGTGGCAGATCGGAAGAGC
+
FFFFFFFFFFFFFFFFFFFFFFFFFFFFFFFFFFFFFFFFFFFFF
@FS10000125:26:BPA73017-1023:1:1101:8250:1580 1:N:0:7
GCGTTAACTTCGTCGAGTACGCTCAATACTACAGATCGGAAGAGC
+
FFFFFFFFFFFFFFFFFFFFFFFFFFFFFFFFFFFFFFFFFFFFF
@FS10000125:26:BPA73017-1023:1:1101:8540:1580 1:N:0:7
TAGGATCAACTTCGTCGAGTACGCTCAAAAATAGAGATCGGAAGA
+
FFFFFFFFFFFFFFFFFFFFFFFFFFFFFFFFFFFFFFFFFFFFF
@FS10000125:26:BPA73017-1023:1:1101:8780:1580 1:N:0:7
TCGGAAACTTCGTCGAGTACGCTCAACAGTAAAGATCGGAAGAGC
+
FFFFFFFFFFFFFFFFFFFFFFFFFFFFFFFFFFFFFFFFFFFFF
@FS10000125:26:BPA73017-1023:1:1101:9300:1580 1:N:0:7
TTGGCAGCTTCGTCGAGTACGCTCAAAGCATTAGATCGGAAGAGC
+
FFFFFFFFFFFFFFFFFFFFFFFFFFFFFFFFFFFFFFFFFFFFF
@FS10000125:26:BPA73017-1023:1:1101:9330:1580 1:N:0:7
TTGGCAGCTTCGTCGAGTACGCTCAAAGCATTAGATCGGAAGAGC
+
FFFFFFFFFFFFFFFFFFFFFFFFFFFFFFFFFFFFFFFFFFFFF
@FS10000125:26:BPA73017-1023:1:1101:9940:1580 1:N:0:7
ACGGAAACTTCGTCGAGTACGCTCAAATTGTTAGATCGGAAGAGC
+
FFFFFFFFFFFFFFFFFFFFFFFFFFFFFFFFFFFFFFFFFFFFF
@FS10000125:26:BPA73017-1023:1:1101:11300:1580 1:N:0:7
GCGTTCAACTTCGTCGAGTACGCTCAACGAATGAGATCGGAAGAG
+
FFFFFFFFFFFFFFFFFFFFFFFFFFFFFFFFFFFFFFFFFFFFF
@FS10000125:26:BPA73017-1023:1:1101:12090:1580 1:N:0:7
TCGCTAAACTTCGTCGAGTACGCTCAATTACCGAGATCGGAAGAG
+
FF,FFFFFFFFFFFFFFFFFFFFFFFFFFFFFFFFFFFFFFFFFF
@FS10000125:26:BPA73017-1023:1:1101:15390:1580 1:N:0:7
TTGGTAACTTCGTCGAGTACGCTCAAACGTGGAGATCGGAAGAGC
+
FFFFFFFFFFFFFFFFFFFFFFFFFFFFFFFFFFFFFFFFFFFFF
@FS10000125:26:BPA73017-1023:1:1101:15950:1580 1:N:0:7
TTGTTAACTTCGTCGAGTACGCTCAATCTTGGAGATCGGAAGAGC
+
FFFFFFFFFFFFFFFFFFFFFFFFFFFFFFFFFFFFFFFFFFFFF
@FS10000125:26:BPA73017-1023:1:1101:15980:1580 1:N:0:7
TCGTTAACTTCGTCGAGTACGCTCAATCTTAAAGATCGGAAGAGC
+
FFFFFFFFFFFFFFFFFFFFFFFFFFFFFFFFFFFFFFFFFFFFF
@FS10000125:26:BPA73017-1023:1:1101:16150:1580 1:N:0:7
TCTTTAACTTCGTCGAGTACGCTCAATATGCAAGATCGGAAGAGC
+
FFFFFFFFFFFFFFFFFFFFFFFFFFFFFFFFFFFFFFFFFFFFF
@FS10000125:26:BPA73017-1023:1:1101:1080:1590 1:N:0:7
TCGAAAACTTCGTCGAGTACGCTCAAAAAATTAGATCGGAAGAGC
+
FFFF:FFFFFFFFFFFFFFFFFFFF,FFFF,F:FFFFF:FFFFFF
@FS10000125:26:BPA73017-1023:1:1101:1260:1590 1:N:0:7
GCGGCAACTTCGTCGAGTACGCTCAAGGAGTTAGATCGGAAGAGC
+
FFFFFFFFFFFFFFFFFFFFFFFFFFFFFFFFFFFFFFFFFFFFF
@FS10000125:26:BPA73017-1023:1:1101:1280:1590 1:N:0:7
TCGCATAACTTCGTCGAGTACGCTCAAGATAACAGATCGGAAGAG
+
FFFFFFFFFFFFFFFFFFFFFFFFFFFFFFFFFFFFFFFFFFFFF
@FS10000125:26:BPA73017-1023:1:1101:2460:1590 1:N:0:7
TCCTTCGTCGAGTACGCTCAAATTCCAAGATCGGAAGAGCACACG
+
FFFFFFFFFFFFFFFFFFFFFFFFFFFFFFFFFFFFFFFFFFFFF
@FS10000125:26:BPA73017-1023:1:1101:2760:1590 1:N:0:7
ACGCCGAACTTCGTCGAGTACGCTCAATTGGTTAGATCGGAAGAG
+
FFFFFFFFFFFFFFFFFFFFFFFFFFFFFFFF:FFFFFFFFFFFF
@FS10000125:26:BPA73017-1023:1:1101:3050:1590 1:N:0:7
TTGGTAACTTCGTCGAGTACGCTCAACGAATTAGATCGGAAGAGC
+
FFFFFFF:FFFFFFFFFFFFFFFFFFFFFFFFFFFFFFFFFFFFF
@FS10000125:26:BPA73017-1023:1:1101:3740:1590 1:N:0:7
TTGGCAACTTCGTCGAGTACGCTCAAGAATTCAGATCGGAAGAGC
+
FFFFFFFFFFFFFFFFFFFFFFFFFFFFFFFFFFFFFFFFFFFFF
@FS10000125:26:BPA73017-1023:1:1101:4100:1590 1:N:0:7
TTTGTACAACTTCGTCGAGTACGCTCAATATAGGAGATCGGGAGA
+
FFFFFFFFFFFFFFFFFFFFFFFFFFFFFFFFFFFFFFFFFFFFF
@FS10000125:26:BPA73017-1023:1:1101:5130:1590 1:N:0:7
GCATAACTTCGTCGAGTACGCTCAATATAAGAGATCGGAAGAGCA
+
FFFFFFFFFFFFFFFFFFFFFFFFFFFFFFFFFFFFFFFFFFFFF
@FS10000125:26:BPA73017-1023:1:1101:5150:1590 1:N:0:7
CCGCTAACTTCGTCGAGTACGCTCAATTTAGCAGATCGGAAGAGC
+
FFFFFFFFFFFFFFFFFFFFFFFFFFFFFFFFFFFFFFFFFFFFF
@FS10000125:26:BPA73017-1023:1:1101:5170:1590 1:N:0:7
TCGCAAACTTCGTCGAGTACGCTCAACAATTGAGATCGGAAGAGC
+
FFFFFFFFFFFFFFFFFFFFFFFFFFFFFFFFFFFFFFFFFFFFF
@FS10000125:26:BPA73017-1023:1:1101:5430:1590 1:N:0:7
TCATTAAACTTCGTCGAGTACGCTCAAAGCCTCAGATCGGAAGAG
+
FFFFFFFFFFF:FFFF,:FFF:FFF:FFFFFF:,FFF::::,FF:
@FS10000125:26:BPA73017-1023:1:1101:5800:1590 1:N:0:7
TTGGTAACTTCGTCGAGTACGCTCAATACTTTAGATCGGAAGAGC
+
FFFFFFFFFFFFFFFFFFFFFFFFFFFFFFFFFFFFFFFFFFFFF
@FS10000125:26:BPA73017-1023:1:1101:7530:1590 1:N:0:7
CTGTAACTTCGTCGAGTACGCTCAAATATAGAGATCGGAAGAGCA
+
FFFFFFFFFFFFFFFFFFFFFFFFFFFFFFFFFFFFFFFFFFFFF
@FS10000125:26:BPA73017-1023:1:1101:7970:1590 1:N:0:7
TTCCTGCAACTTCGTCGAGTACGCTCAATCACAAAGATCGGAAGA
+
FFFFFFFFFFFFFFFFFFFFFFFFFFFFFFFFFFFFFFFFFFFFF
@FS10000125:26:BPA73017-1023:1:1101:8560:1590 1:N:0:7
TAGGATCAACTTCGTCGAGTACGCTCAAAAATAGAGATCGGAAGA
+
FFFFFFFFFFFFFFFFFFFFFFFFFFFFFFFFFFFFFFFFFFFFF
@FS10000125:26:BPA73017-1023:1:1101:8850:1590 1:N:0:7
CCACCAACTTCGTCGAGTACGCTCAAATTCCAAGATCGGAAGAGC
+
FFFFFFFFFFFFFFFFFFFFFFFFFFFFFFFFFFFFFFFFFFFFF
@FS10000125:26:BPA73017-1023:1:1101:10180:1590 1:N:0:7
CCGCAACTTCGTCGAGTACGCTCAAAGGGTCAGATCGGAAGAGCA
+
FFFFFFFFFFFFFFFFFFFFFFFFFFFFFFFFFFFFFFFFFFFFF
@FS10000125:26:BPA73017-1023:1:1101:10380:1590 1:N:0:7
TCGCCATCTTCGTCGAGTACGCTCAATAACTTAGATCGGAAGAGC
+
,,F::FFFFFFFFFFFFFFFFFFFFFFFFFFFFFFFFFFFFFFFF
@FS10000125:26:BPA73017-1023:1:1101:12130:1590 1:N:0:7
TGGGTGGACCTTCGTCGAGTACGCTCAAGATATAAGATCGGAAGA
+
FFFFFFFFFFFFFFFFFFFFFFFFFFFFFFFFFFFFFFFFFFFFF
@FS10000125:26:BPA73017-1023:1:1101:12230:1590 1:N:0:7
GCGGCAACTTCGTCGAGTACGCTCAAAACGAAAGATCGGAAGAGC
+
FFFFFFFFFFFFFFFFFFFFFFFFFFFFFFFFFFFFFFFFFFFFF
@FS10000125:26:BPA73017-1023:1:1101:12330:1590 1:N:0:7
TTGGCAACTTCGTCGAGTACGCTCAAAAGGATAGATCGGAAGAGC
+
FFFFFFFFFFFFFFFFFFFFFFFFFFFFFFFFFFFFFFFFFFFFF
@FS10000125:26:BPA73017-1023:1:1101:13680:1590 1:N:0:7
TTGGAAACTTCGTCGAGTACGCTCAATGGGATAGATCGGAAGAGC
+
:FFFFFFFFFFFFFFFFFFFFFFFFFFFFFFFFFFFFFFFFFFFF
@FS10000125:26:BPA73017-1023:1:1101:15260:1590 1:N:0:7
TCACCCAACTTCGTCGAGTACGCTCAACATTCAAGATCGGAAGAG
+
FFFFFFFFFFFFFFFFFFFFFFFFFFFFFFFFFFFFFFFFFFFFF
@FS10000125:26:BPA73017-1023:1:1101:16440:1590 1:N:0:7
TTGGTAACTTCGTCGAGTACGCTCAATACAAGAGATCGGAAGAGC
+
FFFFFFFFFFFFFFFFFFFFFFFFFFFFFFFFFFFFFFFFFFFFF
@FS10000125:26:BPA73017-1023:1:1101:1860:1600 1:N:0:7
TTGACTGGACTTCGTCGAGTACGCTCAACCAGAAAGATCGGAGGA
+
FFFFFFFFFFFFFFFFFFFFFFFFFFFFFFFFFFFFFFFFFFFFF
@FS10000125:26:BPA73017-1023:1:1101:2460:1600 1:N:0:7
TCAACTTCGTCGAGTACGCTCAATGAGATAGATCGGAAGAGCACA
+
,FFFFFFFFFFFFFFFFFFFFFFFFFFFFFFFFFFFFFFFFFFFF
@FS10000125:26:BPA73017-1023:1:1101:3400:1600 1:N:0:7
TTCATAACTTCGTCGAGTACGCTCGAGAGCACAGATCGGAAGAGC
+
FFFFFFFFFFFFFFFFFFFFFFFFFFFFFFFFFFFFFFFFFFFFF
@FS10000125:26:BPA73017-1023:1:1101:4090:1600 1:N:0:7
TTGGTAACTTCGTCGAGTACGCTCAAGTCATGAGATCGGAAGAGC
+
FFFFFFFFFFFFFFFFFFFFFFFFFFFFFFFFFFFFFFFFFFFFF
@FS10000125:26:BPA73017-1023:1:1101:4530:1600 1:N:0:7
GAGCAACTTCGTCGAGTACGCTCAAGTTCGTAGATCGGAAGAGCA
+
FFFFFFFFFFFFFFFFFFFFFFFFFFFFFFFFFFFFFFFFFFFFF
@FS10000125:26:BPA73017-1023:1:1101:4550:1600 1:N:0:7
TAGTAGTGACTTCGTCGAGTACGCTCAAGAACGGAGATCGGAAGA
+
FFFFFFFFFFFFFFFFFFFFFFFFFFFFFFFFFFFFFFFFFFFFF
@FS10000125:26:BPA73017-1023:1:1101:4780:1600 1:N:0:7
TTGACTGGACTTCGTCGAGTACGCTCAACACGATAGATCGGAAGA
+
FFFFFFFFFFFFFFFFFFFFFFFFFFFFFFFFFFFFFFFFFFFFF
@FS10000125:26:BPA73017-1023:1:1101:5370:1600 1:N:0:7
TTGATAAACTTCGTCGAGTACGCTCAATGGAATAGATCGGAAGAG
+
FFFFFFFFFFFFFFFFFFFFFFFFFFFFFFFFFFFFFFFFFFFFF
@FS10000125:26:BPA73017-1023:1:1101:6140:1600 1:N:0:7
TCGCCTAACTTCGTCGAGTACGCTCAAAAATACAGATCGGAAGAG
+
FFFFFFFFFFFFFFFFFFFFFFFFFFFFFFFFFFFFFFFFFFFFF
@FS10000125:26:BPA73017-1023:1:1101:6650:1600 1:N:0:7
CCTAAAACTTCGTCGAGTACGCTCAATTGAACAGATCGGAAGAGC
+
FFFFFFFFFFFFFFFFFFFFFFFFFFFFFFFFFFFFFFFFFFFFF
@FS10000125:26:BPA73017-1023:1:1101:6680:1600 1:N:0:7
TCCTTAACTTCGTCGAGTACGCTCAAAGATGGAGATCGGAAGAGC
+
FFFFFFFFFFFFFFFFFFFFFFFFFFFFFFFFFFFFFFFFFFFFF
@FS10000125:26:BPA73017-1023:1:1101:6800:1600 1:N:0:7
TTGGAAACCTCGTCGAGTACGCTCAAATGAAAAGATCGGAAGAGC
+
FFFFFFFFFFFFFFFFFFFFFFFFFFFFFFFFFFFFFFFFFFFFF
@FS10000125:26:BPA73017-1023:1:1101:7850:1600 1:N:0:7
TCCCAGAACTTCGTCGAGTACGCTCAATTTGCTAGATCGGAAGAG
+
FFFFFFFFFFFFFFFFFFFFFFFFFFFFFFFFFFFFFFFFFFFFF
@FS10000125:26:BPA73017-1023:1:1101:8230:1600 1:N:0:7
TTCGTCGAGTACGCTCAAGCACGCAGATCGGAAGAGCACACGTCT
+
FFFFFFFFFFFFFFFFFFFFFFFFFFFFFFFFFFFFFFFFFFFFF
@FS10000125:26:BPA73017-1023:1:1101:9040:1600 1:N:0:7
TCGATAACTTCGTCGAGTACGCTCAAGAGTGCAGATCGGAAGAGC
+
FFFFFFFFFFFFFFFFFFFFFFFFFFFFFFFFFFFFFFFFFFFFF
@FS10000125:26:BPA73017-1023:1:1101:9560:1600 1:N:0:7
CCACCAACTTCGTCGAGTACGCTCAAATTCCAAGATCGGAAGAGC
+
FFFFFFFFFFFFFFFFFFFFFFFFFFFFFFFFFFFFFFFFFFFFF
@FS10000125:26:BPA73017-1023:1:1101:10810:1600 1:N:0:7
TCGCAAACTTCGTCGAGTACGCTCAAGGTACCAGATCGGAAGAGC
+
FFFFFFFFFFFFFFFFFFFFFFFFFFFFFFFFFFFFFFFFFFFFF
@FS10000125:26:BPA73017-1023:1:1101:12900:1600 1:N:0:7
CCGCTAACTTCGTCGAGTACGCTCAACGGTGTAGATCGGAAGAGC
+
FFFFFFFFFFFFFFFFFFFFFFFFFFFFFFFFFFFFFFFFFFFFF
@FS10000125:26:BPA73017-1023:1:1101:13050:1600 1:N:0:7
TTGCTGTAACTTCGTCGAGTACGCTCAAGACAGTAGATCGGAAGA
+
FFFFFFFFFFFFFFFFFFFFFFFFFFFFFFFFFFFFFFFFFFFFF
@FS10000125:26:BPA73017-1023:1:1101:13280:1600 1:N:0:7
CCGTCAACTTCGTCGAGTACGCTCAATCCGCTAGATCGGAAGAGC
+
,:F:FFFFFFFFFF:FFFF:FFFFFFFFFFF:FFFFFFFFFFF:F
@FS10000125:26:BPA73017-1023:1:1101:14750:1600 1:N:0:7
TCGTTAACTTCGTCGAGTACGCTCAATATTAAAGATCGGAAGAGC
+
FFFFF:FFFFFFFFFFFFFFFFFFF:FFFFFF,FFFFFFFFFFFF
@FS10000125:26:BPA73017-1023:1:1101:15130:1600 1:N:0:7
GCGACAACTTCGTCGAGTACGCTCAAGCCTAGAGATCGGAAGAGC
+
FFFFFFFFFFFFFFFFFFFFFFFFFFFFFFFFFFFFFFFFFFFFF
@FS10000125:26:BPA73017-1023:1:1101:1740:1610 1:N:0:7
ACGAAGTTGACCCCCGCAACTTCGTCGAGTACGCTCAATGGATTA
+
F:FFFFFFFFFFFFFFFFFFFFFFFFFFFFFFFFFFFFFFFFFFF
@FS10000125:26:BPA73017-1023:1:1101:1850:1610 1:N:0:7
TTGGAACTTCGTCGAGTACGCTCAAGACATCAGATCGGAAGAGCA
+
FFFFFFFFFFFFFFFFFFFFFFFFFFFFFFFFFFFFFFFFFFFFF
@FS10000125:26:BPA73017-1023:1:1101:2530:1610 1:N:0:7
GCCAAAACTTCGTCGAGTACGCTCAATATAAAAGATCGGAAGAGC
+
FFFFFFFFFFFFFFFFFFFFFFFFFFFFFFFFFFFFFFFFFFFFF
@FS10000125:26:BPA73017-1023:1:1101:3280:1610 1:N:0:7
CCCATAACTTCGTCGAGTACGCTCAAGATTTTAGATCGGAAGAGC
+
FFFFFFFFFFFFFFFFFFFFFFFFFFFFFFFFFFFFFFFFFFFFF
@FS10000125:26:BPA73017-1023:1:1101:5320:1610 1:N:0:7
CCGCCAACTTCGTCGAGTACGCTCAAGTTCCTAGATCGGAAGAGC
+
FFFFFFFFFFFFFFFFFFFFFFFFFFFFFFFFFFFFFFFFFFFFF
@FS10000125:26:BPA73017-1023:1:1101:8410:1610 1:N:0:7
TCGTTAACTTCGTCGAGTACGCTCAACATGTGAGATCGGAAGAGC
+
FFFFFFFFFFFFFFFFFFFFFFFFFFFFFFFFFFFFFFFFFFFFF
@FS10000125:26:BPA73017-1023:1:1101:8520:1610 1:N:0:7
TTGGCCATCTTCGTCGAGTACGCTCAAGTAAAAAGATCGGAAGAG
+
FFFFFFFFFFFFFFFFFFFFFFFFFFFFFFFFFFFFFFFFFFFFF
@FS10000125:26:BPA73017-1023:1:1101:8790:1610 1:N:0:7
GGGAAACTTCGTCGAGTACGCTCAATGAGTAAGATCGGAAGAGCA
+
FFFFFFFFFFFFFFFFFFFFFFFFFFFFFFFFFFFFFFFFFFFFF
@FS10000125:26:BPA73017-1023:1:1101:10200:1610 1:N:0:7
TCTTGAACTTCGTCGAGTACGCTCAACTGTTAAGATCGGAAGAGC
+
FFFFFFFFFFFFFFFFFFFFFFFFFFFFFFFFFFFFFFFFFFFFF
@FS10000125:26:BPA73017-1023:1:1101:10660:1610 1:N:0:7
TTGCCAACTTCGTCGAGTACGCTCAAATGATTAGATCGGAAGAGC
+
FFFFFFFFFFFFFFFFFFFFFFFFFFFFFFFFFFFFFFFFFFFFF
@FS10000125:26:BPA73017-1023:1:1101:11000:1610 1:N:0:7
TTTCATAACTTCGTCGAGTACGCTCAACTTGTGAGATCGGAAGAG
+
FFFFFFFFFFFFFFFFFFFFFFFFFFFFFFFFFFFFFFFFFFFFF
@FS10000125:26:BPA73017-1023:1:1101:11110:1610 1:N:0:7
TCAACTTCGTCGAGTACGCTCAATCAGAAAGATCGGAAGAGCACA
+
FFFFFFFFFFFFFFFFFFFFFFFFFFFFFFFFFFFFFFFFFFFFF
@FS10000125:26:BPA73017-1023:1:1101:11920:1610 1:N:0:7
TCTGAAACTTCGTCGAGTAGCTCAACGAGTTAGATCGGAAGAGCA
+
FFFFFFFFFFFFFFFFFFFFFFFFFFFFFFFFFFFFFFFFFFFFF
@FS10000125:26:BPA73017-1023:1:1101:11940:1610 1:N:0:7
TTGACTGACTTCGTCGAGTACGCTCAAACCTGCAGATCGGAAGAG
+
FFFFFFFFFFFFFFFFFFFFFFFFFFFFFFFFFFFFFFFFFFFFF
@FS10000125:26:BPA73017-1023:1:1101:12350:1610 1:N:0:7
TCGCTAACTTCGTCGAGTACGCTCAATTTGCAAGATCGGAAGAGC
+
,F,FF,FFFFF:FFF:FFFF:F::F:FFFFFFF:FFF:FFFFFFF
@FS10000125:26:BPA73017-1023:1:1101:14750:1610 1:N:0:7
TCTTGAACTTCGTCGAGTACGCTCAAGAACCAAGATCGGAAGAGC
+
FFFFFFFFFFFFFFFFFFFFFFFFFFFFFFFFFFFFFFFFFFFFF
@FS10000125:26:BPA73017-1023:1:1101:15010:1610 1:N:0:7
TCGCAAACTTCGTCGAGTACGCTCAATGTGCTAGATCGGAAGAGC
+
FFFFFFFFFFFFFFFFFFFFFFFFFFFFFFFFFFFFFFFFFFFFF
@FS10000125:26:BPA73017-1023:1:1101:15020:1610 1:N:0:7
GGGAAAACTTCGTCGAGTACGCTCAATGGCCGAGATCGGAAGAGC
+
FFFFFFFFFFFFFFFFFFFFFFFFFFFFFFFFFFFFFFFFFFFFF
@FS10000125:26:BPA73017-1023:1:1101:15430:1610 1:N:0:7
GCGAAATCTTCGTCGAGTACGCTCAAGATATAAGATCGGAAGAGC
+
FFFFFFFFFFFFFFFFFFFFFFFFFFFFFFFFFFFFFFFFFFFFF
@FS10000125:26:BPA73017-1023:1:1101:15590:1610 1:N:0:7
TCGTAAACTTCGTCGAGTACGCTCAATGCCCGAGATCGGAAGAGC
+
FFFFFFFFFFFFFFFFFFFFFFFFFFFFFFFFFFFFFFFFFFFFF
@FS10000125:26:BPA73017-1023:1:1101:1430:1620 1:N:0:7
TTTGTTGAACTTCGTCGAGTACGCTCAAGATTCAAGATCGGAAGA
+
FFFFFFFFFFFFFFFFFFFFFFFFFFFFFFFFFFFFFFFFFFFFF
@FS10000125:26:BPA73017-1023:1:1101:2790:1620 1:N:0:7
GGCAGAACTTCGTCGAGTACGCTCAAGTAATGAGATCGGAAGAGC
+
FFFFFFFFFFFFFFFFFFFFFFFFFFFFFFFFFFFFFFFFFFFFF
@FS10000125:26:BPA73017-1023:1:1101:2860:1620 1:N:0:7
GCGGGAACTTCGTCGAGTACGCTCAACTGGAAAGATCGGAAGAGC
+
FFFFFFFFFFFFFFFFFFFFFFFFFFFFFFFFFFFFFFFFFFFFF
@FS10000125:26:BPA73017-1023:1:1101:4010:1620 1:N:0:7
GCTGCACAACTTCGTCGAGTACGCTCAACCCGACAGATCGGAAGA
+
FFFFFFFFFFFFFFFFFFFFFFFFFFFFFFFFFFFFFFFFFFFFF
@FS10000125:26:BPA73017-1023:1:1101:4320:1620 1:N:0:7
CTGCCAACTTCGTCGAGTACGCTCAAACCTCAAGATCGGAAGAGC
+
FFFFFFFFFFFFFFFFFFFFFFFFFFFFFFFFFFFFFFFFFFFFF
@FS10000125:26:BPA73017-1023:1:1101:5250:1620 1:N:0:7
GCCAAAACTTCGTCGAGTACGCTCAACGTTAGAGATCGGAAGAGC
+
FFFFFFFFFFFFFFFFFFFFFFFFFFFFFFFFFFFFFFFFFFFFF
@FS10000125:26:BPA73017-1023:1:1101:5260:1620 1:N:0:7
TTGATAAACTTCGTCGAGTACGCTCAATGGAATAGATCGGAAGAG
+
FFFFFFFFFFFFFFFFFFFFFFFFFFFFFFFFFFFFFFFFFFFFF
@FS10000125:26:BPA73017-1023:1:1101:7850:1620 1:N:0:7
TCGATAACTTCGTCGAGTACGCTCAAAATGCAAGATCGGAAGAGC
+
FFFFFFFFFFFFFFFFFFFFFFFFFFFFFFFFFFFFFFFFFFFFF
@FS10000125:26:BPA73017-1023:1:1101:8650:1620 1:N:0:7
TCTAAAACTTCGTCGAGTACGCTCAATTCGGTAGATCGGAAGAGC
+
FFFFFFFFFFFFFFFFFFFFFFFFFFFFFFFFFFFFFFFFFFFFF
@FS10000125:26:BPA73017-1023:1:1101:9150:1620 1:N:0:7
GCGGGAACTTCGTCGAGTACGCTCAACTAGTCAGATCGGAAGAGC
+
FFFFFFFFFFFFFFFFFFFFFFFFFFFFFFFFFFFFFFFFFFFFF
@FS10000125:26:BPA73017-1023:1:1101:10000:1620 1:N:0:7
TAGACACAAACTTCGTCGAGTACGCTCAAGCCTGGAGATCGGAAG
+
FFFFFFFFFFFFFFFFFFFFFFFFFFFFFFFFFFFFFFFFFFFFF
@FS10000125:26:BPA73017-1023:1:1101:12920:1620 1:N:0:7
TTGACTGGACTTCGTCGACGTGAGATCGGAAGAGCACACGTCTGA
+
FFFFFFFFFFFFFFFFFFFFFFFFFFFFFFFFFFFFFFFFFFFFF
@FS10000125:26:BPA73017-1023:1:1101:13150:1620 1:N:0:7
TTGTAAAACTGTCGAGTACGCTCAAAATATAAGATCGGAAGAGCA
+
FFFFFFFFFFFFFFFFFFFFFFFFFFFFFFFFFFFFFFFFFFFFF
@FS10000125:26:BPA73017-1023:1:1101:13200:1620 1:N:0:7
TTGGTAACTTCGTCGAGTACGCTCAAAATGAAAGATCGGAAGAGC
+
FFFFFFFFFFFFFFFFFFFFFFFFFFFFFFFFFFFFFFFFFFFFF
@FS10000125:26:BPA73017-1023:1:1101:14340:1620 1:N:0:7
TCGGAACTTCGTCGAGTACGCTCAATCGATTAGATCGGAAGAGCA
+
FFFFFFFFFFFFFFFFFFFFFFFFFFFFFFFFFFFFFFFFFFFFF
@FS10000125:26:BPA73017-1023:1:1101:14360:1620 1:N:0:7
TCGCATAACTTCGTCGAGTACGCTCAAAAGCAAAGATCGGAAGAG
+
FFFFFFFFFFFFFFFFFFFFFFFFFFFFFFFFFFFFFFFFFFFFF
@FS10000125:26:BPA73017-1023:1:1101:1410:1630 1:N:0:7
TCGCAAGCTTCGTCGAGTACGCTCAACTTGAGAGATCGGAAGAGC
+
FFFFFFFFFFFFFFFFFFFFFFFFFFFFFFFFFFFFFFFFFFFFF
@FS10000125:26:BPA73017-1023:1:1101:1980:1630 1:N:0:7
TACCCAACTTCGTCGAGTACGCTCAAAATTGTAGATCGGAAGAGC
+
FFFFFFFFFFFFFFFFFFFFFFFFFFFFFFFFFFFFFFFFFFFFF
@FS10000125:26:BPA73017-1023:1:1101:2500:1630 1:N:0:7
GTGGGAACTTCGTCGAGTACGCTCAATGAAATAGATCGGAAGAGC
+
F,FFFFFFFFFFFFFFFFFFFFFFFFFFFFFFFFFFFFFFFFFFF
@FS10000125:26:BPA73017-1023:1:1101:2760:1630 1:N:0:7
TTGGTGAACTTCGTCGAGTACGCTCAATTTGAGAGATCGGAAGAG
+
FFFFFFFFFFFFFFFFFFFFFFFFFFFFFFFF:FFFFFFFFFFFF
@FS10000125:26:BPA73017-1023:1:1101:3280:1630 1:N:0:7
CTGTTAACTTCGTCGAGTACGCTCAAGATAAGAGATCGGAAGAGC
+
FFFFFFFFFFFFFFFFFFFFFFFFFFFFFFFFFFFFFFFFFFFFF
@FS10000125:26:BPA73017-1023:1:1101:3420:1630 1:N:0:7
GCGGTAACTCCGTCGAGTACGCTCAATGACTGAGATCGGAAGAGC
+
FFFFFFFFFFFFFFFFFFFFFF:FFFFFFFFFFFFFFFFFFFFFF
@FS10000125:26:BPA73017-1023:1:1101:5370:1630 1:N:0:7
CTGAAATTTCGTCGAGTACGCTCAACATATAAGATCGGAAGAGCA
+
FFFFFFFFFFFFFFFFFFFFFFFFFFFFFFFFFFFFFFFFFFFFF
@FS10000125:26:BPA73017-1023:1:1101:5480:1630 1:N:0:7
GCGTAAACTTCGTCGAGTACGCTCAACGGGTGAGATCGGAAGAGC
+
FFFFFFFFFFFFFFFFFFFFFFFFFFFFFFFFFFFFFFFFFFFFF
@FS10000125:26:BPA73017-1023:1:1101:5600:1630 1:N:0:7
ACGTAACTTCGTCGAGTACGCTCAAACAGTAAGATCGGAAGAGCA
+
FFFFFFFFFFFFFFFFFFFFFFFFFFFFFFFFFFFFFFFFFFFFF
@FS10000125:26:BPA73017-1023:1:1101:5790:1630 1:N:0:7
TGGAACTTCGTCGAGTACGCTCAATACGTAAGATCGGAAGAGCAC
+
FFFFFFFFFFFFFFFFFFFFFFFFFFFFFFFFFFFFFFFFFFF:F
@FS10000125:26:BPA73017-1023:1:1101:6180:1630 1:N:0:7
TTGGAACTTCGTCGAGTACGCTCAATGTGTCAGATCGGAAGAGCA
+
FFFFFFFFFFFFFFFFFFFFFFFFFFFFFFFFFFFFFFFFFFFFF
@FS10000125:26:BPA73017-1023:1:1101:6450:1630 1:N:0:7
GCGGTAACTTTCGTCGAGTACGCTCAACAGTATAGATCGGAAGAG
+
FFFFFFFFFFFFFFFFFFFFFFFFFFFFFFFFFFFFFFFFFFFFF
@FS10000125:26:BPA73017-1023:1:1101:7160:1630 1:N:0:7
TCTCATCAACTTCGTCGAGTACGCTCAATATGAGAGATCGGAAGA
+
FFFFFFFFFFFFFFFFFFFFFFFFFFFFFFFFFFFFFFFFFFFFF
@FS10000125:26:BPA73017-1023:1:1101:7400:1630 1:N:0:7
TCGTTGAACTTCGTCGAGTACGCTCAACTCATGAGATCGGAAGAG
+
FFFFFFFFFFFFFFFFFFFFFFFFFFFFFFFF:FFFFFFFFFFFF
@FS10000125:26:BPA73017-1023:1:1101:8310:1630 1:N:0:7
GCGGCAAGTTCGTCGAGTACGCTCAACAGGTGAGATCGGAAGAGC
+
FFFFFFFFFFFFFFFFFFFFFFFFFFFFFFFFFFFFFFFFFFFFF
@FS10000125:26:BPA73017-1023:1:1101:8440:1630 1:N:0:7
GCGTTAACTTCGTCGAGTACGCTCAATTGCTGATATCGGAAGAGC
+
FFFFFFFFFFFFFFFFFFFFFFFFFFFFFFFFF,FFFFFFFFFFF
@FS10000125:26:BPA73017-1023:1:1101:8840:1630 1:N:0:7
TTGTTGAACTTCGTCGAGTACGCTCAAATGTGGAGATCGGAAGAG
+
FFFFFFFFFFFFFFFFFFFFFFFFFFFFFFFFFFFFFFFFFFFFF
@FS10000125:26:BPA73017-1023:1:1101:9080:1630 1:N:0:7
TGCTAAACTTCGTCGAGTACGCTCAAGCCAGTAGATCGGAAGAGC
+
:FFFFFFFFFFFFFFFFFFFFFFFFFFFFFFFFFFFFFFFFFFFF
@FS10000125:26:BPA73017-1023:1:1101:10550:1630 1:N:0:7
CTCTAAACTTCGTCGAGTACGCTCAATAGATTAGATCGGAAGAGC
+
FFFFFFFFFFFFFFFFFFFFFFFFFFFFFFFFFFFFFFFFFFFFF
@FS10000125:26:BPA73017-1023:1:1101:10750:1630 1:N:0:7
AAGCCAACTTCGTCGAGTACGCTCAATAAGTTAGATCGGAAGAGC
+
FFFFFFFFFFFFFFFFFFFFFFFFFFFFFFFFFFFFFFFFFFFFF
@FS10000125:26:BPA73017-1023:1:1101:10880:1630 1:N:0:7
TTGGTGAACTTCGTCGAGTACGCTCAAAAGTCGAGATCGGAAGAG
+
FFF:F:FFFFFFFFFFFFFFFFFFFFFFFFFF:FFFFFFFFFFFF
@FS10000125:26:BPA73017-1023:1:1101:11820:1630 1:N:0:7
TTGTTAACTTCGTCGAGTACGCTCAAAATAGGAGATCGGAAGAGC
+
FFFFFFFFFFFFFFFFFFFFFFFFFFFFFFFFFFFFFFFFFFFFF
@FS10000125:26:BPA73017-1023:1:1101:12240:1630 1:N:0:7
TTGACTGGACTTCGTCGAGTACGCTCAAGCCCGAAGATCGGAAGA
+
FFFFFFFFFFFFFFFFFFFFFFFFFFFFFFFFFFFFFFFFFFFFF
@FS10000125:26:BPA73017-1023:1:1101:12570:1630 1:N:0:7
TTTAGTTAACTTCGTCGAGTACGCTCAATAATTAAGATCGGAAGA
+
FFFFFFFFFFFFFFFFFFFFFFFFFFFFFFFFFFFFFFFFFFFFF
@FS10000125:26:BPA73017-1023:1:1101:12840:1630 1:N:0:7
GCGCCAACTTCGTCGAGTACGCTCAATTACCTAGATCGGAAGAGC
+
FFFFFFFFFFFFFFFFFFFFFFFFFFFFFFFFFFFFFFFFFFFFF
@FS10000125:26:BPA73017-1023:1:1101:12900:1630 1:N:0:7
TTGAACTTCGTCGAGTACGCTCAAGTTAAGAGATCGGAAGAGCAC
+
FFFFFFFFFFFFFFFFFFFFFFFFFFFFFFFFFFFFFFFFFFFFF
@FS10000125:26:BPA73017-1023:1:1101:14130:1630 1:N:0:7
TCGCATAACTTCGTCGAGTACGCTCAATGTCTCAGATCGGAAGAG
+
,FFFFFF:FFFFFFFFFFFFFFFFF:FFFFFFFFFFFFFFFFFFF
@FS10000125:26:BPA73017-1023:1:1101:14320:1630 1:N:0:7
GCTTCGTCGAGTACGCTCAATAGAAAAGATCGGAAGAGCACACGT
+
FFFFFFFFFFFFFFFFFFFFFFFFFFFFFFFFFFFFFFFFFFFFF
@FS10000125:26:BPA73017-1023:1:1101:14360:1630 1:N:0:7
GAGGGATCTTCGTCGAGTACGCTCAATACATTAGATCGGAAGAGC
+
FFFFFFFFFFFFFFFFFFFFFFFFFFFFFFFFFFFFFFFFFFFFF
@FS10000125:26:BPA73017-1023:1:1101:15940:1630 1:N:0:7
GGGGAAACTTCGTCGAGTACGCTCAAAACAAGAGATCGGAAGAGC
+
FFFFFFFFFFFFFFFFFFFFFFFFFFFFFFFFFFFFFFFFFFFFF
@FS10000125:26:BPA73017-1023:1:1101:16000:1630 1:N:0:7
TTGACCAACTTCGTCGAGTACGCTCAACCCTAAAGATCGGAAGAG
+
FFFFFFFFFFFFFFFFFFFFFFFFFFFFFFFFFFFFFFFFFFFFF
@FS10000125:26:BPA73017-1023:1:1101:16040:1630 1:N:0:7
GATCTAACTTCGTCGAGTACGCTCAATTCTTCAGATCGGAAGAGC
+
FFFFFFFFFFFFFFFFFFFFFFFFFFFFFFFFFFFFFFFFFFFFF
@FS10000125:26:BPA73017-1023:1:1101:16400:1630 1:N:0:7
AAGTAAACTTCGTCGAGTACGCTCAACACGGTAGATCGGAAGAGC
+
FFFFFFFFFFFFFFFFFFFFFFFFFFFFFFFFFFFFFFFFFFFFF
@FS10000125:26:BPA73017-1023:1:1101:1360:1640 1:N:0:7
GCGCTAACTTCGTCGAGTACGCTCAACCACGCAGATCGGAAGAGC
+
,FFFFFFFFFFFFFFFFFFFFFFFFFF,F,:,FFFFFFFFFFFFF
@FS10000125:26:BPA73017-1023:1:1101:2800:1640 1:N:0:7
CCGCAACTTCGTCGAGTACGCTCAAGGAAATAGATCGGAAGAGCA
+
FFFFFFFFFFFFFFFFFFFFFFFFFFFFFFFFFFFFFFFFFFFFF
@FS10000125:26:BPA73017-1023:1:1101:2810:1640 1:N:0:7
CCGCAAACTTCGTCGAGTACGCTCAAAGTATGAGATCGGAAGAGC
+
FFFFFFFFFFFFFFFFFFFFFFFFFFFFFFFFFFFFFFFFFFFFF
@FS10000125:26:BPA73017-1023:1:1101:3250:1640 1:N:0:7
CCGAACTTCGTCGAGTACGCTCAAGATTCAAGATCGGAAGAGCAC
+
FFFFFFFFFFFFFFFFFFFFFFFFFFFFFFFFFFFFFFFFFFFFF
@FS10000125:26:BPA73017-1023:1:1101:3310:1640 1:N:0:7
TTGGAAACTTCGTCGAGTACGCTCAACGGCCGAGATCGGAAGAGC
+
FFFFFFFFFFFFFFFFFFFFFFFFFFFFFFFFFFFFFFFFFFFFF
@FS10000125:26:BPA73017-1023:1:1101:3690:1640 1:N:0:7
GCGTGAACTTCGTCGAGTACGCTCAAGTTGAGAGATCGGAAGAGC
+
FFFFFFFFFFFFFFFFFFFFFFFFFFFFFFFFFFFFFFFFFFFFF
@FS10000125:26:BPA73017-1023:1:1101:4010:1640 1:N:0:7
TCGCAACTTCGTCGAGTACGCTCAAAGACATAGATCGGAAGAGCA
+
,FFFFFFFFFFFFFFFFFFFFFFFF:FFFFFFFFFFFF:FF:FF,
@FS10000125:26:BPA73017-1023:1:1101:4630:1640 1:N:0:7
ATGCAAACTTCGTCGAGTACGCTCAAAATAACAGATCGGAAGAGC
+
F,:FF:FFF::FFFFFFFFFFFFF,FFF:FFFFFFFF:F:,F:F:
@FS10000125:26:BPA73017-1023:1:1101:4780:1640 1:N:0:7
TCGTGAACTTCGTCGAGTACGCTCAAAGTATTAGATCGGAAGAGC
+
FFFFFFFFFFFFFFFFFFFFFFFFFFFFFFFFFFFFFFFFFFFFF
@FS10000125:26:BPA73017-1023:1:1101:5910:1640 1:N:0:7
TTGCCGAACTTCGTCGAGTACGCTCAAGTTAGTAGATCGGAAGAG
+
FFFFFFFFFFFFFFFFFFFFFFFFFFFFFFFFFFFFFFFFFFFFF
@FS10000125:26:BPA73017-1023:1:1101:5930:1640 1:N:0:7
TTGTTAACTTCGTCGAGTACGCTCAAGCAATAAGATCGGAAGAGC
+
FFFFFFFFFFFFFFFFFFFFFFFFFFFFFFFFFFFFFFFFFFFFF
@FS10000125:26:BPA73017-1023:1:1101:6870:1640 1:N:0:7
TTGACTGGACTTCGTCGAGTACGCTCAACCCGTCAGATCGGAAGA
+
FFFFFFFFFFFFFFFFFFFFFFFFFFFFFFFFFFFFFFFFFFFFF
@FS10000125:26:BPA73017-1023:1:1101:7640:1640 1:N:0:7
GCGCTAACTTCGTCGAGTACGCTCAATCAATGAGATCGGAAGAGC
+
:FFFFFFFFFFFFFFF,FFF:F:F:FFFFF,FFFFFFFF:FFF:F
@FS10000125:26:BPA73017-1023:1:1101:7720:1640 1:N:0:7
TGGTCAACTTCGTCGAGTACGCTCAACATGTGAGATCGGAAGAGC
+
FFFFFFFFFFFFFFFFFFFFFFFFFFFFFFFFFFFFFFFFFFFFF
@FS10000125:26:BPA73017-1023:1:1101:7760:1640 1:N:0:7
TAGCAAACTTCGTCGAGTACGCTCAATTAAGGAGATCGGAAGAGC
+
FFFFFFFFFFFFFFFFFFFFFFFFFFFFFFFFFFFFFFFFFFFFF
@FS10000125:26:BPA73017-1023:1:1101:8440:1640 1:N:0:7
GCGTTAACTTCGTCGAGTACGCTCAATTGCTGATATCGGAAGAGC
+
FFFFFFFFFFFFFFFFFFFFFFFFFFFFFFFFFFFFFFFFFFFFF
@FS10000125:26:BPA73017-1023:1:1101:8710:1640 1:N:0:7
TCGATTAACTTCGTCGAGTACGCTCAACCAATCAGATCGGAAGAG
+
FFFFFFFFFFFFFFFFFFFFFFFFFFFFFFFFFFFFFFFFFFFFF
@FS10000125:26:BPA73017-1023:1:1101:8960:1640 1:N:0:7
TTGACTGGACTTCGTCGAGTACGCTCAAACGATAAGATCGGAAGA
+
FFFFFFFFFFFFFFFFFFFFFFFFFFFFFFFFFFFFFFFFFFFFF
@FS10000125:26:BPA73017-1023:1:1101:9040:1640 1:N:0:7
TAGTTTCGTCGAGTACGCTCAAATTGATAGATCGGAAGAGCACAC
+
FFFFFFFFFFFFFFFFFFFFFFFFFFFFFFFFFFFFFFFFFFFFF
@FS10000125:26:BPA73017-1023:1:1101:9610:1640 1:N:0:7
TTGACTGGACTTCGTCGAGTACGCTCAATAGTTTAGATCGGAAGA
+
FFFFFFFFFFFFFFFFFFFFFFFFFFFFFFFFFFFFFFFFFFFFF
@FS10000125:26:BPA73017-1023:1:1101:10550:1640 1:N:0:7
TAGAAACTTCGTCGAGTACGCTCAAGCCTTGAGATCGGAAGAGCA
+
FFFFFFFFFFFFFFFFFFFFFFFFFFFFFFFFFFFFFFFFFFFFF
@FS10000125:26:BPA73017-1023:1:1101:11660:1640 1:N:0:7
TCGTAGATAACTTCGTCGAGTACGCTCAAGATAAGAGATCGGAAG
+
FFFFFFFFF:FFFFFFFFFFFFFFFFFFFFFFFFFFFF:FFFFFF
@FS10000125:26:BPA73017-1023:1:1101:12170:1640 1:N:0:7
CCGACAACTTCGTCGAGTACGCTCAAGGGACAAGATCGGAAGAGC
+
FFFFFFFFFFFFFFFFFFFFFFFFFFFFFFFFFFFFFFFFFFFFF
@FS10000125:26:BPA73017-1023:1:1101:12580:1640 1:N:0:7
TAGGTAATTTCGTCGAGTACGCTCAAAAGAATAGATCGGAAGAGC
+
FFFFFFFFFFFFFFFFFFFFFFFFFFFFFFFFFFFFFFFFFFFFF
@FS10000125:26:BPA73017-1023:1:1101:12590:1640 1:N:0:7
TAGCAAACTCCGTCGAGTACGCTCAAATGGATAGATCGGAAGAGC
+
FFFFFFFFFFFFFFFFFFFFFFFFFFFFFFFFFFFFFFFFFFFFF
@FS10000125:26:BPA73017-1023:1:1101:14180:1640 1:N:0:7
TTTAAACTTCGTCGAGTACGCTCAATGTAAAAGATCGGAAGAGCA
+
FFFFFFFFFFFFFFFFFFFFFFFFFFFFFFFFFFFFFFFFFFFFF
@FS10000125:26:BPA73017-1023:1:1101:15180:1640 1:N:0:7
TTGACTGGACTTCGTCGAGTACGCTCAAGCCCGCAGATCGGAAGA
+
FFFFFFFFFFFFFFFFFFFFFFFFFFFFFFFFFFFFFFFFFFFFF
@FS10000125:26:BPA73017-1023:1:1101:16020:1640 1:N:0:7
TTGACTGGACTTCGTCGAGTACGCTCAACGATTAAGATCGGAAGA
+
FFFFFFFFFFFFFFFFFFFFFFFFFFFFFFFFFFFFFFFFFFFFF
@FS10000125:26:BPA73017-1023:1:1101:1100:1650 1:N:0:7
GCGAGAACTTCGTCGAGTACGCTCAATCAACCAGATCGGAAGAGC
+
FFFFFFFFFFFFFFFFFFFFFFFFFFFFFFFFFFFFFFFFFFFFF
@FS10000125:26:BPA73017-1023:1:1101:1120:1650 1:N:0:7
CCATCAACTTCGTCGAGTACGCTCAATTTATAAGATCGGAAGAGC
+
FFFFFFFFFFFFFFFFFFFFFFFFFFFFFFFFFFFFFFFFFFFFF
@FS10000125:26:BPA73017-1023:1:1101:1340:1650 1:N:0:7
TCGGAAACTTCGTCGAGTACGCTCAAATCGATAGATCGGAAGAGC
+
FFFFFFFFFFFFFFFFFFFFFFFFFFFFFFFFFFFFFFFFFFFFF
@FS10000125:26:BPA73017-1023:1:1101:2700:1650 1:N:0:7
TCTCAGAACTTCGTCGAGTACGCTCAAAGCGATAGATCGGAAGAG
+
:FFFFFFFFFFFFFFFFFFFFFFFFFFFFFFFFFFFFFFFFFFFF
@FS10000125:26:BPA73017-1023:1:1101:2720:1650 1:N:0:7
GCGAAAACTTCGTCGAGTACGCTCAAAAAAAAAGATCGGAAGAGC
+
FFFFFFFFFFFFFFFFFFFFFFFFFFFFFFFFFFFFFFFFFFFFF
@FS10000125:26:BPA73017-1023:1:1101:2730:1650 1:N:0:7
GGCAGAACTTCGTCGAGTACGCTCAAGTAATGAGATCGGAAGAGC
+
FFFFFFFFFFFFFFFFFFFFFFFFFFFFFFFFFFFFFFFFFFFFF
@FS10000125:26:BPA73017-1023:1:1101:3320:1650 1:N:0:7
TTCTGGAACTTCGTCGAGTACGCTCAAGGTTCAAGATCGGAAGAG
+
FFFFFFFFFFFFFFFFFFFFFFFFFFFFFFFFFFFFFFFFFFFFF
@FS10000125:26:BPA73017-1023:1:1101:4700:1650 1:N:0:7
TAGATCTAACTTCGTCGAGTACGCTCAATCCAGGAGATCGGAAGA
+
FFFFFFFFFFFFFFFFFFFFFFFFFFFFFFFFFFFFFFFFFFFFF
@FS10000125:26:BPA73017-1023:1:1101:4720:1650 1:N:0:7
TCGCAAACTTCGTCGAGTACGCTCAAACATTAAGATCGGAAGAGC
+
FFFFFFFFFFFFFFFFFFFFFFFFFFFFFFFFFFFFFFFFFFFFF
@FS10000125:26:BPA73017-1023:1:1101:7820:1650 1:N:0:7
GTGTCAACTTCGTCGAGTACGCTCAATACGTGAGATCGGAAGAGC
+
FFFFFFFFFFFFFFFFFFFFFFFFFFFFFFFFFFFFFFFFFFFFF
@FS10000125:26:BPA73017-1023:1:1101:8250:1650 1:N:0:7
TTGCAAACTTCGTCGAGTACGCTCAAACCACCAGATCGGAAGAGC
+
FFFFFFFFFFFFFFFFFFFFFFFFFFFFFFFFFFFFFFFFFFFFF
@FS10000125:26:BPA73017-1023:1:1101:9410:1650 1:N:0:7
TCGCCAACTTCGTCGAGTACGCTCAACATTCAAGATCGGAAGAGC
+
FFFFFFFFFFFFFFFFFFFFFFFFF:FFF:F:,FFFFFFFFFFFF
@FS10000125:26:BPA73017-1023:1:1101:10890:1650 1:N:0:7
TTGTACAACTTCGTCGAGTACGCTCAATAACTAAGATCGGAAGAG
+
FFFFFFFFFFFFFFFFFFFFFFFFFFFFFFFFF,FFFFFFFFFFF
@FS10000125:26:BPA73017-1023:1:1101:11620:1650 1:N:0:7
TCGTAGATAACTTCGTCGAGTACGCTCAAGATAAGAGATCGGAAG
+
FFFFFFFFFFFFFFFFFFFFFFFFFFFFFFFFFFFFFFFFFFFFF
@FS10000125:26:BPA73017-1023:1:1101:13970:1650 1:N:0:7
TAGCAAACTTCGTCGAGTACGCTCAAGACCAGAGATCGGAAGAGC
+
FFFFFFFFFFFFFFFFFFFFFFFFFFFFFFFFFFFFFFFFFFFFF
@FS10000125:26:BPA73017-1023:1:1101:14020:1650 1:N:0:7
TCGGGAACTTCGTCGAGTACGCTCAACATATAAGATCGGAAGAGC
+
FFFFFFFFFFFFFFFFFFFFFFFFFFFFFFFFFFFFFFFFFFFFF
@FS10000125:26:BPA73017-1023:1:1101:14300:1650 1:N:0:7
TCGTTAACTTCGTCGAGTACGCTCAATACTTTAGATCGGAAGAGC
+
FFFFFFFFFFFFFFFFFFFFFFFFFFFFFFFFFFFFFFFFFFFFF
@FS10000125:26:BPA73017-1023:1:1101:14490:1650 1:N:0:7
GCGTTAACTTCGTCGAGTACGCTCAAATATAAAGATCGGAAGAGC
+
FFFFFFFFFFFFFFFFFFFFFFFFFFFFFFFFFFFFFFFFFFFFF
@FS10000125:26:BPA73017-1023:1:1101:14650:1650 1:N:0:7
TTGACCCAACTTCGTCGAGTACGCTCAAAATCCAAGATCGGAAGA
+
F,FFFFF,FFFFFFFF:F:FFF:FFFFFF:FFFF,:FFFFFFFFF
@FS10000125:26:BPA73017-1023:1:1101:14890:1650 1:N:0:7
TTGTGTAACTTCGTCGAGTACGCTCAAAGTTATAGATCGGAAGAG
+
F,,FFFF,FFFFFFFFFF:FFFFFF,FFFF:FF,FFFF:FFFFFF
@FS10000125:26:BPA73017-1023:1:1101:2220:1660 1:N:0:7
CTGCTAACTTCGTCGAGTACGCTCAAGTAGGAAGATCGGAAGAGC
+
FFFFFFFFFFFFFFFFFFFFFFFFFFFFFFFFFFFFFFFFFFFFF
@FS10000125:26:BPA73017-1023:1:1101:2680:1660 1:N:0:7
GAGTTAACTTCGTCGAGTACGCTCAACATTACAGATCGGAAGAGC
+
FFFFFFFFFFFFFFFFFFFFFFFFFFFFFFFFFFFFFFFFFFFFF
@FS10000125:26:BPA73017-1023:1:1101:3480:1660 1:N:0:7
TTGTCGAACTTCGTCGAGTACGCTCAAGTAAAAAGATCGGAAGAG
+
FFFFFFFFFFFFFFFFFFFFFFFFFFFFFFFFFFFFFFFFFFFFF
@FS10000125:26:BPA73017-1023:1:1101:3490:1660 1:N:0:7
TCGCAAACTTCGTCGAGTACGCTCAATGTTAAAGATCGGAAGAGC
+
FFFFFFFFFFFFFFFFFFFFFFFFFFFFFFFFFFFFFFFFFFFFF
@FS10000125:26:BPA73017-1023:1:1101:3720:1660 1:N:0:7
TTGTGGAACTTCGTCGAGTACGCTCAACTCAGTAGATCGGAAGAG
+
FFFFFFFFFFFFFFFFFFFFFFFFFFFFFFFFFFFFFFFFFFFFF
@FS10000125:26:BPA73017-1023:1:1101:4340:1660 1:N:0:7
TTGTTGAACTTCGTCGAGTACGCTCAACAATTGAGATCGGAAGAG
+
FFFFFFFFFFFFFFFFFFFFFFFFFFFFFFFFFFFFFFFFFFFFF
@FS10000125:26:BPA73017-1023:1:1101:4520:1660 1:N:0:7
GCGGAAACTTCGTCGAGTACGCTCAACGTTTTAGATCGGAAGAGC
+
FFFF,FFFFFFFFFFFFFFFFFFFFFFFFFF:FFFFFFFFFFFFF
@FS10000125:26:BPA73017-1023:1:1101:4980:1660 1:N:0:7
TCTAAAACTTCGTCGAGTACGCTCAAGTTCTTAGATCGGAAGAGC
+
FFFFFFFFFFFFFFFFFFFFFFFFFFFFFFFFFFFFFFFFFFFFF
@FS10000125:26:BPA73017-1023:1:1101:5010:1660 1:N:0:7
CCGTAAACTTCGTCGAGTACGCTCAAAAATTGAGATCGGAAGAGC
+
FFFFFFFFFFFFFFFFFFFFFFFFFFFFFFFFFFFFFFFFFFFFF
@FS10000125:26:BPA73017-1023:1:1101:5180:1660 1:N:0:7
CCGGGAACTTCGTCGAGTACGCTCAAAAAACGAGATCGGAAGAGC
+
FFFFFFFFFFFFFFFFFFFFFFFFFFFFFFFFFFFFFFFFFFFFF
@FS10000125:26:BPA73017-1023:1:1101:6510:1660 1:N:0:7
CCGGTAACTTCGTCGAGTACGCTCAACATGTTAGATCGGAAGAGC
+
FFFFFFFFFFFFFFFFFFFFFFFFFFFFFFFFFFFFFFFFFFFFF
@FS10000125:26:BPA73017-1023:1:1101:6760:1660 1:N:0:7
TTGGGAACTTCGTCGAGTACGCTCAACTTGGAAGATCGGAAGAGC
+
FFFFFFFFFFFFFFFFFFFFFFFFFFFFFFFFFFFFFFFFFFFFF
@FS10000125:26:BPA73017-1023:1:1101:7030:1660 1:N:0:7
TCTGAAACTTCGTCGAGTACGCTCAAGCTCAAAGATCGGAAGAGC
+
FFFFFFFFFFFFFFFFFFFFFFFFFFFFFFFFFFFFFFFFFFFFF
@FS10000125:26:BPA73017-1023:1:1101:8690:1660 1:N:0:7
TCCTTCGAACTTCGTCGAGTACGCTCAACAAACCAGATCGGAAGA
+
FFFFFFFFFFFFFFFFFFFFFFFFFFFFFFFFFFFFFFFFFFFFF
@FS10000125:26:BPA73017-1023:1:1101:8720:1660 1:N:0:7
TTGGAAACTTCGTCGAGTACGCTCAATAAGAGAGATCGGAAGAGC
+
FFFFFFFFFFFFFFFFFFFFFFFFFFFFFFFFFFFFFFFFFFFFF
@FS10000125:26:BPA73017-1023:1:1101:8760:1660 1:N:0:7
GCGCAAACTTCGTCGAGTACGCTCAATATTTGAGATCGGAAGAGC
+
,FFF:FFF:FF:FF:FFFFFFF:F,F,,F:F,FFFFFFFFFFF:F
@FS10000125:26:BPA73017-1023:1:1101:8780:1660 1:N:0:7
TCCTCAACTTCGTCGAGTACGCTCAACTGGACAGATCGGAAGAGC
+
FFFFFFFFFFFFFFFFFFFFFFFFFFFFFFFFFFFFFFFFFFFFF
@FS10000125:26:BPA73017-1023:1:1101:8970:1660 1:N:0:7
TAGCCAACTTCGTCGAGTACGCTCAAAAATATAGATCGGAAGAGC
+
FFFFFFFFFFFFFFFFFFFFFFFFFFFFFFFFFFFFFFFFFFFFF
@FS10000125:26:BPA73017-1023:1:1101:9220:1660 1:N:0:7
TCGGTAACTTCGTCGAGTACGCTCAAATCTTAAGATCGGAAGAGC
+
FFFFFFFFFFFFFFFFFFFFFFFFFFFFFFFFFFFFFFFFFFFFF
@FS10000125:26:BPA73017-1023:1:1101:10190:1660 1:N:0:7
TCGACAACTTCGTCGAGTACGCTCAAGGACTGAGATCGGAAGAGC
+
FFFFFFFFFFFFFFFFFFFFFFFFFFFFFFFFFFFFFFFFFFFFF
@FS10000125:26:BPA73017-1023:1:1101:10570:1660 1:N:0:7
TTGACTGGACTTCGTCGAGTACGCTCAACCGACAAGATCGGAAGA
+
FF:FFFFFFFFFFFFFFFFFFFFFFFFFFFFFFFFFFFFFFFFFF
@FS10000125:26:BPA73017-1023:1:1101:10980:1660 1:N:0:7
TCGGCAACTTCGTCGAGTACGCTCAATGGTTCAGATCGGAAGAGC
+
FFFFFFFFFFFFFFFFFFFFFFFFFFFFFFFFFFFFFFFFFFFFF
@FS10000125:26:BPA73017-1023:1:1101:14370:1660 1:N:0:7
TTGGAAACTTCGTCGAGTACGCTCAACTAAGTAGATCGGAAGAGC
+
FFFFFFFFFFFFFFFFFFFFFFFFFFFFFFFFFFFFFFFFFFFFF
@FS10000125:26:BPA73017-1023:1:1101:15830:1660 1:N:0:7
TCTAGAACTTCGTCGAGTACGCTCAACGTGGCAGATCGGAAGAGC
+
FFFFFFFFFFFFFFFFFFFFFFFFFFFFFFFFFFFFFFFFFFFFF
@FS10000125:26:BPA73017-1023:1:1101:15840:1660 1:N:0:7
TCGAAAACTTCGTCGAGTACGCTCAATCATTCAGATCGGAAGAGC
+
FFFFFFFFFFFFFFFFFFFFFFFFFFFFFFFFFFFFFFFFFFFFF
@FS10000125:26:BPA73017-1023:1:1101:1130:1670 1:N:0:7
TCTGGGCAACTTCGTCGAGTACGCTCAATTACAGAGATCGGAAGA
+
FFFFFFFFFFFFFFFFFFFFFFFFFFFFFFFFFFFFFFFFFFFFF
@FS10000125:26:BPA73017-1023:1:1101:1840:1670 1:N:0:7
TCCACGAACTTCGTCGAGTACGCTCAAGCTTGGAGATCGGAAGAG
+
FFFFFFFFFFFFFFFFFFFFFFFFFFFFFFFFFFFFFFFFFFFFF
@FS10000125:26:BPA73017-1023:1:1101:2490:1670 1:N:0:7
TCGGAACTTCGTCGAGTACGCTCAAGCTGCAAGATCGGAAGAGCA
+
FFF:FFFFFFFFFFFFFFFFFFFFFFF:FFFFFFFFFFFFFFFFF
@FS10000125:26:BPA73017-1023:1:1101:2600:1670 1:N:0:7
TTGAACTTCGTCGAGTACGCTCAAATAGGTAGATCGGAAGAGCAC
+
FFFFFFFFFFFFFFFFFFFFFFFFFFFFFFFFFFFFFFFFFFFFF
@FS10000125:26:BPA73017-1023:1:1101:2720:1670 1:N:0:7
GCGTCAAACTTCGTCGAGTACGCTCAATAAGTGAGATCGGAAGAG
+
FFFFFFFFFF:FFFFFFFFFFFFFFFFFFFFFFFFFFFFFFFFFF
@FS10000125:26:BPA73017-1023:1:1101:3430:1670 1:N:0:7
TTGTCGAACTTCGTCGAGTACGCTCAAGTAAAAAGATCGGAAGAG
+
FFFFFFFFFFFFFFFFFFFFFFFFFFFFFFFFFFFFFFFFFFFFF
@FS10000125:26:BPA73017-1023:1:1101:3540:1670 1:N:0:7
TTGACTGGACTTCGTCGAGTACGCTCAAATTGTTAGATCGGAAGA
+
FFFFFFFFFFFFFFFFFFFFFFFFFFFFFFFFFFFFFFFFFFFFF
@FS10000125:26:BPA73017-1023:1:1101:4140:1670 1:N:0:7
CCGGTAACTTCGTCGAGTACGCTCAAATATGGAGATCGGAAGAGC
+
FFFFFFFFFFFFFFFFFFFFFFFFFFFFFFFFFFFFFFFFFFFFF
@FS10000125:26:BPA73017-1023:1:1101:5120:1670 1:N:0:7
TCTTTGTAACTTCGTCGAGTACGCTCAAGTTAGTAGATCGGAAGA
+
FFFFFFFFFFFFFFFFFFFFFFFFFFFFFFFFFFFFFFFFFFFFF
@FS10000125:26:BPA73017-1023:1:1101:6040:1670 1:N:0:7
TTGTGGAACTTCGTCGAGTACGCTCAATAGAGTAGATCGGAAGAG
+
FFFFFFFFFFFFFFFFFFFFFFFFFFFFFFFFFFFFFFFFFFFFF
@FS10000125:26:BPA73017-1023:1:1101:8720:1670 1:N:0:7
TCCTTCGAACTTCGTCGAGTACGCTCAACAAACCAGATCGGAAGA
+
FFFFFFFFFFFFFFFFFFFFFFFFFFFFFFFFFFFFFFFFFFFFF
@FS10000125:26:BPA73017-1023:1:1101:9940:1670 1:N:0:7
CCGATAACTTCGTCGAGTACGCTCAAATGTGGAGATCGGAAGAGC
+
FFFFFFFFFFFFFFFFFFFFFFFFFFFFFFFFFFFFFFFFFFFFF
@FS10000125:26:BPA73017-1023:1:1101:11220:1670 1:N:0:7
TTGACTGGACTTCGTCGAGTACGCTCAATCCTAAAGATCGGAAGA
+
FFFFFFFFFFFFFFFFFFFFFFFFFFFFFFFFFFFFFFFFFFFFF
@FS10000125:26:BPA73017-1023:1:1101:11270:1670 1:N:0:7
GCGCGCAACTTCGTCGAGTACGCTCAAGATGGGAGATCGGAAGAG
+
:FFFFFFFFFFFFFFFFFFFFFFFFFFFFFFFFFFFFFFFFFFFF
@FS10000125:26:BPA73017-1023:1:1101:13270:1670 1:N:0:7
TCTAAAACTTCGTCGAGTACGCTCAAATATCAAGATCGGAAGAGC
+
FFFFFFFFFFFFFFFFFFFFFFFFFFFFFFFFFFFFFFFFFFFFF
@FS10000125:26:BPA73017-1023:1:1101:13660:1670 1:N:0:7
TTGACTGGACTTCGTCGAGTACGCTCAATCCACCAGATCGGAAGA
+
FFFFFFFFFFFFFFFFFFFFFFFFFFFFFFFFFFFFFFFFFFFFF
@FS10000125:26:BPA73017-1023:1:1101:14570:1670 1:N:0:7
TTGTAGAACTTCGTCGAGTACGCTCAAAAGTATAGATCGGAAGAG
+
FFFFFFFFFFFFFFFFFFFFFFFFFFFFFFFFFFFFFFFFFFFFF
@FS10000125:26:BPA73017-1023:1:1101:14970:1670 1:N:0:7
GAGTAAACTTCGTCGAGTACGCTCAACTTCCAAGATCGGAAGAGC
+
FFFFFFFFFFFFFFFFFFFFFFFFFFFFFFFFFFFFFFFFFFFFF
@FS10000125:26:BPA73017-1023:1:1101:15140:1670 1:N:0:7
CAGTTAACTTCGTCGAGTACGCTCAAATGGCCAGATCGGAAGAGC
+
,F,FF:,FFFFF:FFF:FFFFF:FFFF,FFFFF:F:F,F,FFFF:
@FS10000125:26:BPA73017-1023:1:1101:15630:1670 1:N:0:7
TCTACGAACTTCGTCGAGTACGCTCAATTGTCAAGATCGGAAGAG
+
FFFFFFFFFFFFFFFFFFFFFFFFFFFFFFFFFFFFFFFFFFFFF
@FS10000125:26:BPA73017-1023:1:1101:15690:1670 1:N:0:7
GCGCAACTTCGTCGAGTACGCTCAAAGTATTAGATCGGAAGAGCA
+
FFFFFFFFFFFFFFFFFFFFFFFFFFFFFFFFFFFFFFFFFFFFF
@FS10000125:26:BPA73017-1023:1:1101:15850:1670 1:N:0:7
TTGAAAACTTCGTCGAGTACGCTCAAATCAAAAGATCGGAAGAGC
+
:F:,::,FFFFFFFFFFFFFF:F:F:,FF::,,FFFFF:F,FFFF
@FS10000125:26:BPA73017-1023:1:1101:1390:1680 1:N:0:7
TAGCTAACTTCGTCGAGTACGCTCAAAACAATAGATCGGAAGAGC
+
FFFFFFFFFFFFFFFFFFFFFFFFFFFFFFFFFFFFFFFFFFFFF
@FS10000125:26:BPA73017-1023:1:1101:2100:1680 1:N:0:7
TCGGAAACTTCGTCGAGTACGCTCAACACCAAAGATCGGAAGAGC
+
FFFFFFFFFFFFFFFFFFFFFFFFFFFFFFFFFFFFFFFFFFFFF
@FS10000125:26:BPA73017-1023:1:1101:2910:1680 1:N:0:7
TCTAGATCTTCGTCGAGTACGCTCAATAAAACAGATCGGAAGAGC
+
FFFFFFFFFFFFFFFFFFFFFFFFFFFFFFFFFFFFFFFFFFFFF
@FS10000125:26:BPA73017-1023:1:1101:3400:1680 1:N:0:7
TAGTAATCTTCGTCGAGTACGCTCAACCCGAGAGTTCGGAAGAGC
+
,:F:FF,FF:FF::,,:F,,,F:,F:F:,F,:FF,:F,FF,:F,F
@FS10000125:26:BPA73017-1023:1:1101:3650:1680 1:N:0:7
TTGGCCAACTTCGTCGAGTACGCTCAAGTTAGTAGATCGGAAGAG
+
FFFFFFFFFFFFFFFFFFFFFFFFFFFFFFFFFFFFFFFFFFFFF
@FS10000125:26:BPA73017-1023:1:1101:3680:1680 1:N:0:7
CCTCTAACTTCGTCGAGTACGCTCAAAATAATAGATCGGAAGAGC
+
FFFFFFFFFFFFFFFFFFFFFFFFFFFFFFFFFFFFFFFFFFFFF
@FS10000125:26:BPA73017-1023:1:1101:3900:1680 1:N:0:7
TGGCATTAACTTCGTCGAGTACGCTCAACAATAAAGATCGGAAGA
+
FFFFFFFFFFFFFFFFFFFFFFFFFFFFFFFFFFFFFFFFFFFFF
@FS10000125:26:BPA73017-1023:1:1101:4050:1680 1:N:0:7
TTGTATAACTTCGTCGAGTACGCTCAAGGCTTCAGATCGGAAGAG
+
,FFFFFFFFFFFFFFFFFFFFFFFFFFFFFFFFFFFFFFFFFFFF
@FS10000125:26:BPA73017-1023:1:1101:6760:1680 1:N:0:7
TTGTGGACCTTCGTCGAGTACGCTCAAATTCAAAGATCGGAAGAG
+
FFFFFFFFFFFFFFFFFFFFFFFFFFFFFFFFFFFFFFFFFFFFF
@FS10000125:26:BPA73017-1023:1:1101:7150:1680 1:N:0:7
CCGTAACTTCGTCGAGTACGCTCAATACAATAGATCGGAAGAGCA
+
FFFFFFFFFFFFFFFFFFFFFFFFFFFFFFFFFFFFFFFFFFFFF
@FS10000125:26:BPA73017-1023:1:1101:7470:1680 1:N:0:7
TTGTCAACTTCGTCGAGTACGCTCAATAAAGAAGATCGGAAGAGC
+
FFFFFFFFFFFFFFFFFFFFFFFFFFFFFFFFFFFFFFFFFFFFF
@FS10000125:26:BPA73017-1023:1:1101:7960:1680 1:N:0:7
GGGGCAACTTCGTCGAGTACGCTCAAATCCCAAGATCGGAAGAGC
+
FFFFFFFFFFFFFFFFFFFFFFFFFFFFFFFFFFFFFFFFFFFFF
@FS10000125:26:BPA73017-1023:1:1101:9060:1680 1:N:0:7
TTGACTGGAGTTCAGAGTACGCTCAACAATAAAGATCGGAAGAGC
+
:FFFFFFFFF:FFFFFFFFFFFFFFFFFFFFFFFFFFFFFFFFFF
@FS10000125:26:BPA73017-1023:1:1101:9250:1680 1:N:0:7
GCGCTCAACTTCGTCGAGTACGCTCAACACATTAGATCGGAAGAG
+
FFFFFFFFFFFFFFFFFFFFFFFFFFFFFFFFFFFFFFFFFFFFF
@FS10000125:26:BPA73017-1023:1:1101:9870:1680 1:N:0:7
TTGCACCAACTTCGTCGAGTACGCTCAAACTAAAAGATCGGAAGA
+
FFFFFFFFFFFFFFFFFFFFFFFFFFFFFFFFFFFFFFFFFFFFF
@FS10000125:26:BPA73017-1023:1:1101:10680:1680 1:N:0:7
TTGGCCAACTTCGTCGAGTACGCTCAAAGAGTAAGATCGGAAGAG
+
FFFFFFFFFFFFFFFFFFFFFFFFFFFFFFFFFFFFFFFFFFFFF
@FS10000125:26:BPA73017-1023:1:1101:10750:1680 1:N:0:7
TTGACTGGACTTCGTCGAGTACGCTCAAACAGAAAGATCGGAAGA
+
FFFFFFFFFFFFFFFFFFFFFFFFFFFFFFFFFFFFFFFFFFFFF
@FS10000125:26:BPA73017-1023:1:1101:10810:1680 1:N:0:7
GGGCAAACTTCGTCGAGTACGCTCAAGGATCGAGATCGGAAGAGC
+
,,FFF:FFFFF:FFF,FFFFFFFFF::F:FF:FFFF:::FF:FF:
@FS10000125:26:BPA73017-1023:1:1101:11670:1680 1:N:0:7
ACGTCAACTTCGTCGAGTACGCTCAAATTTACAGATCGGAAGAGC
+
FFFF,FFFFFFFFFFFFFFFFFFFFFFFFFFFFFFFFFFFFFFFF
@FS10000125:26:BPA73017-1023:1:1101:12430:1680 1:N:0:7
TCGTCACTGAACTTCGTCGAGTACGCTCAATACCAAAGATCGGAA
+
FFFFFFFFFFFFFFFFFFFFFFFFFFFFFFFFFFFFFFFFFFFFF
@FS10000125:26:BPA73017-1023:1:1101:12570:1680 1:N:0:7
TCGCCACGAACTTCGTCGAGTACGCTCAAAGTTGGAGATCGGAAG
+
FFFFFFFFFFFFFFFFFFFFFFFFFFFFFFFFFFFFFFFFFFFFF
@FS10000125:26:BPA73017-1023:1:1101:12600:1680 1:N:0:7
CGGCTAACTTCGTCGAGTACGCTCAAGGATAAAGATCGGAAGAGC
+
FFFFFFFFFFFFFFFFFFFFFFFFFFFFFFFFFFFFFFFFFFFFF
@FS10000125:26:BPA73017-1023:1:1101:13420:1680 1:N:0:7
TTGGTACTCTTCGTCGAGTACGCTCAAAACAGAAGATCGGAAGAG
+
FFFFFFFFFFFFFFFFFFFFFFFFFFFFFFFFFFFFFFFFFFFFF
@FS10000125:26:BPA73017-1023:1:1101:13630:1680 1:N:0:7
TCGTTAACTTCGTCGAGTACGCTCAAGTTATTAGATCGGAAGAGC
+
FFFFFFFFFFFFFFFFFFFFFFFFFFFFFFFFFFFFFFFFFFFFF
@FS10000125:26:BPA73017-1023:1:1101:13770:1680 1:N:0:7
TGGGTTCTTCGTCGAGTACGCTCAACCGATAAGATCGGAAGAGCA
+
F:FFFFFFFFFFFFFFFFFFFFFFFFFFFFFFFFFFFFFFFFFFF
@FS10000125:26:BPA73017-1023:1:1101:13800:1680 1:N:0:7
GCGGGAACTTCGTCGAGTACGCTCAAATTATAAGATCGGAAGAGC
+
FFFFFFFFFFFFFFFFFFFFFFFFFFFFFFFFFFFFFFFFFFFFF
@FS10000125:26:BPA73017-1023:1:1101:13970:1680 1:N:0:7
GCGATAACTTCGTCGAGTACGCTCAAGGTATAAGATCGGAAGAGC
+
,FFFF:,F::FF:FF:FFFFFF:FF,FF:FFF:FFFFF:F:FFFF
@FS10000125:26:BPA73017-1023:1:1101:14170:1680 1:N:0:7
GCGTCAACTTCGTCGAGTACGCTCAAACCATGAGATCGGAAGAGC
+
FFFFFFFFFFFFFFFFFFFFFFFFFFFFFFFFFFFFFFFFFFFFF
@FS10000125:26:BPA73017-1023:1:1101:15450:1680 1:N:0:7
TCGAATAACTTCGTCGAGTACGCTCAAACCTGCAGATCGGAAGAG
+
,FFF:FF:FFFFFFFFFF::FFFFFFFFF:FFFFFF,FFFFFFFF
@FS10000125:26:BPA73017-1023:1:1101:15650:1680 1:N:0:7
GCGCACTAACTTCGTCGAGTACGCTCAATCCGTGAGATCGGAAGA
+
,:FF:F::FFFFFFFFFFFFFFFFFFFF:,,,F,FFFFFFFFFFF
@FS10000125:26:BPA73017-1023:1:1101:16240:1680 1:N:0:7
ACTGAACTTCGTCGAGTACGCTCAAAGGGAAAGATCGGAAGAGCA
+
FFFFFFFFFFFFFFFFFFFFFFFFFFFFFFFFFFFFFFFFFFFFF
@FS10000125:26:BPA73017-1023:1:1101:2830:1690 1:N:0:7
TTGCCTAACTTCGTCGAGTACGCTCAAGTGATTAGATCGGAAGAG
+
FFFFFFFFFFFFFFFFFFFFFFFFFFFFFFFFFFFFFFFFFFFFF
@FS10000125:26:BPA73017-1023:1:1101:3030:1690 1:N:0:7
TCGCAAACCTCGTCGAGTACGCTCAACAGTACAGATCGGAAGAGC
+
FFFFFFFFFFFFFFFFFFFFFFFFFFFFFFFFFFFFFFFFFFFFF
@FS10000125:26:BPA73017-1023:1:1101:3660:1690 1:N:0:7
TGGCATTAACTTCGTCGAGTACGCTCAACAATAAAGATCGGAAGA
+
,::FFFFFFFFFFFFFFFFFFFFFFFFFFFFFFFFFFFFFFFFFF
@FS10000125:26:BPA73017-1023:1:1101:3670:1690 1:N:0:7
TTGGCCAACTTCGTCGAGTACGCTCAAGTTAGTAGATCGGAAGAG
+
FFFFFFFFFFFFFFFFFFFFFFFFFFFFFFFFFFFFFFFFFFFFF
@FS10000125:26:BPA73017-1023:1:1101:4420:1690 1:N:0:7
TTGACTGGACTTCGTCGAGTACGCTCAACGGATTAGATCGGAAGA
+
FFFFFFFFFFFFFFFFFFFFFFFFFFFFFFFFFFFFFFFFFFFFF
@FS10000125:26:BPA73017-1023:1:1101:4940:1690 1:N:0:7
TTAACTGGACTTCGTCGAGTACGCTCAACCGATGAGATCGGAAGA
+
F,,:F:FF:FF,::F::F,,FF,F:FFFFFFFF:,F:,:F,FF:F
@FS10000125:26:BPA73017-1023:1:1101:5380:1690 1:N:0:7
TCGCGAAACTTCGTCGAGTACGCTCAACTATACAGATCGGAAGAG
+
FFFFFFFFFFFFFFFFFFFFFFFFFFFFFFFFFFFFFFFFFFFFF
@FS10000125:26:BPA73017-1023:1:1101:6040:1690 1:N:0:7
CCGCAAACTTCGTCGAGTACGCTCAATTTAAAAGATCGGAAGAGC
+
FFFFFFFFFFFFFFFFFFFFFFFFFFFFFFFFFFFFFFFFFFFFF
@FS10000125:26:BPA73017-1023:1:1101:6910:1690 1:N:0:7
GGGTGAACTTCGTCGAGTACGCTCAATTCTTTAGATCGGAAGAGC
+
FFFFFFFFFFFFFFFFFFFFFFFFFFFFFFFFFFFFFFFFFFFFF
@FS10000125:26:BPA73017-1023:1:1101:7590:1690 1:N:0:7
TTGCAAACTTCGTCGAGTACGCTCAATTTAAAAGATCGGAAGAGC
+
FFFFFFFFFFFFFFFFFFFFFFFFFFFFFFFFFFFFFFFFFFFFF
@FS10000125:26:BPA73017-1023:1:1101:8040:1690 1:N:0:7
TCGTCAACTTCGTCGAGTACGCTCAAGCTTGGAGATCGGAAGAGC
+
FFFFFFFFFFFFFFFFFFFFFFFFFFFFFFFFFFFFFFFFFFFFF
@FS10000125:26:BPA73017-1023:1:1101:9740:1690 1:N:0:7
TTTGTGGAACTTCGTCGAGTACGCTCAACGGGTAAGATCGGAAGA
+
FFFFFFFFFFFFFFFFFFFFFFFFFFFFFFFFFFFFFFFFFFFFF
@FS10000125:26:BPA73017-1023:1:1101:9750:1690 1:N:0:7
TTGCCAACTTCGTCGAGTACGCTCAAATTGTAAGATCGGAAGAGC
+
,:FF::FFFFFFFF:FFFFFF:F:::FFFFFFFFFFFF:F:FF,:
@FS10000125:26:BPA73017-1023:1:1101:9870:1690 1:N:0:7
TTGTAAACTTCGTCGAGTACGCTCAACGTGTCAGATCGGAAGAGC
+
FFFFFFFFFFFFFFFFFFFFFFFFFFFFFFFFFFFFFFFFFFFFF
@FS10000125:26:BPA73017-1023:1:1101:9940:1690 1:N:0:7
TTGACTGGACTTCGTCGAGTACGCCCAAGATTCAAGATCGGAAGA
+
,:FFFFFFFFFFFFFFFFFFFFFFFFFFFFFFFFFFFFFFFFFFF
@FS10000125:26:BPA73017-1023:1:1101:10840:1690 1:N:0:7
TCGTAAACTTCGTCGAGTACGCTCAAGAAATTAGATCGGAAGAGC
+
FFFFFFFFFFFFFFFFFFFFFFFFFFFFFFFFFFFFFFFFFFFFF
@FS10000125:26:BPA73017-1023:1:1101:10910:1690 1:N:0:7
TCGCATAACTCCGTCGAGTACGCTCAATGAACGAGATCGGAAGAG
+
FFFFFFFFFFFFFFFFFFFFFFFFFFFFFFFFFFFFFFFFFFFFF
@FS10000125:26:BPA73017-1023:1:1101:11240:1690 1:N:0:7
GCGCTAACTTCGTCGAGTACGCTCAAATACCAAGATCGGAAGAGC
+
FFFFFFFFFFFFFFFFFFFFFFFFFFFFFFFFFFFFFFFFFFFFF
@FS10000125:26:BPA73017-1023:1:1101:11360:1690 1:N:0:7
TTGACTGGACTTCGTCGAGTACGCTCAAAGACAGAGATCGGAAGA
+
FFFFFFFFFFFFFFFFFFFFFFFFFFFFFFFFFFFFFFFFFFFFF
@FS10000125:26:BPA73017-1023:1:1101:11720:1690 1:N:0:7
TTTGGAACTTCGTCGAGTACGCTCAAAGTTGAAGATCGGAAGAGC
+
FFFFFFFFFFFFFFFFFFFFFFFFFFFFFFFFFFFFFFFFFFFFF
@FS10000125:26:BPA73017-1023:1:1101:12100:1690 1:N:0:7
TAGCCTACTTCGTCGAGTACGCTCAATTAAATAGATCGGAAGAGC
+
FFFFFFFFFFFFFFFFFFFFFFFFFFFFFFFFFFFFFFFFFFFFF
@FS10000125:26:BPA73017-1023:1:1101:12280:1690 1:N:0:7
TCTCATAACTTCGTCGAGTACGCTCAACAGAGTAGATCGGAAGAG
+
FFFFFFFFFFFFFFFFFFFFFFFFFFFFFFFFFFFFFFFFFFFFF
@FS10000125:26:BPA73017-1023:1:1101:13100:1690 1:N:0:7
TCGGTAACTTCGTCGAGTACGCTCAAATAGACAGATCGGAAGAGC
+
FFFFFFFFFFFFFFFFFFFFFFFFFFFFFFFFFFFFFFFFFFFFF
@FS10000125:26:BPA73017-1023:1:1101:13490:1690 1:N:0:7
TCGTAGAACTTCGTCGAGTACGCTCAAATGGTCAGATCGGAAGAG
+
FFFFFFFFFFFFFFFFFFFFFFFFFFFFFFFFFFFFFFFFFFFFF
@FS10000125:26:BPA73017-1023:1:1101:14180:1690 1:N:0:7
TTGCCAACTTCGTCGAGTACGCTCAAACAAGGAGATCGGAAGAGC
+
FFFFFFFFFFFFFFFFFFFFFFFFFFFFFFFFFFFFFFFFFFFFF
@FS10000125:26:BPA73017-1023:1:1101:14210:1690 1:N:0:7
TCCATAACTTCGTCGAGTACGCTCAATAATAGAGATCGGAAGAGC
+
FFFFFFFFFFFFFFFFFFFFFFFFFFFFFFFFFFFFFFFFFFFFF
@FS10000125:26:BPA73017-1023:1:1101:14480:1690 1:N:0:7
TTGCAAACTTCGTCGAGTACGCTCAAATCTATAGATCGGAAGAGC
+
FFFFFFFFFFFFFFFFFFFFFFFFFFFFFFFFFFFFFFFFFFFFF
@FS10000125:26:BPA73017-1023:1:1101:15720:1690 1:N:0:7
TTGGCAACTTCGTCGAGTACGCTCAAGGTCTAAGATCGGAAGAGC
+
FFFFFFFFFFFFFFFFFFFFFFFFFFFFFFFFFFFFFFFFFFFFF
@FS10000125:26:BPA73017-1023:1:1101:1190:1700 1:N:0:7
TTGGGGCAACTTCGTCGAGTACGCTCAAATGTAAAGATCGGAAGA
+
FFFFFFFFFFFFFFFFFFFFFFFFFFFFFFFFFFFFFFFFFFFFF
@FS10000125:26:BPA73017-1023:1:1101:1500:1700 1:N:0:7
TTGACTGGACTTCGTCGAGTACGCTCAATCCGGAAGATCGGAAGA
+
FFFFFFFFFFFFFFFFFFFFFFFFFFFFFFFFFFFFFFFFFFFFF
@FS10000125:26:BPA73017-1023:1:1101:2580:1700 1:N:0:7
TTGCCGAACTTCGTCGAGTACGCTCAAGTGCCGAGATCGGAAGAG
+
FFFFFFFFFFFFFFFFFFFFFFFFFFFFFFFFFFFFFFFFFFFFF
@FS10000125:26:BPA73017-1023:1:1101:2660:1700 1:N:0:7
GCGTAACTTCGTCGAGTACGCTCAAACGGGTAGATCGGAAGAGCA
+
FFFFFFFFFFFFFFFFFFFFFFFFFFFFFFFFFFFFFFFFFFFFF
@FS10000125:26:BPA73017-1023:1:1101:2970:1700 1:N:0:7
TTGATTAACTTCGTCGAGTACGCTCAAAGATGGAGATCGGAAGAG
+
FFFFFFFFFFFFFFFFFFFFFFFFFFFFFFFFFFFFFFFFFFFFF
@FS10000125:26:BPA73017-1023:1:1101:3060:1700 1:N:0:7
TTGCACAACTTCGTCGAGTACGCTCAATTAAGGAGATCGGAAGAG
+
:FFF,,FFFFFFFFFFFFFFFFFFF,F,,:F,FFFFFFFFFFFFF
@FS10000125:26:BPA73017-1023:1:1101:3810:1700 1:N:0:7
TTGGAAACTTCGTCGAGTACGCTCAAGCCGGCAGATCGGAAGAGC
+
FFFFFFFFFFFFFFFFFFFFFFFFFFFFF,FFFFFFFFFFFFFFF
@FS10000125:26:BPA73017-1023:1:1101:3850:1700 1:N:0:7
TGGGTAACTTCGTCGAGTACGCTCAAAGTTCTAGATCGGAAGAGC
+
FFFFFFFFFFFFFFFFFFFFFFFFFFFFFFFFFFFFFFFFFFFFF
@FS10000125:26:BPA73017-1023:1:1101:3920:1700 1:N:0:7
CCGGTAACTTCGTCGAGTACGCTCAATATTATAGATCGGAAGAGC
+
FFFFFFFFFFFFFFFFFFFFFFFFFFFFFFFFFFFFFFFFFFFFF
@FS10000125:26:BPA73017-1023:1:1101:4290:1700 1:N:0:7
CTGGAACTTCGTCGAGTACGCTCAACGAATGAGATCGGAAGAGCA
+
FFFFFFFFFFFFFFFFFFFFFFFFFFFFFFFFFFFFFFFFFFFFF
@FS10000125:26:BPA73017-1023:1:1101:4500:1700 1:N:0:7
GAGATAACTTCGTCGAGTACGCTCAAATTACTAGATCGGAAGAGC
+
,FFFFFFFFFFFFFFFFFFFFFFFFFFFFFFFFFFFFFFFFFFFF
@FS10000125:26:BPA73017-1023:1:1101:4520:1700 1:N:0:7
GAGATAACTTCGTCGAGTACGCTCAAATTACTAGATCGGAAGAGC
+
FFFFFFFFFFFFFFFFFFFFFFFFFFFFFFFFFFFFFFFFFFFFF
@FS10000125:26:BPA73017-1023:1:1101:5330:1700 1:N:0:7
TCGCAAACTTCGTCGAGTACGCTCAAAAAGGAAGATCGGAAGAGC
+
FFFFFFFFFFFFFFFFFFFFFFFFFFFFFFFFFFFFFFFFFFFFF
@FS10000125:26:BPA73017-1023:1:1101:5930:1700 1:N:0:7
TTGAAACTTCGTCGAGTACGCTCAATGTGACAGATCGGAAGAGCA
+
FFFFFFFFFFFFFFFFFFFFFFFFFFFFFFFFFFFFFFFFFFFFF
@FS10000125:26:BPA73017-1023:1:1101:6490:1700 1:N:0:7
TTGTAAAACTTCGTCGAGTACGTTCAACTGGTTAGATCGGAAGAG
+
FFFFFFFFFFFFFFFFFFFFFFFFFFFFFFFFFFFFFFFFFFFFF
@FS10000125:26:BPA73017-1023:1:1101:6950:1700 1:N:0:7
TTGCAGAACTTCGTCGAGTACGCTCAATAGTGAAGATCGGAAGAG
+
FFFFFFFFFFFFFFFFFFFFFFFFFFFFFFFFFFFFFFFFFFFFF
@FS10000125:26:BPA73017-1023:1:1101:6960:1700 1:N:0:7
TTGCAGAACTTCGTCGAGTACGCTCAATAGTGAAGATCGGAAGAG
+
FFFFFFFFFFFFFFFFFFFFFFFFFFFFFFFFFFFFFFFFFFFFF
@FS10000125:26:BPA73017-1023:1:1101:7340:1700 1:N:0:7
TCTTCGTCGAGTACGCTCAACGTTCAAGATCGGAAGAGCACACGT
+
FFFFFFFFFFFFFFFFFFFFFFFFFFFFFFFFFFFFFFFFFFFFF
@FS10000125:26:BPA73017-1023:1:1101:7370:1700 1:N:0:7
GCGGAAACTTCGTCGAGTACGCTCAACGATTCAGATCGGAAGAGC
+
FFFFFFFFFFFFFFFFFFFFFFFFFFFFFFFFFFFFFFFFFFFFF
@FS10000125:26:BPA73017-1023:1:1101:8400:1700 1:N:0:7
TTGCAAACTTCGTCGAGTACGCTCAACTGGATAGATCGGAAGAGC
+
FFFFFFFFFFFFFFFFFFFFFFFFFFFFFFFFFFFFFFFFFFFFF
@FS10000125:26:BPA73017-1023:1:1101:8440:1700 1:N:0:7
TCGCCAACTTCGTCGAGTACGCTCAAGCACATAGATCGGAAGAGC
+
FFFFFFFFFFFFFFFFFFFFFFFFFFFFFFFFFFFFFFFFFFFFF
@FS10000125:26:BPA73017-1023:1:1101:8760:1700 1:N:0:7
TTGCTAACTTCGTCGAGTACGCTCAACTATAAAGATCGGAAGAGC
+
FFFFFFFFFFFFFFFFFFFFFFFFFFFFFFFFFFFFFFFFFFFFF
@FS10000125:26:BPA73017-1023:1:1101:9520:1700 1:N:0:7
CCGTTAACTTCGTCGAGTACGCTCAATACAAAAGATCGGAAGAGC
+
FFFFFFFFFFFFFFFFFFFFFFFFFFFFFFFFFFFFFFFFFFFFF
@FS10000125:26:BPA73017-1023:1:1101:9580:1700 1:N:0:7
TTGAAAACTTCGTCGAGTACGCTCAATTACTTAGATCGGAAGAGC
+
FFFFFFFFFFFFFFFFFFFFFFFFFFFFFFFFFFFFFFFFFFFFF
@FS10000125:26:BPA73017-1023:1:1101:9850:1700 1:N:0:7
TGTAAAACTTCGTCGAGTACGCTCAAGAGTAGAGATCGGAAGAGC
+
FFFFFFFFFFFFFFFFFFFFFFFFFFFFFFFFFFFFFFFFFFFFF
@FS10000125:26:BPA73017-1023:1:1101:10230:1700 1:N:0:7
GGGGGGGCCCTTCGTCGAGTACGCTCAATAGGATAGATCGGAAGA
+
FFFFFFF:FFFFFFFFFFFFFFFFFFFFFFFFFFFFFFFFFF:FF
@FS10000125:26:BPA73017-1023:1:1101:10740:1700 1:N:0:7
TAGCAGCCAACTTCGTCGAGTACGCTCAAGTGTCTAGATCGGAAG
+
FFFFFFFFFFFFFFFFFFFFFFFFFFFFFFFFFFFFFFFFFFFFF
@FS10000125:26:BPA73017-1023:1:1101:10900:1700 1:N:0:7
TTGACTGGACTTCGTCGAGTACGCTCAATCTGACAGATCGGAAGA
+
:FFFFFFFFFFFFFFFFFFFFFFFFFFFFFFFFFFFFFFFFFFFF
@FS10000125:26:BPA73017-1023:1:1101:11170:1700 1:N:0:7
TTGCATAACTTCGTCGAGTACGCTCAAGTTGTGAGATCGGAAGAG
+
FFFFFFFFFFFFFFFFFFFFFFFFFFFFFFFFFFFFFFFFFFFFF
@FS10000125:26:BPA73017-1023:1:1101:11540:1700 1:N:0:7
TGGTCGACTTTCGTCGAGTACGCTCAACATTAGAGATCGGAAGAG
+
FFFFFFFFFFFFFFFFFFFFFFFFFFFFFFFFFFFFFFFFFFFFF
@FS10000125:26:BPA73017-1023:1:1101:11670:1700 1:N:0:7
TCGTCCCGCAACTTCGTCGAGTACGCTCAACGTTCAAGATCGGAA
+
FFFFFFFFFFFFFFFFFFFFFFFFFFFFFFFFFFFFFFFFFFFFF
@FS10000125:26:BPA73017-1023:1:1101:11690:1700 1:N:0:7
CCGCGAACTTCGTCGAGTACGCTCAAGTACCTAGATCGGAAGAGC
+
FFFFFFFFFFFFFFFFFFFFFFFFFFFFFFFFFFFFFFFFFFFFF
@FS10000125:26:BPA73017-1023:1:1101:11790:1700 1:N:0:7
TGGGAACTTCGTCGAGTACGCTCAATAGGGGAGATCGGAAGAGCA
+
FFF,FFFFFFFFFFFFFFFFFFF:F:FFFFFFFFFFFF:FFFFFF
@FS10000125:26:BPA73017-1023:1:1101:12790:1700 1:N:0:7
TCTGTAACTTCGTCGAGTACGCTCAATTTAAAAGATCGGAAGAGC
+
FFFFFFFFFFFFFFFFFFFFFFFFFFFFFFFFFFFFFFFFFFFFF
@FS10000125:26:BPA73017-1023:1:1101:13470:1700 1:N:0:7
TGGGAAACTTCGTCGAGTACGCTCAATTTAATAGATCGGAAGAGC
+
FFFFFFFFFFFFFFFFFFFFFFFFFFFFFFFFFFFFFFFFFFFFF
@FS10000125:26:BPA73017-1023:1:1101:13860:1700 1:N:0:7
GGGCCAACTTCGTCGAGTACGCTCAACATGTTAGATCGGAAGAGC
+
FFFFFFFFFFFFFFFFFFFFFFFFFFFFFFFFFFFFFFFFFFFFF
@FS10000125:26:BPA73017-1023:1:1101:14960:1700 1:N:0:7
GCGTTAACTTCGTCGAGTACGCTCAATGTGGAAGATCGGAAGAGC
+
,FFFFFFFFFFFFFFFFFFFFFFFFFFFFFFFFFFFFFFFFFFFF
@FS10000125:26:BPA73017-1023:1:1101:15270:1700 1:N:0:7
TCAACAACTTCGTCGAGTACGCTCAAATACTAAGATCGGAAGAGC
+
FFFFFFFFFFFFFFFFFFFFFFFFFFFFFFFFFFFFFFFFFFFFF
@FS10000125:26:BPA73017-1023:1:1101:16000:1700 1:N:0:7
TCGACAACTTCGTCGAGTACGCTCAAACTGAAAGATCGGAAGAGC
+
,F,F:,F,,F::::,F,F:,:FF,,FF:F,FF::FF,:FFF:F,F
@FS10000125:26:BPA73017-1023:1:1101:16210:1700 1:N:0:7
TAGCAACTTCGTCGAGTACGCTCAAAATGATAGATCGGAAGAGCA
+
FFFFFFFFFFFFFFFFFFFFFFFFFFFFFFFFFFFFFFFFFFFFF
@FS10000125:26:BPA73017-1023:1:1101:16350:1700 1:N:0:7
GAGTAAACTTCGTCGAGTACGCTCAATCGTCGAGATCGGAAGAGC
+
FFFFFFFFFFFFFFFFFFFFFFFFFFFFFFFFFFFFFFFFFFFFF
@FS10000125:26:BPA73017-1023:1:1101:2520:1710 1:N:0:7
TAGCAACTTCGTCGAGTACGCTCAAACTTCAAGATCGGAAGAGCA
+
FFFFFFFFFFFFFFFFFFFFFFFFFFFFFFFFFFFFFFFFFFFFF
@FS10000125:26:BPA73017-1023:1:1101:2970:1710 1:N:0:7
GCGACAACTTCGTCGAGTACGCTCAAAAGCTCAGATCGGAAGAGC
+
FFFFFFFFFFFFFFFFFFFFFFFFFFFFFFFFFFFFFFFFFFFFF
@FS10000125:26:BPA73017-1023:1:1101:3080:1710 1:N:0:7
GGGTAAACTTCGTCGAGTACGCTCAAGGTGTGAGATCGGAAGAGC
+
FFFFFFFFFFFFFFFFFFFFFFFFFFFFFFFFFFFFFFFFFFFFF
@FS10000125:26:BPA73017-1023:1:1101:4140:1710 1:N:0:7
GCGTAAACTTCGTCGAGTACGCTCAAACCTAAAGATCGGAAGAGC
+
FFFFFFFFFFFFFFFFFFFFFFFFFFFFFFFFFFFFFFFFFFFFF
@FS10000125:26:BPA73017-1023:1:1101:4670:1710 1:N:0:7
TCGAAAACTTCGTCGAGTACGCTCAACAAACTAGATCGGAAGAGC
+
FFFFFFFFFFFFFFFFFFFFFFFFFFFFFFFFFFFFFFFFFFFFF
@FS10000125:26:BPA73017-1023:1:1101:5180:1710 1:N:0:7
CGGCAACTTCGTCGAGTACGCTCAAGACAAAAGATCGGAAGAGCA
+
FFFFFFFFFFFFFFFFFFFFFFFFFFFFFFFFFFFFFFFFFFFFF
@FS10000125:26:BPA73017-1023:1:1101:5760:1710 1:N:0:7
TCTCATAACTTCGTCGAGTACGCTCAATGAGTAAGATCGGAAGAG
+
FFFFFFFFFFFFFFFFFFFFFFFFFFFFFFFFFFFFFFFFFFFFF
@FS10000125:26:BPA73017-1023:1:1101:5890:1710 1:N:0:7
GCCTTCAACTTCGTCGAGTACGCTCAATGATATAGATCGGAAGAG
+
FFFFFFFFFFFFFFFFFFFFFFFFFFFFFFFFFFFFFFFFFFFFF
@FS10000125:26:BPA73017-1023:1:1101:6380:1710 1:N:0:7
TTTTACGAACTTCGTCGAGTACGCTCAAGTATACAGATCGGAAGA
+
FFFFFFFFFFFFFFFFFFFFFFFFFFFFFFFFFFFFFFFFFFFFF
@FS10000125:26:BPA73017-1023:1:1101:6760:1710 1:N:0:7
CCTAAAACTTCGTCGAGTACGCTCAATTGAACAGATCGGAAGAGC
+
FFFFFFFFFFFFFFFFFFFFFFFFFFFFFFFFFFFFFFFFFFFFF
@FS10000125:26:BPA73017-1023:1:1101:8470:1710 1:N:0:7
GCGTAAACTTCGTCGAGTACGCTCAATGCCCAAGATCGGAAGAGC
+
:FFFFFFFFFFFFFFFFFFFFFFFFFFFFFFFFFFFFFFFFFFFF
@FS10000125:26:BPA73017-1023:1:1101:9560:1710 1:N:0:7
GGGAAAACTTCGTCGAGTACGCTCAACTGGCCAGATCGGAAGAGC
+
FFFFFFFFFFFFFFFFFFFFFFFFFFFFFFFFFFFFFFFFFFFFF
@FS10000125:26:BPA73017-1023:1:1101:9750:1710 1:N:0:7
TCGAAACTTCGTCGAGTACGCTCAATTTGTAAGATCGGAAGAGCA
+
FFFFFFFFFFFFFFFFFFFFFFFFFFFFFFFFFFFFFFFFFFFF:
@FS10000125:26:BPA73017-1023:1:1101:12300:1710 1:N:0:7
GAGATAACTTCGTCGAGTACGCTCAAATAGGGAGATCGGAAGAGC
+
FFFFFFFFFFFFFFFFFFFFFFFFFFFFFFFFFFFFFFFFFFFFF
@FS10000125:26:BPA73017-1023:1:1101:12880:1710 1:N:0:7
CCGTCAACTTCGTCGAGTACGCTCAATCGTGGAGATCGGAAGAGC
+
FFFFFFFFFFFFFFFFFFFFFFFFFFFFFFFFFFFFFFFFFFFFF
@FS10000125:26:BPA73017-1023:1:1101:13930:1710 1:N:0:7
CTGCAACTTCGTCGAGTACGCTCAAACGAGAAGATCGGAAGAGCA
+
FFFFFFFFFFFFFFFFFFFFFFFFFFFFFFFFFFFFFFFFFFFFF
@FS10000125:26:BPA73017-1023:1:1101:14070:1710 1:N:0:7
TTGTTAAACTTCGTCGAGTACGCTCAAGACACTAGATCGGAAGAG
+
FFF:F:FFFFFFFFF:FFFFF:FFF,F:FF,FF::FFF:FFFFF:
@FS10000125:26:BPA73017-1023:1:1101:14470:1710 1:N:0:7
TGGTTAACTTCGTCGAGTACGCTCAAGTCGATAGATCGGAAGAGC
+
FFFFFFFFFFFFFFFFFFFFFFFFFFFFFFFFFFFFFFFFFFFFF
@FS10000125:26:BPA73017-1023:1:1101:14800:1710 1:N:0:7
TCTGCAACTTCGTCGAGTACGCTCAAGATCCAAGATCGGAAGAGC
+
FFFFFFFFFFFFFFFFFFFFFFFFFFFFFFFFFFFFFFFFFFFFF
@FS10000125:26:BPA73017-1023:1:1101:1450:1720 1:N:0:7
TTGACTGGACTTCGTCGAGTACGCTCAAACTCCAAGATCGGAAGA
+
FF:FFFFFFFFFFFFFFFFFFFFFFFFFFFFFFFFFFFFFFFFFF
@FS10000125:26:BPA73017-1023:1:1101:2050:1720 1:N:0:7
TCGGCAGCTTCGTCGAGTACGCTCAAGATAGCAGATCGGAAGAGC
+
FFFFFFFFFFFFFFFFFFFFFFFFFFFFFFFFFFFFFFFFFFFFF
@FS10000125:26:BPA73017-1023:1:1101:2360:1720 1:N:0:7
TTGACTAACTTCGTCGAGTACGCTCAAGCAGTTAGATCGGAAGAG
+
FFFFFFFFFFFFFFFFFFFFFFFFFFFFFFFFFFFFFFFFFFFFF
@FS10000125:26:BPA73017-1023:1:1101:2910:1720 1:N:0:7
TGGTAAACTTCGTCGAGTACGCTCAAGGTTACAGATCGGAAGAGC
+
FFFFFFFFFFFFFFFFFFFFFFFFFFFFFFFFFFFFFFFFFFFFF
@FS10000125:26:BPA73017-1023:1:1101:2950:1720 1:N:0:7
GCGACAACTTCGTCGAGTACGCTCAAAAGCTCAGATCGGAAGAGC
+
FFFFFFFFFFFFFFFFFFFFFFFFFFFFFFFFFFFFFFFFFFFFF
@FS10000125:26:BPA73017-1023:1:1101:3960:1720 1:N:0:7
GCCCAAGAACTTCGTCGAGTACGCTCAATGATAAAGATCGGAAGA
+
FFFFFFFFFFFFFFFFFFFFFFFFFFFFFFFFFFFFFFFFFFFFF
@FS10000125:26:BPA73017-1023:1:1101:4280:1720 1:N:0:7
TTGTTAACTTCGTCGAGTACGCTCAAGTCCCGAGATCGGAAGAGC
+
:FFFFFFFFFFFFFFFFFFFFFFFFFFFFFFFFFFFFFFFFFFFF
@FS10000125:26:BPA73017-1023:1:1101:4420:1720 1:N:0:7
TTGACTGGACTTCGTCGAGTACGCTCAACGGATTAGATCGGAAGA
+
FFFFFFFFFFFFFFFFFFFFFFFFFFFFFFFFFFFFFFFFFFFFF
@FS10000125:26:BPA73017-1023:1:1101:4490:1720 1:N:0:7
TTGAATAACTTCGTCGAGTACGCTCAAGTTGATAGATCGGAAGAG
+
FFFFFFFFFFFFFFFFFFFFFFFFFFFFFFFFFFFFFFFFFFFFF
@FS10000125:26:BPA73017-1023:1:1101:4780:1720 1:N:0:7
TTTGATTAACTTCGTCGAGTACGCTCAATGGTCAAGATCGGAAGA
+
:FFFFFFFFFFFFFFFFFFFFFFFFFFFFFFFFFFFFFFFFFFFF
@FS10000125:26:BPA73017-1023:1:1101:5510:1720 1:N:0:7
GCGTAGAACTTCGTCGAGTACGCTCAACCAAGAAGATCGGAAGAG
+
FFFFFFFFFFFFFFFFFFFFFFFFFFFFFFFFFFFFFFFFFFFFF
@FS10000125:26:BPA73017-1023:1:1101:5870:1720 1:N:0:7
TCGGCAACTTCGTCGAGTACGCTCAATAGACTAGATCGGAAGAGC
+
FFFFFFFFFFFFFFFFFFFFFFFFFFFFFFFFFFFFFFFFFFFFF
@FS10000125:26:BPA73017-1023:1:1101:7460:1720 1:N:0:7
TTGCTGAACTTCGTCGAGTACGCTCAAGTCAAAAGATCGGAAGAG
+
FFFFFFFFFFFFFFFFFFFFFFFFFFFFFFFFFFFFFFFFFFFFF
@FS10000125:26:BPA73017-1023:1:1101:7950:1720 1:N:0:7
GCGTCGCAACTTCGTCGAGTACGCTCAAGTCACTGAGATCGGAAG
+
FFFFFFFFFFFFFFFFFFFFFFFFFFFFFFFFFFFFFFFFFFFFF
@FS10000125:26:BPA73017-1023:1:1101:8490:1720 1:N:0:7
GGGACAACTTCGTCGAGTACGCTCAAAGAAAAAGATCGGAAGAGC
+
FFFFFFFFFFFFFFFFFFFFFFFFFFFFFFFFFFFFFFFFFFFFF
@FS10000125:26:BPA73017-1023:1:1101:8930:1720 1:N:0:7
TTGACTGGACTTCGTCGAGTACGCTCAAGGATAAAGATCGGAAGA
+
FFFFFFFFFFFFFFFFFFFFFFFFFFFFFFFFFFFFFFFFFFFFF
@FS10000125:26:BPA73017-1023:1:1101:9890:1720 1:N:0:7
TCTTCAGAACTTCGTCGAGTACGCTCAACCGAGTAGATCGGAAGA
+
FFFFFFFFFFFFFFFFFFFFFFFFFFFFFFFFFFFFFFFFFFFFF
@FS10000125:26:BPA73017-1023:1:1101:10570:1720 1:N:0:7
AAGCAAACTTCGTCGAGTACGCTCAATTTATAAGATCGGAAGAGC
+
FFFFFFFFFFFFFFFFFFFFFFFFFFFFFFFFFFFFFFFFFFFFF
@FS10000125:26:BPA73017-1023:1:1101:10790:1720 1:N:0:7
TGGGAACTTCGTCGAGTACGCTCAAAGTCACAGATCGGAAGAGCA
+
FFFFFFFFFFFFFFFFFFFFFFFFFFFFFFFFFFFFFFFFFFFFF
@FS10000125:26:BPA73017-1023:1:1101:11400:1720 1:N:0:7
TCTGAACTTCGTCGAGTACGCTCAAAACCTCAGATCGGAAGAGCA
+
FFFFFFFFFFFFFFFFFFFFFFFFFFFFFFFFFFFFFFFFFFFF:
@FS10000125:26:BPA73017-1023:1:1101:11450:1720 1:N:0:7
ACGGAAACTTCGTCGAGTACGCTCAACTATAGAGATCGGAAGAGC
+
FFFFFFFFFFFFFFFFFFFFFFFFFFFFFFFFFFFFFFFFFFFFF
@FS10000125:26:BPA73017-1023:1:1101:11540:1720 1:N:0:7
GCCTAACTTCGTCGAGTACGCTCAATCTAAAAGATCGGAAGAGCA
+
FFFFFFFFFFFFFFFFFFFFFFFFFFFFFFFFFFFFFFFFFFFFF
@FS10000125:26:BPA73017-1023:1:1101:12170:1720 1:N:0:7
TTGTAAACTTCGTCGAGTACGCTCAACTAACCAGATCGGAAGAGC
+
,FFFFF,FFFFFFFFF:FFFFFFF:FFFFFFFFFFFFFF:FFFFF
@FS10000125:26:BPA73017-1023:1:1101:12410:1720 1:N:0:7
TTGCGACTCTTCGTCGAGTACGCTCAACATCCGAGATCGGAAGAG
+
FFFFFFFFFFFFFFFFFFFFFFFFFFFFFFFFFFFFFFFFFFFFF
@FS10000125:26:BPA73017-1023:1:1101:12690:1720 1:N:0:7
TTGTTAACTTCGTCGAGTACGCTCAATTAACGAGATCGGAAGAGC
+
FFFFFFFFFFFFFFFFFFFFFFFFFFFFFFFFFFFFFFFFFFFFF
@FS10000125:26:BPA73017-1023:1:1101:12980:1720 1:N:0:7
TTGTAACTTCGTCGAGTACGCTCAAAATGGTAGATCGGAAGAGCA
+
FFFFFFFFFFFFFFFFFFFFFFFFFFFFFFFFFFFFFFFFFFFFF
@FS10000125:26:BPA73017-1023:1:1101:13730:1720 1:N:0:7
GCGCAACTTCGTCGAGTACGCTCAAACGTAGAGATCGGAAGAGCA
+
,FFFF:F:FFF:FF:FFFF:F:F:,FFFFFF,FFFFF:FFFFFF:
@FS10000125:26:BPA73017-1023:1:1101:13920:1720 1:N:0:7
GCGATAACTTCGTCGAGTACGCTCAAGGTCAAAGATCGGAAGAGC
+
:FFFFFFFFFFFFFFFFFFFFFFFFFFFFF:FFFFFFFFFFFFFF
@FS10000125:26:BPA73017-1023:1:1101:14000:1720 1:N:0:7
GGGCAAACTTCGTCGAGTACGCTCAACTTTGTAGATCGGAAGAGC
+
FFFFFFFFFFFFFFFFFFFFFFFFFFFFFFFFFFFFFFFFFFFFF
@FS10000125:26:BPA73017-1023:1:1101:14080:1720 1:N:0:7
TCGCCAAACTTCGTCGAGTACGCTCAATTGCAAAGATCGGAAGAG
+
FFFFFFFFFFFFFFFFFFFFFFFFFFFFFFFFFFFFFFFFFFFFF
@FS10000125:26:BPA73017-1023:1:1101:14120:1720 1:N:0:7
TCCATAACTTCGTCGAGTACGCTCAATAATAGAGATCGGAAGAGC
+
FFFFFFFFFFF:FF:FFFFFFFFF:FFF:FFFFFFFFFFFFFFFF
@FS10000125:26:BPA73017-1023:1:1101:14920:1720 1:N:0:7
GCGCTAACTTCGTCGAGTACGCTCAATAAGCAAGATCGGAAGAGC
+
FFFFFFFFFFFFFFFFFFFFFFFFFFFFFFFFFFFFFFFFFFFFF
@FS10000125:26:BPA73017-1023:1:1101:1880:1730 1:N:0:7
TTGATAACTTCGTCGAGTACGCTCAAGCTCGGAGATCGGAAGAGC
+
FFFFFFFFFFFFFFFFFFFFFFFFFFFFFFFFFFFFFFFFFFFFF
@FS10000125:26:BPA73017-1023:1:1101:2500:1730 1:N:0:7
TAGCAACTTCGTCGAGTACGCTCAAACTTCAAGATCGGAAGAGCA
+
FFFFFFFFFFFFFFFFFFFFFFFFFFFFFFFFFFFFFFFFFFFFF
@FS10000125:26:BPA73017-1023:1:1101:3420:1730 1:N:0:7
CCGTTAACTTCGTCGAGTACGCTCAATTGATGAGATCGGAAGAGC
+
FFFFFFFFFFFFFFFFFFFFFFFFFFFFFFFFFFFFFFFFFFFFF
@FS10000125:26:BPA73017-1023:1:1101:4420:1730 1:N:0:7
TCTGTAACTTCGTCGAGTACGCTCAAAGCACGAGATCGGAAGAGC
+
FFFFFFFFFFFFFFFFFFFFFFFFFFFFFFFFFFFFFFFFFFFFF
@FS10000125:26:BPA73017-1023:1:1101:4770:1730 1:N:0:7
TCGCTAACTTCGTCGAGTACGCTCAAAGAATTTGATCGGAAGAGC
+
FF,FFF:FFF:FFFF,:FFF::FFF,,F,FFF,::FF::,,FF,F
@FS10000125:26:BPA73017-1023:1:1101:5600:1730 1:N:0:7
TTGCTAACTTCGTCGAGTACGCTCAAAAGTAAAGATCGGAAGAGC
+
FFFFFFFFFFFFFFFFFFFFFFFFFFFFFFFFFFFFFFFFFFFFF
@FS10000125:26:BPA73017-1023:1:1101:7370:1730 1:N:0:7
TAGCAAACTTCGTCGAGTACGCTCAACTATGAAGATCGGAAGAGC
+
FFFFFFFFFFFFFFFFFFFFFFFFFFFFFFFFFFFFFFFFFFFFF
@FS10000125:26:BPA73017-1023:1:1101:8320:1730 1:N:0:7
GGGAAAACCTTCGTCGAGTACGCTCAATCTACCAGATCGGAAGAG
+
FFFFFFFFFFFFFFFFFFFFFFFFFFFFFFFFFFFFFFFFFFFFF
@FS10000125:26:BPA73017-1023:1:1101:8500:1730 1:N:0:7
CCGCAACTTCGTCGAGTACGCTCAAAGAGTTAGATCGGAAGAGCA
+
FFFFFFFFFFFFFFFFFFFFFFFFFFFFFFFFFFFFFFFFFFFFF
@FS10000125:26:BPA73017-1023:1:1101:8700:1730 1:N:0:7
TTGAAACTTCGTCGAGTACGCTCAATTGGTGAGATCGGAAGAGCA
+
F,FFFFFFFFFFFFFFFFFFFFFFFFFFFFFFFFFFFFFFFFFFF
@FS10000125:26:BPA73017-1023:1:1101:9180:1730 1:N:0:7
TAGCCAACTTCGTCGAGTACGCTCAAAAATATAGATCGGAAGAGC
+
FFFFFFFFFFFFFFFFFFFFFFFFFFFFFFFFFFFFFFFFFFFFF
@FS10000125:26:BPA73017-1023:1:1101:9340:1730 1:N:0:7
TCCTGCAACTTCGTCGAGTACGCTCAACATGAAAGATCGGAAGAG
+
FFFFFFFFFFFFFFFFFFFFFFFFFFFFF:FF:FFFFFFFFFFFF
@FS10000125:26:BPA73017-1023:1:1101:10030:1730 1:N:0:7
TTGACTGGACTTCGTCGAGTACGCTCAAACCCCAAGATCGGAAGA
+
FFFFFFFFFFFFFFFFFFFFFFFFFFFFFFFFFFFFFFFFFFFFF
@FS10000125:26:BPA73017-1023:1:1101:10960:1730 1:N:0:7
TCATGAACTTCGTCGAGTACGCTCAAATTTCGAGATCGGAAGAGC
+
FFFFFFFFFFFFFFFFFFFFFFFFFFFFFFFFFFFFFFFFFFFFF
@FS10000125:26:BPA73017-1023:1:1101:12270:1730 1:N:0:7
TCGATAACTTCGTCGAGTACGCTCAATCTGATAGATCGGAAGAGC
+
FFFFFFFFFFFFFFFFFFFFFFFFFFFFFFFFFFFFFFFFFFFFF
@FS10000125:26:BPA73017-1023:1:1101:12920:1730 1:N:0:7
TTTCGGAACTTCGTCGAGTACGCTCAAGTGATGAGATCGGAAGAG
+
F:FF:FFFFFFFFFFFFFFFFFFFFFFFFFFFFFFFFFFFFFFFF
@FS10000125:26:BPA73017-1023:1:1101:13420:1730 1:N:0:7
TTGACTGGACTTCGTCGAGTACGCTCAAATTACAAGATCGGAAGA
+
FFFFFFFFFFFFFFFFFFFFFFFFFFFFFFFFFFFFFFFFFFFFF
@FS10000125:26:BPA73017-1023:1:1101:13760:1730 1:N:0:7
TGGACAACTTCGTCGAGTACGCTCAACATAAAAGATCGGAAGAGC
+
FFFFFFFFFFFFFFFFFFFFFFFFFFFFFFFFFFFFFFFFFFFFF
@FS10000125:26:BPA73017-1023:1:1101:14390:1730 1:N:0:7
TCGCTAACTTCGTCGAGTACGCTCAATCAGATAGATCGGAAGAGC
+
FFFFFFFFFFFFFFFFFFFFFFFFFFFFFFFFFFFFFFFFFFFFF
@FS10000125:26:BPA73017-1023:1:1101:14670:1730 1:N:0:7
TAGCTAACTTCGTCGAGTACGCTCAAGCGAATAGATCGGAAGAGC
+
FFFFFFFFFFFFFFFFFFFFFFFFFFFFFFFFFFFFFFFFFFFFF
@FS10000125:26:BPA73017-1023:1:1101:14680:1730 1:N:0:7
TCGCATAACTTCGTCGAGTACGCTCAAAAGTAGAGATCGGAAGAG
+
FFFFFFFFFFFFFFFFFFFFFFFFFFFFFFFFFFFFFFFFFFFFF
@FS10000125:26:BPA73017-1023:1:1101:15700:1730 1:N:0:7
TCGTGACAACTTCGTCGAGTACGCTCAATAAACAAGATCGGAAGA
+
FFFFFFFFFFFFFFFFFFFFFFFFFFFFFFFFFFFFFFFFFFFFF
@FS10000125:26:BPA73017-1023:1:1101:15740:1730 1:N:0:7
TTGGGAACTTCGTCGAGTACGCTCAATTAAATAGATCGGAAGAGC
+
FFFFFFFFFFFFFFFFFFFFFFFFFFFFFFFFFFFFFFFFFFFFF
@FS10000125:26:BPA73017-1023:1:1101:15890:1730 1:N:0:7
TTGACAACTTCGTCGAGTACGCTCAATAAAAGAGATCGGAAGAGC
+
FFFFFFFFFFFFFFFFFFFFFFFFFFFFFFFFFFFFFFFFFFFFF
@FS10000125:26:BPA73017-1023:1:1101:1440:1740 1:N:0:7
TTGGGAACTTCGTCGAGTACGCTCAAGAAAAAAGATCGGAAGAGC
+
FFFFFFFFFFFFFFFFFFFFFFFFFFFFFFFFFFFFFFFFFFFFF
@FS10000125:26:BPA73017-1023:1:1101:2500:1740 1:N:0:7
TAGCAACTTCGTCGAGTACGCTCAAACTTCAAGATCGGAAGAGCA
+
FFFFFFFFFFFFFFFFFFFFFFFFFFFFFFFFFFFFFFFFFFFFF
@FS10000125:26:BPA73017-1023:1:1101:4140:1740 1:N:0:7
TTGGCAACTTCGTCGAGTACGCTCAAACGAAAAGATCGGAAGAGC
+
FFFFFFFFFFFFFFFFFFFFFFFFFFFFFFFFFFFFFFFFFFFFF
@FS10000125:26:BPA73017-1023:1:1101:4400:1740 1:N:0:7
CCGGTAACTTCGTCGAGTACGCTCAATAATTGAGATCGGAAGAGC
+
FFFFFFFFFFFFFFFFFFFFFFFFFFFFFFFFFFFFFFFFFFFFF
@FS10000125:26:BPA73017-1023:1:1101:5020:1740 1:N:0:7
TAGGCAACTTCGTCGAGTACGCTCAAAACTGGAGATCGGAAGAGC
+
FFFFFFFFFFFFFFFFFFFFFFFFFFFFFFFFFFFFFFFFFFFFF
@FS10000125:26:BPA73017-1023:1:1101:5920:1740 1:N:0:7
TCGTGGAACTTCGTCGAGTACGCTCAAATTAACAGATCGGAAGAG
+
FFFFFFFFFFFFFFFFFFFFFFFFFFFFFFFFFFFFFFFFFFFFF
@FS10000125:26:BPA73017-1023:1:1101:6710:1740 1:N:0:7
TCTGCAAACTTCGTCGAGTCGCTCAAATCCCAAGATCGGAAGAGC
+
FFFFFFFFFFFFFFFFFFFFFFFFFFFFFFFFFFFFFFFFFFFFF
@FS10000125:26:BPA73017-1023:1:1101:6780:1740 1:N:0:7
TAGAGAACTTCGTCGAGTACGCTCAATATCCGAGATCGGAAGAGC
+
FFFFFFFFFFFFFFFFFFFFFFFFFFFFFFFFFFFFFFFFFFFFF
@FS10000125:26:BPA73017-1023:1:1101:7650:1740 1:N:0:7
CAGAAAACTTCGTCGAGTACGCTCAAGACATAAGATCGGAAGAGC
+
FFFFFFFFFFFFFFFFFFFFFFFFFFFFFFFFFFFFFFFFFFFFF
@FS10000125:26:BPA73017-1023:1:1101:8640:1740 1:N:0:7
TCGCAACTTCGTCGAGTACGCTCAAATCTCGAGATCGGAAGAGCA
+
FFFFFFFFFFFFFFFFFFFFFFFFFFFFFFFFFFFFFFFFFFFFF
@FS10000125:26:BPA73017-1023:1:1101:8790:1740 1:N:0:7
TGGTATAACTTCGTCGAGTACGCTCAACGATTTAGATCGGAAGAG
+
FFFFFFFFFFFFFFFFFFFFFFFFFFFFFFFFFFFFFFFFFFFFF
@FS10000125:26:BPA73017-1023:1:1101:10190:1740 1:N:0:7
TTGGTAAACTTCGTCGAGTACGCTCAATGTTTTAGATCGGAAGAG
+
FFFFFFFFFFFFFFFFFFFFFFFFFFFFFFFFFFFFFFFFFFFFF
@FS10000125:26:BPA73017-1023:1:1101:12030:1740 1:N:0:7
TTGACTGGACTTCGTCGAGTACGCTCAAATCCGCAGATCGGAAGA
+
FFFFFFFFFFFFFFFFFFFFFFFFFFFFFFFFFFFFFFFFFFFFF
@FS10000125:26:BPA73017-1023:1:1101:13030:1740 1:N:0:7
TTGCCAACTTCGTCGAGTACGCTCAAATGCCGAGATCGGAAGAGC
+
,FFFFFFFFFFFFFFFFFFFFFFFFFFFFFFFFFFFFFFFFFFFF
@FS10000125:26:BPA73017-1023:1:1101:13050:1740 1:N:0:7
TGGCAAACTTCGTCGAGTACGCTCAAAAATTCAGATCGGAAGAGC
+
FFFFFFFFFFFFFFFFFFFFFFFFFFFFFFFFFFFFFFFFFFFFF
@FS10000125:26:BPA73017-1023:1:1101:13700:1740 1:N:0:7
TCGTAAACTTCGTCGAGTACGCTCAATTCTGAAGATCGGAAGAGC
+
FFFFFFFFFFFFFFFFFFFFFFFFFFFFFFFFFFFFFFFFFFFFF
@FS10000125:26:BPA73017-1023:1:1101:13760:1740 1:N:0:7
GCGGAAACTTCGTCGAGTACGCTCAAAAGTCTAGATCGGAAGAGC
+
FFFFFFFFFFFFFFFFFFFFFFFFFFFFFFFFFFFFFFFFFFFFF
@FS10000125:26:BPA73017-1023:1:1101:14330:1740 1:N:0:7
GGGTTAACTTCGTCGAGTACGATCAATACAGCAGATCGGAAGAGC
+
FFFFFFFFFFFFFFFFFFFFFFFFFFFFFFFFFFFFFFFFFFFFF
@FS10000125:26:BPA73017-1023:1:1101:15990:1740 1:N:0:7
CCGAACTTCGTCGAGTACGCTCAATTAAAGAGATCGGAAGAGCAC
+
FFFFFFFFFFFFFFFFFFFFFFFFFFFFFFFFFFFFFFFFFFFFF
@FS10000125:26:BPA73017-1023:1:1101:1100:1750 1:N:0:7
TTGCATCAACTTCGTCGAGTACGCTCAAGATGATAGATCGGAAGA
+
FFFFFFFFFFFFFFFFFFFFFFFFFFFFFFFFFFFFFFFFFFFFF
@FS10000125:26:BPA73017-1023:1:1101:1340:1750 1:N:0:7
TTGGCAAACTTCGTCGAGTACGCTCAAAGGAAGAGATCGGAAGAG
+
FFFFFFFFFF:FFFFFFFFFFFFFFFFFFFFFFFFFFFFFFFFFF
@FS10000125:26:BPA73017-1023:1:1101:1840:1750 1:N:0:7
TCGCAAACCTTCGTCGAGTACGCTCAAAAGCAAAGATCGGAAGAG
+
FFFFFFFFFFFFFFFFFFFFFFFFFFFFFFFFFFFFFFFFFFFFF
@FS10000125:26:BPA73017-1023:1:1101:3490:1750 1:N:0:7
TTGCAGTAACTTCGTCGAGTACGCTCAAAAAGCAAGATCGGAAGA
+
FFFF::FFFFFFFFFFFFFFFFFFFFFFFFFFFFFFFFFFFFFFF
@FS10000125:26:BPA73017-1023:1:1101:3790:1750 1:N:0:7
CTGCCTAACTTCGTCGAGTACGCTCAATTCATGAGATCGGAAGAG
+
FFFFFFFFFFFFFFFFFFFFFFFFFFFFFFFFFFFFFFFFFFFFF
@FS10000125:26:BPA73017-1023:1:1101:7010:1750 1:N:0:7
GGGCCAACTTCGTCGAGTACGCTCAAACGGGGAGATCGGAAGAGC
+
FFFFFFFFFFFFFFFFFFFFFFFFFFFFFFFFFFFFFFFFFFFFF
@FS10000125:26:BPA73017-1023:1:1101:7460:1750 1:N:0:7
TGGTAACTTCGTCGAGTACGCTCAAGGGTGCAGATCGGAAGAGCA
+
FFFFFFFFFFFFFFFFFFFFFFFFFFFFFFFFFFFFFFFFFFFFF
@FS10000125:26:BPA73017-1023:1:1101:8750:1750 1:N:0:7
TTGTAACTTCGTCGAGTACGCTCAAAGTCTGAGATCGGAAGAGCA
+
FFFFFFFFFFFFFFFFFFFFFFFFFFFFFFFFFFFFFFFFFFFFF
@FS10000125:26:BPA73017-1023:1:1101:8760:1750 1:N:0:7
TTGCCAACTTCGTCGAGTACGCTCAAAGTGATAGATCGGAAGAGC
+
FFFFFFFFFFFFFFFFFFFFFFFFFFFFFFFFFFFFFFFFFFFFF
@FS10000125:26:BPA73017-1023:1:1101:9420:1750 1:N:0:7
TTGTAAAACTTCGTCGAGTACGTTCAACTGGTTAGATCGGAAGAG
+
FFFFFFFFFFFFFFFFFFFFFFFFFFFFFFFFFFFFFFFFFFFFF
@FS10000125:26:BPA73017-1023:1:1101:10930:1750 1:N:0:7
GCCGAAACTTCGTCGAGTACGCTCAATCCTTCAGATCGGAAGAGC
+
FFFFFFFFFFFFFFFFFFFFFFFFFFFFFFFFFFFFFFFFFFFFF
@FS10000125:26:BPA73017-1023:1:1101:11420:1750 1:N:0:7
TCGATAACTTCGTCGAGTACGCTCAACTCTAAAGATCGGAAGAGC
+
FFFFFFFFFFFFFFFFFFFFFFFFFFFFFFFFFFFFFFFFFFFFF
@FS10000125:26:BPA73017-1023:1:1101:11850:1750 1:N:0:7
TCTTGCAACTTCGTCGAGTACGCTCAACAGTAGAGATCGGAAGAG
+
FFFFFFFFFFFFFFFFFFFFFFFFFFFFFFFFFFFFFFFFFFFFF
@FS10000125:26:BPA73017-1023:1:1101:13980:1750 1:N:0:7
TGGTAACTTCGTCGAGTACGCTCAAGACGTGAGATCGGAAGAGCA
+
:FFFFFFFFFFFFFFFFFFFFFFFFFFFFFFFFFFFFFFFFFFFF
@FS10000125:26:BPA73017-1023:1:1101:15120:1750 1:N:0:7
GGGAAACTTCGTCGAGTACGCTCAAAAGTGTAGATCGGAAGAGCA
+
FFFFFFFFFFFFFFFFFFFFFFFFFFFFFFFFFFFFFFFFFFFFF
@FS10000125:26:BPA73017-1023:1:1101:15360:1750 1:N:0:7
TTGCAGAACTTCGTCGAGTACGCTCAAAAGAAAAGATCGGAAGAG
+
FFFFFFFFFFFFFFFFFFFFFFFFFFFFFFFFFFFFFFFFFFFFF
@FS10000125:26:BPA73017-1023:1:1101:1560:1760 1:N:0:7
TCTGACTGGACTTCGTCGAGTACGCTCAAATACGCAGATCGGAAG
+
FFFFFFFFFFFFFFFFFFFFFFFFFFFFFFFFFFFFFFFFFFFFF
@FS10000125:26:BPA73017-1023:1:1101:2150:1760 1:N:0:7
TTGTTTAACTTCGTCGAGTACGCTCAATTATCAAGATCGGAAGAG
+
FFFFFFFF:FFF:FF,FFFF::FFF,FFF:FFFF,FFF:FFFFFF
@FS10000125:26:BPA73017-1023:1:1101:2840:1760 1:N:0:7
TCTTTCAACTTCGTCGAGTACGCTCAAGAAAGAAGATCGGAAGGG
+
FFFFFFFFFFFFFFFFFFFFFFFFFFFFFFFFFFFFFFFFFFFFF
@FS10000125:26:BPA73017-1023:1:1101:3170:1760 1:N:0:7
TTTAAGGAACTTCGTCGAGTACGCTCAAGCAAATAGATCGGAAGA
+
FFFFFFFFFFFFFFFFFFFFFFFFFFFFFFFFFFFFFFFFFFFFF
@FS10000125:26:BPA73017-1023:1:1101:3580:1760 1:N:0:7
TCGTAAACTTCGTCGAGTACGCTCAACGTAAAAGATCGGAAGAGC
+
FFFFFFFFFFFFFFFFFFFFFFFFFFFFFFFFFFFFFFFFFFFFF
@FS10000125:26:BPA73017-1023:1:1101:3740:1760 1:N:0:7
GAGGAAAAACTTCGTCGAGTACGCTCAAGACACTAGATCGGAAGA
+
FFFFFFFFFFFFFFFFFFFFFFFFFFFFFFFFFFFFFFFFFFFFF
@FS10000125:26:BPA73017-1023:1:1101:3870:1760 1:N:0:7
CTGCCTAACTTCGTCGAGTACGCTCAATTCATGAGATCGGAAGAG
+
FFFFFFFFFFFFFFFFFFFFFFFFFFFFFFFFFFFFFFFFFFFFF
@FS10000125:26:BPA73017-1023:1:1101:4230:1760 1:N:0:7
CCGGTAACTTCGTCGAGTACGCTCAACGGTATAGATCGGAAGAGA
+
FFFFFFFFFFFFFFFFFFFFFFFFFFFFFFFFFFFFFFFFFFFFF
@FS10000125:26:BPA73017-1023:1:1101:4590:1760 1:N:0:7
TCGAACTTCGTCGAGTACGCTCAAACGCCTAGATCGGAAGAGCAC
+
FFFFFFFFFFFFFFFFFFFFFFFFFFFFFFFFFFFFFFFFFFFFF
@FS10000125:26:BPA73017-1023:1:1101:4960:1760 1:N:0:7
TCGTAACTTCGTCGAGTACGCTCAAAGTTCAAGATCGGAAGAGCA
+
FFFFFFFFFFFFFFFFFFFFFFFFFFFFFFFFFFFFFFFFFFFFF
@FS10000125:26:BPA73017-1023:1:1101:5460:1760 1:N:0:7
GCGGGAACTTCGTCGAGTACGCTCAATGTACGAGATCGGAAGAGC
+
FFFFFFFFFFFFFFFFFFFFFFFFFFFFFFFFFFFFFFFFFFFFF
@FS10000125:26:BPA73017-1023:1:1101:6100:1760 1:N:0:7
TCGGTAACTTCGTCGAGTACGCTCAACCTGAGAGATCGGAAGAGC
+
FFFFFFFFFFFFFFFFFFFFFFFFFFFFFFFFFFFFFFFFFFFFF
@FS10000125:26:BPA73017-1023:1:1101:6190:1760 1:N:0:7
ACGCCAACTTCGTCGAGTATGCTCAAACAAATAGATCGGAAGAGC
+
FFFFFFFFFFFFFFFFFFFFFFFFFFFFFFFFFFFFFFFFFFFFF
@FS10000125:26:BPA73017-1023:1:1101:6890:1760 1:N:0:7
CCTACAACTTCGTCGAGTACGCTCAAGTGAAGAGATCGGAAGAGC
+
FFFFFFFFFFFFFFFFFFFFFFFFFFFFFFFFFFFFFFFFFFFFF
@FS10000125:26:BPA73017-1023:1:1101:7040:1760 1:N:0:7
TCCGGGAACTTCGTCGAGTACGCTCAACTAATTAGATCGGAAGAG
+
FFFFFFFFFFFFFFFFFFFFFFFFFFFFFFFFFFFFFFFFFFFFF
@FS10000125:26:BPA73017-1023:1:1101:7570:1760 1:N:0:7
TCGCTGAACTTCGTCGAGTACGCTCAACTCCCGAGATCGGAAGAG
+
FFFFFFFFFFFFFFFFFFFFFFFFFFFFFFFFFFFFFFFFFFFFF
@FS10000125:26:BPA73017-1023:1:1101:8140:1760 1:N:0:7
GTGTTAACTTCGTCGAGTACGCTCAAGAAATCAGATCGGAAGAGC
+
,FFF:FFF:FFF:FFFFF,:FFF::,,FF,,:F,,::F:FFFF,F
@FS10000125:26:BPA73017-1023:1:1101:9070:1760 1:N:0:7
CCGTTAACTTCGTCGAGTACGCTCAACTTGGGAGATCGGAAGAGC
+
FFFFFFFFFFFFFFFFFFFFFFFFFFFFFFFFFFFFFFFFFFFFF
@FS10000125:26:BPA73017-1023:1:1101:9420:1760 1:N:0:7
TTGACTGGACTTCGTCGAGTACGCTCAACGATAGAGATCGGAAGA
+
FFF:FFFFFFFFFF:FFF:FFFFFFF:FFFFFFFFFFFFFFFFFF
@FS10000125:26:BPA73017-1023:1:1101:9920:1760 1:N:0:7
TTTCGAACTTCGTCGAGTACGCTCAATGTATGAGATCGGAAGAGC
+
,FFFFFFFFFFFFFFFFFFFFFFFFFFFFFFFFFFFFFFFFFFFF
@FS10000125:26:BPA73017-1023:1:1101:9980:1760 1:N:0:7
GCGCAACTTCGTCCCGCAACTTCGTCGAGTACGCTCAACCAGATA
+
FFFFFFFFFFFFFFFFFFFFFFFFFFFFFFFFFFFFFFFFFFFFF
@FS10000125:26:BPA73017-1023:1:1101:10260:1760 1:N:0:7
TCTAAAACTTCGTCGAGTACGCTCAAATGTAAAGATCGGAAGAGC
+
FFFFFFFFFFFFFFFFFFFFFFFFFFFFFFFFFFFFFFFFFFFFF
@FS10000125:26:BPA73017-1023:1:1101:11970:1760 1:N:0:7
TCGTGGATATCTTCGTCGAGTACGCTCGAGTGCATAGATCGGAAG
+
,FFFF:FFFFFFFFFFFFFFFFFFFFFFFFFFFFFFFFFFFFFFF
@FS10000125:26:BPA73017-1023:1:1101:14430:1760 1:N:0:7
GGGGCAACTTCGTCGAGTACGCTCAAGGGAGAAGATCGGAAGAGC
+
FFFFFFFFFFFFFFFFFFFFFFFFFFFFFFFFFFFFFFFFFFFFF
@FS10000125:26:BPA73017-1023:1:1101:16110:1760 1:N:0:7
TCCAGGGAACTTCGTCGAGTACGCTCAACATAGTAGATCGGAAGA
+
FFFFFFFFFFFFFFFFFFFFFFFFFFFFFFFFFFFFFFFFFFFFF
@FS10000125:26:BPA73017-1023:1:1101:1250:1770 1:N:0:7
CTGCAAACTTCGTCGAGTACGCTCAACCAAAAAGATCGGAAGAGC
+
FFFFFFFFFFFFFFFFFFFFFFFFFFFFFFFFFFFFFFFFFFFFF
@FS10000125:26:BPA73017-1023:1:1101:1930:1770 1:N:0:7
AGGCAGGAACTTCGTCGAGTACGCTCAAGTAACTAGATCGGAAGA
+
FFFFFFFFFFFFFFFFFFFFFFFFFFFFFFFFFFFFFFFFFFFFF
@FS10000125:26:BPA73017-1023:1:1101:2410:1770 1:N:0:7
TTGTAGAACTTCGTCGAGTACGCTCAAGGTGATAGATCGGAAGAG
+
FF,FFF,FFF,FF:FFFFFFFFFFF,FF:FFFF:FF:FFF,FF:F
@FS10000125:26:BPA73017-1023:1:1101:2960:1770 1:N:0:7
TCGAGGGAACTTCGTCGAGTACGCTCAAATAATAAGATCGGAAGA
+
FFFFFFFFFFFFFFFFFFFFFFFFFFFFFFFFFFFFFFFFFFFFF
@FS10000125:26:BPA73017-1023:1:1101:4150:1770 1:N:0:7
TCGGTAACTTCGTCGAGTACGCTCAAGAGTGGAGATCGGAAGAGC
+
FFFFFFFFFFFFFFFFFFFFFFFFFFFFFFFFFFFFFFFFFFFFF
@FS10000125:26:BPA73017-1023:1:1101:4210:1770 1:N:0:7
TTTTGAACTTCGTCGAGTACGCTCAAAGAATCAGATCGGAAGAGC
+
FFFFFFFFFFFFFFFFFFFFFFFFFFFFFFFFFFFFFFFFFFFFF
@FS10000125:26:BPA73017-1023:1:1101:4330:1770 1:N:0:7
GTGTAAACTTCGTCGAGTACGCTCAAGGATATAGATCGGAAGAGC
+
FFFFFFFFFFFFFFFFFFFFFFFFFFFFFFFFFFFFFFFFFFFFF
@FS10000125:26:BPA73017-1023:1:1101:4370:1770 1:N:0:7
GAGCTAACTTCGTCGAGTACGCTCAGGTTTCCAGATCGGAAGAGC
+
FFFFFFFFFFFFFFFFFFFFFFFFFFFFFFFFFFFFFFFFFFFFF
@FS10000125:26:BPA73017-1023:1:1101:4580:1770 1:N:0:7
TTGACTGGACTTCGTCGAGTACGCTCAATTCTAAAGATCGGAAGA
+
FFFFFFFFFFFFFFFFFFFFFFFFFFFFFFFFFFFFFFFFFFFFF
@FS10000125:26:BPA73017-1023:1:1101:4760:1770 1:N:0:7
AAGCCCATAACTTCGTCGAGTACGCTCAAATCAAGAGATCGGAAG
+
FFFFFFFFFFFFFFFFFFFFFFFFFFFFFFFFFFFFFFFFFFFFF
@FS10000125:26:BPA73017-1023:1:1101:5340:1770 1:N:0:7
CCGCAAACTTCGTCGAGTACGCTCAATACAAAAGATCGGAAGAGC
+
FFFFFFFFFFFFFFFFFFFFFFFFFFFFFFFFFFFFFFFFFFFFF
@FS10000125:26:BPA73017-1023:1:1101:5410:1770 1:N:0:7
TCGTGAACTTCGTCGAGTACGCTCAAGTATGTAGATCGGAAGAGC
+
,F,FFFFFFFFFFFFFFFFFFFFFFFFFFFFFFFFFFFFFFFFFF
@FS10000125:26:BPA73017-1023:1:1101:6840:1770 1:N:0:7
GCGCTAACTTCGTCGAGTACGCTCAAACTAGCAGATCGGAAGAGC
+
,FFF,FFFFFFFFFFFFFFFFFFFF:FFF:FFFFFFFFFFFFFFF
@FS10000125:26:BPA73017-1023:1:1101:8350:1770 1:N:0:7
TTGCTGAACTTCGTCGAGTACGCTCAAATAATAGATCGGAAGAGC
+
FFFFFFFFFFFFFFFFFFFFFFFFFFFFFFFFFFFFFFFFFFFFF
@FS10000125:26:BPA73017-1023:1:1101:9400:1770 1:N:0:7
TTGGCAACTTCGTCGAGTACGCTCAAGAGGAAAGATCGGAAGAGC
+
FFFFFFFFFFFFFFFFFFFFFFFFFFFFFFFFFFFFFFFFFFFFF
@FS10000125:26:BPA73017-1023:1:1101:9500:1770 1:N:0:7
GCGAAAACTTGTCGAGTACGCTCAAGAAGTAAGATCGGAAGAGCA
+
FFFFFFFFFFFFFFFFFFFFFFFFFFFFFFFFFFFFFFFFFFFFF
@FS10000125:26:BPA73017-1023:1:1101:10150:1770 1:N:0:7
TTGCATAACTTCGTCGAGTACGCTCAATAAATAAGATCGGAAGAG
+
FFFFFFFFFFFFFFFFFFFFFFFFFFFFFFFFFFFFFFFFFFFFF
@FS10000125:26:BPA73017-1023:1:1101:10270:1770 1:N:0:7
TCCCTAACTTCGTCGAGTACGCTCAAACTAGAAGATCGGAAGAGC
+
FFFFF:FFFFFFFFFFFFFFFFFFFFFFFFFFFFFFFFFFFFFFF
@FS10000125:26:BPA73017-1023:1:1101:10390:1770 1:N:0:7
TAGCAAACTCCGTCGAGTACGCTCAAATGGATAGATCGGAAGAGC
+
FFFFFFFFFFFFFFFFFFFFFFFFFFFFFFFFFFFFFFFFFFFFF
@FS10000125:26:BPA73017-1023:1:1101:10650:1770 1:N:0:7
TACTTCGTCGAGTACGCTCAAACCTTCAGATCGGAAGAGCACACG
+
F:FFFF:FFF:FFFFFFFF:F:FFFFFFF,FFFFF::FFFFFFF,
@FS10000125:26:BPA73017-1023:1:1101:10820:1770 1:N:0:7
TTGAAAACTTCGTCGAGTACGCTCAATGAGAAAGATCGGAAGAGC
+
:FFFFFFFFFFFFFFFFFFFFFFFFFFFFFFFFFFFFFFFFFFFF
@FS10000125:26:BPA73017-1023:1:1101:11000:1770 1:N:0:7
AACCTAACTTCGTCGAGTACGCTCAAATGGGGAGATCGGAAGAGC
+
,FFFFFFFFFFFFF:F,FFF:FF:FFFFF,F:FFFF,:FF:::::
@FS10000125:26:BPA73017-1023:1:1101:11440:1770 1:N:0:7
GAGGTCCCGACTTCGTCGAGTACGCTCAACTGTCAAGATCGGAAG
+
FFFFF:FFFFFFFFFFFFFFFFFFFFFFFFFFFFFFFFFFFFFFF
@FS10000125:26:BPA73017-1023:1:1101:12260:1770 1:N:0:7
TCGAAAACTTCGTCGAGTACGCTCAATACGGGAGATCGAAGAGCA
+
FFFFFFFFFFFFFFFFFFFFFFFFFFFFFFFFFFFFFFFFFFFFF
@FS10000125:26:BPA73017-1023:1:1101:12760:1770 1:N:0:7
TCGTCGAACCTCGTCGAGTACGCTCAAGTGAAAAGATCGGAAGAG
+
FFFFFFFFFFFFFFFFFFFFFFFFFFFFFFFFFFFFFFFFFFFFF
@FS10000125:26:BPA73017-1023:1:1101:13110:1770 1:N:0:7
CTGCCTAACTTCGTCGAGTACGCTCAAACGTATAGATCGGAAGAG
+
FFFFFFFFFFFFFFFFFFFFFFFFFFFFFFFFFFFFFFFFFFFFF
@FS10000125:26:BPA73017-1023:1:1101:13980:1770 1:N:0:7
CCGTGAACTTCGTCGAGTACGCTCAATATTATAGATCGGAAGAGC
+
FFFFFFFFFFFFFFFFFFFFFFFFFFFFFFFFFFFFFFFFFFFFF
@FS10000125:26:BPA73017-1023:1:1101:14090:1770 1:N:0:7
TAGATCGGAAGAGCACACGTCTGAACTCCAGTCACGCCTTAACAT
+
:FFFFFFFFFFFFFFFFFFFFFFFFFFFFFFFFFFFFFFFFFFFF
@FS10000125:26:BPA73017-1023:1:1101:14740:1770 1:N:0:7
GGCCCAACTTCGTCGAGTACGCTCAATCTGAAAGATCGGAAGAGC
+
FFFFFFFFFFFFFFFFFFFFFFFFFFFFFFFFFFFFFFFFFFFFF
@FS10000125:26:BPA73017-1023:1:1101:15690:1770 1:N:0:7
TCGTAAACTTCGTCGAGTACGCTCAATTTTTCAGATCGGAAGAGC
+
FFFFFFFFFFFFFFFFFFFFFFFFFFFFFFFFFFFFFFFFFFFFF
@FS10000125:26:BPA73017-1023:1:1101:16170:1770 1:N:0:7
TTGGAACTTCGTCGAGTACGCTCAAACACCGAGATCGGAAGAGCA
+
FFFFFFFFFFFFFFFFFFFFFFFFFFFFFFFFFFFFFFFFFFFFF
@FS10000125:26:BPA73017-1023:1:1101:1420:1780 1:N:0:7
TTGGAACTTCGTCGAGTACGCTCAAGACATCAGATCGGAAGAGCA
+
FFFFFFFFFFFFFFFFFFFFFFFFFFFFFFFFFFFFFFFFFFFFF
@FS10000125:26:BPA73017-1023:1:1101:1630:1780 1:N:0:7
TTGCCCAACTTCGTCGAGTACGCTCAAATCCTTAGATCGGAAGAG
+
FFFFFFFFFFFFFFFFFFFFFFFFFFFFFFFFFFFFFFFFFFFFF
@FS10000125:26:BPA73017-1023:1:1101:1950:1780 1:N:0:7
TAGGAAACTTCGTCGAGTACGCTCAAGTCCATAGATCGGAAGAGC
+
FFFFFFFFFFFFFFFFFFFFFFFFFFFFFFFFFFFFFFFFFFFFF
@FS10000125:26:BPA73017-1023:1:1101:2550:1780 1:N:0:7
TAGCAAACTTCGTCGAGTACGCTCAAACATTTAGATCGGAAGAGC
+
FFFFFFFFFFFFFFFFFFFFFFFFFFFFFFFFFFFFFFFFFFFFF
@FS10000125:26:BPA73017-1023:1:1101:2730:1780 1:N:0:7
TCACAAAACTTCGTCGAGTACGCTCAAAATCTGAGATCGGAAGAG
+
FFFFFFFFFFFFFFFFFFFFFFFFFFFFFFFFFFFFFFFFFFFFF
@FS10000125:26:BPA73017-1023:1:1101:3500:1780 1:N:0:7
CCGCAACTTCGTCGAGTACGCTCAAGGAAATAGATCGGAAGAGCA
+
FFFFFFFFFFFFFFFFFFFFFFFFFFFFFFFFFFFFFFFFFFFFF
@FS10000125:26:BPA73017-1023:1:1101:3830:1780 1:N:0:7
TTGCTTAACTTCGTCGAGTCGCTCAAGACTGTAGATCGGAAGAGC
+
FFFFFFFFFFFFFFFFFFFFFFFFFFFFFFFFFFFFFFFFFFFFF
@FS10000125:26:BPA73017-1023:1:1101:4340:1780 1:N:0:7
TCTCCAACTTCGTCGAGTACGCTCAAGGTCGGAGATCGGAAGAGC
+
FFFFFFFFFFFFFFFFFFFFFFFFFFFFFFFFFFFFFFFFFFFFF
@FS10000125:26:BPA73017-1023:1:1101:4410:1780 1:N:0:7
TTGAACTTCGTCGAGTACGCTCAAGACAAGAGATCGGAAGAGCAC
+
,F,FFFFFFFFFFF:FFFFFFFFFFFFFFFFFFFFFFFFFFFFFF
@FS10000125:26:BPA73017-1023:1:1101:5580:1780 1:N:0:7
TCGCCAACTTCGTCGAGTACGCTCAAGTCGTGAGATCGGAAGAGC
+
FFFFFFFFFFFFFFFFFFFFFFFFFFFFFFFFFFFFFFFFFFFFF
@FS10000125:26:BPA73017-1023:1:1101:7040:1780 1:N:0:7
CCGCAAACTTCGTCGAGTACGCTCAAGGTCATAGATCGGAAGAGC
+
FFFFFFFFFFFFFFFFFFFFFFFFFFFFFFFFFFFFFFFFFFFFF
@FS10000125:26:BPA73017-1023:1:1101:7310:1780 1:N:0:7
TTGTGAAACTTCGTCGAGTACGCTCAATTTGATAGATCGGAAGAG
+
FFFFFFFFFFFFFFFFFFFFFFFFFFFFFFFFFFFFFFFFFFFFF
@FS10000125:26:BPA73017-1023:1:1101:7380:1780 1:N:0:7
TTGTGAAACTTCGTCGAGTACGCTCAATTTGATAGATCGGAAGAG
+
FFFFFFFFFFFFFFFFFFFFFFFFFFFFFFFFFFFFFFFFFFFFF
@FS10000125:26:BPA73017-1023:1:1101:7850:1780 1:N:0:7
CAGTCAACTTCGTCGAGTACGCTCAATTTTGCAGATCGGAAGAGC
+
FFFFFFFFFFFFFFFFFFFFFFFFFFFFFFFFFFFFFFFFFFFFF
@FS10000125:26:BPA73017-1023:1:1101:7950:1780 1:N:0:7
GCGTCAACTTCGTCGAGTACGCTCAAGTGCAGAGATCGGAAGAGC
+
FFFFFFFFFFFFFFFFFFFFFFFFFFFFFFFFFFFFFFFFFFFFF
@FS10000125:26:BPA73017-1023:1:1101:8400:1780 1:N:0:7
TCGCTGATCTTCGTCGAGTACGCTCAAAAACAAAGATCGGAAGAG
+
FFFFFFFFFFFFFFFFFFFFFFFFFFFFFFFFFFFFFFFFFFFFF
@FS10000125:26:BPA73017-1023:1:1101:8420:1780 1:N:0:7
GCTCAAACTTCGTCGAGTACGCTCAAAGTGGAAGATCGGAAGAGC
+
FFFFFFFFFFFFFFFFFFFFFFFFFFFFFFFFFFFFFFFFFFFFF
@FS10000125:26:BPA73017-1023:1:1101:9300:1780 1:N:0:7
GCGCTCAACTTCGTCGAGTACGCTCAACACATTAGATCGGAAGAG
+
FFFFFFFFFFFFFFFFFFFFFFFFFFFFFFFFFFFFFFFFFFFFF
@FS10000125:26:BPA73017-1023:1:1101:10900:1780 1:N:0:7
TCTCAACTTCGTCGAGTACGCTCAAATTTTTAGATCGGAAGAGCA
+
FFFFF,F,:FFFFFF:,FFF::F,F,::FFFFFFF::F,FFF:FF
@FS10000125:26:BPA73017-1023:1:1101:11130:1780 1:N:0:7
TTGACTGGACTTCGTCGAGTACGCTCAAGAATAAAGATCGGAAGA
+
FFFFFFFFFFFFFFFFFFFFFFFFFFFFFFFFFFFFFFFFFFFFF
@FS10000125:26:BPA73017-1023:1:1101:11370:1780 1:N:0:7
GGGATAACTTCGTCGAGTACGCTCAAACTTCGTCGAGTACGCTCA
+
FFFFFFFFFFFFFFFFFFFFFFFFFFFFFFFFFFFFFFFFFFFFF
@FS10000125:26:BPA73017-1023:1:1101:11850:1780 1:N:0:7
TGGCAACTTCGTCGAGTACGCTCAATCGAAAAGATCGGAAGAGCA
+
FFFFFFFFFFFFFFFFFFFFFFFFFFFFFFFFFFFFFFFFFFFFF
@FS10000125:26:BPA73017-1023:1:1101:13400:1780 1:N:0:7
TCGGTGAACTTCGTCGAGTACGCTCAATTTCAAAGATCGGAAGAG
+
FFFFFFFFFFFFFFFFFFFFFFFFFFFFFFFFFFFFFFFFFFFFF
@FS10000125:26:BPA73017-1023:1:1101:14970:1780 1:N:0:7
TGACTGTACGCTCAACGTGAAAGATCGGAAGAGCACACGTCTGAA
+
FFFFFFFFFFFFFFFFFFFFFFFFFFFFFFFFFFFFFFFFFFFFF
@FS10000125:26:BPA73017-1023:1:1101:15720:1780 1:N:0:7
TAGCAAAGAATTTCGTCGAGTACGCTCAAAGTAAGAGATCGGAAG
+
FFFFFFFFFFFFFFFFFFFFFFFFFFFFFFFFFFFFFFFFFFFFF
@FS10000125:26:BPA73017-1023:1:1101:16350:1780 1:N:0:7
ACCCAACTTCGTCGAGTACGCTCAATATGATAGATCGGAAGAGCA
+
FFFFFFFFFFFFFFFFFFFFFFFFFFFFFFFFFFFFFFFFFFFFF
@FS10000125:26:BPA73017-1023:1:1101:1370:1790 1:N:0:7
TTGCCTAACTTCGTCGAGTACGCTCAATACAGAAGATCGGAAGAG
+
FFFFFFFFFFFFFFFFFFFFFFFFFFFFFFFFFFFFFFFFFFFFF
@FS10000125:26:BPA73017-1023:1:1101:1820:1790 1:N:0:7
TTGGGAACTTCGTCGAGTACGCTCAAAGTATTAGATCGGAAGAGC
+
FFFFFFFFFFFFFFFFFFFFFFFFFFFFFFFFFFFFFFFFFFFFF
@FS10000125:26:BPA73017-1023:1:1101:3440:1790 1:N:0:7
TTGAAAACTTCGTCGAGTACGCTCAATATTGCAGATCGGAAGAGC
+
FFFFFFFFFFFFFFFFFFFFFFFFFFFFFFFFFFFFFFFFFFFFF
@FS10000125:26:BPA73017-1023:1:1101:3600:1790 1:N:0:7
TTGCCAACTTCGTCGAGTACGCTCAATGTCTAAGATCGGAAGAGC
+
FFFFFFFFFFFFFFFFFFFFFFFFFFFFFFFFFFFFFFFFFFFFF
@FS10000125:26:BPA73017-1023:1:1101:5420:1790 1:N:0:7
GCGCCAACTTCGTCGAGTACGCTCAACGAGATAGATCGGAAGAGC
+
,FFFFFFFFFFFFFFFFFFFFFFF:F,:FF:FFFFFFFFFFFFFF
@FS10000125:26:BPA73017-1023:1:1101:6200:1790 1:N:0:7
TTGTCAACTTCGTCGAGTACGCTCAAGGACTTAGATCGGAAGAGC
+
FFFFFFFFFFFFFFFFFFFFFFFFFFFFFFFFFFFFFFFFFFFFF
@FS10000125:26:BPA73017-1023:1:1101:6560:1790 1:N:0:7
GATGGAACTTCGTCGAGTACGCTCAAACGGTAAGATCGGAAGAGC
+
FFFFFFFFFFFFFFFFFFFFFFFFFFFFFFFFFFFFFFFFFFFFF
@FS10000125:26:BPA73017-1023:1:1101:7430:1790 1:N:0:7
TCGCAAACTTCGTCGAGTACGCTCAATCAGTAAGATCGGAAGAGC
+
FFFFFFFFFFFFFFFFFFFFFFFFFFFFFFFFFFFFFFFFFFFFF
@FS10000125:26:BPA73017-1023:1:1101:7870:1790 1:N:0:7
TGGAACTTCGTCGAGTACGCTCAAGATTCTAGATCGGAAGAGCAC
+
FFFFFFFFFFFFFFFFFFFFFFFFFFFFFFFFFFFFFFFFFFFFF
@FS10000125:26:BPA73017-1023:1:1101:7950:1790 1:N:0:7
CTGACTGGACTTCGTCGAGTACGCTCAAACTTAAAGATCGGAAGA
+
FFFFFFFFFFFFFFFFFFFFFFFFFFFFFFFFFFFFFFFFFFFFF
@FS10000125:26:BPA73017-1023:1:1101:8420:1790 1:N:0:7
TTGTAAACTTCGTCGAGTACGCTCAAATTGGGAGATCGGAAGAGC
+
FFFFFFFFFFFFFFFFFFFFFFFFFFFFFFFFFFFFFFFFFFFFF
@FS10000125:26:BPA73017-1023:1:1101:8520:1790 1:N:0:7
GTGTCGAACTTCGTCGAGTACGCTCAAATCTAAAGATCGGAAGAG
+
FFFFFFFFFFFFFFFFFFFFFFFFFFFFFFFFFFFFFFFFFFFFF
@FS10000125:26:BPA73017-1023:1:1101:9390:1790 1:N:0:7
TTTACGAAACTTCGTCGAGTACGCTCAATAAGTAAGATCGGAAGA
+
FFFFFFFFFFFFFFFFFFFFFFFFFFFFFFFFFFFFFFFFFFFFF
@FS10000125:26:BPA73017-1023:1:1101:9720:1790 1:N:0:7
TTGACTGGACTTCGTCGAGTACGCTCAAACCCGTAGATCGGAAGA
+
FFFFFFFFFFFFFFFFFFFFFFFFFFFFFFFFFFFFFFFFFFFFF
@FS10000125:26:BPA73017-1023:1:1101:9860:1790 1:N:0:7
GGGAAAACTTCGTCGAGTACGCTCAAGAAATCAGATCGGAAGAGC
+
FFFFFFFFFFFFFFFFFFFFFFFFFFFFFFFFFFFFFFFFFFFFF
@FS10000125:26:BPA73017-1023:1:1101:10530:1790 1:N:0:7
TCCTCAACTTCGTCGAGTACGCTCAAATTATTAGATCGGAAGAGC
+
FFFFFFFFFFFFFFFFFFFFFFFFFFFFFFFFFFFFFFFFFFFFF
@FS10000125:26:BPA73017-1023:1:1101:11390:1790 1:N:0:7
GCCTCACTTCGTCGAGTACGCTCAAGTAAAAAGATCGGAAGAGCA
+
FFFFFFFFFFFFFFFFFFFFFFFFFFFFFFFFFFFFFFFFFFFFF
@FS10000125:26:BPA73017-1023:1:1101:11780:1790 1:N:0:7
GCGACAACTTCGTCGAGTACGCTCAAATATAAAGATCGGAAGAGC
+
:FFFFFFFFFFFFFFFFFFFFFFFFFFFFFFFFFFFFFFFFFFFF
@FS10000125:26:BPA73017-1023:1:1101:14190:1790 1:N:0:7
GCGATAACTTCGTCGAGTACGCTCAAGACCAAAGATCGGAAGAGC
+
FFFFFFFFFFFFFFFFFFFFFFFFFFFFFFFFFFFFFFFFFFFFF
@FS10000125:26:BPA73017-1023:1:1101:14310:1790 1:N:0:7
TTGGAACTTCGTCGAGTACGCTCAATAGTTAAGATCGGAAGAGCA
+
FFFFFFFFFFFFFFFFFFFFFFFFFFFFFFFFFFFFFFFFFFFFF
@FS10000125:26:BPA73017-1023:1:1101:15090:1790 1:N:0:7
GCGCAAACTTCGTCGAGTACGCTCAATGTTGGAGATCGGAAGAGC
+
FFFFFFFFFFFFFFFFFFFFFFFFFFFFFFFFFFFFFFFFFFFFF
@FS10000125:26:BPA73017-1023:1:1101:15250:1790 1:N:0:7
TTGGACAACCTCGTAGAGTACGCTCAAGAGTGTAGATCGGAAGAG
+
FFFFFFFFFFFFFFFFFFFFFFFFFFFFFFFFFFFFFFFFFFFFF
@FS10000125:26:BPA73017-1023:1:1101:15620:1790 1:N:0:7
TTGCCAACTTCGTCGAGTACGCTCAACGTTAAAGATCGGAAGAGC
+
,FFFFFFFFFFFFF:FFFFFFFFFFFFFFFFFFFFFFFFFFFFFF
@FS10000125:26:BPA73017-1023:1:1101:15770:1790 1:N:0:7
TGGCCAACTTCGTCGAGTACGCTCAACTTTTCAGATCGGAAGAGC
+
FFFFFFFFFFFFFFFFFFFFFFFFFFFFFFFFFFFFFFFFFFFFF
@FS10000125:26:BPA73017-1023:1:1101:15890:1790 1:N:0:7
TTGACTGGACTTCGTCGAGTACGCTCAAGATCAAAGATCGGAAGA
+
,F:FFFFFFFFFFFFFFFFFFFFFFFFFFFFF:,:FFFFFFFFFF
@FS10000125:26:BPA73017-1023:1:1101:1610:1800 1:N:0:7
TGCTCGTAACTTCGTCGAGTACGCTCAACAGATTAGATCGGAAGA
+
FFFFFFFFFFFFFFFFFFFFFFFFFFFFFFFFFFFFFFFFFFFFF
@FS10000125:26:BPA73017-1023:1:1101:3040:1800 1:N:0:7
GAGCGCCTAACTTCGTCGAGTACGCTCAAATGGTAAGATCGGAAG
+
FFFFFFFFFFFFFFFFFFFFFFFFFFFFFFFFFFFFFFFFFFFFF
@FS10000125:26:BPA73017-1023:1:1101:4930:1800 1:N:0:7
TTGCAACTTCGTCGAGTACGCTCAAAGTCAAAGATCGGAAGAGCA
+
FFFFFFFFFFFFFFFFFFFFFFFFFFFFFFFFFFFFFFFFFFFFF
@FS10000125:26:BPA73017-1023:1:1101:5690:1800 1:N:0:7
TCTTAAACTTCGTCGAGTACGCTCAACTTGTAAGATCGGAAGAGC
+
FFFFFFFFFFFFFFFFFFFFFFFFFFFFFFFFFFFFFFFFFFFFF
@FS10000125:26:BPA73017-1023:1:1101:5840:1800 1:N:0:7
TTGCAGAACTTCGTCGAGTACGCTCAAGAGATAAGATCGGAAGAG
+
FFFFFFFFFFFFFFFFFFFFFFFFFFFFFFFFFFFFFFFFFFFFF
@FS10000125:26:BPA73017-1023:1:1101:6750:1800 1:N:0:7
GCGGCAGCTTCGTCGAGTACGCTCAATTTGAGAGATCGGAAGAGC
+
FFFFFFFFFFFFFFFFFFFFFFFFFFFFFFFFFFFFFFFFFFFFF
@FS10000125:26:BPA73017-1023:1:1101:6920:1800 1:N:0:7
TCGTAAACTTCGTCGAGTACGCTCAAGTCCGTAGATCGGAAGAGC
+
FFFFFFFFFFFFFFFFFFFFFFFFFFFFFFFFFFFFFFFFFFFFF
@FS10000125:26:BPA73017-1023:1:1101:7320:1800 1:N:0:7
TCGTAACTTCGTCGAGTACGCTCAAAGTGCAAGATCGGAAGAGCA
+
FFFFFFFFFFFFFFFFFFFFFFFFFFFFFFFFFFFFFFFFFFFFF
@FS10000125:26:BPA73017-1023:1:1101:8490:1800 1:N:0:7
ACGGTTAACTTCGCGAGTACGCTCAAGCACCTAGATCGGAAGAGC
+
FFFFFFFFFFFFFFFFFFFFFFFFFFFFFFFFFFFFFFFFFFFFF
@FS10000125:26:BPA73017-1023:1:1101:9270:1800 1:N:0:7
TGGTAAACTTCGTCGAGTACGCTCAACTGAGTAGATCGGAAGAGC
+
FFFFFFFFFFFFFFFFFFFFFFFFFFFFFFFFFFFFFFFFFFFFF
@FS10000125:26:BPA73017-1023:1:1101:9710:1800 1:N:0:7
TCGGGAACTTCGTCGAGTACGCTCAAGTTGGAAGATCGGAAGAGC
+
FFFFFFFFFFFFFFFFFFFFFFFFFFFFFFFFFFFFFFFFFFFFF
@FS10000125:26:BPA73017-1023:1:1101:9750:1800 1:N:0:7
GCGGCAACTTCGTCGAGTACGCTCAATTGTGAAGATCGGAAGAGC
+
FFFFFFFFFFFFFFFFFFFFFFFFFFFFFFFFFFFFFFFFFFFFF
@FS10000125:26:BPA73017-1023:1:1101:11370:1800 1:N:0:7
TTGGCCAACTTCGTCGAGTACGCTCAACATCATAGATCGGAAGAG
+
FFFFFFFFFFFFFFFFFFFFFFFFFFFFFFFFFFFFFFFFFFFFF
@FS10000125:26:BPA73017-1023:1:1101:12530:1800 1:N:0:7
TTGAGGAAACTTCGTCGAGTACGCTCAATTGTAGAGATCGGAAGA
+
FFFFFFFFFFFFFFFFFFFFFFFFFFFFFFFFFFFFFFFFFFFFF
@FS10000125:26:BPA73017-1023:1:1101:12730:1800 1:N:0:7
TCGTAACTTCGTCGAGTACGCTCAATTGTGGAGATCGGAAGAGCA
+
FFFFFFFFFFFFFFFFFFFFFFFFFFFFFFFFFFFFFFFFFFFFF
@FS10000125:26:BPA73017-1023:1:1101:12970:1800 1:N:0:7
GATTGAACTTCGTCGAGTACGCTCAATTACCTAGATCGGAAGAGC
+
FFFFFFFFFFFFFFFFFFFFFFFFFFFFFFFFFFFFFFFFFFFFF
@FS10000125:26:BPA73017-1023:1:1101:13350:1800 1:N:0:7
TTTAAGGAACTTCGTCGAGTACGCTCAAATAATAAGATCGGAAGA
+
FFFFFFFFFFFFFFFFFFFFFFFFFFFFFFFFFFFFFFFFFFFFF
@FS10000125:26:BPA73017-1023:1:1101:15130:1800 1:N:0:7
TCGGTAACTTCGTCGAGTACGCTCAAATGATAAGATCGGAAGAGC
+
FFFFFFFFFFFFFFFFFFFFFFFFFFFFFFFFFFFFFFFFFFFFF
@FS10000125:26:BPA73017-1023:1:1101:15170:1800 1:N:0:7
TTGCTAACTTCGTCGAGTACGCTCAAGTGGTAAGATCGGAAGAGC
+
FFFFFFFFFFFFFFFFFFFFFFFFFFFFFFFFFFFFFFFFFFFFF
@FS10000125:26:BPA73017-1023:1:1101:16480:1800 1:N:0:7
TCGTGAAACTTCGTCGAGTACGCTTAAGTTTCCAGATCGGAAGAG
+
FFFFFFFFFFFFFFFFFFFFFFFFFFFFFFFFFFFFFFFFFFFFF
@FS10000125:26:BPA73017-1023:1:1101:1120:1810 1:N:0:7
ATGTAGAGCTTCGTCGAGTACGTTCAAGTATTTAGATCGGAAGAG
+
,:FF:,F,FFF:F,F:F:FFFF,:FFF:,:,:FF:F,FFFF:FF,
@FS10000125:26:BPA73017-1023:1:1101:1260:1810 1:N:0:7
TCGACGTCTTCGTCGAGTACGCTCAACTTATGAGATCGGAAGAGC
+
FFFFFFFFFFFFFFFFFFFFFFFFFFFFFFFFFFFFFFFFFFFFF
@FS10000125:26:BPA73017-1023:1:1101:1270:1810 1:N:0:7
TTTGTTCAACTTCGTCGAGTACGCTCAATATGTAAGATCGGAAGA
+
,:FFFFFFFFFFFFFFFFFFFFFFFFFFFFFFFFFFFFFFFFFFF
@FS10000125:26:BPA73017-1023:1:1101:1630:1810 1:N:0:7
TCGAACGAACTTCGTCGAGTACGCTCAAATAACGAGATCGGAAGA
+
FFFFFFFFFFFFFFFFFFFFFFFFFFFFFFFFFFFFFFFFFFFFF
@FS10000125:26:BPA73017-1023:1:1101:2740:1810 1:N:0:7
TTGGGCAACTTCGTCGAGTACGCTAATAGCTCAGATCGGAAGAGC
+
FFFFFFFFFFFFFFFFFFFFFFFFFFFFFFFFFFFFFFFFFFFFF
@FS10000125:26:BPA73017-1023:1:1101:3400:1810 1:N:0:7
TCAAAAACTTCGTCGAGTACGCTCAACTCCCGAGATCGGAAGAGC
+
FFFFFFFFFFFFFFFFFFFFFFFFFFFFFFFFFFFFFFFFFFFFF
@FS10000125:26:BPA73017-1023:1:1101:4850:1810 1:N:0:7
TCGTAACTTCGTCGAGTACGCTCAAAGTTCAAGATCGGAAGAGCA
+
FFFFFFFFFFFFFFFFFFFFFFFFFFFFFFFFFFFFFFFFFFFFF
@FS10000125:26:BPA73017-1023:1:1101:5250:1810 1:N:0:7
GCGTGAACTTCGTCGAGTACGCTCAAGAACATAGATCGGAAGAGC
+
FFFFFFFFFFFFFFFFFFFFFFFFFFFFFFFFFFFFFFFFFFFFF
@FS10000125:26:BPA73017-1023:1:1101:6090:1810 1:N:0:7
TTGGTAACTTCGTCGAGTACGCTCAAAAACTAAGATCGGAAGAGC
+
FFFFFFFFFFFFFFFFFFFFFFFFFFFFFFFFFFFFFFFFFFFFF
@FS10000125:26:BPA73017-1023:1:1101:6950:1810 1:N:0:7
TTGCTGAACTTCGTCGAGTACGCTCAATTGTGTAGATCGGAAGAG
+
FFFFFFFFFFFFFFFFFFFFFFFFFFFFFFFFFFFFFFFFFFFFF
@FS10000125:26:BPA73017-1023:1:1101:9660:1810 1:N:0:7
TCGGTAACTTCGTCGAGTACGCTCAAGATAGTAGATCGGAAGAGC
+
FFFFFFFFFFFFFFFFFFFFFFFFFFFFFFFFFFFFFFFFFFFFF
@FS10000125:26:BPA73017-1023:1:1101:10050:1810 1:N:0:7
TTGACTGGACTTCGTCGAGTACGCTCAACCGAACAGATCGGAAGA
+
FFFFFFFFFFFFFFFFFFFFFFFFFFFFFFFFFFFFFFFFFFFFF
@FS10000125:26:BPA73017-1023:1:1101:10080:1810 1:N:0:7
TCGCCAACTTCGTCGAGTACGCTCAATGGTTAAGATCGGAAGAGC
+
FFFFFFFFFFFFFFFFFFFFFFFFFFFFFFFFFFFFFFFFFFFFF
@FS10000125:26:BPA73017-1023:1:1101:10270:1810 1:N:0:7
GCGTAAACTTCGTCGAGTACGCTCAAAAAATAAGATCGGAAGAGC
+
FFFFFFFFFFFFFFFFFFFFFFFFFFFFFFFFFFFFFFFFFFFFF
@FS10000125:26:BPA73017-1023:1:1101:10940:1810 1:N:0:7
TCGCCAACTTCGTCGAGTACGCTCAATTAATTAGATCGGAAGAGC
+
FFFFFFFFFFFFFFFFFFFFFFFFFFFFFFFFFFFFFFFFFFFFF
@FS10000125:26:BPA73017-1023:1:1101:11280:1810 1:N:0:7
CCGCTAACCTCGTCGAGTACGCTCAAAGATATAGATCGGAAGAGC
+
FFFFFFFFFFFFFFFFFFFFFFFFFFFFFFFFFFFFFFFFFFFFF
@FS10000125:26:BPA73017-1023:1:1101:11860:1810 1:N:0:7
TCGTGAATTTCGTCGAGTACGCTCAAGAGTTTAGATCGGAAGAGC
+
FFFFFFFFFFFFFFFFFFFFFFFFFFFFFFFFFFFFFFFFFFFFF
@FS10000125:26:BPA73017-1023:1:1101:12120:1810 1:N:0:7
TCTGTAACTTCGTCGAGTACGCTCAAATTGACAGATCGGAAGAGC
+
FF:FFFFFFFFFFFFFFFFFFFFFFFFFFFFFFFFFFFFFFFFFF
@FS10000125:26:BPA73017-1023:1:1101:12180:1810 1:N:0:7
TTGGCCAACTTCGTCGAGTACGCTCAAAATTTAAGATCGGAAGAG
+
FFFFFFFFFFFFFFFFFFFFFFFFFFFFFFFFFFFFFFFFFFFFF
@FS10000125:26:BPA73017-1023:1:1101:12590:1810 1:N:0:7
ACGCAACTTCGTCGAGTACGCTCAAAGGTCGAGATCGGAAGAGCA
+
FFFFFFFFFFFFFFFFFFFFFFFFFFFFFFFFFFFFFFFFFFFFF
@FS10000125:26:BPA73017-1023:1:1101:13100:1810 1:N:0:7
ACCCCGGAACTTCGTCGAGTACGCTCAAGGGGAGAGATCGGAAGA
+
FFFFFFFFFFFFFFFFFFFFFFFFFFFFFFFFFFFFFFFFFFFFF
@FS10000125:26:BPA73017-1023:1:1101:13580:1810 1:N:0:7
TCACAAACTTTGTCGAGTACGCTCAATACGGAAGATCGGAAGAGC
+
FFFFFFFFFFFFFFFFFFFFFFFFFFFFFFFFFFFFFFFFFFFFF
@FS10000125:26:BPA73017-1023:1:1101:14460:1810 1:N:0:7
TCTTTAACTTCGTCGAGTACGCTCAAGTTGCCAGATCGGAAGAGC
+
FFFFFFFFFFFFFFFFFFFFFFFFFFFFFFFFFFFFFFFFFFFFF
@FS10000125:26:BPA73017-1023:1:1101:15070:1810 1:N:0:7
TTGTAGAACTTCGTCGAGTACGCTCAATCCTTGAGATCGGAAGAG
+
FFFFFFFFFFFFFFFFFFFFFFFFFFFFFFFFFFFFFFFFFFFFF
@FS10000125:26:BPA73017-1023:1:1101:15780:1810 1:N:0:7
TCGTAAACTTCGTCGAGTACGCTCAAAAAACTAGATCGGAAGAGC
+
FFFFFFFFFFFFFFFFFFFFFFFFFFFFFFFFFFFFFFFFFFFFF
@FS10000125:26:BPA73017-1023:1:1101:15990:1810 1:N:0:7
TCGGGAACTTCGTCGAGTACGCTCAAACAGAAAGATCGGAAGAGC
+
FFFFFFFFFFFFFFFFFFFFFFFFFFFFFFFFFFFFFFFFFFFFF
@FS10000125:26:BPA73017-1023:1:1101:16230:1810 1:N:0:7
TTGCGCAACTTCGTCGAGTACGCTCAACATTAAAGATCGGAAGAG
+
FFFFFFFFFFFFFFFFFFFFFFFFFFFFFFFFFFFFFFFFFFFFF
@FS10000125:26:BPA73017-1023:1:1101:1660:1820 1:N:0:7
TTGTCTAACTTCGTCGAGTACGCTCAAATTAAAAGATCGGAAGAG
+
FFFFFFFFFFFFFFFFFFFFFFFFFFFFFFFFFFFFFFFFFFFFF
@FS10000125:26:BPA73017-1023:1:1101:1770:1820 1:N:0:7
GCGCAACTTCGTCGAGTACGCTCAAAGGGATAGATCGGAAGAGCA
+
FFFFFFFFFFFFFFFFFFFFFFFFFFFFFFFFFFFFFFFFFFFFF
@FS10000125:26:BPA73017-1023:1:1101:1890:1820 1:N:0:7
GACTTCGTCGAGTACGCTCAATGGGTAAGATCGGAAGAGCACACG
+
FFFFFFFFFFFFFFFFFFFFFFFFFFFFFFFFFFFFFFFFFFFFF
@FS10000125:26:BPA73017-1023:1:1101:2990:1820 1:N:0:7
TCGATAACTTCGTCGAGTACGCTCAATTACAGAGATCGGAAGAGC
+
FFFFFFFFFFFFFFFFFFFFFFFFFFFFFFFFFFFFFFFFFFFFF
@FS10000125:26:BPA73017-1023:1:1101:3770:1820 1:N:0:7
TAGAGCCAAACTTCGTCGAGTACGCTCAAATGTTGAGATCGGAAG
+
FFFFFFFFFFFFFFFFFFFFFFFFFFFFFFFFFFFFFFFFFFFFF
@FS10000125:26:BPA73017-1023:1:1101:4200:1820 1:N:0:7
TTGCTGAACTTCGTCGAGTACGCTCAATTAACCAGATCCGGAAGA
+
FFFFFFFFFFFFFFFFFFFFFFFFFFFFFFFFFFFFFFFFFFFFF
@FS10000125:26:BPA73017-1023:1:1101:4890:1820 1:N:0:7
TCGAAGAACTTCGTCGAGTACGCTCAAGGTCACAGATCGGAAGAG
+
FFFFFFFFFFFFFFFFFFFFFFFFFFFFFFFFFFFFFFFFFFFFF
@FS10000125:26:BPA73017-1023:1:1101:4960:1820 1:N:0:7
CGTGAAACTTCGTCGAGTACGCTCAAAAGTGCAGATCGGAAGAGC
+
FFFFFFFFFFFFFFFFFFFFFFFFFFFFFFFFFFFFFFFFFFFFF
@FS10000125:26:BPA73017-1023:1:1101:5100:1820 1:N:0:7
TTGACTGGACTTCGTCGAGTACGCTCAATCTTGAAGATCGGAAGA
+
FFFFFFFFFFFFFFFFFFFFFFFFFFFFFFFFFFFFFFFFFFFFF
@FS10000125:26:BPA73017-1023:1:1101:5180:1820 1:N:0:7
TCGTGAACTTCGTCGAGTACGCTCAAACCAAAAGATCGGAAGAGC
+
FFFFFFFFFFFFFFFFFFFFFFFFFFFFFFFFFFFFFFFFFFFFF
@FS10000125:26:BPA73017-1023:1:1101:5770:1820 1:N:0:7
CCGCCAACTTCGTCGAGTACGCTCAATTTGAGAGATCGGAAGAGC
+
FFFFFFFFFFFFFFFFFFFFFFFFFFFFFFFFFFFFFFFFFFFFF
@FS10000125:26:BPA73017-1023:1:1101:5920:1820 1:N:0:7
TCGGCAACTTCGTCGAGTACGCTCAATGGGATAGATCGGAAGAGC
+
FFFFFFFFFFFFFFFFFFFFFFFFFFFFFFFFFFFFFFFFFFFFF
@FS10000125:26:BPA73017-1023:1:1101:6620:1820 1:N:0:7
TTGAACTTCGTCGAGTACGCTCAATAGACGAGATCGGAAGAGCAC
+
FFFFFFFFFFFFFFFFFFFFFFFFFFFFFFFFFFFFFFFFFFFFF
@FS10000125:26:BPA73017-1023:1:1101:7560:1820 1:N:0:7
TCGGAAACTTCGTCGAGTACGCTCAAGGAATAAGATCGGAAGAGC
+
FF::FFFFFFFFFF:F:::FFF:FFF:FFF,FFF:FFFFFFFFFF
@FS10000125:26:BPA73017-1023:1:1101:7920:1820 1:N:0:7
CCGGCAACTTCGTCGAGTACGCTCAATATGTCAGATCGGAAGAGC
+
FFFFFFFFFFFFFFFFFFFFFFFFFFFFFFFFFFFFFFFFFFFFF
@FS10000125:26:BPA73017-1023:1:1101:8680:1820 1:N:0:7
TTGACTGGACTTCGTCGAGTACGCTCAAGTCCTTAGATCGGAAGA
+
FFFFFFFFFFFFFFFFFFFFFFFFFFFFFFFFFFFFFFFFFFFFF
@FS10000125:26:BPA73017-1023:1:1101:8930:1820 1:N:0:7
TCGCCAACTTCGTCGAGTACGCTCAATGGGAAAGATCGGAAGAGC
+
FFFFFFFFFFFFFFFFFFFFFFFFFFFFFFFFFFFFFFFFFFFFF
@FS10000125:26:BPA73017-1023:1:1101:10240:1820 1:N:0:7
CCGAAAACTTCGTCGAGTACGCTCAATCTTTTAGATCGGAAGAGC
+
FFFFFFFFFFFFFFFFFFFFFFFFFFFFFFFFFFFFFFFFFFFFF
@FS10000125:26:BPA73017-1023:1:1101:10380:1820 1:N:0:7
TCTTCGTCGAGTACGCTCAAGGATGGAGATCGGAAGAGCACACGT
+
,FFFFFFFFFFFFFFFFFFFFFFFFFFFFFFFFFFFFFFFFFFFF
@FS10000125:26:BPA73017-1023:1:1101:10600:1820 1:N:0:7
GCGCCAACTTCGTCGAGTACGCTCAAGAACCTAGATCGGAAGAGC
+
FFFFFFFFFFFFFFFFFFFFFFFFFFFFFFFFFFFFFFFFFFFFF
@FS10000125:26:BPA73017-1023:1:1101:11530:1820 1:N:0:7
CCGTTAACTTCGTCGAGTACGCTCAAGACAACAGATCGGAAGAGC
+
FFFFFFFFFFFFFFFFFFFFFFFFFFFFFFFFFFFFFFFFFFFFF
@FS10000125:26:BPA73017-1023:1:1101:11870:1820 1:N:0:7
TCTACAACTTCGTCGAGTACGCTCAAAGTTCAAGATCGGAAGAGC
+
FFFFFFFFFFFFFFFFFFFFFFFFFFFFFFFFFFFFFFFFFFFFF
@FS10000125:26:BPA73017-1023:1:1101:13590:1820 1:N:0:7
AAGACAACTTCGTCGAGTACGCTCAATCGATTAGATCGGAAGAGC
+
FFFFFFFFFFFFFFFFFFFFFFFFFFFFFFFFFFFFFFFFFFFFF
@FS10000125:26:BPA73017-1023:1:1101:16140:1820 1:N:0:7
TTGAAAACTTCGTCGAGTACGCTCAAAATTGAAGATCGGAAGAGC
+
FFFFFFFFFFFFFFFFFFFFFFFFFFFFFFFFFFFFFFFFFFFFF
@FS10000125:26:BPA73017-1023:1:1101:3150:1830 1:N:0:7
AGCCTCGCAACTTCGTCGAGTACGCTCAAAGGATAAGATCGGAAG
+
FFFFFFFFFFFFFFFFFFFFFFFFFFFFFFFFFFFFFFFFFFFFF
@FS10000125:26:BPA73017-1023:1:1101:3360:1830 1:N:0:7
GCGTAAACTTCGTCGAGTACGCTCAATTTATAAGATCGGAAGAGC
+
,FFFFFFF,FF:FF:::,:FFF:F,,:::,FFF,FFFFFFFFFFF
@FS10000125:26:BPA73017-1023:1:1101:5150:1830 1:N:0:7
TCGTGAACTTCGTCGAGTACGCTCAATTTGACAGATCGGAAGAGC
+
FFFFFFFFFFFFFFFFFFFFFFFFFFFFFFFFFFFFFFFFFFFFF
@FS10000125:26:BPA73017-1023:1:1101:6090:1830 1:N:0:7
CAGCAACTTCGTCGAGTACGCTCAAATGGAAAGATCGGAAGAGCA
+
FFFFFFFFFFFFFFFFFFFFFFFFFFFFFFFFFFFFFFFFFFFFF
@FS10000125:26:BPA73017-1023:1:1101:6980:1830 1:N:0:7
CCGTTAACTTCGTCGAGTACGCTCAATTAAACAGATCGGAAGAGC
+
FFFFFFFFFFFFFFFFFFFFFFFFFFFFFFFFFFFFFFFFFFFFF
@FS10000125:26:BPA73017-1023:1:1101:8030:1830 1:N:0:7
GCCCGAACTTCGTCGAGTACGCTCAATTAATTAGATCGGAAGAGC
+
:FFFFF:FFFFFFFFF:FFFFFFFFFFFFFFFFFF:FFFFFFFFF
@FS10000125:26:BPA73017-1023:1:1101:8350:1830 1:N:0:7
CCTGTAACTTCGTCGAGTACGCTCAACCATTGAGATCGGAAGAGC
+
FFFFFFFFFFFFFFFFFFFFFFFFFFFFFFFFFFFFFFFFFFFFF
@FS10000125:26:BPA73017-1023:1:1101:10170:1830 1:N:0:7
TTGTCGCTCTTCGTCGAGTACGCTCAAATAGATAGATCGGAAGAG
+
FFFFFFFFFFFFFFFFFFFFFFFFFFFFFFFFFFFFFFFFFFFFF
@FS10000125:26:BPA73017-1023:1:1101:13470:1830 1:N:0:7
GCGGCAACTTCGTCGAGTACGCTCAAGGTTATAGATCGGAAGAGC
+
FFFFFFFFFFFFFFFFFFFFFFFFFFFFFFFFFFFFFFFFFFFFF
@FS10000125:26:BPA73017-1023:1:1101:13900:1830 1:N:0:7
TCTTCGTCGAGTACGCTCAAGGAGGGAGATCGGAAGAGCACACGT
+
FFFFFFFFFFFFFFFFFFFFFFFFFFFFFFFFFFFFFFFFFFFFF
@FS10000125:26:BPA73017-1023:1:1101:14350:1830 1:N:0:7
TCCCAACTTCGTCGAGTACGCTCAAATGTGTAGATCGGAAGAGCA
+
,FFFFFFFFFFFFFFFFFFFFFFF:FFFFFFFFFFFFFFFFFFFF
@FS10000125:26:BPA73017-1023:1:1101:14480:1830 1:N:0:7
TCACTTAACTTCGTCGAGTACGCTCAATAAAACAGATCGGAAGAG
+
FFFFFFFFFFFFFFFFFFFFFFFFFFFFFFFFFFFFFFFFFFFFF
@FS10000125:26:BPA73017-1023:1:1101:14870:1830 1:N:0:7
TCGCATAACTTCGTCGAGTACGCTCAAAAGTAGAGATCGGAAGAG
+
FF:FFF,FFFFFFFFFFFFFFFFFF,FF,FFFFFF:FFFFF:FF:
@FS10000125:26:BPA73017-1023:1:1101:15900:1830 1:N:0:7
GCGCTAACTTCGTCGAGTACGCTCAACAAAATAGATCGGAAGAGC
+
FFFFFFFFFFFFFFFFFFFFFFFFFFFFFFFFFFFFFFFFFFFFF
@FS10000125:26:BPA73017-1023:1:1101:16000:1830 1:N:0:7
AGGTAACAACTTCGTCGAGTACGCTCAAAAAGAAAGATCGGAAGA
+
FFFFFFFFFFFFFFFFFFFFFFFFFFFFFFFFFFFFFFFFFFFFF
@FS10000125:26:BPA73017-1023:1:1101:16030:1830 1:N:0:7
CCGGTAACTTCGTCGAGTACGCTCATATAGAGAGATCGGAAGAGC
+
:FF::F,:F:F::F::FF:FFFFFF,:F,:F::FFFFFFF::FF,
@FS10000125:26:BPA73017-1023:1:1101:1080:1840 1:N:0:7
TTGACTGGACCTTCGTCGAGTACGCTCAACCGCACAGATCGGAAG
+
FFFFFFFFFFFFFFFFFFFFFFFFFFFFFFFFFFFFFFFFFFFFF
@FS10000125:26:BPA73017-1023:1:1101:1330:1840 1:N:0:7
TTTAGAATTTCGTCGAGTACGCTCAAGGGAGCAGATCGGAAGAGC
+
FFFFFFFFFFFFFFFFFFFFFFFFFFFFFFFFFFFFFFFFFFFFF
@FS10000125:26:BPA73017-1023:1:1101:2830:1840 1:N:0:7
TCGCCTGTAACTTCGTCGAGTACGCTCAAGTAAAGAGATCGGAAG
+
FFFFFFFFFFFFFFFFFFFFFFFFFFFFFFFFFFFFFFFFFFFFF
@FS10000125:26:BPA73017-1023:1:1101:2880:1840 1:N:0:7
CCGGTAACTTCGTCGAGTACGCTCAATAAGAGAGATGGAAGAGCA
+
FFFFFFFFFFFFFFFFFFFFFFFFFFFFFFFFFFFFFFFFFFFFF
@FS10000125:26:BPA73017-1023:1:1101:3540:1840 1:N:0:7
TTGCAAAACTTCGTCGAGTACGCTCAATTACGGAGATCGGAAGAG
+
FFFFFF:FFFFFFFFFFF:FFFFFFFFFF:FFFFFFFF:FFFFFF
@FS10000125:26:BPA73017-1023:1:1101:3850:1840 1:N:0:7
GCGGCAACCTCGTCGAGTACGCTCAAATTAAAAGATCGGAAGAGC
+
FFFFFFFFFFFFFFFFFFFFFFFFFFFFFFFFFFFFFFFFFFFFF
@FS10000125:26:BPA73017-1023:1:1101:4070:1840 1:N:0:7
GCGATAACTTCGTCGAGTACGCTCAATATGAGAGATCGGAAGAGC
+
,FFFFF:FFFFFFFFFFFFFFFFFFFFFFFFFFFFFFFFFFFFFF
@FS10000125:26:BPA73017-1023:1:1101:4210:1840 1:N:0:7
TTGGAAGAACTTCGTCGAGTACGCTCAAAATAATAGATCGGAAGA
+
FFFFFFFFFFFFFFFFFFFFFFFFFFFFFFFFFFFFFFFFFFFFF
@FS10000125:26:BPA73017-1023:1:1101:5220:1840 1:N:0:7
GCGACCATCAACTTCGTCGAGTACGCTCAAGTAGGTAGATCGGAA
+
FFFFFFFFFFFFFFFFFFFFFFFFFFFFFFFFFFFFFFFFFFFFF
@FS10000125:26:BPA73017-1023:1:1101:5480:1840 1:N:0:7
TCATTAACTTCGTCGAGTACGCTCAAGAGCTTAGATCGGAAGAGC
+
FFFFF,FFF:FFFFFFF:FFFF:FFFFFFFFFF:,FFFFFFFFFF
@FS10000125:26:BPA73017-1023:1:1101:5540:1840 1:N:0:7
TTGGAAACTTCGTCGAGTACGCTCAAATATATAGATCGGAAGAGC
+
FFFFFFFFFFFFFFFFFFFFFFFFFFFFFFFFFFFFFFFFFFFFF
@FS10000125:26:BPA73017-1023:1:1101:5570:1840 1:N:0:7
TGGCACTAACTTCGTCGAGTACGCTCAACAATGAAGATCGGAAGA
+
FFFFFFFFFFFFFFFFFFFFFFFFFFFFFFFFFFFFFFFFFFFFF
@FS10000125:26:BPA73017-1023:1:1101:5990:1840 1:N:0:7
GCGACCTAAACCTCGTCGAGTACGCTCAAGGTTAAAGATCGGAAG
+
FFFFFFFFFFFFFFFFFFFFFFFFFFFFFFFFFFFFFFFFFFFFF
@FS10000125:26:BPA73017-1023:1:1101:6080:1840 1:N:0:7
TTTATTCAACTTCGTCGAGTACGCTCAAGGGATAAGATCGGAAGA
+
FFFFFFFFFFFFFFFFFFFFFFFFFFFFFFFFFFFFFFFFFFFFF
@FS10000125:26:BPA73017-1023:1:1101:6750:1840 1:N:0:7
CCGTTAACTTCGTCGAGTACGCTCAACGTGTCAGATCGGAAGAGC
+
FFFFFFFFFFFFFFFFFFFFFFFFFFFFFFFFFFFFFFFFFFFFF
@FS10000125:26:BPA73017-1023:1:1101:7600:1840 1:N:0:7
CCGATAACTTCGTCGAGTACGCTCAAACCAGCAGATCGGAAGAGC
+
FF:FFFFFFFFFFFFFFFFFFFFFF:FFFFFFFFFFFFFFFFFFF
@FS10000125:26:BPA73017-1023:1:1101:7680:1840 1:N:0:7
TTGGAAACTTCGTCGAGTACGCTCAACCATGAAGATCGGAAGAGC
+
,FFF,FFFFFFFFFFFFFFFFFFFFFFFFF:FFFFFFFFFFFFFF
@FS10000125:26:BPA73017-1023:1:1101:8090:1840 1:N:0:7
TTGAATAACTTCGTCGAGTACGCTCAATTGACAAGATCGGAAGAG
+
FFFFFFFFFFFFFFFFFFFFFFFFFFFFFFFFFFFFFFFFFFFFF
@FS10000125:26:BPA73017-1023:1:1101:8340:1840 1:N:0:7
TTGACTGGACTTCGTCGAGTACGCTCAAGTGAATAGATCGGAAGA
+
FFFFFFFFFFFFFFFFFFFFFFFFFFFFFFFFFFFFFFFFFFFFF
@FS10000125:26:BPA73017-1023:1:1101:8450:1840 1:N:0:7
TCGTTAACTTCGTCGAGTACGCTCAATATACTAGATCGGAAGAGC
+
FFFFFFFFFFFFFFFFFFFFFFFFFFFFFFFFFFFFFFFFFFFFF
@FS10000125:26:BPA73017-1023:1:1101:8460:1840 1:N:0:7
TCGTTAACTTCGTCGAGTACGCTCAATATACTAGATCGGAAGAGC
+
FFFFFFFFFFFFFFFFFFFFFFFFFFFFFFFFFFFFFFFFFFFFF
@FS10000125:26:BPA73017-1023:1:1101:8950:1840 1:N:0:7
CGTTTAACTTCGTCGAGTACGCTCAAATTAATAGATCGGAAGAGC
+
FFFFFFFFFFFFFFFFFFFFFFFFFFFFFFFFFFFFFFFFFFFFF
@FS10000125:26:BPA73017-1023:1:1101:9790:1840 1:N:0:7
TCGGGAACTTCGTCGAGTACGCTCAAGTTGGAAGATCGGAAGAGC
+
FFFFFFFFFFFFFFFFFFFFFFFFFFFFFFFFFFFFFFFFFFFFF
@FS10000125:26:BPA73017-1023:1:1101:9850:1840 1:N:0:7
CCGGGAATTTCGTCGAGTACGCTCAAACAGACAGATCGGAAGAGC
+
FFFFFFFFFFFFFFFFFFFFFFFFFFFFFFFFFFFFFFFFFFFFF
@FS10000125:26:BPA73017-1023:1:1101:10540:1840 1:N:0:7
TTGTTAACTTCGTCGAGTACGCTCAATGCTAGAGATCGGAAGAGC
+
FFFFFFFFFFFFFFFFFFFFFFFFFFFFFFFFFFFFFFFFFFFFF
@FS10000125:26:BPA73017-1023:1:1101:10830:1840 1:N:0:7
TTTGGGGAACTTCGTCGAGTACGCTCAAGTGAGAAGATCGGAAGA
+
FFFFFFFFFFFFFFFFFFFFFFFFFFFFFFFFFFFFFFFFFFFFF
@FS10000125:26:BPA73017-1023:1:1101:11760:1840 1:N:0:7
GCGTGAACTTCGTCGAGTACGCTCAATAGACGAGATCGGAAGAGC
+
FFFFFFFFFFFFFFFFFFFFFFFFFFFFFFFFFFFFFFFFFFFFF
@FS10000125:26:BPA73017-1023:1:1101:12350:1840 1:N:0:7
TTGGAAACTTCGTCGAGTACGCTCAAGTGTGGAGATCGGAAGAGC
+
FFFFFFFFFFFFFFFFFFFFFFFFFFFFFFFFFFFFFFFFFFFFF
@FS10000125:26:BPA73017-1023:1:1101:15150:1840 1:N:0:7
TCGAAAACTTCGTCGAGTACGCTCAAAATATCAGATCGGAAGAGC
+
FFFFFFFFFFFFFFFFFFFFFFFFFFFFFFFFFFFFFFFFFFFFF
@FS10000125:26:BPA73017-1023:1:1101:1020:1850 1:N:0:7
TTGACTGGACTTCGTCGAGTACGCTCAAGAGACAAGATCGGAAGA
+
FFFFFFFFFFFFFFFFFFFFFFFFFFFFFFFFFFFFFFFFFFFFF
@FS10000125:26:BPA73017-1023:1:1101:1730:1850 1:N:0:7
GGGAAAACTTCGTCGAGTACGCTCATAATTCAAGATCGGAAGAGC
+
,:FF:FF::,:::F:,F:F:,FFF,,FF:FFFF:FF,:,FF,FF:
@FS10000125:26:BPA73017-1023:1:1101:1770:1850 1:N:0:7
TTGGGGATGAACTGTCGAGTACGCTCAACGATGTAGATCGGAAGA
+
FFFFFFFFFFFFFFFFFFFFFFFFFFFFFFFFFFFFFFFFFFFFF
@FS10000125:26:BPA73017-1023:1:1101:3450:1850 1:N:0:7
TCGCCAACTTCGTCGAGTACGCTCAAATATACAGATCGGAAGAGC
+
FFFFFFFFFFFFFFFFFFFFFFFFFFFFFFFFFFFFFFFFFFFFF
@FS10000125:26:BPA73017-1023:1:1101:4000:1850 1:N:0:7
GCGTTAACTTCGTCGAGTACGCTCAATAACTGAGATCGGAAGAGC
+
FFFFFFFFFFFFFFFFFFFFFFFFFFFFFFFFFFFFFFFFFFFFF
@FS10000125:26:BPA73017-1023:1:1101:5120:1850 1:N:0:7
GGGAAAACTTCGTCGAGTACGCTCAAGGGACGAGATCGGAAGAGC
+
FFFFFFFFFFFFFFFFFFFFFFFFFFFFFFFFFFFFFFFFFFFFF
@FS10000125:26:BPA73017-1023:1:1101:5250:1850 1:N:0:7
TTGGAACTTCGTCGAGTACGCTCAATATAGAAGATCGGAAGAGCA
+
FFFFFFFFFFFFFFFFFFFFFFFFFFFFFFFFFFFFFFFFFFFFF
@FS10000125:26:BPA73017-1023:1:1101:6360:1850 1:N:0:7
TCGTTTAACTTCGTCGAGTACGCTCAAACCATTAGATCGGAAGAG
+
,FFFFFFFFFFFFFFFFFFFFFFFFFFFFFFFFFFFFFFFFFFFF
@FS10000125:26:BPA73017-1023:1:1101:6760:1850 1:N:0:7
TTGTATAACTTCGTCGAGTACGCTCAAGAGTTGAGATCGGAAGAG
+
FFFFFFFFFFFFFFFFFFFFFFFFFFFFFFFFFFFFFFFFFFFFF
@FS10000125:26:BPA73017-1023:1:1101:6820:1850 1:N:0:7
CCAGTTTCTTCGTCCTGTACGCTCATTTTAGTAGATCGGAACTGC
+
,FFF,:,F,::,:F,,,,,,,,:,F,F,,,,,FFF,,,,,F,,F:
@FS10000125:26:BPA73017-1023:1:1101:7590:1850 1:N:0:7
TTGGAAACTTCGTCGAGTACGCTCAATCTTGGAGATCGGAAGAGC
+
FFF::FFFFFFFFFFFFFFFFFFFFFFFFFFFFFFFFFFFFFFFF
@FS10000125:26:BPA73017-1023:1:1101:7840:1850 1:N:0:7
GAGATAACTTCGTCGAGTACGCTCAATACGTCAGATCGGAAGAGC
+
FFFFFFFFFFFFFFFFFFFFFFFFFFFFFFFFFFFFFFFFFFFFF
@FS10000125:26:BPA73017-1023:1:1101:8430:1850 1:N:0:7
GCGGAAACTTCGTCGAGTACGCTCAATAATGTAGATCGGAAGAGC
+
FFFFFFFFFFFFFFFFFFFFFFFFFFFFFFFFFFFFFFFFFFFFF
@FS10000125:26:BPA73017-1023:1:1101:8560:1850 1:N:0:7
GCGGAATTTCGTCGAGTACGCTCAAACAGATAGATCGGAAGAGCA
+
FFFFFFFFFFFFFFFFFFFFFFFFFFFFFFFFFFFFFFFFFFFFF
@FS10000125:26:BPA73017-1023:1:1101:9710:1850 1:N:0:7
GCGTCTAATTTCGTCGAGTACGCTCAACGTTACAGATCGGAAGAG
+
FFFFFFFFFFFFFFFFFFFFFFFFFFFFFFFFFFFFFFFFFFFFF
@FS10000125:26:BPA73017-1023:1:1101:10950:1850 1:N:0:7
CCGGAAACTTCGTCGAGTACGCCAAAATAGGAGATCGGAAGAGCA
+
FFFFFFFFFFFFFFFFFFFFFFFFFFFFFFFFFFFFFFFFFFFFF
@FS10000125:26:BPA73017-1023:1:1101:11720:1850 1:N:0:7
TCGTAGCAACTTCGTCGAGTACGCTCAAAAGACAAGATCGGAAGA
+
FFFF::FFFFFFFFFFFFFFFFFFFFFF,FFFFFFFFFFFFFFFF
@FS10000125:26:BPA73017-1023:1:1101:12060:1850 1:N:0:7
CCGCAAACTTCGTCGAGTACGCTCAATTCGATAGATCGGAAGAGC
+
FFFFFFFFFFFFFFFFFFFFFFFFFFFFFFFFFFFFFFFFFFFFF
@FS10000125:26:BPA73017-1023:1:1101:12920:1850 1:N:0:7
TCACTTCGTCGAGTACGCTCAATATGGAAGATCGGAAGAGCACAC
+
FFFFFFFFFFFFFFFFFFFFFFFFFFFFFFFFFFFFFFFFFFFFF
@FS10000125:26:BPA73017-1023:1:1101:14090:1850 1:N:0:7
CTGCAACTTCGTCGAGTACGCTCAAACGAGAAGATCGGAAGAGCA
+
FFFFFFFFFFFFFFFFFFFFFFFFFFFFFFFFFFFFFFFFFFFFF
@FS10000125:26:BPA73017-1023:1:1101:15210:1850 1:N:0:7
TCGCATAACTTCGTCGAGTACGCTCAACAATCTAGATCGGAAGAG
+
FFFFFFFFFFFFFFFFFFFFFFFFFFFFFFFFFFFFFFFFFFFFF
@FS10000125:26:BPA73017-1023:1:1101:15400:1850 1:N:0:7
TTGCATAACTTCGTCGAGTACGCTCAAGTAACAAGATCGGAAGAG
+
FFFFFFFFFFFFFFFFFFFFFFFFFFFFFFFFFFFFFFFFFFFFF
@FS10000125:26:BPA73017-1023:1:1101:15680:1850 1:N:0:7
TTTGGTAACTTCGTCGAGTACGCTCAAGTTTATAGATCGGAAGAG
+
FFFFFFFFFFFFFFFFFFFFFFFFFFFFFFFFFFFFFFFFFFFFF
@FS10000125:26:BPA73017-1023:1:1101:1100:1860 1:N:0:7
CTGCAAACTTCGTCGAGTACGCTCAAAGTCAAAGATCGGAAGAGC
+
FFFFFFFFFFFFFFFFFFFFFFFFFFFFFFFFFFFFFFFFFFFFF
@FS10000125:26:BPA73017-1023:1:1101:2000:1860 1:N:0:7
TCTTCGTCGAGTACGCTCAAATCGAGAGATCGGAAGAGCACACGT
+
FFFFFFFFFFFFFFFFFFFFFFFFFFFFFFFFFFFFFFFFFFFF,
@FS10000125:26:BPA73017-1023:1:1101:2530:1860 1:N:0:7
TTGACTGGACTTCGTCGAGTACGCTCAATCCCGAAGATCGGAAGA
+
,FFF:F:F:FF:FF:FFFFF:FFF:FFFFFFFFFFFF:FF:FF:F
@FS10000125:26:BPA73017-1023:1:1101:2540:1860 1:N:0:7
CTGACTGGACTTCGTCGAGTACGCTCAAACCATAAGATCGGAAGA
+
FFFFFFFFFFFFFFFFFFFFFFFFFFFFFFFFFFFFFFFFFFFFF
@FS10000125:26:BPA73017-1023:1:1101:2610:1860 1:N:0:7
TCCCGCAACTTCGTCGAGTACGCTCAAGGGAGGAGATCGGAAGAG
+
FFFFFFFFFFFFFFFFFFFFFFFFFFFFFFFFFFFFFFFFFFFFF
@FS10000125:26:BPA73017-1023:1:1101:3830:1860 1:N:0:7
TAGCAACTTCGTCGAGTACGCTCAAGATTTCAGATCGGAAGAGCA
+
FFFFFFFFFFFFFFFFFFFFFFFFFFFFFFFFFFFFFFFFFFFFF
@FS10000125:26:BPA73017-1023:1:1101:5010:1860 1:N:0:7
TCGGTAACTTCGTCGAGCTCAAGGTTCCAGATCGGAAGAGCACAC
+
FFF:FFFFFFFFFFFFFFFFFFFFFFFFFFFFFFFFFFFFFFFFF
@FS10000125:26:BPA73017-1023:1:1101:5290:1860 1:N:0:7
TTGACTGGACTTCGTCGAGTACGCTCAACTCTGAAGATCGGAAGA
+
FFFFFFFFFFFFFFFFFFFFFFFFFFFFFFFFFFFFFFFFFFFFF
@FS10000125:26:BPA73017-1023:1:1101:5480:1860 1:N:0:7
TTGAAATCTTCGTCGAGTACGCTCAACACGGAAGATCGGAAGAGC
+
FFFFFFFFFFFFFFFFFFFFFFFFFFFFFFFFFFFFFFFFFFFFF
@FS10000125:26:BPA73017-1023:1:1101:5980:1860 1:N:0:7
GCGTGAACTTCGTCGAGTACGCTCAAGAACATAGATCGGAAGAGC
+
FFFFFFFFFFFFFFFFFFFFFFFFFFFFFFFFFFFFFFFFFFFFF
@FS10000125:26:BPA73017-1023:1:1101:6730:1860 1:N:0:7
GGGCAACTTCGTCGAGTACGCTCAATTTCTTAGATCGGAAGAGCA
+
FFFFFFFFFFFFFFFFFFFFFFFFFFFFFFFFFFFFFFFFFFFFF
@FS10000125:26:BPA73017-1023:1:1101:8060:1860 1:N:0:7
TTGACTGGACTTCGTCGAGTACGCTCAAGGAATTAGATCGGAAGA
+
FFFFFFFFFFFFFFFFFFFFFFFFFFFFFFFFFFFFFFFFFFFFF
@FS10000125:26:BPA73017-1023:1:1101:8580:1860 1:N:0:7
TTGAATAAACTTCGTCGAGTACGCTCAACTGTAGAGATCGGAAGA
+
FFFFFFFFFFFFFFFFFFFFFFFFFFFFFFFFFFFFFFFFFFFFF
@FS10000125:26:BPA73017-1023:1:1101:8630:1860 1:N:0:7
TTGGACAACTTCGTCGAGTACGCTCAATAAAATAGATCGGAGGAG
+
FFFFFFFFFFFFFFFFFFFFFFFFFFFFFFFFFFFFFFFFFFFFF
@FS10000125:26:BPA73017-1023:1:1101:8880:1860 1:N:0:7
TTGACTGGACTTCGTCGAGTACGCTCAAAGCGAAAGATCGGAAGA
+
:F,FFFFFFFFFFFFF,FFFFFFFFFFF,:FF:FFFFF:FF,,FF
@FS10000125:26:BPA73017-1023:1:1101:8900:1860 1:N:0:7
TTGCCAAACTTCGTCGAATACGCTCAACGTTAAAGATCGGAAGAG
+
,F:FFFFFFFFFFFFFFFFFFFFFFFFFFFFFFFFFFFFFFFFFF
@FS10000125:26:BPA73017-1023:1:1101:9240:1860 1:N:0:7
ACGTAAACTTCGTCGAGTACGCTCAAGCGGAAAGATCGGAAGAGC
+
,F,F,,FFFFF:FFFFFFFF:FF:,FFF,FFFFF,FFFFFFF,FF
@FS10000125:26:BPA73017-1023:1:1101:10620:1860 1:N:0:7
GTTGATCAACTTCGTCGAGTACGCTCAATCAGAAAGATCGGAAGA
+
,,FFF,FFFFF:FFFFFFFFFFFFFFFFFFFFFFFFFFFFFFFFF
@FS10000125:26:BPA73017-1023:1:1101:11270:1860 1:N:0:7
TTGCTCAACTTCGTCGAGTACGCTCAAAGTTGAAGATCGGAAGAG
+
FFFFFFFFFFFFFFFFFFFFFFFFFFFFFFFFFFFFFFFFFFFFF
@FS10000125:26:BPA73017-1023:1:1101:12490:1860 1:N:0:7
CCCTCTACCTTCGTCGAGTACGCTCAATGACATAGATCGGAAGAG
+
FFFFFFFFFF:FFFFFFFFFFFFFFFFFFFFFFFFFFFFFFFFFF
@FS10000125:26:BPA73017-1023:1:1101:12540:1860 1:N:0:7
TTGAAGAACTTCGTCGAGTACGCTCAACAATAAAGATCGGAAGAG
+
FF:FFFFFFFFFFFFFFFFFFFFFFFFFFFFFFFFFFFFFFFFFF
@FS10000125:26:BPA73017-1023:1:1101:12960:1860 1:N:0:7
TCGACAACTTCGTCGAGTACGCTCAAGATATGAGATCGGAAGAGC
+
,F,:FF::FF:FFFFFF:FFFF:FF,FFFFF:FF::FFFFFFFFF
@FS10000125:26:BPA73017-1023:1:1101:13460:1860 1:N:0:7
TCTCTCAACTTCGTCGAGTACGCTCAACGCATCAGATCGGAAGAG
+
FFFFFFFFFFFFFFFFFFFFFFFFFFFFFFFFFFFFFFFFFFFFF
@FS10000125:26:BPA73017-1023:1:1101:13540:1860 1:N:0:7
TCGCAAACTTCGTCGAGTACGCTCAAAATCATAGATCGGAAGAGC
+
FFFFFFFFFFFFFFFFFFFFFFFFFFFFFFFFFFFFFFFFFFFFF
@FS10000125:26:BPA73017-1023:1:1101:14420:1860 1:N:0:7
TCGACTAACTTCGTCGAGTACGCTCAAGTATTCAGATCGGAAGAG
+
FFFFFFFFFFFFFFFFFFFFFFFFFFFFFFFFFFFFFFFFFFFFF
@FS10000125:26:BPA73017-1023:1:1101:15280:1860 1:N:0:7
TCGGCAACTTCGTCGAGTACGCTCAAATAGAAAGATCGGAAGAGC
+
FFFFFFFFFFFFFFFFFFFFFFFFFFFFFFFFFFFFFFFFFFFFF
@FS10000125:26:BPA73017-1023:1:1101:15620:1860 1:N:0:7
GCGCAAACCTCGTCGAGTACGCTCAATGTACAAGATCGGAAGAGC
+
,FFFFFFFF:FFFFFFF,FFFFFFFF:FFFFFFFF:FFFFFFFFF
@FS10000125:26:BPA73017-1023:1:1101:1390:1870 1:N:0:7
TTGGGAACTTCGTCGAGTACGCTCAACTATTAAGATCGGAAGAGC
+
FFFFFFFFFFFFFFFFFFFFFFFFFFFFFFFFFFFFFFFFFFFFF
@FS10000125:26:BPA73017-1023:1:1101:1900:1870 1:N:0:7
GCGGGAACTTCGTCGAGTACGCTCAAACCCATAGATCGGAAGAGC
+
FFFFFFFFFFFFFFFFFFFFFFFFFFFFFFFFFFFFFFFFFFFFF
@FS10000125:26:BPA73017-1023:1:1101:2350:1870 1:N:0:7
TGTTTAACTTCGTCGAGTACGCTCAACATGCAAGATCGGAAGAGC
+
FFFFFFFFFFFFFFFFFFFFFFFFFFFFFFFFFFFFFFFFFFFFF
@FS10000125:26:BPA73017-1023:1:1101:3130:1870 1:N:0:7
CCCTCAACTTCGTCGAGTACGCTCAAATGAGAAGATCGGAAGAGC
+
FFFFFFFFFFFFFFFFFFFFFFFFFFFFFFFFFFFFFFFFFFFFF
@FS10000125:26:BPA73017-1023:1:1101:3470:1870 1:N:0:7
TCGAACTTCGTCGAGTACGCTCAAATCATGAGATCGGAAGAGCAC
+
FFFFFFFFFFFFFFFFFFFFFFFFFFFFFFFFFFFFFFFFFFFFF
@FS10000125:26:BPA73017-1023:1:1101:3560:1870 1:N:0:7
GGGCCAACTTCGTCGAGTACGCTCAAAAGTTTAGATCGGAAGAGC
+
FFFFFFFFFFFFFFFFFFFFFFFFFFFFFFFFFFFFFFFFFFFFF
@FS10000125:26:BPA73017-1023:1:1101:3710:1870 1:N:0:7
TCGAACTTCGTCGAGTACGCTCAACTTGATAGATCGGAAGAGCAC
+
FFFFFFFFFFFFFFFFFFFFFFFFFFFFFFFFFFFFFFFFFFFFF
@FS10000125:26:BPA73017-1023:1:1101:4190:1870 1:N:0:7
CCGCAAACTTCGTCGAGTACGCTCAATGGAACAGATCGGAAGAGC
+
FFFFFFFFFFFFFFFFFFFFFFFFFFFFFFFFFFFFFFFFFFFFF
@FS10000125:26:BPA73017-1023:1:1101:4990:1870 1:N:0:7
TTGCCCAACTTCGTCGAGTACGCTCAAAGCATTAGATCGGAAGAG
+
FFFFFFFFFFFFFFFFFFFFFFFFFFFFFFFFFFFFFFFFFFFFF
@FS10000125:26:BPA73017-1023:1:1101:5220:1870 1:N:0:7
GAGACAACTTCGTCGAGTACGCTCAAAATTGTAGATCGGAAGAGC
+
FFFFFFFFFFFFFFFFFFFFFFFFFFFFFFFFFFFFFFFFFFFFF
@FS10000125:26:BPA73017-1023:1:1101:5570:1870 1:N:0:7
TCAAGCCAATCTTCGTCGAGTACGCTCAAAATAATAGATCGGAAG
+
,:F:,FFFF,FFF:::FFFFFFF,FF:FF:F,FFFFF,FFF:FF,
@FS10000125:26:BPA73017-1023:1:1101:6170:1870 1:N:0:7
TCGGCAACTTCGTCGAGTACGCTCAAGTAAAGAGATCGGAAGAGC
+
FFFFFF:,:,F:,F:,F:FF,FFF:,FFFFF,F:F:,:,FF:FF,
@FS10000125:26:BPA73017-1023:1:1101:6350:1870 1:N:0:7
AAGTCATAACTTCGTCGAGTACCTCAAATGATAAGATCGGAAGAG
+
:,F::FFFFFFFFFFFFFFFFFFFF,FFFFFFFF:FFFFFFFFFF
@FS10000125:26:BPA73017-1023:1:1101:6430:1870 1:N:0:7
TTGGCAACTTCGTCGAGTACGCTCAACTGTAAAGATCGGAAGAGC
+
FFFFFFFFFFFFFFFFFFFFFFFFFFFFFFFFFFFFFFFFFFFFF
@FS10000125:26:BPA73017-1023:1:1101:8420:1870 1:N:0:7
CCGCCAACTTCGTCGAGTACGCTCAACGATCAAGATCGGAAGAGC
+
FFFFFFFFFFFFFFFFFFFFFFFFFFFFFFFFFFFFFFFFFFFFF
@FS10000125:26:BPA73017-1023:1:1101:8990:1870 1:N:0:7
TCGTTAACTTCGTCGAGTACGCTCAAATGAACAGATCGGAAGAGC
+
FFFFFFFFFFFFFFFFFFFFFFFFFFFFFFFFFFFFFFFFFFFFF
@FS10000125:26:BPA73017-1023:1:1101:10290:1870 1:N:0:7
TTGACCAACTTCGTCGAGTACGCTCAAAATTATAGATCGGAAGAG
+
FFFFFFFFFFFFFFFFFFFFFFFFFFFFFFFFFFFFFFFFFFFFF
@FS10000125:26:BPA73017-1023:1:1101:10860:1870 1:N:0:7
TCTTACCTAACTTCGTCGAGTACGCTCAAGTTAACAGATCGGAAG
+
FFFFFFFFFFFFFFFFFFFFFFFFFFFFFFFFFFFFFFFFFFFFF
@FS10000125:26:BPA73017-1023:1:1101:10980:1870 1:N:0:7
GTGCCAACTTCGTCGAGTACGCTCAAGAGAAAAGATCGGAAGAGC
+
FFFFFFFFFFFFFFFFFFFFFFFFFFFFFFFFFFFFFFFFFFFFF
@FS10000125:26:BPA73017-1023:1:1101:11080:1870 1:N:0:7
TCGTAGAACTTCGTCGAGTACGCTCAAGACTAGAGATCGGAAGAG
+
FFFFFFFFFFFFFFFFFFFFFFFFFFFFFFFFFFFFFFFFFFFFF
@FS10000125:26:BPA73017-1023:1:1101:11270:1870 1:N:0:7
TTGCTCAACTTCGTCGAGTACGCTCAAAGTTGAAGATCGGAAGAG
+
FFFFFFFFFFFFFFFFFFFFFFFFFFFFFFFFFFFFFFFFFFFFF
@FS10000125:26:BPA73017-1023:1:1101:13140:1870 1:N:0:7
TCGACTCTTCGTCGAGTACGCTCAAGGTTATAGATCGGAAGAGCA
+
FFFFFFFFFFFFFFFFFFFFFFFFFFF:FFFFFFFFFFFFFFFFF
@FS10000125:26:BPA73017-1023:1:1101:13210:1870 1:N:0:7
TTGCAGAACTTCGTCGAGTACGCTCAACATTAAAGATCGGAAGAG
+
FFFFFFFFFFFFFFFFFFFFFFFFFFFFFFFFFFFFFFFFFFFFF
@FS10000125:26:BPA73017-1023:1:1101:15340:1870 1:N:0:7
CTGGCAACTTCGTCGAGTACGCTCAACGGAGCAGATCGGAAGAGC
+
F,FFFFFFFFFFFFFFFFFFFFFFFFFFFFFFFFFFFFFFFFFFF
@FS10000125:26:BPA73017-1023:1:1101:15660:1870 1:N:0:7
TCTAAAACTTCGTCGAGTACGCTCAATGTGTAAGATCGGAAGAGC
+
:FFFFFFFFFFFFFFFFFFFFFFFFFFFFFFFFFFFFFFFFFFFF
@FS10000125:26:BPA73017-1023:1:1101:15750:1870 1:N:0:7
TCGCCAACTTCGTCGAGTACGCTCAAAAACCAAGATCGGAAGAGC
+
FFFFFFFFFFFFFFFFFFFFFFFFFFFFFFFFFFFFFFFFFFFFF
@FS10000125:26:BPA73017-1023:1:1101:16030:1870 1:N:0:7
TTGACTGGACTTCGTCGAGTACGCTCAACCCTCTAGATCGGAAGA
+
FFFFFFFFFFFFFFFFFFFFFFFFFFFFFFFFFFFFFFFFFFFFF
@FS10000125:26:BPA73017-1023:1:1101:1240:1880 1:N:0:7
TCTGCAACTTCGTCGAGTAGCTCAATTGTACAGATCGGAAGAGCA
+
FFFFFFFFFFFFFFFFFFFFFFFFFFFFFFFFFFFFFFFFFFFFF
@FS10000125:26:BPA73017-1023:1:1101:1530:1880 1:N:0:7
TTGTGGAACTTCGTCGAGTACGCTCAACAGTTCAGATCGGAAGAG
+
FFFFFFFFFFFFFFFFFFFFFFFFFFFFFFFFFFFFFFFFFFFFF
@FS10000125:26:BPA73017-1023:1:1101:1600:1880 1:N:0:7
AGGCAACCTTCGTCGAGTACGCTCAAGTATTAAGATCGGAAGAGC
+
FFFFFFF:FFFFFFFFFFFFFFFFFFFFFFFFFFFFFFFFFFFFF
@FS10000125:26:BPA73017-1023:1:1101:1620:1880 1:N:0:7
TCTACCAACCTCGTCGAGTACGCTCAATGTAAAAGATCGGAAGAG
+
FFFFFFFFFFFFFFFFFFFFFFFFFFFFFFFFFFFFFFFFFFFFF
@FS10000125:26:BPA73017-1023:1:1101:1720:1880 1:N:0:7
GGGGAGAGCTTCGTCGAGTACGCTCAAGATAGCAGATCGGAAGAG
+
FFFFFFFFFFFFFFFFFFFFFFFFFFFFFFFFFFFFFFFFFFFFF
@FS10000125:26:BPA73017-1023:1:1101:2020:1880 1:N:0:7
TTGTTAACTTCGTCGAGTACGCTCAAATTAGGAGATCGGAAGAGC
+
FFFFFFFFFFFFFFFFFFFFFFFFFFFFFFFFFFFFFFFFFFFFF
@FS10000125:26:BPA73017-1023:1:1101:3270:1880 1:N:0:7
AGCCTCGCAACTTCGTCGAGTACGCTCAAAGGATAAGATCGGAAG
+
FFFFFFFFFFFFFFFFFFFFFFFFFFFFFFFFFFFFFFFFFFFFF
@FS10000125:26:BPA73017-1023:1:1101:3500:1880 1:N:0:7
GCGTAAACTTCGTCGAGTACGCTCAATGGTGGAGATCGGAAGAGC
+
FFFFFFFFFFFFFFFFFFFFFFFFFFFFFFFFFFFFFFFFFFFFF
@FS10000125:26:BPA73017-1023:1:1101:4200:1880 1:N:0:7
CTGCAAACTTCGTCGAGTACGCTCAACAACACAGATCGGAAGAGC
+
FFFFFFFFFFFFFFFFFFFFFFFFFFFFFFFFFFFFFFFFFFFFF
@FS10000125:26:BPA73017-1023:1:1101:5870:1880 1:N:0:7
CCGGAACTTCGTCGAGTACGCTCAATATGGAAGATCGGAAGAGCA
+
FFFFFFFFFFFFFFFFFFFFFFFFFFFFFFFFFFFFFFFFFFFFF
@FS10000125:26:BPA73017-1023:1:1101:7520:1880 1:N:0:7
GGGTAAACTTCGTCGAGTACGCTCAAACAATCAGATCGGAAGAGC
+
FFFFFFFFFFFFFFFFFFFFFFFFFFFFFFFFFFFFFFFFFFFFF
@FS10000125:26:BPA73017-1023:1:1101:8870:1880 1:N:0:7
TCGTCAACTTCGTCGAGTACGCTCAATGTGAAAGATCGGAAGAGC
+
FFFFFFFFFFFFFFFFFFFFFFFFFFFFFFFFFFFFFFFFFFFFF
@FS10000125:26:BPA73017-1023:1:1101:8880:1880 1:N:0:7
ATGAGAACTTCGTCGAGTACGCTCAAAGGTAAAGATCGGAAGAGC
+
F:FFFFFFFFFFFFFFFFFFFFFFFFFFFFFFFFFFFFFFFFFFF
@FS10000125:26:BPA73017-1023:1:1101:10070:1880 1:N:0:7
GCGCAACTTCGTCGAGTACGCTCAAATGCAGAGATCGGAAGAGCA
+
:FFFFFFFFFFFFFFFFFFFFFFFFFFFFFFFFFFFFFFFFFFFF
@FS10000125:26:BPA73017-1023:1:1101:11970:1880 1:N:0:7
CCGGCAACTTCGTCGAGTACGCTCAAGATTCAAGATCGGAAGAGC
+
FFFFFFFFFFFFFFFFFFFFFFFFFFFFFFFFFFFFFFFFFFFFF
@FS10000125:26:BPA73017-1023:1:1101:12200:1880 1:N:0:7
TCGGGAACTTCGTCGAGTACGCTCAACTGGAAAGATCGGAAGAGC
+
FFFFFFFFFFFFFFFFFFFFFFFFFFFFFFFFFFFFFFFFFFFFF
@FS10000125:26:BPA73017-1023:1:1101:12320:1880 1:N:0:7
TCGTAAACTTCGTCGAGTACGCTCAAAACAATAGATCGGAAGAGC
+
,:FFF,FF::,:FF:,FFF:,FFF,,FFFFFFFFFF:::FF:FF:
@FS10000125:26:BPA73017-1023:1:1101:13010:1880 1:N:0:7
TGACTGGACTTCGTCGAGTACGCTCAAGTTCCAAGATCGGAAGAG
+
FFFFFFFFFFFFFFFFFFFFFFFFFFFFFFFFFFFFFFFFFFFFF
@FS10000125:26:BPA73017-1023:1:1101:15040:1880 1:N:0:7
CGAACATAACTTCGTCGAGTACGCTCAAGGAATAAGATCGGAAGA
+
FFFFFFFFFFFFFFFFFFFFFFFFFFFFFFFFFFFFFFFFFFFFF
@FS10000125:26:BPA73017-1023:1:1101:15360:1880 1:N:0:7
ATGCAACTTCGTCGAGTACGCTCAAGACATAAGATCGGAAGAGCA
+
F,FF,FFFFFFFFFFFF:FF:F:F:FFFFF,FFFF::FFFFF:F,
@FS10000125:26:BPA73017-1023:1:1101:15730:1880 1:N:0:7
TTGCAGAACTTCGTCGAGTACGCTCAATCAAACAGATCGGAAGAG
+
FFFFF:FFFFFFFFFFFFF:FFFFFFFFFFFFFF:FFFFFFFFFF
@FS10000125:26:BPA73017-1023:1:1101:16400:1880 1:N:0:7
TCATAAACTTCGTCGAGTACGCTCAAAGCCTTAGATCGGAAGAGC
+
FFFFFFFFFFFFFFFFFFFFFFFFFFFFFFFFFFFFFFFFFFFFF
@FS10000125:26:BPA73017-1023:1:1101:1480:1890 1:N:0:7
TTGCTCAACTTCGTCGAGTACGCTCAAGAAGTCAGATCGGAAGAG
+
:FFFFFFFFFFFFFFFFFFFFFFFFFFFFFFFFFFFFFFFFFFFF
@FS10000125:26:BPA73017-1023:1:1101:2750:1890 1:N:0:7
TCGCAAACTTCGTCGAGTACGCTCAATGTAAGAGATCGGAAGAGC
+
FFFFFFFFFFFFFFFFFFFFFFFFFFFFFFFFFFFFFFFFFFFFF
@FS10000125:26:BPA73017-1023:1:1101:2860:1890 1:N:0:7
TCGCAAACTTCGTCGAGTACGCTCAATTTGACAGATCGGAAGAGC
+
FFFFFFFFFFFFFFFFFFFFFFFFFFFFFFFFFFFFFFFFFFFFF
@FS10000125:26:BPA73017-1023:1:1101:3350:1890 1:N:0:7
TCGTTAACTTCGTCGAGTACGCTCAATATAGGAGATCGGAAGAGC
+
FFFFFFFFFFFFFFFFFFFFFFFFFFFFFFFFFFFFFFFFFFFFF
@FS10000125:26:BPA73017-1023:1:1101:3500:1890 1:N:0:7
GCGTTAACTTCGTCGAGTACGCTCAATAACTGAGATCGGAAGAGC
+
FFFFFFFFFFFFFFFFFFFFFFFFFFFFFFFFFFFFFFFFFFFFF
@FS10000125:26:BPA73017-1023:1:1101:3670:1890 1:N:0:7
CTGATAACTTCGTCGAGTACGCTCAAGACTAAAGATCGGAAGAGC
+
FFFFFFFFFFFFFFFFFFFFFFFFFFFFFFFFFFFFFFFFFFFFF
@FS10000125:26:BPA73017-1023:1:1101:5870:1890 1:N:0:7
TTGCTAAACTTCGTCGAGTACGCTCAATAAAGTAGATCGGAAGAG
+
FFFFFFFFFFFFFFFFFFFFFFFFFFFFFFFFFFFFFFFFFFFFF
@FS10000125:26:BPA73017-1023:1:1101:6350:1890 1:N:0:7
TCTCCCAGCTTCGTCGAGTACGCTCAAAGTAATAGATCGGAAGAG
+
FFFFFFFFFFFFFFFFFFFFFFFFFFFFFFFFFFFFFFFFFFFFF
@FS10000125:26:BPA73017-1023:1:1101:6960:1890 1:N:0:7
TCTCCAACTTCGTCGAGTACGCTCAAAGAAATAGATCGGAAGAGC
+
FFFFFFFFFFFFFFFFFFFFFFFFFFFFFFFFFFFFFFFFFFFFF
@FS10000125:26:BPA73017-1023:1:1101:8170:1890 1:N:0:7
CCGCGAACTTCGTCGAGTACGCTCAACTGATAAGATCGGAAGAGC
+
FFFFFFFFFFFFFFFFFFFFFFFFFFFFFFFFFFFFFFFFFFFFF
@FS10000125:26:BPA73017-1023:1:1101:10950:1890 1:N:0:7
CCGACAACTTCGTCGAGTACGCTCAAGATTAGAGATCGGAAGAGC
+
FFFFFFFFFFFFFFFFFFFFFFFFFFFFFFFFFFFFFFFFFFFFF
@FS10000125:26:BPA73017-1023:1:1101:11620:1890 1:N:0:7
TCGCAAAATTCGTCGAGTACGCTCAAACGCAGAGATCGGAAGAGC
+
,FFFFFFFFFFFFFFFFFFFFFFFFFFFFFFFFFFFFFFFFFFFF
@FS10000125:26:BPA73017-1023:1:1101:13300:1890 1:N:0:7
TTGGGAACTTCGTCGAGTACGCTCAAATAATCAGATCGGAAGAGC
+
:FFFFFFFFFFFFFFFFFFFFFFFFFFFFFFFFFFFFFFFFFFFF
@FS10000125:26:BPA73017-1023:1:1101:13400:1890 1:N:0:7
GCGGCAACTTCGTCGAGTACGCTCAAACGAGAAGATCGGAAGAGC
+
FFFFFFFFFFFFFFFFFFFFFFFFFFFFFFFFFFFFFFFFFFFFF
@FS10000125:26:BPA73017-1023:1:1101:14030:1890 1:N:0:7
GGGTCTCAACTTCGTCGAGTACGCTCAAATAAACAGATCGGAAGA
+
FF:FFFF,FFFFF:FFFFFFFFFFFFFF:F:FFFFF:FF:FFFFF
@FS10000125:26:BPA73017-1023:1:1101:15150:1890 1:N:0:7
GAGCAGAATCTTCGTCGAGTACGCTCAAACGATTAGATCGGAAGA
+
FFFFFFFFFFFFFFFFFFFFFFFFFFFFFFFFFFFFFFFFFFFFF
@FS10000125:26:BPA73017-1023:1:1101:15180:1890 1:N:0:7
ACTTTGGAACTTCGTCGAGTACGCTCAAGATCAAAGATCGGAAGA
+
FFFFFFFFFFFFFFFFFFFFFFFFFFFFFFFFFFFFFFFFFFFFF
@FS10000125:26:BPA73017-1023:1:1101:15410:1890 1:N:0:7
TCGACAACTTCGTCGAGTACGCTCAAAGAATAAGATCGGAAGAGC
+
FFFFFF,FF:FF:FF,FFFFFFFF:,FFFFFFFFFFFF,FFFFF:
@FS10000125:26:BPA73017-1023:1:1101:15470:1890 1:N:0:7
TCGCCAACTTCGTCGAGTACGCTCAACGAGTCAGATCGGAAGAGC
+
FFFFFFFFFFFFFFFFFFFFFFFFFFFFFFFFFFFFFFFFFFFFF
@FS10000125:26:BPA73017-1023:1:1101:15920:1890 1:N:0:7
TTGGCAACTTCGTCGAGTACGCTCAAGTAGAGAGATCGGAAGAGC
+
FFFFFFFFFFFFFFFFFFFFFFFFFFFFFFFFFFFFFFFFFFFFF
@FS10000125:26:BPA73017-1023:1:1101:1620:1900 1:N:0:7
TCGAACTTCGTCGAGTACGCTCAATGTAATAGATCGGAAGAGCAC
+
FFFFFFFFFFFFFFFFFFFFFFFFFFFFFFFFFFFFFFFFFFFFF
@FS10000125:26:BPA73017-1023:1:1101:2070:1900 1:N:0:7
ATGAAGAACTTCGTCGAGTACGCTCAATAGTACAGATCGGAAGAG
+
F:FFFFFFFFFFFFFFFFFFFFFFFFFFFFFFFFFFFFFFFFFFF
@FS10000125:26:BPA73017-1023:1:1101:2480:1900 1:N:0:7
GGGACAACTTCGTCGAGTACGCTCAACCTAAAAGATCGGAAGAGC
+
FFFFFFFFFFFFFFFFFFFFFFFFFFFFFFFFFFFFFFFFFFFFF
@FS10000125:26:BPA73017-1023:1:1101:2590:1900 1:N:0:7
CGGCACCAACTTCGTCGAGTACGCTCAAGCCTAGAGATCGGAAGA
+
FFFFFFFFFFFFFFFFFFFFFFFFFFFFFFFFFFFFFFFFFFFFF
@FS10000125:26:BPA73017-1023:1:1101:2750:1900 1:N:0:7
CTGTAAACTTCGTCGGCCAAACTTCGTCGAGTACGCTCAATGTTT
+
FFFFFFFFFFFFFFFFFFFFFFFFFFFFFFFFFFFFFFFFFFFFF
@FS10000125:26:BPA73017-1023:1:1101:2810:1900 1:N:0:7
CCCGTAACTTCGTCGAGTACGCTCAATACGATAGATCGGAAGAGC
+
FFFFFFFFFFFFFFFFFFFFFFFFFFFFFFFFFFFFFFFFFFFFF
@FS10000125:26:BPA73017-1023:1:1101:4020:1900 1:N:0:7
GCGCGCATCTTCGTCGAGTACGCTCAAATAGATAGATCGGAAGAG
+
FFFFFFFFFFFFFFFFFFFFFFFFFFFFFFFFFFFFFFFFFFFFF
@FS10000125:26:BPA73017-1023:1:1101:4530:1900 1:N:0:7
CCGAAAATTTCGTCGAGTACGCTCAAAGTATAAGATCGGAAGAGC
+
FFFFFFFFFFFFFFFFFFFFFFFFFFFFFFFFFFFFFFFFFFFFF
@FS10000125:26:BPA73017-1023:1:1101:5250:1900 1:N:0:7
TCGTGAACTTCGTCGAGTACGCTCAAACCAAAAGATCGGAAGAGC
+
FFFFFFFFFFFFFFFFFFFFFFFFFFFFFFFFFFFFFFFFFFFFF
@FS10000125:26:BPA73017-1023:1:1101:6020:1900 1:N:0:7
TCGGGAACTTCGTCGAGTACGCTCAACAGTTGAGATCGGAAGAGC
+
FFFFFFFFFFFFFFFFFFFFFFFFFFFFFFFFFFFFFFFFFFFFF
@FS10000125:26:BPA73017-1023:1:1101:6650:1900 1:N:0:7
TCTCCTAACTTCGTCGAGTACGCTCAAATCAGGAGATCGGAAGAG
+
FFFFFFFFFFFFFFFFFFFFFFFFFFFFFFFFFFFFFFFFFFFFF
@FS10000125:26:BPA73017-1023:1:1101:6910:1900 1:N:0:7
TGGGAAGGAACTTCGTCGAGTACGCTCAAGTATAAAGATCGGAAG
+
FFFFFFFFFFFFFFFFFFFFFFFFFFFFFFFFFFFFFFFFFFFFF
@FS10000125:26:BPA73017-1023:1:1101:7120:1900 1:N:0:7
TAGGAAACTTCGTCGAGTACGCTCAACTAGATAGATCGGAAGAGC
+
FFFFFFFFFFFFFFFFFFFFFFFFFFFFFFFFFFFFFFFFFFFFF
@FS10000125:26:BPA73017-1023:1:1101:7850:1900 1:N:0:7
GTGTAACTTCGTCGAGTACGCTCAAAGGGGGAGATCGGAAGAGCA
+
,FFFFFFFFFFFFFFFFFFFFFFFFFFFFFFFFFFFFFFFFFFFF
@FS10000125:26:BPA73017-1023:1:1101:9030:1900 1:N:0:7
TCGATAAACTTCGTCGAGTACGCTCAATCAGCAAGATCGGAAGAG
+
FFFFFFFFFFFFFFFFFFFFFFFFFFFFFFFFFFFFFFFFFFFFF
@FS10000125:26:BPA73017-1023:1:1101:10430:1900 1:N:0:7
GCGGGACCTTCGTCGAGTACACTCAACAATGGAGATCGGAAGAGC
+
FFFFFFFFFFFFFFFFFFFFFFFFFFFFFFFFFFFFFFFFFFFFF
@FS10000125:26:BPA73017-1023:1:1101:11630:1900 1:N:0:7
TTGCGGAACTTCGTCGAGTACGCTCAATATGCGAGATCGGAAGAG
+
FFFFFFFFFFFFFFFFFFFFFFFFFFFFFFFFFFFFFFFFFFFFF
@FS10000125:26:BPA73017-1023:1:1101:12290:1900 1:N:0:7
GCGGAACTTTGTCGAGTACGCTCAAGTGATAAGATCGGAAGAGCA
+
,FF:FFFFFFFFFFFFFFFFFFFF,FFFFF:FFFF:FFFFFFFFF
@FS10000125:26:BPA73017-1023:1:1101:12540:1900 1:N:0:7
TTGCAACTTCGTCGAGTACGCTCAATATATTAGATCGGAAGAGCA
+
FFFFFFFFFFFFFFFFFFFFFFFFFFFFFFFFFFFFFFFFFFFFF
@FS10000125:26:BPA73017-1023:1:1101:12900:1900 1:N:0:7
TTGATACTTCGTCGAGTACGCTCAAGCGTTAAGATCGGAAGAGCA
+
FFFFFFFFFFFFFFFFFFFFFFFFFFFFFFFFFFFFFFFFFFFFF
@FS10000125:26:BPA73017-1023:1:1101:13470:1900 1:N:0:7
TTGGTAACTTCGTCGAGTACGCTCAAGTTTGGAGATCGGAAGAGC
+
FFFFFFFFFFFFFFFFFFFFFFFFFFFFFFFFFFFFFFFFFFFFF
@FS10000125:26:BPA73017-1023:1:1101:14000:1900 1:N:0:7
ATGCTCAACTTCGTCGAGTACGCTCAAGTAGTTAGATCGGAAGAG
+
F:FFFFFFFFFFFFFFFFFFFFFFFFFFFFFFFFFFFFFFFFFFF
@FS10000125:26:BPA73017-1023:1:1101:14670:1900 1:N:0:7
TCGTGAAACTTCGTCGAGTACGCTCAACCTTGAAGATCGGAAGAG
+
FFFFFFFFFFFFFFFFFFFFFFFFFFFFFFFFFFFFFFFFFFFFF
@FS10000125:26:BPA73017-1023:1:1101:14970:1900 1:N:0:7
GCGGCAACTTCGTCGAGTACGCTCAAACAATGAGATCGGAAGAGC
+
,FF,:FFFFFFFFFFFFFFFFFFFFFFFF:FFFFFFFFFFFFFFF
@FS10000125:26:BPA73017-1023:1:1101:15360:1900 1:N:0:7
GCGGAAACTTCGTCGAGTACGCTCAAAGGCAGAGATCGGAAGAGC
+
FFFFFFFFFFFFFFFFFFFFFFFFFFFFFFFFFFFFFFFFFFFFF
@FS10000125:26:BPA73017-1023:1:1101:1190:1910 1:N:0:7
CCGCAACTTCGTCGAGTACGCTCAATGGATTAGATCGGAAGAGCA
+
FFFFFFFFFFFFFFFFFFFFFFFFFFFFFFFFFFFFFFFFFFFFF
@FS10000125:26:BPA73017-1023:1:1101:2170:1910 1:N:0:7
TTGACTGGACTTCGTCGAGTACGCTCAATTTGGAAGATCGGAAGA
+
FFFFFFFFFFFFFFFFFFF:FFFFFFFFFFFFFFFFFFFFFFFFF
@FS10000125:26:BPA73017-1023:1:1101:2530:1910 1:N:0:7
CCGGCAACTTCGTCGAGTACGCTCAAGTAGTAAGATCGGAAGAGC
+
FFFFFFFFFFFFFFFFFFFFFFFFFFFFFFFFFFFFFFFFFFFFF
@FS10000125:26:BPA73017-1023:1:1101:3160:1910 1:N:0:7
TCTTAAACTTCGTCGAGTACGCTCAAGAGTACAGATCGGAAGAGC
+
FFF,:FFFF:FFFFF:FFFF:FFFF,FFFFF:FFFFFF:FFFFFF
@FS10000125:26:BPA73017-1023:1:1101:3550:1910 1:N:0:7
CCGAACTTCGTCGAGTACGCTCAACACCATAGATCGGAAGAGCAC
+
:FF,,F:F,:FFFFFFFFFF:FF:F,::FFFFFFFFF:,FFFFF:
@FS10000125:26:BPA73017-1023:1:1101:3880:1910 1:N:0:7
ATTCCCAAACTTCGTCGAGTACGCTCAAATACTTAGATCGGAAGA
+
FFFFFFFFFFFFFFFFFFFFFFFFFFFFFFFFFFFFFFFFFFFFF
@FS10000125:26:BPA73017-1023:1:1101:5150:1910 1:N:0:7
CTTCGTCGAGTACGCTCAAACCTATAGATCGGAAGAGCACACGTC
+
FFFFFFFFFFFFFFFFFFFFFFFFFFFFFFFFFFFFFFFFFFFFF
@FS10000125:26:BPA73017-1023:1:1101:5320:1910 1:N:0:7
TCGGAGGAACTTCGTCGAGTACGCTCAATGGGATAGATCGGAAGA
+
FFFFFFFFFFFFFFFFFFFFFFFFFFFFFFFFFFFFFFFFFFFFF
@FS10000125:26:BPA73017-1023:1:1101:5620:1910 1:N:0:7
TTGCCTAACTTCGTCGAGTACGCTCAATTGCCGAGATCGGAAGAG
+
FFFFFFFFFFFFFFFFFFFFFFFFFFFFFFFFFFFFFFFFFFFFF
@FS10000125:26:BPA73017-1023:1:1101:5670:1910 1:N:0:7
GCGCAACTTCGTCGAGTACGCTCAACCTTGAAGATCGGAAGAGCA
+
FFFFFFFFFFFFFFFFFFFFFFFFFFFFFFFFFFFFFFFFFFFFF
@FS10000125:26:BPA73017-1023:1:1101:7080:1910 1:N:0:7
CAGCCAACTTCGTCGAGTACGCTCAATTCTGGAGATCGGAAGAGC
+
FFFFFFFFFFFFFFFFFFFFFFFFFFFFFFFFFFFFFFFFFFFFF
@FS10000125:26:BPA73017-1023:1:1101:8270:1910 1:N:0:7
CCGGCAACTTCGTCGAGTACGCTCAAATCCCTAGATCGGAAGAGC
+
FFFFFFFFFFFFFFFFFFFFFFFFFFFFFFFFFFFFFFFFFFFFF
@FS10000125:26:BPA73017-1023:1:1101:8300:1910 1:N:0:7
TTGACTGGACTTCGTCGAGTACGCTCAAATCTCCAGATCGGAAGA
+
FFFFFFFFFFFFFFFFFFFFFFFFFFFFFFFFFFFFFFFFFFFFF
@FS10000125:26:BPA73017-1023:1:1101:8760:1910 1:N:0:7
TTGACTGGACTTCGTCGAGTACGCTCAATACGGCAGATCGGAAGA
+
,,FFFFF,FF,FF::F,F:F:::F::,FFFF,FFF:FFF,FFF,F
@FS10000125:26:BPA73017-1023:1:1101:8780:1910 1:N:0:7
GCGCCAACTTCGTCGAGTACGCTCAAGAACCCAGATCGGAAGAGC
+
FFFFFFFFFFFFFFFFFFFFFFFFFFFFFFFFFFFFFFFFFFFFF
@FS10000125:26:BPA73017-1023:1:1101:8820:1910 1:N:0:7
CAGCCAACTTCGTCGAGTACGCTCAACGCAAAAGATCGGAAGAGC
+
FFFFFFFFFFFFFFFFFFFFFFFFFFFFFFFFFFFFFFFFFFFFF
@FS10000125:26:BPA73017-1023:1:1101:9440:1910 1:N:0:7
TCGTCGAGTACGCTCAATTGACCAGATCGGAAGAGCACACGTCTG
+
FFFFFFFFFFFFFFFFFFFFFFFFFFFFFFFFFFFFFFFFFFFFF
@FS10000125:26:BPA73017-1023:1:1101:9790:1910 1:N:0:7
CCCTAAACTTCGTCGAGTACGCTCAATCAGTGAGATCGGAAGAGC
+
FFFFFFFFFFFFFFFFFFFFFFFFFFFFFFFFFFFFFFFFFFFFF
@FS10000125:26:BPA73017-1023:1:1101:9810:1910 1:N:0:7
CCGAACTTCGTCGAGTACGCTCAAGTAATTAGATCGGAAGAGCAC
+
FFFFFFFFFFFFFFFFFFFFFFFFFFFFFFFFFFFFFFFFFFFFF
@FS10000125:26:BPA73017-1023:1:1101:13840:1910 1:N:0:7
TCTCTAACTTCGTCGAGTACGCTCAAACAGGTAGATCGGAAGAGC
+
,FFFFFFFFFF:FF::FFFFFFFFF:FF::FFF::FFFFF:FFFF
@FS10000125:26:BPA73017-1023:1:1101:13900:1910 1:N:0:7
TTGACTGGACTTCGTCGAGTACGCTCAAGCCGACAGATCGGAAGA
+
FFFFFFFFFFFFFFFFFFFFFFFFFFFFFFFFFFFFFFFFFFFFF
@FS10000125:26:BPA73017-1023:1:1101:14570:1910 1:N:0:7
GGGTAAACTTCGTCGAGTACGCTCAATCGAGGAGATCGGAAGAGC
+
FFFFFFFFFFFFFFFFFFFFFFFFFFFFFFFFFFFFFFFFFFFFF
@FS10000125:26:BPA73017-1023:1:1101:14820:1910 1:N:0:7
GCGGGAACTTCGTCGAGTACGCTCAAATGACTAGATCGGAAGAGC
+
FFFFFFFFFFFFFFFFFFFFFFFFFFFFFFFFFFFFFFFFFFFFF
@FS10000125:26:BPA73017-1023:1:1101:14940:1910 1:N:0:7
ACTATGGAACTTCGTCGAGTACGCTCAAGAGGAAAGATCGGAAGA
+
FFFFFFFFFFFFFFFFFFFFFFFFFFFFFFFFFFFFFFFFFFFFF
@FS10000125:26:BPA73017-1023:1:1101:15360:1910 1:N:0:7
TTGACTGGACTTCGTCGAGTACGCTCAACTACCGAGATCGGAAGA
+
FFFFFFFFFFFFFFFFFFFFFFFFFFFFFFFFFFFFFFFFFFFFF
@FS10000125:26:BPA73017-1023:1:1101:16270:1910 1:N:0:7
TCGGAAACTTCGTCGAGTACGCTCAAATAAATAGATCGGAAGAGC
+
FFFFFFFFFFFFFFFFFFFFFFFFFFFFFFFFFFFFFFFFFFFFF
@FS10000125:26:BPA73017-1023:1:1101:16480:1910 1:N:0:7
GCGGTAACTTCGTCGAGTACGCTCAAGGAGAGAGATCGGATGAGC
+
FFFFFFFFFFFFFFFFFFFFFFFFFFFFFFFFFFFFFFFFFFFFF
@FS10000125:26:BPA73017-1023:1:1101:1120:1920 1:N:0:7
TTTAACTTCGTCGAGTACGCTCAAGAGTAAAGATCGGAAGAGCAC
+
FFF:FFFFFFFFFF,FFFF,FF,,,:,FFFF,F::,F,:FF,FF:
@FS10000125:26:BPA73017-1023:1:1101:3050:1920 1:N:0:7
TCGCAGAACTTCGTCGAGTACGCTCAATTGTATAGATCGGAAGAG
+
FFFFFFFF:FFFFFFFFFFFFFFFF:FFFFFFFFFFFFFFFFFFF
@FS10000125:26:BPA73017-1023:1:1101:3960:1920 1:N:0:7
TGGTGAACTTCGTCGAGTACGCTCAAAAAGTTAGATCGGAAGAGC
+
FFFFFFFFFFFFFFFFFFFFFFFFFFFFFFFFFFFFFFFFFFFFF
@FS10000125:26:BPA73017-1023:1:1101:6000:1920 1:N:0:7
TCTCATAACTTCGTCGAGTACGCTCAATGAGTAAGATCGGAAGAG
+
FFFFFFFFFFFFFFFFFFFFFFFFFFFFFFFFFFFFFFFFFFFFF
@FS10000125:26:BPA73017-1023:1:1101:6260:1920 1:N:0:7
ATGGTTAACTTCGTCGAGTACGCTCAAAAGGGAAGATCGGAAGAG
+
F,FFFFFFFFFFFFFFFFFFFFFFFFFFFFFFFFFFFFFFFFFFF
@FS10000125:26:BPA73017-1023:1:1101:6520:1920 1:N:0:7
TCGTTAACTTCGTCGAGTACGCTCAATATGATAGATCGGAAGAGC
+
FFFFFFFFFFFFFFFFFFFFFFFFFFFFFFFFFFFFFFFFFFFFF
@FS10000125:26:BPA73017-1023:1:1101:7500:1920 1:N:0:7
TGGCTAACTTCGTCGAGTACGCTCAAATGTATAGATCGGAAGAGC
+
FFFFFFFFFFFFFFFFFFFFFFFFFFFFFFFFFFFFFFFFFFFFF
@FS10000125:26:BPA73017-1023:1:1101:7650:1920 1:N:0:7
TTGGTAAACTTCGTCGAGTACGCTCAAGGAAATAGATCGGAAGAG
+
FFFFFFFFFFFFFFFFFFFFFFFFFFFFFFFFFFFFFFFFFFFFF
@FS10000125:26:BPA73017-1023:1:1101:8170:1920 1:N:0:7
ACTCCGGAACTTCGTCGAGTACGCTCAATGGGTGAGATCGGAAGA
+
FFFFFFFFFFFFFFFFFFFFFFFFFFFFFFFFFFFFFFFFFFFFF
@FS10000125:26:BPA73017-1023:1:1101:9540:1920 1:N:0:7
TTGCCAACTTCGTCGAGTACGCTCAATTGTAGAGATCGGAAGAGC
+
FFFFFFFFFFFFFFFFFFFFFFFFFFFFFFFFFFFFFFFFFFFFF
@FS10000125:26:BPA73017-1023:1:1101:9670:1920 1:N:0:7
CTGACTGGACTTCGTCGAGTACGCTCAAGGAAGAAGATCGGAAGA
+
FFFFFFFFFFFFFFFFFFFFFFFFFFFFFFFFFFFFFFFFFFFFF
@FS10000125:26:BPA73017-1023:1:1101:11120:1920 1:N:0:7
GGGTAAACTTCGTCGAGTACGCTCAAGAGGTGAGATCGGAAGAGC
+
FFFFFFFFFFFFFFFFFFFFFFFFFFFFFFFFFFFFFFFFFFFFF
@FS10000125:26:BPA73017-1023:1:1101:11380:1920 1:N:0:7
GCGTGACCTTCGTCGAGTACGCTCAAATCGTTAGATCGGAAGAGC
+
FFFFFFFFFFFFFFFFFFFFFFFFFFFFFFFFFFFFFFFFFFFFF
@FS10000125:26:BPA73017-1023:1:1101:11660:1920 1:N:0:7
TTGAAAACTTCGTCGAGTACGCTCAACGGAATAGATCGGAAGAGC
+
FFFFFFFFFFFFFFFFFFFFFFFFFFFFFFFFFFFFFFFFFFFFF
@FS10000125:26:BPA73017-1023:1:1101:11710:1920 1:N:0:7
GCCGAAACTTCGTCGAGTACGCTCAAAAATCTAGATCGGAAGAGC
+
FFFFFFFFFFFFFFFFFFFFFFFFFFFFFFFFFFFFFFFFFFFFF
@FS10000125:26:BPA73017-1023:1:1101:12280:1920 1:N:0:7
TCGGACTTTCGTCGAGTACGCTCAAGTGATTAGATCGGAAGAGCA
+
,FFFFFFFFFFFFFFFFFFFFFFFFFFFFFFFFFFFFFFFFFFFF
@FS10000125:26:BPA73017-1023:1:1101:12850:1920 1:N:0:7
CCGTAAACTTCGTCGAGTACGCTCAACCCTTGAGATCGGAAGAGC
+
FFFFFFFFFFFFFFFFFFFFFFFFFFFFFFFFFFFFFFFFFFFFF
@FS10000125:26:BPA73017-1023:1:1101:13960:1920 1:N:0:7
TTGACTGGACTTCGTCGAGTACGCTCAAGATCAGAGATCGGAAGA
+
FFFFFFFFFFFFFFFFFFFFFFFFFFFFFFFFFFFFFFFFFFFFF
@FS10000125:26:BPA73017-1023:1:1101:14240:1920 1:N:0:7
TTGCTGACCTTCGTCGAGTACGCTCAATCTTAGAGATCGGAAGAG
+
FFFFFFFFFFFFFFFFFFFFFFFFFFFFFFFFFFFFFFFFFFFFF
@FS10000125:26:BPA73017-1023:1:1101:14430:1920 1:N:0:7
TCGACGAAGTTGATAGTATCAACTTGTGTAACTTCGTCGAGTACG
+
FFFFFFFFFFFFFFFFFFFFFFFFFFFFFFFFFFFFFFFFFFFFF
@FS10000125:26:BPA73017-1023:1:1101:14540:1920 1:N:0:7
TTGTAAACTTCGTCGAGTACGCTCAAAAAATTAGATCGGAAGAGC
+
FFFFFFFFFFFFFFFFFFFFFFFFFFFFFFFFFFFFFFFFFFFFF
@FS10000125:26:BPA73017-1023:1:1101:14800:1920 1:N:0:7
CCGGCAACTTCGTCGAGTACGCTCAATAAAGAAGATCGGAAGAGC
+
FFFFFFFFFFFFFFFFFFFFFFFFFFFFFFFFFFFFFFFFFFFFF
@FS10000125:26:BPA73017-1023:1:1101:14810:1920 1:N:0:7
CCGGCAACTTCGTCGAGTACGCTCAATAAAGAAGATCGGAAGAGC
+
FFFFFFFFFFFFFFFFFFFFFFFFFFFFFFFFFFFFFFFFFFFFF
@FS10000125:26:BPA73017-1023:1:1101:14890:1920 1:N:0:7
GGGACCAACTTCGTCGAGTACGCTCAACCCTAGAGATCGGAAGAG
+
,:F,FFFFFFFFFFFFFFFFFFF:FFFFFFFFFFFF:FFFFFFFF
@FS10000125:26:BPA73017-1023:1:1101:15190:1920 1:N:0:7
TTGCAGAACTTCGTCGAGTACGCTCAAAAGAAAAGATCGGAAGAG
+
FFFFFFFFFFFFFFFFFFFFFFFFFFFFFFFFFFFFFFFFFFFFF
@FS10000125:26:BPA73017-1023:1:1101:15460:1920 1:N:0:7
TAGGAACTTCGTCGAGTACGCTCAAAACCAAAGATCGGAAGAGCA
+
FFFFFFFFFFFFFFFFFFFFFFFFFFFFFFFFFFFFFFFFFFFFF
@FS10000125:26:BPA73017-1023:1:1101:15850:1920 1:N:0:7
TTGATAACTTCGTCGAGTACGCTCAATCGTTAAGATCGGAAGAGC
+
FFFFFFFFFFFFFFFFFFFFFFFFFFFFFFFFFFFFFFFFFFFFF
@FS10000125:26:BPA73017-1023:1:1101:1860:1930 1:N:0:7
TTGCAAGGACTTCGTCGAGTACGCTCAAGAACACAGATCGGAAGA
+
,FFFFFFFFFFFFFFFFFFFFFFFFFFFFFFFFFFFFFFFFFFFF
@FS10000125:26:BPA73017-1023:1:1101:2030:1930 1:N:0:7
TTGACTGGACTTCGTCGAGTACGCTCAACCAATGAGATCGGAAGA
+
FFFFFFFFFFFFFFFFFFFFFFFFFFFFFFFFFFFFFFFFFFFFF
@FS10000125:26:BPA73017-1023:1:1101:2110:1930 1:N:0:7
TCGTTGAACTTCGTCGAGTACGCTCAAACTTGGAGATCGGAAGAG
+
FF:FF:,FFFFFFFF,FFFF:,:FFFF:F::FF,:FF:FFFFF,:
@FS10000125:26:BPA73017-1023:1:1101:2230:1930 1:N:0:7
GTGACTGGACTTCGTCGAGTACGCTCAATGTTTAAGATCGGAAGA
+
FFFFFFFFFFFFFFFFFFFFFFFFFFFFFFFFFFFFFFFFFFFFF
@FS10000125:26:BPA73017-1023:1:1101:2400:1930 1:N:0:7
TTGTAAACTTCGTCGAGTACGCTCAATAAGAGAGATCGGAAGAGC
+
FFFFFFFFFFFFFFFFFFFFFFFFFFFFFFFFFFFFFFFFFFFFF
@FS10000125:26:BPA73017-1023:1:1101:2470:1930 1:N:0:7
CCGCAACTTCGTCGAGTACGCTCAAGACGGTAGATCGGAAGAGCA
+
FFFFFFFFFFFFFFFFFFFFFFFFFFFFFFFFFFFFFFFFFFFFF
@FS10000125:26:BPA73017-1023:1:1101:3000:1930 1:N:0:7
TGGTAACTTCGTCGAGTACGCTCAATTCTCGAGATCGGAAGAGCA
+
FFFFFFFFFFFFFFFFFFFFFFFFFFFFFFFFFFFFFFFFFFFFF
@FS10000125:26:BPA73017-1023:1:1101:3350:1930 1:N:0:7
TTCTATAACTTCGTCGAGTACGCTCAAAAAAACAGATCGGAAGAG
+
FFFFFFFFFFFFFFFFFFFFFFFFFFFFFFFFFFFFFFFFFFFFF
@FS10000125:26:BPA73017-1023:1:1101:4060:1930 1:N:0:7
TTGTTAACTTCGTCGAGTACGCTCAATCCGGTAGATCGGAAGAGC
+
FFFFFFFFFFFFFFFFFFFFFFFFFFFFFFFFFFFFFFFFFFFFF
@FS10000125:26:BPA73017-1023:1:1101:5380:1930 1:N:0:7
TCTTGTAACTTCGTCGAGTACGCTCAACTGGATAGATCGGAAGAG
+
FFFFFFFFFFFFFFFFFFFFFFFFFFFFFFFFFFFFFFFFFFFFF
@FS10000125:26:BPA73017-1023:1:1101:7590:1930 1:N:0:7
AAGCTACAACTTCGTCGAGTACGCTCAATTTAAGAGATCGGAAGA
+
FFFFFFFFFFFFFFFFFFFFFFFFFFFFFFFFFFFFFFFFFFFFF
@FS10000125:26:BPA73017-1023:1:1101:8350:1930 1:N:0:7
TTTTAAACTTCGTCGAGTACGCTCAACCTTTTAGATCGGAAGAGC
+
FFFFFFFFFFFFFFFFFFFFFFFFFFFFFFFFFFFFFFFFFFFFF
@FS10000125:26:BPA73017-1023:1:1101:11260:1930 1:N:0:7
GAGACATCTTCGTCGAGTACGCTCAAAAGAAAAGATCGGAAGAGC
+
FF,FFF:F:,FFFFF,:FFFFFFFF,FFFFFFFFF,FFFF,F::F
@FS10000125:26:BPA73017-1023:1:1101:11930:1930 1:N:0:7
TTGTTCAACTTCGTCGAGTACGCTCAACAGACAAGATCGGAAGAG
+
FFFFFFFFFFFFFFFFFFFFFFFFFF:FFFFFF:FFFFFFFFFFF
@FS10000125:26:BPA73017-1023:1:1101:12130:1930 1:N:0:7
TTGACTGGACTTCGTCGAGTACGCTCAAAGGGAAAGATCGGAAGA
+
FFFFFFFFFFFFFFFFFFFFFFFFFFFFFFFFFFFFFFFFFFFFF
@FS10000125:26:BPA73017-1023:1:1101:13330:1930 1:N:0:7
TCTTAACTTCGTCGAGTACGCTCAAACAGACAGATCGGAAGAGCA
+
FFFFFFFFFFFFFFFFFFFFFFFFFFFFFFFFFFFFFFFFFFFFF
@FS10000125:26:BPA73017-1023:1:1101:14140:1930 1:N:0:7
TCGAGAGAAGACTTCGTCGAGTACGCTCAAGTTGGAAGATCGGAA
+
FFFFFFFFFFFFFFFFFFFFFFFFFFFFFFFFFFFFFFFFFFFFF
@FS10000125:26:BPA73017-1023:1:1101:14390:1930 1:N:0:7
TAGCCATCTTCGTCGAGTACGCTCAAACCCGAAGATCGGAAGAGC
+
F,FFF:F:FFFFFF:FFFF:FFFF,FFFF:FFFFFFFFFFFFF:F
@FS10000125:26:BPA73017-1023:1:1101:15210:1930 1:N:0:7
TTGACTGGACTTCGTCGAGTACGCTCAAACTGCAAGATCGGAAGA
+
FFFFFFFFFFFFFFFFFFFFFFFFFFFFFFFFFFFFFFFFFFFFF
@FS10000125:26:BPA73017-1023:1:1101:15860:1930 1:N:0:7
TTGATAACTTCGTCGAGTACGCTCAATCGTTAAGATCGGAAGAGC
+
FFFFFFFFFFFFFFFFFFFFFFFFFFFFFFFFFFFFFFFFFFFFF
@FS10000125:26:BPA73017-1023:1:1101:16330:1930 1:N:0:7
TTGTAAAACTTCGTCGAGTACGCTCAACGCAATAGATCGGAAGAG
+
FFFFFFFFFFFFFFFFFFFFFFFFFFFFFFFFFFFFFFFFFFFFF
@FS10000125:26:BPA73017-1023:1:1101:16390:1930 1:N:0:7
TGGACATAACTTCGTCGAGTACGCTCAATCTTATAGATCGGAAGA
+
FFFFFFFFFFFFFFFFFFFFFFFFFFFFFFFFFFFFFFFFFFFFF
@FS10000125:26:BPA73017-1023:1:1101:1830:1940 1:N:0:7
GTGCCAACTTCGTCGAGTACGCTCAAAAGGTCAGATCGGAAGAGC
+
FFFFFFFFFFFFFFFFFFFFFFFFFFFFFFFFFFFFFFFFFFFFF
@FS10000125:26:BPA73017-1023:1:1101:2380:1940 1:N:0:7
GCGTTAACTTCGTCGAGTACGCTCAAGTCAATAGATCGGAAGAGC
+
FFFFFFFFFFFFFFFFFFFFFFFFFFFFFFFFFFFFFFFFFFFFF
@FS10000125:26:BPA73017-1023:1:1101:3300:1940 1:N:0:7
GCGGCAACTTCGTCGAGTACGCTCAAACATATAGATCGGAAGAGC
+
FFFFFFFFFFFFFFFFFFFFFFFFFFFFFFFFFFFFFFFFFFFFF
@FS10000125:26:BPA73017-1023:1:1101:7440:1940 1:N:0:7
TCGCCAACTTCGTCGAGTACGCTCAAAATTGAAGATCGGAAGAGC
+
FFFFFFFFFFFFFFFFFFFFFFFFFFFFFFFFFFFFFFFFFFFFF
@FS10000125:26:BPA73017-1023:1:1101:7850:1940 1:N:0:7
TTGACTGGACTTCGTCGAGTACGCTCAATAATCCAGATCGGAAGA
+
FFFFFFFFFFFFFFFFFFFFFFFFFFFFFFFFFFFFFFFFFFFFF
@FS10000125:26:BPA73017-1023:1:1101:10060:1940 1:N:0:7
TGGCAAACTTCGTCGAGTACGCTCAAAAGTCCAGATCGGAAGAGC
+
FFFFFFFFFFFFFFFFFFFFFFFFFFFFFFFFFFFFFFFFFFFFF
@FS10000125:26:BPA73017-1023:1:1101:10250:1940 1:N:0:7
GGGCCAACTTCGTCGAGTACGCTCAAGTAAGGAGATCGGAAGAGC
+
FFFFFFFFFFFFFFFFFFFFFFFFFFFFFFFFFFFFFFFFFFFFF
@FS10000125:26:BPA73017-1023:1:1101:10510:1940 1:N:0:7
TTGTTAACTTCGTCGAGTACGCTCAAGTAGATAGATCGGAAGAGC
+
FFFFFFFFFFFFFFFFFFFFFFFFFFFFFFFFFFFFFFFFFFFFF
@FS10000125:26:BPA73017-1023:1:1101:13310:1940 1:N:0:7
ACGGGAAACTTCGTCGAGTACGCTCAATAAATGAGATCGGAAGAG
+
FFFFFFFFFFFFFFFFFFFFFFFFFFFFFFFFFFFFFFFFFFFFF
@FS10000125:26:BPA73017-1023:1:1101:13650:1940 1:N:0:7
GCGGCAACTTCGTCGAGTACGCTCAAAATTGTAGATCGGAAGAGC
+
FFFFFFFFFFFFFFFFFFFFFFFFFFFFFFFFFFFFFFFFFFFFF
@FS10000125:26:BPA73017-1023:1:1101:15080:1940 1:N:0:7
TTGACCAACTTCGTCGAGTACGCTCAACCCTAGAGATCGGAAGAG
+
FFFFFFFFFFFFFFFFFFFFFFFFFFFFFFFFFFFFFFFFFFFFF
@FS10000125:26:BPA73017-1023:1:1101:1010:1950 1:N:0:7
TTGCACAACTTCGTCGAGTACGCTCAAAAAGCAAGATCGGAAGAG
+
:FFFFFFFFFFFFFFFFFFFFFFFFFFFFFFFFFFFFFFFFFFFF
@FS10000125:26:BPA73017-1023:1:1101:1700:1950 1:N:0:7
TCGGCAACTTCGTCGAGTACGCTCAAAAGTATAGATCGGAAGAGC
+
FFFFFFFFFFFFFFFFFFFFFFFFFFFFFFFFFFFFFFFFFFFFF
@FS10000125:26:BPA73017-1023:1:1101:3090:1950 1:N:0:7
TGGCTAACTTCGTCGAGTACGCTCAAGACTTATGATCGGAAGAGC
+
FFFF,FF::FF,F:,F:F:,,F,,,F:::,FF,,F::,FFF:F,F
@FS10000125:26:BPA73017-1023:1:1101:4300:1950 1:N:0:7
TGGAGAACTTCGTCGAGTACGCTCAATCTCGCAGATCGGAAGAGC
+
FFFFFFFFFFFFFFFFFFFFFFFFFFFFFFFFFFFFFFFFFFFFF
@FS10000125:26:BPA73017-1023:1:1101:5110:1950 1:N:0:7
TGCTCGTCGAGTACGCTCAATAAATAAGATCGGAAGAGCACACGT
+
FFFFFFFFFFFFFFFFFFFFFFFFFFFFFFFFFFFFFFFFFFFFF
@FS10000125:26:BPA73017-1023:1:1101:6770:1950 1:N:0:7
CCGTGAACTTCGTCGAGTACGCTCAATTGTGCAGATCGGAAGAGC
+
FFFFFFFFFFFFFFFFFFFFFFFFFFFFFFFFFFFFFFFFFFFFF
@FS10000125:26:BPA73017-1023:1:1101:7180:1950 1:N:0:7
CCGCTAACTTCGTCGAGTACGCTCAAATGATAAGATCGGAAGAGC
+
FFFFFFFFFFFFFFFFFFFFFFFFFFFFFFFFFFFFFFFFFFFFF
@FS10000125:26:BPA73017-1023:1:1101:7390:1950 1:N:0:7
TTGTTAAACTTCGTCGAGTACGCTCAATACAACAGATCGGAAGAG
+
FFFFFFFFFFFFFFFFFFFFFFFFFFFFFFFFFFFFFFFFFFFFF
@FS10000125:26:BPA73017-1023:1:1101:7790:1950 1:N:0:7
TTACCTAACTTCGTCGAGTACGCTCTATAATCCAGATCGCAAGAG
+
,F,,,FFFFFFF,:F:F:FF:F,:,,FFFFF:FF,FFFF,F,,F:
@FS10000125:26:BPA73017-1023:1:1101:8650:1950 1:N:0:7
TTGACTGGACTTCGTCGAGTACGCTCAAGGGGATAGATCGGAAGA
+
FFFFFFFFFFFFFFFFFFFFFFFFFFFFFFFFFFFFFFFFFFFFF
@FS10000125:26:BPA73017-1023:1:1101:8950:1950 1:N:0:7
TCGGGATCTTCGTCGAGTACGCTCAAGACGAAAGATCGGAAGAGC
+
FFFFFFFFFFFFFFFFFFFFFFFFFFFFFFFFFFFFFFFFFFFFF
@FS10000125:26:BPA73017-1023:1:1101:8980:1950 1:N:0:7
CCGTTAACTTCGTCGAGTACGCTCAAAGATTCAGATCGGAAGAGC
+
,FF,:FFFFFFFFFFFFFFFFFFFFF,,F,:FFFFFFFFFFFFFF
@FS10000125:26:BPA73017-1023:1:1101:9290:1950 1:N:0:7
TCTCATAACTTCGTCGAGTACGCTCAACAGAAAAGATCGGAAGAG
+
:F:FFFFFFFFFFFFF:FFFF:FFFFFFFFFFFFFFFFFFFFFFF
@FS10000125:26:BPA73017-1023:1:1101:9940:1950 1:N:0:7
TCTGCAACTTCGTCGAGTACGCTCAAATCAATAGATCGGAAGAGC
+
FFFFFFFFFFFFFFFFFFFFFFFFFFFFFFFFFFFFFFFFFFFFF
@FS10000125:26:BPA73017-1023:1:1101:10720:1950 1:N:0:7
TTGAAAACTTCGTCGAGTACGCTCAAATGTTGAGATCGGAAGAGC
+
FFFFFFFFFFFFFFFFFFFFFFFFFFFFFFFFFFFFFFFFFFFFF
@FS10000125:26:BPA73017-1023:1:1101:10990:1950 1:N:0:7
CCGTGAACTTCGTCGAGTACGCTCAAGATATCAGATCGGAAGAGC
+
FFFFFFFFFFFFFFFFFFFFFFFFFFFFFFFFFFFFFFFFFFFFF
@FS10000125:26:BPA73017-1023:1:1101:11080:1950 1:N:0:7
AAGCTGACTTCGTCGAGTACGCTCAACCTGTTAGAATCGGAAGAG
+
:FF:FFFFFFFFFFFFFFFFFFF:FFF:FF,F,F:,FFFFF:FF:
@FS10000125:26:BPA73017-1023:1:1101:11730:1950 1:N:0:7
GGGTAAACTTCGTCGAGTACGCTCAAGTTCCTAGATCGGAAGAGC
+
FFFFFFFFFFFFFFFFFFFFFFFFFFFFFFFFFFFFFFFFFFFFF
@FS10000125:26:BPA73017-1023:1:1101:11790:1950 1:N:0:7
TTGCAAACTTCGTCGAGTACGCTCAATTTGAAAGATCGGAAGAGC
+
FFFFFFFFFFFFFFFFFFFFFFFFFFFFFFFFFFFFFFFFFFFFF
@FS10000125:26:BPA73017-1023:1:1101:12380:1950 1:N:0:7
TCGGAACTTCGTCGAGTACGCTCAAAAACTAAGATCGGAAGAGCA
+
FF,::FFFFFFFFFF:FFFFFF:FFFFF:FFF:FFFFFFFFFFFF
@FS10000125:26:BPA73017-1023:1:1101:13410:1950 1:N:0:7
CGCCAAACTTCGTCGAGTACGCTCAATTGAATAGATCGGAAGAGC
+
FFFFFFFFFFFFFFFFFFFFFFFFFFFFFFFFFFFFFFFFFFFFF
@FS10000125:26:BPA73017-1023:1:1101:13800:1950 1:N:0:7
TGTTCAACTTCGTCGAGTACGCTCAAGTGTTCAGATCGGAAGAGC
+
FFFFFFFFFFFFFFFFFFFFFFFFFFFFFFFFFFFFFFFFFFFFF
@FS10000125:26:BPA73017-1023:1:1101:15000:1950 1:N:0:7
AGGGAAACTTCGTCGAGTACGCTCAAAGGATTAGATCGGAAGAGC
+
FFFFFFFFFFFFFFFFFFFFFFFFFFFFFFFFFFFFFFFFFFFFF
@FS10000125:26:BPA73017-1023:1:1101:15210:1950 1:N:0:7
TGGTCAACTTCGTCGAGTACGCTCAAGTTTCAAGATCGGAAGAGC
+
FFFFFFFFFFFFFFFFFFFFFFFFFFFFFFFFFFFFFFFFFFFFF
@FS10000125:26:BPA73017-1023:1:1101:2400:1960 1:N:0:7
TTGGGAACTTCGTCGAGTACGCTCAATCTGTAAGATCGGAAGAGC
+
FFFFFFFFFFFFFFFFFFFFFFFFFFFFFFFFFFFFFFFFFFFFF
@FS10000125:26:BPA73017-1023:1:1101:3110:1960 1:N:0:7
CTGAAAACTTCGTCGAGTACGCTCAAAGAAAAAGATCGGAAGAGC
+
FFFFFFFFFFFFFFFFFFFFFFFFFFFFFFFFFFFFFFFFFFFFF
@FS10000125:26:BPA73017-1023:1:1101:3920:1960 1:N:0:7
TTGTAAACTTCGTCGAGTACGCTCAATGTGCGAGATCGGAAGAGC
+
FFFFFFFFFFFFFFFFFFFFFFFFFFFFFFFFFFFFFFFFFFFFF
@FS10000125:26:BPA73017-1023:1:1101:3950:1960 1:N:0:7
GCGTCAACTTCGTCGAGTACGCTCAATACATTAGATCGGAAGAGC
+
FFFFFFFFFFFFFFFFFFFFFFFFFFFFFFFFFFFFFFFFFFFFF
@FS10000125:26:BPA73017-1023:1:1101:4190:1960 1:N:0:7
TTGACTGGACTTCGTCGAGTACGCTCAATCCAAAAGATCGGAAGA
+
FFFFFFFFFFFFFFFFFFFFFFFFFFFFFFFFFFFFFFFFFFFFF
@FS10000125:26:BPA73017-1023:1:1101:4310:1960 1:N:0:7
TCGCCAACTTCGTCGAGTACGCTCAAATATACAGATCGGAAGAGC
+
FF:FFFFFFFFFFFFFFFFFFFFFFFFFFFFFFFFFFFFFFFFFF
@FS10000125:26:BPA73017-1023:1:1101:5580:1960 1:N:0:7
TTGAACTTCGTCGAGTACGCTCAAAGAAAAAGATCGGAAGAGCAC
+
FFFFFFFFFFFFFFFFFFFFFFFFFFFFFFFFFFFFFFFFFFFFF
@FS10000125:26:BPA73017-1023:1:1101:5720:1960 1:N:0:7
GGGAAAACTTCGTCGAGTACGCTCAAGTTTGAAGATCGGAAGAGC
+
FFFFFFFFFFFFFFFFFFFFFFFFFFFFFFFFFFFFFFFFFFFFF
@FS10000125:26:BPA73017-1023:1:1101:6810:1960 1:N:0:7
GCGCAAACTTCGTCGAGTACGCTCAATCACCCAGATCGGAAGAGC
+
FFFFFFFFFFFFFFFFFFFFFFFFFFFFFFFFFFFFFFFFFFFFF
@FS10000125:26:BPA73017-1023:1:1101:7000:1960 1:N:0:7
TTTACCCAACTTCGTCGAGTACGCTCAACACTAAAGATCGGAAGA
+
FFFFFFFFFFFFFFFFFFFFFFFFFFFFFFFFFFFFFFFFFFFFF
@FS10000125:26:BPA73017-1023:1:1101:7630:1960 1:N:0:7
GCGCAAACTTCGTCGAGTACGCTCAACCTAAAAGATCGGAAGAGC
+
FFFFFFFFFFFFFFFFFFFFFFFFFFFFFFFFFFFFFFFFFFFFF
@FS10000125:26:BPA73017-1023:1:1101:7690:1960 1:N:0:7
TTGTCAACTTCGTCGAGTACGCTCAATTATGTAGATCGGAAGAGC
+
FFFFFFFFFFFFFFFFFFFFFFFFFFFFFFFFFFFFFFFFFFFFF
@FS10000125:26:BPA73017-1023:1:1101:8300:1960 1:N:0:7
TTTAGGGAACTTCGTCGAGTACGCTCAATAGGAAAGATCGGAAGA
+
FFFFFFFFFFFFFFFFFFFFFFFFFFFFFFFFFFFFFFFFFFFFF
@FS10000125:26:BPA73017-1023:1:1101:9140:1960 1:N:0:7
GCGGCAACTTCGTCGAGTACGCTCAACTCATTAGATCGGAAGAGC
+
FFFFFFFFFFFFFFFFFFFFFFFFFFFFFFFFFFFFFFFFFFFFF
@FS10000125:26:BPA73017-1023:1:1101:9240:1960 1:N:0:7
TCGCTTAACTTCGTCGAGTACGCTCAACACCGGAGATCGGAAGAG
+
FFFFFFFFFFFFFFFFFFFFFFFFFFFFFFF:FFFFFFFFFFFFF
@FS10000125:26:BPA73017-1023:1:1101:9720:1960 1:N:0:7
TCGCAAACTTCGTCGAGTACGCTCAACCGTTAAGATCGGAAGAGC
+
FFFFFFFFFFFFFFFFFFFFFFFFFFFFFFFFFFFFFFFFFFFFF
@FS10000125:26:BPA73017-1023:1:1101:11380:1960 1:N:0:7
TCGTAAACTTCGTCGAGTACGCTCAACTGAGTAGATCGGAAGAGC
+
FFFFFFFFFFFFFFFFFFFFFFFFFFFFFFFFFFFFFFFFFFFFF
@FS10000125:26:BPA73017-1023:1:1101:11470:1960 1:N:0:7
AAGCTGACTTCGTCGAGTACGCTCAACCTGTTAGAATCGGAAGAG
+
FFFFFFFFFFFFFFFFFFFFFFFFFFFFFFFFFFFFFFFFFFFFF
@FS10000125:26:BPA73017-1023:1:1101:13350:1960 1:N:0:7
GGGGAAACTTCGTCGAGTACGCTCAAGTTACGAGATCGGAAGAGC
+
FFFFFFFFFFFFFFFFFFFFFFFFFFFFFFFFFFFFFFFFFFFFF
@FS10000125:26:BPA73017-1023:1:1101:13400:1960 1:N:0:7
TCGTCAACTTCGTCGAGTACGCTCAAGGGTAAAGATCGGAAGAGC
+
FFFFFFFFFFFFFFFFFFFFFFFFFFFFFFFFFFFFFFFFFFFFF
@FS10000125:26:BPA73017-1023:1:1101:13810:1960 1:N:0:7
GCGCAGAACTTCGTCGAGTACGCTCAACCAATGAGATCGGAAGAG
+
FFFFFFFFFFFFFFFFFFFFFFFFFFFFFFFFFFFFFFFFFFFFF
@FS10000125:26:BPA73017-1023:1:1101:14070:1960 1:N:0:7
TCGTCAACTTCGTCGAGTACGCTCAAATGGACAGATCGGAAGAGC
+
FFFFFFFFFFFFFFFFFFFFFFFFFFFFFFFFFFFFFFFFFFFFF
@FS10000125:26:BPA73017-1023:1:1101:14090:1960 1:N:0:7
TTGTATAACTTCGTCGAGTACGCTCAATCAATTAGATCGGAAGAG
+
:FFFFFFFFFFFFFFFFFFFFFFFFFFFFFFFFFFFFFFFFFFFF
@FS10000125:26:BPA73017-1023:1:1101:14750:1960 1:N:0:7
GCGGTAACTTCGTCGAGTACGCTCAAGATTCGAGATCGGAAGAGC
+
,FFFFFFFFFFFFFFFFFFFFFFFFF:FFFFFFFFFFFFFFFFFF
@FS10000125:26:BPA73017-1023:1:1101:15210:1960 1:N:0:7
TGGTCAACTTCGTCGAGTACGCTCAAGTTTCAAGATCGGAAGAGC
+
FFFFFFFFFFFFFFFFFFFFFFFFFFFFFFFFFFFFFFFFFFFFF
@FS10000125:26:BPA73017-1023:1:1101:16400:1960 1:N:0:7
TTGTTTAACTTCGTCGAGTACGCTCAAGATGACAGATCGGGAAGA
+
FFFFFFFFFFFFFFFFFFFFFFFFFFFFFFFFFFFFFFFFFFFFF
@FS10000125:26:BPA73017-1023:1:1101:1090:1970 1:N:0:7
GGGAAAACTTCGTCGAGTACGCTCAATGGAAAAGATCGGAAGAGC
+
FFFFFFFFFFFFFFFFFFFFFFFFFFFFFFFFFFFFFFFFFFFFF
@FS10000125:26:BPA73017-1023:1:1101:1230:1970 1:N:0:7
GGGGAGAGCTTCGTCGAGTACGCTCAAGATAGCAGATCGGAAGAG
+
FFFFFFFFFFFFFFFFFFFFFFFFFFFFFFFFFFFFFFFFFFFFF
@FS10000125:26:BPA73017-1023:1:1101:2260:1970 1:N:0:7
TCGAACTTCGTCGAGTACGCTCAATATGTTAGATCGGAAGAGCAC
+
FF:FFFFFFFFFFFFFFFFF:FFFFFFFFFFFFFFFFFFFFFFFF
@FS10000125:26:BPA73017-1023:1:1101:3000:1970 1:N:0:7
GCCTCAAACTTCGTCGAGTACGCTCAACCCTTGAGATCGGAAGAG
+
FFF:FF,F:,FFFFF:FFFFFFF:F,FFFFFFFFFF:F:FFFFFF
@FS10000125:26:BPA73017-1023:1:1101:3860:1970 1:N:0:7
TTTCAGAACTTCGTCGAGTACGCTCTTAACTTCGTCGAGTACGCT
+
FFFFFFFFFFFFFFFFFFFFFFFFFFFFFFFFFFFFFFFFFFFFF
@FS10000125:26:BPA73017-1023:1:1101:4130:1970 1:N:0:7
TAGTTAACTTCGTCGAGTACGCTCAATCAGAAAGATCGGAAGAGC
+
FFFFFFFFFFFFFFFFFFFFFFFFFFFFFFFFFFFFFFFFFFFFF
@FS10000125:26:BPA73017-1023:1:1101:4180:1970 1:N:0:7
GTTAGAGAACTTCGTCGAGTACGCTCAATTAGGTAGATCGGAAGA
+
,,:FFFF:FF,:FF:F,FF:FFFFFFFFFF,,F,FF:FF:F:FFF
@FS10000125:26:BPA73017-1023:1:1101:4220:1970 1:N:0:7
TCCTACTAACTTCGTCGAGTACGCTCAACCCCTGAGATCGGAAGA
+
FFFFFFFFFFFFFFFFFFFFFFFFFFFFFFFFFFFFFFFFFFFFF
@FS10000125:26:BPA73017-1023:1:1101:4770:1970 1:N:0:7
TGGTTAACTTCGTCGAGTACGCTCAATAGAACAGATCGGAAGAGC
+
FFFFFFFFFFFFFFFFFFFFFFFFFFFFFFFFFFFFFFFFFFFFF
@FS10000125:26:BPA73017-1023:1:1101:5090:1970 1:N:0:7
CAGATAACTTCGTCGAGTACGCTCAAATGTTAAGATCGGAAGAGC
+
FFFFFFFFFFFFFFFFFFFFFFFFFFFFFFFFFFFFFFFFFFFFF
@FS10000125:26:BPA73017-1023:1:1101:5180:1970 1:N:0:7
TTGCAGAACTTCGTCGAGTACGCTCAAAAGTATAGATCGGAAGAG
+
FFFFFFFFFFFFFFFFFFFFFFFFFFFFFFFFFFFFFFFFFFFFF
@FS10000125:26:BPA73017-1023:1:1101:5250:1970 1:N:0:7
TAGTAAACTTCGTCGAGTACGCTCAACATGTTAGATCGGAAGAGC
+
FFFFFFFFFFFFFFFFFFFFFFFFFFFFFFFFFFFFFFFFFFFFF
@FS10000125:26:BPA73017-1023:1:1101:6420:1970 1:N:0:7
TCGCAAACTTCGTCGAGTACGCTCAACATAAAAGATCGGAAGAGC
+
FFFFFFFFFFFFFFFFFFFFFFFFFFFFFFFFFFFFFFFFFFFFF
@FS10000125:26:BPA73017-1023:1:1101:8560:1970 1:N:0:7
TCGACTGGACTTTCGTCGAGTACGCTCAAGAATAAAGATCGGAAG
+
FFFFFFFFFFFFFFFFFFFFFFFFFFFFFFFFFFFFFFFFFFFFF
@FS10000125:26:BPA73017-1023:1:1101:8700:1970 1:N:0:7
TCGAGAACTTCGTCGAGTACGCTCAATATGAAAGATCGGAAGAGC
+
,F:FFFFFFFFFFFFFFFFFFFFFFFFFFFFFFFFFFFFFFFFFF
@FS10000125:26:BPA73017-1023:1:1101:9520:1970 1:N:0:7
TCGACGGAACTTCGTCGAGTACGCTCAATATTATAGATCGGAAGA
+
FFFFFFFFFFFFFFFFFFFFFFFFFFFFFFFFFFFFFFFFFFFFF
@FS10000125:26:BPA73017-1023:1:1101:10560:1970 1:N:0:7
TAGGAACTTCGTCGAGTACGCTCAAAAAAAGAGATCGGAAGAGCA
+
FFFFFFFFFFFFFFFFFFFFFFFFFFFFFFFFFFFFFFFFFFFFF
@FS10000125:26:BPA73017-1023:1:1101:10630:1970 1:N:0:7
TGGCTTAACTTCGTCGAGTACGCTCAAATGAAAAGATCGGAAGAG
+
FFFFFFFFFFFFFFFFFFFFFFFFFFFFFFFFFFFFFFFFFFFFF
@FS10000125:26:BPA73017-1023:1:1101:11430:1970 1:N:0:7
GCGCAGCTTCGTCGAGTACGCTCAAAAGGAGAGATCGGAAGAGCA
+
,FFFFFFFFFFFFFFFFFFFFFFF:FFFFFFFFFFFFFFFFFFFF
@FS10000125:26:BPA73017-1023:1:1101:12050:1970 1:N:0:7
TAGTAACTTCGTCGAGTACGCTCAATAATGTAGATCGGAAGAGCA
+
FFFFFFFFFFFFFFFFFFFFFFFFFFFFFFFFFFFFFFFFFFFFF
@FS10000125:26:BPA73017-1023:1:1101:12310:1970 1:N:0:7
TTTATTTAACTTCGTCGAGTACGCTCAAGTTAGGAGATCGGAAGA
+
FFFFFFFFFFFFFFFFFFFFFFFFFFFFFFFFFFFFFFFFFFFFF
@FS10000125:26:BPA73017-1023:1:1101:12400:1970 1:N:0:7
AAGGTAACTTCGTCGAGTACGCTCAAACAACCAGATCGGAAGAGC
+
FFFFFFFFFFFFFFFFFFFFFFFFFFFFFFFFFFFFFFFFFFFFF
@FS10000125:26:BPA73017-1023:1:1101:13570:1970 1:N:0:7
TCGTTAACTTCGTCGAGTACGCTCAACCAAAAAGATCGGAAGAGC
+
FFFFFFFFFFFFFFFFFFFFFFFF:FFFF,FFFFFFFFFFFFFFF
@FS10000125:26:BPA73017-1023:1:1101:14370:1970 1:N:0:7
GCCTTAACTTCGTCGAGTACGCTCAATGAGTTAGATCGGAAGAGC
+
FFFFFFFFFFFFFFFFFFFFFFFFFFFFFFFFFFFFFFFFFFFFF
@FS10000125:26:BPA73017-1023:1:1101:14960:1970 1:N:0:7
GGGTTACCTTCGTCGAGTACGCTCAAGGTCGAAGATCGGAAGAGC
+
FFFFFFFFFFFFFFFFFFFFFFFFFFFFFFFFFFFFFFFFFFFFF
@FS10000125:26:BPA73017-1023:1:1101:15190:1970 1:N:0:7
CAGGAACTTCGTCGAGTACGCTCAAGCCTGAAGATCGGAAGAGCA
+
FF:::FFFF::FF:FFFF::F::FF::F::FFF,FFFFFFFF:F,
@FS10000125:26:BPA73017-1023:1:1101:15880:1970 1:N:0:7
GCGGGAGCTTCGTCGAGTACGCTCAATTCAGCAGATCGGAAGAGC
+
FFFFFFFFFFFFFFFFFFFFFFFFFFFFFFFFFFFFFFFFFFFFF
@FS10000125:26:BPA73017-1023:1:1101:15920:1970 1:N:0:7
TTGACTGGACTTCGTCGAGTACGCTCAAATAACTAGATCGGAAGA
+
FFFFFFFFFFFFFFFFFFFFFFFFFFFFFFFFFFFFFFFFFFFFF
@FS10000125:26:BPA73017-1023:1:1101:16040:1970 1:N:0:7
CCGGCAACTTCGTCGAGTACGCTCAAGAAATGAGATCGGAAGAGC
+
FFFFFFFFFFFFFFFFFFFFFFFFFFFFFFFFFFFFFFFFFFFFF
@FS10000125:26:BPA73017-1023:1:1101:16320:1970 1:N:0:7
TTGACTGGACTTCGTCGAGTACGCTCAAGTGATGAGATCGGAAGA
+
FFFFFFFFFFFFFFFFFFFFFFFFFFFFFFFFFFFFFFFFFFFFF
@FS10000125:26:BPA73017-1023:1:1101:16350:1970 1:N:0:7
GTTAACTAACTTCGTCGAGTACGCTCAATATGAAAGATCGGAAGA
+
FFFFFFFFFFFFFFFFFFFFFFFFFFFFFFFFFFFFFFFFFFFFF
@FS10000125:26:BPA73017-1023:1:1101:1880:1980 1:N:0:7
TCGTAATCTTCGTCGAGTACGCTCAACCCAGAAGATCGGAAGAGC
+
FFFFFFFFFFFFFFFFFFFFFFFFFFFFFFFFFFFFFFFFFFFFF
@FS10000125:26:BPA73017-1023:1:1101:2700:1980 1:N:0:7
TTGGAAACTTCGTCGAGTACGCTCAACTCTGAAGATCGGAAGAGC
+
FFFFFFFFFFFFFFFFFFFFFFFFFFFFFFFFFFFFFFFFFFFFF
@FS10000125:26:BPA73017-1023:1:1101:3110:1980 1:N:0:7
TTGAACAACTTCGTCGAGTACGCTCAATGAGTCAGATCGGAAGAG
+
FFFFFFFFFFFFFFFFFFFFFFFFFFFFFFFFFFFFFFFFFFFFF
@FS10000125:26:BPA73017-1023:1:1101:3230:1980 1:N:0:7
CGGCTTGAACTTCGTCGAGTACGCTCAATATCCTAGATCGGAAGA
+
:FFFFFFFFFFFFFFFFFFFFFFFFFFFFFFFFFFFFFFFFFFFF
@FS10000125:26:BPA73017-1023:1:1101:4030:1980 1:N:0:7
GTGTCAACTTCGTCGAGTACGCTCAACTTGTTAGATCGGAAGAGC
+
FFFFFFFFFFFFFFFFFFFFFFFFFFFFFFFFFFFFFFFFFFFFF
@FS10000125:26:BPA73017-1023:1:1101:4500:1980 1:N:0:7
GCGCCAACTTCGTCGAGTACGCTCAAATTTTTAGATCGGAAGAGC
+
FFFFFFFFFFFFFFFFFFFFFFFFFFFFFFFFFFFFFFFFFFFFF
@FS10000125:26:BPA73017-1023:1:1101:4860:1980 1:N:0:7
CTGAAAACTTCGTCGAGTACGCTCAAGTTGAAAGATCGGAAGAGC
+
FFFFFFFFFFFFFFFFFFFFFFFFFFFFFFFFFFFFFFFFFFFFF
@FS10000125:26:BPA73017-1023:1:1101:5200:1980 1:N:0:7
GAGACAACTTCGTCGAGTACGCTCAAGTTGTTAGATCGGAAGAGC
+
FFFFFFFFFFFFFFFFFFFFFFFFFFFFFFFFFFFFFFFFFFFFF
@FS10000125:26:BPA73017-1023:1:1101:5370:1980 1:N:0:7
GCGGGAACTTCGTCGAGTACGCTCAAAGTTAGAGATCGGAAGAGC
+
:F,:FFFFFFFFFFFFFFFFFFFFFFFFFFFFF:FFFFFFFFFFF
@FS10000125:26:BPA73017-1023:1:1101:5460:1980 1:N:0:7
TGGCAAACTTCGTCGAGTACGCTCAACATATAAGATCGGAAGAGC
+
FFFFFFFFFFFFFFFFFFFFFFFFFFFFFFFFFFFFFFFFFFFFF
@FS10000125:26:BPA73017-1023:1:1101:6020:1980 1:N:0:7
TTGACAACTTCGTCGAGTACGTTCAACAAACCAGATCGGAAGAGC
+
FFFFFFFFFFFFFFFFFFFFFFFFFFFFFFFFFFFFFFFFFFFFF
@FS10000125:26:BPA73017-1023:1:1101:6760:1980 1:N:0:7
GGGGGAACTTCGTCGAGTACGCTCAAGTTTAAAGATCGGAAGAGC
+
FFFFFFFFFFFFFFFFFFFFFFFFFFFFFFFFFFFFFFFFFFFFF
@FS10000125:26:BPA73017-1023:1:1101:6780:1980 1:N:0:7
TTTCTAACTTCGTCGAGTACGCTCAAGAGTATAGATCGGAAGAGC
+
FFFFFFFFFFFFFFFFFFFFFFFFFFFFFFFFFFFFFFFFFFFFF
@FS10000125:26:BPA73017-1023:1:1101:8860:1980 1:N:0:7
CCGAAACTTCGTCGAGTACGCTCAATAATTTAGATCGGAAGAGCA
+
FFFFFFFFFFFFFFFFFFFFFFFFFFFFFFFFFFFFFFFFFFFFF
@FS10000125:26:BPA73017-1023:1:1101:9320:1980 1:N:0:7
TCCCTTAACTTCGTCGAGTACGCTCAAGCGTTAAGATCGGAAGAG
+
FFFFFFFFFFFFFFFFFFFFFFFFFFFFFFFFFFFFFFFFFFFFF
@FS10000125:26:BPA73017-1023:1:1101:9680:1980 1:N:0:7
TCGGACAACTTCGTCGAGTACGCTCAACTGCAAAGATCGGAAGAG
+
FFFFFFFFFFFFFFFFFFFFFFFFFFFFFFFFFFFFFFFFFFFFF
@FS10000125:26:BPA73017-1023:1:1101:10740:1980 1:N:0:7
TTGACTGGACTTCGTCGAGTACGCTCAACCCATTAGATCGGAAGA
+
FFFFFFFFFFFFFFFFFFFFFFFFFFFFFFFFFFFFFFFFFFFFF
@FS10000125:26:BPA73017-1023:1:1101:10850:1980 1:N:0:7
GCGGAAACTTCGTCGAGTACGCTCAATGCATCAGATCGGAAGAGC
+
:FFFFFFFFFFFFFFFFFFFFFFFFFFFFFFFFFFFFFFFFFFFF
@FS10000125:26:BPA73017-1023:1:1101:10910:1980 1:N:0:7
TCGTGAAACTTCGTCGAGTACGCTCAAATAAGAAGATCGGAAGAG
+
FFFFFFFFFFFFFFFFFFFFFFFFFFFFFFFFFFFFFFFFFFFFF
@FS10000125:26:BPA73017-1023:1:1101:11460:1980 1:N:0:7
TCACAAAACTTCGTCGAGTACGCTCAAAGTTGGAGATCGGAAGAG
+
FFFFFFFFFFFFFFFFFFFFFFFFFFFFFFFFFFFFFFFFFFFFF
@FS10000125:26:BPA73017-1023:1:1101:12120:1980 1:N:0:7
TCAACTTCGTCGAGTACGCTCAAGGGAATAGATCGGAAGAGCACA
+
FFFFFFFFFFFFFFFFFFFFFFFFFFFFFFFFFFFFFFFFFFFFF
@FS10000125:26:BPA73017-1023:1:1101:12230:1980 1:N:0:7
GCGCTAAACTTCGTCGAGTACGCTCAAGGAGAAAGATCGGAAGAG
+
FFFFFFFFFFFFFFFFFFFFFFFFFFFFFFFFFFFFFFFFFFFFF
@FS10000125:26:BPA73017-1023:1:1101:12350:1980 1:N:0:7
GCGGAAACTTCGTCGAGTACGCTCAAATGGAGAGATCGGAAGAGC
+
FFFFFFFFFFFFFFFFFFFFFFFFFFFFFFFFFFFFFFFFFFFFF
@FS10000125:26:BPA73017-1023:1:1101:13090:1980 1:N:0:7
ACCCCGGAACTTCGTCGAGTACGCTCAAGGGGAGAGATCGGAAGA
+
FFFFFFFFFFFFFFFFFFFFFFFFFFFFFFFFFFFFFFFFFFFFF
@FS10000125:26:BPA73017-1023:1:1101:14400:1980 1:N:0:7
TCGTTAACTTCGTCGAGTACGCTCAAGTGAAAAGATCGGAAGAGC
+
FFFFFFFFFFFFFFFFFFFFFFFFFFFFFFFFFFFFFFFFFFFFF
@FS10000125:26:BPA73017-1023:1:1101:14450:1980 1:N:0:7
CCTATAACTTCGTCGAGTACGCTCAAGACTCAAGATCGGAAGAGC
+
FFFFFFFFFFFFFFFFFFFFFFFFFFFFFFFFFFFFFFFFFFFFF
@FS10000125:26:BPA73017-1023:1:1101:15020:1980 1:N:0:7
GGGTGAACTTCGTCGAGTACGCTCAAACTGTCAGATCGGAAGAGC
+
FFFFFFFFFFFFFFFFFFFFFFFFFFFFFFFFFFFFFFFFFFFFF
@FS10000125:26:BPA73017-1023:1:1101:16310:1980 1:N:0:7
TCGGTCAACTTCGTCGAGTACGCTCAAAATGCCAGATCGGAAGAG
+
FFF,FFFFFFFFFFFFFFFFFFFFFFF,FF:F:FFFFFFFFFFFF
@FS10000125:26:BPA73017-1023:1:1101:16330:1980 1:N:0:7
TTGTCGCAACTTTCGTGTACGCTCAAATATAAAGATCGGAAGAGC
+
FF,FFFFFFFFFFFFFFFFFFFFFF:FFFFFFFFFFFFFFFFFFF
@FS10000125:26:BPA73017-1023:1:1101:1370:1990 1:N:0:7
TCGTTAACTTCGTCGAGTACGCTCAAGTCTAAAGATCGGAAGAGC
+
FFFFFFFF:FF,FF,F::F,,F::,FFFF,FFF:FFF,FFF:F,F
@FS10000125:26:BPA73017-1023:1:1101:1590:1990 1:N:0:7
GCGGGAACTTCGTCGAGTACGCTCAAGGGAATAGATCGGAAGAGC
+
FFFFFFFFFFFFFFFFFFFFFFFFFFFFFFFFFFFFFFFFFFFFF
@FS10000125:26:BPA73017-1023:1:1101:1690:1990 1:N:0:7
GGGGAAACTTCGTCGAGTACGCTCAACAAATAAGATCGGAAGAGC
+
FFFFFFFFFFFFFFFFFFFFFFFFFFFFFFFFFFFFFFFFFFFFF
@FS10000125:26:BPA73017-1023:1:1101:1710:1990 1:N:0:7
CCGAGAACTTCGTCGAGTACGCTCAAAAGACCAGATCGGAAGAGC
+
FFFF:F:FFFFFFFF,FFFFFFFFFFFFFFF:FFFFFFFFFFFFF
@FS10000125:26:BPA73017-1023:1:1101:1850:1990 1:N:0:7
TTGCTAACTTCGTCGAGTACGCTCAAAACATTAGATCGGAAGAGC
+
FFFFFFFFFFFFFFFFFFFFFFFFFFFFFFFFFFFFFFFFFFFFF
@FS10000125:26:BPA73017-1023:1:1101:2220:1990 1:N:0:7
GCGCAACTTCGTCGAGTACGCTCAAAATATAAGATCGGAAGAGCA
+
FFFFFFFFFFFFFFFFFFFFFFFFFFFFFFFFFFFFFFFFFFFFF
@FS10000125:26:BPA73017-1023:1:1101:2910:1990 1:N:0:7
GAGAGACGAACTTCGTCGAGTACGCTCAACTCATAAGATCGGAAG
+
FFFFFFFFFFFFFFFFFFFFFFFFFFFFFFFFFFFFFFFFFFFFF
@FS10000125:26:BPA73017-1023:1:1101:3170:1990 1:N:0:7
TTGTACGACTTCGTCGAGTACGCTCAACCAGAAAGATCGGAAGAG
+
FFFFFFFFFFFFFFFFFFFFFFFFFFFFFFFFFFFFFFFFFFFFF
@FS10000125:26:BPA73017-1023:1:1101:3710:1990 1:N:0:7
CCGTGAACTTCGTCGAGTACGCTCAAAACCTAAGATCGGAAGAGC
+
FFFFFFFFFFFFFFFFFFFFFFFFFFFFFFFFFFFFFFFFFFFFF
@FS10000125:26:BPA73017-1023:1:1101:4310:1990 1:N:0:7
TTGGAAACTTCGTCGAGTACGCTCAAACAAACAGATCGGAAGAGC
+
FFFFFFFFFFFFFFFFFFFFFFFFFFFFFFFFFFFFFFFFFFFFF
@FS10000125:26:BPA73017-1023:1:1101:5420:1990 1:N:0:7
TTGCCAAACTTCGTCGAGTACGCTCAAAGGTTCAGATCGGAAGAG
+
FFFFFFFFFFFFFFFFFFFFFFFFFFFFFFFFFFFFFFFFFFFFF
@FS10000125:26:BPA73017-1023:1:1101:5550:1990 1:N:0:7
TCGTCACCTAACTTCGTCGAGTACGCTCAACGTTAAAGATCGGAA
+
FFFFFFFFF:FFFFFFFFFFFFFFFFFFFFFFFFFFFFFFFFFFF
@FS10000125:26:BPA73017-1023:1:1101:5680:1990 1:N:0:7
TCTTCGTCGAGTACGCTCAAGTGTTCAGATCGGAAGAGCGCACGT
+
FFFFFFFFFFFFFFFFFFFFFFFFFFFFFFFFFFFFFFFFFFFFF
@FS10000125:26:BPA73017-1023:1:1101:5950:1990 1:N:0:7
TCGCTAACTTCGTCGAGTACGCTCAATAAATCAGATCGGAAGAGC
+
FFFFFFFFFFFFFFFFFFFFFFFFFFFFFFFFFFFFFFFFFFFFF
@FS10000125:26:BPA73017-1023:1:1101:6870:1990 1:N:0:7
TCTATGACTTCGTCGAGTACGCTCAAAAAGTAAGATCGGAAGAGC
+
FFFFFFFFFFFFFFFFFFFFFFFFFFFFFFFFFFFFFFFFFFFFF
@FS10000125:26:BPA73017-1023:1:1101:7190:1990 1:N:0:7
GCTGTTCAACTTCGTCGAGTACGCTCAAGCCTCAAGATCGGAAGA
+
FFFFFFFFFFFFFFFFFFFFFFFFFFFFFFFFFFFFFFFFFFFFF
@FS10000125:26:BPA73017-1023:1:1101:7480:1990 1:N:0:7
TCGGAAACTTCGTCGAGTACGCTCAAACGTGGAGATCGGAAGAGC
+
FFFFFFFFFFFFFFFFFFFFFFFFFFFFFFFFFFFFFFFFFFFFF
@FS10000125:26:BPA73017-1023:1:1101:10920:1990 1:N:0:7
CCGTTAACTTCGTCGAGTACGCTCAACTGTTTAGATCGGAAGAGC
+
FFFFFFFFFFFFFFFFFFFFFFFFFFFFFFFFFFFFFFFFFFFFF
@FS10000125:26:BPA73017-1023:1:1101:11260:1990 1:N:0:7
CGGAAAACTTCGTCGAGTACGCTCAATAATATAGATCGGAAGAGC
+
FFFFFFFFFFFFFFFFFFFFFFFFFFFFFFFFFFFFFFFFFFFFF
@FS10000125:26:BPA73017-1023:1:1101:11330:1990 1:N:0:7
GCTTGAACTTCGTCGAGTACGCTCAAGAGGATAGATCGGAAGAGC
+
FFFFFFFFFFFFFFFFFFFFFFFFFFFFFFFFFFFFFFFFFFFFF
@FS10000125:26:BPA73017-1023:1:1101:11720:1990 1:N:0:7
CCTACAACTTCGTCGAGTACGCTCAAAGTATGAGATCGGAAGAGC
+
FFFFFFFFFFFFFFFFFFFFFFFFFFFFFFFFFFFFFFFFFFFFF
@FS10000125:26:BPA73017-1023:1:1101:11750:1990 1:N:0:7
GCGGCAACTTCGTCGAGTACGCTCAAGGTAGAAGATCGGAAGAGC
+
,FF:FFFFFFFFFFF:FFFFFFFFFFFFFFFFFFFFFFFFFFFFF
@FS10000125:26:BPA73017-1023:1:1101:12860:1990 1:N:0:7
TTGCTTAACTTCGTCGAGTACGCTCAACGAATAAGATCGGAAGAG
+
FFFFFFFFFFFFFFFFFFFFFFFFFFFFFFFFFFFFFFFFFFFFF
@FS10000125:26:BPA73017-1023:1:1101:12990:1990 1:N:0:7
TCGGCAACTTCGTCGAGTACGCTCAATCTGGTAGATCGGAAGAGC
+
FFFFFFFFFFFFFFFFFFFFFFFFFFFFFFFFFFFFFFFFFFFFF
@FS10000125:26:BPA73017-1023:1:1101:13630:1990 1:N:0:7
TGGTAAACTTCGTCGAGTACGCTCAAACGGGTAGATCGGAAGAGC
+
FFFFFFFFFFFFFFFFFFFFFFFFFFFFFFFFFFFFFFFFFFFFF
@FS10000125:26:BPA73017-1023:1:1101:13780:1990 1:N:0:7
TCGAGAACTTCGTCGAGTACGCTCAATTATCGAGATCGGAAGAGC
+
FFFFFFFFFFFFFFFFFFFFFFFFFFFFFFFFFFFFFFFFFFFFF
@FS10000125:26:BPA73017-1023:1:1101:14800:1990 1:N:0:7
CCGACAACTTCGTCGAGTACGCTCAACTTACGAGATCGGAAGAGC
+
FFFFFFFFFFFFFFFFFFFFFFFFFFFFFFFFFFFFFFFFFFFFF
@FS10000125:26:BPA73017-1023:1:1101:14900:1990 1:N:0:7
GCGGCAACTTCGTCGAGTACGCTCAAGACTGAAGATCGGAAGAGC
+
FFFFFFFFFFFFFFFFFFFFFFFFFFFFFFFFFFFFFFFFFFFFF
@FS10000125:26:BPA73017-1023:1:1101:16000:1990 1:N:0:7
CCGCTAACTTCGTCGAGTACGCTCAACTTTAGTGATCGGAAGAGC
+
F,,F:F:::FF:FF,F:F,:FF:F,,:F:F::,:F:F,:F:,,F:
@FS10000125:26:BPA73017-1023:1:1101:1080:2000 1:N:0:7
TTGTCAACTTCGTCGAGTACGCTCAAGGAGACAGATCGGAAGAGC
+
FFFFFFFFFFFFFFFFFFFFFFFFFFFFFFFFFFFFFFFFFFFFF
@FS10000125:26:BPA73017-1023:1:1101:2340:2000 1:N:0:7
CCGTCAACTTCGTCGAGTACGCTCAAAGCACGAGATCGGAAGAGC
+
FF,FFFFFFFFFFFFFFFFFFFFFFFFFFFFFFFFFFFFFFFFFF
@FS10000125:26:BPA73017-1023:1:1101:2470:2000 1:N:0:7
CCTAACTTCGTCGAGTACGCTCAAATGTGGAGATCGGAAGAGCAC
+
F:FFFFFF:F:F:FF:FF:FFFFFFFFF:FFFF:FFFFFFFFFF,
@FS10000125:26:BPA73017-1023:1:1101:3090:2000 1:N:0:7
GCCTCAAACTTCGTCGAGTACGCTCAACCCTTGAGATCGGAAGAG
+
F,FFFFFFFFFFFFFFFFFFFFFFFFFFFFF,FFFFFFFFFFFFF
@FS10000125:26:BPA73017-1023:1:1101:4450:2000 1:N:0:7
TCGTTAACTTCGTCGAGTACGCTCAATTCTAAAGATCGGAAGAGC
+
FFFFFFFFFFFFFFFFFFFFFFFFFFFFFFFFFFFFFFFFFFFFF
@FS10000125:26:BPA73017-1023:1:1101:5340:2000 1:N:0:7
TAGTAAACTTCGTCGAGTGCGCTCAACATGTTAGATCGGAAGAGC
+
,FFFFFFFFFFFFFFFFFFFFFFFFFFFFFFFFFFFFFFFFFFFF
@FS10000125:26:BPA73017-1023:1:1101:5830:2000 1:N:0:7
TCGATTCAACTTCGTCGAGTACGCTCAATTAATAAGATCGGAAGA
+
F:F,,,,FFFFFFFFFFFFFFFFFFFFF,,,,,,FFFFFFFFFFF
@FS10000125:26:BPA73017-1023:1:1101:5910:2000 1:N:0:7
ACGAAGGAACTTCGTCGAGTACGCTCAAGTTATGAGATCGGAAGA
+
:FF::,:,::,,F::,F::,:F:F:,,FFFFF:FF:,::,:FFF,
@FS10000125:26:BPA73017-1023:1:1101:6250:2000 1:N:0:7
TTGACTGGACTTCGTCGAGTACGCTCAACCTCAAAGATCGGAAGA
+
FFFFFFFFFFFFFFFFFFFFFFFFFFFFFFFFFFFFFFFFFFFFF
@FS10000125:26:BPA73017-1023:1:1101:6890:2000 1:N:0:7
GCGTCAACTTCGTCGAGTACGCTCAAATTGATAGATCGGAAGAGC
+
FFFFFFFFFFFFFFFFFFFFFFFFFFFFFFFFFFFFFFFFFFFFF
@FS10000125:26:BPA73017-1023:1:1101:8030:2000 1:N:0:7
TTGACTGGACTTCGTCGAGTACGCTCAATCGTGAAGATCGGAAGA
+
:FFFFFFFFFFFFFFFFFFFFFFFFFFFFFFFFFFFFFFFFFFFF
@FS10000125:26:BPA73017-1023:1:1101:9130:2000 1:N:0:7
GAGAGATAACTTCGTCGAGTACGCTCAAGTAGGTAGATCGGAAGA
+
FFFFFFFFFFFFFFFFFFFFFFFFFFFFFFFFFFFFFFFFFFFFF
@FS10000125:26:BPA73017-1023:1:1101:9220:2000 1:N:0:7
GGGTCAACTTCGTCGAGTACGCTCAACATCCTAGATCGGAAGAGC
+
FFFFFFFFFFFFFFFFFFFFFFFFFFFFFFFFFFFFFFFFFFFFF
@FS10000125:26:BPA73017-1023:1:1101:9800:2000 1:N:0:7
TCACAAAACTTCGTCGAGTACGCTCAAAGTTGGAGATCGGAAGAG
+
FFFFFFFFFFFFFFFFFFFFFFFFFFFFFFFFFFFFFFFFFFFFF
@FS10000125:26:BPA73017-1023:1:1101:10310:2000 1:N:0:7
GCGCCAACTTCGTCGAGTACGCTCAATGTGTGAGATCGGAAGAGC
+
FFFFFFFFFFFFFFFFFFFFFFFFFFFFFFFFFFFFFFFFFFFFF
@FS10000125:26:BPA73017-1023:1:1101:10770:2000 1:N:0:7
GCGTCATCTTCGTCGAGTACGCTCAAGCAACAAGATCGGAAGAGC
+
FFFFFFFFFFFFFFFFFFFFFFFFFFFFFFFFFFFFFFFFFFFFF
@FS10000125:26:BPA73017-1023:1:1101:10820:2000 1:N:0:7
GCGAGAACTTCGTCGAGTACGCTCAACACTGCAGATCGGAAGAGC
+
FFFFFFFFFFFFFFFFFFFFFFFFFFFFFFFFFFFFFFFFFFFFF
@FS10000125:26:BPA73017-1023:1:1101:11010:2000 1:N:0:7
CCTGACCAACTTCGTCGAGTACGCTCAAATTTAGATCGGAAGAGC
+
FFFFFFFFFFFFFFFFFFFFFFFFFFFFFFFFFFFFFFFFFFFFF
@FS10000125:26:BPA73017-1023:1:1101:11490:2000 1:N:0:7
TCGGTAACTTCGTCGAGTACGCTCAAACTTGTAGATCGGAAGAGC
+
FFFFFFFFFFFFFFFFFFFFFFFFF:FFFFFFFFFFFFFFFFFFF
@FS10000125:26:BPA73017-1023:1:1101:12830:2000 1:N:0:7
TCTTCTAACTTCTATCTTCGTCGAGTACGCTCAAGGATGGAGATC
+
FFFFFFFFFFFFFFFFFFFFFFFFFFFFFFFFFFFFFFFFFFFFF
@FS10000125:26:BPA73017-1023:1:1101:13280:2000 1:N:0:7
TTGACTGGACTTCGTCGAGTACGCTCAATTCGAAAGATCGGAAGA
+
FFFFFFFFFFFFFFFFFFFFFFFFFFFFFFFFFFFFFFFFFFFFF
@FS10000125:26:BPA73017-1023:1:1101:13660:2000 1:N:0:7
TTGACTGGACTTCGTCGAGTACGCTCAATCCGAAAGATCGGAAGA
+
FFFFFFFFFFFFFFFFFFFFFFFFFFFFFFFFFFFFFFFFFFFFF
@FS10000125:26:BPA73017-1023:1:1101:14480:2000 1:N:0:7
TAGGCATCTTCGTCGAGTACGCTCAAGTAAAAAGATCGGAAGAGC
+
FFFFFFFFFFFFFFFFFFFFFFFFFFFFFFFFFFFFFFFFFFFFF
@FS10000125:26:BPA73017-1023:1:1101:15070:2000 1:N:0:7
CCGGTATTTCGTCGAGTACGCTCAATAGCACAGATCGGAAGAGCA
+
FFFFFFFFFFFFFFFFFFFFFFFFFFFFFFFFFFFFFFFFFFFF:
@FS10000125:26:BPA73017-1023:1:1101:15700:2000 1:N:0:7
TTCCTAACTTCGTCGAGTACGCTCAATAGCAAAGATCGGAAGAGC
+
FFFF:FFF:,F:FFF,,FFF:::F,,:F:FFF::F:F:::FFF,F
@FS10000125:26:BPA73017-1023:1:1101:15790:2000 1:N:0:7
TTACAATTTACTTTATTCTATACTCTCACTTCATTCTTTGAAACT
+
:,:F::F:F,,F:,,:,,F::F,,F:,F:F,,,FF:F,,F,:F:,
@FS10000125:26:BPA73017-1023:1:1101:15970:2000 1:N:0:7
TCGTCAACTTCGTCGAGTACGCTCAAGCATTTAGATCGGAAGAGC
+
FF,FFFFFFFFFFFFFFFFFFFFF:F:FFFFFFF,FFFFF,FFFF
@FS10000125:26:BPA73017-1023:1:1101:16170:2000 1:N:0:7
TTTAAAACTTCGTCGAGTACGCTCAAATTAATAGATCGGAAGAGC
+
,F:,,::,FFFFFFFFFF:F:FF,:FFFF:,FF::F:FFFFFF::
@FS10000125:26:BPA73017-1023:1:1101:1870:2010 1:N:0:7
TTGCCCAACTTCGTCGAGTACGCTCAATAAACTAGATCGGAAGAG
+
FFFFFFFFFFFFFFFFFFFFFFFFFFFFFFFFFFFFFFFFFFFFF
@FS10000125:26:BPA73017-1023:1:1101:2110:2010 1:N:0:7
TTGGAAACTTCGTCGAGTACGCTCAAATGATTAGATCGGAAGAGC
+
FFFFFFFFFFFFFFFFFFFFFFFFFFFFFFFFFFFFFFFFFFFFF
@FS10000125:26:BPA73017-1023:1:1101:2880:2010 1:N:0:7
GATTTAACTTCGTCGAGTACGCTCAATGGTATAGATCGGAAGAGC
+
FFFFFFFFFFFFFFFFFFFFFFFFFFFFFFFFFFFFFFFFFFFFF
@FS10000125:26:BPA73017-1023:1:1101:2910:2010 1:N:0:7
CCGAACTTCGTCGAGTACGCTCAATACCAGAGATCGGAAGAGCAC
+
FFFFFFFFFFFFFFFFFFFFFFFFFFFFFFFFFFFFFFFFFFFFF
@FS10000125:26:BPA73017-1023:1:1101:3170:2010 1:N:0:7
ACTCGAACTTCGTCGAGTACGCTCAACTAAAGAGATCGGAAGAGC
+
F:FFFFFFFFFFFFFFFFFFFFFFFFFFFFFFFFFFFFFFFFFFF
@FS10000125:26:BPA73017-1023:1:1101:4300:2010 1:N:0:7
TCTCTCAACTTCGTCGAGTACGCTCAATTTTTAAGATCGGAAGAG
+
FFFFFFFFFFFFFFFFFFFFFFFFFFFFFFFFFFFFFFFFFFFFF
@FS10000125:26:BPA73017-1023:1:1101:4350:2010 1:N:0:7
TTGGCAACTTCGTCAAGTACGCTCAAGAAATAAGATCGGAAGAGC
+
FFF,:FF:F:F::F:,FFFF:FFF:,:FF:FFF:FF:F,FFFFF,
@FS10000125:26:BPA73017-1023:1:1101:4760:2010 1:N:0:7
TTGTGAACTTCGTCGAGTACGCTCAAGCGAAAAGATCGGAAGAGC
+
FFFFFFFFFFFFFFFFFFFFFFFFFFFFFFFFFFFFFFFFFFFFF
@FS10000125:26:BPA73017-1023:1:1101:5900:2010 1:N:0:7
TCGATTGAACTTCGTCGAGTACGCTCAACCAGAAAGATCGGAAGA
+
,FFFFFFFFFFFFFFFFFFFFFFFFFFFFFFFFFFFFFFFFFFFF
@FS10000125:26:BPA73017-1023:1:1101:6020:2010 1:N:0:7
CCGGGAGCTTCGTCGAGTACGCTCAAAAGAACAGATCGGAAGAGC
+
FFFFFFFFFFFFFFFFFFFFFFFFFFFFFFFFFFFFFFFFFFFFF
@FS10000125:26:BPA73017-1023:1:1101:6500:2010 1:N:0:7
TTGTCTAACTTCGTCGAGTACGCTCAAATTGCCAGATCGGAAGAG
+
FFFFFFFFFFFFFFFFFFFFFFFFFFFFFFFFFFFFFFFFFFFFF
@FS10000125:26:BPA73017-1023:1:1101:7930:2010 1:N:0:7
CCGATAACTTCGTCGAGTACGCTCAAACCAGCAGATCGGAAGAGC
+
FFFFFFFFFFFFFFFFFFFFFFFFFFFFFFFFFFFFFFFFFFFFF
@FS10000125:26:BPA73017-1023:1:1101:8240:2010 1:N:0:7
TTGGCAACTTCGTCGAGTACGCTCAAGATAGGAGATCGGAAGAGC
+
FFFFFFFFFFFFFFFFFFFFFFFFFFFFFFFFFFFFFFFFFFFFF
@FS10000125:26:BPA73017-1023:1:1101:8720:2010 1:N:0:7
TTGAAAAACTTCGTCGAGTACGCTCAAGTTATTAGATCGGAAGAG
+
FFFFFFFFFFFFFFFFFFFFFFFFFFFFFFFFFFFFFFFFFFFFF
@FS10000125:26:BPA73017-1023:1:1101:8790:2010 1:N:0:7
GCCTAAACTTCGTCGAGTACGCTCAACGTGTAAGATCGGAAGAGC
+
FFFFFFFFFFFFFFFFFFFFFFFFFFFFFFFFFFFFFFFFFFFFF
@FS10000125:26:BPA73017-1023:1:1101:10740:2010 1:N:0:7
GCGCTAACTTCGTCGAGTACGCTCAAGATCGAAGATCGGAAGAGC
+
FFFFFFFFFFFFFFFFFFFFFFFFFFFFFFFFFFFFFFFFFFFFF
@FS10000125:26:BPA73017-1023:1:1101:10940:2010 1:N:0:7
TAGCTAACTTCGTCGAGTACGCTCAATGACAGAGATCGGAAGAGC
+
FFFFFFFFFFFFFFFFFFFFFFFFFFFFFFFFFFFFFFFFFFFFF
@FS10000125:26:BPA73017-1023:1:1101:12030:2010 1:N:0:7
TTGACTGGACTTCGTCGAGTACGCTCAATTCAACAGATCGGAAGA
+
FFFFFFFFFFFFFFFFFFFFFFFFFFFFFFFFFFFFFFFFFFFFF
@FS10000125:26:BPA73017-1023:1:1101:12290:2010 1:N:0:7
TCGATTAACTTCGTCGAGTACGCTCAATTGAGTAGATCGGAAGAG
+
FFFFFFFFFFFFFFFFFFFFFFFFFFFFFFFFFFFFFFFFFFFFF
@FS10000125:26:BPA73017-1023:1:1101:12390:2010 1:N:0:7
ACGAAAACTTCGTCGAGTACGCTCAATTATATAGATCGGAAGAGC
+
FFFFFFFFFFFFFFFFFFFFFFFFFFFFFFFFFFFFFFFFFFFFF
@FS10000125:26:BPA73017-1023:1:1101:14010:2010 1:N:0:7
GCGGGAACTTCGTCGAGTACGCTCAAGATATAAGATCGGAAGAGC
+
FFFFFFFFFFFFFFFFFFFFFFFFFFFFFFFFFFFFFFFFFFFFF
@FS10000125:26:BPA73017-1023:1:1101:14030:2010 1:N:0:7
TCTCAAACTTCGTCGAGTACGCTCAAACACGCAGATCGGAAGAGC
+
FFFFFFFFFFFFFFFFFFFFFFFFFFFFFFFFFFFFFFFFFFFFF
@FS10000125:26:BPA73017-1023:1:1101:14390:2010 1:N:0:7
ATGATCAACTTCGTCGAGTACGCTCAAGTAACAAGATCGGAAGAG
+
F:FFFFFFFFFFFFFFFFFFFFFFFFFFFFFFFFFFFFFFFFFFF
@FS10000125:26:BPA73017-1023:1:1101:15580:2010 1:N:0:7
TCGTGAACTTCGTCGAGTACGCTCAAAACCACAGATCGGAAGAGC
+
FFFFFFFFFFFFFFFFFFFFFFFFFFFFFFFFFFFFFFFFFFFFF
@FS10000125:26:BPA73017-1023:1:1101:16030:2010 1:N:0:7
TGCACAACTTCGTCGAGTACGCTCAAACAGTTAGATCGGAAGAGC
+
FFFFFFFFFFFFFFFFFFFFFFFFFFFFFFFFFFFFFFFFFFFFF
@FS10000125:26:BPA73017-1023:1:1101:1700:2020 1:N:0:7
TTGACTGGACTTCGTCGAGTACGCTCAATCGCCGAGATCGGAAGA
+
FFFFFFFFFFFFFFFFFFFFFFFFFFFFFFFFFFFFFFFFFFFFF
@FS10000125:26:BPA73017-1023:1:1101:1800:2020 1:N:0:7
CTGACATCTTCGTCGAGTACGCTCAAATTCTAAGATCGGAAGAGC
+
FFFFFFFFFFFFFFFFFFFFFFFFFFFFFFFFFFFFFFFFFFFFF
@FS10000125:26:BPA73017-1023:1:1101:3000:2020 1:N:0:7
TTGATAAACTTCGTCGAGTACGCTCAATGGTGGAGATCGGAAGAG
+
FFFFFFFFFFFFFFFFFFFFFFFFFFFFFFFFFFFFFFFFFFFFF
@FS10000125:26:BPA73017-1023:1:1101:3480:2020 1:N:0:7
CATAATAAACTTCGTCGAGTACGCTCAAAAATTTAGATCGGAAGA
+
FFFFFFFFFFFFFFFFFFFFFFFFFFFFFFFFFFFFFFFFFFFFF
@FS10000125:26:BPA73017-1023:1:1101:4500:2020 1:N:0:7
AAGCAACAAACTTCGTCGAGTACGCTCAAAAGTTAAGATCGGAAG
+
FFFFF:FFF:FFFF:FFF:FFFF:FFF,FF,:FFFFFFFFFFFFF
@FS10000125:26:BPA73017-1023:1:1101:4990:2020 1:N:0:7
CAGATAACTTCGTCGAGTACGCTCAAATGTTAAGATCGGAAGAGC
+
FFFFFFFFFFFFFFFFFFFFFFFFFFFFFFFFFFFFFFFFFFFFF
@FS10000125:26:BPA73017-1023:1:1101:5170:2020 1:N:0:7
TCGGTCTAACTTCGTCGAGTACGCTCAATATGAGAGATCGGAAGA
+
FFFFFFFFFFFFFFFFFFFFFFFFFFFFFFFFFFFFFFFFFFFFF
@FS10000125:26:BPA73017-1023:1:1101:5290:2020 1:N:0:7
TCGGGAATTTCGTCGAGTACGCTCAATTAACGAGATCGGAAGAGC
+
FFFFFFFFFFFFFFFFFFFFFFFFFFFFFFFFFFFFFFFFFFFFF
@FS10000125:26:BPA73017-1023:1:1101:6880:2020 1:N:0:7
TTGACTGGAGTTCGTCGAGTACGCTCAAGTATGCAGATCGGAAGA
+
FFFFFFFFFFFFFFFFFFFFFFFFFFFFFFFFFFFFFFFFFFFFF
@FS10000125:26:BPA73017-1023:1:1101:7060:2020 1:N:0:7
TTGACTGGACTTCGTCGAGTACGCTCAACACGATAGATCGGAAGA
+
FFFFFFFFFFFFFFFFFFFFFFFFFFFFFFFFFFFFFFFFFFFFF
@FS10000125:26:BPA73017-1023:1:1101:7490:2020 1:N:0:7
TCTCAAACTTCGTCGAGTACGCTCAACATGACAGATCGGAAGAGC
+
FFFFFFFFFFFFFFFFFFFFFFFFFFFFFFFFFFFFFFFFFFFFF
@FS10000125:26:BPA73017-1023:1:1101:8400:2020 1:N:0:7
GAGCAAACTTCGTCGAGTACGCTCAATGGTCAAGATCGGAAGAGC
+
FFFFFFFFFFFFFFFFFFFFFFFFFFFFFFFFFFFFFFFFFFFFF
@FS10000125:26:BPA73017-1023:1:1101:8920:2020 1:N:0:7
AAGATAAAAGATCGGAAGAGCACACGTCTGAACTCCAGTCACGCC
+
F,F:::F:FF::FF:,FF:FFFF:FF,,F:F::FF:F,FFF:FF:
@FS10000125:26:BPA73017-1023:1:1101:9230:2020 1:N:0:7
CCGCCGAACTTCGTCGAGTACGCTCAAACGGAGAGATCGGAAGAG
+
:F,FF:,,FFFFFFFF:FF:F,FFFFF,F:,FFF:FFFFFFF:F:
@FS10000125:26:BPA73017-1023:1:1101:11340:2020 1:N:0:7
TCGACCTAACTTCGTCGAGTACGCTCAATATTTAAGATCGGAAGA
+
FFFFFFFFFFFFFFFFFFFFFFFFFFFFFFFFFFFFFFFFFFFFF
@FS10000125:26:BPA73017-1023:1:1101:11860:2020 1:N:0:7
TTGGTAACTTCGTCGAGTACGCTCAATGTAATAGATCGGAAGAGC
+
FFFFFFFFFFFFFFFFFFFFFFFFFFFFFFFFFFFFFFFFFFFFF
@FS10000125:26:BPA73017-1023:1:1101:12560:2020 1:N:0:7
CCGGTAACTTCGTCGAGTACGCTCAATGAGGAAGATCGGAAGAGC
+
FFFFFFFFFFFFFFFFFFFFFFFFFFFFFFFFFFFFFFFFFFFFF
@FS10000125:26:BPA73017-1023:1:1101:13220:2020 1:N:0:7
TTGTAGAACTTCGTCGAGTACGCTCAAATGCAAAGATCGGAAGAG
+
FFFFFFFFFFFFFFFFFFFFFFFFFFFFFFFFFFFFFFFFFFFFF
@FS10000125:26:BPA73017-1023:1:1101:13430:2020 1:N:0:7
GGGGAACTTCGTCGAGTACGCTCAAGCCCTCAGATCGGAAGAGCA
+
FFFFFFFFFFFFFFFFFFFFFFFFFFFFFFFFFFFFFFFFFFFFF
@FS10000125:26:BPA73017-1023:1:1101:13910:2020 1:N:0:7
GTGATAACTTCGTCGAGTACGCTCAAGAAGTCAGATCGGAAGAGC
+
,FFFF:FFFFFFFFFFFFFFFFFFFFFFFFFFFFFFFFFFFFFFF
@FS10000125:26:BPA73017-1023:1:1101:16030:2020 1:N:0:7
TTGACTGGACTTCGTCGAGTACGCTCAATCAAAGAGATCGGAAGA
+
FFFFFFFFFFFFFFFFFFFFFFFFFFFFFFFFFFFFFFFFFFFFF
@FS10000125:26:BPA73017-1023:1:1101:1210:2030 1:N:0:7
CCGTGAACTTCGTCGAGTACGCTCAACCGTTCAGATCGGAAGAGC
+
FFFFFFFFFFFFFFFFFFFFFFFFFFFFFFFFFFFFFFFFFFFFF
@FS10000125:26:BPA73017-1023:1:1101:1520:2030 1:N:0:7
TTGACTGGACTTCGTCGAGTACGCTCAAGTCCGCAGATCGGAAGA
+
FFFFFFFFFFFFFFFFFFFFFFFFFFFFFFFFFFFFFFFFFFFFF
@FS10000125:26:BPA73017-1023:1:1101:1870:2030 1:N:0:7
TCGGTAACTTCGTCGAGTACGCTCAAACAATAAGATCGGAAGAGC
+
FFFFFFFFFFFFFFFFFFFFFFFFFFFFFFFFFFFFFFFFFFFFF
@FS10000125:26:BPA73017-1023:1:1101:2660:2030 1:N:0:7
TTGAACTTCGTCGAGTACGCTCAAATCTGAAGATCGGAAGAGCAC
+
FFFFFFFFFFFFFFFFFFFFFFFFFFFFFFFFFFFFFFFFFFFFF
@FS10000125:26:BPA73017-1023:1:1101:2930:2030 1:N:0:7
TCCCGCAACTTCGTCGAGTACGCTCAAGGGAGGAGATCGGAAGAG
+
FFFFFFFFFFFFFFFFFFFFFFFFFFFFFFFFFFFFFFFFFFFFF
@FS10000125:26:BPA73017-1023:1:1101:3170:2030 1:N:0:7
TTGACTGGACTTCGTCGAGTACGCTCAAAAAGTAAGATCGGAAGA
+
FFFFFFFFFFFFFFFFFFFFFFFFFFFFFFFFFFFFFFFFFFFFF
@FS10000125:26:BPA73017-1023:1:1101:4970:2030 1:N:0:7
TTGGGAACTTCGTCGAGTACGCTCAAACATAAAGATCGGAAGAGC
+
FFFFFFFFFFFFFFFFFFFFFFFFFFFFFFFFFFFFFFFFFFFFF
@FS10000125:26:BPA73017-1023:1:1101:5100:2030 1:N:0:7
TTGATGTGACTTCGTCGAGTACGCTCAAGATAATAGATCGGAAGA
+
FFFFFFFFFFFFFFFFFFFFFFFFFFFFFFFFFFFFFFFFFFFFF
@FS10000125:26:BPA73017-1023:1:1101:5470:2030 1:N:0:7
TTGCAAACTTCGTCGAGTACGCTCAATACAGCAGATCGGAAGAGC
+
FFFFFFFFFFFFFFFFFFFFFFFFF:FFFF:FF:FFFFFFFFFFF
@FS10000125:26:BPA73017-1023:1:1101:5500:2030 1:N:0:7
TTGACTGGACTTCGTCGAGTACGCTCAAACCGGAAGATCGGAAGA
+
FFFFFFFFFFFFFFFFFFFFFFFFFFFFFFFFFFFFFFFFFFFFF
@FS10000125:26:BPA73017-1023:1:1101:5660:2030 1:N:0:7
TCTTCAACTTCGTCGAGTACGCTCAAATCGTGAGATCGGAAGAGC
+
FFFFFFFFFFFFFFFFFFFFFFFFFFFFFFFFFFFFFFFFFFFFF
@FS10000125:26:BPA73017-1023:1:1101:6390:2030 1:N:0:7
GCTTCGTCGAGTACGCTCAAGGAGACAGATCGGAAGAGCACACGT
+
FFFFFFFFFFFFFFFFFFFFFFFFFFFFFFFFFFFFFFFFFFFFF
@FS10000125:26:BPA73017-1023:1:1101:6460:2030 1:N:0:7
TTGACGAACTTCGTCGAGTACGCTCAAGTTAGTAGATCGGAAGAG
+
FFFFFFFFFFFFFFFFFFFFFFFFFFFFFFFFFFFFFFFFFFFFF
@FS10000125:26:BPA73017-1023:1:1101:6950:2030 1:N:0:7
CTGGATAACTTCGTCGAGTACGCTCAAAAATTCAGATCGGAAGAG
+
FFFFFFFFFFFFFFFFFFFFFFFFFFFFFFFFFFFFFFFFFFFFF
@FS10000125:26:BPA73017-1023:1:1101:7530:2030 1:N:0:7
GCGGTAACTTCGTCGAGTACGCTCAATACTTCAGATCGGAAGAGC
+
FFFFFFFFFFFFFFFFFFFFFFFFFFFFFFFFFFFFFFFFFFFFF
@FS10000125:26:BPA73017-1023:1:1101:7580:2030 1:N:0:7
TTGTTAACTTCGTCGAGTACGCTCAAATATTCAGATCGGAAGAGC
+
FFFFFFFFFFFFFFFFFFFFFFFFFFFFFFFFFFFFFFFFFFFFF
@FS10000125:26:BPA73017-1023:1:1101:10070:2030 1:N:0:7
TGGTCAACTTCGTCGAGTACGCTCAATGTGGTAGATCGGAAGAGC
+
FFFFFFFFFFFFFFFFFFFFFFFFFFFFFFFFFFFFFFFFFFFFF
@FS10000125:26:BPA73017-1023:1:1101:10350:2030 1:N:0:7
TGGACAACTTCGTCGAGTACGCTCAACATATAAGATCGGAAGAGC
+
FFFFFFFFFFFFFFFFFFFFFFFFFFFFFFFFFFFFFFFFFFFFF
@FS10000125:26:BPA73017-1023:1:1101:10780:2030 1:N:0:7
TTGCTGAACTTCGTCGAGTACGCTCAAGTCTAAAGATCGGAAGAG
+
FFFFFFFFFFFFFFFFFFFFFFFFFFFFFFFFFFFFFFFFFFFFF
@FS10000125:26:BPA73017-1023:1:1101:12220:2030 1:N:0:7
TTGTTCAACTTCGTCGAGTACGCTCAACAGACAAGATCGGAAGAG
+
FFFFFFFFFFFFFFFFFFFFFFFFFFFFFFFFFFFFFFFFFFFFF
@FS10000125:26:BPA73017-1023:1:1101:13250:2030 1:N:0:7
TTGCTCAACTTCGTCGAGTACGCTCAATTATGTAGATCGGAAGAG
+
FFFFFFFFFFFFFFFFFFFFFFFFFFFFFFFFFFFFFFFFFFFFF
@FS10000125:26:BPA73017-1023:1:1101:13300:2030 1:N:0:7
TCGGCAACTTCGTCGAGTACGCTCAATCTGGTAGATCGGAAGAGC
+
FFFFFFFFFFFFFFFFFFFFFFFFFFFFFFFFFFFFFFFFFFFFF
@FS10000125:26:BPA73017-1023:1:1101:14150:2030 1:N:0:7
GCCTCAACTTCGTCGAGTACGCTCAAACATGTAGATCGGAAGAGC
+
FFFFFFFFFFFFFFFFFFFFFFFFFFFFFFFFFFFFFFFFFFFFF
@FS10000125:26:BPA73017-1023:1:1101:14350:2030 1:N:0:7
TCAGGAAACTTCGTCGAGTACGCTCAACTATTTAGATCGGAAGAG
+
FFFFFFFFFFFFFFFFFFFFFFFFFFFFFFFFFFFFFFFFFFFFF
@FS10000125:26:BPA73017-1023:1:1101:16090:2030 1:N:0:7
TTGTTTAACTTCGTCGAGTACGCTCAATACCTTAGATCGGAAGAG
+
FFFFFFFFFFFFFFFFFFFFFFFFFFFFFFFFFFFFFFFFFFFFF
@FS10000125:26:BPA73017-1023:1:1101:2230:2040 1:N:0:7
CCGCTATCTTCGTCGAGTACGCTCAACGTCAAAGATCGGAAGAGC
+
FFFFFFFFFFFFFFFFFFFFFFFFFFFFFFFFFFFFFFFFFFFFF
@FS10000125:26:BPA73017-1023:1:1101:2650:2040 1:N:0:7
GGTTACTTTTAGCGACTCACCTTTAGCATCAACAGCCCACAACCA
+
,F::F,:F::F,:F,FF,,FFF:F:,FF,,FFFF,,FFF:FFFF,
@FS10000125:26:BPA73017-1023:1:1101:2940:2040 1:N:0:7
TTGGTAAACTTCGTCGAGTACGCTCAACAAAATAGATCGGAAGAG
+
FFFFFFFFFFFFFFFFFFFFFFFFFFFFFFFFFFFFFFFFFFFFF
@FS10000125:26:BPA73017-1023:1:1101:3670:2040 1:N:0:7
TAGAGCCAAACTTCGTCGAGTACGCTCAAATGTTGAGATCGGAAG
+
FF,:FFFFF:FFFFFFFF:FFFF,FFFFFFFFFF::FFFFFFF,:
@FS10000125:26:BPA73017-1023:1:1101:3770:2040 1:N:0:7
TGGCAACTTCGTCGAGTACGCTCAACCCCCTAGATCGGAAGAGCA
+
:FFFFFFFFFFFFFFFFFFFFFFFFFFFFFFFFFFFFFFFFFFFF
@FS10000125:26:BPA73017-1023:1:1101:4430:2040 1:N:0:7
TTGACTGGACTTCGTCGAGTACGCTCAAATACCTAGATCGGAAGA
+
FFFFFFFFFFFFFFFFFFFFFFFFFFFFFFFFFFFFFFFFFFFFF
@FS10000125:26:BPA73017-1023:1:1101:6270:2040 1:N:0:7
CCTTAACTTCGTCGAGTACGCTCAAATAAAAAGATCGGAAGAGCA
+
FFFFFFFFFFFFFFFFFFFFFFFFFFFFFFFFFFFFFFFFFFFFF
@FS10000125:26:BPA73017-1023:1:1101:6900:2040 1:N:0:7
TTGACTGGACTTCGTCGAGTACGCTCAAGTCCGTAGATCGGAAGA
+
FFFFFFFFFFFFFFFFFFFFFFFFFFFFFFFFFFFFFFFFFFFFF
@FS10000125:26:BPA73017-1023:1:1101:7260:2040 1:N:0:7
TCTTCGTCGAGTACGCTCAAATACTAAGATCGGAAGAGCACACGT
+
FFFFFFFFFFFFFFFFFFFFFFFFFFFFFFFFFFFFFFFFFFFFF
@FS10000125:26:BPA73017-1023:1:1101:7400:2040 1:N:0:7
TCGACAACTTCGTCGAGTACGCTCAAGGAGAGAGATCGGAAGAGC
+
FFFFFFFFFFFFFFFFFFFFFFFFFFFFFFFFFFFFFFFFFFFFF
@FS10000125:26:BPA73017-1023:1:1101:7890:2040 1:N:0:7
GCGGAAACTTCGTCGAGTACGCTCAAACCTGTAGATCGGAAGAGC
+
FFFFFFFFFFFFFFFFFFFFFFFFFFFFFFFFFFFFFFFFFFFFF
@FS10000125:26:BPA73017-1023:1:1101:8320:2040 1:N:0:7
TTGCAAACTTCGTCGAGTACGCTCAATACTAAAGATCGGAAGAGC
+
FFFFFFFFFFFFFFFFFFFFFFFFFFFFFFFFFFFFFFFFFFFFF
@FS10000125:26:BPA73017-1023:1:1101:8670:2040 1:N:0:7
GCGCTAACTTCGTCGAGTACGCTCAAACTCGGAGATCGGAAGAGC
+
FFFFFFFFFFFFFFFFFFFFFFFFFFFFFFFFFFFFFFFFFFFFF
@FS10000125:26:BPA73017-1023:1:1101:9260:2040 1:N:0:7
CCTTAAACTTCGTCGAGTACGCTCAACATAATAGATCGGAAGAGC
+
FFFFFFFFFFFFFFFFFFFFFFFFFFFFFFFFFFFFFFFFFFFFF
@FS10000125:26:BPA73017-1023:1:1101:9630:2040 1:N:0:7
CTGTAAACTTCGTGAGTACGCTCAAGTTGGTAGATCGGAAGAGCA
+
FFFFFFFFFFFFFFFFFFFFFFFFFFFFFFFFFFFFFFFFFFFFF
@FS10000125:26:BPA73017-1023:1:1101:9730:2040 1:N:0:7
TTGGTGAACTTCGTCGAGTACGCTCAACAATGTAGATCGGAAGAG
+
FFFFFFFFFFFFFFFFFFFFFFFFFFFFFFFFFFFFFFFFFFFFF
@FS10000125:26:BPA73017-1023:1:1101:10460:2040 1:N:0:7
GGGCTAACTTCGTCGAGTACGCTCAAAACAACAGATCGGAAGAGC
+
FFFFFFFFFFFFFFFFFFFFFFFFFFFFFFFFFFFFFFFFFFFFF
@FS10000125:26:BPA73017-1023:1:1101:10960:2040 1:N:0:7
GCGATAACTTCGTCGAGTACGCTCAAGCTGGAAGATCGGAAGAGC
+
FFFFFFFFFFFFFFFFFFFFFFFFFFFFFFFFFFFFFFFFFFFFF
@FS10000125:26:BPA73017-1023:1:1101:11020:2040 1:N:0:7
TTGGGAACTTCGTCGAGTACGCTCAACTGCGAAGATCGGAAGAGC
+
,FFFFFFFFFFFFFFFFFFFFFFFFFFFFFFFFFFFFFFFFFFFF
@FS10000125:26:BPA73017-1023:1:1101:11200:2040 1:N:0:7
TTGCTAACCTCGTCGAGTACGCTCAAATGGTTAGATCGGAAGAGC
+
FFFFFFFFFFFFFFFFFFFFFFFFFFFFFFFFFFFFFFFFFFFFF
@FS10000125:26:BPA73017-1023:1:1101:11260:2040 1:N:0:7
TTGCAAACTTCGTCGAGTACGCTCAATCCTTAAGATCGGAAGAGC
+
FFFFFFFFFFFFFFFFFFFFFFFFFFFFFFFFFFFFFFFFFFFFF
@FS10000125:26:BPA73017-1023:1:1101:11290:2040 1:N:0:7
TTTGTAACTTCGTCGAGTACGCTCAATTTTCAAGATCGGAAGAGC
+
FFFFFFFFFFFFFFFFFFFFFFFFFFFFFFFFFFFFFFFFFFFFF
@FS10000125:26:BPA73017-1023:1:1101:11740:2040 1:N:0:7
TTGGCAACTTCGTCGAGTACGCTCAAGACTTCAGATCGGAAGAGC
+
:FFFFFFFFFFFFFFFFFFFFFFFFFFFFFFFFFFFFFFFFFFFF
@FS10000125:26:BPA73017-1023:1:1101:12460:2040 1:N:0:7
GGGGGCGAAAACTTCGTCGAGTACGCTCAAATCATCAGATCGGAA
+
FFFFFFFFFFFFFFFFFFFFFFFFFFFFFFFFFFFFFFFFFFFFF
@FS10000125:26:BPA73017-1023:1:1101:13230:2040 1:N:0:7
TAGCAGGGAACTTCGTCGAGTACGCTCAAGATCGAAGATCGGAAG
+
FFFFFFFFFFFFFFFFFFFFFFFFFFFFFFFFFFFFFFFFFFFFF
@FS10000125:26:BPA73017-1023:1:1101:13920:2040 1:N:0:7
CCGCTAACTTCGTCGAGTACGCTCAATGAACGAGATCGGAAGAGC
+
FFFFFFFFFFFFFFFFFFFFFFFFFFFFFFFFFFFFFFFFFFFFF
@FS10000125:26:BPA73017-1023:1:1101:15720:2040 1:N:0:7
TCTTTAACTTCGTCGAGTACGCTCAAACTAATAGATCGGAAGAGC
+
F:,,:FFFFFFFFFFFFFFFFFFFFF,,,,,,FFFFFFFFFFFFF
@FS10000125:26:BPA73017-1023:1:1101:1140:2050 1:N:0:7
TAGCTAACTTCGTCGAGTACGCTCAAACACAAAGATCGGAAGAGC
+
FFFFFFFFFFFFFFFFFFFFFFFFFFFFFFFFFFFFFFFFFFFFF
@FS10000125:26:BPA73017-1023:1:1101:1290:2050 1:N:0:7
GGGTAGAACTTCGTCGAGTACGCTCAATTGCTTAGATCGGAAGAG
+
FFFFFFFFFFFFFFFFFFFFFFFFFFFFFFFFFFFFFFFFFFFFF
@FS10000125:26:BPA73017-1023:1:1101:1360:2050 1:N:0:7
GCGGCAACTTCGTCGAGTACGCTCAAAGTTTAAGATCGGAAGAGC
+
FFFFFFFFFFFFFFFFFFFFFFFFFFFFFFFFFFFFFFFFFFFFF
@FS10000125:26:BPA73017-1023:1:1101:1770:2050 1:N:0:7
GCCACAACTTCGTCGAGTACGCTCAAAAGAAAAGATCGGAAGAGC
+
,,,FFFFFF,F,FF,F,F,::FFF,,FF:,FF,:F,,:FF,FF:F
[truncated: 17,349,330 more chars]
