# Supplementary material for: Non-templated addition and template switching by Moloney murine leukemia virus (MMLV)-based reverse transcriptases co-occur and compete with each other
Source: J Biol Chem. 2019 Oct 22;294(48):18220–31. doi: 10.1074/jbc.RA119.010676 (PMC6885630; doi:10.1074/jbc.RA119.010676)
Supplement: Supporting Information [file supp_RA119.010676_155253_1_supp_413280_pzhsrd.zip › Non-template addition/NTA-P-4rNV5FAM-D.fastq]

@FS10000125:26:BPA73017-1023:1:1101:1270:1000 1:N:0:8
TCGTGAACTTCGTCGAGTACGCTCAATCGTGAAGATCGGAAGAGC
+
FFFFFFFFFFFFFFFFFFFFFFFFFFFFFFFFFFFFFFFFFFFFF
@FS10000125:26:BPA73017-1023:1:1101:1730:1000 1:N:0:8
TCGGCAACTTCGTCGAGTACGCTCAAAAGTCCAGATCGGAAGAGC
+
FFFFFFFFFFFFFFFFFFFFFFFFFFFFFFFFFFFFFFFFFFFFF
@FS10000125:26:BPA73017-1023:1:1101:1750:1000 1:N:0:8
GCGGAACTTCGTCGAGTACGCTCAAATATCAAGATCGGAAGAGCA
+
,FFFFFFFFFFFFFFFFFFFFFFFFFFFFFFFFFFFFFFFFFFFF
@FS10000125:26:BPA73017-1023:1:1101:1860:1000 1:N:0:8
TTGTCAACCTCGTCGAGTACGCTCAATGGTCCAGATCGGAAGAGC
+
FFFFFFFF,,FFFFFFFFFFFFFFFFFFFFFFFFFFFFFFFFFFF
@FS10000125:26:BPA73017-1023:1:1101:1880:1000 1:N:0:8
TTCGCCAACTTCGTCGAGTACGCTCAAAGAATGAGATCGGAAGAG
+
FFFFFFFFFFFFFFFFFFFFFFFFFFFFFFFFFFFFFFFFFFFFF
@FS10000125:26:BPA73017-1023:1:1101:2260:1000 1:N:0:8
TCGAAAACTTCGTCGAGGGTCAACTTCGTCGAGCACGCTCAAGAG
+
FFFFFFFFFFFFFFFFFFFFF:FFFFFFFFFFF,FFFFFFFFFFF
@FS10000125:26:BPA73017-1023:1:1101:2640:1000 1:N:0:8
TTGACTGGACTTCGTCGAGTACGCTCAAACTCAGAGATCGGAAGA
+
FFFFFFFFFFFFFFFFFFFFFFFFFFFFFFFFFFFFFFFFFFFFF
@FS10000125:26:BPA73017-1023:1:1101:2760:1000 1:N:0:8
TTGCTGCAACTTCGTCGAGTACGCTCAATAATTAAGATCGGAAGA
+
FFFFFFFFFFFFFFFFFFFFFFFFFFFFFFFFFFFFFFFFFFFFF
@FS10000125:26:BPA73017-1023:1:1101:3110:1000 1:N:0:8
TCGATAACTTCGTGGAGTACGCTCAATTAAACAGATCGGAAGAGC
+
,,::FF,:FFF:FFFFFFFFFFFFF,FF:F:FFF:FFFFFFFF::
@FS10000125:26:BPA73017-1023:1:1101:3370:1000 1:N:0:8
TGGCTAACTTCGTCGAGTACGCTCAAAAAACAAGATCGGAAGAGC
+
FFFFFFFFFFFFFFFFFFFFFF,FFFFFFFFFFFFFFFFFFFFFF
@FS10000125:26:BPA73017-1023:1:1101:3820:1000 1:N:0:8
TTGAGATAACTTCGTCGAGTACGCTCAAATTATGAGATCGGAAGA
+
FFFFFFFFFFFFFFFFFFFFFFFFFFFFFFFFFFFFFFFFFFFFF
@FS10000125:26:BPA73017-1023:1:1101:3970:1000 1:N:0:8
GCGGAAACTTCGTCGAGTACGCTCAAAGTGGTAGATCGGAAGAGC
+
FFFFFFFFFFFFFFFFFFFFFFFFFFFFFFFFFFFFFFFFFFFFF
@FS10000125:26:BPA73017-1023:1:1101:4220:1000 1:N:0:8
TTGAAACTTCGTCCTGTAACTTCGTCGAGTATGCTCAACAAATGA
+
FFFFFFFFFFFFFFFFFFFFFFFFFFFFFFFFFFFFFFFFFFFFF
@FS10000125:26:BPA73017-1023:1:1101:4600:1000 1:N:0:8
TAGGTAACTTCGTCGAGTACGCTCAATCAGTCAGATCGGAAGAGC
+
FFFFFFFFFFFFFFFFFFFFFFFFFFFFFFFFFFFFFFFFFFFFF
@FS10000125:26:BPA73017-1023:1:1101:5060:1000 1:N:0:8
TTGGGAACTTCGTCGAGTACGCTCAAATATAGAGATCGGAAGAGC
+
FFFFFFFFFFFFFFFFFFFFFFFFFFFFFFFFFFFFFFFFFFFFF
@FS10000125:26:BPA73017-1023:1:1101:5940:1000 1:N:0:8
TCGCATAACTTCGTCGAGTACGCTCAAGGCAATAGATCGGAAGAG
+
FFFFFFFFFFFFFFFFFFFFFFFFFFFFFFFFFFFFFFFFFFFFF
@FS10000125:26:BPA73017-1023:1:1101:6000:1000 1:N:0:8
TTGACTGGAGCTTCGTCGAGTACGCTCAAGCGTGTAGATCGGAAG
+
FF:FFFFFFFFFFFFFFFFFFFFFFFFFFFFFFFFFFFFFFFFFF
@FS10000125:26:BPA73017-1023:1:1101:6230:1000 1:N:0:8
CTGACTGGACTTCGTCGAGTACGCTCAAGATCGTAGATCGGAAGA
+
FFFFFFFFFFFFFFFFFFFFFFFFFFFFFFFFFFFFFFFFFFFFF
@FS10000125:26:BPA73017-1023:1:1101:7050:1000 1:N:0:8
TCGAGAACTTCGTCGAGTACGCTCAATGCAAAAGATCGGAAGAGC
+
FFFFFFFFFFFFFFFFFFFFFFFFFFFFFFFFFFFFFFFFFFFFF
@FS10000125:26:BPA73017-1023:1:1101:7060:1000 1:N:0:8
TTGACTGGACTTCGTCGAGTACGCTCAATGATTTAGATCGGAAGA
+
FFFFFFFFFFFFFFFFFFFFFFFFFFFFFFFFFFFFFFFFFFFFF
@FS10000125:26:BPA73017-1023:1:1101:7290:1000 1:N:0:8
TTGTAAACTTCGTCGAGTACGCTCAAGAACCGAGATCGGAAGAGC
+
FFFFFFFFFFFFFFFFFFFFFFFFFFFFFFFFFFFFFFFFFFFFF
@FS10000125:26:BPA73017-1023:1:1101:7320:1000 1:N:0:8
TTGTCAACTTCGTCGAGTACGCTCAAGATGTAAGATCGGAAGAGC
+
FF,F:F::FFFFFFF::FF:,,:F:,:FFFF:FFF::F:F,FF,F
@FS10000125:26:BPA73017-1023:1:1101:7560:1000 1:N:0:8
TCAACTTCGTCGAGTACGCTCAACGGAGTAGATCGGAAGAGCACA
+
FFFFFFFFFFFFFFFFFFFFFFFFFFFFFFFFFFFFFFFFFFFFF
@FS10000125:26:BPA73017-1023:1:1101:7580:1000 1:N:0:8
ACGCTCAACGCTGTAGATCGGAAGAGCACACGTCTGAACTCCAGT
+
FFFFFFFFFFFFFFFFFFFFFFFFFFFFFFFFFFFFFFFFFFFFF
@FS10000125:26:BPA73017-1023:1:1101:8090:1000 1:N:0:8
TAGTAAACTTCGTCGAGTACGCTCAAACGTTAAGATCGGAAGAGC
+
F:FFF:F,FFF:FF:FFFF,:FF:,FFFFFF,::F:::FFF:F::
@FS10000125:26:BPA73017-1023:1:1101:8490:1000 1:N:0:8
TTGTTAACTTCGTCGAGTACGCTCAAGTCGAAAGATCGGAAGAGC
+
FFFFFFFFFFFFFFFFFFFFFFFFFFFFFFFFFFFFFFFFFFFFF
@FS10000125:26:BPA73017-1023:1:1101:9120:1000 1:N:0:8
TTGACGAACTTCGTCGAGTACGCTCAAGCAAATAGATCGGAAGAG
+
:FFFFFFFFFFFFFFFFFFFFFFFFFFFFFFFFFFFFFFFFFFFF
@FS10000125:26:BPA73017-1023:1:1101:9150:1000 1:N:0:8
TTGACTGGACTTCGTCGAGTACGCTCAAATCGAAAGATCGGAAGA
+
FFFFFFFFFFFFFFFFFFFFFFFFFFFFFFFFFFFFFFFFFFFFF
@FS10000125:26:BPA73017-1023:1:1101:9200:1000 1:N:0:8
TCGATAACTTCGTCGAGTACGCTCAAATGTAGAGATCGGAAGAGC
+
FF:FFFFFFFFFFFFFFFFFFFFFFFFFFFFFFFFFFFFFFFFFF
@FS10000125:26:BPA73017-1023:1:1101:9480:1000 1:N:0:8
TCTTCACAACTTCGTCGAGTACGCTCAAGGTTTAAGATCGGAAGA
+
FFFFFFFFFFFFFFFFFFFFFFFFFFFFFFFFFFFFFFFFFFFFF
@FS10000125:26:BPA73017-1023:1:1101:9600:1000 1:N:0:8
GGGAGAACTTCGTCGAGTACGCTCAATTTGCAAGATCGGAAGAGC
+
,::FFFFFFFFFFFFFFFFFFFFFFFFFFFFFFFFFFFFFFFFFF
@FS10000125:26:BPA73017-1023:1:1101:9670:1000 1:N:0:8
TTGACTGGACTTCGTCGAGTACGCTCAATCGATAAGATCGGAAGA
+
FFF::F::F:FF::F,F:FFFFFFF:,:F:F,FFF::F::FFFF:
@FS10000125:26:BPA73017-1023:1:1101:10190:1000 1:N:0:8
TTGCCAACTTCGTCGAGTACGCTCAAATAGCTAGATCGGAAGAGC
+
FF,F::,FFF::F:,::FFF::F::,FFFF:F:::F:::,::,F,
@FS10000125:26:BPA73017-1023:1:1101:10350:1000 1:N:0:8
GCCTCAACTTCGTCGAGTACGCTCAATACGTCAGATCGGAAGAGC
+
,FFFFF:FFFFFFFFFFFFFFFFFF:FFFFFFFFFFFFFFFFFFF
@FS10000125:26:BPA73017-1023:1:1101:10720:1000 1:N:0:8
TTTGGCAACTTCGTCGAGTACGCTCAAACGTTAAGATCGGAAGAG
+
F,F,,FFFFFFFFFFFFFFFFFFFFFFF:F:FFFFFFFFFFFFFF
@FS10000125:26:BPA73017-1023:1:1101:11130:1000 1:N:0:8
GTGGGAGCTTCGTCGAGTACGCTCAAACTGGAAGATCGGAAGAGC
+
,FF::FFFFFFFFFFFFFFFFFFFFFFFFFFFFFFFFFFFFFFFF
@FS10000125:26:BPA73017-1023:1:1101:11770:1000 1:N:0:8
GCGTCATCTTCGTCGAGTACGCTCAAACCTTCAGATCGGAAGAGC
+
,F:FFFFFFFFFFFFFFFFFFFFFFFFFFFFFFF:FFFFF:FFFF
@FS10000125:26:BPA73017-1023:1:1101:12260:1000 1:N:0:8
GCGGGAACTTCGTCGAGTACGCTCAAGGTATGAGATCGGAAGAGC
+
,FFFFFFFFFFFFFFFFFFFFFFFFFFFFFFFFFFFFFFFFFFFF
@FS10000125:26:BPA73017-1023:1:1101:12350:1000 1:N:0:8
TTGACTGGACTTCGTCGAGTACGCTCAAACGAGAAGATCGGAAGA
+
FF,FFFFFFFFFFFFFFFFFFFFFFFFFFFFFFFFFFFFFFFFFF
@FS10000125:26:BPA73017-1023:1:1101:13140:1000 1:N:0:8
GTGGAAACTTCGTCGAGTACGCTCAAATATCAAGATCGGAAGAGC
+
FFFFFFFFFFFFFFFFFFFFFFFFFFFFFFFFFFFFFFFFFFFFF
@FS10000125:26:BPA73017-1023:1:1101:13400:1000 1:N:0:8
TTTATCTAACTTCGTCGAGTACGCTCAATTAATTAGATCGGAAGA
+
FFF:FFF::FF,FF,F:F,FFFF,,:FFFFF::F,,F::,,,::F
@FS10000125:26:BPA73017-1023:1:1101:13450:1000 1:N:0:8
TTGGTAACTTCGTCGAGTACGCTCAAATGGAAAGATCGGAAGAGC
+
FFFFFFFFFFFFFFFFFFFFFFFFFFFFFFFFFFFFFFFFFFFFF
@FS10000125:26:BPA73017-1023:1:1101:13860:1000 1:N:0:8
TTGACTGGACTTCGTCGAGTACGCTCAAGCCGAGAGATCGGAAGA
+
FFFFFFFFFFFFFFFFFFFFFFFFFFFFFFFFFFFFFFFFFFFFF
@FS10000125:26:BPA73017-1023:1:1101:14310:1000 1:N:0:8
CCGAGAACTTCGTCGAGTACGCTCAATATAACAGATCGGAAGAGC
+
FFFFFFFFFFFFFFFFFFFFFFFFFFFFFFFFFFFFFFFFFFFFF
@FS10000125:26:BPA73017-1023:1:1101:14550:1000 1:N:0:8
GCGCTATCTTCGTCGAGTACGCTCAAATGTAGAGATCGGAAGAGC
+
,FFFFFFFFFFFFFFFFFFFFFFFFFFFFFFFFFFFFFFFFFFFF
@FS10000125:26:BPA73017-1023:1:1101:15300:1000 1:N:0:8
GCGCTAACTTCGTCGAGTACGCTCAAAAGTTTAGATCGGAAGAGC
+
:FFFFFFFFFFFFFFFFFFFFFFFFFFFFFFFFFFFFFFFFFFFF
@FS10000125:26:BPA73017-1023:1:1101:15500:1000 1:N:0:8
TAGTTAACTTCGTCGAGTACGCTCAATTTTTCAGATCGGAAGAGC
+
FFFFFFFFFFFFFFFFFFFFFFFFFFFFFFFFFFFFFFFFFFFFF
@FS10000125:26:BPA73017-1023:1:1101:15660:1000 1:N:0:8
GAGCAAACTTTGTCGAGTACGCTCAACATGTTAGATCGGAAGAGC
+
FFFFFFFFFFFFFFFFFFFFFFFFFFFFFFFFFFFFFFFFFFFFF
@FS10000125:26:BPA73017-1023:1:1101:15710:1000 1:N:0:8
TCGATAATTTCGTCGAGTACGCTCAACGACGAAGATCGGAAGAGC
+
FF:FFFFFFFFFFFFFFFFFFFFFFFFFFFFFFFFFFFFFFFFFF
@FS10000125:26:BPA73017-1023:1:1101:15750:1000 1:N:0:8
TCTGTAAACTTCGTCGAGTACGCTCAAGTTGGTAGATCGGAAGAG
+
FFFFFFFFFFFFFFFFFFFFFFFFFFFFFFFFFFFFFFFFFFFF:
@FS10000125:26:BPA73017-1023:1:1101:15990:1000 1:N:0:8
TCTGTTGAACTTCGTCGAGTACGCTCAAGAATGGAGATCGGAAGA
+
FFFFFF:FFFFFFFFFFFFFFFFFFFF:FFFFFFFFFFFFFFFFF
@FS10000125:26:BPA73017-1023:1:1101:16070:1000 1:N:0:8
TTGACTGGACTTCGTCGAGTACGCTCAATCCTTGAGATCGGAAGA
+
FF:FFFFFFFFFFFFFFFFFFFFFFFFFFFFFFFFFFFFFFFFFF
@FS10000125:26:BPA73017-1023:1:1101:1820:1010 1:N:0:8
TCGCTAAACTTCGTCGAGACGCTCAACCGTAAAGATCGGAAGAGC
+
FFFFFFFFFFFFFFFFFFFFFFFFFFFFFFFFFFFFFFFFFFFFF
@FS10000125:26:BPA73017-1023:1:1101:2110:1010 1:N:0:8
GCGGAGCTTCGTCGAGTACGCTCAAAAACAGAGATCGGAAGAGCA
+
FFFFFFFFFFFFFFFFFFFFFFFFFFFFFFFFFFFFFFFFFFFFF
@FS10000125:26:BPA73017-1023:1:1101:2390:1010 1:N:0:8
TTGGGAACTTCGTCGAGTACGCTCAACATAAGAGATCGGAAGAGC
+
FFFFFFFFFFFFFFFFFFFFFFFFFFFFFFFFFFFFFFFFFFFFF
@FS10000125:26:BPA73017-1023:1:1101:2420:1010 1:N:0:8
TTGTTAACTTCGTCGAGTACGCTCAATGATAGAGATCGGAAGAGC
+
FFFFFFFFFFFFFFFFFFFFFFFFFFFFFFFFFFFFFFFFFFFFF
@FS10000125:26:BPA73017-1023:1:1101:2480:1010 1:N:0:8
TTGGCAGAACTTCGTCGAGTACGCTCAAACATGAAGATCGGAAGA
+
,,,:FFFFFFFFFFFFFFFFFFFFFFF,FF:FFFF::F:F:,F:F
@FS10000125:26:BPA73017-1023:1:1101:2610:1010 1:N:0:8
TTGCTGAACTTCGTCGAGTACGCTCAAACGGGTAGATCGGAAGAG
+
FF:FFFFFFFFFFFFFFFFFFFFFFFFFFFFFFFFFFFFFFFFFF
@FS10000125:26:BPA73017-1023:1:1101:2770:1010 1:N:0:8
GCGGAAACTTCGTCGAGTACGCTCAAACGACGAGATCGGAAGAGC
+
FFFFFFFFFFFFFFFFFFFFFFFFFFFFFFFFFFFFFFFFFFFFF
@FS10000125:26:BPA73017-1023:1:1101:2850:1010 1:N:0:8
TTGTTAACTTCGTCGAGTACGCTCAAGCCATAAGATCGGAAGAGC
+
FF:FF:FFFFFFFFFFFFFFF:FFFFFFFFFFFFFFFFFFFFFFF
@FS10000125:26:BPA73017-1023:1:1101:3020:1010 1:N:0:8
TCTGGCAACTTCGTCGAGTACGCTCAACTTACCAGATCGGAAGAG
+
FFFFFFFFFFFFFFFFFFFFFFFFFFFFFFFFFFFFFFFFFFFFF
@FS10000125:26:BPA73017-1023:1:1101:3660:1010 1:N:0:8
GCGGCAACTTCGTCGAGTACGCTCAACTATCAAGATCGGAAGAGC
+
FFFFFFFFFFFFFFFFFFFFFFFFFFFFFFFFFFFFFFFFFFFFF
@FS10000125:26:BPA73017-1023:1:1101:3680:1010 1:N:0:8
CTGGCAACTTCGTCGAGTACGCTCAATAGTAGAGATCGGAAGAGC
+
FFFFFFFFFFFFFFFFFFFFFFFFFFFFFFFFFFFFFFFFFFFFF
@FS10000125:26:BPA73017-1023:1:1101:5040:1010 1:N:0:8
TTGACTGGACTTCGTCGAGTACGCTCAAAAACACAGATCGGAAGA
+
FFFFFFFFFFFFFFFFFFFFFFFFFFFFFFFFFFFFFFFFFFFFF
@FS10000125:26:BPA73017-1023:1:1101:5830:1010 1:N:0:8
TTGTCAACTTCGTCGAGTACGCTCAAACTTACAGATCGGAAGAGC
+
FFFFFFFFFFFFFFFFFFFFFFFFFFFFFFFFFFFFFFFFFFFFF
@FS10000125:26:BPA73017-1023:1:1101:6150:1010 1:N:0:8
CCGTTAACTTCGTCGAGTACGCTCAAGTTTACAGATCGGAAGAGC
+
FFFFFFFFFFFFFFFFFFFFFFFFFFFFFFFFFFFFFFFFFFFFF
@FS10000125:26:BPA73017-1023:1:1101:6180:1010 1:N:0:8
GCTCCGATCTTCGTCGAGTACGCTCAAACGACAAGATCGGAAGAG
+
F:FFFFFFFFFFFFFFFFFFFFFFFFFFFFFFFFFFFFFFFFFFF
@FS10000125:26:BPA73017-1023:1:1101:6380:1010 1:N:0:8
CCGCAAACTTCGTCGAGTACGCTCAACATAAGAGATCGGAAGAGC
+
FFFFFFFFFFFFFFFFFFFFFFFFFFFFFFFFFFFFFFFFFFFFF
@FS10000125:26:BPA73017-1023:1:1101:6780:1010 1:N:0:8
TCGGCAACTTCGTCGAGTACGCTCAAGGGATTAGAAGAGCACACG
+
,F:,FFFFFFFFFFFFFFFFFFFFFF,,,F,FFFF,,,F,F,F:,
@FS10000125:26:BPA73017-1023:1:1101:6910:1010 1:N:0:8
TCGGAAACTTCGTCGAGTACGCTCAATGACGGAGATCGGAAGAGC
+
FFFFFFFFFFFFFFFFFFFFFFFFFFFFFFFFFFFFFFFFFFFFF
@FS10000125:26:BPA73017-1023:1:1101:6920:1010 1:N:0:8
TCGCTAACTTCGTCGAGTACGCTCAACATGGGAGATCGGAAGAGC
+
FFFFFFFFFFFFFFFFFFFFFFFFFFFFFFFFFFFFFFFFFFFFF
@FS10000125:26:BPA73017-1023:1:1101:7240:1010 1:N:0:8
TTGCAAACTTCGTCGAGTACGCTCAAGGTATAAGATCGGAAGAGC
+
FFFFFFFFFFFFFFFFFFFFFFFFFFFFFFFFFFFFFFFFFFFFF
@FS10000125:26:BPA73017-1023:1:1101:7490:1010 1:N:0:8
GCGTAAACTTCGTCGAGTACGCTCAATACTTAAGATCGGAAGAGC
+
FFFFFFFFFFFFFFFFFFFFFFFFFFFFFFFFFFFFFFFFFFFFF
@FS10000125:26:BPA73017-1023:1:1101:7590:1010 1:N:0:8
TCGGGAACTTCGTCGAGTACGCTCAAAAGTATAGATCGGAAGAGC
+
FFFFFFFFFFFFFFFFFFFFFFFFFFFFFFFFFFFFFFFFFFFFF
@FS10000125:26:BPA73017-1023:1:1101:7730:1010 1:N:0:8
GGGAACTTCGTCGAGTACGCTCAATGATTCAGATCGGAAGAGCAC
+
FFFFFFFFFFFFFFFFFFFFFFFFFFFFFFFFFFFFFFFFFFFFF
@FS10000125:26:BPA73017-1023:1:1101:9150:1010 1:N:0:8
TTGCTAACTTCGTCGAGTACGCTCAACTAGTCAGATCGGAAGAGC
+
FFFFFFFFFFFFFFFFFFFFFFFFFFFFFFFFFFFFFFFFFFFFF
@FS10000125:26:BPA73017-1023:1:1101:10300:1010 1:N:0:8
CTGCAGCCAACTTCGTCGAGTACGCTCAAAGGATTAGATCGGAAG
+
FFFFFFFFFFFFFFFFFFFFFFFFFFFFFFFFFFFFFFFFFFFFF
@FS10000125:26:BPA73017-1023:1:1101:10620:1010 1:N:0:8
TTGTAAACTTCGTCGAGTACGCTCAAGGTTTCAGATCGGAAGAGC
+
,FFFFFFFFFFFFFFFFFFFFFFFFFFFFFFFFFFFFFFFFFFFF
@FS10000125:26:BPA73017-1023:1:1101:11080:1010 1:N:0:8
TTGACTGGACTTCGTCGAGTACGCTCAAGATGACAGATCGGAAGA
+
FFFFFFFFFFFFFFFFFFFFFFFFFFFFFFFFFFFFFFFFFFFFF
@FS10000125:26:BPA73017-1023:1:1101:11280:1010 1:N:0:8
GGGAGTCAACTTCGTCGAGTACGCTCAAACGTAAAGATCGGAAGA
+
:,:FFFFFFFFFFFFFFFFFFFFFFFFFFFFFFFFFFFFFFFFFF
@FS10000125:26:BPA73017-1023:1:1101:11600:1010 1:N:0:8
GCGTAAACTTCGTCGAGTACGCTCAATCTGAAAGATCGGAAGAGC
+
,FFFFFFFFFFFFFFFFFFFFFFFFFFFFFFFFFFFFFFFFFFFF
@FS10000125:26:BPA73017-1023:1:1101:11740:1010 1:N:0:8
TCCTCACATCTTCGTCGAGTACGCTCAAATTATTAGATCGGAAGA
+
:FFFFFFFFFFFFFFFFFFFFFFFFFFFFFFFFFFFFFFFFFFFF
@FS10000125:26:BPA73017-1023:1:1101:12010:1010 1:N:0:8
TTGCCAAACTTCGTCGAGTACGCTCAATCATAGAGATCGGAAGAG
+
FFFFFFFFFFFFFFFFFFFFFFFFFFFFFFFFFFFFFFFFFFFFF
@FS10000125:26:BPA73017-1023:1:1101:12780:1010 1:N:0:8
TCATAGAACTTCGTAGTACGCTCAAAAATTCAGATCGGAAGAGCA
+
FFFFFFFFFFFFFFFFFFFFFFFFFFFFFFFFFFFFFFFFFFFFF
@FS10000125:26:BPA73017-1023:1:1101:12910:1010 1:N:0:8
TTGGTAACTTCGTCGAGTACGCTCAATGGTATAGATCGGAAGAGC
+
FFFFFFFFFFFFFFFFFFFFFFFFFFFFFFFFFFFFFFFFFFFFF
@FS10000125:26:BPA73017-1023:1:1101:13190:1010 1:N:0:8
CTGGAAATTTCGTCGAGTACGCTCAACAAAGCAGATCGGAAGAGC
+
FFFFFFFFFFFFFFFFFFFFFFFFFFFFFFFFFFFFFFFFFFFFF
@FS10000125:26:BPA73017-1023:1:1101:14510:1010 1:N:0:8
CTGTTGGAACTTCGTCGAGTACGCTCAATACAGAAGATCGGAAGA
+
FFFFFFFFFFFFFFFFFFFFFFFFFFFFFFFFFFFFFFFFFFFFF
@FS10000125:26:BPA73017-1023:1:1101:15180:1010 1:N:0:8
TCGCGAACTTCGTCGAGTACGCTCAACGGGAGAGATCGGAAGAGC
+
FFFFFFFFFFFFFFFFFFFFFFFFFFFFFFFFFFFFFFFFFFFFF
@FS10000125:26:BPA73017-1023:1:1101:15310:1010 1:N:0:8
TTGGCCGAGCTTCGTCGAGTACGCTCAAAGATAAAGATCGGAAGA
+
:FF:F:FFFFFFFFFF:FFFFFFFFF,FFF:FF,FFFFFFFFFFF
@FS10000125:26:BPA73017-1023:1:1101:15380:1010 1:N:0:8
GGGACAACTTCGTCGAGTACGCTCAATTATCGAGATCGGAAGAGC
+
FFFFFFFFFFFFFFFFFFFFFFFFFFFFFFFFFFFFFFFFFFFFF
@FS10000125:26:BPA73017-1023:1:1101:15680:1010 1:N:0:8
TCAGGTAACTTCGTCGAGTACGCTCAAAAAAAAAGATCGGAAGAG
+
FFFFFFFFFFFFFFFFFFFFFFFFFFFFFFFFFFFFFFFFFFFFF
@FS10000125:26:BPA73017-1023:1:1101:1430:1020 1:N:0:8
TTGCTAACTTCGTCGAGTACGCTCAATGAATTAGATCGGAAGAGC
+
FFFFFFFFFFFFFFFFFFFFFFFFFFFFFFFFFFFFFFFFFFFFF
@FS10000125:26:BPA73017-1023:1:1101:1620:1020 1:N:0:8
CAGGGAACTTCGTCGAGTACGCTCAAACAGGGAGATCGGAAGAGC
+
FFFFFFFFFFFFFFFFFFFFFFFFFFFFFFFFFFFFFFFFFFFFF
@FS10000125:26:BPA73017-1023:1:1101:2200:1020 1:N:0:8
GCTCAACTTCGTCGAGTACGCTCAAGGATTCAGATCGGAAGAGCA
+
FFFF,FFFF:F:FFFFFFFF,FFFF:FF:FF,FF,FFF,FFF:FF
@FS10000125:26:BPA73017-1023:1:1101:2500:1020 1:N:0:8
TCTCGAACTTCGTCGAGTACGCTCAAAGATACAGATCGGAAGAGC
+
FFFF::FFF:FFFFFFFFFFFFFF:,FFFFFFFFFFFFFFFFFFF
@FS10000125:26:BPA73017-1023:1:1101:2770:1020 1:N:0:8
GCGGAAACTTCGTCGAGTACGCTCAAACGACGAGATCGGAAGAGC
+
FFFFFFFFFFFFFFFFFFFFFFFFFFFFFFFFFFFFFFFFFFFFF
@FS10000125:26:BPA73017-1023:1:1101:3110:1020 1:N:0:8
TCGTGAACTTCGTCGAGTACGCTCAATAGTTAAGATCGGAAGAGC
+
FFFFFFFFFFFFFFFFFFFFFFFFFFFFFFFFFFFFFFFFFFFFF
@FS10000125:26:BPA73017-1023:1:1101:3670:1020 1:N:0:8
TCGGGAACTTCGTCGAGTACGCTCAACAGTCAAGATCGGAAGAGC
+
FFFFFFFFFFFFFFFFFFFFFFFFFFFFFFFFFFFFFFFFFFFFF
@FS10000125:26:BPA73017-1023:1:1101:3940:1020 1:N:0:8
TTGCTAACTTCGTCGAGTACGCTCAAGCAGGGAGATCGGAAGAGC
+
FFFFFFFFFFFFFFFFFFFFFFFFFFFFFFFFFFFFFFFFFFFFF
@FS10000125:26:BPA73017-1023:1:1101:4040:1020 1:N:0:8
TCGGAAACTTCGTCGAGTACGCTCAATTCAATAGATCGGAAGAGC
+
FFFFFFFFFFFFFFFFFFFFFFFFFFFFFFFFFFFFFFFFFFFFF
@FS10000125:26:BPA73017-1023:1:1101:4210:1020 1:N:0:8
TCGTTAACTTCGTCGAGTACGCTCAAGTGACGAGATCGGAAGAGC
+
FFFFFFFFFFFFFFFFFFFFFFFFFFFFFFFFFFFFFFFFFFFFF
@FS10000125:26:BPA73017-1023:1:1101:4630:1020 1:N:0:8
TCGAACTTCGTCGAGTACGCTCAATACTAAAGATCGGAAGAGCAC
+
FFFFFFFFFFFFFFFFFFFFFFFFFFFFFFFFFFFFFFFFFFFFF
@FS10000125:26:BPA73017-1023:1:1101:4680:1020 1:N:0:8
TCGGAAACTTCGTCGAGTACGCTCAAAAGTAGAGATCGGAAGAGC
+
FFFFFFFFFFFFFFFFFFFFFFFFFFFFFFFFFFFFFFFFFFFFF
@FS10000125:26:BPA73017-1023:1:1101:6180:1020 1:N:0:8
CTGCAGAACTTCGTCGAGTACGCTCAACACTGTAGATCGGAAGAG
+
FFFFFFFFFFFFFFFFFFFFFFFFFFFFFFFFFFFFFFFFFFFFF
@FS10000125:26:BPA73017-1023:1:1101:6540:1020 1:N:0:8
TGTATAACTTCGTCGAGTACGCTCAAGATGTAAGATCGGAAGAGC
+
,F,FFFF:F,FFFF:,F:FF:FFF:,:F,:FFF:FF::,FF:FF:
@FS10000125:26:BPA73017-1023:1:1101:6890:1020 1:N:0:8
CCGGTAACTTCGTCGAGTACGCTCAAGAGATAAGATCGGAAGAGC
+
FFFFFFFFFFFFFFFFFFFFFFFFFFFFFFFFFFFFFFFFFFFFF
@FS10000125:26:BPA73017-1023:1:1101:7060:1020 1:N:0:8
CCGTAAACTTCGTCGAGTACGCTCAAGTATCAAGATCGGAAGAGC
+
FF:FFFFFFFFFFFFFFFFFFFFFFFFFFFFFFFFFFFFFFFFFF
@FS10000125:26:BPA73017-1023:1:1101:7070:1020 1:N:0:8
ATGTAACTTCGTCGAGTACGCTCAAATTGAGAGATCGGAAGAGCA
+
F:FFFFFFFFFFFFFFFFFFFFFFFFFFFFFFFFFFFFFFFFFFF
@FS10000125:26:BPA73017-1023:1:1101:7160:1020 1:N:0:8
GCGCTAACTTCGTCGAGTACGCTCAAGATTGTAGATCGGAAGAGC
+
FFFFFFFFFFFFFFFFFFFFFFFFFFFFFFFFFFFFFFFFFFFFF
@FS10000125:26:BPA73017-1023:1:1101:7330:1020 1:N:0:8
TCACCTAACTTCGTCGAGTACGCTCAATTTCACAGATCGGAAGAG
+
FFFFFFFFFFFFFFFFFFFFFFFFFFFFFFFFFFFFFFFFFFFFF
@FS10000125:26:BPA73017-1023:1:1101:7350:1020 1:N:0:8
CCGATAACTTCGTCGAGTACGCTCAAACTAGAAGATCGGAAGAGC
+
FFFFFFFFFFFFFFFFFFFFFFFFFFFFFFFFFFFFFFFFFFFFF
@FS10000125:26:BPA73017-1023:1:1101:7760:1020 1:N:0:8
GCGGAAACTTCGTCGAGTACGCTCAAGATGCAAGATCGGAAGAGC
+
:FFFFFFFFFFFFFFFFFFFFFFFFFFFFFFFFFFFFFFFFFFFF
@FS10000125:26:BPA73017-1023:1:1101:8300:1020 1:N:0:8
GGGAAACTTCGACTGAGTACGCTCAACGAAGTAGATCGGAAGAGC
+
FFFFFFFFFFFFFFFFFFFFFFFFFFFFFFFFFFFFFFFFFFFFF
@FS10000125:26:BPA73017-1023:1:1101:8620:1020 1:N:0:8
TCGGGAACTTCGTCGAGTACGCTCAACTTGCAAGATCGGAAGAGC
+
FFF,:FFFF:FF:F::FFFF:FFF:,F:F:FFFFFF:::FFFFF:
@FS10000125:26:BPA73017-1023:1:1101:10000:1020 1:N:0:8
TGGGAACTTCGTCGAGTACGCTCAAATAGAAAGATCGGAAGAGCA
+
FFFFFFFFFFFFFFFFFFFFFFFFFFFFFFFFFFFFFFFFFFFFF
@FS10000125:26:BPA73017-1023:1:1101:10260:1020 1:N:0:8
GCGTAAACTTCGTCGAGTACGCTCAATAGATCAGATCGGAAGAGC
+
FFFFFFFFFFFFFFFFFFFFFFFFFFFFFFFFFFFFFFFFFFFFF
@FS10000125:26:BPA73017-1023:1:1101:10360:1020 1:N:0:8
CCTAGAACTTCGTCGAGTACGCTCAATAATAAAGATCGGAAGAGC
+
FFFFFFFFFFFFFFFFFFFFFFFFFFFFFFFFFFFFFFFFFFFFF
@FS10000125:26:BPA73017-1023:1:1101:10420:1020 1:N:0:8
TTTAAGCAACTTCGTCGAGTACGCTCAAAAATTAAGATCGGAAGA
+
FFFFFFFFFFFFFFFFFFFFFFFFFFFFFFFFFFFFFFFFFFFFF
@FS10000125:26:BPA73017-1023:1:1101:10760:1020 1:N:0:8
CCGGTAACTTCGTCGAGTACGCTCAAATATCGAGATCGGAAGAGC
+
FFFFFFFFFFFFFFFFFFFFFFFFF:FFFFFFFFFFFFFFFFFFF
@FS10000125:26:BPA73017-1023:1:1101:10900:1020 1:N:0:8
TCTGGTAACTTCGTCGAGTACGCTCAACACCGAAGATCGGAAGAG
+
FFFFFFFFFFFFFFFFFFFFFFFFFFFFFFFFFFFFFFFFFFFFF
@FS10000125:26:BPA73017-1023:1:1101:10920:1020 1:N:0:8
TGACTGGACTTCGTCGAGTACGCTCAAGACCCTAGATCGGAAGAG
+
FFFFFFFFFFFFFFFFFFFFFFFFFFFFFFFFFFFFFFFFFFFFF
@FS10000125:26:BPA73017-1023:1:1101:11410:1020 1:N:0:8
TCGGTATCTTCGTCGAGTACGCTCAAGAAAAAAGATCGGAAGAGC
+
FFFFFFFFFFFFFFFFFFFFFFFFFFFFFFFFFFFFFFFFFFFFF
@FS10000125:26:BPA73017-1023:1:1101:11620:1020 1:N:0:8
TTTTTAACTTCGTCGAGTACGCTCAAGCTTAAAGATCGGAAGAGC
+
FFFFFFFFFFFFFFFFFFFFFFFFFFFFFFFFFFFFFFFFFFFFF
@FS10000125:26:BPA73017-1023:1:1101:11640:1020 1:N:0:8
TGGCCAACTTCGTCGAGTACGCTTAACTAGTGAGATCGGAAGAGC
+
FFFFFFFFFFFFFFFFFFFFFFFFFFFFFFFFFFFFFFFFFFFFF
@FS10000125:26:BPA73017-1023:1:1101:11890:1020 1:N:0:8
GGGTCAACTTCGTCGAGTACGCTCAAACCGCAAGATCGGAAGAGC
+
:FFFFFFFFFFFFFFFFFFFFFFFFFFFFFFFFFFFFFFFFFFFF
@FS10000125:26:BPA73017-1023:1:1101:12020:1020 1:N:0:8
TTGCAAACTTCGTCGAGTACGCTCAAAATCAAAGATCGGAAGAGC
+
FFFFFFFFFFFFFFFFFFFFFFFFFFFFFFFFFFFFFFFFFFFFF
@FS10000125:26:BPA73017-1023:1:1101:12900:1020 1:N:0:8
TCTTCAACTTCGTCGAGTACGCTCAAAATGCAAGATCGGAAGAGC
+
FFFFFFFFFFFFFFFFFFFFFFFFFFFFFFFFFFFFFFFFFFFFF
@FS10000125:26:BPA73017-1023:1:1101:13080:1020 1:N:0:8
TTGGAAAACTTCGTCGAGTACGCTCAAAATATGAGATCGGAAGAG
+
:FFFFFFFFFFFFFFFFFFFFFFFFFFFFFFFFFFFFFFFFFFFF
@FS10000125:26:BPA73017-1023:1:1101:13190:1020 1:N:0:8
GCGCCAACTTCGTCGAGTACGCTCAACAGAGTAGATCGGAAGAGC
+
,FFFFF:FFFFFFFF:FFFFFFFFF:FFFFFFFFFFFFFFFFFFF
@FS10000125:26:BPA73017-1023:1:1101:13410:1020 1:N:0:8
ACTTCGTCGAGTACGCTCAAAGATGTAGATCGGAAGAGCACACGT
+
FFFFFFFFFFFFFFFFFFFFFFFFFFFFFFFFFFFFFFFFFFFFF
@FS10000125:26:BPA73017-1023:1:1101:13620:1020 1:N:0:8
TTGTGAACTTCGTCGAGTACGCTCAATCTGAAAGATCGGAAGAGC
+
:FFFFFFFFFFFFFFFFFFFFFFFFFFFFFFFFFFFFFFFFFFFF
@FS10000125:26:BPA73017-1023:1:1101:14210:1020 1:N:0:8
TGGCTAACTTCGTCGAGTACGCTCAATCCCTGAGATCGGAAGAGC
+
,FFFFFFFFFFFFFFFFFFFFFFFFFFFFFFFFFFFFFFFFFFFF
@FS10000125:26:BPA73017-1023:1:1101:15140:1020 1:N:0:8
TCTGTAACTTCGTCGAGTACGCTCAAAGAACTAGATCGGAAGAGC
+
FF:FFFFFFFFFFFFFFFFFFFFFFFFFFFFFFFFFFFFFFFFFF
@FS10000125:26:BPA73017-1023:1:1101:15300:1020 1:N:0:8
TTGGCCGAGCTTCGTCGAGTACGCTCAAAGATAAAGATCGGAAGA
+
:FFFFFFFFFFFFFFFFFFFFFFFFFFFFFFFFFFFFFFFFFFFF
@FS10000125:26:BPA73017-1023:1:1101:15650:1020 1:N:0:8
TCTCAACTTCGTCGAGTACGCTCAAATCGACAGATCGGAAGAGCA
+
FFFFFFFFFFFFFFFFFFFFFFFFFFFFFFFFFFFFFFFFFFFFF
@FS10000125:26:BPA73017-1023:1:1101:15810:1020 1:N:0:8
TTGTATAAACTTCGTCGAGTACGCTCAAAGGAAAAGATCGGAAGA
+
,F,FFFFF,FFF::F:::FFF:FFF:,FFF,FF,::FFF::,FF:
@FS10000125:26:BPA73017-1023:1:1101:1050:1030 1:N:0:8
TGGTTAACTTCGTCGAGTACGCTCAGTGTAGTAGATCGGAACAGC
+
F,F:::::F,:,F,FF:::,:,:F,,FF:F,,F:FF::,FF,,,F
@FS10000125:26:BPA73017-1023:1:1101:1110:1030 1:N:0:8
TTGGAACTTCGTCGAGTACGCTCAAACGTGCAGATCGGAAGAGCA
+
FFFFFFFFFFFFFFFFFFFFFFFFFFFFFFFFFFFFFFFFFFFFF
@FS10000125:26:BPA73017-1023:1:1101:1410:1030 1:N:0:8
CCGAACTTCGTCGAGTACGCTCAAGGGCCGAGATCGGAAGAGCAC
+
FFFFFFFFFFFFFFFFFFFFFFFFFFFFFFFFFFFFFFFFFFFFF
@FS10000125:26:BPA73017-1023:1:1101:1870:1030 1:N:0:8
TCGCAACTTCGTCGAGTACGCTCAATAGGGTAGATCGGAAGAGCA
+
FFFFFFFFFFFFFFFFFFFFFFFFFFFFFFFFFFFFFFFFFFFFF
@FS10000125:26:BPA73017-1023:1:1101:2690:1030 1:N:0:8
TTGCCACAACTTCGTCGAGTACGCTCAACGCGAGAGATCGGAAGA
+
FFFFFFFFFFFFFFFFFFFFFFFFFFFFFFFFFFFFFFFFFFFFF
@FS10000125:26:BPA73017-1023:1:1101:2820:1030 1:N:0:8
GGGGGAACTTCGTGAGTACGCTCAAAGAGGAAGATCGGAAGAGCA
+
FFFFFFFFFFFFFFFFFFFFFFFFFFFFFFFFFFFFFFFFFFFFF
@FS10000125:26:BPA73017-1023:1:1101:3630:1030 1:N:0:8
GCTTAACTTCGTCGAGTACGCTCAAAGCATCAGATCGGAAGAGCA
+
FFFFFFFFFFFFFFFFFFFFFFFFFFFFFFFFFFFFFFFFFFFFF
@FS10000125:26:BPA73017-1023:1:1101:4980:1030 1:N:0:8
TTGACTGGACTTCGTCGAGTACGCTCAATGTTAGAGATCGGAAGA
+
FFFFFFFFFFFFFFFFFFFFFFFFFFFFFFFFFFFFFFFFFFFFF
@FS10000125:26:BPA73017-1023:1:1101:5930:1030 1:N:0:8
CCGGTAACTTCGTCGAGTACGCTCAAGTGTCAAGATCGGAAGAGC
+
FFFFFFFFFFFFFFFFFFFFFFFFFFFFFFFFFFFFFFFFFFFFF
@FS10000125:26:BPA73017-1023:1:1101:6520:1030 1:N:0:8
TTGATAACTTCGTCGGGGGAACTTCGTCGAGTACGCTCAAGATTA
+
FFFFFFFFF:FFFFFFFFFFFFFFFFFF,FFFFFFFFF:FFFFFF
@FS10000125:26:BPA73017-1023:1:1101:7020:1030 1:N:0:8
TTGACTGGACTTCGTCGAGTACGCTCAAGCCGATAGATCGGAAGA
+
FFFFFFFFFFFFFFFFFFFFFFFFFFFFFFFFFFFFFFFFFFFFF
@FS10000125:26:BPA73017-1023:1:1101:7300:1030 1:N:0:8
TGGCTAGTTTCGTCGAGTACGCTCAATCGTGAAGATCGGAAGAGC
+
FFF::F:,FFFFFFFFFFFFFFFFFFFF:F:FFFFFFFFFFFFFF
@FS10000125:26:BPA73017-1023:1:1101:7770:1030 1:N:0:8
TCGCGAAACTTCGTCGAGTACGCTCAAGTAGAGAGATCGGAAGAG
+
FFFFFFFFFFFFFFFFFFFFFFFFFFFFFFFFFFFFFFFFFFFFF
@FS10000125:26:BPA73017-1023:1:1101:8670:1030 1:N:0:8
TCTGGAACTTCGTCGAGTACGCTCAAGTGATTAGATCGGAAGAGC
+
FFFFFFFFFFFFFFFFFFFFFFFFFFFFFFFFFFFFFFFFFFFFF
@FS10000125:26:BPA73017-1023:1:1101:8850:1030 1:N:0:8
CTGCTAACTTCGTCGAGTACGCTCAAGTTAAGAGATCGGAAGAGC
+
FFFFFFFFFFFFFFFFFFFFFFFFFFFFFFFFFFFFFFFFFFFFF
@FS10000125:26:BPA73017-1023:1:1101:10170:1030 1:N:0:8
TCGCAAACTTCGTCGAGTACGCTCAAATAAGAAGATCGGAAGAGC
+
FFFFFFFFFFFFFFFFFFFFFFFFFFFFFFFFFFFFFFFFFFFFF
@FS10000125:26:BPA73017-1023:1:1101:10430:1030 1:N:0:8
GCGTAACTTCGTCGAGTACGCTCAAGATAATAGATCGGAAGAGCA
+
:FFFFFFFFFFFFFFFFFFFFFFFFFFFFFFFFFFFFFFFFFFFF
@FS10000125:26:BPA73017-1023:1:1101:11400:1030 1:N:0:8
TTGTAACCTTCGTCGAGTACGCTCAATCAAAGAGATCGGAAGAGC
+
FFFFFFFFFFFFFFFFFFFFFFFFFFFFFFFFFFFFFFFFFFFFF
@FS10000125:26:BPA73017-1023:1:1101:11720:1030 1:N:0:8
CCGAACTTCGTCGAGTACGCTCAAACCTGCAGATCGGAAGAGCAC
+
FFFFFFFFFFFFFFFFFFFFFFFFFFFFFFFFFFFFFFFFFFFFF
@FS10000125:26:BPA73017-1023:1:1101:11860:1030 1:N:0:8
TAGGTAGAACTTCGTCGAGTACGCTCAAACTTAAAGATCGGAAGA
+
F:F,,FFF:FFFFFFFFFFFFFFFFFFF:FFFF:FFFFFFFFFFF
@FS10000125:26:BPA73017-1023:1:1101:12350:1030 1:N:0:8
TATATCCAACTTCGTCGAGTACGCTCAACTTATAAGATCGGAAGA
+
,:F:F:FFFFFFF:FFF,FFFFFFFFF,FFF:FFF:FF:FFFFFF
@FS10000125:26:BPA73017-1023:1:1101:12440:1030 1:N:0:8
TGGTAACTTCGTCGAGTACGCTCAATTTGTGAGATCGGAAGAGCA
+
FFFFFFFFFFFFFFFFFFFFFFFFFFFFFFFFFFFFFFFFFFFFF
@FS10000125:26:BPA73017-1023:1:1101:12540:1030 1:N:0:8
TCTAAACTTCGTCGAGTACGCTCAAGGTAAAAGATCGGAAGAGCA
+
FFFFFFFFFFFFFFFFFFFFFFFFFFFFFFFFFFFFFFFFFFFFF
@FS10000125:26:BPA73017-1023:1:1101:13360:1030 1:N:0:8
TTTGATCAACTTCTTCGAGTACGCTCAAATTTAAAGATCGGAAGA
+
FFFFFFFFFFFFFFFFFFFFFFFFFFFFFFFFFFFFFFFFFFFFF
@FS10000125:26:BPA73017-1023:1:1101:13950:1030 1:N:0:8
TCGCCAACTTCGTCGAGTACGCTCAACTGAGTAGATCGGAAGAGC
+
FF,FFFFFFFFFFFFFFFFFFFFFFFFFFFFFFFFFFFFFFFFFF
@FS10000125:26:BPA73017-1023:1:1101:14330:1030 1:N:0:8
TTGGCAACTTCGTCGAGTACGCTCAATACCCAAGATCGGAAGAGC
+
FFF,FFFF:FFFFFFF:FFFFFFFFFFFF:FF:FFFFFFFF:FFF
@FS10000125:26:BPA73017-1023:1:1101:14720:1030 1:N:0:8
TCGCAAACTTCGTCGAGTACGCTCAACTATAAAGATCGGAAGAGC
+
FF,FFF:FFFFFFFFFFFFFFFFFFFFFFFFFF:FFFFFFFFFFF
@FS10000125:26:BPA73017-1023:1:1101:1090:1040 1:N:0:8
TGGAACTTCGTCGAGTACGCTCAAGTACCAAGATCGGAAGAGCAC
+
FFFFFFFFFFFFFFFFFFFFFFFFFFFFFFFFFFFFFFFFFFFFF
@FS10000125:26:BPA73017-1023:1:1101:1230:1040 1:N:0:8
TAGCAACTTCGTCGAGTACGCTCAAGGAGTCAGATCGGAAGAGCA
+
FFFFFFFFFFFFFFFFFFFFFFFFFFFFFFFFFFFFFFFFFFFFF
@FS10000125:26:BPA73017-1023:1:1101:1490:1040 1:N:0:8
TCGCCAACTTCGTCGAGTACGCTCAATGTATAAGATCGGAAGAGC
+
FFFFFFFFFFFFFFFFFFFFFFFFFFFFFFFFFFFFFFFFFFFFF
@FS10000125:26:BPA73017-1023:1:1101:1880:1040 1:N:0:8
TTGCTAACTTCGTCGAGTACGCTCAAAACCTGAGATCGGAAGAGC
+
FFFFFFFFFFFFFFFFFFFFFFFFFFFFFFFFFFFFFFFFFFFFF
@FS10000125:26:BPA73017-1023:1:1101:1900:1040 1:N:0:8
GGGTGAACTTCGTCGAGTACGCTCAAAGCTGAAGATCGGAAGAGC
+
FFFFFFFFFFFFFFFFFFFFFFFFFFFFFFFFFFFFFFFFFFFFF
@FS10000125:26:BPA73017-1023:1:1101:2520:1040 1:N:0:8
TCGGAACTTCGTCGAGTACGCTCAATTGTAGAGATCGGAAGAGCA
+
,F,:FFFFF:F:FFFFFFFFFFFF,FF:FFFF:FF:FFFFF:FF,
@FS10000125:26:BPA73017-1023:1:1101:2830:1040 1:N:0:8
GCGGGAACTTCGTCGAGTACGCTCAATGGTGGAGATCGGAAGAGC
+
:FFFFFFFFFFFFFFFFFFFFFFFFFFFFFFFFFFFFFFFFFFFF
@FS10000125:26:BPA73017-1023:1:1101:2850:1040 1:N:0:8
GTGCAACTTCGTCGAGTACGCTCAACGTATAAGATCGGAAGAGCA
+
FFFFFFFFFFFFFFFFFFFFFFFFFFFFFFFFFFFFFFFFFFFFF
@FS10000125:26:BPA73017-1023:1:1101:3230:1040 1:N:0:8
TCGGGTCAACTTCGTCGAGTACGCTCAAGGTTGTAGATCGGAAGA
+
FFFFFFFFFFFFFFFFFFFFFFFFFFFFFFFFFFFFFFFFFFFFF
@FS10000125:26:BPA73017-1023:1:1101:3390:1040 1:N:0:8
TTGACTGGACTTCGTCGAGTACGCTCAACCTTCGAGATCGGAAGA
+
FFFFFFFFFFFFFFFFFFFFFFFFFFFFFFFFFFFFFFFFFFFFF
@FS10000125:26:BPA73017-1023:1:1101:3770:1040 1:N:0:8
TGGTCACCTTCGTCGAGTACGCTCAAAGGGGAAGATCGGAAGAGC
+
FFFFFFFFFFFFFFFFFFFFFFFFFFFFFFFFFFFFFFFFFFFFF
@FS10000125:26:BPA73017-1023:1:1101:4200:1040 1:N:0:8
TTGTTGAACTTCGTCGAGTACGCTCAACCTGTCAGATCGGAAGAG
+
FFFFFFFFFFFFFFFFFFFFFFFFFFFFFFFFFFFFFFFFFFFFF
@FS10000125:26:BPA73017-1023:1:1101:4500:1040 1:N:0:8
TCGGCAACTTCGTCGAGTACGCTCAAACTGACAGATCGGAAGAGC
+
FFFFFFFFFFFFFFFFFFFFFFFFFFFFFFFFFFFFFFFFFFFFF
@FS10000125:26:BPA73017-1023:1:1101:4660:1040 1:N:0:8
GCGGCAACTTCGTCGAGTACGCTCAACTGTAAAGATCGGAAGAGC
+
FFFFFFFFFFFFFFFFFFFFFFFFFFFFFFFFFFFFFFFFFFFFF
@FS10000125:26:BPA73017-1023:1:1101:4820:1040 1:N:0:8
ACGCTCATAACTTCGTCGAGTACGCTCAAAGATTAAGATCGGAAG
+
FFFFFFFFFFFFFFFFFFFFFFFFFFFFFFFFFFFFFFFFFFFFF
@FS10000125:26:BPA73017-1023:1:1101:4990:1040 1:N:0:8
TCAGGAACTTCGTCGAGTACGCTCAAAATAACAGATCGGAAGAGC
+
FFFFFFFFFFFFFFFFFFFFFFFFFFFFFFFFFFFFFFFFFFFFF
@FS10000125:26:BPA73017-1023:1:1101:5640:1040 1:N:0:8
TCACAAACTTCGTCGAGTACGCTCAAAAAGGAAGATCGGAAGAGC
+
FFFFFFFFFFFFFFFFFFFFFFFFFFFFFFFFFFFFFFFFFFFFF
@FS10000125:26:BPA73017-1023:1:1101:7960:1040 1:N:0:8
GCGGATAGAACTTCGTCGAGTACGCTCAAAAATGTAGATCGGAAG
+
FFFFFFFFFFFFFFFFFFFFFFFFFFFFFFFFFFFFFFFFFFFFF
@FS10000125:26:BPA73017-1023:1:1101:8500:1040 1:N:0:8
TTGATGAACTTCGTCGAGTACGCTCAATGGTTAAGATCGGAAGAG
+
FFFFFFFFFFFFFFFFFFFFFFFFFFFFFFFFFFFFFFFFFFFFF
@FS10000125:26:BPA73017-1023:1:1101:9520:1040 1:N:0:8
ACGAGAACTTCGTCGAGTACGCTCAATTCGACAGATCGGAAGAGC
+
FFFFFFFFFFFFFFFFFFFFFFFFFFFFFFFFFFFFFFFFFFFFF
@FS10000125:26:BPA73017-1023:1:1101:9540:1040 1:N:0:8
TCGCAAACTTCGTCGAGTACGCTCAAACTAAAAGATCGGAAGAGC
+
FFF:FF,,:,FF,F:,FFFF,FFF:,F:FFFFFFFF:F:FFFFF,
@FS10000125:26:BPA73017-1023:1:1101:9800:1040 1:N:0:8
GCGGGAACTTCGTCGAGTACGCTCAATACGATAGATCGGAAGAGC
+
FFFFFFFFFFFFFFFFFFFFFFFFFFFFFFFFFFFFFFFFFFFFF
@FS10000125:26:BPA73017-1023:1:1101:10780:1040 1:N:0:8
TCGGAACTTCGTCGAGTACGCTCAACCGTCAAGATCGGAAGAGCA
+
FFFFFFFFFFFFFFFFFFFFFFFFFFFFFFFFFFFFFFFFFFFFF
@FS10000125:26:BPA73017-1023:1:1101:10880:1040 1:N:0:8
TAGAAACTTCGTCGAGTACGCTCAACTGATAAGATCGGAAGAGCT
+
F,F,FF:FF::FF:FFFF::FF::FFFFFF,,FFF,,FFFFFFF,
@FS10000125:26:BPA73017-1023:1:1101:11930:1040 1:N:0:8
TTGGTAAACTTCGTCGAGTACGCTCAAACGCTTAGATCGGAAGAG
+
FFFFFFFFFFFFFFFFFFFFFFFFFFFFFFFFFFFFFFFFFFFFF
@FS10000125:26:BPA73017-1023:1:1101:12050:1040 1:N:0:8
TCTCAAAACTTCGTCGAGTACGCTCAATTTAATAGATCGGAAGAG
+
FFFFFFFFFFFFFFFFFFFFFFFFFFFFFFFFFFFFFFFFFFFFF
@FS10000125:26:BPA73017-1023:1:1101:12330:1040 1:N:0:8
TCGTCGGAACTTCGTCGAGTACGCTCAACGTTCAAGATCGGAAGA
+
FFFFFFFFFFFFFFFFFFFFFFFFFFFFFFFFFFFFFFFFFFFFF
@FS10000125:26:BPA73017-1023:1:1101:13480:1040 1:N:0:8
TCGACAACTTCGTCGAGTACGCTCAACTCTTCAGATCGGAAGAGC
+
FF,FFFFFFFFFFFFFFFFFFFFFF:FFFFFFFFFFFFFF,FFFF
@FS10000125:26:BPA73017-1023:1:1101:14170:1040 1:N:0:8
GGGAAAACTTCGTCGAGTACGCTCAATCCTGGAGATCGGAAGAGC
+
FFFFFFFFFFFFFFFFFFFFFFFFFFFFFFFFFFFFFFFFFFFFF
@FS10000125:26:BPA73017-1023:1:1101:14330:1040 1:N:0:8
GCTAGAAAACTTCGTGAGTACGCTCAAAACCTGAGATCGGAAGAG
+
FFFFFFFFFFFFFFFFFFFFFFFFFFFFFFFFFFFFFFFFFFFFF
@FS10000125:26:BPA73017-1023:1:1101:14340:1040 1:N:0:8
GCGCAACTTCGTCGAGTACGCTCAAATGGACAGATCGGAAGAGCA
+
FFFFFFFFFFFFFFFFFFFFFFFFFFFFFFFFFFFFFFFFFFFFF
@FS10000125:26:BPA73017-1023:1:1101:14380:1040 1:N:0:8
ATTCACAACTTCGTCGAGTACGCTCAAGTGGATAGATCGGAAGAG
+
F:FFFFFFFFFFFFFFFFFFFFFFFFFFFFFFFFFFFFFFFFFFF
@FS10000125:26:BPA73017-1023:1:1101:15410:1040 1:N:0:8
CTGGCAACTTCGTCGAGTACGCTCAAATTGTAAGATCGGAAGAGC
+
FFFFFFFFFFFFFFFFFFFFFFFFFFFFFFFFFFFFFFFFFFFFF
@FS10000125:26:BPA73017-1023:1:1101:15500:1040 1:N:0:8
GGGAACTTCGTCGAGTACGCTCAAGTGGAAAGATCGGAAGAGCAC
+
FFFFFFFFFFFFFFFFFFFFFFFFFFFFFFFFFFFFFFFFFFFFF
@FS10000125:26:BPA73017-1023:1:1101:15540:1040 1:N:0:8
TTGACTGGACCTTCGTCGAGTACGCTCAATCCAGGAGATCGGAAG
+
FFFFFFFFFFFFFFFFFFFFFFFFFFFFFFFFFFFFFFFFFFFFF
@FS10000125:26:BPA73017-1023:1:1101:15590:1040 1:N:0:8
TTCAACTTCGTCGAGTACGCTCAAAGTAGCAGATCGGAAGAGCAC
+
FFFFFFFFFFFFFFFFFFFFFFFFFFFFFFFFFFFFFFFFFFFFF
@FS10000125:26:BPA73017-1023:1:1101:16340:1040 1:N:0:8
CTGTAAACTTCGTCGAGTACGCTCAAACGTTGAGATCGGAAGAGC
+
FFFFFFFFFFFFFFFFFFFFFFFFFFFFFFFFFFFFFFFFFFFFF
@FS10000125:26:BPA73017-1023:1:1101:1080:1050 1:N:0:8
GCGTTAACTTCGTCGAGTACGCTCAAGACTAAAGATCGGAAGAGC
+
FFFFFFFFFFFFFFFFFFFFFFFFFFFFFFFFFFFFFFFFFFFFF
@FS10000125:26:BPA73017-1023:1:1101:1680:1050 1:N:0:8
TCGGCAACTTCGTCGAGTACGCTCAAATCACGAGATCGGAAGAGC
+
,F:FFFFFFFFFFFFF:FFFFFFFF,FFFFFFF:FFF::FFFFFF
@FS10000125:26:BPA73017-1023:1:1101:2990:1050 1:N:0:8
TCTCCAACTTCGTCGAGTACGCTCAAGTAATAAGATCGGAAGAGC
+
FFFFFFFFFFFFFFFFFFFFFFFFFFFFFFFFFFFFFFFFFFFFF
@FS10000125:26:BPA73017-1023:1:1101:4400:1050 1:N:0:8
TCGTTAACTTCGTCGAGTACGCTCAAAGACTGAGATCGGAAGAGC
+
FFFFFFFFFFFFFFFFFFFFFFFFFFFFFFFFFFFFFFFFFFFFF
@FS10000125:26:BPA73017-1023:1:1101:4470:1050 1:N:0:8
TCGGCAACTTCGTCGAGTACGCTCAATGTGAAAGATCGGAAGAGC
+
:FF:FF,:FFFFFFF:FFFFFFFF::FFFFFFFFFFFFFFFFFFF
@FS10000125:26:BPA73017-1023:1:1101:6240:1050 1:N:0:8
TTGGGAACTTCGTCGAGTACGCTCAAATATATAGATCGGAAGAGC
+
FFFFFFFFFFFFFFFFFFFFFFFFFFFFFFFFFFFFFFFFFFFFF
@FS10000125:26:BPA73017-1023:1:1101:6510:1050 1:N:0:8
TTGAACTTCGTCGAGTACGCTCAAGGGTTGAGATCGGAAGAGCAC
+
FFFFFFFFFFFFFFFFFFFFFFFFFFFFFFFFFFFFFFFFFFFFF
@FS10000125:26:BPA73017-1023:1:1101:6660:1050 1:N:0:8
TTGTCAACTTCGTCGAGTACGCTCAATGAATAAGATCGGAAGAGC
+
:FFFFFFFFFFFFFFFFFFFFFFFFFFFFFFFFFFFFFFFFFFFF
@FS10000125:26:BPA73017-1023:1:1101:6740:1050 1:N:0:8
GCTCCGAACTTCGTCGAGTACGCTCAATCCAATAGATCGGAAGAG
+
FFFFFFFFFFFFFFFFFFFFFFFFFFFFFFFFFFFFFFFFFFFFF
@FS10000125:26:BPA73017-1023:1:1101:7790:1050 1:N:0:8
TCAATAACTTCGTCGAGTACGCTCAAGACAGCAGATCGGAAGAGC
+
FFFFFFFFFFFFFFFFFFFFFFFF:FFFFFFFFFFFFFFFFFFFF
@FS10000125:26:BPA73017-1023:1:1101:7880:1050 1:N:0:8
GTGGCAACTTCGTCGAGTACGCTCAATTAACGAGATCGGAAGAGC
+
FFFFFFFFFFFFFFFFFFFFFFFFFFFFFFFFFFFFFFFFFFFFF
@FS10000125:26:BPA73017-1023:1:1101:8190:1050 1:N:0:8
TCGCAAACTTCGTCGAGTACGCTCAAATCACCAGATCGGAAGAGC
+
FFFFFFFFFFFFFFFFFFFFFFFFFFFFFFFFFFFFFFFFFFFFF
@FS10000125:26:BPA73017-1023:1:1101:8250:1050 1:N:0:8
GCGCAAACTTCGTCGAGTACGCTCAATACGCAAGATCGGAAGAGC
+
FFFFFFFFFFFFFFFFFFFFFFFFFFFFFFFFFFFFFFFFFFFFF
@FS10000125:26:BPA73017-1023:1:1101:8370:1050 1:N:0:8
CTGCAACTTCGTCGAGTACGCTCAATAATAAAGATCGGAAGAGCA
+
FFFFFFFFFFFFFFFFFFFFFFFFFFFFFFFFFFFFFFFFFFFFF
@FS10000125:26:BPA73017-1023:1:1101:9650:1050 1:N:0:8
AGGTAACTTCGTCGAGTGAACTTCGTCGAGTACGCTCAAGCGGGG
+
FFFFFFFFFFFFFFFFFFFFFFFFFFFFFFFFFFFFFFFFFFFFF
@FS10000125:26:BPA73017-1023:1:1101:10280:1050 1:N:0:8
GCGTGGACTTCGTCGAGTACGCTCAATTTAGGAGATCGGAAGAGC
+
FFFFFFFFFFFFFFFFFFFFFFFFFFFFFFFFFFFFFFFFFFFFF
@FS10000125:26:BPA73017-1023:1:1101:10630:1050 1:N:0:8
TCGGAAACTTCGTCGAGTACGCTCAACCGGTTAGATCGGAAGAGC
+
FFFFFFFFFFFFFFFFFFFFFFFFFFFFFFFFFFFFFFFFFF:FF
@FS10000125:26:BPA73017-1023:1:1101:10700:1050 1:N:0:8
TAGGTAACTTCGTCGAGTACGCTCAATAGACAAGATCGGAAGAGC
+
,FFFFFFFFFFFFFFFFFFFFFFFFF:FFFFF:FFFFFFFFFFFF
@FS10000125:26:BPA73017-1023:1:1101:11740:1050 1:N:0:8
TGTAAACTTCGTCGAGTACGCTCAATTTCCAAGATCGGAAGAGCA
+
F:,FFFFFF:F:FFF,FFF,F:FFFF,FFFFFFFF:FFFFFF:F:
@FS10000125:26:BPA73017-1023:1:1101:12540:1050 1:N:0:8
TTTACCCAACTTCGTCGAGTACGCTCAAAACCAAAGATCGGAAGA
+
,FFFFFFFFFFFFFFFFFFFFFFFFFFFFFFFFF:FFFFFFFFFF
@FS10000125:26:BPA73017-1023:1:1101:12710:1050 1:N:0:8
TTGCCAACTTCGTCGAGTACGCTCAAGCATGTAGATCGGAAGAGC
+
FFFFFFFFFFFFFFFFFFFFFFFFFFFFFFFFFFFFFFFFFFFFF
@FS10000125:26:BPA73017-1023:1:1101:12720:1050 1:N:0:8
TTGCCTAACTTCGTCGAGTACGCTCAATTGTGGAGATCGGAAGAG
+
FFFFFFFFFFFFFFFFFFFFFFFFFFFFFFFFFFFFFFFFFFFFF
@FS10000125:26:BPA73017-1023:1:1101:12730:1050 1:N:0:8
TTGCTAACTTCGTCGAGTACGCTCAAAGTGTTAGATCGGAAGAGC
+
FFFFFFFFFFFFFFFFFFFFFFFFFFFFFFFFFFFFFFFFFFFFF
@FS10000125:26:BPA73017-1023:1:1101:12820:1050 1:N:0:8
TCGAAAACTTCGTCGAGTACGCTCAAAACCAGAGATCGGAAGAGC
+
FFFFFFFFFFFFFFFFFFFFFFFFFFFFFFFFFFFFFFFFFFFFF
@FS10000125:26:BPA73017-1023:1:1101:13130:1050 1:N:0:8
GTGAACTTCGTCGAGTACGCTCAAGGCACCAGATCGGAAGAGCAC
+
FFFFFFFFFFFFFFFFFFFFFFFFFFFFFFFFFFFFFFFFFFFFF
@FS10000125:26:BPA73017-1023:1:1101:13370:1050 1:N:0:8
CTGGTAGAACTTCGTCAGTACGCTCAAAATTGCAGATCGGAAGAG
+
FFFFFFFFFFFFFFFFFFFFFFFFFFFFFFFFFFFFFFFFFFFFF
@FS10000125:26:BPA73017-1023:1:1101:13770:1050 1:N:0:8
TTGTTAACTTCGTCGAGTACGCTCAATGATTAAGATCGGAAGAGC
+
FFFFFFFFFFFFFFFFFFFFFFFF:FFFFFFFFFFFFFFFFFFFF
@FS10000125:26:BPA73017-1023:1:1101:13990:1050 1:N:0:8
TTGACTGGACTTCGTCGAGTACGCTCAATCGTATAGATCGGAAGA
+
FF:FFFFFFFFFFFFFFFFFFFFFFFFFFFFFFFFFFFFFFFFFF
@FS10000125:26:BPA73017-1023:1:1101:14480:1050 1:N:0:8
GCGCGAACTTCGTCGAGTACGCTCAACATTCTAGATCGGAAGAGC
+
:FFFFFFFFFFFFFFFFFFFFFFFFFFFFFFFFFFFFFFFFFFFF
@FS10000125:26:BPA73017-1023:1:1101:15150:1050 1:N:0:8
TTGGTCAACTTCGTCGAGTACGCTCAAATGATTAGATCGGAAGAG
+
FFFFF:F,FF,FFFFFFFFFFFFFFFFFFFFFFFFFFFFFFFFF:
@FS10000125:26:BPA73017-1023:1:1101:15750:1050 1:N:0:8
TCAAGGAACTTCGTCGAGTACGCTCAAGTACAGAGATCGGAAGAG
+
FFFFFFFFFFFFFFFFFFFFFFFFFFFFFFFFFFFFFFFFFFFFF
@FS10000125:26:BPA73017-1023:1:1101:15870:1050 1:N:0:8
TTGAGTAACTTCGTCGAGTACGCTCAATACTTAAGATCGGAAGAG
+
FFF,,:,,:FF:FF:F:FFF::FF:FF,,FFFFF:,FF,:FFF,,
@FS10000125:26:BPA73017-1023:1:1101:15960:1050 1:N:0:8
GAGCCAACTTCGTCGAGTACGCTCAAGCTCTAGATCGGAAGAGCA
+
,FFFFFFFFFFFFFFFFFFFFFFFFFFFFFFFFFFFFFFFFFFF,
@FS10000125:26:BPA73017-1023:1:1101:16010:1050 1:N:0:8
TAGCAAACTTCGTCGAGTACGCTCAATTTCGGAGATCGGAAGAGC
+
F,FF:FF:FFF:FF:FFFF::FF:,FFFFF:F:FFFF:FFFFF:F
@FS10000125:26:BPA73017-1023:1:1101:16280:1050 1:N:0:8
TCACTAACTTCGTCGAGTACGCTCATAACTTGTGATCGGAAGAGC
+
,F::F,FFF,F:FF,,F:::,FFF,,:FFF:F,,FF:F:F,FF,,
@FS10000125:26:BPA73017-1023:1:1101:1020:1060 1:N:0:8
TCGCAGGAACTTCGTCGAGTACGCTCAATAATGTAGATCGGAAGA
+
FFFFFFFFFFFFFFFFFFFFFFFFFFFFFFFFFFFFFFFFFFFFF
@FS10000125:26:BPA73017-1023:1:1101:1360:1060 1:N:0:8
GCGTTAACTTCGTCGAGTACGCTCAAGCAGATAGATCGGAAGAGC
+
,:F:FFFFFFFFFFFFFFFFFFFFFF,F,F:,FFFFFFFFFFFFF
@FS10000125:26:BPA73017-1023:1:1101:1620:1060 1:N:0:8
TCGTCAACTTCGTCGAGTGCGCTCAAGGACCCAGATCGGAAGAGC
+
FFFFFFFFFFFFFFFFFFFFFFFFFFFFFFFFFFFFFFFFFFFFF
@FS10000125:26:BPA73017-1023:1:1101:1910:1060 1:N:0:8
TTGTAATAAACTTCGTCGAGTACGCTCAATGAGATAGATCGGAAG
+
FFFFFFFFFFFFFFFFFFFFFFFFFFFFFFFFFFFFFFFFFFFFF
@FS10000125:26:BPA73017-1023:1:1101:2340:1060 1:N:0:8
CCGATAAACTTCGTCGAGTACGCTCAATAGAATAGATCGGAAGAG
+
FFFFFFFFFFFFFFFFFFFFFFFFFFFFFFFFFFFFFFFFFFFFF
@FS10000125:26:BPA73017-1023:1:1101:2400:1060 1:N:0:8
CTGGAACTTCGTCGAGTACGCTCAACAGAATAGATCGGAAGAGCA
+
FFFFFFFFFFFFFFFFFFFFFFFFFFFFFFFFFFFFFFFFFFFFF
@FS10000125:26:BPA73017-1023:1:1101:2720:1060 1:N:0:8
TCGATTGAACTTCGTCGAGTACGCTCAAAACGGCAGATCGGAAGA
+
FFFFFFFFFFFFFFFFFFFFFFFFFFFFFFFFFFFFFFFFFFFFF
@FS10000125:26:BPA73017-1023:1:1101:3120:1060 1:N:0:8
TCCTGAACTTCGTCGAGTACGCTCAAAGTTTAAGATCGGAAGAGC
+
FFFFFFFFFFFFFFFFFFFFFFFFFFFFFFFFFFFFFFFFFFFFF
@FS10000125:26:BPA73017-1023:1:1101:3240:1060 1:N:0:8
TCGCTATCTTCGTCGAGTACGCTCAATCCACTAGATCGGAAGAGC
+
F:F:FF,FFFFFFFFFFFFFFFFFFF,,,,F,FFFFFFFFFFFFF
@FS10000125:26:BPA73017-1023:1:1101:3640:1060 1:N:0:8
TCTTCGTCGAGTACGCTCAAAGACTCAGATCGGAAGAGCACACGT
+
FFF,FFFF,:FFFFFFF:FFF:FFFFFFFFFFFFFFFFFFFFFF:
@FS10000125:26:BPA73017-1023:1:1101:3840:1060 1:N:0:8
TTGTATAACTTCGTCGAGTACGCTCAAATATTCAGATCGGAAGAG
+
FFFFFFFFFFFFFFFFFFFFFFFFFFFFFFFFFFFFFFFFFFFFF
@FS10000125:26:BPA73017-1023:1:1101:4710:1060 1:N:0:8
TTGAACTTCGTCGAGTACGCTCAAGGTATAAGATCGGAAGAGCAC
+
FFFFFFFFFFFFFFFFFFFFFFFFFFFFFFFFFFFFFFFFFFFFF
@FS10000125:26:BPA73017-1023:1:1101:4890:1060 1:N:0:8
TCTATAACTTCGTCGAGTACGCTCAAAGCTTCAGATCGGAAGAGC
+
FFFFFFFFFFFFFFFFFFFFFFFFFFFFFFFFFFFFFFFFFFFFF
@FS10000125:26:BPA73017-1023:1:1101:6590:1060 1:N:0:8
CCGATAACTTCGTCGAGTACGCTCAAGTATTTAGATCGGAAGAGC
+
FFFFFFFFFFFFFFFFFFFFFFFFFFFFFFFFFFFFFFFFFFFFF
@FS10000125:26:BPA73017-1023:1:1101:6990:1060 1:N:0:8
ACGCAACTTCGTCGAGTACGCTCAAACCCTCAGATCGGAAGAGCA
+
FFFFFFFFFFFFFFFFFFFFFFFFFFFFFFFFFFFFFFFFFFFFF
@FS10000125:26:BPA73017-1023:1:1101:7690:1060 1:N:0:8
GCGTAAACTTCGTCGAGTACGCTCAATCATATAGATCGGAAGAGC
+
FFFFFFFFFFFFFFFFFFFFFFFFFFFFFFFFFFFFFFFFFFFFF
@FS10000125:26:BPA73017-1023:1:1101:8820:1060 1:N:0:8
GACCTAACTTCGTCGAGTACGCTCAATTTTAGAGATCGGAAGAGC
+
:FFFFFFFFFFFFFFFFFFFFFFFFFFFFFFFFFFFFFFFFFFFF
@FS10000125:26:BPA73017-1023:1:1101:9730:1060 1:N:0:8
TTGTTAACTTCGTCGAGTACGCTCAAAAGTTAAGATCGGAAGAGC
+
,FF,:,FF:::::F::FFF::FFF:,FF:::FFFFFFF:FF:FFF
@FS10000125:26:BPA73017-1023:1:1101:10260:1060 1:N:0:8
GAGGCAACTTCGTCGAGTACGCTCAAGTTTGGAGATCGGAAGAGC
+
FFFFFFFFFFFFFFFFFFFFFFFFFFFFFFFFFFFFFFFFFFFFF
@FS10000125:26:BPA73017-1023:1:1101:10810:1060 1:N:0:8
TTGTCGACTTCGTCGAGTACACTCAAATAATGAGATCGGAAGAGC
+
FF,FF,:FFFF:FF:F:FFFFFF:FFFFFFF:F,FFFFF:,::F:
@FS10000125:26:BPA73017-1023:1:1101:11010:1060 1:N:0:8
TCTATACTTCGTCGAGTACGCTCAAGAGATAAGATCGGAAGAGCA
+
FFF:FFFFFF:FFFFFFFFFFFF:FFFFFF:FFFFFFFFFFFFFF
@FS10000125:26:BPA73017-1023:1:1101:11200:1060 1:N:0:8
GCGCAAACTTCGTCGAGTACGCTCAAACGTTTAGATCGGAAGAGC
+
:FFFFFFFFFFFFFFFFFFFFFFFFFFFFFFFFFFFFFFFFFFFF
@FS10000125:26:BPA73017-1023:1:1101:12080:1060 1:N:0:8
GCGGCAACTTCGTCGAGTACGCTCAAACGTGGAGATCGGAAGAGC
+
FFF:FFFFFFFFFFFFFFFFFFFFFFF,,,F:FFFFFFFFFFFFF
@FS10000125:26:BPA73017-1023:1:1101:12330:1060 1:N:0:8
TCTTCGTCGAGTACGCTCAATAGTGGAGATCGGAAGAGCACACGT
+
FFFFFFFFFFFFFFFFFFFFFFFFFFFFFFFFFFFFFFFFFFFF,
@FS10000125:26:BPA73017-1023:1:1101:12430:1060 1:N:0:8
CCGCTAACTTCGTCGAGTACGCTCAAGGATGTAGATCGGAAGAGC
+
FFFFFFFFFFFFFFFFFFFFFFFFFFFFFFFFFFFFFFFFFFFFF
@FS10000125:26:BPA73017-1023:1:1101:12920:1060 1:N:0:8
TTGGATCAACTTCGTCGAGTACGCTCAAATTAAGAGATCGGAAGA
+
:FFFFFFFFFFFFFFFFFFFFFFFFFFFFFFFFFFFFFFFFFFFF
@FS10000125:26:BPA73017-1023:1:1101:13520:1060 1:N:0:8
TCGTAAACTTCGTCGAGTACGCTCAAACCGGGAGATCGGAAGAGC
+
FFFFFFFFFFFFFFFFFFFFFFFFFFFFFFFFFFFFFFFFFFFFF
@FS10000125:26:BPA73017-1023:1:1101:13630:1060 1:N:0:8
TCTAAAACTTCGTCGAGTACGCTCAATCAGAGAGATCGGAAGAGC
+
FFFFFFFFFFFFFFFFFFFFFFFFFFFFFFFFFFFFFFFFFFFFF
@FS10000125:26:BPA73017-1023:1:1101:14620:1060 1:N:0:8
GCGCTATCTTCGTCGAGTACGCTCAACGGAGAAGATCGGAAGAGC
+
FFFFFFFFFFFFFFFFFFFFFFFFFFFFFFFFFFFFFFFFFFFFF
@FS10000125:26:BPA73017-1023:1:1101:14810:1060 1:N:0:8
GTGGAACTTCGTCGAGTACGCTCAATTATGTAGATCGGAAGAGCA
+
FFFFFFFFFFFFFFFFFFFFFFFFFFFFFFFFFFFFFFFFFFFFF
@FS10000125:26:BPA73017-1023:1:1101:15010:1060 1:N:0:8
TTGGAACTTCGTCGAGTACGCTCAATCTTGTAGATCGGAAGAGCA
+
FFFFFFFFFFFFFFFFFFFFFFFFFFFFFFFFFFFFFFFFFFFFF
@FS10000125:26:BPA73017-1023:1:1101:15080:1060 1:N:0:8
GAGCAACTTCGTCGAGTACGCTCAACGCTGGAGATCGGAAGAGCA
+
:FFFFFFFFFFFFFFFFFFFFFFFFFFFFFFFFFFFFFFFFFFFF
@FS10000125:26:BPA73017-1023:1:1101:15260:1060 1:N:0:8
TCGGAAACTTCGTCGAGTACGCTCTAGTACAGAGATCGGAAGAGC
+
FFFFFFFF:,FFFFFF,:F:F,,F,:,FFFF:FFF:F,:,FFF,:
@FS10000125:26:BPA73017-1023:1:1101:15280:1060 1:N:0:8
TCTATCAACTTCGTCGAGTACGCTCAAATTTAGAGATCGGAAGAG
+
FFFFFFFFFFFFFFFFFFFFFFFFFFFFFFFFFFFFFFFFFFFFF
@FS10000125:26:BPA73017-1023:1:1101:16340:1060 1:N:0:8
CTGTCGAGTACGCTCAAAAAGCCAGATCGGAAGAGCACACGTCTG
+
FFFFF:FFFFFFFFFFFFFFFFFFFFFFFFFFFFFFFFFFFFFFF
@FS10000125:26:BPA73017-1023:1:1101:16390:1060 1:N:0:8
TGTTGAACTTCGTCGAGTACGCTCAAAACAGGAGATCGGAAGAGC
+
FFFFFFFFFFFFFFFFFFFFFFFFFFF:FFFFFFFFFFFFFFFFF
@FS10000125:26:BPA73017-1023:1:1101:1610:1070 1:N:0:8
TTGACTGGACTTCGTCGAGTACGCTCAACGCCTTAGATCGGAAGA
+
FFFFFFFFFFFFFFFFFFFFFFFFFFFFFFFFFFFFFFFFFFFFF
@FS10000125:26:BPA73017-1023:1:1101:2250:1070 1:N:0:8
TTGGTAACTTCGTCGAGTACGCTCAATAGCACAGATCGGAAGAGC
+
FFFFFFFFFFFFFFFFFFFFFFF:FF:FFF:FFFFFFFFFFFFFF
@FS10000125:26:BPA73017-1023:1:1101:2380:1070 1:N:0:8
TGTGTGAACTTCGTCGAGTACGCTCAAATTATAAGATCGGAAGAG
+
FFFFFFFFFFFFFFFFFFFFFFFFFFFFFFFFFFFFFFFFFFFFF
@FS10000125:26:BPA73017-1023:1:1101:2970:1070 1:N:0:8
TTGACTGGAGCTTCGTCGAGTACGCTCAATCGGGCAGATCGGAAG
+
FFFFFFFFFFFFFFFFFFFFFFFFFFFFFFFFFFFFFFFFFFFFF
@FS10000125:26:BPA73017-1023:1:1101:3150:1070 1:N:0:8
CCGGCAACTTCGTCGAGTACGCTCAAAAATATAGATCGGAAGAGC
+
FFFFFFFFFFFFFFFFFFFFFFFFFFFFFFFFFFFFFFFFFFFFF
@FS10000125:26:BPA73017-1023:1:1101:3720:1070 1:N:0:8
TAGTAAACTTCGTCGAGTAAGCTCAATAACGTAGATCGGAAGAGC
+
FFFFFFFFFFFFFFFFFFFFFFFFFFFFFFFFFFFFFFFFFFFFF
@FS10000125:26:BPA73017-1023:1:1101:3750:1070 1:N:0:8
TTGAAAACTTCGTCGAGTACGCTCAATGCAAGAGATCGGAAGAGC
+
FFFFFFFFFFFFFFFFFFFFFFFFFFFFFFFFFFFFFFFFFFFFF
@FS10000125:26:BPA73017-1023:1:1101:3870:1070 1:N:0:8
TTGATAACTTCGTCGAGTACGCTCAATTAGGGAGATCGGAAGAGC
+
FFFFFFFFFFFFFFFFFFFFFFFFFFFFFFFFFFFFFFFFFFFFF
@FS10000125:26:BPA73017-1023:1:1101:3930:1070 1:N:0:8
TTGACTGGACTTCGTCGAGTACGCTCAATCCTAAAGATCGGAAGA
+
FFFFFFFFFFFFFFFFFFFFFFFFFFFFFFFFFFFFFFFFFFFFF
@FS10000125:26:BPA73017-1023:1:1101:4240:1070 1:N:0:8
GCGAAAACTTCGTCGAGTACGCTCAAATCCCTAGATCGGAAGAGC
+
FFFFFFFFFFFFFFFFFFFFFFFFFFFFFFFFFFFFFFFFFFFFF
@FS10000125:26:BPA73017-1023:1:1101:4720:1070 1:N:0:8
TCTTCGTCGAGTACGCTCAATCTGAGAGATCGGAAGAGCACACGT
+
FFFFFFFFFFFFFFFFFFFFFFFFFFFFFFFFFFFFFFFFFFFF,
@FS10000125:26:BPA73017-1023:1:1101:4810:1070 1:N:0:8
TCGGGAACTTCGTCGAGTACGCTCAAGTTGAAAGATCGGAAGAGC
+
FF,:FFFFFFFFFFFFFFFFFFFFFFFFFFFFFFFFFFFFFFFFF
@FS10000125:26:BPA73017-1023:1:1101:6380:1070 1:N:0:8
TTTGATCAACTTCGTCGAGTACGCTCAAGGACATAGATCGGAAGA
+
FFF:FFFFFFFFFFFFFFFFFFFFFFFFFFFFFFFFFFFFFFFFF
@FS10000125:26:BPA73017-1023:1:1101:6580:1070 1:N:0:8
TTGACTGAACTTCGTCGAGTACGCTCAAGATGTAAGATCGGAAGA
+
FFFFF,F,FFFFFFFFFFFFFFFFFFFF,:,,,FFFFFFFFFFFF
@FS10000125:26:BPA73017-1023:1:1101:6790:1070 1:N:0:8
TTGCTGATCTTCGTCGAGTACGCTCAAATGTGGAGATCGGAAGAG
+
FFFFFFFFFFFFFFFFFFFFFFFFFFFFFFFFFFFFFFFFFFFFF
@FS10000125:26:BPA73017-1023:1:1101:7390:1070 1:N:0:8
TCGAAAACTTCGTCGAGTACGCTCAAAGGGGAAGATCGGAAGAGC
+
FFFFFFFFFFFFFFFFFFFFFFFFFFFFFFFFFFFFFFFFFFFFF
@FS10000125:26:BPA73017-1023:1:1101:8520:1070 1:N:0:8
TTGCCAAACTTCGTCGAGTACGCTCAAACGTATAGATCGGAAGAG
+
:F,FFFFFFFFFFFFFFFFFFFFFFFFFFFFFFFFFFFFFFFFFF
@FS10000125:26:BPA73017-1023:1:1101:9850:1070 1:N:0:8
TGGCATTAACTTCGTCGAGTACGCTCAAAAATTAAGATCGGAAGA
+
FFFFFFFFFFFFFFFFFFFFFFFFFFFFFFFFFFFFFFFFFFFFF
@FS10000125:26:BPA73017-1023:1:1101:11320:1070 1:N:0:8
GCGAAAACTTGGTCGAGTACGCTCAAACTTAGAGATCGGAAGAGC
+
FFFFFFFFFFFFFFFFFFFFFFFFFFFFFFFFFFFFFFFFFFFFF
@FS10000125:26:BPA73017-1023:1:1101:12080:1070 1:N:0:8
ACGCTCTTCCGATCTTTGTAAACTTCGTCGAGTACGCTCAATCGA
+
F:FFFFFFFFFFFFFFFFFFFFFFFFFFFFFFFFFFFFFFFFFFF
@FS10000125:26:BPA73017-1023:1:1101:12140:1070 1:N:0:8
GGGGGAACTTCGTCGAGTACGCTCAACACTAGAGATCGGAAGAGC
+
FFFFFFFFFFFFFFFFFFFFFFFFFFFFFFFFFFFFFFFFFFFFF
@FS10000125:26:BPA73017-1023:1:1101:13030:1070 1:N:0:8
TCTCTGAACTTCGTCGAGTACGCTCAATTCAAGAGATCGGAAGAG
+
FFFFFFFFFFFFFFFFFFFFFFFFFFFFFFFFFFFFFFFFFFFFF
@FS10000125:26:BPA73017-1023:1:1101:13200:1070 1:N:0:8
GGGTAACTTCGTCGAGTACGCTCAATTAAGTAGATCGGAAGAGCA
+
:,FFFFFFFFFFFFFFFFFFFFFF:FFF:FFFFFFFFFFFFFFFF
@FS10000125:26:BPA73017-1023:1:1101:13560:1070 1:N:0:8
TGGTTAACTTCGTCGAGTACGCTCAAGGGGAAAGATCGGAAGAGC
+
FFFFFFFFFFFFFFFFFFFFFFFFFFFFFFFFFFFFFFFFFFFFF
@FS10000125:26:BPA73017-1023:1:1101:14150:1070 1:N:0:8
GCGACAACTTCGTCGAGTACGCTCAAAGTAAAAGATCGGAAGAGC
+
:FFFFFFFFFFFFFFFFFFFFFFFFFFFFFFFFFFFFFFFFFFFF
@FS10000125:26:BPA73017-1023:1:1101:14400:1070 1:N:0:8
TTTGGAACTTCGTCGAGTACGCTCAAGTGGACAGATCGGAAGAGC
+
FFFFFFFFFFFFFFFFFFFFFFFFFFFFFFFFFFFFFFFFFFFFF
@FS10000125:26:BPA73017-1023:1:1101:15170:1070 1:N:0:8
TAGCTAACTTCGTCGAGTACGCTCAAGATAATAGATCGGAAGAGC
+
F,:FFFFF:FF::F:FF:FF:FF::FFFF,::F:FFFFFFFFF,F
@FS10000125:26:BPA73017-1023:1:1101:15440:1070 1:N:0:8
GCGTAAACTTCGTCGAGTACGCTCAATTGTTAAGATCGGAAGAGC
+
FFFFFFFFFFFFFFFFFFFFFFFFFFFFFFFFFFFFFFFFFFFFF
@FS10000125:26:BPA73017-1023:1:1101:15880:1070 1:N:0:8
TGGCTTAACCTTCGTCGAGTACGCTCAAACTGGAAGATCGGAAGA
+
FFFFFFFFFFFFFFFFFFFFFFFFFFFFFFFFFFFFFFFFFFFFF
@FS10000125:26:BPA73017-1023:1:1101:16080:1070 1:N:0:8
TATCTAACTTCGTCGAGTACGCTCAAAGTGTCAGATCGGAAGAGC
+
FFFFFFFFFFFFFFFFFFFFFFFFFFFFFFFFFFFFFFFFFFFFF
@FS10000125:26:BPA73017-1023:1:1101:1120:1080 1:N:0:8
GAGCTAACTTCGTCGAGTACGCTCAAACTAAGAGATCGGAAGAGC
+
FFFFFFFFFFFFFFFFFFFFFFFFFFFFFFFFFFFFFFFFFFFFF
@FS10000125:26:BPA73017-1023:1:1101:1470:1080 1:N:0:8
GCGATAGATCGGAAGAGCACACGTCTGAACTCCAGTCACGTAAGG
+
FFFFFFFFFFFFFFFFFFFFFFFFFFFFFFFFFFFFFFFFFFFFF
@FS10000125:26:BPA73017-1023:1:1101:1600:1080 1:N:0:8
GCGCAACTTCGTCGAGTACGCTCAAGGTTTGAGATCGGAAGAGCA
+
FFFFFFFFFFFFFFFFFFFFFFFFFFFFFFFFFFFFFFFFFFFFF
@FS10000125:26:BPA73017-1023:1:1101:1890:1080 1:N:0:8
TTGGCATAACTTCGTCGAGTACGCTCAAATTTGGAGATCGGAAGA
+
FFFFFFFFFFFFFFFFFFFFFFFFFFFFFFFFFFFFFFFFFFFFF
@FS10000125:26:BPA73017-1023:1:1101:1970:1080 1:N:0:8
TCGGAAACTTCGTCGAGTACGCTCAATTCCTAAGATCGGAAGAGC
+
FFFFFFFFFFFFFFFFFFFFFFFFFFFFFFFFFFFFFFFFFFFFF
@FS10000125:26:BPA73017-1023:1:1101:2610:1080 1:N:0:8
TTGCAGAACTTCGTCGAGTACGCTCAAATATAAAGATCGGAAGAG
+
FFFFFFF,FF,F::F:F::,FFFF:FF,::FFFFFF:FF:FFFF:
@FS10000125:26:BPA73017-1023:1:1101:3660:1080 1:N:0:8
CTGGAACTTCGTCGAGTACGCTCAATGTCCGAGATCGGAAGAGCA
+
FFFFFFFFFFFFFFFFFFFFFFFFFFFFFFFFFFFFFFFFFFFFF
@FS10000125:26:BPA73017-1023:1:1101:3790:1080 1:N:0:8
GAGATACCTTCGTCGAGTACGCTCAATACTAAAGATCGGAAGAGC
+
:FFFFFFFFFFFFFFFFFFFFFFFFFFFFFFFFFFFFFFFFFFFF
@FS10000125:26:BPA73017-1023:1:1101:3880:1080 1:N:0:8
TTGAATAACTTCGTCGAGTACGCTCAACAGAAAAGATCGGAAGAG
+
FFFFFFFFFFFFFFFFFFFFFFFFFFFFFFFFFFFFFFFFFFFFF
@FS10000125:26:BPA73017-1023:1:1101:4260:1080 1:N:0:8
TTTAACTTCGTCGAGTACGCTCAATTGAACAGATCGGAAGAGCAC
+
FFFFFFFFFFFFFFFFFFFFFFFFFFFFFFFFFFFFFFFFFFFFF
@FS10000125:26:BPA73017-1023:1:1101:4480:1080 1:N:0:8
TCGCTTAACTTCGTCGAGTACGCTCAATGTTGGAGATCGGAAGAG
+
FFFFFFFFFFFFFFFFFFFFFFFFFFFFFFFFFFFFFFFFFFFFF
@FS10000125:26:BPA73017-1023:1:1101:4770:1080 1:N:0:8
GCGATTATCTTCGTCGAGTACGCTCAACTGGATAGATCGGAAGAG
+
FFFFFFFFFFFFFFFFFFFFFFFFFFFFFFFFFFFFFFFFFFFFF
@FS10000125:26:BPA73017-1023:1:1101:4850:1080 1:N:0:8
TTGGGAACTTCGTCGAGTACGCTCAAATTGCTAGATAGGAAGAGC
+
FFFFFFFFFFFFFFFFFFFFFFFFFFFFFFFFFFFFFFFFFFFFF
@FS10000125:26:BPA73017-1023:1:1101:5010:1080 1:N:0:8
CCGCTAACTTCGTCGAGTACGCTCAATTCGTAAGATCGGAAGAGC
+
FFFFFFFFFFFFFFFFFFFFFFFFFFFFFFFFFFFFFFFFFFFFF
@FS10000125:26:BPA73017-1023:1:1101:5720:1080 1:N:0:8
CTGAATTAACTTCGTCGAGTACGCTCAATAGGAGAGATCGGAAGA
+
FFFFFFFFFFFFFFFFFFFFFFFFFFFFFFFFFFFFFFFFFFFFF
@FS10000125:26:BPA73017-1023:1:1101:5820:1080 1:N:0:8
CCGCCAACTTCGTCGAGTACGCTCAAGGGAACAGATCGGAAGAGC
+
FFF,FFFFF:FF:FFFFFFFFFFFF:FFFFFFFFFFFFFFFFFFF
@FS10000125:26:BPA73017-1023:1:1101:6990:1080 1:N:0:8
TTGCACAACTTCGTCGAGTACGCTCAAAACTCAAGATCGGAAGAG
+
FFFFFFFFFFFFFFFFFFFFFFFFFFFFFFFFFFFFFFFFFFFFF
@FS10000125:26:BPA73017-1023:1:1101:7090:1080 1:N:0:8
CCGTAAACTTCGTCGAGTACGCTCAAGTATCAAGATCGGAAGAGC
+
FFFFFFFFFFFFFFFFFFFFFFFFFFFFFFFFFFFFFFFFFFFFF
@FS10000125:26:BPA73017-1023:1:1101:7540:1080 1:N:0:8
TCGGCAACTTCGTCGAGTACGCTCAACGTTGCAGATCGGAAGAGC
+
FFFFFFFFFFFFFFFFFFFFFFFFFFFFFFFFFFFFFFFFFFFFF
@FS10000125:26:BPA73017-1023:1:1101:7590:1080 1:N:0:8
TTTGAAACTTCGTCGAGTACGCTCAAACGAACAGATCGGAAGAGC
+
FFFFFFFFFFFFFFFFFFFFFFFFFFFFFFFFFFFFFFFFFFFFF
@FS10000125:26:BPA73017-1023:1:1101:8810:1080 1:N:0:8
TCGTATAACTTCGTCGAGTACGCTCAAAACCTAAGATCGGAAGAG
+
FFFFFFFFFFFFFFFFFFFFFFFFFFFFFFFFFFFFFFFFFFFFF
@FS10000125:26:BPA73017-1023:1:1101:9160:1080 1:N:0:8
TTGGTAACTTCGTCGAGTACGCTCAACACGAAAGATCGGAAGAGC
+
FFFFFFFFFFFFFFFFFFFFFFFFFFFFFFFFFFFFFFFFFFFFF
@FS10000125:26:BPA73017-1023:1:1101:9270:1080 1:N:0:8
TCAACAAACTTCGTCGAGTACGCTCAAAACGGAAGATCGGAAGAG
+
FFFFFFFFFFFFFFFFFFFFFFFFFFFFFFFFFFFFFFFFFFFFF
@FS10000125:26:BPA73017-1023:1:1101:10940:1080 1:N:0:8
TTTACTTAACTTCGTCGAGTACGCTCAAAGGTCAAGATCGGAAGA
+
FFFFF:FF:FFFFFFFFFFFFF:FFFFFF:FFFFFFFFFFFFFFF
@FS10000125:26:BPA73017-1023:1:1101:11000:1080 1:N:0:8
TCGATAAACTTCGTCGAGTACGCTCAATCCCTTAGATCGGAAGAG
+
FFFFFFFFFFFFFFFFFFFFFFFFFFFFFFFFFFFFFFFFFFFFF
@FS10000125:26:BPA73017-1023:1:1101:11110:1080 1:N:0:8
TTGGTTAACTTCGTCGAGTACGCTCAAAGCGATAGATCGGAAGAG
+
FFFFFFFFFFFFFFFFFFFFFFFFFFFFFFFFFFFFFFFFFFFFF
@FS10000125:26:BPA73017-1023:1:1101:11690:1080 1:N:0:8
TTTGCATAACTTCGTCGAGTACGCTCAAAACCCAAGATCGGAAGA
+
FFFFFFFFFFFFFFFFFFFFFFFFFFFFFFFFFFFFFFFFFFFFF
@FS10000125:26:BPA73017-1023:1:1101:11810:1080 1:N:0:8
CCGTAAACTTCGTCGAGTACGCTCAAACACAAAGATCGGAAGAGC
+
FFFFFFFFFFFFFFFFFFFFFFFFFFFFFFFFFFFFFFFFFFFFF
@FS10000125:26:BPA73017-1023:1:1101:12050:1080 1:N:0:8
CCGGCAACTTCGTCGAGTACGCTCAAAACATGAGATCGGAAGAGC
+
FFFFFFFFFFFFFFFFFFFFFFFFFFFFFFFFFFFFFFFFFFFFF
@FS10000125:26:BPA73017-1023:1:1101:12400:1080 1:N:0:8
TTGCCTAACTTCGTCGAGTACGCTCAAGGCCGTAGATCGGAAGAG
+
FFFFFFFFFFFFFFFFFFFFFFFFFFFFFFFFFFFFFFFFFFFFF
@FS10000125:26:BPA73017-1023:1:1101:12740:1080 1:N:0:8
TCGAAAACTTCGTCGAGTACGCTCAAAATTTAAGATCGGAAGAGC
+
FFFFFFFFFFFFFFFFFFFFFFFFFFFFFFFFFFFFFFFFFFFFF
@FS10000125:26:BPA73017-1023:1:1101:12830:1080 1:N:0:8
TTGCTAACTTCGTCGAGTACGCTCAATTAGGCAGATCGGAAGAGC
+
FFFFFFFFFFFFFFFFFFFFFFFFFFFFFFFFFFFFFFFFFFFFF
@FS10000125:26:BPA73017-1023:1:1101:12930:1080 1:N:0:8
TTGGATCAACTTCGTCGAGTACGCTCAAATTAAGAGATCGGAAGA
+
:FFFFFFFFFFFFFFFFFFFFFFFFFFFFFFFFFFFFFFFFFFFF
@FS10000125:26:BPA73017-1023:1:1101:13250:1080 1:N:0:8
CTGGAAATTTCGTCGAGTACGCTCAACAAAGCAGATCGGAAGAGC
+
FFFFFFFFFFFFFFFFFFFFFFFFFFFFFFFFFFFFFFFFFFFFF
@FS10000125:26:BPA73017-1023:1:1101:13360:1080 1:N:0:8
TCGGTAACTTCGTCGAGTACGCTCAAGTCAAGAGATCGGAAGAGC
+
FFFFFFFFFFFFFFFFFFFFFFFFFFFFFFFFFFFFFFFFFFFFF
@FS10000125:26:BPA73017-1023:1:1101:13690:1080 1:N:0:8
CCGGAACTTCGTCGAGTACGCTCAAACTAAAAGATCGGAAGAGCA
+
FFFFFFFFFFFFFFFFFFFFFFFFFFFFFFFFFFFFFFFFFFFFF
@FS10000125:26:BPA73017-1023:1:1101:13970:1080 1:N:0:8
GCGGGTGCAACCTCGTCGAGTACGCTCAACAGTAGAGATCGGAAG
+
:F,FFF,FF,FFF::F::FFF,FFFF:F,FF,FFFFFFF,F::FF
@FS10000125:26:BPA73017-1023:1:1101:14680:1080 1:N:0:8
TCGGTAACTTCGTCGAGTACGCTCAACCTGCGAGATCGGAAGAGC
+
FFFFFFFFFFFFFFFFFFFFFFFFFFFFFFFFFFFFFFFFFFFFF
@FS10000125:26:BPA73017-1023:1:1101:14770:1080 1:N:0:8
TTGCCGAACTTCGTCGAGTACGCTCAACGAGCAAGATCGGAAGAG
+
FFFFFFFFFFFFFFFFFFFFFFFFFFFFFFFFFFFFFFFFFFFFF
@FS10000125:26:BPA73017-1023:1:1101:15810:1080 1:N:0:8
TTGACTGGACTTCGTCGAGTACGCTCAACAATTTAGATCGGATGA
+
:F,F:F,:FFFF,,FF:,:F,F,::F,,,,:FFF,FFF:F,:,FF
@FS10000125:26:BPA73017-1023:1:1101:16170:1080 1:N:0:8
GACTACCCTCCCGACTGCCTATGATGTTTATCCTTTGGATGGTCG
+
,:FF:FF:F,FF::FFF::FFFF:F:FFF,F::FFF:::F::F:,
@FS10000125:26:BPA73017-1023:1:1101:16350:1080 1:N:0:8
TTGCAAACTTCGTCGAGTACGCTCAAAGCATGAGATCGGAAGAGC
+
FFFFFFFFFFFFFFFFFFFFFFFFFFFFFFFFFFFFFFFFFFFFF
@FS10000125:26:BPA73017-1023:1:1101:1100:1090 1:N:0:8
TCGACAACTTCGTCGAGTACGCTCAAAATCTGAGATCGGAAGAGC
+
FFFFFFFFFFFFFFFFFFFFFFFFFFFFFFFFFFFFFFFFFFFFF
@FS10000125:26:BPA73017-1023:1:1101:1230:1090 1:N:0:8
TTGTCCAACTTCGTCGAGTACGCTCAAATTGTCAGATCGGAAGAG
+
FFFFFFFFFFFFFFFFFFFFFFFFFFFFFFFFFFFFFFFFFFFFF
@FS10000125:26:BPA73017-1023:1:1101:1960:1090 1:N:0:8
TTGACTGGACTTCGTCGAGTACGCTCAATTGCCTAGATCGGAAGA
+
FFFFFFFFFFFFFFFFFFFFFFFFFFFFFFFFFFFFFFFFFFFFF
@FS10000125:26:BPA73017-1023:1:1101:2200:1090 1:N:0:8
TTGTAACTTCGTCGAGTACGCTCAATTTCGTAGATCGGAAGAGCA
+
,F,FFFFFFFFFFFFFFFFFFFFFFFFFFFFFFFFFF:FFFFFF:
@FS10000125:26:BPA73017-1023:1:1101:2410:1090 1:N:0:8
TCGACTGGACTTCGTCGAGTACGCTCAACACTGAAGATCGGAAGA
+
FFFFFFFFFFFFFFFFFFFFFFFFFFFFFFFFFFFFFFFFFFFFF
@FS10000125:26:BPA73017-1023:1:1101:5100:1090 1:N:0:8
GAGACAACTTCGTCGAGTACGCTCAAGGAAAAAGATCGGAAGAGC
+
FFFFFFFFFFFFFFFFFFFFFFFFFFFFFFFFFFFFFFFFFFFFF
@FS10000125:26:BPA73017-1023:1:1101:5130:1090 1:N:0:8
TCGGTAACTTCGTCGAGTACGCTCAACTAGCAAGATCGGAAGAGC
+
FFFFFFFFFFFFFFFFFFFFFFFFFFFFFFFFFFFFFFFFFFFFF
@FS10000125:26:BPA73017-1023:1:1101:5810:1090 1:N:0:8
TTGCAACTTCGTCGAGTACGCTCAAGCTTGAAGATCGGAAGAGCA
+
FFFFFFFFFFFFFFFFFFFFFFFFFFFFFFFFFFFFFFFFFFFFF
@FS10000125:26:BPA73017-1023:1:1101:6140:1090 1:N:0:8
TTTAACTTCGTCGAGTACGCTCAACAAGGCAGATCGGAAGAGCAC
+
:FFFFFFFFFFFFFFFFFFFFFFFFFFFFFFFFFFFFFFFFFFFF
@FS10000125:26:BPA73017-1023:1:1101:6280:1090 1:N:0:8
CTGTTAACTTCGTCGAGTACGCTCAATGGCCAAGATCGGAAGAGC
+
FFFFFFFFFFFFFFFFFFFFFFFFFFFFFFFFFFFFFFFFFFFFF
@FS10000125:26:BPA73017-1023:1:1101:6780:1090 1:N:0:8
GCGGTAACTTCGTCGAGTACGCTCAACCTTCGAGATCGGAAGAGC
+
FFFFFFFFFFFFFFFFFFFFFFFFFFFFFFFFFFFFFFFFFFFFF
@FS10000125:26:BPA73017-1023:1:1101:6860:1090 1:N:0:8
TCGGCAACTTCGTCGAGTACGCTCAAAGTACAAGATCGGAAGAGC
+
:FFFFFFFFFFFFFFFFFFFFFFFFFFFFFFFFFFFFFFFFFFFF
@FS10000125:26:BPA73017-1023:1:1101:7280:1090 1:N:0:8
GCGCTAACTTCGTCGAGTACGCTCAAAGAACGAGATCGGAAGAGC
+
FFFFFFFFFFFFFFFFFFFFFFFFFFFFFFFFFFFFFFFFFFFFF
@FS10000125:26:BPA73017-1023:1:1101:7580:1090 1:N:0:8
ACGCTCAATGCTAGAGATCGGAAGAGCACACGTCTGAACTCCAGT
+
FFFFFFFFFFFFFFFFFFFFFFFFFFFFFFFFFFFFFFFFFFFFF
@FS10000125:26:BPA73017-1023:1:1101:7590:1090 1:N:0:8
TTTGACTTCGTCGAGTACGCTCAATGAATCAGATCGGAAGAGCAC
+
FFFFFFFFFFFFFFFFFFFFFFFFFFFFFFFFFFFFFFFFFFFFF
@FS10000125:26:BPA73017-1023:1:1101:7610:1090 1:N:0:8
TCGGTAACTTCGTCGAGTACGCTCAAACGGTGAGATCGGAAGAGC
+
FFFFFFFFFFFFFFFFFFFFFFFFFFFFFFFFFFFFFFFFFFFFF
@FS10000125:26:BPA73017-1023:1:1101:7970:1090 1:N:0:8
ACGGCAACTTCGTCGAGTACGCTCAAGTAAGAAGATCGGAAGAGC
+
FFFFFFFFFFFFFFFFFFFFFFFFFFFFFFFFFFFFFFFFFFFFF
@FS10000125:26:BPA73017-1023:1:1101:8130:1090 1:N:0:8
CCGCAAACTTCGTCGAGTACGCTCAATGTTGTAGATCGGAAGAGC
+
FFFFFFFFFFFFFFFFFFFFFFFFFFFFFFFFFFFFFFFFFFFFF
@FS10000125:26:BPA73017-1023:1:1101:8390:1090 1:N:0:8
GCCCATTCAACTTCGTCGAGTACGCTCAACGTGCTAGATCGGAAG
+
:FFFFFFFFFFFFFFFFFFFFFFFFFFFFFFFFFFFFFFFFFFFF
@FS10000125:26:BPA73017-1023:1:1101:8560:1090 1:N:0:8
TTTAAGGAACTTCGTCGAGTACGCTCAACGTTTAAGATCGGAAGA
+
FFFFFFFFFFFFFFFFFFFFFFFFFFFFFFFFFFFFFFFFFFFFF
@FS10000125:26:BPA73017-1023:1:1101:8890:1090 1:N:0:8
TGCAAAACTTCGTCGAGTACGCTCAACGTTAGAGATCGGAAGAGC
+
FFFFFFFFFFFFFFFFFFFFFFFFFFFFFFFFFFFFFFFFFFFFF
@FS10000125:26:BPA73017-1023:1:1101:9340:1090 1:N:0:8
TTGTGACTCTTCGTCGAGTACGCTCAATGCAGAAGATCGGAAGAG
+
FFFFFFFFFFFFFFFFFFFFFFFFFFFFFFFFFFFFFFFFFFFFF
@FS10000125:26:BPA73017-1023:1:1101:9980:1090 1:N:0:8
TTGAAGAACTTCGTCGAGTACGCTCAACGTCTAAGATCGGAAGAG
+
FFFFFFFFFFFFFFFFFFFFFFFFFFFFFFFFFFFFFFFFFFFFF
@FS10000125:26:BPA73017-1023:1:1101:10670:1090 1:N:0:8
ACGCTAACTTCGTCGAGTACGCTCAACTCTTGAGATCGGAAGAGC
+
FFFFFFFFFFFFFFFFFFFFFFFFFFFFFFFFFFFFFFFFFFFFF
@FS10000125:26:BPA73017-1023:1:1101:10740:1090 1:N:0:8
TCGCTTAACTTCGTCGAGTACGCTCAAACTGAAAGATCGGAAGAG
+
FF:FF,FFF:,FFFFFFFFFF:FFFFF:FFFFFFFFFFFFF,FFF
@FS10000125:26:BPA73017-1023:1:1101:12420:1090 1:N:0:8
TTGAAAACTTCGTCGAGTACGCTCAATACCATAGATCGGAAGAGC
+
FFFFFFFFFFFFFFFFFFFFFFFFFFFFFFFFFFFFFFFFFFFFF
@FS10000125:26:BPA73017-1023:1:1101:13050:1090 1:N:0:8
TCTCAGAACTTCGTCGAGTACGCTCAAAGCTTCAGATCGGAAGAG
+
FFFFFFFFFFFFFFFFFFFFFFFFFFFFFFFFFFFFFFFFFFFFF
@FS10000125:26:BPA73017-1023:1:1101:13260:1090 1:N:0:8
CCGCAAACTTCGTCGAGTACGCTCAACAGACGAGATCGGAAGAGC
+
FFFF:,FF::FF:FF:F:FFFFFF::FF,FFFFFF:FF:FF:FFF
@FS10000125:26:BPA73017-1023:1:1101:13870:1090 1:N:0:8
CCGGAAACTTCGTCGAGTACGCTCAATAGGCAAGATCGGAAGAGC
+
FFFFFFFFFFFFFFFFFFFFFFFFFFFFFFFFFFFFFFFFFFFFF
@FS10000125:26:BPA73017-1023:1:1101:13900:1090 1:N:0:8
CCGGCAACTTCGTCGAGTACGCTCAAATACATAGATCGGAAGAGC
+
FFFFFFFFFFFFFFFFFFFFFFFFFFFFFFFFFFFFFFFFFFFFF
@FS10000125:26:BPA73017-1023:1:1101:13950:1090 1:N:0:8
TTGACTGGAGTTCTTCGTACGCTCAATTTCACAGATCGGAAGAGC
+
,F,:FFF,FF:F:FFF:FFFF:F,,,FFF,FFFF:FF::,,FF:F
@FS10000125:26:BPA73017-1023:1:1101:14240:1090 1:N:0:8
TTGGGAACTTCGTCGAGTACGCTCAATTAATTAGATCGGAAGAGC
+
FFFFFFFFFFFFFFFFFFFFFFFFFFFFFFFFFFFFFFFFFFFFF
@FS10000125:26:BPA73017-1023:1:1101:14550:1090 1:N:0:8
TTGACTGGACTTCGTCGAGTACGCTCAAAGTGTAAGATCGGAAGA
+
FFFFFFFFFFFFFFFFFFFFFFFFFFFFFFFFFFFFFFFFFFFFF
@FS10000125:26:BPA73017-1023:1:1101:14860:1090 1:N:0:8
TAGAAACTTCGTCGAGTACGCTCAATGCTGGAGATCGGAAGAGCA
+
F,FFFFFFFFFFFFFFFFFFFFFFFFFFFFFFFFFFFFFFFFFFF
@FS10000125:26:BPA73017-1023:1:1101:14930:1090 1:N:0:8
TTGACTGGACTTCGTCGAGTACGCTCAACCGGTTAGATCGGAAGA
+
FFFFFFFFFFFFFFFFFFFFFFFFFFFFFFFFFFFFFFFFFFFFF
@FS10000125:26:BPA73017-1023:1:1101:14980:1090 1:N:0:8
TTGCCGAACTTCGTCGAGTACGCTCAAGATTTTAGATCGGAAGAG
+
FFFFFFFFFFFFFFFFFFFFFFFFFFFFFFFFFFFFFFFFFFFFF
@FS10000125:26:BPA73017-1023:1:1101:15050:1090 1:N:0:8
GCGGAACTTCGTCGAGTACGCTCAAGTAATCAGATCGGAAGAGCA
+
:FFFFFFFFFFFFFFFFFFFFFFFFFFFFFFFFFFFFFFFFFFFF
@FS10000125:26:BPA73017-1023:1:1101:16240:1090 1:N:0:8
TTGATAACTTCGTCGAGTACGCTCAAACAACGAGATCGGAAGAGC
+
FFFFFFFFFFFFFFFFFFFFFFFFFFFFFFFFFFFFFFFFFFFFF
@FS10000125:26:BPA73017-1023:1:1101:1100:1100 1:N:0:8
CCGCTAACTTCGTCGAGTACGCTCAAAGCAGGAGATCGGAAGAGC
+
FF,FFF:FFFF:FF:FFF,F:F:FF,:::FFF:FF,FFFFFF,FF
@FS10000125:26:BPA73017-1023:1:1101:1690:1100 1:N:0:8
GCGGAAACTTCGTCGAGTACGCTCAATGTTCCAGATCGGAAGAGC
+
FFFFFFFFFFFFFFFFFFFFFFFFFFFFFFFFFFFFFFFFFFFFF
@FS10000125:26:BPA73017-1023:1:1101:1850:1100 1:N:0:8
CCGTGAACTTCGTCGAGTACGCTCAACCGTGAAGATCGGAAGAGC
+
FFFFFFFFFFFFFFFFFFFFFFFFFFFFFFFFFFFFFFFFFFFFF
@FS10000125:26:BPA73017-1023:1:1101:2950:1100 1:N:0:8
TCGTCACCTTCGTCGAGTACGCTCAAAGGTAAAGATCGGAAGAGC
+
FFFFFFFFFFFFFFFFFFFFFFFFFFFFFFFFFFFFFFFFFFFFF
@FS10000125:26:BPA73017-1023:1:1101:3940:1100 1:N:0:8
CCGATAATTTCGTCGAGTACGCTCAAAGAATAAGATCGGAAGAGC
+
FFFFFFFFFFFFFFFFFFFFFFFFFFFFFFFFFFFFFFFFFFFFF
@FS10000125:26:BPA73017-1023:1:1101:3990:1100 1:N:0:8
TTGACTGGACTTCGTCGAGTACGCTCAAAGCCCTAGATCGGAAGA
+
FFFFFFFFFFFFFFFFFFFFFFFFFFFFFFFFFFFFFFFFFFFFF
@FS10000125:26:BPA73017-1023:1:1101:4340:1100 1:N:0:8
GGGGCAGAACTTCGTCGAGTACGCTCAATGTGGTAGATCGGAAGA
+
FFFFFFFFFFFFFFFFFFFFFFFFFFFFFFFFFFFFFFFFFFFFF
@FS10000125:26:BPA73017-1023:1:1101:5040:1100 1:N:0:8
TAGGAACTTCGTCGAGTACGCTCAAAGAGTAAGATCGGAAGAGCA
+
FFFFFFFFFFFFFFFFFFFFFFFFFFFFFFFFFFFFFFFFFFFFF
@FS10000125:26:BPA73017-1023:1:1101:5120:1100 1:N:0:8
CTGACAACTTCGTCGAGTACGCTCAACGTTGTAGATCGGAAGAGC
+
FFFFFFFFFFFFFFFFFFFFFFFFFFFFFFFFFFFFFFFFFFFFF
@FS10000125:26:BPA73017-1023:1:1101:5220:1100 1:N:0:8
TTGACACCTTCGTCGAGTACGCTCAAACCTCTAGATCGGAAGAGC
+
FFFFFFFFF:FFFFFFFFFFFFFFF:FFFFFFFFFFFFFFF:FFF
@FS10000125:26:BPA73017-1023:1:1101:5450:1100 1:N:0:8
TCGTGAAAACTTCGTCGAGTACGCTCAAATGACGAGATCGGAAGA
+
FFFFFFFFFFFFFFFFFFFFFFFFFFFFFFFFFFFFFFFFFFFFF
@FS10000125:26:BPA73017-1023:1:1101:6080:1100 1:N:0:8
TTGTGCAACTTCGTCGAGTACGCTCAAGTTACCAGATCGGAAGAG
+
:FFFFFFFFFFFFFFFFFFFFFFFFFFFFFFFFFFFFFFFFFFFF
@FS10000125:26:BPA73017-1023:1:1101:6170:1100 1:N:0:8
TTGACAACTTCGTCGAGTACGCTCAATGTCGGAGATCGGAAGAGC
+
FFFFFFFFFFFFFFFFFFFFFFFFFFFFFFFFFFFFFFFFFFFFF
@FS10000125:26:BPA73017-1023:1:1101:6900:1100 1:N:0:8
TTGTAAACTTCGTCGAGTACGCTCAATAATTCAGATCGGAAGAGC
+
FFFFFFFFFFFFFFFFFFFFFFFFFFFFFFFFFFFFFFFFFFFFF
@FS10000125:26:BPA73017-1023:1:1101:7680:1100 1:N:0:8
TCTAATCAACTTCGTCGAGTACGCTCAAGCTGGAAGATCGGAAGA
+
FF,,FFFF:FF,:FFFFF:::FFFFF:FFFFFF,FF:F:F:,F:,
@FS10000125:26:BPA73017-1023:1:1101:7870:1100 1:N:0:8
TCGAAAACTTCGTCGAGTACGCTCAAAGTTAAAGATCGGAAGAGC
+
F:FFFFFFF,FFFFFFFFFFFFFFF::,,:F,FFFFFFFFFFFFF
@FS10000125:26:BPA73017-1023:1:1101:8450:1100 1:N:0:8
GGTTAACTTCGTCGAGTACGCTCAAGGAACCAGATCGGAAGAGCA
+
FFFFFFFFFFFFFFFFFFFFFFFFFFFFFFFFFFFFFFFFFFFFF
@FS10000125:26:BPA73017-1023:1:1101:8750:1100 1:N:0:8
TCGCCGAACTTCGTCGAGTACGCTCAATATGGAAGATCGGAAGAG
+
::::F,F::FFFF:F:F:FF::FFF,FF:FF::,FFFF:FFF:F:
@FS10000125:26:BPA73017-1023:1:1101:8850:1100 1:N:0:8
TTGATAACTTCGTCGAGTACGCTCAATGTTAGAGATCGGAAGAGC
+
FFFFFFFFFFFFFFFFFFFFFFFFFFFFFFFFFFFFFFFFFFFFF
@FS10000125:26:BPA73017-1023:1:1101:8980:1100 1:N:0:8
TTGCTAACTTCGTCGAGTACGCTCAAGCTGAAAGATCGGAAGAGC
+
FFFFFFFFFFFFFFFFFFFFFFFFFFFFFFFFFFFFFFFFFFFFF
@FS10000125:26:BPA73017-1023:1:1101:9280:1100 1:N:0:8
GAGCTAACTTCGTCGAGTACGCTCAAGGGATTAGATCGGAAGAGC
+
,::,FF:F,:F:,FF:,:FF:FFFFF:,FF,,FF:,F,::,::F:
@FS10000125:26:BPA73017-1023:1:1101:9990:1100 1:N:0:8
TGGCAACTTCGTCGAGTACGCTCAAAATTATAGATCGGAAGAGCA
+
FFFFFFFFFFFFFFFFFFFFFFFFFFFFFFFFFFFFFFFFFFFFF
@FS10000125:26:BPA73017-1023:1:1101:10110:1100 1:N:0:8
CCGTGAACTTCGTCGAGTACGCTCAATTAGGAAGATCGGAAGAGC
+
FFFFFFFFFFFFFFFFFFFFFFFFFFFFFFFFFFFFFFFFFFFFF
@FS10000125:26:BPA73017-1023:1:1101:10690:1100 1:N:0:8
CCGGAAACTTCGTCGAGTACGCTCAATGTGGCAGATCGGAAGAGC
+
FF,:FF:FFFFFFFFFFFFFFFFFFFFFFFFFFFFFFFFFFFFFF
@FS10000125:26:BPA73017-1023:1:1101:11060:1100 1:N:0:8
GCGTGAACTTCGTCGAGTACGCTCAACATTCAAGATCGGAAGAGC
+
:FFFFFFFFFFFFFFFFFFFFFFFFFFFFFFFFFFFFFFFFFFFF
@FS10000125:26:BPA73017-1023:1:1101:11120:1100 1:N:0:8
GCGCCAACTTCGTCGAGTACGCTCAATTCACAAGATCGGAAGAGC
+
:FFFFFFFFFFFFFFFFFFFFFFFFFFFFFFFFFFFFFFFFFFFF
@FS10000125:26:BPA73017-1023:1:1101:11810:1100 1:N:0:8
TCGGAACTTCGTCGAGTACGCTCAATACACTAGATCGGAAGAGCA
+
FFF:FFFFFFFFFFFFFFFFFFFFFFFFFFFFFFFFFFFFFFFF,
@FS10000125:26:BPA73017-1023:1:1101:12660:1100 1:N:0:8
TTTACCCAACTTCGTCGAGTACGCTCAAAACCAAAGATCGGAAGA
+
FFFFFFFFFFFFFFFFFFFFFFFFFFFFFFFFFFFFFFFFFFFFF
@FS10000125:26:BPA73017-1023:1:1101:12990:1100 1:N:0:8
CTGTCAACTTCGTCGAGTACGCTCAAGTAACGAGATCGGAAGAGC
+
FFFFFFFFFFFFFFFFFFFFFFFFFFFFFFFFFFFFFFFFFFFFF
@FS10000125:26:BPA73017-1023:1:1101:13720:1100 1:N:0:8
TTGAACCTTCGTCGAGTACGCTCAACGCGAAAGATCGGAAGAGCA
+
FFFFFFFFFFFFFFFFFFFFFFFFFFFFFFFFFFFFFFFFFFFFF
@FS10000125:26:BPA73017-1023:1:1101:14210:1100 1:N:0:8
TTTAAACAACTTCGTCGAGTACGCTCAAAAGCAAAGATCGGAAGA
+
,FFFFFFFFFFFFFFFFFFFFFFFFFFFFFFFFFFFFFFFFFFFF
@FS10000125:26:BPA73017-1023:1:1101:14400:1100 1:N:0:8
TTGCCGAACTTCGTCGAGTACGCTCAAGATTTTAGATCGGAAGAG
+
FFFFFFFFFFFFFFFFFFFFFFFFFFFFFFFFFFFFFFFFFFFFF
@FS10000125:26:BPA73017-1023:1:1101:14420:1100 1:N:0:8
TTGCTAACTTCGTCGAGTACGCTCAATAGTATAGATCGGAAGAGC
+
F:,F:FFFFFFFFFFFFFFFFFFFFFFF,FFFFFFFFFFFFFFFF
@FS10000125:26:BPA73017-1023:1:1101:15440:1100 1:N:0:8
TCGGATAACTTCGTCGAGTACGCTCAATGTTCGAGATCGGAAGAG
+
FFF:FFFF:FFFFFF:FFFF::FFF,FF:FFF:::FFF:FFF:FF
@FS10000125:26:BPA73017-1023:1:1101:15850:1100 1:N:0:8
GAGATGTAACTTCGTCGAGACGCTCAACTCACTAGATCGGAAAGC
+
,FFFFFFFFFFFFFFFFFFFFFFFFFFFFFFFFFFFFFFFFFFFF
@FS10000125:26:BPA73017-1023:1:1101:16030:1100 1:N:0:8
CCGACACCTTCGTCGAGTACGCTCAAGGTAGAAGATCGGAAGAGC
+
FFFFFFFFFFFFFFFFFFFFFFFFFFFFFFFFFFFFFFFFFFFFF
@FS10000125:26:BPA73017-1023:1:1101:1110:1110 1:N:0:8
GAGCCGGGAACTTCGTCGAGTACGCTCAAACTACAAGATCGGAAG
+
FFFFFFFFFFFFFFFFFFFFFFFFFFFFFFFFFFFFFFFFFFFFF
@FS10000125:26:BPA73017-1023:1:1101:2950:1110 1:N:0:8
TGGCTAACTTCGTCGAGTACGCTCAAAAACTAAGATCGGAAGAGC
+
FFFFFFFFFFFFFFFFFFFFFFFFFFFFFFFFFFFFFFFFFFFFF
@FS10000125:26:BPA73017-1023:1:1101:4170:1110 1:N:0:8
TTGTAGAACTTCGTCGAGTACGCTCAATGAAAAAGATCGGAAGAG
+
FFFFFFFFFFFFFFFFFFFFFFFFFFFFFFFFFFFFFFFFFFFFF
@FS10000125:26:BPA73017-1023:1:1101:4920:1110 1:N:0:8
TCTATAACTTCGTCGAGTACGCTCAACAACGGAGATCGGAAGAGC
+
FFFFFFFFFFFFFFFFFFFFFFFFFFFFFFFFFFFFFFFFFFFFF
@FS10000125:26:BPA73017-1023:1:1101:4980:1110 1:N:0:8
TCGATTAACTTCGTCGAGTACGCTCAAACGTGTAGATCGGAAGAG
+
FFFFFFFFFFFFFFFFFFFFFFFFFFFFFFFFFFFFFFFFFFFFF
@FS10000125:26:BPA73017-1023:1:1101:5300:1110 1:N:0:8
TTTTAAAACTTCGTCGAGTACGCTCAAACATTAAGATCGGAAGAG
+
FFFFFFFFFFFFFFFFFFFFFFFFFFFFFFFFFFFFFFFFFFFFF
@FS10000125:26:BPA73017-1023:1:1101:6300:1110 1:N:0:8
TCGGAGAACTTCGTCGAGTACGCTCAATTTTTTAGATCGGAAGAG
+
FFFFFFFFFFFFFFFFFFFFFFFFFFFFFFFFFFFFFFFFFFFFF
@FS10000125:26:BPA73017-1023:1:1101:6770:1110 1:N:0:8
TTGTCTAACTTCGTCGAGTACGCTCAAATTCCAAGATCGGAAGAG
+
FFFFFFFFFFFFFFFFFFFFFFFFFFFFFFFFFFFFFFFFFFFFF
@FS10000125:26:BPA73017-1023:1:1101:6880:1110 1:N:0:8
GGGTTAACTTCGTCGAGTACGCTCAAATAATTAGATCGGAAGAGC
+
:FFFFFFFFFFFFFFFFFFFFFFFFFFFFFFFFFFFFFFFFFFFF
@FS10000125:26:BPA73017-1023:1:1101:6920:1110 1:N:0:8
TAGTAACTTCGTCGAGTACGCTCAACGGGATAGATCGGAAGAGCA
+
:FFFFFFFFFFFFFFFFFFFFFFFFFFFFFFFFFFFFFFFFFFFF
@FS10000125:26:BPA73017-1023:1:1101:7660:1110 1:N:0:8
TTCATTAACTTCGTCGAGTACGCTCAATCGTTGAGATCGGAAGAG
+
FFFFFFFFFFFFFFF:FFFFF:F::,FFFFFF:::FFF:FFFFFF
@FS10000125:26:BPA73017-1023:1:1101:8320:1110 1:N:0:8
TGTACTAACTTCGTCGAGTACGCTCAAAGAGGGAGATCGGAAGAG
+
FFFFFFFFFFFFFFFFFFFFFFFFFFFFFFFFFFFFFFFFFFFFF
@FS10000125:26:BPA73017-1023:1:1101:8590:1110 1:N:0:8
GGGACCTTCGTCGAGTACGCTCAAGGCTGTAGATCGGAAGAGCAC
+
FFFFFFFFFFFFFFFFFFFFFFFFFFFFFFFFFFFFFFFFFFFFF
@FS10000125:26:BPA73017-1023:1:1101:9550:1110 1:N:0:8
TTGGGATCTTCGTCGAGTACGCTCAAAGAGTAAGATCGGAAGAGC
+
FFFFFFFFFFFFFFFFFFFFFFFFFFFFFFFFFFFFFFFFFFFFF
@FS10000125:26:BPA73017-1023:1:1101:9560:1110 1:N:0:8
TCTTCGTCGAGTACGCTCAAATAACAAGATCGGAAGAGCACACGT
+
FFFFFFFFFFFFFFFFFFFFF:F:FFF:FFFFFFFFFFFFFFFFF
@FS10000125:26:BPA73017-1023:1:1101:11380:1110 1:N:0:8
TTGACTGGACTTCGTCGAGTACGCTCAACGATCAAGATCGGAAGA
+
FFFFFFFFFFFFFFFFFFFFFFFFFFFFFFFFFFFFFFFFFFFFF
@FS10000125:26:BPA73017-1023:1:1101:12170:1110 1:N:0:8
TTTGGGGAACTTCGTCGAGTACGCTCAACATACAAGATCGGAAGA
+
FFFFFFFFFFFFFFFFFFFFFFFFFFFFFFFFFFFFFFFFFFFFF
@FS10000125:26:BPA73017-1023:1:1101:12200:1110 1:N:0:8
GCGTAAAACTTCGTCGAGTACGCTCAAGGAATCAGATCGGAAGAG
+
FFFFFFFFFFFFFFFFFFFFFFFFFFFFFFFFFFFFFFFFFFFFF
@FS10000125:26:BPA73017-1023:1:1101:12720:1110 1:N:0:8
TCGGAAACTTCGTCGAGTACGCTCAACCGATGAGATCGGAAGAGC
+
FFFFFFFFFFFFFFFFFFFFFFFFFFFFFFFFFFFFFFFFFFFFF
@FS10000125:26:BPA73017-1023:1:1101:13400:1110 1:N:0:8
TCGTCAGTTAACTTCGTCGAGTACGCTCAAACGAATAGATCGGAA
+
FFFFFFFFFFFFFFFFFFFFFFFFFFFFFFFFFFFFFFFFFFFFF
@FS10000125:26:BPA73017-1023:1:1101:13980:1110 1:N:0:8
TTGTCAACTTCGTCGAGTACGCTCAAAAAAAAAGATCGGAAGAGC
+
F:FFF,,FFF::FF:,FFFF:FFF:,FFFFFF:FFF:F:FF:FF,
@FS10000125:26:BPA73017-1023:1:1101:14690:1110 1:N:0:8
GCGGCAACTTCGTCGAGTACGCTCAAATAGAGAGATCGGAAGAGC
+
FFFFFFFFFFFFFFFFFFFFFFFFFFFFFFFFFFFFFFFFFFFFF
@FS10000125:26:BPA73017-1023:1:1101:14960:1110 1:N:0:8
CCGGAAACTTCGTCGAGTACGCTCAACATTGTAGATCGGAAGAGC
+
FFFFFFFFFFFFFFFFFFFFFFFFFFFFFFFFFFFFFFFFFFFFF
@FS10000125:26:BPA73017-1023:1:1101:14980:1110 1:N:0:8
TTGCCGAACTTCGTCGAGTACGCTCAAGATTTTAGATCGGAAGAG
+
FFFFFFFFFFFFFFFFFFFFFFFFFFFFFFFFFFFFFFFFFFFFF
@FS10000125:26:BPA73017-1023:1:1101:15090:1110 1:N:0:8
GGGATAACTTCGTCGAGTACGCTCAACTTATTAGATCGGAAGAGC
+
FFFFFFFFFFFFFFFFFFFFFFFFFFFFFFFFFFFFFFFFFFFFF
@FS10000125:26:BPA73017-1023:1:1101:15510:1110 1:N:0:8
TTGTTAATTTCGTCGAGTACGCTCAAGGAAGTAGATCGGAAGAGC
+
FFFFFFFFFFFFFFFFFFFFFFFFFFFFFFFFFFFFFFFFFFFFF
@FS10000125:26:BPA73017-1023:1:1101:15540:1110 1:N:0:8
TTGTCTAACTTCGTCGAGTACGCTCAAGGAGTGAGATCGGAAGAG
+
FFFFFFFFFFFFFFFFFFFFFFFFFFFFFFFFFFFFFFFFFFFFF
@FS10000125:26:BPA73017-1023:1:1101:16010:1110 1:N:0:8
TTGATAACTTCGTCGAGTACGCTCAAATATATAGATCGGAAGAGC
+
FFFFFFFFFFFFFFFFFFFFFFFFFFFFFFFFFFFFFFFFFFFFF
@FS10000125:26:BPA73017-1023:1:1101:1000:1120 1:N:0:8
TTGCCAACTTCGTCGAGTACGCTCAAGTGTAAAGATCGGAAGAGC
+
FFFFFFFFFFFFFFFFFFFFFFFFFFFFFFFFFFFFFFFFFFFFF
@FS10000125:26:BPA73017-1023:1:1101:1910:1120 1:N:0:8
GGGCAAACTTCGTCGAGTACGCTCAAACATCGAGATCGGAAGAGC
+
FFFFFFFFFFFFFFFFFFFFFFFFFFFFFFFFFFFFFFFFFFFFF
@FS10000125:26:BPA73017-1023:1:1101:2250:1120 1:N:0:8
TCCGTAAACTTCGTCGAGTACGCTCAACGCTTAAGATCGGAAGAG
+
FFFFFFFFFFFFFFFFFFFFFFFFFFFFFFFFFFFFFFFFFFFFF
@FS10000125:26:BPA73017-1023:1:1101:3240:1120 1:N:0:8
TTGACTGGACTTCGTCGAGTACGCTCAAACTCAGAGATCGGAAGA
+
FFFFFFFFFFFFFFFFFFFFFFFFFFFFFFFFFFFFFFFFFFFFF
@FS10000125:26:BPA73017-1023:1:1101:3560:1120 1:N:0:8
GTGTGTGTGTGTGACTGTCGAGTACGCTCAACAATTAAGATCGGA
+
FFFFFFFFFFFFFFFFFFFFFFFFFFFFFFFFFFFFFFFFFFFFF
@FS10000125:26:BPA73017-1023:1:1101:3570:1120 1:N:0:8
GCGGCAACTTCGTCGAGTACGCTCAATAGTAGAGATCGGAAGAGC
+
FFFFFFFFFFFFFFFFFFFFFFFFFFFFFFFFFFFFFFFFFFFFF
@FS10000125:26:BPA73017-1023:1:1101:4090:1120 1:N:0:8
TTGGTAACCTCGTCGAGTACGCTCAATACTGGAGATCGGAAGAGC
+
FFF:FFFFFFFFFFFFFFFF:FFFFFFFFFFFFFFFF:FFFFF:F
@FS10000125:26:BPA73017-1023:1:1101:4150:1120 1:N:0:8
CCGGGAACTTCGTCGAGTACGCTCAAAGTTCCAGATCGGAAGAGC
+
FFFFFFFFFFFFFFFFFFFFFFFFFFFFFFFFFFFFFFFFFFFFF
@FS10000125:26:BPA73017-1023:1:1101:4340:1120 1:N:0:8
TCTGCCAACTTCGTCGAGTACGCTCAAACAGTAAGATCGGAAGAG
+
FFFFFFFFFFFFFFFFFFFFFFFFFFFFFFFFFFFFFFFFFFFFF
@FS10000125:26:BPA73017-1023:1:1101:5560:1120 1:N:0:8
TCTATAACTTCGTCGAGTACGCTCAAACTATAAGATCGGAAGAGC
+
FFFFFFFFFFFFFFFFFFFFFFFFFFFFFFFFFFFFFFFFFFFFF
@FS10000125:26:BPA73017-1023:1:1101:5620:1120 1:N:0:8
TTGAGCCAACTTCGTGAGTACGCTCAATAAGCAAGATCGGAAGAG
+
F,FFFFFF,FF:FFFFFFFFFFFFFF,FFFFFF,FFFFF:FFFFF
@FS10000125:26:BPA73017-1023:1:1101:6430:1120 1:N:0:8
TTGGTAGCTTCGTCGAGTACGCTCAAAGCAAAAGATCGGAAGAGC
+
FFFFFFFFFFFFFFFFFFFFFFFFFFFFFFFFFFFFFFFFFFFFF
@FS10000125:26:BPA73017-1023:1:1101:7240:1120 1:N:0:8
GGGTCAACTTCGTCGAGTACGCTCAATTTTATAGATCGGAAGAGC
+
FFFFFFFFFFFFFFFFFFFFFFFFFFFFFFFFFFFFFFFFFFFFF
@FS10000125:26:BPA73017-1023:1:1101:7420:1120 1:N:0:8
GGGTAACTTCGTCGAGTACGCTCAAGGTAATAGATCGGAAGAGCA
+
FFFFFFFFFFFFFFFFFFFFFFFFFFFFFFFFFFFFFFFFFFFFF
@FS10000125:26:BPA73017-1023:1:1101:7690:1120 1:N:0:8
TTGCCAAACTTCGTCGAGTACGCTCAAAACAATAGATCGGAAGAG
+
FFFFFFFFFFFFFFFFFFFFFFFFFFFFFFFFFFFFFFFFFFFFF
@FS10000125:26:BPA73017-1023:1:1101:8040:1120 1:N:0:8
TCGCAAACTTCGTCGAGTACGCTCAAATCACCAGATCGGAAGAGC
+
FF:FFFFFFFFFFFFFFFFFFFFFFFFFFFFFFFFFFFFFFFFFF
@FS10000125:26:BPA73017-1023:1:1101:8610:1120 1:N:0:8
CCCCAACTTCGTCGAGTACGCTCAAGGGATTAGATCGGAAGAGCA
+
FFFFFFFFFFFFFFFFFFFFFFFFFFFFFFFFFFFFFFFFFFFFF
@FS10000125:26:BPA73017-1023:1:1101:8690:1120 1:N:0:8
TTGACTGGACTTCGTCGAGTACGCTCAACCCTCTAGATCGGAAGA
+
FFFFFFFFFFFFFFFFFFFFFFFFFFFFFFFFFFFFFFFFFFFFF
@FS10000125:26:BPA73017-1023:1:1101:9160:1120 1:N:0:8
CCGTGAACTTCGTCGAGTACGCTCAAATTGGAAGATCGGAAGAGC
+
FFFFFFFFFFFFFFFFFFFFFFFFFFFFFFFFFFFFFFFFFFFFF
@FS10000125:26:BPA73017-1023:1:1101:9890:1120 1:N:0:8
TCGCAAACTTCGTCGAGTACGCTCAATTGCGCAGATCGGAAGAGC
+
FFFFFFFFFFFFFFFFFFFFFFFFFFFFFFFFFFFFFFFFFFFFF
@FS10000125:26:BPA73017-1023:1:1101:10320:1120 1:N:0:8
TTGAAAACTTCGTCGAGTACGCTCAAAGTGCCAGATCGGAAGAGC
+
FFFFFFFFFFFFFFFFFFFFFFFFFFFFFFFFFFFFFFFFFFFFF
@FS10000125:26:BPA73017-1023:1:1101:10560:1120 1:N:0:8
TCTAAAACTTCGTCGAGTACGCTCAATTAATCAGATCGGAAGAGC
+
FFFFFFFFFFFFFFFFFFFFFFFFFFFFFFFFFFFFFFFFFFFFF
@FS10000125:26:BPA73017-1023:1:1101:10940:1120 1:N:0:8
TCGTCCCGAACTTCGTCGAGTACGCTCAATTACCAAGATCGGAAG
+
FFFFFFFFFFFFFFFFFFFFFFFFFFFFFFFFFFFFFFFFFFFFF
@FS10000125:26:BPA73017-1023:1:1101:11320:1120 1:N:0:8
TCGCAAACTTCGTCGAGTACGCTCAAAGAATGAGATCGGAAGAGC
+
FFFFFFFFFFFFFFFFFFFFFFFFFFFFFFFFFFFFFFFFFFFFF
@FS10000125:26:BPA73017-1023:1:1101:11700:1120 1:N:0:8
GCGTTAACTTCGTCGAGTGCGCTCAACGTGGAAGATCGGAAGAGC
+
FFFFFFFFFFFFFFFFFF:FFFFFFFFFFFFFFFFFFFFFFFFFF
@FS10000125:26:BPA73017-1023:1:1101:12240:1120 1:N:0:8
TCGGCAACTTCGTCGAGTACGCTCAATTTTATAGATCGGAAGAGC
+
FFFFFFFFFFFFFFFFFFFFFFFFFFFFFFFFFFFFFFFFFFFFF
@FS10000125:26:BPA73017-1023:1:1101:13370:1120 1:N:0:8
GTGGAAACTTCGTCGAGTACGCTCAAATATCAAGATCGGAAGAGC
+
FFFFFFFFFFFFFFFFFFFFFFFFFFFFFFFFFFFFFFFFFFFFF
@FS10000125:26:BPA73017-1023:1:1101:13630:1120 1:N:0:8
GGGCAAACTTCGTCGAACGCTCAAACATGAAGATCGGAAGAGCAC
+
FFFFFFFFFFFFFFFFFFFFFFFFFFFFFFFFFFFFFFFFFFFFF
@FS10000125:26:BPA73017-1023:1:1101:13650:1120 1:N:0:8
TGCCTGTAACTTCGTCGAGTACGCTCAAGATGTAAGATCGGAAGA
+
FFFFFFFFFFFFFFFFFFFFFFFFFFFFFFFFFFFFFFFFFFFFF
@FS10000125:26:BPA73017-1023:1:1101:15890:1120 1:N:0:8
TAGAAACTTCGTCGAGTACGCTCAATAAATCAGATCGGAAGAGCA
+
,,FFFFFFF::FF:FFFFFFFFFF,F:FFFF,F,F:FF::FFF::
@FS10000125:26:BPA73017-1023:1:1101:1150:1130 1:N:0:8
GCGCAAACTTCGTCGAGTACGCTCAACACTAGAGATCGGAAGAGC
+
FFFFFFFFFFFFFFFFFFFFFFFFFFFFFFFFFFFFFFFFFFFFF
@FS10000125:26:BPA73017-1023:1:1101:1470:1130 1:N:0:8
GCGTAAACTTCGTCGAGTACGCTCAACAAGCGAGATCGGAAGAGC
+
FFFFFFFFFFFFFFFFFFFFFFFFFFFFFFFFFFFFFFFFFFFFF
@FS10000125:26:BPA73017-1023:1:1101:1800:1130 1:N:0:8
TCGTTGAACTTCGTCGAGTACGCTCAATACTGTAGATCGGAAGAG
+
FFFFFFFFFFFFFFFFFFFFFFFFFFFFFFFFFFFFFFFFFFFFF
@FS10000125:26:BPA73017-1023:1:1101:2000:1130 1:N:0:8
TTGACTGGACTTCGTCGAGTACGCTCAATCCTAAAGATCGGAAGA
+
FFFFFFFFFFFFFFFFFFFFFFFFFFFFFFFFFFFFFFFFFFFFF
@FS10000125:26:BPA73017-1023:1:1101:2020:1130 1:N:0:8
TGGTCAACTTCGTCGAGGCTCAACTTCGTCGAGTACGCTCAAGAT
+
FFFFFFFFFFFFFFFFFFFFFFFFFFFFFFFFFFFFFFFFFFFFF
@FS10000125:26:BPA73017-1023:1:1101:2070:1130 1:N:0:8
ACTTCGTCGAGTACGCTCAATACCACAGATCGGAAGAGCACACGT
+
FF:FF:F::,FFFFFFF:FFF:FF:FF:FF:FF,FFFFFFFFFFF
@FS10000125:26:BPA73017-1023:1:1101:2130:1130 1:N:0:8
TCTAACTTCGTCGAGTACGCTCAACGATGGAGATCGGAAGAGCAC
+
FFFFFFFFFFFFFFFFFFFFFFFFFFFFFFFFFFFFFFFFFFFFF
@FS10000125:26:BPA73017-1023:1:1101:2530:1130 1:N:0:8
TGGCTAACTTCGTCGAGTACGCTCAAGTTCACAGATCGGAAGAGC
+
FFFFFFFFFFFFFFFFFFFFFFFFFFFFFFFFFFFFFFFFFFFFF
@FS10000125:26:BPA73017-1023:1:1101:2660:1130 1:N:0:8
TTGCCATAACTTCGTCGAGTACGCTCAAACCCGAAGATCGGAAGA
+
FFFFFFFFFFFFFFFFFFFFFFFFFFFFFFFFFFFFFFFFFFFFF
@FS10000125:26:BPA73017-1023:1:1101:2690:1130 1:N:0:8
GCGCTAACTTCGTCGAGTACGCTCAACTATCCAGATCGGAAGAGC
+
,F:FF:,:::,FFF:,FFFF:FF:FFFFFFFF:FFFFFF:FFFFF
@FS10000125:26:BPA73017-1023:1:1101:2710:1130 1:N:0:8
TCGACAACTTCGTCGAGTACGCTCAAGAACATAGATCGGAAGAGC
+
FF:FFFFFFFFFFFFFFFFFFFFFFFFFFFFFFFFFFFFFFFFFF
@FS10000125:26:BPA73017-1023:1:1101:2830:1130 1:N:0:8
TTGTTAACTTCGTCGAGTACGCTCAATGCAGAAGATCGGAAGAGC
+
FFFFFFFFFFFFFFFFFFFFFFFFFFFFFFFFFFFFFFFFFFFFF
@FS10000125:26:BPA73017-1023:1:1101:3160:1130 1:N:0:8
TTGCCAACTTCGTCGAGTACGCTCAAACTGTAAGATCGGAAGAGC
+
,FFFFFFFFFFFFFFF:FFFFF:F:F:FF:FFFF:FF:F:FFFFF
@FS10000125:26:BPA73017-1023:1:1101:3410:1130 1:N:0:8
TCTATAACTTCGTCGAGTACGCTCAAAGAAAAAGATCGGAAGAGC
+
FFFFFFFFFFFFFFFFFFFFFFFFFFFFFFFFFFFFFFFFFFFFF
@FS10000125:26:BPA73017-1023:1:1101:4160:1130 1:N:0:8
TCGCAAAACTTCGTCGAGTACGCTCAATTAAACAGATCGGAAGAG
+
,F:FFFFFFFFFFFFFFFFFFFFFFFFFFFFFFFFFFFFFFFFFF
@FS10000125:26:BPA73017-1023:1:1101:4530:1130 1:N:0:8
TTGTAGAACTTCGTTGAGTACGCTCAAATCGGAAGATCGGAAGAG
+
FFFFFFFFFFFFFFFFFFFFFFFFFFFFFFFFFFFFFFFFFFFFF
@FS10000125:26:BPA73017-1023:1:1101:4540:1130 1:N:0:8
TCTAGGCAACTTCGTCGAGTACGCTCAAAGACATAGATCGGAAGA
+
FFFFFFFFFFFFFFFFFFFFFFFFFFFFFFFFFFFFFFFFFFFFF
@FS10000125:26:BPA73017-1023:1:1101:4820:1130 1:N:0:8
GCGGAACTTCGTCGAGTACGCTCAAGTAGAGAGATCGGAAGAGCA
+
FFFFFFFFFFFFFFFFFFFFFFFFFFFFFFFFFFFFFFFFFFFFF
@FS10000125:26:BPA73017-1023:1:1101:5220:1130 1:N:0:8
ACGTAACTTCGTCGAGTACGCTCAACTTTTAAGATCGGAAGAGCA
+
FFFFFFFFFFFFFFFFFFFFFFFFFFFFFFFFFFFFFFFFFFFFF
@FS10000125:26:BPA73017-1023:1:1101:5540:1130 1:N:0:8
TTGAAGGGGGGGCAAACTTCGTCGAGTACGCTCAACGAACCAGAT
+
FFFFFFFFFFFFFFFFFFFFFFFFFFFFFFFFFFFFFFFFFFFFF
@FS10000125:26:BPA73017-1023:1:1101:5920:1130 1:N:0:8
TGGCAATCTTCGTCGAGTACGCTCAAGTCAGAAGATCGGAAGAGC
+
F:FFFFFFFFFFFFFFFFFFFFFFFFFFFFFFFFFFFFF:FFFFF
@FS10000125:26:BPA73017-1023:1:1101:6000:1130 1:N:0:8
GATCGAACTTCGTCGAGTACGCTCAAATGTTCAGATCGGAAGAGC
+
,F:::,:F:,F:::F:F,FFFF:::,,:FF::FF::FF:FF:F,,
@FS10000125:26:BPA73017-1023:1:1101:6380:1130 1:N:0:8
TCGTCGCAACTTCGTCGAGTACGCTCAAACAATGAGATCGGAAGA
+
FFFFFFFFFFFFFFFFFFFFFFFFFFFFFFFFFFFFFFFFFFFFF
@FS10000125:26:BPA73017-1023:1:1101:6560:1130 1:N:0:8
GCGTTAACTTCGTCGAGTACGCTCAAGTATCGAGATCGGAAGAGC
+
FFFFFFFFFFFFFFFFFFFFFFFFFFFFFFFFFFFFFFFFFFFFF
@FS10000125:26:BPA73017-1023:1:1101:6810:1130 1:N:0:8
TCGGTCAACTTCGTCGAGTACGCTCAATACTGTAGATCGGAAGAG
+
FFFFFFFFFFFFFFFFFFFFFFFFFFFFFFFFFFFFFFFFFFFFF
@FS10000125:26:BPA73017-1023:1:1101:6840:1130 1:N:0:8
TTTGATAAACTTCGTCGAGTACGCTCAAGAAAAAAGATCGGAAGA
+
FFF:FFF,FFFFFFFFFFF,FFFFFFFFFFFFFFFFFFF:FFFFF
@FS10000125:26:BPA73017-1023:1:1101:7080:1130 1:N:0:8
TCTTCGTCGAGTATGCTCAACATGGCAGATCGGAAGAGCACACGT
+
:FFFFFFFFFFFFFFFFFFFFFFFFFFFFFFFFFFFFFFFFFFFF
@FS10000125:26:BPA73017-1023:1:1101:7270:1130 1:N:0:8
TTGCTCAACTTCGTCGAGTACGCTCAAATATTCAGATCGGAAGAG
+
FFFFFFFFFFFFFFFFFFFFFFFFFFFFFFFFFFFFFFFFFFFFF
@FS10000125:26:BPA73017-1023:1:1101:7720:1130 1:N:0:8
TTGCTGCAACTTCGTCGAGTACGCTCAATTTGTTAGATCGGAAGA
+
FFFFFFFFFFFFFFFFFFFFFFFFFFFFFFFFFFFFFFFFFFFFF
@FS10000125:26:BPA73017-1023:1:1101:7780:1130 1:N:0:8
TCGGCAATTTCGTCGAGTACGCTCAATGTCCTAGATCGGAAGAGC
+
FFFFFFFFFFFFFFFFFFFFFFFFFFFFFFFFFFFFFFFFFFFFF
@FS10000125:26:BPA73017-1023:1:1101:8960:1130 1:N:0:8
TTGCCAAACTTCGTCGAGTACGCTCAAGCCTTTAGATCGGAAGAG
+
FFFFFFFFFFFFFFFFFFFFFFFFFFFFFFFFFFFFFFFFFFFFF
@FS10000125:26:BPA73017-1023:1:1101:9280:1130 1:N:0:8
GCGGTAACTTCGTCGAGTACGCTCAAATTAACAGATCGGAAGAGC
+
:FFFFFFFFFFFFFFFFFFFFFFFFFFFFFFFFFFFFFFFFFFFF
@FS10000125:26:BPA73017-1023:1:1101:9380:1130 1:N:0:8
TCTAAGAAACTTCGTCGAGTACGCTCAACGCCCCAGATCGGAAGA
+
FFFFFFFFFFFFFFFFFFFFFFFFFFFFFFFFFFFFFFFFFFFFF
@FS10000125:26:BPA73017-1023:1:1101:9620:1130 1:N:0:8
TTGGGAACTTCGTCGAGTACGCTCAAACCTTGAGATCGGAAGAGC
+
FFFFFFFFFFFFFFFFFFFFFFFFFFFFFFFFFFFFFFFFFFFFF
@FS10000125:26:BPA73017-1023:1:1101:9760:1130 1:N:0:8
ACAGTAACTTCGTCGAGTACGCTCAAGGATTAAGATCGGAAGAGC
+
FFFFFFFFFFFFFFFFFFFFFFFFFFFFFFFFFFFFFFFFFFFFF
@FS10000125:26:BPA73017-1023:1:1101:9960:1130 1:N:0:8
TGGCCAACTTCGTCGAGTACGCTCAACAACCCAGATCGGAAGAGC
+
FFFFFFFFFFFFFFFFFFFFFFFFFFFFFFFFFFFFFFFFFFFFF
@FS10000125:26:BPA73017-1023:1:1101:11370:1130 1:N:0:8
GCCTAGCAACTTCGTCGAGTACGCTCAACAGACAAGATCGGAAGA
+
FFFFFFFFFFFFFFFFFFFFFFFFFFFFFFFFFFFFFFFFFFFFF
@FS10000125:26:BPA73017-1023:1:1101:11390:1130 1:N:0:8
TTTTAACTTCGTCGAGTACGCTCAAGCTCGAAGATCGGAAGAGCA
+
FFF:,:FFFFFFFFFFFFFF,FF,FFFFFF,FFFFFFF:FFFFFF
@FS10000125:26:BPA73017-1023:1:1101:11410:1130 1:N:0:8
TCGGCAACTTCGTCGAGTACGCTCAAGTAAATAGATCGGAAGAGC
+
FFFFFFFFFFFFFFFFFFFFFFFFFFFFFFFFFFFFFFFFFFFFF
@FS10000125:26:BPA73017-1023:1:1101:11630:1130 1:N:0:8
GCGGCAACTTCGTCGAGTACGCTCAAGTTATCAGATCGGAAGAGC
+
FFFFFFFFFFFFFFFFFFFFFFFFFFFFFFFFFFFFFFFFFFFFF
@FS10000125:26:BPA73017-1023:1:1101:12890:1130 1:N:0:8
GCGGTAACTTCGTCGAGTACGCTCAATACTAAAGATCGGAAGAGC
+
FFFFFFFFFFFFFFFFFFFFFFFFFFFFFFFFFFFFFFFFFFFFF
@FS10000125:26:BPA73017-1023:1:1101:13120:1130 1:N:0:8
TTGACTGACTTCGTCGAGTACGCTCAACTCAAAAGATCGGAAGAG
+
F:FFFFF:FF:FFFFFFFFFFFFFFFFFFFF:FFFF:FFFFFFFF
@FS10000125:26:BPA73017-1023:1:1101:13270:1130 1:N:0:8
GTTAATTAACTTCGTCGAGTACGCTCAACGTTACAGATCGGAAGA
+
:FFFFFF,FFFFFFFFFF:FFFFFFFFFFFFF:FFFFFFFFFFFF
@FS10000125:26:BPA73017-1023:1:1101:13460:1130 1:N:0:8
TCGGAAACTTCGTCGAGTACGCTCAAAATGTGAGATCGGAAGAGC
+
FFFFFFFFFFFFFFFFFFFFFFFFFF:FFFFFFFFFFFFFFFFFF
@FS10000125:26:BPA73017-1023:1:1101:13620:1130 1:N:0:8
TCTTTAACTTCGTCGAGTACGCTCAAATATACAGATCGGAAGAGC
+
:F,F:F:F:FFFFF:F:FFFFFFFFFFFF:FFFFFFFFFF:FFFF
@FS10000125:26:BPA73017-1023:1:1101:14560:1130 1:N:0:8
ACGAACTTCGTCGAGTACGCTCAAACAACCAGATCGGAAGAGCAC
+
FFFFFFFFFFFFFFFFFFFFFFFFFFFFFFFFFFFFFFFFFFFFF
@FS10000125:26:BPA73017-1023:1:1101:14620:1130 1:N:0:8
TTGATGAACTTCGTCGAGTACGCTCAAATAACCAGATCGGAAGAG
+
FFFFFFFFFFFFFFFFFFFFFFFFFFFFFFFFFFFFFFFFFFFFF
@FS10000125:26:BPA73017-1023:1:1101:14690:1130 1:N:0:8
GCGGAAACTTCGTCGAGTACGCTCAAATGTCAAGATCGGAAGAGC
+
FFFFFFFFFFFFFFFFFFFFFFFFFFFFFFFFFFFFFFFFFFFFF
@FS10000125:26:BPA73017-1023:1:1101:15420:1130 1:N:0:8
TTTTAGAGAACTTCGTCGAGTACGCTCAAACGCAGAGATCGGAAG
+
FFFFFFFFFFFFFFFFFFFFFFFFFFFFFFFFFFFFFFFFFFFFF
@FS10000125:26:BPA73017-1023:1:1101:15830:1130 1:N:0:8
CCGCCAACTTCGTCGAGTACGCTCAAGAGTACAGATCGGAAGAGC
+
FF:FFFFFFFFFFFFFFFFFFFFFFFFFFFFFFFFFFFFFFFFFF
@FS10000125:26:BPA73017-1023:1:1101:16200:1130 1:N:0:8
TTTAATGAACTTCGTCGAGTACGCTCAATAGACAAGATCGGAAGA
+
FFFFFFFFFFFFFFFFFFFFFFFFFFFFFFFFFFFFFFFFFFFFF
@FS10000125:26:BPA73017-1023:1:1101:16270:1130 1:N:0:8
TCATAAACTTCGTCGAGTACGCTCAATGAGTAAGATCGGAAGAGC
+
FFFFFFFFFFFFFFFFFFFFFFFFFFFFFFFFFFFFFFFFFFFFF
@FS10000125:26:BPA73017-1023:1:1101:1310:1140 1:N:0:8
TCGGCAACTTCGTCGAGTACGCTCAAAACACTAGATCGGAAGAGC
+
FFFFFFFFFFFFFFFFFFFFFFFFFFFFFFFFFFFFFFFFFFFFF
@FS10000125:26:BPA73017-1023:1:1101:1360:1140 1:N:0:8
TTGACTGGACTTCGTCGAGTACGCTCAAGAGTCTAGATCGGAAGA
+
F:FFFFFFFFFFFFFFFFFFFFFFFFFF:FF:FFFF:FFFFFFFF
@FS10000125:26:BPA73017-1023:1:1101:1390:1140 1:N:0:8
TTGGTAAACTTCGTCGAGTACGCTCAACGATAAAGATCGGAAGAG
+
FFFFFFFFFFFFFFFFFFFFFFFFFFFFFFFFFFFFFFFFFFFFF
@FS10000125:26:BPA73017-1023:1:1101:1980:1140 1:N:0:8
TCGCAAACTTCGTCGAGTACGCTCAATTAATAAGATCGGAAGAGC
+
FFFFFFFFFFFFFFFFFFFFFFFFFFFFFFFFFFFFFFFFFFFFF
@FS10000125:26:BPA73017-1023:1:1101:2970:1140 1:N:0:8
TCGGCAACTTCGTCGAGTACGCTCAAACAAATAGATCGGAAGAGC
+
FFFFFFFFFFFFFFFFFFFFFFFFFFFFFFFFFFFFFFFFFFFFF
@FS10000125:26:BPA73017-1023:1:1101:3320:1140 1:N:0:8
TAGTAAACTTCGTCGAGTACGCTCAAAGATTAAGATCGGAAGAGC
+
FFFFFFFFFFFFFFFFFFFFFFFFFFFFFFFFFFFFFFFFFFFFF
@FS10000125:26:BPA73017-1023:1:1101:3500:1140 1:N:0:8
CCGCCAACTTCGTCGAGTACGCTCAATTAGCCAGATCGGAAGAGC
+
FFFFFFFFFFFFFFFFFFFFFFFFFFFFFFFFFFFFFFFFFFFFF
@FS10000125:26:BPA73017-1023:1:1101:4300:1140 1:N:0:8
TCGATGGAAACTTCGTCGAGTACGCTCAAGGATGTAGATCGGAAG
+
FFFFFFFFFFFFFFFFFFFFFFFFFFFFFFFFFFFFFFFFFFFFF
@FS10000125:26:BPA73017-1023:1:1101:4730:1140 1:N:0:8
TTGTAGAACTTCGTCGAGTACGCTCAATGCAAAAGATCGGAAGAG
+
FFFFFFFFFFFFFFFFFFFFFFFFFFFFFFFFFFFFFFFFFFFFF
@FS10000125:26:BPA73017-1023:1:1101:4780:1140 1:N:0:8
GCGCAAACTTCGTCGAGTACGCTCAAAGAGATAGATCGGAAGAGC
+
FFFFFFFFFFFFFFFFFFFFFFFFFFFFFFFFFFFFFFFFFFFFF
@FS10000125:26:BPA73017-1023:1:1101:5070:1140 1:N:0:8
TGGTCAACCTCGTCGAGTACGCTCAAGAGTTAAGATCGGAAGAGC
+
FFFFFFFFFFFFFFFFFFFFFFFFFFFFFFFFFFFFFFFFFFFFF
@FS10000125:26:BPA73017-1023:1:1101:5990:1140 1:N:0:8
TTGGTAACTTCATCGAGTACGCTCAATAATTCAGATCGGAAGAGC
+
FF::FF,FFFFFFFFFFFFFFFFF::FFFFFFFFFFFFFFFF:FF
@FS10000125:26:BPA73017-1023:1:1101:6240:1140 1:N:0:8
TCACCAACTTCGTCGTGTACGCTCATAATTACAGATCGGAAGAGC
+
F,F,:F:::,,,:F,,F:F:,FFF,,FF::F,,,FF:,,FF,FF,
@FS10000125:26:BPA73017-1023:1:1101:7550:1140 1:N:0:8
TCGGGAAAACTTCGTCGAGTACGCTCAACTTTAAAGATCGGAAGA
+
FFFFFFFFFFFFFFFFFFFFFFFFFFFFFFFFFFFFFFFFFFFFF
@FS10000125:26:BPA73017-1023:1:1101:7770:1140 1:N:0:8
TTGAGAACTTCGTCGAGTACGCTCAAATACTGAGATCGGAAGAGC
+
FFFFFFFFFFFFFFFFFFFFFFFFFFFFFFFFFFFFFFFFFFFFF
@FS10000125:26:BPA73017-1023:1:1101:7820:1140 1:N:0:8
TTGCTTAACTTCGTCGAGTACGCTCAATGTTCGAGATCGGAAGAG
+
FFFFFFFFFFFFFFFFFFFFFFFFFFFFFFFFFFFFFFFFFFFFF
@FS10000125:26:BPA73017-1023:1:1101:7880:1140 1:N:0:8
CCGACACCTTCGTCGAGTACGCTCAATGTCTTAGATCGGAAGAGC
+
FFFFFFFFFFFFFFFFFFFFFFFFFFFFFFFFFFFFFFFFFFFFF
@FS10000125:26:BPA73017-1023:1:1101:8950:1140 1:N:0:8
GGGATAACTTCGTCGAGTACGCTCAATGTAGTAGATCGGAAGAGC
+
:FFFFFFFFFFFFFFFFFFFFFFFFFFFFFFFFFFFFFFFFFFFF
@FS10000125:26:BPA73017-1023:1:1101:9010:1140 1:N:0:8
ACGCAACTTCGTCGAGTACGCTCAATGTTCCAGATCGGAAGAGCA
+
FFFFFF:FFFF:FFFFFFFFFFFFFFFFFFFFFFF:FFFF:FFF:
@FS10000125:26:BPA73017-1023:1:1101:9410:1140 1:N:0:8
TCGGCTGAACTTCGTCGAGTACGCACGTCTGAACTCCAGTCACGT
+
FFF:FFFFFFFFFFFFFFFFFFFFFFFFFF:FFFFFFFFFFFFFF
@FS10000125:26:BPA73017-1023:1:1101:9430:1140 1:N:0:8
TGGCAACTTCGTCGAGTACGCTCAATTCCAGAGATCGGAAGAGCA
+
:F:FFFFFFFFFFFFFFFFFFFFFFFFFFFFFFFFFFFFFFFFFF
@FS10000125:26:BPA73017-1023:1:1101:9670:1140 1:N:0:8
CTGCTAACTTCGTCGAGTACGCTCAACCAAAGAGATCGGAAGAGC
+
FFFFFFFFFFFFFFFFFFFFFFFFFFFFFFFFFFFFFFFFFFFFF
@FS10000125:26:BPA73017-1023:1:1101:9680:1140 1:N:0:8
TTGCCAACTTCGTCGAGTACGCTCAAATGTATAGATCGGAAGAGC
+
FFFFFFFFFFFFFFFFFFFFFFFFFFFFFFFFFFFFFFFFFFFFF
@FS10000125:26:BPA73017-1023:1:1101:10020:1140 1:N:0:8
GGGATAACTTCGTCGAGTACGCTCAAGTTTCAAGATCGGAAGAGC
+
FFFFFFFFFFFFFFFFFFFFFFFFFFFFFFFFFFFFFFFFFFFFF
@FS10000125:26:BPA73017-1023:1:1101:10050:1140 1:N:0:8
TCGTTAACTTCGTCGAGTACGCTCAATATTCAAGATCGGAAGAGC
+
FFFFFFFFFFFFFFFFFFFFFFFFFFFFFFFFFFFFFFFFFFFFF
@FS10000125:26:BPA73017-1023:1:1101:10690:1140 1:N:0:8
TTGACTGGACTTCGTCGAGTACGCTCAAACCCGTAGATCGGAAGA
+
FFFFFFFFFFFFFFFFFFFFFFFFFFFFFFFFFFFFFFFFFFFFF
@FS10000125:26:BPA73017-1023:1:1101:11260:1140 1:N:0:8
TGGGCAACTTCGTCGAGTACGCTCAAATGGTCAGATCGGAAGAGC
+
F:FFFFFF:FF:FF:FFFFF:FFF:FFF::FF:FFFF:FFFFFFF
@FS10000125:26:BPA73017-1023:1:1101:11290:1140 1:N:0:8
TTGGTGAACTTCGTCGAGTACGCTCAATTCCAGAGATCGGAAGAG
+
FFFFFFFFFFFFFFFFFFFFFFFFFFFFFFFFFFFFFFFFFFFFF
@FS10000125:26:BPA73017-1023:1:1101:11530:1140 1:N:0:8
TTTCTTGAACTTCGTCGAGTACGCTCAATTATAAAGATCGGAAGA
+
FFFFFFFFFFFFFFFFFFFFFFFFFFFFFFFFFFFFFFFFFFFFF
@FS10000125:26:BPA73017-1023:1:1101:12220:1140 1:N:0:8
TGCAATGAGCTTCGTCGAGTACGCTCAAATGCGTAGATCGGAAGA
+
FFFFFFFFFFFFFFFFFFFFFFFFFFFFFFFFFFFFFFFFFFFFF
@FS10000125:26:BPA73017-1023:1:1101:12460:1140 1:N:0:8
TCGGCAGCTTCGTCGAGTACGCTCAAATTACTAGATCGGAAGAGC
+
FFF,:F:FFFFFFFFFFFFFFFFFFFFFF:::FFFFFFFFFFFFF
@FS10000125:26:BPA73017-1023:1:1101:12730:1140 1:N:0:8
TTGATGAACTTCGTCGAGTACGCTCAAGAGGAAAGATCGGAAGAG
+
FFFFFFFFFFFFFFFFFFFFFFFFFFFFFFFFFFFFFFFFFFFFF
@FS10000125:26:BPA73017-1023:1:1101:13260:1140 1:N:0:8
TTTGGACAACTTCGTCGAGTACGCTCAAATATTTAGATCGGAAGA
+
:FFFFFFFFFFFFFFFFFFFFFFFFFFFFFFFFFFFFFFFFFFFF
@FS10000125:26:BPA73017-1023:1:1101:13340:1140 1:N:0:8
CCGAAAACTTCGTCGAGTACGCTCAAGATAGGAGATCGGAAGAGC
+
FFFFFFFFFFFFFFFFFFFFFFFFFFFFFFFFFFFFFFFFFFFFF
@FS10000125:26:BPA73017-1023:1:1101:14040:1140 1:N:0:8
GAGAAAACTTCGTCGAGTACGCTCAATTAGAAAGATCGGAAGAGC
+
FFFFFFFFFFFFFFFFFFFFFFFFFFFFFFFFFFFFFFFFFFFFF
@FS10000125:26:BPA73017-1023:1:1101:14550:1140 1:N:0:8
CTGAAGAACTTCGTCGAGTACGCTCAAAGGGAGAGATCGGAAGAG
+
FFFFFFFFFFFFFFFFFFFFFFFFFFFFFFFFFFFFFFFFFFFFF
@FS10000125:26:BPA73017-1023:1:1101:14930:1140 1:N:0:8
GAGATAACTTCGTCGAGTACGCTCAACAAAAGAGATCGGAAGAGC
+
FFFFFFFFFFFFFFFFFFFFFFFFFFFFFFFFFFFFFFFFFFFFF
@FS10000125:26:BPA73017-1023:1:1101:15750:1140 1:N:0:8
TTGCCCAACTTCGTCGAGTACGCTCAAAATTGGAGATCGGAAGAG
+
FF:FFFFFFFFFFFFFFFFFFFFFF:FFFFFFFFFFFFFFF:FFF
@FS10000125:26:BPA73017-1023:1:1101:15780:1140 1:N:0:8
CCGCAAACTTCGTCGAGTACGCTCAAATTTACAGATCGGAAGAGC
+
FF,FFFFFF::F:F::F,FFFF:FF,F:FFFF,FFFFFF,FFFFF
@FS10000125:26:BPA73017-1023:1:1101:16150:1140 1:N:0:8
GCGGCAGCTTCGTCGAGTACGCTCAAAAAGAGAGATCGGAAGAGC
+
,FF:FF::FFFFFF:,FFF:FFFFF,FF:F:,FFFF:::FFFFF:
@FS10000125:26:BPA73017-1023:1:1101:1040:1150 1:N:0:8
TTGGAAGCTTCGTCGAGTACGCTCAATATGGCAGATCGGAAGAGC
+
FFFFFFFFFFFFFFFFFFFFFFFFFFFFFFFFFFFFFFFFFFFFF
@FS10000125:26:BPA73017-1023:1:1101:1630:1150 1:N:0:8
GCGCTAACTTCGTCGAGTACGCTCAACAAGATAGATCGGAAGAGC
+
FFFFFFFFFFFFFFFFFFFFFFFFFFFFFFFFFFFFFFFFFFFFF
@FS10000125:26:BPA73017-1023:1:1101:1690:1150 1:N:0:8
TCGTAACTTCGTCGAGTACGCTCAAGATGAGAGATCGGAAGAGCA
+
FFFFFFFFFFFFFFFFFFFFFFFFFFFFFFFFFFFFFFFFFFFFF
@FS10000125:26:BPA73017-1023:1:1101:2730:1150 1:N:0:8
TTGAACTTCGTCGAGTACGCTCAATCAAGAGATCGGAAGAGCACA
+
FFFFFFFFFFFFFFFFFFFFFFFFFFFFFFFFFFFFFFFFFFFFF
@FS10000125:26:BPA73017-1023:1:1101:4270:1150 1:N:0:8
TTGTTTAACTTCGTCGAGTACGCTCAAGAATAAAGATCGGAAGAG
+
FFFFFFFFFFFFFFFFFFFFFFFFFFFFFFFFFFFFFFFFFFFFF
@FS10000125:26:BPA73017-1023:1:1101:4450:1150 1:N:0:8
GCGGAAACTTCGTCGAGTACGCTCAAGCGGATAGATCGGAAGAGC
+
,FFFFFFFFFFFFFFFFFFFFFFFFFFF:FFFFFFFFFFFFFFFF
@FS10000125:26:BPA73017-1023:1:1101:4500:1150 1:N:0:8
TAGAGAACTTCGTCGAGTACGCTCAATACGATAGATCGGAAGAGC
+
FFFFFFFFFFFFFFFFFFFFFFFFFFFFFFFFFFFFFFFFFFFFF
@FS10000125:26:BPA73017-1023:1:1101:4690:1150 1:N:0:8
TTGCTCAACTTCGTCGAGTACGCTCAAACATTAAGATCGGAAGAG
+
FF,FFFFFFFFFFFFFFFFFFFFFFFFFFFFFFFFFFFFFFFFFF
@FS10000125:26:BPA73017-1023:1:1101:4750:1150 1:N:0:8
TCGCTAACTTCGTCGAGTACGCTCAAGCAAAAAGATCGGAAGAGC
+
FFFFFFFFFFFFFFFFFFFFFFFFFFFFFFFFFFFFFFFFFFFFF
@FS10000125:26:BPA73017-1023:1:1101:4770:1150 1:N:0:8
TTGTTCAACTTCGTCGAGTACGCTCAATGACACAGATCGGAAGAG
+
FFFFFFFFFFFFFFFFFFFFFFFFFFFFFFFFFFFFFFFFFFFFF
@FS10000125:26:BPA73017-1023:1:1101:6040:1150 1:N:0:8
TCGCACAACTTCGTCGAGTACGCTCAACCTTTGAGATCGGAAGAG
+
FFFFFFFFFFFFFFFFFFFFFFFFFFFFFFFFFFFFFFFFFFFFF
@FS10000125:26:BPA73017-1023:1:1101:6100:1150 1:N:0:8
TGGGAACTTCGTCGAGTACGCTCAAAGTTAAAGATCGGAAGAGCA
+
,FFFFFFFFFFFFFFFFFFFFFFFFFFFFFFFFFFFFFFFFFFFF
@FS10000125:26:BPA73017-1023:1:1101:6970:1150 1:N:0:8
GGGTCAACTTCGTCGAGTACGCTCAATTTTATAGATCGGAAGAGC
+
FFFFFFFFFFFFFFFFFFFFFFFFFFFFFFFFFFFFFFFFFFFFF
@FS10000125:26:BPA73017-1023:1:1101:7750:1150 1:N:0:8
GCGGCAACTTCGTCGAGTACGCTCAAATAAAGAGATCGGAAGAGC
+
:F,FFFFFFFFFFFFFFFFFFFFFFFFFFFFFFFFFFFFFFFFFF
@FS10000125:26:BPA73017-1023:1:1101:7920:1150 1:N:0:8
TCGAAAACTTCGTCGAGTACGCTCAAAGATAAAGATCGGAAGAGC
+
FFFFFFFFFFFFFFFFFFFFFFFFFFFFFFFFFFFFFFFFFFFFF
@FS10000125:26:BPA73017-1023:1:1101:8460:1150 1:N:0:8
TTGCAAACTTCGTCGAGTACGCTCAATGAAAAAGATCGGAAGAGC
+
FFFFFFFFFFFFFFFFFFFFFFFFFFFFFFFFFFFFFFFFFFFFF
@FS10000125:26:BPA73017-1023:1:1101:9090:1150 1:N:0:8
ACGATTAACTTCGTCGAGTACGCTCAATTAGAGAGATCGGAAGAG
+
FFFFFFFFFFFFFFFFFFFFFFFFFFFFFFFFFFFFFFFFFFFFF
@FS10000125:26:BPA73017-1023:1:1101:9300:1150 1:N:0:8
TCGGGAACTTCGTCGAGTACGCTCAATGCTGAAGATCGGAAGAGC
+
FFFFFFFFFFFFFFFFFFFFFFFFFFFFFFFFFFFFFFFFFFFFF
@FS10000125:26:BPA73017-1023:1:1101:10130:1150 1:N:0:8
TTGCAAAACTTCGTCGAGTACGCTCAATTATCGAGATCGGAAGAG
+
FFFFFFFFFFFFFFFFFFFFFFFFFFFFFFFFFFFFFFFFFFFFF
@FS10000125:26:BPA73017-1023:1:1101:10500:1150 1:N:0:8
GCGCAAACTTCGTCGAGTACGCTCAAGTAGTTAGATCGGAAGAGC
+
FFFFFFFFFFFFFFFFFFFFFFFFFFFFFFFFFFFFFFFFFFFFF
@FS10000125:26:BPA73017-1023:1:1101:11890:1150 1:N:0:8
TTGACTGGACTTCGTCGAGTACGCTCAACCCGAGAGATCGGAAGA
+
,FFFFF:FFF:FFFFFFFFFFFFFFFFFFFFFFF,FFFFFFFFFF
@FS10000125:26:BPA73017-1023:1:1101:12080:1150 1:N:0:8
TCTAGAGAACTTCGTCGAGTACGCTCAAGACCCAAGATCGGAAGA
+
FFFFFFFFFFFFFFFFFFFFFFFFFFFFFFFFFFFFFFFFFFFFF
@FS10000125:26:BPA73017-1023:1:1101:13180:1150 1:N:0:8
CCTCTAACTTCGTCGAGTACGCTCAAAAAACAAGATCGGAAGAGC
+
FFFFFFFFFFFFFFFFFFFFFFFFFFFFFFFFFFFFFFFFFFFFF
@FS10000125:26:BPA73017-1023:1:1101:13320:1150 1:N:0:8
TAGTGATAACTTCGTCGAGTACGCTCAATGAAAAAGATCGGAAGA
+
FFFFFFFF:FFFFFFFFFFFFFFFFFFFFFFFFFFFFFFFFFFFF
@FS10000125:26:BPA73017-1023:1:1101:14000:1150 1:N:0:8
TCTCGAATTTCGTCGAGTACGCTCAAATACTGAGATCGGAAGAGC
+
,FFF:FFFFFFFFF::FFFFFFFFFFFFFFFFFFFFF::F:FF:F
@FS10000125:26:BPA73017-1023:1:1101:14200:1150 1:N:0:8
TTTAAACAACTTCGTCGAGTACGCTCAAAAGCAAAGATCGGAAGA
+
FFFFFFFFFFFFFFFFFFFFFFFFFFFFFFFFFFFFFFFFFFFFF
@FS10000125:26:BPA73017-1023:1:1101:14230:1150 1:N:0:8
TTGAACTTCGTCGAGTACGCTCAATTTGGGAGATCGGAAGAGCAC
+
FFFFFFFFFFFFFFFFFFFFFFFFFFFFFFFFFFFFFFFFFFFFF
@FS10000125:26:BPA73017-1023:1:1101:14430:1150 1:N:0:8
CTGATTAACTTCGTCGAGTACGCTCAATGCCGCAGATCGGAAGAG
+
FFFFFFFFFFFFFFF:FFFF:FFFF,FF:FF:FFFFFF:FFFFF:
@FS10000125:26:BPA73017-1023:1:1101:16040:1150 1:N:0:8
CCGATAACTTCGTCGAGTACGCTCAATAATGTAGATCGGAAGAGC
+
FFFFFFFFFFFFFFFFFFFFFFFFF:FFFFFFFFFFFFFFFFFFF
@FS10000125:26:BPA73017-1023:1:1101:16350:1150 1:N:0:8
TCATAAACTTCGTCGAGTACGCTCAACTGAATAGATCGGAAGAGC
+
FF:F,FFFFFFFFFFFFFFFFFFFFFFFF:FFFFFFFFFF:FFFF
@FS10000125:26:BPA73017-1023:1:1101:1530:1160 1:N:0:8
TCGTTGAATCTTCGTCGAGTACGCTCAATAGCCTAGATCGGAAGA
+
FFFFFFFFFFFFFFFFFFFFFFFFFFFFFFFFFFFFFFFFFFFFF
@FS10000125:26:BPA73017-1023:1:1101:1710:1160 1:N:0:8
TTTCGAACTTCGTCGAGTACGCTCAAAGTAACAGATCGGAAGAGC
+
FFFFFFFFFFFFFFFFFFFFFFFFFFFFFFFFFFFFFFFFFFFFF
@FS10000125:26:BPA73017-1023:1:1101:1820:1160 1:N:0:8
TCGGAAACTTCGTCGAGTACGCTCAAAAATATAGATCGGAAGAGC
+
FFFFFFFFFFFFFFFFFFFFFFFFFFFFFFFFFFFFFFFFFFFFF
@FS10000125:26:BPA73017-1023:1:1101:2280:1160 1:N:0:8
TTGGTTAACTTCGTCGAGTACGCTCAATCTCTAAGATCGGAAGAG
+
FFFFFFFFFFFFFFFFFFFFFFFFFFFFFFFFFFFFFFFFFFFFF
@FS10000125:26:BPA73017-1023:1:1101:2440:1160 1:N:0:8
CCGATAACTTCGTCGAGTACGCTCAATTAATAAGATCGGAAGAGC
+
FFFFFFFFFFFFFFFFFFFFFFFFFFFFFFFFFFFFFFFFFFFFF
@FS10000125:26:BPA73017-1023:1:1101:2930:1160 1:N:0:8
CCGTTAACTTCGTCGAGTACGCTCAATGGTGAAGATCGGAAGAGC
+
FFFFFFFFFFFFFFFFFFFFFFFFFFFFFFFFFFFFFFFFFFFFF
@FS10000125:26:BPA73017-1023:1:1101:2980:1160 1:N:0:8
TTGCACAACTTCGTCGAGTACGCTCAATCCACTAGATCGGAAGAG
+
FFFFFFFFFFFFFFFFFFFFFFFFFFFFFFFFFFFFFFFFFFFFF
@FS10000125:26:BPA73017-1023:1:1101:3040:1160 1:N:0:8
TTGCTAACTTCGTCGAGTACGCTCAATCAGAAAGATCGGAAGAGC
+
FFFFFFFFFFFFFFFFFFFFFFFFFFFFFFFFFFFFFFFFFFFFF
@FS10000125:26:BPA73017-1023:1:1101:3300:1160 1:N:0:8
TTGCAACCTTCGTCGAGTACGCTCAAGGATGTAGATCGGAAGAGC
+
FFFFFFFFFFFFFFFFFFFFFFFFFFFFFFFFFFFFFFFFFFFFF
@FS10000125:26:BPA73017-1023:1:1101:3460:1160 1:N:0:8
TCGGCAACTTCGTCGAGTACGCTCAAGCTGTAAGATCGGAAGAGC
+
FFFFFF:FFFFFFFFFFFFFFFFFFFFFFFFFFFFFFFFFFFFFF
@FS10000125:26:BPA73017-1023:1:1101:3850:1160 1:N:0:8
TCCGGAACTTCGTCGAGTACGCTCAAATGGACAGATCGGAAGAGC
+
FFFFFFF:F:FFFFF:,FFFF,FF,,,F,F,FF,,FF::,FFF:F
@FS10000125:26:BPA73017-1023:1:1101:4000:1160 1:N:0:8
CCGTGTAACTTCGTCGAGTACGCTCAATTTAAAAGATCGGAAGAG
+
FFFFFFFFFFFFFFFFFFFFFFFFFFFFFFFFFFFFFFFFFFFFF
@FS10000125:26:BPA73017-1023:1:1101:4570:1160 1:N:0:8
TTGGCAACTTCGTCGAGTACGCTCAATGTGGTAGATCGGAAGAGC
+
FFFFFFFFFFFFFFFFFFFFFFFFFFFFFFFFFFFFFFFFFFFFF
@FS10000125:26:BPA73017-1023:1:1101:4620:1160 1:N:0:8
TCCCTTAACTTCGTCGAGTACGCTCAAGTAATTAGATCGGAAGAG
+
FFFFFFFFFFFFFFFFFFFFFFFFFFFFFFFFFFFFFFFFFFFFF
@FS10000125:26:BPA73017-1023:1:1101:5290:1160 1:N:0:8
TAGCAAACTTCGTCGAGTACGCTCAAGGGGTCAGATCGGAAGAGC
+
FFFFFFFFFFFFFFFFFFFFFFFFFFFFFFFFFFFFFFFFFFFFF
@FS10000125:26:BPA73017-1023:1:1101:6140:1160 1:N:0:8
TCATTGAACTTCTTGAGTACGCTCAAATTCTGAGATCGGAAGAGC
+
FFFFFFFFFFFFFFFFFFFFFFFFFFFFFFFFFFFFFFFFFFFFF
@FS10000125:26:BPA73017-1023:1:1101:6750:1160 1:N:0:8
TCGGGAACTTCGTCGAGTACGCTCAATAATAAAGATCGGAAGAGC
+
FFFFFFFFFFFFFFFFFFFFFFFFFFFFFFFFFFFFFFFFFFFFF
@FS10000125:26:BPA73017-1023:1:1101:6840:1160 1:N:0:8
TTGACTGGACTTCGTCGAGTACGCTCAATACCTAAGATCGGAAGA
+
FFFFFFFFFFFFFFFFFFFFFFFFFFFFFFFFFFFFFFFFFFFFF
@FS10000125:26:BPA73017-1023:1:1101:6860:1160 1:N:0:8
TCGTCAACTTCGTCGAGTACGCTCAATAAAAAAGATCGGAAGAGC
+
FFFFFFFFFFFFFFFFFFFFFFFFFFFFFFFFFFFFFFFFFFFFF
@FS10000125:26:BPA73017-1023:1:1101:7330:1160 1:N:0:8
CCGCTGCCAACTTCGTCGAGTACGCTCAATCGATAAGATCGGAAG
+
FFFFFFFFFFFFFFFFFFFFFFFFFFFFFFFFFFFFFFFFFFFFF
@FS10000125:26:BPA73017-1023:1:1101:7400:1160 1:N:0:8
TTTAAACTTCGTCGAGTACGCTCAAAATCACAGATCGGAAGAGCA
+
FFFFFFFFFFFFFFFFFFFFFFFFFFFFFFFFFFFFFFFFFFFFF
@FS10000125:26:BPA73017-1023:1:1101:7590:1160 1:N:0:8
TCTCCAACTTCGTCGAGTACGCTCAACATTATAGATCGGAAGAGC
+
FFFFFFFFFFFFFFFFFFFFFFFFFFFFFFFFFFFFFFFFFFFFF
@FS10000125:26:BPA73017-1023:1:1101:7980:1160 1:N:0:8
TTGTATACCTTCGTCGAGTACGCTCAAATTTCGAGATCGGAAGAG
+
FFFFFFFFFFFFFFFFFFFFFFFFFFFFFFFFFFFFFFFFFFFFF
@FS10000125:26:BPA73017-1023:1:1101:10620:1160 1:N:0:8
TCGGAAACTTCGTCGAGTACGCTCAAATTAGTAGATCGGAAGAGC
+
FFFFFF,FFFFFFFFFFFFFFFFFF:FFFFFFFFFFFFFFFFFFF
@FS10000125:26:BPA73017-1023:1:1101:11530:1160 1:N:0:8
GTGTAAGCTTCGTCGAGTACGCTCAAGTTGGTAGATCGGAAGAGC
+
:FFFFFFFFFFFFFFFFFFFFFFFFFFFFFFFFFFFFFFFFFFFF
@FS10000125:26:BPA73017-1023:1:1101:11630:1160 1:N:0:8
TGTGAAACTTCGTCGAGTACGCTCAATCTAGCAGATCGGAAGAGC
+
FFFFFFFFFFFFFFFFFFFFFFFFFFFFFFFFFFFFFFFFFFFFF
@FS10000125:26:BPA73017-1023:1:1101:11720:1160 1:N:0:8
TCGCCAAGCTTCGTCGAGTACGCTCAAGTGGAGAGATCGGAAGAG
+
FFFFFFFFFFFFFFFFFFFFFFFFFFFFFFFFFFFFFFFFFFFFF
@FS10000125:26:BPA73017-1023:1:1101:11870:1160 1:N:0:8
CCGCAAACTTCGTCGAGTACGCTCAATATACAAGATCGGAAGAGC
+
FFFFFFFFFFFFFFFFFFFFFFFFFFFFFFFFFFFFFFFFFFFFF
@FS10000125:26:BPA73017-1023:1:1101:12180:1160 1:N:0:8
TTGAAACTTCGTCGAGTACGCTCAAAACATCAGATCGGAAGAGCA
+
FFFFFFFFFFFFFFFFFFFFFFFFFFFFFFFFFFFFFFFFFFFFF
@FS10000125:26:BPA73017-1023:1:1101:12360:1160 1:N:0:8
TTGCATAACTTCGTCGAGTACGCTCAAAGTCCCAGATCGGAAGAG
+
FFFFFFFFFFFFFFFFFFFFFFFFFFFFFFFFFFFFFFFFFFFFF
@FS10000125:26:BPA73017-1023:1:1101:13180:1160 1:N:0:8
CCGCTAACTTCGTCGAGTACGCTCAATAAAGTAGATCGGAAGAGC
+
FF,FFFFFFFFFFF:FFFFFFFFFF:FFF:FFFFFFFFFFFFFFF
@FS10000125:26:BPA73017-1023:1:1101:14140:1160 1:N:0:8
TTGACTGGACTTCGTCGAGTACGCTCAACCAGACAGATCGGAAGA
+
FFFFFFFFFFFFFFFFFFFFFFFFFFFFFFFFFFFFFFFFFFFFF
@FS10000125:26:BPA73017-1023:1:1101:14150:1160 1:N:0:8
TTGGTAACTTCGTCGAGTACGCTCAAGTCATGAGATCGGAAGAGC
+
FFFFFFFFFFFFFFFFFFFFFFFFFFFFFFFFFFFFFFFFFFFFF
@FS10000125:26:BPA73017-1023:1:1101:14230:1160 1:N:0:8
TTGAACTTCGTCGAGTACGCTCAATTTGGGAGATCGGAAGAGCAC
+
FF,F:FFFFFFF:FFFFFFFFF,FFFFFFF::FFF:FF,FFFFFF
@FS10000125:26:BPA73017-1023:1:1101:15180:1160 1:N:0:8
TGGCCTCCTTCGTCGAGTACGCTCAAACCTAAAGATCGGAAGAGC
+
FFFF:F:FFFFFFFFFFFFFFFFFFFFF:FFFFFFFFFFFFFFFF
@FS10000125:26:BPA73017-1023:1:1101:15370:1160 1:N:0:8
CCGATAATTTCGTCGAGTACGCTCAAACGGGTAGATCGGAAGAGC
+
FFFFFFFFFFFFFFFFFFFFFFFFFFFFFFFFFFFFFFFFFFFFF
@FS10000125:26:BPA73017-1023:1:1101:16200:1160 1:N:0:8
CCGTGAACTTCGTCGAGTACGCTCAACATTATAGATCGGAAGAGC
+
FFFFFFFFFFFFFFFFFFFFFFFFFFFFFFFFFFFFFFFFFFFFF
@FS10000125:26:BPA73017-1023:1:1101:16270:1160 1:N:0:8
TTCCCGAACTTCGTCGAGTACGCTCAATATTTAAGATCGGAAGAG
+
FFFFFFFFFFFFFFFFFFFFFFFFFFFFFFFFFFFFFFFFFFFFF
@FS10000125:26:BPA73017-1023:1:1101:16310:1160 1:N:0:8
TCTGCAACTTCGTCGAGTACGCTCAAAATAATAGATCGGAAGAGC
+
FFFFFFFFFFFFFFFFFFFFFFFFFFFFFFFFFFFFFFFFFFFFF
@FS10000125:26:BPA73017-1023:1:1101:16450:1160 1:N:0:8
GCGGGAACCTTCGTCGAGTACGCTCAAAACATTAGATCGGAAGAG
+
FFFFFFFFFFFFFFFFFFFFFFFFF,FFFFFFFFFFFFFFFFFFF
@FS10000125:26:BPA73017-1023:1:1101:1070:1170 1:N:0:8
GCGGAAACTTCGTCGAGTACGCTCAATCGTTGAGATCGGAAGAGC
+
FFFFFFFFFFFFFFFFFFFFFFFFFFFFFFFFFFFFFFFFFFFFF
@FS10000125:26:BPA73017-1023:1:1101:1240:1170 1:N:0:8
GCGAACTTCGTCGAGTACGCTCAATGACGTAGATCGGAAGAGCAC
+
FFFFFFFFFFFFFFFFFFFFFFFFFFFFFFFFFFFFFFFFFFFFF
@FS10000125:26:BPA73017-1023:1:1101:1280:1170 1:N:0:8
TCATAAACTTCGTCGAGTACGCTCAAGACTTTAGATCGGAAGAGC
+
FFFFFFFFFFFFFFFFFFFFFFFFFFFFFFFFFFFFFFFFFFFFF
@FS10000125:26:BPA73017-1023:1:1101:1580:1170 1:N:0:8
CGGAAACTTCGTCGAGTACGCTCAACGACAAAGATCGGAAGAGCA
+
FFFFFFFFFFFFFFFFFFFFFFFFFFFFFFFFFFFFFFFFFFFFF
@FS10000125:26:BPA73017-1023:1:1101:1600:1170 1:N:0:8
GCGCAAACTTCGTCGAGTACGCTCAAGTTGGAAGATCGGAAGAGC
+
FFFFFFFFFFFFFFFFFFFFFFFFFFFFFFFFFFFFFFFFFFFFF
@FS10000125:26:BPA73017-1023:1:1101:1650:1170 1:N:0:8
TTTTAAACTTCGTCGAGTACGCTCAAATACCAAGATCGGAAGAGC
+
,:FFFFFFFFFFFFFFFFFFFFFFFFFFFFFFFFFFFFFFFFFFF
@FS10000125:26:BPA73017-1023:1:1101:2010:1170 1:N:0:8
TTGGTAACTTCGTCGAGTACGCTCAAATATATAGATCGGAAGAGC
+
FFFFFFFFFFFFFFFFFFFFFFFFFFFFFFFFFFFFFFFFFFFFF
@FS10000125:26:BPA73017-1023:1:1101:2720:1170 1:N:0:8
GCGACAACTTCGTCGAGTACGCTCAATAGGTGAGATCGGAAGAGC
+
FFFFFFFFFFFFFFFFFFFFFFFFFFFFFFFFFFFFFFFFFFFFF
@FS10000125:26:BPA73017-1023:1:1101:3810:1170 1:N:0:8
TTTGACAACTTCGTCGAGTACGCTCAATACAGAAGATCGGAAGAG
+
FFFFFFFFFFFFFFFFFFFFFFFFFFFFFFFFFFFFFFFFFFFFF
@FS10000125:26:BPA73017-1023:1:1101:4120:1170 1:N:0:8
GCGGATCTTCGTCGAGTACGCTCAAATTGTTAGATCGGAAGAGCA
+
FFFFFFFFFFFFFFFFFFFFFFFFFFFFFFFFFFFFFFFFFFFFF
@FS10000125:26:BPA73017-1023:1:1101:4330:1170 1:N:0:8
GCCAATCAACTTCGTCGAGTACGCTCAAGCTAGTAGATCGGAAGA
+
FFFFFFFFFFFFFFFFFFFFFFFFFFFFFFFFFFFFFFFFFFFFF
@FS10000125:26:BPA73017-1023:1:1101:4680:1170 1:N:0:8
TTTCTATAACTTCGTCGAGTACGCTCAAGTGACCAGATCGGAAGA
+
FFFFFFFFFFFFFFFFFFFFFFFFFFFFF:FFFFFFFFFFFFFFF
@FS10000125:26:BPA73017-1023:1:1101:4740:1170 1:N:0:8
TTTGAAGAACTTCGTCGAGTACGCTCAAGATCAAAGATCGGAAGA
+
FFFFFFFFFFFFFFFFFFFFFFFFFFFFFFFFFFFFFFFFFFFFF
@FS10000125:26:BPA73017-1023:1:1101:5180:1170 1:N:0:8
TTGAACTTCGTCGAGTACGCTCAAGGTATAAGATCGGAAGAGCAC
+
FFFFFFFFFFFFFFFFFFFFFFFFFFFFFFFFFFFFFFFFFFFFF
@FS10000125:26:BPA73017-1023:1:1101:5850:1170 1:N:0:8
TTGTCAACTTCGTCGAGTACGCTCAAAAATAAAGATCGGAAGAGC
+
FFFFFFFFFFFFFFFFFFFFFFFFFFFFFFFFFFFFFFFFFFFFF
@FS10000125:26:BPA73017-1023:1:1101:6090:1170 1:N:0:8
TTGACTGGACTTCGTCGAGTACGCTCAAACCCGCAGATCGGAAGA
+
F,FF:FF,FFFFFFFFFFFFFFFFFFFF:,:,,,FFFFFFFFFFF
@FS10000125:26:BPA73017-1023:1:1101:6110:1170 1:N:0:8
GGGAAATCTTCGTCGAGTCGCTCAAATTCAAAGATCGGAAGAGCA
+
FFFFFFFFFFFFFFFFFFFFFFFFFFFFFFFFFFFFFFFFFFFFF
@FS10000125:26:BPA73017-1023:1:1101:6530:1170 1:N:0:8
TCTGGGCAACTTCGTCGAGTACGCTCAAGATGGGAGATCGGAAGA
+
FFFFFFFF:FFFFFFFFFFFFFFFFFFFFFF:FFFFFFFFFFFFF
@FS10000125:26:BPA73017-1023:1:1101:7410:1170 1:N:0:8
CCGTGAACTTCGTCGAGTACGCTCAAGGATGGAGATCGGAAGAGC
+
FFFFFFFFFFFFFFFFFFFFFFFFFF:FF:F:FFFFFFFFFFFFF
@FS10000125:26:BPA73017-1023:1:1101:7470:1170 1:N:0:8
TCTCTAACTTCGTCGAGTACGCTCAATGGGGGAGATCGGAAGAGC
+
FFFFFFFFFFFFFFFFFFFFFFFFFFFFFFFFFFFFFFFFFFFFF
@FS10000125:26:BPA73017-1023:1:1101:9030:1170 1:N:0:8
TTTTTAACTTCGTCGAGTACGCTCAATAGGGGAGATCGGAAGAGC
+
FFFFFFFFFFFFFFFFFFFFFFFFFFFFFFFFFFFFFFFFFFFFF
@FS10000125:26:BPA73017-1023:1:1101:9210:1170 1:N:0:8
CCGCGAGATCTTCGTCGAGTACGCTCAATGAACTAGATCGGAAGA
+
FFF,FFFFFFFFFFFFFFFFFFFFFFFFFFFFFFFFFFFFFFFFF
@FS10000125:26:BPA73017-1023:1:1101:11490:1170 1:N:0:8
CTTTGAACTTCGTCGAGTACGCTCAAACAGTCAGATCGGAAGAGC
+
FFFFFFFFFFFFFFFFFFFFFFFFFFFFFFFFFFFFFFFFFFFFF
@FS10000125:26:BPA73017-1023:1:1101:11540:1170 1:N:0:8
TTGATGAACTTCGTCGAGTACGCTCAAAAATTCAGATCGGAAGAG
+
:F:FFFFFFFFFFFFFFFFFFFFFFFFFFFFFFFFFFFFFFFFFF
@FS10000125:26:BPA73017-1023:1:1101:12250:1170 1:N:0:8
TTGCAAACTTCGTCGAGTACGCTCAAGTTAGGAGATCGGAAGAGC
+
FFFFFFFFFFFFFFFFFFFFFFFFFFFFFFFFFFFFFFFFFFFFF
@FS10000125:26:BPA73017-1023:1:1101:13020:1170 1:N:0:8
TCTTAACTTCGTCGAGTACGCTCAATATCGAAGATCGGAAGAGCA
+
FFFFFFFFFFFFFFFFFFFFFFFFFFFFFFFFFFFFFFFFFFFFF
@FS10000125:26:BPA73017-1023:1:1101:13030:1170 1:N:0:8
TCGTAAACTTCGTCGAGTACGCTCAATGATTCAGATCGGAAGAGC
+
FFFFFFFFFFFFFFFFFFFFFFFFFFFFFFFFFFFFFFFFFFFFF
@FS10000125:26:BPA73017-1023:1:1101:13120:1170 1:N:0:8
TCGTCGAACTTCGTCGAGTACGCTCAACAGTGTAGATCGGAAGAG
+
FFFFFFFFFFFFFFFFFFFFFFFFFFFFFFFFFFFFFFFFFFFFF
@FS10000125:26:BPA73017-1023:1:1101:13690:1170 1:N:0:8
TGGTTAACTTCGTCGAGTACGCTCAAAAACCCAGATCGGAAGAGC
+
F,FF:FFF:FF,FF:FFFFF:FF:,FFF:F,FFFFF::FFFFF:F
@FS10000125:26:BPA73017-1023:1:1101:14060:1170 1:N:0:8
TCGGCAACTTCGTCGAGTACGCTCAAGGTTTAAGATCGGAAGAGC
+
FFFFFFFFFFFFFFFFFFFFFFFFF:FFFFFF::FFFFFFFFFFF
@FS10000125:26:BPA73017-1023:1:1101:14640:1170 1:N:0:8
TCGCTAACTTTCGTCAGTACGCTCAACTGAAGAGATCGGAAGAGC
+
FFFFFFFFFFFFFFFFFFFFFFFFFFFFFFFFFFFFFFFFFFFFF
@FS10000125:26:BPA73017-1023:1:1101:15010:1170 1:N:0:8
GCTAAAACTTCGTCGAGTACGCTCAAGGATCCAGATCGGAAGAGC
+
FFFFFFFFFFFFFFFFFFFFFFFFFFFFFFFFFFFFFFFFFFFFF
@FS10000125:26:BPA73017-1023:1:1101:15200:1170 1:N:0:8
TCGTCCATAACTTCGTCGAGTACGCTCAAGCAAAGAGATCGGAAG
+
FFFFFFFFFFFFFFFFFFFFFFFFFFFFFFFFFFFFFFFFFFFFF
@FS10000125:26:BPA73017-1023:1:1101:15620:1170 1:N:0:8
GAGCTAACTTCGTCGAGTACGCTCAAATTTGTAGATCGGAAGAGC
+
FFFFFFFFFFFFFFFFFFFFFFFFFFFFFFFFFFFFFFFFFFFFF
@FS10000125:26:BPA73017-1023:1:1101:1870:1180 1:N:0:8
TTGTTAACTTCGTCGAGTACGCTCAAATCCACAGATCGGAAGAGC
+
FFFFFFFFFFFFFFFFFFFFFFFFFFFFFFFFFFFFFFFFFFFFF
@FS10000125:26:BPA73017-1023:1:1101:2520:1180 1:N:0:8
TCTAGAACTTCGTCGAGTACGCTCAACTAACGAGATCGGAAGAGC
+
FFFFFFFFFFFFFFFFFFFFFFFFFFFFFFFFFFFFFFFFFFFFF
@FS10000125:26:BPA73017-1023:1:1101:2770:1180 1:N:0:8
TCGATAACTTCGTCGAGTACGCTCAATAAGAAAGATCGGAAGAGC
+
FFFFFFFFFFFFFFFFFFFFFFFFFFFFFFFFFFFFFFFFFFFFF
@FS10000125:26:BPA73017-1023:1:1101:3550:1180 1:N:0:8
TGGCTAACTTCGTCGAGTACGCTCAATGTAAAAGATCGGAAGAGC
+
FFFFFFFFFFFFFFFFFFFFFFFFFFFFFFFFFFFFFFFFFFFFF
@FS10000125:26:BPA73017-1023:1:1101:4450:1180 1:N:0:8
GTGACCAACTTCGTCGAGTACGCTCAAAAGTAAAGATCGGAAGAG
+
F,FFFFF:FF:FF:FFFFFFFFFFFF,:FFFFFFFFFFFFFFFFF
@FS10000125:26:BPA73017-1023:1:1101:4530:1180 1:N:0:8
TGTAAACTTCGTCGAGTACGCTCAAGAATATAGATCGGAAGAGCA
+
FFFFFFFFFFFFFFFFFFFFFFFFFFFFFFFFFFFFFFFFFFFFF
@FS10000125:26:BPA73017-1023:1:1101:4790:1180 1:N:0:8
CTGACAACTTCGTCGAGTACGCTCAAGAACTGAGATCGGAAGAGC
+
FFFFFFFFFFFFFFFFFFFFFFFFFFFFFFFFFFFFFFFFFFFFF
@FS10000125:26:BPA73017-1023:1:1101:6100:1180 1:N:0:8
TTGACTGGACTTCGTCGAGTACGCTCAATCCCGAAGATCGGAGAG
+
,F:FFFFFFFFFFFFFFFFFFFFFFFFFFFFFFFFFFFFFFFF,F
@FS10000125:26:BPA73017-1023:1:1101:6500:1180 1:N:0:8
TTGCAGAACTTCGTCGAGTACGCTCAAACAATAAGATCGGAAGAG
+
:,FFFFFFFFFFFFFFFFFFFFFFFFFFFFFFFFFFFF,FFFFFF
@FS10000125:26:BPA73017-1023:1:1101:6560:1180 1:N:0:8
TGGGTCAACTTCGTCGAGTACGCTCAAGCTGTAAGATCGGAAGAG
+
FFFFFFFFFFFFFFFFFFFFFFFFFFFFFFFFFFFFFFFFFFFFF
@FS10000125:26:BPA73017-1023:1:1101:6700:1180 1:N:0:8
TAGCAAACTTCGTCGAGTACGCTCAATCCGCAAGATCGGAAGAGC
+
:FFFFFFFFFFFFFFFFFFFFFFFFFFFFFFFFFFFFFFFFFFFF
@FS10000125:26:BPA73017-1023:1:1101:6940:1180 1:N:0:8
TCGTGACTGGACTTCGTCGAGTACGCTCAAAGCTTGAGATCGGAA
+
FFFFFFFFFFFFFFFFFFFFFFFFFFFFFFFFFFFFFFFFFFFFF
@FS10000125:26:BPA73017-1023:1:1101:7550:1180 1:N:0:8
TTGGGCAACTTCGTCGAGTACGCTCAAACCTGTAGATCGGAAGAG
+
FFFFFFFFFFFFFFFFFFFFFFFFFFFFFFFFFFFFFFFFFFFFF
@FS10000125:26:BPA73017-1023:1:1101:8140:1180 1:N:0:8
TGGACTTAACTTCGTCGAGTACGCTCAAGACAAAAGATCGGAAGA
+
:FFFFFFFFFFFFFFFFFFFFFFFFFFFFFFFFFFFFFFFFFFFF
@FS10000125:26:BPA73017-1023:1:1101:8270:1180 1:N:0:8
TCGCTGAACTTCGTCGAGTACGCTCAAACCAGTAGATCGGAAGAG
+
FFFFFFFFFFFFFFFFFFFFFFFFFFFFFFFFFFFFFFFFFFFFF
@FS10000125:26:BPA73017-1023:1:1101:9040:1180 1:N:0:8
GGGCCATCTTCGTCGAGTACGCTCAATTGCCCAGATCGGAAGAGC
+
,FFFFFFFFFFFFFFFFFFFFFFFFFFFFFFFFFFFFFFFFFFFF
@FS10000125:26:BPA73017-1023:1:1101:9490:1180 1:N:0:8
GCGGAAACTTCGTCGAGTACGCTCAAGGAACTAGATCGGAAGAGC
+
FFFFFFFFFFFFFFFFFFFFFFFFFFFFFFFFFFFFFFFFFFFFF
@FS10000125:26:BPA73017-1023:1:1101:9780:1180 1:N:0:8
GCGCTAACTTCGTCGAGTACGCTCAAAAACCTAGATCGGAAGAGC
+
:FFFFFFFFFFFFFFFFFFFFFFFFFFFFFFFFFFFFFFFFFFFF
@FS10000125:26:BPA73017-1023:1:1101:9830:1180 1:N:0:8
TCGGCGACTTCGTCGAGTACGCTCAATGAGACAGATCGGAAGAGC
+
FF:FFFFFFFFFFFFFFFFFFFFFFFFFFFFFFFFFFFFFFFFFF
@FS10000125:26:BPA73017-1023:1:1101:10110:1180 1:N:0:8
CGGGCAAAACTTCGTCGAGTACGCTCAAAAGGTTAGATCGGAAGA
+
FFFFFFFFFFFFFFFFFFFFFFFFFFFFFFFFFFFFFFFFFFFFF
@FS10000125:26:BPA73017-1023:1:1101:10220:1180 1:N:0:8
TCTGCCAACTTCGTCGAGTACGCTCAAAATGAGAGATCGGAAGAG
+
FFF:FFFFFFFFFFFFFFFFFFFFFFFF:FFFFFFF:FFFFFFFF
@FS10000125:26:BPA73017-1023:1:1101:10720:1180 1:N:0:8
CCGCAAACTTCGTCGAGTACGCTCAACGTATAAGATCGGAAGAGC
+
FFFFFFFFFFFFFFFFFFFFFFFFFFFFFFFFFFFFFFFFFFFFF
@FS10000125:26:BPA73017-1023:1:1101:10750:1180 1:N:0:8
TTGTTAACTTCGTCGAGTACGCTCAACTAAAGAGATCGGAAGAGC
+
FFFFFFFFFFFFFFFFFFFFFFFFFFFFFFFFFFFFFFFFFFFFF
@FS10000125:26:BPA73017-1023:1:1101:11040:1180 1:N:0:8
TTGAAAACTTCGTCGAGTACGCTCAATTTTTCAGATCGGAAGAGC
+
FFFFFFFFFFFFFFFFFFFFFFFFFFFFFFFFFFFFFFFFFFFFF
@FS10000125:26:BPA73017-1023:1:1101:12630:1180 1:N:0:8
TAGTAAACTTCGTCGAGTACGCTCAAGTTAAGAGATCGGAAGAGC
+
:FFFFFFFFFFFFFFFFFFFFFFFFFFFFFFFFFFFFFFFFFFFF
@FS10000125:26:BPA73017-1023:1:1101:12650:1180 1:N:0:8
TAGCAAACTTCGTCGAGTACGCTCAAACGGTTAGATCGGAAGAGC
+
FFFFFFFFFFFFFFFFFFFFFFFFFFFFFFFFFFFFFFFFFFFFF
@FS10000125:26:BPA73017-1023:1:1101:12660:1180 1:N:0:8
GCGAAAACTTCGTCGAGTACGCTCAAACCGGAAGATCGGAAGAGC
+
,FFFF,FFFFF:FFFFF:FFFFFFFFFF::FFFF,FFFFFFF::F
@FS10000125:26:BPA73017-1023:1:1101:12860:1180 1:N:0:8
TAGGCAATTTCGTCGAGTACGCTCAACACGGAAGATCGGAAGAGC
+
FFFFFFFFFFFFFFFFFFFFFFFFFFFFFFFFFFFFFFFFFFFFF
@FS10000125:26:BPA73017-1023:1:1101:13110:1180 1:N:0:8
TTGACTGGAGTTCTTAGTACGCTCAAACTTCAAGATCGGAAGAGC
+
F:,FFF:F:FF:FFFFFFFFFFFF:FFFFFFFFFFFFFFFFFFFF
@FS10000125:26:BPA73017-1023:1:1101:13250:1180 1:N:0:8
TCTTCGTCGAGTACGCTCAAGGCCAAAGATCGGAAGAGCACACGT
+
FFFFFFFFFFFFFFFFFFFFFFFFFFFFFFFFFFFFFFFFFFFFF
@FS10000125:26:BPA73017-1023:1:1101:13820:1180 1:N:0:8
GCGCAAACTTCGTCGAGTACGCTCAACCGGCGAGATCGGAAGAGC
+
FFFFFFFFFFFFFFFFFFFFFFFFFFFFFFFFFFFFFFFFFFFFF
@FS10000125:26:BPA73017-1023:1:1101:14170:1180 1:N:0:8
TTGAGATAACTTCGTCGAGTACGCTCAAGGGGGAAGATCGGAAGA
+
FFFFFFFFFFFFFFFFFFFFFFFFFFFFFFFFFFFFFFFFFFFFF
@FS10000125:26:BPA73017-1023:1:1101:14180:1180 1:N:0:8
TTGACTGGAGTTAACTTCGTTACGCTCAAGCCTGAAGATCGGAAG
+
FFFFFFFFFFFFFFFFFFFFFFFFFFFFFFFFFFFFFFFFFFFFF
@FS10000125:26:BPA73017-1023:1:1101:14500:1180 1:N:0:8
GCGCCAACTTCGTCGAGTACGCTCAATTTATCAGATCGGAAGAGC
+
:FFF:FFF:FF:FF:FFFFF:FFF,FFFFFFFFFFFFFFFFFF:F
@FS10000125:26:BPA73017-1023:1:1101:14570:1180 1:N:0:8
CCGCTAACTTCGTCGAGTACGCTCAATGCCCTAGATCGGAAGAGC
+
FFFFFFFFFFFFFFFFFFFFFFFFFFFFFFFFFFFFFFFFFFFFF
@FS10000125:26:BPA73017-1023:1:1101:14580:1180 1:N:0:8
TCTTAACTTCGTCGAGTACGCTCAAGTAGTAAGATCGGAAGAGCA
+
FFFFFFFFFFFFFFFFFFFFFFFFFFFFFFFFFFFFFFFFFFFFF
@FS10000125:26:BPA73017-1023:1:1101:14660:1180 1:N:0:8
TTGTTAACTTCGTCGAGTACGCTCAAGGCCTTAGATCGGAAGAGC
+
:FFFFFFFFFFFFFFFFFFFFFFFFFFFFFFFFFFFFFFFFFFFF
@FS10000125:26:BPA73017-1023:1:1101:14790:1180 1:N:0:8
CAGTTCAACTTCGTCGAGTACGCTCAATCTCTAAGATCGGAAGAG
+
,FFFFFFFFFFFFFFFFFFF:FFFF,FF:FFF,,FFFF:FFFFFF
@FS10000125:26:BPA73017-1023:1:1101:15580:1180 1:N:0:8
CCGGTAACTTCGTCGAGTACGCTCAAGTTCCAAGATCGGAAGAGC
+
FFFFFFFFFFFFFFFFFFFFFFFFFFFFFFFFFFFFFFFFFFFFF
@FS10000125:26:BPA73017-1023:1:1101:15630:1180 1:N:0:8
TTGAAAACTTCGTCGAGTACGCTCAATGGGGAAGATCGGAAGAGC
+
FFFFFFFFFFFFFFFFFFFFFFFFFFFFFFFFFFFFFFFFFFFFF
@FS10000125:26:BPA73017-1023:1:1101:15940:1180 1:N:0:8
TCGGTAACTTCGTCGAGTACGCTCAATGTGGTAGATCGGAAGAGC
+
FFFFFFFFFFFFFFFFFFFFFFFFFFFFFFFFFFFFFFFFFFFFF
@FS10000125:26:BPA73017-1023:1:1101:16190:1180 1:N:0:8
TCGATAACTTCGTCGAGTACGCTCAAAAGGTTAGATCGGAAGAGC
+
FF:FF:FFFFFFFFFFFFFFFFFFF:FFFFFFFFFFFFFFFFFFF
@FS10000125:26:BPA73017-1023:1:1101:1260:1190 1:N:0:8
TCTAGAACTTCGTCGAGTACGCTCAAAGCATGAGATCGGAAGAGC
+
FFFFFFFFFFFFFFFFFFFFFFFFFFFFFFFFFFFFFFFFFFFFF
@FS10000125:26:BPA73017-1023:1:1101:1690:1190 1:N:0:8
TCGCAGAACTTCGTCGAGTACGCTCAAAGAGTAAGATCGGAAGAG
+
,FFFFFFFFFFFFFFFFFFFFFFFFFFFFFFFFFFFFFFFFFFFF
@FS10000125:26:BPA73017-1023:1:1101:2330:1190 1:N:0:8
GGGGAAACTTCGTCGAGTACGCTCAAATCACTAGATCGGAAGAGC
+
FFFFFFFFFFFFFFFFFFFFFFFFFFFFFFFFFFFFFFFFFFFFF
@FS10000125:26:BPA73017-1023:1:1101:2420:1190 1:N:0:8
TTGACTGGACTTCGTCGAGTACGCTCAAGAACCAAGATCGGAAGA
+
FFFFFFFFFFFFFFFFFFFFFFFFFFFFFFFFFFFFFFFFFFFFF
@FS10000125:26:BPA73017-1023:1:1101:3310:1190 1:N:0:8
TTGAAACTTCGTCGAGTACGCTCAATGGTCGAGATCGGAAGAGCA
+
F:,FFFFFFFFFFFFFFFFFFFFF,FFFFFFFFFFFFFFFFFFFF
@FS10000125:26:BPA73017-1023:1:1101:3480:1190 1:N:0:8
TCGCCAACTTCGTCGAGTACGCTCAACTGAGGAGATCGGAAGAGC
+
,FFFFFFFFFFFFFFFFFFFFFFFFFFFFFFFFFFFFFFFFFFFF
@FS10000125:26:BPA73017-1023:1:1101:4390:1190 1:N:0:8
TTGGAAACTTCGTCGAGTACGCTCAAATCCTAAGATCGGAAGAGC
+
FFFFFFFFFFFFFFFFFFFFFFFFFFFFFFFFFFFFFFFFFFFFF
@FS10000125:26:BPA73017-1023:1:1101:5760:1190 1:N:0:8
TCGGTAACTTCGTCGAGTACGCTCAATCAGTCAGATCGGAAGAGC
+
FFFFFFFFFFFFFFFFFFFFFFFFFFFFFFFFFFFFFFFFFFFFF
@FS10000125:26:BPA73017-1023:1:1101:7760:1190 1:N:0:8
GAGCAACTTCGTCGAGTACGCTCAAGAGAAAAGATCGGAAGAGCA
+
FFFFFFFFFFFFFFFFFFFFFFFFFFFFFFFFFFFFFFFFFFFFF
@FS10000125:26:BPA73017-1023:1:1101:7910:1190 1:N:0:8
TCTGTAACTTCGTCGAGTACGCTCAAATTAAAAGATCGGAAGAGC
+
FFFFFFFFFFFFFFFFFFFFFFFFFFFFFFFFFFFFFFFFFFFFF
@FS10000125:26:BPA73017-1023:1:1101:8370:1190 1:N:0:8
TTGGTAACTTCGTCGAGTACGCTCAAGGGCCGAGATCGGAAGAGC
+
FFFFFFFFFFFFFFFFFFFFFFFFFFFFFFFFFFFFFFFFFFFFF
@FS10000125:26:BPA73017-1023:1:1101:8480:1190 1:N:0:8
TTGACTGGACTTCGTCGAGTACGCTCAAGGGTGAAGATCGGAAGA
+
,FFFFFFFFFFFFFFFFFFFFFFFFFFFFFFFFFFFFFFFFFFFF
@FS10000125:26:BPA73017-1023:1:1101:8790:1190 1:N:0:8
TTGGAACTTCGTCGAGTACGCTCAAAATGGGAGATCGGAAGAGCA
+
FFFFFFFFFFFFFFFFFFFFFFFFFFFFFFFFFFFFFFFFFFFFF
@FS10000125:26:BPA73017-1023:1:1101:9140:1190 1:N:0:8
CCGTAAACTTCGTCGAGTACGCTCAATATTACAGATCGGAAGAGC
+
FFFFFFFFFFFFFFFFFFFFFFFFFFFFFFFFFFFFFFFFFFFFF
@FS10000125:26:BPA73017-1023:1:1101:9320:1190 1:N:0:8
TTGCCTAACTTCGTCGAGTACGCTCAAATAAACAGATCGGAAGAG
+
FFFFFFFFFFFFFFFFFFFFFFFFFFFFFFFFFFFFFFFFFFFFF
@FS10000125:26:BPA73017-1023:1:1101:9720:1190 1:N:0:8
TCGGCTAACTTCGTCGAGTACGCTCAATATCCTAGATCGGAAGAG
+
,FFFFFFFFFFFFFFFFFFFFFFFFFFFFFFFFFFFFFFFFFFFF
@FS10000125:26:BPA73017-1023:1:1101:9850:1190 1:N:0:8
TTGAAAACTTCGTCGAGTACGCTCAAGAGTTTAGATCGGAAGAGC
+
FFFFFFFFFFFFFFFFFFFFFFFFFFFFFFFFFFFFFFFFFFFFF
@FS10000125:26:BPA73017-1023:1:1101:10390:1190 1:N:0:8
TTGGTTAACTTCGTCGAGTACGCTCAAGTGGGAAGATCGGAAGAG
+
:FFFFFF:FFFFFFFFFFFFFFFFF:FFFFFFFFFFFFFFFFFFF
@FS10000125:26:BPA73017-1023:1:1101:10940:1190 1:N:0:8
TGGATAATTTCGTCGAGTATGCTCAATCGGGGAGATCGGAAGAGC
+
FFFFFFFFFFFFFFFFFFFFFFFFFFFFFFFFFFFFFFFFFFFFF
@FS10000125:26:BPA73017-1023:1:1101:11470:1190 1:N:0:8
TTGCCGGAAACTTCGTCGAGTACGCTCAAGACTAAAGATCGGAAG
+
FFFFFFFFFFFFFFFFFFFFFFFFFFFFFFFFFFFFFFFFFFFFF
@FS10000125:26:BPA73017-1023:1:1101:11560:1190 1:N:0:8
CCGAAAACTTCGTCGAGTACGGTCAAAATCAAAGATCGGAAGAGC
+
FFFFFFFFFFFFFFF:FFFFF::FF,FFFFFFFFFFFF:FFFFFF
@FS10000125:26:BPA73017-1023:1:1101:11660:1190 1:N:0:8
TCGAGAACTTCGTCGAGTACGCTCAAGAAATTAGATCGGAAGAGC
+
:FFFFFFFFFFFFFFFFFFFFFFFFFFFFFFFFFFFFFFFFFFFF
@FS10000125:26:BPA73017-1023:1:1101:11880:1190 1:N:0:8
GAGTCAACTTCGTCGAGTACGCTCAAAATAGAAGATCGGAAGAGC
+
:FFFFFFFFFFFFFFFFFFFFFFFF,FFFFFFFFFFFFFFFFFFF
@FS10000125:26:BPA73017-1023:1:1101:13500:1190 1:N:0:8
CCGCAACTTCGTCGAGTACGCTCAATGTGTAAGATCGGAAGAGCA
+
FFFFFFFFFFFFFFFFFFFFFFFFFFFFFFFFFFFFFFFFFFFFF
@FS10000125:26:BPA73017-1023:1:1101:13890:1190 1:N:0:8
TTGCAAACTTCGTCGAGTACGCTCAAATCTAAAGATCGGAAGAGC
+
FFFFFFFFFFFFFFFFFFFFFFFFFFFFFFFFFFFFFFFFFFFFF
@FS10000125:26:BPA73017-1023:1:1101:13900:1190 1:N:0:8
TTGACTGGACTTCGTCGAGTACGCTCAAAATATGAGATCGGAAGA
+
::FFFFFFFFFFFFFFFFFFFFFFFFFFFFFFFFFFFFFFFFFFF
@FS10000125:26:BPA73017-1023:1:1101:15220:1190 1:N:0:8
CTGGAACTTCGTCGAGTACGCTCAATTATGCAGATCGGAAGAGCA
+
F:FFF:FFFFFFFFFFFFFFFFF::FFFFFFFFFFFFFFFFFFFF
@FS10000125:26:BPA73017-1023:1:1101:15250:1190 1:N:0:8
CCGGAAAAACTTCGTCGAGTACGCTCAACACGGGAGATCGGAAGA
+
FFFFFFFFFFFFFFFFFFFFFFFFFFFFFFFFFFFFFFFFFFFFF
@FS10000125:26:BPA73017-1023:1:1101:16040:1190 1:N:0:8
CCGATAACTTCGTCGAGTACGCTCAATAATGTAGATCGGAAGAGC
+
FFFFFFFFFFFFFFFFFFFFFFFFFFFFFFFFFFFFFFFFFFFFF
@FS10000125:26:BPA73017-1023:1:1101:16160:1190 1:N:0:8
TTTGGGGAACTTCGTCGAGTACGCTCAATCTATTAGATCGGAAGA
+
FFFFFFFFFFFFFFFFFFFFFFFFFFFFFFFFFFFFFFF:FFFFF
@FS10000125:26:BPA73017-1023:1:1101:1810:1200 1:N:0:8
TTGCAGAACTTCGTCGAGTACGCTCAAAACTTCAGATCGGAAGAG
+
:,FF::,FF::FFFF,F:,FFFFFFF:FFFFFF:FF:F::FFF,F
@FS10000125:26:BPA73017-1023:1:1101:1910:1200 1:N:0:8
TCAGCTTCGTCGAGTACGCTCAATGCTTAAGATCGGAAGAGCACA
+
FFFFFFFFFFFFFFFFFFFFFFFFFFFFFFFFFFFFFFFFFFFFF
@FS10000125:26:BPA73017-1023:1:1101:2050:1200 1:N:0:8
GCGGCAACTTCGTCGAGTACGCTCAAGGAGTGAGATCGGAAGAGC
+
FFFFFFFFFFFFFFFFFFFFFFFFFFFFFFFFFFFFFFFFFFFFF
@FS10000125:26:BPA73017-1023:1:1101:2280:1200 1:N:0:8
TTGACTGGACTTCGTCGAGTACGCTCAATCCGTTAGATCGGAAGA
+
FFFFFFFFFFFFFFFFFFFFFFFFFFFFFFFFFFFFFFFFFFFFF
@FS10000125:26:BPA73017-1023:1:1101:2300:1200 1:N:0:8
TTGTCAACTTCGTCGAGTACGCTCAACGGTGGAGATCGGAAGAGC
+
FFFFFFFFFFFFFFFFFFFFFFFFFFFFFFFFFFFFFFFFFFFFF
@FS10000125:26:BPA73017-1023:1:1101:3530:1200 1:N:0:8
TCTAACTTCGTCGAGTACGCTCAAGCCTTCAGATCGGAAGAGCAC
+
FFFFFFFFFFFFFFFFFFFFFFFFFFFFFFFFFFFFFFFFFFFFF
@FS10000125:26:BPA73017-1023:1:1101:3790:1200 1:N:0:8
CCGCAGAACTTCGTCGAGTACGCTCAAAATAATAGATCGGAAGAG
+
FF:FFFFFFFFFFFFFFFFFFFFFFFFFFFFFFFFFFFFFFFFFF
@FS10000125:26:BPA73017-1023:1:1101:4040:1200 1:N:0:8
TTGACTGGACCTTCGTCGAGTACGCTCAACCGAAAAGATCGGAAG
+
FFFFFFFFFFFFFFFFFFFFFFFFFFFFFFFFFFFFFFFFFFFFF
@FS10000125:26:BPA73017-1023:1:1101:4440:1200 1:N:0:8
TGGTTAACTTCGTCGAGTACGCTCAACGGTAAAGATCGGAAGAGC
+
FFFFFFFFFFFFFFFFFFFFFFFFFFFFFFFFFFFFFFFFFFFFF
@FS10000125:26:BPA73017-1023:1:1101:4580:1200 1:N:0:8
TCAGTAAACTTCGTCGAGTACGCTCAAGACATGAGATCGGAAGAG
+
FFFFFFFFFFFFFFFFFFFFFFFFFFFFFFFFFFFFFFFFFFFFF
@FS10000125:26:BPA73017-1023:1:1101:4800:1200 1:N:0:8
TGTAACTTCGTCGAGTACGCTCAACAAGTCAGATCGGAAGAGCAC
+
,,FFFFFFFFFFFFFFFFFFFFFFFFFFFFFFFFFFFFFFFFFFF
@FS10000125:26:BPA73017-1023:1:1101:4860:1200 1:N:0:8
CCTGAGTAACTTCGTCGAGTACGCTCAAATTATTAGATCGGAAGA
+
FFFFFFFFFFFFFFFFFFFFFFFFFFFFFFFFFFFFFFFFFFFFF
@FS10000125:26:BPA73017-1023:1:1101:5160:1200 1:N:0:8
GCGAAAACTTCGTCGAGTACGCTCAAGAGTTAAGATCGGAAGAGC
+
FFFF:FFFFF:FFFFFFFFFFFFFFFF,,F,FFFFFFFFFFFFFF
@FS10000125:26:BPA73017-1023:1:1101:6810:1200 1:N:0:8
TTGACTGGACTTCGTCGAGTACGCTCAACCGATAAGATCGGAAGA
+
FFFFFFFFFFFFFFFFFFFFFFFFFFFFFFFFFFFFFFFFFFFFF
@FS10000125:26:BPA73017-1023:1:1101:7120:1200 1:N:0:8
TTGTTAATTTCGTCGAGTACGCTCAATAGTGTAGATCGGAAGAGC
+
FFFFFFFFFFFFFFFFFFFFFFFFFFFFFFFFFFFFFFFFFFFFF
@FS10000125:26:BPA73017-1023:1:1101:7740:1200 1:N:0:8
GCGGCAACTTCGTCGAGTACGCTCAAATATATAGATCGGAAGAGC
+
FFFFFFFFFFFFFFFFFFFFFFFFFFFFFFFFFFFFFFFFFFFFF
@FS10000125:26:BPA73017-1023:1:1101:8990:1200 1:N:0:8
TAGTTAACTTCGTCGAGTACGCTCAACTGACGAGATCGGAAGAGC
+
FFFFFFFFFFFFFFFFFFFFFFFFFFFFFFFFFFFFFFFFFFFFF
@FS10000125:26:BPA73017-1023:1:1101:9080:1200 1:N:0:8
TTGAGGAACTTCGTCGAGTACGCTCAAGCACATAGATCGGAAGAG
+
FFFFFFFFFFFFFFFFFFFFFFFFFFFFFFFFFFFFFFFFFFFFF
@FS10000125:26:BPA73017-1023:1:1101:9100:1200 1:N:0:8
TTGGAAACTTCGTCGAGTACGCTCAATACATAAGATCGGAAGAGC
+
:,F,FFFFFFFFFFFFFFFFFFFFFF,FF,,FFFFFFFFFFFFFF
@FS10000125:26:BPA73017-1023:1:1101:10040:1200 1:N:0:8
TTGAAGAACTTCGTCGAGTACGCTCAACGTCTAAGATCGGAAGAG
+
FFFFFFFFFFFFFFFFFFFFFFFFFFFFFFFFFFFFFFFFFFFFF
@FS10000125:26:BPA73017-1023:1:1101:10110:1200 1:N:0:8
CCGGAAACTTCGTCGAGTACGCTCAATCCCCGAGATCGGAAGAGC
+
,:F,:FFFFF,:F::F,FFFFFFF::F:,FF:FF,F::FFFF,,F
@FS10000125:26:BPA73017-1023:1:1101:10730:1200 1:N:0:8
GCGACGACTTCGTCGAGTATGCTCAATTGTTGAGATCGGAAGAGC
+
FFFFFFFFFFFFFFFFFFFFFFFFFFFFFFFFFFFFFFFFFFFFF
@FS10000125:26:BPA73017-1023:1:1101:13160:1200 1:N:0:8
GCGTGAACTTCGTCGAGTACGCTCAAAATGTAAGATCGGAAGAGC
+
FFFFFFFFFFFFFFFFFFFFFFFFFFFFFFFFFFFFFFFFFFFFF
@FS10000125:26:BPA73017-1023:1:1101:13800:1200 1:N:0:8
TCGAACTTCGTCGAGTACGCTCAACAGTCAAGATCGAAGAGCACA
+
FFFFFFFFFFFFFFFFFFFFFFFFFFFFFFFFFFFFFFFFFFFFF
@FS10000125:26:BPA73017-1023:1:1101:15090:1200 1:N:0:8
TCTTCGTCGAGTACGCTCAACGTGCAAGATCGGAAGAGCACACGT
+
FFFFFFFFFFFFFFFFFFFFFFFFFFFFFFFFFFFFFFFFFFFFF
@FS10000125:26:BPA73017-1023:1:1101:15460:1200 1:N:0:8
TTGCTGAACTTCGTCGAGTACGCTCAAATTAAAAGATCGGAAGAG
+
FFFFFFFFFFFFFFFFFFFFFFFFFFFFFFFFFFFFFFFFFFFFF
@FS10000125:26:BPA73017-1023:1:1101:15840:1200 1:N:0:8
TTGTTAACTTCGTCGAGTACGCTCAATCCAGGAGATCGGAAGAGC
+
F:FFFFFFFFFFFFFFFFFFFFFF:FFFF:FFFFFFFFFFFFFFF
@FS10000125:26:BPA73017-1023:1:1101:16010:1200 1:N:0:8
GCGTTAACTTCGTCGAGTACGCTCAATAGTTCAGATCGGAAGAGC
+
,FFFFFFFFFFFFFFFFFFFFFFFFFFFFFFFFFFFFFFFFFFFF
@FS10000125:26:BPA73017-1023:1:1101:16460:1200 1:N:0:8
TTGCAAACTTCGTCGAGTACGCTCAATACACCAGATCGGAAGAGC
+
FF,FFFFF:FF,:F::,FFFFF:FF,FFF:FF,FFFF:FF:,FF:
@FS10000125:26:BPA73017-1023:1:1101:1450:1210 1:N:0:8
TTGAAAACTTCGTCGAGTACGCTCAAGAGAATAGATCGGAAGAGC
+
FFFFFFFFFFFFFFFFFFFFFFFFFFFFFFFFFFFFFFFFFFFFF
@FS10000125:26:BPA73017-1023:1:1101:2260:1210 1:N:0:8
TTGACTGGACTTCGTCGAGTACGCTCAATCCTAAAGATCGGAAGA
+
FFFFFFFFFFFFFFFFFFFFFFFFFFFFFFFFFFFFFFFFFFFFF
@FS10000125:26:BPA73017-1023:1:1101:2270:1210 1:N:0:8
TCTGGAACTTCGTCGAGTACGCTCAAGCCTATAGATCGGAAGAGC
+
FFFFFFFFFFFFFFFFFFFFFFFFFFFFFFFFFFFFFFFFFFFFF
@FS10000125:26:BPA73017-1023:1:1101:4110:1210 1:N:0:8
GCCACAACTTCGTCGAGTACGCTCAAATGATAAGATCGGAAGAGC
+
FFFFFFFFFFFFFFFFFFFFFFFFFFFFFFFFFFFFFFFFFFFFF
@FS10000125:26:BPA73017-1023:1:1101:4250:1210 1:N:0:8
GCGTGAACTTCGTCGAGTACGCTCAATGTCCAAGATCGGAAGAGC
+
FF:FFFFFFFFFFFFFFFFFFFFFFFFFFFFFFFFFFFFFFFFFF
@FS10000125:26:BPA73017-1023:1:1101:4740:1210 1:N:0:8
TTGCAGAACTTCGTCGAGTACGCTCAACAAACCAGATCGGAAGAG
+
FFFFFFFFFFFFFFFFFFFFFFFFFFFFFFFFFFFFFFFFFFFFF
@FS10000125:26:BPA73017-1023:1:1101:4930:1210 1:N:0:8
TTTGAAACTTCGTCGAGTACGCTCAAACAAAAAGATCGGAAGAGC
+
FFFFFFFFFFFFFFFFFFFFFFFFFFFFFFFFFFFFFFFFFFFFF
@FS10000125:26:BPA73017-1023:1:1101:6180:1210 1:N:0:8
TGGGAACTTCGTCGAGTACGCTCAAAGTTAAAGATCGGAAGAGCA
+
FFFFFFFFFFFFFFFFFFFFFFFFFFFFFFFFFFFFFFFFFFFFF
@FS10000125:26:BPA73017-1023:1:1101:6640:1210 1:N:0:8
TCGGCTCAACTTCGTCGAGTACGCTCAAGTATCCAGATCGGAAGA
+
FFF:FFFFFFFFFFFFFFFFFFFFFFFFFFFFFFFF:FFFFFFFF
@FS10000125:26:BPA73017-1023:1:1101:6870:1210 1:N:0:8
TCGTTAACTTCGTCGAGTACGCTCAATCTTGTAGATCGGAAGAGC
+
FFFFFFFFFFFFFFFFFFFFFFFFFFFFFFFFFFFFFFFFFFFFF
@FS10000125:26:BPA73017-1023:1:1101:7140:1210 1:N:0:8
GGTGTAACTTCGTCGAGTACGCTCAAGAGTACAGATCGGAAGAGC
+
FFFFFFFFFFFFFFFFFFFFFFFFFFFFFFFFFFFFFFFFFFFFF
@FS10000125:26:BPA73017-1023:1:1101:7300:1210 1:N:0:8
TAGAAAACTTCGTCGAGTACGCTCAAGCGGCTAGATCGGAAGAGC
+
FFFFFFFFFFFFFFFFFFFFFFFFFFFFFFFFFFFFFFFFFFFFF
@FS10000125:26:BPA73017-1023:1:1101:7760:1210 1:N:0:8
TTGCTGAACTTCGTCGAGTACGCTCAATAAAGGAGATCGGAAGAG
+
,:FFFFFFFFFFFFFFFFFFFFFFFFFFFFFFFFFFFFFFFFFFF
@FS10000125:26:BPA73017-1023:1:1101:7780:1210 1:N:0:8
TGGCAGAACTTCGTCGAGTACGCTCAAGTGAATAGATCGGAAGAG
+
FFFFFFF:FFFFFFFFFFFFFFFFFFFFFFF:FFFFFFFFFFFFF
@FS10000125:26:BPA73017-1023:1:1101:9880:1210 1:N:0:8
TTGGCATAACTTCGTCGAGTACGCTCAATTAATAAGATCGGAAGA
+
FFFFFFFFFFFFFFFFFFFFFFFFFFFFFFFFFFFFFFFFFFFFF
@FS10000125:26:BPA73017-1023:1:1101:9910:1210 1:N:0:8
TTTGTAACTTCGTCGAGTACGCTCAACAAAAAAGATCGGAAGAGC
+
FFFFFFFFFFFFFFFFFFFFFFFFFFFFFFFFFFFFFFFFFFFFF
@FS10000125:26:BPA73017-1023:1:1101:10040:1210 1:N:0:8
CTGACTGGACTTCGTCGAGTACGCTCAATAGCTCAGATCGGAAGA
+
,::FFFFFFFFFFFFFFFFFFFFFFF:F,,,,,,FFFFFFFFFFF
@FS10000125:26:BPA73017-1023:1:1101:10650:1210 1:N:0:8
CCGAGAACTTCGTCGAGTACGCTCAAGATCAAAGATCGGAAGAGC
+
FFF,F,FFF:F::F:,FFFF,FFF,,FFF,:FFFFFFF,FFFFF:
@FS10000125:26:BPA73017-1023:1:1101:11220:1210 1:N:0:8
GTGCCTAACTTCGTCGAGTACGCTCAACTTAAAAGATCGGAAGAG
+
FFFFFFFFFFFFFFFFFFFFFFFFFFFFFFFFFFFFFFFFFFFFF
@FS10000125:26:BPA73017-1023:1:1101:11370:1210 1:N:0:8
TTGTTACAAACTTCGTCGAGTACGCTCAAGATAAAAGATCGGAAG
+
FFFFFFFFFFFFFFFFFFFFFFFFFFFFFFFFFFFFFFFFFFFFF
@FS10000125:26:BPA73017-1023:1:1101:11990:1210 1:N:0:8
GCGCCAACTTCGTCGAGTACGCTCAAACTATCAGATCGGAAGAGC
+
FFFFFFFFFFFFFFFFFFFFFFFFFFFFFFFFFFFFFFFFFFFFF
@FS10000125:26:BPA73017-1023:1:1101:12030:1210 1:N:0:8
TTGCTTAACTTCGTCGAGTACGCTCAAATGTTAAGATCGGAAGAG
+
FF:FFF:FFFFFFFFFFFFFFFFFFFFFFFFFF:FFFFFF:FFFF
@FS10000125:26:BPA73017-1023:1:1101:12700:1210 1:N:0:8
TGGCAAACTTCGTCGAGTACGCTCAAGGGAGTAGATCGGAAGAGC
+
FFFFFFFFFFFFFFFFFFFFFFFFFFFFFFFFFFFFFFFFFFFFF
@FS10000125:26:BPA73017-1023:1:1101:13070:1210 1:N:0:8
GGGACAACTTCGTCGAGTACGCTCAAGAGACTAGATCGGAAGAGC
+
,,FFFFFFFFFFFFFFFFFFFFFFFFFFFFFFFFFFFFFFFFFFF
@FS10000125:26:BPA73017-1023:1:1101:13340:1210 1:N:0:8
TCCCTACCTTCGTCGAGTACGCTCAACAGGCAAGATCGGAAGAGC
+
FFFFFFFFFFFFFFFFFFFFFFFFFFFFFFFFFFFFFFFFFFFFF
@FS10000125:26:BPA73017-1023:1:1101:13480:1210 1:N:0:8
TAGCTAACTTCGTCGAGTACGCTCAAATATAAAGATCGGAAGAGC
+
FFFFFF:F::FF:FF,FFFF:FFFF,FFFF:FF:FFFF:FFFFF:
@FS10000125:26:BPA73017-1023:1:1101:13630:1210 1:N:0:8
TTGACTGGACTTCGTCGAGTACGCTCAATCCAAGAGATCGGAAGA
+
FFFFFFFFFFFFFFFFFFFFFFFFFFFFFFFFFFFFFFFFFFFFF
@FS10000125:26:BPA73017-1023:1:1101:13950:1210 1:N:0:8
TCGCAAACTTCGTCGAGTACGCTCAAGAGGTGAGATCGGAAGAGC
+
FFFFFFFFFFFFFFFFFFFFFFFFFFFFFFFFFFFFFFFFFFFFF
@FS10000125:26:BPA73017-1023:1:1101:14330:1210 1:N:0:8
TTGGAAACTTCGTCGAGTACGCTCAATAAAAAAGATCGGAAGAGC
+
:FFFFFFFFFFFFFFFFFFFFFFFFFFFFFFFFFFFFFFFFFFFF
@FS10000125:26:BPA73017-1023:1:1101:15140:1210 1:N:0:8
GGGAAAACTTCGTCGAGTACGCTCAATCCTGGAGATCGGAAGAGC
+
FFFFFFFFFFFFFFFFFFFFFFFFFFFFFFFFFFFFFFFFFFFFF
@FS10000125:26:BPA73017-1023:1:1101:15450:1210 1:N:0:8
GCGCCAACTTCGTCGAGTACGCTCAAATCCGTAGATCGGAAGAGC
+
FFFFFFFFFFFFFFFFFFFFFFFFFFFFFFFFFFFFFFFFFFFFF
@FS10000125:26:BPA73017-1023:1:1101:1000:1220 1:N:0:8
TTGGTAACTTCGTCGAGTACGCTCAAGAACTTAGATCGGAAGAGC
+
FFFFFFFFFFFFFFFFFFFFFFFFFFFFFFFFFFFFFFFFFFFFF
@FS10000125:26:BPA73017-1023:1:1101:1030:1220 1:N:0:8
TTGAACAACTTCGTCGAGTACGCTCAACGGGTCAGATCGGAAGAG
+
:FFFFFFFFFFFFFFFFFFFFFFFFFFFFFFFFFFFFFFFFFFFF
@FS10000125:26:BPA73017-1023:1:1101:2540:1220 1:N:0:8
GTGCAAACTTCGTCGAGTACGCTCAAAAGTTCAGATCGGAAGAGC
+
:FFFFFFFF:FFFFFFFFFFFFFF:FFFFF:F:FFF:FFFFFFFF
@FS10000125:26:BPA73017-1023:1:1101:2670:1220 1:N:0:8
GTGGCTAACTTCGTCGAGTACGCTCAAGTCGAGAGATCGGAAGAG
+
FFFFFFFFFFFFFFFFFFFFFFFFFFFFFFFFFFFFFFFFFFFFF
@FS10000125:26:BPA73017-1023:1:1101:2680:1220 1:N:0:8
TTGACTGGACTTCGTCGAGTACGCTCAATCCCTCAGATCGGAAGA
+
FFFFFFFFFFFFFFFFFFFFFFFFFFFFFFFFFFFFFFFFFFFFF
@FS10000125:26:BPA73017-1023:1:1101:2820:1220 1:N:0:8
TCGAAACTTCGTCGAGTACGCTCAATGGTTTAGATCGGAAGAGCA
+
FFFFFFFFFFFFFFFFFFFFFFFFFFFFFFFFFFFFFFFFFFFFF
@FS10000125:26:BPA73017-1023:1:1101:3000:1220 1:N:0:8
CCGGCAACTTCGTCGAGTACGCTCAATGTCGGAGATCGGAAGAGC
+
FFFFFFFFFFFFFFFFFFFFFFFFFFFFFFFFFFFFFFFFFFFFF
@FS10000125:26:BPA73017-1023:1:1101:4580:1220 1:N:0:8
TCTTCGTCGAGTACGCTCAATAATACAGATCGGAAGAGCACACGT
+
FFFFFFFFFFFFFFFFFFFFFFFFFFFFFFFFFFFFFFFFFFFFF
@FS10000125:26:BPA73017-1023:1:1101:4720:1220 1:N:0:8
TTGCTAACTTTCGTCGAGTACGCTCAAAGCCGCAGATCGGAAGAG
+
FFFFFFFFFFFFFFFFFFFFFFFFFFFFFFFFFFFFFFFFFFFFF
@FS10000125:26:BPA73017-1023:1:1101:4730:1220 1:N:0:8
TTGACTGGACTTCGTCGAGTACGCTCAATCCGGAAGATCGGAAGA
+
FF,F:FF:F:FFFFFFFFFFFFFFFFFFFFFFFFFF:FFFF,F:F
@FS10000125:26:BPA73017-1023:1:1101:4910:1220 1:N:0:8
TCGTCGAACTTCGTCGAGTACGCTCAAAGTTTAAGATCGGAAGAG
+
FFFFF:FFFFFFFFFFFFFFFFFFFFFFFFFFFFFFFFFFFFFFF
@FS10000125:26:BPA73017-1023:1:1101:4950:1220 1:N:0:8
TCGCCAACTTCGTCGAGTACGCTCAATGACGGAGATCGGAAGAGC
+
FFFFFFFFFFFFFFFFFFFFFFFFFFFFFFFFFFFFFFFFFFFFF
@FS10000125:26:BPA73017-1023:1:1101:5400:1220 1:N:0:8
CCGGCAACTTCGTCGAGTACGCTCAATTGAAAAGATCGGAAGAGC
+
FFFFFFFFFFFFFFFFFFFFFFFFFFFFFFFFFFFFFFFFFFFFF
@FS10000125:26:BPA73017-1023:1:1101:6210:1220 1:N:0:8
TTGACTGGACTTCGTCGAGTACGCTCAAATTTATAGATCGGAAGA
+
FFFFFFFFFFFFFFFFFFFFFFFFFFFFFFFFFFFFFFFFFFFFF
@FS10000125:26:BPA73017-1023:1:1101:6520:1220 1:N:0:8
TCGACGCAACTTCGTCGAGTACGCTCAAAAGTTTAGATCGGAAGA
+
FFFFFFFFFFFFFFFFFFFFFFFFFFFFFFFFFFFFFFFFFFFFF
@FS10000125:26:BPA73017-1023:1:1101:6590:1220 1:N:0:8
GAGCAGGAACTTCGTCGAGTACGCTCAACAGATAAGATCGGAAGA
+
FFFFFFFFFFFFFFFFFFFFFFFFFFFFFFFFFFFFFFFFFFFFF
@FS10000125:26:BPA73017-1023:1:1101:6620:1220 1:N:0:8
TGGAAACTTCGTCGAGTACGCTCAAGTTACCAGATCGGAAGAGCA
+
,,FFFFFFFFFFFFFFFFFFFFFFFFFFFFFFFFFFFFFFFFFFF
@FS10000125:26:BPA73017-1023:1:1101:7160:1220 1:N:0:8
TGGCAACTTCGTCGAGTACGCTCAAAGTCAAAGATCGGAAGAGCA
+
FFFFFFFFFFFFFFFFFFFFFFFFFFFFFFFFFFFFFFFFFFFFF
@FS10000125:26:BPA73017-1023:1:1101:7300:1220 1:N:0:8
GCGTCGAGTACGCTCAAGGCCAAAGATCGGAAGAGCACACGTCTG
+
,FFFFF::FFF,FFFFF,F:F:F:F,FF,F,FFFFFFFFF:FFFF
@FS10000125:26:BPA73017-1023:1:1101:7640:1220 1:N:0:8
TCTAGCAACTTCGTCGAGTACGCTCAAGTCCGAAGATCGGAAGAG
+
FFFFFFFFFFFFFFFFFFFFFFFFFFFFFFFFFFFFFFFFFFFFF
@FS10000125:26:BPA73017-1023:1:1101:7960:1220 1:N:0:8
TTGACTGGACTTCGTCGAGTACGCTCAACTTAACAGATCGGAAGA
+
FFFFFFFFFFFFFFFFFFFFFFFFFFFFF:,FFFFFFFFFFFFFF
@FS10000125:26:BPA73017-1023:1:1101:9000:1220 1:N:0:8
GCGAGAACTTCGTCGAGTACGCTCAAAGAACAAGATCGGAAGAGC
+
FFFFFFFFFFFFFFFFFFFFFFFFFFFFFFFFFFFFFFFFFFFFF
@FS10000125:26:BPA73017-1023:1:1101:9310:1220 1:N:0:8
TTGACTGGACTTCGTCGAGTACGCTCAACAGTGTAGATCGGAAGA
+
FFFFFFFFFFFFFFFFFFFFFFFFFFFFFFFFFFFFFFFFFFFFF
@FS10000125:26:BPA73017-1023:1:1101:9910:1220 1:N:0:8
TCGACAACTTCGTCGAGTACGCTCAACCCGTAAGATCGGAAGAGC
+
,,:,:FFF::FFFFF:FFFFFFFF:,FFF:::F,FFFFFFFFFFF
@FS10000125:26:BPA73017-1023:1:1101:10960:1220 1:N:0:8
TAGTAGTAGCTTCGTCGAGTACGCTCAACAAGCAAGATCGGAAGA
+
FFFFFFFFFFFFFFFFFFFFFFFFFFFFFFFFFFFFFFFFFFFFF
@FS10000125:26:BPA73017-1023:1:1101:11050:1220 1:N:0:8
GCGTAACTTCGTCGAGTACGCTCAAGATAATAGATCGGAAGAGCA
+
FFFFFFFFFFFFFFFFFFFFFFFFFFFFFFFFFFFFFFFFFFFFF
@FS10000125:26:BPA73017-1023:1:1101:11280:1220 1:N:0:8
TCAGTAACTTCGTCGAGTACGCTCAAGGTGTGAGATCGGAAGAGC
+
,FFFFFFFFFFFFFFFFFFFFFFFFFFFFFFFFFFFFFFFFFFFF
@FS10000125:26:BPA73017-1023:1:1101:11590:1220 1:N:0:8
GGGGTATCTTCGTCGAGTACGCTCAAAAGTCGAGATCGGAAGAGC
+
,:FFFFFFFFFFFFFFFFFFFFFFF:FFFFFFFFFFFFFFFFFFF
@FS10000125:26:BPA73017-1023:1:1101:11860:1220 1:N:0:8
TTGTAAACTTCGTCGAGTACGCTCAAAATGTAAGATCGGAAGAGC
+
FFFFFFFFFFFFFFFFFFFFFFFFFFFFFFFFFFFFFFFFFFFFF
@FS10000125:26:BPA73017-1023:1:1101:12180:1220 1:N:0:8
TTGACTGGACTTCGTCGAGTATGCTCAACCAATAAGATCGGAAGA
+
FFFFFFFFFFFFFFFFFFFFFFFFFFFFFFFFFFFFFFFFFFFFF
@FS10000125:26:BPA73017-1023:1:1101:12470:1220 1:N:0:8
TTGACTGGACTTCGTCGAGTACGCTCAAATCAGTAGATCGGAAGA
+
FFFFFFFFFFFFFFFFFFFFFFFFFFFFFFFFFFFFFFFFFFFFF
@FS10000125:26:BPA73017-1023:1:1101:12720:1220 1:N:0:8
TTGCATAACTTCGTCGAGTACGCTCAAAGTCCCAGATCGGAAGAG
+
FFFFFFFFFFFFFFFFFFFFFFFFFFFFFFFFFFFFFFFFFFFFF
@FS10000125:26:BPA73017-1023:1:1101:12780:1220 1:N:0:8
TTGGAAACTTCGTCGAGTACGCTCAACGCCTCAGATCGGAAGAGC
+
FFFFFFFFFFFFFFFFFFFFFFFFFFFFFFFFFFFFFFFFFFFFF
@FS10000125:26:BPA73017-1023:1:1101:13310:1220 1:N:0:8
TCTTCGTCGAGTACGCTCAAAGCTGGAGATCGGAAGAGCACACGT
+
FFFFFFFFFFFFFFFFFFFFFFFFFFFFFFFFFFFFFFFFFFFFF
@FS10000125:26:BPA73017-1023:1:1101:13420:1220 1:N:0:8
CTGGTAGCTTCGTCGAGTACGCTCAAAGATGCAGATCGGAAGAGC
+
FFFFFFFFFFFFFFFFFFFFFFFFFFFFFFFFFFFFFFFFFFFFF
@FS10000125:26:BPA73017-1023:1:1101:14780:1220 1:N:0:8
TTGTTAACTTCGTCGAGTACGCTCAATGTAACAGATCGGAAGAGC
+
FFFFFFFFFFFFFFFFFFFFFFFFFFFFFFFFFFFFFFFFFFFFF
@FS10000125:26:BPA73017-1023:1:1101:14940:1220 1:N:0:8
GTGTTAACTTCGTCGAGTACGCTCAATTTGTGAGATCGGAAGAGC
+
FFFFFFFFFFFFFFFFFFFFFFFFFFFFFFFFFFFFFFFFFFFFF
@FS10000125:26:BPA73017-1023:1:1101:15220:1220 1:N:0:8
TTTGGTAACTTCGTCGAGTACGCTCAAAAAACCAGATCGGAAGAG
+
:FF,F:FFFFFFFFFFFFFFFFFFFFFFFFFFFFFFFFFFFFFFF
@FS10000125:26:BPA73017-1023:1:1101:15800:1220 1:N:0:8
CCTTCGTCGAGTACGCTCAAGGGCCAAGATCGGAAGAGCACACGT
+
FFFFFFFFFFFFFFFFFFFFFFFFFFFFFFFFFFFFFFFFFFFFF
@FS10000125:26:BPA73017-1023:1:1101:15940:1220 1:N:0:8
TTGACTGGACTTCGTCGAGTACGCTCAATTAACTAGATCGGAAGA
+
FFFFFFFFFFFFFFFFFFFFFFFFFFFFFFFFFFFFFFFFFFFFF
@FS10000125:26:BPA73017-1023:1:1101:1040:1230 1:N:0:8
CTGCAAACTTCGTCGAGTACGCTCAAACGTAGAGATCGGAAGAGC
+
FFFFFFFFFFFFFFFFFFFFFFFFFFFFFFFFFFFFFFFFFFFFF
@FS10000125:26:BPA73017-1023:1:1101:1150:1230 1:N:0:8
GCGTCAATTTCGTCGAGTACGCTCAAAGACAGAGATCGGAAGAGC
+
FFFFFFFFFFFFFFFFFFFFFFFFFFFFFFFFFFFFFFFFFFFFF
@FS10000125:26:BPA73017-1023:1:1101:1190:1230 1:N:0:8
CCGGGAACTTCGTCGAGTACGCTCAAATAAAGAGATCGGAAGAGC
+
FFFFFFFFFFFFFFFFFFFFFFFFFFFFFFFFFFFFFFFFFFFFF
@FS10000125:26:BPA73017-1023:1:1101:1390:1230 1:N:0:8
TTTATAACTTCGTCGAGTACGCTCAAATAATAAGATCGGAAGAGC
+
FFFFFFFFFFFFFFFFFFFFFFFFFFFFFFFFFFFFFFFFFFFFF
@FS10000125:26:BPA73017-1023:1:1101:2330:1230 1:N:0:8
TTGACTGGACTTCGTCGAGTACGCTCAATCCTAAAGATCGGAAGA
+
FFFFFFFFFFFFFFFFFFFFFFFFFFFFFFFFFFFFFFFFFFFFF
@FS10000125:26:BPA73017-1023:1:1101:2470:1230 1:N:0:8
GGGCAACTTCGTCGAGTACGCTCAAAAATGAAGATCGGAAGAGCA
+
FFFFFFFFFFFFFFFFFFFFFFFFFFFFFFFFFFFFFFFFFFFFF
@FS10000125:26:BPA73017-1023:1:1101:2810:1230 1:N:0:8
TCGCCAACTTCGTCGAGTACGCTCAACGGAGTAGATCGGAAGAGC
+
FFFFFFFFFFFFFFFFFFFFFFFFFFFFFFFFFFFFFFFFFFFFF
@FS10000125:26:BPA73017-1023:1:1101:3230:1230 1:N:0:8
TTGCAACTTCGTCGAGTACGCTCAATACTGGAGATCGGAAGAGCA
+
FFFFFFFFFFFFFFFFFFFFFFFFFFFFFFFFFFFFFFFFFFFFF
@FS10000125:26:BPA73017-1023:1:1101:3250:1230 1:N:0:8
TCGGAAACTTCGTCGAGTACGCTCAAAACTTCAGATCGGAAGAGC
+
FFFFFFFFFFFFFFFFFFFFFFFFFFFFFFFFFFFFFFFFFFFFF
@FS10000125:26:BPA73017-1023:1:1101:3290:1230 1:N:0:8
TTGTAAACTTCGTCGAGTACGCTCAAAGATAAAGATCGGAAGAGC
+
FFFFFF,:FFF:FFF,,FFFF::F,:,:FFF:F:FFF,FFFFFFF
@FS10000125:26:BPA73017-1023:1:1101:3520:1230 1:N:0:8
GGTTTAACTTCGTCGAGTACGCTCAAAAAGAAAGATCGGAAGAGC
+
FFFFFFFFFFFFFFFFFFFFFFFFFFFFFFFFFFFFFFFFFFFFF
@FS10000125:26:BPA73017-1023:1:1101:3710:1230 1:N:0:8
TCGGCAACTTCGTCGAGTACGCTCAAAGTTATAGATCGGAAGAGC
+
FFFFFFFFFFFFFFFFFFFFFFFFFFFFFFFFFFFFFFFFFFFFF
@FS10000125:26:BPA73017-1023:1:1101:4330:1230 1:N:0:8
TTGCTAACTTCGTCGAGTACGCTCAAGTGCATAGATCGGAAGAGC
+
F,FF:FFFFFFFFFFFFFFFFFFFFF,,,,,,FFFFFFFFFFFFF
@FS10000125:26:BPA73017-1023:1:1101:4550:1230 1:N:0:8
TGGTAAACTTCGTCGAGTACGCTCAACGGTTCAGATCGGAAGAGC
+
FFFFFFFFFFFFFFFFFFFFFFFFFFFFFFFFFFFFFFFFFFFFF
@FS10000125:26:BPA73017-1023:1:1101:5640:1230 1:N:0:8
TTGGGCAACTTCGTCGAGTACGCTCAAACCGCAAGATCGGAAGAG
+
FFFFFFFFFFFFFFFFFFFFFFFFFFFFFFFFFFFFFFFFFFFFF
@FS10000125:26:BPA73017-1023:1:1101:5760:1230 1:N:0:8
GCGGGAACTTCGTCGAGTACGCTCAAAAAAAGAGATCGGAAGAGC
+
FFFFFFFFFFFFFFFFFFFFFFFFFFFFFFFFFFFFFFFFFFFFF
@FS10000125:26:BPA73017-1023:1:1101:6630:1230 1:N:0:8
TTGACTGGACTTCGTCGAGTACGCTCAAACCTCGAGATCGGAAGA
+
,:FFFFFFFFFF:FFFFF:FFFFFFFF,FFFFFFFFFFFFFFFFF
@FS10000125:26:BPA73017-1023:1:1101:7310:1230 1:N:0:8
CGGCAACTTCGTCGAGTACGCTCAATTTTGAAGATCGGAAGAGCA
+
FFFFFFFFFFFFFFFFFFFFFFFFFFFFFFFFFFFFFFFFFFFFF
@FS10000125:26:BPA73017-1023:1:1101:7770:1230 1:N:0:8
TCGCTAACTTCGTCGAGTACGCTCAACTACGTAGATCGGAAGAGC
+
FFFFFFFFFFFFFFFFFFFFFFFFFFFFFFFFFFFFFFFFFFFFF
@FS10000125:26:BPA73017-1023:1:1101:8210:1230 1:N:0:8
TTGACTGGACTTCGTCGAGTACGCTCAACGAACAAGATCGGAAGA
+
:F:FFFFFF:FFFFFFFFFFFFFFFFFFFFFFFFFFFFFFFFFFF
@FS10000125:26:BPA73017-1023:1:1101:8410:1230 1:N:0:8
TCGAAACTTCGTCGAGTACGCTCAAGACGTCAGATCGGAAGAGCA
+
FFFFFFFFFFFFFFFFFFFFFFFFFFFFFFFFFFFFFFFFFFFFF
@FS10000125:26:BPA73017-1023:1:1101:8750:1230 1:N:0:8
GCGGAAACTTCGTCGAGTACGCTCAATCGTCGAGATCGGAAGAGC
+
FFFFFFFFFFFFFFFFFFFFFFFFFFFFFFFFFFFFFFFFFFFFF
@FS10000125:26:BPA73017-1023:1:1101:8940:1230 1:N:0:8
TTGGGAACTTCGTCGAGTACGCTCAATAAAATAGATCGGAAGAGC
+
FFFFFFFFFFFFFFFFFFFFFFFFFFFFFFFFFFFFFFFFFFFFF
@FS10000125:26:BPA73017-1023:1:1101:9190:1230 1:N:0:8
TTGCTCAACTTCGTCGAGTACGCTCAACTTAAAAGATCGGAAGAG
+
FFFFFFFFFFFFFFFFFFFFFFFFFFFFFFFFFFFFFFFFFFFFF
@FS10000125:26:BPA73017-1023:1:1101:9260:1230 1:N:0:8
TAGGAAACTTCGTCGAGTACGCTCAACGCCATAGATCGGAAGAGC
+
FFFFFFFFFFFFFFFFFFFFFFFFFFFFFFFFFFFFFFFFFFFFF
@FS10000125:26:BPA73017-1023:1:1101:10940:1230 1:N:0:8
TTGCCGAACTTCGTCGAGTACGCTCAAGAATTAAGATCGGAAGAG
+
FFFFFFFFFFFFFFFFFFFFFFFFFFFFFFFFFFFFFFFFFFFFF
@FS10000125:26:BPA73017-1023:1:1101:11380:1230 1:N:0:8
TTGACTGGACTTTCGTCGAGTACGCTCAACGATACAGATCGGAAG
+
FFFFFFFFFFFFFFFFFFFFFFFFFFFFFFFFFFFFFFFFFFFFF
@FS10000125:26:BPA73017-1023:1:1101:12180:1230 1:N:0:8
TCGTGAACTTCGTCGAGTACGCTCAAATATGTAGATCGGAAGAGC
+
,F,FF:FFF:FFFFFFFFFFFFFFFFF:FF,FFFFFFFFFFFFFF
@FS10000125:26:BPA73017-1023:1:1101:12270:1230 1:N:0:8
GCGAGAACTTCGTCGAGTACGCTCAATAGAACAGATCGGAAGAGC
+
FFFFFFFFFFFFFFFFFFFFFFFFFFFFFFFFFFFFFFFFFFFFF
@FS10000125:26:BPA73017-1023:1:1101:12920:1230 1:N:0:8
GACCTAACTTCGTCGAGTACGCTCAAGCACCGAGATCGGAAGAGC
+
F,:::FFFF:FFFF:FFF:FFF::FF:FFFFFFFFF::FF,:::F
@FS10000125:26:BPA73017-1023:1:1101:13090:1230 1:N:0:8
TTGAAAACTTCGTCGAGTACGCTCAATTCACCAGATCGGAAGAGC
+
FFFFFFFFFFFFFFFFFFFFFFFFFFFFFFFFFFFFFFFFFFFFF
@FS10000125:26:BPA73017-1023:1:1101:13150:1230 1:N:0:8
TTGCTAACTTCGTCGAGTACGCTCAAACGGCAAGATCGGAAGAGC
+
FFFFFFFFFFFFFFFFFFFFFFFFFFFFFFFFFFFFFFFFFFFFF
@FS10000125:26:BPA73017-1023:1:1101:13160:1230 1:N:0:8
TGGCTAACTTCGTCGAGTACGCTCAAGGTTTTAGATCGGAAGAGC
+
FFFFFFFFFFFFFFFFFFFFFFFFFFFFFFFFFFFFFFFFFFFFF
@FS10000125:26:BPA73017-1023:1:1101:13660:1230 1:N:0:8
GCGCAAACTTCGTCGAGTACGCTCAAAATCAGAGATCGGAAGAGC
+
FFFFFFFFFFFFFFFFFFFFFFFFFFFFFFFFFFFFFFFFFFFFF
@FS10000125:26:BPA73017-1023:1:1101:13910:1230 1:N:0:8
TCTTCAACTTCGTCGAGTACGCTCAGTGGAAGAGATCGGAAGAGC
+
FFFFFFFFFFFFFFFFFFFFFFFFFFFFFFFFFFFFFFFFFFFFF
@FS10000125:26:BPA73017-1023:1:1101:14600:1230 1:N:0:8
GGGATCAACTTCGTCGAGTACGCACAAAATACGAGATCGGAAGAG
+
FFFFFFFFFFFFFFFFFFFFFFFFFFFFFFFFFFFFFFFFFFFFF
@FS10000125:26:BPA73017-1023:1:1101:14850:1230 1:N:0:8
TCTTAACTTCGTCGAGTACGCTCAACCGTTAAGATCGGAAGAGCA
+
:FFFFFFFFFFFFFFFFFFFFFFFFFFFFFFFFFFFFFFFFFFFF
@FS10000125:26:BPA73017-1023:1:1101:15000:1230 1:N:0:8
GCCGCAACTTCGTCGAGTACGCTCAAAGTAACAGATCGGAAGAGC
+
FFFFFFFFFFFFFFFFFFFFFFFFFFFFFFFFFFFFFFFFFFFFF
@FS10000125:26:BPA73017-1023:1:1101:15060:1230 1:N:0:8
TTGGAAACTTCGTCGAGTACGCTCAATAATATAGATCGGAAGAGC
+
:FFFFFFFFFFFFFFFFFFFFFFFFFFFFFFFFFFFFFFFFFFFF
@FS10000125:26:BPA73017-1023:1:1101:15140:1230 1:N:0:8
TCGATAACTTCGTCGAGTACGCTCAAGGTGTTAGATCGGAAGAGC
+
:FFFFFFFFFFFFFFFFFFFFFFFFFFFFFFFFFFFFFFFFFFFF
@FS10000125:26:BPA73017-1023:1:1101:16060:1230 1:N:0:8
TCGATAACTTCGTCGAGTACGCTCAATACGGTAGAGCGGAAGAGC
+
FFFFFFFFFFFFFFFFFFFFFFFFFFFFFFFFFFFFFFFFFFFFF
@FS10000125:26:BPA73017-1023:1:1101:16180:1230 1:N:0:8
ATTGACTTCGTCGAGTACGCTCAAGATGACAGATCGGAAGAGCAC
+
FFFFFFFFFFFFFFFFFFFFFFFFFFFFFFFFFFFFFFFFFFFFF
@FS10000125:26:BPA73017-1023:1:1101:16270:1230 1:N:0:8
TTGCTAAACTTCGTCGAGTACGCTCAACTCCCGAGATCGGAAGAG
+
FFFFFFFFFFFFFFFFFFFFFFFFFFFFFFFFFFFFFFFFFFFFF
@FS10000125:26:BPA73017-1023:1:1101:16330:1230 1:N:0:8
TCAGTAACTTCGTCGAGTACGCTCAAGGGGGGAGATCGGAAGAGC
+
FFFFFFFFFFFFFFFFFFFFFFFFFFFFFFFFFFFFFFFFFFFFF
@FS10000125:26:BPA73017-1023:1:1101:1670:1240 1:N:0:8
GCGACAACTTCGTCGAGTACGCTCAAAGATCCAGATCGGAAGAGC
+
,FFFFFFFFF:F:F:F:F,F:FF,FFF:FFF:FF::FF:FFFF::
@FS10000125:26:BPA73017-1023:1:1101:2410:1240 1:N:0:8
TCTATGAACTTCGTCGAGTACGCTCAATTGCTTAGATCGGAAGAG
+
FFFFFFFFFFFFFFFFFFFFFFFFFFFFFFFFFFFFFFFFFFFFF
@FS10000125:26:BPA73017-1023:1:1101:2740:1240 1:N:0:8
TCGCCAACTTCGTCGAGTACGCTCAACTAGCAAGATCGGAAGAGC
+
FFFFFFFFFFFFFFFFFFFFFFFFFFFFFFFFFFFFF:FFFFFFF
@FS10000125:26:BPA73017-1023:1:1101:2790:1240 1:N:0:8
TGGGGTAGAACTTCGTCGAGTACGCTCAAAAAAAAAGATCGGAAG
+
F,,FFFFFFFFFFFFFFFFFFFFFFFFFFFFF::FFFFFFFFFFF
@FS10000125:26:BPA73017-1023:1:1101:2810:1240 1:N:0:8
TCGTCTAACTTCGTCGAGTACGCTCAATCCCCAAGATCGGAAGAG
+
FFFFFFFFFFFFFFFFFFFFFFFFFFFFFFFFFFFFFFFFFFFFF
@FS10000125:26:BPA73017-1023:1:1101:2980:1240 1:N:0:8
TCGGGAACTTCGTCGAGTACGCTTAACGGCCAAGATCGGAAGAGC
+
:FFFFFFFFFFFFFFFFFFFFFFFFFFFFFFFFFFFFFFFFFFFF
@FS10000125:26:BPA73017-1023:1:1101:3210:1240 1:N:0:8
TTGATAACTTCGTCGAGTACGCTCAATATTGTAGATCGGAAGAGC
+
FFFFFFFFFFFFFFFFFFFFFFFFFFFFFFFFFFFFFFFFFFFFF
@FS10000125:26:BPA73017-1023:1:1101:3850:1240 1:N:0:8
TTGACTGGACTTCGTCGAGTACGCTCAAAAATAAAGATCGGAAGA
+
FFFFFFFFFFFFFFFFFFFFFFFFFFFFFFFFFFFFFFFFFFFFF
@FS10000125:26:BPA73017-1023:1:1101:4660:1240 1:N:0:8
GAGTAAACTTCGTCGAGTACGCTCAATCCCTTAGATCGGAAGAGC
+
,F:FFFFFFFFFFFFFFFFFFFFFFFFFFFFFFFFFFFFFFFFFF
@FS10000125:26:BPA73017-1023:1:1101:4860:1240 1:N:0:8
TCGCCGACCTTCGTCGAGTACGCTCAAGTAGACAGATCGGAAGAG
+
FFFFFFFFFFFFFFFFFFFFFFFFFFFFFFFFFFFFFFFFFFFFF
@FS10000125:26:BPA73017-1023:1:1101:5370:1240 1:N:0:8
TTGACTGGACTTCGTCGAGTACGCTCAATGATCAAGATCGGAAGA
+
FFFFFFFFFFFFFFFFFFFFFFFFFFFFFFFFFFFFFFFFFFFFF
@FS10000125:26:BPA73017-1023:1:1101:7130:1240 1:N:0:8
TCGCCAACTTCGTCGAGTACGCTCAATTCATAAGATCGGAAGAGC
+
FFFFFFFFFFFFFFFFFFFFFFFFFFFFFFFFFFFFFFFFFFFFF
@FS10000125:26:BPA73017-1023:1:1101:7180:1240 1:N:0:8
TCGCTACAACTTCGTCAAGTACGCTCAATCAGATAGATCGGAAGA
+
FFFF:FFF,FF:FF:FFFFF:FFFFFF:FFF:FFFFF:FF:FFF:
@FS10000125:26:BPA73017-1023:1:1101:7370:1240 1:N:0:8
GCGAAACTTCGTCGAGTACGCTCAATGTAACAGATCGGAAGAGCA
+
:FFFFFFFFFFFFFFFFFFFFFFFFFFFFFFFFFFFFFFFFFFFF
@FS10000125:26:BPA73017-1023:1:1101:7550:1240 1:N:0:8
TTGCACAACTTCGTCGAGTACGCTCAAAACTCAAGATCGGAAGAG
+
FFFFFFFFFFFFFFFFFFFFFFFFFFFFFFFFFFFFFFFFFFFFF
@FS10000125:26:BPA73017-1023:1:1101:9200:1240 1:N:0:8
TCGGAATCTTCGTCGAGTACGCTCAAAGTCTCAGATCGGAAGAGC
+
FFFFFFFFFFFFFFFFFFFFFFFFFFFFFFFFFFFFFFFFFFFFF
@FS10000125:26:BPA73017-1023:1:1101:10100:1240 1:N:0:8
CTGGGAACTTCGTCGAGTACGCTCAAGCCTTAAGATCGGAAGAGC
+
FFFFFFFFFFFFFFFFFFFFFFFFFFFFFFFFFFFFFFFFFFFFF
@FS10000125:26:BPA73017-1023:1:1101:10210:1240 1:N:0:8
GTGCTAACTTCGTCGAGTACGCTCAATAATATAGATCGGAAGAGC
+
FFFFFFFFFFFFFFFFFFFFFFFFFFFFFFFFFFFFFFFFFFFFF
@FS10000125:26:BPA73017-1023:1:1101:10950:1240 1:N:0:8
GTGGAAACTTCGTCGAGTAAGCTCAATCTTATAGATCGGAAGAGC
+
:FFFFFFFFFFFFFFFFFFFFFFFFFFFFFFFFFFFFFFFFFFFF
@FS10000125:26:BPA73017-1023:1:1101:11650:1240 1:N:0:8
TTGACTGGACTTCGTCGAGTACGCTCAAAAGTATAGATCGGAAGA
+
FFFFFFFFFFFFFFFFFFFFFFFFFFFFFFFFFFFFFFFFFFFFF
@FS10000125:26:BPA73017-1023:1:1101:12950:1240 1:N:0:8
TCTCAAACTTCGTCGAGTACGCTCAACTTTGAAGATCGGAAGAGC
+
FFFFFFFFFFFFFFFFFFFFFFFFFFFFFFFFFFFFFFFFFFFFF
@FS10000125:26:BPA73017-1023:1:1101:13580:1240 1:N:0:8
GCGATAACTTCGTCGAGTACGCTCAAGAATTTAGATCGGAAGAGC
+
FFFFFFFFFFFFFFFFFFFFFFFFFFFFFFFFFFFFFFFFFFFFF
@FS10000125:26:BPA73017-1023:1:1101:14370:1240 1:N:0:8
CCTGGAACTTCGTCGAGTACGCTCAAAAGATAAGATCGGAAGAGC
+
FFFFFFFFFFFFFFFFFFFFFFFFFFFFFFFFFFFFFFFFFFFFF
@FS10000125:26:BPA73017-1023:1:1101:14460:1240 1:N:0:8
TGGCAAACTTCGTCGAGTACGCTCAACGAAAAAGATCGGAAGAGC
+
FFFFFFFFFFFFFFFFFFFFFFFFFFFFFFFFFFFFFFFFFFFFF
@FS10000125:26:BPA73017-1023:1:1101:15600:1240 1:N:0:8
GCGTTAACTTCGTCGAGTACGCTCAAAGAGTTAGATCGGAAGAGC
+
FFFFFFFFFFFFFFFFFFFFFFFFFFFFFFFFFFFFFFFFFFFFF
@FS10000125:26:BPA73017-1023:1:1101:15650:1240 1:N:0:8
GCGCTAACTTCGTCGAGTACGCTCAAAAGCCGAGATCGGAAGAGC
+
FFFFFFFFFFFFFFFFFFFFFFFFFFFFFFFFFFFFFFFFFFFFF
@FS10000125:26:BPA73017-1023:1:1101:15870:1240 1:N:0:8
TCTCGAACTTCGTCGAGTACGCTCAAGCTCAAAGATCGGAAGAGC
+
FFFF::FFFFFFFF:FFFFFFFFF:FFFFFFF:FFFFFFFFFF:F
@FS10000125:26:BPA73017-1023:1:1101:15920:1240 1:N:0:8
TCGTGACAACTTCGTCGAGTACGCTCAAAATAAGAGATCGGAAGA
+
FFFFFFFFFFFFFFFFFFFFFFFFFFFFFFFFFFFFFFFFFFFFF
@FS10000125:26:BPA73017-1023:1:1101:2450:1250 1:N:0:8
GAGGAAACTTCGTCGAGTACGCTCAAATCCGTAGATCGGAAGAGC
+
FFFFFFFFFFFFFFFFFFFFFFFFFFFFFFFFFFFFFFFFFFFFF
@FS10000125:26:BPA73017-1023:1:1101:2600:1250 1:N:0:8
TTGGAAACTTCGTCGAGTACGCTCAAATGAAAAGATCGGAAGAGC
+
FFFFFFFFFFFFFFFFFFFFFFFFFFFFFFFFFFFFFFFFFFFFF
@FS10000125:26:BPA73017-1023:1:1101:2730:1250 1:N:0:8
TCGGAGAACTTCGTCGAGTACGCTCAAACCAGCAGATCGGAAGAG
+
FFFFFFFFFFFFFFFFFFFFFFFFFFFFFFFFFFFFFFFFFFFFF
@FS10000125:26:BPA73017-1023:1:1101:3680:1250 1:N:0:8
TTGGAACTTCGTCGAGTACGCTCAAACAGACAGATCGGAAGAGCA
+
FFFFFFFFFFFFFFFFFFFFFFFFFFFFFFFFFFFFFFFFFFFFF
@FS10000125:26:BPA73017-1023:1:1101:4000:1250 1:N:0:8
TCGCTCAACTTCGTCGAGTACGCTCAACTACTTAGATCGGAAGAG
+
FFFFFFFFFFFFFFFFFFFFFFFFFFFFFFFFFFFFFFFFFFFFF
@FS10000125:26:BPA73017-1023:1:1101:4230:1250 1:N:0:8
TCGGGAACTTCGTCGAGTACGCTCAAACAGAGAGATCGGAAGAGC
+
FFFFFFFFFFFFFFFFFFFFFFFFFFFFFFFFFFFFFFFFFFFFF
@FS10000125:26:BPA73017-1023:1:1101:5150:1250 1:N:0:8
TCGGGATCTTCGTCGAGTACGCTCAAACTCAGAGATCGGAAGAGC
+
FFFFFFFFFFFFFFFFFFFFFFFFFFFFFFFFFFFFFFFFFFFFF
@FS10000125:26:BPA73017-1023:1:1101:5360:1250 1:N:0:8
TCGAAAACTTCGTCGAGTACGCTCAATAGGAAAGATCGGAAGAGC
+
FFFFFFFFFFFFFFFFFFFFFFFFFFFFFFFFFFFFFFFFFFFFF
@FS10000125:26:BPA73017-1023:1:1101:5580:1250 1:N:0:8
ACGCTCATAACTTCGTCGAGTACGCTCAAAGATTAAGATCGGAAG
+
FFFFFFFFFFFFFFFFFFFFFFFFFFFFFFFFFFFFFFFFFFFFF
@FS10000125:26:BPA73017-1023:1:1101:5780:1250 1:N:0:8
TGGCTAACTTCGTCGAGTACGCTCAATAGCCCAGATCGGAAGAGC
+
,:FFFFFFFFFFFF:FFFFFFFFFF:FFFFFFFFF:FFFFFFFFF
@FS10000125:26:BPA73017-1023:1:1101:5820:1250 1:N:0:8
TCGGAAACTTCGTCGAGTACGCTCAATAACAGAGATCGGAAGAGC
+
FFFFFFFFFFFFFFFFFFFFFFFFFFFFFFFFFFFFFFFFFFFFF
@FS10000125:26:BPA73017-1023:1:1101:6620:1250 1:N:0:8
TCGTCAACTTCGTCGAGTACGCTCAACAAGTCAGATCGGAAGAGC
+
FFFFFFFFFFFFFFFFFFFFFFFFFFFFFFFFFFFFFFFFFFFFF
@FS10000125:26:BPA73017-1023:1:1101:7220:1250 1:N:0:8
TTGCCAACTTCGTCGAGTACGCTCAAGTGTCAAGATCGGAAGAGC
+
FFFFFF:FFFFFFFFF:FFFFF:F:FFFF,F:FFFFFFFFFFFFF
@FS10000125:26:BPA73017-1023:1:1101:7250:1250 1:N:0:8
TCGCAACTTCGTCGAGTACGCTCAAAAGAAAAGATCGGAAGAGCA
+
FFFFFFFFFFFFFFFFFFFFFFFFFFFFFFFFFFFFFFFFFFFFF
@FS10000125:26:BPA73017-1023:1:1101:7260:1250 1:N:0:8
CTGCAACTTCGTCGAGTACGCTCAAACTATTAGATCGGAAGAGCA
+
FFFFFFFFFFFFFFFFFFFFFFFFFFFFFFFFFFFFFFFFFFFFF
@FS10000125:26:BPA73017-1023:1:1101:7310:1250 1:N:0:8
TCGTGAACTTCGTCGAGTACGCTCAACAGAACAGATCGGAAGAGC
+
FFFFFFFFFFFFFFFFFFFFFFFFFFFFFFFFFFFFFFFFFFFFF
@FS10000125:26:BPA73017-1023:1:1101:7330:1250 1:N:0:8
TCGAACTTCGTCGAGTACGCTCAAGATGGTAGATCGGAAGAGCAC
+
FFFFFF:FFFFFFF,:FFF::F:FFFFF:FFFFFF:F:FFFFFFF
@FS10000125:26:BPA73017-1023:1:1101:7690:1250 1:N:0:8
TTGGTAACTTCGTCGAGTACGCTCAAAGATAAAGATCGGAAGAGC
+
FFFFFFFFFFFFFFFFFFFFFFFFFFFFFFFFFFFFFFFFFFFFF
@FS10000125:26:BPA73017-1023:1:1101:7990:1250 1:N:0:8
TTGACTGGACTTCGTCGAGTACGCTCAACCGTCTAGATCGGAAGA
+
,FFFFF:FFFFFFFF:FFF:FFFFFFFFFFFFFFFF:FFFFFFF:
@FS10000125:26:BPA73017-1023:1:1101:8260:1250 1:N:0:8
TTGACTGGACTTCGTCGAGTACGCTCAACCAGAAAGATCGGAAGA
+
FFFFFFFFFFFFFFFFFFFFFFFFFFFFFFFFFFFFFFFFFFFFF
@FS10000125:26:BPA73017-1023:1:1101:8420:1250 1:N:0:8
GCGCAAACTTCGTCGAGTACGCTCAAATATGAAGATCGGAAGAGC
+
FFFFFFFFFFFFFFFFFFFFFFFFFFFFFFFFFFFFFFFFFFFFF
@FS10000125:26:BPA73017-1023:1:1101:8570:1250 1:N:0:8
TCACGAATTTCGTCGAGTACGCTCAAACGGGTAGATCGGAAGAGC
+
FFFFFFFFFFFFFFFFFFFFFFFFFFFFFFFFFFFFFFFFFFFFF
@FS10000125:26:BPA73017-1023:1:1101:9830:1250 1:N:0:8
TTCTTAACTTCGTCGAGTACGCTCAATAGTGGAGATCGGAAGAGC
+
FFFFFFFFFFFFFFFFFFFFFFFFFFFFFFFFFFFFFFFFFFFFF
@FS10000125:26:BPA73017-1023:1:1101:10380:1250 1:N:0:8
TTGAAGAACTTCGTCGAGTACGCTCAAATTCAGAGATCGGAAGAG
+
FFFFFFFFFFFFFFFFFFFFFFFFFFFFFFFFFFFFFFFFFFFFF
@FS10000125:26:BPA73017-1023:1:1101:10430:1250 1:N:0:8
CCGATAACTTCGTCGAGTACGCTCAAAACGATAGATCGGAAGAGC
+
FFFFFFFFFFFFFFFFFFFFFFFFFFFFFFFFFFFFFFFFFFFFF
@FS10000125:26:BPA73017-1023:1:1101:11010:1250 1:N:0:8
GTGGAACTTCGTCGAGTACGCTCAATATGCAAGATCGGAAGAGCA
+
FFFFFFFFFFFFFFFFFFFFFFFFFFFFFFFFFFFFFFFFFFFFF
@FS10000125:26:BPA73017-1023:1:1101:11820:1250 1:N:0:8
TCCGAAACTTCGTCGAGTACGCTCAAATAATAAGATCGGAAGAGC
+
FFFFFFFFFFFFFFFFFFFFFFFFFFFFFFFFFFFFFFFFFFFFF
@FS10000125:26:BPA73017-1023:1:1101:13970:1250 1:N:0:8
CCGACAACTTCGTCGAGTACGCTCAAGGATGGAGATCGGAAGAGC
+
,FF:FFFFFFFFFFFFFFFFFFFFFFFFFFF,FFFFFFFFFFFFF
@FS10000125:26:BPA73017-1023:1:1101:14300:1250 1:N:0:8
CCGACAACTTCGTCGAGTACGCTCAACTGGGTAGATCGGAAGAGC
+
:FFFFFFFFFFFFFFFFFFFFFFFFF::,:,,FFFFFFFFFFFFF
@FS10000125:26:BPA73017-1023:1:1101:15160:1250 1:N:0:8
TTGCTAACTTCGTCGAGTACGCTCAAATAATAAGATCGGAAGAGC
+
:F,:,FF:,,F:,:FF:,:FF::F::,,,F,FF,F:F:,:FFF,F
@FS10000125:26:BPA73017-1023:1:1101:15810:1250 1:N:0:8
TTGCCCAACTTCGTCGAGTACGCTCAAAATCCAAGATCGGAAGAG
+
FFFFFFFFFFFFFFFFFFFFFFFFFFFFFFFFFFFFFFFFFFFFF
@FS10000125:26:BPA73017-1023:1:1101:15820:1250 1:N:0:8
TTGCAAAACTTCGTCGAGTACGCTCAAATGCTCAGATCGGAAGAG
+
FFFFFFFFFFFFFFFFFFFFFFFFFFFFFFFFFFFFFFFFFFFFF
@FS10000125:26:BPA73017-1023:1:1101:16480:1250 1:N:0:8
TCTAGAACTTCGTCGAGTACGCTCAATTGGTTAGATCGGAAGAGC
+
FFFFFFFFFFFFFFFFFFFFFFFFFFFFFFFFFFFFFFFFFFFFF
@FS10000125:26:BPA73017-1023:1:1101:1100:1260 1:N:0:8
TCGACAACTTCGTCGAGTACGCTCAAACTACAAGATCGGAAGAGC
+
FFFFFFFFFFFFFFFFFFFFFFFFFFFFFFFFFFFFFFFFFFFFF
@FS10000125:26:BPA73017-1023:1:1101:1290:1260 1:N:0:8
GCGGAGACTTCGTCGAGTACGCTCAATCGGAGAGATCGGAAGAGC
+
FFFFFFFFFFFFFFFFFFFFFFFFFFFFFFFFFFFFFFFFFFFFF
@FS10000125:26:BPA73017-1023:1:1101:1530:1260 1:N:0:8
CCGTGAACTTCGTCGAGTACGCTCAACCGTGAAGATCGGAAGAGC
+
FFFFFFFFFFFFFFFFFFFFFFFFFFFFFFFFFFFFFFFFFFFFF
@FS10000125:26:BPA73017-1023:1:1101:1600:1260 1:N:0:8
TTGTTAACTTCGTCGAGTACGCTCAAACAGTAAGATCGGAAGAGC
+
FFFFFFFFFFFFFFFFFFFFFFFFFFFFFFFFFFFFFFFFFFFFF
@FS10000125:26:BPA73017-1023:1:1101:2260:1260 1:N:0:8
TTGAGTAACTTCGTCGAGTACGCTCAACGGATGAGATCGGAAGAG
+
FFFFFFFFFFFFFFFFFFFFFFFFFFFFFFFFFFFFFFFFFFFFF
@FS10000125:26:BPA73017-1023:1:1101:2660:1260 1:N:0:8
GGGGAAACTTCGTCGAGTACGCTCAAATCACTAGATCGGAAGAGC
+
FFFFFFFFFFFFFFFFFFFFFFFFFFFFFFFFFFFFFFFFFFFFF
@FS10000125:26:BPA73017-1023:1:1101:2790:1260 1:N:0:8
TTGTAAACTTCGTCGAGTACGCTCAATGAATTAGATCGGAAGAGC
+
FFFFFFFFFFFFFFFFFFFFFFFFFFFFFFFFFFFFFFFFFFFFF
@FS10000125:26:BPA73017-1023:1:1101:2800:1260 1:N:0:8
GCGGCAACTTCGTCGAGTACGCTCAATTCGAAAGATCGGAAGAGC
+
FFFFFFFFFFFFFFFFFFFFFFFFFFFFFFFFFFFFFFFFFFFFF
@FS10000125:26:BPA73017-1023:1:1101:3100:1260 1:N:0:8
GGGGCAACTTCGTCGAGTACGCTCAAAGGACAAGATCGGAAGAGC
+
FFFFFFFFFFFFFFFFFFFFFFFFFFFFFFFFFFFFFFFFFFFFF
@FS10000125:26:BPA73017-1023:1:1101:3160:1260 1:N:0:8
TCAGTACCTTCGTCGAGTACGCTCAATAAGGAAGATCGGAAGAGC
+
,FFFFFFFFFFFFFFFFFFFFFFFFFFFFFFFFFFFFFFFFFFFF
@FS10000125:26:BPA73017-1023:1:1101:3570:1260 1:N:0:8
GCATCAGCTTCGTCGAGTACGCTCAATTTTGAAGATCGGAAGAGC
+
FFFFFFFFFFFFFFFFFFFFFFFFFFFFFFFFFFFFFFFFFFFFF
@FS10000125:26:BPA73017-1023:1:1101:3840:1260 1:N:0:8
TTGTAGAACTTCGTCGAGTACGCTCAAAATTACAGATCGGAAGAG
+
FFFFFFFFFFFFFFFFFFFFFFFFFFFFFFFFFFFFFFFFFFFFF
@FS10000125:26:BPA73017-1023:1:1101:3850:1260 1:N:0:8
TTGTAGAACTTCGTCGAGTACGCTCAAAATTACAGATCGGAAGAG
+
FFFFFFFFFFFFFFFFFFFFFFFFFFFFFFFFFFFFFFFFFFFFF
@FS10000125:26:BPA73017-1023:1:1101:4150:1260 1:N:0:8
TTGAAGAACTTCGTCGAGTACGCTCAATGTAAAAGATCGGAAGAG
+
FFFFFFFFFFFFFFFFFFFFFFFFFFFFFFFFFFFFFFFFFFFFF
@FS10000125:26:BPA73017-1023:1:1101:5960:1260 1:N:0:8
TCGTGAACTTCGTCGAGTACGCTCAAGTAGATAGATCGGAAGAGC
+
FFFFFFFFFFFFFFFFFFFFFFFFFFFFFFFFFFFFFFFFFFFFF
@FS10000125:26:BPA73017-1023:1:1101:6290:1260 1:N:0:8
TTGCAAACTTCGTCGAGTACGCTCAAGACTGGAGATCGGAAGAGC
+
FFFFFFFFFFFFFFFFFFFFFFFFFFFFFFFFFFFFFFFFFFFFF
@FS10000125:26:BPA73017-1023:1:1101:6450:1260 1:N:0:8
GGGCAAACTTCGTCGAGTACGCTCAAATAAAGAGATCGGAAGAGC
+
FFFFFFFFFFFFFFFFFFFFFFFFFFFFFFFFFFFFFFFFFFFFF
@FS10000125:26:BPA73017-1023:1:1101:6500:1260 1:N:0:8
ATGGGAACTTGAGTACGCTCAATGACAAAGATCGGAAGAGCACAC
+
F:FFFFFFFFFFFFFFFFFFFFFFFFFFFFFFFFFFFFFFFFFFF
@FS10000125:26:BPA73017-1023:1:1101:6580:1260 1:N:0:8
TTGAACTTCGTCGAGTACGCTCAAATATCCAGATCGGAAGAGCAC
+
FFFFFFFFFFFFFFFFFFFFFFFFFFFFFFFFFFFFFFFFFFFFF
@FS10000125:26:BPA73017-1023:1:1101:7140:1260 1:N:0:8
TGGAAACTTCGTCGAGTACGCTCAACCCACCAGATCGGAAGAGCA
+
,FFFFFFFFFF,FFFFFFFFFFFFFFFFFFFF:FFFFFFFFFFFF
@FS10000125:26:BPA73017-1023:1:1101:8040:1260 1:N:0:8
CCGTAAACTTCGTCGAGTACGCTCAATATTACAGATCGGAAGAGC
+
FFFFFFFFFFFFFFFFFFFFFFFFFFFFFFFFFFFFFFFFFFFFF
@FS10000125:26:BPA73017-1023:1:1101:8050:1260 1:N:0:8
CCGTAAACTTCGTCGAGTACGCTCAATATTACAGATCGGAAGAGC
+
FFFFFFFFFFFFFFFFFFFFFFFFFF:FFFFFFFFFFFFFFFFFF
@FS10000125:26:BPA73017-1023:1:1101:8420:1260 1:N:0:8
TCTGTTAACTTCGTCGAGTACGCTCAATAAATCAGATCGGAAGAG
+
FFFFFFFFFFFFFFFFFFFFFFFFFFFFFFFFFFFFFFFFFFFFF
@FS10000125:26:BPA73017-1023:1:1101:8960:1260 1:N:0:8
GCGCAAACTTCGTCGAGTACGCTCAACGATATAGATCGGAAGAGC
+
FFFFFFFFFFFFFFFFFFFFFFFFFFFFFFFFFFFFFFFFFFFFF
@FS10000125:26:BPA73017-1023:1:1101:9080:1260 1:N:0:8
ACGCAACTTCGTCGAGTACGCTCAACCGCGGAGATCGGAAGAGCA
+
,F,FF:FFFF:,FF:,FFFF::FFFFF,FF:F,,FFFF:,:FFF,
@FS10000125:26:BPA73017-1023:1:1101:9160:1260 1:N:0:8
TCACCAACTTCGTCGAGTACGCTCAAGATATTAGATCGGAAGAGC
+
:FFFFFFFFFFFFFFFFFFFFFFFFFFFFFFFFFFFFFFFFFFFF
@FS10000125:26:BPA73017-1023:1:1101:9940:1260 1:N:0:8
TCGAAAACTTCGTCGAGTACGCTCAAAGTTTCAGATCGGAAGAGC
+
FFFFFFFFFFFFFFFFFFFFFFFFFFFFFFFFFFFFFFFFFFFFF
@FS10000125:26:BPA73017-1023:1:1101:10030:1260 1:N:0:8
TCGGGAAGAACTTCGTCGAGTACGCTCAATAAACGAGATCGGAAG
+
FFFFFFFFFFFFFFFFFFFFFFFFFFFFFFFFFFFFFFFFFFFFF
@FS10000125:26:BPA73017-1023:1:1101:10670:1260 1:N:0:8
GCGTCAACTTCGTCGAGTACGCTCAAGGTAAAAGATCGGAAGAGC
+
FFFFFFFFFFFFFFFFFFFFFFFFFFFFFFFFFFFFFFFFFFFFF
@FS10000125:26:BPA73017-1023:1:1101:10910:1260 1:N:0:8
CCGAAAACTTCGTCGAGTACGCTCAAAGTCATAGATCGGAAGAGC
+
FF:FFFFFFFFFFFFFFFFFFFFFFFFFFFFFFFFFFFFFFFFFF
@FS10000125:26:BPA73017-1023:1:1101:10970:1260 1:N:0:8
TTGACTGGACTTCGTCGAGTACGCTCAATTCGAAAGATCGGAAGA
+
FFFFFFFFFFFFFFFFFFFFFFFFFFFFFFFFFFFFFFFFFFFFF
@FS10000125:26:BPA73017-1023:1:1101:11180:1260 1:N:0:8
TTGACTAAACTTCGTCGAGTACGCTCAAATCAGAAGATCGGAAGA
+
FFFFFFFFFFFFFFFFFFFFFFFFFFFFFF:F:,FFFFFFFFFFF
@FS10000125:26:BPA73017-1023:1:1101:11200:1260 1:N:0:8
TTGACTGGACTTCGTCGAGTACGCTCAACCTATCAGATCGGAAGA
+
,F,FFFFFFFFFFFFFFFFF::FFFF,,FFFFFFF:FFFFFFFF:
@FS10000125:26:BPA73017-1023:1:1101:11410:1260 1:N:0:8
TCTGAGAACTTCGTCGAGTACGCTCAACACATGAGATCGGAAGAG
+
FFFFFFFFFFFFFFFFFFFFFFFFFFFFFFFFFFFFFFFFFFFFF
@FS10000125:26:BPA73017-1023:1:1101:11450:1260 1:N:0:8
GGTTAACTTCGTCGAGTACGCTCAAGAGGTTAGATCGGAAGAGCA
+
FFFFFFFFFFFFFFFFFFFFFFFFFFFFFFFFFFFFFFFFFFFFF
@FS10000125:26:BPA73017-1023:1:1101:11820:1260 1:N:0:8
TCTAAAACTTCGTCGAGTACGCTCAAGTGACAAGATCGGAAGAGC
+
FFFFFFFFFFFFFFFFFFFFFFFFFFFFFFFFFFFFFFFFFFFFF
@FS10000125:26:BPA73017-1023:1:1101:11960:1260 1:N:0:8
TACACAACTTCGTCGAGTACGCTCAATAGATCAGATCGGAAGAGC
+
FFFFFFFFFFFFFFFFFFFFFFFFFFFFFFFFFFFFFFFFFFFFF
@FS10000125:26:BPA73017-1023:1:1101:12050:1260 1:N:0:8
TCGTCAACTTCGTCGAGTACGCTCAAGTGTTGAGATCGGAAGAGC
+
FFFFFFFFFFFFFFFFFFFFFFFFFFFFFFFFFFFFFFFFFFFFF
@FS10000125:26:BPA73017-1023:1:1101:12270:1260 1:N:0:8
GCTGGAACTTCGTCGAGTACGCTCAATTCAGGAGATCGGAAGAGC
+
FFFFFFFFFFFFFFFFFFFFFFFFFFFFFFFFFFFFFFFFFFFFF
@FS10000125:26:BPA73017-1023:1:1101:12480:1260 1:N:0:8
GCGGCAACTTCGTCGAGTACGCTCAAGTAAATAGATCGGAAGAGC
+
FFFFFFFFFFFFFFFFFFFFFFFFFFFFFFFFFFFFFFFFFFFFF
@FS10000125:26:BPA73017-1023:1:1101:12950:1260 1:N:0:8
TCGTAGAACTTCGTCGAGTACGCTCAAAAATTTAGATCGGAAGAG
+
FFFFFFFFFFFFFFFFFFFFFFFFFFFFFFFFFFFFFFFFFFFFF
@FS10000125:26:BPA73017-1023:1:1101:13290:1260 1:N:0:8
TCGCAAACTTCGTCGAGTACGCTCAATTGAGAAGATCGGAAGAGC
+
FFFFFFFFFFFFFFFFFFFFFFFFFFFFFFFFFFFFFFFFFFFFF
@FS10000125:26:BPA73017-1023:1:1101:13800:1260 1:N:0:8
TATTTAACTTCGTCGAGTACGCTCAAGTCAACAGATCGGAAGAGC
+
FFFFFFFFFFFFFFFFFFFFFFFFFFFFFFFFFFFFFFFFFFFFF
@FS10000125:26:BPA73017-1023:1:1101:14420:1260 1:N:0:8
TGGCAAACTTCGTCGAGTACGCTCAACGAAAAAGATCGGAAGAGC
+
FFFFFFFFFFFFFFFFFFFFFFFFFFFFFFFFFFFFFFFFFFFFF
@FS10000125:26:BPA73017-1023:1:1101:15470:1260 1:N:0:8
CTGCAACTTCGTCGAGTACGCTCAATGAGTCAGATCGGAAGAGCA
+
FFFFF:FFFFFFFFFFFFFFFFFFFFFFFFFFFFFFFFFFFFFFF
@FS10000125:26:BPA73017-1023:1:1101:15480:1260 1:N:0:8
CTGCAACTTCGTCGAGTACGCTCAATGAGTCAGATCGGAAGAGCA
+
FFFFFFFFFFFFFFFFFFFFFFFFFFFFFFFFFFFFFFFFFFFFF
@FS10000125:26:BPA73017-1023:1:1101:16420:1260 1:N:0:8
GCGGCAACTTCGTCGAGTACGCTCAATATTGGAGATCGGAAGAGC
+
,F,,F:FFFFF::FFF,,FFFF:FFFFFF:F:,:F:F:FFFFFFF
@FS10000125:26:BPA73017-1023:1:1101:1020:1270 1:N:0:8
ATGAGGAACTTCGTCGAGTACGCTCAATACGAAAGATCGGAAGAG
+
F:FFFFFFFFFFFFFFFFFFFFFFFFFFFFFFFFFFFFFFFFFFF
@FS10000125:26:BPA73017-1023:1:1101:1360:1270 1:N:0:8
GAGGCAACTTCGTCGAGTACGCTCAATGGAATAGATCGGAAGAGC
+
FFFFFFFFFFFFFFFFFFFFFFFFFFFFFFFFFFFFFFFFFFFFF
@FS10000125:26:BPA73017-1023:1:1101:1880:1270 1:N:0:8
ACGCTAACTTCGTCGAGTACGCTCAAGTCATGTAGATCGGAAGAG
+
FFFFFFFFFFFFFFFFFFFFFFFFFFFFFFFFFFFFFFFFFFFFF
@FS10000125:26:BPA73017-1023:1:1101:2580:1270 1:N:0:8
TCCATCAAACTTCGTCGAGTACGCTCAAAGTGTGAGATCGGAAGA
+
FFFFFFFFFFFFFFFFFFFFFFFFFFFFFFFFFFFFFFFFFFFFF
@FS10000125:26:BPA73017-1023:1:1101:2750:1270 1:N:0:8
GAGCAAACTTCGTCGAGTACGCTCAAAGTGAAAGATCGGAAGAGC
+
FFFFFFFFFFFFFFFFFFFFFFFFFFFFFFFFFFFFFFFFFFFFF
@FS10000125:26:BPA73017-1023:1:1101:3390:1270 1:N:0:8
TGTGAAACTTCGTCGAGTACGCTCAAAACTGGAGATCGGAAGAGC
+
FFFFFFFFFFFFFFFFFFFFFFFFFFFFFFFFFFFFFFFFFFFFF
@FS10000125:26:BPA73017-1023:1:1101:4810:1270 1:N:0:8
GTGCTAACTTCGTCGAGTACGCTCAAGGATTAAGATCGGAAGAGC
+
FFFFFFFFFFFFFFFFFFFFFFFFFFFFFFFFFFFFFFFFFFFFF
@FS10000125:26:BPA73017-1023:1:1101:4830:1270 1:N:0:8
TTTGAACTTCGTCGAGTACGCTCAAAAGTCCAGATCGGAAGAGCA
+
FFFFFFFFFFFFFFFFFFFFFFFFFFFFFFFFFFFFFFFFFFFFF
@FS10000125:26:BPA73017-1023:1:1101:4860:1270 1:N:0:8
TTGACTGGACTTCGTCGAGTACGCTCAAACTCTAAGATCGGAAGA
+
FFFFFFFFFFFFFFFFFFFFFFFFFFFFFFFFFFFFFFFFFFFFF
@FS10000125:26:BPA73017-1023:1:1101:4990:1270 1:N:0:8
TGGCAAACTTCGTCGAGTACGCTCAAAGTATCAGATCGGAAGAGC
+
,FFFFFFFFFFFFFFFFFFFFFFFFFFFFFFFFFFFFFFFFFFFF
@FS10000125:26:BPA73017-1023:1:1101:5340:1270 1:N:0:8
TTGTGAACTTCGTCGAGTACGCTCAAAGATTTAGATCGGAAGAGC
+
FFFFFFFFFFFFFFFFFFFFFFFFFFFFFFFFFFFFFFFFFFFFF
@FS10000125:26:BPA73017-1023:1:1101:5540:1270 1:N:0:8
TTGGAAACTTCGTCGAGTACGCTCAAGGTAAAAGATCGGAAGAGC
+
FFFFFFFFFFFFFFFFFFFFFFFFFFFFFFFFFFFFFFFFFFFFF
@FS10000125:26:BPA73017-1023:1:1101:5800:1270 1:N:0:8
TTGCTGAACTTCGTCGAGTACGCTCAATAGTGCAGATCGGAAGAG
+
FFFFFFFFFFFFFFFFFFFFFFFFFFFFFFFFFFFFFFFFFFFFF
@FS10000125:26:BPA73017-1023:1:1101:5930:1270 1:N:0:8
ACGTAACTTCGTCGAGTACGCTCAACTTTTAAGATCGGAAGAGCA
+
FFFFFFFFFFFFFFFFFFFFFFFFFFFFFFFFFFFFFFFFFFFFF
@FS10000125:26:BPA73017-1023:1:1101:6160:1270 1:N:0:8
TAGGCAACTCCGTCGAGTACGCTCAAGTTTGGAGATCGGAAGAGC
+
FFFFFFFFFFFFFFFFFFFFFFFFFFFFFFFFFFFFFFFFFFFFF
@FS10000125:26:BPA73017-1023:1:1101:6340:1270 1:N:0:8
CAGACAACTTCGTCGAGTACGCTCAATAATAGAGATCGGAAGAGC
+
FFFFFFFFFFFFFFFFFFFFFFFFFFFFFFFFFFFFFFFFFFFFF
@FS10000125:26:BPA73017-1023:1:1101:6710:1270 1:N:0:8
GAGGCAACTTCGTCGAGTACGCTCAATACACAAGATCGGAAGAGC
+
FFFFFFFFFFFFFFFFFFFFFFFFFFFFFFFFFFFFFFFFFFFFF
@FS10000125:26:BPA73017-1023:1:1101:7080:1270 1:N:0:8
TCGAGCAACTTCGTCGAGTACGCTCAATCGCTGAGATCGGAAGAG
+
FFFFFFFFFFFFFFFFFFFFFFFFFFFFFFFFFFFFFFFFFFFFF
@FS10000125:26:BPA73017-1023:1:1101:7200:1270 1:N:0:8
GAGGGAACTTCGTCGAGTACGCTCAATACCGCAGATCGGAAGAGC
+
FFFFFFFFFFFFFFFFFFFFFFFFFFFFFFFFFFFFFFFFFFFFF
@FS10000125:26:BPA73017-1023:1:1101:8290:1270 1:N:0:8
TCGCGAACTTCGTCGAGTACGCTCAATACAGAAGATCGGAAGAGC
+
FFFFFFFFFFFFFFFFFFFFFFFFFFFFFFFFFFFFFFFFFFFFF
@FS10000125:26:BPA73017-1023:1:1101:9000:1270 1:N:0:8
AACTTCGTCGAGTACGCTCAATTGAGTAGATCGGAAGAGCACACG
+
FFFFFFFFFFFFFFFFFFFFFFFFFFFFFFFFFFFFFFFFFFFFF
@FS10000125:26:BPA73017-1023:1:1101:9020:1270 1:N:0:8
TTGACTGGACTTCGTCGAGTACGCTCAACCTCCAAGATCGGAAGA
+
FFFFFFFFFFFFFFFFFFFFFFFFFFFFFFFFFFFFFFFFFFFFF
@FS10000125:26:BPA73017-1023:1:1101:9220:1270 1:N:0:8
GCTCTAACTTCGTCGAGTACGCTCAACCACTGAGATCGGAAGAGC
+
FFFFFFFFFFFFFFFFFFFFFFFFFFFFFFFFFFFFFFFFFFFFF
@FS10000125:26:BPA73017-1023:1:1101:9790:1270 1:N:0:8
TCGATAACTTCGTCGAGTACGCTCAATTAGGCAGATCGGAAGGCA
+
FF:FFFFFFFFFFFFFFFFFFFFFFFFFFFFFFFFFFFFFFFFFF
@FS10000125:26:BPA73017-1023:1:1101:10110:1270 1:N:0:8
TCGCAGTAACTTCGTCGAGTACGCTCAAAACCAGAGATCGGAAGA
+
FFFFFFFFFFFFFFFFFFFFFFFFFFFFFFFFFFFFFFFFFFFFF
@FS10000125:26:BPA73017-1023:1:1101:10180:1270 1:N:0:8
GCGCATCTTCGTCGAGTACGCTCAAGGAAAAAGATCGGAAGAGCA
+
FFFFFFFFFFFFFFFFFFFFFFFFFFFFFFFFFFFFFFFFFFFFF
@FS10000125:26:BPA73017-1023:1:1101:11580:1270 1:N:0:8
TCGTCAACTTCGTCGAGTACGCTCAACCTAAGAGATCGGAAGAGC
+
FFFFFFFFFFFFFFFFFFFFFFFFFFFFFFFFFFFFFFFFFFFFF
@FS10000125:26:BPA73017-1023:1:1101:12030:1270 1:N:0:8
TTTGCAACTTCGTCGAGTACGCTCAATGATAAAGATCGGAAGAGC
+
FFFFFFFFFFFFFFFFFFFFFFFFFFFFFFFFFFFFFFFFFFFFF
@FS10000125:26:BPA73017-1023:1:1101:12380:1270 1:N:0:8
TTGATTAACTTCGTCGAGTACGCTCAAGAGAAGAGATCGGAAGAG
+
F:,FFF:FFFFFFFFFF:FFFFFFFFF:,FFFFF:FFFFFFF:FF
@FS10000125:26:BPA73017-1023:1:1101:12460:1270 1:N:0:8
TTGGTAACTTCGTCGAGTACGCTCAAGAGCCGAGATCGGAAGAGC
+
FFFFFFFFFFFFFFFFFFFFFFFFFFFFFFFFFFFFFFFFFFFFF
@FS10000125:26:BPA73017-1023:1:1101:14350:1270 1:N:0:8
TCGGCGGCCTTCGTCGAGTACGCTCAAAAATCGAGATCGGAAGAG
+
FFFFFFFFFFFFFFFFFFFFFFFFFFFFFFFFFFFFFFFFFFFFF
@FS10000125:26:BPA73017-1023:1:1101:14460:1270 1:N:0:8
TTTGAAACTTCGTCGAGTACGCTCAATTTCAGAGATCGGAAGAGC
+
FFFFFFFFFFFFFFFFFFFFFFFFFFFFFFFFFFFFFFFFFFFFF
@FS10000125:26:BPA73017-1023:1:1101:14530:1270 1:N:0:8
TTGACTGGACTTCGTCGAGTACGCTCAACCTAGCAGATCGGAAGA
+
FFFFFFFFFFFFFFFFFFFFFFFFFFFFFFFFFFFFFFFFFFFFF
@FS10000125:26:BPA73017-1023:1:1101:14580:1270 1:N:0:8
TTGGACAACTTCGTCGAGTACGCTCAATACTGGAGATCGGAAGAG
+
FFFFFFFFFFFFFFFFFFFFFFFFFFFFFFFFFFFFFFFFFFFFF
@FS10000125:26:BPA73017-1023:1:1101:14730:1270 1:N:0:8
TCGAATACGCTCGTAACTTCGTCGAGTACGCTCAACATAACAGAT
+
FFFFFFFFFFFFFFFFFFFFFFFFFFFFFFFFFFFFFFFFFFFFF
@FS10000125:26:BPA73017-1023:1:1101:14960:1270 1:N:0:8
GCGGTAACTTCGTCGAGTACGCTCAAATACGGAGATCGGAAGAGC
+
FFFFFFFFFFFFFFFFFFFFFFFFFFFFFFFFFFFFFFFFFFFFF
@FS10000125:26:BPA73017-1023:1:1101:16470:1270 1:N:0:8
TTTTAACTTCGTCGAGTACGCTCAATCGTTAAGATCGGAAGAGCA
+
FFFFFFFFFFFFFFFFFFFFFFFFFFFFFFFFFFFFFFFFFFFFF
@FS10000125:26:BPA73017-1023:1:1101:1120:1280 1:N:0:8
TTGGGGAACTTCGTCGAGTACGCTCAAGTATTAAGATCGGAAGAG
+
FFFFFFFFFFFFFFFFFFFFFFFFFFFFFFFFFFFFFFFFFFFFF
@FS10000125:26:BPA73017-1023:1:1101:1490:1280 1:N:0:8
TTGCCCAACTTCGTCGAGTACGCTCAAGAGTCTAGATCGGAAGAG
+
FFFFFFFFFFFFFFFFFFFFFFFFFFFFFFFFFFFFFFFFFFFFF
@FS10000125:26:BPA73017-1023:1:1101:1660:1280 1:N:0:8
TCGGTCAACTTCGTCGAGTAGCTCAAATGTAGAGATCGGAAGAGC
+
FFFFFFFFFFFFFFFFFFFFFFFFFFFFFFFFFFFFFFFFFFFFF
@FS10000125:26:BPA73017-1023:1:1101:1690:1280 1:N:0:8
GCGAACTTCGTCGAGTACGCTCAATGAAAAAGATCGGAAGAGCAC
+
:FFFFFFFFFFFFFFFFFFFFFF:FFFFFFFFFFFFFFFFFFFFF
@FS10000125:26:BPA73017-1023:1:1101:2170:1280 1:N:0:8
TTGCAGAACTTTCGTCGAGTACGCTCAACTTATTAGATCGGAAGA
+
FFFFFFFFFFFFFFFFFFFFFFFFFFFFFFFFFFFFFFFFFFFFF
@FS10000125:26:BPA73017-1023:1:1101:2710:1280 1:N:0:8
TCGGAGAACTTCGTCGAGTACGCTCAAACCAGCAGATCGGAAGAG
+
FFFFFFFFFFFFFFFFFFFFFFFFFFFFFFFFFFFFFFFFFFFFF
@FS10000125:26:BPA73017-1023:1:1101:2850:1280 1:N:0:8
TCGTAATAACTTCGTCGAGTACGCTCAACTGTTAAGATCGGAAGA
+
FF,:FFFFFFFFFFFF,F,FF:::F:FF,,,F,F,:FFF,FFF,F
@FS10000125:26:BPA73017-1023:1:1101:3050:1280 1:N:0:8
GGTGTAACTTCGTCGAGTACGCTCAATTTGGAAGATCGGAAGAGC
+
FFFFFFFFFFFFFFFFFFFFFFFFFFFFFFFFFFFFFFFFFFFFF
@FS10000125:26:BPA73017-1023:1:1101:3150:1280 1:N:0:8
GCGAAAACTTCGTCGAGTACGCTCAATTAACGAGATCGGAAGAGC
+
FFFFFFFFFFFFFFFFFFFFFFFFFFFFFFFFFFFFFFFFFFFFF
@FS10000125:26:BPA73017-1023:1:1101:3260:1280 1:N:0:8
TTGCTAACTTCGTCGAGTACGCTCAAGAATTAAGATCGGAAGAGC
+
:FFFFFFFFFF:FFFFFFFFFFFF:FFFFFFFFFFFFFFFFFFFF
@FS10000125:26:BPA73017-1023:1:1101:3360:1280 1:N:0:8
GCGCCAACTTCGTCGAGTACGCTCAAAAGTTTAGATCGGAAGAGC
+
FFFFFFFFFFFFFFFFFFFFFFFFFFFFFFFFFFFFFFFFFFFFF
@FS10000125:26:BPA73017-1023:1:1101:3950:1280 1:N:0:8
TCGCCAAACTTCGTCGAGTACGCTCAAGTTCTAAGATCGGAAGAG
+
FFFFFFFFFFFFFFFFFFFFFFFFFFFFFFFFFFFFFFFFFFFFF
@FS10000125:26:BPA73017-1023:1:1101:4130:1280 1:N:0:8
TTGCTCAACTTCGTCGAGTACGCTCAATATACTAGATCGGAAGAG
+
FFFFFFFFFFFFFFFFFFFFFFFFFFFFFFFFFFFFFFFFFFFFF
@FS10000125:26:BPA73017-1023:1:1101:4650:1280 1:N:0:8
TTGGCAACTTCGTCGAGTACGCTCAAAAAACAAGATCGGAAGAGC
+
FFFFFFFFFFFFFFFFFFFFFFFFFFFFFFFFFFFFFFFFFFFFF
@FS10000125:26:BPA73017-1023:1:1101:4980:1280 1:N:0:8
GGGTCAACTTCGTCGAGTACGCTCAATTTAGGAGATCGGAAGAGC
+
FFFFFFFFFFFFFFFFFFFFFFFFFFFFFFFFFFFFFFFFFFFFF
@FS10000125:26:BPA73017-1023:1:1101:5120:1280 1:N:0:8
TCGGGATCTTCGTCGAGTACGCTCAAACTCAGAGATCGGAAGAGC
+
FFFFFFFFFFFFFFFFFFFFFFFFFFFFFFFFFFFFFFFFFFFFF
@FS10000125:26:BPA73017-1023:1:1101:5520:1280 1:N:0:8
TCGGGATCTTCGTCGAGTACGCTCAAACTCAGAGATCGGAAGAGC
+
FFFFFFFFFFFFFFFFFFFFFFFFFFFFFFFFFFFFFFFFFFFFF
@FS10000125:26:BPA73017-1023:1:1101:5560:1280 1:N:0:8
CTGCAACTTCGTCGAGTACGCTCAAATGCCGAGATCGGAAGAGCA
+
,FFFFFFF,FFFFF,FFF::FFFF,FF,FFFFFF:FF:FF:FFF,
@FS10000125:26:BPA73017-1023:1:1101:5630:1280 1:N:0:8
TCGTGACTGGAGTTCATAACTTCGTCGAGTACGCTCAACACGATA
+
FFFFFFFFFFFFFFFFFFFFFFFFFFFFFFFFFFFF:FFFFFFF:
@FS10000125:26:BPA73017-1023:1:1101:5960:1280 1:N:0:8
TCGTTAGCTTCGTCGAGTACGCTCAAGTAGAAAGATCGGAAGAGC
+
:FFFFF:FFFFFFFFFFFFFFFFFFFFFFFFFFFFFFFFFFFFFF
@FS10000125:26:BPA73017-1023:1:1101:6210:1280 1:N:0:8
ACGTTAACTTCGTCGAGTACGCTCAAAGTAAAAGATCGGAAGAGC
+
,:,FFF:FFFFFFF:FFFFFFFFFFFFFFFFFF:,F:F:FFF::F
@FS10000125:26:BPA73017-1023:1:1101:6270:1280 1:N:0:8
GCGGAAACTTCGTCGAGTACGCTCAACGTTAAAGATCGGAAGAGC
+
FFFFFFFFFFFFFFFFFFFFFFFFFFFFFFFFFFFFFFFFFFFFF
@FS10000125:26:BPA73017-1023:1:1101:6470:1280 1:N:0:8
TTGTACAACTTCGTCGAGTACGCTCAAACCTTTAGATCGGAAGAG
+
FFFFFFFFFFFFFFFFFFFFFFFFFFFFFFFFFFFFFFFFFFFFF
@FS10000125:26:BPA73017-1023:1:1101:6570:1280 1:N:0:8
TCTACAACCTCGTCGAGTACGCTCAACTTTATAGATCGGAAGAGC
+
FFFFFFFFFFFFFFFFFFFFFFFFFFFFFFFFFFFFFFFFFFFFF
@FS10000125:26:BPA73017-1023:1:1101:6660:1280 1:N:0:8
GCGACACAAACTTCGTCGAGTACGCTCAAATAATCAGATCGGAAG
+
FFFFFFFFFFFFFFFFFFFFFFFFFFFFFFFFFFFFFFFFFFFFF
@FS10000125:26:BPA73017-1023:1:1101:6720:1280 1:N:0:8
CGGTTGGAACTTCGTCGAGTACGCTCAATGTAAGAGATCGGAAGA
+
FFFFFFFFFFFFFFFFFFFFFFFFFFFFFFFFFFFFFFFFFFFFF
@FS10000125:26:BPA73017-1023:1:1101:7030:1280 1:N:0:8
TTGTAACTTCGTCGAGTACGCTCAATGGACTAGATCGGAAGAGCA
+
FFFFFFFFFFFFFFFFFFFFFFFFFFFFFFFFFFFFFFFFFFFFF
@FS10000125:26:BPA73017-1023:1:1101:7080:1280 1:N:0:8
TTGTAGAACTTCGTCGAGTACGCTCAAGCAACAAGATCGGAAGAG
+
F:FFF:FFFFFFFFFFFFFFF:FFF:FFFFFF,F:FFF:FFFFFF
@FS10000125:26:BPA73017-1023:1:1101:7640:1280 1:N:0:8
CAGTAAACTTCGTCGGTACGCTCAAACTGCAAGATCGGAAGAGCA
+
FFFFFFFFFFFFFFFFFFFFFFFFFFFFFFFFFFFFFFFFFFFFF
@FS10000125:26:BPA73017-1023:1:1101:7930:1280 1:N:0:8
GCCGCATAACTTCGTCGAGTACGCTCAATTCGTAAGATCGGAAGA
+
FFFFFFFFFFFFFFFFFFFFFFFFFFFFFFFFFFFFFFFFFFFFF
@FS10000125:26:BPA73017-1023:1:1101:8070:1280 1:N:0:8
TGGGTAACTTCGTCGAGTACGCTCAACACAGTAGATCGGAAGAGC
+
FFFFFFFFFFFFFFFFFFFFFFFFFFFFFFFFFFFFFFFFFFFFF
@FS10000125:26:BPA73017-1023:1:1101:8270:1280 1:N:0:8
TCTTCGTCGAGTACGCTCAATAACAAAGATCGGAAGAGCACACGT
+
FFFFFFFFFFFFFFFFFFFFFFFFFFFFFFFFFFFFFFFFFFFFF
@FS10000125:26:BPA73017-1023:1:1101:8620:1280 1:N:0:8
CCGGGGAAACTTCGTCGAGTACGCTCAAATTATTAGATCGGAAGA
+
FFFFFFFFFFFFFFFFFFFFFFFFFFFFFFFFFFFFFFFFFFFFF
@FS10000125:26:BPA73017-1023:1:1101:8930:1280 1:N:0:8
TGGCTAAACTTCGTCGAGTACGCTCAAGATGTCAGATCGGAAGAG
+
FFFFFFFFFFFFFFFFFFFFFFFFFFFFFFFFFFFFFFFFFFFFF
@FS10000125:26:BPA73017-1023:1:1101:8980:1280 1:N:0:8
GCGGAAACTTCGTCGAGTACGCTCAAAGAATAAGATCGGAAGAGC
+
:F,FFFFFFFFFFFFFFFFFFFFFFFFFFFFFF:FFFFFFFFFFF
@FS10000125:26:BPA73017-1023:1:1101:9100:1280 1:N:0:8
TTGTTAACTTCGTCGAGTACGCTCAACTAACAAGATCGGAAGAGC
+
FFFFFFFFFFFFFFFFFFFFFFFFFFFFFFFFFFFFFFFFFFFFF
@FS10000125:26:BPA73017-1023:1:1101:9270:1280 1:N:0:8
GTGTTAACTTCGTCGAGTACGCTCAACAACAGAGATCGGAAGAGC
+
,FFFF:FFFFFFFFFFFFFFFFFFFFFFFFFFFFFFFFFFFFFFF
@FS10000125:26:BPA73017-1023:1:1101:10790:1280 1:N:0:8
TTGAAAACTTCGTCGAGTACGCTCAATACATCAGATCGGAAGAGC
+
,:FF:FFFFFF:FFF::FFF::FF,:FFFFF,F:FFF::,FFF:F
@FS10000125:26:BPA73017-1023:1:1101:12250:1280 1:N:0:8
TCGGGAACTTCGTCGAGTACGCTCAATATTAAAGATCGGAAGAGC
+
FFFFFFFFFFFFFFFFFFFFFFFFFFFFFFFFFFFFFFFFFFFFF
@FS10000125:26:BPA73017-1023:1:1101:12880:1280 1:N:0:8
TTGTAACTTCGTCGAGTACGCTCAATTCGGGAGATCGGAAGAGCA
+
FFFFFFFFFFFFFFFFFFFFFFFFFFFFFFFFFFFFFFFFFFFFF
@FS10000125:26:BPA73017-1023:1:1101:13110:1280 1:N:0:8
GCGTCAACTTCGTCGAGTACGCTCAATAAGAGAGATCGGAAGAGC
+
FFFFFFFFFFFFFFFFFFFFFFFFFFFFFFFFFFFFFFFFFFFFF
@FS10000125:26:BPA73017-1023:1:1101:13510:1280 1:N:0:8
TCTCCAACTTCGTCGAGTACGCTCATATTCTAAGATCGGAAGAGC
+
FFF,:FF::::::F,,FFF:,FFF,,FF,F:F,,FF,,,F::FF,
@FS10000125:26:BPA73017-1023:1:1101:14070:1280 1:N:0:8
TTGCATAACTTCGTCGAGTACGCTCAATAAGCCAGATCGGAAGAG
+
FFFFFFFFFFFFFFFFFFFFFFFFFFFFFFFFFFFFFFFFFFFFF
@FS10000125:26:BPA73017-1023:1:1101:14120:1280 1:N:0:8
TTGTCAACTTCGTCGAGTACGCTCATAAGAACAGATCGGAAGAGC
+
FFF:::::::F:FF:,FFF::F:F:,FFFF::F,FF::,FF:FF,
@FS10000125:26:BPA73017-1023:1:1101:14540:1280 1:N:0:8
TTGGGAACTTCGTCGAGTACGCTCAAAGATTTAGATCGGAAGAGC
+
FFFFFFFFFFFFFFFFFFFFFFFFFFFFFFFFFFFFFFFFFFFFF
@FS10000125:26:BPA73017-1023:1:1101:14950:1280 1:N:0:8
CTGTGAACTTCGTCGAGTACGCTCAAGTATAGAGATCGGAAGAGC
+
FFFFF::FFFFFFFFFFFFFFFFFF,FFFF:FFF:FFFF::FFFF
@FS10000125:26:BPA73017-1023:1:1101:15210:1280 1:N:0:8
GCGTCAACTTCGTCGAGTACGCTCAATATTGAAGATCGGAAGAGC
+
FFFFFFFFFFFFFFFFFFFFFFFFFFFFFFFFFFFFFFFFFFFFF
@FS10000125:26:BPA73017-1023:1:1101:15270:1280 1:N:0:8
GTGAATAACTTCGTCGAGTACGCTCAATATATAAGATCGGAAGAG
+
:FFFFFFFFFFFFFFFFFFFFFFFFFFFFFFFFFFFFFFFFFFFF
@FS10000125:26:BPA73017-1023:1:1101:15280:1280 1:N:0:8
TTGACTGGACTTCGTCGAGTACGCTCAACATCAAAGATCGGAAGA
+
FFFFFFFFFFFFFFFFFFFFFFFFFFFFFFFFFFFFFFFFFFFFF
@FS10000125:26:BPA73017-1023:1:1101:15480:1280 1:N:0:8
CTGCCAACTTTGTCGAGTACGCTCAAACTATCAGATCGGAAGAGC
+
:FF,FF:F,FF,FF,FFFFFFF,FF,,,,FF,,,F,F,,F,:F:F
@FS10000125:26:BPA73017-1023:1:1101:15630:1280 1:N:0:8
TTGACTGGACTTCGTCGAGTACGCTCAATCCTAAAGATCGGAAGA
+
FFFFFFFFFFFFFFFFFFFFFFFFFFFFFFFFFFFFFFFFFFFFF
@FS10000125:26:BPA73017-1023:1:1101:1130:1290 1:N:0:8
TTGTTTAACTTCGTCGAGTACGCTCAAGCCCGGAGATCGGAAGAG
+
FFF:FFFFFFFFFFFFFFFFFFFFF:FFFFFFFFFFFFFFFFFFF
@FS10000125:26:BPA73017-1023:1:1101:1240:1290 1:N:0:8
TCTGACAACTTCGTCGAGTACGCTCAAGGAGTAAGATCGGAAGAG
+
FFFFFFFFFFFFFFFFFFFFFFFFFFFFFFFFFFFFFFFFFFFFF
@FS10000125:26:BPA73017-1023:1:1101:1510:1290 1:N:0:8
TGGCAGAACTTCGTCGAGTACGCTCAAATAAATAGATCGGAAGAG
+
FFFFFFFFFFFFFFFFFFFFFFFFFFFFFFFFFFFFFFFFFFFFF
@FS10000125:26:BPA73017-1023:1:1101:1680:1290 1:N:0:8
TAGGGGGGGCACTTCGTCGAGTACGCTCAAGGATTGAGATCGGAA
+
FFFF:FFFFFFFFFFFFFFFFFFFFFFFFFFFFFFFFFFFFFFFF
@FS10000125:26:BPA73017-1023:1:1101:1980:1290 1:N:0:8
CCGGGAACTTCGTCGAGTACGCTCAACTCAAAAGATCGGAAGAGC
+
FFFFFFFFFFFFFFFFFFFFFFFFFFFFFFFFFFFFFFFFFFFFF
@FS10000125:26:BPA73017-1023:1:1101:2180:1290 1:N:0:8
TCACCCCTTAACTTCGTCGAGTACGCTCAAGGTTAAAGATCGGAA
+
FFFFFFFFFFFFFFFFFFFFFFFFFFFFFFFFFFFFFFFFFFFFF
@FS10000125:26:BPA73017-1023:1:1101:2190:1290 1:N:0:8
TTGACTGGACTTCGTCGAGTACGCTCAAATCCACAGATCGGAAGA
+
FFFFFFFFFFFFFFFFFFFFFFFFFFFFFFFFFFFFFFFFFFFFF
@FS10000125:26:BPA73017-1023:1:1101:2390:1290 1:N:0:8
TCGTAACCTCGTCGAGTACGCTCAAACGAGTAGATCGGAAGAGCA
+
FFFFFFF:FFFFFFFFFFFFFFFFFFFFFFFFFFFFFFFFFFFFF
@FS10000125:26:BPA73017-1023:1:1101:2420:1290 1:N:0:8
GAGGAAACTTCGTCGAGTACGCTCAAATCCGTAGATCGGAAGAGC
+
FFFFFFFFFFFFFFFFFFFFFFFFFFFFFFFFFFFFFFFFFFFFF
@FS10000125:26:BPA73017-1023:1:1101:2640:1290 1:N:0:8
GCGTTAACTTCGTCGAGTACGCTCAAGTCAATAGATCGGAAGAGC
+
FFFFFFFFFFFFFFFFFFFFFFFFFFFFFFFFFFFFFFFFFFFFF
@FS10000125:26:BPA73017-1023:1:1101:2970:1290 1:N:0:8
TTGTATAACTTCGTCGAGTACGCTCAAGAATAAAGATCGGAAGAG
+
FFFFFFFFFFFFFFFFFFFFFFFFFFFFFFFFFFFFFFFFFFFFF
@FS10000125:26:BPA73017-1023:1:1101:2980:1290 1:N:0:8
TTGGTAACTTCGTCGAGTACGCTCAAGGGATGAGATCGGAAGAGC
+
FFFFFFFFFFFFFFFFFFFFFFFFFFFFFFFFFFFFFFFFFFFFF
@FS10000125:26:BPA73017-1023:1:1101:3000:1290 1:N:0:8
GGGCCAACTTCGTCGAGTACGCTCAAAAGAAAAGATCGGAAGAGC
+
FFFFFFFFFFFFFFFFFFFFFFFFFFFFFFFFFFFFFFFFFFFFF
@FS10000125:26:BPA73017-1023:1:1101:3540:1290 1:N:0:8
GTGCAAACTTCGTCGAGTACGCTCTAAATCCTAGATCGGAAGAGC
+
F,,FFFFFFFF:FFFFF:FFFF,F,FF,:FFFF::,F:FFFFF,F
@FS10000125:26:BPA73017-1023:1:1101:3720:1290 1:N:0:8
GCGGCAACTTCGTCGAGTACGCTCAAGGGTGTAGATCGGAAGAGC
+
FFFFFFFFFFFFFFFFFFFFFFFFFFFFFFFFFFFFFFFFFFFFF
@FS10000125:26:BPA73017-1023:1:1101:4780:1290 1:N:0:8
TTGACTGGACTTCGTCGAGTACGCTCAATCCGGAAGATCGGAAGA
+
FFFFFFFFFFFFFFFFFFFFFFFFFFFF,FFFF:FFFFFFFFFFF
@FS10000125:26:BPA73017-1023:1:1101:5490:1290 1:N:0:8
GCGGCAACTTCGTCGAGTACGCTCAAGGCAAAAGATCGGAAGAGC
+
FFFFFFFFFFFFFFFFFFFFFFFFFFFFFFFFFFFFFFFFFFFFF
@FS10000125:26:BPA73017-1023:1:1101:6000:1290 1:N:0:8
GCGAAACTTCGTCGAGTACGCTCAACGGTGTAGATCGGAAGAGCA
+
,,FF:FF:,:F,:F:FFFFF:,,F,FFF,F,FF:,FFFF,FFFF,
@FS10000125:26:BPA73017-1023:1:1101:6610:1290 1:N:0:8
TTGAACTTCGTCGAGTACGCTCAAATATCCAGATCGGAAGAGCAC
+
FFFFFFFFFFFFFFFFFFFFFFFFFFFFFFFFFFFFFFFFFFFFF
@FS10000125:26:BPA73017-1023:1:1101:6700:1290 1:N:0:8
CCGTAAACTTCGTCGAGTACGCTCAAAAATTTAGATCGGAAGAGC
+
FFFFFFFFFFFFFFFFFFFFFFFFFFFFFFFFFFFFFFFFFFFFF
@FS10000125:26:BPA73017-1023:1:1101:7900:1290 1:N:0:8
CCGCAAACTTCGTCGAGTACGCTCAATAGAATAGATCGGAAGAGC
+
:FF,,FF:,,FF,::,F,FF,F:F:,FFF:,FF:F:,F,FF:FF,
@FS10000125:26:BPA73017-1023:1:1101:8980:1290 1:N:0:8
GCGACAACTTCGTCGAGTACGCTCAACTTAGTAGATCGGAAGAGC
+
FFFFFFFFFFFFFFFFFFFFFFFFFFFFFFFFFFFFFFFFFFFFF
@FS10000125:26:BPA73017-1023:1:1101:9820:1290 1:N:0:8
GGGTAAACTTCGTCGAGTACGCTCAACCCTCGAGATCGGAAGAGC
+
FFFFFFFFFFFFFFFFFFFFFFFFFFFFFFFFFFFFFFFFFFFFF
@FS10000125:26:BPA73017-1023:1:1101:10140:1290 1:N:0:8
TCTTCGTCGAGTACGCTCAACTGAATAGATCGGAAGAGCACACGT
+
FFFFFFFFFFFFFFFFFFFFFFFFFFFFFFFFFFFFFFFFFFFFF
@FS10000125:26:BPA73017-1023:1:1101:11430:1290 1:N:0:8
ACGGAAACTTTCGTCGAGTACGCTCAAACATATAGATCGGAAGAG
+
F:,FFF:FFFFFFFFFFFFFFFFFFF,FFF,FFFFFFFF:,FFFF
@FS10000125:26:BPA73017-1023:1:1101:11780:1290 1:N:0:8
CCGCAAACTTCGTCGAGTACGCTCAACCTGAAAGATCGGAAGAGC
+
FFFFFFFFFFFFFFFFFFFFFFFFFFFFFFFFFFFFFFFFFFFFF
@FS10000125:26:BPA73017-1023:1:1101:11910:1290 1:N:0:8
TCGCTAACTTCGTCGAGTACGCTCAATCACACAGATCGGAAGAGC
+
FFFFFFFFFFFFFFFFFFFFFFFFFFFFFFFFFFFFFFFFFFFFF
@FS10000125:26:BPA73017-1023:1:1101:12240:1290 1:N:0:8
CCGGAAACTTCGTCGAGTACGCTCAAGACAGTAGATCGGAAGAGC
+
FFFFFFFFFFFFFFFFFFFFFFFFFFFFFFFFFFFFFFFFFFFFF
@FS10000125:26:BPA73017-1023:1:1101:13400:1290 1:N:0:8
CCGGCAACTTCGTCGAGTACGCTCAATCCCATAGATCGGAAGAGC
+
FFFFFFFFFFFFFFFFFFFFFFFFFFFFFFFFFFFFFFFFFFFFF
@FS10000125:26:BPA73017-1023:1:1101:14470:1290 1:N:0:8
TTGACTGGACTTCGTCGAGTACGCTCAAACAGAGAGATCGGAAGA
+
FFFFFFFFFFFFFFFFFFFFFFFFFFFFFFFFFFFFFFFFFFFFF
@FS10000125:26:BPA73017-1023:1:1101:14920:1290 1:N:0:8
GCGAAACTTCGTCGAGTACGCTCAAGTGTCCAGATCGGAAGAGCA
+
FFFFFFFFFFFFFFFFFFFFFFFFFFFFFFFFFFFFFFFFFFFFF
@FS10000125:26:BPA73017-1023:1:1101:15340:1290 1:N:0:8
TTTACTGAACTTCGTCGAGTACGCTCAAATTTTAAGATCGGAAGA
+
,:FFFFFFFFFFFFFFFFFFFFFFFFFFFFFFFFFFFFFFFFFFF
@FS10000125:26:BPA73017-1023:1:1101:15800:1290 1:N:0:8
CCGGGAACTTCGTCGAGTACGCTCAACCCTGCAGATCGGAAGAGC
+
FFFF:FFFFFFFFFFFFFFFFFFFFF:,FF,FFFFFFFFFFFFFF
@FS10000125:26:BPA73017-1023:1:1101:1590:1300 1:N:0:8
TGGCAAACTTCGTCGAGTACGCTCAACCCATGAGATCGGAAGAGC
+
FFFFFFFFFFFFFFFFFFFFFFFFFFFFFFFFFFFFFFFFFFFFF
@FS10000125:26:BPA73017-1023:1:1101:1960:1300 1:N:0:8
TCTGCAACTTCGTCGAGTACGCTCAAAACGGGAGATCGGAAGAGC
+
FFFFFFFFFFFFFFFFFFFFFFFFFFFFFFFFFFFFFFFFFFFFF
@FS10000125:26:BPA73017-1023:1:1101:2500:1300 1:N:0:8
TTGGGGTAACTTCGTCGAGTACGCTCAAACATTAAGATCGGAAGA
+
FFFFFFFFFFFFFFFFFFFFFFFFFFFFFFFFFFFFFFFFFFFFF
@FS10000125:26:BPA73017-1023:1:1101:2680:1300 1:N:0:8
TCGATAACTTCGTCGAGTACGCTCAAATAGCCAGATCGGAAGAGC
+
FFFFFFFFFFFFFFFFFFFFFFFFFFFFFFFFFFFFFFFFFFFFF
@FS10000125:26:BPA73017-1023:1:1101:3270:1300 1:N:0:8
GCGCTAACTTCGTCGAGTACGCTCAAGCCGATAGATCGGAAGAGC
+
FFFFFFFFFFFFFFFFFFFFFFFFFFFFFFFFFFFFFFFFFFFFF
@FS10000125:26:BPA73017-1023:1:1101:4500:1300 1:N:0:8
GCCACAACCTCGTCGAGTACGCTCAATTCTCAAGATCGGAAGAGC
+
FFFFFFFFFFFFFFFFFFFFFFFFFFFFFFFFFFFFFFFFFFFFF
@FS10000125:26:BPA73017-1023:1:1101:4580:1300 1:N:0:8
TCGTAAACTTCGTCGAGTACGCTCAACATTAAAGATCGGAAGAGC
+
FFFFFFFFFFFFFFFFFFFFFFFFFFFFFFFFFFFFFFFFFFFFF
@FS10000125:26:BPA73017-1023:1:1101:4790:1300 1:N:0:8
CCGCAACTTCGTCGAGTACGCTCAAACCGCTAGATCGGAAGAGCA
+
FFFFFFFFFFFFFFFFFFFFFFF:F:FF:FFF:FFFFF:FFFFFF
@FS10000125:26:BPA73017-1023:1:1101:5260:1300 1:N:0:8
TCGCTAACTTCGTCGAGTACGCTCAAATTCCTAGATCGGAAGAGC
+
FFFFFFFFFFFFFFFFFFFFFFFFFFFFFFFFFFFFFFFFFFFFF
@FS10000125:26:BPA73017-1023:1:1101:5610:1300 1:N:0:8
CCGTGAACTTCGTCGAGTACGCTCAAGATGTCAGATCGGAAGAGC
+
FFFFFFFFFFFFFFFFFFFFFFFFFFFFFFFFFFFFFFFFFFFFF
@FS10000125:26:BPA73017-1023:1:1101:5620:1300 1:N:0:8
GTGCAACTTCGTCGAGTACGCTCAATCTTAAAGATCGGAAGAGCA
+
FFFFFFFFFFFFFFFFFFFFFFFFFFFFFFFFFFFFFFFFFFFFF
@FS10000125:26:BPA73017-1023:1:1101:6140:1300 1:N:0:8
GCGCCAACTTCGTCGAGTACGCTCAAACAGTTAGATCGGAAGAGC
+
FFFFFFFFFFFFFFFFFFFFFFFFFFFFFFFFFFFFFFFFFFFFF
@FS10000125:26:BPA73017-1023:1:1101:6740:1300 1:N:0:8
GCGGCAACTTCGTCGAGTACGCTCAAATTGAAAGATCGGAAGAGC
+
FFFFFFFFFFFFFFFFFFFFFFFFFFFFFFFFFFFFFFFFFFFFF
@FS10000125:26:BPA73017-1023:1:1101:6860:1300 1:N:0:8
GCGATAACTTCGTCGAGTACGCCCAAATTACGAGATCGGAAGAGC
+
FFFFFFFFFFFFFFFFFFFFFF,FFFFFFFFFFFFFFFFFFFFFF
@FS10000125:26:BPA73017-1023:1:1101:7150:1300 1:N:0:8
TTGTAAACTTCGTCGAGTACGCTCAAGTTGTTAGATCGGAAGAGC
+
FFFFFFFFFFFFFFFFFFFFFFFFFFFFFFFFFFFFFFFFFFFFF
@FS10000125:26:BPA73017-1023:1:1101:7510:1300 1:N:0:8
GCGCAACTTCGTCGAGTACGCTCAATAATTCAGATCGGAAGAGCA
+
FFFFFFFFFFFFFFFFFFFFFFFFFFFFFFFFFFFFFFFFFFFFF
@FS10000125:26:BPA73017-1023:1:1101:8190:1300 1:N:0:8
TTGAGAACTTCGTCGAGTACGCTCAAACTTGCAGATCGGAAGAGC
+
FFFF:FFFFFFFFFFFFFFFFFFFF:FFFFFFF:FFFFFFFFFFF
@FS10000125:26:BPA73017-1023:1:1101:8760:1300 1:N:0:8
TCTTCGTCGAGTACGCTCAAAGTCCTAGATCGGAGCACACGTCTG
+
FFFFFFFFFFFFFFFFFFFFFFFFFFFFFFFFFFFFFFFFFFFFF
@FS10000125:26:BPA73017-1023:1:1101:9250:1300 1:N:0:8
TTGCTCAACTTCGTCGAGTACGCTCAACTCCGTAGATCGGAAGAG
+
FFFFFFFFFFFFFFFFFFFFFFFFFFFFFFFFFFFFFFFFFFFFF
@FS10000125:26:BPA73017-1023:1:1101:10000:1300 1:N:0:8
TTGCACAACTTCGTCGAGCACGCTCAAGGCTTAAGATCGGAAGAG
+
FFFFFFFFFFFFFFFFFFFFFFFFFFFFFFFFFFFFFFFFFFFFF
@FS10000125:26:BPA73017-1023:1:1101:10340:1300 1:N:0:8
TTTGTTGAACTTCGTCGAGTACGCTCAATCAGGTAGATCGGAAGA
+
FFFFFFFFFFFFFFFFFFFFFFFFFFFFFFFFFFFFFFFFFFFFF
@FS10000125:26:BPA73017-1023:1:1101:10950:1300 1:N:0:8
TTTAGTAACTTCGTCGAGTACGCTCAAACTGAGAGATCGGAAGAG
+
FFFFFFFFFFFFFFFFFFFFFFFFFFFFFFFFFFFFFFFFFFFFF
@FS10000125:26:BPA73017-1023:1:1101:11010:1300 1:N:0:8
TTGACTGGACTTCGTCGAGTACGCTCAAACCGAAAGATCGGAAGA
+
FFFFFFFFFFFFFFFFFFFFFFFFFFFFFFFFFFFFFFFFFFFFF
@FS10000125:26:BPA73017-1023:1:1101:11750:1300 1:N:0:8
TCGCAAACTTCGTCGAGTACGCTCAATGTAGCAGATCGGAAGAGC
+
FFFFFFFFFFFFFFFFFFFFFFFFFFFFFFFFFFFFFFFFFFFFF
@FS10000125:26:BPA73017-1023:1:1101:11860:1300 1:N:0:8
GCGTCAACTTCGTCGAGTACGCTCAACAACATAGATCGGAAGAGC
+
FFFFFFFFFFFFFFFFFFFFFFFFFFFFFFFFFFFFFFFFFFFFF
@FS10000125:26:BPA73017-1023:1:1101:12270:1300 1:N:0:8
TCGGCAACTTCGTCGAGTACGCTCAAGTCGCCAGATCGGAAGAGC
+
FFFFFFFFFFFFFFFFFFFFFFFFFFFFFFFFFFFFFFFFFFFFF
@FS10000125:26:BPA73017-1023:1:1101:13860:1300 1:N:0:8
GTGCTAACTTCGTCGAGTACGCTCAAACAAATAGATCGGAAGAGC
+
F:FFFFFFFFFFFFFFFFFFFFFFFFFFFFFFFFFFFFFFFFFFF
@FS10000125:26:BPA73017-1023:1:1101:13930:1300 1:N:0:8
TGGTTAACTTCGTCGAGTACGCTCAAAAACCCAGATCGGAAGAGC
+
FFFFFFFFFFFFFFFFFFFFFFFFFFFFFFFFFFFFFFFFFFFFF
@FS10000125:26:BPA73017-1023:1:1101:14650:1300 1:N:0:8
GGGAGAACTTCGTCGAGTACGCTCAAGGAGACAGATCGGAAGAGC
+
FFFFFFFFFFFFFFFFFFFFFFFFFFFFFFFFFFFFFFFFFFFFF
@FS10000125:26:BPA73017-1023:1:1101:14870:1300 1:N:0:8
TCTGAAACTTCGTCGAGTACGCTCAAATGCTTAGATCGGAAGAGC
+
FFFFFFFFFFFFFFFFFFFFFFFFFFFFFFFFFFFFFFFFFFFFF
@FS10000125:26:BPA73017-1023:1:1101:16090:1300 1:N:0:8
CCGCCAACTTCGTCGAGTACGCTCAAAATTCAAGATCGGAAGAGC
+
FFFFFFFFFFFFFFFFFFFFFFFFFFFFFFFFFFFFFFFFFFFFF
@FS10000125:26:BPA73017-1023:1:1101:16190:1300 1:N:0:8
TTGAACTTCGTCGAGTACGCTCAAAATTCCAGATCGGAAGAGCAC
+
FFFFFFFFFFFFFFFFFFFFFFFFFFFFFFFFFFFFFFFFFFFFF
@FS10000125:26:BPA73017-1023:1:1101:1590:1310 1:N:0:8
CCGGTAACTTCGTCGAGTACGCTCAAGAGGAAAGATCGGAAGAGC
+
FFF:FFFFFFFFFFFFFFFFF:FFFFF:FFFFFF:FFFFFF:FFF
@FS10000125:26:BPA73017-1023:1:1101:1820:1310 1:N:0:8
TCGAGAACTTCGTCGAGTACGCTCAAAAGTCAAGATCGGAAGAGC
+
,F:FFFFFFFFFFFFFFFFFFFFFFF:FFFFFFFFFFFFFFFFFF
@FS10000125:26:BPA73017-1023:1:1101:1950:1310 1:N:0:8
GGTGAAACTTCGTCGAGTACGCTCAATTAAAAAGATCGGAAGAGC
+
FFFFFFFFFFFFFFFFFFFFFFFFFFFFFFFFFFFFFFFFFFFFF
@FS10000125:26:BPA73017-1023:1:1101:3350:1310 1:N:0:8
CGGGAGAACTTCGTCGAGTACGCTCAAAGCTGGAGATCGGAAGAG
+
,,,,F:FFFFFFFFFFFFFFFFFFFFFFF::F:FFFFFFFFFFFF
@FS10000125:26:BPA73017-1023:1:1101:3470:1310 1:N:0:8
TAGCCAACTTCGTCGAGTACGCTCAAATCAGTAGATCGGAAGAGC
+
FFFFFFFFFFFFFFFFFFFFFFFFFFFFFFFFFFFFFFFFFFFFF
@FS10000125:26:BPA73017-1023:1:1101:3760:1310 1:N:0:8
TTGCTATCTTTGTCGAGTACGCTCAATTAGGTAGATCGGAAGAGC
+
FFFFFFFFFFFFFFFFFFFFFFFFFFFFFFFFFFFFFFFFFFFFF
@FS10000125:26:BPA73017-1023:1:1101:3930:1310 1:N:0:8
TCGCCAAACTTCGTCGAGTACGCTCAAGTTCTAAGATCGGAAGAG
+
FFFFFFFFFFFFFFFFFFFFFFFFFFFFFFFFFFFFFFFFFFFFF
@FS10000125:26:BPA73017-1023:1:1101:4290:1310 1:N:0:8
CCGAAAACTTCGTCGAGTACGCTCAATAGCAAAGATCGGAAGAGC
+
FFFFFFFFFFFFFFFFFFFFFFFFFFFFFFFFFFFFFFFFFFFFF
@FS10000125:26:BPA73017-1023:1:1101:4560:1310 1:N:0:8
TTGGAAACTTCGTCGAGTACGCTCAAGATCCGAGATCGGAAGAGC
+
FFFFFFFFFFFFFFFFFFFFFFFFFFFFFFFFFFFFFFFFFFFFF
@FS10000125:26:BPA73017-1023:1:1101:4830:1310 1:N:0:8
ACGGACAACTTCGTCGAGTACGCTCAACGGTGGAGATCGGAAGAG
+
FFFFFFFFFFFFFFFFFFFFFFFFFFFFFFFFFFFFFFFFFFFFF
@FS10000125:26:BPA73017-1023:1:1101:5160:1310 1:N:0:8
TTGCAAACTTCGTCGAGTACGCTCAATGAGATAGATCGGAAGAGC
+
FFFFFFFFFFFFFFFFFFFFFFFFFFFFFFFFFFFFFFFFFFFFF
@FS10000125:26:BPA73017-1023:1:1101:5730:1310 1:N:0:8
TCTCGAACTTCGTCGAGTACGCTCAAATTACGAGATCGGAAGAGC
+
FFFFFFFFFFFFFFFFFFFFFFFFFFFFFFFFFFFFFFFFFFFFF
@FS10000125:26:BPA73017-1023:1:1101:5780:1310 1:N:0:8
TTGCTGAAAACTTCGTCGAGTACGCTCAAGATAGTAGATCGGAAG
+
FFFFFFFFFFFFFFFFFFFFFFFFFFFFFFFFFFFFFFFFFFFFF
@FS10000125:26:BPA73017-1023:1:1101:6270:1310 1:N:0:8
GCGCTAACTTCGTCGAGTACGCTCAAAGTCAGAGATCGGAAGAGC
+
FFFFFFFFFFFFFFFFFFFFFFFFFFFFFFFFFFFFFFFFFFFFF
@FS10000125:26:BPA73017-1023:1:1101:6460:1310 1:N:0:8
TCGTCGAGTACGCTCAAGCTATAAGATCGGAAGAGCACACGTCTG
+
FFFFFFFFFFFFFFFFFFFFFFFFFFFFFFFFFFFFFFFFFFFFF
@FS10000125:26:BPA73017-1023:1:1101:7040:1310 1:N:0:8
TTTTTAACTTCGTCGAGTACGCTCAAATGATTAGATCGGAAGAGC
+
FFFFFFFFFFFFFFFFFFFFFFFFFFFFFFFFFFFFFFFFFFFFF
@FS10000125:26:BPA73017-1023:1:1101:7250:1310 1:N:0:8
TCGCAACTTCGTCGAGTACGCTCAAAAGAAAAGATCGGAAGAGCA
+
FFFFFFFFFFFFFFFFFFFFFFFFFFFFFFFFFFFFFFFFFFFFF
@FS10000125:26:BPA73017-1023:1:1101:7610:1310 1:N:0:8
TGTCTAACTTCGTCGAGTACGCTCAAAATGAAAGATCGGAAGAGC
+
FFFFFFFFFFFFFFFFFFFFFFFFFFFFFFFFFFFFFFFFFFFFF
@FS10000125:26:BPA73017-1023:1:1101:8270:1310 1:N:0:8
GGGAAAACTTCGTCGAGTACGCTCAAAGCTATAGATCGGAAGAGC
+
FFFFFFFFFFFFFFFFFFFFFFFFFFFFFFFFFFFFFFFFFFFFF
@FS10000125:26:BPA73017-1023:1:1101:8300:1310 1:N:0:8
TAGCTAACTTCGTCGAGTACGCTCAAATTCTCAGATCGGAAGAGC
+
FFFFFFFFFFFFFFFFFFFFFFFFFFFFFFFFFFFFFFFFFFFFF
@FS10000125:26:BPA73017-1023:1:1101:8970:1310 1:N:0:8
TCGGAAACTTCGTCGAGTACGCTCAAAATAGAAGATCGGAAGAGC
+
FFFFFFFFFFFFFFFFFFFFFFFFFFFFFFFFFFFFFFFFFFFFF
@FS10000125:26:BPA73017-1023:1:1101:9030:1310 1:N:0:8
TCGCAATCTTCGTCGAGTACGCTCAAATAACAAGATCGGAAGAGC
+
FFFFFFFFFFFFFFFFFFFFFFFFFFFFFFFFFFFFFFFFFFFFF
@FS10000125:26:BPA73017-1023:1:1101:9280:1310 1:N:0:8
GCGCAACTTCGTCGAGTACGCTCAATAGACTAGATCGGAAGAGCA
+
:FFFFFF:FFFFFFFFFFFFF:FF,FFFFF,FFF,,F:F:FFFFF
@FS10000125:26:BPA73017-1023:1:1101:9310:1310 1:N:0:8
GCGCAACTTCGTCGAGTACGCTCAATAGACTAGATCGGAAGAGCA
+
FFFFFFFFFFFFFFFFFFFFFFFFFFFFFFFFFFFFFFFFFFFFF
@FS10000125:26:BPA73017-1023:1:1101:9390:1310 1:N:0:8
TCGGAAACTTCGTCGAGTACGCTCAACCAAGTAGATCGGAAGAGC
+
,F:,,FFFFF::FF:FFFFF::F:FFF:FF,F,,FFFFF:FFF:F
@FS10000125:26:BPA73017-1023:1:1101:9590:1310 1:N:0:8
TTGGCAACTTCGTCGAGTACGCTCAATTCCTAAGATCGGAAGAGC
+
FFFFFFFFFFFFFFFFFFFFFFFFFFFFFFFFFFFFFFFFFFFFF
@FS10000125:26:BPA73017-1023:1:1101:12280:1310 1:N:0:8
TCGCTAACTTCGTCGAGTACGCTCAACTGGAAAGATCGGAAGAGC
+
FFFFFFFFFFFFFFFFFFFFFFFFFFFFFFFFFFFFFFFFFFFFF
@FS10000125:26:BPA73017-1023:1:1101:12680:1310 1:N:0:8
TCGGCAACTCCGTCGAGTACGCTCAAGTGGCAAGATCGGAAGAGC
+
FFFFFFFFFFFFFFFFFFFFFFFFFFFFFFFFFFFFFFFFFFFFF
@FS10000125:26:BPA73017-1023:1:1101:13100:1310 1:N:0:8
TAGTAAACTTCGTCGAGTACGCTCAAGTTAAGAGATCGGAAGAGC
+
FFFFFFFFFFFFFFFFFFFFFFFFFFFFFFFFFFFFFFFFFFFFF
@FS10000125:26:BPA73017-1023:1:1101:13940:1310 1:N:0:8
GCGGCAACTTCGTCGAGTACGCTCAAGACTAAAGATCGGAAGAGC
+
FFFFFFFFFFFFFFFFFFFFFFFFFFFFFFFFFFFFFFFFFFFFF
@FS10000125:26:BPA73017-1023:1:1101:15420:1310 1:N:0:8
TTGAAGAACTTCGTCGAGTACGCTCAACTAGTTAGATCGGAAGAG
+
FFFFFFFFFFFFFFFFFFFFFFFFFFFFFFFFFFFFFFFFFFFFF
@FS10000125:26:BPA73017-1023:1:1101:15610:1310 1:N:0:8
TTGACTGGACTTCGTCGAGTACGCTCAAATCGATAGATCGGAAGA
+
FFFFFFFFFFFFFFFFFFFFFFFFFFFFFFFFFFFFFFFFFFFFF
@FS10000125:26:BPA73017-1023:1:1101:15900:1310 1:N:0:8
TTGACTGGACTTCGTCGAGTACGCTCAACCCATAAGATCGGAAGA
+
FFFFFFFFFFFFFFFFFFFFFFFFFFFFFFFFFFFFFFFFFFFFF
@FS10000125:26:BPA73017-1023:1:1101:16490:1310 1:N:0:8
GCGCCAACTTCGTCGAGTACGCTCAAACTCGTAGATCGGAAGAGC
+
FFFFFFFFFFFFFFFFFFFFFFFFFFFFFFFFFFFFFFFFFFFFF
@FS10000125:26:BPA73017-1023:1:1101:1670:1320 1:N:0:8
TCGCAAACTTCGTCGAGTACGCTCAAACCATTAGATCGGAAGAGC
+
FFFFFFFFFFFFFFFFFFFFFFFFFFFFFFFFFFFFFFFFFFFFF
@FS10000125:26:BPA73017-1023:1:1101:1740:1320 1:N:0:8
TCGGGATCTTCGTCGAGTACGCTCAACAAGAAAGATCGGAAGAGC
+
FF:FFFFFFFFFFFFFFFFFFFFFFFFFFFFFFFFFFFFFFFFFF
@FS10000125:26:BPA73017-1023:1:1101:2400:1320 1:N:0:8
TCGTAACTTCGTCGAGTACGCTCAAACGAGTAGATCGGAAGAGCA
+
FFFFFFFFFFFFFFFFFFFFFFFFF:FFFFFFFFFFFFFFFFFFF
@FS10000125:26:BPA73017-1023:1:1101:2470:1320 1:N:0:8
TCGTAAACTTCGTCGAGTACGCTCAAATAAATAGATCGGAAGAGC
+
FF,FFFFFFFFFFFFFFFFFFFFFF:FFFFFFFFFFFFFFFFFFF
@FS10000125:26:BPA73017-1023:1:1101:3300:1320 1:N:0:8
TTGCTGAACTTCGTCGAGTACGCTCAACTGTATAGATCGGAAGAG
+
FFFFFFFFFFFFFFFFFFFFFFFFFFFFFFFFFFFFFFFFFFFFF
@FS10000125:26:BPA73017-1023:1:1101:5040:1320 1:N:0:8
GAGATAACTTCGTCGAGTACGCTCAAACGAATAGATCGGAAGAGC
+
FFFFFFFFFFFFFFFFFFFFFFFFFFFFFFFFFFFFFFFFFFFFF
@FS10000125:26:BPA73017-1023:1:1101:5200:1320 1:N:0:8
TTGACTGGACTTCGTCGAGTACGCTCAAACGCAAAGATCGGAAGA
+
FFFFFFFFFFFFFFFFFFFFFFFFFFFFFFFFFFFFFFFFFFFFF
@FS10000125:26:BPA73017-1023:1:1101:5710:1320 1:N:0:8
TCGGTAACTTCGTCGAGTACGCTCAAGATAATAGATCGGAAGAGC
+
FFFFFFFFFFFFFFFFFFFFFFFFFFFFFFFFFFFFFFFFFFFFF
@FS10000125:26:BPA73017-1023:1:1101:5980:1320 1:N:0:8
TAGGCAACTTCGTCGAGTACGCTCAAGCACGGAGATCGGAAGAGC
+
FFFFFFFFFFFFFFFFFFFFFFFFFFFFFFFFFFFFFFFFFFFFF
@FS10000125:26:BPA73017-1023:1:1101:6030:1320 1:N:0:8
TTGACTGGACCTTCGTCGAGTACGCTCAACCCCTGAGATCGGAAG
+
FFFFFFFFFFFFFFFFFFFFFFFFFFFFFFFFFFFFFFFFFFFFF
@FS10000125:26:BPA73017-1023:1:1101:6440:1320 1:N:0:8
TTTAGAACTTCGTCGAGTACGCTCAAAGATCAAGATCGGAAGAGC
+
FFFFFFFFFFFFFFFFFFFFFFFFFFFFFFFFFFFFFFFFFFFFF
@FS10000125:26:BPA73017-1023:1:1101:6580:1320 1:N:0:8
TCGCAGAACTTCGTCGAGTACGCTCAAACATTAAGATCGGAAGAG
+
FFFFFFFFFFFFFFFFFFFFFFFFFFFFFFFFFFFFFFFFFFFFF
@FS10000125:26:BPA73017-1023:1:1101:6740:1320 1:N:0:8
TTTGGCAACTTCGTCGAGTACGCTCAATTCATCAGATCGGAAGAG
+
F::::FFFFFFFFFFFFF:FFFFFF,:FFFFFFFFFFFFFFFF:F
@FS10000125:26:BPA73017-1023:1:1101:7180:1320 1:N:0:8
GCCGGATCTTCGTCGAGTACGCTCAAGACTTTAGATCGGAAGAGC
+
FFFFFFFFFFFFFFFFFFFFFFFFFFFFFFFFFFFFFFFFFFFFF
@FS10000125:26:BPA73017-1023:1:1101:7430:1320 1:N:0:8
TTGCAAAACTTCGTCGAGTACGCTCAAAAGGGGAGATCGGAAGAG
+
FFFFFFFFFFFFFFFFFFFFFFFFFFFFFFFFFFFFFFFFFFFFF
@FS10000125:26:BPA73017-1023:1:1101:8170:1320 1:N:0:8
GAGTTAACTTTCGTCGAGTACGCTCAACAGCCGAGATCGGAAGAG
+
FFFFFFFFFFFFFFFFFFFFFFFFFFFFFFFFFFFFFFFFFFFFF
@FS10000125:26:BPA73017-1023:1:1101:8900:1320 1:N:0:8
TTGACTGGACTTCGTCGAGTACGCTCAAATACGGAGATCGGAAGA
+
FFFFFFFFFFFFFFFFFFFFFFFFFFFFFFFFFFFFFFFFFFFFF
@FS10000125:26:BPA73017-1023:1:1101:9210:1320 1:N:0:8
TCAAACTTCGTCGAGTACGCTCAATCAGATAGATCGGAAGAGCAC
+
FFFFFFFFFFFFFFFFFFFFFFFFFFFFFFFFFFFFFFFFFFFFF
@FS10000125:26:BPA73017-1023:1:1101:9300:1320 1:N:0:8
TCGCCCAACTTCGTCGAGTACGCTCAAGCAGAAAGATCGGAAGAG
+
:FFFFFFFFFFFFFFFFFFFFFFFFFFFFFFFFFFFFFFFFFFFF
@FS10000125:26:BPA73017-1023:1:1101:9330:1320 1:N:0:8
TTGACTGGACTTCGTCGAGTACGCTCAATCCGTGAGATCGGAAGA
+
FFFFFFFFFFFFFFFFFFFFFFFFFFFFFFFFFFFFFFFFFFFFF
@FS10000125:26:BPA73017-1023:1:1101:9920:1320 1:N:0:8
GGGTTAACTTCGTCGAGTACGCTCAACTGTAAAGATCGGAAGAGC
+
:FF:FFFFFFFFFFFFFFFFFFFFFFFFFFFFFFFFFFFFFFFFF
@FS10000125:26:BPA73017-1023:1:1101:10300:1320 1:N:0:8
TTGACTGGACTTCGTCGAGTACGCTCAAAGGATGAGATCGGAAGA
+
FFFFFFFFFFFFFFFFFFFFFFFFFFFFFFFFFFFFFFFFFFFFF
@FS10000125:26:BPA73017-1023:1:1101:10710:1320 1:N:0:8
TTGTTCAACTTCGTCGAGTACGCTCAAGTTGTCAGATCGGAAGAG
+
FFFFFFFFFFFFFFFFFFFFFFFFFFFFFFFFFFFFFFFFFFFFF
@FS10000125:26:BPA73017-1023:1:1101:11220:1320 1:N:0:8
GTGTTGTTCTTCGTCGAGTACGCTCAAATCCCGAGATCGGAAGAG
+
:FFFFF:FFFFFFFFFFFFFFFFFFFF:F:FF:FFFFFFFFFFFF
@FS10000125:26:BPA73017-1023:1:1101:11300:1320 1:N:0:8
TCGTCGATAACTTCGTCGAGTACGCTCAAGTATGGAGATCGGAAG
+
FFFFFFFFFFFFFFFFFFFFFFFFFFFFFFFFFFFFFFFFFFFFF
@FS10000125:26:BPA73017-1023:1:1101:11430:1320 1:N:0:8
TCTGAAACTTCGTCGAGTACGCTCAAATTCATAGATCGGAAGAGC
+
FFFFFFFFFFFFFFFFFFFFFFFFFFFFFFFFFFFFFFFFFFFFF
@FS10000125:26:BPA73017-1023:1:1101:12100:1320 1:N:0:8
TCGGCAACTTCGTCGAGTACGCTCAAAACAGGAGATCGGAAGAGC
+
FFFFFFFFFFFFFFFFFFFFFFFFFFFFFFFFFFFFFFFFFFFFF
@FS10000125:26:BPA73017-1023:1:1101:12530:1320 1:N:0:8
TTGACTGGACTTCGTCGAGTACGCTCAATAACCGAGATCGGAAGA
+
FFFFFFFFFFFFFFFFFFFFFFFFFFFFFFFFFFFFFFFFFFFFF
@FS10000125:26:BPA73017-1023:1:1101:12650:1320 1:N:0:8
TTGTAAACTTCGTCGAGTACGCTCAAAAGTTAAGATCGGAAGAGC
+
F,FFF,FFF:FF:FF,FFFF:FFF:,FFF:FFFFFF:F:FF:FF,
@FS10000125:26:BPA73017-1023:1:1101:12810:1320 1:N:0:8
TTGACTGGACTTCGTCGAGTACGCTCAAATAATAAGATCGGAAGA
+
FFFFFFFFFFFFFFFFFFFFFFFFFFFFFFFFFFFFFFFFFFFFF
@FS10000125:26:BPA73017-1023:1:1101:12820:1320 1:N:0:8
TCGTGAACTTCGTCGAGTACGCTCAACAATATAGATCGGAAGAGC
+
FFFFFFFFFFFFFFFFFFFFFFFFFFFFFFFFFFFFFFFFFFFFF
@FS10000125:26:BPA73017-1023:1:1101:13090:1320 1:N:0:8
CCGGTAACTTCGTCGAGTACGCTCAAATCAAAAGATCGGAAGAGC
+
FFFFFFFFFFFFFFFFFFFFFFFFFFFFFFFFFFFFFFFFFFFFF
@FS10000125:26:BPA73017-1023:1:1101:13360:1320 1:N:0:8
GCCTAAAACTTCGTCGAGTACGCTCAAAATACGAGATCGGAAGAG
+
FFFFFFFFFFFFFFFFFFFFFFFFFFFFFFFFFFFFFFFFFFFFF
@FS10000125:26:BPA73017-1023:1:1101:14030:1320 1:N:0:8
TTGCCAAACTTCGTCGAGTACGCTCAAGAATTAAGATCGGAAGAG
+
FFF:F:FF:FFFFFF:FFFF:FFFF,FF:FF:,F:FFF:FFFFF:
@FS10000125:26:BPA73017-1023:1:1101:14490:1320 1:N:0:8
TCGCCAACTTCGTCGAGTACGCTCAAGGTGTGAGATCGGAAGAGC
+
FFFFFFFFFFFFFFFFFFFFFFFFFFFFFFFFFFFFFFFFFFFFF
@FS10000125:26:BPA73017-1023:1:1101:16070:1320 1:N:0:8
GCGAAAACTTCGTCGAGTACGCTCAAAATTAGAGATCGGAAGAGC
+
FFFFFFFFFFFFFFFFFFFFFFFFFF,:FFFFFFFFFFFFFFFFF
@FS10000125:26:BPA73017-1023:1:1101:16330:1320 1:N:0:8
TCGTGTAACTTCGTCGAGTAAGCTCAACCTCAGAGATCGGAAGAG
+
FFFFFFFFFFFFFFFFFFFFFFFFFFFFFFFFFFFFFFFFFFFFF
@FS10000125:26:BPA73017-1023:1:1101:1160:1330 1:N:0:8
TCGACAACTTCGTCGAGTACGCTCAAAGGAAAAGATCGGAAGAGC
+
FFFFFFFFFFFFFFFFFFFFFFFFFFFFFFFFFFFFFFFFFFFFF
@FS10000125:26:BPA73017-1023:1:1101:1880:1330 1:N:0:8
TTGACTGGACTTCGTCGAGTACGCTCAAATGTGAAGATCGAAAAG
+
FFFFFFFFFFFFFFFFFFFFFFFFFFFFFFFFFFFFFFFFFFFFF
@FS10000125:26:BPA73017-1023:1:1101:1970:1330 1:N:0:8
TTTAGAACTTCGTCGAGTACGCTCAAGCCGGCAGATCGGAAGAGC
+
FFFFFFFFFFFFFFFFFFFFFFF:FFFFFFFFFFFFFFFFFFFFF
@FS10000125:26:BPA73017-1023:1:1101:2340:1330 1:N:0:8
GCGGCAACTTCGTCGAGTACGCTCAACGGTAAGATCGGAAGAGCA
+
FFFFFFFFFFFFFFFFFFFFFFFFFFFFFFFFFFFFFFFFFFFFF
@FS10000125:26:BPA73017-1023:1:1101:2350:1330 1:N:0:8
GCGCAAACTTCGTCGAGTACGCTCAATTTGACAGATCGGAAGAGC
+
FF:FFFFFFFFFFFFFFFFFFFFFFFFFFFFFFFFFFFFFFFFFF
@FS10000125:26:BPA73017-1023:1:1101:3230:1330 1:N:0:8
GGGTCAATTTCGTCGAGTACGCTCAAGCGATTAGATCGGAAGAGC
+
FFFFFFFFFFFFFFFFFFFFFFFFFFFFFFFFFFFFFFFFFFFFF
@FS10000125:26:BPA73017-1023:1:1101:3390:1330 1:N:0:8
TTGCTGAACTTCGTCGAGTACGCTCAAGATTAAAGATCGGAAGAG
+
FFFFFFFFFFFFFFFFFFFFFFFFF:FFFFFFFFFFFFFFFFFFF
@FS10000125:26:BPA73017-1023:1:1101:3980:1330 1:N:0:8
TAGGTAACTTCGTCGAGTACGCTCAAACTTCAAGATCGGAAGAGC
+
FFFFFFFFFFFFFFFFFFFFFFFFFFFFFFFFFFFFFFFFFFFFF
@FS10000125:26:BPA73017-1023:1:1101:4440:1330 1:N:0:8
TTGGAAACTTCGTCGAGTACGCTCAAGTAGTGAGATCGGAAGAGC
+
FFFFFFFFFFFFFFFFFFFFFFFFFFFFFFFFFFFFFFFFFFFFF
@FS10000125:26:BPA73017-1023:1:1101:4450:1330 1:N:0:8
GGGGCAACTTCGTCGAGTACGCTCAAGGAACCAGATCGGAAGAGC
+
FFFFFFFFFFFFFFFFFFFFFFFFFFFFFFFFFFFFFFFFFFFFF
@FS10000125:26:BPA73017-1023:1:1101:4550:1330 1:N:0:8
TCGCAAAACTTCGTCGAGTACGCTCAATGGGAGAGATCGGAAGAG
+
FFFFFFFFFFFFFFFFFFFFFFFFFFFFFFFFFFFFFFFFFFFFF
@FS10000125:26:BPA73017-1023:1:1101:4870:1330 1:N:0:8
TCTAGTTAACTTCGTCGAGTACGCTCAAAAACGGAGATCGGAAGA
+
FFFFFFFFFFFFFFFFFFFFFFFFFFFFFFFFFFFFFFFFFFFFF
@FS10000125:26:BPA73017-1023:1:1101:4900:1330 1:N:0:8
TCCTTAACTTCGTCGAGTACGCTCAACAGATTAGATCGGAAGAGC
+
FFFFFFFFFFFFFFFFFFFFFFFFFFFFFFFFFFFFFFFFFFFFF
@FS10000125:26:BPA73017-1023:1:1101:5530:1330 1:N:0:8
GCGGTAACTTCGTCGAGTACGCTCAAAGATTTAGATCGGAAGAGC
+
FFFFFFFFFFFFFFFFFFFFFFFFFFFFFFFFFFFFFFFFFFFFF
@FS10000125:26:BPA73017-1023:1:1101:5750:1330 1:N:0:8
CCGCTAACTTCGTCGAGTACGCTCAAATGTCCAGATCGGAAGAGC
+
FFFFFFFFFFFFFFFFFFFFFFFFFFFFFFFFFFFFFFFFFFFFF
@FS10000125:26:BPA73017-1023:1:1101:6730:1330 1:N:0:8
TGTAAAACTTCGTCGAGTACGCTCAATGTGTTAGATCGGAAGAGC
+
FFFFFFFFFFFFFFFFFFFFFFFFFFFFFFFFFFFFFFFFFFFFF
@FS10000125:26:BPA73017-1023:1:1101:7230:1330 1:N:0:8
TTGATCTTCGTCGAGTACGCTCAATAGATAAGATCGGAAGAGCAC
+
FFFFFFFFFFFFFFFFFFFFFFFFFFFFFFFFFFFFFFFFFFFFF
@FS10000125:26:BPA73017-1023:1:1101:7380:1330 1:N:0:8
GCGTGAACTTCGTCGAGTACGCTCAAAACGATAGATCGGAAGAGC
+
F,FFFFFF:,FF,FFFFFFFFF:FF:F:FFF,FFF,FFFFFFFF:
@FS10000125:26:BPA73017-1023:1:1101:7400:1330 1:N:0:8
CCGCTAACTTCGTCGAGTACGCTCAAAAATAGAGATCGGAAGAGC
+
FFFFFFFFFFFFFFFFFFFFFFFFFFFFFFFFFFFFFFFFFFFFF
@FS10000125:26:BPA73017-1023:1:1101:7820:1330 1:N:0:8
GTGAATTTCGTCGAGTACGCTCAACAAACAAGATCGGAAGAGCAC
+
FFFFFFFFFFFFFFFFFFFFFFFFFFFFFFFFFFFFFFFFFFFFF
@FS10000125:26:BPA73017-1023:1:1101:7830:1330 1:N:0:8
CCGATAATTTCGTCGAGTACGCTCAATTTCTTAGATCGGAAGAGC
+
FFFFFFFFFFFFFFFFFFFFFFFFFFFFFFFFFFFFFFFFFFFFF
@FS10000125:26:BPA73017-1023:1:1101:7920:1330 1:N:0:8
GTGTAAAACTTCGTCGAGTACGCTCAAGTGGACAGATCGGAAGAG
+
FFFFFFFFFFFFFFFFFFFFFFFFFFFFFFFFFFFFFFFFFFFFF
@FS10000125:26:BPA73017-1023:1:1101:8040:1330 1:N:0:8
CCGCCAACTTCGTCGAGTACGCTCAATGTTCGAGATCGGAAGAGC
+
FFFFFFFFFFFFFFFFFFFFFFFFFFFFFFFFFFFFFFFFFFFFF
@FS10000125:26:BPA73017-1023:1:1101:8770:1330 1:N:0:8
GCCGAGAACTTCGTCGAGTACGCTCAACGTGATAGATCGGAAGAG
+
FFFFFFFFFFFFFFFFFFFFFFFFFFFFFFFFFFFFFFFFFFFFF
@FS10000125:26:BPA73017-1023:1:1101:9540:1330 1:N:0:8
TTGTAACTTCGTCGAGTACGCTCAAGGTCCTAGATCGGAAGAGCA
+
FFFFFFFFFFFFFFFFFFFFFFFFFFFFFFFFFFFFFFFFFFFFF
@FS10000125:26:BPA73017-1023:1:1101:9700:1330 1:N:0:8
TCGTAAACTTCGTCGAGTACGCTCAACAACTGAGATCGGAAGAGC
+
,FF,,FF::,::,F::F:::,F:F:,,FF,FFFFF,,F,F:,FF,
@FS10000125:26:BPA73017-1023:1:1101:10110:1330 1:N:0:8
TCGCTTAACTTCGTCGAGTACGCTCAAATTAAAAGATCGGAAGAG
+
FFFFFFFFFFFFFFFFFFFFFFFFFFFFFFFFFFFFFFFFFFFFF
@FS10000125:26:BPA73017-1023:1:1101:10370:1330 1:N:0:8
TCGTAAACTTCGTCGAGTACGCTCAAGTCCTAAGATCGGAAGAGC
+
FFFFFFFFFFFFFFFFFFFFFFFFFFFFFFFFFFFFFFFFFFFFF
@FS10000125:26:BPA73017-1023:1:1101:11160:1330 1:N:0:8
TTGTAACTTCGTCGAGTACGCTCAACGCAGTAGATCGGAAGAGCA
+
FFFFFFFFFFFFFFFFFFFFFFFFFFFFFFFFFFFFFFFFFFFFF
@FS10000125:26:BPA73017-1023:1:1101:11170:1330 1:N:0:8
TTGCTTAACTTCGTCGAGTACGCTCAAAAACAAAGATCGGAAGAG
+
FFFFFFFFFFFFFFFFFFFFFFFFFFFFFFFFFFFFFFFFFFFFF
@FS10000125:26:BPA73017-1023:1:1101:11310:1330 1:N:0:8
TAGTAAACTTCGTCGAGTACGCTCAAGATAACAGATCGGAAGAGC
+
FFFFFFFFFFFFFFFFFFFFFFFFFFFFFFFFFFFFFFFFFFFFF
@FS10000125:26:BPA73017-1023:1:1101:11640:1330 1:N:0:8
TTTGCAACTTCGTCGAGTACGCTCAAAAAAAAAGATCGGAAGAGC
+
,F:FFFFFFFFFFFFFFFFFFFFFFFFFFFFFFFFFFFFFFFFFF
@FS10000125:26:BPA73017-1023:1:1101:12820:1330 1:N:0:8
TTGCAAACTTCGTCGAGTACGCTCAATCAGACAGATCGGAAGAGC
+
FFFFFFFFFFFFFFFFFFFFFFFFFFFFFFFFFFFFFFFFFFFFF
@FS10000125:26:BPA73017-1023:1:1101:13080:1330 1:N:0:8
GCGGCAACTTCGTCGAGTACGCTCAAGCCGTAAGATCGGAAGAGC
+
FFFFFFFFFFFFFFFFFFFFFFFFFFFFFFFFFFFFFFFFFFFFF
@FS10000125:26:BPA73017-1023:1:1101:13880:1330 1:N:0:8
TCGCTAACTTCGTCGAGTACGCTCAAAAATTCAGATCGGAAGAGC
+
FFFFFFFFFFFFFFFFFFFFFFFFFFFFFFFFFFFFFFFFFFFFF
@FS10000125:26:BPA73017-1023:1:1101:14710:1330 1:N:0:8
GCGTTAACTTCGTCGAGTACGCTCAAGACGGTAGATCGGAAGAGC
+
FFFFFFFFFFFFFFFFFFFFFFFFFFFFFFFFFFFFFFFFFFFFF
@FS10000125:26:BPA73017-1023:1:1101:15970:1330 1:N:0:8
GTATAACTTCCTCCAGTACCTTTTAACGTGATGTTCTTATTACCA
+
,,:F::F,::,FF,:FF,,,FF,F,:F::F:,F,::F:,F:,::,
@FS10000125:26:BPA73017-1023:1:1101:1490:1340 1:N:0:8
TTGTTAACTTCGTCGAGTACGCTCAATTTACTAGATCGGAAGAGC
+
FFFFFFFFFFFFFFFFFFFFFFFFFFFFFFFFFFFFFFFFFFFFF
@FS10000125:26:BPA73017-1023:1:1101:1830:1340 1:N:0:8
CCGATAATTTCGTCGAGTACGCTCATACGTGAAGATCGGAAGAGC
+
:FFFF::FF:FFFF:,FFFF:FFF:,FFFF:FF,FF:::FFFFF:
@FS10000125:26:BPA73017-1023:1:1101:2280:1340 1:N:0:8
TTTCAACTTCGTCGAGTACGCTCAAGGGGGTAGATCGGAAGAGCA
+
FFFFFFFFFFFFFFFFFFFFFFFFFFFFFFFFFFFFFFFFFFFFF
@FS10000125:26:BPA73017-1023:1:1101:3560:1340 1:N:0:8
TCGGTAACTTCGTCGAGTACGCTCAATGTGAAAGATCGGAAGAGC
+
FFFFFFFFFFFFFFFFFFFFFFFFFFFFFFFFFFFFFFFFFFFFF
@FS10000125:26:BPA73017-1023:1:1101:4480:1340 1:N:0:8
TCTTCGTCGAGTACGCTCAAGGGTAGAGATCGGAAGAGCACACGT
+
FFFFFFFFFFFFFFFFFFFFFFFFFFFFFFFFFFFFFFFFFFFFF
@FS10000125:26:BPA73017-1023:1:1101:4830:1340 1:N:0:8
TTGACACCTTCGTCGAGTACGCTCAAGCCGTAAGATCGGAAGAGC
+
F,,FFFFFFFFFFFFFFFFFFFFFFF:FFF:FFFFFFFFFFFFFF
@FS10000125:26:BPA73017-1023:1:1101:5410:1340 1:N:0:8
GCGTAAACTTCGTCGAGTACGCTCAAATAATTAGATCGGAAGAGC
+
FFFFFFFFFFFFFFFFFFFFFFFFFFFFFFFFFFFFFFFFFFFFF
@FS10000125:26:BPA73017-1023:1:1101:6000:1340 1:N:0:8
TCGACAACTTCGTCGAGTACGCTCAAAGGATGAGATCGGAAGAGC
+
FF,FF:FFFFF:FF,FF,FFFFFFF,F:FFFFF:FFFF:F,FF,:
@FS10000125:26:BPA73017-1023:1:1101:6300:1340 1:N:0:8
TGGGTCAACTTCGTCGAGTACGCTCAACTCTTCAGATCGGAAGAG
+
FFFFFFFFFFFFFFFFFFFFFFFFFFFFFFFFFFFFFFFFFFFFF
@FS10000125:26:BPA73017-1023:1:1101:6440:1340 1:N:0:8
TTGGTAACTTCGTCGAGTACGCTCAAGTAAATAGATCGGAAGAGC
+
FFFFFFFFFFFFFFFFFFFFFFFFFFFFFFFFFFFFFFFFFFFFF
@FS10000125:26:BPA73017-1023:1:1101:6540:1340 1:N:0:8
CTTCGTCGAGTACGCTCAAATCTGAAGATCGGAAGAGCACACGTC
+
FFFFFFFFFFFFFFFFFFFFFFFFFFFFFFFFFFFFFFFFFFFFF
@FS10000125:26:BPA73017-1023:1:1101:7030:1340 1:N:0:8
TTGCCATCTTCGTCGAGTACGCTCAAATGGTAAGATCGGAAGAGC
+
FFFFFFFFFFFFFFFFFFFFFFFFFFFFFFFFFFFFFFFFFFFFF
@FS10000125:26:BPA73017-1023:1:1101:7610:1340 1:N:0:8
TTGCTAACTTCGTCGAGTACGCTCAAAATTGAAGATCGGAAGAGC
+
FFFFFF,FF:FFFFF:::FFFFFFF,FF:FF:FFFF:FFFF:FFF
@FS10000125:26:BPA73017-1023:1:1101:8260:1340 1:N:0:8
TTTGACTGGACTTCGTCGAGTACGCTCAACCTGGTAGATCGGAAG
+
FFFFFFFFFFFFFFFFFFFFFFFFFFFFFFFFFFFFFFFFFFFFF
@FS10000125:26:BPA73017-1023:1:1101:8780:1340 1:N:0:8
TTTAATTAACTTCGTCGAGTACGCTCAACGGTAAAGATCGGAAGA
+
:FFF:FFFFFFFFFFFFFFFFFFFFFFFFFFFFFFFFFFFFFFFF
@FS10000125:26:BPA73017-1023:1:1101:9830:1340 1:N:0:8
TCGTTTGAACTTCGTCGAGTACGCTCAAGAGAGGAGATCGGAAGA
+
FF,FFF:,FFFFFFFFFF:FFFFFFFF,:F,FFFFFFFF:FF,FF
@FS10000125:26:BPA73017-1023:1:1101:10440:1340 1:N:0:8
TCGGTAACTTCGTCGAGTACGCTCAAGTAGAAAGATCGGAAGAGC
+
FFFFFFFFFFFFFFFFFFFFFFFFFFFFFFFFFFFFFFFFFFFFF
@FS10000125:26:BPA73017-1023:1:1101:11060:1340 1:N:0:8
GCGAGAACTTCGTCGAGTACGCTCAATAAACCAGATCGGAAGAGC
+
FFFFFFFFFFFFFFFFFFFFFFFFFFFFFFFFFFFFFFFFFFFFF
@FS10000125:26:BPA73017-1023:1:1101:12660:1340 1:N:0:8
CTGCTAACTTCGTCGAGTACGCTCAAACTATGAGATCGGAAGAGC
+
FFFFFFFFFFFFFFFFFFFFFFFFFFFFFFFFFFFFFFFFFFFFF
@FS10000125:26:BPA73017-1023:1:1101:13090:1340 1:N:0:8
CCGGTAACTTCGTCGAGTACGCTCAAATCAAAAGATCGGAAGAGC
+
FFFFFFFFFFFFFFFFFFFFFFFFFFFFFFFFFFFFFFFFFFFFF
@FS10000125:26:BPA73017-1023:1:1101:13900:1340 1:N:0:8
GAGTTAACTTCGTCGAGTACGCTCAACTAATGAGATCGGAAGAGC
+
FFFFFFFFFFFFFFFFFFFFFFFFFFFFFFFFFFFFFFFFFFFFF
@FS10000125:26:BPA73017-1023:1:1101:13990:1340 1:N:0:8
CCGTTAACTTCGTCGAGTACGCTCAATCCGTTAGATCGGAAGAGC
+
FFFFFFFFFFFFFFFFFFFFFFFFFFFFFFFFFFFFFFFFFFFFF
@FS10000125:26:BPA73017-1023:1:1101:14140:1340 1:N:0:8
GCGACAACTTCGTCGAGTACGCTCAATATAGGAGATCGGAAGAGC
+
FFFFFFFFFFFFFFFFFFFFFFFFFFFFFFFFFFFFFFFFFFFFF
@FS10000125:26:BPA73017-1023:1:1101:14450:1340 1:N:0:8
CCTGGAACTTCGTCGAGTACGCTCAAAAGATAAGATCGGAAGAGC
+
FFFFFFFFFFFFFFFFFFFFFFFFFFFFFFFFFFFFFFFFFFFFF
@FS10000125:26:BPA73017-1023:1:1101:14530:1340 1:N:0:8
GAGCTGTCAACTTCGTCGAGTACGCTCAACGTCAGAGATCGGAAG
+
FFFFFFFFFFFFFFFFFFFFFFFFFFFFFFFFFFFFFFFFFFFFF
@FS10000125:26:BPA73017-1023:1:1101:15330:1340 1:N:0:8
TCGTAGAACTTCGTCGAGTACGCTCAAAGCCGGAGATCGGAAGAG
+
FFFFFFFFFFFFFFFFFFFFFFFFFFFFFFFFFFFFFFFFFFFFF
@FS10000125:26:BPA73017-1023:1:1101:15460:1340 1:N:0:8
CAGTTAACTTCGTCGAGTACGCTCAAAGGTGTAGATCGGAAGAGC
+
FFFFFFFFFFFFFFFFFFFFFFFFFFFFFFFFFFFFFFFFFFFFF
@FS10000125:26:BPA73017-1023:1:1101:16250:1340 1:N:0:8
TTGAAGAACTTCGTCGAGTACGCTCAATGGAACAGATCGGAAGAG
+
FF:FFFFFFFFFFFFFFFFFFFFFFFFFFFFFFFFFFFFFFFFFF
@FS10000125:26:BPA73017-1023:1:1101:1120:1350 1:N:0:8
TTGCCAACTTCGTCGAGTACGCTCAATTTGGAAGATCGGAAGAGC
+
FFF,:FFF:,FF:F:,FFF::FFF:,FFF:,FFFFFFF,FF:FF:
@FS10000125:26:BPA73017-1023:1:1101:1700:1350 1:N:0:8
TCGGGAACTTCGTCGAGTACGCTTAACGGCCAAGATCGGAAGAGC
+
FFFFFFFFFFFFFFFFFFFFFFFFFFFFFFFFFFFFFFFFFFFFF
@FS10000125:26:BPA73017-1023:1:1101:1760:1350 1:N:0:8
TCGCTAACTTCGTCGAGTACGCTCAAAAAAGTAGATCGGAAGAGC
+
:FFFFFFFFFFFFFFFFFFFFFFFFFFFFFFFFFFFFFFFFFFFF
@FS10000125:26:BPA73017-1023:1:1101:2020:1350 1:N:0:8
TCGCAGGAACTTCGTCGAGTACGCTCAACTGTAAAGATCGGAAGA
+
FFFFFFFFFFFFFFFFFFFFFFFFFFFFFFFFFFFFFFFFFFFFF
@FS10000125:26:BPA73017-1023:1:1101:2050:1350 1:N:0:8
TCGTGAACTTCGTCGAGTACGCTCAAGGATAGAGATCGGAAGAGC
+
FFFFFFFFFFFFFFFFFFFFFFFFFFFFFFFFFFFFFFFFFFFFF
@FS10000125:26:BPA73017-1023:1:1101:2080:1350 1:N:0:8
TCTAATAACTTCGTCGAGTACGCTCAATTCAGAAGATCGGAAGAG
+
FFFFFFFFFFFFFFFFFFFFFFFFFFFFFFFFFFFFFFFFFFFFF
@FS10000125:26:BPA73017-1023:1:1101:2200:1350 1:N:0:8
TCGTTATCTTCGTCGAGTACGCTCAAAACAAAAGATCGGAAGAGC
+
FFFFFFFFFFFFFFFFFFFFFFFFFFFFFFFFFFFFFFFFFFFFF
@FS10000125:26:BPA73017-1023:1:1101:2360:1350 1:N:0:8
TCCCAAAAACTTCGTCGAGTACGCTCAAGCGTTGAGATCGGAAGA
+
FFFFFFFFFFFFFFFFF:F:FFFFFFF,FFFFFFFFFFFFFFFFF
@FS10000125:26:BPA73017-1023:1:1101:2650:1350 1:N:0:8
TCCCAAAACTTCGTCGAGTACGCTCAATATTGTAGATCGGAAGAG
+
FFFFFFFFFFFFFFFFFFFFFFFFFFFFFFFFFFFFFFFFFFFFF
@FS10000125:26:BPA73017-1023:1:1101:2670:1350 1:N:0:8
GGGGAAACTTCGTCGAGTACGCTCAAATCACTAGATCGGAAGAGC
+
,:F,F:FFFFFFFFFFFFFFFFFFFFFFFFFFFFFFFFFFFFFFF
@FS10000125:26:BPA73017-1023:1:1101:2740:1350 1:N:0:8
ATGCCCAACCTCGTCGAGTACGCTCAACTAATAAGATCGGAAGAG
+
F:FFFFFFFFFFFFFFFFFFFFFFFFFFFFFFFFFFFFFFFFFFF
@FS10000125:26:BPA73017-1023:1:1101:3240:1350 1:N:0:8
TTGAAACTTCGTCGAGTACGCTCAATAGTGGAGATCGGAAGAGCA
+
FFFFFFFFFFFFFFFFFFFFFFFFFFFFFFFFFFFFFFFFFFFFF
@FS10000125:26:BPA73017-1023:1:1101:3380:1350 1:N:0:8
TTGCTTAACTTCGTCGAGTACGCTCAAAGTATCAGATCGGAAGAG
+
,FFFFFFFFFFFFFFFFFFFFFFFFFFFFFFFFFFFFFFFFFFFF
@FS10000125:26:BPA73017-1023:1:1101:4160:1350 1:N:0:8
TTGGATTAACTTCGTCGAGTACGCTCAAATTTTTAGATCGGAAGA
+
FFFFFFFFFFFFFFFFFFFFFFFFFFFFFFFFFFFFFFFFFFFFF
@FS10000125:26:BPA73017-1023:1:1101:5280:1350 1:N:0:8
GCGCCTCAACTTCGTCGAGTACGCTCAAGCAAGTAGATCGGAAGA
+
FFFFFFFFFFFFFFFFFFFFFFFFFFFFFFFFFFFFFFFFFFFFF
@FS10000125:26:BPA73017-1023:1:1101:5320:1350 1:N:0:8
CCGAAAACTTCGTCGAGTACGCTCAAGGTCTCAGATCGGAAGAGC
+
FFFFFFFFFFFFFFFFFFFFFFFFFFFFFFFFFFFFFFFFFFFFF
@FS10000125:26:BPA73017-1023:1:1101:5340:1350 1:N:0:8
TTGACTGGACTTCGTCGAGTACGCTCAATGATCAAGATCGGAAGA
+
FFFFFFF:FFFFFFFFFFFFFFFFFFFFFFF,,FFFFFFFFFFFF
@FS10000125:26:BPA73017-1023:1:1101:5430:1350 1:N:0:8
CTGCAACTTCGTCGAGTACGCTCAAATGCCGAGATCGGAAGAGCA
+
FFFFFFFFFFFFFFFFFFFFFFFFFFFFFFFFFFFFFFFFFFFFF
@FS10000125:26:BPA73017-1023:1:1101:7350:1350 1:N:0:8
TCGGCAACTTCGTCGAGTACGCTCAACACCAGAGATCGGAAGAGC
+
FFFFFFFFFFFFFFFFFFFFFFFFFFFFFFFFFFFFFFFFFFFFF
@FS10000125:26:BPA73017-1023:1:1101:7380:1350 1:N:0:8
CCGACAACTTCGTCGAGTACGCTCAAAGGTAGAGATCGGAAGAGC
+
FFFFFFFFFFFFFFFFFFFFFFFFFFFFFFFFFFFFFFFFFFFFF
@FS10000125:26:BPA73017-1023:1:1101:7680:1350 1:N:0:8
TCTTTAACTTCGTCGAGTACGCTCAATGATGCAGATCGGAAGAGC
+
FFFFFFFFFFFFFFFFFFFFFFFFFFFFFFFFFFFFFFFFFFFFF
@FS10000125:26:BPA73017-1023:1:1101:7900:1350 1:N:0:8
TTGGAAACTTCGTCGAGTACGCTCAAGTTCTTAGATCGGAAGAGC
+
FFFFFFFFFFFFFFFFFFFFFFFFFFFFFFFFFFFFFFFFFFFFF
@FS10000125:26:BPA73017-1023:1:1101:7990:1350 1:N:0:8
CCGCTAACTTCGTCGAGTACGCTCAATGAATCAGATCGGAAGAGC
+
FFFFFFFFFFFFFFFFFFFFFFFFFFFFFFFFFFFFFFFFFFFFF
@FS10000125:26:BPA73017-1023:1:1101:8510:1350 1:N:0:8
CCGCTAACTTCGTCGAGTACGCTCAATATATTAGATCGGAAGAGC
+
FFFFFFFFFFFFFFFFFFFFFFFFFFFFFFFFFFFFFFFFFFFFF
@FS10000125:26:BPA73017-1023:1:1101:10400:1350 1:N:0:8
TCGTTAACTTCGTCGAGTACGCTCAAAAAATAAGATCGGAAGAGC
+
FFFFFFFFFFFFFFFFFFFFFFFFFFFFFFFFFFFFFFFFFFFFF
@FS10000125:26:BPA73017-1023:1:1101:10780:1350 1:N:0:8
TTGGGAACTTCGTCGAGTACGCTCAATGAGGTAGATCGGAAGAGC
+
FF:FFFFFFFFFFFFFFFFFFFFFFFFFFFFFFFFFFFFFFFFFF
@FS10000125:26:BPA73017-1023:1:1101:10890:1350 1:N:0:8
TGGTAAACTTCGTCGAGTACGCTCAAATAGATAGATCGGAAGAGC
+
FFFFFFFFFFFFFFFFFFFFFFFFFFFFFFFFFFFFFFFFFFFFF
@FS10000125:26:BPA73017-1023:1:1101:11440:1350 1:N:0:8
TCGATAACTTCGTCGAGTACGCTCAAGTTCATAGATCGGAAGAGC
+
FFFFFFFFFFFFFFFFFFFFFFFFFFFFFFFFFFFFFFFFFFFFF
@FS10000125:26:BPA73017-1023:1:1101:11710:1350 1:N:0:8
TGCCAACTTCGTCGAGTACGCTCAAAATAGGAGATCGGAAGAGCA
+
FFFFFFFFFFFFFFFFFFFFFFFFFFFFFFFFFFFFFFFFFFFFF
@FS10000125:26:BPA73017-1023:1:1101:13150:1350 1:N:0:8
TCGAAAACTTCGTCGAGTACGCTCAAATGACCAGATCGGAAGAGC
+
FFFF,:FFF:FFFF:,FFFF:FFF:,FFFFFFF:FF:F:FFFFF:
@FS10000125:26:BPA73017-1023:1:1101:14010:1350 1:N:0:8
TGGTAAACTTCGTCGAGTACGCTCAAATCGAAAGATCGGAAGAGC
+
,,F,FFFFFFFFFFFFFFFFFFFFFFF,,FFFFFFFFFFFFFFFF
@FS10000125:26:BPA73017-1023:1:1101:14100:1350 1:N:0:8
TCGAACTTCGTCGAGTACGCTCAAATCACTAGATCGGAAGAGCAC
+
FFFFFFFFFFFFFFFFFFFFFFFFFFFFFFFFFFFFFFFFFFFFF
@FS10000125:26:BPA73017-1023:1:1101:14660:1350 1:N:0:8
TCGTAAACTTCGTCGAGTACGCTCAAGTCAGGAGATCGGAAGAGC
+
FFFFFFFFFFFFFFFFFFFFFFFFFFFFFFFFFFFFFFFFFFFFF
@FS10000125:26:BPA73017-1023:1:1101:14760:1350 1:N:0:8
TTGAGTTAATTTCGTCGAGTACGCTCAATTTGAAAGATCGGAAGA
+
FFFFFFFFFFFFFFFFFFFFFFFFFFFFFFFFFFFFFFFFFFFFF
@FS10000125:26:BPA73017-1023:1:1101:15400:1350 1:N:0:8
TCTTCGTCGAGTACGCTCAATGAAACAGATCGGAAGAGCACACGT
+
FFFFFFFFFFFFFFFFFFFFFFFFFFFFFFFFFFFFFFFFFFFFF
@FS10000125:26:BPA73017-1023:1:1101:15570:1350 1:N:0:8
TTGTTAACTTCGTCGAGTACGCTCAAGAATGTAGATCGGAAGAGC
+
F,FF,FFFFFFFFFFFFFFFFFFFFF:,FFF,FFFFFFFFFFFFF
@FS10000125:26:BPA73017-1023:1:1101:16020:1350 1:N:0:8
GGGCTAACTTCGTCGAGTACGCTCAAGCTCGGAGATCGGAAGAGC
+
FFFFFFFFFFFFFFFFFFFFFFFFFFFFFFFFFFFFFFFFFFFFF
@FS10000125:26:BPA73017-1023:1:1101:16080:1350 1:N:0:8
TTGCTGAACTTCGTCGAGTACGCTCAAAAGGGTAGATCGGAAGAG
+
FFFFFFFFFFFFFFFFFFFFFFFFFFFFFFFFFFFFFFFFFFFFF
@FS10000125:26:BPA73017-1023:1:1101:16230:1350 1:N:0:8
CCGACAACTTCGTCGAGTACGCTCAATTAAAAGATCGGAAGAGCA
+
FFFFFFFFFFFFFFFFFFFFFFFFFFFFFFFFFFFFFFFFFFFF:
@FS10000125:26:BPA73017-1023:1:1101:16480:1350 1:N:0:8
TCTGAGAACTTCGTCGAGTACGCTCAACGGTAAAGATCGGAAGAG
+
FFFFFFFFFFFFFFFFFFFFFFFFFFFFFFFFFFFFFFFFFFFFF
@FS10000125:26:BPA73017-1023:1:1101:2380:1360 1:N:0:8
CCGACAACTTCGTCGAGTACGCTCAAATGGGTAGATCGGAAGAGC
+
FFFFFFFFFFFFFFFFFFFFFFFFFFFFFFFFFFFFFFFFFFFFF
@FS10000125:26:BPA73017-1023:1:1101:2800:1360 1:N:0:8
TTGGCAACTTCGTCGAGTACGCTCAATAAAAAAGATCGGAAGAGC
+
FFFFFFFFFFFFFFFFFFFFFFFFFFFFFFFFFFFFFFFFFFFFF
@FS10000125:26:BPA73017-1023:1:1101:3550:1360 1:N:0:8
TTGGGAACTTCGTCGAGTACGCTCAAATATCCAGATCGGAAGAGC
+
FFFFFFFFFFFFFFFFFFFFFFFFFFFFFFFFFFFFFFFFFFFFF
@FS10000125:26:BPA73017-1023:1:1101:3610:1360 1:N:0:8
TCGCTGAACTTCGTCGAGTACGCTCAAACGTTCAGATCGGAAGAG
+
FFFFFFFFFFFFFFFFFFFFFFFFFFFFFFFFFFFFFFFFFFFFF
@FS10000125:26:BPA73017-1023:1:1101:4290:1360 1:N:0:8
TTGACTGGACTTCGTCGAGTACGCTCAAACAAAAAGATCGGAAGA
+
FFFFFFFFFFFFFFFFFFFFFFFFFFFFFFFFFFFFFFFFFFFFF
@FS10000125:26:BPA73017-1023:1:1101:4400:1360 1:N:0:8
CCAAAACTTCGTCGAGTACGCTCAACATCATAGATCGGAAGAGCA
+
FFFFFFFFFFFFFFFFFFFFFFFFFFFFFFFFFFFFFFFFFFFFF
@FS10000125:26:BPA73017-1023:1:1101:4630:1360 1:N:0:8
TTGACTGGACTTCGTCGAGTACGCTCAACCGTGGAGATCGGAAGA
+
FFFFFFFFFFFFFFFFFFFFFFFFFFFFFFFFFFFFFFFFFF,:,
@FS10000125:26:BPA73017-1023:1:1101:5060:1360 1:N:0:8
TCGGCAACTTCGTCGAGTACGCTCAACTGCAGAGATCGGAAGAGC
+
FFFFFFFFFFFFFFFFFFFFFFFFFFFFFFFFFFFFFFFFFFFFF
@FS10000125:26:BPA73017-1023:1:1101:5080:1360 1:N:0:8
TGGGCAAACTTCGTCGAGTACGCTCAAAAGATAAGATCGGAAGAG
+
FFFFFFFFFFFFFFFFFFFFFFFFFFFFFFFFFFFFFFFFFFFFF
@FS10000125:26:BPA73017-1023:1:1101:5250:1360 1:N:0:8
TGGCAAACTTCGTCGAGTACGCTCAAAGCAAAAGATCGGAAGAGC
+
FFFFFFFFFFFFFFFFFFFFFFFFFFFFFFFFFFFFFFFFFFFFF
@FS10000125:26:BPA73017-1023:1:1101:5520:1360 1:N:0:8
TGGACTGGACTTCGTCGAGTACGCTCAAAAATTAAGATCGGAAGA
+
FFFFFFFFFFFFFFFFFFFFFFFFFFFFFFFFFFFFFFFFFFFFF
@FS10000125:26:BPA73017-1023:1:1101:6360:1360 1:N:0:8
GAGGCAACTTCGTCGAGTACGCTCAAATGCAAAGATCGGAAGAGC
+
FFFFFFFFFFFFFFFFFFFFFFFFFFFFFFFFFFFFFFFFFFFFF
@FS10000125:26:BPA73017-1023:1:1101:6420:1360 1:N:0:8
TTGACTGGACTTCGTCGAGTACGCTCAACGATAAAGATCGGAAGA
+
FFFFFFFFFFFFFFFFFFFFFFFFFFFFFFFFFFFFFFFFFFFFF
@FS10000125:26:BPA73017-1023:1:1101:7880:1360 1:N:0:8
TCGCTAACTTCGTCGAGTACGCTCAAATCTCGAGATCGGAAGAGC
+
FFFFFFFFFFFFFFFFFFFFFFFFFFFFFFFFFFFFFFFFFFFFF
@FS10000125:26:BPA73017-1023:1:1101:8100:1360 1:N:0:8
GTGGGGGGGAACTTCGTCGAGTACGCTCAACTGATAAGATCGGAA
+
,FFF:FFF:FFF:FFFFFFF:::FFF:FFFFFFF:FF:F:FFFF:
@FS10000125:26:BPA73017-1023:1:1101:8210:1360 1:N:0:8
ACGCAACTTCGTCGAGTACGCTCAATCAATAAGATCGGAAGAGCA
+
FFFFFFFFFFFFFFFFFFFFFFFFFFFFFFFFFFFFFFFFFFFFF
@FS10000125:26:BPA73017-1023:1:1101:8370:1360 1:N:0:8
CCGGGAACTTCGTCGAGTACGCTCAATTACGGAGATCGGAAGAGC
+
FFFFFF:FFFFFFFFF::FFF::F:F:FFF,:FFFFF:F,FFF:F
@FS10000125:26:BPA73017-1023:1:1101:8590:1360 1:N:0:8
TTGGACGAACTTCGTAGTACGCTCAATAAGGGAGATCGGAAGAGC
+
FFFFFFFFFFFFFFFFFFFFFFFFFFFFFFFFFFFFFFFFFFFFF
@FS10000125:26:BPA73017-1023:1:1101:8980:1360 1:N:0:8
ACGGAACTTCGTCGAGTACGCTCAAAGCGAGAGATCGGAAGAGCA
+
,F,,FFF:,:FFF:FFF,FFFF:,FFFF,,:F,FFFF,F,::FF,
@FS10000125:26:BPA73017-1023:1:1101:9070:1360 1:N:0:8
GTGGTAACTTCGTCGAGTACGCTCAATTTCCGAGATCGGAAGAGC
+
:FFFFFFFFFFFFFFFFFFFFFFFFFFFFFFFFFFFFFFFFFFFF
@FS10000125:26:BPA73017-1023:1:1101:9310:1360 1:N:0:8
GAGTAAACTTCGTCGAGTACGCTCAACTGGTCAGATCGGAAGAGC
+
:FFFFFFFFFFFFFFFFFFFFFFFFFFFFFFFFFFFFFFFFFFFF
@FS10000125:26:BPA73017-1023:1:1101:9830:1360 1:N:0:8
GCGAAAACTTCGTCGAGTACGCTCAATTAGACAGATCGGAAGAGC
+
,FFFFFFFFFFFFFFFFFFFFFFFFFFFFFFFFFFFFFFFFFFFF
@FS10000125:26:BPA73017-1023:1:1101:11180:1360 1:N:0:8
ACTACAACTTCGTCGAGTACGCTCAATATAAAAGATCGGAAGAGC
+
FFFFFFFFFFFFFFFFFFFFFFFFFFFFFFFFFFFFFFFFFFFFF
@FS10000125:26:BPA73017-1023:1:1101:11380:1360 1:N:0:8
TTGACTGGACTTTCGTCGAGTACGCTCAACGATACAGATCGGAAG
+
FFFFFFFFFFFFFFFFFFFFFFFFFFFFFFFFFFFFFFFFFFFFF
@FS10000125:26:BPA73017-1023:1:1101:11660:1360 1:N:0:8
GCGTTAACTTCGTCGAGTACGCTCAAAAACAGAGATCGGAAGAGC
+
FFFFFFFFFFFFFFFFFFFFFFFFFFFFFFFFFFFFFFFFFFFFF
@FS10000125:26:BPA73017-1023:1:1101:11690:1360 1:N:0:8
TTGGGAACTTCGTCGAGTACGCTCAAAGTGCCAGATCGGAAGAGC
+
FFFFFFFFFFFFFFFFFFFFFFFFFFFFFFFFFFFFFFFFFFFFF
@FS10000125:26:BPA73017-1023:1:1101:11850:1360 1:N:0:8
GGGAAAACTTCGTCGAGTACGCTCAATGCCCCAGATCGGAAGAGC
+
F:FFFFFFFFFFFFFFFFFFFFFFFFFFFFFFFFFFFFFFFFFFF
@FS10000125:26:BPA73017-1023:1:1101:11990:1360 1:N:0:8
TCTTCGTCGAGTACGCTCAATTCTTAAGATCGGAAGAGCACACGT
+
FFFFF:FFFFFFFFFFFFF:FFFFFF:FFFFFFFFFFFFFFFFFF
@FS10000125:26:BPA73017-1023:1:1101:12000:1360 1:N:0:8
TTGACTGGACTTCGTCGAGTACGCTCAAGATGAAAGATCGGAAGA
+
FFFFFFFFFFFFFFFFFFFFFFFFFFFFFFFFFFFFFFFFFFFFF
@FS10000125:26:BPA73017-1023:1:1101:13440:1360 1:N:0:8
GCGGTAACTTCGTCGAGTACGCTCAATATGTTAGATCGGAAGAGC
+
,FF,FF:F:F:FFF:FFFF:FFFF,FFFFF:FF,F::F:F,FFFF
@FS10000125:26:BPA73017-1023:1:1101:13660:1360 1:N:0:8
TTGCAGCTTCGTCGAGTACGCTCAAAGTAGCAGATCGGAAGAGCA
+
FFFFFFFFFFFFFFFFFFFFFFFFFFFFFFFFFFFFFFFFFFFFF
@FS10000125:26:BPA73017-1023:1:1101:13720:1360 1:N:0:8
GCTCAACTTCGTCGAGTACGCTCAAGAGTCCAGATCGGAAGAGCA
+
FFFFFFFFFFFFFFFFFFFFFFFFFFFFFFFFFFFFFFFFFFFFF
@FS10000125:26:BPA73017-1023:1:1101:13870:1360 1:N:0:8
CCGACAACTTCGTCGAGTACGCTCAATAGTTTAGATCGGAAGAGC
+
FFFFFFFFFFFFFFFFFFFFFFFFFFFFFFFFFFFFFFFFFFFFF
@FS10000125:26:BPA73017-1023:1:1101:14070:1360 1:N:0:8
CCGTGAACTTCGTCGAGTACGCTCAAATAATGAGATCGGAAGAGC
+
FFFFFFFFFFFFFFFFFFFFFFFFFFFFFFFFFFFFFFFFFFFFF
@FS10000125:26:BPA73017-1023:1:1101:14600:1360 1:N:0:8
TTGTTTAACTTCGTCGAGTACGCTCAAGAGGCAAGATCGGAAGAG
+
FFFFFFFFFFFFFFFFFFFFFFFFFFFFFFFFFFFFFFFFFFFFF
@FS10000125:26:BPA73017-1023:1:1101:14620:1360 1:N:0:8
GAGGCAACTTCGTCGAGTACGCTCAAAAATGTAGATCGGAAGAGC
+
FFFFFFFFFFFFFFFFFFFFFFFFFFFFFFFFFFFFFFFFFFFFF
@FS10000125:26:BPA73017-1023:1:1101:15310:1360 1:N:0:8
CCGTTAACTTCGTCGAGTACGCTCAACATAAAAGATCGGAAGAGC
+
FFFFFFFFFFFFFFFFFFFFFFFFFFFFFFFFFFFFFFFFFFFFF
@FS10000125:26:BPA73017-1023:1:1101:15460:1360 1:N:0:8
TCGCTAACTTCGTCGAGTACGCTCAACTATTAAGATCGGAAGAGC
+
FFFFFFFFFFFFFFFFFFFFFFFFFFFFFFFFFFFFFFFFFFFFF
@FS10000125:26:BPA73017-1023:1:1101:15500:1360 1:N:0:8
TTGACTGGACTTCGTCGAGTACGCTCAACCGAGTAGATCGGAAGA
+
FFFFFFFFFFFFFFFFFFFFFFFFFFFFFFFFFFFFFFFFFFFFF
@FS10000125:26:BPA73017-1023:1:1101:15780:1360 1:N:0:8
TTGTGCAACTTCGTCGAGTACGCTCAACTATTAAGATCGGAAGAG
+
FFFFFFFFFFFFFFFFFFFFFFFFFFFFFFFFFFFFFFFFFFFFF
@FS10000125:26:BPA73017-1023:1:1101:16250:1360 1:N:0:8
TTGGTAACTTCGTCGAGTACGCTCAAAGTTCGAGATCGGAAGAGC
+
FFFFFFFFFFFFFFFFFFFFFFFFFFFFFFFFFFFFFFFFFFFFF
@FS10000125:26:BPA73017-1023:1:1101:1320:1370 1:N:0:8
GCGTCACCTTCGTCGAGTACGCTCAACCAAACAGATCGGAAGAGC
+
FFFFFFFFFFFFFFFFFFFFFFFFFFFFFFFFFFFFFFFFFFFFF
@FS10000125:26:BPA73017-1023:1:1101:2070:1370 1:N:0:8
GAGTTAAACTTCGTAGTACCTCAACTGAAAAGATCGGAAGAGCAC
+
FFFFFFFFFFFFFFFFFFFFFFFFFFFFFFFFFFFFFFFFFFFFF
@FS10000125:26:BPA73017-1023:1:1101:2440:1370 1:N:0:8
TAGATACTTCGTCGAGTACGCTCAAGTCGTTAGATCGGAAGAGCA
+
FFFFF:FFFFFFFFFFFFFFFFFFFFFFF:FFFFFFFFFFFFFFF
@FS10000125:26:BPA73017-1023:1:1101:2580:1370 1:N:0:8
TTGCTCAACTTCGTCGAGTACGCTCAAATGTGGAGATCGGAAGAG
+
FFFFFFFFFFFFFFFFFFFFFFFFFFFFFFFFFFFFFFFFFFFFF
@FS10000125:26:BPA73017-1023:1:1101:4560:1370 1:N:0:8
TCGCCAACTTCGTCGAGTACGCTCAACGTAGCAGATCGGAAGAGC
+
FFFFFFFFFFFFFFFFFFFFFFFFFFFFFFFFFFFFFFFFFFFFF
@FS10000125:26:BPA73017-1023:1:1101:4610:1370 1:N:0:8
TCGGTAACTTCGTCGAGTACGCTCAATGATGTAGATCGGAAGAGC
+
FFFFFFFFFFFFFFFFFFFFFFFFFFFFFFFFFFFFFFFFFFFFF
@FS10000125:26:BPA73017-1023:1:1101:5040:1370 1:N:0:8
TTGCTAACTTCGTCGAGTACGCTCAAAAATAAAGATCGGAAGAGC
+
F,FFFFFFFFFFFFFFFFFFFFFFFFF,FFFFFFFFFFFFFFFFF
@FS10000125:26:BPA73017-1023:1:1101:5300:1370 1:N:0:8
TTGCTTAACTTCGTCGAGTACGCTCAACTAGGGAGATCGGAAGAG
+
FFFFFFFFFFFFFFFFFFFFFFFFFFFFFFFFFFFFFFFFFFFFF
@FS10000125:26:BPA73017-1023:1:1101:5350:1370 1:N:0:8
GCGAAAACTTCGTCGAGTACGCTCAAGAGACGAGATCGGAAGAGC
+
FFFFFFFFFFFFFFFFFFFFFFFFFFFFFFFFFFFFFFFFFFFFF
@FS10000125:26:BPA73017-1023:1:1101:5510:1370 1:N:0:8
TGGAACTTCGTCGAGTACGCTCAACCGGGGAGATCGGAAGAGCAC
+
:FFFFFFFFFFFFFFFFFFFFFFFFFFFFFFFFFFFFFFFFFFFF
@FS10000125:26:BPA73017-1023:1:1101:5800:1370 1:N:0:8
TTGCCGAACTTCGTCGAGTACGCTCAAAGTAGAAGATCGGAAGAG
+
FFFFFFFFFFFFFFFFFFFFFFFFFFFFFFFFFFFFFFFFFFFFF
@FS10000125:26:BPA73017-1023:1:1101:6740:1370 1:N:0:8
CCGCCAACTTGAGCGTACTCGACGAAGAGCACACGTCTGACTGGA
+
FFFFFFFFFFFFFFFFFFFFFFFFFFFFFFFFFFFFFFFFFFFFF
@FS10000125:26:BPA73017-1023:1:1101:6910:1370 1:N:0:8
TTTCCTCAACTTCGTCGAGTACGCTCAAGCGTCGAGATCGGAAGA
+
FFFFFFFFFFFFFFFFFFFFFFFFFFFFFFFFFFFFFFFFFFFFF
@FS10000125:26:BPA73017-1023:1:1101:7190:1370 1:N:0:8
CCGTAAATTTCGTCGAGTACGCTCAATAGCCCAGATCGGAAGAGC
+
FFFFFFFFFFFFFFFFFFFFFFFFFFFFFFFFFFFFFFFFFFFFF
@FS10000125:26:BPA73017-1023:1:1101:7540:1370 1:N:0:8
TCTTTAACTTCGTCGAGTACGCTCAATGCATCAGATCGGAAGAGC
+
FFFFFFFFFFFFFFFFFFFFFFFFFFFFFFFFFFFFFFFFFFFFF
@FS10000125:26:BPA73017-1023:1:1101:7700:1370 1:N:0:8
ACGTAAACTTCGTCGAGTACGCTCATAAAGTTAGATCGGAAGAGC
+
:FF:FF:::,::,F:,F,F::F,F,,:,F,FFF:F,FF,FF,FF,
@FS10000125:26:BPA73017-1023:1:1101:7900:1370 1:N:0:8
CCGTGAACTTCGTCGAGTACGCTCAAAGATTGAGATCGGAAGAGC
+
FFFFFFFFFFFFFFFFFFFFFFFFFFFFFFFFFFFFFFFFFFFFF
@FS10000125:26:BPA73017-1023:1:1101:8010:1370 1:N:0:8
TTGACTGGACTTCGTCGAGTACGCTCAAGATCGAAGATCGGAAGA
+
:FFFFFFFFFFFFFFFFFFFFFFFFFFFFFFFFFFFFFFFFFFFF
@FS10000125:26:BPA73017-1023:1:1101:8250:1370 1:N:0:8
GTAGAAACTTCGTCGAGTACGCTCAAGTTCACAGATCGGAAGAGC
+
FFFFFFFFFFFFFFFFFFFFFFFFFFFFFFFFFFFFFFFFFFFFF
@FS10000125:26:BPA73017-1023:1:1101:8940:1370 1:N:0:8
TCTCTCAACTTCGTCGAGTACGCTCAAGATCGGAGATCGGAGAGC
+
FFFFFFFFFFFFFFFFFFFFFFFFFFFFFFFFFFFFFFFFFFFFF
@FS10000125:26:BPA73017-1023:1:1101:9170:1370 1:N:0:8
CTGACTGGACTTCGTCGAGTACGCTCAAACGAGTAGATCGGAAGA
+
,FFFFFF,FFFFFFFFFFFFFFFFFFFFF:FF,FFFFFFFFFFFF
@FS10000125:26:BPA73017-1023:1:1101:9670:1370 1:N:0:8
CTGAGGATCTTCGTCGAGTACGCTCAAAGTTGAAGATCGGAAGAG
+
FFFFFFFFFFFFFFFFFFFFFFFFFFFFFFFFFFFFFFFFFFFFF
@FS10000125:26:BPA73017-1023:1:1101:9840:1370 1:N:0:8
CTGACTGGACTTCGTCGAGTACGCTCAAGCCTATAGATCGGAAGA
+
FFFFFFFFFFFFFFFFFFFFFFFFFFFFFFFFFFFFFFFFFFFFF
@FS10000125:26:BPA73017-1023:1:1101:10570:1370 1:N:0:8
TCGCAGAACTTCGTCGAGTACGCTCAAGAGGGAAGATCGGAAGAG
+
FF:FFFFFFFFFFFFFFFFFFFFFFFFFFFFFFFFFFFFFFFFFF
@FS10000125:26:BPA73017-1023:1:1101:10970:1370 1:N:0:8
TTGACAAACTTCGTCGAGTACGCTCAAGAACCGAGATCGGAAGAG
+
FF:FFFF:FFFFFFFFFFFFFFFFFF:FFFFFF:FFFFFFFFFFF
@FS10000125:26:BPA73017-1023:1:1101:11000:1370 1:N:0:8
TTGTTAATTTCTTCGAGTACGCTCAAGCCTCAAGATCGGAAGAGC
+
,F,:F:FFFFFFFF:FFFFF::FFF:F:FFFF::FFFF:FF:FF:
@FS10000125:26:BPA73017-1023:1:1101:12290:1370 1:N:0:8
CCGCTAACTTCGTCGAGTACGCTCAAGACTGGAGATCGGAAGAGC
+
FFFF,FFFFFFFFFFFFFFFFFFFFF,F,,:,FFFFFFFFFFFFF
@FS10000125:26:BPA73017-1023:1:1101:12330:1370 1:N:0:8
GGGTGAACTTCGTCGAGTACGCTCAATAAAGAAGATCGGAAGAGC
+
,:F:FF:F:,FF:FF,F:FF:FFFF,FFFFFFFFFFFF:FFFFF:
@FS10000125:26:BPA73017-1023:1:1101:12480:1370 1:N:0:8
TTGTAAACTTCGTCGAGTACGCTCAAAAGTTAAGATCGGAAGAGC
+
FFFFFFFFFFFFFFFFFFFFFFFFFFFFFFFFFFFFFFFFFFFFF
@FS10000125:26:BPA73017-1023:1:1101:12790:1370 1:N:0:8
TTGGCAACTTCGTCGAGTACGCTCAAAACAGTAGATCGGAAGAGC
+
FFFFFFFFFFFFFFFFFFFFFFFFFFFFFFFFF:FFFFFFFFFFF
@FS10000125:26:BPA73017-1023:1:1101:13190:1370 1:N:0:8
TTTGCAACTTCGTCGAGTACGCTCAAAGATTTAGATCGGAAGAGC
+
FFFFFFFFFFFFFFFFFFFFFFFFFFFFFFFFFFFFFFFFFFFFF
@FS10000125:26:BPA73017-1023:1:1101:13350:1370 1:N:0:8
TTGGCGAACTTCGTCGAGTACGCTCAAGGTATCAGATCGGAAGAG
+
FF:FF:FFFFFFFFFFFFFFFFFFFFFFFFFFFFFFFFFFFFFFF
@FS10000125:26:BPA73017-1023:1:1101:13540:1370 1:N:0:8
TTGGCGAACTTCGTCGAGTACGCTCAAGGTATCAGATCGGAAGAG
+
FFFFFFFFFFFFFFFFFFFFFFFFFFFFFFFFFFFFFFFFFFFFF
@FS10000125:26:BPA73017-1023:1:1101:13730:1370 1:N:0:8
TTGCAAACTTCGTCGAGTACGCTCAAATTTTAAGATCGGAAGAGC
+
FFFFFFFFFFFFFFFFFFFFFFFFFFFFFFFFFFFFFFFFFFFFF
@FS10000125:26:BPA73017-1023:1:1101:13900:1370 1:N:0:8
CCGTAAACTTCGTCGAGTACGCTCAAGGATAAAGATCGGAAGAGC
+
FFFFFFFFFFFFFFFFFFFFFFFFFFFFFFFFFFFFFFFFFFFFF
@FS10000125:26:BPA73017-1023:1:1101:14040:1370 1:N:0:8
CTCAAATAACTTCGTCGAGTACGCTCAACTAAACAGATCGGAAGA
+
FFFFFFFFFFFFFFFFFFFFFFFFFFFFFFFFFFFFFFFFFFFFF
@FS10000125:26:BPA73017-1023:1:1101:14070:1370 1:N:0:8
TTGGTTAACTTCGTCGAGTACGCTCAAGTAAATAGATCGGAAGAG
+
FFFFFFFFFFFFFFFFFFFFFFFFFFFFFFFFFFFFFFFFFFFFF
@FS10000125:26:BPA73017-1023:1:1101:14320:1370 1:N:0:8
TCGAAAACTTCGTCGAGTACGCTCAAGCTGTTAGATCGGAAGAGC
+
FFFFFFFFFFFFFFFFFFFFFFFFFFFFFFFFFFFFFFFFFFFFF
@FS10000125:26:BPA73017-1023:1:1101:14920:1370 1:N:0:8
TTGCATAACTTCGTCGAGTACGCTCAAAGATGGAGATCGGAAGAG
+
FFFFFFFFFFFFFFFFFFFFFFFFFFFFFFFFFFFFFFFFFFFFF
@FS10000125:26:BPA73017-1023:1:1101:15300:1370 1:N:0:8
TTGCAAAACTTCGTCGAGTACGCTCAAAACACTAGATCGGAAGAG
+
FFF:F,FFFFFFFFFFFFFFFFFFFFF,,,,,,FFFFFFFFFFFF
@FS10000125:26:BPA73017-1023:1:1101:15370:1370 1:N:0:8
TCACTAACTTCGTCGAGTACGCTCAAACCAAGAGATCGGAAGAGC
+
FFFFFFFFFFFFFFFFFFFFFFFFFFFFFFFFFFFFFFFFFFFFF
@FS10000125:26:BPA73017-1023:1:1101:15870:1370 1:N:0:8
TCGAACTTCGTCGAGTACGCTCAAGTGATAAGATCGGAAGAGCAC
+
FFFFFFFFFFFFFFFFFFFFFFFFFFFFFFFFFFFFFFFFFFFFF
@FS10000125:26:BPA73017-1023:1:1101:15950:1370 1:N:0:8
TCGATAACTTCGTCGAGTACGCTCAATCACACAGATCGGAAGAGC
+
FFFFFF:FFFFFFFFFFFFFFFFFFFFFFFFFFFFFFFFFFFFFF
@FS10000125:26:BPA73017-1023:1:1101:16490:1370 1:N:0:8
TGGTTAACTTCGTCGAGTATGCTCAAGTACTAAGATCGGAAGAGC
+
:FFFFFFFFFFFFFFFFFFFFFFFFFFFFFFFFFFFFFFFFFFFF
@FS10000125:26:BPA73017-1023:1:1101:1130:1380 1:N:0:8
TGGTGAACTTCGTCGGATGAACTTCGTCGAGTACGCTCAAGATTT
+
FFFFFFFFFFFFFFFFFFFFFFFFFFFFFFFFFFFFFFFFFFFFF
@FS10000125:26:BPA73017-1023:1:1101:1170:1380 1:N:0:8
TCGCATAACTTCGTCGAGTACGCTCAAGCAAAAAGATCGGAAGAG
+
FFFFFFFFFFFFFFFFFFFFFFFFFFFFFFFFFFFFFFFFFFFFF
@FS10000125:26:BPA73017-1023:1:1101:1180:1380 1:N:0:8
TTGTTTAACTTCGTCGAGTACGCTCAAAAGGGAAGATCGGAAGAG
+
FFFFFFFFFFFFFFFFFFFFFFFFFFFFFFFFFFFFFFFFFFFFF
@FS10000125:26:BPA73017-1023:1:1101:1600:1380 1:N:0:8
TTGCATAACTTCGTCGAGTACGCTCAAATACTAAGATCGGAAGAG
+
FF:FFFFFFFFFFFFFFFFFFFFFFFFFFFFFFFFFFFFFFFFFF
@FS10000125:26:BPA73017-1023:1:1101:1860:1380 1:N:0:8
GAGCTAACTTCGTCGAGTACGCTCAAAACCATAGATCGGAAGAGC
+
FFFFFFFFFFFFFFFFFFFFFFFFFFFFFFFFFFFFFFFFFFFFF
@FS10000125:26:BPA73017-1023:1:1101:2410:1380 1:N:0:8
TTGTTAACTTCGTCGAGTACGCTCAATTCAGGAGATCGGAAGAGC
+
FFFFFFFFFFFFFFFFFFFFFFFFFFFFFFFFFFFFFFFFFFFFF
@FS10000125:26:BPA73017-1023:1:1101:2480:1380 1:N:0:8
TTGGAATCTTCGTCGAGTACGCTCAAAAGAGAAGATCGGAAGAGC
+
FFFFFFFFFFFFFFFFFFFFFFFFFFFFFFFFFFFFFFFFFFFFF
@FS10000125:26:BPA73017-1023:1:1101:3040:1380 1:N:0:8
TTGACTGGACTTCGTCGAGTACGCTCAAATGCCTAGATCGGAAGA
+
FFFFFFFFFFFFFFFFFFFFFFFFFFFFFFFFFFFFFFFFFFFFF
@FS10000125:26:BPA73017-1023:1:1101:3280:1380 1:N:0:8
GTGACCAAACTTCGTCGAGTACGCTCAAGCCCATAGATCGGAAGA
+
FFFFFFFFFFFFFFFFFFFFFFFFFFFFFFFFFFFFFFFFFFFFF
@FS10000125:26:BPA73017-1023:1:1101:4040:1380 1:N:0:8
GGGTCAATTTCGTCGAGTACGCTCAAGCGATTAGATCGGAAGAGC
+
FFFFFFFFFFFFFFFFFFFFFFFFFFFFFFFFFFFFFFFFFFFFF
@FS10000125:26:BPA73017-1023:1:1101:4170:1380 1:N:0:8
TTTACGAACTTCGTCGAGTACGCTCAAAAGACTAGATCGGAAGAG
+
FFFFFFFFFFFFFFFFFFFFFFFFFFFFFFFFFFFFFFFFFFFFF
@FS10000125:26:BPA73017-1023:1:1101:5120:1380 1:N:0:8
TAGTAAACTTCGTCGAGTACGCTCAAGGTGTTAGATCGGAAGAGC
+
FFFFFFFFFFFFFFFFFFFFFFFFFFFFFFFFFFFFFFFFFFFFF
@FS10000125:26:BPA73017-1023:1:1101:5400:1380 1:N:0:8
CCGCTGCTAACTTCGTCGAGTACGCTCAAAGTTAAAGATCGGAAG
+
FFFFFFFFFFFFFFFFFFFFFFFFFFFFFFFFFFFFFFFFFFFFF
@FS10000125:26:BPA73017-1023:1:1101:5770:1380 1:N:0:8
GCGTCAACTTCGTCGAGTACGCTCAACGATCGAGATCGGAAGAGC
+
FFFFFFFFFFFFFFFFFFFFFFFFFFFFFFFFFFFFFFFFFFFFF
@FS10000125:26:BPA73017-1023:1:1101:5890:1380 1:N:0:8
TTGTCAACTTCGTCGAGTACGCTCAAGGGGGAAGATCGGAAGAGC
+
FFFFFFFFFFFFFFFFFFFFFFFFFFFFFFFFFFFFFFFFFFFFF
@FS10000125:26:BPA73017-1023:1:1101:5970:1380 1:N:0:8
TCGCAACTTCGTCGAGTACGCTCAAAATAAAAGATCGGAAGAGCA
+
FFFFFFFFFFFFFFFFFFFFFFFFFFFFFFFFFFFFFFFFFFFFF
@FS10000125:26:BPA73017-1023:1:1101:6520:1380 1:N:0:8
TTTTAAACTTCGTCGAGTACGCTCAACGGGTTAGATCGGAAGAGC
+
FFFFFFFFFFFFFFFFFFFFFFFFFFFFFFFFFFFFFFFFFFFFF
@FS10000125:26:BPA73017-1023:1:1101:6690:1380 1:N:0:8
TCTTAAACTTCGTCGAGTACGCTCAATAACGGAGATCGGAAGAGC
+
:FFFFFFFFFFFFFFFFFFFFFFFFFFFFFFFFFFFFFFFFFFFF
@FS10000125:26:BPA73017-1023:1:1101:6970:1380 1:N:0:8
TCGTATAACTTCGTCGAGTACGCTCAATAGCACAGATCGGAAGAG
+
FFFFFFFFFFFFFFFFFFFFFFFFFFFFFFFFFFFFFFFFFFFFF
@FS10000125:26:BPA73017-1023:1:1101:8720:1380 1:N:0:8
CTGCAGAACTTCGTCGAGTACGCTCAACGGAATAGATCGGAAGAG
+
FFFFFFFFFFFFFFFFFFFFFFFFFFFFFFFFFFFFFFFFFFFFF
@FS10000125:26:BPA73017-1023:1:1101:9100:1380 1:N:0:8
TGGATTAACTTCGTCGAGTACGCTCAAGGTTCAAGATCGGAAGAG
+
FFFFFFFFFFFFFFFFFFFFFFFFFFFFFFFFFFFFFFFFFFFFF
@FS10000125:26:BPA73017-1023:1:1101:9380:1380 1:N:0:8
GAGCCAACTTCGTCGAGTACGCTCAAAAAAAAAGATCGGAAGAGC
+
FFFFFFFFFFFFFFFFFFFFFFFFFFFFFFFFFFFFFFFFFFFFF
@FS10000125:26:BPA73017-1023:1:1101:9540:1380 1:N:0:8
TTGACTGGACTTCGTCGAGTACGCTCAACCGAAAAGATCGGAAGA
+
FFFFFFFFFFFFFFFFFFFFFFFFFFFFFFFFFFFFFFFFFFFFF
@FS10000125:26:BPA73017-1023:1:1101:10510:1380 1:N:0:8
TTGTGAACTTCGTCGAGTACGCTCAATCGGTGAGATCGGAAGAGC
+
FFFFFFFFFFFFFFFFFFFFFFFFFFFFFFFFFFFFFFFFFFFFF
@FS10000125:26:BPA73017-1023:1:1101:10750:1380 1:N:0:8
TTGCAAACTTCGTCGAGTACGCTCAACATGCAAGATCGGAAGAGC
+
FFFFFFFFFFFFFFFFFFFFFFFFFFFFFFFFFFFFFFFFFFFFF
@FS10000125:26:BPA73017-1023:1:1101:10770:1380 1:N:0:8
TCGCCAACTTCGTCGAGTACGCTCAAGACATTAGATCGGAAGAGC
+
FFFFF:,:FFFF:F:,FFFF:FFF:,:FFFFFF:FF:F:FFFFF:
@FS10000125:26:BPA73017-1023:1:1101:11040:1380 1:N:0:8
TCGGGAACTTCGTCGAGTACGCTCAAGTTGACAGATCGGAAGAGC
+
,F,:,FFFFFFFFFFFFFFFFFFFFFFFFFFFF:FFFFFFFFFFF
@FS10000125:26:BPA73017-1023:1:1101:11130:1380 1:N:0:8
TTGACTGGACTTCGTCGAGTACGCTCAAATCCCGAGATCGGAAGA
+
FFFFFFFFFFFFFFFFFFFFFFFFFFFFFFFFFFFFFFFFFFFFF
@FS10000125:26:BPA73017-1023:1:1101:12200:1380 1:N:0:8
TTGGGCAACTTCGTCGAGTACGCTCAATTGCCGAGATCGGAAGAG
+
,,F:FFFFF,::::FFF,FFFF,::F:F:FFF:FFFF::F:,FFF
@FS10000125:26:BPA73017-1023:1:1101:12320:1380 1:N:0:8
CCGTTAACTTCGTCGAGTACGCTCAATATAAGAGATCGGAAGAGC
+
FFFFF:FFF:F,,FF:,:FFFF:FFF:FFF,FFFF::FF:,F::F
@FS10000125:26:BPA73017-1023:1:1101:12950:1380 1:N:0:8
GGGGAACTTCGTCGAGTACGCTCAATCTGAAAGATCGGAAGAGCA
+
FFFFFFFFFFFFFFFFFFFFFFFFFFFFFFFFFFFFFFFFFFFFF
@FS10000125:26:BPA73017-1023:1:1101:13000:1380 1:N:0:8
TGGTAACTTCGTCGAGTACGCTCAAGCCATAAGATCGGAAGAGCA
+
FFFFFFFFFFFFFFFFFFFFFFFFFFFFFFFFFFFFFFFFFFFFF
@FS10000125:26:BPA73017-1023:1:1101:13250:1380 1:N:0:8
TCGTGAACTTCGTCGAGTACGCTCAAGCCGAAAGATCGGAAGAGC
+
FFFFFFFFFFFFFFFFFFFFFFFFFFFFFFFFFFFFFFFFFFFFF
@FS10000125:26:BPA73017-1023:1:1101:13300:1380 1:N:0:8
AGGCAAACTTCGTCGAGTACGCTCAAAAATAGAGATCGGAAGAGC
+
FFFFFFFFFFFFFFFFFFFFFFFFFFFFFFFFFFFFFFFFFFFFF
@FS10000125:26:BPA73017-1023:1:1101:13470:1380 1:N:0:8
GCTCAACTTCGTCGAGTACGCTCAAATATACAGATCGGAAGAGCA
+
FFFFFFFFFFFFFFFFFFFFFFFFFFFFFFFFFFFFFFFFFFFFF
@FS10000125:26:BPA73017-1023:1:1101:13750:1380 1:N:0:8
TAGCTAACTTCGTCGAGTACGCTCAACCTAGGAGATCGGAAGAGC
+
FFFFFFFFFFFFFFFFFFFFFFFFFFFFFFFFFFFFFFFFFFFFF
@FS10000125:26:BPA73017-1023:1:1101:13850:1380 1:N:0:8
CCGACAACTTCGTCGAGTACGCTCAATAGTTTAGATCGGAAGAGC
+
FF,FFFFFFF::FFFFFFFFFFFF,FFF:FFFFFFFFFFFFFFF:
@FS10000125:26:BPA73017-1023:1:1101:14340:1380 1:N:0:8
GGGGGACTTCGTCGAGTACGCTCAAACCTTCAGATCGGAAGAGCA
+
FFFFFFFFFFFFFFFFFFFFFFFFFFFFFFFFFFFFFFFFFFFFF
@FS10000125:26:BPA73017-1023:1:1101:14970:1380 1:N:0:8
TGGAGCAAACTTCGTCGAGTACGCTCAAAGTGTAAGATCGGAAGA
+
FFFFFFFFFFF,FFFFFFFFFFFFFFFFFFFFFFFFFFFFFFFFF
@FS10000125:26:BPA73017-1023:1:1101:16000:1380 1:N:0:8
TAGTAAACTTCGTCGAGTACGCTCAATGATAAAGATCGGAAGAGC
+
FFFFFFFFFFFFFFFFFFFFFFFFFFFFFFFFFFFFFFFFFFFFF
@FS10000125:26:BPA73017-1023:1:1101:16030:1380 1:N:0:8
TCGACAAACTTCGTCGAGTACGCTCAAGTCTGCAGATCGGAAGAG
+
FFFFFFFFFFFFFFFFFFFFFFFFFFFFFFFFFFFFFFFFFFFFF
@FS10000125:26:BPA73017-1023:1:1101:16260:1380 1:N:0:8
TTGCTAACTTCGTCGAGTACGCTCAAAGGGTCAGATCGGAAGAGC
+
FFFFFFFFFFFFFFFFFFFFFFFFFFFFFFFFFFFFFFFFFFFFF
@FS10000125:26:BPA73017-1023:1:1101:16440:1380 1:N:0:8
TCGAGAATTTCGTCGAGTACGCTCAAAGGGCTAGATCGGAAGAGC
+
FFFFFFFFFFFFFFFFFFFFFFFFFFFFFFFFFFFFFFFFFFFFF
@FS10000125:26:BPA73017-1023:1:1101:1420:1390 1:N:0:8
TTGGGACCTTCGTCGAGTACGCTCAAAGGCCGAGATCGGAAGAGC
+
FFFFFFFFFFFFFFFFFFFFFFFFFFFFFFFFFFFFFFFFFFFFF
@FS10000125:26:BPA73017-1023:1:1101:1610:1390 1:N:0:8
GGGGGGGATTAACTTCGTCGAGTACGCTCAAAGGATAAGATCGGA
+
:FF,::FF:FF,FF:F:FFF:F:FF:FFFFF,:FFFF,FFFFFFF
@FS10000125:26:BPA73017-1023:1:1101:2330:1390 1:N:0:8
TTAATAATCTTCGTCGAGTACGCTCAATGCATCAGATCGGAAGAG
+
F:F,,F,,FFFFFFFF:FFFF:FFF,:,:F,FF:::F:FFF,FFF
@FS10000125:26:BPA73017-1023:1:1101:2680:1390 1:N:0:8
TCGAGAACTTCGTCGAGTACGCTCAAGGAAAAGATCGGAAGAGCA
+
FFFFFFFFFFFFFFFFFFFFFFFFFFFFFFFFFFFFFFFFFFFFF
@FS10000125:26:BPA73017-1023:1:1101:2800:1390 1:N:0:8
CCGTAAACTTCGTCGAGTACGCTCAATATGAGAGATCGGAAGAGC
+
FFF,,FFFFFFFFFFFFFFFFFFFFFFF,FF,FFFFFFFFFFFFF
@FS10000125:26:BPA73017-1023:1:1101:3260:1390 1:N:0:8
TAGAAAACTTCGTCGAGTACGCTCAAGAATAGAGATCGGAAGAGC
+
FFFFFFFFFFFFFFFFFFFFFFFFFFFFFFFFFFFFFFFFFFFFF
@FS10000125:26:BPA73017-1023:1:1101:3570:1390 1:N:0:8
TAAAAAACTTCGTCGAGTACGCTCAACCGGGGAGATCGGAAGAGC
+
,,,FFFF:::,,F:,FFFF:::F,FFFFFFFFFFFF:FFFFFFF:
@FS10000125:26:BPA73017-1023:1:1101:3690:1390 1:N:0:8
GGGACAACTTCGTCGAGTACGCTCAACATTAGAGATCGGAAGAGC
+
FFFFFFFFFFFFFFFFFFFFFFFFFFFFFFFFFFFFFFFFFFFFF
@FS10000125:26:BPA73017-1023:1:1101:3730:1390 1:N:0:8
GGGTCAACTTCGTCGAGTACGCTCAAACCCTTAGATCGGAAGAGC
+
FFFFFFFFFFFFFFFFFFFFFFFFFFFFFFFFFFFFFFFFFFFFF
@FS10000125:26:BPA73017-1023:1:1101:3870:1390 1:N:0:8
TAGGCAGAACTTCGTCGAGTATGCTCAATATGAAAGATCGGAAGA
+
FFFFFFFFFFFFFFFFFFFFFFFFFFFFFFFFFFFFFFFFFFFFF
@FS10000125:26:BPA73017-1023:1:1101:4100:1390 1:N:0:8
TTGACTGGACTTCGTCGAGTACGCTCAAATCGGGAGATCGGAAGA
+
FFFFFFFFFFFFFFFFFFFFFFFFFFFFFFFFFFFFFFFFFFFFF
@FS10000125:26:BPA73017-1023:1:1101:4220:1390 1:N:0:8
CCGGAAACTTCGTCGAGTACGCTCAACTAAAGAGATCGGAAGAGC
+
FFFFFFFFFFFFFFFFFFFFFFFFFFFFFFFFFFFFFFFFFFFFF
@FS10000125:26:BPA73017-1023:1:1101:4560:1390 1:N:0:8
TTGCCGGAACTTCGTCGAGTACGCTCAATGGTCGAGATCGGAAGA
+
FFFFFFFFFFFFFFFFFFFFFFFFFFFFFFFFFFFFFFFFFFFFF
@FS10000125:26:BPA73017-1023:1:1101:4710:1390 1:N:0:8
TCTTAACTTCGTCGAGTACGCTCAAACTTAAAGATCGGAAGAGCA
+
FFFFFFFFFFFFFFFFFFFFFFFFFFFFFFFFFFFFFFFFFFFFF
@FS10000125:26:BPA73017-1023:1:1101:4850:1390 1:N:0:8
GCGTAAACTTCGTCGAGTACGCTCAAGCGCAGAGATCGGAAGAGC
+
FFFFFFFFFFFFFFFFFFFF:FFFFF:FFFFFFFFFF:FFFFFFF
@FS10000125:26:BPA73017-1023:1:1101:4940:1390 1:N:0:8
TTGGCCAACCTCGTCGAGTACGCTCAACGGAGTAGATCGGAAGAG
+
,F,FFFFFFFFFFFFFFFFFFFFFFFFFFFFFFFFFFFFFFFFFF
@FS10000125:26:BPA73017-1023:1:1101:4990:1390 1:N:0:8
TCATCAACTTCGTCGAGTACGCTCAAAAAAACAGATCGGAAGAGC
+
FFFFFFFFFFFFFFFFFFFFFFFFFFFFFFFFFFFFFFFFFFFFF
@FS10000125:26:BPA73017-1023:1:1101:5440:1390 1:N:0:8
TCGCTAACTTCGTCGAGTACGCTCAAATGATGAGATCGGAAGAGC
+
FFFFFFFFFFFFFFFFFFFFFFFFFFFFFFFFFFFFFFFFFFFFF
@FS10000125:26:BPA73017-1023:1:1101:5970:1390 1:N:0:8
TGCTCAATTTCGTCGAGTACGCTCAACGTAGGAGATCGGAAGAGC
+
FFFFFFFFFFFFFFFFFFFFFFFFFFFFFFFFFFFFFFFFFFFFF
@FS10000125:26:BPA73017-1023:1:1101:6310:1390 1:N:0:8
TTGTAAACTTCGTCGAGTACGCTCAAGAGATTAGATCGGAAGAGC
+
FFFFFFFFFFFFFFFFFFFFFFFFFFFFFFFFFFFFFFFFFFFFF
@FS10000125:26:BPA73017-1023:1:1101:6900:1390 1:N:0:8
ACTGGAAAAACTTCGTCGAGTACGCTCAACGGTTGAGATCGGAAG
+
FFFFFFFFFFFFFFFFFFFFFFFFFFFFFFFFFFFFFFFFFFFFF
@FS10000125:26:BPA73017-1023:1:1101:7060:1390 1:N:0:8
TTGCAAACTTCGTCGAGTACGCTCAAATATAGAGATCGGAAGAGC
+
FFFFFFFFFFFFFFFFFFFFFFFFFFFFFFFFFFFFFFFFFFFFF
@FS10000125:26:BPA73017-1023:1:1101:7180:1390 1:N:0:8
CTGACTGGACTTCGTCGAGTACGCTCAAAGCTAAAGATCGGAAGA
+
FFFFFFFFFFFFFFFFFFFFFFFFFFFFFFFFFFFFFFFFFFFFF
@FS10000125:26:BPA73017-1023:1:1101:7320:1390 1:N:0:8
GCTTCGTCGAGTACGCTCAAAACTATAGATCGGAAGAGCACACGT
+
,:FFF,:F:,FFFFFFFF:,F,FFF,FFF::,,FFFF:F:FFFFF
@FS10000125:26:BPA73017-1023:1:1101:8400:1390 1:N:0:8
GCGACAACTTCGTCGAGTACGCTCAAATAATAAGATCGGAAGAGC
+
FFFFFFFFFFFFFFFFFFFFFFFFFFFFFFFFFFFFFFFFFFFFF
@FS10000125:26:BPA73017-1023:1:1101:9040:1390 1:N:0:8
TCGGGAACTTCGTCGAGTACGCTCAAAATAACAGATCGGAAGAGC
+
FFF,,:::F:F:FF,FFFFFFFFFFFFF,FFFFFFFFFFFF:FFF
@FS10000125:26:BPA73017-1023:1:1101:9270:1390 1:N:0:8
GCGACCCAACTTCGTCGAGTACGCTCAACAATTTAGATCGGAAGA
+
FFFFFFFFFFFFFFFFFFFFFFFFFFFFFFFFFFFFFFFFFFFFF
@FS10000125:26:BPA73017-1023:1:1101:9900:1390 1:N:0:8
TTGTTAACTTCGTCGAGTACGCTCAACACGAGAGATCGGAAGAGC
+
FFFFFFFFFFFFFFFFFFFFFFFFFFFFFFFFFFFFFFFFFFFFF
@FS10000125:26:BPA73017-1023:1:1101:10420:1390 1:N:0:8
TCGATAAACTTCGTCGAGTACGCTCAAAACTAGAGATCGGAAGAG
+
FFFFFFFFFFFFFFFFFFFFFFFFFFFFFFFFFFFFFFFFFFFFF
@FS10000125:26:BPA73017-1023:1:1101:11520:1390 1:N:0:8
TTGTTAACTTCGTCGAGTACGCTCAAGATAAAAGATCGGAAGAGC
+
F:FFF::FFFFFFFFFFFFFFFFFFF:FFFFFFFFFFFF:FFFFF
@FS10000125:26:BPA73017-1023:1:1101:11770:1390 1:N:0:8
TCTTGGAACTTCGTCGAGTACGCTCAACGAACAAGATCGGAAGAG
+
FFFF:FFFFFFFFFFFFF:FFFFFFFFFFFFFFFF:FFFFFFF:F
@FS10000125:26:BPA73017-1023:1:1101:12040:1390 1:N:0:8
TCGGATCAACTTCGTCGAGTACGCTCAATCAGGAAGATCGGAAGA
+
FFF,FFFFFFFFFFFFFFFFFFFFFFFFFFFFFFFFFFFFFFFFF
@FS10000125:26:BPA73017-1023:1:1101:12220:1390 1:N:0:8
TCGTCTAAACTTCGTCGAGTACGCTCAAGATGAAAGATCGGAAGA
+
FFFFFFFFFFFFFFFFFFFFFFFFFFFFFFFFFFFFFFFFFFFFF
@FS10000125:26:BPA73017-1023:1:1101:12340:1390 1:N:0:8
GGGGCAACTTCGTCGAGTACGCTCAAACAGTCAGATCGGAAGAGC
+
FFFFFFFFFFFFFFFFFFFFFFFFFFFFFFFFFFFFFFFFFFFFF
@FS10000125:26:BPA73017-1023:1:1101:12380:1390 1:N:0:8
TCTTTAACTTCGTCGAGTACGCTCAAGACTACAGATCGGAAGAGC
+
FFFFFFFFFFFFFFFFFFFFFFFFFFFFFFFFFFFFFFFFFFFFF
@FS10000125:26:BPA73017-1023:1:1101:12690:1390 1:N:0:8
CCGCTAACTTCGTCGAGTACGCTCAACTCAGTAGATCGGAAGAGC
+
FFFFFFFFFFFFFFFFFFFFFFFFFFFFFFFFFFFFFFFFFFFFF
@FS10000125:26:BPA73017-1023:1:1101:13110:1390 1:N:0:8
TCGTTGAACTTCGTCGAGTACGCTCAAGGAGTTAGATCGGAAGAG
+
FFFFFFFFFFFFFFFFFFFFFFFFFFFFFFFFFFFFFFFFFFFFF
@FS10000125:26:BPA73017-1023:1:1101:13520:1390 1:N:0:8
TTGACTGGACTTCGTCGAGTACGCTCAAACGAGTAGATCGGAAGA
+
FFFFFFFFFFFFFFFFFFFFFFFFFFFFFFFFFFFFFFFFFFFFF
@FS10000125:26:BPA73017-1023:1:1101:13650:1390 1:N:0:8
ACGAAACTTCGTCGAGTACGCTCAAACCTACAGATCGGAAGAGCA
+
FFFFFFFFFFFFFFFFFFFFFFFFFFFFFFFFFFFFFFFFFFFFF
@FS10000125:26:BPA73017-1023:1:1101:14490:1390 1:N:0:8
GCGTAATCTTCGTCGAGTACGCTCAAAACAGTAGATCGGAAGAGC
+
FFFFFFFFFFFFFFFFFFFFFFFFFFFFFFFFFFFFFFFFFFFFF
@FS10000125:26:BPA73017-1023:1:1101:14520:1390 1:N:0:8
TCGCAAACTTCGTCGAGTACGCTCAAGAGGTGAGATCGGAAGAGC
+
FF:FFFFFFFFFFFFFFFFFFFFFFFFFFFFFFFFFFFFFFFFFF
@FS10000125:26:BPA73017-1023:1:1101:14700:1390 1:N:0:8
TCGCTGAACTTCGTCGAGTACGCTCAAAGCATAGATCGGAAGAGC
+
,F:FFFF:FFFFFFFFFFFFFFFFFFF::FFFFFFFFFFFFFFFF
@FS10000125:26:BPA73017-1023:1:1101:15540:1390 1:N:0:8
TTGACTGGACTTCGTCGAGTACGCTCAAAGCCCTAGATCGGAAGA
+
FFFFFFFFFFFFFFFFFFFFFFFFFFFFFFFFFFFFFFFFFFFFF
@FS10000125:26:BPA73017-1023:1:1101:15600:1390 1:N:0:8
GCGCTAACTTCGTCGAGTACGCTCAAAAGCCGAGATCGGAAGAGC
+
FFFFFFFFFFFFFFFFFFFFFFFFFFFFFFFFFFFFFFFFFFFFF
@FS10000125:26:BPA73017-1023:1:1101:16190:1390 1:N:0:8
TTGGGAACTTCGTCGAGTACGCTCAATAAGTCAGATCGGAAGAGC
+
FFFFFFFFFFFFFFFFFFFFFFFFFFFFFFFFFFFFFFFFFFFFF
@FS10000125:26:BPA73017-1023:1:1101:16410:1390 1:N:0:8
CCGATAACTTCGTCGAGTACGCTCAAAACACAAGATCGGAAGAGC
+
FFFFFFFFFFFFFFFFFFFFFFFFFFFFFFFFFFFFFFFFFFFFF
@FS10000125:26:BPA73017-1023:1:1101:2210:1400 1:N:0:8
TTGACTGGACTTCGTCGAGTACGCTCAAGATAACAGATCGGAAGA
+
FFFFFFFFFFFFFFFFFFFFFFFFFFFFFFFFFFFFFFFFFFFFF
@FS10000125:26:BPA73017-1023:1:1101:2220:1400 1:N:0:8
TTGTTAACTTCGTCGAGTACGCTCAAAATTGTAGATCGGAAGAGC
+
FFFFFFFFFFFFFFFFFFFFFFFFFFFFFFFFFFFFFFFFFFFFF
@FS10000125:26:BPA73017-1023:1:1101:2630:1400 1:N:0:8
CCGTCAACTTCGTCGAGTACGCTCAAGGAAACAGATCGGAAGAGC
+
FFFFFFFFFFFFFFFFFFFFFFFFFFFFFFFFFFFFFFFFFFFFF
@FS10000125:26:BPA73017-1023:1:1101:2900:1400 1:N:0:8
TGGACAACTTCGTCGAGTACGCTCAAGTAGAGAGATCGGAAGAGC
+
F:FFFFFF::FFFFFFFFFFFFFFFFFF,F::FFFFFFFFFFFFF
@FS10000125:26:BPA73017-1023:1:1101:2990:1400 1:N:0:8
CTGGAAACTTCGTCGAGTACGCTCAAAAGATAGATCGGAAGAGCA
+
FFFFFFFFFFFFFFFFFFFFFFFFFFFFFFFFFFFFFFFFFFFFF
@FS10000125:26:BPA73017-1023:1:1101:3300:1400 1:N:0:8
GCGTAAACTTCGTCGAGTACGCTCAACAAGCGAGATCGGAAGAGC
+
FFFFFFFFFFFFFFFFFFFFFFFFFFFFFFFFFFFFFFFFFFFFF
@FS10000125:26:BPA73017-1023:1:1101:3450:1400 1:N:0:8
GGTTTAACTTCGTCGAGTACGCTCAAAAAGAAGGATCGGAAGAGC
+
FFFFFFFFFFFFFFFFFFFFFFFFFFFFFFFFFFFFFFFFFFFFF
@FS10000125:26:BPA73017-1023:1:1101:3600:1400 1:N:0:8
TTGTCAATTTCGTCGAGTACGCTCAACTAGTTAGATCGGAAGAGC
+
FFFFFFFFFFFFFFFFFFFFFFFFFFFFFFFFFFFFFFFFFFFFF
@FS10000125:26:BPA73017-1023:1:1101:4100:1400 1:N:0:8
TTGCAACTTCGTCGAGTACGCTCAATAGTTCAGATCGGAAGAGCA
+
FFFFFFFFFFFFFFFFFFFFFFFFFFFFFFFFFFFFFFFFFFFFF
@FS10000125:26:BPA73017-1023:1:1101:4200:1400 1:N:0:8
GGGACAACTTCGTCGAGTACGCTCAATTGATGAGATCGGAAGAGC
+
FFFFFFFFFFFFFFFFFFFFFFFFFFFFFFFFFFFFFFFFFFFFF
@FS10000125:26:BPA73017-1023:1:1101:4500:1400 1:N:0:8
TGGAGAACTTCGTCGAGTACGCTCAACCTTTTAGATCGGAAGAGC
+
FFFFFFFFF,FFFFF:FFFFFFFFF:FFFFFFFFFFFFFFFFFFF
@FS10000125:26:BPA73017-1023:1:1101:4570:1400 1:N:0:8
CTGCAAACTTGTCGAGTACGCTCAACTTGCCAGATCGGAAGAGCA
+
FFFFFFFFFFFFFFFFFFFFFFFFFFFFFFFFFFFFFFFFFFFFF
@FS10000125:26:BPA73017-1023:1:1101:5450:1400 1:N:0:8
TTGGTAACTTCGTCGAGTACGCTCAATTTTTAAGATCGGAAGAGC
+
FFFFFFFFFFFFFFFFFFFFFFFFFFFFFFFFFFFFFFFFFFFFF
@FS10000125:26:BPA73017-1023:1:1101:5610:1400 1:N:0:8
TCGGCAACTTCGTCGAGTACGCTCAAACAGATAGATCGGAAGAGC
+
FFFFFFFFFFFFFFFFFFFFFFFFFFFFFFFFFFFFFFFFFFFFF
@FS10000125:26:BPA73017-1023:1:1101:5650:1400 1:N:0:8
GGGCTAACTTCGTCGAGTACGCTCAAAAGAATAGATCGGAAGAGC
+
FFFFFFFFFFFFFFFFFFFFFFFFFFFFFFFFFFFFFFFFFFFFF
@FS10000125:26:BPA73017-1023:1:1101:6010:1400 1:N:0:8
CTGGTAACTTCGTCGAGTACGCTCAATCAATGAGATCGGAAGAGC
+
FFFFFFFFFFFFFFFFFFFFFFFFFFFFFFFFFFFFFFFFFFFFF
@FS10000125:26:BPA73017-1023:1:1101:6110:1400 1:N:0:8
TCGCTGTAACTTCGTCGAGTACGCTCAAAGTAAAAGATCGGAAGA
+
FFFFFFFFFFFFFFFFFFFFFFFFFFFFFFFFFFFFFFFFFFFFF
@FS10000125:26:BPA73017-1023:1:1101:6150:1400 1:N:0:8
TTGACTGGACTTCGTCGAGTACGCTCAACCTCATAGATCGGAAGA
+
FFFFFFFFFFFFFFFFFFFFFFFFFFFFFFFFFFFFFFFFFFFFF
@FS10000125:26:BPA73017-1023:1:1101:6440:1400 1:N:0:8
TTGGTAACTTCGTCGAGTACGCTCAATTGGTAAGATCGGAAGAGC
+
FFFFFFFFFFFFFFFFFFFFFFFFFFFFFFFFFFFFFFFFFFFFF
@FS10000125:26:BPA73017-1023:1:1101:7020:1400 1:N:0:8
TTTGTATAACTTCGTCGAGTACGCTCAAGCTAAGAGATCGGAAGA
+
FFFFFFFFFFFFFFFFFFFFFFFFFFFFFFFFFFFFFFFFFFFFF
@FS10000125:26:BPA73017-1023:1:1101:7910:1400 1:N:0:8
TTGAAGCAACTTCGTCGAGTACGCTCAATTTTCCAGATCGGAAGA
+
FF:FFFFFFFFFFFFFFFFFFFFFFFFFFFFFFFFFFFFFFFFFF
@FS10000125:26:BPA73017-1023:1:1101:8980:1400 1:N:0:8
GAGCTAGCCTTCGTCGAGTACGCTCAAAGGGTAAGATCGGAAGAG
+
FFFFFFFFFFFFFFFFFFFFFFFFFFFFFFFFFFFFFFFFFFFFF
@FS10000125:26:BPA73017-1023:1:1101:9100:1400 1:N:0:8
TTGTCAAACTTCGTCGAGTACGCTCAATTAAACAGATCGGAAGAG
+
FFFFFFFFFFFFFFFFFFFFFFFFFFFFFFFFFFFFFFFFFFFFF
@FS10000125:26:BPA73017-1023:1:1101:9400:1400 1:N:0:8
TTGCTCAACTTCGTCGAGTACGCTCAACACTTCAGATTCGGAAGA
+
FFFFFFFFFFFFFFFFFFFFFFFFFFFFFFFFFFFFFFFFFFFFF
@FS10000125:26:BPA73017-1023:1:1101:9620:1400 1:N:0:8
TTGCAACTTCGTCGAGTACGCTCAAACAAATAGATCGGAAGAGCA
+
FFFFFFFFFFFFFFFFFFFFFFFFFFFFFFFFFFFFFFFFFFFFF
@FS10000125:26:BPA73017-1023:1:1101:10230:1400 1:N:0:8
CCGATAACTTCGTCGAGTACGCTCAATATGTAAGATCGGAAGAGC
+
FFFFFFFFFFFFFFFFFFFFFFFFFFFFFFFFFFFFFFFFFFFFF
@FS10000125:26:BPA73017-1023:1:1101:10340:1400 1:N:0:8
TTGGCTAACTTCGTCGAGTACGCTCAACACGGTAGATCGGAAGAG
+
,FFFFFFFFFFFFFFFFFFFFFFFFFFFFFFF:FFFFFFFFFFFF
@FS10000125:26:BPA73017-1023:1:1101:10350:1400 1:N:0:8
TTGGAACTTCGTCGAGTACGCTCAACATGTTAGATCGGAAGAGCA
+
FFFFFFFFFFFFFFFFFFFFFFFFFFFFFFFFFFFFFFFFFFFFF
@FS10000125:26:BPA73017-1023:1:1101:11050:1400 1:N:0:8
GCGTCAACTTCGTCGAGTACGCTCAATGTGCCAGATCGGAAGAGC
+
FFFFFFFFFFFFFFFFFFFFFFFFFFFFFFFFFFFFFFFFFFFFF
@FS10000125:26:BPA73017-1023:1:1101:11190:1400 1:N:0:8
TCGGCAACTTCGTCGAGTACGCTCAATATATAAGATCGGAAGAGC
+
FFFFFFFFFFFFFFFFFFFFFFFFFFFFFFFFFFFFFFFFFFFFF
@FS10000125:26:BPA73017-1023:1:1101:11660:1400 1:N:0:8
TAGATAACTTCGTCGAGTACGCTCAAGGATATAGATCGGAAGAGC
+
FFFFFFFFFFFFFFFFFFFFFFFFFFFFFFFFFFFFFFFFFFFFF
@FS10000125:26:BPA73017-1023:1:1101:12210:1400 1:N:0:8
TCGCAAACTTCGTCGAGTACGCTCAAAATCCCAGATCGGAAGAGC
+
FFFFFFFFFFFFFFFFFFFFFFFFFFFFFFFFFFFFFFFFFFFFF
@FS10000125:26:BPA73017-1023:1:1101:12700:1400 1:N:0:8
GCGACAACTTCGTCGAGTACGCTCAAATGCCAAGATCGGAAGAGC
+
FFFFFFFFFFFFFFFFFFFFFFFFFFFFFFFFFFFFFFFFFFFFF
@FS10000125:26:BPA73017-1023:1:1101:13750:1400 1:N:0:8
TCGCGAACTTCGTCGAGTACGCTCAAATATAAAGATCGGAAGAGC
+
FFFFFFFFFFFFFFFFFFFFFFFFFFFFFFFFFFFFFFFFFFFFF
@FS10000125:26:BPA73017-1023:1:1101:14740:1400 1:N:0:8
TTGTAACTTCGTCGAGTACGCTCAAGTAAATAGATCGGAAGAGCA
+
FFFFFFFFFFFFFFFFFFFFFFFFFFFFFFFFFFFFFFFFFFFFF
@FS10000125:26:BPA73017-1023:1:1101:14930:1400 1:N:0:8
GAGGCTGAACTTCTCGTCGAGTACGCTCAATAGAAAAGATCGGAA
+
FFFFFFFFFFFFFFFFFFFFFFFFFFFFFFFFFFFFFFFFFFFFF
@FS10000125:26:BPA73017-1023:1:1101:16110:1400 1:N:0:8
TCTGAGAACTTCGTCGAGTACGCTCAAGTAACGAGATCGGAAGAG
+
FFFFFFFFFFFFFFFFFFFFFFFFFFFFFFFFFFFFFFFFFFFFF
@FS10000125:26:BPA73017-1023:1:1101:16350:1400 1:N:0:8
CCCAAAACTTCGTCGAGTACGCTCAACGGGTTAGATCGGAAGAGC
+
FFFFFFFFFFFFFFFFFFFFFFFFFFFFFFFFFFFFFFFFFFFFF
@FS10000125:26:BPA73017-1023:1:1101:16400:1400 1:N:0:8
TTGCAACTTCGTCGAGTACGCTCAACCCTTAAGATCGGAAGAGCA
+
FFFFFFFFFFFFFFFFFFFFFFFFFFFFFFFFFFFFFFFFFFFFF
@FS10000125:26:BPA73017-1023:1:1101:1250:1410 1:N:0:8
CCGTGAACTTCGTCGAGTACGCTCAAAACACGAGATCGGAAGAGC
+
FFFFFFFFFFFFFFFFFFFFFFFFFFFFFFFFFFFFFFFFFFFFF
@FS10000125:26:BPA73017-1023:1:1101:2150:1410 1:N:0:8
TGGTTGAACTTCGTCGAGTACGCTCAATGATCCAGATCGGAAGAG
+
FFFFFFFFFFFFFFFFFFFFFFFFFFFFFFFFFFFFFFFFFFFFF
@FS10000125:26:BPA73017-1023:1:1101:2260:1410 1:N:0:8
GAGCTGGAACTTCGTCGAGTACGCTCAAGACATTAGATCGGAAGA
+
FFFFFFFFFFFFFFFFFFFFFFFFFFFFFFFFFFFFFFFFFFFFF
@FS10000125:26:BPA73017-1023:1:1101:2370:1410 1:N:0:8
TTGCCCAACTTCGTCGAGTACGCTCAATGTAAGAGATCGGAAGAG
+
FFFF:,FFF:FFFFF:FFFFFFFF:,FFFFFFFFFFF::FFFFFF
@FS10000125:26:BPA73017-1023:1:1101:2860:1410 1:N:0:8
TTGTGAACTTCGTCGAGTACGCTCAATACGGCAGATCGGAAGAGC
+
FFFFFFFFFFFFFFFFFFFFFFFFFFFFFFFFFFFFFFFFFFFFF
@FS10000125:26:BPA73017-1023:1:1101:2880:1410 1:N:0:8
TCGTTAACTTCGTCGAGTACGCTCAAAGACTGAGATCGGAAGAGC
+
FFFFFFFFFFFFFFFFFFFFFFFFFFFFFFFFFFFFFFFFFFFFF
@FS10000125:26:BPA73017-1023:1:1101:3070:1410 1:N:0:8
TCGCCTAACTTCGTCGAGTACGCTCAAGATATAAGATCGGAAGAG
+
:FFFFFFFFFFFFFFFFFFFFFFFFFFFFFFFFFFFFFFFFFFFF
@FS10000125:26:BPA73017-1023:1:1101:4080:1410 1:N:0:8
TCGCGTAATTTCGTCGAGTACGCTCAAAGGGAAAGATCGGAAGAG
+
FFFFFFFFFFFFFFFFFFFFFFFFFFFFFFFFFFFFFFFFFFFFF
@FS10000125:26:BPA73017-1023:1:1101:4210:1410 1:N:0:8
TTCGGAACTTCGTCGAGTACGCTCAAACTATCAGATCGGAAGAGC
+
FFFFFFFFFFFFFFFFFFFFFFFFFFFFFFFFFFFFFFFFFFFFF
@FS10000125:26:BPA73017-1023:1:1101:4230:1410 1:N:0:8
GAGTGAACTTCGTCGAGTACGCTCAAGTACTGAGATCGGAAGAGC
+
FFFFFFFFFFFFFFFFFFFFFFFFFFFFFFFFFFFFFFFFFFFFF
@FS10000125:26:BPA73017-1023:1:1101:4910:1410 1:N:0:8
TGGCTAACTTCGTCGAGTACGCTCAAGGTTGCAGATCGGAAGAGC
+
F:FFFFFFFFFFFFFFFFFFFFFFFFFFFFFFFFFFFFFFFFFFF
@FS10000125:26:BPA73017-1023:1:1101:5260:1410 1:N:0:8
TAGTAAACTTCGTCGAGTACGCTCAAAAAGTCAGATCGGAAGAGC
+
F:,FFF:FFFFFFFFFF:FFFFFFF:FFFFFFFFFFFFF:,FFFF
@FS10000125:26:BPA73017-1023:1:1101:5350:1410 1:N:0:8
TCACTTCGTCGAGTACGCTCAAAATTTGAGATCGGAAGAGCACAC
+
FFFFFFFFFFFFFFFFFFFFFFFFFFFFFFFFFFFFFFFFFFFFF
@FS10000125:26:BPA73017-1023:1:1101:5510:1410 1:N:0:8
GCGCTACCTTCGTCGAGTACGCTCAAAGAGTAAGATCGGAAGAGC
+
FFFFFFFFFFFFFFFFFFFFFFFFFFFFFFFFFFFFFFFFFFFFF
@FS10000125:26:BPA73017-1023:1:1101:5640:1410 1:N:0:8
TCGATTAACTTCGTCGAGTACGCTCAAACGTGTAGATCGGAAGAG
+
FFFFFFFFFFFFFFFFFFFFFFFFFFFFFFFFFFFFFFFFFFFFF
@FS10000125:26:BPA73017-1023:1:1101:7890:1410 1:N:0:8
GCGCAAACTTCGTCGAGTACGCTCAAGCATCAAGATCGGAAGAGC
+
FFFFFFFFFFFFFFFFFFFFFFFFFFFFFFFFFFFFFFFFFFFFF
@FS10000125:26:BPA73017-1023:1:1101:8600:1410 1:N:0:8
TTGATTAACTTCGTCGAGTACGCTCAAGACCGGAGATCGGAAGAG
+
FFFFFFFFFFFFFFFFFFFFFFFFFFFFFFFFFFFFFFFFFFFFF
@FS10000125:26:BPA73017-1023:1:1101:9580:1410 1:N:0:8
TATAAAACTTCGTCGAGTACGCTCAAAAACCAAGATCGGAAGAGC
+
FFFFFFFFFFF:FF:FFFFFFFFF:FFF:FFFFFFFF:FFFFF:F
@FS10000125:26:BPA73017-1023:1:1101:10710:1410 1:N:0:8
TCGGAACTTCGTCGAGTACGCTCAACAAGATAGATCGGAAGAGCA
+
FFFFFFFFFFFFFFFFFFFFFFFFFFFFFFFFFFFFFFFFFFFFF
@FS10000125:26:BPA73017-1023:1:1101:10860:1410 1:N:0:8
TTGAAACTTCGTCGAGTACGCTCAAAGAGAGAGATCGGAAGAGCA
+
FFFFFFFFFFFFFFFFFFFFFFFFFFFFFFFFFFFFFFFFFFFFF
@FS10000125:26:BPA73017-1023:1:1101:11140:1410 1:N:0:8
TCGTTAACTTCGTCGAGTACGCTCAAACCCTTAGATCGGAAGAGC
+
FFFFFFFFFFFFFFFFFFFFFFFFFFFFFFFFFFFFFFFFFFFFF
@FS10000125:26:BPA73017-1023:1:1101:11670:1410 1:N:0:8
TCGCGCGAACTTCGTCGAGTACGCTCAATATACGAGATCGGAAGA
+
FFFFFFFFFFFFFFFFFFFFFFFFFFFFFFFFFFFFFFFFFFFFF
@FS10000125:26:BPA73017-1023:1:1101:11690:1410 1:N:0:8
TTGACTGGACTTCGTCGAGTACGCTCAATCCTCGAGATCGGAAGA
+
FFFFFFFFFFFFFFFFFFFFFFFFFFFFFFFFFFFFFFFFFFFFF
@FS10000125:26:BPA73017-1023:1:1101:11750:1410 1:N:0:8
TTGAAACTTCGTCGAGTACGCTCAAAGAGAGAGATCGGAAGAGCA
+
FFFFFFFFFFFFFFFFFFFFFFFFFFFFFFFFFFFFFFFFFFFFF
@FS10000125:26:BPA73017-1023:1:1101:12070:1410 1:N:0:8
GCGCAAACTTCGTCGAGTACGCTCAATAGTATAGATCGGAAGAGC
+
FFFFFFFFFFFFFFFFFFFFFFFFFFFFFFFFFFFFFFFFFFFFF
@FS10000125:26:BPA73017-1023:1:1101:12500:1410 1:N:0:8
TTGACTGGACTTCGTCGAGTACGCTCAAATCGGGAGATCGGAAGA
+
FFFFFFFFFFFFFFFFFFFFFFFFFFFFFFFFFFFFFFFFFFFFF
@FS10000125:26:BPA73017-1023:1:1101:12710:1410 1:N:0:8
GAGGCAACTTCGTCGAGTACGCTCAAGGTTACAGATCGGAAGAGC
+
FFFFFFFFFFFFFFFFFFFFFFFFFFFFFFFFFFFFFFFFFFFFF
@FS10000125:26:BPA73017-1023:1:1101:13060:1410 1:N:0:8
TTGACTGGACTTCGTCGAGTACGCTCAAATCCCGAGATCGGAAGA
+
FFFFFFFFFFFFFFFFFFFFFFFFFFFFFFFFFFFFFFFFFFFFF
@FS10000125:26:BPA73017-1023:1:1101:13110:1410 1:N:0:8
TCGCTAACTTCGTCGAGTACGCTCAAACTATTAGATCGGAAGAGC
+
FFFFFFFFFFFFFFFFFFFFFFFFFFFFFFFFFFFFFFFFFFFFF
@FS10000125:26:BPA73017-1023:1:1101:13420:1410 1:N:0:8
TCGTAAACTTCGTCGAGTACGCTCAATGTAAGAGATCGGAAGAGC
+
FFFFFFFFFFFFFFFFFFFFFFFFFFFFFFFFFFFFFFFFFFFFF
@FS10000125:26:BPA73017-1023:1:1101:14250:1410 1:N:0:8
CCGTAACTTCGTCGAGTACGCTCAAGAGGTCAGATCGGAAGAGCA
+
FFFFFFFFFFFFFFFFFFFFFFFFFFFFFFFFFFFFFFFFFFFFF
@FS10000125:26:BPA73017-1023:1:1101:15160:1410 1:N:0:8
TCGAGAACTTCGTCGAGTACGCTCAAGACCATAGATCGGAAGAGC
+
FFFFFFFFFFFFFFFFFFFFFFFFFFFFFFFFFFFFFFFFFFFFF
@FS10000125:26:BPA73017-1023:1:1101:16030:1410 1:N:0:8
GCGACAACTTCGTCGAGTACGCTCAATTATTAAGATCGGAAGAGC
+
FFFFFFFFFFFFFFFFFFFFFFFFFFFFFFFFFFFFFFFFFFFFF
@FS10000125:26:BPA73017-1023:1:1101:16100:1410 1:N:0:8
TCGGAACTTCGTCGAGTACGCTCAATCAAGTAGATCGGAAGAGCA
+
:FFFFFFFFFFFFFFFFFFFFFFFFFFFFFFFFFFFFFFFFFFFF
@FS10000125:26:BPA73017-1023:1:1101:1290:1420 1:N:0:8
TTGGCAACTTCGTCGAGTACGCTCAAGAGGTTAGATCGGAAGAGC
+
:FFFFFFFFFFFFFFFFFFFFFFFFFFFFFFFFFFFFFFFFFFFF
@FS10000125:26:BPA73017-1023:1:1101:1530:1420 1:N:0:8
TCTTTGGAACTTCGTCGAGTACGCTCAACCGAAGAGATCGGAAGA
+
FFFFFFFFFFFFFFFFFFFFFFFFFFFFFFFFFFFFFFFFFFFFF
@FS10000125:26:BPA73017-1023:1:1101:1590:1420 1:N:0:8
TCTTTGGAACTTCGTCGAGTACGCTCAACCGAAGAGATCGGAAGA
+
FFFFFFFFFFFFFFFFFFFFFFFFFFFFFFFFFFFFFFFFFFFFF
@FS10000125:26:BPA73017-1023:1:1101:1620:1420 1:N:0:8
TTGTGGAACTTCGTCGAGTACGCTCAAAGGAGGAGATCGGAAGAG
+
FFFFFFFFFFFFFFFFFFFFFFFFFFFFFFFFFFFFFFFFFFFFF
@FS10000125:26:BPA73017-1023:1:1101:1700:1420 1:N:0:8
TTGCAACTTCGTCGAGTACGCTCAAAGACTGAGATCGGAAGAGCA
+
FFFFFFFFFFFFFFFFFFFFFFFFFFFFFFFFFFFFFFFFFFFFF
@FS10000125:26:BPA73017-1023:1:1101:2020:1420 1:N:0:8
GAGTTAAACTTCGTAGTACCTCAACTGAAAAGATCGGAAGAGCAC
+
FFFFFFFFFFFFFFFFFFFFFFFFFFFFFFFFFFFFFFFFFFFFF
@FS10000125:26:BPA73017-1023:1:1101:3170:1420 1:N:0:8
CTGCAAACTTCGTCGAGTACGCTCAACATGTGAGATCGGAAGAGC
+
F,,F:FFF::::::,,F,F::,:F,FFF,,:,F:FF:,,,F,FF:
@FS10000125:26:BPA73017-1023:1:1101:4950:1420 1:N:0:8
GCGCCAACTTCGTCGAGTACGCTCAGCGATCAAGATCGGAAGAGC
+
FFFFFFFFFFFFFFFFFFFFFFFFF,FFFFFFFFFFFFFFFFFFF
@FS10000125:26:BPA73017-1023:1:1101:5590:1420 1:N:0:8
TCGCTAACTTCGTCGAGTACGCTCAAATATTAAGATCGGAAGAGC
+
FFFFFFFFFFFFFFFFFFFFFFFFFFFFFFFFFFFFFFFFFFFFF
@FS10000125:26:BPA73017-1023:1:1101:5810:1420 1:N:0:8
TTGACTGGACTTCGTCGAGTACGCTCAAGACACTAGATCGGAAGA
+
FFFFFFFFFFFFFFFFFFFFFFFFFFFFFFFFFFFFFFFFFFFFF
@FS10000125:26:BPA73017-1023:1:1101:5960:1420 1:N:0:8
TAGGAACTTCGTCGAGTACGCTCAAACGATTAGATCGGAAGAGCA
+
,F,FFFFFFFFFFFFFFFFFF:FFFFF:FF:F:FFFFFF::FFFF
@FS10000125:26:BPA73017-1023:1:1101:6230:1420 1:N:0:8
TTGCCAAACTTCGTCGAGTACGCTCAAGGTTCAAGATCGGAAGAG
+
FFFFFFFFFFFFFFFFFFFFFFFFFFFFFFFFFFFFFFFFFFFFF
@FS10000125:26:BPA73017-1023:1:1101:7050:1420 1:N:0:8
TTGCCCAACTTCGTCGAGTACGCTCAATACTTAAGATCGGAAGAG
+
FFFFFFFFFFFFFFFFFFFFFFFFFFFFFFFFFFFFFFFFFFFFF
@FS10000125:26:BPA73017-1023:1:1101:7190:1420 1:N:0:8
CTGCTAACTTCGTCGAGTACGCTCAAATAGGGAGATCGGAAGAGC
+
FFFFFFFFFFFFFFFFFFFFFFFFFFFFFFFFFFFFFFFFFFFFF
@FS10000125:26:BPA73017-1023:1:1101:7250:1420 1:N:0:8
TCGCCAACCTCGTCGAGTACGCTCAATTGACCAGATCGGAAGAGC
+
FFFFFFFFFFFFFFFFFFFFFFFFFFFFFFFFFFFFFFFFFFFFF
@FS10000125:26:BPA73017-1023:1:1101:7680:1420 1:N:0:8
GAGTCAACTTCGTCGAGTACGCTCAAAGATTTAGATCGGAAGAGC
+
,FFFFFFFFFFFFFFFFFFFFFFFFF,FFFF:FFFFFFFFFFFFF
@FS10000125:26:BPA73017-1023:1:1101:7860:1420 1:N:0:8
TCCTCCCTTTCGTCGAGTACGCTCAATTCTAGAGATCGGAAGAGC
+
FFFFFFFFFFFFFFFFFFFFFFFFFFFFFFFFFFFFFFFFFFFFF
@FS10000125:26:BPA73017-1023:1:1101:8610:1420 1:N:0:8
TCCCAAACTTCGTCGAGTACGCTCAATGTTCGAGATCGGAAGAGC
+
FFFF,FFFFFFFFFFFFFFFFFFFFF::,FFFFFFFFFFFFFFFF
@FS10000125:26:BPA73017-1023:1:1101:10530:1420 1:N:0:8
CGGGAACTTCGTCGAGTACGCTCAAACAAGGAGATCGGAAGAGCA
+
FFFFFFFFFFFFFFFFFFFFFFFFFFFFFFFFFFFFFFFFFFFFF
@FS10000125:26:BPA73017-1023:1:1101:12260:1420 1:N:0:8
GCGCAACTTCGTCGAGTACGCTCAACTAAAAAGATCGGAAGAGCA
+
FFFFFFFFFFFFFFFFFFFFFFFFFFFFFFFFFFFFFFFFFFFFF
@FS10000125:26:BPA73017-1023:1:1101:12390:1420 1:N:0:8
TTGACAACTTCGTCGAGTACGCTCAATTTTGAAGATCGGAAGAGC
+
FFFFFFFFFFFFFFFF:FFFFFFFFFFFFFFFFFFFFFFFFFFFF
@FS10000125:26:BPA73017-1023:1:1101:12530:1420 1:N:0:8
GAGTAAACTTCGTCGAGTACGCTCAAACTTAGAGATCGGAAGAGC
+
FFFFFFFFFFFFFFFFFFFFFFFFFFFFFFFFFFFFFFFFFFFFF
@FS10000125:26:BPA73017-1023:1:1101:12630:1420 1:N:0:8
TTTGAAACTTCGTCGAGTACGCTCAAGGACATAGATCGGAAGAGC
+
FFFFFFFFFFFFFFFFFFFFFFFFFFFFFFFFFFFFFFFFFFFFF
@FS10000125:26:BPA73017-1023:1:1101:12680:1420 1:N:0:8
TTGCTGAACTTCGTCGAGTACGCTCAATTGTCGAGATCGGAAGAG
+
FFFFFFFFFFFFFFFFFFFFFFFFFFFFFFFFFFFFFFFFFFFFF
@FS10000125:26:BPA73017-1023:1:1101:12770:1420 1:N:0:8
CCGGGGGTGAACTTCGTCGAGTACGCTCAATGACAGAGATCGGAA
+
FFFFFFFFFFFFFFFFFFFFFFFFFFFFFFFFFFFFFFFFFFFFF
@FS10000125:26:BPA73017-1023:1:1101:13250:1420 1:N:0:8
CCGTAAACTTCGTCGAGTACGCTCAATCGATGAGATCGGAAGAGC
+
FFFFFFFFFFFFFFFFFFFFFFFFFFFFFFFFFFFFFFFFFFFFF
@FS10000125:26:BPA73017-1023:1:1101:13520:1420 1:N:0:8
GGGCAACTTCGTCGAGTACGCTCAAGGTATCAGATCGGAAGAGCA
+
FFFFFFFFFFFFFFFFFFFFFFFFFFFFFFFFFFFFFFFFFFFFF
@FS10000125:26:BPA73017-1023:1:1101:13550:1420 1:N:0:8
TTGACTGGAGTTCAGACGAGTACGCTCAACCTTCGAGATCGGAAG
+
FFFFFFFFFFFFFFFFFFFFFFFFFFFFFFFFFFFFFFFFFFFFF
@FS10000125:26:BPA73017-1023:1:1101:13560:1420 1:N:0:8
CGGCTAACTTCGTCGAGTACGCTCAAATGGATAGATCGGAAGAGC
+
FFFFFFFFFFFFFFFFFFFFFFFFFFFFFFFFFFFFFFFFFFFFF
@FS10000125:26:BPA73017-1023:1:1101:13950:1420 1:N:0:8
TTGACTGGACTTCGTCGAGTACGCTCAAGTGACGAGATCGGAAGA
+
FF:FFFFFFFFFFFFFFFFFFFFFFF:FFFFFFFFFFFFFFFFFF
@FS10000125:26:BPA73017-1023:1:1101:14660:1420 1:N:0:8
TTGTGAACTTCGTCGAGTACGCTCAAAATCTTAGATCGGAAGAGC
+
FFFFFFFFFFFFFFFFFFFFFFFFFFFFFFFFFFFFFFFFFFFFF
@FS10000125:26:BPA73017-1023:1:1101:14750:1420 1:N:0:8
CCGCCAACTTCGTCGAGTACGCTCAATGTCTTAGATCGGAAGAGC
+
FFFFFFFFFFFFFFFFFFFFFFFFFFFFFFFFFFFFFFFFFFFFF
@FS10000125:26:BPA73017-1023:1:1101:14840:1420 1:N:0:8
TCGGAACTTCGTCGAGTACGCTCAACTTGCCAGATCGGAAGAGCA
+
FFFFFFFFFFFFFFFFFFFFFFFFFFFFFFFFFFFFFFFFFFFFF
@FS10000125:26:BPA73017-1023:1:1101:15130:1420 1:N:0:8
TCTCAGGAACTTCGTCGAGTACGCTCAACATGATAGATCGGAAGA
+
FFFFFFFFFFFFFFFFFFFFFFFFFFFFFFFFFFFFFFFFFFFFF
@FS10000125:26:BPA73017-1023:1:1101:15350:1420 1:N:0:8
TCGACAACTTCGTCGAGTACGCTCAAGACTTCAGATCGGAAGAGC
+
,FF:FFFFFFFFFFFFFFFFFFFFFFF,,FF,FFFFFFFFFFFFF
@FS10000125:26:BPA73017-1023:1:1101:16210:1420 1:N:0:8
GCGTTAACTTCGTCGAGTACGCTCAACGCTCAAGATCGGAAGAGC
+
,FFFFFFFFFFFFFFFFFFFFFFFFFFFFFFFFFFFFFFFFFFFF
@FS10000125:26:BPA73017-1023:1:1101:1360:1430 1:N:0:8
TTGTGAACTTCGTCGAGTACGCTCAATCACCTAGATCGGAAGAGC
+
FFFFFFFFFFFFFFFFFFFFFFFFFFFFFFFFFFFFFFFFFFFFF
@FS10000125:26:BPA73017-1023:1:1101:2990:1430 1:N:0:8
TCGCAAACTTCGTCGAGTACGCTCAAGTCGTAAGATCGGAAGAGC
+
FFFFFFFFFFFFFFFFFFFFFFFFFFFFFFFFFFFFFFFFFFFFF
@FS10000125:26:BPA73017-1023:1:1101:4050:1430 1:N:0:8
TCGGAACTTCGTCGAGTACGCTCAATATTCGAGATCGGAAGAGCA
+
FFFFFFFFFFFFFFFFFFFFFFFFFFFFFFFFFFFFFFFFFFFFF
@FS10000125:26:BPA73017-1023:1:1101:4060:1430 1:N:0:8
TTGACTGGACTTCGTCGAGTACGCTCAACGATAGAGATCGGAAGA
+
FFFFFFFFFFFFFFFFFFFFFFFFFFFFFFFFFFFFFFFFFFFFF
@FS10000125:26:BPA73017-1023:1:1101:4600:1430 1:N:0:8
TTGACTGGACTTCGTCGAGTACGCTCAACCGTGGAGATCGGAAGA
+
FFFFFFFFFFFFFFFFFFFFFFFFFFFFFFFFFFFFFFFFFFFFF
@FS10000125:26:BPA73017-1023:1:1101:7220:1430 1:N:0:8
TCGACCAACTTCGTCGAGTACGCTCAAACAGGTAGATCGGAAGAG
+
FFFFFFFFFFFFFFFFFFF:FFFFFFFFFFFFFFFFFFFFFFFFF
@FS10000125:26:BPA73017-1023:1:1101:8260:1430 1:N:0:8
GCGTTAACTTCGTCGAGTACGCTCAATGTAGTAGATCGGAAGAGC
+
FFFFFFFFFFFFFFFFFFFFFFFFFFFFFFFFFFFFFFFFFFFFF
@FS10000125:26:BPA73017-1023:1:1101:8370:1430 1:N:0:8
GCGCAAACTTCGTCGAGTACGCTCAAATATGAAGATCGGAAGAGC
+
FFFFFFFFFFFFFFFFFFFFFFFFFFFFFFFFFFFFFFFFFFFFF
@FS10000125:26:BPA73017-1023:1:1101:8840:1430 1:N:0:8
TTTAGGACCTTCGTCGAGTACGCTCAAAATGTCAGATCGGAAGAG
+
FFFFFFFFFFFFFFFFFFFFFFFFFFFFFFFFFFFFFFFFFFFFF
@FS10000125:26:BPA73017-1023:1:1101:9690:1430 1:N:0:8
ACGAAACTTCGTCGAGTACGCTCAATTGTGTAGATCGGAAGAGCA
+
FFFFFFFFFFFFFFFFFFFFFFFFFFFFFFFFFFFFFFFFFFFFF
@FS10000125:26:BPA73017-1023:1:1101:10240:1430 1:N:0:8
TTTATAACTTCGTCGAGTACGCTCAATGTATCAGATCGGAAGAGC
+
FFFFFFFFFFFFFF:FFFFFFFFF:FFFFFFFFFFFF:F:FFF:F
@FS10000125:26:BPA73017-1023:1:1101:11010:1430 1:N:0:8
TAGTAACTTCGTCGAGTACGCTCAAACTGTTAGATCGGAAGAGCA
+
FFFFFFFFFFFFFFFFFFFFFFFFFFFFFFFFFFFFFFFFFFFFF
@FS10000125:26:BPA73017-1023:1:1101:11110:1430 1:N:0:8
TCGCCAACTTCGTCGAGTACGCTCAATAAATTAGATCGGAAGAGC
+
FFFFFFFFFFFFFFFFFFFFFFFFFFFFFFFFFFFFFFFFFFFFF
@FS10000125:26:BPA73017-1023:1:1101:11320:1430 1:N:0:8
ATGCCGAACTTCGTCGAGTACGCTCAAGGTAGGAGATCGGAAGAG
+
F:FFF,F:FF:FFFFFFFFFFFFFFFFFFFFFFFFFFFFFFFFFF
@FS10000125:26:BPA73017-1023:1:1101:11640:1430 1:N:0:8
TCTTCGTCGAGTACGCTCAACAGCAGAGATCGGAAGAGCACACGT
+
FFFFFFFFFFFFFFFFFFFFF:FFFFFFFFFFFFFFFFFFFFFFF
@FS10000125:26:BPA73017-1023:1:1101:12080:1430 1:N:0:8
TTTGGACAACTTCGTCGAGTACGCTCAAATTTATAGATCGGAAGA
+
FFFFFFFFFFF,FFFFFFFFFFFFFFFFFFFFFFFFFFFFFFFFF
@FS10000125:26:BPA73017-1023:1:1101:12240:1430 1:N:0:8
TCTCTACAACTTCGTCGAGTACGCTCAAAATATTAGATCGGAAGA
+
FF:FFFF:FFFFFFFFF:FF:FFFFFFFFFFFFF,:FFFFFFFFF
@FS10000125:26:BPA73017-1023:1:1101:12370:1430 1:N:0:8
CCGCTAACTTCGTCGAGTACGCTCAAGCCCAGAGATCGGAAGAGC
+
F,,::FFFFFFFF:F::FFF:,:F:FFF::F,:FF,FF,FFF:FF
@FS10000125:26:BPA73017-1023:1:1101:12530:1430 1:N:0:8
CCGATAACTTCGTCGAGTACGCTCAATGGTCGAGATCGGAAGAGC
+
FFFFFFFFFFFFFFFFFFFFFFFFFFFFFFFFFFFFFFFFFFFFF
@FS10000125:26:BPA73017-1023:1:1101:12720:1430 1:N:0:8
TTTTCAACTTCGTCGAGTACGCTCAAGTCGCTAGATCGGAAGAGC
+
FFF,,FFFFFFFFFFFFFFFFFFFFF::,,,,FFFFFFFFFFFFF
@FS10000125:26:BPA73017-1023:1:1101:13080:1430 1:N:0:8
CCGGCAACTTCGTCGAGTACGCTCAAGTGAGTAGATCGGAAGAGC
+
FFFFFFFFFFFFFFFFFFFFFFFFFFFFFFFFFFFFFFFFFFFFF
@FS10000125:26:BPA73017-1023:1:1101:13300:1430 1:N:0:8
TTGCTGAACTTCGTCGAGTACGCTCAATAGCTCAGATCGGAAGAG
+
FFFFFFFFFFFFFFFFFFFFFFFFFFFFFFFFFFFFFFFFFFFFF
@FS10000125:26:BPA73017-1023:1:1101:13780:1430 1:N:0:8
TTGACTGGACTTCGTCGAGTACGCTCAATCTTAGAGATCGGAAGA
+
FFFFF,,,:F,:F:F:FF,,FFFF:FFFFF,,FFF:,:F,:FFF,
@FS10000125:26:BPA73017-1023:1:1101:13900:1430 1:N:0:8
CCCGTGAAACTTCGTCGAGTACGCTCAATAATATAGATCGGAAGA
+
FFFFFFFFFFFFFFFFFFFFFFFFFFFFFFFFFFFFFFFFFFFFF
@FS10000125:26:BPA73017-1023:1:1101:14410:1430 1:N:0:8
GCGTAAACTTCGTCGAGTACGCTCAATGATAGAGATCGGAAGAGC
+
FFFFFFFFFFFFFFFFFFFFFFFFFFFFFFFFFFFFFFFFFFFFF
@FS10000125:26:BPA73017-1023:1:1101:14560:1430 1:N:0:8
GGGAAAACTTCGTCGAGTACGCTCAAAGTTATAGATCGGAAGAGC
+
FFFFFFFFFFFFFFFFFFFFFFFFFFFFFFFFFFFFFFFFFFFFF
@FS10000125:26:BPA73017-1023:1:1101:14910:1430 1:N:0:8
TTGTAACTTCGTCGAGTACGCTCAACCTATAAGATCGGAAGAGCA
+
FFFFFFFFFFFFFFFFFFFFFFFFFFFFFFFFFFFFFFFFFFFFF
@FS10000125:26:BPA73017-1023:1:1101:14970:1430 1:N:0:8
GCGACAACTTCGTCGAGTACGCTCAACTTTGAAGATCGGAAGAGC
+
,FFFFF:FFFFFFF:FFFFFFFFFF:FFFFFFFFFFFFFFFFF:F
@FS10000125:26:BPA73017-1023:1:1101:16330:1430 1:N:0:8
TCGACAACTTCGTCGAGTACGCTCAATGTAAGAGATCGGAAGAGC
+
FFFFFFFFFFFFFFFFFFFFFFFFFFFFFFFFFFFFFFFFFFFFF
@FS10000125:26:BPA73017-1023:1:1101:1850:1440 1:N:0:8
GCGAAAACTTCGTCGAGTACGCTCAAGAAGTCAGATCGGAAGAGC
+
FFFFFFFFFFFFFFFFFFFFFFFFFFFFFFFFFF,FFFFFFFFFF
@FS10000125:26:BPA73017-1023:1:1101:2090:1440 1:N:0:8
TCACGGAACTTCGTCGAGTACGCTCAATGATCCAGATCGGAAGAG
+
FFFFFFFFFFFFFFFFFFFFFFFFFFFFFFFFFFFFFFFFFFFFF
@FS10000125:26:BPA73017-1023:1:1101:2660:1440 1:N:0:8
GGGGGAACTTCGTCGAGTACGCTCAAGTGATTAGATCGGAAGAGC
+
FFFFFFFFFFFFFFFFFFFFFFFFFFFFFFFFFFFFFFFFFFFFF
@FS10000125:26:BPA73017-1023:1:1101:2880:1440 1:N:0:8
TTGCTCAACTTCGTCGAGTACGCTCAAAAAGAAAGATCGGAAGAG
+
:FFFFFFFFFFFFFFFFFFFFFFFFFFFFFFFFFFFFFFFFFFFF
@FS10000125:26:BPA73017-1023:1:1101:3020:1440 1:N:0:8
CAGAAACTTCGTCGAGTACGCTCAAAAAAAGAGATCGGAAGAGCA
+
FFFFFFFFFFFFFFFFFFFFFFFFFFFFFFFFFFFFFFFFFFFFF
@FS10000125:26:BPA73017-1023:1:1101:3120:1440 1:N:0:8
TTGTAAACTTCGTCGAGTTACGCTCAATAATCAAGATCGGAAGAG
+
FFFFFFFFFFFFFFFFFFFFFFFFFFFFFFFFFFFFFFFFFFFFF
@FS10000125:26:BPA73017-1023:1:1101:3220:1440 1:N:0:8
GCGAAAACTTCGTCGAGTACGCTCAAGATTCAAGATCGGAAGAGC
+
:FF,FFFFFFF:,F:,FF,F:FFF,F:F,,FFF,FFFF:FFFF:F
@FS10000125:26:BPA73017-1023:1:1101:3320:1440 1:N:0:8
GGGTAAACTTCGTCGAGTACGCTCAAATCGGGAGATCGGAAGAGC
+
FFFFFFFFFFFFFFFFFFFFFFFFFFFFFFFFFFFFFFFFFFFFF
@FS10000125:26:BPA73017-1023:1:1101:3710:1440 1:N:0:8
TCGACTGGACTTCGTCGAGTACGCTCAACGACATAGATCGGAAGA
+
FFFF::,:FFFFFFFFFFFFFFFFFFFFFFF:,:FFFFFFFFFFF
@FS10000125:26:BPA73017-1023:1:1101:4380:1440 1:N:0:8
TTTGATGAACTTCGTCGAGTACGCTCAAATTGAAAGATCGGAAGA
+
FFFFFFFFFFFFFFFFFFFFFFFFFFFFFFFFFFFFF:FFFFFFF
@FS10000125:26:BPA73017-1023:1:1101:4990:1440 1:N:0:8
TTGGTAACTTCGTCGAGTACGCTCAAACGCTCAGATCGGAAGAGC
+
,:,:FF,FFFFFFFFFFFFFFFFF:FFFFFFFFFFFFFF:FF:FF
@FS10000125:26:BPA73017-1023:1:1101:5160:1440 1:N:0:8
GCGGAAACTTCGTCGAGTACGCTCAAGGGTTAAGATCGGAAGAGC
+
FFFFFFFFFFFFFFFFFFFFFFFFFFFFFFFFFFFFFFFFFFFFF
@FS10000125:26:BPA73017-1023:1:1101:5670:1440 1:N:0:8
TTGACTGGACTTCGTCGAGTACGCTCAATTCGATAGATCGGAAGA
+
FFFFFFFFFFFFFFFFFFFFFFFFFFFFFFFFFFFFFFFFFFFFF
@FS10000125:26:BPA73017-1023:1:1101:5900:1440 1:N:0:8
CAGCAACTTCGTCGAGTACGCTCAACGGTTTAGATCGGAAGAGCA
+
FFFFFFFFFFFFFFFFFFFFFFFFFFFFFFFFFFFFFFFFFFFFF
@FS10000125:26:BPA73017-1023:1:1101:7530:1440 1:N:0:8
TCGCTTACCTTCGTCGAGTACGCTCAAAAATAGAGATCGGAAGAG
+
FFFFFFFFFFFFFFFFFFFFFFFFFFFFFFFFFFFFFFFFFFFFF
@FS10000125:26:BPA73017-1023:1:1101:7800:1440 1:N:0:8
TTGACTGGACTTCGTCGAGTACGCTCAAGGTTAGAGATCGGAAGA
+
FFFF:FFFFFFFFFFFFFFFFFFFFFFFF:FFFFFFFFFFFFFFF
@FS10000125:26:BPA73017-1023:1:1101:7820:1440 1:N:0:8
TCTGGAACTTCGTCGAGTACGCTCAAACAGGGAGATTGGAAGAGC
+
FFFFFFFFFFFFFFFFFFFFFFFFFFFFFFFFFFFFFFFFFFFFF
@FS10000125:26:BPA73017-1023:1:1101:8020:1440 1:N:0:8
TCGAAGAACTTCGTCGAGTACGCTCAAAGCCAAAGATCGGAAGAG
+
FF:F,FF::FF:FFF,F::F,,FFFFFF::FF:FF::F,F,FFFF
@FS10000125:26:BPA73017-1023:1:1101:8120:1440 1:N:0:8
ACGTAACTTCGTCGAGTACGCTCAACCCATAAGATCGGAAGAGCA
+
FFFFFFFFFFFFFFFFFFFFFFFFFFFFFFFFFFFFFFFFFFFFF
@FS10000125:26:BPA73017-1023:1:1101:8560:1440 1:N:0:8
GGGGACCTTCGTCGAGTACGCTCAACCTGTAAGATCGGTAGAGCA
+
,,:,::F:FFFF:FF,FF:FFFFFFFFFFF,:FFF::,,FF::::
@FS10000125:26:BPA73017-1023:1:1101:9510:1440 1:N:0:8
TCTCATAACTTCGTCGAGTACGCTCAATACGCAAGATCGGAAGAG
+
FFFFFFFFFFFFFFFFFFFFFFFFFFFFFFFFFFFFFFFFFFFFF
@FS10000125:26:BPA73017-1023:1:1101:9860:1440 1:N:0:8
TTGCTCAACTTCGTCGAGTACGCTCAAATTAATAGATCGGAAGAG
+
F,FFFFFFFFFFFFFFFFFFFFFFFFFFFFF:FFFFFFFFFFFFF
@FS10000125:26:BPA73017-1023:1:1101:10470:1440 1:N:0:8
TTGGTAACTTCGTCGAGTACGCTCAAATAAACAGATCGGAAGAGC
+
FFFFFFFFFFFFFFFFFFFFFFFFFFFFFFFFFFFFFFFFFFFFF
@FS10000125:26:BPA73017-1023:1:1101:11300:1440 1:N:0:8
TCTTTAACTTCGTCGAGTACGCTCAAAAATAGAGATCGGAAGAGC
+
FFFFFFFFFFFFFFFFFFFFFFFFFFFFFFFFFFFFFFFFFFFFF
@FS10000125:26:BPA73017-1023:1:1101:11530:1440 1:N:0:8
CCGTAAACTTCGTCGAGTACGCTCAAAAGGTCAGATCGGAAGAGC
+
FFFFFFFFFFFFFFFFFFFFFFFFFFFFFFFFFFFFFFFFFFFFF
@FS10000125:26:BPA73017-1023:1:1101:12490:1440 1:N:0:8
TCAATGAACTTCGTCGAGTACGCTCAATGTCTTAGATCGGAAGAG
+
FFFFFFFFFFFFFFFFFFFFFFFFFFFFFFFFFFFFFFFFFFFFF
@FS10000125:26:BPA73017-1023:1:1101:13340:1440 1:N:0:8
GTCATAACTTCGTCGAGTACGCTCAAGATGCAAGATCGGAAGAGC
+
FFFFFFFFFFFFFFFFFFFFFFFFFFFFFFFFFFFFFFFFFFFFF
@FS10000125:26:BPA73017-1023:1:1101:13570:1440 1:N:0:8
TTCACCAACTTCGTCGAGTACGCTCAACGGATTAGATCGGAAGAG
+
FFFFFFFFFFFFFFFFFFFFFFFFFFFFFFFFFFFFFFFFFFFFF
@FS10000125:26:BPA73017-1023:1:1101:13820:1440 1:N:0:8
TGGCTAACTTCGTCGAGTACGCTCAAGGTTTTAGATCGGAAGAGC
+
FFFFFFFFFFFFFFFFFFFFFFFFFFFFFFFFFFFFFFFFFFFFF
@FS10000125:26:BPA73017-1023:1:1101:14000:1440 1:N:0:8
TCGGCAACTTCGTCGAGTACGCTCAATACCAGAGATCGGAAGAGC
+
FFFFFFFFFFFFFFFFFFFFFFFFFFFFFFFFFFFFFFFFFFFFF
@FS10000125:26:BPA73017-1023:1:1101:14610:1440 1:N:0:8
TTGAACTTCGTCGAGTACGCTCAAGGGGAAAGATCGGAAGAGCAC
+
:FFFFFFFFFFFFFFFFFFFFFFFFFFFFFFFFFFFFFFFFFFFF
@FS10000125:26:BPA73017-1023:1:1101:14800:1440 1:N:0:8
TCGGCCAACTTCGTCGAGTACGCTCAATCAAGGAGATCGGAAGAG
+
FFFFFFFFFFFFFFFFFFFFFFFFFFFFFFFFFFFFFFFFFFFFF
@FS10000125:26:BPA73017-1023:1:1101:15390:1440 1:N:0:8
TTGACAACTTCGTCGAGTACGCTCAATGCATGAGATCGGAAGAGC
+
FFFFFFFFFFFFFFFFFFFFFFFFFFFFFFFFFFFFFFFFFFFFF
@FS10000125:26:BPA73017-1023:1:1101:15570:1440 1:N:0:8
TTGGCTAACTTCGTCGAGTACGCTCAAACCTTCAGATCGGAAGAG
+
FFFFFFFFFFFFFFFFFFFFFFFFFFFFFFFFFFFFFFFFFFFFF
@FS10000125:26:BPA73017-1023:1:1101:15620:1440 1:N:0:8
TCGGTAACTTCGTCGAGTACGCTCAAGAATGTAGATCGGAAGAGC
+
FFFFFFFFFFFFFFFFFFFFFFFFFFFFFFFFFFFFFFFFFFFFF
@FS10000125:26:BPA73017-1023:1:1101:15730:1440 1:N:0:8
GCGTAAACTTCGTCGAGTACGCTCAAGTGTGGAGATCGGAAGAGC
+
FFFFFFFFFFFFFFFFFFFFFFFFFFFFFFFFFFFFFFFFFFFFF
@FS10000125:26:BPA73017-1023:1:1101:15750:1440 1:N:0:8
TTGACTGGACTTCGTCGAGTACGCTCAACCTAATAGATCGGAAGA
+
FF,FFFFFFFFFFFFFFFFFFFFFFF::FFFFFFFFFFFFFFFFF
@FS10000125:26:BPA73017-1023:1:1101:16120:1440 1:N:0:8
TTGTATAACTTCGTCGAGTACGCTCAATAACCGAGATCGGAAGAG
+
FFFFFFFFFFFFFFFFFFFFFFFFFFFFFFFFFFFFFFFFFFFFF
@FS10000125:26:BPA73017-1023:1:1101:1120:1450 1:N:0:8
TTGGTAATTTCGTCGAGTACGCTCAAGGATAAAGATCGGAAGAGC
+
FFFFFFFFFFFFFFFFFFFFFFFFFFFFFFFFFFFFFFFFFFFFF
@FS10000125:26:BPA73017-1023:1:1101:1180:1450 1:N:0:8
TTGACTGGACTTCGTCGAGTACGCTCAAGATAGTAGATCGGAAGA
+
FFFFFFFFFFFFFFFFFFFFFFFFFFFFFFFFFFFFFFFFFFFFF
@FS10000125:26:BPA73017-1023:1:1101:1830:1450 1:N:0:8
AAGCAAACTTCGTCGAGTACGCTCAAAGGTTCAGATCGGAAGAGC
+
F:FFFFFFFFFFFFFFFFFFFFFFFFFFFF:FFFFFFFFFFFFFF
@FS10000125:26:BPA73017-1023:1:1101:1890:1450 1:N:0:8
TTGGAAACTTCGTCGAGTACGCTCAAATCAGGAGATCGGAAGGGC
+
FFFFFFFFFFFFFFFFFFFFFFFFFFFFFFFFFFFFFFFFFFFFF
@FS10000125:26:BPA73017-1023:1:1101:2090:1450 1:N:0:8
TCTTCGTCGAGTACGCTCAAGGATTTAGATCGGAAGAGCACACGT
+
FFFFFFFFFFFFFFFFFFFFFFFFFFFFFFFFFFFFFFFFFFFFF
@FS10000125:26:BPA73017-1023:1:1101:2360:1450 1:N:0:8
TTGACTGGACTTCGTCGAGTACGCTCAATGCAAGAGATCGGAAGA
+
FFFFFFFFFFFFFFFFFFFFFFFFFFFFFFFFFFFFFFFFFFFFF
@FS10000125:26:BPA73017-1023:1:1101:2420:1450 1:N:0:8
TTGACTGGACTTCGTCGAGTACGCTCAAGCCGACAGATCGGAAGA
+
FF,FFFFFFFFFFFFFFFFFFFFFFFFFFFFFFFFFFFFFFFFFF
@FS10000125:26:BPA73017-1023:1:1101:3370:1450 1:N:0:8
AAAAAAAAAACTTCGTCGAGTACGCTCAACGATATAGATCGGAAG
+
FFFFFFFFFFFFFFFFFFFFFFFFFFFFFFFFFFFFFFFFFFFFF
@FS10000125:26:BPA73017-1023:1:1101:3800:1450 1:N:0:8
GCGCTCAACTTCGTCGAGTACGCTCAATTAAATAGATCGGAAGAG
+
,FFFF:FFF:,F::F:,FFF:,FFF,,FFFFFFFFFFF:,FF,FF
@FS10000125:26:BPA73017-1023:1:1101:4090:1450 1:N:0:8
TCGTTAACTTCGTCGAGTACGCTCAACTTCCTAGATCGGAAGAGC
+
FFFF,FFFFFFFFFFFFFFFFFFFFFFF:FF,FFFFFFFFFFFFF
@FS10000125:26:BPA73017-1023:1:1101:4280:1450 1:N:0:8
TTGGGGGAACTTCGTCGAGTACGCTCAACTCCTGAGATCGGAAGA
+
FFFFFFFFFFFFFFFFFFFFFFFFFFFFFFFFFFFFFFFFFFFFF
@FS10000125:26:BPA73017-1023:1:1101:5450:1450 1:N:0:8
GCGAAAACTTCGTCGAGTACGCTCAAGAGACGAGATCGGAAGAGC
+
FFFFFFFFFFFFFFFFFFFFFFFFFFFFFFFFFFFFFFFFFFFFF
@FS10000125:26:BPA73017-1023:1:1101:5470:1450 1:N:0:8
TCGCAACTTCGTCGAGTACGCTCAAGTAATTAGATCGGAAGAGCA
+
FFFFFFFFFFFFFFFFFFFFFFFFFFFFFFFFFFFFFFFFFFFFF
@FS10000125:26:BPA73017-1023:1:1101:5480:1450 1:N:0:8
GCGAAAACTTCGTCGAGTACGCTCAAGAGACGAGATCGGAAGAGC
+
FFFFFFFFFFFFFFFFFFFFFFFFFFFFFFFFFFFFFFFFFFFFF
@FS10000125:26:BPA73017-1023:1:1101:5510:1450 1:N:0:8
TTGCATAACTTCGTCGAGTACGCTCAACCCTAGAGATCGGAAGAG
+
FFFFFFFFFFFFFFFFFFFFFFFFFFFFFFFFFFFFFFFFFFFFF
@FS10000125:26:BPA73017-1023:1:1101:5560:1450 1:N:0:8
TGTTTAACTTCGTCGAGTACGCTCAATGTGTAAGATCGGAAGAGC
+
FFF:FFFFF:FF:FFFFFFFFFFFF,F:F:FFFFFFFF:FFFFFF
@FS10000125:26:BPA73017-1023:1:1101:5850:1450 1:N:0:8
TCCGGAACTTCGTCGAGTACGCTCAATACAAGAGATCGGAAGAGC
+
FFFFFFFFFFFFFFFFFFFFFFFFFFFFFFFFFFFFFFFFFFFFF
@FS10000125:26:BPA73017-1023:1:1101:6520:1450 1:N:0:8
TGGCAAACTTCGTCGAGTACGCTCAAGGAATGAGATCGGAAGAGC
+
FFFFFFFFFFFFFFFFFFFFFFFFFFFFFFFFFFFFFFFFFFFFF
@FS10000125:26:BPA73017-1023:1:1101:6530:1450 1:N:0:8
TCTAGTCAACTTCGTCGAGTACGCTCAATAATCAAGATCGGAAGA
+
FFFFFFFFFFFFFFFFFFFFFFFFFFFFFFFFFFFFFFFFFFFFF
@FS10000125:26:BPA73017-1023:1:1101:6550:1450 1:N:0:8
TGGCAAACTTCGTCGAGTACGCTCAACTAACGAGATCGGAAGAGC
+
FFFFFFFFFFFFFFFFFFFFFFFFFFFFFFFFFFFFFFFFFFFFF
@FS10000125:26:BPA73017-1023:1:1101:6770:1450 1:N:0:8
TCCCTTAACTTCGTCGAGTACGCTCAAGTACGCAGATCGGAAGAG
+
FFFFFFFFFFFFFFFFFFFFFFFFFFFFFFFFFFFFFFFFFFFFF
@FS10000125:26:BPA73017-1023:1:1101:6840:1450 1:N:0:8
TCGTTAACTTCGTCGAGTACGCTCAAGTTCCTAGATCGGAAGAGC
+
FFFFFFFFFFFFFFFFFFFFFFFFFFFFFFFFFFFFFFFFFFFFF
@FS10000125:26:BPA73017-1023:1:1101:6890:1450 1:N:0:8
GTGTTAACTTCGTCGAGTACGCTCAATGAATTAGATCGGAAGAGC
+
:FFFFF:FFFFFFF:FFFFFFFFFFFFFFFFFFFFFFFFFFFFFF
@FS10000125:26:BPA73017-1023:1:1101:7130:1450 1:N:0:8
TCGTGAACTTCGTCGAGTACGCTCAAAAAGAAAGATCGGAAGAGC
+
FFFFFFFFFFFFFFFFFFFFFFFFFFFFFFFFFFFFFFFFFFFFF
@FS10000125:26:BPA73017-1023:1:1101:7210:1450 1:N:0:8
TCGCTGAACTTCGTCGAGTACGCTCAATTGTTCAGATCGGAAGAG
+
FFFFFFFFFFFFFFFFFFFFFFFFFFFFFFFFFFFFFFFFFFFFF
@FS10000125:26:BPA73017-1023:1:1101:7540:1450 1:N:0:8
TCGCTGAAACTTCGTCGAGTACGCTCAACACATCAGATCGGAAGA
+
FFFFFFFFFFFFFFFFFFFFFFFFFFFFFFFFFFFFFFFFFFFFF
@FS10000125:26:BPA73017-1023:1:1101:7770:1450 1:N:0:8
TCTTTAACTTCGTCGAGTACGCTCAATGCATCAGATCGGAAGAGC
+
FFFFFFFFFFFFFFFFFFFFFFFFFFFFFFFFFFFFFFFFFFFFF
@FS10000125:26:BPA73017-1023:1:1101:8080:1450 1:N:0:8
GCGCAAACTTCGTCGAGTACGCTCAATACACAAGATCGGAAGAGC
+
FFFFFFFFFFFFFFFFFFFFFFFFFFFFFFFFFFFFFFFFFFFFF
@FS10000125:26:BPA73017-1023:1:1101:8150:1450 1:N:0:8
TCGTGACAACTTCGTCGAGTACGCTCAAATTAAGAGATCGGAAGA
+
FFFFFFFFFFFFFFFFFFFFFFFFFFFFFFFFFFFFFFFFFFFFF
@FS10000125:26:BPA73017-1023:1:1101:8590:1450 1:N:0:8
TTGCTGAACTTCGTCGAGTACGCTCAACTGCTGAGATCGGAAGAG
+
FFFFFFFFFFFFFFFFFFFFFFFFFFFFFFFFFFFFFFFFFFFFF
@FS10000125:26:BPA73017-1023:1:1101:8770:1450 1:N:0:8
TGTACAACTTCGTCGAGTACGCTCAAAACTGGAGATCGGAAGAGC
+
FFFFFFFFFFFFFFFFFFFFFFFFFFFFFFFFFFFFFFFFFFFFF
@FS10000125:26:BPA73017-1023:1:1101:9290:1450 1:N:0:8
GGGGCAACTTCGTCGAGTACGCTCAAGATTAAAGATCGGAAGAGC
+
FFFFFFFFFFFFFFFFFFFFFFFFFFFFFFFFFFFFFFFFFFFFF
@FS10000125:26:BPA73017-1023:1:1101:10470:1450 1:N:0:8
TTGCACAACTTCGTCGAGTACGCTCAACAACTAAGATCGGAAGAG
+
FFFFFFFFFFFFFFFFFFFFFFFFFFFFFFFFFFFFFFFFFFFFF
@FS10000125:26:BPA73017-1023:1:1101:11170:1450 1:N:0:8
TCGGCAACTTCGTCGAGTACGCTCAATATATAAGATCGGAAGAGC
+
FFFFFFFFFFFFFFFFFFFFFFFFFFFFFFFFFFFFFFFFFFFFF
@FS10000125:26:BPA73017-1023:1:1101:11440:1450 1:N:0:8
ACGCAACTTCGTCGAGTACGCTCAAGACGGTAGATCGGAAGAGCA
+
FFFFFFFFFFFFFFFFFFFFFFFFFFFFFFFFFFFFFFFFFFFFF
@FS10000125:26:BPA73017-1023:1:1101:11790:1450 1:N:0:8
CTGACTGGACTTCGTCGAGTACGCTCAAAAGGATAGATCGGAAGA
+
FFFFFFFFFFFFFFFFFFFFFFFFFFFFFFFFFFFFFFFFFFFFF
@FS10000125:26:BPA73017-1023:1:1101:11800:1450 1:N:0:8
TGGTTAACTTCGTCGAGTACGCTCAAAAAGAAAGATCGGAAGAGC
+
FFFFFFFFFFFFFFFFFFFFFFFFFFFFFFFFFFFFFFFFFFFFF
@FS10000125:26:BPA73017-1023:1:1101:12320:1450 1:N:0:8
TCGACAACTTCGTCGAGTACGCTCAAGCCGATAGATCGGAAGAGC
+
FFFFFFFFFFFFFFFFFFFFFFFFFFFFFFFFFFFFFFFFFFFFF
@FS10000125:26:BPA73017-1023:1:1101:12540:1450 1:N:0:8
TCGTCAACTTCGTCGAGTACGCTCAAAATGTTAGATCGGAAGAGC
+
:FFFFFFFFFFFFFFFFFFFFFFFFFFFFFFFFFFFFFFFFFFFF
@FS10000125:26:BPA73017-1023:1:1101:12960:1450 1:N:0:8
TCTACAACTTCGTCGAGTACGCTCAATCATATAGATCGGAAGAGC
+
FFFFFFFFFFFFFFFFFFFFFFFFFFFFFFFFFFFFFFFFFFFFF
@FS10000125:26:BPA73017-1023:1:1101:13030:1450 1:N:0:8
TTGTAAACTTCGTCGAGTACGCTCAAAGTTAAAGATCGGAAGAGC
+
FFFFFFFFFFFFFFFFFFFFFFFFFFFFFFFFFFFFFFFFFFFFF
@FS10000125:26:BPA73017-1023:1:1101:13380:1450 1:N:0:8
GCGACAACTTCGTCGAGTACGCTCAAAAATAAAGATCGGAAGAGC
+
FFFFFFFFFFFFFFFFFFFFFFFFFFFFFFFFFFFFFFFFFFFFF
@FS10000125:26:BPA73017-1023:1:1101:13710:1450 1:N:0:8
TCTGCAACTTCGTCGAGTACGCTCAATTTGAAAGATCGGAAGAGC
+
FFFFFFFFFFFFFFFFFFFFFFFFFFFFFFFFFFFFFFFFFFFFF
@FS10000125:26:BPA73017-1023:1:1101:14180:1450 1:N:0:8
CCGTTAACTTCGTCGAGTACGCTCAAGGTAAGAGATCGGAAGAGC
+
FFFFFFFFFFFFFFFFFFFFFFFFFFFFFFFFFFFFFFFFFFFFF
@FS10000125:26:BPA73017-1023:1:1101:14880:1450 1:N:0:8
TCGCTGAACTTCGTCGAGTACGCTCAAACCATGAGATCGGAAGAG
+
FFFFFFFFFFFFFFFFFFFFFFFFFFFFFFFFFFFFFFFFFFFFF
@FS10000125:26:BPA73017-1023:1:1101:14900:1450 1:N:0:8
TTGGGAACTTCGTCGAGTACGCTCAAGATCCAAGATCGGAAGAGC
+
FFFFFFFFFFFFFFFFFFFFFFFFFFFFFFFFFFFFFFFFFFFFF
@FS10000125:26:BPA73017-1023:1:1101:15050:1450 1:N:0:8
GGGTCAACTTCGTCGAGTACGCTCAAACGAGGAGATCGGAAGAGC
+
F:FFFFFFFFFFFFFFFFFFFFFFFFFFFFFFFFFFFFFFFFFFF
@FS10000125:26:BPA73017-1023:1:1101:15200:1450 1:N:0:8
TCGCTGAACTTCGTCGAGTACGCTCAATGCAGGAGATCGGAAGAG
+
FFFFFFFFFFFFFFFFFFFFFFFFFFFFFFFFFFFFFFFFFFFFF
@FS10000125:26:BPA73017-1023:1:1101:1080:1460 1:N:0:8
CTGCATAACTTCGTCGAGTACGCTCAAGATATCAGATCGGAAGAG
+
FFFFFFFFFFFFFFFFFFFFFFFFFFFFFFFFFFFFFFFFFFFFF
@FS10000125:26:BPA73017-1023:1:1101:1820:1460 1:N:0:8
TTGGTAACTTCGTCGAGTACGCTCAAGATTAGAGATCGGAAGAGC
+
FFFFFFFFFFFFFFFFFFFFFFFFFFFFFFFFFFFFFFFFFFFFF
@FS10000125:26:BPA73017-1023:1:1101:2440:1460 1:N:0:8
CCGACAACTTCGTCGAGTACGCTCAAAAAGTCAGATCGGAAGAGC
+
FFFFFFFFFFFFFFFFFFFFFFFFFFFFFFFFFFFFFFFFFFFFF
@FS10000125:26:BPA73017-1023:1:1101:2910:1460 1:N:0:8
ACGAAACTTCGTCGAGTACGCTCAATGAAAGAGATCGGAAGAGCA
+
,FF:FFFF::FFFF,FFFF:FFFF,FFFF:FFFFF:F:FFFFF:F
@FS10000125:26:BPA73017-1023:1:1101:3370:1460 1:N:0:8
TTGCCCAACTTCGTCGAGTACGCTCAACTATGTAGATCGGAAGAG
+
:,,FF:FFFFFFFFFFFFFFFFFFFFFF:FFFFFFFFFFFFFFFF
@FS10000125:26:BPA73017-1023:1:1101:3830:1460 1:N:0:8
ACTTCGTCGAGTACGCTCAATATTAGAGATCGGAAGAGCACACGT
+
FFFFFFFFFFFFFFFFFFFFFFFFFFFFFFFFFFFFFFFFFFFFF
@FS10000125:26:BPA73017-1023:1:1101:3870:1460 1:N:0:8
CTGGCAACTTCGTCGAGTACGCTCAATTGGTCAGATCGGAAGAGC
+
FFFFFFFFFFFFFFFFFFFFFFFFFFFFFFFFFFFFFFFFFFFFF
@FS10000125:26:BPA73017-1023:1:1101:4170:1460 1:N:0:8
TCCACAACTTCGTCGAGTACGCTCAAGTCTAAAGATCGGAAGAGC
+
FFFFFFFFFFFFFFFFFFFFFFFFFFFFFFFFFFFFFFFFFFFFF
@FS10000125:26:BPA73017-1023:1:1101:4940:1460 1:N:0:8
TCTCCTAACTTCGTCGAGTACGCTCAATGAAACAGATCGGAAGAG
+
FFFFFFFFFFFFFFFFFFFFFFFFFFFFFFFFFFFFFFFFFFFFF
@FS10000125:26:BPA73017-1023:1:1101:5340:1460 1:N:0:8
TTGGTAACTTCGTCGAGTACGCTCAAACGCTCAGATCGGAAGAGC
+
:FFFFFFFFFFFFFFFFFFFFFFFFFFFFFFFFFFFFFFFFFFFF
@FS10000125:26:BPA73017-1023:1:1101:6640:1460 1:N:0:8
TTTGGAACTTCGTCGAGTACGCTCAATCAAGTAGATCGGAAGAGC
+
FFFFFFFFFFFFFFFFFFFFFFFFFFFF,FFFFFFFFFFFFFFFF
@FS10000125:26:BPA73017-1023:1:1101:6700:1460 1:N:0:8
TGGCAACTTCGTCGAGTACGCTCAAACTTGTAGATCGGAAGAGCA
+
FFFFFFFFFFFFFFFFFFFFFFFFFFFFFFFFFFFFFFFFFFFFF
@FS10000125:26:BPA73017-1023:1:1101:7040:1460 1:N:0:8
GGGACAACTTCGTCGAGTACGCTCAATAACCTAGATCGGAAGAGC
+
FFFFFFFFFFFFFFFFFFFFFFFFFFFFFFFFFFFFFFFFFFFFF
@FS10000125:26:BPA73017-1023:1:1101:7130:1460 1:N:0:8
TTGGAAACTTCGTCGAGTACGCTCAAAAGAACAGATCGGAAGAGC
+
FFFFFFFFFFFFFFFFFFFFFFFFFFFFFFFFFFFFFFFFFFFFF
@FS10000125:26:BPA73017-1023:1:1101:7410:1460 1:N:0:8
TCGCTTAACTTCGTCGAGTACGCTCAATTGATCAGATCGGAAGAG
+
FFFF:F,FFFFFFFF:F:FFFFFFF,FFF,F::FFFFF:FFFFFF
@FS10000125:26:BPA73017-1023:1:1101:7440:1460 1:N:0:8
GCGTTAACTTCGTCGAGTACGCTCAATAAATTAGATCGGAAGAGC
+
,F:FFFFFFFFFFFFF:FFFFFFFFFFFFFFFFFFFFFFFFFFFF
@FS10000125:26:BPA73017-1023:1:1101:7450:1460 1:N:0:8
TGTCTAACTTCGTCGAGTACGCTCAACGCATGAGATCGGAAGAGC
+
F:FFFFFFFFFFFFFFFFFFFFFFFFFFFFFFFFFFFFFFFFFFF
@FS10000125:26:BPA73017-1023:1:1101:7690:1460 1:N:0:8
TTGCTAACTTCGTCGAGTACGCTCAAGGATTAAGATCGGAAGAGC
+
FFFFFFFFFFFFFFFFFFFFFFFFFFFFFFFFFFFFFFFFFFFFF
@FS10000125:26:BPA73017-1023:1:1101:8100:1460 1:N:0:8
TTGTGAACTTCGTCGAGTACGCTCAATGGACAAGATCGGAAGAGC
+
FFF:FFFFFFFFFFFFFFFFFFFFFFFFFFFFFFFFFFFFFFFFF
@FS10000125:26:BPA73017-1023:1:1101:8200:1460 1:N:0:8
AGGGAACTTCGTCGAGTACGCTCAAACGGGGAGATCGGAAGAGCA
+
FFFFFFFFFFFFFFFFFFFFFFFFFFFFFFFFFFFFFFFFFFFFF
@FS10000125:26:BPA73017-1023:1:1101:8450:1460 1:N:0:8
TTGCTTCGTCGAGTACGCTCAAAGCTGAAGATCGGAAGAGCACAC
+
FFFFFFFFFFFFFFFFFFFFFFFFFFFFFFFFFFFFFFFFFFFFF
@FS10000125:26:BPA73017-1023:1:1101:9050:1460 1:N:0:8
CTGACTGGACTTCGTCGAGTACGCTCAAGCAAATAGATCGGAAGA
+
FFFFFFFFFFFFFFFFFFFFFFFFFFFFFFFFFFFFFFFFFFFFF
@FS10000125:26:BPA73017-1023:1:1101:9070:1460 1:N:0:8
TCTTCGTCGAGTACGCTCAATGGTCCAGATCGGAAGAGCACACGT
+
FFFFFFFFFFFFFFFFFFFFFFFFFFFFFFFFFFFFFFFFFFFFF
@FS10000125:26:BPA73017-1023:1:1101:9800:1460 1:N:0:8
GTGCCAACTTCGTCGAGTACGCTCAATTGGAGAGATCGGAAGAGC
+
FFFFFFFFFFFFFFFFFFFFFFFFFFFFFFFFFFFFFFFFFFFFF
@FS10000125:26:BPA73017-1023:1:1101:10340:1460 1:N:0:8
TTGTATAACTTCGTCGCCAAAACTTCGTCGAGTACGCTCAAAACC
+
FFFFFFFFFFFFFFFFFFFFFFFFFFFFFFFFFFFFFFFFFFFFF
@FS10000125:26:BPA73017-1023:1:1101:11060:1460 1:N:0:8
TTGTAACTTCGTCGAGTACGCTCAAAAAGGGAGATCGGAAGAGCA
+
FFFFFFFFFFFFFFFFFFFFFFFFFFFFFFFFFFFFFFFFFFFFF
@FS10000125:26:BPA73017-1023:1:1101:11540:1460 1:N:0:8
TTGGAGAACTTCGTCGAGTACGCTCAAGCGGAAAGATCGGAAGAG
+
,F:FFFFFFF:FFFFFFFFFFFFFFFFFFFFFFFFFFFFFFFFFF
@FS10000125:26:BPA73017-1023:1:1101:11800:1460 1:N:0:8
TTGTCAACTTCGTCGAGTACGCTCAAGTGAGAAGATCGGAAGAGC
+
,FFFFFFFFFFFFFFFFFFFFFFFFFFFFFFFFFFFFFFFFFFFF
@FS10000125:26:BPA73017-1023:1:1101:11840:1460 1:N:0:8
TAGCTAACTTCGTCGAGTACGCTCAAAATAAAAGATCGGAAGAGC
+
FFFFFFFFFFFFFFFFFFFFFFFFFFFFFFFFFFFFFFFFFFFFF
@FS10000125:26:BPA73017-1023:1:1101:12360:1460 1:N:0:8
TAGCAAACTTCGTCGAGTACGCTCAACGGAAAAGATCGGAAGAGC
+
FFFFFFFFFFFFFFFFFFFFFFFFFFFFFFFFFFFFFFFFFFFFF
@FS10000125:26:BPA73017-1023:1:1101:12490:1460 1:N:0:8
TTGAAACCTCGTCGAGTACGCTCAATAGGGAAGATCGGAAGAGCA
+
FFFFFFFFFFFFFFFFFFFFFFFFF:FFFFFFFFFFFFFFFFFFF
@FS10000125:26:BPA73017-1023:1:1101:13750:1460 1:N:0:8
GCGTATGAGCTTCGTCGAGTACGCTCAAATTAGAAGATCGGAAGA
+
FFFFFFFFFFFFFFFFFFFFFFFFFFFFFFFFFFFFFFFFFFFFF
@FS10000125:26:BPA73017-1023:1:1101:13760:1460 1:N:0:8
TCGTAACTTCGTCGAGTACGCTCAATAACTAAGATCGGAAGAGCA
+
FFFFFFFFFFFFFFFFFFFFFFFFFFFFFFFFFFFFFFFFFFFFF
@FS10000125:26:BPA73017-1023:1:1101:13930:1460 1:N:0:8
TCTAAACTTCGTCGAGTACGCTCAAAAGATAAGATCGGAAGAGCA
+
FFFFFFFFFFFFFFFFFFFFFFFFFFFFFFFFFFFFFFFFFFFFF
@FS10000125:26:BPA73017-1023:1:1101:14010:1460 1:N:0:8
TGGACAACTTCGTCGAGTACGCTCAAATATAGAGATCGGAAGAGC
+
FFFFFFFFFFFFFFFFFFFFFFFFFFFFFFFFFFFFFFFFFFFFF
@FS10000125:26:BPA73017-1023:1:1101:14080:1460 1:N:0:8
TCGCACAACTTCGTCGAGTACGCTCAATAGCACAGATCGGAAGAG
+
FFFFFFFFFFFFFFFFFFFFFFFFFFFFFFFFFFFFFFFFFFFFF
@FS10000125:26:BPA73017-1023:1:1101:14690:1460 1:N:0:8
TTGACTGGACTTCGTCGAGTACGCTCAAAACACGAGATCGGAAGA
+
FFFFF,FFFFFFFFFFFFFFFFFFFFFFFFFFFFFFFFFFFFFFF
@FS10000125:26:BPA73017-1023:1:1101:14800:1460 1:N:0:8
GCGCCTAACTTCGTGAGTACGCTCAAAAGAGTAGATCGGAAGAGC
+
:FFFFFFFFFFFFFFFFFFFFFFFFFFFFFFFFFFFFFFFFFFFF
@FS10000125:26:BPA73017-1023:1:1101:14870:1460 1:N:0:8
TTGAAGAACTTCGTCGAGTACGCTCAAATTATGAGATCGGAAGAG
+
FFFFFFFFFFFFFFFFFFFFFFFFFFFFFFFFFFFFFFFFFFFFF
@FS10000125:26:BPA73017-1023:1:1101:15210:1460 1:N:0:8
TCTTCAACTTCGTCGAGTACGCTCAAGAGGAAAGATCGGAAGAGC
+
FFFFFFFFFFFFFFFFFFFFFFFFFFFFFFFFFFFFFFFFFFFFF
@FS10000125:26:BPA73017-1023:1:1101:15720:1460 1:N:0:8
CCGATAATCTTCGTCGAGTACGCTCAAAGATTCAGATCGGAAGAG
+
FFFFFF:FFFFFFFFFFFFFFFFFFFFFFFFFFFFFFFFFFFFFF
@FS10000125:26:BPA73017-1023:1:1101:15930:1460 1:N:0:8
TTGATAACTTCGTCGAGTACGCTCAACGCTGAAGATCGGAAGAGC
+
FF:FFFFFFFFFFFFFFFFFFFFFFFFFFFFFFFFFFFFFFFFFF
@FS10000125:26:BPA73017-1023:1:1101:1190:1470 1:N:0:8
GCGGTAACTTCGTCGAGTACGCTCAATCAGTTAGATCGGAAGAGC
+
FFFFFFFFFFFFFFFFFFFFFFFFFFFFFFFFFFFFFFFFFFFFF
@FS10000125:26:BPA73017-1023:1:1101:1270:1470 1:N:0:8
TTGCTAACTTCGTCGAGTACGCTCAAGTATTGAGATCGGAAGAGC
+
FFFFFFFFFFFFFFFFFFFFFFFFFFFFFFFFFFFFFFFFFFFFF
@FS10000125:26:BPA73017-1023:1:1101:3330:1470 1:N:0:8
GCGCAAACTTCGTCGAGTACGCTCAACTATGGAGATCGGAAGAGC
+
FFFFFFFFFFFFFFFFFFFFFFFFFFFFFFFFFFFFFFFFFFFFF
@FS10000125:26:BPA73017-1023:1:1101:3590:1470 1:N:0:8
TTGATGAACTTCGTCGAGTACGCTCAAGTTCACAGATCGGAAGAG
+
FFFFFFFFFFFFFFFFFFFFFFFFFFFFFFFFFFFFFFFFFFFFF
@FS10000125:26:BPA73017-1023:1:1101:3680:1470 1:N:0:8
TCGGAACTTCGTCGAGTACGCTCAATTGTAGAGATCGGAAGAGCA
+
FFFFFFFFFFFFFFFFFFFFFFFFFFFFFFFFFFFFFFFFFFFFF
@FS10000125:26:BPA73017-1023:1:1101:3870:1470 1:N:0:8
CTGGCAACTTCGTCGAGTACGCTCAATTGGTCAGATCGGAAGAGC
+
FFFFFFFFFFFFFFFFFFFFFFFFFFFFFFFFFFFFFFFFFFFFF
@FS10000125:26:BPA73017-1023:1:1101:4230:1470 1:N:0:8
ACTACTAACTGACTGTCGAGTACGCTCAAAGCGCAAGATCGGAAG
+
:F:,,,FFFFF,FF::,FF,F,FF,F:FFF:F,FF::FF:,FFFF
@FS10000125:26:BPA73017-1023:1:1101:4480:1470 1:N:0:8
TTGGTAACTTCGTCGAGTACGCTCAATTCTGTAGATCGGAAGAGC
+
FFFFFFFFFFFFFFFFFFFFFFFFFFFFFFFFFFFFFFFFFFFFF
@FS10000125:26:BPA73017-1023:1:1101:6510:1470 1:N:0:8
TGGCCAACTTCGTCGAGTACGCTCAATAGATTAGATCGGAAGAGC
+
FFFFFFFFFFFFFFFFFFFFFFFFFFFFFFFFFFFFFFFFFFFFF
@FS10000125:26:BPA73017-1023:1:1101:6530:1470 1:N:0:8
TAGCAAACTTCGTCGAGTACGCTCAATTTAATAGATCGGAAGAGC
+
FFFFFFFFFFFFFFFFFFFFFFFFFFFFFFFFFFFFFFFFFFFFF
@FS10000125:26:BPA73017-1023:1:1101:7150:1470 1:N:0:8
TTGGACCAACTTCGTCGAGTACGCTCAAATTATTAGATCGGAAGA
+
FFFFFFFFFFFFFFFFFFFFFFFFFFFFFFFFFFFFFFFFFFFFF
@FS10000125:26:BPA73017-1023:1:1101:7590:1470 1:N:0:8
TTGCAGAACTTCGTCGAGTACGCTCAACGATTTAGATCGGAAGAG
+
,FFFFFFFFFFFFFFFFFFFFFFFFFFFFFFFFFFFFFFFFFFFF
@FS10000125:26:BPA73017-1023:1:1101:8860:1470 1:N:0:8
CCGAAAACTTCGTCGAGTACGCTCAAGATTGTAGATCGGAAGAGC
+
FFFFFFFFFFFFFFFFFFFFFFFFFFFFFFFFFFFFFFFFFFFFF
@FS10000125:26:BPA73017-1023:1:1101:9070:1470 1:N:0:8
TTGTTATCTTCGTCGAGTACGCTCAAGAATGAAGATCGGAAGAGC
+
FFFFFFFFFFFFFFFFFFFFFFFFFFFFFFFFFFFFFFFFFFFFF
@FS10000125:26:BPA73017-1023:1:1101:10210:1470 1:N:0:8
TTGCATGAACTTCGTCGAGTACGCTCAAGAATCTAGATCGGAAGA
+
FFFFFFFFFFFFFFFFFFFFFFFFFFFFFFFFFFFFFFFFFFFFF
@FS10000125:26:BPA73017-1023:1:1101:10360:1470 1:N:0:8
TCGGTAACTTCGTCGAGTACGCTCAAGTGAGTAGATCGGAAGAGC
+
FF,F:FFFFF:FFF:F,FFFFFFFFFFFF,FFF,,:F::FF,,::
@FS10000125:26:BPA73017-1023:1:1101:10770:1470 1:N:0:8
TTGGCAACTCCGTCGAGTACGCTCAACAATTCAGATCGGAAGAGC
+
FFFFFFFFFFFFFFFFFFFFFFFFFFFFFFFFFFFFFFFFFFFFF
@FS10000125:26:BPA73017-1023:1:1101:11000:1470 1:N:0:8
CTCATTTAACTTCGTCGAGTACGCTCAATTTACGAGATCGGAAGA
+
FFFFFFFFFFFFFFFFFFFFFFFFFFFFFFFFFFFFFFFFFFFFF
@FS10000125:26:BPA73017-1023:1:1101:11480:1470 1:N:0:8
TTGGCCAACTTCGTCGAGTACGCTCAAGACTAAAGATCGGAAGAG
+
FFFFFFFFFFFFFFFFFFFFFFFFFFFFFFFFFFFFFFFFFFFFF
@FS10000125:26:BPA73017-1023:1:1101:11840:1470 1:N:0:8
GTTATAGAACCTCGTCGAGTACGCTCAACTGGAGAGATCGGAAGA
+
FFFFFFFFFFFFFFFFFFFFFFFFFFFFFFFFFFFFFFFFFFFFF
@FS10000125:26:BPA73017-1023:1:1101:12510:1470 1:N:0:8
TAGTTAACTTCGTCGAGTACGCTCAAACGATTAGATCGGAAGAGC
+
FFF,:FFFFFFFFFFFFFFFFFFFFFF,,,,,FFFFFFFFFFFFF
@FS10000125:26:BPA73017-1023:1:1101:12970:1470 1:N:0:8
CCAACAACTTCGTCGAGTACGCTCAAACACGGAGATCGGAAGAGC
+
FFFFFFFFFFFFFFFFFFFFFFFFFFFFFFFFFFFFFFFFFFFFF
@FS10000125:26:BPA73017-1023:1:1101:13030:1470 1:N:0:8
TTGGGAACTTCGTCGAGTACGCTCAATGACCTAGATCGGAAGAGC
+
,FFFFFFFFFFFFFFFFFFFFFFFFFFFFFFFFFFFFFFFFFFFF
@FS10000125:26:BPA73017-1023:1:1101:13080:1470 1:N:0:8
TCTACACAACTTCGTCGAGTACGCTCAATCAATAAGATCGGAAGA
+
FFFFFFFFFFFFFFFFFFFFFFFFFFFFFFFFFFFFFFFFFFFFF
@FS10000125:26:BPA73017-1023:1:1101:13090:1470 1:N:0:8
CCGGAGGGACCTTCGTCGAGTACGCTCAATTACCGAGATCGGAAG
+
FFFFFFFFFFFFFFFFFFFFFFFFFFFFFFFFFFFFFFFFFFFFF
@FS10000125:26:BPA73017-1023:1:1101:13680:1470 1:N:0:8
TCGCGAACTTCGTCGAGTACGCTCAAATATAAAGATCGGAAGAGC
+
FFFFFFFFF:FFFFF:FFFFFFFFF,FFFFFFFFFFFFFFFFFFF
@FS10000125:26:BPA73017-1023:1:1101:14080:1470 1:N:0:8
TGGTAAACTTCGTCGAGTACGCTCAACGGTGAAGATCGGAAGAGC
+
FFFFFFFFFFFFFFFFFFFFFFFFFFFFFFFFFFFFFFFFFFFFF
@FS10000125:26:BPA73017-1023:1:1101:14130:1470 1:N:0:8
ACGTACGAACTTCGTCGAGTACGCTCAACGATATAGATCGGAAGA
+
FFFFFFFF:FFFFFFFFFFFFFFF:FFFFFF,FFFFF:FFFFFFF
@FS10000125:26:BPA73017-1023:1:1101:14160:1470 1:N:0:8
TTGCATAACTTCGTCGAGTACGCTCAACATTAAAGATCGGAAGAG
+
FFFFFFFFFFFFFFFFFFFFFFFFFFFFFFFFFFFFFFFFFFFFF
@FS10000125:26:BPA73017-1023:1:1101:14470:1470 1:N:0:8
TTGCAAACTTCGTCGAGTACGCTCAAATACCGAGATCGGAAGAGC
+
FFFFFFFFFFFFFFFFFFFFFFFFFFFFFFFFFFFFFFFFFFFFF
@FS10000125:26:BPA73017-1023:1:1101:15260:1470 1:N:0:8
GCGGCAACTTCGTCGAGTACGCTCAAGACTTCAGATCGGAAGAGC
+
FFFFFFFFFFFFFFFFFFFFFFFFFFFFFFFFFFFFFFFFFFFFF
@FS10000125:26:BPA73017-1023:1:1101:15840:1470 1:N:0:8
TTGCAACTTCGTCGAGTACGCTCAAAAGAGAAGATCGGAAGAGCA
+
FFFFFFFFFFFFFFFFFFFFFFFFFFFFFFFFFFFFFFFFFFFFF
@FS10000125:26:BPA73017-1023:1:1101:15940:1470 1:N:0:8
TGCCAACTTCGTCGAGTACGCTCAATATAGCAGATCGGAAGAGCA
+
,:FFFFFFFFFFFFFFFFFFFFFFFFFFF:FFFFFFFFFFFFFFF
@FS10000125:26:BPA73017-1023:1:1101:16050:1470 1:N:0:8
TTTATTGAACTTCGTCGAGTACGCTCAAATCAATAGATCGGAAGA
+
FFFFFFFFFFFFFFFFFFFFFFFFFFFFFFFFFFFFFFFFFFFFF
@FS10000125:26:BPA73017-1023:1:1101:16100:1470 1:N:0:8
TGGCAAACTTCGTCGAGTACGATCAAAGGATCAGATCGGAAGAGC
+
FFFFFFFFFFFFFFFFFFFFFFFFFFFFFFFFFFFFFFFFFFFFF
@FS10000125:26:BPA73017-1023:1:1101:16150:1470 1:N:0:8
TTGACTAACTTCGTCGAGTACGCTCAATTACTGAGATCGGAAGAG
+
FFFFFFFFFFFFFFFFFFFFFFFFFFFFFFFFFFFFFFFFFFFFF
@FS10000125:26:BPA73017-1023:1:1101:16250:1470 1:N:0:8
TCGTAAAGTTCGTCGAGTACGCTCAACGTCAGAGATCGGAAGAGC
+
FFFFFFFFFFFFFFFFFFFFFFFFFFFFFFFFFFFFFFFFFFFFF
@FS10000125:26:BPA73017-1023:1:1101:1970:1480 1:N:0:8
TTGGTAACTTCGTCGAGTACGCTCAAGCGGGGAGATCGGAAGAGC
+
FFFFFFFFFFFFFFFFFFFFFFFFFFFFFFFFFFFFFFFFFFFFF
@FS10000125:26:BPA73017-1023:1:1101:2210:1480 1:N:0:8
GAGTAAACTTCGTCGAGTACGCTCAATGTTCGAGATCGGAAGAGC
+
FFFFFFFFFFFFFFFFFFFFFFFFFFFFFFFFFFFFFFFFFFFFF
@FS10000125:26:BPA73017-1023:1:1101:2390:1480 1:N:0:8
TTGACTGGACTTCGTCGAGTACGCTCAACATTAAAGATCGGAAGA
+
FFFFFFFFFFFFFFFFFFFFFFFFFFFFFFFFFFFFFFFFFFFFF
@FS10000125:26:BPA73017-1023:1:1101:2540:1480 1:N:0:8
TTGTTCAACTTCGTCGAGTACGCTCAAGTTTGGAGATCGGAAGAG
+
FFFFFFF:FF,FFFFFFFFFFFFFFF:FFFFFFFFFFFF:FFFFF
@FS10000125:26:BPA73017-1023:1:1101:3070:1480 1:N:0:8
TTGGTAACTTCGTCGAGTACGCTCAATTGCCCAGATCGGAAGAGC
+
FFFFFFFFFFFFFFFFFFFFFFFFFFFFFFFFFFFFFFFFFFFFF
@FS10000125:26:BPA73017-1023:1:1101:3880:1480 1:N:0:8
TTGACTGGACTTCGTCGAGTACGCTCAATCCTCCAGATCGGAAGA
+
FFFFFFFFFFFFFFFFFFFFFFFFFFFFFFFFFFFFFFFFFFFFF
@FS10000125:26:BPA73017-1023:1:1101:3970:1480 1:N:0:8
GCGCCAACTTCGTCGAGTACGCTCAAGCATTTAGATCGGAAGAGC
+
FFFFFFFFFFFFFFFFFFFFFFFFFFFFFFFFFFFFFFFFFFFFF
@FS10000125:26:BPA73017-1023:1:1101:4380:1480 1:N:0:8
GCGATGACTTCGTCGAGTACGCTCAAGACTTAAGATCGGAAGAGC
+
FFFFFFFFFFFFFFFFFFFFFFFFFFFFFFFFFFFFFFFFFFFFF
@FS10000125:26:BPA73017-1023:1:1101:4820:1480 1:N:0:8
TCGTAAACTTCGTCGAGTACGCTCAAACGAGTAGATCGGAAGAGC
+
FFFFFFFFFFFFFFFFFFFFFFFFFFFFFFFFFFFFFFFFFFFFF
@FS10000125:26:BPA73017-1023:1:1101:4990:1480 1:N:0:8
TTTAAAACTTCGTCGAGTACGCTCAACTGTAAAGATCGGAAGAGC
+
FFFFFFFFFFFFFFFFFFFFFFFFFFFFFFFFFFFFFFFFFFFFF
@FS10000125:26:BPA73017-1023:1:1101:5590:1480 1:N:0:8
CCCAGTAAGCTTCGTCGAGTACGCTCAGAGGTTAAGATCGGATGA
+
FF:::FFF,F:FF,:F,::,F:,::,,,F:F:F,F:F,:,,F,F,
@FS10000125:26:BPA73017-1023:1:1101:5600:1480 1:N:0:8
GCGGATACTTCGTCGAGTACGCTCAAACTTGTAGATCGGAAGAGC
+
:FFFFFFFFFFFFFFFFFFFFFFFFFFFFFFFFFFFFFFFFFFFF
@FS10000125:26:BPA73017-1023:1:1101:6450:1480 1:N:0:8
TTGCCAACTTCGTCGAGTACGCTCAAATATGTCAGATCGGAAGAG
+
FFFFFFFFFFFFFFFFFFFFFFFFFFFFFFFFFFFFFFFFFFFFF
@FS10000125:26:BPA73017-1023:1:1101:6820:1480 1:N:0:8
TTGGAACTTCGTCGAGTACGCTCAACAGTGTAGATCGGAAGAGCA
+
FFFFFFFFFFFFFFFFFFFFFFFFFFFFFFFFFFFFFFFFFFFFF
@FS10000125:26:BPA73017-1023:1:1101:6920:1480 1:N:0:8
GCGGGAACTTCGTCGAGTACGCTCAAAATGAGAGATCGGAAGAGC
+
FFFFFFFFFFFFFFFFFFFFFFFFFFFFFFFFFFFFFFFFFFFFF
@FS10000125:26:BPA73017-1023:1:1101:7780:1480 1:N:0:8
TTGGAAACTTCGTCGAGTACGCTCAATGATAAAGATCGGAAGAGC
+
FFFFFFFFFFFFFFFFFFFFFFFFFFFFFFFFFFFFFFFFFFFFF
@FS10000125:26:BPA73017-1023:1:1101:7960:1480 1:N:0:8
TTGACTGGACTTCGTCGAGTACGCTCAACCTCCGAGATCGGAAGA
+
:FFFFFFFFFFFFFFFFFFFFFFFFFFFFFFFFFFFFFFFFFFFF
@FS10000125:26:BPA73017-1023:1:1101:8110:1480 1:N:0:8
GCTGGAACTTCGTCGAGTACGCTCAAAATTTCAGATCGGAAGAGC
+
FFFFFFFFFFFFFFFFFFFFFFFFFFFFFFFFFFFFFFFFFFFFF
@FS10000125:26:BPA73017-1023:1:1101:8670:1480 1:N:0:8
GAGTTAACTTCGTCGAGTACGCTCAAAAGTAGAGATCGGAAGAGC
+
FFFFFFFFFFFFFFFFFFFFFFFFFFFFFFFFFFFFFFFFFFFFF
@FS10000125:26:BPA73017-1023:1:1101:9590:1480 1:N:0:8
TGGTAACTTCGTCGAGTACGCTCAAAGTAGAAGATCGGAAGAGCA
+
FFFFFFFFFFFFFFFFFFFFFFFFFFFFFFFFFFFFFFFFFFFFF
@FS10000125:26:BPA73017-1023:1:1101:10230:1480 1:N:0:8
TTGGTTAACTTCGTCGAGTACGCTCAACTGAGAAGATCGGAAGAG
+
FFFFFFFFFFFFFFFFFFFFFFFFFFFFFFFFFFFFFFFFFFFFF
@FS10000125:26:BPA73017-1023:1:1101:10710:1480 1:N:0:8
TTGATTAACTTCGTCGAGTACGCTCAAAAGTCCAGATCGGAAGAG
+
FFFFFFFFFFFFFFFFFFFFFFFFFFFFFFFFFFFFFFFFFFFFF
@FS10000125:26:BPA73017-1023:1:1101:10760:1480 1:N:0:8
CCGCTAGCTTCGTCGAGTACGCTCAAGGGCATAGATCGGAAGAGC
+
FFFFFFFFFFFFFFFFFFFFFFFFFFFFFFFFFFFFFFFFFFFFF
@FS10000125:26:BPA73017-1023:1:1101:11180:1480 1:N:0:8
TCGCCAACTTCGTCGAGTACGCTCAATAAATTAGATCGGAAGAGC
+
FFFFFFFFFFFFFFFFFFFFFFFFFFFFFFFFFFFFFFFFFFFFF
@FS10000125:26:BPA73017-1023:1:1101:12450:1480 1:N:0:8
TTTGATGAACTTCGTCGAGTACGCTCAAAAATATAGATCGGAAGA
+
:FFFFFFFFFFFFFFFFFFFFFFFFFFFFFFFFFFFFFFFFFFFF
@FS10000125:26:BPA73017-1023:1:1101:12680:1480 1:N:0:8
TGGTAAACTTCGTCGAGTACGCTCAATGCTGAAGATCGGAAGAGC
+
FFFFFFFFFFFFFFFFFFFFFFFFFFFFFFFFFFFFFFFFFFFFF
@FS10000125:26:BPA73017-1023:1:1101:13020:1480 1:N:0:8
TTGGGAACTTCGTCGAGTACGCTCAATGACCTAGATCGGAAGAGC
+
FFFFFFFFFFFFFFFFFFFFFFFFFFFFFFFFFFFFFFFFFFFFF
@FS10000125:26:BPA73017-1023:1:1101:13720:1480 1:N:0:8
CCGCAAACTTCGTCGAGTACGCTCAAGCTTCGAGATCGGAAGAGC
+
:FFFFFF::FF::F,F:FF,:F::,F:F,:F:,:FFF:FFFFF,F
@FS10000125:26:BPA73017-1023:1:1101:14670:1480 1:N:0:8
TCGACAACTTCGTCGAGTACGCTCAAGTAAGAAGATTGGAAGAGC
+
FFFFFFFFFFFFFFFFFFFFFFFFFFFFFFFFFFFFFFFFFFFFF
@FS10000125:26:BPA73017-1023:1:1101:14780:1480 1:N:0:8
GGGTAACTTCGTCGAGTACGCTCAAAGCCCAAGATCGGAAGAGCA
+
FFFFFFFFFFFFFFFFFFFFFFFFFFFFFFFFFFFFFFFFFFFFF
@FS10000125:26:BPA73017-1023:1:1101:15040:1480 1:N:0:8
GCGGTGAACTTCGTCGAGTACGCTCAAATGGTGAGATCGGAAGAG
+
,FF,FFF,FF,FFFF:FFF:FF:FFFFFF:FF:FF:FFFFFFFF:
@FS10000125:26:BPA73017-1023:1:1101:1460:1490 1:N:0:8
GCCACAACTTCGTCGAGTACGCTCAAAAGTCGAGATCGGAAGAGC
+
FFFFFFFFFFFFFFFFFFFFFFFFFFFFFFFFFFFFFFFFFFFFF
@FS10000125:26:BPA73017-1023:1:1101:1910:1490 1:N:0:8
TGGTAAACTTCGTCGAGTACGCTCAAATTCCGAGATCGGAAGAGC
+
FFFFFFFFFFFFFFFFFFFFFFFFFFFFFFFFFFFFFFFFFFFFF
@FS10000125:26:BPA73017-1023:1:1101:2270:1490 1:N:0:8
TCGATTAACTTCGTCGAGTACGCTCAAACAATCAGATCGGAAGAG
+
FFFFFFFFFFFFFFFFFFFFFFFFFFFFFFFFFFFFFFFFFFFFF
@FS10000125:26:BPA73017-1023:1:1101:2330:1490 1:N:0:8
TCGTAACTTCGTCGAGTACGCTCAAAAGAACAGATCGGAAGAGCA
+
FFFFFFFFFFFFFFFFFFFFFFFFFFFFFFFFFFFFFFFFFFFFF
@FS10000125:26:BPA73017-1023:1:1101:2490:1490 1:N:0:8
TTGACTGGACTTCGTCGAGTACGCTCAAATCAGGAGATCGGAAGA
+
FFFFFFFFFFFFFFFFFFFFFFFFFFFFFFFFFFFFFFFFFFFFF
@FS10000125:26:BPA73017-1023:1:1101:2900:1490 1:N:0:8
GCCAAAACTTCGTCGAGTACGCTCAATTTGTAAGATCGGAAGAGC
+
FFFFFFFFFFFFFFFFFFFFFFFFFFFFFFFFFFFFFFFFFFFFF
@FS10000125:26:BPA73017-1023:1:1101:3430:1490 1:N:0:8
TCGCTTAACTTCGTCGAGTACGCTCAAACTGACAGATCGGAAGAG
+
FFFFFFF:FFFFFFFFFFFFFFFFFFFFFFFFFFFFFFFFFFFFF
@FS10000125:26:BPA73017-1023:1:1101:3770:1490 1:N:0:8
TTGGGAACTTCGTCGAGTACGCTCAATCATTTAGATCGGAAGAGC
+
FFFFFFFFFFFFFFFFFFFFFFFFFFFFFFFFFFFFFFFFFFFFF
@FS10000125:26:BPA73017-1023:1:1101:3820:1490 1:N:0:8
TCGGTAACTTCGTCGAGTACGCTCAAAACAGTAGATCGGAAGAGC
+
FF,FFFFFFFFFFFFFFFFFFFFFFFFFFFFFFFFFFFFFFFFFF
@FS10000125:26:BPA73017-1023:1:1101:4050:1490 1:N:0:8
TTGCCGATCTTCGTCGAGTACGCTCAACCGTAAAGATCGGAAGAG
+
FFFFFFFFFFFFFFFFFFFFFFFFFFFFFFFFFFFFFFFFFFFFF
@FS10000125:26:BPA73017-1023:1:1101:4090:1490 1:N:0:8
GGGTCAATTTCGTCGAGTACGCTCAAGCGATTAGATCGGAAGAGC
+
,F,:FFFF:FFFFF:FFFFF::FF:FFFF:,F,:FFFFFFFFFFF
@FS10000125:26:BPA73017-1023:1:1101:4800:1490 1:N:0:8
TTGACTGGACTTCGTCGAGTACGCTCAACCGTGGAGATCGGAGAG
+
FFFFFFFFFFFFFFFFFFFFFFFFFFFFFFFFFFFFFFFFFFFFF
@FS10000125:26:BPA73017-1023:1:1101:5710:1490 1:N:0:8
TCGCTAACTTCGTCGAGTACGCTCAATCAAGTAGATCGGAAGAGC
+
FFFFFFFFFFFFFFFFFFFFFFFFFFFFFFFFFFFFFFFFFFFFF
@FS10000125:26:BPA73017-1023:1:1101:6230:1490 1:N:0:8
TCGTTAACTTCGTCGAGTACGCTCAAAGAAACAGATCGGAAGAGC
+
FFFFFFFFFFFFFFFFFFFFFFFFFFFFFFFFFFFFFFFFFFFFF
@FS10000125:26:BPA73017-1023:1:1101:6820:1490 1:N:0:8
TTGGAACTTCGTCGAGTACGCTCAAAGGGAGAGATCGGAAGAGCA
+
FFFFFFFFFFFFFFFFFFFFFFFFFFFFFFFFFFFFFFFFFFFFF
@FS10000125:26:BPA73017-1023:1:1101:7080:1490 1:N:0:8
TCGCTGAACTTCGTCGAGTACGCTCAAATTATGAGATCGGAAGAG
+
FFFFFFFFFFFFFFFFFFFFFFFFFFFFFFFFFFFFFFFFFFFFF
@FS10000125:26:BPA73017-1023:1:1101:7640:1490 1:N:0:8
TCGGGAACCTCGTCGAGTACGCTCAAGTCCATAGATCGGAAGAGC
+
,FFFFFFFFFFFFFFFFFFFFFFFFFFFFFFFFFFFFFFF:FFFF
@FS10000125:26:BPA73017-1023:1:1101:8140:1490 1:N:0:8
TCTTTATCTTCGTCGAGTACGCTCAAATGCAGAGATCGGAAGAGC
+
FFFFFFFFFFFFFFFFFFFFFFFFFFFFFFFFFFFFFFFFFFFFF
@FS10000125:26:BPA73017-1023:1:1101:9640:1490 1:N:0:8
TGGTAACTTCGTCGAGTACGCTCAAAGTAGAAGATCGGAAGAGCA
+
FFFFFFFFFFFFFFFFFFFFFFFFFFFFFFFFFFFFFFFFFFFFF
@FS10000125:26:BPA73017-1023:1:1101:10380:1490 1:N:0:8
TGTCCAACTTCGTCGAGTACGCTCAAATATGCAGATCGGAAGAGC
+
FFFFFFFFFFFFFFFFFFFFFFFFFFF:FFFFFFFFFFFFFFFFF
@FS10000125:26:BPA73017-1023:1:1101:10540:1490 1:N:0:8
TTGACTGGACTTCGTCGAGTACGCTCAATCCTTAAGATCGGAAGA
+
FF,FFFFFF,FFF:FFFFFFFFFFFFFFFFF:F:FFFFFFFF::F
@FS10000125:26:BPA73017-1023:1:1101:10810:1490 1:N:0:8
TCTCAACTTCGTCGAGTACGCTCAAAAACCTAGATCGGAAGAGCA
+
FFFFFFFFFFFFFFFFFFFFFFFFFFF:FFFFFFFFFFFFFFFFF
@FS10000125:26:BPA73017-1023:1:1101:11820:1490 1:N:0:8
GCGGTAACTTCGTCGAGTACGCTCAAGTAATTAGATCGGAAGAGC
+
FFFFFFFFFFFFFFFFFFFFFFFFFFFFFFFFFFFFFFFFFFFFF
@FS10000125:26:BPA73017-1023:1:1101:13030:1490 1:N:0:8
TTTAACGAACTTCGTCGAGTACGCTCAAGTAAAGAGATCGGAAGA
+
:FFFFFFFFFFFFFFFFFFFFFFFFFFFFFFFFFFFFFFFFFFFF
@FS10000125:26:BPA73017-1023:1:1101:13110:1490 1:N:0:8
GCGTAGGGAACTTCGTCGAGTACGCTCAACTTATAAGATCGGAAG
+
FFFFFFFFFFFFFFFFFFFFFFFFFFFFFFFFFFFFFFFFFFFFF
@FS10000125:26:BPA73017-1023:1:1101:13380:1490 1:N:0:8
GACGTAACTTCGTCGAGTACGCTCAAACAATTAGATCGGAAGAGC
+
FFFFFFFFFFFFFFFFFFFFFFFFFFFFFFFFFFFFFFFFFFFFF
@FS10000125:26:BPA73017-1023:1:1101:13710:1490 1:N:0:8
TCGCGAACTTCGTCGAGTACGCTCAAATATAAAGATCGGAAGAGC
+
FFFFFFFFFFFFFFFFFFFFFFFFFFFFFFFFFFFFFFFFFFFFF
@FS10000125:26:BPA73017-1023:1:1101:13950:1490 1:N:0:8
CCGGCAACTTCGTCGAGTACGCTCAAATATACAGATCGGAAGAGC
+
FFFFFFFFFFFFFFFFFFFFFFFFFFFFFFFFFFFFFFFFFFFFF
@FS10000125:26:BPA73017-1023:1:1101:14390:1490 1:N:0:8
TTGACTGGACTTCGTCGAGTACGCTCAAACCAAGAGATCGGAAGA
+
FF:FFFFFFFFFFFFFFFFFFFFFFFFFFFFFFFFFFFFFFFFFF
@FS10000125:26:BPA73017-1023:1:1101:14970:1490 1:N:0:8
TTGATTAACTTCGTCGAGTACGCTCAACCCGGTAGATCGGAAGAG
+
FFFFFFFFFFFFFFFFFFFFFFFFFFFFFFFFFFFFFFFFFFFFF
@FS10000125:26:BPA73017-1023:1:1101:15000:1490 1:N:0:8
GCGTAAACTTCGTCGAGTACGCTCAATTACCCAGATCGGAAGAGC
+
FFFFFFFFFFFFFFFFFFFFFFFFFFFFFFFFFFFFFFFFFFFFF
@FS10000125:26:BPA73017-1023:1:1101:15690:1490 1:N:0:8
TTGACTGGACTTCGTCGAGTACGCTCAAAACGACAGATCGGAAGA
+
FFFFFFFFFFFFFFFFFFFFFFFFFFFFFFFFFFFFFFFFFFFFF
@FS10000125:26:BPA73017-1023:1:1101:15740:1490 1:N:0:8
CCGGGAACTTCGTCGAGTACGCTCAATTGACCAGATCGGAAGAGC
+
FFFFFFFFFFFFFFFFFFFFFFFFFFFFFFFFFFFFFFFFFFFFF
@FS10000125:26:BPA73017-1023:1:1101:16210:1490 1:N:0:8
TTGGTAACTTCGTCGAGTACGCTCAAACACATAGATCGGAAGAGC
+
FFFFFFFFFFFFFFFFFFFFFFFFFFFFFFFFFFFFFFFFFFFFF
@FS10000125:26:BPA73017-1023:1:1101:1530:1500 1:N:0:8
CCGGGGGAACTTCGTCGAGTACGCTCAACGGTCTAGATCGGAAGA
+
FFFFFFFFFFFFFFFFFFFFFFFFFFFFFFFFFFFFFFFFFFFFF
@FS10000125:26:BPA73017-1023:1:1101:2050:1500 1:N:0:8
TTGCAACTTCGTCGAGTACGCTCAAAGACTGAGATCGGAAGAGCA
+
FFFFFFFFFFFFFFFFFFFFFFFFFFFFFFFFFFFFFFFFFFFFF
@FS10000125:26:BPA73017-1023:1:1101:2670:1500 1:N:0:8
CCGTAAACTTCGTCGAGTACGCTCAAGACACGAGATCGGAAGAGC
+
FFFFFFFFFFFFFFFFFFFFFFFFFFFFFFFFFFFFFFFFFFFFF
@FS10000125:26:BPA73017-1023:1:1101:2720:1500 1:N:0:8
TGGCAACTTCGTCGAGTACGCTCAATGTTGGAGATCGGAAGAGCA
+
FFFFFFFFFFFFFFFFFFFFFFFFFFFFFFFFFFFFFFFFFFFFF
@FS10000125:26:BPA73017-1023:1:1101:2780:1500 1:N:0:8
TTGGAGAACTTCGTCGAGTACGCTCAAGTTTCGAGATCGGAAGAG
+
FFFFFFFFFFFFFFFFFFFFFFFFFFFFFFFFFFFFFFFFFFFFF
@FS10000125:26:BPA73017-1023:1:1101:3420:1500 1:N:0:8
GCTTCGTCGAGTACGCTCAACAAGAAAGATCGGAAGAGCACACGT
+
FFFFFFFFFFFFFFFFFFFFFFFFFFFFFFFFFFFFFFFFFFFFF
@FS10000125:26:BPA73017-1023:1:1101:3520:1500 1:N:0:8
TTGAAAACTTCGTCGAGTACGCTCAAACCGAAAGATCGGAAGAGC
+
FFFFFFFFFFFFFFFFFFFFFFFFFFFFFFFFFFFFFFFFFFFFF
@FS10000125:26:BPA73017-1023:1:1101:3820:1500 1:N:0:8
TCGGCAACTTCGTCGAGTACGCTCAATGATTCAGATCGGAAGAGC
+
:FF:F:,F:FF:FFF:FF,FFFF:FFFFF,FFF:FFFFFF:FFF:
@FS10000125:26:BPA73017-1023:1:1101:4050:1500 1:N:0:8
TTGCTAACTTCGTCGAGTACGCTCAAGCAGGGAGATCGGAAGAGC
+
,F,FFF:FFFFFFFFFFFFFF:FFFFFFF:FFFFFFFFFFFFFFF
@FS10000125:26:BPA73017-1023:1:1101:4590:1500 1:N:0:8
TTCCCCTCATCTTCGTCGAGTACGCTCAACACAAAAGATCGGAAG
+
FFFFFFFFFFFFFFFFFFFFFFFFFFFFFFFFFFFFFFFFFFFFF
@FS10000125:26:BPA73017-1023:1:1101:5260:1500 1:N:0:8
CCGTGAACTTCGTCGAGTACGCTCAAATTACGAGATCGGAAGTGC
+
,FF,FF:FFFFF:FFF::FFFFFFFFFFF,F:,FFFFF:FFF,FF
@FS10000125:26:BPA73017-1023:1:1101:6200:1500 1:N:0:8
GCGGTAACTTCGTCGAGTACGCTCAATCTTCAAGATCGGAAGAGC
+
FFFFFFFFFFFFFFFFFFFFFFFFFFFFFFFFFFFFFFFFFFFFF
@FS10000125:26:BPA73017-1023:1:1101:7040:1500 1:N:0:8
TCGGATACCTTCGTCGAGTACGCTCAAATACGTAGATCGGAAGAG
+
FFFFFFFFFFFFFFFFFFFFFFFFFFFFFFFFFFFFFFFFFFFFF
@FS10000125:26:BPA73017-1023:1:1101:7130:1500 1:N:0:8
TTGGTAACTTCGTCGAGTACGCTCAATAATGTAGATCGGAAGAGC
+
FFFFFFFFFFFFFFFFFFFFFFFFFFFFFFFFFFFFFFFFFFFFF
@FS10000125:26:BPA73017-1023:1:1101:8760:1500 1:N:0:8
TTGTAAACTTCGTCGAGTACGCTCTAATGGTTAGATCGGAAGAGC
+
FF,F:FF:FFF,FF,FFFF::F:F,FFFFF:F:FFF:,FFFFF,F
@FS10000125:26:BPA73017-1023:1:1101:9380:1500 1:N:0:8
TTGACTGGACTTCGTCGAGTACGCTCAACAGAAAAGATCGGAAGA
+
FFFFFFFFFFFFFFFFFFFFFFFFFFFFFFFFFFFFFFFFFFFFF
@FS10000125:26:BPA73017-1023:1:1101:9620:1500 1:N:0:8
TCTCATAACTTCGTCGAGTACGCTCAATACGCAAGATCGGAAGAG
+
FFFFFFFFFFFFFFFFFFFFFFFFFFFFFFFFFFFFFFFFFFFFF
@FS10000125:26:BPA73017-1023:1:1101:9660:1500 1:N:0:8
TCGTGAACTTCGTCGAGTACGCTCAAAAATAAAGATCGGAAGAGC
+
FFFFFFFFFFFFFFFFFFFFFFFFFFFFFFFFFFFFFFFFFFFFF
@FS10000125:26:BPA73017-1023:1:1101:10300:1500 1:N:0:8
TCGGAAACTTCGTCGAGTACGCTCAATTTTACAGATCGAAAGAGC
+
FFFFFFFFFFFFFFFFFFFFFFFFFFFFFFFFFFFFFFFFFFFFF
@FS10000125:26:BPA73017-1023:1:1101:10600:1500 1:N:0:8
TCGATAAACTTCGTCGAGTACGCTCAAAACTAGAGATCGGAAGAG
+
FFFFFFFFFFFFFFFFFFFFFFFFFFFFFFFFFFFFFFFFFFFFF
@FS10000125:26:BPA73017-1023:1:1101:10690:1500 1:N:0:8
TTGCTAAACTTCGTCGAGTACGCTCAAATCTGGAGATCGGAAGAG
+
FFFFFFFFFFFFFFFFFFFFFFFFFFFFFFFFFFFFFFFFFFFFF
@FS10000125:26:BPA73017-1023:1:1101:10780:1500 1:N:0:8
TCTGAAACTTCGTCGAGTACGCTCAAGGGACTAGATCGGAAGAGC
+
,FFFFFFFFFFFFFFFFFFFFFFFFFFFFFFFFFFFFFFFFFFFF
@FS10000125:26:BPA73017-1023:1:1101:10980:1500 1:N:0:8
TCGACAACTTCGTCGAGTACGCTCAATTCTCCAGATCGGAAGAGC
+
FFFFFFFFFFFFFFFFFFFFFFFFFFFFFFFFFFFFFFFFFFFFF
@FS10000125:26:BPA73017-1023:1:1101:11530:1500 1:N:0:8
TTGACTGGACTTCGTCGAGTACGCTCAACCTGGCAGATCGGAAGA
+
:FFFF:,,:F::F:F,FFF:FFFFF,FF:FFFFFFF,:FF:FFF,
@FS10000125:26:BPA73017-1023:1:1101:11540:1500 1:N:0:8
TTGTGAACTTCGTCGAGTACGCTCAACAAATTAGATCGGAAGAGC
+
FFFFFFFFFFFFFFFFFFFFFFFFFFFFFFFFFFFFFFFFFFFFF
@FS10000125:26:BPA73017-1023:1:1101:11660:1500 1:N:0:8
CCGTGAACTTCGTCGAGTACGCTCAAAGTTTGAGATCGGAAGAGC
+
FFFFFFFFFFFFFFFFFFFFFFFFFFFFFFFFFFFFFFFFFFFFF
@FS10000125:26:BPA73017-1023:1:1101:12250:1500 1:N:0:8
TTGCAAAACTTCGTCGAGTACGCTCAAAAAACAAGATCGGAAGAG
+
FFFFFFFFFFFFFFFFFFFFFFFFFFFFFFFFF,FFFFFFFFFFF
@FS10000125:26:BPA73017-1023:1:1101:12760:1500 1:N:0:8
GCGCAAATTTCGTCGAGTACGCTCAATACTAGAAGATCGGAAGAG
+
FFFFFFFFFFFFFFFFFFFFFFFFFFFFFFFFFFFFFFFFFFFFF
@FS10000125:26:BPA73017-1023:1:1101:13280:1500 1:N:0:8
TCGGCAACTTCGTCGAGTACGCTCAATCATAAAGATCGGAAGAGC
+
FFFFFFFFFFFFFFFFFFFFFFFFFFFFFFFFFFFFFFFFFFFFF
@FS10000125:26:BPA73017-1023:1:1101:13570:1500 1:N:0:8
TTGACTGGACTTCGTCGAGTACGCTCAAACTTTAAGATCGGAAGA
+
FFFFFFFFFFFFFFFFFFFFFFFFFFFFFFFFFFFFFFFFFFFFF
@FS10000125:26:BPA73017-1023:1:1101:13780:1500 1:N:0:8
TTGGTAACTTCGTCGAGTACGCTCAAACATAAAGATCGGAAGAGC
+
FFFFFFFFFFFFFFFFFFFFFFFFFFFFFFFFFFFFFFFFFFFFF
@FS10000125:26:BPA73017-1023:1:1101:13810:1500 1:N:0:8
TTGGCCGTAACTTCGTCGAGTACGCTCAATATACAAGATCGGATG
+
FFF,,,,F,,FF:F,::,,F:FF,:FF,FFF:F::,F:F,F,F,,
@FS10000125:26:BPA73017-1023:1:1101:13820:1500 1:N:0:8
GGGTAACCTTCGTCGAGTACGCTCAAAAGACTAGATCGGAAGAGC
+
FFFFFFFFFFFFFFFFFFFFFFFFFFFFFFFFFFFFFFFFFFFFF
@FS10000125:26:BPA73017-1023:1:1101:14090:1500 1:N:0:8
TAGGAAACTTCGTCGAGTACGCTCAATGTAAAAGATCGGAAGAGC
+
FFFFFFFFFFFFFFFFFFFFFFFFFFFFFFFFFFFFFFFFFFFFF
@FS10000125:26:BPA73017-1023:1:1101:14540:1500 1:N:0:8
TTGCTCAAAATTTCGTCGAGTACGCTCAAAGAGCTAGATCGGAAG
+
FFFFFFFFFFFFFFFFFFFFFFFFFFFFFFFFFFFFFFFFFFFFF
@FS10000125:26:BPA73017-1023:1:1101:14640:1500 1:N:0:8
GCGATAACTTCGTCGAGTACGCTCAATATAAAAGATCGGAAGAGC
+
FFFFFFFFFFFFFFFFFFFFFFFFFFFFFFFFFFFFFFFFFFFFF
@FS10000125:26:BPA73017-1023:1:1101:14660:1500 1:N:0:8
TTGCTAACTTCGTCGAGTACGCTCAATTAGGCAGATCGGAAGAGC
+
FFFFFFFFFFFFFFFFFFFFFFFFFFFFFFFFFFFFFFFFFFFFF
@FS10000125:26:BPA73017-1023:1:1101:15290:1500 1:N:0:8
GCGCAAACTTCGTCGAGTACGCTCAAACCTTGAGATCGGAAGAGC
+
FFFFFFFFFFFFFFFFFFFFFFFFFFFFFFFFFFFFFFFFFFFFF
@FS10000125:26:BPA73017-1023:1:1101:15680:1500 1:N:0:8
TCAACTTCGTCGAGTACGCTCAAAACCGGAGATCGGAAGAGCACA
+
FFFFFFFFFFFFFFFFFFFFFFFFFFFFFFFFFFFFFFFFFFFFF
@FS10000125:26:BPA73017-1023:1:1101:15770:1500 1:N:0:8
TGGCCAACTTCGTCGAGTACGCTCAACTCATGAGATCGGAAGAGC
+
FFFFFFFFFFFFFFFFFFFFFFFFFFFFFFFFFFFFFFFFFFFFF
@FS10000125:26:BPA73017-1023:1:1101:16130:1500 1:N:0:8
GCGTTAACTTCGTCGAGTACGCTCAACGCTCAAGATCGGAAGAGC
+
:FFFFFFFFFFFFFFFFFFFFFFFFFFFFFFFFFFFFFFFFFFFF
@FS10000125:26:BPA73017-1023:1:1101:16450:1500 1:N:0:8
GCGGTAACTTCGTCGAGTACGCTCAAAGTCATAGATCGGAAGAGC
+
FFFFFFFFFFFFFFFFFFFFFFFFFFFFFFFFFFFFFFFFFFFFF
@FS10000125:26:BPA73017-1023:1:1101:1990:1510 1:N:0:8
GCGTCAACTTCGCCGAGTACGCTCAAATGGAGAGATCGGAAGAGC
+
FFFFFFFFFFFFFFFFFFFFFFFFFFFFFFFFFFFFFFFFFFFFF
@FS10000125:26:BPA73017-1023:1:1101:2030:1510 1:N:0:8
TTGGCAAAACTTCGTCGAGTACGCTCAAAGATAAAGATCGGAAGA
+
FFFFFFFFFFFFFFFFFFFFFFFFFFFFFFFFFFFFFFFFFFFFF
@FS10000125:26:BPA73017-1023:1:1101:2830:1510 1:N:0:8
TGGCCAAACTTCGTCGAGTACGCTCAAACTTTAAGATCGGAAGAG
+
FFFFFFFFFFFFFFFFFFFFFFFFFFFFFFFFFFFFFFFFFFFFF
@FS10000125:26:BPA73017-1023:1:1101:3820:1510 1:N:0:8
TTGGCAAACTTCGTCGAGTACGCTCAATATCCAAGATCGGAAGAG
+
FFFFFFFFFFFFFFFFFFFFFFFFFFFFFFFFFFFFFFFFFFFFF
@FS10000125:26:BPA73017-1023:1:1101:4010:1510 1:N:0:8
TCGTTCAACTTCGTCGAGTACGCTCCCAGAACTTCGTCGAGTACG
+
FFFFFFFFFFFFFFFFFFFFFFFFFFFFFFFFFFFFFFFFFFFFF
@FS10000125:26:BPA73017-1023:1:1101:4240:1510 1:N:0:8
TTGACTGGACTTCGTCGAGTACGCTCAACCGATAAGATCGGAAGA
+
FFFFFFFFFFFFFFFFFFFFFFFFFFFFFFFFFFFFFFFFFFFFF
@FS10000125:26:BPA73017-1023:1:1101:5070:1510 1:N:0:8
ACGAAACTTCGTCGAGTACGCTCAAGGTATAAGATCGGAAGAGCA
+
FFFFFFFFFFFFFFFFFFFFFFFFFFFFFFFFFFFFFFFFFFFFF
@FS10000125:26:BPA73017-1023:1:1101:5330:1510 1:N:0:8
TCGACGCAACTTCGTCGAGTACGCTCAACTAATTAGATCGGAAGA
+
FFFFFFFFFFFFFFFFFFFFFFFFFFFFFFFFFFFFFFFFFFFFF
@FS10000125:26:BPA73017-1023:1:1101:5430:1510 1:N:0:8
TAGTTAACTTCGTCGAGTACGCTCAAGTTGTAAGATCGGAAGAGC
+
FFFFFFFFFFFFFFFFFFFFFFFFFFFFFFFFFFFFFFFFFFFFF
@FS10000125:26:BPA73017-1023:1:1101:6090:1510 1:N:0:8
TTGGACCTTCGTCGAGTACGCTCAAAGAGTAAGATCGGAAGAGCA
+
FFFFFFFFFFFFFFFFFFFFFFFFFFFFFFFFFFFFFFFFFFFFF
@FS10000125:26:BPA73017-1023:1:1101:7130:1510 1:N:0:8
TTGGAAACTTCGTCGAGTACGCTGGCAACTTCGTCGAGTACGCTC
+
::,,:FFFF:FFFFFFFFFFFFFF:FFFFFFFFFFFF:FFFFFFF
@FS10000125:26:BPA73017-1023:1:1101:7270:1510 1:N:0:8
TCATGTAACTTCGTCGAGTACGCTCAAATCACCAGATCGGAAGAG
+
FFFFFFFFFFFFFFFFFFFFFFFFFFFFFFFFFFFFFFFFFFFFF
@FS10000125:26:BPA73017-1023:1:1101:8710:1510 1:N:0:8
TCGAGAACTTCGTCGAGTACGCTCAAGATACCAGATCGGAAGAGC
+
FFFFFFFFFFFFFFFFFFFFFFFFFFFFFFFFFFFFFFFFFFFFF
@FS10000125:26:BPA73017-1023:1:1101:8930:1510 1:N:0:8
TCGCTAACTTCGTCGAGTACGCTCAATAGAATAGATCGGAAGAGC
+
FFFFFFFFFFFFFFFFFFFFFFFFFFFFFFFFFFFFFFFFFFFFF
@FS10000125:26:BPA73017-1023:1:1101:9930:1510 1:N:0:8
TCGCAGAACTTCGTCGAGTACGCTCAATGATTGAGATCGGAAGAG
+
FFFFFFFFFFFFFFFFFFFFFFFFFFFFFFFFFFFFFFFFFFFFF
@FS10000125:26:BPA73017-1023:1:1101:11050:1510 1:N:0:8
TTGCAGACCTTCGTCGAGTACGCTCAAAATAAAAGATCGGAAGAG
+
,F,FFFFFFFFFFFFFFFFFFFFFFFF:FFFFFFFFFFFFFFFFF
@FS10000125:26:BPA73017-1023:1:1101:11190:1510 1:N:0:8
CCGTCAACTTCGTCGAGTACGCTCAAAACACGAGATCGGAAGAGC
+
FFFFFFFFFFFFFFFFFFFFFFFFF:FFFFFFFFFFFFFFFFFFF
@FS10000125:26:BPA73017-1023:1:1101:11400:1510 1:N:0:8
TTGATAAACTTCGTCGAGTACGCTCAATCTCCAAGATCGGAAGAG
+
FFFFFFFFFFFFFFFFFFFFFFFFFFFFFFFFFFFFFFFFFFFFF
@FS10000125:26:BPA73017-1023:1:1101:13590:1510 1:N:0:8
TGGTTAACTTCGTCGAGTACGCTCAATTTAATAGATCGGAAGAGC
+
FFFFFFFFFFFFFFF:FFFF:FFF:FFFFFFFFFFFFFFF:FFFF
@FS10000125:26:BPA73017-1023:1:1101:14210:1510 1:N:0:8
TTTTTCAAACTTCGTCGAGTACGCTCAAAATGTAAGATCGGAAGA
+
FFFFFFFFFFFFFFFFFFFFFFFFFFFFFFFFFFFFFFFFFFFFF
@FS10000125:26:BPA73017-1023:1:1101:15670:1510 1:N:0:8
TTGGCAAACTTCGTCGAGTACGCTCAAGTTCATAGATCGGAAGAG
+
FFFFFFFFFFFFFFFFFFFFFFFFFFFFFFFFFFFFFFFFFFFFF
@FS10000125:26:BPA73017-1023:1:1101:15730:1510 1:N:0:8
CCGATAACTTCGTCGAGTACGCTCAATCTAGCAGATCGGAAGAGC
+
FFFFFFFFFFFFFFFFFFFFFFFFFFFFFFFFFFFFFFFFFFFFF
@FS10000125:26:BPA73017-1023:1:1101:16330:1510 1:N:0:8
TTGACTGGACTTCGTCGAGTACGCTCAAGATCAAAGATCGGAAGA
+
FF,::F:F,:FF,:F:F:,F,F::F:F:,FF,FF,F:F,F:F,:F
@FS10000125:26:BPA73017-1023:1:1101:16340:1510 1:N:0:8
TTGGAAACTTCGTCGAGTACGCTCAAACGACAAGATCGGAAGAGC
+
FFFFFFFFFFFFFFFFFFFFFFFFFFFFFFFFFFFFFFFFFFFFF
@FS10000125:26:BPA73017-1023:1:1101:2660:1520 1:N:0:8
TCAGTAACTTCGTCGAGTACGCTCAAACATGTAGATCGGAAGAGC
+
FFFFFFFFFFFFFFFFFFFFFFFFFFFFFFFFFFFFFFFFFFFFF
@FS10000125:26:BPA73017-1023:1:1101:3150:1520 1:N:0:8
TTGCTGCACTTCGTCGAGTACGCTCAATAGGCTAGATCGGAAGAG
+
FFFFFFFFFFFFFFFFFFFFFFFFFFFFFFFFFFFFFFFFFFFFF
@FS10000125:26:BPA73017-1023:1:1101:4100:1520 1:N:0:8
GCGGAAACTTCGTCGAGTACGCTCAAACTTTAAGATCGGAAGAGC
+
FFFFFFFFFFFFFFFFFFFFFFFFFFFFFFFFFFFFFFFFFFFFF
@FS10000125:26:BPA73017-1023:1:1101:4360:1520 1:N:0:8
TCGCTAACTTCGTCGAGTACGCTCAACACTTAAGATCGGAAGAGC
+
FFFFFFFFFFFFFFFFFFFFFFFFFFFFFFFFFFFFFFFFFFFFF
@FS10000125:26:BPA73017-1023:1:1101:4490:1520 1:N:0:8
TTGGAACTTCGTCGAGTACGCTCAAAACCTAAGATCGGAAGAGCA
+
FFFFFFFFFFFFFFFFFFFFFFFFFFFFFFFFFFFFFFFFFFFFF
@FS10000125:26:BPA73017-1023:1:1101:4650:1520 1:N:0:8
GAGGAAACTTCGTCGAGTACGCTCAAATCCGTAGATCGGAAGAGC
+
FFFFFFFFFFFFFFFFFFFFFFFFFFFFFFFFFFFFFFFFFFFFF
@FS10000125:26:BPA73017-1023:1:1101:4940:1520 1:N:0:8
TCTACAACTTCGTCGAGTACGCTCAATATTATAGATCGGAAGAGC
+
FFFFFFFFFFFFFFFFFFFFFFFFFFFFFFFFFFFFFFFFFFFFF
@FS10000125:26:BPA73017-1023:1:1101:5000:1520 1:N:0:8
TTGGAAACTTCGTCGAGTACGCTCAAATATATAGATCGGAAGAGC
+
FFFFFFFFFFFFFFFFFFFFFFFFF:FFFFFFFFFFFFFFFFFFF
@FS10000125:26:BPA73017-1023:1:1101:5070:1520 1:N:0:8
GTGATAACTTCGTCGAGTACGCTCAAGGTTGGAGATCGGAAGAGC
+
FFFFFFFFFFFFFFFFFFFFFFFFFFFFFFFFFFFFFFFFFFFFF
@FS10000125:26:BPA73017-1023:1:1101:5140:1520 1:N:0:8
AGGAAACTTCGTCGAGTACGCTCAAGGTTATAGATCGGAAGAGCA
+
FFFFFFFFFFFFFFFFFFFFFFFFFFFFFFFFFFFFFFFFFFFFF
@FS10000125:26:BPA73017-1023:1:1101:5500:1520 1:N:0:8
GCGGCAACTTCGTCGAGTACGCTCAATTTACGAGATCGGAAGAGC
+
FFFFFFFFFFFFFFFFFFFFFFFFFFFFFFFFFFFFFFFFFFFFF
@FS10000125:26:BPA73017-1023:1:1101:5560:1520 1:N:0:8
TTGCCAACTTCGTCGAGTACGCTCAAATGATGAGATCGGAAGAGC
+
FFFFFFFFFFFFFFFFFFFFFFFFFFFFFFFFFFFFFFFFFFFFF
@FS10000125:26:BPA73017-1023:1:1101:5700:1520 1:N:0:8
TGGAACTTCGTCGAGTACGCTCAACCGGGGAGATCGGAAGAGCAC
+
FFFFFFFFFFFFFFFFFFFFFFFFFFFFFFFFFFFFFFFFFFFFF
@FS10000125:26:BPA73017-1023:1:1101:6260:1520 1:N:0:8
TCGATAAACTTCGTCGAGTACGCTCAATTATCGAGATCGGGAAGA
+
FFFFFFFFFFFFFFFFFFFFFFFFFFFFFFFFFFFFFFFFFFFFF
@FS10000125:26:BPA73017-1023:1:1101:6340:1520 1:N:0:8
TTGTTGAACTTCGTCGAGTACGCTCAATTGACAAGATCGGAAGAG
+
FFFFFFFFFFFFFFFFFFFFFFFFFFFFFFFFFFFFFFFFFFFFF
@FS10000125:26:BPA73017-1023:1:1101:7260:1520 1:N:0:8
ACTCAACTTCGTCGAGTACGCTCAACCATAAAGATCGGAAGAGCA
+
FF:FFFFFFFFFFFFFFFFFFFFFFFFFF:FFFFFFFFFFFFFFF
@FS10000125:26:BPA73017-1023:1:1101:8110:1520 1:N:0:8
GCGCAACTTCGTCGAGTACGCTCAATAATTCAGATCGGAAGAGCA
+
FFFFFFFFFFFFFFFFFFFFFFFFFFFFFFFFFFFFFFFFFFFFF
@FS10000125:26:BPA73017-1023:1:1101:8360:1520 1:N:0:8
TTGACTGGACTTCGTCGAGTACGCTCAAATCAGCAGATCGGAAGA
+
FFFFFFFFFFFFFFFFFFFFFFFFFFFFFF:FFFFFFFFFFFFFF
@FS10000125:26:BPA73017-1023:1:1101:8420:1520 1:N:0:8
TAGTTAACTTCGTCGAGTACGCTCAAGATTATAGATCGGAAGAGC
+
:FFFFFFFFFFFFFFFFFFFFFFFFFFFFFFFFFFFFFFFFFFFF
@FS10000125:26:BPA73017-1023:1:1101:9300:1520 1:N:0:8
TTGCTAACCTTCGTCGAGTACGCTCAAATATATAGATCGGAAGAG
+
FFFFFFFFFFFFFFFFFFFFFFFFFFFFFFFFFFFFFFFFFFFFF
@FS10000125:26:BPA73017-1023:1:1101:9660:1520 1:N:0:8
TTGCAAAACTTCGTCGAGTACGCTCAACTTTTAAGATCGGAAGAG
+
FFFFFFFFFFFFFFFFFFFFFFFFFFFFFFFFFFFFFFFFFFFFF
@FS10000125:26:BPA73017-1023:1:1101:9860:1520 1:N:0:8
ACCTCAACTTCGTCGAGTACGCTCAAGGTAGTAGATCGGAAGAGC
+
FFFFFFFFFFFFFFFFFFFFFFFFFFFFFFFFFFFFFFFFFFFFF
@FS10000125:26:BPA73017-1023:1:1101:10190:1520 1:N:0:8
CTGACTGGACTTCGTCGAGTACGCTCAAGATCATAGATCGGAAGA
+
FFFFFFFFFFFFFFFFFFFFFFFFFFFFFFFFFFFFFFFFFFFFF
@FS10000125:26:BPA73017-1023:1:1101:11680:1520 1:N:0:8
TCGACAACTTCGTCGAGTACGCTCAAAGTAGTAGATCGGAAGAGC
+
FFFFFFFFFFFFFFFFFFFFFFFFFFFFFFFFFFFFFFFFFFFFF
@FS10000125:26:BPA73017-1023:1:1101:11710:1520 1:N:0:8
TCTTCGTCGAGTACGCTCAATTGAGTAGATCGGAAGAGCACACGT
+
FFFFFFFFFFFFFFFFFFFFFFFFFFFFFFFFFFFFFFFFFFFFF
@FS10000125:26:BPA73017-1023:1:1101:12120:1520 1:N:0:8
ACGGTAACTTCGTCGAGTACGCTCAAAAATACAGATCGGAAGAGC
+
FFFFFFFFFFFFFFFFFFFFFFFFFFFFFFFFFFFFFFFFFFFFF
@FS10000125:26:BPA73017-1023:1:1101:12150:1520 1:N:0:8
CCGTTAACTTCGTCGAGTACGCTCAAGAGTGCAGATCGGAAGAGC
+
FFFFFFFFFFFFFFFFFFFFFFFFFFFFFFFFFFFFFFFFFFFFF
@FS10000125:26:BPA73017-1023:1:1101:13500:1520 1:N:0:8
TTGACTGAACTTCGTCGAGTACGCTCAATTAGAGAGATCGGAAGA
+
FFF:::F,FFFFFFFFFFFFFFFFFFFF,,F:,,FFFFFFFFFFF
@FS10000125:26:BPA73017-1023:1:1101:13730:1520 1:N:0:8
TTGGCAACTTCGTCGAGTACGCTCAACGGCGGAGATCGGAAGAGC
+
FFFFFFFFFFFFFFFFFFFFFFFFFFFFFFFFFFFFFFFFFFFFF
@FS10000125:26:BPA73017-1023:1:1101:14360:1520 1:N:0:8
GCGGTAACTTCGTCGAGTACGCTCAACTATCAAGATCGGAAGAGC
+
FFFFFFFFFFFFFFFFFFFFFFFFFFFFFFFFFFFFFFFFFFFFF
@FS10000125:26:BPA73017-1023:1:1101:14470:1520 1:N:0:8
TCGTAATTTCGTCGAGTACGCTCAAACATATAGATCGGAAGAGCA
+
FFFFFFFFFFFFFFFFFFFFFFFFFFFFFFFFFFFFFFFFFFFF:
@FS10000125:26:BPA73017-1023:1:1101:15640:1520 1:N:0:8
TTGCCCAACTTCGTCGAGTACGCTCAACGTTTCAGATCGGAAGAG
+
FFFFFFFFFFFFFFFFFFFFFFFFFFFFFFFFFFFFFFFFFFFFF
@FS10000125:26:BPA73017-1023:1:1101:16170:1520 1:N:0:8
TTGTAAACTTCGTCGAGTACGCTCAACATGGAAGATCGGAAGAGC
+
FF:FFFFFFFFFFFFFFFFFFFFFFFFFFFFFFFFFFFFFFFFFF
@FS10000125:26:BPA73017-1023:1:1101:1040:1530 1:N:0:8
GCGAGAACTTTCGAGTACGCTCAAAATACAAGATCGGAAGAGCAC
+
FFFFFFFFFFFFFFFFFFFFFFFFFF:FFFFFFFFFFFFFFFFFF
@FS10000125:26:BPA73017-1023:1:1101:1150:1530 1:N:0:8
TTGGAAACTTCGTCGAGTACGCTCAAGTTACAAGATCGGAAGAGC
+
FFFFFFFFFFFFFFFFFFFFFFFFFFFFFFFFFFFFFFFFFFFFF
@FS10000125:26:BPA73017-1023:1:1101:2260:1530 1:N:0:8
TTGCAAAACTTCGTCGAGTACGCTCAACGAGGTAGATCGGAAGAG
+
FFFFFFFFFFFFFFFFFFFFFFFFFFFFFFFFFFFFFFFFFFFFF
@FS10000125:26:BPA73017-1023:1:1101:2670:1530 1:N:0:8
TTTTAACTTCGTCGAGTACGCTCAACCGAACAGATCGGAAGAGCA
+
FFFFFFFFFFFFFFFFFFFFFFFFFFFFFFFFFFFFFFFFFFFFF
@FS10000125:26:BPA73017-1023:1:1101:3720:1530 1:N:0:8
GAGTCGGATCTTCGTCGAGTACGCTCAATCTTAAAGATCGGAAGA
+
,,F,F,FF:FFFFFFFFFFFFFFFFFFF,,F,F:FFFFFFFFFFF
@FS10000125:26:BPA73017-1023:1:1101:3830:1530 1:N:0:8
TTGGACAACTTCGTCGAGTACGCTCAATGTTAAAGATCGGAAGAG
+
FFFFFFFFFFFFFFFFFFFFFFFFFFFFFFFFFFFFFFFFFFFFF
@FS10000125:26:BPA73017-1023:1:1101:4410:1530 1:N:0:8
TTGACTGGACTTCGTCGAGTACGCTCAAGTGTCGAGATCGGAAGA
+
FFFFF:FFFFFFFFFFFFFFFFFFFFFFF:FFFFFFFFFFFFFFF
@FS10000125:26:BPA73017-1023:1:1101:4730:1530 1:N:0:8
TCGTTAACTTCGTCGAGTACGCTCAAAAAATAAGATCGGAAGAGC
+
FFFFFFFFFFFFFFFFFFFFFFFFFFFFFFFFFFFFFFFFFFFFF
@FS10000125:26:BPA73017-1023:1:1101:4830:1530 1:N:0:8
TAGGAAACTTCGTCGAGTATGCTCAAATTAAAAGATCGGAAGAGC
+
FFFFFFFFFFFFFFFFFFFFFFFFFFFFFFFFFFFFFFFFFFFFF
@FS10000125:26:BPA73017-1023:1:1101:5450:1530 1:N:0:8
TTGTTTAACTTCGTCGAGTACGCTCAAATGTGAAGATCGGAAGAG
+
FFFFFFFFFFFFFFFFFFFFFFFFFFFFFFFFFFFFFFFFFFFFF
@FS10000125:26:BPA73017-1023:1:1101:5510:1530 1:N:0:8
GCGCTACCTTCGTCGAGTACGCTCAAAGAGTAAGATCGGAAGAGC
+
FFFFFFFFFFFFFFFFFFFFFFFFFFFFFFFFFFFFFFFFFFFFF
@FS10000125:26:BPA73017-1023:1:1101:6070:1530 1:N:0:8
TTGCTGAACTTCGTCGAGTACGCTCAAAGACGGAGATCGGAAGAG
+
FFFFFFFFFFFFFFFFFFFFFFFFFFFFFFFFFFFFFFFFFFFFF
@FS10000125:26:BPA73017-1023:1:1101:6350:1530 1:N:0:8
TCCTTAACTTCGTCGAGTACGCTCAAGGAACAAGATCGGAAGAGC
+
FF:F:FFFFFFFFFFFFFFFFFFFFF,F,F:,FFFFFFFFFFFFF
@FS10000125:26:BPA73017-1023:1:1101:7250:1530 1:N:0:8
TCATGTAACTTCGTCGAGTACGCTCAAATCACCAGATCGGAAGAG
+
FFFFFFFFFFFFFFFFFFFFFFFFFFFFFFFFFFFFFFFFFFFFF
@FS10000125:26:BPA73017-1023:1:1101:7550:1530 1:N:0:8
CTGGTCAACTTCGTCGAGTACGCTCAAGATGATAGATCGGAAGAG
+
FFFFFFFFFFFFFFFFFFFFFFFFFFFFFFFFFFFFFFFFFFFFF
@FS10000125:26:BPA73017-1023:1:1101:7620:1530 1:N:0:8
TTGCAACTTCGTCGAGTACGCTCAAATAAAAAGATCGGAAGAGCA
+
FFFFFFFFFFFFFFFFFFFFFFFFFFFFFFFFFFFFFFFFFFFFF
@FS10000125:26:BPA73017-1023:1:1101:8370:1530 1:N:0:8
GGGAACTTCGTCGAGTACGCTCAATGACACAGATCGGAAGAGCAC
+
FFFFFFFFFFFFFFFFFFFFFFFFFFFFFFFFFFFFFFFFFFFFF
@FS10000125:26:BPA73017-1023:1:1101:8800:1530 1:N:0:8
CCGTGAACTTCGTCGAGTACGCTCAAACATATAGATCGGAAGAGC
+
FFFFFFFFFFFFFFFFFFFFFFFFFFFFFFFFFFFFFFFFFFFFF
@FS10000125:26:BPA73017-1023:1:1101:9230:1530 1:N:0:8
GCGTGGAAACTTCGTCGAGTACGCTCAACGTCAAAGATCGGAAGA
+
,FFFFFFFFFFFFFFFFFFFFFFFFFFFFFFFFFFFFFFFFFFFF
@FS10000125:26:BPA73017-1023:1:1101:10270:1530 1:N:0:8
GTGGAAACTTCGTCGAGTACGCTCAAGTCGTTAGATCGGAAGAGC
+
:FFFFFFFFFFFFFFFFFFFFFFFF:FFFFFFFFFFFFFFFFFFF
@FS10000125:26:BPA73017-1023:1:1101:10770:1530 1:N:0:8
TCTCAACTTCGTCGAGTACGCTCAAAAACCTAGATCGGAAGAGCA
+
FFFFFFFFFFFFFFFFFFFFFFFFFFFFFFFFFFFFFFFFFFFFF
@FS10000125:26:BPA73017-1023:1:1101:10990:1530 1:N:0:8
TTGCTGAACTTCGTCGAGTACGCTCAAATGTTGAGATCGGAAGAG
+
FFFFFFFFFFFFFFFFFFFFFFFFFFFFFFFFFFFFFFFFFFFFF
@FS10000125:26:BPA73017-1023:1:1101:12110:1530 1:N:0:8
TCGCTAACTTCGTCGAGTACGCTCAAGTAGAAAGATCGGAAGAGC
+
FFFFFFFFFFFFFFFFFFFFFFFFFFFFFFFFFFFFFFFFFFFFF
@FS10000125:26:BPA73017-1023:1:1101:12260:1530 1:N:0:8
TGGAAACTTCGTCGAGTACGCTCAAGTTCAAAGATCGGAAGAGCA
+
FFFFFFFFFFFFFFFFFFFFFFFFFFFFFFFFFFFFFFFFFFFFF
@FS10000125:26:BPA73017-1023:1:1101:12620:1530 1:N:0:8
TTGATTAACTTCGTCGAGTACGCTCAAGCAGTGAGATCGGAAGAG
+
FFFFFFFFFFFFFFFFFFFFFFFFFFFFFFFFFFFFFFFFFFFFF
@FS10000125:26:BPA73017-1023:1:1101:13410:1530 1:N:0:8
TGGCAAACTTCGTCGAGTACGCTCAAAAAACAAGATCGGAAGAGC
+
FFFFFFFFFFFFFFFFFFFFFFFFFFFFFFFFFFFFFFFFFFFFF
@FS10000125:26:BPA73017-1023:1:1101:13500:1530 1:N:0:8
GCGCCAACTTCGTCGAGTACGCTCAATAGCTAAGATCGGAAGAGC
+
FFFFFFFFFFFFFFFFFFFFFFFFFF,FFFFFFFFFFFFFFFFFF
@FS10000125:26:BPA73017-1023:1:1101:13830:1530 1:N:0:8
TTGACTGGACTTCGTCGAGTACGCTCAATCGATGAGATCGGAAGA
+
FFFFFFFFFFFFFFFFFFFFFFFFFFFFFFFFFFFFFFFFFFFFF
@FS10000125:26:BPA73017-1023:1:1101:14420:1530 1:N:0:8
TTGCAAACTTCGTCGAGTACGCTCAAATGATAAGATCGGAAGAGC
+
FFFFFFFFFFFFFFFFFFFFFFFFFFFFFFFFFFFFFFFFFFFFF
@FS10000125:26:BPA73017-1023:1:1101:14660:1530 1:N:0:8
TTGACTGGACTTCGTCGAGTACGCTCAATCGATGAGATCGGGAAG
+
:FFFFFFFFFFFFFFFFFFFFFFFFFFFFFFFFFFFFFFFFFFFF
@FS10000125:26:BPA73017-1023:1:1101:15440:1530 1:N:0:8
TCAGAACTCAGATCGGAAGAGCACACGTCTGGACTCCAGTCACGT
+
FFFFFFFFFFFFFFFFFFFFFFFFFFFFFFFFFFFFFFFFFFFFF
@FS10000125:26:BPA73017-1023:1:1101:15500:1530 1:N:0:8
TCGTCTCACATCTTCGTCGAGTACGCTCAAAGAAATAGATCGGAA
+
FFFFFFFFFFFFFFFFFFFFFFFFFFFFFFFFFFFFFFFFFFFFF
@FS10000125:26:BPA73017-1023:1:1101:16220:1530 1:N:0:8
TTGAAACTTCGTCGAGTACGCTCAATAACAAAGATCGGAAGAGCA
+
,FFFFFFFFFFFFFFFFFFFFFFFFFFFFFFFFFFFFFFFFFFFF
@FS10000125:26:BPA73017-1023:1:1101:1070:1540 1:N:0:8
TCTTTGAAACTTCGTCGAGTACGCTCAAATATCCAGATCGGAAGA
+
FFFFFFFFFFFFFFFFFFFFFFFFFFFFFFFFFFFFFFFFFFFFF
@FS10000125:26:BPA73017-1023:1:1101:1310:1540 1:N:0:8
TTGACTGGACTTCGTCGAGTACGCTCAAACTCCGAGATCGGAAGA
+
FFFFFFFFFFFFFFFFFFFFFFFFFFFFFFFFFFFFFFFFFFFFF
@FS10000125:26:BPA73017-1023:1:1101:2080:1540 1:N:0:8
TTGGAAACTTCGTCGAGTACGCTCAAATCAGGAGATCGGAAGGGC
+
FFFFFFFFFFFFFFFFFFFFFFFFFFFFFFFFFFFFFFFFFFFFF
@FS10000125:26:BPA73017-1023:1:1101:2660:1540 1:N:0:8
CCGTGAACTTCGTCGAGTACGCTCAATATCTTAGATCGGAAGAGC
+
FFFF:FFFFFFFFFFFFFFFFFFFF,FFFF:FFFFFFFFFFFFFF
@FS10000125:26:BPA73017-1023:1:1101:2700:1540 1:N:0:8
CGGTAACTTCGTCGAGTACGCTCAATAAAGAAGATCGGAAGAGCA
+
FFFFFFFFFFFFFFFFFFFFFFFFFFFFFFFFFFFFFFFFFFFFF
@FS10000125:26:BPA73017-1023:1:1101:2940:1540 1:N:0:8
TCGCCGTTAACTTCGTCGAGTACGCTCAACTCTCTAGATCGGAAG
+
FFFFFFFFFFFFFFFFFFFFFFFFFFFFFFFFFFFFFFFFFFFFF
@FS10000125:26:BPA73017-1023:1:1101:3410:1540 1:N:0:8
CAGCAAGCTTCGTCGAGTACGCTCAAGCCTGCAGATCGGAAGAGC
+
FFFFFFFFFFFFFFFFFFFFFFFFFFFFFFFFFFFFFFFFFFFFF
@FS10000125:26:BPA73017-1023:1:1101:3480:1540 1:N:0:8
TCTCTAACTTCGTCGAGTACGCTCAACTTATAAGATCGGAAGAGC
+
FFFFFFFFFFFFFFFFFFFFFFFFFFFFFFFFFFFFFFFFFFFFF
@FS10000125:26:BPA73017-1023:1:1101:3840:1540 1:N:0:8
GTGCAAAACTTCGTCGAGTACGCTCAAATCCGCAGATCGGAAGAG
+
,FFFFF:F:FFFFFF:FFFF::FFF,FFF,FFF:FF:F:FFFFFF
@FS10000125:26:BPA73017-1023:1:1101:5190:1540 1:N:0:8
GTGTCAACTTCGTCGAGTACGCTCAAGCCATAAGATCGGAAGAGC
+
FFFFFFFFFFFFFFFFFFFFFFFFFFFFFFFFFFFFFFFFFFFFF
@FS10000125:26:BPA73017-1023:1:1101:6110:1540 1:N:0:8
TGGTCAACTTCGTCGAGTACGCTCAAGAAAATAGATCGGAAGAGC
+
,:,F::,FFFF:FFFFFFFFFFF:,FFFF:FFF:,F:FF,:F:FF
@FS10000125:26:BPA73017-1023:1:1101:6260:1540 1:N:0:8
TCGATAACTTCGTCGAGTACGCTCAAGAAATCAGATCGGAAGAGC
+
FFFFFFFFFFFFFFFFFFFFFFFFFFFFFFFFFFFFFFFFFFFFF
@FS10000125:26:BPA73017-1023:1:1101:6280:1540 1:N:0:8
GCGTAAACTTCGTCGAGTACGCTCAAATGGTGAGATCGGAAGAGC
+
FFFFFFFFFFFFFFFFFFFFFFFFFFFFFFFFFFFFFFFFFFFFF
@FS10000125:26:BPA73017-1023:1:1101:6820:1540 1:N:0:8
CTGGTGGTCTCTTCGTCGAGTACGCTCAAAGACCAAGATCGGAAG
+
FFF:F:FFFFFFFFFFFFFF:FFFFFFFFFFFFFFFFFFFFFFFF
@FS10000125:26:BPA73017-1023:1:1101:6850:1540 1:N:0:8
GAGTATGAACTTCGTCGAGTACGCTCAACCGAGGAGATCGGAAGA
+
FFFFFFFFFFFFFFFFFFFFFFFFFFFFFFFFFFFFFFFFFFFFF
@FS10000125:26:BPA73017-1023:1:1101:7110:1540 1:N:0:8
GTGAAAACTTTCGTCGAGTACGCTCAAAAACGGAGATCGGAAGAG
+
FFFFFFFFFFFFFFFFFFFFFFFFFFFFFFFFFFFFFFFFFFFFF
@FS10000125:26:BPA73017-1023:1:1101:7200:1540 1:N:0:8
TGGTACTTAACTTCGTCGAGTACGCTCAAAAAGATAGATCGGAAG
+
FFFFFFFFFFFFFFFFFFFFFFFFFFFFFFFFFFFFFFFFFFFFF
@FS10000125:26:BPA73017-1023:1:1101:7670:1540 1:N:0:8
TTGCAACTTCGTCGAGTACGCTCAAATAAAAAGATCGGAAGAGCA
+
FFFFFFFFFFFFFFFFFFFFFFFFFFFFFFFFFFFFFFFFFFFFF
@FS10000125:26:BPA73017-1023:1:1101:8500:1540 1:N:0:8
TATTTCAAACTTCGTCGAGTACGCTCAAACTCCGAGATCGGAAGA
+
,FFFFFFFFFFFFFFFFFFFFFFFFFFFFFFFFFFFFFFFFFFFF
@FS10000125:26:BPA73017-1023:1:1101:8590:1540 1:N:0:8
TTGATGAACTTCGTCGAGTACGCTCAACAAAGTAGATCGGAAGAG
+
FFFFFFFFFFFFFFFFFFFFFFFFFFFFFFFFFFFFFFFFFFFFF
@FS10000125:26:BPA73017-1023:1:1101:9070:1540 1:N:0:8
TTGACTAAACTTCGTCGAGTACGCTCAATTTACGAGATCGGAAGA
+
FFFFFFFFFFFFFFFFFFFFFFFFFFFFFFFFFFFFFFFFFFFFF
@FS10000125:26:BPA73017-1023:1:1101:10200:1540 1:N:0:8
CTGACTGGACTTCGTCGAGTACGCTCAAGATCATAGATCGGAAGA
+
FFFFFFFFFFFFFFFFFFFFFFFFFFFFFFFFFFFFFFFFFFFFF
@FS10000125:26:BPA73017-1023:1:1101:10650:1540 1:N:0:8
TTGGAAACTTCGTCGAGTACGCTCAAAAATACAGATCGGAAGAGC
+
FFFFFFFFFFFFFFFFFFFFFFFFFFFFFFFFFFFFFFFFFFFFF
@FS10000125:26:BPA73017-1023:1:1101:10660:1540 1:N:0:8
TGTGGCCTTCGTCGAGTACGCTCAACGCGAAAGATCGGAAGAGCA
+
FFFFFFFFFFFFFFFFFFFFFFFFFFFFFFFFFFFFFFFFFFFFF
@FS10000125:26:BPA73017-1023:1:1101:10900:1540 1:N:0:8
GCGTAAACTTCGTCGAGTACGCTCAAGCCCGGAGATCGGAAGAGC
+
FFFFFFFFFFFFFFFFFFFFFFFFFFFFFFFFFFFFFFFFFFFFF
@FS10000125:26:BPA73017-1023:1:1101:11640:1540 1:N:0:8
TGGAGAACTTCGTCGAGTACGCTCAATATAAGAGATCGGAAGAGC
+
FFFFFFFFFFFFFFFFFFFFFFFFFFFFFFFFFFFFFFFFFFFFF
@FS10000125:26:BPA73017-1023:1:1101:12160:1540 1:N:0:8
TCCACAACTTCGTCGAGTACGCTCAACAATAGAGATCGGAAGAGC
+
FFFFFFFFFFFFFFFFFFFFFFFFFFFFFFFFFFFFFFFFFFFFF
@FS10000125:26:BPA73017-1023:1:1101:12600:1540 1:N:0:8
TTGCATAACTTCGTCGAGTACGCTCAATAATGTAGATCGGAAGAG
+
FFFFFFFFFFFFFFFFFFFFFFFFFFFFFFFFFFFFFFFFFFFFF
@FS10000125:26:BPA73017-1023:1:1101:12800:1540 1:N:0:8
GCTGTATCTTCGTCGAGTACGCTCAATACAAAAGATCGGAAGAGC
+
FFFFFFFFFFFFFFFFFFFFFFFFFFFFFFFFFFFFFFFFFFFFF
@FS10000125:26:BPA73017-1023:1:1101:12980:1540 1:N:0:8
GCGCCAACTTCGTCGAGTACGCTCAATGAAACAGATCGGAAGAGC
+
FFFFFFFFFFFFFFFFFFFFFFFFFFFFFFFFFFFFFFFFFFFFF
@FS10000125:26:BPA73017-1023:1:1101:13600:1540 1:N:0:8
GCCAAACTTCGTCGAGTACGCTCAACTACATAGATCGGAAGAGCA
+
FFFFFFFFFFFFFFFFFFFFFFFFFFFFFFFFFFFFFFFFFFFFF
@FS10000125:26:BPA73017-1023:1:1101:14090:1540 1:N:0:8
CCTTATTGAACTTCGTCGAGTACGCTCAAACGGTAAGATCGGAAG
+
FFFFFFFFFFFFFFFFFFFFFFFFFFFFFFFFFFFFFFFFFFFFF
@FS10000125:26:BPA73017-1023:1:1101:14410:1540 1:N:0:8
TTGCCTAACTTCGTCGAGTACGCTCAACCGATGAGATCGGAAGAG
+
FFFFFFFFFFFFFFFFFFFFFFFFFFFFFFFFFFFFFFFFFFFFF
@FS10000125:26:BPA73017-1023:1:1101:16100:1540 1:N:0:8
TCTGTCAACTTCGTCGAGTACGCTCAAGATTTTAGATCGGAAGAG
+
FFFFFFFFFFFFFFFFFFFFFFFFFFFFFFFFFFFFFFFFFFFFF
@FS10000125:26:BPA73017-1023:1:1101:1290:1550 1:N:0:8
GCCACAACTTCGTCGAGTACGCTCAAAAGTCGAGATCGGAAGAGC
+
FFFFFFFFFFFFFFFFFFFFFFFFFFFFFFFFFFFFFFFFFFFFF
@FS10000125:26:BPA73017-1023:1:1101:1790:1550 1:N:0:8
CCGGTAACTTCGTCGAGTACGCTCAAGGATAAAGATCGGAAGAGC
+
FF,FFFFFFFFFFFFF:FFFF::F,F::FFFFF:,FF:F,FFFFF
@FS10000125:26:BPA73017-1023:1:1101:2980:1550 1:N:0:8
TTGCAACTTCGTCGAGTACGCTCAATTCTCGAGATCGGAAGAGCA
+
FFFFFFF,:FFFFFF,FFFF::F:F,::FFF,FFF:,F::FF:FF
@FS10000125:26:BPA73017-1023:1:1101:4100:1550 1:N:0:8
TTGTTAACTTCGTCGAGTACGCTCAAAGTTCAAGATCGGAAGAGC
+
FFFFFFFFFFFFFFFFFFFFFFFFFFFFFFFFFFFFFFFFFFFFF
@FS10000125:26:BPA73017-1023:1:1101:4800:1550 1:N:0:8
TTGCGCAGCTTCGTCGAGTACGCTCAAACCTGTAGATCGGAAGAG
+
FFFFFFFFFFFFFFFFFFFFFFFFFFFFFFFFFFFFFFFFFFFFF
@FS10000125:26:BPA73017-1023:1:1101:5460:1550 1:N:0:8
TTGTTTAACTTCGTCGAGTACGCTCAAATGTGAAGATCGGAAGAG
+
FFFFFFFFFFFFFFFFFFFFFFFFFFFFFFFFFFFFFFFFFFFFF
@FS10000125:26:BPA73017-1023:1:1101:6310:1550 1:N:0:8
TCGAACTTCGTCGAGTACGCTCAAGAGATTAGATCGGAAGAGCAC
+
FFFFFFFFFFFFFFFFFFFFFFFFFFFFFFFFFFFFFFFFFFFFF
@FS10000125:26:BPA73017-1023:1:1101:6400:1550 1:N:0:8
GACAACTTCGTCGAGTACGCTCAAGAAATTAGATCGGAAGAGCAC
+
,FFFFF:FFFFFFFFFFF,:FFFFF::FFFFFF:FFFFFFFFFF:
@FS10000125:26:BPA73017-1023:1:1101:6610:1550 1:N:0:8
GTGTCAACTTCGTCGAGTACGCTCAATGGTGTAGATCGGAAGAGC
+
FFFFFFFFFFFFFFFFFFFFFFFFFFFFFFFFFFFFFFFFFFFFF
@FS10000125:26:BPA73017-1023:1:1101:6830:1550 1:N:0:8
TCGCTAACTTCGTCGAGTACGCTCAACAGACCAGATCGGAAGAGC
+
FFFFFFFFFFFFFFFF:FFFFFFF:FFFFFFFFF:FF:F:FFFFF
@FS10000125:26:BPA73017-1023:1:1101:11840:1550 1:N:0:8
TCGTGAACTTCGTCGAGTACGCTCAATAGTATAGATCGGAAGAGC
+
FFFFFFFFFFFFFFFFFFFFFFFFFFFFFFFFFFFFFFFFFFFFF
@FS10000125:26:BPA73017-1023:1:1101:12280:1550 1:N:0:8
TTGACTGGACTTCGTCGAGTACGCTCAAGGATAGAGATCGGAAGA
+
FFFFFFFFFFFFFFFFFFFFFFFFFFFFFFFFFFFFFFFFFFFFF
@FS10000125:26:BPA73017-1023:1:1101:12910:1550 1:N:0:8
TAGCAAACTTCGTCGAGTACGCTCAACGGAAAAGATCGGAAGAGC
+
FFFFFFFFFFFFFFFFFFFFFFFFFFFFFFFFFFFFFFFFFFFFF
@FS10000125:26:BPA73017-1023:1:1101:12940:1550 1:N:0:8
GAGGAACTTCGTCGAGTACGCTCAACGTCTAAGATCGGAAGAGCA
+
:FFFFFFFFFFFFFFFFFFFFFFFFFFFFFFFFFFFFFFFFFFFF
@FS10000125:26:BPA73017-1023:1:1101:13340:1550 1:N:0:8
TTTTTAACTTCGTCGAGTACGCTCAAAACAAAAGATCGGAAGAGC
+
FFFFFFFFFFFFFFFFFFFFFFFFFFFFFFFFFFFFFFFFFFFFF
@FS10000125:26:BPA73017-1023:1:1101:13540:1550 1:N:0:8
GCGGCAACTTCGTCGAGTACGCTCAAGATTCTAGATCGGAAGAGC
+
FFFFFFFFFFFFFFFFFFFFFFFFFFFFFFFFFFFFFFFFFFFFF
@FS10000125:26:BPA73017-1023:1:1101:13900:1550 1:N:0:8
GCGATAATTTCGTCGAGTACGCTCAAATACGCAGATCGGAAGAGC
+
,FFFFFFFFFFFFFFFFFFFFFFFFFFFFFFFFFFFFFFFFFFFF
@FS10000125:26:BPA73017-1023:1:1101:15270:1550 1:N:0:8
GTGAAACTTCGTCGAGTACGCTCAAAATTGAAGATCGGAAGGCAC
+
,FFFFFFFFFFFFFFFFFFFFFFFFFFFFFFFFFFFFFFFFFFFF
@FS10000125:26:BPA73017-1023:1:1101:15360:1550 1:N:0:8
GAGTGTCAACTTCGTCGAGTACGCTCAATAAATCAGATCGGAAGA
+
FFFFFFFFFFFFFFFFFFFFFFFFFFFFFFFFFFFFFFFFFFFFF
@FS10000125:26:BPA73017-1023:1:1101:16130:1550 1:N:0:8
CCGAAAACTTCGTCGAGTACGCTCAACTGATAAGATCGGAAGAGC
+
FFFFFFFFFFFFFFFFFFFFFFFFFFFFFFFFFFFFFFFFFFFFF
@FS10000125:26:BPA73017-1023:1:1101:2050:1560 1:N:0:8
TTGGTAACTTCGTCGAGTACGCTCAATATGATAGATCGGAAGAGC
+
FFFFFFFFFFFFFFFFFFFFFFFFFFFFFFFFFFFFFFFFFFFFF
@FS10000125:26:BPA73017-1023:1:1101:2680:1560 1:N:0:8
TCGCATAACTTCGTCGAGTACGCTCAAGATTATAGATCGGAAGAG
+
FFFFFFFFFFFFFFFFFFFFFFFFFFFFFFFFFFFFFFFFFFFFF
@FS10000125:26:BPA73017-1023:1:1101:3010:1560 1:N:0:8
ATGCAGAACTTCGTCGAGTACGCTCAATCATTTAGATCGGAAGAG
+
F:FFFFFFFFFFFFFFFFFFFFFFFFFFFFFFFFFFFFFFFFFFF
@FS10000125:26:BPA73017-1023:1:1101:3260:1560 1:N:0:8
GTGCAACTTCGTCGAGTACGCTCAACGTATAAGATCGGAAGAGCA
+
,FFFFFFFFFFFFFFFFFFFFFFFFFFFF:FFFFFFFFFFFFFFF
@FS10000125:26:BPA73017-1023:1:1101:3290:1560 1:N:0:8
CCTTTAACTTCGTCGAGTACGCTCAATTCTTAAGATCGGAAGAGC
+
FFFFFFFFFFFFFFFFFFFFFFFFFFFFFFFFFFFFFFFFFFFFF
@FS10000125:26:BPA73017-1023:1:1101:3790:1560 1:N:0:8
TTTGTAACTTCGTCGAGTACGCTCAAAGAAAAAGATCGGAAGAGC
+
FFFFFFFFFFFFFFFFFFFFFFFFFFFFFFFFFFFFFFFFFFFFF
@FS10000125:26:BPA73017-1023:1:1101:3920:1560 1:N:0:8
TTGCTAACTTCGTCGAGTACGCTCAAATTCGCAGATCGGAAGAGC
+
,FFFFFFFFFFFFFFFFFFFFFFFFFFFFF:FFFFFFFFFFFFFF
@FS10000125:26:BPA73017-1023:1:1101:3930:1560 1:N:0:8
CCGTAAACTTCGTCGAGTACGCTCAAAAGATGAGATCGGAAGAGC
+
FFFFFFFFFFFFFFFFFFFFFFFFFFFFFFFFFFFFFFFFFFFFF
@FS10000125:26:BPA73017-1023:1:1101:4460:1560 1:N:0:8
TTGAAGATCTTCGTCGAGTACGCTCAAGGTCAAAGATCGGAAGAG
+
FFFFFFFFFFFFFFFFFFFFFFFFFFFFFFFFFFFFFFFFFFFFF
@FS10000125:26:BPA73017-1023:1:1101:4480:1560 1:N:0:8
TTGAAGATCTTCGTCGAGTACGCTCAAGGTCAAAGATCGGAAGAG
+
FFFFFFFFFFFFFFFFFFFFFFFFFFFFFFFFFFFFFFFFFFFFF
@FS10000125:26:BPA73017-1023:1:1101:4570:1560 1:N:0:8
TTGCATTAACTTCGTCGAGTACGCTCAATATCTTAGATCGGAAGA
+
F,FF:FF,FFFFF:FFFFFFFFFFFFFFFFF:FFFF:FF:FFFF:
@FS10000125:26:BPA73017-1023:1:1101:4590:1560 1:N:0:8
ACGCCGCAACTTCGTCGAGTACGCTCAAGTTTCCAGATCGGAAGA
+
FFFFFFFFFFFFFFFFFFFFFFFFFFFFFFFFFFFFFFFFFFFFF
@FS10000125:26:BPA73017-1023:1:1101:4650:1560 1:N:0:8
TCCTAAACTTCGTCGAGTACGCTCAATCCGGAAGATCGGAAGAGC
+
FFFFFFFFFFFFFFFFFFFFFFFFFFFFFFFFFFFFFFFFFFFFF
@FS10000125:26:BPA73017-1023:1:1101:5830:1560 1:N:0:8
GCGCAAACTTCGTCGAGTACGCTCAAGACAGGAGATCGGGAAGAG
+
FFFFFFFFFFFFFFFFFFFFFFFFFFFFFFFFFFFFFFFFFFFFF
@FS10000125:26:BPA73017-1023:1:1101:5890:1560 1:N:0:8
TTTGTGAAACTTCGTCGAGTACGCTCAAAGTGAGAGATCGGAAGA
+
FFFFFFFFFFFFFFFFFFFFFFFFFFFFFFFFFFFFFFFFFFFFF
@FS10000125:26:BPA73017-1023:1:1101:6000:1560 1:N:0:8
CAGCAACTTCGTCGAGTACGTCAAAAGTAGAGATCGGAAGAGCAC
+
FFFFFFFFFFFFFFFFFFFFFFFFFFFFFFFFFFFFFFFFFFFFF
@FS10000125:26:BPA73017-1023:1:1101:8150:1560 1:N:0:8
TACGCAACTTCGTCGAGTACGCTCAAAAGTCCAGATCGGAAGAGC
+
,FFFFFFFFFFFFFFFFF:FFFFFFF,:FFFFF:FFF:FFFF::F
@FS10000125:26:BPA73017-1023:1:1101:8540:1560 1:N:0:8
GCGCTAACTTCGTCGAGTACGCTCAACCCGAGAGATCGGAAGAGC
+
FFFFFFFFFFFFFFFFFFFFFFFFFFFFFFFFFFFFFFFFFFFFF
@FS10000125:26:BPA73017-1023:1:1101:9370:1560 1:N:0:8
TTGCTAACCTTCGTCGAGTACGCTCAAATATATAGATCGGAAGAG
+
FFFFFFFFFFFFFFFFFFFFFFFFFFFFFFFFFFFFFFFFFFFFF
@FS10000125:26:BPA73017-1023:1:1101:9610:1560 1:N:0:8
TGTTTAACTTCGTCGAGTACGCTCAATCAATGAGATCGGAAGAGC
+
FFFFFFFFFFFFFFFFFFFFFFFFFFFFFFFFFFFFFFFFFFFFF
@FS10000125:26:BPA73017-1023:1:1101:10340:1560 1:N:0:8
TTGCAGAACTTCGTCGAGTACGCTCAAGAGGGTAGATCGGAAGAG
+
FFFFFFFFFFFFFFFFFFFFFFFFFFFFFFFFFFFFFFFFFFFFF
@FS10000125:26:BPA73017-1023:1:1101:10740:1560 1:N:0:8
TCTAACTTCGTCGAGTACGCTCAAAAACTTAGATCGGAAGAGCAC
+
FFFFFFFFFFFFFFFFFFFFFFFFFFFFFFFFFFFFFFFFFFFFF
@FS10000125:26:BPA73017-1023:1:1101:10750:1560 1:N:0:8
TTGGGAACTTCGTCGAGTACGCTCAAACATGTAGATCGGAAGAGC
+
FFFFFFFFFFFFFFFFFFFFFFFFFFFFFFFFFFFFFFFFFFFFF
@FS10000125:26:BPA73017-1023:1:1101:10770:1560 1:N:0:8
GGGCTAACTTCGTCGAGTACGCTCAACACCAAAGATCGGAAGAGC
+
:FFFFFFFFFFFFFFFFFFFFFFFFFFFFFFFFFFFFFFFFFFFF
@FS10000125:26:BPA73017-1023:1:1101:11180:1560 1:N:0:8
TCTGCAACTTCGTCGAGTACGCTCAATACAGGAGATCGGAAGAGC
+
FFF,:FFF,FFFFF:FF:FF:F::,FF,F,::FFFFF,FFFFF,F
@FS10000125:26:BPA73017-1023:1:1101:11800:1560 1:N:0:8
TTGACTGGACTTCGTCGAGTACGCTCAAATTCGTAGATCGGAAGA
+
FFFFFFFFFFFFFFFFFFFFFFFFFFFFFFFFFFFFFFFFFFFFF
@FS10000125:26:BPA73017-1023:1:1101:12300:1560 1:N:0:8
CCGCAAACTTCGTCGAGTACGCTCAAAAAGGTAGATCGGAAGAGC
+
FFFFFFFFFFFFFFFFFFFFFFFFFFFFFFFFFFFFFFFFFFFFF
@FS10000125:26:BPA73017-1023:1:1101:12990:1560 1:N:0:8
GCGTAAACTTCGTCGAGTACGCTCAAGATGACAGATCGGAAGAGC
+
FFFFFFFFFFFFFFFFFFFFFFFFFFFFFFFFFFFFFFFFFFFFF
@FS10000125:26:BPA73017-1023:1:1101:13580:1560 1:N:0:8
TAGCTAACTTCGTCGAGTACGCTCAAGTATTAAGATCGGAAGAGC
+
FFFFFFFFFFFFFFFFFFFFFFFFFFFFFFFFFFFFFFFFFFFFF
@FS10000125:26:BPA73017-1023:1:1101:13830:1560 1:N:0:8
GCGGCAACTTCGTCGAGTACGCTCAAGTACCGAGATCGGAAGAGC
+
,F::FFFFFFFFFF:FFFFFFFF:FFFFFFF:FFFFFFFFFFFFF
@FS10000125:26:BPA73017-1023:1:1101:14040:1560 1:N:0:8
CCGCCAACTTCGTCGAGTACGCTCAAGTACGGAGATCGGAAGAGC
+
FFFFFFFFFFFFFFFFFFFFFFFFFFFFFFFFFFFFFFFFFFFFF
@FS10000125:26:BPA73017-1023:1:1101:14920:1560 1:N:0:8
TCGGGGAACTTCGTCGAGTACGCTCAATTTGGGAGATCGGAAGAG
+
FFFFFFFFFFFFFFFFFFFFFFFFFFFFFFFFFFFFFFFFFFFFF
@FS10000125:26:BPA73017-1023:1:1101:15050:1560 1:N:0:8
GAGGGAACTTCGTCGAGTACGCTCAAATTAGAAGATCGGAAGAGC
+
FFFFFFFFFFFFFFFFFFFFFFFFFFFFFFFFFFFFFFFFFFFFF
@FS10000125:26:BPA73017-1023:1:1101:15060:1560 1:N:0:8
TTGCCAACTTCGTCGAGTACGCTCAATTTTAAAGATCGGAAGAGC
+
FFFFFFFFFFFFFFFFFFFFFFFFFFFFFFFFFFFFFFFFFFFFF
@FS10000125:26:BPA73017-1023:1:1101:15100:1560 1:N:0:8
GCGTCAACTTCGTCGCATGAACTTCGTCGAGTACGCTCAAAGGCT
+
FFFFFFFFFFFFFFFFFFFFFFFFFFFFFFFFFFFFFFFFFFFFF
@FS10000125:26:BPA73017-1023:1:1101:16100:1560 1:N:0:8
AAGATTCAACTTCGTCGAGTACGCTCAACATAGCAGATCGGAAGA
+
FFFFFFFFFFFFFFFFFFFFFFFFFFFFFFFFFFFFFFFFFFFFF
@FS10000125:26:BPA73017-1023:1:1101:1320:1570 1:N:0:8
CCGGAAGCTTCGTCGAGTACGCTCAAATAGCCAGATCGGAAGAGC
+
FFFFFF,FF,:F,F,:F:,:,F:,FFFFFFF:F::,FF,FF,F,:
@FS10000125:26:BPA73017-1023:1:1101:1700:1570 1:N:0:8
TTGTAAAACTTCGTCGAGTACGCTCAACGGTTCAGATCGGAAGAG
+
FFFFFFFFFFFFFFFFFFFFFFFFFFFFFFFFFFFFFFFFFFFFF
@FS10000125:26:BPA73017-1023:1:1101:2800:1570 1:N:0:8
TTGCACAACTTCGTCGAGTACGCTCAAATAGTAAGATCGGAAGAG
+
FFFFFFFFFFFFFFFFFFFFFFFFFFFFFFFFFFFFFFFFF,FFF
@FS10000125:26:BPA73017-1023:1:1101:3630:1570 1:N:0:8
TTGGGAACTTCGTCGAGTACGCTCAAGACTGGAGATCGGAAGAGC
+
FFFFFFFFFFFFFFFFFFFFFFFFFFFFFFFFFFFFFFFFFFFFF
@FS10000125:26:BPA73017-1023:1:1101:3770:1570 1:N:0:8
TTGAATAACTTCGTCGAGTACGCTCAATTACATAGATCGGAAGAG
+
FF:FFF,F:FFF,FFFFFFFF,FF:FFFFFFFFF,FF:FFFFFFF
@FS10000125:26:BPA73017-1023:1:1101:4200:1570 1:N:0:8
GCGGTAACTTTCGTCGAGTACGCTCAATCAAATAGATCGGAAGAG
+
FFFFFFFFFFFFFFFFFFFFFFFFFFFFFFFFFFFFFFFFFFFFF
@FS10000125:26:BPA73017-1023:1:1101:4680:1570 1:N:0:8
GCGTACAACTTCGTCGAGTACGCTCAAGTTACTAGATCGGAAGAG
+
FFFFFFFFFFFFFFFFFFFFFFFFFFFFFFFFFFFFFFFFFFFFF
@FS10000125:26:BPA73017-1023:1:1101:5170:1570 1:N:0:8
TCGCGGAACTTCGTCGAGTACGCTCAATTACTAAGATCGGAAGAG
+
FFFFFFFFFFFFFFFFFFFFFFFFFFFFFFFFFFFFFFFFFFFFF
@FS10000125:26:BPA73017-1023:1:1101:6030:1570 1:N:0:8
CCGTCAACTTCGTCGAGTACGCTCAATATTAGAGATCGGAAGAGC
+
FFFFFFFFFFFFFFFFFFFFFFFFFFFFFFFFFFFFFFFFFFFFF
@FS10000125:26:BPA73017-1023:1:1101:6110:1570 1:N:0:8
TGGAAAACTTCGTCGAGTACGCTCAATATTTAAGATCGGAAGAGC
+
FFFFFFFFFFFFFFFFFFFFFFFFFFFFFFFFFFFFFFFFFFFFF
@FS10000125:26:BPA73017-1023:1:1101:7170:1570 1:N:0:8
TTGACTGGACTTCGTCGAGTACGCTCAAGATGATAGATCGGAAGA
+
FFFFFFFFFFFFFFFFFFFFFFFFFFFFFFFFFFFFFFFFFFFFF
@FS10000125:26:BPA73017-1023:1:1101:7260:1570 1:N:0:8
CCGCGAACTTCGTCGAGTACGCTCAATGATCTAGATCGGAAGAGC
+
FF,FFFFFFFFFFFFFFFFFFFFFFFFFFFFFFFFFFFFFFFFFF
@FS10000125:26:BPA73017-1023:1:1101:7520:1570 1:N:0:8
GCGGTAACTTCGTCGAGTACGCTCAATATGATAGATCGGAAGAGC
+
:FFFFFFFFFFF:FF,FFFFFFFF:,FFFFFF,FF:FF:FFFFFF
@FS10000125:26:BPA73017-1023:1:1101:7790:1570 1:N:0:8
GCGGCAACTTCGTCGAGTACGCTCAATAGAAAAGATCGGAAGAGC
+
FFFFFFFFFFFFFFFFFFFFFFFFFFFFFFFFFFFFFFFFFFFFF
@FS10000125:26:BPA73017-1023:1:1101:8150:1570 1:N:0:8
GGGAAAACTTTCGTCGAGTACGCTCAACGTTCAAGATCGGGAAGA
+
FFFFFFFFFFFFFFFFFFFFFFFFFFFFFFFFFFFFFFFFFFFFF
@FS10000125:26:BPA73017-1023:1:1101:8250:1570 1:N:0:8
TCTACAACTTCGTCGAGTACGCTCAACACAGCAGATCGGAAGAGC
+
FFFFFFFFFFFFFFFFFFFFFFFFFFFFFFFFFFFFFFFFFFFFF
@FS10000125:26:BPA73017-1023:1:1101:8330:1570 1:N:0:8
GCCTAAACTTCGTCGAGTACGCTCAAGGATATAGATCGGAAGAGC
+
FFFFFFFFFFFFFFFFFFFFFFFFFFFFFFFFFFFFFFFFFFFFF
@FS10000125:26:BPA73017-1023:1:1101:8610:1570 1:N:0:8
GCGCAACCTTCGTCGAGTACGCTCAACAGGTAAGATCGGAAGAGC
+
FFFFFFFFFFFFFFFFFFFFFFFFFFFFFFFFFFFFFFFFFFFFF
@FS10000125:26:BPA73017-1023:1:1101:8650:1570 1:N:0:8
GCGTAACTTCGTCAAGTACGCTCAACATAGGAGATCGGAAGAGCA
+
FFFFFFFFFFFFF:FFFFFFFFFFFFFFFFFFFFFFFFFFFFFFF
@FS10000125:26:BPA73017-1023:1:1101:9080:1570 1:N:0:8
GGGGGAACTTCGTCGAGTACGCTCAAGGGGGTAGATCGGAAGAGC
+
FFFFFFFFFFFFFFFFFFFFFFFFFFFFFFFFFFFFFFFFFFFFF
@FS10000125:26:BPA73017-1023:1:1101:9370:1570 1:N:0:8
TTGCTAACCTTCGTCGAGTACGCTCAAATATATAGATCGGAAGAG
+
FFFFFFFFFFFFFFFFFFFFFFFFFFFFFFFFFFFFFFFFFFFFF
@FS10000125:26:BPA73017-1023:1:1101:9990:1570 1:N:0:8
TCGTCTAACTTCGTCGAGTACGCTCAATTTTGAAGATCGGAAGAG
+
FFFFFFFFFFFFFFFFFFFFFFFFFFFFFFFFFFFFFFFFFFFFF
@FS10000125:26:BPA73017-1023:1:1101:11030:1570 1:N:0:8
TTGACTGGACTTCGTCGAGTACGCTCAAACCGAAAGATCGGAAGA
+
FFFFFFFFFFFFFFFFFFFFFFFFFFFFFFFFFFFFFFFFFFFFF
@FS10000125:26:BPA73017-1023:1:1101:12080:1570 1:N:0:8
TCTTGGGAACTTCGTCGAGTACGCTCAAGGAACTAGATCGGAAGA
+
FFFFFFFFFFFFFFFFFFFFFFFFFFFFFFFFFFFFFFFFFFFFF
@FS10000125:26:BPA73017-1023:1:1101:12130:1570 1:N:0:8
TCTACAACTTCGTCGAGTACGCTCAATTGTCAAGATCGGAAGAGC
+
FFFFFFFFFFFFFFFFFFFFFFFFFFFFFFFFFFFFFFFFFFFFF
@FS10000125:26:BPA73017-1023:1:1101:12260:1570 1:N:0:8
GCGCAACTTCGTCGAGTACGCTCAAACCTGTAGATCGGAAGAGCA
+
FFFFFFFFFFFFFFFFFFFFFFFFFFFFFFFFFFFFFFFFFFFFF
@FS10000125:26:BPA73017-1023:1:1101:12450:1570 1:N:0:8
TGACCTTCGTCGAGTACGCTCAATATGGAAGATCGGAAGAGCACA
+
FFFFFFFFFFFFFFFFFFFFFFFFFFFFFFFFFFFFFFFFFFFFF
@FS10000125:26:BPA73017-1023:1:1101:13470:1570 1:N:0:8
TTGTTAACTTCGTCGAGTACGCTCAAAGGTCCAGATCGGAAGAGC
+
FFFFFFFFFFFFFFFFFFFFFFFFFFFFFFFFFFFFFFFFFFFFF
@FS10000125:26:BPA73017-1023:1:1101:13490:1570 1:N:0:8
CCGCTAACTTCGTCGAGTACGCTCAAGTGGAAAGATCGGAAGAGC
+
FFFFFFFFFFFFFFFFFFFFFFFFFFFFFFFFFFFFFFFFFFFFF
@FS10000125:26:BPA73017-1023:1:1101:14710:1570 1:N:0:8
TTGACTGGACTTCGTCGAGTACGCTCAAACCGACAGATCGGAAGA
+
FFFFFFFFFFFFFFFFFFFFFFFFFFFFFFFFFFFFFFFFFFFFF
@FS10000125:26:BPA73017-1023:1:1101:15290:1570 1:N:0:8
GCTGGGGAACTTCGTCGAGTACGCTCAAACGATTAGATCGGAAGA
+
FFFFFFFFFFFFFFFFFFFFFFFFFFFFFFFFFFFFFFFFFFFFF
@FS10000125:26:BPA73017-1023:1:1101:15520:1570 1:N:0:8
TTGCGCAACTTCGTCGAGTACGCTCAAGAGTCGAGATCGGAAGAG
+
FFFFFFFFFFFFFFFFFFFFFFFFFFFFFFFFFFFFFFFFFFFFF
@FS10000125:26:BPA73017-1023:1:1101:16010:1570 1:N:0:8
TTGTCAACTTCGTCGAGTACGCTCAACTATCAAGATCGGAAGAGC
+
FF:FFFFFFFFFFFFFFFFFFFFFFFFFFFFFFFFFFFFFFFFFF
@FS10000125:26:BPA73017-1023:1:1101:16260:1570 1:N:0:8
GAGAAAACTTCGTCGAGTACGCTCAAGAATCAAGATCGGAAGAGC
+
FFFFFFFFFFFFFFFFFFFFFFFFFFFFFFFFFFFFFFFFFFFFF
@FS10000125:26:BPA73017-1023:1:1101:1510:1580 1:N:0:8
GCGCAAACTTCGTCGAGTACGCTCAACTTCAAAGATCGGAAGAGC
+
FFFFFFFFFFFFFFFFFFFFFFFFFFFFFFFFFFFFFFFFFFFFF
@FS10000125:26:BPA73017-1023:1:1101:1640:1580 1:N:0:8
GAGTCAACTTCGTCGAGTACGCTCAAGAAGTTAGATCGGAAGAGC
+
FFFFFFFFFFFFFFFFFFFFFFFFFFFFFFFFFFFFFFFFFFFFF
@FS10000125:26:BPA73017-1023:1:1101:1770:1580 1:N:0:8
CCGCGCTCAACTTCGTCGAGTACGCTCAAAGAGGAAGATCGGAAG
+
FFFFFFFFFFFFFFFFFFFFFFFFFFFFFFFFFFFFFFFFFFFFF
@FS10000125:26:BPA73017-1023:1:1101:1970:1580 1:N:0:8
TCGCTAACTTCGTCGAGTACGCTCAAATTAGGAGATCGGAAGAGC
+
FFFFFFFFFFFFFFFFFFFFFFFFFFFFFFFFFFFFFFFFFFFFF
@FS10000125:26:BPA73017-1023:1:1101:2350:1580 1:N:0:8
TCAAATACTTCGTCGAGTACGCTCAACAGTTTAGATCGGAAGTGC
+
:F,FF,,,:F,,F:F,:,FF:F::F,,:,FFFF:,FF,,FFF,,:
@FS10000125:26:BPA73017-1023:1:1101:2380:1580 1:N:0:8
TTGCAAACTTCGTCGAGTACGCTCAAGCGAAAAGATCGGAAGAGC
+
FFFFFFFFFFFFFFFFFFFFFFFFFFFFFFFFFFFFFFFFFFFFF
@FS10000125:26:BPA73017-1023:1:1101:2630:1580 1:N:0:8
TTGCCAACTTCGTCGAGTACGCTCAAGTGTCCAGATCGGAAGAGC
+
FFFFFFFFFFFFFFFFFFFFFFFFFFFFFFFFFFFFFFFFFFFFF
@FS10000125:26:BPA73017-1023:1:1101:2850:1580 1:N:0:8
TGTGGAACTTCGTCGAGTACGCTCAAATCATTAGATCGGAAGAGC
+
FFFFFFFFFFFFFFFFFFFFFFFFFFFFFFFFFFFFFFFFFFFFF
@FS10000125:26:BPA73017-1023:1:1101:2980:1580 1:N:0:8
TCAGGAACTTCGTCGAGTACGCTCAAAATAATAGATCGGAGGAGC
+
FFFFFFFFFFFFFFFFFFFFFFFFFFFFFFFFFFFFFFFF,FFFF
@FS10000125:26:BPA73017-1023:1:1101:3050:1580 1:N:0:8
TCGAACTTCGTCGAGTACGCTCAATTGACAAGATCGGAAGAGCAC
+
FFFFFFFFFFFFFFFFFFFFFFFFFFFFFFFFFFFFFFFFFFFFF
@FS10000125:26:BPA73017-1023:1:1101:3760:1580 1:N:0:8
TTGTTCAACTTCGTCGAGTACGCTCAACGGCAGAGATCGGAAGAG
+
F,,FFFFFFFFFFFFFFFFFFFFFFFFFFFF:FFFFFFFFFFFFF
@FS10000125:26:BPA73017-1023:1:1101:4270:1580 1:N:0:8
TCGAAAACTTCGTCGAGTACGCTCAATTTTATAGATCGGAAGAGC
+
FFFFFFFFFFFFFFFFFFFFFFFFFFFFFFFFFFFFFFFFFFFFF
@FS10000125:26:BPA73017-1023:1:1101:4310:1580 1:N:0:8
TCTTAAACTTCGTCGAGTACGCTCAAGTTAAAAGATCGGAAGAGC
+
FFFFFFFFFFFFFFFFFFFFFFFFFFFFFFFFFFFFFFFFFFFFF
@FS10000125:26:BPA73017-1023:1:1101:5140:1580 1:N:0:8
CCGCGCTCTTCGTCGAGTACGCTCAAGAGATTAGATCGGAAGAGC
+
FFFFFFFFFFFFFFFFFFFFFFFFFFFFFFFFFFFFFFFFFFFFF
@FS10000125:26:BPA73017-1023:1:1101:5800:1580 1:N:0:8
TCGCAAACTTCGTCGAGTACGCTCAACGGGTTAGATCGGAAGAGC
+
FFFFFFFFFFFFFFFFFFFFFFFFFFFFFFFFFFFFFFFFFFFFF
@FS10000125:26:BPA73017-1023:1:1101:6680:1580 1:N:0:8
TTGCAAACTTCGTCGAGTACGCTCAATCGTGAAGATCGGAAGAGC
+
FFFFFFFFFFFFFFFFFFFFFFFFFFFFFFFFFFFFFFFFFFFFF
@FS10000125:26:BPA73017-1023:1:1101:7010:1580 1:N:0:8
TCGTGGTAACTTCGTCGAGTACGCTCAACAGATAAGATCGGAAGA
+
FFFFFFFFFFFFFFFFFFFFFFFFFFFFFFFFFFFFFFFFFFFFF
@FS10000125:26:BPA73017-1023:1:1101:7100:1580 1:N:0:8
TTGAAACTTCGTCGAGTACGCTCAAAGTCTCAGATCGGAAGAGCA
+
F,FFFFF,FFFFF:FFFFF:FFFFFFFFFFFFFF:F:FFFFF:F,
@FS10000125:26:BPA73017-1023:1:1101:7230:1580 1:N:0:8
TTGACCAACTTCGTCGAGTACGCTCAACAGGACAGATCGGAAGAG
+
FFFFFFFFFFFFFFFFFFFFFFFFFFFFFFFFFFFFFFFFFFFFF
@FS10000125:26:BPA73017-1023:1:1101:7750:1580 1:N:0:8
GCGCGAACTTCGTCGAGTACGCTCAATCAAACAGATCGGAAGAGC
+
:F,FFFFFFFFFFFFFFFFFFFFFFFFFF::FFFFFFFFFFFFFF
@FS10000125:26:BPA73017-1023:1:1101:8920:1580 1:N:0:8
TTGACCAACTTCGTCGAGTACGCTCAATGACTGAGATCGGAAGAG
+
FFFFFFFFFFFFFFFFFFFFFFFFFFFFFFFFFFFFFFFFFFFFF
@FS10000125:26:BPA73017-1023:1:1101:9250:1580 1:N:0:8
GTGCAACTTCGTCGAGTACGCTCAATCCTGTAGATCGGAAGAGCA
+
,FF::F::FF:FFF:,:F:F,,F,F,,,FF:FFFF:,F,:FF,FF
@FS10000125:26:BPA73017-1023:1:1101:11990:1580 1:N:0:8
TCTTGTTGAACTTCGTCGAGTACGCTCAATTATATAGATCGGAAG
+
FFFFFFFFFFFFFFFFFFFFFFFFFFFFFFFFFFFFFFFFFFFFF
@FS10000125:26:BPA73017-1023:1:1101:12870:1580 1:N:0:8
TTGCAAAACTTCGTCGAGTACGCTCAATTTTATAGATCGGAAGAG
+
FFFFFFFFFFFFFFFFFFFFFFFFFFFFFFFFFFFFFFFFFFFFF
@FS10000125:26:BPA73017-1023:1:1101:12940:1580 1:N:0:8
TCGTTAACTTCGTCGAGTACGCTCAACTACATAGATCGGAAGAGC
+
FFFFFFFFFFFFFFFFFFFFFFFFFFFFFFFFFFFFFFFFFFFFF
@FS10000125:26:BPA73017-1023:1:1101:12970:1580 1:N:0:8
CCAGAAACTTCGTCGAGTACGCTCAAGGATTTAGATCGGAAGAGC
+
FF,,FFFFF,F:,:,FFFFF::FF:FF:F,:FFFF:FFF:,,F:F
@FS10000125:26:BPA73017-1023:1:1101:13130:1580 1:N:0:8
GCGCAAACTTCGTCGAGTACGCTCAATTGACTAGATCGGAAGAGC
+
FFFFFFFFFFFFFFFFFFFFFFFFFFFFFFFFFFFFFFFFFFFFF
@FS10000125:26:BPA73017-1023:1:1101:15310:1580 1:N:0:8
TCGAAAACTTCGTCGAGTACGCTCAATTAAGTAGATCGGAAGAGC
+
FFFFFFFFFFFFFFFFFFFFFFFFFFFFFFFFFFFFFFFFFFFFF
@FS10000125:26:BPA73017-1023:1:1101:15480:1580 1:N:0:8
GTGGCAACTTCGTCGAGTACGCTCAAAGACCCAGATCGGAAGAGC
+
F,FFFFFFFFFFFFFFFFFFFFFFFFFFFFFFFFFFFFFFFFFFF
@FS10000125:26:BPA73017-1023:1:1101:15600:1580 1:N:0:8
TCGTCGAGTACGCTCAAGTATAGAGATCGGAAGAGCACACGTCTG
+
FFFFFFFFFFFFFFFFFFFFFFFFFFFFFFFFFFFFFFFFFFFFF
@FS10000125:26:BPA73017-1023:1:1101:16140:1580 1:N:0:8
TTGATTAACTTCGTCGAGTACGCTCAAGGTTACAGATCGGAAGAG
+
FFFFFFFFFFFFFFFFFFFFFFFFFFFFFFFFFFFFFFFFFFFFF
@FS10000125:26:BPA73017-1023:1:1101:16360:1580 1:N:0:8
TTGCTAAACTTCGTCGAGTACGCTCAACTGACTAGATCGGAAGAG
+
FFFFFFFFFF,FFFFFFFFFFFFFFFFFF:FFFFFFFFFFFFFFF
@FS10000125:26:BPA73017-1023:1:1101:1010:1590 1:N:0:8
TGACTGAAACTTCGTCGAGTACGCTCAAATAAATAGATCGGAAGA
+
FFFFFFFFFFFFFFFFFFFFFFFFFFFFFFFFFFFFFFFFFFFFF
@FS10000125:26:BPA73017-1023:1:1101:1340:1590 1:N:0:8
TTGACTGGACTTCGTCGAGTACGCTCAAACCTATAGATCGGAAGA
+
FFFFFFFFFFFFFFFFFFFFFFFFFFFFFFFFFFFFFFFFFFFFF
@FS10000125:26:BPA73017-1023:1:1101:1500:1590 1:N:0:8
TTTGAACAACTTCGTCGAGTACGCTCAAACTACGAGATCGGAAGA
+
,::FFFFFFFFFFFFFFFFFFFFFFFFFFFFFFFFFFFFFFFFFF
@FS10000125:26:BPA73017-1023:1:1101:2200:1590 1:N:0:8
TCGTCGAGTACGCTCAATTAAGTAGATCGGAAGAGCACACGTCTG
+
FFFFFFFFFFFFFFFFFFFFFFFFFFFFFFFFFFFFFFFFFFFFF
@FS10000125:26:BPA73017-1023:1:1101:2920:1590 1:N:0:8
TAGCTAACTTCGTCGAGTACGCTCAAAAACTCAGATCGGAAGAGC
+
FFFFFFFFFFFFFFFFFFFFFFFFFFFFFFFFFFFFFFFFFFFFF
@FS10000125:26:BPA73017-1023:1:1101:4920:1590 1:N:0:8
TTGACTGGACTTCGTCGAGTACGCTCAATTCCGTAGATCGGAAGA
+
FFFFFFFFFFFFFFFFFFFFFFFFFFFFFFFFFFFFFFFFFFFFF
@FS10000125:26:BPA73017-1023:1:1101:5500:1590 1:N:0:8
TCTTCGAACTTCGTCGAGTACGCTCAAAAAATAAGATCGGAAGAG
+
FFFFFFFFFFFFFFFFFFFFFFFFFFFFFFFFFFFFFFFFFFFFF
@FS10000125:26:BPA73017-1023:1:1101:5700:1590 1:N:0:8
GTGTCTAGCTTCGTCGAGTACGCTCAATTACCGAGATCGGAAGAG
+
,FF,F:F,F,FFFFF,F:FFF:FFF,FFFFF::,,FFF:FFF,FF
@FS10000125:26:BPA73017-1023:1:1101:5790:1590 1:N:0:8
TCGCTAACTTCGTCGAGTACGCTCAACTTTATAGATCGGAAGAGC
+
FFFFFFFFFFFFFFFFFFFFFFFFFFFFFFFFFFFFFFFFFFFFF
@FS10000125:26:BPA73017-1023:1:1101:6090:1590 1:N:0:8
TCGCAACTTCGTCGAGTACGCTCAAAGAGATAGATCGGAAGAGCA
+
FFFFFFFFFFFFFFFFFFFFFFFFFFFFFFFFFFFFFFFFFFFFF
@FS10000125:26:BPA73017-1023:1:1101:6380:1590 1:N:0:8
TTTGGAAACTCCGTCGAGTACGCTCAAAATAAAAGATCGGAAGAG
+
FFFFFFFFFFFFFFFFFFFFFFFFFFFFFFFFFFFFFFFFFFFFF
@FS10000125:26:BPA73017-1023:1:1101:6390:1590 1:N:0:8
TCGTAAACTTCGTCGAGTACGCTCAATAGGGAAGATCGGAAGAGC
+
FFFFFFFFFFFFFFFFFFFFFFFFFFFFFFFFFFFFFFFFFFFFF
@FS10000125:26:BPA73017-1023:1:1101:6670:1590 1:N:0:8
TCGGCAACTTCGTCGAGTACGCTCAAGAAATAAGATCGGAAGAGC
+
FFFFFFFFFFFFFFFFFFFFFFFFFFFFFFFFFFFFFFFFFFFFF
@FS10000125:26:BPA73017-1023:1:1101:7180:1590 1:N:0:8
GCGGCAACTTTGTCGAGTACGCTCAAAGTATCAGATCGGAAGAGC
+
FFFFFFFFFFFFFFFFFFFFFFFFFFFFFFFFFFFFFFFFFFFFF
@FS10000125:26:BPA73017-1023:1:1101:7230:1590 1:N:0:8
GCGCAAACTTCGTCGAGTACGCTCAATATTAGAGATCGGAAGAGT
+
FFFFFFFFFFFFFFFFFFFFFFFFFFFFFFFFFFFFFFFFFFFFF
@FS10000125:26:BPA73017-1023:1:1101:7380:1590 1:N:0:8
TTGACTGGACTTCGTCGAGTACGCTCAGAGATAGAGATCGGAAGA
+
,,FFF,,,FF,,F,:,FF:,FFFF,:F,F,FFFFFF,::,:FFF,
@FS10000125:26:BPA73017-1023:1:1101:7690:1590 1:N:0:8
GAGGTAACTTCGTCGAGTACGCTCAATATCATAGATCGGAAGAGC
+
FFFFFFFFFFFFFFFFFFFFFFFFFFFFFFFFFFFFFFFFFFFFF
@FS10000125:26:BPA73017-1023:1:1101:7860:1590 1:N:0:8
TTGAACTTCGTCGAGTACGCTCAAAGGGTAAGATCGGAAGAGCAC
+
FFFFFFFFFFFFFFFFFFFFFFFFFFFFFFFFFFFFFFFFFFFFF
@FS10000125:26:BPA73017-1023:1:1101:8210:1590 1:N:0:8
CCGTCAACTCGTCGAGTACGCTCAATTTTGGAGATCGGAAGAGCA
+
FFFFFFFFFFFFFFFFFFFFFFFFFFFFFFFFFFFFFFFFFFFFF
@FS10000125:26:BPA73017-1023:1:1101:8240:1590 1:N:0:8
TCTTCGTCGAGTACGCTCAATAGTTTAGATCGGAAGAGCACACGT
+
FFFFF:FFFFFFFFFFFFF,F:FFFFFFFFFFFFFFFFFFFFFF,
@FS10000125:26:BPA73017-1023:1:1101:8250:1590 1:N:0:8
TTGAAAACTTCGTCGAGTACGCTCAACCCTGCAGATCGGAAGAGC
+
FFFFFFFFFFFFFFFFFFFFFFFFFFFFFFFFFFFFFFFFFFFFF
@FS10000125:26:BPA73017-1023:1:1101:8410:1590 1:N:0:8
CCGTGAACTTCGTCGAGTACGCTCAAGAAAAAAGATCGGAAGAGC
+
FFFFFFFFFFFFFFFFFFFFFFFFFFFFFFFFFFFFFFFFFFFFF
@FS10000125:26:BPA73017-1023:1:1101:9260:1590 1:N:0:8
TTGACTGGACTTCGTCGAGTACGCTCAAGGAAATAGATCGGAAGA
+
FFFFFFFFFFFFFFFFFFFFFFFFFFFFFFFFFFFFFFFFFFFFF
@FS10000125:26:BPA73017-1023:1:1101:10000:1590 1:N:0:8
TCGATAACTTCGTCGAGTACGCTCAAAAGTAAAGATCGGAAGAGC
+
FFFFFFFFFFFFFFFFFFFFFFFFFFFFFFFFFFFFFFFFFFFFF
@FS10000125:26:BPA73017-1023:1:1101:10220:1590 1:N:0:8
GGGTCAACTTCGTCGAGTACGCTCAAAAATCTAGATCGGAAGAGC
+
FFFFFFFFFFFFFFFFFFFFFFFFFFFFFFFFFFFFFFFFFFFFF
@FS10000125:26:BPA73017-1023:1:1101:11340:1590 1:N:0:8
CCGGAACTTCGTCGAGTACGCTCAAAATGGAAGATCGGAAGAGCA
+
FFFFFFFFFFFFFFFFFFFFFFFFFFFFFFFFFFFFFFFFFFFFF
@FS10000125:26:BPA73017-1023:1:1101:11680:1590 1:N:0:8
AGGCTAACTTCGTCGAGTACGCTCAAAGTCTCAGATCGGAAGAGC
+
FFFFFFFFFFFFFFFFFFFFFFFFFFFFFFFFFFFFFFFFFFFFF
@FS10000125:26:BPA73017-1023:1:1101:11830:1590 1:N:0:8
TTTGTGGAACTTCGTCGAGTACGCTCAATTAATCAGATCGGAAGA
+
FFFFFFFFFFFFFFFFFFFFFFFFFFFFFFFFFFFFFFFFFFFFF
@FS10000125:26:BPA73017-1023:1:1101:11890:1590 1:N:0:8
TTGACTGGACTTCGTCGAGTACGCTCAAGGGATAAGATCGGAAGA
+
,FFFFFFFFFFFFFFFFFFFFFFFFF:FFFFF:FFFFFFFFFFFF
@FS10000125:26:BPA73017-1023:1:1101:12760:1590 1:N:0:8
CCCGCAACTTCGTCGAGTACGCTCAAAATCCCAGATCGGAAGAGC
+
FFFFFFFFFFFFFFFFFFFFFFFFFFFFFFFFFFFFFFFFFFFFF
@FS10000125:26:BPA73017-1023:1:1101:13880:1590 1:N:0:8
GCGTAAACTTCGTCGAGTACGCTCAAGGCGAGAGATCGGAAGAGC
+
FFFFFFFFFFFFFFFFFFFFFFFFFFFFFFFFFFFFFFFFFFFFF
@FS10000125:26:BPA73017-1023:1:1101:13950:1590 1:N:0:8
TTGCAAACTTCGTCGAGTACGCTCAATGTGCAAGATCGGAAGAGC
+
FFFFFFFFFFFFFFFFFFFFFFFFFFFFFFFFFFFFFFFFFFFFF
@FS10000125:26:BPA73017-1023:1:1101:15450:1590 1:N:0:8
TCGTAGAACTTCGTCGAGTACGCTCAACCTATGAGATCGGAAGAG
+
,FFFFFFFF:FFFFFFFFFFFFFFFFFFFFF:FFFFFFFFFFFFF
@FS10000125:26:BPA73017-1023:1:1101:16070:1590 1:N:0:8
TCGCGAACTTCGTCGAGTACGCTCAATAGTCTAGATCGGAAGAGC
+
FFFFFFFFFFFFFFFFFFFFFFFFFFFFFFFFFFFFFFFFFFFFF
@FS10000125:26:BPA73017-1023:1:1101:16080:1590 1:N:0:8
TCGCGAACTTCGTCGAGTACGCTCAATAGTCTAGATCGGAAGAGC
+
FFFFFFFFFFFFFFFFFFFFFFFFFFFFFFFFFFFFFFFFFFFFF
@FS10000125:26:BPA73017-1023:1:1101:16160:1590 1:N:0:8
TCGGTAACTTCGTCGAGTACGCTCAAGCAATTAGATCGGAAGAGC
+
FFFFFFFFFFFFFFFFFFFFFFFFFFFFFFFFFFFFFFFFFFFFF
@FS10000125:26:BPA73017-1023:1:1101:1330:1600 1:N:0:8
TTGTGAACTTCGTCGAGTACGCTCAAAATAGAAGATCGGAAGAGC
+
FFFFFFFFFFFFFFFFFFFFFFFFFFFFFFFFFFFFFFFFFFFFF
@FS10000125:26:BPA73017-1023:1:1101:2330:1600 1:N:0:8
TTGCAAACTTCGTCGAGTACGCTCAAGCGAAAAGATCGGAAGAGC
+
FFFFFFFFFFFFFFFFFFFFFFFFFFFFFFFFFFFFFFFFFFFFF
@FS10000125:26:BPA73017-1023:1:1101:2340:1600 1:N:0:8
TTGTAGAACTTCGTCGAGTACGCTCAATGATATAGATCGGAAGAG
+
FFFFFFFFFFFFFFFFFFFFFFFFFFFFFFFFFFFFFFFFFFFFF
@FS10000125:26:BPA73017-1023:1:1101:2580:1600 1:N:0:8
GCGGAAACTTCGTCGAGTACGCTCAAAGTATAAGATCGGAAGAGC
+
FFFFFFFFFFFFFFFFFFFFFFFFFFFFFFFFFFFFFFFFFFFFF
@FS10000125:26:BPA73017-1023:1:1101:3520:1600 1:N:0:8
GCGGCAATTTCGTCGAGTACGCTCAAGTGAGGAGATCGGAAGAGC
+
:FFFFF,FFF:FFF:FFFFFFFFF::FFFF,FFFFFF:FFFFFFF
@FS10000125:26:BPA73017-1023:1:1101:3700:1600 1:N:0:8
TTGACAACTTCGTCGAGTACGCTCAAAATGGGAGATCGGAAGAGC
+
FFFFFFFFFFFFFFFFFFFFFFFFFFFFFFFFFFFFFFFFFFFFF
@FS10000125:26:BPA73017-1023:1:1101:4230:1600 1:N:0:8
ACGATGAAACTTCGTCGAGTACGCTCAAATTTGAAGATCGGAAGA
+
FFFFFFF:FFFFFFFFFFFFFFFFFFF:FFFFFFFFFFFFF::FF
@FS10000125:26:BPA73017-1023:1:1101:4640:1600 1:N:0:8
TCGGTAACTTCGTCGAGTACGCTCAAATCACCAGATCGGAAGAGC
+
:F:FFFFFFFFFFFFFFFFFFFFFFFFFFFFFFFFFFFFFFFFFF
@FS10000125:26:BPA73017-1023:1:1101:5640:1600 1:N:0:8
GCGCTAACTTCGTCGAGTACGCTCAAGTTCCTAGATCGGAAGAGC
+
FFFFFFFFFFFFFFFFFFFFFFFFFFFFFFFFFFFFFFFFFFFFF
@FS10000125:26:BPA73017-1023:1:1101:5760:1600 1:N:0:8
GCGTGAACTTCGTCGAGTACGCTCAAGTTGTCAGATCGGAAGAGC
+
,FFFFFF:FFF:FF:FFFFFFFFF,:::FFF:FFFFF:FFF:FF:
@FS10000125:26:BPA73017-1023:1:1101:5860:1600 1:N:0:8
CGGAAACTTCGTCGAGTACGCTCAAAAAATTAGATCGGAAGAGCA
+
FFFFFFFFFFFFFFFFFFFFFFFFFFFFFFFFFFFFFFFFFFFFF
@FS10000125:26:BPA73017-1023:1:1101:6080:1600 1:N:0:8
TTGCCTCTAACTTTCGTCGAGTACGCTCAAGTCTTTAGATCGGAA
+
FFFFFFFFFFFFFFFFFFFFFFFFFFFFFFFFFFFFFFFFFFFFF
@FS10000125:26:BPA73017-1023:1:1101:6500:1600 1:N:0:8
TTGACTGGACTTCGTCGAGTACGCTCAAATCGAAAGATCGGAAGA
+
FFFFFFFFFFFFFFFFFFFFFFFFFFFFFFFFFFFFFFFFFFFFF
@FS10000125:26:BPA73017-1023:1:1101:6750:1600 1:N:0:8
TTGCTGAAAACTTCGTCGAGTACGCTCAAGATAGTAGATCGGAAG
+
,FFFFFFFFFFFFFFFFFFFFFFFFFFFFFFFFFFFFFFFFFFFF
@FS10000125:26:BPA73017-1023:1:1101:7140:1600 1:N:0:8
GGGCTAACTTCGTCGAGTACGCTCAAGTAGAAAGATCGGAAGAGC
+
FFFFFFFFFFFFFFFFFFFFFFFFFFFFFFFFFFFFFFFFFFFFF
@FS10000125:26:BPA73017-1023:1:1101:7430:1600 1:N:0:8
TTGACTGGACTTCGTCGAGTACGCTCAATGCTATAGATCGGAAGA
+
:F,F,F:,,::FF:FF,:FF:FFFFF:F,::F,FFFFF:::,,FF
@FS10000125:26:BPA73017-1023:1:1101:7650:1600 1:N:0:8
GCGTCAACTTCGTCGAGTACGCTCAAATACTTAGATCGGAAGAGC
+
FFFFFFFFFFFFFFFFFFFFFFFFFFFFFFFFFFFFFFFFFFFFF
@FS10000125:26:BPA73017-1023:1:1101:7670:1600 1:N:0:8
TTGGAGAACTTCGTCGAGTACGCTCAAATTACAAGATCGGAAGAG
+
FFFFFFFFFFFFFFFFFFFFFFFFFFFFFFFFFFFFFFFFFFFFF
@FS10000125:26:BPA73017-1023:1:1101:7690:1600 1:N:0:8
TCGGAACCTTCGTCGAGTACGCTCAATACACGAGATCGGAAGAGC
+
FFFFFFFFFFFFFFFFFFFFFFFFFFFFFFFFFFFFFFFFFFFFF
@FS10000125:26:BPA73017-1023:1:1101:7910:1600 1:N:0:8
TTTACGAACTTCGTCGAGTACGCTCAAGCCTAGAGATCGGAAGAG
+
FFFFFFFFFFFFFFFFFFFFFFFFFFFFFFFFFFFFFFFFFFFFF
@FS10000125:26:BPA73017-1023:1:1101:8440:1600 1:N:0:8
CAGGAAACTTCGTCGAGTACGCTCAAAAATAAAGATCGGAAGAGC
+
FFFFFFFFFFFFFFFFFFFFFFFFFFFFFFFFFFFFFFFFFFFFF
@FS10000125:26:BPA73017-1023:1:1101:8820:1600 1:N:0:8
TTGAAACTTCGTCGAGTACGCTCAATAATTAAGATCGGAAGAGCA
+
:FFFFFFFFFFFFFFFFFFFFFFFFFFFFFFFFFFFFFFFFFFFF
@FS10000125:26:BPA73017-1023:1:1101:8990:1600 1:N:0:8
TCTTCGTCGAGTACGCTCAATGTTGCAGATCGGAAGAGCACACGT
+
FFFFF:FFFFFFFFFFFFF:FFFF:FFFFFFF:FFFF:F,F,F::
@FS10000125:26:BPA73017-1023:1:1101:9150:1600 1:N:0:8
TCGAAAACTTCGTCGAGTACGCTCAAAAGTACAGATCGGAAGAGC
+
FFFFFFFFFFFFFFFFFFFFFFFFFFFFFFFFFFFFFFFFFFFFF
@FS10000125:26:BPA73017-1023:1:1101:9460:1600 1:N:0:8
TCGTCAACTTCGTCGAGTACGCTCAAAGCGGGAGATCGGAAGAGC
+
FFFFFFFFFFFFFFFFFFFFFFFFFFFFFFFFFFFFFFFFFFFFF
@FS10000125:26:BPA73017-1023:1:1101:9730:1600 1:N:0:8
TCGTAAACTTCGTCGAGTACGCTCAAAGTGCAAGATCGGAAGAGC
+
FFFFFFFFFFFFFFFFFFFFFFFFFFFFFFFFFFFFFFFFFFFFF
@FS10000125:26:BPA73017-1023:1:1101:10040:1600 1:N:0:8
GCGCCAACTTCGTCGAGTACGCTCAATAACTTAGATCGGAAGAGC
+
FFFFFFFFFFFFFFFFFFFFFFFFFFFFFFFFFFFFFFFFFFFFF
@FS10000125:26:BPA73017-1023:1:1101:10310:1600 1:N:0:8
TCTATGGAACTTCGTCGAGTACGCTCAATTTGATAGATCGGAAGA
+
FFFFFFFFFFFFFFFFFFFFFFFFFFFFFFFFFFFFFFFFFFFFF
@FS10000125:26:BPA73017-1023:1:1101:11330:1600 1:N:0:8
TTGGTAACTTCGTCGAGTACGCTCAAAAACAGAGATCGGAAGAGC
+
FFFFFFFFFFFFFFFFFFFFFFFFFFFFFFFFFFFFFFFFFFFFF
@FS10000125:26:BPA73017-1023:1:1101:11650:1600 1:N:0:8
TTGGAAACTTCGTCGAGTACGCTCAAGGTAGTAGATCGGAAGAGC
+
FFFFFFFFFFFFFFFFFFFFFFFFFFFFFFFFFFFFFFFFFFFFF
@FS10000125:26:BPA73017-1023:1:1101:11920:1600 1:N:0:8
TTGGGGATAACTTCGTCGAGTACGCTCAATATACGAGATCGGAAG
+
FFF,,FF::,FF,:,,,:F:F,F:FF,F,FFFF,FF,,:::,FFF
@FS10000125:26:BPA73017-1023:1:1101:12180:1600 1:N:0:8
TTGCTAACTTCGTCGAGTACGCTCAAGAGATGAGATCGGAAGAGC
+
FFFFFFFFFFFFFFFFFFFFFFFFFFFFFFFFFFFFFFFFFFFFF
@FS10000125:26:BPA73017-1023:1:1101:12340:1600 1:N:0:8
TTGCCAACTTCGTCGAGTACGCTCAATCATGTAGATCGGAAGAGC
+
FFFFFFFFFFFFFFFFFFFFFFFFFFFFFFFFFFFFFFFFFFFFF
@FS10000125:26:BPA73017-1023:1:1101:13030:1600 1:N:0:8
CCGCAACTTCGTCGAGTACGCTCAAGGGAGTAGATCGGAAGAGCA
+
FFFFFFFFFFFFFFFFFFFFFFFFFFFFFFFFFFFFFFFFFFFFF
@FS10000125:26:BPA73017-1023:1:1101:13450:1600 1:N:0:8
TTGCATAACTTTCGTCGAGTACGCTCAATAAACAAGATCGGAAGA
+
FFFFFFFFFFFFFFFFFFFFFFFFFFFFFFFFFFFFFFFFFFFFF
@FS10000125:26:BPA73017-1023:1:1101:13730:1600 1:N:0:8
GGGTAAACTTCGTCGAGTACGCTCAAAAATATAGATCGGAAGAGC
+
FFFFFFFFFFFFFFFFFFFFFFFFFFFFFFFFFFFFFFFFFFFFF
@FS10000125:26:BPA73017-1023:1:1101:14610:1600 1:N:0:8
TCTTGGAACCTCGTCGAGTACGCTCAACATAGGAGATCGGAAGAG
+
FFFFFFFFFFFFFFFFFFFFFFFFFFFFFFFFFFFFFFFFFFFFF
@FS10000125:26:BPA73017-1023:1:1101:16140:1600 1:N:0:8
TGGCAACTTCGTCGAGTACGCTCAAGATGTCAGATCGGAAGAGCA
+
FFFFFFFFFFFFFFFFFFFFFFFFFFFFFFFFFFFFFFFFFFFFF
@FS10000125:26:BPA73017-1023:1:1101:2030:1610 1:N:0:8
ACGAGAACTTCGTCGAGTACGCTCAAGCCGAGAGATCGGAAGAGC
+
FFFFFFFFFFFFFFFFFFFFFFFFFFFFFFFFFFFFFFFFFFFFF
@FS10000125:26:BPA73017-1023:1:1101:2500:1610 1:N:0:8
TAGGTAACTTCGTCGAGTACGCTCAAGGAGACAGATCGGAAGAGC
+
FF,FFFFF:FFFFFFFFFFFFFFF:FFFFFFFFFF:FFFF,FFFF
@FS10000125:26:BPA73017-1023:1:1101:4530:1610 1:N:0:8
GCGAAAACTTCGTCGAGTACGCTCAATGAATCAGATCGGAAGAGC
+
,F,FFFFFFFFFFF:FFFFFFFFFFFFFFFFFFF:FFFFFFFFFF
@FS10000125:26:BPA73017-1023:1:1101:5540:1610 1:N:0:8
TTGAGCAACTTCGTCGAGTACGCTCAATAGTTAAGATCGGAAGAG
+
FFFFFFFFFFFFFFFFFFFFFFFFFFFFFFFFFFFFFFFFFFFFF
@FS10000125:26:BPA73017-1023:1:1101:6050:1610 1:N:0:8
TTGACTGGACTTCGTCGAGTACGCTCAATTGCTAAGATCGGAAGA
+
FFFFFFFFFFFFFFFFFFFFFFFFFFFFFFFFFFFFFFFFFFFFF
@FS10000125:26:BPA73017-1023:1:1101:6200:1610 1:N:0:8
TCGACTGGACTTCGTCGAGTACGCTCAATCCTACAGATCGGAAGA
+
FFFFFFFFFFFFFFFFFFFFFFFFFFFFFFFFFFFFFFFFFFFFF
@FS10000125:26:BPA73017-1023:1:1101:6230:1610 1:N:0:8
TACAACTTCGTCGAGTACGCTCAAAGTATCAGATCGGAAGAGCAC
+
FFFFFFFFFFFFFFFFFFFFFFFFFFFFFFFFFFFFFFFFFFFFF
@FS10000125:26:BPA73017-1023:1:1101:6310:1610 1:N:0:8
CTGGAAACTTCGTCGAGTACGCTCAAGAATTAAGATCGGAAGAGC
+
FFFFFFFFFFFFFFFFFFFFFFFFFFFFFFFFFFFFFFFFFFFFF
@FS10000125:26:BPA73017-1023:1:1101:6460:1610 1:N:0:8
TTTTTTAACTTCGTCGAGTACGCTCAAGCAATGAGATCGGAAGAG
+
FFFFFFFFFFFFFFFFFFFFFFFFFFFFFFFFFFFFFFFFFFFFF
@FS10000125:26:BPA73017-1023:1:1101:7100:1610 1:N:0:8
TCAGAGAGAACTTCGTCGAGTACGCTCAATGGACCAGATCGGAAG
+
FFFFFFFFFFFFFFFFFFFFFFFFFFFFFFFFFFFFFFFFFFFFF
@FS10000125:26:BPA73017-1023:1:1101:7960:1610 1:N:0:8
TTGAAAACTTCGTCGAGTACGCTCAAATATTGAGATCGGAAGAGC
+
FFFFFFFFFFFFFFFFFFFFFFFFFFFFFFFFFFFFFFFFFFFFF
@FS10000125:26:BPA73017-1023:1:1101:8280:1610 1:N:0:8
TCGACTAACTTCGTCGAGTACGCTCAAGAGGAAAGATCGGAAGAG
+
FFFFFFFFFFFFFFFFFFFFFFFFFFFFFFFFFFFFFFFFFFFFF
@FS10000125:26:BPA73017-1023:1:1101:8690:1610 1:N:0:8
CCGCAACTTCGTCGAGTACGCTCAAGACGTGAGATCGGAAGAGCA
+
FFFFFFFFFFFFFFFFFFFFFFFFFFFFFFFFFFFFFFFFFFFFF
@FS10000125:26:BPA73017-1023:1:1101:9170:1610 1:N:0:8
CCGTAAACTTCGTCGAGTACGCTCAATATTACAGATCGGAAGAGC
+
FFFFFFFFFFFFFFFFFFFFFFFFFFFFFFFFFFFFFFFFFFFFF
@FS10000125:26:BPA73017-1023:1:1101:9200:1610 1:N:0:8
TCGAAACTTCGTCGAGTACGCTCAATAACCAAGATCGGAAGAGCA
+
:FFFFFFFFFFFFFFFFFFFFFFFFFFFFFFFFFFFFFFFFFFFF
@FS10000125:26:BPA73017-1023:1:1101:11290:1610 1:N:0:8
TAGCCACGAACTTCGTCGAGTACGCTCAATAATCTAGATCGGAAG
+
FFFFFFFFF:FFFFFFFFFFFFFFF:FFFF,,FFFFFFFFFFFFF
@FS10000125:26:BPA73017-1023:1:1101:11530:1610 1:N:0:8
TTTGTTGAACTTCGTCGAGTACGCTCAAATAGTAAGATCGGAAGA
+
:FFFFFFFFFFFFFFFFFFFFFFFFFFFFFFFFFFFFFFFFFFFF
@FS10000125:26:BPA73017-1023:1:1101:11840:1610 1:N:0:8
TCTAAACTTCGTCGAGTACGCTCAAAAGTAAAGATCGGAAGAGCA
+
FFFFFFFFFFFFFFFFFFFFFFFFFFFFFFFFFFFFFFFFFFFFF
@FS10000125:26:BPA73017-1023:1:1101:12000:1610 1:N:0:8
TCCGGAACTTCGTCGAGTACGCTCAAGAGTATAGATCGGAAGAGC
+
FFFFFFFFFFFFFFFFFFFFFFFFFFFFFFFFFFFFFFFFFFFFF
@FS10000125:26:BPA73017-1023:1:1101:12810:1610 1:N:0:8
CCGCAACTTCGTCGAGTACGCTCAAAGTGGGAGATCGGAAGAGCA
+
FFFFFFFFFFFFFFFFFFFFFFFFFFFFFFFFFFFFFFFFFFFFF
@FS10000125:26:BPA73017-1023:1:1101:13050:1610 1:N:0:8
CCGCCAACTTCGTCGAGTACGCTCAAACATAAAGATCGGAAGAGC
+
FFFFFFFFFFFFFFFFFFFFFFFFFFFFFFFFFFFFFFFFFFFFF
@FS10000125:26:BPA73017-1023:1:1101:13240:1610 1:N:0:8
TTGGACCTTCGTCGAGTATGCTCAAATGAATAGATCGGAAGAGCA
+
FFFFFFFFFFFFFFFFFFFFFFFFFFFFFFFFFFFFFFFFFFFFF
@FS10000125:26:BPA73017-1023:1:1101:13680:1610 1:N:0:8
TTGCTGGAACTTCGTCGAGTACGCTCAATGATCGAGATCGGAAGA
+
FFFFFFFFFFFFFFFFFFFFFFFFFFFFFFFFFFFFFFFFFFFFF
@FS10000125:26:BPA73017-1023:1:1101:14070:1610 1:N:0:8
GACAGAACTTCGTCGAGTACGCTCAACATATTAGATCGGAAGAGC
+
FFFFFFFFFFFFFFFFFFFFFFFFFFFFFFFFFFFFFFFFFFFF,
@FS10000125:26:BPA73017-1023:1:1101:14240:1610 1:N:0:8
TTGCAAAACTTCGTCGAGTACGCTCGATTGGACAGATCGGAAGAG
+
FFFFFFFFFFFFFFFFFFFFFFFFFFFFFFFFFFFFFFFFFFFFF
@FS10000125:26:BPA73017-1023:1:1101:15090:1610 1:N:0:8
GAGTAAACTTCGTCGAGTACGCTCAAGTGTAAAGATCGGAAGAGC
+
FFFFFFFFFFFFFFFFFFFFFFFFFFFFFFFFFFFFFFFFFFFFF
@FS10000125:26:BPA73017-1023:1:1101:15220:1610 1:N:0:8
TCGTAACTTCGTCGAGTACGCTCAACAAATAAGATCGGAAGAGCA
+
FFFFFFFFFFFFFFFFFFFFFFFFFFFFFFFFFFFFFFFFFFFFF
@FS10000125:26:BPA73017-1023:1:1101:15720:1610 1:N:0:8
TCACACAACTTCGTCGAGTACGCTCAAAGTAAAAGATCGGAAGAG
+
FFFFFFFFFFFFFFFFFFFFFFFFFFFFFFFFFFFFFFFFFFFFF
@FS10000125:26:BPA73017-1023:1:1101:16120:1610 1:N:0:8
GGGAACTTCGTCGAGTACGCTCAATACATTAGATCGGAAGAGCAC
+
FFFFFFFFFFFFFFFFFFFFFFFFFFFFFFFFFFFFFFFFFFFFF
@FS10000125:26:BPA73017-1023:1:1101:16220:1610 1:N:0:8
CTGTAACTTCGTCGAGTACGCTCAACCTGGTAGATCGGAAGAGCA
+
F,F:FFFFFFF:FF,F,FFFFFFFFFFFFFFFF,:FFFFFFFFFF
@FS10000125:26:BPA73017-1023:1:1101:1160:1620 1:N:0:8
TTGTATAACTTCGTCGAGTACGCTCAAAATTTAAGATCGGAAGAG
+
FFFFFFFFFFFFFFFFFFFFFFFFFFFFFFFFFFFFFFFFFFFFF
@FS10000125:26:BPA73017-1023:1:1101:1540:1620 1:N:0:8
AAGTACTTCGTCGAGTACGCTCAAGTCAATAGATCGGAAGAGCAC
+
FFFFFFFF:FFFFFF:FFFF:FFFF:FFFFFFFFFFFFFFFFFFF
@FS10000125:26:BPA73017-1023:1:1101:2080:1620 1:N:0:8
ACGCAACTTCGTCGAGTACGCTCAACAAATAAGATCGGAAGAGCA
+
FFFFFFFFFFFFFFFFFFFFFFFFFFFFFF:FFFFFFFFFFFFFF
@FS10000125:26:BPA73017-1023:1:1101:2140:1620 1:N:0:8
TTGACTGGACTTCGTCGAGTACGCCCAAATGACAAGATCGGAAGA
+
FFFFFFFFFFFFFFFFFFFFFFFFFFFFFFFFFFFFFFFFFFFFF
@FS10000125:26:BPA73017-1023:1:1101:2210:1620 1:N:0:8
TCGACAACTTCGTCGAGTACGCTCAATTTATAAGATCGGAAGAGC
+
FFFFFFFFFFFFFFFFFFFFFFFFFFFFFFFFFFFFFFFFFFFFF
@FS10000125:26:BPA73017-1023:1:1101:2280:1620 1:N:0:8
TTGAGAACTTCGTCGAGTACGCTCAATAAGTGAGATCGGAAGAGC
+
FFFFFFFFFFFFFFFFFFFFFFFFFFFFFFFFFFFFFFFFFFFFF
@FS10000125:26:BPA73017-1023:1:1101:2830:1620 1:N:0:8
GCGCGAACTTCGTCGAGTATGCTCTAAAGATCGGAAGAGCACACG
+
:FFF:FFFFFFFFFFFFFFFFFFF:FFFFFFFFFFFFFFFFFFFF
@FS10000125:26:BPA73017-1023:1:1101:3250:1620 1:N:0:8
GAGTAGTAACTTCGTCGAGTACGCTCAATTATAAAGATCGGAAGA
+
FFFFFFFFFFFFFFFFFFFFFFFFFFFFFFFFFFFFFFFFFFFFF
@FS10000125:26:BPA73017-1023:1:1101:3460:1620 1:N:0:8
ATGCAACTTCGTCGAGTACGCTCAAACAAACAGATCGGAAGAGCA
+
F:FFFFFFFFFFFFFFFFFFFFFFFFFFFFFFFFFFFFFFFFFFF
@FS10000125:26:BPA73017-1023:1:1101:3800:1620 1:N:0:8
GCGGGAACTTCGTCGAGTACGCTCAAGCTGGGAGATCGGAAGAGC
+
FFFFFFFFFFFFFFFFFFFFFFFFFFFFFFFFFFFFFFFFFFFFF
@FS10000125:26:BPA73017-1023:1:1101:5110:1620 1:N:0:8
TCGTGAACTTCGTCGAGTACGCTCAATATCTGAGATCGGAAGAGC
+
F:F:,FFFFFFFFFFFFFFFFFFFFFFFFFFFFFFFFFFFFFFFF
@FS10000125:26:BPA73017-1023:1:1101:5380:1620 1:N:0:8
TTGGAACTTCGTCGAGTACGCTCAATGAAAAAGATCGGAAGAGCA
+
FFFFFFFFFFFFFFFFFFFFFFFFFFFFFFFFFFFFFFFFFFFFF
@FS10000125:26:BPA73017-1023:1:1101:5990:1620 1:N:0:8
TTGGAACTTCGTCGAGTACGCTCAACTTGGTAGATCGGAAGAGCA
+
FFFFFFFFFFFFFFFFFFFFFFFFFFFFFFFFFFFFFFFFFFFFF
@FS10000125:26:BPA73017-1023:1:1101:7120:1620 1:N:0:8
CTGCAAACTTCGTCGAGTACGCTCAAAGGGTAAGATCGGAAGAGC
+
FFFFFFFFFFFFFFFFFFFFFFFFFFFFFFFFFFFFFFFFFFFFF
@FS10000125:26:BPA73017-1023:1:1101:7240:1620 1:N:0:8
TCTGAAACTTCGTCGAGTACGCTCAAAGAGAGAGATCGGAAGAGC
+
FFFFFFFFFFFFFFFFFFFFFFFFFFFFFFFFFFFFFFFFFFFFF
@FS10000125:26:BPA73017-1023:1:1101:8060:1620 1:N:0:8
CTGGAAACTTCGTCGAGTACGCTCAAAAACGGAGATCGGAAGAGC
+
FFFFFFFFFFFFFFFFFFFFFFFFFFFFFFFFFFFFFFFFFFFFF
@FS10000125:26:BPA73017-1023:1:1101:8310:1620 1:N:0:8
TTGTGAACTTCGTCGAGTACGCTCAACTACGGAGATCGGAAGAGC
+
FFFFFFFFFFFFFFFFFFFFFFFFFFFFFFFFFFFFFFFFFFFFF
@FS10000125:26:BPA73017-1023:1:1101:9060:1620 1:N:0:8
TTGACAACTTCGTCGAGTACGCTCAAACATTCAGATCGGAAGAGC
+
,F,FFFFFFFFFFFFFF:FFFFFFFFFFFFFFFFFFFFFFFFFFF
@FS10000125:26:BPA73017-1023:1:1101:9090:1620 1:N:0:8
TTGCTCAACTTCGTCGAGTACGCTCAAACGACAAGATCGGAAGAG
+
FFFFFFFFFFFFFFFFFFFFFFFFFFFFFFFFFFFFFFFFFFFFF
@FS10000125:26:BPA73017-1023:1:1101:9460:1620 1:N:0:8
AGGAAAACTTCGTCGAGTACGCTCAATCGTAAAGATCGGAAGAGC
+
FFFFFFFFFFFFFFFFFFFFFFFFFFFFFFFFFFFFFFFFFFFFF
@FS10000125:26:BPA73017-1023:1:1101:10620:1620 1:N:0:8
TAGCCAACTTCGTCGAGTACGCTCAACTCGGAAGATCGGAAGAGC
+
FFFFFFFFFFFFFFFFFFFFFFFFFFFFFFFFFFFFFFFFFFFFF
@FS10000125:26:BPA73017-1023:1:1101:11740:1620 1:N:0:8
TCTGGAACTTCGTCGAGTACGCTCAACAGGTAAGATCGGAAGAGC
+
FFFFFFFFFFFFFFFFFFFFFFFFFFFFFFFFFFFFFFFFFFFFF
@FS10000125:26:BPA73017-1023:1:1101:11950:1620 1:N:0:8
GCGGCAACTTCGTCGAGTACGCTCAAATTATAAGATCGGAAGAGC
+
FFFFFFFFFFFFFFFFFFFFFFFFFFFFFFFFFFFFFFFFFFFFF
@FS10000125:26:BPA73017-1023:1:1101:12100:1620 1:N:0:8
CCGTGAACTTCGTCGAGTACGCTCAATGATATAGATCGGAAGAGC
+
FFFFFFFFFFFFFFFFFFFFFFFFFFFFFFFFFFFFFFFFFFFFF
@FS10000125:26:BPA73017-1023:1:1101:12120:1620 1:N:0:8
CCGTGAACTTCGTCGAGTACGCTCAATGATATAGATCGGAAGAGC
+
FFFFFFFFFFFFFFFFFFFFFFFFFFFFFFFFFFFFFFFFFFFFF
@FS10000125:26:BPA73017-1023:1:1101:12550:1620 1:N:0:8
GCGCTCTTCGTCGAGTACGCTCAAAATGCCAGATCGGAAGAGCAC
+
FFFFFFFFFFFFFFFFFFFFFFFFFFFFFFFFFFFFFFFFFFFFF
@FS10000125:26:BPA73017-1023:1:1101:12750:1620 1:N:0:8
TTTTAAACTTCGTCGAGTACGCTCAAATTAAAAGATCGGAAGAGC
+
FFFFFFFFFFFFFFFFFFFFFFFFFFFFFFFFFFFFFFFFFFFFF
@FS10000125:26:BPA73017-1023:1:1101:13160:1620 1:N:0:8
TCGGAGTCAACTTCGTCGAGTACGCTCAACGTATAAGATCGGAAG
+
FFFFFFFFFFFFFFFFFFFFFFFFFFFFFFFFFFFFFFFFFFFFF
@FS10000125:26:BPA73017-1023:1:1101:15320:1620 1:N:0:8
TTGACTGGACTTCGTCGAGTACGCTCAAAGCCGCAGATCGGAAGA
+
FFFFFFFFFFFFFFFFFFFFFFFFFFFFFFFFFFFFFFFFFFFFF
@FS10000125:26:BPA73017-1023:1:1101:15490:1620 1:N:0:8
TCGTCAACTTCGTCGAGTACGCTCAAGGAAGAAGATCGGAAGAGC
+
FFF,FFFFFFFFFFFFFFFFFFFFFFF,,F,F:FFFFFFFFFFFF
@FS10000125:26:BPA73017-1023:1:1101:1000:1630 1:N:0:8
TCTGGAACTTCGTCGAGTACGCTCAAAGTTCGAGATCGGAAGAGC
+
FFFFFFFFFFFFFFFFFFFFFFFFFFFFFFFFFFFFFFFFFFFFF
@FS10000125:26:BPA73017-1023:1:1101:1130:1630 1:N:0:8
TCGGAACTGACTCGAGTACGCTCAACAGGGAAGATCGGAAGAGCA
+
FFFFFFFFFFFFFFFFFFFFFFFFFFFFFFFFFFFFFFFFFFFFF
@FS10000125:26:BPA73017-1023:1:1101:2240:1630 1:N:0:8
TTTATAACTTCGTCGAGTACGCTCAATTTCAAAGATCGGAAGAGC
+
FFFFFFFFFFFFFFFFFFFFFFFFFFFFFFFFFFFFFFFFFFFFF
@FS10000125:26:BPA73017-1023:1:1101:2470:1630 1:N:0:8
TTGTTAACTTCGTCGAGTACGCTCAAATCCACAGATCGGAAGAGC
+
FFFFFFFFFFFFFFFFFFFFFFFFFFFFFFFFFFFFFFFFFFFFF
@FS10000125:26:BPA73017-1023:1:1101:3730:1630 1:N:0:8
ACGTAACTTCGTCGAGTACGCTCAAATAGTGAGATCGGAAGAGCA
+
FFFFFFFFFFFFFFFFFFFFFFFFFFFFFFFFFFFFFFFFFFFFF
@FS10000125:26:BPA73017-1023:1:1101:3790:1630 1:N:0:8
GAGGGAACTTCGTCGAGTACGCACAAGGGCCAAGATCGGAAGAGC
+
FFFFFFFFFFFFFFFFFFFFFFFFFFFFFFFFFFFFFFFFFFFFF
@FS10000125:26:BPA73017-1023:1:1101:4310:1630 1:N:0:8
GAGGTAACTTCGTCGAGTACGCTCAAATCGTGAGATCGGAAGAGC
+
FFFFFFFFFFFFFFFFFFFFFFFFFFFFFFFFFFFFFFFFFFFFF
@FS10000125:26:BPA73017-1023:1:1101:4660:1630 1:N:0:8
TCGTGGAACTTCGTCGAGTACGCTCAAGAGACGAGATCGGAAGAG
+
FFFFFFFFFFFFFFFFFFFFFFFFFFFFFFFFFFFFFFFFFFFFF
@FS10000125:26:BPA73017-1023:1:1101:4760:1630 1:N:0:8
TTGACTGGAGTTCTTTCGAGTACGCTCAAACACGAAGATCGGAAG
+
FFFFFFFFFFFFFFFFFFFFFFFFFFFFFFFFFFFFFFFFFFFFF
@FS10000125:26:BPA73017-1023:1:1101:5270:1630 1:N:0:8
TAGGAATTTCGTCGAGTACGCTCAAATGGCCAGATCGGAAGAGCA
+
FFFFFFFFFFFFFFFFFFFFFFF:FFFFFFFFFFFFFFFFFFFFF
@FS10000125:26:BPA73017-1023:1:1101:5640:1630 1:N:0:8
AGGTAACTTCGTCGAGTACGCTCAACCTTGTAGATCGGAAGAGCA
+
FFFFFFFFFFFFFFFFFFFFFFFFFFFFFFFFFFFFFFFFFFFFF
@FS10000125:26:BPA73017-1023:1:1101:5730:1630 1:N:0:8
GGGGTAACTTCGTCGAGTACGCTCAAATTACTAGATCGGAAGAGC
+
FFFFFFFFFFFFFFFFFFFFFFFFFFFFFFFFFFFFFFFFFFFFF
@FS10000125:26:BPA73017-1023:1:1101:6210:1630 1:N:0:8
TCGGCAACTTCGTCGAGTACGCTCAAAAACAAAGATCGGAAGAGC
+
FFFFFFFFFFFFFFFFFFFFFFFFFFFFFFFFFFFFFFFFFFFFF
@FS10000125:26:BPA73017-1023:1:1101:6610:1630 1:N:0:8
TTGCAGAACTTCGTCGAGTACGCTCAAGGTCTTAGATCGGAAGAG
+
FFFFFFFFFFFFFFFFFFFFFFFFFFFFFFFFFFFFFFFFFFFFF
@FS10000125:26:BPA73017-1023:1:1101:6820:1630 1:N:0:8
TCTCTGAACTTCGTCGAGTACGCTCAAGCCCGTAGATCGGAAGAG
+
FFFFFFFFFFFFFFFFFFFFFFFFFFFFFFFFFFFFFFFFFFFFF
@FS10000125:26:BPA73017-1023:1:1101:7260:1630 1:N:0:8
TTGACTGGACTTCGTCGAGTACGCTCAAGACCTAAGATCGGAAGA
+
FFFFFFFFFFFFFFFFFFFFFFFFFFFFFFFFFFFFFFFFFFFFF
@FS10000125:26:BPA73017-1023:1:1101:7340:1630 1:N:0:8
GCGGCAACTTCGTCGAGTACGCCAATATTGGAGATCGGAAGAGCA
+
FFFFFFFFFFFFFFFFFFFFFFFFFFFFFFFFFFFFFFFFFFFFF
@FS10000125:26:BPA73017-1023:1:1101:7980:1630 1:N:0:8
TGGACAACTTCGTCGAGTACGCTCAATAATGCAGATCGGAAGAGC
+
F:FFFFFF:,FF:FF:FFFFFFFFF,FFFF:F,:FF:F,FF:FFF
@FS10000125:26:BPA73017-1023:1:1101:8290:1630 1:N:0:8
CCGGAACTTCGTCGAGTACGCTCAAACGATGAGATCGGAAGAGCA
+
FFFFFFFFFFFFFFFFFFFFFFFFFFFFFFFFFFFFFFFFFFFFF
@FS10000125:26:BPA73017-1023:1:1101:8550:1630 1:N:0:8
TCATCAACTTCGTCGAGTACGCTCAAATTGGGAGATCGGAAGAGC
+
FFFFFFFFFFFFFFFFFFFFFFFFFFFFFFFFFFFFFFFFFFFFF
@FS10000125:26:BPA73017-1023:1:1101:8870:1630 1:N:0:8
TCGCTGAACTTCGTCGAGTACGCTCAAATGGGGAGATCGGAAGAG
+
FFFFFFFFFFFFFFFFFFFFFFFFFFFFFFFFFFFFFFFFFFFFF
@FS10000125:26:BPA73017-1023:1:1101:9180:1630 1:N:0:8
GCGTGAACTTCGTCGAGTACGCTCAAATAGAAAGATCGGAAGAGC
+
FFFFFFFFFFFFFFFFFFFFFFFFFFFFFFFFFFFFFFFFFFFFF
@FS10000125:26:BPA73017-1023:1:1101:9350:1630 1:N:0:8
TTGACCAACTTCGTCGAGTACGCTCAATGACTGAGATCGGAAGAG
+
,FFFFFFFFFF::F:::FF:FFFFFFFF:FF:FFFFFFFFF,F,:
@FS10000125:26:BPA73017-1023:1:1101:9550:1630 1:N:0:8
TCGCTGAACTTCGTCGAGTACGCTCAAATTTTTAGATCGGAAGAG
+
FFFFFFFFFFFFFFFFFFFFFFFFFFFFFFFFFFFFFFFFFFFFF
@FS10000125:26:BPA73017-1023:1:1101:10230:1630 1:N:0:8
GCGTGAACTTCGTCGAGTACGCTCAACAGATAAGATCGGAAGAGC
+
FFFFFFFFFFFFFFFFFFFFFFFFFFFFFFFFFFFFFFFFFFFFF
@FS10000125:26:BPA73017-1023:1:1101:10280:1630 1:N:0:8
GGGTAAACTTCGTCGAGTACGCTCAAGTAAAGAGATCGGAAGAGC
+
FFFFFFFFFFFFFFFFFFFFFFFFFFFFFFFFFFFFFFFFFFFFF
@FS10000125:26:BPA73017-1023:1:1101:10760:1630 1:N:0:8
GGGAAAACTTCGTCGAGTACGCTCAAGGGTAAAGATCGGAAGAGC
+
FFFFFFFFFFFFFFFFFFFFFFFFFFFFFFFFFFFFFFFFFFFFF
@FS10000125:26:BPA73017-1023:1:1101:10980:1630 1:N:0:8
TTGCTGAACTTCGTCGAGTACGCTCAATCGTCGAGATCGGAAGAG
+
FFFFFFFFFFFFFFFFFFFFFFFFFFFFFFFFFFFFFFFFFFFFF
@FS10000125:26:BPA73017-1023:1:1101:11060:1630 1:N:0:8
CCGAAAACTTCGTCGAGTACGCTCAAACTTGAAGATCGGAAGAGC
+
FFFFFFFFFFFFFFFFFFFFFFFFFFFFFFFFFFFFFFFFFFFFF
@FS10000125:26:BPA73017-1023:1:1101:11160:1630 1:N:0:8
CCGGAACCTTCGTCGAGTACGCTTCAAGGTAGTAGATCGGAAGAG
+
FFFFFFFFFFFFFFFFFFFFFFFFFFFFFFFFFFFFFFFFFFFFF
@FS10000125:26:BPA73017-1023:1:1101:11230:1630 1:N:0:8
GGGAAAACTTCGTCGAGTACGCTCAAAGATTAAGATCGGAAGAGC
+
FF:FFFFFFFFFFFFFFFFFFFFFFFFFFFFFFFFFFFFFFFFFF
@FS10000125:26:BPA73017-1023:1:1101:11350:1630 1:N:0:8
TTGCTAACTTCGTCGAGTACGCTCAACCATTGAGATCGGAAGAGC
+
FFFFFFFFFFFFFFFFFFFFFFFFFFFFFFFFFFFFFFFFFFFFF
@FS10000125:26:BPA73017-1023:1:1101:11460:1630 1:N:0:8
CAGATAACTTCGTCGAGTACGCTCAAAGACATAGATCGGAAGAGC
+
FFFFFFFFFFFFFFFFFFFFFFFFFFFFFFFFFFFFFFFFFFFFF
@FS10000125:26:BPA73017-1023:1:1101:11550:1630 1:N:0:8
GCGTAACTTCGTCGAGTACGCTCAATTATGGAGATCGGAAGAGCA
+
FFFFFFFFFFFFFFFFFFFFFFFFFFFFFFFFFFFFFFFFFFFFF
@FS10000125:26:BPA73017-1023:1:1101:12190:1630 1:N:0:8
TGGGAGAACTTCGTCGAGTACGCTCAAGGAGGGAGATCGGAAGAG
+
FFFFFFFFFFFFFFFFFFFFFFFFFFFFFFFFFFFFFFFFFFFFF
@FS10000125:26:BPA73017-1023:1:1101:12540:1630 1:N:0:8
TTGCTTAACTTCGTCGAGTACGCTCAAGACTTAAGATCGGAAGAG
+
F:FFFF:FFFFFFFFFFFFFFFFFFFFFFF:F,FFFFFFFFFFFF
@FS10000125:26:BPA73017-1023:1:1101:12850:1630 1:N:0:8
TTGACTGGACTTCGTCGAGTACGCTCAAACCAACTAGATCGGAAG
+
FFFFFFFFFFFFFFFFFFFFFFFFFFFFFFFFFFFFFFFFFFFFF
@FS10000125:26:BPA73017-1023:1:1101:12980:1630 1:N:0:8
TGGAAACTTCGTCGAGTACGCTCAAACTGGGAGATCGGAAGAGCA
+
FFFFFFFFFFFFFFFFFFFFFFFFFFFFFFFFFFFFFFFFFFFFF
@FS10000125:26:BPA73017-1023:1:1101:13900:1630 1:N:0:8
CCTGTAACTTCGTCGAGTACGCTCAAAGCCCGAGATCGGAAGAGC
+
FFFFFFFFFFFFFFFFFFFFFFFFFFFFFFFFFFFFFFFFFFFFF
@FS10000125:26:BPA73017-1023:1:1101:14960:1630 1:N:0:8
TTGCTAACTTCGTCGAGTACGCTCAATTAGGCAGATCGGAAGAGC
+
FFFFFFFFFFFFFFFFFFFFFFFFFFFFFFFFFFFFFFFFFFFFF
@FS10000125:26:BPA73017-1023:1:1101:15010:1630 1:N:0:8
TTGGTTAACTTCGTCGAGTACGCTCAACTTTCTAGATCGGAAGAG
+
FFFFFFFFFFFFFFFFFFFFFFFFFFFFFFFFFFFFFFFFFFFFF
@FS10000125:26:BPA73017-1023:1:1101:15360:1630 1:N:0:8
CCGAGGAACTTCGTCGAGTACGCTCAATTTAAGAGATCGGAAGAG
+
FF:FFFFFFF:FFFFFFFFFFFFFFFFFFF:FFFFFFFFFFFFFF
@FS10000125:26:BPA73017-1023:1:1101:16490:1630 1:N:0:8
GGGAGAACTTCGTCGAGTACGCTCAAAAGTGTAGATCGGAAGAGC
+
FFFFFFFFFFFFFFFFFFFFFFFFFFFFFFFFFFFFFFFFFFFFF
@FS10000125:26:BPA73017-1023:1:1101:2470:1640 1:N:0:8
TTGTAAACTTCGTCGAGTACGCTCAACTTTCAAGATCGGAAGAGC
+
FFFFFFFFFFFFFFFFFFFFFFFFFFFFFFFFFFFFFFFFFFFFF
@FS10000125:26:BPA73017-1023:1:1101:2560:1640 1:N:0:8
CTGAAAACTTCGTCGAGTACGCTCAAACGAAAAGATCGGAAGAGC
+
FFFFFFFFFFFFFFFFFFFFFFFFFFFFFFFFFFFFFFFFFFFFF
@FS10000125:26:BPA73017-1023:1:1101:2840:1640 1:N:0:8
TCGGAAACTTCGTCGAGTACGCTCAATACAGGAGATCGGAAGAGC
+
FFFFFFFFFFFFFFFFFFFFFFFFFFFFFFFFFFFFFFFFFFFFF
@FS10000125:26:BPA73017-1023:1:1101:3040:1640 1:N:0:8
CCGGGGAACTTCGTCGAGTACGCTCAACGATTAAGATCGGAAGAG
+
FFFFFFFFFFFFFFFFFFFFFFFFFFFFFFFFFFFFFFFFFFFFF
@FS10000125:26:BPA73017-1023:1:1101:3090:1640 1:N:0:8
TCTTAAACTTCGTCGAGTACGCTCAACGGTTAAGATCGGAAGAGC
+
FFFFFFFFFFFFFFFFFFFFFFFFFFFFFFFFFFFFFFFFFFFFF
@FS10000125:26:BPA73017-1023:1:1101:3400:1640 1:N:0:8
TTGTGGAACTTCGTCGAGTACGCTCAATGTAAGAGATCGGAAGAG
+
FFFFFFFFFFFFFFFFFFFFFFFFFFFFFFFFFFFFFFFFFFFFF
@FS10000125:26:BPA73017-1023:1:1101:3650:1640 1:N:0:8
TTGGGCAACTTCGTCGAGTACGCTCAAGTGGAAAGATCGGAAGAG
+
,:FFFFFFFFFFFFFFFFFFFFFFFFFFFFFFFFFFFFFFFFFFF
@FS10000125:26:BPA73017-1023:1:1101:4140:1640 1:N:0:8
TTGGGTAACTTCGTCCCCCAACTTCGTCGAGTACGCTCAAATCAG
+
FFFFFFFFFFFFFFFFFFFFFFFFFFFFFFFFFFFFFFFFFFFFF
@FS10000125:26:BPA73017-1023:1:1101:4760:1640 1:N:0:8
TGACTGGACTTTCGAGTACGCTCAAGTAAAGAGATCGGAAGAGCA
+
FFFFFFFFFFFFFFFFFFFFFFFFFFFFFFFFFFFFFFFFFFFFF
@FS10000125:26:BPA73017-1023:1:1101:4880:1640 1:N:0:8
TTGATAACTTCGTCGAGTACGCTCAAAAGGATAGATCGGAAGAGC
+
FFFFFFFFFFFFFFFFFFFFFFFFFFFFFFFFFFFFFFFFFFFFF
@FS10000125:26:BPA73017-1023:1:1101:7530:1640 1:N:0:8
GCGGCAACTTCGTCGAGTACGCTCAAAATACTAGATCGGAAGAGC
+
FFFFFFFFFFFFFFFFFFFFFFFFFFFFFFFFFFFFFFFFFFFFF
@FS10000125:26:BPA73017-1023:1:1101:7660:1640 1:N:0:8
GCGCCAACTTCGTCGAGTACGCTCAAGATTTTAGATCGGAAGAGC
+
FFFFFFFFFFFFFFFFFFFFFFFFFFFFFFFFFFFFFFFFFFFFF
@FS10000125:26:BPA73017-1023:1:1101:7840:1640 1:N:0:8
TCGAAAACTTCGTCGAGTACGCTCAAAGGTTCAGATCGGAAGAGC
+
FFFFFFFFFFFFFFFFFFFFFFFFFFFFFFFFFFFFFFFFFFFFF
@FS10000125:26:BPA73017-1023:1:1101:8480:1640 1:N:0:8
GTGGTAACTTCGTCGAGTACGCTCAAGGTGCAAGATCGGAAGAGC
+
FFFFFFFFFFFFFFFFFFFFFFFFFFFFFFFFFFFFFFFFFFFFF
@FS10000125:26:BPA73017-1023:1:1101:9430:1640 1:N:0:8
TCATCAACTTCGTCGAGTACGCTCAAGATAGTAGATCGGAAGAGC
+
FFFFFFFFFFFFFFFFFFFFFFFFFFFFFFFFFFFFFFFFFFFFF
@FS10000125:26:BPA73017-1023:1:1101:9650:1640 1:N:0:8
TCGTCAACTTCGTCGAGTACGCTCAATATGTTAGATCGGAAGAGC
+
FFFFFFFFFFFFFFFFFFFFFFFFFFFFFFFFFFFFFFFFFFFFF
@FS10000125:26:BPA73017-1023:1:1101:9700:1640 1:N:0:8
CCGTAAACTTCGTCGAGTACCCTCAACTCGTTAGATCGGAAGAGC
+
FFFFFFFFFFFFFFFFFFFFFFFFFFFFFFFFFFFFFFFFFFFFF
@FS10000125:26:BPA73017-1023:1:1101:10160:1640 1:N:0:8
TCGACCTTCGTCGAGTAAGCTCAAATCATGAGATCGGAAGAGCAC
+
FFFFFFFFFFFFFFFFFFFFFFFFFFFFFFFFFFFFFFFFFFFFF
@FS10000125:26:BPA73017-1023:1:1101:10420:1640 1:N:0:8
TTGCTGAACTTCGTCGAGTACGCTCAAGCATTAAGATCGGAAGAG
+
FFFFFFFFFFFFFFFFFFFFFFFFFFFFFFFFFFFFFFFFFFFFF
@FS10000125:26:BPA73017-1023:1:1101:10780:1640 1:N:0:8
TATGAACTTCGTCGAGTACGCTCAACGAGTCAGATCGGAAGAGCA
+
FFFFFFFFFFFFFFFFFFFFFFFFFFFFFFFFFFFFFFFFFFFFF
@FS10000125:26:BPA73017-1023:1:1101:11460:1640 1:N:0:8
CAGATAACTTCGTCGAGTACGCTCAAAGACATAGATCGGAAGAGC
+
FFFFFFFFFFFFFFFFFFFFFFFFFFFFFFFFFFFFFFFFFFFFF
@FS10000125:26:BPA73017-1023:1:1101:12130:1640 1:N:0:8
TCGCCAACTTCGTCGAGTACGCTCAAAGCGATAGATCGGAAGAGC
+
FFFFFFFFFFFFFFFFFFFFFFFFFFFFFFFFFFFFFFFFFFFFF
@FS10000125:26:BPA73017-1023:1:1101:12440:1640 1:N:0:8
TTGATAACTTCGTCGAGTACGCTCAAGTAGTAAGATCGGAAGAGC
+
FFFFFFFFFFFFFFFFFFFFFFFFFFFFFFFFFFFFFFFFFFFFF
@FS10000125:26:BPA73017-1023:1:1101:12600:1640 1:N:0:8
CTGCCTAACTTCGTCGAGTACGCTCAAGTATGTAGATCGGAAGAG
+
FFFFFFFFFFFFFFFFFFFFFFFFFFFFFFFFFFFFFFFFFFFFF
@FS10000125:26:BPA73017-1023:1:1101:12920:1640 1:N:0:8
TATGAACTTCGTCGAGTACGCTCAAGAATTTAGATCGGAAGAGCA
+
FFFFFFFFFFFFFFFFFFFFFFFFFFFFFFFFFFFFFFFFFFFFF
@FS10000125:26:BPA73017-1023:1:1101:13460:1640 1:N:0:8
GGGATAACTTCGTCGAGTACGCTCAAAGTATTAGATCGGAAGAGC
+
FFFFFFFFFFFFFFFFFFFFFFFFFFFFFFFFFFFFFFFFFFFFF
@FS10000125:26:BPA73017-1023:1:1101:14850:1640 1:N:0:8
TCGTAAACTTCGTCGAGTACGCTCAATTCGCAAGATCGGAAGAGC
+
FFFFFFFFFFFFFFFFFFFFFFFFFFFFFFFFFFFFFFFFFFFFF
@FS10000125:26:BPA73017-1023:1:1101:15120:1640 1:N:0:8
AAGAGGTAACTTCGTCGAGTACGCTCAATTAGGAAGATCGGAAGA
+
FFFFFFFFFFFFFFFFFFFFFFFFFFFFFFFFFFFFFFFFFFFFF
@FS10000125:26:BPA73017-1023:1:1101:15410:1640 1:N:0:8
TCGGAAACTTCGTCGAGTACGCTCAATGCTATAGATCGGAAGAGC
+
FFFFFFFFFFFFFFFFFFFFFFFFFFFFFFFFFFFFFFFFFFFFF
@FS10000125:26:BPA73017-1023:1:1101:15430:1640 1:N:0:8
TGGAAAACTTCATCGAGTACGCTCAAGTTACCAGATCGGAAGAGC
+
FFFFFFFFFFFFFFFFFFFFFFFFFFFFFFFFFFFFFFFFFFFFF
@FS10000125:26:BPA73017-1023:1:1101:16290:1640 1:N:0:8
TTGACTGGACTTCGTCGAGTACGCTCAATATCGGAGATCGGAAGA
+
FF:FFFFFFFFFFFFFFFFFFFFFFFFFFFFFFFFFFFFFFFFFF
@FS10000125:26:BPA73017-1023:1:1101:1770:1650 1:N:0:8
GCGTTAACTTCGTCGAGTACGCTCAAACGGGCAGATCGGAAGAGC
+
FFFFFFFFFFFFFFFFFFFFFFFFFFFFFFFFFFFFFFFFFFFFF
@FS10000125:26:BPA73017-1023:1:1101:1840:1650 1:N:0:8
ACGAAGGAACTTCGTCGAGTACGCTCAATGTGCAAGATCGGAAGA
+
FFFFFFFFFFFFFFFFFFFFFFFFFFFFFFFFFFFFFFFFFFFFF
@FS10000125:26:BPA73017-1023:1:1101:1970:1650 1:N:0:8
TTTGAACAACTTCGTCGAGTACGCTCAAACTACGAGATCGGAAGA
+
FFFFFFFFFFFFFFFFFFFFFFFFFFFFFFFFFFFFFFFFFFFFF
@FS10000125:26:BPA73017-1023:1:1101:2220:1650 1:N:0:8
GCGTAAACTTCGTCGAGTACGCTCAAACTAAAAGATCGGAAGAGC
+
FFFFFFFFFFFFFFFFFFFFFFFFFFFFFFFFFFFFFFFFFFFFF
@FS10000125:26:BPA73017-1023:1:1101:3150:1650 1:N:0:8
TCGTAGGCAACTTCGTCGAGTACGCTCAATACAATAGATCGGAAG
+
FFF,,,,F,FFFFFFF:FFFFFFFFFF:FFFFFFFFF:FF:FFFF
@FS10000125:26:BPA73017-1023:1:1101:4340:1650 1:N:0:8
TTTACACAACTTCGTCGAGTACGGTCAACGCCTAAGATCGGAAGA
+
FFFFFFFFFFFFFFFFFFFFFFFFFFFFFFFFFFFFFFFFFFFFF
@FS10000125:26:BPA73017-1023:1:1101:5910:1650 1:N:0:8
TCGGCTAACTTCGTCGAGTACGCTCAATATGAAAGATCGGAAGAG
+
FFFFFFFFFFFFFFFFFFFFFFFFFFFFFFFFFFFFFFFFFFFFF
@FS10000125:26:BPA73017-1023:1:1101:6120:1650 1:N:0:8
CAGCAACTTCGTCGAGTACGTCAAAAGTAGAGATCGGAAGAGCAC
+
FFFFFFFFFFFFFFFFFFFFFFFFFFFFFFFFFFFFFFFFFFFFF
@FS10000125:26:BPA73017-1023:1:1101:6730:1650 1:N:0:8
CCGCAAACTTCGTCGAGTACGCTCAAGAAAAAAGATCGGAAGAGC
+
FFFFFFFFFFFFFFFFFFFFFFFFFFFFFFFFFFFFFFFFFFFFF
@FS10000125:26:BPA73017-1023:1:1101:6890:1650 1:N:0:8
TCTTCGTCGAGTACGCTCAAGTATTAAGATCGGAAGAGCACACGT
+
FFFFFFFFFFFFFFFFFFFFFFFFFFFFFFFFFFFFFFFFFFFFF
@FS10000125:26:BPA73017-1023:1:1101:7340:1650 1:N:0:8
TTAGAAACTTCGTCGAGTACGCTCAATCCAGTAGATCGGAAGAGC
+
FFFFFFFFFFFFFFFFFFFFFFFFFFFFFFFFFFFFFFFFFFFFF
@FS10000125:26:BPA73017-1023:1:1101:7460:1650 1:N:0:8
ACGTAACTTCGTCGAGTACGCTCAATGGACTAGATCGGAAGAGCA
+
FFFFFFFFFFFFFFFFFFFFFFFFFFFFFFFFFFFFFFFFFFFFF
@FS10000125:26:BPA73017-1023:1:1101:8430:1650 1:N:0:8
TGGCTAACTTCGTCGAGTACGCTCAACCCAATAGATCGGAAGAGC
+
FFFFFFFFFFFFFFFFFFFFFFFFFFFFFFFFFFFFFFFFFFFFF
@FS10000125:26:BPA73017-1023:1:1101:8470:1650 1:N:0:8
TCGAAACTTCGTCGAGTACGCTCAAGAATTTAGATCGGAAGAGCA
+
FFFFFFFFFFFFFFFFFFFFFFFFFFFFFFFFFFFFFFFFFFFFF
@FS10000125:26:BPA73017-1023:1:1101:9170:1650 1:N:0:8
TCGCACAACTTCGTCGAGTACGCTCAATCAGAGAGATCGGAAGAG
+
FFFFFFFFFFFFFFFFFFFFFFFFFFFFFFFFFFFFFFFFFFFFF
@FS10000125:26:BPA73017-1023:1:1101:9180:1650 1:N:0:8
TCGTCGAGTACGCTCAATATGAGAGATCGGAAGAGCACACGTCTG
+
FFFFFFFFFFFFFFFFFFFFFFFFFFFFFFFFFFFFFFFFFFFFF
@FS10000125:26:BPA73017-1023:1:1101:9630:1650 1:N:0:8
CAGTAACTTCGTCGAGTACGCTCAAACCTTGAGATCGGAAGAGCA
+
FFFFFFFFFFFFFFFFFFFFFFFFFFFFFFFFFFFFFFFFFFFFF
@FS10000125:26:BPA73017-1023:1:1101:9670:1650 1:N:0:8
TTGAAACTTCGTCGAGTACGCTCAAATACTAAGATCGGAAGAGCA
+
FFFFFFFFFFFFFFFFFFFFFFFFFFFFFFFFFFFFFFFFFFFFF
@FS10000125:26:BPA73017-1023:1:1101:9680:1650 1:N:0:8
TCGGAACTTCGTCGAGTACGCTCAATCGCCTAGATCGGAAGAGCA
+
FFFFFFFFFFFFFFFFFFFFFFFFFFFFFFFFFFFFFFFFFFFFF
@FS10000125:26:BPA73017-1023:1:1101:9880:1650 1:N:0:8
TCTTCGTCGAGTACGCTCAATTATAAAGATCGGAAGAGCACACGT
+
FFFFFFFFFFFFFFFFFFFFFFFFFFFFFFFFFFFFFFFFFFFFF
@FS10000125:26:BPA73017-1023:1:1101:9960:1650 1:N:0:8
GCGTGAACTTCGTCGAGTACGCTCAAGTTGACAGATCGGAAGAGC
+
FFFFFFFFFFFFFFFFFFFFFFFFFFFFFFFFFFFFFFFFFFFFF
@FS10000125:26:BPA73017-1023:1:1101:10080:1650 1:N:0:8
CCCATAACTTCGTCGAGTACGCTCAACAATTAAGATCGGAAGAGC
+
FFFFFFFFFFFFFFFFFFFFFFFFFFFFFFFFFFFFFFFFFFFFF
@FS10000125:26:BPA73017-1023:1:1101:10610:1650 1:N:0:8
TTGGAAACTTCGTCGAGTACGCTCAAGTAAACAGATCGGAAGAGC
+
FFFFFFFFFFFFFFFFFFFFFFFFFFFFFFFFFFFFFFFFFFFFF
@FS10000125:26:BPA73017-1023:1:1101:10730:1650 1:N:0:8
TTGCTACCTTCGTCGAGTACGCTCAATCAGTTAGATCGGAAGAGC
+
FFFFFFFFFFFFFFFFFFFFFFFFFFFFFFFFFFFFFFFFFFFFF
@FS10000125:26:BPA73017-1023:1:1101:11330:1650 1:N:0:8
TCGGGAACTTCGTCGAGTACGCTCAACTCAGCAGATCGGAAGAGC
+
FFFFFFFFFFFFFFFFFFFFFFFFFFFFFFFFFFFFFFFFFFFFF
@FS10000125:26:BPA73017-1023:1:1101:11440:1650 1:N:0:8
GCGTTGTACAACTTCGTCGAGTACGCTCAAGTGTCAAGATCGGAA
+
,FFFFFFFFFFFFFFFFFFFFFFFFFFF:FFFFFFFFFFFFFFFF
@FS10000125:26:BPA73017-1023:1:1101:11470:1650 1:N:0:8
TTGGTAACTTCGTCGAGTACGCTCAACATAAAAGATCGGAAGAGC
+
FFFFFFFFFFFFFFFFFFFFFFFFFFFFFFFFFFFFFFFFFFFFF
@FS10000125:26:BPA73017-1023:1:1101:11870:1650 1:N:0:8
TCGGCAACTTCGTCGAGTACGCTCAATATTGCAGATCGGAAGAGC
+
,F::FF,FFFFFFFF:FFFFFFFF::FFFF:FF:FFFFFFFFFFF
@FS10000125:26:BPA73017-1023:1:1101:12350:1650 1:N:0:8
CCGTAAACTTCGTCGAGTACGCTCAAACAGTAAGATCGGAAGAGC
+
FFFFFFFFFFFFFFFFFFFFFFFFFFFFFFFFFFFFFFFFFFFFF
@FS10000125:26:BPA73017-1023:1:1101:12460:1650 1:N:0:8
TCGGAAAGTTCGTCGAGTACGCTCAATGTGGAAGATCGGAAGAGC
+
FFFFFFFFFFFFFFFFFFFFFFFFFFFFFFFFFFFFFFFFFFFFF
@FS10000125:26:BPA73017-1023:1:1101:12830:1650 1:N:0:8
TTGCATCAACTTCGTCGAGTACGCTCAAACTGTGAGATCGGAAGA
+
FFFFFFFFFFFFFFFFFFFFFFFFFFFFFFFFFFFFFFFFFFFFF
@FS10000125:26:BPA73017-1023:1:1101:13450:1650 1:N:0:8
TCGGGAAACTTCGTCGAGTACGCTCAAGTCTTCAGATCGGAAGAG
+
FFFFFFFFFFFFFFFFFFFFFFFFFFFFFFFFFFFFFFFFFFFFF
@FS10000125:26:BPA73017-1023:1:1101:14200:1650 1:N:0:8
TCGTTAACTTCGTCGAGTACGCTCAAATAGTAAGATCGGAAGAGC
+
FFFFFFFFFFFFFFFFFFFFFFFFFFFFFFFFFFFFFFFFFFFFF
@FS10000125:26:BPA73017-1023:1:1101:14330:1650 1:N:0:8
GCGGGAATTTCGTCGAGTACGCTCAACCCGCGAGATCGGAAGAGC
+
FFFFFFFFFFFFFFFFFFFFFFFFFFFFFFFFFFFFFFFFFFFFF
@FS10000125:26:BPA73017-1023:1:1101:14720:1650 1:N:0:8
CCGTGATCTTCGTCGAGTACGCTCAAATAAGAAGATCGGAAGAGC
+
FFFFFFFFFFFFFFFFFFFFFFFFFFFFFFFFFFFFFFFFFFFFF
@FS10000125:26:BPA73017-1023:1:1101:15300:1650 1:N:0:8
CCGCCAACTTCGTCGAGTACGCTCAAACATAAAGATCGGAAGAGC
+
FFFFFFFFFFFFFFFFFFFFFFFFFFFFFFFFFFFFFFFFFFFFF
@FS10000125:26:BPA73017-1023:1:1101:1150:1660 1:N:0:8
TCTCAAAACTTCGTCGAGTACGCTCAAATTACGAGATCGGAAGAG
+
FFFFFFFFFFFFFFFFFFFFFFFFFFFFFFFFFFFFFFFFFFFFF
@FS10000125:26:BPA73017-1023:1:1101:1510:1660 1:N:0:8
CTGCTCAACTTCGTCGAGTACGCTCAATAGCTCAGATCGGAAGAG
+
FFFFFFFFFFFFFFFFFFFFFFFFFFFFFFFFFFFFFFFFFFFFF
@FS10000125:26:BPA73017-1023:1:1101:1520:1660 1:N:0:8
CTGCTCAACTTCGTCGAGTACGCTCAATAGCTCAGATCGGAAGAG
+
FFFFFFFFFFFFFFFFFFFFFFFFFFFFFFFFFFFFFFFFFFFFF
@FS10000125:26:BPA73017-1023:1:1101:1540:1660 1:N:0:8
CTGATAACTTCGTCGAGTACGCTCAATATTAAAGATCGGAAGAGC
+
FFFFFFFFFFFFFFFFFFFFFFFFFF,F,FFFFFFFFFFFFFFFF
@FS10000125:26:BPA73017-1023:1:1101:1840:1660 1:N:0:8
CTGGAACTTCGTCGAGTACGCTCAAATGAGTAGATCGGAAGAGCA
+
FFFFFFFFFFFFFFFFFFFFFFFFFFFFFFFFFFFFFFFFFFFFF
@FS10000125:26:BPA73017-1023:1:1101:2110:1660 1:N:0:8
ACGGAACTTCGTCGAGTACGCTCAAGTCCAGAGATCGGAAGAGCA
+
FFFFFFFFFFFFFFFFFFFFFFFFFFFFFFFFFFFFFFFFFFFFF
@FS10000125:26:BPA73017-1023:1:1101:2580:1660 1:N:0:8
TCGATAACTTCGTCGAGTACGCTCAAATTGAAAGATCGGAAGAGC
+
FFFFFFFFFFFFFFFFFFFFFFFFFFFFFFFFFFFFFFFFFFFFF
@FS10000125:26:BPA73017-1023:1:1101:4560:1660 1:N:0:8
TCGGAAAACTTCGTCGAGTACGTTCAAAGTTTGAGATCGGAAGAG
+
FFFFFFFFFFFFFFFFFFFFFFFFFFFFFFFFFFFFFFFFFFFFF
@FS10000125:26:BPA73017-1023:1:1101:5000:1660 1:N:0:8
CCGGTAACTTCGTCGAGTACGCTCAAAAATAGAGATCGGAAGAGC
+
FFFFFFFFFFFFFFFFFFFFFFFFFFFFFFFFFFFFFFFFFFFFF
@FS10000125:26:BPA73017-1023:1:1101:5370:1660 1:N:0:8
GTGAACTTCGTCGAGTACGCTCAAGAAATGAGATCGGAAGAGCAC
+
FFFFFFFFFFFFFFFFFFFFFFFFFFFFFFFFFFFFFFFFFFFFF
@FS10000125:26:BPA73017-1023:1:1101:5910:1660 1:N:0:8
TTGACTGGAGTTCGTCAGTACGCTCAACTAAATAGATCGGAAGAG
+
FFFFFFFFFFFFFFFFFFFFFFFFFFFFFFFFFFFFFFFFFFFFF
@FS10000125:26:BPA73017-1023:1:1101:6580:1660 1:N:0:8
TCGTCTAACTTCGTCGAGTACGCTCAAACTTAGAGATCGGAAGAG
+
FFFFFFFFFFFFFFFFFFFFFFFFFFFFFFFFFFFFFFFFFFFFF
@FS10000125:26:BPA73017-1023:1:1101:7720:1660 1:N:0:8
CCGGTAACCTCGTCGAGTACGCTCAAGAATGTAGATCGGAAGAGC
+
FFFFFFFFFFFFFFFFFFFFFFFFFFFFFFFFFFFFFFFFFFFFF
@FS10000125:26:BPA73017-1023:1:1101:7930:1660 1:N:0:8
GCGTGAAACTTCGTCGAGTACGCTCAAGTAAACAGATCGGAAGAG
+
:FFFFFFFFFFFFFFFFFFFFFFFFFFFFFFFFFFFFFFFFFFFF
@FS10000125:26:BPA73017-1023:1:1101:8030:1660 1:N:0:8
TCAAATAACTTCGTCGAGTACGCTCAATTCGTCAGATCGGAAGAG
+
FFFFFFFFFFFFFFFFFFFFFFFFFFFFFFFFFFFFFFFFFFFFF
@FS10000125:26:BPA73017-1023:1:1101:8120:1660 1:N:0:8
CTGACTGGACTTCGTCGAGTACGCTCAATTCCAAAGATCGGAAGA
+
FFFFFFFFFFFFFFFFFFFFF,FFFFFFFFFFFFFFFFFFFFFFF
@FS10000125:26:BPA73017-1023:1:1101:8210:1660 1:N:0:8
ACTCTTCAACTTCGTCGAGTACGCTCAAGCCATTAGATCGGAAGA
+
FFFFFFFFFFFFFFFFFFFFFFFFFFFFFFFFFFFFFFFFFFFFF
@FS10000125:26:BPA73017-1023:1:1101:9010:1660 1:N:0:8
CGGAATGAACTTCGTCGAGTACGCTCAAATTTTAAGATCGGAAGA
+
FF:FFFFFFFFFFFFFFFFFFFFFFFFFFFFFFFFFFFFFFFFFF
@FS10000125:26:BPA73017-1023:1:1101:9290:1660 1:N:0:8
GCCAAAACTTCGTCGAGTACGCTCAATACTAAAGATCGGAACAGC
+
F,F:FFF::FF,FF,:,FF,,,:,:,FFF,FF,,FFF,,FF,FF,
@FS10000125:26:BPA73017-1023:1:1101:9580:1660 1:N:0:8
TTGACTGGACTTCGTCGAGTACGCTCAATCTTGAAGATCGGAAGA
+
FFFFFFFFFFFFFFFFFFFFFFFFFFFFFFFFFFFFFFFFFFFFF
@FS10000125:26:BPA73017-1023:1:1101:9600:1660 1:N:0:8
TATATCTAACTTCGTCGAGTACGCTCAAAATAAGAGATCGGAAGA
+
:FFFFFFFFFFFFFFFFFFFFFFFFFFFFFFFFFFFFFFFFFFFF
@FS10000125:26:BPA73017-1023:1:1101:9950:1660 1:N:0:8
GTGTGAACTTCGTCGAGTACGCTCAATAGTAGAGATCGGAAGAGC
+
FFFFFFFFFFFFFFFFFFFFFFFFFFFFFFFFFFFFFFFFFFFFF
@FS10000125:26:BPA73017-1023:1:1101:10330:1660 1:N:0:8
CCGCTAACTTCGTCGAGTACGCTCAAGAGAACAGATCGGAAGAGC
+
FFFFFFFFFFFFFFFFFFFFFFFFFFFFFFFFFFFFFFFFFFFFF
@FS10000125:26:BPA73017-1023:1:1101:10390:1660 1:N:0:8
TGCCAAACTTCGTCGAGTACGCTCAAGCTATTAGATCGGAAGAGC
+
FFFFFFFFFFFFFFFFFFFFFFFFFFFFFFFFFFFFFFFFFFFFF
@FS10000125:26:BPA73017-1023:1:1101:10620:1660 1:N:0:8
TCGGCAACTTCGTCGAGTACGCTCAATCAAGTAGATCGGAAGAGC
+
FFFFFFFFFFFFFFFFFFFFFFFFFFFFFFFFFFFFFFFFFFFFF
@FS10000125:26:BPA73017-1023:1:1101:10860:1660 1:N:0:8
ATGTACTCTTCGTCGAGTACGCTCAAAGATAGAGATCGGAAGAGC
+
F:FFFFFFFFFFFFFFFFFFFFFFFFFFFFFFFFFFFFFFFFFFF
@FS10000125:26:BPA73017-1023:1:1101:11080:1660 1:N:0:8
GCGGGAACTTCGTCGAGTACGCTCAAGATACCAGATCGGAAGAGC
+
FFFFFFFFFFFFFFFFFFFFFFFFFFFFFFFFFFFFFFFFFFFFF
@FS10000125:26:BPA73017-1023:1:1101:11570:1660 1:N:0:8
CTGGATGAACTTCGTCGAGTACGCTCAAATAGGGAGATCGGAAGA
+
FFFFFFFFFFFFFFFFFFFFFFFFFFFFFFFFFFFFFFFFFFFFF
@FS10000125:26:BPA73017-1023:1:1101:11700:1660 1:N:0:8
TCTCTGAACTTCGTCGAGTACGCTCAAATACCAAGATCGGAAGAG
+
FFFFFFFFFFFFFFFFFFFFFFFFFFFFFFFFFFFFFFFFFFFFF
@FS10000125:26:BPA73017-1023:1:1101:12320:1660 1:N:0:8
GCGGCAACTTCGTCGAGTACGCTCAAATGATGAGATCGGAAGAGC
+
FF:FFFFFFFFFFFFFFFFFFFFFFFFFFFFFFFFFFFFFFFFFF
@FS10000125:26:BPA73017-1023:1:1101:13450:1660 1:N:0:8
CCGGCAACTTCGTCGAGTACGCTCAATCTTGGAGATCGGAAGAGC
+
FFFFFFFFFFFFFFFFFFFFFFFFFFFFFFFFFFFFFFFFFFFFF
@FS10000125:26:BPA73017-1023:1:1101:13550:1660 1:N:0:8
TTGCTGGAACTTCGTCGAGTACGCTCAATGATCGAGATAGGAAGA
+
FFFFFFFFFFFFFFFFFFFFFFFFFFFFFFFFFFFFFFFFFFFFF
@FS10000125:26:BPA73017-1023:1:1101:13820:1660 1:N:0:8
TCAGAACTTCGTCGACAAACTTCGTCGAGTACGCTCAAAAAAATA
+
FFFFFFFFFFFFFFFFFFFFFFFFFFFFFFFFFFFFFFFFFFFFF
@FS10000125:26:BPA73017-1023:1:1101:14180:1660 1:N:0:8
TGGTAAACTTCGTCGAGTACGCTCAAAGAGGAAGATCGGAAGAGC
+
F,F:FFFFFFFFFFFFFFFFFFFFFF,FFFF:FFFFFFFFFFFFF
@FS10000125:26:BPA73017-1023:1:1101:15820:1660 1:N:0:8
GCGTAAACTTCGTCGAGTACGCTCAACTGGCAAGATCGGAAGAGC
+
FFFFFFFFFFFFFFFFFFFFFFFFFFFFFFFFFFFFFFFFFFFFF
@FS10000125:26:BPA73017-1023:1:1101:16160:1660 1:N:0:8
CCGGCAACTTCGTCGAGTACGCTCAAGGTGTGAGATCGGAAGAGC
+
FFFFFFFFFFFFFFFFFFFFFFFFFFFFFFFFFFFFFFFFFFFFF
@FS10000125:26:BPA73017-1023:1:1101:1280:1670 1:N:0:8
GGGTAACTTCGTCGAGTACGCTCAATTTTAAAGATCGGAAGAGCA
+
FFFFFFFFFFFFFFFFFFFFFFFFFFFFFFFFFFFFFFFFFFFFF
@FS10000125:26:BPA73017-1023:1:1101:1300:1670 1:N:0:8
CCGGAAACTTCGTCGAGTACGCTCAACATAAGAGATCGGAAGAGC
+
FFFFFFFFFFFFFFFFFFFFFFFFFFFFFFFFFFFFFFFFFFFFF
@FS10000125:26:BPA73017-1023:1:1101:1310:1670 1:N:0:8
CCGGAAACTTCGTCGAGTACGCTCAACATAAGAGATCGGAAGAGC
+
FFFFFFFFFFFFFFFFFFFFFFFFFFFFFFFFFFFFFFFFFFFFF
@FS10000125:26:BPA73017-1023:1:1101:1580:1670 1:N:0:8
GCGAACTTCGTCGAGTACGCTCAAGTGATGAGATCGGAAGAGCAC
+
FFFFFFFFFFFFFFFFFFFFFFFFFFFFFFFFFFFFFFFFFFFFF
@FS10000125:26:BPA73017-1023:1:1101:1610:1670 1:N:0:8
TCGCAACTTCGTCGAGTACGCTCAAGCGAGTAGATCGGAAGAGCA
+
FFFFFFFFFFFFFFFFFFFFFFFFFFFFFFFFFFFFFFFFFFFFF
@FS10000125:26:BPA73017-1023:1:1101:1970:1670 1:N:0:8
GCCCTCATAACTTCGTCGAGTACGCTCAAAGTTATAGATCGGAAG
+
FFFFFFFFFFFFFFFFFFFFFFFFFFFFFFFFFFFFFFFFFFFFF
@FS10000125:26:BPA73017-1023:1:1101:2260:1670 1:N:0:8
GGGCCAACTTCGTCGAGTACGCTCAAACGTATAGATCGGAAGAGC
+
FFFFFFFFFFFFFFFFFFFFFFFFFFFFFFFFFFFFFFFFFFFFF
@FS10000125:26:BPA73017-1023:1:1101:2670:1670 1:N:0:8
TCGGAAACTTCGTCGAGTACGCTCAAAGATTGAGATCGGAAGAGC
+
FFFFFFFFFFFFFFFFFFFFFFFFFFFFFFFFFFFFFFFFFFFFF
@FS10000125:26:BPA73017-1023:1:1101:2930:1670 1:N:0:8
GCGGACAACTTCGTCGAGTACGCTCAAGAACGGAGATCGGAAGAG
+
FFFFFFFFFFFFFFFFFFFFFFFFFFFFFFFFFFFFFFFFFFFFF
@FS10000125:26:BPA73017-1023:1:1101:3220:1670 1:N:0:8
TCGTGAACTTCGTCGAGTACGCTCAAGAGTTGAGATCGGAAGAGC
+
FFFFFFFFFFFFFFFFFFFFFFFFFFFFFFFFFFFFFFFFFFFFF
@FS10000125:26:BPA73017-1023:1:1101:3790:1670 1:N:0:8
TTGACTGGACTTCGTCGAGTACGCTCAACTGATAAGATCGGAAGA
+
FFFFFFFFFFFFFFFFFFFFFFFFFFFFFFFFFFFFFFFFFFFFF
@FS10000125:26:BPA73017-1023:1:1101:4110:1670 1:N:0:8
CTGTGGAACTTCGTCGAGTACGCTCAAGACTCAAGATCGGAAGAG
+
FFFFFFFFFFFFFFFFFFFFFFFFFFFFFFFFFFFFFFFFFFFFF
@FS10000125:26:BPA73017-1023:1:1101:4310:1670 1:N:0:8
TTGACTGGACTTCGTCGAGTACGCTCAACAACCTAGATCGGAAGA
+
FFFFFFFFFFFFFFFFFFFFFFFFFFFFFFFFFFFFFFFFFFFFF
@FS10000125:26:BPA73017-1023:1:1101:4820:1670 1:N:0:8
TTGACGAACTTCGTCGAGTACGCTCAAAATGGAAGATCGGAAGAG
+
FFFFFFFFFFFFFFFFFFFFFFFFFFFFFFFFFFFFFFFFFFFFF
@FS10000125:26:BPA73017-1023:1:1101:5650:1670 1:N:0:8
GGCAAAACTTCGTCGAGTACGCTCAAGGTTTTAGATCGGAAGAGC
+
FFFFFFFFFFFFFFFFFFFFFFFFFFFFFFFFFFFFFFFFFFFFF
@FS10000125:26:BPA73017-1023:1:1101:5820:1670 1:N:0:8
TTTGCAACTTCGTCGAGTACGCTCAAATCTATAGATCGGAAGAGC
+
FFFFFFFFFFFFFFFFFFFFFFFFFFFFFFFFFFFFFFFFFFFFF
@FS10000125:26:BPA73017-1023:1:1101:5970:1670 1:N:0:8
TTGACTGGACTTCGTCGAGTACGCTCAAGATTGTAGATCGGAAGA
+
FFFFFFFFFFFFFFFFFFFFFFFFFFFFFFFFFFFFFFFFFFFFF
@FS10000125:26:BPA73017-1023:1:1101:7020:1670 1:N:0:8
TCTGTAGAACTTCGTCGAGTACGCTCAACTGAATAGATCGGAAGA
+
,FFFFF,F,FF:FFFFFFFFFFFFF:F,FF:FFFF:F:FF:FFFF
@FS10000125:26:BPA73017-1023:1:1101:8120:1670 1:N:0:8
GCGCCAACTTCGTCGAGTACGCTCAAATTGGTAGATCGGAAGAGC
+
FFFFFFFFFFFFFFFFFFFFFFFFFFFFFFFFFFFFFFFFFFFFF
@FS10000125:26:BPA73017-1023:1:1101:8380:1670 1:N:0:8
TCTTGAACTTCGTCGAGTACGCTCAAATACTTAGATCGGAAGAGC
+
FFF:FFFFFFFFFFFFF:FFFFFFFFFFFF:FFFFFFFFFFFFFF
@FS10000125:26:BPA73017-1023:1:1101:9120:1670 1:N:0:8
TCGTTAACTTCGTCGAGTACGCTCAAGTTACAAGATCGGAAGAGC
+
FFFFFFFFFFFFFFFFFFFFFFFFFFFFFFFFFFFFFFFFFFFFF
@FS10000125:26:BPA73017-1023:1:1101:9270:1670 1:N:0:8
GCGCTAACTTCGTCGAGTACGCTCAACGGTGGAGATCGGAAGAGC
+
FFFFFFFFFFFFFFFFFFFFFFFFFFFFFFFFFFFFFFFFFFFFF
@FS10000125:26:BPA73017-1023:1:1101:9330:1670 1:N:0:8
GCGGTAACTTCGTCGAGTACGCTCAACTACCTAGATCGGAAGAGC
+
FFFFFFFFFFFFFFFFFFFFFFFFFFFFFFFFFFFFFFFFFFFFF
@FS10000125:26:BPA73017-1023:1:1101:10090:1670 1:N:0:8
TTGCTAAACTTCGTCGAGTACGCTCAATCGGATAGATCGGAAGAG
+
FFFFFFFFFFFFFFFFFFFFFFFFFFFFFFFFFFFFFFFFFFFFF
@FS10000125:26:BPA73017-1023:1:1101:10270:1670 1:N:0:8
TTGACTGGACTTCGTCGAGTACGCTCAAAGGATGAGATCGGAAGA
+
FFFFFFFFFFFFFFFFFFFFFFFFFFFFFFFFFFFFFFFFFFFFF
@FS10000125:26:BPA73017-1023:1:1101:10390:1670 1:N:0:8
TCGCTAACTTCGTCGAGTACGCTCAAAATTATAGATCGGAAGAGC
+
FF:FF:,FFFF:FFF:FFFFFFFFFFFFFF:FFF,FFFF:FF,FF
@FS10000125:26:BPA73017-1023:1:1101:10510:1670 1:N:0:8
TTGGGAACTTCGTCGAGTACGCTCAAAGGGGGAGATCGGAAGAGC
+
FFFFFFFFFFFFFFFFFFFFFFFFFFFFFFFFFFFFFFFFFFFFF
@FS10000125:26:BPA73017-1023:1:1101:10700:1670 1:N:0:8
CCGTGAACTTCGTCGAGTACGCTCAAATTGGAAGATCGGAAGAGC
+
FFFFFFFFFFFFFFFFFFFFFFFFFFFFFFFFFFFFFFFFFFFFF
@FS10000125:26:BPA73017-1023:1:1101:11850:1670 1:N:0:8
TTGTTAACTTCGTCGAGTACGCTCAATATAATAGATCGGAAGAGC
+
:FFFFFFFFFFFFFFFFFFFFFFFFFFFFFFFFFFFFFFFFFFFF
@FS10000125:26:BPA73017-1023:1:1101:11910:1670 1:N:0:8
GCGATAACTTCGTCGAGTACGCTCAAGCCAATAGATCGGAAGAGC
+
FFFFFFFFFFFFFFFFFFFFFFFFFFFFFFFFFFFFFFFFFFFFF
@FS10000125:26:BPA73017-1023:1:1101:12220:1670 1:N:0:8
TTGACTGGACTTTCGTCGAGTACGCTCAATGGTATAGATCGGAAG
+
FFFFFFFFFFFFFFFFFFFFFFFFFFFFFFFFFFFFFFFFFFFFF
@FS10000125:26:BPA73017-1023:1:1101:12460:1670 1:N:0:8
TTGCAAACTTCGTCGAGTACGCTCAATGGACTAGATCGGAAGAGC
+
FFFFFFFFFFFFFFFFFFFFFFFFFFFFFFFFFFFFFFFFFFFFF
@FS10000125:26:BPA73017-1023:1:1101:12490:1670 1:N:0:8
GCGCTAACTTCGTCGAGTACGCTCAATAACGTAGATCGGAAGAGC
+
FFFFFFFFFFFFFFFFFFFFFFFFFFFFFFFFFFFFFFFFFFFFF
@FS10000125:26:BPA73017-1023:1:1101:12850:1670 1:N:0:8
GGGAATGAACTTCGTCGAGTACGCTCAAATGCCAAGATCGGAAGA
+
FFFFFFFFFFFFFFFFFFFFFFFFFFFFFFFFFFFFFFFFFFFFF
@FS10000125:26:BPA73017-1023:1:1101:13480:1670 1:N:0:8
TTGCAGATCGGAAGAGCACACGTCTGAACTCCAGTCACGTAAGGT
+
FFFFFFFFFFFFFFFFFFFFFFFFFFFFFFFFFFFFFFFFFFFFF
@FS10000125:26:BPA73017-1023:1:1101:13680:1670 1:N:0:8
GCGACAACTTCGTCGAGTACGCTCAAATGCCAAGATCGGAAGAGC
+
FFFFFFFFFFFFFFFFFFFFFFFFFFFFFFFFFFFFFFFFFFFFF
@FS10000125:26:BPA73017-1023:1:1101:13830:1670 1:N:0:8
ATGAACTTCGTCGAGTACGCTCAATGCCGGAGATCGGAAGAGCAC
+
FFFFFFFFFFFFFFFFFFFFFFFFFFFFFFFFFFFFFFFFFFFFF
@FS10000125:26:BPA73017-1023:1:1101:14150:1670 1:N:0:8
TCTTAAACTTCGTCGAGTACGCTCAATATAAAAGATCGGAAGAGC
+
FFFFFFFFFFFFFFFFFFFFFFFFFFFFFFFFFFFFFFFFFFFFF
@FS10000125:26:BPA73017-1023:1:1101:14310:1670 1:N:0:8
TTGAACTTCGTCGAGTACGCTCAAGGATATAGATCGGAAGAGCAC
+
FFFF:FFFFFFFFFFFFFFFFFFFFFFFFFFFFFFFFFFFFFFF:
@FS10000125:26:BPA73017-1023:1:1101:14980:1670 1:N:0:8
GCGCTCCAAACTTCGTCGAGTACGCTCAACTTCATAGATCGGAAG
+
:FFFFFFFFFFFFFFFFFFFFFFFFFFFFFFFFFFFFFFFFFFFF
@FS10000125:26:BPA73017-1023:1:1101:15900:1670 1:N:0:8
TCTGCACCTTCGTCGAGTACGCTCAAAGGAAAAGATCGGAAGAGC
+
FFFFFFFFFFFFFFFFFFFFFFFFFFFFFFFFFFFFFFFFFFFFF
@FS10000125:26:BPA73017-1023:1:1101:16150:1670 1:N:0:8
TTGACTGGACTTCGTCGAGTACGCTCAAATCTAGAGATCGGAAGA
+
FFFFFFFFFFFFFFFFFFFFFFFFFFFFFFFFFFFFFFFFFFFFF
@FS10000125:26:BPA73017-1023:1:1101:1930:1680 1:N:0:8
TCTGAAAAACTTCGTCGAGTACGCTCAATTAATTAGATCGGAAGA
+
FFFFFFFFFFFFFFFFFFFFFFFFFFFFFFFFFFFFFFFFFFFFF
@FS10000125:26:BPA73017-1023:1:1101:2050:1680 1:N:0:8
TCTTAGTCGAGTACGCTCAAATGGATAGATCGGAAGAGCACACGT
+
FFFFFFFFFFFFFFFFFFFFFFFFFFFFFFFFFFFFFFFFFFFFF
@FS10000125:26:BPA73017-1023:1:1101:2610:1680 1:N:0:8
GCGTTAACTTCGTCGAGTACGCTCAAAAAAAAAGATCGGAAGAGC
+
FFFFFFFFFFFFFFFFFFFFFFFFFFFFFFFFFFFFFFFFFFFFF
@FS10000125:26:BPA73017-1023:1:1101:2750:1680 1:N:0:8
TTGACTGGACTTCGTCGAGTACGCTCAACCGAACAGATCGGAAGA
+
FF:FFFFFFFFFFFFFFFFFFFFFFFFFFFFFFFFFFFFFFFFFF
@FS10000125:26:BPA73017-1023:1:1101:3340:1680 1:N:0:8
TATCACTTCGTCGAGTACGCTCAAAACCAGAGATCGGAAGAGCAC
+
FFFFFFFFFFFFFFFFFFFFFFFFFFFFFFFFFFFFFFFFFFFFF
@FS10000125:26:BPA73017-1023:1:1101:3540:1680 1:N:0:8
TTGGAAACTTCGTCGAGTACGCTCAACAGAATAGATCGGAAGAGC
+
FFFFFFFFFFFFFFFFFFFFFFFFFFFFFFF:FFFFFFFFFFFFF
@FS10000125:26:BPA73017-1023:1:1101:3760:1680 1:N:0:8
GCGAACAACTTCGTCGAGTACGCTCAAAAGAGTAGATCGGAAGAG
+
FFFFFFFFFFFFFFFFFFFFFFFFFFFFFFFFFFFFFFFFFFFFF
@FS10000125:26:BPA73017-1023:1:1101:4340:1680 1:N:0:8
TCGTTAAACTTCGTCGAGTACGCTCAATTAGACAGATCGGAAGAG
+
FFFFFFFFFFFFFFFFFFFFFFFFFFFFFFFFFFFFFFFFFFFFF
@FS10000125:26:BPA73017-1023:1:1101:4430:1680 1:N:0:8
TCTGGAACTTCGTCGAGTACGCTCAAACAGGGAGATCGGAAGAGC
+
FFFFFFFFFFFFFFFFFFFFFFFFFFFFFFFFFFFFFFFFFFFFF
@FS10000125:26:BPA73017-1023:1:1101:5870:1680 1:N:0:8
GCGCAACTTCGTCGAGTACGCTCAAGTGAATAGATCGGAAGAGCA
+
FFFFFFFFFFFFFFFFFFFFFFFFFFFFFFFFFFFFFFFFFFFFF
@FS10000125:26:BPA73017-1023:1:1101:6070:1680 1:N:0:8
TAGAAAACTACTGTCGAGTACGCTCAAATAAAAAGATCGGAAGAG
+
FFFFFFFFFFFFFFFFFFFFFFFFFFFFFFFFFFFFFFFFFFFFF
@FS10000125:26:BPA73017-1023:1:1101:6210:1680 1:N:0:8
TCGAACTTCGTCGAGTACGCTCAAATGATAAGATCGGAAGAGCAC
+
,F:FFFFFFFFFFFFFFFFFFFFFFFFFFF,FFFFFFFFFFFFFF
@FS10000125:26:BPA73017-1023:1:1101:7640:1680 1:N:0:8
GTGATAAACTTCGTCGAGTACGCTCAATTCGTGAGATCGGAAGAG
+
FFFFFFFFFFFFFFFFFFFFFFFFFFFFFFFFFFFFFFFFFFFFF
@FS10000125:26:BPA73017-1023:1:1101:8550:1680 1:N:0:8
TCAACAACTTCGTCGAGTACGCTCAATAAACGAGATCGGAAGAGC
+
FFFFFFFFFFFFFFFFFFFFFFFFFFFFFFFFFFFFFFFFFFFFF
@FS10000125:26:BPA73017-1023:1:1101:8630:1680 1:N:0:8
TCTCGGAAACTTCGTCGAGTACGCTCAAAAAGTTAGATCGGAAGA
+
FFFFFFFFFFFFFFFFFFFFFFFFFFFFFFFFFFFFFFFFFFFFF
@FS10000125:26:BPA73017-1023:1:1101:8930:1680 1:N:0:8
TCTTTGAACTTCGTCGAGTACGCTCAATACCCAAGATCGGAAGAG
+
FFFFFFFFFFFFFFFFFFFFFFFFFFFFFFFFFFFFFFFFFFFFF
@FS10000125:26:BPA73017-1023:1:1101:9830:1680 1:N:0:8
TCGGCAACTTGTCGAGTACGCTCAAATTTATAGATCGGAAGAGCA
+
FFFFFFFFFFFFFFFFFFFFFFFFFFFFFFFFFFFFFFFFFFFFF
@FS10000125:26:BPA73017-1023:1:1101:10090:1680 1:N:0:8
GCGGCAACTTCGTCGAGTACGCTCAACTCGTTAGATCGGAAGAGC
+
FFFFFFFFFFFFFFFFFFFFFFFFFFFFFFFFFFFFFFFFFFFFF
@FS10000125:26:BPA73017-1023:1:1101:11540:1680 1:N:0:8
GCCATAACTTCGTCGAGTACGCTCAAGCAAGCAGATCGGAAGAGC
+
FFFFFFFFFFFFFFFFFFFFFFFFFFFFFFFFFFFFFFFFFFFFF
@FS10000125:26:BPA73017-1023:1:1101:11890:1680 1:N:0:8
TCTCCAAACTTCGTCGAGTACGCTCAAGCGGAAAGATCGGAAGAG
+
FFFFFFFFFFFFFFFFFFFFFFFFFFFFFFFFFFFFFFFFFFFFF
@FS10000125:26:BPA73017-1023:1:1101:11920:1680 1:N:0:8
TTGGCAACTTCGTCGAGTACGCTCAAGCACCGAGATCGGAAGAGC
+
FFFFFFFFFFFFFFFFFFFFFFFFFFFFFFFFFFFFFFFFFFFFF
@FS10000125:26:BPA73017-1023:1:1101:12230:1680 1:N:0:8
TCACCAACTTCGTCGAGTACGCTCAATTCAGTAGATCGGAAGAGC
+
FFFFFFFFFFFFFFFFFFFFFFFFFFFFFFFFFFFFFFFFFFFFF
@FS10000125:26:BPA73017-1023:1:1101:12400:1680 1:N:0:8
TTGACTGGACTTCGTCGAGTACGCTCAAGATTGTAGATCGGAAGA
+
FFFFFFFFFFFFFFFFFFFFFFFFFFFFFFFFFFFFFFFFFFFFF
@FS10000125:26:BPA73017-1023:1:1101:12670:1680 1:N:0:8
TTGACTGGACTTCGTCGAGTACGCTCAACCGTAAAGATCGGAAGA
+
FFFFFFFFFFFFFFFFFFFFFFFFFFFFFFFFFFFFFFFFFFFFF
@FS10000125:26:BPA73017-1023:1:1101:13010:1680 1:N:0:8
GCGACAACTTCGTCGAGTACGCTCAAAATTGGAGATCGGAAGAGC
+
FFFFFFFFFFFFFFFFFFFFFFFFFFFFFFFFFFFFFFFFFFFFF
@FS10000125:26:BPA73017-1023:1:1101:13230:1680 1:N:0:8
GTGGAACTTCGTCGAGTACGCTCAAAATGAAAGATCGGAAGAGCA
+
FFFFFFFFFFFFFFFFFFFFFFFFFFFFFFFFFFFFFFFFFFFFF
@FS10000125:26:BPA73017-1023:1:1101:13290:1680 1:N:0:8
TTTCCCTAACTTCGTCGAGTACGCTCAAAGTAAGAGATCGGAAGA
+
FFFFFFFFFFFFFFFFFFFFFFFFFFFFFFFFFFFFFFFFFFFFF
@FS10000125:26:BPA73017-1023:1:1101:13300:1680 1:N:0:8
GAGTCAACTTCGTCGAGTACGCTCAATGCATTAGATCGGAAGAGC
+
FFFFFFFFFFFFFFFFFFFFFFFFFFFFFFFFFFFFFFFFFFFFF
@FS10000125:26:BPA73017-1023:1:1101:13700:1680 1:N:0:8
CCGTAAACTTCGTCGAGTACGCTCAAGATAATAGATCGGAAGAGC
+
FFFFFFFFFFFFFFFFFFFFFFFFFFFFFFFFFFFFFFFFFFFFF
@FS10000125:26:BPA73017-1023:1:1101:13900:1680 1:N:0:8
TTGTTAACTTCGTCGAGTACGCTCAAAGGTCCAGATCGGAAGAGC
+
FFFFFFFFFFFFFFFFFFFFFFFFFFFFFFFFFFFFFFFFFFFFF
@FS10000125:26:BPA73017-1023:1:1101:14130:1680 1:N:0:8
TTGACTGGACTTCGTCGAGTACGCTCAAGATCAAAGATCGGAAGA
+
FFFFFFFFFFFFFFFFFFFFFFFFFFFFFFFFFFFFFFFFFFFFF
@FS10000125:26:BPA73017-1023:1:1101:15360:1680 1:N:0:8
CCGGGAACTTCGTCGAGTACGCTCAAGGAGGGAGATCGGAAGAGC
+
FFFFFFFFFFFFFFFFFFFFFFFFFFFFFFFFFFFFFFFFFFFFF
@FS10000125:26:BPA73017-1023:1:1101:15570:1680 1:N:0:8
TTGAACAACTTCGTCGAGTACGCTCAAGAACAGAGATCGGAAGAG
+
FFFFFFFFFFFFFFFFFFFFFFFFFFFFFFFFFFFFFFFFFFFFF
@FS10000125:26:BPA73017-1023:1:1101:15720:1680 1:N:0:8
TCGGAGAACTTCGTCGAGTACGCTCAATATGAGAGATCGGAAGAG
+
FFFFFFFFFFFFFFFFFFFFFFFFFFFFFFFFFFFFFFFFFFFFF
@FS10000125:26:BPA73017-1023:1:1101:1260:1690 1:N:0:8
GCGAGAACTTCGTCGAGTACGCTCAATCTAACAGATCGGAAGAGC
+
FFFFFFFFFFFFFFFFFFFFFFFFFFFFFFFFFFFFFFFFFFFFF
@FS10000125:26:BPA73017-1023:1:1101:1460:1690 1:N:0:8
TCGCAATCTTCGTCGAGTACGCTCAATCGGAAAGATCGGAAGAGC
+
FFFFFFFFFFFFFFFFFFFFFFFFFFFFFFFFFFFFFFFFFFFFF
@FS10000125:26:BPA73017-1023:1:1101:1800:1690 1:N:0:8
TCGTGAACTTCGTCGAGTACGCTCAAGATCTGAGATCGGAAGAGC
+
FFFFFFFFFFFFFFFFFFFFFFFFFFFFFFFFFFFFFFFFFFFFF
@FS10000125:26:BPA73017-1023:1:1101:2310:1690 1:N:0:8
TCAGCTAACTTCGTCGAGTACGCTCAAGTCAGTAGATCGGAAGAG
+
FFFFFFFFFFFFFFFFFFFFFFFFFFFFFFFFFFFFFFFFFFFFF
@FS10000125:26:BPA73017-1023:1:1101:2480:1690 1:N:0:8
TTTGAAACTTCGTCGAGTACGCTCAAAACTTAAGATCGGAAGAGC
+
FFFFFFFFFFFFFFFFFFFFFFFFFFFFFFFFFFFFFFFFFFFFF
@FS10000125:26:BPA73017-1023:1:1101:3690:1690 1:N:0:8
CCGAGTAACTTCGTCGAGTACGCTCAAATAACCAGGTCGGAAGAG
+
FFFFFFFFFFFFFFFFFFFFFFFFFFFFFFFFFFFFFFFFFFFFF
@FS10000125:26:BPA73017-1023:1:1101:3900:1690 1:N:0:8
TCTGAAACTTCGTCGAGTACGCTCAAGTATGTAGATCGGAAGAGC
+
FFFFFFFFFFFFFFFFFFFFFFFFFFF:FFFFFFFFFFFFFFFFF
@FS10000125:26:BPA73017-1023:1:1101:4380:1690 1:N:0:8
GCGAAAACTTCGTCGAGTACGCTCAATAGACGAGATCGGAAGAGC
+
FFFFFFFFFFFFFFFFFFFFFFFFFFFFFFFFFFFFFFFFFFFFF
@FS10000125:26:BPA73017-1023:1:1101:4400:1690 1:N:0:8
TTGCATAACTTCGTCGAGTACGCTCAAGATTCGAGATCGGAAGAG
+
FFFFFFFFFFFFFFFFFFFFFFFFFFFFFFFFFFFFFFFFFFFFF
@FS10000125:26:BPA73017-1023:1:1101:4570:1690 1:N:0:8
TCTCCAACTTCGTCGAGTACGCTCAACTAGTCAGATCGGAAGAGC
+
FFF,,FF::FF:FF,F:FF::F:,,F:FFFF:,:F::,FFFFF,F
@FS10000125:26:BPA73017-1023:1:1101:5290:1690 1:N:0:8
ATGACTGGACTTCGTCGAGTACGCTCAAGCCTTAAGTCGGAAGAG
+
F,FFFFFFFFFFFFFFFFFFFFFFFFFFFFFFFFFFFFFFFFFFF
@FS10000125:26:BPA73017-1023:1:1101:5360:1690 1:N:0:8
TCTCCGAACTTCGTCGAGTACGCTCAAGTCGGTAGATCGGAAGAG
+
FFFFFFFFFFFFFFFFFFFFFFFFFFFFFFFFFFFFFFFFFFFFF
@FS10000125:26:BPA73017-1023:1:1101:6210:1690 1:N:0:8
GCGTTATCTTCGTCGAGTACGCTCAACCTTACAGATCGGAAGAGC
+
FFFFFFFFFFFFFFFFFFFFFFFFFFFFFFFFFFFFFFFFFFFFF
@FS10000125:26:BPA73017-1023:1:1101:6970:1690 1:N:0:8
TGGCAAACTTCGTCGAGTACGCTCAAAGCATCAGATCGGAAGAGC
+
FFFFFFFFFFFFFFFFFFFFFFFFFFFFFFFFFFFFFFFFFFFFF
@FS10000125:26:BPA73017-1023:1:1101:7860:1690 1:N:0:8
TTGACTGGACTTCGTCGAGTACGCTCAAGATCGCAGATCGGAAGA
+
FFFFFFFFFFFFFFFFFFFFFFFFFFFFFFFFFFFFFFFFFFFFF
@FS10000125:26:BPA73017-1023:1:1101:8820:1690 1:N:0:8
GGGGGAACTTCGTCGAGTACGCTCAAAATCACAGATCGGAAGAGC
+
FFFFF:FFFFFFFFFFFFFFFFFFFFFFFFFFFFFFFFFFFFFFF
@FS10000125:26:BPA73017-1023:1:1101:9010:1690 1:N:0:8
TTGCAAACTTCGTCGAGTACGCTCAATTGTGAAGATCGGAAGAGC
+
FFFFFFFFFFFFFFFFFFFFFFFFFFFFFFFFFFFFFFFFFFFFF
@FS10000125:26:BPA73017-1023:1:1101:9230:1690 1:N:0:8
CCGACAACTTCGTCGAGTACGCTCAAGTTGTAAGATCGGAAGAGC
+
FFFFFFFFFFFFFFFFFFFFFFFFFFFFFFFFFFFFFFFFFFFFF
@FS10000125:26:BPA73017-1023:1:1101:9430:1690 1:N:0:8
ACGAAGTTGTGGGGGGGGACCTTCGTCGAGTACGCTCAACCAAAG
+
FFFFFFFFFFFFFFFFFFFFFFFFFFFFFFFFFFFFFFFFFFFFF
@FS10000125:26:BPA73017-1023:1:1101:9450:1690 1:N:0:8
GCGCAAACTTCGTCGAGTACGCTCAATTATAAAGATCGGAAGAGC
+
FFFFFFFFFFFFFFFFFFFFFFFFFFFFFFFFFFFFFFFFFFFFF
@FS10000125:26:BPA73017-1023:1:1101:10110:1690 1:N:0:8
CCGGGAACTTCGTCGAGTACGCTCAATTCTTAAGATCGGAAGAGC
+
FFFFFFFFFFFFFFFFFFFFFFFFFFFFFFFFFFFFFFFFFFFFF
@FS10000125:26:BPA73017-1023:1:1101:10150:1690 1:N:0:8
GAGGGAACTTCGTCGAGTACGCTCAAATTATAAGATCGGAAGAGC
+
,:FFFF,FFFFFFFF,FFFF:::FFFFFFFFFFFFF::F:FF,:F
@FS10000125:26:BPA73017-1023:1:1101:10280:1690 1:N:0:8
TTGGGGAACTTCGTCGAGTACGCTCAAAACCAAAGATCGGAAGAG
+
FFFFFFFFFFFFFFFFFFFFFFFFFFFFFFFFFFFFFFFFFFFFF
@FS10000125:26:BPA73017-1023:1:1101:10940:1690 1:N:0:8
TTGGCCAACTTCGTCGAGTACGCTCAAAACAAAAGATCGGAAGAG
+
FFFFFFFFFFFFFFFFFFFFFFFFFFFFFFFFFFFFFFFFFFFFF
@FS10000125:26:BPA73017-1023:1:1101:11280:1690 1:N:0:8
TTGACTGGACTTCGTCGAGTACGCTCAATCCGAGAGATCGGAAGA
+
FF,FFFFFFFFFFF:FFFFFFFFFFFFFFFFFF::FFFFFFFFFF
@FS10000125:26:BPA73017-1023:1:1101:11870:1690 1:N:0:8
TCTTCGTCGAGTACGCTCAAGGGAAAAGATCGGAAGAGCACACGT
+
FFFFFFFFFFFFFFFFFFFFFFFFFFFFFFFFFFFFFFFFFFFFF
@FS10000125:26:BPA73017-1023:1:1101:11940:1690 1:N:0:8
TTGAAAACTTCGTCGAGTACGCTCAATATTACAGATCGGAAGAGC
+
FFFFFFFFFFFFFFFFFFFFFFFFFFFFFFFFFFFFFFFFFFFFF
@FS10000125:26:BPA73017-1023:1:1101:11980:1690 1:N:0:8
TCGTTAACTTCGTCGAGTACGCTCAATAAATAAGATCGGAAGAGC
+
FFFFFFFFFFFFFFFFFFFFFFFFFFFFFFFFFFFFFFFFFFFFF
@FS10000125:26:BPA73017-1023:1:1101:12040:1690 1:N:0:8
TTGAAAACTTCGTCGAGTACGCTCAATATTACAGATCGGAAGAGC
+
FFFFFFFFFFFFFFFFFFFFFFFFFFFFFFFFFFFFFFFFFFFFF
@FS10000125:26:BPA73017-1023:1:1101:12430:1690 1:N:0:8
TTGACTGGACTTCGTCGAGTACGCTCAAGGATATAGATCGGAAGA
+
FFFFFFFFFFFFFFFFFFFFFFFFFFFFFFFFFFFFFFFFFFFFF
@FS10000125:26:BPA73017-1023:1:1101:12590:1690 1:N:0:8
GTGGCAACTTCGTCGAGTACGCTCAATTAAATAGATCGGAAGAGC
+
FFFFFFFFFFFFFFFFFFFFFFFFFFFFFFFFFFFFFFFFFFFFF
@FS10000125:26:BPA73017-1023:1:1101:13070:1690 1:N:0:8
CCCTGAACTTCGTCGAGTACGCTCAAGTAAGAAGATCGGAAGAGC
+
FFFFFFFFFFFFFFFFFFFFFFFFFFFFFFFFFFFFFFFFFFFFF
@FS10000125:26:BPA73017-1023:1:1101:13180:1690 1:N:0:8
GCGATCAACTTCGTCGAGTACGCTCAAATTGGTAGATCGGAAGAG
+
FFFFFFFFFFFFFFFFFFFFFFFFFFFFFFFFFFFFFFFFFFFFF
@FS10000125:26:BPA73017-1023:1:1101:13730:1690 1:N:0:8
GCCTCGCAACTTCGTCGAGTACGCTCAACCATATAGATCGGAAGA
+
FFFFFFFFFFFFFFFFFFFFFFFFFFFFFFFFFFFFFFFFFFFFF
@FS10000125:26:BPA73017-1023:1:1101:14030:1690 1:N:0:8
TCAATAACTTCGTCGAGTACGCTCAAGATGTAAGATCGGAAGAGC
+
FFFFFFFFFFFFFFFFFFFFFFFFFFFFFFFFFFFFFFFFFFFFF
@FS10000125:26:BPA73017-1023:1:1101:14230:1690 1:N:0:8
TTTACGGAACTTCATCGAGTACGCTCAAAATTGGAGATCGGAAGA
+
FFFFFFFFFFFFFFFFFFFFFFFFFFFFFFFFFFFFFFFFFFFFF
@FS10000125:26:BPA73017-1023:1:1101:14520:1690 1:N:0:8
GTGTCAATTTCGTCGAGTACGCTCAATGTTGGAGATCGGAAGAGC
+
FFFFFFFFFFFFFFFFFFFFFFFFFFFFFFFFFFFFFFFFFFFFF
@FS10000125:26:BPA73017-1023:1:1101:1020:1700 1:N:0:8
CCGCTAACTTCGTCGAGTACGCTCAAACAATTAGATCGGAAGAGC
+
FFFFFFFFFFFFFFFFFFFFFFFFFFFFFFFFFFFFFFFFFFFFF
@FS10000125:26:BPA73017-1023:1:1101:1780:1700 1:N:0:8
TTGATAACTTCGTCGAGTACGCTCAATTAATAAGATCGGAAGAGC
+
FFFFFFFFFFFFFFFFFFFFFFFFFFFFFFFFFFFFFFFFFFFFF
@FS10000125:26:BPA73017-1023:1:1101:1890:1700 1:N:0:8
GCGTCACCTTCGTCGAGTACGCTCAACCAAACAGATCGGAAGAGC
+
FF:FFFFFFFFFFFFFFFFFFFFFFFFFFFFFFFFFFFFFFFFFF
@FS10000125:26:BPA73017-1023:1:1101:2430:1700 1:N:0:8
CCTCGTAACTTCGTCGAGTACGCTCAATTAACAAGATCGGAAGAG
+
FFFFFFFFFFFFFFFFFFFFFFFFFFFFFFFFFFFFFFFFFFFFF
@FS10000125:26:BPA73017-1023:1:1101:2800:1700 1:N:0:8
TTGGGAAAACTTCGTCGAGTACGCTCAAGTTATTAGATCGGAAGA
+
FFFFFFFFFFFFFFFFFFFFFFFFFFFFFFFFFFFFFFFFFFFFF
@FS10000125:26:BPA73017-1023:1:1101:2880:1700 1:N:0:8
TCAAAAAAAACTTCGTCGAGTACGCTCAACAATTTAGATCGGAAG
+
FFFFFFFFFFFFFFFFFFFFFFFFFFFFFFFFFFFFFFFFFFFFF
@FS10000125:26:BPA73017-1023:1:1101:2940:1700 1:N:0:8
TTTCGTCGAGTACGCTCAATTTAAAAGATCGGAAGAGCACACGTC
+
FFFFFFFFFFFFFFFFFFFFFFFFFFFFFFFFFFFFFFFFFFFFF
@FS10000125:26:BPA73017-1023:1:1101:3280:1700 1:N:0:8
TCTGTTCAACTTCGTCGAGTACGCTCAACTGAGAAGATCGGAAGA
+
FFFFFFFFFFFFFFFFFFFFFFFFFFFFFFFFFFFFFFFFFFFFF
@FS10000125:26:BPA73017-1023:1:1101:3460:1700 1:N:0:8
TTGACTGGACTTCGTCGAGTACGCTCAATTGCCGAGATCGGAAGA
+
FFFFFFFFFFFFFFFFFFFFFFFFFFFFFFFFFFFFFFFFFFFFF
@FS10000125:26:BPA73017-1023:1:1101:4200:1700 1:N:0:8
TTGTTAACTTCGTCGAGTACGCTCAAATTGGCAGATCGGAAGAGC
+
,:FFFFFFFFFFFFFFFFFFFFFFFFFFFFFFFFFFFFFFFFFFF
@FS10000125:26:BPA73017-1023:1:1101:4460:1700 1:N:0:8
TCGTCCGACAACTTCGTCGAGTACGCTCAATGTGATAGATCGGAA
+
FFFFFFFFFFFFFFFFFFFFFFFFFFFFFFFFFFFFFFFFFFFFF
@FS10000125:26:BPA73017-1023:1:1101:5980:1700 1:N:0:8
TCGAATCAACTTCGTCGAGTACGCTCAAGAGTTAAGATCGGAAGA
+
FFFFFFFFFFFFFFFFFFFFFFFFFFFFFFFFFFFFFFFFFFFFF
@FS10000125:26:BPA73017-1023:1:1101:6050:1700 1:N:0:8
GGGGGACTCTTCGTCGAGTACGCTCAAGTAACAAGATCGGAAGAG
+
FFFFFFFFFFFFFFFFFFFFFFFFFFFFFFFFFFFFFFFFFFFFF
@FS10000125:26:BPA73017-1023:1:1101:6180:1700 1:N:0:8
CTGAAGAATTTCGTCGAGTACGCTCAACTATCTAGATCGGAAGAG
+
FFFFFFFFFFFFFFFFFFFFFFFFFFFFFFFFFFFFFFFFFFFFF
@FS10000125:26:BPA73017-1023:1:1101:6280:1700 1:N:0:8
GCGAACTTAGTCGAGTACGCTCAAAAGTATAGATCGGAAGAGCAC
+
FFFFFFFFFFFFFFFFFFFFFFFFFFFFFFFFFFFFFFFFFFFFF
@FS10000125:26:BPA73017-1023:1:1101:7170:1700 1:N:0:8
GAGGAAACTTCGTCGAGTACGCTCAATGGAGGAGATCGGAAGAGC
+
FFFFFFFFFFFFFFFFFFFFFFFFFFFFFFFFFFFFFFFFFFFFF
@FS10000125:26:BPA73017-1023:1:1101:7320:1700 1:N:0:8
TTGTAAACTTCGTCGAGTACGCTCAACTTAATAGATCGGAAGAGC
+
FFFFFFFFFFFFFFFFFFFFFFFFFFFFFFFFFFFFFFFFFFFFF
@FS10000125:26:BPA73017-1023:1:1101:7330:1700 1:N:0:8
GGGAGAACTTCGTCGAGTACGCTCAATTCGTTAGATCGGAAGAGC
+
FFFFFFFFFFFFFFFFFFFFFFFFFFFFFFFFFFFFFFFFFFFFF
@FS10000125:26:BPA73017-1023:1:1101:7350:1700 1:N:0:8
GCGGCGGCCTTCGTCGAGTACGCTCAAAAAGGGAGATCGGAAGAG
+
FFFFFFFFFFFFFFFFFFFFFFFFFFFFFFFFFFFFFFFFFFFFF
@FS10000125:26:BPA73017-1023:1:1101:7550:1700 1:N:0:8
TTGCAACTTCGTCGAGTACGCTCAAGACATGAGATCGGAAGAGCA
+
FFFFFFFFFFFFFFFFFFFFFFFFFFFFFFFFFFFFFFFFFFFFF
@FS10000125:26:BPA73017-1023:1:1101:7860:1700 1:N:0:8
TCGAAATCTTCGTCGAGTACGCTCAATTTGGAAGATCGGAAGAGC
+
FFFFFFFFFFFFFFFFFFFFFFFFFFFFFFFFFFFFFFFFFFFFF
@FS10000125:26:BPA73017-1023:1:1101:8080:1700 1:N:0:8
GGGAAAACTTCGTCGAGTACGCTCAAATATTTAGATCGGAAGAGC
+
FFFFFFFFFFFFFFFFFFFFFFFFFFFFFFFFFFFFFFFFFFFFF
@FS10000125:26:BPA73017-1023:1:1101:9110:1700 1:N:0:8
GAGTCAACTTCGTCGAGTACGCTCAAGAATTTAGATCGGAAGAGC
+
:FFFFFFFFFFFFFFFFFFFFFFFFFFFFFFFFFFFFFFFFFFFF
@FS10000125:26:BPA73017-1023:1:1101:9800:1700 1:N:0:8
TTGACTGGAGTTCGTCGAGTACGCTCAAACACTGAGATCGGAAGA
+
FFFFFFFFFFFFFFFFFFFFFFFFFFFFFFFFFFFFFFFFFFFFF
@FS10000125:26:BPA73017-1023:1:1101:10110:1700 1:N:0:8
GTGTCAACTTCGTCGAGTACGCTCAATTAATTAGATCGGAAGAGC
+
,F:FFFFFFFFFFFFFFFFFFFFFFFFF:FFF:FFFFFFFFFFFF
@FS10000125:26:BPA73017-1023:1:1101:10300:1700 1:N:0:8
CCGAAACTTCGTCGAGTACGCTCAATAATAGAGATCGGAAGAGCA
+
FFFFFFFFFFFFFFFFFFFFFFFFFFFFFFFFFFFFFFFFFFFFF
@FS10000125:26:BPA73017-1023:1:1101:10340:1700 1:N:0:8
TCGCAAACTTCGTCGAGTACGCTCAAGAAAAAAGATCGGAAGAGC
+
FFFFFFFFFFFFFFFFFFFFFFFFFFFFFFFFFFFFFFFFFFFFF
@FS10000125:26:BPA73017-1023:1:1101:10540:1700 1:N:0:8
TCGGTAACTTCGTCGAGTACGCTCAAACAAATAGATCGGAAGAGC
+
FFFFFFFFFFFFFFFFFFFFFFFFFFFFFFFFFFFFFFFFFFFFF
@FS10000125:26:BPA73017-1023:1:1101:11030:1700 1:N:0:8
TCAACGAACTTCGTCGAGTACGCTCAATTAATAAGATCGGAAGAG
+
FFFFFFFFFFFFFFFFFFFFFFFFFFFFFFFFFFFFFFFFFFFFF
@FS10000125:26:BPA73017-1023:1:1101:11400:1700 1:N:0:8
GGGGTAACTTCGTCGAGTACGCTCAAGGGCCCAGATCGGAAGAGC
+
,FFFFFFFFFFFFFFFFFFFFFFFFFFFFFFFFFFFFFFFFFFFF
@FS10000125:26:BPA73017-1023:1:1101:11720:1700 1:N:0:8
CCGTTAACTTCGTCGAGTACGCTCAATCGTATAGATCGGAAGAGC
+
FFFFFFFFFFFFFFFFFFFFFFFFFFFFFFFFFFFFFFFFFFFFF
@FS10000125:26:BPA73017-1023:1:1101:11960:1700 1:N:0:8
TCGGAAACTTCGTCGAGTACGCTCAACATGAGAGATCGGAAGAGC
+
FFF,FFFFFFFFFFFFFFFFFFFFFFFFFFFFFFFFFFFFFFFFF
@FS10000125:26:BPA73017-1023:1:1101:12190:1700 1:N:0:8
TTGGGAACTTCGTCGAGTACGCTCAATTTTGCAGATCGGAAGAGC
+
FFF::FFFFFFFFFFFFFFFFFFFFFFFFFFFFFFFFFFFFFFFF
@FS10000125:26:BPA73017-1023:1:1101:12370:1700 1:N:0:8
ACGCAACTTTCGTCGAGTACGCTCAACAGAACAGATCGGAAGAGC
+
FFFFFFFFFFFFFFFFFFFFFFFFFFFFFFFFFFFFFFFFFFFFF
@FS10000125:26:BPA73017-1023:1:1101:12410:1700 1:N:0:8
TTGCTGAACTTCGTCGAGTACGCTCAAGCCGTAAGATCGGAAGAG
+
FFFFFFFFFFFFFFFFFFFFFFFFFFFFFFFFFFFFFFFFFFFFF
@FS10000125:26:BPA73017-1023:1:1101:12820:1700 1:N:0:8
TCGATAAACTTCGTCGAGTACGCTCAAGCGGTTAGATCGGAAGAG
+
FFFFFFFFFFFFFFFFFFFFFFFFFFFFFFFFFFFFFFFFFFFFF
@FS10000125:26:BPA73017-1023:1:1101:13240:1700 1:N:0:8
TCGATAACTTCGTCGAGTACGCTCAAATTATTAGATCGGAAGAGC
+
FFFFFFFFFFFFFFFFFFFFFFFFFFFFFFFFFFFFFFFFFFFFF
@FS10000125:26:BPA73017-1023:1:1101:13250:1700 1:N:0:8
TAGCAAACTTCGTCGAGTACGCTCAACTGTGTAGATCGGAAGAGC
+
FFFFFFFFFFFFFFFFFFFFFFFFFFFFFFFFFFFFFFFFFFFFF
@FS10000125:26:BPA73017-1023:1:1101:13290:1700 1:N:0:8
TTGTAAACTTCGTCGAGTACGCTCAACGACATAGATCGGAAGAGC
+
FFFFFFFFFFFFFFFFFFFFFFFFFFFFFFFFFFFFFFFFFFFFF
@FS10000125:26:BPA73017-1023:1:1101:13510:1700 1:N:0:8
TCGAGGAACTTCGTCGAGTACGCTCAAATAAATAGATCGGAAGAG
+
FFFFFFFFFFFFFFFFFFFFFFFFFFFFFFFFFFFFFFFFFFFFF
@FS10000125:26:BPA73017-1023:1:1101:13560:1700 1:N:0:8
TCGCAAACTTCGTCGAGTACGCTCAATCAACTAGATCGGAAGAGC
+
FFFFFFFFFFFFFFFFFFFFFFFFFFFFFFFFFFFFFFFFFFFFF
@FS10000125:26:BPA73017-1023:1:1101:13770:1700 1:N:0:8
TCGTCCCCGAACTTCGTCGAGTACGCTCAAAATTAGAGATCGGAA
+
FFFFFFFFFFFFFFFFFFFFFFFFFFFFFFFFFFFFFFFFFFFFF
@FS10000125:26:BPA73017-1023:1:1101:13790:1700 1:N:0:8
TGGTTAACTTCGTCGAGTACGCTCAAGCCAAAAGATCGGAAGAGC
+
,,FF,FFFFFFFFFFFFFFFFFFFFFF,:,:,FFFFFFFFFFFFF
@FS10000125:26:BPA73017-1023:1:1101:14320:1700 1:N:0:8
TTTCGGAACTTCGTCGAGTACGCTCAAAGTGGTAGATCGGAAGAG
+
FFFFFFFFFFFFFFFFFFFFFFFFFFFFFFFFFFFFFFFFFFFFF
@FS10000125:26:BPA73017-1023:1:1101:14590:1700 1:N:0:8
GGTTTAACTTCGTCGAGTACGCTCAAGAAGTTAGATCGGAAGAGC
+
FFFFFFFFFFFFFFFFFFFFFFFFFFFFFFFFFFFFFFFFFFFFF
@FS10000125:26:BPA73017-1023:1:1101:15030:1700 1:N:0:8
CCCTTAACTTCGTCGAGTACGCTCAATTAAGCAGATCGGAAGAGC
+
FFFFFFFFFFFFFFFFFFFFFFFFFFFFFFFFFFFFFFFFFFFFF
@FS10000125:26:BPA73017-1023:1:1101:15150:1700 1:N:0:8
AGGGCGCAACTTCGTCGAGTACGCTCAACTTAGTAGATCGGAAGA
+
FFFFFFFFFFFFFFFFFFFFFFFFFFFFFFFFFFFFFFFFFFFFF
@FS10000125:26:BPA73017-1023:1:1101:15800:1700 1:N:0:8
GCGATAACTTCGTCGAGTACGCTCAAAAGCCGAGATCGGAAGAGC
+
FFFFFFFFFFFFFFFFFFFFFFFFFFFFFFFFFFFFFFFFFFFFF
@FS10000125:26:BPA73017-1023:1:1101:15990:1700 1:N:0:8
TCGGAAACTTCGTCGAGTACGCTCAAACTGGAAGATCGGAAGAGC
+
FFFFFFFFFFFFFFFFFFFFFFFFFFFFFFFFFFFFFFFFFFFFF
@FS10000125:26:BPA73017-1023:1:1101:16260:1700 1:N:0:8
TCGATGCAACTTCGTCGAGTACGCTCAAGTACCGAGATCGGAAGA
+
FFFFFFFFFFFFFFFFFFFFFFFFFFFFFFFFFFFFFFFFFFFFF
@FS10000125:26:BPA73017-1023:1:1101:1230:1710 1:N:0:8
TCAAATGAACTTCGTCGAGTACGCTCAATTACTAAGATCGGAAGA
+
FFFFFFFFFFFFFFFFFFFFFFFFFFFFFFFFFFFFFFFFFFFFF
@FS10000125:26:BPA73017-1023:1:1101:1610:1710 1:N:0:8
CCGAAAACTTCGTCGAGTACGCTCAAGAACATAGATCGGAAGAGC
+
FF:FFFFFFFFFFFFFFFFFFFFFFFFFFF:FFFFFFFFFFFFFF
@FS10000125:26:BPA73017-1023:1:1101:1660:1710 1:N:0:8
TCGTAAACTTCGTCGAGTACGCTCAATCTAGGAGATCGGAAGAGC
+
FFFFFFFFFFFFFFFFFFFFFFFFFFFFFFFFFFFFFFFFFFFFF
@FS10000125:26:BPA73017-1023:1:1101:1820:1710 1:N:0:8
TTGCATAACTTCGTCGAGTACGCTCAAATACTAAGATCGGAAGAG
+
FFFFFFFFFFFFFFFFFFFFFFFFF:FFFFFFFFFFFFFFFFFFF
@FS10000125:26:BPA73017-1023:1:1101:2050:1710 1:N:0:8
ACTTCGTCGAGTACGCTCAACCATTTAGATCGGAAGAGCACACGT
+
FFFFFFFFFFFFFFFFFFFFFFFFFFFFFFFFFFFFFFFFFFFFF
@FS10000125:26:BPA73017-1023:1:1101:2470:1710 1:N:0:8
TCGCCCACAACTTCGTCGAGTACGCTCAATTGAACAGATCGGAAG
+
FFFFFFFFFFFFFFFFFFFFFFFFFFFFFFFFFFFFFFFFFFFFF
@FS10000125:26:BPA73017-1023:1:1101:2480:1710 1:N:0:8
GCGCAAACTTCGTCGAGTACGCTCAAGTGATCAGATCGGAAGAGC
+
FFFFFFFFFFFFFFFFFFFFFFFFFFFFFFFFFFFFFFFFFFFFF
@FS10000125:26:BPA73017-1023:1:1101:3990:1710 1:N:0:8
GAGGATCAACTTCGTCGAGTACGCTCAAGGTAGAAGATCGGAAGA
+
FFFFFFFFFFFFFFFFFFFFFFFFFFFFFFFFFFFFFFFFFFFFF
@FS10000125:26:BPA73017-1023:1:1101:4010:1710 1:N:0:8
CCGAAAACTTCGTCGAGTACGCTCAATAGAATAGATCGGAAGAGC
+
FFFFFFFFFFFFFFFFFFFFFFFFFFFFFFFFFFFFFFFFFFFFF
@FS10000125:26:BPA73017-1023:1:1101:4090:1710 1:N:0:8
CTGTCTACCTTCGTCGAGTACGCTCAAAAAAGGAGATCGGAAGAG
+
FFFFFFFFFFFFFFFFFFFFFFFFFFFFFFFFFFFFFFFFFFFFF
@FS10000125:26:BPA73017-1023:1:1101:4650:1710 1:N:0:8
TTGCATAACTTCGTCGAGTACGCTCAATAGATAAGATCGGAAGAG
+
FFFFFFFFFFFFFFFFFFFFFFFFFFFFFFFFFFFFFFFFFFFFF
@FS10000125:26:BPA73017-1023:1:1101:5160:1710 1:N:0:8
TTGTTAACTTCGTCGAGTACGCTCAATAAAAAAGATCGGAAGAGC
+
FFFFFFFFFFFFFFFFFFFFFFFFFFFFFFFFFFFFFFFFFFFFF
@FS10000125:26:BPA73017-1023:1:1101:6680:1710 1:N:0:8
CCGCTAACTTCGTCGAGTACGCTCAAGAGGTTAGATCGGAAGAGC
+
FFFFFFFFFFFFFFFFFFFFFFFFFFFFFFFFFFFFFFFFFFFFF
@FS10000125:26:BPA73017-1023:1:1101:7840:1710 1:N:0:8
GTGGTAACTTCGTCGAGTACGCTCAATTAAATAGATCGGAAGAGC
+
FFFFFFFFFFFFFFFFFFFFFFFFFFFFFFFFFFFFFFFFFFFFF
@FS10000125:26:BPA73017-1023:1:1101:8140:1710 1:N:0:8
TTGTAAACTTCGTCGAGTACGCTCAATGCAGTAGATCGGAAGAGC
+
,FFFFFFFFFFFFFFFFFFFFFFFFFFFFFFFFFFFFFFFFFFFF
@FS10000125:26:BPA73017-1023:1:1101:8490:1710 1:N:0:8
GAGACAACTTCGTCGAGTACGCTCAAAGTTCAAGATCGGAAGAGC
+
FFFFFFFFFFFFFFFFFFFFFFFFFFFFFFFFFFFFFFFFFFFFF
@FS10000125:26:BPA73017-1023:1:1101:9680:1710 1:N:0:8
TCGAAACTTCGTCGAGTACGCTCAACCATGAAGATCGGAAGAGCA
+
FFF:FFFF::F,F:,FFFF:FFF:,::FFF:F:F:,F,FFFFF::
@FS10000125:26:BPA73017-1023:1:1101:10330:1710 1:N:0:8
GCTTCGTCGAGTACGCTCAAGAGTGTAGATCGGAAGAGCACACGT
+
FFFFFFFFFFFFFFFFFFFFFFFFFFFFFFFFFFFFFFFFFFFFF
@FS10000125:26:BPA73017-1023:1:1101:10350:1710 1:N:0:8
TGCCAAACTTCGTCGAGTACGCTCAAGCTATTAGATCGGAAGAGC
+
F:FFFFFFFFFFFF:FFFFFFFFF:FFFFFFF:FFFF:FFFFFFF
@FS10000125:26:BPA73017-1023:1:1101:10730:1710 1:N:0:8
TTCAGAACTTCGTCGAGTACGCTCAAAAATGGAGATCGGAAGAGC
+
FFFFFFFFFFFFFFFFFFFFFFFFFFFFFFFFFFFFFFFFFFFFF
@FS10000125:26:BPA73017-1023:1:1101:10760:1710 1:N:0:8
GGGAAAACTTCGTCGAGTACGCTCAAGGGTAAAGATCGGAAGAGC
+
FFFFFFFFFFFFFFFFFFFFFFFFFFFFFFFFFFFFFFFFFFFFF
@FS10000125:26:BPA73017-1023:1:1101:11100:1710 1:N:0:8
CCGGGACCTTCGTCGAGTACGCTCAAGTCATTAGATCGGAAGAGC
+
FFFFFFFFFFFFFFFFFFFFFFFFFFFFFFFFFFFFFFFFFFFFF
@FS10000125:26:BPA73017-1023:1:1101:11190:1710 1:N:0:8
GTGTCACCTTCGTCGAGTACGCTCAAATGATGAGATCGGAAGAGC
+
:FFFFFFFFFFFFFFFFFFFFFFFF:FFFFFFFFFFFFFFFFFFF
@FS10000125:26:BPA73017-1023:1:1101:11440:1710 1:N:0:8
TCGCTGAACTTCGTCGAGTACGCTCAAACGGTTAGATCGGAAGAG
+
FFFFFFFFFFFFFFFFFFFFFFFFFFFFFFFFFFFFFFFFFFFFF
@FS10000125:26:BPA73017-1023:1:1101:12720:1710 1:N:0:8
TTGCAGCTTCGTCGAGTACGCTCAAAGTAGCAGATCGGAAGAGCA
+
FFFFFFFFFFFFFFFFFFFFFFFFFFFFFFFFFFFFFFFFFFFFF
@FS10000125:26:BPA73017-1023:1:1101:12840:1710 1:N:0:8
GCGCAAACTTCGTCGAGTACGCTTAAACTTAAAGATCGGAAGAGC
+
FFFFFFFFFFFFFFFFFFFFFFFFFFFFFFFFFFFFFFFFFFFFF
@FS10000125:26:BPA73017-1023:1:1101:13030:1710 1:N:0:8
TCGCATCAACTTCGTCGAGTACGCTCAATACTAAAGATCGGAAGA
+
FFFFFFFF,FF:FF:F:FFF:FFFFFFFFFFFFFFFF:FFFFFFF
@FS10000125:26:BPA73017-1023:1:1101:14160:1710 1:N:0:8
TTGAAAACTTCGTCGAGTACGCTCAATGTTGTAGATCGGAAGAGC
+
FFFFFFFFFFFFFFFFFFFFFFFFFFFFFFFFFFFFFFFFFFFFF
@FS10000125:26:BPA73017-1023:1:1101:14280:1710 1:N:0:8
CGGGGACTTTCGTCGAGTACGCTCAAATGCCAAGATCGGAAGAGC
+
FFFFFFFFFFFFFFFFFFFFFFFFFFFFFFFFFFFFFFFFFFFFF
@FS10000125:26:BPA73017-1023:1:1101:15280:1710 1:N:0:8
CTGGTAGCTTCGTCGAGTACGCTCAAAGATGCAGATCGGAAGAGC
+
F:FFFFFFFFFFFFFFFFFFFFFFFFFFFFFFFFFFFFFFFFFFF
@FS10000125:26:BPA73017-1023:1:1101:15610:1710 1:N:0:8
TTGACGAAACTTCGTCGAGTACGCTCAATTGTAAAGATCGGAAGA
+
FFFFFFFFFFFFFFFFFFFFFFFFFFFFFFFFFFFFFFFFFFFFF
@FS10000125:26:BPA73017-1023:1:1101:16370:1710 1:N:0:8
TCTTAAACTTCGTCGAGTACGCTCAATTCACTAGATCGGAAGAGC
+
FFFFFFFFFFFFFFFFFFFFFFFFFFFFFFFFFFFFFFFFFFFFF
@FS10000125:26:BPA73017-1023:1:1101:2680:1720 1:N:0:8
GCGGAAACTTCGTCGAGTACGCTCAATGAGTCAGATCGGAAGAGC
+
FFFFFFFFFFFFFFFFFFFFFFFFFFFFFFFFFFFFFFFFFFFFF
@FS10000125:26:BPA73017-1023:1:1101:3160:1720 1:N:0:8
GCGCAACTTCGTCGAGTACGCTCAAGTTTCCAGATCGGAAGAGCA
+
FFFFFFFFFFFFFFFFFFFFFFFFFFFFFFFFFFFFFFFFFFFFF
@FS10000125:26:BPA73017-1023:1:1101:3210:1720 1:N:0:8
TCGAAAACTTCGTCGAGTACGCTCAAATTTACAGATCGGAAGAGC
+
FFFFFFFFFFFFFFFFFFFFFFFFFFFFFFFFFFFFFFFFFFFFF
@FS10000125:26:BPA73017-1023:1:1101:4070:1720 1:N:0:8
CCGCATGAAACTTCGTCGAGTACGCTCAAGGTTACAGATCGGAAG
+
FFFFFFFFFFFFFFFFFFFFFFFFFFFFFFFFFFFFFFFFFFFFF
@FS10000125:26:BPA73017-1023:1:1101:4640:1720 1:N:0:8
TTGACTGGACTTCGTCGAGTACGCTCAACAATTAAGATCGGAAGA
+
FFFFFFFFFFFFFFFFFFFFFFFFFFFFFFFFFFFFFFFFFFFFF
@FS10000125:26:BPA73017-1023:1:1101:5610:1720 1:N:0:8
GTGGTAACTTCGTCGAGTACGCTCAATTAAATAGATCGGAAGAGC
+
FFFFFFFFFFFFFFFFFFFFFFFFFFFFFFFFFFFFFFFFFFFFF
@FS10000125:26:BPA73017-1023:1:1101:5800:1720 1:N:0:8
TTTGTTCAACTTCGTCGAGTACGCTCAACTAGAAAGATCGGAAGA
+
FFFFFFFFFFFFFFFFFFFFFFFFFFFFFFFFFFFFFFFFFFFFF
@FS10000125:26:BPA73017-1023:1:1101:6150:1720 1:N:0:8
GCGGGAACTTCGTCGAGTACGCTCAAGTGTTTAAGATCGGAAGAG
+
FFFFFFFFFFFFFFFFFFFFFFFFFFFFFFFFFFFFFFFFFFFFF
@FS10000125:26:BPA73017-1023:1:1101:6510:1720 1:N:0:8
TTGGGAACTTCGTCGAGTACGCTCAAACATCAAGATCGGAAGAGC
+
FFFFFFFFFFFFFFFFFFFFFFFFFFFFFFFFFFFFFFFFFFFFF
@FS10000125:26:BPA73017-1023:1:1101:6620:1720 1:N:0:8
TTGTAAACTTCGTCGAGTACGCTCAATTAATCAGATCGGAAGAGC
+
FFFFFFFFFFFFFFFFFFFFFFFFFFFFFFFFFFFFFFFFFFFFF
@FS10000125:26:BPA73017-1023:1:1101:7250:1720 1:N:0:8
TTGGTAACTTCGTCGAGTACGCTCAAGAAAACAGATCGGAAGAGC
+
FFFFFFFFFFFFFFFFFFFFFFFFFFFFFFFFFFFFFFFFFFFFF
@FS10000125:26:BPA73017-1023:1:1101:8530:1720 1:N:0:8
TCGCCCTTAACTTCGTCGAGTACGCTCAAGTTAGGAGATCGGAAG
+
FFFFFFFFFFFFFFFFFFFFFFFFFFFFFFFFFFFFFFFFFFFFF
@FS10000125:26:BPA73017-1023:1:1101:8850:1720 1:N:0:8
CCGCTAACTTCGTCGAGTACGCTCAAGCTGGAAGATCGGAAGAGC
+
FFFFFFFFFFFFFFFFFFFFFFFFFFFFFFFFFFFFFFFFFFFFF
@FS10000125:26:BPA73017-1023:1:1101:8870:1720 1:N:0:8
TTGACTGGACTTCGTCGAGTACGCTCAATGATTTAGATCGGAAGA
+
FFFFFFFFFFFFFFFFFFFFFFFFFFFFFFFFFFFFFFFFFFFFF
@FS10000125:26:BPA73017-1023:1:1101:9290:1720 1:N:0:8
GCGTGAACTTCGTCGAGTACGCTCAACTCGGTAGATCGGAAGAGC
+
FFFFFFFFFFFFFFFFFFFFFFFFFFFFFFFFFFFFFFFFFFFFF
@FS10000125:26:BPA73017-1023:1:1101:9550:1720 1:N:0:8
TCACTAACTTCGTCGAGTACGCTCAATTATACAGATCGGAAGAGC
+
FFFFFFFFFFFFFFFFFFFFFFFFFFFFFFFFFFFFFFFFFFFFF
@FS10000125:26:BPA73017-1023:1:1101:9670:1720 1:N:0:8
GGGTTAACTTCGTCGAGTACGCTCAAGGCTAAAGATCGGAAGAGC
+
FFFFFFFFFFFFFFFFFFFFFFFFFFFFFFFFFFFFFFFFFFFFF
@FS10000125:26:BPA73017-1023:1:1101:11020:1720 1:N:0:8
TCTTCTAACTTCGTCGAGTACGCTCAACCGTAAAGATCGGAAGAG
+
FF,FFFFFFFFFFFFFFFFFFFFFFFFFFFFF:FFFFFFFFFFFF
@FS10000125:26:BPA73017-1023:1:1101:11030:1720 1:N:0:8
TCGTAAACTTCGTCGAGTACGCTCAATACCACAGATCGGAAGAGC
+
FFFFFFFFFFFFFFFFFFFFFFFFFFFFFFFFFFFFFFFFFFFFF
@FS10000125:26:BPA73017-1023:1:1101:11830:1720 1:N:0:8
TCGCAAACTTCGTCGAGTACGCTCAATGTCCCAGATCGGAAGAGC
+
,F,FFFFFFFFFFFFF:FFFFFF:FFFFFFFF:,FFF:FF,:,::
@FS10000125:26:BPA73017-1023:1:1101:11860:1720 1:N:0:8
TTGACCAACTTCGTCGAGTACGCTCAATTAGTCAGATCGGAAGAG
+
,:,FFFFFFFFFFFFFFFFFFFFFF::FFF:FFFFFFFFFFFFF,
@FS10000125:26:BPA73017-1023:1:1101:12330:1720 1:N:0:8
GAGACAACTTCGTCGAGTACGCTCAATTAGTCAGATCGGAAGAGC
+
FFFFFFFFFFFFFFFFFFFFFFFFFFFFFFFFFFFFFFFFFFFFF
@FS10000125:26:BPA73017-1023:1:1101:13050:1720 1:N:0:8
TCGCATCAACTTCGTCGAGTACGCTCAATACTAAAGATCGGAAGA
+
FFFFFFFFFFFFFFFFFFFFFFFFFFFFFFFFFFFFFFFFFFFFF
@FS10000125:26:BPA73017-1023:1:1101:13190:1720 1:N:0:8
TCGCCAACTTCGTCGAGTACGCTCAACAGTCAAGATCGGAAGAGC
+
FFFFFFFFFFFFFFFFFFFFFFFFFFFFFFFFFFFFFFFFFFFFF
@FS10000125:26:BPA73017-1023:1:1101:13530:1720 1:N:0:8
GAGCAATCTTCGTCGAGTACGCTCAACGACGGAGATCGGAAGAGC
+
FFFFFFFFFFFFFFFFFFFFFFFFFFFFFFFFFFFFFFFFFFFFF
@FS10000125:26:BPA73017-1023:1:1101:13720:1720 1:N:0:8
CCGGGACTTTCGTCGAGTACGCTCAATATAATAGATCGGAAGAGC
+
FFFFFFFFFFFFFFFFFFFFFFFFFFFFFFFFFFFFFFFFFFFFF
@FS10000125:26:BPA73017-1023:1:1101:13860:1720 1:N:0:8
TCGGAGAACTTCGTCGAGTACGCTCAAGTAAATAGATCGGAAGAG
+
FFFFFFFFFFFFFFFFFFFFFFFFFFFFFFFFFFFFFFFFFFFFF
@FS10000125:26:BPA73017-1023:1:1101:14070:1720 1:N:0:8
GCGTCAACTTCGTCGAGTACGCTCAAAATTATAGATCGGAAGAGC
+
FFFFFFFFFFFFFFFFFFFFFFFFFFFFFFFFFFFFFFFFFFFFF
@FS10000125:26:BPA73017-1023:1:1101:14170:1720 1:N:0:8
CCCCAACAACTTCGTCGAGTACGCTCAAAGTATAAGATCGGAAGA
+
FFFFFFFFFFFFFFFFFFF:FFFFFFFFFFFFFFFFFFFFFFFFF
@FS10000125:26:BPA73017-1023:1:1101:14620:1720 1:N:0:8
TGACTGGACTTCGTCGAGTACGCTCAAGATATGAGATCGGAAGAG
+
FFFFFFFFFFFFFFFFFFFFFFFFFFFFFFFFFFFFFFFFFFFFF
@FS10000125:26:BPA73017-1023:1:1101:15570:1720 1:N:0:8
TCGACTGGAGTTCAGACGTGACTCTTCGTCGAGTACGCTCAACGG
+
FFFFF::,:F:FFFFFFFF:FFFF:FFFFF:FFFFFF:F:F:FF,
@FS10000125:26:BPA73017-1023:1:1101:15580:1720 1:N:0:8
TTGGAAACTTCGTCGAGTACGCTCAACTCCGAAGATCGGAAGAGC
+
FFFFFFFFFFFFFFFFFFFFFFFFFFFFFFFFFFFFFFFFFFFFF
@FS10000125:26:BPA73017-1023:1:1101:15590:1720 1:N:0:8
GCGGCAACTTCGTCGAGTACGCTCAATGTCCCAGATCGGAAGAGC
+
:FFFFFFFFFFFFFFFFFFFFFFFFFFFFFFFFFFFFFFFFFFFF
@FS10000125:26:BPA73017-1023:1:1101:15840:1720 1:N:0:8
TTGGTAACTTCGTCGAGTACGCTCAAGGTAATAGATCGGAAGAGC
+
FFFFFFFFFFFFFFFFFFFFFFFFFFFFFFFFFFFFFFFFFFFFF
@FS10000125:26:BPA73017-1023:1:1101:16160:1720 1:N:0:8
TTGGTAACTTCTTCGAGTACGCTCAAAAAGAAAGATCGGAAGAGC
+
FFFFFFFFFFFFFFFFFFFFFFFFFFFFFFFFFFFFFFFFFFFFF
@FS10000125:26:BPA73017-1023:1:1101:16290:1720 1:N:0:8
TCGAATAATCTTCGTCGAGTACGCTCAAGGGTTAAGATCGGAAGA
+
FFFFFFFFFFFFFFFFFFFFFFFFFFFFFFFFFFFFFFFFFFFFF
@FS10000125:26:BPA73017-1023:1:1101:1320:1730 1:N:0:8
TCGGCAACTTCGTCGAGTACGCTCAAATTGAGAGATCGGAAGAGC
+
FFFFFFFFFFFFFFFFFFFFFFFFFFFFFFFFFFFFFFFFFFFFF
@FS10000125:26:BPA73017-1023:1:1101:1790:1730 1:N:0:8
TGGCAACTTCGTCGAGTACGCTCAATAAGGAAGATCGGAAGAGCA
+
FFFFFFFFFFFFFFFFFFFFFFFFFFFFFFFFFFFFFFFFFFFFF
@FS10000125:26:BPA73017-1023:1:1101:1860:1730 1:N:0:8
TTGTAAACTTCGTCGAGTACGCTCAAGGACATAGATCGGAAGAGC
+
:FFFFFFFFFFFFFFFFFFFFFFFFFFFFFFFFFFFFFFFFFFFF
@FS10000125:26:BPA73017-1023:1:1101:3040:1730 1:N:0:8
TTTATCCAACTTCGTCGAGTACGCTCAAGGACTGAGATCGGAAGA
+
,FFFFFF:FFFFFFFFFF:F:FFFFFFFF:FFF:F,FFF:FFF:F
@FS10000125:26:BPA73017-1023:1:1101:3200:1730 1:N:0:8
TTTCTAAACTTCGTCGAGTACGCTCAAATTCCAAGATCGGAAGAG
+
:FF::FFFFFFFFFFFFFFFFFFFFFFF::F:FFFFFFFFFFFFF
@FS10000125:26:BPA73017-1023:1:1101:3540:1730 1:N:0:8
CCGAAACTTCGTCGAGTACGCTCAATAACATAGATCGGAAGAGCA
+
FFFFFFFFFFFFFFFFFFFFFFFFFFFFFFFFFFFFFFFFFFFFF
@FS10000125:26:BPA73017-1023:1:1101:4910:1730 1:N:0:8
GCGTAAACTTCGTCGAGTACGCTCAAACAGATAGATCGGAAGAGC
+
FFFFFFFFFFFFFFFFFFFFFFFFFFFFFFFFFFFFFFFFFFFFF
@FS10000125:26:BPA73017-1023:1:1101:5440:1730 1:N:0:8
TCGCCAACTTCGTCGAGTACGCTCAATTGCTAAGATCGGAAGAGC
+
FFFFFFFFFFFFFFFFFFFFFFFFFFFFFFFFFFFFFFFFFFFFF
@FS10000125:26:BPA73017-1023:1:1101:5560:1730 1:N:0:8
TCGAAAACTTCGTCGAGTACGCTCAAACTTAAAGATCGGAAGAGC
+
FFFFFFFFFFFFFFFFFFFFFFFFFFFFFFFFFFFFFFFFFFFFF
@FS10000125:26:BPA73017-1023:1:1101:5640:1730 1:N:0:8
TTGGAACTTCGTCGAGTACGCTCAACAATTAAGATCGGAAGAGCA
+
FFFFFFFFFFFFFFFFFFFFFFFFFFFFFFFFFFFFFFFFFFFFF
@FS10000125:26:BPA73017-1023:1:1101:6390:1730 1:N:0:8
TTTGAAACTTCGTCGAGTACGCTCAATGGAGTAGATCGGAAGAGC
+
FFFFFFFFFFFFFFFFFFFFFFFFFFFFFFFFFFFFFFFFFFFFF
@FS10000125:26:BPA73017-1023:1:1101:6440:1730 1:N:0:8
TCGATAACTTCGTCGAGTACGCTCAATTGGTCAGATCGGAAGAGC
+
FFFFFFFFFFFFFFFFFFFFFFFFFFFFFFFFFFFFFFFFFFFFF
@FS10000125:26:BPA73017-1023:1:1101:7150:1730 1:N:0:8
TCGCTAACTTCGTCGAGTACGCTCAAACCACGAGATCGGAAGAGC
+
FFFFFFFFFFFFFFFFFFFFFFFFFFFFFFFFFFFFFFFFFFFFF
@FS10000125:26:BPA73017-1023:1:1101:7450:1730 1:N:0:8
TCAATAACTTCGTCGAGTACGCTCAAGAACATAGATCGGAAGAGC
+
FFFFFFFFFFFFFFFFFFFFFFFFFFFFFFFFFFFFFFFFFFFFF
@FS10000125:26:BPA73017-1023:1:1101:8610:1730 1:N:0:8
TTGTAAACTTCGTCGAGTACGCTCAAATGGTTAGATCGGAAGAGC
+
FFFFFFFFFFFFFFFFFFFFFFFFFFFFFFFFFFFFFFFFFFFFF
@FS10000125:26:BPA73017-1023:1:1101:9600:1730 1:N:0:8
TTGGATAAACTTCGTCGAGTACGCTCAAGTCAAAAGATCGGAAGA
+
FFFFFFFFFFFFFFFFFFFFFFFFFFFFFFFFFFFFFFFFFFFFF
@FS10000125:26:BPA73017-1023:1:1101:9820:1730 1:N:0:8
TTTGGACAACTTCTTCGTAGTACGCTCAAACGGATAGATCGGAAG
+
FFFFFFFFFFFFFFFFFFFFFFFFFFFFFFFFFFFFFFFFFFFFF
@FS10000125:26:BPA73017-1023:1:1101:10210:1730 1:N:0:8
ACGAAGGCCCCCCCCAAACTTCGTCGAGTACGCTCAATAAGTTAG
+
FFFFFFFFFFFFFFFFFFFFFFFFFFFFFFFFFFFFFFFFFFFFF
@FS10000125:26:BPA73017-1023:1:1101:10630:1730 1:N:0:8
GTGCTAACTTCGTCGAGTACGCTCAATAATATAGATCGGAAGAGC
+
FFFFFFFFFFFFFFFFFFFFFFFFFFFFFFFFFFFFFFFFFFFFF
@FS10000125:26:BPA73017-1023:1:1101:10780:1730 1:N:0:8
GCGCTAACTTCGTCGAGTACGCTCAATATCGGAGATCGGAAGAGC
+
FFFFFFFFFFFFFFFFFFFFFFFFFFFFFFFFFFFFFFFFFFFFF
@FS10000125:26:BPA73017-1023:1:1101:12650:1730 1:N:0:8
TTGAAACTTCGTCGAGTACGCTCAACCGAGGAGATCGGAAGAGCA
+
FFFFFFFFFFFFFFFFFFFFFFFFFFFFFFFFFFFFFFFFFFFFF
@FS10000125:26:BPA73017-1023:1:1101:12990:1730 1:N:0:8
AGGCAAACTTCGTCGAGTACGCTCAAAAATAGAGATCGGAAGAGC
+
FFFFFFFFFFFFFFFFFFFFFFFFFFFFFFFFFFFFFFFFFFFFF
@FS10000125:26:BPA73017-1023:1:1101:13680:1730 1:N:0:8
CCCTAGCTAACTTCGTCGAGTACGCTCAATGTATGAGATCGGAAG
+
FFFFFFFFFFFFFFFFFFFFFFFFFFFFFFFFFFFFFFFFFFFFF
@FS10000125:26:BPA73017-1023:1:1101:13780:1730 1:N:0:8
CCGCAACTTCGTCGAGTACGCTCAAAGTGGGAGATCGGAAGAGCA
+
FFFFFFFFFFFFFFFFFFFFFFFFFFFFFFFFFFFFFFFFFFFFF
@FS10000125:26:BPA73017-1023:1:1101:13810:1730 1:N:0:8
TGGTAAACTTCGTCGAGTACGCTCAAGCCAAAAGATCGGAAGAGC
+
FFFFFFFFFFFFFFFFFFFFFFFFFFFFFFFFFFFFFFFFFFFFF
@FS10000125:26:BPA73017-1023:1:1101:14020:1730 1:N:0:8
GGGGTAACTTCGTCGAGTACGCTCAAGTGAAAAGATCGGAAGAGC
+
FFFFFFFFFFFFFFFFFFFFFFFFFFFFFFFFFFFFFFFFFFFFF
@FS10000125:26:BPA73017-1023:1:1101:14380:1730 1:N:0:8
GAGACAACTTCGTCGAGTACGCTCAATTGGACAGATCGGAAGAGC
+
FFFFFFFFFFFFFFF:FFFFFF,FF:FFF:FFFFFFFFFFFFFFF
@FS10000125:26:BPA73017-1023:1:1101:14510:1730 1:N:0:8
GCGGTAACTTCGTCGAGTACGCTCAAGCGAGAAAGATCGGAAGAG
+
:FFFFFFFFFFFFFFFFFFFFFFFFFFFFFFFFFFFFFFFFFFFF
@FS10000125:26:BPA73017-1023:1:1101:14700:1730 1:N:0:8
TTGCTGAACTTCGTCGAGTACGCTCAAAAGAATAGATCGGAAGAG
+
FFFFFFFFFFFFFFFFFFFFFFFFFFFFFFFFFFFFFFFFFFFFF
@FS10000125:26:BPA73017-1023:1:1101:14970:1730 1:N:0:8
TTGTAGAACTTCGTCGAGTACGCTCAATAAACTAGATCGGAAGAG
+
,FFFFFF:FF:FFFFFFFFFFFFFFF:FFFFFFFFFFFFFFFFFF
[truncated: 24,443,742 more chars]
