# Supplementary material for: Non-templated addition and template switching by Moloney murine leukemia virus (MMLV)-based reverse transcriptases co-occur and compete with each other
Source: J Biol Chem. 2019 Oct 22;294(48):18220–31. doi: 10.1074/jbc.RA119.010676 (PMC6885630; doi:10.1074/jbc.RA119.010676)
Supplement: Supporting Information [file supp_RA119.010676_155253_1_supp_413280_pzhsrd.zip › Tailing for synthetic RNA bias/TdT-C0-4rNV5FAM-A.fastq]

@FS10000125:27:BPA73017-1634:1:1101:2120:1000 2:N:0:13
TGGTCATTGAGCGTACTCGACGAAGTTACTTGGGGGGGGGGGGGGAAA
+
F,F,,FFFFFFFFFFFFFFFFFFFFFF,,,FFFFFFFFFFFFFFF:,F
@FS10000125:27:BPA73017-1634:1:1101:2310:1000 2:N:0:13
AAAACCTTGAGCGTACTCGACGAAGTTCTATCGGGGCGGAGGGGGGGG
+
,,,:FFFFFFFFFFFFFFFFFFFFFFFF,,FF:FFF,FFFFFF::,,F
@FS10000125:27:BPA73017-1634:1:1101:3180:1000 2:N:0:13
TACATGTTGAGCGTACTCGACGAAAGGGGGGGGGGGGGGGGAAATCGA
+
FFFFFFFFFFFFFFFFFFFFFFFFFFFFFFFFFFFFFFFFFF:,F:,,
@FS10000125:27:BPA73017-1634:1:1101:3200:1000 2:N:0:13
TCCGTTTTGAGCGTACTCGACGAAGTTTACAGGGGGGGGGGGGGGGAA
+
FFFFFFFFFFFFFFFFFFFFFFFFFFFFFFFFFFFFFFFFFFFFF,FF
@FS10000125:27:BPA73017-1634:1:1101:3330:1000 2:N:0:13
TATTTATTGAGCGTACTCGACGAAGTTTTATGGGGGGGGGGGGGGGAA
+
F,:,FFFFFFFFFFFFFFFFFFFFFFF::,,FFFFFFFFFFFFFFFFF
@FS10000125:27:BPA73017-1634:1:1101:3430:1000 2:N:0:13
TTTAACTTGAGCGTACTCGACGAAGTTTACAGGGGGGGGGGGGGGGGA
+
FFFFFFFFFFFFFFFFFFFFFFFFFFFFFFFFFFFFFFFFFFFFF:,F
@FS10000125:27:BPA73017-1634:1:1101:4980:1000 2:N:0:13
TTTTCTTTGAGCGTACTCGACGAAGTTTCAAGGGGGGGGGGGGGGGAA
+
FFFFFFFFFFFFFFFFFFFFFFFFFFFFFFFFFFFFFFFFFFFFFFFF
@FS10000125:27:BPA73017-1634:1:1101:5110:1000 2:N:0:13
TCATTTTTGAGCGTACTCGACGAAGTTCTCGCGGGGGGGGGGGGGGGA
+
FFFFFFFFFFFFFFFFFFFFFFFFFFFFFFFFFFFFFFFFFFF::,,F
@FS10000125:27:BPA73017-1634:1:1101:5350:1000 2:N:0:13
ACTATTTTGAGCGTACTCGACGAAGTTTGTCGGGGGGGGGGGGGGGAA
+
FFFFFFFFFFFFFFFFFFFFFFFFFFFFFFFFFFFFFFFFFFFFF:FF
@FS10000125:27:BPA73017-1634:1:1101:5760:1000 2:N:0:13
CTCCCCTTGAGCGTACTCGACGAAGTTGGATCGGGGGGGGGGGGGGGG
+
FF:FFFFFFFFFFFFFFFFFFFFFFFFFFFFFFFFFFFFFFFFFF,,F
@FS10000125:27:BPA73017-1634:1:1101:6250:1000 2:N:0:13
TTTGATTTGAGCGTACTCGACGAAGTTTAATGGGGGGGGGGGGGGGGA
+
:FFFFFFFFFFFFFFFFFFFFFFFFFFFFFFFFFFFFFFFFFFFF,,F
@FS10000125:27:BPA73017-1634:1:1101:6770:1000 2:N:0:13
TTTTGCTTGAGCGTACTCGACGAAGTTATCGGGGGGGGGGGGGGGGAA
+
F,FF,FFFFFFFFFFFFFFFFFFFFFFFFF,FFFFFFFFFFFFFF,F:
@FS10000125:27:BPA73017-1634:1:1101:8120:1000 2:N:0:13
TCACGAATTGAGCGTACTCGACGAAGTTATTCCGGGGGGGGGCGGGGG
+
FFFFFFFFFFF:FFFFFFFF,FFFFFFFFFFFFFFFFFFFFF::::,:
@FS10000125:27:BPA73017-1634:1:1101:8900:1000 2:N:0:13
TAGCGGTTGAGCGTACTCGACGAAGTTTACAGGGGGGGGGGGGGGGGG
+
FFFFFFFFFFFFFFFFFFFFFFFFFFFFFFFFFFFFFFFFFFFFFFFF
@FS10000125:27:BPA73017-1634:1:1101:10880:1000 2:N:0:13
TTTTGATTGAGCGTACTCGACGAAGTGGGGGGGGGGGGGGGAAATTTG
+
F,FFFFFFFFFFFFFFFFFFFFFFFFFFFFFFFFFFFFFFF,:,F,,,
@FS10000125:27:BPA73017-1634:1:1101:11020:1000 2:N:0:13
TCAACGTTGAGCGTACTCGACGAAGTTGCGGGGGGGGGGGGGGGAAAT
+
FFFFFFFFFFFFFFFFFFFFFFFFFFFFFFFFFFFFFFFFFFFF:F:,
@FS10000125:27:BPA73017-1634:1:1101:11910:1000 2:N:0:13
CCTCGGTTGAGCGTACTCGACGAAGTTCAACGGGGGGGGGGGGGGGGG
+
FFFFFFFFFFFFFFFFFFFFFFFFFFFFFFF:FFFFFFFFFF:,,,,F
@FS10000125:27:BPA73017-1634:1:1101:12900:1000 2:N:0:13
TCAATTTTGAGCGTACTCGACGAAGTTACCAGGGGGGGGGGGGGGGGA
+
F,,,,FFFFFFFFFFFFFFFFFFFFFF,:,,:FFFFFFFFFFFFF,,F
@FS10000125:27:BPA73017-1634:1:1101:12970:1000 2:N:0:13
TATCAATTGAGCGTACTCGACGAAGTTGGGCGGGGGGGGGGGGGGGAA
+
F,FF:FFFFFFFFFFFFFFFFFFFFFFFFFFFFFFFFFFFFFF::,,,
@FS10000125:27:BPA73017-1634:1:1101:16150:1000 2:N:0:13
CCGCGATTGAGCGTACTCGACGAAGTTCACAGGGGGGGGGGGGGGGAA
+
FF:F:FFFF,F:FFFFFFFFFFFFFFFFFFFFFFFFFFFFFFF:,,,,
@FS10000125:27:BPA73017-1634:1:1101:1820:1010 2:N:0:13
GGCAGGTTGAGCGTACTCGACGAAGTTCGAACGGGGGGGGGGGGGGGG
+
,,FFFFFFFFFFFFFFFFFFFFFFFF:FFFFFFFFFFFFFF,F:,,,F
@FS10000125:27:BPA73017-1634:1:1101:2160:1010 2:N:0:13
TAGTACTTGAGCGTACTCGACGAAGTTCTGCCGGGGGGGGGGGGGGAA
+
F:FFF,FFFFFFFFFFFFFFFFFFFFF:,F::FFFFFFFFFFFFFFFF
@FS10000125:27:BPA73017-1634:1:1101:2950:1010 2:N:0:13
ATTGGTTTGAGCGTACTCGACGAAGTTCAGCGGGGGGGGGGGGGGAAA
+
FFFFFFFFFFFFFFFFFFFFFFFFFFFFFFFFFFFFFFFFFFF:,:,,
@FS10000125:27:BPA73017-1634:1:1101:3820:1010 2:N:0:13
GTTGGATTGAGCGTACTCGACGAAGTTTGAAAGGGGGGGGGGGGGGGA
+
:FFFFFFFFFFFFFFFFFFFFFFFFFFFFFFFFFFFFFFFFFFFFFFF
@FS10000125:27:BPA73017-1634:1:1101:4830:1010 2:N:0:13
ACTGTATTGAGCGTACTCGACGAAGTTTAAAGGGGGGGGGGGGGGGGG
+
FFFFFFFFFFFFFFFFFFFFFFFFFFFFFFFFFFFFFFFFFFFFFFFF
@FS10000125:27:BPA73017-1634:1:1101:5310:1010 2:N:0:13
CAATTTTTGAGCGTACTCGACGAAGTTTGGCCGGGGGGGGGGGGGGAA
+
,FFFF,FFFFFFFFFFFFFFFFFFFFF,,,,,FFFFFFFFFFF:,,,,
@FS10000125:27:BPA73017-1634:1:1101:5490:1010 2:N:0:13
TTGCATTTGAGCGTACTCGACGAAGTTTAAGGGGGGGGGGGGGGGGAA
+
,,FFFFFFFFFFFFFFFFFFFFFFFFFFFFFFFFFFFFFFFFFF,:,,
@FS10000125:27:BPA73017-1634:1:1101:5900:1010 2:N:0:13
CCTCTCTTGAGCGTACTCGACGAAGTTGTAGGGGGGGGGGGGGGGAAA
+
,FFFFFFFFFFFFFFFFFFFFFFFFFFFFFFFFFFFFFFFFFFF,FF,
@FS10000125:27:BPA73017-1634:1:1101:5940:1010 2:N:0:13
TTTATCTTGAGCGTACTCGACGAAGTTAGCAGGGGGGGGGGGGGGGAA
+
F:FFFFFF:FFF:FFFFF:FF:FFFFFFFFFFFFFFFFFFFFFFF,FF
@FS10000125:27:BPA73017-1634:1:1101:6090:1010 2:N:0:13
AGACTTTTGAGCGTACTCGACGAAGTTCAAAGGGGGGGGGGGGGGGGG
+
:,FFFFFFFFFFFFFFFFFFFFFFFFFFFFFFFFFFFFFFFFFFF::F
@FS10000125:27:BPA73017-1634:1:1101:6220:1010 2:N:0:13
TATTACTTGAGCGTACTCGACGAAGTTGGAAGGGGGGGGGGGGGGGGA
+
,F,:F,FFFFFFFFFFFFFFFFFFFFFFFF:FFFFFFFFFFFFFFF,F
@FS10000125:27:BPA73017-1634:1:1101:6990:1010 2:N:0:13
TAAATTTTGAGCGTACTCGACGAAGTTGGCAGGGGGGGGGGGGGGAAA
+
F,FFFFFFFFFFFFFFFFFFFFFFFFFFFFFFFFFFFFFFFFFFFF,:
@FS10000125:27:BPA73017-1634:1:1101:7870:1010 2:N:0:13
TAATTTTTGAGCGTACTCGACGAAGTTCTAAGGGGGGGGGGGGGGGAA
+
,:FFFFFFFFFFFFFFFFFFFFFFFFFFFFFFFFFFFFFFFFFFF,,F
@FS10000125:27:BPA73017-1634:1:1101:8270:1010 2:N:0:13
ATCTTTTGAGCGTACTCGACGAAGTTTTGGGGGGGGGGGGGGGGGAAA
+
:FFFFFFF:FFFFFFFFFFFFFFFFFFFFFFFFFFFFFFFFFFFFFFF
@FS10000125:27:BPA73017-1634:1:1101:8280:1010 2:N:0:13
TTCCATTTGAGCGTACTCGACGAAGTTATCACGGGGGGGGGGGGGGGA
+
F:FFFFFFFFFFFFFFFFFFFFFFFFFFFFFFFFFFFFFFFFFFFF:F
@FS10000125:27:BPA73017-1634:1:1101:8620:1010 2:N:0:13
AACCTCTTGAGCGTACTCGACGAAGTTTGGGGGGGGGGGGGGGGAAAT
+
::FFFFFFFFFFFFFFFFFFFFFFFFFFFFFFFFFFFFFFFFFFFFFF
@FS10000125:27:BPA73017-1634:1:1101:9130:1010 2:N:0:13
CCCCAATTGAGCGTACTCGACGAAGTTCGATCGGGGGGGGGGGGGGGA
+
FFFFFFFFFFFFFFFFFFFFFFFFFFFFFFFFFFFFFFFFFFFFFFFF
@FS10000125:27:BPA73017-1634:1:1101:10740:1010 2:N:0:13
TAGAAGTTGAGCGTACTCGACGAAGTTCCATGGGGGGGGGGGGGGGGG
+
,:FFFFFFFFFFFFFFFFFFFFFFFFFFFFFFFFFFFFFFF:FFFF:F
@FS10000125:27:BPA73017-1634:1:1101:11730:1010 2:N:0:13
CCTCACTTGAGCGTACTCGACGAAGTTAGCGGGGGGGGGGGGGGGAAA
+
FFFFFFFFFFFFFFFFFFFFFFFFFFFFFFFFFFFFFFFFFFFF,FF,
@FS10000125:27:BPA73017-1634:1:1101:12310:1010 2:N:0:13
TTGTATTTGAGCGTACTCGACGAAGGGGGGGGGGGGGGGGGAAGTTTG
+
:FFFFFFFFFFFFFFFFFFFFFFFFFFFFFFFFFFFFFFF::,,F,,,
@FS10000125:27:BPA73017-1634:1:1101:14120:1010 2:N:0:13
CCTATCTTGAGCGTACTCGACGAAGTTGTACGGGGGGGGGGGGGGGAA
+
FFFFFFFFFFFFFFFFFFFFFFFFFFFFFFFFFFFFFFFFFFFF:,:F
@FS10000125:27:BPA73017-1634:1:1101:14340:1010 2:N:0:13
TACTATTTGAGCATACTCGACGAAGTTTATCCGGGGGGGGGGGGGGGA
+
,,F:,,FFFFFFFFFFFFFFFFFFFFF,,,,FFFFFFFFFFFFFF,,F
@FS10000125:27:BPA73017-1634:1:1101:15390:1010 2:N:0:13
TTCTGTTTGAGCGTACTCGACGAAGTTGGCTGGGGGGGGGGGGGGGAA
+
FFFFFFFFFFFFFFFFFFFFFFFFFFFFFFFFFFFFFFFFFFFF:,FF
@FS10000125:27:BPA73017-1634:1:1101:16040:1010 2:N:0:13
TTTTATTTGAGCGTACTCGACGAAGTTGAGCGGGGGGGGGGGGGGGAA
+
FFFFFFFFFFFFFFFFFFFFFFFFFFFFFFFFFFFFFFFFFFFFF:FF
@FS10000125:27:BPA73017-1634:1:1101:2100:1020 2:N:0:13
TACAGCTTGAGCGTACTCGACGAAGTTCTGGGGGGGGGGGGGGGAAAT
+
FFFFFFFFFFFFFFFFFFFFFFFFFFFFFFFFFFFFFFFFFFF::F,F
@FS10000125:27:BPA73017-1634:1:1101:4280:1020 2:N:0:13
AATTAGTTGAGCGTAAAGGGGGGGGGGGGGGGAGATCGGAAAAGCGTC
+
F:FFFFFFFFFFFFFFFFFFFFFFFFFFFFFFF,FF::FFF:F:F,:F
@FS10000125:27:BPA73017-1634:1:1101:5890:1020 2:N:0:13
TTTTTTTTGAGCGTACTCGACGAAGTTGCAAGGGGGGGGGGGGGGGGA
+
FFFFFFFFFFFFFFFFFFFFFFFFFFFFFFFFFFFFFFFFFFFFF:F,
@FS10000125:27:BPA73017-1634:1:1101:6040:1020 2:N:0:13
TAGAATTTGAGCGTACTCGACGAAGTTCAGTGGGGGGGGGGGGGGGAA
+
,:,:,:FFFFFFFFFFFFFFFFFFFFF,F,,FFFFFFFFFF::FF,F,
@FS10000125:27:BPA73017-1634:1:1101:6100:1020 2:N:0:13
TTAGTTTTGAGCGTACTCGACGAAGTTGTGAGGGGGGGGGGGGGGAAA
+
,FFFFFFFFFFFFFFFFFFFFFFFFFFFFFFFFFFFFFFFFFF:FF:F
@FS10000125:27:BPA73017-1634:1:1101:6170:1020 2:N:0:13
TCATTCTTGAGCGTACTCGACGAAGTTGATCCGGGGGGGGGGGGGGGA
+
F:,:F:FFFFFFFFFFFFFFFFFFFFFFFFFFFFFFFFFFF,:,:,,,
@FS10000125:27:BPA73017-1634:1:1101:6230:1020 2:N:0:13
TTGCCTTTGAGCGTACTCGACGAAGTTCCTGGGGGGGGGGGGGGGGAA
+
FFFFFFFFFFFFFFFFFFFFFFFFFFFFFFFFFFFFFFFFFFFFF,FF
@FS10000125:27:BPA73017-1634:1:1101:6840:1020 2:N:0:13
CTCAAATTGAGCGTACTCGACGAAGTTCCAGGGGGGGGGGGGGGGGAA
+
FFFFFFFFFFFFFFFFFFFFFFFFFFFFFFFFFFFFFFFFFFFFF,FF
@FS10000125:27:BPA73017-1634:1:1101:8180:1020 2:N:0:13
ATGTTATTGAGCGTACTCGACGAAGTTAAATGGGGGGGGGGGGGGGGG
+
,,FFFFFFFFFFFFFFFFFFFFFFFFFFFFFFFFFFFFFFFFFFFFF:
@FS10000125:27:BPA73017-1634:1:1101:8930:1020 2:N:0:13
ATTGGGTTGAGCGTACTCGACGAAGTTGTAGGGGGGGGGGGGGGGAAA
+
FFFFFFFFFFFFFFFFFFFFFFFFFFFFFFFFFFFFFFFFFFFF,,,:
@FS10000125:27:BPA73017-1634:1:1101:9140:1020 2:N:0:13
ATTATCTTGAGCGTACTCGACGAAGTTAACAGGGGGGGGGGGGGGGGG
+
FF:FFFFFFFFFFFFFFFFFFFFFFFFFFFFFFFFFFFFFFFFFFFFF
@FS10000125:27:BPA73017-1634:1:1101:9700:1020 2:N:0:13
CCAGGTTTGAGCGTACTCGACGAAGTTGTATCGGGGGGGGGGGGGGGG
+
FFFFFFFFFFFFFFFFFFFFFFFFFFFFFFFFFFFFFFFFFFFFFF::
@FS10000125:27:BPA73017-1634:1:1101:10550:1020 2:N:0:13
TATGCCTTGAGCGTACTCGACGAAGTTTGCGGGGGGGGGGGGGGGGAT
+
,:FFFFFFFFFF:FFFFFFFFFFFFFFFFFFFFFFFFFFFFFF:,,,:
@FS10000125:27:BPA73017-1634:1:1101:11220:1020 2:N:0:13
AATTTTTTGAGCGTACTCGACGAAGTTTAGGGGGGGGGGGGGGAAGTC
+
,,,FFFFFFFFFFFFFFFFFFFFFFFFF,FFFFFFFFFFFFF,:F,F,
@FS10000125:27:BPA73017-1634:1:1101:11330:1020 2:N:0:13
CTTCTATTGAGCGTACTCGACGAAGTTGTTTCGGGGGGGGGATGGGAA
+
,::FF:FFFFFFFFFFFFFF,FFFF,,F,:,:FFFFFFF,F,,,:,,F
@FS10000125:27:BPA73017-1634:1:1101:13610:1020 2:N:0:13
ATCCATTTGAGCGTACTCGACGAAGTTCGGGGGGGGGGGGGGGGGAAT
+
FFFFFFFFFFFFFFFFFFFFFFFFFFFFFFFFFFFFFFFFFFF:,:,F
@FS10000125:27:BPA73017-1634:1:1101:14060:1020 2:N:0:13
CTGCTGTTGAGCGTACTCGACGAAGTTAGACCGGGGGGGGGGGGGGAA
+
F,FFFFFFF,FF:FFFFFFFFF:FFFF::FFF,:FFFFF:FFF::,,:
@FS10000125:27:BPA73017-1634:1:1101:15120:1020 2:N:0:13
ATACTATTGAGCGTACTCGACGAAGTTCCGAGGGGGGGGGGGGGGGAA
+
FFFF:,FFFFFFFFFFFFFFFFFFFFF:FFFFFFFFFFFFFFFF,FF,
@FS10000125:27:BPA73017-1634:1:1101:2430:1030 2:N:0:13
TACCCATTGAGCGTACTCGACGAAGTTACGAGGGGGGGGGGGGGGGAA
+
FFFFFFFFFFFFFFFFFFFFFFFFFFFFFFFFFFFFFFFFFFFFFFFF
@FS10000125:27:BPA73017-1634:1:1101:3170:1030 2:N:0:13
TCATTATTGAGCGTACTCAACGAGGTTGTTCGGGGGGGGGGGGGGGGA
+
:FF:FFFFFFFFFFFFFFFFFFFFFFFF:,FFFFFFFFFFFFFFFFF,
@FS10000125:27:BPA73017-1634:1:1101:3880:1030 2:N:0:13
TATTCTTTGAGCGTACTCGACGAAGTTGTGAGGGGGGGGGGGGAGATG
+
,,:,,FFFFF,F,F:F:::FF:FFFFF,,:,:FFF:FFFFFFF:::F,
@FS10000125:27:BPA73017-1634:1:1101:4130:1030 2:N:0:13
ACTACTTTGAGCGTACTCGACGAAGTTATACCGGGGGGGGGGGGGGAA
+
,F:,F,FFFFFFFFFFFFFFFFFFFFFF:FF:FFFFFFFFFFFFF,,F
@FS10000125:27:BPA73017-1634:1:1101:4260:1030 2:N:0:13
GTCACCTTGAGCGTACTCGACGAAGTTTGTTGGGGGGGGGGGGGGGAA
+
,F::F:FFFFFFFFFFFFFFFFFFFFF,FF:FFFFFFFFFFFFF:FF,
@FS10000125:27:BPA73017-1634:1:1101:4710:1030 2:N:0:13
ATGTCATTGAGCGTACTCGACGAAGTTGTGAGGGGGGGGGGGGGGAAA
+
:F,FFFFFFFFFFFFFFFFFFFFFFFFFFFFFFFFFFFFFFFFF:,F,
@FS10000125:27:BPA73017-1634:1:1101:5990:1030 2:N:0:13
TTTTCGTTGAGCGTACTCGACGAAGTTAACCGGGGGGGGGGGGGGGAA
+
FFFFFFFFFFFFFFFFFFFFFFFFFFFFFFFFFFFFFFFFFFFFF,FF
@FS10000125:27:BPA73017-1634:1:1101:6320:1030 2:N:0:13
AACCATTTGAGCGTACTCGACGAAGTTCGTCCGGGGGGGGGGGGGGGA
+
FFFFFFFFFFFFFFFFFFFFFFFFFFFFFFFFFFFFFFFFFFFFFFF,
@FS10000125:27:BPA73017-1634:1:1101:6780:1030 2:N:0:13
TCTCTATTGAGCGTACTCGACGAAGTTGACGGGGGGGGGGGGGGGAAA
+
FFFFFFFFFFFFFFFFFFFFFFFFFFFFFFFFFFFFFFFFFFFF,F,,
@FS10000125:27:BPA73017-1634:1:1101:7070:1030 2:N:0:13
CAACTCTTGAGCGTACTCGACGAAGGGGGGGGGGGGGGGGGAGTTTGA
+
FFFFFFFFFFFFFFFFFFFFFFFFFFFFFFFFFFFFFFF,::,:F,,:
@FS10000125:27:BPA73017-1634:1:1101:7580:1030 2:N:0:13
TCTTGTTTGAGCGTACTCGACGAAGTTGCTCGGGGGGGGGGGGGGGAA
+
,FF,,,FFFFFFFFFFFFFFFFFFFFF:FFF:FFFFFFFFFFFFFF,F
@FS10000125:27:BPA73017-1634:1:1101:9600:1030 2:N:0:13
CCTCGCTTGAGCGTACTCGACGAAGTTTTTGGGGGGGGGGGGGGGAAA
+
FF:FFFFFFFFFFFFFFFFFFFFFFFFFFFFFFFFFFFFFFFFFFFF,
@FS10000125:27:BPA73017-1634:1:1101:9800:1030 2:N:0:13
ATGTTCTTGAGCGTACTCGACGAAGTTCTCGCGGGGGGGGGGGGGGGA
+
F,FFFFFFFFFFFFFFFFFFFFFFFFFFFFFFFFFFFFFFFF:FFFFF
@FS10000125:27:BPA73017-1634:1:1101:10150:1030 2:N:0:13
ATGGAATTGAGCGTACTCGACGAAGTTAATTCGGGGGGGGGGGGGGGG
+
F,F:FFFFFFFFFFFFFFFFFFFFFFFFFFFFFFFFFFFFFFFF:::F
@FS10000125:27:BPA73017-1634:1:1101:10360:1030 2:N:0:13
ACATAATTGAGCGTACTCGACGAAGTTAACCCGGGGGGGGGGGGGGGA
+
FFFFFFFFFFFFFFFFFFFFFFFFFFFFFFFFFFFFFFFFFFFFF:,,
@FS10000125:27:BPA73017-1634:1:1101:12450:1030 2:N:0:13
TAATTATTGAGCGTACTCGACGAAGTTGCCAGGGGGGGGGGGGGGGAA
+
FFFFFFFFFFFFFFFFFFFFFFFFFFFFFFFFFFFFFFFFFFFFF,FF
@FS10000125:27:BPA73017-1634:1:1101:13440:1030 2:N:0:13
TTCAATTTGAGCGTACTCGACGAAGTTGTCGTGGGGGGGGGGGGGGGA
+
F,FFFFFFFFFFFFFFFFFFFFFFFFFFFFFFFFFFFFFFFFFFF,,F
@FS10000125:27:BPA73017-1634:1:1101:13890:1030 2:N:0:13
TTAATCTTGAGCGTACTCGACGAAGTTGTCAGGGGGGGGGGGGGGGAA
+
FFFFFFFFFFFFFFFFFFFFFFFFFFFFFFFFFFFFFFFFFFFFF,FF
@FS10000125:27:BPA73017-1634:1:1101:14230:1030 2:N:0:13
TATCTTTTGAGCGTACTCGACGAAGTGGGGGGGGGGGGGGGAATTCGA
+
,FFFFFFFFFFFFFFFFFFFFFFFFFFFFFFFFFFFFFFF,:,,F:,:
@FS10000125:27:BPA73017-1634:1:1101:15110:1030 2:N:0:13
TCGTTCTTGAGCGTACTCGACGTAGTTCGTTCGGGGGGGGGGGGGGGA
+
F:,F:,FFFFFF,:F,FF:FF,,F:FFFFFFFFFFFFFFFFFF:,,,,
@FS10000125:27:BPA73017-1634:1:1101:15170:1030 2:N:0:13
ATAGGTTTGAGCGTACTCGACGAAGTTGCATGGGGGGGGGGGGGGGAA
+
FFFFFFFFFFFFFFFFFFFFFFFFFFFFFFFFFFFFFFFFFFFFFFFF
@FS10000125:27:BPA73017-1634:1:1101:15490:1030 2:N:0:13
AAGGACTTGAGCGTACTCAACGAAGTTGTGCCGGGGGGGGGGGGGGGA
+
:FF,:FFFFFFFFFFFFFFFFFFFFFFFF:FFFFFFFFFFFFF:FF:F
@FS10000125:27:BPA73017-1634:1:1101:16420:1030 2:N:0:13
TTTCAGTTGAGCGTACTCGACGAAGGGGGGGGGGGGGGGAGATCGGAA
+
FFFFFFFFFFFFFFFFFFFFFFFFFFFFFFFFFFFFFF:F:FFF,F::
@FS10000125:27:BPA73017-1634:1:1101:2190:1040 2:N:0:13
TAGGGGTTGAGCGTACTCGACGAAGTTACCGCGGGGGGGGGGGGGGAA
+
::,FF:FFFFFFFFFFFFFFFFFFFFFFF::FFFFFFFFFFFFFFF,F
@FS10000125:27:BPA73017-1634:1:1101:2640:1040 2:N:0:13
CTTGGGTTGAGCGTACTCGACGAAGTTAATCCGGGGGGGGGGGGGGGA
+
F,FFFFFFFFFFFFFFFFFFFFFFFFFFFFFFFFFFFFFFFFFFF,,F
@FS10000125:27:BPA73017-1634:1:1101:3550:1040 2:N:0:13
TCACATTTGAGCGTACTCGACGAAGTTCACGGGGGGAGGGGGGGGGGG
+
FFFFFFFFFFFFFFFFFFFFFFFFFFFFFFFFFFFFFFFFFFFFFFFF
@FS10000125:27:BPA73017-1634:1:1101:5180:1040 2:N:0:13
TATCGGTTGAGCGTACTCGACGAAGTTTACGGGGGGGGGAGGGGGGGG
+
FFFFFFFFFFFFFFFFFFFFFFFFFFFFFFFFFFFFFFFFFFFFFFF:
@FS10000125:27:BPA73017-1634:1:1101:5490:1040 2:N:0:13
ATACATTTGAGCGTACTCGACGAAGTTAGCAGGGGGGGGGGGGGGGAA
+
FFFFFFFFFFFFFFFFFFFFFFFFFFFFFFFFFFFFFFFFFFFFF,FF
@FS10000125:27:BPA73017-1634:1:1101:5720:1040 2:N:0:13
TATCATTTGAGCGTACTCGACGAAGTTCATAGGGGGGGGGGGGGGGAA
+
FFFFFFFFFFFFFFFFFFFFFFFFFFFFFF:FFFFFFFFFFFFFF,FF
@FS10000125:27:BPA73017-1634:1:1101:5820:1040 2:N:0:13
CAATACTTGAGCGTACTCGACGAAGTTTAAAAGGGGGGGGGGAGATCA
+
,,FF:,FFFFFFFFFFFFFFFFFFFFF,:,,,FFFFFFFFFF,,,,,,
@FS10000125:27:BPA73017-1634:1:1101:6110:1040 2:N:0:13
TCCTAATTGAGCGTACTCGACGAAGTTCAGCGGGGGGGGGGGGGGGAA
+
FFFFFFFFFFFFFFFFFFFFFFFFFFFFFFFFFFFFFFFFFFFF:,,:
@FS10000125:27:BPA73017-1634:1:1101:6680:1040 2:N:0:13
TAGGGCTTGAGCGTACTCGACGAAGTTATCGCGGGGGGGGGGGGGGGA
+
FF,:FFFFFFFFFFFFFFFFFFFFFFFFF:FFFFFFFFFFFFFFFF,F
@FS10000125:27:BPA73017-1634:1:1101:6790:1040 2:N:0:13
TAATCCTTGAGCGTACTCGACGAAGTTCTACCGGGGGGGGGGGGGGGA
+
FFFFFFFFFFFFFFFFFFFFFFFFFFFFFFFFFFFFFFFFFFFFFFFF
@FS10000125:27:BPA73017-1634:1:1101:6920:1040 2:N:0:13
AACAGTTTGAGCGTACTCGACGAAGTTTGGCGGGGGGGGGGGGGGGAA
+
FFFFFFFFFFFFFFFFFFFFFFFFFFFFFFFFFFFFFFFFFFFFF,FF
@FS10000125:27:BPA73017-1634:1:1101:7340:1040 2:N:0:13
CCCGGGTTGAGCGTACTCGACGAAGTGGGGGGGGGGGGGGGGGAGAGT
+
:FF,,,FFFFFFFFFFFFFFFFFFFFFF,F,FFFFFFFFFFF:,,F,,
@FS10000125:27:BPA73017-1634:1:1101:7490:1040 2:N:0:13
TAGTTTTTGAGCGTACTCGACGAAGTTGAGTGGGGGGGGGGGGGGGAA
+
,,FF,FFFFFFFFFFFFFFFFFFFFFFFFF:FFFFFFFFFFFFFF:FF
@FS10000125:27:BPA73017-1634:1:1101:7550:1040 2:N:0:13
CTCGCCTTGAGCGTACTCGACGAAGTTAACTGGGGGGGGGGGGGGGAA
+
FFFFFFFFFFFFFFFFFFFFFFFFFFFFFFFFFFFFFFFFFFFFF,FF
@FS10000125:27:BPA73017-1634:1:1101:7690:1040 2:N:0:13
TTGCGCTTGACGTACTCGACGAAGTTGCAGCGGGGGGGGGGGGGGAAA
+
FF:FFFFFFFFFFFFFFFFFFFFFFFFFFFFFFFFFFFFFFFFFFF,:
@FS10000125:27:BPA73017-1634:1:1101:8040:1040 2:N:0:13
AACTAATTGAGCGTACTCGACGAAGTTTACCGGGGGGGGGGGGGGAAA
+
FFFFFFFFFFFFFFFFFFFFFFFFFFFFFFFFFFFFFFFFFFFFF:FF
@FS10000125:27:BPA73017-1634:1:1101:9120:1040 2:N:0:13
AATGGGTTGAGCGTGCTCGACGAAGTTGGGGGGGGGGGGGGGGGGGAA
+
FFFFFFFFFFFFFFFFFFFFFFFFFFFFFFFFFFFFFFFFFFFF,,:,
@FS10000125:27:BPA73017-1634:1:1101:9460:1040 2:N:0:13
AAATTATTGAGCGTACTCGACGAAGTTCAGAGGGGGGGGGGGGGGGAA
+
FFFFFFFFFFFFFFFFFFFFFFFFFFFFFFFFFFFFFFFFFFFFF:FF
@FS10000125:27:BPA73017-1634:1:1101:9590:1040 2:N:0:13
ATAAGGTTGAGCGTACTCGACGAAGGGGGGGGGGGGGGGGGATTCGAA
+
FFFFFFFFFFFFFFFFFFFFFFFFFFFFFFFFFFFFFFF,,,,,,,,:
@FS10000125:27:BPA73017-1634:1:1101:10550:1040 2:N:0:13
TTCCGGTTGAGCGTACTCGACGAAGTTGGGTGGGGGGGGGGGGGGGAA
+
FFFFFFFFFFFFFFFFFFFFFFFFFFFFFFFFFFFFFFFFFFFFF,FF
@FS10000125:27:BPA73017-1634:1:1101:11590:1040 2:N:0:13
TAGGTGTTGAGCGTACTCGACGAAGTTGCATGGGGGGGGGGGGGGGGG
+
FFFFFFFFFFFFFFFFFFFFFFFFFFFFFFFFFFFFFFFFFFF:,,,:
@FS10000125:27:BPA73017-1634:1:1101:11700:1040 2:N:0:13
CAGTAATTGAGCGTACTCGACGAAGGGGGGGGGGGGGGGAATTCGGAA
+
FFFFFFFFFFFFFFFFFFFFFFFFFFFFFFFFFFFFFFF,,,F,,,F:
@FS10000125:27:BPA73017-1634:1:1101:13320:1040 2:N:0:13
CTAATATTGAGCGTACTCGACGAAGTTGTTGCGGGGGGGGGGGGGGGA
+
F,FFFFFFFFFFFFFFFFFFFFFFFFFFFFFFFFFFFFFFFFFFFFFF
@FS10000125:27:BPA73017-1634:1:1101:13340:1040 2:N:0:13
TTAATTTTGAGCGTACTCGACGAAGTTATCTCGGGGGAGGGGGGGGGG
+
:F,:F,FFFFFFFFFFFFFFFFFFFFF,,F,,FFFFF:FFFFFFFFFF
@FS10000125:27:BPA73017-1634:1:1101:13890:1040 2:N:0:13
ATCTGCTTGAGCGTACTCGACGAAGTTGCAGGGGGGGGGGGGGGGGAA
+
FFFF:FFFFFFFFFFFFFFFFFFFFFFFFFFFFFFFFFFFFFFFF,F,
@FS10000125:27:BPA73017-1634:1:1101:14160:1040 2:N:0:13
AAGGTTTTGAGCGTACTCGACGAAGTTGGGTGGGGGGGGGGGGGGGAA
+
FFFFFFFFFFFFFFFFFFFFFFFFFFFFFFFFFFFFFFFFFFF:F,FF
@FS10000125:27:BPA73017-1634:1:1101:14340:1040 2:N:0:13
TTCTGTTTGAGCGTACTCGACGAAGTTTACGGGGGGGGGGGGGGGGGA
+
,FFFFFFFFFFFFFFFFFFFFFFFFFFFFFFFFFFFFFFFFFFFFF,F
@FS10000125:27:BPA73017-1634:1:1101:14790:1040 2:N:0:13
CTATGGTTGAGCGTACTCGACGAAGTTGGACCGGGGGGGGGGGGGGGA
+
F,FF:FFFF,FFFFFFFFFFFFFFFFFFFFFF::FF:FFFF:::,,,:
@FS10000125:27:BPA73017-1634:1:1101:15510:1040 2:N:0:13
CCACAATTGAGCGTACTCGACGAAGTTTGCTCGGGGGGGGGGGGGGGG
+
FFFFFFFFF:FFFFFFFFFFFFFFFFFFFFFFFFFFFFFFFFF::,,F
@FS10000125:27:BPA73017-1634:1:1101:1330:1050 2:N:0:13
ACCACCTTGAGCGTACTCGACGAAGTTCGGGGGGGGGGGGGGGGAAAT
+
:FFFFFFFFFFFFFFFFFFFFFFFFFFFFFFFFFFFFFFFFFFFF,:F
@FS10000125:27:BPA73017-1634:1:1101:1370:1050 2:N:0:13
TTGAGGTTGAGCGTACTCGACGAAGTTAACTGGGGGGGGGGGGGGGGA
+
FFFFFFFFFFFFFFFFFFFFFFFFFFFFFFFFFFFFFFFFFFFFFF:F
@FS10000125:27:BPA73017-1634:1:1101:2410:1050 2:N:0:13
AAATTTTTGAGCGTACTCGACGAAGTTAAGCGGGGGGGGGGGGGGGAA
+
FFFFFFFFFFFFFFFFFFFFFFFFFFFFFFFFFFFFFFFFFFFFFF:F
@FS10000125:27:BPA73017-1634:1:1101:2740:1050 2:N:0:13
TACCGTTTGAGCGTACTCGACGAAGTTCATAGGGGGGGGGGGGGGGGG
+
FFFFFFFFFFFFFFFFFFFFFFFFFFFFFFFFFFFFFFFFFFFFFFF,
@FS10000125:27:BPA73017-1634:1:1101:2980:1050 2:N:0:13
ATGTTCTTGAGCGTACTCGACGAAGTTCGGGGGGGGGGGGGGGAGATC
+
:FFFFFFFFFFFFFFFFFFFFFFFFFFFFFFFFFFFFFFFFFFF,,F,
@FS10000125:27:BPA73017-1634:1:1101:3380:1050 2:N:0:13
TAACGTTTGAGCGTACTCGACGAAGTTGGAAGGGGGGGGGGGGGGGGA
+
,,FFFFFFFFFFFFFFFFFFFFFFFFFFFFFFFFFFFFFFFFFFFF,F
@FS10000125:27:BPA73017-1634:1:1101:3390:1050 2:N:0:13
TTCCCTTTGAGCGTACTCGACGAAGTTAAGCCGGGGGGGGGGGGGGGA
+
,FFFFFFFFFFFFFFFFFFFFFFFFFFFFFFFFFFFFFFFFFFFFFFF
@FS10000125:27:BPA73017-1634:1:1101:3910:1050 2:N:0:13
TTATTATTGAGCGTACTCGACGAAGTTTATCCGGGGGGGGGGGGGGGA
+
FF,:FFFFFFFFFFFFFFFFFFFFFFFFFFFF:FFFFFFFF:F,F,:,
@FS10000125:27:BPA73017-1634:1:1101:4420:1050 2:N:0:13
TCCGTGTTGAGCGTACTCGACGAAGTTCAGCCGGGGGGGGGGGGGGGA
+
FFFFFFFFFFFFFFFFFFFFFFFFFFFFFFFFFFFFFFFFFFFFFF:F
@FS10000125:27:BPA73017-1634:1:1101:4820:1050 2:N:0:13
TTACCGTTGAGCGTACTCGACGAAGTTGACTCGGGGGGGGGGGGGGGA
+
FFFFFFFFFFFFFFFFFFFFFFFFFFFFFFFFFFFFFFFFFFFFFF,F
@FS10000125:27:BPA73017-1634:1:1101:4830:1050 2:N:0:13
AATTTATTGAGCGTACTCGACGAAGTTCAGTGGGGGGGGGGGGGGGAA
+
FFFFFFFFFFFFFFFFFFFFFFFFFFFFFFFFFFFFFFFFFFFFF,FF
@FS10000125:27:BPA73017-1634:1:1101:5020:1050 2:N:0:13
CTGTGTTTGAGCGTACTCGACGAAGTTTTGGGGGGGGGGGGGGGGGGG
+
F,FFFFFFFFFFFFFFFFFFFFFFFFFFFFFFFFFFFFFFFFFFFFF:
@FS10000125:27:BPA73017-1634:1:1101:5110:1050 2:N:0:13
TTGATTTTGAGCGTACTCGACGAAGTTGACTGGGGGGGGGGGGGGGGA
+
FFFFFFFFFFFFFFFFFFFFFFFFFFFFFFFFFFFFFFFFFFFFFFFF
@FS10000125:27:BPA73017-1634:1:1101:5280:1050 2:N:0:13
TTTGTCTTGAGCGTACTCGACGAAGTTAACAGGGGGGGGGGGGGGGAA
+
FFFFFFFFFFFFFFFFFFFFFFFFFFFFFFFFFFFFFFFFFFFFFFFF
@FS10000125:27:BPA73017-1634:1:1101:5320:1050 2:N:0:13
ATAATTTTGAGCGTACTCGACGAAGTTATTTCGGGGGGGGGGGGGGGA
+
:FF:FFFFFFFFFFFFFFFFFFFFFFFF,:,FFFFF:FFFF,:F:F,,
@FS10000125:27:BPA73017-1634:1:1101:6230:1050 2:N:0:13
ATACGCTTGAGCGTACTCGACGAAGAGGGGGGGGGGGGGGGGAAATCG
+
FFFFFFFFFFFFFFFFFFFFFFFFFFFFFFFFFFFFFFFFFFF:,F,:
@FS10000125:27:BPA73017-1634:1:1101:6800:1050 2:N:0:13
CTTATATTGAGCGTACTCGACGAAGTTGCCAGGGGGGGGGGGGGGGGG
+
FFFFFFFFFFFFFFFFFFFFFFFFFFFFFFFFFFFFFFFFFFFFFFFF
@FS10000125:27:BPA73017-1634:1:1101:7450:1050 2:N:0:13
TTGTCATTGAGCGTACTCGACGAAGAGGGGGGGGGGGGGGAGATCGGA
+
FFFFFFFFFFFFFFFFFFFFFFFFFFFFFFFFFFFFFFFF,,F,,,,F
@FS10000125:27:BPA73017-1634:1:1101:7610:1050 2:N:0:13
ATCTTTTTGAGCGTACTCGACGAAGTTGGCTGGGGGGGGGGGGGGGAA
+
FFFFF:FFFFFFFFFFFFFFFFFFFFFFFFFFFFFFFFFFFFFFF::F
@FS10000125:27:BPA73017-1634:1:1101:8050:1050 2:N:0:13
CTTTTATTGAGCGTACTCGACGAAGTTGTTAGGGGGGGGGGGGGGGAA
+
FFFFFFFFFFFFFFFFFFFFFFFFFFFFFFFFFFFFFFFFFFFF,FFF
@FS10000125:27:BPA73017-1634:1:1101:9130:1050 2:N:0:13
AACAGGTTGAGCGTACTCGACGAAGTTTCTAGGGGGGGGGGGGGGGAA
+
FFFFFFFFFFFFFFFFFFFFFFFFFFFFFFFFFFFFFFFFFFFFF:FF
@FS10000125:27:BPA73017-1634:1:1101:9720:1050 2:N:0:13
TTCAATTTGAGCGTACTCGACGAAGTTGGGGGGGGGGGGGGGAAATCG
+
FFFFFFFFFFFFFFFFFFFFFFFFFFFFFFFFFFFFFFFFF:F:,FFF
@FS10000125:27:BPA73017-1634:1:1101:10840:1050 2:N:0:13
CACGCCTTGAGCGTACTCGACGAAGTTAAACGGGGGGGGGGGGGGGAA
+
F:FFFFFFFFFFFFFFFFFFFFFFFFFFF:FFFFFFFFFFFFFFFFFF
@FS10000125:27:BPA73017-1634:1:1101:11540:1050 2:N:0:13
TCATATTTGAGCGTACTCGACGAAGTTGCACCGGGGGGGGGGGGGGGG
+
FFFFFFFFFFFFFFFFFFFFFFFFFFFFFFFFFFFFFFFFFFFFFFF:
@FS10000125:27:BPA73017-1634:1:1101:11650:1050 2:N:0:13
TTCGAGTTGAGCGTACTCGACGAAGTTTAGTCGGGGGGGGGGGGGGGA
+
FFFFF:FFFFFFFFFFFFFFFFFFFFFF:FFFFF:FFFFFFF,FFFFF
@FS10000125:27:BPA73017-1634:1:1101:11800:1050 2:N:0:13
CTATTATTGAGCGTACTCGACGAAGTTGAAGGGGGGGGGGGGGGGGGA
+
FFFFFFFFFFFFFFFFFFFFFFFFFFFFFFFFFFFFFFFFFFFFFFF,
@FS10000125:27:BPA73017-1634:1:1101:12420:1050 2:N:0:13
AATCCTTTGAGCGTACTCGACGAAGTTGGGGGGGGGGGGGGGGAAGTC
+
FFFFFFFFFFFFFFFFFFFFFFFFFFFFFFFFFFFFFFFFFF,FF,F,
@FS10000125:27:BPA73017-1634:1:1101:14050:1050 2:N:0:13
TTATTCTTGAGCGTACTCGACGAAGTTGGTCCGGGGGGGGGGGGGGGA
+
,,:,:FFFFFFFFFFFFFFFFFFFFFFFFFFFFFFFFFFFFFFFFF:,
@FS10000125:27:BPA73017-1634:1:1101:14320:1050 2:N:0:13
TCCTCCTTGAGCGTACTCGACGAAAGGGGGGGGGGGGGGGGGAAATCG
+
FFFFFFFFFFFFFFFFFFFFFFFFFFFFFFFFFFFFFFFFF,FF,F,,
@FS10000125:27:BPA73017-1634:1:1101:15820:1050 2:N:0:13
TCTCACTTGAGCGTACTCGACGAAGTTATACCGGGGGGGGGGGGGGAA
+
FF,FFFFFFFFFFFFFFFFFFFFFFFFFFFFFFFFFFFFFFFFFFF,F
@FS10000125:27:BPA73017-1634:1:1101:16120:1050 2:N:0:13
TTCGTCTTGAGCGTACTCGACGAAGTTGTCACGGGGGGGGGGGGGGGG
+
:,F,FFFFFFFFFFFFFFFFFFFFFFFFFFFFFFFFFFFFFFFFFF:F
@FS10000125:27:BPA73017-1634:1:1101:1030:1060 2:N:0:13
TTTAACTTGAGCGTACTCGACGAAGTTTTGGGGGGGGGGGGGGGGGAA
+
FFFFFFFFFFFFFFFFFFFFFFFFFFFFFFFFFFFFFFFFFFFF,:F,
@FS10000125:27:BPA73017-1634:1:1101:1480:1060 2:N:0:13
ACTTCTTTGAGCGTACTCGACGAAGTTCTACGGGGGGGGGGGGGGGAA
+
,FF:FFFFFFFFFFFFFFFFFFFFFFF,,,FFFFFFFFFFFFFFFFFF
@FS10000125:27:BPA73017-1634:1:1101:1680:1060 2:N:0:13
TAGCACTTGAGCGTACTCGACGAAGTTCTGACGGGGGGGGGGGGGGGA
+
FFFFFFFFFFFFFFFFFFFFFFFFFFFFFFFFFFFFFFFFFFFFFFFF
@FS10000125:27:BPA73017-1634:1:1101:1690:1060 2:N:0:13
ATGGCGTTGAGCGTACTCGACGAAGTTGACAGGGGGGGGGGGGGGGAA
+
:F:FF:F::,FFFFFFFFFFFFFFFFFFFFFFF::FFFFFFFF,,,FF
@FS10000125:27:BPA73017-1634:1:1101:1890:1060 2:N:0:13
ACTAACTTGAGCGTACTCGACGAAGTTTGCAGGGGGGGGGGGGGGGAA
+
FFFFFFFFFFFFFFFFFFFFFFFFFFFFFFFFFFFFFFFFFFFFF,FF
@FS10000125:27:BPA73017-1634:1:1101:1910:1060 2:N:0:13
ATTAAGTTGAGCGTACTCGACGAAGTTTAGCGGGGGGGGGGGGGGAAA
+
FFFFFFFFFFFFFFFFFFFFFFFFFFFFFFFFFFFFFFFFFFFF,FF,
@FS10000125:27:BPA73017-1634:1:1101:2550:1060 2:N:0:13
TATCGCTTGAGCGTACTCGACGAAGTTACATGGGGGGGGGGGGGGGAG
+
F::F,FFFFFFFFFFFFFFFFFFFFFFFFFFFFFFFFFFFFFF,F,,,
@FS10000125:27:BPA73017-1634:1:1101:2720:1060 2:N:0:13
GACCAATTGAGCGTACTCGACGAAGTTATAGCGGGGGGGGGGGGGAAA
+
,,,,,FFFFFFFFFFFFFFFFFFFFFF:F,,,FFFFFFFFFFFFFF,,
@FS10000125:27:BPA73017-1634:1:1101:3010:1060 2:N:0:13
ATCATATTGAGCGTACTCGACGAAGTTCAATCGGGGGGGGGGGGGGGA
+
,,,,F,FFFFFFFFFFFFFFFFFFFFF:,,,,FFFFFFFFFFFFF:,F
@FS10000125:27:BPA73017-1634:1:1101:3090:1060 2:N:0:13
TTGCGATTGAGCGTACTCGACGAAGTTCCGGGGGGGGGGGGGGGAAAT
+
,:F:FFFFFFFFFFFFFFFFFFFFFFFFFFFFFFFFFFFFFFF,FF,:
@FS10000125:27:BPA73017-1634:1:1101:3500:1060 2:N:0:13
GTGTTATTGAGCGTACTCGACGAAGTTTAAGGGGGGGGGGGGGGGGAA
+
FF:FFFFFFFFFFFFFFFFFFFFFFFFF:FFFFFFFFFFFFFFF,FF,
@FS10000125:27:BPA73017-1634:1:1101:5300:1060 2:N:0:13
TCTGTATTGAGCGTACTCGACGAAGTTGCGTGGGGGGGGGGGGGGGGG
+
FFFFFFFFFFFFFFFFFFFFFFFFFFFFFFFFFFFFFFFFFFFFFFFF
@FS10000125:27:BPA73017-1634:1:1101:6000:1060 2:N:0:13
ATGCTTTTGAGCGTACTCGACGAAGTTTCGGGGGGGGGGGGGGGAAGT
+
FFFFFFFFFFFFFFFFFFFFFFFFFFFFFFFFFFFFFFFFFFF:F,,F
@FS10000125:27:BPA73017-1634:1:1101:6200:1060 2:N:0:13
CATTTATTGAGCGTACTCGACGAAGTTTACAGGGGGGGGGGGGGGGGA
+
FFF:F,FFFFFFFFFFFFFFFFFFFFFF,FFFFFFFFFFFFFFFF:,:
@FS10000125:27:BPA73017-1634:1:1101:8870:1060 2:N:0:13
TATTTGTTGAGCGTACTCGACGAAGTTAGCTGGGGGGGGGGGGGGGAA
+
,:FFFFFFFFFFFFFFFFFFFFFFFFFFFFFFFFFFFFFFFFFFF:,F
@FS10000125:27:BPA73017-1634:1:1101:9130:1060 2:N:0:13
TTTCGTTTGAGCGTACTCGACGAAGTTGCTGGGGGGGGGGGGGGGGAA
+
FFFFFFFFFFFFFFFFFFFFFFFFFFFFFFFFFFFFFFFFFFFF:,F:
@FS10000125:27:BPA73017-1634:1:1101:9180:1060 2:N:0:13
TTCATGTTGAGCGTACTCGACGAAGGGGGGGGGGGGGGGGAAATCGGA
+
FFFFFFFFFFFFFFFFFFFFFFFFFFFFFFFFFFFFFFF:F,:F,,::
@FS10000125:27:BPA73017-1634:1:1101:10240:1060 2:N:0:13
CCCCACTTGAGCGTACTCGACGAAGTTTGGCCGGGGGGGGGGGGGGGA
+
FFFFFFFFFFFFFFFFFFFFFFFFFFFFFFFFFFFFFFFFFFFFFFFF
@FS10000125:27:BPA73017-1634:1:1101:11090:1060 2:N:0:13
ATTTATTTGAGCGTACTCGACGAAGTTCGGACGGGGGGGGGGGGGGGA
+
F,FFFFFFFFFFFFFFFFFFFFFFFFFFFFFFFFFFFFFFFFFFF:,F
@FS10000125:27:BPA73017-1634:1:1101:11250:1060 2:N:0:13
TTCTAATTGAGCGTACTCGACGAAGTTTACTTGGGGGGGGGGGGGGGA
+
FFFFFFFFFFFFFFFFFFFFFFFFFFFFFFFFFFFFFFFFFFFFFF::
@FS10000125:27:BPA73017-1634:1:1101:12300:1060 2:N:0:13
TTCCCCTTGAGCGTACTCGACGAAGTTGCCTCGGGGGGGGGGGGGGGA
+
FFFFFFFFFFFFFFFFFFFFFFFFFFFFFFFFFFFFFFFFFFFFF:FF
@FS10000125:27:BPA73017-1634:1:1101:15130:1060 2:N:0:13
TGTAATTTGAGCGTACTCGACGAAGTTAGGGGGGGGGGGGGGGAAATT
+
,:FFFFFFFFFFFFFFFFFFFFFFFFFFFFFFFFFFFFFFFFFFF,:,
@FS10000125:27:BPA73017-1634:1:1101:15370:1060 2:N:0:13
TTACGTTTGAGCGTACTCGACGAAGTTTTCTGGGGGGGGGGGGGGGGA
+
FF:FFFFFFFFFFFFFFFFFFFFFFFFFFFFFFFFFFFFFFFFFFFF,
@FS10000125:27:BPA73017-1634:1:1101:15700:1060 2:N:0:13
TCTGAATTGAGCGTACTCGACGAAGTTAAAAGGGGGGGGGGGGGGGAA
+
FFFFFFFFFFFFFFFFFFFFFFFFFFFFFFFFFFFFFFFFFFFFFF,F
@FS10000125:27:BPA73017-1634:1:1101:1800:1070 2:N:0:13
CCTACGTTGAGCGTACTCGACGAAGTTGCTGCGGGGGGGGGGGGGGGA
+
F,FFF:FFFFFFFFFFFFFFFFFFFFF:FF:F:FFFFFFFFFFF:FFF
@FS10000125:27:BPA73017-1634:1:1101:1810:1070 2:N:0:13
TTCAGTTTGAGCGTACTCGACGAAGTTTCTTGGGGGGGGGGGGGGGAT
+
FF,FF,FFFFFFFFFFFFFFFFFFFF,:,::FFFFFFFFFFFF:,,,,
@FS10000125:27:BPA73017-1634:1:1101:2060:1070 2:N:0:13
TTCTCTTTGAGCGTACTCAACGAAGTTGTAAGGGGGGGGGGGGGGGAA
+
,FFFFFFFFFFFFFFFFFFFFFFFFFFFFFFFFFFFFFFFFFFFFFFF
@FS10000125:27:BPA73017-1634:1:1101:2540:1070 2:N:0:13
TATCGCTTGAGCGTACTCGACGAAGTTACATGGGGGGGGGGGGGGGGA
+
F:FFFFFFFFFFFFFFFFFFFFFFFFFFFFFFFFFFFFFFFFFFFF:,
@FS10000125:27:BPA73017-1634:1:1101:2560:1070 2:N:0:13
TTTTTTTTGAGCGTACTCGACGAAGTTGCTTGGGGGGGGGGGGGGGGA
+
,,FFFFFFFFFFFFFFFFFFFFFFFFFFFFFFFFFFFFFFFFFFFFFF
@FS10000125:27:BPA73017-1634:1:1101:2840:1070 2:N:0:13
ACAGCGTTGAGCGTACTCGACGAAGTTATTGGGGGGGGGGGGGGGGGA
+
FFFFFFFFFFFFFFFFFFFFFFFFFFFFFFFFFFFFFFFFFFFFFFF:
@FS10000125:27:BPA73017-1634:1:1101:2930:1070 2:N:0:13
TACCACTTGAGCGTACTCGACGAAGAGGGGGGGGGGGGGGGGAAATTG
+
FFFFFFFFFFFFFFFFFFFFFFFFFFFFFFFFFFFFFFFFFF:,,F,:
@FS10000125:27:BPA73017-1634:1:1101:3210:1070 2:N:0:13
TCACGATTGAGCGTACTCGACGAAGTTTCCAGGGGGAGGGGGGGGGGG
+
FFFFFFFFFFFFFFFFFFFFFFFFFFFFFFFFFFFFFFFFFFFFFFFF
@FS10000125:27:BPA73017-1634:1:1101:4150:1070 2:N:0:13
ATACATTTGAGCGTACTCGACGAAGTTCGGGGGGGGGGGGGGGGGGGA
+
FFFFFFFFFFFFFFFFFFFFFFFFFFFFFFFFFFFFFFFFFFF,,,,,
@FS10000125:27:BPA73017-1634:1:1101:4170:1070 2:N:0:13
CCAACCTTGAGCGTACTCGACGAAGTTCGGTCGGGGGGGGGGGGGGGG
+
FFFFFFFFFFFFFFFFFFFFFFFFFFFFFFFFFFFFFFFFFFFFFF:F
@FS10000125:27:BPA73017-1634:1:1101:4360:1070 2:N:0:13
TCGATCTTGAGCGTACTCGACGAAGTTGGTGCGGGGGGGGGGGGGGGG
+
FFFFFFFFFFFFFFFFFFFFFFFFFFFFFFFFFFFFFFFFFFFFFFFF
@FS10000125:27:BPA73017-1634:1:1101:4680:1070 2:N:0:13
ATCATCTTGAGCGTACTCGACGAAGTTGCAAGGGGGGGGGGGGGGGAA
+
FFFFFFFFFFFFFFFFFFFFFFFFFFFFFFFFFFFFFFFFFF:F:,,F
@FS10000125:27:BPA73017-1634:1:1101:5770:1070 2:N:0:13
TTCATTTTGAGCGTACTCGACGAAGTTCATTCGGGGGGGGGGGGGGGA
+
F,,::,FFFFFFFFFFFFFFFFFFFFFFFF,FFFFFFFFFFFFF::,,
@FS10000125:27:BPA73017-1634:1:1101:6570:1070 2:N:0:13
TTATGGTTGAGCGTACTCGACGAAGTTTGGAGGGGGGGGGGGGGGGAA
+
FFFFFFFFFFFFFFFFFFFFFFFFFFFFFFFFFFFFFFFFFFFFF,,F
@FS10000125:27:BPA73017-1634:1:1101:6640:1070 2:N:0:13
TTGGAATTGAGCGTACTCGACGAAGTTGTGGCGGGGGGGGGGGGGGGA
+
F,FFFFFFFFFFFFFFFFFFFFFFFFFFFFFFFFFFFFFFFFFFFF,F
@FS10000125:27:BPA73017-1634:1:1101:6770:1070 2:N:0:13
ATACACTTGAGCGTACTCGACGAAGTTTGTTCGGGGGGGGGGGGGGAA
+
FF,,F,FFFFFFFFFFFFFFFFFFFFFFF,,FFFFFFFFFFFFFFFFF
@FS10000125:27:BPA73017-1634:1:1101:6910:1070 2:N:0:13
ATAAGATTGAGCGTACTCGACGAAGTTTTGTGGGGGGGGGGGGGGGGG
+
FFFFFFFFFFFFFFFFFFFFFFFFFFFFFFFFFFFFFFFFFFF:::F,
@FS10000125:27:BPA73017-1634:1:1101:7220:1070 2:N:0:13
ATTCTATTGAGCGTACTCGACGAAGTTAAAGGGGGGGGGGGGGGGGGA
+
,::FFFFFFFFFFFFFFFFFFFFFFFFFFFFFFFFFFFFFFFFFFFF,
@FS10000125:27:BPA73017-1634:1:1101:7450:1070 2:N:0:13
CTTGTTTTGAGCGTACTCGACGAAGTTAGCCGGGGGGGGGGGGGGGAA
+
F:FFFFFFFFFFFFFFFFFFFFFFFFFFFFFFFFFFFFFFFFFFF,,F
@FS10000125:27:BPA73017-1634:1:1101:10050:1070 2:N:0:13
GTCCTTTTGAGCGTACTCGACGAAGTTAGGAGGGGGGGGAGAGGGGAA
+
,FF,F,FFFFFFFFFFFFFFFFFFF:,,F,::FFFFFFF,F,,,,,FF
@FS10000125:27:BPA73017-1634:1:1101:11710:1070 2:N:0:13
ACCAATTTGAGCGTACTCGACGAAGTTCAGAGGGGGGGGGGGGGGGAA
+
FFFFFFFFFFFFFFFFFFFFFFFFFFFFFFFFFFFFFFFFFF:::,,,
@FS10000125:27:BPA73017-1634:1:1101:11770:1070 2:N:0:13
CTGATATTGAGCGTACTCGACGAAGTTGCCAGGGGGGGGGGGGGGAGA
+
FF,::FFFFFFFFFFFFFFFFFFFFFFFFFF:FFFFFFFFFFFFFF,:
@FS10000125:27:BPA73017-1634:1:1101:12930:1070 2:N:0:13
AATCTATTGAGCGTACTCGACGAAGTTCAGCCGGGGGGGGGGGGGGGG
+
FFFFFFFFFFFFFFFFFFFFFFFFFFFFFFFFFFFFFFFFF:FFFF:,
@FS10000125:27:BPA73017-1634:1:1101:13290:1070 2:N:0:13
ATTCGCTTGAGCGTACTCGACGAGGTTGCTAGGGGGGGGGGGGGGGAA
+
FFFFFFFFFFFFFFFFFFFFFFFFFFFFFFFFFFFFFFFFFFFFF:,F
@FS10000125:27:BPA73017-1634:1:1101:15660:1070 2:N:0:13
TCGGGATTGAGCGTACTCGACGAAGTTTACAGGGGGGGGGGGGGGGGG
+
FFFFFFFFFFFFFFFFFFFFFFFFFFFFFFFFFFFFFFFFFFFFFFFF
@FS10000125:27:BPA73017-1634:1:1101:15780:1070 2:N:0:13
TTCGTTTTGAGCGTACTCGACGAAGTTACAGGGGGGGGGGGGGGGGAA
+
F,F,F,FFFFFFFFFFFFFFFFFFFF:FFFFFFFFFFFFFF:F,,,F,
@FS10000125:27:BPA73017-1634:1:1101:16300:1070 2:N:0:13
ATTTATTTGAGCGTACTCGACGAAGCGGGGGGGGGGGGGGGAATTCGA
+
:,FFFFFFFFFFFFFFFFFFFFFFFFFFFFFFFFFFFFFFFF,,FF,:
@FS10000125:27:BPA73017-1634:1:1101:16470:1070 2:N:0:13
ATACTATTGAGCGTACTCGACGAAGTTACTGCGGGGGGGGGGGGGGGG
+
FFFFFFFFFFFFFFFFFFFFFFFFFFFFFFFFFFFFFFFFFFFF:,:,
@FS10000125:27:BPA73017-1634:1:1101:1480:1080 2:N:0:13
TTGACATTGAGCGTACTCGACGAAGTTGTGGGGGGGGGGGGGGGAGAT
+
F,:FFFFFFFFFFFFFFFFFFFFFFFFFFFFFFFFFFFFFFFF,F,,F
@FS10000125:27:BPA73017-1634:1:1101:1790:1080 2:N:0:13
CTTTGGTTGAGCGTACTCGACGAAGTTCGCGCGGGGGGGGGGGGGGGA
+
FFFFFFFFFFFFFFFFFFFFFFFFFFFFFFFFFFFFFFFFFFFFFFFF
@FS10000125:27:BPA73017-1634:1:1101:2350:1080 2:N:0:13
ATCCAATTGAGCGTACTCGACGAAGTTATGGGGGGGGGGGGGGGAAAT
+
F,FFFFFFFFFFFFFFFFFFFFFFFFFFFFFFFFFFFFFFFFF,F,,F
@FS10000125:27:BPA73017-1634:1:1101:2990:1080 2:N:0:13
CAGCGGTTGAGCGTACTCGACGAAGTTAACCCGGGGGGGGGGGGGGGA
+
FFFFFFFFFFFFFFFFFFFFFFFFFFFFFFFFFFFFFFFFFFFF::,F
@FS10000125:27:BPA73017-1634:1:1101:4620:1080 2:N:0:13
CAAATTTTGAGCGTACTCGACGAAGTTGTACGGGGGGGGGGGGGGGAA
+
FFFFFFFFFFFFFFFFFFFFFFFFFFFFFFFFFFFFFFFFFFFFF:FF
@FS10000125:27:BPA73017-1634:1:1101:5780:1080 2:N:0:13
TTAACCTTGAGCGTACTCGACGAAGTTTTAAGGGGGGGGGGGGGGGGG
+
FFFFFFFFFFFFFFFFFFFFFFFFFFFFFFFFFFFFFFFFFFFFFFFF
@FS10000125:27:BPA73017-1634:1:1101:6720:1080 2:N:0:13
TTTCGGTTGAGCGTACTCGACGAAGTTGCAGGGGGGGGGGGGGGGGAA
+
,FFFFFFFFFFFFFFFFFFFFFFFFFFFFFFFFFFFFFFFFFFFF:FF
@FS10000125:27:BPA73017-1634:1:1101:7000:1080 2:N:0:13
CATTCTTTGAGCGTACTCGACGAAGTTCCAAGGGGGGGGGGGGGGGGA
+
FFFFFFFFFFFFFFFFFFFFFFFFFFFFFFFFFFFFFFFFFFFFFFFF
@FS10000125:27:BPA73017-1634:1:1101:7720:1080 2:N:0:13
AATCATTTGAGCGTACTCGACGAAGTTGTCCCGGGGGGGGGGGGGGGG
+
F:FFF:FFFFFFFFFFFFFFFFFFFFFFFFFFF,::F:F:FF,,F,F:
@FS10000125:27:BPA73017-1634:1:1101:8210:1080 2:N:0:13
CAATGATTGAGCGTACTCGACGAAGTTGACCGGGGGGGGGGGGGGGAA
+
FFFFFFFFFFFFFFFFFFFFFFFFFFFFFFFFFFFFFFFFFFFFF,FF
@FS10000125:27:BPA73017-1634:1:1101:8370:1080 2:N:0:13
CTACTATTGAGCGTACTCGAGAAGTTTGCGCGGGGGGGGGGGGGGGGA
+
F,FF:FFFFFFFFFFFFFFF,FFFFFF:F,F,F,:,FF,,F,F,F,,:
@FS10000125:27:BPA73017-1634:1:1101:9100:1080 2:N:0:13
TTACTCTTGAGCGTACTCGACGAAGTTACAAGGGGGGGGGGGGGGGAA
+
FFFFFFFFFFFFFFFFFFFFFFFFFFFFFFFFFFFFFFFFFFFFFFFF
@FS10000125:27:BPA73017-1634:1:1101:9700:1080 2:N:0:13
TAATATTTGAGCGTACTCGACGAAGTTTTATGGGGGGGGGGGGGGGAA
+
F:F,F:FFFFFFFFFFFFFFFFFFF:,:F,:FFFFFFFFFFF,:,,,:
@FS10000125:27:BPA73017-1634:1:1101:10260:1080 2:N:0:13
CTAGGTTTGAGCGTACTCGACGAAGTTGGGAGGGGGGGGGGGGGGAAA
+
FFFFFFFFFFFFFFFFFFFFFFFFFFFFFFFFFFFFFFFFFFFFF,:F
@FS10000125:27:BPA73017-1634:1:1101:11000:1080 2:N:0:13
TACCTTTTGAGCGTACTCGACGAAGTTTGCAGGGGGGGGGGGGGGGAA
+
FFFFFFFFFFFFFFFFFFFFF,FFFFFFFFFFFFFFFFFFFFFFF:FF
@FS10000125:27:BPA73017-1634:1:1101:12300:1080 2:N:0:13
ATTGGATTGAGCGTACTCGACGAAGTTTCGTGGGGGGGGGGGGGGGGA
+
F,FFFFFFFFFFFFFFFFFFFFFFFFFFFFFFFFFFFFFFFFFFF:,F
@FS10000125:27:BPA73017-1634:1:1101:13440:1080 2:N:0:13
ATGTTGTTGAGCGTACTCGACGAAGTTGGTAGGGGGGGGGGGGGGGAA
+
F,FFFFFFFFFFFFFFFFFFFFFFFFFFFFFFFFFFFFFFFFFF:,FF
@FS10000125:27:BPA73017-1634:1:1101:13920:1080 2:N:0:13
CATCTGTTGAGCGTACTCGACGAAGTTAGCCGGGGGGGGGGGGGGGAA
+
FFFFFFFFFFFFFFFFFFFFFFFFFFFFFFFFFFFFFFFFF:F:F,FF
@FS10000125:27:BPA73017-1634:1:1101:14270:1080 2:N:0:13
TTCTGATTGAGCGTACTCGACGAAGTTCTAAGGGGGGGGGGGGGGGAA
+
F:FFFFFFFFFFFFFFFFFFFFFFFFFFFFFFFFFFFFFFFFFF:,,:
@FS10000125:27:BPA73017-1634:1:1101:15290:1080 2:N:0:13
AGTCGATTGAGCGTACTCGACGAAGTTCCAAGGGGGGGGGGGGGGGAA
+
F:FFFFFFFFFFFFFFFFFFFFFFFFFFFFFFFFFFFFFFFFFFFFFF
@FS10000125:27:BPA73017-1634:1:1101:15700:1080 2:N:0:13
CCTAATTTGAGCGTACTCGACGAAGTTCCAGCGGGGGGGGGGGGGGGA
+
FFFFFFFFFFFFFFFFFFFFFFFFFFFFFFFFFFFFFFFFFFFFFF,F
@FS10000125:27:BPA73017-1634:1:1101:1330:1090 2:N:0:13
TATTTTTTGAGCGTACTCGACGAAGTTAGGAGGGGGGGGGGGGGGGAA
+
FFFFFFFFFFFFFFFFFFFFFFFFFFFFFFFFFFFFFFFFFFFFFFFF
@FS10000125:27:BPA73017-1634:1:1101:1840:1090 2:N:0:13
TTTGTCTTGAGCGTACTCGACGAAGTTAGACGGGGGGGGGGGGGGGAA
+
,F:FFFF:FFFFFFFFFFFFFFFFFFFFFFF:FFFFFFFFFF,FF,:F
@FS10000125:27:BPA73017-1634:1:1101:2300:1090 2:N:0:13
ATTAAGTTTGAGCGTACTCGACGAAGTTCTTACGGGGGGGGGGGGGGG
+
FFFFFFFFFFFFFFFFFFFFFFFFFFFFFFFFFFFFFFFFFFFFFFFF
@FS10000125:27:BPA73017-1634:1:1101:3930:1090 2:N:0:13
TTCTAATTGAGCGTACTCGACGAAGTTCGTACGGGGGGGGGGGGGGGG
+
FFFFFFFFFFFFFFFFFFFFFFFFFFFFFFFFFFFFFFFFFFFFFFF,
@FS10000125:27:BPA73017-1634:1:1101:3980:1090 2:N:0:13
CAAAGATTGAGCGTACTCGACGAAGTTTAGGGGGGGGGGGGGGGAAAT
+
FFFFFFFFFFFFFFFFFFFFFFFFFFFFFFFFFFFFFFFFFFF,FF,,
@FS10000125:27:BPA73017-1634:1:1101:5170:1090 2:N:0:13
ACATGTTTGAGCGTACTCGACGAAGTTAAGGGGGGGGGGGGGGGGAAT
+
FFFFFFFFFFFFFFFFFFFFFFFFFFFFFFFFFFFFFFFFFFFF,F:,
@FS10000125:27:BPA73017-1634:1:1101:5590:1090 2:N:0:13
CTTCCATTGAGCGTACTCGACGAAGTTATTAGGGGGGGGGGGGGGGGT
+
,,,F,FFFFFFFFFFFFFFFFFFFFFF,,FFFFFFFFFFFFFF:,,,:
@FS10000125:27:BPA73017-1634:1:1101:5610:1090 2:N:0:13
TACAATTTGAGCGTACTCGACGAAGTTAGTACGGGGGGGGGGGGGGGA
+
F:FFFFFFFFFFFFFFFFFFFFFFFFF,:F,FFFFF:FFFFFFFFF,:
@FS10000125:27:BPA73017-1634:1:1101:5960:1090 2:N:0:13
TTGTATTTGAGCGTACTCGACGAAGTTAGGCCGGGGGGGGGGGGGGGA
+
F,FFFFFFFFFFFFFFFFFFFFFFFFFFFFFFFFFFFFFFFFFFF,,F
@FS10000125:27:BPA73017-1634:1:1101:6550:1090 2:N:0:13
TAACCGTTGAGCGTACTCGACGAAGTTGCCTCGGGGGGGGGGGGGGGA
+
FFFFFFFFFFFFFFFFFFFFFFFFFFFFFFFFFFFFFFFFFFFFFFFF
@FS10000125:27:BPA73017-1634:1:1101:7550:1090 2:N:0:13
CCGGCATTGAGCGTACTCGACGAAGTTATGAGGGGGGGGGGGGGGGAA
+
FF:FFFFFFFFFFFFFFFFFFFFFFFFFFFFFFFFFFFFFFFF::,,,
@FS10000125:27:BPA73017-1634:1:1101:8540:1090 2:N:0:13
ATCCTTTTGAGCGTACTCGACGAAGTTATGCGGGGGGGGGGGGGGGAA
+
,FFF,FFFFFFFFFFFFFFFFFFFFFFFFFFFFFFFFFFFFFFFFF,:
@FS10000125:27:BPA73017-1634:1:1101:8640:1090 2:N:0:13
ATTAAATTGAGCGTACTCGACGAAGTTGGGCGGGGGGGGGGGGGGGAA
+
F,FFFFFFFFFFFFFFFFFFFFFFFFFFFFFFFFFFFFFFFFFFF,FF
@FS10000125:27:BPA73017-1634:1:1101:9650:1090 2:N:0:13
CTCCCCTTGAGCGTACTCGACGAAGTTTCCTGGGGGGGGGGGGGGGGG
+
FF,FF:FFFFFFFFFFFFFFFFFFFFF:F::FFFFFFFFFFFFFFF:,
@FS10000125:27:BPA73017-1634:1:1101:11230:1090 2:N:0:13
CTTATTTTGAACCTTTTTCACCAAATTCTACGGGGGGGGGGGGGGGTG
+
F:F,F:FF,:,F,F,,,,,:,,:F,FFFFFFFFFFFFFFFFF,,,,,:
@FS10000125:27:BPA73017-1634:1:1101:11520:1090 2:N:0:13
TATATCTTGAGCGTACTCGACGAAGTTCTGCCGGGGGGGGGGGGGGGA
+
FFFFFFFFFFFFFFFFFFFFFFFFFFFFFFFFFFFFFFFFFFFFFFF,
@FS10000125:27:BPA73017-1634:1:1101:11700:1090 2:N:0:13
TCATTAATTGAGCGTACTCGACGAAGTTAGTCCGGGGGGGGGGGGGGA
+
FFFFFFFFFFFFFFFFFFFFFFFFFFFFFFFFFFFFFFFFFFFFFFF,
@FS10000125:27:BPA73017-1634:1:1101:11780:1090 2:N:0:13
TTACTATTGAGCGTACTCGACGAAAGGGGGGGGGGGGGGGGAAATCGA
+
FFFFFFFFFFFFFFFFFFFFFFFFFFFFFFFFFFFFFFFFFF,:FF,,
@FS10000125:27:BPA73017-1634:1:1101:11910:1090 2:N:0:13
CCTCACTTGAGCGTACTCGACGAAGTTTATCCGGGGCGGGGGGGGGGG
+
,,,:F,FFFFFFFFFFFFFFFFFFFFFF:,:,FFFF,FFFFFFFF::F
@FS10000125:27:BPA73017-1634:1:1101:12010:1090 2:N:0:13
TTCCAATTGAGCGTACTCGACGAAGTTGCCAGGGGGGGGGGGGGGGAA
+
FFFFFFFFFFFFFFFFFFFFFFFFFFFFFFFFFFFFFFFFFFFFF,FF
@FS10000125:27:BPA73017-1634:1:1101:12080:1090 2:N:0:13
TCTGTTTTGAGCGTACTCGACGAAGTTATGTGGGGGGGGGGGGGGGGG
+
FFFFFFFFFFFFFFFFFFFFFFFFFFFFFFFFFFFFFFFFFFFFFFFF
@FS10000125:27:BPA73017-1634:1:1101:12350:1090 2:N:0:13
ATCCCATTGAGCGTACTCGACGAAGTTTCCACGGGGGGGGGGGAGGGG
+
FF,FF,FFFFFFFFFFFFFFFFFFFFF,,,,,FFFFFFFFFF:F,,,:
@FS10000125:27:BPA73017-1634:1:1101:13250:1090 2:N:0:13
CCTTTTTTGAGCGTACTCGACGAAGTTTTTGGGGGGGGGGGGGAGTCG
+
,FF:F:FFFFFFFFFFFFFFFFFFFFF,,,FFFFFFFFFFFF,:,,,:
@FS10000125:27:BPA73017-1634:1:1101:13380:1090 2:N:0:13
TTTAAGTTGAGCGTACTCGACGAAGTTAAGGGGGGGGGGGGGGGAAAT
+
:,FFFFFFFFFFFFFFFFFFFFFFFFFFFFFFFFFFFFFFFFF,:,:F
@FS10000125:27:BPA73017-1634:1:1101:13530:1090 2:N:0:13
CTCCATTTGAGCGTACTCGACGAAGTTGTGTGGGGGGGGGGGGGGAAA
+
FFFFFFFFFFFFFFFFFFFFFFFFFFFF:F,FFFFFFFFFFFFFF:FF
@FS10000125:27:BPA73017-1634:1:1101:13630:1090 2:N:0:13
CATCTTTTGAGCGTACTCGACGAAGTTATCGCGGGGGGGGGGGGGGGA
+
FFFFFFFFFFFFFFFFFFFFFFFFFFFFFFFFFFFFFFFFFFFFF:,F
@FS10000125:27:BPA73017-1634:1:1101:14640:1090 2:N:0:13
TTCTGCTTGAGCGTACTCGACGAAGTTGCACGGGGGGGGGGGGGGGAA
+
FFFFFFFFFFFFFFFFFFFFFFFFFFFFFFFFFFFFFFFFFFFF,,:,
@FS10000125:27:BPA73017-1634:1:1101:14890:1090 2:N:0:13
TTTGATTTGAGCGTACTCGACGAAGTTCGGAGGGGGGGGGGGGGGGAA
+
,,F,:FFFFFFFFFFFFFFFFFFFFFFF:,FFFFFFFFFFFFFFF,FF
@FS10000125:27:BPA73017-1634:1:1101:15090:1090 2:N:0:13
AACTCGTTGAGCGTACTCGACGAAGTGGGGGGGGGGGGGGGAAATTCG
+
F:FFFFFFFFFFFFFFFFFFFFFFFFFFFFFFFFFFFFFFF,FF,,,F
@FS10000125:27:BPA73017-1634:1:1101:15410:1090 2:N:0:13
ATTAGATTGAGCGTACTCGACGAAGTTAAGCGGGGGGGGGGGGGGGGA
+
:,FFFFFFFFFFFFFFFFFFFFFFFFFFFFFFFFFFFFFFFFFFFFF:
@FS10000125:27:BPA73017-1634:1:1101:2990:1100 2:N:0:13
TTTGTTTTGAGCGTACTCGACGAAGTTGCAGGGGGGGGGGGGGGGAAA
+
,FFFFFFFFFFFFFFFFFFFFFFFFFFFFFFFFFFFFFFFFFFF,F:,
@FS10000125:27:BPA73017-1634:1:1101:3330:1100 2:N:0:13
CTGGCTTTGAGCGTACTCGACGAAGTTCCACCAGGGGGGGGGGGGGGG
+
F,FFFFFFFFFFFFFFFFFFFFFFFFFFFFFFFFFFFFFFFFFFFFF:
@FS10000125:27:BPA73017-1634:1:1101:4510:1100 2:N:0:13
TTTATCTTGAGCGTACTCGACGAAGTTAGGGGGGGGGGGGGGGAAATC
+
,,:FFFFFFFFFFFFFFFFFFFFFFFFFFFFFFFFFFFFFFF,F,,F:
@FS10000125:27:BPA73017-1634:1:1101:4520:1100 2:N:0:13
CATCGGTTGAGCGTACTCGACGAAGTTACAAGGGGGGGGGGGGGGGAA
+
FFFFFFFFFFFFFFFFFFFFFFFFFFFFFFFFFFFFFFFFFFFFFF,F
@FS10000125:27:BPA73017-1634:1:1101:4700:1100 2:N:0:13
TTTTGATTGAGCGTACTCGACGAAGGGGGGGGGGGGGGGAGATCGGAA
+
,FFFFFFFFFFFFFFFFFFFFFFFFFFFFFFFFFFFFF:F,,FF,,F,
@FS10000125:27:BPA73017-1634:1:1101:4710:1100 2:N:0:13
TTTTGATTGAGCGTACTCGACGAAGGGGGGGGGGGGGGGAAATCGGAA
+
,FFFFFFFFFFFFFFFFFFFFFFFFFFFFFFFFFFFFFF:,,F,,,:,
@FS10000125:27:BPA73017-1634:1:1101:4900:1100 2:N:0:13
ACCGACTTGAGCGTACTCGACGAAGTTAACCGGGGGGGGGGGGGGGAA
+
FFFFFFFFFFFFFFFFFFFFFFFFFFFFFFFFFFFFFFFFFFFFFFFF
@FS10000125:27:BPA73017-1634:1:1101:5700:1100 2:N:0:13
TTCTCATTGAGCGTACTCGACGAAGTTGCTTGGGGGGGGGGGGGGGAA
+
F:FFFFFFFFFFFFFFFFFFFFFFFFFFFFFFFFFFFFFFFFF:FF,F
@FS10000125:27:BPA73017-1634:1:1101:5710:1100 2:N:0:13
ATTTTTTTTTTTTTTTTTTTTTTTTTTTTTTTTTTTTTTTTGGGGGGA
+
,FFFFFFF::FFFFFFFFFF:FFFFFFFFFFFFFFFF,,,,,,,:,,,
@FS10000125:27:BPA73017-1634:1:1101:6180:1100 2:N:0:13
ACTATTTTGAGCGTACTCGACGAAGTTATAAGGGGGGGGGGGGGGGGG
+
FFFFFFFFFFFFFFFFFFFFFFFFFFFFF:FFFFFFFFFFFFFFFFF,
@FS10000125:27:BPA73017-1634:1:1101:6950:1100 2:N:0:13
ATAATCTTGAGCGTACTCGACGAAGTTGGGGGGGGGGGGGGGAAAGTC
+
FFFFFFFFFFFFFFFFFFFFFFFFFFFFFFFFFFFFFFFFFF,F,,F,
@FS10000125:27:BPA73017-1634:1:1101:7460:1100 2:N:0:13
ATACAATTGAGCGTACTCGACGAAGTTCAGAGGGGGGGGGGGGGGGGA
+
::FFFFFFFFFFFFFFFFFFFFFFFFFFFFFFFFFFFFFFFFFFF,,F
@FS10000125:27:BPA73017-1634:1:1101:9060:1100 2:N:0:13
CTGATATTGAGCGTACTCGACGAAGTTACTTGGGGGGGGGGGGGGGAA
+
FFFFFFFFFFFFFFFFFFFFFFFFFFFFFFFFFFFFFFFFFFFFF:FF
@FS10000125:27:BPA73017-1634:1:1101:9940:1100 2:N:0:13
CAACTATTGAGCGTACTCGACGAAGGGGGGGGGGGGGGGGAAATCGGA
+
FFFFFFFFFFFFFFFFFFFFFFFFFFFFFFFFFFFFFFFFF,,FF,,:
@FS10000125:27:BPA73017-1634:1:1101:11240:1100 2:N:0:13
TCGTGTTTGAGCGTACTCGACGAAGTTAACAGGGGGGGGGGGGGGGGA
+
FFFFFFFFFFFFFFFFFFFFFFFFFFFFFFFFFFFFFFFFFFFFFF:F
@FS10000125:27:BPA73017-1634:1:1101:12550:1100 2:N:0:13
TTGTCGTTGAGCGTACTCGACGAAGTTAGCAGGGGGGGGGGGGGGGAA
+
F,FFFFFFFFFFFFFFFFFFFFFFFFFFFFFFFFFFFFFFFFFFFF,F
@FS10000125:27:BPA73017-1634:1:1101:13120:1100 2:N:0:13
ATTAATTTGAGCGTACTCGACGAAGTTCAGACGGGGGGGGGGGGGGGA
+
FFFFFFFFFFFFFFFFFFFFFFFFFFFFFFFFFFFFFFFFFFFFFF,F
@FS10000125:27:BPA73017-1634:1:1101:13770:1100 2:N:0:13
GATCGTTTGAGCGTACTCGACGAAGTTCAGAGGGGGGGGGGGGGGAAA
+
,FFFFFFFFFFFFFFFFFFFFFFFFFFFFFFFFFFFFFFFFFFFFFFF
@FS10000125:27:BPA73017-1634:1:1101:13800:1100 2:N:0:13
CTATCTTTGAGCGTACTCGACGAAGTTGCATGGGGGGGGGGGGGGGAA
+
FFFFFFFFFFFFFFFFFFFFFFFFFFFFFFFFFFFFFFFFFFFFF,FF
@FS10000125:27:BPA73017-1634:1:1101:14170:1100 2:N:0:13
CCATGATTGAGCGTACTCGACGAAGTTGAAAGGGGGGGGGGGGGGGAA
+
FFFFFFFFFFFFFFFFFFFFFFFFFFFFFFFFFFFFFFFFFFFFFFFF
@FS10000125:27:BPA73017-1634:1:1101:1020:1110 2:N:0:13
CATGTCTTGAGCGTACTCGACGAAGTTAATCGGGGGGGGGGGGGGGGG
+
FFFFFFFFFFFFFFFFFFFFFFFFFFFFFFFFFFFFFFFFFFFFFF,:
@FS10000125:27:BPA73017-1634:1:1101:2330:1110 2:N:0:13
TTATAATTGAGCGTACTCGACGAAGTTCTCTGGGGGAGGGGGGGGGGG
+
FFFFFFFFFFFFFFFFFFFFFFFFFFFFFFFFFFFFFFFFFFF::FFF
@FS10000125:27:BPA73017-1634:1:1101:2620:1110 2:N:0:13
TTAACATTGAGCGTACTCGACGAAGTTAGGGGGGGGGGGGGGGGGGGA
+
FFFFFFFFFFFFFFFFFFFFFFFFFFFFFFFFFFFFFFFFFFFF,:,F
@FS10000125:27:BPA73017-1634:1:1101:3080:1110 2:N:0:13
TACTAATTGAGCGTACTCGACGAAGTTGTGCCGGGGGGGGGGGGGGGA
+
FFFFFFFFFFFFFFFFFFFFFFFFFFFFFFFFFFFFFFFFFFFFFF,F
@FS10000125:27:BPA73017-1634:1:1101:3220:1110 2:N:0:13
TACTTTTTGAGCGTACTCGACGAAGTTCCAAAGGGGGGGGGGGGGGAA
+
,:FFFFFFFFFFFFFFFFFFFFFFFFFFFFFFFFFFFFFFFFFFF:FF
@FS10000125:27:BPA73017-1634:1:1101:4830:1110 2:N:0:13
TATGATTTGAGCGTACTCGACGAAGTTAAATGGGGGGGGGGGGGGGGA
+
:FFFFFFFFFFFFFFFFFFFFFFFFFFFFFFFFFFFFFFFFFFFFF:F
@FS10000125:27:BPA73017-1634:1:1101:4850:1110 2:N:0:13
CTTGCTTTGAGCGTACTCGACGAAGTTCAGGCGGGGGGGGGGGGGGGA
+
FFFFFFFFFFFFFFFFFFFFFFFFFFFFFFFFFFFFFFFFFFF:FF:F
@FS10000125:27:BPA73017-1634:1:1101:6370:1110 2:N:0:13
ATTCATTTGAGCGTACTCGACGAAGTTCTCGCGGGGGGGGGGGGGGGA
+
F,F:FFFFFFFFFFFFFFFFFFFFFFFFF:FFFFFFFFFFFF,FF,,:
@FS10000125:27:BPA73017-1634:1:1101:6540:1110 2:N:0:13
TTCTTTTTGAGCGTACTCGACGAAGTTCAACGGGGGGGGGGGGGGGAA
+
FF:F,FFFFFFFFFFFFFFFFFFFFFF,FFFFFFFFFFFFFFFFFFFF
@FS10000125:27:BPA73017-1634:1:1101:7550:1110 2:N:0:13
CACATCTTGAGCGTACTCGACGAAGTTGGGGGGGGGGGGGGGAAATTG
+
FFFFFFFFFFFFFFFFFFFFFFFFFFFFFFFFFFFFFFFFFFF,,,,,
@FS10000125:27:BPA73017-1634:1:1101:7580:1110 2:N:0:13
AACATTTTGAGCGTACTCGACGAAGTTCCAGCGGGGGGGGGGGGGGGA
+
FFFFFFFFFFFFFFFFFFFFFFFFFFFFFFFFFFFFFFFFFF,F,F,,
@FS10000125:27:BPA73017-1634:1:1101:7810:1110 2:N:0:13
CACATCTTGAGCGTACTCGACGAAGTTGGGGGGGGGGGGGGGAAATCG
+
FFFFFFFFFFFFFFFFFFFFFFFFFFFFFFFFFFFFFFFFF:FF,F::
@FS10000125:27:BPA73017-1634:1:1101:8830:1110 2:N:0:13
CTATTATTGAGCGTACTCGACGAAGGGGGGGGGGGGGGGGAGATCGGA
+
:,,FFFFFFFFFFFFFFFFFFFFFF::F,:FFFFFFFFFF,,:F:,,:
@FS10000125:27:BPA73017-1634:1:1101:9510:1110 2:N:0:13
CATCTATTGAGCGTACTCGACGAAGTTGTGGGGGGGGGGGGGGGAAAT
+
FFFFFFFFFFFFFFFFFFFFFFFFFFFFFFFFFFFFFFFFFF:,F:,F
@FS10000125:27:BPA73017-1634:1:1101:9880:1110 2:N:0:13
TCGATATTGAGCGTACTCGACGAAGTTTGCAGGGGGGGGGGGGGGAAA
+
FF,FFFFFFFFFFFFFFFFFFFFFFFFFFFFFFFFFFFFFFFFF::F:
@FS10000125:27:BPA73017-1634:1:1101:10060:1110 2:N:0:13
TGCATTTTGAGCGTACTCGACGAAGTTAGGAGGGGGGGGGGGGGGGAA
+
FFFFFFFFFFFFFFFFFFFFFFFFFFFFFFFFFFFFFFFFFFFFF,,F
@FS10000125:27:BPA73017-1634:1:1101:10250:1110 2:N:0:13
TTGGTTTTGAGCGTACTCGACGAAGTGGGGGGGGGGGGGGGAATTCGA
+
F:FFFFFFFFFFFFFFFFFFFFFFFFFFFFFFFFFFFFFF,FF,:,,,
@FS10000125:27:BPA73017-1634:1:1101:11040:1110 2:N:0:13
ATCCACTTGAGCGTACTCGACGAAGTTGCTTGGGGGGGGGGGGGGGAA
+
FFFFFFFFFFFFFFFFFFFFFFFFFFFFFFFFFFFFFFFFFFFFFF,F
@FS10000125:27:BPA73017-1634:1:1101:11810:1110 2:N:0:13
TTTATTTTGAGCGTACTCGACGAAGTTTATGCGGGGGGGGGGGGGGGA
+
FFFFFFFFFFFFFFFFFFFFFFFFFFF:FF:FFFFFFFFFFFFFF:FF
@FS10000125:27:BPA73017-1634:1:1101:12330:1110 2:N:0:13
TCTTTATTGAGCGTACTCGACGAAGTGAGCGCGGGGGGGGAAGTGGAA
+
:FFF,:FFFFFFFFFFFFFFFFFFF,,,,,,,FFFFFFF:,,,,,,,F
@FS10000125:27:BPA73017-1634:1:1101:12750:1110 2:N:0:13
TTTTCATTGAGCGTACTCGACGAAGTTGTTCCGGGGGGGGGGGGGGGG
+
,FFFFFFFFFFFFFFFFFFFFFFFFFFFFFFFFFFFFFFFFFFFFFFF
@FS10000125:27:BPA73017-1634:1:1101:12970:1110 2:N:0:13
ATCAGTTTGAGCGTACTCGACGAAGTTCAGTGGGGGGGGGGGGGGGAA
+
FFFFFFFFFFFFFFFFFFFFFFFFFFFFFFFFFFFFFFFFFFFFF::F
@FS10000125:27:BPA73017-1634:1:1101:13490:1110 2:N:0:13
AATAATTTGAGCGTACTCGACGAAGTTGGATGGGGGGGGGGGGGGAAA
+
,:FFFFFFFFFFFFFFFFFFFFFFFFFFFFFFFFFFFFFFFFFFF::F
@FS10000125:27:BPA73017-1634:1:1101:13960:1110 2:N:0:13
ATCGTATTGAGCGTACTCGACGAAGTTAACGCGGGGGGGGGGGGGGAA
+
FFFFFFFFFFFFFFFFFFFFFFFFFFFFFFFFFFFFFFFFFFFFFF:F
@FS10000125:27:BPA73017-1634:1:1101:14310:1110 2:N:0:13
AATACATTGAGCGTACTCGACGAGGTTGTAAGGGGGGGGGGGGGGGGG
+
FFFFFFFFF:FFFFFFFFFFFFFFFFFFFFFFFFFFFFFFFFFF:,,,
@FS10000125:27:BPA73017-1634:1:1101:14990:1110 2:N:0:13
CCACCCTTGAGCGTACTCGACGAAGTTAGTCCGGGGGGGGGGGGGGAA
+
FFFFF:FFFFFFFFFFFFFFFFFFFFFFFFFFFFFFFFFFFFFF:,,:
@FS10000125:27:BPA73017-1634:1:1101:15380:1110 2:N:0:13
TTCATCTTGAGCGTACTCGACGAAGTTTTGAGGGGGGGGGGGGGGGAA
+
F:FFFFFFFFFFFFFFFFFFFFFFFFFFFFFFFFFFFFFFFFFFF,FF
@FS10000125:27:BPA73017-1634:1:1101:1080:1120 2:N:0:13
CATCCTTTGAGCGTACTCGACGAAGTTCTGCCGGGGGGGGGGGGGGGA
+
FFFFFFFFFFFFFFFFFFFFFFFFFFFFFFFFFFFFFFFFFFFFF:FF
@FS10000125:27:BPA73017-1634:1:1101:1250:1120 2:N:0:13
CTCAGGTTGAGCGTACTCGACGAAGCGGGGGGGGGGGGGGGAAATCTG
+
FFFFFFFFFFFFFFFFFFFFFFFFFFFFFFFFFFFFFFFFFF,:F,,:
@FS10000125:27:BPA73017-1634:1:1101:1910:1120 2:N:0:13
CCCGAATTGAGCGTACTCGACGAAGTTCGGGGGGGGGGGGGGGGGGAT
+
FF:,F:FFFFFFFFFFFFFFFFFFFFF:::FFFFFFFFFFF:F,,,,,
@FS10000125:27:BPA73017-1634:1:1101:2130:1120 2:N:0:13
ACGTTTTTGAGCGTACTCGACGAAGTTCACGCGGGGGGGGGGGGGGGG
+
FFFFFFFFFFFFFFFFFFFFFFFFFFFFFFFFFFFFFFFFFFFFFFFF
@FS10000125:27:BPA73017-1634:1:1101:2550:1120 2:N:0:13
TACGCTTTGAGCGTACTCGACGAAGTTACAGGGGGGGGGGGGGGGGAA
+
,,F:FFFFFFFFFFFFFFFFFFFFFFFFFFFFFFFFFFFFFFFFF,FF
@FS10000125:27:BPA73017-1634:1:1101:2700:1120 2:N:0:13
ATGGCGTTGAGCGTACTCGACGAAGTTGACAGGGGGGGGGGGGGGGAA
+
F,,,FFFFFFFFFFFFFFFFFFFFFFFFFFFFFFFFFFFFFFFFFF,F
@FS10000125:27:BPA73017-1634:1:1101:2860:1120 2:N:0:13
TTTATCTTGAGCGTACTCGACGAAGTTCTTGTGGGGGGGGGGGGGGGA
+
FFFFFFFFFFFFFFFFFFFFFFFFFFFFFFFFFFFFFFFFFFFFFF,F
@FS10000125:27:BPA73017-1634:1:1101:4830:1120 2:N:0:13
ATAAATTTGAGCGTACTCGACGAAGTTTGTACGGGGGGGGGGGGGGGA
+
FFFFFFFFFFFFFFFFFFFFFFFFFFFFFFFFFFFFFFFFFFFFFF:F
@FS10000125:27:BPA73017-1634:1:1101:5590:1120 2:N:0:13
TTTATCTTGAGCGTACTCGACGAAGGGGGGGGGGGGGGGGAGATCGAA
+
,F,,,FFFFFFFFFFFFFFFFFFFF,:,,,,FFFFFFFFF,,,:,,,:
@FS10000125:27:BPA73017-1634:1:1101:5980:1120 2:N:0:13
TGCACTTTGAGCGTACTCGACGAAGTTGATAGGGGGGGGGGGGGGGAA
+
,FFFFFFFFFFFFFFFFFFFFFFFFFFFFFFFFFFFFFFFFFFFFF,F
@FS10000125:27:BPA73017-1634:1:1101:6020:1120 2:N:0:13
TTCACTTTGAGCGTACTCGACGAAGTTGATAGGGGGGGGGGGGGGGGA
+
,,FFFFFFFFFFFFFFFFFFFFFFFFFFFFFFFFFFFFFFFFFFFF,F
@FS10000125:27:BPA73017-1634:1:1101:6190:1120 2:N:0:13
CTGACTTTGAGCGTACTCGACGAAGTTTAAGGGGGGGGGGGGGGGGGG
+
FFFFFFFFFFFFFFFFFFFFFFFFFFFFFFFFFFFFFFFFFFF:F:F,
@FS10000125:27:BPA73017-1634:1:1101:6210:1120 2:N:0:13
TCTTGTTTGAGCGTACTCGACGAAGTTAAAAGGGGGGGGGGGGGGGAA
+
FFFFFFFFFFFFFFFFFFFFFFFFFFFFFFFFFFFFFFFFFFFFF,FF
@FS10000125:27:BPA73017-1634:1:1101:6320:1120 2:N:0:13
ATTCATTTGAGCGTACTCGACGAAGTTCTCGCGGGGGGGGGGGGGGGA
+
F,FFFFFFFFFFFFFFFFFFFFFFFFFFFFFFFFFFFFFFFFFFFFFF
@FS10000125:27:BPA73017-1634:1:1101:7480:1120 2:N:0:13
CACAGGTTGAGCGTACTCGACGAAGTTTGCGGGGGGGGGGGGGGGGGA
+
FFFFFFFFFFFFFFFFFFFFFFFFFFFFFFFFFFFFFFFFFFFFFF,F
@FS10000125:27:BPA73017-1634:1:1101:8200:1120 2:N:0:13
TATGGTTTGAGCGTACTCGACGAAGTTTGCAGGGGGGGGGGGGGGGAA
+
,,FFFFFFFFFFFFFFFFFFFFFFFFFFFFFFFFFFFFFFFFFFFFFF
@FS10000125:27:BPA73017-1634:1:1101:8980:1120 2:N:0:13
TCATCTTTGAGCGTACTCGACGAAGTTCGGGGGGGGGGGGGGGAGATC
+
,FFFFFFFFFFFFFFFFFFFFFFFFFFFFFFFFFFFFFFFFF,F,,F,
@FS10000125:27:BPA73017-1634:1:1101:10150:1120 2:N:0:13
ACCAATTTGAGCGTACTCGACGAAGTTGCAGGGGGGGGGGGGGGGAAT
+
:FFFFFFFFFFFFFFFFFFFFFFFFFFFFFFFFFFFFFFFFFF:,:,,
@FS10000125:27:BPA73017-1634:1:1101:10260:1120 2:N:0:13
CTAGACTTGAGCGTACTCGACGAAGTTGCTGCGGGGGGGGGGGGGGGG
+
F,F:FFFFFFFFFFFFFFFFFFFFFFFFFFFFFFFFFFFFFFFFFFF:
@FS10000125:27:BPA73017-1634:1:1101:10480:1120 2:N:0:13
CTTTCTTTGAGCGTACTCGACGAAGTTTCGGCGGGGGGGGGGGGGGGA
+
FFFFFFFFFFFFFFFFFFFFFFFFFFFFFFFFFFFFFFFFFFFFFFFF
@FS10000125:27:BPA73017-1634:1:1101:10650:1120 2:N:0:13
ATCATATTGAGCGTACTCGACGAAGTTGCCAGGGGGGGGGGGGGGGAA
+
,FF,,,FFFFFFFFFFFFFFFFFFFFFF,FFFFFFFFFFFFF:FF,:F
@FS10000125:27:BPA73017-1634:1:1101:13070:1120 2:N:0:13
TATTCTTTGAGCGTACTCGACGAAGTTGAAAGGGGGGGGGGGGGGGAA
+
FFFFFFFFFFFFFFFFFFFFFFFFFFFFFFFFFFFFFFFFFFFFF,FF
@FS10000125:27:BPA73017-1634:1:1101:13130:1120 2:N:0:13
TTGGACTTGAGCGTACTCGACGAAGTTAACTGGGGGGGGGGGGGGGAA
+
,FFFFFFFFFFFFFFFFFFFFFFFFFFFFFFFFFFFFFFFFFFFFFFF
@FS10000125:27:BPA73017-1634:1:1101:13150:1120 2:N:0:13
CTTCTATTGAGCGTACTCGACGAAATTCTTACGGGGGGGGGGGGGGGG
+
F,FFFFFFFFFFFFFFFFFFFFFFFFFFFFFFFFFFFFFFF:FFF,FF
@FS10000125:27:BPA73017-1634:1:1101:13260:1120 2:N:0:13
ACTATTTTGAGCGTACTCGACGAAGTTAAGAGGGGGGGGGGGGGGGGA
+
,FFFFFFFFFFFFFFFFFFFFFFFFFFFFFFFFFFFFFFFFFFFFFF,
@FS10000125:27:BPA73017-1634:1:1101:13840:1120 2:N:0:13
TTACTTTTGAGCGTACTCGACGAAGTTACGTGGGGGGGGGGGGGGGAA
+
FFFFFFFFFFFFFFFFFFFFFFFFFFFFFFFFFFFFFFFFFFFFF,FF
@FS10000125:27:BPA73017-1634:1:1101:13950:1120 2:N:0:13
CAATTTTTGAGCGTACTCGACGAAGTTGTGCCCGGGGGGGGGGGGGGG
+
::FFFFFFFFFFFFFFFFFFFFFFFFF,FF,F:FFFFFFFFFF:F,,,
@FS10000125:27:BPA73017-1634:1:1101:15960:1120 2:N:0:13
AAAGAATTGAGCGTACTCGACGAAGTTCAAGGGGGGGGGGGGGGGAAA
+
FFFFFFFFFFFFFFFFFFFFFFFFFFFFFFFFFFFFFFFFFFFF,FF,
@FS10000125:27:BPA73017-1634:1:1101:1640:1130 2:N:0:13
TTGTTATTGAGCGTACTCGACGAAGTTCCAAGGGGGGGGGGGGGGGAA
+
:,,F:FFFFFFFFFFFFFFFFFFFFFFFFFFFFFFFFFFFFFFFFF:F
@FS10000125:27:BPA73017-1634:1:1101:2840:1130 2:N:0:13
CATAGCTTGAGCGTACTCGACGAAGGGGGGGGGGGGGGGAGATCGGAA
+
,,FFF:FFFFFFFFFFFFFFFFFFFFFFFFFFFFFFFFFF,:FF,,F,
@FS10000125:27:BPA73017-1634:1:1101:4120:1130 2:N:0:13
CCTCCTTTGAGCGTACTCGACGAAGTTCGGCCGGGGGGGGGGGGGGGA
+
FFFFFFFFFFFFFFFFFFFFFFFFFFFFFFFFFFFFFFFFFFFFFFF:
@FS10000125:27:BPA73017-1634:1:1101:4420:1130 2:N:0:13
CCCTTTTTGAGCGTACTCGACGAAGTTGATGGGGGGGGGGGGGGGAAT
+
,,::,FFFFFFFFFFFFFFFFFFFFFF,F,:FFFFFFFFFFFFF,F,,
@FS10000125:27:BPA73017-1634:1:1101:5100:1130 2:N:0:13
TAAATATTGAGCGTACTCGACGAAGTTAGAAGGGGGGGGGGGGGGGAA
+
FFFFFFFFFFFFFFFFFFFFFFFFFFFFFFFFFFFFFFFFFFFFFF,,
@FS10000125:27:BPA73017-1634:1:1101:5270:1130 2:N:0:13
TTTTCATTGAGCGTACTCGACGAAGTTCGTCCGGGGGGGGGGGGGGGG
+
,FFFFFFFFFFFFFFFFFFFFFFFFFFFFFFFFFFFFFFFFFFFFFFF
@FS10000125:27:BPA73017-1634:1:1101:6110:1130 2:N:0:13
TTGTATTTGAGCGTACTCGACGAAGTTAGGCCGGGGGGGGGGGGGGAA
+
F,FFFFFFFFFFFFFFFFFFFFFFFFFFFFFFFFFFFFFFFFFFF:,F
@FS10000125:27:BPA73017-1634:1:1101:6140:1130 2:N:0:13
CGCGGTTTGAGCGTACTCGACGAAGTTGGTACGGGGGGGGGGGGGGGA
+
F,FFFFFFFFFFFFFFFFFFFFFFFFFF,FFFFFFFFFFFFFFFFFF:
@FS10000125:27:BPA73017-1634:1:1101:6860:1130 2:N:0:13
CTAACCTTGAGCGTACTCGACGAAGTTTCCCGGGGGGGGGGGGGGGAA
+
F,,,FFFFFFFFFFFFFFFFFFFFFFF,:,,FFFFFFFFFFFFFF,FF
@FS10000125:27:BPA73017-1634:1:1101:8240:1130 2:N:0:13
TCAAAATTGAGCGTACTCGACGAAGTTACCAGGGGGGGGGGGGGGGAA
+
F:,F:FFFFFFFFFFFFFFFFFFFFFFFFF:FFFFFFFFF,:,:,,FF
@FS10000125:27:BPA73017-1634:1:1101:8330:1130 2:N:0:13
CTGGCTTTGAGCGTACTCGACGAAGTTTAGTGGGGGGGGGGGGGGGAA
+
FFFFFFFFFFFFFFFFFFFFFFFFFFFFFFFFFFFFFFFFFFFFF,F:
@FS10000125:27:BPA73017-1634:1:1101:9610:1130 2:N:0:13
TTCTTTTTGAGCGTACTCGACGAAGTTATGGGGGGGGGGGGGGGGGGG
+
FFFFFFFFFFFFFFFFFFFFFFFFFFFFFFFFFFFFFFFFFFFFFFF,
@FS10000125:27:BPA73017-1634:1:1101:9910:1130 2:N:0:13
TTTTGCTTGAGCGTACTCGACGAAGTTACAGGGGGGGGGGGGGGGAAA
+
F,:FFFFFFFFFFFFFFFFFFFFFFFFFFFFFFFFFFFFFFFFFFFF,
@FS10000125:27:BPA73017-1634:1:1101:10710:1130 2:N:0:13
CCTCCATTGAGCGTACTCGACGAAGTTGCCGGGGGGGGGGGGGGGGGG
+
FFFFFFFFFFFFFFFFFFFFFFFFFFFFFFFFFFFFFFFFFFFF:,,F
@FS10000125:27:BPA73017-1634:1:1101:10740:1130 2:N:0:13
CTCGCATTGAGCGTACTCGACGAAGTTGACAGGGGGGGGGGGGGGAAA
+
FFFFFFFFFFFFFFFFFFFFFFFFFFFFFFFFFFFFFFFFFFFF,FF,
@FS10000125:27:BPA73017-1634:1:1101:10870:1130 2:N:0:13
TTGAAGTTGAGCGTACTCGACGAAGTTGCAAGGGGGGGGGGGGGGGAA
+
F,FFFFFFFFFFFFFFFFFFFFFFFFFFFFFFFFFFFFFFFFFF:,,:
@FS10000125:27:BPA73017-1634:1:1101:11250:1130 2:N:0:13
CTCATCTTGAGCGTACTCGACGAAGTGGGTGGGGGGGGGGGGGGGAGA
+
FFFFFFFFFFFFFFFFFFFFFFFFFFFFFFFFFFFFFFFFFFFF::,F
@FS10000125:27:BPA73017-1634:1:1101:11450:1130 2:N:0:13
AAAATCTTGAGCGTACTCGACGAAGTTACAAGGGGGGGGGGGGGGGGA
+
FFFFFFFFFFFFFFFFFFFFFFFFFFFFFFFFFFFFFFFFFFFFFF:F
@FS10000125:27:BPA73017-1634:1:1101:12180:1130 2:N:0:13
TCTTGTTTGAGCGTACTCGACGAAGTTGCGCGGGGGGGGGGAGGGGAA
+
,,F,,,FFFFFFFFFFFFFFFFFFFF:FFF,FFFFFFFF,F,,,F:FF
@FS10000125:27:BPA73017-1634:1:1101:13010:1130 2:N:0:13
TCCTAGTTGAGCGTACTCGACGAAGAGGGGGGGGGGGGGGGAAATCGA
+
FFFFFFFFFFFFFFFFFFFFFFFFFFFFFFFFFFFFFFFFFF,:F:,,
@FS10000125:27:BPA73017-1634:1:1101:14230:1130 2:N:0:13
ATCATTTTGAGCGTACTGGGGGGAGGGTGCAGGGGGAAATTGAAAAAG
+
,F:FFFFFFFFFFFFFF,F,,F,,F,,,F,:FFF,,,,,:,,,FF:,,
@FS10000125:27:BPA73017-1634:1:1101:14870:1130 2:N:0:13
TTATTTTGAGCGTACTCGACGAAGTTAGTTGGGGGGGGGGGGGGGGGA
+
F,FFFFFF:FF,FFFFFFFFFF:FFFFFFFFFFFFFFFFFFFF:,,,,
@FS10000125:27:BPA73017-1634:1:1101:15130:1130 2:N:0:13
AACTCGTTGAGCGTACTCGACGAAGTGGGGGGGGGGGGGGGGAAATCG
+
:FFFFFFFFFFFFFFFFFFFFFFFFFFFFFFFFFFFFFFFF,FF:FF:
@FS10000125:27:BPA73017-1634:1:1101:15330:1130 2:N:0:13
TACCTCTTCTGCACATTCGACCTAGTTTCCTCGGGGGGGGGGGGGAAG
+
F,F,,,F,:,,F:,,,,:,,F,::F,,:FF,FFFFFFF,F,,,FF,,,
@FS10000125:27:BPA73017-1634:1:1101:1710:1140 2:N:0:13
ATATACTTGAGCGTACTCGACGAAGTTCCGAGGGGGGGGGGGGGGGAA
+
FFFFFFFFFFFFFFFFFFFFFFFFFFFFFFFFFFFFFFFFFFFFFFFF
@FS10000125:27:BPA73017-1634:1:1101:3100:1140 2:N:0:13
TCTAGGTTGAGCGTACTCGACGAAGTTCTTGTGGGGGGGGGGGGGGGA
+
FFFFFFFFFFFFFFFFFFFFFFFFFFFFFFFFFFFFFFFFFFFFFFFF
@FS10000125:27:BPA73017-1634:1:1101:3250:1140 2:N:0:13
GTCATCTTGAGCGTACTCGACGAAATTCTACCGGGGGGGGGGGGGGGA
+
F,FFFFFFFFFFFFFFFFFFFFFFFFFFFFFFFFFFFFFFFFFFFFF,
@FS10000125:27:BPA73017-1634:1:1101:3310:1140 2:N:0:13
TATATATTGAGCGTACTCGACGAAGTTGCGGGGGGGGGGGGGGGGGAA
+
FFFFFFFFFFFFFFFFFFFFFFFFFFFFFFFFFFFFFFFFFFFFFFFF
@FS10000125:27:BPA73017-1634:1:1101:4840:1140 2:N:0:13
ACTAATTTGAGCGTACTCGACGAAGGGGGGGGGGGGGGGAGATCGGAA
+
,FFF,,FFFFFFFFFFFFFFFFFFF,,F,,,,FFFFFFF,:F:F,:FF
@FS10000125:27:BPA73017-1634:1:1101:5100:1140 2:N:0:13
CTCGAATTGAGCGTACTCGACGAAGTGGGGGGGGGGGGGGGGAAATCG
+
F:F:FFFFFFFFFFFFFFFFFFFFFFF:FFFFFFFFFFFFF:F,:F:F
@FS10000125:27:BPA73017-1634:1:1101:7420:1140 2:N:0:13
TTTGGTTTGAGCGTACTCGACGAAGTTATGCCGGGGGGGGGGGGGGGG
+
,FFFFFFFFFFFFFFFFFFFFFFFFFFFFFFFFFFFFFFFFFFFFFFF
@FS10000125:27:BPA73017-1634:1:1101:7460:1140 2:N:0:13
CTAATGTTGAGCGTACTCGACGAAGTTGCCAGGGGGGGGGGGGGGGGG
+
FFF:,:FFFFFFFFFFFFFFFFFFFFFFFFFFFFFFFFFFFF:F,,,:
@FS10000125:27:BPA73017-1634:1:1101:8270:1140 2:N:0:13
CTCGGTTTGAGCGTACTCGACGAAGTTACAGGGGGGGGGGGGGGGAGA
+
FFFFFFFFF:FFFFFFFFFFFFFFFFFFFFFFFFFFFFFFFF:::,,,
@FS10000125:27:BPA73017-1634:1:1101:10590:1140 2:N:0:13
TGCACCTTGAGCGTACTCGACGAAGTTGGCCGGGGGGGGGGGGGGGAA
+
F,:FFFFFFFFFFFFFFFFFFFFFFFF::FFFFFFFFFFFFFFFF,FF
@FS10000125:27:BPA73017-1634:1:1101:10740:1140 2:N:0:13
TCTCGCTTGAGCGTACTCGACGGAGTTGCTGGGGGGGGGGGGGGGGAA
+
,F:F,FFFFFFFFFFFFFFFFFFFFFF:FFFFFFFFFFFFFFFFF,FF
@FS10000125:27:BPA73017-1634:1:1101:10760:1140 2:N:0:13
TTCGACTTGAGCGTACTCGACGAAGGGGGGGGGGGGGGGAGTTCGGAA
+
FFFFFFFFFFFFFFFFFFFFFFFFFFFFFFFFFFFFFFF:,,FF,,FF
@FS10000125:27:BPA73017-1634:1:1101:11160:1140 2:N:0:13
CTTTTATTGAGCGTACTCGACGAAGTTCTTCCGGGGGGGGGGGGGGGA
+
FFFFFFFFFFFFFFFFFFFFFFFFFFFFFFFFFFFFFFFFFFFF::,F
@FS10000125:27:BPA73017-1634:1:1101:12390:1140 2:N:0:13
CCAGTATTGAGCGTACTCGACGAAGTGGGGGGGGGGGGGGGAGATCGA
+
FFFFFFFFFFFFFFFFFFFFFFFFFFFFFFFFFFFFFFFFF,,,F,,,
@FS10000125:27:BPA73017-1634:1:1101:12610:1140 2:N:0:13
CCTGCGTTGAGCGTACTCGACGAAGTTTTAAGGGGGGGGGGGGGGGAA
+
FFFFFFFFFFFFFFFFFFFFFFFFFFFFFFFFFFFFFFFFFFFFF:FF
@FS10000125:27:BPA73017-1634:1:1101:13500:1140 2:N:0:13
TTAATGTTGAGCGTACTCGACGAAGTTGCTGGGGGGGGGGGGGGGAAA
+
F,FFFFFFFFFFFFFFFFFFFFFFFFFFFFFFFFFFFFFFFFFF:F:,
@FS10000125:27:BPA73017-1634:1:1101:13790:1140 2:N:0:13
TTTCTCTTGAGCGTACTCGACGAAGTTTTTGGGGGGGGGGGGGGGAGA
+
FFFFFFFFFFFFFFFFFFFFFFFFFFFFFFFFFFFFFFFFFFFFF:,,
@FS10000125:27:BPA73017-1634:1:1101:14260:1140 2:N:0:13
ATCCGTTTGAGCGTACTCGACGAAGTTGTATGGGGGGGGGGGGGGGAA
+
FFFFFFFFFFFFFFFFFFFFFFFFFFFFFFFFFFFFFFFFFFFFF,FF
@FS10000125:27:BPA73017-1634:1:1101:14830:1140 2:N:0:13
TTTGTATTGAGCGTACTCGACGAAAGGGGGGGGGGGGGGGGGATTTGA
+
FFFFFFFFFFFFFFFFFFFFFFFFFFFFF:FFFFFFFFFF,,,:,,,F
@FS10000125:27:BPA73017-1634:1:1101:1390:1150 2:N:0:13
ATCGGTTTGAGCGTACTCGACGAAGTTCGGAGGGGGGGGGGGGGGGAA
+
FFFFFFFFFFFFFFFFFFFFFFFFFFFFFFFFFFFFFFFFFFFFFF,F
@FS10000125:27:BPA73017-1634:1:1101:1740:1150 2:N:0:13
TCCAGTTTGAGCGTACTCGACGAAGTTTCCGGGGGGGGGGGGGGGAAA
+
FFFFFFFFFFFFFFFFFFFFFFFFFFFFFFFFFFFFFFFFFFFF,FF,
@FS10000125:27:BPA73017-1634:1:1101:1980:1150 2:N:0:13
CTGCATTTGAGCGTACTCGACGAAGTTAACGGGGGGGGGGGGGGGGAA
+
FFFFFFFFFFFFFFFFFFFFFFFFFFFFFFFFFFFFFFFFFFFFF,FF
@FS10000125:27:BPA73017-1634:1:1101:2760:1150 2:N:0:13
AACGTGTTGAGCGTACTCGACGAAGTTGTGGGGGGGGGGGGGGGAGAT
+
:F:,FFFFFFFFFFFFFFFFFFFFFFFFF,FFFFFFFFFFFFF,F,:F
@FS10000125:27:BPA73017-1634:1:1101:2970:1150 2:N:0:13
TCCCCTTTGAGCGTACTCGACGAAGTTACATCGGGGGGGGGGGGGGGA
+
FFFFFFFFFFFFFFFFFFFFFFFFFFFFFFFFFFFFFFFFFFFFFF:F
@FS10000125:27:BPA73017-1634:1:1101:3240:1150 2:N:0:13
TAGTACTTGAGCGTACTCGACGAAGTTCAAGCGGGGGGGGGGGGGGAA
+
F,,,F,FFFFFFFFFFFFFFFFFFFFF,F,,,FFFFFFFFFFFFFF,:
@FS10000125:27:BPA73017-1634:1:1101:3720:1150 2:N:0:13
CTCCATTTGAGCGTACTCGACGAAGTTAACTGGGGGGGGGGGGGGAAA
+
FF,,:,FFFFFFFFFFFFFFFFFFFFF,FF,FFFFFFFFFFFFF,:F,
@FS10000125:27:BPA73017-1634:1:1101:3930:1150 2:N:0:13
TAATCATTGAGCGTACTCGACGAAGTTGATAGGGGGGGGGGGGGGGGA
+
FFFFFFFFFFFFFFFFFFFFFFFFFFFFFFFFFFFFFFFFFFFFFFF,
@FS10000125:27:BPA73017-1634:1:1101:4650:1150 2:N:0:13
TAATGATTGAGCGTACTCGACGAAGTTGCGGGGGGGGGGGGGGGGGGG
+
FFFFFFFFFFFFFFFFFFFFFFFFFFFFFFFFFFFFFFFFFFFF:,,,
@FS10000125:27:BPA73017-1634:1:1101:4750:1150 2:N:0:13
CTGTTATTGAGCGTACTCGACGAAGTTCTGTCGGGGGGGGGGGGGGGA
+
FFFFFFFFFFFFFFFFFFFFFFFFFFFFFFFFFFFFFFFFFFFF:,,F
@FS10000125:27:BPA73017-1634:1:1101:5240:1150 2:N:0:13
TTATATTTGAGCGTACTCGACGAAGTTAGCAGGGGGGGGGGGGGGGAA
+
F,FFFFFFFFFFFFFFFFFFFFFFFFFFFFFFFFFFFFFFFFFFF,:F
@FS10000125:27:BPA73017-1634:1:1101:5270:1150 2:N:0:13
TTCTCTTTGAGCGTACTCGACGAAGTTTGAAGGGGGGGGGGGGGGGAA
+
FF,F:FFFFFFFFFFFFFFFFFFFFFFFF,FFFFFFFFFFFFFFF,:F
@FS10000125:27:BPA73017-1634:1:1101:5290:1150 2:N:0:13
CCCTCATTGAGCGTACTCGACGAAGTTAAGAGGGGGGGGGGGGGGGGA
+
FFFFFFFFFFFFFFFFFFFFFFFFFFFFFFFFFFFFFFFFFFFFF:,F
@FS10000125:27:BPA73017-1634:1:1101:6610:1150 2:N:0:13
TCTAGGTTGAGCGTACTCGACGAAGTTTGGGGGGGGGGGGGGGGGGAT
+
,FFFFFFFFFFFFFFFFFFFFFFFFFFFFFFFFFFFFFFFFFF:,:F,
@FS10000125:27:BPA73017-1634:1:1101:7690:1150 2:N:0:13
AATGTTTTGAGCGTACTCGACGAAGTTTGTCCGGGGGGAGGGGGGGGG
+
FF:FFFFFFFFFFFFFFFFFFFFFFFFFFFFFFFFFFFFFFF:FFF,:
@FS10000125:27:BPA73017-1634:1:1101:9540:1150 2:N:0:13
ATCTCATTGAGCGTACTCGACGAAGTTAACACGGGGGGGGGGGGGGGA
+
FF:FF:FFFFFFFFFFFFFFFFFFFFFF,F,FFFFFFFFFFFFFF,:F
@FS10000125:27:BPA73017-1634:1:1101:10010:1150 2:N:0:13
CATGGCTTGAGCGTACTCGACGAAGTTATCTCGGGGGGGGGGGGGGGG
+
FFFFFFFFFFFFFFFFFFFFFFFFFFFFFFFFFFFFFFFFFFFFFF,F
@FS10000125:27:BPA73017-1634:1:1101:10810:1150 2:N:0:13
ACAGAATTGAGCGTACTCGACGAAGTTGCGCTGGGGGGGGGGGGGGGA
+
,::,,FFFFFFFFFFFFFFFFFFFFFF,,,:,:,F,,:FF,,F,:,,,
@FS10000125:27:BPA73017-1634:1:1101:12190:1150 2:N:0:13
TTTTTATTGAGCGTACTCGACGAAGTTACGGGGGGGGGGGGGGGGGGA
+
FFFFFFFFFFFFFFFFFFFFFFFFFFFFFFFFFFFFFFFFFFFF,,,,
@FS10000125:27:BPA73017-1634:1:1101:12900:1150 2:N:0:13
CCTTTATTGAGCGTACTCGACGAAGTTAATGGGGGGGGGGGGGGGAAA
+
FF:F,FFFFFFFFFFFFFFFFFFFFFFFFFFFFFFFFFFFFFFF,:,,
@FS10000125:27:BPA73017-1634:1:1101:13330:1150 2:N:0:13
GACCCCTTGAGCGTACTCGACGAAGTTTTCACGGGGGGGGGGGGGGGG
+
:FFFFFFFFFFFFFFFFFFFFFFFFFFFFFFFFFFFFFFFFFFFFFF:
@FS10000125:27:BPA73017-1634:1:1101:13460:1150 2:N:0:13
TTAATCTTGAGCGTACTCGACGAAGTTTAATGGGGGGGGGGGGGGGAA
+
F:,FFFFFFFFFFFFFFFFFFFFFFFFF:FFFFFFF:FFFF:,F,F,:
@FS10000125:27:BPA73017-1634:1:1101:14570:1150 2:N:0:13
TTTTTATTGAGCGTACTCGACGAAGTTTCAGGGGGGGGGGGGGGGAAA
+
,F,,FFFFFFFFFFFFFFFFFFFFFFF,:FFFFFFFFFFFFFFF,F:,
@FS10000125:27:BPA73017-1634:1:1101:14900:1150 2:N:0:13
TTGCTGTTGAGCGTACTCGACGAAGTTGCCTGGGGGGGGGGGGGGGGG
+
FFFFFFFFF:FFFFFFFFFFFFFFFFFFFFFFFFFFFFFFFFFFF,,F
@FS10000125:27:BPA73017-1634:1:1101:15430:1150 2:N:0:13
GTAATCTTGAGCGTACTCGACGAAGGTTATAGCGGGGGGGGGGGGGGA
+
,:F,FFFFFFFFFFFFFFFFFFFFF:FFFFF,FFFFFFFFFFFF:,,,
@FS10000125:27:BPA73017-1634:1:1101:16470:1150 2:N:0:13
CAATCCTTGAGCGTACTCGACGAAGTTAGATGGGGGGGGGGGGGGAAA
+
FFFFFFFFFFFFFFFFFFFFFFFFFFFFFFFFFFFFFFFFFFF::F:,
@FS10000125:27:BPA73017-1634:1:1101:1010:1160 2:N:0:13
TCCTGATTGAGCGTACTCGACGAAGTTTGTAGGGGGGGGGGGGGGGAA
+
,FFFFFFFFFFFFFFFFFFFFFFFFFFFFFFFFFFFFFFFFFFFF,FF
@FS10000125:27:BPA73017-1634:1:1101:3220:1160 2:N:0:13
TTCACTTTGAGCGTACTCGACGAAGTTAATTGGGGGGGGGGGGGGGAA
+
FFFFFFFFFFFFFFFFFFFFFFFFFFFFFFFFFFFFFFFFFFFFFFFF
@FS10000125:27:BPA73017-1634:1:1101:3790:1160 2:N:0:13
GTACACTTGAGCGTACTCGACGAAATGGGGGGGGGGGGGGGAGATCGG
+
,FFFFFFFFFFFFFFFFFFFFFFFFFFFFFFFFFFFFFFFFF,:F:,,
@FS10000125:27:BPA73017-1634:1:1101:4630:1160 2:N:0:13
CTATCCTTGAGCGTACTCGACGAAGTTCATGCGGGGGGGGGGGGGGGA
+
FFFFFFFFFFFFFFFFFFFFFFFFFFFFFFFFFFFFFFFFFFFFF,:F
@FS10000125:27:BPA73017-1634:1:1101:4890:1160 2:N:0:13
CTTAGATTGAGCGTACTCGACGAAGTTGCGAGGGGGGGGGGGGGGGGA
+
FFFFFFFFFFFFFFFFFFFFFFFFFFFFFFFFFFFFFFFFFFFFFF,F
@FS10000125:27:BPA73017-1634:1:1101:6150:1160 2:N:0:13
ATCTCTTTGAGCGTACTCGACGAAGTTCAGTCGGGGGGGGGGGGGGGA
+
FFFFFFFFFFFFFFFFFFFFFFFFFFFFFFFFFFFFFFFFFFFFFF::
@FS10000125:27:BPA73017-1634:1:1101:6290:1160 2:N:0:13
CTCGGTTTGAGCGTACTCGACGAAGTTGGTACGGGGGGGGGGGGGGGA
+
F,F,FFFFFFFFFFFFFFFFFFFFFFFFFFFFFFFFFFFFFF:,,FF,
@FS10000125:27:BPA73017-1634:1:1101:6330:1160 2:N:0:13
TATTGATTGAGCGTACTCGACGAAGTTCAGCCGGGGGGGGGGGGGGGG
+
FFFFFFFFFFFFFFFFFFFFFFFFFFFFFFFFFFFFFFFFFFFFF:FF
@FS10000125:27:BPA73017-1634:1:1101:6340:1160 2:N:0:13
TAATAATTGAGCGTACTCGACGAAGTTTAGCCGGGGGGGGGGGGGGGA
+
FFF:F,FFFFFFFFFFFFFFFFFFFFF:FFFFFFFFFFFFFFFFFFFF
@FS10000125:27:BPA73017-1634:1:1101:7090:1160 2:N:0:13
TCGTGTTTGAGCGTACTCGACGAAGTTGGTGGGGGGGGGGGGGGGAAA
+
F,FF:FFFFF,F,FF:F:,FF:FF,FF:FFFFFFFFFFFFFFFFFFF,
@FS10000125:27:BPA73017-1634:1:1101:7360:1160 2:N:0:13
TTGTCCTTGAGCGTACTCGACGAAGTTGAGCGGGGGGGGGGGGGGGAA
+
FFFFFFFFFFFFFFFFFFFFFFFFFFFFFFFFFFFFFFFFFFFFF,:F
@FS10000125:27:BPA73017-1634:1:1101:7580:1160 2:N:0:13
TCGGCATTGAGCGTACTCGACGAAGTTTGTTCGGGGGGGGGGGGGGGA
+
FFFFFFFFFFFFFFFFFFFFFFFFFFFFFFFFFFFFFFFFFFFFFFF:
@FS10000125:27:BPA73017-1634:1:1101:8110:1160 2:N:0:13
CTATATTTGAGCGTACTCGACGAAGTTCAGGCGGGGGGGGGGGGGGGG
+
FFFFFFFFFFFFFFFFFFFFFFFFFFFFFFFFFFFFFFFFFFFFFFF:
@FS10000125:27:BPA73017-1634:1:1101:8740:1160 2:N:0:13
GTTGTATTGAGCGTACTCGACGAAGTTGGGAGGGGGGGGGGGGGGGGG
+
,FFFFFFFFFFFFFFFFFFFFFFFFFFFFFFFFFFFFFFFFFFFFFFF
@FS10000125:27:BPA73017-1634:1:1101:8760:1160 2:N:0:13
ATGACATTGAGCGTACTCGACGAAGTTCCGGGGGGGGGGGGGGGAATT
+
FFFFFFFFFFFFFFFFFFFFFFFFFFFFFFFFFFFFFFFFFFF,F,,:
@FS10000125:27:BPA73017-1634:1:1101:8920:1160 2:N:0:13
TACAACTTGAGCGTACTCGACGAAGTTCGGCCGGGGGGGGGGGGGGGG
+
FFFFFFFFFFFFFFFFFFFFFFFFFFFFFFFFFFFFFFFFFFFFFFF,
@FS10000125:27:BPA73017-1634:1:1101:9370:1160 2:N:0:13
ATAAGATTGAGCGTACTCGACGAAGTTCTGCCGGGGGGGGGGGGGGGA
+
F,FFFFFFFFFFFFFFFFFFFFFFFFFFFFFFFFFFFFFFFFFFFFFF
@FS10000125:27:BPA73017-1634:1:1101:9910:1160 2:N:0:13
CAAGTTTTGAGCGTACTCGACGAAGTTCCAGGGGGGGGGGGGGGGAGA
+
FFFFFFFFFFFFFFFFFFFFFFFFFFFFFFFFFFFFFFFFFFFF,F,,
@FS10000125:27:BPA73017-1634:1:1101:9920:1160 2:N:0:13
CAAGTTTTGAGCGTACTCGACGAAGTTCCAGGGGGGGGGGGGGGGAAA
+
FFFFFFFFFFFFFFFFFFFFFFFFFFFFFFFFFFFFFFFFFF::,:,,
@FS10000125:27:BPA73017-1634:1:1101:10260:1160 2:N:0:13
GTGCTCTTGAGCGTACTCGACGAAGTTGTAGGGGGGGGGGGGGGGAGA
+
,FFF:FFFFFFFFFFFFFFFFFFFFFFFFFFFFFFFFFFFFFFFFF,,
@FS10000125:27:BPA73017-1634:1:1101:11230:1160 2:N:0:13
TTTCAATTGAGCGTACTCGACGAAGTTCAAGGGGGGGGGGGGGGGGGA
+
,::FFFFFFFFFFFFFFFFFFFFFFFFFFFFFFFFFFFFFFFFF:,,F
@FS10000125:27:BPA73017-1634:1:1101:11670:1160 2:N:0:13
TAAGTATTGAGCGTACTCGACGAAGTTCAGGGGGGGGGGGGGGGAGGT
+
FFFFFFFFFFFFFFFFFFFFFFFFFFFFFFFFFFFFFFFFFF:,,,,:
@FS10000125:27:BPA73017-1634:1:1101:11780:1160 2:N:0:13
TGGTCTTTGAGCGTACTCGACGAAGTTACGAGGGGGGGGGGGGGGGGG
+
,FF:FFFFFFFFFFFFFFFFFFFFFFFFFFFFFFFFFFFFFFFFFFF:
@FS10000125:27:BPA73017-1634:1:1101:13510:1160 2:N:0:13
ACTTATTTGAGCGTACTCGACGAAGTTGGTCCGGGGGGGGGGGGGGAA
+
,F,,FFFFFFFFFFFFFFFFFFFFFFFF:FFFFFFFFFFFFFFFF:,F
@FS10000125:27:BPA73017-1634:1:1101:14420:1160 2:N:0:13
AAAATGTTGAGCGTACTCGACGAAGTTGCGGGGGGGGGGGGGGGGAAA
+
,FFFFFFFFFFFFFFFFFFFFFFFFFFFFFFFFFFFFFFFFFF:,F,,
@FS10000125:27:BPA73017-1634:1:1101:15620:1160 2:N:0:13
TAGGATTTGAGCGTACTCGACGAAGGGGGGGGGGGGGGGGAAATCGGA
+
FFFFFFFFFFFFFFFFFFFFFFFFFFFFFFFFFFFFFFFFF:,:F,:,
@FS10000125:27:BPA73017-1634:1:1101:16270:1160 2:N:0:13
ATTGGATTGAGCGTACTCGACGAAGTTGCTTGGGGGGGGGGGGGGGAA
+
FFFFFFFFF:FFFFFFFFFFFFFFFFFFFFFFFFFFFFFFF:F:,,,F
@FS10000125:27:BPA73017-1634:1:1101:16380:1160 2:N:0:13
TCTTACTTGAGCGTACTCGACGAAGTTAAGGGGGGGGGGGGGGGGAAA
+
FFFFFFFFFFFFFFFFFFFFFFFFFFFFFFFFFFFFFFFFFFFF,F,,
@FS10000125:27:BPA73017-1634:1:1101:1170:1170 2:N:0:13
AATCTCTTGAGCGTACTCGACGAAGTTAGATGGGGGGGGGGGGGGGGA
+
:,FFFFFFFFFFFFFFFFFFFFFFFFF:FFFFFFFFFFFFFFFFF:F,
@FS10000125:27:BPA73017-1634:1:1101:3130:1170 2:N:0:13
TTGGAATTGAGCGTACTCGACGAAGTTCTAGCGGGGGGGGGGGGGGGG
+
FFFFFFFFFFFFFFFFFFFFFFFFFFFFFFFFFFFFFFFFFFFFFFF:
@FS10000125:27:BPA73017-1634:1:1101:3320:1170 2:N:0:13
ATTATGTTGAGCGTACTCGACGAAGTTAGCAGGAGGGGGGGGGGGGGG
+
,FFFFFFFFFFFFFFFFFFFFFFFFFFFFFFFFFFFFFFFFFF:FF::
@FS10000125:27:BPA73017-1634:1:1101:4100:1170 2:N:0:13
GAATAATTGAGCGTACTCGACGAAGTTAAGCCGGGGGGGGGGGGGGGA
+
:FF,FFFFFFFFFFFFFFFFFFFFFFFFFFFFFFFFFFFFFFFFFF,,
@FS10000125:27:BPA73017-1634:1:1101:4120:1170 2:N:0:13
ACTGCTTTGAGCGTACTCGACGAAGTTGTGAGGGGGGGGGGGGGGGGA
+
,:,FFFFFFFFFFFFFFFFFFFFFFFFFFFF,,,,F,F:FF,,F,:,F
@FS10000125:27:BPA73017-1634:1:1101:6470:1170 2:N:0:13
ATATATTTGAGCGTACTCGACGAAGGGGGGGGGGGGGGGGAAATCGGA
+
FFFFFFFFFFFFFFFFFFFFFFFFFFFFFFFFFFFFFFFFF,,F:,,:
@FS10000125:27:BPA73017-1634:1:1101:6680:1170 2:N:0:13
GTTGTTTTGAGCGTACTCGACGAAGTTACAAGGGGGGGGGGGGGGGAA
+
,FFFFFFFFFFFFFFFFFFFFFFFFFFFFFFFFFFFFFFFFFFFFFFF
@FS10000125:27:BPA73017-1634:1:1101:8280:1170 2:N:0:13
TTTCTCTTGAGCGTACTCGACGAAGTTCAGTGGGGGGGGGGGGGGGAA
+
FFFFFFFFFFFFFFFFFFFFFFFFFFFFFFFFFFFFFFFFFFFFFF:F
@FS10000125:27:BPA73017-1634:1:1101:8450:1170 2:N:0:13
GTATCTTTGAGCGTACTCGACGAAGTTGCATGGGGGGGGGGGGGGGGA
+
F,FFFFFFFFFFFFFFFFFFFFFFFFFFFFFFFFFFFFFFFFFFFFF:
@FS10000125:27:BPA73017-1634:1:1101:8540:1170 2:N:0:13
GTGTTATTGAGCGTACTCGACGAAGTTATATGGGGGGGGGGGGGGGGA
+
:FFFFFFFFFFFFFFFFFFFFFFFFFFFFFFFFFFFFFFFFFFFFF,F
@FS10000125:27:BPA73017-1634:1:1101:8570:1170 2:N:0:13
CCACCCTTGAGCGTACTCGACGAAGTTCGGGCGGGGGGGGGGGGGGGA
+
FFFFFFFFFFFFFFFFFFFFFFFFFFFFFFFFFFFFFFFFFFFFFF,:
@FS10000125:27:BPA73017-1634:1:1101:8660:1170 2:N:0:13
AAGTCCTTGAGCGTACTCGACGAAGTTGCATGGGGGGGGGGGGGGGGA
+
:,FFFFFFFFFFFFFFFFFFFFFFFFFFFFFFFFFFFFFFFFFFFFF:
@FS10000125:27:BPA73017-1634:1:1101:8780:1170 2:N:0:13
CGAAAGTTGAGCGTACTCGACGAAGTTAGGGGGGGGGGGGGGGGAGGT
+
FFF,F,FFFFFFFFFFFFFFFFFFFFFFF:FFFFFFFFFFFFF,F:,,
@FS10000125:27:BPA73017-1634:1:1101:9820:1170 2:N:0:13
CCTAGATTGAGCGTACTCGACGAAATTAATAGGGGGGGGGGGGGGGGA
+
FFF:FFFFFFFFFFFFFFFFFFFFFFFFFFFFFFFFFFFFFFFFFFF:
@FS10000125:27:BPA73017-1634:1:1101:10600:1170 2:N:0:13
TAGATCTTGAGCGTACTCGACGAAGTTGCATGGGGGGGGGGGGGGGGA
+
,::FFFFFFFFFFFFFFFFFFFFFFFFFFFFFFFFFFFFFFFFFFFF,
@FS10000125:27:BPA73017-1634:1:1101:10860:1170 2:N:0:13
CCTGTCTTGAGCGTACTCGACGAAGTTAAGTGGGGGGGGGGGGGGGGG
+
FFFFFFFFFFFFFFFFFFFFFFFFFFFFFFFFFFFFFFFFFFFFFFFF
@FS10000125:27:BPA73017-1634:1:1101:11630:1170 2:N:0:13
GCCTCTTTGAGCGTACTCGACGAAGTTACGAGGGGGGGGGGGGGGGGA
+
:,,:F:FFFFFFFFFFFFFFFFFFFFFFF:FFFFFFFFFFFFFFF::,
@FS10000125:27:BPA73017-1634:1:1101:12800:1170 2:N:0:13
TATATGTTGAGCGTACTCGACGAAGTTGCATGGGGGGGGGGGGGGGAA
+
FFFFFFFFFFFFFFFFFFFFFFFFFFFFFFFFFFFFFFFFFFFFF:FF
@FS10000125:27:BPA73017-1634:1:1101:13010:1170 2:N:0:13
CTTCTATTGAGCGTACTCGACGAAGTTTGAGGAGGGGGGGGGGGGGGG
+
FF:FFFFFFFFFFFFFFFFFFFFFFFFFFFFFFFFFFFFFFFFFFFF:
@FS10000125:27:BPA73017-1634:1:1101:1070:1180 2:N:0:13
TAATCATTGAGCGTACTCGACGAAGTTGCATGGGGGGGGGGGGGGGAA
+
,,,F,FFFFFFFFFFFFFFFFFFFFFF,:F:FFFFFFFFFFFFFF:FF
@FS10000125:27:BPA73017-1634:1:1101:1680:1180 2:N:0:13
TGTTTTTTGAGCGTACTCGACGAAGTTCATCCGGGGGGGGGGGGGGGA
+
,,:F::FFFFFFFFFFFFFFFFFFFFFF,FF:FFFFFFFFFFFFFFF,
@FS10000125:27:BPA73017-1634:1:1101:1740:1180 2:N:0:13
TTTATGTTGAGCGTACTCGACGAAGTTATAAGGGGGGGGGGGGGGGGA
+
,FFFFFFFFFFFFFFFFFFFFFFFFFFFFFFFFFFFFFFFFFFFFFF:
@FS10000125:27:BPA73017-1634:1:1101:1750:1180 2:N:0:13
TCCAGTTTGAGCGTACTCGACGAAGTTTCCGGGGGGGGGGGGGGGAAA
+
FFFFFFFFFFFFFFFFFFFFFFFFFFFFFFFFFFFFFFFFFFFF,FF,
@FS10000125:27:BPA73017-1634:1:1101:2160:1180 2:N:0:13
CAGTCGTTGAGCGTACTCGACGAAGTTCCAGCGGGGGGGGGGGGGGGG
+
FFFFFFFFFFFFFFFFFFFFFFFFFFFFFFFFFFFFFFFFFFFFFFF,
@FS10000125:27:BPA73017-1634:1:1101:2530:1180 2:N:0:13
TAGTGTTTGAGCGTACTCGACGAAGTTCAGCCGGGGGGGGGGGGGGGA
+
FFFFFFFFFFFFFFFFFFFFFFFFFFFFFFFFFFFFFFFFFFFFFFF,
@FS10000125:27:BPA73017-1634:1:1101:2710:1180 2:N:0:13
CTTGGTTTGAGCGTACTCGACGAAGTTGCCAGGGGGGGGGGGGGGGAA
+
F,F:FFFFFFFFFFFFFFFFFFFFFFFFFFFFFFFFFFFFFFFFF,FF
@FS10000125:27:BPA73017-1634:1:1101:6010:1180 2:N:0:13
AAAGAGTTGAGCGTACTCGACGAAGTTTTCTAGGGGGGGGGGGGGGGA
+
,,F,F,FFFFFFFFFFFFFFFFFFFFFFFFF,FFFFFFFFFFFFF,FF
@FS10000125:27:BPA73017-1634:1:1101:9350:1180 2:N:0:13
TTTAGTTTGAGCGTACTCGACGAAGTTAAAAGGGGGGGGGGGGGGGAA
+
,,FFFFFFFFFFFFFFFFFFFFFFFFFFFFFFFFFFFFFFFFFFFF:F
@FS10000125:27:BPA73017-1634:1:1101:12830:1180 2:N:0:13
TCTTTTTTGAGCGTACTCGACGAAGTTACTAGGGGGGGGGGGGGGGGA
+
FF,:FFFFFFFFFFFFFFFFFFFFFFFF:F,FFFFFFFFFFFFFFF,F
@FS10000125:27:BPA73017-1634:1:1101:14260:1180 2:N:0:13
TTTAGATTGAGCGTACTCGACGAAGTTCGTGGGGGGGGGGGGGGAAAT
+
F,FFFFFFFFFFFFFFFFFFFFFFFFFFFFFFFFFFFFFFFFFFFFFF
@FS10000125:27:BPA73017-1634:1:1101:14490:1180 2:N:0:13
ACTAACTTGAGCGTACTCGACGAAGTTGCCTAGGGGGGGGGGGGGGAA
+
:F,FFFFFFFFFFFFFFFFFFFFFFFF:FF:FFFFFFFFFFFFFFF,,
@FS10000125:27:BPA73017-1634:1:1101:14580:1180 2:N:0:13
AATCTATTGAGCGTACTCGACGAAGTTCAGCCGGGGGGGGGGGGGGGA
+
,FFFFFFFFFFFFFFFFFFFFFFFFFFFFFFFFFFFFFFFFFFFFF::
@FS10000125:27:BPA73017-1634:1:1101:14780:1180 2:N:0:13
AATCTATTGAGCGTACTCGACGAAGTTCAGCCGGGGGGGGGGGGGGGA
+
FFFFFFFFFFFFFFFFFFFFFFFFFFFFFFFFFFFFFFFFFFFFF:F,
@FS10000125:27:BPA73017-1634:1:1101:14920:1180 2:N:0:13
AAGAGTTTGAGCGTACTCGACGAAGTTGCTTCGGGGGGGGGGGGGGGA
+
:FFF,FFFFFFFFFFFFFFFFFFFFFFFFFFFFFFFFFFFFFFF:,,F
@FS10000125:27:BPA73017-1634:1:1101:15900:1180 2:N:0:13
ATGCTATTGAGCGTACTCGACGAAAGGGGGGGGGGGGGGGAGATCGGA
+
FF:FFFFFFFFFFFFFFFFFFFFFFFF:FFF:FFFFFFFF,,FF:,F:
@FS10000125:27:BPA73017-1634:1:1101:1030:1190 2:N:0:13
TACATGTTGAGCGTACTCGACGAAGTTGGGGGGGGGGGGGGGAAATCG
+
FFFFFFFFFFFFFFFFFFFFFFFFFFFFFFFFFFFFFFFFFFF::F::
@FS10000125:27:BPA73017-1634:1:1101:1250:1190 2:N:0:13
TTCGGATTGAGCGTACTCGACGAAGGGGGGGGGGGGGGGGAAATTCGA
+
,FFFFFFFFFFFFFFFFFFFFFFFFFFFFFFFFFFFFFFF,FF:,,,F
@FS10000125:27:BPA73017-1634:1:1101:1800:1190 2:N:0:13
TCCAGTTTGAGCGTACTCGACGAAGTTTCCGGGGGGGGGGGGGGGAAA
+
FFFFFFFFFFFFFFFFFFFFFFFFFFFFFFFFFFFFFFFFFFFF:FF,
@FS10000125:27:BPA73017-1634:1:1101:2480:1190 2:N:0:13
TTAAGGTTGAGCGTACTCGACGAAGTTGCACCGGGGGGGGGGGGGGGA
+
F,FFFFFFFFFFFFFFFFFFFFFFFFFFFFFFFFFFFFFFFFFFFFF:
@FS10000125:27:BPA73017-1634:1:1101:2590:1190 2:N:0:13
ACCCACTTGAGCGTACTCGACGAAGTTTGCTCGGGGGGGGGGGGGGGG
+
FFFFFFFFFFFFFFFFFFFFFFFFFFFFFFFFFFFFFFFFFFFFFFFF
@FS10000125:27:BPA73017-1634:1:1101:3790:1190 2:N:0:13
AACGGATTGAGCGTACTCGACGAAGTTGTGAGGGGGGGGGGGGGGAAA
+
FFF:FFFFFFFFFFFFFFFFFFFFFFFFFFFFFFFFFFFFFF:::::F
@FS10000125:27:BPA73017-1634:1:1101:5720:1190 2:N:0:13
CTCCCCTTGAGCGTACTCGACGAAGGGGGATCGGGGGGGGGGGGGGGG
+
FFF,:::,F,::F,,F,,F,,F,,F,,FF,,:FFFFFFFFFFFFFFF,
@FS10000125:27:BPA73017-1634:1:1101:6180:1190 2:N:0:13
ATCTCTTTGAGCGTACTCGACGAAGTCCAGTCGGGGGGGGGGGGGGGG
+
:FFFFFFFFFFFFFFFFFFFFFFFFFFFFFFFFFFFFFFFFFFFFFF:
@FS10000125:27:BPA73017-1634:1:1101:6320:1190 2:N:0:13
TTTTGTTTGAGCGTACTCGACGAAGTTCTGTGGGGGGGGGGGGGGGGG
+
FFFFFFFFFFFFFFFFFFFFFFFFFFFFFFFFFFFFFFFFFFFFFFFF
@FS10000125:27:BPA73017-1634:1:1101:6720:1190 2:N:0:13
ATGATTTTGAGCGTACTCGACGAAGTTGGCTCGGGGGGGGGGGGGGAA
+
FFFFFFFFFFFFFFFFFFFFFFFFFFFFFFFFFFFFFFFFFFFFFFFF
@FS10000125:27:BPA73017-1634:1:1101:7450:1190 2:N:0:13
ATGATATTGAGCGTACTCGACGAAGCGGGGGGGGGGGGGGGAAATCGA
+
FFFFFFFFFFFFFFFFFFFFFFFFFFFFFFFFFFFFFFFFFF:,F:,,
@FS10000125:27:BPA73017-1634:1:1101:8220:1190 2:N:0:13
CTAATTTTGAGCGTACTCGACGAAGTTACTAGGGGGGGGGGGGGGGGA
+
FFFFFFFFFFFFFFFFFFFFFFFFFFFFFFFFFFFFFFFFFFFFFFFF
@FS10000125:27:BPA73017-1634:1:1101:8960:1190 2:N:0:13
CTCGTCTTGAGCGTACTCGACGAAGTTGGACAGGGGGGGGGGGGGAGA
+
FFFFFFFFFFFFFFFFFFFFFFFFFFFFFFFFFFFFFFFFFFFFFF,:
@FS10000125:27:BPA73017-1634:1:1101:9210:1190 2:N:0:13
ACCATTTTGAGCGTACTCGACGAAGTTTCGTGGGGGGGGGGGGGGGGA
+
FFFFFFFFFFFFFFFFFFFFFFFFFFFFFFFFFFFFFFFFFFFFFFFF
@FS10000125:27:BPA73017-1634:1:1101:13790:1190 2:N:0:13
ACTAATTTGAGCGTACTCGACGAAGTTGTACCGGGGGGGGGGGGGGGA
+
FFFFFFFFFFFFFFFFFFFFFFFFFFFFFFFFFFFFFFFFFFFFFF,F
@FS10000125:27:BPA73017-1634:1:1101:13830:1190 2:N:0:13
ACAACATTGAGCGTACTCGACGAAGTTTAGCCGGGGGGGGGGGGGGGA
+
:FFFFFFFFFFFFFFFFFFFFFFFFFFFFFFFFFFFFFFFFFFFF:,F
@FS10000125:27:BPA73017-1634:1:1101:15820:1190 2:N:0:13
ACCACTTTGAGCGTACTCGACGAAGTTGTGCCGGGGGGGGGGGGGGGA
+
:FFFFFFFFFFFFFFFFFFFFFFFFFFFFFFFFFFFFFFFFFFFFF::
@FS10000125:27:BPA73017-1634:1:1101:2000:1200 2:N:0:13
TCATCCTTGAGCGTACTCGACGAAGTTGAGCGGGGGGGGGGGGGGGAA
+
,FFFFFFFFFFFFFFFFFFFFFFFFFFFFFFF:FFFFFFFFFFFF:FF
@FS10000125:27:BPA73017-1634:1:1101:3370:1200 2:N:0:13
TTAACCTTGAGCGTACTCGACGAAGTTCTCAGGGGGGGGGGGGGGGAA
+
FFFFFFFFFFFFFFFFFFFFFFFFFFFFFFFFFFFFFFFFF:F,F,FF
@FS10000125:27:BPA73017-1634:1:1101:7190:1200 2:N:0:13
CTGTAGTTGAGCGTACTCGACGAAGTTGCTAGGGGGGGGGGGGGGGAA
+
F::FF:FFFFFFFFFFFFFFFFFFFFFFFFFFFFFFFFFFFFFF,,:,
@FS10000125:27:BPA73017-1634:1:1101:7390:1200 2:N:0:13
TCCCATTTGAGCGTACTCGACGAAGTTATCTCGGGGGGGGGGGGGGGA
+
,FFFFFFFFFFFFFFFFFFFFFFFFFFFFFFFFFFFFFFFFFFFFF:F
@FS10000125:27:BPA73017-1634:1:1101:7760:1200 2:N:0:13
ACATAATTGAGCGTACTCGACGAAGTTTACTGGGGGGGGGGGGGGGAA
+
FFFFFFFFFFFFFFFFFFFFFFFFFFFFFFFFFFFFFFFFFFFFFFFF
@FS10000125:27:BPA73017-1634:1:1101:7860:1200 2:N:0:13
ACCTCCTTGAGCGTACTCGACGAAGTTACGTGGGGGGGGGGGGGGGAA
+
FFFFFFFFFFFFFFFFFFFFFFFFFFFFFFFFFFFFFFFFFFFFF,FF
@FS10000125:27:BPA73017-1634:1:1101:7890:1200 2:N:0:13
CCCAACTTGAGCGTACTCGACGAAGCGGGGGGGGGGGGGGGAAATCGG
+
FFFFFFFFFFFFFFFFFFFFFFFFFFFFFFFFFFFFFFFFFF,,F:,,
@FS10000125:27:BPA73017-1634:1:1101:7970:1200 2:N:0:13
TGTACTTTGAGCGTACTCGACGAAGTTGCGTGGGGGGGGGGGGGGGGA
+
FF,,FFFFFFFFFFFFFFFFFFFFFFFFF::FFFFFFFFFFFFFF:,,
@FS10000125:27:BPA73017-1634:1:1101:8290:1200 2:N:0:13
TTCTTTTTGAGCGTACTCGACGAAGTTGGCTGGGGGGGGGGGGGGGGA
+
FFFFFFFFFFFFFFFFFFFFFFFFFFFFFFFFFFFFFFFFFFFFFFF,
@FS10000125:27:BPA73017-1634:1:1101:8520:1200 2:N:0:13
TTTATCTTGAGCGTACTCGACGAAGTTGCTGCGGGGGGGGGGGGGGGA
+
,FFFFFFFFFFFFFFFFFFFFFFFFFFFFFFFFFFFFFFFFFFFFFFF
@FS10000125:27:BPA73017-1634:1:1101:8840:1200 2:N:0:13
TTATAGTTGAGCGTACTCGACGAAGTTCAGTGGGGGGGGGGGGGGGAA
+
FFFFFFFFFFFFFFFFFFFFFFFFFFFFFFFFFFFFFFFFFFFFF:::
@FS10000125:27:BPA73017-1634:1:1101:9390:1200 2:N:0:13
CCTTTTTTGAGCGTACTCGACGAAGTTAGAAGGGGGGGGGGGGGGGGA
+
F,:F:FFFFFFFFFFFFFFFFFFFFFFFFFFFFFFFFFFFFF,,,,,:
@FS10000125:27:BPA73017-1634:1:1101:10540:1200 2:N:0:13
TTAATATTGAGCGTACTCGACGAAGTTGCCGCGGGGGGGGGGGGGGGG
+
FFFFFFFFFFFFFFFFFFFFFFFFFFFFFFFFFFFFFFFFFFFFFFF:
@FS10000125:27:BPA73017-1634:1:1101:10700:1200 2:N:0:13
AACCGGTTGAGCGTACTCGACGAAGTTCAGCCGGGGGGGGGGGGGGAA
+
FFFFFFFFFFFFFFFFFFFFFFFFFFFFFFFFFFFFFFFFFFFF:,,F
@FS10000125:27:BPA73017-1634:1:1101:11140:1200 2:N:0:13
CTTTCATTGAGCGTACTCGACGAAGTTTGATGGGGGGGGGGGGGGGGG
+
FFFFFFFFFFFFFFFFFFFFFFFFFFFFFFFFFFFFFFFFFFFF,F:F
@FS10000125:27:BPA73017-1634:1:1101:12380:1200 2:N:0:13
TTCCTCTTGAGCGTACTCGACGAAGTTACGGCGGGGGGGGGGGGGGGA
+
FFFFFFFFFFFFFFFFFFFFFFFFFFFFFFFFFFFFFFFFFFFFFFF,
@FS10000125:27:BPA73017-1634:1:1101:12450:1200 2:N:0:13
CTCCCCTTGAGCGTACTCGACGAAGTTAGCGCGGGGGGGGGGGGGGGG
+
FFFFFFFFFFFFFFFFFFFFFFFFFFFFFFFFFFFFFFFFFFFFFFFF
@FS10000125:27:BPA73017-1634:1:1101:12790:1200 2:N:0:13
CTATGTTTGAGCGTACTCGACGAAGTTACTAGGGGGGGGGGGGGGGAA
+
F:FFFFFFFFFFFFFFFFFFFFFFFFFFFFFFFFFFFFFFFFFF:,:F
@FS10000125:27:BPA73017-1634:1:1101:12930:1200 2:N:0:13
CATACATTGAGCGTACTCGACGAAGTTATCGCGGGGGGGGGGGGGGGA
+
FFFFFFFFFFFFFFFFFFFFFFFFFFFFFFFFFFFFFFFFFFFFFF,,
@FS10000125:27:BPA73017-1634:1:1101:13960:1200 2:N:0:13
ACCCACTTGAGCGTACTCGACGAAGTTCGGGGGGGGGGGGGGGGAAAT
+
FFFFFFFFFFFFFFFFFFFFFFFFFFFFFFFFFFFFFFFFFFF,F,,F
@FS10000125:27:BPA73017-1634:1:1101:2460:1210 2:N:0:13
CTGGCTTTGAGCGTACTCGACGAAGTTACTAGGGGGGGGGGGGGGGGA
+
F,FFFFFFFFFFFFFFFFFFFFFFFFFFFFFFFFFFFFFFFFFFF:,F
@FS10000125:27:BPA73017-1634:1:1101:3640:1210 2:N:0:13
ATAACTTTGAGCGTACTCGACGAAGTTTGGGGGGGGGGGGGGGAAATC
+
FFFFFFFFFFFFFFFFFFFFFFFFFFFFFFFFFFFFFFFFFF:,:::,
@FS10000125:27:BPA73017-1634:1:1101:5260:1210 2:N:0:13
AACTGTTTGAGCGTACTCGACGAAGTTGGCGCGGGGGGGGGGGGGGGA
+
F,FFFFF:FFFFF:FFFFFFFFFFFFFF:FFFFFFFFFFF:F:F:F,F
@FS10000125:27:BPA73017-1634:1:1101:5390:1210 2:N:0:13
ATTTTCTTGAGCGTACTCGACGAAGTTAGCTGGGGGGGGGGGGGGGAA
+
FFFFFFFFFFFFFFFFFFFFFFFFFFFFFFFFFFFFFFFFFFFFF,:F
@FS10000125:27:BPA73017-1634:1:1101:6950:1210 2:N:0:13
TTATGATTGAGCGTACTCGACGAAGTTAGGGCGGGGGGGGGGGGGGGG
+
FFFFFFFFFFFFFFFFFFFFFFFFFFFFFFFFFFFFFFFFFFFFFFFF
@FS10000125:27:BPA73017-1634:1:1101:7870:1210 2:N:0:13
AAATGCTTGAGCGTACTCGACGAAGTTCTTGCGGGGGGGGGGGGGGGA
+
FFFFFFFFFFFFFFFFFFFFFFFFFFFFFFFFFFFFFFFFFFFFFF:F
@FS10000125:27:BPA73017-1634:1:1101:8400:1210 2:N:0:13
AAAGTATTGAGCGTACTCGACGAAGTTCGGTCGGGGGGGGGGGGGGGG
+
F:FFFFFFFFFFFFFFFFFFFFFFFFFFFFFFFFFFFFFFFFFFFFF:
@FS10000125:27:BPA73017-1634:1:1101:8620:1210 2:N:0:13
ATTTTTTTGAGCGTACTCGACGAAGTTATAGCGGGGGGGGGGGGGGGA
+
:FFF:FFFFFFFFFFFFFFFFFFFFFFFFFFFFFFFFFFFFFFFFFF:
@FS10000125:27:BPA73017-1634:1:1101:9130:1210 2:N:0:13
AAGGTATTGAGCGTACTCGACGAAGTTATTTCGGGGGGGGGGGGGGGG
+
,,:FFFFFFFFFFFFFFFFFFFFFFFFF:FFFFFFFFFFFFFFFFFF,
@FS10000125:27:BPA73017-1634:1:1101:9940:1210 2:N:0:13
ATTTCTTTGAGCGTACTCGACGAAGTTCTTGCGGGGGGGGGGGGGGGA
+
:FFFFFFFFFFFFFFFFFFFFFFFFFFFFF:FFFFFFFFFFFFFFFF:
@FS10000125:27:BPA73017-1634:1:1101:10040:1210 2:N:0:13
ATGATTTTGAGCGTACTCGACGAAGTTAGCGGGGGGGGGGGGGGGGGA
+
FFFFFFFFFFFFFFFFFFFFFFFFFFFFFFFFFFFFFFFFFFFFFFF,
@FS10000125:27:BPA73017-1634:1:1101:10310:1210 2:N:0:13
TCACGATTGAGCGTACTCGACGAAGTTACAAGGGGGGGGGGGGGGGAA
+
,FFFFFFFFFFFFFFFFFFFFFFFFFFFFFFFFFFFFFFFFFFF:,:F
@FS10000125:27:BPA73017-1634:1:1101:11880:1210 2:N:0:13
CAAATCTTGAGCGTACTCGACGAAGTTCTGGCGGGGGGGGGGGGGGGA
+
FFFFFFFFFFFFFFFFFFFFFFFFFFFFFFFFFFFFFFFFFFF:FFFF
@FS10000125:27:BPA73017-1634:1:1101:13920:1210 2:N:0:13
TATGGATTGAGCGTACTCGACGAAGTTTAGGGGGGGGGGGGGGGAGAT
+
::FF:FFFFFFFFFFFFFFFFFFFFFFFFFFFFFFFFFFFFFF,F,,F
@FS10000125:27:BPA73017-1634:1:1101:14990:1210 2:N:0:13
CTTGGTTTGAGCGTACTCGACGAAGTTGGGGGGGGGGGGGGGAGTTCG
+
F,FF:FFFFFFFFFFFFFFFFFFFFFFFFFFFFFFFFFFFF,,,,F,:
@FS10000125:27:BPA73017-1634:1:1101:15740:1210 2:N:0:13
TGTCAGTTGAGCGTACTCGACGAAGTTACTCCGGGGGGGGGGGGGGGG
+
F,FFF,FFFFFFFFFFFFFFFFFFFFFF,::FFFFFFFFFFFFFFF:,
@FS10000125:27:BPA73017-1634:1:1101:15820:1210 2:N:0:13
TTGATCTTGAGCGTACTCGACGAAGTTCAGCCGGGGGGGGGGGGGGGA
+
FFFFFFFFFFFFFFFFFFFFFFFFFFFFFFFFFFFFFFFFFFFFFFFF
@FS10000125:27:BPA73017-1634:1:1101:16180:1210 2:N:0:13
CTCACATTGAGCGTACTCGACGAAGGGGGAGGGGGGGGGGGGGGGAGA
+
FFFFFFFFFFFFFFFFFFFFFFFFFFFFFFFFFFFFFFFFFFFF,:F,
@FS10000125:27:BPA73017-1634:1:1101:1000:1220 2:N:0:13
ATTGGCTTGAGCGTACTCGACGAAGTTTATCCGGGGGGGGGGGGGGGA
+
FFFFFFFFFFFFFFFFFFFFFFFFFFFFFFFFFFFFFFFFFFFFFFFF
@FS10000125:27:BPA73017-1634:1:1101:1850:1220 2:N:0:13
TAGTATTTGAGCGTACTCGACGAAGTTTGCAGGGGGGGGGGGGGGGAA
+
FFFFFFFFFFFFFFFFFFFFFFFFFFFFFFFFFFFFFFFFFFFFF,FF
@FS10000125:27:BPA73017-1634:1:1101:2110:1220 2:N:0:13
ATGTTGTTGAGCGTACTCGACGAAGTTGACGGGGGAGGGGGGGGGGGG
+
F,FFFFFFFFFFFFFFFFFFFFFFFFFFFFFFFFFFFFFFFFFFFF:F
@FS10000125:27:BPA73017-1634:1:1101:4510:1220 2:N:0:13
TTCTAATTGAGCGTACTCGACGAAGTTCGTACGGGGGGGGGGGGGGGG
+
F:FFFFFFFFFFFFFFFFFFFFFFFFFFFFFFFFFFFFFFFFFFFFF:
@FS10000125:27:BPA73017-1634:1:1101:4680:1220 2:N:0:13
CTGAGGTTGAGCGTACTCGACGAAGTTAACAGGGGGGGGGGGGGGGAA
+
FFFFFFFFFFFFFFFFFFFFFFFFFFFFFFFFFFFFFFFFFFFFF:FF
@FS10000125:27:BPA73017-1634:1:1101:5780:1220 2:N:0:13
AAATATTTGAGCGTACTCGACGAAGTTCGGGCGGGGGGGGGGGGGGGG
+
F:FFFFFFFFFFFFFFFFFFFFFFFFFFFFFFFFFFFFFFFFFFFFFF
@FS10000125:27:BPA73017-1634:1:1101:6290:1220 2:N:0:13
ATACTTTTGAGCGTACTCGACGAAGTTTTGCGGGGGGGGGGGGGGGGG
+
,FFF:FFFFFFFFFFFFFFFFFFFFFFFFFFFFFFFFFFFFFFFFFF:
@FS10000125:27:BPA73017-1634:1:1101:6520:1220 2:N:0:13
CTAGATTTGAGCGTACTCGACGAAGTTTTGTGGGGGGGGGGGGGGGAA
+
F,F:FFFFFFFFFFFFFFFFFFFFFFF,FF:FFFFFFFFFFFFFFF,F
@FS10000125:27:BPA73017-1634:1:1101:8710:1220 2:N:0:13
TTGGTTTTGAGCGTACTCGACGAAGTTCCTCGGGGGGGGGGGGGGGGA
+
:FFFFFFFFFFFFFFFFFFFFFFFFFFFFFFFFFFFFFFFFFFFF:::
@FS10000125:27:BPA73017-1634:1:1101:10000:1220 2:N:0:13
TTTGTATTGAGCGTACTCGACGAAGTTGTGTGGGGGGGGGGGGGGGAA
+
F:FFFFFFFFFFFFFFFFFFFFFFFFFFFFFFFFFFFFFFFFFFF,FF
@FS10000125:27:BPA73017-1634:1:1101:11580:1220 2:N:0:13
TACCCCTTGAGCGTACTCGACGAAGTTGCCGGGGGGGGGGGGGGGGGA
+
FFFFFFFFFFFFFFFFFFFFFFFFFFFFFFFFFFFFFFFFFFFFFFF,
@FS10000125:27:BPA73017-1634:1:1101:12830:1220 2:N:0:13
ATATCCTTGAGCGTACTCGACGAAGTTGGCGCGGGGGGGGGGGGGAGA
+
FFFFFFFFFFFFFFFFFFFFFFFFFFFFFFFFFFFFFFFFFFFFF:,F
@FS10000125:27:BPA73017-1634:1:1101:12890:1220 2:N:0:13
CTGGCCTTGAGCGTACTCGACGAAGTTTGGGGGGGGGGGGGGGGGAAA
+
FFFFFFFFFFFFFFFFFFFFFFFFFFFFFFFFFFFFFFFFFFFF,::,
@FS10000125:27:BPA73017-1634:1:1101:13180:1220 2:N:0:13
CAAGCGTTGAGCGTACTCGACGAAGGTTGCGTGGGGGGGGGGGGGGGG
+
FFFFFFFFFFFFFFFFFFFFFFFFFFFFFFFFFFFFFFFFFFFFFFFF
@FS10000125:27:BPA73017-1634:1:1101:14090:1220 2:N:0:13
AGGCTATTGAGCGTACTCGACGAAGTTGCGCGGGGGGGGGGGGGGGAA
+
F:FFFFFFFFFFFFFFFFFFFFFFFFFFFFFFFFFFFFFFFFFFFFFF
@FS10000125:27:BPA73017-1634:1:1101:14190:1220 2:N:0:13
TCGATTTTGAGCGTACTCGACGAAGTTGTCAGGGGGGGGGGGGGGGAA
+
,F:FFFFFFFFFFFFFFFFFFFFFFFFFFFFFFFFFFFFFFFFFF,F:
@FS10000125:27:BPA73017-1634:1:1101:14840:1220 2:N:0:13
CCATTCTTGAGCGTACTCGACGAAGTTCTATCGGGGGGGGGGGGGGGA
+
FFFFFFFFFFFFFFFFFFFFFFFFFFFFFFFFFFFFFFFFFFFFF,,F
@FS10000125:27:BPA73017-1634:1:1101:15240:1220 2:N:0:13
TTTGCTTTGAGCGTACTCGACGAAGTTTTATCGGGGGGGGGGGGGGGA
+
FFFFFFFFFFFFFFFFFFFFFFFFFFFFFFFFFFFFFFFFFFFFFFFF
@FS10000125:27:BPA73017-1634:1:1101:15360:1220 2:N:0:13
ATTCATTTGAGCGTACTCGACGAAGTTGCCTCGGGGGGGGGGGGGGGA
+
F,FFFFFFFFFFFFFFFFFFFFFFFFFFFFFFFFFFFFFFFFFFFFF,
@FS10000125:27:BPA73017-1634:1:1101:15810:1220 2:N:0:13
ATTTTTTTGAGCGTACTCGACGAAGTTAACCGGGGGGGGGGGGGGGGA
+
,,,,F,FFFFFFFFFFFFFFFFFFFFFFFF,FFFFFFFFFFFFFF,:F
@FS10000125:27:BPA73017-1634:1:1101:1040:1230 2:N:0:13
CATGCTTTGAGCGTACTCGACGAAGTTCCCACGGGGGGGGGGGGGGGA
+
FFFFFFFFFFFFFFFFFFFFFFFFFFFFFFFFFFFFFFFFFFFFF::F
@FS10000125:27:BPA73017-1634:1:1101:1240:1230 2:N:0:13
TAAAAATTGAGCGTACTCGACGAAGTTAGTCCGGGGGGGGGGGGGGGA
+
FFFFFFFFFFFFFFFFFFFFFFFFFFFFFFFFFFFFFFFFFFFFFFFF
@FS10000125:27:BPA73017-1634:1:1101:1500:1230 2:N:0:13
CAGTCGTTGAGCGTACTCGACGAAGTTCCAGCGGGGGGGGGGGGGGGG
+
FFFFFFFFFFFFFFFFFFFFFFFFFFFFFFFFFFFFFFFFFFFFFFF,
@FS10000125:27:BPA73017-1634:1:1101:2140:1230 2:N:0:13
TCCAAATTGAGCGTACTCGACGAAGGGGGGGGGGGGGGGGAGATCGGA
+
FFFFFFFFFFFFFFFFFFFFFFFFFFFFFFFFFFFFFFF:F,:F,,:,
@FS10000125:27:BPA73017-1634:1:1101:3150:1230 2:N:0:13
CTGCCATTGAGCGTACTCGACGAAGTTAAGCGGGGGGGGGGGGGGGGG
+
F,FFFFFFFFFFFFFFFFFFFFFFFFFFFFFFFFFFFFFFFFF:FF,F
@FS10000125:27:BPA73017-1634:1:1101:4340:1230 2:N:0:13
TCCTGTTTGAGCGTACTCGACGAAGTTGTGCCGGGGGGGGGGGGGGGA
+
FFFFFFFFFFFFFFFFFFFFFFFFFFFFFFFFFFFFFFFFFFFFFF::
@FS10000125:27:BPA73017-1634:1:1101:5540:1230 2:N:0:13
TCCCTCTTGAGCGTACTCGACGAAGTTGCCGGGGGGGGGGGGGGGGAA
+
,F,FFFFFFFFFFFFFFFFFF,FF::F,FFFFFFFFFFFFFFFF,FF,
@FS10000125:27:BPA73017-1634:1:1101:6480:1230 2:N:0:13
TCCCTTTTGAGCGTACTCGACGAAGTTCCAGCGGGGGGGGGGGGGGGA
+
,,,F:,FFFFFFFFFFFFFFFFFFFFF,,,,:F,FFFFFFF,:,,,,,
@FS10000125:27:BPA73017-1634:1:1101:6610:1230 2:N:0:13
TTCATATTGAGCGTACTCGACGAAGTTGGGGGGGGGGGGGGGAGATCG
+
,::FF:FFFFFFFFFFFFFFFFFFFFFFFFFFFFFFFFFFF:F,,::F
@FS10000125:27:BPA73017-1634:1:1101:7490:1230 2:N:0:13
TGCGCTTTGAGCGTACTCGACGAAGTTAGAGGGGGGGGGGGGGGGGGG
+
,FFFFFFFFFFFFFFFFFFFFFFFFFFFFFFFFFFFFFFFFFFFFFFF
@FS10000125:27:BPA73017-1634:1:1101:7980:1230 2:N:0:13
CTTTGTTTGAGCGTACTCGACGAAGTTAAGTGGGGGGGGGGGGGGGGA
+
F,FFFFFFFFFFFFFFFFFFFFFFFFFFFFFFFFFFFFFFFFFFFFFF
@FS10000125:27:BPA73017-1634:1:1101:8110:1230 2:N:0:13
ACTGAGTTGAGCGTACTCGACGAAGTTCGGCGGGGGGGGGGGGGGGAA
+
:FF:F:FFFFFFFFFFFFFFFFFFFFFFFFFFFFFFFFFFFFFFFFFF
@FS10000125:27:BPA73017-1634:1:1101:8760:1230 2:N:0:13
TTGTTCTTGAGCGTACTCGACGAAGTTCAGCCGGGGGGGGGGGGGGGG
+
FF,FFFFFFFFFFFFFFFFFFFFFFFFFF,FFFFFFFFFFFFFFFF:F
@FS10000125:27:BPA73017-1634:1:1101:9510:1230 2:N:0:13
TCAGACTTGAGCGTACTCGACGAAATTGGGGGGGGGGGGGGGGGGAAA
+
,FFFFFFFFFFFFFFFFFFFFFFFFFFFFFFFFFFFFFFFFFFFF:FF
@FS10000125:27:BPA73017-1634:1:1101:9660:1230 2:N:0:13
CCGGAATTGAGCGTACTCGACGAAGTTAGGCGGGGGGGGGGGGGGGAA
+
FFFFFFFFFFFFFFFFFFFFFFFFFFFFFFFFFFFFFFFFFFFFFF:F
@FS10000125:27:BPA73017-1634:1:1101:9930:1230 2:N:0:13
CATAACTTGAGCGTACTCGACGAAGTTGTCGCGGGGGGGGGGGGGGGA
+
F:,,FFFFFFFFFFFFFFFFFFFFFFFFF,FFFFFFFFFFFFFFFFFF
@FS10000125:27:BPA73017-1634:1:1101:11070:1230 2:N:0:13
TAATGTTTGAGCGTACTCGACGAAGTTGAAAGGGGGGGGGGGGGGGGA
+
,:FFFFFFFFFFFFFFFFFFFFF:FFFFFFFFFFFFFFFFFF,::,,,
@FS10000125:27:BPA73017-1634:1:1101:12090:1230 2:N:0:13
CTGTTTTTGAGCGTACTCGACGAAGTTAGGGGGGGGGGGGGGGGGGAT
+
F:FFFFFFFFFFFFFFFFFFFFFFFFFFFFFFFFFFFFFFFF::,,,,
@FS10000125:27:BPA73017-1634:1:1101:12720:1230 2:N:0:13
CTTTCGTTGAGCGTACTCGACGAAGTGGGGGGGGGGGGGGGAATTCGA
+
F,FFFFFFFFFFFFFFFFFFFFFFFFFFFFFFFFFFFFFFFF,,FF,F
@FS10000125:27:BPA73017-1634:1:1101:13330:1230 2:N:0:13
CTATGTTTGAGCGTACTCGACGAAGTTCTAAGGGGGGGGGGGGGGGGA
+
FFFFFFFFFFFFFFFFFFFFFFFFFFFFFFFFFFFFFFFFFFF:FF,F
@FS10000125:27:BPA73017-1634:1:1101:13400:1230 2:N:0:13
CATCCATTGAGCGTACTCGACGAAGTTGGTGGGGGGGGGGGGGGGGGG
+
FFFFFFFFFFFFFFFFFFFFFFFFFFFFFFFFFFFFFFFFFFFFF,FF
@FS10000125:27:BPA73017-1634:1:1101:13770:1230 2:N:0:13
ATAACATTGAGCGTACTCGACGAAGTTACTGCGGGGGGGGGGGGGGAA
+
F,FFFFFFFFFFFFFFFFFFFFFFFFFFFFFFFFFFFFFFFFFFF,,F
@FS10000125:27:BPA73017-1634:1:1101:14040:1230 2:N:0:13
TCGATATTGAGCGTACTCGACGAAGTTACTGGGGGGGGGGGGGGGGAA
+
FFFFFFFFFFFFFFFFFFFFFFFFFFFFFFFFFFFFFFFFFFF,,,,,
@FS10000125:27:BPA73017-1634:1:1101:14720:1230 2:N:0:13
TCCCTCTTGAGCGTACTCGACGAAGTTTGGTCGGGGGGGGGGGGGGGG
+
FFFFFFFFFFFFFFFFFFFFFFFFFFFFFFFFFFFFFFFFFFFFF:,F
@FS10000125:27:BPA73017-1634:1:1101:15840:1230 2:N:0:13
TAAGCCTTGAGCGTACTCGACGAAGAGGGGGGGGGGGGGGGAGATCGG
+
FFFFFFFFFFFFFFFFFFFFFFFFFFFFFFFFFFFFFFFFFF,FFF,,
@FS10000125:27:BPA73017-1634:1:1101:15990:1230 2:N:0:13
TTATAATTGAGCGTACTCGACGAAGTTGGCAGGGGGGGGGGGGGGGAA
+
F,FFFFFFFFFFFFFFFFFFFFFFFFFFFFFFFFFFFFFFFFFFF,FF
@FS10000125:27:BPA73017-1634:1:1101:1140:1240 2:N:0:13
ACACTGTTGAGCGTACTCGACGAAGTTCAGAGGGGGGGGGGGGGGGAA
+
:FFFFFFFFFFFFFFFFFFFFFFFFFFFFFFFFFFFFFFFFFFFFF:F
@FS10000125:27:BPA73017-1634:1:1101:4730:1240 2:N:0:13
CTTGACTTGAGCGTACTCGACGAAGTTGCCCGGGGGGGGGGGGGGGAA
+
FFFFFFFFFFFFFFFFFFFFFFFFFFFFFFFFFFFFFFFFFFFFF,FF
@FS10000125:27:BPA73017-1634:1:1101:5530:1240 2:N:0:13
TTGACATTGAGCGTACTCGACGAAGTTGCCTGGGGGGGGGGGGGGGAA
+
F:FFFFFFFFFFFFFFFFFFFFFFFFFFFFFFFFFFFFFFFFF:F,FF
@FS10000125:27:BPA73017-1634:1:1101:5750:1240 2:N:0:13
CAATTTTTGAGCGTACTCGACGAAATTTAGCGGGGGGGGGGGGGGGAA
+
F,F,FFFFFFFFFFFFFFFFFFFF,,,::FFFFFFFFFFFFFF,,,,,
@FS10000125:27:BPA73017-1634:1:1101:5760:1240 2:N:0:13
ATTTCATTGAGCGTACTCGACGAAGTTTTCTGGGGGGGGGGGGGGGAA
+
FFFFFFFFFFFFFFFFFFFFFFFFFFFFFFFFFFFFFFFFFFFFFFFF
@FS10000125:27:BPA73017-1634:1:1101:5880:1240 2:N:0:13
TTAACCTTGAGCGTACTCGACGAAGTTTTAAGGGGGGGGGGGGGGGGG
+
FFFFFFFFFFFFFFFFFFFFFFFFFFFFFFFFFFFFFFFFFFFFF,FF
@FS10000125:27:BPA73017-1634:1:1101:6630:1240 2:N:0:13
TTGAATTTGAGCGTACTCGACGAAGTTGTATGGGGGGGGGGGGGGGAA
+
FFFFFFFFFFFFFFFFFFFFFFFFFFFFFFFFFFFFFFFFFFFFF,FF
@FS10000125:27:BPA73017-1634:1:1101:6750:1240 2:N:0:13
CTGAATTTGAGCGTACTCGACGAAGTTGCGGGGGGGGGGGGGGAAATT
+
F:FFFFFFFFFFFFFFFFFFFFFFFFFFFFFFFFFFFFFFFFF,F,,F
@FS10000125:27:BPA73017-1634:1:1101:8800:1240 2:N:0:13
CTAAAGTTGAGCGTACTCGACGAAGTTAGGGGGGGGGGGGGGGGAAAT
+
F,FFFFFFFFFFFFFFFFFFFFFFFFFFFFFFFFFFFFFFFFF,FF,F
@FS10000125:27:BPA73017-1634:1:1101:9330:1240 2:N:0:13
TCAGAATTGAGCGTACTCGACGAAGTTGAGTGGGGGGGGGGGGGGGGA
+
FFFFFFFFFFFFFFFFFFFFFFFFFFFFFF,FFFFFFFFFFFFFF,,F
@FS10000125:27:BPA73017-1634:1:1101:9560:1240 2:N:0:13
ATCGCCTTGAGCGTACTCGACGAAGTTTAGCCGGGGGGGGGGGGGGAA
+
,F,,FFFFFFFFFFFFFFFFFFFFFFFF,FF:FFFFFFFFFFFFF,,:
@FS10000125:27:BPA73017-1634:1:1101:10490:1240 2:N:0:13
ATGATATTGAGCGTACTCGACGAAGTTTACTGGGGGGGGGGGGGGGAA
+
FFFFFFFFFFFFFFFFFFFFFFFFFFFFFFFFFFFFFFFFFFFFFFFF
@FS10000125:27:BPA73017-1634:1:1101:10810:1240 2:N:0:13
TGTGAGTTGAGCGTACTCGACGAAGTTTAAAGGGGGGGGGGGGGGGGG
+
F:FFFFFFFFFFFFFFFFFFFFFFFFFFFFFFFFFFFFFFFFFFFF:F
@FS10000125:27:BPA73017-1634:1:1101:13250:1240 2:N:0:13
CAAAACTTGAGCGTACTCGACGAAGTTAGGGGGGGGGGGGGGAAATTG
+
FFFFFFFFFFFFFFFFFFFFFFFFFFFFFFFFFFFFFFFFFF:F,:,,
@FS10000125:27:BPA73017-1634:1:1101:14810:1240 2:N:0:13
ATTTGTTTGAGCGTACTCGACGAAGTTTTCTGGGGGGGGGGGGGGGGA
+
FFFF,,FFFFFFFFFFFFFFFFFFFFF,F,,FFFF,FFFFFFFFFFFF
@FS10000125:27:BPA73017-1634:1:1101:15120:1240 2:N:0:13
CCACCCTTGAGCGTACTCGACGAAGTTAGTCCGGGGGGGGGGGGGGGA
+
FFFFFFFFFFFFFFFFFFFFFFFFFFFFFFFFFFFFFFFFFFFF:FFF
@FS10000125:27:BPA73017-1634:1:1101:1070:1250 2:N:0:13
TTCGGCTTGAGCGTACTCGACGAAGTTATGGGGGGGGGGGGGGGAAAT
+
F,FFFFFFFFFFFFFFFFFFFFFFFFFFFFFFFFFFFFFFFFFFFF:F
@FS10000125:27:BPA73017-1634:1:1101:1740:1250 2:N:0:13
TTCTAGTTGAGCGTACTCGACGAAGTTAGACGGGGGGGGGGGGGGGGA
+
,FFFFFFFFFFFFFFFFFFFFFFFFFFFFFFFFFFFFFFFFFFFFFF,
@FS10000125:27:BPA73017-1634:1:1101:2210:1250 2:N:0:13
GCTATCTTGAGCGTACTCGACGAAGTTCGGGGGGGGGGGGGGGAAATC
+
,FFFFFFFFFFFFFFFFFFFFFFFFFFFFFFFFFFFFFFFFF,F,,F:
@FS10000125:27:BPA73017-1634:1:1101:3110:1250 2:N:0:13
TAAAGGTTGAGCGTACTCGACGAAGTGGGGGGGGGGGGGGGAAGTTCG
+
FFFFFFFFFFFFFFFFFFFFFFFFFFFFFFFFFFFFFFFFF,:,,F,:
@FS10000125:27:BPA73017-1634:1:1101:3970:1250 2:N:0:13
AAATGCTTGAGCGTACTCGACGAAGTTCAAAGGGGGGGGGGGGGGGGG
+
F,FFFFFFFFFFFFFFFFFFFFFFFFFFFFFFFFFFFFFFFFFFFFF,
@FS10000125:27:BPA73017-1634:1:1101:7260:1250 2:N:0:13
TCTTTTTTGAGCGTACTCGACAAAGTTAGCTGGGGGGGGGGGGGGGAA
+
,F:FF,FFFFFFFFFFFFFFFFFFFFFFFF:FFFFFFFFFFFFF:,FF
@FS10000125:27:BPA73017-1634:1:1101:10000:1250 2:N:0:13
AATCCATTGAGCGTACTCGACGAAGTTCCATCGGGGGGGGGGGGGGGA
+
,FFF::FFFFFFFFFFFFFFFFFFFFF::FFFFFFF,FFFFFFF:FF,
@FS10000125:27:BPA73017-1634:1:1101:10900:1250 2:N:0:13
TTTTGTTTGAGCGTACTCGACGAAGTTAAGGGGGGGGGGGGGGGAGAT
+
FFFFFFFFFFFFFFFFFFFFFFFFFFFFFFFFFFFFFFFFFFFF,,F:
@FS10000125:27:BPA73017-1634:1:1101:11760:1250 2:N:0:13
TTCCGTTTGAGCGTACTCGACGAAGTTATTGCGGGGGGGGGGGGGGGG
+
F,FFFFFFFFFFFFFFFFFFFFFFFFFFFFFFFFFFFFFFFFFFFFFF
@FS10000125:27:BPA73017-1634:1:1101:12040:1250 2:N:0:13
ATGTATTTGAGCGTACTCGACGAAGTTTGGGGGGGGGGGGGGGAAATT
+
FFFFFFFFFFFFFFFFFFFFFFFFFFFFFFFFFFFFFFFFFFFFF,,,
@FS10000125:27:BPA73017-1634:1:1101:12250:1250 2:N:0:13
TAGGCTTTGAGCGTACTCGACGAAGTTCCAGCGGGGGGGGGGGGGGGA
+
,,FFFFFFFFFFFFFFFFFFFFFFFFFFFFFFFFFFFFFFFFFFFFF,
@FS10000125:27:BPA73017-1634:1:1101:12360:1250 2:N:0:13
CTATTTTTGAGCGTACTCGACGAAGTTGGCAGGGGGGGGGGGGGGAAA
+
FFFFFFFFFFFFFFFFFFFFFFFFFFFFFFFFFFFFFFFFFF,FF,FF
@FS10000125:27:BPA73017-1634:1:1101:12880:1250 2:N:0:13
TCAGGTTTGAGCGTACTCGACGAAGTTCCAGGGGGGGGGGGGGGGGGA
+
,FFFFFFFFFFFFFFFFFFFFFFFFFFFFFFFFFFFFFFFFFFFFFF:
@FS10000125:27:BPA73017-1634:1:1101:13810:1250 2:N:0:13
AAGTAATTGAGCGTACTCGACGAAGTTCCAGCGGGGGGGGGGGGGGGA
+
FFFFFFFFFFFFFFFFFFFFFFFFFFFFFFFFFFFFFFFFFFFFFF,F
@FS10000125:27:BPA73017-1634:1:1101:14130:1250 2:N:0:13
GTCTATTTGAGCGTACTCGACGAAGTTAGCAGGGGGGGGGGGGGGGAA
+
,,FFFFFFFFFFFFFFFFFFFFFFFFFFFFFFFFFFFFFFFFFFFF:F
@FS10000125:27:BPA73017-1634:1:1101:15910:1250 2:N:0:13
ATGTGGTTGAGCGTACTCGACGAAGTTCTCAGGGGGGGGGGGGGGGAA
+
F,FFFFFFFFFFFFFFFFFFFFFFFFFFFFFFFFFFFFFFFFFF:,::
@FS10000125:27:BPA73017-1634:1:1101:2180:1260 2:N:0:13
ATAATATTGAGCGTACTCGACGAAGTTTCGCCGGGGGGGGGGGGGGGA
+
::FFFFFFFFFFFFFFFFFFFFFFFFFFFFFFFFFFFFFFFFFFFFF,
@FS10000125:27:BPA73017-1634:1:1101:2390:1260 2:N:0:13
TAACGGTTGAGCGTACTCGACGAAGTTCTTGGGGGGGGGGGGGGGGAA
+
F::FF,FFFFFFFFFFFFFFFFFFFFFFFFFFFFFFFFFFFFFF:,FF
@FS10000125:27:BPA73017-1634:1:1101:2700:1260 2:N:0:13
TTGACATTGAGCGTACTCGACGAAGTTCGCAGGGGGGGGGGGGGGGGA
+
F,FFFFFFFFFFFFFFFFFFFFFFFFFFFFFFFFFFFFFFFFFFFFF:
@FS10000125:27:BPA73017-1634:1:1101:5200:1260 2:N:0:13
CTAACATTGAGCGTACTCGACGAAGTTAAAGCGGGGGGGGGGGGGGGA
+
FFFFFFFFFFFFFFFFFFFFFFFFFFFFFFFFFFFFFFFFFFFFFFFF
@FS10000125:27:BPA73017-1634:1:1101:6190:1260 2:N:0:13
ATCGAATTGAGCGTACTCGACGAAGTTCAAGCGGGGGGGGGGGGGGGA
+
FFFFFFFFFFFFFFFFFFFFFFF,FFFFFFFFFFFFFFFFFFFFFF:F
@FS10000125:27:BPA73017-1634:1:1101:6610:1260 2:N:0:13
CTGCTTTTGAGCGTACTCGACGAAGTTGTGTCGGGGGGGGGGGGGGGA
+
F,FFFFFFFFFFFFFFFFFFFFFFFFFFFFFFFFFFFFFFFFFFFF::
@FS10000125:27:BPA73017-1634:1:1101:8430:1260 2:N:0:13
TTATCTTTGAGCGTACTCGACGAAGTTGCAACGGGGGGGGGGGGGGGA
+
,FFFFFFFFFFFFFFFFFFFFFFFFFFFFFFFFFFFFFFFFFFFFFFF
@FS10000125:27:BPA73017-1634:1:1101:8470:1260 2:N:0:13
CAGACTTTGAGCGTACTCGACGAAGTTCCAAAGGGGGGGGGGGGGGGG
+
FFFFFFFFFFFFFFFFFFFFFFFFFFFFFFFFFFFFFFFFFFFF::,F
@FS10000125:27:BPA73017-1634:1:1101:11610:1260 2:N:0:13
TTCTCTTTGAGCGTACTCGACGAAGTTGCGAGGGGGGGGGGGGGGGAA
+
FFFFFFFFFFFFFFFFFFFFFFFFFFFFFFFFFFFFFFFFFFFFF,FF
@FS10000125:27:BPA73017-1634:1:1101:11980:1260 2:N:0:13
CAGTAATTGAGCGTACTCGACGAAGGGGGGGGGGGGGGGAGATCGGAA
+
FF,FFFFFFFFFFFFFFFFFFFFFFFFFFFFFFFFFFFF,,:F:,,F:
@FS10000125:27:BPA73017-1634:1:1101:12390:1260 2:N:0:13
CTGAAATTGAGCGTACTCGACGAAGTTAGTGCGGGGGGGGGGGGGGAA
+
FF,F::FFFFFFFFFFFFFFFFFFFFFF:FFFFFFFFFFFFFFFF,,F
@FS10000125:27:BPA73017-1634:1:1101:12570:1260 2:N:0:13
TACTCTTTGAGCGTACTCGACGAAGTTGCCTGGGGGGGGGGGGGGGAA
+
,:F:FFFFFFFFFFFFFFFFFFFFFFFFFFFFFFFFFFFFFFFFF,FF
@FS10000125:27:BPA73017-1634:1:1101:12670:1260 2:N:0:13
TCACAATTGAGCGTACTCGACGAAGTTGCGAGGGGGGGGGGGGGGGGA
+
,FFFFFFFFFFFFFFFFFFFFFFFFFFFFFFFFFFFFFFFFFFFFF:F
@FS10000125:27:BPA73017-1634:1:1101:14220:1260 2:N:0:13
TTTGGTTTGAGCGTACTCGACGAAGTTTTGGCGGGGGGGGGGGGGGAA
+
FFFFFFFFFFFFFFFFFFFFFFFFFFFFFFFFFFFFFFFFFFFFFF:F
@FS10000125:27:BPA73017-1634:1:1101:1130:1270 2:N:0:13
GCACTGTTGAGCGTACTCGACGAAGTTCAGAGGGGGGGGGGGGGGGGA
+
,FFFFFFFFFFFFFFFFFFFFFFFFFFFFFFFFFFFFFFFFFFFFF,,
@FS10000125:27:BPA73017-1634:1:1101:1420:1270 2:N:0:13
TCAGTGTTGAGCGTACTCGACGAAGTTCAGTGGGGGGGGGGGGGGGAA
+
,FFFFFFFFFFFFFFFFFFFFFFFFFFFFFFFFFFFFFFFFFFFF:FF
@FS10000125:27:BPA73017-1634:1:1101:1800:1270 2:N:0:13
TTTTATTTGAGCGTACTCGACGAAGTTGGGCCGGGGGGGGGGGGGGGG
+
FFFFFFFFFFFFFFFFFFFFFFFFFFFFFFFFFFFFFFFFFFFFFFF,
@FS10000125:27:BPA73017-1634:1:1101:2360:1270 2:N:0:13
TTGGTTTTGAGCGTACTCGACGAAGGGGGGGGGGGGGGGGGAGGGGGA
+
FFFFFFFFFFFFFFFFFFFFFFFFFFFFFFFFFFFFFFFFF,,,,,,:
@FS10000125:27:BPA73017-1634:1:1101:2560:1270 2:N:0:13
TATTCCTTGAGCGTACTCGACGAAGTTGCTAGGGGGGGGGGGGGGGGA
+
FFFFFFFFFFFFFFFFFFFFFFFFFFFFFFFFFFFFFFFFFFFFFFF,
@FS10000125:27:BPA73017-1634:1:1101:2790:1270 2:N:0:13
TTAGCTTTGAGCGTACTCGACGAAGTTACCCGGGGGGGGGGGGGGGAA
+
,FFFFFFFFFFFFFFFFFFFFFFFFFFFFFFFFFFFFFFFFFFFF:FF
@FS10000125:27:BPA73017-1634:1:1101:3350:1270 2:N:0:13
TATCGATTGAGCGTACTCGAAGAAGTTGCTGGGGGGGGGGGGGGGGAA
+
,:FFFFFFFFFFFFFFFFFFFFFFFFFFFFFFFFFFFFFFFFFFF,F,
@FS10000125:27:BPA73017-1634:1:1101:3960:1270 2:N:0:13
AGGCGTTTGAGCGTACTCGACGAAGTTGATCCGGGGGGGGGGGGGGGA
+
F:FFFFFFFFFFFFFFFFFFFFFFFFFFFFFFFFFFFFFFFFFFFFFF
@FS10000125:27:BPA73017-1634:1:1101:4010:1270 2:N:0:13
CTACGTTTGAGCGTACTCGACGAAGTTGACTGGGGGGGGGGGGGGGAA
+
FFFFFFFFFFFFFFFFFFFFFFFFFFFFFFFFFFFFFFFFFFFFF,FF
@FS10000125:27:BPA73017-1634:1:1101:5160:1270 2:N:0:13
AGTAATTTGAGCGTACTCGAGGAAGTTCGAGGGAGGGGGGGGGGGGGG
+
F:FFFFFFFFFFFFFFFFFFFFFFFFFFFFFFFFFFFFFFFFFFFFF:
@FS10000125:27:BPA73017-1634:1:1101:6120:1270 2:N:0:13
TCGAACTTGAGCGTACTCGACGAAGTCCGTGGGGGGGGGGGGGGGAAA
+
FF:FFFFFFFFFFFFFFFFFFFFFFFFFFFF:FFFFFFFFFFFF:F,,
@FS10000125:27:BPA73017-1634:1:1101:6550:1270 2:N:0:13
TTATGGTTGAGCGTACTCGACGAAGTTCCGAGGGGGGGGGGGGGGGAA
+
F,FFFFFFFFFFFFFFFFFFFFFFFFFFFFFFFFFFFFFFFFFFF:FF
@FS10000125:27:BPA73017-1634:1:1101:7270:1270 2:N:0:13
ACTTATTTGAGCGTACTCGACGAAGTTGGGGGGTGGGGGGGGGGGGGG
+
FFFFFFFFFFFFFFFFFFFFFFFFFFFFFFFFFFFFFFFFFFFFFFFF
@FS10000125:27:BPA73017-1634:1:1101:7360:1270 2:N:0:13
TAAGGGTTGAGCGTACTCGACGAAGTTCCAAGGGGGGGGGGGGGGGGA
+
FFFFFFFFFFFFFFFFFFFFFFFFFFFFFFFFFFFFFFFFFFFFFF,F
@FS10000125:27:BPA73017-1634:1:1101:8230:1270 2:N:0:13
TTCGGCTTGAGTGTACTCGACGAAGTTCCGGGGGGGGGGGGGGGGGGA
+
FFFFFFFFFFFFFFFFFFFFFFFFFFFFFFFFFFFFFFFFFFFFFF,F
@FS10000125:27:BPA73017-1634:1:1101:8380:1270 2:N:0:13
AATCTATTGAGCGTACTCGACGAAGTTGAGAGGGGGGGGGGGGGGGGA
+
F:FFFFFFFFFFFFFFFFFFFFFFFFFFFFFFFFFFFFFFFFFFFF,:
@FS10000125:27:BPA73017-1634:1:1101:9670:1270 2:N:0:13
ATTGTTTTGAGCGTACTCGACGAAGTTTGATGGGGGGGGGGGGGGGGA
+
FFFFFFFFFFFFFFFFFFFFFFFFFFFFFFFFFFFFFFFFFFFFFFF,
@FS10000125:27:BPA73017-1634:1:1101:10040:1270 2:N:0:13
CAATCTTTGAGGGGGGGGGGGGGGGAGATTGGAAAAGGGTCCTTTGGA
+
,:FFFFFFFFF:F:FFFFFFFFFFF,,:,,,,,,,:,,,,,,,,:,,,
@FS10000125:27:BPA73017-1634:1:1101:11240:1270 2:N:0:13
CCCACCTTGAGCGTACTCGACGAAGTTCAGCCGGGGGGGGGGGGGGGG
+
:F::FFFFFFFFFFFFFFFFFFFFFFFFFF:FFFFFFFFFFFFFF:FF
@FS10000125:27:BPA73017-1634:1:1101:11960:1270 2:N:0:13
TATAGGTTGAGCGTACTCGACGAAGTTAATAGGGGGGGGGGGGGGGGG
+
,:FFFFFFFFFFFFFFFFFFFFFFFFFFFFFFFFFFFFFFFFFFF:F,
@FS10000125:27:BPA73017-1634:1:1101:12320:1270 2:N:0:13
TCAATATTGAGCGTACTCGACGAAGTTCAGAGGGGGGGGGGGGGGGAA
+
:,FFF,FFFFFFFFFFFFFFFFFFFFFFFFFFFFFFFFF:F::::,,F
@FS10000125:27:BPA73017-1634:1:1101:12750:1270 2:N:0:13
TATAGTTTGAGCGTACTCGACGAAGTTCAGCGGGGGGGGGGGGGGGGA
+
FFFFFFFFFFFFFFFFFFFFFFFFFFFFFFFFFFFFFFFFFFFF:FFF
@FS10000125:27:BPA73017-1634:1:1101:13620:1270 2:N:0:13
TTCTTTTTGAGCGTACTGACGAAGTTCCGGGGGGAGGGGGGGGGGGGG
+
FFFFFFFFFFFFFFFFFFFFFFFFFFFFFFFFFFFFFFFFFFFFFFF:
@FS10000125:27:BPA73017-1634:1:1101:13840:1270 2:N:0:13
TTTGTATTGAGCGTACTCGACGAAGGGGGGGGGGGGGGGGAAATCGGA
+
FFFFFFFFFFFFFFFFFFFFFFFFFFFFFFFFFFFFFFFF:,,F:,,:
@FS10000125:27:BPA73017-1634:1:1101:14240:1270 2:N:0:13
TTACTATTGAGCGTACTCGACGAAGTTATCGCGGGGGGGGGGGGGAGA
+
,F,,::FFFFFFFFFFFFFFFFFFFFF,F,FFFFFFFFFFFFFFFF,,
@FS10000125:27:BPA73017-1634:1:1101:14320:1270 2:N:0:13
AATCTATTGAGCGTACTCGACGAAGTTCAGCCGGGGGGGGGGGGGGGA
+
FFFFFFFFFFFFFFFFFFFFFFFFFFFFFFFFFFFFFFFFFFFFFFF:
@FS10000125:27:BPA73017-1634:1:1101:15230:1270 2:N:0:13
ACAATCTTGAGCGTACTCGACGAAGTTGTCGGGGGGGGGGGGGGGGAT
+
,FFF,:FFFFFFFFFFFFFFFFFFFFFFF,,FFFFFFFFFFFFF,,,,
@FS10000125:27:BPA73017-1634:1:1101:15400:1270 2:N:0:13
TATTGTTTGAGCGTACTCGACGAAGTTGTGTCGGGGGGGGGGGGGGAA
+
,F,,,:FFFFFFFFFFFFFFFFFFFFF,,,,,FFFFFFFFFFFFF:FF
@FS10000125:27:BPA73017-1634:1:1101:15450:1270 2:N:0:13
TCTGCCTTGAGCGTACTCGACGAAGTTGCGAAGGGGGGGGGGGGGGGA
+
FF:FFFFFFFFFFFFFFFFFFFFFFFFFFFFFFFFFFFFFFFFFFFF,
@FS10000125:27:BPA73017-1634:1:1101:15600:1270 2:N:0:13
CCTATCTTGAGCGTACTCGACGAAGTTGAAAGGGGGGGGGGGGGGGAA
+
FFFFFFFFFFFFFFFFFFFFFFFFFFFFFFFFFFFFFFFFFFF:F,,,
@FS10000125:27:BPA73017-1634:1:1101:15700:1270 2:N:0:13
GTTGTCTTGAGCGTACTCGACGAAGTTGTTCCGGGGGGGGGGGGGGGA
+
,FFFFFFFFFFFFFFFFFFFFFFFFFFFFFFFFFFFFFFFFFFFF,:F
@FS10000125:27:BPA73017-1634:1:1101:1150:1280 2:N:0:13
ATTACTTTGAGCGTACTCGACGAAGTTACTAGGGGGGGGGGGGGGGAA
+
,F,FFFFFFFFFFFFFFFFFFFFFFFFFF::FFFFFFFFFFFF:,,,,
@FS10000125:27:BPA73017-1634:1:1101:1490:1280 2:N:0:13
CTTGATTTGAGCGTACTCGACGAAGTTGCCAGGGGGGGGGGGGGGGAA
+
F,FFFFFFFFFFFFFFFFFFFFFFFFFFFFFFFFFFFFFFFFFFFFFF
@FS10000125:27:BPA73017-1634:1:1101:2130:1280 2:N:0:13
CCGCCCTTGAGCGTACTCGACGAAGTTAGTTCGGGGGGGGGGGGGGGA
+
FFFFFFFFFFFFFFFFFFFFFFFFFFFFFFFFFFFFFFFFFFFFFF,F
@FS10000125:27:BPA73017-1634:1:1101:2360:1280 2:N:0:13
TCACCCTTGAGCGTACTCGACGAAGTTGCACCGGGGGGGGGGGGGGAA
+
FFFFFFFFFFFFFFFFFFFFFFFFFFFFFFFFFFFFFFFFFFFFFFFF
@FS10000125:27:BPA73017-1634:1:1101:2380:1280 2:N:0:13
CTACCTTTGAGCGTACTCGACGAAGTTTCGGGGGGGGGGGGGGGGAAT
+
,:FFFFFF:FFFFFFFFFFFFFFFFFFFFFFFFFFFFFFFFFF:,FF,
@FS10000125:27:BPA73017-1634:1:1101:2930:1280 2:N:0:13
TACTATTTGAGCGTACTCGACGAAGGGGGGGGGGGGGGGAAATCGGAA
+
FFFFFFFFFFFFFFFFFFFFFFFFFFFFFFFFFFFFFFFF,FF,,,,,
@FS10000125:27:BPA73017-1634:1:1101:3860:1280 2:N:0:13
ACTCCATTGAGCGTACTCGACGAAGTTTGGGGGGGGGGGGGGGAAATC
+
FFFFFFFFFFFFFFFFFFFFFFFFFFFFFFFFFFFFFFFFFFFFFF:,
@FS10000125:27:BPA73017-1634:1:1101:5670:1280 2:N:0:13
CTTTTATTGAGCGTACTCGACGAAGTGGGGGGGGGGGGGGGAAATTTG
+
FFFFFFFFFFFFFFFFFFFFFFFFFFFFFFFFFFFFFFFFF,,,,,,,
@FS10000125:27:BPA73017-1634:1:1101:7240:1280 2:N:0:13
TTTTTTTTGAGCGTACTCGACGAAGTTCTGCCGGGGGGGGGGGGGGGG
+
FFFFFFFFFFFFFFFFFFFFFFFFFFFFFFFFFFFFFFFFFF:FFF::
@FS10000125:27:BPA73017-1634:1:1101:7820:1280 2:N:0:13
AAGCGCTTGAGCGTACTCGACGAAGTGGGGGGGGGGGGGGGAAATCGA
+
,FFFFFFFFFFFFFFFFFFFFFFFFFFFFFFFFFFFFFFFFF,,FF,,
@FS10000125:27:BPA73017-1634:1:1101:7840:1280 2:N:0:13
AAGCGCTTGAGCGTACTCGACGAAGTGGGGGGGGGGGGGGGAAATCGA
+
FFFFFFFFFFFFFFFFFFFFFFFFFFFFFFFFFFFFFFFFFF,,FF,,
@FS10000125:27:BPA73017-1634:1:1101:8090:1280 2:N:0:13
TACCCCTTGAGCGTACTCGACGAAGTTACTAGGGGGGGGGGGGGGGGG
+
,,FFFFFFFFFFFFFFFFFFFFFFFFFFFFFFF:F:FF,FF:F,FF,,
@FS10000125:27:BPA73017-1634:1:1101:8590:1280 2:N:0:13
TTCATCTTGAGCGTACTCGACGAAGTTCAGCCGGGGGGGGGGGGGGGA
+
FFFFFFFFFFFFFFFFFFFFFFFFFFFFFFFFFFFFFFFFFFFFFF:,
@FS10000125:27:BPA73017-1634:1:1101:8760:1280 2:N:0:13
AGGTCTTTGAGCGTACTCGACGAAGTTGGGGGGGGGGGGGGGGAATTC
+
F:FFFFFFFFFFFFFFFFFFFFFFFFFFFFFFFFFFFFFFF,,FF,,,
@FS10000125:27:BPA73017-1634:1:1101:9070:1280 2:N:0:13
TATTTCTTGAGCGTACTCGACGAAGTTCAGTCGGGGGGGGGGGGGGAA
+
F:,,,FFFFFFFFFFFFFFFFFFFFFFF,,FFFFFFFFFFFFFFFFFF
@FS10000125:27:BPA73017-1634:1:1101:9340:1280 2:N:0:13
CTAAGGTTGAGCGTACTCGACGAAGTTTACAGGGGGGGGGGGGGGGAA
+
FFF:,FFFFFFFFFFFFFFFFFFFFFF:FFFFFFFFFFFFFFFFFFFF
@FS10000125:27:BPA73017-1634:1:1101:9550:1280 2:N:0:13
AAAGCTTTGAGCGTACTCGACGAAGTTGCAGGGGGGGGGGGGGGGAAA
+
FFFFFFFFFFFFFFFFFFFFFFFFFFFFFFFFFFFFFFFFFF,F,:,,
@FS10000125:27:BPA73017-1634:1:1101:10530:1280 2:N:0:13
TCACCATTGAGCGTACTCGACGAAGTTGACAGGGGGGGGGGGGGGGGA
+
FFFFFFFFFFFFFFFFFFFFFFFFFFFFFFF:FFFFFFFFFFFFFFF,
@FS10000125:27:BPA73017-1634:1:1101:12130:1280 2:N:0:13
TTATCTTTGAGCGTACTCGACGAAGTTTGCCCGGGGGGGGGGGGGGGG
+
,FFFFFFFFFFFFFFFFFFFFFFFFFFFFFFFFFFFFFFFFFFFF,::
@FS10000125:27:BPA73017-1634:1:1101:12780:1280 2:N:0:13
TTTATTTTGAGCGTACTCGACGAAGTTCCATGGGGGGGGGGAAGAGGA
+
:F:,,FFFFFFFFFFFFFFFFFFFFFF,FF::,,,F,::FF,,F,:,F
@FS10000125:27:BPA73017-1634:1:1101:12960:1280 2:N:0:13
ATATCATTGAGCGTACTCGACGAAGTTGGACGGGGGGGGGGGGGGGAA
+
FFFFFFFFFFFFFFFFFFFFFFFFFFFFFFFFFFFFFFFFFFFFF,,F
@FS10000125:27:BPA73017-1634:1:1101:13180:1280 2:N:0:13
ATGACGTTGAGCGTACTCGACGAAGTTGGGGGGGGGGGGGGGGAAAGT
+
:,FFFFFFFFFFFFFFFFFFFFFFFFFFFFFFFFFFFFFFFFF:FF,F
@FS10000125:27:BPA73017-1634:1:1101:14480:1280 2:N:0:13
ATGGTCTTGAGCGTACTCGACGAAGTTGCACCGGGGGGGGGGGGGGGA
+
F,,,FFFFFFFFFFFFFFFFFFFFFFFFFFFFFFFFFFFFFFF:,,,:
@FS10000125:27:BPA73017-1634:1:1101:15450:1280 2:N:0:13
TTGGAGTTGAGCGTACTCGACGAAGTTACCAGGGGGGGGGGGGGGGGA
+
FFFFFFFFFFFFFFFFFFFFFFFFFFFFFFFFFFFFFFFFFFFFFFF,
@FS10000125:27:BPA73017-1634:1:1101:15630:1280 2:N:0:13
TTTGTCTTGAGCGTACTCGACGAAGTTGTTCCGGGGGGGGGGGGGGAA
+
,FFFFFFFFFFFFFFFFFFFFFFFFFFFFFFFFFFFFFFFFFFFF,,F
@FS10000125:27:BPA73017-1634:1:1101:15680:1280 2:N:0:13
TTTATCTTGAGCGTACTCGACGAAGTGGGGGGGGGGGGGGGGGAGTGG
+
,FFFFFFFFFFFFFFFFFFFFFFFFFFFFFFFFFFFFFFFF,,F,,,:
@FS10000125:27:BPA73017-1634:1:1101:15700:1280 2:N:0:13
TTTGCTTTTGAGCGTACTCGACGAAGTTGAAAGGGGGGGGGGGGGGGG
+
F,FFFFFF:FFFFFFFFFFFFFFFFFFFFFFFFFFFFFFFFFFFFFFF
@FS10000125:27:BPA73017-1634:1:1101:16360:1280 2:N:0:13
CCCTCCTTGAGCGTACTCGACGAAGTGTGCCGGGGGGGGGGGGGGGAA
+
FFFFFFFFFFFFFFFFFFFFFFFFFFFFFFFFFFFFFFFFFFFFF,,:
@FS10000125:27:BPA73017-1634:1:1101:1750:1290 2:N:0:13
CCCATCTTGAGCGTACTCGACGAAGTTACCTCGGGGGGGGGGGGGGGG
+
FFFFFFFFFFFFFFFFFFFFFFFFFFFFFFFFFFFFFFFFFFFFF:FF
@FS10000125:27:BPA73017-1634:1:1101:1810:1290 2:N:0:13
TCCAGTTTGAGCGTACTCGACGAAGTTTCCGGGGGGGGGGGGGGGAGA
+
FFFFFFFFFFFFFFFFFFFFFFFFFFFFFFFFFFFFFFFFFFFFFF,,
@FS10000125:27:BPA73017-1634:1:1101:2160:1290 2:N:0:13
ATCCGATTGAGCGTACTCGACGAAGTTAGGAGGGGGGGGGGGGGGGGA
+
FFFFFFFFFFFFFFFFFFFFFFFFFFFFFFFFFFFFFFFFFFFFFFF:
@FS10000125:27:BPA73017-1634:1:1101:2400:1290 2:N:0:13
AATGGATTGAGCGTACTCGACGAAGTTAGTAGGGGGGGGGGGGGGGAA
+
FF:FFFFFFFFFFFFFFFFFFFFFFFFFFFFFFFFFFFFFFFFFFFFF
@FS10000125:27:BPA73017-1634:1:1101:3240:1290 2:N:0:13
AATCATTTGAGCGTACTCGACGAAGTTTTCAGGGGGGGGGGGGGGGAA
+
,:F,,FFFFFFFFFFFFFFFFFFFFFFFFFFFFFFFFFFFFFFFFFFF
@FS10000125:27:BPA73017-1634:1:1101:4180:1290 2:N:0:13
TTTACGTTGAGCGTACTCGACGAAGTGGGGGGGGGGGGGGGAAATTCG
+
F,FFFFFFFFFFF:FFFFFFFFFFFFFFFFFFFFFFFFFFF::F:,,F
@FS10000125:27:BPA73017-1634:1:1101:4190:1290 2:N:0:13
TACAGATTGAGCGTACTCGACGAGGTTTACAGGGGGGGGGGGGGGGAA
+
FFFFFFFFFFFFFFFFFFFFFFFFFFFFFFFFFFFFFFFFFFF:F,:F
@FS10000125:27:BPA73017-1634:1:1101:4560:1290 2:N:0:13
TTATTTTTGAGCGTACTCGACGAAGTTTGCGGGGGGGGGGGGGGGAAT
+
,FFFFFFFFFFFFFFFFFFFFFFFFFFFFFFFFFFFFFFFFFFF,F,,
@FS10000125:27:BPA73017-1634:1:1101:4940:1290 2:N:0:13
GTCATTTTGAGCGTACTCGACGAAGTTGCTTGGGGGGGGGGGGGGGGA
+
F:FFFFFFFFFFFFFFFFFFFFFFFFFFFFFFFFFFFFFFFFFFFFF,
@FS10000125:27:BPA73017-1634:1:1101:5290:1290 2:N:0:13
TGAGTATTGAGCGTACTCGACGAAGTTGACAGGGGGGGGGGGGGGGAA
+
,FFFFFFFFFFFFFFFFFFFFFFFFFFFFFFFFFFFFFFFFFFFF:FF
@FS10000125:27:BPA73017-1634:1:1101:5420:1290 2:N:0:13
TCTTACTTGAGCGTACTCGACGAAATTCGGCCGGGGGGGGGGGGGGGG
+
:FFFFFFFFFFFFFFFFFFFFFFFFFFFFFFFFFFFFFFFFFFFFFF,
@FS10000125:27:BPA73017-1634:1:1101:5500:1290 2:N:0:13
ATTTTATTGAGCGTACTCGACGAAGTTATTACGGGGGGGGGGGGGGGA
+
:FFFFFFFFFFFFFFFFFFFFFFFFFFFFFFFFFFFFFFFFFFFFFFF
@FS10000125:27:BPA73017-1634:1:1101:7590:1290 2:N:0:13
TTATTTTTGAGCGTACTCGACGAAGGGGGGGGGGGGGGGAATTCGGAA
+
F,FFFFFFFFFFFFFFFFFFFFFFFFFFFFFFFFFFFFF:,,F,,,::
@FS10000125:27:BPA73017-1634:1:1101:8070:1290 2:N:0:13
TTCACATTGAGCGTACTCGACGAAGTTGGGGGGGGGGGGGGGGGGAAT
+
,FFFFFFFFFFFFFFFFFFFFFFFFFFFFFFFFFFFFFFFF:F,,,,F
@FS10000125:27:BPA73017-1634:1:1101:8450:1290 2:N:0:13
TCCGAATTGAGCCTATTCCACCAAATTTCCACGGGGGGGGGGGGGGGA
+
FF,,F:,:,:,F,,,,,:,F,,FF:,FFF:F,FFFFFFFFF:,:,F,,
@FS10000125:27:BPA73017-1634:1:1101:8950:1290 2:N:0:13
TTGGTTTTGAGCGTACTCGACGAAGTTCACGAGGGGGGGGGGGGGGGA
+
FFFFFFFFFFFFFFFFFFFFFFFFFFFFFFFFFFFFFFFFFFFFFFF,
@FS10000125:27:BPA73017-1634:1:1101:9530:1290 2:N:0:13
ATTGTTTTGAGCGTACTCGACGAAGTTACGTGGGGGGGGGGGGGGGGA
+
FF,FFFFFFFFFFFFFFFFFFFFFFFFFFFFFFFFFF:F:FFFFFF,:
@FS10000125:27:BPA73017-1634:1:1101:11000:1290 2:N:0:13
TGATTCTTGAGCGTACTCGACGAAGTTTACTGGGGGGGGGGGGGGGAA
+
F:FFFFFFFFFFFFFFFFFFFFFFFFF:FFFFFFFFFFFFFFFFFFFF
@FS10000125:27:BPA73017-1634:1:1101:11050:1290 2:N:0:13
CTGTGGTTGAGCGTACTCGACGAAGTTGCTTGGGGTGGGGGGGGGGGG
+
F,FFFFFFFFFFFFFFFFFFFFFFFFFFFFFFFFFFFFFFFFFFF:FF
@FS10000125:27:BPA73017-1634:1:1101:11460:1290 2:N:0:13
CAATCCTTGAGCGTACTCGACGAAGTTCGGGCGGGGGGGGGGGGGGGA
+
F:FFFFFFFFFFFFFFFFFFFFFFFFFFFFFFFFFFFFFFFFFFFFF:
@FS10000125:27:BPA73017-1634:1:1101:12790:1290 2:N:0:13
ACAGGTTTGAGCGTACTCGACGAAGTTTTTAGGGGGGGGGGGGGGAAA
+
FFFFFFFFFFFFFFFFFFFFFFFFFFFFFFFFFFFFFFFFFFFFFFF:
@FS10000125:27:BPA73017-1634:1:1101:13030:1290 2:N:0:13
ACTATTTTGAGCGTACTCGACGAAGTTGAGCGGGGGGGGGGGGGGGAA
+
FFFFFFFFFFFFFFFFFFFFFFFFFFFFFFFFFFFFFFFFFFFFF:FF
@FS10000125:27:BPA73017-1634:1:1101:13060:1290 2:N:0:13
GGGATCTTGAGCGTACTCGACGAAGTTCGGAGGGGGGGGGGGGGGGGA
+
,,FFFFFFFFFFFFFFFFFFFFFFFFFFFFFFFFFFFFFFFFFFFF,,
@FS10000125:27:BPA73017-1634:1:1101:13920:1290 2:N:0:13
TAATATTTGAGCGTACTCGACGAAGTTCCAGCGGGGGGGGGGGGGGGA
+
FFFFFFFFFFFFFFFFFFFFFFFFFFFFFFFFFFFFFFFFFFFFFF:F
@FS10000125:27:BPA73017-1634:1:1101:14350:1290 2:N:0:13
TAGGATTTGAGCGTACTCGACGAAGTTGCTGCGGGGGGGGGGGGGGGG
+
F:F,:FFFFFFFFFFFFFFFFFFFFFFFFFFFFFFFFFFFFFFFFFF:
@FS10000125:27:BPA73017-1634:1:1101:14440:1290 2:N:0:13
TTGCTGTTGAGCGTACTCGACGAAGTTGCCTGGGGGGGGGGGGGGGGG
+
FFFFFFFFFFFFFFFFFFFFFFFFFFFFFFFFFFFFFFFFFFFFFFFF
@FS10000125:27:BPA73017-1634:1:1101:14450:1290 2:N:0:13
CACATTTTGAGCGTACTCGACGAAGTTTGCTCGGGGGGGGGGGGGGGA
+
FFFFFFFFFFFFFFFFFFFFFFFFFFFFFFFFFFFFFFFFFFFFFFF,
@FS10000125:27:BPA73017-1634:1:1101:15320:1290 2:N:0:13
ACTTGATTGAGCGTACTCGACGAAGTTGTGAGGGGGGGGGGGGGGGGA
+
FFFFFFFFFFFFFFFFFFFFFFFFFFFFFFFFFFFFFFFFFFFFF:FF
@FS10000125:27:BPA73017-1634:1:1101:15600:1290 2:N:0:13
TTTCCTTTGAGCGTACTCGACGAAGTTACGGGGGGGGGGGGGGGAAAT
+
F,FFFFFFFFFFFFFFFFFFFFFFFFFFFFFFFFFFFFFFFFF,FF,:
@FS10000125:27:BPA73017-1634:1:1101:15610:1290 2:N:0:13
ATCTTATTGAGCGTACTCGACGAAGTTGGGGGGGGGGGGGGGAAATCG
+
FFFFFFFFFFFFFFFFFFFFFFFFFFFFFFFFFFFFFFFFF,FF:FFF
@FS10000125:27:BPA73017-1634:1:1101:15840:1290 2:N:0:13
ACCACATTGAGCGTACTCGACGAAGTTCGGTCGGGGGGGGGGGGGGGA
+
FFFFFFFFFFFFFFFFFFFFFFFFFFFFFFFFFFFFFFFFFFFFFFF,
@FS10000125:27:BPA73017-1634:1:1101:1430:1300 2:N:0:13
TACTAATTGAGCGTACTCGACGAAGTTCAGTGGGGGGGGGGGGGGGAA
+
,:FFFFFFFFFFFFFFFFFFFFFFFFFFFFFFFFFFFFFFFFFFF,FF
@FS10000125:27:BPA73017-1634:1:1101:2250:1300 2:N:0:13
CTGTCATTGAGCGTACTCGACGAAGTTATGCCGGGGGGGGGGGGGGGA
+
F::FFFFFFFFFFFFFFFFFFFFFFFFFFFFFFFFFFFFFFFFFF:FF
@FS10000125:27:BPA73017-1634:1:1101:2750:1300 2:N:0:13
TATTTTTTGAGCGTACTCGACGAAGTTATTTTGGGGGGGGGGGGGGAA
+
,:F,:,FFFFFFFFFFFFFFFFFFFFF:,F,,FFFFFFFFFFFFF::F
@FS10000125:27:BPA73017-1634:1:1101:3060:1300 2:N:0:13
CTTCTGTTGAGCGTACTCGACGAAGGGGGGGGGGGGGGGAGATCGGAA
+
FFFFFFFFFFFFFFFFFFFFFFFFFFFFFFFFFFFFFFFF,FFF,FF,
@FS10000125:27:BPA73017-1634:1:1101:3260:1300 2:N:0:13
ATTTATTTGAGCGTACTCGACGAAGTTTTCAGGGGGGGGGGGGGGGGG
+
,FFFFFFFFFFFFFFFFFFFFFFFFFFFFFFFFFFFFFFFFFFFFFF:
@FS10000125:27:BPA73017-1634:1:1101:5550:1300 2:N:0:13
TTCGTATTGAGCGTACTCGACGAAGTTCTAAGGGGGGGGGGGGGGGGG
+
F,FFFFFFFFFFFFFFFFFFFFFFFFFFFFFFFFFFFFFFFFFFF:FF
@FS10000125:27:BPA73017-1634:1:1101:5850:1300 2:N:0:13
CATGGATTGAGCGTACTCGACGAAGTTGCACGAGGGGGGGGGGGGGGA
+
FFFFFFFFFFFFFFFFFFFFFFFFFFFFFFFFFFFFFFFFFFFFFF::
@FS10000125:27:BPA73017-1634:1:1101:8160:1300 2:N:0:13
TTCTGATTGAGCGTACTCGACGAAGTTATTGCGGGGGGGGGGGGGGGA
+
,FFFFFFFFFFFFFFFFFFFFFFFFFFFFFFFFFFFFFFFFFFFF:FF
@FS10000125:27:BPA73017-1634:1:1101:8340:1300 2:N:0:13
AAAAACTTGAGCGTACTCGACGAAGGGGGGGGGGGGGGGAGATCGGAA
+
,,FFFFFFFFFFFFFFFFFFFFFFFFFFFFFFFFFFFFF:,FF,,,F,
@FS10000125:27:BPA73017-1634:1:1101:9420:1300 2:N:0:13
CAGGATTTGAGCGTACTCGACGAAGTTGCAGGGGGGGGGGGGGGGGGA
+
FF:,FFFFFFFFFFFFFFFFFFFFF::FFFFFFFFFFFFFFFFFFFF,
@FS10000125:27:BPA73017-1634:1:1101:10160:1300 2:N:0:13
ATACGGTTGAGCGTACTCGACGAAGTTGAACCGGGGGGGGGGGGGGGA
+
FFFFFFFFFFFFFFFFFFFFFFFFFFFFFFFFFFFFFFFFFFFFFFFF
@FS10000125:27:BPA73017-1634:1:1101:11080:1300 2:N:0:13
TTAGTTTTGAGCGTACTCGACGAAGTTCGACGGGGGGGGGGGGGGGAA
+
FFFFFFFFFFFFFFFFFFFFFFFFFFFFFFFFFFFFFFFFFFFFFFFF
@FS10000125:27:BPA73017-1634:1:1101:11130:1300 2:N:0:13
CTTACCTTGAGCGTACTCGACGAAGCGGGGGGGGGGGGGGGAAATCGA
+
FFFFFFFFFFFFFFFFFFFFFFFFFFFFFFFFFFFFFFFFFFF,FF,,
@FS10000125:27:BPA73017-1634:1:1101:11200:1300 2:N:0:13
ATCGCTTTGAGCGTACTCGACGAAGTTACCCGGGGGGGGGGGGGGGGA
+
FFFFFFFFFFFFFFFFFFFFFFFFFFFFFFFFFFFFFFFFFFFFFFF,
@FS10000125:27:BPA73017-1634:1:1101:11330:1300 2:N:0:13
CTACTTTTGAGCGTACTCGACGAAGTTCTATGGGGGGGGGGGGGGGAA
+
FFFF,FFFFFFFFFFFFFFFFFFFFFFF:FFFFFFFFFFFFFFFFF,,
@FS10000125:27:BPA73017-1634:1:1101:11610:1300 2:N:0:13
TTCCAATTGAGCGTACTCGACGAAGGGGGGGGGGGGGGGGAATTCGAA
+
FFFFFFFFFFFFFFFFFFFFFFFFFFFFFFFFFFFFFFF,,:,,,,::
@FS10000125:27:BPA73017-1634:1:1101:11850:1300 2:N:0:13
TCGGAGTTGAGCGTACTCGACGAAGTTGGGGGGGGGGGGGGGAGATCG
+
,FFFFFFFFFFFFFFFFFFFFFFFFFFFFFFFFFFFFFFFF:F,::F:
@FS10000125:27:BPA73017-1634:1:1101:13270:1300 2:N:0:13
ACGTTTTTGAGCGTACTCGACGAAGTTTGTAGGGGGGGGGGGGGGGAA
+
FFFFFFFFFFFFFFFFFFFFFFFFFFFFFFFFFFFFFFFFFFFFF,FF
@FS10000125:27:BPA73017-1634:1:1101:13360:1300 2:N:0:13
TCGGTTTTGAGCGTACTCGACGAAGTTTCGCCGGGGGGGGGGGGGGGA
+
,FFFFFFFFFFFFFFFFFFFFFFFFFFFFFFFFFFFFFFFFFFFFFFF
@FS10000125:27:BPA73017-1634:1:1101:14210:1300 2:N:0:13
TTTGGTTTGAGCGTACTCGACGAAGTGGGGGGGGGGGGGGGAAATCCG
+
FFFFFFFFFFFFFFFFFFFFFFFFFFFFFFFFFFFFFFFFF:,F,,,F
@FS10000125:27:BPA73017-1634:1:1101:15280:1300 2:N:0:13
AACGTATTGAGCGTACTCGACGAAGTTGAATGGGGGGGGGGGGGGGAA
+
F:FFFFFFFFFFFFFFFFFFFFFFFFFFFFFFFFFFFFFFFFFFFF,F
@FS10000125:27:BPA73017-1634:1:1101:15790:1300 2:N:0:13
CTCCAATTGAGCGTACTCGACGAAGTTCAGCCGGGGGGGGGGGGGGGA
+
F:FFFFFFFFFFFFFFFFFFFFFFFFFFFFFFFFFFFFFFFFFFFFFF
@FS10000125:27:BPA73017-1634:1:1101:1060:1310 2:N:0:13
GCAAGTTTGAGCGTACTCGACGAAATTTACTGGGGGGGGGGGGGGGAA
+
,FFFFFFFFFFFFFFFFFFFFFFFFFFFFFFFFFFFFFFFFFFFFF:F
@FS10000125:27:BPA73017-1634:1:1101:2440:1310 2:N:0:13
TTTGTCTTGAGCGTACTCGACGAAGTTACTAGGGGGGGGGGGGGGGAA
+
,FFFFFFFFFFFFFFFFFFFFFFFFFFFFFFFFFFFFFFFFFFFFFFF
@FS10000125:27:BPA73017-1634:1:1101:2890:1310 2:N:0:13
CTTGGCTTGAGCGTACTCGACGAAGTTGCGACGGGGGGGGGGGGGGGG
+
FFFFFFFFFFFFFFFFFFFFFFFFFFFFFFFFFFFFFFFFFFFFFF:F
@FS10000125:27:BPA73017-1634:1:1101:3230:1310 2:N:0:13
TTATCGTTGAGCGTACTCGACGAAGTTGGATCGGGGGGGGGGGGGGGA
+
F,FFFFFFFFFFFFFFFFFFFFFFFFFFFFFFFFFFFFFFFFFFFFFF
@FS10000125:27:BPA73017-1634:1:1101:3350:1310 2:N:0:13
TCCAGATTGAGCGTACTCGACGAAGGGGGGGGGGGGGGGAAATCGGAA
+
FFFFFFFFFFFFFFFFFFFFFFFFFFFFFFFFFFFFFFF,,F:,,,F:
@FS10000125:27:BPA73017-1634:1:1101:5260:1310 2:N:0:13
AGGACCTTGAGCGTACTCGACGAAGTTTCCGGGGGGGGGGGGGGGAAA
+
:,FFFFFFFFFFFFFFFFFFFFFFFFFFFFFFFFFFFFFFFFFF:F,,
@FS10000125:27:BPA73017-1634:1:1101:5820:1310 2:N:0:13
CATGAGTTGAGCGTACTCGACGAAGTTGCGCGGGGGGGGGGGGGAAAT
+
FFFFFFFFFFFFFFFFFFFFFFFFFFFFFFFFFFFFFFFFFFFF:,F:
@FS10000125:27:BPA73017-1634:1:1101:6380:1310 2:N:0:13
GTACGGTTGAGCGTACTCGACGAAGTTATTGCGGGGGGGGGGGGGGGG
+
,,FFFFFFFFFFFFFFFFFFFFFFFFFFFFFFFFFFFFFFFFFFFFF:
@FS10000125:27:BPA73017-1634:1:1101:7350:1310 2:N:0:13
ACATTATTGAGCGTACTCGACGAAGTTGCCAGGGGGGGGGGGGGGGGG
+
FFFFFFFFFFFFFFFFFFFFFFFFFFFFFFFFFFFFFFFFFFFFFF:F
@FS10000125:27:BPA73017-1634:1:1101:8310:1310 2:N:0:13
TTTCCTTTGAGCGTACTCGACGAAGTTGAGCGGGGGGGGGGGGGAGTG
+
,F,:,,FFF:FFFFFFFFFFFFFFFFF,:FFFFFFFFFFFF:,,:,,:
@FS10000125:27:BPA73017-1634:1:1101:9380:1310 2:N:0:13
AAGGAATTGAGCGTACTCGACGAAGTTGTAGGGGGGGGGGGGGGGAAT
+
FFFFFFFFFFFFFFFFFFFFFFFFFFFFFFFFFFFFFFFFFFF:,F,F
@FS10000125:27:BPA73017-1634:1:1101:9470:1310 2:N:0:13
CTAATATTGAGCGTACTCGACGAAGTTTGATGGGGGGGGGGGGGGGAA
+
FFFFFFFFFFFFFFFFFFFFFFFFFFFFFFF:FFFFFFFFFFF,:,F,
@FS10000125:27:BPA73017-1634:1:1101:10320:1310 2:N:0:13
TTGGGTTTGAGCGTACTCGACGAAGTGGGGGGGGGGGGGGGGAAATCG
+
FFFFFFFFFFFFFFFFFFFFFFFFFFFFFFFFFFFFFFFFF,F:,FF:
@FS10000125:27:BPA73017-1634:1:1101:10370:1310 2:N:0:13
CTGAATGGGGGGGGGGGGGGGGAATCTGAAGAGCTTCGTTTTGGGAAA
+
,F,F,FF,,,,,F:::FF:F:,,,F,,,FF,,,,,,,,F,:,,:,F,,
@FS10000125:27:BPA73017-1634:1:1101:10410:1310 2:N:0:13
GTTTTCTTGAGCGTACTCGACGAAGTTGCAGGGGGGGGGGGGGGGGAA
+
:,FFFFFFFF:FFFFFFFFFFFFFFFFFFFFFFFFFFFFFFFFFF,F:
@FS10000125:27:BPA73017-1634:1:1101:10560:1310 2:N:0:13
TTAAATTTGAGCGTACTCGACGAAGGGGGGGGGGGGGGGGGGAGGTCG
+
FFF,FFFFFFFFFFFFFFFFFFFFFFFFFFFFFFFFFFFFF,F,,:,F
@FS10000125:27:BPA73017-1634:1:1101:11450:1310 2:N:0:13
CTAGCTTTGAGCGTACTCGACGAAGTTTCGGGGGGGGGGGGGGGAGAT
+
FFFFFFFFFFFFFFFFFFFFFFFFFFFFFFFFFFFFFFFFFFF,:,,F
@FS10000125:27:BPA73017-1634:1:1101:15620:1310 2:N:0:13
ACTTTATTGAGCGTACTCGACGAAGTTATGAGGGGGGGGGGGGGGGAA
+
FFFFFFFFFFFFFFFFFFFFFFFFFFFFFFFFFFFFFFFFFFFFFFF:
@FS10000125:27:BPA73017-1634:1:1101:1170:1320 2:N:0:13
TTCACCTTGAGCGTACTCGACGAAGTTCAGCCGGGGGGGGGGGGGGAA
+
,,FFFFFFFFFFFFFFFFFFFFFFFFFFFFFFFFFFFFFFFFFFF,FF
@FS10000125:27:BPA73017-1634:1:1101:1250:1320 2:N:0:13
TTGTTCTTGAGCGTACTCGACGAAGTTACTGCGGGGGGGGGGGGGGGA
+
FFFFFFFFFFFFFFFFFFFFFFFFFFFFFFFFFFFFFFFFFFFFF:F,
@FS10000125:27:BPA73017-1634:1:1101:3060:1320 2:N:0:13
TCTCACTTGAGCGTACTCGACGAAGTTCAGAGGGGGGGGGGGGGGGAA
+
FF,FFFFFFFFFFFFFFFFFFFFFFFFFF:FFFFFFFFFFFFFFF,FF
@FS10000125:27:BPA73017-1634:1:1101:3450:1320 2:N:0:13
TACTGGTTGAGCGTACTCGACGAAGTTTCAAGGGGGGGGGGGGGGGAA
+
FFFFFFFFFFFFFFFFFFFFFFFFFFFFFFFFFFFFFFFFFFFFFFFF
@FS10000125:27:BPA73017-1634:1:1101:5300:1320 2:N:0:13
ATGTGTTTGAGCGTACTCGACGAAGGGGGGGGGGGGGGGGAGATCGGA
+
,,FFFFFFFFFFFFFFFFFFFFFFFFFFFFFFFFFFFFFF,,FF:,:,
@FS10000125:27:BPA73017-1634:1:1101:5330:1320 2:N:0:13
TTATGGTTGAGCGTGCTCGACGAAGTTGGGACGGGGGGGGGGGGGGGG
+
FF,FFF:,FFFFFF,FFFFFFFFFF::FFFFFFF:FFFFFFF:,F,,:
@FS10000125:27:BPA73017-1634:1:1101:7190:1320 2:N:0:13
TAATGTGTTGAGCGTACTCGACGAAGGGGGGGGGGGGGGGAAATCGGA
+
FFFFFFFFFFFFFFFFFFFFFFFFFFFFFFFFFFFFFFFFF,FF:,,F
@FS10000125:27:BPA73017-1634:1:1101:7710:1320 2:N:0:13
CTATCCTTGAGCGTACTCGACGAAGTTAAGTCGGGGGGGGGGGGGGGA
+
FFFFFFFFFFFFFFFFFFFFFFFFFFFFFFFFFFFFFFFFFFFFFF:F
@FS10000125:27:BPA73017-1634:1:1101:8130:1320 2:N:0:13
CCATCATTGAGCGTACTCGACGAAGTTCAGTGGGGGGGGGGGGGGGGG
+
FF:::FFFFFFFFFFFFFFFFFFFFFFFFF,,FFFFFFFFFFFFFFF:
@FS10000125:27:BPA73017-1634:1:1101:8170:1320 2:N:0:13
TCGTATTTGAGCGTACTCGACGAAGAGGGGGGGGGGGGGGGAGATCGG
+
FFFFFFFFFFFFFFFFFFFFFFFFFFFFFFFFFFFFFFFFFF,FF,,F
@FS10000125:27:BPA73017-1634:1:1101:9290:1320 2:N:0:13
CTGTGCTTGAGCGTACTCGACGAAGTTAGAACGGGGGGGGGGGGGGGA
+
F:,:FFFFFFFFFFFFFFFFFFFFFFFFFFFFFFFFFFFFFFFFFF,F
@FS10000125:27:BPA73017-1634:1:1101:9930:1320 2:N:0:13
TTTGCATTGAGCGTACTCGACGAAGTTGGGTGGGGGGGGGGGGGGGAA
+
FFFFFFFFFFFFFFFFFFFFFFFFFFFFFFFFFFFFFFFFFFFFF:FF
@FS10000125:27:BPA73017-1634:1:1101:10360:1320 2:N:0:13
TTTCATTTGAGCGTACTCGACGAAGTTGCAAGGGGGGGGGGGGGGGAA
+
FFFFFFFFFFFFFFFFFFFFFFFFFFFFFFFFFFFFFFFFFFFFFF:F
@FS10000125:27:BPA73017-1634:1:1101:11080:1320 2:N:0:13
TTTCGGTTGAGCGTACTCGACGAAGTTCACGGGGGGGGGGGGGGGGGG
+
F:,FFFFFFFFFFFFFFFFFFFFFFFFFFF,,FFFFFFFFFFFFF::F
@FS10000125:27:BPA73017-1634:1:1101:12620:1320 2:N:0:13
TTTTCATTGAGCGTACTCGACGAAGTTCAATGGGGGGGGGGGGGGAAA
+
,,FFFFFFFFFFFFFFFFFFFFFFFFFFFFFFFFFFFFFFFFFFF:F:
@FS10000125:27:BPA73017-1634:1:1101:13720:1320 2:N:0:13
TCCAATTTGAGCGTACTCGACGAAGTTTGTCCGGGGGGGGGGGGGGGA
+
FFFFFFFFFFFFFFFFFFFFFFFFFFFFFFFFFFFFFFFFFFFFF:FF
@FS10000125:27:BPA73017-1634:1:1101:13810:1320 2:N:0:13
TTCTTATTGAGCGTACTCGACGAAGTTCAGTGGGGGGGGGGGGGGGGA
+
,FFFFFFFFFFFF,FFFFFFFFFFFFFFFFFFFFFFFFFFFFFFFF:F
@FS10000125:27:BPA73017-1634:1:1101:14190:1320 2:N:0:13
ATCTATTTGAGCGTACTCGACGAAGTTCAGTCGGGGGGGGGGGGGGAA
+
FFFFFFFFFFFFFFFFFFFFFFFFFFFFFFFFFFFFFFFFFFFF,,F:
@FS10000125:27:BPA73017-1634:1:1101:1850:1330 2:N:0:13
TCTTAATTGAGCGTACTCGACGAAGTTTCAGGGGGGGGGGGGGGGGGA
+
,FFFFFFFFFFFFFFFFFFFFFFFFFFFFFFFFFFFFFFFFFFFFF::
@FS10000125:27:BPA73017-1634:1:1101:1870:1330 2:N:0:13
ATCTCTTTGAGCGTACTCGACGAAGTTCTATCGGGGGGGGGGGGGGGA
+
,FFFFFFFFFFFFFFFFFFFFFFFFFFFFFFFFFFFFFFFFFFFFF::
@FS10000125:27:BPA73017-1634:1:1101:2230:1330 2:N:0:13
CTGAAGTTGAGCGTACTCGACGAAGTTAGTGCGGGGGGGGGGGGGGGA
+
F,FFFFFFFFFFFFFFFFFFFFFFFFFFFFFFFFFFFFFFFFFFF:FF
@FS10000125:27:BPA73017-1634:1:1101:2720:1330 2:N:0:13
GATACCTTGAGCGTACTCGACGAAGAGGGGGGGGGGGGGGGGAAATTG
+
,:FFFFFFFFFFFFFFFFFFFFFFFFFFFFFFFFFFFFFFFF,FF,,:
@FS10000125:27:BPA73017-1634:1:1101:3460:1330 2:N:0:13
TAAACGTTGAGCGTACTCGACGAAGTTGGGGGGGGGGGGGGGAAATCG
+
FFFFFFFFFFFFFFFFFFFFFFFFFFFFFFFFFFFFFFFFFF:,F,,:
@FS10000125:27:BPA73017-1634:1:1101:3800:1330 2:N:0:13
TTCGCGTTGAGCGTACTCGACGAAGTTGCTGGGGGGGGGGGGGGGAAA
+
FFFFFFFFFFFFFFFFFFFFFFFFFFFFFFFFFFFFFFFFFFFF,F,,
@FS10000125:27:BPA73017-1634:1:1101:5160:1330 2:N:0:13
TAATTTTTGAGCGTACTCGACGAAGTTTAGTGGGGGGGGGGGGGGGAA
+
:,::::FFFFFFFFFFFFFFFFFFFFF:F:F:FFFFFFFFFFFFFFFF
@FS10000125:27:BPA73017-1634:1:1101:6110:1330 2:N:0:13
CTAATATTGAGCGTACTCGACGAAGTTGTGCGGGGGGGGGGGGGGGAA
+
F,FFFFFFFFFFFFFFFFFFFFFFFFFFFFFFFFFFFFFFFFFFF:FF
@FS10000125:27:BPA73017-1634:1:1101:6180:1330 2:N:0:13
ATCTAATTGAGCGTACTCGACGAAGGGGGGGGGGGGGGGGAAATCGGA
+
,FFFFFFFFFFFFFFFFFFFFFFFFFFFFFFFFFFFFFFFF,FFF,F:
@FS10000125:27:BPA73017-1634:1:1101:7000:1330 2:N:0:13
CTTGCTTTGAGCGTACTCGACGAAGTTAGGGGGGGGGGGGGGGGGAGA
+
FFFFFFFFFFFFFFFFFFFFFFFFFFFF:F:,FFFFFFFFFFFF,:,F
@FS10000125:27:BPA73017-1634:1:1101:7120:1330 2:N:0:13
TCATCATTGAGCGTACTCGACGAAGTTGCGTGGGGGTGGGGGGGGGGG
+
FFFFFFFFFFFFFFFFFFFFFFFFFFFFFFFFFFFFFFFFFFFFFFF,
@FS10000125:27:BPA73017-1634:1:1101:7670:1330 2:N:0:13
CAGTATTTGAGCGTACTCGACGAAGTTTGGAGGGGGGGGGGGGGGGGA
+
FFFFFFFFFFFFFFFFFFFFFFFFFFFFFFFFFFFFFFFFFFFFFF::
@FS10000125:27:BPA73017-1634:1:1101:8230:1330 2:N:0:13
ATGGTATTGAGCGTACTCGACGAAGTTCTGGCGGGGGGGGGGGGGGAA
+
:,FFFFFFFFFFFFFFFFFFFFFFFFFFFFFFFFFFFFFFFFFFFF,F
@FS10000125:27:BPA73017-1634:1:1101:8520:1330 2:N:0:13
TTTATCTTGAGCGTACTCGACGAAGTTTTAAGGGGGGGGGGGGGGGGG
+
FFFFFFFF:FFFFFFFFFFFFFFFFFFFFFFF:FFFFF::F:FF:F,F
@FS10000125:27:BPA73017-1634:1:1101:9090:1330 2:N:0:13
TGGTTTTTGAGCGTACTCGACGAAGGGGGGGGGGGGGGGGGAATCGGA
+
F,FFFFFFFFFFFFFFFFFFFFFFFFFFFFFFFFFFFFF:,:FF,,,F
@FS10000125:27:BPA73017-1634:1:1101:9150:1330 2:N:0:13
TTTTTTTTGAGCGTACTCGACGAAGTTTTCTGGGGGGGGGGGGGGGGA
+
FF,,:FFFFFFFFFFFFFFFFFFFFFFF,,:FFFFFFFFFFFFFFF,F
@FS10000125:27:BPA73017-1634:1:1101:9640:1330 2:N:0:13
TCAGATTTGAGCGTACTCGACGAAGTTAAGGGGGGGGGGGGGGGAGAT
+
,FFFFFFFFFFFFFFFFFFFFFFFFFFFFFFFFFFFFFFFFFFFF,FF
@FS10000125:27:BPA73017-1634:1:1101:9750:1330 2:N:0:13
TATCGATTGAGCGTACTCGACGAAGGGGGGGGGGGGGGGGGAAATCGA
+
FFFFFFFFFFFFFFFFFFFFFFFFFFFFFFFFFFFFFFFFFFF,F,,,
@FS10000125:27:BPA73017-1634:1:1101:10480:1330 2:N:0:13
TCAGTGTTGAGCGTACTCGACGAAGTTCCTAGGGGGGGGGGGGGGGAA
+
FFFFFFFFFFFFFFFFFFFFFFFFFFFFFFFFFFFFFFFFFFFFF,FF
@FS10000125:27:BPA73017-1634:1:1101:10560:1330 2:N:0:13
TATACTTTGAGCGTACTCGACGAAGTTTAACCGGGGGGGGGGGGGGGA
+
FFFFFFFFFFFFFFFFFFFFFFFFFFFFFFFFFFFFFFFFFFFFFF:F
@FS10000125:27:BPA73017-1634:1:1101:11090:1330 2:N:0:13
TCGGTTTTGAGCGTACTCGACGAAGGGGGGTGGGGGGGGGGGAAAGTC
+
,FFFFFFFFFFFFFFFFFFFFFFFFFFFFFFFFFFFFFFFFF:FF,:F
@FS10000125:27:BPA73017-1634:1:1101:12620:1330 2:N:0:13
ATAATATTGAGCGTACTCGACGAAGTTTCTGCGGGGGGGGGGGGGGGA
+
,FFFFFFFFFFFFFFFFFFFFFFFFFFFFFFFFFFFFFFFFFFFFFFF
@FS10000125:27:BPA73017-1634:1:1101:13980:1330 2:N:0:13
GTATCGTTGAGCGTACTCGACGAAGTTCATGCGGGGGGGGGGGGGGGG
+
,FFFFFFFFFFFFFFFFFFFFFFFFFFFFFFFFFFFFFFFFFFFFFF,
@FS10000125:27:BPA73017-1634:1:1101:14190:1330 2:N:0:13
ATACGATTGAGCGTACTCGACGAAGTTATCTGGGGGGGGGGGGGGGGA
+
FFFFFFFF,FFFFFFFFFFFFFFFFFFFFFFFFFFFFFFFFFFFF:,F
@FS10000125:27:BPA73017-1634:1:1101:14650:1330 2:N:0:13
TAACGGGGGGGGGGGGGGGGAATCGGAAAAGCCTCGTTTAGGGAAAAA
+
,:FFFFFFFFFFFFFFFFF,:,F:,:FF,,:,,,F,,,:,,F,FFFFF
@FS10000125:27:BPA73017-1634:1:1101:14720:1330 2:N:0:13
ACAACTTTGAGCGTACTCGACGAAGTTGATTCGGGGGGGGGGGGGGGG
+
FFFFFFFFFFFFFFFFFFFFFFFFFFFFFFFFFFFFFFFFFFFFF:F:
@FS10000125:27:BPA73017-1634:1:1101:14820:1330 2:N:0:13
TATGTTTTGAGCGTACTCGACGAAGTTGGGGGGGGGGGGGGGAAATCG
+
F,FFFFFFFFFFFFFFFFFFFFFFFFFFFFFFFFFFFFFFF:FF,FF:
@FS10000125:27:BPA73017-1634:1:1101:16240:1330 2:N:0:13
ATTGTCTTGAGCGTACTCGACGAAGTTACTAGGGGGGGGGGGGGGGAA
+
FFFFFFFFFFFFFFFFFFFFFFFFFFFFFFFFFFFFFFFFFFFFF:FF
@FS10000125:27:BPA73017-1634:1:1101:1990:1340 2:N:0:13
ATTAGATTGAGCGTACTCGACGAAGTTCCAGGGGGGGGGGGGGGGGAA
+
F,FFFFFFFFFFFFFFFFFFFFFFFFFFFFFFFFFFFFFFFFFFFF:F
@FS10000125:27:BPA73017-1634:1:1101:2650:1340 2:N:0:13
CTGGCTTTGAGCGTACTCGACGAAGTTACTAGGGGGGGGGGGGGGGGA
+
F,FFFFFFFFFFFFFFFFFFFFFFFFFFFFFFFFFFFFFFFFFFF:,F
@FS10000125:27:BPA73017-1634:1:1101:2930:1340 2:N:0:13
TTTTCTTTGAGCGTACTCGACGAAGTTTATTACGGGGGGGGGGGGGGA
+
,FFFFFFFFFFFFFFFFFFFFFFFFFFFFFFFFFFFFFFFFFFFFFF,
@FS10000125:27:BPA73017-1634:1:1101:4720:1340 2:N:0:13
ATAAGGTTGAGCGTACTCGACGAAGTTGCGGGGGGGGGGGGGGGAAGT
+
F,FFFFFFFFFFFFFFFFFFFFFFFFFFFFFFFFFFFFFFFFF,FF,F
@FS10000125:27:BPA73017-1634:1:1101:4950:1340 2:N:0:13
TTCAATTTGAGCGTACTCGACGAAGTTAGGGGGGGGGGGGGGGAAATC
+
F,FFFFFFFFFFFFFFFFFFFFFFFFFFFFFFFFFFFFFFFFF::F,,
@FS10000125:27:BPA73017-1634:1:1101:5520:1340 2:N:0:13
ACCCCCTTGAGCGTACTCGACGAAGTTGCTGCGGGGGGGGGGGGGGGG
+
,F,F:FFFFFFFFFFFFFFFFFFFFFF:,,,FFFF,FFFFFFFFFFFF
@FS10000125:27:BPA73017-1634:1:1101:6810:1340 2:N:0:13
GTGTCTTTGAGCGTACGCGGCGGGGGGGGGGGGATCGGAAGAGCGTCG
+
FF,:,,FFFFFFFFFF,,F,,F,,F,,,,:F,::::FFFF:FF,:FF,
@FS10000125:27:BPA73017-1634:1:1101:7070:1340 2:N:0:13
CTCACATTGAGCGTACTCGACGAAGTTGCCGGGGGGGGGGGGGGGAAT
+
FFFFFFFFFFFFFFFFFFFFFFFFFFFFFFFFFFFFFFFFFFFF,FF,
@FS10000125:27:BPA73017-1634:1:1101:7620:1340 2:N:0:13
AATTTTTTGAGCGTACTCGACGAAGTTGTAGGGGGGGGGGGGGGGGGA
+
,,FFFFFFFFFFFFFFFFFFFFFFFFFFFFFFFFFFFFFFFFFFFF,,
@FS10000125:27:BPA73017-1634:1:1101:8420:1340 2:N:0:13
AAATCCTTGAGCGTACTCGACGAAGGGGGGGGGGGGGGGGGAAATCGG
+
:,FFFFFFFFFFFFFFFFFFFFFFFFFFFFFFFFFFFFFFFFF,F,,:
@FS10000125:27:BPA73017-1634:1:1101:8880:1340 2:N:0:13
TTGTCTTTGAGCGTACTCGACGAAGTTTTAGCGGGGGGGGGGGGGGGA
+
,FFFFFFFFFFFFFFFFFFFFFFFFFFFFFFFFFFFFFFFFFFFFFFF
@FS10000125:27:BPA73017-1634:1:1101:9500:1340 2:N:0:13
ATCCTTTTGAGCGTACTCGACGAAGTTGCGCGGGGGGGGGGGGGGGAA
+
,FFF::FFFFFFFFFFFFFFFFFFFFFFFFFFFFFFFFFFFFFFFF,,
@FS10000125:27:BPA73017-1634:1:1101:9580:1340 2:N:0:13
CTCGCATTGAGCGTACTCGACGAAGTTCAGCCGGGGGGGGGGGGGGGA
+
F:FFFFFFFFFFFFFFFFFFFFFFFFFFFFFFFFFFFFFFFFFFFFF,
@FS10000125:27:BPA73017-1634:1:1101:10280:1340 2:N:0:13
TACATATTGAGCGTACTCGACGAAGTTTACCCGGGGGGGGGGGGGGGA
+
F,FFFFFFFFFFFFFFFFFFFFFFFFFFFFFFFFFFFFFFFFFFFFFF
@FS10000125:27:BPA73017-1634:1:1101:10870:1340 2:N:0:13
CCTGTTTTGAGCGTACTCGACGAAGTTCAGTGGGGGGGGGGGGGGGAA
+
FFFFFFFFFFFFFFFFFFFFFFFFFFFFFFFFFFFFFFFFFFFF:,,,
@FS10000125:27:BPA73017-1634:1:1101:11720:1340 2:N:0:13
TCTTTTTTGAGCGTACTCGACGAAGTTTAGTGGGGGGGGGGGGGGGAA
+
,FFFFFFFFFFFFFFFFFFFFFFFFFFFFFFFFFFFFFFFFFFFF,FF
@FS10000125:27:BPA73017-1634:1:1101:12020:1340 2:N:0:13
TTCCTGTTGAGCGTACTCGACGAAGTTATTAAGGGGGGGGGGGGGGGA
+
,FFFFFFFFFFFFFFFFFFFFFFFFFFFFFFFFFFFFFFFFFFFFFF,
@FS10000125:27:BPA73017-1634:1:1101:12690:1340 2:N:0:13
CTCGTCTTGAGCGTACTCGACGAAGTTACTAGGGGGGGGGGGGGGGAA
+
FF,F,FFFFFFFFFFFFFFFFFFFFFFFFF:,FFFFFFFFFFF:F:F,
@FS10000125:27:BPA73017-1634:1:1101:13320:1340 2:N:0:13
ATTGGTTTGAGCGTACTCGACGAAGTCGGGGGGGGGGGGGGGGAGATC
+
,FFFFFFFFFFFFFFFFFFFFFFFFFFFFFFFFFFFFFFFFFFF,FFF
@FS10000125:27:BPA73017-1634:1:1101:15170:1340 2:N:0:13
TTCGACTTGAGCGTACTCGACGAAGTTTGTAGGGGGGGGGGGGGGGAA
+
FFFFFFFFFFFFFFFFFFFFFFFFFFFFFFFFFFFFFFFFFFFFF::F
@FS10000125:27:BPA73017-1634:1:1101:1170:1350 2:N:0:13
TTAGTCTTGAGCGTACTCGACGAAGTTACTTCGGGGGGGGGGGGGGGA
+
FFFFFFFFFFFFFFFFFFFFFFFFFFFFFFFFFFFFFFFFFFFFFFFF
@FS10000125:27:BPA73017-1634:1:1101:1210:1350 2:N:0:13
GACTTCTTGAGCGTACTCGACGAAGTTGGCAGGGGGGGGGGGGGGGAA
+
,FFFFFFFFFFFFFFFFFFFFFFFFFFFFFFFFFFFFFFFFFFFFFFF
@FS10000125:27:BPA73017-1634:1:1101:1820:1350 2:N:0:13
ACGCGCTTGAGCGTACTCGACGAAGTGGGGGGGGGGGGGGGAAATCCG
+
FFFFFFFFFFFFFFFFFFFFFFFFFFFFFFFFFFFFFFFFFF:FF,,F
@FS10000125:27:BPA73017-1634:1:1101:2620:1350 2:N:0:13
AAATATTTGAGCGTACTCGACGAAGTTAACAGGGGGGGGGGGGGGGAA
+
:,FFFFFFFFFFFFFFFFFFFFFFFFFFFFFFFFFFFFFFFFFFF:FF
@FS10000125:27:BPA73017-1634:1:1101:2730:1350 2:N:0:13
TATACCTTGAGCGTACTCGACGAAGAGGGGGGGGGGGGGGGGGGAAAT
+
,,FFFFFFFFFFFFFFFFFFFFFFFFFFFFFFFFFFFFFFFFF,F:,F
@FS10000125:27:BPA73017-1634:1:1101:3210:1350 2:N:0:13
ATCATATTGAGCGTACTCGACGAAGTTGCGAGGGGGGGGGGGGGGGGG
+
FFFFFFFFFFFFFFFFFFFFFFFFFFFFFFFFFFFFFFFFFFFFF::F
@FS10000125:27:BPA73017-1634:1:1101:4110:1350 2:N:0:13
CTATACTTGAGCGTACTCGACGAAGTTGGGTGGGGGGGGGGGGGGGAA
+
FFFFFFFFFFFFFFFFFFFFFFFFFFFFFFFFFFFFFFFFFFFF:,,F
@FS10000125:27:BPA73017-1634:1:1101:5400:1350 2:N:0:13
CCACCCTTGAGCGTACTCGACGAAGTTGTGCCGGGGGGGGGGGGGGGA
+
FFFFFFFFFFFFFFFFFFFFFFFFFFFFFFFFFFFFFFFFFFFFFFF,
@FS10000125:27:BPA73017-1634:1:1101:5750:1350 2:N:0:13
CCCATATTGAGCGTACTCGACGAAGTTCAGCGGGGGGGGGGGGGGGAA
+
FFFFFFFFFFFFFFFFFFFFFFFFFFFFFFFFFFFFFFFFFFFF:,,:
@FS10000125:27:BPA73017-1634:1:1101:5760:1350 2:N:0:13
TAGCGTTTGAGCGTACTCGACGAAGTTAAATGGGGGGGGGGGGGGGAA
+
,:FFFFFFFFFFFFFFFFFFFFFFFFFFFFFFFFFFFFFFFFFFF,FF
@FS10000125:27:BPA73017-1634:1:1101:6820:1350 2:N:0:13
TGAGGTTTGAGCGTACTCGACGAAGTTCACAGGGGGGGGGGGGGAGAT
+
,:FFFFFFFFFFFFFFFFFFFFFFFFFFFFFFFFFFFFFFFFFFF,:F
@FS10000125:27:BPA73017-1634:1:1101:7100:1350 2:N:0:13
TTCTACTTGAGCGTACTCGACGAAGTTAAGGGGGGGGGGGGGGGGGGA
+
,,FFFFFFFFFFFFFFFFFFFFFFFFFFFFFFFFFFFFFFFFFFFF,F
@FS10000125:27:BPA73017-1634:1:1101:7370:1350 2:N:0:13
ACTTATTTGAGCGTACTCGACGAAGTTGCATGGGGGGGGGGGGGGGGG
+
:FFFFFFFFFFFFFFFFFFFFFFFFFFFFFFFFFFFFFFFFFFFF:,F
@FS10000125:27:BPA73017-1634:1:1101:8890:1350 2:N:0:13
TTGTCTTTGAGCGTACTCGACGAAGTTTTAGCGGGGGGGGGGGGGGGA
+
,FFFFFFFFFFFFFFFFFFFFFFFFFFFFFFFFFFFFFFFFFFFFFFF
@FS10000125:27:BPA73017-1634:1:1101:9070:1350 2:N:0:13
AGTATCTTGAGCGTACTCGACGAAGTTAGGGCGGGGGGGGGGGGGAGA
+
F:FFFFFFFFFFFFFFFFFFFFFFFFFFFFFFFFFFFFFFFFFFFF,,
@FS10000125:27:BPA73017-1634:1:1101:9100:1350 2:N:0:13
CATCTTTTGAGCGTACTCGACGAAGTTGCAGGGGGGGGGGGGGGGGGA
+
:,FF,,FFFFFFFFFFFFFFFFFFFFFF:,,FFFFFFFFFFFFFF:,F
@FS10000125:27:BPA73017-1634:1:1101:9560:1350 2:N:0:13
ATTTTTTTGAGCGTACTCGACGAAGTTCGGGGGGGGGGGGGGGGAAAT
+
FFFFFFFFFFFFFFFFFFFFFFFFFFFFFFFFFFFFFFFFFFF,FF,:
@FS10000125:27:BPA73017-1634:1:1101:10470:1350 2:N:0:13
TTTGTTTTGAGCGTACTCGACGAAGTTGTGTCGGGGGGGGGGGGGGGG
+
FFFFFFFFFFFFFFFFFFFFFFFFFFFFFFFFFFFFFFFFFFFFF:FF
@FS10000125:27:BPA73017-1634:1:1101:10810:1350 2:N:0:13
TCTCTTTTGAGCATACTCGACGAAGTTACCAGGGGGGGGGGGGGGGAA
+
,FFFF:FFFFFF:FFFFFFFFFFFFFFFFFFFFFFFFFFFFFFFF,FF
@FS10000125:27:BPA73017-1634:1:1101:12860:1350 2:N:0:13
TTATGTTTGAGCGTACTCGACGAAGTTACATGGGGGGGGGGGGGGGGG
+
FFFFFFFFFFFFFFFFFFFFFFFFFFFFFFFFFFFFFFFFFFFFFFFF
@FS10000125:27:BPA73017-1634:1:1101:12920:1350 2:N:0:13
TTTCTCTTGAGCGTACTCGACGAAGTTGCAGGGGGGGGGGGGGGGAAT
+
F,FFFFFFFFFFFFFFFFFFFFFFFFFFFFFFFFFFFFFFFFFF,FF:
@FS10000125:27:BPA73017-1634:1:1101:13860:1350 2:N:0:13
ATCGATTTGAGCGTACTCGACGAAGTTCGGTGGGGGGGGGGGGGGGGA
+
,F:FFFFFF:FFFFFFFFFFF:FF:FFFFFF:F:F:FFFFFFF::,,F
@FS10000125:27:BPA73017-1634:1:1101:14290:1350 2:N:0:13
TTTCCCTTGAGCGTACTCGACGAAGTTATCCGGGGGGGGGGGGGGGGA
+
FFFFFFFFFFFFFFFFFFFFFFFFFFFFFFFFFFFFFFFFFFFFFF,F
@FS10000125:27:BPA73017-1634:1:1101:14370:1350 2:N:0:13
TATGTTTTGAGCGTACTCGACGAAGTTTTCAGGGGGGGGGGGGGGGGA
+
F,FF,:FFFFFFFFFFFFFFFFFFFFF,FF:,FFFFFFFFFFFFFFF,
@FS10000125:27:BPA73017-1634:1:1101:14580:1350 2:N:0:13
TCAAGATTGAGCGTACTCGACGAAGTTACGCGGGGGGGGGGGGGGGAA
+
FFFFFFFFFFFFFFFFFFFFFFFFFFFFFFFFFFFFFFFFFFFFFF,F
@FS10000125:27:BPA73017-1634:1:1101:15290:1350 2:N:0:13
TTTGGATTGAGCGTACTCGACGAAGTTACAAGGGGGGGGGGGGGGGAA
+
,,FFFFFFFFFFFFFFFFFFFFFFFFFFFFFFFFFFFFFFFFFFF,FF
@FS10000125:27:BPA73017-1634:1:1101:2600:1360 2:N:0:13
ATATCCTTGAGCGTACTCGACGAAGTTTATAGGGGGGGGGGGGGGGGA
+
FFFFFFFFFFFFFFFFFFFFFFFFFFFFFFFFFFFFFFFFFFFFF,,:
@FS10000125:27:BPA73017-1634:1:1101:3000:1360 2:N:0:13
CTGAATTTGAGCGTACTCGACGAAGTTGGGGGGGGGGGGGGGAGATCG
+
,F,FF:FFFFFFFFFFFFFFFFFFFFF,:,,FFFFFFFFFF::,FF,F
@FS10000125:27:BPA73017-1634:1:1101:3180:1360 2:N:0:13
TATCAGTTGAGCGTACTCGACGAAGTTCAGGCGGGGGGGGGGGGGGGA
+
FFFFFFFFFFFFFFFFFFFFFFFFFFFFFFFFFFFFFFFFFFFFFFFF
@FS10000125:27:BPA73017-1634:1:1101:3300:1360 2:N:0:13
TTTTTATTGAGCGTACTCGACGAAGTTTTAAGGGGGGGGGGGGGGGAA
+
FFFFFFFFFFFFFFFFFFFFFFFFFFFFFFFFFFFFFFFFFFFFFFFF
@FS10000125:27:BPA73017-1634:1:1101:3940:1360 2:N:0:13
TTTCTTTTGAGCGTACTCGACGAAGTTGCACCGGGGGGGGGGGGGGGA
+
:,FFFFFFFFFFFFFFFFFFFFFFFFFFFFFFFFFFFFFFFFFFFF:,
@FS10000125:27:BPA73017-1634:1:1101:4290:1360 2:N:0:13
CTAAGGTTGAGCGTACTCGACGAAGTTCAGCGGGGGGGGGGGGGGGAA
+
FFFFFFFFFFFFFFFFFFFFFFFFFFFFFFFFFFFFFFFFFFFFF:FF
@FS10000125:27:BPA73017-1634:1:1101:4750:1360 2:N:0:13
CAACTTTTGAGCGTACTCGACGAAGTTGAAGGGGGGGGGGGGGGGAAA
+
FFFFFFFFFFFFFFFFFFFFFFFFFFFFFFFFFFFFFFFFFFFF,F,,
@FS10000125:27:BPA73017-1634:1:1101:5090:1360 2:N:0:13
AAGTTTTTGAGCGTACTCGACGAAGTTGTCAGGGGGGGGGGGGGGGAA
+
F,:F,,FFFFFFFFFFFFFFFFFFFFFF:FFFFFFFFFFFFFFFFFFF
@FS10000125:27:BPA73017-1634:1:1101:5340:1360 2:N:0:13
ATCGGATTGAGCGTACTCGACGAAGTTTAATGGGGGGGGGGGGGGGAA
+
FFFFFFFFFFFFFFFFFFFFFFFFFFFFFFFFFFFFFFFFFFFFFFFF
@FS10000125:27:BPA73017-1634:1:1101:6030:1360 2:N:0:13
GTATTCTTGAGCGTACTCGACGAAGTTAGCGCGGGGGGGGGGGGGGGG
+
F,FFFFFFFFFFFFFFFFFFFFFFFFFFFFFFF,FFFFFFFFFFFFFF
@FS10000125:27:BPA73017-1634:1:1101:6600:1360 2:N:0:13
CAGGCTTTGAGCGTACTCGACGAAGTTAACTGGGGGGGGGGGGGGGGA
+
F:FFFFFFFFFFFFFFFFFFFFFFFFFFFFFFFFFFFFFFFFFFFFF,
@FS10000125:27:BPA73017-1634:1:1101:7810:1360 2:N:0:13
CATAAATTGAGCGTACTCGACGAAGCGGGGGGGGGGGGGGGGGGAAAT
+
F:F,FFFFFFFFFFFFFFFFFFFFFFF:::FFFFFFFFFFFFF,F::,
@FS10000125:27:BPA73017-1634:1:1101:8780:1360 2:N:0:13
ACGGACTTGAGCGTACTCGACGAAGTTTCGGGGGGGGGGGGGGGAAAT
+
FFFFFFFFFFFFFFFFFFFFFFFFFFFFF:FFFFFFFFFFFFF:,:,F
@FS10000125:27:BPA73017-1634:1:1101:10320:1360 2:N:0:13
CCGGAATTGAGCGTACTCGACGAAGTTACAGTGGGGGGGGGGGGGGGA
+
FFFFFFFFFFFFFFFFFFFFFFFFFFFFFFFFFFFFFFFFFFF:::,F
@FS10000125:27:BPA73017-1634:1:1101:12440:1360 2:N:0:13
ACATGTTTGAGCGTACTCGACGAAGTTCAGGGGAGGGGGGGGGGGGGG
+
FFFFFFFFFFFFFFFFFFFFFFFFFFFFFFFFFFFFFFFFFFFFFF:F
@FS10000125:27:BPA73017-1634:1:1101:12460:1360 2:N:0:13
CATACTTTGAGCGTACTCGACGAAGTTGCGTGGGGGGGAGGGGGGGGG
+
FFFFFFFFFFFFFFFFFFFFFFFFFFFFFFFFFFFFFFFFFFFFF::F
@FS10000125:27:BPA73017-1634:1:1101:12780:1360 2:N:0:13
TCGTGATTGAGCGTACTCGACGAAGTTATTCCGGGGGGGGGGGGGGAA
+
,FFFFFFFFFFFFFFFFFFFFFFFFFFFFFFFFFFFFFFFFFFFFF,F
@FS10000125:27:BPA73017-1634:1:1101:13020:1360 2:N:0:13
TTTCGCTTGAGCGTACTCGACGAAGTTCCTAGGGGAGGGGGGGGGGGG
+
F,:FFFFFFFFFFFFFFFFFFFFFFFFFFFFFFFFFFFFFFFFFFFF:
@FS10000125:27:BPA73017-1634:1:1101:13360:1360 2:N:0:13
TAGTATTTGAGCGTACTCGACGAAGTTCAGCCGGGGGGGGGGGGGGGA
+
::FFFFFFFFFFFFFFFFFFFFFFFFFFFFFFFFFFFFFFFFFFFFF,
@FS10000125:27:BPA73017-1634:1:1101:13850:1360 2:N:0:13
TTGTCTTTGAGCGTACTCGACGAAGGGGGGGGGGGGGGGGGGAAATCG
+
,FFFFFFFFFFFFFFFFFFFFFFFFFFFFFFFFFFFFFFFF,F:,F::
@FS10000125:27:BPA73017-1634:1:1101:14590:1360 2:N:0:13
CTCCCGTTGAGCGTACTCGACGAAGTTATATCGGGGGGGGGGGGGGGG
+
F,FFFFFF:FFFFFFFFFFFFFFFFFFFFFFFFFFFFFFFF:F,,,,:
@FS10000125:27:BPA73017-1634:1:1101:14610:1360 2:N:0:13
ACGGTCTTGAGCGTACTCGACGAAGTTGCACCGGGGGGGGGGGGGGGA
+
,:,,FFFFFFFFFFFFFFFFFFFFFFF:FFFFFFFFFFFFFF:FF:,F
@FS10000125:27:BPA73017-1634:1:1101:15830:1360 2:N:0:13
ATTCCATTGAGCGTACTCGACGAAGTTAGAGGGGGGGGGGGGGGGAAT
+
FFFFFFFFFFFFFFFFFFFFFFFFFFFFFFFFFFFFFFFFFFFF,F,,
@FS10000125:27:BPA73017-1634:1:1101:1140:1370 2:N:0:13
TTTAGATTGAGCGTACTCGACGAAGTTTAGAGGGGGGGGGGGGGGGGG
+
,FFFFFFFFFFFFFFF:FFFFFFFFFFFFFFFFFFFFFFFFFFFFFFF
@FS10000125:27:BPA73017-1634:1:1101:1810:1370 2:N:0:13
GTCTCATTGAGCGTACTCGACGAAGCTTATTCGGGGGGGGGGGGGGGG
+
,FFFF,FFFFFFFFFFFFFFFFFFF,F,F,FFFFFFFFFFFFFFF,:,
@FS10000125:27:BPA73017-1634:1:1101:2120:1370 2:N:0:13
TCATACTTGAGCGTACTCGACGAAGTTAGTCCGGGGGGAGGGGGGGGG
+
FFFFFFFFFFFFFFFFFFFFFFFFFFFFFFFFFFFFFFFFFFFFFFF,
@FS10000125:27:BPA73017-1634:1:1101:2780:1370 2:N:0:13
TCCTAGTTGAGCGTACTCGACGAAGTTGGCCCGGGAGGGGGGGGGGGG
+
,FF:F,FFFFFFFFFFFFFFFFFFFFF:FFFF,:FFF,FF:,F,F,FF
@FS10000125:27:BPA73017-1634:1:1101:5950:1370 2:N:0:13
TCTAGATTGAGCGTACTCGACGAAGTTACATGGGGGGGGGGGGGGGAA
+
FFFFFFFFFFFFFFFFFFFFFFFFFFFFFFFFFFFFFFFFFFFFF,FF
@FS10000125:27:BPA73017-1634:1:1101:6020:1370 2:N:0:13
TAAGAATTGAGCGTACTCGACGAAGTTGTAGGGGGGGGGGGGGGGAAA
+
,:FFF,FFFFFFFFFFFFFFFFFFFFF:FFFFFFFFFFFFFFFF:F,,
@FS10000125:27:BPA73017-1634:1:1101:6040:1370 2:N:0:13
AAAAGGTTGAGCGTACTCGACGAAGTTCATACGGGGGGGGGGGGGGAA
+
,FF:F:FFFFFFFFFFFFFFFFFFFFFFFFFFFFFFFFFFF,F,:,,F
@FS10000125:27:BPA73017-1634:1:1101:6760:1370 2:N:0:13
TATCGGTTGAGCGTACTCGACGAAGTTGGCGCGGGGGGGGGGGGGGGA
+
FFFFFFFFFFFFFFFFFFFFFFFFFFFFFFFFFFFFFFFFFFFFFFFF
@FS10000125:27:BPA73017-1634:1:1101:7100:1370 2:N:0:13
ATCTGCTTGAGCGTACTCGACGAAGTTCTCGGGGGGGGGGGGGGGGGA
+
:FFFFFFFFFFFFFFFFFFFFFFFFFFFFFFFFFFFFFFFFFFFFFF,
@FS10000125:27:BPA73017-1634:1:1101:7660:1370 2:N:0:13
TTTGTATTGAGCGTACTCGACGAAGTTAAGGGGGCGGGGGGGGGGGGG
+
F,FFFFFFFFFFFFFFFFFFFFFFFFFFFFFFFFFFFFFFFFFFFFF:
@FS10000125:27:BPA73017-1634:1:1101:7820:1370 2:N:0:13
ATAAATTTGAGCGTACTCGACGAAGTTTAGCGGGGGGGGGGGGGGGAA
+
,FFFFFFFFFFFFFFFFFFFFFFFFFF:FFFFFFFFFFFFFFF:F:,,
@FS10000125:27:BPA73017-1634:1:1101:10280:1370 2:N:0:13
TTTTCTTTGAGCGTACTCGACGAAAGGGGGGGGGGGGGGGAAATTGGA
+
:F:FF:FFFFFFFFFFFFFFFFFFFFFFFFFFFFFFFFF:,,,:,,,F
@FS10000125:27:BPA73017-1634:1:1101:10390:1370 2:N:0:13
CTTCAATTGAGCGTACTCGACGAAGTTCAGAGGGGGGGGGGGGGGGGA
+
FFFFFFFFFFFFFFFFFFFFFFFFFFFFFFFFFFFFFFFFFFFFFF:F
@FS10000125:27:BPA73017-1634:1:1101:10560:1370 2:N:0:13
TATGGCTTGAGCGTACTCGACGAAGTTGGCAGGGGGGGGGGGGGGGGG
+
F,FFFFFFF,:::F,:::F::F,::F:FFFFFFFFFFFFFF::::,,F
@FS10000125:27:BPA73017-1634:1:1101:10730:1370 2:N:0:13
ATGGATTTGAGCGTACTCGACGAAGTTCTACGGGGGGGGGGGGGGGAA
+
F,FFFFFFFFFFFFFFFFFFFFFFFFFFFFFFFFFFFFFFFFFFFF,F
@FS10000125:27:BPA73017-1634:1:1101:10940:1370 2:N:0:13
TTTGTTTTGAGCGTACTCGACGAAGGGGGGGGGGGGGGGGGGGGGGGG
+
F:FFFFFFFFFFFFFFFFFFFFF:FFFFFFFFFFFFFFFFFF::,:,,
@FS10000125:27:BPA73017-1634:1:1101:11760:1370 2:N:0:13
CATTTTTTGAGCGTACTCGACGAAGTTCAGCCGGGGGGGGGGGGGGAA
+
:F,F,,FFFFFFFFFFFFFFFFFFFFFF::,FFFFFFFFFFF::,:,F
@FS10000125:27:BPA73017-1634:1:1101:12060:1370 2:N:0:13
GTATTATTGAGCGTACTCGACGAAGGGGGGGGGGGGGGGAGATCGGAA
+
,F,FF:FFFFFFFFFFFFFFFFFFF::::F,FFFFFFFF,::::,,F:
@FS10000125:27:BPA73017-1634:1:1101:13180:1370 2:N:0:13
TTACGGTTGAGCGTACTCGACGAAGTTTGACCGGGGGGGGGGGGGGGA
+
,FFFFFFFFFFFFFFFFFFFFFFFFFFFFFFFFFFFFFFFFFFFFFF:
@FS10000125:27:BPA73017-1634:1:1101:13950:1370 2:N:0:13
TTTGTTTTGAGCGTACTCGACGAAGTTGCGGGGGGGGGGGGGGGGAAT
+
FFFFFFFFFFFFFFFFFFFFFFFFFFFFFFFFFFFFFFFFFFF:,F,:
@FS10000125:27:BPA73017-1634:1:1101:14650:1370 2:N:0:13
TGCCCATTGAGCGTACTCGACGAAGTTGGCTGGGGGGGGGGGGGGGGG
+
F,FFFFFFFFFFFFFFFFFFFFFFFFFFFFFFFFFFFFFFFFFFFFF:
@FS10000125:27:BPA73017-1634:1:1101:15330:1370 2:N:0:13
TACAACTTGAGCGTACTCGACGAAGTTAACCGGGGGGGGGGGGGGGAA
+
,,FFFFFFFFFFFFFFFFFFFFFFFFFFFFFFFFFFFFFFFFFFF,,F
@FS10000125:27:BPA73017-1634:1:1101:15400:1370 2:N:0:13
TTCCTTTTGAGCGTACTCGACGAAGTTACGGGGGGGGGGGGGGAAATT
+
FFFFFFFFFFFFFFFFFFFFFFFFFFFFFFFFFFFFFFFFFFFFF:,,
@FS10000125:27:BPA73017-1634:1:1101:15920:1370 2:N:0:13
TTAGCATTGAGCGTACTCGACGAAGTTCGGCCGGGGGGGGGGGGGGGA
+
FFFFFF:FFFFFFFFFFFF,FFFFFFFFFFFFFFFFFFFFFFFF:F:,
@FS10000125:27:BPA73017-1634:1:1101:16180:1370 2:N:0:13
TCAAATTTGAGCGTACTCGACGAAGGGGGGGGGGGGGGGGAGATCGGA
+
FFFFFFFFFFFFFFFFFFFFFFFFFFFFFFFFFFFFFFFF:,:F:,F:
@FS10000125:27:BPA73017-1634:1:1101:2990:1380 2:N:0:13
CCCTATTTGAGCGTACTCGACGAAGTTTACAGGGGGGGGGGGGGGGAA
+
,,FFF,FFFFFFFFFFFFFFFFFFFFF,F,:FFFFFFFFFFFFF:,F,
@FS10000125:27:BPA73017-1634:1:1101:3170:1380 2:N:0:13
CTGCAGTTGAGCGTACTCGACGAAGTTCTCTCGGGGGGGGGGGGGGGA
+
F,,FFFFFFFFFFFFFFFFFFFFFFFFF,F,,FFFFFFFFFFFFFFF:
@FS10000125:27:BPA73017-1634:1:1101:4100:1380 2:N:0:13
ATTAGATTGAGCGTACTCGACGAAGGGGGAGGGGGGGGGGGGGGGGAA
+
F:F:FFFFFFFFFFFFFFFFFFFFF:F::FFFFFFFFFFFFFFFF:FF
@FS10000125:27:BPA73017-1634:1:1101:5680:1380 2:N:0:13
CCAAACTTGAGCGTACTCGACGAAGTTCCGGGGGGGGGGGGGGGAGGT
+
FFFFFFFFFFFFFFFFFFFFFFFFFFFFFFFFFFFFFFFFFFF,:,,F
@FS10000125:27:BPA73017-1634:1:1101:5960:1380 2:N:0:13
TCTAGATTGAGCGTACTCGACGAAGTTACATGGGGGGGGGGGGGGGAA
+
FF,FFFFFFFFFFFFFFFFFFFFFFFFFFFFFFFFFFFFFFFFFF,FF
@FS10000125:27:BPA73017-1634:1:1101:6630:1380 2:N:0:13
ATGCACTTGAGCGTACTCGACGAAGTTTATACGGGGGGGGGGGGGGGA
+
,F,F:FFFFFFFFFFFFFFFFFFFFFFFFFFFFFFFFFFFFFFFF::F
@FS10000125:27:BPA73017-1634:1:1101:6660:1380 2:N:0:13
ACTCCTTTGAGCGTACTCGACGAAGTTAACGGGGGGGGGGGGGGGAAA
+
:FFFFFFFFFFFFFFFFFFFFFFFFFFFFFFFFFFFFFFFFFFF,F:,
@FS10000125:27:BPA73017-1634:1:1101:6810:1380 2:N:0:13
TAGTTCTTGAGCGTACTCGACGAAGTTGAGCGGGGGGGGGGGGGGGGA
+
F,,,,FFFFFFFFFFFFFFFFFFFFFFFF,FFFFFFFFFFF:F,:,,,
@FS10000125:27:BPA73017-1634:1:1101:7370:1380 2:N:0:13
AATTACTTGAGCGTACTCGACGAAGTTACTAGGGGGGGGGGGGGGGAA
+
,,:,F,FFFFFFFFFFFFFFFFFFFFF,,,,FFFFFFFFFFFFFF,FF
@FS10000125:27:BPA73017-1634:1:1101:7620:1380 2:N:0:13
ACCTCCTTGAGCGTACTCGACGAAGTTGCATGGGGGGGGGGGGGGGGG
+
:FFFFFFFFFFFFFFFFFFFFFFFFFFFFFFFFFFFFFFFFFFFFF::
@FS10000125:27:BPA73017-1634:1:1101:7630:1380 2:N:0:13
ATACTCTTGAGCGTACTCGACGAAGTTGTGAGGGGGGGGGGGGGGGAA
+
,,FFFFFFFFFFFFFFFFFFFFFF:FFFF,,FFFFFFFFFFFFFF,FF
@FS10000125:27:BPA73017-1634:1:1101:7730:1380 2:N:0:13
CCTCACTTGAGCGTACTCGACGAAGTTTGCAGGGGGGGGGGGGGGGAA
+
FFFFFFFFFFFFFFFFFFFFFFFFFFFFFFFFFFFFFFFFFFFFF,FF
@FS10000125:27:BPA73017-1634:1:1101:7800:1380 2:N:0:13
TTCTTATTGAGCGTACTCGACGAAGTTAAAAGGGGGGGGGGGGGGGAA
+
,FFFFFFFFFFFFFFFFFFFFFFFFFFFFFFFFFFFFFFFFFFFFFFF
@FS10000125:27:BPA73017-1634:1:1101:8990:1380 2:N:0:13
TCCTTCTTGAGCGTACTCGACGAAGGGGGGGGGGGGGGGAGATCGGAA
+
FFFFFFFFFFFFFFFFFFFFFFFFFFFFFFFFFFFFFFF::,F:,,F:
@FS10000125:27:BPA73017-1634:1:1101:10020:1380 2:N:0:13
TCGCCATTGAGCGTACTCGACGAAGTTCTATCGGGGGGGGGGGGGGGG
+
FFFFFFFFFFFFFFFFFFFFFFFFFFFFFFFFFFFFFFFFFFFFFFF,
@FS10000125:27:BPA73017-1634:1:1101:10310:1380 2:N:0:13
AAAGACTTGAGCGTACTCGACGAAGTTTGCAGGGGGGGGGGGGGGGAA
+
FFFFFFFFFFFFFFFFFFFFFFFFFFFFFFFFFFFFFFFFFFFF:,FF
@FS10000125:27:BPA73017-1634:1:1101:10540:1380 2:N:0:13
GCTCTTTTGAGCGTACTCGACGAAGTTACCAGGGGGGGGGGGGGGGAA
+
,FFF,FFFFFFFFFFFFFFFFFFFFFFFFFFFFFFFFFFFFFFFFFF:
@FS10000125:27:BPA73017-1634:1:1101:11130:1380 2:N:0:13
TTCTGTTTGAGCGTACTCGACGAAGTTGGCCGGGGGGGGGGGGGGGAA
+
,FFFFFFFFFFFFFFFFFFFFFFFFFFFFFFFFFFFFFFFFFFFFF,F
@FS10000125:27:BPA73017-1634:1:1101:11150:1380 2:N:0:13
TAATACTTGAGCGTACTCGACGAAGTTACGGGGGGGGGGGGGGGGAGT
+
FFFFFFFFFFFFFFFFFFFFFFFFFFFFFFFFFFFFFFFFFFF:,F,F
@FS10000125:27:BPA73017-1634:1:1101:12810:1380 2:N:0:13
TCACGTTTGAGCGTACTCGACGAAGTTATAGCGGGGGGGGGGGGGGGA
+
FFFFFFFFFFFFFFFFFFFFFFFFFFFFFFFFFFFFFFFFFFFFFFFF
@FS10000125:27:BPA73017-1634:1:1101:13030:1380 2:N:0:13
TCTTTTTTGAGCGTACTCGACGAAGTTTAGTGGGGGGGGGGGGGGGAA
+
,FFFFFFFFFFFFFFFFFFFFFFFFFFFFFFFFFFFFFFFFFFFF,FF
@FS10000125:27:BPA73017-1634:1:1101:13280:1380 2:N:0:13
CCGTCATTGAGCGTACTCGACGAAGTTAGGAGGGGGGGGGGGGGGGGA
+
FFFFFFFFFFFFFFFFFFFFFFFFFFFFFFFFFFFFFFFFFFFFFFF,
@FS10000125:27:BPA73017-1634:1:1101:1590:1390 2:N:0:13
CCACTTTTGAGCGTACTCGACGAAAGGGGGGGGGGGGGGGAAATTGGA
+
FFFFFFFFFFFFFFFFFFFFFFFFFFFFFFFFFFFFFFFF,,FF,,,F
@FS10000125:27:BPA73017-1634:1:1101:1890:1390 2:N:0:13
TTACCTTTGAGCGTACTCGACGAAGTTAGACCGGGGGGGGGGGGGGGA
+
FFFFFFFFFFFFFFFFFFFFFFFFFFFFFFFFFFFFFFFFFFFF:FFF
@FS10000125:27:BPA73017-1634:1:1101:2720:1390 2:N:0:13
TCGAGCTTGAGCGTACTCGACGAAGTTGATTGGGGGGGGGGGGGGGAA
+
FFFFFFFFFFFFFFFFFFFFFFFFFFFFFFFFFFFFFFFFFFFFFF:F
@FS10000125:27:BPA73017-1634:1:1101:5790:1390 2:N:0:13
ACCTTTTTGAGCGTACTCGACGAAGTTATCTGGGGGGGGGGGGGGGAA
+
,::,,,FFFFFF:FFFFFFFFFFFFFF::FF,FF:FFF:FFF::,:,,
@FS10000125:27:BPA73017-1634:1:1101:6150:1390 2:N:0:13
TAGTTCTTGAGCGTACTCGACGAAGTTCAGTGGGGGGGGGGGGGGGAA
+
FFFFFFFFFFFFFFFFFFFFFFFFFFFFFFFFFFFFFFFFFFF:F,FF
@FS10000125:27:BPA73017-1634:1:1101:6790:1390 2:N:0:13
TACACCTTGAGCGTACTCGACGAAGTTTAGTCGGGGGGGGGGGGGGGA
+
FFFFFFFFFFFFFFFFFFFFFFFFFFFFFFFFFFFFFFFFFFFFFFF,
@FS10000125:27:BPA73017-1634:1:1101:6910:1390 2:N:0:13
TTTCGATTGAGCGTACTCGACGAAGTTACGGGGGGGGGGGGGGGAAAT
+
F,FFFFFFFFFFFFFFFFFFFFFFFFFFFFFFFFFFFFFFFFF,FF,F
@FS10000125:27:BPA73017-1634:1:1101:7060:1390 2:N:0:13
TTGCCCTTGAGCGTACTCGACGAAGTTAATGGGGGGGGGGGGGGAGAT
+
F,FFFFFFFFFFFFFFFFFFFFFFFFFFFFFFFFFFFFFFFFFF:,F:
@FS10000125:27:BPA73017-1634:1:1101:7420:1390 2:N:0:13
ATTTTGTTGAGCGTACTCGACGAAGTTCCCGGGGGGGGGGGGGGGGGA
+
F,FFFFFFFFFFFFFFFFFFFFFFFFFFFFFFFFFFFFFFFFFFFF,F
@FS10000125:27:BPA73017-1634:1:1101:7820:1390 2:N:0:13
ACGTCGTTGAGCGTACTCGACGAAGTTAACGGGGGGGGGGGGGGGGAA
+
:FFFFFFFFFFFFFFFFFFFFFFFFFFFFFFFFFFFFFFFFFFFF:FF
@FS10000125:27:BPA73017-1634:1:1101:7970:1390 2:N:0:13
TAGAATTTGAGCGTACTCGACGAAGGGGGGGGGGGGGGGAGATCGGAA
+
,:FFFFFFFFFFFFFFFFFFFFFFFFFFFFFFFFFFFFFF,,FF,,F:
@FS10000125:27:BPA73017-1634:1:1101:8330:1390 2:N:0:13
AAGTTTTTGAGCGTACTCGACGAAGTTTAATCGGGGGGGGGGGGGGGA
+
,F:FF:FFFFFFFFFFFFFFFFFFFFFFFFFFFFFFFFFFFFFFFF,F
@FS10000125:27:BPA73017-1634:1:1101:9580:1390 2:N:0:13
TCAGCGTTGAGCGTACTCGACGAAGTTTGTGCGGGGGGGGGGGGGGGA
+
,FFFFFFFFFFFFFFFFFFFFFFFFFFFFFFFFFFFFFFFF:FFFF:,
@FS10000125:27:BPA73017-1634:1:1101:10270:1390 2:N:0:13
ATTTATTTGAGCGTACTCGACGAAGTTCTTTCGGGGGGGGGGGGGGGG
+
,F,F,FFFFFFFFFFFFFFFFFFFFFFF,,FFFFF,FFFFFFFF:FF,
@FS10000125:27:BPA73017-1634:1:1101:10480:1390 2:N:0:13
CAAACGTTGAGCGTACTCGACGAAGTTGGGGGGGGGGGGGGGAAATCG
+
FFF,FFFFFFFFFFFFFFFFFFFFFFFFFFFFFFFFFFFFF:F,,F:F
@FS10000125:27:BPA73017-1634:1:1101:10910:1390 2:N:0:13
ACATATTTGAGCGTACTCGACGAAGTTGGCAGGGGGGGGGGGGGGGAA
+
F,FFFFFFFFFFFFFFFFFFFFFFFFFFFFFFFFFFFFFFFFFF:::F
@FS10000125:27:BPA73017-1634:1:1101:11590:1390 2:N:0:13
TCTATCTTGAGCGTACTCGACGAAGTTTCGAGGGGGGGGGGGGGGGAA
+
FFFFFFFFFFFFFFFFFFFFFFFFFFFFF::FFFFFFFFFFFFFF,FF
@FS10000125:27:BPA73017-1634:1:1101:12680:1390 2:N:0:13
AGCGCATTGAGCTACTCGACGAAGTTTCAGGGGGGGGGGGGGGGGGAA
+
,:FFFFFFFFFFFFFFFFFFFFFFFFFFFFFFFFFFFFFFFF:F,,,F
@FS10000125:27:BPA73017-1634:1:1101:13050:1390 2:N:0:13
ATTTTATTGAGCGTACTCGACGAAGTTACACGGGGGGGGGGGGGGGGG
+
FFFFFFFFFFFFFFFFFFFFFFFFFFFFFFFFFFFFFFFFFFFFFF,,
@FS10000125:27:BPA73017-1634:1:1101:14490:1390 2:N:0:13
ATCCAGTTGAGCGTACTCGAGAGTTCAAAGGGGGGGGGGGGGGGAAAT
+
FFFFFFFFFFFFFFFFFFFFFFFFFFFFFFFFFFFFFFFFFFF,F:,F
@FS10000125:27:BPA73017-1634:1:1101:1090:1400 2:N:0:13
TTCTGGTTGAGCGTACTCGACGAAGTTCAGTGGGGGGGGGGGGGGGAA
+
FFFFFFFFFFFFFFFFFFFFFFFFFFFFFFFFFFFFFFFFFFFFF,FF
@FS10000125:27:BPA73017-1634:1:1101:1650:1400 2:N:0:13
ATTCGTTTGAGCGTACTCGACGAAGTTTAACCGGGGGGGGGGGGGGGA
+
FFFFFFFFFFFFFFFFFFFFFFFFFFFFFFFFFFFFFFFFFFFFFF,F
@FS10000125:27:BPA73017-1634:1:1101:1880:1400 2:N:0:13
AGCACATTGAGCGTACTCGACGAAGGGGGGGGGGGGGGGGGAAATTTG
+
F:FFFFFFFFFFFFFFFFFFFFFFFFFFFFFFFFFFFFFFF:,,:,,,
@FS10000125:27:BPA73017-1634:1:1101:2540:1400 2:N:0:13
TTTCTCTTGAGCGTACTCGACGAAGTTCATGCGGGGGGGGGGGGGGGG
+
,FFFFFFFFFFFFFFFFFFFFFFFFFFFFFFFFFFFFFFFFFFFFFF:
@FS10000125:27:BPA73017-1634:1:1101:2800:1400 2:N:0:13
TTATTTTTGAGCGTACTCGACGAAGTTGCAAGGGGGGGGGGGGGGGGA
+
,FFFFFFFFFFFFFFFFFFFFFFFFFFFFFFFFFFFFFFFFFFFFF,F
@FS10000125:27:BPA73017-1634:1:1101:2860:1400 2:N:0:13
TCTCAATTGAGCGTACTCGACGAAGTTCGGTCGGGGGGGGGGGGGGAA
+
FFFFF:FFFFFFFFFFFFFFFFFFFFFFFFFFFFFFFFFFFFFFFF,F
@FS10000125:27:BPA73017-1634:1:1101:3140:1400 2:N:0:13
TTACTTTTGAGCGTACTCGACGAAGTTGTGAGGGGGGGGGGGGGGGGG
+
,,FFFFFFFFFFFFFFFFFFFFFFFFFFFFFFFFFFFFFFFFFFFFF:
@FS10000125:27:BPA73017-1634:1:1101:3240:1400 2:N:0:13
ACGATGTTGAGCGTACTCGACGAAGTTCACTCGGGGGGGGGGGGGGGA
+
FFFFFFFFFFFFFFFFFFFFFFFFFFFFFFFFFFFFFFFFFFFFFFFF
@FS10000125:27:BPA73017-1634:1:1101:4800:1400 2:N:0:13
GCTATCTTGAGCGTACTCGACGAAATGGGGGGGGGGGGGGGGGGAAAT
+
:,,F::FFFFFFFFFFFFFFFFFF,F:,,,,,FFFFFFFFFFF,FF,F
@FS10000125:27:BPA73017-1634:1:1101:4850:1400 2:N:0:13
TCCCCCTTGAGCGTACTCGACGAAGTTGACCGGGGGGGGGGGGGGGAA
+
,FFFFFFFFFFFFFFFFFFFFFFFFFFFFFFFFFFFFFFFFFF:FF,F
@FS10000125:27:BPA73017-1634:1:1101:5460:1400 2:N:0:13
GCATTATTGAGCGTACTCGACGAAGCGGGGGGGGGGGGGGGAAATCGA
+
F,FFFFFFFFFFFFFFFFFFFFFFFFFFFFFFFFFFFFFFF:F,FF,F
@FS10000125:27:BPA73017-1634:1:1101:5790:1400 2:N:0:13
ATGAACTTGAGCGTACTCGACGAAGTTTGATGGGGGGGGGGGGGGGAA
+
FFFFFFFFFFFFFFFFFFFFFFFFFFFFFFFFFFFFFFFFFFFFF,,F
@FS10000125:27:BPA73017-1634:1:1101:5920:1400 2:N:0:13
TTTAGATTGAGCGTACTCGACGAAGTTCGTGGGGGGGGGGGGGGGAAT
+
:FFFFFFFFFFFFFFFFFFFFFFFFFFFFFFFFFFFFFFFFFF:,F,,
@FS10000125:27:BPA73017-1634:1:1101:6780:1400 2:N:0:13
TCCACCTTGAGCGTACTCGACGAAGTTGATTCGGGGGGGGGGGGGGGA
+
FFFFFFFFFFFFFFFFFFFFFFFFFFFFFFFFFFFFFFFFFFFFFFFF
@FS10000125:27:BPA73017-1634:1:1101:7360:1400 2:N:0:13
CATTCATTGAGCGTACTCGACGAAGTTTTTTGGGGGGGGGGGGGGGAA
+
F,F,FFFFFFFFFFFFFFFFFFFFFFF,,,:FFFFFFFFFFFFF::FF
@FS10000125:27:BPA73017-1634:1:1101:9070:1400 2:N:0:13
CTAAAGTTGAGCGTACTCGACGAAGTTAGGGGGGGGGGGGGGGAGATT
+
F,FFFFFFFFFFFFFFFFFFFFFFFFFFFFFFFFFFFFFFFFF,,,,F
@FS10000125:27:BPA73017-1634:1:1101:10010:1400 2:N:0:13
CTACTGTTGAGCGTACTCGACGAAGGGGGGGGGGGGGGGGAGATCGGA
+
:,F,,,FFFFFFFFFFFFFFFFFFF,,,,,,FFFFFFFFF,:,:,,,:
@FS10000125:27:BPA73017-1634:1:1101:10190:1400 2:N:0:13
TTTTCATTGAGCGTACTCGACGAAGTTCCATCGGGGCGGGGGGGGGGG
+
,FFFFFFFFFFFFFFFFFFFFFFFFFFFFFFFFFFFFFFFFFFFFF:F
@FS10000125:27:BPA73017-1634:1:1101:10880:1400 2:N:0:13
TTTTATTTGAGCGTACTCGACGAAGTTACGGGGGGGGGGGGGGGAGAT
+
FFFFFFFFFFFFFFFFFFFFFFFFFFFFFFFFFFFFFFFFFFF,F,,F
@FS10000125:27:BPA73017-1634:1:1101:11240:1400 2:N:0:13
TCCGCTTTGAGCGTACTCGACGAAGTTGGAACGGGGGGGGGGGGGGGA
+
FFF:FFFFFFFFFFFFFFFFFFFFFFFFFFFFFFFFFFFFFFFFFF,F
@FS10000125:27:BPA73017-1634:1:1101:13110:1400 2:N:0:13
CCACCCTTGAGCGTACTCGACGAAGTTGTACCGGGGGGGGGGGGGGGG
+
FFFFFFFFFFFFFFFFFFFFFFFFFFFFFFFFFFFFFFFFFFFFF:FF
@FS10000125:27:BPA73017-1634:1:1101:13130:1400 2:N:0:13
TGTTTTTTGAGCGTACTCGACGAAAGGGGGGGGGGGGGGGAATTCGGA
+
F:FFFFFFFFFFFFFFFFFFFFFFFFFFFFFFFFFFFFF,,:,:,,,:
@FS10000125:27:BPA73017-1634:1:1101:13350:1400 2:N:0:13
GACTTTTTGAGCGTACTCGACGAAGTTAAAAAGGGGGGGGGGGGGGGA
+
,:F,,FFFFFFFFFFFFFFFFFFFFFFFFF:,FFFFFFFFF:F:F,,F
@FS10000125:27:BPA73017-1634:1:1101:14300:1400 2:N:0:13
TTCAAATTGAGCGTACTCGACGAAGTTCGGTCGGGGGGGGGGGGGGGG
+
,FFFFFFFFFFFFFFFFFFFFFFFFFFFFFFFFFFFFFFFFFFFFFFF
@FS10000125:27:BPA73017-1634:1:1101:14350:1400 2:N:0:13
TTCTATTTGAGCGTACTCGACGAAGTTAGCAGGGGGGGGGGGGGGGGA
+
,,FFFFFFFFFFFFFFFFFFFFFFFFFFFFFFFFFFFFFFFFFFFF::
@FS10000125:27:BPA73017-1634:1:1101:15080:1400 2:N:0:13
TTGGACTTGAGCGTACTCGACGAAGTTAACTGGGGGGGGGGGGGGGAA
+
,FFFFFFFFFFFFFFFFFFFFFFFFFFFFFFFFFFFFFFFFFFFF:FF
@FS10000125:27:BPA73017-1634:1:1101:15620:1400 2:N:0:13
TTAACCTTGAGCGTACTCGACGAAGAGGGGGGGGGGGGGGGAAATCGA
+
,FFFFFFFFFFFFFFFFFFFFFFFFFFFFFFFFFFFFFFFFF,,FF,,
@FS10000125:27:BPA73017-1634:1:1101:16160:1400 2:N:0:13
ATACACTTGAGCGTACTCGACGAAGTTGGAGCGGGGGGGGGGGGGGGA
+
FFFFFFFFFFFFFFFFFFFFFFFFFFFFFFFFFFFF:FFFFFFFFF,F
@FS10000125:27:BPA73017-1634:1:1101:1220:1410 2:N:0:13
TACACGTTGAGCGTACTCGACGAAGTTGAAAGGGGGGGGGGGGGGGAA
+
FFFFFFFFFFFFFFFFFFFFFFFFFFFFFFFFFFFFFFFFFFFFF:,,
@FS10000125:27:BPA73017-1634:1:1101:2150:1410 2:N:0:13
ATTATCTTGAGCGTACTCGACGAAGTTGGTGCGGGGGGGGGGGGGGGA
+
:FFFFFF:FFFFFFFFFFFFF:::FFFFFFFFFFFF::FFF:FF:,,F
@FS10000125:27:BPA73017-1634:1:1101:3140:1410 2:N:0:13
ATATATTTGAGCGTACTCGACGAAGTTCGATGGGGGGGGGGGGGGGAA
+
:FFF,FFFFFFFFFFFFFFFFFFFFFFFFF:FFFFFFFFFFFFFFFFF
@FS10000125:27:BPA73017-1634:1:1101:4030:1410 2:N:0:13
TATCTATTGAGCGTACTCGACGAAGTTTCTCCGGGGGGGGGGGGGGGA
+
FFFFFFFFFFFFFFFFFFFFFFFFFFFFFFFFFFFFFFFFFFFFFFF,
@FS10000125:27:BPA73017-1634:1:1101:4220:1410 2:N:0:13
TTGAATTTGAGCGTACTCGACGAAGTTTAGTCGGGGGGGGGGGGGGGA
+
F,FFFFFFFFFFFFFFFFFFFFFFFFFFFFFFFFFFFFFFFFFFFFF,
@FS10000125:27:BPA73017-1634:1:1101:6280:1410 2:N:0:13
TACTTCTTGAGCGTACTCGACGAAAGGGGGGGGGGGGGGGGAAATTCG
+
F:FFFFFFFFFFFFFFFFFFFFFFFFFFFFFFFFFFFFFFF,F:,:,F
@FS10000125:27:BPA73017-1634:1:1101:7820:1410 2:N:0:13
CATTTTTTGAGCGTACTCGACGAAGTTATGGGGGGGGGGGGGGGAAGT
+
FFFFFFFFFFF:FFFFFFFFFFFFFFFFFFFFFFFFFFFFFFF,FF,,
@FS10000125:27:BPA73017-1634:1:1101:8370:1410 2:N:0:13
CAAATCTTGAGCGTACTCGACGAAGTTCTAGCGGGGGGGGGGGGGGGA
+
FFF:::FFFFFFFFFFFFFFFFFFFFFFFFFFFFFFFFFFFFFFF,F:
@FS10000125:27:BPA73017-1634:1:1101:9550:1410 2:N:0:13
TCACGGTTGAGCGTACTCGACGAAGTTCTGGGGGGGGGGGGGGGAGAT
+
FFFFFFFFFFFFFFFFFFFFFFFFFFFFFFFFFFFFFFFFFFF,F:,:
@FS10000125:27:BPA73017-1634:1:1101:10850:1410 2:N:0:13
CTTATATTGAGCGTACTCGACGAAGTTACTAGGGGGGGGGGGGGGGAA
+
F,FFFFFFFFFFFFFFFFFFFFFFFFFFFFFFFFFFFFFFFFFFF:FF
@FS10000125:27:BPA73017-1634:1:1101:11060:1410 2:N:0:13
ACATTATTGAGCGTACTCGACGAAGTTTTACCGGGGGGGGGGGGGGGG
+
,FFFFFFFFFFFFFFFFFFFFFFFFFFFFFFFFFFFFFFFFFFFFFF:
@FS10000125:27:BPA73017-1634:1:1101:13170:1410 2:N:0:13
TCATCTTTGAGCGTACTCGACGAAGTTTGGGGGGGGGGGGGGGGGGAA
+
,,F:,FFFFFFFFFFFFFFFFFFFFF,,F,,FFFFFFFFFFFF,:,FF
@FS10000125:27:BPA73017-1634:1:1101:13750:1410 2:N:0:13
CTTTCTTTGAGCGTACTCGACGAAGTTTGGGGGGGGGGGGGGGAGATT
+
FF,,FFFFFFFFFFFFFFFFFFFFFFF,,FFFFFFFFFFFFF:F,,F,
@FS10000125:27:BPA73017-1634:1:1101:14980:1410 2:N:0:13
CCTAGCTTGAGCGTACTCGACGAAGTTTCGAGGGGGGGGGGGGGGGAA
+
FFFFFFFFFFFFFFFFFFFFFFFFFFFFFFFFFFFFFFFFFFFFFFFF
@FS10000125:27:BPA73017-1634:1:1101:15300:1410 2:N:0:13
CTCCCATTGAGCGTACTCGACGAAGTTGCTCGGGGGGGGGGGGGGGGG
+
FFFFFFFFFFFFFFFFFFFFFFFFFFFFFFFFFFFFFFFFFFFFFFF,
@FS10000125:27:BPA73017-1634:1:1101:16360:1410 2:N:0:13
TTGTCTTTGAGCGTACTCGACGAAGTTGGGCCGGGGGGGGGGGGGGGA
+
,FFFFFFFFFFFFFFFFFFFFFFFFFFFFFFFFFFFFFFFFFFFFFF,
@FS10000125:27:BPA73017-1634:1:1101:1470:1420 2:N:0:13
TATCATTTGAGCGTACTCGACGAAGTTTTGAGGGGGGGGGGGGGGGAA
+
FFFFFFFFFFFFFFFFFFFFFFFFFFFFFFFFFFFFFFFFFFFFF,FF
@FS10000125:27:BPA73017-1634:1:1101:1960:1420 2:N:0:13
TCAGATTTGAGCGTACTCGACGAAGTTCTCAGGGGGGGGGGGGGGGAA
+
,F,FFFFFFFFFFFFFFFFFFFFFFFFFFFF,,FFFFFFFFFFFF,:F
@FS10000125:27:BPA73017-1634:1:1101:3640:1420 2:N:0:13
TTCGTGTTGAGCGTACTCGACGAAGTTAGGTGGGGGGGGGGGGGGGAA
+
FFFFFFFFFFFFFFFFFFFFFFFFFFFFFFFFFFFFFFFFFFFFFFFF
@FS10000125:27:BPA73017-1634:1:1101:4640:1420 2:N:0:13
TCTCGGTTGAGCGTACTCGACGAAGGGGGGGGGGGGGGGGAAATCGGA
+
FFFFFFFFFFFFFFFFFFFFFFFFFFFFFFFFFFFFFFFF:,,F:,F:
@FS10000125:27:BPA73017-1634:1:1101:5330:1420 2:N:0:13
TTCGGTTTGAGCGTACTCGACGAAGTTTCGGGGGGGGGGGGGGGAAAT
+
FFFFFFFFFFFFFFFFFFFFFFFFFFFFFFFFFFFFFFFFFFF,FF,F
@FS10000125:27:BPA73017-1634:1:1101:5480:1420 2:N:0:13
CCCATATTGAGCGTACTCGACGAAGTTCAGCGGGGGGGGGGGGGGGAA
+
FFFFFFFFFFFFFFFFFFFFFFFFFFFFFFFFFFFFFFFFFFFFF:FF
@FS10000125:27:BPA73017-1634:1:1101:7010:1420 2:N:0:13
TAGTCGTTGAGCGTACTCGACGAAGTTGCTAGGGGGGGGGGGGGGGAA
+
FFFFFFFFFFFFFFFFFFFFFFFFFFFFFFFFFFFFFFFFFFF:F,,,
@FS10000125:27:BPA73017-1634:1:1101:8100:1420 2:N:0:13
ACAGGCTTGAGCGTACTCGACGAAGTTGCTTGGGGGGGGGGGGGGGGA
+
,FFF:,FFFFFFFFFFFFFFFFFFFFF:FFFFFFFFFFFFFFFFFFF,
@FS10000125:27:BPA73017-1634:1:1101:10080:1420 2:N:0:13
ATCTTTTTGAGCGTACTCGACGAAGTTTAAACGGGGGGGGGGGGGGGA
+
,F,:,,FFFFFFFFFFFFFFFFFFFFF,,,,:FFFFFFFFFFFFFF,,
@FS10000125:27:BPA73017-1634:1:1101:10200:1420 2:N:0:13
TTCTATTTGAGCGTACTCGACGAAGTTTATACGGGGGGGGGGGGGGAA
+
FFFFFFFFFFFFFFFFFFFFFFFFFFFFFFFFFFFFFFFFFFFFFF,F
@FS10000125:27:BPA73017-1634:1:1101:11980:1420 2:N:0:13
TTTCTTTTGAGCGTACTCGACGAAGTTAACGCGGGGGGGGGGGGGGGA
+
:FFFF:FFFFFFFFFFFFFFFFFFFFFF:F:FFFFFFFFFFFFFFFFF
@FS10000125:27:BPA73017-1634:1:1101:12090:1420 2:N:0:13
ATCGTTTTGAGCGTACTCGACGAAGTTAGGCGGGGGGGGGGGGGGGAA
+
FFFFFFFFFFFFFFFFFFFFFFFFFFFFFFFFFFFFFFFFFFFFF,FF
@FS10000125:27:BPA73017-1634:1:1101:13320:1420 2:N:0:13
TACGGTTTGAGCGTACTCGACGAAGTTAAAAAGGGGGGGGGGGGGGGA
+
F:F,,:FFFFFFFFFFFFFFFFFFFFF:FFF:FFFFFFFFFFFFFFFF
@FS10000125:27:BPA73017-1634:1:1101:13440:1420 2:N:0:13
TACAAATTGAGCGTACTCGACGAAGTGGGGGGGGGGGGGGGAGATCGA
+
:FF,FFFFFFFFFFFFFFFFFFFFFFFF:FF:FFFFFFFFFF,,F:,,
@FS10000125:27:BPA73017-1634:1:1101:13980:1420 2:N:0:13
TTGTTTTTGAGCGTACTCGACGAAGTTCGGGGGGGGGGGGGGGAAGTC
+
,FFFFFFFFFFFFFFFFFFFFFFFFFFFFFFFFFFFFFFFFF,:F,,,
@FS10000125:27:BPA73017-1634:1:1101:14420:1420 2:N:0:13
CCCATCTTGAGCGTACTCGACGAAGTTCTAGGGGGGGGGGGGGGGAAA
+
FF,F,FFFFFFFFFFFFFFFFFFFFFFFFF:FFFFFFFFFFFFFFF:,
@FS10000125:27:BPA73017-1634:1:1101:15910:1420 2:N:0:13
AATATCTTGAGCGTACTCGACGAAGTTAGGGGGGGGGGGGGGGAAGTT
+
FFFFFFFFFFFFFFFFFFFFFFFFFFFFFFFFFFFFFFFFFFF,F,,F
@FS10000125:27:BPA73017-1634:1:1101:1060:1430 2:N:0:13
CGTAAGTTGAGCGTACTCGACGAAGTTGTCGGGGGGGGGGGGGGGAAA
+
F,FF,FFFFFFFFFFFFFFFFFFFFFFFFFFFFFFFFFFFFFFF,FF,
@FS10000125:27:BPA73017-1634:1:1101:1270:1430 2:N:0:13
TATTTTTTGAGCGTACTCGACGAAGTTTCGAGGGGGGGGGGGGGGGGG
+
FFFFFFFFFFFFFFFFFFFFFFFFFFFFFFFFFFFFFFFFFFFFFF,:
@FS10000125:27:BPA73017-1634:1:1101:1450:1430 2:N:0:13
TAAAGCTTGAGCGTACTCGACGAAGTTGGGGGGGGGGGGGGGAAATCG
+
,,FFFFFFFFFFFFFFFFFFFFFFFFFFFFFFFFFFFFFFFFF,FF:,
@FS10000125:27:BPA73017-1634:1:1101:1550:1430 2:N:0:13
TTGTACTTGAGCGTACTCGACGAAGTTACCGCGGGGGGGGGGGGGGGA
+
FFFFFFFFFFFFFFFFFFFFFFFFFFFFFFFFFFFFFFFFFFFFFF,F
@FS10000125:27:BPA73017-1634:1:1101:1580:1430 2:N:0:13
AAATGATTGAGCGTATCGACGAAGTTAGTGGGGGGGGGGGGGGGAAGT
+
FFFFFFFFFFFFFFFFFFFFFFFFFFFFFFFFFFFFFFFFFFF,FF,:
@FS10000125:27:BPA73017-1634:1:1101:1670:1430 2:N:0:13
TACTCCTTGAGCGTACTCGACGAAGTTCGGGGGGGGGGGGGGGAAATC
+
FFF:FFFFFFFFFFFFFFFFFFFFFFFFFFFFFFFFFFFFFFFF,FF,
@FS10000125:27:BPA73017-1634:1:1101:2060:1430 2:N:0:13
TTAACCTTGAGCGTACTCGACGAAGTTGATTGGGGGGGGGGGGGGGAA
+
FFFFFFFFFFFFFFFFFFFFFFFFFFFFFFFFFFFFFFFFFFFFFFFF
@FS10000125:27:BPA73017-1634:1:1101:3170:1430 2:N:0:13
TATTTCTTGAGCGTACTCGACGAAGTTCGAGGGGGGGGGGGGGAGGTG
+
F:,,,,FFFFFFFFFFFFFFFFFFFFF,F,FFFFFFFFFFFFFF,,::
@FS10000125:27:BPA73017-1634:1:1101:3860:1430 2:N:0:13
CTGTATTTGAGCGTACTCGACGAAGTTAGCTGGGGGGGGGGGGGGGAA
+
F,FFFFFFFFFFFFFFFFFFFFFFFFFFFFFFFFFFFFFFFFFFFFFF
@FS10000125:27:BPA73017-1634:1:1101:4030:1430 2:N:0:13
TTAAAATTGAGCGTACTCGACGAAGGGGGGGGGGGGGGGAGATCGGAA
+
F,FFFFFFFFFFFFFFFFFFFFFFFFFFFFFFFFFFFFFF,,FF,,F:
@FS10000125:27:BPA73017-1634:1:1101:5060:1430 2:N:0:13
TCCTGCTTGAGCGTACTCGACGAAGTTCAGTCGGGGGGGGGGGGGGGA
+
FFFFFFFFFFFFFFFFFFFFFFFFFFFFFFFFFFFFFFFFFFFFFFF,
@FS10000125:27:BPA73017-1634:1:1101:5380:1430 2:N:0:13
CATATTTTGAGCGTACTCGACGAAGTTTTAGGGGGGGGGGGGGGGGAA
+
:,F,F,FFFFFFFFFFFFFFFFFFFFF,FF,FFFFFFFFFFFFFF,FF
@FS10000125:27:BPA73017-1634:1:1101:5720:1430 2:N:0:13
ATAGATTTGAGCGTACTCGACGAAGGGGGGGGGGGGGGGGAAATCGGA
+
FFF:FFFFFFFFFFFFFFFFFFFFFFFFFFFFFFFFFFF::,,F,,,:
@FS10000125:27:BPA73017-1634:1:1101:6050:1430 2:N:0:13
ATGTTCTTGAGCGTACTCGACGAAGTTGCAGGGGGGGGGGGGGGGGGA
+
F:FFFFFFFFFFFFFFFFFFFFFFFFFFFFFFFFFFFFFFFFFF,,,F
@FS10000125:27:BPA73017-1634:1:1101:9110:1430 2:N:0:13
CTATGGTTGAGCGTACTCGGCGAAGTTGGGAGGGGGGGGGGGGGGAAT
+
FFFFFFFFFFFFFFFFFFFFFFFFFFFFFFFFFFFFFFFFFFFF,:FF
@FS10000125:27:BPA73017-1634:1:1101:9500:1430 2:N:0:13
TTCTGTTTGAGGGGGGGGGGGGGGGGAGATCGGAAGAGCGTCGTGTAA
+
FFFFFFFFFFFFFFFFFFFFFFFFFFF::F,:FFF,FF:,,F:,:,,,
@FS10000125:27:BPA73017-1634:1:1101:10720:1430 2:N:0:13
CTAGGCTTGAGCGTACTCGACGAAGTTAACTGGGGGGGGGGGGGGGAA
+
FFFFFFFFFFFFFFFFFFFFFFFFFFFFFFFFFFFFFFFFFFFF:,F:
@FS10000125:27:BPA73017-1634:1:1101:11150:1430 2:N:0:13
TTAGCCTTGAGCGTACTCGACGAAGTTGCAAGGGGGGGGGGGGGGGGG
+
,:FFFFFFFFFFFFFFFFFFFFFFFFFFFFFFFFFFFFFFFFFFF,,F
@FS10000125:27:BPA73017-1634:1:1101:12020:1430 2:N:0:13
TCATTTTTGAGCGTACTCGACGAAGTTAGGGGGGGGGGGGGGGAAGTC
+
,FFFFFFFFFFFFFFFFFFFFFFFFFFFFFFFFFFFFFFFFF,FF,F:
@FS10000125:27:BPA73017-1634:1:1101:12210:1430 2:N:0:13
ACGCGCTTGAGCGTACTCGACGAAGTTGGTCGGGGGGGGGGGGGGGAA
+
FFFFFFFFFFFFFFFFFFFFFFFFFFFFFFFFFFFFFFFFFFFFFFFF
@FS10000125:27:BPA73017-1634:1:1101:12520:1430 2:N:0:13
CAGCAATTGAGCGTACTCGACGAAGTTACTTGGGGGGGGGGGGGGGGA
+
FFFFFFFFFFFFFFFFFFFFFFFFFFFFFFFFFFFFFFFFFFFFF:FF
@FS10000125:27:BPA73017-1634:1:1101:12660:1430 2:N:0:13
ATTTTATTGAGCGTACTCGACGAAGTTCGGGGGGGGGGGGGGGGAGAT
+
F::F,FFF,FFFFFFFFFFFFFFFFFFF:,FF:,F:FFF:,F:,,,,F
@FS10000125:27:BPA73017-1634:1:1101:14350:1430 2:N:0:13
TAAAGGTTGAGCGTACTCGACGAAGTTACGGCGGGGGGGGCGGGGGGG
+
FFFFFFFFFFFFFFFFFFFFFFFFFFFFFFFFFFFFFFFFF:FFF::F
@FS10000125:27:BPA73017-1634:1:1101:14420:1430 2:N:0:13
TTTCCCTTGAGCGTACTCGACGAAGTTATCCGGGGGGGGGGGGGGGGA
+
FFFFFFFFFFFFFFFFFFFFFFFFFFFFFFFFFFFFFFFFFFFFFFFF
@FS10000125:27:BPA73017-1634:1:1101:14830:1430 2:N:0:13
CTCATCTTGAGCGTACTCGACGAAGTTTCGGGGGGGGGGGGGGGAGAT
+
F,FFFFFFF:FFFFFFFFFFFFFFFFFFFFFFFFFFFFFFFFF,:,,F
@FS10000125:27:BPA73017-1634:1:1101:14960:1430 2:N:0:13
CCTAGCTTGAGCGTACTCGACGAAGTTTCGAGGGGGGGGGGGGGGGAA
+
FFFFFFFFFFFFFFFFFFFFFFFFFFFFFFFFFFFFFFFFFFFFF,,F
@FS10000125:27:BPA73017-1634:1:1101:15410:1430 2:N:0:13
CCGATATTGAGCGTACTCGACGAAGTTGGCGGGGGGGGGGGGGGGGGA
+
FFFFFFFFFFFFFFFFFFFFFFFFFFFFFFFFFFFFFFFFFFFFFFF,
@FS10000125:27:BPA73017-1634:1:1101:1210:1440 2:N:0:13
AAATTTTTGAGCGTACTCGACGAAGTTGTCACGGGGGGGGGGGGGGGA
+
,:FFFFFFFFFFFFFFFFFFFFFFFFF,F:,FFFFFFFFFFFFFFF,:
@FS10000125:27:BPA73017-1634:1:1101:1640:1440 2:N:0:13
AAGCCATTGAGCGTACTCGACGAAGTTCAATCGGGGGGGGGGGGGGGA
+
:F,FFFFFFFFFFFFFFFFFFFFFFFF:,FFFFFFFFFFFFFFFFFF,
@FS10000125:27:BPA73017-1634:1:1101:3850:1440 2:N:0:13
TATTCTTTGAGCGTACTCGACGAAGGGGGGGGGGGGGGGGGGGGAAAA
+
,,FFFFFFFFFFFFFFFFFFFFFFFFFFFFFFFFFFFFFFF:F,FFF,
@FS10000125:27:BPA73017-1634:1:1101:4740:1440 2:N:0:13
CTAGGATTGAGCGTACTCGACGAAGTTAAGCGGGGGGGGGGGGGGGAA
+
FFFFFFFFFFFFFFFFFFFFFFFFFFFFFFFFFFFFFFFFFFFFFF,F
@FS10000125:27:BPA73017-1634:1:1101:4750:1440 2:N:0:13
CTTTTCTTGAGCGTACTCGACGAAGTTAGAGGGGGGGGGGGGGGGAAT
+
FFFFFFFFFFFFFFFFFFFFFFFFFFFFFFFFFFFFFFFFFFF:,F,,
@FS10000125:27:BPA73017-1634:1:1101:5400:1440 2:N:0:13
ATATTATTGAGCGTACTCGACGAAGTTACCAGGGGGGGGGGGGGGGGA
+
:FFFFFFFFFFFFFFFFFFFFFFFFFFFFFFFFFFFFFFFFFFFFFF:
@FS10000125:27:BPA73017-1634:1:1101:5700:1440 2:N:0:13
CCAGGCTTGAGCGTACTCGACGAAGTTGGCCGGGGGGGGGGGGGGGGA
+
FFFFFFFFFFFFFFFFFFFFFFFFFFFFFFFFFFFFFFFFFFFFFFFF
@FS10000125:27:BPA73017-1634:1:1101:5880:1440 2:N:0:13
CTCTATTTGAGCGTACTCGACGAAGTTAACTGGGGGGGGGGGGGGGGA
+
F,FFFFFFFFFFFFFFFFFFFFFFFFFFFFFFFFFFFFFFFFFF:,,F
@FS10000125:27:BPA73017-1634:1:1101:6940:1440 2:N:0:13
ATACTTTTGAGCGTACTCGACGAAGTTGTGAGGGGGGGGGGGGGGGGA
+
:FFFFFFFFFFFFFFFFFFFFFFFFFFFFFFFFFFFFFFFFFFFFFF,
@FS10000125:27:BPA73017-1634:1:1101:8250:1440 2:N:0:13
AATATCTTGAGCGTACTCGACGAAGTTGACGGGGGGGGGGGGGGGAAT
+
FFFFFFFFFFFFFFFFFFFFFFFFFFFFFFFFFFFFFFFFFFFF,F:,
@FS10000125:27:BPA73017-1634:1:1101:8600:1440 2:N:0:13
TTCATATTGAGCGTACTCGACGAAGTTGTGCCGGGGGGGGGGGGGGGA
+
FFFFFFFFFFFFFFFFFFFFFFFFFFFFFFFFFFFFFFFFFFFFFF:,
@FS10000125:27:BPA73017-1634:1:1101:13540:1440 2:N:0:13
GCAGCCTTGAGCGTACTCGACGAAGTTCCAGGGGGGGGGGGGGGGGGG
+
:FFFFFFFFFFFFFFFFFFFFFFFFFFFFFFFFFFFFFFFFFFFFFF,
@FS10000125:27:BPA73017-1634:1:1101:14700:1440 2:N:0:13
TACCTTTTGAGCGTACTCGACGAAGCTGGTTGGGGGGGGGGGAGGTTG
+
,:,FF:FFFFFFFFFFFFFFFFFFF,,,,,,FFFFFFFFFF,F,,,,:
@FS10000125:27:BPA73017-1634:1:1101:15100:1440 2:N:0:13
ACGTCGTTGAGCGTACTCGACGAAGTTATCAGGGGGGGGGGGGGGGGA
+
:FFFFFFFFFFFFFFFFFFFFFFFFFFFFFFFFFFFFFFFFFFFFF,F
@FS10000125:27:BPA73017-1634:1:1101:15850:1440 2:N:0:13
TCATACTTGAGCGTACTCGACGAAGTTCAGTGGGGGGGGGGGGGGGGA
+
,FFFFFFFFFFFFFFFFFFFFFFFFFFFFFFFFFFFFFFFFFFF:,,F
@FS10000125:27:BPA73017-1634:1:1101:1650:1450 2:N:0:13
TCCTGATTGAGCGTACTCGACGAAGTTACTAGGGGGGGGGGGGGGAAA
+
FF,FFFFFFFFFFFFFFFFFFFFFFFFFF,F,FFFFFFFFFFFFF,,F
@FS10000125:27:BPA73017-1634:1:1101:2010:1450 2:N:0:13
GTCTCATTGAGCGTACTCGACGAAGTTAATTCGGGGGGGGGGGGGGGA
+
,FFFFFFFFFFFFFFFFFFFFFFFFFFFFFFFFFFFFFFFFFFFFF:,
@FS10000125:27:BPA73017-1634:1:1101:2910:1450 2:N:0:13
TCGGTTTTGAGCGTACTCGACGAAGTTCCAGCGGGGGGGGGGGGGGGA
+
FFFFFFFFFFFFFFFFFFFFFFFFFFFFFFFFFFFFFFFFFFFFFFF,
@FS10000125:27:BPA73017-1634:1:1101:5960:1450 2:N:0:13
AAGGCATTGAGCGTACTCGACGAAGTTGCACGGGGGGGGGGGGGGAAT
+
FFFFFFFFFFFFFFFFFFFFFFFFFFFFFFFFFFFFFFFFFFFF,FFF
@FS10000125:27:BPA73017-1634:1:1101:6750:1450 2:N:0:13
TATTATTTGAGCGTACTCGACGAAGTTCAACGGGGGGGGGGGGGGGGA
+
,,FFFFFFFFFFFFFFFFFFFFFFFFFFFFFFFFFFFFFFFFFFFFFF
@FS10000125:27:BPA73017-1634:1:1101:6800:1450 2:N:0:13
ACTGGATTGAGCGTACTCGACGAAGTGGGGGGGGGGGGGGGAAATTCG
+
,F:,FFFFFFFFFFFFFFFFFFFFFFFFFF:FFFFFFFFFF,::,,,,
@FS10000125:27:BPA73017-1634:1:1101:7390:1450 2:N:0:13
TAACGGTTGAGCGTACTCGACGAAGTTGCAGGGGGGGGGGGGGGGGGG
+
FFFFFFFFFFFFFFFFFFFFFFFFFFFFFFFFFFFFFFFFFFFFFFFF
@FS10000125:27:BPA73017-1634:1:1101:7480:1450 2:N:0:13
TCTTAATTGAGCGTACTCGACGAAGTTGCTAGGGGGGGGGGGGGGGAA
+
FFFFFFFFFFFFFFFFFFFFFFFFFFFFFFFFFFFFFFFFFFFFFFFF
@FS10000125:27:BPA73017-1634:1:1101:7620:1450 2:N:0:13
CACCTGTTGAGCGTACTCGACGAAGTTTCGCCGGGGGGGGGGGGGGGA
+
F,FFFFFFFFFFFFFFFFFFFFFFFFFFFFFFFFFFFFFFFFFFF:F:
@FS10000125:27:BPA73017-1634:1:1101:8360:1450 2:N:0:13
ATCTTTTTGAGCGTACTCGACGAAGTTTCAGGGGGGGGGGGGGGGGAA
+
:FFFFFFFFFFFFFFFFFFFFFFFFFFFFFFFFFFFFFFFFFFFFF:F
@FS10000125:27:BPA73017-1634:1:1101:11590:1450 2:N:0:13
AACATTTTGAGCGCACTCGACGAAGTTCCAGGGGGGGGGGGGGGGGAA
+
FFFFFFFFFFFFFFFFFFFFFFFFFFFFFFFFFFFFFFFFFFFFFFFF
@FS10000125:27:BPA73017-1634:1:1101:11880:1450 2:N:0:13
CCACACTTGAGCGTACTCGACGAAGTTTCCTCGGGGGGGGGGGGGGGA
+
FFFFFFFFFFFFFFFFFFFFFFFFFFFFFF:FFFFFFFFFFFFFFFF,
@FS10000125:27:BPA73017-1634:1:1101:12250:1450 2:N:0:13
TTTATATTGAGCGTACTCGACGAAGTTCAGTCGGGGGGGGGGGGGGGA
+
F,FFFFFFFFFFFFFFFFFFFFFFFFFFFFFFFFFFFFFFFFF:,,,F
@FS10000125:27:BPA73017-1634:1:1101:12870:1450 2:N:0:13
TATTGTTTGAGCGTACTCGACGAAGTTTCCAGGGGGGGGGGGGGGGGG
+
FFFFFFFFFFFFFFFFFFFFFFFFFFFFFFFFFFFFFFFFFFFFFFFF
@FS10000125:27:BPA73017-1634:1:1101:14610:1450 2:N:0:13
TTCTTTTTGAGCGTACTCGACGAAGTTAGCAGGGGGGGGGGGGGGGAA
+
FFFFFFFFFFFFFFFFFFFFFFFFFFFFFFFFFFFFFFFFFFFFF,FF
@FS10000125:27:BPA73017-1634:1:1101:14800:1450 2:N:0:13
TAAATCTTGAGCGTACTCGACGAAGTTGCGGGGGGGGGGGGGGGAAGT
+
FFFFFFFFFFFFFFFFFFFFFFFFFFFFFFFFFFFFFFFFFFF,F,,F
@FS10000125:27:BPA73017-1634:1:1101:14850:1450 2:N:0:13
TAGTTCTTGAGCGTACTCGACGAAGTTTCCTGGGGGGGGGGGGGGGGA
+
FFFFFFFFFFFFFFFFFFFFFFFFFFFFFFFFFFFFFFFFFFFFFFFF
@FS10000125:27:BPA73017-1634:1:1101:15430:1450 2:N:0:13
TTCTGATTGAGCGTACTCGACGAAGTTGTGCCGGGGGGGGGGGGGGGG
+
FFFFFFFFFFFFFFFFFFFFFFFFFFFFFFFFFFFFFFFFFFF:F,:,
@FS10000125:27:BPA73017-1634:1:1101:3160:1460 2:N:0:13
CAGTGATTGAGCGTACTCGACGAAGTTAACAGGGGGGGGGGGGGGAAA
+
FFFFFFFFFFFFFFFFFFFFFFFFFFFFFFFFFFFFFFFFFFFFFFF,
@FS10000125:27:BPA73017-1634:1:1101:3660:1460 2:N:0:13
TCGGCTTTGAGCGTACTCGACGAAGTTTGCAAGGGGGGGGGGGGGGGG
+
,F::F:FFFFFFFFFFFFFFFFFFFFFFFFFFFFFFFFFFFFFFFFF:
@FS10000125:27:BPA73017-1634:1:1101:4640:1460 2:N:0:13
AACAATTTGAGCGTACTCGACGAAGTTGTCAGGGGGGGGGGGGGGGGA
+
,:,,,FFFFFFFFFFFFFFFFFFFFFFFFF,FFFFFF:FFFFF:F,FF
@FS10000125:27:BPA73017-1634:1:1101:5480:1460 2:N:0:13
ATAGAATTGAGCGTACTCGACGAAGTTTGCAGGGGGGGGGGGGGGGAA
+
F:FFFFFFFFFFFFFFFFFFFFFFFFFFFFFFFFFFFFFFFFFF,,F:
@FS10000125:27:BPA73017-1634:1:1101:6330:1460 2:N:0:13
GTCACCTTGAGCGTACTCGACGAAGTTTTCCGGGGGGGGGGGGGGGGA
+
,,FFFFFFFFFFFFFFFFFFFFFFFFFFFFFFFFFFFFFFFFFFF,,F
@FS10000125:27:BPA73017-1634:1:1101:6780:1460 2:N:0:13
TTTTCTTTGAGCGTACTCGACGAAGTTCAGCCGGGGGGGGGGGGGGGA
+
FFFFFFFFFFFFFFFFFFFFFFFFFFFFFFFFFFFFFFFFFFFFFFFF
@FS10000125:27:BPA73017-1634:1:1101:7030:1460 2:N:0:13
TTCGGATTGAGCGTACTCGACGAAGTTGAACGGGGGGGGGGGGGGGAA
+
FFFFFFFFFFFFFFFFFFFFFFFFFFFFFFFFFFFFFFFFFFFFF:FF
@FS10000125:27:BPA73017-1634:1:1101:7190:1460 2:N:0:13
AACATATTGAGCGTACTCGACGAAGTTTTGCCGGGGGGGGGGGGGGGA
+
,,:F,FFFFFFFFFFFFFFFFFFFFFFFFFFFFFFFFFFFFFFF:F,F
@FS10000125:27:BPA73017-1634:1:1101:8480:1460 2:N:0:13
TTTAATTTGAGCGTACTCGACGAAGTTTTCTGGGGGGGGGGGGGGGGG
+
,FFFFFFFFFFFFFFFFFFFFFFFFFFFFFFFFFFFFFFFFFFFFFF:
@FS10000125:27:BPA73017-1634:1:1101:10420:1460 2:N:0:13
TCTTTCTTGAGCGTACTCGACGAAGTTGCCCGGGGGGGGGGGGGGGAA
+
,FFFFFFFFFFFFFFFFFFFFFFFFFFFFFFFFFFFFFFFFFFFFF:F
@FS10000125:27:BPA73017-1634:1:1101:10440:1460 2:N:0:13
TTTGTTTTGAGCGTACTCGACGAAGTTGTGTCGGGGGGGGGGGGGGGG
+
FFFFFFFFFFFFFFFFFFFFFFFFFFFFFFFFFFFFFFFFFFFFFFFF
@FS10000125:27:BPA73017-1634:1:1101:11530:1460 2:N:0:13
GTCAGGTTGGGCGTGGGGGGGGGGGGGGGCAGGGGGGGGGGGGGGGGG
+
FF,,,,,,F,:,F,,,,,F:,F::F,,,F,,FFFFFFFFFFFFFFFFF
@FS10000125:27:BPA73017-1634:1:1101:12360:1460 2:N:0:13
ATGCAGTTGAGCGTACTCGACGAAGTTGCCTCGGGGGGGGGGGGGGGA
+
F:,FFFFFFFFFFFFFFFFFFFFFFFFFFFFFFFFFFFFFFFFFF,,F
@FS10000125:27:BPA73017-1634:1:1101:12480:1460 2:N:0:13
ATAGTCTTGAGCGTACTCGACGAAGGGGGGGGGGGGGGGGAATTCGGA
+
F,FFFFFFFFFFFFFFFFFFFFFFFFFFFFFFFFFFFFF,:,,F,,,,
@FS10000125:27:BPA73017-1634:1:1101:12520:1460 2:N:0:13
TTATCATTGAGCGTACTCGACGAAGTTCGGGGGGGGGGGGGGGGGAAA
+
FFFFFFFFFFFFFFFFFFFFFFFFFFFFFFFFFFFFFFFFFFFF,::,
@FS10000125:27:BPA73017-1634:1:1101:12580:1460 2:N:0:13
CAACATTTGAGCGTACTCGACGAAGTTCAGTCGGGGGGGGGGGGGGGA
+
FFFFFFFFFFFFFFFFFFFFFFFFFFFFFFFFFFFFFFFFFFFFFFF:
@FS10000125:27:BPA73017-1634:1:1101:12950:1460 2:N:0:13
TATCTGTTGAGCGTACTCGACGAAGTTATGAGGGGGGGGGGGGGGGAA
+
FF:FFFFFFFFFFFFFFFFFFFFFFFFFFFFFFFFFFFFFFFFFF,FF
@FS10000125:27:BPA73017-1634:1:1101:12960:1460 2:N:0:13
CCGGTCTTGAGCGTACTCGACGAAGTTACAAGGGGGGGGGGGGGGGAA
+
FFFFFFFFFFFFFFFFFFFFFFFFFFFFFFFFFFFFFFFFFFFFFFFF
@FS10000125:27:BPA73017-1634:1:1101:13770:1460 2:N:0:13
TTTAGTTTGAGCGTACTCGACGAAGTTAGCTCGGGGGGGGGGGGGGGG
+
FFFFFFFFFFFFFFFFFFFFFFFFFFFFFFFFFFFFFFFFFFFFFFFF
@FS10000125:27:BPA73017-1634:1:1101:15770:1460 2:N:0:13
TCCTCCTTGAGCGTACTCGACGAAGTTTACTCGGGGGGGGGGGGGGGG
+
FFFFFFFFFFFFFFFFFFFFFFFFFFFFFFFFFFFFFFFFFFFFFFFF
@FS10000125:27:BPA73017-1634:1:1101:15890:1460 2:N:0:13
CTCTGCTTGAGCGTACTCGACGAAGTTTATAGGGGGGGGGGGGGGGGA
+
FFFFFFFFF,FFFFFFFFFFFFFFFFFFFFFFFFFFFFFFFFF::,,:
@FS10000125:27:BPA73017-1634:1:1101:16250:1460 2:N:0:13
AAAATTTTGAGCGTACTCGACGAAGGGGGGGGGGGGGGGAGATCGGAA
+
FFFFFFFFFFFFFFFFFFFFFFFFFFFFFFFFFFFFFFF::,F:,,:,
@FS10000125:27:BPA73017-1634:1:1101:2020:1470 2:N:0:13
TATCACTTGAGCGTACTCGACGAAGTTCTGGGGGGGGGGGGGGGGAAA
+
FFFFFFFFFFFFFFFFFFFFFFFFFFFFFFFFFFFFFFFFFFFF,F:,
@FS10000125:27:BPA73017-1634:1:1101:2320:1470 2:N:0:13
TTCGGTTTGAGCGTACTCGACGAAGTTAGGTGGGGGGGGGGGGGGGAA
+
FFFFFFFFFFFFFFFFFFFFFFFFFFFFFFFFFFFFFFFFFFFFF,FF
@FS10000125:27:BPA73017-1634:1:1101:3230:1470 2:N:0:13
CTATAATTGAGCGTACTCGACGAAGTTTCAAGGGGGGGGGGGGGGGGG
+
FFFFFFFFFFFFFFFFFFFFFFFFFFFFFFFFFFFFFFFFFFFFF:FF
@FS10000125:27:BPA73017-1634:1:1101:3470:1470 2:N:0:13
TTGGAATTGAGCGTACTCGACGAAGTTCTAGCGGGGGGGGGGGGGGGG
+
FFFFFFFFFFFFFFFFFFFFFFFFFFFFFFFFFFFFFFFFFFFFFFFF
@FS10000125:27:BPA73017-1634:1:1101:4710:1470 2:N:0:13
TTAACCTTGAGCGTACTCGACGAAGTTTTGTGGGGGGGGGGGGGGGAA
+
FFFFFFFFFFFFFFFFFFFFFFFFFFFFFFFFFFFFFFFFFFFFF:FF
@FS10000125:27:BPA73017-1634:1:1101:4760:1470 2:N:0:13
CAACGATTGAGCGTACTCGACGAAGGGGGGGGGGGGGGGGAGATTGGA
+
FFFFFFFFFFFFFFFFFFFFFFFFFFFFFFFFFFFFFFFF,,::,,,:
@FS10000125:27:BPA73017-1634:1:1101:5410:1470 2:N:0:13
TATCTTTTGAGCGTACTCGACGAAGTTAAGAGGGGGGGGGGGGGGGGA
+
FFFFFFFFFFFFFFFFFFFFFFFFFFFFFFFFFFFFFFFFFFFFFFF:
@FS10000125:27:BPA73017-1634:1:1101:6230:1470 2:N:0:13
TTTTATTTGAGCGTACTCGACGAAGTTTCGCCGGGGGGGGGGGGGGGA
+
FFFFFFFFFFFFFFFFFFFFFFFFFFFFFFFFFFFFFFFFFFFFFFFF
@FS10000125:27:BPA73017-1634:1:1101:7130:1470 2:N:0:13
TTACATTTGAGCGTACTCGACGAAGTTTCAACGGGGGGGGGGGGGGGA
+
FFFFFFFFFFFFFFFFFFFFFFFFFFFFFFFFFFFFFFFFFFFFFFFF
@FS10000125:27:BPA73017-1634:1:1101:7170:1470 2:N:0:13
TTACATTTGAGCGTACTCGACGAAGTTTCAACGGGGGGGGGGGGGGGA
+
FFFFFFFFFFFFFFFFFFFFFFFFFFFFFFFFFFFFFFFFFFFF:FFF
@FS10000125:27:BPA73017-1634:1:1101:7230:1470 2:N:0:13
GAGTGTTTGAGCGTACTCGACGAAGTTGAAAGGGGGGGGGGGGGGGAA
+
,,FFFFFFFFFFFFFFFFFFFFFFFFFF:FF,FFFFFFFFFFFFFF,F
@FS10000125:27:BPA73017-1634:1:1101:7330:1470 2:N:0:13
TGGAATTTGAGCGTACTCGACGAAGTTACATGGGGGGGGGGGGGGGGG
+
,:FFFFFFFFFFFFFFFFFFFFFFFFFFFFFFFFFFFFFFFFFFFFFF
@FS10000125:27:BPA73017-1634:1:1101:7780:1470 2:N:0:13
TCATTTTTGAGCGTACTCGACGAAGTTACTTGGGGGGGGGGGGGGGGA
+
FFFFFFFFFFFFFFFFFFFFFFFFFFFFFFFFFFFFFFFFFFFFFFFF
@FS10000125:27:BPA73017-1634:1:1101:8230:1470 2:N:0:13
ATAGGTTTGAGCGTACTCGACGAAGTTTGGCGGGGGGGGGGGGGGGGA
+
F,FFFFFFFFFFFFFFFFFFFFFFFFFFFFFFFFFFFFFFFFFFFFFF
@FS10000125:27:BPA73017-1634:1:1101:9940:1470 2:N:0:13
TTGGGTTTGAGCGTACTCGACGAAGTTGTATGGGGGGGGGGGGGGAAA
+
F,FFFFFFFFFFFFFFFFFFFFFFFFFFFFFFFFFFFFFFFFFFFFF,
@FS10000125:27:BPA73017-1634:1:1101:10020:1470 2:N:0:13
TACTTGTTGAGCGTACTCGACGAAGTTCATCGGGGGGGGGGGGGGGGA
+
,,FFFFFFFFFFFFFFFFFFFFFFFFFFFFFFFFFFFFFFFFFFFFFF
@FS10000125:27:BPA73017-1634:1:1101:10060:1470 2:N:0:13
CAGGTATTGAGCGTACTCGACGAAGGGGGGGGGGGGGGGAAATCGGAA
+
FFFFFFFFFFFFFFFFFFFFFFFFFFFFFFFFFFFFFFF:,,F:,,F:
@FS10000125:27:BPA73017-1634:1:1101:10100:1470 2:N:0:13
ATCTAGTTGAGCGTACTCGACGAAGTTAGGCCGGGGGGGGGGGGGGGG
+
F,FFFFFFFFFFFFFFFFFFFFFFFFFFFFFFFFFFFFFFFFFFFFF,
@FS10000125:27:BPA73017-1634:1:1101:11980:1470 2:N:0:13
ATAAGGTTGAGCGTACTCGACGAAGGGGGGGGGGGGGGGAGATCGGAA
+
FFFFFFFFFFFFFFFFFFFFFFFFFFFFFFFFFFFFFFF,,,F:,,F:
@FS10000125:27:BPA73017-1634:1:1101:13460:1470 2:N:0:13
TTACGATTGAGCGTACTCGACGAAGTTAAGGGGGGGGGGGGGGGAGAT
+
F,FFFFFFFFFFFFFFFFFFFFFFFFFFFFFFFFFFFFFFFFFFF,FF
@FS10000125:27:BPA73017-1634:1:1101:13840:1470 2:N:0:13
TTACACTTGAGCGTACTCGACGAAGTTCCAAGGGGGGGGGGGGGGGAA
+
F:FFFFFFFFFFFFFFFFFFFFFFFFFFFFFFFFFFFFFFFFFF,,F:
@FS10000125:27:BPA73017-1634:1:1101:14040:1470 2:N:0:13
TTTCTTTTGAGCGTACTCGACGAAGTTTGTGGGGGGGGGGGGGGGAAT
+
,FFFFFFFFFFFFFFFFFFFFFFFFFFFFFFFFFFFFFFFFFFF,FF,
@FS10000125:27:BPA73017-1634:1:1101:2080:1480 2:N:0:13
TACCTCTTGAGCGTACTCGACGAAGTTGTCCGGGGGGGGGGGGGGGAA
+
FFFFFFFFFFFFFFFFFFFFFFFFFFFFFFFFFFFFFFFFFFFFFF,F
@FS10000125:27:BPA73017-1634:1:1101:2160:1480 2:N:0:13
TTTCGTTTGAGCGTACTCGACGAAGTTAAGGGGGGGGGGGGGGGGGGA
+
,,:FFFFFFFFFFFFFFFFFFFFFFFFFFFFFFFFFFFFFFFF,F,,F
@FS10000125:27:BPA73017-1634:1:1101:2980:1480 2:N:0:13
TAGCGCTTGAGCGTACTCGACGAAGTTCAGCGGGGGGGGGGGGGGGAA
+
FFFFFFFFFFFFFFFFFFFFFFFFFFFFF:FFFFFFFFFFFFFFFF,F
@FS10000125:27:BPA73017-1634:1:1101:4070:1480 2:N:0:13
CTATTATTGAGCGTACTCGACGAAGTTTCATGGGGGGGGGGGGGGGGG
+
FFFFFFFFFFFFFFFFFFFFFFFFFFFFFFFFFFFFFFFFFFFFFFFF
@FS10000125:27:BPA73017-1634:1:1101:4290:1480 2:N:0:13
TAAGGTTTGAGCGTACTCGACGAAGTTGGAAGGGGGGGGGGGGGGGAA
+
FFFFFFFFFFFFFFFFFFFFFFFFF,FFFFFFFFFFFFFFFFFFF:FF
@FS10000125:27:BPA73017-1634:1:1101:4600:1480 2:N:0:13
TATTTATTGAGCGTACTCGACGAAGTTCTTAGGGGGGGGGGGGGGGAA
+
,:FFFFFFFFFFFFFFFFFFFFFFFFFFFFFFFFFFFFFFFFFFF,FF
@FS10000125:27:BPA73017-1634:1:1101:5300:1480 2:N:0:13
CACTATTTGAGCGTACTCGACGAAGTTGCACCGGGGGGGGGGGGGGGA
+
FFFFFFFFFFFFFFFFFFFFFFFFFFFFFFFFFFFFFFFFFFFFF,,F
@FS10000125:27:BPA73017-1634:1:1101:5450:1480 2:N:0:13
CAAACCTTGAGCGTACTCGACGAAGTTTTTTGGGGGGGGGGGGGGGGA
+
FFFFFFFFFFFFFFFFFFFFFFFFFFFFFFFFFFFFFFFFFFFFF:F:
@FS10000125:27:BPA73017-1634:1:1101:5900:1480 2:N:0:13
TCCCCCTTGAGCGTACTCGACGAAGTTTTACCGGGGGGGGGGGGGGGG
+
FFFFFFFFFFFFFFFFFFFFFFFFFFFFFFFFFFFFFFFFFFFFFFFF
@FS10000125:27:BPA73017-1634:1:1101:6980:1480 2:N:0:13
TTTGATTTGAGCGTACTCGACGAAGTTCAAAGGGGGGGGGGGGGGGAA
+
FFFFFFFFFFFFFFFFFFFFFFFFFFFFFFFFFFFFFFFFFFFFF,FF
@FS10000125:27:BPA73017-1634:1:1101:7090:1480 2:N:0:13
ATCATATTGAGCGTACTCGACGAAGTTCGGGGGGGGGGGGGGAAGTCG
+
FFF,FFFFFFFFFFFFFFFFFFFF,F,,F,,FFFFFFFFFF:F,,:,F
@FS10000125:27:BPA73017-1634:1:1101:7500:1480 2:N:0:13
TCTTAATTGAGCGTACTCGACGAAGTTGCTAGGGGGGGGGGGGGGGAA
+
FFFFFFFFFFFFFFFFFFFFFFFFFFFFFFFFFFFFFFFFFFFFF:FF
@FS10000125:27:BPA73017-1634:1:1101:7880:1480 2:N:0:13
TCACGATTGAGCGTACTCGACGAAGTTGCTAGGGGGGGGGGGGGGGGA
+
FFFFFFFFFFFFFFFFFFFFFFFFFFFFFFFFFFFFFFFFFFFFFFF,
@FS10000125:27:BPA73017-1634:1:1101:7960:1480 2:N:0:13
CACACCTTGAGCGTACTCGACGAGGTTAAGGGGGGGGGGGGGGGGGGA
+
FFFFFFFFFFFFFFFFFFFFFFFFFFFFFFFFFFFFFFFFFFFFFFF:
@FS10000125:27:BPA73017-1634:1:1101:8070:1480 2:N:0:13
ACGTCGTTGAGCGTACTCGACGAAGTTAACGGGGGGGGGGGGGGGGAA
+
FFFFFFFFFFFFFFFFFFFFFFFFFFFFFFFFFFFFFFFFFFFF:::F
@FS10000125:27:BPA73017-1634:1:1101:8800:1480 2:N:0:13
AAGCTCTTGAGCGTACTCGACGAAGTTAATGCGGGGGGGGGGGGGGGA
+
FFFFFFFFFFFFFFFFFFFFFFFFFFFFFFFFFFFFFFFFFFFFFFFF
@FS10000125:27:BPA73017-1634:1:1101:9010:1480 2:N:0:13
CTTACTTTGAGCGTACTCGACGAAGTTTTTCGGGGGGGGGGGGGGGGG
+
F,,,:FFFFFFFFFFFFFFFFFFFFF:FFFFFFFFFFFFFFFFF:F,F
@FS10000125:27:BPA73017-1634:1:1101:11160:1480 2:N:0:13
TTGAATTTGAGCGTACTCGACGAAGTTACTAGGGGGGGGGGGGGGGAA
+
FFFFFFFFFFFFFFFFFFFFFFFFFFFFFFFFFFFFFFFFFFFFF,FF
@FS10000125:27:BPA73017-1634:1:1101:11240:1480 2:N:0:13
CCGGGCTTGAGCGTACTCGACGAAAGGGGGGGGGGGGGGGAAATCGGA
+
FFFFFFFFFFFFFFFFFFFFFFFFFFFFFFFFFFFFFFFF,,FF,,:F
@FS10000125:27:BPA73017-1634:1:1101:11740:1480 2:N:0:13
ATGCCTTTGAGCGTACTCGACGAAGTTCAGAGGGGGGGGGGGGGGGAA
+
F,FFFFFFFFFFFFFFFFFFFFFFFFFFFFFFFFFFFFFFFFFFF:FF
@FS10000125:27:BPA73017-1634:1:1101:11820:1480 2:N:0:13
TACATATTGAGCGTACTCGACGAAGTTAGCAGGGGGGGGGGGGGGGGA
+
,,FFFFFFFFFFFFFFFFFFFFFFFFFFFFFFFFFFFFFFFFFFFF,F
@FS10000125:27:BPA73017-1634:1:1101:11900:1480 2:N:0:13
TCAGTATTGAGCGTACTCGACGAAGTTTAGCGGGGGGGGGGGGGGGAA
+
FFFFFFFFFFFFFFFFFFFFFFFFFFFFFFFFFFFFFFFFFFFFFFFF
@FS10000125:27:BPA73017-1634:1:1101:13450:1480 2:N:0:13
ATTATTTTGAGCGTACTCGACGAAGTTATCTGGGGGGGGGGGGGGGGA
+
:F,FF,FFFFFFFFFFFFFFFFFFFFFFF,,,FFFFFFFFFFFFFF:F
@FS10000125:27:BPA73017-1634:1:1101:14080:1480 2:N:0:13
AATATCTTGAGCGTACTCGACGAAGTTTCAGGGGGGGGGGGGGGGAAT
+
:FFFF:FFFFFFFFFFFFFFFFFFFFFFF,,FFFFFFFFFFFF:,,,,
@FS10000125:27:BPA73017-1634:1:1101:14890:1480 2:N:0:13
AATCAATTGAGCGTACTCGACGAAGTTCTAAGGGGGGGGGGGGGGGGA
+
FFFFFFFFFFFFFFFFFFFFFFFFFFFFFFFFFFFFFFFFFFFF,:,,
@FS10000125:27:BPA73017-1634:1:1101:14960:1480 2:N:0:13
CCCCACTTGAGCGTACTCGACGAAGTTGGGCCGGGGGGGGGGGGGGGA
+
FFFFFFFFFFFFFFFFFFFFFFFFFFFFFFFFFFFFFFFFFFFFF:,F
@FS10000125:27:BPA73017-1634:1:1101:15060:1480 2:N:0:13
TTTACCTTGAGCGTACTCGACGAAGTTGCCAGGGGGGGGGGGGGGGGG
+
FFFFFFFFF:FFFFFFFFFFFFFFFFFFFFFFFFFFFFFFFFF::FF:
@FS10000125:27:BPA73017-1634:1:1101:15370:1480 2:N:0:13
TTCGACTTGAGCGTACTCGACGAAGTTTGTAGGGGGGGGGGGGGGGAA
+
FFFFFFFFFFFFFFFFFFFFFFFFFFFFFFFFFFFFFFFFFFFFF,FF
@FS10000125:27:BPA73017-1634:1:1101:2420:1490 2:N:0:13
CTGTATTTGAGCGTACTCGACGAAGTTTAGCCGGGGGGGGGGGGGGGG
+
FFFFFFFFFFFFFFFFFFFFFFFFFFFFFFFFFFFFFFFFFFFFFF::
@FS10000125:27:BPA73017-1634:1:1101:2590:1490 2:N:0:13
ATATATTTGAGCGTACTCGACGAAGTTCAGCCGGGGGGGGGGGGGGGA
+
FFFFFFFFFFFFFFFFFFFFFFFFFFFFFFFFFFFFFFFFFFFFFF:F
@FS10000125:27:BPA73017-1634:1:1101:4020:1490 2:N:0:13
ACTACTTTGAGCGTACTCGACGAAGGGGGGGGGGGGGGGGAAATCGGA
+
:FFFFFFFFFFFFFFFFFFFFFFFFFFFFFFFFFFFFFFF:::F,,,F
@FS10000125:27:BPA73017-1634:1:1101:4630:1490 2:N:0:13
TTGATCTTGAGCGTACTCGACGAAGTTTTACCGGGGGGGGGGGGGGGG
+
,FFFFFFFFFFFFFFFFFFFFFFFFFFFFFFFFFFFFFFFFFFFFFFF
@FS10000125:27:BPA73017-1634:1:1101:6950:1490 2:N:0:13
CAGAACTTGAGCGTACTCGACGAAGTTTGCTGGGGGGGGGGGGGGGAA
+
FFFFFFFFFFFFFFFFFFFFFFFFFFFFFFFFFFFFFFFFFFFF:,:F
@FS10000125:27:BPA73017-1634:1:1101:7080:1490 2:N:0:13
CTCATCTTGAGCGTACTCGACGAAGTTTATGCGGGGGGGGGGGGGGGA
+
,F:F,FFFFFFFFFFFFFFFFFFFFFFFF:FFFFFFFFFFFFFFF,:F
@FS10000125:27:BPA73017-1634:1:1101:7900:1490 2:N:0:13
TTTGCATTGAGCGTACTCGACGAAGTTTGCAGGGGGGGGGGGGGGGAA
+
F,FFFFFFFFFFFFFFFFFFFFFFFFFFFFFFFFFFFFFFFFFFF,FF
@FS10000125:27:BPA73017-1634:1:1101:9130:1490 2:N:0:13
TTTGTTTTGAGCGTACTCGACGAAGTTAACAGGGGGGGGGGGGGGGGA
+
FFFFFFFFFFFFFFFFFFFFFFFFFFFFFFFFFFFFFFFFFFFFFFF,
@FS10000125:27:BPA73017-1634:1:1101:9510:1490 2:N:0:13
TCACGGTTGAGCGTACTCGACGAAGTTCTGGGGGGGGGGGGGGGAAGT
+
FFFFFFFFFFFFFFFFFFFFFFFFFFFFFFFFFFFFFFFFFFF,F:,:
@FS10000125:27:BPA73017-1634:1:1101:10560:1490 2:N:0:13
TATACATTGAGCGTACTCGACGAATTTGCGTGGGGGGGGGGGGGGGGG
+
:,,,,,FF:,:::F,:FFF:FF::,FF,F,,FFFFF:FFFF:,:,,,,
@FS10000125:27:BPA73017-1634:1:1101:12150:1490 2:N:0:13
ACCATTTTGAGCGTACTCGACGAAGTTTATACGGGGGGGGGGGGGGAG
+
FF,:FFFFFFFFFFFFFFFFFFFFFFFF,F:FFFFFFFFFFFF:,,,,
@FS10000125:27:BPA73017-1634:1:1101:13480:1490 2:N:0:13
CCATTTTTGAGCGTACTCGACGAAGTTGCTGGGGGGGGGGGGGGAAAT
+
F,,,F,FFFFFFFFFFFFFFFFFFFFF,::FFFFFFFFFFFFFF:FFF
@FS10000125:27:BPA73017-1634:1:1101:1500:1500 2:N:0:13
ATTTGATTGAGCGTACTCGACGAAGTTGTATGGGGGGGGGGGGGGGGA
+
:FFFFFFFFFFFFFFFFFFFFFFFFFFFFFFFFFFFFFFFFFFFFFF,
@FS10000125:27:BPA73017-1634:1:1101:2160:1500 2:N:0:13
CCCGGATTGAGCGTACTCGACGAAGTTATAGCGGGGGGGGGGGGGGGA
+
FFFFFFFFFFFFFFFFFFFFFFFFFFFFFFFFFFFFFFFFFFFFFFF:
@FS10000125:27:BPA73017-1634:1:1101:2170:1500 2:N:0:13
CATGAATTGAGCGTACTCGACGAAGTTGCCGCGGGGGGGGGGGGGGGA
+
FFFFFFFFFFFFFFFFFFFFFFFFFFFFFFFFFFFFFFFFFFFFFF,F
@FS10000125:27:BPA73017-1634:1:1101:3440:1500 2:N:0:13
CCTTAGTTGAGCGTACTCGACGAAGTTGGGGGGGGGGGGGGGGAAATC
+
FFFFFFFFFFFFFFFFFFFFFFFFFFFFFFFFFFFFFFFFFF:FF,FF
@FS10000125:27:BPA73017-1634:1:1101:3480:1500 2:N:0:13
CAACATTTGAGCGTACTCGACGAAGTTCGGGGGGGGGGGGGGGGAGAT
+
FFFFFFFFFFFFFFFFFFFFFFFFFFFFFFFFFFFFFFFFFFF,F,,F
@FS10000125:27:BPA73017-1634:1:1101:3490:1500 2:N:0:13
AAGATTTTGAGCGTACTCGACGAAGTTTACGGGGGGGGGGGGGGGAAA
+
,,FFFFFFFFFFFFFFFFFFFFFFFFFFFFFFFFFFFFFFFFFF,::,
@FS10000125:27:BPA73017-1634:1:1101:3660:1500 2:N:0:13
TCAAACTTGAGCGTACTCGACGAAGTTGAACCGGGGGGGGGGGGGGGA
+
FFFFFFFFFFFFFFFFFFFFFFFFFFFFFFFFFFFFFFFFFFFFFFFF
@FS10000125:27:BPA73017-1634:1:1101:4150:1500 2:N:0:13
CTTGGTTTGAGCGTACTCGACGAAGTTAGCACGGGGGGGGGGGGGGGG
+
FFFFFFFFFFFFFFFFFFFFFFFFFFFFFFFFFFFFFFFFFFFFFFF:
@FS10000125:27:BPA73017-1634:1:1101:4540:1500 2:N:0:13
TATCGATTGAGCGTACTCGAAGAAGTTGCTGGGGGGGGGGGGGGGGAA
+
,,FFFFFFFFFFFFFFFFFFFFFFFFFFFFFFFFFFFFFFFFFFF,FF
@FS10000125:27:BPA73017-1634:1:1101:4770:1500 2:N:0:13
CTAACCTTGAGCGTACTCGACGAAGTTCTATGGGGGGGGGGGGGGGAA
+
,F,:FFFFFFFFFFFFFFFFFFFFFFF,F,,FFFFFFFFFFFFFF,FF
@FS10000125:27:BPA73017-1634:1:1101:6060:1500 2:N:0:13
TTTTACTTGAGCGTACTCGACGAAGTTGCATGGGGGGGGGGGGGGGGA
+
,,FFFFFFFFFFFFFFFFFFFFFFFFFFFFFFFFFFFFFFFFFFFF,F
@FS10000125:27:BPA73017-1634:1:1101:6160:1500 2:N:0:13
ATTCACTTGAGCGTACTCGACGAAGTTTCGAGGGGGGGGGGGGGGGAA
+
FFFFFFFFFFFFFFFFFFFFFFFFFFFFFFFFFFFFFFFFFFFFFFFF
@FS10000125:27:BPA73017-1634:1:1101:6310:1500 2:N:0:13
TACATTTTGAGCGTACTCGACGAAGTCGGGGGGGGGGGGGGGAGATCG
+
FFFFFFFFFFFFFFFFFFFFFFFFFFFFFFFFFFFFFFFFFFF,FF::
@FS10000125:27:BPA73017-1634:1:1101:8230:1500 2:N:0:13
TCGAGATTGAGCGTACTCGACGAAGTTTGCGGGGGGGGGGGGGGGAAA
+
FFFFFFFFFFFFFFFFFFFFFFFFFFFFFFFFFFFFFFFFFFFF,F:,
@FS10000125:27:BPA73017-1634:1:1101:8750:1500 2:N:0:13
TCCGTTTTGAGCGTACTCGACGAAGTTACTAGGGGGGGGGGGGGGGGG
+
FFFFFFFFFFFFFFFFFFFFFFFFFFFFFFFFFFFFFFFFFFFFFF:,
@FS10000125:27:BPA73017-1634:1:1101:9160:1500 2:N:0:13
CTTGGTTTGAGCGTACTCGACGAAGTTGACTGGGGGGGGGGGGGGGGA
+
F:FFFFFFFFFFFFFFFFFFFFFFFFFFFFFFFFFFFFFFFFFFFF,,
@FS10000125:27:BPA73017-1634:1:1101:9240:1500 2:N:0:13
ATGATTTTGAGCGTACTCGACGAAAGGGGGGGGGGGGGGGGGAAATCG
+
F:FFFFFFFFFFFFFFFFFFFFFFFFFFFFFFFFFFFFFFF:FF,F,:
@FS10000125:27:BPA73017-1634:1:1101:9490:1500 2:N:0:13
CTACAATTGAGCGTACTCGACGAAGTTCATACGGGGGGGGGGGGGGGA
+
FFFFFFFFFFFFFFFFFFFFFFFFFFFFFFFFFFFFFFFFFFFFFFF,
@FS10000125:27:BPA73017-1634:1:1101:9930:1500 2:N:0:13
TACCCTTTGAGCGTACTCGACGAAGTTAGCTGGGGGGGGGGGGGGGAA
+
,,FFFFFFFFFFFFFFFFFFFFFFFFFFFFFFFFFFFFFFFFFFF,FF
@FS10000125:27:BPA73017-1634:1:1101:11640:1500 2:N:0:13
TTAGCCTTGAGCGTACTCGACGAAGTTACTAGGGGGGGGGGGGGGGAA
+
::F,FFFFFFFFFFFFFFFFFFFFFFFFFFFFFFFFFFFFFFFFF,FF
@FS10000125:27:BPA73017-1634:1:1101:13000:1500 2:N:0:13
CTAATCTTGAGCGTACTCGACGAAGTTAAACAGGGGGGGGGGGGGGGG
+
FFFFFFFFFFFFFFFFFFFFFFFFFFFFFFFFFFFFFFFFFFFFFFF:
@FS10000125:27:BPA73017-1634:1:1101:13110:1500 2:N:0:13
TAAATCTTGAGCGTACTCGACGAAGTTATGCGGGGGGGGGGGGGGGGA
+
FFFFFFFFFFFFFFFFFFFFFFFFFFFFFFFFFFFFFFFFFFFFFFF:
@FS10000125:27:BPA73017-1634:1:1101:13320:1500 2:N:0:13
TGCATCTTGAGCGTACTCGACGAAGTTTACGCGGGGGGGGGGGGGGGA
+
FFFFFFFFFFFFFFFFFFFFFFFFFFFFFFFFFFFFFFFFFFFFF:F,
@FS10000125:27:BPA73017-1634:1:1101:13770:1500 2:N:0:13
CAACACTTGAGCGTACTCGACGAAGTTTGGGGGGGGGGGGGGGGGGAG
+
FFFFFFFFFFFFFFFFFFFFFFFFFFFF:F,FFFFFFFFFFFFF,,F,
@FS10000125:27:BPA73017-1634:1:1101:14000:1500 2:N:0:13
CTTCAATTGAGCGTACTCGACGAAGTTTAACCGGGGGGGGGGGGGGGG
+
FFFFFFFFFFFFFFFFFFFFFFFFFFFFFFFFFFFFFFFFFFFFF,,F
@FS10000125:27:BPA73017-1634:1:1101:15440:1500 2:N:0:13
TATTTCTTGAGCGTACTCGACGAAGTTACGGCGGGGGGGGGGGGGGGA
+
,,FFFFFFFFFFFFFFFFFFFFFFFFFFFFFFFFFFFFFFFFFFFFF,
@FS10000125:27:BPA73017-1634:1:1101:16480:1500 2:N:0:13
TAACGTTTGAGCGTACTCGACGAAGTTACCGGGGGGGGGGGGGGGGGG
+
FF,,,,FFFFFFFFFFFFFFFFFFFFFFF:,FFFFFFFFFFFFFF:FF
@FS10000125:27:BPA73017-1634:1:1101:1210:1510 2:N:0:13
GTAATCTTGAGCGTACTCGACGAAGTTTAAAGGGGGGGGGGGGGGGGA
+
:FFFFFFFFFFFFFFFFFFFFFFFFFFFFFFFFFFFFFFFFF:FFF,:
@FS10000125:27:BPA73017-1634:1:1101:1240:1510 2:N:0:13
TACCTTTTGAGCGTACTCGACGAAGTTACAAGGGGGGGGGGGGGGGAA
+
,:FFFFFFFFFFFFFFFFFFFFFFFFFFFFFFFFFFFFFFFFFFF:FF
@FS10000125:27:BPA73017-1634:1:1101:1450:1510 2:N:0:13
CAGACTTTGAGCGTACTCGACGAAGTTATGCCGGGGGGGGGGGGGGGG
+
FFFFFFFFFFFFFFFFFFFFFFFFFFFFFFFFFFFFFFFFFFFFFF,F
@FS10000125:27:BPA73017-1634:1:1101:1870:1510 2:N:0:13
CCTATATTGAGCGTACTCGACGAAGTTCAGGCGGGGGGGGGGGGGGGA
+
FFFFFFFFFFFFFFFFFFFFFFFFFFFFFFFFFFFFFFFFFFFFFF:F
@FS10000125:27:BPA73017-1634:1:1101:2500:1510 2:N:0:13
TTCTCATTGAGCGTACTCGACGAAGTTTTGCCGGGGGGGGGGGGGGGA
+
,:F:FFFFFFFFFFFFFFFFFFFFFFFFFFFFFFFFFFFFFFFFFFF,
@FS10000125:27:BPA73017-1634:1:1101:2740:1510 2:N:0:13
TGGCCTTTGAGCGTACTCGACGAAGTTGGGAGGGGGGGGGGGGGGAAA
+
,:FFFFFFFFFFFFFFFFFFFFFFFFFFFFFFFFFFFFFFFFFFFF::
@FS10000125:27:BPA73017-1634:1:1101:4010:1510 2:N:0:13
ATGATGTTGAGCGTACTCGACGAAGTTTATACGGGAGGGGGGGGGGGG
+
,F:F::FFFFFFFFFFFFFFFFFFFFFFFFFFFFFFFFFFFFFFFFFF
@FS10000125:27:BPA73017-1634:1:1101:4790:1510 2:N:0:13
TTGTTTTTGAGCGTACTCGACGAAGTTTATATGGGGGGAGGGGGGGGG
+
:F:FFFFFFFFFFFFFFFFFFFFFFFFFFF:FFFFFFFFFFFFFFFFF
@FS10000125:27:BPA73017-1634:1:1101:6310:1510 2:N:0:13
TACATTTTGAGCGTACTCGACGAAGTCGGGGGGGGGGGGGGGGAGATC
+
F,FFFFFFFFFFFFFFFFFFFFFFFFFFFFFFFFFFFFFFFF:F,FF:
@FS10000125:27:BPA73017-1634:1:1101:8170:1510 2:N:0:13
GCCCACTTGAGCGTACTCGACGAGGTTTAGCCGGGGGGGGGGGGGGGG
+
,FFFFFFFFFFFFFFFFFFFFFFFFFFFFFFFFFFFFFFFFFFFFF:F
@FS10000125:27:BPA73017-1634:1:1101:9550:1510 2:N:0:13
TCGGAGTTGAGCGTACTCGACGAAGTTGGAAGGGGGGGGGGGGGGGAA
+
,FFFFFFFFFFFFFFFFFFFFFFFFFFFFFFFFFFFFFFFFFFFF,FF
@FS10000125:27:BPA73017-1634:1:1101:9820:1510 2:N:0:13
TACCCCTTGAGCGTACTCGACGAAGTTATGCCGGGGGGGGGGGGGGGG
+
FFFFFFFFFFFFFFFFFFFFFFFFFFFFFFFFFFFFFFFFFFFFFFF:
@FS10000125:27:BPA73017-1634:1:1101:9830:1510 2:N:0:13
TTAAAATTGAGCGTACTCGACGAAGTTCATCCGGGGGGGGGGGGGGGG
+
FFFFFFFFFFFFFFFFFFFFFFFFFFFFFFFFFFFFFFFFFFFFFFFF
@FS10000125:27:BPA73017-1634:1:1101:10340:1510 2:N:0:13
ACAGTATTGAGCGTACTCGACGAAGTTAAACCGGGGGGGGGGGGGGGA
+
,FFFFFFFFFFFFFFFFFFFFFFFFFFFFFFFFFFFFFFFFFFFFFF:
@FS10000125:27:BPA73017-1634:1:1101:10580:1510 2:N:0:13
TGCTGATTGAGCGTACTCGACGAAGTTGTCAAGGGGGGGGGGGGGGGG
+
FFFFF,FFFFFFFFFFFFFFFFFFFFFFFF:FFFFFFFFFFFF:FFF:
@FS10000125:27:BPA73017-1634:1:1101:11580:1510 2:N:0:13
GAGATTTTGAGCGTACTCGACGAAGTTGTTAGGGGGGGGGGGGGGGAA
+
FFFFF:FFFFFFFFFFFFFFFFFFFFF:,,FFFFFFFFFFFFFFF,:F
@FS10000125:27:BPA73017-1634:1:1101:12070:1510 2:N:0:13
CCGCTTTTGAGCGTACTCGACGAAGTTTGGGGGGGGGGGGGGGAGGTC
+
F,,:,FFFFFFFFFFFFFFFFFFFFFFF:F,FFFFFFFFFFF::,,F,
@FS10000125:27:BPA73017-1634:1:1101:12530:1510 2:N:0:13
TAATGGTTGAGCGTACTCGACGAAGTTCAGGGGGGGGGGGGGGGGAAT
+
::FFFFFFFFFFFFFFFFFFFFFFFFFFFFFFFFFFFFFFFFFF,FF,
@FS10000125:27:BPA73017-1634:1:1101:12920:1510 2:N:0:13
ACAGGGTTGAGCGTACTCGACGAAGTTCATTGGGGGGGGGGGGGGGAA
+
FFFFFFFFFFFFFFFFFFFFFFFFFFFFFFFFFFFFFFFFFFFFF,,F
@FS10000125:27:BPA73017-1634:1:1101:13090:1510 2:N:0:13
TAGGTCTTGAGCGTACTCGACGAAGTTAGGGGGGGGGGGGGGGAGATG
+
FFFFFFFFFFFFFFFFFFFFFFFFFFFFFFFFFFFFFFFFFFFF,,F,
@FS10000125:27:BPA73017-1634:1:1101:13150:1510 2:N:0:13
TAACAATTGAGCGTACTCGACGAAGTGGGGGGGGGGGGGGGAAATTCG
+
,:FFFFFFFFFFFFFFFFFFFFFFFFFFFFFFFFFFFFFFF::F,,,F
@FS10000125:27:BPA73017-1634:1:1101:13180:1510 2:N:0:13
TCTCATTTGAGCGTACTCGACGAAGTTGCAAGGGGGGGGGGGGGGGGA
+
FFFFFFFFFFFFFFFFFFFFFFFFFFFFFF,FFFFFFFFFFFFFFF,F
@FS10000125:27:BPA73017-1634:1:1101:14850:1510 2:N:0:13
AACGACTTGAGCGTACTCGACGAAGTTTGGCTGGGGGGGGGGGGGGAA
+
FFF:FFFFFFFFFFFFFFFFFFFFFFFFFFFFFFFFFFFFF:F:FF,F
@FS10000125:27:BPA73017-1634:1:1101:14970:1510 2:N:0:13
TTGTCCCTTGAGCGTACTCGACGAAGTTAAGCCGGGGGGGGGGGGGGG
+
,FFFFFFFFFFFFFFFFFFFFFFFFFFFFFFFFFFFFFFFFFFFFFFF
@FS10000125:27:BPA73017-1634:1:1101:2020:1520 2:N:0:13
TTGGTCTCGAGCGTACTCGACGAAGTTTCTGCGGGGGGGGGGGGGGGA
+
F,FFFFFFFFFFFFFFFFFFFFFFFFFFFFFFFFFFFFFFFFFFFFF:
@FS10000125:27:BPA73017-1634:1:1101:2120:1520 2:N:0:13
TATGATTTGAGCGTACTCGACGAAGGGGGGGGGGGGGGGAATTCGGAA
+
FFFFFFFFFFFFFFFFFFFFFFFFFFFFFFFFFFFFFFF,,,:F,,F:
@FS10000125:27:BPA73017-1634:1:1101:2500:1520 2:N:0:13
TTTCCATTGAGCGTACTCGACGAAGTTCAGAGGGGGGGGGGGGGGGAA
+
FFFFFFFFFFFFFFFFFFFFFFFFFFFFFFFFFFFFFFFFFFFFF:FF
@FS10000125:27:BPA73017-1634:1:1101:3170:1520 2:N:0:13
CATGTATTGAGCGTACTCGACGAAGTTAGGGGCGGGGGGGGGGGGGGA
+
FFFFFFFFFFFFFFFFFFFFFFFFFFFFFFFFFFFFFFFFFFFF:FF,
@FS10000125:27:BPA73017-1634:1:1101:4750:1520 2:N:0:13
CTATCTTTGAGCGTACTCGACGAAGTTGTCGGGGGGGGGGGGGGGGAA
+
FFFFFFFFFFFFFFFFFFFFFFFFFFFFFFFFFFFFFFFFFFFFFFFF
@FS10000125:27:BPA73017-1634:1:1101:6180:1520 2:N:0:13
ATCGCATTGAGCGTACTCGACGAAGTTGGGGGGGGGGGGGGGAAATCG
+
FFFFFFFFFFFFFFFFFFFFFFFFFFFFFFFFFFFFFFFFFFF,,FFF
@FS10000125:27:BPA73017-1634:1:1101:6990:1520 2:N:0:13
TCGGACTTGAGCGTACTCGACGAAGTTTTCAGGGGGGGGGGGGGGGGG
+
,FFFFFF:F::FFF,::FF,FF:FF,,F,FFFFFFFFFFFFF:FFFF:
@FS10000125:27:BPA73017-1634:1:1101:7570:1520 2:N:0:13
CACTATTTGAGCGTACTCGACGAAGTTCTGAGGGGGGGGGGGGGGGGA
+
FFFFFFFFFFFFFFFFFFFFFFFFFFFFFFFFFFFFFFFFFFFF:F:F
@FS10000125:27:BPA73017-1634:1:1101:8920:1520 2:N:0:13
ATTTTCTTGAGCGTACTCGACGAAGTTAGTCCGGGGGGGGGGGGGGGA
+
FFFFFFFFFFFFFFFFFFFFFFFFFFFFFFFFFFFFFFFFFFFFFFFF
@FS10000125:27:BPA73017-1634:1:1101:11330:1520 2:N:0:13
CCCACCTTGAGCGTACTCGACGAAGTTGACTCGGGGGGGGGGGGGGGG
+
FFFFFFFFFFFFFFFFFFFFFFFFFFFFFFFFFFFFFFFFFFFFFFF,
@FS10000125:27:BPA73017-1634:1:1101:11680:1520 2:N:0:13
TAAAGATTGAGCGTACTCGACGAAGTTTCATGGGGGGGGGGGGGGGGA
+
FFFFFFFFFFFFFFFFFFFFFFFFFFFFFFFFFFFFFFFFFFFFFFF,
@FS10000125:27:BPA73017-1634:1:1101:11800:1520 2:N:0:13
CATCACTTGAGCGTACTCGACGAAGTTAGGGGGGGGGGGGGGAAATCG
+
FFFFFFFFFFFFFFFFFFFFFFFFFFFFFFFFFFFFFFFFFFFFFF,,
@FS10000125:27:BPA73017-1634:1:1101:11810:1520 2:N:0:13
TTAAGGTTGAGCGTACTCGACGAAGTTGTTTGGGGGGGGGGGGGGGGA
+
FFFFFFFFFFFFFFFFFFFFFFFFFFFFFFFFFFFFFFFFFFFFFFF,
@FS10000125:27:BPA73017-1634:1:1101:12500:1520 2:N:0:13
TTCTGATTGAGCGTACTCGACGAGGTTTCAGTGGGGGGGGGGGGGGGA
+
FFFFFFFFFFFFFFFFFFFFFFFFFFFFFFFFFFFFFFFFFFFFFF:,
@FS10000125:27:BPA73017-1634:1:1101:12720:1520 2:N:0:13
TTTGTGTTGAGCGTACTCGACGAAGTTCCAGCGGGGGGGGGGGGGGGA
+
FFFFFFFFFFFFFFFFFFFFFFFFFFFFFFFFFFFFFFFFFFFFFFFF
@FS10000125:27:BPA73017-1634:1:1101:14110:1520 2:N:0:13
TTATGTTTGAGCGTACTCGACGAAGTTATAAGGGGGGGGGGGGGGGGA
+
FFFF:FFFFFFFFFFFFFFFFFFFFFFF:FFFFFFFF:FFFFFFF,,F
@FS10000125:27:BPA73017-1634:1:1101:14950:1520 2:N:0:13
CCGAGATTGAGCGTACTCGACGAAGTTACATGGGGGGGGGGGGGGGGA
+
FF::FFFFF:FFFFFFFFFFFFF:FFFFFFFFFFFFFFFFFFF:,,,,
@FS10000125:27:BPA73017-1634:1:1101:1780:1530 2:N:0:13
TCCCGATTGAGCGTACTCGACGAAGTTTGAAGGGGGGGGGGGGGGGAA
+
FFFFFFFFFFFFFFFFFFFFFFFFFFFFFFFFFFFFFFFFFFFFF:FF
@FS10000125:27:BPA73017-1634:1:1101:2370:1530 2:N:0:13
ATGAAATTGAGCGTGCTCGACGAAGTTACTGGGGGGGGGGGGGGAAAT
+
FFFFFFFFFFFFFFFFFFFFFFFFFFFFFFFFFFFFFFFFFFFF,FF:
@FS10000125:27:BPA73017-1634:1:1101:3360:1530 2:N:0:13
CCTTTATTGAGCGTACTCGACGAAGTTACGGGGGGGGGGGGGGGAAAT
+
FFFFFFFFFFFFFFFFFFFFFFFFFFFFFFFFFFFFFFFFFFF,,F:F
@FS10000125:27:BPA73017-1634:1:1101:3450:1530 2:N:0:13
ACGCTTTTGAGCGTACTCGACGAAGTTATGGGGGGGGGGGGGGGAAAT
+
,F,:,,FFFFFFFFFFFFFFFFFFFFF,,FFFFFFFFFFFFFF:F:,F
@FS10000125:27:BPA73017-1634:1:1101:3520:1530 2:N:0:13
CTTGTGTTGAGCGTACTCGACGAAGTTGCTGCGGGGGGGGGGGGGGGG
+
FFFFFFFFFFFFFFFFFFFFFFFFFFFFFFFFFFFFFFFFFFFFFFFF
@FS10000125:27:BPA73017-1634:1:1101:4710:1530 2:N:0:13
CAAAGATTGAGCGTACTCGACGAAGTTAGATGGGGGGGGGGGGGGAAA
+
FFFFFFFFFFFFFFFFFFFFFFFFFFFFFFFFFFFFFFFFFFFF,::,
@FS10000125:27:BPA73017-1634:1:1101:4780:1530 2:N:0:13
TTGATTTTGAGCGTACTCGACGAAGTTTATATGGGGGGAGGGGGGGGG
+
,FF,F,FFFFFFFFFFFFFFFFFFFFF:,,FFFFFFFFFFFFFFF:F,
@FS10000125:27:BPA73017-1634:1:1101:5340:1530 2:N:0:13
ACCTAGTTGAGCGTACTCGACGAAGTTAGTAGGGGGGGGGGGGGGGAA
+
FFFFFFFFFFFFFFFFFFFFFFFFFFFFFFFFFFFFFFFFFFFFFFFF
@FS10000125:27:BPA73017-1634:1:1101:6890:1530 2:N:0:13
TCTCAATTGAGCGTACTCGACGAAGTTCAGCGGGGGGGGGGGGGGGAA
+
FFFFFFFFFFFFFFFFFFFFFFFFFFFFFFFFFFFFFFFFFFFFF:FF
@FS10000125:27:BPA73017-1634:1:1101:6910:1530 2:N:0:13
TAGGTTTTGAGCGTACTCGACGAAGTTAGCCCGGGGGGGGGGGGGGGA
+
,:FFFFFFFFFFFFFFFFFFFFFFFFFFFFFFFFFFFFFFFFFFFF:F
@FS10000125:27:BPA73017-1634:1:1101:8690:1530 2:N:0:13
ATCTTATTGAGCGTACTCGACGAAGTTTTGCGGGGGGGGGGGGGGGGG
+
,:FF,FFFFFFFFFFFFFFFFFFFFFFFF,FFFFFFFFFFFFFFFFFF
@FS10000125:27:BPA73017-1634:1:1101:9480:1530 2:N:0:13
TCAAGCTTGAGCGTACTCGACGAAGTTGGGCGGGGGGGGGGGGGGGGG
+
FFFFFFFFFFFFFFFFFFFFFFFFFFFFFFFFFFFFFFFFFFFFFF,:
@FS10000125:27:BPA73017-1634:1:1101:9520:1530 2:N:0:13
TATCGCTTGAGCGTACTCGACGAAGTTTAGCCGGGGGGGGGGGGGGGA
+
FFFFFFFFFFFFFFFFFFFFFFFFFFFFFFFFFFFFFFFFFFFFFFFF
@FS10000125:27:BPA73017-1634:1:1101:9790:1530 2:N:0:13
ATATCTTTGAGCGTACTCGACGAAGTTTCGAGGGGGGGGGGGGGGGGG
+
,FFFFFFFFFFFFFFFFFFFFFFFFFFFFFFFFFFFFFFFFFFFFFF,
@FS10000125:27:BPA73017-1634:1:1101:9920:1530 2:N:0:13
TTTTTCTTGAGCGTACTCGACGAAGTTTCGTGGGGGGGGGGGGGGGGA
+
F:FFFFFFFFFFFFFFFFFFFFFFFFFFFFFFFFFFFFFFFFFFF,,,
@FS10000125:27:BPA73017-1634:1:1101:12250:1530 2:N:0:13
ACACATTTTGAGCGTACTCGACGAAGTTCGCGGGGGGGGGGGGGGGAA
+
FFFFFFFF:FFFFFFFFFFFFFFFFFFFFFFFFFFFFFFFFFFFF,FF
@FS10000125:27:BPA73017-1634:1:1101:13350:1530 2:N:0:13
ACAGGGTTGAGCGTACTCGACGAAGTTCATTGGGGGGGGGGGGGGGAA
+
FFFFFFFFFFFFFFFFFFFFFFFFFFFFFFFFFFFFFFFFFFFFF,FF
@FS10000125:27:BPA73017-1634:1:1101:14090:1530 2:N:0:13
TTTGCTTTGAGCGTACTCGACGAAGTTGGCGGGGGGGGGGGGGGAGAT
+
FFFFFFFFFFFFFFFFFFFFFFFFFFFFFFFFFFFFFFFFFFFF,,:,
@FS10000125:27:BPA73017-1634:1:1101:1600:1540 2:N:0:13
TTTTGCTTGAGCGTACTCGACGAAGTTACTCCGGGGGGGGGGGGGGGA
+
FFFFFFFFFFFFFFFFFFFFFFFFFFFFFFFFFFFFFFFFFFFFFF,F
@FS10000125:27:BPA73017-1634:1:1101:2830:1540 2:N:0:13
AATTTTTTTAGCGTACTCGACGAAGTTGCCAGGGGGGGGGGGGGGGGG
+
FFFFFFFFFFFFFFFFFFFFFFFFFFFFFFFFFFFFFFFFFFFFF,FF
@FS10000125:27:BPA73017-1634:1:1101:4350:1540 2:N:0:13
TTAATCTTGAGCGTACTCGACGAAGTTGCGTGGGGGGGGGGGGGGGGA
+
FFFFFFFFFFFFFFFFFFFFFFFFFFFFFFFFFFFFFFFFFFFFF,FF
@FS10000125:27:BPA73017-1634:1:1101:5160:1540 2:N:0:13
CATTCCTTGAGCGTACTCGACGAAGTTCTACCGGGGGGGGGGGGGGGA
+
FFFFFFFFFFFFFFFFFFFFFFFFFFFFFFFFFFFFFFFFFFFFF:FF
@FS10000125:27:BPA73017-1634:1:1101:5770:1540 2:N:0:13
CTACTCTTGAGCGTACTCGACGAAGTTTAGCGGGGGGGGGGGGGGGAA
+
FFFFFFFFFFFFFFFFFFFFFFFFFFFFFFFFFFFFFFFFFFFFF:FF
@FS10000125:27:BPA73017-1634:1:1101:5780:1540 2:N:0:13
CAGCGTTTGAGCGTACTCGACGAAGTTAAATGGGGGGGGGGGGGGGAA
+
,F,F,FFFFFFFFFFFFFFFFFFFFFF,FFFFFFFFFFFFFFFFF,,F
@FS10000125:27:BPA73017-1634:1:1101:6580:1540 2:N:0:13
CCTCGTTTGAGCGTACTCGACGAAGTTGAAGGGGGGGGGGGGGGGGGA
+
,::FF,FFFFFFFFFFFFFFFFFFFFF:,FFFF:FFFFFFFFFFFFFF
@FS10000125:27:BPA73017-1634:1:1101:6800:1540 2:N:0:13
ACCTAATTGAGCGTACTCGACGAAGTTACTTCGGGGGGGGGGGGGGGG
+
FFFFFFFFFFFFFFFFFFFFFFFFFFFFFFFFFFFFFFFFFFFFFF:F
@FS10000125:27:BPA73017-1634:1:1101:7840:1540 2:N:0:13
AACCCCTTGAGCGTACTCGACGAAGTTGCCGGGGGGGGGGGGGGGGAA
+
::FFFFFFFFFFFFFFFFFFFFFFFFFFFFFFFFFFFFFFFFFFFF,F
@FS10000125:27:BPA73017-1634:1:1101:8100:1540 2:N:0:13
ATGTATTTGAGCGTACTCGACGAAGTTGCCGCGGGGGGGGGGGGGGGG
+
,F,FFFFFFFFFFFFFFFFFFFFFFFFFFFFFFFFFFFFFFFFFFF,,
@FS10000125:27:BPA73017-1634:1:1101:9950:1540 2:N:0:13
TCTTCTTTGAGCTCATCCAACTTGGTCCGACCGGGGGGGGGGGAGATG
+
F,F:FFFFFFFF:,,,,,FF,F,,F,,FF,,,FFFFFFFFFF:,,,:,
@FS10000125:27:BPA73017-1634:1:1101:10370:1540 2:N:0:13
CATCATTTGAGCGTACTCGACGAAGTTGGTAGGGGGGGGGGGGGGGAA
+
FFFFFFFFFFFFFFFFFFFFFFFFFFFFFFFFFFFFFFFFFFFF,:FF
@FS10000125:27:BPA73017-1634:1:1101:10610:1540 2:N:0:13
TTATTATTGAGCGTACTCGACGAAGTTTGACGGGGGGGGGGGAGGGGG
+
F,FFFFFFFFFFFFFFFFFFFFFFFFFFFFFFFFFFFFFFFF,F,,,,
@FS10000125:27:BPA73017-1634:1:1101:10820:1540 2:N:0:13
TTGTCTTTGAGCGTACTCGACGAAGTTGGTGGGGGGGGGGGGGGGGGA
+
FFFFFFFFFFFFFFFFFFFFFFFFFFFFFFFFFFFFFFFFFFFFFF::
@FS10000125:27:BPA73017-1634:1:1101:11960:1540 2:N:0:13
ATTAAATTGAGCGTACTCGAAGAAGTTACGGGGGGGGGGGGGGGAAAT
+
,FFFFFFFFFFFFFFFFFFFFFFFFFFFFFFFFFFFFFFFFFF,FF,F
@FS10000125:27:BPA73017-1634:1:1101:12100:1540 2:N:0:13
TCACTATTGAGCGTACTCGACGAAGTTGGCGCGGGGGGGGGGGGGGGG
+
FFFFFFFFFFFFFFFFFFFFFFFFFFFFFFFFFFFFFFFFFFFFFF:F
@FS10000125:27:BPA73017-1634:1:1101:12570:1540 2:N:0:13
TTAGTGTTGAGCGACTCGACGAAGTTTATAGGGGGGGGGGGGGGGGAA
+
FFFFFFFFFFFFFFFFFFFFFFFFFFFFFFFFFFFFFFFFFFFFF,FF
@FS10000125:27:BPA73017-1634:1:1101:13000:1540 2:N:0:13
TGATGATTGAGCGTACTCGACGAAGTTTTGGGGGGGGGGGGGGGGGAA
+
F:FFFFFFFFFFFFFFFFFFFFFFFFFFFFFFFFFFFFFFFFFFF,FF
@FS10000125:27:BPA73017-1634:1:1101:13250:1540 2:N:0:13
ATAGCATTGAGCGTACTCGACGAAGTTCTGACGGGGGGGGGGGGGGGA
+
,F,FFFFFFFFFFFFFFFFFFFFFFFFFFFFFFF:FFFFFFF:F:,,F
@FS10000125:27:BPA73017-1634:1:1101:13440:1540 2:N:0:13
ACATAATTGAGCGTACTCGACGAAGTTTCGCCGGGGGGGGGGGGGGGA
+
FFFFFFFFFFFFFFFFFFFFFFFFFFFFFFFFFFFFFFFFFFFFFF:F
@FS10000125:27:BPA73017-1634:1:1101:13730:1540 2:N:0:13
TTTAGTTTGAGCGTACTCGACGAAGTTAGCTCGGGGGGGGGGGGGGGG
+
FFFFFFFFFFFFFFFFFFFFFFFFFFFFFFFFFFFFFFFFFFFFFFFF
@FS10000125:27:BPA73017-1634:1:1101:14510:1540 2:N:0:13
CACTACTTGAGCGTACTCGACGAAGTTGGTCGGGGGGGGGGGGGGGAA
+
FFFFFFFFFFFFFFFFFFFFFFFFFFFFFFFFFFFFFFFFFFFF:,F,
@FS10000125:27:BPA73017-1634:1:1101:15590:1540 2:N:0:13
ACAACTTTGAGCGTACTCGACGAAGTTGATTCGGGGGGGGGGGGGGGG
+
FFFFFFFFFFFFFFFFFFFFFFFFFFFFFFFFFFFFFFFFFFFFFFF:
@FS10000125:27:BPA73017-1634:1:1101:15620:1540 2:N:0:13
TATAGGTTGAGCGTACTCGACGAAGTTTCAAGGGGGGGGGGGGGGGGG
+
,,FFFFFFFFFFFFFFFFFFFFFFFFFFFFFFFFFFFFFFFFFF:F:F
@FS10000125:27:BPA73017-1634:1:1101:15670:1540 2:N:0:13
ATGTTATTGAGCGTACTCGACGAAGTTAGCAGGGGGGGGGGGGGGGAA
+
:,:FFFFFF:FFFFFFFFFFFFFFFFFF:FFFFF:FFFFFF,::F,,F
@FS10000125:27:BPA73017-1634:1:1101:1320:1550 2:N:0:13
TTCACTTTGAGCGTACTCGACGAAGTTTGTCCGGGGGGGGGGGGGGGA
+
FFFF,FFFFFFFFFFFFFFFFFFFFFF,F,FFFFFFFFFFFFFFFF,F
@FS10000125:27:BPA73017-1634:1:1101:1620:1550 2:N:0:13
ATTCGTTTGAGCGTACTCGACGAAGTTACAAGGGGGGGGGGGGGGGGG
+
,FFFFFFFFFFFFFFFFFFFFFFFFFFFFFFFFFFFFFFFFFFFFFF:
@FS10000125:27:BPA73017-1634:1:1101:2320:1550 2:N:0:13
TTAAATTTGAGCGTACTCGACGAAGTTGCGCCGGGGGGGGGGGGGGGG
+
FFFFFFFFFFFFFFFFFFFFFFFFFFFFFFFFFFFFFFFFFFFFFFF:
@FS10000125:27:BPA73017-1634:1:1101:2830:1550 2:N:0:13
AATTTTTTTAGCGTACTCGACGAAGTTGCCAGGGGGGGGGGGGGGGGG
+
FFFFFFFFFFFFFFFFFFFFFFFFFFFFFFFFFFFFFFFFFFFFFF,:
@FS10000125:27:BPA73017-1634:1:1101:2870:1550 2:N:0:13
TTTCCTTTGAGCGTACTCGACGAAGTTCAGCGGGGGGGGGGGGGGGAA
+
FFFFFFFFFFFFFFFFFFFFFFFFFFFFFFFFFFFFFFFFFFFFF,,F
@FS10000125:27:BPA73017-1634:1:1101:3170:1550 2:N:0:13
CATTTATTGAGCGTACTCGACGAAGTTCGGGGGGGGGGGGGGGAGATG
+
FFFFFFFFFFFFFFFFFFFFFFFFFFFFFFFFFFFFFFFFFFF,,F,,
@FS10000125:27:BPA73017-1634:1:1101:3760:1550 2:N:0:13
ATAAGTTTGAGCGTACTCGACGAAGTTGACAGGGGGGGGGGGGGGGAA
+
FFFFFFFFFFFFFFFFFFFFFFFFFFFFFFFFFFFFFFFFFFFFF:FF
@FS10000125:27:BPA73017-1634:1:1101:6000:1550 2:N:0:13
AATACATTGAGCGTACTCGACGAAGTTCTGCGGGGGGGGGGGGGGGGG
+
FFFFFFFFFFFFFFFFFFFFFFFFFFFFFFFFFFFFFFFFFFFFF:F:
@FS10000125:27:BPA73017-1634:1:1101:6390:1550 2:N:0:13
TTTAGATTGAGCGTACTCGACGAAGTTGGCGGGGGGGGGGGGGGGAAA
+
FFFFFFFFFFFFFFFFFFFFFFFFFFFFFFFFFFFFFFFFFFFF,F:,
@FS10000125:27:BPA73017-1634:1:1101:6820:1550 2:N:0:13
TATCACTTGAGCGTACTCGACGAAGTTTCTTGGGGGGGGGGGGGGGGA
+
FFFFFFFFFFFFFFFFFFFFFFFFFFFFFFFFFFFFFFFFFFFFFF,F
@FS10000125:27:BPA73017-1634:1:1101:6970:1550 2:N:0:13
ATTTCGTTGAGCGTACTCGACGAAGTTGTTCCGGGGGGGGGGGGGGGA
+
F:FFFFFFFFFFFFFFFFFFFFFFFFFFFFFFFFFFFFFFFFFFFFFF
@FS10000125:27:BPA73017-1634:1:1101:8210:1550 2:N:0:13
CATTCATTGAGCGTACTCGACGAAGTTTGTAGGGGGGGGGGGGGGGAA
+
,:FFFFFFFFFFFFFFFFFFFFFFFFFFFFFFFFFFFFFFFFFFF,FF
@FS10000125:27:BPA73017-1634:1:1101:8860:1550 2:N:0:13
CCATCTTTGAGCGTACTCGACGAAGTTTATCCGGGGGGGGGGGGGGGA
+
FFFFFFFFFFFFFFFFFFFFFFFFFFFFFFFFFFFFFFFFFFFFFFFF
@FS10000125:27:BPA73017-1634:1:1101:10180:1550 2:N:0:13
TACTCTTTGAGCGTACTCGACGAAGTTCTGAGGGGGGGGGGGGGGGAA
+
F,::F:FFFFFFFFFFFFFFFFFFFFF,F,,FFFFFFFFFFFFFFF:F
@FS10000125:27:BPA73017-1634:1:1101:11840:1550 2:N:0:13
TAATACTTGAGCGTACTCGACGAAGTTACGGGGGGGGGGGGGGGAGAT
+
FFFFFFFFFFFFFFFFFFFFFFFFFFFFFFFFFFFFFFFFFFF,F,:F
@FS10000125:27:BPA73017-1634:1:1101:12890:1550 2:N:0:13
TATCCTTTGAGCGTACTCGACGAAGTTGCTGCGGGGGGGGGGGGGGGA
+
,,FF:FFFFFFFFFFFFFFFFFFFFFFFFFFFFFFFFFFFFFFFFFFF
@FS10000125:27:BPA73017-1634:1:1101:12920:1550 2:N:0:13
TTTCTTTTGAGCGTACTCGACGAAGTTGTCTGGGGGGGGGGGGGGGAA
+
FFFF,FFFFFFFFFFFFFFFFFFFFFF,,FFFFFFFFFFFFFFFF,FF
@FS10000125:27:BPA73017-1634:1:1101:13490:1550 2:N:0:13
AATCATTTGAGCGTACTCGACGAAGTTGTTAGGGGGGGGGGGGGGGGA
+
FFFFFFFFFFFFFFFFFFFFFFFFFFFFFFFFFFFFFFFFFFFFFF:F
@FS10000125:27:BPA73017-1634:1:1101:14470:1550 2:N:0:13
ATTCACTTGAGCGTACTCGACGAAGTTATTAGGGGGGGGGGGGGGGGA
+
FFFFFFFFF:FFFFFFFFFFFFFFFFFFFFFFFFFFFFFFFFFF:::,
@FS10000125:27:BPA73017-1634:1:1101:15910:1550 2:N:0:13
CATACTTTGAGCGTACTCGACGAAGTTGACAGGGGGGGGGGGGGGAAA
+
FFFFFFFFFFFFFFFFFFFFFFFFFFFFFFFFFFFFFFFFFFFF,,,,
@FS10000125:27:BPA73017-1634:1:1101:1150:1560 2:N:0:13
TCTGGTTTGAGCGTACTCGACGAAGTTGTAACGGGGGGGGGGGGGGGA
+
FFFFFFFFFFFFFFFFFFFFFFFFFFFFFFFFFFFFFFFFFFFFFFF,
@FS10000125:27:BPA73017-1634:1:1101:1400:1560 2:N:0:13
TGAAGTTTGAGCGCACTCGACGAAGTTGCTAGGGGGGGGGGGGGGGGG
+
,,FFFFFFFFFFFFFFFFFFFFFFFFFFFFFFFFFFFFFFFFFFFF,F
@FS10000125:27:BPA73017-1634:1:1101:1850:1560 2:N:0:13
TATGAATTGAGCGTACTCGACGAAGTTTCTGGGGGGGGGGGGGGGAAA
+
FFFFFFFFFFFFFFFFFFFFFFFFFFFFFFFFFFFFFFFFFFFFF:::
@FS10000125:27:BPA73017-1634:1:1101:3010:1560 2:N:0:13
TTTCCCTTGAGCGTACTCGACGAAGTTAGCACGGGGGGGGGGGAGGGG
+
FFFFFFFFFFFFFFFFFFFFFFFFFFFFFFFFFFFFFFFFFFF,F,,F
@FS10000125:27:BPA73017-1634:1:1101:5050:1560 2:N:0:13
ACCTTTTTGAGCGTACTCGACGAAGTTAATTCGGGGGGGGGGGGGGGA
+
F,,FFFFFFFFFFFFFFFFFFFFFFFFFFFFFFFFFFFFFFFFFFF:F
@FS10000125:27:BPA73017-1634:1:1101:5910:1560 2:N:0:13
TCTTTTTTGAGCGTACTCGACGAAGTTTCTACGGGGGGGGGGGGGGGA
+
FFFFFFFFFFFFFFFFFFFFFFFFFFFFFFFFFFFFFFFFFFFFF:,F
@FS10000125:27:BPA73017-1634:1:1101:7320:1560 2:N:0:13
ATGCTTTTGAGCGTACTCGACGAAGTTCCAACGGGGGGGGGGGGGGGA
+
FFFFFFFFFFFFFFFFFFFFFFFFFFFFFFFFFFFFFFFFFFFFF,FF
@FS10000125:27:BPA73017-1634:1:1101:8470:1560 2:N:0:13
TCCCTTTTGAGCGTACTCGACGAAGTTTGTGCGGGGGGGGGGGGGGGG
+
,F:F,FFFFFFFFFFFFFFFFFFFFFFF,FFFFFFFFFFFFFFF,,,F
@FS10000125:27:BPA73017-1634:1:1101:8580:1560 2:N:0:13
CTATGGTTGAGCGTACTCGACGAAGTTACCAGGGGGGGGGGGGGGGGA
+
FFFFFFFFFFFFFFFFFFFFFFFFFFFFFFFFFFFFFFFFFFFFFFF:
@FS10000125:27:BPA73017-1634:1:1101:9980:1560 2:N:0:13
GGATTTTTGAGCGTACTCGACGAAGTTGCGTGGGGGGGGGGGGGGGAA
+
F,FF:FFFFFFFFFFFFFFFFFFFFFFFFFFFFFFFFFFFFFF,::FF
@FS10000125:27:BPA73017-1634:1:1101:10870:1560 2:N:0:13
ACGGTATTGAGCGTACTCGACGAAGTTGCATGGGGGGGGGGGGGGGGA
+
FFFFFFFFFFFFFFFFFFFFFFFFFFFFFFFFFFFFFFFFFFFFF,,F
@FS10000125:27:BPA73017-1634:1:1101:12330:1560 2:N:0:13
TTCTAGTTGAGCGTACTCGACGAAGTTTGCTGGGGGGGGGGGGGGGGA
+
F,FFFFFFFFFFFFFFFFFFFFFFFFFFFFFFFFFFFFFFFFF::,F,
@FS10000125:27:BPA73017-1634:1:1101:12990:1560 2:N:0:13
TCATACTTGAGCGTACTCGACGAAGTTCTGGGGGGGGGGGGGGGGAAT
+
,FFFFFFFFFFFFFFFFFFFFFFFFFFFFFFFFFFFFFFFFFF,,F,F
@FS10000125:27:BPA73017-1634:1:1101:14250:1560 2:N:0:13
TAAAGCTTGAGCGTACTCGACGAAGTGGGGGGGGGGGGGGGGAGATCG
+
F,FFFFFFFFFFFFFFFFFFFFFFFFFFFFFFFFFFFFFFFF:,FFF,
@FS10000125:27:BPA73017-1634:1:1101:14410:1560 2:N:0:13
TCACGCTTGAGCGTACTCGACGAAGTTTACGCGGGGGGGGGGGGGGAG
+
,,FFFFFFFFFFFFFFFFFFFFFFFFFFFFFFFFFFFFFFFFFFFF,,
@FS10000125:27:BPA73017-1634:1:1101:3950:1570 2:N:0:13
ACACTATTGAGCGTACTCGACGAAGTTAGCGCGGGGGGGGGGGGGGGA
+
FFFFFFFFFFFFFFFFFFFFFFFFFFFFFFFFFFFFFFFFFFFFFF::
@FS10000125:27:BPA73017-1634:1:1101:4950:1570 2:N:0:13
TATTGTTTGAGCGTACTCGACGAAGTTGATGGGGGGGGGGGGGGGGGG
+
FFFFFFFFFFFFFFFFFFFFFFFFFFFFFFFFFFFFFFFFFFFFFF:,
@FS10000125:27:BPA73017-1634:1:1101:5120:1570 2:N:0:13
TCTCCATTGAGCGTACTCGACGAGGTTCTAAGGGGGGGGGGGGGGGGA
+
,FFFFFFFFFFFFFFFFFFFFFFFFFFFFFFFFFFFFFFFFFFFFFF:
@FS10000125:27:BPA73017-1634:1:1101:5270:1570 2:N:0:13
CTACCTTTGAGCGTACTCGACGAAGTTGGGGGGGGGGGGGGGAATTCG
+
F,FFFFFFFFFFFFFFFFFFFFFFFFFFFFFFFFFFFFFFF,F,,F:F
@FS10000125:27:BPA73017-1634:1:1101:5610:1570 2:N:0:13
TTTCTCTTGAGCGTACTCGACGAAGTTAACCCGGGGGGGGGGGGGGAA
+
F,FF::FFFFFFFFFFFFFFFFFF,FFFFFFFFFFFFFFFF,:,,,,F
@FS10000125:27:BPA73017-1634:1:1101:6300:1570 2:N:0:13
TTTGGTTTGAGCGTACTCGACGAAGTTATGCCGGGGGGGGGGGGGGGA
+
FFFFFFFFFFFFFFFFFFFFFFFFFFFFFFFFFFFFFFFFFFFFFFFF
@FS10000125:27:BPA73017-1634:1:1101:6850:1570 2:N:0:13
TTACCTTTGAGCGTACTCGACGAAGTGGGGGGGGGGGGGGGGAGGTCG
+
FFFFFFFFFFFFFFFFFFFFFFFFFFFFFFFFFFFFFFFFF,F,,FFF
@FS10000125:27:BPA73017-1634:1:1101:7040:1570 2:N:0:13
ATACTTTTGAGCGTACTCGACGAAGTTTTGCGGGGGGGGGGGGGGGAA
+
FFFFFFFFFFFFFFFFFFFFFFFFFFFFFFFFFFFFFFFFFFFFFFFF
@FS10000125:27:BPA73017-1634:1:1101:7210:1570 2:N:0:13
TTTGTTTTGAGCGTACTCGACGAAGTTTGAAGGGGGGGGGGGGGGGAA
+
,FFFFFFFFFFFFFFFFFFFFFFFFFFFFFFFFFFFFFFFFFFFF:FF
@FS10000125:27:BPA73017-1634:1:1101:7540:1570 2:N:0:13
ACCAAATTGAGCGTACTCGACGAAGTTCCAAGGGGGGGGGGGGGGGGA
+
,::::FFFFFFFFFFFFFFFFFFFFFFF:,,FFFFFFFFFFFFFFF,,
@FS10000125:27:BPA73017-1634:1:1101:7770:1570 2:N:0:13
CCCCGCTTGAGCGTACTCGACGAAGTTGGGGGGGGGGGGGGGAAGTCG
+
FFFF:FFFFFFFFFFFFFFFFFFFFFFFFFFFFFFFFFFFF,F:,::F
@FS10000125:27:BPA73017-1634:1:1101:8280:1570 2:N:0:13
CCGTTATTGAGCGTACTCGACGAAGTTCGTTGGGGGGGGGGGGGGGGG
+
FFFFFFFFFFFFFFFFFFFFFFFFFFFFFFFFFFFFFFFFFFFFFF:F
@FS10000125:27:BPA73017-1634:1:1101:9010:1570 2:N:0:13
GGACCTTTGAGCGTACTCGACGAAGTTTTCTGGGGGGGGGGGGGGGGG
+
:,FFF:,FFFFFFF,F:FFFFFF:F:,FFFFFFFFFFFFFFFFFFFF,
@FS10000125:27:BPA73017-1634:1:1101:11670:1570 2:N:0:13
CAATAATTGAGCGTACTCGACGAAGTTGGCAGGGGGGGGGGGGGGGGG
+
FFFFFFFFFFFFFFFFFFFFFFFFFFFFFFFFFFFFFFFFFFFFF::F
@FS10000125:27:BPA73017-1634:1:1101:12100:1570 2:N:0:13
TACTCATTGAGCGTACTCGACGAAGTTTACAGGGGGGGGGGGGGGGAA
+
FFF:FFFFFFFFFFFFFFFFFFFFFFFFFFFFFFFFFFFFFFFFFF,:
@FS10000125:27:BPA73017-1634:1:1101:12140:1570 2:N:0:13
ATGATTTTGAGCGTACTCGACGAAGGGGGGGGGGGGGGGGAAATCGGA
+
F,FFFFFFFFFFFFFFFFFFFFFFFFFFFFFFFFFFFFFFF:,F:,,:
@FS10000125:27:BPA73017-1634:1:1101:12500:1570 2:N:0:13
AATCGATTGAGCGTACTCGACGAAGTTTGAAGGGGGGGGGGGGGGGAA
+
:::F,,FFFFFFFFFFFFFFFFFFFFFF:FFFFFFFFFFFFFFF::F:
@FS10000125:27:BPA73017-1634:1:1101:13060:1570 2:N:0:13
TAAATCTTGAGCGTACTCGACGAAGTTATGCGGGGGGGGGGGGGGGGG
+
FFFFFFFFFFFFFFFFFFFFFFFFFFFFFFFFFFFFFFFFFFFFFF:,
@FS10000125:27:BPA73017-1634:1:1101:14610:1570 2:N:0:13
CCCTCGTTGAGCGTACTCGACGAAGTTTGCTGGGGGGGGGGGGGGGAA
+
FFFFFFFFFFFFFFFFFFFFFFFFFFFFFFFFFFFFFFFFFFFF:FFF
@FS10000125:27:BPA73017-1634:1:1101:15400:1570 2:N:0:13
CTTCCATTGAGCGTACTCGACGAAGGGGGGGGGGGGGGGAGATCGGAA
+
FFFFFFFFFFFFFFFFFFFFFFFFFFFFFFFFFFFFFFFF,FFF,FF,
@FS10000125:27:BPA73017-1634:1:1101:1060:1580 2:N:0:13
TTCGGGTTGAGCGTACTCGACGAAGTTGAACGGGGGGGGGGGGGGGGA
+
FFFFFFFFFFFFFFFFFFFFFFFFFFFFFFFFFFFFFFFFFFFFFFFF
@FS10000125:27:BPA73017-1634:1:1101:2220:1580 2:N:0:13
TTACGTTTGAGCGTACTCGACGAAGTTTGTGGGGGGGGGGGGGGGGGG
+
FFFFFFFFFFFFFFFFFFFFFFFFFFFFFFFFFFFFFFFFFFFFFFFF
@FS10000125:27:BPA73017-1634:1:1101:2480:1580 2:N:0:13
CCACCATTGAGCGTACTCGACGAAGTTGCCAGGGGGGGGGGGGGGGGA
+
FFFFFFFFFFFFFFFFFFFFFFFFFFFFFFFFFFFFFFFFFFFFFFFF
@FS10000125:27:BPA73017-1634:1:1101:2570:1580 2:N:0:13
CTTAATTTGAGCGTACTCGACGAAGTTCTAGGGGGGGGGGGGGGGGGG
+
FFF:FFFFFFFFFFFFFFFFFFFFFFFFFFFFFFFFFFFFFFFFFFFF
@FS10000125:27:BPA73017-1634:1:1101:4100:1580 2:N:0:13
TTAAAATTGAGCGTACTCGACGAAGGGGGGGGGGGGGGGAAATCGGAA
+
F,FFFFFFFFFFFFFFFFFFFFFFFFFFFFFFFFFFFFF,,FF,,,F,
@FS10000125:27:BPA73017-1634:1:1101:7740:1580 2:N:0:13
TAAGTTTTGAGCGTACTCGACGAAGTTGGGCCGGGGGGGGGGGGGGGG
+
FFFFFFFFFFFFFFFFFFFFFFFFFFFFFFFFFFFFFFFFFFFFFFFF
@FS10000125:27:BPA73017-1634:1:1101:8360:1580 2:N:0:13
ACGTTCTTGAGCGTACTCGACGAAGTTGCGTGGGGGGGGGGGGGGGAA
+
FFFFFFFFFFFFFFFFFFFFFFFFFFFFFFFFFFFFFFFFFFFFFFFF
@FS10000125:27:BPA73017-1634:1:1101:8920:1580 2:N:0:13
ACTTATTTGAGCGTACTCGACGAAGTTTTGGGGGGGGGGGGGGGAGAT
+
FFFFFFFFFFFFFFFFFFFFFFFFFFFFFFFFFFFFFFFFFFF,F,:F
@FS10000125:27:BPA73017-1634:1:1101:9580:1580 2:N:0:13
TTTGATTTGAGCGTACTCGACGAAGTTGGGAGGGGGGGGGGGGGGGAA
+
,FFFFFFFFFFFFFFFFFFFFFFFFFFFFFFFFFFFFFFFFFFFFFFF
@FS10000125:27:BPA73017-1634:1:1101:10500:1580 2:N:0:13
TATCATTTGAGCGTACTCGACGAAGTTAAACGGGGGGGGGGGGGGGGA
+
F,FFFFFFFFFFFFFFFFFFFFFFFFFFFFFFFFFFFFFFFFFFFFF,
@FS10000125:27:BPA73017-1634:1:1101:10620:1580 2:N:0:13
AATTAATTGAGCGTACTCGACGAAGTTCATCCGGGGGGGGGGGGGGGA
+
:,FFFFFFFFFFFFFFFFFFFFFFFFFFFFFFFFFFFFFFFFFFFFFF
@FS10000125:27:BPA73017-1634:1:1101:10650:1580 2:N:0:13
TTATTATTGAGCGTACTCGACGAAGTTTGACGGGGGGGGGGGGGGGAA
+
F,FFFFFFFFFFFFFFFFFFFFFFFFFFFFFFFFFFFFFFFFFFFF:F
@FS10000125:27:BPA73017-1634:1:1101:10720:1580 2:N:0:13
TCTCCATTGAGCGTACTCGACGAAGTTGTCTCGGGGGGGGGGGGGGAA
+
:F,FFFFFFFFFFFFFFFFFFFFFFFF::FFFFFFFFFFFFFFFFFFF
@FS10000125:27:BPA73017-1634:1:1101:10830:1580 2:N:0:13
TTTCCCTTGAGCGTACTCGACGAAGTTCGCACGGGGGGGGGGGGGGGA
+
FFFFFFFFFFFFFFFFFFFFFFFFFFFFFFFFFFFFFFFFFFFFFF,F
@FS10000125:27:BPA73017-1634:1:1101:12830:1580 2:N:0:13
AGGGATTTGAGCGTACTCGACGAAGTGGGGGGGGGGGGGGGAAGGCCG
+
F,FFFFFFFFFFFFFFFFFFFFFFFFFFFFFFFFFFFFFFF,F:,,,:
@FS10000125:27:BPA73017-1634:1:1101:13670:1580 2:N:0:13
TATTAGTTGAGCGTACTCGACGAAGTTGGGGGGGGGGGGGGAAATTCG
+
FFFFFFFFFFFFFFFFFFFFFFFFFFFFFFFFFFFFFFFFF,:,,::F
@FS10000125:27:BPA73017-1634:1:1101:14550:1580 2:N:0:13
CTACAGTTGAGCGTACTCGACGAAGTTGCTTAGGGGGGGGGGGGGGAA
+
FFFFFFFFF:FFFF:FFFFFFFFFFFFFFFFFFFFFFFFFFFF:,,:F
@FS10000125:27:BPA73017-1634:1:1101:15940:1580 2:N:0:13
ATTAAGTTGAGCGTACTCGACGAAGTTAAGAGGGGGGGGGGGGGGGAA
+
,FFFFFFFFFFFFFFFFFFFFFFFFFFFFFFFFFFFFFFFFFFFF:,F
@FS10000125:27:BPA73017-1634:1:1101:1410:1590 2:N:0:13
CTTCCTTTGAGCGTACTCGACGAAGTTACAGCAGGGGGGGGGGGGGGG
+
F,FFFFFFFFFFFFFFFFFFFFFFFFFFFFFFFFFFFFFFFFFFFFFF
@FS10000125:27:BPA73017-1634:1:1101:2100:1590 2:N:0:13
CTAGGTTTGAGCGTACTCGACGAAGTTTAGAGGGGGGGGGGGGGGGGG
+
FFFFFFFFFFFFFFFFFFFFFFFFFFFFFFFFFFFFFFFFFFFFFFFF
@FS10000125:27:BPA73017-1634:1:1101:2370:1590 2:N:0:13
CTACGTTTGAGCGTACTCGACGAAGTTTGAGGGGGGGGGGGGGGGGGG
+
F,FFFFFFFFFFFFFFFFFFFFFFFFFFFFFFFFFFFFFFFFF,F,,:
@FS10000125:27:BPA73017-1634:1:1101:2780:1590 2:N:0:13
ATTTAGTTGAGCGTACTCGACGAAGTTTAGGGGGGGGGGGGGGAAATC
+
,,FFFFFFFFFFFFFFFFFFFFFFFFFFFFFFFFFFFFFFFFF:,FFF
@FS10000125:27:BPA73017-1634:1:1101:3320:1590 2:N:0:13
CTCCGTTTGAGCGTACTCGACGAAGTTAAAAGGGGGGGGGGGGGGGGA
+
FFFFF,FFFFFFFFFFFFFFFFFFFFF,,,FFFFFFFFFFFFFFFFF:
@FS10000125:27:BPA73017-1634:1:1101:3430:1590 2:N:0:13
CAACACTTGAGCGTACTCGACGAAGCGGGGGGGGGGGGGGGGAGGTTG
+
F::FFFFFF,FFFFFFFFFFFFF:FFFFF:FFFFFFFFFFF::,,:,,
@FS10000125:27:BPA73017-1634:1:1101:4690:1590 2:N:0:13
TACACTTTGAGCGTACTCGACGAAGTTAGACCGGGGGGGGGGGGGGGA
+
,FFFFFFFFFFFFFFFFFFFFFFFFFFFFFFFFFFFFFFFFFFFFF,F
@FS10000125:27:BPA73017-1634:1:1101:10110:1590 2:N:0:13
AACGAATTGAGCGTACTCGACGAAGTTCATGCGGGGGGGGGGGGGGGA
+
FFFFFFFFFFFFFFFFFFFFFFFFFFFFFFFFFFFFFFFFFFFFF::F
@FS10000125:27:BPA73017-1634:1:1101:10740:1590 2:N:0:13
TCCGAATTGAGCGTACTCGACGAAGTTTTCGGGGGGGGGGGGGGGAGA
+
FFFFFFFFFFFFFFFFFFFFFFFFFFFFFFFFFFFFFFFFFFFF,F,,
@FS10000125:27:BPA73017-1634:1:1101:11330:1590 2:N:0:13
TTGTATTTGAGCGTACTCGACGAAGTTCGGGCGGGGGGGGGGGGGGGA
+
FFFFFFFFFFFFFFFFFFFFFFFFFFFFFFFFFFFFFFFFFFFFFFFF
@FS10000125:27:BPA73017-1634:1:1101:12250:1590 2:N:0:13
TATCTATTGAGCGTACTCGACGAAGTTGGGGGGGGGGGGGGGAGTTCG
+
FFFFFFFFFFFFFFFFFFFFFFFFFFFFFFFFFFFFFFFFF,F,,:FF
@FS10000125:27:BPA73017-1634:1:1101:13020:1590 2:N:0:13
TTCTTTTTGAGCGTACTCGACGAAGTTAACACGGGGGGGGGGGGGGAA
+
F,FF,,FFFFFFFFFFFFFFFFFFFFFFF,F,FFFFFFFFFFFFFF,,
@FS10000125:27:BPA73017-1634:1:1101:15790:1590 2:N:0:13
ATCGGCTTGAGCGTACTCGACGAAGTTGCTACGGGGGGGGGGGGGGGG
+
FFFFFFFFFFFFFFFFFFFFFFFFFFFFFFFFFFFFFFFFFFFFF:FF
@FS10000125:27:BPA73017-1634:1:1101:2050:1600 2:N:0:13
TTTAGATTGAGCGTACTCGACGAAGTTCTCAGGGGGGGGGGGGGGGGG
+
,,FFFFFFFFFFFFFFFFFFFFFFFFFF,FFFFFFFFFFFFFFFFF::
@FS10000125:27:BPA73017-1634:1:1101:3730:1600 2:N:0:13
ATGTTCTTGAGCGTACTCGACGAAGTTATCTGGGGGGGGGGGGGGGGA
+
FFFFFFFFFFFFFFFFFFFFFFFFFFFFFFFFFFFFFFFFFFFFFFF,
@FS10000125:27:BPA73017-1634:1:1101:3820:1600 2:N:0:13
ACGGGTTTGAGCGTACTCGACGAAGTTCAGAGGGGGGGGGGGGGGGAA
+
FFFFFFFFFFFFFFFFFFFFFFFFFFFFFFFFFFFFFFFFFFFF,:FF
@FS10000125:27:BPA73017-1634:1:1101:4210:1600 2:N:0:13
TTAACGTTGAGCGTACTCGACGAAGTTCAAGGGGGGGGGGGGGGGGGA
+
,FFFFFFFFFFFFFFFFFFFFFFFFFFFFFFFFFFFFFFFFFFFFF,F
@FS10000125:27:BPA73017-1634:1:1101:4330:1600 2:N:0:13
ACTTGTTTGAGCGTACTCGACGAAGTTCCAGCGGGGGGGGGGGGGGGA
+
:F,,::FFFFFFFFFFFFFFFFFFFFF:,FFFFFFFFFFFFFFF:F,F
@FS10000125:27:BPA73017-1634:1:1101:4760:1600 2:N:0:13
CTATATTTGAGCGTACTCGACGAAGTTGACGGGGGGGGGGGGGAGATT
+
F,FFFFFFFFFFFFFFFFFFFFFFFFFFFFFFFFFFFFFFFFFF,F:,
@FS10000125:27:BPA73017-1634:1:1101:4870:1600 2:N:0:13
CAGCCTTTGAGCGTACTCGACGAAGTTGGGGGGGGGGGGGGGAAATCG
+
FFFFFFFFFFFFFFFFFFFFFFFFFFFFFFFFFFFFFFFFFFFF,F,:
@FS10000125:27:BPA73017-1634:1:1101:5140:1600 2:N:0:13
TACCGCTTGAGCGTACTCGACGAAGTTTCAGGGGGGGGGGGGGGGAAA
+
FFFFFFFFFFFFFFFFFFFFFFFFFFFFFFFFFFFFFFFFFFFFFF,,
@FS10000125:27:BPA73017-1634:1:1101:6280:1600 2:N:0:13
TTAGACTTGAGCGTACTCGACGAAGTTGCTGCGGGGGGGGGGGGGGGA
+
F:FFFFFFFFFFFFFFFFFFFFFFF::FF:FFFFFFFFF:FF::F:,F
@FS10000125:27:BPA73017-1634:1:1101:6650:1600 2:N:0:13
TAGCCCTTGAGCGTACTCGACGAAGTTGCCGGGGGGGGGGGGGGGAAA
+
,:FFFFFFFFFFFFFFFFFFFFFFFFFFFFFFFFFFFFFFFFFFFF,,
@FS10000125:27:BPA73017-1634:1:1101:7230:1600 2:N:0:13
CTTATATTGAGCGTACTCGACGAAGTGGGGGGGGGGGGGGGGAAGTTC
+
F:,FF,FFFFFFFFFFF,FFFFFFFFFFFFFFFFFFFFFFF:,,,:,,
@FS10000125:27:BPA73017-1634:1:1101:9640:1600 2:N:0:13
TTCCTTTTGAGCGTACTCGACGAAGTTGATCCGGGGGGGGGGGGGGGA
+
FFFFFFFFFFFFFFFFFFFFFFFFFFFFFFFFFFFFFFFFFFFFF:F,
@FS10000125:27:BPA73017-1634:1:1101:10530:1600 2:N:0:13
CTAGAGTTGAGCGTACTCGACGAAGTTATAAGGGGGGGGGGGGGGGAA
+
FFFFFFFFFFFFFFFFFFFFFFFFFFFFFFFFFFFFFFFFFFFFF:FF
@FS10000125:27:BPA73017-1634:1:1101:10630:1600 2:N:0:13
CCTAGCTTGAGCGTACTCGACGAAGTTGACAGGGGGGGGGGGGGGGAA
+
FFF,,:FFFFFFFFFFFFFFFFFFFFF:FFF,FFFFFFFFFFFF:,:,
@FS10000125:27:BPA73017-1634:1:1101:12270:1600 2:N:0:13
TTATCTTTGAGCGTACTCGACGAAGGGGGGGGGGGGGGGGGATTTGAA
+
,FFFFFFF,,,,,F:,F,,,::,,::FFFFFFFFFFFFF,,:,,,,,,
@FS10000125:27:BPA73017-1634:1:1101:12470:1600 2:N:0:13
TTGAGTTTGAGCGTACTCGACGAAGTTTGCAGGGGGGGGGGGGGGGAA
+
FFFFFFFFFFFFFFFFFFFFFFFFFFFFFFFFFFFFFFFFFFFFF,F:
@FS10000125:27:BPA73017-1634:1:1101:12670:1600 2:N:0:13
TATATCTTGAGCGTACTCGACGAAGCGGGGGGGGGGGGGGGAAATCGG
+
FFFFFFFFFFFFFFFFFFFFFFFFFFFFFFFFFFFFFFFFFF,,F,,,
@FS10000125:27:BPA73017-1634:1:1101:13090:1600 2:N:0:13
TTAATATTGAGCGTACTCGACGAAGTTCGTGCGGGGGGGGGGGGGGGA
+
,FFFFFFFFFFFFFFFFFFFFFFFFFFFFFFFFFFFFFFFFFFFFFFF
@FS10000125:27:BPA73017-1634:1:1101:13140:1600 2:N:0:13
AAGGGATTGAGCGTACTCGACGAAGTTGGGCCGGGGGGGGGGGGGGAA
+
FFFFFFFFFFFFFFFFFFFFFFFFFFFFFFFFFFFFFFFFFFFFFFFF
@FS10000125:27:BPA73017-1634:1:1101:13460:1600 2:N:0:13
TATATTTTGAGCGTACTCGACGAAGTTACCTGGGGGGGGGGGGGGGGA
+
,,FFFFFFFFFFFFFFFFFFFFFFFFFFFFFFFFFFFFFFFFFFFF:F
@FS10000125:27:BPA73017-1634:1:1101:13570:1600 2:N:0:13
AAGGTATTGAGCGTACTCGACGAAGTTAGACGGGGGGGGGGGGGGGGA
+
:FFFFFFFFFFFFFFFFFFFFFFFFFFFFFFFFFFFFFFFFFFFFF,F
@FS10000125:27:BPA73017-1634:1:1101:14470:1600 2:N:0:13
ATAGATTTGAGCGTACTCGACGAAGTTACGGGGGGGGGGGGGGGAGAT
+
F,FFFFFFFFFFFFFFFFFFFFFFFFFFFFFFFFFFFFFFFF::,,,F
@FS10000125:27:BPA73017-1634:1:1101:14980:1600 2:N:0:13
TTTGTCTTGAGCGTACTCGACGAAGTTCGGCCGGGGGGGGGGGGGGGG
+
,FFFFFFFFFFFFFFFFFFFFFFFFFFFFFFFFFFFFFFFFFFFFFFF
@FS10000125:27:BPA73017-1634:1:1101:15450:1600 2:N:0:13
TACGCCTTGAGCGTACTCGACGAAGAGGGGGGGGGGGGGGGGAAGTCG
+
,,F:FFFFFFFFFFFFFFFFFFFFFFFFFFFFFFFFFFFFF,:F,:,:
@FS10000125:27:BPA73017-1634:1:1101:16220:1600 2:N:0:13
TAGCATTTGAGCGTACTCGACGAAGTTTTAAGGGGGGGGGGGGGGGGA
+
FFFFFFFFFFFFFFFFFFFFFFFFFFFFFFFFFFFFFFFFF:FF:FFF
@FS10000125:27:BPA73017-1634:1:1101:1270:1610 2:N:0:13
TCTGGTTTGAGCGTACTCGACGAAGTTGTAACGGGGGGGGGGGGGGGA
+
FFFFFFFFFFFFFFFFFFFFFFFFFFFFFFFFFFFFFFFFFFFFFFFF
@FS10000125:27:BPA73017-1634:1:1101:2890:1610 2:N:0:13
ATACTATTGAGCGTACTCGACGAAGTTAAGACGGGGGGGGGGGGGGGA
+
F,FFFFFFFFFFFFFFFFFFFFFFFFFFFFFFFFFFFFFFFFFFF::F
@FS10000125:27:BPA73017-1634:1:1101:3070:1610 2:N:0:13
AACTATTTGAGCGTACTCGACGAAGTTCAAAAGGGGGGGGGGGGGGGG
+
FFFFFFFFFFFFFFFFFFFFFFFFFFFFFFFFFFFFFFFFFFFFFFF,
@FS10000125:27:BPA73017-1634:1:1101:4970:1610 2:N:0:13
ATTCACTTTAGCGTACTCGACGAAGTTCCCTCGGGGGGGGGGGGGGGG
+
:FFF:FFF,,,,,F,,F,,,,,,:,FF,,:,F,:,::FFFFFFFF:FF
@FS10000125:27:BPA73017-1634:1:1101:5950:1610 2:N:0:13
TCACGCTTGAGCGTACTCGACGAAGTTTTATGGGGGGGGGGGGGGGAA
+
F:,,,,FFFFFFFFFFFFFFFFFFFFF,:F,FFFFFFFFFFFF:,,::
@FS10000125:27:BPA73017-1634:1:1101:7550:1610 2:N:0:13
ACTACATTGAGCGTACTCGACGAAGTTGTCGCGGGGGGGGGGGGGGGA
+
FFFFFFFFFFFFFFFFFFFFFFFFFFFFFFFFFFFFFFFFFFFFFFFF
@FS10000125:27:BPA73017-1634:1:1101:8460:1610 2:N:0:13
CACAGTTTGAGCGTACTCGACGAAGTTTAGGCGGGGGGGGGGGGGGGA
+
FFFFFFFFFFFFFFFFFFFFFFFFFFFFFFFFFFFFFFFFFFFFFFFF
@FS10000125:27:BPA73017-1634:1:1101:10100:1610 2:N:0:13
TATCTTTTGAGCGTACTCGACGAAGTTCGCGGGGGGGGGGGGGGGAAA
+
FFFFFFFFFFFFFFFFFFFFFFFFFFFFFFFFFFFFFFFFFFFFFFF,
@FS10000125:27:BPA73017-1634:1:1101:11420:1610 2:N:0:13
TTGATCTTGAGCGTACTCGACGAAGTTATTTGGGGGGGGGGGGGGGGG
+
FF,FFFFFFFFFFFFFFFFFFFFFFFFFFFFFFFFF:FFFFFFFFFFF
@FS10000125:27:BPA73017-1634:1:1101:12090:1610 2:N:0:13
CCGTGTTTGAGCGTACTCGACGAAGGGGAGGGGGGGGGGGGGGGAAAT
+
FFFFFFFFFFFFFFFFFFFFFFFFFFFFFFFFFFFFFFFFFFFFF:,F
@FS10000125:27:BPA73017-1634:1:1101:12440:1610 2:N:0:13
TTGGTATTGAGCGTACTCGACGAAGTTTGTCCGGGGGGGGGGGGGGGA
+
::,:FFFFFFFFFFFFFFFFFFFFFF:FFFFFFFFFFFFFF:FF,:F,
@FS10000125:27:BPA73017-1634:1:1101:12810:1610 2:N:0:13
ACGGATTTGAGCGTACTCGACGAAGTTGTACGGGGGGGGGGGGGGGAA
+
:F,,F:FFFFFFFFFFFFFFFFFFFFFFFFFFFFFFFFFFF,FFF::F
@FS10000125:27:BPA73017-1634:1:1101:13410:1610 2:N:0:13
TAGGACTTGAGCGTACTCGACGAAGGGGGGGGGGGGGGGGGAGGGGAA
+
,FFF:FFFFFFFFFFFFFFFFFFFF,:,F,FFFFFFFFF,:F,,,,FF
@FS10000125:27:BPA73017-1634:1:1101:13440:1610 2:N:0:13
TATATTTTGAGCGTACTCGACGAAGTTACCTGGGGGGGGGGGGGGGGA
+
::FFFFFFFFFFFFFFFFFFFFFFFFFFFFFFFFFFFFFFFFFFFF:F
@FS10000125:27:BPA73017-1634:1:1101:13730:1610 2:N:0:13
TTCCACTTGAGCGTACTCGACGAAGTTAAAAGGGGGGGGGGGGGGGAA
+
FFFFFFFFFFFFFFFFFFFFFFFFFFFFFFFFFFFFFFFFFFFFFF,F
@FS10000125:27:BPA73017-1634:1:1101:14060:1610 2:N:0:13
CCATCATTGAGCGTACTCGACGAAGTTCCGTGGGGGGGGGGGGGGGAA
+
FFFF::FFFFFFFFFFFFFFFFFFFFFFF,:FFFFFFFFFFFFFFFF,
@FS10000125:27:BPA73017-1634:1:1101:15710:1610 2:N:0:13
ATAGGATTGAGCGTACTCGACGAAGTTCTGAGGGGGGGGGGGGGGGAA
+
FFFFFFFFFFFFFFFFFFFFFFFFFFFFFFFFFFFFFFFFFFFFF,FF
@FS10000125:27:BPA73017-1634:1:1101:15940:1610 2:N:0:13
ATGTACTTGAGCGTACTCGACGAAGTTTGGGGGGGGGGGGGGGGAGGA
+
F,FFFFFFFFFFFFFFFFFFFFFFFFFFFFFFFFFFFFFFFF,F,,,:
@FS10000125:27:BPA73017-1634:1:1101:16000:1610 2:N:0:13
TTCAACTTGAGCGTACTCGACGAAGTTAGCCGGGGGGGGGGGGGGAAA
+
,FFFFFFFFFFFFFFFFFFFFFFFFFFFFFFFFFFFFFFFFFFFFF,F
@FS10000125:27:BPA73017-1634:1:1101:16320:1610 2:N:0:13
TTATCCTTGAGCGTACTCGACGAAGTTAATACGGGGGGGGGGGGGGGA
+
F,FFFFFFFFFFFFFFFFFFFFFFFFFFFFFFFFFFFFFFFFFFFFFF
@FS10000125:27:BPA73017-1634:1:1101:16340:1610 2:N:0:13
TTTCTTTTGAGCGTACTCGACGAAGTTTGGCCGGGGGGGGGGGGGGAA
+
FF,F,,FFFFFFFFFFFFFFFFFFFFF,,FFFFFFFFFFFFF,FF:,F
@FS10000125:27:BPA73017-1634:1:1101:1800:1620 2:N:0:13
TCAATTTTGAGCGTACTCGACGAAGTTTGCAGGGGGGGGGGGGGGGGG
+
FFFFFFFFFFFFFFFFFFFFFFFFFFFFFFFFFFFFFFFFFFFFFFFF
@FS10000125:27:BPA73017-1634:1:1101:1910:1620 2:N:0:13
ATTCGCTTGAGCGTACTCGACGAAGTTCAGTCGGGGGGGGGGGGGGGG
+
:FFFFFFFFFFFFFFFFFFFFFFFFFFFFFFFFFFFFFFFFFFFFFF:
@FS10000125:27:BPA73017-1634:1:1101:2520:1620 2:N:0:13
ATCGTATTGAGCGTACTCGACGAAGTTGCAGCGGGGGGGGGGGGGGGA
+
::FF:FFFFFFFFFFFFFFFFFFFFFFFFFFFFF:F:FFFF,:F,F,,
@FS10000125:27:BPA73017-1634:1:1101:3320:1620 2:N:0:13
CTCGTTTTGAGCGTACTCGACGAAGTTGCTTGGGGGGGGGGGGGGGGA
+
FFFFFFFFFFFFFFFFFFFFFFFFFFFFFFFFFFFFFFFFFFFFFFFF
@FS10000125:27:BPA73017-1634:1:1101:3840:1620 2:N:0:13
ACCACATTGAGCGTACTCGACGAAGTTATCCGGGGGGGGGGGGGGGAA
+
:FFFFFFFFFFFFFFFFFFFFFFFFFF:F,FFFFFFFFFFFFFFF,FF
@FS10000125:27:BPA73017-1634:1:1101:6050:1620 2:N:0:13
ACTCTATTGAGCGTACTCGACGAAGTTCATTCGGGGGGGGGGGGGGGA
+
FFFF,FFFFFFFFFFFFFFFFFFFFFFFFF:FFFFFFFFFFFFFF,,:
@FS10000125:27:BPA73017-1634:1:1101:8210:1620 2:N:0:13
TCACGGTTGAGCGTACTCGACGAAGTTGAACCGGGGGGGGGGGGGGGG
+
FFFFFFFFFFFFFFFFFFFFFFFFFFFFFFFFFFFFFFFFFFFFFF::
@FS10000125:27:BPA73017-1634:1:1101:8370:1620 2:N:0:13
CTCGATTTGAGCGTACTCGACGAAGTTCGGGGGGGGGGGGGGGAAATC
+
FFFFFFFFFFFFFFFFFFFFFFFFFFFFFFFFFFFFFFFFFF,F:,FF
@FS10000125:27:BPA73017-1634:1:1101:8670:1620 2:N:0:13
ACCCATTTGAGCGTACTCGACGAAGTTCTGTCGGGGGGGGGGGGGGGA
+
FFFFFFFFFFFFFFFFFFFFFFFFFFFFFFFFFFFFFFFFFFFFF:FF
@FS10000125:27:BPA73017-1634:1:1101:9820:1620 2:N:0:13
TTTGCCTTGAGCGTACTCGACGAAGTTGCCAGGGGGGGGGGGGGGGGA
+
FFFFFFFFFFFFFFFFFFFFFFFFFFFFFFFFFFFFFFFFFFFFFF,F
@FS10000125:27:BPA73017-1634:1:1101:9910:1620 2:N:0:13
ATCGGCTTGAGCGTACTCGACGAAGTTAAAAGGGGGGGGGGGGGGGGA
+
FFFFFFFFFFFFFFFFFFFFFFFFFFFFFFFFFFFFFFFFFFFFF:FF
@FS10000125:27:BPA73017-1634:1:1101:9940:1620 2:N:0:13
TAATTTTTGAGCGTACTCGACGAAGTTTGGCGGGGGGGGGGGGGGGAA
+
F,FFFFFFFFFFFFFFFFFFFFFFFFFFFFFFFFFFFFFFFFFFFF:,
@FS10000125:27:BPA73017-1634:1:1101:11400:1620 2:N:0:13
TTAAGCTTGAGCGTACTCGACGAAGTTTAACCGGGGGGGGGGGGGGGA
+
F,FFFFFFFFFFFFFFFFFFFFFFFFFFFFFFFFFFFFFFFFFFFF:F
@FS10000125:27:BPA73017-1634:1:1101:13370:1620 2:N:0:13
TCTAACTTGAGCGTACTCGACGAAGTTCAGCCGGGGGGGGGGGGGGGA
+
FF:FFFFFFFFFFFFFFFF:FFFFFFFFF:FFFFFFFFFF:FF,F,FF
@FS10000125:27:BPA73017-1634:1:1101:14040:1620 2:N:0:13
TCAGGATTGAGCGTACTCGACGAAATTCACAGGGGGGGGGGGGGGGGA
+
FFFFFFFFFFFFFFFFFFFFFFFFFFFFFFFFFFFFFF:F:FFFF,,F
@FS10000125:27:BPA73017-1634:1:1101:14220:1620 2:N:0:13
TAAGAATTGAGCGTACTCGACGAAGTTTAGTGGGGGGGGGGGGGGGAA
+
FFF,FFFFFFFFFFFFFFFFFFFFFFFFFFFFFFFFFFFFF,F,F,F,
@FS10000125:27:BPA73017-1634:1:1101:14390:1620 2:N:0:13
CCCATCTTGAGCGTACTCGACGAAGTTCTATCGGGGGGGGGGGGGGGG
+
FFFFFFFFFFFFFFFFFFFFFFFFFFFFFFFFFFFFFFFFFFFFF,:F
@FS10000125:27:BPA73017-1634:1:1101:16210:1620 2:N:0:13
ATCGATTTGAGCGTACTCGACGAAGTTTTGCGGGGGGGGGGGGGGGAA
+
FFFFFFFFFFFFFFFFFFFFFFFFFFFFFFFFFFFFFFFFFFFF:,F,
@FS10000125:27:BPA73017-1634:1:1101:16380:1620 2:N:0:13
ACTGCGATTGAGCGTACTCGACGAAGTTACTAGGGGGGGGGGGGGGGA
+
FFFFFFFFFFFFFFFFFFFFFFFFFFFFFFFFFFFFFFFFFFFFFF::
@FS10000125:27:BPA73017-1634:1:1101:16440:1620 2:N:0:13
CTGGACTTGAGCGTACTCGACGAAGTTGGCAGGGGGGGGGGGGGGGAA
+
FFFFFFFFFFFFFFFFFFFFFFFFFFFFFFFFFFFFFFFFFFFFF:FF
@FS10000125:27:BPA73017-1634:1:1101:1140:1630 2:N:0:13
TCAATATTGAGCGTACTCGACGAAGTGGGGGGGGGGGGGGGAAATCGA
+
,FFFFFFFFFFFFFFFFFFFFFFFFFFFFFFFFFFFFFFFFF,:FF,,
@FS10000125:27:BPA73017-1634:1:1101:1460:1630 2:N:0:13
CTGCAATTGAGCGTACTCGACGAAGTTCGGTCGGGGGGGGGGGGGGGA
+
FFFFFFFFFFFFFFFFFFFFFFFFFFFFFFFFFFFFFFFFFFFFFFFF
@FS10000125:27:BPA73017-1634:1:1101:2150:1630 2:N:0:13
CAGTCTTTGAGCGTACTCGACGAAGTTAGACCGGGGGGGGGGGGGGGA
+
FFFFFFFFFFFFFFFFFFFFFFFFFFFFFFFFFFFFFFFFFFFFF::F
@FS10000125:27:BPA73017-1634:1:1101:2440:1630 2:N:0:13
TAACGATTGAGCGTACTCGACGAAGTTGACGGGGGGGGGGGGGGGAAA
+
FFFFFFFFFFFFFFFFFFFFFFFFFFFFFFFFFFFFFFFFFFF,,F,,
@FS10000125:27:BPA73017-1634:1:1101:2710:1630 2:N:0:13
TTTTATTTGAGCGTACTCGACGAAGTTACACGGGGGGGGGGGGGGGAA
+
,F,FFFFFFFFFFFFFFFFFFFFFFFFFF,FFFFFFFFFFFFFFFFFF
@FS10000125:27:BPA73017-1634:1:1101:6580:1630 2:N:0:13
TTTTGTTTGAGCGTACTCGACGAAGTTCTAAGGGGGGGGGGGGGGGGA
+
F,FFFFFFFFFFFFFFFFFFFFFFFFFFFFFFFFFFFFFFFFFFFFF,
@FS10000125:27:BPA73017-1634:1:1101:6980:1630 2:N:0:13
GTACCATTGAGCGTACTCGACGAAGTTTATAGGGGGGGGGGGGGGGGA
+
:,FFFFFFFFFFFFFFFFFFFFFFFFFFFFFFFFFFFFFFFFFFFFFF
@FS10000125:27:BPA73017-1634:1:1101:7760:1630 2:N:0:13
TCCGGGTTGAGCGTACTCGACGAAGTTTATACGGGGGGGGGGGGGGGG
+
,FFFFFFFFFFFFFFFFFFFFFFFFFFFFFFFFFFFFFFFFFFFFFF,
@FS10000125:27:BPA73017-1634:1:1101:8430:1630 2:N:0:13
CACAGTTTGTGCGTACTCGACGAAGTTTAGTCTGGGGCGCAGCAGAAA
+
FFF,,FF,,,,F,F:FF,,F,,FFF:FFF,,,,,,F,,,,,,,FF,F:
@FS10000125:27:BPA73017-1634:1:1101:9310:1630 2:N:0:13
CTTCTTTTGAGCGTACTGAAAGGGGGGGGGGGGGGAAATTCGAAAAAC
+
F:FFFFFFFFFFFFFFFFFFFFFFFFFFFFFFFFF,:,F,,FFFF,,:
@FS10000125:27:BPA73017-1634:1:1101:9330:1630 2:N:0:13
TTCTGATTAAGCGTACTCGACGAAGTTGGGCCGGGGGGGGGGGGGGGA
+
:FFFFFFFFFFFFFFFFFFFFFFFFFFFFFFFFFFFFFFFFFFFFF:F
@FS10000125:27:BPA73017-1634:1:1101:9640:1630 2:N:0:13
CTACACTTGAGCGTACTCGACGAAGTTCAGCGGGGGGGGGGGGGGGAA
+
F,FFFFFFFFFFFFFFFFFFFFFFFFFFFFFFFFFFFFFFFFFFF:FF
@FS10000125:27:BPA73017-1634:1:1101:9970:1630 2:N:0:13
TCAATTTTGAGCGTACTCGACGAAGTTTAGCGGGGGGGGGGGGGGGGA
+
,FFFFFFFFFFFFFFFFFFFFFFFFFFFFFFFFFFFFFFFFFFFFF:F
@FS10000125:27:BPA73017-1634:1:1101:10070:1630 2:N:0:13
TTACACTTGAGCGTACTCGACGAAGTTACTAGGGGGGGGGGGGGGGAA
+
FFFFFFFFFFFFFFFFFFFFFFFFFFFFFFFFFFFFFFFFFFFFF,FF
@FS10000125:27:BPA73017-1634:1:1101:10640:1630 2:N:0:13
TTCTAATTGAGCGTACTCGACGAAGTTGCCTGGGGGGGGGGGGGGGAA
+
F:FFFFFFFFFFFFFFFFFFFFFFFFFFFFFFFFFFFFFFFFFFF,F:
@FS10000125:27:BPA73017-1634:1:1101:11090:1630 2:N:0:13
ATTAACTTGAGCGTACTCGACGAGGTTGCAAGGGGGGGGGGGGGGGGA
+
FF,F,,FFFFFFFFFFFFFFFFF,FFFFFFFFFFFFFFFFFFFFFF,:
@FS10000125:27:BPA73017-1634:1:1101:11410:1630 2:N:0:13
TTCGTATTGAGCGTACTCGACGAAGTTGTGCCGGGGGGGGGGGGGGGG
+
,FFFFFFFFFFFFFFFFFFFFFFFFFFFFFFFFFFFFFFFFFFFFFFF
@FS10000125:27:BPA73017-1634:1:1101:13250:1630 2:N:0:13
TCTCGGTTGAGCGTACTCGACGAAGTTTTTAGGGGGGGGGGGGGGGGG
+
FFFFFFFFFFFFFFFFFFFFFFFFFFFFFFFFFFFFFFFFFFFFFFFF
@FS10000125:27:BPA73017-1634:1:1101:13790:1630 2:N:0:13
AACAAATTGAGCGTACTCGACGAAGTTGTAAGGGGGGGGGGGGGGGGA
+
,FFFF:FFFFFFFFFFFFFFFFFFFFF:FF:,FFFFFFFFFFFFF,F,
@FS10000125:27:BPA73017-1634:1:1101:15440:1630 2:N:0:13
TACGCCTTGAGCGTACTCGACGAAGAGGGGGGGGGGGGGGGGAAATCG
+
,,FFFFFFFFFFFFFFFFFFFFFFFFFFFFFFFFFFFFFFF,FF,F,:
@FS10000125:27:BPA73017-1634:1:1101:1430:1640 2:N:0:13
TTCTTCTTGAGCGTACTCGACGAAGTTGGGCGGGGGGGGGGGGGGAAA
+
,FFFFFFFFFFFFFFFFFFFFFFFFFFFFFFFFFFFFFFFFFFF,FF,
@FS10000125:27:BPA73017-1634:1:1101:1970:1640 2:N:0:13
TTCACGTTGAGCGTACTCGACGAAGTTTCTTCGGGGGGGGGGGGGGGA
+
FFFFFFFFFFFFFFFFFFFFFFFFFFFFFFFFFFFFFFFFFFFFFFFF
@FS10000125:27:BPA73017-1634:1:1101:2050:1640 2:N:0:13
TTCATCTTGAGCGTACTCGACGAAGTTAGCACGGGGGGGGGGGGGGGA
+
FFFFFFFFFFFFFFFFFFFFFFFFFFFFFFFFFFFFFFFFFFFFFF:F
@FS10000125:27:BPA73017-1634:1:1101:2690:1640 2:N:0:13
AAAGACTTGAGCGTACTCGACGAAGTTCGGGGGGGGGGGGGGGAAATC
+
FFFFFFFFFFFFFFFFFFFFFFFFFFFFFFFFFFFFFFFFFF:F,FFF
@FS10000125:27:BPA73017-1634:1:1101:3220:1640 2:N:0:13
CTTATCTTGAGCGTACTCGACGAAGTTTCAAGGGGGGGGGGGGGGGGA
+
F,,:F:FFFFFFFFFFFFFFFFFFFFFF,F:FFFFFFFFFFFFFF:,F
@FS10000125:27:BPA73017-1634:1:1101:3770:1640 2:N:0:13
ACCACATTGAGCGTACTCGACGAAGTTATCCGGGGGGGGGGGGGGGAA
+
FFFFFFFFFFFFFFFFFFFFFFFFFFFFF,FFFFFFFFFFFFFFF,FF
@FS10000125:27:BPA73017-1634:1:1101:3790:1640 2:N:0:13
AAGTCATTGAGCGTACTCGACGAAGTTGCAAGGGGGGGGGGGGGGAGG
+
FF,FFFFF:FFF:FFFFFFFFF:FFFF:FFFFFFFFFF::F:F,F:,F
@FS10000125:27:BPA73017-1634:1:1101:3980:1640 2:N:0:13
CTTATTTTGAGCGTACTCGACGAAGTTCCAAGGGGGGGGGGGGGGGAA
+
FFFFFFFFFFFFFFFFFFFFFFFFFFFFFFFFFFFFFFFFFFFFF,,,
@FS10000125:27:BPA73017-1634:1:1101:4090:1640 2:N:0:13
TTACAATTGAGCGTACTCGACGAAGTTGTCGGGGGGGGGGGGGGGAAT
+
F,FFFFFFFFFFFFFFFFFFFFFFFFFFFFFFFFFFFFFFFFFF,FF,
@FS10000125:27:BPA73017-1634:1:1101:4680:1640 2:N:0:13
TTCCGCTTGAGCGTACTCGACGAAGTTACCACGGGGGGGGGGGGGGGG
+
F,FFFFFFFFFFFFFFFFFFFFFFFFFFFFFFFFFFFFFFFFFFFFF:
@FS10000125:27:BPA73017-1634:1:1101:5350:1640 2:N:0:13
TACTGTTTGAGCGTACTCGACGAAGTTCTCAGGGGGGGGGGGGGGGGA
+
FFFFFFFFFFFFFFFFFFFFFFFFFFFFFFFFFFFFFFFFFFFFF,::
@FS10000125:27:BPA73017-1634:1:1101:5920:1640 2:N:0:13
CTTTTATTGAGCGTACTCGACGAAGTGGGGGGGGGGGGGGGAAATCCG
+
FFFFFFFFFFFFFFFFFFFFFFFFFFFFFFFFFFFFFFFFF::,F,,:
@FS10000125:27:BPA73017-1634:1:1101:6040:1640 2:N:0:13
CAATGGTTGAGCGTACTCGACGAAGGGGGGGGGGGGGGGAGATCGGAA
+
FFFFFFFFFFFFFFFFFFFFFFFFFFFFFFFFFFFFFFFF,:FF,,F:
@FS10000125:27:BPA73017-1634:1:1101:7150:1640 2:N:0:13
TAATGGTTGAGCGTACTCGACGAAGTTTGCAGGGGGGGGGGGGGGGGA
+
,:FFFFFFFFFFFFFFFFFFFFFFFFFFFFFFFFFFFFFFFFFFFF,F
@FS10000125:27:BPA73017-1634:1:1101:8300:1640 2:N:0:13
AAACTTTTGAGCGTACTCGACGAAGTTGGGCCGGGGGGGGGGGGGGAA
+
FFFFFFFFFFFFFFFFFFFFFFFFFFFFFFFFFFFFFFFFFFFFFF,F
@FS10000125:27:BPA73017-1634:1:1101:9020:1640 2:N:0:13
ACTGAGTTGAGCGTACTCGACGAAGTTCGGCGGGGGGGGGGGGGGGAA
+
FFFFFFFFFFFFFFFFFFFFFFFFFFFFFFFFFFFFFFFFFFFFFFFF
@FS10000125:27:BPA73017-1634:1:1101:9230:1640 2:N:0:13
TAAACTTTGAGCGTACTCGACGAAGTTCCAAGGGGGGGGGGGGGGGAA
+
FFFFFFFFFFFFFFFFFFFFFFFFFFFFFFFFFFFFFFFFFFF::,,F
@FS10000125:27:BPA73017-1634:1:1101:9940:1640 2:N:0:13
TCCAAGTTGAGCGTACTCGACGAAGTTCACGCGGGGGGGGGGGGGGGA
+
FFFFFFFFFFFFFFFFFFFFFFFFFFFFFFFFFFFFFFFFFFFFFFF,
@FS10000125:27:BPA73017-1634:1:1101:10590:1640 2:N:0:13
AATTAATTGAGCGTACTCGACGAAGTTCATCCGGGGGGGGGGGGGGGA
+
FFFF,:FFFFFFFFFFFFFFFFFFFFFFFFFF::FFFFFF:FF,,F,,
@FS10000125:27:BPA73017-1634:1:1101:10640:1640 2:N:0:13
TTGTCTTTGAGCGTACTCGACGAAGTTGGCAGGGGGGGGGGGGGGGGA
+
,:,FFFFFFFFFFFFFFFFFFFFFFFFFFFFFFFFFFFFFFFFFF:,F
@FS10000125:27:BPA73017-1634:1:1101:10820:1640 2:N:0:13
ATCTGTTTGAGCGTACTCGACGAAGTTAAATGGGGGGGGGGGGGGGGG
+
,,FFFFFFFFFFFFFFFFFFFFFFFFFFFFFFFFFFFFFFFFFFFFFF
@FS10000125:27:BPA73017-1634:1:1101:11310:1640 2:N:0:13
TCATTATTGAGCGTACTCGACGAAGTTCCGGGGGGGGGGGGGGGAGAT
+
F,F:FFFFFFFFFFFFFFFFFFFFFFF:F:FFFFFFFFFFFFF,:,,F
@FS10000125:27:BPA73017-1634:1:1101:11780:1640 2:N:0:13
ATGTTTTTGAGCGTACTCGACGAAGTTTTGTGGGGGGGGGGGGGGGAA
+
F,FFFFFFFFFFFFFFFFFFFFFFFFFFFFFFFFFFFFFFFFFFFF:F
@FS10000125:27:BPA73017-1634:1:1101:11970:1640 2:N:0:13
TCTTACTTGAGCGTACTCGACGAAGTTTCGGGGGGGGGGGGGGGGAGT
+
FFFFFFFFFFFFFFFFFFFFFFFFFFFFFFFFFFFFFFFFFFF,,F,,
@FS10000125:27:BPA73017-1634:1:1101:12770:1640 2:N:0:13
AATGCCTTGAGCGTACTCGACGAAGTTGCATGGGGGGGGGGGGGGAAA
+
FFF:FFFFFFFFFFFFFFFFFFFFFFFFFFFFFFFFFFFFFF,F:F,,
@FS10000125:27:BPA73017-1634:1:1101:14040:1640 2:N:0:13
TAACTTTTGAGCGTACTCGACGAAGTGGGGGGGGGGGGGGGAAATCGA
+
FFFFFFFFFFFFFFFFFFFFFFFFFFFFFFFFFFFFFFFF:F:,FF,,
@FS10000125:27:BPA73017-1634:1:1101:14470:1640 2:N:0:13
CTGCGGTTGAGCGTACTCGACGAAGTTTACGCGGGGGGGGGGGGGGGA
+
FFFFFFFFFFFFFFFFFFFFFFFFFFFFFFFFFFFFFFFFFFF,:,,,
@FS10000125:27:BPA73017-1634:1:1101:15820:1640 2:N:0:13
TTAATGTTGAGCGTACTCGACGAAGTTCTTAGGGGGGGGGGGGGGGGA
+
F,:F:FFFFFFFFFFFFFFFFFFFFF:F::FFFFFFFFFFFF:,,,,F
@FS10000125:27:BPA73017-1634:1:1101:1000:1650 2:N:0:13
TCGATTTTGAGCGTACTCGACGAAGTTAGCCGGGGGGGGGGGGGGGGA
+
FF,FF,FFFFFFFFFFFFFFFFFFFFF,,,,FFFFFFFFFFFFFF,,:
@FS10000125:27:BPA73017-1634:1:1101:1060:1650 2:N:0:13
CCGAGATTGAGCGTACTCGACGAAGTTTTCAGGGGGGGGGGGGGGGAA
+
FFFFFFFFFFFFFFFFFFFFFFFFFFFFFFFFFFFFFFFFFFFFF,FF
@FS10000125:27:BPA73017-1634:1:1101:2380:1650 2:N:0:13
TTTAGTTTGAGCGTACTCGACGAAGTTTCTTGGGGGGGGGGGGGGGAA
+
FFFFFFFFFFFFFFFFFFFFFFFFFFFFFFFFFFFFFFFFFFFFFF,F
@FS10000125:27:BPA73017-1634:1:1101:3220:1650 2:N:0:13
TCCAATTTGAGCGTACTCGACGAAGGGGGGGGGGGGGGGGGAAATCGA
+
FFFFFFFFFFFFFFFFFFFFFFFFFFFFFFFFFFFFFFFF:F,,F:,F
@FS10000125:27:BPA73017-1634:1:1101:3610:1650 2:N:0:13
TTTACATTGAGCGTACTCGACGAAGTTCAGTGGGGGGGGGGGGGGGGA
+
F,FFFFFFFFFFFFFFFFFFFFFFFFFFFFFFFFFFFFFFFFFFFFF,
@FS10000125:27:BPA73017-1634:1:1101:3990:1650 2:N:0:13
ACGGACTTGAGCGTACTCGACGAAGTTCAGTCGGGGGGGGGGGGGGGA
+
FFFFFFFFFFFFFFFFFFFFFFFFFFFFFFFFFFFFFFFFFFFFFF:F
@FS10000125:27:BPA73017-1634:1:1101:4310:1650 2:N:0:13
TTTTATTTGAGCGTACTCGACGAAGTTGGAGCGGGGGGGGGGGGGGGA
+
:,,FF,FFFFFFFFFFFFFFFFFFFFFFFFFFFFFFFFFFFFFF:F,F
@FS10000125:27:BPA73017-1634:1:1101:4620:1650 2:N:0:13
CTTTTTTTGAGCGTACTCGACGAAGTTCCAAGGGGGGGGGGGGGGGAA
+
FFFFFFFFFFFFFFFFFFFFFFFFFFFFFFFFFFFFFFFFFFFFFFFF
@FS10000125:27:BPA73017-1634:1:1101:4780:1650 2:N:0:13
TTGCTGTTGAGCGTACTCGACGAAGTTTCTTGGGGGGGGGGGGGGGAA
+
F::F:FFFFFFFFFFFFFFFFFFFFFFFFFFFFFFFFFFFFFFFF,FF
@FS10000125:27:BPA73017-1634:1:1101:5680:1650 2:N:0:13
TATCCCTTGAGCGTACTCGACGAAGTTTGGCAGGGGGGGGGGGGGGGA
+
FFFFFFFFFFFFFFFFFFFFFFFFFFFFFFFFFFFFFFFFFFFFFF:F
@FS10000125:27:BPA73017-1634:1:1101:6040:1650 2:N:0:13
ATTTGCTTGAGCGTACTCGACGAAGTTTGTCCGGGGGGGGGGGGGGGA
+
FFF,,FFFFFFFFFFFFFFFFFFFFFF::FFFFFFFFFFFFFFFFF,F
@FS10000125:27:BPA73017-1634:1:1101:6120:1650 2:N:0:13
ATATCTTTGAGCGTACTCGACGAAGTTTGACGGGGGGGGGGGGGGGGA
+
:FFFFFFFFFFFFFFFFFFFFFFFFFFFFFFFFFFFFFFFFFFFFF,F
@FS10000125:27:BPA73017-1634:1:1101:6480:1650 2:N:0:13
CGTCTTTTGAGCGTACTCGACGAAGTGTTACGGGGGGGGGGAGGGGAA
+
F:,,,,FFFFFFFFFFFFFFFFFFF,,,,:FFFFFFFFF:F,,,,,,,
@FS10000125:27:BPA73017-1634:1:1101:7140:1650 2:N:0:13
CACCCTTTGAGCGTACTCGACGAAGTTGGACCGGGGGGGGGGGGGGGG
+
F,FFFFFFFFFFFFFFFFFFFFFFFFFFFFFFFFFFFFFFFFFFFFF:
@FS10000125:27:BPA73017-1634:1:1101:7200:1650 2:N:0:13
TTCCCCTTGAGCGTACTCGACGAAGTTGCACCGGGGGGGGGGGGGGGG
+
FFFFFFFFFFFFFFFFFFFFFFFFFFFFFFFFFFFFFFFFFFFFFFF:
@FS10000125:27:BPA73017-1634:1:1101:7640:1650 2:N:0:13
ATTAGTTTGAGCGTACTCGACGAAGTTCGTGCGGGGGGGGGGGGGGAA
+
,F:FF,FFFFFFFFFFFFFFFFFFFFFFFFFFFFFFFFFFFFFFFF,F
@FS10000125:27:BPA73017-1634:1:1101:8360:1650 2:N:0:13
ATATTCTTGAGCGTACTCGACGAAGTTTTAGGGGGGGGGGGGGGAAAT
+
FFFFFFFFFFFFFFFFFFFFFFFFFFFFFFFFFFFFFFFFFFF:FF:F
@FS10000125:27:BPA73017-1634:1:1101:8500:1650 2:N:0:13
CCGTATTTGAGCGTACTCGACGAAGTTCTTGCGGGGGGGGGGGGGGGG
+
FFF,F:FFFFFFFFFFFFFFFFFFFFFF,,:FFFFFFFFFFFFFFF:,
@FS10000125:27:BPA73017-1634:1:1101:9120:1650 2:N:0:13
ACTATATTGAGCGTACTCGACGAAGGTAGCCGGGGGGGGGGGGTCGGA
+
,:::F,FFFFFFFFFFFFFFFFFFF,,,,,,FFFFFFFFF,,,,,,,F
@FS10000125:27:BPA73017-1634:1:1101:10190:1650 2:N:0:13
AACCGTTTGAGCGTACTCGACGAAGTTCTTCCGGGGGGGGGGGGGGAA
+
F,F,F,FFFFFFFFFFFFFFFFFFFFF,,,:,FFFFFFFFFFFFFFFF
@FS10000125:27:BPA73017-1634:1:1101:11170:1650 2:N:0:13
CTATGATTGAGCGTACTCGACGAAGTTTAAAGGGGGGGGGGGGGGGGG
+
F,FFFFFFFFFFFFFFFFFFFFFFFFFFFFFFFFFFFFFFFFFFFF::
@FS10000125:27:BPA73017-1634:1:1101:11380:1650 2:N:0:13
TCGATCTTGAGCGTACTCGACGAAGTTATTTGGGGGGGGGGGGGGGGA
+
F,FFFFFFFFFFFFFFFFFFFFFFFFF,FFFFFFFFFFFFFFFFFF,,
@FS10000125:27:BPA73017-1634:1:1101:12770:1650 2:N:0:13
AATGCCTTGAGCGTACTCGACGAAGTTGCATGGGGGGGGGGGGGGGAA
+
FFFFFFFFFFFFFFFFFFFFFFFFFFFFFFFFFFFFFFFFFFFFF,FF
@FS10000125:27:BPA73017-1634:1:1101:13140:1650 2:N:0:13
CCTCACTTGAGCGTACTCGACGAAGTTCCATCGGGGGGGGGGGGGGGG
+
FFFFFFFFFFFFFFFFFFFFFFFFFFFFFFFFFFFFFFFFFFFFFF:,
@FS10000125:27:BPA73017-1634:1:1101:14170:1650 2:N:0:13
ATATTATTGAGCGTACTCGACGAAGTTCAAGGGGGGGGGGGGGGGGGA
+
:FFFFFFFFFFFFFFFFFFFFFFFFFFFFFFFFFFFFFFFFFFFFFFF
@FS10000125:27:BPA73017-1634:1:1101:15720:1650 2:N:0:13
ACGCTGTTGAGCGTACTCGACGAAGTTAAAGGGGGGGGGGGGGGGAGA
+
,,FF:FFFFFFFFFFFFFFFFFFFFFF,FF,FFFFFFFFFFFFFF:,,
@FS10000125:27:BPA73017-1634:1:1101:16040:1650 2:N:0:13
CATGCGTTGAGCGTACTCGACGAAGTTTGCCGGGGGGGGGGGGGGGAA
+
FFFFFFFFFFFFFFFFFFFFFFFFFFFFFFFFFFFFFFFFFFFFF:FF
@FS10000125:27:BPA73017-1634:1:1101:1160:1660 2:N:0:13
CTCCCCTTGAGCGTACTCGACGAAGTTAAGCCGGGGGGGGGGGGGGGA
+
F,,FFFFFFFFFFFFFFFFFFFFFFFFFFFFFFFFFFFFFFFFFFFF,
@FS10000125:27:BPA73017-1634:1:1101:2060:1660 2:N:0:13
TTGGAATTGAGCGTACTCGACGAAGTTCCAAGGGGGGGGGGGGGGGAA
+
,FF:FFFFFFFFFFFFFFFFFFFFFFFFFFFFFFFFFFFFFFFFFF,F
@FS10000125:27:BPA73017-1634:1:1101:2680:1660 2:N:0:13
TTTTAATTGAGCGTACTCGACGAAGTTCAAGCGGGGGGGGGGGGGGGA
+
FFFFFFFFFFFFFFFFFFFFFFFFFFFFFFFFFFFFFFFFFFFFFFFF
@FS10000125:27:BPA73017-1634:1:1101:3560:1660 2:N:0:13
CCCTCATTGAGCGTACTCGACGAAGTTAGGTCGGGGGGGGGGGGGGGA
+
FFFFFFFFFFFFFFFFFFFFFFFFFFFFFFFFFFFFFFFFFFFFFFF,
@FS10000125:27:BPA73017-1634:1:1101:3810:1660 2:N:0:13
CATAAATTGAGCGTACTCGACGAAGTTTTGTGGGGGGGGGGGGGGAGG
+
F,,,,FFFFFFFFFFFFFFFFFFFF:F,FF,,F,F:FFFFF,F,F:,,
@FS10000125:27:BPA73017-1634:1:1101:4720:1660 2:N:0:13
TTCACTTTGAGCGTACTCGACGAAGTTGGCTGGGGGGGGGGGGGGGAA
+
,FFFFFFFFFFFFFFFFFFFFFFFFFFFFFFFFFFFFFFFFFFFF:FF
@FS10000125:27:BPA73017-1634:1:1101:4870:1660 2:N:0:13
CAGATCTTGAGCGTACTCGACGAAGTTGGGCCGGGGGGGGGGGGGGGA
+
FFFFFFFFFFFFFFFFFFFFFFFFFFFFFFFFFFFFFFFFFFFFFF:F
@FS10000125:27:BPA73017-1634:1:1101:6410:1660 2:N:0:13
ACCTCCTTGAGCGTACTCGACGAAGTTCAGACGGGGGGGGGGGGGGGA
+
:,,,,,FFFFFFFFFFFFFFFFFFFFF,F,,FFFFF,FFFFFFFFFFF
@FS10000125:27:BPA73017-1634:1:1101:6780:1660 2:N:0:13
ACTCAATTGAGCGTACTCGACGAAGTTGCCAGGGGGGGGGGGGGGGAA
+
:FFFFFFFFFFFFFFFFFFFFFFFFFFFFFFFFFFFFFFFFFFFFF,F
@FS10000125:27:BPA73017-1634:1:1101:7140:1660 2:N:0:13
TAATGTTTGAGCGTACTCGACGAAGTTAGAGGGGGGGGGGGGGGGAAA
+
,,FFFFFFFFFFFFFFFFFFFFFFFFFFFFFFFFFFFFFFFFFFF,,F
@FS10000125:27:BPA73017-1634:1:1101:7370:1660 2:N:0:13
CTTTTGTTGAGCGTACTCGACGAAGTTGCATGGGGGGGGGGGGGGGAA
+
F,FFFFFFFFFFFFFFFFFFFFFFFFFFFFFFFFFFFFFFFFF,F,::
@FS10000125:27:BPA73017-1634:1:1101:7890:1660 2:N:0:13
TATCCCTTGAGCGTACTCGACGAAGTTGTGCTGGGGGGGGGGGGGGGA
+
F,FFFFFFFFFFFFFFFFFFFFFFFFFFFFFFFFFFFFFFFFFFFFF,
@FS10000125:27:BPA73017-1634:1:1101:8300:1660 2:N:0:13
TTGTTATTGAGCGTACTCGACGAAGTTGTCTGGGGGGGGGGGGGGGGG
+
,FFFFFFFFFFFFFFFFFFFFFFFFFFFFFFFFFFFFFFFFFFFFF::
@FS10000125:27:BPA73017-1634:1:1101:8550:1660 2:N:0:13
CCAGCCTTGAGCGTACTCGACGAAGTTAGGCCGGGGGGGGGGGGGGGA
+
FFFFFFFFFFFFFFFFFFFFFFFFFFFFFFFFFFFFFFFFFFFFFF:,
@FS10000125:27:BPA73017-1634:1:1101:9360:1660 2:N:0:13
TTAACTTTGAGCGTACTCGACGAAGTTAGTTCGGGGGGGGGGGGGGGA
+
,,FFFFFFFFFFFFFFFFFFFFFFFFFFFFFFFFFFFFFFFFFFFF,F
@FS10000125:27:BPA73017-1634:1:1101:9790:1660 2:N:0:13
CCTTCATTTGAGCGTTACTCGACGAAGTTAAACGGGGGGGGGGGGGGA
+
FFFFFFFFFFFFFFFFFFFFFFFFFFFFFFFFFFFFFFFFFFFFF,:,
@FS10000125:27:BPA73017-1634:1:1101:10170:1660 2:N:0:13
ATCAGGTTGAGCGTACTCGACGAAGTTACGGGGGGGGGGGGGGGGGGA
+
FFFFFFFFFFFFFFFFFFFFFFFFFFFFFFFFFFFFFFFFFFFFF:F,
@FS10000125:27:BPA73017-1634:1:1101:10230:1660 2:N:0:13
TTCGGATTGAGCGTACTCGACGAAGTTATTCGGGGGCGGGGGGGGGGG
+
F,F:FFFFFFFFFFFFFFFFFFFFFFFFFFFFFFFFFFFFFFFFFF:F
@FS10000125:27:BPA73017-1634:1:1101:10670:1660 2:N:0:13
TAACATTTGAGCGTACTCGACGAAGTTCGTTCGGGGGGGGGGGGGGGA
+
F,,,,,FFFFFFFFFFFFFFFFFFFFF,F,:FFFFFFFFFFFFFF:,F
@FS10000125:27:BPA73017-1634:1:1101:10930:1660 2:N:0:13
CTGTCTTTGAGCGTACTCGACGAAGTTGTTGGGGGGGGGGGGGGGGGA
+
FF::FFFFFFFFFFFFFFFFFFFFFFFFFFFFFFFFFFFFFFFFFF,F
@FS10000125:27:BPA73017-1634:1:1101:11000:1660 2:N:0:13
CTGATTTTGAGCGTACTCGACGAAGTTGGAGGGGGGGGGGGGGGGGAA
+
,F,FFFFFFFFFFFFFFFFFFFFFFFFFFFFFFFFFFFFFFFFFF,FF
@FS10000125:27:BPA73017-1634:1:1101:11080:1660 2:N:0:13
TTAGCTTTGAGCGTACTCGACGAAGTTGCCAGGGGGGGGGGGGGGGAA
+
FFFFFFFFFFFFFFFFFFFFFFFFFFFFFFFFFFFFFFFFFFFFFFFF
@FS10000125:27:BPA73017-1634:1:1101:11840:1660 2:N:0:13
TTGGGGTTGAGCGTACTCGACGAAGTTTCAAGGGGGGGGGGGGGGGAA
+
F,FFFFFFFFFFFFFFFFFFFFFFFFFFFFFFFFFFFFFFFFFFF,FF
@FS10000125:27:BPA73017-1634:1:1101:13630:1660 2:N:0:13
CTATTTTTGAGCGTACTCGACGAAGTTACGGGGGGGGGGGGGGGAGAT
+
FFFF,,FFFFFFFFFFFFFFFFFFFFF:,,FFFFFFFFFFFFF,,,,F
@FS10000125:27:BPA73017-1634:1:1101:13750:1660 2:N:0:13
GCAATATTGAGCGTACTCGACGAAGTTTAGTGGGGGGGGGGGGGGGAA
+
FFF:FFFFFFFFFFFFFFFFFFFFFF:FFFFFFFFFFFFF:F,,:,FF
@FS10000125:27:BPA73017-1634:1:1101:14030:1660 2:N:0:13
ATAAACTTGAGCGTACTCGACGAAGTTAGTACGGGGGGGGGGGGGGGA
+
FFFFFFFFFFFFFFFFFFFFFFFFFFFFFFFFFFFFFFFFFFFFFF,F
@FS10000125:27:BPA73017-1634:1:1101:14180:1660 2:N:0:13
ACTATTTTGAGCGTACTCGACGAAGTTGAGCGGGGGGGGGGGGGGGAA
+
FFFFFFFFFFFFFFFFFFFFFFFFFFFFFFFFFFFFFFFFFFFFF,:F
@FS10000125:27:BPA73017-1634:1:1101:15600:1660 2:N:0:13
ACCTCTTTGAGCGTACCGACGAAGTTGCCTCGGGGGGGGGGGGGGGAA
+
,,FFF,FFFFFFFFFF:,FF:FFFFFFF,,,FFFFFFFFFFFFFFF,F
@FS10000125:27:BPA73017-1634:1:1101:1620:1670 2:N:0:13
GCTCAGTTGAGCGTACTCGACGAAGTTCTAGGGGGGGGGGGGGGGGGA
+
,FFFFFFFFFFFFFFFFFFFFFFFFFFFFFFFFFFFFFFFFFFFFF:,
@FS10000125:27:BPA73017-1634:1:1101:1950:1670 2:N:0:13
AAAACATTGAGCGTACTCGACGAAGTTGCGTGGGGGGGGGGGGGGGAA
+
FFFFFFFFFFFFFFFFFFFFFFFFFFFFFFFFFFFFFFFFFFFFFFFF
@FS10000125:27:BPA73017-1634:1:1101:3190:1670 2:N:0:13
CTGTCCTTGAGCGTACTCGACGAAGTTACCGCGGGGGGGGGGGGGGGG
+
FF:FFFFFFFFFFFFFFFFFFFFFFFFFFFFFFFFFFFFFFFFF:,,F
@FS10000125:27:BPA73017-1634:1:1101:4370:1670 2:N:0:13
TTGTAATTGAGCGTACTCGACGAAGTTGACAGGGGGGGGGGGGGGGGA
+
:FFFFFFFFFFFFFFFFFFFFFFFFFFFFFFFFFFFFFFFFFFFFFFF
@FS10000125:27:BPA73017-1634:1:1101:4640:1670 2:N:0:13
TCCACATTGAGCGTACTCGACGAAGTTTCGGGGGGGGGGGGGGGGAAT
+
,:FFFFFFFFFFFFFFFFFFFFFFFFFFFFFFFF:FFFFF:F,F:F,:
@FS10000125:27:BPA73017-1634:1:1101:6420:1670 2:N:0:13
TATAACTTGAGCGTACTCGACGAAGGTTCGAAGGGGGGGGGGGGGGGA
+
,,FFFFFFFFFFFFFFFFFFFFFFFFFFFFFFFFFFFFFFFFFFFFF,
@FS10000125:27:BPA73017-1634:1:1101:6810:1670 2:N:0:13
TAACGTTTGAGCGTACTCGACGAAGGGGGGGGGGGGGGGGGGAAAGTG
+
FFFFFFFFFFFFFFFFFFFFFFFFFFFFFFFFFFFFFFFFFF,:F,,,
@FS10000125:27:BPA73017-1634:1:1101:7290:1670 2:N:0:13
CTTGATTTGAGCGTACTCGACGAAGTTAGCAGGGGGGGGGGGGGGGAA
+
F::,,FFFFFFFFFFFFFFFFFFFFFF:FFFFFFFFFFFFFFFF,,:,
@FS10000125:27:BPA73017-1634:1:1101:7410:1670 2:N:0:13
CTATTTTTGAGCGTACTCGACGAAGTTGCGAGGGGGGGGGGGGGGGAA
+
FFFFFFFFFFFFFFFFFFFFFFFFFFFFFFFFFFFFFFFFFFFFFF,F
@FS10000125:27:BPA73017-1634:1:1101:8270:1670 2:N:0:13
CCCTAATTGAGCGTACTCGACGAAGTTCCAGGGGGTGGGGGGGGGGGG
+
FFFFFFFFFFFFFFFFFFFFFFFFFFFFFFFFFFFFFFFFFFFFF,FF
@FS10000125:27:BPA73017-1634:1:1101:8560:1670 2:N:0:13
CTGGAATTGAGCGTACTCGACGAAGTTGGGGGGGGGGGGGGGGGGAAA
+
FFFFFFFFFFFFFFFFFFFFFFFFFFFFFFFFFFFFFFFFFFFF,F:,
@FS10000125:27:BPA73017-1634:1:1101:8770:1670 2:N:0:13
CAATGATTGAGCGTACTCGACGAAGTTGGGGGGGGGGGGGGGAAATCG
+
FFFFFFFFFFFFFFFFFFFFFFFFFFFFFFFFFFFFFFFFF:FF,FF:
@FS10000125:27:BPA73017-1634:1:1101:8860:1670 2:N:0:13
CTAACGTTGAGCGTACTCGACGAAGTTGTTCGGGGGGGGGGGGGGGAA
+
:FFFF:FFFFFFFFFFFFFFFFFFFFFFFFFFFFFFFFFFFFFFFFF:
@FS10000125:27:BPA73017-1634:1:1101:9090:1670 2:N:0:13
TTCCCATTGAGCGTACTCGACGAAGTTTGCCGGGGGGGGGGGGGGGGA
+
FFFFFFFFFFFFFFFFFFFFFFFFFFFFFFFFFFFFFFFFFFFFFFFF
@FS10000125:27:BPA73017-1634:1:1101:11440:1670 2:N:0:13
TTAAATTTGAGCGTACTCGACGAAGTTGGGCCGGGGGGGGGGGGGGAA
+
F,FFFFFFFFFFFFFFFFFFFFFFFFFFFFFFFFFFFFFFFFFFF,:F
@FS10000125:27:BPA73017-1634:1:1101:11690:1670 2:N:0:13
AAGGGATTGAGCGTACTCGACGAAGTTAACAGGGGGGGGGGGGGGGGG
+
FF,:FFFFFFFFFFFFFFFFFFFFFFFFFFFFFFFFFFFFFFFFFF:F
@FS10000125:27:BPA73017-1634:1:1101:11990:1670 2:N:0:13
TACTTTTTGAGCGTACTCGACGAAGTTACCAGGGGGGGGGGGGGGGGA
+
,,F,,,FFFFFFFFFFFFFFFFFFFFFF,,FFFFFFFFFFFFFFF,FF
@FS10000125:27:BPA73017-1634:1:1101:13530:1670 2:N:0:13
TACTTATTGAGCGTACTCGACGAAGGGGGGGGGGGGGGGAGATCGGAA
+
FFFFFFFFFFFFFFFFFFFFFFFFFFFFFFFFFFFFFFFF,:F:,,F:
@FS10000125:27:BPA73017-1634:1:1101:13910:1670 2:N:0:13
AACAAATTGAGCGTACTCGACGAAGTTGTAAGGGGGGGGGGGGGGGGA
+
:FFFFFFFFFFFFFFFFFFFFFFFFFFFFFFFFFFFFFFFFF,::,,:
@FS10000125:27:BPA73017-1634:1:1101:14130:1670 2:N:0:13
ATTTTCTTGAGCGTACTCGACGAAGTTATAAGGGGGGGGGGGGGGGGA
+
FFFFFFFFFFFFFFFFFFFFFFFFFFFFFFFFFFFFFFFFFFFFFFFF
@FS10000125:27:BPA73017-1634:1:1101:14760:1670 2:N:0:13
TTAAGTTTGAGCGTACTCGACGAAATTTTACGGGGGGGGGGGGGGGAA
+
,FFFFFFFFFFFFFFFFFFFFFFFFFFFFFFFFFFFFFFFFFFFF::F
@FS10000125:27:BPA73017-1634:1:1101:15040:1670 2:N:0:13
TTGGAATTGAGCGTACTCGACGAAGTTTGATCGGGGGGGGGGGGGGGG
+
F,FFFFFFFFFFFFFFFFFFFFFFFFFFFFFFFFFFFFFFFFFFFF:F
@FS10000125:27:BPA73017-1634:1:1101:15250:1670 2:N:0:13
GTCAATTTGAGCGTACTCGACGAAGTTCAAGGGGGGGGGGGGGGGGAA
+
,FFFFFFFFFFFFFFFFFFFFFFFFFFFFFFFFFFFFFFFFFF,,,:F
@FS10000125:27:BPA73017-1634:1:1101:15510:1670 2:N:0:13
CCATTCTTGAGCGTACTCGACGAAGTTTTACCGGGGGGGGGGGGGGGG
+
FFFFFFFFFFFFFFFFFFFFFFFFFFFFFFFFFFFFFFF:FFFFF:,F
@FS10000125:27:BPA73017-1634:1:1101:16140:1670 2:N:0:13
CAGAGATTGAGCGTACTCGACGAAGTTGGCAGGGGGGGGGGGGGGGGA
+
FFFFFFFFFFFFFFFFFFFFFFFFFFFFFFFFFFFFFFFFFFFFFF,F
@FS10000125:27:BPA73017-1634:1:1101:16310:1670 2:N:0:13
TTCAATTTGAGCGTACTCGACGAAGTTCCGCGGGGGGGGGGGGGGGAA
+
F,FFFFFFFFFFFFFFFFFFFFFFFFFFFFFFFFFFFFFFFFFFF,FF
@FS10000125:27:BPA73017-1634:1:1101:16350:1670 2:N:0:13
TCTAGGTTGAGCGTACTCGACGAAGTTGCAAGGGGGCGGGGGGGGGGG
+
FFF,FFFFFFFFFFFFFFFFFFFFFFFFFFFFFFFFFFFFFFFFF:FF
@FS10000125:27:BPA73017-1634:1:1101:16480:1670 2:N:0:13
TCATTATTGAGCGTACTCGACGAAGTTGGTTCGGGGGGGGGGGGGGGA
+
FFFFFFFFFFFFFFFFFFFFFFFFFFFFFFFFFFFFFFFFFFFFFF:F
@FS10000125:27:BPA73017-1634:1:1101:1120:1680 2:N:0:13
CTGTTTTTGAGCGTACTCGACGAAGTTACGGGGGGGGGGGGGGGGGAA
+
F,FFFFFFFFFFFFFFFFFFFFFFFFFFFFFFFFFFFFFFFFFFF,FF
@FS10000125:27:BPA73017-1634:1:1101:1330:1680 2:N:0:13
ATCCAATTGAGCGTACTCGACGAAGTTATAGCGGGGGGGGGGGGGGGA
+
FFFFFFFFFFFFFFFFFFFFFFFFFFFFFFFFFFFFFFFFFFFFFF,F
@FS10000125:27:BPA73017-1634:1:1101:1910:1680 2:N:0:13
TTTGTATTGAGCGTACTCGACGAAGTTGACCGGGGGGGGGGGGGGGAA
+
FFFFFFFFFFFFFFFFFFFFFFFFFFFFFFFFFFFFFFFFFFFFF,FF
@FS10000125:27:BPA73017-1634:1:1101:2530:1680 2:N:0:13
CTTATTTTGAGCGTACTCGACGAAGTTGGGGGGGGGGGGGGGGAAGTC
+
FFFFFFFFFFFFFFFFFFFFFFFFFFFFFFFFFFFFFFFFFF,FF,F,
@FS10000125:27:BPA73017-1634:1:1101:3310:1680 2:N:0:13
TATGTGGTTGAGCGTACTCGACGAAGTTGTTGCGGGGGGGGGGGGGGG
+
FFFFFFFFFFFFFFFFFFFFFFFFFFFFFFFFFFFFFFFFFFFFFF:F
@FS10000125:27:BPA73017-1634:1:1101:4100:1680 2:N:0:13
TATATTTTGAGCGTACTCGACGAAGTTTGGAGGGGGGGGGGGGGGGAA
+
F:,,,,FFFFFFFFFFFFFFFFFFFFF:,,,FFFFFFFFFFFFFFFFF
@FS10000125:27:BPA73017-1634:1:1101:4270:1680 2:N:0:13
CATCGGTTGAGCGTACTCGACGAAGTTGTACCGGGGGGGGGGGGGGGA
+
FFFFFFFFFFFFFFFFFFFFFFFFFFFFFFFFFFFFFFFFFFFFFFF,
@FS10000125:27:BPA73017-1634:1:1101:6910:1680 2:N:0:13
ATCCACTTGAGCGTACTCGACGAAGTTCAGCCGGGGGGGGGGGGGGGA
+
FFFFFFFFFFFFFFFFFFFFFFFFFFFFFFFFFFFFFFFFFFFFFF,F
@FS10000125:27:BPA73017-1634:1:1101:9690:1680 2:N:0:13
TCCCACTTGAGCGTACTCGACGAAGTTCTGCCGGGGGGGGGGGGGGGG
+
:FFFFFFFFFFFFFFFFFFFFFFFFFFFFFFFFFFFFFFFFFFFFFF:
@FS10000125:27:BPA73017-1634:1:1101:9840:1680 2:N:0:13
GAATGGTTGAGCGTACTCGACGAAGTTACCAGGGGGGGGGGGGGGGGG
+
:FFFFFFFFFFFFFFFFFFFFFFFFFFFFFFFFFFFFFFFFFFFFFF:
@FS10000125:27:BPA73017-1634:1:1101:11490:1680 2:N:0:13
ATCGTATTGAGCGTACTCGACGAAGTTTCTACGGGGGGGGGGGGGGGG
+
FFFFFFFFFFFFFFFFFFFFFFFFFFFFFFFFFFFFFFFFFFFFFFFF
@FS10000125:27:BPA73017-1634:1:1101:11860:1680 2:N:0:13
TTCATATTGAGCGTACTCGACGAAGTTGTGGGGGGGGGGGGGGGGAAA
+
F:FFFFFFFFFFFFFFFFFFFFFFFFFFFFFFFFFFFFFFFFFFFF,,
@FS10000125:27:BPA73017-1634:1:1101:12450:1680 2:N:0:13
TACGGCTTGAGCGTACTCGACGAAGTTTTTGGGGGGGGGGGGGGGGAA
+
FFFFFFFFFFFFFFFFFFFFFFFFFFFFFFFFFFFFFFFFFFFFF,FF
@FS10000125:27:BPA73017-1634:1:1101:16420:1680 2:N:0:13
TCTGGTTTGAGCGTACTCGACGAAGTTGTGTGGGGGGGGGGGGGGGAA
+
FFFFFFFFFFFFFFFFFFFFFFFFFFFFFFFFFFFFFFFFFFFFFF:F
@FS10000125:27:BPA73017-1634:1:1101:1780:1690 2:N:0:13
TAAACCTTGAGCGTACTCGACGAAGTTGGCGCAGGGGGGGGGGGGGGG
+
FFFFFFFFFFFFFFFFFFFFFFFFFFFFFFFFFFFFFFFFFFF:FF,,
@FS10000125:27:BPA73017-1634:1:1101:4250:1690 2:N:0:13
CTGATCTTGAGCGTACTCGACGAAGTTCTAGGGGGGGGGGGGGGGGAA
+
FFFFFFFFFFFFFFFFFFFFFFFFFFFFFFFFFFFFFFFFFFFFF,FF
@FS10000125:27:BPA73017-1634:1:1101:4420:1690 2:N:0:13
TATGTTTTGAGCGTACTCGACAAAGTTGTCACGGGGGGGGGGGGGGGA
+
FF,FFFFFFFFFFFFFFFFFFFFFFFFFFFFFFFFFFFFFFFFFFFF:
@FS10000125:27:BPA73017-1634:1:1101:4540:1690 2:N:0:13
TATATATTGAGCGTACTCGACGAAGTTCCAGGGGGGGGGGGGGGGAAA
+
FFFFFFFFFFFFFFFFFFFFFFFFFFFFFFFFFFFFFFFFFFFFF,:F
@FS10000125:27:BPA73017-1634:1:1101:4680:1690 2:N:0:13
ATTCTATTGAGCGTACTCGACGAAGTTACAACGGGGGGGGGGGGGGGA
+
,FFFFFFFFFFFFFFFFFFFFFFFFFFFFFFFFFFFFFFFFFFFF,F,
@FS10000125:27:BPA73017-1634:1:1101:6170:1690 2:N:0:13
ATGCCTTTGAGCGTACTCGACGAAGTTCAGGGGGGGGGGGGGGGGAAA
+
FFFFFFFFFFFFFFFFFFFFFFFFFFFFFFFFFFFFFFFFFFFF::,:
@FS10000125:27:BPA73017-1634:1:1101:7260:1690 2:N:0:13
TTGTTTTTGAACGTACTCGACGAAGTTTCATGGGGGGGGGGGGGGGAA
+
F:FFFFFFFFFFFFFFFFFFFFFFFFFFFFFFFFFFFFFFFFFFF:FF
@FS10000125:27:BPA73017-1634:1:1101:8780:1690 2:N:0:13
TTTATGTTGAGCGTACTCGACGAAGTTAGCAGGGGGGGGGGGGGGGGA
+
FFFFFFFFFFFFFFFFFFFFFFFFFFFFFFFFFFFFFFFFFFFFFFFF
@FS10000125:27:BPA73017-1634:1:1101:8880:1690 2:N:0:13
TCCTCCTTGAGCGTACTCGACGAAGTTCCGCCGGGGGGGGGGGGGGGA
+
FFFFFFFFFFFFFFFFFFFFFFFFFFFFFFFFFFFFFFFFFFFFFFFF
@FS10000125:27:BPA73017-1634:1:1101:9050:1690 2:N:0:13
CTCAGATTGAGCGTACTCGACGAAGTTCTAACGGGGGGGGGGGGGGGA
+
FFFFFFFFFFFFFFFFFFFFFFFFFFFFFFFFFFFFFFFFFFFFF:FF
@FS10000125:27:BPA73017-1634:1:1101:10070:1690 2:N:0:13
TTCTATTTGAGCGTACTCGACGAAGGGGGGGGGGGGGGGGAATTCGGA
+
FFFFFFFFFFFFFFFFFFFFFFFFFFFFFFFFFFFFFFF::,,F,,,F
@FS10000125:27:BPA73017-1634:1:1101:10370:1690 2:N:0:13
TCATGTTTGAGCGTACTCGACGAAGTTATAAGGGGGGGGGGGGGGGGA
+
FFFFFFFFFFFFFFFFFFFFFFFFFFFFFFFFF:FFFFFFFFF:,,,F
@FS10000125:27:BPA73017-1634:1:1101:10570:1690 2:N:0:13
TTGTCATTGAGCGTACTCGACGAAGTTCATCGGGGGGGGGGGGGGGAA
+
,FFFFFFFFFFFFFFFFFFFFFFFFFFFFFFFFFFFFFFFFFFFFFFF
@FS10000125:27:BPA73017-1634:1:1101:11530:1690 2:N:0:13
TATGGGTTGAGCGTACTCGACGAAGTTGCTACGGGGGGGGGGGGGGGG
+
FFFFFFFFFFFFFFFFFFFFFFFFFFFFFFFFFFFFFFFFFFFFFFFF
@FS10000125:27:BPA73017-1634:1:1101:11660:1690 2:N:0:13
CCTACATTGAGCGTACTCGACGAAGTTCAGCCGGGGGGGGGGGGGGGA
+
FF,FFFFFFFFFFFFFFFFFFFFFFFF,FFFFFFFFFFFFFFFFFFF:
@FS10000125:27:BPA73017-1634:1:1101:12290:1690 2:N:0:13
GCCTATTTGAGCGTACTCGACGAAGTTAAAGGGGGGGGGGGGGGGGGA
+
FFFFFFFFFFFFFFFFFFFFFFFFFFFFFFFFFFFFFFFFFFFFFFF:
@FS10000125:27:BPA73017-1634:1:1101:13000:1690 2:N:0:13
CTCCACTTGAGCGTACTCGAAGAAGTTAAGCCGGGGGGGGGGGGGGGG
+
F::FFFFFFFFFFFFFFFFF,FFFFFF:FFFFFFFFFFFFFFFF:FFF
@FS10000125:27:BPA73017-1634:1:1101:13260:1690 2:N:0:13
CAGGTATTGAGCGTACTCGACGAAGTTGGCGGGGGGGGGGGGGGGAGT
+
F:FFFFFFFFFF:FFFFFFFFFFFFFFFFF:F::FFFFFFF:,::F,,
@FS10000125:27:BPA73017-1634:1:1101:13310:1690 2:N:0:13
TCTTTGTTGAGCGTACTCGACGAAGGGGGGGGGGGGGGGGAAATCGGA
+
,FFFFFFFFFFFFFFFFFFFFFFFFFFFFFFFFFFFFFFFF,,F:,,,
@FS10000125:27:BPA73017-1634:1:1101:13330:1690 2:N:0:13
TCTCGGTTGAGCGTACTCGACGAAGTTTTTAGGGGGGGGGGGGGGGGG
+
FFFFFFFFFFFFFFFFFFFFFFFFFFFFFFFFFFFFFFFFFFFFFFFF
@FS10000125:27:BPA73017-1634:1:1101:13430:1690 2:N:0:13
TACGGTTTGAGCGTACTCGACGAAGTTTGTGCGGGGGGGGGGGGGGGA
+
FFFFFFFFFFFFFFFFFFFFFFFFFFFFFFFFFFFFFFFFFFFFFF:F
@FS10000125:27:BPA73017-1634:1:1101:15490:1690 2:N:0:13
CCGCGTTTGAGCGTACTCGACGAAGTTGGGTGGGGGGGGGGGGGGGGG
+
FFFF,,FFFFFFFFFFFFFFFF,FFFF:::,FFFFFFFFFFFFFFF::
@FS10000125:27:BPA73017-1634:1:1101:1660:1700 2:N:0:13
TATCCATTGAGCGTACTCGACGAAGTTGCTAGGGGGGGGGGGGGGAAA
+
FFFFFFFFFFFFFFFFFFFFFFFFFFFFFFFFFFFFFFFFFFFFF,:F
@FS10000125:27:BPA73017-1634:1:1101:1880:1700 2:N:0:13
TTTATTTTGAGCGTACTCGACGAAGTTGACAGGGGGGGGGGGGGGGAA
+
FFFFFFFFFFFFFFFFFFFFFFFFFFFFFFFFFFFFFFFFFFFFF:FF
@FS10000125:27:BPA73017-1634:1:1101:2830:1700 2:N:0:13
CCAAGCTTGAGCGTACTCGACGAAGTTTCACCGGGGGGGGGGGGGGGA
+
FFFFFFFFFFFFFFFFFFFFFFFFFFFFFFFFFFFFFFFFFFFF:F,,
@FS10000125:27:BPA73017-1634:1:1101:4020:1700 2:N:0:13
TCAGAATTGAGCGTACTCGACGAAGGGGGGGGGGGGGGGAGATCGGAA
+
FFFFFFFFFFFFFFFFFFFFFFFFFFFFFFFFFFFFFFFF,,F::,F:
@FS10000125:27:BPA73017-1634:1:1101:5330:1700 2:N:0:13
TTTATATTGAGCGTACTCGACGAAGTTGCAGCGGGGGGGGGGGGGGGA
+
F,FFFFFFFFFFFFFFFFFFFFFFFFFFFFFFFFFFFFFFFFFFFFFF
@FS10000125:27:BPA73017-1634:1:1101:5450:1700 2:N:0:13
CCTAACTTGAGCGTACTCGACGAAGTTTAATGGGGGGGGGGGGGGGAA
+
FFFFFFFFFFFFFFFFFFFFFFFFFFFFFFFFFFFFFFFFFFFFFF,F
@FS10000125:27:BPA73017-1634:1:1101:5510:1700 2:N:0:13
CTGGATTTGAGCGTACTCGACGAAGTTTTAAGAGGGGGGGGGGGGGGA
+
F,::FFFFFFFFFFFFFFFFFFFFFFFFFFFFFFFFFFFFFFFF::,,
@FS10000125:27:BPA73017-1634:1:1101:5590:1700 2:N:0:13
ATCATTTTGAGCGTACTCGACGAAGTTCAAAGGGGGGGGGGGGGGGAA
+
F,FFFFFFFFFFFFFFFFFFFFFFFFFFFFFFFFFFFFFFFFFFF,FF
@FS10000125:27:BPA73017-1634:1:1101:5810:1700 2:N:0:13
ACGGATTTGAGCGTACTCGACGAAGTTGAAAGGGGGGGGGGGGGGGAA
+
,FFF:FFFFFFFFFFFFFFFFFFFFFFFFFFFFFFFFFFFFFFFF,:F
@FS10000125:27:BPA73017-1634:1:1101:5840:1700 2:N:0:13
ATCTAGTTGAGCGTACTCGACGAAGGGGGGGGGGGGGGGAGATCGGAA
+
FFFFFFFFFFFFFFFFFFFFFFFFFFFFFFFFFFFFFFF,,F:,,,F:
@FS10000125:27:BPA73017-1634:1:1101:6490:1700 2:N:0:13
ATGTTTTTGAGCGTACTCGACGAAGTTTATGGGGGGGGGGGGGGGAGA
+
:,FFFFFFFFFFFFFFFFFFFFFFFFFFFFFFFFFFFFFFFFFF,F:,
@FS10000125:27:BPA73017-1634:1:1101:7050:1700 2:N:0:13
TAGTGTTTGAGCGTACTCGACGAAGTTGAAAGGGGGGGGGGGGGGGGA
+
,F,FFFFFFFFFFFFFFFFFFFFFFFF:FF:FFFFF:FFFF:F:FF,F
@FS10000125:27:BPA73017-1634:1:1101:7220:1700 2:N:0:13
TCTTATTTGAGCGTACTCGACGAAGTTACGTGGGGGGGGGGGGGGGAA
+
FFFFFFFFFFFFFFFFFFFFFFFFFFFFFFFFFFFFFFFFFFFFF:FF
@FS10000125:27:BPA73017-1634:1:1101:8420:1700 2:N:0:13
ATATTTTTGAGCGTACTCGACGAAGTTGAGGGGGGGGGGGGGGGAAAT
+
FFFFFFFFFFFFFFFFFFFFFFFFFFFFFFFFFFFFFFFFFFF,F,,F
@FS10000125:27:BPA73017-1634:1:1101:12470:1700 2:N:0:13
TTGGGCTTGAGCGTACTCGACGAAGGGGGGGGGGGGGGGAGATCGGAA
+
,FFFFFFFFFFFFFFFFFFFFFFFFFFFFFFFFFFFFFFF,FFF,,F,
@FS10000125:27:BPA73017-1634:1:1101:12630:1700 2:N:0:13
TTCCCCTTGAGCGTACTCGGGGGGGGGGGGGGGAGATCGGAAGAGCGC
+
FF::FFFFFFFFFFFFFFFFFFFFFFFFFFFFF:,,F:FFFF,F::,,
@FS10000125:27:BPA73017-1634:1:1101:13710:1700 2:N:0:13
TAATCGTTGAGCGTACTCGACGAAGTTGTGTGGGGGGGGGGGGGGGGG
+
,FFFFFFFFFFFFFFFFFFFFFFFFFFFFFFFFFFFFFFFFFFFFFFF
@FS10000125:27:BPA73017-1634:1:1101:13820:1700 2:N:0:13
TACTTATTGAGCGTACTCGACGAAGGGGGGGGGGGGGGGAGATCGGAA
+
FFFFFFFFFFFFFFFFFFFFFFFFFFFFFFFFFFFFFFF:,:F,,,F:
@FS10000125:27:BPA73017-1634:1:1101:15120:1700 2:N:0:13
TAGGTTTTGAGCGTACTCGACGAAGTTGGTAGGGGGGGGGGGGGGGGA
+
FFFFFFFFFFFFFFFFFFFFFFFFFFFFFFFFFFFFFFFFFFFFFFF,
@FS10000125:27:BPA73017-1634:1:1101:15170:1700 2:N:0:13
TAAATATTGAGCGTACTCGACGAAGTTCAGCCGGGGGGGGGGGGGGGA
+
FFFFFFFFFFFFFFFFFFFFFFFFFFFFFFFFFFFFFFFFFFFFFF,F
@FS10000125:27:BPA73017-1634:1:1101:2380:1710 2:N:0:13
TCCGGTTTGAGCGTACTCGACGAAGTTCCAGGGGGGGGGGGGGGGGAA
+
,FFFFFFFFFFFFFFFFFFFFFFFFFFFFFFFFFFFFFFFFFFFFFFF
@FS10000125:27:BPA73017-1634:1:1101:2480:1710 2:N:0:13
ATCCATTTGAGCGTACTCGACGAAGTTTAAAGGGGGGGGGGGGGGGAA
+
FFFFFFFFFFFFFFFFFFFFFFFFFFFFFFFFFFFFFFFFFFFFF:FF
@FS10000125:27:BPA73017-1634:1:1101:2780:1710 2:N:0:13
CTGGCCTTGAGCGTACTCGACGAAGTTTGGCGGGGGGGGGGGGGGGGG
+
F,FFFFFFFFFFFFFFFFFF:FFFFFFFFFFFFFFFFFFFFFFFFFF:
@FS10000125:27:BPA73017-1634:1:1101:3230:1710 2:N:0:13
GTTCAATTGAGCGTACTCGACGAAGTTCGAAGGGGGGGGGGGGGGGAA
+
,:FFFFFFFFFFFFFFFFFFFFFFFFFFFFFFFFFFFFFFFFFFF,FF
@FS10000125:27:BPA73017-1634:1:1101:3370:1710 2:N:0:13
GTTTACTTGAGCGTACTCGACGAAGTTCGTCCGGGGGGGGGGGGGGGA
+
:F:FFFFFFFFFFFFFFFFFFFFFFFFFFFFFFFFFFFFFFFFFFF:F
@FS10000125:27:BPA73017-1634:1:1101:3650:1710 2:N:0:13
TTCGAATTGAGCGTACTCGACGAAGTTCTAACGGGGGGGGGGGGGGGA
+
FFFFFFFFFFFFFFFFFFFFFFFFFFFFFFFFFFFFFFFFFFFFFF,F
@FS10000125:27:BPA73017-1634:1:1101:4140:1710 2:N:0:13
CACAATTTGAGCGTACTCGACGAAGTTAGTTGGGGGGGGGGGGGGGAA
+
FFFFFFFFFFFFFFFFFFFFFFFFFFFFFFFFFFFFFFFFFFFFF,F:
@FS10000125:27:BPA73017-1634:1:1101:4280:1710 2:N:0:13
TTTTTTTTGAGCGTACTCGACGAGGGGGGGGGGGGGGGAGATCGGAAA
+
,,FFFFFFFFFFFFFFFFFFFFFFFFFFFFFFFFFFFFF,FFF,:FF:
@FS10000125:27:BPA73017-1634:1:1101:7170:1710 2:N:0:13
TACGGGTTGAGCGTACTCGACGAAGGGGGGGGGGGGGGGGGATTGAAA
+
FFFFFFFFFFFFFFFFFFFFFFFFFFFFFFFFFFF,F,:,:F,,,FF:
@FS10000125:27:BPA73017-1634:1:1101:7790:1710 2:N:0:13
TTCACTTTGAGCGTACTCGACGAAGTTTACAGGGGGGGGGGGGGGGAA
+
:F::FFFFFFFFFFFFFFFFFFFFFFFFFF,FFFFFFFFFFFFFFFFF
@FS10000125:27:BPA73017-1634:1:1101:7850:1710 2:N:0:13
TATTTTTTGAGCGTACTCGACGAAGTTCTGGCGGGGGAGGGGGGGGGG
+
F,:,,:FFFFFFFFFFFFFFFFFFFFFF,:,,FFFFF,FFFFFFFFFF
@FS10000125:27:BPA73017-1634:1:1101:8750:1710 2:N:0:13
TTGTCTTTGAGCGTACTCGACGAAGTTCTGAGGGGGGGGGGGGGGGGA
+
FFFFFFFFFFFFFFFFFFFFFFFFFFFFFFFFFFFFFFFFFFFFF:FF
@FS10000125:27:BPA73017-1634:1:1101:10650:1710 2:N:0:13
TCTCTATTGAGCGTACTCGACGAAGTTCCGGGGGGGGGGGGGGGGAAA
+
F:,FFFFFFFFFFFFFFFFFFFFFFFFFFFFFFFFFFFFFFFFF,F,,
@FS10000125:27:BPA73017-1634:1:1101:10690:1710 2:N:0:13
TCCGCTTTGAGCGTACTCGACGAAGTTCTTTGGGGGGGGGGGGGGGAA
+
,FFFFFFFFFFFFFFFFFFFFFFFFFFFFFFFFFFFFFFFFFFFF:FF
@FS10000125:27:BPA73017-1634:1:1101:11560:1710 2:N:0:13
CATCTATTGAGCGTACTCGACGAAGTTCCCGCGGGGGGGGGGGGGGGG
+
:F,F,FFFFFFFFFFFFFFFFFFFFFF,F,FFFFFFFFFFFFFFF::F
@FS10000125:27:BPA73017-1634:1:1101:12510:1710 2:N:0:13
GTAGACTTGAGCGTACTCGACGAAGTTCGGCCGGGGGGGGGGGGGGGA
+
FFFFFFFFFFFFFFFFFFFFFFFFFFFFFFFFFFFFFFFFFFFFFFF:
@FS10000125:27:BPA73017-1634:1:1101:14160:1710 2:N:0:13
ACTAAATTGAGCGTACTCGACGAAGTTACGAGGGGGGGGGGGGGGGGA
+
FFFFFFFFFFFFFFFFFFFFFFFFFFFFFFFFFFFFFFFFFFFFF::F
@FS10000125:27:BPA73017-1634:1:1101:14990:1710 2:N:0:13
TACGTGTTGAGCGTACTCGACGAAGTTAGGGCGGGGGGGGGGGGGGGG
+
F:FFFFFFFFFFFFFFFFFFFFFFFFFFFFFFFFFFFFFFFFFF:,FF
@FS10000125:27:BPA73017-1634:1:1101:1590:1720 2:N:0:13
TTCCGCTTGAGCGTACTCGACGAAGTTCATGCGGGGGGGGGGGGGGGA
+
FF:FFFFFFFFFFFFFFFFFFFFFFFFFFFFFFFFFFFFFFFFFFF,F
@FS10000125:27:BPA73017-1634:1:1101:2950:1720 2:N:0:13
CAGTGATTGAGCGTACTCGACGAAGGGGGGGGGGGGGGGAGATCGGAA
+
FFFFFFFFFFFFFFFFFFFFFFFFFFFFFFFFFFFFFFFF,,F,,,::
@FS10000125:27:BPA73017-1634:1:1101:3120:1720 2:N:0:13
TAGGACTTGAGCGTACTCGACGAAGTTGCAGGGGGAGGGGGGGGGGGG
+
FFFFFFFFFFFFFFFFFFFFFFFFFFFFFFFFFFFFFFFFFFFFFFFF
@FS10000125:27:BPA73017-1634:1:1101:4730:1720 2:N:0:13
CTGTTTTTGAGCGTACTCGACGAAGTTTAGCGGGGGGGGGGGGGGGAA
+
F,FFFFFFFFFFFFFFFFFFFFFFFFFFFFFFFFFFFFFFFFFFF:FF
@FS10000125:27:BPA73017-1634:1:1101:5200:1720 2:N:0:13
AATACTTTGAGCGTACTCAACGAAGTTGGGGGGGGGGGGGGGAGATTG
+
,F:,F:FFFFFFFFFFFF,FFFFFFFFFF::FFFFFFFFFFF,,F,,:
@FS10000125:27:BPA73017-1634:1:1101:7200:1720 2:N:0:13
TCAAATTTGAGCGTACTCGACGAAGTTGCATGGGGGGGGGGGGGGAGA
+
,FFFFFFFFFFFFFFFFFFFFFFFFFFFFFFFFFFFFFFFFFFFFF,:
@FS10000125:27:BPA73017-1634:1:1101:7270:1720 2:N:0:13
ATTCTCTTGAGCGTACTCGACGAAGTTTCGCGGGGGGGGGGGGGGGGA
+
,FF,,FFFFFFFFFFFFFFFFFFF:FFFFFFFFFFFFFFFF,:,:,,:
@FS10000125:27:BPA73017-1634:1:1101:7550:1720 2:N:0:13
TACTGATTGAGCGTACTCGACGAAGTTGCAAGGGGGGGGGGGGGGGGG
+
,:FFFFFFFFFFFFFFFFFFFFFFFFFFFFFFFFFFFFFFFFFFFFFF
@FS10000125:27:BPA73017-1634:1:1101:7570:1720 2:N:0:13
CAGTGATTGAGCGTACTCGACGAAGTTGTTGGGGGGGGGGGGGGGGGG
+
FFFFFFFFFFFFFFFFFFFFFFFFFFFFFFFFFFFFFFFFFFFF:F,:
@FS10000125:27:BPA73017-1634:1:1101:8570:1720 2:N:0:13
TTTCTGTTGAGCGTACTCGACGAAGTTGTTAGGGGGGGGGGGGGGGAA
+
FFFFF:FFFFFFFFFFFFFFFFFFFFFFFF:FFFFFFFFFFF:F,,FF
@FS10000125:27:BPA73017-1634:1:1101:8650:1720 2:N:0:13
ATTCCTTTGAGCGTACTCGACGAAGTTGCCGGGGGGGGGGGGGGGGAT
+
,FFFFFFFFFFFFFFFFFFFFFFFFFFFFFFFFFFFFFFFFFFF,,:,
@FS10000125:27:BPA73017-1634:1:1101:9320:1720 2:N:0:13
GATTCTTTGAGCGTACTCGACGAAGTTCCGGGGGGGGGGGGGGGAAAT
+
FFFFFFFFFFFFFFFFFFFFFFFFFFFFFFFFFFFFFFFFFFF,F:,:
@FS10000125:27:BPA73017-1634:1:1101:10700:1720 2:N:0:13
TTTCTATTGAGCGTACTCGACGAAGTTCCGGGGGGGGGGGGGGAAATC
+
,,:FFFFFFFFFFFFFFFFFFFFFFFFFFFFFFFFFFFFFFFFF:,F,
@FS10000125:27:BPA73017-1634:1:1101:11240:1720 2:N:0:13
CTTGATTTGAGCGTACTCGACGAAGTTGTCAGGGGGGGGGGGGGGGAA
+
FFFFFFFFFFFFFFFFFFFFFFFFFFFFFFFFFFFFFFFFFFFFF:FF
@FS10000125:27:BPA73017-1634:1:1101:11920:1720 2:N:0:13
TTTAATTTGAGCGTACTCGACGAAGTTCTTCGGGGGGGGGGGGGGGGA
+
FFFFFFFFFFFFFFFFFFFFFFFFFFFFFFFFFFFFFFFFFFFFFFFF
@FS10000125:27:BPA73017-1634:1:1101:12620:1720 2:N:0:13
TTTTAGTTGAGCGTACTCGACGAAGTTGGGCCGGGGGGGGGGGGGGGA
+
,,FFFFFFFFFFFFFFFFFFFFFFFFFFFFFFFFFFFFFFFFF:F,,F
@FS10000125:27:BPA73017-1634:1:1101:14120:1720 2:N:0:13
TTTGATTTGAGCGTACTCGACGAAGTTGTGAGGGGGGGGGGGGGGGGG
+
,FFFFFFFFFFFFFFFFFFFFFFFFFFFFFFFFFFFFFFFFFFFFFFF
@FS10000125:27:BPA73017-1634:1:1101:14670:1720 2:N:0:13
TAACCTTTGAGCGTACTCGACGAAGGGGGGGGGGGGGGGGGAATTCGA
+
FFFFFFFFFFFFFFFFFFFFFFFFFFFFFFFFFFFFFFFF,,,:,,,F
@FS10000125:27:BPA73017-1634:1:1101:15330:1720 2:N:0:13
TCATGGTTGAGCGTACTCGACGAAGTTTAGTGGGGGGGGGGGGGGGAA
+
FFFFFFFFFFFFFFFFFFFFFFFFFFFFFFFFFFFFFFFFFFFFF,FF
@FS10000125:27:BPA73017-1634:1:1101:1330:1730 2:N:0:13
TAAATTTTGAGCGTACTCGACGAAGTTAACGGGGGGGGGGGGGGAAAT
+
FFFFFFFFFFFFFFFFFFFFFFFFFFFFFFFFFFFFFFFFFFFFFF:F
@FS10000125:27:BPA73017-1634:1:1101:2140:1730 2:N:0:13
TGCGTGTTGAGCGTACTCGACGAAGTTCTGGCGGGGGGGGGGGGGGGG
+
,,FFFFFFFFFFFFFFFFFFFFFFFFFFFFFFFFFFFFFFFFFFFFF,
@FS10000125:27:BPA73017-1634:1:1101:3430:1730 2:N:0:13
TTTTTATTGAGCGTACTCGACGAAGTGGGGGGGGGGGGGGGAGATCGA
+
,FFFFFFFFFFFFFFFFFFFFFFFFFFFFFFFFFFFFFFFFF,,F,,:
@FS10000125:27:BPA73017-1634:1:1101:3660:1730 2:N:0:13
TTGGGCTTGAGGCGTACTCGACGAAGTTGGGCCGGGGGGGGGGGGGGG
+
,:FFFFFFFFFFFFFFFFFFFFFFFFFFFFFFFFFFFFFFFFFFFFF,
@FS10000125:27:BPA73017-1634:1:1101:3840:1730 2:N:0:13
AGGACATTGAGCGTACTCGACGAAGTTCAGTCGGGGGGGGGGGGGGGA
+
F:FFFFFFFFFFFFFFFFFFFFFFFFFFFFFFFFFFFFFFFFFFFFFF
@FS10000125:27:BPA73017-1634:1:1101:4740:1730 2:N:0:13
AATATATTGAGCGTACTCGACGAAGTTCAGTCGGGGGGGGGGGGGGGA
+
FF,FFFFFFFFFFFFFFFFFFFFFFFFFFFFFFFFFFFFFFFFFFFF:
@FS10000125:27:BPA73017-1634:1:1101:5300:1730 2:N:0:13
TCAGGTTTGAGCGTACTCGACGAAGTTAAATGGGGGGGGGGGGGGGGG
+
FFFFFFFFFFFFFFFFFFFFFFFFFFFFFFFFFFFFFFFFFFFFFFF:
@FS10000125:27:BPA73017-1634:1:1101:6030:1730 2:N:0:13
ATTAATTTGAGCGTACTCGACGAAGTTTGCGGGGGGGGGGGGGGGGAA
+
:FFFFFFFFFFFFFFFFFFFFFFFFFFFFFFFFFFFFFFFFFFFF,:F
@FS10000125:27:BPA73017-1634:1:1101:6400:1730 2:N:0:13
TCTTTTTTGAGCGTACTCGACGAAGTTATCTCGGGGGGGGGGGGGGGG
+
FFFFFFFFFFFFFFFFFFFFFFFFFFFFFFFFFFFFFFFFFFF:FFFF
@FS10000125:27:BPA73017-1634:1:1101:6600:1730 2:N:0:13
TCGGATTTGAGCGTACTCGACGAAGTTGTGGGGGAGGGGGGGGGGGGG
+
FFFFFFFFFFFFFFFFFFFFFFFFFFFFFFFFFFFFFFFFFFFFFFFF
@FS10000125:27:BPA73017-1634:1:1101:7050:1730 2:N:0:13
TTCGTCTTGAGCGTACTCGACGAAGTTTACTGGGGGGGGGGGGGGGGA
+
F:FFFFFFFFFFFFFFFFFFFFFFFFFFFFFFFFFFFFFFFFFFFF,F
@FS10000125:27:BPA73017-1634:1:1101:8800:1730 2:N:0:13
ATTTACTTGAGCGTACTCGACGAAGTTTACGGGGGGGGGGGGGGGAAA
+
FFFFFFFFFFFFFFFFFFFFFFFFFFFFFFFFFFFFFFFFFFFF:F:,
@FS10000125:27:BPA73017-1634:1:1101:8970:1730 2:N:0:13
TCGCCCTTGAGCGTACTCGACGAAGTTTGATCGGGGGGGGGGGGGGGA
+
FF,,:FFFFFFFFFFFFFFFFFFFFF,F,,FF,::F:F:FF::F:F,,
@FS10000125:27:BPA73017-1634:1:1101:9010:1730 2:N:0:13
ACAATTTTGAGCGTACTCGACGAAGTTACAGGGGGGGGGGGGGGGGAA
+
FFFFFFFFFFFFFFFFFFFFFFFFFFFFFFFFFFFFFFFFFFFFF,FF
@FS10000125:27:BPA73017-1634:1:1101:9450:1730 2:N:0:13
ATGAACTTGAGCGTACTCGACGAAGGGGGGGGGGGGGGGAGATCGGAA
+
:FFFFFFFFFFFFFFFFFFFFFFFFFFFFFFFFFFFFFF:,F::,,F,
@FS10000125:27:BPA73017-1634:1:1101:10360:1730 2:N:0:13
TACAGGTTGAGCGTACTCGACGAAGTTTCAAGGGGGGGGGGGGGGGAA
+
FFFFFFFFFFFFFFFFFFFFFFFFFFFFFFFFFFFFFFFFFFF:F,FF
@FS10000125:27:BPA73017-1634:1:1101:11450:1730 2:N:0:13
CTTTATTTGAGCGTACTCGACGAAGTTCTTACGGGGGGGGGGGGGGGA
+
FFFFFFFFFFFFFFFFFFFFFFFFFFFFFFFFFFFFFFFFFFFFF:F,
@FS10000125:27:BPA73017-1634:1:1101:12050:1730 2:N:0:13
TTCATATTGAGCGTACTCGACGAAGTTGTGGGGGGGGGGGGGGGGAAT
+
FFFFFFFFFFFFFFFFFFFFFFFFFFFFFFFFFFFFFFFFFFFF,F:,
@FS10000125:27:BPA73017-1634:1:1101:12180:1730 2:N:0:13
ACAGACTTGAGCGTACTCGACGAAGGGGGGGGGGGGGGGAGATCGGAA
+
,F::FFFFFFFFFFFFFFFFFFFFF:F:F::FFFFFFFF,::FF,,F:
@FS10000125:27:BPA73017-1634:1:1101:15600:1730 2:N:0:13
TTTTCATTGAGCGTACTCGACGAAGTTATACCGGGGGGGGGGGGGGGG
+
,FFFFFFFFFFFFFFFFFFFFFFFFFFFFFFFFFFFFFFFFFFFF,F,
@FS10000125:27:BPA73017-1634:1:1101:15820:1730 2:N:0:13
GTAAAATTGAGCGTACTCGACGAAGTTAATTGGGGGGGGGGGGGGGGA
+
,FFFFFFFFFFFFFFFFFFFFFFFFFFFFFFFFFFFFFFFFFFFFF,F
@FS10000125:27:BPA73017-1634:1:1101:1500:1740 2:N:0:13
CTTCCTTTGAGCGTACTCGACGAAGTTACAGCAGGGGGGGGGGGGGGG
+
F:FFFFFFFFFFFFFFFFFFFFFFFFFFFFFFFFFFFFFFFFFFFFFF
@FS10000125:27:BPA73017-1634:1:1101:1510:1740 2:N:0:13
ACGCTGTTGAGCGTACTCGACGAAGAGGGGGGGGGGGGGGGAAATCCG
+
FFFFFFFFFFFF:FFFFFFFFFFFFF:FFFFFFFFFFFFFF,:,F,,,
@FS10000125:27:BPA73017-1634:1:1101:1710:1740 2:N:0:13
TTTAAATTGAGCGTACTCGACGAAGTTGTGCCGGGGGGGGGGGGGGAA
+
F,FFFFFFFFFFFFFFFFFFFFFFFFFFFFFFFFFFFFFFFFFFFF,:
@FS10000125:27:BPA73017-1634:1:1101:3650:1740 2:N:0:13
TATCCTTTGAGCGTACTCGACGAAGTTCGTGGGGGGGGGGGGGGGAAA
+
FFFFFFFFFFFFFFFFFFFFFFFFFFFFFFFFFFFFFFFFFFFFFF:F
@FS10000125:27:BPA73017-1634:1:1101:8470:1740 2:N:0:13
ACTGCTTTGAGCGTACTCGACGAAGTTAGGCCGGGGAGGGGGGGGGGG
+
,FFFFFFFFFFFFFFFFFFFFFFFFFFFFFFFFFFFFFFFFFFFFFFF
@FS10000125:27:BPA73017-1634:1:1101:8630:1740 2:N:0:13
TTCGCATTGAGCGTACTCGACGAAGTTTGCCCGGGGGGGGGGGGGGGA
+
FFFFFFFFFFFFFFFFFFFFFFFFFFFFFFFFFFFFFFFFFFFFFF:F
@FS10000125:27:BPA73017-1634:1:1101:8980:1740 2:N:0:13
CGACTTTTGAGCGTACTCGACGAAGTTGCTAGGGGGGGGGGGGGGGAA
+
F,:F::FFFFFFFFFFFFFFFFFFFFFFFFFFFFFFFFFFFFFFFF:F
@FS10000125:27:BPA73017-1634:1:1101:11240:1740 2:N:0:13
AATTGATTGAGCGTACTCGACGAAGTTGCAAGGGGGGGGGGGGGGGGA
+
FFFFFFFFFFFFFFFFFFFFFFFFFFFFFFFFFFFFFFFFFFFFFFFF
@FS10000125:27:BPA73017-1634:1:1101:11360:1740 2:N:0:13
CATCTATTGAGCGTACTCGACGAAGTTCCCGCGGGGGGGGGGGGGGGA
+
FFFFFFFFFFFFFFFFFFFFFFFFFFFFFFFFFFFFFFFFFFFFF:F,
@FS10000125:27:BPA73017-1634:1:1101:11980:1740 2:N:0:13
TAGGCTTTGAGCGTACTCGACGAAGTTTAAAGGGGGGGGGGGGGGGGA
+
FFFFFFFFFFFFFFFFFFFFFFFFFFFFFFFFFFFFFFFFFFFFFFFF
@FS10000125:27:BPA73017-1634:1:1101:12750:1740 2:N:0:13
TCGGCATTGAGCGTACTCGACGAAGGGGGGGGGGGGGGGAGATCGGAA
+
FFFFFFFFFFFFFFFFFFFFFFFFFFFFFFFFFFFFFFF:,,F:,,F:
@FS10000125:27:BPA73017-1634:1:1101:13620:1740 2:N:0:13
TAATCATTGAGCGTACTCGACGAAGTTATAAGGGGGGGGGGGGGGGGA
+
FFFFFFFFFFFFFFFFFFFFFFFFFFFFFFFFFFFFFFFFFFFFF:,F
@FS10000125:27:BPA73017-1634:1:1101:14990:1740 2:N:0:13
CCAACTTTGAGCGTACTCGACGAAGTTAAGCCGGGGGGGGGGGGGGGA
+
:FF,F,FFFFFFFFFFFFFFFFFFFFF,,FFFFFFFFFFFFFFF:,,,
@FS10000125:27:BPA73017-1634:1:1101:15060:1740 2:N:0:13
TTGGGCTTGAGCGTACTCGACGAAGGGGGGGGGGGGGGGAGATCGGAA
+
FFFFFFFFFFFFFFFFFFFFFFFFFFFFFFFFFFFFFFF:,,F:,,F:
@FS10000125:27:BPA73017-1634:1:1101:15190:1740 2:N:0:13
ATTCTTTTGAGCGTATTCGACGAAGTTAGGCCGGGGGGGGGGGGGGGA
+
F,FFFFFFFFFFFFFFFFFFFFFFFFFFFFFFFFFFFFFFFFFF:,:F
@FS10000125:27:BPA73017-1634:1:1101:15200:1740 2:N:0:13
ATCGGGTTGAGCGTACTCGACGAAGTTACTAGGGGGGGGGGGGGGGAA
+
,,FFFFFFFFFFFFFFFFFFFFFFFFFFFFFFFFFFFFFFFFFFF,F:
@FS10000125:27:BPA73017-1634:1:1101:1960:1750 2:N:0:13
GCTTGTTTGAGCGTACTCGACGAAGTTAAATCTGGGGGGGGGGGGGGG
+
:FFFFFFFFFFFFFFFFFFFFFFFFFFFFFFFFFFFFFFFFFFFFF:F
@FS10000125:27:BPA73017-1634:1:1101:3340:1750 2:N:0:13
AAAAGGTTGAGCGTACTCGACGAAGTTTTAGGGGGGAGGGGGGGGGGG
+
FFFFFFFFFFFFFFFFFFFFFFFFFFFFFFFFFFFFFFFFFFFFFFFF
@FS10000125:27:BPA73017-1634:1:1101:3920:1750 2:N:0:13
TTTGTTTTGAGCGTACTCGACGAAGGGGGGGGGGGGGGGAGATCGGAA
+
FFFFFFFFFFFFFFFFFFFFFFFFFFFFFFFFFFFFFFFF::FF,,F:
@FS10000125:27:BPA73017-1634:1:1101:4040:1750 2:N:0:13
CTCCTTTTGAGCGTACTCGACGAAGAGCGGGGGGGGGGGGGGGGGAAA
+
F:FFFFFFFFFFFFFFFFFFFFFFFFFFFFFFFFFFFFFFFFFF:FF:
@FS10000125:27:BPA73017-1634:1:1101:5050:1750 2:N:0:13
ATACCTTTGAGCGTACTCGACGAAGTTAGCAGGGGGGGGGGGGGGGAA
+
F,FFFFFFFFFFFFFFFFFFFFFFFFFFFFFFFFFFFFFFFFFFF:FF
@FS10000125:27:BPA73017-1634:1:1101:5780:1750 2:N:0:13
ATGTAATTGAGCGTACTCGACGAAGTTAGAGGGGGGGGGGGGGGAAAT
+
:FFFF:FFFFFFFFFFFFFFFFFFFFFF:FFFFFFFFFFFFFF:F::F
@FS10000125:27:BPA73017-1634:1:1101:6080:1750 2:N:0:13
TTAAATTTGAGCGTACTCGACGAAGTTGGTGGGGGGGGGGGGGGGGAA
+
,FFFFFFFFFFFFFFFFFFFFFFFFFFFFFFFFFFFFFFFFFFFF,FF
@FS10000125:27:BPA73017-1634:1:1101:6120:1750 2:N:0:13
AGTGACTTGAGCGTACTCGACGAAGTTAACTGGGGGGGGGGGGGGGAA
+
F,FFFFFFFFFFFFFFFFFFFFFFFFFFFFFFFFFFFFFFFFFFFF:F
@FS10000125:27:BPA73017-1634:1:1101:6140:1750 2:N:0:13
TTGATTTTGAGCGTACTCGACGAAGTTGGCCGGGGGGGGGGGGGGGAA
+
FFFFFFFFFFFFFFFFFFFFFFFFFFFFFFFFFFFFFFFFFFFFFF::
@FS10000125:27:BPA73017-1634:1:1101:7730:1750 2:N:0:13
CCACCCTTGAGCGTACTCGACGAAGTTGCAGGGGGGGGGGGGGGGAGA
+
FFFFFFFFFFFFFFFFFFFFFFFFFFFFFFFFFFFFFFFFFFFF:F,,
@FS10000125:27:BPA73017-1634:1:1101:8770:1750 2:N:0:13
TATTCCTTGAGCGTACTCGACGAAGTTCTGTCGGGGGGGGGGGGGGGA
+
F:,,,:FFFFFFFFFFFFFFFFFFFFFF:F,FFFFFFFFFFFFFF:FF
@FS10000125:27:BPA73017-1634:1:1101:9280:1750 2:N:0:13
CCTTGATTGAGCGTACTCGACGAGGTTACTGCGGGGGGGGGGGGGGGA
+
:FFF,FFFFFFFFFFFFFFFFFFFFFF:F,,FFFFFFFFFFFFFFF,,
@FS10000125:27:BPA73017-1634:1:1101:9820:1750 2:N:0:13
CTAAAATTGAGCGTACTCGACGAAGTTGTCAGGGGGGGGGGGGGGGAA
+
F,FFFFFFFFFFFFFFFFFFFFFFFFFFFFFFFFFFFFFFFFFFFF:F
@FS10000125:27:BPA73017-1634:1:1101:12690:1750 2:N:0:13
CATCTGTTGAGCGTACTCGACGAAGTTTCTAGGGGGGGGGGGGGGGGA
+
,:,,,,FFFFFFFFFFFFFFFFFFFFFFF:FFFFFF:F:FF,,F,F,F
@FS10000125:27:BPA73017-1634:1:1101:14870:1750 2:N:0:13
CTCGTGTTGAGCGTACTCGACGAAGTTATGGCGGGGGGGGGGGGGGGA
+
FFFFFFFFF:FFFFFFFFFFFFFFFFFFFFFFFFFFFFFFFFF::,,F
@FS10000125:27:BPA73017-1634:1:1101:15210:1750 2:N:0:13
TTTCAATTGAGCGTACTCGACGAAGTTTGAAAGGGGGGGGGGGGGGGG
+
F,FFFFFFFFFFFFFFFFFFFFFFFFFFFFFFFFFFFFFFFFFFFFF,
@FS10000125:27:BPA73017-1634:1:1101:1680:1760 2:N:0:13
TCACATTTGAGCGTACTCGACGAAGTTGAAAGGGGGGGGGGGGGGGAA
+
F:,:F,FFFFFFFFFFFFFFFFFFFFFFFFFFFFFFFFFFFF:,,,,F
@FS10000125:27:BPA73017-1634:1:1101:1690:1760 2:N:0:13
TTCATTTTGAGCGTACTCGACGAAAGTTACCAGGGGGGGGGGGGGGGA
+
F:FFFFFFFFFFFFFFFFFFFFFFFFFFFFFFFFFFFFFFFFFFFFFF
@FS10000125:27:BPA73017-1634:1:1101:2450:1760 2:N:0:13
GTACTCTTGAGCGTACTCGACGAAGTTGAACGGGGGGGGGGGGGGGAA
+
FFFFFFFFFFFFFFFFFFFFFFFFFFFFFFFFFFFFFFFFFFFF,FF,
@FS10000125:27:BPA73017-1634:1:1101:3100:1760 2:N:0:13
TTATGCTTGAGCGTACTCGACGAAGTTGGACCGGGGGGGGGGGGGGGA
+
,FFFFFFFFFFFFFFFFFFFFFFFFFFFFFFFFFFFFFFFFFFFFFFF
@FS10000125:27:BPA73017-1634:1:1101:3720:1760 2:N:0:13
TTTCGATTGAGCGTACTCGACGAAGTTGGGGGGGGGGGGGGGAGATCG
+
F::FFFFFFFFFFFFFFFFFFFFFFFFFFFFFFFFFFFFFF,F,,FFF
@FS10000125:27:BPA73017-1634:1:1101:4590:1760 2:N:0:13
ACACGTTTGAGCGTACTCGACGAAGTTGCAAGCGGGGGGGGGGGGGGG
+
FFFFFFFFFFFFFFFFFFFFFFFFFFFFFFFFFFFFFFFFFFFFFFFF
@FS10000125:27:BPA73017-1634:1:1101:5090:1760 2:N:0:13
ATACTTTTGAGCGTACTCGACGAAGTTCGACCGGGGGGGGGGGGGGGG
+
FFFFFFFFFFFFFFFFFFFFFFFFFFFFFFFFFFFFFFFFFFFFFF:F
@FS10000125:27:BPA73017-1634:1:1101:6010:1760 2:N:0:13
TTTTAGTTGAGCGTACTCGACGAAGTTGGACCGGGGGGGGGGGGGGGA
+
FF:F,:FFFFFFFFFFFFFFFFFFFFFFFFFF::FFFFFFF:,F,F,F
@FS10000125:27:BPA73017-1634:1:1101:6060:1760 2:N:0:13
AAGGGGTTGAGCGTACTCGACGAAGTTGCATGGGGGGGGGGGGGGGGG
+
FFFFFFFFFFFFFFFFFFFFFFFFFFFFFFFFFFFFFFFFFFFFFF:F
@FS10000125:27:BPA73017-1634:1:1101:6900:1760 2:N:0:13
AAATTTTTTACCTATTCCTTCTAATTTTCCCCGGGGGGGGGGGGGGAA
+
F,F,:FFF,,,,F,FF,,,,,,:::FFF,,F:,,:FFFFFFFFFFFFF
@FS10000125:27:BPA73017-1634:1:1101:7780:1760 2:N:0:13
TATCGCGTACTCGACGAAGTTCACAGGGGGGGGGGGGGGGAAATCGGA
+
,:FFFFFFFFFFFFFFFFFFFFFFFFFFFFFFFFFFFFFF:,:F,,,:
@FS10000125:27:BPA73017-1634:1:1101:8390:1760 2:N:0:13
CCCTCCTTGAGCGTACTCGACGAAGTTGCAGGGGGGGGGGGGGGGGGA
+
FFFFFFFFFFFFFFFFFFFFFFFFFFFFFFFFFFFFFFFFFFFFFF,F
@FS10000125:27:BPA73017-1634:1:1101:8400:1760 2:N:0:13
AAAGGGTTGAGCGTACTCGACGAAGTTGCAGGGCGGGGGGGGGGGGGG
+
F:FFFFFFFFFFFFFFFFFFFFFFFFFFFFFFFFFFFFFFFFFFFFFF
@FS10000125:27:BPA73017-1634:1:1101:9110:1760 2:N:0:13
ACCCTTTTGAGCGTACTCGACGAAGTTGACCGGGGGGGGGGGGGGGAA
+
FFFFFFFFFFFFFFFFFFFFFFFFFFFFFFFFFFFFFFFFFFFF,,F,
@FS10000125:27:BPA73017-1634:1:1101:10690:1760 2:N:0:13
TAACTTTTGAGCGTACTCGACGAAGTTAACGGGGGGGGGGGGGGGAGT
+
FFFFFFFFFFFF:FFFFFFFFFFFFFF:FFFFFFF:FFFFF::,,F,,
@FS10000125:27:BPA73017-1634:1:1101:11050:1760 2:N:0:13
ATGCATTTGAGCGTACTCGACGAAGTTGCACCGGGGGGGGGGGGGGAA
+
FFFFFFFFFFFFFFFFFFFFFFFFFFFFFFFFFFFFFFFFFFFFFF,F
@FS10000125:27:BPA73017-1634:1:1101:11960:1760 2:N:0:13
TCGGTTTTGAGCGTACTCGACGAAGTTGCAGGGGGGGGGGGGGGGAGT
+
FF,,,,FFFFFFFFFFFFFFFFFFF::FFFFFFFFFFFFFFF:,,,,:
@FS10000125:27:BPA73017-1634:1:1101:11970:1760 2:N:0:13
AAACATTTGAGCGTACTCGACGAAAGTTACAGGGGGGGGGGGGGGGGA
+
FFFFFFFFFFFFFFFFFFFFFFFFFFFFFFFFFFFFFFFFFFFFFFFF
@FS10000125:27:BPA73017-1634:1:1101:12830:1760 2:N:0:13
CTTAACTTGAGCGTACTCGACGAAATTCCGTGGGGGGGGGGGGGGGGA
+
FFF,,FFFFFFFFFFFFFFFFFFFFFFF::FFFFFFFFFFFFFFFF,F
@FS10000125:27:BPA73017-1634:1:1101:12950:1760 2:N:0:13
TCTTGCTTGAGCGTACTCGACGAAGTTCACAGGGGGGGGGGGGGGGAA
+
FFFFFFFFFFFFFFFFFFFFFFFFFFFFFFFFFFFFFFFFFFFFF,FF
@FS10000125:27:BPA73017-1634:1:1101:14020:1760 2:N:0:13
ACTGATTTGAGCGTACTCGACGAAGGGGGGGGGGGGGGGGGATCGGAA
+
,,F,,FFFFFFFFFFFFFFFFFFFF:,F:,FFFFFFFFF,,,,,,,FF
@FS10000125:27:BPA73017-1634:1:1101:15010:1760 2:N:0:13
TTCCTCTTGAGCGTACTCGACGAAGTTCGCACGGGGGGGGGGGGGGGA
+
FFFFFFFFFFFFFFFFFFFFFFFFFFFFFFFFFFFFFFFFFFFFFFF,
@FS10000125:27:BPA73017-1634:1:1101:15040:1760 2:N:0:13
TTTCTTTTGAGCGTACTCGACGAAGTTCGGGGGGGGGGGGGGGAAATC
+
FFFFFFFFFFFFFFFFFFFFFFFFFFFFFFFFFFFFFFFFFFFFF,F,
@FS10000125:27:BPA73017-1634:1:1101:1100:1770 2:N:0:13
TTGGGCGTTGAGCGTACTCGACGAAGTTAAAAGGGGGGGGGGGGGGGA
+
F:FFFFFFFFFFFFFFFFFFFFFFFFFFFFFFFFFFFFFFFFFFFFFF
@FS10000125:27:BPA73017-1634:1:1101:2180:1770 2:N:0:13
TTGAATTTGAGCGTACTCGACGAAGTTAGGCCGGGGGGGGGGGGGGGA
+
:,FFFFFFFFFFFFFFFFFFFFFFFFFFFFFFFFFFFFFFFFFFFFF:
@FS10000125:27:BPA73017-1634:1:1101:3190:1770 2:N:0:13
CAACGATTGAGCGTACTCGACGAAGTTGTAGCGGGGGGGGGGGGGGGA
+
FFFFFFFFFFFFFFFFFFFFFFFFFFFFFFFFFFFFFFFFFFFFFFFF
@FS10000125:27:BPA73017-1634:1:1101:3360:1770 2:N:0:13
CTATTATTGAGCGTACTCGACGAAGTTCAAGGGGGGGGGGGGGGGAAA
+
,FFFFFFFFFFFFFFFFFFFFFFFFFFFFFFFFFFFFFFFFFFF:FF,
@FS10000125:27:BPA73017-1634:1:1101:3550:1770 2:N:0:13
TTATTCTTGAGCGTACTCGACGAGGTTGACGGGGGGGGGGGGGGGAAA
+
,FFFFFFFFFFFFFFFFFFFFFFFFFFFFFFFFFFFFFFFFFFF::F:
@FS10000125:27:BPA73017-1634:1:1101:4540:1770 2:N:0:13
TCATAGTTGAGCGTACTCGACGAAGTTGGTTCGGGGGGGGGGGGGGGA
+
,FFFFFFFFFFFFFFFFFFFFFFFFFFFFFFFFFFFFFFFFFFFFF,:
@FS10000125:27:BPA73017-1634:1:1101:4740:1770 2:N:0:13
ACTTCCTTGAGCGTACTCGACGAAGTTATTAGGGGGGGGGGGGGGAAA
+
,FFFFFFFFFFFFFFFFFFFFFFFFFFFFFFFFFFFFFFFFFFFF,:F
@FS10000125:27:BPA73017-1634:1:1101:5630:1770 2:N:0:13
GCTGGTTTGAGCGTACTCGACGAAGTTAACAGGGGGGGGGGGGGGGGA
+
:,F,,:FFFFFFFFFFFFFFFFFFFFF,FFFFFFFFFFFFFFFFFFF:
@FS10000125:27:BPA73017-1634:1:1101:8270:1770 2:N:0:13
ATCGGCTTGAGCGTACTCGACGAAGTTGCCAGGGGGGGGGGGGGGGAA
+
:FFFFFFFFFFFFFFFFFFFFFFFFFFFFFFFFFFFFFFFFFFFF:FF
@FS10000125:27:BPA73017-1634:1:1101:8600:1770 2:N:0:13
ATCCTATTGAGCGTACTCGACGAAGTTACAAGGGGGGGGGGGGGGGAA
+
FFFFFFFFFFFFFFFFFFFFFFFFFFFFFFFFFFFFFFFFFFFFFF,:
@FS10000125:27:BPA73017-1634:1:1101:8670:1770 2:N:0:13
ATTATTTTGAGCGTACTCGACGAAGTTAACAGGGGGGGGGGGGGGGAA
+
,FFFF,FFFFFFFFFFFFFFFFFFFFFFFF,FFFFFFFFFFFFFF,,F
@FS10000125:27:BPA73017-1634:1:1101:8950:1770 2:N:0:13
ACCTAATTGAGCGTACTCGACGAAGCGGGGGGGGGGGGGGGAGATCGA
+
FFFFFFFFFFFFFFFFFFFFFFFFFFFFF:FFFFFFFFFFFF,,F:,,
@FS10000125:27:BPA73017-1634:1:1101:9410:1770 2:N:0:13
AGAGTGTTGAGCGTACTCGACGAAGTTCCAGGGGGGGGGGGGGGGGAA
+
,::,,,FFFFFFFFFFFFFFFFFFFFFFF:F,FFFFFFFFFFFFF:,F
@FS10000125:27:BPA73017-1634:1:1101:9720:1770 2:N:0:13
TAGCCGTTGAGCGTACCGACGAAGTTATGGGCGGGGGGGGGGGGGGGA
+
FFFFFFFFFFFFFFFFFFFFFFFFFFFFFFFFFFFFFFFFFFFFFFFF
@FS10000125:27:BPA73017-1634:1:1101:11140:1770 2:N:0:13
ATACGCTTGAGCGTACTCGACGAAGTTTGGGGGGGGGGGGGGAAATTC
+
FFFFFFFFFFFFFFFFFFFFFFFFFFFFFFFFFFFFFFFFFF:FF,,,
@FS10000125:27:BPA73017-1634:1:1101:11610:1770 2:N:0:13
CTACATTTGAGCGTACTCGACGAAGTTCCTAGGGGGGGGGGGGGGGGA
+
FFFFFFFFFFFFFFFFFFFFFFFFFFFFFFFFFFFFFFFFFFFFFFFF
@FS10000125:27:BPA73017-1634:1:1101:11750:1770 2:N:0:13
CAACTTTTGAGCGTACTCGACGAAGTTTTATGGGGGGGGGGGGGGGGA
+
FFFFFFFFFFFFFFFFFFFFFFFFFFFFFFFFFFFFFFFFFFFFF,:F
@FS10000125:27:BPA73017-1634:1:1101:12640:1770 2:N:0:13
TCCCACTTGAGCGTACTCGACGAAGTTAAGCCGGGGGGGGGGGGGGGG
+
FFFFFFFFFFFFFFFFFFFFFFFFFFFFFFFFFFFFFFFFFFFFFFFF
@FS10000125:27:BPA73017-1634:1:1101:13020:1770 2:N:0:13
CTTGAGTTGAGCGTACTCGACGAAGTTCAGAGGGGGGGGGGGGGGGGA
+
F,FFFFFFFFFFFFFFFFFFFFFFFFFFFFFFFFFFFFFFFFFFFF:F
@FS10000125:27:BPA73017-1634:1:1101:14170:1770 2:N:0:13
TTCTAGTTGAGCGTACTCGACGAAGTTTGCTGGGGGGGGGGGGGGGGA
+
F,FFFFFFFFFFFFFFFFFFFFFFFFFFFFFFFFFFFFFFFFFFFFF,
@FS10000125:27:BPA73017-1634:1:1101:15520:1770 2:N:0:13
TTACATTTGAGCGTACTCGACGAAGTGGGGGGGGGGGGGGGAAATCGA
+
FFFFFFFFFFFFFFFFFFFFFFFFFFFFFFFFFFFFFFFFFF,,F:,,
@FS10000125:27:BPA73017-1634:1:1101:16350:1770 2:N:0:13
AATCACTTGAGCGTACTCGACGAAGTTATTGCGGGGGGGGGGGGGGGA
+
FFFFFFFFFFFFFFFFFFFFFFFFFFFFFFFFFFFFFFFFFFFFFFFF
@FS10000125:27:BPA73017-1634:1:1101:1720:1780 2:N:0:13
ATATTCTTGAGCGTACTCGACGAAGTTAACGCGGGGGGGGGGGGGGAG
+
,,FF,FFFFFFFFFFFFFFFFFFFFFF,:,,,FFFFFFFFFFFF:F,:
@FS10000125:27:BPA73017-1634:1:1101:3500:1780 2:N:0:13
AGTGTCTTGAGCGTACTCGACGAAGTTGTAAGGGGGGGGGGGGGGGGA
+
::FFFFFFFFFFFFFFFFFFFFFFFFFFFFFFFFFFFFFFFFFFFFF,
@FS10000125:27:BPA73017-1634:1:1101:4420:1780 2:N:0:13
ACTAGATTGAGCGTACTCGACGAAGGGGGGGGGGGGGGGGGGGAAGTG
+
,FFFFFFFFFFFFFFFFFFFFFFFFFFFFFFFFFFFFFFFFF,FF,:,
@FS10000125:27:BPA73017-1634:1:1101:5540:1780 2:N:0:13
TTTGTCTTGAGCGTACTCGACGAAGTTTAAGGGGGGGGGGGGGGGAAA
+
FFFFFFFFFFFFFFFFFFFFFFFFFFFFFFFFFFFFFFFFFFFFFF,,
@FS10000125:27:BPA73017-1634:1:1101:5830:1780 2:N:0:13
ATGCCATTGAGCGTACTCGACGAAGTTAAAGGGGGGGGGGGGGGGAAA
+
F,:FFFFFFFFFFFFFFFFFFFFFFFFFFFFFFFFFFFFFFFFF,F:,
@FS10000125:27:BPA73017-1634:1:1101:6070:1780 2:N:0:13
CATCGATTGAGCGTACTCGACGAAGTTAACGGGGGGGGGGGGGGGGGG
+
FFFF::FFFFFFFFFFFFFFFFFFFFFFFFFFFFFFFFFFFFF,,,,:
@FS10000125:27:BPA73017-1634:1:1101:6160:1780 2:N:0:13
ACGTTTTTGAGCGTACTCGACGAAGTTACCAGGGGGGGGGGGGGGGAA
+
FFFFFFFFFFFFFFFFFFFFFFFFFFFFFFFFFFFFFFFFFFFFFFFF
@FS10000125:27:BPA73017-1634:1:1101:6250:1780 2:N:0:13
AAGCAGGTTGAGCGTACTCGACGAAGTTTGGCGGGGGGGGGGGGGGGG
+
FFFFFFFFFFFFFFFFFFFFFFFFFFFFFFFFFFFFFFFFFFFFFFF:
@FS10000125:27:BPA73017-1634:1:1101:6360:1780 2:N:0:13
ACATCTTGAGCGTACTCGACGAAGTTGCCAGGGGGGGGGGGGGGGGAA
+
FF,FF:F,FFF:FFFFF:FFFFFFFFFFF,FFFFFFFFFFFFFFFFFF
@FS10000125:27:BPA73017-1634:1:1101:6730:1780 2:N:0:13
TTTCGCTTGAGCGTACTCGACGAAGTTTGGTGGGGGGGGGGGGGGGAA
+
FFFFFFFFFFFFFFFFFFFFFFFFFFFFFFFFFFFFFFFFFFFF:,F,
@FS10000125:27:BPA73017-1634:1:1101:7230:1780 2:N:0:13
TTCATCTTGAGCGTACTCGACGAAGTTATAAGGGGGGGGGGGGGGGGG
+
FFFFFFFFFFFFFFFFFFFFFFFFFFFFFFFFFFFFFFFFFFFFFFFF
@FS10000125:27:BPA73017-1634:1:1101:7710:1780 2:N:0:13
TTTTTTTTGAGCGTACTCGACGAAGTTACTAGGGGGGGGGGGGGGGGA
+
FFFFFFFFFFFFFFFFFFFFFFFFFFFFFFFFFFFFFFFFFFFFFF,F
@FS10000125:27:BPA73017-1634:1:1101:7870:1780 2:N:0:13
ATCAATTTGAGCGTACTCGACGAAGTCCAATCACAGAGCGGAAGAGCG
+
,F,F:FFFFFFFFFFFFFFFFFFFFF,,,F,F:::F:,,FFFFFFF:F
@FS10000125:27:BPA73017-1634:1:1101:8090:1780 2:N:0:13
TCCAAATTGAGCGTACTCGACGAAGTTTAATGGGGGGGGGGGGGGGGA
+
,FFFFFFFFFFFFFFFFFFFFFFFFFFFFFFFFFFFFFFFFFFFFFFF
@FS10000125:27:BPA73017-1634:1:1101:8190:1780 2:N:0:13
ATAGCCTTGAGCGTACTCGACGAAGTTGGTTGGGGGGGGGGGGGGGAA
+
:F:,F,FFFFFFFFFFFFFFFFFFFFF,,F,FFFFFFFFFFFFF:,FF
@FS10000125:27:BPA73017-1634:1:1101:10480:1780 2:N:0:13
TTGGTATTGAGCGTACTCGACGAAGTTGAAGGGGGGGGGGGGGGGGGA
+
,,:FFFFFFFFFFFFFFFFFFFFFFFFFFFFFFFFFFFFFFFFFF::,
@FS10000125:27:BPA73017-1634:1:1101:11750:1780 2:N:0:13
ATTCCATTGAGCGTACTCGACGAAGTTGCACCGGGGGGGGGGGGGGGA
+
FFFFFFFFFFFFFFFFFFFFFFFFFFFFFFFFFFFFFFFFFFFFF:,F
@FS10000125:27:BPA73017-1634:1:1101:11970:1780 2:N:0:13
TATTAATTGAGCGTACTCGACGAAGTTTCTTGGGGGGGGGGGGGGGAG
+
F:FF,FFFFFFFFFFFFFFFFFFFFFFFFF:FFFFFFFFFFFF,,,,,
@FS10000125:27:BPA73017-1634:1:1101:12200:1780 2:N:0:13
TTAGTATTGAGCGTACTCGACGAAGTTTGCGCGGCGGGGGGGGGGGGG
+
FFFFFFFFFFFFFFFFFFFFFFFFFFFFFFFFFFFFFFFFFFFFFF:F
@FS10000125:27:BPA73017-1634:1:1101:12800:1780 2:N:0:13
ACAGTCTTGAGCGTACTCGACGAAGTTAGAAGGGGGAGGGGGGGGGGG
+
FFFFFFFFFFFFFFFFFFFFFFFFFFFFFFFFFFFFFFFFFF:,F,:F
@FS10000125:27:BPA73017-1634:1:1101:13450:1780 2:N:0:13
ATTAGTTTGAGCGTACTCGACGAAGTTCAAGGGGGGGGGGGGGGGAAA
+
F,FFFFFFFFFFFFFFFFFFFFFFFFFFFFFFFFFFFFFFFFFF:FF,
@FS10000125:27:BPA73017-1634:1:1101:13850:1780 2:N:0:13
AAATCGTTGAGCGTACTCGACGAAGTTATGGGGGAGGGGGGGGGGGGG
+
F:FFFFFFFFFFFFFFFFFFFFFFFFFFFFFFFFFFFFFFFFFFFFF:
@FS10000125:27:BPA73017-1634:1:1101:13930:1780 2:N:0:13
TTACGTTTGAGCGTACCGACGAAATTTGCTGGGGGGGGGGGGGGGGAA
+
F,FF,FFFFFFFFFFF:,FF,FFFFFF:F:,,FFFFFFFFFFFFF,FF
@FS10000125:27:BPA73017-1634:1:1101:14310:1780 2:N:0:13
TTTCGGTTGAGCGTACTCGACGAAGTTTACTGGGGGGGGGGGGGGGAA
+
FFFFFFFFFFFFFFFFFFFFFFFFFFFFFFFFFFFFFFFFFFFFF,:F
@FS10000125:27:BPA73017-1634:1:1101:14830:1780 2:N:0:13
TAAGGTTTGAGCGTACTCGACGAAGTCTACTGGGGGGGGGGGGGGGGA
+
F,FFFFFFFFFFFFFFFFFFFFFFFF,:,:,FFFFFFFFFFFFF:,,:
@FS10000125:27:BPA73017-1634:1:1101:14950:1780 2:N:0:13
TTATACTTGAGCGTACTCGACGAAGTTGCAAGGGGGGGGGGGGGGGAA
+
FFFFFFFFFFFFFFFFFFFFFFFFFFFFFFFFFFFFFFFFFFFF:,::
@FS10000125:27:BPA73017-1634:1:1101:15590:1780 2:N:0:13
CTGCAATTGAGCGTACTCGACGAAGTTGCCAGGGGGGGGGGGGGGGAA
+
FFFFFFFFFFFFFFFFFFFFFFFFFFFFFFFFFFFFFFFFFFFFF:,F
@FS10000125:27:BPA73017-1634:1:1101:15900:1780 2:N:0:13
CTTATCTTGAGCGTACTCGACGAAGTTGCCGCGGGGGGGGGGGGGGGG
+
F,FFFFFFFFFFFFFFFFFFFFFFFFFFFFFFFFFFFFFFFFFFFFF,
@FS10000125:27:BPA73017-1634:1:1101:1450:1790 2:N:0:13
TAGACTTTGAGCGTACTCGACGAAGGGGGGGGGGGGGGGAGATCGGAA
+
FFFFF:FFFFFFFFFFFFFFFFFFFFFFFFFFFFFFFFF,FF,,,,F:
@FS10000125:27:BPA73017-1634:1:1101:1960:1790 2:N:0:13
ATTGCCTTGAGCGTACTCGACGAAGTTGCACGGGGGGGGGGGGGGGGA
+
:,FFFFFFFFFFFFFFFFFFFFFFFFFFFFFFFFFFFFFFFFFFFFF,
@FS10000125:27:BPA73017-1634:1:1101:2240:1790 2:N:0:13
CTGGGTTTGAGCGTACTCGACGAAGTTGTGCCGGGGGGGGGGGGGGAA
+
FFF,F,F:FFFFF:FFFFFFFFF:FF:FFFFFF::FFFF::,::,,,F
@FS10000125:27:BPA73017-1634:1:1101:2490:1790 2:N:0:13
ACGCGTTTGAGCGTACTCGACGAAGTTAGTACGGGGGGGGAGGGGGGG
+
FFFFFFFFFFFFFFFFFFFFFFFFFFFFFFFFFFFFFFFFFFFFFFFF
@FS10000125:27:BPA73017-1634:1:1101:4510:1790 2:N:0:13
CCAACCTTGAGCGTACTCGACGAAGTTATTGCGGGGGGGGGGGGGGGA
+
FFFFFFFFFFFFFFFFFFFFFFFFFFFF:F:FFFFFFFFFFFFFFF,F
@FS10000125:27:BPA73017-1634:1:1101:5580:1790 2:N:0:13
TACTGGTTGAGCGTACTCGACGAAGGGGGGGGGGGGGGGAGATCGGAA
+
FFFFFFFFFFFFFFFFFFFFFFFFFFFFFFFFFFFFFFFF:FFF,:F:
@FS10000125:27:BPA73017-1634:1:1101:6240:1790 2:N:0:13
TTATTCTTGAGCGTACTCGACGAAGTTAATGCGGGGGGGGGGGGGGGA
+
F,FFFFFFFFFFFFFFFFFFFFFFFFFFFFFFFFFFFFFFFFFFFFFF
@FS10000125:27:BPA73017-1634:1:1101:7960:1790 2:N:0:13
TTGATTCGAAGGGGGGGGGGGGGGGGAGATCGGAAGAGGGCCGGGGAG
+
FFFFFFFFF:FFFFFFFFFFFFFFF::,:,,F,FF,:F,,,,,,,,,,
@FS10000125:27:BPA73017-1634:1:1101:11280:1790 2:N:0:13
ATGGCCTTGAGCGTACTCGACGAAGTTGTCTGGGGGGGGGGGGGGGAA
+
F:,:FFFFFFFFFFFFFFFFFFFF:FFFFFF:FFFFFFFFFFFFFFFF
@FS10000125:27:BPA73017-1634:1:1101:12050:1790 2:N:0:13
TTCAGATTGAGCGTACTCGACGAAGTTTTTGCGGGGGGGGGGGGGGGA
+
,FFFFFFFFFFFFFFFFFFFFFFFFFFFFFFFFFFFFFFFFFFFFF,F
@FS10000125:27:BPA73017-1634:1:1101:13100:1790 2:N:0:13
CTCATCTTGAGCGTACTCGACGAAGTGGGTGGGGGGGGGGGGGGGAAA
+
FFFFFFFFFFFFFFFFFFFFFFFFFFFFFFFFFFFFFFFFFFFF:F,,
@FS10000125:27:BPA73017-1634:1:1101:13170:1790 2:N:0:13
TTTTGGTTGAGCGTACTCGACGAAGTTTTGTGGAGGGGGGGGGGGGAA
+
FF,,,,FFFFFFFFFFFFFFFFFFFFF,,,,FFFFFFFFFF,:::,,:
@FS10000125:27:BPA73017-1634:1:1101:13190:1790 2:N:0:13
TTTTAATTGAGCGTACTCGACGAAGTTTTGGGGGGTGGGGGGGGGGGG
+
FFFFFFFFFFFFFFFFFFFFFFFFFFFFFFFFFFFFFFFFFFFFFFFF
@FS10000125:27:BPA73017-1634:1:1101:13930:1790 2:N:0:13
CTTAGCTTGAGCGTACTCGACGAAGTTGGCAGGGGGGGGGGGGGGGGG
+
FFFFFFFFFFFFFFFFFFFFFFFFFFFFFFFFFFFFFFFFFFFFFFF,
@FS10000125:27:BPA73017-1634:1:1101:14160:1790 2:N:0:13
AATCTTTTGAGCGTACTCGACGAAGTTTGCGCGGGGGGGGGGGGGGGA
+
FFFFFFFFFFFFFFFFFFFFFFFFFFFFFFFFFFFFFFFFFFFFF:,F
@FS10000125:27:BPA73017-1634:1:1101:14170:1790 2:N:0:13
CTGTTTTTGAGCGTACTCGACGAAAGCGGGGGGGGGGGGGGGGGAAGT
+
F,FFFFFFFFFFFFFFFFFFFFFFFFFFFFFFFFFFFFFFFFF,FF,,
@FS10000125:27:BPA73017-1634:1:1101:15180:1790 2:N:0:13
TTCAGCTTGAGCGTACTCGACGAAAGGGGGGGGGGGGGGGGAATCGGA
+
FFFF:FFFFFFFFFFFFFFFFFFFFFFFFFFFFFFFFFFF,,::,,FF
@FS10000125:27:BPA73017-1634:1:1101:15270:1790 2:N:0:13
TTGGAGTTGAGCGTACTCGACGAAGTTCTGTGGGGGGGGGGGGGGGGA
+
,FFFFFFFFFFFFFFFFFFFFFFFFFFFFFFFFFFFFFFFFFFFFFFF
@FS10000125:27:BPA73017-1634:1:1101:2150:1800 2:N:0:13
TTTAATTTGAGCGTACTCGACGAAGTTAGGCCGGGGGGGGGGGGGGAA
+
FF::FFFFFFFFFFFFFFFFFFFFFFF,F:FFFFFFFFFFFFFFFF,F
@FS10000125:27:BPA73017-1634:1:1101:3620:1800 2:N:0:13
TTAATTTTGAGCGTACTCGACGAAGTTGTAGGGGGGGGGGGGGGGAAA
+
,,FFFFFFFFFFFFFFFFFFFFFFFFFFFFFFFFFFFFFFFFFFFF,,
@FS10000125:27:BPA73017-1634:1:1101:5730:1800 2:N:0:13
TCAGGTTTGAGCGTACTCGACGAAGTTAAATGGGGGGGGGGGGGGGGA
+
FFFFFFFFFFFFFFFFFFFFFFFFFFFFFFFFFFFFFFFFFFFFF:FF
@FS10000125:27:BPA73017-1634:1:1101:5830:1800 2:N:0:13
TGGCGATTGAGCGTACTCGACGAAGTTATGAGGGGGGGGGGGGGGGGA
+
F:FFFFFFFFFFFFFFFFFFFFFFFFFFFFFFFFFF:FFFFFF,:,::
@FS10000125:27:BPA73017-1634:1:1101:6070:1800 2:N:0:13
CATCATTTGAGCGTACTCGACGAAAGGGGGGGGGGGGGGGGGGAATTG
+
,:FFFFFFFFFFFFFFFFFFFFFFF:FFF::FFFFFFFFFF,,F,,,,
@FS10000125:27:BPA73017-1634:1:1101:7180:1800 2:N:0:13
TATCATTTGAGCGTACTCGACGAAGGGGGGGGGGGGGGGGAATTCGAA
+
,,FFFFFFFFFFFFFFFFFFFFFFFFFFFFFFFFFFFFF,:,,,,,F:
@FS10000125:27:BPA73017-1634:1:1101:7200:1800 2:N:0:13
TACGGGTTGAGCGTACTCGACGAAGGGGGGGGGGGGGGGGAATTCGAA
+
FFFFFFFFFFFFFFFFFFFFFFFFFFFFFFFFFFFFFFF,,,,,,,::
@FS10000125:27:BPA73017-1634:1:1101:9420:1800 2:N:0:13
CCGCTTTTGAGCGTACTCGACGAAGTTGGGGGGGGGGGGGGGGGGGAG
+
,F,,:,FFFFFFFFFFFFFFFFFFFFFF,,,,FFFFFFFFFFFF,,,,
@FS10000125:27:BPA73017-1634:1:1101:9430:1800 2:N:0:13
CTAGCATTGAGCGTACTCGACGAAGAGGGGGGGGGGGGGGGGGGGAAA
+
,F::F,FFFFFFFFFFFFFFFFFFFFFF,FFFFFFFFFFFFF:FF:,:
@FS10000125:27:BPA73017-1634:1:1101:10180:1800 2:N:0:13
AAGCGTTTGAGCGTACTCGACGAAGTTAGGGCGGGGGGGGGGGGGGGA
+
,F:F,FFFFFFFFFFFFFFFFFFFFFFFFFFFFFFFFFFFFFFFFFF,
@FS10000125:27:BPA73017-1634:1:1101:10710:1800 2:N:0:13
CAGGGATTGAGCGTACTCGACGAAGTTAACGGGGGGGGGGGGGGGGAT
+
FFFFFFFFFFFFFFFFFFFFFFFFFFFFFFFFFFFFFFFFFF:F,,,,
@FS10000125:27:BPA73017-1634:1:1101:11500:1800 2:N:0:13
TCAAATTTGAGCGTACTCGACGAAGGGGGGGGGGGGGGGGGAATTTGA
+
FFFFFFFFFFFFFFFFFFFFFFFFFFFFFFFFFFFFFFFF,FF,,,,F
@FS10000125:27:BPA73017-1634:1:1101:11590:1800 2:N:0:13
ATTCTTTTGAGCGTACTCGACGAAGTTGGCAGGGGGGGGGGGGGGGAA
+
,,FFFFFFFF:FFFFFFFFFFFFFFFF::F:F:FF:FFFFFF,,F,F,
@FS10000125:27:BPA73017-1634:1:1101:12040:1800 2:N:0:13
TTCAGATTGAGCGTACTCGACGAAGTTTTTGCGGGGGGGGGGGGGGGA
+
,FFFFFFFFFFFFFFFFFFFFFFFFFFFFFFFFFFFFFFFFFFFFFFF
@FS10000125:27:BPA73017-1634:1:1101:12050:1800 2:N:0:13
CTTTAATTGAGCGTACTCGACGAAGTTAGCCGGGGGGGGGGGGGGGGA
+
FFFFFFFFFFFFFFFFFFFFFFFFFFFFFFFFFFFFFFFFFFFFF,,F
@FS10000125:27:BPA73017-1634:1:1101:12800:1800 2:N:0:13
ATTGCTTTGAGCGTACTCGACGAAGTTGACAGGGGGGGGGGGGGGGGA
+
F,FFFFFFFFFFFFFFFFFFFFFFFFFFFFFFFFFFFFFFFFFF:F,F
@FS10000125:27:BPA73017-1634:1:1101:12970:1800 2:N:0:13
CACGGCTTGAGCGTACTCGACGAAGTTATGCGGGGGGGGGGGGGGGAA
+
F,FF,FFFFFFFFFFFFFFFFFFFFFFFFFFFFFFFFFFFFFFFF:FF
@FS10000125:27:BPA73017-1634:1:1101:12980:1800 2:N:0:13
TAAGATTTGAGCGTACTCGACGAAGTTCATGCGGGGGGGGGGTGGGGG
+
FFFFFFFFFFFFFFFFFFFFFFFFFFFFFFFFFFFFFFFFFFFFFFF,
@FS10000125:27:BPA73017-1634:1:1101:13200:1800 2:N:0:13
CTCGGATTGAGCGTACTCGACGAAGTTCAGTGGGGGGGGGGGGGGGAA
+
F,FFFFFFFFFFFFFFFFFFFFFFFFFFFFFFF:FFFFFFF:::::FF
@FS10000125:27:BPA73017-1634:1:1101:13650:1800 2:N:0:13
CTGGAATTGAGCGTACTCGACGAAGTTCATAGGGGGGGGGGGGGGGGA
+
FFFFFFFFFFFFFFFFFFFFFFFFFFFFFFFFFFFFFFFFFFFFF::F
@FS10000125:27:BPA73017-1634:1:1101:14090:1800 2:N:0:13
ATGGGCTTGAGCGTACTCGACGAAGGGGGGGGGGGGGGGAAATCGGAA
+
FFFFFFFFFFFFFFFFFFFFFFFFFFFFFFFFFFFFFFF,,:F,,,F:
@FS10000125:27:BPA73017-1634:1:1101:14170:1800 2:N:0:13
AATCTTTTGAGCGTACTCGACGAAGTTTGCGCGGGGGGGGGGGGGGGA
+
FFFFFFFFFFFFFFFFFFFFFFFFFFFFFFFFFFFFFFFFFFFFFFF,
@FS10000125:27:BPA73017-1634:1:1101:15980:1800 2:N:0:13
TTTGGCTTGAGCGTACTCGACGAAGGGGGGGGGGGGGGGGAATTGGAA
+
FFFFFFFFFFFFFFFFFFFFFFFFFFFFFFFFFFFFFFF,,F,,,,::
@FS10000125:27:BPA73017-1634:1:1101:1000:1810 2:N:0:13
CCATCCTTGAGCGTACTCGACGAAGTTCTCGGGGGGGGGGGGGGGGGA
+
FFFFFFFFFFFFFFFFFFFFFFFFFFFFFFFFFFFFFFFFF,F:,,,:
@FS10000125:27:BPA73017-1634:1:1101:2800:1810 2:N:0:13
TTTTGGTTGAGCGTACTCGACGAAGTTCAGGGGGGGGGGGGGGGGAAA
+
FFFFFFFFFFFFFFFFFFFFFFFFFFFFFFFFFFFFFFFFFFFFFFF,
@FS10000125:27:BPA73017-1634:1:1101:3320:1810 2:N:0:13
AGCGGATTGAGCGTACTCGACGAAGTTAAAAGGGGGGGGGGGGGGGGA
+
::,FFFFFFFFFFFFFFFFFFFFFFFF,FF,,FFFFFFFFFFFFFFFF
@FS10000125:27:BPA73017-1634:1:1101:3510:1810 2:N:0:13
ACGTGCTTGAGCGTACTCGACGAAGTTGAGTGGGGGGGGGGGGGGGAA
+
FFFFFFFFFFFFFFFFFFFFFFFFFFFFFFFFFFFFFFFFFFFFF,FF
@FS10000125:27:BPA73017-1634:1:1101:4040:1810 2:N:0:13
TAAGGTTTGAGCGTACTCGACGAAGTTCGAAGGGGGGGGGGGGGGGGG
+
FFFFFFFFFFFFFFFFFFFFFFFFFFFFFFFFFFFFFFFFFFFFF:F:
@FS10000125:27:BPA73017-1634:1:1101:4960:1810 2:N:0:13
TTCTAGTTGAGCGTACTCGACGAAGTTGGCCCGGGAGGGGGGGGGGGG
+
,:FFFFFFFFFFFFFFFFFFFFFFFFFFFFFFFFFFFFFFFFFFFFF:
@FS10000125:27:BPA73017-1634:1:1101:5940:1810 2:N:0:13
TTCGATTTGAGCGTACTCGACGAAGTTCAGTGGGGGGGGGGGGGGGAA
+
,FFFFFFFFFFFFFFFFFFFFFFFFFFFFFFFFFFFFFFFFFFFF:FF
@FS10000125:27:BPA73017-1634:1:1101:6400:1810 2:N:0:13
CCGACTTTGAGCGTACTCGACGAAGTTACTGGAGGGGGGGGGGGGGGG
+
FFFFFFFFFFFFFFFFFFFFFFFFFFFFFFFFFFFFFFFFF:F:FFFF
@FS10000125:27:BPA73017-1634:1:1101:6890:1810 2:N:0:13
TTGTTTTTGAGCGTACTCGACGAAGTGGGGGGGGGGGGGGGAGGGGAA
+
:F:F,FFFFFFFFFFFFFFFFFFFF,,FF,FFFFFFFFF,::,,:FFF
@FS10000125:27:BPA73017-1634:1:1101:8270:1810 2:N:0:13
TCCCTCTTGAGCGTACTCGACGAAGTTTGGCCGGGGGGGGGGGGGGGG
+
:FFFFFFFFFFFFFFFFFFFFFFFFFFFFFFFFFFFFFFFFFFFFFFF
@FS10000125:27:BPA73017-1634:1:1101:8570:1810 2:N:0:13
TACGGGTTGAGCGTACTCGACGAAGTTCACGGGGGGGGGGGGGGGAGA
+
,:FFFFFFFFFFFFFFFFFFFFFFFFFFFFFFFFFFFFFFFFFF:F,,
@FS10000125:27:BPA73017-1634:1:1101:8770:1810 2:N:0:13
ATATCCTTGAGCGTACTCGACGAAGTTCACAGGGGGGGGGGGGGGAAA
+
F,FFFFFFFFFFFFFFFFFFFFFFFFFFFFFFFFFFFFFFFFFFF:,:
@FS10000125:27:BPA73017-1634:1:1101:9370:1810 2:N:0:13
GTAACGTTGAGCGTACTCGACGAAGTTGTTCGGGGGGGGGGGGGGGAA
+
:FFFFFFFFFFFFFFFFFFFFFFFFFFFFFFFFFFFFFFFFFFFFFFF
@FS10000125:27:BPA73017-1634:1:1101:9970:1810 2:N:0:13
ATGGCTTTGAGCGTACTCGACGAAGTTAAACCGGGGGGGGGGGGGGGG
+
:FFFFFFFFFFFFFFFFFFFFFFFFFFFFFFFFFFFFFFFFFFFFFF:
@FS10000125:27:BPA73017-1634:1:1101:10620:1810 2:N:0:13
AAAACGTTGAGCGTACTCGACGAAGTTCAGCGGGGGGGGGGGGGGGAA
+
:,FFFFFFFFFFFFFFFFFFFFFFFFFFFFFFFFFFFFFFFFFFFF:F
@FS10000125:27:BPA73017-1634:1:1101:11100:1810 2:N:0:13
TTGAACTTGAGCGTACCCGACGAAGTTAAAAAGGGGGGGGGGGGGGGA
+
,FFFFFFFFFFFFFFFFFFFFFFFFFFFFFFFFFFFFFFFFFFFFFF,
@FS10000125:27:BPA73017-1634:1:1101:11510:1810 2:N:0:13
TAAAATTTGAGCGTACTCGACGAAGTTGCACCGGGGGGGGGGGGGGGA
+
FFFFFFFFFFFFFFFFFFFFFFFFFFFFFFFFFFFFFFFFFFFFF:F:
@FS10000125:27:BPA73017-1634:1:1101:12240:1810 2:N:0:13
AAAATATTGAGCGTACTCGACGAAGTTGACGGGGGGGGGGGGGGAAAT
+
FFFFFFFFFFFFFFFFFFFFFFFFFFFFFFFFFFFFFFFFFFF,FF:F
@FS10000125:27:BPA73017-1634:1:1101:13760:1810 2:N:0:13
TCAGTATTGAGCGTACTCGACGAAGTTACGTGGGGGGGGGGGGGGGGA
+
FFFFFFFFFFFFFFFFFFFFFFFFFFFFFFFFFFFFFFFFFFFFFF,F
@FS10000125:27:BPA73017-1634:1:1101:15100:1810 2:N:0:13
CAACCATTGAGCGTACTCGACGAAGTTCGGGGGGGGGGGGGGGAAGTC
+
FFFFFFFFFFFFFFFFFFFFFFFFFFFFFFFFFFFFFFFFFF:F:,FF
@FS10000125:27:BPA73017-1634:1:1101:15910:1810 2:N:0:13
TTGAGTTTGAGCGTACTCGACGAAGTTCAATGGGGGGGGGGGGGGGAA
+
F,FFFFFFFFFFFFFFFFFFFFFFFFFFFFFFFFFFFFFFFFF:,,,,
@FS10000125:27:BPA73017-1634:1:1101:16210:1810 2:N:0:13
TTATCTTTGAGCGTACTCGACGAAGTTAGGGGGGGGGGGGGGGAAGTC
+
,FFFFFFFFFFFFFFFFFFFFFFFFFFFFFFFFFFFFFFFFF,FF,F:
@FS10000125:27:BPA73017-1634:1:1101:1860:1820 2:N:0:13
TTACATTTGAGCGTACTCGACGAAGTTCGGCGGGGGGGGGGGGGGGAA
+
,FFFFFFFFFFFFFFFFFFFFFFFFFFFFFFFFFFFFFFFFFFFF,:F
@FS10000125:27:BPA73017-1634:1:1101:1940:1820 2:N:0:13
AAGACGTTGAGCGTACTCGACGAAGTTTTTAGGGGGGGGGGGGGGGAA
+
FF,FFFFFFFFFFFFFFFFFFFFFFFFFFFFFFFFFFFFFFFFFFFF:
@FS10000125:27:BPA73017-1634:1:1101:3260:1820 2:N:0:13
GTTGGTTTGAGCGTACTCGACGAAGTTACAAAGGGGGGGGGGGGGGGG
+
,FFFFFFFFFFFFFFFFFFFFFFFFFFFFFFFFFFFFFFFFFFFFFF:
@FS10000125:27:BPA73017-1634:1:1101:3850:1820 2:N:0:13
TTAGTCTTGAGCGTACTCGACGAAGTTTGGGGGGGGGGGGGGGAGATT
+
F,,F,FFFFFFFFFFFFFFFFFFFFFF,,,,FFFFFFFFFFFF:,,,,
@FS10000125:27:BPA73017-1634:1:1101:5340:1820 2:N:0:13
CAGGTTTTGAGCGTACTCGACGAAGTTCGTACGGGGGGGGGGGGGGGA
+
,F,::FFFFFFFFFFFFFFFFFFFFFFFF:FFFFFFFFFFFFFFFF,F
@FS10000125:27:BPA73017-1634:1:1101:5710:1820 2:N:0:13
CCTACCTTGAGCGTACTCGACGAAGTTTGCTCGGGGGGGGGGGGGGGG
+
FFFFFFFFFFFFFFFFFFFFFFFFFFFFFFFFFFFFFFFFFFF:FFFF
@FS10000125:27:BPA73017-1634:1:1101:6530:1820 2:N:0:13
TCCATCTTGAGCGTACTCGACGAAGTTGCGGGGGGGGGGGGGGGAAAT
+
,FFFFFFFFFFFFFFFFFFFFFFFFFFFFFFFFFFFFFFFFFF,FF,F
@FS10000125:27:BPA73017-1634:1:1101:7510:1820 2:N:0:13
TTATGGTTGAGCGTACTCGACGAAGTTAGGTGGGGGGGGGGGGGGAAA
+
F,FFFFFFFFFFFFFFFFFFFFFFFFFFFFFFFFFFFFFFFFFFFFF,
@FS10000125:27:BPA73017-1634:1:1101:8540:1820 2:N:0:13
TAAATGTTGAGCGTACTCGACGAAGTTGTCAGGGGGGGGGGGGGGGGA
+
FFFFFFFFFFFFFFFFFFFFFFFFFFFFFFFFFFFFFFFFF:FFFF::
@FS10000125:27:BPA73017-1634:1:1101:9450:1820 2:N:0:13
TAAATTTTGAGCGTACTCGACGAAGGGGGGGGGGGGGGGGGAATTTGA
+
FFFFFFFFFFFFFFFFFFFFFFFFFFFFFFFFFFFFFFFF,:::,,,F
@FS10000125:27:BPA73017-1634:1:1101:10710:1820 2:N:0:13
ATGCTTTTGAGCGTACTCGACGAAGTTGTTGCGGGGGGGGGGGGGGGA
+
F,FFFFFFFFFFFFFFFFFFFFFFFFFFFFFFFFFFFFFFFFFF::,F
@FS10000125:27:BPA73017-1634:1:1101:12960:1820 2:N:0:13
AAATACTTGAGCGTACTCGACGAAGTTGCTGGGGGGGGGGGGGGGGAA
+
FFFFFFFFFFFFFFFFFFFFFFFFFFFFFFFFFFFFFFFFFFFFFFFF
@FS10000125:27:BPA73017-1634:1:1101:15680:1820 2:N:0:13
GCCTCTTTGAGCGTACTCGACGAAGTTGCGAGGGGGGGGGGGGGGGAA
+
,FFFFFFFFFFFFFFFFFFFFFFFFFFFFFFFFFFFFFFFFFFFFFF,
@FS10000125:27:BPA73017-1634:1:1101:16050:1820 2:N:0:13
CTTCAATTGAGCGTACTCGACGAAGTTAGCGGGGGGGGGGGGGGGGGA
+
:F,FFFFFF:FFFFFFFFFFFFF:FFFF,,FFFFFFFFFFF:F::,,,
@FS10000125:27:BPA73017-1634:1:1101:2020:1830 2:N:0:13
CTCTATTTGAGCGTACTCGACGAAGTTGCGCCGGGGGGGGGGGGGGGA
+
FFFFFFFFFFFFFFFFFFFFFFFFFFFFFFFFFFFFFFFFFFFFFFFF
@FS10000125:27:BPA73017-1634:1:1101:2110:1830 2:N:0:13
TCCACGTTGAGCGTACTCGACGAAGTTTAAAGGGGGGGGGGGGGAGGG
+
FF:,:,FFFFFFFFFFFFFFFFFFFFFF:F,:F::F,F:FF,,:,:,,
@FS10000125:27:BPA73017-1634:1:1101:2140:1830 2:N:0:13
GAAACATTGAGCGTACTCGACGAAGTTGAGAGGGGGGGGGGGGGGGAA
+
FFFFFFFFFFFFFFFFFFFFFFFFFFFFFFFFFFFFFFFFFFFFF,FF
@FS10000125:27:BPA73017-1634:1:1101:3370:1830 2:N:0:13
CCGTTTTTGAGCGTACTCGACGAAGTTCAAGCGGGGGGGGGGGGGGGA
+
FF:FFFFFFFFFFFFFFFFFFFFFFFFFFFFFFFFFFFFFFFF::,,F
@FS10000125:27:BPA73017-1634:1:1101:5520:1830 2:N:0:13
TAATACTTGAGCGTACTCGACGAAGTTAAATGGGGGGGGGGGGGGGGA
+
:FFFFFFFFFFFFFFFFFFFFFFFFFFFFFFFFFFFFFFFFFFFFF::
@FS10000125:27:BPA73017-1634:1:1101:5920:1830 2:N:0:13
TTCGATTTGAGCGTACTCGACGAAGTTCAGTGGGGGGGGGGGGGGGAA
+
,FFFFFFFFFFFFFFFFFFFFFFFFFFFFFFFFFFFFFFFFFFFF:,F
@FS10000125:27:BPA73017-1634:1:1101:6250:1830 2:N:0:13
CTTTAATTGAGCGTACTCGACGAAGTTGTAACGGGGGGGGGGGGGGGA
+
FFFFFFFFFFFFFFFFFFFFFFFFFFFFFFFFFFFFFFFFFFFFF:FF
@FS10000125:27:BPA73017-1634:1:1101:6960:1830 2:N:0:13
TCGGGTTTGAGCGTACTCGACGAAGTTATTCGGGGGGGGGGGGGGGGA
+
FFFFFFFFFFFFFFFFFFFFFFFFFFFFFFFFFFFFFFFFFFFFFFFF
@FS10000125:27:BPA73017-1634:1:1101:7130:1830 2:N:0:13
TCGGTCTTGAGCGTACTCGACGAAGTTGCCGGGGGGGGGGGGGGGAAA
+
FFFFFFFFFFFFFFFFFFFFFFFFFFFFFFFFFFFFFFFFFFF::F::
@FS10000125:27:BPA73017-1634:1:1101:7530:1830 2:N:0:13
TATTCCTTGAGCGTACTCGACGAAGTTAACAGGGGGGGGGGGGGGGGG
+
FFFFFFFFFFFFFFFFFFFFFFFFFFFFFFFFFFFFFFFFFFFFFFFF
@FS10000125:27:BPA73017-1634:1:1101:9360:1830 2:N:0:13
CTAACGTTGAGCGTACTCGACGAAGTTGTTCGGGGGGGGGGGGGGGAA
+
,,::F,FFFFFFFFFFFFFFFFFFFFF:F::FFFFFFFFFFFFFFFF:
@FS10000125:27:BPA73017-1634:1:1101:9880:1830 2:N:0:13
TTTATCTGGAGCGTACTCGACGAAGTTAGCAGGGGGGGGGGGGGGGAA
+
,FFFFFF:FFFFFFFFFFFFFFFFFFFFFFFFFFFFFFFFFFFFFF:,
@FS10000125:27:BPA73017-1634:1:1101:11770:1830 2:N:0:13
TTGTTTTTGAGCGTACTCGACGAAGTTGACACGGGGGGGGGGGGGGGA
+
,:,,,FFFFFFFFFFFFFFFFFFFFFF:,F,FFFFFFFFFFFFFFF::
@FS10000125:27:BPA73017-1634:1:1101:11990:1830 2:N:0:13
CTTCGGTTGAGCGTACTCGACGAAGTTGCGAGGGGGGGGGGGGGGGGA
+
FFFFFFFFFFFFFFFFFFFFFFFFFFFFFFFFFFFFFFFFFFFF,:,F
@FS10000125:27:BPA73017-1634:1:1101:13770:1830 2:N:0:13
TTTTTTTTGAGCGTACTCGACGAAGTTCGTGCGGGGGGGGGGGGGGGG
+
FFFFFFFFFFFFFFFFFFFFFFFFFFFFFFFFFFFFFFFFFFFFFFFF
@FS10000125:27:BPA73017-1634:1:1101:14630:1830 2:N:0:13
ATGTCGATTGAGCGTACTCGACGAAGTTCAAGGGGGGGGGGGGGGGGA
+
FFFFFFFFFFFFFFFFFFFFFFFFFFFFFFFFFFFFFFFFFFFFF:FF
@FS10000125:27:BPA73017-1634:1:1101:15660:1830 2:N:0:13
TATGTCTTGAGCGTACTCGACGAAGGGGGGGGGGGGGGGAAATTGGAA
+
F:FFFFFFFFFFFFFFFFFFFFFFFFFFFFFFFFFFFFF,:,:,,,FF
@FS10000125:27:BPA73017-1634:1:1101:1130:1840 2:N:0:13
CTGCTATTGAGCGTACTCGACGAAGTTTGTGCGGGGGGGGGGGGGGGA
+
,:,F,,FFFFFFFFFFFFFFFFFFFFF,FFFFFFFFFFFFF:FF,,,F
@FS10000125:27:BPA73017-1634:1:1101:1310:1840 2:N:0:13
TCATTCTTGAGCGTACTCGACGAAGGGGGGGGGGGGGGGGGGAAATCG
+
FFF:FFFFFFFFFFFFFFFFFFFFFFFFFFFFFFFFFFFFF:F:::,,
@FS10000125:27:BPA73017-1634:1:1101:2570:1840 2:N:0:13
TCAGCATTGAGCGTACTCGACGAAGTTATGGGGGGGGGGGGGGGAGAT
+
FFFFFFFFFFFFFFFFFFFFFFFFFFFFFFFFFFFFFFFFFFF,F,,F
@FS10000125:27:BPA73017-1634:1:1101:2880:1840 2:N:0:13
TTTGTCTTGAGCGTACTCGACGAAGTTGCTAGGGGGGGGGGGGGGGAA
+
F:FFFFFFFFFFFFFFFFFFFFFFFFFFFFFFFFFFFFFFFFFFFFFF
@FS10000125:27:BPA73017-1634:1:1101:3750:1840 2:N:0:13
ATTCCTTTGAGCGTACTCGACGAAGTTTTCTGGGGGGGGGGGGGGGGA
+
:F::FFFFFFFFFFFFFFFFFFFFFFFFFFFFFFFFFFFFFFFFFF:F
@FS10000125:27:BPA73017-1634:1:1101:3970:1840 2:N:0:13
TAAGGTTTGAGCGTACTCGACGAAGTTCGAAGGGGGGGGGGGGGGGAA
+
FFF:FFFFFFFFFFFFFFFFFFFFFFFFFFFFFFFFFFFFFFFF::,:
@FS10000125:27:BPA73017-1634:1:1101:4370:1840 2:N:0:13
CTTATATTGAGCGTACTCGACGAAGTTAAATCGGGGGGGGGGGGGGGA
+
FFFFFFFFFFFFFFFFFFFFFFFFFFFFFFFFFFFFFFFFF:FFF,,:
@FS10000125:27:BPA73017-1634:1:1101:4680:1840 2:N:0:13
TCCTCTTTGAGCGTACTCGACGAAGTTGATGGGGGGGGGGGGGGGGAA
+
FFFFFFFFFFFFFFFFFFFFFFFFFFFFFFFFFFFFFFFFFFFFF:FF
@FS10000125:27:BPA73017-1634:1:1101:4750:1840 2:N:0:13
TATATTTTGAGCGTACTCGACGAAGTTCCAGGGGGGGGGGGGGGGGAA
+
,:FFFFFFFFFFFFFFFFFFFFFFFFFFFFFFFFFFFFFFFFFFFFFF
@FS10000125:27:BPA73017-1634:1:1101:5970:1840 2:N:0:13
TTGCGATTGAGCGTACTCGACGAAGTTTACAGGGGGGGGGGGGGGGAA
+
FFFF::FFFFFFFFFFFFFFFFFFFFFF:FFFFFFFFFFFFFFFF,FF
@FS10000125:27:BPA73017-1634:1:1101:6490:1840 2:N:0:13
AAAAAATTGAGCGTACTCGACGAAGTGGGGGGGGGGGGGGGGAAAGTC
+
FFFFFFFFFFFFFFFFFFFFFFFFFFFFFFFFFFFFFFFFFF,FF,F:
@FS10000125:27:BPA73017-1634:1:1101:6680:1840 2:N:0:13
TTCCACTTGAGCGTACTCGACGAAGTTAGAAGGGGGGGGGGGGGGGAA
+
FFFFFFFFFFFFFFFFFFFFFFFFFFFFFFFFFFFFFFFFFFFFFFFF
@FS10000125:27:BPA73017-1634:1:1101:6930:1840 2:N:0:13
CACTTTTGAGCGTACTCGACGAAGTTCATTGGGGGGGGGGGGGGGAAA
+
FFFFFFF,FFF:FF:FF:F:,FFFFFFF,F,FFFFFFFFFFFFF:F:,
@FS10000125:27:BPA73017-1634:1:1101:9050:1840 2:N:0:13
ATTTTGTTGAGCGTACTCGACGAAGTTAGAAGGGGGGGGGGGGGGAAA
+
F,FFFFFFFFFFFFFFFFFFFFFFFFFFFFFFFFFFFFFFFFFFF,,F
@FS10000125:27:BPA73017-1634:1:1101:9820:1840 2:N:0:13
TCCTCTTTGAGCGTACTCGACGAAAGGGGGGGGGGGGGGGGGGGAAGT
+
FFFFFFFFFFFFFFFFFFFFFFFFFFFFFFFFFFFFFFFFFFF,F:,,
@FS10000125:27:BPA73017-1634:1:1101:10840:1840 2:N:0:13
CTAGGATTGAGCGTACTCGACGAAGTTTGCCGGGGGGGGGGGGGGGGA
+
FFFFFFFFFFFFFFFFFFFFFFFFFFFFFFFFFFFFFFFFFFFFFF,:
@FS10000125:27:BPA73017-1634:1:1101:10980:1840 2:N:0:13
GTGCCGTTGAGCGTACTCGACGAAGTTCGTGCGGGGGGGGGGGGGGGA
+
,,FFFFFFFFFFFFFFFFFFFFFFFFFFFFFFFFFFFFFFFFFFFFFF
@FS10000125:27:BPA73017-1634:1:1101:13250:1840 2:N:0:13
CCTCTCTTGAGCGTACTCGACGAAGTTCGCCGGGGGGGGGGGGGGGGA
+
FFFFFFFFFFFFFFFFFFFFFFFFFFFFFFFFFFFFFFFFFFFFFFFF
@FS10000125:27:BPA73017-1634:1:1101:14260:1840 2:N:0:13
TTCGTGTTGAGCGTACTCGACGAAGGGGGGGGGGGGGGGAGATCGGAA
+
FFFFFFFFFFFFFFFFFFFFFFFFFFFFFFFFFFFFFFF,,:F:,:F:
@FS10000125:27:BPA73017-1634:1:1101:14500:1840 2:N:0:13
TTTCGGTTGAGCGTACTCGACGAAGGGGGGGGGGGGGGGGGAGTGGAA
+
,FFFFFFFFFFFFFFFFFFFFFFFFFFFFFFFFFFFFFF,,F,,,,,F
@FS10000125:27:BPA73017-1634:1:1101:14810:1840 2:N:0:13
TCAATTTTGAGCGTACTCGACGAAGGGGGGGGGGGGGGGGATTCGGAA
+
,FFFFFFFFFFFFFFFFFFFFFFFFFFFFFFFFFFFFF,,,,F,,,:F
@FS10000125:27:BPA73017-1634:1:1101:14990:1840 2:N:0:13
AATTTATTGAGCGTACTCGACGAAGTTGCCAGGGGGGGGGGGGGGGAA
+
FFFFFFFFFFFFFFFFFFFFFFFFFFFFFFFFFFFFFFFFFFFFF,:F
@FS10000125:27:BPA73017-1634:1:1101:15460:1840 2:N:0:13
CTAGGGTTGAGCGTACTCGACGAAGTTTGGTAGGGGGGGGGGGGGGGG
+
FFF:FFFFFFFFFFFFFFFFFFFFFFFFFFFFFFFFFFFFFFFFFFFF
@FS10000125:27:BPA73017-1634:1:1101:15490:1840 2:N:0:13
TAATGATTGAGCGTACTCGACGAAGGGGGGGGGGGGGGGGAAATCCGA
+
,:FFFFFFFFFFFFFFFFFFFFFFFFFFFFFFFFFFFFFF:F,F,,F:
@FS10000125:27:BPA73017-1634:1:1101:1050:1850 2:N:0:13
ATAGGTTTGAGCGTACTCGACGAAGTTGATAGGGGGGGGGGGGGGGAA
+
F,FFFFFFFFFFFFFFFFFFFFFFFFFFFFFFFFFFFFFFFFFFF,FF
@FS10000125:27:BPA73017-1634:1:1101:2040:1850 2:N:0:13
TATTGTTTGAGCGTACTCGACGAAGTTGTGGGGGGGGGGGGGGGGAAT
+
FF:FFFFFFFFFFFFFFFFFFFFFFFFFFFFFFFFFFFFFFFFF,FF,
@FS10000125:27:BPA73017-1634:1:1101:2190:1850 2:N:0:13
CAAGTATTGAGCGTACTCGACGAAGTTAATGCGGGGGGGGGGGGGGGG
+
FFFFFFFFFFFFFFFFFFFFFFFFFFFFFFFFFFFFFFFFFFFFFFF:
@FS10000125:27:BPA73017-1634:1:1101:2490:1850 2:N:0:13
TGATCCTTGAGCGTACTCGACGAAGTTGCAGGGGGGGGGGGGGGGGGA
+
F,FFFFFFFFFFFFFFFFFFFFFFFFFFFFFFFFFFFFFFFF:,F,,,
@FS10000125:27:BPA73017-1634:1:1101:2570:1850 2:N:0:13
TACCGGTTGAGCGTACTCGACGAAGTTGGGTGGGGGGGGGGGGGGAAA
+
FFFFFFFFFFFFFFFFFFFFFFFFFFFFFFFFFFFFFFFFFFFFFFF:
@FS10000125:27:BPA73017-1634:1:1101:6660:1850 2:N:0:13
TTACTTTTGAGCGTACTCGACGAAGTTGGCACGGGGGGGGGGGGGGGG
+
FFFFFFFFFFFFFFFFFFFFFFFFFFFFFFFFFFFFFFFFFFFFFFFF
@FS10000125:27:BPA73017-1634:1:1101:7110:1850 2:N:0:13
TTTCCATTGAGCGTACTCGACGAAGTTAAGGGGGGGGGGGGGGGGGAA
+
FF,,F,FFFFFFFFFFFFFFFFFFFFFF,,,FFFFFFFFFFFFFF,FF
@FS10000125:27:BPA73017-1634:1:1101:7120:1850 2:N:0:13
TTCTCCTTGAGCGTACTCGACGAAGTTGGCGCGGGGGGGGGGGGGGGA
+
FFFFFFFFFFFFFFFFFFFFFFFFFFFFFFFFFFFFFFFFFFFFFFF,
@FS10000125:27:BPA73017-1634:1:1101:7170:1850 2:N:0:13
TAACTGTTGAGCGTACTCGACGAAGGGGGGGGGGGGGGGGAAATCGGA
+
FFFFFFFFFFFFFFFFFFFFFFFFFFFFFFFFFFFFFFFF:,,F,,,F
@FS10000125:27:BPA73017-1634:1:1101:8010:1850 2:N:0:13
TACGACTTGAGCGTACTCGACGAAGTTGAGCCGGGGGGGGGGGGGGGA
+
,,FFFFFFFFFFFFFFFFFFFFFFFFFFFFFFFFFFFFFFFFFFFF,:
@FS10000125:27:BPA73017-1634:1:1101:8430:1850 2:N:0:13
TTGGCATTGAGCGTACTCGACGAAGTTGCGAGGGGGGGGGGGGGGGAA
+
FFFFFFFFFFFFFFFFFFFFFFFFFFFFFFFFFFFFFFFFFF:FF:FF
@FS10000125:27:BPA73017-1634:1:1101:8870:1850 2:N:0:13
CCACCCTTGAGCGTACTCGACGAGGTTGCCGGGGGGGGGGGGGGGGAA
+
FFFFFFFFFFFFFFFFFFFFFFFFFFFFFFFFFFFFFFFFFFF:F:,F
@FS10000125:27:BPA73017-1634:1:1101:9400:1850 2:N:0:13
TCCCATTTGAGCGTACTCGACGAAGTTGGGGGGGGGGGGGGGGGGAGA
+
FFFFFFFFFFFFFFFFFFFFFFFFFFFFFFFFFFFFFFFFFFFF,F,,
@FS10000125:27:BPA73017-1634:1:1101:9910:1850 2:N:0:13
TTAGCCTTGAGCGTACTCGACGAAGTTAAGTCGGGGGGGGGGGGGGGA
+
FFFFFFFFFFFFFFFFFFFFFFFFFFFFFFFFFFFFFFFFFFFFFF,F
@FS10000125:27:BPA73017-1634:1:1101:10250:1850 2:N:0:13
TATAAATTGAGCGTACTCGACGAAGTTAATGGGGGGGGGGGGGGGAAG
+
FFFF,FFFFFFFFFFFFFFFFFFFFFFFFFFFFFFFFFFFFFFF,FF,
@FS10000125:27:BPA73017-1634:1:1101:11450:1850 2:N:0:13
CCGCCGTTGAGCGTACTCGACGAAGTTGTAACGGGGGGGGGGGGGGGG
+
FFFFFFFFFFFFFFFFFFFFFFFFFFFFFFFFFFFFFFFFFFFFFFF,
@FS10000125:27:BPA73017-1634:1:1101:11530:1850 2:N:0:13
CTCCACTTGAGCGTACTCGACGAAGTTCGCCGGGGGGGGGGGGGGGGA
+
FFFFFFFFFFFFFFFFFFFFFFFFFFFFFFFFFFFFFFFFFFFFFFFF
@FS10000125:27:BPA73017-1634:1:1101:12400:1850 2:N:0:13
CACATCTTGAGCGTACTCGACGAAGTTAACGGGCGGGGGGGGGGGGGG
+
FFFFFFFFFFFFFFFFFFFFFFFFFFFFFFFFFFFFFFFFFFFFFFF:
@FS10000125:27:BPA73017-1634:1:1101:12710:1850 2:N:0:13
TTAACACGAAGGGGGGGGGGGGGGGAGATCGGAAAAGCGTCGTGTAGG
+
F,FFFFFFF:FFFFFFFFFFFFFFF,,:F:::FF,:F:,,F,,,,,,:
@FS10000125:27:BPA73017-1634:1:1101:12790:1850 2:N:0:13
CCCAACTTGAGCGTACTCGACGAAGTTTAAGGGGGGGGGGGGGGGAAA
+
FFFFFFFFFFFFFFFFFFFFFFFFFFFFFFFFFFFFFFFFFFFF,FF,
@FS10000125:27:BPA73017-1634:1:1101:14790:1850 2:N:0:13
TTACTCTTGAGCGTACTCGACGAAGTTGAAGGGGGGGGGGGGGGGGAA
+
FFFFFFFFFFFFFFFFFFFFFFFFFFFFFFFFFFFFFFFFFFFFF,FF
@FS10000125:27:BPA73017-1634:1:1101:14810:1850 2:N:0:13
AAATGCTTGAGCGTACTCGACGAAGTTCAAAGGGGGGGGGGGGGGGAA
+
FFFFFFFFFFFFFFFFFFFFFFFFFFFFFFFFFFFFFFFFFFFFF,FF
@FS10000125:27:BPA73017-1634:1:1101:15470:1850 2:N:0:13
TGAAGCTTGAGCGTACTCGACGAAGTTATGCCGGGGGGGGGGGGGGGA
+
F,FFFFF:FFFFFFFFFFFFFFFFFFFFFFFFFFFFFFFFFFF::F,,
@FS10000125:27:BPA73017-1634:1:1101:15750:1850 2:N:0:13
TTGGTCTTGAGCGTACTCGACGAAGTTCCGTGGGGGGGGGGGGGGGAA
+
F,FFFFFFFFFFFFFFFFFFFFFFFFFFFFFFFFFFFFFFFFFFFFFF
@FS10000125:27:BPA73017-1634:1:1101:1400:1860 2:N:0:13
TCCCCCTTGAGCGTACTCGACGAAGTTTAATCGGGGGGGGGGGGGGGG
+
FFF:FFFFFFFFFFFFFFFFFFFFFFFFFFFFFFFFFFFFFFFFFFF,
@FS10000125:27:BPA73017-1634:1:1101:2040:1860 2:N:0:13
CCGATCTTGAGCGTACTCGACGAAGTTGGATGGGGGGGGGGGGGGGGA
+
FFFFFFFFFFFFFFFFFFFFFFFFFFFFFFFFFFFFFFFFFFFFFFF,
@FS10000125:27:BPA73017-1634:1:1101:2150:1860 2:N:0:13
ATATGGTTGAGCGTACTCGACGAAGTTCCAGCGGGGGGGGGGGGGGGA
+
FFFFFFFFFFFFFFFFFFFFFFFFFFFFFFFFFFFFFFFFFFFFFFFF
@FS10000125:27:BPA73017-1634:1:1101:2410:1860 2:N:0:13
TACGAATTGAGCGTACTCGACGAAGTTCCTAGGGGGGGGGGGGGGGAA
+
,,FFFFFFFFFFFFFFFFFFFFFFFFFFFFFFFFFFFFFFFFFFFFFF
@FS10000125:27:BPA73017-1634:1:1101:3250:1860 2:N:0:13
TTTGTCTTGAGCGTACTCGACGAAGTTATGGCGGGGGGGGGGGGGGGA
+
F,FFFFFFFFFFFFFFFFFFFFFFFFFFFFFFFFFFFFFFFFFFFFFF
@FS10000125:27:BPA73017-1634:1:1101:3290:1860 2:N:0:13
AATTCATTGAGCGTACTCGACGAAGTTCAGCCGGGGGGGGGGGGGGGG
+
F:FFFFFFFFFFFFFFFFFFFFFFFFFFFFFFFFFFFFFFFFFFFFF,
@FS10000125:27:BPA73017-1634:1:1101:4400:1860 2:N:0:13
TTAACCTTGAGCGTACTCGACGAAGTTGATTGGGGGGGGGGGGGGGAA
+
FFFFFFFFFFFFFFFFFFFFFFFFFFFFFFFFFFFFFFFFFFFFF:FF
@FS10000125:27:BPA73017-1634:1:1101:4940:1860 2:N:0:13
TCGCCCTTGAGCGTACTCGACGAAGTTGGGCCGGGGGGGGGGGGGGGG
+
FFFFFFFFFFFFFFFFFFFFFFFFFFFFFFFFFFFFFFFFFFFFFFF,
@FS10000125:27:BPA73017-1634:1:1101:5170:1860 2:N:0:13
TATCTTTTGAGCGTACTCGACGAAATTATAGCGGGGGGGGGGGGGGGA
+
FFFFFFFFFFFFFFFFFFFFFFFFFFFFFFFFFFFFFFFFFFFFFFFF
@FS10000125:27:BPA73017-1634:1:1101:6060:1860 2:N:0:13
TCGACCTTGAGCGTACTCGACGAAGTTCAGTGGGGGGGGGGGGGGGAA
+
FFFF::FFFFFFFFFFFFFFFFFFFFFFF::FFFFFFFFFFFFFF:FF
@FS10000125:27:BPA73017-1634:1:1101:6370:1860 2:N:0:13
TATAATTTGAGCGTACTCGACGAAGTTGGGCCGGGGGGGGGGGGGGAA
+
F:FFFFFFFFFFFFFFFFFFFFFFFFFFFFFFFFFFFFFFFFFFF:FF
@FS10000125:27:BPA73017-1634:1:1101:6810:1860 2:N:0:13
CTCGACTTGAGCGTACTCGACGAAGTTTAATCGGGGGGGGGGGGGGGA
+
FFFFFFFFFFFFFFFFFFFFFFFFFFFFFFFFFFFFFFFFFFFFFF:,
@FS10000125:27:BPA73017-1634:1:1101:6840:1860 2:N:0:13
AACAATTTGAGCGTACTCGACGAAGTTCGCAGGGGGGGGGGGGGGGAA
+
FFFFFFFFFFFFFFFFFFFFFFFFFFFFFFFFFFFFFFFFFFFFF:FF
@FS10000125:27:BPA73017-1634:1:1101:7220:1860 2:N:0:13
TCGGACTTGAGCGTACTCGACGAAGTTTTCAGGGGGGGGGGGGGGGAA
+
,FFFFFFFFFFFFFFFFFFFFFFFFFFFFFFFFFFFFFFFFFFFFF,F
@FS10000125:27:BPA73017-1634:1:1101:7920:1860 2:N:0:13
TTGGCATTGAGCGTACTCGACGAAGGGGGGGGGGGGGGGAGATCGGAA
+
,FFFFFFFFFFFFFFFFFFFFFFFFFFFFFFFFFFFFF:F,,FF,,F:
@FS10000125:27:BPA73017-1634:1:1101:8920:1860 2:N:0:13
TAAGGATTGAGCGTACTCGACGAAGTTCAGGGGGGGGGGGGGGGGAAA
+
,:FFFFFFFFFFFFFFFFFFFFFFFFFFFFFFFFFFFFFFFFFF:F:,
@FS10000125:27:BPA73017-1634:1:1101:9310:1860 2:N:0:13
TTATTCTTGAGCGTACTCGACGAAGTTAAAAAGGGGGGGGGGGGGGGG
+
,,FFFFFFFFFFFFFFFFFFFFFFFFFFFFFFFFFFFFFFFFFFFFFF
@FS10000125:27:BPA73017-1634:1:1101:9720:1860 2:N:0:13
AGAGTGTTGAGCGTACTAGACGAAGTTGCAGGGGGGGGGGGGGGAAAT
+
,,FFFFFFFFFFFFFFF,FFFFFFFFFFFFFFFFFFFFFFFFFF,,F:
@FS10000125:27:BPA73017-1634:1:1101:10740:1860 2:N:0:13
TTCAATTTGAGCGTACTCGACGAAGTTGCGCCGGGGGGGGGGGGGGGG
+
FFFFFFFFFFFFFFFFFFFFFFFFFFFFFFFFFFFFFFFFFFFFFFF:
@FS10000125:27:BPA73017-1634:1:1101:11320:1860 2:N:0:13
TCATGGTTGAGCGTACTCGACGAAGTTACATCGGGGGGGGGGGGGGGG
+
,FFFFFFFFFFFFFFFFFFFFFFFFFFFFFFFFFFFFFFFFFFFFFF:
@FS10000125:27:BPA73017-1634:1:1101:11510:1860 2:N:0:13
TTTATCTTGAGCGTACTCGACGAAGTTGGCCGGGGGGGGGGGGGGGGG
+
F,FFFFFFFFFFFFFFFFFFFFFFFFFFFFFFFFFFFFFFFFFF:::F
@FS10000125:27:BPA73017-1634:1:1101:12870:1860 2:N:0:13
TTTTGGTTGAGCGTACTCGACGAAGTTGGGAGGGGGGGGGGGGGGGAA
+
FF:FFFFFFFFFFFFFFFFFFFFFFFFFFFFFFFFFFFFFFFFFF,FF
@FS10000125:27:BPA73017-1634:1:1101:13350:1860 2:N:0:13
TTGTTGTTGAGCGTACTCGACGAAGTTGACGGGGGGGGGGGGGGGGGA
+
,:FFFFFFFFFFFFFFFFFFFFFFFFFFFFFFFFFFFFFFFFFF:FF:
@FS10000125:27:BPA73017-1634:1:1101:15060:1860 2:N:0:13
CTGCGTTTGAGCGTACTCGACGAAGTGGTGGGGGGGGGGGGGGAAATC
+
F:FFFFFFFFFFFFFFFFFFFFFFFFFFFFFFFFFFFFFFFFFF:FF:
@FS10000125:27:BPA73017-1634:1:1101:16240:1860 2:N:0:13
GGTATCTTGAGCGTACTCGACGAAGGGGGGGGGGGGGGGAGATCGGAA
+
:::FFF::F:FFFF,F,FF:FF,,FFFFFFFFFFFFFFF,:F,:FF:,
@FS10000125:27:BPA73017-1634:1:1101:16480:1860 2:N:0:13
TTAATCTTGAGCGTACTCGACGAAGTTCATCCGGGGGGGGGGGGGGGA
+
FFFFFFFFFFFFFFFFFFFFFFFFFFFFFFFFFFFFFFFFFFFFFF:F
@FS10000125:27:BPA73017-1634:1:1101:2580:1870 2:N:0:13
TTGACCTTGAGCGTACTCGACGAAGGGGGGGGGGGGGGGAGATCGGAA
+
,FFFFFFFFFFFFFFFFFFFFFFFFFFFFFFFFFFFFFFF,FFF,FF,
@FS10000125:27:BPA73017-1634:1:1101:2760:1870 2:N:0:13
TAATCATTGAGCGTACTCGACGAAGCGGGGGGGGGGGGGGGAAATCGA
+
,:FFFFFFFFFFFFFFFFFFFFFFFFFFFFFFFFFFFFFFFF::F,,,
@FS10000125:27:BPA73017-1634:1:1101:3350:1870 2:N:0:13
TCAACGTTGAGCGTACTCGACGAAGTTCCGAGGGGGGGGGGGGGGGAA
+
:FFFFFFFFFFFFFFFFFFFFFFFFFFFFFFFFFFFFFFFFFFFFFFF
@FS10000125:27:BPA73017-1634:1:1101:3950:1870 2:N:0:13
ATTATCTTGAGCGTACTCGACGAAGTTGGGCCGGGGGGGGGGGGGGAA
+
FFFFFFFFFFFFFFFFFFFFFFFFFFFFFFFFFFFFFFFFFFFFFF,F
@FS10000125:27:BPA73017-1634:1:1101:4170:1870 2:N:0:13
ATCAATTTGAGCGTACTCGACGAAGTTATACCGGGGGGGGGGGGGGGG
+
F,FFFFFFFFFFFFFFFFFFFFFFFFFFFFFFFFFFFFFFFFFFFF:F
@FS10000125:27:BPA73017-1634:1:1101:4460:1870 2:N:0:13
TTCACTTTGAGCGTACTCGACGAAGTTCCTAGGGGGGGGGGGGGGGGG
+
FFFFFFFFFFFFFFFFFFFFFFFFFFFFFFFFFFFFFFFFFFFFFFFF
@FS10000125:27:BPA73017-1634:1:1101:7860:1870 2:N:0:13
CTTATCTTGAGCGTACTCGACGAAGTTGCGAGGGGGGGGGGGGGGGGA
+
F,FFFFFFFFFFFFFFFFFFFFFFFFFFFFFFFFFFFFFFFFFFFFF,
@FS10000125:27:BPA73017-1634:1:1101:8040:1870 2:N:0:13
ATTAGTTTGAGCGTACTCGACGAAGTTCGTGCGGGGGGGGGGGGGGGA
+
FFFFFFFFFFFFFFFFFFFFFFFFFFFFFFFFFFFFFFFFFFFFFFFF
@FS10000125:27:BPA73017-1634:1:1101:8830:1870 2:N:0:13
TTGCCTTTGAGCGTACTCGACGAAGTTCCGGGGGGGGGGGGGGGAAAT
+
,FFFFFFFFFFFFFFFFFFFFFFFFFFFFFFFFFFFFFFFFFF,F:::
@FS10000125:27:BPA73017-1634:1:1101:11330:1870 2:N:0:13
GGTGTTTTTGAGCGTACTCGACGAAGTTTAATGGGGGGGGGGGGGGGG
+
,,FFFFFFFFFFFFFFFFFFFFFFFFFFFFFFFFFFFFFFFFFFFF,,
@FS10000125:27:BPA73017-1634:1:1101:11800:1870 2:N:0:13
CCTCCATTGAGCGTACTCGACGAAGTTGCTTGGGGGGGGGGGGGGGAA
+
FFFFFFFFFFFFFFFFFFFFFFFFFFFFFFFFFFFFFFFFFFFFF,FF
@FS10000125:27:BPA73017-1634:1:1101:12030:1870 2:N:0:13
AATCTCTTGAGCGTACTCGACGAAGTTACTGCGGGGGGGGGGGGGGGA
+
FFFFFFFFFFFFFFFFFFFFFFFFFFFFFFFFFFFFFFFFFFFFFFFF
@FS10000125:27:BPA73017-1634:1:1101:12610:1870 2:N:0:13
TTTCTATTGAGCGTACTCGACGAAGTTTCCCGGGGGGGGGGGGGGAAA
+
F,FFFFFFFFFFFFFFFFFFFFFFFFFFFFFFFFFFFFFFFFFFF,F,
@FS10000125:27:BPA73017-1634:1:1101:12830:1870 2:N:0:13
ATTCACCTTGAGCGTACTCGACGAAGTTCGACCGGGGGGGGGGGGGGA
+
F,FFFFFFFFFFF:FFFFFFFFFFFFFFFFFFFFFFFFFFFFFF::F:
@FS10000125:27:BPA73017-1634:1:1101:13240:1870 2:N:0:13
TATCGATTGAGCGTACTCGACGAAGTTCACGGGGGGGGGGGGGGGGAA
+
FFFFFFFFFFFFFFFFFFFFFFFFFFFFFFFFFFFFFFFFFFF,:,FF
@FS10000125:27:BPA73017-1634:1:1101:13530:1870 2:N:0:13
TTATATTTGAGCGTACTCGACGAAGTGGGGGGGGCGGGGGGGGGGAGA
+
,,FFFFFFFFFFFFFFFFFFFFFFFFFFFFFFFFFFFFFFFFFFFFF,
@FS10000125:27:BPA73017-1634:1:1101:13790:1870 2:N:0:13
GTCCTGTTGAGCGTACTCGACGAAGTTGGCAGGGGGGGGGGGGGGGAA
+
F,FFFFFFFFFFFFFFFFFFFFFFFFFFFFFFFFFFFFFFFFFFF,F:
@FS10000125:27:BPA73017-1634:1:1101:14110:1870 2:N:0:13
TAATTCTTGAGCGTACTCGACGAAGTTCAGCCGGGGGGGGGGGGGGGA
+
,FFFFFFFFFFFFFFFFFFFFFFFFFFF,FFFFFFFFFFFFFFF,,,:
@FS10000125:27:BPA73017-1634:1:1101:14200:1870 2:N:0:13
AACGATTTGAGCGTACTCGACGAAGTTCTGCCGGGGGGGGGGGGGGGG
+
FFFFFFFFFFFFFFFFFFFFFFFFFFFFFFFFFFFFFFFFFFFFFFFF
@FS10000125:27:BPA73017-1634:1:1101:14840:1870 2:N:0:13
TTTTTCTTGAGCGTACTCGACGAAGTTTGAACGGGGGGAGGGGGGGGG
+
F:FFFFFFFFFFFFFFFFFFFFFFFFFFFFFFFFFFFFFFFFFFFFFF
@FS10000125:27:BPA73017-1634:1:1101:15300:1870 2:N:0:13
TCCTTATTGAGCGTACTCGACGAAGTTAGGGGGGGGGGGGGGGGGAAT
+
FFFFFFFFFFFFFFFFFFFFFFFFFFFFFFFFFFFFFFFFFFF,,F,:
@FS10000125:27:BPA73017-1634:1:1101:15500:1870 2:N:0:13
TTCAAATTGAGCGTACTCGACGAAGTTCTGAGGGGGGGGGGGGGGGGG
+
,FFFFFFFFFFFFFFFFFFFFFFFFFFFFFFFFFFFFFFFFFFFFFF,
@FS10000125:27:BPA73017-1634:1:1101:16250:1870 2:N:0:13
TCTCTGTTGAGCGTACTCGACGAAGTTGATTGGGGGGGGGGGGGGGGA
+
,FFF:FFFFFFFFFFFFFFFFFFFFFF:F,FFFFFFFFFFF:F::,,:
@FS10000125:27:BPA73017-1634:1:1101:16260:1870 2:N:0:13
GCTCGGTTGAGCGTACTCGACGAAGTTTACAGGGGGGGGGGGGGGGAA
+
,F:FFFFFFFFFFFFFFFFFFFFFFFFFFFFFFFFFFFFFFFFFF,FF
@FS10000125:27:BPA73017-1634:1:1101:16460:1870 2:N:0:13
ACCGGCTTGAGCGTACTCGACGAAGTTCGGTGGGGGGGGGGGGGGGAA
+
FFFFFFFFFFFFFFFFFFFFFFFFFFFFFFFFFFFFFFFFFFFFF,FF
@FS10000125:27:BPA73017-1634:1:1101:2680:1880 2:N:0:13
TTACAGTTGAGCGTACTCGACGAAGTTAGCAGGGGGGGGGGGGGGGGA
+
,,FFFFFFFFFFFFFFFFFFFFFFFFFFFFFFFFFFFFFFFFFFFFF,
@FS10000125:27:BPA73017-1634:1:1101:8310:1880 2:N:0:13
AACAAGTTGAGCGTACTCGACGAAGGGGGGGGGGGGGGGAGATCGGAA
+
F:F,F,FFFFFFFFFFFFFFFFFFF:::F:F:FFFFFFF::,F,:,F:
@FS10000125:27:BPA73017-1634:1:1101:9360:1880 2:N:0:13
TGGCTGTTGAGCGTACTCGACGAAGTTAAAGCGGGGGGGGGGGGGGGA
+
,FFFFFFFFFFFFFFFFFFFFFFFFFFFFFFFFFFFFFFFF:F:,:,F
@FS10000125:27:BPA73017-1634:1:1101:9380:1880 2:N:0:13
AAATTTTTGAGCGTACTCGACGAAGTTAGAGGGGGGGGGGGGGGGGAA
+
FFFFFFFFFFFFFFFFFFFFFFFFFFFFFFFFFFFFFFFFFFFFF,FF
@FS10000125:27:BPA73017-1634:1:1101:9490:1880 2:N:0:13
TCTCATTTGAGCGTACTCGACGAAGTTAGATGGGGGGGGGGGGGGGAA
+
FFFFFFFFFFFFFFFFFFFFFFFFFFFFFFFFFFFFFFFFFFFFF,FF
@FS10000125:27:BPA73017-1634:1:1101:9860:1880 2:N:0:13
CTATAGTTGAGCGTACTCGACGAAGTTAAACGGGGGGGGGGGGGGGGA
+
FFFFFFFFFFFFFFFFFFFFFFFFFFFFFFFFFFFFFFFFFFFFFFFF
@FS10000125:27:BPA73017-1634:1:1101:11140:1880 2:N:0:13
TTCCAATTGAGCGTACTCGACGAAGTTCGGGGGGGGGGGGGGGGGAGT
+
,,FFFFFFFFFFFFFFFFFFFFFFFFFFFFFFFFFFFFFFFF:F,F,:
@FS10000125:27:BPA73017-1634:1:1101:13080:1880 2:N:0:13
TTTATCTTGAGCGTACTCGACGAAGTTCAGGGGGGGGGGGGGGGGAAT
+
FFFFFFFFFFFFFFFFFFFFFFFFFFFFFFFFFFFFFFFFFFF,,F,,
@FS10000125:27:BPA73017-1634:1:1101:14520:1880 2:N:0:13
TAGTTTTTGAGCGTACTCGACGAAGGGGGGGGGGGGGGGGAAATTGGA
+
FFFFFFFFFFFFFFFFFFFFFFFFFFFFFFFFFFFFFFFF,,F:,,,,
@FS10000125:27:BPA73017-1634:1:1101:15310:1880 2:N:0:13
TCCTTATTGAGCGTACTCGACGAAGTTAGGGGGGGGGGGGGGGGAGGT
+
FFFFFFFFFFFFFFFFFFFFFFFFFFFFFFFFFFFFFFFFFFF,F,,F
@FS10000125:27:BPA73017-1634:1:1101:16210:1880 2:N:0:13
TCATCATTGAGCGTACTCGACGAAGTTGCTGGGGGGGGGGGGGGGGGT
+
FFFFFFFFF:FFFFFFFFFFFFFFFFFFFFFFFFFFFFFFFF:,,,,F
@FS10000125:27:BPA73017-1634:1:1101:16320:1880 2:N:0:13
TCGTTATTGAGCGTACTCGACGAAGTTTTTGGGGGGGGGGGGGGGGAA
+
FFFFFFFFFFFFFFFFFFFFFFFFFFFFFFFFFFFFFFFFFFFF:,::
@FS10000125:27:BPA73017-1634:1:1101:16380:1880 2:N:0:13
CGGAGCTTGAGCGTACTCGACGAAGTTAAAGCGGGGGGGGGGGGGGGA
+
FFFFFFFFFFFFFFFFFFFFFFFFFFFFFFFFFFFFFFFFFFFFFFFF
@FS10000125:27:BPA73017-1634:1:1101:2710:1890 2:N:0:13
TTTACATTGAGCGTACTCGACGAAGTGGGGGGGGGGGGGGGAAATCGG
+
FFFFFFFFFFFFFFFFFFFFFFFFFFFFFFFFFFFFFFFFFF:,F,,,
@FS10000125:27:BPA73017-1634:1:1101:3080:1890 2:N:0:13
CCAAATTTGAGCGTACTCGACGAAGTTGTCGGGGGGGGGGGGGGGAAA
+
FFFFFFFFFFFFFFFFFFFFFFFFFFFFFFFFFFFFFFFFFFFF:F:,
@FS10000125:27:BPA73017-1634:1:1101:3240:1890 2:N:0:13
CATCTTTTGAGCGTACTCGACGAAGTTGTCTGGGGGGGGGGGGGGGAA
+
FFFFFFFFFFFFFFFFFFFFFFFFFFFFFFFFFFFFFFFFFFFFF,:F
@FS10000125:27:BPA73017-1634:1:1101:3350:1890 2:N:0:13
CTACATTTGAGCGTACTCGACGAAGTTGAAAAGGGGGGGGGGGGGGGA
+
FFFFFFFFFFFFFFFFFFFFFFFFFFFFFFFFFFFFFFFFFFFFFF,F
@FS10000125:27:BPA73017-1634:1:1101:4810:1890 2:N:0:13
TCCTTGTTGAGCGTACTCGACGAAGGGGGGGGGGGGGGGGGAGGTCGA
+
,FFFFFFFFFFFFFFFFFFFFFFFFFFFFFFFFFFFFFF::::,,,,F
@FS10000125:27:BPA73017-1634:1:1101:4880:1890 2:N:0:13
ATGTCTTTGAGCGTACTCGACGAAGTTCAGGCGGGGGGGGGGGGGGGA
+
,,FF:,FFFFFFFFFFFFFFFFFFFFF::F,FFFFFFFFFFFFFFFFF
@FS10000125:27:BPA73017-1634:1:1101:5520:1890 2:N:0:13
AATGATTTGAGCGTACCCGACGAAGTTACAAGGGGGGGGGGGGGGGGA
+
FFFFFFFFFFFFFFFF,FFFFFFFFFFFFFFFFFFFFFFFFFFFFF,F
@FS10000125:27:BPA73017-1634:1:1101:7000:1890 2:N:0:13
TTCGTGTTGAGCGTACTCGACGAAGTTCTAGCGGGGGGGGGGGGGGGA
+
F,FFFFFFFFFFFFFFFFFFFFFFFFFFFFFFFFFFFFFFFFFFFFF,
@FS10000125:27:BPA73017-1634:1:1101:8220:1890 2:N:0:13
AACAACTTGAGCGTACTCGACGAAGTTGCACGGGGGGGGGGGGGGGAA
+
:FFFFFFFFFFFFFFFFFFFFFFFFFFFFFFFFFFFFFFFFFFFF,FF
@FS10000125:27:BPA73017-1634:1:1101:8330:1890 2:N:0:13
TCTGGGTTGAGCGTACTCGACAAGTTAGAGCGGGGGGGGGGGGGGGGG
+
FFFFFFFFFFFFFFFFFFFFFFFFFFFFFFFFFFFFFFFFFFFFFFF:
@FS10000125:27:BPA73017-1634:1:1101:8490:1890 2:N:0:13
TAGACATTGAGCGTACTCGACGAAGTTTAAAAGGGGGGGGGGGGGGGA
+
FFFFFFFFFFFFFFFFFFFFFFFFFFFFFFFFFFFFFFFFFFFFFFFF
@FS10000125:27:BPA73017-1634:1:1101:8970:1890 2:N:0:13
TTTCATTTGAGCGTACTCGACGAAGTTTGCAGGGGGGGGGGGGGGGGG
+
FFFFFFFFFFFFFFFFFFFFFFFFFFFFFFFFFFFFFFFFFFFFFFFF
@FS10000125:27:BPA73017-1634:1:1101:9300:1890 2:N:0:13
GTAATCTTGAGCGTACTCGACGAAGTTAGTAGGGGGGGGGGGGGGGAA
+
,:FFFFFFFFFFFFFFFFFFFFFFFFFFFFFFFFFFFFFFFFFFFF,:
@FS10000125:27:BPA73017-1634:1:1101:12350:1890 2:N:0:13
TTAAACTTGAGCGTACTCGACGAAGTTCAGCCGGGGGGGGGGGGGGGG
+
FFFFFFFFFFFFFFFFFFFFFFFFFFFFFFFFFFFFFFFFFFFFFFF:
@FS10000125:27:BPA73017-1634:1:1101:12430:1890 2:N:0:13
ATCCGTTTGAGCGTACTCGACGAAGTTAACTGGGGGGGGGGGGGGGAA
+
FFFFFFFFFFFFFFFFFFFFFFFFFFFFFFFFFFFFFFFFFFFFFF,F
@FS10000125:27:BPA73017-1634:1:1101:13030:1890 2:N:0:13
TATTGCTTGAGCGTACTCGACGAAGTTGGGTGGGGGGGGGGGGGGGAA
+
FFFFFFFFFFFFFFFFFFFFFFFFFFFFFFFFFFFFFFFFFFFFFFFF
@FS10000125:27:BPA73017-1634:1:1101:13090:1890 2:N:0:13
CCGAAATTGAGCGTACTCGACGAAGTTAGCAGGGGGGGGGGGGGGGAA
+
FFFFFFFFFFFFFFFFFFFFFFFFFFFFFFFFFFFFFFFFFFFFF:FF
@FS10000125:27:BPA73017-1634:1:1101:13910:1890 2:N:0:13
TATGGTTTGAGCGTACTCGACGAAGTTCAAAGGGGGGGGGGGGGGGGA
+
FFFFFFFFFFFFFFFFFFFFFFFFFFFFFFFFFFFFFFFFFFFFF:,,
@FS10000125:27:BPA73017-1634:1:1101:1180:1900 2:N:0:13
TTATAGTTGAGCGTACTCGACGAAGTTCAGTCGGGGGGGGGGGGGGGA
+
FFFFFFFFFFFFFFFFFFFFFFFFFFFFFFFFFFFFFFFFFFFFFFFF
@FS10000125:27:BPA73017-1634:1:1101:1360:1900 2:N:0:13
AAGGGATTGAGCGTACTCGACGAAGTTCCAGGGGGGGGGGGGGGGAAT
+
FFFFFFFFFFFFFFFFFFFFFFFFFFFFFFFFFFFFFFFFFFFF,FF,
@FS10000125:27:BPA73017-1634:1:1101:1730:1900 2:N:0:13
TTTTATTTGAGCGTACTCGACGAAGTTGTATCGGGGGGGGGGGGGGGA
+
F,:FFFFFFFFF:FFFFFFFFFFFFFFFFFFFFFFF:FF:F:F:,:,F
@FS10000125:27:BPA73017-1634:1:1101:2530:1900 2:N:0:13
TCTTTTTTGAGCGTACTCGACGAAGTTCCTGCGGGGGGGGGGGGGGGA
+
::F,FFFFFFFFFFFFFFFFFFFFFFF,FF,F,FFFFFF:F::,,,,:
@FS10000125:27:BPA73017-1634:1:1101:3070:1900 2:N:0:13
TGTCCGTTGAGCGTACTCGACGAAATTAGCGGGGGGGGGGGGGGGAGA
+
F:FFFFFFFFFFFFFFFFFFFFFFFFFFFFFFFFFFFFFFFFFF:F,,
@FS10000125:27:BPA73017-1634:1:1101:3910:1900 2:N:0:13
CCCACATTGAGCGTACTCGACGAAGTTGCCCGGGGGGGGGGGGGGGAA
+
FFFFFFFFFFFFFFFFFFFFFFFFFFFFFFFFFFFFFFFFFFFF:,::
@FS10000125:27:BPA73017-1634:1:1101:4370:1900 2:N:0:13
ATCACTTTGAGCGTACTCGACGAAGTTTATTCGGGGGGGGGGGGGGGA
+
:FFFFFFFFFFFFFFFFFFFFFFFFFFFFFFFFFFFFFFFFFFFFFF,
@FS10000125:27:BPA73017-1634:1:1101:4840:1900 2:N:0:13
TCTACATTGAGCGTACTCGACGAAGTTAACAGGGGGGGGGGGGGGGAA
+
FFFFFFFFFFFFFFFFFFFFFFFFFFFFFFFFFFFFFFFFFFFFF,,F
@FS10000125:27:BPA73017-1634:1:1101:5390:1900 2:N:0:13
TCGAATTTGAGCGTACTCGACGAAGTTAGTCCGGGTGGGGGGGGGGGG
+
FFFFFFFFFFFFFFFFFFFFFFFFFFFFFFFFFFFFFFFFFFFFFFFF
@FS10000125:27:BPA73017-1634:1:1101:6710:1900 2:N:0:13
CTCCCATTGAGCGTACTCGACGAAATTTGCTCGGGGGGGGGGGGGGGG
+
FFFFFFFFFFFFFFFFFFFFFFFFFFFFFFFFFFFFFFFFFFFFFF:F
@FS10000125:27:BPA73017-1634:1:1101:6870:1900 2:N:0:13
TCATTCTTGAGCGTACTCGACGAAGTTGCTGCGGGGGGGGGGGGGGGA
+
::FF,,FFFFFFFFFFFFFFFFFFFFFFFFFFFFFFFFFFFFFFFFFF
@FS10000125:27:BPA73017-1634:1:1101:7650:1900 2:N:0:13
ATCGCGTTGAGCGTACTCGACGAAGTTTTAGGGGGGGGGGGGGGGAAA
+
:FFFFFFFFFFFFFFFFFFFFFFFFFFFFFFFFFFFFFFFFFFFFFFF
@FS10000125:27:BPA73017-1634:1:1101:9630:1900 2:N:0:13
ACATGATTGAGCGTACTCGACGAAGTTGGGGGGGGGGGGGGGAATTCG
+
FFFFFFFFFFFFFFFFFFFFFFFFFFFFFFFFFFFFFFFFF,FF,::F
@FS10000125:27:BPA73017-1634:1:1101:9920:1900 2:N:0:13
GAGAATTTGAGCGTACTCGACGAAGTTGCACGGGGGGGGGGGGGGGGG
+
F:FFFFFFFFFFFFFFFFFFFFFFFFFFFFFFFFFFFFFFFFFFFFFF
@FS10000125:27:BPA73017-1634:1:1101:10860:1900 2:N:0:13
TAGACCTTGAGCGTACTCGACGAAGTTGTCAGGGGGGGGGGGGGGGGA
+
,,,FFFFFFF:FFFFFFFFFFFFFFF:FFFFFFF:FFFFFFFFFFF:F
@FS10000125:27:BPA73017-1634:1:1101:11030:1900 2:N:0:13
TCAAACTTGAGCGTACTCGACGAAGTTAGTGCGGGGGGGGGGGGGGAA
+
FF:,:FFFFFFFFFFFFFFFFFFFFFF::F,:FFFFFFFFFFFF:,,F
@FS10000125:27:BPA73017-1634:1:1101:11340:1900 2:N:0:13
GCACTCTTGAGCGTACTCGACGAAGCGGGGGGGGGGGGGGGGGAGTGG
+
FFFF,FFFFFFFFFFFFFFFFFF:FFF,,,,FFFFFFFFFF,,F,,,,
@FS10000125:27:BPA73017-1634:1:1101:11670:1900 2:N:0:13
TATCAGTTGAGCGTACTCGACGAAAGGGGGGGGGGGGGGGGGGAAGTC
+
FFFFFFFFFFFFFFFFFFFFFFFFFFFFFFFFFFFFFFFFFF,F,,F,
@FS10000125:27:BPA73017-1634:1:1101:13420:1900 2:N:0:13
TTAATATTGAGCGTACTCGACGAAGTTAGCAGGGGGGGGGGGGGGGAA
+
FFFFFFFFFFFFFFFFFFFFFFFFFFFFFFFFFFFFFFFFFFFFF,FF
@FS10000125:27:BPA73017-1634:1:1101:15390:1900 2:N:0:13
TTTTGGTTGAGCGTACTCGACGAAGTTAATCCGGGGGGGGGGGGGGGA
+
,,FFFFFFFFFFFFFFFFFFFFFFFFFFFFFFFFFFFFFFFFFFF,:F
@FS10000125:27:BPA73017-1634:1:1101:1530:1910 2:N:0:13
ATATTGTTGAGCGTACTCGACGAAGTTTCCAGGGAGGGGGGGGGGGGG
+
FFFFFFFFFFFFFFFFFFFFFFFFFFFFFFFFFFFFFFFFFFFFFFFF
@FS10000125:27:BPA73017-1634:1:1101:2040:1910 2:N:0:13
TATTTATTGAGCGTACTCGACGAAGTTCACAGGGGGGGGGGGGGGGAA
+
FFFFFFFFFFFFFFFFFFFFFFFFFFFFFFFFFFFFFFFFFFFFF,FF
@FS10000125:27:BPA73017-1634:1:1101:2100:1910 2:N:0:13
ATCTAGTTGAGCGTACTCGACGAAGTTTGGGGGGGGGGGGGGGAATTC
+
:FFFFFFFFFFFFFFFFFFFFFFFFFFFFFFFFFFFFFFFFF,F:,F:
@FS10000125:27:BPA73017-1634:1:1101:2440:1910 2:N:0:13
CAAAATTTGAGCGTACTCGACGAAGTTGCGGGGGGGGGGGGGGGAGAT
+
FFF:FFFFFFFFFFFFFFFFFFFFFFFFFFFFFFFFFFFFFFF,,,,F
@FS10000125:27:BPA73017-1634:1:1101:3220:1910 2:N:0:13
TACCCATTGAGCGTACTCGACGAAGTTCAAGGGGGGGGGGGGGGGGAA
+
FFFFFFFFFFFFFFFFFFFFFFFFFFFFFFFFFFFFFFFFFFFFF,,F
@FS10000125:27:BPA73017-1634:1:1101:3370:1910 2:N:0:13
ATGAAATTGAGCGTACTCGACGAAGTTGTGTGGGGGGGGGGGGGGGAA
+
FFFFFFFFFFFFFFFFFFFFFFFFFFFFFFFFFFFFFFFFFFFFFF,F
@FS10000125:27:BPA73017-1634:1:1101:3580:1910 2:N:0:13
ACCCTCTTGAGCGTACTCGACGAAGTTGCTCCGGGGGGGGGGGGGGGG
+
FFFFFFFFFFFFFFFFFFFFFFFFFFFFFFFFFFFFFFFFFFFFFFFF
@FS10000125:27:BPA73017-1634:1:1101:3820:1910 2:N:0:13
TTGAACTTGAGCGTACTCGACGAAGTTAACTGGGGGGGGGGGGGGGGA
+
FFFFFFFFFFFFFFFFFFFFFFFFFFFFFFFFFFFFFFFFFFFFFFFF
@FS10000125:27:BPA73017-1634:1:1101:4770:1910 2:N:0:13
CATGGCTTGAGCGTACTCGACGAAGTTGTTAGGGGGGGGGGGGGGGAA
+
FFFFFFFFFFFFFFFFFFFFFFFFFFFFFFFFFFFFFFFFFFFF,,F,
@FS10000125:27:BPA73017-1634:1:1101:5120:1910 2:N:0:13
CTATTCTTGAGCGTACTCGACGAAGTGCACGGGGGGGGGGGGAGGGGA
+
:FF,F,FFFFFFFFFFFFFFFFFFFF,,,,FFFFFFFFFF,:,,,,FF
@FS10000125:27:BPA73017-1634:1:1101:6280:1910 2:N:0:13
ATAGATTTGAGCGTACTCGACGAAGTTCAGCCGGGGGGGGGGGGGGGG
+
FFFFFFFFFFFFFFFFFFFFFFFFFFFFFFFFFFFFFFFFFFFFFFF,
@FS10000125:27:BPA73017-1634:1:1101:7170:1910 2:N:0:13
GTTGCTTTGAGCGTACTCGACGAAGTTTCACGGGGGGGGGGGGGGGGA
+
F,FFFFFFFFFFFFFFFFFFFFFFFFFFFFFFFFFFFFFFFFFFFF,,
@FS10000125:27:BPA73017-1634:1:1101:7440:1910 2:N:0:13
ATGTTTTTGAGCGTACTCGACGAAGTTGGCAGGGGGGGGGGGGGGGGA
+
FFFFFFFFFFFFFFFFFFFFFFFFFFFFFFFFFFFFFFFFFFFFFFFF
@FS10000125:27:BPA73017-1634:1:1101:7460:1910 2:N:0:13
TTGCCATTGAGCGTACTCGACGAAGTTAGGTGGGGGGGGGGGGGGGAA
+
,,FFFFFFFFFFFFFFFFFFFFFFFFFFFFFFFFFFFFFFFFFFF:FF
@FS10000125:27:BPA73017-1634:1:1101:7730:1910 2:N:0:13
TCCGCCTTGAGCGTACTCGACGAAGTTGACACGGGAGGGGGGGGGGGG
+
FFFFFFFFFFFFFFFFFFFFFFFFFFFFFFFFFFFFFFFFFFFFFFF:
@FS10000125:27:BPA73017-1634:1:1101:8320:1910 2:N:0:13
TCCACCTTGAGCGTACTCGACGAAGTTGTGCCGGGGGGGGGGGGGGGA
+
,FFFFFFFFFFFFFFFFFFFFFFFFFFFF:FFFFFFFFFFFFFFFFFF
@FS10000125:27:BPA73017-1634:1:1101:9790:1910 2:N:0:13
CCACGCTTGAGCGTACTCGACGAAGTTACAGCGGGGGGGGGGGGGGGA
+
F:F:,FFF,::F,F::F,FF::F,:F,:F,,F:,,::F,::,:,,,F,
@FS10000125:27:BPA73017-1634:1:1101:10260:1910 2:N:0:13
TTCGCCTTGAGCGTACTCGACGAAGTTTGGTCGGGGGGGGGGGGGGGA
+
FFFFFFFFFFFFFFFFFFFFFFFFFFFFFFFFFFFFFFFFFFFFFFFF
@FS10000125:27:BPA73017-1634:1:1101:11670:1910 2:N:0:13
TCTCGATTGAGCGTACTCGACGAAGGGGGGGGGGGGGGGAATTCGGAA
+
,FFFFFFFFFFFFFFFFFFFFFFFFFFFFFFFFFFFFF:,,,F,,,::
@FS10000125:27:BPA73017-1634:1:1101:12240:1910 2:N:0:13
TTTACGTTGAGCATACTCGACAAGTTCTGCCGGGGGGGGGGGGGGGGA
+
FFFFF,F,,F,F,F,F:F,::,,FFFF:,FF,,F,F,:,:,,::F,,F
@FS10000125:27:BPA73017-1634:1:1101:14010:1910 2:N:0:13
CTAGAATTGAGCGTACTCGACGAAGGGGGGGGGGGGGGGGAAGTCGGA
+
FFFFFFFFFFFFFFFFFFFFFFFFFFFFFFFFFFFFFFFF,:,F,,,F
@FS10000125:27:BPA73017-1634:1:1101:14180:1910 2:N:0:13
AAGTATTTGAGCGTACTCGACGAAGTTGTTCCGGGGGGGGGGGGGGGG
+
FF:FFFFFFFFFFFFFFFFFFFFFFFFFFFFFFFFFFFFFFFFFFFFF
@FS10000125:27:BPA73017-1634:1:1101:14710:1910 2:N:0:13
AAGAAATTGAGCGTACTCGACGAAGTTGGGGGGGGGGGGGGGAAATCG
+
FFFFFFFFFFFFFFFFFFFFFFFFFFFFFFFFFFFFFFFFF,F,,F,:
@FS10000125:27:BPA73017-1634:1:1101:2110:1920 2:N:0:13
CAAAACTTGAGCGTACTCGACGAAATTGCCAGGGGGGGGGGGGGGGAA
+
F:FFFFFFFFFFFFFFFFFFFFFFFFFFFFFFFFFFFFFFFFFFF,FF
@FS10000125:27:BPA73017-1634:1:1101:2220:1920 2:N:0:13
TTTATATTGAGCGTACTCGACGAAGTTAACTGGGGGGGGGGGGGGGAA
+
FFFFFFFFFFFFFFFFFFFFFFFFFFFFFFFFFFFFFFFFFFFFF,:F
@FS10000125:27:BPA73017-1634:1:1101:2300:1920 2:N:0:13
CTCCCTTTGAGCGTACTCGACGAAGTTGGCTCGGGGGGGGGGGGGGGA
+
FFFFFFFFFFFFFFFFFFFFFFFFFFFFFFFFFFFFFFFFFFFFFF:F
@FS10000125:27:BPA73017-1634:1:1101:2370:1920 2:N:0:13
CTACGATTGAGCGTACTCGACGAAGTTCCGCCGGGGGGGGGGGGGGGA
+
F,FFFFFFFFFFFFFFFFFFFFFFFFFFFFFFFFFFFFFFFFFFFFFF
@FS10000125:27:BPA73017-1634:1:1101:3620:1920 2:N:0:13
TAAAGGTTGAGCGTACTCGACGAAGTTATTACGGGGGGGGGGGGGGGG
+
FFFFFFFFFFFFFFFFFFFFFFFFFFFFFFFFFFFFFFFFFFFFFFFF
@FS10000125:27:BPA73017-1634:1:1101:4000:1920 2:N:0:13
TTGACATTGAGCGTACTCGACGAAGTTGACACGGAGGGGGGGGGGGGG
+
FFFFFFFFFFFFFFFFFFFFFFFFFFFFFFFFFFFFFFFFFFFFFFFF
@FS10000125:27:BPA73017-1634:1:1101:4410:1920 2:N:0:13
TCTTGATTGAGCGTACTCGACGAAGTTATAGGGGGGGGGGGGGGGAAA
+
FFFFFFFFFFFFFFFFFFFFFFFFFFFFFFFFFFFFFFFFFFFF,F,,
@FS10000125:27:BPA73017-1634:1:1101:6060:1920 2:N:0:13
TTAATCTTGAGCGTACTCGACGAAGTTGCCAGGGGGGGGGGGGGGGGA
+
F:FFFFFFFFFFFFFFFFFFFFFFFFFFFFFFFFFFFFFFFFFFF,,F
@FS10000125:27:BPA73017-1634:1:1101:7420:1920 2:N:0:13
TAGAGCTTGAGCGTACTCGACGAAGGGGGGGGGGGGGGGGGGGAAATG
+
FFFFFFFFFFFFFFFFFFFFFFFFFFFFFFFFFFFFFFFFFF:,:F,,
@FS10000125:27:BPA73017-1634:1:1101:7930:1920 2:N:0:13
ACAATTTTGAGCGTACTCGACGAAGTTTTGCCGGGGGGGGGGGGGGGA
+
FFFFFFFFFFFFFFFFFFFFFFFFFFFFFFFFFFFFFFFFFFFFFFFF
@FS10000125:27:BPA73017-1634:1:1101:8400:1920 2:N:0:13
CCACTCTTGAGCGTACTCGACGAAGTTCAGATGGGGGGAGGGGGAGGG
+
:F:FF,FFFFFFFFFFFFFFFFFFFFF,FFFFFFFFFFFFFF,F,,,:
@FS10000125:27:BPA73017-1634:1:1101:8490:1920 2:N:0:13
TTTAAATTGAGCGTACTCGACGAAGTTGTTAGGGGGGGGGGGGGGAAA
+
,,FFFFFFFFFFFFFFFFFFFFFFFFFFFFFFFFFFFFFFFFFFFFFF
@FS10000125:27:BPA73017-1634:1:1101:8520:1920 2:N:0:13
TTAGATTTGAGCGTACTCGACGAAGTTAGGTGGGGGGGGGGGGGGGAA
+
FFFFFFFFFFFFFFFFFFFFFFFFFFFFFFFFFFFFFFFFFFFFF,FF
@FS10000125:27:BPA73017-1634:1:1101:9590:1920 2:N:0:13
TTTTAATTGAGCGTATCGACGAAGTTGCAGGGGGGGGGGGGGGGAGAT
+
F,FFFFFFFFFFFFFFFFFFFFFFFFFFFFFFFFFFFFFFFFF,F,,F
@FS10000125:27:BPA73017-1634:1:1101:9660:1920 2:N:0:13
ACTATCTTGAGCGTACTCGACGAAGTTTTAGGGGGGGGGGGGGGGAAT
+
FFFFFFFFFFFFFFFFFFFFFFFFFFFFFFFFFFFFFFFFFFFF,FF,
@FS10000125:27:BPA73017-1634:1:1101:9960:1920 2:N:0:13
TTCTGCTTGAGCGTACTCGACGAAGTTACACGGGGGGGGGGGGGGGAA
+
FFFFFFFFFFFFFFFFFFFFFFFFFFFFFFFFFFFFFFFFFFFFF:FF
@FS10000125:27:BPA73017-1634:1:1101:10110:1920 2:N:0:13
ATTGTATTGAGCGTACTCGACGAGGTTAAGGGGGGGGGGGGGGGAAAT
+
F:FFFFFFFFFFFFFFFFFFFFFFFFFFFFFFFFFFFFFFFFF::,,F
@FS10000125:27:BPA73017-1634:1:1101:10260:1920 2:N:0:13
TATTTATTGAGCGTACTCGACGAAGTTTGGAGGGGGGGGGGGGGGGGA
+
FFFFFFFFFFFFFFFFFFFFFFFFFFFFFFFFFFFFFFFFFFFFFFF,
@FS10000125:27:BPA73017-1634:1:1101:10460:1920 2:N:0:13
TTGGCGTTGAGCGTACTCGACGAAGTTCAGCCGGGGGGGGGGGGGGGA
+
FFFFFFFFFFFFFFFFFFFFFFFFFFFFFFFFFFFFFFFFFFFFFF:,
@FS10000125:27:BPA73017-1634:1:1101:10730:1920 2:N:0:13
CTACATTTGAGCGTACTCGACGAAGTTGAAAGGGGGGGGGGGGGGGGA
+
FFFFFFFFFFFFFFFFFFFFFFFFFFFFFFFFFFFFFFFFFFFFFFF:
@FS10000125:27:BPA73017-1634:1:1101:12170:1920 2:N:0:13
TTACTGTTGAGCGTACTCGACGAAGTTTATAGGGGGGGGGGGGGGGGA
+
,,FFFFFFFFFFFFFFFFFFFFFFFFFFFFFFFFFFFFFFFFFFFFFF
@FS10000125:27:BPA73017-1634:1:1101:12610:1920 2:N:0:13
AATACCTTGAGCGTACTCGACGAAGTTGAACCGGGGGGGGGGGGGGGG
+
FFFFFFFFFFFFFFFFFFFFFFFFFFFFFFFFFFFFFFFFFFF:FF::
@FS10000125:27:BPA73017-1634:1:1101:12850:1920 2:N:0:13
TCGCAGTTGAGCGTACTCGACGAAGTTCTACGGGGGGGGGGGGGGGAA
+
FFFFFFFFFFFFFFFFFFFFFFFFFFFFFFFFFFFFFFFFFFFFFF:F
@FS10000125:27:BPA73017-1634:1:1101:12970:1920 2:N:0:13
TAGCATTTGAGCGTACTCGACGAAGTTATCAGGGGGGGGGGGGGGGGA
+
,FFFFFFFFFFFFFFFFFFFFFFFFFFFFFFFFFFFFFFFFFFFFFFF
@FS10000125:27:BPA73017-1634:1:1101:13950:1920 2:N:0:13
TATATGTTGAGCGTACTCGACGAAGTTCTGAGGGGGGGGGGGGGGGGA
+
FFFFFFFFFFFFFFFFFFFFFFFFFFFFFFFFFFFFFFFFFFFF:,,F
@FS10000125:27:BPA73017-1634:1:1101:13970:1920 2:N:0:13
CTGGTATTGAGCGTACTCGACGAAGTTCAAAGGGGGGGGGGGGGGGAA
+
FFFFFFFFFFFFFFFFFFFFFFFFFFFFFFFFFFFFFFFFFFFFF:FF
@FS10000125:27:BPA73017-1634:1:1101:14230:1920 2:N:0:13
TTAGTGTTGAGCGTACTCGACGAAATTGCTGGGGGGGGGGGGGGGGAA
+
FF,:F:FFFFFFFFFFFFFFFFFFFFFFFFFFFFFFFFFFFFFF,:,F
@FS10000125:27:BPA73017-1634:1:1101:15040:1920 2:N:0:13
TCTAGGTTGAGCGTACTCGACGAAGTTGCAAGGGGGCGGGGGGGGGGG
+
FFFFFFFFFFFFFFFFFFFFFFFFFFFFFFFFFFFFFFFFFFFFFFFF
@FS10000125:27:BPA73017-1634:1:1101:15190:1920 2:N:0:13
ATGTAGTTGAGCGTACTCGACGAAGTTCATGGGGGGGGGGGGGGGAAA
+
FFFFFFFFFFFFFFFFFFFFFFFFFFFFFFFFFFFFFFFFFFFF,F,,
@FS10000125:27:BPA73017-1634:1:1101:15370:1920 2:N:0:13
TATGGATTGAGCGTACTCGACGAAGTTCTAAGGGGGGGGGGGGGGGAA
+
,:FFFFFFFFFFFFFFFFFFFFFFFFFFFFFFFFFFFFFFFFFFFFFF
@FS10000125:27:BPA73017-1634:1:1101:16280:1920 2:N:0:13
TTCGACTTGAGCGTACTCGACGAAGTTTGTAGGGGGGGGGGGGGGGAA
+
FFFFFFFFFFFFFFFFFFFFFFFFFFFFFFFFFFFFFFFFFFFFF::F
@FS10000125:27:BPA73017-1634:1:1101:2020:1930 2:N:0:13
TATATCTTGAGCGTACTCGACGAAGTTCGTCCGGGGGGGGGGGGGGGA
+
FFFFFFFFFFFFFFFFFFFFFFFFFFFFFFFFFFFFFFFFFFFFFFF:
@FS10000125:27:BPA73017-1634:1:1101:2880:1930 2:N:0:13
AATGCTTTGAGCGTACTCGACGAAGTTTAATGGGGGGGGGGGGGGGGG
+
FFFFFFFFFFFFFFFFFFFFFFFFFFFFFFFFFFFFFFFFFFFFFF,F
@FS10000125:27:BPA73017-1634:1:1101:4770:1930 2:N:0:13
CGGGGGTTGAGCGTACTCGACGAAGTTAGTTCGGGGGGGGGGGGGGGG
+
FFFFFFFFFFFFFFFFFFFFFFFFFFFFFFFFFFFFFFFFFFFFFFF,
@FS10000125:27:BPA73017-1634:1:1101:4810:1930 2:N:0:13
CTATCCTTGAGCGTACTCGACGAATTTGGAAGAGGGGGGGGGGGGGGG
+
F,FFFFFFFFFFFFFFFFFFFFFFFFFFFFFFFFFFFFFFFFFFFFF,
@FS10000125:27:BPA73017-1634:1:1101:6340:1930 2:N:0:13
TAATGCTTGAGCGTACTCGACGAAGGGGGGGGGGGGGGGGAAATCGGA
+
FFFFFFFFFFFFFFFFFFFFFFFFFFFFFFFFFFFFFFF::,:FF,F,
@FS10000125:27:BPA73017-1634:1:1101:7570:1930 2:N:0:13
ATTTCTTTGAGCGTACTCGACGAAGTTGCGCCGGGGGGGGGGGGGGGA
+
F,FFFFFFFFFFFFFFFFFFFFFFFFFFFFFFFFFFFFFFFFFFF,:F
@FS10000125:27:BPA73017-1634:1:1101:8230:1930 2:N:0:13
TTCTAATTGAGCGTACTCGACGAAGTTGTACCAGGGGGGGGGGGGGGA
+
,,FFFFFFFFFFFFFFFFFFFFFFFFFFFFFFFFFFFFFFFFFFFFF,
@FS10000125:27:BPA73017-1634:1:1101:9990:1930 2:N:0:13
TAGAATTTGAGCGTACTCGACGAAGTTGCACGGGGGGGGGGGGGGGGG
+
,FFFFFFFFFFFFFFFFFFFFFFFFFFFFFFFFFFFFFFFFFFFFF:F
@FS10000125:27:BPA73017-1634:1:1101:10810:1930 2:N:0:13
TTGCATTTGAGCGTACTCGACGAAGTTGGGGGGGGGGGGGGGGGGAGA
+
FFFFFFFFFFFFFFFFFFFFFFFFFFFFFFFFFFFFFFFFFFFF,F,,
@FS10000125:27:BPA73017-1634:1:1101:12450:1930 2:N:0:13
AGAATTTTGAGCGTACTCGACGAAGTTATGTGGGGGGGGGGGGGGGAA
+
F:FFFFFFFFFFFFFFFFFFFFFFFFFFFFFFFFFFFFFFFFFFF,FF
@FS10000125:27:BPA73017-1634:1:1101:14020:1930 2:N:0:13
ACCCATTTGAGCGTACTCGACGAAGTTAAATGGGGGGGGGGGGGGGGG
+
FFF,FFFFFFFFFFFFFFFFFFFFFFFFFFFFFFFFFFFFFFFFFFFF
@FS10000125:27:BPA73017-1634:1:1101:14770:1930 2:N:0:13
CGATTCTTGAGCGTACTCGACGAAGTTCGTAGGGGGGGGGGGGGGGAA
+
FFFFFFFFFFFFFFFFFFFFFFFFFFFFFFFFFFFFFFFFFFFFFFFF
@FS10000125:27:BPA73017-1634:1:1101:16350:1930 2:N:0:13
TTTCTTTTGAGCATACTCGACGAAGTTTGTAGGGGGGGGGGGGGGGGA
+
,FFFFFFFFFFFFFFFFFFFFFFFFFFFFFFFFFFFFFFFFFFFF:,F
@FS10000125:27:BPA73017-1634:1:1101:16370:1930 2:N:0:13
ATAACATTGAGCGTACTCGACGAAGTTCGGGGGGGGGGGGGGGGAGAT
+
FFFFFFFFFFFFFFFFFFFFFFFFFFFFFFFFFFFFFFFFFFF,:,,:
@FS10000125:27:BPA73017-1634:1:1101:2040:1940 2:N:0:13
CATTGCTTGAGCGTACTCGACGAAGTTTTGTGGGGGGGGGGGGGGGAA
+
F,FFFFFFFFFFFFFFFFFFFFFFFFFFFFFFFFFFFFFFFFFFF::,
@FS10000125:27:BPA73017-1634:1:1101:3640:1940 2:N:0:13
TAGATTTTGAGCGTACTCGACGAAGTTCGTACGGGGGGGGGGGGGGGA
+
F,FFF:FFFFFFFFFFFFFFFFFFFFFFFFFFFFFFFFFFFFFFFF:F
@FS10000125:27:BPA73017-1634:1:1101:4350:1940 2:N:0:13
TCCCCTTTGAGCGTACTCGACGAAGTTCGATCGGGGGGGGGGGGGGGG
+
,FFFFFFFFFFFFFFFFFFFFFFFFFFFFFFFFFFFFFFFFFFFFF:F
@FS10000125:27:BPA73017-1634:1:1101:4540:1940 2:N:0:13
TACGTCTTGAGCGTACTCGACGAAGTTAACAGCGGGGGGGGGGGGGGG
+
FFFFFFFFFFFFFFFFFFFFFFFFFFFFFFFFFFFFFFFFFFFFFFF,
@FS10000125:27:BPA73017-1634:1:1101:4920:1940 2:N:0:13
TAGTCTTTGAGCGTACTCGACGAAGTTTGAAGGGGGGGGGGGGGGGGA
+
F:,FFFFFFFFFFFFFFFFFFFFFFFFF,FFFFFFFFFFFFFFFFF:F
@FS10000125:27:BPA73017-1634:1:1101:4950:1940 2:N:0:13
TCTTAATTGAGCGTACTCGACGAAGTTTGTCCGGGGGGGGGGGGGGGA
+
,FFFFFFFFFFFFFFFFFFFFFFFFFFFFFFFFFFFFFFFFFFFF,FF
@FS10000125:27:BPA73017-1634:1:1101:4980:1940 2:N:0:13
ATATTTTTGAGCGTACTCGACGAAGTTGCCGGGGGGAGGGGGGGGGGG
+
FFFFFFFFFFFFFFFFFFFFFFFFFFFFFFFFFFFFFFFFFFFFFFF:
@FS10000125:27:BPA73017-1634:1:1101:5170:1940 2:N:0:13
ACAACGTTGAGCGTACTCGACGAAGTTAAGGCGGGGGGGGGGGGGGGA
+
,FFFFFFFFFFFFFFFFFFFFFFFFFFFFFFFFFFFFFFFFFFFFFF:
@FS10000125:27:BPA73017-1634:1:1101:7910:1940 2:N:0:13
TTCCCCTTGAGCGTACTCGACGAAGTTACTCGGGGGGGGGGGGGGGAA
+
,FFFFFFFFFFFFFFFFFFFFFFFFFFFFFFFFFFFFFFFFFFFFFFF
@FS10000125:27:BPA73017-1634:1:1101:7940:1940 2:N:0:13
TTAGGGTTGAGCGTACTCGACGAAGTCAAGTGGGGGGGGGGGGGGGGG
+
F,FFFFFFFFFFFFFFFFFFFFFFFF:FFFFFFFFFFFFFFFFFFFFF
@FS10000125:27:BPA73017-1634:1:1101:10780:1940 2:N:0:13
TAACGATTGAGCGTACTCGACGAAGTTGGTCCGGGGGGGGGGGGGGGA
+
,:FF:FFFFFFFFFFFFFFFFFFFFFFFFFFFFFFFFFFFFFFFFFFF
@FS10000125:27:BPA73017-1634:1:1101:13180:1940 2:N:0:13
ACTTGCTTGAGCGTACTCGACGAAGTTGCGTGGGGGGGGGGGGGGGAA
+
FFFFFFFFFFFFFFFFFFFFFFFFFFFFFFFFFFFFFFFFFFFFFFFF
@FS10000125:27:BPA73017-1634:1:1101:14280:1940 2:N:0:13
AAGTATTTGAGCGTACTCGACGAAGTTGTTCCGGGGGGGGGGGGGGGG
+
FFFFFFFFFFFFFFFFFFFFFFFFFFFFFFFFFFFFFFFFFFFFFFFF
@FS10000125:27:BPA73017-1634:1:1101:14700:1940 2:N:0:13
TCTCCTTTGAGCGTACTCGACGAAGTTAGGGCGGGGGGGGGGGGGGGA
+
FF:FFFFFFFFFFFFFFFFFFFFFFFFFFFFFFFFFFFFFFFFFFFFF
@FS10000125:27:BPA73017-1634:1:1101:15280:1940 2:N:0:13
CTCACGTTGAGCGTACTCGACGAAGTTAGCCGGGGGGGGGGGGGGGAA
+
FFFFFFFFFFFFFFFFFFFFFFFFFFFFFFFFFFFFFFFFFFFFFF:F
@FS10000125:27:BPA73017-1634:1:1101:16450:1940 2:N:0:13
CCTGAATTGAGCGTACTCGACGAAGTTGACAGGGGGGGGGGGGGGGAA
+
FFFFFFFFFFFFFFFFFFFFFFFFFFFFFFFFFFFFFFFFFFFF:,,F
@FS10000125:27:BPA73017-1634:1:1101:1360:1950 2:N:0:13
ACCCATTTGAGCGTACTCGACGAAGTTGGTAGGGGGGGGGGGGGGAAA
+
FF,,FFFFFFFFFFFFFFFFFFFFF:,FFFFFFFFFFFFFFFFF::,:
@FS10000125:27:BPA73017-1634:1:1101:5080:1950 2:N:0:13
TATCATTTGAGCGTACTCGACGAAGTTGCCAGGGGGGGGGGGGGGGAA
+
,:FFFFFFFFFFFFFFFFFFFFFFFFFFFFFFFFFFFFFFFFFF:,FF
@FS10000125:27:BPA73017-1634:1:1101:5200:1950 2:N:0:13
AATACATTGAGCGTACTCGACGAAGTTCCAAGGGGGGGGGGGGGGGGG
+
FFFFFFFFFFFFFFFFFFFFFFFFFFFFFFFFFFFFFFFFFFFFFF:F
@FS10000125:27:BPA73017-1634:1:1101:5520:1950 2:N:0:13
TACCAATTGAGCGTACTCGACGAAGTTGTATGGGGGGGGGGGGGGAAA
+
FFFFFFFFFFFFFFFFFFFFFFFFFFFFFFFFFFFFFFFFFFFFF:::
@FS10000125:27:BPA73017-1634:1:1101:7050:1950 2:N:0:13
CTTCACTTGAGCGTACTCGACGAAGTTACATGGGGGGGGGGGGGGGGA
+
,F,FF:FFFFFFFFFFFFFFFFFFFFF:,:,FFFFFFFFFFFFFFF,F
@FS10000125:27:BPA73017-1634:1:1101:7170:1950 2:N:0:13
TCCCTCTTGAGCGTACTCGACGAAGTTCGGCCGGGGGGGGGGGGGGGA
+
FFFFFFFFFFFFFFFFFFFFFFFFFFFFFFFFFFFFFFFFFFFFFFFF
@FS10000125:27:BPA73017-1634:1:1101:7510:1950 2:N:0:13
TCTTATTTGAGCGTACTCGACGAAGTTTGTGGGGGGAGGGGGGGGGGG
+
FFFFFFFFFFFFFFFFFFFFFFFFFFFFFFFFFFFFFFFFFFFFFFFF
@FS10000125:27:BPA73017-1634:1:1101:7630:1950 2:N:0:13
TACGACTTGAGCGTACTCGACGAAGTTGAGCCGGGGGGGGGGGGGGGA
+
,FFFFFFFFFFFFFFFFFFFFFFFFFFFFFFFFFFFFFFFFFFFFF::
@FS10000125:27:BPA73017-1634:1:1101:7720:1950 2:N:0:13
CCGACATTGAGCGTACTCGACGAAGTTTATGCGGGGGGGGGGGGGGGA
+
FFFFFFFFFFFFFFFFFFFFFFFFFFFFFFFFFFFFFFFFFFFFFF:F
@FS10000125:27:BPA73017-1634:1:1101:7750:1950 2:N:0:13
TTGAGTTTGAGCGTACTCGACGAAGTTGCGGGGGGGGGGGGGGGAATT
+
,FFFFFFFFFFFFFFFFFFFFFFFFFFFFFFFFFFFFFFFF:F,:,,F
@FS10000125:27:BPA73017-1634:1:1101:9200:1950 2:N:0:13
CTAGCGTTGAGCGTACTCGACGAAGTTGAATGGGGGGGGGGGGGGAAA
+
FFFFFFFFFFFFFFFFFFFFFFFFFFFFFFFFFFFFFFFFFFFFFF::
@FS10000125:27:BPA73017-1634:1:1101:9510:1950 2:N:0:13
TTACTTTTGAGCGTACTCGACGAAGTTGACGGGGGGGGGGGGGGGAAA
+
FFFFFFFFFFFFFFFFFFFFFFFFFFFFFFFFFFFFFFFFFFFF,F:,
@FS10000125:27:BPA73017-1634:1:1101:10080:1950 2:N:0:13
TTTTTTTTGAGCGTACTCATCAAGTTTACTCCGGGGGGGGGGGGGGGA
+
,FFFFFFFFFFFFFFFFFF,,FF,:FF,::,:FFFFFFFFFFFF,F,F
@FS10000125:27:BPA73017-1634:1:1101:12520:1950 2:N:0:13
AATGTCTTGAGCGTACTCGACGAAGTTAGGCGGGGGGGGGGGGGGGAA
+
FFFFFFFFFFFFFFFFFFFFFFFFFFFFFFFFFFFFFFFFFFFFFFFF
@FS10000125:27:BPA73017-1634:1:1101:12870:1950 2:N:0:13
TCAAGCTTGAGCGTACTCGACGAAGTTTTGTGGGGGGGGGGGGGGGAA
+
,FFFFFFFFFFFFFFFFFFFFFFFFFFFFFFFFFFFFFFFFFFFF,FF
@FS10000125:27:BPA73017-1634:1:1101:12900:1950 2:N:0:13
CTTATTTTGAGCGTACTCGACGAAGCGGGGGGGGGGGGGGGAAATCCG
+
FF,FFFFFFFFFFFFFFFFFFFFFFFFFFFFFFFFFFFFFFFF,F,,:
@FS10000125:27:BPA73017-1634:1:1101:13080:1950 2:N:0:13
AACCACTTGAGCGTACTCGACGAAGTTTCCGGGGGGGGGGGGGGGGGA
+
F:,,,:FFFFFFFFFFFFFFFFFFFFF,FFFFFFFFFFFFFFFFF,F,
@FS10000125:27:BPA73017-1634:1:1101:13660:1950 2:N:0:13
ATCCTCTTGAGCGTACTCGACGAAGTTCAGTGGGGGGGGGGGGGGGGA
+
FFFFFFFFFFFFFFFFFFFFFFFFFFFFFFFFFFFFFFFFFFFFFF,F
@FS10000125:27:BPA73017-1634:1:1101:14280:1950 2:N:0:13
TATTTATTGAGCGTACTCGACGAAGTTTGCAAGGGGGGGGGGGGGGGA
+
,FFFFFFFFFFFFFFFFFFFFFFFFFFFFFFFFFFFFFFFFFFF:F,F
@FS10000125:27:BPA73017-1634:1:1101:14430:1950 2:N:0:13
CTCCGCTTGAGCGTACTCGACGAAGTTGATGCGGGGGGGGGGGGGGGA
+
FF:FFFFFFFFFFFFFFFFFFFFFFFFFFFFFFFFFFFFFFFF::,,,
@FS10000125:27:BPA73017-1634:1:1101:14450:1950 2:N:0:13
AGTATTTTGAGCGTACTCGACGAAGGGGGGGGGGGGGGGAAATCGGAA
+
,FFFFFFFFFFFFFFFFFFFFFFFFFFFFFFFFFFFFFF:,FF,,,F,
@FS10000125:27:BPA73017-1634:1:1101:14560:1950 2:N:0:13
CCTTTCTTGAGCGTACTCGACGAAGTTGACTGGGGGGTGGGGGGGGGG
+
F:FFFFFFFFFFFFFFFFFFFFFFFFF,FF:FFFFFFFFFFFFFF:,F
@FS10000125:27:BPA73017-1634:1:1101:15090:1950 2:N:0:13
AAGTCTTTGAGCGTACTCGACGAAGTTCAGAGGGGGGGGGGGGGGGAA
+
F:FFFFFFFFFFFFFFFFFFFFFFFFFFFFFFFFFFFFFFFFFFFFFF
@FS10000125:27:BPA73017-1634:1:1101:16280:1950 2:N:0:13
TAAACATTGAGCGTACTCGACGAAGTTAGCAGGGGGGGGGGGGGGGGG
+
,,FFFFFFFFFFFFFFFFFFFFFFFFFFFFFFFFFFFFFFFFFFFFFF
@FS10000125:27:BPA73017-1634:1:1101:2560:1960 2:N:0:13
TTCTGCTTGAGCGTACTCGACGAAGTTCGGGGGGGGGGGGGGAAAGTC
+
FFFFFFFFFFFFFFFFFFFFFFFFFFFFFFFFFFFFFFFFFF,FF,F,
@FS10000125:27:BPA73017-1634:1:1101:2680:1960 2:N:0:13
CCCACTTTGAGCGTACTCGACGAAGTTAGGTCGGGGGGGGGGGGGGGG
+
FFFFFFFFFFFFFFFFFFFFFFFFFFFFFFFFFFFFFFFFFFFFFFFF
@FS10000125:27:BPA73017-1634:1:1101:3040:1960 2:N:0:13
ATAACATTGAGCGTACTCGACGAAGTTTTGTGGGGGGGGGGGGGGGAA
+
F,FFFFFFFFFFFFFFFFFFFFFFFFFFFFFFFFFFFFFFFFFFF,FF
@FS10000125:27:BPA73017-1634:1:1101:4420:1960 2:N:0:13
GTTCAATTGAGCGTACTCGACGAAGTTGAAAGGGGGGGGGGGGGGGAA
+
:FFFFFFFFFFFFFFFFFFFFFFFFFFFF:FFFFFFFFFFFFFFFF::
@FS10000125:27:BPA73017-1634:1:1101:4950:1960 2:N:0:13
CGTACTTTGAGCGTACTCGACGAAGTTCAAAGGGGGGGGGGGGGGAGA
+
FFFFFFFFFFFFFFFFFFFFFFFFFFFFFFFFFFFFFFFFFFFFFF,:
@FS10000125:27:BPA73017-1634:1:1101:6250:1960 2:N:0:13
AATTGCTTGAGCGTACTCGACGAAGTTGGTGCGGGGGGGGGGGGGGAA
+
FFFFFFFFFFFFFFFFFFFFFFFFFFFFFFFFFFFFFFFFFFFFF:FF
@FS10000125:27:BPA73017-1634:1:1101:6380:1960 2:N:0:13
TAGTTATTGAGCGTACTCGACGAAGTTCAGGGGGGGGGGGGGGGGAAT
+
FFFFFFFFFFFFFFFFFFFFFFFFFFFFFFFFFFFFFFFFFFFF,F:,
@FS10000125:27:BPA73017-1634:1:1101:6410:1960 2:N:0:13
TTCAGTTTGAGCGTACTCGACGAAGGGGGGGGGGGGGGGGAAATCGGA
+
FFFFFFFFFFFFFFFFFFFFFFFFFFFFFFFFFFFFFFFF:,,F,,,F
@FS10000125:27:BPA73017-1634:1:1101:6800:1960 2:N:0:13
CTTATTTTGAGCGTACTCGACGAAGTTTTGCGAGGGGGGGGGGGGGGG
+
,FF,,FFFFFFFFFFFFFFFFFFFFFF,,,FF,FFFFFFFFFFFFFFF
@FS10000125:27:BPA73017-1634:1:1101:9630:1960 2:N:0:13
TTGATCTTGAGCGTACTCGACGAAGTTGACTGGGGGGGGGGGGGGGGG
+
,FFFFFFFFFFFFFFFFFFFFFFFFFFFFFFFFFFFFFFFFFFFF:,F
@FS10000125:27:BPA73017-1634:1:1101:10150:1960 2:N:0:13
TTCATATTGAGCGTACTCGACGAAGCTCTTTCGGGGGGGGGGGGGGGG
+
FFFFFFFFFFFFFFFFFFFFFFFFFFFFFFFFFFFFFFFFFFFFFF:F
@FS10000125:27:BPA73017-1634:1:1101:12170:1960 2:N:0:13
TAGATTTTGAGCGTACTCGACGAAGTTGTTAGGGGGGGGGGGGGGGAA
+
,::FFFFFFFFFFFFFFFFFFFFFFFFFFFFFFFFFFFFFFFFFF:FF
@FS10000125:27:BPA73017-1634:1:1101:13290:1960 2:N:0:13
AAACGTTTGAGCGTACTCGACGAAGTTTCAAGGGGGGGGGGGGGGGAA
+
FFFFFFFFFFFFFFFFFFFFFFFFFFFFFFFFFFFFFFFFFFFF:,FF
@FS10000125:27:BPA73017-1634:1:1101:13880:1960 2:N:0:13
TACATCTTGAGCGTACTCGACGAAGTTTAACGGGGGGAGGGGGGGGGG
+
FFFFFFFFFFFFFFFFFFFFFFFFFFFFFFFFFFFFFFFFFFFFFF:F
@FS10000125:27:BPA73017-1634:1:1101:14920:1960 2:N:0:13
TCGGACTTGAGCGTACTCGACGAAGTTGGACGGGGGGGGGGGGGGGAA
+
FFFFFFFFFFFFFFFFFFFFFFFFFFFFFFFFFFFFFFFFFFFFF,FF
@FS10000125:27:BPA73017-1634:1:1101:15120:1960 2:N:0:13
TCGGCTTTGAGCGTACTCGACGAAGTTGTACCGGGGGGGGGGGGGGGA
+
,FFFFFFFFFFFFFFFFFFFFFFFFFFFFFFFFFFFFFFFFFFFFFFF
@FS10000125:27:BPA73017-1634:1:1101:15280:1960 2:N:0:13
CTTAGTTTGAGCGTACTCGACGAAGTTTGCGGGGGGGGGGGGGGAAAT
+
FFFFFFFFFFFFFFFFFFFFFFFFFFFFFFFFFFFFFFFFFFF,F:,F
@FS10000125:27:BPA73017-1634:1:1101:16050:1960 2:N:0:13
TCTAGATTGAGCGTACTCGACGAAGTTAGCATGGGGGGGGGGGGGGGA
+
FF::F:FFFFFFFFFFFFFFFFFFFFFF:F:,FFFFFFFFFFFFF,,F
@FS10000125:27:BPA73017-1634:1:1101:16220:1960 2:N:0:13
TGTTATTTGAGCGTACTCGACGAAGTTGCCGGGGGGGGGGGGGGGGAA
+
,::FFFFFFFFFFFFFFFFFFFFFFFFFFFFFFFFFFFFFFFFFF,FF
@FS10000125:27:BPA73017-1634:1:1101:2760:1970 2:N:0:13
AACACTTTGAGCGTACTCGACGAAGTTTACAGGGGGGGGGGGGGGGAA
+
,F,FFFFF,,FFFFFFFFFFFFF:FFFFF,:::,FF:F,,F,,,,FF,
@FS10000125:27:BPA73017-1634:1:1101:4530:1970 2:N:0:13
TCTCATTTGAGCGTACTCGACGAAGTTATTGGGGGGGGGGGGGGGGGA
+
FFFFFFFFFFFFFFFFFFFFFFFFFFFFFFFFFFFFFFFFFFFFFFF,
@FS10000125:27:BPA73017-1634:1:1101:4680:1970 2:N:0:13
CTGGGGTTGAGCGTACTCGACGAAGTTAGTTCGGGGGGGGGGGGGGGA
+
F:FFFFFFFFFFFFFFFFFFFFFFFFFFFFFFFFFFFFFFFFFFF:F,
@FS10000125:27:BPA73017-1634:1:1101:5210:1970 2:N:0:13
CTTAATTTGAGCGTACTCGACGAAGTTAGATGGGGGGGGGGGGGGGAA
+
FFFFFFFFFFFFFFFFFFFFFFFFFFFFFFFFFFFFFFFFFFFFFFFF
@FS10000125:27:BPA73017-1634:1:1101:5770:1970 2:N:0:13
CCACGTTTGAGCGTACTCGACGAAGTTTAGCCGGGGGGGGGGGGGGGA
+
FFFFFFFFFFFFFFFFFFFFFFFFFFFFFFFFFFFFFFFFFFF:FFF,
@FS10000125:27:BPA73017-1634:1:1101:6000:1970 2:N:0:13
TTCTTTTTGAGCGTACTCGACGAAGGGGGGGGGGGGGGGAGATCGGAA
+
FFFFFFFFFFFFFFFFFFFFFFFFFFFFFFFFFFFFFFFF,,F::,F,
@FS10000125:27:BPA73017-1634:1:1101:8300:1970 2:N:0:13
TTTTCTTTGAGCGTACTCGACGAAGTTTCAAGGGGGGGGGGGGGGGAA
+
FFFFFFFFFFFFFFFFFFFFFFFFFFFFFFFFFFFFFFFFFFFFF,FF
@FS10000125:27:BPA73017-1634:1:1101:8850:1970 2:N:0:13
ATGCATTTGAGCGTACTCGACGAAGTTAACAGGGGGGGGGGGGGGGAA
+
FFFFFFFFFFFFFFFFFFFFFFFFFFFFFFFFFFFFFFFFFFFFF,FF
@FS10000125:27:BPA73017-1634:1:1101:9230:1970 2:N:0:13
TTGTTATTGAGCGTACTCGACGAAGTTGTCTGGGGGGGGGGGGGGGGG
+
,FFFFFFFFFFFFFFFFFFFFFFFFFFFFFFFFFFFFFFFFFFFFF:F
@FS10000125:27:BPA73017-1634:1:1101:9310:1970 2:N:0:13
ATCCCCTTGAGCGTACTCGACGAAGTTAGACCGGGGGGGGGGGGGGGA
+
,F::::FFFFFFFFFFFFFFFFFFFFFFFFFFFFFFFFFFFFFFF,,,
@FS10000125:27:BPA73017-1634:1:1101:10110:1970 2:N:0:13
ATTGTATTGAGCGTACTCGACGAGGTTAAGGGGGGGGGGGGGGGAAAT
+
F,FFFFFFFFFFFFFFFFFFFFFFFFFFFFFFFFFFFFFFFFF,FF,F
@FS10000125:27:BPA73017-1634:1:1101:12500:1970 2:N:0:13
TGAGTTTTGAGCGTACTCGACGAAGTTGGGCGGGGGGGGGGGGGGGGA
+
FFF:FFFFFFFFFFFFFFFFFFFFFFF,:FFFFFFFFFFFFFFFFF,,
@FS10000125:27:BPA73017-1634:1:1101:13720:1970 2:N:0:13
ACCTATTTGAGCGTACTCGACGAAGTTAAATGGGGGGGGGGGGGGGGG
+
FFFFFFFFFFFFFFFFFFFFFFFFFFFFFFFFFFFFFFFFFFFF::,:
@FS10000125:27:BPA73017-1634:1:1101:14990:1970 2:N:0:13
TTATGTTTGAGCGTACTCGACGAAGTTCTGCCGGGGGGGGGGGGGGAA
+
F,FFFFFFFFFFFFFFFFFFFFFFFFFFFFFFFFFFFFFFFFF:F:,F
@FS10000125:27:BPA73017-1634:1:1101:15360:1970 2:N:0:13
ATACTCTTGAGCGTACTCGACGAAGTTCACAGGGGGGGGGGGGGGGAA
+
F,FFFFFFFFFFFFFFFFFFFFFFFFFFFFFFFFFFFFFFFFFFF,FF
@FS10000125:27:BPA73017-1634:1:1101:1050:1980 2:N:0:13
TTGAAATTGAGCGTACTCGACGAAGTTGGGGGGGGGGGGGGGAAATCG
+
,,FFFFFFFFFFFFFFFFFFFFFFFFFFFFFFFFFFFFFFF,FF,F::
@FS10000125:27:BPA73017-1634:1:1101:2670:1980 2:N:0:13
AGAGTCTTGAGCCTCGACGAAGTTCATGGGGGGGGGGGGGGAGGGGAA
+
::FFFFFFFFFFFFFFFFFFFFFFFFFFFFFFFFFFFFF,F:,,,,F,
@FS10000125:27:BPA73017-1634:1:1101:2900:1980 2:N:0:13
ATGCATTTGAGCGTACTCGACGAAGTTACAACGGGGGGGGGGGGGGGA
+
:FFFFFFFFFFFFFFFFFFFFFFFFFFFFFFFFFFFFFFFFFFFFFFF
@FS10000125:27:BPA73017-1634:1:1101:3830:1980 2:N:0:13
CAGTGGTTGAGCGTACTCGACGAAGTTCAGGCGGGGGGGGGGGGGGGA
+
FFFFFFFFFFFFFFFFFFFFFFFFFFFFFFFFFFFFFFFFF:FF,F,F
@FS10000125:27:BPA73017-1634:1:1101:5950:1980 2:N:0:13
TATCCTTTGAGCGTACTCGACGAAGTTTAAGGGGGGGGGGGGGGAAAT
+
FFFFFFFFFFFFFFFFFFFFFFFFFFFFFFFFFFFFFFFFFFFF::::
@FS10000125:27:BPA73017-1634:1:1101:6020:1980 2:N:0:13
ATCCCCTTGAGCGTACTCGACGAAGTTGGACGGGGGGGGGGGGGGGGA
+
F,FFFFFFFFFFFFFFFFFFFFFFFFFFFFFFFFFFFFFFFFFFFF,F
@FS10000125:27:BPA73017-1634:1:1101:7800:1980 2:N:0:13
TTAAAATTGAGCGTACTCGACGAAGTTTCCGGGGGGGGGGGGGGGGGA
+
F:,F,,FFFFFFFFFFFFFFFFFFFFFFFFF:FFFFFFFFFFFFFFFF
@FS10000125:27:BPA73017-1634:1:1101:11050:1980 2:N:0:13
GACCCATTGAGCGTACTCGACGAAGTTACAGGGGGGGGGGGGGGGAAA
+
,,FFFFFFFFFFFFFFFFFFFFFFFFFFFFFFFFFFFFFFFFFF,F:,
@FS10000125:27:BPA73017-1634:1:1101:13550:1980 2:N:0:13
AATAGATTGAGCGTACTCGACGAAGTTGCTTGGGGGGGGGGGGGGGAA
+
,FFFFFFFFFFFFFFFFFFFFFFFFFFFFFFFFFFFFFFFFFFFFFFF
@FS10000125:27:BPA73017-1634:1:1101:13860:1980 2:N:0:13
CCTTATTTGAGCGTACTCGACGAAGTTATCACGGGGGGGGGGGGGGGA
+
F,FFFFFFF:FFFFFFFFFFFFFFFFFFF:FFFFFFFFFFFFFFF:,F
@FS10000125:27:BPA73017-1634:1:1101:13910:1980 2:N:0:13
TTATAATTGAGCGTACTCGACGAAGCGGGGGGGGGGGGGGGGAAATTG
+
F,FFFFFFF::FFFFFFFFFFFFFFFFFFFFFFFFFFFFFF,:,,F,,
@FS10000125:27:BPA73017-1634:1:1101:14080:1980 2:N:0:13
ATTATGTTGAGCGTACTCGACGAAGTTGGGGGGGGGGGGGGGGAAGTG
+
,F,:F,FFFFFFFFFFFFFFFFFFFFF:,F,FFFF,FFFFFF::,,,,
@FS10000125:27:BPA73017-1634:1:1101:14130:1980 2:N:0:13
TCTCTCTTGAGCGTACTCGACGAAGTTCGGCCGGGGGGGGGGGGGGGA
+
FFFFFFFFFFFFFFFFFFFFFFFF:FFFFFFFFFFFFFFFFFFFFFF,
@FS10000125:27:BPA73017-1634:1:1101:15150:1980 2:N:0:13
ACACAGTTGAGCGTACTCGACGAAGTTAGCAGGGGGGGGGGGGGGGAA
+
FFFFFFFFFFFFFFFFFFFFFFFFFFFFFFFFFFFFFFFFFFFFF:FF
@FS10000125:27:BPA73017-1634:1:1101:1330:1990 2:N:0:13
ACACCCTTGAGCGTACTCGACGAAGTTCAAAGGGGGGGGGGGGGGGAG
+
:F::FFFFFFFFFFFFFFFFFFFFFFFFF:,FFFFFFFFFFFFFFF,,
@FS10000125:27:BPA73017-1634:1:1101:3370:1990 2:N:0:13
ATCTGATTGAGCGTACTCGACGAAGTTGGCGCGGGGGGGGGGGGGGGG
+
,FFFFFFFFFFFFFFFFFFFFFFFFFFFFFFFFFFFFFFFFFFFFFF,
@FS10000125:27:BPA73017-1634:1:1101:3660:1990 2:N:0:13
AATCGTTTGAGCGTACTCGACGAAGTTCGAGGGGGGGGGGGGGGGGGA
+
:,FFFFFFFFFFFFFFFFFFFFFFFFFFFFFFFFFFFFFFFFFFFFF:
@FS10000125:27:BPA73017-1634:1:1101:6330:1990 2:N:0:13
TTACGATTGAGCGTACTCGACGAAGTTTACTGGGGGGGGGGGGGGGAA
+
FFFFFFFFFFFFFFFFFFFFFFFFFFFFFFFFFFFFFFFFFFFFF,FF
@FS10000125:27:BPA73017-1634:1:1101:7070:1990 2:N:0:13
CTCTTCTTGAGCGTACTCGACGAAGAGGGGGGGGGGGGGGGAAATTGA
+
,FF:FFFFFFFFFFFFFFFFFFFFFF:FFFFFFFFFFFFFF::,,,,,
@FS10000125:27:BPA73017-1634:1:1101:7090:1990 2:N:0:13
CTAGCTTTGAGCGTACTCGACGAAGTTCGAAGGGGGGGGGGGGGGGAA
+
FFFFFFFFFFFFFFFFFFFFFFFFFFFFFFFFFFFFFFFFFFFFFFFF
@FS10000125:27:BPA73017-1634:1:1101:7160:1990 2:N:0:13
TTTCCTTTGAGCGTACTCGACGAAGTTAGCGCGGGGGGGGGGGGGGGG
+
FFFFFFFFFFFFFFFFFFFFFFFFFFFFFFFFFFFFFFFFFFFFFFF:
@FS10000125:27:BPA73017-1634:1:1101:10260:1990 2:N:0:13
CTGATTTTGAGCGTACTCGACGAAGTTCGTCCGGGGGGGGGGGGGGGA
+
FFFFFFFFFFFFFFFFFFFFFFFFFFFFFFFFFFFFFFFFFFFFFFF:
@FS10000125:27:BPA73017-1634:1:1101:11370:1990 2:N:0:13
TCACAGTTGAGCGTACTCGACGAAGTTCAGGCGGGGGGGGGGGGGGGA
+
FFFFFFFFFFFFFFFFFFFFFFFFFFFFFFFFFFFFFFFFFFFFFFFF
@FS10000125:27:BPA73017-1634:1:1101:11890:1990 2:N:0:13
ACGAATTTGAGCGTACTCGACGAAGTTACTCCGGGGGGGGGGGGGGGG
+
FFFFFFFFFFFFFFFFFFFFFFFFFFFFFFFFFFFFFFFFFFFFFFFF
@FS10000125:27:BPA73017-1634:1:1101:12360:1990 2:N:0:13
CTACTCTTGAGCGTACTCGACGAAGTTTTCACGGGGGGGGGGGGGGGA
+
FF,,F:FFFFFFFFFFFFFFFFFFFFF,:,,FFFFFFFFFFFFFFF:F
@FS10000125:27:BPA73017-1634:1:1101:13380:1990 2:N:0:13
TTCCATTTGAGCGTACTCGACGAAGTTTAAGGGGGGGGGGGGGGGGAA
+
:FFFFFFFFFFFFFFFFFFFFFFFFFFFFFFFFFFFFFFFFFFFFF:F
@FS10000125:27:BPA73017-1634:1:1101:13730:1990 2:N:0:13
CTTAATTTGAGCGTACTCGACGAAGTTGGTTGGGGGGGGGGGGGGGGA
+
FFFFFFFFFFFFFFFFFFFFFFFFFFFFFFFFFFFFFFFFFFFFFFF,
@FS10000125:27:BPA73017-1634:1:1101:15090:1990 2:N:0:13
CTCGCTTTGAGCGTACTCGACGAAGTTCCATGGGGGGGGGGGGGGGAA
+
FFFFFFFFFFFFFFFFFFFFFFFFFFFFFFFFFFFFFFFFFFFFFF::
@FS10000125:27:BPA73017-1634:1:1101:15340:1990 2:N:0:13
TAGCCTTTGAGCGTACTCGACGAAGTTGGGGGGGGGGGGGGGGAAGTC
+
FFFFFFFFFFFFFFFFFFFFFFFFFFFFFFFFFFFFFFFFFF,FF,,,
@FS10000125:27:BPA73017-1634:1:1101:15590:1990 2:N:0:13
TATCTCTTGAGCGTACTCGACGAAGTTGCTTGGGGGGGGGGGGGGGAA
+
,:FFFFFFFFFFFFFFFFFFFFFFFFFFFFFFFFFFFFFFFFFFF::F
@FS10000125:27:BPA73017-1634:1:1101:16360:1990 2:N:0:13
TCCTGGTTGAGCGTACTCGACGAAGTTGGCACGGGGGGGGGGGGGGGG
+
FFF::FFFFFFFFFFFFFFFFFFFFFFFFF:FFFFFFFFFFFFFFF,:
@FS10000125:27:BPA73017-1634:1:1101:4070:2000 2:N:0:13
TCCCTCTTGAGCGTACTCGACGAAGTTCGGGCGGGGGGGGGGGGGGGA
+
,FFFFFFFFFFFFFFFFFFFFFFFFFFFFFFFFFFFFFFFFFFFFFF:
@FS10000125:27:BPA73017-1634:1:1101:4670:2000 2:N:0:13
TTCACGTTGAGCGTACTCGACGAAGTTAGGAGGGGGGGGGGGGGGGAA
+
FFFFFFFFFFFFFFFFFFFFFFFFFFFFFFFFFFFFFFFFFFFFF,FF
@FS10000125:27:BPA73017-1634:1:1101:5460:2000 2:N:0:13
TCCAGCTTGAGCGTACTCGACGAAGTTGTGGCGGGGGGGGGGGGGGGA
+
FFFFFFFFFFFFFFFFFFFFFFFFFFFFFFFFFFFFFFFFFFFFFFFF
@FS10000125:27:BPA73017-1634:1:1101:6490:2000 2:N:0:13
TAACGATTGAGCGTACTCGACGAAGTTGCTAGGGGGGGGGGGGGGGAA
+
FFFFFFFFFFFFFFFFFFFFFFFFFFFFFFFFFFFFFFFFF:FF:,FF
@FS10000125:27:BPA73017-1634:1:1101:6560:2000 2:N:0:13
ACAGCCTTGAGCGTACTCGACGAAGTTCGCGGGGGGGGGGGGGGGAGA
+
,FFFFFFFFFFFFFFFFFFFFFFFFFFFFFFFFFFFFFFFFFFF:,,F
@FS10000125:27:BPA73017-1634:1:1101:6730:2000 2:N:0:13
TTAAAATTGAGCGTACTCGACGAAGTTACAAGGGGGGGGGGGGGGGGA
+
FFFFFFFFFFFFFFFFFFFFFFFFFFFFFFFFFFFFFFFFFFFFFFFF
@FS10000125:27:BPA73017-1634:1:1101:7160:2000 2:N:0:13
CTGCGGTTGAGCGTACTCGACGAAGTTTGAACGGGGGGGGGGGGGGGG
+
F:FFFF:FFFFFFFFFFFFFFFFFFFFFFFFF:FFFFFFFF::,:,,F
@FS10000125:27:BPA73017-1634:1:1101:7450:2000 2:N:0:13
TTAGGTTTGAGCGTACTCGACGAAGTTCTTGCGGGGGGGGGGGGGGGA
+
FFFFFFFFFFFFFFFFFFFFFFFFFFFFFFFFFFFFFFFFFFFFFFF,
@FS10000125:27:BPA73017-1634:1:1101:8510:2000 2:N:0:13
TCATATTTGAGCGTACTCGACGAAGTTACTAGGGGGGGGGGGGGGGAA
+
,FFFFFFFFFFFFFFFFFFFFFFFFFFFFFFFFFFFFFFFFFFFF,FF
@FS10000125:27:BPA73017-1634:1:1101:9210:2000 2:N:0:13
TCATTTTTGAGCGTACTCGACGAAGTTACTTGGGGGGGGGGGGGGGAA
+
FFFFFFFFFFFFFFFFFFFFFFFFFFFFFFFFFFFFFFFFFFFFFFFF
@FS10000125:27:BPA73017-1634:1:1101:9750:2000 2:N:0:13
TTTTCATTGAGCGTACTCGACGAAGTTGATCGGGGGGGGGGGGGGAAA
+
FFFFFFFFFFFFFFFFFFFFFFFFFFFFFFFFFFFFFFFFFFFFFFFF
@FS10000125:27:BPA73017-1634:1:1101:9820:2000 2:N:0:13
TTATCCTTGAGCGTACTCGACGAAGTTTAGTGGGGGGGGGGGGGGGAA
+
,FFFFFFFFFFFFFFFFFFFFFFFFFFFFFFFFFFFFFFFFFFFFFFF
@FS10000125:27:BPA73017-1634:1:1101:11360:2000 2:N:0:13
CAGAGCTTGTGCGTACTCGACGAAGTTTTACCGGGGGGGGGGGGGGGA
+
FFFFFFFFF:FFFFFFFFFFFFFFFFFFFFFFFFFFFFFFFFFFFFF,
@FS10000125:27:BPA73017-1634:1:1101:12080:2000 2:N:0:13
TTCAAATTGAGCGTACTCGACGAAGTTACGTGGGGGGGGGGGGGGGGA
+
,FFFFFFFFFFFFFFFFFFFFFFFFFFFFFFFFFFFFFFFFFFFFFFF
@FS10000125:27:BPA73017-1634:1:1101:12920:2000 2:N:0:13
TTCACATTGAGCGTACTCGACGAAGTTAGTCCGGGGGGGGGGGGGGGG
+
FFFFFFFFFFFFFFFFFFFFFFFFFFFFFFFFFFFFFFFFFFFFFFFF
@FS10000125:27:BPA73017-1634:1:1101:14390:2000 2:N:0:13
ATCATTTTGAGCGTACTCGACGAAGTTCTTACGGGGGGGGGGGGGGGA
+
FFFFFFFFFFFFFFFFFFFFFFFFFFFFFFFFFFFFFFFFFFFF:,,F
@FS10000125:27:BPA73017-1634:1:1101:14790:2000 2:N:0:13
CAATCCTTGAGCGTACTCGACGAAGTTTCACCGGGGGGGGGGGGGGGG
+
FFFFFFFFFFFFFFFFFFFFFFFFFFFFFFFFFFFFFFFFFF:F:,F:
@FS10000125:27:BPA73017-1634:1:1101:15320:2000 2:N:0:13
TTTTGGTTGAGCGTACTCGACGAAGTTAATCCGGGGGGGGGGGGGGGA
+
::FFFFFFFFFFFFFFFFFFFFFFFFFFFFFFFFFFFFFFFFFFFFFF
@FS10000125:27:BPA73017-1634:1:1101:2030:2010 2:N:0:13
TATTTATTGAGCGTACTCGACGAAGTTCTATTGGGGGGGGGGGGGGGG
+
,::F:FFFFFFFFFFFFFFFFFFFFFFFFFFFFFFFFFFFFFFFFFF,
@FS10000125:27:BPA73017-1634:1:1101:3640:2010 2:N:0:13
CACGCGTTGAGCGTACTCGACGAAGTTAAACCGGGGGGGGGGGGGGGA
+
FFFFFFFFFFFFFFFFFFFFFFFFFFFFFFFFFFFFFFFFFFFFF::F
@FS10000125:27:BPA73017-1634:1:1101:3670:2010 2:N:0:13
ATTATTTTGAGCGTACTCGACGAAGTTCAGGGGGGGGGGGGGGGAAAT
+
F,FFFFFFFFFFFFFFFFFFFFFFFFFFFFFFFFFFFFFFFFF::,,F
@FS10000125:27:BPA73017-1634:1:1101:4720:2010 2:N:0:13
TAGCAGTTGAGCGTACTCGACGAAGTTACCTGGGGGGGGGGGGGGGAA
+
,:FFFFFFFFFFFFFFFFFFFFFFFFFFFFFFFFFFFFFFFFFFFFFF
@FS10000125:27:BPA73017-1634:1:1101:5510:2010 2:N:0:13
CTCTCTTTGAGCGTACTCGACGAAGTTTTTTAGGGGGGGGGGGGGGGA
+
FF,,,,FFFFFFFFFFFFFFFFFFFFFF,,,,FFFFFFFFFFFFFF,F
@FS10000125:27:BPA73017-1634:1:1101:5640:2010 2:N:0:13
ACACATTTGAGCGGACGAAGGGGGGGGGGGGGGGAAATCGGAAAAGCG
+
FFFFFFFFFFFFFFFFFFFFFFFFFFFFFFFFF::,,F,:FFFFF,:,
@FS10000125:27:BPA73017-1634:1:1101:5820:2010 2:N:0:13
TACTTCTTGAGCGTACTCGACGAAGTTGCTCTGGGGGGGGGGGGGGGA
+
:,,:,,FFFFFFFFFFFFFFFFFFFFF,,:,,FFFFFFFFFFFFFFF,
@FS10000125:27:BPA73017-1634:1:1101:6300:2010 2:N:0:13
TACTTTTTGAGCGTACTCGACGAAGTTGCCCGGGGGGGGGGGGGGGGA
+
FFFFFFFFFFFFFFFFFFFFFFFFFFFFFFFFFFFFFFFFFFFFFF,F
@FS10000125:27:BPA73017-1634:1:1101:6310:2010 2:N:0:13
ACGCAATTGAGCGTACTCGACGAAGTTTGTCCGGGGGGGGGGGGGGGA
+
FFFFFFFFFFFFFFFFFFFFFFFFFFFFFFFFFFFFFFFFFFFFFF:,
@FS10000125:27:BPA73017-1634:1:1101:6950:2010 2:N:0:13
CCACTTTTGAGCGTACTCGACGAAGTTTGTGGGGGGGGGGGGGGGAAT
+
FFFFFFFFFFFFFFFFFFFFFFFFFFFFFFFFFFFFFFFFFFFF,F:,
@FS10000125:27:BPA73017-1634:1:1101:7310:2010 2:N:0:13
TCGTCTTTGAGCGTACTCGACGAAGTTCACGGGGGGGGGGGGGGGAAA
+
,FFFFFFFFFFFFFFFFFFFFFFFFFFFFFFFFFFFFFFFFFFF,F:,
@FS10000125:27:BPA73017-1634:1:1101:7450:2010 2:N:0:13
AACTTCTTGAGCGTACTCGACGAAGTGGGGGGGGGGGGGGGGGAAGTC
+
::FFFFFFFFFFFFFFFFFFFFFFFFFFFFFFFFFFFFFFFF,FF,F:
@FS10000125:27:BPA73017-1634:1:1101:8240:2010 2:N:0:13
TAAGTGTTGAGCGTACTCGACGAAGTTGCGTGGGGGGGGGGGGGGGGA
+
FFFFFFFFFFFFFFFFFFFFFFFFFFFFFFFFFFFFFFFFFFFF:FFF
@FS10000125:27:BPA73017-1634:1:1101:9310:2010 2:N:0:13
ACAGAATTGAGCGTACTCGACGAAGTTACAAGGGGGGGGGGGGGGGGG
+
:FFFFFFF:FFFFFFFFFFFFFFFFFFFF,FFFFFFFFFFFFFFFF:F
@FS10000125:27:BPA73017-1634:1:1101:10110:2010 2:N:0:13
ATCTTTTTGAGCGTACTCGACGAAGTTAGACCGGGGGGGGGGGGGGGA
+
FFFFFFFFFFFFFFFFFFFFFFFFFFFFFFFFFFFFFFFFFF:F::,F
@FS10000125:27:BPA73017-1634:1:1101:10320:2010 2:N:0:13
ATCTCCTTGAGCGTACTCGACGAAGTTGCGTGGGGGGGGGGGGGGGAA
+
F,FFFFFFFFFFFFFFFFFFFFFFFFFFFFFFFFFFFFFFFFFFF,FF
@FS10000125:27:BPA73017-1634:1:1101:10670:2010 2:N:0:13
AATGTTTTGAGCGTACTCGACGAAGTTCAGCCGGGGGGGGGGGGGGGA
+
:::,FFFFFF:F:F:FFFFFF:FF:FFFF,FF:::F::FF:FF,,,F:
@FS10000125:27:BPA73017-1634:1:1101:11690:2010 2:N:0:13
TTTTGCTTGAGCGTACTCGACGAAGTTCTCAGGGGGGGGGGGGGGGGG
+
FFFFFFFFFFFFFFFFFFFFFFFFFFFFFFFFFFFFFFFFFFFFFF:F
@FS10000125:27:BPA73017-1634:1:1101:11760:2010 2:N:0:13
AGGCGGTTGAGCGTACTCGACGAAGTTGTGAGGGGGGGGGGGGGGGGA
+
FF:FFFFFFFFFFFFFFFFFFFFFFFFFFFFFFFFFFFFFFFFFFF:F
@FS10000125:27:BPA73017-1634:1:1101:11830:2010 2:N:0:13
CTAGGCTTGAGCGTACTCGACGAAGTTAACTGGGGGGGGGGGGGGGAA
+
FFFFFFFFFFFFFFFFFFFFFFFFFFFFFFFFFFFFFFFFFFFF:,F:
@FS10000125:27:BPA73017-1634:1:1101:12710:2010 2:N:0:13
CTTCAGTTGAGCGTACTCGACGAGGTTCGATCGGGGGGGGGGGGGGGA
+
F:FFFFFFFFFFFFFFFFFFFFFFFFFFFFFFFFFFFFFFFFFFFF:,
@FS10000125:27:BPA73017-1634:1:1101:14640:2010 2:N:0:13
TATGTCTTGAGCGTACTCGACGAAGTTCTCAGGGGGGGGGGGGGGGGA
+
FFFFFFFFFFFFFFFFFFFFFFFFFFFFFFFFFFFFFFFFFFFFFFF,
@FS10000125:27:BPA73017-1634:1:1101:15330:2010 2:N:0:13
ACTTTTTTGAGCGTACTCGACGAAGGGGGGGGGGGGGGGGAAGTCGAA
+
F,,,,,FFFFFFFFFFFFFFFFFFF::,,F,FFFFFFFFF,:,:,,:,
@FS10000125:27:BPA73017-1634:1:1101:1190:2020 2:N:0:13
ACTTCATTGAGCGTACTCGACGAACTTCACAGGGGGGGGGGGGGGGAA
+
FFFFFFFFFFFFFFFFFFFFFFFFFFFFFFFFFFFFFFFFFFFFFFFF
@FS10000125:27:BPA73017-1634:1:1101:1240:2020 2:N:0:13
CCTTGATTGAGCGTACTCGACGAAGTTGCTTGGGGGGGGGGGGGGGAA
+
FFFFFFFFFFFFFFFFFFFFFFFFFFFFFFFFFFFFFFFFFFFFF,FF
@FS10000125:27:BPA73017-1634:1:1101:1940:2020 2:N:0:13
TTCCACTTGAGCGTACTCGACGAAGTTTGCAGGGGGGGGGGGGGGGAA
+
,FFFFFFFFFFFFFFFFFFFFFFFFFFFFFFFFFFFFFFFFFFFF::F
@FS10000125:27:BPA73017-1634:1:1101:3060:2020 2:N:0:13
CTTTACTTGAGCGTACTCGACGAAGTTGGGTGGGGGGGGGGGGGGGAA
+
FFFFFFFFFFFFFFFFFFFFFFFFFFFFFFFFFFFFFFFFFFFFFFFF
@FS10000125:27:BPA73017-1634:1:1101:3200:2020 2:N:0:13
TTGTATTTGAGCGTACTCGACGAAGGGGGGGGGGGGGGGAGATCGGGA
+
,:,FFFFFFFFFFFFFFFFFFFFFFFFFFFFFFFFFFF:F,:FF,,,,
@FS10000125:27:BPA73017-1634:1:1101:3700:2020 2:N:0:13
TCTACATTGAGCGTACTCGACGAAGTGGGGGGGGGGGGGGGAAATCGA
+
FFFFFFFFFFFFFFFFFFFFFFFFFFFFFFFFFFFFFFFFFFF,F,,,
@FS10000125:27:BPA73017-1634:1:1101:6830:2020 2:N:0:13
TCCACCTTGAGCGTACTCGACGAAGTTGATTCGGGGGGGGGGGGGGGA
+
FFFFFFFFFFFFFFFFFFFFFFFFFFFFFFFFFFFFFFFFFFFFFFF,
@FS10000125:27:BPA73017-1634:1:1101:7000:2020 2:N:0:13
TTATATTTGAGCGTACTCGACGAAGTTGGACGGGGGGGGGGGGGGGGG
+
,FFFFFFFFFFFFFFFFFFFFFFFFFFFFFFFFFFFFFFFFFFFFFF:
@FS10000125:27:BPA73017-1634:1:1101:7030:2020 2:N:0:13
ATCCACTTGAGCGTACTCGACGAAGTTCCATCGGGGGGGGGGGGGGGA
+
FFFFFFFFFFFFFFFFFFFFFFFFFFFFFFFFFFFFFFFFFFFFFFFF
@FS10000125:27:BPA73017-1634:1:1101:7370:2020 2:N:0:13
ATTTCGTTGAGCGTACTCGACGAAGTTGTTCCGGGGGGGGGGGGGGGA
+
F,FFFFFFFFFFFFFFFFFFFFFFFFFFFFFFFFFFFFFFFFFFFFFF
@FS10000125:27:BPA73017-1634:1:1101:8220:2020 2:N:0:13
CTAGTCTTGAGCGTACTCGACGAAGTTTGCAGGGGGGGGGGGGGGGAA
+
FFFFFFFFFFFFFFFFFFFFFFFFFFFFFFFFFFFFFFFFFFFFF:FF
@FS10000125:27:BPA73017-1634:1:1101:8920:2020 2:N:0:13
CATTTGTTGAGCGTACTCGACGAAGTTTCTGGGGGGGGGGGGGGGAGA
+
F:F,FFFFFFFFFFFFFFFFFFFFFFFFF,,FFFFFFFFFFFFFFF,F
@FS10000125:27:BPA73017-1634:1:1101:9590:2020 2:N:0:13
TAGCGGTTGAGCGTACTCGACGAAGTTCAGCCGGGGGGGGGGGGGGGA
+
FFFFFFFFFFFFFFFFFFFFFFFFFFFFFFFFFFFFFFFFFFFFFFF,
@FS10000125:27:BPA73017-1634:1:1101:10790:2020 2:N:0:13
CATATTTTGAGCGTACTCGACGAAGTTGCCGCGGGGGGGGGGGGGGGG
+
FFFFFFFFFFFFFFFFFFFFFFFFFFFFFFFFFFFFFFFFFFFF:,,F
@FS10000125:27:BPA73017-1634:1:1101:10860:2020 2:N:0:13
ATTTTCTTGAGCGTACTCGACGAAGTTAGTCCGGGGGGGGGGGGGGGA
+
:FFFFFFFFFFFFFFFFFFFFFFFFFFFFFFFFFFFFFFFFFFFFFF,
@FS10000125:27:BPA73017-1634:1:1101:11340:2020 2:N:0:13
ACGTATTTGAGCGTACTCGACGAAGTTATTGCGGGGGGGGGGGGGGGA
+
FFFFFFFFFFFFFFFFFFFFFFFFFFFFFFFFFFFFFFFFFFFFFFFF
@FS10000125:27:BPA73017-1634:1:1101:11840:2020 2:N:0:13
ACCCCATTGAGCGTACTCGACGAAGTTATGCCGGGGGGGGGGGGGGGG
+
FFFFFFF:FFFFFFFFFFFFFFFFFFFFFFFFFFFFFFFFFFFFFFFF
@FS10000125:27:BPA73017-1634:1:1101:11870:2020 2:N:0:13
AAAGTTTTGAGCGTACTCGACGAAGTTGCAAGGGGGGGGGGGGGGGGA
+
FFFFFFFFFFFFFFFFFFFFFFFFFFFFFFFFFFFFFFFFFFFFF::F
@FS10000125:27:BPA73017-1634:1:1101:11930:2020 2:N:0:13
CTCCACTTGAGCGTACTCGACGAAGTTAAGCCGGGGGGGGGGGGGGGG
+
FFFFFFFFFFFFFFFFFFFFFFFFFFFFFFFFFFFFFFFFFFFFFF:F
@FS10000125:27:BPA73017-1634:1:1101:13060:2020 2:N:0:13
TTCCAATTGAGCGTACTCGACGAAGTTCAGCGGGGGGGGGGGGGGGAA
+
F,FFFFFFFFFFFFFFFFFFFFFFFFFFFFFFFFFFFFFFFFFFFFFF
@FS10000125:27:BPA73017-1634:1:1101:13080:2020 2:N:0:13
CTGGAATTGAGCGTACTCGACGAAGTTCTTACGGGGGGGGGGGGGGGA
+
FFFFFFFFFFFFFFFFFFFFFFFFFFFFFFFFFFFFFFFFFFFFF:FF
@FS10000125:27:BPA73017-1634:1:1101:13140:2020 2:N:0:13
CGTACTTTGAGCGTACTCGACGAAGTTATGCCGGGGGGGGGGGGGGAA
+
FFFFFFFFFFFFFFFFFFFFFFFFFFFFFFFFFFFFFFFFFFFFFF,F
@FS10000125:27:BPA73017-1634:1:1101:13280:2020 2:N:0:13
CCCACCTTGAGCGTACTCGACGAAGTTAACAGGGGGGGGGGGGGGGGA
+
FFFFFFFFFFFFFFFFFFFFFFFFFFFFFFFFFFFFFFFFFFFFFFF,
@FS10000125:27:BPA73017-1634:1:1101:13800:2020 2:N:0:13
CTTAACTTGAGCGTACTCGACGAAATTCCGTGGGGGGGGGGGGGGGGA
+
FFFFFFFFFFFFFFFFFFFFFFFFFFFFFFFFFFFFFFFFFFFFF::F
@FS10000125:27:BPA73017-1634:1:1101:14870:2020 2:N:0:13
TTTTAATTGAGCATACTTGACGTAAGGGGGGGGCGGGGGGTTGTTTTC
+
FFF,,,FFF:,F,F,FF,,,FF,,F,F,F,,,,,F,,,F,,,,,:,F,
@FS10000125:27:BPA73017-1634:1:1101:2010:2030 2:N:0:13
CTCCGTTTGAGCGTACTCGACGAAGTTCCAAGGGGGGGGGGGGGGGAA
+
F,FFFFFFFFFFFFFFFFFFFFFFFFFFFFFFFFFFFFFFFFFFFFF:
@FS10000125:27:BPA73017-1634:1:1101:3110:2030 2:N:0:13
ATAAATTTGAGCGTACTCGACGAAGTTCAACGGGGGGGGGGGGGGGGA
+
F,FFFFFFFFFFFFFFFFFFFFFFFFFFFFFFFFFFFFFFFFFFFF,F
@FS10000125:27:BPA73017-1634:1:1101:5890:2030 2:N:0:13
TTAACCTTGAGCGTACTCGACGAAGTTTTGTGGGGGGGGGGGGGGGAA
+
FFFFFFFFFFFFFFFFFFFFFFFFFFFFFFFFFFFFFFFFFFFFFF,F
@FS10000125:27:BPA73017-1634:1:1101:7300:2030 2:N:0:13
TCACATTTGAGCGTACTCGACGAAGTTCACCGGGGGGGGGGGGGGGGA
+
FFFFFFFFFFFFFFFFFFFFFFFFFFFFFFFFFFFFFFFFFFFFFF,F
@FS10000125:27:BPA73017-1634:1:1101:7590:2030 2:N:0:13
TAATTGTTGAGCGTACTCGACGAAGTTTGCCGGGGGGGGGGGGGGGAA
+
::,FFFFFFFFFFFFFFFFFFFFFFFFFFFFFFFFFFFFFFFF,,,F:
@FS10000125:27:BPA73017-1634:1:1101:9050:2030 2:N:0:13
ATGTCCTTGAGCGTACTCGACGAAGTTGTTCGGGGGGGGGGGGGGGAA
+
FFFFFFFFFFFFFFFFFFFFFFFFFFFFFFFFFFFFFFFFFFFFFFFF
@FS10000125:27:BPA73017-1634:1:1101:9160:2030 2:N:0:13
CCTCTTTTGAGCGTACTCGACGAAGTTATAAGGGGGGGGGGGGGGGGG
+
FFFFFFFFFFFFFFFFFFFFFFFFFFFFFFFFFFFFFFFFFFFFFFFF
@FS10000125:27:BPA73017-1634:1:1101:9450:2030 2:N:0:13
TTCCTCTTGAGCGTACTCGACGAAGTTTGTCCGGGGGGGGGGGGGGAA
+
,,FFFFFFFFFFFFFFFFFFFFFFFFFFFFFFFFFFFFFFFFFFFF,F
@FS10000125:27:BPA73017-1634:1:1101:12130:2030 2:N:0:13
GGGACTTTGAGCGTACTCGACGAAGTTCACAGGGGGGGGGGGGGGGGA
+
FF,:,FFF::FFFFFFFFFFFFFFFFFFFFFFFF:FFFFFF,,FF,,F
@FS10000125:27:BPA73017-1634:1:1101:12370:2030 2:N:0:13
TTCGTTTTGAGCGTACTCGACGAAGTTATTAGGGGGGGGGGGGGGGGA
+
FFFFFFFFFFFFFFFFFFFFFFFFFFFFFFFFFFFFFFFFFFFFFF:F
@FS10000125:27:BPA73017-1634:1:1101:12550:2030 2:N:0:13
TCTGTCTTGAGCGTACTCGACGAAGTTTGATCGGGGGGGGGGGGGGGA
+
FFFFFFFFFFFFFFFFFFFFFFFFFFFFFFFFFFFFFFFFFFFFF:FF
@FS10000125:27:BPA73017-1634:1:1101:13400:2030 2:N:0:13
CTGCTTTGAGCGTACTCGACGAAGTTCAGGCCGGGGGGGGGGGGGGGG
+
F,FFFFFFFFFFFFFFFFFFFFFFFFFFFFFFFFFFFFFFFFFFFFFF
@FS10000125:27:BPA73017-1634:1:1101:13860:2030 2:N:0:13
CACTACATTGAGCGTACTCGACGAAGTTGTCTCGGGGGGGGGGGGGGA
+
FFFFFFFFFFFFFFFFFFFFFFFFFFFFFFFFFFFFFFFFFFFFFFF:
@FS10000125:27:BPA73017-1634:1:1101:14630:2030 2:N:0:13
TCGATTTTGAGCGTACTCGACGAAGTTCGAAGGGGGGGGGGGGGGGGA
+
FFFFFFFFFFFFFFFFFFFFFFFFFFFFFFFFFFFFFFFFFFFFFF,F
@FS10000125:27:BPA73017-1634:1:1101:14960:2030 2:N:0:13
CTCTCTTCGAGCGTACTTGACGAAGTTTTCCGGGGGGGGGGAGAGTGT
+
,,,FF,:,FF,F,F:F,,F:FF:FFFF,:F,FF,F,,,FF,,F,:,,F
@FS10000125:27:BPA73017-1634:1:1101:15990:2030 2:N:0:13
GGTATATTGAGCGTACTCGACGAAGTTCAGAGGGGGGGGGGGGGGGGA
+
:,FF,FFFFFFF,,:FF,:F::FFFFFFFFFFFFFFFFFFFF,::,,F
@FS10000125:27:BPA73017-1634:1:1101:1080:2040 2:N:0:13
ATGTAATTGAGCGTACTCGACGAAGTTGGCAGGGGGGGGGGGGGGGAA
+
FFFFFFFFFFFFFFFFFFFFFFFFFFFFFFFFFFFFFFFFFFFFFFFF
@FS10000125:27:BPA73017-1634:1:1101:1090:2040 2:N:0:13
ATGTAATTGAGCGTACTCGACGAAGTTGGCGGGGGGGGGGGGGGGGAA
+
,FFFFFFFFFFFFFFFFFFFFFFFFFFFFFFFFFFFFFFFFFFFF,,F
@FS10000125:27:BPA73017-1634:1:1101:1990:2040 2:N:0:13
TAATACTTGAGCGTACTCGACGAAGTTAGGGGGGGGGGGGGGGAAGTT
+
FFFFFFFFFFFFFFFFFFFFFFFFFFFFFFFFFFFFFFFFFFFFF,,,
@FS10000125:27:BPA73017-1634:1:1101:2310:2040 2:N:0:13
TTCAGATTGAGCGTACTCGACGAAGTTCCGAGGGGGGGGGGGGGGGGA
+
FFFFFFFFFFFFFFFFFFFFFFFFFFFFFFFFFFFFFFFFFFFFFFFF
@FS10000125:27:BPA73017-1634:1:1101:2730:2040 2:N:0:13
ACATAGTTGAGCGTACTCGACGAAGTTATGGGGGGGGGGGGGGGAAAT
+
FFFFFFFFFFFFFFFFFFFFFFFFFFFFFFFFFFFFFFFFFF:,F,,F
@FS10000125:27:BPA73017-1634:1:1101:3470:2040 2:N:0:13
ACTTAATAGGGGGGGGGGGGGGGGGGAGATCGAAAGAGCGTCGTGTAA
+
FFFFFFFFFFFFFFFFFFFFFFFFF,:,,:,F,FF,,,:,,:,:,:,,
@FS10000125:27:BPA73017-1634:1:1101:3500:2040 2:N:0:13
ATAGATTTGAGCGTACTCGACGAAGTTTGACCGGGGGGGGGGGGGGGA
+
F,F,FFFFFFFFFFFFFFFFFFFFFFF:FFFFFFFFFFFFFFFFFFFF
@FS10000125:27:BPA73017-1634:1:1101:4060:2040 2:N:0:13
TTATCTTTGAGCGTACTCGACGAAGTGGGGGGGGGGGGGGGAAATTCA
+
,FFFFFFFFFFFFFFFFFFFFFFFFFFFFFFFFFFFFFFFF:F,F,,,
@FS10000125:27:BPA73017-1634:1:1101:5240:2040 2:N:0:13
GTTTTTTTGAGCGTACTCGACGAAGTTCGAGCGGGGGGGGGGGGGGGA
+
,FFFFFFFFFFFFFFFFFFFFFFFFFFFFFFFFFFFFFFFFFFFFF:F
@FS10000125:27:BPA73017-1634:1:1101:6570:2040 2:N:0:13
TTCCACTTGAGCGTACTCGACGAAGTTGACAGGGGGGGGGGGGGGAAA
+
F,FFFFFFFFFFFFFFFFFFFFFFFFFFFFFFFFFFFFFFFFFFFF,,
@FS10000125:27:BPA73017-1634:1:1101:7670:2040 2:N:0:13
ATTTCTTTGAGCGTACTCGACGAAGTTAGGGGGGGGGGGGGGGAAATC
+
FFFFFFFFFFFFFFFFFFFFFFFFFFFFFFFFFFFFFFFFFF,F:,F,
@FS10000125:27:BPA73017-1634:1:1101:9620:2040 2:N:0:13
CCCCTCTTGAGCGTACTCGACGAAGTTTACTCGGGGGGGGGGGGGGGG
+
FFF::FFFFFFFFFFFFFFFFFFFFFF,FF::FFFFFFFFFFFFFFF,
@FS10000125:27:BPA73017-1634:1:1101:10690:2040 2:N:0:13
GTATAATTGAGCGTACTCGACGAAGGGGGGGGGGGGGGGGGGATCGGA
+
FFFFFFFFFFFFFFFFFFFFFFFFF:FF,::,FFFFFFFF,,:,,,:F
@FS10000125:27:BPA73017-1634:1:1101:10700:2040 2:N:0:13
CTATTTTTGAGCGTACTCGACGAAGTTTAAGGGGGGGGGGGGGGGGGA
+
FFFFFFFFFFFFFFFFFFFFFFFFFFFFFFFFFFFFFFFFFFFFFFF,
@FS10000125:27:BPA73017-1634:1:1101:13090:2040 2:N:0:13
TCAAGTTTGAGCGTACTCGACGAAGTTCCCGCGGGGGGGGGGGGGGGA
+
FFFFFFFFFFFFFFFFFFFFFFFFFFFFFFFFFFFFFFFFFFFFFFFF
@FS10000125:27:BPA73017-1634:1:1101:14730:2040 2:N:0:13
CATTCGTTGAGCGTACTCGACGAAGTTTAGGGGGGGGGGGGGGGAGAT
+
FFFFFFFFFFFFFFFFFFFFFFFFFFFFFFFFFFFFFFFFFFF,F,,:
@FS10000125:27:BPA73017-1634:1:1101:14890:2040 2:N:0:13
ATCCAGTTGAGCGTACTCGACGAAGTTATGTGGGGGGGGGGGGGGGGG
+
FFFFFFFFFFFFFFFFFFFFFFFFFFFFFFFFFFFFFFFFFFFFFF:F
@FS10000125:27:BPA73017-1634:1:1101:15460:2040 2:N:0:13
ATGTAGTTGAGCGTACTCGACGAAGTTCATGGGGGGGGGGGGGGGAAA
+
FFFFFFFFFFFFFFFFFFFFFFFFFFFFFFFFFFFFFFFFFFFFFF,,
@FS10000125:27:BPA73017-1634:1:1101:15980:2040 2:N:0:13
TTGTGATTGAGCGTACTCGGCGAAGTTTTAAGGGGGGGGGGGGGGGAA
+
:FFFFFFFFFFFFFFFFFF,FFFFFFFFFFFFFFFFFFFFFFFFFFFF
@FS10000125:27:BPA73017-1634:1:1101:16230:2040 2:N:0:13
CTACCATTGAGCGTACTCGACGAAGTTAAAGGGGGGGGGGGGGGGAAA
+
F,FFFFFFFFFFFFFFFFFFFFFFFFFFFFFFFFFFFFFFFFFF,F,,
@FS10000125:27:BPA73017-1634:1:1101:16430:2040 2:N:0:13
AAATTTTTTTTTTTTTTTTTTTTTTTTTTTTTTTTTTTTGGGGGGGGA
+
,,,,,FFFFFFFF,FFFF::FF:FFFFFFFF:FFFF:,,,,,:::,,,
@FS10000125:27:BPA73017-1634:1:1101:1500:2050 2:N:0:13
CCCCCCTTGAGCGTACTCGACGAAGTTCTGTCGGGGGGGGGGGGGGGG
+
FF::FFFFFFFFFFFFFFFFFFFFFFFFFF,FFFFFFFFFFFFFFF::
@FS10000125:27:BPA73017-1634:1:1101:1640:2050 2:N:0:13
TGCCTTTTGAGCGTACTCGACGAAATTCCGGCGGGGGGGGGGGGGGGA
+
,:FFFFFFFFFFFFFFFFFFFFFFFFFFFFFFFFFFFFFFFFFFFFFF
@FS10000125:27:BPA73017-1634:1:1101:1760:2050 2:N:0:13
ACAATATTGAGCGTACTCGACGAAGTTTTAAGGGGGGGGGGGGGGGAA
+
:FFFFFFFFFFFFFFFFFFFFFFFFFFFFFFFFFFFFFFFFFFFFFF,
@FS10000125:27:BPA73017-1634:1:1101:2120:2050 2:N:0:13
GTTTCGGTTGAGCGTACTCGACGAAGTTTGATCGGGGGGGGGGGGGGG
+
F,FFFFFFFFFFFFFFFFFFFFFFFFF:FFFFFFFFFFFFFFFFFFF,
@FS10000125:27:BPA73017-1634:1:1101:2130:2050 2:N:0:13
CTGATGTTGAGCGTACTCGACGAAGTTAGGCGGGGGGGGGGGGGGGAA
+
F,FFFFFFFFFFFFFFFFFFFFFFFFFFFFFFFFFFFFFFFFFFF,FF
@FS10000125:27:BPA73017-1634:1:1101:2390:2050 2:N:0:13
TGCACGTTGAGCGTACTCGACGAAGTTCATGGGGGGGGGGGGGGGGAA
+
,FFFFFFFFFFFFFFFFFFFFFFFFFFFFFFFFFFFFFFFFFFFF,FF
@FS10000125:27:BPA73017-1634:1:1101:2580:2050 2:N:0:13
AATCAGTTGAGCGTACTCGACGAAGTTTCGCGGGGGGGGGGGGGGGAA
+
,,FFFFFFFFFFFFFFFFFFFFFFFFFFFFFFFFFFFFFFFFFFFF,:
@FS10000125:27:BPA73017-1634:1:1101:3720:2050 2:N:0:13
TACGGATTGGAGCGTACTCGACGAAGCGGGGGGGGGGGGGGGAAATCG
+
FFFFFFFFFFFFFFFFFFFFFFFFFFFFFFFFFFFFFFFFFFF:FF,:
@FS10000125:27:BPA73017-1634:1:1101:4090:2050 2:N:0:13
CTCCTGTTGAGCGTACTCGACGAAGTTAGCCGGGGGGGGGGGGGGGAA
+
FFFFFFFFFFFFFFFFFFFFFFFFFFFFFFFFFFFFFFFFFFFFF,FF
@FS10000125:27:BPA73017-1634:1:1101:4500:2050 2:N:0:13
ACAAATTTGAGCGTACTCGACGAAGTTTTGGGGGGGGGGGGGAAATTT
+
,FF,,:FFFFFFFFFFFFFFFFFFFFFFFFFFFFFFFFFFFF,,F,:F
@FS10000125:27:BPA73017-1634:1:1101:4750:2050 2:N:0:13
TATAGATTGAGCGTACTCGACGAAGTTGGGCCGGGGGGGGGGGGGGGA
+
FFFFFFFFFFFFFFFFFFFFFFFFFFFFFFFFFFFFFFFFFFFFFF:,
@FS10000125:27:BPA73017-1634:1:1101:5380:2050 2:N:0:13
AACAACTTGAGCGTACTCGACGAAGTTTCCGGGGGGGGGGGGGGGAAA
+
FFFFFFFFFFFFFFFFFFFFFFFFFFFFFFFFFFFFFFFFFFFF,F,,
@FS10000125:27:BPA73017-1634:1:1101:5880:2050 2:N:0:13
TCATAATTGAGCGTACTCGACGAAGTTGCAGCGGGGGGGGGGGGGGGG
+
FFFFFFFFFFFFFFFFFFFFFFFFFFFFFFFFFFFFFFFFFFFFFFF,
@FS10000125:27:BPA73017-1634:1:1101:6130:2050 2:N:0:13
ATCCCCTTGAGCGTACTCGACGAAGTTCTCGGGGGGGGGGGGGGGAAA
+
:FFFFFFFFFFFFFFFFFFFFFFFFFFFFFFFFFFFFFFFFFF:,F,,
@FS10000125:27:BPA73017-1634:1:1101:6680:2050 2:N:0:13
TTTATCTTGAGCGTACTCGACGAAGTTACAGGGGGGGGGGGGGGGGGA
+
FFFFFFFFFFFFFFFFFFFFFFFFFFFFFFFFFFFFFFFFFFFFFF,F
@FS10000125:27:BPA73017-1634:1:1101:7030:2050 2:N:0:13
TTTCTTTTGAGCGTACTCGACGAAGTTGTGGCGGGGGGGGGGGGGGGA
+
F,FFFFFFFFFFFFFFFFFFFFFFFFFFFFFFFFFFFFFFFFFFFFFF
@FS10000125:27:BPA73017-1634:1:1101:7640:2050 2:N:0:13
TTGGTATTGAGCGTACTCGACGAAGTTTCTACGGGGGGGGGGGGGGGA
+
FFFFFFFFFFFFFFFFFFFFFFFFFFFFFFFFFFFFFFFFFFFFFFFF
@FS10000125:27:BPA73017-1634:1:1101:8410:2050 2:N:0:13
AAATGGTTGAGCGTACTCGACGAAGTTCGAAGGGGGGGGGGGGGGGAA
+
FFFFFFFFFFFFFFFFFFFFFFFFFFFFFFFFFFFFFFFFFFFFF,FF
@FS10000125:27:BPA73017-1634:1:1101:9710:2050 2:N:0:13
CATTAGTTGAGCGTACTCGACGAAGTTCATGCGGGGGGGGGGGGGGGA
+
FFFFFFFFFFFFFFFFFFFFFFFFFFFFFFFFFFFFFFFFFFF:F:,F
@FS10000125:27:BPA73017-1634:1:1101:11590:2050 2:N:0:13
TTGGTGTTGAGCGTACTCGACGAAGTTTAGAGGGGGGGGGGGGGGGGG
+
FFFFFFFFFFFFFFFFFFFFFFFFFFFFFFFFFFFFFFFFFFFFF:::
@FS10000125:27:BPA73017-1634:1:1101:11670:2050 2:N:0:13
CATCTATTGAGCGTACTCGACGAAGTTGGGGGGGGGGGGGGGAATTCG
+
FFFFFFFFFFFFFFFFFFFFFFFFFFFFFFFFFFFFFFFFF,:,,F,:
@FS10000125:27:BPA73017-1634:1:1101:12020:2050 2:N:0:13
GGTATTTTGAGCGTACTCGACGAAGTTAGTGGGGGGGGGGGGGGGAGA
+
:,FFFFFFFFFFFFFFFFFFFFFFFFFFFFFFFFFFFFFFFFFF:,,F
@FS10000125:27:BPA73017-1634:1:1101:13020:2050 2:N:0:13
CCTTATTTGAGCGTACTCGACGAAGTTGGGCCGGGGGGGGGGGGGGGA
+
FF,,FFFFFFFFFFFFFFFFFFFFFFFF::FFFFFFFFFFFFFFFF:F
@FS10000125:27:BPA73017-1634:1:1101:13940:2050 2:N:0:13
TTCGGCTTGAGCGTACTCGACGAAGTTGTAAGGGGGGGGGGGGGGGGA
+
FFF:FFF:F,FF:FFFFFFFFFFFFFF,FF:FFFFF:FFFF:F:F,:F
@FS10000125:27:BPA73017-1634:1:1101:14100:2050 2:N:0:13
CAATATTTGAGCGTACTCGACGAAGTTTTCGGGGGGGGGGGGGGGGGA
+
FFFFFFFFFFFFFFFFFFFFFFFFFFFFFFFFFFFFFFFFFFFFF,:F
@FS10000125:27:BPA73017-1634:1:1101:14230:2050 2:N:0:13
TTAGTGTTGAGCGTACTCGACGAAATTGCTGGGGGGGGGGGGGGGGAA
+
FFFFFFFFFFFFFFFFFFFFFFFF:FFFFFFFFFFFFFFFF::F,,,,
@FS10000125:27:BPA73017-1634:1:1101:14810:2050 2:N:0:13
TCTTTCTTGAGCGTACTCGACGAAGTTCGTTCGGGGGGGGGGGGGGGA
+
,FFFFFFFFFFFFFFFFFFFFFFFFFFFFFFFFFFFFFFFFFFFFFFF
@FS10000125:27:BPA73017-1634:1:1101:15340:2050 2:N:0:13
TAGCCTTTGAGCGTACTCGACGAAGTTGGGGGGGGGGGGGGGAAATCG
+
FFFFF:FFFFFFFFFFFFFFFFFFFFFFFFFFFFFFFFFFFFF,FFFF
@FS10000125:27:BPA73017-1634:1:1101:16350:2050 2:N:0:13
CTCATGTTGAGCGTACTCGACGAAGTTGTTAGGGGGGGGGGGGGGGAA
+
FFFFFFFFFFFFFFFFFFFFFFFFFFFFFFFFFFFFFFFFFFFFF,::
@FS10000125:27:BPA73017-1634:1:1101:2100:2060 2:N:0:13
ACCGTATTGAGCGTACTCGACGAAGTTTGAGGGGGGGGGGGGGGGAGA
+
,FFFFFFFFFFFFFFFFFFFFFFFFFFFFFFFF:FFFFFFFFFFF,,F
@FS10000125:27:BPA73017-1634:1:1101:2510:2060 2:N:0:13
CCCACCTTGAGCGTACTCGACGAGGTTGCCGGGGGGGGGGGGGGAAAT
+
FFFFFFFFFFFFFFFFFFFFFFFFFFFFFFFFFFFFFFFFFFFFFFFF
@FS10000125:27:BPA73017-1634:1:1101:2690:2060 2:N:0:13
ACATAGTTGAGCGTACTCGACGAAGTTATGGGGGGGGGGGGGGGAAAT
+
FFFFFFFFFFFFFFFFFFFFFFFFFFFFFFFFFFFFFFFFFFF,FF,F
@FS10000125:27:BPA73017-1634:1:1101:3190:2060 2:N:0:13
TAACTTTTTAACCTACTTCATCAAATTCCAACGGGGGGGGGGGGGGAA
+
F:,,F,FF,F:F:F,,,,,F,:F:,FF,F,,FFFFFFFFFFFFFFF,:
@FS10000125:27:BPA73017-1634:1:1101:3550:2060 2:N:0:13
TAAAGTTTGAGCGTACTCGACGAAGTTCCGGGGGGGGGGGGGGGGGGG
+
,,FFFFFFFFFFFFFFFFFFFFFFFFFFFFFFFFFFFFFFFFFFFF,F
@FS10000125:27:BPA73017-1634:1:1101:5140:2060 2:N:0:13
CAGGGCTTGAGCGTACTCGACGAAGTTGGCAGGGGGGGGGGGGGGGAA
+
FFFFFFFFFFFFFFFFFFFFFFFFFFFFFFFFFFFFFFFFFFFFF,,F
@FS10000125:27:BPA73017-1634:1:1101:5390:2060 2:N:0:13
CTCATCTTGAGCGTACTCGACGAAGTTTACCGGGGGGGGGGGGGGGGA
+
F,FFFFFFFFFFFFFFFFFFFFFFFFFFFFFFFFFFFFFFFFFFFF,F
@FS10000125:27:BPA73017-1634:1:1101:5910:2060 2:N:0:13
ATGCCATTGAGCGTACTCGACGAAGTTAAAGGGGGGGGGGGGGGGAAA
+
F,FFFFFFFFFFFFFFFFFFFFFFFFFFFFFFFFFFFFFFFFFF,::,
@FS10000125:27:BPA73017-1634:1:1101:7190:2060 2:N:0:13
TCAACTTTGAGCGTACTCGACGAAGTTAGGCCGGGGGGGGGGGGGGGA
+
FFFFFFFFFFFFFFFFFFFFFFFFFFFFFFFFFFFFFFFFFFFFFFFF
@FS10000125:27:BPA73017-1634:1:1101:7230:2060 2:N:0:13
CTATCATTGAGCGTACCGACGAAGTTCACGGGGGGGGGGGGGGGAGAT
+
FFFFFFFFFFFFFFFFFFFFFFFFFFFFFFFFFFFFFFFFFFF,F,,F
@FS10000125:27:BPA73017-1634:1:1101:7310:2060 2:N:0:13
TATTTGTTGAGCGTACTCGACGAAGTTGGGGGGGGGGGGGGGGAAATC
+
FFFFFFFFFFFFFFFFFFFFFFFFFFFFFFFFFFFFFFFFFF,FF,F:
@FS10000125:27:BPA73017-1634:1:1101:7660:2060 2:N:0:13
ACCCCTTTGAGCGTACTCGACGAAGAGCGGGGGGGGGGGGGGAATTCG
+
,::,FFFFFFFFFFFFFFFFFFFFFFFFFFFFFFFFFFFFF,FF,,:F
@FS10000125:27:BPA73017-1634:1:1101:7890:2060 2:N:0:13
TTTATCTTGAGCGTACTCGACGAAGTGTAAAGGGGGGGGGGGAGAGTG
+
FFFFFFFFFFFFFFFFFFFFFFFFF,,,:,,FFFFFFFFFFF,,:,,,
@FS10000125:27:BPA73017-1634:1:1101:8200:2060 2:N:0:13
TTGAGGTTGAGCGTACTCGACGAAGTTCAAGGGGGGGGGGGGGGGGGG
+
FFFFFFFFFFFFFFFFFFFFFFFFFFFFFFFFFFFFFFFFFFFFFFF,
@FS10000125:27:BPA73017-1634:1:1101:8950:2060 2:N:0:13
ACTGCCTTGAGCGTACTCGACGAAGTTTACTGGGGGGGGGGGGGGGGA
+
FFFFFFFFFFFFFFFFFFFFFFFFFFFFFFFFFFFFFFFFFFFFF:,:
@FS10000125:27:BPA73017-1634:1:1101:9560:2060 2:N:0:13
ATCAACTTGAGCGTACTCGACGAAGTTCGTCCGGGGGGGGCGGGGGGG
+
::FFFFFFFFFFFFFFFFFFFFFFFFFF:FFFFFFFFFFFFFFFFFFF
@FS10000125:27:BPA73017-1634:1:1101:11990:2060 2:N:0:13
CTTAGTTTGAGCGTACTCGACGAAGTTTCATGGGGGGGGGGGGGGGGA
+
:F:FF,FFFFFFFFFFFFFFFFFFFFF,:,,,FFFFFFFFFFF::,F,
@FS10000125:27:BPA73017-1634:1:1101:12330:2060 2:N:0:13
TTTTAATTGAGCGTACTCGACGAAGTTCTTCCGGGGGGGGGGGGGGGG
+
,,FFFFFFFFFFFFFFFFFFFFFFFFFFFFFFFFFFFFFFFFFFFFFF
@FS10000125:27:BPA73017-1634:1:1101:13620:2060 2:N:0:13
TTATCCTTGAGCGTACTCGACGAAGTTCAGCCGGGGGGGGGGGGGGGA
+
,,,::FFFFFFFFFFFFFFFFFFFFFF,,FFFFFFFFFFFFFFFFFF,
@FS10000125:27:BPA73017-1634:1:1101:13810:2060 2:N:0:13
CTAGCCTTGAGCGTACTCGACGAAGTTTTGCCGGGGGGGGGGGGGGGA
+
FFFFFFFFFFFFFFFFFFFFFFFFFFFFFFFFFFFFFFFFFFFFFFFF
@FS10000125:27:BPA73017-1634:1:1101:14040:2060 2:N:0:13
TATACGTTGAGCGTACTCGACGAAGTTATGTGGGGGGGGGGGGGGGAA
+
FFFFFFFFFFFFFFFFFFFFFFFFFFFFFFFFFFFFFFFFFFF,,,F,
@FS10000125:27:BPA73017-1634:1:1101:15820:2060 2:N:0:13
ATGCTATTGAGCGTACTCGACGAAGTTACAAGGGGGGGGGGGGGGAAA
+
FFFFFFFFFFFFFFFFFFFFFFFFFFFFFFFFFFFFFFFFFFFFFF,:
@FS10000125:27:BPA73017-1634:1:1101:16280:2060 2:N:0:13
TTCTTGTTGAGCGTACTCGACGAAGTTTGAAAGGGGGGGGGGGGGGGA
+
F,FFFFFFFFFFFFFFFFFFFFFFFFFFFFFFFFFFFFFFFFFFFFFF
@FS10000125:27:BPA73017-1634:1:1101:16370:2060 2:N:0:13
TCTATGTTGAGCGTACTCGACGAAGTTGCAAGGGGGGGGGGGGGGGAA
+
,FFFFFFFF:FFFFFFFFFFFFFFFFFFFFFFFFFFFFFFFFF:,,,,
@FS10000125:27:BPA73017-1634:1:1101:1980:2070 2:N:0:13
ACATCCTTGAGCGTACTCGACGAAGTTGGAGGGGGGGGGGGGGGGAAA
+
FFFFFFFFFFFFFFFFFFFFFFFFFFFFFFFFFFFFFFFFFFFF,FF,
@FS10000125:27:BPA73017-1634:1:1101:2130:2070 2:N:0:13
CACAATTTGAGCGTACTCGACGAAGTTTAAAGGGGGGGGGGGGGGGGG
+
FFFFFFFFFFFFFFFFFFFFFFFFFFFFFF:FFFFFFFFFFF:FF,FF
@FS10000125:27:BPA73017-1634:1:1101:3170:2070 2:N:0:13
AAGATATTGAGCGTACTCGACGAAGTTACGGGGGGGGGGGGGGAAAGT
+
:F,FFFFFFFFFFFFFFFFFFFFFFFFFFFFFFFFFFFFFFF:,,,,,
@FS10000125:27:BPA73017-1634:1:1101:3710:2070 2:N:0:13
TACGGATTGGAGCGTACTCGACGAAGCGGGGGGGGGGGGGGGAAATCG
+
FFFFFFFFFFFFFFFFFFFFFFFFFFFFFFFFFFFFFFFFF,FF:F::
@FS10000125:27:BPA73017-1634:1:1101:4020:2070 2:N:0:13
ATTACCTTGAGCGTACTCGACGAAGTTGGCAGGGGGGGGGGGGGGGAA
+
F,FFFFFFFFFFFFFFFFFFFFFFFFFFFFFFFFFFFFFFFFFFFFFF
@FS10000125:27:BPA73017-1634:1:1101:5630:2070 2:N:0:13
TCCCTTTTGAGCGTACTCGACGAAGTTTGGACGGGGGGGGGGGGGGGA
+
,FFFFFFFFFFFFFFFFFFFFFFFFFFFFFFFFFFFFFFFFFFFFFFF
@FS10000125:27:BPA73017-1634:1:1101:5880:2070 2:N:0:13
TTCGCATTGAGCGTACTCGACGAAGGGGGGGGGGGGGGGAGATCGGAA
+
FFFFFFFFFFFFFFFFFFFFFFFFFFFFFFFFFFFFFFFF,:FF,FF:
@FS10000125:27:BPA73017-1634:1:1101:6140:2070 2:N:0:13
TATCCATTGAGCGTACTCGACGAAGTTTGGAAGGGGGGGGGGGGGGGA
+
FFFFFFFFFFFFFFFFFFFFFFFFFFFFFFFFFFFFFFFFFFFFFF,F
@FS10000125:27:BPA73017-1634:1:1101:6810:2070 2:N:0:13
TTGTGATTGAGCGTACTCGACGAAGTTGGGCCGGGGGGGGGGGGGGGA
+
F,FFFFFFFFFFFFFFFFFFFFFFFFFFFFFFFFFFFFFFFFFFFFFF
@FS10000125:27:BPA73017-1634:1:1101:8500:2070 2:N:0:13
TTCATTTTGAGCGTACTCGACGAAGTTTAGTGGGGGGGGGGGGGGGGG
+
,,FFFFFFFFFFFFFFFFFFFFFFFFFFFFFFFFFFFFFFFFFFFFF,
@FS10000125:27:BPA73017-1634:1:1101:10980:2070 2:N:0:13
TTCGCATTGAGCGTACTCGACGAAGAGGGGGGGGGGGGGGGGAAATTC
+
,,F:FFFFFFFFFFFFFFFFFFFFFFFFFFFFFFFFFFFFFFFFF,,,
@FS10000125:27:BPA73017-1634:1:1101:13920:2070 2:N:0:13
AAAGGTTTGAGCGTACTCGACGAAGTTCGGCGGGGGGGGGGGGGGGGG
+
FFFFFFFFFFFFFFFFFFFFFFFFFFFFFFFFFFFFFFFFFF,,,,,F
@FS10000125:27:BPA73017-1634:1:1101:14220:2070 2:N:0:13
TTAGTGTTGAGCGTACTCGACGAAATTGCTGGGGGGGGGGGGGGGGGA
+
FFFFFFFFFFFFFFFFFFFFFFFFFFFFFFFFFFFFFFFFFFFFFFFF
@FS10000125:27:BPA73017-1634:1:1101:16150:2070 2:N:0:13
AAATGCTTGAGCGTACTCGACGAAGTTAACGGGGGGGGGGGGGGGGAA
+
,F,F,FFFFFFFFFFFFFFFFFFFFFF:FF:FFFFFFFFFFFFFF,,F
@FS10000125:27:BPA73017-1634:1:1101:1050:2080 2:N:0:13
TGGGGGTTGAGCGTACTCGACGAAGTTATGCGGGGGGGGGGGGGGAGA
+
,FF,:FFFFFFF,FFFFFFFFFFFFFFF,F,FFFFF:F:FFFF,:F,F
@FS10000125:27:BPA73017-1634:1:1101:1670:2080 2:N:0:13
ACTAATTTGAGCGTACTCGACGAAGTTAGGGGGGGGGGGGGGGAGATC
+
FFFFFFFFFFFFFFFFFFFFFFFFFFFFFFFFFFFFFFFFFF,F,,F:
@FS10000125:27:BPA73017-1634:1:1101:2810:2080 2:N:0:13
ATAACATTGAGCGTACTCGACGAAGTTTTGTGGGGGGGGGGGGGGGAA
+
F,FFFFFFFFFFFFFFFFFFFFFFFFFFFFFFFFFFFFFFFFFFF::F
@FS10000125:27:BPA73017-1634:1:1101:3460:2080 2:N:0:13
TCTGGATTGAGCGTACTCGACGAAGTTCAGAGGGGGGGGGGGGGGGAA
+
FFFFFFFFFFFFFFFFFFFFFFFFFFFFFFFFFFFFFFFFFFFFFFFF
@FS10000125:27:BPA73017-1634:1:1101:4430:2080 2:N:0:13
TTTTGATTGAGCGTACTCGACGAAGTTGGGGGGGGGGGGGGGGGAAAT
+
FFFFFFFFFFFFFFFFFFFFFFFFFFFFFFFFFFFFFFFFFFF,FF,F
@FS10000125:27:BPA73017-1634:1:1101:4590:2080 2:N:0:13
TCATGTTTGAGCGTACTCGACGAAGTTATTAGGGGGGGGGGGGGGGAA
+
FFFFFFFFFFFFFFFFFFFFFFFFFFFFFFFFFFFFFFFFFFFFF,FF
@FS10000125:27:BPA73017-1634:1:1101:5400:2080 2:N:0:13
AAGAGCTTGAGCGTACTCGACGAAGTTGCAAGGGGGGGGGGGGGGGAA
+
FFFFFFFFFFFFFFFFFFFFFFFFFFFFFFFFFFFFFFFFFFFFFFFF
@FS10000125:27:BPA73017-1634:1:1101:6180:2080 2:N:0:13
TTTATCTTGAGCGTACTCGACGAAGTTAGGCCGGGGGGGGGGGGGGGA
+
FFFFFFFFFFFFFFFFFFFFFFFFFFFFFFFFFFFFFFFFFFFFFF,F
@FS10000125:27:BPA73017-1634:1:1101:9060:2080 2:N:0:13
TTACATTTGAGCGTACTCGACGAAGTTCATCCGGGGGGGGGGGGGGGG
+
,FFFFFFFFFFFFFFFFFFFFFFFFFFFFFFFFFFFFFFFFFFFFFF,
@FS10000125:27:BPA73017-1634:1:1101:9170:2080 2:N:0:13
TAGGTTTTGAGCGTACTCGACGAAGTTCAGAGGGGGGGGGGGGGGGAA
+
FFFFFFFFFFFFFFFFFFFFFFFFFFFFFFFFFFFFFFFFFFFFFFFF
@FS10000125:27:BPA73017-1634:1:1101:9400:2080 2:N:0:13
CCTCTTTTGAGCGTACTCGACGAAGTTATAAGGGGGGGGGGGGGGGGA
+
FFFFFFFFFFFFFFFFFFFFFFFFFFFFFFFFFFFFFFFFFF:F::,:
@FS10000125:27:BPA73017-1634:1:1101:10380:2080 2:N:0:13
TAAGTATTGAGCGTACTCGACGAAGTTGACTGGGGGGGGGGGGGGGAA
+
FFFFFFFFFFFFFFFFFFFFFFFFFFFFFFFFFFFFFFFFFF,F:,F,
@FS10000125:27:BPA73017-1634:1:1101:12480:2080 2:N:0:13
TTATACTTGAGCGTACTCGACGAAGTTGGACCGGGGGGGGGGGGGGGA
+
F,FFFFFFFFFFFFFFFFFFFFFFFFFFFFFFFFFFFFFFFFFFFFFF
@FS10000125:27:BPA73017-1634:1:1101:13010:2080 2:N:0:13
TAGTACTTGAGCGTACTCGACGAAGTTGTCTGGGGGGGGGGGGGGGGA
+
,:FFFFFFFFFFFFFFFFFFFFFFFFFFFFFFFFFFFFFFFFFFFF,F
@FS10000125:27:BPA73017-1634:1:1101:13310:2080 2:N:0:13
CTCGGTTTGAGCGTACTCGACGAAGTTGCGCGGGGGGGGGGGGGGGAA
+
F,F::FFFFFFFFFFFFFFFFFFFFFFFFFFFFFFFFFFFFFF:F,FF
@FS10000125:27:BPA73017-1634:1:1101:13510:2080 2:N:0:13
TCTGTTTTGAGCGTACTCGACGAAGTTACTGGGGGGGGGGGGGGGGGA
+
,:FF,,FFFFFFFFFFFFFFFFFFFFF:FF,FFFFFFFFFFFFF:,,,
@FS10000125:27:BPA73017-1634:1:1101:13550:2080 2:N:0:13
ACCCGTTTGAGCGTACTCGACGAAGTTACTGGGGGGGGGGGGGGGGGA
+
FFFFFFFFFFFFFFFFFFFFFFFFFFFFFFFFFFFFFFFFFFFF:,,,
@FS10000125:27:BPA73017-1634:1:1101:15290:2080 2:N:0:13
GCGGATTTGAGCGTACTCGACGAAGTTGCGGGGGGGGGGGGGGGGGAA
+
,FFFFFFFFFFFFFFFFFFFFFFFFFFFFFFFFFFFFFFFFFFFF,FF
@FS10000125:27:BPA73017-1634:1:1101:1060:2090 2:N:0:13
AATTTCTTGAGCGTACTCGACGAAGTTTCAGGGGGGGGGGGGGGGAAA
+
,,FFFFFFFFFFFFFFFFFFFFFFFFFFFFFFFFFFFFFFFFFFFF,,
@FS10000125:27:BPA73017-1634:1:1101:2090:2090 2:N:0:13
TTTCAATTGAGCGTACTCGACGAAGTTTTCCGGGGGGGGGGGGGGGAA
+
FFFFFFFFFFFFFFFFFFFFFFFFFFFFFFFFFFFFFFFFFFFFF::F
@FS10000125:27:BPA73017-1634:1:1101:2860:2090 2:N:0:13
TTATCTTTGAGCGTACTCGACGAAGTTGTTCGGGGGGGGGGGGGGGAA
+
FFFFFFFFFFFFFFFFFFFFFFFFFFFFFFFFFFFFFFFFFFFFF:,F
@FS10000125:27:BPA73017-1634:1:1101:4150:2090 2:N:0:13
TTCACTTTGAGCGTACTCGACGAAGTTTTGAGGGGGGGGGGGGGGGAA
+
F,FFFFFFFFFFFFFFFFFFFFFFFFFFFFFFFFFFFFFFFFFFFFFF
@FS10000125:27:BPA73017-1634:1:1101:4530:2090 2:N:0:13
CTAGATTTGAGCGTACTCGACGAAGTTGGCTGGGGGGGGGGGGGGGGA
+
FFFFFFFFFFFFFFFFFFFFFFFFFFFFFFFFFFFFFFFFFFFFFFFF
@FS10000125:27:BPA73017-1634:1:1101:5300:2090 2:N:0:13
CAGTGATTGAGCGTACTCGACGAAGGGGGGGGGGGGGGGAGATCGGAA
+
FF,::FFFFFFFFFFFFFFFFFFFFFF,F,,:FFFFFFF,FF,F:FF,
@FS10000125:27:BPA73017-1634:1:1101:5640:2090 2:N:0:13
TATCCATTGAGCGTACTCGACGAAGTTACTGCGGGGGGGGGGGGGGGG
+
FFFFFFFFFFFFFFFFFFFFFFFFFFFFFFFFFFFFFFFFFFFFFFF:
@FS10000125:27:BPA73017-1634:1:1101:5770:2090 2:N:0:13
TTGTAATTGAGCGTACTCGACGAAGTTACCTCGGGGGGGGGGGGGGGA
+
FFFFFFFFFFFFFFFFFFFFFFFFFFFFFFFFFFFFFFFFFFFFFFFF
@FS10000125:27:BPA73017-1634:1:1101:5800:2090 2:N:0:13
TTTACTTTGAGCGTACTCGACGAAGTTAGGGGGGGGGGGGGGGAAGTG
+
F:FFFFFFFFFFFFFFFFFFFFFFFFF:FFFFFFFFFFFFFF,FF,F,
@FS10000125:27:BPA73017-1634:1:1101:6260:2090 2:N:0:13
ACTCCGTTGAGCGTACTCGACGAAGTTCCTGCGGGGGGGGGGGGGGGA
+
FFFFFFFFFFFFFFFFFFFFFFFFFFFFFFFFFFFFFFFFFFFFFFFF
@FS10000125:27:BPA73017-1634:1:1101:7080:2090 2:N:0:13
TTCTGTTTGAGCGTACTCGACGAAGTTCAGGCGGGGGGGGGGGGGGGA
+
FFFFFFFFFFFFFFFFFFFFFFFFFFFFFFFFFFFFFFFFFFFFFFFF
@FS10000125:27:BPA73017-1634:1:1101:7270:2090 2:N:0:13
ATACATTTGAGCGTACTCGACGAAGTTGCATGGGGGGGGGGGGGGGGA
+
FF:FFFFFFFFFFFFFFFFFFFFFFFFFFFFFFFFFFFFFFFFFFF,,
@FS10000125:27:BPA73017-1634:1:1101:7620:2090 2:N:0:13
GTCATATTGAGCGTACTCGACGAAGTTCACGGGGGGGGGGGGGGGGGA
+
,FFFFFFFFFFFFFFFFFFFFFFFFFFFFFFFFFFFFFFFFFFFFF,F
@FS10000125:27:BPA73017-1634:1:1101:7830:2090 2:N:0:13
CTACTATTGAGCGTACTCGACGAAGTTAATGCGGGGGGGGGGGGGGGG
+
FFFFFFFFF:FFFF:::FF,FF:,F:,F:FFFFFFFFFFFFFFFFFFF
@FS10000125:27:BPA73017-1634:1:1101:8590:2090 2:N:0:13
CTTTAATTGAGCGTACTCGACGAAGTTAACCGGGGGGGGGGGGGGGAA
+
,FFFFFFFFFFFFFFFFFFFFFFFFFF,,FFFFFFFFFFFFFFF:F,F
@FS10000125:27:BPA73017-1634:1:1101:9010:2090 2:N:0:13
CAACTATTGAGCGTACTCGACGAAGTTTGTTGGGGGGGGGGGGGGGGG
+
FFFFFFFFFFFFFFFFFFFFFFFFFFFFFFFFFFFFFFFFFFFFFFF:
@FS10000125:27:BPA73017-1634:1:1101:9040:2090 2:N:0:13
CTGGATTTGAGCGTACTCGACGAAGTTGGGGGGGGGGGGGGGAAGGTC
+
FFFFFFFFFFFFFFFFFFFFFFFFFFFFFFFFFFFFFFFFFF,F,,:F
@FS10000125:27:BPA73017-1634:1:1101:9230:2090 2:N:0:13
CATCTGTTGAGCGTACTCGACGAAGTTTTCTCGGGGGGGGGGGGGGGG
+
FFFFFFFFFFFFFFFFFFFFFFFFFFFFFFFFFFFFFFFFF:FF:,,F
@FS10000125:27:BPA73017-1634:1:1101:9660:2090 2:N:0:13
CGGTTATTGAGCGTACTCGACGAAGTTCAGGGGGGGGGGGGGGGGGAA
+
F,FFFFFFFFFFFFFFFFFFFFFFFFFFFFFFFFFFFFFFFFFFF,FF
@FS10000125:27:BPA73017-1634:1:1101:9850:2090 2:N:0:13
TTCAATTTGAGCGTACTCGACGAAGTTAGAAGGGGGGGGGGGGGGGAA
+
F:FFFFFFFFFFFFFFFFFFFFFFFFFFFFFFFFFFFFFFFFFFF:FF
@FS10000125:27:BPA73017-1634:1:1101:10600:2090 2:N:0:13
TTTTTATTGAGCGTACTCGACGAAGTTCTAGCGGGGGGGGGGGGGGGA
+
,FFFFFFFFFFFFFFFFFFFFFFFFFFFFFFFFFFFFFFFFFFFFF::
@FS10000125:27:BPA73017-1634:1:1101:11170:2090 2:N:0:13
CTGTATTTGAGCGTACTCGACGAAGTTTAGGGGGGGGGGGGGGGAGAT
+
FFFFFFFFFFFFFFFFFFFFFFFFFFFFFFFFFFFFFFFFFFFFF,,F
@FS10000125:27:BPA73017-1634:1:1101:12080:2090 2:N:0:13
GCTCAATTGAGCGTACTCGACGAAGTTCGGGGGGGGGGGGGGGGGGAA
+
FFFFFFFFFFFFFFFFFFFFFFFFFFFFFFFFFFFFFFFFFFFFF,,F
@FS10000125:27:BPA73017-1634:1:1101:12760:2090 2:N:0:13
CCGGGCTTGAGCGTACTCGACGAAGTTCTTAGGGGGGGGGGGGGGGGA
+
FFFFFFFFFFFFFFFFFFFFFFFFFFFFFFFFFFFFFFFFFFF::,F,
@FS10000125:27:BPA73017-1634:1:1101:13070:2090 2:N:0:13
ATATCTTTGAGCGTACTCGACGAAGTTAAAAGGGGGGGGGGGGGGGGG
+
FFFFFFFFFFFFFFFFFFFFFFFFFFFFFFFFFFFFFFFFFFFFFF:F
@FS10000125:27:BPA73017-1634:1:1101:1200:2100 2:N:0:13
CTAGCGTTGAGCGTACTCGACGAAGTTACGGGGGGGGGGGGGGGGAAA
+
FFFFFFFFFFFFFFFFFFFFFFFFFFFFFFFFFFFFFFFFFFFFFFF:
@FS10000125:27:BPA73017-1634:1:1101:1240:2100 2:N:0:13
TTTTTCTTGAGCGTACTCGACGAAGTTAGGGGGGGGGGGGGGGAAATC
+
,,:FFFFFFFFFFFFFFFFFFFFFFFFFFFFFFFFFFFFFFF,FF,FF
@FS10000125:27:BPA73017-1634:1:1101:2490:2100 2:N:0:13
CTGCAATTGAGCGTACTCGACGAAGTTCGGTCGGGGGGGGGGGGGGGA
+
FFFFFFFFFFFFFFFFFFFFFFFFFFFFFFFFFFFFFFFFFFFFFFFF
@FS10000125:27:BPA73017-1634:1:1101:3570:2100 2:N:0:13
TCTCACTTGAGCGTACTCGACGAAGTTTCTACGGGGGGGGGGGGGGGG
+
FFFFFFFFFFFFFFFFFFFFFFFFFFFFFFFFFFFFFFFFFFFFFFF,
@FS10000125:27:BPA73017-1634:1:1101:4110:2100 2:N:0:13
TCTAACTTGAGCGTACTCGACGAAGTTTAGCGGGGGGGGGGGGGGGAA
+
FFFFFFFFFFFFFFFFFFFFFFFFFFFFFFFFFFFFFFFFFFFFF:FF
@FS10000125:27:BPA73017-1634:1:1101:4310:2100 2:N:0:13
TTTTTCTTGAGCGTACTCGACGAAGTTGTACCGGGGGGGGGGGGGGGG
+
,FFFFFFFFFFFFFFFFFFFFFFFFFFFFFFFFFFFFFFFFFFFFF,F
@FS10000125:27:BPA73017-1634:1:1101:7990:2100 2:N:0:13
ATCGGTTTGAGCGTACTCGACGAAGTTGAGGGGGGGGGGGGGGGAAAT
+
FFFFFFFFFFFFFFFFFFFFFFFFFFFFFFFFFFFFFFFFFFFF:FF:
@FS10000125:27:BPA73017-1634:1:1101:8820:2100 2:N:0:13
TTATCTTTGAGCGTACTCGACGAAGTTCGCCGGGGGGGGGGGGGGGAA
+
FFFFFFFFFFFFFFFFFFFFFFFFFFFFFFFFFFFFFFFFFFFFFF,F
@FS10000125:27:BPA73017-1634:1:1101:9370:2100 2:N:0:13
TCCCCATTGAGCGTACTCGACGAAGTTATGCCGGGGGGGGGGGGGGGA
+
,FFFFFFFFFFFFFFFFFFFFFFFFFFFFFFFFFFFFFFFFFFFFFFF
@FS10000125:27:BPA73017-1634:1:1101:10620:2100 2:N:0:13
GCAATATTGAGCGTACTCGACGAAGTTGCCAGGGGGGGGGGGGGGGGA
+
:FFFFFFFFFFFFFFFFFFFFFFFFFFFFFFFFFFFFFFFFFFFF,,F
@FS10000125:27:BPA73017-1634:1:1101:10690:2100 2:N:0:13
CCTCACTTGAGCGTACTCGACGAAGTTTGGCCGGGGGGGGGGGGGGGA
+
FFFFFFFFFFFFFFFFFFFFFFFFFFFFFFFFFFFFFFFFFFFFF::F
@FS10000125:27:BPA73017-1634:1:1101:11150:2100 2:N:0:13
ATCGTTTTGAGCGTACTCGACGAAGTTGCGACGGGGGGGGGGGGGGGA
+
FFFFFFFFFFFFFFFFFFFFFFFFFFFFFFFFFFFFFFFFFFFFFF:F
@FS10000125:27:BPA73017-1634:1:1101:12600:2100 2:N:0:13
ACGTCATTGAGCGTACTCGACGAAGTTTTTCGGGGGGGGGGGGGGGGA
+
FF:FFFFFFFFFFFFFFFFFFFFFFFFFFFFFFFFFFFFFFFFFFFFF
@FS10000125:27:BPA73017-1634:1:1101:13080:2100 2:N:0:13
ATCCGGTTGAGCGTACTCGACGAAGTTGGGTGGGGGGGGGGGGGGGAA
+
FFFFFFFFFFFFFFFFFFFFFFFFFFFFFFFFFFFFFFFFFFFFFF:F
@FS10000125:27:BPA73017-1634:1:1101:13480:2100 2:N:0:13
ATCTATTTGAGCGTACTCGACGAAGTTTTTGGGGGGGGGGGGGGGGAA
+
,F,,,,FFFFFFFFFFFFFFFFFFFFF,,:FFFFFFFFFFFFF::,F,
@FS10000125:27:BPA73017-1634:1:1101:14700:2100 2:N:0:13
TAATGGTTGAGCGTACTCGACGAAGTTTGTAGGGGGGGGGGGGGGGGG
+
FFFFFFFFFFFFFFFFFFFFFFFFFFFFFFFFFFFFFFFFF:F:F:FF
@FS10000125:27:BPA73017-1634:1:1101:15270:2100 2:N:0:13
CTATCCTTGAGCGTACTCGACGAAGTTCAGACGGGGGGGGGGGGGGAA
+
FFFFFFFFF:FFFFFFFFFFFFFFFFFFFFFFFFFFFFFFFFF:F,,F
@FS10000125:27:BPA73017-1634:1:1101:16240:2100 2:N:0:13
AAACTATTGAGCGTACTCGACGAAGTTGACGGGGGGGGGGGGGGGAGT
+
FFFFFFFFFFFFFFFFFFFFFFFFFFFFFFFFFFFFFFFFFFF,,,,,
@FS10000125:27:BPA73017-1634:1:1101:1250:2110 2:N:0:13
TGCCTCTTGAGCGTACTCGACGAAGTTGCCAGGGGGGGGGGGGGGGAA
+
,FFFFFFFFFFF:FFFFFFFFFFFFFFFFFFFFFFFFFFFF:::FFFF
@FS10000125:27:BPA73017-1634:1:1101:3510:2110 2:N:0:13
ATCTGATTGAGCGTACTCGACGAAGTTGGCGCGGGGGGGGGGGGGGGA
+
:FFFFFFFF,FFFFFFFFFFFFFFFFFFFFFFFFFFF:FFF:F::,,F
@FS10000125:27:BPA73017-1634:1:1101:8690:2110 2:N:0:13
TTTACATTGAGCGTACTCGACGAAGGGGGGGGGGGGGGGAGATCGGAA
+
F,FFFFFFFFFFFFFFFFFFFFFFFFFFFFFFFFFFFFF:,F::,,F,
@FS10000125:27:BPA73017-1634:1:1101:9390:2110 2:N:0:13
ACCAAATTGAGCGTACTCGACGAAGTTGGTAGGGGGGGGGGGGGGGAA
+
FFFFFFFFFFFFFFFFFFFFFFFFFFFFFFFFFFFFFFFFFFFFFF,F
@FS10000125:27:BPA73017-1634:1:1101:11960:2110 2:N:0:13
TCGTTCTTGAGCGTACTCGACGAAGATAGCTGGGGGGGGGGGGGGGAA
+
FF,F,FFFFFFFFFFFFFFFFFFFFFFFFFFFFFFFFFFFF,:,FFFF
@FS10000125:27:BPA73017-1634:1:1101:13860:2110 2:N:0:13
ACACTTTTGAGCGTACTCGACGAAGTTGTAAGGGGGGGGGGGGGGGAA
+
FFFFFFFFFFFFFFFFFFFFFFFFFFFFFFFFFFFFFFFFFFFFFFFF
@FS10000125:27:BPA73017-1634:1:1101:14140:2110 2:N:0:13
AAAATCTTGAGCGTACTCGACGAAGTTACAGGGGGGGGGGGGGGGAAT
+
FFFFFFFFFFFFFFFFFFFFFFFFFFFFFFFFFFFFFFFFFFFF,F:,
@FS10000125:27:BPA73017-1634:1:1101:15260:2110 2:N:0:13
TTTATATTGAGCGTACTCGACGAAGTTATACCGGGGGGGGGGGGGGGG
+
,::FFFFFFFFFFFFFFFFFFFFFFFFFFFFFFFFFFFFFFFFFFFFF
@FS10000125:27:BPA73017-1634:1:1101:15740:2110 2:N:0:13
GCCGGTTTGAGCGTACTCGACGAAGTTACAAGGGGGGGGGGGGGGGGG
+
,FFFFFFFFFFFFFFFFFFFFFFFFFFFFFFFFFFFFFFFFFFFFFF,
@FS10000125:27:BPA73017-1634:1:1101:16100:2110 2:N:0:13
TTGTGATTGAGCGTACTCGACGAAGTTTTAAGGGGGGGGGGGGGGGAA
+
,FFFFFFFFFFFFFFFFFFFFFFFFFFFFFFFFFFFFFFFFFFFFFFF
@FS10000125:27:BPA73017-1634:1:1101:1850:2120 2:N:0:13
TTGTGGTTGAGCGTACTCGACGAAGTTGGGGGGGGGGGGGGGAAATCG
+
,FFFFFFFFFFFFFFFFFFFFFFFFFFFFFFFFFFFFFFFF,F,FFF:
@FS10000125:27:BPA73017-1634:1:1101:2010:2120 2:N:0:13
TAATCATTGAGCGTACTCGACGAAGTTGTTCCGGGGGGGGGGGGGGGG
+
FFFFFFFFFFFFFFFFFFFFFFFFFFFFFFFFFFFFFFFFFFFFFFF:
@FS10000125:27:BPA73017-1634:1:1101:2020:2120 2:N:0:13
ACTAATTTGAGCGTACTCGACGAAGTTAGGGGGGGGGGGGGGGAAATC
+
FFFFFFFFFFFFFFFFFFFFFFFFFFFFFFFFFFFFFFFFFFFFF,F,
@FS10000125:27:BPA73017-1634:1:1101:2180:2120 2:N:0:13
TTGCACTTGAGCGTACTCGACGAAGTTGGGCCGGGGGGGGGGGGGGGA
+
,F,FFFFFFFFFFFFFFFFFFFFFFFFF:FFFFFFFFFFFFFFFFFFF
@FS10000125:27:BPA73017-1634:1:1101:4870:2120 2:N:0:13
ATGGTATTGAGCGTACTCGACGAAGTTGTTGCGGGGGGGGGGGGGGGA
+
FFFFFFFFFFFFFFFFFFFFFFFFFFFFFFFFFFFFFFFFFFFFFFFF
@FS10000125:27:BPA73017-1634:1:1101:7490:2120 2:N:0:13
CATAGATTGAGCGTACTCGACGAAGTTGCAGGGGGGGGGGGGGGGGGG
+
F:,::FFFFFFFFFFFFFFFFFFFFFFFF,,FFF:FFFFFFFFFFFFF
@FS10000125:27:BPA73017-1634:1:1101:8640:2120 2:N:0:13
CAGTAATTGAGCGTACTCGACGAAGTTGATCGGGGGGGGGGGGGGGGA
+
FFFFFFFFFFFFFFFFFFFFFFFFFFFFFFFFFFFFFFFFFFFFFF:F
@FS10000125:27:BPA73017-1634:1:1101:8990:2120 2:N:0:13
TTAGTCTTGAGCGTACTCGACGAAGTTAAGTGGGGGGGGGGGGGGGAA
+
F,FFFFFFFFFFFFFFFFFFFFFFFFFFFFFFFFFFFFFFFF,:F,FF
@FS10000125:27:BPA73017-1634:1:1101:10050:2120 2:N:0:13
TCATTATTGAGCGTACTCGACGAAGTTATACGGGGGGGGGGGGGGGAA
+
FFFFFFFFFFFFFFFFFFFFFFFFFFFFFFFFFFFFFFFFFFFFF,FF
@FS10000125:27:BPA73017-1634:1:1101:10080:2120 2:N:0:13
TCAATTTTGAGCGTACTCGACGAAGTTACATGGGGGGGGGGGGGGGGA
+
FFFFFFFFFFFFFFFFFFFFFFFFFFFFFFFFFFFFFFFFFFFFFF,F
@FS10000125:27:BPA73017-1634:1:1101:10430:2120 2:N:0:13
TTCATATTGAGCGTACTCGACGAAGTTCTTTCGGGGGGGGGGGGGGGG
+
FFFFFFFFFFFFFFFFFFFFFFFFFFFFFFFFFFFFFFFFFFFFF:FF
@FS10000125:27:BPA73017-1634:1:1101:11290:2120 2:N:0:13
TCTTGATTGAGCGTACTCGACGAAGTTCTATCGGGGGGGGGGGGGGGA
+
FFFFFFFFFFFFFFFFFFFFFFFFFFFFFFFFFFFFFFFFFFFFF:FF
@FS10000125:27:BPA73017-1634:1:1101:11420:2120 2:N:0:13
TTATTCTTGAGCGTACTCGACGAAGTTTAGTGGGGGGGGGGGGGGGGA
+
F,FFFFFFFFFFFFFFFFFFFFFFFFFFFFFFFFFFFFFFFFFFFFFF
@FS10000125:27:BPA73017-1634:1:1101:11950:2120 2:N:0:13
TCAACATTGAGCGTACTCGACGAAGTTCCGGGGGGGGGGGGGGGAGAT
+
FFFFFFFFFFFFFFFFFFFFFFFFFFFFFFFFFFFFFFFFFFF,:,,F
@FS10000125:27:BPA73017-1634:1:1101:12210:2120 2:N:0:13
CTCCCTTCGAGCGTACTCGACGAAGTTACCGGGGGGGGGGGGGGGAGA
+
F,FFFFF,FFFFFFFFFFFFFFFFFFFFFFFFFFFFFFFFFFFF:,,F
@FS10000125:27:BPA73017-1634:1:1101:13090:2120 2:N:0:13
TATTTCTTGAGCGTACTCGACGAAGGGGGGGGGGGGGGGAATTGGGAA
+
FFFFFFFFFFFFFFFFFFFFFFFFFFFFFFFFFFFFFF,,,,,,:,FF
@FS10000125:27:BPA73017-1634:1:1101:14250:2120 2:N:0:13
TTATGATTGAGCGTACTCGACGAAGTTCCAGGGGGGGGGGGGGGGAAT
+
FFFFFFFFFFFFFFFFFFFFFFFFFFFFFFFFFFFFFFFFFFFF,F:,
@FS10000125:27:BPA73017-1634:1:1101:15870:2120 2:N:0:13
ATCTAATTGAGCGTACTCGACGAAGTGGGGGGGGGGGGGGGAGATCGA
+
:FFFFFFFFFFFFFFFFFFFFFFFFFFFFFFFFFFFFFFFFF,,FF,,
@FS10000125:27:BPA73017-1634:1:1101:16210:2120 2:N:0:13
CCTCGGTTGAGCGTACTCGACGAAGTTCGGGGGGGGGGGGGGGAAGTC
+
FFFFFFFFFFFFFFFFFFFFFFFFFFFFFFFFFFFFFFFFFF,,,,F,
@FS10000125:27:BPA73017-1634:1:1101:1880:2130 2:N:0:13
ATTGCCTTGAGCGTACTCGACGAAGTTTCAAGGGGGGGGGGGGGGGGG
+
FFFFFFFFFFFFFFFFFFFFFFFFFFFFFFFFFFFFFFFFFFFFFFF:
@FS10000125:27:BPA73017-1634:1:1101:2010:2130 2:N:0:13
ACTACGTTGAGCGTACTCGACGAAGGGGGGGGGGGGGGGAGGTGGGAA
+
,F:FF:FFFFFFFFFFFFFFFFFFFFFF:FFFFFFFFF:,,,,,F,F:
@FS10000125:27:BPA73017-1634:1:1101:2610:2130 2:N:0:13
TTCTTGTTGAGCGTACTCGACGAAGTTCGACCGGGGGGGGGGGGGGGA
+
FFFFFFFFFFFFFFFFFFFFFFFFFFFFFFFFFFFFFFFFFFFFFFF,
@FS10000125:27:BPA73017-1634:1:1101:3110:2130 2:N:0:13
TTCAGGTTGAGCGTACTCGACGAGGTTAATCCGGGGGGGGGGGGGGAA
+
,,FFFFFFFFFFFFFFFFFFFFFFFFFFFFFFFFFFFFFFFFFFFF,F
@FS10000125:27:BPA73017-1634:1:1101:3490:2130 2:N:0:13
TCAGGATTGAGCGTACTCGACGAAGTTCTATGGGGGGGGGGGGGGGGA
+
FFFFFFFFFFFFFFFFFFFFFFFFFFFFFFFFFFFFFFFFFFFFFFFF
@FS10000125:27:BPA73017-1634:1:1101:4450:2130 2:N:0:13
TCCAAGTTGAGCGTACTCGACGAAGTTTATCGGGGGGGGGGGGGGGGA
+
,,FFFFFFFFFFFFFFFFFFFFFFFFFFFFFFFFFFFFFFFFFFFFF,
@FS10000125:27:BPA73017-1634:1:1101:4700:2130 2:N:0:13
AAACTGTTGAGCGTACTCGACGAAGTTCAGGGGGGGGGGGGGGGGAAA
+
FFFFFFFFFFFFFFFFFFFFFFFFFFFFFFFFFFFFFFFFFFFF:F:,
@FS10000125:27:BPA73017-1634:1:1101:5250:2130 2:N:0:13
TCACATTTGAGCGTACTCGACGAAGTTAGGGGGGGGGGGGGGAAGGTG
+
FFFFFFFFFFFFFFFFFFFFFFFFFFFFFFFFFFFFFFFFFF,:,,F,
@FS10000125:27:BPA73017-1634:1:1101:5930:2130 2:N:0:13
TTCGATTTGAGCGTACTCGACGAAGTTCAGTGGGGGGGGGGGGGGGAA
+
,FFFFFFFFFFFFFFFFFFFFFFFFFFFFFFFFFFFFFFFFFFFF,FF
@FS10000125:27:BPA73017-1634:1:1101:7460:2130 2:N:0:13
CATGTGTTGAGCGTACTCGACGAAGTTCTCAGGGGGGGGGGGGGGGAA
+
FFFFFFFFFFFFFFFFFFFFFFFFFFFFFFFFFFFFFFFFFFFFFFFF
@FS10000125:27:BPA73017-1634:1:1101:8360:2130 2:N:0:13
CTGGAATTGAGCGTACTCGACGAAGTTACAGGGGGGGGGGGGGGGGAA
+
F,FFFFFFFFFFFFFFFFFFFFFFFFFFFFFFFFFFFFFFFFFFF,FF
@FS10000125:27:BPA73017-1634:1:1101:9430:2130 2:N:0:13
AACCACTTGAGCGTACTCGACGAAATTACGAGGGGGGGGGGGGGGGGA
+
FFFFFFFFFFFFFFFFFFFFFFFFFFFFFFFFFFFFFFFFFFFFFF,F
@FS10000125:27:BPA73017-1634:1:1101:9530:2130 2:N:0:13
CACGTTTTGAGCGTACTCGACGAAGTTGTAGGGGGGGGGGGGGGGGGG
+
F,FFFFFFFFFFFFFFFFFFFFFFFFFFFFFFFFFFFFFFFFFFFFF:
@FS10000125:27:BPA73017-1634:1:1101:9640:2130 2:N:0:13
TTATACTTGAGCGTACTCGACGAAGGGGGGGGGGGGGGGGGGGGAGGT
+
F,FFFFFFFFFFFFFFFFFFFFFFFFFFFFFFFFFFFFFFFF:,:,,,
@FS10000125:27:BPA73017-1634:1:1101:9660:2130 2:N:0:13
CTCGTGTTGAGCGTACTCGACGAAGTTGACACGGGGGGGGGGGGGGGG
+
FFFFFFFFFFFFFFFFFFFFFFFFFFFFFFFFFFFFFFFFFFFFFFFF
@FS10000125:27:BPA73017-1634:1:1101:10020:2130 2:N:0:13
TCAATTTTGAGCGTACTCGACGAAGTTACATGGGGGGGGGGGGGGGAA
+
FFFFFFFFFFFFFFFFFFFFFFFFFFFFFFFFFFFFFFFFFFFFFF,F
@FS10000125:27:BPA73017-1634:1:1101:10180:2130 2:N:0:13
GTAAATTTGAGCGTACTCGACGAAGTTGTTGGGGGGGGGGGGGGGGAA
+
,,FFFFFFFFFFFFFFFFFFFFFFFFFFFFFFFFFFFFFFFFFFFF,F
@FS10000125:27:BPA73017-1634:1:1101:11550:2130 2:N:0:13
ACATAATTGAGCGTACTCGACGAAGTTGCAAAGGGGGGGGGGGGGGGA
+
FFFFFFFFFFFFFFFFFFFFFFFFFFFFFFFFFFFFFFFFFFFF:,,:
@FS10000125:27:BPA73017-1634:1:1101:15810:2130 2:N:0:13
TTGGGGGGGGGGGGGGGGGGGGGGGGGGGGGGGGGGGGGGGGGGGGGG
+
,,FFFFFFF:,,:FF:FFFFFFFFFFFFFFFFFFFFFFFFFFF::,,F
@FS10000125:27:BPA73017-1634:1:1101:15950:2130 2:N:0:13
ATACATTTGAGCGTACTCGACGAAGTTGAGTCGGGGGGGGGGGGGGGA
+
FFFFFFFFFFFFFFFFFFFFFFFFFFFFFFFFFFFFFFFFFFFFFFFF
@FS10000125:27:BPA73017-1634:1:1101:16480:2130 2:N:0:13
ACGATATTGAGCGTACTCGACGAAGTTCTTCCGGGGGGGGGGGGGGGA
+
:FFFFFFFFFFFFFFFFFFFFFFFFFFFFFFFFFFFFFFFFFFFFF,F
@FS10000125:27:BPA73017-1634:1:1101:1080:2140 2:N:0:13
CTCACCTTGAGCGTACTCGACGAAGTTATTTGGGGGGGGGGGGGGGGA
+
,FFFFFFFFFFFFFFFFFFFFFFFFFFFFFFFFFFFFFFFFFFFFF,F
@FS10000125:27:BPA73017-1634:1:1101:1860:2140 2:N:0:13
TTTATCTTGAGCGTACTCGACGAAGTTAGCAGGGGGGGGGGGGGGGAA
+
,,:FFFFFFFFFFFFFFFFFFFFFFFFFFFFFFFFFFFFFFFFFFFFF
@FS10000125:27:BPA73017-1634:1:1101:1990:2140 2:N:0:13
GTCAGCTTGAGCGTACTCGACGAAGTTGGCTCGGGGGGGGGGGGGGGA
+
,FFFFFFFFFFFFFFFFFFFFFFFFFFFFFFFFFFFFFFFFFFFFFF:
@FS10000125:27:BPA73017-1634:1:1101:2770:2140 2:N:0:13
ATCGCATTGAGCGTACTCGACGAAGTTCCAGGGGGGGGGGGGGGGGAA
+
,,F,FFFFFFFFFFFFFFFFFFFFFFF,FFFFFFFFFFFFFFFFF,FF
@FS10000125:27:BPA73017-1634:1:1101:2810:2140 2:N:0:13
AGGATTTTGAGCGTACTCGACGAAGTTCATACGGGGGGGGGGGGGGGA
+
F:FFFFFFFFFFFFFFFFFFFFFFFFFFFFFFFFFFFFFFFFFF:F,,
@FS10000125:27:BPA73017-1634:1:1101:4020:2140 2:N:0:13
CCGGCATTGAGCGTACTCGACGAAGTTTCCAGGGGGGGGGGGGGGGAA
+
FFFFFFFFFFFFFFFFFFFFFFFFFFFFFFFFFFFFFFFFFFFFFFFF
@FS10000125:27:BPA73017-1634:1:1101:4280:2140 2:N:0:13
ATCCGATTGAGCGTACTCGACGAAGTTAAAGGGGGGGGGGGGGGGAAA
+
F,FFFFFFFFFFFFFFFFFFFFFFFFFFFFFFFFFFFFFFFFFF,FF,
@FS10000125:27:BPA73017-1634:1:1101:5040:2140 2:N:0:13
TTCGTGTTGAGCGTACTCGACGAAGTTAAGTGGGGGGGGGGGGGGGAA
+
,FFFFFFFFFFFFFFFFFFFFFFFFFFFFFFFFFFFFFFFFFFFFF,F
@FS10000125:27:BPA73017-1634:1:1101:5400:2140 2:N:0:13
TCATGCTTGAGCGTACTCGACGAAGTTCACAGGGGGGGGGGGGGGGAA
+
,FFFFFFFFFFFFFFFFFFFFFFFFFFFFFFFFFFFFFFFFFFFF,FF
@FS10000125:27:BPA73017-1634:1:1101:5810:2140 2:N:0:13
TTGTCTTTGAGCGTACTCGACGAAGTTGCATCGGGGGGGGGGGGGGGA
+
FFFFFFFFFFFFFFFFFFFFFFFFFFFFFFFFFFFFFFFFFFFFFFFF
@FS10000125:27:BPA73017-1634:1:1101:5860:2140 2:N:0:13
TCCCTCTTGAGCGTACTCGACGAAGTTCGGCCGGGGGGGGGGGGGGGA
+
FFFFFFFFFFFFFFFFFFFFFFFFFFFFFFFFFFFFFFFFFFFFFF::
@FS10000125:27:BPA73017-1634:1:1101:7330:2140 2:N:0:13
TCCCTCTTGAGCGTACTCGACGAAGTTCCCGCGGGGGGGGGGGGGGGG
+
,FFFFFFFFFFFFFFFFFFFFFFFFFFFFFFFFFFFFFFFFFFFFFFF
@FS10000125:27:BPA73017-1634:1:1101:7730:2140 2:N:0:13
TTGATGTTGAGCGTACTCGACGAAGTTCAAGGGGGGGGGGGGGGGGAA
+
F,,FFFFFFFFFFFFFFFFFFFFFFFFFFFFFFFFFFFFFFFFFF:FF
@FS10000125:27:BPA73017-1634:1:1101:10160:2140 2:N:0:13
AATCAGTTGAGCGTACTCGACGAAGTTGCAAGGGGGGGGGGGGGGGGA
+
FFFFFFFFFFFFFFFFFFFFFFFFFFFFFFFFFFFFFFFFFFFF:F,F
@FS10000125:27:BPA73017-1634:1:1101:10620:2140 2:N:0:13
ATGCCATTGAGCGTACTCGACGAAGTTGGTTGGGGGGGGGGGGGGGGA
+
,FFFFFFFFFFFFFFFFFFFFFFFFFFFFFFFFFFFFFFFFFFFFFF,
@FS10000125:27:BPA73017-1634:1:1101:10800:2140 2:N:0:13
ATAGGATTGAGCGTACTCGACGAAGTTGCTTGGGGGGGGGGGGGGGAA
+
:FFFFFFFFFFFFFFFFFFFFFFFFFFFFFFFFFFFFFFFFFFFF,FF
@FS10000125:27:BPA73017-1634:1:1101:12240:2140 2:N:0:13
TTCGGCTTGAGCGTACTCGACGAAGTTGCGGGGGGGGGGGGGGGGGGA
+
F:F,FFFFFFFFFFFFFFFFFFFFFFF:F,::FFFFFFFFFFFFF,F:
@FS10000125:27:BPA73017-1634:1:1101:12830:2140 2:N:0:13
CCGGGCTTGAGCGTACTCGACGAAGTTCTTAGGGGGGGGGGGGGGGGA
+
FFFFFFFFFFFFFFFFFFFFFFFFFFFFFFFFFFFFFFFFFFFFFFFF
@FS10000125:27:BPA73017-1634:1:1101:13230:2140 2:N:0:13
TTAGGCTTGAGCGTACTCGACGAAGTTATCGGGGGGGGGGGGGGGGAA
+
FF,,,FFFFFFFFFFFFFFFFFFFFFF:FFFFFFFFFFFFFFFFF,::
@FS10000125:27:BPA73017-1634:1:1101:13580:2140 2:N:0:13
CCCGCTTTGAGCGTACTCGACGAAGTTGGGGGGGGGGGGGGGAAATCG
+
FFFFFFFFFFFFFFFFFFFFFFFFFFFFFFFFFFFFFFFFFFF,FFF,
@FS10000125:27:BPA73017-1634:1:1101:13840:2140 2:N:0:13
ATCCTCTTGAGCGTACTCGACGAAGGGGGGGGGGGGGGGAGTTTGGAA
+
,F:FFFFFFFFFFFFFFFFFFFFFFFFFFFFFFFFFFFF,,,:,:,:,
@FS10000125:27:BPA73017-1634:1:1101:14010:2140 2:N:0:13
CTTAGTTTGAGCGTACTCGACGAAGTTAATGCGGGGGGGGGGGGGGGG
+
FFFFFFFFFFFFFFFFFFFFFFFFFFFFFFFFFFFFFFFFFFFFFFF:
@FS10000125:27:BPA73017-1634:1:1101:14950:2140 2:N:0:13
CTTAGATTGAGCGTACTCGACGAAGTTCAGCCGGGGAGGGGGGGGGGG
+
FF,F:FFFFFFFFFFFFFFFFFFFFFFF:FFFFFFFFFFFFFFFF,:F
@FS10000125:27:BPA73017-1634:1:1101:15020:2140 2:N:0:13
CTTTAATTGAGCGTACTCGACGAAGTTGAACCGGGGGGGGGGGGGGAA
+
F,FFFFFFFFFFFFFFFFFFFFFFFFFFFFFFFFFFFFFFFFFFF:,F
@FS10000125:27:BPA73017-1634:1:1101:1860:2150 2:N:0:13
TCTATGTTGAGCGTACTCGACGAAGTTCCAAGGGGGGGGGGGGGGGAA
+
:FFFFFFFFFFFFFFFFFFFFFFFFFFFFFFFFFFFFFFFFFFFFF:,
@FS10000125:27:BPA73017-1634:1:1101:1930:2150 2:N:0:13
TTTGTATTGAGCGTACTCGACGAAGTTCATCCGGGGGGGGGGGGGGGG
+
FFFFFFFFFFFFFFFFFFFFFFFFFFFFFFFFFFFFFFFFFFFFFFFF
@FS10000125:27:BPA73017-1634:1:1101:3730:2150 2:N:0:13
TTACAGTTGAGCGTAAGGGGGGGGGGGGGGGGAAATCGGAAAAGCGTC
+
FFFFFFFFFFFFFFFFFFFFFFFFFFFFFFFF,,::,,F:F,F,,,,F
@FS10000125:27:BPA73017-1634:1:1101:4160:2150 2:N:0:13
TTATATTTGAGCGTACTCGACGAAGTTGGCAGGGGGGGGGGGGGGGAA
+
F:FFFFFFFFFFFFFFFFFFFFFFFFFFFFFFFFFFFFFFFFFF,,F:
@FS10000125:27:BPA73017-1634:1:1101:4800:2150 2:N:0:13
TTTGCTTTGAGCGTACTCGACGAAGGGGGGGGGGGGGGGAGATCGGAA
+
,FFFFFFFFFFFFFFFFFFFFFFFFFFFFFFFFFFFFFFF:FF:,,F:
@FS10000125:27:BPA73017-1634:1:1101:6230:2150 2:N:0:13
TTTCTGTTGAGCGTACTCGACGAAGTTAAGGGGGGGGGGGGGGGAAAT
+
,FFFFFFFFFFFFFFFFFFFFFFFFFFFFFFFFFFFFFFFFFF,::,F
@FS10000125:27:BPA73017-1634:1:1101:6590:2150 2:N:0:13
CTTGATTTGAGCGTACTCGACGAAGGGGGGGGGGGGGGGGAAATTCGA
+
FFFFFFFFFFFFFFFFFFFFFFFFFFFFFFFFFFFFFFFF,,::,,,F
@FS10000125:27:BPA73017-1634:1:1101:7150:2150 2:N:0:13
TTTGGATTGAGCGTACTCGACGAAGTTCAGCCGGGGGGGGGGGGGGGG
+
F:FFFFFFFFFFFFFFFFFFFFFFFFFFFFFFFFF:FFFFFF:,FF,F
@FS10000125:27:BPA73017-1634:1:1101:7280:2150 2:N:0:13
TGATGGTTGAGCGTACTCGACGAAGTTCCAGCGGGGGGGGGGGGGGGA
+
F,,FFFFFFFFFFFFFFFFFFFFFFFFFFFFFFFFFFFFFFFFFFF:,
@FS10000125:27:BPA73017-1634:1:1101:10100:2150 2:N:0:13
ATCCTCTTGAGCGTACTCGACGAAGTTGTCTCGGGGGGGGGGGGGGGA
+
FFFFFFF::FFFFFFFFFFFFFFFFFFFFFFFFFFFFFFFFFFF:,,,
@FS10000125:27:BPA73017-1634:1:1101:11200:2150 2:N:0:13
TTGTAATTGAGCGTACTCGACGAAGTTCAGGCGGGGGGGGGGGGGGGA
+
FFFFFFFFFFFFFFFFFFFFFFFFFFFFFFFFFFFFFFFFFFFFFFFF
@FS10000125:27:BPA73017-1634:1:1101:12120:2150 2:N:0:13
TACCCCTTGAGCGTACTCGACGAAGTTACCTCGGGGGGGGGGGGGGGG
+
FFFFFFFFFFFFFFFFFFFFFFFFFFFFFFFFFFFFFFFFFFFFFFFF
@FS10000125:27:BPA73017-1634:1:1101:14130:2150 2:N:0:13
CTTAGTTTGAGCGTACTCGACGAAGTTAATGCGGGGGGGGGGGGGGGA
+
FFFFFFFFFFFFFFFFFF:FFFFFFFFFFFFFFFFFFFFFFFFFFF:,
@FS10000125:27:BPA73017-1634:1:1101:15600:2150 2:N:0:13
TTCGAATTGAGCGTACTCGACGAAGTTCAGCGGGGGGGGGGGGGGGGG
+
F,FFFFFFFFFFFFFFFFFFFFFFFFFFFFFFFFFFFFFFFF:FFFFF
@FS10000125:27:BPA73017-1634:1:1101:1180:2160 2:N:0:13
TTCGGCTTGAGCGTACTCGACGAAGTTGCAAGGGGGGGGGGGGGGGAA
+
FFFFFFFFFFFFFFFFFFFFFFFFFFFFFFFFFFFFFFFFFFFFF:FF
@FS10000125:27:BPA73017-1634:1:1101:1780:2160 2:N:0:13
TCAACGTTGAGCGTACTCGACGAAGTTGCTTGGGGGGGGGGGGGGGGA
+
,FFFFFFFFFFFFFFFFFFFFFFFFFFFFFFFFFFFFFFFFFFFFF,F
@FS10000125:27:BPA73017-1634:1:1101:2450:2160 2:N:0:13
CACAGTTTGAGCGTACTCGACGAAGTTATCCCGGGGGGGGGGGGGGAA
+
,,,,,:FFFFFFFFFFFFFFFFFFFFFFF,,,:FFFFFF,F,::,FFF
@FS10000125:27:BPA73017-1634:1:1101:2650:2160 2:N:0:13
TCCCATTTGAGCGTACTCGACGAAGTTACCTCGGGGGGGGGGGGGGGA
+
FFFFFFFFFFFFFFFFFFFFFFFFFFFFFFFFFFFFFFFFFFFFFF,F
@FS10000125:27:BPA73017-1634:1:1101:3360:2160 2:N:0:13
TTCTACTTGAGCGTACTCGACGAAGTTCTAGGGGGGGGGGGGGGGAAA
+
FFFFFFFFFFFFFFFFFFFFFFFFFFFFFFFFFFFFFFFFFFFFFFF,
@FS10000125:27:BPA73017-1634:1:1101:3650:2160 2:N:0:13
TTGTTCTTGAGCGTACTCGACGAAGTTGCAAGGGGGGGGGGGGGGGAA
+
FFFFFFFFFFFFFFFFFFFFFFFFFFFFFFFFFFFFFFFFFFFFF,FF
@FS10000125:27:BPA73017-1634:1:1101:3980:2160 2:N:0:13
CCCCCTTTGAGCGTACTCGACGAAGGGCGGGGGGGGGGGGGGGAAATG
+
FFFFFFFFFFFFFFFFFFFFFFFFFFFFFFFFFFFFFFFFFFFF:,F,
@FS10000125:27:BPA73017-1634:1:1101:4140:2160 2:N:0:13
CAGGAATTGAGCGTACTCGACGAAGTTAATGCGGGGGGGGGGGGGGGA
+
FFFFFFFFFFFFFFFFFFFFFFFFFFFFFFFFFFFFFFFFFFFFFF:F
@FS10000125:27:BPA73017-1634:1:1101:4970:2160 2:N:0:13
CACTTTTTGAGCGTACTCGACGAAGTTCAGTCGGGGGGGGGGGGGGGA
+
FFFFFFFFFFFFFFFFFFFFFFFFFFFFFFFFFFFFFFFFFFF:FF:F
@FS10000125:27:BPA73017-1634:1:1101:5220:2160 2:N:0:13
TTCGTGTTGAGCGTACTCGACGAAGTTGTGCCGGGGGGGGGGGGGGGG
+
,,FFFFFFFFFFFFFFFFFFFFFFFFFFFFFFFFFFFFFFFFFFFF:,
@FS10000125:27:BPA73017-1634:1:1101:5360:2160 2:N:0:13
TAATAATTGAGCGTACTCGACGAAGGGGGGGGGGGGGGGGAAGTTGGA
+
FFFFFFFFFFFFFFFFFFFFFFFFFFFFFF:FFFFFFFF:,,,F,,,F
@FS10000125:27:BPA73017-1634:1:1101:5490:2160 2:N:0:13
ATAGGGTTGAGCGTACTCGACGAAGTTGAATGGGGGGGGGGGGGGGGA
+
FFFFFFFFFFFFFFFFFFFFFFFFFFFFFFFFFFFFFFFFFFFFFFFF
@FS10000125:27:BPA73017-1634:1:1101:6240:2160 2:N:0:13
CATTCATTGAGCGTACTCGACGAAGTTCTACCGGGGGGGGGGGGGGGA
+
FFFFFFFFFFFFFFFFFFFFFFFFFFFFFFFFFFFFFFFFFFFFF:FF
@FS10000125:27:BPA73017-1634:1:1101:6520:2160 2:N:0:13
TTTTTATTGAGCGTACTCGACGAAGTTAAACCGGGGGGGGGGGGGGAA
+
F,FFFFFFFFFFFFFFFFFFFFFFFFFFFFFFFFFFFFFFFFFFFF,F
@FS10000125:27:BPA73017-1634:1:1101:7270:2160 2:N:0:13
TCGGACTTGAGCGTACTCGACGAAGTTTTCAGGGGGGGGGGGGGGGAA
+
:F::FFFFFFFFFFFFFFFFFFFFFFFFFFFFFFFFFFFFFFFF:,FF
@FS10000125:27:BPA73017-1634:1:1101:7680:2160 2:N:0:13
AAGTAATTGAGCGTACTCGACGAAGTTTCAGGGGGGGGGGGGGGGGAA
+
FFFFFFFFFFFFFFFFFFFFFFFFFFFFFFFFFFFFFFFFFFFFF:FF
@FS10000125:27:BPA73017-1634:1:1101:7700:2160 2:N:0:13
ACTCGCTTGAGCGTACTCGACGAGGTTCATTCGGGGGGGGGGGGGGGA
+
,,F:FFFFFFFFFFFFFFFFFFF:FFFF,,,FFFFFFFFFFFFFFFFF
@FS10000125:27:BPA73017-1634:1:1101:8460:2160 2:N:0:13
ATGATTTTGAGCGTACTCGACGAAGTTAAACCGGGGGGGGGGGGGGGG
+
FFFFFFFFFFFFFFFFFFFFFFFFFFFFFFFFFFFFFFFFFFFFFFF:
@FS10000125:27:BPA73017-1634:1:1101:9110:2160 2:N:0:13
TATTGTTTGAGCGTACTCGACGAAGTTGGACGGGGGGGGGGGGGGGAA
+
FFFFFFFFFFFFFFFFFFFFFFFFFFFFFFFFFFFFFFFFFFFF::,:
@FS10000125:27:BPA73017-1634:1:1101:9830:2160 2:N:0:13
TCATTTTTGAGCGTACTCGACGAAGTTACAGGGGGGGGGGGGGGGGGA
+
FFFFFFFFFFFFFFFFFFFFFFFFFFFFFFFFFFFFFFFFFFFFF,,F
@FS10000125:27:BPA73017-1634:1:1101:9950:2160 2:N:0:13
TTGGTGTTGAGCGTACTCGACGAAGGGGGGGGGGGGGGGAGATCGGAA
+
FFFFFFFFFFFFFFFFFFFFFFFFFFFFFFFFFFFFFFF:,,FF,,::
@FS10000125:27:BPA73017-1634:1:1101:10500:2160 2:N:0:13
CATATATTGAGCGTACTCGACGAAGTGGGGGGGGGGGGGGGGGAATGG
+
F,FFFFFFFFFFFFFFFFFFFFFFFFFFFF:FFFFFFFFFF,,,,,,:
@FS10000125:27:BPA73017-1634:1:1101:10740:2160 2:N:0:13
TCCCCCTTGAGCGTACTCGACGAAGTTGTGTCGGGGGGGGGGGGGGGA
+
FFFFFFFFFFFFFFFFFFFFFFFFFFFFFFFFFFFFFFFFFFFFFFF:
@FS10000125:27:BPA73017-1634:1:1101:11680:2160 2:N:0:13
CACTTATTGAGCGTACTCGACGAAGTTTCAAGGGGGGGGGGGGGGGAA
+
FFFFFFFFFFFFFFFFFFFFFFFFFFFFFFFFFFFFFFFFFFF:F,FF
@FS10000125:27:BPA73017-1634:1:1101:12150:2160 2:N:0:13
TTAACATTGAGCGTACTCGACGAAGTTCAGGGGGGGGGGGGGGGGGAA
+
,FFFFFFFFFFFFFFFFFFFFFFFFFFFFFFFFFFFFFFFFFFF:F::
@FS10000125:27:BPA73017-1634:1:1101:14380:2160 2:N:0:13
CACTCCGTTGAGCGTACTCGACGAAGTTCTGCCGGGGGGGGGGGGGGG
+
FFFFFFFFFFFFFFFFFFFFFFFFFFFFFFFFFFFFFFFFFFFFFFF,
@FS10000125:27:BPA73017-1634:1:1101:15120:2160 2:N:0:13
CTATTCTTGAGCGTACTCGACGAAGTTCACGGGGGGGGGGGGGGGAAA
+
FFFFFFFFFFFFFFFFFFFFFFFFFFFFFFFFFFFFFFFFFFFF,FF,
@FS10000125:27:BPA73017-1634:1:1101:16470:2160 2:N:0:13
TACACTTTGAGCGTACTCGACGAAGTTACGGGGGGGGGGGGGGGGGAT
+
FFFFFFFFFFFFFFFFFFFFFFFFFFFFFFFFFFFFFFFFFFF:,,:,
@FS10000125:27:BPA73017-1634:1:1101:1060:2170 2:N:0:13
TAGTGCTTGAGCGTACTCGACGAAGTTAGGCGGGGGGGGGGGGGGGAA
+
F,FFFFFFFFFFFFFFFFFFFFFFFFFFFFFFFFFFFFFFFFFFFF,,
@FS10000125:27:BPA73017-1634:1:1101:1620:2170 2:N:0:13
TATGTTTTGAGCGTACTCGACGAAGTTAGCCCGGGGGGGGGGGGGGGA
+
FFFFFFFFFFFFFFFFFFFFFFFFFFFFFFFFFFFFFFFFFFFFFF,:
@FS10000125:27:BPA73017-1634:1:1101:5600:2170 2:N:0:13
TCATTTTTGAGCGTACTCGACGAAGTTCTGAGGGGGGGGGGGGGGGAA
+
,FFFFFFFFFFFFFFFFFFFFFFFFFFFFFFFFFFFFFFFFFFFF,FF
@FS10000125:27:BPA73017-1634:1:1101:6770:2170 2:N:0:13
TATCCTTTGAGCGTACTCGACGAAGTTTAAGGGGGGGGGGGGGGAAAT
+
FFFFFFFFFFFFFFFFFFFFFFFFFFFFFFFFFFFFFFFFFFFF:FF:
@FS10000125:27:BPA73017-1634:1:1101:6870:2170 2:N:0:13
ATTACCTTGAGCGTACTCGACGAAGTTGGCAGGGGGGGGGGGGGGGGA
+
FFFFFFFFFFFFFFFFFFFFFFFFFFFFFFFFFFFFFFFFFFFFFFFF
@FS10000125:27:BPA73017-1634:1:1101:6940:2170 2:N:0:13
CAGTTATTGAGCGTACTCGACGAAGTTGCGAGGGGGGGGGGGGGGGGA
+
FFFFFFFFFFFFFFFFFFFFFFFFFFFFFFFFFFFFFFFFFFFFFF:,
@FS10000125:27:BPA73017-1634:1:1101:7810:2170 2:N:0:13
TTAGAATTGAGCGTACTCGACGAAGTTATGCCGGGGGGGGGGGGGGGA
+
,FFFFFFFFFFFFFFFFFFFFFFFFFFFFFFFFFFFFFFFFFFFFFF:
@FS10000125:27:BPA73017-1634:1:1101:7880:2170 2:N:0:13
CTTTACTTAAGCGTACTCGACGAAGTTCTGGCGGGGGGGGGGGGGGGA
+
F,FFFFFF:FFFFFFFFFFFFFFFFFFFFFFFFFFFFFFFFFFFFFFF
@FS10000125:27:BPA73017-1634:1:1101:8110:2170 2:N:0:13
TTTGTTTTGAGCGTACTCGACGAAGTTTGCGCGGGGGGGGGGGGGGGA
+
FFFFFFFFFFFFFFFFFFFFFFFFFFFFFFFFFFFFFFFFFFFFFFFF
@FS10000125:27:BPA73017-1634:1:1101:8830:2170 2:N:0:13
TCTGGCTTGAGCGTACTCGACGAAGTTCAAAGGGGGGGGGGGGGGGAA
+
,FFFFFFFFFFFFFFFFFFFFFFFFFFFFFFFFFFFFFFFFFFFF,:F
@FS10000125:27:BPA73017-1634:1:1101:9820:2170 2:N:0:13
TCTAAATTGAGCGTACTCGACGAAGTTGGGCCGGGGGAGGGGGGGGGG
+
,FFFFFFFFFFFFFFFFFFFFFFFFFFFFFFFFFFFF,FFFFFFFFF:
@FS10000125:27:BPA73017-1634:1:1101:10190:2170 2:N:0:13
AATCAGTTGAGCGTACTCGACGAAGTTGCAAGGGGGGGGGGGGGGGGA
+
,:FFFFFFFFFFFFFFFFFFFFFFFFFFFFFFFFFFFFFFFFFFFFFF
@FS10000125:27:BPA73017-1634:1:1101:10460:2170 2:N:0:13
TTTTTATTGAGCGTACTCGACGAAGTTGACAGGGGGGGGGGGGGGGGG
+
,FFFFFFFFFFFFFFFFFFFFFFFFFFFFFFFFFFFFFFFFFFFFF:,
@FS10000125:27:BPA73017-1634:1:1101:11390:2170 2:N:0:13
TCTTGATTGAGCGTACTCGACGAAGTTCTATCGGGGGGGGGGGGGGGG
+
FFFFFFFFFFFFFFFFFFFFFFFFFFFFFFFFFFFFFFFFFFFFFFFF
@FS10000125:27:BPA73017-1634:1:1101:11850:2170 2:N:0:13
TAGAATTTGAGCGTACTCGACGAGGTTGGGCGGGGGGGGGGGGGGGGA
+
FFFFFFFFFFFFFFFFFFFFFFFFFFFFFFFFFFFFFFFFFFFFFFFF
@FS10000125:27:BPA73017-1634:1:1101:12380:2170 2:N:0:13
TTTTTCTTGAGCGTACTCGACGAAGTTGCCGGGGGGGGGGGGGGGGGA
+
F,FFFFFFFFFFFFFFFFFFFFFFFFFFFFFFFFFFFFFFFFFFFF,F
@FS10000125:27:BPA73017-1634:1:1101:13860:2170 2:N:0:13
GTGTCGTTGAGCGTACTCGACGAAGTTCACAGGGGGGGGGGGGGGGGA
+
FFFFFFFFFFFFFFFFFFFFFFFFFFFFFFFFFFFFFFFFFFFFFF,F
@FS10000125:27:BPA73017-1634:1:1101:16040:2170 2:N:0:13
CTTCTATTGAGCGTACTCGACGAAGTTGGGGGGGGGGGGGGGAAATCG
+
FFFFFFFFFFFFFFFFFFFFFFFFFFFFFFFFFFFFFFFFF:FF:F,:
@FS10000125:27:BPA73017-1634:1:1101:16310:2170 2:N:0:13
ATTCCTTTGAGCGTACTCGACGAAGTTTTAGGGGGGGGGAGGGGGGGG
+
F,FFFFFFFFFFFFFFFFFFFFFFFFFFFFFFFFFFFFFFFFFFF:FF
@FS10000125:27:BPA73017-1634:1:1101:1970:2180 2:N:0:13
ACCCCATTGAGCGTACTCGACGAAGTTCTGACGGGGGGGGGGGGGGGA
+
FFFFFFFFFFFFFFFFFFFFFFFFFFFFFFFFFFFFFFFFFFFFFFFF
@FS10000125:27:BPA73017-1634:1:1101:2660:2180 2:N:0:13
TAGGCTTTGAGCGTACTCGACGAAGTTTACGGGGGGGGGGGGGGGGGA
+
F,FFFFFFFFFFFFFFFFFFFFFFFFFFFFFFFFFFFFFFFFFFF:::
@FS10000125:27:BPA73017-1634:1:1101:3090:2180 2:N:0:13
GTCTTTTTGAGCGTACTCGACGAAGTTGCAAGGGGGGGGGGGGGGGAA
+
,:,:FFFFFFFFFFFFFFFFFFFFFFFFFF,FFFFFFFFFFFFFF,:F
@FS10000125:27:BPA73017-1634:1:1101:3650:2180 2:N:0:13
ATTATTTTGAGCGTACTCGACGAAGTTCAGGGGGGGGGGGGGGGAAAT
+
F:FFFFFFFFFFFFFFFFFFFFFFFFFFFFFFFFFFFFFFFFF,FF,F
@FS10000125:27:BPA73017-1634:1:1101:3760:2180 2:N:0:13
TCAGAATTGAGCGTACTCGACGAAGTTGTAGGGGGGGGGGGGGGGAAT
+
FFFFFFFFFFFFFFFFFFFFFFFFFFFFFFFFFFFFFFFFFFFF,:F,
@FS10000125:27:BPA73017-1634:1:1101:4210:2180 2:N:0:13
TCCTTCTTTAACCTATTCCACCAAATTTTTAAGGGGGGGGGGGGGGGG
+
,F,F,F,F,,,F,:,,:,,,,,,F::FFF,F,:FFFFFFFFFFFFFF:
@FS10000125:27:BPA73017-1634:1:1101:4820:2180 2:N:0:13
TCATTCTTGAGCGTACTCGACGAAGTTCATGGGGGGGGGGGGGGGGGA
+
,FFFFFFFFFFFFFFFFFFFFFFFFFFFFFFFFFFFFFFFFFFFFF,:
@FS10000125:27:BPA73017-1634:1:1101:4970:2180 2:N:0:13
AACCTACGAAGGGGGGGGGGGGGGGAGATCGGAAAAGCGTCGTGTAGG
+
,,FFFFFFFFFFFFFFFFFFFFFF:,,::,,FFF,F:,,,F,,:,:,:
@FS10000125:27:BPA73017-1634:1:1101:6750:2180 2:N:0:13
CAAGATTTGAGCGTACTCGACGAAGTTGCCGGGGGGGGGGGGGGGGAA
+
FFFFFFFFFFFFFFFFFFFFFFFFFFFFFFFFFFFFFFFFFFFFF,FF
@FS10000125:27:BPA73017-1634:1:1101:6820:2180 2:N:0:13
TATCCTTTGAGCGTACTCGACGAAGTTTAAGGGGGGGGGGGGGGGAAA
+
FFFFFFFFFFFFFFFFFFFFFFFFFFFFFFFFFFFFFFFFFFFF:F,,
@FS10000125:27:BPA73017-1634:1:1101:6870:2180 2:N:0:13
TAGGTGTTGAGCGTACTCGACGAAGTTGCAAGGGGGGGGGGGGGGGAA
+
FFFFFFFFFFFFFFFFFFFFFFFFFFFFFFFFFFFFFFFFFFFFFFFF
@FS10000125:27:BPA73017-1634:1:1101:7230:2180 2:N:0:13
TACTCTTTGAGCGTACTCGACGAAGTTTACTGGGGGGGGGGGGGGGAA
+
,,,,,:FFFFFFFFFFFFFFFFFFFFF,,F,FFFFFFFFFFFFF:FFF
@FS10000125:27:BPA73017-1634:1:1101:8500:2180 2:N:0:13
ATGGATTTGAGCGTACTCGACGAAGTTTTAAGGGGGGGGGGGGGGGAA
+
F,FFFFFFFFFFFFFFFFFFFFFFFFFFFFFFFFFFFFFFFFFFFFFF
@FS10000125:27:BPA73017-1634:1:1101:8860:2180 2:N:0:13
ATGTGCTTGAGCGTACTCGACGAAGTTTCTACGGGGGGGGGGGGGGGA
+
FFFFFFFFFFFFFFFFFFFFFFFFFFFFFFFFFFFFFFFFFFFFFFF,
@FS10000125:27:BPA73017-1634:1:1101:10240:2180 2:N:0:13
AATCTATTGAGCGTACTCGACGAAGTTGAGAGGGGGGGGGGGGGGGAA
+
F:FFFFFFFFFFFFFFFFFFFFFFFFFFFFFFFFFFFFFFFFFFF,FF
@FS10000125:27:BPA73017-1634:1:1101:10720:2180 2:N:0:13
CTATATTTGAGCGTACTCGACGAAGTTTCTACGGGGGGGGGGGGGGGA
+
F,FFFFFFFFFFFFFFFFFFFFFFFFFFFFFFFFFFFFFFFFFFF,F:
@FS10000125:27:BPA73017-1634:1:1101:10840:2180 2:N:0:13
TTATTTTTGAGCGTACTCGACGAAGGGGGGGGGGGGGGGGAAATCGGA
+
F,FFFFFFFFFFFFFFFFFFFFFFFFFFFFFFFFFFFFFF,,,F,,,F
@FS10000125:27:BPA73017-1634:1:1101:12390:2180 2:N:0:13
CACGCTTTGAGCGTACTCGACGAAGTTGCCAGGGGGGGGGGGGGGGAA
+
FF:,F:FFFFFFFFFFFFFFFFFFFFFFF::FFFFFFFFFF,FF::,F
@FS10000125:27:BPA73017-1634:1:1101:12780:2180 2:N:0:13
ATATATTTGAGCGTACTCGAGGAAGTTAGTAGGGGGGGGGGGGGGGAA
+
FFFFFFFFFFFFFFFFFFFF,FFFFFFFFFF,FFFFFFFFFFFFFF,F
@FS10000125:27:BPA73017-1634:1:1101:12790:2180 2:N:0:13
ATCCGATTGAGCGTACTCGACGAAGGGGGGGGGGGGGGGAGATCGGAA
+
:FFFFFFFFFFFFFFFFFFFFFFFFFFFFFFFFFFFFFF,,FF:,,F:
@FS10000125:27:BPA73017-1634:1:1101:13450:2180 2:N:0:13
CAAGTCTTGAGCGTACTCGACGAAGTTCAATCGGGGGGGGGGGGGGGA
+
:,F,FFFFFFFFFFFFFFFFFFFFFFFF,,,,FFFFFFFFFFFFFFF:
@FS10000125:27:BPA73017-1634:1:1101:15220:2180 2:N:0:13
AGCCCCTTGAGCGTACTCGACGAAGTTGGCCCGGGGGGGGGGGGGGGA
+
,,FFFFFFFFFFFFFFFFFFFFFFFFFFFFFFFFFFFFFFFFFFFFF:
@FS10000125:27:BPA73017-1634:1:1101:16280:2180 2:N:0:13
ATAAGGTTGAGCGTACTCGACGAAGTTTTTTTGGGGGGGGGGGGGGGG
+
F,FFFFFFFFFFFFFFFFFFFFFFFFFFFFFFFFFFFFFFFFFFFF:F
@FS10000125:27:BPA73017-1634:1:1101:1000:2190 2:N:0:13
ACTATGTTGAGCGTACTCGACGAAGTTGGCGGGGGGGGGGGGGGGAAA
+
F,FFFFFFFFFFFFFFFFFFFFFFFFFFFFFFFFFFFFFFFFFFFFFF
@FS10000125:27:BPA73017-1634:1:1101:1240:2190 2:N:0:13
ACATAATTGAGCGTACTCGACGAAGTTCATGCGGGGGGGGGGGGGGGG
+
:FFFFFFFFFFFFFFFFFFFFFFFFFFFFFFFFFFFFFFFFFFFFFF,
@FS10000125:27:BPA73017-1634:1:1101:2310:2190 2:N:0:13
TTCTATTTGAGCGTACTCGACGAAGTTGCCAGGGGGGGGGGGGGGGAA
+
,:FFFFFFFFFFFFFFFFFFFFFFFFFFFFFFFFFFFFFFFFFFF,FF
@FS10000125:27:BPA73017-1634:1:1101:2350:2190 2:N:0:13
TACATATTGAGCGTACTCGACGAAGTTCAGAGGGGGGGGGGGGGGGAA
+
FFFFFFFFFFFFFFFFFFFFFFFFFFFFFFFFFFFFFFFFFFFFF,FF
@FS10000125:27:BPA73017-1634:1:1101:2950:2190 2:N:0:13
ATAACATTGAGCGTACTCGACGAAGTTTTGTGGGGGGGGGGGGGGGAA
+
F,FFFFFFFFFFFFFFFFFFFFFFFFFFFFFFFFFFFFFFFFFFF,FF
@FS10000125:27:BPA73017-1634:1:1101:3520:2190 2:N:0:13
TTACTTTTGAGCGTACTCGACGAAGTTTAACCGGGGGGGGGGGGGGGA
+
,,FF::FFFFFFFFFFFFFFFFFFFFF,,FFFFFFFFFFFFFFFFFFF
@FS10000125:27:BPA73017-1634:1:1101:3620:2190 2:N:0:13
TCACATTTGAGCGTACTCGACGAAGTTCTTAGGGGGGGGGGGGGGGGA
+
FFFFFFFFFFFFFFFFFFFFFFFFFFFFFFFFFFFFFFFFFFFFFF,F
@FS10000125:27:BPA73017-1634:1:1101:4460:2190 2:N:0:13
ATCAATTTGAGCGTACTCGACGAAGTTTAGCGGGGGGGGGGGGGGGGG
+
,,FFFFFFFFFFFFFFFFFFFFFFFFFFFFFFFFFFFFFFFFFFFFF,
@FS10000125:27:BPA73017-1634:1:1101:4610:2190 2:N:0:13
TGACTCTTGAGCGTACTCGACGAAGTTGTTCCGGGGGGGGGGGGGGGA
+
,:FFFFFFFFFFFFFFFFFFFFFFFFFFFFFFFFFFFFFFFFFFFFFF
@FS10000125:27:BPA73017-1634:1:1101:4680:2190 2:N:0:13
ACGGTCTTGAGCGTACTCGACGAAGTTCATGCGGGGGGGGGGGGGGGA
+
,F,F:FFFFFFFFFFFFFFFFFFFFFFFFFFFFFFFFFFFFFFFFF::
@FS10000125:27:BPA73017-1634:1:1101:5580:2190 2:N:0:13
ATATCTTTGAGCGTACTCGACGAAGTTTTTTCGGGGGGGGGGGGGGGA
+
FFFFFFFFFFFFFFFFFFFFFFFFFFFFFFFFFFFFFFFFFFFFFFF,
@FS10000125:27:BPA73017-1634:1:1101:5700:2190 2:N:0:13
ACGTCCTTGAGCGTACTCGACGAAGTTTAATAGGGGGGGGGGGGGGGA
+
FFFFFFFFFFFFFFFFFFFFFFFFFFFFFFFFFFFFFFFFFFFFFFFF
@FS10000125:27:BPA73017-1634:1:1101:5990:2190 2:N:0:13
TTGATTTTGAGCGTACTCGACGAAGTTGGCCGGGGGGGGGGGGGGGAA
+
FFFFFFFFFFFFFFFFFFFFFFFFFFFFFFFFFFFFFFFFFFFFF,FF
@FS10000125:27:BPA73017-1634:1:1101:6750:2190 2:N:0:13
CAAGATTTGAGCGTACTCGACGAAGTTGCCGGGGGGGGGGGGGGGGAA
+
FFFFFFFFFFFFFFFFFFFFFFFFFFFFFFFFFFFFFFFFFFFFF,F:
@FS10000125:27:BPA73017-1634:1:1101:6800:2190 2:N:0:13
TATTTTTTGAGCGTACTCGACGAAGTTTGCAGGGGGGGGGGGGGGGAA
+
FFFFFFFFFFFFFFFFFFFFFFFFFFFFFFFFFFFFFFFFFFFFFFFF
@FS10000125:27:BPA73017-1634:1:1101:7580:2190 2:N:0:13
CAAGAATTGAGCGTACTCGACGAAGTTGAAAGGGGGGGGGGGGGGGGA
+
FFFFFFFFFFFFFFFFFFFFFFFFFFFFFFFFFFFFFFFFFFFFFF,F
@FS10000125:27:BPA73017-1634:1:1101:9710:2190 2:N:0:13
ATTTCTTTGAGCGTACTCGACGAAGGGGGGGGGGGGGGGGAATTCGAA
+
FFFFFFFFFFFFFFFFFFFFFFFFFFFFFFFFFFFFFFF,,:,,,,,:
@FS10000125:27:BPA73017-1634:1:1101:9840:2190 2:N:0:13
CTGTCCTTGAGCGTACTCGACGAAGTTTCATCGGGGGGGGGGGGGGGG
+
FFFFFFFFFFFFFFFFFFFFFFFFFF:FFFFFFFFFFFFFFFFFFFF,
@FS10000125:27:BPA73017-1634:1:1101:10320:2190 2:N:0:13
CATCATTTGAGCGTACTCGACGAAGTTGAAAGGGGGGGGGGGGGGGGA
+
FFFFFFFFFFFFFFFFFFFFFFFFFFFFFFFFFFFFFFFFFFFFFFFF
@FS10000125:27:BPA73017-1634:1:1101:10330:2190 2:N:0:13
TTGATGTTGAGCGTACTCGACGAAGTTGCGGGGGGGGGGGGGGGAAAT
+
F,FFF:::FF:F:F,FFFFFFFFFF:FFF,F:FF:F:FFFF,F:F:,F
@FS10000125:27:BPA73017-1634:1:1101:10340:2190 2:N:0:13
CCACCTTTGAGCGTACTCGACGAAGTTAGCAGGGGGGGGGGGGGGGAA
+
FFFFFFFFFFFFFFFFFFFFFFFFFFFFFFFFFFFFFFFFFFFFFF:F
@FS10000125:27:BPA73017-1634:1:1101:10840:2190 2:N:0:13
CACTTTTTGAGCGTACTCGACGAAGTTCAGTCGGGGGGGGGGGGGGGA
+
FFFFFFFFFFFFFFFFFFFFFFFFFFFFFFFFFFFFFFFFFFFF:FFF
@FS10000125:27:BPA73017-1634:1:1101:10900:2190 2:N:0:13
ATGTATTTGAGCGTACTCGACGAAGTTGGGGGGGGGGGGGGGGAAGTG
+
FFFFFFFFFFFFFFFFFFFFFFFFFFFFFFFFFFFFFFFFFF,FF,:,
@FS10000125:27:BPA73017-1634:1:1101:12210:2190 2:N:0:13
CTTTTTTTGAGCGTACTCGACGAAGTTACAAGGGGGGGGGGGGGGGAA
+
FF:FFFFFFFFFFFFFFFFFFFFFFFFFFFFFFFFFFFFFFFFFF:FF
@FS10000125:27:BPA73017-1634:1:1101:12570:2190 2:N:0:13
CAAATTTTGAGCGTACTCGACGAAGTTAATAGGGGGGGGGGGGGGGGG
+
FFFFFFFFFFFFFFFFFFFFFFFFFFFFFFFFFFFFFFFFFFFFF,FF
@FS10000125:27:BPA73017-1634:1:1101:12900:2190 2:N:0:13
CCTTCATTGAGCGTACTCGACGAAGTTGGCTCGGGGGGGGGGGGGGGA
+
FFFFFFFFFFFFFFFFFFFFFFFFFFFFFFFFFFFFFFFFFFFFF:FF
@FS10000125:27:BPA73017-1634:1:1101:13770:2190 2:N:0:13
ACATCTTTGAGCGTACTCGACGAAGTTCAGTCGGGGGGGGGGGGGGGG
+
FFFFFFFFFFFFFFFFFFFFFFFFFFFFFFFFFFFFFFFFFFFFF:FF
@FS10000125:27:BPA73017-1634:1:1101:14110:2190 2:N:0:13
ACACTTTTGAGCGTACTCGACGAAGTTGGGGGGGGGGGGGGGGGAAAT
+
FFFFFFFFFFFFFFFFFFFFFFFFFFFFFFFFFFFFFFFFFFF:,:,:
@FS10000125:27:BPA73017-1634:1:1101:14430:2190 2:N:0:13
AAATCCTTGAGCGTACTCGACGAAGTTCTGGGGGGGGGGGGGGGGAAA
+
FFFFFFFFFFFFFFFFFFFFFFFFFFFFFFFFFFFFFFFFFFF:,,F,
@FS10000125:27:BPA73017-1634:1:1101:14660:2190 2:N:0:13
ATGGTCTTGAGCGTACTCGACGAAGTTGGTCCGGGAGGGGGGGGGGGG
+
FFFFFFFFFFFFFFFFFFFFFFFFFFFFFFFFFFFFFFFFFFFFF:F:
@FS10000125:27:BPA73017-1634:1:1101:15630:2190 2:N:0:13
AATATGTTGAGCGTACTCGACGAAGTTCAGTGGGGGGGGGGGGGGGAA
+
,:FFFFFFFFFFFFFFFFFFFFFFFFFFFFFFFFFFFFFFFFFFF:FF
@FS10000125:27:BPA73017-1634:1:1101:1070:2200 2:N:0:13
TAGTGCTTGAGCGTACTCGACGAAGTTAGGCGGGGGGGGGGGGGGGAA
+
FFFFFFFFFFFFFFFFFFFFFFFFFFFFFFFFFFFFFFFFFFFFFFFF
@FS10000125:27:BPA73017-1634:1:1101:1550:2200 2:N:0:13
TACATTTTGAGCGTACTCGACGAAGTTTGTCCGGGGGGGGGGGGGGGG
+
FFFFFFFFFFFFFFFFFFFFFFFFFFFFFFFFFFFFFFFFFFFFFFF:
@FS10000125:27:BPA73017-1634:1:1101:2240:2200 2:N:0:13
CCCTATTTGAGCGTACTCGACGAAGTTTGGCCGGGGGGGGGGGGGGGA
+
FFFFFFFFFFFFFFFFFFFFFFFFFFFFFFFFFFFFFFFFFFFFFFFF
@FS10000125:27:BPA73017-1634:1:1101:3820:2200 2:N:0:13
TAAATGTTGAGCGTACTCGACGAAGTTAAAAGGGGGGGGGGGGGGGGG
+
FFFFFFFFFFFFFFFFFFFFFFFFFFFFFFFFFFFFFFFFFFFFFFF:
@FS10000125:27:BPA73017-1634:1:1101:4280:2200 2:N:0:13
CCCGTGTTGAGCGTACTGACGAAGTTTTGCGGGGGGGGGGGGGGGAAA
+
[truncated: 15,925,012 more chars]
