# Supplementary material for: Non-templated addition and template switching by Moloney murine leukemia virus (MMLV)-based reverse transcriptases co-occur and compete with each other
Source: J Biol Chem. 2019 Oct 22;294(48):18220–31. doi: 10.1074/jbc.RA119.010676 (PMC6885630; doi:10.1074/jbc.RA119.010676)
Supplement: Supporting Information [file supp_RA119.010676_155253_1_supp_413280_pzhsrd.zip › Tailing for synthetic RNA bias/TdT-C0-4rNV5FAM-B.fastq]

@FS10000125:27:BPA73017-1634:1:1101:1030:1000 2:N:0:14
CATTTTTTGAGCGTACTCGACGAAGTTTCAAGGGGGGGGGGGGGGGAA
+
,,FF,FFFFFFFFFFFFFFFFFFFF::FF:FFFFFFFFF,:,,,:,,F
@FS10000125:27:BPA73017-1634:1:1101:1900:1000 2:N:0:14
CACCCATTGAGCGTACTCGACGAAGTTCAGGGGGGGGGGGGGGGGGAA
+
FFFFFFFFFFFFFFFFFFFFFFFFFFFFFFFFFFFFFFFFFFFFF,FF
@FS10000125:27:BPA73017-1634:1:1101:2070:1000 2:N:0:14
ACAGCTTTGAGCGTACTCGACGAAGTTGTGCCGGGGGGGGGGGGGGGA
+
,,,,::FFFFFFFFFFFFFFFFFFFFF:,,FFFFFFFFFFFFFF::,:
@FS10000125:27:BPA73017-1634:1:1101:2430:1000 2:N:0:14
ATATAATTGAGCGTACTCGACGAAGTTCCAGCGGGGGGGGGGGGGGAA
+
F:FFFFFFFFFFFFFFFFFFFFFFFFFFFFFFFFFFFFFFFFFF:,,F
@FS10000125:27:BPA73017-1634:1:1101:2450:1000 2:N:0:14
CAAGTTTTTAGCGTACTCGACGTAGTTGGGCGGGGTGGGGGTAGGGTA
+
,:,FF,,,,F,F,F,,,,,,,F,F,FFF,,FF,,,,,,F,,,,,,,,:
@FS10000125:27:BPA73017-1634:1:1101:2840:1000 2:N:0:14
ATGCCCTTGAGCGTACTCGACGAAGTTATGAGGGGGGGGGGGGGGGAA
+
:F,F:FFFFFFFFFFFFFFFFFFFFFFFFFFFFFFFFFFFFFFFF,FF
@FS10000125:27:BPA73017-1634:1:1101:2890:1000 2:N:0:14
TATCAATTGAGCGTACACGAAGTGGGGGGGGGGGGGGGGAGATCGGAA
+
F,,::,FFFFFFFFFFFFFF,FF:F:F:F:FFFFFFFFF,,,F,,,::
@FS10000125:27:BPA73017-1634:1:1101:2950:1000 2:N:0:14
CTTTGTTTGAGCGTACTCGACGAAGTTTCGCCGGGGGGGGGGGGGGGG
+
F,FFFFFFFFFFFFFFFFFFFFFFFFFFFFFF:FFFFFFFF::::,,F
@FS10000125:27:BPA73017-1634:1:1101:3090:1000 2:N:0:14
ACAGTCTTGAGCGTACTCGACGAAAGGGGGGGGGGGGGGGGGGAATTG
+
FFFFFFFFFFFFFFFFFFFFFFFFFFFFFFFFFFFFFFFFF,,:,,::
@FS10000125:27:BPA73017-1634:1:1101:3700:1000 2:N:0:14
TTTTATTTGAGCGTACTCGACGAAGTTGGTAGGGGGGGGGGGGGGGGA
+
FFFFFFFFFFFFFFFFFFFFFFFFFFFFFFFFFFFFFFFFFFFFFFF,
@FS10000125:27:BPA73017-1634:1:1101:4740:1000 2:N:0:14
TAGGACTTGAGCGTACTCGACGAAGTTGGGCCGGGGGGGGGGGGGGGA
+
FFFFFFFFFFFFFFFFFFFFFFFFFFFFFFFFFFFFFFFFFFFFFFF,
@FS10000125:27:BPA73017-1634:1:1101:5130:1000 2:N:0:14
ATTTCATTGAGCGTACTCGACGAAGTTAAGCGGGGGGGGGGGGGGGGG
+
F,FFFFFFFFFFFFFFFFFFFFFFFFFFFFFFFFFFFFFFFF:F::,:
@FS10000125:27:BPA73017-1634:1:1101:5170:1000 2:N:0:14
AAAATCTTGAGCGTACTCGACGAAGTTTCCAGGGGGGGGGGGGGGGAA
+
FF,FFFFFFFFFFFFFFFFFFFFFFFFFFF,FFFFFFFFFFFFFF,F:
@FS10000125:27:BPA73017-1634:1:1101:5740:1000 2:N:0:14
CTCCATTTGAGCGTACTCGACGAAGTTTTATGGGGGGGGGGGGGGGAA
+
:FF,F:FFFFFFFFFFFFFFFFFFFFF,,,FFFFFFFFFFFFFFFF:F
@FS10000125:27:BPA73017-1634:1:1101:5930:1000 2:N:0:14
ACTATTTTGAGCGTACTCGACGAAGTTACTAGGGGGGGGGGGGGGGAA
+
,FFFFFFFFFFFFFFFFFFFFFFFFFFFFFFFFFFFFFFFFFFF:,,F
@FS10000125:27:BPA73017-1634:1:1101:6140:1000 2:N:0:14
TTGCTCTTGAGCGTACTCGACAAAGTTCAAAGGGGGGGGGGGGGGGGA
+
,FFFFFFFFFFFFFFFFFFFFFFFFFFFFFFFFFFFFFFFFFFFFF:F
@FS10000125:27:BPA73017-1634:1:1101:6370:1000 2:N:0:14
CTTAATTTGAGCGTACTCGACGAAGTTCAAAGGGGGGGGGGGGGGGGA
+
FFFFFFFFFFFFFFFFFFFFFFFFFFFFFFFFFFFFFFFFFFFFF,,:
@FS10000125:27:BPA73017-1634:1:1101:6950:1000 2:N:0:14
TCCCCCTTGAGCGTACTCGACGAAGTTGACTCGGGGGGGGGGGGGGGG
+
FFFFFFFFFFFFFFFFFFFFFFFFFFFFFFFFFFFFFFFFFFFFFF:F
@FS10000125:27:BPA73017-1634:1:1101:7960:1000 2:N:0:14
AAACGATTGAGCGTACTCGACGAAGTTTGAAGGGGGGGGGGGGGGGAA
+
FFFFFFFFFFFFFFFFFFFFFFFFFFFFFFFFFFFFFFFFFFFF:,:F
@FS10000125:27:BPA73017-1634:1:1101:9460:1000 2:N:0:14
ATGTTATTGAGCGTACTCGACGAAGTTAAATGGGGGGGGGGGGGGGAA
+
,F,FF,:::F:FFFFFFFFFFFFFFFFFFFFF::FFFFFFFF,::,::
@FS10000125:27:BPA73017-1634:1:1101:9590:1000 2:N:0:14
TAAAATTTGAGCGTACTCGACGAAGTTGGCAGGGGGGGGGGGGGGGAA
+
:FFFFFFFFFFFFFFFFFFFFFFFFFFFFFFFFFFFFFFFFFFF:,:F
@FS10000125:27:BPA73017-1634:1:1101:9710:1000 2:N:0:14
CTACCCTTGAGCGTACTCGACGAAGTTAGTGGGGGGGGGGGGGGGGGA
+
,::F,FFFFFFFFFFFFFFFFFFFFFF,FFF:FFFFFFFFFFFF:,,F
@FS10000125:27:BPA73017-1634:1:1101:9960:1000 2:N:0:14
TATTTGTTGAGCGTACTCGACGAAGGGGCGGGGGGGGGGGGAGGTTGA
+
F,,,F,FFFFFFFFFFFFFFFFFFF,,F,,F,FFFFFFFF::,,,,,,
@FS10000125:27:BPA73017-1634:1:1101:10820:1000 2:N:0:14
TACCCCTTGAGCGTACTCGACGAAGTTGACTCGGGGGGGGGGGGGGGA
+
FFFFFFFFFFFFFFFFFFFFFFFFFFFFFFFFFFFFFFFFFFFFFFF:
@FS10000125:27:BPA73017-1634:1:1101:10850:1000 2:N:0:14
CTGTTATTGAGCGTACTCGACGAAGTTGGTGGGGGGGGGGGGGGGGAA
+
F:FFFFFFF:F:FFFFFFFFFFFFFFFFFFFFFFFFFFFF:F:::,,,
@FS10000125:27:BPA73017-1634:1:1101:10910:1000 2:N:0:14
TTTTCATTGAGCGTACTCGACGAAGTTGGCGGGGGGGGGGGGGGGGTT
+
,:,,::FF,,,,,F:,F,::F,F,,FF,:,,,F::,F,:F,,,:,,,F
@FS10000125:27:BPA73017-1634:1:1101:11160:1000 2:N:0:14
CTAACTTTGAGCGTACTCGACGAAGTTCTTGCGGGGGGGGGGGGGGGA
+
,FF,FFFFFFFFFFFFFFFFFFFFFFFFFF,FFFFFFFFFFF:::,,F
@FS10000125:27:BPA73017-1634:1:1101:11230:1000 2:N:0:14
CCCCTTTTGAGCGTACTCGACGAAGTTGGCTCGGGGGGGGGGGGGGGG
+
FFFFFFFFFFFFFFFFFFFFFFFFFFFFFFFFFFFFFFFFF::::,,,
@FS10000125:27:BPA73017-1634:1:1101:12140:1000 2:N:0:14
TCTTATTTGAGCGTACTCGACGAAGTTGTTTGGGGGGGGGGGGGGGGA
+
FF,FFFFFFFFFFFFFFFFFFFFFFFFFFFF:FFFFFFFFFFF::,,F
@FS10000125:27:BPA73017-1634:1:1101:1130:1010 2:N:0:14
TTCTTTTTGAGCGTACTCGACGAAGTGGGGGGGGGGGGGGGAAATCGG
+
:FFFFFFFFFFFFFFFFFFFFFFFFFFFFFFFFFFFFFFFFF:,F,,,
@FS10000125:27:BPA73017-1634:1:1101:2050:1010 2:N:0:14
TTTTGATTGAGCGTACTCGACGAAGTTTAATCGGGGGGGGGGGGGGGA
+
,,:FFFFFFFFFFFFFFFFFFFFFFFFFFFFFFFFFFFFFFFFFFFFF
@FS10000125:27:BPA73017-1634:1:1101:2100:1010 2:N:0:14
ACAAACTTGAGCGTACTCGACGAAGGGGGGGGGGGGGGGAAATCGGAA
+
FFFFFFFFFFFFFFFFFFFFFFFFFFFFFFFFFFFFFFF:,:F,,,F,
@FS10000125:27:BPA73017-1634:1:1101:2350:1010 2:N:0:14
GCCACCTTGAGCGTACTCGACGAAGTTTTGCGGGGGGGGGGGGGGGGA
+
FFFFFFFFFFFFFFFFFFFFFFFFFFFFFFFFFFFFFFFFFFFFFFFF
@FS10000125:27:BPA73017-1634:1:1101:4000:1010 2:N:0:14
CTGTCCTTGAGCGTACTCGACGAAGTTTCGCGGGGGGGGGGGGGGGGA
+
F,FFF:FFFFFFFFFFFFFFFFFFFFF,:,FFFFFFFFFFFFFFFF,,
@FS10000125:27:BPA73017-1634:1:1101:4490:1010 2:N:0:14
CCACCATTGAGCGTACTCGACGAAGTTCCATCGGGGGGGGGGGGGGGG
+
FFFFFFFFFFFFFFFFFFFFFFFFFFFFFFFFFFFFFFFFFFFFFF:F
@FS10000125:27:BPA73017-1634:1:1101:4630:1010 2:N:0:14
CTTGGTTTGAGCGTACTCGACGAAGTTAATGGGGGGGGGGGGGGGGAA
+
FFFFFFFFFFFFFFFFFFFFFFFFFFFFFFFFFFFFFFFFFFFF,:,F
@FS10000125:27:BPA73017-1634:1:1101:4750:1010 2:N:0:14
CTATCTTTGAGCGTACTCGACGAAGTTCAGTCGGGGGGGGGGGGGGAA
+
F,FFFFFFFFFFFFFFFFFFFFFFFFFFFFFFFFFFFFFFFFFF,F,F
@FS10000125:27:BPA73017-1634:1:1101:4850:1010 2:N:0:14
TCTATATTGAGCGTACTCGACGAAGTTGGGGCGGGGGGGGGGAAGTCA
+
::,,FFFFFFFFFFFFFFFFFFFFFFF,,,F,FFFFFFFFF,,:,::,
@FS10000125:27:BPA73017-1634:1:1101:4930:1010 2:N:0:14
TCATTGTTGAGCGTACTCGACGAAGTTCAACCGGGGGGGGGGGGGGGG
+
,FFFFFFFFFFFFFFFFFFFFFFFFFFFFFFFFFFFFFFFFFFFFFF,
@FS10000125:27:BPA73017-1634:1:1101:5820:1010 2:N:0:14
ATTCCTTTGAGCGTACTCGACGAAGTTTGCTGGGGGGGGGGGGGGGAA
+
FFFFFFFFFFFFFFFFFFFFFFFFFFFFFFFFFFFFFFFFFFFFF,FF
@FS10000125:27:BPA73017-1634:1:1101:6330:1010 2:N:0:14
TATTATTTGAGCGTACTCGACGAAGTTTTGTGGGGGGGGGGGGGGGGG
+
F:FFFFFFFFFFFFFFFFFFFFFFFFFFFFFFFFFFFFFFFFFFFFFF
@FS10000125:27:BPA73017-1634:1:1101:6390:1010 2:N:0:14
CAGCGATTGAGCGTACTCGACGAAGTTGTCAGGGGGGGGGGGGGGGGA
+
FFFFFFFFFFFFFFFFFFFFFFFFFFFFFFFFFFFFFFFFFFFF::,F
@FS10000125:27:BPA73017-1634:1:1101:7160:1010 2:N:0:14
TATTCATTGAGCGTACTCGACGAAGTTCAACCGGGGGGGGGGGGGGGA
+
FFFFFFFFFFFFFFFFFFFFFFFFFFFFFFFFFFFFFFFFFFFFFFF,
@FS10000125:27:BPA73017-1634:1:1101:9290:1010 2:N:0:14
CTATTTTTGAGCGTACTCGACGAAGTTTATTCGGGGGGGGGGGGGGGA
+
FFFFFFFFFFFFFFFFFFFFFFFFFFFFFFFFFFFFFFFF::FF:,,F
@FS10000125:27:BPA73017-1634:1:1101:9570:1010 2:N:0:14
CTCCCCTTGAGCGTACTCGACGAAGTTAGACCGGGGGGGGGGGGGGGG
+
FFFFFFFFFFFFFFFFFFFFFFFFFFFFFFFFFFFFFFFFFFFF:FF,
@FS10000125:27:BPA73017-1634:1:1101:10590:1010 2:N:0:14
TCAACTTTGAGCGTACTCGACGAGGTTGGCAGGGGGGGGGGGGGGGGA
+
F:FFF:FFFFFFFFFFFFFFFFFFFFF:FFFFFFFFFFFFFFFFF,,F
@FS10000125:27:BPA73017-1634:1:1101:10620:1010 2:N:0:14
CATCAATTGAGCGTACTCGACGAAGTTTATCGGGGGGGGGGGGGGGAA
+
,:,F,:FFFFFFFFFFFFFFFFFFFFF,FFFFFFFFFFFFFFFFF,FF
@FS10000125:27:BPA73017-1634:1:1101:11300:1010 2:N:0:14
GAATACTTGAGCGTACTCGACGAAGTTGTTTGGGGGGGGGGGGGGGGA
+
FFF:FFFFFFFFFFFFFFFFFFFFFFFFFFFFFFFFFFFFFFFFFFFF
@FS10000125:27:BPA73017-1634:1:1101:11340:1010 2:N:0:14
CTGTTATTGAGCGTACTCGACGAAGTTGGTGGGGGGGGGGGGGGGGGA
+
F,FFFFFFFFFFFFFFFFFFFFFFFFFFFFFFFFFFFFFFFFFFFF,F
@FS10000125:27:BPA73017-1634:1:1101:12730:1010 2:N:0:14
CGCGGATTGAGCGTACTCGACGAAGTTAGCAGGGGGGGGGGGGGGGAA
+
FFFFFFFFFFFFFFFFFFFFFFFFFFFFFFFFFFFFFFFFFFFF:,FF
@FS10000125:27:BPA73017-1634:1:1101:13320:1010 2:N:0:14
TTCATCTTGAGCGTACTCGACGAAGTTCTGCCGGGGGGGGGGGGGGGA
+
F,FFFFFFFFFFFFFFFFFFFFFFFFFFFFFFFFFFFFFFFFFFF:FF
@FS10000125:27:BPA73017-1634:1:1101:14650:1010 2:N:0:14
TAAACCTTGAGCGTACTCGACGAAGGGGGGGGGGGGGGGGATTGGGAA
+
FFFFFFFFFFFFFFFFFFFFFFFFFFFFFFFFFFFFFF,,,,,,,,,F
@FS10000125:27:BPA73017-1634:1:1101:15700:1010 2:N:0:14
TTATGCTTGAGCGTACTCGACGAAGTTTCTCCGGGGGGGGGGGGGGGG
+
FFFFFFFFFFFFFFFFFFFFFFFFFFFFFFFFFFFFFFFFFFFFFFF:
@FS10000125:27:BPA73017-1634:1:1101:1250:1020 2:N:0:14
TTTGGATTGAGCGTACTCGACGAAGGGGGGGGGGGGGGGGGAATTTCG
+
,,FFFFFFFFFFFFFFFFFFFFFFFFFFFFFFFFFFFFFF:F:,F,,:
@FS10000125:27:BPA73017-1634:1:1101:1770:1020 2:N:0:14
TTGATTTTGAGCGTACTCGACGAAGTTAATACGGGGGGGGGGGGGGGA
+
,,FFFFFFFFFFFFFFFFFFFFFFFFFFFFFFFFFFFFFFFFFFF:F:
@FS10000125:27:BPA73017-1634:1:1101:1860:1020 2:N:0:14
CCACCTTTGAGCGTACTCGACGAAGTTTCAGGGGGGGGGGGGGGAGGG
+
F::F::FFFFFFFFFFFFFFFFFFFFFFFFFFFFFFFFFFFFF,:,,:
@FS10000125:27:BPA73017-1634:1:1101:2370:1020 2:N:0:14
AACTACTTGAGCGCACTCGACGAAGTTGGGGGGGGGGGGGGGAATTCG
+
FFFFFFFFFFFFFFFFFFFFFFFFFFFFFFFFFFFFFFFFF,F:,F:F
@FS10000125:27:BPA73017-1634:1:1101:2650:1020 2:N:0:14
ACCCAATTGAGCGTACTCGACGAAGTTGTAAGGGGGGGGGGGGGGGGA
+
F:FFFFFFFFFFFFFFFFFFFFFFFFFFFFFFFFFFFFFFFFFFFF,F
@FS10000125:27:BPA73017-1634:1:1101:3350:1020 2:N:0:14
CCCCTATTGAGCGTACTCGACGAAGTTCCCTCGGGGGGGGGGGGGGAA
+
:,,,,,FFFFFFFFFFFFFFFFFFFFF,:F:,FFFFFFFFFF:F:,::
@FS10000125:27:BPA73017-1634:1:1101:3920:1020 2:N:0:14
TTGCTATTGAGCGTACTCGACGAAGTTCGGGGGGGGGGGGGGGAGATC
+
,FFFFFFFFFFFFFFFFFFFFFFFFFFFFFFFFFFFFFFFFFFF,:F:
@FS10000125:27:BPA73017-1634:1:1101:4300:1020 2:N:0:14
CTATTATTGAGCGTACTCGACGAAGTTACAAGGGGGGGGGGGGGGGAA
+
FFFFFFFFFFFFFFFFFFFFFFFFFFFFFFFFFFFFFFFFFFFF:,:F
@FS10000125:27:BPA73017-1634:1:1101:4450:1020 2:N:0:14
TTTCATTTGAGCGTACTCGACGAAGGGGGGGGGGGGGGGGAAATCGGA
+
FFFFFFFFFFFFFFFFFFFFFFFFFFFFFFFFFFFFFFFF:,,F,,,:
@FS10000125:27:BPA73017-1634:1:1101:4550:1020 2:N:0:14
TCGATTTTGATCGTACTCGACGAAGTTGCTTGGGGGGGGGGGGGGGAG
+
,,,,,FFFFFFFFFFFFFFFFFFFFFF,::,FFFFFFFFFFFFF:F,,
@FS10000125:27:BPA73017-1634:1:1101:4760:1020 2:N:0:14
CCGTAATTGAGCGTACTCGACGAAGTTCAACCGGGGGGGGGGGGGGGA
+
FF:FFFFFFFFFFFFFFFFFFFFFFFFFFFFFFFFFFFFFFFFFF:FF
@FS10000125:27:BPA73017-1634:1:1101:5240:1020 2:N:0:14
ATATCCTTGAGCGTACTCGACGAAGTTCCTGCGGGCGGGGGGGGGGGG
+
F,FFFFFFFFFFFFFFFFFFFFFFFFFFFFFFFFFFFFFFFFFF:F,:
@FS10000125:27:BPA73017-1634:1:1101:6000:1020 2:N:0:14
TATCATTTGAGCGTACTCGACGAAGTTCCGGGGGGGGGGGGGGGGAAT
+
FFFFFFFFFFFFFFFFFFFFFFFFFFFFFFFFFFFFFFFFFFF,,,,:
@FS10000125:27:BPA73017-1634:1:1101:6360:1020 2:N:0:14
TAGCATTTGAGCGTACTCGACGAAGGGGGGGGGGGGGGGGAAATCGGA
+
FFFFFFFFFFFFFFFFFFFFFFFFFFFFFFFFFFFFFFFF,,F:,,,F
@FS10000125:27:BPA73017-1634:1:1101:7770:1020 2:N:0:14
AAAATTCTTGAGCGTACTCGACGAAGTTGCATGGGGGGGGGGGGGGGA
+
FFFFFFFFFFFFFFFFFFFFFFFFFFFFFFFFFFFFFFFFFFFFFFF,
@FS10000125:27:BPA73017-1634:1:1101:8210:1020 2:N:0:14
CAATTTTTGGGCGTACTCGACGAAGTTGGACCGGGGGGGGGGGGGGGA
+
F::FFFFFF:FFFFFFFFFFFFFFFFFFFFFFFFFFFFFFFFFFF:F,
@FS10000125:27:BPA73017-1634:1:1101:8560:1020 2:N:0:14
TTTATGTTGAGCGTACTCGACGAAGTTGTGGGGGGGGGGGGGGGAAAT
+
,FFFFFFFFFFFFFFFFFFFFFFFFFFFFFFFFFFFFFFFFFF,F:,F
@FS10000125:27:BPA73017-1634:1:1101:9820:1020 2:N:0:14
TTCCTTTTGAGCGTACTCGACGAAGCGGGGGGGGGGGGGGGAAATTCG
+
,,FFFFFFFFFFFFFFFFFFFFFFFFFFFFFFFFFFFFFFF:F:F,,F
@FS10000125:27:BPA73017-1634:1:1101:10440:1020 2:N:0:14
TAGGCTTTGAGCGTACTCGACGAAGTTACGGGGGGGGGGGGGGGAAAT
+
FFFFFFFFFFFFFFFFFFFFFFFFFFFFFFFFFFFFFFFFFFF,::,F
@FS10000125:27:BPA73017-1634:1:1101:12620:1020 2:N:0:14
CTTATTTTGAGCGTACTCGACGAAGTTGTCAGGGGGGGGGGGGGGGAA
+
F,FFFFFFFFFFFFFFFFFFFFFFFFFFFFFFFFFFFFFFFFFFFF,F
@FS10000125:27:BPA73017-1634:1:1101:15700:1020 2:N:0:14
ACCTGATTGAGCGTACTCGACGAAGTTGAGCCGAGGGGGGGGGGGGGG
+
,FFFF,FFFFFFFFFFFFFFFFFFFFF,,,FFFFFFFFFFFFFFFFFF
@FS10000125:27:BPA73017-1634:1:1101:1370:1030 2:N:0:14
TAGCGCTTGAGCGTACTCGACGAAGTTTTAGGGGGGGGGGGGGGGGGA
+
,FFF:FFFFFFFFFFFFFFFFFFFFFFFFFFFFFFFFFFFFFFFFF,F
@FS10000125:27:BPA73017-1634:1:1101:2730:1030 2:N:0:14
TTCAATTTGAGCGTACTCGACGAAGTTCTGGGGTGGGGGGGGGGGAAA
+
FFFFFFFFFFFFFFFFFFFFFFFFFFFFFFFFFFFFFFFFFFFFFF,F
@FS10000125:27:BPA73017-1634:1:1101:3030:1030 2:N:0:14
AGCTCCTTGAGCGTACTCGACGAAGAGGGGGGGGGGGGGGGGGGGGAA
+
F:FFFFFFFFFFFFFFFFFFFFFFFFFFFFFFFFFFFFFFFFF::,,,
@FS10000125:27:BPA73017-1634:1:1101:3210:1030 2:N:0:14
ACCGTGTTGAGCGTACTCTACGAAGTTCTGGAGGGGGGGGGGGGGGGA
+
FFFFFFFFFFFFFFFFFF:FFFFFFFFFFFFFFFFFFFFFFFFFFFF,
@FS10000125:27:BPA73017-1634:1:1101:3480:1030 2:N:0:14
TTATCATTGAGCGTACTCGACGAAGGGGGGGGGGGGGGGGAAATCGGA
+
,FFFFFFFFFFFFFFFFFFFFFFFFFFFFFFFFFFFFFFFF,,F,,,,
@FS10000125:27:BPA73017-1634:1:1101:3630:1030 2:N:0:14
TTGAATTTGAGCGTACTCGACGAAGTTGCCGGGGGGGGGGGGGGGGGA
+
:FFFFFFFFFFFFFFFFFFFFFFFFFFFFFFFFFFFFFFFFFFFFF,F
@FS10000125:27:BPA73017-1634:1:1101:3790:1030 2:N:0:14
CCCGCGTTGAGCGTACTCGACGAAGTTGCCAGGGGGGGGGGGGGGGAA
+
FFF:F:FFFFFFFFFFFFFFFFFFFFFFFFFFFFFFFFFFFFF::,:F
@FS10000125:27:BPA73017-1634:1:1101:4010:1030 2:N:0:14
TACGATTTGAGCGTACTCGACGAAGTTGTGTGGGGGGGGGGGGGGGAA
+
,:FFFFFFFFFFFFFFFFFFFFFFFFFFFFFFFFFFFFFFFFFFF,FF
@FS10000125:27:BPA73017-1634:1:1101:4280:1030 2:N:0:14
TTCCTTTTGAGCGTACTCGACGAAGTTGGGCCGGGGGGGGGGGGAAAT
+
,FFFFFFFFFFFFFFFFFFFFFFFFFFFFFFFFFFFFFFFFFF,F,:F
@FS10000125:27:BPA73017-1634:1:1101:5670:1030 2:N:0:14
TTATTATTGAGCGTACTCGACGAAGTTTGTAGGGGGGGGGGGGGGGAA
+
,FFFF:FFFFFFFFFFFFFFFFFFFFFFFFFFFFFFFFFFFFFFF,FF
@FS10000125:27:BPA73017-1634:1:1101:6850:1030 2:N:0:14
TCGCTATTGAGCGTACTCGACGAAGTTACTAGGGGGGGGGGGGGGGGA
+
FF,FFFFFFFFFFFFFFFFFFFFFFFFFF,:FFFFFFFFFF,F,:,,,
@FS10000125:27:BPA73017-1634:1:1101:6920:1030 2:N:0:14
TTTTTATTGAGCGTACTCGACGAAGTTTAGGCGGGGGGGGGGGGGGGA
+
F,FFFFFFFFFFFFFFFFFFFFFFFFFFFFFFFFFFFFFFFFFFFF:F
@FS10000125:27:BPA73017-1634:1:1101:7300:1030 2:N:0:14
TTATATTTGAGCGTACTCGACGAAGTTAGCCGGGGGGGGGGGGGGGAA
+
,FFFFFFFFFFFFFFFFFFFFFFFFFFFFFFFFFFFFFFFFFFF,,,:
@FS10000125:27:BPA73017-1634:1:1101:7830:1030 2:N:0:14
ATGCGGTTGAGCGTACTCGACGAAGTTGGAAGGGGGGGGGGGGGGGGA
+
:FFF:FFFFFFFFFFFFFFFFFFFFFFFFFFFFFFFFFFFFFF::,,:
@FS10000125:27:BPA73017-1634:1:1101:7860:1030 2:N:0:14
GAAAAGTTGAGCGTACTCGACGAAGGGGGGGGGGGGGGGGAATCGGAA
+
F:FFF,FFFFFFFFFFFFFFFFFFFFFFFFFFFFFFFFF,,:,,,:FF
@FS10000125:27:BPA73017-1634:1:1101:8190:1030 2:N:0:14
CTAACATTGAGCGTACTCGACGAAGTTCAGTGGGGGGGGGGGGGGGAA
+
FFFFFFFFFFFFFFFFFFFFFFFFFFFFFFFFFFFFFFFFFFFF:,:F
@FS10000125:27:BPA73017-1634:1:1101:8260:1030 2:N:0:14
CTGATATTGAGCGTACTCGACGAAGTTTTAAGGGGGGGGGGGGGGGGA
+
F,FFFFFFFFFFFFFFFFFFFFFFFFFFFFFFFFFFFFFFFFFFFFFF
@FS10000125:27:BPA73017-1634:1:1101:8340:1030 2:N:0:14
CCGACGTTGAGCGTACTCGACGAAGTTCAACCGGGGGGGGGGGGGGGA
+
FFFFFFFFFFFFFFFFFFFFFFFFFFFFFFFFFFFFFFFFFFFFFFFF
@FS10000125:27:BPA73017-1634:1:1101:8670:1030 2:N:0:14
TTGTTCTTGAGCGTACTCGACGAAGTTGGGGGGGGGGGGGGGAGATTT
+
,,FFFFFFFFFFFFFFFFFFFFFFFFFFFFFFFFFFFFFFF::,,,,,
@FS10000125:27:BPA73017-1634:1:1101:8980:1030 2:N:0:14
CAATACTTGAGCGTACTCGACGAAGTTGAGGGGGGGGGGGGGGGGAGA
+
FFFFFFFFFFFFFFFFFFFFFFFFFFFFFFFFFFFFFFFFFFFFFF,,
@FS10000125:27:BPA73017-1634:1:1101:9150:1030 2:N:0:14
ACCAGATTGAGCGTACTCGACGAAGTTATTGCGGGGGGGGGGGGGGGG
+
FFFFFFFFFFFFFFFFFFFFFFFFFFFFFFFFFFFFFFFFFFFF,,,F
@FS10000125:27:BPA73017-1634:1:1101:9160:1030 2:N:0:14
ATTCTTTTGAGCGTACTCGACGAAGTTTGATGGGGGGGGGGGGGGGGA
+
FFFFFFFFFFFFFFFFFFFFFFFFFFFFFFFFFFFFFFFFFFFFFF:F
@FS10000125:27:BPA73017-1634:1:1101:9530:1030 2:N:0:14
ACCCCGTTGAGCGTACTCGACGAAGTTAAGCCGGGGGGGGGGGGGGGA
+
FFFFFFFFFFFFFFFFFFFFFFFFFFFFFFFFFFFFFFFFFFFFFFFF
@FS10000125:27:BPA73017-1634:1:1101:9610:1030 2:N:0:14
ACGGATTTGAGCGTACTCGACGAAGTTGTGTGGGGGGGGGGGAGGGGG
+
,F,,F:FFFFFFFFFFFFFFFFFFFFFFF:F:,FF,F,::FF,,:,FF
@FS10000125:27:BPA73017-1634:1:1101:10090:1030 2:N:0:14
AAAAGGTTGAGCGTACTCGACGAAGTTGTCAGGGGGGGGGGGGGGGAA
+
FFFFFFFFFFFFFFFFFFFFFFFFFFFFFFFFFFFFFFFFFFFFF,FF
@FS10000125:27:BPA73017-1634:1:1101:10340:1030 2:N:0:14
CATCACTTGAGCGTACTCGACAAAGTTCGCTCGGGGGGGGGGGGGGGG
+
FF,FFFFFFFFFFFFFFFFFFFFFFFFFFFF:,,F:F:FF:,F,F,F:
@FS10000125:27:BPA73017-1634:1:1101:10490:1030 2:N:0:14
ACTGCCTTGAGCGTACTCGACGAAGTTGCCAGGGGGGGGGGGGGGGAA
+
:FF,FFFFFFFFFFFFFFFFFFFFFFFFFFFFFFFFFFFFFFFFFF,F
@FS10000125:27:BPA73017-1634:1:1101:10920:1030 2:N:0:14
TGCTGATTGAGCGTACTCGACGAAGTTAGGTGGGGGGGGGGGGGGGAA
+
:,FF:FFFFFFFFFFFFFFFFFFFFFFFF:FFFFFFFFFFFFFF:,:F
@FS10000125:27:BPA73017-1634:1:1101:11000:1030 2:N:0:14
AAAGAATTGAGCGTACTCGACGAAGTTACCAGGGGGGGGGGGGGGGGG
+
FFFFFFFFFFFFFFFFFFFFFFFFFFFFFFFFFFFFFFFFFFFF:,,F
@FS10000125:27:BPA73017-1634:1:1101:11240:1030 2:N:0:14
CTCGGATTGAGCGTACTCGACGAAGTTCAGTCGGGGGGGGGGGGGGGA
+
F,F:FFFFFFFFFFFFFFFFFFFFFFFFFFFFFFFFFFFFFFFFF,:F
@FS10000125:27:BPA73017-1634:1:1101:11560:1030 2:N:0:14
CCAGGATTGAGCGTACTCGACGAAGTTGTAGGGGGGGGGGGGGGGGAA
+
FFFFFFFFFFFFFFFFFFFFFFFFFFFFFFFF:FFFFFFFFFF::,,,
@FS10000125:27:BPA73017-1634:1:1101:12980:1030 2:N:0:14
ATACGATTGAGCGTACTCGACGAAGTTCCTTGGGGGGGGGGGGGGGGG
+
FFFFFFFFFFFFFFFFFFFFFFFFFFFFFFFFFFFFFFFFFFFFFFFF
@FS10000125:27:BPA73017-1634:1:1101:12990:1030 2:N:0:14
AAACCGTTGAGCGTACTCGACGAAGGGGGGGGGGGGGGGGAATTCGAA
+
:FFFFFFFFFFFFFFFFFFFFFFFFFFFFFFFFFFFFFF,F,,,,,,:
@FS10000125:27:BPA73017-1634:1:1101:13730:1030 2:N:0:14
TAATTCTTGAGCGTACTCGACGAAGTTGCCGGGGGGGGGGGGGGGGGA
+
F:FFFFFFFFFFFFFFFFFFFFFFFFFFF,,FFFFFFFFFFFFF::,,
@FS10000125:27:BPA73017-1634:1:1101:13840:1030 2:N:0:14
AAGCTATTGAGCGTACTCGACGAAGTTTAACGGGGGGGGGGGGGGGAA
+
:FFFFFFFF::FFFFFFFFFFF:FFFFFFFFFFFFFFFFFFFF::,,,
@FS10000125:27:BPA73017-1634:1:1101:14410:1030 2:N:0:14
AGTATTTTGAGCGTACTCGACGAAGTTGCTGCGGGGGGGGGGGGGGAA
+
F,F:FFFFFFFFFFFFFFFFFFFFFFFFFFFFFFFFFFFFFFFFF,:F
@FS10000125:27:BPA73017-1634:1:1101:15460:1030 2:N:0:14
CTCGGTTTGAGCGTACTCGACGAAGTTACTAGGGGGGGGGGGGGGGGA
+
FFFFFFFFFFFFFFFFFFFFFFFFFFFFFFFFFFFFFFFFFFFFF,,F
@FS10000125:27:BPA73017-1634:1:1101:15570:1030 2:N:0:14
ACCAATTTGAGCGTACTCGACGAAGGGGGGGGGGGGGGGAGATCGGAA
+
FFFFFFFFF:FFFFFFFFFFFFFFFFFFFFFFFFFFFFF,F,F::,::
@FS10000125:27:BPA73017-1634:1:1101:15650:1030 2:N:0:14
TTCATATTGAGCGTACTCGACAGAGTTAGCAGGGGGGGGGGGGGGGGA
+
FFFFFFFFFFFFFFFFFFFFFFFFFFFFFFFFFFFFFFFFFFFF:,F,
@FS10000125:27:BPA73017-1634:1:1101:15710:1030 2:N:0:14
CTGGGTTTGAGCGTACTCGACGAAGTTATGGCGGGGGGGGGGGGGGGA
+
FF,,,FFFFFFFFFFFFFFFFFFFFFF:FFFFF:::FF,:F,F,:,,F
@FS10000125:27:BPA73017-1634:1:1101:16400:1030 2:N:0:14
TGGCAATTGAGCGTACTCGACGAAGTTCCAAGGGGGGGGGGGGGGGAA
+
:FFFFFFFFFFFFFFFFFFFFFFFFFFFFFFFFFFFFFFFFFFF,FF:
@FS10000125:27:BPA73017-1634:1:1101:1550:1040 2:N:0:14
TGTGTATTGAGCGTACTCGACGATGTTTAAGCGGGGGGGGGAGAGTGA
+
FF,,,F,,,,,,FFF,,,F,,,F,,F,,:F,F,,,,,,,F,,,F,,,,
@FS10000125:27:BPA73017-1634:1:1101:2280:1040 2:N:0:14
AATCCATTGAGCGTACTCGACGAAGTTGCATGGGGGGGGGGGGGGGAA
+
FFFFFFFFFFFFFFFFFFFFFFFFFFFFFFFFFFFFFFFFFFFFF,F:
@FS10000125:27:BPA73017-1634:1:1101:2770:1040 2:N:0:14
CCCAATTTGAGCGTACTCGACGAAGGGGGGGGGGGGGGGAGATCGGAA
+
,FFFFFFFFFFFFFFFFFFFFFFFFFFFFFFF:FFFFFF:,,FF:,:,
@FS10000125:27:BPA73017-1634:1:1101:2810:1040 2:N:0:14
TTATGATTGAGCGTACTCGACGAAGTTCAGTCGGGGGGGGGGGGGGGA
+
,FFF:FFFFFFFFFFFFFFFFFFFFFFFFFFFFFFFFFFFFFF:F,,:
@FS10000125:27:BPA73017-1634:1:1101:2880:1040 2:N:0:14
TTATTATTTGAGCGTACTCGACGAAGTTCAATCGGGGGGGGGGGGGGA
+
F:FFFFFFFFFFFFFFFFFFFFFFFFFFFFFFFFFFFFFFFFFFF::,
@FS10000125:27:BPA73017-1634:1:1101:3080:1040 2:N:0:14
GTGGTGTTGAGCGTACTCGACGAAGTTCAGCCGGGGGGGGGGGGGGGA
+
,F,,,,FFFFFFFFFFFFFFFFFF:FFFFF,FFFFFFFFFFFFFFF:F
@FS10000125:27:BPA73017-1634:1:1101:3200:1040 2:N:0:14
CTAGCTTTGAGCGTACTCGACGAAGTTGCAGCGGGGGGGGGGGGGGAA
+
F,FFFFFFFFFFFFFFFFFFFFFFFFFFFFFFFFFFFFFFFFFFF:,F
@FS10000125:27:BPA73017-1634:1:1101:3230:1040 2:N:0:14
TAGTGCTTGAGCGTACTCGACGAAGTTCAGCGGGCGGGGGGGGGGGGG
+
FFFFFFFFFFFFFFFFFFFFFFFFFFFFFFFFFFFFFFFFFFFFFFFF
@FS10000125:27:BPA73017-1634:1:1101:3620:1040 2:N:0:14
TATACTTTGAGCGTACTCGACGAAGGGGGAGGGGGGGGGGGGGGGGAA
+
,,FFFFFFFFFFFFFFFFFFFFFFFFFFFFFFFFFFFFFFFFFFF,FF
@FS10000125:27:BPA73017-1634:1:1101:3800:1040 2:N:0:14
CTGCTATTGAGCGTACTCGACGAAGGGGGGGGGGGGGGGAGATCGGAA
+
FFFFFFFFFFFFFFFFFFFFFFFFFFFFFFFFFFFFFFFF,,FF,,::
@FS10000125:27:BPA73017-1634:1:1101:4510:1040 2:N:0:14
CACATTTTGAGCGTACTCGACGAAGTTAGTGGGGGGGGGGGGGGGGAA
+
,:,,FFFFFFFFFFFFFFFFFFFFFFF,,F:FFFFFFFFFFF,F:,,:
@FS10000125:27:BPA73017-1634:1:1101:6210:1040 2:N:0:14
ACAAACTTGAGCGTACTCGACGAAGTTGTACCGGGGGGGGGGGGGGGA
+
FFFFFFFFFFFFFFFFFFFFFFFFFFFFFFFFFFFFFFFFFFFFF,,:
@FS10000125:27:BPA73017-1634:1:1101:6430:1040 2:N:0:14
CCCTCCTTGAGCGTACTCGACGAAGTTTGGCCGGGGGGGGGGGGGGAA
+
FFFFFFFFFFFFFFFFFFFFFFFFFFFFFFFFFFFFFFFFFFFFFF,F
@FS10000125:27:BPA73017-1634:1:1101:6510:1040 2:N:0:14
ATGTTTTTGAGCGTACTCGACGAAGTTGACTGGGGGGGGGGGGGGGGG
+
,,,:F:FFFFFFFFFFFFFFFFFFFFFFFFFFFFFFFFFFFFFFFFF,
@FS10000125:27:BPA73017-1634:1:1101:6950:1040 2:N:0:14
AACCTATTGAGCGTACTCGACGAAGTTCTAGCGGGGGGGGGGGGGGGA
+
,:,,FFFFFFFFFFFFFFFFFFFFFFFF,F,FFFFFFFFFFFFF:,,F
@FS10000125:27:BPA73017-1634:1:1101:7140:1040 2:N:0:14
TAGGTGTGAGCGTACTCGACGAAGTTGACAGGGGGGGGGGGGGGGGAA
+
,,FFFFFFFFFFFFFFFFFFFFFFFFFFFFFFFFFFFFFFFFFFF,FF
@FS10000125:27:BPA73017-1634:1:1101:7380:1040 2:N:0:14
TTTTCATTGAGCGTACTCGACGAAGTTTGGGGGGGGGGGGGGGGAAAT
+
FF:FFFFFFFFFFFFFFFFFFFFFFFFFFFFFFFFFFFFFFFF,FF,:
@FS10000125:27:BPA73017-1634:1:1101:7710:1040 2:N:0:14
TTAATATTGAGCGTACTCGACGAAGTTTGGCCGGGGGGGGGGGGGGAA
+
,FFFFFFFFFFFFFFFFFFFFFFFFFFFFFFFFFFFFFFFFFFF:,:F
@FS10000125:27:BPA73017-1634:1:1101:7730:1040 2:N:0:14
CTATCTTTGAGCGTACTCGACGAAGTTGGCAGGGGGGGGGGGGGGGAA
+
FFFFFFFFFFFFFFFFFFFFFFFFFFFFFFFFFFFFFFFFFFFF:,,F
@FS10000125:27:BPA73017-1634:1:1101:8530:1040 2:N:0:14
TTACTTTTGAGCGTACTCGACGAGGTTGCCGGGGGGGGGGGGGGGGGG
+
,FFFFFFFFFFFFFFFFFFFFFFFFFFFFFFFFFFFFFFFFFFFF:FF
@FS10000125:27:BPA73017-1634:1:1101:8660:1040 2:N:0:14
CTAGGATTGAGCGTACTCGACGAAGGGGGGGGGGGGGGGGGGGGGGAG
+
FFFFFFFFFFFFFFFFFFFFFFFFFFFFFFFFFFFFFFFFF,FF,,F,
@FS10000125:27:BPA73017-1634:1:1101:8670:1040 2:N:0:14
TTGATTTTGAGCGTACTCGACGAAGTTTGCAGGGGGGGGGGGGGGGAA
+
F,FFFFFFFFFFFFFFFFFFFFFFFFFFFFFFFFFFFFFFFFFF:,F:
@FS10000125:27:BPA73017-1634:1:1101:10960:1040 2:N:0:14
AATATGTTGAGCGTACTCGACGAAGGGGGGGGGGGGGGGGGGGTTTGA
+
:FFFFFFFFFFFFFFFFFFFFFFFFFFFFFFFFFFFFFFF,,,:,,,F
@FS10000125:27:BPA73017-1634:1:1101:11200:1040 2:N:0:14
CTCGGATTGAGCGTACTCGACGAAGTTCAGTCGGGGGGGGGGGGGGAA
+
F,F,FFFFFFFFFFFFFFFFFFFFFFFFFFFFFFFFFFFFFFFFF,,F
@FS10000125:27:BPA73017-1634:1:1101:11260:1040 2:N:0:14
TTTAGGTTGAGCGTACTCGACGAAGTTTGTGCGGGGGGGGGGGGGGGA
+
,FFFFFFFFFFFFFFFFFFFFFFFFFFFFFFFFFFFFFFFFFFFF,,F
@FS10000125:27:BPA73017-1634:1:1101:11340:1040 2:N:0:14
ACCTTATTGAGCGTACTCGACGAAGCTCTACGGGGGGGGGGGGAGGTG
+
,FF::FFFFFFFFFFFFFFFFFFFF,,,,,,FFFFFFFFFFF,:,,,,
@FS10000125:27:BPA73017-1634:1:1101:11400:1040 2:N:0:14
TTCGTTTTGAGCGTACTCGACGAAGTTCCAGCGGGGGGGGGGGGGGGA
+
FFFFFFFFFFFFFFFFFFFFFFFFFFFFFFFFFFFFFFFFFFFFFFFF
@FS10000125:27:BPA73017-1634:1:1101:12060:1040 2:N:0:14
TTTCACTTGAGCGTACTCGACGAAGTTGACCCGGGGGGGGGGGGGGGA
+
FFFFFFFFFFFFFFFFFFFFFFFFFFFFFFFFFFFFFFFFFFFFF,FF
@FS10000125:27:BPA73017-1634:1:1101:13240:1040 2:N:0:14
CAAAAATTGAGCGTACTCGACGAAGTTCGTACGGGCGGGGGGGGGGGG
+
,:F:FFFFFFFFFFFFFFFFFFFFFFFFFFFFFFFFFFFFFFF:F:FF
@FS10000125:27:BPA73017-1634:1:1101:13980:1040 2:N:0:14
TTCATGTTGAGCGTACTCGACGAAGGGGGGGGGGGGGGGAAATCGGAA
+
F:FFFFFFFFFFFFFFFFFFFFFFFFFFFFFFFFFFFFF,,F,,,,F:
@FS10000125:27:BPA73017-1634:1:1101:14330:1040 2:N:0:14
ATAACCTTGAGCGTACTCGACGAAGTGGGGGGGGGGGGGGGGAATTCG
+
:FFFFFFFFFFFFFFFFFFFFFFFFFFFFFFFFFFFFFFFF,:F,,,F
@FS10000125:27:BPA73017-1634:1:1101:14520:1040 2:N:0:14
ATCTACTTGAGCGTACTCGACGAAGTTCATCCGGGGGGGGGGGGGGGA
+
FF:F:FFFFFFFFFFFFFFFFFF,FFF:F,,FFFFFFFFFFFFF:,,:
@FS10000125:27:BPA73017-1634:1:1101:15260:1040 2:N:0:14
CCTTTTTTGAGCGTACTCGACGAAGTTGCCAGGGGGGGGGGGGGGGAA
+
F,,FFFFFFFFFFFFFFFFFFFFFFFFFF,FFFFFFFFFFFFFFFFF,
@FS10000125:27:BPA73017-1634:1:1101:1990:1050 2:N:0:14
ACCTAATTGAGCGTACTCGACGAAGTTACGTGGGGGGGGGGGGGGGAA
+
:FFFFFFFFFFFFFFFFFFFFFFFFFFFFFFFFFFFFFFFFFF:F,FF
@FS10000125:27:BPA73017-1634:1:1101:2050:1050 2:N:0:14
CTCTATTTGAGCGTACTCGACGAGGTTGACGGGGGGGGGGGGGGGAAA
+
FFFFFFFFFFFFFFFFFFFFFFFFFFFFFFFFFFFFFFFFFFFFF,F,
@FS10000125:27:BPA73017-1634:1:1101:2280:1050 2:N:0:14
GGGTCATTGAGCGTACTCGACGAAGTTGGGCCGGGGGGGGGGGGGGGG
+
,,,FFFFFFFFFFFFFFFFFFFFFFFFF:FFFFFFFFFFFFFFFFFF:
@FS10000125:27:BPA73017-1634:1:1101:2360:1050 2:N:0:14
AACCGGTTGAGCGTACTCGACGAAGTTCACAGGGGGGGGGGGGGGGAA
+
FFFFFFFFFFFFFFFFFFFFFFFFFFFFFFFFFFFFFFFFFFFFFF:F
@FS10000125:27:BPA73017-1634:1:1101:3870:1050 2:N:0:14
TATGAATTGAGCGTACTCGACGAAGTTGTCCGGGGGGGGGGGGGGGGA
+
,:FFFFFFFFFFFFFFFFFFFFFFFFFFFFFFFFFFFFFFFFFFFF:,
@FS10000125:27:BPA73017-1634:1:1101:6260:1050 2:N:0:14
TCGGCATTGAGCGTACTCGACGAAGGGGGGGGGGGGGGGAGATCGGAA
+
FFFFFFFFFFFFFFFFFFFFFFFFFFFFFFFFFFFFFFF,,F:,,,F,
@FS10000125:27:BPA73017-1634:1:1101:6390:1050 2:N:0:14
CACGATTTGAGCGTACTCGACGAAGTTCAAAGGGGGGGGGGGGGGGAA
+
FFFFFFFFFFFFFFFFFFFFFFFFFFFFFFFFFFFFFFFFFFFF:FFF
@FS10000125:27:BPA73017-1634:1:1101:6700:1050 2:N:0:14
TAGTATTTGAGCGTACTCGACGAAGTTGGGCCGGGGGGGGGGGGGGGA
+
,,FFFFFFFFFFFFFFFFFFFFFFFFFFFFFFFFFFFFFFFFFFFFF:
@FS10000125:27:BPA73017-1634:1:1101:6740:1050 2:N:0:14
CCATCTTTGAGCGTACTCGACGAAGTTTTCGGGGGGGGGGGGGGGGGG
+
FFF:F:,F:,,F,:FF,F::FFFF,FFFFFFFFFFFFFF:FFFF:FF:
@FS10000125:27:BPA73017-1634:1:1101:6940:1050 2:N:0:14
TTAAACTTGAGCGTACTAAGGGGGGGGGGGGGGGAGATCGGAAGAGCG
+
,FFFFFFFFFFFFFFFFFFFFFFFFFFFFFFFFFF,FFFFFFF,F,F,
@FS10000125:27:BPA73017-1634:1:1101:7030:1050 2:N:0:14
TTGTGTTTGAGCGTACTCGACGAAGTTTATAGGGGGGGGGGGGGGGAA
+
FFFFFFFFFFFFFFFFFFFFFFFFFFFFF,FFFFFFFFFFFFFFF:FF
@FS10000125:27:BPA73017-1634:1:1101:7530:1050 2:N:0:14
ATGTGCTTGAGCGTACTCGACGAAGTTAAAGGGGGGGGGGGGGGGGAG
+
F,,FFFFFFFFFFFFFFFFFF:FFFFFF,FFFFFFFFFFFFFF:,F,F
@FS10000125:27:BPA73017-1634:1:1101:8360:1050 2:N:0:14
ATAAACTTGAGCGTACTCGACGAAGTTCGGGGGGGGGGGGGGGGGGGA
+
F:FFFFF:FFFFFFFFFFFFFFFFFFFFFFFFFFFFFFFFFFFFF,,F
@FS10000125:27:BPA73017-1634:1:1101:9280:1050 2:N:0:14
TCCTCCTTGAGCGTACTCGACGAAGTTGCTGGGGGGGGGGGGGGGAAT
+
FFFFFFFFFFFFFFFFFFFFFFFFFFFFFFFFFFFFFFFFFFFF,F::
@FS10000125:27:BPA73017-1634:1:1101:9390:1050 2:N:0:14
TTATGATTGAGCGTACTCGACGAAGTTCATTGGGGGGGGGGGGGGGAA
+
,FFFFFFFFFFFFFFFFFFFFFFFFFFFFFFFFFFFFFFFFFFFFFFF
@FS10000125:27:BPA73017-1634:1:1101:9620:1050 2:N:0:14
CTATCATTGAGCGTACTCGACGAAGGGGGCGGGGGGGGGAGATCGGAA
+
,,,FFFFFFFFFFFFFFFFFFFFFF,:::,FFFFFFFFF,FF,:,FF:
@FS10000125:27:BPA73017-1634:1:1101:9770:1050 2:N:0:14
TATTAATTGAGCGTACTCGACGAAGTTACAGCCAGGGGGGGGGGGGGG
+
,:FFFFFFFFFFFFFFFFFFFFFFFFFFFFFFFFFFFFFFFFFFFFFF
@FS10000125:27:BPA73017-1634:1:1101:9890:1050 2:N:0:14
CTACATTTGAGCGTACTCGACGAAGTTGGCAGGGGGGGGGGGGGGGAA
+
,,,::,FFFFFFFFFFFFFFFFFFFFF,,FFFFFFFFFFFFFFFF,:F
@FS10000125:27:BPA73017-1634:1:1101:9990:1050 2:N:0:14
ATGCGATTGAGCGTACTCGACGAAGTTTGTGGGGGGGGGGGGGGGGAA
+
FFFFFFFFFFFFFFFFFFFFFFFFFFFFFFFFFFFFFFFFFFFFF:FF
@FS10000125:27:BPA73017-1634:1:1101:11490:1050 2:N:0:14
CTGATATTGAGCGTACTCGACGAAGTTGCTTGGGGGGGGGGGGGGGAA
+
F,FFFFFFFFFFFFFFFFFFFFFFFFFFFFFFFFFFFFFFFFFFF,F:
@FS10000125:27:BPA73017-1634:1:1101:11750:1050 2:N:0:14
AACGAATTGAGCGTACTCGACGAAGTTCCAAGGGGGGGGGGGGGGGGA
+
,FF:FFFFFFFFFFFFFFFFFFFFFFFFFFFFFFFFFFFFFFFFF:,F
@FS10000125:27:BPA73017-1634:1:1101:12490:1050 2:N:0:14
TTTTCCTTGAGCGTACTCGACGAAGTTTGCGCGGGGGGGGGGGGGGAA
+
FFFFFFFFFFFFFFFFFFFFFFFFFFFFFFFFFFFFFFFFFFFFF:,F
@FS10000125:27:BPA73017-1634:1:1101:13210:1050 2:N:0:14
ATATATTTGAGCGTACTCGACGAAGTTGACAGGGGGGGGGGGGGGGAA
+
FFFFFFFFFFFFFFFFFFFFFFFFFFFFFFFFFFFFFFFFFFFFF,FF
@FS10000125:27:BPA73017-1634:1:1101:13330:1050 2:N:0:14
ACCTTATTGAGCGTACTCGACGAAGTTAATGCGGGGGGGGGGGGGGGA
+
:,FFF,FFFFFFFFFFFFFFFFFFFFFF,F,FFFFFFFFFFFFFF,FF
@FS10000125:27:BPA73017-1634:1:1101:13570:1050 2:N:0:14
TTCGGCTTGAGCGTACTCGACGAAGTTCCAAGGGGGGGGGGGGGGGGG
+
,,F:FFFFFFFFFFFFFFFFFFFFFFFFFFFFFFFFFFFFFFFFFFFF
@FS10000125:27:BPA73017-1634:1:1101:13580:1050 2:N:0:14
ACCCCTTTGAGCGTACTCGACGAAGTTCAACCGGGGGGGGGGGGGGAG
+
,FF:FFFFFFFFFFFFFFFFFFFFFFFFF,F,FFFFFFFFFFFF,,F,
@FS10000125:27:BPA73017-1634:1:1101:14240:1050 2:N:0:14
TATCTATTGAGCGTACTCGACGAAGTTGCTGCGGGGGGGGGGGGGGGG
+
F:F,,FFFFFFFFFFFFFFFFFFFFFF,,F,FFFFFFFFFFFFF::,F
@FS10000125:27:BPA73017-1634:1:1101:14940:1050 2:N:0:14
CTCATTTTGAGCGTACTCGACGAAGTTTGTCCGGGGGGGGGGGGGGGG
+
FFFFFFFFF::FFFFFFFFFFFFFFFFFFFFFFFFFFFFFFFF::,,,
@FS10000125:27:BPA73017-1634:1:1101:1290:1060 2:N:0:14
TATCCTTTAAGCGTACTCGACGAAGTTTCCCGGGGAGGGGGGGGGGGG
+
FFFFFFFFFFFFFFFFFFFFFFFFFFFFFFFFFFFFFFFFFFFFF,:F
@FS10000125:27:BPA73017-1634:1:1101:1760:1060 2:N:0:14
CTACGATTGAGCGTACCGACGAAGTTCACGGGGGGGGGGGGGGGAAAT
+
FFFFFFFFFFFFFFFFFFFFFFFFFFFFFFFFFFFFFFFFFFF,F:,F
@FS10000125:27:BPA73017-1634:1:1101:2930:1060 2:N:0:14
TCATCCTTGAGCGTACTCGACGAAGTTTTGCGGGGGGGGGGGGGGGAA
+
FFFFFFFFFFFFFFFFFFFFFFFFFFF,FFF:FFFFFFFFFFFFFFFF
@FS10000125:27:BPA73017-1634:1:1101:3590:1060 2:N:0:14
CACGCGTTGAGCGTACTCGACGAAGTTCAATCGGGGGGGGGGGGGGGG
+
FFFFFFFFFFFFFFFFFFFFFFFFFFFFFFFFFFFFFFFFFFFFFFFF
@FS10000125:27:BPA73017-1634:1:1101:5260:1060 2:N:0:14
ATCCATTTGAGCGTACTCGACGAAGTTTGGGGGGGGGGGGGGGAGGTC
+
F,FFFFFFFFFFFFFFFFFFFFFFFFFFFFFFFFFFFFFFFF,F,,FF
@FS10000125:27:BPA73017-1634:1:1101:5640:1060 2:N:0:14
TTTTGGTTGAGCGTACTCGACGAAGTTTGTAGGGGGGGGGGGGGGGAA
+
FF:FFFFFFFFFFFFFFFFFFFFFFFF:FF,FFFFFFFFFFFFFF,FF
@FS10000125:27:BPA73017-1634:1:1101:6810:1060 2:N:0:14
CTTTCATTGAGCGTACTCGACGAAGTTAGGCCGGGGGGGGGGGGGGGA
+
FFFFF:FFFFFFFFFFFFFFFFFFFFFFFFFFFFFFFFFFFFFFFF:F
@FS10000125:27:BPA73017-1634:1:1101:7070:1060 2:N:0:14
TAGAAGTTGAGCGTACTCGACGAAGTTTGACGGGGGGGGGGGGGGGGA
+
FF:FFFFFFFFFFFFFFFFFFFFFFFFFFFFFFFFFFFFFFFFFFFF:
@FS10000125:27:BPA73017-1634:1:1101:7100:1060 2:N:0:14
TAGTCCTTGAGCGTACTCGACGAAGTTATTGGGGGGGGGGGGGGGAAA
+
,:FFFFFFFFFFFFFFFFFFFFFFFFFFFFFFFFFFFFFFFFFF,F:,
@FS10000125:27:BPA73017-1634:1:1101:7320:1060 2:N:0:14
CTCTGTTTGAGCGTACTCGACGAAGTTCTGAGGGGGGAGGGGGGGGGG
+
FFFFFFFFFFFFFFFFFFFFFFFFFFFFFFFFFFFFFFFFFFFF::,:
@FS10000125:27:BPA73017-1634:1:1101:7530:1060 2:N:0:14
TCATGTTTGAGCGTACTCGACGAAGTTTCTAGGGGGGGGGGGGGGGGA
+
FFFFFFFFFFFFFFFFFFFFFFFFFFFFFFFFFFFFFFFFFFFFFF,F
@FS10000125:27:BPA73017-1634:1:1101:8160:1060 2:N:0:14
TAGCTATTGAGCGTACTCGACGAAGGGGGGGGGGGGGGGGAGATCGGA
+
FFFFFFFFFFFFFFFFFFFFFFFFFFFFFFFFFFFFFFFF:,,F:,,:
@FS10000125:27:BPA73017-1634:1:1101:8270:1060 2:N:0:14
CCTCCCTTGAGCGTACTCGACGAAGTTCTTCGGGGGGGGGGGGGGGGA
+
FFFFFFFFFFFFFFFFFFFFFFFFFFFFFFFFFFFFFFFFFFFFF:F:
@FS10000125:27:BPA73017-1634:1:1101:9700:1060 2:N:0:14
TAGATTGAGCGTACTCGACGAAGTTATAAGGGGGGGGGGGGGGGGAGA
+
FFFFFFFFFF:FFFFFFFFFFFFFFFFFFFFFFFFFFFFFFFFFF:,F
@FS10000125:27:BPA73017-1634:1:1101:9910:1060 2:N:0:14
TTCAGTTTGAGCGTACTCGACGAAGTTTTCGGGGGGGGGGGGGGGAAT
+
FFFFFFFFFFFFFFFFFFFFFFFFFFFFFFFFFFFFFFFFFFFF,F,,
@FS10000125:27:BPA73017-1634:1:1101:10580:1060 2:N:0:14
AAGATCTTGAGCGTACTCGACGAAGTTGTGGGGGAGGGGGGGGGGGGG
+
FFFFFFFFFFFFFFFFFFFFFFFFFFFFFFFFFFFFFFFFFFFFFFF:
@FS10000125:27:BPA73017-1634:1:1101:11450:1060 2:N:0:14
ACCAGATTGAGCGTACTCGACGAAGTTGGGTGGGGGGGGGGGGGGAAA
+
:FFFFFFFFFFFFFFFFFFFFFFFFFFFFFFFFFFFFFFFFFF::F:,
@FS10000125:27:BPA73017-1634:1:1101:12570:1060 2:N:0:14
TATACTTTGAGCGTACTCGACGAAGTTTCCAGGGGGGGGGGGGGGGAA
+
FFFFFFFFFFFFFFFFFFFFFFFFFFFFFFFFFFFFFFFFFFFFFFFF
@FS10000125:27:BPA73017-1634:1:1101:12890:1060 2:N:0:14
TCAACATTGAGCGTACTCGACGAAGTTTGGCGGGGGGGGGGGGGGGGG
+
FFFFFFFFFFFFFFFFFFFFFFFFFFFFFFFFFFFFFFFFFFFFFFFF
@FS10000125:27:BPA73017-1634:1:1101:13570:1060 2:N:0:14
AAGGAATTGAGCGTACTCGACGAAGTTAACGGGGGGGGGGGGGGGAAA
+
FFFFFFFFFFFFFFFFFFFFFFFFFFFFFFFFFFFFFFFFFFFFFF,,
@FS10000125:27:BPA73017-1634:1:1101:13670:1060 2:N:0:14
CATATTTTGAGCGTACTCGACGAAGTTCTCAGGGGGGGGGGGGGGGGA
+
FFFFFFFFFFFFFFFFFFFFFFFFFFFFF:FFFFFFFFFFFFFF:,,:
@FS10000125:27:BPA73017-1634:1:1101:14140:1060 2:N:0:14
AAGATCTTGAGCGTACTCGACGAAGTTCGGGGGGGGGGGGGGGGGGGG
+
FFFFFFFFFFFFFFFFFFFFFFFFFFFFFFFFFFFFFFFFFFFF,,,,
@FS10000125:27:BPA73017-1634:1:1101:15140:1060 2:N:0:14
TCGGCATTGAGCGTACTCGACGAAGTTGCCTCGGGGGGGGGGGGGGGA
+
FF,FFFFFFFFFFFFFFFFFFFFFFFFFFFFFFFFFFFFFFFFFFFF:
@FS10000125:27:BPA73017-1634:1:1101:15590:1060 2:N:0:14
ATTATCTTGAGCGTACTCGACGAAGTTCATAGGGGGGGGGGGGGGGGA
+
FFFFFFFFFFFFFFFFFFFFFFFFFFFFFFFFFFFFFFFFFFFFF:::
@FS10000125:27:BPA73017-1634:1:1101:15920:1060 2:N:0:14
CCTCCTTTGAGCGTACTCGACGAAGTTGGCTCGGGGGGGGGGGGGGGG
+
FFFFFFFFFFFFFFFFFFFFFFFFFFFFFFFFFFFFFFFFFFFFFFF:
@FS10000125:27:BPA73017-1634:1:1101:1040:1070 2:N:0:14
CCGAGTTTGAGCGTACTCGACGAAGTTAAACCGGGGGGGGGGGGGGGG
+
FF:FFFFFFFFFFFFFFFFFFFFFFFFFFFFFFFFFFFFFFFFFF,FF
@FS10000125:27:BPA73017-1634:1:1101:2290:1070 2:N:0:14
TCGATTTTGAGCGTACTCGACGAAGTTTACGTGGGGGGGGGGGGGGGG
+
,FFFFFFFFFFFFFFFFFFFFFFFFFFFFFFFFFFFFFFFFFFFFFFF
@FS10000125:27:BPA73017-1634:1:1101:4230:1070 2:N:0:14
TAGGCATTGAGCGTACTCGACGAAGTTCCTGCGGGGGGGGGGGGGGGA
+
FFFFFFFFFFFFFFFFFFFFFFFFFFFFFFFFFFFFFFFFFFF::,:,
@FS10000125:27:BPA73017-1634:1:1101:4580:1070 2:N:0:14
CTCTGATTGAGCGTACTCGACGAAGTTGGGGGGGGGGGGGGGAAATCG
+
FFFF:FFFFFFFFFFFFFFFFFFFFFFFFFFFFFFFFFFFFFF,,F:F
@FS10000125:27:BPA73017-1634:1:1101:5010:1070 2:N:0:14
AATCACTTGAGCGTACTCGACGAAGTTGCTTCGGGGGGGGGGGGGGGA
+
,:FFFFFFFFFFFFFFFFFFFFFFFFFFFFFFFFFFFFFFFFFFFFF:
@FS10000125:27:BPA73017-1634:1:1101:5050:1070 2:N:0:14
TTAGTTTTGAGCGTACTCGACGAAGTTACGTCGGGGGGGGGGGGGGGA
+
FFFFFFFFFFFFFFFFFFFFFFFFFFFFFFFFFFFFFFFFFFFFFFF:
@FS10000125:27:BPA73017-1634:1:1101:5400:1070 2:N:0:14
ATAGGGTTGAGCGTACTCGACGAAGTTTACTGGGGGGGGGGGGGGGAA
+
:::,,:FFFFFFFFFFFFFFFFFFFFFFFFFFFFFFFFFFFFFFFF,F
@FS10000125:27:BPA73017-1634:1:1101:5720:1070 2:N:0:14
TTTAAGTTGAGCGTACTCGACGAAAGGGGGGGGGGGGGGGAAATCGGA
+
,,FFFFFFFFFFFFFFFFFFFFFFFFFFFFFFFFFFFFFF::,F,,,,
@FS10000125:27:BPA73017-1634:1:1101:5870:1070 2:N:0:14
TCCTACTTGAGCGTACTCGACGAAGTTGTCAGGGGGGGGGGGGGGGAA
+
FFFF:FFFFFFFFFFFFFFFFFFFFFFFFFFFFFFFFFFFF:FF,,,F
@FS10000125:27:BPA73017-1634:1:1101:5920:1070 2:N:0:14
ACTATGTTGAGCGTACTCGACGAAGTTTACGGGGGGGGGGGGGGGGGA
+
,FFFF,FFFFFFFFFFFFFFFFFFFFFF,F:FFFFFFFFFFFFF,,,,
@FS10000125:27:BPA73017-1634:1:1101:6170:1070 2:N:0:14
TCATACTTGAGCGTACTCGACGAAGTTGGCGGGGGGGGGGGGGGGGGA
+
,FFFFFFFFFFFFFFFFFFFFFFFFFFFFFFFFFFFFFFFFFFFFFFF
@FS10000125:27:BPA73017-1634:1:1101:6250:1070 2:N:0:14
TCATTTTTGAGCGTACTCGACGAAGTTGCTAGGGGGGGGGGGGGGGAA
+
FFFFFFFFFFFFFFFFFFFFFFFFFFFFFFFFFFFFFFFFFFFFFF,,
@FS10000125:27:BPA73017-1634:1:1101:6270:1070 2:N:0:14
CATTAATTGAGCGTACTCGACGAGGTTGAAAGGGGGGGGGGGGGGGAA
+
FFFFFFFFFFFFFFFFFFFFFFFFFFFFFFFFFFFFFFFFFFF::,::
@FS10000125:27:BPA73017-1634:1:1101:6990:1070 2:N:0:14
TCAGCTTTGAGCGTACTCGACGAAGTTCTAAGGGGGGGGGGGGGGGAA
+
FFFFFFFFFFFFFFFFFFFFFFFFFFFFFFFFFFFFFFFFFFFFFFFF
@FS10000125:27:BPA73017-1634:1:1101:7300:1070 2:N:0:14
CTTTGATTGAGCGTACTCGACGAAGTTACAGGGGGGGGGGGGGGGGAA
+
F,,,FFFFFFFFFFFFFFFFFFFFFFFFFF:FFFFFFFFFFFFFF:F,
@FS10000125:27:BPA73017-1634:1:1101:7580:1070 2:N:0:14
TACGTTTTGAGCGTACTCGACGAAGTTTCCAGGGGGGGGGGGGGGGGA
+
FFF:FFFFFFFFFFFFFFFFFFFFFFFFFF:FFFFFFFFFFFFFFFF,
@FS10000125:27:BPA73017-1634:1:1101:8000:1070 2:N:0:14
ATCGGCTTGAGCGTACTCGACGAAGTTCCAGGGGGGGGGGGGGGGAAT
+
FFFFFFFFFFFFFFFFFFFFFFFFFFFFFFFFFFFFFFFFFFFF,F,,
@FS10000125:27:BPA73017-1634:1:1101:8220:1070 2:N:0:14
TAATTATTGAGCGTACTCGACGAAGTGGGGGGGGGGGGGGGAGATCGA
+
,:FFFFFFFFFFFFFFFFFFFFFFFFFFFFFFFFFFFFFFFF,:FF,,
@FS10000125:27:BPA73017-1634:1:1101:8390:1070 2:N:0:14
TCAACTTTGAGCGTACTCGACGAAGTTCCGGCGGGGGGGGGGGGGGGA
+
FFFFFFFFFFFFFFFFFFFFFFFFFFFFFFFFFFFFFFFFFFFFFF,F
@FS10000125:27:BPA73017-1634:1:1101:8740:1070 2:N:0:14
TATCGGTTGAGCGTACTCGACGAAGTTCACGGGTGGGGGGGGGGGGGG
+
FFFFFFFFFFFFFFFFFFFFFFFFFFFFFFFFFFFFFFFFFFFFFFF:
@FS10000125:27:BPA73017-1634:1:1101:9190:1070 2:N:0:14
ATGTATTTGAGCGTACTCGACGAAGCGGGGGGGGGGGGGGGGAATTCG
+
F,FFFFFFFFFFFFFFFFFFFFFFFFF:FFFFFFFFFFFFF,:,,F,:
@FS10000125:27:BPA73017-1634:1:1101:9610:1070 2:N:0:14
TTCTCATTGAGCGTACTCGACGAAGGTTGCTGGGGGGGGGGGGGGGAA
+
,,F:FFFFFFFFFFFFFFFFFFFFFFFFFFFFFFFFFFFFFFFFFFFF
@FS10000125:27:BPA73017-1634:1:1101:10350:1070 2:N:0:14
CCATATTTGAGCGTACTCGACGAAGTTAGCCGGGGGGGGGGGGGGGGG
+
FFFFFFFFFFFFFFFFFFFFFFFFFFFFFFFFFFFFFFFFFFFF:,,,
@FS10000125:27:BPA73017-1634:1:1101:10500:1070 2:N:0:14
TTGCATTTGAGCGTACTCGACGAAGTTATGGGGGGGGGGGGGGGGGAA
+
:FFFFFFFFFFFFFFFFFFFFFFFFFFFFFFFFFFFFFFFFFFFF:,F
@FS10000125:27:BPA73017-1634:1:1101:10520:1070 2:N:0:14
TCCCCATTGAGCGTACTCGACGAAGTTGTCAGGGGGGGGGGGGGGGAA
+
FFFFFFFFFFFFFFFFFFFFFFFFFFFFFFFFFFFFFFFFFFFFFF,F
@FS10000125:27:BPA73017-1634:1:1101:10880:1070 2:N:0:14
TCTTTCTTGAGCGTACTCGACGAAGTTGAGCGGGGGGGGGGGGGGGAA
+
FFFFFFFFFFFFFFFFFFFFFFFFFFFFFFFFFFFFFFFFFFFFF,FF
@FS10000125:27:BPA73017-1634:1:1101:11570:1070 2:N:0:14
TATCACTTGAGCGTACTCGACGAAGTTGGGGGGGGGGGGGGGGGAAAT
+
:FFFFFFFFFFFFFFFFFFFFFFFFFFFFFFFFFFFFFFFFFF,FF,:
@FS10000125:27:BPA73017-1634:1:1101:11890:1070 2:N:0:14
CACGGATTGAGCGTACTCGACGAAGTGGGGGGGGGGGGGGGGGAAGTC
+
FFFFFFFFFFFFFFFFFFFFFFFFFFFFFFFFFFFFFFFFFF,F,,F,
@FS10000125:27:BPA73017-1634:1:1101:13110:1070 2:N:0:14
CTCAGATTGAGCGTACTCGACGAAGTTCGGGGGGGGGGGGGGGAGGTC
+
F,FFFFFFFFFFFFFFFFFFFFFFFFFFFFFFFFFFFFFFFFFF,,F,
@FS10000125:27:BPA73017-1634:1:1101:13250:1070 2:N:0:14
TAGGATTGAGCGTACTCGACGAAGGGGGAGGGGGGGGGGGGGGGAGAT
+
FFFFFFFFFFFFFFFFFFFFFFFFFFFFFFFFFFFFFFFFFFF,F,,F
@FS10000125:27:BPA73017-1634:1:1101:15140:1070 2:N:0:14
TTATTTTTGAGCGTACTCGACGAAGTTGCTAGGGGGGGGGGGGGGGAA
+
F,FFFFFFFFFFFFFFFFFFFFFFFFFFFFFFFFFFFFFFFFFFFF,F
@FS10000125:27:BPA73017-1634:1:1101:15340:1070 2:N:0:14
CTGTCATTGAGCGTACTCGACGAAGTTTAGGGGGGGGGGGGGGGGGGA
+
F,FFFFFFFFFFFFFFFFFFFFFFFFFFFFFFFFFFFFFFFFFFFFFF
@FS10000125:27:BPA73017-1634:1:1101:16040:1070 2:N:0:14
ATGGGATTGAGCGTACTCGACGAAGTTTAACGGGGGGGGGGGGGGGAA
+
F,F:FFFFFFFFFFFFFFFFFFFFFFFFFFFFFFFFFFFFFFFFF,FF
@FS10000125:27:BPA73017-1634:1:1101:16480:1070 2:N:0:14
ATAATTTTGAGCGTACTCGACGAAGTTTGGAGGGGGGGGGGGGGGGGA
+
FF,,FFFFFF:FFFFFFFFFFFFFFFFFFFFFFFFFFFFFF:F,:,,,
@FS10000125:27:BPA73017-1634:1:1101:3820:1080 2:N:0:14
CACTAATTGAGCGTACTCGACGAAGTTCAGCCGGGGGGGGGGGGGGGA
+
FFFFFFFFFFFFFFFFFFFFFFFFFFFFFFFFFFFFFFFFFFFFFF:F
@FS10000125:27:BPA73017-1634:1:1101:5040:1080 2:N:0:14
ATAAACTTGAGCGTACTCGACGAAGTTATGTGGGGGGGGGGGGGGGGA
+
F,FFFFFFFFFFFFFFFFFFFFFFFFFFFFFFFFFFFFFFFFF,F,,:
@FS10000125:27:BPA73017-1634:1:1101:5140:1080 2:N:0:14
TTCTTTTTGAGCGTACTCGACGAAGTTAAATGGGGGGGGGGGGGGGGA
+
,FFFFFFFFFFFFFFFFFFFFFFFFFFFFFFFFFFFFFFFFFFFFF:F
@FS10000125:27:BPA73017-1634:1:1101:5150:1080 2:N:0:14
TTAGGTTTGAGCGTACTCGACGAAGTTGAAAGGGGGGGGGGGGGGGGA
+
F,FFFFFFFFFFFFFFFFFFFFFFFFFFFFFFFFFFFFFFFFFF:F,F
@FS10000125:27:BPA73017-1634:1:1101:5520:1080 2:N:0:14
TCGTACTTGTGCGTACTCCACATAGTTCAGCCGATGCCGACCCTAAAT
+
,FFFFFFF,:,F,FFFFF,,F,,F,F:F:,,,F:,F,,F,,,,,F,F,
@FS10000125:27:BPA73017-1634:1:1101:6620:1080 2:N:0:14
ATCCATTTGACGTACTCGACGAAGTTGATTGGGGGGGGGGGGGGGGAA
+
:,FFFFFFFFFFFFFFFFFFFFFFFFFFFFFFFFFFFFFFFFFFFFFF
@FS10000125:27:BPA73017-1634:1:1101:7030:1080 2:N:0:14
ACATCTTTGAGCGTACTTAACGAAGTTACTTGGGGGGGGGGGGAAGAG
+
,:F,:FFFFFFFFFFFF,,,:F,,F,,::,,FFFFF,:,,,::F,,,:
@FS10000125:27:BPA73017-1634:1:1101:7280:1080 2:N:0:14
ATGAAATTGAGCGTACTCGACGAAGTTGGGTGGGGGGGGGGGGGGAAA
+
F,FFFFFFFFFFFFFFFFFFFFFFFFFFFFFFFFFFFFFFFFFF:FF,
@FS10000125:27:BPA73017-1634:1:1101:7840:1080 2:N:0:14
AGGTTATTGAGCGTACTCGACGAAGTTTTTCGGGGGGGGGGGGGGGAA
+
F,FFFFFFFFFFFFFFFFFFFFFFFFFFFFFFFFFFFFFFFFFFF:FF
@FS10000125:27:BPA73017-1634:1:1101:8970:1080 2:N:0:14
TTACTATTGAGCGTACTCGACGAAGTTTGTACGGGGGGGGGGGGGGGG
+
,FFFFFFFFFFFFFFFFFFFFFFFFFFFFFFFFFFFFFFFFFFFFFFF
@FS10000125:27:BPA73017-1634:1:1101:10550:1080 2:N:0:14
TATTTTTTGAGCGTACTCGACGAAGTTGGGCCGGGGGGGGGGGGGGGA
+
FFFFFFFFFFFFFFFFFFFFFFFFFFFFFFFFFFFFFFFFFFFF::,F
@FS10000125:27:BPA73017-1634:1:1101:10650:1080 2:N:0:14
CATTCATTGAGCGTACTCGACGAAGTTCACTCGGGGGGGGGGGGGGGA
+
FFFFFFFFFFFFFFFFFFFFFFFFFFFFFFFFFFFFFFFFF:FF:,,F
@FS10000125:27:BPA73017-1634:1:1101:11150:1080 2:N:0:14
ATGACCTTGAGCGTACTCGACGAAGTTTACAGGGGGGGGGGGGGGGGA
+
F,,FFFFFFFFFFFFFFFFFFFFFFFFFFFFFFFFFFFFFFFFF,,,,
@FS10000125:27:BPA73017-1634:1:1101:11380:1080 2:N:0:14
TTCGCTTTGAGCGTACTCGACGAAGTTAGGGGGGGGGGGGGGGGGGGG
+
FFFFFFFFFFFFFFFFFFFFFFFFFFFFFFFFFFFFFFFFFFFFFFF:
@FS10000125:27:BPA73017-1634:1:1101:12020:1080 2:N:0:14
TTCAGTTTGAGCGTACTCGACGAAGTTAACCGGGGGGGGGGGGGGGAA
+
,FFFFFFFF,FFFFFFFFFFFFFFFFFFFFFFFFFFFFFFFFFFF,F:
@FS10000125:27:BPA73017-1634:1:1101:14110:1080 2:N:0:14
CAACCCTTGAGCGTACTCGACGAAGTTGCCTCGGGGGGGGGGGGGGAA
+
,FFFFFFFFFFFFFFFFFFFFFFFFFF,::FFFFFFFFFFFFF::,:F
@FS10000125:27:BPA73017-1634:1:1101:14230:1080 2:N:0:14
TTGATTTTGAGCGTACTCGACGAAGTTTCAAGGGGGGGGGGGGGGGGG
+
FFFFFFFFF:FFFFFFFFFFFF:FFFFFFFFFFFFFFFFFFFFF:,,:
@FS10000125:27:BPA73017-1634:1:1101:15120:1080 2:N:0:14
ATTAATTTGAGCGTACTCGACGAAGTTGTTGCGGGGGGGGGGGGGGAA
+
,FFF,FFFFFFFFFFFFFFFFFFFFFF:FF,FFFFFFFFFFFFFF,,F
@FS10000125:27:BPA73017-1634:1:1101:15170:1080 2:N:0:14
TTATTTTTGAGCGTACTCGACGAAGTTGCTAGGGGGGGGGGGGGGGAA
+
:,,FFFFFFFFFFFFFFFFFFFFFFFFFFFFFFFFFFFFFFFFFFFFF
@FS10000125:27:BPA73017-1634:1:1101:15520:1080 2:N:0:14
CTACTGTTGAGCGTACTCGACGAAGTTCAGTGGGGGGGGGGGGGGGGA
+
F,FFFFFFFFFFFFFFFFFFFFFFFFFFFFFFFFFFFFFFFFFFF,::
@FS10000125:27:BPA73017-1634:1:1101:1070:1090 2:N:0:14
TAAAAATTGAGCGTACTTGACGAAGTTGCGGGGGGGGGGGGGGGGAAT
+
,:FFFFFFFFFFFFFFFFFFFFFFFFFFFFFFFFFFFFFFFFF,,F,F
@FS10000125:27:BPA73017-1634:1:1101:2030:1090 2:N:0:14
CTTTTATTGAGCGTACTCGACGAAGTTTCAAGGGGGGGGGGGGGGGGG
+
FF:FFFFFFFFFFFFFFFFFFFFFFFFFFFFFFFFFFFFFFFFFFF,F
@FS10000125:27:BPA73017-1634:1:1101:2730:1090 2:N:0:14
TCGATCTTGAGCGTACTCGACGAAGTTCACAGGGGGGGGGGGGGGGAA
+
FFFFFFFFFFFFFFFFFFFFFFFFFFFFFFFFFFFFFFFFFFFFF:FF
@FS10000125:27:BPA73017-1634:1:1101:3110:1090 2:N:0:14
ATCAAGTTGAGCGTACTCGACGAAGTTTCAAGGGGGGGGGGGGGGGGA
+
::FFFFFFFFFFFFFFFFFFFFFFFFFFFFFFF:FFFFFFFF,F:F,F
@FS10000125:27:BPA73017-1634:1:1101:3330:1090 2:N:0:14
GTTATGTTGAGCGTACTCGACGAAGTTATTTGGGGGGGGGGGGGGGAA
+
:,FF,:FFFFFFFFFFFFFFFFFFFFFFFFFFFFFFFFFFFFFFFF,:
@FS10000125:27:BPA73017-1634:1:1101:3820:1090 2:N:0:14
TGGGTATTGAGCGCACTCGCGAAGTTCGGGGGGGGGGGGGGGAAATCG
+
,:FFFFFFFFFFFFFFFFFFFFFFFFFFFFFFFFFFFFFFF:F::F::
@FS10000125:27:BPA73017-1634:1:1101:4240:1090 2:N:0:14
ACTAACTTGAGCGTACTCGACGAAGTTAGTCCGGGGGGGGGGGGGGGA
+
,,,FF,FFFFFFFFFFFFFFFFFFFFF:F:::FFFFFFFFFF,,:,,F
@FS10000125:27:BPA73017-1634:1:1101:4360:1090 2:N:0:14
TTCACGTTGAGCGTACTCGACGAAGTTGTTAGGGGGGGGGGGGGGGAA
+
FFFFFFFFFFFFFFFFFFFFFFFFFFFF,F::FFFFFFF:FFFF:,FF
@FS10000125:27:BPA73017-1634:1:1101:5340:1090 2:N:0:14
GATAATTTGAGCGTACTCGACGAAGTTGACAGGGGGGGGGGGGGGGAA
+
FF,FF:FFFFFFFFFFFFFFFFFFFFFFFFFFFFFFFFFFFFF,FFFF
@FS10000125:27:BPA73017-1634:1:1101:5380:1090 2:N:0:14
TTTAAGTTGAGCGTACTCGACGAAAGGGGGGGGGGGGGGGGAATTCGA
+
,:FFFFFFFFFFFFFFFFFFFFFFFFFFFFFFFFFFFFFF,:F,,,,F
@FS10000125:27:BPA73017-1634:1:1101:5920:1090 2:N:0:14
CAATTATTGAGCGTACTCGACGAAGTTTATGCGGGGGGGGGGGGGGGA
+
FFFFFFFFFFFFFFFFFFFFFFFFFFFFFFFFFFFFFFFFFFFF:,,F
@FS10000125:27:BPA73017-1634:1:1101:6100:1090 2:N:0:14
ATTTTCTTGAGCGTACTCGACGAAGTTTGCAGGGGGGGGGGGGGGGAA
+
F,FF,FFFFFFFFFFFFFFFFFFFFFF:,FF,FFFFFFFFFFFFFFFF
@FS10000125:27:BPA73017-1634:1:1101:7130:1090 2:N:0:14
CAAATTTTGAGCGTACTCGACGAAGTTAGTTCGGGGGGGGGGGGGGGA
+
FFFFFFFFFFFFFFFFFFFFFFFFFFFFFFFFFFFFFFFFFFFFF::F
@FS10000125:27:BPA73017-1634:1:1101:7440:1090 2:N:0:14
TTCTTTTTGAGCGTACTCGACGAAGTTCAGTGGGGGGGGGGGAGAGCG
+
FFFF,FFFFFFFFFFFFFFFFFFFFFF::,,FFFFFFFFFFF,:F,,F
@FS10000125:27:BPA73017-1634:1:1101:7670:1090 2:N:0:14
AACGTATTGAGCGTACTCGACGAAGTTCAGCCGGGGGGGGGGGGGGGG
+
FFFFFFFFFFFFFFFFFFFFFFFFFFFFFFFFFFFFFFFFFF:FF,,:
@FS10000125:27:BPA73017-1634:1:1101:8060:1090 2:N:0:14
TGTACATTGAGCGTACTCGACGAAAGGGGGGGGGGGGGGGGAGATCCG
+
,::FFFFFFFFFFFFFFFFFFFFFFFF,F:,FFFFFFFFFF,,F:,,:
@FS10000125:27:BPA73017-1634:1:1101:8110:1090 2:N:0:14
ACCTGATTGAGCGTACTCGACGAAGTTTTGCCGGGGGGGGGGGGGGGA
+
FFFFFFFFFFFFFFFFFFFFFFFFFFFFFFFFFFFFFFFFFFFFFFFF
@FS10000125:27:BPA73017-1634:1:1101:8810:1090 2:N:0:14
TTGGTTTTGAGCGTACTCGACGAAGTTCAGCGGGGGGGGGGGGGGGAA
+
F,:,FFFFFFFFFFFFFFFFFFFFFFFFFFFFFFFFFFFFFFFF:,F:
@FS10000125:27:BPA73017-1634:1:1101:8920:1090 2:N:0:14
TTGGGGTTGAGCGTACTCGACGAAGTTGAATCGGGGGGGGGGGGGGAA
+
F,,:F:FFFFFFFFFFFFFFFFFFFFFFFFFFFFFFFFFFFFFFFF,F
@FS10000125:27:BPA73017-1634:1:1101:9230:1090 2:N:0:14
CCGGAATTGAGCGTACTCGACGAAGTTGATACGGGGGGGGGGGGGGGG
+
FFFFFFFFFFFFFFFFFFFFFFFFFFFFFFFFFFFFFFFFFFFFFF:,
@FS10000125:27:BPA73017-1634:1:1101:10450:1090 2:N:0:14
CTCGTATTGAGCGTACTCGACGAAGTTTGGGGGGGGGGGGGGGGAAAT
+
F,FFFFFFFFFFFFFFFFFFFFFFFFFFFFFFFFFFFFFFFFFF,,,F
@FS10000125:27:BPA73017-1634:1:1101:10470:1090 2:N:0:14
TCCTGTTTGAGCGTACTCGACGAAGTTCAGCGGGGGGGGGGGGGGGAA
+
FF:,,FFFF:FF:FFFF:FFFFFFFFFF,,FFFFF:FFFFFF:::,,,
@FS10000125:27:BPA73017-1634:1:1101:12300:1090 2:N:0:14
TACTAATTGAGCGTACTCGACGAAGTTTCTTGGGGGGGGGGGGGGGAA
+
FFFF:FFFFFFFFFFFFFFFFFFFFFFFFFFFFFFFFFFFFFFFF,FF
@FS10000125:27:BPA73017-1634:1:1101:12340:1090 2:N:0:14
TTTCGGTTGAGCGTACCGACGAAGTTGGTTCGGGGGGGGGGGGGGGAA
+
,FFFFFFFFFFFFFFFFFFFFFFFFFFFFFFFFFFFFFFFFFFFFFFF
@FS10000125:27:BPA73017-1634:1:1101:13850:1090 2:N:0:14
AAGGATAGGGGGGGGGGGGGGGGGATCGGAAAAGCGTCCTGTTAGGAA
+
:FFFFFFFFFFFFFFFFFFFFF,,FF,,FFF,F::,,:,,,:,:::F,
@FS10000125:27:BPA73017-1634:1:1101:1150:1100 2:N:0:14
TCTCCCTTGAGCGTTCTCGACGAAGTTCAGCCGGGGGGGGGGGGGGGA
+
,:FF:FFFFFFFFFFFFFFFFFFFFF,,F:FFFFFFFFFFFFFFFFF,
@FS10000125:27:BPA73017-1634:1:1101:2280:1100 2:N:0:14
ACTTTATTGAGCGTACTCGACGAAGTTCACAGGGGGGGGGGGGGGGAA
+
FFFFFFFFFFFFFFFFFFFFFFFFFFFFFFFFFFFFFFFFFFFFFF,F
@FS10000125:27:BPA73017-1634:1:1101:5140:1100 2:N:0:14
TACTAATTGAGCGTACTCGACGAAGTTGCCGGGGGGGGGGGGGGGAAA
+
FFFFFFFFFFFFFFFFFFFFFFFFFFFFFFFFFFFFFFFFFFFFFF,:
@FS10000125:27:BPA73017-1634:1:1101:5330:1100 2:N:0:14
TACATATTGAGCGTACTCGACGAAGTTATGCGGGGGGGGGGGGGGAAA
+
FFFFFFFFFFFFFFFFFFFFFFFFFFFFFFFFFFFFFFFFFFFF,F,,
@FS10000125:27:BPA73017-1634:1:1101:6070:1100 2:N:0:14
TCTTAATTGAGCGTACTCGACGAAGTTCAATCGGGGGGGGGGGGGGGA
+
FF::FFFFFFFFFFFFFFFFFFFFFFFF:FFFFFFFFFFFFFFF:,,F
@FS10000125:27:BPA73017-1634:1:1101:6190:1100 2:N:0:14
CTGGGCTTGAGCGTACTCGACGAAGTTTAAGGGGGGGGGGGGGGGGGA
+
FFF,FFFFFFFFFFFFFFFFFFFFFFF,,:,FFFFFFFFFFFFFFFFF
@FS10000125:27:BPA73017-1634:1:1101:6270:1100 2:N:0:14
ATCGTATTGAGCGTACTCGACGAAGTTGCTGCGGGGGGGGGGGGGGGA
+
,,F,,FFFFFFFFFFFFFFFFFFFFFFFFFFFFFFFFFFFFFFFF,:F
@FS10000125:27:BPA73017-1634:1:1101:6800:1100 2:N:0:14
TTGCAATTGAGCGTACTCGACGAAGGGGGGGGGGGGGGGGAAATCGGA
+
,,::FFFFFFFFFFFFFFFFFFFFFFFFFFFFFFFFFFF:F:,FF,,,
@FS10000125:27:BPA73017-1634:1:1101:8260:1100 2:N:0:14
TAAAAATTGAGCGTACTCGACGAAGTTCTAGGGGGGGGGGGGGGGGGG
+
FFFFFFFFFFFFFFFFFFFFFFFFFFFFFFFFFFFFFFFFFFFFFFFF
@FS10000125:27:BPA73017-1634:1:1101:8590:1100 2:N:0:14
TTACTTTTGAGCGTACTCGACGAGGTTGCCGGGGGGGGGGGGGGGGGA
+
,FFFFFFFFFFFFFFFFFFFFFFFFFFFFFFFFFFFFFFFFFFFFFF,
@FS10000125:27:BPA73017-1634:1:1101:8940:1100 2:N:0:14
TTCTAGTTGAGCGTACTCGACGAAGTTGCGGGGGGAGAGGGGGGGGGG
+
,FFFF,:F,F:FF:FFFF,FF,F,,::FFFF:,,,FF,:::,F,,FFF
@FS10000125:27:BPA73017-1634:1:1101:9510:1100 2:N:0:14
TACGTTTTGAGCGTACTCGACGAAGTTAACCCGGGGGGGGGGGGGGGA
+
FFFFFFFFFFFFFFFFFFFFFFFFFFFFFFFFFFFFFFFFFFFFF:FF
@FS10000125:27:BPA73017-1634:1:1101:10000:1100 2:N:0:14
CTGCCTTTGAGCGTACTCGACGAAGTTCCCGCGGGGGGGGGGGGGGGG
+
F,FFFFFFFFFFFFFFFFFFFFFFFFFFFFFFFFFFFFFFFFFFFFF,
@FS10000125:27:BPA73017-1634:1:1101:10390:1100 2:N:0:14
CTTTGTTTGAGCGTACTCGACGAAGTTGGCTCGGGGGGGGGGGGGGGG
+
F:,F,FFFFFFFFFFFFFFFFFFFFFF::FFFFFFFFFFFFFFFF,,F
@FS10000125:27:BPA73017-1634:1:1101:11010:1100 2:N:0:14
TTGATTTTGAGCGTACTCGACGAAGTTTGGGCGGGGGGGGGGGGGGGA
+
FF,FFFFFFFFFFFFFFFFFFFFFFFFF,:,FFFFFFFFFFFFFF,F,
@FS10000125:27:BPA73017-1634:1:1101:12370:1100 2:N:0:14
ATAAAATTGAGCGTACTCGACGAAGGGGGGGGGGGGGGGAGTTCGGAA
+
FFFFFFFFFFFFFFFFFFFFFFFFFFFFFFFFFFFFFF,,,,:::,:F
@FS10000125:27:BPA73017-1634:1:1101:14960:1100 2:N:0:14
TTTCTATTGAGCGTACTCGACGAAGTTTGGAGGGGGGGGGGGGGGGAA
+
FFF,F,FFFFFFFFFFFFFFFFFFFFFFF,FFFFFFFFFFFFFF,,:F
@FS10000125:27:BPA73017-1634:1:1101:15080:1100 2:N:0:14
TCTTACTTGAGCGTACTCGACGAAGTTCAGAGGGGGGGGGGGGGGGAA
+
FFF:,FFFFFFFFFFFFFFFFFFFFFFFFFFFFFFFFFFFFFFFFF:F
@FS10000125:27:BPA73017-1634:1:1101:1650:1110 2:N:0:14
CCGCCTTTGAGCGTACTCGACGAAGTTGAGCGGGGGGGGGGGGGGGGG
+
FFFFFFFFFFFFFFFFFFFFFFFFFFFFFFFFFFFFFFFFFFFFFFF:
@FS10000125:27:BPA73017-1634:1:1101:1990:1110 2:N:0:14
TACATGTTGAGCGTACTCGACGAAGTTAAAAGGGGGGGGGGGGGGGAA
+
FFFFFFFFFFFFFFFFFFFFFFFFFFFFFFFFFFFFFFFFFFFF:,FF
@FS10000125:27:BPA73017-1634:1:1101:2690:1110 2:N:0:14
AACTACTTGAGCGTACTCGACGAAGTTGGGGGGGGGGGGGGGAGATCG
+
FFFFFFFFFFFFFFFFFFFFFFFFFFFFFFFFFFFFFFFFF:F,,FFF
@FS10000125:27:BPA73017-1634:1:1101:3310:1110 2:N:0:14
TTCATTTTGAGCGTACTCGACGAAGGGGGGGGGGGGGGGGAAGTTGGA
+
FFFFFFFFFFFFFFFFFFFFFFFFFFFFFFFFFFFFFFFF,F,F,,,F
@FS10000125:27:BPA73017-1634:1:1101:3350:1110 2:N:0:14
TAAACATTGAGCGTACTCGACGAAGTTAACAGGGGGGGGGGGGGGGGA
+
FFFFFFFFFFFFFFFFFFFFF,FFFFFFFFFFF::FFFFFFF,FF,,F
@FS10000125:27:BPA73017-1634:1:1101:4320:1110 2:N:0:14
TCTGTATTGAGCGTACTCGACGAAGTTCTGTCGGGGGGGGGGGGGGGA
+
:FF,FFFFFFFFFFFFFFFFFFFFFFFFFFFFFFFFFFFFFFFFFF,F
@FS10000125:27:BPA73017-1634:1:1101:4650:1110 2:N:0:14
CCATAATTGAACGTACTCGACGAAGTTCTAGCGGGGGGGGGGGGGGGA
+
:FF:F,F,F,,F,,F,,F,FFF,,,FFFFFFFFFFFFFFFF,,,,,,F
@FS10000125:27:BPA73017-1634:1:1101:4880:1110 2:N:0:14
TTAACCTTGAGCGTACTCGACGAAGTTGACGGGGGGGGGGGGGGGGGG
+
FFFFFFFFFFFFFFFFFFFFFFFFFFFFFFFFFFFFFFFFFFFFFFF:
@FS10000125:27:BPA73017-1634:1:1101:5290:1110 2:N:0:14
CATCCATTGAGCGTACTCGACGAAAGTTCAGGGGGGGGGGGGGGGAAA
+
FFFFFFFFFFFFFFFFFFFFFFFFFFFFFFFFFFFFFFFFFFFFF:,,
@FS10000125:27:BPA73017-1634:1:1101:8070:1110 2:N:0:14
TACGAATTGAGCGTACTCGACGAAGTTGTCTGGGGGGGGGGGGGGGAA
+
,:FFFFFFFFFFFFFFFFFFFFFFFFFFFFFFFFFFFFFFFFFFF,FF
@FS10000125:27:BPA73017-1634:1:1101:8640:1110 2:N:0:14
CAATCATTGAGCGTACTCGACGAAGTTCGAAGGGGGGGGGGGGGGGGA
+
F:FFFFF:FFFF:FFFFFFFFFFFFFFFFF:FFF:FFFFFF,FF:,:F
@FS10000125:27:BPA73017-1634:1:1101:9450:1110 2:N:0:14
ATTTAATTGAGCGTACTCGACGAAGTTAAACGGGGGGGGGGGGGGGGA
+
FFFFFFFFFFFFFFFFFFFFFFFFFFFFFFFFFFFFFFFFFFFFFFF:
@FS10000125:27:BPA73017-1634:1:1101:10390:1110 2:N:0:14
ATGTTTTTGAGCGTACTCGACGAAGTTAATTGGGGGGGGGGGGGGGGA
+
,F,FFFFFFFFFFFFFFFFFFFFFFFF,FFFFFFFFFFFFFFFF,,,,
@FS10000125:27:BPA73017-1634:1:1101:10430:1110 2:N:0:14
AATATTTTGAGCGTACTCGACGAAGTTTCGGGGGGGGGGGGGGGGGAA
+
::F:,:FFFFFFFFFFFFFFFFFFFFF,:,,FFFFFFFFFFFFFF,F:
@FS10000125:27:BPA73017-1634:1:1101:10640:1110 2:N:0:14
TACTACTTGAGCGTACTCGACGAAGGGGGGGGGGGGGGGGAATTCGGA
+
,:FFFFFFFFFFFFFFFFFFFFFFFFFFFFFFFFFFFFF:,,,F,,,:
@FS10000125:27:BPA73017-1634:1:1101:10730:1110 2:N:0:14
AACACGTTGAGCGTACTCGACGAAGTTGTTGCGGGGGGGGGGGGGGGA
+
FFFFFFFFFFFFFFFFFFFFFFFFFFFFFFFFFFFFFFFFFFFFFFF,
@FS10000125:27:BPA73017-1634:1:1101:10990:1110 2:N:0:14
TAACTTTTGAGCGTACTCGACGAAGTTCCGGGGGGGGGGGGGGGGAAA
+
,FFFFFFFFFFFFFFFFFFFFFFFFFFFFFFFFFFFFFFFFFFF,:F,
@FS10000125:27:BPA73017-1634:1:1101:11200:1110 2:N:0:14
ATGGTTTTGAGCGTACTCGACGAAGTTTCAGCGGGGGGGGGGGGGGAA
+
F,:FFFFFFFFFFFFFFFFFFFFFFFFFFFFFFFFFFFFFFFFFF:,F
@FS10000125:27:BPA73017-1634:1:1101:13130:1110 2:N:0:14
TTTATATTGAGCGTACTCGACGAAGTTCTTCCGGGGGGGGGGGGGGGA
+
,FFFFFFFFFFFFFFFFFFFFFFFFFFFFFFFFFFFFFFFFFFFF,,F
@FS10000125:27:BPA73017-1634:1:1101:13190:1110 2:N:0:14
CTTTATTTGAGCGTACTCGACGAAGTTCGAAGGGGGGGGGGGGGGAAA
+
FF:FFFFFFFFFFFFFFFFFFFFFFFFFFFFFFFFFFFFFFFF:::FF
@FS10000125:27:BPA73017-1634:1:1101:13470:1110 2:N:0:14
TTCGTGTTGAGCGTACTCGACGAAGTTTTGAGGGCGGGGGGGGGGGGG
+
:,F:FFFFFFFFFFFFFFFFFFFFFFFFFFFFFFFFFFFFFFFFFFFF
@FS10000125:27:BPA73017-1634:1:1101:13930:1110 2:N:0:14
CCTTTTTTGAGCGTACTCGACGAAGTTGGCAGGGGGGGGGGGGGGGGA
+
FFFFFFFFFFFFFFFFFFFFFFFFFFFFFFFFFFFFFFFFFFFFFFF,
@FS10000125:27:BPA73017-1634:1:1101:14200:1110 2:N:0:14
TTTATATTGAGCGTACTCGACGAAGTTTTATGGGGGGGGGGGGGGGAA
+
,:FFFFFFFFFFFFFFFFFFFFFFFFFFFFFFFFFFFFFFFF::,,FF
@FS10000125:27:BPA73017-1634:1:1101:15520:1110 2:N:0:14
CTGACATTGAGCGTACTCGACGAAGTTAGCAGGGGGGGGGGGGGGAAA
+
FF:FFFFFFFFFFFFFFFFFFFFFFFFFFFFF:FFFFFFFFFF,::F,
@FS10000125:27:BPA73017-1634:1:1101:15940:1110 2:N:0:14
CTTTGATTGAGCGTACTCGACGAAGTTCTGTCAGGGGGGGGGGGGGGG
+
F,FFFFFFFFFFFFFFFFFFFFFFFFFFFFFFFFFFFFFFFFFFF:FF
@FS10000125:27:BPA73017-1634:1:1101:16370:1110 2:N:0:14
TGCTGATTGAGCGTACTCGACGAAGTTTTTTCGGGGGGGGGGGGGGAA
+
F,,,F,FFF:FFFFFFFFFFFF:FFFFFF,,,FFFFFFFFF:F:,,,,
@FS10000125:27:BPA73017-1634:1:1101:1040:1120 2:N:0:14
ATTAGGTTGAGCGTACTCGACGAAGTTGCCTCGGGGGGGGGGGGGGGA
+
FFFFFFFFFFFFFFFFFFFFFFFFFFFFFFFFFFFFFFFFFFFFFF:,
@FS10000125:27:BPA73017-1634:1:1101:1140:1120 2:N:0:14
TCAGATTTGAGCGTACTCGACGAAGTTTAAATGGGGGGGGGGGGGGGA
+
FFFFFFFFFFFFFFFFFFFFFFFFFFFFFFFFFFFFFFFFFFFFFF:F
@FS10000125:27:BPA73017-1634:1:1101:1150:1120 2:N:0:14
TCATATTTGAGCGTACTCGACGAAGTTTTAATGGGGGGGGGGGGGGGA
+
FFF,F,FFFFFF,FFFFFFFFFFFFFF:,,:FFFFFFFFFFFFFF:,F
@FS10000125:27:BPA73017-1634:1:1101:1390:1120 2:N:0:14
TTGCTATTGAGCGTACTCGACGAAGTTCCGGGGGGGGGGGGGGGAAAT
+
F,FFFFFFFFFFFFFFFFFFFFFFFFFFFFFFFFFFFFFFFFF:FF,F
@FS10000125:27:BPA73017-1634:1:1101:1750:1120 2:N:0:14
TTCGGATTGAGCGTACTCGACGAAGGGGGGGGGGGGGGGGGGAATTCG
+
:FFFFFFFFFFFFFFFFFFFFFFFFFFFFFFFFFFFFFFFF,:,,F,:
@FS10000125:27:BPA73017-1634:1:1101:1870:1120 2:N:0:14
CTGAGTTTGAGCGTACTCGACGAAGTTTTGAGGGGGGGGGGGGGGGAA
+
FF,,,FFFFFFFFFFFFFFFFFFFFFF,:,:FFFFFFFFFFFFFF,FF
@FS10000125:27:BPA73017-1634:1:1101:2770:1120 2:N:0:14
TATTGGTTGAGCGTACTCGACGAAGTTTTCGGGGGGGGGGGGGGGAAA
+
,,FFFFFFFFFFFFFFFFFFFFFFFFFFFFFFFFFFFFFFFFFFFF,,
@FS10000125:27:BPA73017-1634:1:1101:3420:1120 2:N:0:14
TATGCCTTGAGCGTACTCGACGAAGTTTAGCGGGGGGGGGGGGGGGGG
+
FFFFFFFFFFFFFFFFFFFFFFFFFFFFFFFFFFFFFFFFFFFFF:FF
@FS10000125:27:BPA73017-1634:1:1101:4070:1120 2:N:0:14
CTGGAGTTGAGCGTACTCGACGAAGGGGGGGGGGGGGGGGAAATCGGA
+
FFFFFFFFFFFFFFFFFFFFFFFFFFFFFFFFFFFFFFF:,:,F,,,F
@FS10000125:27:BPA73017-1634:1:1101:4450:1120 2:N:0:14
TATCGATTGAGCGTACTCGACGAAGTTGCCAGGGGGGGGGGGGGGGGA
+
FFFFFFFFFFFFFFFFFFFFFFFFFFFFFFFFFFFFFFFFFFFFFFF,
@FS10000125:27:BPA73017-1634:1:1101:4620:1120 2:N:0:14
TCTTGCTTGAGCGTACTCGACGAAGGGGGGGGGGGGGGGGGAAATCGA
+
FFFFFFFFFFFFFFFFFFFFFFFFFFFFFFFFFFFFFFFFF::,F,,,
@FS10000125:27:BPA73017-1634:1:1101:5130:1120 2:N:0:14
CTTTATTTGAGCGTACTCGACGAAGTTAATTGGGGGGGGGGGGGGGGA
+
F,FFFFFFFFFFFFFFFFFFFFFFFFFFFFFFFFFFFFFFFFFFFF,F
@FS10000125:27:BPA73017-1634:1:1101:5440:1120 2:N:0:14
TCGTACTTGAGCGTACTCGACGAAGTTCAGCCGGGGGGGGGGGGGGGG
+
FFFFFFFFFFFFFFFFFFFFFFFFFFFFFFFFFFFFFFFFFFFFFFFF
@FS10000125:27:BPA73017-1634:1:1101:5510:1120 2:N:0:14
AAAAGTTTGAGCGTACTCGACGAAGTTCTGTGGGGGGAGGGGGGGGGG
+
:FFFFFFFFFFFFFFFFFFFFFFFFFFFFFFFFFFFFFFFFFFFFFFF
@FS10000125:27:BPA73017-1634:1:1101:6140:1120 2:N:0:14
ACCCCCTTGAGCGTACTCGACGAAGTTGTGCCGGGGGGGGGGGGGGGG
+
::F,,FFFFFFFFFFFFFFFFFFFFFF:F:FFFFFFFFFFFFFFFFF,
@FS10000125:27:BPA73017-1634:1:1101:6270:1120 2:N:0:14
ATTGATTTGAGCGTACTCGACGAAGTTTTTAGGGGGGGGGGGGGGGGA
+
FF:FFFFFFFFFFFFFFFFFFFFFFFFFFFFFFFFFFFFFFFFFFFFF
@FS10000125:27:BPA73017-1634:1:1101:8050:1120 2:N:0:14
TAATCCTTGAGCGTACTCGACGAAGTTAGCAGGGGGGGGGGGGGGAAA
+
FFFFFFFFFFFFFFFFFFFFFFFFFFFFFFFFFFFFFFFFFFFFFFFF
@FS10000125:27:BPA73017-1634:1:1101:8320:1120 2:N:0:14
TCCCTCTTGAGCGTACTCGACGAAGTTCTATCGGGGGGGGGGGGGGGA
+
FFFFFFFFFFFFFFFFFFFFFFFFFFFFFFFFFFFFFFFFFFFFFFFF
@FS10000125:27:BPA73017-1634:1:1101:8370:1120 2:N:0:14
CTGCCTTTGAGCGTACTCGACGAAGTTTGAGGGGGGGGGGGGGGGAAA
+
FFFFFFFFFFFFFFFFFFFFFFFFFFFFFFFFFFFFFFFFFFFF:FF,
@FS10000125:27:BPA73017-1634:1:1101:9310:1120 2:N:0:14
ATTGATTTGAGCGTACTCGACGAAGTTATACCGGGGGGGGGGGGGGGG
+
FFFFFFFFFFFFFFFFFFFFFFFFFFFFFFFFFFFFFFFFFFFFFFFF
@FS10000125:27:BPA73017-1634:1:1101:9940:1120 2:N:0:14
AAGGATTTGAGCGTACTCGACGAAGTTAATAGGGGGGGGGGGGGGGAA
+
FFFFFFFFFFFFFFFFFFFFFFFFFFFFFFFFFFFFFFFFFFFFF:FF
@FS10000125:27:BPA73017-1634:1:1101:10170:1120 2:N:0:14
ATATTATTGAGCGTACTCGACGAAGTTGGACCGGGGGGGGGGGGGGGA
+
,FFFFFFFFFF:FFFFFFFFFFFFFFFFFFFFFF:FFFFFFF,F,,,:
@FS10000125:27:BPA73017-1634:1:1101:10200:1120 2:N:0:14
TCCCCCTTGAGCGTACTCGACGAAGTTGGCCGGGGGGGGGGGGGGGGA
+
,FFFFFFFFFFFFFFFFFFFFFFFFFFFFFFFFFFFFFFFFFFFFF,F
@FS10000125:27:BPA73017-1634:1:1101:11130:1120 2:N:0:14
AATCATTTGAGCGTACTCGACGAAGTTGCGGGGGGGGGGGGGGGAGGT
+
FFFFFFFFFFFFFFFFFFFFFFFFFFFFFFFFFFFFFFFFFF,,F,,F
@FS10000125:27:BPA73017-1634:1:1101:11470:1120 2:N:0:14
ACAAACTTGAGCGTACTCGACGAAGTTGGATGGGGGGGGGGGGGGGAA
+
FFFFFFFFFFFFFFFFFFFFFFFFFFFFFFFFFFFFFFFFFFFFF,::
@FS10000125:27:BPA73017-1634:1:1101:11720:1120 2:N:0:14
CAAATTTTGAGCGTACTCGACGAAGTTACGAGGGGGGGGGGGGGGGGG
+
FFFFFFFFFFFFFFFFFFFFFFFFFFFFFFFFFFFFFFFFFFFFFFFF
@FS10000125:27:BPA73017-1634:1:1101:11940:1120 2:N:0:14
CACGGATTGAGCGTACTCGACGAAGTGGGGGGGGGGGGGGGAATTTGA
+
F:FF,::FF::F:FFFF:FFFF,F:FFF::FFFFFF,:F:,:,F:,,F
@FS10000125:27:BPA73017-1634:1:1101:12710:1120 2:N:0:14
ATGTATTTGAGCGTACTCGACGAAGGGGGGGGGGGGGGGAGATCGGAA
+
F,:FFFFFFFFFFFFFFFFFFFFFFFFFFFFFFFFFFFFF:,F:,,:,
@FS10000125:27:BPA73017-1634:1:1101:13300:1120 2:N:0:14
GACTGGTTGAGCGTACTCGACGAAGTTCTGGGGGGGGGGGGGGGAAAT
+
,FFFFFFFFFFFFFFFFFFFFFFFFFFFFFFFFFFFFFFFFFF,FF:F
@FS10000125:27:BPA73017-1634:1:1101:13370:1120 2:N:0:14
TCTTGGTTGAGCGTACTCGACGAAGGGGGGGGGGGGGGGAGATCGGAA
+
FFFFFFFFFFFFFFFFFFFFFFFFFFFFFFFFFFFFFF:F:,FF,,F:
@FS10000125:27:BPA73017-1634:1:1101:14220:1120 2:N:0:14
AACGGTTTGAGCGTACTCGACGAAGTTGGGGGGGGGGGGGGGGGGAAT
+
FFFFFFFFFFFFFFFFFFFFFFFFFFFFFFFFFFFFFFFFFF,,,:,,
@FS10000125:27:BPA73017-1634:1:1101:14830:1120 2:N:0:14
ATCCACTTGAGCGTACTCGACGAAGTTAGCCGGGGGGGGGGGGGGGGA
+
F,FFFFFFFFFFFFFFFFFFFFFFFFFFFFFFFFFFFFFFFFF,,,,,
@FS10000125:27:BPA73017-1634:1:1101:14880:1120 2:N:0:14
CTGAAATTGAGCGTACTCGACGAAGTTCGGGGGGGGGGGGGGGGAGTT
+
FF:FF:FFFFFFFFFFFFFFFFFFFFFF:,:FFFFFFFFFFFF,,,,:
@FS10000125:27:BPA73017-1634:1:1101:1580:1130 2:N:0:14
TTAATCTTGAGCGTACTCGACGAAGTTTGCAGGGGGGGGGGGGGGGGG
+
,FFFFFFFFFFFFFFFFFFFFFFFFFFF,FFFFFFFFFFFFFFFFFF:
@FS10000125:27:BPA73017-1634:1:1101:2260:1130 2:N:0:14
TTTCCATTGAGCGTACTCGACGAAGTTGGAGCGGGGGGGGGGGGGGGG
+
,FFFFFFFFFFFFFFFFFFFFFFFFFFFFFFFFFFFFFFFFFFFFFF:
@FS10000125:27:BPA73017-1634:1:1101:3680:1130 2:N:0:14
ATCCGGTTGAGCGTACTCGACGAAGTTCTGTGGGGGGGGGGGGGGGAA
+
FFFFFFFFFFFFFFFFFFFFFFFFFFFFFFFFFFFFFFFFFFFFFF,F
@FS10000125:27:BPA73017-1634:1:1101:3780:1130 2:N:0:14
AAACCATTGAGCGTACTCGACGAAGTTCGGCCGGGGGGGGGGGGGGAA
+
FFFFFFFFFFFFFFFFFFFFFFFFFFFFFFFFFFFFFFFFFFF:FF:,
@FS10000125:27:BPA73017-1634:1:1101:4030:1130 2:N:0:14
TCCTATTTGAGCGTACTCGACGAAGTTGACCGGGGGGGGGGGGGGGGA
+
:FF:FFFFFFFFFFFFFFFFFFFFFFFFFFFFFFFFFFFFFFFFF::,
@FS10000125:27:BPA73017-1634:1:1101:5420:1130 2:N:0:14
CATCATTTGAGCGTACTCGACGAAGTTCGGGGGGGGGGGGGGGAGATC
+
FFFFFFFFFFFFFFFFFFFFFFFFFFFFFFFFFFFFFFFFFFF:,FFF
@FS10000125:27:BPA73017-1634:1:1101:5890:1130 2:N:0:14
ATTCTCTTGAGCGTACTCGACGAAGTTAAGCCGGGGGGGGGGGGGGAA
+
,FFFFFFFFFFFFFFFFFFFFFFFFFFFFFFFFFFFFFFFFFFFF,:F
@FS10000125:27:BPA73017-1634:1:1101:6290:1130 2:N:0:14
TCTACATTGAGCGTACTCGACGAAGCGGGGGGGGGGGGGGGAGATCGA
+
FFF:FFFFFFFFFFFFFFFFFFFFFF::FFF,FFFFFFFFF:,F,,,:
@FS10000125:27:BPA73017-1634:1:1101:6580:1130 2:N:0:14
ATGGATTTGAGCGTACTCGACGAAGTTGCTTGGGGGGGGGGGGGGGGG
+
,,:FFFFFFFFFFFFFFFFFFFFFFFFFFFFFFFFFFFFFFFFF:FFF
@FS10000125:27:BPA73017-1634:1:1101:7790:1130 2:N:0:14
ATATCATTGAGCGTACTCGACGAAGTTGTTAGGGGGGGGGGGGGGGAA
+
FFFFFFFFFFFFFFFFFFFFFFFFFFFFFFFFFFFFFFFFFFFFF:FF
@FS10000125:27:BPA73017-1634:1:1101:8110:1130 2:N:0:14
CCTGTCTTGAGCGTACTCGACGAAGTTGCGCGGGGGGGGGGGGGGGGG
+
FFFFFFFFFFFFFFFFFFFFFFFFFFFFFFFFFFFFFFFFFF:FFFFF
@FS10000125:27:BPA73017-1634:1:1101:8710:1130 2:N:0:14
ATAAGGTTGAGCGTACTCGACGAAGTGGGGGGGGGGGGGGGAGATCGG
+
:,FF:FFFFFFFFFFFFFFFFFFFFFF:,::FFFFFFFFFF:,,F,,,
@FS10000125:27:BPA73017-1634:1:1101:9390:1130 2:N:0:14
TTTGATTTGAGCGTACTCGACGAAGTTTGACGGGGGAGGGGGGGGGGG
+
FFFFFFFFFFFFFFFFFFFFFFFFFFFFFFFFFFFFFFFFFFFFFFF,
@FS10000125:27:BPA73017-1634:1:1101:9540:1130 2:N:0:14
AATCCATTGAGCGTACTCGACGAAGTTGCCGCGGGGGGGGGGGGGGGA
+
F,FFFFFFFFFFFFFFFFFFFFFFFFFFFFFFFFFFFFFFFFFFFFFF
@FS10000125:27:BPA73017-1634:1:1101:10010:1130 2:N:0:14
TTCTCCTTGAGCGTACTCGACGAAGTTATACCGGGGGGGGGGGGGGGG
+
FFFFFFFFFFFFFFFFFFFFFFFFFFFFFFFFFFFFFFFFFFF:FFFF
@FS10000125:27:BPA73017-1634:1:1101:11240:1130 2:N:0:14
ATCGGATTGAGCGTACTCGACGAAGTTAGCTCGGGGGGGGGGGGGGGA
+
F,FFFFFFFFFFFFFFFFFFFFFFFFFFFFFFFFFFFFFFFFFFFF:F
@FS10000125:27:BPA73017-1634:1:1101:11470:1130 2:N:0:14
ACAAAGGGGGGGGGGGGGGGGAGATCGGAAGAGCGTCGTGTAGGGAAA
+
FFFFFFFFFFF:FFFFFFFFF:,,F:::F,,,:::,:,,,:,,:,FF:
@FS10000125:27:BPA73017-1634:1:1101:12400:1130 2:N:0:14
TTTTGCTTGAGCGTACTCGACGAAGTTACATGGGGGGGGGGGGGGGAA
+
F,FFFFFFFFFFFFFFFFFFFFFFFFFFFFFFFFFFFFFFFFFFF,,F
@FS10000125:27:BPA73017-1634:1:1101:13930:1130 2:N:0:14
AAATATTTGAGCGTACTCGACGAAGTTAGGGGGGGGGGGGGGGAGATC
+
FFF:FFFFFFFFFFFFFFFFFFFFFFFFFFFFFFFFFFFFFF:F,:FF
@FS10000125:27:BPA73017-1634:1:1101:15050:1130 2:N:0:14
TTAGATTTGAGCGTACTCGACGAAGTTGCGCGGGGGGGGGGGGGGGAA
+
F:FFFFFFFFFFFFFFFFFFFFFFFFFFFFFFFFFFFFFFFFF,F,:F
@FS10000125:27:BPA73017-1634:1:1101:15190:1130 2:N:0:14
TTTCCGTTGAGCGTACTCGAAAGGGGGGGGGGGGGGGGGGGAGTTCGA
+
FFFFFFFFFFFFFFFFFFFFFFFFFFFFFFFFFFFFFFFF::,,F,,,
@FS10000125:27:BPA73017-1634:1:1101:15670:1130 2:N:0:14
CCCGGATTGAGCGTACTCGACGAAGTTCTTTTGGGGGGGGGGGGGGGG
+
FFF:FFFFF,FFFFFFFFFFFFFFFFFFFFFFFFFFFFFFFFF::,,F
@FS10000125:27:BPA73017-1634:1:1101:15890:1130 2:N:0:14
CTCGGATTGAGCGTACTCGACGAAGTTCAGCCGGGGGGGGGGGGGGGA
+
FFF,,:FFFFFFFFFFFFFFFFFFF:FFFFFFFFFFFFF:F,:,:,,F
@FS10000125:27:BPA73017-1634:1:1101:16210:1130 2:N:0:14
CTTTGATTGAGCGTACTCGACGAAGTTCTGTCAGGGGGGGGGGGGGGG
+
F,FF:FFFFFFFFFFFFFFFFFFFFFFFFFFFFFFFFFFFFFF::,,F
@FS10000125:27:BPA73017-1634:1:1101:1220:1140 2:N:0:14
TTTGGTTTGAGCGTACTCGACGAAGTTTAGTGGGGGGGGGGGGGGGAA
+
,,FFFFFFFFFFFFFFFFFFFFFFFFFFFFFFFFFFFFFFFFFFFF:F
@FS10000125:27:BPA73017-1634:1:1101:1500:1140 2:N:0:14
TCTCGCTTGAGCGTACTCGACGAAGTTTTAAGGGGGGGGGGGGGGGGA
+
,F:FFFFFFFFFFFFFFFFFFFFFFFFFFFFFFFFFFFFFFFFFFF,F
@FS10000125:27:BPA73017-1634:1:1101:2030:1140 2:N:0:14
TCGGACTTGAGCGTACTCGACGAAGTTGCGCCGGGGGGGGGGGGGGAA
+
FFFFFFFFFFFFFFFFFFFFFFFFFFFFFFFFFFFFFFFFFFFFF:F,
@FS10000125:27:BPA73017-1634:1:1101:3400:1140 2:N:0:14
TACTTATTGAGCGTACTCGACGAAGTTCATACGGGGGGGGGGGGGGGG
+
FFFFFFFFFFFFFFFFFFFFFFFFFFFFFFFFFFFFFFFFFFFFFFFF
@FS10000125:27:BPA73017-1634:1:1101:3840:1140 2:N:0:14
AGTAAATTGAGCGTACTCGACGAAGTTGTTACGGGGGGGGGGGGGGGA
+
F:FFFFFFFFFFFFFFFFFFFFFFFFFFFFFFFFFFFFFFFFFFFFFF
@FS10000125:27:BPA73017-1634:1:1101:4460:1140 2:N:0:14
TCTTCTTTGAGCGTACTCGACGAAGTTTGCCGGGGGGGGAGGGGGGGG
+
FFFFFFFFFFFFFFFFFFFFFFFFFFFFFFFFFFFFFFFFFFFFFFF:
@FS10000125:27:BPA73017-1634:1:1101:4560:1140 2:N:0:14
CTCTTATTGAGCGTACTCGACGAAGTTAAACCGGGGGGGGGGGGGGGG
+
FFFFFFFFFFFFFFFFFFFFFFFFFFFFFFFFFFFFFFFFFFF:FF::
@FS10000125:27:BPA73017-1634:1:1101:4920:1140 2:N:0:14
TTTTAGTTGAGCGTACTCGACGAAGTTAGATGGGGGGGGGGGGGGGAA
+
,FFFFFFFFFFFFFFFFFFFFFFFFFFFFFFFFFFFFFFFFFFFF,FF
@FS10000125:27:BPA73017-1634:1:1101:5120:1140 2:N:0:14
TTATTCTTGAGCGTACTCGACGAAGTTACATGGGGGGGGGGGGGGGGA
+
,FFFFFFFFFFFFFFFFFFFFFFFFFFFFFFFFFFFFFFFFFFFF:,F
@FS10000125:27:BPA73017-1634:1:1101:5530:1140 2:N:0:14
TAGTAGTTGAGCGTACTCGACGAAGTTGCTGCGGGGGGGGGGGGGGGA
+
FFFFFFFFFFFFFFFFFFFFFFFFFFFFFFFFFFFFFFFFFFFFFFF,
@FS10000125:27:BPA73017-1634:1:1101:5970:1140 2:N:0:14
ACCAATTTGAGCGTACTCGACGAAGTTCACTCGGGGGGGGGGGGGGAA
+
F:,FF,FFFFFFFFFFFFFFFFFFFFF,,,::FFFFFFFFFFFFF,,F
@FS10000125:27:BPA73017-1634:1:1101:6540:1140 2:N:0:14
TCGGCTTTGAGCGTACTCGAAAGTTGTGCCGGGGGGGGGGGGGGGGGA
+
:FFFFFFFFFFFFFFFFFFFFFFFFFFFFFFFFFFFFFFFFFFFFF,F
@FS10000125:27:BPA73017-1634:1:1101:6960:1140 2:N:0:14
CTGTATTTGAGCGTACTCGACGAAGCGGGGGGGGGGGGGGGGATTCTG
+
F:,FFF::,,FF:FFFFFFFFFFFFFFF:FFFFFF:FFF::,F,FF,:
@FS10000125:27:BPA73017-1634:1:1101:7390:1140 2:N:0:14
CTCTGTTTGAGCGTACTCGACGAAGTTCTGAGGGGGGAGGGGGGGGGG
+
FFFFFFFFFFFFFFFFFFFFFFFFFFFFFFFFFFFFFFFFFFFFF::F
@FS10000125:27:BPA73017-1634:1:1101:7400:1140 2:N:0:14
ATTGTATTGAGCGTACTCGACGAAGTTGTGCGGGGGGGGGGGGGGGGA
+
FFF,,:FFFFFFFFFFFFFFFFFFFFFFFFFFFFFFFFFFFF:F:F,F
@FS10000125:27:BPA73017-1634:1:1101:7960:1140 2:N:0:14
AACGGATTGAGCGTACTCGACGAAGTTCAAAGGGGGGGGGGGGGGGAA
+
,,FFFFFFFFFFFFFFFFFFFFFFFFFFFFFFFFFFFFFFFFFFF,,:
@FS10000125:27:BPA73017-1634:1:1101:8050:1140 2:N:0:14
ATCAATTTGAGCGTACTCGACGAAGTTGCGGGGGGGGGGGGGGGGGAA
+
F,FFFFFFFFFFFFFFFFFFFFFFFFFFFFFFFFFFFFF,F,:,FF,F
@FS10000125:27:BPA73017-1634:1:1101:8110:1140 2:N:0:14
TTACGTTTGAGCGTACTCGACGAAGTTTAGTCGGGGGGGGGGGGGGGG
+
FFFFFFFFFFFFFFFFFFFFFFFFFFFFFFFFFFFFFFFFFFFFFF::
@FS10000125:27:BPA73017-1634:1:1101:8390:1140 2:N:0:14
GCCCTCTTGAGCGTACTCGACGAAGTTTCCTCGGGGGGGGGGGGGGGG
+
,FFFFFFFFFFFFFFFFFFFFFFFFFFFFFFFFFFFFFFFFFFFFF,F
@FS10000125:27:BPA73017-1634:1:1101:9100:1140 2:N:0:14
ACTCACTTGAGCGTACTCGACGAAGTTGAATCGGGGGGGGGGGGGGGA
+
:FFFFFFFFFFFFFFFFFFFFFFFFFFFFFFFFFFFFFFFFFFFFFF:
@FS10000125:27:BPA73017-1634:1:1101:9680:1140 2:N:0:14
TCAAATTTGAGCGTACTCGACGAAGTTACATGGGGGGGGGGGGGGGAA
+
FFFFFFFFFFFFFFFFFFFFFFFFFFFFFFFFFFFFFFFFFFFFFF,F
@FS10000125:27:BPA73017-1634:1:1101:10370:1140 2:N:0:14
TATATATTGAGCGTACTCGACGAAGTTGGCAGGGGGGGGGGGGGGGGA
+
FFFFFFFFFFFFFFFFFFFFFFFFFFFFFFFFFFFFFFFFFFFFFF,,
@FS10000125:27:BPA73017-1634:1:1101:10600:1140 2:N:0:14
TATATCTTGAGCGTACTCGACGAAGTTTTGCCGGGGGGGGGGGGGGGG
+
,FFFFFFFFFFFFFFFFFFFFFFFFFFFFFFFFFFFFFFFFFFF:,:F
@FS10000125:27:BPA73017-1634:1:1101:10710:1140 2:N:0:14
TCATCTTTGAGCGTACTCGACGAAGTTTATCCGGGGGGGGGGGGGGGG
+
,FFFFFFFFFFFFFFFFFFFFFFFFFFFFFFFFFFFFFFFFFF,F,,F
@FS10000125:27:BPA73017-1634:1:1101:10730:1140 2:N:0:14
TCATCTTTGAGCGTACTCGACGAAGTTTATCCGGGGGGGGGGGGGGGG
+
,FFFFFFFFFFFFFFFFFFFFFFFFFFFFFFFFFFFFFFFFFFFF,,F
@FS10000125:27:BPA73017-1634:1:1101:10970:1140 2:N:0:14
TTCGGTTTGAGCGTACTCGACGAAGTTACTAGCGGGGGGGGGGGGGGG
+
F,FFFFFFFFFFFFFFFFFFFFFFFFFFFFFFFFFFFFFFFFFFFFFF
@FS10000125:27:BPA73017-1634:1:1101:10980:1140 2:N:0:14
TAAATTTTGAGCGTACTCGACGAAGTTACTGCGGGGGGGGGGGGGGGA
+
FFFFFFFFFFFFFFFFFFFFFFFFFFFFFFFFFFFFFFFFFFFFFFFF
@FS10000125:27:BPA73017-1634:1:1101:11720:1140 2:N:0:14
ATTTGATTGAGCGTACTCGACGAAGTTCAACGGGGGGGGGGGGGGGGG
+
FFFFFFFFFFFFFFFFFFFFFFFFFFFFFFFFFFFFFFFFFFFFF:FF
@FS10000125:27:BPA73017-1634:1:1101:12730:1140 2:N:0:14
TAGGATTTGAGCGTACTCGACGAAGTTGCAAGGGGGGGGGGGGGGGAA
+
FFFFFFFFFFFFFFFFFFFFFFFFFFFFFFFFFFFFFFFFFFFF::FF
@FS10000125:27:BPA73017-1634:1:1101:13660:1140 2:N:0:14
CTTAAGTTGAGCGTACTCGACGAAGTTATGGGGGGGGGGGGGGAAAAT
+
F:FFFFFFFFFFFFFFFFFFFFFFFFFFFFFFFFFFFFFFFFF,FF,:
@FS10000125:27:BPA73017-1634:1:1101:15560:1140 2:N:0:14
AATAATTTGAGCGTACTCGACGAAGTTCGGCCGGGGGGGGGGGGGGGA
+
FFFFFFFFFFFFFFFFFFFFFFFFFFFFFFFFFFFFFFFFFFFFFF,F
@FS10000125:27:BPA73017-1634:1:1101:15880:1140 2:N:0:14
TATGCATTGAGCGTACTCGACGAAGTTTGGCCGGGGGGGGGGGGGGGA
+
,FFFFFFFFFFFFFFFFFFFFFFFFFFFFFFFFFFFFFFFFFFFFFFF
@FS10000125:27:BPA73017-1634:1:1101:15890:1140 2:N:0:14
TATGTATTGAGCGTACTCGACGAAGTTTGGCCGGGGGGGGGGGGGGGA
+
,FFFFFFFFFFFFFFFFFFFFFFFFFFFFFFFFFFFFFFFFFFF:,,:
@FS10000125:27:BPA73017-1634:1:1101:16330:1140 2:N:0:14
CTAACTTTGAGCGTACTCGACGAAGTTTACGCGGGGGGGGGGGGGGAG
+
:F,FF,FFF:FFFFFFFFFFFFFFFFF,F,,FFFFFFFFFFFF::,,:
@FS10000125:27:BPA73017-1634:1:1101:1090:1150 2:N:0:14
CATCAATTGAGCGTACTCGACGAAGTTACCGCGGGGGGGGGGGGGGGA
+
F,,F:,FFFFFFFFFFFFFFFFFFFFF,,F:FFFFFFFFFFFFFFFF:
@FS10000125:27:BPA73017-1634:1:1101:2220:1150 2:N:0:14
ATCAGGTTGAGCGTACTCGACGAAGTTGCGCGGGGGGGGGGGGGGGAA
+
:FFFFFFFFFFFFFFFFFFFFFFFFFFFFFFFFFFFFFFFFFFFFF,F
@FS10000125:27:BPA73017-1634:1:1101:3860:1150 2:N:0:14
TTTGTCTTGAGCGTACTCGACGAAGTTCGTGGGGGGGGGGGGGGGAAA
+
FFFFFFFFFFFFFFFFFFFFFFFFFFFFFFFFFFFFFFFFFFFFFF,,
@FS10000125:27:BPA73017-1634:1:1101:6360:1150 2:N:0:14
ATGTACTTGAGCGTACTCGACGAAGTTACAAGGGGGGGGGGGGGGGAA
+
F,FFFFFFFFFFFFFFFFFFFFFFFFFFFFFFFFFFFFFFFFFFFFFF
@FS10000125:27:BPA73017-1634:1:1101:7060:1150 2:N:0:14
GCCACGTTGAGCGTACTCGACGAAGTTATAGCGGGGGGGGGGGGGGGA
+
FFFFFFFFFFFFFFFFFFFFFFFFFFFFFFFFFFFFFFFFFFFFFFFF
@FS10000125:27:BPA73017-1634:1:1101:7560:1150 2:N:0:14
TTATTCTTGAGCGTACTCGACGAAGTTCCGAGGGGGGGGGGGGGGGGA
+
FFFFFFFFFFFFFFFFFFFFFFFFFFFFFFFFFFFFFFFFFFFFFF:,
@FS10000125:27:BPA73017-1634:1:1101:7760:1150 2:N:0:14
TTTATTTTGAGCGTACTCGACGAAGTTGTCAGGGGGGGGGGGGGGGGA
+
F,FFFFFFFFFFFFFFFFFFFFFFFFFFF:FFF,FFFF:FF,F,F,,,
@FS10000125:27:BPA73017-1634:1:1101:8270:1150 2:N:0:14
CGCTCGTTGAGCGTACTCGACGAAGTTACCACGGGGGGGGGGGGGGAA
+
F,FFF,FFFFFFFFFFFFFFFFFFFFFFFFFFFFFFFFFFFFFFFF,F
@FS10000125:27:BPA73017-1634:1:1101:8490:1150 2:N:0:14
TTAACCTTGAGCGTACTCGACGAAGTTGCAGGGGGGGGGGGGGGGAGA
+
,FFFFFFFFFFFFFFFFFFFFFFFFFFFFFFFFFFFFFFFFFFFF,,F
@FS10000125:27:BPA73017-1634:1:1101:8940:1150 2:N:0:14
AAGTGCTTGAGCGTACTCGACGAAGTTGGTCCGGGGGGGGGGGGGGGA
+
FFFFFFFFFFFFFFFFFFFFFFFFFFFFFFFFFFFFFFFFFFFFFF,F
@FS10000125:27:BPA73017-1634:1:1101:9220:1150 2:N:0:14
ACTTACTTGAGCGTACTCGACGAAGTTATCTGGGGGGGGGGGGGGGAA
+
,F::FFFFFFFFFFFFFF:FFFFFFFFF,FFFFF:F:FF:FF,F,F,,
@FS10000125:27:BPA73017-1634:1:1101:9870:1150 2:N:0:14
ATTTGATTGAGCGTACTCGACGAAGTTGCCGGGGGGGGGGGGGGGGAA
+
F,FF:FFFFFFFFFFFFFFFFFFFFFFFFFFFFFFFFFFFFFF:F,FF
@FS10000125:27:BPA73017-1634:1:1101:10020:1150 2:N:0:14
TACATATTGAGCGTACTCGACGAAGTTTTATGGGGGGGGGGGGGGGGA
+
FFFFFFFFFFFFFFFFFFFFFFFFFFFFFFFFFFFFFFFFFFFFFF,F
@FS10000125:27:BPA73017-1634:1:1101:10260:1150 2:N:0:14
TACTTGTTGAGCGTACTCGACGAAGTTCTGGGGGGGGGGGGGGGGGGA
+
F:FFFFFFFFFFFFFFFFFFFFFFFFFFFFFFFFFFFFFFFFFFFFF,
@FS10000125:27:BPA73017-1634:1:1101:10680:1150 2:N:0:14
CCACTCTTGAGCGTACTCGACGAAGTTAATCCGGGGGGGGGGGGGGGA
+
FFFFFFFFFFFFFFFFFFFFFFFFFFF:FFFFFFFFFFFFFF:::,,F
@FS10000125:27:BPA73017-1634:1:1101:11050:1150 2:N:0:14
TAATCTTTGAGCGTACTCGACGAAGTTGGGAGGGGGGGGGGGGGGGAA
+
FFFFFFFFFFFFFFFFFFFFFFFFFFFFFFFFFFFFFFFFFFFFF,FF
@FS10000125:27:BPA73017-1634:1:1101:11200:1150 2:N:0:14
CAACGGTTGAGCGTACTCGACGAAGTTCTACGGGGGGGGGGGGGGGAA
+
FFFF,:FFFFFFFFFFFFFFFFFFFFFFFFFFFFFFFFFFFFFF,FF,
@FS10000125:27:BPA73017-1634:1:1101:11220:1150 2:N:0:14
TTACACTTGAGCGTACTCGACGAAGTTTCAAGGGGGGGGGGGGGGGGG
+
,FFFFFFFFFFFFFFFFFFFFFFFFFFFFFFFFFFFFFFFFFFFFFFF
@FS10000125:27:BPA73017-1634:1:1101:11700:1150 2:N:0:14
CCCACCTTGAGCGTACTCGACGAAGTTCCCAGGGGGGGGGGGGGGGAA
+
FFFFFFFFFFFFFFFFFFFFFFFFFFFFFFFFFFFFFFFFFFFFF,FF
@FS10000125:27:BPA73017-1634:1:1101:13110:1150 2:N:0:14
TTGGGCTTGAGCGTACTCGACGAAGTTCGGCCGGGGGGGGGGGGGGGA
+
FFFFFFFFFFFFFFFFFFFFFFFFFFFFFFFFFFFFFFFFFFFFFFF,
@FS10000125:27:BPA73017-1634:1:1101:15160:1150 2:N:0:14
AAATCCTTGAGCGTACTCGACGAAGTTGCTAGGGGGGGGGGGGGGGGG
+
::FFFFFFFFFFFFFFFFFFFFFFFFFFFFFFFFFFFFFFFFFFFFFF
@FS10000125:27:BPA73017-1634:1:1101:15320:1150 2:N:0:14
ATTAACTTGAGCGTACTCGACGAAGTTGCGTGGGGGGGGGGGGGGGGA
+
,::,:FFF,F:F:F:F:F:,F:FFFFFF:FFFFFFFFFFFFFFFF,::
@FS10000125:27:BPA73017-1634:1:1101:15720:1150 2:N:0:14
TCCGTCTTGAGCGTACTCGACGAAGGGGGGGGGGGGGGGGGGAAGTCG
+
,FFFFFFFFFFFFFFFFFFFFFFFFFFFFFFFFFFFFFFFF,:F,F:F
@FS10000125:27:BPA73017-1634:1:1101:15740:1150 2:N:0:14
CCCTCCTTGAGCGTACTCGACGAAGTTGTCGGGGGGGGGGGGGGGAGA
+
FFFFFFFFFFFFFFFFFFFFFFFFFFFFFFFFFFFFFFFFFFFFFF,F
@FS10000125:27:BPA73017-1634:1:1101:15820:1150 2:N:0:14
AACATATTGAGCGTACTCGACGAAGTTCGAGGGGGGGGGGGGGGGGGA
+
FFFFFFFFFFFFFFFFFFFFFFFFFFFFFFFFFFFFFFFFFFFFFF:F
@FS10000125:27:BPA73017-1634:1:1101:1560:1160 2:N:0:14
TCCCCCTTGAGCGTACTCGACGAAGTTAGGCCGGGCGGGGGGGGGGGG
+
FFFFFFFFFFFFFFFFFFFFFFFFFFFFFFFFFFFFFFFFFFFFFFFF
@FS10000125:27:BPA73017-1634:1:1101:3230:1160 2:N:0:14
TTATAATTGAGCGTACTCGACGAAGTTAATCGGGGGGGGGGGGGGGAA
+
F,FFFFFFFFFFFFFFFFFFFFFFFFFFFFF:FFFFFFFFFFF:F,FF
@FS10000125:27:BPA73017-1634:1:1101:3330:1160 2:N:0:14
TTACCTTTGAGCGTACTCGACGAAGAGCACGGGGGGGGGGGGGGGAAA
+
,FFFFFFFFFFFFFFFFFFFFFFFFFFFFFFFFFFFFFFFFFFF:FF,
@FS10000125:27:BPA73017-1634:1:1101:3390:1160 2:N:0:14
AAACAATTGAGCGTACTCGACGAAGTTCAGTGGGGGGGGGGGGGGGAA
+
FFFFFFFFFFFFFFFFFFFFFFFFFFFFFFFFFFFFFFFFFFFFF,FF
@FS10000125:27:BPA73017-1634:1:1101:3560:1160 2:N:0:14
TCCCCCTTGAGCGTACTCGACGAAGTTGGCCCGGGGGGGGGGGGGGGA
+
FFFFFFFFFFFFFFFFFFFFFFFFFFFFFFFFFFFFFFFFFFFFFFFF
@FS10000125:27:BPA73017-1634:1:1101:4810:1160 2:N:0:14
TCGGCATTGAGCGTACTCGACGAAGTTTTAAGGGGGGGGGGGGGGGGA
+
FFFFFFFFFFFFFFFFFFFFFFFFFFFFFFFFFFFFFFFFFFFFFFFF
@FS10000125:27:BPA73017-1634:1:1101:4940:1160 2:N:0:14
TTGTATTTGAGCGTACTCGACGAAGTTGACTGGGAGGGGGGGGGGGGG
+
F,FFFFFFFFFFFFFFFFFFFFFFFFFFFFFFFFFFFFFFFFFFFF:F
@FS10000125:27:BPA73017-1634:1:1101:5110:1160 2:N:0:14
AATTTATTGAGCGTACTCGACGAAGTTAAGGGGGGGGGGGGGGGGAAA
+
FFFFFFFFFFFFFFFFFFFFFFFFFFFFFFFFFFFFFFFFFFFF,F,,
@FS10000125:27:BPA73017-1634:1:1101:5270:1160 2:N:0:14
ATGGATTTGAGCGTACTCGACGAAGTTGAGTGGGGGGGGGGGGGGGAA
+
FFFFFFFFFFFFFFFFFFFFFFFFFFFFFFFFFFFFFFFFFFFFF,FF
@FS10000125:27:BPA73017-1634:1:1101:5740:1160 2:N:0:14
CAGATTTTGAGCGTACTCGACGAAGTTAAAGGGGGGGGGGGGGGGGAA
+
FFFFFFFFFFFFFFFFFFFFFFFFFFFFFFFFFFFFFFFFFFFFF,F:
@FS10000125:27:BPA73017-1634:1:1101:5760:1160 2:N:0:14
ATATCATTGAGCGTACTCGACGAAGGGGGGGGGGGGGGGAGATCGGAA
+
FFFFFFFFFFFFFFFFFFFFFFFFFFFFFFFFFFFFFFF,,,F,,,:,
@FS10000125:27:BPA73017-1634:1:1101:5810:1160 2:N:0:14
TTCTGATTGAGCGTACTCGACGAAGTTACTGGGGGGGGGGGGGGGAAT
+
FFFFF:FFFFFFFFFFFFFFFFFFFFFFFFFFFFFFFFFFFFF:,:,,
@FS10000125:27:BPA73017-1634:1:1101:6450:1160 2:N:0:14
TCCCCCTTGAGCGTACTCGACGAAGTTTGGCCGGGGGGGGGGGGGGGA
+
FFFFFFFFFFFFFFFFFFFFFFFFFFFFFFFFFFFFFFFFFFFFF:FF
@FS10000125:27:BPA73017-1634:1:1101:6790:1160 2:N:0:14
TAGCATTTGAGCGTACTCGACGAAGGGGGGGGGGGGGGGGGAATTGGA
+
FFFFFFFFFFFFFFFFFFFFFFFFFFFFFFFFFFFFFFFF,,,:,,,F
@FS10000125:27:BPA73017-1634:1:1101:6850:1160 2:N:0:14
CTTGGTTTGAGCGTACTCGACGAAGTTACGAGGGGGGGGGGGGGGGAA
+
FFFFFFFFFFFFFFFFFFFFFFFFFFFFFFFFFFFFFFFFFFFF:,FF
@FS10000125:27:BPA73017-1634:1:1101:7690:1160 2:N:0:14
ACCTTGTTGAGCGTACTCGACGAAGTTTGCCGGGGGGGGGGGGGGGAA
+
,F,:F,FFFFFFFFFFFFFFFFFFFFFF,,:FFFFFFFFFFFFFFF,F
@FS10000125:27:BPA73017-1634:1:1101:8030:1160 2:N:0:14
CTCATATTGAGCGTACTCGACGAAGTTCACAGGGCGGGGGGGGGGGGG
+
FFFFFFFFFFFFFFFFFFFFFFFFFFFFFFFFFFFFFFFFFFF::,,F
@FS10000125:27:BPA73017-1634:1:1101:8060:1160 2:N:0:14
AGCTATTTGAGCGTACTCGACGAAGTTTGGCCGGGGAGGGGGGGGGGG
+
::FFFFFFFFFFFFFFFFFFFFFFFFFFFFFFFFFFFFFFFFFFFFF:
@FS10000125:27:BPA73017-1634:1:1101:8430:1160 2:N:0:14
ATTCGTTTGAGCGTACTCGACGAAGTTGCCCGGGGGGGGGGGGGGGGA
+
FFFFFFFFFFFFFFFFFFFFFFFFFFFFFFFFFFFFFFFFFFFFFF:F
@FS10000125:27:BPA73017-1634:1:1101:9270:1160 2:N:0:14
ATGTATTTGAGCGTACTCGACGAAGTGGGGGGGGGGGGGGAAATCGGA
+
:FFFFFFFFFFFFFFFFFFFFFFFFFFFFFFFFFFFFFFF,,,F:,,:
@FS10000125:27:BPA73017-1634:1:1101:10100:1160 2:N:0:14
ATGTAATTGAGCGTACTCGACGAAGTTGCATAGGGGGGGGGGGGGGGA
+
,F::,FFFFFFFFFFFFFFFFFFFFFF,FF,FFFFFFFFFFFFFF:,:
@FS10000125:27:BPA73017-1634:1:1101:10420:1160 2:N:0:14
TTCCCCTTGAGCGTACTCGACGAAGTTGTGAGGGGGGGGGGGGGGGGA
+
,FFFFFFFFFFFFFFFFFFFFFFFFFFFFFFFFFFFFFFFFFFFFFF,
@FS10000125:27:BPA73017-1634:1:1101:10880:1160 2:N:0:14
TTTCCATTGAGCGTACTCGACGAAGTTGTTGCGGGGGGGGGGGGGGGA
+
F,FFFFFFFFFFFFFFFFFFFFFFFFFFFFFFFFFFFFFFFFFFF:,F
@FS10000125:27:BPA73017-1634:1:1101:13060:1160 2:N:0:14
AATCGTTTGAGCGTACTCGACGAAGTTGAGGGGGGGGGGGGGGAAATT
+
FFFFFFFFFFFFFFFFFFFFFFFFFFFFFFFFFFFFFFFFFFF:F:,,
@FS10000125:27:BPA73017-1634:1:1101:13100:1160 2:N:0:14
CTGTAATTGAGCGTACTCGACGAGGTTACATGGGGGGGGGGGGGGGGG
+
FFFFFFFFFF:FFFFFFFFFFFFFFFFFFFFFFFFFFFFFFFFFFFFF
@FS10000125:27:BPA73017-1634:1:1101:13450:1160 2:N:0:14
GTTCTATTGAGCGTACTCGACGAAGTTTCGTGGGGGGGGGGGGGGGGA
+
:FFFFFFFFFFFFFFFFFFFFFFFFFFFFFFFFFFFFFFFF:F:F,,F
@FS10000125:27:BPA73017-1634:1:1101:13610:1160 2:N:0:14
ACCCTGTTGAGCGTACTCGACGAAGTTTGACGGGGGGGGGGGGGGGAA
+
FFFFFFFFFFFFFFFFFFFFFFFFFFFFFFFFFFFFFFFFFFFFFF:F
@FS10000125:27:BPA73017-1634:1:1101:14980:1160 2:N:0:14
AATTTATTGAGCGTACTCGACGAAGTTAAGGGGGGGGGGGGGGGAGAT
+
FFFFFFFFFFFFFFFFFFFFFFFFFFFFFFFFFFFFFFFFFFF,F,,F
@FS10000125:27:BPA73017-1634:1:1101:15480:1160 2:N:0:14
TAATGCTTGAGCGTACTCGACGAAGTCGGGGGGGGGGGGGGGGAAATC
+
FFFFFFFFFFFFFFFFFFFFFFFFFFFFFFFFFFFFFFFFFFFF:,F:
@FS10000125:27:BPA73017-1634:1:1101:15970:1160 2:N:0:14
TAATCTTTGAGCGTACTCGACGAAGTTCAAGGGGGGGGGGGGGGGAAA
+
FFFFFFFFFFFFFFFFFFFFFFFFFFFFFFFFFFFFFFFFF::::,,,
@FS10000125:27:BPA73017-1634:1:1101:15990:1160 2:N:0:14
TAATCTTTGAGCGTACTCGACGAAGTTCAAGGGGGGGGGGGGGGGGAA
+
FFFFFFFFFFFFFFFFFFFFFFFFFFFFFFFFFFFFFFFFFFFFF,FF
@FS10000125:27:BPA73017-1634:1:1101:1610:1170 2:N:0:14
AATATATTGAGCGTACTCGACGAAGTTCCAAAGGGGGGGGGGGGGGGA
+
FFFFFFFFFFFFFFFFFFFFFFFFFFFFFFFFFFFFFFFFFFFFFFFF
@FS10000125:27:BPA73017-1634:1:1101:1900:1170 2:N:0:14
TCTCTATTGAGCGTACTCGACGAAGTTGCCCGGGGGGGGGGGGGGGGG
+
FFFFFFFFFFFFFFFFFFFFFFFFFFFFFFFFFFFFFFFFFFFFF:F,
@FS10000125:27:BPA73017-1634:1:1101:2390:1170 2:N:0:14
CCTTGATTGAGCGTACTCGACGAAGTTTCCAGGGGGGGGGGGGGGGAA
+
FFFFFFFFFFFFFFFFFFFFFFFFFFFFFFFFFFFFFFFFFFFFFFFF
@FS10000125:27:BPA73017-1634:1:1101:3360:1170 2:N:0:14
AAAGTATTGAGCGTACTCGACGAAGGGGGGGGGGGGGGGGGAGTGGAA
+
,:,,,:FFFFFFFFFFFFFFFFFFFFF,:FFFFFFFFFF:,:,,,,,,
@FS10000125:27:BPA73017-1634:1:1101:3500:1170 2:N:0:14
TATATCTTGAGCGTACTCGACGAAGTTCAGCCGGGGGGGGGGGGGGGA
+
F:F::FFFFFFFFFFFFFFFFFFFFFF,FFFFFFFFFFFFFFFFFFFF
@FS10000125:27:BPA73017-1634:1:1101:3690:1170 2:N:0:14
TTCCAATTGAGCGTACTCGACGAAGTTCAGCCGGGGGGGGGGGGGGGA
+
FFFFFFFFFFFFFFFFFFFFFFFFFFFFFFFFFFFFFFFFFFFFFF:F
@FS10000125:27:BPA73017-1634:1:1101:3960:1170 2:N:0:14
TTATGTTTGAGCGTACTCGACGAAGTTGGCGGGGGGGGGGGGGGGAAA
+
FFFFFFFFFFFFFFFFFFFFFFFFFFFFFFFFFFFFFFFFFFFFF,,F
@FS10000125:27:BPA73017-1634:1:1101:4230:1170 2:N:0:14
CATGATTTGAGCGTACTCGACGAAGTTACTGGGGGGGGGGGGGGGGGG
+
FFFFFFFFFFFFFFFFFFFFFFFFFFFFFFFFFFFFFFFFF,F,:,:F
@FS10000125:27:BPA73017-1634:1:1101:5730:1170 2:N:0:14
ATTCCTTTGAGCGTACTCGACGAAGTTTACAGGGGGGGGGGGGGGGGG
+
F,FFFFFFFFFFFFFFFFFFFFFFFFFFFFFFFFFFFFFFFFFFFFFF
@FS10000125:27:BPA73017-1634:1:1101:6360:1170 2:N:0:14
AAAATTTTGAGCGTACTCGACGAAGTTGACCGGGGGGGGGGGGGGGAA
+
FF,,FFFFFFFFFFFFFFFFFFFFFFF::,FFFFFFFFFFFFFFF,FF
@FS10000125:27:BPA73017-1634:1:1101:8330:1170 2:N:0:14
TTGAGTTTGAGCGTACTCGACGAAGTTTAATGGGGGGGGGGGGGGGAA
+
FFFFFFFFFFFFFFFFFFFFFFFFFFFFFFFFFFFFFFFFFFFFF:FF
@FS10000125:27:BPA73017-1634:1:1101:10050:1170 2:N:0:14
TAGGACTTGAGCGTACTCGACGAAGTTCAACGGGGGGGGGGGGGGGAA
+
FFFFFFFFFFFFFFFFFFFFFFFFFFFFFFFFFFFFFFFFFFFFF,FF
@FS10000125:27:BPA73017-1634:1:1101:10200:1170 2:N:0:14
TCCTTCTTGAGCGTACTCGACGAAGTGGTCTCGGGGGGGGGAGGTGGA
+
FFFFFFFFFFFFFFFFFFFFFFFFFF,F,,,,FFFFFFFFF:F,,,,:
@FS10000125:27:BPA73017-1634:1:1101:10680:1170 2:N:0:14
TTTTATTTGAGCGTACTCGACGAAAGGGGGGGGGGGGGGGAGATCGGA
+
FFFFFFFFFFFFFFFFFFFFFFFFFFFFFFFFFFFFFFFFF,FFF,F:
@FS10000125:27:BPA73017-1634:1:1101:12920:1170 2:N:0:14
ACGCCCTTGAGCGTACTCGACGAAGTTACAGCGGGGGGGGGGGGGGGG
+
,FFFFFFFFFFFFFFFFFFFFFFFFFFFFFFFFFFFFFFFFFFFFFF,
@FS10000125:27:BPA73017-1634:1:1101:12950:1170 2:N:0:14
CTTTATTTGAGCGTACTCGACGAAGGGGGGGGGGGGGGGAGATCGGAA
+
FF:,FFFFFFFFFFFFFFFFFFFFFFFFFFFFFFFFFFF,:,F,,,,:
@FS10000125:27:BPA73017-1634:1:1101:13100:1170 2:N:0:14
TTTAAATTGAGCGTACTCGACGAAGTTCTGGGGGGGGGGGGGGGGGAT
+
FFFFFFFFFFFFFFFFFFFFFFFFFFFFFFFFFFFFFFFFFFF:,,F,
@FS10000125:27:BPA73017-1634:1:1101:14620:1170 2:N:0:14
TCTTGATTGAGCGTACTCGACGAAGTTGGGCCGGGGGGGGGGGGGGGG
+
FFFF,,FFFFFFFFFFFFFFFFFFFFF::FFFFFFFFFFFFFFF,F,F
@FS10000125:27:BPA73017-1634:1:1101:14920:1170 2:N:0:14
TCAAAATTGAGCGTACTCGACGAAGTTAACCGGGGGGGGGGGGGGGGG
+
FFFFFFFFFFFFFFFFFFFFFFFFFFFFFFFFFFFFFFFFFFFFFF:F
@FS10000125:27:BPA73017-1634:1:1101:15480:1170 2:N:0:14
ATGATATTGAGCGTACTCGACGAAGTTTGTGCGGGGGGGGGGGGGGGG
+
F,FFFFFFFFFFFFFFFFFFFFFFFFFFFFFFFFFFFFFFFFFFFFF,
@FS10000125:27:BPA73017-1634:1:1101:15520:1170 2:N:0:14
ACTATCTTGAGCGTACTCGACGAAGGGGGGGGGGGGGGGGAAGTTTGA
+
FFFFFFFFFFFFFFFFFFFFFFFFFFFFFFFFFFFFFFF:,,,F,,,F
@FS10000125:27:BPA73017-1634:1:1101:15720:1170 2:N:0:14
TTGTATTTGAGCGTACTCGACGAAGGGGGGGGGGGGGGGGAATTTGAA
+
,FFFFFFFFFFFFFFFFFFFFFFFFFFFFFFFFFFFFFF,,,,,,,,:
@FS10000125:27:BPA73017-1634:1:1101:15870:1170 2:N:0:14
TTAAATTTGAGCGTACTCGACGAAGGGGGGGGGGGGGGGGGAGTTGGA
+
FF:FFFFFFFFFFFFFFFFFFFFFFFFFFFFFF:FFFFFF,,,F,,,F
@FS10000125:27:BPA73017-1634:1:1101:1020:1180 2:N:0:14
TATAGCTTGAGCGTACTCGACGAAGTTACGGGGGGGGGGGGGGGGAAA
+
,,:FFFFFFFFFFFFFFFFFFFFFFFFFFFFFFFFFFFFFFFFFF:FF
@FS10000125:27:BPA73017-1634:1:1101:1290:1180 2:N:0:14
ACTCAATTGAGCGTACTCGACGAAGTTTAATGGGGGGGGGGGGGGGGA
+
FFFFFFFFFFFFFFFFFFFFFFFFFFFFFFFFFFFFFFFFFFFFFFF:
@FS10000125:27:BPA73017-1634:1:1101:1430:1180 2:N:0:14
TTCATATTGAGCGTACTCGACGAAGTTTCAAGGGGGGGGGGGGGGGGG
+
FFFFFFFFFFFFFFFFFFFFFFFFFFFFFFFFFFFFFF,FFFF:F:,F
@FS10000125:27:BPA73017-1634:1:1101:2350:1180 2:N:0:14
AAAATTTTGAGCGTACTCGACGAAGTTTCTGCGGGGGGGGGGGGGGGG
+
FFFFFFFFFFFFFFFFFFFFFFFFFFFFFFFFFFFFFFFFFFFFFFF,
@FS10000125:27:BPA73017-1634:1:1101:2800:1180 2:N:0:14
CTACGTTTGAGCGTACTCGACGAAGTTATCAGGGGGGGGGGGGGGGGG
+
FFFFFFFFFFFFFFFFFFFFFFFFFFFFFFFFFFFFFFFFFFFFF:FF
@FS10000125:27:BPA73017-1634:1:1101:4270:1180 2:N:0:14
ATCTGCTTGAGCGTACTCGACGAAGTTAAAGGGGGGGGGGGGGGGGGA
+
FFFFFFFFFFFFFFFFFFFFFFFFFFFFFFFFFFFFFFFFFFF:F,,F
@FS10000125:27:BPA73017-1634:1:1101:5010:1180 2:N:0:14
TCTACTTTGAGCGTACTCGACGAAGTTGTGACGGGGGGGGGGGGGGGG
+
:FFFFFFFFFFFFFFFFFFFFFFFFFFFFFFFFFFFFFFFFFFFF:FF
@FS10000125:27:BPA73017-1634:1:1101:6920:1180 2:N:0:14
ATTTCATTGAGCGTACTCGACGAAGTTGAGCCGGGGGGGGGGGGGGGA
+
,,FFFFFFFFFFFFFFFFFFFFFFFFFFFFFFFFFFFFFFFFFFFFFF
@FS10000125:27:BPA73017-1634:1:1101:7390:1180 2:N:0:14
TGTACGTTGAGCGTACTCGACAAAGGTTGACGGGGGGGGGGGGGGAAA
+
,,FFFFFFFFFFFFFFFFFFFFFFFFFFFFFFFFFFFFFFFFFFFFFF
@FS10000125:27:BPA73017-1634:1:1101:7510:1180 2:N:0:14
AAGCAATTGAGCGTACTCGACGAAGTTGAGCGGGGGGGGGGGGGGAGT
+
FFFFFFFFFFFFFFFFFFFFFFFFFFFFFFFFFFFFFFFFF,,:,:,,
@FS10000125:27:BPA73017-1634:1:1101:8080:1180 2:N:0:14
CATTCATTGAGCGTACCCGACGAAGTTATGCCGGGGGGGGGGGGGGGA
+
FFFFFFFFFFFFFFFF,FFFFFFFFFFFFFFFFFFFFFFFFFFFFF,F
@FS10000125:27:BPA73017-1634:1:1101:8460:1180 2:N:0:14
TACAGCTTGAGCGTACTCGACGAAGTTCAGCCGGGGGGGGGGGGAGAG
+
FF:F,FFFFFFFFFFFFFFFFFFFFFFFF:,,FFFFFFFFFFFF,,::
@FS10000125:27:BPA73017-1634:1:1101:8680:1180 2:N:0:14
GTTGGATTGAGCGTACTCGACGAAGTTGCACGGGGGGGGGGGGGGGAA
+
FFFFFFFFFFFFFFFFFFFFFFFFFFFFFFFFFFFFFFFFFFFFF:FF
@FS10000125:27:BPA73017-1634:1:1101:9100:1180 2:N:0:14
TTGATATTGAGCGTACTCGACGAAGTTGTCAGGGGGGGGGGGGGGGAA
+
,FFFFFFFFFFFFFFFFFFFFFFFFFFFFFFFFFFFFFFFFFFFFF:F
@FS10000125:27:BPA73017-1634:1:1101:9370:1180 2:N:0:14
ACAATTTTGAGCGTACTCGACGAAGTTTCGTGGGGGGGGGGGGGGGGA
+
FFFFFFFFFFFFFFFFFFFFFFFFFFFFFFFFFFFFFFFFFFFFFF:F
@FS10000125:27:BPA73017-1634:1:1101:9440:1180 2:N:0:14
TATCGCTTGAGCGTACTCGACGAAGTTAAAGCGGGGGTGGGGGGGGGG
+
FF:FFFFFFFFFFFFFFFFFFFFFFFFFFFFFFFFFFFFFFFFFFF:F
@FS10000125:27:BPA73017-1634:1:1101:10000:1180 2:N:0:14
CCATTTTTGAGCGTACTCGACGAAGTGGCGAGGGTCGGAGGAGCGTCG
+
:,,,:,FFFFFFFFFFFFFFFFFFF,,,,,,,F,,,FF:,FF,,,F::
@FS10000125:27:BPA73017-1634:1:1101:10170:1180 2:N:0:14
GTTCTATTGAGCGTACTCGACGAAGTTGCAGGGGGGGGGGGGGGGAAA
+
,FFFFFFFFFFFFFFFFFFFFFFFFFFFFFFFFFFFFFFFFFFF,F:,
@FS10000125:27:BPA73017-1634:1:1101:10210:1180 2:N:0:14
TCTCGGTTGAGCGTACTCGACGAAAGGGGGGGGGGGGGGGGAATTCGA
+
,F:FFFFFFFFFFFFFFFFFFFFFFFFFFFFFFFFFFFFF,FF,F:,:
@FS10000125:27:BPA73017-1634:1:1101:11130:1180 2:N:0:14
TATCACTTGAGCGTACTCGACGAAGTTGACAGGGGGGGGGGGGGGGAA
+
,:FFFFFFFFFFFFFFFFFFFFFFFFFFFFFFFFFFFFFFFFFF,,::
@FS10000125:27:BPA73017-1634:1:1101:11260:1180 2:N:0:14
TTCGGTTTGAGCGTACTCGACGAAGTTCGGGGGGGGGGGGGGGGGGAA
+
FFFFFFFFFFFFFFFFFFFFFFFFFFFFFFFFFFFFFFFFFFFFFF,F
@FS10000125:27:BPA73017-1634:1:1101:11400:1180 2:N:0:14
CTTTATTTGAGCGTACTCGACGAAGTTTGCAGGGGGGGGGGGGGGGGA
+
F,:FFFFFFFFFFFFFFFFFFFFFFFFFFFFFFFFFFFFFFFFFF:,F
@FS10000125:27:BPA73017-1634:1:1101:11810:1180 2:N:0:14
ACTCGGTTGAGCGTACTCGACGAAGTTGCATGGGGGGGGGGGGGGGAA
+
FFFFFFFFFFFFFFFFFFFFFFFFFFFFFFFFFFFFFFFFFFFFF,FF
@FS10000125:27:BPA73017-1634:1:1101:12050:1180 2:N:0:14
TCCTGTTTGAGCGTACTCGACGAAGTTGGCAGGGGGGGGGGGGGGGGA
+
,,,::FFFFFFFFFFFFFFFFFFFFFFFFFFFFFFFFFFFFFFF:,,:
@FS10000125:27:BPA73017-1634:1:1101:12500:1180 2:N:0:14
TACGGCTTGAGCGTACTCGACGAAGTTGGGTGGGGGGGGGGGGGGGAA
+
,:F:FFFFFFFFFFFFFFFFFFFFFFFFFFFFFFFFFFFFFFFFF,FF
@FS10000125:27:BPA73017-1634:1:1101:14850:1180 2:N:0:14
TCTTGCTTGAGCATACTCGACGAAGTTCGGTCGGGGGGGGGGGGGGGA
+
FF,,,FFFFFFFFFFFFFFFFFFFFFFF:,:FFFFFFFFFFFFFFF,:
@FS10000125:27:BPA73017-1634:1:1101:15390:1180 2:N:0:14
TTTTTCTTGAGCGTACTCGACGAAGTTGCGAGGGGGGGGGGGGGGGAA
+
FFFFFFFFFFFFFFFFFFFFFFFFFFFFFFFFFFFFFFFFFFFFF:FF
@FS10000125:27:BPA73017-1634:1:1101:15790:1180 2:N:0:14
TCTAATTTGAGCGTACTCGACGAAGTTGGGGGGGGGGGGGGGAAATCG
+
FFFFFFFFFFFFFFFFFFFFFFFFFFFFFFFFFFFFFFFFF:,,,F,:
@FS10000125:27:BPA73017-1634:1:1101:16130:1180 2:N:0:14
ATGAATATTGACCTTTCTCATCGAAGTTTTCTGGGGGGGGGGGGGGGA
+
,F,:,F,FF,F,:,F,:FF,FF,F,,F,FF,FFFFFFFFFFFF:,,,,
@FS10000125:27:BPA73017-1634:1:1101:16170:1180 2:N:0:14
TCGGGCTTGAGCGTACTCGACGAAGTTGACAGGGGGGGGGGGGGGGAA
+
FFFFFFFFFFFFFFFFFFFFFFFFFFFFFFFFFFFFFFFFFFFF:,FF
@FS10000125:27:BPA73017-1634:1:1101:1000:1190 2:N:0:14
ATATTCTTGAGCGTACTCGACGAAGTTTAAAGGGGGGGGGGGGGGGGA
+
F,FFFFFFFFFFFFFFFFFFFFFFFFFFFFFFFFFFFFFFFFFFFFF,
@FS10000125:27:BPA73017-1634:1:1101:2000:1190 2:N:0:14
TTGGCCTTGAGCGTACTCGACGAAGTTACGGGGGGGGGGGGGGGAGAT
+
::,FFFFFFFFFFFFFFFFFFFFFFFFFFFFFFFFFFFFFFFF,F,,F
@FS10000125:27:BPA73017-1634:1:1101:3780:1190 2:N:0:14
CTAGCTTTGAGCGTACTCGACGAAGTTGACAGGGGGGGGGGGGGGGAA
+
FFFFFFFFFFFFFFFFFFFFFFFFFFFFFFFFFFFFFFFFFFFFFFFF
@FS10000125:27:BPA73017-1634:1:1101:4920:1190 2:N:0:14
CTATCCTTGAGCGTACTCGACGAGGTTGGGCGGGGGGGGGGGGGGGGA
+
FFFFFFFFFFFFFFFFFFFFFFFFFFFFFFFFFFFFFFFFFFFFFFF:
@FS10000125:27:BPA73017-1634:1:1101:5320:1190 2:N:0:14
CATCTCTTGAGCGTACTCGACGAAGTTATTAGGGGGGGGGGGGGGGGA
+
FFFFFFFFFFFFFFFFFFFFFFFFFFFFFFFFFFFFFFFFFFFFFF:F
@FS10000125:27:BPA73017-1634:1:1101:7270:1190 2:N:0:14
ATAAGTTTGAGCGTACTCGACGAAGTTCGGGGGGGGGGGGGGAAATTC
+
,,FFFFFFFFFFFFFFFFFFFFFFFFFFFFFFFFFFFFFFFF::F,:,
@FS10000125:27:BPA73017-1634:1:1101:8320:1190 2:N:0:14
CAGCTATTGAGCGTACTCGACGAAGTTTGACCGGGGGGGGGGGGGGGA
+
FFFFFFFFFFFFFFFFFFFFFFFFFFFFFFFFFFFFFFFFFFFFFFFF
@FS10000125:27:BPA73017-1634:1:1101:9400:1190 2:N:0:14
TGTTCCTTGAGCGTACTCGACGAAGTTCACAGGGGGGGGGGGGGGGAA
+
FFFFFFFFFFFFFFFFFFFFFFFFFFF:FFFFFFFFFFFFFFFFF:F:
@FS10000125:27:BPA73017-1634:1:1101:9440:1190 2:N:0:14
CATTGATTGAGCGTACTCGACGAAGTTCAGCCGGGGGGGGGGGGGGGA
+
FFFFFFFFFFFFFFFFFFFFFFFFFFFFFFFFFFFFFFFFFFFFFFFF
@FS10000125:27:BPA73017-1634:1:1101:11780:1190 2:N:0:14
CATCTTTTGAGCGTACTCGACGAAGTTTGTCCGGGGGGGGGGGGGGGA
+
FFFFFFFFFFFFFFFFFFFFFFFFFFFFFFFFFFFFFFFFFFFFFFFF
@FS10000125:27:BPA73017-1634:1:1101:12470:1190 2:N:0:14
CCCACCTTGAGCGTACTCGACGAAATTAGCCGGGGGGGGGGGGGGGGG
+
FFFFFFFFFFFFFFFFFFFFFFFFFFFFFFFFFFFFFFFFFFFF,:,,
@FS10000125:27:BPA73017-1634:1:1101:14580:1190 2:N:0:14
TAAAGATTGAGCGTACTCGACGAAGTTGGCTCGGGGGGGGGGGGGGGA
+
,:FFFFFFFFFFFFFFFFFFFFFFFFFFFFFFFFFFFFFFFFFFF:,F
@FS10000125:27:BPA73017-1634:1:1101:15040:1190 2:N:0:14
CAATGATTGAGCGTACTCGACGAAGTTTGCCGGGGGGGGGGGGGGGGA
+
FFFFFFFFF:FFFFFFFFFFFFFFFFFFFFFFFFFFFFFFFFFF,,,F
@FS10000125:27:BPA73017-1634:1:1101:15180:1190 2:N:0:14
CTTAGTTTGAGCGTACTCGACGAAGTTTAAGCGGGGGGGGGGGGGGGA
+
F,FFFFFFFFFFFFFFFFFFFFFFFFFFFFFFFFFFFFFFFFFFFFF,
@FS10000125:27:BPA73017-1634:1:1101:15190:1190 2:N:0:14
CTTGGCTTGAGCGTACTCGACGAGGTTCCAAGGGGGGGGGGGGGGGGA
+
F,FFFFFFFFFFFFFFFFFFFFF,FFFFFFFFFFFFFFFFFFFFF,:,
@FS10000125:27:BPA73017-1634:1:1101:15660:1190 2:N:0:14
CATCTATTGAGCGTACTCGACGAAGTTTGGCCGGGGGGGGGGGGGGGA
+
F:,,:FFFFFFFFFFFFFFFFFFFFFF:FFFFFFFFFFFFFFFFFF,F
@FS10000125:27:BPA73017-1634:1:1101:16060:1190 2:N:0:14
GTTAAATTGAGCGTACTCGACGAAGTTAATAGGGGGGGGGGGGGGGGA
+
:FFFFFFFFFFFFFFFFFFFFFFFFFFFFFFFFFFFFFFFFFFFFF,F
@FS10000125:27:BPA73017-1634:1:1101:16230:1190 2:N:0:14
ATTGCCTTGAGCGTACTCGACGAAGTTTAACCGGGGGGGGGGGGGGGA
+
FFFFFFFFFFFFFFFFFFFFFFFFFFFFFFFFFFFFFFFFFFFFFFF,
@FS10000125:27:BPA73017-1634:1:1101:1240:1200 2:N:0:14
CAAGTTTTGAGCGTACTCGACGAAGTTCCAAGGGGGGGGGGGGGGGGG
+
FFFFFFFFFFFFFFFFFFFFFFFFFFFFFFFFFFFFFFFFFFFFFFF,
@FS10000125:27:BPA73017-1634:1:1101:2330:1200 2:N:0:14
GTAATATTGAGCGTACTCGACGAAGTTCTGCTGGGGGGGGGGGGGGGA
+
F:FFFFFFFFFFFFFFFFFFFFFFFFFFFFFFFFFFFFFFF:F:F,,F
@FS10000125:27:BPA73017-1634:1:1101:2800:1200 2:N:0:14
TTGATCTTGAGCGTACTCGACGAAGTTGTAGCGGGGGGGGGGGGGGGA
+
FFFFFFFFFFFFFFFFFFFFFFFFFFFFFFFFFFFFFFFFFFFFFF,F
@FS10000125:27:BPA73017-1634:1:1101:3310:1200 2:N:0:14
CTCATGTTGAGCGTACTCGACGAAGTTAACAGGGGGGGGGGGGGGGAA
+
FFFFFFFFFFFFFFFFFFFFFFFFFFFFFFFFFFFFFFFFFFFFF,:F
@FS10000125:27:BPA73017-1634:1:1101:3620:1200 2:N:0:14
CCGGTATTGAGCGTACTCGACGAAGTTCAGCCGGGGGGGGGGGGGGGA
+
FFFFFFFFFFFFFFFFFFFFFFFFFFFFFFFFFFFFFFFFFFFFFFF:
@FS10000125:27:BPA73017-1634:1:1101:3900:1200 2:N:0:14
ATGCGATTGAGCGTACTCGACGAAGTTCAGCGGGGGGGGGGGGGGGGG
+
FFFFFFFFFFFFFFFFFFFFFFFFFFFFFFFFFFFFFFFFFFFFFFF:
@FS10000125:27:BPA73017-1634:1:1101:4250:1200 2:N:0:14
GTTGGATTGAGCGTACTCGACGAAGTTTGAAGGGGGGGGGGGGGGGAA
+
:,:FFFFFFFFFFFFFFFFFFFFFFFFFFFFFFFFFFFFFFFFFFFFF
@FS10000125:27:BPA73017-1634:1:1101:5720:1200 2:N:0:14
ATCAATTTGAGCGTACTCGACGAAGTTACGTGGGGGGGGGGGGGGGAA
+
FFFFFFFFFFFFFFFFFFFFFFFFFFFFFFFFFFFFFFFFFFFFFF,F
@FS10000125:27:BPA73017-1634:1:1101:7040:1200 2:N:0:14
AACTCGTTGAGCGTACTCGACGAAGGGGGGGGGGGGGGGAGATCGGAA
+
FFFFFFFFFFFFFFFFFFFFFFFFFFFFFFFFFFFFFF:,,::,,,FF
@FS10000125:27:BPA73017-1634:1:1101:7310:1200 2:N:0:14
CCTATCTTGAGCGTACTCGACGAAGTTGGCCCGGGGGGGGGGGGGGGA
+
FFFFFFFFFFFFFFFFFFFFFFFFFFFFFFFFFFFFFFFFFFFF:,,F
@FS10000125:27:BPA73017-1634:1:1101:7620:1200 2:N:0:14
ATTCGTTTGAGCGTACTCGACGAAGTGGGGGGGGGGGGGGGGGAAAGG
+
,FFFFFFFFFFFFFFFFFFFFFFFFFFFFFFFFFFFFFFFFFF,:F,,
@FS10000125:27:BPA73017-1634:1:1101:7700:1200 2:N:0:14
TCATCATTGAGCGTACTCGACGAAGTTTATGCGGGGGGGGGGGGGGGA
+
,FFFFFFFFFFFFFFFFFFFFFFFFFFFFFFFFFFFFFFFFFFFFFF,
@FS10000125:27:BPA73017-1634:1:1101:7920:1200 2:N:0:14
TATGGTTTGAGCGTACTCGACGAAGTTCTTACGGGGGGGGGGGGGGGG
+
,,FFFFFFFFFFFFFFFFFFFFFFFFFFFFFFFFFFFFFFFFFFFF:F
@FS10000125:27:BPA73017-1634:1:1101:8830:1200 2:N:0:14
AGTTCCTTGAGCGTACTCGACGAAGTTGTAAGGGGGGGGGGGGGGGGA
+
F,FFFFFFFFFFFFFFFFFFFFFFFFFFFFFFFFFFFFFFFFFF::,F
@FS10000125:27:BPA73017-1634:1:1101:8910:1200 2:N:0:14
TAAGTCTTGAGCGTACTCGACGAAGTTCGTCCGGGGGGGGGGGGGGGG
+
FFFFFFFFFFFFFFFFFFFFFFFFFFFFFFFFFFFFFFFFFFFF:F,F
@FS10000125:27:BPA73017-1634:1:1101:9630:1200 2:N:0:14
TCGGTCTTGAGCGTACTCGACGAGGTTCTTCCGGGGGGGGGGGGGGGG
+
,F:FFFFFFFFFFFFFFFFFFFFFFFFFFFFFFFFFFFFFFFFFFF:F
@FS10000125:27:BPA73017-1634:1:1101:9660:1200 2:N:0:14
TCACCGTTGAGCGTACTCGACGAAGTTGCAGGGGGGGGGGGGGGGGAA
+
,FFFFFFFFFFFFFFFFFFFFFFFFFFFFFFFFFFFFFFFFFFFF,:F
@FS10000125:27:BPA73017-1634:1:1101:9890:1200 2:N:0:14
ATTATATTGAGCGTACTCGACGAAGTTTCAAGGGGGGGGGGGGGGGAA
+
FFFFFFFFFFFFFFFFFFFFFFFFFFFFFFFFFFFFFFFFFFFFF:FF
@FS10000125:27:BPA73017-1634:1:1101:10420:1200 2:N:0:14
CTAGTTTTGAGCGTACTCGACGAAGTTTTTGGGGGAGGGGGGGGGGGG
+
FFFFFFFFFFFFFFFFFFFFFFFFFFFFFFFFFFFFFFFFFFFFFFF,
@FS10000125:27:BPA73017-1634:1:1101:10730:1200 2:N:0:14
TTGTTCTTGAGCGTACTCGACGAAGTTACAAGGGGGGGGGGGGGGGAG
+
FF:FFFFF:FF,:F:FF:F,:FFFF::FFFF:::::FF::,F,:,,,,
@FS10000125:27:BPA73017-1634:1:1101:10980:1200 2:N:0:14
CCAGGCTTGAGCGTACTCGACGAAGTTGATGCGGGGGGGGGGGGGGGA
+
FFFFFFFFFFFFFFFFFFFFFFFFFFFFFFFFFFFFFFFFFFFFFFF:
@FS10000125:27:BPA73017-1634:1:1101:11000:1200 2:N:0:14
TAATGGTTGAGCGTACTCGACGAAGTTAGTAGGGGGGGGGGGGGGGAA
+
F:FFFFFFFFFFFFFFFFFFFFFFFFFFFFFFFFFFFFFFFFFFF,FF
@FS10000125:27:BPA73017-1634:1:1101:11620:1200 2:N:0:14
CCACTTTTGAGCGTACTCGACGAAGTTTGGGGGGGGGGGGGGGGAAAT
+
FFFFFFFFFFFFFFFFFFFFFFFFFFFFFFFFFFFFFFFFFFF,F:::
@FS10000125:27:BPA73017-1634:1:1101:13180:1200 2:N:0:14
CTTATATTGAGCGTACTCGACGAAGTTCTTCCGGGGGGGGGGGGGGAA
+
,FFFFFFFFFFFFFFFFFFFFFFFFFFFFFFFFFFFFFFFFFFF,F,F
@FS10000125:27:BPA73017-1634:1:1101:13990:1200 2:N:0:14
TTTATTTTGAGCGTACTCGACGAAGTTAGCAGGGGGGGGGGGGGGGAA
+
FFFFFFFFFFFFFFFFFFFFFFFFFFFFFFFFFFFFFFFFFFF::,:F
@FS10000125:27:BPA73017-1634:1:1101:14210:1200 2:N:0:14
ATGAGATTGAGCGTACTCGACGAAGTTTCTAGGGGGGGGGGGGGGGAA
+
FFFFFFFFFFFFFFFFFFFFFFFFFFFFFFFFFFFFFFFFFFFFF,FF
@FS10000125:27:BPA73017-1634:1:1101:14410:1200 2:N:0:14
TATATCTTGAGCGTACTCGACGAAGTTGGAAGGGGGGGGGGGGGGGAA
+
,FFFFFFFFFFFFFFFFFFFFFFFFFFFFFFFFFFFFFFFFFFFF,FF
@FS10000125:27:BPA73017-1634:1:1101:14900:1200 2:N:0:14
TTCATATTGAGCGTACTCGACGAAGTGGGGGGGGGGGGGGGAAATCCG
+
FFFFFFFFFFFFFFFFFFFFFFFFFFFFFFFFFFFFFFFFF:,,:,,:
@FS10000125:27:BPA73017-1634:1:1101:15360:1200 2:N:0:14
AAATGTTTGAGCGTACTCGATGAAGTTTAGCGGGGGGGGGGGGGGGAA
+
FFFFFFFFFFFFFFFFFFFF,FFFFFFFFFFFFFFFFFFFFFFFF:,F
@FS10000125:27:BPA73017-1634:1:1101:15570:1200 2:N:0:14
CTCTCGTTGAGCGTACTCGACGAAGTTAGCCGGGGGGGGGGGGGGGGA
+
FFFFFFFFFFFFFFFFFFFFFFFFFFFFFFFFFFFFFFFFFFFFFF,,
@FS10000125:27:BPA73017-1634:1:1101:2180:1210 2:N:0:14
CATATTTTGAGCGTACTCGACGAAGTTGAACGGGGGGGGGGGGGGGGG
+
FFFFFFFFFFFFFFFFFFFFFFFFFFFFFFFFFFFFFFFFFFFFFFF:
@FS10000125:27:BPA73017-1634:1:1101:2870:1210 2:N:0:14
AACGTTTTGAGCGTACTCGACGAAGTCGGGGGGGGGGGGGGGAGATCG
+
FFFFFFFFFFFFFFFFFFFFFFFFFFFFFFFFFFFFFFFFF:F,,F::
@FS10000125:27:BPA73017-1634:1:1101:4660:1210 2:N:0:14
AAATATTTGAGCGTACTCGACGAAGTTCCTACGGGGGGGGGGGGGGGA
+
,,FFF:FFFFFFFFFFFFFFFFFFFFF,,FFFFFFFFFFFFFFFFF,:
@FS10000125:27:BPA73017-1634:1:1101:6670:1210 2:N:0:14
TCACACTTGAGCGTACTCGACGAAGTTATAGGGGGGGGGGGGGGGAAA
+
,FFFFFFFFFFFFFFFFFFFFFFFFFFFFFFFFFFFFFFFFFFFFFF,
@FS10000125:27:BPA73017-1634:1:1101:7210:1210 2:N:0:14
TTGGGGGGGGGGGGGGGGGGGGGGGGGGGGGGGGGGGGGGGGGGGGAG
+
,,FFF:FFFF,F:FFFFFFFFFFFFFFFFFFFFFFFFFFFFFF,F:,,
@FS10000125:27:BPA73017-1634:1:1101:7680:1210 2:N:0:14
CCTTAATTGAGCGTACTCGACGAAGTTAGCAGGGGGGGGGGGGGGGAA
+
FFFFFFFFFFFFFFFFFFFFFFFFFFFFFFFFFFFFFFFFFFFFFFFF
@FS10000125:27:BPA73017-1634:1:1101:7950:1210 2:N:0:14
CCACCCTTGAGCGTACTCGACGAAGTTAGTCCGGGGGGGGGGGGGGGG
+
FFFFFFFFFFFFFFFFFFFFFFFFFFFFFFFFFFFFFFFFFFFFFFFF
@FS10000125:27:BPA73017-1634:1:1101:8190:1210 2:N:0:14
ACTCAATTGAGCGTACTCGACGAAGTTCTAAGGGGGGGGGGGGGGGAA
+
FFFFFFFFFFFFFFFFFFFFFFFFFFFFFFFFFFFFFFFFFFFFF:FF
@FS10000125:27:BPA73017-1634:1:1101:11220:1210 2:N:0:14
TAATACTTGAGCGTACTCGACGAAGTTTGACCGGGGGGGGGGGGGGGA
+
,:FFFFFFFFFFFFFFFFFFFFFFFFFFFFFFFFFFFFFFFFFFFFFF
@FS10000125:27:BPA73017-1634:1:1101:11950:1210 2:N:0:14
AATTTTTTGAGCGTACTCGACGAAGTTATCTGGGGGGGGGGGGGGGAA
+
,:,F,:FFFFFFFFFFFFFFFFFFFFFF,::FFFFFFFFFFFFF,,F,
@FS10000125:27:BPA73017-1634:1:1101:12610:1210 2:N:0:14
ATTTAATTGAGCGTACTCGACGAAGTTCACGGGGGGGGGGGGGGGGAA
+
FFFFFFFFFFFFFFFFFFFFFFFFFFFFFFFFFFFFFFFFFFFFF,FF
@FS10000125:27:BPA73017-1634:1:1101:13440:1210 2:N:0:14
TTCTGGTTGAGCGTACTCGACGAAGTTATGTGGGGGGGGGGGGGGGGG
+
FFFFFFFFFFFFFFFFFFFFFFFFFFFFFFFFFFFFFFFFFFFFFFFF
@FS10000125:27:BPA73017-1634:1:1101:13600:1210 2:N:0:14
TTGAAGTTGAGCGTACTCGACGAAGGGGGGGGGGGGGGGGGAGTTCGA
+
,FFFFFFFFFFFFFFFFFFFFFFFFFFFFFFFFFFFFFFF:F,,F:,F
@FS10000125:27:BPA73017-1634:1:1101:13780:1210 2:N:0:14
ATCGTTTTGAGCGTACTCGACGAAGTTGATGCGGGGAGGGGGGGGGGG
+
FFF,,FFFFFFFFFFFFFFFFFFFFFFF,:,FFFFFFFFFFFFFFFFF
@FS10000125:27:BPA73017-1634:1:1101:13890:1210 2:N:0:14
TATCTTTTGAGCGTACTCGACGAAGTTACAAGGGGGGGGGGGGAGGTG
+
F,,FFFFFFFFFFFFFFFFFFFFFFF,:FF:FFFFFFFFFFFF,,,,:
@FS10000125:27:BPA73017-1634:1:1101:14010:1210 2:N:0:14
ACCTATTTGAGCGTACTCGACGAAGTTCAGCCGGGGGGGGGGGGGGAA
+
,F,,,,FFFFFFFFFFFFFFFFFFFFFF,,,FFFFFFFFFFFFFFF,F
@FS10000125:27:BPA73017-1634:1:1101:14620:1210 2:N:0:14
TTTTGCTTGAGCGTACTCGACGAAGTCGGGGGGGGGGGGGGGGAAGAT
+
FF:FFFFFFFFFFFFFFFFFFFFFFFFFFF:FFFF:F:FFF,F:F,FF
@FS10000125:27:BPA73017-1634:1:1101:15310:1210 2:N:0:14
TTCTACTTGAGCGTACTCGACGAAGTTGCCTGGGGGGGGGGGGGGGAA
+
FFFFFFFFFFFFFFFFFFFFFFFFFFFFFFFFFFFFFFFFFFFFF:FF
@FS10000125:27:BPA73017-1634:1:1101:15890:1210 2:N:0:14
TTTTTCTTGAGCGTACTCGACGAAGTTGGTAGGGGGGGGGGGGGGGAA
+
,,F,FFFFFFFFFFFFFFFFFFFFFFF::FFFFFFFFFFFFFFF:,FF
@FS10000125:27:BPA73017-1634:1:1101:1050:1220 2:N:0:14
TAAGAGTTGAGCGTACTCGACGAAGTTGTGCGGGGGGGGGGGGGGGGA
+
,:FFF:FFFFFFFFFFFFFFFFFFFFFFFFFFFFFFFFFFFFFFFFF,
@FS10000125:27:BPA73017-1634:1:1101:1460:1220 2:N:0:14
ACGTTCTTGAGCGTACTCGACGAAGTTCCATGGGGGGGGGGGGGGGAA
+
FFFFFFFFFFFFFFFFFFFFFFFFFFFFFFFFFFFFFFFFFFFFFFFF
@FS10000125:27:BPA73017-1634:1:1101:1710:1220 2:N:0:14
AGATAATTGAGCGTACTCGACGAAGTTCGAAGGGGGGGGGGGGGGGGA
+
FFFFFFFFFFFFFFFFFFFFFFFFFFFFFFFFFFFFFFFFFFFFFFFF
@FS10000125:27:BPA73017-1634:1:1101:3820:1220 2:N:0:14
CGCCGATTGAGCGTACTCGACGAAGGGGGGGGGGGGGGGAGATCGGAA
+
F:FFFFFFFFFFFFFFFFFFFFFFFFFFFFFFFFFFFFF:,FF:,FF,
@FS10000125:27:BPA73017-1634:1:1101:5250:1220 2:N:0:14
CTTGGATTGAGCGTACTCGACGAAGTTAGCCGGGGGGGGGGGGGGGGA
+
FFFFFFFFFFFFFFFFFFFFFFFFFFFFFFFFFFFFFFFFFFF:FFF,
@FS10000125:27:BPA73017-1634:1:1101:5300:1220 2:N:0:14
TAATCATTGAGCGTACTCGACGAAGTTCAAAGGGGGGGGGGGGGGGGG
+
FFFFFFFFFFFFFFFFFFFFFFFFFFFFFFFFFFFFFFFFFFFFFFF,
@FS10000125:27:BPA73017-1634:1:1101:5890:1220 2:N:0:14
TCTTGATTGAGCGTACTCGACGAAGTTCAGCCGGGGGGGGGGGGGGGA
+
,FFFFFFFFFFFFFFFFFFFFFFFFFFFFFFFFFFFFFFFFFFFFFF:
@FS10000125:27:BPA73017-1634:1:1101:7010:1220 2:N:0:14
TGCCTCTTGAGCGTACTCGACGAAGTTGAATGGGGGGGGGGGGGGGAA
+
,FF,FFFFFFFFFFFFFFFFFFFFFFF,FF,FFFFFFFFFFFFFFF,F
@FS10000125:27:BPA73017-1634:1:1101:7170:1220 2:N:0:14
CTGTGATTGAGCGTACTCGACGAAGTGGGGGGGGGGGGGGAAATCGGA
+
FFFFFFFFFFFFFFFFFFFFFFFFFFFFFFFFFFFFFFF:F,,FF,F:
@FS10000125:27:BPA73017-1634:1:1101:7410:1220 2:N:0:14
ATCCTTTTGAGCGTACTCGACGAAGTTAGGTGGGGGGGGGGGGGGGAA
+
FFFFFFFFFFFFFFFFFFFFFFFFFFF,FFFFFFFFFFFFFFFFF:FF
@FS10000125:27:BPA73017-1634:1:1101:8290:1220 2:N:0:14
TTAACATTGAGCGTACTCGACGAAGTTCAACCGGGGGGGGGGGGGGGG
+
::FFFFFFFFFFFFFFFFFFFFFFFFFFFFFFFFFFFFFFFFFFFF:,
@FS10000125:27:BPA73017-1634:1:1101:8830:1220 2:N:0:14
CCGTATTTGAGCGTACTCGACGAAGTTTGCTGGGGGGGGGGGGGGGGG
+
FF:FFFFFFFFFFFFFFFFFFFFFFFFFFFFFFFFFFFFFFFFF:,,F
@FS10000125:27:BPA73017-1634:1:1101:8870:1220 2:N:0:14
TTGACTTTGAGCGTACTCGACGAAGTTAAGCCGGGGGGGGGGGGGGGG
+
FFFFFFFFFFFFFFFFFFFFFFFFFFFFFFFFFFFFFFFFFFFFF::F
@FS10000125:27:BPA73017-1634:1:1101:9620:1220 2:N:0:14
TATCATTTGAGCGTACTCGACGAAGTTAGAGGGGGGGGGGGGGGAATT
+
,,,,:,FFFFFFFFFFFF:FFFFFFFF,F,FFFFFFFFFFFF::,,,F
@FS10000125:27:BPA73017-1634:1:1101:9750:1220 2:N:0:14
CTACACTTGAGCGTACTCGACGAAATTTGTGCGGGGGGGGGGGGGGGA
+
F:FFFFFFFFFFFFFFFFFFFFFFFFFFFFFFFFFFFFFFFFFFFF::
@FS10000125:27:BPA73017-1634:1:1101:10670:1220 2:N:0:14
ACAATCTTGAGCGTACTCGACGAAGTTCCTGGGGGGGGGGGGGGGGAA
+
FFF,FFFFFFFFFFFFFFFFFFFFFFFFFFFFFFFFFFFFFFFFFF,,
@FS10000125:27:BPA73017-1634:1:1101:12600:1220 2:N:0:14
ATATCTTTGAGCGTACTCGACGAAGTGGGGGGGGGGGGGGGAAGTCGA
+
FFFFFFFFFFFFFFFFFFFFFFFFFFFFFFFFFFFFFFFFFF,,FF,,
@FS10000125:27:BPA73017-1634:1:1101:12620:1220 2:N:0:14
CTGTTTTTGAGCGTACTCGACGAAGTTATGCCGGGGGGGGGGGGGGGG
+
F,FFFFFFFFFFFFFFFFFFFFFFFFFFFFFFFFFFFFFFFFFFFFFF
@FS10000125:27:BPA73017-1634:1:1101:12790:1220 2:N:0:14
CAACGATTGAGCGTACTCGACGAAGGGGGGGGGGGGGGGAAATTGGAA
+
FFFFFFFFFFFFFFFFFFFFFFFFFFFFFFFFFFFFFFF,,,:,,,F:
@FS10000125:27:BPA73017-1634:1:1101:14520:1220 2:N:0:14
CAACAATTGAGCGTACTCGACGAAGGGGGGGGGGGGGGGAGATCGGAA
+
FFFFFFFFFFFFFFFFFFFFFF:FFFFFFFFFF:FFFF:,:,FF,,,:
@FS10000125:27:BPA73017-1634:1:1101:14560:1220 2:N:0:14
CTGCACTTGAGCGTACTCGACGAAGTTAACGGGGGGGGGGGGGGGGGG
+
F,:FFFFFF:FFFFFFFFFFFFFFFFFFFFFFFFFFFFFFFFF:,,,F
@FS10000125:27:BPA73017-1634:1:1101:15340:1220 2:N:0:14
AAATGTTTGAGCGTACTCGACGAAGTTTAGCGGGGGGGGGGGGGGGAA
+
F:FFFFFFFFFFFFFFFFFFFFFFFFFFFFFFFFFFFFFFFFFFF,FF
@FS10000125:27:BPA73017-1634:1:1101:15670:1220 2:N:0:14
TTACGGTTGAGCGTACTCGACGAAGTTCAGCGGGGGGGGGGGGGGGAA
+
,FFFFFFFFFFFFFFFFFFFFFFFFFFFFFFFFFFFFFFFFFFFF,FF
@FS10000125:27:BPA73017-1634:1:1101:15700:1220 2:N:0:14
CCGTCATTGAGCGTACTCGACGAAGTTACAGGGGGGGGGGGGGGGAAT
+
FFFFFFFFFFFFFFFFFFFFFFFFFFFFFFFFFFFFFFFFFFFF,FF,
@FS10000125:27:BPA73017-1634:1:1101:15830:1220 2:N:0:14
ACACGGTTGAGCGTACTCGACGAAGTTTGGAGGGGGGGGGGGGGGGAA
+
FFFFFFFFFFFFFFFFFFFFFFFFFFFFFFFFFFFFFFFFFFFFF:FF
@FS10000125:27:BPA73017-1634:1:1101:15990:1220 2:N:0:14
TTAGGATTGAGCGTACTCGACGAAGTTTGAGCGGGGGGGGGGGGGGGA
+
F:F,FFFFFFFFFFFFFFFFFFFFFFFFF,FFFFFFFFFFFFFFFFFF
@FS10000125:27:BPA73017-1634:1:1101:1520:1230 2:N:0:14
CCTCACTTGAGCGTACTCGACGAAGTTTAGCCGGGGGGGGGGGGGGGA
+
FFFFFFFFFFFFFFFFFFFFFFFFFFFFFFFFFFFFFFFFFFFFFF::
@FS10000125:27:BPA73017-1634:1:1101:1710:1230 2:N:0:14
ACACGATTGAGCGTACTCGACGAAGTTCCCTGGGGGGGGGGGGGGGGG
+
FFFFFFFFFFFFFFFFFFFFFFFFFFFFFFFFFFFFFFFFFFF::,FF
@FS10000125:27:BPA73017-1634:1:1101:1790:1230 2:N:0:14
CCCCTTTTGAGCGTACTCGACGAAGTTAGCCGGGGGGGGGGGGGGGAA
+
FFFFFFFFFFFFFFFFFFFFFFFFFFFFFFFFFFFFFFFFFFFFFF,F
@FS10000125:27:BPA73017-1634:1:1101:1890:1230 2:N:0:14
ATCTACTTGAGCGTACTCGACGAAGTTCTCTGGGGGGGGGGGGGGGGA
+
,FFFFFFFFFFFFFFFFFFFFFFFFFFFFFFFFFFFFFFFFFFFFF,F
@FS10000125:27:BPA73017-1634:1:1101:3820:1230 2:N:0:14
TATACATTGAGCGTACTCGACGAAGTTACTGGGGGGGGGGGGGGGAAA
+
F,FF:,FFFFFFFFFFFFFFFFFFFFFF,,FFFFFFFFFFFFFFF,,F
@FS10000125:27:BPA73017-1634:1:1101:4010:1230 2:N:0:14
TCAAGTTTGAGCGTACTCGACGAGGTTGAACGGGGGGGGGGGGGGGGA
+
F,FFFFFFFFFFFFFFFFFFFFFFFFFFFFFFFFFFFFFFFFFFF:,F
@FS10000125:27:BPA73017-1634:1:1101:4280:1230 2:N:0:14
CACCTTTTGAGCGTACTCGACGAAGTTCAGAGGGGGGGGGGGGGGGAA
+
FFFFFFFFFFFFFFFFFFFFFFFFFFFFFFFFFFFFFFFFFF:FF:F:
@FS10000125:27:BPA73017-1634:1:1101:4310:1230 2:N:0:14
CCCACCTTGAGCGTACTCGACGAAGTTGACTCGGGGGGGGGGGGGGGA
+
FFFFFFFFFFFFFFFFFFFFFFFFFFFFFFFFFFFFFFFFF:F::::F
@FS10000125:27:BPA73017-1634:1:1101:5410:1230 2:N:0:14
AATGGTTTGAGCGTACTCGACGAAGTTCAGTGGGGGGGGGGGGGGAAA
+
FFFFFFFFFFFFFFFFFFFFFFFFFFFFFFFFFFFFFFFFFFFFF::,
@FS10000125:27:BPA73017-1634:1:1101:6440:1230 2:N:0:14
ATCTATTTGAGCGTACTCGACGAAGTTAAGAGGGGGGGGGGGGGGGGG
+
FFFFFFFFFFFFFFFFFFFFFFFFFFFFFFFFFFFFFFFFFFFFFFF:
@FS10000125:27:BPA73017-1634:1:1101:6720:1230 2:N:0:14
CTGTTGTTGAGCGTACTCGACGAAGTTAGCTCGGGGGGGGGGGGGGGG
+
F:,FF,FFFFFFFFFFFFFFFFFFFFF,,,,FFFFFFFFFFFFFF:,:
@FS10000125:27:BPA73017-1634:1:1101:6790:1230 2:N:0:14
ATTTATTTGAGCGTACTCGTCGAAGTTTAAGGGGGGGGGGGGGGGGAA
+
,FF,,FFF,F,F,:,,:F:,F,FF:FFFFF:FFFFFFFFFF,FFF,,F
@FS10000125:27:BPA73017-1634:1:1101:7160:1230 2:N:0:14
ATTTTTTTGAGCGTACTCGACGAAGTTTAGTCGGGGGGGGGAGGGGGG
+
FFFFFFFFFFFFFFFFFFFFFFFFFFFFFFFFFFFFFFFFF,FFFFF:
@FS10000125:27:BPA73017-1634:1:1101:9280:1230 2:N:0:14
TTTGATTTGAGCGTACTCGACGAAGTTTGACGGGGGAGGGGGGGGGGG
+
FFFFFFFFFFFFFFFFFFFFFFFFFFFFFFFFFFFFFFFFFFFFFFF:
@FS10000125:27:BPA73017-1634:1:1101:12450:1230 2:N:0:14
CCCTAATTGAGCGTACTCGACGAAGGGGCGGGGGGGGGGAGATCGGAA
+
FF:,F:FFFFFFFFFFFFFFFFFFF,,F,,FFFFFFFFF,F:,,:,F,
@FS10000125:27:BPA73017-1634:1:1101:12790:1230 2:N:0:14
TTTGGCTTGAGCGTACTCGACGAAGGGGGGGGGGGGGGGGGGAAATCG
+
FFFFFFFFFFFFFFFFFFFFFFFFFFFFFFFFFFFFFFFFF,:,,F,:
@FS10000125:27:BPA73017-1634:1:1101:13940:1230 2:N:0:14
CCCGTGTTGAGCGTACTCGACGAAGTTGCGTCGGGGGGGGGGGGGGGA
+
FFFFFFFFFFFFFFFFFFFFFFFFFFFFFFFFFFFFFFFFFFFFFFFF
@FS10000125:27:BPA73017-1634:1:1101:13970:1230 2:N:0:14
TCGCAATTGAGCGTACTCGACGAAGTTTGAGCGGGGGGGGGGGGGGGG
+
FFFFFFFFFFFFFFFFFFFFFFFFF,FFFFFFFFFFFFFFFFFFF:F,
@FS10000125:27:BPA73017-1634:1:1101:14410:1230 2:N:0:14
CCCACCTTGAGCGTACTCGACGAAGTTGATTCGGGGGGGGGGGGGGGA
+
FFFFFFFFFFFFFFFFFFFFFFFFFFFFFFFFFFFFFFFFFFFFFFF,
@FS10000125:27:BPA73017-1634:1:1101:14940:1230 2:N:0:14
TTAAATTTGAGCGTACTCGACGAAGGGGGGGGGGGGGGGAGATCGGAA
+
FFFFFFFFFFFFFFFFFFFFFFFFFFFFFFFFFFFFFF::,,FF,,::
@FS10000125:27:BPA73017-1634:1:1101:15460:1230 2:N:0:14
AACAACTTGAGCGTACTCGACGAAGTTGTACCGGGGGGGGGGGGGGGG
+
F:FFFFFFFFFFFFFFFFFFFFFFFFFFFFFFFFFFFFFFFFFFF:F:
@FS10000125:27:BPA73017-1634:1:1101:1470:1240 2:N:0:14
ACTCGATTGAGCGTACTCGACGAAGTTCACAGGGGGGGGGGGGGGGAA
+
:FFF:FFFFFFFFFFFFFFFFFFFFFFFFFFFFFFFFFFFFFF,,::F
@FS10000125:27:BPA73017-1634:1:1101:1500:1240 2:N:0:14
TAATCCTTGAGCGTACTCGACGAAGTTCCGAGGGGGGGGGGGGGGGGA
+
FFFFFFFFFFFFFFFFFFFFFFFFFFFFFFFFFFFFFFFFFFFFFFFF
@FS10000125:27:BPA73017-1634:1:1101:1810:1240 2:N:0:14
ACCTGTTTGAGCGTACTCGACGAAGTTAACTCGGGGGGGGGGGGGGGG
+
,FFFFFFFFFFFFFFFFFFFFFFFFFFFFFFFFFFFFFFFFFFFFFF,
@FS10000125:27:BPA73017-1634:1:1101:2170:1240 2:N:0:14
AAGTTTTTGAGCGTACTCGACGAAGTTAGCAGGGGGGGGGGGGGGGAA
+
FFFFFFFFFFFFFFFFFFFFFFFFFFFFFFFFFFFFFFFFFFFFF:FF
@FS10000125:27:BPA73017-1634:1:1101:2460:1240 2:N:0:14
CTCACATTGAGCGTACTCGACGAAGTGGAAGGGGGGGGGGGAGAGTGA
+
FF,F:FFFFFFFFFFFFFFFFFFFFF,F,,FFFFFFFFFFF,FF,,,F
@FS10000125:27:BPA73017-1634:1:1101:2600:1240 2:N:0:14
ACATATTTGAGCGTACTCGACGAAGTTCAGCGGGGGGGGGGGGGGGAA
+
FFFF:FFFFFFFFFFFFFFFFFFFFFFFFFFFFFFFFFFFFFFFF,FF
@FS10000125:27:BPA73017-1634:1:1101:2790:1240 2:N:0:14
AATCATTTGAGCGTACTCGACGAAGTTGTGGGGGGGGGGGGGGGGGAA
+
:FFFFFFFFFFFFFFFFFFFFFFFFFFFFFFFFFFFFFFFFFFFFF:F
@FS10000125:27:BPA73017-1634:1:1101:3140:1240 2:N:0:14
TTGTAATTGAGCGTACTCGACGAAGTTTACAGGGGGGGGGGGGGGGAA
+
,FFFFFFFFFFFFFFFFFFFFFFFFFFFFFFFFFFFFFFFFFFFF:FF
@FS10000125:27:BPA73017-1634:1:1101:3850:1240 2:N:0:14
TTTGTCTTGAGCGTACGCGGCGAAGGGCGTGGGGGGGGGGGGGGGGGG
+
FF:F,:,,F,FFF,,:,,F,,F,,F,,:F,FFFFFFFFFFFFFFF,F:
@FS10000125:27:BPA73017-1634:1:1101:4590:1240 2:N:0:14
CTAAGTTTGAGCGTACTCGACGAAGTTGGGGCGGGGGGGGGGGGGGGG
+
,,,F:,FFFFFFFFFFFFFFFFFFFFFF::,FFFFFFFFFFFFFFFF:
@FS10000125:27:BPA73017-1634:1:1101:4690:1240 2:N:0:14
ATTGTATTGAGCGTACTCGACGAAGTTGGCGGGGGGGGGGGGGGGAAT
+
FFFFFFFFFFFFFFFFFFFFFFFFFFFFFFFFFFFFFFFFFFF,,F,F
@FS10000125:27:BPA73017-1634:1:1101:4710:1240 2:N:0:14
TTCCCCTTGAGCGTACTCGACGAAGTTAAGCCGGGGGGGGGGGGGGGA
+
,FFFFFFFFFFFFFFFFFFFFFFFFFFFFFFFFFFFFFFFFFFFFFFF
@FS10000125:27:BPA73017-1634:1:1101:4930:1240 2:N:0:14
TCAGTTTTGAGCGTACTCGACGAAGTTAGCAGGGGGGGGGGGGGGAAA
+
FFFFF:FFFFFFFFFFFFFFFFFFFFFFFFFFFFFFFFFFFFFF,:,,
@FS10000125:27:BPA73017-1634:1:1101:4970:1240 2:N:0:14
CTTAGTTTGAGCGTACTCGACGAAGTTTGTACGGGGGGGGGGGGGGGA
+
FFFFFFFFFFFFFFFFFFFFFFFFFFFFFFFFFFFFFFFFFFFFFF,F
@FS10000125:27:BPA73017-1634:1:1101:5410:1240 2:N:0:14
AACTCCTTGAGCGTACTCGACGAAGTTCTTGCGGGGGAGGGGGGGGGG
+
FFF:FFFFFFFFFFFFFFFFFFFFFFFFFFFFFFFFFFFFFFFF:FF:
@FS10000125:27:BPA73017-1634:1:1101:5630:1240 2:N:0:14
TTATTCTTGAGCGTACTCGACGAAGTTAGGGGGGGGGGGGGGGAAGTC
+
,,FFFFFFF:,FFFF:FFFF:FFFFFFFFFFFFFFFFFF:F,,FF,F:
@FS10000125:27:BPA73017-1634:1:1101:5810:1240 2:N:0:14
CCAGCCTTGAGCGTACTCGACGAAGTTCGGCGGGGGGGGGGGGGGGAA
+
FFF:FFFFFFFFFFFFFFFFFFFFFFFFFFFFFFFFFFFFFFFFF:FF
@FS10000125:27:BPA73017-1634:1:1101:6700:1240 2:N:0:14
CTACTCTTGAGCGTACTCGACGAAGTTAGACGGGGGGGGGGGGGGGAA
+
FFFFFFFFFFFFFFFFFFFFFFFFFFFFFFFFFFFFFFFFFFFFFFFF
@FS10000125:27:BPA73017-1634:1:1101:8040:1240 2:N:0:14
TCGGCTTTGAGCGTACTCGACGAAGTTCATCGGGGCGGGGGGGGGGGG
+
,FFFFFFFFFFFFFFFFFFFFFFFFFFFFFFFFFFFFFFFFFFFFFF:
@FS10000125:27:BPA73017-1634:1:1101:8440:1240 2:N:0:14
ATATTTTTGAGCGTACTCGACGAAGTTGTGCCGGGGGGGGGGGGGGGG
+
FFFFFFFFFFFFFFFFFFFFFFFFFFFFFFFFFFFFFFFFFFFFFFFF
@FS10000125:27:BPA73017-1634:1:1101:8460:1240 2:N:0:14
TTAATCTTGAGCGTACTCGACGAAGGGGGGGGGGGGGGGAGATCGGAA
+
FFFFFFFFFFFFFFFFFFFFFFFFFFFFFFFFFFFFFFFF,:FF,FFF
@FS10000125:27:BPA73017-1634:1:1101:8950:1240 2:N:0:14
TAGTTATTGAGCGTACTCGACGAAGTTAACGGGGGGGGGGGGGGGAAT
+
,F:FFFFFFFFFFFFFFFFFFFFFFFFFFFFFFFFFFFFFFFF:,F,:
@FS10000125:27:BPA73017-1634:1:1101:9370:1240 2:N:0:14
ATTTCTTTGAGCGTACTCGACGAAGTTGAACGGGGGGGGGGGGGGGAA
+
F,FFFFFFFFFFFFFFFFFFFFFFFFFFFFFFFFFFFFFFFFFFF:FF
@FS10000125:27:BPA73017-1634:1:1101:9550:1240 2:N:0:14
CCCAGCTTGAGCGTACTCGACGAAGTTTGCGCGGGGGGGGGGGGGGGA
+
F,FFFFFFFFFFFFFFFFFFFFFFFFFF:FFFFFFFFFFFFFFFF:F:
@FS10000125:27:BPA73017-1634:1:1101:9980:1240 2:N:0:14
GAGCTCTTGAGCGTACTCGACGAAGTTAGGTCGGGGGGGGGGGGGGGA
+
FF,F,:FFFFFFFFFFFFFFFFFFFFFFF,:FFFFFFFFFFFFFFFFF
@FS10000125:27:BPA73017-1634:1:1101:10910:1240 2:N:0:14
TTACGGTTGAGCGTACTCGACGAAGTTGGGGGGGGGGGGGGGAGGTTG
+
F:,F,FFFFFFFFFFFFFFFFFFFFFFFFFFFFFFFFFFFF,F,,,,,
@FS10000125:27:BPA73017-1634:1:1101:11440:1240 2:N:0:14
TTCCGGTTGAGCGTACTCGACGAAGTTACTAGGGGGGGGGGGGGGGAA
+
,FFFFFFFFFFFFFFFFFFFFFFFFFFFFFFFFFFFFFFFFFFFFFFF
@FS10000125:27:BPA73017-1634:1:1101:11980:1240 2:N:0:14
TCTGACTTGAGCTACTCGACGAAGTTGCCAGGGGGGGGGGGGGGGAGA
+
FFFFFFFFFFFFFFFFFFFFFFFFFFFFFFFFFFFFFFFFFFFFFF,,
@FS10000125:27:BPA73017-1634:1:1101:13130:1240 2:N:0:14
TCTTCTTTGAGCGTACTCGACGAAGTTTTCAGGGGGGGGGGGGGGGAA
+
,FFFFFFFFFFFFFFFFFFFFFFFFFFFFFFFFFFFFFFFFFFFFF,F
@FS10000125:27:BPA73017-1634:1:1101:13180:1240 2:N:0:14
CCTGCTTTGAGCGTACTCGACGAAGTTGAATGGGGGGGGGGGGGGGAA
+
FFFFFFFFFFFFFFFFFFFFFFFFFFFFFFFFFFFFFFFFFF:FFF,F
@FS10000125:27:BPA73017-1634:1:1101:13370:1240 2:N:0:14
CTAAGCTTGAGCGTACTCGACGAAGTTCTGTCGGGGGGGGGGGGGGGG
+
F,FFFFFFFFFFFFFFFFFFFFFFFFFFFFFFFFFFFFFFFFFF:,FF
@FS10000125:27:BPA73017-1634:1:1101:13610:1240 2:N:0:14
TGGTTATTGAGCGTACTCGACGAAGTTGGCTGGGGGGGGGGGGGGGGA
+
F:,,FFFFFFFFFFFFFFFFFFFFFFF:FFFFFFFFFFFFFFFFF:,F
@FS10000125:27:BPA73017-1634:1:1101:15370:1240 2:N:0:14
CTATCATTGAGCGTACTCGACGAAGTTACTGCAGGGGGGGGGGGGGGG
+
FFFFFFFFFFFFFFFFFFFFFFFFFFFFFFFFFFFFFFFFFFFFF,:F
@FS10000125:27:BPA73017-1634:1:1101:15860:1240 2:N:0:14
TTACTGTTGAGCGTACTCGACGAAGTTGGACCGGGGGGGGGGGGGGGA
+
,,FFFFFFFFFFFFFFFFFFFFFFFFFFFFFFFFFFFFFFFFFFFFFF
@FS10000125:27:BPA73017-1634:1:1101:2720:1250 2:N:0:14
GTCCACTTGAGCGTACTCGACGAAGTTCACGGGGGGGGGGGGGGGGAA
+
:FFFFFFFFFFFFFFFFFFFFFFFFFFFFFFFFFFFFFFFFFFFF,,F
@FS10000125:27:BPA73017-1634:1:1101:3470:1250 2:N:0:14
CATCACTTGAGCGTACTCGACGAAGTTTTTTTGGGGGGGGGGGGGGGG
+
FFFFFFFFFFFFFFFFFFFFFFFFFFFFFFFFFFFFFFFFFFFFFFF,
@FS10000125:27:BPA73017-1634:1:1101:4700:1250 2:N:0:14
TTCGGCTTGAGCGTACTCGACGAAGTTGAACGGGGGGGGGGGGGGGAA
+
FFFFF:,:F,FFF:FFFFFFFFFFFFFFF:FFFFFFFFFFFFFF,,FF
@FS10000125:27:BPA73017-1634:1:1101:5190:1250 2:N:0:14
TTTGTCTTGAGCGTACTCGACGAAGTTGTGGGGGGGGGGGGGGGAAAT
+
,FFFFFFFFFFFFFFFFFFFFFFFFFFFFFFFFFFFFFFFFFF:F,,F
@FS10000125:27:BPA73017-1634:1:1101:6190:1250 2:N:0:14
CAATATTTGAGCGTACTCGACGAAGTTGGGGGGGGGGGGGGGAATTCG
+
FFFFFFFFFFFFFFFFFFFFFFFFFFFFFFFFFFFFFFFFF,F:,:,F
@FS10000125:27:BPA73017-1634:1:1101:6330:1250 2:N:0:14
TAATCATTGAGCGTACTCGACGAAGTTATCGGGGGGGGGGGGGGGGAA
+
,:FF:FFFFFFFFFFFFFFFFFFFFFFFFFFFFFFFFFFFFF:F,,F,
@FS10000125:27:BPA73017-1634:1:1101:7110:1250 2:N:0:14
AAGTTATTGAGCGTACTCGACGAAGTTGTCAGGGGGGGGGGGGGGGGA
+
FFFFFFFFFFFFFFFFFFFFFFFFFFFFFFFFFFFFFFFFFFFFF:,F
@FS10000125:27:BPA73017-1634:1:1101:7160:1250 2:N:0:14
TTACTCTTGAGCGTACTCGACGAAGTTTGTCCGGGGGGGGGGGGGGGA
+
,,F:,,FFFFFFFFFFFFFFFFFFFFF::,,FFFFFFFFFFFFFF,,F
@FS10000125:27:BPA73017-1634:1:1101:7580:1250 2:N:0:14
CCCTACTTGAGCGTACTCGACGAAGTTCCAAGGGGGGGGGGGGGGGGA
+
FFFFFFFFFFFFFFFFFFFFFFFFFFFFFFFFFFFFFFFFFFFFF,F,
@FS10000125:27:BPA73017-1634:1:1101:8340:1250 2:N:0:14
CGCTCGTTGAGCGTACTCGACGAAGTTACCACGGGGGGGGGGGGGGGG
+
F,FFFFFFFFFFFFFFFFFFFFFFFFFFFFFF:FFFFFFFFFFFFF,:
@FS10000125:27:BPA73017-1634:1:1101:8420:1250 2:N:0:14
GTAATTTTGAGCGTACTCGACGAAGTTTGGAGGGGTGGGAGGGGGGGG
+
,,FFFFFFFFFFFFFFFFFFFFFFFFFFFFFFFFFFFFFFFFFFFFF,
@FS10000125:27:BPA73017-1634:1:1101:8710:1250 2:N:0:14
TTGTTTTTGAGCGTACTCGACGAAGTTCTTGCGGGGGAGGGGGGGGGG
+
F,:FFFFFFFFFFFFFFFFFFFFFFFFFFFFFFFFFFFFFFFFF:,FF
@FS10000125:27:BPA73017-1634:1:1101:8760:1250 2:N:0:14
ACACCATTGAGCGTACTCGACGAAGTTGGGGGGGGGGGGGGGAAATCG
+
,FFFFFFFFFFFFFFFFFFFFFFFFFFFFFFFFFFFFFFFF,:,F:,:
@FS10000125:27:BPA73017-1634:1:1101:9700:1250 2:N:0:14
TATCAATTGAGCGTACTCGACGAAGTTCTTACGGGGGGGGGGGGGGGA
+
FFFFFFFFFFFFFFFFFFFFFFFFFFFFFFFFFFFFFFFFFFFFFFFF
@FS10000125:27:BPA73017-1634:1:1101:9740:1250 2:N:0:14
ATTCACTTGAGCGTACTCGACGAAGTTTGCCGGGGGGGGGGGGGGGAA
+
FFFFFFFFFFFFFFFFFFFFFFFFFFFFFFFFFFFFFFFFFFFFFF:F
@FS10000125:27:BPA73017-1634:1:1101:10080:1250 2:N:0:14
ACTCGCTTGAGCGTACTCGACTAAGTTATATCGGGGGGGGGGGGGGGA
+
FFFFFFFFFFFFFFFFFFFFFFFFFFFFFFFFFFFFFFFFFFF::::,
@FS10000125:27:BPA73017-1634:1:1101:11000:1250 2:N:0:14
TTCTCCTTGAGCGTACTCGACAAGTTAGGGCGGGGGGGGGGGGGGGGA
+
F,,FF:FFFFFFFFFFFFFFFFFFFF:FFFF:FFFFFFFFFFFFFF,F
@FS10000125:27:BPA73017-1634:1:1101:11280:1250 2:N:0:14
TTTCAATTGAGCGTACTCGACGAAGTTCACGCGGGGGGGGGGGGGGGA
+
FFFFFFFFFFFFFFFFFFFFFFFFFFFFFFFFFFFFFFFFFFFFFFFF
@FS10000125:27:BPA73017-1634:1:1101:11670:1250 2:N:0:14
GTGTTATTGAGCGTACTCGACGAAGTGGGGGGGGGGGGGGGAGATCGA
+
FFF,F:FFFFFFFFFFFFFFFFFFFFF,,F,FFFFFFFFFFFFF:,,,
@FS10000125:27:BPA73017-1634:1:1101:12960:1250 2:N:0:14
TCTTTATTGAGCGTACTCGACGAAGTTATGGGGGGGGGGGGGGGAGAT
+
FFFFFFFFFFFFFFFFFFFFFFFFFFFFFFFFFFFFFFFFFFF,:,::
@FS10000125:27:BPA73017-1634:1:1101:15180:1250 2:N:0:14
ACTTTATTGAGCGTACTCGACGAAGTTGCTGGGGGGGGGGGGGGGGAA
+
FFFFFFFFFFFFFFFFFFFFFFFFFFFFFFFFFFFFFFFFFFFFF,:F
@FS10000125:27:BPA73017-1634:1:1101:15890:1250 2:N:0:14
TTCAGATTGAGCGTACTCGACGAAGTTACAAGGGGGGGGGGGGGGGAA
+
FFFFFFFFFFFFFFFFFFFFFFFFFFFFFFFFFFFFFFFFFFFF::FF
@FS10000125:27:BPA73017-1634:1:1101:15930:1250 2:N:0:14
TCGTCTTTGAGCGTACTCGACGAAGTTCAACGGGGGGGGGGGGGGGGA
+
,,,F,FFFF:FFFFFFFFFFFFFFFFF:,:FFFF,FFFFFFFF::,FF
@FS10000125:27:BPA73017-1634:1:1101:2930:1260 2:N:0:14
ATGATTTTGAGCGTACTCGACGAAGTTGCGCGGGGGGGGGGGGGGGAA
+
FFFFFFFFFFFFFFFFFFFFFFFFFFFFFFFFFFFFFFFFFFFFFFFF
@FS10000125:27:BPA73017-1634:1:1101:3460:1260 2:N:0:14
TATGTTTTGAGCGTACTCGACGAAGTTCGGGGGGGGGGGGGGGAAATC
+
,,FFFFFFFFFFFFFFFFFFFFFFFFFFFFFFFFFFFFFFFF,F:,F:
@FS10000125:27:BPA73017-1634:1:1101:3680:1260 2:N:0:14
TAATTTTTGAGCATACTCGACGAAGTTAGCTCGGGGGGGGGGGGGGGG
+
,:FFFFFFFFFFFFFFFFFFFFFFFFFFFFFFFFFFFFFFFFFFFFF:
@FS10000125:27:BPA73017-1634:1:1101:5150:1260 2:N:0:14
ATCAGATTGAGCGTACTCGACGAAGTTGAGGGGGGGGGGGGGGGAGAT
+
,F,,F,FFFFFFFFFFFFFFFFFFFFFF:,F,FFFFFFFFFFF,F,,F
@FS10000125:27:BPA73017-1634:1:1101:7010:1260 2:N:0:14
CAATGCTTGAGCGTACTCGACGAAGTTTAGGGGGGGGGGGGGGGGGAA
+
FF:FFFFFFFFFFFFFFFFFFFFFFFF:FF,FFFFFFFFFFFFFF:FF
@FS10000125:27:BPA73017-1634:1:1101:8930:1260 2:N:0:14
TCCCACTTGAGCGTACTCGACGAAGTTTCATCGGGGGGGGGGGGGGGG
+
FFFFFFFFFFFFFFFFFFFFFFFFFFFFFFFFFFFFFFFFFFFFFFF:
@FS10000125:27:BPA73017-1634:1:1101:9400:1260 2:N:0:14
ATGTCTTTGAGCGTACTCGACGAAGTTTGGAGGGGGGGGGGGGGGGAA
+
FFFFFFFFFFFFFFFFFFFFFFFFFFFFFFFFFFFFFFFFFFFFF:,F
@FS10000125:27:BPA73017-1634:1:1101:9830:1260 2:N:0:14
TCGACATTGAGCGTACTCGACGAAGTTATGTCGGGGGGGGGGGGGGGA
+
FFFFFFFFFFFFFFFFFFFFFFFFFFFFFFFFFFFFFFFFFFFFF,FF
@FS10000125:27:BPA73017-1634:1:1101:10730:1260 2:N:0:14
TAATTTTTGAGCGTACTCGACGAAGGGGGGGGGGGGGGGGGGGAAATT
+
FFFFFFFFFFFFFFFFFFFFFFFFFFFFFFFFFFFFFFFFFFF,F,,,
@FS10000125:27:BPA73017-1634:1:1101:10840:1260 2:N:0:14
AATCGTTTGAGCGTACTCGACGAAGTTACTCGGGGGGGGGGGGGGGAA
+
,,,,,FFFFFFFFFFFFFFFFFFFFFF,F,FFFFFFFFFFF:FFF,FF
@FS10000125:27:BPA73017-1634:1:1101:11200:1260 2:N:0:14
CATTAATTGAGCGTACTCGACGAAGTTGGCAGGGGGGGGGGGGGGGGA
+
,FFFFFFFFFFFFFFFFFFFFFFFFFFFFFFFFFFFFFFFFFFFF:::
@FS10000125:27:BPA73017-1634:1:1101:12770:1260 2:N:0:14
TAAATATCGAGCGTACTCGACGAAGCGGGGGGGGGGGGGGGAAATCGG
+
FFFFFFFFFFFFFFFFFFFFFFFFFFFFFFFFFFFFFFFFFF::F,,,
@FS10000125:27:BPA73017-1634:1:1101:13160:1260 2:N:0:14
AACCGATTGAGCGTACTCGACGAAGTTCTTGCGGGGGGGGGGGGGGGG
+
F:FFFFFFFFFFFFFFFFFFFFFFFFFFFFFFFFFFFFFFFFFFFFF,
@FS10000125:27:BPA73017-1634:1:1101:13610:1260 2:N:0:14
CCTCCCTTGAGCGTACTCGACGAAGTTAACTCGGGGGGGGGGGGGGGA
+
FF,,::FFFFFFFFFFFFFFFFFFFFFFFFFFFFFFF:FFFFFFFFFF
@FS10000125:27:BPA73017-1634:1:1101:13940:1260 2:N:0:14
TCTCTCTTGAGCGTACTCGACGAAGTTCCAAGGGGGGGGGGGGGGGAA
+
FFFFFFFFFFFFFFFFFFFFFFFFFFFFFFFFFFFFFFFFFFFF:F:F
@FS10000125:27:BPA73017-1634:1:1101:14330:1260 2:N:0:14
CCTCCTTTGAGCGTACTCGACGAAGTTCGATCGGGGGGGGGGGGGGGA
+
FFFFFFFFFFFFFFFFFFFFFFFFFFFFFFFFFFFFFFFFFFFFFFF,
@FS10000125:27:BPA73017-1634:1:1101:14410:1260 2:N:0:14
ATACTTTTGAGCGTACTCACGAAGTTCGAGCGGGGGGGGGGGGGGGAA
+
FFFFFFFFFFFFFFFFFFFFFFFFFFFFFFFFFFFFFFFFFFFF,FF:
@FS10000125:27:BPA73017-1634:1:1101:14780:1260 2:N:0:14
AAGCGGTTGAGCGTACTCGACGAAGTTACAAGGGGGGGGGGGGGGGAA
+
FFFFFFFFFFFFFFFFFFFFFFFFFFFFFFFFFFFFFFFFFFFFF:FF
@FS10000125:27:BPA73017-1634:1:1101:15600:1260 2:N:0:14
AAGTTTTTGAGCGTACTCGACGAAGTTGTCTGGGGGGGGGGGGGGGGA
+
,F,:FFFFFFFFFFFFFFFFFFFFFFF:FFFFFFFFFFFFFFFFFF,,
@FS10000125:27:BPA73017-1634:1:1101:15680:1260 2:N:0:14
CCTGCATTGAGCGTACTCGACGAAGTTTTGAGGGGGGGGGGGGGGGGA
+
FFFFFFFFFFFFFFFFFFFFFFFFFFFFFFFFFFFFFFFFFFFFF,:F
@FS10000125:27:BPA73017-1634:1:1101:15800:1260 2:N:0:14
CTTAAATTGAGCGTACTCGACGAAGTTGAACCGGGGGGGGGGGGGGGA
+
F:FFFFFFFFFFFFFFFFFFFFFFFFFFFFFFFFFFFFFFFFFFF:FF
@FS10000125:27:BPA73017-1634:1:1101:1880:1270 2:N:0:14
TTCTTTTTGAGCGTACTCGACGAAGGGGGGGGGGGGGGGGAAATCGGA
+
F,FFFFFFFFFFFFFFFFFFFFFFFFFFFFFFFFFFFFFFF,,F:,,,
@FS10000125:27:BPA73017-1634:1:1101:1890:1270 2:N:0:14
ATACGTTTGAGCGTACTCGACGAAGTTTGGAGGGGGGGGGGGGGGGGA
+
,FFFFFFFFFFFFFFFFFFFFFFFFFFFFFFFFFFFFFFFFFFFFF,F
@FS10000125:27:BPA73017-1634:1:1101:2080:1270 2:N:0:14
TCGTACTTGAGCGTACTCGACGAAGTTATTCCGGGGGGGGGGGGGGGA
+
FF:FFFFFFFFFFFFFFFFFFFFFFF:,,F::FFFFFFFFFF:F:,,F
@FS10000125:27:BPA73017-1634:1:1101:2320:1270 2:N:0:14
TCATTCTTGAGCGTACTCGACGAAGTTGCTGGGGGGGGGGGGGGGAAA
+
,FFFFFFFFFFFFFFFFFFFFFFFFFFFFFFFFFFFFFFFFFFFFFF:
@FS10000125:27:BPA73017-1634:1:1101:2900:1270 2:N:0:14
ATAGATTTGAGCGTACTCTACGAAGTTACAAGGGGGGGGGGGGGGGGA
+
FFFFFFFFFFFFFFFFFFFFFFFFFFFFFFFFFFFFFFFFFFFFFFF:
@FS10000125:27:BPA73017-1634:1:1101:3300:1270 2:N:0:14
CCGGTTTTGAGCGTACTCGACGAAGTTGTCTCGGGGGGGGGGGGGGGA
+
FF:FFFFFFFFFFFFFFFFFFFFFFFFFFFFFFFFFFFFFFFFFFFF,
@FS10000125:27:BPA73017-1634:1:1101:4220:1270 2:N:0:14
ATAAAATTGAGCGTACTCGACGAAGTTGTAAGGGGGGGGGGGGGGGGG
+
:,FFFFFFFFFFFFFFFFFFFFFFFFFFFFFFFFFFFFFFFFFFFFF:
@FS10000125:27:BPA73017-1634:1:1101:4450:1270 2:N:0:14
TGGGTATTGAGCGTACTCGACGAAGTTTCTTGGGGGGGGGGGGGGGGA
+
F,FFFFFFFFFFFFFFFFFFFFFFFFFFFFFFFFFFFFFFFFFFFFF,
@FS10000125:27:BPA73017-1634:1:1101:4500:1270 2:N:0:14
TTTTATTTGAGCGTACTCGACGAAGTTTGAAGGGGGGGGGGGGGGGGA
+
FFFFFFFFFFFFFFFFFFFFFFFFFFFFFFFFFFFFFFFFFFFFFFFF
@FS10000125:27:BPA73017-1634:1:1101:4540:1270 2:N:0:14
CTGCGTTTGAGCGTACTCGACGAAGTTCAGCCGGGGGGGGGGGGGGGA
+
FFFFFFFFFFFFFFFFFFFFFFFFFFFFFFFFFFFFFFFFFFFFFFF:
@FS10000125:27:BPA73017-1634:1:1101:4560:1270 2:N:0:14
GTCATATTGAGCGTACTCGACGAAGTTGCGGGGGGGGGGGGGGGAAAT
+
:,FFFFFFFFFFFFFFFFFFFFFFFFFFFFFFFFFFFFFFFFF:FF,F
@FS10000125:27:BPA73017-1634:1:1101:4700:1270 2:N:0:14
TTTTTATTGAGCGTACTCGACGAAGTTAGCTCGGGGGGGGGGGGGGGA
+
:,FFFFFFFFFFFFFFFFFFFFFFFFFFFFFFFFFFFFFFFFFFFFF:
@FS10000125:27:BPA73017-1634:1:1101:5070:1270 2:N:0:14
ATGACTATTGAGCGTACTCGACGAAGTTGGCGCGGGGGGGGGGGGGGG
+
::FFFFFFFFFFFFFFFFFF:FFFFFFFFFFFFFFFFFFFFFFF:F,F
@FS10000125:27:BPA73017-1634:1:1101:6150:1270 2:N:0:14
CATCGTTTGAGCGTACTCGACGAAGTTTAGGGGGGGGGGGGGGGGGAA
+
F:F,FFFFFFFFFFFFFFFFFFFFFFFFF,,,FFFFFFFFFFFFF,FF
@FS10000125:27:BPA73017-1634:1:1101:6300:1270 2:N:0:14
AGTAGATTGAGCGTACTCGACGAAGTTCTAGGGGGGGGGGGGGGGGAA
+
F:FFFFFFFFFFFFFFFFFFFFFFFFFFFFFFFFFFFFFFFFFFFFFF
@FS10000125:27:BPA73017-1634:1:1101:7230:1270 2:N:0:14
TTATCGTTGAGCGTACTCGACGAAGTGGGGGGGGGGGGGGGAGATCGA
+
FFFFFFFFFFFFFFFFFFFFFFFFFFFFFFFFFFFFFFFFFF,:FF,:
@FS10000125:27:BPA73017-1634:1:1101:7300:1270 2:N:0:14
CCATCATTGAGCGTACTCGACGAAGTTAACGCGGGGGGGGGGGGGGGA
+
FF,F,FFFFFFFFFFFFFFFFFFFF::F:FFFFFFFFFFFF,:,,F,:
@FS10000125:27:BPA73017-1634:1:1101:7420:1270 2:N:0:14
TCTAGTTTGAGCGTACTCGACGAAGTTAGAAGGGCGGGGGGGGGGGGG
+
,FFFFFFFFFFFFFFFFFFFFFFFFFFFFFFFFFFFFFFFFFFFFFF:
@FS10000125:27:BPA73017-1634:1:1101:8350:1270 2:N:0:14
TTTCCATTGAGCGTACTCGACGAAGTTTGGGGGGGGGGGGGGGAATTG
+
,FFFFFFFFFFFFFFFFFFFFFFFFFFFFFFFFFFFFFFFFF,F,,,,
@FS10000125:27:BPA73017-1634:1:1101:9510:1270 2:N:0:14
TCTGCGTTGAGCGTACTCGACGAGGTTCGGGGGGGGGGGGGGGGGAAA
+
,FFFFFFFFFFFFFFFFFFFFFFFFFFFFFFFFFFFFFFFFFFFF:F:
@FS10000125:27:BPA73017-1634:1:1101:10230:1270 2:N:0:14
CCGTTTTTGAGCGTACTCGACGAAGTTTGACGGGGGGGGGGGGGGGAA
+
FFFFFFFFFF:FFFFFFFFFFFFFFFFFFFFFFFFFFFFFFFFFF,FF
@FS10000125:27:BPA73017-1634:1:1101:10390:1270 2:N:0:14
TAAGAGTTGAGCGTACTCGACGAAGTTTGCGGGGGGGGGGGGGGGGAA
+
:FFFFFFFFFFFFFFFFFFFFFFFFFFFFFFFFFFFFFFFFFFFF,::
@FS10000125:27:BPA73017-1634:1:1101:10860:1270 2:N:0:14
TACTACTTGAGCGTACTCGACGAAGGGGGGGGGGGGGGGAGATCGGAA
+
FFFFFFFFFFFFFFFFFFFFFFFFFFFFFFFFFFFFFFFF,,FF,,F:
@FS10000125:27:BPA73017-1634:1:1101:10940:1270 2:N:0:14
CTGACTTTGAGCGTACTCGACGAAGTTAAGCGGGGGGGGGGGGGAAAT
+
F,FFFFFFFFFFFFFFFFFFFFFFFFFFFFFFFFFFFFFFFFFFF:FF
@FS10000125:27:BPA73017-1634:1:1101:11840:1270 2:N:0:14
TTTTCTTTGAGCGTACTCGACGAAGTTCCAAGGGGGGGGGGGGGGGAA
+
FFFFFFFFFFFFFFFFFFFFFFFFFFFFFFFFFFFFFFFFFFFFFFFF
@FS10000125:27:BPA73017-1634:1:1101:13860:1270 2:N:0:14
CTTGTTTTGAGCGTACTCGACGAAGTTCTCAGGGGGGGGGGGGGGGGA
+
F,FFFFFFFFFFFFFFFFFFFFFFFFFFFFFFFFFFFFFFFFFFF,FF
@FS10000125:27:BPA73017-1634:1:1101:14860:1270 2:N:0:14
CTGATATTGAGCGTACTCGACGAAGTTTCGGGAGGGGGGGGGGGGGGA
+
F::FFFFFFFFFFFFFFFFFFFFFFFFFFFFFFFFFFFFFFFFF:,,,
@FS10000125:27:BPA73017-1634:1:1101:15570:1270 2:N:0:14
TTCTGATTGAGCGTACTCGACGAAGTTTTTAGGGGGGGGGGGGGGGGA
+
FFFFFFFFFFFFFFFFFFFFFFFFFFFFFFFFFFFFFFFFFFFFFFF,
@FS10000125:27:BPA73017-1634:1:1101:1450:1280 2:N:0:14
CCAAACTTGAGCGTACTCGACGAAGTTAGACCGGGGGGGGGGGGGGAA
+
FFFF,FFFFFFFFFFFFFFFFFFFFFF:FFFFFFFFFFFF:FF,,:,F
@FS10000125:27:BPA73017-1634:1:1101:1700:1280 2:N:0:14
TAACATTTGAGCGTACTCGACGAAGTTCCGGCGGGGGGGGGGGGGGGA
+
FFFFFFFFFFFFFFFFFFFFFFFFFFFFFFFFFFFFFFFFFFFFFFF,
@FS10000125:27:BPA73017-1634:1:1101:1770:1280 2:N:0:14
AAGTCATTGAGCGTACTCGACGAAGTTATCAGGGGGGGGGGGGGGGAA
+
,FFFFFFFFFFFFFFFFFFFFFFFFFFFFFFFFFFFFFFFFFFFF,FF
@FS10000125:27:BPA73017-1634:1:1101:2280:1280 2:N:0:14
CCACTATTGAGCGTACTCGACGAAGTTCACAGGGGGGGGGGGGGGGGA
+
:FF,FFFFFFFFFFFFFFFFFFFFFFFFFFFFFFFFFFFFFFFFFFFF
@FS10000125:27:BPA73017-1634:1:1101:2640:1280 2:N:0:14
TAACTTTTGAGCGTACTCGACGAAGTTTAGGGGGGGGGGGGGGGGGGA
+
,,FF:FFFFFFFFFFFFFFFFFFFFFFFFF:,FFFFFFFFFFFFFFFF
@FS10000125:27:BPA73017-1634:1:1101:2860:1280 2:N:0:14
TCCCCCTTGAGCGTACTCGACGAAGTTGCTGCGGGGGGGGGGGGGGGA
+
,FFFFFFFFFFFFFFFFFFFFFFFFFFFFFFFFFFFFFFFFFFFFFF,
@FS10000125:27:BPA73017-1634:1:1101:3230:1280 2:N:0:14
AATTCTTTGAGCGTACTCGACGAAGTTAAAGGGGCGGGGGGGGGGGGG
+
FFFFFFFFFFFFFFFFFFFFFFFFFFFFFFFFFFFFFFFFFFFFFFFF
@FS10000125:27:BPA73017-1634:1:1101:3700:1280 2:N:0:14
AGGTGGTTGAGCGTACTCGACGAAGTTATACCGGGGGGGGGGGGGGGA
+
F:FFFFFFFFFFFFFFFFFFFFFFFFFFFFFFFFFFFFFFFFFFFFFF
@FS10000125:27:BPA73017-1634:1:1101:3910:1280 2:N:0:14
CCTTTTTTGAGCGTACTCGACGAAGTTGATGCGGGGGGGGGGGGGGGG
+
FFFFFFFFFFFFFFFFFFFFFFFFFFFFFFFFFFFFFFFFFFF,:,,F
@FS10000125:27:BPA73017-1634:1:1101:4070:1280 2:N:0:14
TTCTCATTTAACCTTTCTCATTAAATTTTATCTCGGGGGGGGGGGGGA
+
FFFF:,FFF,FFF:,F,:F,F,,:F,,,FF,FFFFFFFFFFFFF:,,:
@FS10000125:27:BPA73017-1634:1:1101:4660:1280 2:N:0:14
TCATCCTTGAGCGTACTCGACGAAGTTTTTAGGGGGGGGGGGGGGGAA
+
:FFFFFFFFFFFFFFFFFFFFFFFFFFFFFFFFFFFFFFFFFFFFF:,
@FS10000125:27:BPA73017-1634:1:1101:4680:1280 2:N:0:14
TCTTTCTTGAGCGTACTCGGAACTCCAGTCGAAGATCGGAAGAGCGTC
+
,,FFFFFFFFFFFFFFFFFF,F:::F:,:F:FFFFFFFFFFFFFFFF:
@FS10000125:27:BPA73017-1634:1:1101:6580:1280 2:N:0:14
ATTTCCTTGAGCGTACTCGACGAAGTTTGGGGGGGGGGGGGGGGAAAT
+
F,FFFFFFFFFFFFFFFFFFFFFFFFFFFFFFFFFFFFFFFFF,FF,F
@FS10000125:27:BPA73017-1634:1:1101:6920:1280 2:N:0:14
ACAAACTTGAGCGTACTCGACGAAGTTGTACCGGGGGGGGGGGGGGGG
+
FFFFFFFFFFFFFFFFFFFFFFFFFFFFFFFFFFFFFFFFFFFFFFF,
@FS10000125:27:BPA73017-1634:1:1101:7120:1280 2:N:0:14
CAACGATTGAGCGTACTCGACGAAGTTCGGGGGGGGGGGGGGGAGGTG
+
FFFFFFFFFFFFFFFFFFFFFFFFFFFFFFFFFFFFFFFFFF,F,,:,
@FS10000125:27:BPA73017-1634:1:1101:8030:1280 2:N:0:14
ATTTGATTGAGCGTACTCGACGAAGTTGGGCCGGGGGGGGGGGGGAAA
+
FFFFFFFFFFFFFFFFFFFFFFFFFFFFFFFFFFFFFFFFFFFFFFF:
@FS10000125:27:BPA73017-1634:1:1101:8570:1280 2:N:0:14
TTAGCGTTGAGCGTACTCGACGAAGTTGGTGGGGGGGGGGGGGGGGGA
+
FFFFFFFFFFFFFFFFFFFFFFFFFFFFFFFFFFFFFFFFFFFFFF,F
@FS10000125:27:BPA73017-1634:1:1101:8640:1280 2:N:0:14
TTAGATTTGAGCGTACTCGACGAAGTTTGCAGGGGGGGGGGGGGGGGA
+
FFFFFFFFFFFFFFFFFFFFFFFFFFFFFFFFFFFFFFFFFFFFFFF,
@FS10000125:27:BPA73017-1634:1:1101:9470:1280 2:N:0:14
TCGAGTTTTGAGCGTACTCGACGAAGTTGCTTGGGGGGGGGGGGGGGA
+
FFFFFFFFFFFFFFFFFFFFFFFFFFFFFFFFFFFFFFFFFFF:F::,
@FS10000125:27:BPA73017-1634:1:1101:9640:1280 2:N:0:14
TAGGATTTGAGCGTACTCGACGAAGTTTCCGCGGGGGGGGGGGGGGGA
+
FFFFFFFFFFFFFFFFFFFFFFFFFFFFFFFFFFFFFFFFFFFFFF,F
@FS10000125:27:BPA73017-1634:1:1101:9930:1280 2:N:0:14
AATTTATTGAGCGTACTCGACGAAGTTGGCTGGGGGGGGGGGGGGGGA
+
,:FFFFFFFFFFFFFFFFFFFFFFFFFF:FFFFFFFFFFFF::::,,F
@FS10000125:27:BPA73017-1634:1:1101:10660:1280 2:N:0:14
TGCACGTTGAGCGTACTCGACGAAGTTGCGTGGGGGGGGGGGGGGGAA
+
FFFFFFFFFFFFFFFFFFFFFFFFFFFFFFFFFFFFFFFFFFFFFFF:
@FS10000125:27:BPA73017-1634:1:1101:11250:1280 2:N:0:14
TGTCGATTGAGCGTACTCGACGAAGTTAGCAGGGGGGGGGGGGGGGGG
+
FFFFFFFFFFFFFFFFFFFFFFFFFFFFFFFFFFFFFFFFFFFFFFF:
@FS10000125:27:BPA73017-1634:1:1101:11390:1280 2:N:0:14
CAGTGGTTGAGCGTACTCGACGAAGTTCAGGGGGGGGGGGGGGGAGAT
+
FFFFFFFFFFFFFFFFFFFFFFFFFFFFFFFFFFFFFFFFF,F,,,:F
@FS10000125:27:BPA73017-1634:1:1101:11410:1280 2:N:0:14
TTAGTGTTGAGCGTACTCGACGAAGTTGCTAGGGGGGGGGGGGGGGGA
+
FFFFFFFFFFFFFFFFFFFFFFFFFFFFFFFFFFFFFFFFFFFFF:,F
@FS10000125:27:BPA73017-1634:1:1101:11530:1280 2:N:0:14
CTAGCATTGAGCGTACTCGAGGAAGTTCCCGCGGGGGGGGGGGGGGGA
+
F,FFFFFFFFFFFFFFFFFFFFFFFFFFFFFFFFFFFFFFFFFFFFFF
@FS10000125:27:BPA73017-1634:1:1101:12250:1280 2:N:0:14
AAGGTATTGAGCGTACTCGACGAAGTTTGGCGGGGGGGGGGGGGGGGG
+
FFFFFFFFFFFFFFFFFFFFFFFFFFFFFFFFFFFFFFFFFFFFF:FF
@FS10000125:27:BPA73017-1634:1:1101:12330:1280 2:N:0:14
TTGGCATTGAGCGTACTCGACGAAGTTTGATGGGGGGGGGGGGGGGAA
+
,FFFFFFFFFFFFFFFFFFFFFFFFFFFFFFFFFFFFFFFFFFFF,FF
@FS10000125:27:BPA73017-1634:1:1101:12410:1280 2:N:0:14
CCTATCTTGAGCGTACTCGACGAAGTTACTGCGGGGGGGGGGGGGGGA
+
FFFFFFFFFFFFFFFFFFFFFFFFFFFFFFFFFFFFFFFFFFFFF:FF
@FS10000125:27:BPA73017-1634:1:1101:13060:1280 2:N:0:14
AGATGATTGAGCGTACTCGACGAAGTTCATAGGGGGGGGGGGGGGGGG
+
,:FFFFFFFFFFFFFFFFFFFFFFFFFFFFFFFFFFFFFFFFFFFFF:
@FS10000125:27:BPA73017-1634:1:1101:13410:1280 2:N:0:14
TTTTAATTGAGCGTACTCGACGAAGTTTACAGGGGGGGGGGGGGGGAA
+
,,FFFFFFFFFFFFFFFFFFFFFFFFFFFFFFFFFFFFFFFFFFF::F
@FS10000125:27:BPA73017-1634:1:1101:13560:1280 2:N:0:14
ACCGGATTGAGCGTACTCGACGAGGGGGGGGGGGGGGGGGGGGGGGGA
+
FFFFFFFFFFFFFFFFFFFFFFF,FFFFFFFFFFFFFFFFF:::,,,,
@FS10000125:27:BPA73017-1634:1:1101:13890:1280 2:N:0:14
TCTCTCTTGAGCGTACTCGACGAAGTTCCAAGGGGGGGGGGGGGGGAA
+
FFFFFFFFFFFFFFFFFFFFFFFFFFFFFFFFFFFFFFFFFFFFF:,F
@FS10000125:27:BPA73017-1634:1:1101:13930:1280 2:N:0:14
CTCAAATTGAGCGTACTCGACGAAGGGGGGGGGGGGGGGAGATCGGAA
+
F:FFFFFFFFFFFFFFFFFFFFFFFFFFFFFFFFFFFFFF,FF:,:F,
@FS10000125:27:BPA73017-1634:1:1101:14280:1280 2:N:0:14
TCTCAATTGAGCGTACTCGACGAAGTTTCAAGGGGGGGGGGGGGGGGA
+
FFFFFFFFFFFFFFFFFFFFFFFFFFFFFFFFFFFFFFFFFFFFF:,F
@FS10000125:27:BPA73017-1634:1:1101:14330:1280 2:N:0:14
AATATATTGAGCGTACTCGACGAAGTTCGGCTGGGGGGGGGGGGGGGA
+
::FFFFFFFFFFFFFFFFFFFFFFFFFFFFFFFFFFFFFFFFFFFF,F
@FS10000125:27:BPA73017-1634:1:1101:16230:1280 2:N:0:14
TTTGTCTTGAGCGTACTCGACGAAGTTTCTGCGGGGGGGGGGGGGGGG
+
FFFFFFFFFFFFFFFFFFFFFFFFFFFFFFFFFFFFFFFFFFFFFFFF
@FS10000125:27:BPA73017-1634:1:1101:1140:1290 2:N:0:14
CACCCCTTGAGCGTACTCGACGAAGTGGGGGGGGGGGGGGGGAATTCG
+
F:FFFFFFFFFFFFFFFFFFFFFFFFFFFFFFFFFFFFFFF,FF,F:F
@FS10000125:27:BPA73017-1634:1:1101:1180:1290 2:N:0:14
CTCTTCTTGAGCGTACTCGACGAAGTTTCTAGGGGGGGGGGGGGGGAA
+
:,,,,FFFFFFFFFFFFFFFFFFFFFF,:,:FFFFFFFFFFFFFF:FF
@FS10000125:27:BPA73017-1634:1:1101:1230:1290 2:N:0:14
ATATAATTGAGCGTACTCGACGAAGTTAATTGGGGGGAGGGGGGGGGG
+
F,FFFFFFFFFFFFFFFFFFFFFFFFFFFFFFFFFFFFFFFFFFF,::
@FS10000125:27:BPA73017-1634:1:1101:3220:1290 2:N:0:14
CTATGATTGAGCGTACTCGACGAAGTTCTTAGGGGGGGGGGGGGGGAA
+
FFFFFFFFFFFFFFFFFFFFFFFFFFFFFFFFFFFFFFFFFFFFFF:F
@FS10000125:27:BPA73017-1634:1:1101:4050:1290 2:N:0:14
ATAGGCTTGAGCGTACTCGACGAAGTTTAGGGGGGGGGGGGGGAAATT
+
FFFFFFFFFFFFFFFFFFFFFFFFFFFFFFFFFFFFFFFFFFF,FF,,
@FS10000125:27:BPA73017-1634:1:1101:4530:1290 2:N:0:14
TACATCTTGAGCGTACTCGACGAAGTTGACGGGGGGGGGGGGGGGGGG
+
FFFFFFFFFFFFFFFFFFFFFFFFFFFFFFFFFFFFFFFFFFFFFFFF
@FS10000125:27:BPA73017-1634:1:1101:5370:1290 2:N:0:14
CTGTATTTGAGCGTACTCGACGAAGTTGGATGGGGGGGGGGGGGGGGA
+
F,FFFFFFFFFFFFFFFFFFFFFFFFFFFFFFFFFFFFFFFFFFFF,F
@FS10000125:27:BPA73017-1634:1:1101:6030:1290 2:N:0:14
TTACTGTTGAGCGTACTCGACGAAGTTGGGCCGGGGGGGGGGGGAGGA
+
F,FFFFFFFFFFFFFFFFFFFFFFFFFFFFFFFFFFFFFFFFF,F:,,
@FS10000125:27:BPA73017-1634:1:1101:6250:1290 2:N:0:14
TCCTCATTGAGCGTACTCGACGAAGTTCGGGGGGGGGGGGGGGGGGAA
+
,:,,,FFFFFFFFFFFFFFFFFFFF,,:,F,FFFFFFFF,F,,,:FF:
@FS10000125:27:BPA73017-1634:1:1101:6280:1290 2:N:0:14
CTCACCTTGAGCGTACTCGACGAAGTGGGGGGGGGGGGGGGAAATCGG
+
FFFFFFFFFFFFFFFFFFFFFFFFFFFFFFFFFFFFFFFFF:,,:,,,
@FS10000125:27:BPA73017-1634:1:1101:6440:1290 2:N:0:14
TTACTTTTGAGCGTACTCGACGAAGAGGGGGGGGGGGGGGGGAAATCG
+
,FFFFFFFFFFFFFFFFFFFFFFFFFFFFFFFFFFFFFFFFFFF,F,,
@FS10000125:27:BPA73017-1634:1:1101:6470:1290 2:N:0:14
CAGATGTTGAGCGTACTCGACGAAGTTAGTTCGGGGGGGGGGGGGGGG
+
FFFFFFFFFFFFFFFFFFFFFFFFFFFFFFFFFFFFFFFFFFFFF:,F
@FS10000125:27:BPA73017-1634:1:1101:6730:1290 2:N:0:14
TTTGGTTTGAGCGTACTCGACGAAGTTCTAGGGGGGGGGGGGGGGAAA
+
,,FFFFFFFFFFFFFFFFFFFFFFFFFFFFFFFFFFFFFFFFFFF,::
@FS10000125:27:BPA73017-1634:1:1101:6840:1290 2:N:0:14
CACCCCTTGAGCGTACTCGACGAAGTTCAATGGGGGGGGGGGGGGGGA
+
FFFFFFFFFFFFFFFFFFFFFFFFFFFFFFFFFFFFFFFFFFFFFF,F
@FS10000125:27:BPA73017-1634:1:1101:7350:1290 2:N:0:14
TAGTCATTGAGCGTACTCGACGAAGTTATACCGGGGGGGGGGGGGGGA
+
F,,FFFFFFFFFFFFFFFFFFFFFFFFFF,FFFFFFFFFFFFFFFF:F
@FS10000125:27:BPA73017-1634:1:1101:7440:1290 2:N:0:14
TTCCCATTGAGCGTACTCGACGAAGTTGTCTCGGGGGGGGGGGGGGGG
+
FFFFFFFFFFFFFFFFFFFFFFFFFFFFFFFFFFFFFFFFFFFFFFF,
@FS10000125:27:BPA73017-1634:1:1101:7660:1290 2:N:0:14
TAAGAATTGAGCGTACTCGACGAAGTTATTAGGGGGGGGGGGGGGGGA
+
F:FFFFFFFFFFFFFFFFFFFFFFFFFFFFFFFFFFFFFFFFFFFFF,
@FS10000125:27:BPA73017-1634:1:1101:8370:1290 2:N:0:14
AATAGGTTGAGCGTACTCGACGAAGTTGCTGGGGGGGGGGGGGGGGGA
+
:,FFFFFFFFFFFFFFFFFFFFFFFFFFFFFFFFFFFFFFFFFFF:,,
@FS10000125:27:BPA73017-1634:1:1101:9380:1290 2:N:0:14
ATAGGTTTGAGCGTACTCGACGAAGTTTGTCCGGGGGGGGGGGGGGGG
+
,FFFFFFFFFFFFFFFFFFFFFFFFFFFFFFFFFFFFFFFFFFFFFF:
@FS10000125:27:BPA73017-1634:1:1101:9400:1290 2:N:0:14
ATTGGTTTGAGCGTACTCGACGAAGTTAGACCGGGGGGGGGGGGGGGA
+
FFFFFFFFFFFFFFFFFFFFFFFFFFFFFFFFFFFFFFFFFFFFFFFF
@FS10000125:27:BPA73017-1634:1:1101:9650:1290 2:N:0:14
CTAATGTTGAGCGTACTCGACGAAGTTACCACGGGGGGGGGGGGGGGA
+
F,F,,FFFFFFFFFFFFFFFFFFFFFFFFFFFFFFFFFFFFFF,:,FF
@FS10000125:27:BPA73017-1634:1:1101:9680:1290 2:N:0:14
TCAGGGTTGAGCGTACTCGACGAAGTTAACTGGGGGGGGGGGGGGGAA
+
:FFFFFFFFFFFFFFFFFFFFFFFFFFFFFFFFFFFFFFFFFFFF:,F
@FS10000125:27:BPA73017-1634:1:1101:10070:1290 2:N:0:14
TCACGTTTGAGCGTACTCGACGAAGTTGGCTGGGGGGGGGGGGGGGGA
+
,FFFFFFFFFFFFFFFFFFFFFFFFFFFFFFFFFFFFFFFFFFFFF,:
@FS10000125:27:BPA73017-1634:1:1101:10890:1290 2:N:0:14
AGAAAATTGAGCGTACTCGACGAAGTTGCAAGGGGGGGGGAGGGGGGG
+
F:FFFFFFFFFFFFFFFFFFFFFFFFFFFFFFFFFFFFFFFFFFFFFF
@FS10000125:27:BPA73017-1634:1:1101:11890:1290 2:N:0:14
CTATCTTTGAGCGTACTCGACGAAGTTGGCAGGGGGGGGGGGGGGGAA
+
FFFFFFFFFFFFFFFFFFFFFFFFFFFFFFFFFFFFFFFFFFFFF,FF
@FS10000125:27:BPA73017-1634:1:1101:12000:1290 2:N:0:14
TATCAATTGAGCGTACTCGACGAAGGGGGGGGGGGGGGGGAAATCGGA
+
,:FFFFFFFFFFFFFFFFFFFFFFFFFFFFFFFFFFFFFF::,F:,,:
@FS10000125:27:BPA73017-1634:1:1101:12470:1290 2:N:0:14
AATATTTTCAATGTACTCGACGTTTTGGTTTTTGCGGCTAATTCGTTA
+
,,FFFFF,,F,,F,FFF,,F,,,,,,,:,,,,,F,,F,,,:,F,,:,,
@FS10000125:27:BPA73017-1634:1:1101:13010:1290 2:N:0:14
CCCCGATTGAGCGTACTCGACGAAGGGCAATGGGGGGGGGGGAGGGAA
+
F:,,F,FFFFFFFFFFFFFFFFFFF,,:,,,FFFFFFFFF,,,,,,:F
@FS10000125:27:BPA73017-1634:1:1101:13260:1290 2:N:0:14
AGTATCTTGAGCGTACTCGACGAAGTTACTACGGGGGGGGGGGGGGGA
+
::FFFFFFFFFFFFFFFFFFFFFFFFFFFFFFFFFFFFFFFFFFFFF:
@FS10000125:27:BPA73017-1634:1:1101:14090:1290 2:N:0:14
TGTTATTTGAGCGTACTCGACGAAGTTTGGAGGGGGGGGGGGGGGAAA
+
,,FFFFFFFFFFFFFFFFFFFFFFFFFFFFFFFFFFFFFFFFF,F:FF
@FS10000125:27:BPA73017-1634:1:1101:14140:1290 2:N:0:14
TCACAGTTGAGCGTACTCGACGAAGTGGGGGGGGGGGGGGGGAAATCG
+
,FFFFFFFFFFFFFFFFFFFFFFFFFFFFFFFFFFFFFFFF,:F,:,:
@FS10000125:27:BPA73017-1634:1:1101:14300:1290 2:N:0:14
ATTTTCTTGAGCGTACTCGACGAAGTTTTAAGGGGGGGGGGGGGGGGA
+
:FFFFFFFFFFFFFFFFFFFFFFFFFFFFFFFFFFFFFFFFFFFFFFF
@FS10000125:27:BPA73017-1634:1:1101:15380:1290 2:N:0:14
TCACGGTTGAGCGTACTCGACGAAGTTGGGCCGGGGGGAGGGGGGGGG
+
,FFFFFFFFFFFFFFFFFFFFFFFFFFFFFFFFFFFFFFFFFFFFFF:
@FS10000125:27:BPA73017-1634:1:1101:15520:1290 2:N:0:14
CTCAGATTGAGCGTACTCGACGAAGTTCCATAGGGGGGGGGGGGGGGG
+
F,FFFFFFFFFFFFFFFFFFFFFFFFFF,F,FFFFFFFFFFF:FF:,F
@FS10000125:27:BPA73017-1634:1:1101:15900:1290 2:N:0:14
TTATTTTTGAGCGTACTCGACGAAGTTAATACGGGGGGGGGGGGGGGA
+
,FFFFFFFFFFFFFFFFFFFFFFFFFFFFFFFFFFFFFFFFFFFFF,F
@FS10000125:27:BPA73017-1634:1:1101:16010:1290 2:N:0:14
CATAATTTGAGCGTACTCGACGAAGTTGGCTGGGGGGGGGGGGGGGAA
+
F::,,FFFF,:::FFFFFFFFF:FFFF:FFFFFF:F:FFFFF::,,,,
@FS10000125:27:BPA73017-1634:1:1101:16100:1290 2:N:0:14
TGCAGTTTGAGCGTACTCGACGAAGTTTGATGGGGGGGGGGGGGGGGG
+
:,FFFFFFFFFFFFFFFFFFFFFFFFFFFFFFFFFFFFFFFFFFFFF,
@FS10000125:27:BPA73017-1634:1:1101:1420:1300 2:N:0:14
TATAACTTGAGCGTACTCGACGAAGTTAAGAGGGGGGGGGGGGGGGGA
+
,,FFFFFFFFFFFFFFFFFFFFFFFFFFFFFFFFFFFFFFFFFFFF::
@FS10000125:27:BPA73017-1634:1:1101:1850:1300 2:N:0:14
TTGATTTTGAGCGTACTCGACGAAGTTAACGGGGGGGGGGGGGGGGGA
+
FFFFFFFFFFFFFFFFFFFFFFFFFFFFFFFFFFFFFFFFFFFFFF,,
@FS10000125:27:BPA73017-1634:1:1101:2040:1300 2:N:0:14
TTGTTCTTGAGCGTACTCGACGAAGTTACTGGGGGGGGGGGGGGGAAA
+
F,FFFFFFFFFFFFFFFFFFFFFFFFFFFFFFFFFFFFFFFFFFFFF:
@FS10000125:27:BPA73017-1634:1:1101:2560:1300 2:N:0:14
CTGTTGTTGAGCGTACTCGACGAAGTTTCAAGGGGGGGGGGGGGGGAA
+
F,FFFFFFFFFFFFFFFFFFFFFFFFFFFFFFFFFFFFFFFFFFF,FF
@FS10000125:27:BPA73017-1634:1:1101:2640:1300 2:N:0:14
TCTCATTTGAGCGTACTCGACGAAGGGGGGGGGGGGGGGAAATCGGAA
+
,FFFFFFFFFFFFFFFFFFFFFFFFFFFFFFFFFFFFFFF,,FF,,F,
@FS10000125:27:BPA73017-1634:1:1101:2730:1300 2:N:0:14
CTGAGATTGAGCGTACTCGACGAAGTTGGTTGGGGGGGGGGGGGGGGA
+
FFFFFFFFFFFFFFFFFFFFFFFFFFFFFFFFFFFFFFFFFFFFFF:F
@FS10000125:27:BPA73017-1634:1:1101:3830:1300 2:N:0:14
TATTACTTGAGCGTACTCGACGAAGTTTGCCGGGGGGGGGGGGGGGGA
+
FFFFFFFFFFFFFFFFFFFFFFFFFFFFFFFFFFFFFFFFFFFFFFF:
@FS10000125:27:BPA73017-1634:1:1101:4210:1300 2:N:0:14
AACCTCTTGAGCGTACTCGACGAAGTTGTCGGGGGGGGGGGGGGGGAA
+
F,FFFFFFFFFFFFFFFFFFFFFFFFFFFFFFFFFFFFFFFFFFF,:F
@FS10000125:27:BPA73017-1634:1:1101:4930:1300 2:N:0:14
CAAAACTTGAGCGTACTCGACGAAGGGGGGGGGGGGGGGGGGGGAAGG
+
F,FFFFFFFFFFFFFFFFFFFFFFFFF:FF,FFFFFFFFFFF::,:,,
@FS10000125:27:BPA73017-1634:1:1101:6870:1300 2:N:0:14
TTATTATTGAGCGTACTCGACGAAGTTGCGAGGGGGGGGGGGGGGGGA
+
,FFFFFFFFFFFFFFFFFFFFFFFFFFFFFFFFFFFFFFFFFFFFFFF
@FS10000125:27:BPA73017-1634:1:1101:7100:1300 2:N:0:14
TGCAGTTTGAGCGTACTCGACGAAGGGGGGGGGGGGGGGAGTTCGGAA
+
FFFFFFFFFFFFFFFFFFFFFFFFFFFFFFFFFFFFFF,F,,F:,,F:
@FS10000125:27:BPA73017-1634:1:1101:7280:1300 2:N:0:14
TTTCTATTGAGCGTACTCGACGAAGTTTTAGGGGGGGGGGGGGGGGGG
+
F,FFFFFFFFFFFFFFFFFFFFFFFFFFFFFFFFFFFFFFFFFFF:FF
@FS10000125:27:BPA73017-1634:1:1101:7880:1300 2:N:0:14
TCGTGGTTGAGCGTACTCGACGAAGTTCAGAGGGGGGGGGGGGGGGAA
+
FFFFFFFFFFFFFFFFFFFFFFFFFFFFFFFFFFFFFFFFFFFFF,FF
@FS10000125:27:BPA73017-1634:1:1101:7930:1300 2:N:0:14
TACACCTTGAGCGTACTCGACGAAATTGACTGGGGGGGGGGGGGGGAA
+
FFFFFFFFFFFFFFFFFFFFFFFFFFFFFFFFFFFFFFFFFFFFF:FF
@FS10000125:27:BPA73017-1634:1:1101:8060:1300 2:N:0:14
CTGTTCTTGAGCGTACTGACGAAGTTCAGGCGGGGGGGGGGGGGGGAA
+
FFFFFFFFFFFFFFFFFFFFFFFFFFFFFFFFFFFFFFFFFFFFFFFF
@FS10000125:27:BPA73017-1634:1:1101:8820:1300 2:N:0:14
CTTCATTTGAGCGTACTCGACGAAGTTGCACCGGGGGGGGGGGGGGGG
+
FF,F,FFFFFFFFFFFFFFFFFFFFFF,F,FFFFF:FFFFFFF,F,,,
@FS10000125:27:BPA73017-1634:1:1101:10170:1300 2:N:0:14
ATTGTTTTGAGCGTACTCGACGAAGTTGTGGGGGGGGGGGGGGGAAAT
+
FFFFFFFFFFFFFFFFFFFFFFFFFFFFFFFFFFFFFFFFFFF,:F,F
@FS10000125:27:BPA73017-1634:1:1101:11250:1300 2:N:0:14
TCCTTTTTGAGCGTACTCGACGAAGTTTCACGGGGGGGGGGGGGGAAA
+
,F:F,,FFFFFFFFFFFFFFFFFFFFF:,,,FFFFFFFFFFFFFFFF,
@FS10000125:27:BPA73017-1634:1:1101:11780:1300 2:N:0:14
TCTGGATTGAGCGTACTCGACGAAGGGGGGGGGGGGGGGGGGGAGTGG
+
FFFFFFFFFFFFFFFFFFFFFFFFFFFFFFFFFFFFFF,F,,,,,F,,
@FS10000125:27:BPA73017-1634:1:1101:11810:1300 2:N:0:14
ATTAACTTGAGCGTACTCGACGAAGTTGCAAGGGGGGGGGGGGGGGGA
+
FFFFFFFFFFFFFFFFFFFFFFFFFFFFFFFFFFFFFFFFFFFFFFFF
@FS10000125:27:BPA73017-1634:1:1101:11920:1300 2:N:0:14
TTTTTATTGAGCGTACTCGACGAAGTTGGGGGGGGGGGGGGGGGGGAA
+
,,FFFFFFFFFFFFFFFFFFFFFFFFFFFFFFFFFFFFFFFFFF,,,F
@FS10000125:27:BPA73017-1634:1:1101:12440:1300 2:N:0:14
TTCAGATTGAGCGTACTCGACGAAGTTACGTGGGGGGGGGGGGGGGAA
+
FFFFFFFFFFFFFFFFFFFFFFFFFFFFFFFFFFFFFFFFFFFFF:FF
@FS10000125:27:BPA73017-1634:1:1101:12650:1300 2:N:0:14
TCTTACTTGAGCGTACTCGACGAAGTTCTGCCGGGGGGGGGGGGGGGA
+
F,,,F,FFFFFFFFFFFFFFFFFFFFF:,FF,FFFFFFFFFFFFFFFF
@FS10000125:27:BPA73017-1634:1:1101:13000:1300 2:N:0:14
CTAGTATTGAGCGTACTCGACGAAGTTCAAGGGGGGGGGGGGGGGAAA
+
FFFFFFFFFFFFFFFFFFFFFFFFFFFFFFFFFFFFFFFFFFFFFF,,
@FS10000125:27:BPA73017-1634:1:1101:13230:1300 2:N:0:14
TCATGATTGAGCGTACTCACGAAGTTACCAGGGGGGGGGGGGGGGGGG
+
FFFFFFFFFFFFFFFFFFFFFFFFFFFFFFFFFFFFFFFFFFFFF::,
@FS10000125:27:BPA73017-1634:1:1101:14420:1300 2:N:0:14
TATATCTTGAGCGTACTCGACGAAGTTACTAGGGGGGGGGGGGGGGGA
+
,,FFFFFFFFFFFFFFFFFFFFFFFFFFFFFFFFFFFFFFFFFFFFF:
@FS10000125:27:BPA73017-1634:1:1101:14770:1300 2:N:0:14
CACAAGTTGAGCGTACTCGACGAAGTTGCAAGGGGGGGGGGGGGGGAA
+
FFFFFFFFFFFFFFFFFFFFFFFFFFFFFFFFFFFFFFFFFFFFF::F
@FS10000125:27:BPA73017-1634:1:1101:14970:1300 2:N:0:14
AAATAATTGAGCGTACTCGACGAAGTTGCGTGGGGGGGGGGGGGGGAA
+
FFFFFFFFFFFFFFFFFFFFFFFFFFFFFFFFFFFFFFFFFFFFF,:F
@FS10000125:27:BPA73017-1634:1:1101:15780:1300 2:N:0:14
TTCGGATTGAGCGTACTCGACGAAGTGGGGGGGGGGGGGGGGGGGAAA
+
F,FFFFFFFFFFFFFFFFFFFFFFFFFFFFFFFFFFFFFFFFFF,F,,
@FS10000125:27:BPA73017-1634:1:1101:1280:1310 2:N:0:14
TACTCCTTGAGCGTACTCGACGAAGTTGTCTCGGGGGGGGGGGGGGGA
+
,,F:FFFFFFFFFFFFFFFFFFFFFFFFFFFFFFFFFFFFFFFFFFFF
@FS10000125:27:BPA73017-1634:1:1101:2410:1310 2:N:0:14
CATTTCTTGAGCGTACTCGACGAAGTTCAGAGGGGGGGGGGGGGGGAA
+
FFFFFFFFFFFFFFFFFFFFFFFFFFFFFFFFFFFFFFFFFFFFF:FF
@FS10000125:27:BPA73017-1634:1:1101:2510:1310 2:N:0:14
CAGGGTTTGAGCGTACTCGACGAAGTTGACTGGGGGGGGGGGGGGGAT
+
FFFFFFFFFFFFFFFFFFFFFFFFFFFFFFFFFFFFFFFFFFFFF,F,
@FS10000125:27:BPA73017-1634:1:1101:2590:1310 2:N:0:14
CAGGGTTTGAGCGTACTCGACGAAGTTGACTGGGGGGGGGGGGGGGAA
+
FFFFFFFFFFFFFFFFFFFFFFFFFFFFFFFFFFFFFFFFFFFFF,FF
@FS10000125:27:BPA73017-1634:1:1101:2950:1310 2:N:0:14
CAATTTTTGAGCGTACTCGACGAAGTTTGGAGGGGGGGGGGGGGGGAA
+
FFFFFFFFFFFFFFFFFFFFFFFFFFFFFFFFFFFFFFFFFFF:::FF
@FS10000125:27:BPA73017-1634:1:1101:3990:1310 2:N:0:14
AGTGTCTTGAGCGTACTCGACGAAGTTTTTAGGGGGGGGGGGGGGGGA
+
:,FFFFFFFFFFFFFFFFFFFFFFFFFFFFFFFFFFFFFFFFF:::F,
@FS10000125:27:BPA73017-1634:1:1101:4220:1310 2:N:0:14
CAACTATTGAGCGTACTCGACGAAGTTTGCTGGGGGGGGGGGGGGGGG
+
FF:FFFFFFFFFFFFFFFFFFFFFFFFF,FF:FFFFFFFFFFFFFFFF
@FS10000125:27:BPA73017-1634:1:1101:4400:1310 2:N:0:14
ACTACGTTGAGCGTACTCGACGAGGTTGCGAGGGGGGGGGGGGGGGAA
+
FFFFFFFFFFFFFFFFFFFFFFFFFFFFFFFFFFFFFFFFFFFFF::F
@FS10000125:27:BPA73017-1634:1:1101:4640:1310 2:N:0:14
TTTGCATTGAGCGTACTCGACGAAGTTTCCAGGGGGGGGGGGGGGGAA
+
FFFFFFFFFFFFFFFFFFFFFFFFFFFFFFFFFFFFFFFFFFFFFFFF
@FS10000125:27:BPA73017-1634:1:1101:5290:1310 2:N:0:14
TTGTATTTGAGCGTACTCGACGAAGTTGAAAGGGGGGGGGGGGGGGAA
+
,,::FFFFFFFFFFFFFFFFFFFFFFFFFFFFFFFFFFFFFFFFF,FF
@FS10000125:27:BPA73017-1634:1:1101:5310:1310 2:N:0:14
ATTAATTTGAGCGTACTCGACGAAGTTGTTTGGGGGGGGGGGGGGGGG
+
FFFFFFFFFFFFFFFFFFFFFFFFFFFFFFFFFFFFFFFFFFFFFFF,
@FS10000125:27:BPA73017-1634:1:1101:7360:1310 2:N:0:14
TAATCTTTGAGCGTACTCGACGAAGTTGTAGCGGGGGGGGGGGGGGAA
+
F,F:F,FFFFFFFFFFFFFFFFFFFFFFFF,FFFFFFFFFFFFFFF:,
@FS10000125:27:BPA73017-1634:1:1101:7550:1310 2:N:0:14
TTAACCTTGAGCGTACTCGACGAAGTTTCCCGGGGGGGGGGGGGGGAA
+
F,,FFFFFFFFFFFFFFFFFFFFFFFFFFFFFFFFFFFFFFFFFF,FF
@FS10000125:27:BPA73017-1634:1:1101:8070:1310 2:N:0:14
TTTATTTTGAGCGTACTCGACGAAGTTTTCTGGGGGGGGGGGGGGAAA
+
,F,,:FFF:FFFFFFFFFFFFFFF:FF,FF,FFFFFFFFFF::F:F:F
@FS10000125:27:BPA73017-1634:1:1101:8360:1310 2:N:0:14
TTATGATTGAGCGTACTCGACGAAGTTACAAGGGGGGGGGGGGGGGAA
+
,FFFFFFFFFFFFFFFFFFFFFFFFFFFFFFFFFFFFFFFFFFFF,FF
@FS10000125:27:BPA73017-1634:1:1101:8790:1310 2:N:0:14
CAACACTTGAGCGTACTCGACAAAGTTGCCAGGGGGGGGGGGGGGAGA
+
F:,FFFFFFFFFFFFFFFFFFFFFFFFFFFFFFFFFFFFFFFFF:F,,
@FS10000125:27:BPA73017-1634:1:1101:9580:1310 2:N:0:14
TCTTAGTTGAGCGTACTCGACGAAGGGGGGGGGGGGGGGGAAATCGGA
+
:FFF:FFFFFFFFFFFFFFFFFFFFFFFFFFFFFFFFFFF,,FFF,F:
@FS10000125:27:BPA73017-1634:1:1101:10530:1310 2:N:0:14
TTCAGATTGAGCGTACTCGACGAAGTTGCCGGGGGGGGGGGGGGGAAT
+
F,FFFFFFFFFFFFFFFFFFFFFFFFFFFFFFFFFFFFFFFFF:,F,,
@FS10000125:27:BPA73017-1634:1:1101:10800:1310 2:N:0:14
TTCCTTTTGAGCGTACTCGACGAAGTTGGGGGGGGGGGGGGGGAAGTC
+
,,FFFFFFFFFFFFFFFFFFFFFFFFFFFFFFFFFFFFFFFF,F:,FF
@FS10000125:27:BPA73017-1634:1:1101:11110:1310 2:N:0:14
ACTCTATTGAGCGTACTCGACGAAGTGGGGGGGGGGGGGGGGAGATCG
+
:FFFFFFFFFFFFFFFFFFFFFFFFFFFFFFFFFFFFFFFFFF,,F,:
@FS10000125:27:BPA73017-1634:1:1101:11470:1310 2:N:0:14
TGTATCTTGAGCGTACTCGACGAAGTTAAGGCGGGGGTGGGGGGGGGG
+
,:FFFFFFFFFFFFFFFFFFFFFFFFFFFFFFFFFFFFFFFFFFFFF,
@FS10000125:27:BPA73017-1634:1:1101:11490:1310 2:N:0:14
AATTTTTTGAGCGTACTCGACGAAGTTAGGGGGGGGGGGGGGGGGAAA
+
FFFFFFFFFFFFFFFFFFFFFFFFFFFFFFFFFFFFFFFFFFFF:FF:
@FS10000125:27:BPA73017-1634:1:1101:11930:1310 2:N:0:14
CAAAGGTTGAGCGTACTCGACGAAGTTACTAGGGGGGGGGGGGGGGAA
+
F:F:::FFFFFFFFFFFFFFFFFFFFFFFFFFFFFFFFFFFFFF,,F:
@FS10000125:27:BPA73017-1634:1:1101:12110:1310 2:N:0:14
AAGATATTGAGCGTACTCGACGAAGTTGCGGGGGGGGGGGGGGGAGAT
+
FFFFFFFFFFFFFFFFFFFFFFFFFFFFFFFFFFFFFFFFFFF,F,,F
@FS10000125:27:BPA73017-1634:1:1101:12820:1310 2:N:0:14
TGACACTTGAGCGTACTCGACGAAGTTGTCCGGGGGGGGGGGGGGGGA
+
,FFFFFFFFFFFFFFFFFFFFFFFFFFFFFFFFFFFFFFFFFFFFF::
@FS10000125:27:BPA73017-1634:1:1101:12990:1310 2:N:0:14
TTCGTCTTGAGCGTACTCGACGAAGTTATACCGGGGGGGGGGGGGGGG
+
,FFFFFFFFFFFFFFFFFFFFFFFFFFFFFFFFFFFFFFFFFFFFFFF
@FS10000125:27:BPA73017-1634:1:1101:13020:1310 2:N:0:14
ATTTAATTGAGCGTACTCGACGAAGTTCACGGGGGGGGGGGGGGGGAA
+
FFFFFFFFFFFFFFFFFFFFFFFFFFFFFFFFFFFFFFFFFFFFF,FF
@FS10000125:27:BPA73017-1634:1:1101:13220:1310 2:N:0:14
TTATCCTTGAGCGTACTCGACGAAGTTCAAAGGGGGGGGGGGGGGGAA
+
F,FFFFFFFFFFFFFFFFFFFFFFFFFFFFFFFFFFFFFFFFFFFFFF
@FS10000125:27:BPA73017-1634:1:1101:13890:1310 2:N:0:14
ATCACATTGAGCGTACTCGACGAAGTTGTTAGGGGGGGGGGGGGGGGG
+
F,FFFFFFFFFFFFFFFFFFFFFFFFFFFFFFFFFFFFFFFFFFFFFF
@FS10000125:27:BPA73017-1634:1:1101:14120:1310 2:N:0:14
ATGTCTTTGAGCGTACTCGACGAAGTTGCAAGGGGGGGGGGGGGAGGA
+
,F,FFFFFFFFFFFFFFFFFFFFFFFFFFF,,F::F::,FF,,F::,:
@FS10000125:27:BPA73017-1634:1:1101:15050:1310 2:N:0:14
TAGTGTTTGATCGTACTCGACGAAGTTATAAGGGGGGGGGGGGGGGGG
+
FF:FFFFFFFFFFFFFFFFFFFFFFFFFFFFFFFFFFFFFFFFF,,,F
@FS10000125:27:BPA73017-1634:1:1101:15100:1310 2:N:0:14
AACGAATTGAGCGTACTCGACGAAGTTCTGCCGGGGGGGGGGGGGGGA
+
,,FFFFFFFFFFFFFFFFFFFFFFFFFFFFFFFFFFFFFFFFFFFF:F
@FS10000125:27:BPA73017-1634:1:1101:15660:1310 2:N:0:14
CCACCCTTGAGCGTACTCGACGAAGTTCCGTCGGGGGGGGGGGGGGGA
+
FF,FFFFFFFFFFFFFFFFFFFFFFFF:FFFFFFFFFFFFFFFFFFFF
@FS10000125:27:BPA73017-1634:1:1101:16060:1310 2:N:0:14
ACTAGTTTGAGCGTACTCGACGAAGTTACGTGGGGGGGGGGGGGGAAA
+
FF:FFFFFFFFFFFFFFFFFFFFFFFFFFFFFFFFFFFFFFFFFF:F:
@FS10000125:27:BPA73017-1634:1:1101:16110:1310 2:N:0:14
TTCCCCTTGAGCGTACTCGACGAAGTTATGCCGGGGGGGGGGGGGGGA
+
,FFFFFFFFFFFFFFFFFFFFFFFFFFFFFFFFFFFFFFFFFFFFFFF
@FS10000125:27:BPA73017-1634:1:1101:1290:1320 2:N:0:14
CCTGCATTGAGCGTACTCGACGAAGTTTGGTGGGGGGGGGGGGGGGAA
+
FFFFFFFFFFFFFFFFFFFFFFFFFFFFFFFFFFFFFFFFFFFFF,FF
@FS10000125:27:BPA73017-1634:1:1101:1810:1320 2:N:0:14
ACGGCTTTGAGCGTACTCGACGAAGTTGCTGCGGGGGGGGGGGGGGGA
+
,,FF,,FFFFFFFFFFFFFFFFFFFFF,F,FFFFFFFFFFFFFFF,,F
@FS10000125:27:BPA73017-1634:1:1101:2540:1320 2:N:0:14
TCTAGATTGAGCGTACTCGACGAAGTTGTAGGGGGGGGGGGGGGGAAT
+
,FFFFFFFFFFFFFFFFFFFFFFFFFFFFFFFFFFFFFFFFFFF,FF:
@FS10000125:27:BPA73017-1634:1:1101:3870:1320 2:N:0:14
CTTGCTTTGAGCGTACTCGACGAAGTTCATACGGGGGGGGGGGGGGGA
+
F,FFFFFFFFFFFFFFFFFFFFFFFFFFFFFFFFFFFFFFFFFFFF,F
@FS10000125:27:BPA73017-1634:1:1101:4070:1320 2:N:0:14
TTTCTTTTGAGCGTACTCGACGAAGTTCTAACGGGGGGGGGGGGGGGG
+
F,:FFFFFFFFFFFFFFFFFFFFFFFFFFFFFFFFFFFFFFFFF:FFF
@FS10000125:27:BPA73017-1634:1:1101:5710:1320 2:N:0:14
CTGATGTTGAGCGTACTCGACGAAGGGGGGGGGGGGGGGAAATCGGAA
+
F,FFFFFFFFFFFFFFFFFFFFFFFFFFFFFFFFFFFFF:,,F,,,,,
@FS10000125:27:BPA73017-1634:1:1101:5880:1320 2:N:0:14
TATGCATTGAGCGTACTCGACGAAGTTCCAGGGGGGGGGGGGGGGGAA
+
FFFFFFFFFFFFFFFFFFFFFFFFFFFFFFFFFFFFFFFFFFFFF,FF
@FS10000125:27:BPA73017-1634:1:1101:7380:1320 2:N:0:14
AACTACTTGAGCGTACTCGACGAAGTTTGTCCGGGGGGGGGGGGGGGA
+
:FFFFFFFFFFFFFFFFFFFFFFFFFFFFFFFFFFFFFFFFFFFFFF,
@FS10000125:27:BPA73017-1634:1:1101:7680:1320 2:N:0:14
CTCGTTTTGAGCGTACTCGACGAAGTTTGTGCGGGGGGGGGGGGGGGA
+
F:F:FFFFFFFFFFFFFFFFFFFFFFFFFFFFFFFFFFFFFFF,,,:F
@FS10000125:27:BPA73017-1634:1:1101:7930:1320 2:N:0:14
CCGGACTTGAGCGTACTCGACGAACTTGTTTGGGGGGGGGGGGGGGGA
+
FFFFFFFFFFFFFFFFFFFFFFFFFFFFFFFFFFFFFFFFFFFFFFFF
@FS10000125:27:BPA73017-1634:1:1101:8550:1320 2:N:0:14
TGTAATTTGAGCGTACTCGACGAAGTTAATGGGGGGGGGGGGGGGAGA
+
F,FF,FFFFFFFFFFFFFFFFFFFFFFF,FF:FFFFFFFFFFFF,F,,
@FS10000125:27:BPA73017-1634:1:1101:8780:1320 2:N:0:14
ATATATTTGAGCGTACTCGACGAGGTTGTGCGGGGGGGGGGGGGGGGG
+
FFFFFFFFFFFFFFFFFFFFFFFFFFFFFFFFFFFFFFFFFFFFFFFF
@FS10000125:27:BPA73017-1634:1:1101:8840:1320 2:N:0:14
TCTTCTTTGAGCGTACTCGACGAAGTTCAGTGGGGGGGGGGGGGGGAA
+
FFFFFFFFFFFFFFFFFFFFFFFFFFFFFFFFFFFFFFFFFFFFFF,F
@FS10000125:27:BPA73017-1634:1:1101:9480:1320 2:N:0:14
TCCCTTTTGAGCGTACTCGACAAGTTAAATGGGGGGGGGGGGGGGAAA
+
FF,,:FFFFFFFFFFFFFFFFFFFFF:FFF:,FFFFFFFFFFFFFF,F
@FS10000125:27:BPA73017-1634:1:1101:9860:1320 2:N:0:14
TTATATTTGAGCGTACTCGACGAAGTTAAAAGGGGGGGGGGGGGGGAA
+
,FFFFFFFFFFFFFFFFFFFFFFFFFFFFFFFFFFFFFFFFFFF,,F:
@FS10000125:27:BPA73017-1634:1:1101:10400:1320 2:N:0:14
CGTAACTTGAGCGTACTCGACGAAGTTGAAAGGGGGGGGGGGGGGGAA
+
FFF::FFFF:FFFFFFFFFFFFFFFFFFFFFFFFFFFFFFFF::,,FF
@FS10000125:27:BPA73017-1634:1:1101:11340:1320 2:N:0:14
CATCTGTTGAGCGTACTCGACGAAGTTAGGCCGGGGGGGGGGGGGGGA
+
:,:,,,FFFFFFFFFFFFFFFFFFF:,FFFFFFFFFFFFFFFFFFFFF
@FS10000125:27:BPA73017-1634:1:1101:13690:1320 2:N:0:14
TTTCCCTTGAGCGTACTCGACGAAGTTAGTTCGGGGGGGGGGGGGGGA
+
FFFFFFFFFFFFFFFFFFFFFFFFFFFFFFFFFFFFFFFFFFFFFFFF
@FS10000125:27:BPA73017-1634:1:1101:14360:1320 2:N:0:14
ACTCCTTTGAGCGTACTCGACGAAGTTGACTGGGGGGGGGGGGGGGAA
+
FF,F:FFFFFFFFFFFFFFFFFFFFFF:FFFFFFFFFFFFFFFFF:FF
@FS10000125:27:BPA73017-1634:1:1101:14690:1320 2:N:0:14
ATGCCTTTGAGCGTACTCGACGAAGTTCACACGGGGGGGGGGGGGGGA
+
F,FFFFFFFFFFFFFFFFFFFFFFFFFFFFFFFFFFFFFFFFFFFFFF
@FS10000125:27:BPA73017-1634:1:1101:15060:1320 2:N:0:14
AAGGAATTGAGCGTACTCGACGAAGTTAACACGGGGGGGGGGGGGGGA
+
FFFFFFFFFFFFFFFFFFFFFFFFFFFFFFFFFFFFFFFFFFFFFFFF
@FS10000125:27:BPA73017-1634:1:1101:15270:1320 2:N:0:14
TATTCTTTGAGCGTACTCGACGAAGTTTGGGGGGGGGGGGGGGGAGGT
+
,FFFFFFFFFFFFFFFFFFFFFFFFFFFFFFFFFFFFFFFFFF,:,,F
@FS10000125:27:BPA73017-1634:1:1101:15720:1320 2:N:0:14
TGCTATTTGAGCGTACTCGACGAAGTTAGAAGGGGGGGGGGGGGGGGG
+
FFFFFFFFFFFFFFFFFFFFFFFFFFFFFFFFFFFFFFFFFFFFF::F
@FS10000125:27:BPA73017-1634:1:1101:15800:1320 2:N:0:14
ATCGCGTTGAGCGTACTCGACGAAGTTATACGGGGGGGGGGGGGGAAA
+
FFFFFFFFFFFFFFFFFFFFFFFFFFFFFFFFFFFFFFFFFFFFF:F:
@FS10000125:27:BPA73017-1634:1:1101:16200:1320 2:N:0:14
ATCAGGTTGAGCGTACTCGACGAAATTTTAGGGGGGGGGGGGGGGGAA
+
FFFFFFFFFFFFFFFFFFFFFFFFFFFFFFFFFFFFFFFFFFFFF:FF
@FS10000125:27:BPA73017-1634:1:1101:16270:1320 2:N:0:14
CATTTATTGAGCGTACTCGACGAAGTTCTACCGGGGGGGGGGGGGGAA
+
FF,,,,FFFFFFFFFFFFFFFFFFFFFF,:F,FFFFFFFFFFFFFFFF
@FS10000125:27:BPA73017-1634:1:1101:16360:1320 2:N:0:14
CTCATGTTGAGCGTACTCGACGAAGTTCCAGCGGGGGGGGGGGGGGAA
+
FF,,,,FFFFFFFFFFFFFFFFFFFFFFFFFFFFFFFFFFFFFF::,F
@FS10000125:27:BPA73017-1634:1:1101:1000:1330 2:N:0:14
AAATATTTGAGCGTACTCGACGAAGTTCTTGCGGGGGGGGGGGGGGGG
+
F:FFFFFFFFFFFFFFFFFFFFFFFFFFFFFF:FFFFFFFFFFFF,FF
@FS10000125:27:BPA73017-1634:1:1101:1010:1330 2:N:0:14
TTTCTCTTGAGCGTACTCGACGAAGTTTGCAGGGGGGGGGGGGGGGGA
+
,FFF,FFFFFFFFFFFFFFFFFFFFFFFFFFFFFFFFFFFFFFFFFF,
@FS10000125:27:BPA73017-1634:1:1101:1070:1330 2:N:0:14
TACTGTTTGAGCGTACTCGACGAAGTTTGTACGGGGGGGGGGGGGAAA
+
FFF,F,FFFFFFFFFFFFFFFFFFFFFF,:FFFFFFFFFFFFFFFFFF
@FS10000125:27:BPA73017-1634:1:1101:1900:1330 2:N:0:14
CTCCGGTTGAGCGTACTCGACGAAGTTTCATGGGGGGGGGGGGGGGGG
+
F,FFFFFFFFFFFFFFFFFFFFFFF::FFFFFFFFFFFFFFFFFFFF:
@FS10000125:27:BPA73017-1634:1:1101:3090:1330 2:N:0:14
TTCCAATTGAGCGTACTCGACGAAGTTCTGAGGGGGGGGGGGGGGGAA
+
FFFFFFFFFFFFFFFFFFFFFFFFFFFFFFFFFFFFFFFFFFFFFFFF
@FS10000125:27:BPA73017-1634:1:1101:3340:1330 2:N:0:14
CTGTTATTGAGCGTACTCGACGAAGTTAGAGGGGGGGGGGGGGGGGGG
+
FFFFFFFFFFFFFFFFFFFFFFFFFFFFFFFFFFFFFFFFFFFFFFF:
@FS10000125:27:BPA73017-1634:1:1101:3970:1330 2:N:0:14
AACAGCTTGAGCGTACTCGACGAAGTTGGGGGGGGGGGGGGGAAGTCG
+
FFFFFFFFFFFFFFFFFFFFFFFFFFFFFFFFFFFFFFFFF,FF,F,F
@FS10000125:27:BPA73017-1634:1:1101:4700:1330 2:N:0:14
TCAAGGTTGAGCGTACTCGACGAAGTTACAGGGGGGGGGGGGGGGGGA
+
FFFFFFFFFFFFFFFFFFFFFFFFFFFFFFFFFFFFFFFFFFFFFF,:
@FS10000125:27:BPA73017-1634:1:1101:4710:1330 2:N:0:14
TACATCTTGAGCGTACTCGACGAAGTTCCAGCGGGGGGGGGGGGGGGA
+
,:FFFFFFFFFFFFFFFFFFFFFFFFFFFFFFF:FFFFFFFFFF,F,:
@FS10000125:27:BPA73017-1634:1:1101:5810:1330 2:N:0:14
TTTGGTTTGAGCGTACTCGACGAAGTTGACAGGGGGGGGGGGGGGGGA
+
,F,,,FFFFFFFFFFFFFFFFFFFFFFFFFFFFFFFFFFFFFFF,,,F
@FS10000125:27:BPA73017-1634:1:1101:6070:1330 2:N:0:14
TTGCTATTGAGCGTACTCGACGAAGTTTACAGGGGGGGGGGGGGGGAA
+
:FFFFFFFFFFFFFFFFFFFFFFFFFFFFFFFFFFFFFFFFFF:,,:,
@FS10000125:27:BPA73017-1634:1:1101:6290:1330 2:N:0:14
ATAGTCTTGAGCGTACTCGACGAAGTTGCCAGGGGGGGGGGGGGGGGA
+
,FFFFFFFFFFFFFFFFFFFFFFFFFFFFFFFFFFFFFFFFFFFFF,:
@FS10000125:27:BPA73017-1634:1:1101:6410:1330 2:N:0:14
TCTAATTTGAGCGTACTCGACGAAGTTACCACGGGGGGGGGGGGGGGG
+
FFFFFFFFFFFFFFFFFFFFFFFFFFFFFFFFFFFFFFFFFFFF:FFF
@FS10000125:27:BPA73017-1634:1:1101:6760:1330 2:N:0:14
AGTTCATTGAGCGTACTCGACGAAGTTGAGCCGGGGGGGGGGGGGGGA
+
::FFFFFFFFFFFFFFFFFFFFFFFFFFFFFFFFFFFFFFFFFFFFFF
@FS10000125:27:BPA73017-1634:1:1101:6890:1330 2:N:0:14
CTATATTTGAGCGTACTCGACGAAGTTTAGCCGGGGGGGGGGGGGGGG
+
FFFFFFFFFFFFFFFFFFFFFFFFFFFFFFFFFFFFFFFFFFFF:F::
@FS10000125:27:BPA73017-1634:1:1101:7010:1330 2:N:0:14
CTGTGATTGAGCGTACTCGACGAAGTGGGGGGGGGGGGGGGAAATCGG
+
FFFFFFFFFFFFFFFFFFFFFFFFFFFFFFFFFFFFFFFFFF::FF,F
@FS10000125:27:BPA73017-1634:1:1101:7440:1330 2:N:0:14
GATTTCTTGAGCGTACTCGACGAAGTTCGGAGGGGGGGGGGGGGGGAA
+
F,,::,FFFFFFFFFFFFFFFFFFFFF,F,,FFFFFFFFFFFFFF,FF
@FS10000125:27:BPA73017-1634:1:1101:7560:1330 2:N:0:14
ATTTTATTGAGCGTACTCGACGAAGTTGCGGGGGGGGGGGGGGAAATC
+
FFFFFFFFFFFFFFFFFFFFFFFFFFFFFFFFFFFFFFFFFFFF:F,,
@FS10000125:27:BPA73017-1634:1:1101:7690:1330 2:N:0:14
TTAGACTTGAGCGTACTCGACGAAGTTTTAGGGGGGGGGGGGGGGGAA
+
,FFFFFFFFFFFFFFFFFFFFFFFFFFFFFFFFFFFFFFFFFFFF,FF
@FS10000125:27:BPA73017-1634:1:1101:7900:1330 2:N:0:14
TCCCCCTTGAGCGTACTCGACGAAGTTCGGGGGGGGGGGGGGGGAGAT
+
FFFFFFFFFFFFFFFFFFFFFFFFFFFFFFFFFFFFFFFFFFFFF,,F
@FS10000125:27:BPA73017-1634:1:1101:8940:1330 2:N:0:14
CTTCATTTGAGCGTACTCGACGAAGTTGCACCGGGGGGGGGGGGGGGA
+
F,FFFFFFFFFFFFFFFFFFFFFFFFFFFFFFFFFFFFFFFFFFF:F:
@FS10000125:27:BPA73017-1634:1:1101:9540:1330 2:N:0:14
CCTCGGTTGAGCGTACTCGACGAAGTTGCAAGGAGGGGGGGGGGGGGG
+
,FFFFFFFFFFFFFFFFFFFFFFFFFFFFFFFFFFFFFFFFFFFFF:,
@FS10000125:27:BPA73017-1634:1:1101:9780:1330 2:N:0:14
AATTCCTTGAGCGTACTCGACGAAGTTCTAGCGGGGGGGGGGGGGGGG
+
:F,F,FFFFFFFFFFFFFFFFFFFFFFF,F,FFFFFFFFFFFFFFF,:
@FS10000125:27:BPA73017-1634:1:1101:11130:1330 2:N:0:14
GTCCATTTGAGCGTACTCGACAAGTTGCGTCGGGGGGGGGGGGGGGAA
+
,,F:F:FFFFFFFFFFFFFFFFF,,F,,,:FFFFFFFFFFFFFFFFFF
@FS10000125:27:BPA73017-1634:1:1101:11940:1330 2:N:0:14
TTTTTCTTGAGCGTACTCGACGAAGTTTAAGGGGGGGGGGGGGGGAGA
+
,FFFFFFFFFFFFFFFFFFFFFFFFFFFFFFFFFFFFFFFFFFFFF,,
@FS10000125:27:BPA73017-1634:1:1101:12630:1330 2:N:0:14
TATGCTTTGAGCGTACTCGACGAAGTTCTGCGGGGGGGGGGGGGGGGA
+
FFFFFFFFFFFFFFFFFFFFFFFFFFFFFFFFFFFFFFFFFFFFFFFF
@FS10000125:27:BPA73017-1634:1:1101:14360:1330 2:N:0:14
ATCTAATTGAGCGTACTCGACGAAGGGGGGGGGGGGGGGAGATCGGAA
+
:,FFFFFFFFFFFFFFFFFFFFFFFFFFFFFFFFFFFFFF,,F,,,F,
@FS10000125:27:BPA73017-1634:1:1101:14460:1330 2:N:0:14
TACAGTTTGAGCGTACTCGACGAAGTTGACGGGCGGGGGGGGGGGGGG
+
FFFFFFFFFFFFFFFFFFFFFFFFFFFFFFFFFFFFFFFFFFFFF:FF
@FS10000125:27:BPA73017-1634:1:1101:15020:1330 2:N:0:14
TTGGAATTGAGCGTACTCGACGAAGTTGGCTGGGGGGGGGGGGGGGAA
+
,FFFFFFFFFFFFFFFFFFFFFFFFFFFFFFFFFFFFFFFFFFFFF,F
@FS10000125:27:BPA73017-1634:1:1101:15120:1330 2:N:0:14
CAACATTTGAGCGTACTCGACGAAGTGGGGGGGGGGGGGGGAGATTGA
+
:,,,,:FFFFFFFFFFFFFFFFFFFF,,,,,FFFFFFFFFF:FF,,,F
@FS10000125:27:BPA73017-1634:1:1101:15480:1330 2:N:0:14
TGGGTATTGAGCGTACTCGACGAAGGGGGGGGGGGGGGGAGATCGGAA
+
FF,F::FFFFFFFFFFFFFFFFFFF:F,F,:FFF:FFFF::F::,FFF
@FS10000125:27:BPA73017-1634:1:1101:15570:1330 2:N:0:14
CTAGCGTTGAGCGTACTCGACGAAGTTGGCTGGGGGGGGGGGGGGGAA
+
FFFF,FFFFFFFFFFFFFFFFFFFFFFFFFFFFFFFFFFFFFFFF,FF
@FS10000125:27:BPA73017-1634:1:1101:16180:1330 2:N:0:14
CCTCCCTTGAGCGTACTCGACGAAGTTGGCACGGGGGGGGGGGGGGGG
+
FFFFFFFFFFFFFFFFFFFFFFFFFFFFFFFFFFFFFFFFFFFFFFF,
@FS10000125:27:BPA73017-1634:1:1101:1570:1340 2:N:0:14
TCCATCTTGAGCGTACTCGACGAAGTTGCCTCGGGGGGGGGGGGGGGA
+
FFFFFFFFFFFFFFFFFFFFFFFFFFFFFFFFFFFFFFFFFFFFFFFF
@FS10000125:27:BPA73017-1634:1:1101:1790:1340 2:N:0:14
CACCGATTGAGCGTACTCGACGAAGTTGACCGGGGGGGGGGGGGGGAA
+
FFFFFFFFFFFFFFFFFFFFFFFFFFFFFFFFFFFFFFFFFFFFFFFF
@FS10000125:27:BPA73017-1634:1:1101:2160:1340 2:N:0:14
CTCATTTTGAGCGTACTCGACGAAGTTGCTGCGGGGGGGGGGGGGGGA
+
FFFF:FFFFFFFFFFFFFFFFFFFFFFFFFFFFFFFFFFFFFFFF::F
@FS10000125:27:BPA73017-1634:1:1101:2790:1340 2:N:0:14
CGCCGTTTGAGCGTACTCGACGAAGTTCAGGGGGGGGGGGGGGGAGAT
+
FFFFFFFFFFFFFFFFFFFFFFFFFFFFFFFFFFFFFFFFFFF:F,:F
@FS10000125:27:BPA73017-1634:1:1101:3060:1340 2:N:0:14
CCATCTTTGAGCGTACTCGACGAAGTTGAGGGGGGGGGGGGGGGGAAA
+
F,FF:,FFFFFFFFFFFFFFFFFFFFF:FF,,FFFFFFFFFFFF,F,,
@FS10000125:27:BPA73017-1634:1:1101:3100:1340 2:N:0:14
ATTTGATTGAGCGTACTCGACGAAGTTCAAGGGGGGGGGGGGGGGAAT
+
FFFFFFFFFFFFFFFFFFFFFFFFFFFFFFFFFFFFFFFFFFFF,FF,
@FS10000125:27:BPA73017-1634:1:1101:3210:1340 2:N:0:14
ATGATCTTGAGCGTACTCGACGAAGTTGAACCGGGGGGGGGGGGGGAA
+
F,FFFFFFFFFFFFFFFFFFFFFFFFFFFFFFFFFFFFFFFFFFFFFF
@FS10000125:27:BPA73017-1634:1:1101:3650:1340 2:N:0:14
TTGCGATTGAGCGTACTCGACGAAGTTCAGCGGGGGGGGGGGGGGGAA
+
FFFFFFFFFFFFFFFFFFFFFFFFFFFFFFFFFFFFFFFFFFFFF,,F
@FS10000125:27:BPA73017-1634:1:1101:4070:1340 2:N:0:14
TACTGGTTTGAGCGTACTCGACGAAGGTTAACTCGGGGGGGGGGGGGG
+
FFFFFFFFFFFFFFFFFFFFFFFFFFFFFFFFFFFFFFFFFFFFFFFF
@FS10000125:27:BPA73017-1634:1:1101:5410:1340 2:N:0:14
CTCAGTTTGAGCGTACTCGACGAAGTTGCGAGGGGGGGGGGGGGGGAA
+
FFFFFFFFFFFFFFFFFFFFFFFFFFFFFFFFFFFFFFFFFFFFF::F
@FS10000125:27:BPA73017-1634:1:1101:5430:1340 2:N:0:14
ATGTCATTGAGCGTACTCGACGAAGTTCAGTGGAGGGGGGGGGGGGGG
+
FFFFFFFFFFFFFFFFFFFFFFFFFFFFFFFFFFFFFFFFFFFFFFFF
@FS10000125:27:BPA73017-1634:1:1101:5440:1340 2:N:0:14
ACTTATTTGAGCGTACTCGACGAAGTTTCGGGGGGGGGGGGGGGGAGA
+
::,FFFFFFFFFFFFFFFFFFFFFFFFFFFFFFFFFFFFFFFFF:F,:
@FS10000125:27:BPA73017-1634:1:1101:5660:1340 2:N:0:14
TTGTCGTTGAGCGTACTCGACGAAGAGGGGGGGGGGGGGGGGAGGGGA
+
FFFFFFFFFFFFFFFFFFFFFFFFFFFFFFFFFFFFFFFF,:F,,,,,
@FS10000125:27:BPA73017-1634:1:1101:5860:1340 2:N:0:14
CTCACCTTGAGCGTACTCGACGAAGTTACCTGGGGGGGGGGGGGGGGA
+
FFFFFFFFFFFFF:FFFFFFFFFFFFFFFFFFFFFFFFFFFFFFFFFF
@FS10000125:27:BPA73017-1634:1:1101:5910:1340 2:N:0:14
TTACAGTTGAGCGTACTCGACGAAGTTACATGGGGGGGGGGGGGGGGA
+
F,FFFFFFFFFFFFFFFFFFFFFFFFFFFFFFFFFFFFFFFFFFFFF,
@FS10000125:27:BPA73017-1634:1:1101:6610:1340 2:N:0:14
ATACTATTGAGCGTACTCGACGAAGTTTAGGGGGGGGGGGGGGGAGGA
+
,:F,FFFFFFFFFFFFFFFFFFFF,::FFFFFFFFFFFFFFF,,:,,:
@FS10000125:27:BPA73017-1634:1:1101:7350:1340 2:N:0:14
ATTCCTTTGAGCGTACTCGACGAAGTTCTGTCGGGGGGGGGGGGGGGA
+
FFFFFFFFFFFFFFFFFFFFFFFFFFFFFFFFFFFFFFFFFFFFFFFF
@FS10000125:27:BPA73017-1634:1:1101:7780:1340 2:N:0:14
TATATATTGAGCGTACTCGACGAAGTTAAAAAGGGGGGGGGGGGGGGA
+
F:FFFFFFFFFFFFFFFFFFFFFFFFFFFFFFFFFFFFFFFFFFFFFF
@FS10000125:27:BPA73017-1634:1:1101:8710:1340 2:N:0:14
CTGTATTTGAGCACTCGACAAGGGGGGGGGGGGGGGGGGAGTTCGGAA
+
F,FFFFFFFFFFFFFFFFFFFFFFFFFFFFFFFFFFFF::,,F,,,,:
@FS10000125:27:BPA73017-1634:1:1101:9360:1340 2:N:0:14
ATATGATTGAGCGTACTCGACGAAGTTTGGAGGGGGGGGGGGGGGGAA
+
F,FFFFFFFFFFFFFFFFFFFFFFFFFFFFFFFFFFFFFFFFFFF,FF
@FS10000125:27:BPA73017-1634:1:1101:9480:1340 2:N:0:14
CTTACATTGAGCGTACTCGACGAAGTTGTGGCGGGGGGGGGGGGGGGA
+
FFFFFFFFFFFFFFFFFFFFFFFFFFFFFFFFFFFFFFFFFFFFFFF:
@FS10000125:27:BPA73017-1634:1:1101:9830:1340 2:N:0:14
TCGGGTTTGAGCGTTTTTGTCGTTGTTATTTTGGGGGGGGGGGGGGGG
+
:F::,,,F,,,,,F,,F,,,,,,,,FF,,F,,,,,,F:FFFFFFFF,:
@FS10000125:27:BPA73017-1634:1:1101:9960:1340 2:N:0:14
TTCGATTTGAGCGTACTCGACGAAGTTCAAGCGGGGGGGGGGGGGGGA
+
,FFFFFFFFFFFFFFFFFFFFFFFFFFFFFFFFFFFFFFFFFFFF,,F
@FS10000125:27:BPA73017-1634:1:1101:10310:1340 2:N:0:14
AAAACATTGAGCGTACTCGACGAAGTTTTTCCGGGGGGGGGGGGGGGG
+
FFFFFFFFFFFFFFFFFFFFFFFFFFFFFFFFFFFFFFFFFFFFF:,F
@FS10000125:27:BPA73017-1634:1:1101:10710:1340 2:N:0:14
CTCTGGTTGAGCGTACTCGACGAAGTTCATTGGGGGGGGGGGGGGGAA
+
::F,:FFFFFFFFFFFFFFFFFFFFFFF:,FFFFFFFFFFFF:F,,,,
@FS10000125:27:BPA73017-1634:1:1101:11130:1340 2:N:0:14
GACTTTTTGAGCGTACTCGACGAAGTTGATTGGGGGGGGGGGGGGGAA
+
:,FFFFFFFFFFFFFFFFFFFFFFFFFFFFFFFFFFFFFFFFFFFFF:
@FS10000125:27:BPA73017-1634:1:1101:11170:1340 2:N:0:14
CAGTGTTTGAGCGTACTCGACGAAGTTCAAAGGGGGGGGGGGGGGGGA
+
FFFFFFFFFFFFFFFFFFFFFFFFFFFFFFFFFFFFFFFFFFFFFF:F
@FS10000125:27:BPA73017-1634:1:1101:11430:1340 2:N:0:14
ATTAGTTTGAGCGTACTCGACGAAGTGCCGGGGGGGGGGGGGGGAGAT
+
FFFFFFFFFFFFFFFFFFFFFFFFFFFFFFFFFFFFFFFFFFF,F,,F
@FS10000125:27:BPA73017-1634:1:1101:12310:1340 2:N:0:14
TTTGGGTTGAGCGTACTCGACGAAGTTGTTTGGGGGGGGGGGGGGGGA
+
FFFFFFFFFFFFFFFFFFFFFFFFFFFFFFFFFFFFFFFFFFFFF::,
@FS10000125:27:BPA73017-1634:1:1101:12950:1340 2:N:0:14
CTCGACTTGAGCGTACTCGACGAAGTTGGCAGGGGGGGGGGGGGGGGA
+
F,,FFFFFFFFFFFFFFFFFFFFFFFF:FFF:FFFFFFFFFFFFF:FF
@FS10000125:27:BPA73017-1634:1:1101:14370:1340 2:N:0:14
TTCCATTTGAGCGTACTCGACGAAGTTATGGGGGGGGGGGGGGGGGGG
+
F,FFFFFFFFFFFFFFFFFFFFFFFFFFFFFFFFFFFFFFFFFFFFF:
@FS10000125:27:BPA73017-1634:1:1101:16340:1340 2:N:0:14
ATCCACTTGAGCGTACTCGACGAAGTTAGCCGGGGGGGGGGGGGGGAA
+
,,FFFFFFFFFFFFFFFFFFFFFFFFFFFFFFFFFFFFFFFFFFFF,F
@FS10000125:27:BPA73017-1634:1:1101:1320:1350 2:N:0:14
GAAAAATTGAGCGTACTCGACGAAGTTGCGGGGGGGGGGGGGGGGAAT
+
,,FFFFFFFFFFFFFFFFFFFFFFFFFFFFFFFFFFFFFFFFFF,F:F
@FS10000125:27:BPA73017-1634:1:1101:2380:1350 2:N:0:14
TATCATTTGAGCGTACTCGACGAAGTTGTCAGGGGGGGGGGGGGGGAA
+
FFFFFFFFFFFFFFFFFFFFFFFFFFFFFFFFFFFFFFFFFFFFF,FF
@FS10000125:27:BPA73017-1634:1:1101:2480:1350 2:N:0:14
ATCTCATTGAGCGTACTCGACGAAGTTATAGGGGGGGGGGGGGGGGAA
+
,F:FFFFFFFFFFFFFFFFFFFFFFFFF,F,FFFFFFFFFFFFFFFFF
@FS10000125:27:BPA73017-1634:1:1101:3790:1350 2:N:0:14
TAGACATTGAGCGTACTCGACGAAGTTAACAGGGGGGGGGGGGGGGGA
+
,:FFFFFFFFFFFFFFFFFFFFFFFFFFFFFFFFFFFFFFFFFFFFFF
@FS10000125:27:BPA73017-1634:1:1101:4010:1350 2:N:0:14
TTGTGTTTGAGCGTACTCGACGAAGGGGGGGGGGGGGGGAGATCGGAA
+
FFFFFFFFFFFFFFFFFFFFFFFFFFFFFFFFFFFFFFFF::FF,,F:
@FS10000125:27:BPA73017-1634:1:1101:4470:1350 2:N:0:14
TAAGTCTTGAGCGTACTCGACGAAGTTAGCCGGGGGGGGGGGGGGGAA
+
,:FFFFFFFFFFFFFFFFFFFFFFFFFFFFFFFFFFFFFFFFFFF,FF
@FS10000125:27:BPA73017-1634:1:1101:5370:1350 2:N:0:14
TTTAATTTGAGCGTACTCGACGAAGTTGCAGGGGGGGGGGGGGGGGAA
+
FFFFFFFFFFFFFFFFFFFFFFFFFFFFFFFFFFFFFFFFFFF:F::F
@FS10000125:27:BPA73017-1634:1:1101:5640:1350 2:N:0:14
CTAGAATTGAGCGTACTCGACGAAGTTTGAGGGGGGGGGGGGGGGGAA
+
FF:FFFFFFFFFFFFFFFFFFFFFFFFFFFFFFFFFFFFFFFF:F,FF
@FS10000125:27:BPA73017-1634:1:1101:6880:1350 2:N:0:14
TAGGGATTGAGCGTACTCGACGAAGGGGGGGGGGGGGGGAGATCGGAA
+
F,FFFFFFFFFFFFFFFFFFFFFFFF:FFFFFFF:FFFF::F::::,F
@FS10000125:27:BPA73017-1634:1:1101:7170:1350 2:N:0:14
CGATTTTTGAGCGTACTCGACGAAGTTTACTGGGGGGGGGGGGGGGGG
+
,,FFFFFFFFFFFFFFFFFFFFFFFFF,FFFFFFFFFFFFFFFFFFF:
@FS10000125:27:BPA73017-1634:1:1101:7320:1350 2:N:0:14
CTCCCTTTGAGCGTACTCGACGAAGTTGGCCGGGGGGGGGGGGGGGGG
+
FFFFFFFFFFFFFFFFFFFFFFFFFFFFFFFFFFFFFFFFFFFFFFFF
@FS10000125:27:BPA73017-1634:1:1101:7900:1350 2:N:0:14
CCATACTTGAGCGTACTCGACGAAGTTTTCTAGGGGGGGGGGGGGGGG
+
F:F,FFFFFFFFFFFFFFFFFFFFF:,FFFFFFFFFFFFFF:,,,,,F
@FS10000125:27:BPA73017-1634:1:1101:8490:1350 2:N:0:14
ATATTTTTGAGCGTACTCGACGAAGTTGTGCCGGGGGGGGGGGGGGGG
+
:FFF::FFFFFFFFFFFFFFFFFFFFFFFFFFFFFFFFFFFFFF:,,:
@FS10000125:27:BPA73017-1634:1:1101:9370:1350 2:N:0:14
AGCCGGTTGAGCGTACTCGACGAAGTTGGGGGGGGGGGGGGGGGGGGA
+
,,FFFFFFFFFFFFFFFFFFFFFFFFFFFFFFFFFFFF:FFF:FF:,,
@FS10000125:27:BPA73017-1634:1:1101:9850:1350 2:N:0:14
ATTATTTTGAGCGTACTCGACGAAGTTACCAGGGGGGGGGGGGGGGAA
+
:F,FF:FFFFFFFFFFFFFFFFFFFFF:FFFFFFFFFFFFFFFFF:FF
@FS10000125:27:BPA73017-1634:1:1101:10250:1350 2:N:0:14
ATAATATTGAGCGTACTCGACGAAGTTCAGGCGGGGGGGGGGGGGGGA
+
F,FFFFFFFFFFFFFFFFFFFFFFFFFFFFFFFFFFFFFFFFFFFF,F
@FS10000125:27:BPA73017-1634:1:1101:11040:1350 2:N:0:14
TTGATATTGAGCGTACTCGACGAAGTTGGGCGGGGGGGGGGGGGGGGA
+
,FFFFFFFFFFFFFFFFFFFFFFFFFFFFFFFFFFFFFFFFFFFF,,F
@FS10000125:27:BPA73017-1634:1:1101:11450:1350 2:N:0:14
ACACTTTTGAGGTACTCGACGAAGTTGGTTGGGGGGGGGGGGGGGGAT
+
,FFFFFFFFFF:FFFFFFFFFFFFFFFFFFFFFFFFFFFFFFF:,,:F
@FS10000125:27:BPA73017-1634:1:1101:12420:1350 2:N:0:14
TACTACTTGAGCGTACTCGACGAAGTTGTGGGGGGGGGGGGGGGGGGA
+
F:FFF:FFFFFFFFFFFFFFFFFFF:,F:FFF:FFFFFFFFFF:,,:F
@FS10000125:27:BPA73017-1634:1:1101:15760:1350 2:N:0:14
CCCCTCTTGAGCGTACTCGACGAAGTTAAGCCGGGGGGGGGGGGGGGA
+
,FFFFFFFFFFFFFFFFFFFFFFFFFFFFFFFFFFFFFFFF:FF:F,,
@FS10000125:27:BPA73017-1634:1:1101:15830:1350 2:N:0:14
TTTTGTTTGAGCGTACTCGACGAAGTTAGCAGGGGGGGGGGGGGGGAA
+
FFFFFFFFFFFFFFFFFFFFFFFFFFFFFFFFFFFFFFFFFFFFF:FF
@FS10000125:27:BPA73017-1634:1:1101:16400:1350 2:N:0:14
TCACCCTTGAGCGTACTCGACGAAGTTAGGCCGGGGGGGGGGGGGGAA
+
FFFFFFFFFFFFFFFFFFFFFFFFFFFFFFFFFFFFFFFFFFFFFF,F
@FS10000125:27:BPA73017-1634:1:1101:1270:1360 2:N:0:14
GCGAGGTTGAGAAGGGGGGGGGGGGGGGGAGATTCGAAGAGGGTCGTG
+
,FFFFFFFFFFFFFFFFFFFFFFFFF:FF,F,,,,,::,F,,,,F,F:
@FS10000125:27:BPA73017-1634:1:1101:1590:1360 2:N:0:14
TCACTGTTGAGCGTACTCGACGAAGTTGTAAGGGGGGGGGGGGGGGAA
+
,FFFFFFFFFFFFFFFFFFFFFFFFFFFFFFFFFFFFFFFFFFFF,FF
@FS10000125:27:BPA73017-1634:1:1101:1900:1360 2:N:0:14
TTCCCTTTGAGCGTACTCGACGAAGTTTGCTCGGGGGGGGGGGGGGGA
+
,FFFFFFFFFFFFFFFFFFFFFFFFFFFFFFFFFFFFFFFFFFFFFFF
@FS10000125:27:BPA73017-1634:1:1101:2130:1360 2:N:0:14
TTATCATTGAGCGTACTCGACGAAGTTGTTAGGGGGGGGGGGGGGGAA
+
F,FFFFFFFFFFFFFFFFFFFFFFFFFFFFFFFFFFFFFFFFFFF,FF
@FS10000125:27:BPA73017-1634:1:1101:3470:1360 2:N:0:14
TTACGATTGAGCGTACTCGACGAAGTTCAGTGGGGGGGGGGGGGGGAA
+
,F,,,,FFFFFFFFFFFFFFFFFFFFF,F,,FFFFFFFFFFFFFF:FF
@FS10000125:27:BPA73017-1634:1:1101:3610:1360 2:N:0:14
TATCCTTTGAGCGTACTCGACGAAGTTCTTTCGGGGGGGGGGGGGGGA
+
FFFFFFFFFFFFFFFFFFFFFFFFFFFFFFFFFFFFFFFFFFFFFF:,
@FS10000125:27:BPA73017-1634:1:1101:3770:1360 2:N:0:14
GAGACATTGAGCGTACTCGACGAAGTTAACAGGGGGGGGGGGGGGGGA
+
F:FFFFFFFFFFFFFFFFFFFFFFFFFFFFFFFFFFFFFFFFFFFF:F
@FS10000125:27:BPA73017-1634:1:1101:4570:1360 2:N:0:14
TTCTCATTGAGCGTACTCGACGAAGTTTTACGGGGGGGGGGGGGGGGA
+
,FFFFFFFFFFFFFFFFFFFFFFFFFFFFFFFFFFFFFFFFFFFFFFF
@FS10000125:27:BPA73017-1634:1:1101:4790:1360 2:N:0:14
CACTTTTTGAGCGTACTCGACGAAGTTGCGGCGGGGGGGGGGGGGGAT
+
F,FF,,FFFFFFFFFFFFFFFFFFFFFFF,,,FFFFFFFFFFF:,,,F
@FS10000125:27:BPA73017-1634:1:1101:6090:1360 2:N:0:14
ACTCTTTTGAGCGTACTCGACGAAGTTGATGGGGGGGGGGGGGGGAGT
+
,,,,,:FFFFFFFFFFFFFFFFFFF,F:F::::FF::FF::F,::,,F
@FS10000125:27:BPA73017-1634:1:1101:6120:1360 2:N:0:14
CCTGTTTTGAGCGTACTCGACGAAGTTAACAGGGGGGGGGGGGGGGAA
+
FFFFFFFFFFFFFFFFFFFFFFFFFFFFFFFFFFFFFFFFFFFFFFFF
@FS10000125:27:BPA73017-1634:1:1101:6240:1360 2:N:0:14
TTCATGTTGAGCGTACTCGACGAAGTTATTTGGGGAGGGGGGGGGGGG
+
,FFFFFFFFFFFFFFFFFFFFFFFFFFFFFFFFFFFFFFFFFFFFFFF
@FS10000125:27:BPA73017-1634:1:1101:6640:1360 2:N:0:14
TACATGTTGAGCGTACTCGACGAAGTGGGGGGGGGGGGGGGAAATTCG
+
,:FFFFFFFFFFFFFFFFFFFFFFFFFFFFFFFFFFFFFFF,F,:,,,
@FS10000125:27:BPA73017-1634:1:1101:7500:1360 2:N:0:14
TAGCATTTGAGCGTACTCGACGAAGTTCAAGGGGGGGGGGGGGGGAAA
+
FF,::,FFFFFFFFFFFFFFFFFFFFF:FF:FFFFFFFFFFFFF,F:,
@FS10000125:27:BPA73017-1634:1:1101:8230:1360 2:N:0:14
TTACTTTTGAGCGTACTCGACGAAGTTCAGTGGGGGGGGGGGGGGGAA
+
F,FFFFFFFFFFFFFFFFFFFFFFFFFFFFFFFFFFFFFFFFFFF,FF
@FS10000125:27:BPA73017-1634:1:1101:8250:1360 2:N:0:14
ATTGGTTTGAGCGTACTCGACGAAGTTACTAGGGGGGGGGGGGGGGAA
+
:FF:FFFFFFFFFFFFFFFFFFFFFFFFFFFFFFFFFFFFFFFFFF,F
@FS10000125:27:BPA73017-1634:1:1101:8850:1360 2:N:0:14
ACAATTTTGAGCGTACTCGACGAAGTCTCGTGGGGGGGGGGGGGGGGA
+
FFFFFFFFFFFFFFFFFFFFFFFFFFFFFFFFFFFFFFFFFFFFFFFF
@FS10000125:27:BPA73017-1634:1:1101:9920:1360 2:N:0:14
TTTTATTTGAGCGTACTCGACGAAGTTACTGCGGGGGGGGGGGGGGGA
+
,FFFFFFFFFFFFFFFFFFFFFFFFFFFFFFFFFFFFFFFFFFFFF:F
@FS10000125:27:BPA73017-1634:1:1101:9980:1360 2:N:0:14
TATCGTTTGAGCGTACTCGACGAAGTTCTCAGGGGGGGGGGGGGGAGT
+
,::F:FFFFFFFFFFFFFFFFFFFFFFF,,,FFFFFFFFFFF:F,F,:
@FS10000125:27:BPA73017-1634:1:1101:10040:1360 2:N:0:14
TTGGCTTTGAGCGTACTCGACGAAGTTACGGGAGGGGGGGGGGGGGAA
+
F,FFFFFFFFFFFFFFFFFFFFFFFFFFFFFFFFFFFFFFFFFFFFFF
@FS10000125:27:BPA73017-1634:1:1101:10230:1360 2:N:0:14
AATTATTTGAGCGTACTCGACGAAGTTGACAGGGGGGGGGGGGGGGAA
+
FFFFFFFFFFFFFFFFFFFFFFFFFFFFFFFFFFFFFFFFFFFFF::F
@FS10000125:27:BPA73017-1634:1:1101:10730:1360 2:N:0:14
TTAGCTTTGAGCGTACTCGACGAAGAGGGGGGGGGGGGGGGAAATCCG
+
,FFFFFFFFFFFFFFFFFFFFFFFFFFFFFFFFFFFFFFFFF:,F:,F
@FS10000125:27:BPA73017-1634:1:1101:11360:1360 2:N:0:14
CTCGGGTTGAGCGTACTCGACGAAGTTAAGGCGGGGGGGGGGGGGGGA
+
FFFFFFFFFFFFFFFFFFFFFFFFFFFFFFFFFFFFFFFFFFFF::F:
@FS10000125:27:BPA73017-1634:1:1101:11450:1360 2:N:0:14
TAATCCTTGAGCGTACTCGACGAAGTTTTTCGGGGGGGGGGGGGGGGA
+
F,F,,:FFFFFFFFFFFFFFFFFFFFF:F,F,FFFFFFFFFFFF:,,F
@FS10000125:27:BPA73017-1634:1:1101:11690:1360 2:N:0:14
CCACACTTGAGCGTACTCGACGAAGTTTGCTGGGGGGGGGGGGGGGAA
+
FFFFFFFFFFFFFFFFFFFFFFFFFFFFFFFFFFFFFFFFFFFFFF,F
@FS10000125:27:BPA73017-1634:1:1101:12450:1360 2:N:0:14
CAGGCATTGAGCGTACTCGACGAAGTTGCCGCGGGGGGGGGGGGGGGA
+
FFFFFFFFFFFFFFFFFFFFFFFFFFFFFFFFFFFFFFFFFFFFF:F,
@FS10000125:27:BPA73017-1634:1:1101:13240:1360 2:N:0:14
CTTGAATTGAGCGTACTCGACGAAGTTGGACCGGGGGGGGGGGGGGAA
+
FFFFFFFFFFFFFFFFFFFFFFFFFFFFFFFFFFFFFFFFFFFFF:FF
@FS10000125:27:BPA73017-1634:1:1101:13340:1360 2:N:0:14
TTCAGGTTGAGCGTACTCGACGAAGGGGGGGGGGGGGGGAATTCGGAA
+
F,FFFFFFFFFFFFFFFFFFFFFFFFFFFFFFFFFFFF:,,,F,,,F:
@FS10000125:27:BPA73017-1634:1:1101:14430:1360 2:N:0:14
TCGTGTTTGAGCGTACTCGACGAAGTTCGTGCGGGGGGGGGGGGGGGG
+
FFFFFFFFFFFFFFFFFFFFFFFFFFFFFFFFFFFFFFFFFFFFF,:F
@FS10000125:27:BPA73017-1634:1:1101:15050:1360 2:N:0:14
GAAAAATTGAGCGTACTCGACGAAGTTCGTACGGGCGGGGGGGGGGGG
+
:FFFFFFFFFFFFFFFFFFFFFFFFFFFFFFFFFFFFFFFFFFFFF:F
@FS10000125:27:BPA73017-1634:1:1101:15610:1360 2:N:0:14
TTAAATTTGAGCGTACTCGACGAAGTTACAGGGGGGGGGGGGGGGGAA
+
,,FFFFFFFFFFFFFFFFFFFFFFFFFFFFFFFFFFFFFFFFFFF,:F
@FS10000125:27:BPA73017-1634:1:1101:15780:1360 2:N:0:14
CACTCCTTGAGCGTACTCGACGAAGTTCAATGGGGGGGGGGGGGGGGG
+
F,FFFFFFFFFFFFFFFFFFFFFFFFFFFFFFFFFFFFFFFFFFFF:,
@FS10000125:27:BPA73017-1634:1:1101:15880:1360 2:N:0:14
CCGTTATTGAGCGTACTCGACGAAGTTCTTCGGGGGGGGGGGGGGGGG
+
,F,,F:FFFFFFFFFFFFFFFFFFFFFFF,FFFFFFFFFFFFFFFF,:
@FS10000125:27:BPA73017-1634:1:1101:15920:1360 2:N:0:14
AAACGTTTGAGCGTACTCGACGAAGTTTGCAGGGGGGGGGGGGGGGAA
+
FFFFFFFFFFFFFFFFFFFFFFFFFFFFFFFFFFFFFFFFFFFFF:FF
@FS10000125:27:BPA73017-1634:1:1101:16070:1360 2:N:0:14
TCTATCTTGAGCGTACTCGACGAAGTTGATCCGGGGGGGGGGGGGGGA
+
:FFFFFFFFFFFFFFFFFFFFFFFFFFFFFFFFFFFFFFFFFFF::,:
@FS10000125:27:BPA73017-1634:1:1101:16210:1360 2:N:0:14
ATATGTTTGAGCGTACTCGACGAAGTTCAGCGGGGGGGGGGGGGGGGA
+
FFFFFFFFFFFFFFFFFFFFFFFFFFFFFFFFFFFFFFFFFFFF:,:F
@FS10000125:27:BPA73017-1634:1:1101:1080:1370 2:N:0:14
TATGGATTGAGCGTACTCGACGAAGTTCTCTCGGGGGGGGGGGGGGGG
+
F,FFFFFFFFFFFFFFFFFFFFFFFFFFFFFFFFFFFFFFFFFFF,:,
@FS10000125:27:BPA73017-1634:1:1101:1230:1370 2:N:0:14
CTCGGTTTGAGCGTACTCGACGAAGTTCTCGGGGGGGGGGGGGGGAAA
+
FFFFFFFFFFFFFFFFFFFFFFFFFFFFFFFFFFFFFFFFFFFF,F:,
@FS10000125:27:BPA73017-1634:1:1101:3040:1370 2:N:0:14
CTAGCATTGAGCGTACTCGACGAAGTTAACGGGGGGGGGGGGGGGGGA
+
FFFFFFFFFFFFFFFFFFFFFFFFFFFFFFFFFFFFFFFFFFFFFFF,
@FS10000125:27:BPA73017-1634:1:1101:3310:1370 2:N:0:14
ATTTGATTGAGCGTACTCGACGAAGTTCAAGGGGGGGGGGGGGGGAAA
+
FFFFFFFFFFFFFFFFFFFFFFFFFFFFFFFFFFFFFFFFFFFFFF:,
@FS10000125:27:BPA73017-1634:1:1101:3430:1370 2:N:0:14
CCAACCTTGAGCGTACTCGACGAAGTTAACTCGGGGGGGGGGGGGGGA
+
FFFFFFFFFFFFFFFFFFFFFFFFFFFFFFFFFFFFFFFFFFFFFFF,
@FS10000125:27:BPA73017-1634:1:1101:3530:1370 2:N:0:14
TAAGTTTTGAGCGTACTCGACGAAGTTGTTTGGGGGGGGGGGGGGGAA
+
FFFFFFFFFFFFFFFFFFFFFFFFFFFFFFFFFFFFFFFFFFFFFF,:
@FS10000125:27:BPA73017-1634:1:1101:4590:1370 2:N:0:14
GTTAGATTGAGCGTACTCGACGAAGTTAGGCGGGGGGGGGGGGGGGAA
+
:FFFFFFFFFFFFFFFFFFFFFFFFFFFFFFFFFFFFFFFFFFFFFFF
@FS10000125:27:BPA73017-1634:1:1101:4620:1370 2:N:0:14
CTGTTATTGAGCGTACTCGACGAAGTTAGAAGGGGGGGGGGGGGGGAA
+
,F:F,FFFFFFFFFFFFFFFFFFFFFFF:FFFFFFFFFFFFFFFFF::
@FS10000125:27:BPA73017-1634:1:1101:5330:1370 2:N:0:14
CAGACTTTGAGCGTACTCGACGAAGTTCATTGGGGGGGGGGGGGGGGG
+
FFFFFFFFFFFFFFFFFFFFFFFFFFFFFFFFFFFFFFFFFFFFFFF,
@FS10000125:27:BPA73017-1634:1:1101:6360:1370 2:N:0:14
TTATCCTTGAGCGTACTCGACGAAGTTTTCAGGGGGGGGGGGGGGGGG
+
F,FFFFFFFFFFFFFFFFFFFFFFFFFFFFFFFFFFFFFFFFFFFF:F
@FS10000125:27:BPA73017-1634:1:1101:7010:1370 2:N:0:14
CCTTAATTGAGCGTACTCGACGAAGTTCAGTGGGGGGGGGGGGGGGGA
+
FFFFFFFFFFFFFFFFFFFFFFFFFFFFFFFFFFFFFFFFFFFFFFF,
@FS10000125:27:BPA73017-1634:1:1101:7230:1370 2:N:0:14
CTCCGCTTGAGCGTACTCGACGAAGTTTGTAGGGGGGGGGGGGGGGAA
+
F,FF,FFFFFFFFFFFFFFFFFFFFFFFFFFFFFFFFFFFFFFFF:FF
@FS10000125:27:BPA73017-1634:1:1101:8280:1370 2:N:0:14
TTGATTTTGAGCGTACTCGACGAAGTTGGGCCAGGGGGGGGGGGGGGA
+
,FFFFFFFFFFFFFFFFFFFFFFFFFFFFFFFFFFFFFFFFFFFFFF,
@FS10000125:27:BPA73017-1634:1:1101:8310:1370 2:N:0:14
CTTGTTTTGAGCGTACTCGACGAAGTTGGGAGGGGGGGGGGGGGGGAA
+
F:FFFFFFFFFFFFFFFFFFFFFFFFFFFFFFFFFFFFFFFFFF,,:,
@FS10000125:27:BPA73017-1634:1:1101:8320:1370 2:N:0:14
CTGAACTTGAGCGTACTCGACGAAGTTGGCAGGGGGGGGGGGGGGGAA
+
F,FFFFFFFFFFFFFFFFFFFFFFFFFFFFFFFFFFFFFFFFFFF,FF
@FS10000125:27:BPA73017-1634:1:1101:8980:1370 2:N:0:14
TTTTCTTTGAGCGTACTCGACGAAGTTGGGGGGGGGGGGGGGAGATCG
+
F:FFFFFFFFFFFFFFFFFFFFFFFFFFFFFFFFFFFFFFFF::FFF,
@FS10000125:27:BPA73017-1634:1:1101:9840:1370 2:N:0:14
TCCCTTTTGAGCGTACTCGACGAAGTTTTGCCGGGGGGGGGGGGGGGG
+
F,FFFFFFFF:FFFFFFFFFFFFFFF:FF:FFF:F:FFF:F,,,:,F,
@FS10000125:27:BPA73017-1634:1:1101:11540:1370 2:N:0:14
CTTTTTTTGAGCGTACTCGACGAAGTTCAAAGGGGGGGGGGGGGGGGG
+
F,FFFFFFFFFFFFFFFFFFFFFFFFFFFFFFFFFFFFFFFFFFFFF:
@FS10000125:27:BPA73017-1634:1:1101:11580:1370 2:N:0:14
TCTTGATTGAGCGTACTCGACGAAGTTATGCCGGGGGGGGGGGGGGGG
+
FFFFFFFFFFFFFFFFFFFFFFFFFFFFFFFFFFFFFFFFFFFFFFF,
@FS10000125:27:BPA73017-1634:1:1101:11910:1370 2:N:0:14
CTATCTTTGAGCGTACTCGACGAAGTTGGCAGGGGGGGGGGGGGGGAA
+
FFFFFFFFFFFFFFFFFFFFFFFFFFFFFFFFFFFFFFFFFFFFF,:F
@FS10000125:27:BPA73017-1634:1:1101:12640:1370 2:N:0:14
CTGACTTTGAGCGTACTCGACGAAGTTATAACGGGGGGGGGGGGGGGA
+
F,FFFFFFFFFFFFFFFFFFFFFFFFFFFFFFFFFFFFFFFFFFF::F
@FS10000125:27:BPA73017-1634:1:1101:12790:1370 2:N:0:14
ACTTATTTGAGCGTACTCGACGAAGTTGCAAGGGGGGGGGGGGGGGGA
+
,F,,,,FFFFFFFFFFFFFFFFFFFFF,FF:FFFFFFFFFFFFFFFFF
@FS10000125:27:BPA73017-1634:1:1101:14040:1370 2:N:0:14
AAAGGATTGAGCGTACTCGACGAAGTTGTGCCGGGGGGGGGGGGGGGA
+
FFFFFFFFFFFFFFFFFFFFFFFFFFFFFFFFFFFFFFFFFFFFFFFF
@FS10000125:27:BPA73017-1634:1:1101:14160:1370 2:N:0:14
ATAGGATTGAGCGTACTCGACGAAGTTCGTGCGGGGGGGGGGGGGGGA
+
FFFFFFFFFFFFFFFFFFFFFFFFFFFFFFFFFFFFFFFFFFFFFFFF
@FS10000125:27:BPA73017-1634:1:1101:14940:1370 2:N:0:14
ACATTTTTGAGCGTACTCGACGAAGTTGCTGGGGGGGGGGGGGAGCGA
+
,FFFFFFFFFFFFFFFFFFFFFFFF::,F,F:FF:FFFFF,,,,,,,,
@FS10000125:27:BPA73017-1634:1:1101:15270:1370 2:N:0:14
TGTCATTTGAGCGTACTCGACGAAGTTAGCTGGGGGGGGGGGGGGAGA
+
FFF,,FFFFFFFFFFFFFFFFFFFFFF:FF:FFFFFFFFFFFFFF,,:
@FS10000125:27:BPA73017-1634:1:1101:1690:1380 2:N:0:14
TTTTTATTGAGCGTACTCGACGAAGTTAATAGGGGGGGGGGGGGGGAA
+
,FFFFFFFFFFFFFFFFFFFFFFFFFFFFFFFFFFFFFFFFFFFF:FF
@FS10000125:27:BPA73017-1634:1:1101:2470:1380 2:N:0:14
TCAGTCTTGAGCGTACTCGACGAAGTTCGAGCGGGGGGGGGGGGGGGG
+
FFFFFFFFFFFFFFFFFFFFFFFFFFFFFFFFFFFFFFFFFFFFF,FF
@FS10000125:27:BPA73017-1634:1:1101:2660:1380 2:N:0:14
ATCGGTTTGAGCGTACTCGACGAAGTTTATACGGGGGGGGGGGGGGAA
+
:FFFFFFFFFFFFFFFFFFFFFFFFFFFFFFFFFFFFFFFFFFFFF,F
@FS10000125:27:BPA73017-1634:1:1101:2760:1380 2:N:0:14
CCATTCTTGAGCGTACTCGACGAAGTTGCTTGGGGGGGGGGGGGGGGA
+
FFF,,FFFF,F::FFFFFFFFFFFFFF,F,FF::FFFFF::F,,:,,,
@FS10000125:27:BPA73017-1634:1:1101:2950:1380 2:N:0:14
TTTGCTTTGAGCGTACTCGACGAAGTTAGAGGGGGGGGGGGGGGGGGA
+
,FFFFFFFFFFFFFFFFFFFFFFFFFFFFFFFF:FFFFFFFFFFFFF:
@FS10000125:27:BPA73017-1634:1:1101:4600:1380 2:N:0:14
CTTGTTTTGAGCGTACTCGACGAAGTTTAGTGGGGGGGGGGGGGGGAA
+
FF,F,FFFFFFFFFFFFFFF:FFFFFF,,:F:FFFFFFFFFFFFFF,F
@FS10000125:27:BPA73017-1634:1:1101:5920:1380 2:N:0:14
CCGTATTTGAGCGTACTCGACGAAGTTTCTACGGGGGGGGGGGGGGGA
+
FF,:FFFFFFFFFFFFFFFFFFFFFFFFFFFFFFFFFFFFFFFFF::F
@FS10000125:27:BPA73017-1634:1:1101:6000:1380 2:N:0:14
TACGCCTTGAGCGTACTCGACGAAGTTGCGAGGGGGGGGGGGGGGGGA
+
F:FFFFFFFFFFFFFFFFFFFFFFFFFFFFFFFFFFFFF:FF,F,,,,
@FS10000125:27:BPA73017-1634:1:1101:6310:1380 2:N:0:14
TTGCCGTTGAGCGTACTCGACGAAGTTTAAAGGGGGGGGGGGGGGGGG
+
,,FFFFFFFFFFFFFFFFFFFFFFFFFFFFFFFFFFFFFFFFFFF:FF
@FS10000125:27:BPA73017-1634:1:1101:8700:1380 2:N:0:14
CTAACGTTGAGCGTACTCGACGAAGTTCAGCGGGGGGGGGGGGGGGAA
+
:F,FF:FFFFFFFFFFFFFFFFFFFFFFFFFFFFFFFFFFFFFFF:FF
@FS10000125:27:BPA73017-1634:1:1101:9090:1380 2:N:0:14
CAGAATTTGAGCGTACTCGACGAAGTTACGGGGGGGGGGGGGGGGGGA
+
F::,FFFFFFFFFFFFFFFFFFFFFFFFFFFFFFFFFFFFFFF::,FF
@FS10000125:27:BPA73017-1634:1:1101:10050:1380 2:N:0:14
GCACGTTTGAGCGTACTCGACGAAGTTGGCTGGGGGGGGGGGGGGGGA
+
:FFFFFFFFFFFFFFFFFFFFFFFFFFFFFFFFFFFFFFFFFFFFFF,
@FS10000125:27:BPA73017-1634:1:1101:10320:1380 2:N:0:14
CCCTCCTTGAGCGTACTCGAGAAGTTGTCTCGGGGGGGGGGGGGGGGG
+
FFFFFFFFFFFFFFFFFFFFFFFFFFFFFFFFFFFFFFFFFFFF::F,
@FS10000125:27:BPA73017-1634:1:1101:10390:1380 2:N:0:14
TAGCAGTTGAGCGTACTCGACGAAGTTGGCAGGGGGGGGGGGGGGGGA
+
FFFFFFFFFFFFFFFFFFFFFFFFFFFFFFFFFFFFFFFFFFFF::,F
@FS10000125:27:BPA73017-1634:1:1101:11440:1380 2:N:0:14
TACCTTTTGAGCGTACTCGACGAAGTTCCTTCGGGGGGGGGGGGGGGA
+
F,:F:,FFFFFFFFFFFFFFFFFFFFFF,,,FFFFFFFFFFFFFFF:,
@FS10000125:27:BPA73017-1634:1:1101:11480:1380 2:N:0:14
TTGGTTTTGAGCGTACTCGACGAAGTTCAAAGGGGGGGGGGGGGGGGA
+
FFFFFFFFFFFFFFFFFFFFFFFFFFFFFFFFFFFFFFFFFFFFFF:F
@FS10000125:27:BPA73017-1634:1:1101:11840:1380 2:N:0:14
CTGGTATTGAGCGTACTCGACGAAGTTAAAAGGGGGGGGGGGGGGGGA
+
FFFFFFFFFFFFFFFFFFFFFFFFFFFFFFFFFFFFFFFFFFFFF,,F
@FS10000125:27:BPA73017-1634:1:1101:11890:1380 2:N:0:14
TCAAATTTGAGCGTACTCGACGAAGTTGATACGGGGGGGGGGGGGGGA
+
,FFFFFFFFFFFFFFFFFFFFFFFFFFFFFFFFFFFFFFFFFFFFF:F
@FS10000125:27:BPA73017-1634:1:1101:14730:1380 2:N:0:14
CTATGATTGAGCGTACTCGACGAAGTTCACGGGGGGGGGGGGGGGGGA
+
FFFFFFFFFFFFFFFFFFFFFFFFFFFFFFFFFFFFFFFFFFFFFF:F
@FS10000125:27:BPA73017-1634:1:1101:14860:1380 2:N:0:14
CTCGTTTTGAGCGTACTCGACGAAGTTCTTGCGGGGGGGGGAGTGGAA
+
,,:,FFFFFFFFFFFFFFFFFFFFF:F:F::FFFFFFFF,,,,,,,F,
@FS10000125:27:BPA73017-1634:1:1101:14980:1380 2:N:0:14
TAGTGTTTGATCGTACTCGACGAAGTTATAAGGGGGGGGGGGGGGGGG
+
FFFFFFFFFFFFFFFFFFFFFFFFFFFFFFFFFFFFFFFFFFF:,,,F
@FS10000125:27:BPA73017-1634:1:1101:15830:1380 2:N:0:14
TACAGTTTGAGCGTACTCGACGAAGTTTGCAGGGGGGGGGGGGGGGGG
+
FFFFFFFFFFFFFFFFFFFFFFFFFFFFFFFFFFFFFFFFFFFFFFFF
@FS10000125:27:BPA73017-1634:1:1101:16010:1380 2:N:0:14
ATGCCATTGAGCGTACTCGACGAAGTTCAGAAGGGGGGGGGGGGGGGA
+
FFFFFFFFFFFFFFFFFFFFFFFFFFFFFFFFFFFFFFFFFFFF::,F
@FS10000125:27:BPA73017-1634:1:1101:16090:1380 2:N:0:14
TCTCGGTTGAGCGTACTCGACGAAGTTAGCGGGGGGGGGGGGGGGGGA
+
FF:FFFFFFFFFFFFFFFFFFFFFFFFFFFFFFFFFFFFFFFFF:::,
@FS10000125:27:BPA73017-1634:1:1101:1530:1390 2:N:0:14
ATGCTTTTGAGCGTACTCGACGAAGTTAAAAGGGGGGGGGGGGGGGAA
+
,,FFF,FFFFFFFFFFFFFFFFFFFFFF,F:FFFFFFFFFFFFF,,F,
@FS10000125:27:BPA73017-1634:1:1101:2500:1390 2:N:0:14
TTTTATTTGAGCGTACTCGACGAAGTTCAGAGGGGGGGGGGGGGGGGA
+
FF:FFFFFFFFFFFFFFFFFFFFFFFFFFFFFFFFFFFFFFFFFFFF,
@FS10000125:27:BPA73017-1634:1:1101:3140:1390 2:N:0:14
TCTAGATTGAGCGTACTCGACGAAGTTGCACGGGGGGGGGGGGGGGAA
+
FFFFFFFFFFFFFFFFFFFFFFFFFFFFFFFFFFFFFFFFFFFFFF,,
@FS10000125:27:BPA73017-1634:1:1101:3190:1390 2:N:0:14
TTCGTATTGAGCGTACTCGACGAAGTTGCAAGGGGGGGGGGGGGGGAA
+
FFFFFFFFFFFFFFFFFFFFFFFFFFFFFFFFFFFFFFFFFFFFFFFF
@FS10000125:27:BPA73017-1634:1:1101:3230:1390 2:N:0:14
ATTTACTTGAGCGTACTCGACGAAGTTTACACGGGGGGGGGGGGGAAA
+
FFFFF,FFFFFFFFFFFFFFFFFFFFFF:,:,FFFFFFFFFFFFFF,:
@FS10000125:27:BPA73017-1634:1:1101:3500:1390 2:N:0:14
TCATATTTGAGCGTACTCGACGAAGTTCAGCGGGGGGGGGGGGGGGAA
+
,FFFFFFFFFFFFFFFFFFFFFFFFFFFF:FFFFFFFFFFFFFF::F,
@FS10000125:27:BPA73017-1634:1:1101:3930:1390 2:N:0:14
CACGTTTTGAACGTACTCGACGAAGTTAAACGGGGGGGGGAGGGGGGG
+
FFFFFFFFFFFFFFFFFFFFFFFFFFFFFFFFFFFFFFFFFFFFFFFF
@FS10000125:27:BPA73017-1634:1:1101:3950:1390 2:N:0:14
ATCTATTTGAGCGTACTCGACGAAGTTTTTGCGGGGGGGGGGGGGGGG
+
FFFFFFFFFFFFFFFFFFFFFFFFFFFFFFFFFFFFFFFFFFFFFFFF
@FS10000125:27:BPA73017-1634:1:1101:3990:1390 2:N:0:14
CTTTTTTTGAGCGTACTCGACGAAGTTTAGGGGGGGGGGGGGGAGATC
+
FFFFFFFFFFFFFFFFFFFFFFFFFFFFFFFFFFFFFFFFFF,F,,F:
@FS10000125:27:BPA73017-1634:1:1101:4320:1390 2:N:0:14
TTAAGTTTGAGCGTACTCGACGAAGTTGCCTGGGGGGGGGGGGGGGGG
+
,FFFFFFFFFFFFFFFFFFFFFFFFFFFFFFFFFFFFFFFFFFFFFFF
@FS10000125:27:BPA73017-1634:1:1101:4700:1390 2:N:0:14
ACATTATTGAGCGTACTCGACGAAGGGGGGGGGGGGGGGGGAATTCGA
+
:FFFFFFFFFFFFFFFFFFFFFFFFFFFFFFFFFFFFFFF:F,,:,,F
@FS10000125:27:BPA73017-1634:1:1101:5770:1390 2:N:0:14
TCGGGTTTGAGCGTACTCGACGAAGTTAAACGGGGGGGGGGGGGGGAA
+
FF,:FFFFFFFFFFFFFFFFFFFFFFFF:FFFFFFFFFFFFFFF:,FF
@FS10000125:27:BPA73017-1634:1:1101:5940:1390 2:N:0:14
TTATCATTGAGCGTACTCGACGAAGGGGGGGGGGGGGGGAGATCGGAA
+
:FFFFFFFFFFFFFFFFFFFFFFFFFFFFFFFFFFFFFFF,FFF,:F,
@FS10000125:27:BPA73017-1634:1:1101:6000:1390 2:N:0:14
CCGATATTGAGCGTACTCGACGAAGTTGGGAGGGGGGGGGGGGGGGAA
+
FFFFFFFFFFFFFFFFFFFFFFFFFFFFFFFFFFFFFFFFFFFFF::F
@FS10000125:27:BPA73017-1634:1:1101:6300:1390 2:N:0:14
TACGATTTGAGCGTACTCGACGAAGTTGAAGGGGGGGGGGGGGGGGGA
+
FFFFFFFFFFFFFFFFFFFFFFFFFFFFFFFFFFFFFFFFFFFFFFFF
@FS10000125:27:BPA73017-1634:1:1101:7730:1390 2:N:0:14
TTCTTATTGAGCGTACTCGACGAAGTTAAATGGGGGGGGGGGGGGGGA
+
F,FFFFFFFFFFFFFFFFFFFFFFFFFFFFFFFFFFFFFFFFFFFF:,
@FS10000125:27:BPA73017-1634:1:1101:7840:1390 2:N:0:14
AGGGATTTGAGCGTACTCGACGAAGTTGCTTGGGGGGGGGGGGGGGGA
+
F:FFFFFFFFFFFFFFFFFFFFFFFFFFFFFFFFFFFFFFFFFFFF,F
@FS10000125:27:BPA73017-1634:1:1101:8140:1390 2:N:0:14
CCAGACTTGAGCGTACTCGACGAAGTTTTCTAGGGGGGGGGGGGGGGG
+
FFFFFFFFFFFFFFFFFFFFFFFFFFFFFFFFFFFFFFFFFFFFFFF:
@FS10000125:27:BPA73017-1634:1:1101:8350:1390 2:N:0:14
TTAGATTTGAGCGTACTCGACGAAGTTACTAGGGGGGGGGGGGGGGGG
+
FFFFFFFFFFFFFFFFFFFFFFFFFFFFFFFFFFFFFFFFFFF,F,,F
@FS10000125:27:BPA73017-1634:1:1101:8500:1390 2:N:0:14
TTTTTTTTGAGCGTACTCGACGAAGTTGCCGGGGGGGGGGGGGGGAAA
+
FFFFFFFFFFFFFFFFFFFFFFFFFFFFFFFFFFFFFFFFFFFF,:F,
@FS10000125:27:BPA73017-1634:1:1101:8810:1390 2:N:0:14
TTAGGTTTGAGCGTACTCGACGAAGTTAGGGGGGGGGGGGGGGAGATC
+
FFFFFFFFFFFFFFFFFFFFFFFFFFFFFFFFFFFFFFFFFF,F,,FF
@FS10000125:27:BPA73017-1634:1:1101:9280:1390 2:N:0:14
TTATATTTGAGCGTACTCGACGAAGTTTTCAGGGGGGGGGGGGGGGGG
+
FFFFFFFFFFFFFFFFFFFFFFFFFFFFFFFFFFFFFFFFFFFFFF:F
@FS10000125:27:BPA73017-1634:1:1101:9470:1390 2:N:0:14
CACCGTTTGAGCGTACTCGACGAAGTTGGTGGGGGGGGGGGGGGGAAA
+
F,FFFFFFFFFFFFFFFFFFFFFFFFFFFFFFFFFFFFFFFFFF:F,,
@FS10000125:27:BPA73017-1634:1:1101:9930:1390 2:N:0:14
TGTTTTTTGAGCGTACTCGACGAAGTTATGCCGGGGGGGGGGGGGGGA
+
,:FFFFFFFFFFFFFFFFFFFFFFFFFFFFFFFFFFFFFFFFFFFF,F
@FS10000125:27:BPA73017-1634:1:1101:9950:1390 2:N:0:14
TAAATCTTGAGCGTACTCGACGAAGTTCAGGCGGGGGGGGGGGGGGGA
+
FFFFFFFFFFFFFFFFFFFFFFFFFFFFFFFFFFFFFFFFFFFFFFFF
@FS10000125:27:BPA73017-1634:1:1101:11110:1390 2:N:0:14
TCCATCTTGAGCGTACTCGACGAAGTTCAGTCGGGGGGGGGGGGGGGA
+
,FFFFFFFFFFFFFFFFFFFFFFFFFFFFFFFFFFFFFFFFFFF:,,F
@FS10000125:27:BPA73017-1634:1:1101:11530:1390 2:N:0:14
GTTAGATTGAGCGTACTCGACGAAGTTGATGCGGGGGGGGGGGGGGGG
+
:,FFFFFFFFFFFFFFFFFFFFFFFFFFFFFFFFFFFFFFFFFFFFF:
@FS10000125:27:BPA73017-1634:1:1101:12100:1390 2:N:0:14
AATTTTTTGAGCGTACTCGACGAAGTTAGGGGGGGGGGGGGGAAATCG
+
FFFFFFFFFFFFFFFFFFFFFFFFFFFFFFFFFFFFFFFFFFFFFF,,
@FS10000125:27:BPA73017-1634:1:1101:12370:1390 2:N:0:14
TATTATTTGAGCGTACTCGACGAAGTTCCGAGGGGGGGGGGGGGGGAA
+
FF,::,FFFFFFFFFFFFFFFFFFFFF,FFFFFFFFFFFFFFF,F,F,
@FS10000125:27:BPA73017-1634:1:1101:12500:1390 2:N:0:14
CTGAATTTGAGCGTACTCGACGAAGTTGCAAGGGGGGGGGGGGGGGGG
+
FFFFFFFFFFFFFFFFFFFFFFFFFFFFFFFFFFFFFFFFFFFFF,:F
@FS10000125:27:BPA73017-1634:1:1101:13090:1390 2:N:0:14
ACCAGGTTGAGCGTACTCGACGAAGTTGCAAGGGGGGGGGGGGGGGAA
+
FFFFFFFFFFFFFFFFFFFFFFFFFFFFFFFFFFFFFFFFFFFFFF,F
@FS10000125:27:BPA73017-1634:1:1101:13800:1390 2:N:0:14
CTTGTATTGAGCGTACTCGACGAAGTTTCCAGGGGGGGGGGGGGGGAA
+
FFFFFFFFFFFFFFFFFFFFFFFFFFFFFFFFFFFFFFFFFFFFF,,F
@FS10000125:27:BPA73017-1634:1:1101:13860:1390 2:N:0:14
TCCCGTTTGAGCGTACTCGACGAAGTTAGGCGGGGGGGGGGGGGGGAA
+
FFFFFFFFFFFFFFFFFFFFFFFFFFFFFFFFFFFFFFFFFFFFF,F:
@FS10000125:27:BPA73017-1634:1:1101:14080:1390 2:N:0:14
ATAGACTTGAGCGTATCGACGAAGTTACATGGGGGGGGGGGGGGGGGA
+
F,F:FFFFFFFFFFFFFFFFFFFFFFFFFFFFFFFFFFFFFFFFF,,F
@FS10000125:27:BPA73017-1634:1:1101:14240:1390 2:N:0:14
CTTGGTTTGAGCGTACTCGACGAAGTTTCAGTGGGGGGGGGGGGGGGA
+
FFFFF:FFFFFFFFFFFFFFFFFFFFFFF,:FFFFFFFFFFFFFFF:,
@FS10000125:27:BPA73017-1634:1:1101:14670:1390 2:N:0:14
TACTAATTGAGCGTACTCGACGAAGTGGGGGGGGGGGGGGGAATTCGA
+
,FFFFFFFFFFFFFFFFFFFFFFFFFFFFFFFFFFFFFFFF:,,F:,,
@FS10000125:27:BPA73017-1634:1:1101:16180:1390 2:N:0:14
TTGGATTGAGCGTACTCGACGAAGTTTGTGGGGGGGGGGGGGGGAAAG
+
FF,,F:F,FFF:FFFFF,FF:FFF:FF,,F:FFFFFFFFFFFF,,F,,
@FS10000125:27:BPA73017-1634:1:1101:16470:1390 2:N:0:14
ATTTTTTTGAGCGTACTCGACGAAGTTGCATGGGGGGGGGGGGGGGGA
+
FFFFFFFFFFFFFFFFFFFFFFFFFFFFFFFFFFFFFFFFFFFFF:F,
@FS10000125:27:BPA73017-1634:1:1101:1060:1400 2:N:0:14
GTCTCCTTGAGCGTACTCGACGAAGTTGGCTGGGGGGGGGGGGGGGGG
+
:,FF::FFFFFFFFFF:F:FFFFFF,FFFFFFFFFFFFF::FF:,,F:
@FS10000125:27:BPA73017-1634:1:1101:3530:1400 2:N:0:14
TAGTCCTTGAGCGTACTCGACGAAGTTGGGGGGGGGGGGGGGAAATCG
+
FFFFFFFFFFFFFFFFFFFFFFFFFFFFFFFFFFFFFFFFF:F,,F:F
@FS10000125:27:BPA73017-1634:1:1101:4450:1400 2:N:0:14
CCACACTTGAGCGTACTCGACGAAGTTATTCGGGGGGGGGGGGGGGAA
+
FFFFFFFFFFFFFFFFFFFFFFFFFFFFFFFFFFFFFFFFFFFF:FFF
@FS10000125:27:BPA73017-1634:1:1101:5140:1400 2:N:0:14
TATTCTTTGAGCGTACTCGACGAAGTTGCAAGGGGGGGGGGGGGGGAA
+
,:FFFFFFFFFFFFFFFFFFFFFFFFFFFFFFFFFFFFFFFFFFFFFF
@FS10000125:27:BPA73017-1634:1:1101:6140:1400 2:N:0:14
TATCGTTTGAGCGTACTCGACGAAGTTAGCAGGGGGGGGGGGGGGGGG
+
F:FF,FFFFFFFFFFFFFFFFFFFFFF::FFFFFFFFFFFFFFFFF:F
@FS10000125:27:BPA73017-1634:1:1101:7290:1400 2:N:0:14
CATTCTTTATTCGATCATGTTTTAATTGGATGGGGGGGGGGAGTCGAA
+
,,,,,FFFF,FFF,::,:F,,:,F:,,,,:,FFFFFFFFF,,,,,,,:
@FS10000125:27:BPA73017-1634:1:1101:7350:1400 2:N:0:14
TACAGATTGAGCGTACTCGACGAAGCAGGGGGGGGGGGGGGAGTTCGA
+
F:FFFFFFFFFFFFFFFFFFFFFFFFFFFFFFFFFFFFFFFF,,F:,:
@FS10000125:27:BPA73017-1634:1:1101:7760:1400 2:N:0:14
CCTCACTTGAGCGTACTCGACGAAGTTGGCAGGGGGGGGGGGGGGAAA
+
FFFFFFFFFFFFFFFFFFFFFFFFFFFFFFFFFFFFFFFFFFFFFFFF
@FS10000125:27:BPA73017-1634:1:1101:7960:1400 2:N:0:14
TAAACTTTGAGCGTACTCGACGAAGTTGGGTGGGGGGGGGGGGGGAGA
+
FFFFFFFFFFFFFFFFFFFFFFFFFFFFFFFFFFFFFFFFFFFF::,,
@FS10000125:27:BPA73017-1634:1:1101:8050:1400 2:N:0:14
ATTGTTTTGAGCGTACTCGACGAAGTTACCAGGGGGGGGGGGGGGGGA
+
FFFFFFFFFFFFFFFFFFFFFFFFFFFFFFFFFFFFFFFFFFFFFFFF
@FS10000125:27:BPA73017-1634:1:1101:8200:1400 2:N:0:14
CTATCATTGAGCGTACTCGACGAAGTTATAGCGGGGGGGGGGGGGGGA
+
,:FFFFFFFFFFFFFFFFFFFFFFFFFFF,FFFFFFFFFFFFFFFFFF
@FS10000125:27:BPA73017-1634:1:1101:8630:1400 2:N:0:14
TCAAGCTTGAGCGTACTCGACGAAGGGGGGGGGGGGGGGGAATTCGGA
+
,FFFFFFFFFFFFFFFFFFFFFFFFFFFFFFFFFFFFFF,:,,,,,,:
@FS10000125:27:BPA73017-1634:1:1101:9170:1400 2:N:0:14
TAAATGTTGAGCGTACTCGACGAGGTTGCATGGGGGGGGGGGGGGGGA
+
FFFFFFFFFFFFFFFFFFFFFFFFFFFFFFFFFFFFFFFFFFFFFFF,
@FS10000125:27:BPA73017-1634:1:1101:9660:1400 2:N:0:14
GTTTTATTGAGCGTACTCGACGAAAGGGGGGGGGGGGGGGGAGCGGAA
+
:F:FFFFFFFFFFFFFFFFFFFFFFFFFFFFFFFFFFFF,,:,:,F,:
@FS10000125:27:BPA73017-1634:1:1101:9760:1400 2:N:0:14
ATAGCATTGAGCGTACTCGACGAAGTTTGAGGGGGGGGGGGGGGGGGG
+
FFFFFFFFFFFFFFFFFFFFFFFFFFFFFFFFFFFFFFFFFFFFFFFF
@FS10000125:27:BPA73017-1634:1:1101:9900:1400 2:N:0:14
ACAGCATTGAGCGTACTCGACGAAGTTCAAGGGGGGGGGGGGGGGAAA
+
FFFFFFFFFFFFFFFFFFFFFFFFFFFFFFFFFFFFFFFFFFFF,F:,
@FS10000125:27:BPA73017-1634:1:1101:10180:1400 2:N:0:14
TCCATCTTGAGCGTACTCGACGAAGTTAAGTGGGGGGGGGGGGGGGAA
+
FF,,FFFFFFFFFFFFFFFFFFFFFFFFF,FFFFFFFFFFFFFFF,FF
@FS10000125:27:BPA73017-1634:1:1101:10280:1400 2:N:0:14
TCGATCTTGAGCGTACTCGACGAAGTTAAGTGGGGGGGGGGGGGGGAA
+
,FFFFFFFFFFFFFFFFFFFFFFFFFFFFFFFFFFFFFFFFFFFF:FF
@FS10000125:27:BPA73017-1634:1:1101:10390:1400 2:N:0:14
ACATCATTGAGCGTACTCGACGAAGTTTGGGGGGGGGGGGGGGAGGTT
+
FFFFFFFFFFFFFFFFFFFFFFFFFFFFFFFFFFFFFFFFF:,:,,:,
@FS10000125:27:BPA73017-1634:1:1101:10610:1400 2:N:0:14
ACCAACTTGAGCGTACTCGACGAAGTTACACCGGGGGGGGGGGGGGGG
+
FFFFFFFFFFFFFFFFFFFFFFFFFFFFFFFFFFFFFFFFFF:::,,F
@FS10000125:27:BPA73017-1634:1:1101:11390:1400 2:N:0:14
CTCGGGTTGAGCGTACTCGACGAAGTTAAGGCGGGGGGGGGGGGGGAA
+
FFFFFFFFFFFFFFFFFFFFFFFFFFFFFFFFFFFFFFFFFFFFF,:F
@FS10000125:27:BPA73017-1634:1:1101:11710:1400 2:N:0:14
AAATACTTGAGCGTACTCGACGAAGTTGTCCCGGGGGGGGGGGGGGGA
+
FFFFFFFFFFFFFFFFFFFFFFFFFFFFFFFFFFFFFFFFFFFFFF,F
@FS10000125:27:BPA73017-1634:1:1101:12150:1400 2:N:0:14
TCCTAAGGGGGGGGGGGGGGGGGGGTTGGGAAGAGGGTCGTGGAAGGA
+
,F,,::,,F,F,F,:,::FFFF:,,,:,,,,:,,F,,,,,,,,,,,,F
@FS10000125:27:BPA73017-1634:1:1101:12200:1400 2:N:0:14
ATAGTGTTGAGCGTACTCGACGAAGTTCAGTGGGGGGGGGGGGGGGAA
+
FFFFFFFFFFFFFFFFFFFFFFFFFFFFFFFFFFFFFFFFFFFFF,FF
@FS10000125:27:BPA73017-1634:1:1101:12400:1400 2:N:0:14
TTCATCTTGAGCGTACTCGACGAAGTTGAAGGGGGGGGGGGGGGGAAA
+
F:FFFFFFFFFFFFFFFFFFFFFFFFFFFFFFFFFFFFFFFFF:,,F,
@FS10000125:27:BPA73017-1634:1:1101:12580:1400 2:N:0:14
AGTTGGTTGAGCGTACTCGACGAAGTTACCAGGGGGGGGGGGGGGGAA
+
F:FF,:FFFFFFFFFFFFFFFFFFFFF:FFF,FFFFFFFFFFFFF,FF
@FS10000125:27:BPA73017-1634:1:1101:12960:1400 2:N:0:14
GTATAGTTGAGCGTACTCGACGAAGTTGCGGGGGGGGGGGGGGGGGAA
+
FFFFF,FFFFFFFFFFFFFFFFFFFFFFFFFFFFFFFFFFFFFFF,:F
@FS10000125:27:BPA73017-1634:1:1101:13140:1400 2:N:0:14
CCCGGATTGAGCGTACTCGACGAAGTTGCCAGGGGGGGGGGGGGGGGA
+
FFFFFFFFFFFFFFFFFFFFFFFFFFFFFFFFFFFFFFFFFFFFFFF:
@FS10000125:27:BPA73017-1634:1:1101:13840:1400 2:N:0:14
ACGTCATTGAGCGTACTCGACGAAGTTGGGGGGGGGGGGGGGGAAGTC
+
:F,FFFFFFFFFFFFFFFFFFFFFFFFFFFFFFFFFFFFFFF,FF,F,
@FS10000125:27:BPA73017-1634:1:1101:14090:1400 2:N:0:14
TAATGTTTGAGCGTACTCGACGAAGTTCACACGGGGGGGGGGGGGGGA
+
,F,F,,FFFFFFFFFFFFFFFFFFFFF::FFFFFFFFFFFFFFFFFF,
@FS10000125:27:BPA73017-1634:1:1101:14370:1400 2:N:0:14
CACGGGTTGAGCGTACTCGACGAAGTTGTATGGGGGGGGGGGGGGGAA
+
FFFFFFFFFFFFFFFFFFFFFFFFFFFFFFFFFFFFFFFFFFFFF,FF
@FS10000125:27:BPA73017-1634:1:1101:15420:1400 2:N:0:14
TTTCGATTGAGCGTACTCGACGAAGTTCAGAGGGGGGGGGGGGGGGAA
+
F,F:F,FFFFFFFFFFFFFFFFFFFFFFF::FFFFFFFFFFFFFFFFF
@FS10000125:27:BPA73017-1634:1:1101:1010:1410 2:N:0:14
ATGGGTTTGAGCGTACTCGACGAAGTTCGGGGGGGGGGGGGGAAAGTC
+
FFFFFFFFFFFFFFFFFFFFFFFFFFFFFFFFFFFFFFFFFF:FF,::
@FS10000125:27:BPA73017-1634:1:1101:1800:1410 2:N:0:14
TTGTAATTGAGCGTACTCGACGAAGGGGGGGGGGGGGGGGGAGTTTGA
+
F,FFFFFFFFFFFFFFFFFFFFFFFFFFFFFFFFFFFFF,,F,F,,,F
@FS10000125:27:BPA73017-1634:1:1101:1910:1410 2:N:0:14
CTCTATTTGAGCGTACTCGACGAAGTTAAACGGGGGGGGGGGGGGGAA
+
,F::,FFFFFFFFFFFFFFFFFFFFFFF:,F,FFFFFFFFFFFFF,:F
@FS10000125:27:BPA73017-1634:1:1101:2470:1410 2:N:0:14
ATCGTCTTGAGCGTACTCGACGAAGTTCCGAGGGGGGGGGGGGGGGAA
+
FFFFFFFFFFFFFFFFFFFFFFFFFFFFFFFFFFFFFFFFFFFFFF:F
@FS10000125:27:BPA73017-1634:1:1101:2820:1410 2:N:0:14
TTCATAAGGGGGGGGGGGGGGGGGATTGGGAAAGGGCCCCGTGAGGAA
+
::FFFFFFFFFFFFFFFFFFFF,,:,,,:,:FFF,,:F,,,,,:,:,,
@FS10000125:27:BPA73017-1634:1:1101:4920:1410 2:N:0:14
CTGCTATTGAGCGTACTCGACGAAGTTACAGGGGGGGGGGGGGGGGAA
+
F,FFFFFFFFFFFFFFFFFFFFFFFFFFFFFFFFFFFFFFFFFF:,FF
@FS10000125:27:BPA73017-1634:1:1101:5020:1410 2:N:0:14
TGCCCATTGAGCGTACTCGACGAAGTTGCTCGGGGGGGGGGGGGGGAA
+
,:FFFFFFFFFFFFFFFFFFFFFFFFFFFFF:FFFFFFFFFFF:F:,F
@FS10000125:27:BPA73017-1634:1:1101:5040:1410 2:N:0:14
TTTTTCTTGAGCGTACTCGACGAAGTTCAGGGGGGGGGGGGGGGAAAT
+
,FFFFFFFFFFFFFFFFFFFFFFFFFFFFFFFFFFFFFFFFFFF:FFF
@FS10000125:27:BPA73017-1634:1:1101:5220:1410 2:N:0:14
TTATAATTGAGCGTACTCGACGAAGTTGTTAGGGGGGGGGGGGGGGGG
+
FFFFFFFFFFFFFFFFFFFFFFFFFFFFFFFFFFFFFFFFFFFFFFF:
@FS10000125:27:BPA73017-1634:1:1101:5250:1410 2:N:0:14
ATTCGATTGAGCGTACTCGACGAAGTTCGCGGGGGGGGGGGGGGGAAT
+
F:FFFFFFFFFFFFFFFFFFFFFFFFFFFFFFFFFFFFFFFF::,FFF
@FS10000125:27:BPA73017-1634:1:1101:5510:1410 2:N:0:14
TCCAAGTTGAGCGTACTCGACGAAGTTCATGCGGGGGGGGGGGGGGGA
+
FFFFFFFFFFFFFFFFFFFFFFFFFFFFFFFFFFFFFFFFFFFFF:,F
@FS10000125:27:BPA73017-1634:1:1101:5820:1410 2:N:0:14
TAGGCATTGAGCGTACTCGACGAAGTTTGTAGGGGGGGGGGGGGGGAA
+
FFFFFFFFFFFFFFFFFFFFFFFFFFFFFFFFFFFFFFFFFFFFF:FF
@FS10000125:27:BPA73017-1634:1:1101:7030:1410 2:N:0:14
CTAAAGTTGAGCGTACTCGACGAAGTTAGAGGGGGGGGGGGGGGGAAA
+
FF:FFFFFFFFFFFFFFFFFFFFFFFFFFFFFFFFFFFFFFFFF,FF,
@FS10000125:27:BPA73017-1634:1:1101:9010:1410 2:N:0:14
TTGTTTTTGAGCGTACTCGACGAAGTTCAAAGGGGGGGGGGGGGGGGA
+
FFFFFFFFFFFFFFFFFFFFFFFFFFFFFFFFFFFFFFFFFFFFFF:,
@FS10000125:27:BPA73017-1634:1:1101:9620:1410 2:N:0:14
ATGCATTTGAGCGTACTCGACGAAGTTTAGGGGGGGGGGGGGGGAGAT
+
,FFFFFFFFFFFFFFFFFFFFFFFFFFFFFFFFFFFFFFFFFF:F,:,
@FS10000125:27:BPA73017-1634:1:1101:10250:1410 2:N:0:14
CATTATTTGAGCGTACTCGACGAAGTTTAGTGGGGGGGGGGGGGGGAA
+
F,,,,FFFFFFFFFFFFFFFFFFFFFF::,:FFFFFFFFFFFFF:,:,
@FS10000125:27:BPA73017-1634:1:1101:10510:1410 2:N:0:14
CCTTACTTGAGCGTACTCGACGAAGTTCCCTGAGATCGGAAGAGCGTC
+
FF:F,FFFFFFFFFFFFFFFFFFFFFFF:FFFFFFFFFFFFFF:F,FF
@FS10000125:27:BPA73017-1634:1:1101:10720:1410 2:N:0:14
ATATTTTTGAGCGTACTCGACGAAGTTGGGGGGGGGGGGGGGAAATCG
+
,:FFFFFFFFFFFFFFFFFFFFFFFFFFFFFFFFFFFFFFFFF,,FF:
@FS10000125:27:BPA73017-1634:1:1101:11070:1410 2:N:0:14
TCCATATTGAGCGTACTCGACGAGGTTATCAGGGGGGGGGGGGGGGAA
+
:FFFFFFFFFFFFFFFFFFFFFFFFFFFFFFFFFFFFFFFFFFF:,,F
@FS10000125:27:BPA73017-1634:1:1101:11330:1410 2:N:0:14
TTTTATTTGAGCGTACTCGACGAAAGGGGGGGGGGGGGGGAAATCGGA
+
FFFFFFFFFFFFFFFFFFFFFFFFFFFFFFFFFFFFFFFF::,::,,:
@FS10000125:27:BPA73017-1634:1:1101:11670:1410 2:N:0:14
TTCCATTTGAGCGTACTCGACGAAGTTGTTGCGGGGGGGGGGGGGGGA
+
FFFFFFFFFFFFFFFFFFFFFFFFFFFFFFFFFFFFFFFFFFF:F,,F
@FS10000125:27:BPA73017-1634:1:1101:12110:1410 2:N:0:14
ATAGTATTGAGCGTACTCGACGAAGTTTGATGGGGGGGGGGGGGGGAA
+
,F,,F,FFFFFFFFFFFFFFFFFFFFF,,F,FFFFFFFFFFFFFF,F:
@FS10000125:27:BPA73017-1634:1:1101:12370:1410 2:N:0:14
CAGGTGTTGAGCGTACTCGACGAAGTTTGGAGGGGGGGGGGGGGGGGA
+
FF:FFFFFFFFFFFFFFFFFFFFFFFFFFFFFFFFFFFFFFFFFF::F
@FS10000125:27:BPA73017-1634:1:1101:12440:1410 2:N:0:14
TCATAATTGAGCGTACTCGACGAAGTTTGGCCGGGGGGGGGGGGGGGG
+
FFFFFFFFFFFFFFFFFFFFFFFFFFFFFFFFFFFFFFFFFFFFFFF,
@FS10000125:27:BPA73017-1634:1:1101:12860:1410 2:N:0:14
ATGTGTTTGAGCGTACTCGACGAAGTTAAAAGGGGGGGAGGGGGGGGG
+
FFFFFFFFFFFFFFFFFFFFFFFFFFFFFFFFFFFFFFFFFFF:,F:F
@FS10000125:27:BPA73017-1634:1:1101:13710:1410 2:N:0:14
TTTTAATTGAGCGTACTCGACGAAGTTTACAGGGGGGGGGGGGGGGAA
+
FFFFFFFFFFFFFFFFFFFFFFFFFFFFFFFFFFFFFFFFFFFFFFFF
@FS10000125:27:BPA73017-1634:1:1101:15910:1410 2:N:0:14
CTCGTCTTGAGCGTACTCGACGAAGTTTGGTCGGGGGGGGGGGGGGAA
+
,,,F,FFFFFFFFFFFFFFFFFFFFFF:,,FFFFFFFFFFFFFFFF,F
@FS10000125:27:BPA73017-1634:1:1101:16180:1410 2:N:0:14
TTATTTTTGAGCGTACTCGACGAAGGGGGGGGGGGGGGGAGATCGGAA
+
FFFFFFFFFFFFFFFFFFFFFFFFFFFFFFFFFFFFFFF:,F:F,:,,
@FS10000125:27:BPA73017-1634:1:1101:1420:1420 2:N:0:14
GGCCCCTTGAGCGTACTCGACGAAGTTATCTCGGGGGGGGGGGGGGGG
+
,,FFFFFFFFFFFFFFFFFFFFFFFFFFFFFFFFFFFFFFFFFFFFF,
@FS10000125:27:BPA73017-1634:1:1101:1970:1420 2:N:0:14
CATAGTTTGAGCGTACTCGACGAAGTTCGCAGGGGGGGGGGGGGGGAA
+
F:FFF:FFFFFFFFFFFFFFFFFFFFFFFFFFFFFFFFFFFFFFFFFF
@FS10000125:27:BPA73017-1634:1:1101:2070:1420 2:N:0:14
CAGTACTTGAGCGTACTCGACGAAGTTGGGCGGGGGGGGGGGGGGGAA
+
FFFFFFFFFFFFFFFFFFFFFFFFFFFFFFFFFFFFFFFFFFFFFF:F
@FS10000125:27:BPA73017-1634:1:1101:2160:1420 2:N:0:14
CTACTATTGAGCGTACTCGACGAAGTTAAGGGGGGGGGGGGGGGGAAA
+
F:FFFFFFFFFFFFFFFFFFFFFFFFF,FFFFFFFFFFFFFFF,:F,,
@FS10000125:27:BPA73017-1634:1:1101:3050:1420 2:N:0:14
TATAATTTGAGCGTACTCGACGAAGTTGGGTGGGGGGGGGGGGGGGAA
+
::FFFFFFFFFFFFFFFFFFFFFFFFFFFFFFFFFFFFFFFFFFFF,F
@FS10000125:27:BPA73017-1634:1:1101:4180:1420 2:N:0:14
TCCCGGTTGAGCGTACTCGACGAAGTTCATACGGGGGGGGGGGGGGGA
+
FFFFFFFFFFFFFFFFFFFFFFFFFFFFFFFFFFFFFFFFFFFFFF::
@FS10000125:27:BPA73017-1634:1:1101:5020:1420 2:N:0:14
TTTGTCTTGAGCGTACTCGACGAAGTTGTGGGGGGGGGGGGGGGAGAT
+
,FFFFFFFFFFFFFFFFFFFFFFFFFFFFFFFFFFFFFFFFFF,F,,F
@FS10000125:27:BPA73017-1634:1:1101:6120:1420 2:N:0:14
GTGCTATTGAGCGTACTCGACGAAGTTTACAGGGGGGGGGGGGGGGAA
+
,FFFFFFFFFFFFFFFFFFFFFFFFFFFFFFFFFFFFFFFFFFFF::F
@FS10000125:27:BPA73017-1634:1:1101:7350:1420 2:N:0:14
TTAACTTTGAGCGTACTCGACGAAGTTAGAAAGGGGGGGGGGGGGGGA
+
,FFFFFFFFFFFFFFFFFFFFFFFFFFFFFFFFFFFFFFFFFFFFF:F
@FS10000125:27:BPA73017-1634:1:1101:7480:1420 2:N:0:14
CCATTATTGAGCGTACTCGACGAAGTTTATCCGGGGGGGGGGGGGGGA
+
FF,,,FFFFFFFFFFFFFFFFFFFFFFF:,,FFFFFFFFFFFFFFFFF
@FS10000125:27:BPA73017-1634:1:1101:8640:1420 2:N:0:14
TTAAAATTGAGCGTACTCGACGAAGTTCGACCGGGGGGGGGGGGGGGG
+
,FFFFFFFFFFFFFFFFFFFFFFFFFFFFFFFFFFFFFFFFFFFFFF,
@FS10000125:27:BPA73017-1634:1:1101:10010:1420 2:N:0:14
TATATATTGAGCGTACTCGACGAAGTTTGCGGGGGGGGGGGGGGGGAA
+
,:F,::FFFFFFFFFFFFFFFFF:FFFF,,FFFFFFFFFFFFFFF,FF
@FS10000125:27:BPA73017-1634:1:1101:11420:1420 2:N:0:14
CTGTATTTGAGCGTACTCGACGAAGTGGGGGGGGGGGGGGGGAAATCG
+
FFFFFFFFFFFFFFFFFFFFFFFFFFFFFFFFFFFFFFFFF:FF,F::
@FS10000125:27:BPA73017-1634:1:1101:11620:1420 2:N:0:14
TTAACATTGAGCGTACTCGACGAAGTTTGTACGGGGGGGGGGGGGGGA
+
,FFFFFFFFFFFFFFFFFFFFFFFFFFFFFFFFFFFFFFFFFFFFFF,
@FS10000125:27:BPA73017-1634:1:1101:11730:1420 2:N:0:14
AGTTTATTGAGCGTACTCGACGAAGTTGGGGGGGGGGGGGGGAAATCG
+
F:FFFFFFFFFFFFFFFFFFFFFFFFFFFFFFFFFFFFFFF,F:,FFF
@FS10000125:27:BPA73017-1634:1:1101:12150:1420 2:N:0:14
CTGGTTTTGAGCGTACTCGACGAAGTTTCTACGGGGGGGGGGGGGGGA
+
FFFFFFFFFFFFFFFFFFFFFFFFFFFFFFFFFFFFFFFFFFFFF,,F
@FS10000125:27:BPA73017-1634:1:1101:12740:1420 2:N:0:14
ATGCATATTGAGCGTACTCGACGAAGTTACAGGGGGGGGGGGGGGGGA
+
FFFFFFFFFFFFFFFFFFFFFFFFFFFFFFFFFFFFFFFFFFFFFFFF
@FS10000125:27:BPA73017-1634:1:1101:12990:1420 2:N:0:14
TTAGTGTTGAGCGTACTCGACGAAGTTCGTGCGGGGGGGGGGGGGGGA
+
F,FFFFFFFFFFFFFFFFFFFFFFFFFFFFFFFFFFFFFFFFFFF:FF
@FS10000125:27:BPA73017-1634:1:1101:13730:1420 2:N:0:14
ATTTTGTTGAGCGTACTCGACGAAGTTGCTGCGGGGGGGGGGGGGGGG
+
FFFFFFFFFFFFFFFFFFFFFFFFFFFFFFFFFFFFFFFFFFFFF,F:
@FS10000125:27:BPA73017-1634:1:1101:14530:1420 2:N:0:14
TACTAATTGAGCGTACTCGACGAAGTGGGGGGGGGGGGGGGAATTCGA
+
,:FFFFFFFFFFFFFFFFFFFFFFFFFFFFFFFFFFFFFFFFF,F:,,
@FS10000125:27:BPA73017-1634:1:1101:14660:1420 2:N:0:14
TAGACGTTGAGCGTACTCTACGAAGTTACCGGGGGGGGGGGGGGAAAT
+
,:FFFFFFFFFFFFFFFFFFFFFFFFFFFFFFFFFFFFFFFFFFF:FF
@FS10000125:27:BPA73017-1634:1:1101:15380:1420 2:N:0:14
CTTGCATTGAGCGTACTCGACGAAGTTATGGCGGGGGGGGGGGGGGGA
+
FFFFFFFFFFFFFFFFFFFFFFFFFFFFFFFFFFFFFFFFFFFFFF,,
@FS10000125:27:BPA73017-1634:1:1101:16190:1420 2:N:0:14
AACTGGTTGAGCGTACTCGACGAAGTGGGGGGGGGGGGGGGAAATCGG
+
FFFFFFFFFFFFFFFFFFFFFFFFFFFFFFFFFFFFFFFFFF,,F:,,
@FS10000125:27:BPA73017-1634:1:1101:16200:1420 2:N:0:14
AATATTTTGAGCGTACTCGACGAAGTTCTGACGGGGGGGGGGGGGGGA
+
,,FF,,FFFFFFFFFFFFFFFFFFFFFF,F,,FFFFFFFFFFFFFF,F
@FS10000125:27:BPA73017-1634:1:1101:1680:1430 2:N:0:14
TTGTCATTGAGCGTACTCGACGAAGTTCTTGCGGGGGGGGGGGGGGGA
+
FFFFFFFFFFFFFFFFFFFFFFFFFFFFFFFFFFFFFFFFFFFFFFF,
@FS10000125:27:BPA73017-1634:1:1101:1840:1430 2:N:0:14
CTTGAATTGAGCGTACTCGACGAAGTGGGGGGGGGGGGGGGGGAGGTC
+
F:FFFFFFFFFFFFFFFFFFFFFFFFFFFFFFFFFFFFFFFF,:,,F:
@FS10000125:27:BPA73017-1634:1:1101:2340:1430 2:N:0:14
TCACGATTGAGCTACTCGACGAAGTTCATAGGGGGGGGGGGGGGGGAA
+
FFFFFF:FFFFFFFFFFFFFFFFFFFFF:FFFFFFFFFFFFFFFF,:,
@FS10000125:27:BPA73017-1634:1:1101:2360:1430 2:N:0:14
TCACCATTGAGCTACTCGACGAAGTTCATAGGGGGGGGGGGGGGGAAA
+
,,,F,FFFFFFFF:,F:,F,,FF:FFFFFF,FFFFFFFFFFFFF,FF,
@FS10000125:27:BPA73017-1634:1:1101:2520:1430 2:N:0:14
CTAATTTTGAGCGTACTCGACGAAGTTGCTAGGGGGGGGGGGGGGGAA
+
FFFFFFFFFFFFFFFFFFFFFFFFFFFFFFFFFFFFFFFFFFFFFFFF
@FS10000125:27:BPA73017-1634:1:1101:3020:1430 2:N:0:14
TTGATCTTGAGCGTACTCGACGAAGTTGTAGCGGGGGGGGGGGGGGGA
+
FFFFFFFFFFFFFFFFFFFFFFFFFFFFFFFFFFFFFFFFFFFFFFF,
@FS10000125:27:BPA73017-1634:1:1101:4830:1430 2:N:0:14
ACCTGCTTGAGCGTACTCGACGAAGTTCAGGCGGGGGGGGGGGGGGGG
+
,FFFFFFFFFFFFFFFFFFFFFFFFFFFFFFFFFFFFFFFFFFFFFFF
@FS10000125:27:BPA73017-1634:1:1101:5890:1430 2:N:0:14
TACCCTTTGAGCGTACTCGACGAAGTTTGCTCGGGGGGGGGGGGGGAA
+
FF:,F:FFFFFFFFFFFFFFFFFFFFFF,:,FFFFFFFFFFFFFFF,F
@FS10000125:27:BPA73017-1634:1:1101:7610:1430 2:N:0:14
ATACTTTTGAGCGTACTCGACGAAGTTATGTGGGGGGGGGGGGGGGAA
+
F,FFFFFFFFFFFFFFFFFFFFFFFFFFFFFFFFFFFFFFFFFF,,F:
@FS10000125:27:BPA73017-1634:1:1101:8070:1430 2:N:0:14
TAGTTTTTGAGCGTACTCGACGAAGTTACAGGGGGGGGGGGGGGGAAT
+
FFFFFFFFFFFFFFFFFFFFFFFFFFFFFFFFFFFFFFFFFFFF,F:,
@FS10000125:27:BPA73017-1634:1:1101:9560:1430 2:N:0:14
TTCCTCTTGAGCGTACTCGACGAAGTTGGCTCGGGGGGGGGGGGGGGG
+
,FFFFFFFFFFFFFFFFFFFFFFFFFFFFFFFFFFFFFFFFFFFFFF:
@FS10000125:27:BPA73017-1634:1:1101:10400:1430 2:N:0:14
CTATATTTGAGCGTACTCGACGAAGTTGAAAGGGGGGGGGGGGGGGGA
+
F,FFFFFFFFFFFFFFFFFFFFFFFFFFFFFFFFFFFFFFFFFFFFF,
@FS10000125:27:BPA73017-1634:1:1101:10570:1430 2:N:0:14
ATTCTTTTGAGCGTACTCGACGAAGTTTGGGGGGGGGGGGGGAAAGTC
+
,FFFFFFFFFFFFFFFFFFFFFFFFFFFFFFFFFFFFFFFFF,F:,:F
@FS10000125:27:BPA73017-1634:1:1101:11070:1430 2:N:0:14
TCCCCATTGAGCGTACTCGACGAAGTTCGGGGGGGGGGGGGGGGAAGT
+
:F:F:FFFFFFFFFFFFFFFFFFFFFFFFFFFFFFFFFFFFF:,FF,:
@FS10000125:27:BPA73017-1634:1:1101:11310:1430 2:N:0:14
TTCTATTTGAGCGTACTCGACGAAGTTGTTTCGGGGGGGGGGGGGGGG
+
FFFFFFFFFFFFFFFFFFFFFFFFFFFFFFFFFFFFFFFFFFFFFFFF
@FS10000125:27:BPA73017-1634:1:1101:11680:1430 2:N:0:14
TCCTTATTGAGCGTACTCGACGAAGGGGGGGGGGGGGGGGGAGGGTGA
+
FF,,,FFFFFFFFFFFFFFFFFFFF,,,,,,FFFFFFFFF:,,,,,,F
@FS10000125:27:BPA73017-1634:1:1101:11760:1430 2:N:0:14
CCTCCTTTGAGCGTACTCGACGAAGTTCAGGCGGGGGGGGGGGGGGGG
+
FFFFFFFFFFFFFFFFFFFFFFFFFFFFFFFFFFFFFFFFFFFFFF::
@FS10000125:27:BPA73017-1634:1:1101:12250:1430 2:N:0:14
TACTGTTTGAGCGTACTCGACGAAGTTGCGGGGGGGGGGGGGGGGGAA
+
FFFFFFFFFFFFFFFFFFFFFFFFFFFFFFFFFFFFFFFFFFFF,,:F
@FS10000125:27:BPA73017-1634:1:1101:12590:1430 2:N:0:14
TCAATCTTGAGCGTACTCGACGAAATTTCATCGGGGGGGGGGGGGGGA
+
FFFFFFFFFFFFFFFFFFFFFFFFFFFFFFFFFFFFFFFFFFFFFFF:
@FS10000125:27:BPA73017-1634:1:1101:12710:1430 2:N:0:14
ATCTACTTGAGCGTACTCGACGAAGTTGCGAGGGGGGGGGGGGGGGGG
+
FFFFFFFFFFFFFFFFFFFFFFFFFFFFFFFFFFFFFFFFFFFFFFFF
@FS10000125:27:BPA73017-1634:1:1101:12800:1430 2:N:0:14
CTGATCTTGAGCGTACTCGACGAAGTTGGGGGGGGGGGGGGGGAAATG
+
FFFFFFFFFFFFFFFFFFFFFFFFFFFFFFFFFFFFFFFFFF::F,,,
@FS10000125:27:BPA73017-1634:1:1101:13020:1430 2:N:0:14
AGCGGCTTGAGCGTACTCGACGAAGTTCTGGCGGGGGGGGGGGGGGGA
+
::FFFFFFFFFFFFFFFFFFFFFFFFFFFFFFFFFFFFFFFFFFFFF:
@FS10000125:27:BPA73017-1634:1:1101:13740:1430 2:N:0:14
ATATCTTTGAGCGTACTCGACGAAGTTCGTGCGGGGGGGGGGGGGGAA
+
,FFFF,FFFFFFFFFFFFFFFFFFFFFF,FFFFFFFFFFFFFFFFF,,
@FS10000125:27:BPA73017-1634:1:1101:13870:1430 2:N:0:14
AATACTTTGAGCGTACTCGACGAAGTTGTCAGGGGGGGGGGGGGGGGG
+
,,FF,,FFFFFFFFFFFFFFFFFFFFF,,F,FFFFFFFFFFFFFF,,,
@FS10000125:27:BPA73017-1634:1:1101:1780:1440 2:N:0:14
CTACATTTGAGCGTACTCGACGAAGTTCACTGGGGGGGGGGGGGGGGG
+
F,FFFFFFFFFFFFFFFFFFFFFFFFFFFFFFFFFFFFFFFFFFFFF:
@FS10000125:27:BPA73017-1634:1:1101:2170:1440 2:N:0:14
ATTTAATTGAGCGTACTCGACGAAGTTCTGCCGGGGGGGGGGGGGGGA
+
F,FFFFFFFFFFFFFFFFFFFFFFFFFFFFFFFFFFFFFFFFFFFFFF
@FS10000125:27:BPA73017-1634:1:1101:2280:1440 2:N:0:14
CAACTTTTGAGCGTACTCGACGAAGTTAGAAGGGGGGGGGGGGGGGAA
+
FFFFFFFFFFFFFFFFFFFFFFFFFFFFFFFFFFFFFFFFFFFFFFFF
@FS10000125:27:BPA73017-1634:1:1101:2800:1440 2:N:0:14
TACTACTTGAGCGTACTCGACGAGGTTTATGCGGGGGGGGGGGGGGGA
+
FFFFFFFFFFFFFFFFFFFFFFFFFFFFFFFFFFFFFFFFFFFFFFFF
@FS10000125:27:BPA73017-1634:1:1101:3070:1440 2:N:0:14
TCGGACTTGAGCGTACTCGACGAAGTTAATACGGGGGGGGGGGGGGGA
+
FFFFFFFFFFFFFFFFFFFFFFFFFFFFFFFFFFFFFFFFFFFFFFFF
@FS10000125:27:BPA73017-1634:1:1101:3080:1440 2:N:0:14
TTTAATTTGAGCGTACCCATCAAAGTTCGGTGGGGGGGGGGGGGGGGA
+
,:,::FFFFFFFFFF,,F,,F,F:,F,,F,:FFFFFFFFFFFFFFF,,
@FS10000125:27:BPA73017-1634:1:1101:3690:1440 2:N:0:14
TTAGGATTGAGCGTACTCGACGAAGTTACTGCGGGGGGGGGGGGGGGA
+
F,FFFFFFFFFFFFFFFFFFFFFFFFFFFFFFFFFFFFFFFFFFFFF:
@FS10000125:27:BPA73017-1634:1:1101:4070:1440 2:N:0:14
CTTGCTTTGAGCATACTCGACGAAGTTGTAAAGGGGGGGGGGGGGGAA
+
F,FFFFFFFFFFFFFFFFFFFFFFFFFFFFFFFFFFFFFFFFFF::::
@FS10000125:27:BPA73017-1634:1:1101:4200:1440 2:N:0:14
CCTATTTTGAGCGTACTCGACGAAGTTACAAGGGGGGGGGGGGGGGGG
+
FFF:,FFFFFFFFFFFFFFFFFFFFFFFFFF,FFFFFFFFFFFFFF:F
@FS10000125:27:BPA73017-1634:1:1101:4840:1440 2:N:0:14
TACAACTTGAGCGTACTCGACGAAGTTTAAAGGGGGGGGGGGGGGGAA
+
FFFFFFFFFFFFFFFFFFFFFFFFFFFFFFFFFFFFFFFFFFFFF:FF
@FS10000125:27:BPA73017-1634:1:1101:5040:1440 2:N:0:14
CTAACCTTGAGCGTACTCGACGAAGTTTGCCCGGGGGGGGGGGGGGGA
+
FFFFFFFFFFFFFFFFFFFFFFFFFFFFFFFFFFFFFFFFFFFFFF:F
@FS10000125:27:BPA73017-1634:1:1101:5180:1440 2:N:0:14
CAAATATTGAGCGTACTCGACGAAGTTGTATCGAGGGGGGGGGGGGGG
+
FFFFFFFFFFFFFFFFFFFFFFFFFFFFFFFFFFFFFFFFFFFFFFF:
@FS10000125:27:BPA73017-1634:1:1101:5190:1440 2:N:0:14
TTAATATTGAGCGTACTCGACGAAGTTAAGTCGGGGGGGGGGGGGGGA
+
FFFFFFFFFFFFFFFFFFFFFFFFFFFFFFFFFFFFFFFFFFFFFFFF
@FS10000125:27:BPA73017-1634:1:1101:6070:1440 2:N:0:14
ACTAGATTGAGCGTACTCGACGAAGTTGGGGGGGGGGGGGGGGAATTC
+
:FFFFFFFFFFFFFFFFFFFFFFFFFFFFFFFFFFFFFFFF,,:,,F,
@FS10000125:27:BPA73017-1634:1:1101:6240:1440 2:N:0:14
ACACTGTTGAGCGTACTCGACGAAGTTGGGAGGGGGGGGGGGGGGGAA
+
FFFFFFFFFFFFFFFFFFFFFFFFFFFFFFFFFFFFFFFFFFFFF,FF
@FS10000125:27:BPA73017-1634:1:1101:6530:1440 2:N:0:14
TAGGTTTTGAGCGTACTCGACGAAGTTTTTACGGGGGGGGGGGGGGGA
+
FFFFFFFFFFFFFFFFFFFFFFFFFFFFFFFFFFFFFFFFFFFFFFFF
@FS10000125:27:BPA73017-1634:1:1101:8690:1440 2:N:0:14
TATTGTTTGAGCGTACTCGACGAAGTTCGGGGGGGGGGGGGGGGGGGA
+
F:FFFFFFFFFFFFFFFFFFFFFFFFFFFFFFFFFFFFFFFFFFFF,,
@FS10000125:27:BPA73017-1634:1:1101:9320:1440 2:N:0:14
TTTATTTTGAGCGTACTCGACGAAGTTTCAGCGGGGGGGGGGGGGGGA
+
F,FFFFFFFFFFFFFFFFFFFFFFFFFFFFFFFFFFFFFFFFFFFFFF
@FS10000125:27:BPA73017-1634:1:1101:9360:1440 2:N:0:14
ATGTCTTTGAGCGTACTCGACGAAGTTCTGCGGGGGGGGGGGGGGGAA
+
FF:FFFFFFFFFFFFFFFFFFFFFFFFFFFFFFFFFFFFFFFFFFFFF
@FS10000125:27:BPA73017-1634:1:1101:10010:1440 2:N:0:14
TTCATTTTGAGCGTACTCGACGAAGTTGTGAGGGGGGGGGGGGGGGGA
+
FFFFFFFFFFFFFFFFFFFFFFFFFFFFFFFFFFFFFFFFFFFFFFF,
@FS10000125:27:BPA73017-1634:1:1101:10120:1440 2:N:0:14
TTAATCTTGAGCGTACTCGACGAAGTTGTCAGGGGGGGGGGGGGGGAA
+
F,FFFFFFFFFFFFFFFFFFFFFFFFFFFFFFFFFFFFFFFFFFFFFF
@FS10000125:27:BPA73017-1634:1:1101:10630:1440 2:N:0:14
AACATTTTGAGCGTACTCGACGAAGTTTAACGGGGGGGGGGGGGGGAA
+
F,,FFFFFFFFFFFFFFFFFFFFFFFF,,,F,FFFFFFFFFFFFF:,F
@FS10000125:27:BPA73017-1634:1:1101:10950:1440 2:N:0:14
ACTCTATTGAGCGTACTCGACGAAGTTGTGCCGGGGGGGGGGGGGGGA
+
FFFFFFFFFFFFFFFFFFFFFFFFFFFFFFFFFFFFFFFFFFFFF,,F
@FS10000125:27:BPA73017-1634:1:1101:11040:1440 2:N:0:14
GATCGCTTACGAAGGGGGGGGGGGGGGGAGATCGGAAGAGCGTCGTTT
+
:F:F,FFFFFF:F:FFF:FFFFFFFFFF,,:F,,F:F,,:,,,:,,,:
@FS10000125:27:BPA73017-1634:1:1101:11220:1440 2:N:0:14
CACGCGTTGAGCGTACTCGACGAAGTTTAGTCGGGGGGGGGGGGGGGA
+
FFFFFFFFFFFFFFFFFFFFFFFFFFFFFFFFFFFFFFFFFFFFFF,:
@FS10000125:27:BPA73017-1634:1:1101:12040:1440 2:N:0:14
TTCTATTTGAGCGTACTCGACGAAGTTTCAAGGGGGGGGGGGGGGGAA
+
F,FFFFFFFFFFFFFFFFFFFFFFFFFFFFFFFFFFFFFFFFFFF,FF
@FS10000125:27:BPA73017-1634:1:1101:12050:1440 2:N:0:14
AAAGTCTTGAGCGTACTCGACGAAGTTCAAGGGGGGGGGGGGGGGGGA
+
:FF:FFFFFFFFFFFFFFFFFFFFFFFFFFFFFFFFFFFFFFFFF:F,
@FS10000125:27:BPA73017-1634:1:1101:12410:1440 2:N:0:14
TTTTGGTTGAGCGTACTCGACGAAGTTTCAGGGGGGGGGGGGGGGGAA
+
FFFFFFFFFFFFFFFFFFFFFFFFFFFFFFFFFFFFFFFFFFFF,,F:
@FS10000125:27:BPA73017-1634:1:1101:12500:1440 2:N:0:14
TCATATTTGAGCGTACTCGACGAAGTTCGGTGGGGGGGGGGGGGGGGA
+
,FFFFFFFFFFFFFFFFFFFFFFFFFFFFFFFFFFFFFFFFFFFF:,F
@FS10000125:27:BPA73017-1634:1:1101:12640:1440 2:N:0:14
ACCGTTTGAGCGTACTCGACGAAGTTTTACGGGGGGGGGGGGGGGGGG
+
FFFFFFFFFFFFFFFFFFFFFFFFFFFFFFFFFFFFFFFFFFFFFFFF
@FS10000125:27:BPA73017-1634:1:1101:12890:1440 2:N:0:14
ATCGGCTTGAGCGTACTCGACGAAGTTCTGGCGGGGGGGGGGGGGGAA
+
F:FFFFFFFFFFFFFFFFFFFFFFFFFFFFFFFFFFFFFFFFFFFF,F
@FS10000125:27:BPA73017-1634:1:1101:12920:1440 2:N:0:14
CCTATTTTGAGCGTACTCGACGAAGTTTAAGGGGGGGGGGGGGGGGAA
+
FFF:FFFFFFFFFFFFFFFFFFFFFFFFFFFFFFFFFFFFFF::::,,
@FS10000125:27:BPA73017-1634:1:1101:13400:1440 2:N:0:14
ATCACATTGAGCGTACTCGACGAAGTTGTTAGGGGGGGGGGGGGGGGG
+
F,FFFFFFFFFFFFFFFFFFFFFFFFFFFFFFFFFFFFFFFFFFFFFF
@FS10000125:27:BPA73017-1634:1:1101:14090:1440 2:N:0:14
CTCCTGTTGAGCGTACTCGACGAAGTTGAATCGGGGGGGGGGGGGGGA
+
FF,:FFFFFFFFFFFFFFFFFFFFFFF,FF,FFFFFFFFFFFFFFFFF
@FS10000125:27:BPA73017-1634:1:1101:14830:1440 2:N:0:14
TCGATATTGAGCGTACTCGACGAAGTTATGCGGGGGGGGGGGGGGGAA
+
,F,FFFFFFFFFFFFFFFFFFFFFFFFFFFFFFFFFFFFFF:F:,,,,
@FS10000125:27:BPA73017-1634:1:1101:14890:1440 2:N:0:14
TTCAAATTGAGCGTACTAGACGAAGTTCCAAGGGGGGGGGGGGGGGGA
+
FFFFFFFFFFFFFFFFFFFFFFFFFFFFFFFFFFFFFFFFFFFFFF,F
@FS10000125:27:BPA73017-1634:1:1101:14970:1440 2:N:0:14
CAGTCATTGAGCGTACTCGACGAAGTTAACCGGGGGGGGGGGGGGGGA
+
FFFFFFFFFFFFFFFFFFFFFFFFFFFFFFFFFFFFFFFFFFFF:,:,
@FS10000125:27:BPA73017-1634:1:1101:15730:1440 2:N:0:14
TACCTTTTGAGCGTACTCGACGAAGTTGTGGGGGGGGGGGGGGGAGAT
+
FFFFFFFFFFFFFFFFFFFFFFFFFFFFFFFFFFFFFFFFFFF,F,,F
@FS10000125:27:BPA73017-1634:1:1101:1250:1450 2:N:0:14
TAGTTATTGAGCGTACTCGACGAAGTTGCAGGGGGGGGGGGGGGAAAT
+
FFFFFFFFFFFFFFFFFFFFFFFFFFFFFFFFFFFFFFFFFFFF:FFF
@FS10000125:27:BPA73017-1634:1:1101:2100:1450 2:N:0:14
GGGTATTTGAGCGTACTCGACGAAGTTCAAAGGGGGGGGGGGGGGGAA
+
,F,:FFFFFFFFFFFFFFFFFFFFFFFFFFFF::F:FFFF::F:F,,:
@FS10000125:27:BPA73017-1634:1:1101:2520:1450 2:N:0:14
TATGATTTGAGCGTACTCGACGAAGTTGAACGGGGGGGGGGGGGGGGA
+
:,,FF:FFFFFFFFFFFFFFFFFFFF:FFFF,F:F:FF:,F,F,F,,F
@FS10000125:27:BPA73017-1634:1:1101:2990:1450 2:N:0:14
TATTTGTTGAGCGAAGGGGGGGGGGGGGGGAGATCGGAAAAGCGTCCT
+
,:FFFFFFFFFFFFFFFFFFFFFFFFFFFF:,FF,,FFF,F,:,:F,:
@FS10000125:27:BPA73017-1634:1:1101:4000:1450 2:N:0:14
TTCGTATTGAGCGTACTCGACGAAGTTAAGTGGGGGGGGGGGGGGGAA
+
F,F:FFFFFFFFFFFFFFFFFFFFFFFFFFFFFFFFFFFFFFFF:,::
@FS10000125:27:BPA73017-1634:1:1101:4090:1450 2:N:0:14
TTGTTGTTGAGCGTACTCGACGAAGTTTATTCGGGGGGGGGGGGGAGA
+
,,,,,FFFFFFFFFFFFFFFFFFFFFF,,F,FFFFFFFFFFFFFFF,,
@FS10000125:27:BPA73017-1634:1:1101:4280:1450 2:N:0:14
CATGGATTGAGCGTACTCGACGAAGTTACCGCGGGGGGGGGGGGGGGA
+
FFFFFFFFFFFFFFFFFFFFFFFFFFFFFFFFFFFFFFFFFFFFFFFF
@FS10000125:27:BPA73017-1634:1:1101:5790:1450 2:N:0:14
TCTCCCTTGAGCGTACTCGACGAAGTTCAATCGGGGGGGGGGGGGGGG
+
FFFFFFFFFFFFFFFFFFFFFFFFFFFFFFFFFFFFFFFFFFFFFFFF
@FS10000125:27:BPA73017-1634:1:1101:5800:1450 2:N:0:14
TCTTCTTTGAGCGTACTCGACGAAGTTTAGTGGGGGGGGGGGGGGGGA
+
FFFFFFFFFFFFFFFFFFFFFFFFFFFFFFFFFFFFFFFFFFFFFFF,
@FS10000125:27:BPA73017-1634:1:1101:6020:1450 2:N:0:14
ATAGGGTTGAGCGTACTCGACGAAGTTTTAGGGGGGGGGGGGGGGAAA
+
F,FFF:FFFFFFFFFFFFFFFFFFFFFFFFFFFFFFFFFFFFFF:F,,
@FS10000125:27:BPA73017-1634:1:1101:6130:1450 2:N:0:14
TTGCTATTGAGCGTACTCGACGAAGTTTACAGGGGGGGGGGGGGGGGA
+
,FFFFFFFFFFFFFFFFFFFFFFFFFFFFFFFFFFFFFFFFFFFFFFF
@FS10000125:27:BPA73017-1634:1:1101:6160:1450 2:N:0:14
TTGCTATTGAGCGTACTCGACGAAGTTTACAGGGGGGGGGGGGGGGAA
+
,FFFFFFFFFFFFFFFFFFFFFFFFFFFFFFFFFFFFFFFFFFFFFFF
@FS10000125:27:BPA73017-1634:1:1101:6260:1450 2:N:0:14
GGCGGATTGAGCGTACTCGACGAAGTTTAAAAGGGGGGGGGGGGGGGG
+
,,FFFFFFFFFFFFFFFFFFFFFFFFFFFFFFFFFFFFFFFFFFFFF,
@FS10000125:27:BPA73017-1634:1:1101:6540:1450 2:N:0:14
TCAATGTTGAGCGTACTCGACGAAGTTGACTGGGGGGGGGGGGGGGAA
+
FFFFFFFFFFFFFFFFFFFFFFFFFFFFFFFFFFFFFFFFFFFFFF:F
@FS10000125:27:BPA73017-1634:1:1101:7820:1450 2:N:0:14
TGGCAATTGAGCGTACTCGACGAAGTTGCTTGGGGGGGGGGGGGGGGA
+
F,,FF::FFFFFFFFFFF:FFFFFFFF:FFFFFFFFFF:FF,:F,:,,
@FS10000125:27:BPA73017-1634:1:1101:8490:1450 2:N:0:14
TCTCTCTTGAGCGTACTCGACGAAGGGGGGGGGGGGGGGAGATCGGAA
+
,FFF:FFFFFFFFFFFFFFFFFFFFFFFFFFFFFFFFFFF,FFF,,F,
@FS10000125:27:BPA73017-1634:1:1101:9020:1450 2:N:0:14
TAGTACTTGAGCGTACTCGACGAAGTTGCAAGGGGGGGGGGGGGGGAA
+
,,FFFFFFFFFFFFFFFFFFFFFFFFFFFFFFFFFFFFFFFFFFFF:F
@FS10000125:27:BPA73017-1634:1:1101:9450:1450 2:N:0:14
TAGATGTTGAGCGTACTCGACGAAGTTAGTAAGGGGGGGGGGGGGGGA
+
FFFFFFFFFFFFFFFFFFFFFFFFFFFFFFFFFFFFFFFFFFFFFFF:
@FS10000125:27:BPA73017-1634:1:1101:10760:1450 2:N:0:14
TTCTCATTGAGCGTACTCGACGAAGTTCCAAGGGGGGGGGGAGAGTGA
+
F,FF,,FFFFFFFFFFFFFFFFFFF,,,,,,FFFFFFFFFF,,:,,,:
@FS10000125:27:BPA73017-1634:1:1101:11230:1450 2:N:0:14
CAATCGTTGAGCGTACTCGACGAAGTTACTTGGGGGGGGGGGGGGGGG
+
FFF:F:FFFFFFFFFFFFFFFFFFFFF,F::FFFFFFFFFFFFF:,,F
@FS10000125:27:BPA73017-1634:1:1101:11790:1450 2:N:0:14
AAATAGTTGAGCGTACTCGACGAAGTTCAGAGGGGGGGGGGGGGGGGA
+
FFFFF:FFFFFFFFFFFFFFFFFFFFFFFFFFFFFFFFFFF:,F,:,F
@FS10000125:27:BPA73017-1634:1:1101:11830:1450 2:N:0:14
TAAAGATTGAGCGTACTCGACGAAGTTATTGCGGGGGGGGGGGGGGGA
+
,:F:FFFFFF:F:FFFFFFFFF:FFFFFFFFFFFFFFFFFFFFF,F,,
@FS10000125:27:BPA73017-1634:1:1101:12840:1450 2:N:0:14
TTGTTGTTGAGCGTACTCGACGAAGTTAGCGCGGGGGGGGGGGGGGGA
+
,,FFFFFFFFFFFFFFFFFFFFFFFFFFFFFFFFFFFFFFFFFFFFFF
@FS10000125:27:BPA73017-1634:1:1101:12960:1450 2:N:0:14
ACTTATTTGAGCGTACTCGACGAAGTTTGGGGGGGGGGGGGGGAGATC
+
FFFFFFFFFFFFFFFFFFFFFFFFFFFFFFFFFFFFFFFFFF,F,,FF
@FS10000125:27:BPA73017-1634:1:1101:13070:1450 2:N:0:14
ACAATTTTGAGCGTACTCGACGAAGTTGCTAGGGGGGGGGGGGGGAAA
+
FFFFFFFFFFFFFFFFFFFFFFFFFFFFFFFFFFFFFFFFFFFFFFFF
@FS10000125:27:BPA73017-1634:1:1101:14180:1450 2:N:0:14
ATAATGTTGAGCGTACTCGACGAAGTTTGCAGGGGGGGGGGGGGGGAA
+
FFFFFFFFFFFFFFFFFFFFFFFFFFFFFFFFFFFFFFFFFFFFFFFF
@FS10000125:27:BPA73017-1634:1:1101:14430:1450 2:N:0:14
TCTAGGTTGAGCGTACTCGACGAAGTTCAGCGGGGGGGGGGGGGGAAA
+
FFFFFFFFFFFFFFFFFFFFFFFFFFFFFFFFFFFFFFFFFFFF,:FF
@FS10000125:27:BPA73017-1634:1:1101:14900:1450 2:N:0:14
TTATCATTGAGCGTACTCGACGAAGTTGGTCGGGGGGGGGGGGGGGGG
+
F,FFFFFFFFFFFFFFFFFFFFFFFFFFFFFFFFFFFFFFFFFFF::F
@FS10000125:27:BPA73017-1634:1:1101:15520:1450 2:N:0:14
ATGATATTGAGCGTACTCGACGAAGTTTGTGCGGGGGGGGGGGGGGGA
+
F::FFFFFFFFFFFFFFFFFFFFFFFFFFFFFFFFFFFFFFFFFFFF,
@FS10000125:27:BPA73017-1634:1:1101:15660:1450 2:N:0:14
TTGCTGTTGAGCGTACTCGACGAAGTTTATTGGGGGGGGGGGGGGGAA
+
,FFFFFFFFFFFFFFFFFFFFFFFFFFFFFFFFFFFFFFFFFFFF:FF
@FS10000125:27:BPA73017-1634:1:1101:15790:1450 2:N:0:14
TAAGATTTGAGCGTACTCGACGAAGTTGCTGGGGGGGGGGGGGGGAAT
+
,FFFFFFFFFFFFFFFFFFFFFFFFFFFFFFFFFFFFFFFFFF,,,:F
@FS10000125:27:BPA73017-1634:1:1101:15830:1450 2:N:0:14
TAACGATTGAGCGTACTCGACGAAGTTGGCTGGGGGGGGGGGGGGGAA
+
FFFFFFFFFFFFFFFFFFFFFFFFFFFFFFFFFFFFFFFFFFFFFFFF
@FS10000125:27:BPA73017-1634:1:1101:15930:1450 2:N:0:14
TTAAGTTTGAGCGTACTCGACGAAGTTGCTGGGGGGGGGGGGGGGGAA
+
,FFFFFFFFFFFFFFFFFFFFFFFFFFFFFFFFFFFFFFFFFF:,,F:
@FS10000125:27:BPA73017-1634:1:1101:16090:1450 2:N:0:14
TCTTGCTTGAGCGTACTCGACGAAGTTTTTAGGGGGGGGGGGGGGGGA
+
,FFFFFFFFFFFFFFFFFFFFFFFFFFFFFFFFFFFFFFFFFFF::,F
@FS10000125:27:BPA73017-1634:1:1101:16190:1450 2:N:0:14
TTATCCTTGAGCGTACTCGACGAAGTTCCAGGGGGGGGGGGGGGGAAA
+
:FFFFFFFFFFFFFFFFFFFFFFFFFFFFFFFFFFFFFFFFFFF,:,,
@FS10000125:27:BPA73017-1634:1:1101:16240:1450 2:N:0:14
ATGGTTTTGAGCGTACTCGACGAAGGGGGGGGGGGGGGGGGGGAGTTG
+
FFFFFFFFFFFFFFFFFFFFFFFFFFFFFFFFFFFFFFFFF,,:,,,,
@FS10000125:27:BPA73017-1634:1:1101:1520:1460 2:N:0:14
CCGGCTTTGAGCGTACTCGACGAAGTTCTATGGGGGGGGGGGGGGGGG
+
FFFFFFFFFFFFFFFFFFFFFFFFFFFFFFFFFFFFFFFFFFFFFF:F
@FS10000125:27:BPA73017-1634:1:1101:1670:1460 2:N:0:14
AAACGATTGAGCGTACTCGACGAAGTTGAGCCGGGGGGGGGGGGGGGG
+
:FFFFFFFFFFFFFFFFFFFFFFFFFFFFFFFFFFFFFFFFFFFFF,F
@FS10000125:27:BPA73017-1634:1:1101:1880:1460 2:N:0:14
TTCATGTTGAGCGTACTCGACGAAGTTCTCTCGGGGGGGGGGGGGGGG
+
F,FFFFFFFFFFFFFFFFFFFFFFFFFFFFFFFFFFFFFFFFFFFFF,
@FS10000125:27:BPA73017-1634:1:1101:2030:1460 2:N:0:14
AACATCTTGAGCGTACTCGACGAAGTTACGCGGGGGGGGGGGGGGGAA
+
FFFFFFFFFFFFFFFFFFFFFFFFFFFFFFFFFFFFFFFFFFFFFFFF
@FS10000125:27:BPA73017-1634:1:1101:3220:1460 2:N:0:14
CCCCATTTGAGCGTACTCGACGAAGTTCAGGGGGGGGGGGGGGGGAAA
+
FFFFFFFFFFFFFFFFFFFFFFFFFFFFFFFFFFFFFFFFFFFFF,,F
@FS10000125:27:BPA73017-1634:1:1101:3320:1460 2:N:0:14
TTCTGCTTGAGCGTACTCGACGAAGTTCGAAGGGGGGGGGGGGGGGGG
+
,,FFFFFFFFFFFFFFFFFFFFFFFFFFFFFFFFFFFFFFFFFFFFF,
@FS10000125:27:BPA73017-1634:1:1101:3960:1460 2:N:0:14
ATTCGGTTGAGCGTACTCGACGAAGTTGCACGGGGGGGGGGGGGGGAA
+
,FFF:FFFFFFFFFFFFFFFFFFFFFFFFFF:F:FFFFF:FFF,F,FF
@FS10000125:27:BPA73017-1634:1:1101:4480:1460 2:N:0:14
TTCTTTTTGAGCGTACTCGACGAAGTTGCAGGGGGGGGGGGGGGGAGA
+
FFFFFFFFFFFFFFFFFFFFFFFFFFFFFFFFFFFFFFFFFFFFFF,,
@FS10000125:27:BPA73017-1634:1:1101:4520:1460 2:N:0:14
CACAACTTGAGCGTACTTGACGAAGTTCAGAGGGGGGGGGGGGGGGGA
+
FFFFFFFFFFFFFFFFFFFFFFFFFFFFFFFFFFFFFFFFFFFFFFF,
@FS10000125:27:BPA73017-1634:1:1101:4530:1460 2:N:0:14
CACAACTTGAGCGTACTTGACGAAGTTCAGAGGGGGGGGGGGGGGGGA
+
FFF,::FFFFFFFFFFFFFFFFFFFFFFFFFFFFFFFFFFFFFFFF,F
@FS10000125:27:BPA73017-1634:1:1101:4890:1460 2:N:0:14
TTCACATTGAGCGTACTCGACGAAGTTTGAAGGGGGGGGGGGGGGGGG
+
FFFFFFFFFFFFFFFFFFFFFFFFFFFFFFFFFFFFFFFFFFFFFFFF
@FS10000125:27:BPA73017-1634:1:1101:5110:1460 2:N:0:14
CTCCGTTTGAGCGTACTCGACGAAGTTGTTGCGGGGGGGGGGGGGGAA
+
FFFFFFFFFFFFFFFFFFFFFFFFFFFFFFFFFFFFFFFFFFFFFF,F
@FS10000125:27:BPA73017-1634:1:1101:5240:1460 2:N:0:14
CATTATTTGAGCGTACTCGACGAAGTTGAAGGGGGGGGGGGGGGGGGA
+
FFFFFFFFFFFFFFFFFFFFFFFFFFFFFFFFFFFFFFFFFFFFFFFF
@FS10000125:27:BPA73017-1634:1:1101:5310:1460 2:N:0:14
CAGACTTTGAGCGTACTCGACGAAGTTCATTGGGGGGGGGGGGGGGGG
+
FFFFFFFFFFFFFFFFFFFFFFFFFFFFFFFFFFFFFFFFFFFFFFFF
@FS10000125:27:BPA73017-1634:1:1101:5560:1460 2:N:0:14
TCTTCATTGAGCGTACTCGACGAAGTTACCTCGGGGGGGGGGGGGGGA
+
,FFFFFFFFFFFFFFFFFFFFFFFFFFFFFFFFFFFFFFFFFFFFFFF
@FS10000125:27:BPA73017-1634:1:1101:5930:1460 2:N:0:14
TCTTCATTGAGCGTACTCGACGAAGTTACCTCGGGGGGGGGGGGGGGA
+
,FFFFFFFFFFFFFFFFFFFFFFFFFFFFFFFFFFFFFFFFFF:F,FF
@FS10000125:27:BPA73017-1634:1:1101:7490:1460 2:N:0:14
CATGTTTTGAGCGTACTCGACGAAGTTCAGTGGGGGGGGGGGGGGGAA
+
FFFFFFFFFFFFFFFFFFFFFFFFFFFFFFFFFFFFFFFFFFFFFF,,
@FS10000125:27:BPA73017-1634:1:1101:7820:1460 2:N:0:14
TTTATATTGAGCGTACTCGACGAAGGGGGGGGGGGGGGGGAAATCGGA
+
F:FFFFFFFFFFFFFFFFFFFFFFFFFFFFFFFFFFFFFF,:,F,,,F
@FS10000125:27:BPA73017-1634:1:1101:10630:1460 2:N:0:14
ATTGGTTTGAGCGTACTCGACGAAGTTCTGAGGGGGGGGGGGGGGGAA
+
,,:,FFFFFFFFFFFFFFFFFFFFFFFFFF,FFFFFFFFFFFFFF,F,
@FS10000125:27:BPA73017-1634:1:1101:11200:1460 2:N:0:14
CTTATCTTGAGCGTACTCGACGAAGTTGCTAGGGGGGGGGGGGGGGAA
+
F,FFFFFFFFFFFFFFFFFFFFFFFFFFFFFFFFFFFFFFFFFF:,FF
@FS10000125:27:BPA73017-1634:1:1101:11510:1460 2:N:0:14
ATCGCCTTGAGCGTACTCGACGAAGTTGACGCGGGGGGGGGGGGGGGA
+
F:F:FFFFFFFFFFFFFFFFFFFFFFFFFFFFFFFFFFFFFFFFFF,F
@FS10000125:27:BPA73017-1634:1:1101:11640:1460 2:N:0:14
AAGGTGTTGAGCGTACTCGACGAAGTTAACTCGGGGGGGGGGGGGGGG
+
:FFFFFFFFFFFFFFFFFFFFFFFFFFFFFFFFFFFFFFFFFFFFFFF
@FS10000125:27:BPA73017-1634:1:1101:11940:1460 2:N:0:14
TCAGAATTGAGCGTACTCGACGAAGTTCGTACGGGGGGGGGGGGGGGA
+
,FFFFFFFFFFFFFFFFFFFFFFFFFFFFFFFFFFFFFFFFFFFFFFF
@FS10000125:27:BPA73017-1634:1:1101:12090:1460 2:N:0:14
CTTAGCTTGAGCGTACTCGACGAAGTTCGTACGGGGGGGGGGGGGGGA
+
FF:FFFFFFFFFFFFFFFFFFFFFFFFFFFFFFFFFFFFFFFFFF,,F
@FS10000125:27:BPA73017-1634:1:1101:12260:1460 2:N:0:14
CAAGGATTGAGCGTACTCGACGAAGTTGGTAGGGGGGGGGGGGGGGAA
+
FFFFFFFFFFFFFFFFFFFFFFFFFFFFFFFFFFFFFFFFFFFFFF,F
@FS10000125:27:BPA73017-1634:1:1101:12880:1460 2:N:0:14
CTTTTCTTGAGCGTACTCGACGAAGTTAGGGGGGGGGGGGGGAAAGTC
+
FFFF:FF,:F,F,FFFFF:FF:FFFFFFFFFFFF,FF,FF:F,FF,:F
@FS10000125:27:BPA73017-1634:1:1101:12940:1460 2:N:0:14
TGAGTGTTGAGCGTACTCGACGAAGTTCGTGCGGGGGGGGGGGGGGGA
+
F:FFFFFFFFFFFFFFFFFFFFFFFFFFFFFFFFFFFFFFFFFFFFF,
@FS10000125:27:BPA73017-1634:1:1101:13000:1460 2:N:0:14
CCCGCATTGAGCGTACTCGACGAAGTTGAGCCGGGGGGGGGGGGGGGA
+
FFFFFFFFFFFFFFFFFFFFFFFFFFFFFFFFFFFFFFFFFFFFFFFF
@FS10000125:27:BPA73017-1634:1:1101:13280:1460 2:N:0:14
CTCCATTTGAGCGTACTCGACGAAGTTCTTGCGGGGGGGGGGGGGGGA
+
:,F:,FFFFFFFFFFFFFFFFFFFFFFF,,,FFFFFFFFFFFFFFFF:
@FS10000125:27:BPA73017-1634:1:1101:14040:1460 2:N:0:14
CTTCTGTTGAGCGTACTCGACGAAGTTGAATCGGGGGGGGGGGGGGGA
+
,:,FF:FFFFFFFFFFFFFFFFFFFFFF,FFFFFFFFFFFFFFFF:,F
@FS10000125:27:BPA73017-1634:1:1101:14270:1460 2:N:0:14
ACATTATTGAGCGTACTCGACGAAGTTGTACCGGGGGGGGGGGGGGGA
+
FFFFFFFFFFFFFFFFFFFFFFFFFFFFFFFFFFFFFFFFFFFFFF:F
@FS10000125:27:BPA73017-1634:1:1101:14380:1460 2:N:0:14
CTATCATTGAGCGTACTCGACGAAGTTGCCAGGGGGGGGGGGGGGGGA
+
F,FFFFFFFFFFFFFFFFFFFFFFFFFFFFFFFFFFFFFFFFFFFFF,
@FS10000125:27:BPA73017-1634:1:1101:15020:1460 2:N:0:14
TTTGTTTTGAGCGTACTCGACGAAAGGCAGCGGGGGGGGGGGGTCGAA
+
F,,F:,FFFFFFFFFFFFFFFFFF:,,,,:,:FFFFFFFF,,,:,,,:
@FS10000125:27:BPA73017-1634:1:1101:15130:1460 2:N:0:14
TTGTAATTGAGCGTACTCGACGAAGTTTGGTGGGGGGGGGGGGGGGGA
+
F:FFFFFFFFFFFFFFFFFFFFFFFFFFFFFFFFFFFFFFFFFFFF::
@FS10000125:27:BPA73017-1634:1:1101:1190:1470 2:N:0:14
AATTGATTGAGCGTACTCGACGAAGCGGGGCGGGGGGGGGGGGGGAGT
+
:FF:,,FFFFFFFFFFFFFFFFFFFFFF:FFFFFFFFFFFFFF,,F,,
@FS10000125:27:BPA73017-1634:1:1101:1620:1470 2:N:0:14
ATCACCTTGAGCGTACTCGACGAAGGGGGGGGGGGGGGGAAATTGGAA
+
F,FFFFFFFFFFFFFFFFFFFFFFFFFFFFFFFFFFFFF,,F,,,,,:
@FS10000125:27:BPA73017-1634:1:1101:1730:1470 2:N:0:14
TAATGTTTGAGCGTGCTCGACGAAGTTCCATGGGGGGGGGGGGGGGAA
+
FFFFFFFFFFFFFFFFFFFFFFFFFFFFFFFFFFFFFFFFFFFFF:F:
@FS10000125:27:BPA73017-1634:1:1101:2440:1470 2:N:0:14
TATGGATTGAGCGTACTCGACGAAGTTCAGCGGGGGGGGGGGGGGGAA
+
FFF:FFFFFFFFFFFFFFFFFFFFFFFFFFFFFFFFFFFFFFFFFFFF
@FS10000125:27:BPA73017-1634:1:1101:2500:1470 2:N:0:14
TTACAATTGAGCGTACTCGACGAAGTTGCGGGGGGGGGGGGGGGAATG
+
F:FFFFFFFFFFFFFFFFFFFFFFFFFFFFFFFFFFFFFFFF,,F,:,
@FS10000125:27:BPA73017-1634:1:1101:3000:1470 2:N:0:14
TTCGGGTTGAGCGTACTCGACGAAGTTGTAGGGGGGGGGGGGGGGGAA
+
,FFFFFFFFFFFFFFFFFFFFFFFFFFFFFFFFFFFFFFFFFFFF:FF
@FS10000125:27:BPA73017-1634:1:1101:4260:1470 2:N:0:14
ACATTATTGAGCGTACTCGACGAAGGGGGGGGGGGGGGGAGATCGGAA
+
:FFFFFFFFFFFFFFFFFFFFFFFFFFFFFFFFFFFFFFF,,FF,:F,
@FS10000125:27:BPA73017-1634:1:1101:4830:1470 2:N:0:14
CCTCCCTTGAGCGTACTCGACGAAGTTTCGGGGGGGGGGGGGGGGGGA
+
FF:,FFFFFFFFFFFFFFFFFFFFFF:FFFFFFFFFFFFFF:::,,,,
@FS10000125:27:BPA73017-1634:1:1101:5140:1470 2:N:0:14
CGAGGATTGAGCGTACTCGACGAAGTTAGACGGGGGGGGGGGGGGAAA
+
F,FFFF:FFF:F::FFFFFFFFFFFFFFFFFFFFFF:FFFFFFFF:,F
@FS10000125:27:BPA73017-1634:1:1101:5320:1470 2:N:0:14
ACTACGTTGAGCGTACTCGACGAAGTTTTTGCGGGGGGGGGGGGGGGA
+
FFFFFFFFFFFFFFFFFFFFFFFFFFFFFFFFFFFFFFFFFFFFFFF,
@FS10000125:27:BPA73017-1634:1:1101:6300:1470 2:N:0:14
TCCACCTTGAGCGTACTCGACGAAGTTAGCCGGGGGGGGGGGGGGGGA
+
,FFFFFFFFFFFFFFFFFFFFFFFFFFFFF:FFFFFFFFFFFFFFF,:
@FS10000125:27:BPA73017-1634:1:1101:6840:1470 2:N:0:14
AATGTATTGAGCGTACTCGACGAGGTTGCACCGGGGGGGGGGGGGGGA
+
FFFFFFFFFFFFFFFFFFFFFFFFFFFFFFFFFFFFFFFFFFFFFF,F
@FS10000125:27:BPA73017-1634:1:1101:6920:1470 2:N:0:14
TAGGTTTTGACCATACTCGACGAAGTTTCCAGGCGGAAGAGGGTCGTG
+
FF,FFFFFFF:,,,,:,:F::F:FFFFFF,F,,,,:,,,::,:,,,:,
@FS10000125:27:BPA73017-1634:1:1101:9210:1470 2:N:0:14
ATTGAGTTGAGCGTACTCGACGAAGTTAGACGGGGGGGGGGGGGGGGG
+
FFFFFFFFFFFFFFFFFFFFFFFFFFFFFFFFFFFFFFFFFFFFFFF:
@FS10000125:27:BPA73017-1634:1:1101:9370:1470 2:N:0:14
ATCGTATTGAGCGTACTCGACGAAGTTCTTAGGGGGGGGGGGGGGAGA
+
,FFF,,FFFFFFFFFFFFFFFFFFFFF:,,F,FFFFFFFFFFFF:::,
@FS10000125:27:BPA73017-1634:1:1101:9870:1470 2:N:0:14
TAGATCTTGAGCGTACTCGACGAAGTTGGTAGGGGGGGGGGGGGGGAA
+
FFFFFFFFFFFFFFFFFFFFFFFFFFFFFFFFFFFFFFFFFFF,FF:F
@FS10000125:27:BPA73017-1634:1:1101:10220:1470 2:N:0:14
CCTAGATTGAGCGTACTCGACGAAGTTACCGGGGGGGGGGGGGGGAAA
+
FFFFFFFFFFFFFFFFFFFFFFFFFFFFFFFFFFFFFFFFFFFFFFF,
@FS10000125:27:BPA73017-1634:1:1101:11320:1470 2:N:0:14
TCCGCATTGAGCGTACTCGACGAAGTTTGCACGGGGGGGGGGGGGGGA
+
FFFFFFFFFFFFFFFFFFFFFFFFFFFFFFFFFFFFFFFFFFFFFFFF
@FS10000125:27:BPA73017-1634:1:1101:11580:1470 2:N:0:14
CACCATTTGAGCGTACTCGACGAAGTTGTGCGGGGGGGGGGGGGGGGG
+
F:FFFFFFFFFFFFFFFFFFFFFFFFFFFFFFFFFFFFFFFFFFFFFF
@FS10000125:27:BPA73017-1634:1:1101:11760:1470 2:N:0:14
TCAATATTGAGCGTACTCGACGAAGTTAACGGGGGGGGGGGGGGGAAA
+
FFFFFFFFFFFFFFFFFFFFFFFFFFFFFFFFFFFFFFFFFFF:,:F,
@FS10000125:27:BPA73017-1634:1:1101:12790:1470 2:N:0:14
TCTCGATTGAGCGTACCGACGAAGTTTGGAGGGGGGGGGGGGGGGGGA
+
,FFFFFFFFFFFFFFFFFFFFFFFFFFFFFFFFFFFFFFFFFFFFFF,
@FS10000125:27:BPA73017-1634:1:1101:13570:1470 2:N:0:14
CCATTTTTGAGCGTACTCGACGAAGTTGGGGGGGGGGGGGGGAAGTCG
+
FFFFFFFFFFFFFFFFFFFFFFFFFFFFFFFFFFFFFFFFF,F:,F,,
@FS10000125:27:BPA73017-1634:1:1101:13660:1470 2:N:0:14
GTACATTTGAGCGTACTCGACGAAGTTACTTCAAAGATCGGAAGAGCG
+
,:FFFFFFFFFFFFFFFFFFFFFFFFFFFFFFFFFFFFFFFFFFFFFF
@FS10000125:27:BPA73017-1634:1:1101:14050:1470 2:N:0:14
TAGACATTGAGCGTACTCGACGAAGTTACATGGGGGGGGGGGGGGGGA
+
F:FFFFFFFFFFFFFFFFFFFFFFFFFFF,,,FFFFFFFFFFFFFFFF
@FS10000125:27:BPA73017-1634:1:1101:14920:1470 2:N:0:14
AAACATTTGAGCGTACTCGACGAAGTTGGAGGGGGGGGGGGGGGGAAT
+
FFFFFFFFFFFFFFFFFFFFFFFFFFFFFFFFFFFFFFFFFFF:,,,:
@FS10000125:27:BPA73017-1634:1:1101:1640:1480 2:N:0:14
TCCAGATTGAGCGTACTCGACGAAGTTTAGCAGGGGGGGGGGGGGGGA
+
FFFF:FFFFFFFFFFFFFFFFFFFFFFFFFFFFFFFFFFFFFFFFFFF
@FS10000125:27:BPA73017-1634:1:1101:2440:1480 2:N:0:14
CCCTTCTTGAGCGTACTCGACGAAGTTAGGGGGGGGGGGGGGAAATTC
+
FFFFFFFFFFFFFFFFFFFFFFFFFFFFFFFFFFFFFFFFF:,F,,F,
@FS10000125:27:BPA73017-1634:1:1101:2580:1480 2:N:0:14
CGTTCTTTGAGCGTACTCGACGAAGTTTTTTTGGGGGGGAGGGGGGGA
+
F:,FFFFFFFFFFFFFFFFFFFFFFFF:F,,:FFFFFFF,,FFFFFF,
@FS10000125:27:BPA73017-1634:1:1101:3360:1480 2:N:0:14
CAACCCTTGAGCGTACTCGACGAAGTTCCGACGGGGGGGGGGGGGGGA
+
FFFFFFFFFFFFFFFFFFFFFFFFFFFFFFFFFFFFFFFFFFFFFFFF
@FS10000125:27:BPA73017-1634:1:1101:4870:1480 2:N:0:14
CTATCATTGAGCGTACTCGACGAAGTTGCGAGGGGGGGGGGGGGGAAA
+
F,FFFFFFFFFFFFFFFFFFFFFFFFFFFFFFFFFFFFFFFFFF:FF,
@FS10000125:27:BPA73017-1634:1:1101:4880:1480 2:N:0:14
TACAACTTGAGCGTACTCGACGAAGTTTAAAGGGGGGGGGGGGGGGGA
+
FFFFFFFFFFFFFFFFFFFFFFFFFFFFFFFFFFFFFFFFFFFFF::F
@FS10000125:27:BPA73017-1634:1:1101:5890:1480 2:N:0:14
ACCCCCTTGAGCGTACTCGACGAAGTTAGGCCGGGGGGGGGGGGGGGA
+
FFFFFFFFFFFFFFFFFFFFFFFFFFFFFFFFFFFFFFFFFFFFFFFF
@FS10000125:27:BPA73017-1634:1:1101:5920:1480 2:N:0:14
CCTTTCTTGAGCGTACTCGACGAAGTTTGAAGGGGGGGGGGGGGGGAA
+
FFFFFFFFF:,F:F::F::F:,FFFFFFFFFFFFFFFFFFFFF,:,,,
@FS10000125:27:BPA73017-1634:1:1101:5970:1480 2:N:0:14
TAATTTTTGAGCGTACTCGACGAAGTTATCGCGGGGGGGGGGGGGGGA
+
::FFFFFFFFFFFFFFFFFFFFFFFFFFFFFFFFFFFFFFFFFFFF,F
@FS10000125:27:BPA73017-1634:1:1101:6040:1480 2:N:0:14
TTCGCCTTGAGCGTACTCGACGAAGAGCGGCCGGGGGGGGGGGGGGGA
+
F:FFFFFFFFFFFFFFFFFFFFFFFFFFFFFFFFFFFFFFFFFFFFFF
@FS10000125:27:BPA73017-1634:1:1101:6840:1480 2:N:0:14
CTTCATTTGAGCGTACTCGACGAAGTTCACCGGGGGGGGGGGGGGGGG
+
FFFFFFFFFFFFFFFFFFFFFFFFFFFFFFFFFFFFFFFFFFFFF,,F
@FS10000125:27:BPA73017-1634:1:1101:7190:1480 2:N:0:14
ATTAAATTGAGCGTACTCGACGAAGTTGGCGGGGGGGGGGGGGGGAAT
+
FFFFFFFFFFFFFFFFFFFFFFFFFFFFFFFFFFFFFFFFFFF:,F:,
@FS10000125:27:BPA73017-1634:1:1101:7730:1480 2:N:0:14
ACGGGATTGAGCGTACTCGACGAAGTTCAACGGGGGGGGGGGGGGGAA
+
FFFFFFFFFFFFFFFFFFFFFFFFFFFFFFFFFFFFFFFFFFFFFFFF
@FS10000125:27:BPA73017-1634:1:1101:8840:1480 2:N:0:14
ACATTTTTGAGCCTTTCTCGTCGAAGTTTACAGGGGGGGGGGGGGGAA
+
FF,:,FFFFFF,F,F,FFF,,F,FF,FF:,FFFFFFFFFFFFFFFF::
@FS10000125:27:BPA73017-1634:1:1101:9050:1480 2:N:0:14
TTTTTTTTGAGCGTACTCGACGAAGTTATTCCGGGGGGGGGGGGGGGA
+
F,FFFFFFFFFFFFFFFFFFFFFFFFFFFFFFFFFFFFFFFFFFFFFF
@FS10000125:27:BPA73017-1634:1:1101:11280:1480 2:N:0:14
TAATCTTTGAGCGTACTCGACGAAGGGGGGGGGGGGGGGGAGTGGGAA
+
FFFFFFFFFFFFFFFFFFFFFFFFFFFFFFFFFFFFFF,,,,:,,,,F
@FS10000125:27:BPA73017-1634:1:1101:11340:1480 2:N:0:14
TCCGCATTGAGCGTACTCGACGAAGTTTGCACGGGGGGGGGGGGGGGA
+
FFFFFFFFFFFFFFFFFFFFFFFFFFFFFFFFFFFFFFFFFFFFFFF,
@FS10000125:27:BPA73017-1634:1:1101:11610:1480 2:N:0:14
AAGGTGTTGAGCGTACTCGACGAAGTTAACTCGGGGGGGGGGGGGGGA
+
:F,,F:FFFFFFFFFFFFFFFFFFFFFFFFFFFFFFFFFFFFFFFFF,
@FS10000125:27:BPA73017-1634:1:1101:11720:1480 2:N:0:14
TTTTCTTTGAGCGTACTCGACGAAGTTGAAGCGGGGGGGGGGGGGGGA
+
,FFFFFFFFFFFFFFFFFFFFFFFFFFFFFFFFFFFFFFFFFFFFFFF
@FS10000125:27:BPA73017-1634:1:1101:12560:1480 2:N:0:14
CTATTATTGAGCGTACTCGACGAAGTTTGGGGGGGGGGGGGGAGATTG
+
FFFF:FFFFFFFFFFFFFFFFFFFFFFFFFFFFFFFFFFFFF,,,,F,
@FS10000125:27:BPA73017-1634:1:1101:13870:1480 2:N:0:14
ATTTTTTTGAGCGTACTCGACGAAGTTGTGGGGGGGGGGGGGGGGGGG
+
F,FFFFFFFFFFFFFFFFFFFFFFFFFFFFFFFFFFFFFFFFF:,,,,
@FS10000125:27:BPA73017-1634:1:1101:13880:1480 2:N:0:14
TTTGTCTTGAGCGTACTCGACGAAGTTAAACGGGGGGGGGGGGGGGAA
+
,FFFFFFFFFFFFFFFFFFFFFFFFFFFFFFFFFFFFFFFFFFFF,F:
@FS10000125:27:BPA73017-1634:1:1101:15150:1480 2:N:0:14
CACCCCTTGAGCGTACTCGACGAAGTTAGCAGGGGGGGGGGGGGGGGA
+
FFFFFFFFFFFFFFFFFFFFFFFFFFFFFFFFFFFFFFFFFFFFFF,F
@FS10000125:27:BPA73017-1634:1:1101:15830:1480 2:N:0:14
TTGTGATTGAGCGTACTCGACGAAGTTTACGGGGGGGGGGGGGGGGGG
+
F,FFFFFFFFFFFFFFFFFFFFFFFFFFFFFFFFFFFFFFFFF::,,F
@FS10000125:27:BPA73017-1634:1:1101:1430:1490 2:N:0:14
GCTCATTTGAGCGTACTCGACGAAGTTGCAAGGGGGGGGGGGGGGGAA
+
,F,F:FFFFFFFFFFFFFFFFFFFFFF,FFFFFFFFFFFFFFFF,,:,
@FS10000125:27:BPA73017-1634:1:1101:1470:1490 2:N:0:14
ATCATTTTGAGCGTACTCGACGAAGTTCTTAGGGGGGGGGGGGGGGAA
+
FFFFFFFFFFFFFFFFFFFFFFFFFFFFFFFFFFFFFFFFFFFF:,FF
@FS10000125:27:BPA73017-1634:1:1101:1630:1490 2:N:0:14
GTTGATTTGAGCGTACTCGACGAAGTTTCTTGGGGGGGGGGGGGGGAA
+
,F,::FFFFFFFFFFFFFFFFFFFFFFFFFFFFFFFFFFFFFFFF:FF
@FS10000125:27:BPA73017-1634:1:1101:1790:1490 2:N:0:14
TCAACTTTGAGCGTACTCGACGAAGTTCTGCGGGGGGGGGGGGGGGAA
+
,FFFFFFFFFFFFFFFFFFFFFFFFFFFFFFFFFFFFFFFFFFFFFFF
@FS10000125:27:BPA73017-1634:1:1101:2950:1490 2:N:0:14
CTGGGTTTGAGCGTACTCGACGAAGTTGATGCGGGGGGGGGGGGGGGG
+
FFF:FFFFFFFFFFFFFFFFFFFFFFFFFFFFFFFFFFFFF:FFF,F,
@FS10000125:27:BPA73017-1634:1:1101:2980:1490 2:N:0:14
TCGGACTTGAGCGTACTCGACGAAGTTAATACGGGGGGGGGGGGGGGA
+
FFFFFFFFFFFFFFFFFFFFFFFFFFFFFFFFFFFFFFFFFFFFFFF:
@FS10000125:27:BPA73017-1634:1:1101:4220:1490 2:N:0:14
TAAGGGTTGAGCGTACTCGACGAAGTTTCGCCGGGGGGGGGGGGGGGG
+
F,FFFFFFFFFFFFFFFFFFFFFFFFFFFFFFFFFFFFFFFFFFFFF:
@FS10000125:27:BPA73017-1634:1:1101:4440:1490 2:N:0:14
TCTAAATTGAGCGTACTCGACGAAGTTCCAGCGGGGGGGGGGGGGGGA
+
FFFFFFFFFFFFFFFFFFFFFFFFFFFFFFFFFFFFFFFFFFFFFFF,
@FS10000125:27:BPA73017-1634:1:1101:4860:1490 2:N:0:14
TACAACTTGAGCGTACTCGACGAAGTTTAAAGGGGGGGGGGGGGGGGA
+
F:FFFFFFFFFFFFFFFFFFFFFFFFFFFFFFFFFFFFFFFFFFFFF:
@FS10000125:27:BPA73017-1634:1:1101:6090:1490 2:N:0:14
TAAGCGTTGAGCGTACTCGACGAAGTTGGTGCGGGGGGGGGGGGGGGA
+
FFFFFFFFFFFFFFFFFFFFFFFFFFFFFFFFFFFFFFFFFFFFF:,F
@FS10000125:27:BPA73017-1634:1:1101:6250:1490 2:N:0:14
TTACTTTTGAGCGTACTCGACGAAGTACCAGGGGGGGGGGGGGGGAAT
+
F,FFFFFFFFFFFFFFFFFFFFFFFFFFFFFFFFFFFFFFFFFF,FF,
@FS10000125:27:BPA73017-1634:1:1101:6280:1490 2:N:0:14
TACGAATTGAGCGTACTCGACGAAGTTAATAGGGGGGGGGGGGGGGAA
+
,,FFFFFFFFFFFFFFFFFFFFFFFFFFFFFFFFFFFFFFFFFFFFFF
@FS10000125:27:BPA73017-1634:1:1101:6300:1490 2:N:0:14
TGACAGTTGAGCGTACTCGACGAAGTTATGCCGGGGGGGGGGGGGGGA
+
:,FFFFFFFFFFFFFFFFFFFFFFFF:FFFFFFFFFFFFFFFFFFFF,
@FS10000125:27:BPA73017-1634:1:1101:7220:1490 2:N:0:14
AGGGTTTTGAGCGTACTCGACGAAGTTATGGCGGGGGGGGGGGGGGGG
+
,,FFFFFFFFFFFFFFFFFFFFFFFFFFFFFFFFFFFFFFFFFFFFF:
@FS10000125:27:BPA73017-1634:1:1101:7250:1490 2:N:0:14
TTACTTTTGAGCGTACTCGACGAAGAGGGGGGGGGGGGGGAGATCGGA
+
,FFFFFFFFFFFFFFFFFFFFFFFFFFFFFFFFFFFFFF:F,FFF,F:
@FS10000125:27:BPA73017-1634:1:1101:8940:1490 2:N:0:14
CCTGCTTTGAGCGTACTCGACGAAGTTTTACCGGGGGAGGGGGGGGGG
+
FFFFFFFFFFFFFFFFFFFFFFFFFFFFFFFFFFFFFFFFFFFF:F::
@FS10000125:27:BPA73017-1634:1:1101:10610:1490 2:N:0:14
CCACCATTGAGCGTACTCGACGAAGTTGCGCGGGGGGGGGGGGGGGGG
+
FFF::,FFFFFFFFFFFFFFFFFFFFF:F::FFFFFFFFFFFF:F::F
@FS10000125:27:BPA73017-1634:1:1101:11410:1490 2:N:0:14
TCCGCATTGAGCGTACTCGACGAAGTTTGCACGGGGGGGGGGGGGGGG
+
FFFFFFFFFFFFFFFFFFFFFFFFFFFFFFFFFFFFFFFFFFFFFFF:
@FS10000125:27:BPA73017-1634:1:1101:12170:1490 2:N:0:14
ATGATCTTGAGCGTACTCGACGAAGTTGGACCGGGGGGGGGGGGGGGA
+
FFFFFFFFFFFFFFFFFFFFFFFFFFFFFFFFFFFFFFFFFFFFFFF,
@FS10000125:27:BPA73017-1634:1:1101:12330:1490 2:N:0:14
TACGGCTTGAGCGTACTCGACGAAGTTCATGCGGGGGGGGGGGGGGGA
+
FFFFFFFFFFFFFFFFFFFFFFFFFFFFFFFFFFFFFFFFFFFFFFF,
@FS10000125:27:BPA73017-1634:1:1101:13690:1490 2:N:0:14
TTACCGTTGAGCGTACTCGACGAAGTTCAACCCAAAGATCGGAAGAGC
+
FFFFFFFFFFFFFFFFFFFFFFFFFFFFFFFFFFFFFFFFFFFFFFFF
@FS10000125:27:BPA73017-1634:1:1101:14550:1490 2:N:0:14
ATCTTTTTGAGCGTACTCGACGAAGTTTTACGGGGGGGGGGGGGGGGA
+
,F,F,:FFFFFF:FFFFFFFFFFFFFF,F,F,FFFFFFFFFFF::,,,
@FS10000125:27:BPA73017-1634:1:1101:15380:1490 2:N:0:14
CAGCGATTGAGCGTACTCACGAAGTTAAGACGGGGGGGGGGGGGGGGA
+
FFFFFFFFFFFFFFFFFFFFFFFFFFFFFFFFFFFFFFFFFFFFFF,,
@FS10000125:27:BPA73017-1634:1:1101:16210:1490 2:N:0:14
TTTTATTTGAGCGTACTCGACGAAGTTAAATGGGGGGGGGGGGGGGAA
+
:FF,FFFFFFFFFFFFFFFFFFFFFFF,,,:FFFFFFFFFFFF:,,,,
@FS10000125:27:BPA73017-1634:1:1101:1510:1500 2:N:0:14
ACCTTTTTGAGCGTACTCGACGAAGTTCTTACGGGGGGGGGGGGGGAA
+
,,,,F,FFFFFFFFFFFFFFFFFFFFF,FFF,FFFFFFFFFFFFF:FF
@FS10000125:27:BPA73017-1634:1:1101:1750:1500 2:N:0:14
CCATCTTTGAGCGTACTCGACGAAGTTCTCCGGGGGGGGGGGGGGGAA
+
FFF,,:FFFFFFFFFFFFFFFFFFFFF,,,,FFFFFFFFFFFFFF,FF
@FS10000125:27:BPA73017-1634:1:1101:2060:1500 2:N:0:14
TATTGATTGAGCGTACTCGACGAAGTTCTTCCGGGGGGGGGGGGGGGG
+
FFFFFFFFFFFFFFFFFFFFFFFFFFFFFFFFFFFFFFFFFFFFFFF:
@FS10000125:27:BPA73017-1634:1:1101:2720:1500 2:N:0:14
CATCGTTTGAGCGTACTCGACGAAGTTAGCAGGGGGGGGGGGGGGGGA
+
FF:F:FFFF:FFFFFFFFFFFFF:F:FFFFFFFF:FFFFFF,FFF,,,
@FS10000125:27:BPA73017-1634:1:1101:4390:1500 2:N:0:14
CTCTTCTTGAGCGTACTCGACGAAGTTTAGAGGGGGGGGGGGGGGGAA
+
FFFFFFFFFFFFFFFFFFFFFFFFFFFFFFFFFFFFFFFFFFFF:,:F
@FS10000125:27:BPA73017-1634:1:1101:5430:1500 2:N:0:14
CTAGATTTGAGCGTACTCGACGAAGTTTCTACGGGGGGGGGGGGGGGA
+
FFFFFFFFFFFFFFFFFFFFFFFFFFFFFFFFFFFFFFFFFFFFF::F
@FS10000125:27:BPA73017-1634:1:1101:5930:1500 2:N:0:14
TTACACTTGAGCGTACTCGACGAAGTTCCAGCGGGGGGGGGGGGGGAA
+
,FFFFFFFFFFFFFFFFFFFFFFFFFFFFFFFFFFFFFFFFFFFFF,F
@FS10000125:27:BPA73017-1634:1:1101:6130:1500 2:N:0:14
CTAATCTTGAGCGTACTCGACGAAGTTATTGCGGGGGGGGGGGGGGGG
+
FFFFFFFFFFFFFFFFFFFFFFFFFFFFFFFFFFFFFFFFFFFFF:F:
@FS10000125:27:BPA73017-1634:1:1101:6370:1500 2:N:0:14
AAGGACTTGAGCGTACTCGACGAATTGGGGGGGGGGGGGGGGAAGTTG
+
::FFFFFFFFFFFFFFFFFFFFFFFFFFFFFFFFFFFFFFF,,F,:,,
@FS10000125:27:BPA73017-1634:1:1101:6380:1500 2:N:0:14
TGGAGTTTGAGCGTACTCGACGAAGTTTGACCGGGGGGGGGGGGGGGG
+
F,,FFFFFFFFFFFFFFFFFFFFFFFFFFFFFFFFFFFFFFFFFFF::
@FS10000125:27:BPA73017-1634:1:1101:7650:1500 2:N:0:14
TTGTTCTTGAGCGTACTCGACGAAGTTCAAGGGGGGGGGGGGGGGAGA
+
F:FFFFFFFFFFFFFFFFFFFFFFFFFFFFFFFFFFFFFFFFFF:F,,
@FS10000125:27:BPA73017-1634:1:1101:9300:1500 2:N:0:14
TAATACTTGAGCGTACTCGACGAAGTTAGACCGGGGGGGGGGGGGGGA
+
,,FFFFFFFFFFFFFFFFFFFFFFFFFFFFFFFFFFFFFFFFFFF:FF
@FS10000125:27:BPA73017-1634:1:1101:9680:1500 2:N:0:14
TTCCTTTTGAGCGTACTCGACGAAGTTCACGGGGGGGGGGGGGGGAAA
+
,FFFFFFFFFFFFFFFFFFFFFFFFFFFFFFFFFFFFFFFFFFFFF,,
@FS10000125:27:BPA73017-1634:1:1101:10600:1500 2:N:0:14
TTCCAGTTGAGCGTACTCGACGAAGTTTTTAGGGGGGGGGGGGGGGGA
+
FFFFFFFFFFFFFFFFFFFFFFFFFFFFFFFFFFFFFFFFFFFFFF,F
@FS10000125:27:BPA73017-1634:1:1101:11010:1500 2:N:0:14
TAGTTCTTGAGCGTACTCGACGAAGTTAGATCGGGGGGGGGGGGGGGA
+
FFFFFFFFFFFFFFFFFFFFFFFFFFFFFFFFFFFFFFFFFFFFFF:F
@FS10000125:27:BPA73017-1634:1:1101:11090:1500 2:N:0:14
TTCCTTTTGAGCGTACTCGACGAAGTTTGGCCGGGGGGGGGGGGGGGG
+
,FFFFFFFFFFFFFFFFFFFFFFFFFFFFFFFFFFFFFFFFFFFFFF,
@FS10000125:27:BPA73017-1634:1:1101:11660:1500 2:N:0:14
AATACCTTGAGCGTACTCGACGAAGTGGGGGGGGGGGGGGGAAATCGA
+
,:FFFFFFFFFFFFFFFFFFFFFFFFFFFFFFFFFFFFFFFF,:FF,,
@FS10000125:27:BPA73017-1634:1:1101:12640:1500 2:N:0:14
TACAAGTTGAGCGTACTCGACGAAGTTGTCAGGGGGGGGGGGGGGGAA
+
FFFFFFFFFFFFFFFFFFFFFFFFFFFFFFFFFFFFFFFFFFFFF,FF
@FS10000125:27:BPA73017-1634:1:1101:12730:1500 2:N:0:14
CTGGTCTTGAGCGTACTCGACGAAATTCAGCGGGGGGGGGGGGGGGAA
+
F,FFFFFFFFFFFFFFFFFFFFFFFFFFFFFFFFFFFFFFFFFFFFFF
@FS10000125:27:BPA73017-1634:1:1101:13270:1500 2:N:0:14
TTTTGTTTGAGCGTACTCGACGAAGTTGCGTGGGGGGGGGGGGGGGAA
+
F,FFFFFFFFFFFFFFFFFFFFFFFFFFFFFFFFFFFFFFFFFF:,FF
@FS10000125:27:BPA73017-1634:1:1101:13310:1500 2:N:0:14
TTACGCTTGAGCGTACTCGACGAAGTTCAGAGGGGGGGGGGGGGGGGA
+
FFFFFF:FFFFFFFFFFFFFFFFFFFFFFFFFFFFFFFFFFFFFFFF:
@FS10000125:27:BPA73017-1634:1:1101:13380:1500 2:N:0:14
TTTTTGTTGAGCGTACTCGACGAAGTTGGTGCGGGGGGGGGGGAGGCG
+
F,:,::FF:FFFFFFFFFFFFFFFFFF,,,:,FFFFFFF:FF,,,,,F
@FS10000125:27:BPA73017-1634:1:1101:14140:1500 2:N:0:14
TCCTAGTTGAGCGTACTCGACGAAGTTAATGGGGGGGGGGGGGGGGAA
+
:FFFFFFFFFFFFFFFFFFFFFFFFFFFFFFFFFFFFFFFFFFFFF,F
@FS10000125:27:BPA73017-1634:1:1101:14370:1500 2:N:0:14
ACCGGTTTGAGCGTACTCGACGAAGTTGGGGGGGGGGGGGGGAATTCG
+
FFFFFFFFFFFFFFFFFFFFFFFFFFFFFFFFFFFFFFFFF,FF,,F:
@FS10000125:27:BPA73017-1634:1:1101:14420:1500 2:N:0:14
CAGTTTTTGAGCGTACTCGACGAAGTTTACCGGGGGGGGGGGGGGGAA
+
F::FFFFFFFFFFFFFFFFFFFFFFFFFFFFFFFFFFFFFFFFFF:FF
@FS10000125:27:BPA73017-1634:1:1101:14540:1500 2:N:0:14
TCATATTTGAGCGTACTCGACGAAGGGGGGGGGGGGGGGGAATTCGAA
+
FFFFFFFFFFFFFFFFFFFFFFFFFFFFFFFFFFFFFFF::,,F,,,:
@FS10000125:27:BPA73017-1634:1:1101:14590:1500 2:N:0:14
TTTTTTTTGAGCGTACTCGACGAAGTTATTACGGGGGGAGGAGGGGGA
+
:FF,F,FFF::F:FFFF:FFFFFFFFFFF,,:FFFFFF:FF,::,,,,
@FS10000125:27:BPA73017-1634:1:1101:14600:1500 2:N:0:14
CCATTTTTGAGCGTACTCGACGAAGTTAAGGGGGGGGGGGGGGGGAAA
+
,F,F,FFFFFFFFFFFFFFFFFFFFFF,:,,FFFFFFFFFFFFF,F,,
@FS10000125:27:BPA73017-1634:1:1101:14630:1500 2:N:0:14
ACAGTTTTGAGCGTACTCGACGAAGTTCAGTCGGGGGGGGGGGGGGGA
+
,FFFFFFFFFFFFFFFFFFFFFFFFFFFFFFFFFFFFFFFFFFF,,,F
@FS10000125:27:BPA73017-1634:1:1101:14780:1500 2:N:0:14
TACTACTTGAGCGTACTCGACGAAGGGGGGGGGGGGGGGGAATTCGGA
+
,,FFFFFFFFFFFFFFFFFFFFFFFFFFFFFFFFFFFFF:F:,::,,:
@FS10000125:27:BPA73017-1634:1:1101:14880:1500 2:N:0:14
TAGTGTTTGAGCGTACTCGACGAAGTTGAGGGGGGGGGGGGGGGGGAA
+
FF:F,:FFFFFFFFFFFFFFFFFFFFFF,:F,FFFFFFFFFFF::,:,
@FS10000125:27:BPA73017-1634:1:1101:15270:1500 2:N:0:14
TACACCTTGAGCGTACTCGACGAAGTTGTGCCGGGGGGGGGGGGGGGA
+
FFFFFFFFFFFFFFFFFFFFFFFFFFFFFFFFFFFFFFFFFFFFFFFF
@FS10000125:27:BPA73017-1634:1:1101:1820:1510 2:N:0:14
ACAGGCTTGAGCGTACTCGACGAAGTTAACAGGGGGGGGGGGGGGGGA
+
,FFFFFFFFFFFFFFFFFFFFFFFFFFFFFFFFFFFFFFFFFFFFF,:
@FS10000125:27:BPA73017-1634:1:1101:3760:1510 2:N:0:14
ATCATGTTGAGCGTACTCGACGAAGTTTCAGCGGGGGGGGGGGGGGGG
+
F,FFFFFFFFFFFFFFFFFFFFFFFFFFFFFFFFFFFFFFFFFFFFF:
@FS10000125:27:BPA73017-1634:1:1101:4030:1510 2:N:0:14
TCGGGGTTGAGCGTACTCGACGAAGTTGGCTGGGGGGGGGGGGGGGGG
+
FFFFFFFFFFFFFFFFFFFFFFFFFFFFFFFFFFFFFFFFFFFFFFFF
@FS10000125:27:BPA73017-1634:1:1101:4140:1510 2:N:0:14
TTCCAATTGAGCGTACTCGACGAAGTTTGACGGGGGGGGGGGGGGGAA
+
,,F,FFFFFFFFFFFFFFFFFFFFFFF:FFFFFFFFFFFFFFFFFF:F
@FS10000125:27:BPA73017-1634:1:1101:5250:1510 2:N:0:14
TAGGGCTTGAGCGTACTCGACGAAGTGGGGGGGGGGGGGGGAGGTCGA
+
F,F,,FFFFFFFFFFFFFFFFFFFFFF,:F,FFFFFFFFFF,,,,,,F
@FS10000125:27:BPA73017-1634:1:1101:5560:1510 2:N:0:14
AATATATTGAGCGTACTCGACGAAGTTAGGCCGGGGGGGGGGGGGGGA
+
FFFFFFFFFFFFFFFFFFFFFFFFFFFFFFFFFFFFFFFFFFFFFFF,
@FS10000125:27:BPA73017-1634:1:1101:5940:1510 2:N:0:14
ATTAAATTGAGCGTACTCGACGAAGTTCCGGGGGGGGGGGGGGGAAAT
+
F,FFFFFFFFFFFFFFFFFFFFFFFFFFFFFFFFFFFFFFFFF,FF,F
@FS10000125:27:BPA73017-1634:1:1101:5990:1510 2:N:0:14
TAGTGTTTGAGCGTACTCGACGAAGTTGCCGGGGGGGGGGGGGGGGGA
+
F::FFFFFFFFFFFFFFFFFFFFFFFFFFF:F:F,FFFFFFF,,,,::
@FS10000125:27:BPA73017-1634:1:1101:6040:1510 2:N:0:14
CTTATCTCGAGCGTACTCGACGAAGTTCCAGGGGGGGGGGGGGGGGGG
+
FFFFFFFFFFFFFFFFFFFFFFFFFFFFFFFFFFFFFFFFFFFFF,:F
@FS10000125:27:BPA73017-1634:1:1101:6370:1510 2:N:0:14
TACATCTTGAGCGTACTCGACGAAGTTAGCGCGGGGGGGGGGGGGGGA
+
FFFFFFFFFFFFFFFFFFFFFFFFFFFFFFFFFFFFFFFFFFFFFFFF
@FS10000125:27:BPA73017-1634:1:1101:8020:1510 2:N:0:14
CATTAGTTGAGCGTACTCGACGAAAGTTGAAGGGGGGGGGGGGGGGAA
+
FFFFFFFFFFFFFFFFFFFFFFFFFFFFFFFFFFFFFFFFFFFFF,FF
@FS10000125:27:BPA73017-1634:1:1101:8130:1510 2:N:0:14
TCTCAATTGAGCGTACTCGACGAAGTGGGGGGGGGGGGGGAAATCGGA
+
,FFFFFFFFFFFFFFFFFFFFFFFFFFFFFFFFFFFFFFF:,,F:,,:
@FS10000125:27:BPA73017-1634:1:1101:8650:1510 2:N:0:14
CTTGATTTGAGCGTACTCGACGAAGTTGGGGGGGGGGGGGGGAAATCG
+
F,:FFFFFFFFFFFFFFFFFFFFFFFFFFFFFFFFFFFFFF,:,,F::
@FS10000125:27:BPA73017-1634:1:1101:9680:1510 2:N:0:14
TCCTTTTTGAGCGTACTCGACGAAGTTATATCGGGGGGGGGGGGGGGA
+
F,::,,FFFFFFFFFFFF:FFFFFFFF,,:,,FFF:FFFFF:,:,,,:
@FS10000125:27:BPA73017-1634:1:1101:10130:1510 2:N:0:14
CCATTTTTGAGCGTACTCGACGAAGTTCCAAGGGGGGGGGGGGGGGAA
+
FFFFFFFFFFFFFFFFFFFFFFFFFFFFF:,FFFFFFFFFFFFFF:FF
@FS10000125:27:BPA73017-1634:1:1101:10190:1510 2:N:0:14
TAATGTTTGAGCGTACTCGAAAGTTCCGAGGGGGGGGGGGGGGGGGGA
+
,FFFFFFFFFFFFFFFFFFFFFFFFFFFFFFFFFFFFFFFFFFFF,,,
@FS10000125:27:BPA73017-1634:1:1101:10490:1510 2:N:0:14
TCCCCTTTGAGCGTACTCGACGAAGTTCAGGGGGGGGGGGGGGGAGAT
+
FFFFFFFFFFFFFFFFFFFFFFFFFFFFFFFFFFFFFFFFFFF,F,,,
@FS10000125:27:BPA73017-1634:1:1101:10730:1510 2:N:0:14
TCGCTTTTGAGCGTACTCGACGAAGTTCGCCGGGGGGGGGGGGGGGAA
+
,,:F:FFFFFFFFFFFFFFFFFFFFFFFFFF:FFFFFFFFFFFFFF,F
@FS10000125:27:BPA73017-1634:1:1101:11060:1510 2:N:0:14
CTTAAATTGAGCGTACTCGACGAAGTTTGGTGGGGGGGGGGGGGGGAA
+
F:FFFFFFFFFFFFFFFFFFFFFFFFFFFFFFFFFFFFFFFFFFF:FF
@FS10000125:27:BPA73017-1634:1:1101:12290:1510 2:N:0:14
TTTTTCTTGAGCGTACTCGACGAAGTTCACGGGGGGGGGGGGGGGGAA
+
,,,:,,FFFFFFFFFFFFFFFFFFFFF,:,F,FFFFFFFFFFFFF,,F
@FS10000125:27:BPA73017-1634:1:1101:12490:1510 2:N:0:14
TAGAATTTGAGCGTACTCGACGAAGTTTCCGCGGGGGGGAGGGGGGGG
+
FFFFFFFFFFFFFFFFFFFFFFFFFFFFFFFFFFFFFFFFFFFFFFF:
@FS10000125:27:BPA73017-1634:1:1101:12640:1510 2:N:0:14
TTTTGTTTGAGCGTACTCGACGAAGTTAAGAGGGGGGGGGGGGGGGAA
+
,FFFFFFFFFFFFFFFFFFFFFFFFFFFFFFFFFFFFFFFFFFFFF:,
@FS10000125:27:BPA73017-1634:1:1101:13080:1510 2:N:0:14
CCCCACTTGAGCGTACTCGACGAAGTTAAGCCGGGGGGGGGGGGGGGG
+
FFFFFFFFFFFFFFFFFFFFFFFFFFFFFFFFFFFFFFFFFFFFFFF,
@FS10000125:27:BPA73017-1634:1:1101:13550:1510 2:N:0:14
CTCGAATTGAGCGTACTCGACGAAGTTGGTCCGGGGGGGGGGGGGGGG
+
F,FFFFFFFFFFFFFFFFFFFFFFFFFFFFFFFFFFFFFFFFFFFFFF
@FS10000125:27:BPA73017-1634:1:1101:13620:1510 2:N:0:14
ATCGGTTTGAGCGTACTCGACGAAGTTCAGGGGGGGGGGGGGGGGGGA
+
,FFFFFFFFFFFFFFFFFFFFFFFFFFFFFFFFFFFFFFFFFFFFFF,
@FS10000125:27:BPA73017-1634:1:1101:14570:1510 2:N:0:14
ATCCGTTTGAGCGTACTCGACGAAGGGGGGGGGGGGGGGGAATTGGAA
+
FFFFFFFFFFFFFFFFFFFFFFFFFFFFFFFFFFFFFFF,,,,,,,::
@FS10000125:27:BPA73017-1634:1:1101:14900:1510 2:N:0:14
TTCCCCTTGAGCGTACTCGACGAAGTTCGACCGGGGGGGGGGGGGGGA
+
,FFFFFFFFFFFFFFFFFFFFFFFFFFFFFFFFFFFFFFFFFFFFFF:
@FS10000125:27:BPA73017-1634:1:1101:15840:1510 2:N:0:14
AAACATTTGAGCGTACTCGACGAAGTTGGAGGGGGGGGGGGGGGGGAA
+
FFFFFFFFFFFFFFFFFFFFFFFFFFFFFFFFFFFFFFFFFFFFF,FF
@FS10000125:27:BPA73017-1634:1:1101:15900:1510 2:N:0:14
CATCCATTGAGCGTACTCGACGAAGTTTCATGGGGGGGGGGGGGGAAA
+
F:,,:,FFFFFFFFFFFFFFFFFFFFF,::,FFFFFFFFFFFFFF,,F
@FS10000125:27:BPA73017-1634:1:1101:16180:1510 2:N:0:14
TTAAGATTGAGCGTACTCGACGAAGTTGGCGGGGGGGGGGGGGGGGAT
+
FFFFFFFFFFFFFFFFFFFFFFFFFFFFFFFFFFFFFFFFFFFF,,,,
@FS10000125:27:BPA73017-1634:1:1101:1650:1520 2:N:0:14
TTGATGTTGAGCGTACTCGACGAAGTTTGCAGGGGGGGGGGGGGGGAA
+
FFFFFFFFFFFFFFFFFFFFFFFFFFFFFFFFFFFFFFFFFFFFF,FF
@FS10000125:27:BPA73017-1634:1:1101:2380:1520 2:N:0:14
TTAGGATTGAGCGTACTCGACGAAGTTGAATGGGGGGGGGGGGGGGAA
+
F,FFFFFFFFFFFFFFFFFFFFFFFFFFFFFFFFFFFFFFFFFFFFFF
@FS10000125:27:BPA73017-1634:1:1101:2700:1520 2:N:0:14
TTCGGTTTGAGCGTACTCGACGAAGTTGGGGGGGGGGGGGGGAAATCG
+
FFFFFFFFFFFFFFFFFFFFFFFFFFFFFFFFFFFFFFFFFFF,FFF:
@FS10000125:27:BPA73017-1634:1:1101:3160:1520 2:N:0:14
TTTTATTTGAGCGTACTCGACGAAGTTACATGGGGGGGGGGGGGGGAA
+
F:FFFFFFFFFFFFFFFFFFFFFFFFFFFFFFFFFFFFFFFFF:F,FF
@FS10000125:27:BPA73017-1634:1:1101:3620:1520 2:N:0:14
CTATCTTTGAGCGTACTCGACGAAGTTATAGGGGGGGGGGGGGGGAAA
+
F,FFFFFFFFFFFFFFFFFFFFFFFFFFFFFFFFFFFFFFFFFFFFF,
@FS10000125:27:BPA73017-1634:1:1101:3970:1520 2:N:0:14
CTCGATTTGAGCGTACTCGACGAAGTTGTGAGGGGGGGGGGGGGGGAA
+
FFFFFFFFFFFFFFFFFFFFFFFFFFFFFFFFFFFFFFFFFFFFF,FF
@FS10000125:27:BPA73017-1634:1:1101:4360:1520 2:N:0:14
CCACTTTTGAGCGTACTCGACGAAGTTCCCGGGGGGGGGGGGGGGAAA
+
FFFFFFFFFFFFFFFFFFFFFFFFFFFFFFFFFFFFFFFFFFFFFFF,
@FS10000125:27:BPA73017-1634:1:1101:4560:1520 2:N:0:14
TAATTATTGAGCGTACTCGACGAAGTTCTGAGGGGGGGGGGGGGGGGA
+
FFFFFFFFFFFFFFFFFFFFFFFFFFFFFFFFFFFFFFFFFFFFFFFF
@FS10000125:27:BPA73017-1634:1:1101:5160:1520 2:N:0:14
TATAGATTGAGCGTACTCGACGAAGTTTACCGGGGGGGGGGGGGGGAA
+
FFFFFFFFFFFFFFFFFFFFFFFFFFFFFFFFFFFFFFFFFFFFFFFF
@FS10000125:27:BPA73017-1634:1:1101:5410:1520 2:N:0:14
TTGGAATTGAGCGTACTCGACGAAGTTACTGCGGGGGGGGGGGGGGGA
+
,,:F:FFFFFFFFFFFFFFFFFFFFFFFFFFFFFFFFFFFFFFFF:FF
@FS10000125:27:BPA73017-1634:1:1101:6030:1520 2:N:0:14
TAACGGTTGAGCGTACTCGACGAAGTTAGCAGGGGGGGGGGGGGGGAA
+
FFFFFFFFFFFFFFFFFFFFFFFFFFFFFFFFFFFFFFFFFFF:F,FF
@FS10000125:27:BPA73017-1634:1:1101:7390:1520 2:N:0:14
TCCCCATTGAGCGTACTCGACGAAGTTCGACCGGGGGGGGGGGGGGGA
+
,FFFFFFFFFFFFFFFFFFFFFFFFFFFFFFFFFFFFFFFFFFFFF::
@FS10000125:27:BPA73017-1634:1:1101:7720:1520 2:N:0:14
TCATCATTGAGCGTACTCGACGAAGTTAGAGGGGGGGGGGGGGGGGAA
+
,FFFFFFFFFFFFFFFFFFFFFFFFFFFFFFFFFFFFFFFFFFFF:FF
@FS10000125:27:BPA73017-1634:1:1101:8740:1520 2:N:0:14
TCAGTTTTGAGCGTACTCGACGAAGTTCTCACGGGGGGGGGGGGGGGG
+
,F,,:FFFFFFFFFFFFFFFFFFFFFFFF,,FFFFFFFFFFFFFF:F:
@FS10000125:27:BPA73017-1634:1:1101:9350:1520 2:N:0:14
TAATACTTGAGCGTACTCGACGAAGTTAGACCGGGGGGGGGGGGGGGA
+
::FFFFFFFFFFFFFFFFFFFFFFFFFFFFFFFFFFFFFFFFFF:F:F
@FS10000125:27:BPA73017-1634:1:1101:9500:1520 2:N:0:14
ATTTACTTGAGCGTACTCGACGAAGTTACAAGGGGGGGGGGGGGGGAA
+
FFFFFFFFFFFFFFFFFFFFFFFFFFFFFFFFFFFFFFFFFFFFF:FF
@FS10000125:27:BPA73017-1634:1:1101:10970:1520 2:N:0:14
AGGTATTTGAGCGTACTCGACGAAGCGGGGGGGGGGGGGGGAAATTTG
+
F,FFFFFFFFFFFFFFFFFFFFFFFFFFFFFFFFFFFFFFF:F,F,,:
@FS10000125:27:BPA73017-1634:1:1101:12250:1520 2:N:0:14
TCGGTTTTGAGCGTACTCGACGAAGTTGAATGGGGGGGGGGGGGGGGA
+
FFFFFFFFFFFFFFFFFFFFFFFFFFFFFFFFFFFFFFFFFFFFF:F,
@FS10000125:27:BPA73017-1634:1:1101:12310:1520 2:N:0:14
TTGGTTTTGAGCGTACTCGACGAAGTTGCGTGGGGGGGGGGGGGGGAA
+
F,:FFFFFFFFFFFFFFFFFFFFFFFFFFFFFFFFFFFFFFFFF,,,,
@FS10000125:27:BPA73017-1634:1:1101:12840:1520 2:N:0:14
CAACTTTTGAGCGTACTCGACGAAGTTAAGCCGGGGGGGGGGGGGGAA
+
FFFFFFFFFFFFFFFFFFFFFFFFFFFFFFFFFFFFFFFFFFFFFFFF
@FS10000125:27:BPA73017-1634:1:1101:13240:1520 2:N:0:14
TTCTAATTGAGCGTACTCGACGAAGTTCTAGGGGGGGGGGGGGGGAAA
+
,FFFFFFFFFFFFFFFFFFFFFFFFFFFFFFFFFFFFFFFFFFF,FF,
@FS10000125:27:BPA73017-1634:1:1101:13660:1520 2:N:0:14
CTTGCTTTGAGCGTACTCGACGAAGTTCGTTCGGGGGGGGGGGGGGGA
+
FF,FFFFFFFFFFFFFFFFFFFFFFFFFFFFFFFFFFFFFFFFFFFF:
@FS10000125:27:BPA73017-1634:1:1101:14790:1520 2:N:0:14
TACAAATTGAGCGTACTCGACGAAGTGGGGGGGGGGGGGGGAGTTCGA
+
:FFFFFFFFFFFFFFFFFFFFFFFFFFFFFFFFFFFFFFF,,,,F,,,
@FS10000125:27:BPA73017-1634:1:1101:15120:1520 2:N:0:14
TATAAGTTGAGCGTACTCGACGAAGTTTGTTGGGGGGGGGGGGGGGGA
+
FFFFFFFFFFFFFFFFFFFFFFFFFFFFFFFFFFFFFFFFFFFFFFFF
@FS10000125:27:BPA73017-1634:1:1101:16310:1520 2:N:0:14
ATCCCGTTGAGCGTACTCGACGAGGTCTATGGGGGGGGGGGGGGGGGA
+
FFFFFFFFFFFFFFFFFFFFFFFFFFFFFFFFFFFFFFFFFFFFFF:F
@FS10000125:27:BPA73017-1634:1:1101:1580:1530 2:N:0:14
CCCCCCTTGAGCGTACTCGACGAAGTTGCGCGGGGGGGGGGGGGGGGG
+
FFFFFFFFFFFFFFFFFFFFFFFFFFFFFFFFFFFFFFFFFFFFFFF:
@FS10000125:27:BPA73017-1634:1:1101:2040:1530 2:N:0:14
ATGAATTTTGAGCGTACTCGACGAAGTTGCAAGGGGGGGGGGGGGGGA
+
:,FFFFFF:FFFFFFFFFFFFFFFFFFFFFFFFFFFFFFFFFFFFF::
@FS10000125:27:BPA73017-1634:1:1101:3410:1530 2:N:0:14
TTGTTGTTGAGCGTACTCGACGAAGTTGCTTGGGGGGGGGGGGGGGAA
+
F,FFFFFFFFFFFFFFFFFFFFFFFFFFFFFFFFFFFFFFFFFF:FF:
@FS10000125:27:BPA73017-1634:1:1101:3600:1530 2:N:0:14
GCACATGTTGAGCGTACTCGTCGAAGTTTTCAGGGGGGGGGGGGGGGG
+
FFFF:F,FF,F,F,F,FFF,,F:FFFFF,F,FFFFFFFFFFFFFFF::
@FS10000125:27:BPA73017-1634:1:1101:4250:1530 2:N:0:14
ATTGATTTGAGCGTACTCGACGAAGTTACGGGGGGGGGGGGGGGAAAT
+
F,FFFFFFFFFFFFFFFFFFFFFFFFFFFFFFFFFFFFFFFFF,FF,:
@FS10000125:27:BPA73017-1634:1:1101:4360:1530 2:N:0:14
CTAGTCTTGAGCGTACTCGACGAAGTTTTAGGGGGGGGGGGGGGGGGG
+
::F,,FFFFFFFFFFFFFFFFFFFFFF,,F,:FFFFFF:FFFF:::FF
@FS10000125:27:BPA73017-1634:1:1101:4390:1530 2:N:0:14
AAGGCGTTGAGCGTACTCGACGAAGTTCAGCCGGGGGGGGGGGGGGGG
+
FF:FFFFFFFFFFFFFFFFFFFFFFFFFFFFFFFFFFFFFFFFF:FFF
@FS10000125:27:BPA73017-1634:1:1101:4610:1530 2:N:0:14
TTCCACTTGAGCGTACTCGACGAAGTTCACGGGGGGGGGGGGGGGGAA
+
FFFFFFFFFFFFFFFFFFFFFFFFFFFFFFFFFFFFFFFFFFFFF,FF
@FS10000125:27:BPA73017-1634:1:1101:4740:1530 2:N:0:14
TTCCCATTGAGCGTACTCGACGAAGTTTCGACGGGGGGGGGGGGGGGA
+
F::FFFFFFFFFFFFFFFFFFFFFFFFFFFFFFFFFFFFFFFFFFFFF
@FS10000125:27:BPA73017-1634:1:1101:4760:1530 2:N:0:14
CACATATTGAGCGTACTCGACGAAGGGGGGGGGGGGGGGAGATCGGAA
+
F,FFFFFFFFFFFFFFFFFFFFFFFFFFFFFFFFFFFFFF:FFF,FF,
@FS10000125:27:BPA73017-1634:1:1101:5290:1530 2:N:0:14
TTTATATTGAGCGTACTCGACGAAGTTTCTAGGGGGGGGGGGGGGGGA
+
F,FFFFFFFFFFFFFFFFFFFFFFFFFFFFFFFFFFFFFFFFFFFFF,
@FS10000125:27:BPA73017-1634:1:1101:5370:1530 2:N:0:14
ATACTCTTGAGCGTACTCGACGAAGTTATGCCGGGGGGGGGGGGGGGA
+
FFFFFFFFFFFFFFFFFFFFFFFFFFFFFFFFFFFFFFFFFFFFF:FF
@FS10000125:27:BPA73017-1634:1:1101:5470:1530 2:N:0:14
ATTGATTTGAGCGTACTCGACGAAGTTATACCGGGGGGGGGGGGGGGG
+
F,FFFFFFFFFFFFFFFFFFFFFFFFFFFFFFFFFFFFFFF:FFFF:F
@FS10000125:27:BPA73017-1634:1:1101:5750:1530 2:N:0:14
TCAAAATTGAGCGTACTCGACGAAGTTTGCCGGGGGGGGGGGGGGGAA
+
FF:FFFFFFFFFFFFFFFFFFFFFFFFFFFFFFFFFFFFFFFFF:,,F
@FS10000125:27:BPA73017-1634:1:1101:6740:1530 2:N:0:14
TAGCGGTTGAGCGTACTCGACGAAGTTGTAACGGGGGGGGGGGGGGGA
+
FFFFFFFFFFFFFFFFFFFFFFFFFFFFFFFFFFFFFFFFFFFFFFF:
@FS10000125:27:BPA73017-1634:1:1101:6830:1530 2:N:0:14
TTGAGTTTGAGCGTACTCGACGAAGTTACTGCGGGGGGGGGGGGGGAA
+
,,FFFFFFFFFFFFFFFFFFFFFFFFFFFFFFFFFFFFFFFFFFFFFF
@FS10000125:27:BPA73017-1634:1:1101:7900:1530 2:N:0:14
CATATTTTGAGCGTACTCGACGAAATTTGTCCGGGGGGGGGAGGTCGA
+
FF:F,FFFFFFFFFFFFFFFFFFF,,,:F:::FFFFFFFFF:,,,,,F
@FS10000125:27:BPA73017-1634:1:1101:8300:1530 2:N:0:14
ATAGACTTGAGCGTACTCGACGAAGTGGGGGGGGGGGGGGGGAATTCG
+
,FFFFFFFFFFFFFFFFFFFFFFFFFFFFFFFFFFFFFFFF,F:,,,:
@FS10000125:27:BPA73017-1634:1:1101:9170:1530 2:N:0:14
CAACCTTTGAGCGTACTCGACGAAGTTAGCTGGGGGGGGGGGGGGGGG
+
,,F,,FFFFFFFFFFFFFFFFFFFFFFF,F,FFFFFFFFFFFFFFFF,
@FS10000125:27:BPA73017-1634:1:1101:10740:1530 2:N:0:14
CTAATCTTGAGCGTACTCGACGAAGTTTGAGCGGGGGGGGGGGGGGGA
+
FFFFFFFFFFFFFFFFFFFFFFFFFFFFFFFFFFFFFFFFFFFFFFF:
@FS10000125:27:BPA73017-1634:1:1101:10920:1530 2:N:0:14
AATTCATTGAGCGTACTCGACGAAGCGGGGGGGGGGGGGGGAAATCCG
+
FFFFFFFFFFFFFFFFFFFFFFFFFFFFFFFFFFFFFFFFFFF:F:,,
@FS10000125:27:BPA73017-1634:1:1101:10970:1530 2:N:0:14
ATAATCTTGAGCGTACTCGACGAAGTTCGGGGGGGGGGGGGGGGAATT
+
FFFFFFFFFFFFFFFFFFFFFFFFFFFFFFFFFFFFFFFFFF,,F,,,
@FS10000125:27:BPA73017-1634:1:1101:12100:1530 2:N:0:14
ATATTATTGAGCGTACTCGACGAAGTTCTTCGGGGGGGGGGGGGGGGA
+
FFFFFFFFFFFFFFFFFFFFFFFFFFFFFFFFFFFFFFFFFFFFFFF,
@FS10000125:27:BPA73017-1634:1:1101:12830:1530 2:N:0:14
AGTACTTTGAGCGTACTCGACGAAGTTATAAGGGGGGGGGGGGGGGAA
+
F:FFFFFFFFFFFFFFFFFFFFFFFFFFFFFFFFFFFFFFFFFFF,FF
@FS10000125:27:BPA73017-1634:1:1101:13050:1530 2:N:0:14
TTTTGGTTGAGCGTACTCGACGAAGTTGCCAGGGGGGGGGGGGGGGAA
+
F,FFFFFFFFFFFFFFFFFFFFFFFFFFFFFFFFFFFFFFFFFFFFFF
@FS10000125:27:BPA73017-1634:1:1101:13730:1530 2:N:0:14
TCTGGATTGAGCGTACTCGACGAAGTTTGAAGGGGGGGGGGGGGGGAA
+
,FFFFFFFFFFFFFFFFFFFFFFFFFFFFFFFFFFFFFFFFFFFF:FF
@FS10000125:27:BPA73017-1634:1:1101:14350:1530 2:N:0:14
TTCAGCTTGAGCGTACTCGACGAAGTTGCTAGGGGGGGGGGGGGGGGA
+
:FFFFFFFFFFFFFFFFFFFFFFFFFFFFFFFFFFFFFFFFFFFF::,
@FS10000125:27:BPA73017-1634:1:1101:16230:1530 2:N:0:14
CCTTTTTTGAGCGTACTCGACGAAGTTGCCGGGGGGGGGGGGGGAGAT
+
FFFFFFFFFFFFFFFFFFFFFFFFFFFFFFFFFFFFFFFFFFF:F,,F
@FS10000125:27:BPA73017-1634:1:1101:16370:1530 2:N:0:14
AATTCCTTGACCATTCTCGACAATATTTTCCTTACGACGAGTATGACA
+
,,FF,::F,:,F:,,FFFFFF,FF,FF,,FF,,,,F,:,,,,:,,,,,
@FS10000125:27:BPA73017-1634:1:1101:1270:1540 2:N:0:14
ACTATTTTGAGCGTACTCGACGAAGTTGCTAGGGGGGGGGGGGGGGAA
+
FFFFFFFFFFFFFFFFFFFFFFFFFFFFFFFFFFFFFFFFFFFFFFFF
@FS10000125:27:BPA73017-1634:1:1101:1860:1540 2:N:0:14
CGACATTTGAGCGTACTCGACGAAGTTTCTGCGGGGGGGGGGGGGGGG
+
F:FFFFFFFFFFFFFFFFFFFFFFFF,FFFFFFFFFFFFFFFFFFFF,
@FS10000125:27:BPA73017-1634:1:1101:2060:1540 2:N:0:14
TAAGAATTGAGCGTACTCGACGAAGTTAAGTGGGGGGGGGGGGGGGAA
+
FFFFFFFFFFFFFFFFFFFFFFFFFFFFFFFFFFFFFFFFFFFFF,FF
@FS10000125:27:BPA73017-1634:1:1101:2240:1540 2:N:0:14
TTCATTTTGAGCGTACTCGACGAAGTTTCAGGGGGGGGGGGGGGGAAA
+
,,FFFFFFFFFFFFFFFFFFFFFFFFFFFFFFFFFFFFFFFFFF:F:,
@FS10000125:27:BPA73017-1634:1:1101:2310:1540 2:N:0:14
TTACTGTTGAGCGTACTCGACGAAGTTAAGCGGGGGGGGGGGGGGGGA
+
FFFFFFFFFFFFFFFFFFFFFFFFFFFFFFFFFFFFFFFFFFFFFFFF
@FS10000125:27:BPA73017-1634:1:1101:2600:1540 2:N:0:14
CCGGTTTTGAGCGTACTCGACGAAGTTTGCTGGGGGGGGGGGGGGGAA
+
FF:FFFFFF:FFFFFFFFFFFFFFFFFFFFFFFFFFFFFFFFFFFFFF
@FS10000125:27:BPA73017-1634:1:1101:3400:1540 2:N:0:14
TTTTTTTTTTTTTTTTTTTTTTTTTTTTTTTTTTTCTCTGTTGGGGGG
+
F,,,:FFFFFFFFFFF,FF:FFFFFFFFFF::::,,,,,,,,,,:,,:
@FS10000125:27:BPA73017-1634:1:1101:4080:1540 2:N:0:14
ACTTTTTTGAGCGTACTCGACGAAAGGGGGGGGGGGGGGGAGATCGGA
+
FFFFFFFFFFFFFFFFFFFFFFFFFFFFFFFFFFFFFFF,F,FFF,,:
@FS10000125:27:BPA73017-1634:1:1101:4630:1540 2:N:0:14
TCCCACTTGAGCGTACTCGACGAAGTTCACGGGGGGGGGGGGGGGAGA
+
F,F:FFFFFFFFFFFFFFFFFFFFFFFF:F::FFFFFFFFFFFFFF,:
@FS10000125:27:BPA73017-1634:1:1101:5140:1540 2:N:0:14
CCCCCTTTGAGCGTACTCGACGAAGTTTGTTCGGGGGGGGGGGGGGGG
+
FFFFFFFFFFFFFFFFFFFFFFFFFFFFFFFFFFFFFFFFFFFFFFF,
@FS10000125:27:BPA73017-1634:1:1101:5300:1540 2:N:0:14
TAAATTTTGAGCGTACTCGACGAAGTTCAATGGGGGGGGGGGGGGGGG
+
FFFFFFFFFFFFFFFFFFFFFFFFFFFFFFFFFFFFFFFFFFFFFFF,
@FS10000125:27:BPA73017-1634:1:1101:5570:1540 2:N:0:14
CTGTTGTTGAGCGTACTCGACGAAGTTGGATGGGGGGGGGGGGGGGAA
+
FFFFFFFFFFFFFFFFFFFFFFFFFFFFFFFFFFFFFFFFFFFFF,FF
@FS10000125:27:BPA73017-1634:1:1101:5690:1540 2:N:0:14
TTCTTTTTGAGCGTACTCGACGAAGTTTCCGGGGGGGGGGGGGGGAAT
+
F,FFFFFFFFFFFFFFFFFFFFFFFFFFFFFFFFFFFFFFFFFF,:F,
@FS10000125:27:BPA73017-1634:1:1101:6110:1540 2:N:0:14
CTACATTTGAGCGTACTCGACGAAGTTGCCGGGGGGGGGGGGGGGAAT
+
FFFFFFFFFFFFFFFFFFFFFFFFFFFFFFFFFFFFFFFFFFFF,F:,
@FS10000125:27:BPA73017-1634:1:1101:6490:1540 2:N:0:14
TATGTTTTGAGCGTACTCGACGAAGTTACAAGGGGGGGGGGGGGGGAA
+
FFFFFFFFFFFFFFFFFFFFFFFFFFFFFFFFFFFFFFFFFFFFF,FF
@FS10000125:27:BPA73017-1634:1:1101:6760:1540 2:N:0:14
TAACGGTTGAGCGTACTCGACGAAGTTGGCAGGGGGGGGGGGGGGGGA
+
F:FFFFFFFFFFFFFFFFFFFFFFFFFFFFFFFFFFFFFFFFFFF:,,
@FS10000125:27:BPA73017-1634:1:1101:6820:1540 2:N:0:14
CAGTATTTGAGCGTACTCGACGAAGGGGGGGGGGGGGGGGGATCGGAA
+
FFFFFFFFFFFFFFFFFFFFFFFFFFFFFFFFFFFFFFF,,F,,,,FF
@FS10000125:27:BPA73017-1634:1:1101:6900:1540 2:N:0:14
CCCTTTTTTTTTTTTTTTTTTTTTTTTTTTTTTTTTTTTTTTGGGGGG
+
FF,,F:FF:FFFFFFF:F:::FFFFFFFFFFF:FFFFFF,,,,:,,,:
@FS10000125:27:BPA73017-1634:1:1101:7230:1540 2:N:0:14
TTGATCTTGAGCGTACTCGACGAAGTTCAGTCGGGGGGGGGGGGGGGA
+
,,FFFFFFFFFFFFFFFFFFFFFFFFFFFFFFFFFFFFFFFFFFF:F:
@FS10000125:27:BPA73017-1634:1:1101:8590:1540 2:N:0:14
AACGCTTTGAGCGTACTCGACGAAGTTTGGTGGGGGGGGGGGGGGGGA
+
FFFFFFFFFFFFFFFFFFFFFFFFFFFFFFFFFFFFFFFFFFFFFFF,
@FS10000125:27:BPA73017-1634:1:1101:9360:1540 2:N:0:14
AGTACCTTGAGCGTACTCGACGAAGTTTTCTGGGGGGGGGGGGGGGAA
+
,,F,FFFFFFFFFFFFFFFFFFFFFFFFFF:FFFFFFFFFFFFFF::F
@FS10000125:27:BPA73017-1634:1:1101:9860:1540 2:N:0:14
TTATACTTGAGCGTACTCGACGAAGTTCAGCGGGGGGGGGGGGGGGAA
+
,,FFFFFFFFFFFFFFFFFFFFFFFFFFFFFFFFFFFFFFFFFF:,FF
@FS10000125:27:BPA73017-1634:1:1101:10120:1540 2:N:0:14
TATGTATTGAGCGTACTCGACGAAGTTTGCGGGGGGGGGGGGGGGGAA
+
FFFFFFFFFFFFFFFFFFFFFFFFFFFFFFFFFFFFFFFFFFFFF,FF
@FS10000125:27:BPA73017-1634:1:1101:10190:1540 2:N:0:14
TTAATCTTGAGCGTACTCGACGAAGGGGGGGGGGGGGGGGAAGTCGGA
+
FFFFFFFFFFFFFFFFFFFFFFFFFFFFFFFFFFFFFFFF:,,F,,,F
@FS10000125:27:BPA73017-1634:1:1101:10230:1540 2:N:0:14
TCTCACTTGAGCGTACTCGACGAAGTTGTCGCGGGGGGGGGGGGGGGA
+
FFFF,FFFFFFFFFFFFFFFFFFFFFF,FF,FFFFFFFFFFFFF:FF,
@FS10000125:27:BPA73017-1634:1:1101:10280:1540 2:N:0:14
TTCGTGTTGAGCGTACTCGACGAAGTTCAGAGGGGGGGGGGGGGGGAA
+
:FFFF,FFFFFFFFFFFFFFFFFFFFFFFF:FFFFFFFFFFFFFFFFF
@FS10000125:27:BPA73017-1634:1:1101:10800:1540 2:N:0:14
AGTAGGTTGAGCGTACTCGACGAAGTTCTTCCGGGGGGGGGGGGGGGG
+
,:,,,,FFFFFFFFFFFFFFFFFFFFFFFF:FFFFFFFFFFFFFFFFF
@FS10000125:27:BPA73017-1634:1:1101:10920:1540 2:N:0:14
AGTCAATTGAGCGTACTCGACGAAGGGGGGGGGGGGGGGAGATCGGAA
+
,,F:FFFFFFFFFFFFFFFFFFFFF:,:FFFFFFFFFFF,F,:::,:F
@FS10000125:27:BPA73017-1634:1:1101:11430:1540 2:N:0:14
TGCAATTTGAGCGTACTCGACGAAGGGGGGGGGGGGGGGGGAGTTCGA
+
::F,:FFFFFFFFFFFFFFFFFFFFFF:FFFFFFFFFFFF:F,,:,,F
@FS10000125:27:BPA73017-1634:1:1101:11450:1540 2:N:0:14
ACCGATTTGAGCGTACTCGACGAAGTTGTCCGGGGGGGGGGGGGGGGA
+
FFFFFFFFFFFFFFFFFFFFFFFFFFFFFFFFFFFFFFFFFFFFF,,F
@FS10000125:27:BPA73017-1634:1:1101:11590:1540 2:N:0:14
GCCACTTTGAGCGTACTCGACGAAGTTGGTCCGGGGGGGGGGGGGGGA
+
F,FFF:FFFFFFFFFFFFFFFFFFFFFFFFFFFFFFFFFFFFFFF,F,
@FS10000125:27:BPA73017-1634:1:1101:11850:1540 2:N:0:14
CTGATATTGAGCGTACTCGACGAAGTTACATCGGGGGGGGGGGGGGGA
+
FFFFFFFFFFFFFFFFFFFFFFFFFFFFFFFFFFFFFFFFFFFFF,:F
@FS10000125:27:BPA73017-1634:1:1101:11980:1540 2:N:0:14
TCATAATTGAGCGTACTCGACGAAGTTACTGGGGGGGGGGGGGGAGAT
+
FFFFFFFFFFFFFFFFFFFFFFFFFFFFFFFFFFFFFFFFFFFF,,F,
@FS10000125:27:BPA73017-1634:1:1101:12060:1540 2:N:0:14
CCCTTTTTGAGCGTACTCGACGAAGTTGTTAGGGGGGGGGGGGGGGAA
+
FFFFFFFFFFFFFFFFFFFFFFFFFFFFFFFFFFFFFFFFFFFFF:FF
@FS10000125:27:BPA73017-1634:1:1101:12160:1540 2:N:0:14
TAGGATTTGAGCGTACTCGACGAAGTTCTGCGGGGGGAGGGGGGGGGG
+
,:,,,FFFFFFF:FFFFFFFFFFFFFF:FFF,::FFFFFFFF,,F,:F
@FS10000125:27:BPA73017-1634:1:1101:13030:1540 2:N:0:14
AACATATTGAGCGTACTCGACGAAGTTCCAGCGGGGGGGGGGGGGGGA
+
FFFFFFFFFFFFFFFFFFFFFFFFFFFFFFFFFFFFFFFFFFFFFFFF
@FS10000125:27:BPA73017-1634:1:1101:13420:1540 2:N:0:14
TTCGGATTGAGCGTACTCGACGAAGTTAGTGGGGGGGGGGGGGGGAAA
+
FFFFFFFFFFFFFFFFFFFFFFFFFFFFFFFFFFFFFFFFFFFF:FF:
@FS10000125:27:BPA73017-1634:1:1101:14010:1540 2:N:0:14
TCAGGGTTGAGCGTACTCGACGAAGTTGAGGGGGGGGGGGGGGGAGAT
+
,FFFFFFFFFFFFFFFFFFFFFFFFFFFFFFFFFFFFFFFF,FFF,FF
@FS10000125:27:BPA73017-1634:1:1101:14760:1540 2:N:0:14
TCCTTATTTTACCTTTTTCTTTTAATTTTTGGGGGGGGGGGGGGAAAT
+
:FF,F,FF:,,,,F,::,,,,,,:,FFFFF,:FFFFFF:FFFF,F:F:
@FS10000125:27:BPA73017-1634:1:1101:14810:1540 2:N:0:14
TTTGTATTGAGCGTACTCGACGAAGTTTTTGGGGGGGGGGGGGGGGAA
+
F,F,F,FFFFFFFFFFFF,FFFFFFFF,F,,FFFFFFFFFF:FFFFFF
@FS10000125:27:BPA73017-1634:1:1101:16160:1540 2:N:0:14
ATCAGATTGAGCGTACTCGACGAAGGGGGGGGGGGGGGGGGGGGGGAG
+
FFFFFFFFFFFFFFFFFFFFFFFFFFFFFFFFFFFFFFFFF,F,,,,,
@FS10000125:27:BPA73017-1634:1:1101:16190:1540 2:N:0:14
ACTAGTTTGAGCGTACTCGACGAAGTTACGTGGGGGGGGGGGGGGGAA
+
FFFFFFFFFFFFFFFFFFFFFFFFFFFFFFFFFFFFFFFFFFFFF:FF
@FS10000125:27:BPA73017-1634:1:1101:1540:1550 2:N:0:14
CAGACGTTGAGCGTACTCGACGAAGTTTAAGGGGGGGGGGGGGGGGGA
+
FFFFFFFFFFFFFFFFFFFFFFFFFFFFFFFFFFFFFFFFFFFFFFF,
@FS10000125:27:BPA73017-1634:1:1101:1790:1550 2:N:0:14
TCATGTTTGAGCGTACTCGACGAAGTTCTGTCGGGGGGGGGGGGGGGG
+
FFFFFFFFFFFFFFFFFFFFFFFFFFFFFFFFFFFFFFFFFFFFFFFF
@FS10000125:27:BPA73017-1634:1:1101:2540:1550 2:N:0:14
TCTTTTTTGAGCGTACTCGACGAAGTTTGGAGGGGGGGGGGGGGGGAA
+
FFFFFFFFF,FFFFFFFFFFF:FFFFFFFFFFFF:FF:FFF,F,:,FF
@FS10000125:27:BPA73017-1634:1:1101:2690:1550 2:N:0:14
TAGCTTTTGAGCGTACTCGACGAAGTTTACAGGGGGGGGGGGGGGGAA
+
FFFFFFFFFFFFFFFFFFFFFFFFFFFFFFFFFFFFFFFFFF:::,FF
@FS10000125:27:BPA73017-1634:1:1101:2770:1550 2:N:0:14
CGCGAATTGAGCGTACTCGACGAAGTTACCGCGGGGGGGGGGGGGGGA
+
FFF:FFFFFFFFFFFFFFFFFFFFFFFFFFFFFFFFFFFFFFFFF::,
@FS10000125:27:BPA73017-1634:1:1101:3320:1550 2:N:0:14
TATCATTTGAGCGTACTCGACGAAGTTTATACGGGGGGGGGGGGGGTA
+
,,,,FFFFFFFFFFFFFFFFFFFFFFF,,,::FFFFFFFFFF,,,,,,
@FS10000125:27:BPA73017-1634:1:1101:3330:1550 2:N:0:14
ACTATTTTGAGCGTACTCGACGAAGTTTAACCGGGGGGGGGGGGGGGG
+
FFFFFFFFFFFFFFFFFFFFFFFFFFFFFFFFFFFFFFFFFFFFF::F
@FS10000125:27:BPA73017-1634:1:1101:4040:1550 2:N:0:14
AATTATTTGAGCGTACTCGACGAAGTTTTTAGGGGGGGGGGGGGGGAA
+
FF:FFFFFFFF,,FFFF:FFFFFFFFFFFFFFF:FFF:FF:,:,F,:,
@FS10000125:27:BPA73017-1634:1:1101:4100:1550 2:N:0:14
TACATATTGAGCGTACTCGACGAAGTTTGGGGGGGGGGGGGGGAAATG
+
F:FFFFFFFFFFFFFFFFFFFFFFFFFF,FFFFFFFFFFFFFF::F,,
@FS10000125:27:BPA73017-1634:1:1101:4470:1550 2:N:0:14
ACGACTTTGAGCGTACTCGACGAAGTTGATCCGGGGGGGGGGGGGGGA
+
FFFFFFFFFFFFFFFFFFFFFFFFFFFFFFFFFFFFFFFFFFF:,F,F
@FS10000125:27:BPA73017-1634:1:1101:4940:1550 2:N:0:14
ATCGCTTTGAGCGTACTCGACGAAGTTACCAGGGGGGGGGGGGGGGAA
+
,,FF,,FFFFFFFFFFFFFFFFFFFFF,FF,,FFFFFFFFFFFFFF:F
@FS10000125:27:BPA73017-1634:1:1101:5120:1550 2:N:0:14
CTTCACTTGAGCGTACTCGACGAAGTTATGCGGGGGGGGGGGGGGGGA
+
F:,FFFFFFFFFFFFFFFFFFFFFFFFFFFFFFFFFFFFFF,:FFF,F
@FS10000125:27:BPA73017-1634:1:1101:5220:1550 2:N:0:14
ATCGAATTGAGCGTACTCGACGAAGTTTAAAGGGGGGGGGGGGGGGAA
+
:,F:::FFFFFFFFFFFFFFFFFFFFFFFFFFFFFFFFFFFFFFFFFF
@FS10000125:27:BPA73017-1634:1:1101:5910:1550 2:N:0:14
TACTCATTGAGCGTACTCGACGAAGTTCTACGGGGGGGGGGGGGGGAA
+
FFFFFFFFFFFFFFFFFFFFFFFFFFFFFFFFFFFFFFFFFFFF:,:F
@FS10000125:27:BPA73017-1634:1:1101:7450:1550 2:N:0:14
CTTAAATTGAGCGTACTCGACGAAGTTCAAAGGGGGGGGGGGGGGAAA
+
F,FFFFFFFFFFFFFFFFFFFFFFFFFFFFFFFFFFFFFFFFFFFFFF
@FS10000125:27:BPA73017-1634:1:1101:7470:1550 2:N:0:14
TACAAGTTGAGCGTACTCGACGAAGTTTGGTCGGGGGGGGGGGGGGGA
+
FFFFFFFFFFFFFFFFFFFFFFFFFFFFFFFFFFFFFFFFFFFFFF,F
@FS10000125:27:BPA73017-1634:1:1101:7890:1550 2:N:0:14
TTTGAATTGAGCGTACTCGACGAAGTTGAAAGGGGGGGGGGGGGGGAA
+
F,FFFFFFFFFFFFFFFFFFFFFFFFFFFFFFFFFFFFFFFFFFFFFF
@FS10000125:27:BPA73017-1634:1:1101:9850:1550 2:N:0:14
TTTCATTTGAGCGTACTCGACGAAGTTCGGCGGGGGGGGGGGGGGGGG
+
F,FFFFFFFFFFFFFFFFFFFFFFFFFFFFFFFFFFFFFFFFFF:,FF
@FS10000125:27:BPA73017-1634:1:1101:11390:1550 2:N:0:14
TCTGGATTGAGCGTACTCGACGAAGTTTACGGGGGGGGGGGGGGGGGG
+
,FFFFFFFFFFFFFFFFFFFFFFFFFFFFFFFFFFFFFFFFFFFFF:F
@FS10000125:27:BPA73017-1634:1:1101:11690:1550 2:N:0:14
TTGGGTTTGAGCGTACTCGACGAAGTTTGGTCGGGGGGGGGGGGGGGG
+
FF:FFFFFFFFFFFFFFFFFFFFFFFFFFFFFFFFFFFFFFFFFFFF,
@FS10000125:27:BPA73017-1634:1:1101:11780:1550 2:N:0:14
TCTATCTTGAGCGTACTCGACGAAGTTAGAAGGGGGGGGGGGGGGGGA
+
FFFFFFFFFFFFFFFFFFFFFFFFFFFFFFFFFFFFFFFFFFFFFFF:
@FS10000125:27:BPA73017-1634:1:1101:12850:1550 2:N:0:14
TCATGATTGAGCGTACTCGACGAAGTTGAGCCGGGGGGGGGGGGGGGA
+
FFFFFFFFFFFFFFFFFFFFFFFFFFFFFFFFFFFFFFFFFFFFFF,:
@FS10000125:27:BPA73017-1634:1:1101:12880:1550 2:N:0:14
TCGGGATTGAGCGTACTCGACGAAGTTTAGTCGGGGGGGGGGGGGGGA
+
FFFFFFFFFFFFFFFFFFFFFFFFFFFFFFFFFFFFFFFFFFFFFFFF
@FS10000125:27:BPA73017-1634:1:1101:16190:1550 2:N:0:14
ACTAGTTTGAGCGTACTCGACGAAGTTACGTGGGGGGGGGGGGGGGGA
+
FFFFFFFFFFFFFFFFFFFFFFFFFFFFFFFFFFFFFFFFFF:F,,,F
@FS10000125:27:BPA73017-1634:1:1101:2020:1560 2:N:0:14
CTGTGCTTGAGCGTACTCGACGAAGTTCGAGCGGGGGGGGGGGGGGGA
+
F,FFFFFFFFFFFFFFFFFFFFFFFFFFFFFFFFFFFFFFFFFFFF,F
@FS10000125:27:BPA73017-1634:1:1101:2690:1560 2:N:0:14
TTCACGTTGAGCGTACTCGACGAAGTTGTGCGGGGGGGGGGGGGGGAA
+
F,,FF:FFFFFFFFFFFFFFFFFFFFFFFFFFFFFFFFFFFF:FF,,:
@FS10000125:27:BPA73017-1634:1:1101:4230:1560 2:N:0:14
TCTTTATTGAGCGTACTCGACGAAGTTACTGCGGGGGGGGGGGGGGGA
+
FFFFFFFFFFFFFFFFFFFFFFFFFFFFFFFFFFFFFFFFFFFFF:FF
@FS10000125:27:BPA73017-1634:1:1101:4790:1560 2:N:0:14
AAATCTTTGAGCGTACTCGACGAAGTTGGTTGGGGGGGGGGGGGGGGG
+
::FFFFFFFFFFFFFFFFFFFFFFFFF:FFFFFFFFFFFFFFFFFF,F
@FS10000125:27:BPA73017-1634:1:1101:5160:1560 2:N:0:14
TAGCTCTTGAGCGTACTCGACGAAGTTGGAGCGGGGGGGGGGGGGGGA
+
FFFFFFFFFFFFFFFFFFFFFFFFFFFFFFFFFFFFFFFFFFFFF:,F
@FS10000125:27:BPA73017-1634:1:1101:5990:1560 2:N:0:14
CTTTAATTGTTTATTCTCTACATAGTTGCCCCGATGGTGGTTATTGTA
+
::F:,,FFF,,,:FFFF,,FF,,FFF,F,,,,F,,FF,FF,,,:,,:,
@FS10000125:27:BPA73017-1634:1:1101:6440:1560 2:N:0:14
ATTGTCTTGAGCGTACTCGACGAAGTTTAGCGGGCGGGGGGGGGGGGG
+
FFFFFFFFFFFFFFFFFFFFFFFFFFFFFFFFFFFFFFFFFFFFF,FF
@FS10000125:27:BPA73017-1634:1:1101:7040:1560 2:N:0:14
CCATCGTTGAGCGTACTCGACGAAGTTAGGTGGGGGGGGGGGGGGAAA
+
FFFFFFFFFFFFFFFFFFFFFFFFFFFFFFFFFFFFFFFFFFFFF:FF
@FS10000125:27:BPA73017-1634:1:1101:7070:1560 2:N:0:14
TTATTATTGAGCGTACTCGACGAAGTTTGTTCGGGGGGGGGGGGGGGA
+
FFFFFFFFFFFFFFFFFFFFFFFFFFFFFFFFFFFFFFFFFFFFF:,F
@FS10000125:27:BPA73017-1634:1:1101:7140:1560 2:N:0:14
TTCGGTTTGAGCGTACTCGACGAAGTTTATGCGGGGGGGGGGGGGGGG
+
F,FFFFFFFFFFFFFFFFFFFFFFFFFFFFFFFFFFFFFFFFFFFFF,
@FS10000125:27:BPA73017-1634:1:1101:8010:1560 2:N:0:14
ATATTCTTGAGCGTACTCGACGAAGTTGGGCGGGGGGGGGGGGGGAAA
+
F,FFFFFFFFFFFFFFFFFFFFFFFFFFFFFFFFFFFFFFFFFFF:F:
@FS10000125:27:BPA73017-1634:1:1101:8030:1560 2:N:0:14
TCTCAATTGAGCGTACTCGACGAAGTGGGGGGGGGGGGGGGAAATTCG
+
,FFFFFFFFFFFFFFFFFFFFFFFFFFFFFFFFFFFFFFFF,,::,,,
@FS10000125:27:BPA73017-1634:1:1101:8350:1560 2:N:0:14
TTCAGCTTGAGCGTACTCGACGAAAGGGGGGGGGGGGGGGGGAAATCG
+
FFFFFFFFFFFFFFFFFFFFFFFFFFFFFFFFFFFFFFFFFFF:FF:,
@FS10000125:27:BPA73017-1634:1:1101:8540:1560 2:N:0:14
CTAGCTTTGAGCGTACTCGACGAAGTTACGCCGGGGGGGGAGGGGGGG
+
F,FFFFFFFFFFFFFFFFFFFFFFFFFFFFFFFFFFFFFFFFFFFFF,
@FS10000125:27:BPA73017-1634:1:1101:8770:1560 2:N:0:14
TAGCTCTTGAGCGTACTCGACGAAGTTATAGGGGGGGGGGGGGGGAAA
+
,:FFFFFFFFFFFFFFFFFFFFFFFFFFFFFFFFFFFFFFFFFF,F,,
@FS10000125:27:BPA73017-1634:1:1101:10070:1560 2:N:0:14
TACATTTTGAGCGTACTCGACGAAGTTCGTGCGGGGGGGGGGGGGGAA
+
FFFFFFFFFFFFFFFFFFFFFFFFFFFFFFFFFFFFFFFFFFFF::,F
@FS10000125:27:BPA73017-1634:1:1101:10310:1560 2:N:0:14
CACCTCTTGAGCGTACTCGACGAAATCTGTGCGGGGGGGGGGGGGGGA
+
FFFFFFFFFFFFFFFFFFFFFFFFFF:FFFFFFFFFFFFFFFFF::,F
@FS10000125:27:BPA73017-1634:1:1101:10770:1560 2:N:0:14
ACCTATTTGAGCGTACTCGACGAAGTTCAGGGGGGGGGGGGGGGGGAA
+
FFFFFFFFFFFFFFFFFFFFFFFFFFFFFFFFFFFFFFFFFFFFF,FF
@FS10000125:27:BPA73017-1634:1:1101:10880:1560 2:N:0:14
ACCTATTTGAGCGTACTCGACGAAGTTCAGGGGGGGGGGGGGGGGGAA
+
FFFFFFFFFFFFFFFFFFFFFFFFFFFFFFFFFFFFFFFFFFFF,,:F
@FS10000125:27:BPA73017-1634:1:1101:12720:1560 2:N:0:14
TCACCTTTGAGCGTACTCGACGAAGTTCGTTCGGGGGGGGGGGGGGGA
+
FFFFFFFFFFFFFFFFFFFFFFFFFFFFFFFFFFFFFFFFFFFFFF:F
@FS10000125:27:BPA73017-1634:1:1101:13190:1560 2:N:0:14
TTCCTTTTGAGCGTACTCGACGAAGTTACAGGGGGGGGGGGGGGGAAA
+
FFFFFFFFFFFFFFFFFFFFFFFFFFFFFFFFFFFFFFFFFFFF,F:,
@FS10000125:27:BPA73017-1634:1:1101:13370:1560 2:N:0:14
TTGTTTTTGAGCGTACTCGACGAAGTTGTGTCGGGGGGGGGGGGGGGG
+
,F,,,,FFFFFFFFFFFFFFFFFFFFF:,,F,FFFFFFFFFF,F:,,F
@FS10000125:27:BPA73017-1634:1:1101:13930:1560 2:N:0:14
TCTATATTGAGCGTACTCGACGAAGTTGGTCCGGGGGGGGGGGGGGGA
+
FFFFFFFFFFFFFFFFFFFFFFFFFFFFFFFFFFFFFFFFFFFFFFF,
@FS10000125:27:BPA73017-1634:1:1101:14350:1560 2:N:0:14
ATTGCATTGAGCGTACTCGACGAAGTTGGGCGGGGGGGGGGGGGGGAA
+
FFFFFFFFFFFFFFFFFFFFFFFFFFFFFFFFFFFFFFFFFFFF,:FF
@FS10000125:27:BPA73017-1634:1:1101:15100:1560 2:N:0:14
GTTAATTTGAGCGTACTCGACGAAGTTGCCGGGGGGGGGGGGGGGAAT
+
,,FFFFFFFFFFFFFFFFFFFFFFFFFFFFFFFFFFFFFFFFFF,F:,
@FS10000125:27:BPA73017-1634:1:1101:15180:1560 2:N:0:14
TCTGGTTTGAGCGTACTCGACGAAGTTCGTTCGGGGGGGGGGGGGGGA
+
FFFFFFFFFFFFFFFFFFFFFFFFFFFFFFFFFFFFFFFFFFFFFFFF
@FS10000125:27:BPA73017-1634:1:1101:1830:1570 2:N:0:14
ATGAAATTGAGCGTACTCGACGAAGTTGTCCGGGGGGGGGGGGGGGGA
+
FFFFFFFFFFFFFFFFFFFFFFFFFFFFFFFFFFFFFFFFFFFFFF,F
@FS10000125:27:BPA73017-1634:1:1101:1970:1570 2:N:0:14
AACATATTGAGCGTACTCGACGAAGTTTGCGCGGGGGGGGGGGGGGGA
+
F:FFFFFFFFFFFFFFFFFFFFFFFFFFFFFFFFFFFFFFFFFFFFFF
@FS10000125:27:BPA73017-1634:1:1101:2150:1570 2:N:0:14
TTTTTGTTGAGCGTACTCGACGAAGGGGGGGGGGGGGGGGATTTGGAA
+
FFFFFFFFFFFFFFFFFFFFFFFFFFFFFFFFFFFFFF,,:,,,:,FF
@FS10000125:27:BPA73017-1634:1:1101:2680:1570 2:N:0:14
CTCCACTTGAGCGTACTCGACGAAGTTCGGTCGGGGGGGGGGGGGGGA
+
FFFFFFFFFFFFFFFFFFFFFFFFFFFFFFFFFFFFFFFFFFFFFFFF
@FS10000125:27:BPA73017-1634:1:1101:2870:1570 2:N:0:14
TCAAACTTGAGCGTACTCGACGAAGTTCTGCGGGGGGGGGGGGGGGGA
+
,FFFFFFFFFFFFFFFFFFFFFFFFFFFFFFFFFFFFFFFFFFFFFFF
@FS10000125:27:BPA73017-1634:1:1101:3160:1570 2:N:0:14
TTCGTGTTGAGCGTACTCGACGAAGTTACAAGGGGGGGGGGGGGGGAA
+
,FFFFFFFFFFFFFFFFFFFFFFFFFFFFFFFFFFFFFFFFFFFFFFF
@FS10000125:27:BPA73017-1634:1:1101:3500:1570 2:N:0:14
GAAATTTTGAGCGTACTCGACGAAGTTCGGGGGGGGGGGGGGGAAATC
+
::F,:FFFFFFFFFFFFFFFFFFFFFFFF:FFFFFFFFFFFF:F:,F,
@FS10000125:27:BPA73017-1634:1:1101:3850:1570 2:N:0:14
TTAGGTTTGAGCGTACTCGACGAAGGGGGGGGGGGGGGGGGAGTGGAA
+
FFFFFFFFFFFFFFFFFFFFFFFFFFFFFFFFFFFFFFF,,,,,,,FF
@FS10000125:27:BPA73017-1634:1:1101:4180:1570 2:N:0:14
TTAGGGTTGAGCGTACTCGACGAAGTTTGTACGGGGGGGGGGGGGGGA
+
:FFFFFFFFFFFFFFFFFFFFFFFFFFFFFFFFFFFFFFFFFFFFFF:
@FS10000125:27:BPA73017-1634:1:1101:5240:1570 2:N:0:14
CCACCATTGAGCGTACTCGACGAAGGGGGGGGGGGGGGGGAAGTCGGA
+
FFFFFFFFFFFFFFFFFFFFFFFFFFFFFFFFFFFFFFF:,,,:,,,:
@FS10000125:27:BPA73017-1634:1:1101:5990:1570 2:N:0:14
CATCGATTGAGCGTACTCGACGAAGTTCAGGCGGGGGGGGGGGGGGGA
+
FFFFFFFFFFFFFFFFFFFFFFFFFFFFFFFFFFFFFFFFFFFF:,:F
@FS10000125:27:BPA73017-1634:1:1101:6010:1570 2:N:0:14
ATATTGTTGAGCGTACTCGACGAAGTTGGGTGGGGGGGGGGGGGGGAA
+
F,FFFFFFFFFFFFFFFFFFFFFFFFFFFFFFFFFFFFFFFFFF:,F:
@FS10000125:27:BPA73017-1634:1:1101:6970:1570 2:N:0:14
TAATATTTGAGCGTACTCGACGAAGTTCTATGGGGGGGGGGGGGGGAA
+
,FFFFFFFFFFFFFFFFFFFFFFFFFFFFFFFFFFFFFFFFFFFF:FF
@FS10000125:27:BPA73017-1634:1:1101:7330:1570 2:N:0:14
TTATTATTGAGCGTACTCGACGAAGTTTGTAGGGGGGGGGGGGGGGAA
+
,FFFFFFFFFFFFFFFFFFFFFFFFFFFFFFFFFFFFFFFFFFFFFF,
@FS10000125:27:BPA73017-1634:1:1101:7820:1570 2:N:0:14
CACTCCTTGAGCGTACTCGACGAAGTTTTTAGGGGGGGGGGGGGGGGA
+
,:,,FFFFFFFFFFFFFFFFFFFFFF,F,,,,FFFFFFFFFFFFFFF,
@FS10000125:27:BPA73017-1634:1:1101:7930:1570 2:N:0:14
TATTGGTTGAGCGTACTCGACGAAGTTACGGGGGGGGGGGGGGGAGAT
+
FFFFFFFFFFFFFFFFFFFFFFFFFFFFFFFFFFFFFFFFFFF:F,,F
@FS10000125:27:BPA73017-1634:1:1101:7980:1570 2:N:0:14
GTCAGTTTGGGCGTACTCGACGAAGTTTGGCCGGGGGGGGGGGGGGGA
+
,FFFFFFFF,FFFFFFFFFFFFFFFFFFFFFFFFFFFFFFFFFFFFF:
@FS10000125:27:BPA73017-1634:1:1101:8050:1570 2:N:0:14
TTTTCTTTGAGCGTACTCGACGAAGTTGCAAGGGGGGGGGGGGGGGAG
+
,FFFFFFFFFFFFFFFFFFFFFFFFFFFFFFFFFFFFFFFFFFF,F,,
@FS10000125:27:BPA73017-1634:1:1101:8570:1570 2:N:0:14
GTTATTTTGAGCGTACTCGACGAAGTTAGCAGGGGGGGGGGGGGGGAG
+
::FFFFFFFFFFF:FFFFFFFFFFFFFF:FFFFFFFFFFFFFFFF:,,
@FS10000125:27:BPA73017-1634:1:1101:8980:1570 2:N:0:14
ATCTTATTGAGCGTACTCGACGAAGTTTCAAGGGGGGGGGGGGGGGGA
+
FFFFFFFFFFFFFFFFFFFFFFFFFFFFFFFFFFFFFFFFFFFFFFFF
@FS10000125:27:BPA73017-1634:1:1101:9080:1570 2:N:0:14
TCGATTTTGAGCGTACTCGACGAAGTTATCAAGGGGGGGGGGGGGGGA
+
,FFFFFFFFFFFFFFFFFFFFFFFFFFFFFFFFFFFFFFFFFFFFFFF
@FS10000125:27:BPA73017-1634:1:1101:9430:1570 2:N:0:14
TTAACCTTGAGCGTACTCGACGAAGTTCTTGCGGGGGGGGGGGGGGGA
+
FFFFFFFFFFFFFFFFFFFFFFFFFFFFFFFFFFFFFFFFFFFFFFFF
@FS10000125:27:BPA73017-1634:1:1101:9900:1570 2:N:0:14
AAGCGCTTGAGCGTACTCGACGAAGCGGGGGGGGGGGGGGAGATCGGA
+
FFFFFFFFFFFFFFFFFFFFFFFFFFFFFFFFFFFFFFFFF,FFF,F,
@FS10000125:27:BPA73017-1634:1:1101:10000:1570 2:N:0:14
ATAAATTTGAGCGTACTCGACGAAGTTGGGGGGGGGGGGGGGGAAGTC
+
F,FFFFFFFFFFFFFFFFFFFFFFFFFFFFFFFFFFFFFFFF,F,,F,
@FS10000125:27:BPA73017-1634:1:1101:10380:1570 2:N:0:14
CTCAGTTTGAGCGTACTCGACGAAGTTAATGCGGGGGGGGGGGGGGGA
+
F:FFFFFF::FFFFFFFFFFFF:FFFFFFF:FFFFF:FF:F,,FFFF,
@FS10000125:27:BPA73017-1634:1:1101:11900:1570 2:N:0:14
CTCTTATTGAGCGTACTCGACGAAGTTTCCTCGGGGGGGGGGGGGGGA
+
F,F,FFFFFFFFFFFFFFFFFFFFFF:FFFFFFFFFFFFFF,F,FF:,
@FS10000125:27:BPA73017-1634:1:1101:12780:1570 2:N:0:14
GTCTATTTGAGCGTACTCGACGAAGCGGGGGGGGGGGGGGGAAATCGA
+
,,FFFFFFFFFFFFFFFFFFFFFFFFFFFFFFFFFFFFFFFF:,FF,,
@FS10000125:27:BPA73017-1634:1:1101:12930:1570 2:N:0:14
AAGCGTTTGAGCGTACTCGACGAAGTTTAAAGGGGGGAGGGGGGGGGG
+
FFFFFFFFFFFFFFFFFFFFFFFFFFFFFFFFFFFFFFFFFFFFFFF:
@FS10000125:27:BPA73017-1634:1:1101:13170:1570 2:N:0:14
GTTGTTTTGAGCGTACTCGACGAAGTTGAAAGGGGGGGGGGGGGGGGA
+
::FFFFFFFFFFFFFFFFFFFFFFFFFFFFFFFFFFFFFFFFFFFFFF
@FS10000125:27:BPA73017-1634:1:1101:13370:1570 2:N:0:14
CAGGTGTTGAGCGTACTCGACGAAGTTTGGAGGGGGGGGGGGGGGGGA
+
FFFFFFFFFFFFFFFFFFFFFFFFFFFFFFFFFFFFFFFFFFFFFFFF
@FS10000125:27:BPA73017-1634:1:1101:13450:1570 2:N:0:14
ACGGTATTGAGCGTACTCGACGAAGTTGGTAGGGGGGGGGGGGGGGAA
+
FFFFFFFFFFFFFFFFFFFFFFFFFFFFFFFFFFFFFFFFFFFFF:FF
@FS10000125:27:BPA73017-1634:1:1101:14540:1570 2:N:0:14
CGAATATTGAGCGTACTCGACGAAGTTGCCGGGGGGGGGGGGGGGAAA
+
FFFFFFFFFFFFFFFFFFFFFFFFFFFFFFFFFFFFFFFFFFF:,F:,
@FS10000125:27:BPA73017-1634:1:1101:15270:1570 2:N:0:14
CTTGTATTGAGCGTACTCGACGAAGTTGACCCGGGGGGGGGGGGGGGA
+
FFFFFFFFFFFFFFFFFFFFFFFFFFFFFFFFFFFFFFFFFFFFF,FF
@FS10000125:27:BPA73017-1634:1:1101:16160:1570 2:N:0:14
GTTGGGTTGAGCGTACTCGACGAAGTTGGCGGGGGAGGGGGGGGGGGG
+
:FFFFFFFFFFFFFFFFFFFFFFFFFFFFFFFFFFFFFFFFFFFFFF:
@FS10000125:27:BPA73017-1634:1:1101:1450:1580 2:N:0:14
ACTTTATTGAGCGTACTCGACGAAGTTCTGTCGGGGGGGGGGGGGGGA
+
FFFFFFFFFFFFFFFFFFFFFFFFFFFFFFFFFFFFFFFFFFFFFFFF
@FS10000125:27:BPA73017-1634:1:1101:1630:1580 2:N:0:14
TGGTATTTGAGCGTACTCGACGAAGTTGTTGGGGGGGGGGGGGGGAAA
+
FF,FF,FFFFFFFFFFFFFFFFFFFFFF:F:FFFFFFFFFFFFFFF::
@FS10000125:27:BPA73017-1634:1:1101:2330:1580 2:N:0:14
TTTTTTTTGAGCGTACTCGACGAAGTTCTTTCGGGGGGGGGGGGGGGA
+
,:,,F:FFFFFFFFFFFFFFFFFFFFFFF:,FFFFFFFFFFFFFFF,,
@FS10000125:27:BPA73017-1634:1:1101:2520:1580 2:N:0:14
CTTAAATTGAGCGTACTCGACGAAGTTGTGCCGGGAGGGGGGGGGGGG
+
F:FFFFFFFFFFFFFFFFFFFFFFFFFFFFFFFFFFFFFFFFFFFFFF
@FS10000125:27:BPA73017-1634:1:1101:2670:1580 2:N:0:14
ATTAATTTGAGCGTACTCGACGAAGTTAAAGGGGGGGGGGGGGGGGAA
+
:FFFFFFFFFFFFFFFFFFFFFFFFFFFFFFFFFFFFFFFFFFFFFFF
@FS10000125:27:BPA73017-1634:1:1101:2730:1580 2:N:0:14
GCGAAATTGAGCGTACTCGACGAAGTTCCTGCGGGGGGGGGGGGGGGA
+
:F,,,:FFFFFFFFFFFFFFFFFFFFF,,,,FFFFFFFFFFFFFFFF:
@FS10000125:27:BPA73017-1634:1:1101:3030:1580 2:N:0:14
ATTTCTTTGAGCGTACTCGACGAAGTTGGGGGGGGGGGGGGGGGAATT
+
F,FFFFFFFFFFFFFFFFFFFFFFFFFFFFFFFFFFFFFFFFF,F,,F
@FS10000125:27:BPA73017-1634:1:1101:3700:1580 2:N:0:14
CACGATTTGAGCGTACTCGACGAAGGGGGGGGGGGGGGGAGATCGGAA
+
FFFFFFFFFFFFFFFFFFFFFFFFFFFFFFFFFFFFFFF:,FFF,,F,
@FS10000125:27:BPA73017-1634:1:1101:4320:1580 2:N:0:14
ATCAGATTGAGCGTACTCGACGAAGTTAGCAGGGGGGGGGGGGGGGAA
+
,:FFFFFFFFFFFFFFFFFFFFFFFFFFFFFFFFFFFFFFFF:F::F,
@FS10000125:27:BPA73017-1634:1:1101:4850:1580 2:N:0:14
TTTTTATTGAGCGTACTCGACGAAGTTGCGTGGGGGGGGGGGGGGGAA
+
FF,,,FFFFFFFFFFFFFFFFFFFFFF,:F,,FFFFFFFFFFFFF:FF
@FS10000125:27:BPA73017-1634:1:1101:5490:1580 2:N:0:14
ACTACGTTGAGCGTACTCGACGAAGTTGCGAGGGGGGGGGGGGGGGGA
+
FFFFFFFFFFFFFFFFFFFFFFFFFFFFFFFFFFFFFFFFFFFFFFFF
@FS10000125:27:BPA73017-1634:1:1101:6110:1580 2:N:0:14
TTACGTTTGAGCGTACTCGACGAAGTTCCTGGGGGGGGGGGGGGGAAA
+
FFFFFFFFFFFFFFFFFFFFFFFFFFFFFFFFFFFFFFFFFFFFFF,:
@FS10000125:27:BPA73017-1634:1:1101:6250:1580 2:N:0:14
TTTCTCTTGAGCGTACTCGACGAAGTTCAGCGGGGGGGGGGGGGGGAA
+
,,FFFFFFFFFFFFFFFFFFFFFFF::::FFFFFFFFFF:F,:,:FFF
@FS10000125:27:BPA73017-1634:1:1101:6360:1580 2:N:0:14
TTTTATTTGAGCGTACTCGACGAAGTTCTAAGGGGGGGGGGGGGGGGA
+
FFFFFFFFFFFFFFFFFFFFFFFFFFFFFFFFFFFFFFFFFFFFFFF,
@FS10000125:27:BPA73017-1634:1:1101:7170:1580 2:N:0:14
TTTTTATTGAGCGTACTCGACGAAGTTGGTGGGGGGGGGGGGGGGGGG
+
FFFFFFFFFFFFFFFFFFFFFFFFFFFFFFFFFFFFFFFFFFFFFFF:
@FS10000125:27:BPA73017-1634:1:1101:7670:1580 2:N:0:14
TTTAGCTTGAGCGTACTCGACGAAGTTAATCGGGGGGGGGGGGGGGAA
+
F,FFFFFFFFFFFFFF:FFFFFFFFFFFFFFFFFFFFFFFFFFF:,:F
@FS10000125:27:BPA73017-1634:1:1101:8210:1580 2:N:0:14
CCTAAGTTGAGCGTACTCGACGAAGTTAGAAGGGGGGGGGGGGGGGGG
+
FFFFFFFFFFFFFFFFFFFFFFFFFFFFFFFFFFFFFFFFFFFF:FFF
@FS10000125:27:BPA73017-1634:1:1101:8430:1580 2:N:0:14
TATCCTTTGAGCGTACTCGACGAAGTGTGCCGGGGGGGGGGGGGGGAA
+
F:FFFFFFFFFFFFFFFFFFFFFFFFFFFFFFFFFFFFFFFFFFF:F:
@FS10000125:27:BPA73017-1634:1:1101:8680:1580 2:N:0:14
TCTCTATTGAGCGTACTCGACGAAGTTCTTGCGGGGGGGGGGGGGGGA
+
FFFFFFFFFFFFFFFFFFFFFFFFFFFFFFFFFFFFFFFFFFFFFFFF
@FS10000125:27:BPA73017-1634:1:1101:8890:1580 2:N:0:14
TTTCGGTTGAGCGTACTCGACGAAGTTTAATGGGGGGGGGGGGGGGAA
+
F,FFFF:FF:FF,FFFFFFFFF:FFFFFF::FFFFFFFFFFFFFFFF,
@FS10000125:27:BPA73017-1634:1:1101:8970:1580 2:N:0:14
TTATCCTTGAGCGTACTCGACGAAGTTGCGGGGGGGGGGGGGGGGGAA
+
FFFFFFFFFFFFFFFFFFFFFFFFFFFFFFFFFFFFFFFFFFFFF:,F
@FS10000125:27:BPA73017-1634:1:1101:9020:1580 2:N:0:14
CTCTCCTTGAGCGTACTCGACGAAGTTGTGCCGGGGGGGGGGGGGGGG
+
F,FFFFFFFFFFFFFFFFFFFFFFFFFFFFFFFFFFFFFFFFFF:F:,
@FS10000125:27:BPA73017-1634:1:1101:9820:1580 2:N:0:14
TAGTATTTGAGCGTACTCGACAAGTTGCAAGGGGGGGGGGGGGGGGGA
+
F,FFFFFFFFFFFFFFFFFFFFFFFFFFFFFFFFFFFFFFFFFFFF,:
@FS10000125:27:BPA73017-1634:1:1101:9970:1580 2:N:0:14
AACCCCTTGAGCGTACTCGACGAAGTTCGGGGGGGGGGGGGGGGGAAA
+
,:FFFFFFFFFFFFFFFFFFFFFFFFFFFFFFFFFFFFFFFFFF::F,
@FS10000125:27:BPA73017-1634:1:1101:10020:1580 2:N:0:14
AGAACATTGAGCGTACTCGACGAAGTTTGCGCGGGGGGGGGGGGGGGA
+
:FFFFFFFFFFFFFFFFFFFFFFFFFFFFFFFFFFFFFFFFFFFFF,F
@FS10000125:27:BPA73017-1634:1:1101:10250:1580 2:N:0:14
CTAAGGTTGAGCGTACTCGACGAAGTTCTGGGGGGGGGGGGGGGGAAT
+
FFFFFFFFFFFFFFFFFFFFFFFFFFFFFFFFFFFFFFFFFFFF,:F,
@FS10000125:27:BPA73017-1634:1:1101:10580:1580 2:N:0:14
CTTTCTTTGAGCGTACTCGACGAAGTTATACGGGGGGGGGGGGGGGAA
+
F,FFFFFFFFFFFFFFFFFFFFFFFFFFFFFFFFFFFFFFFFFFFF::
@FS10000125:27:BPA73017-1634:1:1101:11540:1580 2:N:0:14
CCTATATTGAGCGTACTCGACGAAGTTGTGCCGGGGGGGGGGGGGGGG
+
FFFFFFFFFFFFFFFFFFFFFFFFFFFFFFFFFFFFFFFFFFFFFFF:
@FS10000125:27:BPA73017-1634:1:1101:11670:1580 2:N:0:14
ATCCTTTTGAGCGTACTCGACGAAGTTGCATGGGGGGGGGGGGGGGAA
+
FFFFFFFFFFFFFFFFFFFFFFFFFFFFF,FFFFFFFFFFFFFFF,,,
@FS10000125:27:BPA73017-1634:1:1101:11840:1580 2:N:0:14
TTCCTTTTGAGCGTACTCGACGAAGTTCTTTCGGGGGGGGGGGGGGGG
+
F,FFFFFFFFFFFFFFFFFFFFFFFFFFFFFFFFFFFFFFFFFFF:FF
@FS10000125:27:BPA73017-1634:1:1101:12060:1580 2:N:0:14
TTTGTATTGAGCGTACTCGACGAAGTTAGTTGGGGGGGGGGGGGGGGG
+
F,FFFFFFFFFFFFFFFFFFFFFFFFFFFFFFFFFFFFFFFFFFFFF,
@FS10000125:27:BPA73017-1634:1:1101:12490:1580 2:N:0:14
ATACCGTTGAGCGTACTCGACGAAGTTTACCGGGGGGGGGGGGGGGAA
+
FFFFFFFFFFFFFFFFFFFFFFFFFFFFFFFFFFFFFFFFFFFFF:FF
@FS10000125:27:BPA73017-1634:1:1101:13140:1580 2:N:0:14
TCCAGTTTGAGCGTACTCGACGAAGTTAACAGGGGGGGGGGGGGGGAA
+
,FF::,FFFFFFFFFFFFFFFFFFFFFF,F,,FFFFFFFFFFFFFFFF
@FS10000125:27:BPA73017-1634:1:1101:13190:1580 2:N:0:14
TTCCTTTTGAGCGTACTCGACGAAGTTACAGGGGGGGGGGGGGGGGGA
+
FFFFFFFFFFFFFFFFFFFFFFFFFFFFFFFFFFFFFFFFFFFFFF,F
@FS10000125:27:BPA73017-1634:1:1101:16370:1580 2:N:0:14
TCTATCTTGAGCGTACTCGACGAAGTTTTCAGGGGGGGGGGGGGGGGA
+
:FFFFFFFFFFFFFFFFFFFFFFFFFFFFFFFFFFFFFFFFFFFF,F,
@FS10000125:27:BPA73017-1634:1:1101:1580:1590 2:N:0:14
TTGTATTTGAGCGTACTCGACGAAGTTGTTGGGGGGGGGGGGGGGAAA
+
F,FFFFFFFFFFFFFFFFFFFFFFFFFFFFFFFFFFFFFFFFFFFF,,
@FS10000125:27:BPA73017-1634:1:1101:2500:1590 2:N:0:14
TTTTGATTGAGCGTACTCGACGAAGTTGCCAGGCGGGGGGGGGGGGGG
+
F,FFFFFFFFFFFFFFFFFFFFFFFFFFFFFFFFFFFFFFFFFFFFFF
@FS10000125:27:BPA73017-1634:1:1101:2890:1590 2:N:0:14
CCACACTTGAGCGTACTCGACGAAGTTGCGCGGGGGGGGGGGGGGGGA
+
FFFFFFFFFFFFFFFFFFFFFFFFFFFFFFFFFFFFFFFFFF,:,F,F
@FS10000125:27:BPA73017-1634:1:1101:2920:1590 2:N:0:14
AGGTTATTGAGCGTACTCGACGAAGTTTTCTGGGGGGGGGGGGGGGAA
+
F:FFFFFFFFFFFFFFFFFFFFFFFFFFFFFFFFFFFFFFFFFFFF,F
@FS10000125:27:BPA73017-1634:1:1101:3580:1590 2:N:0:14
ATTACCTTGAGCGTACTCGACGAAGAGGGGGGGGGGGGGGGAAGGTCA
+
F,FFFFFFFFFFFFFFFFFFFFFFFFFFFFFFFFFFFFFFF,F,,:,,
@FS10000125:27:BPA73017-1634:1:1101:4460:1590 2:N:0:14
TCCTAATTGAGCGTACTCGACGAAGGGGGGGGGGGGGGGGGAAATCGA
+
FFFFFFFFFFFFFFFFFFFFFFFFFFFFFFFFFFFFFFFF:F:,F,,,
@FS10000125:27:BPA73017-1634:1:1101:4950:1590 2:N:0:14
TATATTTTGAGCGTACTCGACGAAGTTAAAGGGGGGGGGGGGGGGGGA
+
FFFFFFFFFFFFFFFFFFFFFFFFFFFFFFFFFFFFFFFFFFFF:F,F
@FS10000125:27:BPA73017-1634:1:1101:4970:1590 2:N:0:14
TTTCAATTGAGCGTACTCGACGAAGTTCAGTGGGGGGGGGGGGGGGAA
+
FFFFFFFFFFFFFFFFFFFFFFFFFFFFFFFFFFFFFFFFFFFFFF:,
@FS10000125:27:BPA73017-1634:1:1101:5630:1590 2:N:0:14
CTACGATTGAGCGTACTCGACGAAGTTCAGCGGGGGGGGGGGGGGGAA
+
F,FF,FFFF:FFFFFFFFFFFFFFFFFFFFFFFFFFFFFFFF:::,,:
@FS10000125:27:BPA73017-1634:1:1101:5670:1590 2:N:0:14
CTCCACTTGAGCGTACTCGACGAAGTTGAAGGGGGGGGGGGGGGGAAT
+
F,FFFFFFFFFFFFFFFFFFFFFFFFFFFFFFFFFFFFFFFFF,,:,,
@FS10000125:27:BPA73017-1634:1:1101:5890:1590 2:N:0:14
TTATATTTGAGCGTACTCGACGAAGTTCCACGGGGGGGGGGGGGGGAA
+
,FFFFFFFFFFFFFFFFFFFFFFFFFFFFFFFFFFFFFFFFFFFF,FF
@FS10000125:27:BPA73017-1634:1:1101:7410:1590 2:N:0:14
TTCGGTTTGAGCGTACTCGACGAAGTTTATGCGGGGGGGGGGGGGGGG
+
F,FFFFFFFFFFFFFFFFFFFFFFFFFFFFFFFFFFFFFFFFFFFFFF
@FS10000125:27:BPA73017-1634:1:1101:7440:1590 2:N:0:14
TCACTATTGAGCGTGCTCGACGAAGTTATTAGGGGGGGGGGGGGGGGG
+
FF,F,FFFFFFFFF:FFFFFFFFFFFFF:,FFFFFFFFFFFFFFFF,:
@FS10000125:27:BPA73017-1634:1:1101:7460:1590 2:N:0:14
TTGGTATTGAGCGTACTCGACGAAGTTCGTAGGGGGGGGGGGGGGGGA
+
,FFFFFFFFFFFFFFFFFFFFFFFFFFFFFFFFFFFFFFFFFFFFFF,
@FS10000125:27:BPA73017-1634:1:1101:7520:1590 2:N:0:14
ACGTTTTTGAGCGTACTCGACGAAGTTCCAGGGGGGGGGGGGGGGGGA
+
FF:,FFFFFFFFFFFFFFFFFFFFFFF,,F,FFFFFFFFFFFFFF:,,
@FS10000125:27:BPA73017-1634:1:1101:7860:1590 2:N:0:14
CTTTGGTTGAGCGTACTCGACGAAGTTTTAGCGGGGGGGGGGGGGGGG
+
F:FFFFFFFFFFFFFFFFFFFFFFFFFFFFFFFFFFFFFFFFFFFFF:
@FS10000125:27:BPA73017-1634:1:1101:8040:1590 2:N:0:14
ACCTCGTTGAGCGTACTCGACGAAGTTCTTAGGGGGGGGGGGGGGGAA
+
FFFFFFFFFFFFFFFFFFFFFFFFFFFFFFFFFFFFFFFFFFFFFFFF
@FS10000125:27:BPA73017-1634:1:1101:9410:1590 2:N:0:14
CGTGATTTGAGCGTACTCGACGAAGTTGCCTGGGGGGGGGGGGGGGGA
+
F,FFFFFFFFFFFFFFFFFFFFFFFFFFFFFFFFFFFFFFFFFFFF:,
@FS10000125:27:BPA73017-1634:1:1101:9830:1590 2:N:0:14
ATCGACTTGAGCGTACTCGACGAAGTTGACCGGGGGGGGGGGGGGGAA
+
FFFFFFFFFFFFFFFFFFFFFFFFFFFFFFFFFFFFFFFFFFFFFF:F
@FS10000125:27:BPA73017-1634:1:1101:10340:1590 2:N:0:14
TTTTTCTTGAGCGTACTCGACGAGGTTCGAGCGGGGGGGGGGGGGGGG
+
FFFFFFFFFFFFFFFFFFFFFFFFFFFFFFFFFFFFFFFFFFFFFFFF
@FS10000125:27:BPA73017-1634:1:1101:10580:1590 2:N:0:14
ATGTCTTTGAGCGTACTCGACGAAGTTTGACGGGGGGGGGGGGGGGAA
+
,,,,F:FFFFFF:FFFFFFFFFFFFFF:,F,,FFF:FFF:FFFF:F,F
@FS10000125:27:BPA73017-1634:1:1101:10790:1590 2:N:0:14
TTCCCTTTGAGCGTACTCGACGAAGTTACCTCGGGGGGGGGGGGGGGA
+
,:FFFFFFFFFFFFFFFFFFFFFFFFFFFFFFFFFFFFFFFFFFF,:,
@FS10000125:27:BPA73017-1634:1:1101:10820:1590 2:N:0:14
GCCCTCTTGAGCGTACTCGACGAAGTTTCCTCGGGGGGGGGGGGGGAA
+
,FFFFFFFFFFFFFFFFFFFFFFFFFF,FFFFFFFFFFFFFFFFFF,,
@FS10000125:27:BPA73017-1634:1:1101:12230:1590 2:N:0:14
TTTACTAGCGTACTCGACGAAGTTCGAGGGGGGGGGGGGGGGGGGAAA
+
F,FFFFFFFFFFFFFFFFFFFFFFFFFFFFFFFFFFFFFFFFF,,,,,
@FS10000125:27:BPA73017-1634:1:1101:12410:1590 2:N:0:14
TTGAAATTGAGCGTACTCGACGAAGGGGGGGGGGGGGGGGGGGAAGTG
+
F:FFFFFFFFFFFFFFFFFFFFFFFFFFFFFFFFFFFFFFFF:F,,:,
@FS10000125:27:BPA73017-1634:1:1101:12480:1590 2:N:0:14
ATCGACTTGAGCGTACTCGACGAAGTTCCAGGGGGGGGGGGGGGGGGA
+
FFFFFFFFFFFFFFFFFFFFFFFFFFFFFFFFFFFFFFFFFFFFFFF,
@FS10000125:27:BPA73017-1634:1:1101:12520:1590 2:N:0:14
TTTCTTTTGAGCGTACTCGACGAAGTTCGGCCGGGGGGGGGGGGGGGA
+
FFFFFFFFFFFFFFFFFFFFFFFFFFFFFFFFFFFFFFFFFFFFFF,F
@FS10000125:27:BPA73017-1634:1:1101:12680:1590 2:N:0:14
AACAGTTTGAGCGTACTCGACGAAGTTCGTGGGGGGGGGGGGGGGAAA
+
:FFFFFFFFFFFFFFFFFFFFFFFFFFFFFFFFFFFFFFFFFFF:FF,
@FS10000125:27:BPA73017-1634:1:1101:12760:1590 2:N:0:14
TTGACTTTGAGCGTACTCGACGAAGTTCGGGGGGGGGGGGGGGAAGTT
+
,,:FFFFFFFFFFFFFFFFFFFFFFFFFFFFFFFFFFFFFFF,FF,F,
@FS10000125:27:BPA73017-1634:1:1101:13380:1590 2:N:0:14
CTGCAGTTGAGCGTACTCGACGAAGTTGGTTCGGGGGGGGGGGGGGAA
+
F,FFFFFFFFFFFFFFFFFFFFFFFFFFFFFFFFFFFFFFFFFF,,FF
@FS10000125:27:BPA73017-1634:1:1101:14410:1590 2:N:0:14
TTTATCTTGAGCGTACTCGACGAAGTTTGACCGGGGGGGGGGGGGGGA
+
F,:FFFFFFFFFFFFFFFFFFFFFFFFFFFFFFFFFFFFFFFFFF:FF
@FS10000125:27:BPA73017-1634:1:1101:15160:1590 2:N:0:14
ATTATATTGAGCGTACTCGACGAAGTTCTTAGGGGGGGGGGGGGGGGA
+
FFFFFFFFFFFFFFFFFFFFFFFFFFFFFFFFFFFFFFFFFFFFFFF,
@FS10000125:27:BPA73017-1634:1:1101:16020:1590 2:N:0:14
TACCTTTTGAGCGTACTCGACGAAGTTCAGCCGGGGGGGGGGGGGGGG
+
F:FF:,FFFFFFFFFFFFFFFFFFFFFFF,FFFFFFFFFFFFFFFFF,
@FS10000125:27:BPA73017-1634:1:1101:1500:1600 2:N:0:14
ATATACTTGAGCGTACTCGACGAAGTTCCGAGGGGGGGGGGGGGGGAA
+
:FFFFFFFFFFFFFFFFFFFFFFFFFFFFFFFFFFFFFFFFFFFFFFF
@FS10000125:27:BPA73017-1634:1:1101:2810:1600 2:N:0:14
TCCTGCTTGAGCGTACTCGACGAAGTTGTTCCGGGGGGGGGGGGGGGA
+
FFFFFFFFFFFFFFFFFFFFFFFFFFFFFFFFFFFFFFFFFFFFFFFF
@FS10000125:27:BPA73017-1634:1:1101:2920:1600 2:N:0:14
TTCCGCTTGAGCGTACTCGACGAAGTTTTGCGGGGGGGGGGGGGGGGA
+
FF:FFFFFFFFFFFFFFFFFFFFFFFFFFFFFFFFFFFFFFFFFFF:F
@FS10000125:27:BPA73017-1634:1:1101:3880:1600 2:N:0:14
AATTTATTGAGCGTACTCGACGAAGTTTTGCGGGGGGGGGGGGGGGAA
+
,,FF:FFFFFFFFFFFFFFFFFFFFF:FF,FFF:FFFFFF:,F,F,F:
@FS10000125:27:BPA73017-1634:1:1101:3990:1600 2:N:0:14
TTTTGTTTGAGCGTACTCGACGAAGAGGGGGGGGGGGGGGGGGGAAAT
+
,FFFFFFFFFFFFFFFFFFFFFFFFFFFFFFFFFFFFFFFFFF,FF,F
@FS10000125:27:BPA73017-1634:1:1101:6850:1600 2:N:0:14
TAATTATTGAGCGTACTCGACGAAGTTAATGCGGGGGGGGGGGGGGGA
+
FFFFFFFFFFFFFFFFFFFFFFFFFFFFFFFFFFFFFFFFFFFFFF,F
@FS10000125:27:BPA73017-1634:1:1101:7080:1600 2:N:0:14
CTCTGTTTGAGCGTACTCGACGAAGTTACCAGGGGGGGGGGGGGGGGG
+
FFFFFFFFFFFFFFFFFFFFFFFFFFFFFFFFFFFFFFFFF,FF:,FF
@FS10000125:27:BPA73017-1634:1:1101:7410:1600 2:N:0:14
ATCATTTTGAGCGTACTCGACGAAGTTAATGGGGGGGGGGGGGGGAAT
+
FFFFFFFFFFFFFFFFFFFFFFFFFFFFFFFFFFFFFFFFFFF,,F,,
@FS10000125:27:BPA73017-1634:1:1101:7600:1600 2:N:0:14
CCATACTTGAGCGTACTCGACGAAGTTGAAGGGGGGGGGGGGGGGGGT
+
F:FF:FFFFFFFFFFFFFFFFFFFFFFFFFFFFFFFFFFFFF,,,,,F
@FS10000125:27:BPA73017-1634:1:1101:7620:1600 2:N:0:14
TATCTTTTGAGCGTACTCGACGAAGTTCAGTGGGGGGGGGGGGGGGGA
+
F:FFFFFFFFFFFFFFFFFFFFFFFFFFFFFFFFFFFFFFFFFFFF,:
@FS10000125:27:BPA73017-1634:1:1101:8150:1600 2:N:0:14
CCTTTTTTGAGCGTACTCGACGAAGTTGTGCCGGGGGGGGGGGGGGGA
+
FFFF:FFFFFFFFFFFFFFFFFFFFFFFFFFFFFFFFFFFFFFF::,F
@FS10000125:27:BPA73017-1634:1:1101:8240:1600 2:N:0:14
TGCACGTTGAGCGTACTCGACGAAGTTTCAGGGGGGGGGGGGGGGGAA
+
,:FFFFFFFFFFFFFFFFFFFFFFFFFFFFFFFFFFFFFFFFFFFFFF
@FS10000125:27:BPA73017-1634:1:1101:8980:1600 2:N:0:14
TTTTTCTTGAGCGTACTCGACGAAGTTAACCGGGGGGGGGGGGGGGGA
+
FFFFFFFFFFFFFFFFFFFFFFFFFFFFFFFFFFFFFFFFFFFFFF:,
@FS10000125:27:BPA73017-1634:1:1101:9840:1600 2:N:0:14
TGTCATTTGAGCGTACTCGACGAAGTTCGGCGGGGGGGGGGGGGGGGG
+
F:FFFFFFFFFFFFFFFFFFFFFFFFFFFFFFFFFFFFFFFFFFFFF:
@FS10000125:27:BPA73017-1634:1:1101:11260:1600 2:N:0:14
TAAGCTTTGAGCGTACTCGACGAAGGGGGGGGGGGGGGGAGATCGGAA
+
,:FFFFFFFFFFFFFFFFFFFFFFFFFFFFFFFFFFFFF:,FFF,:F,
@FS10000125:27:BPA73017-1634:1:1101:11670:1600 2:N:0:14
CTTGCTTTGAGCGTACTCGACGAAGTTGGCAGGGGGGGGGGGGGGGAA
+
F,FFFFFFFFFFFFFFFFFFFFFFFFFFFFFFFFFFFFFFFFFF:,F,
@FS10000125:27:BPA73017-1634:1:1101:11700:1600 2:N:0:14
CCGGCCTTGAGCGTACTCGACGAAGTTCTTAGGGGGGGGGGGGGGGGG
+
FFFFFFFFFFFFFFFFFFFFFFFFFFFFFFFFFFFFFFFFFFFFFFF,
@FS10000125:27:BPA73017-1634:1:1101:12550:1600 2:N:0:14
TAAAGTTTGAGCGTACTCGACGAAGTTACAAAGGGGGGGGGGGGGGGA
+
,:FFFFFFFFFFFFFFFFFFFFFFFFFFFFFFFFFFFFFFFFFFF:F:
@FS10000125:27:BPA73017-1634:1:1101:12630:1600 2:N:0:14
TATCTATTGAGCGTACTCGACGAAGTTCAAGGGGGGGGGGGGGGGGAA
+
FFFFFFFFFFFFFFFFFFFFFFFFFFFFFFFFFFFFFFFFFFFF:,F:
@FS10000125:27:BPA73017-1634:1:1101:12800:1600 2:N:0:14
AGTCGCTTGAGCGTACTCACGAAGTTTTGCCGGGGGGGGGGGGGGGAA
+
F:FFFFFFFFFFFFFFFFFFFFFFFFFFFFFFFFFFFFFFFFFFFF:F
@FS10000125:27:BPA73017-1634:1:1101:12810:1600 2:N:0:14
ATGTGTTTGAGCGTACTCGACGAAGTTGACTCGGGGGGGGGGGGGGGA
+
F,FFFFFFFFFFFFFFFFFFFFFFFFFFFFFFFFFFFFFFFFFFFFFF
@FS10000125:27:BPA73017-1634:1:1101:13670:1600 2:N:0:14
ACGAGTTTGAGCGTACTCGACGAAGTTCCGGGGGGGGGGGGGGGGAAT
+
:F:F:FFFFFFFFFFFFFFFFFFFFFFFFFFFFFFFFFFFFFF,,,,F
@FS10000125:27:BPA73017-1634:1:1101:13860:1600 2:N:0:14
TACCGGTTGAGCGTACTCGACGAAGGGGGAGGGGGGGGGGGGAAATCG
+
:FFF:FFFFFFFFFFFFFFFFFFFFFF:FF:FFFF:F:FFF,:FF,F,
@FS10000125:27:BPA73017-1634:1:1101:14060:1600 2:N:0:14
TCGAATTTGAGCGTACTCGACGAAGTTTAGGGGGGGGGGGGGGGGAAA
+
,FFFFFFFFFFFFFFFFFFFFFFFFFFFFFFFFFFFFFFFFFFFFFF:
@FS10000125:27:BPA73017-1634:1:1101:14080:1600 2:N:0:14
TACAGTTTGAGCGTACTCGACGAAGTTAACGCGGGGGGGGGGGGGGGA
+
FFFFFFFFFFFFFFFFFFFFFFFFFFFFFFFFFFFFFFFFFFFFF,,F
@FS10000125:27:BPA73017-1634:1:1101:14350:1600 2:N:0:14
TAAGCTTTGAGCGTACTCGACGAAGTTGCATCGGGGGGGGGGGGGGGA
+
FFFFFFFFFFFFFFFFFFFFFFFFFFFFFFFFFFFFFFFFFFFFFF,F
@FS10000125:27:BPA73017-1634:1:1101:14390:1600 2:N:0:14
CCTCGATTGAGCGTACTCGACGAAGTTGCTGGGGGGGGGGGGGGAGGT
+
FFFFFFFFFFFFFFFFFFFFFFFFFFFFFFFFFFFFFFFFFF:,F,,F
@FS10000125:27:BPA73017-1634:1:1101:14820:1600 2:N:0:14
TTAGACTTGAGCGTACTCGACGAAGTTGTCGGGGGGGGGGGGGGGAAA
+
FFFFFFFFFFFFFFFFFFFFFFFFFFFFFFFFFFFFFFFFFFFF,F,,
@FS10000125:27:BPA73017-1634:1:1101:15160:1600 2:N:0:14
ACTTATTTGAGCGTACTCGACGAAGTTGGATGGGGGGGGGGGGGGGGG
+
FF,FFFFFFFFFFFFFFFFFFFFFFFFFF:FFFFFFFFFFFFFFFF:,
@FS10000125:27:BPA73017-1634:1:1101:15420:1600 2:N:0:14
TTTCGATTGAGCGTACTCGACGAAGTTAGCAGGGGGGGGGGGGGGGAA
+
FFF,:FFFFFFFFFFFFFFFFFFFFFF,FFFFFFFFFFFFFFFFFFFF
@FS10000125:27:BPA73017-1634:1:1101:15620:1600 2:N:0:14
TTTTACTTGAGCGTACTCGACGAAGTTATAGGGGGGGGGGGGGGGAAA
+
,FF,FF:F,FFFFF:FFFFFFFF::FFF,FFF::F:FFFFF:,:,:F:
@FS10000125:27:BPA73017-1634:1:1101:15790:1600 2:N:0:14
ATTAACTTGAGCGTACTCGACGAAGTTGGCAGGGGGGGGGGGGGGGAA
+
FFFFFFFFFFFFFFFFFFFFFFFFFFFFFFFFFFFFFFFFFFF::,,,
@FS10000125:27:BPA73017-1634:1:1101:15850:1600 2:N:0:14
ACCCCTTTGAGCGTACTCGACGAAGTTAGCCGGGGGGGGGGGGGTTGA
+
F,F,,:FFFFFFFFFFFFFFFFFFF,,,F,,FFFFFFFFFF,,,,,,,
@FS10000125:27:BPA73017-1634:1:1101:16370:1600 2:N:0:14
TTGTCATTGAGCGTACTCGACGAAGTTCCAAGGGGGGGGGGGGGGGAA
+
:F:FFFFFFFFFFFFFFFFFFFFFFFFFFFFFFFFFFFFFFFF::,,,
@FS10000125:27:BPA73017-1634:1:1101:2190:1610 2:N:0:14
GATACATTGAGCGTACTCGACGAAGTTGGCTGGGGGGGGGGGGGGGGG
+
,,FFFFFFFFFFFFFFFFFFFFFFFFFFFFFFFFFFFFFFFFFFFF:,
@FS10000125:27:BPA73017-1634:1:1101:2560:1610 2:N:0:14
CCGGTTTTGAGCGTACTCGACGAAGTTTGCTGGGGGGGGGGGGGGGAA
+
FFFFFFFFFFFFFFFFFFFFFFFFFFFFFFFFFFFFFFFFFFFFFFFF
@FS10000125:27:BPA73017-1634:1:1101:2640:1610 2:N:0:14
TTCATCTTGAGCGTACTCGACGAAGTTCTAGCGGGGGGGGGGGGGGGA
+
F,FFFFFFFFFFFFFFFFFFFFFFFFFFFFFFFFFFFFFFFFFFFFFF
@FS10000125:27:BPA73017-1634:1:1101:2660:1610 2:N:0:14
TTCCCCTTGAGCGTACTCGACGAAGTTGCCTCGGGGGGGGGGGGGGGG
+
F,FFFFFFFFFFFFFFFFFFFFFFFFFFFFFFFFFFFFFFFFFFFFF:
@FS10000125:27:BPA73017-1634:1:1101:4280:1610 2:N:0:14
TTGACTTTGAGCGTACTCGACGAAGTTTGTCCGGGGGGGGGGGGGGGA
+
F,FFFFFFFFFFFFFFFFFFFFFFFFFFFFFFFFFFFFFFFFFFFFFF
@FS10000125:27:BPA73017-1634:1:1101:6090:1610 2:N:0:14
CCATACTTGAGCGTACTCGACGAAGTTCCTCGGGGGGGGGGGGGGGGA
+
FFF,:FFFFFFFFFFFFFFFFFFFFFFF:FF,FFFFFFFFFFFFF::F
@FS10000125:27:BPA73017-1634:1:1101:8190:1610 2:N:0:14
ATGATGTTGAGCGTACTCGACGAAGTTAAGCGGGGGGGGGGGGGGGGA
+
F:FFFFFFFFFFFFFFFFFFFFFFFFFFFFFFFFFFFFFFFFFFFF:F
@FS10000125:27:BPA73017-1634:1:1101:8400:1610 2:N:0:14
CACGCTTTGAGCGTACTCGACGAAGTTTACGGGGGGGGGGGGGGGAGA
+
FFFFF:FFFFFFFFFFFFFFFFFFFFFFFFF,FFFFFFFFFFFF:,,F
@FS10000125:27:BPA73017-1634:1:1101:9840:1610 2:N:0:14
TTCCATTTGAGCGTACTCGACGAAGGGGGGGGGGGGGGGGGGGAAATC
+
FFF,,,FFFFFFFFFFFFFFFFFFF,,,FFFFFFFFFFFFFF:F:,F,
@FS10000125:27:BPA73017-1634:1:1101:9890:1610 2:N:0:14
AAAGATTTGAGCGTACTCGACGAAGTGCGACGGGGGGGGGGAGGGGAA
+
,:,F,FFFFFFFFFFFFFFFFFFFF,,,,,,FFFFFFFF,F,,,,FFF
@FS10000125:27:BPA73017-1634:1:1101:10200:1610 2:N:0:14
TTAGTTTTGAGCGTACTCGACGAAGTTGTGAGGGGGGGGGGGGGGGGA
+
FFFFFFFFFFFFFFFFFFFFFFFFFFFFFFFFFFFFFFFFFFFFFF,F
@FS10000125:27:BPA73017-1634:1:1101:10790:1610 2:N:0:14
CTTTTATTGAGCGTACTCGACGAAGTTCAGGGGGGGGGGGGGGAAGTT
+
FF,F,FFFFFFFFFFFFFFFFFFFFFF:,,,,FFFFFFFFFF::,,:,
@FS10000125:27:BPA73017-1634:1:1101:10940:1610 2:N:0:14
TATGAATTGAGCGTACTCGACGAAGTTATACCGGGGGGGGGGGGGGGG
+
:,F,,FFFFFFFFFFFFFFFFFFFFFF,FFFFFFFFFFFFFFFFFF::
@FS10000125:27:BPA73017-1634:1:1101:11590:1610 2:N:0:14
ATCGGGTTGAGCGTACTCGACGAAGTTGACCGGGGGGGGGGGGGGGAA
+
FFFFFFFFFFFFFFFFFFFFFFFFFFFFFFFFFFFFFFFFFFFFFFFF
@FS10000125:27:BPA73017-1634:1:1101:13040:1610 2:N:0:14
CTGCTTTTGAGCGTACTCGACGAAGTTGGCACGGGGGGGGGGGGGGGA
+
FFFFFFFFFFFFFFFFFFFFFFFFFFFFFFFFFFFFFFFFFFFFFFFF
@FS10000125:27:BPA73017-1634:1:1101:14910:1610 2:N:0:14
CTGACCTTGAGCGTACTCGACGAAGTTGCAACGGGGGGGGGGGGGGAA
+
FFFFFFFFFFFFFFFFFFFFFFFFFFFFFFFFFFFFFFFFFFF:::,F
@FS10000125:27:BPA73017-1634:1:1101:15490:1610 2:N:0:14
TTAGCATTGAGCGTACTCGACGAAGTTGCTAGGGGGGGGGGGGGGGAA
+
FFFFFFFFFFFFFFFFFFFFFFFFFFFFFFFFFFFFFFFFFFFFFFF:
@FS10000125:27:BPA73017-1634:1:1101:1720:1620 2:N:0:14
CCGTTTTTGAGCGTACTCGACGAAGTTGGGGGGGGGGGGGGGAAATCG
+
FFFFFFFFFFFFFFFFFFFFFFFFFFFFFFFFFFFFFFFFF:FF:F,:
@FS10000125:27:BPA73017-1634:1:1101:2380:1620 2:N:0:14
GGTAAGTTGAGCGTACTCGACGAAGTTGGGGGGGGGGGGGGGGGAATC
+
,,FFFFFFFFFFFFFFFFFFFFFFFFFFFFFFFFFFFFFFFFF,F:,:
@FS10000125:27:BPA73017-1634:1:1101:2570:1620 2:N:0:14
CTGGTATTGAGCGTACTCGACGAAGTTACATGGGGGGGGGGGGGGGAA
+
FFFFFFFFFFFFFFFFFFFFFFFFFFFFFFFFFFFFFFFFFFFFF:FF
@FS10000125:27:BPA73017-1634:1:1101:2800:1620 2:N:0:14
TATCGCTTGAGCGTACTCGACGAAGTTACTTGGGGGGGGGGGGGGGAA
+
FFFFFFFFFFFFFFFFFFFFFFFFFFFFFFFFFFFFFFFFFFFFFF,F
@FS10000125:27:BPA73017-1634:1:1101:3170:1620 2:N:0:14
ATTTTCTTGAGCGTACTCGACGAAGTTCATGCGGGGGGGGGGGGGGGG
+
:FFFFFFFFFFFFFFFFFFFFFFFFFFFFFFFFFFFFFFFFFFFFF:F
@FS10000125:27:BPA73017-1634:1:1101:3200:1620 2:N:0:14
CACGATTTGAGCGTACTCGACGAAGTTAAGGGGGGGGGGGGGGGAAAT
+
FFFFFFFFFFFFFFFFFFFFFFFFFFFFFFFFFFFFFFFFFFFFFFFF
@FS10000125:27:BPA73017-1634:1:1101:4180:1620 2:N:0:14
CCCACCTTGAGCGTACTCGACGAAGTTGGGGGGGGGGGGGGGAAATCG
+
FFFFFFFFFFFFFFFFFFFFFFFFFFFFFFFFFFFFFFFFF::,F:,:
@FS10000125:27:BPA73017-1634:1:1101:4630:1620 2:N:0:14
ATGGAGTTGAGCGTACTCGACGAAGTTTTAAGGGGGGGGGGGGGGGGA
+
F,F,FFFFFFFFFFFFFFFFFFFFFFFFFFF:FFFFFFFFFFFFFF,F
@FS10000125:27:BPA73017-1634:1:1101:5270:1620 2:N:0:14
AATCCTTTGAGCGTACTCGACGAAGTTCTGTCGGGGGGGGGGGGGGGA
+
,,,,F,FFFFFFFFFFFFFFFFFFFFFF,:F,FFFFFFFFFFFFF,,:
@FS10000125:27:BPA73017-1634:1:1101:6070:1620 2:N:0:14
TTTATCTTGAGCGACTCGACGAAGTTGCTAGGGGGGGGGGGGGGGGAA
+
FFF:FFFFFFFFFFFFFF:F:F:FFFFFF,FFFFFFFFFFFFF,,,,,
@FS10000125:27:BPA73017-1634:1:1101:6610:1620 2:N:0:14
TTAATGTTGAGCGTACTCGACGAAGTTAGGCCGGGGGGGGGGGGGGGA
+
FFFFFFFFFFFFFFFFFFFFFFFFFFFFFFFFFFFFFFFFFFFF:F:F
@FS10000125:27:BPA73017-1634:1:1101:7580:1620 2:N:0:14
ACGAAATTGAGCGTACTCGACGAAGTTTGTAGGGGGGGGGGGGGGGAA
+
,FFFFFFFFFFFFFFFFFFFFFFFFFFF:FFFFFFFFFFFFFF,:F,F
@FS10000125:27:BPA73017-1634:1:1101:8180:1620 2:N:0:14
TCATATTTGAGCGTACTCGACGAAGTTACAAGGGGGGGGGGGGGGGGA
+
FFFFFFFFFFFFFFFFFFFFFFFFFFFFFFFFFFFFFFFFFFFFFFFF
@FS10000125:27:BPA73017-1634:1:1101:8570:1620 2:N:0:14
CACATTTTGAGCGTACTCGACGAAGTTACTAGGGGGGGGGGGGGGGAA
+
F,FF,FFF,F,F,:,,:F,,F,F::FF,FF,FFFFFFFFFFFFFF,FF
@FS10000125:27:BPA73017-1634:1:1101:9070:1620 2:N:0:14
GTTCTCTTGAGCGTACTCGACGAAGTGGGGGGGGGGGGGGGAAATCGG
+
:FFFFFFFFFFFFFFFFFFFFFFFFFFFFFFFFFFF:FFFF:,F:,,F
@FS10000125:27:BPA73017-1634:1:1101:9490:1620 2:N:0:14
CGCCGGTTGAGCGTACTCGACGAAGTTGGTGCGGGGGGGGGGGGGGGA
+
F,FFFFFFFFFFFFFFFFFFFFFFFFFFFFFFFFFFFFFFFFFFFFF:
@FS10000125:27:BPA73017-1634:1:1101:9700:1620 2:N:0:14
CTTGTCTTGAGCGTACTCGACGAAGTTTCTGCGGGGGGGGGGGGGGGG
+
FFFFFFFFFFFFFFFFFFFFFFFFFFFFFFFFFFFFFFFFFFFFFFF,
@FS10000125:27:BPA73017-1634:1:1101:10100:1620 2:N:0:14
CTTTAATTGAGCGTACTCGACGAAGTGGGGGGGGGGGGGGGGGGGGGA
+
FFFFFFFFFFFFFFFFFFFFFFFFFFFFFFFFFFFFFFFFFFF:,,,,
@FS10000125:27:BPA73017-1634:1:1101:11570:1620 2:N:0:14
TTGATGTTGAGCGTACTCGACGAAGTTTTGCCGGGGGGGGGGGGGGGA
+
,,FFFFFFFFFFFFFFFFFFFFFFFFFFFFFFFFFFFFFFFFFFFFFF
@FS10000125:27:BPA73017-1634:1:1101:11600:1620 2:N:0:14
TACTATTTGAGCGTACTCGACGAAGTTGTATCCGAAGATCGGAAGAGC
+
F,,,,,FFFFFFFFFFFFFFFFFFFFF,::FFFFFFFFFFFFFFFFF:
@FS10000125:27:BPA73017-1634:1:1101:11900:1620 2:N:0:14
ATAGCTTTGAGCGTACTCGACGAAGTTGACAGGGGGGGGGGGGGGGGA
+
FFFFFFFFFFFFFFFFFFFFFFFFFFFFFFFFFFFFFFFFFFFFFF:F
@FS10000125:27:BPA73017-1634:1:1101:12000:1620 2:N:0:14
CCTTGATTGAGCGTACTCGACGAAGTTAAACCGGGGGGGGGGGGGGGG
+
FFFFFFFFFFFFFFFFFFFFFFFFFFFFFFFFFFFFFFFFFFF::,:F
@FS10000125:27:BPA73017-1634:1:1101:14710:1620 2:N:0:14
TTGTGCTTGAGCGTACTCGACGAAGAGGGGGGGGGGGGGGGGGAATTC
+
,FFFFFFFF::FFFFFF:FFFFFFFFFFFFFFFFFFFF:FF:,:,:F,
@FS10000125:27:BPA73017-1634:1:1101:15960:1620 2:N:0:14
CCACTCTTGAGCGTACTCGACGAAGTTTAGCCGGGGGGGGGGGGGGGA
+
FFFFFFFFF:FFFFFFFFFFFFFFFFFFFFFFFFFFFFFFFFF:F,:,
@FS10000125:27:BPA73017-1634:1:1101:2840:1630 2:N:0:14
CTGGTATTGAGCGTACTCGACGAAGTTACATGGGGGGGGGGGGGGGAA
+
:F:F,,FFFFFFFFFFFFFFFFFFFFFFF,FFFFFFFFFFFFFFF,FF
@FS10000125:27:BPA73017-1634:1:1101:3290:1630 2:N:0:14
CAATATTTGAGCGTACTCGACGAAGTTTCGTGGGGGGGGGGGGGGGGA
+
FFFFFFFFFFFFFFFFFFFFFFFFFFFFFFFFFFFFFFFFFFFF:,,,
@FS10000125:27:BPA73017-1634:1:1101:3870:1630 2:N:0:14
CTAAGATTGAGCGTACTCGACGAAGTTTATTCGGGGGGGGGGGGGGGA
+
F:F,:FFFFFFFFFFFFFFFFFFFFFFFFFFFFFFFFFFFF:F:F:,F
@FS10000125:27:BPA73017-1634:1:1101:4090:1630 2:N:0:14
ACTTCGTTGAGCGTACTCGACGAAGTGGGGGGGGGGGGGGGGGGGAAA
+
FFFFFFFFFFFFFFFFFFFFFFFFFFFFFFF:FFFFFFFFFF,,:F:,
@FS10000125:27:BPA73017-1634:1:1101:4140:1630 2:N:0:14
TATGTTTTGAGCGTACTCGACGAAGTTCGGGGGGGGGGGGGGGAGATG
+
,FF:,,FFFFFFFFFFFFFFFFFFFFF::FF,FFFFFFFFFFF,:F:,
@FS10000125:27:BPA73017-1634:1:1101:4330:1630 2:N:0:14
TTCGTTTTGAGCGTACTCGACGAAGTTACTGGGGGGGGGGGGGGGAAA
+
FFFFFFFFFFFFFFFFFFFFFFFFFFFFFFFFFFFFFFFFFFF::FF,
@FS10000125:27:BPA73017-1634:1:1101:5030:1630 2:N:0:14
ACTCGTTTGAGCGTACTCGACGAAGTTTCATGGGGGGGGGGGGGGGAA
+
FFFFFFFFFFFFFFFFFFFFFFFFFFFFFFFFFFFFFFFFFFFFF:,:
@FS10000125:27:BPA73017-1634:1:1101:5410:1630 2:N:0:14
ACGAACTTGAGCGTACTCGACGAAGTTGCCCCGGGGGGGGGGGGGGGG
+
:FFFFFFFFFFFFFFFFFFFFFFFFFFFFFFFFFFFFFFFFFFFFFF:
@FS10000125:27:BPA73017-1634:1:1101:5830:1630 2:N:0:14
AGCGGTTTGAGCGTACTCGACGAAGTTCTTCCGGGGGGGGGGGGGGGA
+
:,FFFFFFFFFFFFFFFFFFFFFFFFFFFFFFFFFFFFFFFFFFFF,F
@FS10000125:27:BPA73017-1634:1:1101:6970:1630 2:N:0:14
CAGCGGCTTGAGCGTACTCGACGAAGTGGGGGGGGGGGGGGAGATCGG
+
FFFFFFFFFFFFFFFFFFFFFFFFFFFFFFFFFFFFFFFFF:,:F,,F
@FS10000125:27:BPA73017-1634:1:1101:7750:1630 2:N:0:14
TTGTTCTTGAGCGTACTCGACGAAGTTTGACGGGGGGGGGGGGGGGAA
+
,,:FFFFFFFFFFFFFFFFFFFFFFFFFFFFFFFFFFFFFFFFFF:FF
@FS10000125:27:BPA73017-1634:1:1101:8140:1630 2:N:0:14
CGCTAATTGAGCGTACTCGACGAAGAGTAGTAGGGGGGGGGGGGGGAA
+
FFFFFFFFFFFFFFFFFFFFFFFFFFFFFFFFFFFFFFFFFFFFF,FF
@FS10000125:27:BPA73017-1634:1:1101:9660:1630 2:N:0:14
GTGGTATTGAGCGTACTCGACGAAGTTGTCAGGGGGGGGGGGGGGGAA
+
,:,,FFFFFFFFFFFFFFFFFFFFFFFF:FF,FFFFFFFFFFFFF,FF
@FS10000125:27:BPA73017-1634:1:1101:10050:1630 2:N:0:14
TTGATTTTGAGCGTACTCGACGAAGTTTCAAGGGGGGGGGGGGGGGGA
+
FFFFFFFFFFFFFFFFFFFFFFFFFFFFFFFFFFFFFFFFFFFFF:FF
@FS10000125:27:BPA73017-1634:1:1101:10100:1630 2:N:0:14
CTTTAATTGAGCGTACTCGACGAAGTGGGGGGGGGGGGGGGAAGTTCG
+
FF,F:FFFFFFFFFFFFFFFFFFFFFF:F::::FFF,F:FF,,,,,,,
@FS10000125:27:BPA73017-1634:1:1101:10360:1630 2:N:0:14
TTAGGTTTGAGCGTACTCGACGAAGTTCAGCCGGGGGGGGGGGGGGGA
+
F,FFFFFFFFFFFFFFFFFFFFFFFFFFFFFFFFFFFFFFFFFFFFFF
@FS10000125:27:BPA73017-1634:1:1101:10760:1630 2:N:0:14
TCTCACTTGAGCGTACTCGACGAAGTTGTCGCGGGGGGGGGGGGGGGA
+
,FFFFFFFFFFFFFFFFFFFFFFFFFFFFFFFFFFFFFFFFFFFF:FF
@FS10000125:27:BPA73017-1634:1:1101:10810:1630 2:N:0:14
TGATGTTTGAGCGTACTCGACGAAGCGGGGGGGGGGGGGGGGAAATTC
+
,:FFFFFFFFFFFFFFFFFFFFFFFFFFFFFFFFFFFFFFFF,FF,F:
@FS10000125:27:BPA73017-1634:1:1101:11320:1630 2:N:0:14
TACGATTTGAGCGTACTCGACGAAGTTGCCAGGGGGGGGGGGGGGGGA
+
FFFFFFFFFFFFFFFFFFFFFFFFFFFFFFFFFFFFFFFFFFFFFFF,
@FS10000125:27:BPA73017-1634:1:1101:11930:1630 2:N:0:14
TTGACGTTGAGCGTACTCGACGAAGTTAGCGCGGGGGGGGGGGGGGGA
+
FFFFFFFFFFFFFFFFFFFFFFFFFFFFFFFFFFFFFFFFFFFFFFFF
@FS10000125:27:BPA73017-1634:1:1101:12890:1630 2:N:0:14
TACCCATTGAGCGTACTCGACGAAGTTAGAAGGGGGGGGGGGGGGGAA
+
,FFFFFFFFFFFFFFFFFFFFFFFFFFFFFFFFFFFFFFFFFFFF,FF
@FS10000125:27:BPA73017-1634:1:1101:13860:1630 2:N:0:14
TCTATATTGAGCGTACTCGACGAAGTTGGTCCGGGGGGGGGGGGGGGA
+
FFFFFFFFFFFFFFFFFFFFFFFFFFFFFFFFFFFFFFFFFFFFFFFF
@FS10000125:27:BPA73017-1634:1:1101:14520:1630 2:N:0:14
TATCAATTGAGCGTACTCGACGAAGTTCTCTCGGGGGGGGGGGGGGGG
+
FFFFFFFFFFFFFFFFFFFFFFFFFFFFFFFFFFFFFFFFFFF:,FF:
@FS10000125:27:BPA73017-1634:1:1101:14700:1630 2:N:0:14
TACGGATTGAGCGTACTCGACGAAGTTCTAGGGAGGGGGGGGGGGGGG
+
FFFFFFFFFFFFFFFFFFFFFFFFFFFFFFFFFFFFFFFFFFFFFF:F
@FS10000125:27:BPA73017-1634:1:1101:14800:1630 2:N:0:14
TTGTGCTTGAGCGTACTCGACGAAGAGGGGGGGGGGGGGGGGGAAGTT
+
,FFFFFFFFFFFFFFFFFFFFFFFFFFFFFFFFFFFFFFFF:FFF,,,
@FS10000125:27:BPA73017-1634:1:1101:14980:1630 2:N:0:14
TATAGATTGAGCGTACTCGACGAAGTTGCCAGGGGGGGGGGGGGGGGA
+
FFFFFFFFFFFFFFFFFFFFFFFFFFFFFFFFFFFFFFFFFFFFFF,:
@FS10000125:27:BPA73017-1634:1:1101:1590:1640 2:N:0:14
CATTCTTTGAGCGTACTCGACGAAGTTGCGGGGGGGGGGGGGGGAAAT
+
F,,:::FFFFFFFFFFFFFFFFFFFFFFFF:FFFFFFFFFFFF,FF,F
@FS10000125:27:BPA73017-1634:1:1101:2420:1640 2:N:0:14
TTTAAATTGAGCGTACTCGACAAGTTGGCCCGGGGGGGGGGGGGGAAA
+
FF:FFFFFFFFFFFFFFFFFFFFFFFFFFFFFFFFFFFFFFFFFF,FF
@FS10000125:27:BPA73017-1634:1:1101:3870:1640 2:N:0:14
ATCGAATTGAGCGTACTCGACGAAAGGGGGGGGGGGGGGGGAATTTGA
+
FFFFFFFFFFFFFFFFFFFFFFFFFFFFFFFFFFFFFFF:,:,,F,,F
@FS10000125:27:BPA73017-1634:1:1101:4110:1640 2:N:0:14
CTTCAGTTGAGCGTACTCGACGAAGTTGACGGGGGGGGGGGGGGGGGG
+
FFFFFFFFFFFFFFFFFFFFFFFFFFFFFFFFFFFFFFFFFF:F::,,
@FS10000125:27:BPA73017-1634:1:1101:4310:1640 2:N:0:14
TTATATTTGAGCGTACTCGACGAAGTTCCAGGGGGGGGGGGGGGGGGG
+
F,FFFFFFFFFFFFFFFFFFFFFFFFFFFFFFFFFFFFFFFFFFFFFF
@FS10000125:27:BPA73017-1634:1:1101:4750:1640 2:N:0:14
TTCCGTTTGAGCGTACTCGACGAAGTTTCAAGGGGGGGGGGGGGGGAA
+
FFFFFFFFFFFFFFFFFFFFFFFFFFFFFFFFFFFFFFFFFFFFFFFF
@FS10000125:27:BPA73017-1634:1:1101:5550:1640 2:N:0:14
AATCGTTTGAGCGTACTCGACGAAGTTCAGCCGGGGTGGGGGGGGGGG
+
F:FFFFFFFFFFFFFFFFFFFFFFFFFFFFFFFFFFFFFFFFFFFFF:
@FS10000125:27:BPA73017-1634:1:1101:5640:1640 2:N:0:14
TACGTTTTGAGCGTACTCGACGAAGTTGGTCCGGGGGGGGGGGGGGGG
+
,,FFFFFFFFFFFFFFFFFFFFFFFFFFFFFFFFFFFFFFFFFFF:FF
@FS10000125:27:BPA73017-1634:1:1101:5840:1640 2:N:0:14
TCAGGGTTGAGCGTACTCGACGAAGTTCAAAGGGGGGGGGGGGGGGAA
+
,FFFFFFFFFFFFFFFFFFFFFFFFFFFFFFFFFFFFFFFFFFFFF,F
@FS10000125:27:BPA73017-1634:1:1101:6140:1640 2:N:0:14
TCGGGTTTGAGCGTACTCGACGAAGTTAAACGGGGGGGGGGGGGGGAA
+
FFFFFFFFFFFFFFFFFFFFFFFFFFFFFFFFFFFFFFFFFFFFFFFF
@FS10000125:27:BPA73017-1634:1:1101:7510:1640 2:N:0:14
CCTGTTTTGAGCGTACTCGACGAAGTTAACAGGGGGGGGGGGGGGGAA
+
FFFFFFFFFFFFFFFFFFFFFFFFFFFFFFFFFFFFFFFFFFFFF,:F
@FS10000125:27:BPA73017-1634:1:1101:7750:1640 2:N:0:14
TACGCGTTGAGCGTACTCGACGAAGTTTGCTCGGGGGGGGGGGGGGGA
+
,,F,,,FFFFFFFFFFFFFFFFFFFFF,:,,FFFFFFFFFFFFFFF,,
@FS10000125:27:BPA73017-1634:1:1101:8310:1640 2:N:0:14
TTCCCCTTGAGCGTACTCGACGAAGTTTAGCCGGGGGGGGGGGGGGGA
+
FFFFFFFFFFFFFFFFFFFFFFFFFFFFFFFFFFFFFFFFFFFFFFF,
@FS10000125:27:BPA73017-1634:1:1101:9480:1640 2:N:0:14
TTAGGATTGAGCGTACTCGACGAAGTCGGGGGGGGGGGGGGGAGATCG
+
FFFFFFFFFFFFFFFFFFFFFFFFFFFFFFFFFFFFFFFFFF,,,F,:
@FS10000125:27:BPA73017-1634:1:1101:10110:1640 2:N:0:14
ACCTTATTCACCATATTTCATCTTCCACCACATCTATTGACATTTTGA
+
,F:FF,,F:F:FF,F,FF:F,F,,:,F:,,:F::F,,:F,::::F,,,
@FS10000125:27:BPA73017-1634:1:1101:10660:1640 2:N:0:14
CCGAGTTTTGAGCGTACTCGACGAAGTTGCTTGGGGGGGGGGGGGGGA
+
,F,::,FFF:F,F,F,FFF,,F,FFFF:,F::FFFFFFFFFFFFF::,
@FS10000125:27:BPA73017-1634:1:1101:10930:1640 2:N:0:14
TACAGGTTGAGCGTACTCGACGAAGTTTCAAGGGGGGGGGGGGGGGAA
+
FFFFFFFFFFFFFFFFFFFFFFFFFFFFFFFFFFFFFFFFFFF:F,FF
@FS10000125:27:BPA73017-1634:1:1101:11650:1640 2:N:0:14
CTTGGCTTGAGCGTACTCGACGAAGTTACTACGGGGGGGGGGGGGGGA
+
F,F,,FFFFFFFFFFFFFFFFFFFFFFFFFFFFFFFFFFFFFFFF::F
@FS10000125:27:BPA73017-1634:1:1101:12040:1640 2:N:0:14
TAATGCTTGAGCGTACTCGACGAAGTTCAGCCGGGGGGGGGGGGGGGA
+
F::F:FFFFFFFFFFFFFFFFFFFFFFFFFFFFFFFFFFFFFFFFFF:
@FS10000125:27:BPA73017-1634:1:1101:14990:1640 2:N:0:14
TTGTTTTTGAGCGTACTCGACGAAGTTCAGCCGGGGGGGGGGGGGGGA
+
FF,FFFFFFFFFFFFFFFFFFFFFFFFFFFFFFFF:::FFF,F,:,,,
@FS10000125:27:BPA73017-1634:1:1101:15520:1640 2:N:0:14
CTATTTTGAGCGTACTCGACGAAGTTATAGGGGGGGGGGGGGGGGAGA
+
FFFFFFF::FF:FFFFFFFFFFFFFFFFFFFFFFFFFFFFFFF::F,,
@FS10000125:27:BPA73017-1634:1:1101:15610:1640 2:N:0:14
GTTCCTTTGAGCGTACTCGACGAAGTTAACCGGGGGGGGGGGGGGGGG
+
,FFFFFFFFFFFFFFFFFFFFFFFFFFFFFFFFFFFFFFFFFFFFFF:
@FS10000125:27:BPA73017-1634:1:1101:15740:1640 2:N:0:14
TTCAATTTGAGCGTACTCGACGAAGTAGTGCGGGGGGGGGGGGGGAAA
+
,FFFFFFFFFFFFFFFFFFFFFFFFFFFFFFFFFFFFFFFFFFF:F,,
@FS10000125:27:BPA73017-1634:1:1101:15950:1640 2:N:0:14
CAAGATTTGAGCGTACTCGACGAAGTTGCAAGGGGGGGGGGGGGGGAA
+
FFFFFFFFF:FFFFFFFFFFFFFFFFFFFFFFFFFFFFFFFF:::,,:
@FS10000125:27:BPA73017-1634:1:1101:1200:1650 2:N:0:14
TTCATGTTGAGCGTACTCGACGAAGTTATTACGGGGGGGGGGGGGGAA
+
FFFFFFFFFFFFFFFFFFFFFFFFFFFFFFFFFFFFFFFFFFFFFF,F
@FS10000125:27:BPA73017-1634:1:1101:2500:1650 2:N:0:14
CCTAGCTTGAGCGTACTCGACGAAGTGGGGGGGGGGGGGGGAAATCGA
+
FFFFFFFFFFFFFFFFFFFFFFFFFFFFFFFFFFFFFFFF:F,,FF,:
@FS10000125:27:BPA73017-1634:1:1101:2560:1650 2:N:0:14
CAGGCATTGAGCGTACTCGACGAAGTTCCTACGGGGGGGGGGGGGGGA
+
FFFFFFFFFFFFFFFFFFFFFFFFFFFFFFFFFFFFFFFFFFFFFFFF
@FS10000125:27:BPA73017-1634:1:1101:2860:1650 2:N:0:14
TTCAGGTTGAGCGTACTCGACGAAGTTGCGAGGGGGGGGGGGGGGGAA
+
FFFFFFFFFFFFFFFFFFFFFFFFFFFFFFFFFFFFFFFFFFFFF,FF
@FS10000125:27:BPA73017-1634:1:1101:3330:1650 2:N:0:14
CCAAAGTTGAGCGTACTCGACGAAGTTTTGCGGGGGGGGGGGGGGGAA
+
FFFFFFFFFFFFFFFFFFFFFFFFFFFFFFFFFFFFFFFFFFFFFFFF
@FS10000125:27:BPA73017-1634:1:1101:3500:1650 2:N:0:14
AAATCATTGAGCGTACTCGACGAAGTTATGCCGGGGGGGGGGGGGGAA
+
,:F:FFFFFFFFFFFFFFFFFFFFFFFF,F,FFFFFFFFFFFFFFFFF
@FS10000125:27:BPA73017-1634:1:1101:3690:1650 2:N:0:14
ACCATCTTGAGCGTACTCGACGAAGTTTAAAGGGGGGGGGGGGGGGGG
+
FFFFFFFFFFFFFFFFFFFFFFFFFFFFFFFFFFFFFFFFFFFFF,:F
@FS10000125:27:BPA73017-1634:1:1101:4010:1650 2:N:0:14
CTCAATTTGAGCGTACTCGACGAAGTTTCAAGGGGGGGGGGGGGGGGA
+
FFFFFFFFFFFFFFFFFFFFFFFFFFFFFFFFFFFFFFFFFFFFFF,:
@FS10000125:27:BPA73017-1634:1:1101:4530:1650 2:N:0:14
TAACATTTGAGCGTACTCGACGAAGTTACAAGGGGGGGGGGGGGGGAG
+
F:FFFFFFFFFFFFFFFFFFFFFFFFFFFFF:FFFFFFF:FF,,F,F,
@FS10000125:27:BPA73017-1634:1:1101:4540:1650 2:N:0:14
ACTAATTTGAGCGTACTCGACGAAGTTGTTTCGGGGGGGGGGGGGGGA
+
:FFFFFFFFFFFFFFFFFFFFFFFFFFFFFFFFFFFFFFFFFFFFFFF
@FS10000125:27:BPA73017-1634:1:1101:5170:1650 2:N:0:14
CAGTAATTGAGCGTACTCGACGAAGTTCGGTCGGGGGGGGGGGGGGGA
+
F,FFFFFFFFFFFFFFFFFFFFFFFFFFFFFFFFFFFFFFFFFFFF:F
@FS10000125:27:BPA73017-1634:1:1101:5450:1650 2:N:0:14
ACGAACTTGAGCGTACTCGACGAAGTTGCCCCGGGGGGGGGGGGGGGA
+
:FFFFFFFFFFFFFFFFFFFFFFFFFFFFFFFFFFFFFFFFFFF:,F,
@FS10000125:27:BPA73017-1634:1:1101:5750:1650 2:N:0:14
CTACTTTTGAGCGTACTCGACGAAGTTGCCGGGGGGGGGGGGGGGGAA
+
FFFFFFFFFFFFFFFFFFFFFFFFFFFFFFFFFFFFFFFFFFFFF,,F
@FS10000125:27:BPA73017-1634:1:1101:5980:1650 2:N:0:14
TTTCCTTTGAGCGTACTCGACGAAGTTGGGGGGGGGGGGGGGGGGGAA
+
,FFFFFFFFFFFFFFFFFFFFFFFFFFFFFFFFFFFFFFFFFFFFF,F
@FS10000125:27:BPA73017-1634:1:1101:6010:1650 2:N:0:14
TCTTGCTTGAGCGTACTCGACGAAGTTCAGTCGGGGGGGGGGGGGGGA
+
FFFFFFFFFFFFFFFFFFFFFFFFFFFFFFFFFFFFFFFFFFFFFFF:
@FS10000125:27:BPA73017-1634:1:1101:6060:1650 2:N:0:14
CTCAATTTGAGCGTACTCGACGAAGTTACAAGGGGGGGGGGGGGGGAA
+
F,FFFFFFFFFFFFFFFFFFFFFFFFFFFFFFFFFFFFFFFFFFF,FF
@FS10000125:27:BPA73017-1634:1:1101:6560:1650 2:N:0:14
CACATACGAAGGGGGGGGGGGGGGGGGGAATTGGGAAAGGGGTGTTGA
+
FFFFFFFF:FFFFFFFFFFFFFFFFFF:,,,,,F,F,,,,,,,,,,,,
@FS10000125:27:BPA73017-1634:1:1101:6730:1650 2:N:0:14
ATATACTTGAGCGTACTCGACGAAGTTTTATCCAAGATCGGAAGAGCG
+
FFFFFFFFFFFFFFFFFFFFFFFFFFFFFFFFFFFFFFFFFFFFFFF,
@FS10000125:27:BPA73017-1634:1:1101:6760:1650 2:N:0:14
TTATCTTTGAGCGTACTCGACGAAGTTCTGACGGGGGGGGGGGGGGGA
+
F,FFFFFFFFFFFFFFFFFFFFFFFFFFFFFFFFFFFFFFFFFFFF:F
@FS10000125:27:BPA73017-1634:1:1101:8470:1650 2:N:0:14
CCCGGTTTGAGCGTACTCGACGAAGTTCCATCGGGGGGGGGGGGGGGG
+
,FF,FFFFF::FFFFFFFFFFFFFFFFFFFFFFFFFFFFFF:F:,:,:
@FS10000125:27:BPA73017-1634:1:1101:8890:1650 2:N:0:14
TAGTCGTTGAGCGTACTCGACGAAGTTGAAGGGGGGGGGGGGGGGGAA
+
FFFFFFFFFFFFFFFFFFFFFFFFFFFFFFFFFFFFFFFFFFFFF::F
@FS10000125:27:BPA73017-1634:1:1101:9570:1650 2:N:0:14
TTGAATTTGAGCGTACTCGACGAAGTTACAGGCGGGGGGGGGGGGGGG
+
FFFFFFFFFFFFFFFFFFFFFFFFFFFFFFFFFFFFFFFFFFFFFFF,
@FS10000125:27:BPA73017-1634:1:1101:9640:1650 2:N:0:14
CCGCATTTGAGCGTACTCGACGAAGTTTCGTGGGGGGGGGGGGGGGAA
+
FFFFFFFFFFFFFFFFFFFFFFFFFFFFFFFFFFFFFFFFFFFFFFFF
@FS10000125:27:BPA73017-1634:1:1101:9770:1650 2:N:0:14
TCGAGCTTGAGCGTACTCGACAAGTTTGATCGGGGGGGGGGGGGGGGG
+
,FFFFFFFFFFFFFFFFFFFFFFFFFFFFFFFFFFFFFFFFFFFFFF:
@FS10000125:27:BPA73017-1634:1:1101:10100:1650 2:N:0:14
ATTTATTTTGAGCGTACTCGACGAAGTTGTTTGGGGGGGGGGGGGGGG
+
FFFFFFFFFFFFFFFFFFFFFFFFFFFFFFFFFFFFFFFFFFFFFFFF
@FS10000125:27:BPA73017-1634:1:1101:10120:1650 2:N:0:14
TTCGGATTGAGCGTACTCGACGAAGTTCAGAGGGGGGGGGGGGGGAAA
+
F,FFFFFFFFFFFFFFFFFFFFFFFFFFFFFFFFFFFFFFFFFFF:FF
@FS10000125:27:BPA73017-1634:1:1101:10790:1650 2:N:0:14
CTAAATTTGAGCGTACTCGACGAAGTTGGTGGGGGGGGGGGGGGGGAA
+
FF,:,FFFFFFFFFFFFFFFFFFFFFFFFFFFFFFFFFFFFFF,,,,,
@FS10000125:27:BPA73017-1634:1:1101:10910:1650 2:N:0:14
TCCTGGTTGAGCGTACTCGACGAAGTTAACCGGGGGGGGGGGGGGGGA
+
FFFFF:FFFFFFFFFFFFFFFFFFFFF,FFFFFFFFFFFFFFFFFF:,
@FS10000125:27:BPA73017-1634:1:1101:11110:1650 2:N:0:14
TATATATTGAGCGTACTCGACGAAGTTAGCCGGGGGGGGGGGGGGGGA
+
,:FFFFFFFFFFFFFFFFFFFFFFFFFFFFFFFFFFFFFFFFFF:,,:
@FS10000125:27:BPA73017-1634:1:1101:11680:1650 2:N:0:14
TTTATATTGAGCGTACTCGACGAAGTTAGACCGGGGGGGGGGGGGGGG
+
F,FFFFFFFFFFFFFFFFFFFFFFFFFFFFFFFFFFFFFFFFFFFFF:
@FS10000125:27:BPA73017-1634:1:1101:12160:1650 2:N:0:14
TGCTATTTGAGCGTACTCGACGAAGTTCGCAGGGGGGGGGGGGGGGAA
+
F:FFFFFFFFFFFFFFFFFFFFFFFFFF:FF:FFFFFFFFFFFFF,FF
@FS10000125:27:BPA73017-1634:1:1101:13120:1650 2:N:0:14
TTAGTATTGAGCGTACTCGACGAAGTTGCATGGGGGGGGGGGGGGGAA
+
FFFFFFFFFFFFFFFFFFFFFFFFFFFFFFFFFFFFFFFFFFFFFFFF
@FS10000125:27:BPA73017-1634:1:1101:13560:1650 2:N:0:14
TTAGTTTTGAGCGTACTCGACGAAGTTGAAGGGGGGGGGGGGGGGGGA
+
FFFFFFFFFFFFFFFFFFFFFFFFFFFFFFFFFFFFFFFFFFFFFFF,
@FS10000125:27:BPA73017-1634:1:1101:13970:1650 2:N:0:14
ACCATCTTGAGCGTACTCGACGAAGTTGTATGGGGCGGGGGAGGGGGA
+
FFFF,,FFFFFFFFFFFFFFFFFFFFFFFFFFFFFFFFF:F,,,FF,,
@FS10000125:27:BPA73017-1634:1:1101:14080:1650 2:N:0:14
TACAGATTGAGCGTACTCGACGAAGTTGACGCGGGGGGGGGGGGGGAA
+
FFFFFFFFFFFFFFFFFFFFFFFFFFFFFFFFFFFFFFFFFFFFFF,F
@FS10000125:27:BPA73017-1634:1:1101:14230:1650 2:N:0:14
TTTATTTTGAGCGTACTCGACGAAGTTGGGAGGGGGGGGGGGGGGGGA
+
FFFFFFFFFFF:FFFFFFFFFFFFFFFFFFFFFFFFFFFFFFF::,:F
@FS10000125:27:BPA73017-1634:1:1101:14590:1650 2:N:0:14
ATAGGGTTGAGCGTACTCGACGAAGTGGGGGGGGGGGGGGGAGTTCGA
+
,,FFFFFFFFFFFFFFFFFFFFFFFFFFFFFFFFFFFFFFFF,,F:,,
@FS10000125:27:BPA73017-1634:1:1101:15800:1650 2:N:0:14
CATCGATTGAGCGTACTCGACGAAGTTCAATGGGGGGGGGGGGGGGAA
+
FFFFFFFFFFFFFFFFFFFFFFFFFFFFFFFFFFFFFFFFFFFFF,FF
@FS10000125:27:BPA73017-1634:1:1101:16150:1650 2:N:0:14
TTCAAATTGAGCGTACTCGACGAAGTTTTACCGGGGGGGGGGGGGGGA
+
FFFFFFFFFFFFFFFFFFFFFFFFFFFFFFFFFFFFFFFFFFFFFFF:
@FS10000125:27:BPA73017-1634:1:1101:16410:1650 2:N:0:14
TATTGATTGAGCGTACTCGACGAAGTTACTGCGGGGGGGGGGGGGGGA
+
,FFFFFFFFFFFFFFFFFFFFFFFFFFFFFFFFFFFFFFFFFFFF::F
@FS10000125:27:BPA73017-1634:1:1101:1120:1660 2:N:0:14
TCGGCTTTGAGCGTACTCGACGAAGTTCTGCCGGGGGGGGGGGGGGGA
+
FFFFFFFFFFFFFFFFFFFFFFFFFFFFFFFFFFFFFFFFFFFFFFFF
@FS10000125:27:BPA73017-1634:1:1101:1260:1660 2:N:0:14
TGAGAGAGCGTACTCGACGAAGTTTGTGGGGGGGGGGGGGGGAGATCG
+
F:FFFFFFFFFFF:FFFFFFFFFFFFFFFFFFFFFFFFFFF,,,,:FF
@FS10000125:27:BPA73017-1634:1:1101:1370:1660 2:N:0:14
TACTGGTTGAGCGTACTCGACGAAGTTACTAGGGGGGGGGGGGGGGAA
+
FFFFFFFFFFFFFFFFFFFFFFFFFFFFFFFFFFFFFFFFFFFFFFFF
@FS10000125:27:BPA73017-1634:1:1101:2230:1660 2:N:0:14
GTCATTTTGAGCGTACTCGACGAAATTGTTACGGGGGGGGGGGGGGGA
+
,:,F,,FFFFFFFFFFFFFFFFFF:FF,,FFFFFFFFFFFFFFFF:FF
@FS10000125:27:BPA73017-1634:1:1101:2250:1660 2:N:0:14
TTGATTTTGAGCGTACTCGACGAAGTTCTAAGGGGGGGGGGGGGGGAA
+
,F,FFFFFFFFFFFFFFFFFFFFFFFFFFFFFFFFFFFFFFFFFFFFF
@FS10000125:27:BPA73017-1634:1:1101:2460:1660 2:N:0:14
TATCTTTTGAGCGTACTCGACGAAGTTCCGAGGGGGGGGGGGGGGGGA
+
FFFFFFFFFFFFFFFFFFFFFFFFFFFFFFFFFFFFFFFFFFFFFF:F
@FS10000125:27:BPA73017-1634:1:1101:2630:1660 2:N:0:14
ATTCCCTTGAGCGTACTCGACGAAGTTACTCCGGGGGGGGGGGGGGGA
+
F,FFFFFFFFFFFFFFFFFFFFFFFFFFFFFFFFFFFFFFFFFFFF::
@FS10000125:27:BPA73017-1634:1:1101:2770:1660 2:N:0:14
TCACTTTTGAGCGTACTCGACGAAGTTGTCGGGGGGGGGGGGGGGAAA
+
,,FFFFFFFFFFFFFFFFFFFFFFFFFFFFFFFFFFFFFFFFFF,FF,
@FS10000125:27:BPA73017-1634:1:1101:3080:1660 2:N:0:14
TTTTCTTTGAGCGTACTCGACGAGGTTCGGAGGGGGGGGGGGGGGGGA
+
,FFFFFFFFFFFFFFFFFFFFFFFFFFFFFFFFFFFFFFFFFFFFFFF
@FS10000125:27:BPA73017-1634:1:1101:3730:1660 2:N:0:14
TATTCCTTGAGCGTACTCGACGAAGTTGCAGGGGGGGGGGGGGGGAAA
+
FFFFFFFFFFFFFFFFFFFFFFFFFFFFFFFFFFFFFFFFFFFF,F,,
@FS10000125:27:BPA73017-1634:1:1101:4890:1660 2:N:0:14
AATTGCTTGAGCGTACTCGACGAAGTTGTTAGGGGGGGGGGGGGGGAA
+
FFFFFFFFFFFFFFFFFFFFFFFFFFFFFFFFFFFFFFFFFFFFFF:F
@FS10000125:27:BPA73017-1634:1:1101:5470:1660 2:N:0:14
TATCGTTTGAGCGTACTCGACGAAGTTTCCGGGGGGGGGGGGGGGGGG
+
FFFFFFFFFFFFFFFFFFFFFFFFFFFFFFFFFFFFFFFFFFFFFFFF
@FS10000125:27:BPA73017-1634:1:1101:6050:1660 2:N:0:14
ATAGAATTGAGCGTACTCGACGAAGGGGGGGGGGGGGGGGGGGAAGTG
+
:FFFF:FFFFFFFFFFFFFFFFFFFFFF:FFFFFFFFFFFF::F,,:,
@FS10000125:27:BPA73017-1634:1:1101:6080:1660 2:N:0:14
AAAAGCTTGAGCGTACTCGACGAAGTTGAATGGGGGGGGGGGGGGGGA
+
FFFFFFFFFFFFFFFFFFFFFFFFFFFFFFFFFFFFFFFFFFFFFFF,
@FS10000125:27:BPA73017-1634:1:1101:6700:1660 2:N:0:14
TCGGCATTGAGCGTACTCGACGAAGTTAATAGGGGGGGGGGGGGGGAA
+
FFFFFFFFFFFFFFFFFFFFFFFFFFFFFFFFFFFFFFFFFFFFFFFF
@FS10000125:27:BPA73017-1634:1:1101:6920:1660 2:N:0:14
CTCCTATTGAGCGTACTCGACGAAGTTTGTCCGGGGGGGGGGGGGGGA
+
FFFFFFFFFFFFFFFFFFFFFFFFFFFFFFFFFFFFFFFFFFFFFFFF
@FS10000125:27:BPA73017-1634:1:1101:7710:1660 2:N:0:14
TTATCGTTGAGCGTACTCGACGAAGTTTAGAGGGGGGGGGGGGGGGGA
+
FFFFFFFFFFFFFFFFFFFFFFFFFFFFFFFFFFFFFFFFFFFFFF,F
@FS10000125:27:BPA73017-1634:1:1101:7750:1660 2:N:0:14
TCGACTTTGAGCGTACTCGACGAAGTTGCAGGGGGGGGGGGGGGGGAA
+
FFFFFFFFFFFFFFFFFFFFFFFFFFFFFFFFFFFFFFFFFFFFF,FF
@FS10000125:27:BPA73017-1634:1:1101:9040:1660 2:N:0:14
TTGGAATTGAGCGTACTCGACGAAGTTCAGTGGGGGGGGGGGGGGGGG
+
FFFFFFFFFFFFFFFFFFFFFFFFFFFFFFFFFFFFFFFFFFFFFFF,
@FS10000125:27:BPA73017-1634:1:1101:9340:1660 2:N:0:14
TATTGTTTGAGCGTACTCGACGAAGTTCGGGGGGGGGGGGGGGGGGAA
+
F,FFFFFFFFFFFFFFFFFFFFFFFFFFFFFFFFFFFFFFFFFFFFFF
@FS10000125:27:BPA73017-1634:1:1101:10270:1660 2:N:0:14
ATCAAATTGAGCGTACTCGACGAAGGGGGGGGGGGGGGGGAGGTCGGA
+
:FF:F:FFFFFFFFFFFFFFFFFFFFFFFFFFFFFFFFF:,,,:,,,F
@FS10000125:27:BPA73017-1634:1:1101:11140:1660 2:N:0:14
GATCCCTTGAGCGTACTCGACGAAGTTGGAGGGGGGGGGGGGGGGAAT
+
,,FFFFFFFFFFFFFFFFFFFFFFFFFFFFFFFFFFFFFFFFFF,,F:
@FS10000125:27:BPA73017-1634:1:1101:11670:1660 2:N:0:14
ATCAATTTGAGCGTACTCGACGAAGTTTGAGGGGGGGGGGGGGGGAAT
+
:,FFFFFFFFFFFFFFFFFFFFFFFFFFFFFFFFFFFFFFFFFF,,:,
@FS10000125:27:BPA73017-1634:1:1101:12810:1660 2:N:0:14
TTCTTGTTGAGCGTACTGACGAAGTTGCCGCGGGGGGGGGGGGGGGAA
+
FFFFFFFFFFFFFFFFFFFFFFFFFFFFFFFFFFFFFFFFFFFFFFFF
@FS10000125:27:BPA73017-1634:1:1101:13800:1660 2:N:0:14
ACATCATTGAGCGTACTCGACGAAGTTCCATGGGGGGGGGGGGGGGAA
+
FFFFFFFFFFFFFFFFFFFFFFFFFFFFFFFFFFFFFFFFFFFF,,,F
@FS10000125:27:BPA73017-1634:1:1101:14130:1660 2:N:0:14
TTCGCTTTGAGCGTACTCGACGAAGTTATGTGGGGGGGGGGGGGGGAA
+
FFFFFFFFFFFFFFFFFFFFFFFFFFFFFFFFFFFFFFFFFFFFFF,F
@FS10000125:27:BPA73017-1634:1:1101:14620:1660 2:N:0:14
ACCCATTTGAGCGTACTCGAAAGTTAACCGGGGGGGGGGGGGGGGGAA
+
,F::,FFFFFFFFFFFFFFF,FFFFFFFFFFFFFFFFFF,F,:,F:F:
@FS10000125:27:BPA73017-1634:1:1101:15010:1660 2:N:0:14
TTTATCTTGAGCGTACTGACGAAGTTAAGCCGGGGGGGGGGGGGGGAA
+
F:FFFFFFFFFFFFFFFFFFFFFFFFFFFFFFFFFFFFFFFFFFF,FF
@FS10000125:27:BPA73017-1634:1:1101:15100:1660 2:N:0:14
TTATTCTTGAGCGTACTCGACGAAGTTTGCGCGGGGGGGGGGGGGGGG
+
FFFFFFFFFFFFFFFFFFFFFFFFFFFFFFFFFFFFFFFFFFFFFFF:
@FS10000125:27:BPA73017-1634:1:1101:15260:1660 2:N:0:14
TACGTTTTGAGCGTACTCGACGAAGTTCAGGGGGGGGGGGGGGGGAAA
+
FFFFFFFFFFFFFFFFFFFFFFFFFFFFFFFFFFFFFFFFFFFF,F,,
@FS10000125:27:BPA73017-1634:1:1101:16420:1660 2:N:0:14
TCCCCTTTGAGCGTACTCGACGAAGTTGTTCCGGGCGGGGGGGGGGGG
+
FFFFFFFFFFFFFFFFFFFFFFFFFFFFFFFFFFFFFFFFFFFFFFF,
@FS10000125:27:BPA73017-1634:1:1101:1160:1670 2:N:0:14
TTCGACTTGAGCGTACTCGACGAAGTTAACAGGGGGGGGGGGGGGGAA
+
FFFFFFFFFFFFFFFFFFFFFFFFFFFFFFFFFFFFFFFFFFFFFF,F
@FS10000125:27:BPA73017-1634:1:1101:1400:1670 2:N:0:14
ATACACTTGAGCGTACTCGACGAAGTTCCAAAGGGGGGGGGGGGGGGA
+
FFFFFFFFFFFFFFFFFFFFFFFFFFFFFFFFFFFFFFFFFFFFF:,:
@FS10000125:27:BPA73017-1634:1:1101:2160:1670 2:N:0:14
TCGTTATTGAGCGTACTCGACGAAGTTACCTGGGGGGGGGGGGGGGGA
+
,,,,,,FFFFFFFFFFFFFFFFFFFFFFF,F,FFFFFFFFFFFFFFF,
@FS10000125:27:BPA73017-1634:1:1101:2840:1670 2:N:0:14
TTAGAATTGAGCGTACTCGACGAAGTTCAAGGGGGGGGGGGGGGGAAA
+
,,FFFFFFFFFFFFFFFFFFFFFFFFFFFFFFFFFFFFFFFFFFFFFF
@FS10000125:27:BPA73017-1634:1:1101:3830:1670 2:N:0:14
TTATCATTGAGCGTACTCGACGAAGTTATGGGGGGGGGGGGGGGAGGG
+
FF,FFFFFFFFFFFFFFFFFFFFFFFF,F:FFFFFFFFFFFF:,F,,,
@FS10000125:27:BPA73017-1634:1:1101:4040:1670 2:N:0:14
CTTCGCTTGAGCGTACTCGACGAAGTTTGGTCGGGGGGGGGGGGGGGA
+
FFFFFFFFFFFFFFFFFFFFFFFFFFFFFFFFFFFFFFFFFFFFFFFF
@FS10000125:27:BPA73017-1634:1:1101:4240:1670 2:N:0:14
TCTTGGTTGAGCGTACTCGACGAAGTTACCAGGGGGGGGGGGGGGGGA
+
FFFFFFFFFFFFFFFFFFFFFFFFFFFFFFFFFFFFFFFFFFFFF,:F
@FS10000125:27:BPA73017-1634:1:1101:4560:1670 2:N:0:14
TCGCTATTGAGCGTACTCGACGAAGTTACTTGGGGGGGGGGGGGGGGG
+
,FFFFFFFFFFFFFFFFFFFFFFFFFFFFFFFFFFFFFFFFFFFFFFF
@FS10000125:27:BPA73017-1634:1:1101:4910:1670 2:N:0:14
TTCTATTTGAGCGTACTCGACGAAGTTTCCTGGGGGGGGGGGGGGGGA
+
F,FFFFFFFFFFFFFFFFFFFFFFFFFFFFFFFFFFFFFFFFFFFFFF
@FS10000125:27:BPA73017-1634:1:1101:5420:1670 2:N:0:14
TAGATATTGAGCGTACTCGACGAAGTTGTCAGGGGGGGGGGGGGGGAA
+
,:,F:FFFFFFFFFFFFFFFFFFFFFFFFFFFFFFFFFFFFFFFF:FF
@FS10000125:27:BPA73017-1634:1:1101:5500:1670 2:N:0:14
TTCATATTGAGCGTACTCGACGAAGTTTACACGGGGGGGGGGGGGGGA
+
FFF:FFFFFFFFFFFFFFFFFFFFFFFFFFFFFFFFFFFFFFFFFF,F
@FS10000125:27:BPA73017-1634:1:1101:5550:1670 2:N:0:14
TTTCTTTTGAGCGTACTCGACGAAATTCCAGCGGGGGGGGGGGGGGGG
+
FFFFFFFFFFFFFFFFFFFFFFFFFFFFFFFFFFFFFFFFFFFFFF:F
@FS10000125:27:BPA73017-1634:1:1101:6230:1670 2:N:0:14
ATCATCTTGAGCGTACTCGACGAAGTTATTTGGGGGGGGGGGGGGGGA
+
F:FFFFFFFFFFFFFFFFFFFFFFFFFFFFFFFFFFFFFFFFFFFF,F
@FS10000125:27:BPA73017-1634:1:1101:6290:1670 2:N:0:14
ACATTATTGAGCGTACTCGACGAAAGGGGGGGGGGGGGGGGAATTCGA
+
FFFFFFFFFFFFFFFFFFFFFFFFFFFFFFFFFFFFFFFF,F:,::,F
@FS10000125:27:BPA73017-1634:1:1101:8460:1670 2:N:0:14
ACTGTGTTGAGCGTACTCGACGAAGTTAGCGGGGGGGGGGGGGGAAAT
+
FFFFFFFFFFFFFFFFFFFFFFFFFFFFFFFFFFFFFFFFFFFFFFFF
@FS10000125:27:BPA73017-1634:1:1101:9350:1670 2:N:0:14
CTTAGTTTGAGCGTACTCGACGAAGTTACGCCGGGGGGGGGGGGGGGG
+
F,FFFFFFFFFFFFFFFFFFFFFFFFFFFFFFFFFFFFFFFFFF:,F,
@FS10000125:27:BPA73017-1634:1:1101:9400:1670 2:N:0:14
TTGTTCTTGAGCGTACTCGACGAAGTGGGGGGGGGGGGGGGGAAGTCG
+
FFFFFFFFFFFFFFFFFFFFFFFFFFFFFFFFFFFFFFFFF,FF,:F:
@FS10000125:27:BPA73017-1634:1:1101:9790:1670 2:N:0:14
TTGCGATTGAGCGTACTCGACGAAGTTCAGTCGGGGGGGGGGGGGGGA
+
FFFFFFFFFFFFFFFFFFFFFFFFFFFFFFFFFFFFFFFFFFFFFFFF
@FS10000125:27:BPA73017-1634:1:1101:10890:1670 2:N:0:14
CCCACCTTGAGCGTACTCGACGAAGTTAGCAGGGGGGGGGGGGGGGAA
+
,FF:FFFFFFFFFFFFFFFFFFFFFFFFFF:FFFFFFFFFFFFFF,FF
@FS10000125:27:BPA73017-1634:1:1101:12290:1670 2:N:0:14
CCCGAGTTGAGCGTACTCGACGAAGTTTGGGGGGGGGGGGGGGAAATT
+
FFFFFFFFFFFFFFFFFFFFFFFFFFFFFFFFFFFFFFFFFFF:F:,,
@FS10000125:27:BPA73017-1634:1:1101:12750:1670 2:N:0:14
TCTTCGTTGAGCGTACTCGACGAAGCGGGGGGGGGGGGGGGGGGGGAA
+
,FFFF,FFFFFFFFFFFFFFFFFFF::F,FF,FFFFFFFFFFFFF,,,
@FS10000125:27:BPA73017-1634:1:1101:12880:1670 2:N:0:14
TTCTAATTGAGCGTACTCGACGAAGTTATGAGGGGGGGGGGGGGGGGA
+
FFFFFFFFFFFFFFFFFFFFFFFFFFFFFFFFFFFFFFFFFFFFFFF,
@FS10000125:27:BPA73017-1634:1:1101:13180:1670 2:N:0:14
TTAAAATTGAGCGTACTCGACGAAGTTGCCGGGGGGGGGGGGGGGAAT
+
FFF,FFFFFFFFFFFFFFFFFFFFFFFFFF,FFFFFFFFFFFF,,F:F
@FS10000125:27:BPA73017-1634:1:1101:14180:1670 2:N:0:14
ACACAATTGAGCGTACTCGACGAAGTTATCAGGGGGGGGGGGGGGGGA
+
FFFFFFFFFFFFFFFFFFFFFFFFFFFFFFFFFFFFFFFFFFFFFFFF
@FS10000125:27:BPA73017-1634:1:1101:14410:1670 2:N:0:14
ATAAATTTGAGCGTACTCGACGAGGTTGTTGCGGGGGGGGGGGGGGGA
+
::FFFFFFFFFFFFFFFFFFFFFFFFFFFFFFFFFFFFFFFFFFFFF,
@FS10000125:27:BPA73017-1634:1:1101:14710:1670 2:N:0:14
TTCTACTTGAGCGTACTCGACGAAGTTCAGGGGGGGGGGGGGGGAGAT
+
:FFFFFFFFFFFFFFFFFFFFFFFFFFFFFFFFFFFFFFFFFF,,,,F
@FS10000125:27:BPA73017-1634:1:1101:14720:1670 2:N:0:14
TTCTACTTGAGCGTACTCGACGAAGTTCAGGGGGGGGGGGGGGGAGAT
+
,FFFFFFFFFFFFFFFFFFFFFFFFFFFFFFFFFFFFFFFFFF,F,,F
@FS10000125:27:BPA73017-1634:1:1101:15940:1670 2:N:0:14
CTAGTTTTGAGCGTACTCGACGAAGTTGTAGCGGGGGGGGGGGGGGGA
+
FFFFFFFFFFFFFFFFFFFFFFFFFFFFFFFFFFFFFFFFFFFFFFF:
@FS10000125:27:BPA73017-1634:1:1101:2350:1680 2:N:0:14
TATTCCTTGAGCGTACTCGACGAAGTTTTCCGGGGGGGGGGGGGGGAA
+
FFFFFFFFFFFFFFFFFFFFFFFFFFFFFFFFFFFFFFFFFFFFF:FF
@FS10000125:27:BPA73017-1634:1:1101:2940:1680 2:N:0:14
TTCAGGTTGAGCGTACTCGACGAAGTTGCGAGGGGGGGGGGGGGGGAA
+
FFFFFFFFFFFFFFFFFFFFFFFFFFFFFFFFFFFFFFFFFFFFF,FF
@FS10000125:27:BPA73017-1634:1:1101:4310:1680 2:N:0:14
CATGACTTGAGCGTACTCGACGAAGTTAAACGGGGGGGGGGGGGGGAA
+
FFFFFFFFFFFFFFFFFFFFFFFFFFFFFFFFFFFFFFFFFFFFF,FF
@FS10000125:27:BPA73017-1634:1:1101:5180:1680 2:N:0:14
CACTAGTTGAGCGTACTCGACGAAGTTTCGGGGGGGGGGGGGGGAAAT
+
FFFFFFFFFFFFFFFFFFFFFFFFFFFFFFFFFFFFFFFFFFF,F:,F
@FS10000125:27:BPA73017-1634:1:1101:5470:1680 2:N:0:14
TCGTCATTGAGCGTACTCGACGAAGTTAGCTGGGGGGGGGGGGGGGGA
+
F:,::FFFFFFFFFFFFFFFFFFFFFFFF::,FFFFFFFFFF,::F,,
@FS10000125:27:BPA73017-1634:1:1101:5970:1680 2:N:0:14
CATCAATTGAGCGTACTCGACGAAGTTTTAAGGGGGGGGGGGGGGGGA
+
FFFFFFFFFFFFFFFFFFFFFFFFFFFFFFFFFFFFFFFFFFFFF:,F
@FS10000125:27:BPA73017-1634:1:1101:7030:1680 2:N:0:14
AAGATATTGAGCGTACTCGACGAAGTTTTAAGGGGGGGGGGGGGGGGG
+
FF,FFFFFFF:FFFFFFFFFFFFFFFFFFFFFFFFFFFFFFFF:F,,,
@FS10000125:27:BPA73017-1634:1:1101:7270:1680 2:N:0:14
TAATCATTGAGCGTACTCGACGAAGTTATCGGGGGGGGGGGGGGGAAA
+
FFFFFFFFFFFFFFFFFFFFFFFFFFFFFFFFFFFFFFFFFFFFFFF,
@FS10000125:27:BPA73017-1634:1:1101:8000:1680 2:N:0:14
ACCATTTTGAGCGTACTCGACGAAGTTGCTCCGGGGGGGGGGGGGGAA
+
FFFF::FFFFFFFFFFFFFFFFFFFFF,,,F:FFFFFFFFFF::FFFF
@FS10000125:27:BPA73017-1634:1:1101:8590:1680 2:N:0:14
TCAAGTTTGAGCGTACTCGACGAAAGGGGGGGGGGGGGGGGAAATCGG
+
FFFFFFFFFFFFFFFFFFFFFFFFFFFFFFFFFFFFFFFFFF:,F,,,
@FS10000125:27:BPA73017-1634:1:1101:8770:1680 2:N:0:14
AGGTCATTGAGCGTACTCGACGAAGTTCTTAGGGGGGGGGGGGGGGAA
+
F:FFFFFFFFFFFFFFFFFFFFFFFFFFFFFFFFFFFFFFFFFFFF:F
@FS10000125:27:BPA73017-1634:1:1101:9230:1680 2:N:0:14
TATGGATTGAGCGTACTCGACGAAGTTCCGGGGGGGGGGGGGGGAGAT
+
FFFFFFFFFFFFFFFFFFFFFFFFFFFFFFFFFFFFFFFFFFF,F,,F
@FS10000125:27:BPA73017-1634:1:1101:10130:1680 2:N:0:14
TTTATTTTGAGCGTACTCGACGAAGTTCAGTGGGGGGGGGGGGGGGAA
+
,FFFFFFFFFFFFFFFFFFFFFFFFFFFFFFFFFFFFFFFFFFFF,FF
@FS10000125:27:BPA73017-1634:1:1101:10440:1680 2:N:0:14
ATCGCCTTGAGCGTACTCGACGAAGTTGATCGGGGGGGGGGGGGGGAA
+
FFFFFFFFFFFFFFFFFFFFFFFFFFFFFFFFFFFFFFFFFFFFF,FF
@FS10000125:27:BPA73017-1634:1:1101:10470:1680 2:N:0:14
TCCGGCTTGAGCGTACTCGACGAAGTTGGCGCAGGGGGGGGGGGGGGG
+
FFFFFFFFFFFFFFFFFFFFFFFFFFFFFFFFFFFFFFFFFFFF:FFF
@FS10000125:27:BPA73017-1634:1:1101:10630:1680 2:N:0:14
CTGATGTTGAGCGTACTCGACGAAGTTGCTAGGGGGGGGGGGGGGGAA
+
FF:FFFFFFFFFFFFFFFFFFFFFFFFFFFFFFFFFFFFFFFF::,::
@FS10000125:27:BPA73017-1634:1:1101:10850:1680 2:N:0:14
CTGGCGTTGAGCGTACTCGACGAAGTTCCTTCGGGGGGGGGGGGGGGG
+
FFFFFFFFFFFFFFFFFFFFFFFFFFFFFFFFFFFFFFFFFFFFFFF:
@FS10000125:27:BPA73017-1634:1:1101:11170:1680 2:N:0:14
CTCGGGTTGAGCGTACTCGACGAAGTTCGGCCGGGGGGGGGGGGGGGA
+
FFFFFFFFFFFFFFFFFFFFFFFFFFFFFFFFFFFFFFFFFFFFFFF,
@FS10000125:27:BPA73017-1634:1:1101:11690:1680 2:N:0:14
TTATCTTTGAGCGTACTCGACGAAGTTCAGGCGGGGGGGGGGGGGGGA
+
FFFFFFFFFFFFFFFFFFFFFFFFFFFFFFFFFFFFFFFFFFFFFF:F
@FS10000125:27:BPA73017-1634:1:1101:11960:1680 2:N:0:14
AATTCATTGAGCGTACTCGACGAAGCGGGGGGGGGGGGGGGAAATTCG
+
FFFFFFFFFFFFFFFFFFFFFFFFFFFFFFFFFFFFFFFFF,F:,,,:
@FS10000125:27:BPA73017-1634:1:1101:12280:1680 2:N:0:14
CCAGTATTGAGCGTACTCGACGAAGTTTAGCGGGCGGGGGGGGGGGGG
+
F::,F,FFFFFFFFFFFFFFFFFFFFFFFFFFFFFFFFFFFFFFF:::
@FS10000125:27:BPA73017-1634:1:1101:12580:1680 2:N:0:14
ATTCACTTGAGCGTACTCGACGAAGTTTACAGGGGGGGGGGGGGGGAA
+
,,FFFFFFFFFFFFFFFFFFFFFFFFFFFFFFFFFFFFFFFFFFF,FF
@FS10000125:27:BPA73017-1634:1:1101:12790:1680 2:N:0:14
CATTTGTTGAGCGTACTAAGGGGGGGGGGGGGGGAGATCGGAAAAGCC
+
FFFFFFFFFFFFFFFFFFFFFFFFFFFFFFFFF,F,,F:::FF,,,:,
@FS10000125:27:BPA73017-1634:1:1101:12880:1680 2:N:0:14
TATCTCTTGAGCGTACTCGACGAAGTTCTTCGGGGGGGGGGGGGGAAA
+
F,,:,FFFFFFFFFFFFFFFFFFFFFFFF,,FFFFFFFFFFFFF::,,
@FS10000125:27:BPA73017-1634:1:1101:14630:1680 2:N:0:14
TAGGATTTGAGCGTACTCGACGAAGTTCACAGGGGGGGGGGGGGGGAA
+
,:::FFFFFFFFFFFFFFFFFFFFFFFFFFFFFFFFFFFFFFF::,,,
@FS10000125:27:BPA73017-1634:1:1101:14650:1680 2:N:0:14
CTATTGTTGAGCGTACTCGACGAAGTTTAAGGGGGGGGGGGGGGGGGG
+
FFFFFFFFFFFFFFFFFFFFFFFFFFFFFFFFFFFFFFFFFFFFFFFF
@FS10000125:27:BPA73017-1634:1:1101:15480:1680 2:N:0:14
TAAGTTTTGAGCGTACTCGACGAAGTTGCGCGGGGGGGGGGGGGGGGA
+
FFFFFFFFFFFFFFFFFFFFFFFFFFFFFFFFFFFFFFFFFFFFFFF:
@FS10000125:27:BPA73017-1634:1:1101:15610:1680 2:N:0:14
CTATTTTGAGCGTACTCGACGAAGTTATAGGGGGGGGGGGGGGGGGGG
+
FFFFFFFFFFFFFFFFFFFFFFFFFFFFFFFFFFFFFFFFFF,F,,,F
@FS10000125:27:BPA73017-1634:1:1101:1470:1690 2:N:0:14
CTGTTGTTGGGCGTACTCGACGAAGTTGAGCCGGGGGGGGGGGGGGGA
+
FFFFFFFFF,FFFFFFFFFFFFFFFFFFFFFFFFFFFFFFFFFFFFFF
@FS10000125:27:BPA73017-1634:1:1101:2580:1690 2:N:0:14
CTGGTATTGAGCGTACTCGACGAAGTTACATGGGGGGGGGGGGGGGAA
+
FF,F:FFFFFFFFFFFFFFFFFFFFFFFFF:FFFFFFFFFFFFFF,FF
@FS10000125:27:BPA73017-1634:1:1101:3110:1690 2:N:0:14
TATTGATTGAGCGTACTCGACGAAGTTACTAGGGGGGGGGGGGGGGGG
+
FFFFFFFFFFFFFFFFFFFFFFFFFFFFFFFFFFFFFFFFFFFFF:F,
@FS10000125:27:BPA73017-1634:1:1101:3420:1690 2:N:0:14
TTGCAATTGAGCGTACTCGACGAAGTTAAGGGGGGGGGGGGGGGAGGG
+
FFFFFFFFFFFFFFFFFFFFFFFFFFFFFFFFFFFFFFFFFF,F:,,,
@FS10000125:27:BPA73017-1634:1:1101:4690:1690 2:N:0:14
CTGGTCTTGAGCGTACTCGACGAAGGGGGGGGGGGGGGGAGATCGGAA
+
FFFFFFFFFFFFFFFFFFFFFFFFFFFFFFFFFFFFFFF,,F::,F,,
@FS10000125:27:BPA73017-1634:1:1101:4960:1690 2:N:0:14
TATGCGTTGAGCGTACTCGACGAAGGGGGGGGGGGGGGGAGATCGGAA
+
,,FFFFFFFFFFFFFFFFFFFFFFFFFFFFFFFFFFFFFF,:F:,,F,
@FS10000125:27:BPA73017-1634:1:1101:5450:1690 2:N:0:14
CCGTCATTGAGCGTACTCGACGAAGTTCGGGGGGGGGGGGGGGAGATC
+
FFFFFFFFFFFFFFFFFFFFFFFFFFFFFFFFFFFFFFFFFF:F,,F:
@FS10000125:27:BPA73017-1634:1:1101:5700:1690 2:N:0:14
ATTGATTTGAGCGTACTCGACGAAGTTATACCGGGGGGGGGGGGGGGG
+
F,FFFFFFFFFFFFFFFFFFFFFFFFFFFFFFFFFFFFFFFFFFFFF,
@FS10000125:27:BPA73017-1634:1:1101:6290:1690 2:N:0:14
ATTTGCTTGAGCGTACTCGACGAAGTTGTGCCGGGGGGGGGGGGGGGA
+
FFFFFFFFFFFFFFFFFFFFFFFFFFFFFFFFFFFFFFFFFFFFFFFF
@FS10000125:27:BPA73017-1634:1:1101:6550:1690 2:N:0:14
CTGTTTTTGAGCGTACTCGACGAAGTTACGCCGGGGGGGGGGGGGGGA
+
F:FFFFFFFFFFFFFFFFFFFFFFFFFFFFFFFFFFFFFFFFFFFF:F
@FS10000125:27:BPA73017-1634:1:1101:6960:1690 2:N:0:14
TCAGCATTGAGCGTACTCGACGAAGTTACTGCGGGGGGGGGGGGGGAA
+
,FFFFFFFFFFFFFFFFFFFFFFFFFFFFFFFFFFFFFFFFFFFFF,,
@FS10000125:27:BPA73017-1634:1:1101:7190:1690 2:N:0:14
GACGTTTTGAGCGTACTCGAAAGTTGACCGGGGGGGGGGGGGGAAGTT
+
,FFFFFFFFFFFFFFFFFFFFFFFFFFFFFFFFFFFFFFFFF,FF,:,
@FS10000125:27:BPA73017-1634:1:1101:7250:1690 2:N:0:14
TATTCATTGAGCGTACTCGACGAAGTTTTCAGGGGGGGGGGGGGGGGA
+
,,F:FFFFFFFFFFFFFFFFFFFFFFFFFFFFFFFFFFFFFFFFFF::
@FS10000125:27:BPA73017-1634:1:1101:7370:1690 2:N:0:14
AAAGTGTTGAGCGTACTCGACGAAGTTGAAGGGGGGGGGGGGGGGAAA
+
FFFFFFFFFFFFFFFFFFFFFFFFFFFFFFFFFFFFFFFFFFFF,F,,
@FS10000125:27:BPA73017-1634:1:1101:7410:1690 2:N:0:14
CGCTCTTTGAGCGTACTCGACGAAGTTAGCTGGGGGGGGGGGGGGGGA
+
FFFFFFFFFFFFFFFFFFFFFFFFFFFFFFFFFFFFFFFFFFFFFF,F
@FS10000125:27:BPA73017-1634:1:1101:7560:1690 2:N:0:14
GTTAGATTGAGCGTACTCGACGAAATTAAGTGGGGGGGGGGGGGGGGG
+
,FFFFFFFFFFFFFFFFFFFFFFFFFFFFFFFFFFFFFFFFFFFFFF:
@FS10000125:27:BPA73017-1634:1:1101:8680:1690 2:N:0:14
CCAACATTGAGCGTACTCGACGAAGTTTGTTGGGGGGGGGGGGGGGAA
+
F,FFFFFFFFFFFFFFFFFFFFFFFFFFF,,FFFFFFFFFFFFFFF,,
@FS10000125:27:BPA73017-1634:1:1101:8920:1690 2:N:0:14
ATCTGATTGAGCGTACTCGACGAAGTTGTACCGGGGGGGGGGGGGGAA
+
FFFFFFFFFFFFFFFFFFFFFFFFFFF,FFFFFFFFFFFFFFFFFFFF
@FS10000125:27:BPA73017-1634:1:1101:9110:1690 2:N:0:14
CTCTCGTTGAGCGTACTCGACGAAGTTACCACGGGGGGGGGGGGGGGA
+
F,FFFFFFFFFFFFFFFFFFFFFFFFFFFFFFFFFFFFFFFFFF:,:,
@FS10000125:27:BPA73017-1634:1:1101:10530:1690 2:N:0:14
ATCTCTTTGAGCGTACTCGACGAAGTTGCCGGGGGGGGGGGGGGGGGA
+
FFFFFFFFFFFFFFFFFFFFFFFFFFFFFFFFFFFFFFFFFFFFFF,F
@FS10000125:27:BPA73017-1634:1:1101:10630:1690 2:N:0:14
CTGATGTTGAGCGTACTCGACGAAGTTGCTAGGGGGGGGGGGGGGGAA
+
FF,:F:FFFFFFFFFFFFFFFFFFFFF:FF:FFFFFFFFFFF,F,,:,
@FS10000125:27:BPA73017-1634:1:1101:12700:1690 2:N:0:14
CAACGATTGAGCGTACTCGACGAAGTTTGGCGGGGTGGGGGGGGGGGG
+
FFFFFFFFFFFFFFFFFFFFFFFFFFF,:,FFFFFFFFFFFFF:F:,F
@FS10000125:27:BPA73017-1634:1:1101:12760:1690 2:N:0:14
CTACCGTTGAGCGTACTCGACGAAGTTGCATGGGGGGGGGGGGGGAAA
+
FFFFFFFFFFFFFFFFFFFFFFFFFFFFFFFFFFFFFFFFFFFFF:,F
@FS10000125:27:BPA73017-1634:1:1101:13960:1690 2:N:0:14
TTCGGATTGAGCGTACTCGACGAAGTTAGTGGGGGGGGGGGGGGGAGT
+
FFFFFFFFFFFFFFFFFFFFFFFFFFFFFFFFFFFFFFFFFFF:,F,:
@FS10000125:27:BPA73017-1634:1:1101:14250:1690 2:N:0:14
CAATCGTTGAGCGTACTCGACGAAGTTGAAGCGGGGGGGGGGGGGGGA
+
F:FFFFFFFFFFFFFFFFFFFFFFFFFFFFFFFFFFFFFFFFFFFFF:
@FS10000125:27:BPA73017-1634:1:1101:14800:1690 2:N:0:14
TTTTAGTTGAGCGTACTCGACGAAGTTTTGGGGGGGGGGGGGGGGGAA
+
FF,FF,FFFFFFFFFFFFFFFFFFFFF,,F,FFFFFFFFFFFFFFF,F
@FS10000125:27:BPA73017-1634:1:1101:15090:1690 2:N:0:14
GCTTAATTGAGCGTACTCGACGAAGTTCATAGGGGGGGGGGGGGGGGA
+
:FFFFFFFFFFFFFFFFFFFFFFFFFFFFFFFFFFFFFFFFFFFFFF,
@FS10000125:27:BPA73017-1634:1:1101:15150:1690 2:N:0:14
ATACTTTTGAGCGTACTCGACGAAGTTTTGCCGGGGGCGGGGGGGGGG
+
FFFFFFFFFFFFFFFFFFFFFFFFFFFFFFFFFFFFFFFFFFFFF::F
@FS10000125:27:BPA73017-1634:1:1101:15430:1690 2:N:0:14
CTGGCATTGAGCGTACTCGACGGAAGGGGGGGGGGGGGGGGGGAAGTG
+
F,FFFFFFFFFFFFFFFFFFFFFFFFFFFFFFFFFFFFFFFFFF:,:,
@FS10000125:27:BPA73017-1634:1:1101:15830:1690 2:N:0:14
TTAGGGTTGAGCGTACTCGACGAAGTTTCCAGGGGGGGGGGGGGGGAA
+
F,FFFFFFFFFFFFFFFFFFFFFFFFFFFFFFFFFFFFFFFFF:F,FF
@FS10000125:27:BPA73017-1634:1:1101:15970:1690 2:N:0:14
GCTTAATTGAGCGTACTCGACGAAGTTCAGAGGGGGGGGGGGGGGGGA
+
,FFF:,FFFFFFFFFFFFFFFFFFFFFFF,,FFFFFFFFFFFF,:,,,
@FS10000125:27:BPA73017-1634:1:1101:15990:1690 2:N:0:14
ATCAGTTTGAGCGTACTCGACGAAGTTGAGCCGGGGGGGGGGGGGGGG
+
FFFFFFFFFFFFFFFFFFFFFFFFFFFFFFFFFFFFFFFFFFF,F:,F
@FS10000125:27:BPA73017-1634:1:1101:1160:1700 2:N:0:14
TATGGATTGAGCGTACTCGACGAAGTTCTCTCGGGGGGGGGGGGGGGG
+
FFFFFFFFFFFFFFFFFFFFFFFFFFFFFFFFFFFFFFFFFFFFFFF:
@FS10000125:27:BPA73017-1634:1:1101:1480:1700 2:N:0:14
ATCGTATTGAGCGTACTCGACGAAGTTAAAAGGGGGGGGGGGGGGGAA
+
FFFFFFFFFFFFFFFFFFFFFFFFFFFFFFFFFFFFFFFFFFFFF:FF
@FS10000125:27:BPA73017-1634:1:1101:2780:1700 2:N:0:14
CAGCATTTGAGCGTACTCGACGAAGTTGAACCGGGGGGGGGGGGGGGG
+
FFFFFFFFFFFFFFFFFFFFFFFFFFFFFFFFFFFFFFFFFFFFFFF:
@FS10000125:27:BPA73017-1634:1:1101:2930:1700 2:N:0:14
TAAGATTTGAGCGTACTCGACGAAGTTCCCAGGGGGGGGGGGGGGGGA
+
FFFFFFFFFFFFFFFFFFFFFFFFFFFFFFFFFFFFFFFFFFFFFFF,
@FS10000125:27:BPA73017-1634:1:1101:3140:1700 2:N:0:14
AACTACTTGAGCGTACTCGACGAAGTTCGGGCGGGGGGGGGGGGGGGA
+
,,FFFFFFFFFFFFFFFFFFFFFFFFFFFFFFFFFFFFFFFFFFFFF,
@FS10000125:27:BPA73017-1634:1:1101:5760:1700 2:N:0:14
TTTTAGTTGAGCGTACTCGACGAAGTTAAGCGGGGGGGGGGGGGGGGA
+
,,FFFFFFFFFFFFFFFFFFFFFFFFFFFFFFFFFFFFFFFFFFFFF,
@FS10000125:27:BPA73017-1634:1:1101:6740:1700 2:N:0:14
TCCTATTTGAGCGTACTCGACGAAGTTCCAAGGGGGGGGGGGGGGGGG
+
FFFFFFFFFFFFFFFFFFFFFFFFFFFFFFFFFFFFFFFFFFFFFFFF
@FS10000125:27:BPA73017-1634:1:1101:7700:1700 2:N:0:14
TTTTTGTTGAGCGTACTCGACGAAGTTAGTTGGGGGGGGGGGGGGGGA
+
FFFFFFFFFFFFFFFFFFFFFFFFFFFFFFFFFFFFFFFFFFFFFF,F
@FS10000125:27:BPA73017-1634:1:1101:8240:1700 2:N:0:14
TTCCCCTTGAGCGTACTCGACGAAGTTTCCTCGGGGGGGGGGGGGGGG
+
FFFFFFFFFFFFFFFFFFFFFFFFFFFFFFFFFFFFFFFFFFFFF:FF
@FS10000125:27:BPA73017-1634:1:1101:8810:1700 2:N:0:14
TTCATTTTGAGCGTACTCGACGAAGTTCAGCCGGGGGGGGGGGGGGGA
+
F,FFFFFFFFFFFFFFFFFFFFFFFFFFFFFFFFFFFFFFFFFFFFFF
@FS10000125:27:BPA73017-1634:1:1101:9400:1700 2:N:0:14
ATTTCCTTGAGCGTACTCGACGAAGTTTAATGGGGGGGGGGGGGGGGA
+
,,FFFFFFFFFFFFFFFFFFFFFFFFFFFFFFFFFFFFFFFFFFFFF,
@FS10000125:27:BPA73017-1634:1:1101:10500:1700 2:N:0:14
TTAATCTTGAGCGTACTCGACGAAGTTTCGTGGGGGGGGGGGGGGGGG
+
:FF:FFFFFFFFFFFFFFFFFFFFFFFFFFFFFFFFFFFFFFFFF:,,
@FS10000125:27:BPA73017-1634:1:1101:10600:1700 2:N:0:14
TTGAATTTGAGCGTACTCGACGAAGTTAACCGGGGGGGGGGGGGGGGA
+
FFFFFFFFFFFFFFFFFFFFFFFFFFFFFFFFFFFFFFFFFFFFFFF:
@FS10000125:27:BPA73017-1634:1:1101:10790:1700 2:N:0:14
TAAAATTTGAGCGTACTCGACGAAGTTAACTGGGGGGGGGGGGGGGGA
+
::F::FFFFFFFFFFFFFFFFFFFFFFF:FFFFFFFFFFFFFFF:,,:
@FS10000125:27:BPA73017-1634:1:1101:10870:1700 2:N:0:14
TAATTCTTGAGCGTACTCGACGAAATTGCCAGGGGGGGGGGGGGGGAA
+
FFFFFFFFFFFFFFFFFFFFFFFFFFFFFFFFFFFFFFFFFFFFF,FF
@FS10000125:27:BPA73017-1634:1:1101:11460:1700 2:N:0:14
CCCATATTGAGCGTACTCGACGAAGTTTAGGGGGGGGGGGGGGGAAAT
+
FF:FFFFFFFFFFFFFFFFFFFFFFFFF,:FFFFFFFFFFFFFFFFFF
@FS10000125:27:BPA73017-1634:1:1101:11740:1700 2:N:0:14
TAGGCTTGAGCGTACTCGACGAAGTTATGTGGGGGGGGGGGGGGGGAA
+
,,FFFFFFFFFFFFFFFFFFFF:FFFFFFFFFFFFFFFFFFFFFF:,F
@FS10000125:27:BPA73017-1634:1:1101:11860:1700 2:N:0:14
CTAGTGTTGAGCGTACTCGACGAAGTTCACTGGGGGGGGGGGGGGGAA
+
FFFFFFFFFFFFFFFFFFFFFFFFFFFFFFFFFFFFFFFFFFFFF:FF
@FS10000125:27:BPA73017-1634:1:1101:11960:1700 2:N:0:14
AAGCGCTTGAGCGTACTCGACGAAGTTTACTGGGGGGGGGGGGGGGGA
+
FFFFFFFFFFFFFFFFFFFFFFFFFFFFFFFFFFFFFFFFFFFFFFFF
@FS10000125:27:BPA73017-1634:1:1101:12390:1700 2:N:0:14
TCCTTGTTGAGCGTACTCGACGAAGTTGCTACGGGGGGGGGAGGGGGG
+
,FFFFFFFFFFFFFFFFFFFFFFFFFFFFFFFFFFFFFFFFFF,:,,F
@FS10000125:27:BPA73017-1634:1:1101:12440:1700 2:N:0:14
TCCGCATTGAGCGTACTCGACGAAGTTTTGTGGGGGGGGGGGGGGGAA
+
FFFFFFFFFFFFFFFFFFFFFFFFFFFFFFFFFFFFFFFFFFFF,FFF
@FS10000125:27:BPA73017-1634:1:1101:12570:1700 2:N:0:14
AACAATTTGAGCGTACTCGACGAAGTTACGGGGGGGGGGGGGGGAAAT
+
FFFFFFFFFFFFFFFFFFFFFFFFFFFFFFFFFFFFFFFFFFF,F:,F
@FS10000125:27:BPA73017-1634:1:1101:12700:1700 2:N:0:14
ATGTTTTTGAGCGTACTCGACGAAGTTGAAAGGGGGGGGGGGGGGGGG
+
F,FFFFFFFFFFFFFFFFFFFFFFFFFFFFFFFFFFFFFFFFFFFFF,
@FS10000125:27:BPA73017-1634:1:1101:12740:1700 2:N:0:14
GCTTCGTTGAGCGTACTCGACGAAGCGGGGGGGGGGGGGGGGGGGGAA
+
:FFFF,FFFFFFFFFFFFFFFFFFFFFFFFFFFFFFFFFFF,F,:::F
@FS10000125:27:BPA73017-1634:1:1101:13770:1700 2:N:0:14
TATCGGTTGAGCGTACTCGACGAAGTTAGTGCGGGGGGGGGGGGGGGG
+
FFFFFFFFFFFFFFFFFFFFFFFFFFFFFFFFFFFFFFFFFFFFFFFF
@FS10000125:27:BPA73017-1634:1:1101:15250:1700 2:N:0:14
CTAAAATTGAGCGTACTCGACGAAGTTGGGGGGGGGGGGGGGGAAGTC
+
F,FFFFFFFFFFFFFFFFFFFFFFFFF,FFFFFFFFFFFFFF,FF,FF
@FS10000125:27:BPA73017-1634:1:1101:16200:1700 2:N:0:14
TGCTAATTGAGCGTACTCGACGAAGTTGATTGGGGGGGGGGGGGGGGG
+
,:F:FFFF:FFFFFFFFFFFFFFFFFF,:,FF:,FFFFFFFFFF,FFF
@FS10000125:27:BPA73017-1634:1:1101:1080:1710 2:N:0:14
ACGTTATTGAGCGTACTCGACGAAGTTACAAGGGGGGGGGGGGGGGGA
+
FFFFFFFFFFFFFFFFFFFFFFFFFFFFFFFFFFFFFFFFFFFFFF,F
@FS10000125:27:BPA73017-1634:1:1101:1290:1710 2:N:0:14
TCATTATTGAGCGTACTCGACGAAGTTATACCGGGGGGGGGGGGGGGG
+
FFFFFFFFFFFFFFFFFFFFFFFFFFFFFFFFFFFFFFFFFFFFFFFF
@FS10000125:27:BPA73017-1634:1:1101:1390:1710 2:N:0:14
TTTTAATTGAGCGTACTCGACGAAGTTTATTGGGGGGGGGGGGGGGAA
+
FFFFFFFFFFFFFFFFFFFFFFFFFFFFFFFFFFFFFFFFFFFFF,FF
@FS10000125:27:BPA73017-1634:1:1101:2020:1710 2:N:0:14
TTAAATTTGAGCGTACTCGACGAAGTTGAACCGGGGGGGGGGGGGGGG
+
,,F,F,FFFFFFFFFFFFFFFFFFFFF,FFFF:FFFFFFFFF:FFFF,
@FS10000125:27:BPA73017-1634:1:1101:2060:1710 2:N:0:14
ATGCTATTGAGCGTACTCGACGAAGTTAAAGGGGGGGGGGGGGGGGGG
+
:F,FFFFFFFFFFFFFFFFFFFFFFFFF,F,FF:F:FFFFFFF:F,:F
@FS10000125:27:BPA73017-1634:1:1101:5020:1710 2:N:0:14
ATTTTTTTGAGCGTACTCGACGAAGTTGGCAGGGGGGGGGGGGGGGGA
+
:F,FFFFFFFFFFFFFFFFFFFFFFFFFFFFFFFFFF:FF::F,F,F,
@FS10000125:27:BPA73017-1634:1:1101:6250:1710 2:N:0:14
TAGCGTTTGAGCGTACTCGACGAAGTTAAAGCGGGGGGGGGGGGGGAA
+
,:FFFFFFFFFFFFFFFFFFFFFFFFFFFFFFFFFFFFFFFFFFFF,F
@FS10000125:27:BPA73017-1634:1:1101:6640:1710 2:N:0:14
TGGAGCTTGAGCGTACTCGACGAAGTTTTGAGGGGGGGGGGGGGGGAA
+
F,,F,FFFFFFFFFFFFFFFFFFFFFF:FFFFFFFFFFFFFFFFFFFF
@FS10000125:27:BPA73017-1634:1:1101:7000:1710 2:N:0:14
ATCGTGTTGAGCGTACTCGACGAAGTTCATGGGGGGGGGGGGGGGGAA
+
::F,FFFFFFFFFFFFFFFFFFFFFFFFFF:FFFFFFFFFFFFFF,FF
@FS10000125:27:BPA73017-1634:1:1101:7110:1710 2:N:0:14
TTATTGTTGAGCGTACTCGACGAAGTTACCTGGGGGGGGGGGGGGGAA
+
FFFFFFFFFFFFFFFFFFFFFFFFFFFFFFFFFFFFFFFFFFFFFFFF
@FS10000125:27:BPA73017-1634:1:1101:7480:1710 2:N:0:14
TCTTACTTGAGCGTACTCGACGAAGTTGGGCGGGGGGGGGGGGGGGAA
+
FFFFFFFFFFFFFFFFFFFFFFFFFFFFFFFFFFFFFFFFFFFFF,FF
@FS10000125:27:BPA73017-1634:1:1101:8830:1710 2:N:0:14
CACCCTTTGAGCGTACTCGACGAGGTTTAGTGGGGGGGGGGGGGGGAA
+
FFFFFFFFFFFFFFFFFFFFFFFFFFFFFFFFFFFFFFFFFFFF::FF
@FS10000125:27:BPA73017-1634:1:1101:9470:1710 2:N:0:14
TTTAATTTGAGCGTACTCGACGAAGTTCATAGGGGGGGGGGGGGGGGG
+
,,FFFFFFFFFFFFFFFFFFFFFFFFFFFFFFFFFFFFFFFFFFFFFF
@FS10000125:27:BPA73017-1634:1:1101:9530:1710 2:N:0:14
TAGAATTTGAGCGTACTCGACGAAGTTAAAAGGGGGGGGGGGGGGGGA
+
::FFFFFFFFFFFFFFFFFFFFFFFFFFFFFFFFFFFFFFFFFF:,:F
@FS10000125:27:BPA73017-1634:1:1101:9840:1710 2:N:0:14
TGGTTCTTGAGCGTACTCGACGAAGTTGGGGGGGGGGGGGGGGGGAAA
+
,FFFFFFFFFFFFFFFFFFFFFFFFFFFFFFFFFFFFFFFFFFF,FF,
@FS10000125:27:BPA73017-1634:1:1101:10080:1710 2:N:0:14
TTCGCATTGAGCGTACTCGACGAAGTTTTTTTTGGGGGGGGGGGGGGG
+
FFFFFFFFFFFFFFFFFFFFFFFFFFFFFFFFFFFFFFFFFFFFF:FF
@FS10000125:27:BPA73017-1634:1:1101:11580:1710 2:N:0:14
ACATTATTGAGCGTACTCGACGAAGTTCGGGGGGGGGGGGGGGAGATC
+
,FFFFFFFFFFFFFFFFFFFFFFFFFFFFFFFFFFFFFFFFFFF,FFF
@FS10000125:27:BPA73017-1634:1:1101:12230:1710 2:N:0:14
TAAATATTGAGCGTACTCGACGAAGTTAGGCCGGGGGGGGGGGGGGGA
+
F:FFFFFFFFFFFFFFFFFFFFFFFFFFFFFFFFFFFFFFF:F,,:FF
@FS10000125:27:BPA73017-1634:1:1101:12650:1710 2:N:0:14
CTTATATTGAGCGTACTCGACGAAGTTGTGTGGGGGGGGGGGGGGGAA
+
F,FFFFFFFFFFFFFFFFFFFFFFFFFFFFFFFFFFFFFFFFFFF,FF
@FS10000125:27:BPA73017-1634:1:1101:13100:1710 2:N:0:14
CGCTCATTGAGCGTACTCGACGAAGTTTTACCGGGGGGGGGGGGGGGG
+
F,FFFFFFFFFFFFFFFFFFFFFFFFFFFFFFFFFFFFFFFFFFFFFF
@FS10000125:27:BPA73017-1634:1:1101:13480:1710 2:N:0:14
CTATCTTTGAGCGTACTCGACGAAGTTTTTTCGGGGGGGGGGGGGGAA
+
,FF:FFFFFFFFFFFFFFFFFFFFFFFF,:FFFFFFFFFFFFFFFF,F
@FS10000125:27:BPA73017-1634:1:1101:13620:1710 2:N:0:14
TATATCTTGAGCGTACTCGACGAAGTTCAGCAAAGATCGGAAGAGCGT
+
F:FFFFFFFFFFFFFFFFFFFFFFFFFFFFFFFFFFFFFFFFF,,F,F
@FS10000125:27:BPA73017-1634:1:1101:13850:1710 2:N:0:14
TTCGTCTTGAGCGTACTCGACGAAGGTTTACGGGGGGGGGGGGGGGAA
+
FFFFFFFFFFFFFFFFFFFFFFFFFFFFFFFFFFFFFFFFFFFFF::F
@FS10000125:27:BPA73017-1634:1:1101:13950:1710 2:N:0:14
ATGAGATTGAGCGTACTCGACGAAGTGGGGGGGGGGGGGGGAGATTTG
+
,,FFFFFFFFFFFFFFFFFFFFFFFFFFFFFFFFFFFFFFF,,,F,,,
@FS10000125:27:BPA73017-1634:1:1101:14620:1710 2:N:0:14
TATATATTGAGCGTACTCGACGAAGGGGGGGGGGGGGGGGGAAATCGA
+
FF,FFFFFFFFFFFFFFFFFFFFFFFFF::FFFFFFFFFFFF,,F:,,
@FS10000125:27:BPA73017-1634:1:1101:15210:1710 2:N:0:14
TAATTATTGAGCGTACTCGACGAAGTTACAAGGGGGGGGGGGGGGGGG
+
:,FFFFFFFFFFFFFFFFFFFFFFFFFFFFFFFFFFFFFFFFFFFFF,
@FS10000125:27:BPA73017-1634:1:1101:16380:1710 2:N:0:14
TTAGAATTGAGCGTACTCGACGAAGTTAATAGGGGGGGGGGGGGGGAA
+
FFFFFFFFFFFFFFFFFFFFFFFFFFFFFFFFFFFFFFFFFFFFFFFF
@FS10000125:27:BPA73017-1634:1:1101:1200:1720 2:N:0:14
CTGTATTTGAGCGTACTCGACGAAGTTTCTAGGGGGGGGGGGGGGGGG
+
FF:,:,FFFFFFFFFFFFFFFFFFFFFF:,FFFFFFFFFFFFFFFF:,
@FS10000125:27:BPA73017-1634:1:1101:1930:1720 2:N:0:14
TTTGACTTGAGCGTACTCGACGAAGTTCCGGGGGGGGGGGGGGGAAAT
+
FFFFFFFFFFFFFFFFFFFFFFFFFFFFFFFFFFFFFFFFFFF,FF,F
@FS10000125:27:BPA73017-1634:1:1101:2750:1720 2:N:0:14
TTCTTTTTGAGCGTACTCGACGAAGTTAGAAGGGGGGGGGGGGGGGGG
+
FFFFFFFFFFFFFFFFFFFFFFFFFFFFFFFFFFFFFFFFFFFFFF:,
@FS10000125:27:BPA73017-1634:1:1101:4400:1720 2:N:0:14
TATGTGTTGAGCGTACTCGACGAAGTTTTAAGGGGGGGGGGGGGGGAA
+
FF,FFFFFFFFFFFFFFFFFFFFFFFFFFF:FFFFFFFFFFFFFF,,F
@FS10000125:27:BPA73017-1634:1:1101:5510:1720 2:N:0:14
CATAGCTTGAGCGTACTCGACGAAGTTTCCAGGGGGGGGGGGGGGGGG
+
FFFFFFFFFFFFFFFFFFFFFFFFFFFFFFFFFFFFFFFFFF:F:,,,
@FS10000125:27:BPA73017-1634:1:1101:6550:1720 2:N:0:14
ATAGCATTGAGCGTACTCGACGAAGTTACAGGGGGGGGGGGGGGGAAT
+
FFFFFFFFFFFFFFFFFFFFFFFFFFFFFFFFFFFFFFFFFFFF,:::
@FS10000125:27:BPA73017-1634:1:1101:6590:1720 2:N:0:14
TTTCATTTGAGCGTACTCGACGAAGTTTATAGGGGGGGGGGGGGGGAA
+
F,FFFFFFFFFFFFFFFFFFFFFFFFFFFFFFFFFFFFFFFFFFF,FF
@FS10000125:27:BPA73017-1634:1:1101:6760:1720 2:N:0:14
AGCTTATTGAGCGTACTCGACGAAGTTCAGTCGGGGGGGGGGGGGGGA
+
FFFFFFFFFFFFFFF:::,F:,FF:FFFFF:FFFFFFFFFFFFFFFFF
@FS10000125:27:BPA73017-1634:1:1101:6770:1720 2:N:0:14
AATTTTTTGAGCGTACTCGACGAAGTTGGGGGGGGGGGGGGGGAGATG
+
,,F,,FFFFFFFFFFFFFFFFFFFFFFF,,,FFFFFFFFFFF,F,F:,
@FS10000125:27:BPA73017-1634:1:1101:7420:1720 2:N:0:14
TTGACATTGAGCGTACTCGACGAAGTTGGACGGGGGGGGGGGGGGGAA
+
FFFFFFFFFFFFFFFFFFFFFFFFFFFFFFFFFFFFFFFFFFFFFF:F
@FS10000125:27:BPA73017-1634:1:1101:7500:1720 2:N:0:14
TACGTTTTGAGCGTACTCGAAAGTTGACCGGGGGGGGGGGGGGGAAAT
+
,:FFFFFFFFFFFFFFFFFFFFFFFFFFFFFFFFFFFFFFFFF,FF,F
@FS10000125:27:BPA73017-1634:1:1101:7840:1720 2:N:0:14
CCAAACTTGAGCGTACTCGACGAAGTTACAGCGGGGGGGGGGGGGGGG
+
FFFFFFFFFFFFFFFFFFFFFFFFFFFFFFFFFFFFFFFFFFFFFF:F
@FS10000125:27:BPA73017-1634:1:1101:8110:1720 2:N:0:14
ACTCGATTGAGCGTACTCGACGAAGGGGGGGGGGGGGGGGAGGTTGAA
+
FFFFFFFFFFFFFFFFFFFFFFFFFFFFFFFFFFFFFF::F,,,,,FF
@FS10000125:27:BPA73017-1634:1:1101:9330:1720 2:N:0:14
ACATTTTGAGCGTACTCGACGAAGTTATGTCGGGGGGGGGGGGGGGAA
+
FFF,:,F,FFF:FFFFF:FF:FFFFFFF:FFFFFFFFFFFFFFFF:FF
@FS10000125:27:BPA73017-1634:1:1101:9580:1720 2:N:0:14
CTCCACTTGAGCGTACTCGACGAAGTTTCACCGGGGGGGGGGGGGGGG
+
FFFFFFFFFFFFFFFFFFFFFFFFFFFFFFFFFFFFFFFFFFFFFFF:
@FS10000125:27:BPA73017-1634:1:1101:9710:1720 2:N:0:14
TTCTGATTGAGCGTACTCGACGAAGTTTCGCGGGGGGGGGGGGGGGGG
+
,FFFFFFFFFFFFFFFFFFFFFFFFFFFFFFFFFFFFFFFFFFFFFF,
@FS10000125:27:BPA73017-1634:1:1101:9910:1720 2:N:0:14
TTTTTATTCAGCATACTTGTCGTATTTGCTTCGTCCTTCATGAGCTTA
+
FF,:,F:F,FFFFFFFF,F,FFFF,F,,F,::,,,:,,,,,FF,,:,,
@FS10000125:27:BPA73017-1634:1:1101:9990:1720 2:N:0:14
ACTAATTTGAGCGTACTCGGACGAAGTTCGAGGGGGGGGGGGGGGGGA
+
:FFFFFFFFFFFFFFFFFFFFFFFFFFFFFFFFFFFFFFFFFFFFF:F
@FS10000125:27:BPA73017-1634:1:1101:10060:1720 2:N:0:14
TTCGCATTGAGCGTACTCGACGAAGTTTTTTTTGGGGGGGGGGGGGGG
+
FFFFFFFFFFFFFFFFFFFFFFFFFFFFFFFFFFFFFFFFFFFFFFF,
@FS10000125:27:BPA73017-1634:1:1101:10080:1720 2:N:0:14
CATGCATTGAGCGTACTCGACGAAGTTATAAGGGGGGGGGGGGGGGGG
+
FFF:FFFFFFFFFFFFFFFFFFFFFFFFFFFFFFFFFFFFFFFF:,,,
@FS10000125:27:BPA73017-1634:1:1101:10390:1720 2:N:0:14
TTTAAATTGAGCGTACTCGACGAAGTGGGGGGGGGGGGGGGAATTTCG
+
,:FFFFFFFFFFFFFFFFFFFFFFFFFFFFFFFFFFFFFFF,,,F,,,
@FS10000125:27:BPA73017-1634:1:1101:12230:1720 2:N:0:14
AATTATTTGAGCGTACTGACGAAGTTGCAAGGGGGGGGGGGGGGGAAA
+
FFFFFFFFFFFFFFFFFFFFFFFFFFFFFFFFFFFFFFFFFFFF:F:,
@FS10000125:27:BPA73017-1634:1:1101:12340:1720 2:N:0:14
TATCAGTTGAGCGTACTCGACGAAGTTGTGCCGGGGGGGGGGGGGGAA
+
F:F:F,FFFFFFFFFFFFFFFFFFFFF,:F:FFFFFFFFFFFFFFF,F
@FS10000125:27:BPA73017-1634:1:1101:12670:1720 2:N:0:14
CTTCTGTTGAGCGTACTCGACGAAGTTGCGAGGGGGGGGGGGGGGGGA
+
FFFFFFFFFFFFFFFFFFFFFFFFFFFFFFFFFFFFFFFFFFFFF,,F
@FS10000125:27:BPA73017-1634:1:1101:13230:1720 2:N:0:14
TTTCTATTGAGCGTACTCGACGAAGTTTGGTCGGGGGGGGGGGGGGGG
+
:F,:FFFFFFFFFFFFFFFFFFFFFFFFFFFFFFFFFFFFFFFF:,,F
@FS10000125:27:BPA73017-1634:1:1101:13290:1720 2:N:0:14
CTTCCTTTGAGCGTACTCGACGAAGTTATAAGGGGGGGGGGGGGGGAA
+
F,FFFFFFFFFFFFFFFFFFFFFFFFFFFFFFFFFFFFFFFFFFF:,,
@FS10000125:27:BPA73017-1634:1:1101:13370:1720 2:N:0:14
CCTTTCTTGAGCATACTCGACGAAGTTGCCGCGGGGGGGGGGGGGGGG
+
,F,:,FFFFFFFFFFFFFFFFFFFFFF,:FFFFFFFFFFFFF,::,,,
@FS10000125:27:BPA73017-1634:1:1101:14400:1720 2:N:0:14
TCAGCTTTGAGCGTACTCGACGAAGTTGTGGGGGGGGGGGGGGGGGAG
+
FFFFFFFFFFFFFFFFFFFFFFFFFFFFFFFFFFFFFFFFFF::,,,,
@FS10000125:27:BPA73017-1634:1:1101:14600:1720 2:N:0:14
TCTGTTTTGAGCGTACTCGACGAAGTTCAGCGGGGGGGGGGGGGGAAA
+
,FFFFFFFFFFFFFFFFFFFFFFFFFFFFFFFFFFFFFFFFFFF:,F,
@FS10000125:27:BPA73017-1634:1:1101:14910:1720 2:N:0:14
TCAATCTTGAGCGTACTCGACGAAGTTTGGGGGGGGGGGGGGGAAGTT
+
:FFFFFFFFFFFFFFFFFFFFFFFFFFFFFFFFFFFFFFFFF:,:,::
@FS10000125:27:BPA73017-1634:1:1101:16320:1720 2:N:0:14
TTCCGCTTGAGCGTACTCGACGAAGTTACCTGGGGGGGGGGGGGGAAA
+
,,FFFFFFFFFFFFFFFFFFFFFFFFFFFFFFFFFFFFFFFFFF,FF,
@FS10000125:27:BPA73017-1634:1:1101:16330:1720 2:N:0:14
TAAGCATTGAGCGTACTCGACGAAGTTAGCAGGGGGGGGGGGGGGGAA
+
FFFFFFFFFFFFFFFFFFFFFFFFFFFFFFFFFFFFFFFFFFF:F,::
@FS10000125:27:BPA73017-1634:1:1101:1450:1730 2:N:0:14
ATCATTTTGAGCGTACTCGACGAAGTTACTAGGGGGGGGGGGGGGGGA
+
FFFFFFFFFFFFFFFFFFFFFFFFFFFFFFFFFFFFFFFFFFFFFFF,
@FS10000125:27:BPA73017-1634:1:1101:1990:1730 2:N:0:14
AAACATTTGAGCGTACTCGACGAAGGGGGGGGGGGGGGGAAATCCGAA
+
FFFFFFFFFFFFFFFFFFFFFFFFFFFFFFFFFFFFFFF,,::,,,F,
@FS10000125:27:BPA73017-1634:1:1101:2470:1730 2:N:0:14
TTAGGATTGAGCGTACTCGACGAAGTTGAATGGGGGGGGGGGGGGAAA
+
:,F,FFFFFFFFFFFFFFFFFFFFFFFFF,FFFFFFFFFFFFFFFF,:
@FS10000125:27:BPA73017-1634:1:1101:3480:1730 2:N:0:14
ATGCTGTTGAGCGTACTCGACGAAAGTGGGGGGGGGGGGGGGAAATCG
+
:FFFFFFFFFFFFFFFFFFFFFFFFFFFFFFFFFFFFFFFF:F::FFF
@FS10000125:27:BPA73017-1634:1:1101:4500:1730 2:N:0:14
ACATAATTGAGCGTACTCGACGAAGTTTGCTCGGGGGGGGGGGGGGGG
+
,FFFFFFFFFFFFFFFFFFFFFFFFFFFFFFFFFFFFFFFFFFFFFF,
@FS10000125:27:BPA73017-1634:1:1101:4690:1730 2:N:0:14
AATACCTTGAGCGTACTCGACGAAGTTCTGCCGGGGGGGGGGGGGGGA
+
:FFFFFFFFFFFFFFFFFFFFFFFFFFFFFFFFFFFFFFFFFFFFFFF
@FS10000125:27:BPA73017-1634:1:1101:5120:1730 2:N:0:14
TATCCATTGAGCGTACTCGACGAAGGGGGGGGGGGGGGGAGATCGGAA
+
FFFFFFFFFFFFFFFFFFFFFFFFFFFFFFFFFFFFFFFF:FFF,:F:
@FS10000125:27:BPA73017-1634:1:1101:6080:1730 2:N:0:14
TATGATTTGAGCGTACTCGACGAAGTTCTGTCGGGGGGGGGGGGGGGA
+
,:FFFFFFFFFFFFFFFFFFFFFFFFFFFFFFFFFFFFFFFFFFFFFF
@FS10000125:27:BPA73017-1634:1:1101:6210:1730 2:N:0:14
TTCCTTTTGAGCGTACTCGACGAAGTTGGGGGGGGGGGGGGGGGAAGG
+
FFFFFFFFFFFFFFFFFFFFFFFFFFFFFFFFFFFFFFFFFFF,:,,,
@FS10000125:27:BPA73017-1634:1:1101:6300:1730 2:N:0:14
TTGGGGGGGGGGGGGGGGGGGGGGGGGGGGGGGGGGGGGGGGGGGGGG
+
,:FFF:FFFF:FFFFFFFFFFFFFFFFFFFFFFFFFFFFFFFFFFF:,
@FS10000125:27:BPA73017-1634:1:1101:6750:1730 2:N:0:14
ATTCTTTTGAGCGTACTCGACGAAGGGGGGGGGGGGGGGGGGGGGGGA
+
FFFFFFFFFFFFFFFFFFFFFFFFFFFFFFFFFFFFFFFF:,,,,,,,
@FS10000125:27:BPA73017-1634:1:1101:6860:1730 2:N:0:14
AGGTGTTTGAGCGTACTCGACGAAGTTGACGGGGGGGGGGGGGGGGAA
+
,FFFFFFFFFFFFFFFFFFFFFFFFFFFFFFFFFFFFFFFFFFFF,FF
@FS10000125:27:BPA73017-1634:1:1101:7560:1730 2:N:0:14
ATTAGATTGAGCGTACTCGACGAAGTTGCCGGGGGGGGGGGGGGGGGA
+
:,FFFFFFFFFFFFFFFFFFFFFFFFFFFFFFFFFFFFFFFFFFFFF:
@FS10000125:27:BPA73017-1634:1:1101:8820:1730 2:N:0:14
TCAGTTTTGAGCGTACTCGACGAAGTTCTTTGGGGGGGGGGGGGGGGA
+
FFFFFFFFFFFFFFFFFFFFFFFFFFFFFFFFFFFFFFFFFFFFFFF,
@FS10000125:27:BPA73017-1634:1:1101:9710:1730 2:N:0:14
TCGTTTTTGAGCGTACTCGACGAAGAGGGGGGGGGGGGGGGAGATCGG
+
,F,,::FFFFFFFFFFFFFFFFFFF:F:,::FFFF:FFFFF:,F:,,:
@FS10000125:27:BPA73017-1634:1:1101:9840:1730 2:N:0:14
CCTATATTGAGCGTACTCGACGAAGTTGCAGCGGGGGGGGGGGGGGGG
+
FFFFFFFFFFFFFFFFFFFFFFFFFFFFFFFFFFFFFFFFFFFFFFF,
@FS10000125:27:BPA73017-1634:1:1101:10470:1730 2:N:0:14
CTTTACTTGAGCGTACTCGACGAAGTTATGTCGGGGGGGGGGGGGGGG
+
F,FF:FFFFFFFFFFFFFFFFFFFFFF:F:FFFFFFFFFFFFFF,,,:
@FS10000125:27:BPA73017-1634:1:1101:10660:1730 2:N:0:14
ATAAGATTGAGCGTACTCGACGAAGTTGTGAGGGGGGGGGGGGGGGAA
+
::FFFFFFFFFFFFFFFFFFFFFFFFFFFFFFFFFFFFFFFFFFFFFF
@FS10000125:27:BPA73017-1634:1:1101:10960:1730 2:N:0:14
GAGGTTTTGAGCGTACTCGACGAAGTTGTATGGGGGGGGGGGGGGGGA
+
,FFFFFFFFFFFFFFFFFFFFFFFFFFFFFFFFFFFFFFFFFFFFF,F
@FS10000125:27:BPA73017-1634:1:1101:11290:1730 2:N:0:14
CTGATATTGAGCGTACTCGACGAAGTTTATACGGGGGGGGGGGGGGGG
+
F:FFFFFFFFFFFFFFFFFFFFFFFFFFFFFFFFFFFFFFFFFFF:,F
@FS10000125:27:BPA73017-1634:1:1101:11610:1730 2:N:0:14
ATTCGGTTGAGCGTACTCGACGAAGTTCCGCCGGGGGGGGGGGGGGGA
+
FFFFFFFFFFFFFFFFFFFFFFFFFFFFFFFFFFFFFFFFFFFFFFF:
@FS10000125:27:BPA73017-1634:1:1101:12620:1730 2:N:0:14
TTCATATTGAGCGTACTCGACGAAGTTAGCAGGGGGGGGGGGGGGGAA
+
F,FFFFFFFFFFFFFFFFFFFFFFFFFFFFFFFFFFFFFFFFFFF,FF
@FS10000125:27:BPA73017-1634:1:1101:12890:1730 2:N:0:14
TATGTCTTGAGCGTACTCGACGAAGTTAACAGGGGGGGGGGGGGGGAA
+
FFFFFFFFFFFFFFFFFFFFFFFFFFFFFFFFFFFFFFFFFFFFF,FF
@FS10000125:27:BPA73017-1634:1:1101:13120:1730 2:N:0:14
TCAGTCTTGAGCGTACTCGACGAAGTTGAGCCGGGGGGGGGGGGGGGA
+
,FFFFFFFFFFFFFFFFFFFFFFFFFFFFFFFFFFFFFFFFFFFFFFF
@FS10000125:27:BPA73017-1634:1:1101:13600:1730 2:N:0:14
TTGATTTTGAGCGTACTCGACGAAGTTGTGGGGGGGGGGGGGGGGATT
+
F::FFFFFFFFFFFFFFFFFFFFFFFFFF:F:FFFF:FFF:F,,,F,,
@FS10000125:27:BPA73017-1634:1:1101:14400:1730 2:N:0:14
TATTAATTGAGCGTACTCGACGAAGTTGCCCGGGGGGGGGGGGGGGAA
+
FF:FFFFFFFFFFFFFFFFFFFFFFFFFFFFFFFFFFFFFFFFFF,FF
@FS10000125:27:BPA73017-1634:1:1101:14920:1730 2:N:0:14
TAGCACTTGAGCGTACTCGACGAAGTTTTAGGGGGGGGGGGGGGGGAA
+
FFFFFFFFFFFFFFFFFFFFFFFFFFFFFFFFFFFFFFFFFFFFFFFF
@FS10000125:27:BPA73017-1634:1:1101:15140:1730 2:N:0:14
ATACATTTGAGCGTACTCGACGAAGTTCAGTGGGGGGGGGGGGGGGAA
+
FFFFFFFFFFFFFFFFFFFFFFFFFFFFFFFFFFFFFFFFFFFFF,,F
@FS10000125:27:BPA73017-1634:1:1101:15240:1730 2:N:0:14
TTATGATTGAGCGTACTCGACGAAGTTTGGCGGGGGGGGGGGGGGGGA
+
FFFFFFFFFFFFFFFFFFFFFFFFFFFFFFFFFFFFFFFFFFFFFFFF
@FS10000125:27:BPA73017-1634:1:1101:15440:1730 2:N:0:14
TTCCGGTTGAGCGTACTCGACGAAGTTGGGGGGGGGGGGGGGGAAGTC
+
,FFFFFFFFFFFFFFFFFFFFFFFFFFFFFFFFFFFFFFFF:,F:,,,
@FS10000125:27:BPA73017-1634:1:1101:1270:1740 2:N:0:14
TTCGGATTGAGCGTACTCGACGAAGTTAGTTGGGGGGGGGGGGGGGGA
+
F,FFFFFFFFFFFFFFFFFFFFFFFFFFFFFFFFFFFFFFFFFF:,,F
@FS10000125:27:BPA73017-1634:1:1101:2460:1740 2:N:0:14
TTCGTATTGAGCGTACTCGACGAAGTTGTAAGGGGGGGGGGGGGGGAA
+
,FFFFFFFFFFFFFFFFFFFFFFFFFFFFFFFFFFFFFFFFFFFFFFF
@FS10000125:27:BPA73017-1634:1:1101:5510:1740 2:N:0:14
TATGCCTTGAGCGTACTCGACGAAGTTGTTGGGGGGGGGGGGGGGAAT
+
F:FFFFFFFFFFFFFFFFFFFFFFFFFFFFFFFFFFFFFFFFF:,FF,
@FS10000125:27:BPA73017-1634:1:1101:6280:1740 2:N:0:14
ACTGAATTGAGCGTACTCGACGAAGTTAGACCGGGGGGGGGGGGGGGA
+
FFFFFFFFFFFFFFFFFFFFFFFFFFFFFFFFFFFFFFFFFFFFFFF,
@FS10000125:27:BPA73017-1634:1:1101:6750:1740 2:N:0:14
ATTCGCTTGAGCGTACTCGACGAAGTTCGGCCGGGGGGGGGGGGGGAA
+
,,:F,,FFFFFFFFFFFFFFFFFFF:::F::FFFFFFFFFFFFF:FFF
@FS10000125:27:BPA73017-1634:1:1101:7110:1740 2:N:0:14
ATAGGATTGAGCGTACTCGACGAAGTTCTACCGGGGGGGGGGGGGGGA
+
F:FFFFFFFFFFFFFFFFFFFFFFFFFFFFFFFFFFFFFFFFFFFFFF
@FS10000125:27:BPA73017-1634:1:1101:7530:1740 2:N:0:14
CCTATCTTGAGCGTACTCGACGAAGTTGTAGGGGGGGGGGGGGGGAAA
+
F,F,F:FFFFFFFFFFFFFFFFFFFFF,,F,FFFFFFFFFFFFF,:,,
@FS10000125:27:BPA73017-1634:1:1101:7690:1740 2:N:0:14
AAATATTTGAGCGTACTCGACGAAGTTTGTACGGGGGGGGGGGGGGGA
+
FFFFF:FFFFFFFFFFFFFFFFFFFFFFFFFFFFFFFFFFFFFFFFFF
@FS10000125:27:BPA73017-1634:1:1101:7920:1740 2:N:0:14
TTGTCTTTGAGCGTACTCGACGAAGTTTAGCCGGGGGGGGGGGGGGGA
+
FFFFFFFFFFFFFFFFFFFFFFFFFFFFFFFFFFFFFFFFFFFFFF:F
@FS10000125:27:BPA73017-1634:1:1101:8130:1740 2:N:0:14
TTGCTTTTGAGCGTACTCGACGAAGTTATACGGGGGGGGGGGGGGGAA
+
,,FFFFFFFFFFFFFFFFFFFFFFFFFFFFFFFFFFFFFFFFFFF:FF
@FS10000125:27:BPA73017-1634:1:1101:8640:1740 2:N:0:14
CACAACTTGAGCGTACTCGACGAAGTTAAACGGGGGGGGGGGGGGAGA
+
FFFFFFFFFFF::F:FFFFFFFFFFFF,FFFFFFFFFFFFFFF::F,,
@FS10000125:27:BPA73017-1634:1:1101:9150:1740 2:N:0:14
TTATGGGGGGGGGGGGGGGGGAGTGGGGGGGGGGCCGGGGGGGAAAAA
+
FFFFFFFFFFFFFFFFFFFF,,,,,::,,,:,,,,,,:,,,,,FFFFF
@FS10000125:27:BPA73017-1634:1:1101:9810:1740 2:N:0:14
AATAAATTGAGCGTACTCGACGAAGTTCAGGGGGGGGGGGGGGGGGAA
+
::FFFFFFFFFFFFFFFFFFFFFFFFFFFFFFFFFFFFFFFFFFF,:F
@FS10000125:27:BPA73017-1634:1:1101:10530:1740 2:N:0:14
CTATTCTTGAGCGTACTCGACGAAGTTCGGGGGGGGGGGGGGGGGGAA
+
F,FFFFFFFF:FFFFFFFFFFFFFFFFFF:FFFFFFFFFFFFFFFF,F
@FS10000125:27:BPA73017-1634:1:1101:11330:1740 2:N:0:14
TTGCGGTTGAGCGTACTCGACGAAGTTGGCAGGGGGGGGGGGGGGGGG
+
,FFFFFFFFFFFFFFFFFFFFFFFFFFFFFFFFFFFFFFFFFFFFFF:
@FS10000125:27:BPA73017-1634:1:1101:11340:1740 2:N:0:14
TAATACTTGAGCGTACTCGACGAAGTTTTAAGGGGGGGGGGGGGGGAA
+
::FFFFFFFFFFFFFFFFFFFFFFFFFF:FFFFFFFFFFFFFFFFF,F
@FS10000125:27:BPA73017-1634:1:1101:11420:1740 2:N:0:14
CTCGGTTTGAGCGTACTCGACGAAGTTTTAGGGGGGGGGGGGGGGGAA
+
FFFFFFFFFFFFFFFFFFFFFFFFFFFFFFFFFFFFFFFFFFFFFF:F
@FS10000125:27:BPA73017-1634:1:1101:12340:1740 2:N:0:14
CGATGCTTGAGCGTACTCGACGAAGTTGGGCCGGGGGGGGGGGGGGGA
+
FFFFFFFFFFFFFFFFFFFFFFFFFFFFF:FFFFFFFFFFFFFFFFFF
@FS10000125:27:BPA73017-1634:1:1101:12350:1740 2:N:0:14
AACGCCTTGAGCGTACTCGACGAAGATCAAGGGGGGGGGGGGGGGGGG
+
FFFFFFFFFFFFFFFFFFFFFFFFFFFFFFFFFFFFFFFFFFFFFF:F
@FS10000125:27:BPA73017-1634:1:1101:12390:1740 2:N:0:14
CCTCCCTTGAGCGTACTCGACGAAGTTCAGCCGGGGGGGGGGGGGGGA
+
FFFFFFFFFFFFFFFFFFFFFFFFFFFFFFFFFFFFFFFFFFFFF:F,
@FS10000125:27:BPA73017-1634:1:1101:12970:1740 2:N:0:14
CAGTCTTTGAGCGTACTCGACGAAGTTATACCGGGGGGGGGGGGGGGA
+
FFFFFFFFFFFFFFFFFFFFFFFFFFFFFFFFFFFFFFFFFFFFFF:F
@FS10000125:27:BPA73017-1634:1:1101:12990:1740 2:N:0:14
TCTTCGTTGAGCGTACTCGACGAAGCGGGGGGGGGGGGGGGGGGGGAA
+
,FFFFFFFFFFFFFFFFFFFFFFFFFFFFFFFFFFFFFFFFFFFFFFF
@FS10000125:27:BPA73017-1634:1:1101:13580:1740 2:N:0:14
TCCGTTTTGAGCGTACTCGACGAAGTTGGGGGGGGGGGGGGGGAAGTC
+
FFFFFFFFFFFFFFFFFFFFFFFFFFFFFFFFFFFFFFFFFF,F:,FF
@FS10000125:27:BPA73017-1634:1:1101:14460:1740 2:N:0:14
CATATCTTGAGCGTACTCGACGAAGTTCAGGGGGGGGGGGGGGGGAGA
+
FFFFFFFFFFFFFFFFFFFFFFFFFFFFFFFFFFFFFFFFFFFFFFF:
@FS10000125:27:BPA73017-1634:1:1101:14680:1740 2:N:0:14
TATCTCTTGAGCGTACTCGACGAAGTTTAACCGGGGGGGGGGGGGGGG
+
,FFFFFFFFFFFFFFFFFFFFFFFFFFFFFFFFFFFFFFFFFFFFFF:
@FS10000125:27:BPA73017-1634:1:1101:15140:1740 2:N:0:14
GTCACATTGAGCGTACTCGACGAAGTTTGTCCGGGGGGGGGGGGGGGA
+
F,FFFFFFFFFFFFFFFFFFFFFFFFFFFFFFFFFFFFFFFFFFFFFF
@FS10000125:27:BPA73017-1634:1:1101:15160:1740 2:N:0:14
TAAGTGTTGAGCGTACTCGACGAAGTTTGTGCGGGGGGGGGGGGGGGA
+
FFFFFFFFFFFFFFFFFFFFFFFFFFFFFFFFFFFFFFFFFFFFF:FF
@FS10000125:27:BPA73017-1634:1:1101:15490:1740 2:N:0:14
ACACACTTGAGCGTACTACGAAGTTGTTGGGGGGGGGGGGGGGAAGTC
+
FFFFFFFFFFFFFFFFFFFFFFFFFFFFFFFFFFFFFFFFFF,FF,::
@FS10000125:27:BPA73017-1634:1:1101:15950:1740 2:N:0:14
CCATGCTTGAGCGTACTCGACGAAGTTACTGCGGGGGGGGGGGGGGGA
+
FFFFFFFFFFFFFFFFFFFFFFFFFFFFFFFFFFFFFFFFFFFFF,,F
@FS10000125:27:BPA73017-1634:1:1101:16070:1740 2:N:0:14
TACTTATTGAGCGTACTCGACGAAGTTAATGGGGGGGGGGGGGGGGAA
+
,:FFFFFFFFFFFFFFFFFFFFFFFFFFFFFFFFFFFFFFFFFF,,FF
@FS10000125:27:BPA73017-1634:1:1101:16230:1740 2:N:0:14
TACGGTTTGAGCGTACTCGACGAAGTTGGAGCGGGGGGGGGGGGGGGG
+
FFFFFFFFFFFFFFFFFFFFFFFFFFFFFFFFFFFFFFFFFFFFFF::
@FS10000125:27:BPA73017-1634:1:1101:16410:1740 2:N:0:14
ATGATCTTGAGCGTACTCGACGAAGTTATTCCGGGGGGGGGGGGGGGG
+
F,FFFFFFFFFFFFFFFFFFFFFFFFFFFFFFFFFFFFFFFFFFF::,
@FS10000125:27:BPA73017-1634:1:1101:2240:1750 2:N:0:14
TTTATCTTGAGCGTACTCGACGAAAGGGGGGGGGGGGGGGGGGGGGAG
+
FF,F,FFFFFFFFFFFFFFFFFFF::F,,F,FFFFFFFFFFFFF,,,,
@FS10000125:27:BPA73017-1634:1:1101:2550:1750 2:N:0:14
TCGATCTTGAGCGTACTCGACGAAGTTGGGCCAGGGGGGGGGGGGGGA
+
,FFFFFFFFFFFFFFFFFFFFFFFFFFFFFFFFFFFFFFFFFFFFFFF
@FS10000125:27:BPA73017-1634:1:1101:5070:1750 2:N:0:14
CCACAATTGAGCGTACTCGACGAAGTTTTACCGGGGGGGGGGGGGGGA
+
FFFFFFFFFFFFFFFFFFFFFFFFFFFFFFFFFFFFFFFFFFFFF,,F
@FS10000125:27:BPA73017-1634:1:1101:5350:1750 2:N:0:14
CAGGAATTGAGCGTACTCGACGAAGTTTAGAGGGGGGGGGGGGGGGGA
+
FFFFFFFFFFFFFFFFFFFFFFFFFFFFFFFFFFFFFFFFFFFF::,F
@FS10000125:27:BPA73017-1634:1:1101:5460:1750 2:N:0:14
TTTAACTTGAGCGTACTCGACGAAGTTTATAGGGGGGGGGGGGGGGAA
+
FFFF:FFFFFFFFFFFFFFFFFFFFFFFFFFFFFFFFFFFFFFFF,FF
@FS10000125:27:BPA73017-1634:1:1101:6770:1750 2:N:0:14
ATTGGCTTGAGCGTACTCGACGAAGTTCACTGGGGGGGGGGGGGGGAA
+
FFFFFFFFFFFFFFFFFFFFFFFFFFFFFFFFFFFFFFFFFFFFF,FF
@FS10000125:27:BPA73017-1634:1:1101:7360:1750 2:N:0:14
TCGTAGTTGAGCGTACTCGACGAAGTTCTACCGGGGGGGGGGGGGGGA
+
FFFFFFFFFFFFFFFFFFFFFFFFFFFFFFFFFFFFFFFFFFFFFFFF
@FS10000125:27:BPA73017-1634:1:1101:7490:1750 2:N:0:14
CGCTACTTGAGCGCACTCGACGAAGTTCAGTGGGGGGGGGGGGGGGAA
+
F:FFFFFFFFFFFFFFFFFFFFFFFFFFFFFFFFFFFFFFFFFFFFF:
@FS10000125:27:BPA73017-1634:1:1101:8100:1750 2:N:0:14
TCGGTATTGAGCGTACTCGACGAAGTTCTACGGGGGGGGGGGGGGGGA
+
FFFFFFFFFFFFFFFFFFFFFFFFFFFFFFFFFFFFFFFFFFFFFF,:
@FS10000125:27:BPA73017-1634:1:1101:8140:1750 2:N:0:14
CTAGAATTGAGCGTACTCGACGAAGTTACACGGGGGGGGGGGGGGGAA
+
F,F:FFFFFFFFFFFFFFFFFFFFFFFFFFFFFFFFFFFFFFFFFF,F
@FS10000125:27:BPA73017-1634:1:1101:8290:1750 2:N:0:14
CATGCATTGAGCGTACTCGACGAAGTTTTTGGGGGGGGGGGGGGGGAA
+
FFFFFFFFFFFFFFFFFFFFFFFFFFFFFFFFFFFFFFFFFFFFF,FF
@FS10000125:27:BPA73017-1634:1:1101:9630:1750 2:N:0:14
TTATCATTGAGCGTACTCGACGAAGTTTAGAGGGGGGGGGGGGGGGGG
+
FFFF:FFFFFFFFFFFFFFFFFFFFFFFFF:FF:FFFFFFFFFF:F:F
@FS10000125:27:BPA73017-1634:1:1101:10660:1750 2:N:0:14
CTATATTTGAGCGTACTCGACGAAGTTTCTACGGGGGGGGGGGGGGGG
+
FFFFFFFFFFFFFFFFFFFFFFFFFFFFFFFFFFFFFFFFFFFFF::,
@FS10000125:27:BPA73017-1634:1:1101:11570:1750 2:N:0:14
TAATCATTGAGCGTACTCGACGAAGTTCATCCGGGGGGGGGGGGGGGG
+
FFF:FFFFFFFFFFFFFFFFFFFFFFFFFFFFFFFFFFFFFFFFFFF,
@FS10000125:27:BPA73017-1634:1:1101:11640:1750 2:N:0:14
TTACGTTTGAGCGTACTCGACGAAGTTGAGCCGGGGGGGGGGGGGGGA
+
F,FFFFFFFFFFFFFFFFFFFFFFFFFFFFFFFFFFFFFFFFFFFFF,
@FS10000125:27:BPA73017-1634:1:1101:11660:1750 2:N:0:14
TCAAGGTTGAGCGTACTCGACGAAGTTCCAGCGGGGGCGGGGGGGGGG
+
FFFFFFFFFFFFFFFFFFFFFFFFFFFFFFFFFFFFFFFFFFFFFFF:
@FS10000125:27:BPA73017-1634:1:1101:12080:1750 2:N:0:14
TACAACTTGAGCGTACTCGACGAAGTTATGCCGGGGGGGGGGGGGGGA
+
,:FFFFFFFFFFFFFFFFFFFFFFFFFFFFFFFFFFFFFFFFFFFFF:
@FS10000125:27:BPA73017-1634:1:1101:12370:1750 2:N:0:14
TCAGGATTGAGCGTACTCGACGAAGTTCGGCCGGGGGGGGGGGGGGGG
+
FFFFFFFFFFFFFFFFFFFFFFFFFFFFFFFFFFFFFFFFFFFFFFFF
@FS10000125:27:BPA73017-1634:1:1101:13040:1750 2:N:0:14
GTGGTTTTTTTTTTTTTTTTTTTTTTTTTTTTTTTTTTTTTTGGGGGA
+
,F,,F,F:F,FFFF:FFFF:FFFFFFFFFF:,FF:::,,,,,,,,,,,
@FS10000125:27:BPA73017-1634:1:1101:13410:1750 2:N:0:14
AAAGTCTTGAGCGTACTCGACGAAGTTGCAAGGGGGGGGGGGGGGGAA
+
,,:,FFFFFFFFFFFFFFFFFFFFFFF:FF,,FFFFFFFFFFFFF,FF
@FS10000125:27:BPA73017-1634:1:1101:14250:1750 2:N:0:14
CTTCGATTGAGCGTACTCGACGAAGCTTGGTCGGGGGTGGGGGGGGGG
+
,FF:,FFFFFFFFFFFFFFFFFFFF,:FFF,FFFFFFFFFFFFFFFF:
@FS10000125:27:BPA73017-1634:1:1101:14910:1750 2:N:0:14
TTTGGGTTGAGCGTACTCGACGAAGTTCTGGCGGGGGGGGGGGGGGGA
+
FFFFFFFFFFFFFFFFFFFFFFFFFFFFFFFFFFFFFFFFFFFF:::F
@FS10000125:27:BPA73017-1634:1:1101:15830:1750 2:N:0:14
TTTGGATTGAGCGTACTCGACGAAGTTGGGGGGGGGGGGGGGGAAGTC
+
,FFFFFFFFFFFFFFFFFFFFFFFFFFFFFFFFFFFFFFFFF:F,,F:
@FS10000125:27:BPA73017-1634:1:1101:1080:1760 2:N:0:14
CATGGGTTGAGCGTACTCGACGAAGTTCACAGGGGGGGGGGGGGGGGA
+
F,F,,FFFFFFFFFFFFFFFFFFFFFFFFFF,FFFFFFFFFFFFFFF:
@FS10000125:27:BPA73017-1634:1:1101:1140:1760 2:N:0:14
ATCTCCTTGAGCGTACTCGACGAAGTTCTCTCGGGGGGGGGGGGGGAT
+
,,,,,FFFFFFFFFFFFFFFFFFFFFF,,,,,FFFFFFFFFFFF,,:,
@FS10000125:27:BPA73017-1634:1:1101:1160:1760 2:N:0:14
CCCGCATTGAGCGTACTCGACGAAGTTCATAGGGGGGGGGGGGGGGAA
+
:FFFFFFFFFFFFFFFFFFFFFFFFFFFFFFFFFFFFFFFFFFFF:,,
@FS10000125:27:BPA73017-1634:1:1101:1750:1760 2:N:0:14
GTTCCATTGAGCGTACTCGACGAAGTTAGACTGGGGGGGGGGGGGGGA
+
:,FFFFFFFFFFFFFFFFFFFFFFFFFFFFFFFFFFFFFFFFFFFF,F
@FS10000125:27:BPA73017-1634:1:1101:2340:1760 2:N:0:14
TACTATTTGAGCGTACTCGACGAAGTTCCAATGGGGGGGGGGGGGGAA
+
,FF,FFFFFFFFFFFFFFFFFFFFFFF,,,,:FFFFFFFFFFFFFFFF
@FS10000125:27:BPA73017-1634:1:1101:2730:1760 2:N:0:14
ACTCTGTTGAGCGTACTCGACGAAGTTCAGAGGGGGGGGGGGGGGGAA
+
FFFFFFFFFFFFFFFFFFFFFFFFFFFFFFFFFFFFFFFFFFFFF,:,
@FS10000125:27:BPA73017-1634:1:1101:3050:1760 2:N:0:14
TCTATTTTGAGCGTACTCGACGAAGTTGCAGGGGGGGGGGGGGGGGAA
+
FFFFFFFFFFFFFFFFFFFFFFFFFFFFFFFFFFFFFFFFFFFFF:,F
@FS10000125:27:BPA73017-1634:1:1101:3690:1760 2:N:0:14
CCCGCCTTGAGCGTACTCGACGAAGTTATGCCGGGGGGGGGGGGGGGG
+
FFFFFFFFFFFFFFFFFFFFFFFFFFFFFFFFFFFFFFFFFFFFFFFF
@FS10000125:27:BPA73017-1634:1:1101:3700:1760 2:N:0:14
GCTCATTTGAGCGTACTCGACGAAGTTTGTGCGGGGGGGGGGGGGGGA
+
,FFFFFFFFFFFFFFFFFFFFFFFFFFFFFFFFFFFFFFFFFFFFFFF
@FS10000125:27:BPA73017-1634:1:1101:5490:1760 2:N:0:14
CCGAAATTGAGCGTACTCGACGAAGGGGGGGGGGGGGGGGAGTTCGAA
+
FFFFFFFFFFFFFFFFFFFFFFFFFFFFFFFFFFFFFFF:F,,:,,,:
@FS10000125:27:BPA73017-1634:1:1101:5930:1760 2:N:0:14
GTACATTTGAGCGTACTCGACGAAGTTCCACGGGGGGGGGGGGGGGAA
+
FFF,FFFFFFFFFFFFFFFFFFFFFFF,FFFFFFFFFFFFFFFF:,FF
@FS10000125:27:BPA73017-1634:1:1101:7930:1760 2:N:0:14
TTGCACTTGAGCGTACTCGACGAAGTTACAGGGGGGGGGGGGGGGAAA
+
F,FFFFFFFFFFFFFFFFFFFFFFFFFFFFFFFFFFFFFFFFFF,FF,
@FS10000125:27:BPA73017-1634:1:1101:8220:1760 2:N:0:14
TCTTTTTTGAGCGTACTCGACGAAGCGGGGGGGGGGGGGGGGGAAGTG
+
FFFFFFFFFFFFFFFFFFFFFFFFFFFFFFFFFFFFFFFFFF,,F,,,
@FS10000125:27:BPA73017-1634:1:1101:8500:1760 2:N:0:14
CTGATATTGAGCGTACTCGACGAAGTTCAGGGGGGGGGGGGGGGAAAT
+
FFFFFFFFFFFFFFFFFFFFFF,FFFFFFFFFFFFFFFFFFFF::F::
@FS10000125:27:BPA73017-1634:1:1101:8720:1760 2:N:0:14
TATTGTTTGAGCGTACTCGACGAAGTTGGGCCGGGGGGGGGGGGGGGG
+
FFFFFFFFFFFFFFFFFFFFFFFFFFFFFFFFFFFFFFFFFFFFFFFF
@FS10000125:27:BPA73017-1634:1:1101:9890:1760 2:N:0:14
TTCTAGTTGAGCGTACTCGACGAAGTTTCACCGGGGGGGGGGGGGGGA
+
FFFFFFFFFFFFFFFFFFFFFFFFFFFFFFFFFFFFFFFFFFFFFFF,
@FS10000125:27:BPA73017-1634:1:1101:10140:1760 2:N:0:14
TTCTGTTTGAGCGTACTCGACGAAGGGGGGGGGGGGGGGAGATCGGAA
+
:FFFFFFFFFFFFFFFFFFFFFFFFFFFFFFFFFFFFFFF,,FF,,F:
@FS10000125:27:BPA73017-1634:1:1101:10580:1760 2:N:0:14
TCCATTTTGAGCGTACTCGACGAAGTTGAGCCGGGGGGGGGGGGGGGG
+
FFFFFFFFFFFFFFFFFFFFFFFFFFFFFFFFFFFFFFFFFFFFFFF,
@FS10000125:27:BPA73017-1634:1:1101:10960:1760 2:N:0:14
TTGTATTTGAGCGTACTCGACGAAGTTAGAAGGGGGGGGGGGGGGGGG
+
,FFFFFFFFFFFFFFFFFFFFFFFFFFFFFFFFFFFFFFFFFFF:,:F
@FS10000125:27:BPA73017-1634:1:1101:11620:1760 2:N:0:14
CCGGGTTTGAGCGTACTCGACGAAGTTGCTGGGGGGGGGGGGGGGGGA
+
FFFFFFFFFFFFFFFFFFFFFFFFFFFFFFFFFFFFFFFFFFFFF:FF
@FS10000125:27:BPA73017-1634:1:1101:11640:1760 2:N:0:14
TTACGTTTGAGCGTACTCGACGAAGTTGAGCCGGGGGGGGGGGGGGGA
+
F,FFFFFFFFFFFFFFFFFFFFFFFFFFFFFFFFFFFFFFFF:FF:F,
@FS10000125:27:BPA73017-1634:1:1101:12070:1760 2:N:0:14
CACCGGTTGAGCGTACTCGACGAAGTTTGAGGGGGGGGGGGGGGGGGA
+
FFFFFFFFFFFFFFFFFFFFFFFFFFFFFFFFFFFFFFFFFFFFFFFF
@FS10000125:27:BPA73017-1634:1:1101:12240:1760 2:N:0:14
TCCAGATTGAGCGTACTCGACGAAGGGGGGGGGGGGGGGAGATCGGAA
+
F,FFFFFFFFFFFFFFFFFFFFFFFFFFFFFFFFFFFFF,:,F::,F:
@FS10000125:27:BPA73017-1634:1:1101:12420:1760 2:N:0:14
TACGATTTGAGCGTACTCGACGAAGTTTTCCGGGGGGGGGGGGGGGAA
+
,::,:,FFFFFFFFFFFFFFFFFFFFF,,F,FFFFFFFFFFFFFFF,F
@FS10000125:27:BPA73017-1634:1:1101:12860:1760 2:N:0:14
TATCGGTTGAGCGTACTCGACGAAGTTAACAGGGGGGGGGGGGGGGGA
+
FFFFFFFFFFFFFFFFFFFFFFFFFFFFFFFFFFFFFFFFFFFFFFFF
@FS10000125:27:BPA73017-1634:1:1101:15240:1760 2:N:0:14
CCCCACTTGAGCGTACTCGACGAAGTTTGGCCGGGGGGGGGGGGGGGA
+
FF::,FFFFFFFFFFFFFFFFFFFFFFF:,FFFFFFFFFFFFFFFFFF
@FS10000125:27:BPA73017-1634:1:1101:16080:1760 2:N:0:14
ATTGGATTGAGCGTACTCGACGAAGTTCAACCGGGGGGGGGGGGGGGG
+
FFFFFFFFFFFFFFFFFFFFFFFFFFFFFFFFFFFFFFFFFFFFFFF,
@FS10000125:27:BPA73017-1634:1:1101:1450:1770 2:N:0:14
ACTTTATTGAGCGTACTCGACGAAGTTCTGTCGGGGGGGGGGGGGGGA
+
FFFFFFFFFFFFFFFFFFFFFFFFFFFFFFFFFFFFFFFFFFFFFF:F
@FS10000125:27:BPA73017-1634:1:1101:1610:1770 2:N:0:14
AGGTAATTGAGCGTACTCGACGAAGTTCCACGGGGGGGGGGGGGGGAA
+
,:FFFFFFFFFFFFFFFFFFFFFFFFFFFFFFFFFFFFFFFFFFF,FF
@FS10000125:27:BPA73017-1634:1:1101:2470:1770 2:N:0:14
ATGTCCTTGAGCGTACTCGACGAAGTTAGGCGGGGGGGGGGGGGGGGA
+
:,,FFFFFFFFFFFFFFFFFFFFFFFFFF:F:FFFFFFFFFFFFF::,
@FS10000125:27:BPA73017-1634:1:1101:2480:1770 2:N:0:14
ATAGAATTGAGCGTACTCGACGAAGGGGGGTGGGGGGGGGGGGGGGGA
+
FFFFFFFFFFFFFFFFFFFFFFFFFFFFFFFFFFFFFFFFFFFFFF,F
@FS10000125:27:BPA73017-1634:1:1101:2650:1770 2:N:0:14
ACAAATTTGAGCGTACTCGACGAAGTTAAGGGGGGGGGGGGGGGAGAT
+
FFFFFFFFFFFFFFFFFFFFFFFFFFFFFFFFFFFFFFFFFFF,F,,F
@FS10000125:27:BPA73017-1634:1:1101:3710:1770 2:N:0:14
TCTTATTTGAGCGTACTCGACGAAGTTTATGCGGGGGGGGGGGGGGGG
+
FFFFFFFFFFFFFFFFFFFFFFFFFFFFFFFFFFFFFFFFFFFFFFFF
@FS10000125:27:BPA73017-1634:1:1101:3720:1770 2:N:0:14
TACTATTTGAGCGTACTCGACGAAGGGTGGGGGGGGGGGGGGGAAATC
+
F:FFFFFFFFFFFFFFFFFFFFFFFFFFFFFFFFFFFFFFFF:F:,F:
@FS10000125:27:BPA73017-1634:1:1101:3840:1770 2:N:0:14
AAGAACTTGAGCGTACTCGACGAAGTTGTCGCGGGGGGGGGGGGGGAA
+
FFFFFFFFFFFFFFFFFFFFFFFFFFFFFFFFFFFFFFFFFFFFFFFF
@FS10000125:27:BPA73017-1634:1:1101:3880:1770 2:N:0:14
CATCGATTGAGCGTACTCGACGAAGTTGAATGGGGGGGGGGGGGGGGA
+
FFFFFFFFFFFFFFFFFFFFFFFFFFFFFFFFFFFFFFFFFF:F:F:,
@FS10000125:27:BPA73017-1634:1:1101:4400:1770 2:N:0:14
TATCGTTTGAGCGTACTCGACGAAGTTGTCAGGGGGGGGGGGGGGGGA
+
,,FFFFFFFFFFFFFFFFFFFFFFFFFFFFFFFFFFFFFFFFFFFFF,
@FS10000125:27:BPA73017-1634:1:1101:4800:1770 2:N:0:14
ATCAGATTGAGCGTACTCGACGAAGTTTTAGCGGGGGGGGGGGGGGGA
+
FFFFFFFFFFFFFFFFFFFFFFFFFFFFFFFFFFFFFFFFFFFFFFFF
@FS10000125:27:BPA73017-1634:1:1101:5140:1770 2:N:0:14
TTGCTATTGAGCGTACTCGACGAAGTTGGCCGGGGGGGGGGGGGGGGA
+
FFFFFFFFFFFFFFFFFFFFFFFFFFFFFFFFFFFFFFFFFFFFFF:,
@FS10000125:27:BPA73017-1634:1:1101:5240:1770 2:N:0:14
TCCTTCTTGAGCGTACTCGACGAAGTTTCGAGGGGGGGGGGGAGGGGA
+
F:FFFFFFFFFFFFFFFFFFFFFFFFF,,F,FFFFFFFFFFF,,,,,,
@FS10000125:27:BPA73017-1634:1:1101:5810:1770 2:N:0:14
TTTGGATTGAGCGTACTCGACGAAGTTTAGAGGGGGGGGGGGGGGGAA
+
FFFFFFFFFFFFFFFFFFFFFFFFFFFFFFFFFFFFFFFFFFFFF:F,
@FS10000125:27:BPA73017-1634:1:1101:6120:1770 2:N:0:14
TTAACTTTGAGCGTACTCGACGAAGTTGCGCGGGGGGGGGGGGGGGAA
+
FFFFFFFFFFFFFFFFFFFFFFFFFFFFFFFFFFFFFFFFFFFFFFFF
@FS10000125:27:BPA73017-1634:1:1101:6240:1770 2:N:0:14
CCATTTTTGAGCGTACTCGACGAAGTTGCATGGGGGGGGGGGGGGGAA
+
FFFFFFFFFFFF,FFFFF::FFFFFFFFFFF:F,:FFFF:FFFF,FFF
@FS10000125:27:BPA73017-1634:1:1101:6890:1770 2:N:0:14
TCCATATTGAGCGTACTCGACGAAGTTCCAGCGGGGGGGGGGGGGGGA
+
FFFFFFFFFFFFFFFFFFFFFFFFFFFFFFFFFFFFFFFFFFF:FFF:
@FS10000125:27:BPA73017-1634:1:1101:7370:1770 2:N:0:14
TTCACTTTGAGCGTACTCGACGAAGTTTTAAGGGGGGGGGGGGGGGAA
+
:,,FF,FFFFFFFFFFFFFFFFFFFFF,F:,FFFFFFFFFFFF,:,,,
@FS10000125:27:BPA73017-1634:1:1101:8290:1770 2:N:0:14
GCGTCTTTGAGCGTACTCGACGAAGTTCAGTGGGGGGGGGGGGGGGGA
+
:FFFFFFFFFFFFFFFFFFFFFFFFFFFFFFFFFFFFFFFFFFFFFFF
@FS10000125:27:BPA73017-1634:1:1101:8910:1770 2:N:0:14
ATTTCATTGAGCGTACTCGACGAAGTTACCGGGGGGGGGGGGGGGGAA
+
FFFFFFFFFFFFFFFFFFFFFFFFFFFFFFFFFFFFFFFFFFFFF:F:
@FS10000125:27:BPA73017-1634:1:1101:10170:1770 2:N:0:14
CTTGCTTTGAGCGTACTCGACGAAGTTAGTGGGGGGGGGGGGGAGATT
+
FF,FF,FFFFFFFFFFFFFFFFFFFFF,,,FFFFFFFFFFFF:F,,F,
@FS10000125:27:BPA73017-1634:1:1101:10290:1770 2:N:0:14
CAGGATTTGAGCGTACTCGACGAAGTTTACGGGGGGGGGGGGGGGGAA
+
FFF:FFFFFFFFFFFFFFFFFFFFFFFFFFFFFFFFFFFFFFFF:,F,
@FS10000125:27:BPA73017-1634:1:1101:10300:1770 2:N:0:14
AACAACTTGAGCGTACTCGACGAAGTTACTTGGGGGGGGGGGGGGGAA
+
:FFFFFFFFFFFFFFFFFFFFFFFFFFFFFFFFFFFFFFFFFFFFF,F
@FS10000125:27:BPA73017-1634:1:1101:10400:1770 2:N:0:14
GCCACCTTGAGCGTACTCGACGAAGTTCGACCGGGGGGGGGGGGGGGA
+
,FFFFFFFFFFFFFFFFFFFFFFFFFFFFFFFFFFFFFFFFFFFFF,F
@FS10000125:27:BPA73017-1634:1:1101:10440:1770 2:N:0:14
TTGGAGTTGAGCGTACTCGACGAAGTTACTACGGGGGGGGGGGGGGGA
+
FFFFFFFFFFFFFFFFFFFFFFFFFFFFFFFFFFFFFFFFFFFFFFFF
@FS10000125:27:BPA73017-1634:1:1101:11630:1770 2:N:0:14
CTTGTTTTGAGCGTACTCGACGAAGTTCCTGCGGGGGGGGGGGGGGGA
+
F,FFFFFFFFFFFFFFFFFFFFFFFFFFFFFFFFFFFFFFFFFFFFFF
@FS10000125:27:BPA73017-1634:1:1101:12080:1770 2:N:0:14
CCTCCATTGAGCGTACTCGACGAAGTTGCGCCGGGGGGGGGGGGGGGG
+
FFFFFFFFFFFFFFFFFFFFFFFFFFFFFFFFFFFFFFFFFFFFFFF,
@FS10000125:27:BPA73017-1634:1:1101:12490:1770 2:N:0:14
TAAATATTGAGCGTACTCGACGAAGTTAGGCCGGGGGGGGGGGGGGGA
+
FFFFFFFFFFFFFFFFFFFFFFFFFFFFFFFFFFFFFFFFFFFF:F:F
@FS10000125:27:BPA73017-1634:1:1101:12800:1770 2:N:0:14
TTCCAATTGAGCGTACTCGACGAAGTTACACCGGGGCGGGGGGGGGGG
+
:FFFFFFFFFFFFFFFFFFFFFFFFFFFFFFFFFFFFFFFFFFFFFF:
@FS10000125:27:BPA73017-1634:1:1101:14180:1770 2:N:0:14
TTTATTTTGAGCGTACTCGACGAAGTTGAGCGGGGGGGGGGGGGGGGA
+
FFF:FFFFF,FFFFFFFFF:FFFFFF,FFFFFF:FFFFFFFFF,:F,F
@FS10000125:27:BPA73017-1634:1:1101:14190:1770 2:N:0:14
TTTCTTTTGAGCGTACTCGACGAAGGGGGGGGGGGGGGGGGGGGGTGA
+
:,FFFFFFFFFFFFFFFFFFFFFFFFFFFFFFFFFFFFFF:,:,,,,,
@FS10000125:27:BPA73017-1634:1:1101:14300:1770 2:N:0:14
ATTTGCTTGAGCGTACTCGACGAAGGGGGGGGGGGGGGGGGAATTCGA
+
FF:FFFFFFFFFFFFFFFFFFFFFFFFFFFFFFFFFFFFF,:F,,,,F
@FS10000125:27:BPA73017-1634:1:1101:16080:1770 2:N:0:14
ATCTATTTGAGCGTACTCGACGAAGTTCGGGGTGGGGGGGGGGGGGGG
+
FF:FF,FFFFFFFFFFFFFFFFFFFFFFFF,FFFFFFFFFFFFFFFF:
@FS10000125:27:BPA73017-1634:1:1101:2460:1780 2:N:0:14
TACAGGTTGAGCGTACTCGACGAAGTTGCCAGGGGGGGGGGGGGGGGG
+
,,FFFFFFFFFFFFFFFFFFFFFFFFFFFFFFFFFFFFFFFFFFFFF:
@FS10000125:27:BPA73017-1634:1:1101:3020:1780 2:N:0:14
CACGGCTTGAGCGTACTCGACGAAGTTGGAAGGGGGGGGGGGGGGGAA
+
FFFFFFFFFFFFFFFFFFFFFFFFFFFFFFFFFFFFFFFFFFFFFFFF
@FS10000125:27:BPA73017-1634:1:1101:3700:1780 2:N:0:14
GATCTATTGAGCGTACTCGACGAAGTTCAAGGGGGGGGGGGGGGGGGA
+
,,FFFFFFFFFFFFFFFFFFFFFFFFFFFFFFFFFFFFFFFFFFFFFF
@FS10000125:27:BPA73017-1634:1:1101:4560:1780 2:N:0:14
TAACGTTTGAGCGTACTCGACGAAGTTGTCAGGGGGGGGGGGGGGGAA
+
FFFFFFFFFFFFFFFFFFFFFFFFFFFFFFFFFFFFFFFFFFFFFFFF
@FS10000125:27:BPA73017-1634:1:1101:4680:1780 2:N:0:14
GCTACCTTGAGCGTACTCGACGAAGTTGCAAGGGGGGGGGGGGGGGAA
+
,FFFFFFFFFFFFFFFFFFFFFFFFFFFFFFFFFFFFFFFFF::F,,,
@FS10000125:27:BPA73017-1634:1:1101:4800:1780 2:N:0:14
ATGAAATTGAGCGTACTCGACGAAGTTGCTGCGGGGGGGGGGGGGGGA
+
FFFFFFFFFFFFFFFFFFFFFFFFFFFFFFFFFFFFFFFFFFFFFFFF
@FS10000125:27:BPA73017-1634:1:1101:5380:1780 2:N:0:14
ATAATCTTGAGCGTACTCGACGAAGTTCTGGGGGGGGGGGGGGGGGGG
+
:FFFFFFFFFFFFFFFFFFFFFFFFFFFFFFFFFFFFFFFFFFFFFF:
@FS10000125:27:BPA73017-1634:1:1101:6000:1780 2:N:0:14
TTTTATTTGAGCGTACTCGACGAAGTTAAGAGGGGGGGGGGGGGGGAA
+
FFFFFFFFFFFFFFFFFFFFFFFFFFFFFFFFFFFFFFFFFFFFFF,F
@FS10000125:27:BPA73017-1634:1:1101:6520:1780 2:N:0:14
CTGTCTTTGAGCGTACTCGACGAAGTTGACGGGGGGGGGGGGGGGAAA
+
FFFFFFFFFFFFFFFFFFFFFFFFFFFFFFFFFFFFFFFFFFFFF,,F
@FS10000125:27:BPA73017-1634:1:1101:6540:1780 2:N:0:14
ACTCGCTTGAGCGTACTCGACGAAGTTACGAGGGGGGGGGGGGGGGAA
+
,FFFFFFFFFFFFFFFFFFFFFFFFFFFFFFFFFFFFFFFFFFFFF,F
@FS10000125:27:BPA73017-1634:1:1101:7540:1780 2:N:0:14
ATTTGGTTGAGCGTACTCGACGAAGGGGGGGGGGGGGGGGGATCGGAA
+
,FFFFFFFFFFFFFFFFFFFFFFFFFFFFFFFFFFFFFF,,F,,,,::
@FS10000125:27:BPA73017-1634:1:1101:7550:1780 2:N:0:14
ACAGGGTTGAGCGTACTCGACGAAGTTTTAAGGGGGGGGGGGGGGGGG
+
FFFFFFFFFFFFFFFFFFFFFFFFFFFFFFFFFFFFFFFFFFFF::,:
@FS10000125:27:BPA73017-1634:1:1101:7680:1780 2:N:0:14
TACAATTTGAGCGTACTCGACGAAGTTTATGCGGGGGGGGGGGGGGGG
+
F,FFFFFFFFFFFFFFFFFFFFFFFFFFFFFFFFFFFFFFFFFFFFFF
@FS10000125:27:BPA73017-1634:1:1101:8720:1780 2:N:0:14
TTGGTATTGAGCGTACTCGACGAAGTTAAGTGGGGGGGGGGGGGGGGA
+
,FFFFFFFFFFFFFFFFFFFFFFFFFFFFFFFFFFFFFFFFFFFFFF:
@FS10000125:27:BPA73017-1634:1:1101:8780:1780 2:N:0:14
TCAGAATTGAGCGTACTCGACGAAGTTTGGAGGGGGGGGGGGGGGGGG
+
FFFFFFFFFFFFFFFFFFFFFFFFFFFFFFFFFFFFFFFFFFFFFFF:
@FS10000125:27:BPA73017-1634:1:1101:9250:1780 2:N:0:14
GTGACATTGAGCGTACTCGACGAAGTTAGCGGGGGGGGGGGGGGGGGA
+
,,:FFFFFFFFFFFFFFFFFFFFFFFFFFFFFFFFFFFFFFFFFF,,F
@FS10000125:27:BPA73017-1634:1:1101:9390:1780 2:N:0:14
CCGTTGTTGAGCGTACTCGACGAAGTTGAGGGGGGGGGGGGGGGGGGA
+
FF,FFFF::F:F:F,:FF:FF::F::FFFFFF:FFF:FF:FF,:,:,,
@FS10000125:27:BPA73017-1634:1:1101:10070:1780 2:N:0:14
CTTATCTTGAGCGTACTCGACGAAGTTATCGGGGGGGGGGGGGGGGAA
+
FF,,,,FFFFFFFFFFFFFFFFFFFFFF,F,FFFFFFFFFFFFF:,:F
@FS10000125:27:BPA73017-1634:1:1101:10540:1780 2:N:0:14
TACGCATTGAGCGTACTCGACGAAGTTAACAGGGGGGGGGGGGGGGGA
+
,,FFFFFFFFFFFFFFFFFFFFFFFFFFFFFFFFFFFFFFFFFFFFF:
@FS10000125:27:BPA73017-1634:1:1101:11000:1780 2:N:0:14
ATAAAATTGAGCGTACTCGACGAAGTGGGGGGGGGGGGGGGAAATTTG
+
FFFFFFFFFFFFFFFFFFFFFFFFFFFFFFFFFFFFFFFFF:,,F,,:
@FS10000125:27:BPA73017-1634:1:1101:11590:1780 2:N:0:14
CTTGTTTTGAGCGTACTCGACGAAGTTCCTGCGGGGGGGGGGGGGGGA
+
F,FFFFFFFFFFFFFFFFFFFFFFFFFFFFFFFFFFFFFFFFFF:,FF
@FS10000125:27:BPA73017-1634:1:1101:12080:1780 2:N:0:14
TATTTGTTGAGCGTACTCGACGAAGTTCAGTCGGGGGGGGGGGGGGGA
+
FFFFFFFFFFFFFFFFFFFFFFFFFFFFFFFFFFFFFFFFFFFFFFFF
@FS10000125:27:BPA73017-1634:1:1101:12140:1780 2:N:0:14
TACTCTTTGAGCGTACTCGACGAAGTTTCTCCGGGCGGGGGGGGGGGG
+
F,,F,,FFFFFFFFFFFFFFFFFFFFF,,:FFFFF,FFFFFFFFFF,:
@FS10000125:27:BPA73017-1634:1:1101:12500:1780 2:N:0:14
TCCCACTTGAGCGTACTCGACGAAGTTGCTGGGGGGGGGGGGGGGGGA
+
FFF:FFFFFFFFFFFFFFFFFFFFFFF:FF:FFFFFFFFFFFFFF,F,
@FS10000125:27:BPA73017-1634:1:1101:12520:1780 2:N:0:14
AACAATTTGAGCGTACTCGACGAAGTTACGGGGGGGGGGGGGGGAGGT
+
FFFFFFFFFFFFFFFFFFFFFFFFFFFFFFFFFFFFFFFFFFF,F,,:
@FS10000125:27:BPA73017-1634:1:1101:12710:1780 2:N:0:14
TCGTATTTGAGCGTACTCGACGAAAGGGGCGGGGGGGGGGGAAATCGG
+
FFFFFFFFFFFFFFFFFFFFFFFFFFFFFFFFFFFFFFFFFF:FF:,,
@FS10000125:27:BPA73017-1634:1:1101:12860:1780 2:N:0:14
ATTTCATTGAGCGTACTCGACGAAGTTTACCGGGGTGGGGGGGGGGGG
+
FFFFFFFFFFFFFFFFFFFFFFFFFFFFFFFFFFFFFFFFFFFFFFFF
@FS10000125:27:BPA73017-1634:1:1101:13710:1780 2:N:0:14
TCATTTTTGAGCGTACTCGACGAAGTTCTTAGGGGGGGGGGGGGGGAA
+
FFFFFFFFFFFFFFFFFFFFFFFFFFFFFFFFFFFFFFFFFFFF:,FF
@FS10000125:27:BPA73017-1634:1:1101:14010:1780 2:N:0:14
AAGCCATTGAGCGTACTCGACAGAAGTTGCCGGGGGGGGGGGGGGGGG
+
,,FFFFFFFFFFFFFFFFFFFFFFFFFFFFFFFFFFFFFFFFFFFFFF
@FS10000125:27:BPA73017-1634:1:1101:14240:1780 2:N:0:14
TCTCAGTTGAGCGTACTCGACGAAGTTTGCAGGGGGGGGGGGGGGGAA
+
FFFFFFFFFFFFFFFFFFFFFFFFFFFFFFFFFFFFFFFFFFFFF,FF
@FS10000125:27:BPA73017-1634:1:1101:14330:1780 2:N:0:14
CATTCTTTGAGCGTACTCGACGAAGTTAGCAGGGGGGGGGGGGGGGGA
+
F:F:FFFFFFFFFFFFFFFFFFFFFFFFFFFFFFFFFFFFFFFFFFF:
@FS10000125:27:BPA73017-1634:1:1101:14530:1780 2:N:0:14
TCGAAATTGAGCGTACTCGACGAAGTTTAAGCGGGGGGGGGGGGGGGA
+
F,:,,,FFFFFFFFFFFFFFFFFFFFF:FF,FFFFFFFFFFFFFF,,:
@FS10000125:27:BPA73017-1634:1:1101:14810:1780 2:N:0:14
TTGCTCTGAGCGTCTCGACGAAGTTTAACTGGGGGGGGGGGGGGGAAA
+
:FFFFFFF:FF,FFF,FFFFFFFFFFFFFFFFF:FFFFFFFFF,:FF,
@FS10000125:27:BPA73017-1634:1:1101:15080:1780 2:N:0:14
TTCGCATTGAGCGTACTCGACGAAGTTTGCAGGGGGGGGGGGGGGGGG
+
,,FFFFFFFFFFFFFFFFFFFFFFFFFFFFFFFFFFFFFFFFFFFFF:
@FS10000125:27:BPA73017-1634:1:1101:15180:1780 2:N:0:14
AATGAATTGAGCGTACTCGACGAAGTCCAGTCACAGATCGGAAGAGCG
+
,,::FFFFFFFFFFFFFF,FFFFFFFFF,FFFFFFFFFFFFFFFFFF:
@FS10000125:27:BPA73017-1634:1:1101:15420:1780 2:N:0:14
CAACCGTTGAGCGTACTCGACGAAGTTAGTAGGGGGGGGGGGGGGGGA
+
F:,F:,FFFFFFFFFFFFFFFFFFFFF:FFFFFFFFFFFFFFFFFFFF
@FS10000125:27:BPA73017-1634:1:1101:15640:1780 2:N:0:14
ACATCCTTGAGCGTACTCGACGAAGTTGCAGGGGGGGGGGGGGGGAAA
+
FFFFFFFFFFFFFFFFFFFFFFFFFFFFFFFFFFFFFFFFFFFFFFF:
@FS10000125:27:BPA73017-1634:1:1101:16180:1780 2:N:0:14
CTGCAATTGAGCGTACTCGACGAAGTTCCTGCGGGGGGGGGGGGGGGG
+
FFFFFFFFFFFFFFFFFFFFFFFFFFFFFFFFFFFFFFFFFFFFFFF,
@FS10000125:27:BPA73017-1634:1:1101:2660:1790 2:N:0:14
CTGGTATTGAGCGTACTCGACGAAGTTACATGGGGGGGGGGGGGGGAA
+
FFFFFFFFFFFFFFFFFFFFFFFFFFFFFFFFFFFFFFFFFFFFFFFF
@FS10000125:27:BPA73017-1634:1:1101:3490:1790 2:N:0:14
CCTATATTGAGCGTACTCGACGAAGTTGTTTGGGGGGGGGGGGGGGGG
+
FFF:,FFFFFFFFFFFFFFFFFFFFFFFFFFFFFFFFFFFFFF:,,,F
@FS10000125:27:BPA73017-1634:1:1101:3920:1790 2:N:0:14
TAGCTTTTGAGCGTACTCGACGAAGTTGGTGCGGGGGGGGGGGGGGGA
+
,:FFFFFFFFFFFFFFFFFFFFFFFFFFFFFFFFFFFFFFFFFFFFFF
@FS10000125:27:BPA73017-1634:1:1101:4550:1790 2:N:0:14
TTTACATTGAGCGTACTCGACGAAGTTCCCGGGGGGGGGGGGGGGGGA
+
FFFFFFFFFFFFFFFFFFFFFFFFFFFFFFFFFFFFFFFFFFFFF::,
@FS10000125:27:BPA73017-1634:1:1101:5560:1790 2:N:0:14
CGTCACTTGAGCGTACTCGACGAAGTTCTCGCGGGGGGGGGGGGGGGA
+
F,,FFFFFFFFFFFFFFFFFFFFFFFF:F:,F:FFFFFFFFFFFFFFF
@FS10000125:27:BPA73017-1634:1:1101:5570:1790 2:N:0:14
TAAACTTTGAGCGTACTCGACGAAGTTACGGGGGGGGGGGGGGGGGAA
+
FFFFFFFFFFFFFFFFFFFFFFFFFFFFFFFFFFFFFFFFFFFFFF,F
@FS10000125:27:BPA73017-1634:1:1101:5830:1790 2:N:0:14
TTTTATTTGAGCGTACTCGACGAAGTTGCTAGGGGGGGGGGGGGGGAA
+
,FFFFFFFFFFFFFFFFFFFFFFFFFFFFFFFFFFFFFFFFFFFF,FF
@FS10000125:27:BPA73017-1634:1:1101:6280:1790 2:N:0:14
TCCGCATTGAGCGTACTCGACGAAGTTTGCCGGGGGGGGGGGGGGGGA
+
,FFFFFFFFFFFFFFFFFFFFFFFFFFFFFFFFFFFFFFFFFFFFFFF
@FS10000125:27:BPA73017-1634:1:1101:6300:1790 2:N:0:14
TATTCTTTGAGCGTACTCGACGAAGGGGGGGGGGGGGGGGGAGGTCGA
+
:FF:FFFFFFFFFFFFFFFFFFFFF::F:FF,FFFFFFFF,,,,,,,F
@FS10000125:27:BPA73017-1634:1:1101:6350:1790 2:N:0:14
CCCACTTTGAGCGTACTCGACGAAGTTATGACGGGGGGGGGGGGGGGA
+
FFF,F,FFFFFFFFFFFFFFFFFFFFF,F,FFFFFFFFFFFFFF:,FF
@FS10000125:27:BPA73017-1634:1:1101:6960:1790 2:N:0:14
TATTAATTGAGCGTACTCGACGAAGTTGCAGGGGGGGGGGGGGGGGAA
+
,:F:FFFFFFFFFFFFFFFFFFFFFFFFFFFFFFFFFFFFFFFFFFFF
@FS10000125:27:BPA73017-1634:1:1101:7200:1790 2:N:0:14
TAATCGTTGAGCGTACTCGACGAAGTTCAGAGGGGGGGGGGGGGGGAA
+
FFFFFFFFFFFFFFFFFFFFFFFFFFFFFFFFFFFFFFFFFFFF:FFF
@FS10000125:27:BPA73017-1634:1:1101:7680:1790 2:N:0:14
CTATTTTTGAGCGTACTCGACGAAGTTTTAGGGGGGGGGGGGGGGAAA
+
F,FFFFFFFFFFFFFFFFFFFFFFFFFFFFFFFFFFFFFFFFFF,F:,
@FS10000125:27:BPA73017-1634:1:1101:7720:1790 2:N:0:14
CTCTTATTGAGCGTACTCGACGAAGTTGCTGGGGGGGGGGGGGGGGAA
+
FFF,FFFFFFFFFFFFFFFFFFFFFFF,,,,FFFFFFFFFFFF:,:F,
@FS10000125:27:BPA73017-1634:1:1101:10660:1790 2:N:0:14
CTTGATTTGAGCGTACTCGACGAAGTTACCGGGGGGGGGGGGGGGGAG
+
FFFFFFFFFFFFFFFFFFFFFFFFFFFFFFFFFFFFFFFFFFF:,:::
@FS10000125:27:BPA73017-1634:1:1101:10860:1790 2:N:0:14
TTATGGTTGAGCGTACTCGACGAAGGGGGGGGGGGGGGGGGGGGAGAG
+
FFF:FFFFFFFFFFFFFFFFFFFFFFFFFFFFFFFFFFFFFFF::,:,
@FS10000125:27:BPA73017-1634:1:1101:10950:1790 2:N:0:14
TATCCTTTGAGCGTACTCGACGAAGTTAGTGGGGGGGGGGGGGGAAAT
+
FFFFFFFFFFFFFFFFFFFFFFFFFFFFFFFFFFFFFFFFFFFF,:,F
@FS10000125:27:BPA73017-1634:1:1101:11800:1790 2:N:0:14
ACAATCTTGAGCGTACTCGACGAAGTTCGGCCGGGGGGGGGGGGGGGA
+
,FF,FFFFFFFFFFFFFFFFFFFFFFFFFFFFFFFFFFFFFFFFF:FF
@FS10000125:27:BPA73017-1634:1:1101:13020:1790 2:N:0:14
TCGTACTTGAGCGTACTCGACGAAGTTGTGTCGGGGGGGGGGGGGGGA
+
FFFFFFFFFFFFFFFFFFFFFFFFFFFFFFFFFFFFFFFFFFFFFFFF
@FS10000125:27:BPA73017-1634:1:1101:13690:1790 2:N:0:14
CACCAGTTGAGCGTACTCGACGAAGTTTGTAGGGGGGGGGGGGGGGAA
+
FFFFFFFFFFFFFFFFFFFFFFFFFFFFFFFFFFFFFFFFFFFFF,FF
@FS10000125:27:BPA73017-1634:1:1101:13830:1790 2:N:0:14
ACATTCTTGAGCGTACTCGACGAAGTTCAACCGGGGGGGGGGGGGGGA
+
,F::F:FFFFFFFFFFFFFFFFFFFFFFFFFFFFFFFFF:F,,,,,,F
@FS10000125:27:BPA73017-1634:1:1101:14630:1790 2:N:0:14
AATCGATTGAGCGTACTCGACGAAGTTGTTTCGGGGGCGGGGGGGGGG
+
FFFFFFFFFFFFFFFFFFFFFFFFFFFFFFFFFFFFFFFFFFF:F,:F
@FS10000125:27:BPA73017-1634:1:1101:15430:1790 2:N:0:14
GAGCCGTTGAGCGTACTCGACGAAGTTAGTAGGGGGGGGGGGGGGGGA
+
:F:FF:FFFFFFFFFFFFFFFFFFFFFFFFF:FFFFFFFFFFFFF,,F
@FS10000125:27:BPA73017-1634:1:1101:16120:1790 2:N:0:14
AAATCATTGAGCGTACTCGACGAAGTTGCATGGGAGGGGGGGGGGGGA
+
FFFFFFFFFFFFFFFFFFFFFFFFFFFFFFFFFFFFFFFFFFFFFFF,
@FS10000125:27:BPA73017-1634:1:1101:1550:1800 2:N:0:14
TTGGTTTTGAGCGTACTCGACGAAGGGGGGGGGGGGGGGGGAATTCGA
+
F,FFFFFFFFFFFFFFFFFFFFFFFFFFFFFFFFFFFFFFFFF,F:,F
@FS10000125:27:BPA73017-1634:1:1101:1670:1800 2:N:0:14
CTGTACTTGAGCGTACTCGACGAAGTTGTCGCGGGGGGGGGGGGGGGA
+
F,FFFFFFFFFFFFFFFFFFFFFFFFFFFFFFFFFFFFFFFFFFF:,F
@FS10000125:27:BPA73017-1634:1:1101:1750:1800 2:N:0:14
ATGTAATTGAGCGTACTCGACGAAGGGGGGGGGGGGGGGAGATCGGAA
+
:FFFFFFFFFFFFFFFFFFFFFFFFFFFFFFFFFFFFFFF::F,,,,:
@FS10000125:27:BPA73017-1634:1:1101:1770:1800 2:N:0:14
CTATACTTGAGCGTACTCGACGAAGTTCTATCGGGGGGCGGGGGGGGG
+
FFFFFFFFFFFFFFFFFFFFFFFFFFF,F,,FFFFFFF,FFFFFFFFF
@FS10000125:27:BPA73017-1634:1:1101:2860:1800 2:N:0:14
CAATGGTTGAGCGTACTCGACGAAGTTAGACCGGGGGGGGGGGGGGAA
+
FFFFFFFFFFFFFFFFFFFFFFFFFFFFFFFFFFFFFFFFFFFF::FF
@FS10000125:27:BPA73017-1634:1:1101:5770:1800 2:N:0:14
CACAGGTTGAGCGTACTCGACGAAGTTCAAAAGGGGGGGGGGGGGGGA
+
FFFFFFFFFFFFFFFFFFFFFFFFFFFFFFFFFFFFFFFFFFFFFFFF
@FS10000125:27:BPA73017-1634:1:1101:6010:1800 2:N:0:14
AATAACTTGAGCGTACTCGACGAAGTTCGGTGGGGGGGGGGGGGGGGA
+
::FFFFFFFFFFFFFFFFFFFFFFFFFF,:F:FFFFFFFFF,:F,F,F
@FS10000125:27:BPA73017-1634:1:1101:6140:1800 2:N:0:14
TTGTATTTGAGCGTACTCGACGAAGTTGTGGGGGGGGGGGGGGAAAGT
+
FFFFFFFFFFFFFFFFFFFFFFFFFFFFFFFFFFFFFFFFFFF,FF,,
@FS10000125:27:BPA73017-1634:1:1101:6710:1800 2:N:0:14
AATTCATTGAGCGTACTCGACGAAGTTGCAAGGGGGGGGGGGGGGGGA
+
FFFFFFFFFFFFFFFFFFFFFFFFFFFFFFFFFFFFFFFFFFFFFF:,
@FS10000125:27:BPA73017-1634:1:1101:7290:1800 2:N:0:14
CCCTCCTTGAGCGTACTCGACGAAGTTCGGCCGGGGGGGGGGGGGGGG
+
FFFFFFFFFFFFFFFFFFFFFFFFFFFFFFFFFFFFFFFFFFFFFFFF
@FS10000125:27:BPA73017-1634:1:1101:7430:1800 2:N:0:14
TACCAGTTGAGCGTACTCGACGAAGTTGTCGGGGGGGGGGGGGGGAAA
+
,:FFFFFFFFFFFFFFFFFFFFFFFFFFFFFFFFFFFFFFFFFF,F,,
@FS10000125:27:BPA73017-1634:1:1101:8860:1800 2:N:0:14
ATTAAGTTGAGCGTACTCGACGAAGTTCGTGCGGGGGGGGGGGGGGGA
+
FFFFFFFFFFFFFFFFFFFFFFFFFFFFFFFFFFFFFFFFFFFFFFFF
@FS10000125:27:BPA73017-1634:1:1101:9680:1800 2:N:0:14
CAAACATTGAGCGTACTCGACGAAGTTGCGAGGGGGGGGGGGGGGGAA
+
,,FF,FFFFFFFFFFFFFFFFFFFFFFFF,FFFFFFFFFFFFFF:,,,
@FS10000125:27:BPA73017-1634:1:1101:9740:1800 2:N:0:14
AGGTGTTTGAGCGTACTCGACGAAGTTCAAGCGGGGGGGGGGGGGGGG
+
F:FFFFFFFFFFFFFFFFFFFFFFFFFFFFFFFFFFFFFFFFFFFFFF
@FS10000125:27:BPA73017-1634:1:1101:10700:1800 2:N:0:14
TTATTCTTGAGCGTACTCGACGAAGTTATAAGGGGGGGGGGGGGGGAA
+
FFFFFFFFFFFFFFFFFFFFFFFFFFFFFFFFFFFFFFFFFFFFF:FF
@FS10000125:27:BPA73017-1634:1:1101:10970:1800 2:N:0:14
ATATTTTTGAGCGTACTCGACGAAGTTGGCGCGGGGGGGGGGGGGGGA
+
FFFFFFFFFFFFFFFFFFFFFFFFFFFFFFFFFFFFFFFFFFFFF:,F
@FS10000125:27:BPA73017-1634:1:1101:11150:1800 2:N:0:14
TTTATCTTGAGCGTACTCGACGAAGTTTTGGGGGGGGGGGGGGGGAAT
+
F,,F,FFFFFFFFFFFFFFFFFFFFFFFFFF:,,:F::F:::::,:,,
@FS10000125:27:BPA73017-1634:1:1101:12000:1800 2:N:0:14
TCTTAGTTGAGCGTACTCGACGAAGTGGGGGGGGGGGGGGGGGGGAAT
+
,FFFFFFFFFFFFFFFFFFFFFFFFFFFFFFFFFFFFFFFFFFF,,F:
@FS10000125:27:BPA73017-1634:1:1101:13010:1800 2:N:0:14
ATTTTCTTTTTTTTTTTTTTTTTTTTTTTTTTTTTTTTTTTGGGGGAA
+
,:,,F,FFF,F:FF,:::F:,FF:FFFF,F:FFF:::,,,,,,,,,,,
@FS10000125:27:BPA73017-1634:1:1101:13300:1800 2:N:0:14
ATGTAATTGAGCGTACTCGACGAAGTTGCAAGGGGGGGGGGGGGGGAA
+
FFFFFFFFFFFFFFFFFFFFFFFFFFFFFFFFFFFFFFFFFFFFFFFF
@FS10000125:27:BPA73017-1634:1:1101:13350:1800 2:N:0:14
CTACCTTTGAGCGTACTCGACGAAGTTGCCGGGGGGGGGGGGGGAAAT
+
FF,F:FFFFFFFFFFFFFFFFFFFFFF:FF,FFFFFFFFFFFFFF,,F
@FS10000125:27:BPA73017-1634:1:1101:14070:1800 2:N:0:14
ACCCCCTTGAGCGTACTCGACGAAGTTTATTGGGGGGGGGGGGGGGGG
+
,FFF,FFFF:FFFFFFFFFFFFFFFFF::FF,FFFFFFFFFFFF:,,,
@FS10000125:27:BPA73017-1634:1:1101:14470:1800 2:N:0:14
ATGATATTGAGCGTACTCGACAAAGTTATCCGGGGGGGGGGGGGGGGG
+
,FFFFFFFF:FFFFFFFFFFFF:FFFFFF:FFFFFFFFFFFFF:,,,:
@FS10000125:27:BPA73017-1634:1:1101:14800:1800 2:N:0:14
AACATCTTGAGCGTACTCGACGAAGTTTAGGGGGGGGGGGGGGGGGAA
+
FFFFFFFFFFFFFFFFFFFFFFFFFFFFFFFFFFFFFFFFFFFFF,,F
@FS10000125:27:BPA73017-1634:1:1101:15060:1800 2:N:0:14
ATATGATTGAGCGTACTCGACGAAGTTTGTGCGGGGGGGGGGGGGGGG
+
FFFFFFFFFFFFFFFFFFFFFFFFFFFFFFFFFFFFFFFFFFFFFFF,
@FS10000125:27:BPA73017-1634:1:1101:15200:1800 2:N:0:14
TTGATCTTGAGCGTACTCGACGAAGTTGGGTCGGGGGGGGGGGGGGAA
+
F:FFFFFFFFFFFFFFFFFFFFFFFFFFFFFFFFFFFFFFFFFFFFFF
@FS10000125:27:BPA73017-1634:1:1101:15230:1800 2:N:0:14
AATCTTTTGAGCGTACTCGACGAAGTTGAGACGGGGGGGGGGGGGGAA
+
,FFF,,FFFFFFFFFFFFFFFFFFFFF,F,,,FFFFFFFFFFFF::FF
@FS10000125:27:BPA73017-1634:1:1101:15350:1800 2:N:0:14
ATTGGGTTGAGCGTACTCGACGAAGTTGTACCGGGGGGGGGGGGGGGG
+
FFFFFFFFFFFFFFFFFFFFFFFFFFFFFFFFFFFFFFFFF:FFFF,F
@FS10000125:27:BPA73017-1634:1:1101:16330:1800 2:N:0:14
TAAGAGTTGAGCGTACTCGACGAAGTTGGGGGGGGGGGGGGGGAATTC
+
,FFFFFFFF:FFFFFFFFFFFFFFFFFFFFFFFFFFFFFFF:,,,,F,
@FS10000125:27:BPA73017-1634:1:1101:1110:1810 2:N:0:14
TCGGGCTTGAGCGTACTCGACGAAGTTAGTAGGGGGGGGGGGGGGGAA
+
FFFFFFFFFFFFFFFFFFFFFFFFFFFFFFFFFFFFFFFFFFFFFF,F
@FS10000125:27:BPA73017-1634:1:1101:1270:1810 2:N:0:14
TCATATTTGAGCGTACTCGACGAAGGGGGGGGGGGGGGGAGATCGGAA
+
FFFFFFFFFFFFFFFFFFFFFFFFFFFFFFFFFFFFFFF::,F,,,,F
@FS10000125:27:BPA73017-1634:1:1101:1360:1810 2:N:0:14
CAGCGTTTGAGCGTACTCGACGAAGTTTTTTTGGGGGGGGGGGGGGGA
+
FFFFFFFFFFFFFFFFFFFFFFFFFFFFFFFF:F,FFFFFFFFFFFF,
@FS10000125:27:BPA73017-1634:1:1101:1710:1810 2:N:0:14
TTAGTTTTGAGCGTACTCGACGAAGTTACTAGGGGGGGGGGGGGGGGG
+
FFFFFFFFFFFFFFFFFFFFFFFFFFFFFFFFFFFFFFFFFFFFFFF,
@FS10000125:27:BPA73017-1634:1:1101:1740:1810 2:N:0:14
ATGGATTTGAGCGTACTCGACGAAGTTCAGCCGGGCGGGGGGGGGGGG
+
FFFFFFFFFFFFFFFFFFFFFFFFFFFFFFFFFFFFFFFFFFFFFFF,
@FS10000125:27:BPA73017-1634:1:1101:1760:1810 2:N:0:14
CCGTTTTTGAGCGTACTCGACGAAGTTGGGGGGGGGGGGGGAGATCGG
+
FFFFFFFFFFFFFFFFFFFFFFFFFFFFFFFFFFFFFFFFFF,,FF,,
@FS10000125:27:BPA73017-1634:1:1101:2070:1810 2:N:0:14
TTACCTTTGAGCGTACTCGACGAAGTTCAGTAGGGGGGGGGGGGGGAA
+
:FF:,FFFFFFFFFFFFFFFFFFFFFF:F,,,FFFFFFFFFFFFF,FF
@FS10000125:27:BPA73017-1634:1:1101:2610:1810 2:N:0:14
TCCCTCTTGAGCGTACTCGACGAAGTTGGCTGGGGGGGGGGGGGGGAA
+
FFFFFFFFFFFFFFFFFFFFFFFFFFFFFFFFFFFFFFFFFFFFF:FF
@FS10000125:27:BPA73017-1634:1:1101:2760:1810 2:N:0:14
CAGCTTTTGAGCGTACTCGACGAAGCGGGGGGGGGGGGGGGAGGGGGA
+
:F,,,FFFFFFFFFFFFFFFFFFFF::FFF,FFFFFFFFFFF,,,,,F
@FS10000125:27:BPA73017-1634:1:1101:2780:1810 2:N:0:14
ATGAAATTGAGCGTACTCGACGAAGTTGTCCGGGGGGGGGGGGGGGAA
+
:FFFFFFFFFFFFFFFFFFFFFFFFFFFFFFFFFFFFFFFFFFFF::F
@FS10000125:27:BPA73017-1634:1:1101:3710:1810 2:N:0:14
TTTGCCTTGAGCGTACTCGACGAAGTTCGGGGGGGGGGGGGGGGGAGA
+
FF,,,FFFFFFFFFFFFFFFFFFFFFF::FFFFFFFFFFFFFFF,,,,
@FS10000125:27:BPA73017-1634:1:1101:3930:1810 2:N:0:14
CCCCCATTGAGCGTACTCGACGAAGTTACCGGGGGGGGGGGGGGGAAA
+
FFFFFFFFFFFFFFFFFFFFFFFFFFFFFFFFFFFFFFFFFFFF:FF:
@FS10000125:27:BPA73017-1634:1:1101:4520:1810 2:N:0:14
AAAGCATTGAGCGTACTCGACGAAGTTCGACCGGGGGGGGGGGGGGGA
+
FFFFFFFFFFFFFFFFFFFFFFFFFFFFFFFFFFFFFFFFFFFFFFFF
@FS10000125:27:BPA73017-1634:1:1101:4630:1810 2:N:0:14
TTTCGTTTGAGCGTACTCGACGAAGTTCTGTGGGGGGGGGGGGGGGGA
+
F,FFFFFFFFFFFFFFFFFFFFFFFFFFFFFFFFFFFFFFFFFF:F,F
@FS10000125:27:BPA73017-1634:1:1101:4880:1810 2:N:0:14
TTAATCTTGAGCGTACTCGACGAAGTTGGGCCGGGGGGGGGGGGGAAA
+
,FFFFFFFFFFFFFFFFFFFFFFFFFFFFFFFFFFFFFFFFFFFF,,F
@FS10000125:27:BPA73017-1634:1:1101:5370:1810 2:N:0:14
ACCCCCTTGAGCGTACTCGACGAAGTTGTTCGGGGGGGGGGGGGGGGA
+
FFFFFFFFFFFFFFFFFFFFFFFFFFFFFFFFFFFFFFFFFFFFFFFF
@FS10000125:27:BPA73017-1634:1:1101:5430:1810 2:N:0:14
ATTTTTTTGAGCGTACTCGACGAAGTTGGCAGGGGGGGGGGGGGGGGA
+
F,,FFFFFFFFFFFFFFFFFFFFFFFF:FF,FFFFFFFFFFFFFFF,:
@FS10000125:27:BPA73017-1634:1:1101:5560:1810 2:N:0:14
TTCTAATTGAGCGTACTCGACGAAGTTGAGCGGGGGGGGGGGGGGAAA
+
FFFFFFFFFFFFFFFFFFFFFFFFFFFFFFFFFFFFFFFFFFFFFF:F
@FS10000125:27:BPA73017-1634:1:1101:6060:1810 2:N:0:14
ACATACTTAAACGTACTCGACGAAGGGGGGGGGGGGGGGGGAAATCGG
+
:FFFFFFFFFFFFFFFFFFFFFFFFFFFFFFFFFFFFFFFFF,:F,,:
@FS10000125:27:BPA73017-1634:1:1101:6810:1810 2:N:0:14
TTGAGCTTGAGCGTACTCGACGAAGTTCTTTCGGGGGGGGGGGGGGAA
+
,F,:F:FFFFFFFFFFFFFFFFFFFFFF,,,,FFFFFFFFFFFFFF,F
@FS10000125:27:BPA73017-1634:1:1101:6880:1810 2:N:0:14
TTACCATTGAGCGTACTCGACGAAATTTGGAGGGGGGGGGGGGGGGGA
+
FFFFFFFFFFFFFFFFFFFFFFFFFFFFFFFFFFFFFFFFFFFFFFF,
@FS10000125:27:BPA73017-1634:1:1101:6960:1810 2:N:0:14
TCCCCCTTGAGCGTACTCGACGAAGTTAGGCCGGGGGGGGGGGGGGGA
+
FFFFFFFFFFFFFFFFFFFFFFFFFFFFFFFFFFFFFFFFFFFFFF:F
@FS10000125:27:BPA73017-1634:1:1101:7330:1810 2:N:0:14
TATGGTTTGAGCGTACTCGACGAAGTTAAAGCGGGGGGGGGGGGGGGA
+
F,FFFFFFFFFFFFFFFFFFFFFFFFFFFFFFFFFFFFFFFFFFFF,F
@FS10000125:27:BPA73017-1634:1:1101:7660:1810 2:N:0:14
TATTACTTGAGCGTACTCGACGAAGTTCTTTGGGGGGGGGGGGGGGAA
+
F,,,,:FFFFFFFFFFFFFFFFFFFFF,,,,FFFFFFFFFF:FFFF:F
@FS10000125:27:BPA73017-1634:1:1101:7720:1810 2:N:0:14
CTTGGGTTGAGCGTACTCGACGAAGTTAATCCGGGGGGGGGGGGGGGA
+
FFFFFFFFFFFFFFFFFFFFFFFFFFFFFFFFFFFFFFFFFFFFF::,
@FS10000125:27:BPA73017-1634:1:1101:8310:1810 2:N:0:14
TTCAACTTGAGCGTACTCGACGAAGTTGACTGGGGGGGGGGGGGGGAA
+
FFFFFFFFFFFFFFFFFFFFFFFFFFFFFFFFFFFFFFFFFFFFF,:F
@FS10000125:27:BPA73017-1634:1:1101:8550:1810 2:N:0:14
CATGGTTTGAGCGTACTCGACGAAGTTATCAGGGGGGGGGGGGGGGAA
+
FFFFFFFFFFFFFFFFFFFFFFFFFFFFFFFFFFFFFFFFFFFF:,,F
@FS10000125:27:BPA73017-1634:1:1101:8740:1810 2:N:0:14
TATCACTTGAGCGTACTCGACGAAGTTTTGTGGGGGGGGGGGGGGGAA
+
,:FFFFFFFFFFFFFFFFFFFFFFFFF:FFFFFFFFFFFFFFFFFF,:
@FS10000125:27:BPA73017-1634:1:1101:9540:1810 2:N:0:14
AAGTGCTTGAGCGTACTCGACGAAGTTGAACCGGGGGGGGGGGGGGGA
+
,,FFFFFFFFFFFFFFFFFFFFFFFFFFFFFFFFFFFFFFFFFFFFF,
@FS10000125:27:BPA73017-1634:1:1101:9990:1810 2:N:0:14
CTGTAGTTGAGCGTACTCGACGAAGTTAGGGCGGGGGGGGGGGGGGGA
+
FFFFFFFFFFFFFFFFFFFFFFFFFFFFFFFFFFFFFFFFFFFFFFF,
@FS10000125:27:BPA73017-1634:1:1101:10010:1810 2:N:0:14
CTTCGATTGAGCGTACTCGACGAAATTATTCCGGGGGGGGGGGGGGGA
+
F:FFFFFFFFFFFFFFFFFFFFFFFFFFFFFFFFFFFFFFFFFF,:F:
@FS10000125:27:BPA73017-1634:1:1101:10130:1810 2:N:0:14
GGCTACTTGAGCGTACTCGACGAAGTTATTTGGGGGGGGGGGGGGGAA
+
,FF,F,FFFFFFFFFFFFFFFFFFFFF:,,,,FFFFFFFFFFFFFFF,
@FS10000125:27:BPA73017-1634:1:1101:10730:1810 2:N:0:14
TCGGGATTGAGCGTACTCGACGAAGTTGCAGGGGGGGGGGGGGGGAAT
+
FFFFFFFFFFFFFFFFFFFFFFFFFFFFFFFFFFFFFFFFFFFF:F,,
@FS10000125:27:BPA73017-1634:1:1101:11970:1810 2:N:0:14
TTTGCTTTGAGCGTACTCGACGAAGTTCGGGGGGGGGGGGGGGAAATC
+
FFFFFFFFFFFFFFFFFFFFFFFFFFFFFFFFFFFFFFFFFFFF:,FF
@FS10000125:27:BPA73017-1634:1:1101:12020:1810 2:N:0:14
ATTCCATTGAGCGTACTCGACGAAGTTAGGGGGGGGGGGGGGGAAATC
+
FFFFFFFFFFFFFFFFFFFFFFFFFFFFFFFFFFFFFFFFFF:F,,FF
@FS10000125:27:BPA73017-1634:1:1101:12250:1810 2:N:0:14
CTTTATTTGAGCGTACTCGACGAAGTTTGTTGGGGGGGGGGGGGGGGA
+
FFFFFFFFFFFFFFFFFFFFFFFFFFFFFFFFFFFFFFFFFFFFFFFF
@FS10000125:27:BPA73017-1634:1:1101:14060:1810 2:N:0:14
ATGATCTTGAGCGTACTCGACGAAGTTCACGCGGGGGGGGGGGGGGGG
+
F:FFFFFFFFFFFFFFFFFFFFFFFFFFFFFFFFFFFFFFFFFFF:FF
@FS10000125:27:BPA73017-1634:1:1101:15280:1810 2:N:0:14
CCATACTTGAGCGTACTCGACGAAGTTCTGCCGGGGGGGGGGGGGGGG
+
::,F,FFFFFFFFFFFFFFFFFFFFFFFFFFFFFFFFFFFFFFFFF::
@FS10000125:27:BPA73017-1634:1:1101:15300:1810 2:N:0:14
AAAGCATTGAGCGTACTCGACGAAGTTCAGCCGGGGGGGGGGGGGGGA
+
,,FFFFFFFFFFFFFFFFFFFFFFFFFFFFFFFFFFFFFFFFFFFFFF
@FS10000125:27:BPA73017-1634:1:1101:1640:1820 2:N:0:14
CAATGGTTGAGCGTACTCGACGAAGTTTGCAGGGGGGGGGGGGGGGGG
+
FFFFFFFFFFFFFFFFFFFFFFFFFFFFFFFFFFFFFFFFFFFFFFFF
@FS10000125:27:BPA73017-1634:1:1101:2380:1820 2:N:0:14
CTTCGGTTGAGCGTACTCGACGAAGTTGGGCCGGGGGGGGGGGGGGGA
+
FFFFFFFFFFFFFFFFFFFFFFFFFFFFFFFFFFFFFFFFFFFFFFFF
@FS10000125:27:BPA73017-1634:1:1101:3170:1820 2:N:0:14
TAAACATTGAGCGTACTCGACGAAGTTCCAAGGGGGGGGGGGGGGGGA
+
FFFFFFFFFFFFFFFFFFFFFFFFFFFFFFFFFFFFFFFFFFFFFFFF
@FS10000125:27:BPA73017-1634:1:1101:3750:1820 2:N:0:14
CGTAACTTGAGCGTACTCGACGAAGTTCCAGCGGGGGGGGGGGGGGGA
+
FF,FFFFFFFFFFFFFFFFFFFFFFFFFFFFFFFFFFFFFFFFFFF,F
@FS10000125:27:BPA73017-1634:1:1101:3920:1820 2:N:0:14
TTCAAATTGAGCGTACTCGACGAAGTTCGGGGGGGGGGGGGGGGAAAT
+
FFFFFFFFFFFFFFFFFFFFFFFFFFFFFF:FFFFFFFFFFFF,,F,:
@FS10000125:27:BPA73017-1634:1:1101:4410:1820 2:N:0:14
TATAGATTGAGCGTACTCGACGAAGTTACCGGGGGGGGGGGGGGGGGG
+
,,FFFFFFFFFFFFFFFFFFFFFFFFFFFFFFFFFFFFFFFFFFFFF,
@FS10000125:27:BPA73017-1634:1:1101:6050:1820 2:N:0:14
AATACCTTGAGCGTACTCGACGAAGTTGACGGGGGGGGGGGGGGGGAG
+
FFFFFFFFFFFFFFFFFFFFFFFFFFFFFFFFFFFFFFFFFFFFFF,F
@FS10000125:27:BPA73017-1634:1:1101:6640:1820 2:N:0:14
CCTGATTTGAGCGTACTCGACGAAGTTGACTGGGGGGGGGGGGGGGGG
+
FFFFFFFFFFFFFFFFFFFFFFFFFFFFFFFFFFFFFFFFFFFFFF:F
@FS10000125:27:BPA73017-1634:1:1101:7590:1820 2:N:0:14
TATCACTTGAGCGTACTCGACGAAGGGGGGGGGGGGGGGGGAATTCGA
+
FFFFFFFFFFFFFFFFFFFFFFFFFFFFFFFFFFFFFFFF::,,F,,F
@FS10000125:27:BPA73017-1634:1:1101:8050:1820 2:N:0:14
TTCATTTTGAGCGTACTCGACGAAGTTACAAGGGGGGGGGGGGGGGAA
+
,FFFFFFFFFFFFFFFFFFFFFFFFFFFFFFFFFFFFFFFFFFFFFFF
@FS10000125:27:BPA73017-1634:1:1101:9390:1820 2:N:0:14
TCAGTTTTGAGCGTACTCGACGAAATTTGAAGGGGGGGGGGGGGGGGG
+
,FFFFFFFFFFFFFFFFFFFFFFFFFFFFFFFFFFFFFFFFFFFFFF:
@FS10000125:27:BPA73017-1634:1:1101:10040:1820 2:N:0:14
CACTACTTGAGCGTACTCGACGAAGTTTTTCCGGGGGGGGGGGGGGGA
+
FFF,:FFFFFFFFFFFFFFFFFFFFFF:,FFFFFFFFFFFFFFFF,FF
@FS10000125:27:BPA73017-1634:1:1101:10420:1820 2:N:0:14
TTATGGTTGAGCGTACTCGACGAAGGGGGGGGGGGGGGGGGGAGAGTG
+
FFF,FFFFFFFFFFFFFFFFFFFFFFF,,F:FFFFFFFFFFF,,F,,F
@FS10000125:27:BPA73017-1634:1:1101:10540:1820 2:N:0:14
TTCTCATTGAGCGTACTCGACGAAGTTTACGGGGGGGGGGGGGGGGGA
+
,FFFFFFFFFFFFFFFFFFFFFFFFFFFFFFFFFFFFFFFFFFFFF:F
@FS10000125:27:BPA73017-1634:1:1101:10650:1820 2:N:0:14
ACCCTTTTTAGCGTACTCGACGAAGTTCAGTCGGGGGGGGGGGGGGGA
+
FFFFFFFFFFFFFFFFFFFFFFFFFFFFFFFFFFFFFFFFFFFFFF:F
@FS10000125:27:BPA73017-1634:1:1101:10830:1820 2:N:0:14
ACAATCTTGAGCGTACTCGACGAAGGGGGGGGGGGGGGGAGATCGGAA
+
,FFFFFFFFFFFFFFFFFFFFFFFFFFFFFFFFFFFFFF:,,F:,,::
@FS10000125:27:BPA73017-1634:1:1101:11560:1820 2:N:0:14
TTCTTCTTGAGCGTACTCGACGAAGTTGGGGGGGGGGGGGGGGGAGGG
+
FFFFFFFFFFFFFFFFFFFFFFFFFFFFFFFFFFFFFFFFFF,,:,,,
@FS10000125:27:BPA73017-1634:1:1101:11810:1820 2:N:0:14
TCCCTTTTGAGCGTACTCGACGAAGTTTTCCGGGGGGGGGGGGGGGAG
+
,F,,F:FFFFFFFFFFFFFFFFFFFFF,,,,FFFFFFFFFFFFFFF,:
@FS10000125:27:BPA73017-1634:1:1101:12080:1820 2:N:0:14
ATAAGGTTGAGCGTACTCGACGAAGTTGCATGGGGGGGGGGGGGGAAA
+
F,FFFFFFFFFFFFFFFFFFFFFFFFFFFFFFFFFFFFFFFFFFFFF,
@FS10000125:27:BPA73017-1634:1:1101:12130:1820 2:N:0:14
CAAATATTGAGCGTACTCGACGAAGTGGGGGGGGGGGGGGGGGAAATT
+
FFFFFFFFFFFFFFFFFFFFFFFFFFFFFFFFFFFFFFFFFFF:,,,,
@FS10000125:27:BPA73017-1634:1:1101:13000:1820 2:N:0:14
TATGAATTGAGCGTACTCGACGAAGTTACGTGGGGGGGGGGGGGGGGA
+
FFFFFFFFFFFFFFFFFFFFFFFFFFFFFFFFFFFFFFFFFFFFFFFF
@FS10000125:27:BPA73017-1634:1:1101:13100:1820 2:N:0:14
ATTTGGTTGAGCGTACTCGACGAAGGGGGGGGGGGGGGGAGATCGGAA
+
FFFFFFFFFFFFFFFFFFFFFFFFFFFFFFFFFFFFFFF:,FF:,FF:
@FS10000125:27:BPA73017-1634:1:1101:13950:1820 2:N:0:14
TTCGCATTGAGCGTACTCGACGAAGTTCAGTGGGGGGGGGGGGGGGGG
+
,:F:FFFFFFFFFFFFFFFFFFFFFFFFFFFFFFFFFFFFFFFF:,,F
@FS10000125:27:BPA73017-1634:1:1101:15590:1820 2:N:0:14
TTCAGTTTGAGCGTACTCGACGAAGTTGGGGGGGGGGGGGGGGAAGTC
+
FFFFFFFFFFFFFFFFFFFFFFFFFFFFFFFFFFFFFFFFFF:F:,F:
@FS10000125:27:BPA73017-1634:1:1101:15810:1820 2:N:0:14
ATGTGCTTGAGCGTACTCGACGAAGTTGAACCGGGGGGGGGGGGGGGA
+
FFFFFFFFFFFFFFFFFFFFFFFFFFFFFFFFFFFFFFFFFFFFF:F,
@FS10000125:27:BPA73017-1634:1:1101:15910:1820 2:N:0:14
TTTCGGTTGAGCGTACTCGACGAAGTTTGCCGGGGGGGGGGGGGGGAG
+
,FFFFFFFFFFFFFFFFFFFFFFFFFFFFFFFFFFFFFFFFFFFF:,:
@FS10000125:27:BPA73017-1634:1:1101:16230:1820 2:N:0:14
AAGATTTTGAGCGTACTCGACGAAGTTCAGCCGGGGGGGGGGGGGGGA
+
FFFFFFFFFFFFFFFFFFFFFFFFFFFFFFFFFFFFFFFFFFF:F:,,
@FS10000125:27:BPA73017-1634:1:1101:1900:1830 2:N:0:14
AGAGTTTTGAGCGTACTCGACGAAGTTTAACCGGGGGGGGGGGGGGGA
+
FFFFFFFFFFFFFFFFFFFFFFFFFFFFFFFFFFFFFFFFFFFFFFFF
@FS10000125:27:BPA73017-1634:1:1101:2320:1830 2:N:0:14
AAGTATTTGAGCGTACTCGACGGAAGTTGGTAGGGGGGGGGGGGGGGG
+
,FFFFFFFFFFFFFFFFFFFFFFFFFFFFFFFFFFFFFFFFFFFFFF:
@FS10000125:27:BPA73017-1634:1:1101:3020:1830 2:N:0:14
TCGCGTTTGAGCGTACTCGACGAAGTTGCAAGGGGGGGGGGGGGGGGA
+
FFFFFFFFFFFFFFFFFFFFFFFFFFFFFFFFFFFFFFFFFFFFFF,,
@FS10000125:27:BPA73017-1634:1:1101:3460:1830 2:N:0:14
TTATATTTGAGCGTACTCGACGAAGTTAGCCGGGGGGGGGGGGGGGGA
+
F,FFFFFFFFFFFFFFFFFFFFFFFFFFFFFFFFFFFFFFFFFFFF:F
@FS10000125:27:BPA73017-1634:1:1101:3660:1830 2:N:0:14
GCCAGCTTGAGCGTACTCGACGAAGTTATACGGGGGGGGGGGGGGGAA
+
,FFFFFFFFFFFFFFFFFFFFFFFFFFFFFFFFFFFFFFFFFFF:,,F
@FS10000125:27:BPA73017-1634:1:1101:4200:1830 2:N:0:14
ATTCTTTTGAGCGTACTCGACGAAGTTTTACCGGGGGGGGGGGGGGGA
+
:FFFF,FFFFFFFFFFFFFFFFFFFFFFFFFFFFFFFFFFFFFFFF:F
@FS10000125:27:BPA73017-1634:1:1101:4420:1830 2:N:0:14
TTCGTTTTGAGCGTACTCGACGAAGTTACTGGGGGGGGGGGGGGGAAA
+
FFFFFFFFFFFFFFFFFFFFFFFFFFFFFFFFFFFFFFFFFFFFF:F,
@FS10000125:27:BPA73017-1634:1:1101:4630:1830 2:N:0:14
TAAATATTGAGCGTACTCGACGAAGTTTTTGGGGGGGGGGGGGGGGGA
+
,:,F,,FFFFFFFFFFFFFFFFFFFFF::F,FFFFFFFFFFFFFF,,F
@FS10000125:27:BPA73017-1634:1:1101:5990:1830 2:N:0:14
AATCTCTTGAGCGTACTCGACGAAGTTTCCGCGGGGGGGGGGGGGGGA
+
,,:FF,FFFFFFFFFFFFFFFFFFFFFF:,,FFFFFFFFFFFFF:,,,
@FS10000125:27:BPA73017-1634:1:1101:7310:1830 2:N:0:14
TTCCCCTTGAGCGTACTCGACGAAGTTCAGCCGGGGGGGGGGGGGGGA
+
F:FFFFFFFFFFFFFFFFFFFFFFFFFFFFFFFFFFFFFFFFFFFF:F
@FS10000125:27:BPA73017-1634:1:1101:7760:1830 2:N:0:14
ATTTCTTTGAGCGTACTCGACGAAGTTTGAAGGGGGGGGGGGGGGGAA
+
FFFFFFFFFFFFFFFFFFFFFFFFFFFFFFFFFFFFFFFFFFFFFFFF
@FS10000125:27:BPA73017-1634:1:1101:9160:1830 2:N:0:14
CAATCATTGAGCGTACTCGACGAAGTTCGAAGGGGGGGGGGGGGGGAA
+
FFFFFFFFFFFFFFFFFFFFFFFFFFFFFFFFFFFFFFFFFFFFF:FF
@FS10000125:27:BPA73017-1634:1:1101:9510:1830 2:N:0:14
CTCGGCTTGAGCGTACTCGACGAAGTGGGGGGGGGGGGGGGAAATCGA
+
FFFFFFFFFFFFFFFFFFFFFFFFFFFFFFFFFFFFFFFFFF,,FF,,
@FS10000125:27:BPA73017-1634:1:1101:9530:1830 2:N:0:14
CAATATTTGAGCGTACTCGACGAAGTTCCAAGGGGGGGGGGGGGGAAA
+
F,F,FFFFFFFFFFFFFFFFFFFFFFF:,,FFFFFFFFFFFFFFF::F
@FS10000125:27:BPA73017-1634:1:1101:10490:1830 2:N:0:14
TACTCTTTGAGCGTACTCGACGAAGGGGAGGGAGGGGGGGGGGGGGGG
+
FFFFFFFFFFFFFFFFFFFFFFFFFFFFFFFFFFFFFFFFFFFFFFF:
@FS10000125:27:BPA73017-1634:1:1101:10560:1830 2:N:0:14
ACACCTTTGAGCGTACTCGACGAAGTTACGTGGGGGGGGGGGGGGGGA
+
:FFFFFFFFFFFFFFFFFFFFFFFFFF:FFF:FFFFFFFFFFFF:F:F
@FS10000125:27:BPA73017-1634:1:1101:11190:1830 2:N:0:14
TTATCCTTGAGCGTACTCGACGAAGTTAGGAGGGGGGGGGGGGGGGAA
+
F:FFFFFFFFFFFFFFFFFFFFFFFFFFFFFFFFFFFFFFFFF:,,,,
@FS10000125:27:BPA73017-1634:1:1101:11200:1830 2:N:0:14
GTTGGCTTGGAGCGTACTCGACGAAGTTCAGAGGGGGGGGGGGGGGAA
+
:,FFFFFFFFFFFFFFFFFFFFFFFFFFFFFFFFFFFFFFFFFFFF::
@FS10000125:27:BPA73017-1634:1:1101:13730:1830 2:N:0:14
TTTTTTTTGAGCGTACTCGACGAAGTTGGGTGGAGGGGGGGGGGGGGG
+
,,FFFFFFFFFFFFFFFFFFFFFFFFFFFFFFFFFFFFFFFFFFFFFF
@FS10000125:27:BPA73017-1634:1:1101:14590:1830 2:N:0:14
TTTTCTTTTAGCGTACTCGACGGAGTTACCGGGGGGGGGGGGGGGGAA
+
FF,FFFFFFFFFFFFFFFFFFF:FFFF,:,:FFFFFFFFFFFF::,F,
@FS10000125:27:BPA73017-1634:1:1101:15680:1830 2:N:0:14
CTTTTTTTGAGCGTACTCGACGAAGTTGCCAGGGGGGGGGGGGGGAGA
+
FFFFFFFFFFFFFFFFFFFFFFFFFFFFFFFFFFFFFFFFFFFFF,,F
@FS10000125:27:BPA73017-1634:1:1101:1290:1840 2:N:0:14
AAGGCATTGAGCGTACTCGACGAAGTTTGTGCGGGGGGGGGGGGGGGG
+
FFFFFFFFFFFFFFFFFFFFFFFFFFFFFFFFFFFFFFFFFFFFFFFF
@FS10000125:27:BPA73017-1634:1:1101:1890:1840 2:N:0:14
TTTAGATTGAGCGTACTCGACGAAGTTAGGCCGGGGGGGGGGGGGGGA
+
:FFFFFFFFFFFFFFFFFFFFFFFFFFFFFFFFFFFFFFFFFFFFFF:
@FS10000125:27:BPA73017-1634:1:1101:2790:1840 2:N:0:14
AACCCTTTGAGCGTACTCGACGAAGTTTACCGGGGGGGGGGGGGGGAA
+
FFFFFFFFFFFFFFFFFFFFFFFFFFFFFFFFFFFFFFFFFFFFF,FF
@FS10000125:27:BPA73017-1634:1:1101:3240:1840 2:N:0:14
TTAATTTTGAGCGTACTCGACGAAGTTAGGGGGGGGGGGGGGGGGGGA
+
F,FFFFFFFFFFFFFFFFFFFFFFFFFFFFFFFFFFFFFFFFFFFFFF
@FS10000125:27:BPA73017-1634:1:1101:3310:1840 2:N:0:14
TTCTAATTGAGCGTACTCGACGAAGTTGGAGGGGGGGGGGGGGGGAAA
+
FFFFFFFFFFFFFFFFFFFFFFFFFFFFFFFFFFFFFFFFFFFFFFF:
@FS10000125:27:BPA73017-1634:1:1101:3710:1840 2:N:0:14
CATCTTTTCACCCTACTCGACCATATTGTTTGCGAGGTACTGAAGGTA
+
F:,,F,,F,F,F,FFFFFF,F,F:,F,,FF,:,F,FF,,,:,,::,,,
@FS10000125:27:BPA73017-1634:1:1101:4180:1840 2:N:0:14
TTGCGGTTGAGCGTACTCGACGAAGGGGGGGGGGGGGGGAAATCGGAA
+
,FFFFFFFFFFFFFFFFFFFFFFFFFFFFFFFFFFFFFF:,FF:,FF,
@FS10000125:27:BPA73017-1634:1:1101:4720:1840 2:N:0:14
ATTAGTTTGAGCGTACTCGACGAAGTTGTAGGGGGGGGGGGGGGGAAT
+
FFFFFFFFFFFFFFFFFFFFFFFFFFFFFFFFFFFFFFFFFFFF,FF,
@FS10000125:27:BPA73017-1634:1:1101:4770:1840 2:N:0:14
CCACTGTTGAGCGTACTCGACGAAGTTAACAGGGGGGGGGGGGGGGAA
+
FFFFFFFFFFFFFFFFFFFFFFFFFFFFFFFFFFFFFFFFFFFFF,FF
@FS10000125:27:BPA73017-1634:1:1101:5810:1840 2:N:0:14
TTTTTGTTGAGCGTACTCGACGAAGTTGCTACGGGGGGGGGGGGGGGA
+
FFFFFFFFFFFFFFFFFFFFFFFFFFFFFFFFFFFFFFFFFFFFFFF,
@FS10000125:27:BPA73017-1634:1:1101:6410:1840 2:N:0:14
TTTCCTTTGAGCGTACTCGACGAAGTTCAGCGGGGGGGGGGGGGGGGA
+
FFFFFFFFFFFFFFFFFFFFFFFFFFFFFFFFFFFFFFFFFFFFFFFF
@FS10000125:27:BPA73017-1634:1:1101:6570:1840 2:N:0:14
CTTTTATTGAGCGTACTCGACGAAGTTCACAGGGGGGGGGGGGGGGAA
+
F,FFFFFFFFFFFFFFFFFFFFFFFFFFFFFFFFFFFFFFFFFFF:,F
@FS10000125:27:BPA73017-1634:1:1101:7660:1840 2:N:0:14
TAAGCATTGAGCGTACTCGACGAAGTTGGACCGGGGGGGGGGGGGGGA
+
,,FFFFFFFFFFFFFFFFFFFFFFFFFFFFFFFFFFFFFFFFFFFFF:
@FS10000125:27:BPA73017-1634:1:1101:8070:1840 2:N:0:14
TTATATTTGAGCGTACTCGACGAAGTTACAGGGGGGGGGGGGGGGAAT
+
F,FFFFFFFFFFFFFFFFFFFFFFFFFFFFFFFFFFFFFFFFFF,:,,
@FS10000125:27:BPA73017-1634:1:1101:8090:1840 2:N:0:14
CTTTATTTGAGCGTACTCGACGAAGTTACGGGGGGGGGGGGGGGGGAA
+
:F,F,F:FFFFFFFFFFFFFFFFFFFFFFF,FFFFFFFFFFFFFF:FF
@FS10000125:27:BPA73017-1634:1:1101:8760:1840 2:N:0:14
CTATTATTGAGCGTACTCGACGAAGTTCTCAGGGGGGGGGGGGGGGAA
+
FFFFFFFFFFFFFFFFFFFFFFFFFFFFFFFFFFFFFFFFFFFFF,FF
@FS10000125:27:BPA73017-1634:1:1101:8770:1840 2:N:0:14
TTTGTCTTGAGCGTACTCGACGAAGTTATTGCGGGGGGGGGGGGGGGA
+
F,FFFFFFFFFFFFFFFFFFFFFFFFFFFFFFFFFFFFFFFFFFF,F:
@FS10000125:27:BPA73017-1634:1:1101:8900:1840 2:N:0:14
ACCAAATTGAGCGTACTCGACGAAGTTAAATGGGGGGGGGGGGGGGAA
+
FFFFFFFFFFFFFFFFFFFFFFFFFFFFFFFFFFFFFFFFFFFFF:FF
@FS10000125:27:BPA73017-1634:1:1101:9530:1840 2:N:0:14
CCACGCTTGAGCGTACTCGACGAAGTTCCTGCAGGGGGGGGGGGGGGG
+
FFFFFFFFFFFFFFFFFFFFFFFFFFFFFFFFFFFFFFFFFFFFFF:F
@FS10000125:27:BPA73017-1634:1:1101:10190:1840 2:N:0:14
TATGGCTTGAGCGTACTCGACGAAGTTGGCTGGGGGGGGGGGGGGAAA
+
FFFFFFFFFFFFFFFFFFFFFFFFFFFFFFFFFFFFFFFFFFFF,FF,
@FS10000125:27:BPA73017-1634:1:1101:10610:1840 2:N:0:14
TCAGGTTTGAGCGTACTCGACGAAGTTGATGCGGGGGTGGGGGGGGGG
+
,FFFFFFFFFFFFFFFFFFFFFFFFFFFFFFFFFFFFFFFFFFFFF,F
@FS10000125:27:BPA73017-1634:1:1101:10890:1840 2:N:0:14
TTTTAATTGAGCGTACTCGACGAAGTTACGAGGGGGGGGGGGGGGGGA
+
FFFFFFFFFFFFFFFFFFFFFFFFFFFFFFFFFFFFFFFFFFFFFFF:
@FS10000125:27:BPA73017-1634:1:1101:12400:1840 2:N:0:14
TAGCCATTGAGCGTACTCGACGAAGTTTCCAGGGGGGGGGGGGGGGGA
+
FFFFFFFFFFFFFFFFFFFFFFFFFFFFFFFFFFFFFFFFFFFFFF,F
@FS10000125:27:BPA73017-1634:1:1101:12510:1840 2:N:0:14
ACATCGTTGAGCGTACTCGACGAAGTTACTGGGGGGGGGGGGGGGAAA
+
FFFFFFFFFFFFFFFFFFFFFFFFFFFFFFFFFFFFFFFFFFFF,F:,
@FS10000125:27:BPA73017-1634:1:1101:13800:1840 2:N:0:14
AGACCTTTGAGCGTACTCGACGAAGTTTAGGGGGGGGGGGGGGGGGGA
+
F:FFFFFFFFFFFFFFFFFFFFFFFFFFFFFFFFFFFFFFFFFF,:,F
@FS10000125:27:BPA73017-1634:1:1101:15820:1840 2:N:0:14
TTGCGATTGAGCGTACTCGACGAAGTTTTAAGGGGGGGGGGGGGGGAA
+
FFFFFFFFFFFFFFFFFFFFFFFFFFFFFFFFFFFFFFFFFFFFF:FF
@FS10000125:27:BPA73017-1634:1:1101:16050:1840 2:N:0:14
CTAAAATTGAGCGTACTCGACGAAGTTGTTTGGGGGGGGGGGGGGGAA
+
FFFFFFFFF:FFFFFFFFFFFFFFFFFFFFFFFFFFFFFFFFF::,:,
@FS10000125:27:BPA73017-1634:1:1101:1150:1850 2:N:0:14
TCAATATTGAGCGTACTCGACGAAGTTCCAGCGGGGGGGGGGGGGGGA
+
,FFFFFFFFFFFFFFFFFFFFFFFFFFFFFFFFFFFFFFFFFFFFFF,
@FS10000125:27:BPA73017-1634:1:1101:2590:1850 2:N:0:14
CCATCATTGAGCGTACTCGACGAAGTTGCTACGGGGGGGGGGGGGGGA
+
FFF,,,FFFFFFFFFFFFFFFFFFFFFFF,,FFFFFFFFFFFFFFFFF
@FS10000125:27:BPA73017-1634:1:1101:3000:1850 2:N:0:14
ATGTTATTGAGCGTACTCGACGAAGTTAAGGGGGGGGGGGGGGGAAAT
+
FF,:FFFFFFFFFFFFFFFFFFFFFFFFFF:FFFFFFFFFFFF,FFFF
@FS10000125:27:BPA73017-1634:1:1101:3950:1850 2:N:0:14
TTCCACTTGAGCGTACTCGACGAAGTTTACTGGGGGGGGGGGGGGAAA
+
F,,,F,FFFFFFFFFFFFFFFFFFFFF,F:,FFFFFFFFFFFFF:FF:
@FS10000125:27:BPA73017-1634:1:1101:4080:1850 2:N:0:14
CTTGCATTGAGCGTACTCGACGAAGTTGGGGGGGGGGGGGGGAAATCG
+
FFFFFFFFFFFFFFFFFFFFFFFFFFFFFFFFFFFFFFFFF:F,,FFF
@FS10000125:27:BPA73017-1634:1:1101:5150:1850 2:N:0:14
CTCCGTTTGAGCGTACTCGACGAAGTTCCAGGGGGGGGGGGGGGGGAT
+
FF:FFFFFF:FFFFFFFFFFFFFFFFFFFFFFFFFFFFFFF:F:,,F:
@FS10000125:27:BPA73017-1634:1:1101:5270:1850 2:N:0:14
CTGATATTGAGCGTACTCGACGAAGTTTGTGCGGGGGGGGGGGGGGAA
+
F,FFFFFFFFFFFFFFFFFFFFFFFFFFFFFFFFFFFFFFFFF:FF,F
@FS10000125:27:BPA73017-1634:1:1101:5310:1850 2:N:0:14
ATTAGCTTGAGCGTACTCGACGAAGTTATGAGGGGGGGGGGGGGGAAA
+
:F::,FFFFFFFFFFFFFFFFFFFFFFFF,,FFFFFFFFFFFFF:FF,
@FS10000125:27:BPA73017-1634:1:1101:5400:1850 2:N:0:14
CTTCAGTTGAGCGTACTCGACGAAGTTATTGCGGGGGGGGGGGGGGGA
+
FFFFFFFFFFFFFFFFFFFFFFFFFFFFFF:FFFFFFFFFFFFFF:F,
@FS10000125:27:BPA73017-1634:1:1101:6270:1850 2:N:0:14
TTTGGATTGAGCGTACTCGACGAAGTTGACGGGGGGGGGGGGGGGGGG
+
FFFFFFFFFFFFFFFFFFFFFFFFFFFFFFFFFFFFFFFFFFFFFFF,
@FS10000125:27:BPA73017-1634:1:1101:6670:1850 2:N:0:14
ATCTGCTTGAGCGTACTCGACGAAGTTGGCGGGGGGGGGGGGGGGAAA
+
FFFFFFFFFFFFFFFFFFFFFFFFFFFFFFFFFFFFFFFFFFFF,F,,
@FS10000125:27:BPA73017-1634:1:1101:6860:1850 2:N:0:14
CCTAGATTGAGCGTACTCGACGAAGTGGGGGGGGGGGGGGAGATCGGA
+
FFFFFFFFFFFFFFFFFFFFFFFFFFFFFFFFFFFFFFFFF,FFF,F,
@FS10000125:27:BPA73017-1634:1:1101:7850:1850 2:N:0:14
CTTCGCTTGAGCGTACTCGACGAAGTTATTAGGGGGGGGGGGGGGGGG
+
FFFFFFFFFFFFFFFFFFFFFFFFFFFFFFFFFFFFFFFFFFFFFF::
@FS10000125:27:BPA73017-1634:1:1101:7870:1850 2:N:0:14
ACAAAATTGAGCGTACTCGACGAAGTTCAAAGGGGGGGGGGGGGGGAA
+
FFFFFFFFFFFFFFFFFFFFFFFFFFFFFFFFFFFFFFFFFFFF:,:F
@FS10000125:27:BPA73017-1634:1:1101:8500:1850 2:N:0:14
TCAAAATTGAGCGTACTCGACGAAGTTGCCGCGGGGGGGGGGGGGGGA
+
,FFFFFFFFFFFFFFFFFFFFFFFFFFFFFFFFFFFFFFFFFFFFFFF
@FS10000125:27:BPA73017-1634:1:1101:9410:1850 2:N:0:14
TTAGTCTTGAGCGTACTCGACGAAGTTCTAAGGGGGGGGGGGGGGGAA
+
F,FFFFFFFFFFFFFFFFFFFFFFFFFFFFFFFFFFFFFFFFFFF:F:
@FS10000125:27:BPA73017-1634:1:1101:9620:1850 2:N:0:14
TAAGGATTGAGCGTACTCGACGAAGTTACGGGGGGGGGGGGGGGGGAA
+
FF,:,FFFFFFFFFFFFFFFFFFFFFFFF,:FFFFFFFFFFFFFF,,F
@FS10000125:27:BPA73017-1634:1:1101:10870:1850 2:N:0:14
TTTTAATTGAGCGTACTCGACGAAGTTACGAGGGGGGGGGGGGGGGGA
+
FFFFFFFFFFFFFFFFFFFFFFFFFFFFFFFFFFFFFFFFFFFFF:,F
@FS10000125:27:BPA73017-1634:1:1101:11000:1850 2:N:0:14
CGATCCTTGAGCGTACTCGACGAAGTTGGGTCGGGGGGGGGGGGGGGA
+
FFFFFFFFF:,F:FF:FFFFF:FFFF::FFFF:F::FFFF:,:,,,,,
@FS10000125:27:BPA73017-1634:1:1101:11200:1850 2:N:0:14
AACACTTTGAGCGTACTCGACGAAGTTTGTTAGGGGGGGGGGGGGGAA
+
,F,,,FFFFFFFFFFFFFFFFFFFFFF,,,,,FFFFFFFFFFFFFF,F
@FS10000125:27:BPA73017-1634:1:1101:11440:1850 2:N:0:14
GTAATTTTGAGCGTACTCGACGAAGTTTGATGGGGGGGGGGGGGGGAA
+
::FFFFFFFFFFFFFFFFFFFFFFFFFFFFFFFFFFFFFFFFFFF,FF
@FS10000125:27:BPA73017-1634:1:1101:11480:1850 2:N:0:14
TCGATCTTGAGCGTACTCGACGAAGTTGACTCGGGGGGGGGGGGGGGA
+
,FFFFFFFFFFFFFFFFFFFFFFFFFFFFFFFFFFFFFFFFFFFFFFF
@FS10000125:27:BPA73017-1634:1:1101:11720:1850 2:N:0:14
TCTCTGTTGAGCGTACTCGACGAAGTTTATGGGGGGGGGGGGGGGGGG
+
,FFFFFFFFFFFFFFFFFFFFFFFFFFFFFFFFFFFFFFFFFFFFFF,
@FS10000125:27:BPA73017-1634:1:1101:11750:1850 2:N:0:14
CAATGATTGAGCGTACTCGACGAAGTTCCCGGGGGGGGGGGGGGGGAA
+
FFFFFFFFFFFFFFFFFFFFFFFFFFFFFFFFFFFFFFFFFFFFF,F:
@FS10000125:27:BPA73017-1634:1:1101:12310:1850 2:N:0:14
TTACGTTTGAGCGTGAAGAGGGGGGGGGGGGGGGGGGGGGTTTGGGAA
+
F,FFFFFFFFFFFFF:FFFFFFFFFFFFFFFFFFFFF:,,,:,,,,F:
@FS10000125:27:BPA73017-1634:1:1101:13550:1850 2:N:0:14
ATGCTTTTGAGCGTACTCGACGAAGTTACTAGGGGGGGGGGGGGGGGG
+
FFFFFFFFFFFFFFFFFFFFFFFFFFFFFFFFFFFFFFFFFFFFF::F
@FS10000125:27:BPA73017-1634:1:1101:13640:1850 2:N:0:14
CTTGTATTGAGCGTACTCGACGAAGTTGGCTGGGGGGGGGGGGGGGGA
+
,,F::FFFFFFFFFFFFFFFFFFFFFFFFFFFFFFFFFFFFFFF:F:F
@FS10000125:27:BPA73017-1634:1:1101:13820:1850 2:N:0:14
AATGGGTTGAGCGTACTCGACGAAGTTTATTCGGGGGGGGAGGGGGGG
+
,,FFFFFFFFFFFFFFFFFFFFFFFFFFFFFFFFFFFFFFFFFFFF::
@FS10000125:27:BPA73017-1634:1:1101:14860:1850 2:N:0:14
TCCAGTTTGAGCGTACTCGACGAAGTTGGGTGGGGGGGGGGGGGGGGA
+
,F,,,FFFFFFFFFFFFFFFFFFFFFF:::F,FFFFFFFFFFFFFF,F
@FS10000125:27:BPA73017-1634:1:1101:15550:1850 2:N:0:14
AAAGTTTTGAGCGTACTCGACGAAGTTTGGTGGGGGGGGGGGGGGGGA
+
FFFFFFFFFFFFFFFFFFFFFFFFFFFFFFFFFFFFFFFFFF::,,,F
@FS10000125:27:BPA73017-1634:1:1101:15780:1850 2:N:0:14
ACACTTTTGAGCGTACTCGACGAAGTTGCAAGGGGGGGGGGAGGGGGA
+
,F,FF,FFFFFFFFFFFFFFFFFFF::FF:,FFFFFFFFFF,:,FF,F
@FS10000125:27:BPA73017-1634:1:1101:1070:1860 2:N:0:14
TTGTTCTTGAGCGTACTCGACGAAGTTTCTGCGGGGGGGGGGGGGGGG
+
FFFFFFFFFFFFFFFFFFFFFFFFFFFFFFFFFFFFFFFFFFFFFFF,
@FS10000125:27:BPA73017-1634:1:1101:1260:1860 2:N:0:14
ATATTATTGAGCGTACTCGACGAAGTTGTATGGGGGGGGGGGGGGGGA
+
,FFFFFFFFFFFFFFFFFFFFFFFFFFFFFFFFFFFFFFFFFF,,,:F
@FS10000125:27:BPA73017-1634:1:1101:1840:1860 2:N:0:14
AAGGTTTTGAGCGTACTCGACGAAGTTAGTCCGGGGGGGGGGGGGGGA
+
,,FFFFFFFFFFFFFFFFFFFFFFFFFFFFFFFFFFFFFFFFFFFFF:
@FS10000125:27:BPA73017-1634:1:1101:2090:1860 2:N:0:14
ACGATATTGAGCGTACTCGACGAAGTTACAAAGGGGGGGGGGGGGGAA
+
FFFFFFFFFFFFFFFFFFFFFFFFFFFFFFFFFFFFFFFFFFFFFF,F
@FS10000125:27:BPA73017-1634:1:1101:2160:1860 2:N:0:14
ACCAGCTTGAGCGTACTCGACGAAGTTTCGCGGGGGGGGGGGGGGGGA
+
,FF,,,FFFFFFFFFFFFFFFFFFFFFFF,FFFFFFFFFFFFFFFF,,
@FS10000125:27:BPA73017-1634:1:1101:2400:1860 2:N:0:14
CTGTAATTGAGCGTACTCGACGAAGTTCCAAGGGGGGGGGGGGGGGGA
+
FFFFFFFFFFFFFFFFFFFFFFFFFFFFFFFFFFFFFFF:F,,:F:,,
@FS10000125:27:BPA73017-1634:1:1101:2880:1860 2:N:0:14
AAGTGTTTGAGCGTACTCGACGAAGTTAAGGGGGGGGGGGGGGGGGAA
+
,,FFFFFFFFFFFFFFFFFFFFFFFFFFFFFFFFFFFFFFFFFFF,,F
@FS10000125:27:BPA73017-1634:1:1101:2930:1860 2:N:0:14
ATGACCTTGAGCGTACTCGACGAAGTTTACTGGGGGGGGGGGGGGGGA
+
FFFFFFFFFFFFFFFFFFFFFFFFFFFFFFFFFFFFFFFFFFFFFFFF
@FS10000125:27:BPA73017-1634:1:1101:5050:1860 2:N:0:14
CCGGTATTGAGCGTACTCGACGAAGTTCAGCCGGGGGGGGGGGGGGGA
+
FFFFFFFFFFFFFFFFFFFFFFFFFFFFFFFFFFFFFFFFFFFFFF:F
@FS10000125:27:BPA73017-1634:1:1101:5070:1860 2:N:0:14
TTCAAATTGAGCGTACTCGACGAAGTTGGGTGGGGGGGGGGGGAGATC
+
FFFFFFFFFFFFFFFFFFFFFFFFFFFFFFFFFFFFFFFFFFFF,FFF
@FS10000125:27:BPA73017-1634:1:1101:5370:1860 2:N:0:14
CTTGACTTGAGCGTACTCGACGAAGTTTGCGCGGGGGGGGGGGGGGGG
+
FFFFFFFFFFFFFFFFFFFFFFFFFFFFFFFFFFFFFFFFFFFFFFF:
@FS10000125:27:BPA73017-1634:1:1101:5480:1860 2:N:0:14
TTGACCTTGAGCGTACTCGACGAAGTTGGCAGGGGGGGGGGGGGGGGG
+
FF:FFFFFFFFFFFFFFFFFFFFFFFFFFFFFFFFFFFFFFFFFF:,F
@FS10000125:27:BPA73017-1634:1:1101:5560:1860 2:N:0:14
TTCGAATTGAGCGTACTCGACGAAGTTCTTGGGGGGGGGGGGGGGGAA
+
FFFFFFFFFFFFFFFFFFFFFFFFFFFFFFFFFFFFFFFFFFFFFFFF
@FS10000125:27:BPA73017-1634:1:1101:5950:1860 2:N:0:14
TAGGGCTTGAGCGTACTCGACGAAGTTCGTTGGGGGGGGGGGGGGGAA
+
FFFFFFFFFFFFFFFFFFFFFFFFFFFFFFFFFFFFFFFFFFFFFF,,
@FS10000125:27:BPA73017-1634:1:1101:6860:1860 2:N:0:14
TCCCTCTTGAGCGTACTCGACGAAGTTAAGCCGGGGGGGGGGGGGGGA
+
FFFFFFFFFFFFFFFFFFFFFFFFFFFFFFFFFFFFFFFFFFFFFFFF
@FS10000125:27:BPA73017-1634:1:1101:7030:1860 2:N:0:14
ATTCGATTGAGCGTACTCGACGAAGTTCGGCCGGGGGGGGGGGGGGGA
+
FFFFFFFFFFFFFFFFFFFFFFFFFFFFFFFFFFFFFFFFFFFFFFFF
@FS10000125:27:BPA73017-1634:1:1101:7260:1860 2:N:0:14
TTTTAGTTGAGCGTACTCGACGAAGTTACGGGGGGGGGGGGGGGGGAA
+
F,FFFFFFFFFFFFFFFFFFFFFFFFFFFFFFFFFFFFFFFFFFFF:F
@FS10000125:27:BPA73017-1634:1:1101:7300:1860 2:N:0:14
TTCAATTTGAGCGTACTCGTCTTTGTTTTTATTTGGGGGGGGGGGGGA
+
FFFF:FFF,,,,,F,,F,,,,,,,,FFFFF,:,,,,,,::FFF:,,,F
@FS10000125:27:BPA73017-1634:1:1101:8270:1860 2:N:0:14
TAGGACTTGAGCGTACTCGACGAAGTTGGTGCGGGGGGGGGGGGGGGA
+
FFFFFFFFFFFFFFFFFFFFFFFFFFFFFFFFFFFFFFFFFFFFFFF,
@FS10000125:27:BPA73017-1634:1:1101:8350:1860 2:N:0:14
ATTAGTTTGAGCGTACTCGACGAAGTTAGGTGGGGGGGGGGGGGGGAA
+
FFFFFFFFFFFFFFFFFFFFFFFFFFFFFFFFFFFFFFFFFFFFF,FF
@FS10000125:27:BPA73017-1634:1:1101:9050:1860 2:N:0:14
ATAAAATTGAGCGTACTCGACGAAGTTTTTGGGGGGGGGGGGGGGGAA
+
FFFFFFFFFFFFFFFFFFFFFFFFFFFFFFFFFFFFFFFFFFFFF,:F
@FS10000125:27:BPA73017-1634:1:1101:9340:1860 2:N:0:14
AACCGTTTGAGCGTACTCGACGAAGTTGCACCGGGGGGGGGGGGGGGA
+
F:FFFFFFFFFFFFFFFFFFFFFFFFFFFFFFFFFFFFFFFFFFFFFF
@FS10000125:27:BPA73017-1634:1:1101:9590:1860 2:N:0:14
CTATAATTGAGCGTACTCGACGAAGTTGCGGGGGGGGGGGGGGGAATT
+
F,FFFFFFFFFFFFFFFFFFFFFFFFFFFFFFFFFFFFFFFFF,F,,F
@FS10000125:27:BPA73017-1634:1:1101:9950:1860 2:N:0:14
CATGGATTGAGCGTACTCGACGAAGTTTCTACGGGGGGGGGGGGGGGA
+
FFFFFFFFFFFFFFFFFFFFFFFFFFFFFFFFFFFFFFFFFFFFFF,F
@FS10000125:27:BPA73017-1634:1:1101:10460:1860 2:N:0:14
AATGACTTGAGCGTACTCGACGAAGTTATCCGGGGGGGGGGGGGGGAA
+
:FFFFFFFFFFFFFFFFFFFFFFFFFFFFFFFFFFFFFFFFFFFFFFF
@FS10000125:27:BPA73017-1634:1:1101:10820:1860 2:N:0:14
AGAATCTTGAGCGTACTCGACGAAGTTCTACCGGGGGGGGGGGGGGAA
+
,,FFF,FFFFFFFFFFFFFFFFFFFFF:,:F,FFFFFFFFFFFFFF:,
@FS10000125:27:BPA73017-1634:1:1101:11700:1860 2:N:0:14
TCCGTATTGAGCGTACTCGACGAAGTTTGGTCGGGGGGGGGGGGGGGG
+
FFFFFFFFFFFFFFFFFFFFFFFFFFFFFFFFFFFFFFFFFFFFFFF:
@FS10000125:27:BPA73017-1634:1:1101:12300:1860 2:N:0:14
TTAATCTTGAGCGTACTCGACGAAGTTAACTGGGGGGGGGGGGGGGAA
+
,FFFFFFFFFFFFFFFFFFFFFFFFFFFFFFFFFFFFFFFFFFFF,FF
@FS10000125:27:BPA73017-1634:1:1101:12770:1860 2:N:0:14
ATACTTTTGAGCGTACTCGACGAAGTTTCGGCGGGGGGGGGGGGGGGG
+
FFFFFFFFFFFFFFFFFFFFFFFFFFFFFFFFFFFFFFFFFFFFFFF,
@FS10000125:27:BPA73017-1634:1:1101:13150:1860 2:N:0:14
ATATTATTGAGCGTACTCGACGAAGTTATGAGGGGGGGGGGGGGGGGA
+
,FFFFFFFFFFFFFFFFFFFFFFFFFFFFFFFFFFFFFFFFFFFFFF,
@FS10000125:27:BPA73017-1634:1:1101:13750:1860 2:N:0:14
TCCCCATTGAGCGTACTCGACGAAGTTGAGCGGGGGGGGGGGGGGGGA
+
FFFFFFFFFFFFFFFFFFFFFFFFFFFFFFFFFFFFFFFFFFFFF:::
@FS10000125:27:BPA73017-1634:1:1101:13780:1860 2:N:0:14
ATGCGATTGAGCGTACTCGACGAAGTTATACGGGGGGGGGGGGGGGGA
+
FFFFFFFFFFFFFFFFFFFFFFFFFFFFFFFFFFFFFFFFFFFFFFFF
@FS10000125:27:BPA73017-1634:1:1101:13830:1860 2:N:0:14
TTGCTTTTGAGCGTACTCGACGAAGTTGTTTCGGGGGGGGGGGGGGGA
+
F,,:F:FFFFFFFFFFFFFFFFFFFFFFFFFFFFFFFFFFF,FFFF,F
@FS10000125:27:BPA73017-1634:1:1101:14580:1860 2:N:0:14
TTGTGCTTGAGCGTACTCGACGAAGAGGGGGGGGGGGGGGGGGAAGTC
+
,FFFFFFFFFFFFFFFFFFFFFFFFFFFFFFFFFFFFFFFFF,FF,F:
@FS10000125:27:BPA73017-1634:1:1101:14610:1860 2:N:0:14
GTATCATTGAGCGTACTCGACGAAGTTATGGCAGGGGGGGGGGGGGGA
+
,:FFFFFFFFFFFFFFFFFFFFFFFFFFFFFFFFFFFFFFFFFFF,F,
@FS10000125:27:BPA73017-1634:1:1101:14640:1860 2:N:0:14
TTTCTTTTGAGCGTACTCGACGAAGTTGGCTGGGGGGGGGGGGGGGGA
+
FFFF::FFF::F:FFFFFFFF:FFFFFF:FFFF:F:FFFFF,F:F,,F
@FS10000125:27:BPA73017-1634:1:1101:16030:1860 2:N:0:14
TTTGGATTGAGCGTACTCGACGAAGTTGGGGGGGGGGGGGGGGAGTTC
+
,FFFFFFFFFFFFFFFFFFFFFFFFFFFFFFFFFFFFFFFF,,:,F,,
@FS10000125:27:BPA73017-1634:1:1101:1100:1870 2:N:0:14
ATTGTGTTGAGCGTACTCGACGAAGTTTCGGGGGGGGGGGGGGGAGAT
+
FFFFFFFFFFFFFFFFFFFFFFFFFFFFFFFFFFFFFFFFFFFFF,:F
@FS10000125:27:BPA73017-1634:1:1101:1630:1870 2:N:0:14
TCGGTATTGAGCGTACTCGACGAAGTTTGTTGGGGGGGGGGGGGGGGG
+
,FFFFFFFFFFFFFFFFFFFFFFFFFFFFFFFFFFFFFFFFFFFFFF,
@FS10000125:27:BPA73017-1634:1:1101:2690:1870 2:N:0:14
CCTCCATTGAGCGTACTCGACGAAGTTTTCTCGGGGGGGGGGGGGGGA
+
FFFFFFFFFFFFFFFFFFFFFFFFFFFFFFFFFFFFFFFFFFFFFF:,
@FS10000125:27:BPA73017-1634:1:1101:3270:1870 2:N:0:14
ATGACATTGAGCGTACTCGACGAAGTTACGTGGGGGGGGGGGGGGGGA
+
F,FFFFFFFFFFFFFFFFFFFFFFFFFFFFFFFFFFFFFFFFFFFFFF
@FS10000125:27:BPA73017-1634:1:1101:3850:1870 2:N:0:14
TTATGTTTGAGCGTACTCGACGAAGTTACTAGGGGGGGGGGGGGGGGA
+
FFFFFFFFFFFFFFFFFFFFFFFFFFFFFFFFFFFFFFFFFFFFFFFF
@FS10000125:27:BPA73017-1634:1:1101:4800:1870 2:N:0:14
CTTCGCTTGAGCGTACTCGACGAAGGGGGGGGGGGGGGGGGAATTCGA
+
F,FFFFFFFFFFFFFFFFFFFFFFFFFFFFFFFFFFFFFF,::,:F,,
@FS10000125:27:BPA73017-1634:1:1101:6050:1870 2:N:0:14
ACTGTATTGAGCGTACTCGACGAAGTTCAATGGGGGGGGGGGGGGGAA
+
FFFFFFFFFFFFFFFFFFFFFFFFFFFFFFFFFFFFFFFFFFFFFFFF
@FS10000125:27:BPA73017-1634:1:1101:6200:1870 2:N:0:14
TTATGTTTGAGCGTACTCGACGAAGTTCATAGGGGGGGGGGGGGGGGA
+
,,FFFFFFFFFFFFFFFFFFFFFFFFFFFFFFFFFFFFFFFFFFFFFF
@FS10000125:27:BPA73017-1634:1:1101:8780:1870 2:N:0:14
AACCGGTTGAGCGTACTCGACGAAGTTTAAGGGGGGGGGGGGGGGGAA
+
F:FFFFFFFFFFFFFFFFFFFFFFFFFFFFFFFFFFFFFFFFFFF:FF
@FS10000125:27:BPA73017-1634:1:1101:9350:1870 2:N:0:14
TTACCTTTGAGCACTCGACGAAGTTAAGAGGGGGGGGGGGGGGGGGGA
+
,FFFFFFFFFFFFFFFFFFFFFFFFFFFFFFFFFFFFFFFFFFFFF:F
@FS10000125:27:BPA73017-1634:1:1101:9470:1870 2:N:0:14
TTGTTTTTGAGCGTACTCGACGAAGTTGGGAGGGGGGGGGGGGGGGGG
+
,,FFFFFFFFFFFFFFFFFFFFFFFFFFFFFFFFFFFFFFFFFFFFFF
@FS10000125:27:BPA73017-1634:1:1101:11070:1870 2:N:0:14
TTAAGGTTGAGCGTACTCGACGAAGTTGTGTGGGGGGGGGGGGGGGAA
+
,FFFFFFFFFFFFFFFFFFFFFFFFFFFFFFFFFFFFFFFFFFFF,:F
@FS10000125:27:BPA73017-1634:1:1101:11740:1870 2:N:0:14
TTCGTATTGAGCGTACTCGACGAAGTTTTGCAGGGGGGGGGGGGGGGG
+
,,FFFFFFFFFFFFFFFFFFFFFFFFFFFFFFFFFFFFFFFFFFFFF,
@FS10000125:27:BPA73017-1634:1:1101:12420:1870 2:N:0:14
TATATTTTGAGCGTACTCGACGAAGGGGCGGGGGGGGGGGAGTTCGAA
+
F::,FFFF,F:F:FFFF:FFFF:FF::,,,:F:F,::F,:,F,F:,,F
@FS10000125:27:BPA73017-1634:1:1101:13710:1870 2:N:0:14
TTGTTTTTGAGCGTACTCGACGAAGGGGGGGGGGGGGGGAGTTCGGAA
+
FFFFFFFFFFFFFFFFFFFFFFFFFFFFFFFFFFFFFFF:,,F:,,F:
@FS10000125:27:BPA73017-1634:1:1101:15050:1870 2:N:0:14
TTACTCTTGAGCGTACTCGACGAAGTTGCTGGGGGGGGGGGGGGGGAA
+
,FFFFFFFFFFFFFFFFFFFFFFFFFFFFFFFFFFFFFFFFFFFF,FF
@FS10000125:27:BPA73017-1634:1:1101:15130:1870 2:N:0:14
CAATCATTGAGCGTACTCGACGAAGTTGTGTGGGGGGGGGGGGGGGGG
+
F,FFFFFFFFFFFFFFFFFFFFFFFFFFFFFFFFFFFFFFFFFFFFF,
@FS10000125:27:BPA73017-1634:1:1101:1140:1880 2:N:0:14
CCCACGTTGAGCGTACTCGACGAAGTTTGCAGGGGGGGGGGGGGGGAA
+
FFFFFFFFFFFFFFFFFFFFFFFFFFFFFFFFFFFFFFFFFFFFFFFF
@FS10000125:27:BPA73017-1634:1:1101:2420:1880 2:N:0:14
TAGACATTGAGCGTACTCGACGAAGTTTGCGGGGGGGGGGGGGGGGAA
+
FFFFFFFFFFFFFFFFFFFFFFFFFFFFFFFFFFFFFFFFFFFFF,FF
@FS10000125:27:BPA73017-1634:1:1101:3240:1880 2:N:0:14
CACAAATTTGAGCGTACTCGACGAAGTTGGCCGGGGGGGGGGGGGGGA
+
FFF:FFFFFFFFFFFFFFFFFFFFFFFFFFFFFFFFFFFFFFFFFFF,
@FS10000125:27:BPA73017-1634:1:1101:4830:1880 2:N:0:14
TTAGTGTTGAGCGTACTCGACGAAGTTCGAAGGGGGGGGGGGGGGGGA
+
FFFFFFFFFFFFFFFFFFFFFFFFFFFFFFFFFFFFFFFFFFFFFF,F
@FS10000125:27:BPA73017-1634:1:1101:5050:1880 2:N:0:14
TATTTTTTGAGCGTACTCGACGAAGTTGATAGGGGGGGGGGGGGGGGA
+
FFFFFFFFFFFFFFFFFFFFFFFFFFFFFFFFFFFFFFFFFFFFFF,F
@FS10000125:27:BPA73017-1634:1:1101:6330:1880 2:N:0:14
TTTTCATTGAGCGTACTCGACGAAGTTCCAGCGGGGGGGGGGGGGGGG
+
FFFFFFFFFFFFFFFFFFFFFFFFFFFFFFFFFFFFFFFFFFFFFFFF
@FS10000125:27:BPA73017-1634:1:1101:6420:1880 2:N:0:14
CCTCACTTGAGCGTACTCGACGAAGTTATTGCGGGGGGGGGGGGGGGA
+
FFFFFFFFFFFFFFFFFFFFFFFFFFFFFFFFFFFFFFFFFFFFFFF,
@FS10000125:27:BPA73017-1634:1:1101:6500:1880 2:N:0:14
TTCCAATTGAGCGTACTCGACGAAGTTTGTAGGGGGGGGGGGGGGGGA
+
FFFFFFFFFFFFFFFFFFFFFFFFFFFFFFFFFFFFFFFFFFFFFF,F
@FS10000125:27:BPA73017-1634:1:1101:7300:1880 2:N:0:14
CCTCCATTGAGCGTACTCTACGAAGTTCAACCGGGGGGGGGGGGGGGA
+
F,FFFFFFFFFFFFFFFFFFFFFFFFFFFFFFFFFFFFFFFFFFFF:F
@FS10000125:27:BPA73017-1634:1:1101:7560:1880 2:N:0:14
TACGCTTTGAGCGTACTCGACGAAGTTTGGCGGGGGGGGGGGGGGGAA
+
FFFFFFFFFFFFFFFFFFFFFFFFFFFFFFFFFFFFFFFFFFFFFFFF
@FS10000125:27:BPA73017-1634:1:1101:7720:1880 2:N:0:14
TCTGTATTGAGCGTACTCGACGAAGTTGTAGGGGGGGGGGGGGGAAAT
+
FFFFFFFFFFFFFFFFFFFFFFFFFFFFFFFFFFFFFFFFFFF,F:,:
@FS10000125:27:BPA73017-1634:1:1101:8840:1880 2:N:0:14
AATGACTTGAGCGTACTCGACGAAGGGGGGGGGGGGGGGGAGATCGGA
+
F:FFFFFFFFFFFFFFFFFFFFFFFFFFFFF:FFFFFFF,,,,::,,:
@FS10000125:27:BPA73017-1634:1:1101:9560:1880 2:N:0:14
ATTAGTTTGAGCGTACTCGACGAAGTTCTAGCGGGGGGGGGGGGGGGA
+
FFFFFFFFFFFFFFFFFFFFFFFFFFFFFFFFFFFFFFFFFFFFFFFF
@FS10000125:27:BPA73017-1634:1:1101:10950:1880 2:N:0:14
TTCTGCTTGAGCGTACTCGACGAAGGGGGGGGGGGGGGGGGAATTTTG
+
,,FFFFFFFFFFFFFFFFFFFFFFFFFFFFFFFFFFFFFFF,,,:,,,
@FS10000125:27:BPA73017-1634:1:1101:11050:1880 2:N:0:14
CCTCCCTTGAGCGTACTCGACGAAGTTCATCCGGGGGGGGGGGGGGGG
+
FFFFFFFFFFFFFFFFFFFFFFFFFFFFFFFFFFFFFFFFFFFFF,,F
@FS10000125:27:BPA73017-1634:1:1101:11080:1880 2:N:0:14
CTGTCGTTGAGCGTACTCGACGAAGTTCATAGGGGGGGGGGGGGGGGA
+
FFFFFFFFFFFFFFFFFFFFFFFFFFFFFFFFFFFFFFFFFFFFFF,,
@FS10000125:27:BPA73017-1634:1:1101:11110:1880 2:N:0:14
ATTTGGTTGAGCGTACTCGACGAAGTTGCCGGGGGGGGGGGGGGGAAT
+
F,FFFFFFFFFFFFFFFFFFFFFFFFFFFFFFFFFFFFFFFFF:,:,F
@FS10000125:27:BPA73017-1634:1:1101:14050:1880 2:N:0:14
TCTAACTTGAGCGTACTCGACGAAGTTAGCCGGGGGGGGGGGGGGGGA
+
FFFFFFFFFFFFFFFFFFFFFFFFFFFFFFFFFFFFFFFFFFFFFFFF
@FS10000125:27:BPA73017-1634:1:1101:14540:1880 2:N:0:14
TTCTGTTTGAGCGTACTCGACGAAGTTTGCGGGGGGGGGGGGGGGAAA
+
F,FFFFFFFFFFFFFFFFFFFFFFFFFFFFFFFFFFFFFFFFFF:F:,
@FS10000125:27:BPA73017-1634:1:1101:16120:1880 2:N:0:14
TCCCTTTTGAGCGTACTCGACGTAAGGGGGGGGGGGGGGCTTGTTTCA
+
FF,,,,:F,,,,,:FF:,,FFF,FF,,,,,F,FF,,,FF,,,,,:,::
@FS10000125:27:BPA73017-1634:1:1101:1280:1890 2:N:0:14
CATTCATTGAGCGTACTCGACGAAGTTGGGGGGGGGGGGGGGAAGTTG
+
FFFFFFFFFFFFFFFFFFFFFFFFFFFFFFFFFFFFFFFFF,,F,,:,
@FS10000125:27:BPA73017-1634:1:1101:2060:1890 2:N:0:14
CCGAAATTGAGCGTACTCGACGAAGTTGGCAGGGGGGGGGGGGGGGAA
+
FFFFFFFFFFFFFFFFFFFFFFFFFFFFFFFFFFFFFFFFFFFFF:FF
@FS10000125:27:BPA73017-1634:1:1101:2220:1890 2:N:0:14
TTATATTTGAGCGTACTCGACGAAGTTGGGCGGGGGGGGGGGGGGGGG
+
FFFFFFFFFFFFFFFFFFFFFFFFFFFFFFFFFFFFFFFFFFFFFFFF
@FS10000125:27:BPA73017-1634:1:1101:2410:1890 2:N:0:14
TTGGGTTTGAGCGTACTCGACGAAGTTGCGGGGGGGGGGGGGGGAAAT
+
,FFFFFFFFFFFFFFFFFFFFFFFFFFFFFFFFFFFFFFFFFFF:::F
@FS10000125:27:BPA73017-1634:1:1101:3090:1890 2:N:0:14
ATGGTCTTGAGCGTACTCGACGAAGTTCGTGCGGGGGGGGGGGGGGGG
+
FFFFFFFFFFFFFFFFFFFFFFFFFFFFFFFFFFFFFFFFFFFFFFF:
@FS10000125:27:BPA73017-1634:1:1101:5080:1890 2:N:0:14
TTTCTATTGAGCGTACTCGACGAAGTTCTTAGGGGGGGGGGGGGGGAA
+
FFFFFFFFFFFFFFFFFFFFFFFFFFFFFFFFFFFFFFFFFFFFFFFF
@FS10000125:27:BPA73017-1634:1:1101:5210:1890 2:N:0:14
TCTAATTTGAGCGTACTCGACGAAGTTGCCGGGGGGGGGGGGGGGGGG
+
,FFFFFFFFFFFFFFFFFFFFFFFFFFFFFFFFFFFFFFFFFFF::::
@FS10000125:27:BPA73017-1634:1:1101:5430:1890 2:N:0:14
TTTTTCTTGAGCGTACTCGACGAAGTTCTACCGGGGGGGGGGGGGGAA
+
F,FF,,FFFFFFFFFFFFFFFFFFFFF:F,,FFFFFFFFFFFF:F::F
@FS10000125:27:BPA73017-1634:1:1101:6100:1890 2:N:0:14
ATTCGATTGAGCGTACTCGACGAAGTTCCTTCGGGGGGGGGGGGGGGA
+
:FFFFFFFFFFFFFFFFFFFFFFFFFFFFFFFFFFFFFFFFFFFFFF,
@FS10000125:27:BPA73017-1634:1:1101:6440:1890 2:N:0:14
TCCAACTTGAGCGTACTCGACGAAGTTAGCTCGGGGGGGGGGGGGGGA
+
FFFFFFFFFFFFFFFFFFFFFFFFFFFFFFFFFFFFFFFFFFFFFFFF
@FS10000125:27:BPA73017-1634:1:1101:8720:1890 2:N:0:14
CAGTTCTTGAGCGTACTCGACGAAGTTCAGGGGGGGGGGGGGGGGAAA
+
FFFFFFFFFFFFFFFFFFFFFFFFFFFFFFFFFFFFFFFFFFFF:FF,
@FS10000125:27:BPA73017-1634:1:1101:8740:1890 2:N:0:14
TCTCAGTTGAGCGTACTCGACGAAGTTCCAAGGGGGGGGGGGGGGGGG
+
,FFFFFFFFFFFFFFFFFFFFFFFFFFFFFFFFFFFFFFFFFFFFFF,
@FS10000125:27:BPA73017-1634:1:1101:10080:1890 2:N:0:14
TTCCATTTGAGCGTACTCGACGAAGCGGGGGGGGGGGGGGGAAATCTG
+
F,FFFFFFFFFFFFFFFFFFFFFFFFFFFFFFFFFFFFFFF:F,F,,:
@FS10000125:27:BPA73017-1634:1:1101:11090:1890 2:N:0:14
CTCGTGTTGAGCGTACTCGACGAAGTTGTCTCGGGGGGGGGGGGGGGA
+
FF:,:,FF,FFF:F,FFF::F:FFFFFFF,,:FFFFFFFFFF::F:,F
@FS10000125:27:BPA73017-1634:1:1101:12050:1890 2:N:0:14
TAAGATTTGAGCGTACTCGACGAAGTTTCTGCGGGGGGGGGGGGGGGA
+
,:FFFFFFFFFFFFFFFFFFFFFFFFFFFFFFFFFFFFFFFFFFF:,F
@FS10000125:27:BPA73017-1634:1:1101:13300:1890 2:N:0:14
CAGTGCTTGAGCGTACTCGACGAAGTTAGAAGGGGGGGGGGGGGGGGA
+
F:,FFFFFFFFFFFFFFFFFFFFFFFFFFFFFFFFFFFFFFFF::FFF
@FS10000125:27:BPA73017-1634:1:1101:13730:1890 2:N:0:14
GATATCTTGAGCGTACTCGACGAAGTTGGGTGGGGGGGGGGGGAAAGG
+
,FF:F:FFFFFFFFFFFFFFFFFFFFF,,,,FFFFFFFFFFFF::F,,
@FS10000125:27:BPA73017-1634:1:1101:14300:1890 2:N:0:14
ACGTCGTTGAGCGTACTCGACGAAGTTGCTTGGGGGGGGGGGGGGGAA
+
FFFFFFFFFFFFFFFFFFFFFFFFFFFFFFFFFFFFFFFFFFFFFFFF
@FS10000125:27:BPA73017-1634:1:1101:15450:1890 2:N:0:14
TAGGTTTTGAGCGTACTCGACGAAGTTCAGGCGGGGGGGGGGGGGGGA
+
F,FFFFFFFFFFFFFFFFFFFFFFFFFFFFFFFFFFFFFFFFFFFF:,
@FS10000125:27:BPA73017-1634:1:1101:16150:1890 2:N:0:14
ACCTTGTTGAGCGTACTCGACGAAGTTGGAGCGGGGGGGGGGGGGGGA
+
:FFFFFFFFFFFFFFFFFFFFFFFFFFFFFFFFFFFFFFFFFFFF:F,
@FS10000125:27:BPA73017-1634:1:1101:16400:1890 2:N:0:14
TTGAGATTGAGCGTACTCGACGAAGGGGGGGGGGGGGGGAGATCGGAA
+
FF:F:FFFFFFFFFFFFFFFFFFFFFFFFFFFFFFFFFF:FF:F:,FF
@FS10000125:27:BPA73017-1634:1:1101:1070:1900 2:N:0:14
TATCAATTGAGCGTACTCGACGAAGTTTACAGGGGGGGGGGGGGGGGA
+
FFFFFFFFFFFFFFFFFFFFFFFFFFFFFFFFFFFFFFFFFFFFFFFF
@FS10000125:27:BPA73017-1634:1:1101:1130:1900 2:N:0:14
CCCACGTTGAGCGTACTCGACGAAGTTTGCAGGGGGGGGGGGGGGGGA
+
FFFFFFFFFFFFFFFFFFFFFFFFFFFFFFFFFFFFFFFFFFFFFFFF
@FS10000125:27:BPA73017-1634:1:1101:1470:1900 2:N:0:14
CTGTTGTTGAGCGTACTCGACGAAGTTGAGCCGGGGGGGGGGGGGGGA
+
FFFFFFFFFFFFFFFFFFFFFFFFFFFFFFFFFFFFFFFFFFFFFF,F
@FS10000125:27:BPA73017-1634:1:1101:1570:1900 2:N:0:14
CTTGATTTGAGCGTACTCGACGAAGTTGCATGGGGGGGGGGGGGGGAA
+
FFFFFFFFFFFFFFFFFFFFFFFFFFFFFFFFFFFFFFFFFFFFF,FF
@FS10000125:27:BPA73017-1634:1:1101:3010:1900 2:N:0:14
ACAAAATTGAGCGTACTCGACGAAGTTCTGCGGGGGGGGGGGGGGGGA
+
:FFFFFFFFFFFFFFFFFFFFFFFFFFFFFFFFFFFFFFFFFFFFFF,
@FS10000125:27:BPA73017-1634:1:1101:3990:1900 2:N:0:14
TAGGCATTGAGCGTACTCGACGAAGTTGACAGGGGGGGGGGGGGGAAA
+
F:FFFFFFFFFFFFFFFFFFFFFFFFFFFFFFFFFFFFFFFFFFF,FF
@FS10000125:27:BPA73017-1634:1:1101:5470:1900 2:N:0:14
TCATAATTGAGCGTACTCGACGAAGTTTCAAGGGGGGGGGGGGGGGAA
+
,FFFFFFFFFFFFFFFFFFFFFFFFFFFFFFFFFFFFFFFFFFFF:FF
@FS10000125:27:BPA73017-1634:1:1101:5920:1900 2:N:0:14
ATACACTTGAGCGTACTCGACGAAGTTCCGACGGGGGGGGGGGGGGGA
+
FFFFFFFFFFFFFFFFFFFFFFFFFFFFFFFFFFFFFFFFFFFFFFFF
@FS10000125:27:BPA73017-1634:1:1101:7130:1900 2:N:0:14
TTGGGATTGAGCGTACTCGACGAAGTTGACTGGGGGGGGGGGGGGGGA
+
[truncated: 21,943,512 more chars]
