# Supplementary material for: Non-templated addition and template switching by Moloney murine leukemia virus (MMLV)-based reverse transcriptases co-occur and compete with each other
Source: J Biol Chem. 2019 Oct 22;294(48):18220–31. doi: 10.1074/jbc.RA119.010676 (PMC6885630; doi:10.1074/jbc.RA119.010676)
Supplement: Supporting Information [file supp_RA119.010676_155253_1_supp_413280_pzhsrd.zip › Tailing for synthetic RNA bias/TdT-C0-4rNV5FAM-C.fastq]

@FS10000125:27:BPA73017-1634:1:1101:2150:1000 2:N:0:15
ATTGTTTTGAGCGTACTCGACGAAAGTTTGCAGGGGGGGGGGGGGGGA
+
,,FF,:FFFFFFFFFFFFFFFFFFF:F,F:FFFFFFFFFFFFFFF:,F
@FS10000125:27:BPA73017-1634:1:1101:2270:1000 2:N:0:15
TCTTGTTTGAGCGTACTCGACGAAGTTTATAGGGGGGGGGGGGGGGAA
+
:FFFFFFFFFFFFFFFFFFFFFFFFFFF:FF:FFFFFFFFFF::,,::
@FS10000125:27:BPA73017-1634:1:1101:3040:1000 2:N:0:15
TAAGGTTTGAGCGTACTCGACGAAGTTACCAGGGGGGGGGGGGGGGGA
+
F:,,,FFFFFFFFFFFFFFFFFFFFFF,FFFFFFFFFFFFF:F:,,,,
@FS10000125:27:BPA73017-1634:1:1101:3730:1000 2:N:0:15
AATTGGTTGAGCGTACTCGACGAAGTTGCAAGGGGGGGGGGGGGGGGA
+
,,,:,,FFFFFFFFFFFFFFFFFFFFFF:FF,FFFFFFFFFFFFF::,
@FS10000125:27:BPA73017-1634:1:1101:3820:1000 2:N:0:15
TTCAGCTTGAGCGTACTCGACGAAGTTGGGCGGGGGGGGGGGGGGGAA
+
FFFFFFFFFFFFFFFFFFFFFFFFFFFFFFFFFFFFFFFFFFFFF,FF
@FS10000125:27:BPA73017-1634:1:1101:3900:1000 2:N:0:15
TTTCCATTGAGCGTACTCGACGAAGTTCAGTGGGGGGGGGGGGGGGGA
+
,FFFFFFFFFFFFFFFFFFFFFFFFFFFFFFFFFFFFFFFFFFFF:F,
@FS10000125:27:BPA73017-1634:1:1101:4060:1000 2:N:0:15
ACATTCTTGAGCGTACTCGACGAAGTTTGGTGGGGGGGGGGGGGGGAA
+
FFFFFFFFFFFFFFFFFFFFFFFFFFFFFFFFFFFFFFFFFFFFF,FF
@FS10000125:27:BPA73017-1634:1:1101:4250:1000 2:N:0:15
ATATTCTTGAGCGTACTCGACGAAGTTACCAGGGGGGGGGGGGGGGAA
+
FFFFFFFFFFFFFFFFFFFFFFFFFFFFFFFFFFFFFFFFFFFF:,,:
@FS10000125:27:BPA73017-1634:1:1101:4330:1000 2:N:0:15
ATCGGGTTGAGCGTACTCGACGAAGTTGTAGGGGGGGGGGGGGGGGAA
+
FFFFFFFFFFFFFFFFFFFFFFFFFFFFFFFFFFFFFFFFFFFF,,F:
@FS10000125:27:BPA73017-1634:1:1101:5330:1000 2:N:0:15
CCTGCGTTGAGCGTACTCGACGAAGTTGACTCGGGGGGGGGGGGGGGA
+
FFFFFFFFFFFFFFFFFFFFFFFFFFFFFFFFFFFFFFFFFFFFF::F
@FS10000125:27:BPA73017-1634:1:1101:5570:1000 2:N:0:15
TTCAAGTTGAGCGTACTCGACGAAGTTGTGTGGGGGGGGGGGGGGGAA
+
F,FFFFFFFFFFFFFFFFFFFFFFFFFFFFFFFFFFFFFFFFFFF,FF
@FS10000125:27:BPA73017-1634:1:1101:6390:1000 2:N:0:15
TCTGAATTGAGCGTACTCGACGAAGTTGTTGGGGGGGGGGGGGGGAAT
+
,FFFFFFFFFFFFFFFFFFFFFFFFFFFFFFFFFFFFFFFFFFF,,:,
@FS10000125:27:BPA73017-1634:1:1101:6410:1000 2:N:0:15
GGTACGTTGAGCGTACTCGACGAAATTTACAGGGGGGGGGGGGGGGGA
+
FFFFFFFFFFFFFFFFFFFFFFFFFFFFFFFFFFFFFFFFFFFF:F,,
@FS10000125:27:BPA73017-1634:1:1101:6750:1000 2:N:0:15
TTCGTTTTGAGCGTACTCGACGAAGTTCGGGGGGGGGGGGGGGAGATC
+
FFFFFFFFFFFFFFFFFFFFFFFFFFFFFFFFFFFFFFFFFFFF,,F,
@FS10000125:27:BPA73017-1634:1:1101:6820:1000 2:N:0:15
AACGGTTTGAGCGTACTCGACGAAGTTCGGTCGGGGGGGGGGGGGGGA
+
FFFFFFFFFFFFFFFFFFFFFFFFFFFFFFFFFFFFFFFFFFFFFF,F
@FS10000125:27:BPA73017-1634:1:1101:8710:1000 2:N:0:15
TTTCAATTGAGCGTACTCGACGAAGTTTGGGGGGGGGGGGGGGAGTTC
+
,F,:FFFFFFFFFFFFFFFFFFFFFFFFFFFFFFFFFFFFF:,,,,F,
@FS10000125:27:BPA73017-1634:1:1101:9230:1000 2:N:0:15
AACATTTTGAGCGTACTCGACGAAGTTTATCCGGGGGGGGGGGGGGGA
+
,,F:,,FFFFFFFFFFFFFFFFFFFFF,,,,,FFFFFFFFF:F,,,,:
@FS10000125:27:BPA73017-1634:1:1101:10520:1000 2:N:0:15
TCCTAATTGAGCGTACTCGACGAAGTTATACCGGGGGGGGGGGGGGGA
+
FFFFFFFFFFFFFFFFFFFFFFFFFFFFFFFFFFFFFFFFFFFF:,,,
@FS10000125:27:BPA73017-1634:1:1101:10640:1000 2:N:0:15
TTGACTTTGAGCGTACTCGACGAAGTTAAGCCGGGGGGGGGGGGGGGA
+
FF,FFFFFFFFFFFFFFFFFFFFFFFFFFFFFFFFFFFFFFFF::,,F
@FS10000125:27:BPA73017-1634:1:1101:10870:1000 2:N:0:15
TCATAATTGAGCGTACTCGACGAAGTTGGCTGGGGGGGGGGGGGGGAA
+
FFFFFFFFFFFFFFFFFFFFFFFFFFFFFFFFFFFFFFFFFF::,,,,
@FS10000125:27:BPA73017-1634:1:1101:11870:1000 2:N:0:15
AATATTTTAAATGTACTTGATTTACTTCATAAGTCCGATGCTGTTCAA
+
F,,F,FFF,F,,::F:F,F:,,,:,F:,,FF,F,,,:,:F,:F::,,,
@FS10000125:27:BPA73017-1634:1:1101:12520:1000 2:N:0:15
TTTCAGTTGAGCGTACTCGACGAAGTGGGGGGGGGGGGGGGAAATCGA
+
FFFFFFFFFFFFFFFFFFFFFFFFFFFFFFFFFFFFFFFFFF,FF:,:
@FS10000125:27:BPA73017-1634:1:1101:12710:1000 2:N:0:15
AACAATTTGAGCGTACTCGACGAAGTTGTGCGGGGGGGGGGGGGGGGA
+
:FFF:FFFFFFFFFFFFFFFFFFFFFFFFFFFFFFFFFFFFFF:,:,F
@FS10000125:27:BPA73017-1634:1:1101:13440:1000 2:N:0:15
TAGCTATTGAGCGTACTCGACGAAGTTAGTGCGGGGGGGGGGGGGGGA
+
,:FFFFFFFFFFFFFFFFFFFFFFFFFFFFFFFFFFFFFFFFFFF,F,
@FS10000125:27:BPA73017-1634:1:1101:13970:1000 2:N:0:15
TCATTTTTGAGCGTACTCGACGAAGTTCTATCGGGGGGGGGGGGGGGA
+
:,,F,:FFFFFFFFFFFFFFFFFFFFFF,,,,FFFFFFFFFFF,FFFF
@FS10000125:27:BPA73017-1634:1:1101:14330:1000 2:N:0:15
TAATATTTGAGCGTACTCGACGAAGTTACTAGGGGGGGGGGGGGGGAA
+
F:F,FFFFFFFFFFFFFFFFFFFFFFFFFF:FFFFFFFFFFFFFF,FF
@FS10000125:27:BPA73017-1634:1:1101:14700:1000 2:N:0:15
TTTGACTTGAGCGTACTCGACGAAGTTTGTAGGGGGGGGGGGGGGGGA
+
F,F:FFFFFFFFFFFFFFFFFFFFFFFFFFFFFFFFFFFFFFF:F,,F
@FS10000125:27:BPA73017-1634:1:1101:1290:1010 2:N:0:15
CCACTCTTGAGCGTACCGACGAAGTTGAGCCGGGGGGGGGGGGGGAAA
+
FFFFFFFFFFFFFFFFFFFFFFFFFFFFFFFFFFFFFFFFFFFFF,F:
@FS10000125:27:BPA73017-1634:1:1101:1830:1010 2:N:0:15
ATGAATTTGAGCGTACTCGACGAAGTTACAAGGGGGGGGGGGGGGGAA
+
FF:FFFFFFFFFFFFFFFFFFFFFFFFFFFFFFFFFFFFFFFFFF,FF
@FS10000125:27:BPA73017-1634:1:1101:3340:1010 2:N:0:15
TGCCCCTTGAGCGTACTCGACGAAGTTGCTGGGGGGGGGGGGGGGGAA
+
,FFFFFFFFFFFFFFFFFFFFFFFFFFFFFF:FF:FFFF:FF:F,,F,
@FS10000125:27:BPA73017-1634:1:1101:3920:1010 2:N:0:15
TATTCATTGAGCGTACTCGACGAAGTTCCAAGGGGGGGGGGGGGGGAA
+
FFFFFFFFFFFFFFFFFFFFFFFFFFFFFFFFFFFFFFFFFFFFFFFF
@FS10000125:27:BPA73017-1634:1:1101:4250:1010 2:N:0:15
TTAAGCTTGAGCGTACTCGACGAAGTTGTTGGGGGGGGGGGGGGGAAT
+
::FFFFFFFFFFFFFFFFFFFFFFFFFFFFFFFFFFFFFFFFFF,FF:
@FS10000125:27:BPA73017-1634:1:1101:4420:1010 2:N:0:15
TTCTATTTGAGCGTACTCGACGAAGTGGGGGGGGGGGGGGGAATTCGA
+
,FFFFFFFFFFFFFFFFFFFFFFFFFFFFFFFFFFFFFFF,F,,,:,F
@FS10000125:27:BPA73017-1634:1:1101:4870:1010 2:N:0:15
TATCCTTTGAGCGTACTCGACGAAGTTTTGGGGGGGGGGGGGGGGGAA
+
FFFFFFFFFFFFFFFFFFFFFFFFFFFFFFFFFFFFFFFFFFFFF,,F
@FS10000125:27:BPA73017-1634:1:1101:5060:1010 2:N:0:15
CTCTCTTTGAGCGTACTCGACGAAGTTACCGCGGGGGGGGGGGGGGGA
+
FFFFFFFFFFFFFFFFFFFFFFFFFFFFFFFFFFFFFFFFFFFFFFFF
@FS10000125:27:BPA73017-1634:1:1101:5400:1010 2:N:0:15
TTGTAATTGAGCGTACTCGACGAAGTTGGGGGGGGGGGGGGGAAATCG
+
F,FFFFFFFFFFFFFFFFFFFFFFFFFFFFFFFFFFFFFFF:FF,F::
@FS10000125:27:BPA73017-1634:1:1101:6730:1010 2:N:0:15
AATACATTGAGCGTACTCGACGAAGTTGTTCCGGGGGGGGGGGGGGGA
+
FFFFFFFFFFFFFFFFFFFFFFFFFFFFFFFFFFFFFFFFFFFFFF,F
@FS10000125:27:BPA73017-1634:1:1101:7370:1010 2:N:0:15
ATGTCCTTGAGCGTACTCGACGAAGTTGTCTGGGGGGGGGGGGGGGAA
+
:F,FFFFFFFFFFFFFFFFFFFFFFFFFFFFFFFFFFFFFFFFFF,FF
@FS10000125:27:BPA73017-1634:1:1101:9700:1010 2:N:0:15
CTCCCCTTGAGCGTACTCGACGAAGTTGCTGGGGGGGGGGGGGGGAAA
+
,FFFFFFFFFFFFFFFFFFFFFFFFFFFFFFFFFFFFFFFFFFF:F,,
@FS10000125:27:BPA73017-1634:1:1101:10290:1010 2:N:0:15
CTTCTTTTGAGCGTACTCGACGAAAGGGGGGGGGGGGGGGGAAGTTGA
+
,F,FFFFFFFFFFFFFFFFFFFFFFFFFFFFFFFFFFFFF,,F,:,,,
@FS10000125:27:BPA73017-1634:1:1101:11070:1010 2:N:0:15
TATGACTTGAGCGTACTCGACGAAGTTTGGCCGGGGGGGGGGGGGGGA
+
FFFFFFFFFFFFFFFFFFFFFFFFFFFFFFFFFFFFFFFFFFFF:,,:
@FS10000125:27:BPA73017-1634:1:1101:11400:1010 2:N:0:15
TACAATTTGAGCGTACTCGACGAAGTTAAGTGGGGGGGGGGGGGGGGG
+
,,FFFFFFFFFFFFFFFFFFFFFFFFFFFFFFFFFFFFFFFFFFFFFF
@FS10000125:27:BPA73017-1634:1:1101:11940:1010 2:N:0:15
TCATCTTTGAGCGTACTCGACGAAGTTGTCCGGGGGGGGGGGGGGAAA
+
FFFFFFFFFFFFFFFFFFFFFFFFFFFFFFFFFFFFFFFFFFFFFFF:
@FS10000125:27:BPA73017-1634:1:1101:12440:1010 2:N:0:15
CATAATTTGAGCGTACTCGACGAAGTTCCTGGGGGGGGGGGGGGGGAA
+
FFFFFFFFFFFFFFFFFFFFFFFFFFFFFFFFFFFFFFFFF:F:,,:,
@FS10000125:27:BPA73017-1634:1:1101:12460:1010 2:N:0:15
TTTGAATTGAACGTACTCGACGAAGTTATAGGGGGACTGGGGTCATTA
+
,,,,:FF,,F,F,,FF,,FF,,F:,F,:FFFF,,F,,,,,F,,,F:,,
@FS10000125:27:BPA73017-1634:1:1101:12950:1010 2:N:0:15
CTTTCCTTGAGCGTACTCGACGAAGTTCTGGGGGGGGGGGGGGGGAAT
+
FFFFFFFFFFFFFFFFFFFFFFFFFFFFFFFFFFFFFFFFFFFF,FF,
@FS10000125:27:BPA73017-1634:1:1101:12970:1010 2:N:0:15
CTATTGTTGAGCGTACTCGACGAAGTTGGCTTGGGGGGGGGGGGGGGA
+
F:FFFFFFFFFFFFFFFFFFFFFFFFFFFFFFFFFFFFFFFFFF::F,
@FS10000125:27:BPA73017-1634:1:1101:13260:1010 2:N:0:15
AAAAGATTGAGCGTACTCGACGAAGTTAGGGGGGGGGGGGGGGAAATC
+
F::FFFFFFFFFFFFFFFFFFFFFFFF:F::FFF,FFFFFFFFF,,F:
@FS10000125:27:BPA73017-1634:1:1101:15020:1010 2:N:0:15
TACTTATTGAGCGTACTCGACGAAGTTTGTCCGGGGGGGGGGGGGGGA
+
F,::,FFFFFFFFFFFFFFFFFFFFFF:,,,FFFFFFFFFFFFF:,:F
@FS10000125:27:BPA73017-1634:1:1101:15090:1010 2:N:0:15
ATTGGTTTGAGCGTACTCGACGAAGTTACAAGGGGGGGGGGGGGGGGG
+
F,FFFFFFFFFFFFFFFFFFFFFFFFFFFFFFFFFFFFFFFFFFFFF:
@FS10000125:27:BPA73017-1634:1:1101:16020:1010 2:N:0:15
ATGAACTTGAGCGTACTCGACGAAGGGGGGGGGGGGGGGAGATCGGAA
+
:FFFFFFFFFFFFFFFFFFFFFFFFFFFFFFFFFFFFFFF,FFF,:F,
@FS10000125:27:BPA73017-1634:1:1101:1240:1020 2:N:0:15
CAAGTCTTGAGCGTACTCGACGAAGTTCGACCGGGGGGGGGGGGGGGA
+
FFF,FF,FFFFFFFFFFFFFFFFFFFFFFFFFFFFFFFFFFFFFF,:F
@FS10000125:27:BPA73017-1634:1:1101:3360:1020 2:N:0:15
ACTAGGTTGAGCGTACTCGACGAAGTTAGCAGGGGGGGGGGGGGGGGA
+
FFFFFFFFFFFFFFFFFFFFFFFFFFFFFFFFFFFFFFFFFFFFF::F
@FS10000125:27:BPA73017-1634:1:1101:3790:1020 2:N:0:15
TTTGCTTTGAGCGTACTCGACGAAGTTTAACGGGGGGGGGGGGGGGAA
+
F,FFFFFFFFFFFFFFFFFFFFFFFFFFFFFFFFFFFFFFFFFF:,:F
@FS10000125:27:BPA73017-1634:1:1101:4880:1020 2:N:0:15
CTGAAGTTGAGCGTACTCGACGGGGGGGGGGGGGGGGGAATTCGAAAA
+
FFFFFFFFFFFFFFFFFFFFFFFFFFFFFFFFFFFFF,,,,,,:,FFF
@FS10000125:27:BPA73017-1634:1:1101:5490:1020 2:N:0:15
TTACAATTGAGCGTACTCGACGAAGTTTAAGGGGGGGGGGGGGGGAAT
+
,FFFFFFFFFFFFFFFFFFFFFFFFFFFFFFFFFFFFFFFFFFF,FF,
@FS10000125:27:BPA73017-1634:1:1101:5600:1020 2:N:0:15
AAAGCGTTGAGCGTACTCGACGAAGTTCAGTCGGGGGGGGGGGGGGGA
+
:FFF:,FFFFFF:FFFFFFFFFFFFFFFFFFFFFFFFFFFFF::,,,,
@FS10000125:27:BPA73017-1634:1:1101:6310:1020 2:N:0:15
TTACCTTTGAGCGTACTCGACGAAGTTTTGCCGGGGGGGGGGGGGGAA
+
FFFFFFFFFFFFFFFFFFFFFFFFFFFFFFFFFFFFFFFFFFFFF:,F
@FS10000125:27:BPA73017-1634:1:1101:6900:1020 2:N:0:15
TCGTCGTTGAGCGTACTCGACGAAGAGGGGGGGGGGGGGGGGAGAGCG
+
FFF::FFFFFFFFFFFFFFFFFFFFFFFFFFFFFFFFFFFFF,,F,,F
@FS10000125:27:BPA73017-1634:1:1101:7350:1020 2:N:0:15
TCGGGCTTGAGCGTACTCGACGAAAGGGGGGGGGGGGGGGGGAAATCG
+
,F:FFFFFFFFF:FFFFFFFFFFFFFFFFFFFFFFFFFFFF,F,,F::
@FS10000125:27:BPA73017-1634:1:1101:9590:1020 2:N:0:15
TCAATGTTGAGCGTACTCGACGAAGTTAAATGGGGGTGGGGGGGGGGG
+
F,FF:FFFFFFFFFFFFFFFFFFFFFFFFFFFFFFFFFFFF::::,,F
@FS10000125:27:BPA73017-1634:1:1101:9760:1020 2:N:0:15
TATTGCTTGAGCGTACTCGACGAAGTTTAGGGGGGGGGGGGGGGGGAA
+
,:FF:FFFFFFFFFFFFFFFFFFFFFFFFFFFFFFFFFFFFFFFF,FF
@FS10000125:27:BPA73017-1634:1:1101:11890:1020 2:N:0:15
TTGAATTTGAGCGTACTCGACGAAGTTTCGCGGGGGGGGGGGGGGGAA
+
FF:FFFFFFFFFFFFFFFFFFFFFFFFFFFFFFFFFFFFFFFFFF:FF
@FS10000125:27:BPA73017-1634:1:1101:12050:1020 2:N:0:15
TTTACATTGAGCGTACTCGACGAAGTTTCAAAGGGGGGGGGGGGGGGA
+
,FFFFFFFFFFFFFFFFFFFFFFFFFFFFFFFF:FFFFFFFFFF:,,F
@FS10000125:27:BPA73017-1634:1:1101:12550:1020 2:N:0:15
TATATTTTGAGCGTACTCGACGAAGTTTATCCGGGGGGGGGGGGGGGG
+
FFFFFFFFFFFFFFFFFFFFFFFFFFFFFFFFFFFFFFFFFFFFFFFF
@FS10000125:27:BPA73017-1634:1:1101:12940:1020 2:N:0:15
TTAGGATTGAGCGTACTCGACGAAGTTGTAGCGGGGGGGGGGGGGGGA
+
F,FFFFFFFFFFFFFFFFFFFFFFFFFFFFFFFFFFFFFFFFFFF:F,
@FS10000125:27:BPA73017-1634:1:1101:16000:1020 2:N:0:15
AATGTATTGAGCGTACTCGACGAAGTTGCGGGGGGGGGGGGGGAAAAT
+
,FFFFFFFFFFFFFFFFFFFFFFFFFFFFFFFFFFFFFFFFFF,F:,:
@FS10000125:27:BPA73017-1634:1:1101:16150:1020 2:N:0:15
ACTGCGTTGAGCGTACTCGACGAAGGGGGGGGGGGGGGGGGAATTCTA
+
F,F:FFFFFFFFFFFFFFFFFFFFFFFFFFFFFFFFFFFF:F,,F,,,
@FS10000125:27:BPA73017-1634:1:1101:1610:1030 2:N:0:15
TCCATCTTGAGCGTACTCGACGAAGAGCGGGGGGGGGGGGGGGAAATC
+
,FFFFFFFFFFFFFFFFFFFFFFFFFFFFFFFFFFFFFFFFF,F:,F,
@FS10000125:27:BPA73017-1634:1:1101:1810:1030 2:N:0:15
ACCCCTTTGAGCGTACTCGACGAAGTTACTCGGGGGGGGGGGGGGGAA
+
FFF,:,FFFFFFFFFFFFFFFFFFFFF:FFFFFFFFFFFFFFFFFFFF
@FS10000125:27:BPA73017-1634:1:1101:2840:1030 2:N:0:15
CTACAATTGAGCGTACTCGACGAAGTTCAGGGGGGGGGGGGGGGGGAA
+
FFFFFFFFFFFFFFFFFFFFFFFFFFFFFFFFFFFFFFFFFFFFF,FF
@FS10000125:27:BPA73017-1634:1:1101:2880:1030 2:N:0:15
TCAGGGTTGAGCGTACTCGACGAAGTTGAAAGGGGGGGGGGGGGGGGA
+
,:FF,,FFFFFFFFFFFFFFFFFFFFFF:FF,F,FFFFFFFFFFFFF:
@FS10000125:27:BPA73017-1634:1:1101:3400:1030 2:N:0:15
CCTGGGTTGAGCGTACTCGACGAAGTTAACTGGGGGGGGGGGGGGGAA
+
FFFFFFFFFFFFFFFFFFFFFFFFFFFFFFFFFFFFFFFFFFFFF,:F
@FS10000125:27:BPA73017-1634:1:1101:3740:1030 2:N:0:15
CTCGCATTGAGCGTACTCGACGAAGTTCCGCGGGGGGGGGGGGGGGGA
+
FFFFFFFFFFFFFFFFFFFFFFFFFFFFFFFFFFFFFFFFFFFFFF::
@FS10000125:27:BPA73017-1634:1:1101:4290:1030 2:N:0:15
ATTTATTTGAGCGTACTCGACGAAGTTCAGACGGGGGGGGGGGGGGAA
+
FFFFFFFFFFFFFFFFFFFFFFFFFFFFFFFFFFFFFFFFFFFFF,FF
@FS10000125:27:BPA73017-1634:1:1101:4730:1030 2:N:0:15
TCTGACTTGAGCGTACTCGACGAAGTTATTAGGGGGGGGGGGGGGGGG
+
FF:FFFFFFFFFFFFFFFFFFFFFFFFFFFFFFFFFFFFFFFFFFF::
@FS10000125:27:BPA73017-1634:1:1101:6710:1030 2:N:0:15
CAGTCGTTGAGCGTACTCGACGAAGTTCATCGGGGGGGGGGGGGGGGA
+
F::FF,FFFFFFFFFFFFFFFFFFFFFFFFFFFFFFFFFFFFFFF,:,
@FS10000125:27:BPA73017-1634:1:1101:6870:1030 2:N:0:15
TTTTTTTTGAGCGTACTCGACGAAGTTCTAGCGGGGGGGGGGGGGGAA
+
,F:,FFFFFFFFFFFFFFFFFFFFFFF:,,,FFFFFFFFFFFFF,:FF
@FS10000125:27:BPA73017-1634:1:1101:7120:1030 2:N:0:15
ATTATCTTGAGCGTACTCGACGAAGTGGGGGGGGGGGGGGGGGGGGGG
+
FF:FFFFFFFFFFFFFFFFFFFFFFFFFFFFFFFFFFFFFFF,:,,,,
@FS10000125:27:BPA73017-1634:1:1101:7940:1030 2:N:0:15
TAAATATTGAGCGTACTCGACGAAGTTGGCAGGGGGGGGGGGGGGGAA
+
FFFFFFFFFFFFFFFFFFFFFFFFFFFFFFFFFFFFFFFFFFFFF:FF
@FS10000125:27:BPA73017-1634:1:1101:8300:1030 2:N:0:15
TTTCGCTTGAGCGTACTCGACGAAGTTAGCGGGGGGGGGGGGGGGGGA
+
FFFFFFFFFFFFFFFFFFFFFFFFFFFFFFFFFFFFFFFFFFFFF,,F
@FS10000125:27:BPA73017-1634:1:1101:9370:1030 2:N:0:15
TAGACATTGAGCGTACTCGACGAAGTTGGTTTGGGGGGGGGGGGGGGG
+
,FFFFFFFFFFFFFFFFFFFFFFFFFFFFFFFFFFFFFFFFFFFFFF:
@FS10000125:27:BPA73017-1634:1:1101:9500:1030 2:N:0:15
ACCTCTTTGAGCGTACTCGACGAAGTTCTGGGGGGGGGGGGGGGGGAA
+
FFFFFFFFFFFFFFFFFFFFFFFFFFFFFFFFFFFFFFFFFFFFF,F:
@FS10000125:27:BPA73017-1634:1:1101:10040:1030 2:N:0:15
CCTCCATTGAGCGTACTCGACGAAGTTCTCTCGGGGGGGGGGGGGGGG
+
FFFFFFFFFFFFFFFFFFFFFFFFFFFFFFFFFFFFFFFFFFFFFFFF
@FS10000125:27:BPA73017-1634:1:1101:10160:1030 2:N:0:15
ACATGATTGAGCGTACTCGACGAAGTTCAGCCGGGGGGGGGGGGGGGA
+
FFFFFFFFFFFFFFFFFFFFFFFFFFFFFFFFFFFFFFFFFFFFFF,:
@FS10000125:27:BPA73017-1634:1:1101:10190:1030 2:N:0:15
TTTACTTTGAGCGTACTCGACGGGGGGGGGGGGGGGGGGAATTCGGAA
+
,,FFFFFFFFFFFFFFFFFFFFFFFFFFFFFFFFFFFF,:,,F,,,,:
@FS10000125:27:BPA73017-1634:1:1101:10900:1030 2:N:0:15
AAGGATTTGAGCGTACTCGACGAAGTTTGCAGGGGGGGGGGGGGGGAA
+
FFFFFFFFFFFFFFFFFFFFFFFFFFFFFFFFFFFFFFFFFFFFFFFF
@FS10000125:27:BPA73017-1634:1:1101:12630:1030 2:N:0:15
TACGATTTGAGCGTACTCGACGAAGTTGCGGGGGGGGGGGGGGGAAAT
+
FFF:FFFFFFFFFFFFFFFFFFFFFFFFFFFFFFFFFFFFFF:,F,,F
@FS10000125:27:BPA73017-1634:1:1101:12800:1030 2:N:0:15
TCTATTTTGAGCGTACTCGACGAAGTTTAGAGGGGGGGGGGGGGGGAA
+
FFFFFFFFFFFFFFFFFFFFFFFFFFFFFFFFFFFFFFFFFFFFF,FF
@FS10000125:27:BPA73017-1634:1:1101:12960:1030 2:N:0:15
TTATATTTGAGCGTACTCGACGAAGTTCACGGGGAGGGGGGGGGGGGG
+
FFFFFFFFFFFFFFFFFFFFFFFFFFFFFFFFFFFFFFFFFFFFF:FF
@FS10000125:27:BPA73017-1634:1:1101:13630:1030 2:N:0:15
CCCTCTTTGAGCGTACTCGACGAAGTTGGCCCGGGGGGGGGGGGGGGA
+
FF,,,,FFFFFFFFFFFFFFF,F,,F:F,F::FFFFFFFFFFF:,,,,
@FS10000125:27:BPA73017-1634:1:1101:13640:1030 2:N:0:15
CAACTTTTGAGCGTACTCGACGAAGTTATGGGGGGGGGGGGGGGGAAT
+
F::FFFFFFFFFFFFFFFFFFFFFFFFFFFFFFFFFFFFFFFFF,,::
@FS10000125:27:BPA73017-1634:1:1101:13690:1030 2:N:0:15
TTTACATTGAGCGTACTCGACGAAGGGGGGGGGGGGGGGGAATTCGAA
+
FFFFFFFFFFFFFFFFFFFFFFFFFFFFFFFFFFFFFFF,,,,::,,:
@FS10000125:27:BPA73017-1634:1:1101:14570:1030 2:N:0:15
TCTGGATTGAGCGTACTCGACGAAGGGGGGGGGGGGGGGGAAATCGGA
+
,FFFFFFFFFFFFFFFFFFFFFFFFFFFFFFFFFFFFFFFF::F:,:,
@FS10000125:27:BPA73017-1634:1:1101:15900:1030 2:N:0:15
TTCCGGTTGAGCGTACTCGACGAAGTTATCTCGGGGGGGGGGGGGGGA
+
,FFFFFFFFFFFFFFFFFFFFFFFFFFFFFFFFFFFFFFFFFFFFFFF
@FS10000125:27:BPA73017-1634:1:1101:16160:1030 2:N:0:15
TTCATCTTGAGCGTACTCGACGAAGTTACTGCGGGGGGGGGGGGGGGG
+
,FFFFFFFFFFFFFFFFFFFFFFFFFFFFFFFFFFFFFFFFFFFF,FF
@FS10000125:27:BPA73017-1634:1:1101:16320:1030 2:N:0:15
TCTATCTTGAGCGTACTCGACGAAGGGGGGGGGGGGGGGAGTTCGGAA
+
FFFFFFFFFFFFFFFFFFFFFFFFFFFFFFFFFFFFFFF:,,F,,,FF
@FS10000125:27:BPA73017-1634:1:1101:1040:1040 2:N:0:15
TTAATCTTGAGCGTACTCGACGAAGTTTGGTGGGGGGGGGGGGGGGAA
+
,:FFFFFFFFFFFFFFFFFFFFFFFFFFFFFFFFFFFFFFFFFFF::F
@FS10000125:27:BPA73017-1634:1:1101:1350:1040 2:N:0:15
TAAAAGTTGAGCGTACTCGACGAAGTTACGTGGGGGGGGGGGGGGGAA
+
,FFFFFFFFFFFFFFFFFFFFFFFFFFFFFFFFFFFFFFFFFF::,:F
@FS10000125:27:BPA73017-1634:1:1101:1610:1040 2:N:0:15
TTACTTTTGAGCGTACTCGACGAAGTTGCGTGGGGGGGGGGGGGGGGA
+
,FFFFFFFFFFFFFFFFFFFFFFFFFFFFFFFFFFFFFFFFFFFFF,,
@FS10000125:27:BPA73017-1634:1:1101:1780:1040 2:N:0:15
TAAGGATTGAGCGTACTCGACGAAGTTGGTTCGGGGGGGGGGGGGGGA
+
FFFFFFFFFFFFFFFFFFFFFFFFFFFFFFFFFFFFFFFFFFFFF:FF
@FS10000125:27:BPA73017-1634:1:1101:3330:1040 2:N:0:15
GTTACCTTGAGCGTACTCGACGAAGTTTGTAGGGGGGGGGGGGGGGAA
+
,FFFFFFFFFFFFFFFFFFFFFFFFFFFFFFFFFFFFFFFFFFFFFFF
@FS10000125:27:BPA73017-1634:1:1101:5360:1040 2:N:0:15
ACCGTATTGAGCGTACTCGACGAAGTTCCTAGGGGGGGGGGGGGGGGG
+
FFFFFFFFFFFFFFFFFFFFFFFFFFFFFFFFFFFFFFFFFFFFF,FF
@FS10000125:27:BPA73017-1634:1:1101:5540:1040 2:N:0:15
ATCGACTTGAGCGTACTCGACGAAGTTATGCCGGGGGGGGGGGGGGGA
+
FFFFFFFFFFFFFFFFFFFFFFFFFFFFFFFFFFFFFFFFFFFFFF,F
@FS10000125:27:BPA73017-1634:1:1101:6350:1040 2:N:0:15
TCTGACTTGAGCGTACTCGACGAAGTTCGGCCGGGGGGGGGGGGGGGA
+
FFFFFFFF:F:F:FF:FF::FF:::FFF::FF:::FFFFFFFFFF,,:
@FS10000125:27:BPA73017-1634:1:1101:7050:1040 2:N:0:15
TATTTTTTGAGCGTACTCGACGAAGTTAGAAGGGGGGGGGGGGGGGAA
+
:FFFFFFFFFFFFFFFFFFFFFFFFFFFFF:FFFFFFFFFFFFFF,FF
@FS10000125:27:BPA73017-1634:1:1101:8090:1040 2:N:0:15
AACGAATTGAGCGTACTCGACGAAGTTACGGGGGGGGGGGGGGGGAAT
+
F:FFFFFFFFFFFFFFFFFFFFFFFFFFFFFFFFFFFFFFFFFF,FF,
@FS10000125:27:BPA73017-1634:1:1101:8820:1040 2:N:0:15
CCCCACTTGAGCGTACTCGACGAAGTTCGGGGGGGGGGGGGGGGGGAA
+
FFFFFFFFFFFFFFFFFFFFFFFFFFFFFFFFFFFFFFFFFFFF:,F,
@FS10000125:27:BPA73017-1634:1:1101:9050:1040 2:N:0:15
TTCGCTTTGAGCGTACTCGACGAAGTTATGCCGGGGGGGGGGGGGGGA
+
FFFFFFFFFFFFFFFFFFFFFFFFFFFFFFFFFFFFFFFFFFFFFF:F
@FS10000125:27:BPA73017-1634:1:1101:9350:1040 2:N:0:15
ACCTCTTTGAGCGTACTCGACGAAGTTCTGGGGGGGGGGGGGGGGGAA
+
FFFFFFFFFFFFFFFFFFFFFFFFFFFFFFFFFFFFFFFFFFF:,,,:
@FS10000125:27:BPA73017-1634:1:1101:9560:1040 2:N:0:15
ACGGTATTGAGCGTACTCGACGAAGTTAAAGGGGGGGGGGGGGGGAAT
+
FFFFFFFFFFFFFFFFFFFFFFFFFFFFFFFFFFFFFFFFFFFF,F:,
@FS10000125:27:BPA73017-1634:1:1101:10250:1040 2:N:0:15
CATTCATTGAGCGTACTCGACGAAGTTATAGGGGGGGGGGGGGGGAAA
+
,:,F:FFFFFFFFFFFFFFFFFFFFFFFFF::FFFFFFFFFFFF,F:,
@FS10000125:27:BPA73017-1634:1:1101:10310:1040 2:N:0:15
TTTACTTTGAGCGTACTCGACGAAGCGGGGGGGGGGGGGGGAATTCGA
+
,FFFFFFFFFFFFFFFFFFFFFFFFFFFFFFFFFFFFFFFFF,,F:,,
@FS10000125:27:BPA73017-1634:1:1101:11050:1040 2:N:0:15
CATTAGTTGAGCGTACTCGACGAAGTTCACGGGGGGGGGGGGGGGAAT
+
FFFFFFFFFFFFFFFFFFFFFFFFFFFFFFFFFFFFFFFFFFFF,:,:
@FS10000125:27:BPA73017-1634:1:1101:11740:1040 2:N:0:15
CCCTCCTTGAGCGTACTCGACGAAGTTGCACGGGGGGGGGGGGGGGGA
+
FFFFFFFFFFFFFFFFFFFFFFFFFFFFFFFFFFFFFFFFFFFFFF,,
@FS10000125:27:BPA73017-1634:1:1101:12770:1040 2:N:0:15
CACGAATTGAGCGTACTCGACGAAGTTCAGGGGGGGGGGGGGGGGAAT
+
FFFFFFFFFFFFFFFFFFFFFFFFFFFFFFFFFFFFFFFFFFF:,FF:
@FS10000125:27:BPA73017-1634:1:1101:13270:1040 2:N:0:15
TAATCTTTGAGCGTACTCGACGAAGTTCGTGCGGGGGGGGGGGGGGGA
+
FFFFFFFFFFFFFFFFFFFFFFFFFFFFFFFFFFFFFFFFFFFFF:FF
@FS10000125:27:BPA73017-1634:1:1101:13790:1040 2:N:0:15
TCCTTTTTGAGCGTACTCGACGAAGTTAAGGGGGGGGGGGGGGGAGTT
+
FFFFFFFFFFFFFFFFFFFFFFFFFFFF:FFFFFFFFFFFFF:,:,,F
@FS10000125:27:BPA73017-1634:1:1101:14780:1040 2:N:0:15
TTACTATTGAGCGTACTCGACGAAGTTTGGAGGGGGGGGGGGGGGGAA
+
,,:FFFFFFFFFFFFFFFFFFFFFFFFFF:FFFFFFFFFFFF:::,,F
@FS10000125:27:BPA73017-1634:1:1101:15130:1040 2:N:0:15
TTAACGTTGAGCGTACTCGACGAAGGGGGGGGGGGGGGGAGATCGGAA
+
FFFFFFFFFFFFFFFFFFFFFFFFFFFFFFFFFFFFFFF:,,F:,,FF
@FS10000125:27:BPA73017-1634:1:1101:16060:1040 2:N:0:15
TTTGCGTTGAGCGTACTCGACGAAGTTTGCAGGGGGGGGGGGGGGGAA
+
F,FFFFFFFFFFFFFFFFFFFFFFFFFFFFFFFFFFFFFFFFFFF:FF
@FS10000125:27:BPA73017-1634:1:1101:1590:1050 2:N:0:15
TTACTTTTGAGCGTACTCGACGAAGTTGCGTGGGGGGGGGGGGGGGGA
+
,FFFFFFFFFFFFFFFFFFFFFFFFFFFFFFFFFFFFFFFFFFFFF::
@FS10000125:27:BPA73017-1634:1:1101:1710:1050 2:N:0:15
TAGAATTTGAGCGTACTCGACGAAGTTGGTACGGGGGGGGGGGGGGAA
+
FF,FF:FFFFFFFFFFFFFFFFFFFFFF:FFFFFFFFFFFFFFFFFFF
@FS10000125:27:BPA73017-1634:1:1101:1840:1050 2:N:0:15
CCTCACTTGAGCGTACTCGACGAAGTTAGATCGGGGGGGGGGGGGGGG
+
FFFFFFFFFFFFFFFFFFFFFFFFFFFFFFFF:FFFFFFFFFFFF::F
@FS10000125:27:BPA73017-1634:1:1101:3500:1050 2:N:0:15
TTTATTTTGAGCGTACTCGACGAAGTTGGGGGGGGGGGGGGGAGATCG
+
F,FFFFFFFFFFFFFFFFFFFFFFFFFFFFFFFFFFFFFFF:F,FFF:
@FS10000125:27:BPA73017-1634:1:1101:3940:1050 2:N:0:15
TTATTATTGAGCGTACTCGACGAAGTTGAACCGGGGGGGGGGGGGGGA
+
,FFFFFFFFFFFFFFFFFFFFFFFFFFFFFFFFFFFFFFFFFFFFFF,
@FS10000125:27:BPA73017-1634:1:1101:4640:1050 2:N:0:15
TTACTATTGAGCGTACTCGACGAAGTTGGGCCGGGGGGGGGGGGGGGG
+
,FFFFFFFFFFFFFFFFFFFFFFFFFFFFFFFFFFFFFFFFFFFFFFF
@FS10000125:27:BPA73017-1634:1:1101:4930:1050 2:N:0:15
CTGGATTTGAGCGTACTCGACGAAGTTGCTTCGGGGGGGGGGGGGGGA
+
F:FFFFFFFFFFFFFFFFFFFFFFFFFFFFFFFFFFFFFFFFFFFFFF
@FS10000125:27:BPA73017-1634:1:1101:5070:1050 2:N:0:15
AAGCCTTTGAGCGTACTCGACGAAGTTTGAGGGGGGGGGGGGGGGGGA
+
:F,::,FFFFFFFFFFFFFFFFFFFFFFF:FFFFFFFFFFFF::,,,F
@FS10000125:27:BPA73017-1634:1:1101:5660:1050 2:N:0:15
ATAGTGTTGAGCGTACTCGACGAAGTTCTGTGGGGGGGGGGGGGGGAA
+
F:FFFFFFFFFFFFFFFFFFFFFFFFFFFFFFFFFFFFFFFFFF:,FF
@FS10000125:27:BPA73017-1634:1:1101:6410:1050 2:N:0:15
ATTGGCTTGAGCGTACTCGACGAAGTTCTAAGGGGGGGGGGGGGGGGA
+
FFFFFFFFFFFFFFFFFFFFFFFFFFFFFFFFFFFFFFFFFFF:FF::
@FS10000125:27:BPA73017-1634:1:1101:9140:1050 2:N:0:15
TTCGCTTTGAGCGTACTCGACGAAGTTAAGCCGGGGGGGGGGGGGGGA
+
F,FFFFFFFFFFFFFFFFFFFFFFFFFFFFFFFFFFFFFFFFFFF:FF
@FS10000125:27:BPA73017-1634:1:1101:10120:1050 2:N:0:15
TTTCATTTGAGCGTACTCGACGAAGGGGGGGGGGGGGGGGTCGGGAAA
+
FF:FFFFFFFFFFFFFFFFFFFFFFFFFFFFFFFFFFFF,,,,:,FFF
@FS10000125:27:BPA73017-1634:1:1101:10210:1050 2:N:0:15
CCTACTTTGAGCGTACTCGACGGGGGAGGGGGGGGGGGGGGGAAATCG
+
,,FFF,FFFFFFFFFFFFFFFFFFF,FFFFFFFFFFFFFFFFFFFF:,
@FS10000125:27:BPA73017-1634:1:1101:10350:1050 2:N:0:15
CAAGTATTGAGCGTACTCGACGAAGTTGTCAGGGGGGGGGGGGGGAAA
+
,FF,FFFFFFFFFFFFFFFFFFFFFFF:FFF:FFFFFFFFFFFFF:F,
@FS10000125:27:BPA73017-1634:1:1101:10720:1050 2:N:0:15
CACGACTTGAGCGTACTCGACGAAGTTCTAAGGGGGGGGGGGGGGGGA
+
FFFFFFFFFFFFFFFFFFFFFFFFFFFFFFFFFFFFFFFFFFFF:,,F
@FS10000125:27:BPA73017-1634:1:1101:10980:1050 2:N:0:15
TTCCATTTGAGCGTACTCGACGAAGTTACATGGGGGGGGGGGGGGGGG
+
F,FFFFFFFFFFFFFFFFFFFFFFFFFFFFFFFFFFFFFFFFFFFFFF
@FS10000125:27:BPA73017-1634:1:1101:11100:1050 2:N:0:15
CCCTATTTGAGCGTACTCGACGAAGTTGGTCCGGGGGGGGGGGGGGGA
+
FFFFF:FFFFFFFFFFFF,,F,F:,FF:FFFFFFFFFFFFFFFF:,,F
@FS10000125:27:BPA73017-1634:1:1101:11180:1050 2:N:0:15
CATATCTTGAGCGTACTCGACGAAGTTAAACCGGGGGGGGGGGGGGGG
+
FF:FFFFFFFFFFFFFFFFFFFFFFFFFFFFFFFFFFFFFFFFFF::F
@FS10000125:27:BPA73017-1634:1:1101:11500:1050 2:N:0:15
CATCAATTGAGCGTACTCGACGAAGTTTCGGGGGGGGGGGGGGGAAAT
+
FFFFFFFFFFFFFFFFFFFFFFFFFFFFFFFFFFFFFFFFFFF,FF,F
@FS10000125:27:BPA73017-1634:1:1101:12070:1050 2:N:0:15
CCCTCCTTGAGCGTACTCGACGAAGTTGCGCGGGGGGGGGGGGGGGGG
+
FFFFFFFFFFFFFFFFFFFFFFFFFFFFFFFFFFFFFFFFFFF::,,F
@FS10000125:27:BPA73017-1634:1:1101:12770:1050 2:N:0:15
ATTATTTTGAGCGTACTCGACGAAGTTCATGCGGGGGGGGGGGGGGGG
+
FFFFFFFFFFFFFFFFFFFFFFFFFFFFFFFFFFFFFFFFFFFFFFFF
@FS10000125:27:BPA73017-1634:1:1101:14220:1050 2:N:0:15
CTGTACTTGAGCGTACTCGACGAAGTTTGGGCGGGGGGGGGGGGGGGA
+
F,FFFFFFFFFFFFFFFFFFFFFFFFFFFFFFFFFFFFFFFFFFFFFF
@FS10000125:27:BPA73017-1634:1:1101:16050:1050 2:N:0:15
CCTCCCTTGAGCGTACTCGACGAAGTTTAATGGGGGGGGGGGGGGGGA
+
FFFFFFFFF:FFFFFFFFFFFFFFFFFFFFFFFFFFFFFFFFFF:,,F
@FS10000125:27:BPA73017-1634:1:1101:1570:1060 2:N:0:15
CTCGCGTTGAGCGTACTCGACGAAGTTGGGCCGGGGGGGGGGGGGAAA
+
FFFFFFFFFFFFFFFF:FFFFFFFFFFFFFFFFFFFFFFFFFF,:F:F
@FS10000125:27:BPA73017-1634:1:1101:1600:1060 2:N:0:15
TAGAATTTGAGCGTACTCGACGAAGTTGGTACGGGGGGGGGGGGGGGA
+
FFFFFFFFFFFFFFFFFFFFFFFFFFFFFFFFFFFFFFFFFFFFF::F
@FS10000125:27:BPA73017-1634:1:1101:1710:1060 2:N:0:15
TTGACCTTGAGCGTACTCGACGAAGTTGCAAGGGGGGGGGGGGGGGGA
+
,FFFFFFFFFFFFFFFFFFFFFFFFFFFFFFFFFFFFFFFFFFFFF,F
@FS10000125:27:BPA73017-1634:1:1101:2140:1060 2:N:0:15
TTATGCTTGAGCGTACTCGACGAAGTTAGGTGGGGGGGGGGGGGGGAA
+
FFFFFFFFFFFFFFFFFFFFFFFFFFFFFFFFFFFFFFFFFFFFF:FF
@FS10000125:27:BPA73017-1634:1:1101:3190:1060 2:N:0:15
TTTAAATTGAGCGTACTCGACGAAGTTGGTCGGGGGGGGGGGGGGGGG
+
FFFFFFFFFFFFFFFFFFFFFFFFFFFFFFFFFFFFFFFFFFFFFFFF
@FS10000125:27:BPA73017-1634:1:1101:5020:1060 2:N:0:15
ATTAGGTTGAGCGTACTCGACGAAGTTCGCGGGGGGGGGGGGGGGGGA
+
F:,FFFFFFFFFFFFFFFFFFFFFFFFF:F:,FFFFFFFFFFFFFFFF
@FS10000125:27:BPA73017-1634:1:1101:5030:1060 2:N:0:15
CACCTCTTGAGCGTACTCGACGAAGTTGCTTGGGGGGGGGGGGGGGAA
+
FFFFFFFFFFFFFFFFFFFFFFFFFFFFFFFFFFFFFFFFFFFFFFFF
@FS10000125:27:BPA73017-1634:1:1101:5090:1060 2:N:0:15
TTGGGTTTGAGCGTACTCGACGAAGTTATACCGGGGGGGGGGGGGGGG
+
FFFFFFFFFFFFFFFFFFFFFFFFFFFFFFFFFFFFFFFFFFFFFFFF
@FS10000125:27:BPA73017-1634:1:1101:5650:1060 2:N:0:15
TTGGACTTGAGCGTACTCGACGAAGTTAGCGCGGGGGGGGGGGGGGGA
+
FFFFFFFFFFFFFFFFFFFFFFFFFFFFFFFFFFFFFFFFFFFFFFFF
@FS10000125:27:BPA73017-1634:1:1101:5830:1060 2:N:0:15
CCACTCTTGAGCGTACTCGACGAAGTTCCGGGGGGGGGGGGGGGAAGT
+
FFF,FFFFFFFFFFFFFFFFFFFFFFFF,FFFFFFFFFFFFFF,:,,F
@FS10000125:27:BPA73017-1634:1:1101:6870:1060 2:N:0:15
TCTGACTTGAGCGTACTCGACGAAGTTACCTGGGGGGGGGGGGGGGAA
+
FFFFFFFFFFFFFFFFFFFFFFFFFFFFFFFFFFFFFFFFFFFFF,FF
@FS10000125:27:BPA73017-1634:1:1101:7450:1060 2:N:0:15
CATCGCTTGAGCGTACTCGACGAAGTTCAGTCGGGGGGGGGGGGGGGA
+
FFFFFFFFFFFFFFFFFFFFFFFFFFFFFFFFFFFFFFFFFFFFFF,F
@FS10000125:27:BPA73017-1634:1:1101:8520:1060 2:N:0:15
CTTTTGTTGAGCGTACTCGACGAAGTTACTGGGGGGGGGGGGGGGGAT
+
F,,FFFFFFFFFFFFFFFFFFFFFFFFFFFFFFFFFFFFFFF:::,,F
@FS10000125:27:BPA73017-1634:1:1101:8920:1060 2:N:0:15
ATCGATTTGAGCGTACTCGACGAAGTTACAAGGGGGGGGGGGGGGGAA
+
F,FFFFFFFFFFFFFFFFFFFFFFFFFFFFFFFFFFFFFFFFFFFFFF
@FS10000125:27:BPA73017-1634:1:1101:9710:1060 2:N:0:15
CCGCTGTTGAGCGTACTCGACGAAGTTGCACCGGGGGGGGGGGGGGGG
+
FFFFFFFFFFFFFFFFFFFFFFFFFFFFFFFFFFFFFFFFFFFFFFFF
@FS10000125:27:BPA73017-1634:1:1101:9770:1060 2:N:0:15
TGACGCTTGAGCGTACTCGACGAAGTTAGTGGGGGGGGGGGGGGGAAA
+
,FFFFFFFFFFFFFFFFFFFFFFFFFFFFFFFFFFFFFFFFFFF,F,,
@FS10000125:27:BPA73017-1634:1:1101:9890:1060 2:N:0:15
TTACACTTGAGCGTACTCGACGAAGTTCAGTCGGGGGGGGGGGGGGGA
+
FFFFFFFFFFFFFFFFFFFFFFFFFFFFFFFFFFFFFFFFFFFFFFFF
@FS10000125:27:BPA73017-1634:1:1101:10300:1060 2:N:0:15
AAGAGATTGAGCGTACTCGACGAAGTTCAGTGGGGGGGGGGGGGGGGA
+
FFFFFFFFFFFFFFFFFFFFFFFFFFFFFFFFFFFFFFFFFFFFFF,F
@FS10000125:27:BPA73017-1634:1:1101:10510:1060 2:N:0:15
ACGTTATTGAGCGTACTCGACGAAGTTCCAGGGGGGGGGGGGGGGAAA
+
FFFFFFFFFFFFFFFFFFFFFFFFFFFFFFFFFFFFFFFFFFFF:F,,
@FS10000125:27:BPA73017-1634:1:1101:10680:1060 2:N:0:15
TTGTCTTTGAGCGTACTCGACGAAGTTTGTTCGGGGGGGGGGGGGGAA
+
FFFFFFFFFFFFFFFFFFFFFFFFFFFFFFFFFFFFFFFFFFFFFF,F
@FS10000125:27:BPA73017-1634:1:1101:11230:1060 2:N:0:15
TATATCTTGAGCGTACTCGACAGAGTTGATCCGGGGGGGGGGGGGGGA
+
FFFFFFFFFFFFFFFFFFFFFFFFFFFFFFFFFFFFFFFFFFFFF:,F
@FS10000125:27:BPA73017-1634:1:1101:11730:1060 2:N:0:15
GGCGGGTTGAGCGTACTCGACGAAGGGGGGGGGGGGGGGGAAATCGGA
+
FFF::FFFFFFFFFFFFFFFFFFFFFFFFFFFFFFFFFF,:::F:,,:
@FS10000125:27:BPA73017-1634:1:1101:12450:1060 2:N:0:15
CATAGTTTGAGCGTACTCGACGAAGTTGTGCCGGGGGGGGGGGGGGGA
+
FFFFFFFFFFFFFFFFFFFFFFFFFFFFFFFFFFFFFFFFFFFF:,,F
@FS10000125:27:BPA73017-1634:1:1101:14430:1060 2:N:0:15
CTTTGATTGAGCGTACTCGACGAAGTTTACGGGGGGGGGGGGGGGGAA
+
F,FF:FFFF:FFFFFFFFFFFFFFFFFFFFFFFFFFFFFFFFF::,,:
@FS10000125:27:BPA73017-1634:1:1101:15290:1060 2:N:0:15
CTCACATTGAGCGTACTCGACGAAGTTTGACGGGGGGGGGGGGGGGGA
+
F:FFFFFFFFFFFFFFFFFFFFFFFFFFFFFFFFFFFFFFFFFFFF:F
@FS10000125:27:BPA73017-1634:1:1101:15620:1060 2:N:0:15
CAGACTTTGAGCGTACTCGACGAAGTTAATGGGGGGGGGGGGGGGGGG
+
F,FFFFFFFFFFFFFFFFFFFFFFFFFFFFFFFFFFFFFFFFFFFFF:
@FS10000125:27:BPA73017-1634:1:1101:16230:1060 2:N:0:15
ATTGCGTTGAGCGTACTCGACGAAGGGGGGGGGGGGGGGGGAATTCGA
+
F,FFFFFFFFFFFFFFFFFFFFFFFFFFFFFFFFFFFFFF,:,,F:,F
@FS10000125:27:BPA73017-1634:1:1101:16430:1060 2:N:0:15
CCCTCTTTGAGCGTACTCGACGAAGTTAGAGCGGGGGGGGGGGGGGAA
+
:F:,,,FFFFFFFFFFFFFFFFFFFFF:,,FFFFFFFFFFFFFF:FFF
@FS10000125:27:BPA73017-1634:1:1101:1770:1070 2:N:0:15
TTTTGGTTGAGCGTACTCGACGAAGTTACTACGGGGGGGGGGGGGGGA
+
F:FFFFFFFFFFFFFFFFFFFFFFFFFFFFFFFFFFFFFFFFFFFFFF
@FS10000125:27:BPA73017-1634:1:1101:2590:1070 2:N:0:15
ATCCTGTTGAGCGTACTCGACGAAGTTTAGGCGGGGGGGGGGGGGGGA
+
FFFFFFFFFFFFFFFFFFFFFFFFFFFFFFFFFFFFFFFFFFFFF,:F
@FS10000125:27:BPA73017-1634:1:1101:2860:1070 2:N:0:15
CTTGTGTTGAGCGTACTCAACGAAGTTGACTGGGGGGGGGGGGGGGAA
+
FF,,FFFFFFFFFFFFFFFFFFFFFFF:F:,FFFFFFFFFFFFFF,FF
@FS10000125:27:BPA73017-1634:1:1101:3650:1070 2:N:0:15
CTCGAATTGAGCGTACTCGACAGTTGTGGGGGGGGGGGGGGAGATTTG
+
FFFFFFFFFFFFFFFFFFFFFFFFFFFFFFFFFFFFFFFFF,,F,,,,
@FS10000125:27:BPA73017-1634:1:1101:3890:1070 2:N:0:15
TTATGGTTGAGCGTACTCGACGAAGTTGCAAGGGGGGGGGGGGGGGAA
+
FFFFFFFFFFFFFFFFFFFFFFFFFFFFFFFFFFFFFFFFFFFFF:FF
@FS10000125:27:BPA73017-1634:1:1101:4730:1070 2:N:0:15
AGTTATTTGAGCGTACTCGACGAAGTTAAAGGGGGGGGGGGGGGGGGG
+
F:FFFFFFFFFFFFFFFFFFFFFFFFFFFFFFFFFFFFFFFF,:,,,F
@FS10000125:27:BPA73017-1634:1:1101:5310:1070 2:N:0:15
TATGAATTGAGCGTACTCGACGAAAGGGGGGGGGGGGGGGGAAGTTCG
+
,:FFFFFFFFFFFFFFFFFFFFFFFFFFFFFFFFFFFFFFF::,F,,,
@FS10000125:27:BPA73017-1634:1:1101:5850:1070 2:N:0:15
TCACCTTTGAGCGTACTCGACGAAGTTACAAGGGGGGGGGGGGGGGGA
+
FFFFFFFFFFFFFFFFFFFFFFFFFFFFFFFFFFFFFFFFFFFF:::,
@FS10000125:27:BPA73017-1634:1:1101:6510:1070 2:N:0:15
TATGGTTTGAGCGTACTCGACGAGGTTTAGCGGGGGGGGGGGGGGGAA
+
FFFFFFFFFFFFFFFFFFFFFFFFFFFFFFFFFFFFFFFFFFFFF,FF
@FS10000125:27:BPA73017-1634:1:1101:7240:1070 2:N:0:15
CACGTCTTGAGCGTACTCGACGAAGTTCACGGGGGGGGGGGGGGGGGA
+
FFF,FFFFFFFFFFFFFFFFFFFFFFFFFFF,FFFFFFFFF::F,,,,
@FS10000125:27:BPA73017-1634:1:1101:8430:1070 2:N:0:15
AAGATTTTGAGCGTACTCGACGAAGTTGTGGGGGGGGGGGGGGGGAAT
+
FFFFFFFFFFFFFFFFFFFFFFFFFFFFFFFFFFFFFFFFFFFF,::,
@FS10000125:27:BPA73017-1634:1:1101:10090:1070 2:N:0:15
TCATACTTGAGCGTACTCGACGAAGTTACGGCGGGGGGGGGGGGGGAG
+
:,,F:FFFFFFFFFFFFFFFFFFFFFFFF:,FFFFFFFFFFFFFFF,F
@FS10000125:27:BPA73017-1634:1:1101:10150:1070 2:N:0:15
ATTCTTTTGAGCGTACTCGACGAAGTTTAGCCGGGGGGGGGGGGGGGG
+
F,FFFFFFFFFFFFFFFFFFFFFFFFFFFFFFFFFFFFFFFFFFFF:F
@FS10000125:27:BPA73017-1634:1:1101:10180:1070 2:N:0:15
TTTCATTTGAGCGTACTCGACGAAGGGGGGGGGGGGGGGAGATCGGAA
+
,FFFFFFFFFFFFFFFFFFFFFFFFFFFFFFFFFFFFFFF,FFF,,F,
@FS10000125:27:BPA73017-1634:1:1101:10730:1070 2:N:0:15
TGGTTTTTGAGCGTACTCGACGAAGTTCTACCGGGGGGGGGGGGGGGA
+
F,,F,FFFFFFFFFFFFFFFFFFFFFFFF:FFFFFFFFFFFFF,F,,,
@FS10000125:27:BPA73017-1634:1:1101:11270:1070 2:N:0:15
AATCGATTGAGCGTACTCGACGAAGTTAGGTGGGGGGGGGGGGGGGGA
+
:FFFFFFFFFFFFFFFFFFFFFFFFFFFFFFFFFFFFFFFFFFFF:F,
@FS10000125:27:BPA73017-1634:1:1101:11560:1070 2:N:0:15
TATTGATTGAGCGTACTCGACGAAGTTAGTAGGGGGGGGGGGGGGGAA
+
,:FFFFFFFFFFFFFFFFFFFFFFFFFFFFFFFFFFFFFFFFFFF:FF
@FS10000125:27:BPA73017-1634:1:1101:13330:1070 2:N:0:15
ATTTCATTGAGCGTACTCGACGAAGTTATCAGGGGGGGGGGGGGGGAA
+
FFFFFFFFFFFFFFFFFFFFFFFFFFFFFFFFFFFFFFFFFFFFF,:F
@FS10000125:27:BPA73017-1634:1:1101:13440:1070 2:N:0:15
CCTTGGTTGAGCGTACTCGACGAAGTTGCTAGGGGGGGGGGGGGGGGA
+
FFFFFFFFFFFFFFFFFFFFFFFFFFFFFFFFFFFFFFFFFFFFF,,F
@FS10000125:27:BPA73017-1634:1:1101:13570:1070 2:N:0:15
TCATGATTGAGCGTACTCGACGAAGTTCTCGCGGGGGGGGGGGGGGGA
+
FFFFFFFFFFFFFFFFFFFFFFFFFFFFFFFFFFFFFFFFFFFFF:FF
@FS10000125:27:BPA73017-1634:1:1101:14070:1070 2:N:0:15
TTACATATTGAGCGTACTCGACGAAGTTAAGCCGGGGGGGGGGGGGGG
+
F:FFFFFFFFFFFFFFFFFFFFFFFFFFFFFFFFFFFFFFFFFFF,:F
@FS10000125:27:BPA73017-1634:1:1101:14570:1070 2:N:0:15
TTTTTTTTGAGCGTACTCGACGAAGTTCACGGGGGGGGGGGGGGAGGT
+
,,FFFFFFFFFFFFFFFFFFFFFFFFFFFFFFFFFFFFFFFF,FF,,F
@FS10000125:27:BPA73017-1634:1:1101:14610:1070 2:N:0:15
CTGGTATTGAGCGTACTCGACGAAGTTATACCGGGGGGGGGGGGGGAA
+
FFFFFFFFFFFFFFFFFFFFFFFFFFFFFFFFFFFFFFFFFFFFF:,F
@FS10000125:27:BPA73017-1634:1:1101:14650:1070 2:N:0:15
CTCTAATTGAGCGTACTCGACGAAGTTTCCAGGGGGGGGGGGGGGGGG
+
FFFFFFFFFFFFFFFFFFFFFFFFFFFFFFFFFFFFFFFFF:FFF,,F
@FS10000125:27:BPA73017-1634:1:1101:14790:1070 2:N:0:15
TTTTGTTTGAGCGTACTCGACGAAGTTCCGCGGGGGGGGGGGGGGGAA
+
F,FFFFFFFFFFFFFFFFFFFFFFFFFFFFFFFFFFFFFFF:F:,,,:
@FS10000125:27:BPA73017-1634:1:1101:14960:1070 2:N:0:15
TCTATCTTGAGCGTACTCGACGAAGTTCAGGCGGGGGGGGGGGGGGGA
+
FFFF::FFF:FFFFFFFFFFFFFF,F::FFF:FFFFFFFFF:,,,,,:
@FS10000125:27:BPA73017-1634:1:1101:15180:1070 2:N:0:15
GGATCATTGAGCGTACTCGACGAAGTTAGGGCGGGGGGGGGGGGGGGA
+
,FFFFFFFFFFFFFFFFFFFFFFFFFFFFFFFFFFFFFFFFFFFFFFF
@FS10000125:27:BPA73017-1634:1:1101:16220:1070 2:N:0:15
TAGATTTTGAGCGTACTCGACGAAGTTGGGCGGGGGGGGGGGGGGGGG
+
FFFFFFFFFFFFFFFFFFFFFFFFFFFFFFFFFFFFFFFFFFFFFFF,
@FS10000125:27:BPA73017-1634:1:1101:1110:1080 2:N:0:15
ATCGATTTGAGCGTACTCGACGAAGTTCACAGGGGGGGGGGGGGGGAA
+
FFFFFFFFFFFFFFFFFFFFFFFFFFFFFFFFFFFFFFFFFFFFF::F
@FS10000125:27:BPA73017-1634:1:1101:1250:1080 2:N:0:15
CTTGGGTTGAGCGTACTCGACGAAGTTTCTAGGGGGGGGGGGGGGGGG
+
FFFFFFFFFFFFFFFFFFFFFFFFFFFFFFFFFFFFFFFFFFF,F:,F
@FS10000125:27:BPA73017-1634:1:1101:1530:1080 2:N:0:15
ATGCTATTGAGCGTACTCGACGAAGTTGTTCCGGGGGGGGGGGGGGGA
+
FFFFFFFFFFFFFFFFFFFFFFFFFFFFFFFFFFFFFFFFFFFFF,,F
@FS10000125:27:BPA73017-1634:1:1101:1990:1080 2:N:0:15
GAAGTCTTGAGCGTACTCGACGAAGTTCACAGGGGGGGGGGGGAGGGA
+
,:,,,,FFFFFFFFFFFFFFFFFFFF,FFFFF:FFFFFFFFF::,,,F
@FS10000125:27:BPA73017-1634:1:1101:2520:1080 2:N:0:15
CTTTCGTTGAGCGTACTCGACGAAGTTAAGTGGGGGGGGGGGGGGAAA
+
FFFFFFFFFFFFFFFFFFFFFFFFFFFFFFFFFFFFFFFFFFFFFF:,
@FS10000125:27:BPA73017-1634:1:1101:2910:1080 2:N:0:15
ACCTTTTTTTTTTTTTTTTTTTTAATTTAATTTTGGGGGGGGGGGGGA
+
,,FFF,:FFF::,:FF,:,FF,F,,:F,,,FFF:,,:FFFFFFF:,,F
@FS10000125:27:BPA73017-1634:1:1101:2930:1080 2:N:0:15
TAACACTTGAGCGTACTCCGAAGTTCAGTCGGGGGGGGGGGGGGGGAA
+
FFFFFFFFFFFFFFFFFFFFFFFFFFFFFFFFFFFFFFFFFFFFF:FF
@FS10000125:27:BPA73017-1634:1:1101:4660:1080 2:N:0:15
ATCGGCTTGAGCGTACTCGACGAAGTTCATTCGGGGGGGGGGGGGGGA
+
:FFF:FFFFFFFFFFFFFFFFFFFFFFFFFFFFFFFFFFFFFFFFFFF
@FS10000125:27:BPA73017-1634:1:1101:6240:1080 2:N:0:15
CCGGGGTTGAGCGTACTCGACGAAGTTGGCAGGGGGGGGGGGGGGGAA
+
FFFFFFFFFFFFFFFFFFFFFFFFFFFFFFFFFFFFFFFFFFFFFFFF
@FS10000125:27:BPA73017-1634:1:1101:7740:1080 2:N:0:15
ACCGGATTGAGCGTACTCGACGAAGTTAGGGGGGGGGGGGGGGGGAAA
+
:FF:FF:FFF:F::FFFFFFFFFFFFFFFFFFFFFFFFFFFF:,,:,,
@FS10000125:27:BPA73017-1634:1:1101:8410:1080 2:N:0:15
TTTATCTTGAGCGTACTCGACGAAGTTCCAGCGGGCGGGGGGGGGGGG
+
FF,,FFFFFFFFFFFFFFFFFFFFFFFFFFFFFFFFFFFFFFFFFF,F
@FS10000125:27:BPA73017-1634:1:1101:8520:1080 2:N:0:15
TAAAGATTGAGCGTACTCGACGAAGTTGAAAGGGGGGGGGGGGGGGAA
+
FFFFFFFFFFFFFFFFFFFFFFFFFFFFFFFFFFFFFFFFFFFFF,FF
@FS10000125:27:BPA73017-1634:1:1101:8850:1080 2:N:0:15
GTTCGGTTGAGCGTACTCGACGAAGTTACCAGGGGGGGGGGGGGGGAA
+
,FFFFFFFFFFFFFFFFFFFFFFFFFFFFFFFFFFFFFFFFFFFFFFF
@FS10000125:27:BPA73017-1634:1:1101:9680:1080 2:N:0:15
AATCGGTTGAGCGTACTCGACGAAGTTCGGCCGGGGGGGGGGGGGGCA
+
FFFFFFFFFFFFFFFFFFFFFFFFFFFFFFFFFFFFFFFFFFFFF,:,
@FS10000125:27:BPA73017-1634:1:1101:10390:1080 2:N:0:15
TACCCTTTGAGCGTACTCGACGAAGTTGTCTCGGGGGGGGGGGGGGGA
+
FFFFFFFFFFFFFFFFFFFFFFFFFFFFFFFFFFFFFFFFFFFFFF:F
@FS10000125:27:BPA73017-1634:1:1101:10670:1080 2:N:0:15
CTTTATTTAAGTGTACTTCACGTTGTTAGTCCCGGGGGGGTTGGGGTA
+
:F,:F:,,,,,,,FF,,,,,F,,,,FFF,,,,,,,,,,,,,,,::,,,
@FS10000125:27:BPA73017-1634:1:1101:11480:1080 2:N:0:15
ATCTAATTGAGCGTACTCGACGAAGTTAGGGGGGGGGGGGGGGGGGAA
+
:FFFFFFFFFFFFFFFFFFFFFFFFFFFFFFFFFFFFFFFFFFFF,F,
@FS10000125:27:BPA73017-1634:1:1101:11580:1080 2:N:0:15
AAATTGTTGAGCGTACTCGACGAAGTTTGGGGGGGGGGGGGGGGAGTT
+
FFFFFFFFFFFFFFFFFFFFFFFFFFFFFFFFFFFFFFFFFF:,F,,F
@FS10000125:27:BPA73017-1634:1:1101:11610:1080 2:N:0:15
TATAACTTGAGCGTACTCGACGAAGTTTCGGGGGGGGGGGGGGGAAAT
+
:FFFFFFFFFFFFFFFFFFFFFFFFFFFFFFFFFFFFFFFFFF,F::F
@FS10000125:27:BPA73017-1634:1:1101:13680:1080 2:N:0:15
ACATGATTGAGCGTACTCGACGAAGTTACGTGGGGGGGGGGGGGGGGA
+
FFFFFFFFFFFFFFFFFFFFFFFFFFFFFFFFFFFFFFFFFFFF:,,F
@FS10000125:27:BPA73017-1634:1:1101:13790:1080 2:N:0:15
TCATCTTTGAGCGTACTCGACGAAGGGGGGGGGGGGGGGGGGGGGTTG
+
,FFF:FFFFFFFFFFFFFFFFFFF,FFFFFFFFFFFFFFFF,,,,,:,
@FS10000125:27:BPA73017-1634:1:1101:14120:1080 2:N:0:15
GTTTGCTTGAGCGTACTCGACGAAGAGGGGGGGGGGGGGGGGGGAGTT
+
FFFFFFFFFFFFFFFFFFFFFFFFFFFFFFFFFFFFFFFFF:,,F,:,
@FS10000125:27:BPA73017-1634:1:1101:15310:1080 2:N:0:15
ACATCTTTGAGCGTACTCGACGAAGTTCTGTCGGGGGGGGGGGGGGGA
+
FFFFFFFFFFFFFFFFFFFFFFFFFFFFFFFFFFFFFFFFFFFFF,,F
@FS10000125:27:BPA73017-1634:1:1101:2230:1090 2:N:0:15
CCTCCCTTGAGCGTACTCGACGAAGTTCAGCCGGGGGGGGGGGGGGGA
+
FFFFFFFFFFFFFFFFFFFFFFFFFFFFFFFFFFFFFFFFFFFFF,:F
@FS10000125:27:BPA73017-1634:1:1101:2330:1090 2:N:0:15
AATATCTTGAGCGTACTCGACGAAGTTCCAGGGGGGGGGGGGGGGAAA
+
FFFFFFFFFFFFFFFFFFFFFFFFFFFFFFFFFFFFFFFFFFFFFF:,
@FS10000125:27:BPA73017-1634:1:1101:2390:1090 2:N:0:15
CAAAGCTTGAGCGTACTCGACGAAGTTGATGCGGGGGGGGGGGGGGAA
+
FFFFFFFFFFFFFFFFFFFFFFFFFFFFFFFFFFFFFFFFFFFFF:FF
@FS10000125:27:BPA73017-1634:1:1101:2510:1090 2:N:0:15
ACGTAATTGAGCGTACTCGACGAAGTTTGGGGGGGGGGGGGGGAGATC
+
FFFFFFFFFFFFFFFFFFFFFFFFFFFFFFFFFFFFFFFFFF,F,,FF
@FS10000125:27:BPA73017-1634:1:1101:3280:1090 2:N:0:15
AGTTTCTTGAGCGTACCGACGAAGTTAAGGGGGGGGGGGGGGGAAATT
+
FFFFFFFFFFFFFFFFFFFFFFFFFFFFFFFFFFFFFFFFFFFFFF,,
@FS10000125:27:BPA73017-1634:1:1101:4610:1090 2:N:0:15
CACACCTTGAGCGTACTCGACGAAGTTAGGCCGGGGGGGGGGGGGGAA
+
::FFFFFFFFFFFFFFFFFFFFFFFFFF,F:FFFFFFFFFFFFFFF,F
@FS10000125:27:BPA73017-1634:1:1101:5870:1090 2:N:0:15
ATGCTTTTGAGCGTACTCGACGAAGTTAAGGGGGGGGGGGGGGGAAAT
+
F:,FFFFFFFFFFFFFFFFFFFFFFFFFFFFFFFFFFFFFFFF::,,F
@FS10000125:27:BPA73017-1634:1:1101:7200:1090 2:N:0:15
TTATGCTTGAACGTACTCGACGAAATTACAGCGGGGGGGGGGGGGGGG
+
FFFFFFFFFFFFFFFFFFFFFFFFFFFFFFFFFFFFFFFFFFFFFFF,
@FS10000125:27:BPA73017-1634:1:1101:7270:1090 2:N:0:15
GATCTCTTGAGCGTACTCGACGAAGTTTATACGGGGGGGGGGGGGGGA
+
::FFFFFFFFFFFFFFFFFFFFFFFFFFFFFFFFFFFFFFFFFFFF::
@FS10000125:27:BPA73017-1634:1:1101:8260:1090 2:N:0:15
TTAGTGTTGAGCGTACTCGACGAAGTTCAGTGGGCGGGGGGGGGGGGG
+
,FFFFFFFFFFFFFFFFFFFFFFFFFFFFFFFFFFFFFFFFFFFFFF:
@FS10000125:27:BPA73017-1634:1:1101:8330:1090 2:N:0:15
TCTGTATTGAGCGTACTCGACGAAGGGGGGGGGGGGGGGGAAATCGGA
+
,FFFFFFFFFFFFFFFFFFFFFFFFFFFFFFFFFFFFFFFF,,F:,,,
@FS10000125:27:BPA73017-1634:1:1101:8370:1090 2:N:0:15
CTCTTTTTGAGCGTACTCGACGAAGTTCTAGGGGGGGGGGGGGGGAAA
+
FFFFFFFFFFFFFFFFFFFFFFFFFFFFFFFFFFFFFFFFFFFF,F,,
@FS10000125:27:BPA73017-1634:1:1101:8610:1090 2:N:0:15
TTTGCTTTGAGCGTACTCGACGAAGTTCGAAGGGGGGGGGGGGGGGGG
+
FF,:F,FFFFFFFFFFFFFFFFFFFFFF,:,,FFFFFFFFFFFFFFF:
@FS10000125:27:BPA73017-1634:1:1101:9110:1090 2:N:0:15
TTCTTCTTGAGCGTACTCGACGAAGTTGCTAGGGGGGGGGGGGGGGAA
+
FFFFFFFFFFFFFFFFFFFFFFFFFFFFFFFFFFFFFFFFFFFF:,F:
@FS10000125:27:BPA73017-1634:1:1101:9260:1090 2:N:0:15
CCAACATTGAGCGTACTCGACGAAGTTCATCCGGGGGGGGGGGGGGGA
+
FFFFFFFFFFFFFFFFFFFFFFFFFFFFFFFFFFFFFFFFFFFFFFFF
@FS10000125:27:BPA73017-1634:1:1101:9380:1090 2:N:0:15
TTCAGATTGAGCGTACTCGACGAAGTTACGGCGGGGGGGGGGGGGGGG
+
:FFFFF:FFF:FFFFFFFFFFFFFFF:FFFFFFFFFFF:FFF:,F:,,
@FS10000125:27:BPA73017-1634:1:1101:11200:1090 2:N:0:15
TTTCATTTGAGCGTACTCGACGAAGTTTTGAGGGGGGGGGGGGGGGAA
+
FFFFFFFFFFFFFFFFFFFFFFFFFFFFFFFFFFFFFFFFFFFFF:,F
@FS10000125:27:BPA73017-1634:1:1101:11580:1090 2:N:0:15
TATCGTTTGAGCGTACTCGACGAAGTTCTGGGGGGGGGGGGGGGAAAT
+
FFFFFFFFFFFFFFFFFFFFFFFFFFFFFFFFFFFFFFFFFFF,F:,,
@FS10000125:27:BPA73017-1634:1:1101:12180:1090 2:N:0:15
CTTGGCTTGAGCGTACTCGACGAAGTTGTTTGGGGGGGGGGGGGGGGG
+
FFFFFFFFFFFFFFFFFFFFFFFFFFFFFFFFFFFFFFFFFFFFF:FF
@FS10000125:27:BPA73017-1634:1:1101:13260:1090 2:N:0:15
ACGGTTTTGAGCGTACTCGACGAAGTTTGGCGGCGGGGGGGGGGGGGG
+
,,F,FFFFFFFFFFFFFFFFFFFFFFF:FFFFFFFFFFFFFFF,F,,:
@FS10000125:27:BPA73017-1634:1:1101:13550:1090 2:N:0:15
AAAAAGCGTACTCGACGAAGTTCAGAGGGGGGGGGGGGGGGAAATTCG
+
FFFFFFFFFFFFFFFFFFFFFFFFFFFFFFFFFFFFFFFFF::,:,,:
@FS10000125:27:BPA73017-1634:1:1101:14370:1090 2:N:0:15
AATAGATTGAGCGTACTCGACGAAGTTGACAGGGGGGGGGGGGGGAAA
+
FFFFFFFFFFFFFFFFFFFFFFFFFFFFFFFFFFFFFFFFFF:FF:FF
@FS10000125:27:BPA73017-1634:1:1101:14610:1090 2:N:0:15
TCCTTATTGAGCGTACTCGACGAAGTTCTGAGGGGGGGGGGGGGGGGA
+
FFFFFFFFFFFFFFFFFFFFFFFFFFFFFFFFFFFFFFFFFFFFF:F:
@FS10000125:27:BPA73017-1634:1:1101:15980:1090 2:N:0:15
CATCGTTTGAGCGTACTCGACGAAGTTCGGCCGGGGGGGGGGGGGGGA
+
FFFFFFFFFFFFFFFFFFFFFFFFFFFFFFFFFFFFFFFFFFFFFFF:
@FS10000125:27:BPA73017-1634:1:1101:16110:1090 2:N:0:15
TCTCTCTTGAGCGTACTCGACGAAGCGGGGGGGGGGGGGGGAAATCTG
+
FFFFFFFFFFFFFFFFFFFFFFFFFFFFFFFFFFFFFFFFFF,,:,,:
@FS10000125:27:BPA73017-1634:1:1101:1220:1100 2:N:0:15
ATGGTCTTGAGCGTACTCGACGAAGTTGGGCCGGGGGGGGGGGGGGAA
+
F:FFFFFFFFFFFFFFFFFFFFFFFFFFFFFFFFFFFFFFFFFFFF,F
@FS10000125:27:BPA73017-1634:1:1101:1840:1100 2:N:0:15
ACCTGCTTGAGCGTACTCGACGAAGTTCAGTCGGGGGGGGGGGGGGAA
+
FFFFFFFFFFFFFFFFFFFFFFFFFFFFFFFFFFFFFFFFFFFFF,,:
@FS10000125:27:BPA73017-1634:1:1101:2020:1100 2:N:0:15
CATTCTTTGAGCGTACTCGACGAAGTTATGCCGGGGGGGGGGGGGGGA
+
FFFFFFFFFFFFFFFFFFFFFFFFFFFFFFFFFFFFFFFFFFFFFFFF
@FS10000125:27:BPA73017-1634:1:1101:3010:1100 2:N:0:15
CTATTATTGAGCGTACTCGACGAAGTTTGTGGGGGGGGGGGGGGGGGG
+
FFFFFFFFFFFFFFFFFFFFFFFFFFFFFFFFFFFFFFFFFFFFF,FF
@FS10000125:27:BPA73017-1634:1:1101:3880:1100 2:N:0:15
TTCCCCTTGAGCGTACTCGACGAAGTTTGGTCGGGGGGGGGGGGGGAA
+
:FF:::FFFFFFFFFFFFFFFFFFFFFFFFFFFFFFFFFFFFFF:F,F
@FS10000125:27:BPA73017-1634:1:1101:4570:1100 2:N:0:15
ATTGGATTGAGCGTACTCGACGAAGTTGATGCGGGGGGGGGGGGGGGG
+
FFFFFFFFFFFFFFFFFFFFFFFFFFFFFFFFFFFFFFFFFFFFFFFF
@FS10000125:27:BPA73017-1634:1:1101:4590:1100 2:N:0:15
TTGTCATTGAGCGTACTCGACGAAGTTGCCGGGGGGGGGGGGGGGAAA
+
F,FFFFFFFFFFFFFFFFFFFFFFFFFFFFFFFFFFFFFFFFF:::,,
@FS10000125:27:BPA73017-1634:1:1101:5000:1100 2:N:0:15
TTTTATTTGAGCGTACTCGACGAAGTTTGCAGGGGGGGGGGGGGGGAA
+
,,:FFFFFFFFFFFFFFFFFFFFFFFFFFFFFFFFFFFFFFFFFFFFF
@FS10000125:27:BPA73017-1634:1:1101:5040:1100 2:N:0:15
CAGTCTTTGAGCGTACTCGACGAAGTTCTCAGGGGGGGGGGGGGGGAA
+
FFFFFFFFFFFFFFFFFFFFFFFFFFFFFFFFFFFFFFFFFFFFFFFF
@FS10000125:27:BPA73017-1634:1:1101:5600:1100 2:N:0:15
TTGAATTTGAGCGTACTCGACGAAGTTCTTAGGGGGGGGGGGGGGGGA
+
FFFFFFFFFFFFFFFFFFFFFFFFFFFFFFFFFFFFFFFFFFFFFFFF
@FS10000125:27:BPA73017-1634:1:1101:5970:1100 2:N:0:15
TTGTGGTTGAGCGTACTCGACGAAGTTCAGGGGGGGGGGGGGGGAAAT
+
F,FFFFFFFFFFFFFFFFFFFFFFFFFFFFFFFFFFFFFFFFF:FF,F
@FS10000125:27:BPA73017-1634:1:1101:6830:1100 2:N:0:15
CTCTTTTTGAGCGTACTCGACGAAGTTGAATGGGGGGGGGGGGGGGAA
+
F,FFFFFF:FFFFFFFFFFFFFFFFFF:FFFFFFFFFFFFF,:,,,FF
@FS10000125:27:BPA73017-1634:1:1101:8370:1100 2:N:0:15
CTCTTTTTGAGCGTACTCGACGAAGTTCTAGGGGGGGGGGGGGGGAAA
+
FFFFFFFFFFFFFFFFFFFFFFFFFFFFFFFFFFFFFFFFFFFF:F,,
@FS10000125:27:BPA73017-1634:1:1101:8860:1100 2:N:0:15
TATAGGTTGAGCGTACTCGACGAAGTTACGGGGGGGGGGGGGGGAGAT
+
FFFFFFFFFFFFFFFFFFFFFFFFFFFFFFFFFFFFFFFFFFF,F,,F
@FS10000125:27:BPA73017-1634:1:1101:9120:1100 2:N:0:15
CAAACATTGAGCGTCTCGACGAAGTTAAGAGGGGGGGGGGGGGGGAAA
+
FFFFFFFFFFFFFFFFFFFFFFFFFFFFFFFFFFFFFFFFFFFF,F,,
@FS10000125:27:BPA73017-1634:1:1101:10300:1100 2:N:0:15
CCGTTCTTGAGCGTACTCGACGAGGTTTCAGCGGGGGGGGGGGGGGGG
+
FFFFFFFFFFFFFFFFFFFFFFFFFFFFFFFFFFFFFFFFF:F,FF,F
@FS10000125:27:BPA73017-1634:1:1101:10400:1100 2:N:0:15
TACATATTGAGCGTACTCGACGAAGTTCTAAGGGGGGGGGGGGGGGGG
+
FFFFFFFFFFFFFFFFFFFFFFFFFFFFFFFFFFFFFFFFFFFFFFFF
@FS10000125:27:BPA73017-1634:1:1101:12420:1100 2:N:0:15
ATAAATTTGAGCGTACTCGACGAAGTTGCGCGGGGGGGGGGGGGGGAA
+
FFFFFFFFFFFFFFFFFFFFFFFFFFFFFFFFFFFFFFFFFFFFF:FF
@FS10000125:27:BPA73017-1634:1:1101:13010:1100 2:N:0:15
CCCTTCTTGAGCGTACTCGACGAAGTTAAGCCGGGGGGGGGGGGGGGG
+
FFFFFFFFFFFFFFFFFFFFFFFFFFFFFFFFFFFFFFFFFFFFFFFF
@FS10000125:27:BPA73017-1634:1:1101:13680:1100 2:N:0:15
TTAGACTTGAGCGTACTCGACGAAGTTAGCGGGGGGGGGGGGGGGAGT
+
FF:,:,FFFFFFFFFFFFFFFFFFFFFFFFF,FFFFFFFFFF,,FF,:
@FS10000125:27:BPA73017-1634:1:1101:14760:1100 2:N:0:15
TTACTTGAGCGTACTCGACGAAGTTATCGCGGGGGGGGGGGGGGGAGA
+
::FFFF:FF::FFFFFF:FF:FFFFFF::F:FFFFFFFFFFFFF,F,,
@FS10000125:27:BPA73017-1634:1:1101:15470:1100 2:N:0:15
GTGCAATTGAGCGTACTCGACGAAGTTTGAAGGGGGGGGGGGGGGGAA
+
,,FFFFFFF::FFF:FFFF:FFFFFFFFFF,FFFFFFFFFF:FFF,F,
@FS10000125:27:BPA73017-1634:1:1101:15520:1100 2:N:0:15
ATCAGTTTGAGCGTACTCGACGAAGTTGCCGGGGGGGGGGGGGGGAAA
+
FFFFFFFFFFFFFFFFFFFFFFFFFFFFFFFFFFFFFFFFFFFF,F::
@FS10000125:27:BPA73017-1634:1:1101:2810:1110 2:N:0:15
TATTGTTTGAGCGTACTCGACGAAGGGGGGGGGGGGGGGGAAATCGGA
+
FFFFFFFFFFFFFFFFFFFFFFFFFFFFFFFFFFFFFFF,::,F,,,F
@FS10000125:27:BPA73017-1634:1:1101:4360:1110 2:N:0:15
ATATTCTTGAGCGTACTCGACGAAGTTACCAGGGGGGGGGGGGGGGGA
+
FFFFFFFFFFFFFFFFFFFFFFFFFFFFFFFFFFFFFFFFFFFFFF,F
@FS10000125:27:BPA73017-1634:1:1101:5030:1110 2:N:0:15
TTACCTTTGAGCGTACTCGACGAAGTTCTTGCGGGGGGGGGGGGGGGA
+
,,FFFFFFFFFFFFFFFFFFFFFFFFFFFFFFFFFFFFFFFFFFFFFF
@FS10000125:27:BPA73017-1634:1:1101:5360:1110 2:N:0:15
CCTACCTTGAGCGTACTCGACGAAGTTACATCGGGGGGGGGGGGGGGG
+
FFFFFFFFFFFFFFFFFFFFFFFFFFFFFFFFFFFFFFFFFFFFFFFF
@FS10000125:27:BPA73017-1634:1:1101:6800:1110 2:N:0:15
TTCTGATTGAGCGTACTCGACGGAGTTACTGGGGGGGGGGGGGGGAAT
+
,FFFFFFFFFFFFFFFFFFFFFFFFFFFFFFFFFFFFFFFFFFF,FF,
@FS10000125:27:BPA73017-1634:1:1101:7760:1110 2:N:0:15
TATTTATTGAGCGTACTCGACGAAGTTAAAAGGGGGGGGGGGGGGGAA
+
FFFFFFFFFFFFFFFFFFFFFFFFFFFF,FFFFFFFFFFFFFFFF:FF
@FS10000125:27:BPA73017-1634:1:1101:7890:1110 2:N:0:15
GTAAGATTGAGCGTACTCGACGAAGTTGCTTGGGGGGGGGGGGGGGAA
+
:FFFFFFFFFFFFFFFFFFFFFFFFFFFFFFFFFFFFFFFFFFFFFF:
@FS10000125:27:BPA73017-1634:1:1101:7990:1110 2:N:0:15
ATCTGATTGAGCGTACTCGACGAAGTTATCATGGGGGGGGGGGGGGGA
+
F,FFFFFFFFFFFFFFFFFFFFFFFFFFFFFFFFFFFFFFFFFFF::,
@FS10000125:27:BPA73017-1634:1:1101:8020:1110 2:N:0:15
TTCGCATTGAGCGTACTCGACGAAGTTCAAAGGGGGGGGGGGGGGGAA
+
FFFFFFFFFFFFFFFFFFFFFFFFFFFFFFFFFFFFFFFFFFFFF:FF
@FS10000125:27:BPA73017-1634:1:1101:8320:1110 2:N:0:15
TTGATATTGAGCGTACTCGACGAAGTTTAGCGGGGGGGGGGGGGGGAA
+
FFFFFFFFFFFFFFFFFFFFFFFFFFFFFFFFFFFFFFFFFFFFF,FF
@FS10000125:27:BPA73017-1634:1:1101:8350:1110 2:N:0:15
TAAAATTTGAGCGTACTCGACGAAGTTCTAAAGGGGGGGGGGGGGGGG
+
FFFFFFF::FFF:FFFFFFFFFFF:FFFFFFFF::::FF,:,,:,,,,
@FS10000125:27:BPA73017-1634:1:1101:8660:1110 2:N:0:15
TCTTACTTGAGCGTACTCGACGAAGTTGGGGGGGGGGGGGGGGAGATC
+
FFFFFFFFFFFFFFFFFFFFFFFFFFFFFFFFFFFFFFFFFFF,:FF:
@FS10000125:27:BPA73017-1634:1:1101:9000:1110 2:N:0:15
TTACATTTGAGCGTACTCGACGAAGTTACATGGGGGGGGGGGGGGGAA
+
FFFFFFFFFFFFFFFFFFFFFFFFFFFFFFFFFFFFFFFFFFFFFFFF
@FS10000125:27:BPA73017-1634:1:1101:10130:1110 2:N:0:15
CTAACCTTGAGCGTACTCGACGAAGTTGACATGGGGGGGGGGGGGGGA
+
F::,FFFFFFFFFFFFFFFFFFFFFFFFFFFFFFFFFFFFFFFFF:,F
@FS10000125:27:BPA73017-1634:1:1101:10980:1110 2:N:0:15
CATTGTTTGAGCGTACTCGACGAAGTTAAAAGGGGGGGGGGGGGGGGA
+
FFFF:FFFFFFFFFFFFFFFFFFFFFFFFFFFFFFFFFFFF:FF,:,F
@FS10000125:27:BPA73017-1634:1:1101:11010:1110 2:N:0:15
GTTTTCTTGAGCGTACTCGACGAAGTTGTCGCGGGGGGGGGGGGGGGA
+
FFFFFFFFFFFFFFFFFFFFFFFFFFFFFFFFFFFFFFFFFFFFF,FF
@FS10000125:27:BPA73017-1634:1:1101:11180:1110 2:N:0:15
TATAGCTTGAGCGTACTCGACGAAGTTTTTAGGGGGGGGGGGGGGGAA
+
,:FFFFFFFFFFFFFFFFFFFFFFFFFFFFFFFFFFFFFFFFFFF,FF
@FS10000125:27:BPA73017-1634:1:1101:13400:1110 2:N:0:15
TCCGACTTGAGCGTACTCGACGAAGTGGGGGGGGGGGGGGGGAAATCG
+
FFFFFFFFFFFFFFFFFFFFFFFFFFFFFFFFFFFFFFFFF,F:,F:F
@FS10000125:27:BPA73017-1634:1:1101:14040:1110 2:N:0:15
TTCTTCTTGAGCGTACTCGACGAAGTTGGTAGGGGGGGGGGGGGGGAA
+
FFFFFFFFFFFFFFFFFFFFFFFFFFFFFFFFFFFFFFFFFFFF:,FF
@FS10000125:27:BPA73017-1634:1:1101:15310:1110 2:N:0:15
ACCCACTTGAGCGTACTCGACGAAGTTTCGGGGGGGGGGGGGGGGGGA
+
:F:FFFFFFFFFFFFFFFFFFFFFFFFFFF:FFFFFFF::F:F:,,,:
@FS10000125:27:BPA73017-1634:1:1101:16160:1110 2:N:0:15
TTCTCATTGAGCGTACTCGACGAAGTTTGCGCGGGGGGGGGGGGGGGG
+
FFFFFFFFFFFFFFFFFFFFFFFFFFFFFFFFFFFFFFFFFFFFFF:F
@FS10000125:27:BPA73017-1634:1:1101:1340:1120 2:N:0:15
TTACAATTGAGCGTACTCGACGAAGTTATCAGGGGGGGGGGGGGGGAA
+
FFFFFFFFFFFFFFFFFFFFFFFFFFFFFFFFFFFFFFFFFFFFF,FF
@FS10000125:27:BPA73017-1634:1:1101:3070:1120 2:N:0:15
TATAATTTGAGCGTACTCGACGAAGTTAAAAGGGGGGGGGGGGGGGGA
+
F,,,:FFFFFFFFFFFFFFFFFFFFFF:FFFFFFFFFFFFFFFFFF:F
@FS10000125:27:BPA73017-1634:1:1101:3330:1120 2:N:0:15
ATACGTTTGAGCGTACTCGACGAAGTTGCAGGGGGGGGGGGGGGGAAA
+
FFFFFFFFFFFFFFFFFFFFFFFFFFFFFFFFFFFFFFFFFFFF:FF,
@FS10000125:27:BPA73017-1634:1:1101:3430:1120 2:N:0:15
TATCTCTTGAGCGTACTCGACGAAGTTAGTGCGGGGGGGGGGGGGGGA
+
FFFFFFFFFFFFFFFFF:FF::::FFFFFFFF:FFFFFFFFFF:,,,,
@FS10000125:27:BPA73017-1634:1:1101:3670:1120 2:N:0:15
AATCGTGTTGACCTTTCTCATCAAATTTCAGTGGGGGGGGGGGGGGGA
+
,FFFFF,FF,F:F,:,:FF,FF,FF,FF:F,FFFFFFFFFF,,F,,,,
@FS10000125:27:BPA73017-1634:1:1101:4360:1120 2:N:0:15
CTATATTTGAGCGTACTCGACGAAGTTGTACCGGGGGGGGGGGGGGGA
+
FFFFFFFFFFFFFFFFFFFFFFFFFFFFFFFFFFFFFFFFFFFFFFFF
@FS10000125:27:BPA73017-1634:1:1101:4410:1120 2:N:0:15
TTTTTATTGAGCGTACTCGACGAAGTTGGGAGGGGGGGGGGGGGGGGG
+
,:FFFFFFFFFFFFFFFFFFFFFFFFFFFFFFFFFFFFFFFFFFFFF,
@FS10000125:27:BPA73017-1634:1:1101:5770:1120 2:N:0:15
CCCCACTTGAGCGTACTCGACGAAGTTTGCCGGGGGGGGGGGGGGGAA
+
FFFFFFFFFFFFFFFFFFFFFFFFFFFF:FFFFFFFFFFFFFFFFFFF
@FS10000125:27:BPA73017-1634:1:1101:6830:1120 2:N:0:15
TTTGGTTTGAGCGTACTCGACGAAGTTAAAGGGGGGGGGGGGGGGGGG
+
:FFFFFFFFFFFFFFFFFFFFFFFFFFFFFFFFFFFFFFFF,FF:,,:
@FS10000125:27:BPA73017-1634:1:1101:7720:1120 2:N:0:15
CTAGCTTTGAGCGTACTCGACGAAGTTGCAAGGGGGGGGGGGGGGGGA
+
FFFFFFFFFFFFFFFFFFFFFFFFFFFFFFFFFFFFFFFFFFFFF:FF
@FS10000125:27:BPA73017-1634:1:1101:8100:1120 2:N:0:15
CATACTTTGAGCGTACTCGACAAGTTTCCTCGGGGGGGGGGGGGGGGG
+
FFFFFFFFFFFFFFFFFFFFFFFFFFFFFFFFFFFFFFFFFFFFFFFF
@FS10000125:27:BPA73017-1634:1:1101:8470:1120 2:N:0:15
CTTTCTTTGAGCGTACTCGACGAAGGTTGCCGCGGGGGGGGGGGGGGG
+
FFFFFFFFFFFFFFFFFFFFFFFFFFFFFFFFFFFFFFFFFFFFF::,
@FS10000125:27:BPA73017-1634:1:1101:9110:1120 2:N:0:15
CCCCACTTGAGCGTACTCGACGAAGTTGCCTGGGGGGGGGGGGGGGAA
+
FF:FFFFFFFFFFFFFFFFFFFFFFFF:FFFFFFFFFFFFFFFFF,F:
@FS10000125:27:BPA73017-1634:1:1101:9230:1120 2:N:0:15
TTTCTGTTGAGCGTACTCGACGAAGTTGGGACGGGGGGGGGGGGGGGG
+
FFFFFFFFFFFFFFFFFFFFFFFFFFFFFFFFFFFFFFFFFFFFFFFF
@FS10000125:27:BPA73017-1634:1:1101:9730:1120 2:N:0:15
TCTTTCTTGAGCGTACTCGACGAAGTTATGAGGGGGGGGGGGGGGGGA
+
,FFFFFFFFFFFFFFFFFFFFFFFFFFFFFFFFFFFFFFFFFFFF:,F
@FS10000125:27:BPA73017-1634:1:1101:10220:1120 2:N:0:15
ATTCCATTGAGCGTACTCGACGAAGTTCTACCGGGGGGGGGGGGGGGA
+
FFFFFFFFFFFFFFFFFFFFFFFFFFFFFFFFFFFFFFFFFFFFFF,F
@FS10000125:27:BPA73017-1634:1:1101:11520:1120 2:N:0:15
TAGCGGTTGAGCGTACTCGACGAAGTTTCGGGGGGGGGGGGGGGGAAA
+
FFFFFFFFFFFFFFFFFFFFFFFFFFFFFFFFFFFFFFFFFFFF,FF,
@FS10000125:27:BPA73017-1634:1:1101:13050:1120 2:N:0:15
TCTGGATTGAGCGTACTCGACGAAGTTAGGCGGGGGGGGGGGGGGGGA
+
,FFFFFFFFFFFFFFFFFFFFFFFFFFFFFFFFFFFFFFFFFFFFFFF
@FS10000125:27:BPA73017-1634:1:1101:13100:1120 2:N:0:15
TATGAATTGAGCGTACTCGACGAAGTTCGGGGGGGGGGGGGGGGAGAT
+
FFF:,,FFFFFFFFFFFFFFFFFFFFFF:F::FFFFFFFFFFF,F,:F
@FS10000125:27:BPA73017-1634:1:1101:14650:1120 2:N:0:15
ATAATATTGAGCGTACTCGACGAAGTGGGGGGGGGGGGGGAAATTCGA
+
F,FFFFFFFFFFFFFFFFFFFFFFFFFFFFFFFFFFFFFF,F,,,:,F
@FS10000125:27:BPA73017-1634:1:1101:1650:1130 2:N:0:15
AAAATTTGAGCGTACTCGACGAAGGGGGGGGGGGGGGGGAGATCGGAA
+
FFFF,:F:FFFFFFFFFFFFFFFFFFFFFF:FFFFFFFF:,,:,,,F:
@FS10000125:27:BPA73017-1634:1:1101:6440:1130 2:N:0:15
ATAGGTTTGAGCGTACTCGACGAAGTTCAGCCGGGGGGGGGGGGGGGA
+
FFFFFFFFFFFFFFFFFFFFFFFFFFFFFFFFFFFFFFFFFFFFFFFF
@FS10000125:27:BPA73017-1634:1:1101:6500:1130 2:N:0:15
TTTCCTTTGAGCGTACTCGACGAAGCGGGGGGGGGGGGGGGGAGTTGA
+
::FFFFFFFFFFFFFFFFFFFFFFFFFFFFFFFFFFFFFF:,F,:,,,
@FS10000125:27:BPA73017-1634:1:1101:6930:1130 2:N:0:15
TAGCCATTGAGCGTACTCGACGAAGTTTAATGGGGGGGGGGGGGGGGA
+
FFFFFFFFFFFFFFFFFFFFFFFFFFFFFFFFFFFFFFFFFFFFFFF,
@FS10000125:27:BPA73017-1634:1:1101:7070:1130 2:N:0:15
AGGTTATTGAGCGTACTCGACGAAGTTTTGCCGGGGGGGGGGGGGGGA
+
F,FFFFFFFFFFFFFFFFFFFFFFFFFFFFFFFFFFFFFFFFFFFF,F
@FS10000125:27:BPA73017-1634:1:1101:7180:1130 2:N:0:15
CAGTCGTTGAGCGTACTCGACGAAGTTCATCGGGGGGGGGGGGGGGGG
+
F,FFFFFFFFFFFFFFFFFFFFFFFFFFFFFF,FFFFFFFFFFFFFF:
@FS10000125:27:BPA73017-1634:1:1101:7210:1130 2:N:0:15
TAATACTTGAGCGTACTCGACGAAGGGGGGGGGGGGGGGGGGAGGTCG
+
,,FFFFFFFFFFFFFFFFFFFFFFFFFFFFFFFFFFFFFFF,F,,F::
@FS10000125:27:BPA73017-1634:1:1101:7520:1130 2:N:0:15
TATTTATTGAGCGTACTCGACGAAGTTCTTGCGGGGGGGGGGGGGGGG
+
FF,,:FFFFFFFFFFFFFFFFFFFFFFF,F,F:FFFFFFFFF:F,F,,
@FS10000125:27:BPA73017-1634:1:1101:7820:1130 2:N:0:15
AGGTGCTTGAGCGTACTCGACGAAGTTGTAAGGGGGGGGGGGGGGGAG
+
F,FFFFFFFFFFFFFFFFFFFFFFFFFFFF:FFFFFFFFFFFFFFF:,
@FS10000125:27:BPA73017-1634:1:1101:8440:1130 2:N:0:15
AAATTCTTGAGCGTACTCGACGAAGTTTAAAGGGGGGGGGGGGGGGGA
+
F:,FF,FFFFFFFFFFFFFFFFFFFFF,,,,FFFFFFFFFFFFFF,:F
@FS10000125:27:BPA73017-1634:1:1101:9410:1130 2:N:0:15
ATATAATTGAGCGTACTCGACGAAGTTACCAGGGGGGGGGGGGGGGAA
+
:,FFFFFFFFFFFFFFFFFFFFFFFFFFFFFFFFFFFFFFFFFFF:FF
@FS10000125:27:BPA73017-1634:1:1101:9680:1130 2:N:0:15
CTCGGATTGAGCGTACTCGACGAAGTTCGGGGGGGGGGGGGGGAAATC
+
FFFFFFFFFFFFFFFFFFFFFFFFFFFFFFFFFFFFFFFFFF,F:,F:
@FS10000125:27:BPA73017-1634:1:1101:10310:1130 2:N:0:15
TTCGCTTTGAGCGTACTCGACGAAGAGGGGGGGGGGGGGGGAAATCCG
+
,FFFFFFFFFFFFFFFFFFFFFFFFFFFFFFFFFFFFFFFFF,FF,,:
@FS10000125:27:BPA73017-1634:1:1101:10360:1130 2:N:0:15
TCCATATTGAGCGTACTCGACGAAGTTATAACGGGGGGGGGGGGGGGG
+
FFFFFFFFFFFFFFFFFFFFFFFFFFFFFFFFFFFFFFFFFFFFFFFF
@FS10000125:27:BPA73017-1634:1:1101:10410:1130 2:N:0:15
TTATTTTTGAGCGTACTCGACGAAGTTGCTTGGGGGGGGGGGGGGGAA
+
,FFFFFFFFFFFFFFFFFFFFFFFFFFFFFFFFFFFFFFFFFFFF,FF
@FS10000125:27:BPA73017-1634:1:1101:11400:1130 2:N:0:15
ATTCGATTGAGCGTACTCGACGAAGTTGGGCCGGGGGGGGGGGGGGAA
+
FFFFFFFFFFFFFFFFFFFFFFFFFFFFFFFFFFFFFFFFFFFFF:FF
@FS10000125:27:BPA73017-1634:1:1101:11600:1130 2:N:0:15
CTAATTTTGAGCGTACTCGACGAAGTTATCGGGGGGGGGGGGGGGGGA
+
F:FFFFFFFFFFFFFFFFFFFFFFFFFFFFFFFFFFFFFFFFFFF:F,
@FS10000125:27:BPA73017-1634:1:1101:14750:1130 2:N:0:15
TAGGTATTGAGCGTACTCGAAGGGGGGGGGGGGGGGAAATCGGAAGAG
+
FFFFFFFFF:FFFFFFFFFFFFFFFFFFFFFFFFFF:,,F,,:::,,:
@FS10000125:27:BPA73017-1634:1:1101:15080:1130 2:N:0:15
TATCATTTGAGCGTACTCGACGAAGTTCCTGCGGGGGGGGGGGGGGGA
+
,:FFFFFFFFFFFFFFFFFFFFFFFFFFFFFFFFFFFFFFFFFFF:,F
@FS10000125:27:BPA73017-1634:1:1101:15810:1130 2:N:0:15
GACATCTTGAGCGTACTCGACGAAGTTCGAAGGGGGGGGGGGGGGGGG
+
,:F:FFFFFFFFFFFFFFFFFFFFFFFFF::FFFFFFFFFFFF,F:,F
@FS10000125:27:BPA73017-1634:1:1101:16070:1130 2:N:0:15
TTTTTGTTGAGCGTACTCGACGAAGTTAGAAGGGGGGGGGGGGGGGGA
+
F:FFFFFFFFFFFFFFFFFFFFFFFFFFFFFFFFFFFFFFFFFF,F,F
@FS10000125:27:BPA73017-1634:1:1101:1410:1140 2:N:0:15
TACTGCTTGAGCGTACTCGACGAAGTTTACAGGGGGGGGGGGGGGGGA
+
FFFF:FFFFFFFFFFFFFFFFFFFFFFFFFFFFFFFFFFFFFFFFFFF
@FS10000125:27:BPA73017-1634:1:1101:2440:1140 2:N:0:15
ACGTAATTGAGCGTACTCGACGAAGTTTGGGGGGGGGGGGGGGAAGTC
+
FFFFFFFFFFFFFFFFFFFFFFFFFFFFFFFFFFFFFFFFFF,FF,F:
@FS10000125:27:BPA73017-1634:1:1101:3090:1140 2:N:0:15
CTTTTTTTGAGCGTACTCGACGAAGTTGCGGGGGGGGGGGGGGGGAAA
+
FFFFFFFFFFFFFFFFFFFFFFFFFFFFFFFFFFFFFFFFFFFF:,,,
@FS10000125:27:BPA73017-1634:1:1101:3390:1140 2:N:0:15
TATGTATTGAAGCGTACTCGACGAAGTTTTAAGGGGGGGGGGGGGGGA
+
FFFFFFFFFFFFFFFFFFFFFFFFFFFFFFFFFFFFFFFFFFFFFFFF
@FS10000125:27:BPA73017-1634:1:1101:5560:1140 2:N:0:15
TTTAATGTTGAGCGTACTCGACGAAGGGGGGGGGGGGGGGAAATCGGA
+
F,FFFFFFFFFFFFFFFFFFFFFFFFFFFFFFFFFFFFFF,,,F,,,:
@FS10000125:27:BPA73017-1634:1:1101:5890:1140 2:N:0:15
TTTACCTTGAGCGTACTCGACGAAGTTCTGAGGGGGGGGGGGGGGGAA
+
:F,,F,FFFFFFFFFFFFFFFFFFFFFFF:,FFFFFFFFFFFFFFFFF
@FS10000125:27:BPA73017-1634:1:1101:7060:1140 2:N:0:15
TTCCGGTTGAGCGTACTCGACGAAGTTTATACGGGGGGGGGGGGGGGA
+
FFFFFFFFFFFFFFFFFFFFFFFFFFFFFFFFFFFFFFFFFFFFFF:F
@FS10000125:27:BPA73017-1634:1:1101:9690:1140 2:N:0:15
CTGTACTTGAGCGTACTCGACGAAGTTCCGGGGGGGGGGGGGGGGGAA
+
FFFFFFFFFFFFFFFFFFFFFFFFFFFFFFFFFFFFFFFFFFFF:,:F
@FS10000125:27:BPA73017-1634:1:1101:10660:1140 2:N:0:15
ACTCGATTGAGCGTACTCGACGAAGTTCAGCCGGGGGGGGGGGGGGGG
+
,FFF,FFFFFFFFFFFFFFFFFFFFFFFFFFFFFF:FFFFFFFFFFF:
@FS10000125:27:BPA73017-1634:1:1101:11660:1140 2:N:0:15
TTTAGATTGAGCGTACTCGACGAAGTTAAAAGGGGGGGGGGGGGGGAA
+
,FFFFFFFFFFFFFFFFFFFFFFFFFFFFFFFFFFFFFFFFFFFF,FF
@FS10000125:27:BPA73017-1634:1:1101:12560:1140 2:N:0:15
TCTGGATTGAGCGTACTCGACGAAGTTGTCAGGGGGGGGGGGGGGGAA
+
FFFFFFFFFFFFFFFFFFFFFFFFFFFFFFFFFFFFFFFFFFFFFFFF
@FS10000125:27:BPA73017-1634:1:1101:12790:1140 2:N:0:15
TCACAATTGAGCGTACTCGACGAAGTTTACAGGGGGGGGGGGGGGGAA
+
,FFFFFFFFFFFFFFFFFFFFFFFFFFFFFFFFFFFFFFFFFF::,FF
@FS10000125:27:BPA73017-1634:1:1101:13150:1140 2:N:0:15
TTGGGCTTGAGCGTACTCGACGAAGTTAGAAGGGGGGGGGGGGGGGAA
+
FFFFFFFFFFFFFFFFFFFFFFFFFFFFFF:FFFFFFFFFFFFFFFFF
@FS10000125:27:BPA73017-1634:1:1101:13680:1140 2:N:0:15
TTTATATTGAGCGTACTCGACGAAGTTGCGTGGGGGGGGGGGGGGAAA
+
FFFFFFFFFFFFFFFFFFFFFFFFFFFFFFFFFFFFFFFFFFFFFFFF
@FS10000125:27:BPA73017-1634:1:1101:14490:1140 2:N:0:15
CTGGATTTGAGCGTACTCGACGAAGTTAGGCCGGGGGGGGGGGGGGGA
+
,FFFFFFFFFFFFFFFFFFFFFFFFFFFFFFFFFFFFFFFF,:F,,,,
@FS10000125:27:BPA73017-1634:1:1101:15410:1140 2:N:0:15
TTTGGATTGAGCGTACTCGACGAAGGGGGGGGGGGGGGGAGATCGGAA
+
FFFFFFFFFFFFFFFFFFFFFFFFFFFFFFFFFFFFFFF:,,F:,,F:
@FS10000125:27:BPA73017-1634:1:1101:1640:1150 2:N:0:15
ATCCACTTGAGCGTACTCGACGAAGTTGGCGGGGGGGGGGGGGGGAAA
+
FFFFFFFFFFFFFFFFFFFFFFFFFFFFFF:FFFFFFFFFFFFF:FF:
@FS10000125:27:BPA73017-1634:1:1101:2260:1150 2:N:0:15
CTGACCTTGAGCGTACTCGACGAAGTTCAGCCGGGGGGGGGGGGGGGA
+
FFFFFFFFFFFFFFFFFFFFFFFFFFFFFFFFFFFFFFFFFFFFFFF,
@FS10000125:27:BPA73017-1634:1:1101:3140:1150 2:N:0:15
TTCATCTTGAGCGTACTCGACGAAGTTCTTCCGGGGGGGGGGGGGGGA
+
FFFFFFFFFFFFFFFFFFFFFFFFFFFFFFFFFFFFFFFFFFFFF:,F
@FS10000125:27:BPA73017-1634:1:1101:3170:1150 2:N:0:15
CAGAAGTTGAGCGTACTCGACGAAGTTCAGTGGGGGGGGGGGGGGGGA
+
F,:F,FFFFFFFFFFFFFFFFFFFF:FFFFFFFFFFFFFFFFF,:,,F
@FS10000125:27:BPA73017-1634:1:1101:3960:1150 2:N:0:15
TGTTGCTTGAGCGTACTCGACGAAGTTGTGCCGGGGGGGGGGGGGGGA
+
,:FFFFFFFFFFFFFFFFFFFFFFFFFFFFFFFFFFFFFFFFFFFFFF
@FS10000125:27:BPA73017-1634:1:1101:4030:1150 2:N:0:15
ATCTAATTGAGCGTACTCGACGAAGTTGAGGGGGGGGGGGGGGGAAAT
+
:FFFFFFFFFFFFFFFFFFFFFFFFFFFFFFFFFFFFFFFFFFFFFFF
@FS10000125:27:BPA73017-1634:1:1101:6510:1150 2:N:0:15
TATTTTTTGAGCGTACTCGACGAAGTTCCGGCGGGGGGGGGGGGGGGA
+
F,:FFFFFFFFFFFFFFFFFFFFFFFFFFFFFFFFFFFFFFFFFFFFF
@FS10000125:27:BPA73017-1634:1:1101:7160:1150 2:N:0:15
CTTGAATTGAGCGTACTCGACGAAGTTAGCGGGGGGGGGGGGGGGAAA
+
FFFFFFFFFFFFFFFFFFFFFFFFFFFFFFFFFFFFFFFFFFF:,:,,
@FS10000125:27:BPA73017-1634:1:1101:7350:1150 2:N:0:15
ATCGGATTGAGCGTACTCGACGAAGTTGTTCAGGGGGGGGGGGGGGGA
+
FFFFFFFFFFFFFFFFFFFFFFFFFFFFFFFFFFFFFFFFFFFFFFFF
@FS10000125:27:BPA73017-1634:1:1101:8170:1150 2:N:0:15
TTTCAATTGAGCGTACTCGACGAAGTTTGGCGGGGGGGGGGGGGGGAA
+
F,,FFFFFFFFFFFFFFFFFFFFFFFF:,,F,FFFFFFFFFFFFFFFF
@FS10000125:27:BPA73017-1634:1:1101:8470:1150 2:N:0:15
CTATAATTGAGCGTACTCGACGAAGTTCTCGCGGGGGGGGGGGGGGGG
+
F,FFFFFFFFFFFFFFFFFFFFFFFFFFFFFFFFFFFFFFFFFFFF,F
@FS10000125:27:BPA73017-1634:1:1101:9450:1150 2:N:0:15
TTCGAATTGAGCGTACTCGACGAAGTTGCAAGGGGGGGGGGGGGGGGA
+
FFFFFFFFFFFFFFFFFFFFFFFFFFFFFFFFFFFFFFFFFFFFFFFF
@FS10000125:27:BPA73017-1634:1:1101:9780:1150 2:N:0:15
CATGACTTGAGCGTACTCGACGAAAGGGGGGGGGGGGGGGGGAAATTG
+
FFFFFFFFFFFFFFFFFFFFFFFFFFFFFFFFFFFFFFFFFF::F:,:
@FS10000125:27:BPA73017-1634:1:1101:10750:1150 2:N:0:15
CTCCTGTTGAGCGTACTCGACGAAGTTCAGCGGGGGGGGGGGGGGGAA
+
F,FFFFFFFFFFFFFFFFFFFFFFFFFFFFFFFFFFFFFFFFFFF:FF
@FS10000125:27:BPA73017-1634:1:1101:11210:1150 2:N:0:15
ATCCATTTGAGCGTACTCGACGAAGTTATGAGGGGGGGGGGGGGGGGA
+
FF,:,:FFFFFFFFFFFFFFFFFFFFF,:,:FFFFFFFFFFFFF:,,,
@FS10000125:27:BPA73017-1634:1:1101:12650:1150 2:N:0:15
ACGTATTTGAGCGTACTCGACGAAGGGGGGGGGGGGGGGGAAATTTGA
+
FFFFFFFFFFFFFFFFFFFFFFFFFFFFFFFFFFFFFFFF,:,F,,,F
@FS10000125:27:BPA73017-1634:1:1101:14310:1150 2:N:0:15
CCTGATTTGAGCGTACTCGACGAAGTTAGTACGGGGGGGGGGGGGGGA
+
FFFFFFFFF:FFFFFFFFFFFFFFFFFFFFFFFFFFFFFFFFFF::::
@FS10000125:27:BPA73017-1634:1:1101:14690:1150 2:N:0:15
TTTCGATTGAGCGTACTCGACGAAGTTCAATCGGGGGGGGGGGGGGGG
+
,FFFFFFFFFFFFFFFFFFFFFFFFFFFFFFFFFFFFFFFF:FFFFF,
@FS10000125:27:BPA73017-1634:1:1101:14880:1150 2:N:0:15
GTTTTTTTGAGCGTACTCGACGAAGTTTAAGGGGGGGGGGGGGGGGAA
+
,,:F,,FF,FFFFFFFFFFFFFFFFFFF:F,FFFFFFFFFFFF::,:,
@FS10000125:27:BPA73017-1634:1:1101:1410:1160 2:N:0:15
CTGACATTGAGCGTACTCGACGAAGTTAAAAAGGGGGGGGGGGGGGGG
+
F,:FFFFFF,FFFFFFFFFFFFFFFFFFFFFFFFFFFFFFFFFF:,,F
@FS10000125:27:BPA73017-1634:1:1101:2430:1160 2:N:0:15
ATACAGTTGAGCGTACTCGACGAAGTTACGTGGGGGGGGGGGGGGGAA
+
FFFFF,FFFFFFFFFFFFFFFFFFFFFFFF,FFFFFFFFFFFF::,,:
@FS10000125:27:BPA73017-1634:1:1101:3530:1160 2:N:0:15
ATGATTTTGAGCGTACTCGACGAAGTTTCCAGGGGGGGGGGGGGGGGA
+
FFFFFFFFFFFFFFFFFFFFFFFFFFFFFFFFFFFFFFFFFFFFFF:,
@FS10000125:27:BPA73017-1634:1:1101:5160:1160 2:N:0:15
TTTCGATTGAGCGTACTCGACGAAGTTTGCTGGGGGGGGGGGGGGGGA
+
FFFFFFFFFFFFFFFFFFFFFFFFFFFFFFFFFFFFFFFFFFFFFF:,
@FS10000125:27:BPA73017-1634:1:1101:5360:1160 2:N:0:15
TCATTATTGAGCGTACTCGACGAAGTTTGCGCGGGGGGGGGGGGGGGA
+
FFFFFFFFFFFFFFFFFFFFFFFFFFFFFFFFFFFFFFFFFFF:F,:F
@FS10000125:27:BPA73017-1634:1:1101:5550:1160 2:N:0:15
CACACTTGAGCGTACTCGACGAAGTTCTCTGGGGGGGGGGGGGGGGAA
+
FFFFFFF,FFF:FFFFFFFFFFFFFFFFFFFFFFFFFFFFFFFF,,:,
@FS10000125:27:BPA73017-1634:1:1101:6970:1160 2:N:0:15
ATGCTGTTGAGCGTACTCGACGAAGTTGTAGCGGGGGGGGGGGGGGGA
+
FFFFFFFFFFFFFFFFFFFFFFFFFFFFFFFFFFFFFFFFFFFFFFFF
@FS10000125:27:BPA73017-1634:1:1101:9350:1160 2:N:0:15
TAATCTTTAAGCGTACTCGACGAAGTTGCACGGGGGGGGGGGGGGGAA
+
FFFFFFFF:FFFFFFFFFFFFFFFFFFFFFFFFFFFFFFFFFFFF,FF
@FS10000125:27:BPA73017-1634:1:1101:9950:1160 2:N:0:15
TATTTATTGAGCGTACTCGACGAAGTTAATAGGGGGGGGGGGGGGGAA
+
FFFFFFFFFFFFFFFFFFFFFFFFFFFFFFFFFFFFFFFFFFFF:,FF
@FS10000125:27:BPA73017-1634:1:1101:9980:1160 2:N:0:15
ATACGATTGAGCGTACTCGACGAAGGGGGGGGGGGGGGGGGGGGGGGA
+
F,FFFFFFFFFFFFFFFFFFFFFFFFFF:FFFFFFFFFFFFF,:,,,,
@FS10000125:27:BPA73017-1634:1:1101:10210:1160 2:N:0:15
ACTCGATTGAGCGTACTCGACGAAGTTTAGTGGGGGGGGGGGGGGGAA
+
FFFFFFFFFFFFFFFFFFFFFFFFFFFFFFFFFFFFFFFFFFFFF,FF
@FS10000125:27:BPA73017-1634:1:1101:10590:1160 2:N:0:15
CCTCATTTGAGCGTACTCGACGAAGTTGTGTGGGGGGGGGGGGGGGAA
+
F,,,,FFFFFFFFFFFFFFFFFFFFFFFF,FFFFFFFFFFFFF::,,,
@FS10000125:27:BPA73017-1634:1:1101:10690:1160 2:N:0:15
CTAAAATTGAGCGTACTCGACGAAGTTAGGTGGGGGGGGGGGGGGGGA
+
F,FFFFFFFFFFFFFFFFFFFFFFFFFFFFFFFFFFFFFFFF:F:,,F
@FS10000125:27:BPA73017-1634:1:1101:10920:1160 2:N:0:15
CACTTTTTGAGCGTACTCGACGAAGTTGCAGGGGGGGGGGGGGGGGGT
+
F:FFFFFFFFFFFFFFFFFFFFFFFFFFFFFFFFFFFFFFFFFF,,,,
@FS10000125:27:BPA73017-1634:1:1101:11700:1160 2:N:0:15
ATCCTTTTGAGCGTACTCGACGAAGTTGGGCCGGGGGGGGGGGGGGGA
+
FFFFFFFFFFFFFFFFFFFFFFFFFFFFFFFFFFFFFFFFFFFFFFFF
@FS10000125:27:BPA73017-1634:1:1101:12210:1160 2:N:0:15
CCTAGTTTGAGCGTACTCGACGAAGTTCTATGGGGGCGGGGGGGGGGG
+
:FF,::FFFFFFFFFFFFFFFFFFFFFF,:FFFFFF,FFFFFF:F,,,
@FS10000125:27:BPA73017-1634:1:1101:16120:1160 2:N:0:15
CTGTACTTGAGCGTACTCGACGAAGTTACGGGGGGGGGGGGGGGGGGA
+
F,FFFFFFFFFFFFFFFFFFFFFFFFFFFFFFFFFFFFFFFFFFFF:,
@FS10000125:27:BPA73017-1634:1:1101:16320:1160 2:N:0:15
ATGTGATTGAGCGTACTCGACGAAGTTGACACGGGGGGGGGGGGGGGG
+
F,FFFFFFFFFFFFFFFFFFFFFFFFFFFFFFFFFFFFFFFFFFFF:F
@FS10000125:27:BPA73017-1634:1:1101:1020:1170 2:N:0:15
CTGGCCTTGAGCGTACTCGACGAAGGGGGGGGGGGGGGGGGAGATCGG
+
FFFFFFFFFFFFFFFFFFFFFFFFFFFFFFFFFFFFFFFFF,,F,,,F
@FS10000125:27:BPA73017-1634:1:1101:1590:1170 2:N:0:15
TCTAATTTGAGCGTACTCGACGAAGTTGCTAGGGGGGGGGGGGGGGAA
+
FFFFFFFFFFFFFFFFFFFFFFFFFFFFFFFFFFFFFFFFFFFFF:FF
@FS10000125:27:BPA73017-1634:1:1101:1750:1170 2:N:0:15
CCTTGTTTGAGCGTACTCGACGAAGTTCCCGCGGGGGGGGGGGGGGGA
+
FFFFFFFFFFFFFFFFFFFFFFFFFFFFFFFFFFFFFFFFFFFFFF,F
@FS10000125:27:BPA73017-1634:1:1101:2640:1170 2:N:0:15
TCCATCTTGAGCGTACTCGACGAAGTTCGGTCGGGGGGGGGGGGGGGA
+
FFFFFFFFFFFFFFFFFFFFFFFFFFFFFFFFFFFFFFFFFFFFFFFF
@FS10000125:27:BPA73017-1634:1:1101:2940:1170 2:N:0:15
TATTACTTGAGCGTACTCGACGAAGTTAGAAGGGGGGGGGGGGGGGAA
+
FFFFFFFFFFFFFFFFFFFFFFFFFFFFFFFFFFFFFFFFFFFFFFFF
@FS10000125:27:BPA73017-1634:1:1101:3160:1170 2:N:0:15
TCCACATTGAGCGTACTCGACGAAGTTGTAGGGGGGGGGGGGGGGAAT
+
:FFFFFFFFFFFFFFFFFFFFFFFFFFFFFFFFFFFFFFFFFFF,FF,
@FS10000125:27:BPA73017-1634:1:1101:3680:1170 2:N:0:15
ACTACCTTGAGCGTACTCGACGAAGTTTTTAGGGGGGGGGGGGGGGAA
+
FFFFFFFFFFFFFFFFFFFFFFFFFFFFFFFFFFFFFFFFFFFFFFFF
@FS10000125:27:BPA73017-1634:1:1101:3810:1170 2:N:0:15
AACCGTTTGAGCGTACTCGACGAAGTTCTGCGGGGGGGGGGGGGGGGA
+
FFFFFFFFFFFFFFFFFFFFFFFFFFFFFFFFFFFFFFFFFFFFFFFF
@FS10000125:27:BPA73017-1634:1:1101:3830:1170 2:N:0:15
TTATGATTGAGCGTACTCGACGAAGTTGTCAGGGGGGGGGGGGGGGAA
+
,FFFFFFFFFFFFFFFFFFFFFFFFFFFFFFFFFFFFFFFFFFFF,FF
@FS10000125:27:BPA73017-1634:1:1101:4920:1170 2:N:0:15
AAACAATTGAGCGTACTCGACGAAGTTCTTTCGGGGGGGGGGGGGGGG
+
,,FFFFFFFFFFFFFFFFFFFFFFFFFFFFFFFFFFFFFFFFFFFFF,
@FS10000125:27:BPA73017-1634:1:1101:6140:1170 2:N:0:15
ATTTACTTGAGCGTACTCGACGAAGTTCAGAGGGGGGGGGGGGGGGAA
+
FF:FFFFFFFFFFFFFFFFFFFFFFFFFFFFFFFFFFFFFFFFFFFFF
@FS10000125:27:BPA73017-1634:1:1101:6330:1170 2:N:0:15
TATGTCTTGAGCGTACTCGACGAAGTTTTGCCGGGGGGGGGGGGGGGA
+
FFFFFFFFFFFFFFFFFFFFFFFFFFFFFFFFFFFFFFFFFFFFFFFF
@FS10000125:27:BPA73017-1634:1:1101:8150:1170 2:N:0:15
AAAGTCTTGAGCGTACTCGACGAAGTGGGGGGGGGGGGGGGAAATCCG
+
FFFFFFFFFFFFFFFFFFFFFFFFFFFFFFFFFFFFFFFFF:F,F,,F
@FS10000125:27:BPA73017-1634:1:1101:8440:1170 2:N:0:15
AAGATTTTGAGCGTACTCGACGAAGTTGCAAGGGGGGGGGGGGGGGGA
+
FFFFFFFFFFFFFFFFFFFFFFFFFFFFFFFFFFFFFFFFFFFFFF:F
@FS10000125:27:BPA73017-1634:1:1101:8640:1170 2:N:0:15
TCCCTCTTGAGCGTACTCGACGAAGTTAAGCCGGGGGGGGGGGGGGGA
+
FFFFFFFFFFFFFFFFFFFFFFFFFFFFFFFFFFFFFFFFFFFFFFF:
@FS10000125:27:BPA73017-1634:1:1101:8980:1170 2:N:0:15
ACAAAATTGAGCGTACTCGACGAAAGGGGGGGGGGGGGGGGAAATCGA
+
FFFFFFFFFFFFFFFFFFFFFFFFFFFFFFFFFFFFFFFF,:F,,:,F
@FS10000125:27:BPA73017-1634:1:1101:9050:1170 2:N:0:15
CTCGACTTGAGCGTACTCGACGAAGTTCCAGCGGGGGGGGGGGGGGGA
+
FFFFFFFFFFFFFFFFFFFFFFFFFFFFFFFFFFFFFFFFFFFFFF,F
@FS10000125:27:BPA73017-1634:1:1101:9320:1170 2:N:0:15
TCTGCGTTGAGCGTACTCGACGAAGTTCTGACGGGGGGGGGGGGGGGG
+
FFFFFFFFFFFFFFFFFFFFFFFFFFFFFFFFFFFFFFFFFFFFFF:F
@FS10000125:27:BPA73017-1634:1:1101:9970:1170 2:N:0:15
ACAGGTTTGAGCGTACTCGACGAAGTGGGGGGGGGGGGGGGAGATCGG
+
,FF,,FFFFFFFFFFFFFFFFFFFFFF:FF:FFFFFF:FFFF,,FF,F
@FS10000125:27:BPA73017-1634:1:1101:10970:1170 2:N:0:15
TATTCATTGAGCGTACTCGACGAAGTTTAGCCGGGGGGGGGGGGGGAA
+
,FFFFFFFFFFFFFFFFFFFFFFFFFFFFFFFFFFFFFFFFFFFFF,F
@FS10000125:27:BPA73017-1634:1:1101:11250:1170 2:N:0:15
ACCTTATTGAGCGTACTCGACGAAGTTTAGGGGGGGGGGGGGGGAGAT
+
,FFFFFFFFFFFFFFFFFFFFFFFFFFFFFFFFFFFFFFFFFF,F,,,
@FS10000125:27:BPA73017-1634:1:1101:11690:1170 2:N:0:15
TCAAGGTTGAGCGTACTCGACGAAGTTGCGCGGGGGGGGGGGGGGAAA
+
FFFFFFFFFFFFFFFFFFFFFFFFFFFFFFF:FFFFFFFFFFFF:F,:
@FS10000125:27:BPA73017-1634:1:1101:12370:1170 2:N:0:15
TCTCCTTTGAGCGTACTCGACGAAGTTATGCCGGGGGGGGGGGGGGAA
+
FFF,FFFFFFFFFFFFFFFFFFFFFFF,F,FFFFFFFFFFFFFFFF,F
@FS10000125:27:BPA73017-1634:1:1101:12850:1170 2:N:0:15
ACCATGTTGAGCGTACTCGACGAGGTTTGCGCGGGGGGGGGGGGGGGA
+
FFFFFFFFFFFFFFFFFFFFFFFFFFFFFFFFFFFFFFFFFFFFFFFF
@FS10000125:27:BPA73017-1634:1:1101:13490:1170 2:N:0:15
ATTTTTTTGAGCGTACTCGACGAAGTTGCTGCGGGGGGGGGGGGGGGG
+
FFF,F,FFFFFFFFFFFFFFFFFFFFFFF::FFFFFFFFFFFFFFFF:
@FS10000125:27:BPA73017-1634:1:1101:14630:1170 2:N:0:15
TTACTTTTGAGCGTACTCGACGAAGTTAAGGGGGGGGGGGGGGGGGGT
+
FFFFFFFFFFFFFFFFFFFFFFFFFFFFFFFFFFFFFFFFF:F,,,,:
@FS10000125:27:BPA73017-1634:1:1101:15130:1170 2:N:0:15
TTTTGTTTGAGCGTACTCGACGAAGTTCGGCGGGGGGGGGGGGGGGGG
+
,FFFFFFFFFFFFFFFFFFFFFFFFFFFFFFFFFFFFFFFFFFFFFF,
@FS10000125:27:BPA73017-1634:1:1101:15530:1170 2:N:0:15
CTTATCTTGAGCGTACTCGACGAAGTTAGCGCGGGGGGGGGGGGGGGG
+
FFFFFFFFFFFFFFFFFFFFFFFFFFFFFFFFFFFFFFFFFFFFFFF:
@FS10000125:27:BPA73017-1634:1:1101:15570:1170 2:N:0:15
GCACATTTGAGCGTACTCGACGAAGTTGGCGCGGGGGGGGGGGGGGGG
+
,FFFFFFFFFFFFFFFFFFFFFFFFFFFFFFFFFFFFFFFFFFFFFF,
@FS10000125:27:BPA73017-1634:1:1101:15770:1170 2:N:0:15
TTGATTTTGAGCGTACTCGACGAAGTTTGACGGGGGGGGGGGGGGGGA
+
FFFFFFFFFFFFFFFFFFFFFFFFFFFFFFFFFFFFFFFFFFFFF:,F
@FS10000125:27:BPA73017-1634:1:1101:16060:1170 2:N:0:15
CACTGGTTGAGCGTACTCGACGAAGTTAGTCCGGGGGGGGGGGGGGGG
+
FFFFFFFFFFFFFFFFFFFFFFFFFFFFFFFFFFFFFFFFFFFFFFF:
@FS10000125:27:BPA73017-1634:1:1101:16250:1170 2:N:0:15
CTCGTGTTGAGCGTACTCGACGAAGTTTAAAGGGGGGGGGGGGGGGGG
+
FFFFFFFFF:FFFFFFFFFFFFFFFFFFFFFFFFFFFFFFFFF::,,F
@FS10000125:27:BPA73017-1634:1:1101:16420:1170 2:N:0:15
ATATTCTTGAGCGTACTCGACGAAGTTAATCGGGGGGGGGGGGGGGGA
+
:FFFFFFFFFFFFFFFFFFFFFFFFFFFFFFFFFFFFFFFFFFFFF::
@FS10000125:27:BPA73017-1634:1:1101:1320:1180 2:N:0:15
TTCCGGTTGAGCGTACTCGACGAAGTTAGATGGGGGGGGGGGGGGGAA
+
FFFFFFFFFFFFFFFFFFFFFFFFFFFFFFFFFFFFFFFFFFFFFFFF
@FS10000125:27:BPA73017-1634:1:1101:1530:1180 2:N:0:15
CTCACTTTGAGCGTACTCGACGAAGTTGGCAGGGGGGGGGGGGGGGAA
+
FFFFFFFFFFFFFFFFFFFFFFFFFFFFFFFFFFFFFFFFFFFFF,FF
@FS10000125:27:BPA73017-1634:1:1101:2660:1180 2:N:0:15
GTGCATTTGAGCGTACTCGACGAAGTTGAACGGGGGGGGGGGGGGGAA
+
:,FFF:FFFFFFFFFFFFFFFFFFFFFFFFFFFFFFFFFFFFFFF:,:
@FS10000125:27:BPA73017-1634:1:1101:3670:1180 2:N:0:15
CTGGTTTTGAGCGTACTCGACGAAGTTCCGTGGGGGGGGGGGGGGAGA
+
F::,FFFFFFFFFFFFFFFFFF:FFFFFFFFFFFFFFFFFF::F:,,,
@FS10000125:27:BPA73017-1634:1:1101:3950:1180 2:N:0:15
AAACTTTTGAGCGTACTCGACGAAGTTAATGGGGGGGGGGGGGGGAAA
+
FFFFFFFFFFFFFFFFFFFFFFFFFFFFFFFFFFFFFFFFFFFF,,F,
@FS10000125:27:BPA73017-1634:1:1101:4660:1180 2:N:0:15
CTCTGTTTGAGCGTACTCGACGAAGTTTGTTGGGGGGGGGGGGGGGAA
+
,FFF:FFFFFFFFFFFFFFFFFFFFFFF,FFFFFFFFFFFFFFFF:FF
@FS10000125:27:BPA73017-1634:1:1101:4730:1180 2:N:0:15
TCACTCTTGAGCGTACTCGACGAAGGGGGGGGGGGGGGGAGATCGGAA
+
F,FFFFFFFFFFFFFFFFFFFFFFFFFFFFFFFFFFFFFF,,F:,,F,
@FS10000125:27:BPA73017-1634:1:1101:5930:1180 2:N:0:15
ATCGCATTGAGCGTACTCGACGAAGTGGGGGGGGGGGGGGGAAATTGG
+
FFFFFFFFFFFFFFFFFFFFFFFFFFFFFFFFFFFFFFFFFF:,:,,,
@FS10000125:27:BPA73017-1634:1:1101:6270:1180 2:N:0:15
TATTGATTGAGCGTACTCGACGAAGTTGAAAGGGGGGGGGGGGGGGAA
+
FFFFFFFFFFFFFFFFFFFFFFFFFFFFFFFFFFFFFFFFFFFFFFFF
@FS10000125:27:BPA73017-1634:1:1101:8070:1180 2:N:0:15
TCATTCTTGAGCGTACTCGACGAAGTTCAGTGGGGGGGGGGGGGGGGA
+
,FFFF:FFFF,F:FFFF:FFFFFF:FFFFFF:FFF,FF,:F,,,,,,,
@FS10000125:27:BPA73017-1634:1:1101:8480:1180 2:N:0:15
CTTTCTTTGAGCGTACTCGACGAAGGTTGCCGCGGGGGGGGGGGGGGG
+
FFFFFFFFFFFFFFFFFFFFFFFFFFFFFFFFFFFFFFFFFFFFFF:F
@FS10000125:27:BPA73017-1634:1:1101:9250:1180 2:N:0:15
CTCGTATTGAGCGTACTCGACGAAGTGGGGGGGGGGGGGGGGGGGGAA
+
F::,F,FFFFFFFFFFFFFFFFFFFF:F::,FFFFFFFFFFFFFF,F:
@FS10000125:27:BPA73017-1634:1:1101:10720:1180 2:N:0:15
TTCGTGTTGAGCGTACTCGACGAAGTTCGGCGGGGGGGGGGGGGGGGG
+
,FFFFFFFFFFFFFFFFFFFFFFFFFFFFFFFFFFFFFFFFFFFFFFF
@FS10000125:27:BPA73017-1634:1:1101:10920:1180 2:N:0:15
ATACCCTTGAGCGTACTCGACGAAGTTCTGAGGGGGGGGGGGGGGGAA
+
FFFFFFFFFFFFFFFFFFFFFFFFFFFFFFFFFFFFFFFFFFFFF,F:
@FS10000125:27:BPA73017-1634:1:1101:12600:1180 2:N:0:15
CCGTGTTTGAGCGTACTCGACGAAGTTTCGCGGGGGGGGGGGGGGGAA
+
FFFF:FFFFFFFFFFFFFFFFFFFFFFFFFFFFFFFFFFFFFFFF,FF
@FS10000125:27:BPA73017-1634:1:1101:13460:1180 2:N:0:15
AAGGGCTTGAGCGTACTCGACGAAGTTCGGGCGGGGGGGGGGGGGGGG
+
::FFFFFFFFFFFFFFFFFFFFFFFFFFFFFFFFFFFFFFFFFFFFF,
@FS10000125:27:BPA73017-1634:1:1101:13700:1180 2:N:0:15
ATTCCTTTGAGCGTACTCGACGAAGTTTTAAGGGGGGGGGGGGGGGAA
+
:FFFFFFFFFFFFFFFFFFFFFFFFFFFFFFFFFFFFFFFFFFFFFF:
@FS10000125:27:BPA73017-1634:1:1101:14190:1180 2:N:0:15
AAATATTGAGCGTACTCGACGAAGTGGGGGGGGGGGGGGGGAGTTCGA
+
,:FFFFF,:::,FFFFFF:FFF,FFFFFFFFFFFFFFFFF:,,,F:,,
@FS10000125:27:BPA73017-1634:1:1101:14560:1180 2:N:0:15
CTAATATTGAGCGTACTCGACGAAGTTCGGGGGGGGGGGGGGGGAGAT
+
FFFFFFFFFFFFFFFFFFFFFFFFFFFFFFFFFFFFFFFFFFF,:,,F
@FS10000125:27:BPA73017-1634:1:1101:15180:1180 2:N:0:15
ATGTCTTTGAGCGTACTCGACGAAGTTCAGAGGGGGGGGGGGGGGGGA
+
:,FFF:FFFFFFFFFFFFFFFFFFFFFFFFFFFFFFFFFFFFFFFFF,
@FS10000125:27:BPA73017-1634:1:1101:15240:1180 2:N:0:15
ACACATTTGAGCGTACTCGACGAAGTTCTAGCGGGGGGGGGGGGGGGA
+
FFFFFFFFFFFFFFFFFFFFFFFFFFFFFFFFFFFFFFFFFFFFFFFF
@FS10000125:27:BPA73017-1634:1:1101:15480:1180 2:N:0:15
ACCACCTTGAGCGTACTCGACGAAGTTTAGCTGGGGGGGGGGGGGGGA
+
,FFFFFFFFFFFFFFFFFFFFFFFFFFFFFFFFFFFFFFFFFFFFFF,
@FS10000125:27:BPA73017-1634:1:1101:2440:1190 2:N:0:15
AAGATATTGAGCGTACTCGACGAAGTTGGCAGGGGGGGGGGGGGGGAA
+
FFFFFFFFFFFFFFFFFFFFFFFFFFFFFFFFFFFFFFFFFFFFF,FF
@FS10000125:27:BPA73017-1634:1:1101:2740:1190 2:N:0:15
TATGTCTTGAGCGTACTCGACGAAGTTTAGTGGGGGGGGGGGGGGGGA
+
FFFFFFFFFFFFFFFFFFFFFFFFFFFFFFFFFFFFFFFFFFFFFFF,
@FS10000125:27:BPA73017-1634:1:1101:3260:1190 2:N:0:15
TAGAGGTTGAGCGTACTCGACGAAGTTAGGAGGCGGGGGGGGGGGGGG
+
FFFFFFFFFFFFFFFFFFFFFFFFFFFFFFFFFFFFFFFFFFFFFFF:
@FS10000125:27:BPA73017-1634:1:1101:3420:1190 2:N:0:15
TTTTTCTTGAGCGTACTCGACGAAGTTCCACCGGGGGGGGGGGGGGGG
+
FFFFFFFFFFFFFFFFFFFFFFFFFFFFFFFFFFFFFFFFFFFFFFF:
@FS10000125:27:BPA73017-1634:1:1101:3530:1190 2:N:0:15
ACTAATTTGAGCGTACTCGACGAAGTTCAGCCGGGGGGGGGGGGGGGA
+
FFFFFFFFFFFFFFFFFFFFFFFFFFFFFFFFFFFFFFFFFFFFFF,,
@FS10000125:27:BPA73017-1634:1:1101:4460:1190 2:N:0:15
CCTATCTTGAGCGTACTCGACGAAGTGGGGGGGGGGGGGGGAAGTGGA
+
FF:FF:FFFFFFFFFFFFFFFFFFFF,:,,,::FFFFFFF:FF,,,,F
@FS10000125:27:BPA73017-1634:1:1101:6090:1190 2:N:0:15
TATTGATTGAGCGTACTCGACGAAGTTGAAAGGGGGGGGGGGGGGGGG
+
FFFF:FFFFFFFFFFFFFFFFFFFFFFFFFFFFFFFFFFFFFF:F,F,
@FS10000125:27:BPA73017-1634:1:1101:6160:1190 2:N:0:15
TACTAATTGAGCGTACTCGACGAAGTTAAAGGGGGGGGGGGGGGGGGA
+
,:FFFFFFFFFFFFFFFFFFFFFFFFFFFFFFFFFFFFFFFFFFFFF:
@FS10000125:27:BPA73017-1634:1:1101:6920:1190 2:N:0:15
TTATTTTTGAGCGTACTCGACGAAGCGGGGGGGGGGGGGGGGGGAAAT
+
,FFFFFFFFFFFFFFFFFFFFFFFFFFFFFFFFFFFFFFFFF::,F,:
@FS10000125:27:BPA73017-1634:1:1101:8000:1190 2:N:0:15
CCTACCTTGAGCGTACTCGACGAAGTTCGGAGGGGGGGGGGGGGGGAA
+
FFFFFFFFFFFFFFFFFFFFFFFFFFFFFFFFFFFFFFFFFFFFFFFF
@FS10000125:27:BPA73017-1634:1:1101:8300:1190 2:N:0:15
TTCTAATTGAGCGTACTCGACGAAGTTTGTTGGGGGGGGGGGGGGGAA
+
FFFFFFFFFFFFFFFFFFFFFFFFFFFFFFFFFFFFFFFFFFFFFFFF
@FS10000125:27:BPA73017-1634:1:1101:10250:1190 2:N:0:15
ATATTCTTGAGCGTACTCGACGAAGTTCTTGCGGGGGGGGGGGGGGAG
+
,FF:,FFFFFFFFFFFFFFFFFFFFFF,:F,FFFFFFFFFFFFFFF:F
@FS10000125:27:BPA73017-1634:1:1101:11040:1190 2:N:0:15
TTTTACTTTGAGCGTACTCGACGAAGTTCGAGCGGGGGGGGGGGGGGG
+
FFFFFFFFFFFFFFFFFFFFFFFFFFFFFFFFFFFFFFFFFFFFFFFF
@FS10000125:27:BPA73017-1634:1:1101:13040:1190 2:N:0:15
TCTCACTTGAGCGTACTCGACGAAGTTAACAGGGGGGGGGGGGGGGAA
+
:FFFFFFFFFFFFFFFFFFFFFFFFFFFFFFFFFFFFFFFFFFFFFFF
@FS10000125:27:BPA73017-1634:1:1101:13710:1190 2:N:0:15
AACTCGTTGAGCGTACTCGACGAAGTTAGAACGGGGGGGGGGGGGGGG
+
FFFFFFFFFFFFFFFFFFFFFFFFFFFFFFFFFFFFFFFFFFFFFFFF
@FS10000125:27:BPA73017-1634:1:1101:14330:1190 2:N:0:15
TTTTGGTTGAGCGTACTCGACGAAGTTTTTGCGGGGGGGGGGGGGGGA
+
FFFFFFFFFFFFFFFFFFFFFFFFFFFFFFFFFFFFFFFFFFFFFFF,
@FS10000125:27:BPA73017-1634:1:1101:14990:1190 2:N:0:15
CTAGGTTTGAGCGTACTCGACGAAGTTCCTGCGGGGGGGGGGGGGGGA
+
FF:FFFFFF:FFFFFFFFFFFFFFFFFFFFFFFFFFFFFFFFFF:,,F
@FS10000125:27:BPA73017-1634:1:1101:15730:1190 2:N:0:15
AATTGTTTGAGCGTACTCGACGAAGTTATGGCGGGGGGGGGGGGGGGA
+
FFFFFFFFFFFFFFFFFFFFFFFFFFFFFFFFFFFFFFFFFFFFF,,F
@FS10000125:27:BPA73017-1634:1:1101:15890:1190 2:N:0:15
CTCCGTTTGAGCGTACTCGACGAAGTTAAATGGGGGGGGGGGGGGGGA
+
F,,,,FFFF:FFFFFFFFFFFFFFFFF,F,FFFFFFFFFFFFF::,,,
@FS10000125:27:BPA73017-1634:1:1101:15930:1190 2:N:0:15
ATCTTTTTGAGCGTACTCGACGAAGTGGGGGGGGGGGGGGGGAATTCG
+
FFFFFFFFFFFFFFFFFFFFFFFFFFFFFFFFFFFFFFFFF,,,,F::
@FS10000125:27:BPA73017-1634:1:1101:1340:1200 2:N:0:15
TCTTTTTTGAGCGTACTCGACGAAGTTAGTGCGGGGGGGGGGGGGGGA
+
FFFFFFFFFFFFFFFFFFFFFFFFFFFFFFFFFFFFFFFFFFFFFFF,
@FS10000125:27:BPA73017-1634:1:1101:2110:1200 2:N:0:15
TTTGCATTGAGCGTACTCGACGAAGTTAAAGGGGGGGGGGGGGGGAAA
+
FF:,FFFFFFFFFFFFFFFFFFFFFFF,,FFFFFFFFFFFFFFF,F,,
@FS10000125:27:BPA73017-1634:1:1101:3280:1200 2:N:0:15
ATCAATTTGAGCGTACTCGACGAAGTTCAGTGGGGGGGGGGGGGGGGG
+
F,FFFFFFFFFFFFFFFFFFFFFFFFFFFFFFFFFFFFFFFFFFF:FF
@FS10000125:27:BPA73017-1634:1:1101:3470:1200 2:N:0:15
CTGCGGTTGAGCGTACTCGACGAAGTTGTAAGGGGGGGGGGGGGGGAA
+
FFFFFFFFFFFFFFFFFFFFFFFFFFFFFFFFFFFFFFFFFFFF,,,,
@FS10000125:27:BPA73017-1634:1:1101:3540:1200 2:N:0:15
TAATCATTGAGCGTACTCGACGAAAGGGGGGGGGGGGGGGAGATCGGA
+
FFFFFFFFFFFFFFFFFFFFFFFFFFFFFFFFFFFFFFF:F,,FF,F,
@FS10000125:27:BPA73017-1634:1:1101:4070:1200 2:N:0:15
TCCCTCTTGAGCGTACTCGACGAAGTTAACTCGGGGGGGGGGGGGGGA
+
FFF,:,FFFFFFFFFFFFFFFFFFFFFF,:,:FFFFFFFFFFFFF::F
@FS10000125:27:BPA73017-1634:1:1101:4620:1200 2:N:0:15
TATCGTTTGAGCGTACTCGACGAAGTTGACAGGGGGGGGGGGGGGGAA
+
FFFFFFFFFFFFFFFFFFFFFFFFFFFFFFFFFFFFFFFFFFFFFFFF
@FS10000125:27:BPA73017-1634:1:1101:5250:1200 2:N:0:15
CAGTCTTTGAGCGTACTCGACGAAGTTCTCAGGGGGGGGGGGGGGGAA
+
FF,FFFFFFFFFFFFFFFFFFFFFFFFFFF::FFFFFFFFFFFFFFF:
@FS10000125:27:BPA73017-1634:1:1101:5480:1200 2:N:0:15
TTTCCATTGAGCGTACTCGACGAAGTGGGGGGGGGGGGGGGAGATCGA
+
,FFFFFFFFFFFFFFFFFFFFFFFFFFFFFFFFFFFFFFF,F,,FF,,
@FS10000125:27:BPA73017-1634:1:1101:5810:1200 2:N:0:15
GTGTAATTGAGCGTACTCGACGAAGTTGTTTGGGGGGGGGGGGGGGGA
+
:,:FFFFFFFFFFFFFFFFFFFFFFFFFFFFFFFFFFFFFFFFFFF,F
@FS10000125:27:BPA73017-1634:1:1101:6130:1200 2:N:0:15
AAAGCCTTGAGCGTACTCGACGAAGTTACCGGGGGGGGGGGGGGGGAT
+
,,FFFFFFFFFFFFFFFFFFFFFFFFFFFFFFFFFFFFFFFFFF,,:,
@FS10000125:27:BPA73017-1634:1:1101:6590:1200 2:N:0:15
CAAGGATTGAGCGTACTCGACGAAGTTACAGGGGGGGGGGGGGGGGGA
+
FFF::FFFFFFFFFFFFFFFFFFFFFFFFFF:FFFFFFFFF,F:,,,,
@FS10000125:27:BPA73017-1634:1:1101:7660:1200 2:N:0:15
TAGCATTTGAGCGTACTCGACGAAGGGTAGGCGGGGGGGGGGAGAGTG
+
,:,FFFFFFFFFFFFFFFFFFFFFF,,,,F,,FFFFFFFFFF:,F,,,
@FS10000125:27:BPA73017-1634:1:1101:9160:1200 2:N:0:15
CAATCTTTGAGCGTACTCGACGAAGTTTCGTGGGGGGGGGGGGGGGAA
+
FFFFFFFFFFFFFFFFFFFFFFFFFFFFFFFFFFFFFFFFFFFFF,FF
@FS10000125:27:BPA73017-1634:1:1101:9300:1200 2:N:0:15
CCTCCTTTAGCGTTCTCGACGAAGTTCCCTCCGGGGGGGGGGGGGGGG
+
FF,F,F,,F,FFF,,FF,FF:,:,F,,FFF:,FFFF:,,,F,:,,F,:
@FS10000125:27:BPA73017-1634:1:1101:10600:1200 2:N:0:15
CTGGTGTTGAGCGTACTCGACGAAGTTAGCAGGGGGGGGGGGGGGGGA
+
F,FFFFFFFFFFFFFFFFFFFFFFFFFFFFFFFFFFFFFFFFFF,,,,
@FS10000125:27:BPA73017-1634:1:1101:11690:1200 2:N:0:15
TTTATTTTGAGCGTACTCGACGAAGCGGGGGGGGGGGGGGGAAATCCG
+
,,,FFFFFFFFFFFFFFFFFFFFFFFFFFFFFFFFFFFFFFF:,F:,,
@FS10000125:27:BPA73017-1634:1:1101:11700:1200 2:N:0:15
TCTATTTTGAGCGTACTCGACGAAGTTGCAAGGGGGGGGGGGGGGGGA
+
FF,,FFFFFFFFFFFFFFFFFFFFFFF:::FFFFFFFFFFFFFFF,,F
@FS10000125:27:BPA73017-1634:1:1101:12100:1200 2:N:0:15
TTTCCATTGAGCGTACTCGACGAAGTTGCGTGGGGGGGGGGGGGGGAA
+
FFFFFFFFFFFFFFFFFFFFFFFFFFFFFFFFFFFFFFFFFFFFF,F:
@FS10000125:27:BPA73017-1634:1:1101:14490:1200 2:N:0:15
CTGGCATTGAGCGTACTCGACGAAATTCTGGGGGGGGGGGGGAAATTT
+
F,,,FFFFFFFFFFFFFFFFFFFFFFFFFFFFFFFFFFFFFF,:F,F,
@FS10000125:27:BPA73017-1634:1:1101:14570:1200 2:N:0:15
ATTTAATTGAGCGTACTCGACGAAGTTCTGCCGGGGGGGGGGGGGGGA
+
:F,FFFFFFFFFFFFFFFFFFFFFFFFFFFFFFFFFFFFFFFFFFF:F
@FS10000125:27:BPA73017-1634:1:1101:15530:1200 2:N:0:15
TAACGATTGAGCGTACTCGACGAAGTTTGTAGGGGGGGGGGGGGGGAA
+
::FFFFFFFFFFFFFFFFFFFFFFFFFFFFFFFFFFFFFFF:FFF,FF
@FS10000125:27:BPA73017-1634:1:1101:15800:1200 2:N:0:15
GCTCCATTGAGCGTACTCGACGAAGTTTGTCGGGGGGGGGGGGGGGAA
+
:FFFFFFFFFFFFFFFFFFFFFFFFFFFFFFFFFFFFFFFFFFFF,FF
@FS10000125:27:BPA73017-1634:1:1101:15920:1200 2:N:0:15
TTTGTTTTGAGCGTACTCGACGAAGTTGGGACGGGGGGGGGGGGGGAA
+
FFFFFFFFFFFFFFFFFFFFFFFFFFFFFFFFFFFFFFFFFFFFFFFF
@FS10000125:27:BPA73017-1634:1:1101:1940:1210 2:N:0:15
TAAAATTTGAGCGTACTCGACGAAGTTGGGGGGGGGGGGGGGGGAAAT
+
FFFFFFFFFFFFFFFFFFFFFFFFFFFFFFFFFFFFFFFFFFF,FF,:
@FS10000125:27:BPA73017-1634:1:1101:2070:1210 2:N:0:15
TAAGACTTGAGCGTACTCGACGAAGTTTCGGGGGGGGGGGGGGGGAAT
+
FFFFFFFFFFFFFFFFFFFFFFFFFFFFFFFFFFFFFFFFFFFF,FF,
@FS10000125:27:BPA73017-1634:1:1101:2490:1210 2:N:0:15
CTGGGGTTGAGCGTACTCGACGAAGTTGGCGCGGGGGGGGGGGGGGGG
+
FF:FF,FFFFFFFFFFFFFFFFFFFFFFFF:F:FFFFFFFFFF,FF,:
@FS10000125:27:BPA73017-1634:1:1101:2740:1210 2:N:0:15
TATGTCTTGAGCGTACTCGACGAAGTTTAGTGGGGGGGGGGGGGGGGA
+
FFFFFFFFFFFFFFFFFFFFFFFFFFFFFFFFFFFFFFFFFFFFFFF,
@FS10000125:27:BPA73017-1634:1:1101:2990:1210 2:N:0:15
AAGCTGTTGAGCGTACTCGACGAAGTTTGCGGGGGGGGGGGGGGAAAT
+
FFFFFFFFFFFFFFFFFFFFFFFFFFFFFFFFFFFFFFFFFFFFFFFF
@FS10000125:27:BPA73017-1634:1:1101:4120:1210 2:N:0:15
CCACTCTTGAGCGTACTCGACGAAGTTTCGCCGGGGGGGGGGGGGGGA
+
FFFFFFFFFFFFFFFFFFFFFFFFFFFFFFFFFFFFFFFFFFFFFF:F
@FS10000125:27:BPA73017-1634:1:1101:4910:1210 2:N:0:15
TCCATCTTGAGCGTACTCGACGAAGTTCGCGCGGGGGGGGGGGGGGGA
+
FFFFFFFFFFFFFFFFFFFFFFFFFFFFFFFFFFFFFFFFFFFFFF:F
@FS10000125:27:BPA73017-1634:1:1101:5460:1210 2:N:0:15
TTATATTTGAGCGTAACTCGACGAAGTTTTCAGGGGGGGGGGGAGATC
+
FFFFFFFFFFFFFFFFFFFFFFFFFFFFFFFFFFFFFFFFFFFFFFFF
@FS10000125:27:BPA73017-1634:1:1101:6700:1210 2:N:0:15
TAGCTTTTGAGCGTACTCGACGAAGTTGGCCGGGGGGGGGGGGGGGGG
+
,:,,,,FFFFFFFFFFFFFFFFFFFFF,,F,FFFFFFFFFFFFFFF,,
@FS10000125:27:BPA73017-1634:1:1101:6940:1210 2:N:0:15
CTGGTGTTGAGCGTACTCGACGAAGTTGCTTGGGGGGGGGGGGGGGGA
+
F,FFFFFFFFFFFFFFFFFFFFFFFFFFFFFFFFFFFFFFFFFFF:,:
@FS10000125:27:BPA73017-1634:1:1101:7330:1210 2:N:0:15
TTATCTTTGAGCGTACTCGACGAAATTCAGTGGGGGGGGGGGGGGGAA
+
FFFFFFFFFFFFFFFFFFFFFFFFFFFFFFFFFFFFFFFFFFFFF:FF
@FS10000125:27:BPA73017-1634:1:1101:7390:1210 2:N:0:15
AGGCCATTGAGCGTACTCGACGAAGTTAGGTGGGGGGGGGGGGGGGAA
+
,:,FFFFFFFFFFFFFFFFFFFFFFFFFFFFFFFFFFFFFFFFFF,FF
@FS10000125:27:BPA73017-1634:1:1101:9890:1210 2:N:0:15
TCTAACTTGAGCGTACTCGACGAAGTTGCCGGGGGGGGGGGGGGGAGA
+
FFFFFFFFFFFFFFFFFFFFFFFFFFFFFFFFFFFFFFFFFFFF:F,,
@FS10000125:27:BPA73017-1634:1:1101:10210:1210 2:N:0:15
AAGTCCTTGAGCGTACTCGACGAAGTTCTAGGGGGGGGGGGGGGGGGG
+
FF:FFFFFFFFFFFFFFFFFFFFFFFFFFFFFFFFFFFFFFFFFFFFF
@FS10000125:27:BPA73017-1634:1:1101:10660:1210 2:N:0:15
ATTGCTTTGAGCGTACTCGACGAAGTTTGCAGGGGGGGGGGGGGGGAA
+
FFFFFFFFFFFFFFFFFFFFFFFFFFFFFFFFFFFFFFFFFFFFFFFF
@FS10000125:27:BPA73017-1634:1:1101:10820:1210 2:N:0:15
TTCTGTTTGAGCGTACTCGACGAAGTTGCCGCGGGGGGGGGGGGGGGA
+
FFFFFFFFFFFFFFFFFFFFFFFFFFFFFFFFFFFFFFFFFFFFFF:F
@FS10000125:27:BPA73017-1634:1:1101:10880:1210 2:N:0:15
TACATTTTGAGCGTACTCGACGAAGTTAAGGCGGGGGGGGGGGGGGGA
+
F:FFFFFFFFFFFFFFFFFFFFFFFFFFFFFFFFFFFFFFFFFFF::F
@FS10000125:27:BPA73017-1634:1:1101:12050:1210 2:N:0:15
CTTAGGTTGAGCGTACTCGACGAAGTTGACGGGGGGGGGGGGGGGGGA
+
FFFFFFFFFFFFFFFFFFFFFFFFFFFFFFFFFFFFFFFFFFFFF:FF
@FS10000125:27:BPA73017-1634:1:1101:12310:1210 2:N:0:15
TTTCTTTTGAGCGTACTCGACGAAGTTTGTCGGGGGGGGGGGGGGGGA
+
F,FFFFFFFFFFFFFFFFFFFFFFFFFFFFFFFFFFFFFFFFFFFF,F
@FS10000125:27:BPA73017-1634:1:1101:13200:1210 2:N:0:15
ATTGGCTTGAGCGTACTCGACGAAGTTGGTACGGGGGGGGGGGGGGGA
+
FFFFFFFFFFFFFFFFFFFFFFFFFFFFFFFFFFFFFFFFFFFFFFFF
@FS10000125:27:BPA73017-1634:1:1101:13470:1210 2:N:0:15
AAAATCTTGAGCGTACTCGACGAAGTTGGATCGGGGGGGGGGGGGGGA
+
FFFFFFFFFFFFFFFFFFFFFFFFFFFFFFFFFFFFFFFFF:F:FFF,
@FS10000125:27:BPA73017-1634:1:1101:14360:1210 2:N:0:15
TTTTGGTTGAGCGTACTCGACGAAGTTTTTGCGGGGGGGGGGGGGGGG
+
FFFFFFFFFFFFFFFFFFFFFFFFFFFFFFFFFFFFFFFFFFFFFFFF
@FS10000125:27:BPA73017-1634:1:1101:14770:1210 2:N:0:15
CTAACATTGAGCGTACTCGACGAAGTTTGACGGGGGGGGGGGGGGGAA
+
FFFFFFFFFFFFFFFFFFFFFFFFFFFFFFFFFFFFFFFFFFFFF,FF
@FS10000125:27:BPA73017-1634:1:1101:15330:1210 2:N:0:15
TTTCTCTTGAGCGTACTCGACGAAGTTTTTCGGGGGGGGGGGGGGGGA
+
,,:FFFFFFFFFFFFFFFFFFFFFFFFFFFFFFFFFFFFFFFFFFF,F
@FS10000125:27:BPA73017-1634:1:1101:15370:1210 2:N:0:15
TTTGCATTGAGCGTACTCGACGAAGTTGTCAGGGGGGGGGGGGGGGAA
+
FFFFFFFFFFFFFFFFFFFFFFFFFFFFFFFFFFFFFFFFFFFFFF,,
@FS10000125:27:BPA73017-1634:1:1101:15770:1210 2:N:0:15
TTTGATTTGAGCGTACTCGACGAAGTTTTGCCGGGGGGGGGGGGGGGA
+
FFFFFFFFFFFFFFFFFFFFFFFFFFFFFFFFFFFFFFFFFFFFFFF,
@FS10000125:27:BPA73017-1634:1:1101:1240:1220 2:N:0:15
AACGGTTTGAGCGTACTCGACGAAGTTGTGTGGGGGGGGGGGGGGGGG
+
:FFFFFFFFFFFFFFFFFFFFFFFFFFFFFFFFFFFFFFFFFFFFFF:
@FS10000125:27:BPA73017-1634:1:1101:2030:1220 2:N:0:15
CTTCATTTGAGCGTACTCGACGAAATTATGCGGGGGGGGGGGGGGGGA
+
FF,F,:FFFFFFFFFFFFFFFFFFFFFFF:FFFFFFFFFFFFFFF:,F
@FS10000125:27:BPA73017-1634:1:1101:2460:1220 2:N:0:15
AGTTTTTAGCGTACTCGACGAAGTTGTCGGGGGGGGGGGGGGGAAATC
+
F:F,FFFFF:FFFFFFFFFFFFFFFFFFFFFFFFFFFFFFFFF,,,:,
@FS10000125:27:BPA73017-1634:1:1101:2980:1220 2:N:0:15
TTAGGGTTGAGCGTACTCGACGAAGTTTGGAAGGGGGGGGGGGGGGGA
+
F,FFFFFFFFFFFFFFFFFFFFFFFFFFFFFFFFFFFFFFFFFFFFF:
@FS10000125:27:BPA73017-1634:1:1101:3900:1220 2:N:0:15
AATTTCTTGAGCGTACTCGACGAAGTTTCCGGGGGGGGGGGGGGGAGA
+
,,,FF,FFFFFFFFFFFFFFFFFFFFF,,F,FFFFFFFFFFFFFFF,,
@FS10000125:27:BPA73017-1634:1:1101:4850:1220 2:N:0:15
TAGCAGTTGAGCGTACTCGACGAAGTTCAGCGGGGGGGGGGGGGGGGA
+
FFFFFFFFFFFFFFFFFFFFFFFFFFFFFFFFFFFFFFFFFFFF:F,F
@FS10000125:27:BPA73017-1634:1:1101:5820:1220 2:N:0:15
ACCCTCTTGAGCGTACTCGACGAAGTTGCCGGGGGGGGGGGGGGGAAT
+
FFFFFFFFFFFFFFFFFFFFFFFFFFFFFFFFFFFFFFFFFFFF,F:,
@FS10000125:27:BPA73017-1634:1:1101:6310:1220 2:N:0:15
CAAGGATTGAGCGTACTCGACGAAGTTACAGGGGGGGGGGGGGGGGAG
+
FFFFFFFFFFFFFFFFFFFFFFFFFFFFFFFFFFFFFFFFFFF:,,,,
@FS10000125:27:BPA73017-1634:1:1101:6990:1220 2:N:0:15
TTGCGGTTGAGCGTACTCGACGAAGTTGTGCCGGGGGGGGGGGGGGGA
+
FFFFFFFFFFFFFFFFFFFFFFFFFFFFFFFFFFFFFFFFFFFFFF,F
@FS10000125:27:BPA73017-1634:1:1101:7490:1220 2:N:0:15
CATTCATTGAGCGTACTCGACGAAGTTCAGCCGGGGGGGGGGGGGGGA
+
FFFFFFFFFFFFFFFFFFFFFFFFFFFFFFFFFFFFFFFFFFFFFF:F
@FS10000125:27:BPA73017-1634:1:1101:8850:1220 2:N:0:15
ATAAACTTGAGCGTACTCGACGAAGTTCTAGCGGGGGGGGGGGGGGGA
+
F,FFFFFFFFFFFFFFFFFFFFFFFFFFFFFFFFFFFFFFFFFFFFFF
@FS10000125:27:BPA73017-1634:1:1101:8930:1220 2:N:0:15
TTACATTTGAGCGTACTCGACGAAGTTACATGGGGGGGGGGGGGGGAA
+
FFFFFFFFFFFFFFFFFFFFFFFFFFFFFFFFFFFFFFFFFFFFFFFF
@FS10000125:27:BPA73017-1634:1:1101:9100:1220 2:N:0:15
TCCACCTTGAGCGTACTCGACGAAGTTCGATCGGGGGGGGGGGGGGGA
+
FFFFFFFFFFFFFFFFFFFFFFFFFFFFFFFFFFFFFFFFFFFFFFF,
@FS10000125:27:BPA73017-1634:1:1101:9280:1220 2:N:0:15
TGTATTTTGAGCGTACTCGACGAAAGGGGGGCGGGGGGGGGGGGAGAT
+
FFFFFFFFFFFFFFFFFFFFFFFFFFF,,:FFFFFFFFFFFFFFF,FF
@FS10000125:27:BPA73017-1634:1:1101:9390:1220 2:N:0:15
ACCCCCTTGAGCGTACTCGACGAAGTTCAGTCGGGGGGGGGGGGGGGG
+
FFF:FFFFFFFFFFFFFFFFFFFFFFFFFFFFFFFFFFFFFFFFFFFF
@FS10000125:27:BPA73017-1634:1:1101:11290:1220 2:N:0:15
CTTTTTTTGAGCGTACTCGACGAAGTTGTATGGGGGGGGGGGGGGGAA
+
F,FFFFFFFFFFFFFFFFFFFFFFFFFFFFFFFFFFFFFFFFFF::FF
@FS10000125:27:BPA73017-1634:1:1101:11330:1220 2:N:0:15
TAATCGTTGAGCGTACTCGACGAAGTTTCAAGGGGGGGGGGGGGGGAA
+
FFFFFFFFFFFFFFFFFFFFFFFFFFFFFFFFFFFFFFFFFFFFF,,F
@FS10000125:27:BPA73017-1634:1:1101:12100:1220 2:N:0:15
TTATGATTGAGCGTACTCGACGAAGTTAGAAGGGGGGGGGGGGGGGGA
+
F:FF:FFFFFFFFFFFFFFFFFFFFFFF:FFFFFFFFFFFFFFFFF:,
@FS10000125:27:BPA73017-1634:1:1101:12340:1220 2:N:0:15
AAATACTTGAGCGTACTCGACGAAGTTCGTAGGGGGGGGGGGGGGGAA
+
FFFFFFFFFFFFFFFFFFFFFFFFFFFFFFFFFFFFFFFFFFFFF,FF
@FS10000125:27:BPA73017-1634:1:1101:12880:1220 2:N:0:15
TAATGTTTGAGCGTACTCGACGAAGTTGCACGGGGGGGGGGGGGGGAA
+
FFFFFFFFFFFFFFFFFFFFFFFFFFFFFFFFFFFFFFFFFFFFF,FF
@FS10000125:27:BPA73017-1634:1:1101:13610:1220 2:N:0:15
ACCGGTTTGAGCGTACTCGACGAAGTTTCGCGGGGGGGGGGGGGGGAA
+
FFFFFFFFFFFFFFFFFFFFFFFFFFFFFFFFFFFFFFFFFFFFF,FF
@FS10000125:27:BPA73017-1634:1:1101:16330:1220 2:N:0:15
CTTATATTGAGCGTACTCGACGAAGGGGGGGGGGGGGGGGGAGTTCGA
+
FFFFFFFFF:FFFFFFFFFFFFFFFFFFFFFFFFFFFFFF::,,:,,,
@FS10000125:27:BPA73017-1634:1:1101:1800:1230 2:N:0:15
TTTCATTTGAGCGTACTCGACGAAGTTAGGTGGGGGGGGGGGGGGGAA
+
FFFFFFFFFFFFFFFFFFFFFFFFFFFFFFFFFFFFFFFFFFFFFF,F
@FS10000125:27:BPA73017-1634:1:1101:2470:1230 2:N:0:15
TTCAGTTTGAGCGTACTCGACGAAGTGGGGGGGGGGGGGGGAAATTCG
+
FFFFFFFFFFFFFFFFFFFFFFFFFFFFFFFFFFFFFFFFF::,,,,F
@FS10000125:27:BPA73017-1634:1:1101:3420:1230 2:N:0:15
TTCTCATTGAGCGTACTCGACGAAGTTGCACCGGGGGGGGGGGGGGGA
+
FF,,::FFFFFFFFFFFFFFFFFFFFFF,,:FFFFFFFFFFFFFF,FF
@FS10000125:27:BPA73017-1634:1:1101:3540:1230 2:N:0:15
ATCAATTTGAGCGTACTCGACGAAGTTCAGTGGGGGGGGGGGGGGGGG
+
FFF:FFFFFFFFFFFFFFFFFFFFFFFFF,:FFFFFFFFFFFFFFFF,
@FS10000125:27:BPA73017-1634:1:1101:4740:1230 2:N:0:15
TCTTTTTTGAGCGTGACGAAGAGGGGGGGGGGGGGGGGGATTGGAAAA
+
FF,FFFFFFFFFFFFFFFFF:FFFFFFFF:FFFFFFF,,,,,,:FFFF
@FS10000125:27:BPA73017-1634:1:1101:5650:1230 2:N:0:15
CTTTTCTTGAGCGTACTCGACGAAGTTCCAGCGGGGGGGGGGGGGGGA
+
,,,FF:FFFFFFFFFFFFFFFFFFFFFFFF:FFFFFFFFFFFFFF:,F
@FS10000125:27:BPA73017-1634:1:1101:7210:1230 2:N:0:15
ATGGCATTGAGCGTACTCGACGAAGTTGCCGCGGGGGGGGGGGGGGGA
+
F:FFFFFFFFFFFFFFFFFFFFFFFFFFFFFFFFFFFFFFF:FFF,:F
@FS10000125:27:BPA73017-1634:1:1101:7510:1230 2:N:0:15
TATGCTTTGAGCGTACTCGACGAAGTTTGGGGGGGGGGGGGGGAAGTC
+
FFFFFFFFFFFFFFFFFFFFFFFFFFFFFFFFFFFFFFFFFF,F:,F:
@FS10000125:27:BPA73017-1634:1:1101:8060:1230 2:N:0:15
TCACGATTGAGCGTACTCGACGAAGTTTGAAGGGGGGGGGGGGGGGGA
+
,FFFFFFFFFFFFFFFFFFFFFFFFFFFFFFFFFFFFFFFFFFFFFFF
@FS10000125:27:BPA73017-1634:1:1101:9120:1230 2:N:0:15
ATGGCCTTGAGCGTACTCGACGAAGTTAATACGGGGGGGGGGGGGGGA
+
FFFFFFFFFFFFFFFFFFFFFFFFFFFFFFFFFFFFFFFFFFFFFFFF
@FS10000125:27:BPA73017-1634:1:1101:9160:1230 2:N:0:15
CCGCAATTGAGCGTACTCGACGAAGTTGCAGGGGGGGGGGGGGGGAAA
+
FFFFF:FFFFFFFFFFFFFFFFFFFFFFFFFFFFFFFFFFFFFF:F,,
@FS10000125:27:BPA73017-1634:1:1101:9340:1230 2:N:0:15
TACCAATTGAGCGTACTCGACGAAGTTTAGTGGGGGGGGGGGGGGGAA
+
,F:FFFFFFFFFFFFFFFFFFFFFFFFF,F:FFFFFFFFFFFFFF,FF
@FS10000125:27:BPA73017-1634:1:1101:10240:1230 2:N:0:15
TTCAATTTGAGCGTACTCGACGAAGTTTAACCGGGGGGGGGGGGGGGA
+
FFFFFFFFFFFFFFFFFFFFFFFFFFFFFFFFFFFFFFFFFFFFF:,F
@FS10000125:27:BPA73017-1634:1:1101:11040:1230 2:N:0:15
TATAAATTGAGCGTACTCGACGAAGTTGAGTCGGGGGGGGGGGGGGGA
+
FFFFFFFFFFFFFFFFFFFFFFFFFFFFFFFFFFFFFFFFFFFFFFFF
@FS10000125:27:BPA73017-1634:1:1101:11050:1230 2:N:0:15
TCTCCATTGAGCGTACTCGACGAAGTTGGGTCGGGGGGGGGGGGGGGA
+
FFFFFFFFFFFFFFFFFFFFFFFFFFFFFFFFFFFFFFFFFFFFF::F
@FS10000125:27:BPA73017-1634:1:1101:14080:1230 2:N:0:15
TCTTAGTTGAGCGTACTCGACGAAGTTGGCGCGGGGGGGGGGGGGGAA
+
FFFFFFFFFFFFFFFFFFFFFFFFFFFFFFFFFFFFFFFFFFFFF,FF
@FS10000125:27:BPA73017-1634:1:1101:14100:1230 2:N:0:15
CCGGAATTGAGCGTACTCGACGAAGTTGTCCGGGGGGGGGGGGGGGGA
+
FFFFFFFFFFFFFFFFFFFFFFFFFFFFFFFFFFFFFFFFFFFFFF,:
@FS10000125:27:BPA73017-1634:1:1101:14210:1230 2:N:0:15
TTGGCCTTGAGCGTACTCGACGAAGTTTCAGGGGGGGGGGGGGGGGAA
+
F,,FFFFFF:FFFFFFFFFFFF:FFFFFFFF:FF:FFFFFF,,F,,,:
@FS10000125:27:BPA73017-1634:1:1101:14620:1230 2:N:0:15
CCACCATTGAGCGTACTCGACGAAGTTCCATCGGGGGGGGGGGGGGGA
+
FFFFFFFFFFFFFFFFFFFFFFFFFFFFFFFFFFFFFFFFFFFFF,,F
@FS10000125:27:BPA73017-1634:1:1101:15250:1230 2:N:0:15
ACCGGATTGAGCGTACTCGACGAAGTTAGGTGGGGGGGGGGGGGGGGA
+
,FFFFFFFFFFFFFFFFFFFFFFFFFFFFFFFFFFFFFFFFFFFFF:F
@FS10000125:27:BPA73017-1634:1:1101:16150:1230 2:N:0:15
GTCGAATTGAGCGTACTCGACGAAGTTGCTAGGGGGGGGGGGGGGGAA
+
,FF:F:FFFFFFFFFFFFFFFFFFFFFFFFF,FFFFFFFFFFFF,,,,
@FS10000125:27:BPA73017-1634:1:1101:1030:1240 2:N:0:15
CTTCTTTTGAGCGTACTCGACGAAGTTAAACCGGGGGGGGGGGGGGAA
+
FFFFFFFFFFFFFFFFFFFFFFFFFFFFFFFFFFFFFFFFFFFFFF,F
@FS10000125:27:BPA73017-1634:1:1101:1390:1240 2:N:0:15
ATCTAATTGAGCGTACTCGACGAAGTTAGGAGGGGGGGGGGGGGGGGA
+
FFFFFFFFFFFFFFFFFFFFFFFFFFFFFFFFFFFFFFFFFFFFFF:F
@FS10000125:27:BPA73017-1634:1:1101:4210:1240 2:N:0:15
CTTAATTTGAGCGTACTCGACGAAGTTACTAGGGGGGGGGGGGGGGAA
+
FFFFFFFFFFFFFFFFFFFFFFFFFFFFFFFFFFFFFFFFFFFFFFFF
@FS10000125:27:BPA73017-1634:1:1101:4600:1240 2:N:0:15
CCTAGTTTGAGCGTACTCGACGAAGTTGAATGGGGGGGGGGGGGGGAA
+
FFFFFFFFFFFFFFFFFFFFFFFFFFFFFFFFFFFFFFFFFFFFF,FF
@FS10000125:27:BPA73017-1634:1:1101:4870:1240 2:N:0:15
ATTAGCTTGAGCGTACTCGACGAAGTTTAGTGGGGGGGGGGGGGGGAA
+
FFFFFFFFFFFFFFFFFFFFFFFFFFFFFFFFFFFFFFFFFFFFF::F
@FS10000125:27:BPA73017-1634:1:1101:5160:1240 2:N:0:15
ATGTCTTTGAGCGTACTCGACGAAGTTTATAGGGGGGGGGGGGGGGGA
+
FFFFFFFFFFFFFFFFFFFFFFFFFFFFFFFFFFFFFFFFFFFFFFFF
@FS10000125:27:BPA73017-1634:1:1101:5270:1240 2:N:0:15
TATTTTTTGAGCGTACTCGACGAAGTTGCGGCGGGGGGGGGAGGGTGA
+
F,F:F,FFFFFFFFFFFFFFFFFFFFFFFF::FFFFFFFFF,,,,,,F
@FS10000125:27:BPA73017-1634:1:1101:5340:1240 2:N:0:15
TTAGGTTTGAGCGTACTCGACGAAGTTGTAAGGGGGGGGGGGGGGAAA
+
F,FFFFFFFFFFFFFFFFFFFFFFFFFFFFFFFFFFFFFFFFFFF:FF
@FS10000125:27:BPA73017-1634:1:1101:6080:1240 2:N:0:15
ATAGGCTTGAGCGTACTCGACGAAGTTGCTTGGGGGGGGGGGGGGGGA
+
FFFFFFFFFFFFFFFFFFFFFFFFFFFFFFFFFFFFFFFFFFFFF:F,
@FS10000125:27:BPA73017-1634:1:1101:6090:1240 2:N:0:15
CATCAGTTGAGCGTACTCGACGAAGTTGCTGCGGGGGGGGGGGGGGAA
+
F,FFFFFFFFFFFFFFFFFFFFFFFFFFFFFFFFFFFFFFFFFFFF:F
@FS10000125:27:BPA73017-1634:1:1101:6280:1240 2:N:0:15
ATAGGATTGAGCGTACTCGACGAAGTTGGTCGGGGGGGGGGGGGGGAA
+
FFFFFFFFFFFFFFFFFFFFFFFFFFFFFFFFFFFFFFFFFFFFF:FF
@FS10000125:27:BPA73017-1634:1:1101:6470:1240 2:N:0:15
CTGCGTTTGAGCGTACTCGACGAAGTTCAGCGGGGGGGGGGGGGGGAA
+
FF:FFFFFFFFFFFFFFFFFFFFFFFFFFFFFFFFFFFFFFFFF:,FF
@FS10000125:27:BPA73017-1634:1:1101:6780:1240 2:N:0:15
TAAACTTTGAGCGTACTCGACGAAGTTGACGGGGGGGGGGGGGGGAAT
+
FFFFFFFFFFFFFFFFFFFFFFFFFFFFFFFFFFFFFFFFFFFF,FF:
@FS10000125:27:BPA73017-1634:1:1101:7560:1240 2:N:0:15
AAAGGTTTGAGCGTACTCGACGAAGTTGTGTGGGGGGGGGGGGGGGAA
+
,:FF,FFFFFFFFFFFFFFFFFFFFFFF:F:FFFFFFFFFFFFFFF,:
@FS10000125:27:BPA73017-1634:1:1101:7900:1240 2:N:0:15
ATAGACTTGAGCGTACTCGACGAAGTTACAAGGGGGGGGGGGGGGGGG
+
:F,FFFFFFFFFFFFFFFFFFFFFFFFFFFF,FFFFFFFFFFFFFFF:
@FS10000125:27:BPA73017-1634:1:1101:7960:1240 2:N:0:15
CTATCTTTGAGCGTACTCGACGAAGTTATCGCGGGGGGGGGGGGGGGA
+
FFFFFFFFFFFFFFFFFFFFFFFFFFFFFFFFFFFFFFFFFFFFFFFF
@FS10000125:27:BPA73017-1634:1:1101:8000:1240 2:N:0:15
TATGCATTGAGCGTACTCGACGAAGTTAATTGGGGGGGGGGGGGGGGA
+
FFFFFFFFFFFFFFFFFFFFFFFFFFFFFFFFFFFFFFFFFFFFFF:F
@FS10000125:27:BPA73017-1634:1:1101:9890:1240 2:N:0:15
ACCCAATTGAGCGTACTCGACGAAGTTGTCCCGGGGGGGGGGGGGGGA
+
FFFFFFFFFFFFFFFFFFFFFFFFFFFFFFFFFFFFFFFFFFFFF:FF
@FS10000125:27:BPA73017-1634:1:1101:10590:1240 2:N:0:15
CTGGTGTTGAGCGTACTCGACGAAGTTAGCAGGGGGGGGGGGGGGGGG
+
F,:FFFFFFFFFFFFFFFFFFFFFFFFFFFFFFFFFFFFFF:F,:,,F
@FS10000125:27:BPA73017-1634:1:1101:13340:1240 2:N:0:15
CAAGGATTGAGCGTACTCGACGAAGGGGGGGGGGGGGGGAGATCGGAA
+
FFFFFFFFFFFFFFFFFFFFFFFFFFFFFFFFFFFFFFF:,,F:,,F:
@FS10000125:27:BPA73017-1634:1:1101:14040:1240 2:N:0:15
TCTTCCTTGAGCGTACTCGACGAAGTTCGCGCGGGGGGGGGGGGGGGG
+
,FFF:FFF:FFFFFFFFFFFFFFFFFFF:F:FFFFFFFFFFFFFF::,
@FS10000125:27:BPA73017-1634:1:1101:14370:1240 2:N:0:15
ATGGTATTGAGCGTACTCGACGAAGTTAACTGGGGGGGGGGGGGGGAA
+
F:FFFFFFFFFFFFFFFFFFFFFFFFFFFFFFFFFFFFFFFFFFF,FF
@FS10000125:27:BPA73017-1634:1:1101:14480:1240 2:N:0:15
CTGTCTTTGAGCGTACTCGACGAAGTTGACAGGGGGGGGGGGGGGGGA
+
::,:FFFFFFFFFFFFFFFFFFFFFFF:,F,FFFFFFFFFFFFF:,,F
@FS10000125:27:BPA73017-1634:1:1101:14500:1240 2:N:0:15
TTTAAGTTGAGCGTACTCGACGAAGTTCGTTGGGGGGGGGGGGGGGAA
+
,FFFF:FFF:FFFFFFFFFFFF:FFFFFFFFFFF:FFFFFFFF:,,,:
@FS10000125:27:BPA73017-1634:1:1101:15180:1240 2:N:0:15
AGGTCTTTGAGCGTACTCGACGAAGTTGGGCCGGGGGGGGGGGGGGGA
+
::F:FF:F,F:FFFFFFF:FFFFFFFFF,FFF,FF,FFF:F,:,F,,:
@FS10000125:27:BPA73017-1634:1:1101:15930:1240 2:N:0:15
TTTAATTTGAGCGTACTCGACGAAGTTAAGAGGGGGGGGGGGGGGGAA
+
FFFFFFFFFFFFFFFFFFFFFFFFFFFFFFFFFFFFFFFFFFFF:,::
@FS10000125:27:BPA73017-1634:1:1101:16410:1240 2:N:0:15
TTTTTTTTTTTTTTTTTTTTTTTTTTTTTTTTTTTTTTTTTTTTTTTT
+
,F,F::,::FFFFFFF,F:FF::FFFFFFFFFFFFFFF::::,:,FFF
@FS10000125:27:BPA73017-1634:1:1101:16420:1240 2:N:0:15
TACATATTGAGCGTACTCGACGAAGTTAATGCGGGGGGGGGGGGGGGG
+
FFFFFFFFFFFFFFFFFFFFFFFFFFFFFFFFFFFFFFFFFFFFFFF:
@FS10000125:27:BPA73017-1634:1:1101:1650:1250 2:N:0:15
TTGGGATTGAGCGTACTCGACGAAGTTTTCGGGGGGGGGGGGGGGAGA
+
FFFFFFFFFFFFFFFFFFFFFFFFFFFFFFFFFFFFFFFFFFFFFF,F
@FS10000125:27:BPA73017-1634:1:1101:3280:1250 2:N:0:15
TGAATGTTGAGCGTACTCGACGAAGTTAAGAGGGGGGGGGGGGGGAAA
+
,,FFFFFFFFFFFFFFFFFFFFFFFFFFFFFFFFFFFFFFFFFFF,:F
@FS10000125:27:BPA73017-1634:1:1101:4100:1250 2:N:0:15
AACGATTTGAGCGTACTCGACGAAGTTTACAGGGGGAGGGGGGGGGGG
+
,:FFFFFFFFFFFFFFFFFFFFFFFFFFFFFFFFFFFFFFFFFFFFF:
@FS10000125:27:BPA73017-1634:1:1101:4970:1250 2:N:0:15
TATAGATTGAGCGTACTCGACGAAGTTGCTGCGGGGGGGGGGGGGGGG
+
FF:FFFFFFFFFFFFFFFFFFFFFFFFFFFFFFFFFFFFFFFFFFF:,
@FS10000125:27:BPA73017-1634:1:1101:5310:1250 2:N:0:15
ACGATCTTGAGCGTACTCGACGAAGTTAGTGGGGGGGGGGGGGGGAAT
+
FFFFFFFFFFFFFFFFFFFFFFFFFFFFFFFFFFFFFFFFFFF,,F,:
@FS10000125:27:BPA73017-1634:1:1101:5730:1250 2:N:0:15
AAGCTTTTGAGCGTACTCGACGAAGTTTGAGGGGGGGGGGGGGGGAAA
+
FFFFFFFFFFFFFFFFFFFFFFFFFFFFFFFFFFFFFFFFFFFF::,,
@FS10000125:27:BPA73017-1634:1:1101:5870:1250 2:N:0:15
ATTCGATTGAGCGTACTCGACGAAGTTCAGGGGGGGGGGGGGGGGGAA
+
:FFF:FFFFFFF:FFFFFFFFFFFFFFFFFFFFFFFFFFFFFFF:,,,
@FS10000125:27:BPA73017-1634:1:1101:6530:1250 2:N:0:15
TTTCGCTTGAGCGTACTCGACGAAGTTTCAAAGGGGGGGGGGGGGGGG
+
FFFFFFFFFFFFFFFFFFFFFFFFFFFFFFFFFFFFFFFFFFFFFFF,
@FS10000125:27:BPA73017-1634:1:1101:7180:1250 2:N:0:15
TTCAAGTTGAGCGTACTCGACGAAGTTCACAGGGGGGGGGGGGGGGAA
+
FFFFFFFFFFFFFFFFFFFFFFFFFFFFFFFFFFFFFFFFFFFFF::F
@FS10000125:27:BPA73017-1634:1:1101:8040:1250 2:N:0:15
ACCTTGTTGAGCGTACTCGACGAAGTTACCCCGGGGGGGGGGGGGGGA
+
,,F,F,FFFFFFFFFFFFFFFFFFFFFF,F,FFFFFFFFFFFFFFF,:
@FS10000125:27:BPA73017-1634:1:1101:9370:1250 2:N:0:15
TCTATCTTGAGCGTACTCGACGAAGTTGGCTGGGGGGGGGGGGGGGGG
+
FFFFFFFFFFFFFFFFFFFFFFFFFFFFFFFFFFFFFFFFFFFFFFFF
@FS10000125:27:BPA73017-1634:1:1101:10250:1250 2:N:0:15
TCCCCGTTGAGCGTACTCGACGAAGTTCGGCCGGGGGGGGGGGGGGGA
+
FFFFFFFFFFFFFFFFFFFFFFFFFFFFFFFFFFFFFFFFFFFFFFF,
@FS10000125:27:BPA73017-1634:1:1101:10580:1250 2:N:0:15
TACTCTTTGAGCGTACTCGACGAAGTTGGTCCGGGGGGGGGGGGGGGA
+
F,,,:,FFFFFFFFFFFFFFFFFFFFF,,,,,FFFFFFFFFFFFFFFF
@FS10000125:27:BPA73017-1634:1:1101:10610:1250 2:N:0:15
TTTATTTTGAGCGTACTCGACGAAGTTGAAAGGGGGGGGGGGGGGGGA
+
FFFFFFFFFFFFFFFFFFFFFFFFFFFFFFFFFFFFFFFFFFFFF:,F
@FS10000125:27:BPA73017-1634:1:1101:11070:1250 2:N:0:15
ATTTGTTTGAGCGTACTCGACGAAGTTCGGGGGGGGGGGGGGGAAAAT
+
FFFFFFFFFFFFFFFFFF:FFFFFFFFFFFFFF:FF:F::F,,,F,,F
@FS10000125:27:BPA73017-1634:1:1101:11340:1250 2:N:0:15
CAATCTTTGAGCGTACTCGACGAAGTTTCGTGGGGGGGGGGGGGGGAA
+
FFFFFFFFFFFFFFFFFFFFFFFFFFFFFFFFFFFFFFFFFFFFFFFF
@FS10000125:27:BPA73017-1634:1:1101:11530:1250 2:N:0:15
CACTAATTGAGCGTACTCGACGAAGGGGGGGGGGGGGGGGGAGCGGAA
+
F:FF,:FFFFFFFFFFFF,FFFFFF::::::FFFFFFFF,,:,,,FF:
@FS10000125:27:BPA73017-1634:1:1101:13740:1250 2:N:0:15
CTCACTTTGAGCGTACTCGACGAAGTTGCTCGGGGGGGGGGGGGGGAA
+
F:FFFFFFFFFFFFFFFFFFFFFFFFFFFFFFFFFF:FFFFFFF,:F,
@FS10000125:27:BPA73017-1634:1:1101:13980:1250 2:N:0:15
AATATATTGAGCGTACTCGACGAAGTTGGGGGGGGGGGGGGAATTTGG
+
FFFFFFFFFFFFFFFFFFFFFFFFFFFFFFFFFFFFFFFF,,F,:,,,
@FS10000125:27:BPA73017-1634:1:1101:14890:1250 2:N:0:15
TTAAAATTGAGCGTACTCGACGAAGTTGTCACGGGGGGGGGGGGGGGA
+
FFFFFFFFFFFFFFFFFFFFFFFFFFFFFFFFFFFFFFFFFFFFFF,F
@FS10000125:27:BPA73017-1634:1:1101:15270:1250 2:N:0:15
AATGCATTGAGCGTACTCGACGAAGGGGGGCGGGGGGGGAGGTCGGAA
+
,FFF:,FFFFFFFFFFFFFFFFFFF,,,,,,FFFFFFFF,,,,,,,F:
@FS10000125:27:BPA73017-1634:1:1101:15580:1250 2:N:0:15
CTGACATTGAGCGTACTCGACGAAGTTGCTAGGGGGGGGGGGGGGGAA
+
F,,:FFFFFFFFFFFFFFFFFFFFFFF:F,F,FFFFFFFFFFFFFF,F
@FS10000125:27:BPA73017-1634:1:1101:15790:1250 2:N:0:15
CCATCCTTGAGCGTACTCGACGAAGTTGGTCGGGGGGGGGGGGGGGAA
+
FFFFFFFFFFFFFFFFFFFFFFFFFFFFFFFFFFFFFFFFFFFFFFFF
@FS10000125:27:BPA73017-1634:1:1101:15980:1250 2:N:0:15
TTCAAATTGAGCGTACTCGACGAAGTTACAAAGGGGGGGGGGGGGGGA
+
FFFFFFFFFFFFFFFFFFFFFFFFFFFFFFFFFFFFFFFFFFFFFFF:
@FS10000125:27:BPA73017-1634:1:1101:1320:1260 2:N:0:15
CTGACTTTGAGCGTACTCGACGAAGTTACAAGGGGGGGGGGGGGGGGA
+
F,FFFFFFFFFFFFFFFFFFFFFFFFFFFFFFFFFFFFFFFFFFFF,:
@FS10000125:27:BPA73017-1634:1:1101:1390:1260 2:N:0:15
CATGTGTTGAGCGTACTCGACGAAGTGGGGGGGGGGGGGGGGGAAGTC
+
FFFFFFFFFFFFFFFFFFFFFFFFFFFFFFFFFFFFFFFFFF,FF,F,
@FS10000125:27:BPA73017-1634:1:1101:1500:1260 2:N:0:15
CCCCATTTGAGCGTACTCGACGAAGTTTTAAGGGGGGGGGGGGGGGAA
+
,FF:,,FFFFFFFFFFFFFFFFFFFFF:FFFFFFFFFFFFFFFF,,,,
@FS10000125:27:BPA73017-1634:1:1101:3530:1260 2:N:0:15
ATGGATTTGAGCGTACTCGACGAAGGGGGGGGGGGGGGGAGATCGGAA
+
F,FFFFFFFFFFFFFFFFFFFFFFFFFFFFFFFFFFFFFF,,F:,,F,
@FS10000125:27:BPA73017-1634:1:1101:4390:1260 2:N:0:15
CACAGGTTGAGCGTACTCGACGAAGTTAGCTGGGGGGGGGGGGGGGAA
+
FFFFFFFFFFFFFFFFFFFFFFFFFFFFFFFFFFFFFFFFFFFFF,FF
@FS10000125:27:BPA73017-1634:1:1101:4630:1260 2:N:0:15
TTATGGTTGAGCGTACTCGACGAAGTTGCAAGGGGGGGGGGGGGGGAA
+
FFFFFFFFFFFFFFFFFFFFFFFFFFFFFFFFFFFFFFFFFFFFFF:F
@FS10000125:27:BPA73017-1634:1:1101:5680:1260 2:N:0:15
TCGTTCTTGAGCGTACTCGACGAAGTTCCAGCGGGGGGGGGGGGGGGA
+
,,,FFFFFFFFFFFFFFFFFFFFFFFFFFFFFFFFFFFFFFFFFFFF:
@FS10000125:27:BPA73017-1634:1:1101:7570:1260 2:N:0:15
TTATCTTTGAGCGTACTCGACGAAGTTGCGAGGGGGGGGGGGGGGGAA
+
FFFFFFFFFFFFFFFFFFFFFFFFFFFFFFFFFFFFFFFFFFFFF,FF
@FS10000125:27:BPA73017-1634:1:1101:7970:1260 2:N:0:15
TTTTCCTTGAGCGTACTCGACGAAGTTATGAGGGGGGGGGGGGGGGAA
+
FFFFFFFFFFFFFFFFFFFFFFFFFFFFFFFFFFFFFFFFFFFFF,FF
@FS10000125:27:BPA73017-1634:1:1101:8300:1260 2:N:0:15
ATCCTCTTGAGCGTACTCGACGAAGTTTGGGGGGGGGGGGGGGGGAAA
+
,FFFFFFFFFFFFFFFFFFFFFFFFFFFFFFFFFFFFFFFFFFF:F,,
@FS10000125:27:BPA73017-1634:1:1101:8830:1260 2:N:0:15
TTTGCCTTGAGCGTACTCGACGAAGTTATTGCGGGGGGGGGGGGGGGA
+
,,:FFFFFFFFFFFFFFFFFFFFFFFFFFFFFFFFFFFFFFFFFF,:F
@FS10000125:27:BPA73017-1634:1:1101:9860:1260 2:N:0:15
CCCTCCTTGAGCGTACTCGACGAAGTTCTCTCGGGGGGGGGGGGGGGG
+
FFFFFFFFFFFFFFFFFFFFFFFFFFFFFFFFFFFFFFFFFFFFFFF,
@FS10000125:27:BPA73017-1634:1:1101:10750:1260 2:N:0:15
TTATTTTTGAGCGTACTCGACGAAGTTGCTTGGGGGGGGGGGGGGGAA
+
,FFFFFFFFFFFFFFFFFFFFFFFFFFFFFFFFFFFFFFFFFFF,,:,
@FS10000125:27:BPA73017-1634:1:1101:10900:1260 2:N:0:15
AAGTCGTTGAGCGTACTCGACGAAGTTACAAGGGGGGGGGGGGGGGAA
+
FFFFFFFFFFFFFFFFFFFFFFFFFFFFFFFFFFFFFFFFFFFFFFFF
@FS10000125:27:BPA73017-1634:1:1101:11730:1260 2:N:0:15
TAGATCTTGAGCGTACTCGACGAAGTTGCAGGGGGGGGGGGGGGGGAA
+
FFFFFFFFFFFFFFFFFFFFFFFFFFFFFFFFFFFFFFFFFFFFFF,F
@FS10000125:27:BPA73017-1634:1:1101:12160:1260 2:N:0:15
TCACGGTTGAGCGTACTCGACGAAGTTGACGGGGGGGGGGGGGGGAAA
+
,FFFFFFFFFFFFFFFFFFFFFFFFFFFFFFFFFFFFFFFFFFF,F:,
@FS10000125:27:BPA73017-1634:1:1101:12530:1260 2:N:0:15
ATCGTTTTGAGCGTACTCGACGAAGTTGCTAGGGGGGGGGGGGGGGAA
+
FFFFFFFFFFFFFFFFFFFFFFFFFFFFFFFFFFFFFFFFFFFFFF:F
@FS10000125:27:BPA73017-1634:1:1101:13080:1260 2:N:0:15
TCAGCCTTGAGCGTACTCGACGAAGTTATCAGGGGGGGGGGGGGGGAA
+
FFFFFFFFFFFFFFFFFFFFFFFFFFFFFFFFFFFFFFFFFFFFFFFF
@FS10000125:27:BPA73017-1634:1:1101:14630:1260 2:N:0:15
TTGGATTTGAGCGTACTCGACGAAGTTAGGCCGGGGGGGGGGGGGGAT
+
FF,:FFFFFFFFFFFFFFFFFFFFFFFFFFFFFFFFFFFFFFFF,,,,
@FS10000125:27:BPA73017-1634:1:1101:15710:1260 2:N:0:15
TAGGCGTTGAGCGTACTCGACGAAGTGGGGGGGGGGGGGGGGAAATCG
+
FFFFFFFFFFFFFFFFFFFFFFFFFFFFFFFFFFFFFFFFF,F,:FF:
@FS10000125:27:BPA73017-1634:1:1101:15990:1260 2:N:0:15
TCTATGTTGAGCGTACTCGACGAAGTTGCGGGGGGGGGGGGGGGAAAT
+
FFFFFFFFFFFFFFFFFFFFFFFFFFFFFFFFFFFFFFFFFFF,FF,F
@FS10000125:27:BPA73017-1634:1:1101:16000:1260 2:N:0:15
TTCAATTTGAGCGTACTGAAGGGGGGGGGGGGGGGGAAATCGGAAAAA
+
FF:FF:FFFFFFFFFFF,FF,FF,F,F,,,,,FFF:,,,F,,:::::,
@FS10000125:27:BPA73017-1634:1:1101:1330:1270 2:N:0:15
TCTCGGTTGAGCGTACTCGACGAAGTTGCTTGGGGGGGGGGGGGGGGG
+
FFFFFFFFFFFF:FFFFFFFFFFFFFF:FFFFFFFFFFFFF:FF,FFF
@FS10000125:27:BPA73017-1634:1:1101:3040:1270 2:N:0:15
ATGTCATTGAGCGTACTCGACGAAGTTTTCAGGGGGGGGGGGGGGGAA
+
FFFFFFFFFFFFFFFFFFFFFFFFFFFFFFFFFFFFFFFFFFFFFFFF
@FS10000125:27:BPA73017-1634:1:1101:5810:1270 2:N:0:15
CTAAGGTTGAGCGTACTCGACGAAGTTTGCAGGGGGGGGGGGGGGGAA
+
F,FFFFFFFFFFFFFFFFFFFFFFFFFFFFFFFFFFFFFFFFFFF,FF
@FS10000125:27:BPA73017-1634:1:1101:6020:1270 2:N:0:15
TCACCTTTGAGCGTACTCGACGAAGTTACAAGGGGGGGGGGGGGGGGA
+
,FFFFFFFFFFFFFFFFFFFFFFFFFFFFFFFFFFFFFFFFFFFFFF,
@FS10000125:27:BPA73017-1634:1:1101:7510:1270 2:N:0:15
TCATCGTTGAGCGTACTCGACGAAGTTAGAAGGGGGGGGGGGGGGGGA
+
FFFFFFFFFFFFFFFFFFFFFFFFFFFFFFFFFFFFFFFFFFF:FF:F
@FS10000125:27:BPA73017-1634:1:1101:7690:1270 2:N:0:15
CTACGATTGAGCGTACTCGACGAAGTTCTAAGGGGGGGGGGGGGGGGA
+
FFFFFFFFFFFFFFFFFFFFFFFFFFFFFFFFFFFFFFFFFFFF:F:,
@FS10000125:27:BPA73017-1634:1:1101:8900:1270 2:N:0:15
CTGTTATTGAGCGTACTCGACGAAGTTATGTGGGGGGGGGGGGGGGGA
+
F,,FF:FFFFFFFFFFFFFFFFFFFFFF,F:FFFFFFFFFFFFFFF,F
@FS10000125:27:BPA73017-1634:1:1101:11420:1270 2:N:0:15
CCTCCCTTGAGCGTACTCGACGAAGTTGGTCCGGGGGGGGGGGGGGGA
+
FFFFFFFFFFFFFFFFFFFFFFFFFFFFFFFFFFFFFFFFFFFFFFFF
@FS10000125:27:BPA73017-1634:1:1101:13050:1270 2:N:0:15
TAATAATTGAGCGTACTCGACGAAGGGGGGGGGGGGGGGAAATCGGAA
+
,:FFFFFFFFFFFFFFFFFFFFFFFFFFFFFFFFFFFF,:,,F,,,FF
@FS10000125:27:BPA73017-1634:1:1101:15250:1270 2:N:0:15
TTGATCTTGAGCGTACTCGACGAAGTTCCATCGGGGGGGGGGGGGGGG
+
FFFFFFFFFFFFFFFFFFFFFFFFFFFFFFFFFFFFFFFFFFFFFFF,
@FS10000125:27:BPA73017-1634:1:1101:15490:1270 2:N:0:15
TCTTCTTTGAGCGTACTCGACGAAGTTGATACGGGGGGGGGGGGGGGG
+
FFFFFFFFFFFFFFFFFFFFFFFFFFFFFFFFFFFFFFFFFFFFFFFF
@FS10000125:27:BPA73017-1634:1:1101:15800:1270 2:N:0:15
TCTATATTGAGCGTACTCGACGAAGTTGTAGGGGGGGGGGGGGGGGAA
+
FFFFFFFFFFFFFFFFFFFFFFFFFFFFFFFFFFFFFFFFF:FFF,FF
@FS10000125:27:BPA73017-1634:1:1101:15820:1270 2:N:0:15
AATGTGTTGAGCGTACTCGACGAAGTTACTTGGGGGGGGGGGGGGGGA
+
FFFFFFFFFFFFFFFFFFFFFFFFFFFFFFFFFFFFFFFFFFFFFFFF
@FS10000125:27:BPA73017-1634:1:1101:1250:1280 2:N:0:15
CCGTAATTGAGCGTACTCGACGAAGTTATAAGGGGGGGGGGGGGGGGG
+
FFFFFFFFFFFFFFFFFFFFFFFFFFFFFFFFFFFFFFFFFFFFF::F
@FS10000125:27:BPA73017-1634:1:1101:1670:1280 2:N:0:15
ATTTACTTGAGCGTACGCGGCGGGGGGGGAGATCGGAAGAGCGTCGTG
+
,:,F:FFFFFFFFFF,,,F,,F,,F,,:F,,F:,:FF:FFF::F:,:,
@FS10000125:27:BPA73017-1634:1:1101:1870:1280 2:N:0:15
CTAGTCTTGAGCGTACTCGACGAAGTTAAGGGGGGGGGGGGGGGGAAA
+
FFF:FFFFFFFFFFFFFFFFFFFFFFFFFFFFFFFFFFFFFFFF,,:,
@FS10000125:27:BPA73017-1634:1:1101:2390:1280 2:N:0:15
CACACATTGAGCGTACTCGACGAAGTTTGCAGGGGGGGGGGGGGGGAA
+
FFFFFFFFFFFFFFFFFFFFFFFFFFFFFFFFFFFFFFFFFFFFF,FF
@FS10000125:27:BPA73017-1634:1:1101:4550:1280 2:N:0:15
TCTAGCTTGAGCGTACTCGACGAAGTTGTAAGGGGGGGGGGGGGGGGG
+
FFFFFFFFFFFFFFFFFFFFFFFFFFFFFFFFFFFFFFFFFFFF:F:F
@FS10000125:27:BPA73017-1634:1:1101:4970:1280 2:N:0:15
CTGTCGTTGAGCGTACTCGACGAAGTTCAAAGGGGGGGGGGGGGGGAA
+
FFFFFFFFFFFFFFFFFFFFFFFFFFFFFFFFFFFFFFFFFFFFF:FF
@FS10000125:27:BPA73017-1634:1:1101:5050:1280 2:N:0:15
AACCTTTTGAGCGTACTCGACGAAGTTTGGGGGGGGGGGGGGGGGGGG
+
FFFFFFFFFFFFFFFFFFFFFFFFFFFFFFFFFFFFFFFFFFFF:,,,
@FS10000125:27:BPA73017-1634:1:1101:5320:1280 2:N:0:15
TTACATTTGAGCGTACTCGACGAAGTTCAGTGGGGGGGGGGGGGGGAA
+
F,FFFFFFFFFFFFFFFFFFFFFFFFFFFFFFFFFFFFFFFFFFF:FF
@FS10000125:27:BPA73017-1634:1:1101:5370:1280 2:N:0:15
GTCGACTTGAGCGTACTCGACGAAGTTCTGACGGGGGGGGGGGGGGGG
+
,FFFFFFFFFFFFFFFFFFFFFFFFFFFFFFFFFFFFFFFFFFFFFFF
@FS10000125:27:BPA73017-1634:1:1101:5710:1280 2:N:0:15
TATGTCTTGAGCGTACTCGACGAAGTTCGGGCGGGGGGGGGGGGGGAA
+
F:FFFFFFFFFFFFFFFFFFFFFFFFFFFFFFFFFFFFFFFFFFF,:F
@FS10000125:27:BPA73017-1634:1:1101:6510:1280 2:N:0:15
GTCCGTTTGAGCGTACTCGACGAAGTTACTAGGGGGGGGGGGGGGGAA
+
,FFFFFFFFFFFFFFFFFFFFFFFFFFFFFFFFFFFFFFFFFFFFFFF
@FS10000125:27:BPA73017-1634:1:1101:6930:1280 2:N:0:15
TACATCTTGAGCGTACTCGACGAAGGGGGGGGGGGGGGGAGATCGGAA
+
,FFFFFFFFFFFFFFFFFFFFFFFFFFFFFFFFFFFFF:F,:FF,,F:
@FS10000125:27:BPA73017-1634:1:1101:9170:1280 2:N:0:15
ATGTTATTGAGCGTACTCGACGAAGTTTATCCGGGGGGGGGGGGGGGA
+
FFFFFFFFFFFFFFFFFFFFFFFFFFFFFFFFFFFFFFFFFFFFFF:F
@FS10000125:27:BPA73017-1634:1:1101:9820:1280 2:N:0:15
TCGATCTTGAGCGTACTCGACGAAGTTGCATGGGGGGGGGGGGGGGGA
+
,FFFFFFFFFFFFFFFFFFFFFFFFFFFFFFFFFFFFFFFFFFFFFF:
@FS10000125:27:BPA73017-1634:1:1101:10310:1280 2:N:0:15
ATTATATTGAGCGTACTCGACGAAGTTGCTTGGGGGGGGGGGGGGGGA
+
FFFFFFFFFFFFFFFFFFFFFFFFFFFFFFFFFFFFFFFFFFFF:,,F
@FS10000125:27:BPA73017-1634:1:1101:10410:1280 2:N:0:15
TTCGAGTTGAGCGTACTCGACGAAGTTCCATGGGGGGGGGGGGGGGAA
+
:FFFFFFFFFFFFFFFFFFFFFFFFFFFFFFFFFFFFFFFFFFFFFFF
@FS10000125:27:BPA73017-1634:1:1101:10490:1280 2:N:0:15
TTGTACTTGAGCGTACTCGACGAAGTTCAGTGGGGGGGGGGGGGGGGA
+
,:::FFFFFFFFFFFFFFFFFFFFFFFFFFFFFFFFFFFF:F,:,::F
@FS10000125:27:BPA73017-1634:1:1101:11880:1280 2:N:0:15
TTCCCTTTGAGCGTACTCGACGAAATTGACCGGGGGGGGGGGGGGGAA
+
FF,F:FFFFFFFFFFFFFFFFFFFFFF,FF,FFFFFFFFFFFF:F,FF
@FS10000125:27:BPA73017-1634:1:1101:12340:1280 2:N:0:15
TTTGTCTTGAGCGTACTCGACGAAGTTACCTGGGGGGGGGGAGAGGGG
+
F,F,,FFFFF,F:FFFFFFFFFFF:FFF,,,,:F:F::F::,:,:,,,
@FS10000125:27:BPA73017-1634:1:1101:15620:1280 2:N:0:15
TTTTTTTTGAGCGTACTCGACGAAGTTCCTGGGGGGGGGGGGGGGAGA
+
FFFFFFFFFFFFFFFFFFFFFFFFFFFFFFFFFFFFFFFFFFFF:F,,
@FS10000125:27:BPA73017-1634:1:1101:15650:1280 2:N:0:15
AACGGATTGAGCGTACTCGACGAAGTTGGCTGGGCGGGGGGGGGGGGG
+
F:FFFFFFFFFFFFFFFFFFFFFFFFFFFFFFFFFFFFFFFFFFFFFF
@FS10000125:27:BPA73017-1634:1:1101:1540:1290 2:N:0:15
CCTTGTTTGAGCGTACTCGACGAAGTTGCATGGGGGGGGGGGGGGAAA
+
FFFFFFFFFFFFFFFFFFFFFFFFFFFFFFFFFFFFFFFFFFFFFFFF
@FS10000125:27:BPA73017-1634:1:1101:2710:1290 2:N:0:15
CTTAAATTGAGCGTACTCGACGAAGTTGAATGGGGGGGGGGGGGGAAA
+
F,FFFFFFFFFFFFFFFFFFFFFFFFFFFFFFFFFFFFFFFFFFF,F:
@FS10000125:27:BPA73017-1634:1:1101:3020:1290 2:N:0:15
CATTGCTTGAGCGTACTCGACGAAGTTATTGCGGGGGGGGGGGGGGGA
+
FFFFFFFFFFFFFFFFFFFFFFFFFFFFFFFFFFFFFFFFFFFFFFFF
@FS10000125:27:BPA73017-1634:1:1101:3280:1290 2:N:0:15
ATAATATTGAGCGTACTCGACGAAGTTAAAGGGGGGGGGGGGGGGGGG
+
FFFFFFFFFFFFFFFFFFFFFFFFFFFFFFFFFFFFFFFFFFFFFFFF
@FS10000125:27:BPA73017-1634:1:1101:3500:1290 2:N:0:15
TTACTCTTGAGCGTACTCGACGAAGTTTTGGGGGGGGGGGGGGGAAAT
+
FFFFFFFFFFFFFFFFFFFFFFFFFFFFFFFFFFFFFFFFFFFFF,FF
@FS10000125:27:BPA73017-1634:1:1101:3590:1290 2:N:0:15
CTTCATTTGAGCGTACTCGACGAAGTTAGATCGGGGGGGGGGGGGGAA
+
FFFFF,FFFFFFFFFFFFFFFFFFFFFFF,,FFFFFFFFFFFFFF:FF
@FS10000125:27:BPA73017-1634:1:1101:4000:1290 2:N:0:15
TCGATTTTGAGCGTACTCGACGAAGTCGGGGGGGGGGGGGGGGAGATG
+
FFFF,FFFFFFFFFFFFFFFFFFFFFF,F,F,FFFFFFFFFF:F,F,,
@FS10000125:27:BPA73017-1634:1:1101:4040:1290 2:N:0:15
ACGACATTGAGCGTACTCGACGAAGTTTCTGCGGGGGGGGGGGGGGGA
+
FFFFFFFFFFFFFFFFFFFFFFFFFFFFFFFFFFFFFFFFFFFFFFFF
@FS10000125:27:BPA73017-1634:1:1101:4300:1290 2:N:0:15
TTCTTATTGAGCGTACTCGACGAAGGGGGGGGGGGGGGGGGATTGGAA
+
,FFFFFFFFFFFFFFFFFFFFFFFFFFFFFFFFFFFFFF,,F,,,,::
@FS10000125:27:BPA73017-1634:1:1101:4430:1290 2:N:0:15
TTTGATTTGAGCGTACTCGACGAAGTTGGGCGGGGGGGGGGGGGGGGG
+
FFFFFFFFFFFFFFFFFFFFFFFFFFFFFFFFFFFFFFFFFFFFFFF:
@FS10000125:27:BPA73017-1634:1:1101:5130:1290 2:N:0:15
CGAACTTTGAGCGTACTCGACGAAGTTGCAGGGGGGGGGGGGGGGAAA
+
F,FFFF:FFFFFF:FFFFFFFFFFFFFFFFFFFFFFFFFFFFFF,F,,
@FS10000125:27:BPA73017-1634:1:1101:5550:1290 2:N:0:15
ATCAAATTGAGCGTACTCGACGAAGTTGTCCCGGGGGGGGGGGGGGGG
+
,,:F,:FFFFFFFFFFFFFFFFFFFFFFFFFFFFFFFFFFFF,,,,,F
@FS10000125:27:BPA73017-1634:1:1101:6020:1290 2:N:0:15
CAACGAAGGGGGGGGGGGGGGGGAGTTGGGAAGGGCGTCGTGGAGGAA
+
FFFFFFFFFFFFFFFFFFFFFFF,,,,,F,:F,,,,,,,:,,,,,,F,
@FS10000125:27:BPA73017-1634:1:1101:6870:1290 2:N:0:15
TCGCTATTGAGCGTACTCGACGAAGTTTTCACGGGGGGGGGGGGGGGA
+
,F:FFFFFFFFFFFFFFFFFFFFFFFFFFFFFFFFFFFFFFFFFFFFF
@FS10000125:27:BPA73017-1634:1:1101:9030:1290 2:N:0:15
ACTATCTTGAGCGTACTCGACGAAGTTCAGAGGGGGGGGGGGGGGGAA
+
FFFFFFFFFFFFFFFFFFFFFFFFFFFFFFFFFFFFFFFFFFFFF:FF
@FS10000125:27:BPA73017-1634:1:1101:9310:1290 2:N:0:15
ACTTAGTTGAGCGTACTCGACGAAGTTCAACGGGGGGGGGGGGGGGAA
+
:FFFFFFFFFFFFFFFFFFFFFFFFFFFFFFFFFFFFFFFFFFFFFFF
@FS10000125:27:BPA73017-1634:1:1101:9460:1290 2:N:0:15
ATGTAATTGAGCGTACTCGACGAAGTTTGCAGGGGGGGGGGGGGGGAA
+
FFFFFFFFFFFFFFFFFFFFFFFFFFFFFFFFFFFFFFFFFFFFFFFF
@FS10000125:27:BPA73017-1634:1:1101:10230:1290 2:N:0:15
ATCGAATTGAGCGTACTCGACGAAGTTGTTGGGGGGGGGGGGGGGGGA
+
,FFFFFFFFFFFFFFFFFFFFFFFFFFFFFFFFFFFFFFFFFFF:,,:
@FS10000125:27:BPA73017-1634:1:1101:10410:1290 2:N:0:15
TTAGTATTGAGCGTACTCGACGAAGTTGAACGGGGGGGGGGGGGGGGG
+
FFFFFFFFFFFFFFFFFFFFFFFFFFFFFFFFFFFFFFFFFFFFFF,F
@FS10000125:27:BPA73017-1634:1:1101:10910:1290 2:N:0:15
CTGATCTTGAGCGTACTCGACGAAGTTGCTAGGGGGGGGGGGGGGGAA
+
FFFFFFFFFFFFFFFFFFFFFFFFFFFFFFFFFFFFFFFFFFFFF:FF
@FS10000125:27:BPA73017-1634:1:1101:11550:1290 2:N:0:15
ATGGGCTTGAGCGTACTCAACGAAGTTTGGGCGGGGGGGGGGGGGGGA
+
FFFFFFFFFFFFFFFFFFFFFFFFFFFFFFFFFFFFFFFFFFFFFFFF
@FS10000125:27:BPA73017-1634:1:1101:11750:1290 2:N:0:15
CTTGATTTGAGCGTACTCGACGAAGGGGGGGGGGGGGGGAGATCGGAA
+
FFFFFFFFFFFFFFFFFFFFFFFFFFFFFFFFFFFFFFF:,,F,,,::
@FS10000125:27:BPA73017-1634:1:1101:11950:1290 2:N:0:15
TTCGGATTGAGCGTACTCGACGAAGTTCACAGGGGGGGGGGGGGGGAA
+
,FFFFFFFFFFFFFFFFFFFFFFFFFFFFFFFFFFFFFFFFFFF,,F,
@FS10000125:27:BPA73017-1634:1:1101:12640:1290 2:N:0:15
CCGAATTTGAGCGTACTCGACGAAGTTGGCAGGGGGGGGGGGGGGGAA
+
FFFFFFFFFFFFFFFFFFFFFFFFFFFFFFFFFFFFFFFFFFFFF,:F
@FS10000125:27:BPA73017-1634:1:1101:13840:1290 2:N:0:15
TAGGTTTTGAGCGTACTCGACGAAGTTACACCGGGGGGGGGGGGGGGA
+
,:FFFFFFFFFFFFFFFFFFFFFFFFFFFFFFFFFFFFFFFFFFFF:F
@FS10000125:27:BPA73017-1634:1:1101:14920:1290 2:N:0:15
TTTTTTTTGAGCGTACTCGACGAAGTTTGTACGGGGGGGGGGGGGGGG
+
FFFFFFFFF:FFFFFFFFFFFFFFFFFFFFFFFFFFFFFFFFFFF,,F
@FS10000125:27:BPA73017-1634:1:1101:15850:1290 2:N:0:15
TTTAATTTGAGCGTACTCGACGAAGTTAAGAGGGGGGGGGGGGGGGAA
+
FFFFFFFFFFFFFFFFFFFFFFFFFFFFFFFFFFFFFFFFFFFF:,:F
@FS10000125:27:BPA73017-1634:1:1101:16480:1290 2:N:0:15
AAAATGTTGAGCGTACTCGACGAAGTTGGGGGGGGGGGGGGGAAATCG
+
FFFFFFFFFFFFFFFFFFFFFFFFFFFFFFFFFFFFFFFFF,FF,,FF
@FS10000125:27:BPA73017-1634:1:1101:1950:1300 2:N:0:15
AATGTCTTGAGCGTACTCGACGAAGTTAGAAGGGGGGGGGGGGGGAAA
+
FFFFFFFFFFFFFFFFFFFFFFFFFFFFFFFFFFFFFFFFFFFFF:FF
@FS10000125:27:BPA73017-1634:1:1101:2430:1300 2:N:0:15
CTTTACTTGAGCCGTACTCGACGAAGTTAATACGGGGGGGGGGGGGGG
+
FFFFFFFFFFFFFFFFFFFFFFFFFFFFFFFFFFFFFFFFFFFFF::F
@FS10000125:27:BPA73017-1634:1:1101:4160:1300 2:N:0:15
TTTGTTTTGAGCGTACTCGACGAAGTTGTCTGGGGGGGGGGGGGGGGA
+
,F,FF,FF:FFFFFFFFFFFFFFFFFFFFFFFFFFFFFFFFFF:F,,:
@FS10000125:27:BPA73017-1634:1:1101:4570:1300 2:N:0:15
TTATGGTTGAGCGTACTCGACGAAGTTGCAAGGGGGGGGGGGGGGAAA
+
FFFFFFFFFFFFFFFFFFFFFFFFFFFFFFFFFFFFFFFFFFFFF,FF
@FS10000125:27:BPA73017-1634:1:1101:4610:1300 2:N:0:15
TTTAATTTGAGCGTACTCGACGAAGTGGGGGGGGGGGGGGGAAATTCG
+
,FFFFFFFFFFFFFFFFFFFFFFFFFFFFFFFFFFFFFFFF:F:F,,:
@FS10000125:27:BPA73017-1634:1:1101:4720:1300 2:N:0:15
AAATGCTTGAGCGTACTCGACGAAGTTGAAGGGGGGGGGGGGGGGAAA
+
FFFFFFFFFFFFFFFFFFFFFFFFFFFFFFFFFFFFFFFFFFFF:F,,
@FS10000125:27:BPA73017-1634:1:1101:4760:1300 2:N:0:15
ACCCCATTGAGCGTACTCGACGAAGTTCTTCCGGGGGGGGGGGGGGGA
+
FFFFFFFFFFFFFFFFFFFFFFFFFFFFFFFFFFFFFFFFFFFFFF,F
@FS10000125:27:BPA73017-1634:1:1101:6040:1300 2:N:0:15
CTCGGATTGAGCGTACTCGACGAAGTTGCTGCGGGGGGGGGGGGGGGA
+
FFFFFFFFFFFFFFFFFFFFFFFFFFFFFFFFFFFFFFFFFFFFFFFF
@FS10000125:27:BPA73017-1634:1:1101:6150:1300 2:N:0:15
TTCCGCTTGAGCGTACTCGACGAAGTTTAGCGGTGGGGGGGGGGGGGG
+
FFFFFFFFFFFFFFFFFFFFFFFFFFFFFFFFFFFFFFFFFFFFFFFF
@FS10000125:27:BPA73017-1634:1:1101:7520:1300 2:N:0:15
ATTGGTTTGAGCGTACTCGACGAAGTTCATGCGGGGGGGGGGGGGGGA
+
FFFFFFFFFFFFFFFFFFFFFFFFFFFFFFFFFFFFFFFFFFFFFFFF
@FS10000125:27:BPA73017-1634:1:1101:8190:1300 2:N:0:15
TAATTTTTGAGCGTACTCGACGAAGTTGTTACGGGGGGGGGGGGGGGG
+
,:FFFFFFFFFFFFFFFFFFFFFFFFFFFFFFFFFFFFFFFFFFFFFF
@FS10000125:27:BPA73017-1634:1:1101:9260:1300 2:N:0:15
CCTCCCTTGAGCGTACTCGACGAAGTTCGACCGGGGGGGGGGGGGGGG
+
FFFFFFFFFFFFFFFFFFFFFFFFFFFFFFFFFFFFFFFFFFFFFFF:
@FS10000125:27:BPA73017-1634:1:1101:9860:1300 2:N:0:15
GGGGCTTTGAGCGTACTCGACGAAATTTATGCGGGGGGGGGGGGGGGG
+
,,:,FFFFFFFFFFFFFFFFFFFFFFF:F::FFFFFFFFFFFFFFF:,
@FS10000125:27:BPA73017-1634:1:1101:10380:1300 2:N:0:15
TTCCTCTTGAGCGTACTCGACGAAGTTCTGTGGGGGGGGGGGGGGGAA
+
F,FFFFFFFFFFFFFFFFFFFFFFFFFFFFFFFFFFFFFFFFFFFFFF
@FS10000125:27:BPA73017-1634:1:1101:11020:1300 2:N:0:15
CCTGCTTTGAGCGTACTCGACGAAGTTGCGGGGGGGGGGGGGGGAGAT
+
FFFFFFFFFFFFFFFFFFFFFFFFFFFFFFFFFFFFFFFFFFFFF,,F
@FS10000125:27:BPA73017-1634:1:1101:11440:1300 2:N:0:15
TCATAATTGAGCGTACTCGACGAAGTTGGCTGGGGGGGGGGGGGGGGA
+
FFFFFFFFFFFFFFFFFFFFFFFFFFFFFFFFFFFFFFFFFFFFFFFF
@FS10000125:27:BPA73017-1634:1:1101:11730:1300 2:N:0:15
CGGTCTTTGAGCGTACTCGACGAAGTTGCCAGGGGGGGGGGGGGGGAA
+
F,FFFFFFFFFFFFFFFFFFFFFFFFFFFFFFFFFFFFFFFFFFF,:F
@FS10000125:27:BPA73017-1634:1:1101:13010:1300 2:N:0:15
TACTTATTGAGCGTACTCGACGAAGTTGACAGGGGGGGGGGAGAGGAA
+
F,:,FFFFFFFFFFFFFFFFFFFFFFFFFFFFFFFFFFFFF,F,:,FF
@FS10000125:27:BPA73017-1634:1:1101:14100:1300 2:N:0:15
GAAGTATTGAGCGTACTCGACGAAGTTAAGCGGGGGGGGGGGGGGGGA
+
::FFFFFFFFFFFFFFFFFFFFFFFFFFFFFFFFFFFFFFFFFFF:F:
@FS10000125:27:BPA73017-1634:1:1101:14460:1300 2:N:0:15
TTATCATTGAGCGTACTCGACGAAGTTATTGCGGGGGGGGGGGGGGGA
+
FFFFFFFFFFFFFFFFFFFFFFFFFFFFFFFFFFFFFFFFFFFFFF::
@FS10000125:27:BPA73017-1634:1:1101:14550:1300 2:N:0:15
ATTCATTTGAGCGTACTCGACGAAGTTCATAGGGGGGGGGGGGGGGAA
+
FFFFFFFFFFFFFFFFFFFFFFFFFFFFFFFFFFFFFFFFFFF::,,,
@FS10000125:27:BPA73017-1634:1:1101:16030:1300 2:N:0:15
CCACGTTTGAGCGTACTCGACGAAGTGGGGGGGGGGGGGGGAATTCGA
+
FFFFFFFFFFFFFFFFFFFFFFFFFFFFFFFFFFFFFFFF:FF,F:,,
@FS10000125:27:BPA73017-1634:1:1101:1100:1310 2:N:0:15
CACTACTTGAGCGTACTCGACGAAGTTGGGCCGGGGGGGGGGGGGGAA
+
FFFFFFFFFFFFFFFFFFFFFFFFFFFFFFFFFFFFFFFFFFFFFFFF
@FS10000125:27:BPA73017-1634:1:1101:1580:1310 2:N:0:15
TCATCTTTGAGCGTACTCGACGAAGTTTTGTGGGGGGGGGGGGGGGGG
+
,FFFFFFFFFFFFFFFFFFFFFFFFFFFFFFFFFFFFFFFFFFFFFF:
@FS10000125:27:BPA73017-1634:1:1101:1840:1310 2:N:0:15
CCACCCTTGAGCGTACTCGACGAAGTTGGCCGGGGGGGGGGGGGGGGA
+
FFFFFFFFFFFFFFFFFFFFFFFFFFFFFFFFFFFFFFFFFFFFFFF,
@FS10000125:27:BPA73017-1634:1:1101:2920:1310 2:N:0:15
TTTGGATTGAGCGTACTCGACGAAGTTAAGTGGGGGGGGGGGGGGGAA
+
F:FFFFFFFFFFFFFFFFFFFFFFFFFFFFFFFFFFFFFFFFFFF,FF
@FS10000125:27:BPA73017-1634:1:1101:3570:1310 2:N:0:15
ATGGTGTTGAGCGTACTCGACGAAGTTTGGCCGGGGGGGGGGGGGGAA
+
F,FFFFFFFFFFFFFFFFFFFFFFFFFFFFFFFFFFFFFFFFFFF,:F
@FS10000125:27:BPA73017-1634:1:1101:4490:1310 2:N:0:15
CTCATATTGAGCGTACTCGACGAAGTTCATCCGGGGGGGGGGGGGGGG
+
FFFFFFFFFFFFFFFFFFFFFFFFFFFFFFFFFFFFFFFFFFF:F:,,
@FS10000125:27:BPA73017-1634:1:1101:4950:1310 2:N:0:15
AACCTTTTGAGCGTACTCGACGAAGTTTGGGGGGGGGGGGGGGGGGGA
+
FFFFFFFFFFFFFFFFFFFFFFFFFFFFFFFFFFFFFFFFFF,:,,,,
@FS10000125:27:BPA73017-1634:1:1101:5070:1310 2:N:0:15
ATAATTTTGAGCGTACTCGACGAAGTTGTGGGGGGGGGGGGGGGGAAA
+
FFFFFFFFFFFFFFFFFFFFFFFFFFFFFFFFFFFFFFFFFFFFFFF,
@FS10000125:27:BPA73017-1634:1:1101:5350:1310 2:N:0:15
ACTCTGTTGAGCGTACTCGACGAAGGGGGGGGGGGGGGGGGAAATCGA
+
FFFFFFFFFFFFFFFFFFFFFFFFFFFFFFFFFFFFFFFFFF,,F:,F
@FS10000125:27:BPA73017-1634:1:1101:5740:1310 2:N:0:15
GCAATTTTGAGCGTACTCGACGAAGTTAAAAGGGGGGGGGGGGGGGAA
+
,F,,,FFFFFFFFFFFFFFFFFFFFFF::::FFFFFFFFFF,:,F:,F
@FS10000125:27:BPA73017-1634:1:1101:5840:1310 2:N:0:15
CCTTGATTGAGCGTACTCGACGAAAGGGGGGGGGGGGGGGAAATCGGA
+
FFFFFFFFFFFFFFFFFFFFFFFFFFFFFFFFFFFFFFFF:,,F:,,:
@FS10000125:27:BPA73017-1634:1:1101:5860:1310 2:N:0:15
AATAATTTGAGCGTACTCGACGAAGTTTGTTCGGGGGGGGGGGGGGGA
+
FFFFFFFFFFFFFFFFFFFFFFFFFFFFFFFFFFFFFFFFFFFFFF,F
@FS10000125:27:BPA73017-1634:1:1101:9990:1310 2:N:0:15
CACTTTTTGAGCGTACTCGACGAAGTTAAAGCGGGGGGGGGGGGGGGA
+
FFFFFFFFF:F:FFFFFFFFFFFFFFFFFFFFFFFFFFFFF:::,,,:
@FS10000125:27:BPA73017-1634:1:1101:11720:1310 2:N:0:15
AATCCATTGAGCGTACTCGACGAAGTTTTCGGGGGGGGGGGGGGGAGA
+
FFFFFFFFFFFFFFFFFFFFFFFFFFFFFFFFFFFFFFFFFF:F,F,,
@FS10000125:27:BPA73017-1634:1:1101:12040:1310 2:N:0:15
GCCACCTTGAGCGTACTCGACGAAGTTGTCTCGGGGGGGGGGGGGGGA
+
,FFFFFFFFFFFFFFFFFFFFFFFFFFFFFFFFFFFFFFFFFFFF:,,
@FS10000125:27:BPA73017-1634:1:1101:12610:1310 2:N:0:15
TTCTAATTGAGCGTACTCGACGAAGTTAGCAGGGGGGGGGGGGGGGGA
+
FFFFFFFFFFFFFFFFFFFFFFFFFFFFFFFFFFFFFFFFFFFFFFF,
@FS10000125:27:BPA73017-1634:1:1101:13070:1310 2:N:0:15
TTTAACTTGAGCGTACTCGAAAGTTTGAGGGGGGGGGGGGGGGAAATC
+
FFFFFFFFFFFFFFFFFFFFFFFFFFFFFFFFFFFFFFFFFF:FF,,,
@FS10000125:27:BPA73017-1634:1:1101:13240:1310 2:N:0:15
ATTGGTTTGAGCGTACTCGACGAAGTTGCGCGGGGGGGGGGGGGGGGG
+
FFFF:FFFFFFFFFFFFFFFFFFFFFFFFFFFFFFFFFFFFFFFFFF:
@FS10000125:27:BPA73017-1634:1:1101:14060:1310 2:N:0:15
CCACCTTTGAGCGTACTCGACGAAGTTATGTGGGGGGGGGGGGGGGAA
+
::,FFFFFFFFFFFFFFFFFFFFFFFFFFFFFFFFFFFFFF,F,,,,F
@FS10000125:27:BPA73017-1634:1:1101:14150:1310 2:N:0:15
TTCAAATTGAGCGTACTCGACGAAGGGGGGGGGGGGGGGGGGAAATTG
+
FFFFFFFFFFFFFFFFFFFFFFFFFFFFFFFFFFFFFFFFF:FF:,,,
@FS10000125:27:BPA73017-1634:1:1101:14900:1310 2:N:0:15
CTCAGCTTGAGCGTACTCGACGAAGTTGCACCAGGGGGGGGGGGGGGA
+
FFFFFFFFFFFFFFFFFFFFFFFFFFFFFFFFFFFFFFFFFFFFF::,
@FS10000125:27:BPA73017-1634:1:1101:15640:1310 2:N:0:15
CCGTTATTGAGCGTACTCGACGAAGTTCGACCGGGGGGGGGGGGGGGG
+
FFFFFFFFFFFFFFFFFFFFFFFFFFFFFFFFFFFFFFFFFFFFF,FF
@FS10000125:27:BPA73017-1634:1:1101:1110:1320 2:N:0:15
TTTCTTTTGAGCGTACTCGACGAAGTTTGATGGGGGGGGGGGGGGGAA
+
FFFFFFFFFFFFFFFFFFFFFFFFFFFFFFFFFFFFFFFFFFFF:F,F
@FS10000125:27:BPA73017-1634:1:1101:1240:1320 2:N:0:15
AGGATATTGAGCGTACTCGACGAAGTTGGTTCGGGGGGGGGGGGGGGG
+
F,FFFFFFFFFFFFFFFFFFFFFFFFFFFFFFFFFFFFFFFFFFF,,F
@FS10000125:27:BPA73017-1634:1:1101:1790:1320 2:N:0:15
ATACATTTGAGCGTACTCGACGAAGTTGGAAGGGGGGGGGGGGGGGGA
+
F,FFFFFFFFFFFFFFFFFFFFFFFFFFFFFFFFFFFFFFFFFFF,,F
@FS10000125:27:BPA73017-1634:1:1101:2350:1320 2:N:0:15
TTGATTTTGAGCGTACTCGACGAAGTTGGGGGGGGGGGGGGGGAAGTC
+
FFFFFFFFFFFFFFFFFFFFFFFFFFFFFFFFFFFFFFFFFF,F,,F:
@FS10000125:27:BPA73017-1634:1:1101:2930:1320 2:N:0:15
TTTCTTTTGAGCGTACTCGACGAAGCGGGGGGGGGGGGGGAAATCGGA
+
:FFFFFFFFFFFFFFFFFFFFFFFFFFFFFFFFFFFFFFF:,FF,,,F
@FS10000125:27:BPA73017-1634:1:1101:3380:1320 2:N:0:15
ACCGATTTGAGCGTACTCGACGAAGTGGGGGGGGGGGGGGGAAATCGA
+
FFFFFFFFFFFFFFFFFFFFFFFFFFFFFFFFFFFFFFFFFF,,F:,,
@FS10000125:27:BPA73017-1634:1:1101:3620:1320 2:N:0:15
CAAGAATTGAGCGTACTCGACGAAGGGGGGGGGGGGGGGGGGAGCGGA
+
F,,,F,FFFFFFFFFFFFFFFFFFFFFF:,FFFFFFFFFF,F,,,F,:
@FS10000125:27:BPA73017-1634:1:1101:3740:1320 2:N:0:15
TCCATCTTGAGCGTACTCGACGAAGTTGCTTGGGGGGGGGGGGGGGAA
+
FFFFFFFFFFFFFFFFFFFFFFFFFFFFFFFFFFFFFFFFFFFFF::F
@FS10000125:27:BPA73017-1634:1:1101:4050:1320 2:N:0:15
TTGGACTTGAGCGTACTCGACGAAGTTGGGGGGGGGGGGGGGAAATCG
+
F:FFFFFFFFFFFFFFFFFFFFFFFFFFFFFFFFFFFFFFFFF,:FF:
@FS10000125:27:BPA73017-1634:1:1101:4540:1320 2:N:0:15
ATACGTTTGAGCGTACTCGACGAAGTTCATCCGGGGCGGGGGGGGGGG
+
:FFFFFFFFFFFFFFFFFFFFFFFFFFFFFFFFFFFFFFFFFFFFFF:
@FS10000125:27:BPA73017-1634:1:1101:6080:1320 2:N:0:15
TTTCTATTGAGCGTACTCGACGAAGTTGTTTGGGGGGGGGGGGGGGGA
+
FFFFFFFFFFFFFFFFFFFFFFFFFFFFFFFFFFFFFFFFFFFFFFFF
@FS10000125:27:BPA73017-1634:1:1101:7350:1320 2:N:0:15
TTGTTATTGAGCGTACTCGACGAAGTTACATGGGGGGGGGGGGGGGAA
+
,,,FFFFFFFFFFFFFFFFFFFFFFFFFFFFFFFFFFFFFFFFFF,::
@FS10000125:27:BPA73017-1634:1:1101:7840:1320 2:N:0:15
AAAGTATTGAGCGTACTGACGAAGTTTCAGGGGGGGGGGGGGGGAAAT
+
FFFFFFFFFFFFFFFFFFFFFFFFFFFFFFFFFFFFFFFFFFF:FF,F
@FS10000125:27:BPA73017-1634:1:1101:9420:1320 2:N:0:15
TTTGATTTGAGCGTACTCGACGAAAGGGGGGGGGGGGGGGAGATCGGA
+
FFFFFFFFFFFFFFFFFFFFFFFFFFFFFFFFFFFFFFFFF,FFF,F:
@FS10000125:27:BPA73017-1634:1:1101:10240:1320 2:N:0:15
ATGCTGTTGAGCGACTCGACGAAGTTATGTGGGGGGGGGGGGGGGGGG
+
FFFFFFFFFFFFFFFFFFFFFFFFFFFFFFFFFFFFFFFFFFFFFFFF
@FS10000125:27:BPA73017-1634:1:1101:10370:1320 2:N:0:15
AGTTACTTGAGCGTACTCGACGAAGTTTTCGCGGGGGGGGGGGGGAGG
+
,,F,FFFFFF:F:FFFFFFFFFFFFFFF:,,:FFFFFFFFFFF,::,,
@FS10000125:27:BPA73017-1634:1:1101:12580:1320 2:N:0:15
CTGCATTTGAGCGTACTCGACGAAGTGGGGGGGGGGGGGGGAGATCGG
+
FFFFF,FFFFFFFFFFFFFFFFFFFFFFFFFFFFFFFFFFFF,:F,,F
@FS10000125:27:BPA73017-1634:1:1101:12630:1320 2:N:0:15
CCTCTTTTGAGCGTACTCGACGAAGTTGAATCGGGGGGGGGGGGGGGA
+
F:,,F,FFFF:F:FFFF:FFFF,FFFF,F,:,F:F::FFFF:,:F,F,
@FS10000125:27:BPA73017-1634:1:1101:13090:1320 2:N:0:15
AGTAAATTGAGCGTACTCGACGAAGTTCATGCGGGGGGGGGGGGGGGA
+
F:FFFFFFFFFFFFFFFFFFFFFFFFFFFFFFFFFFFFFFFFFFF:FF
@FS10000125:27:BPA73017-1634:1:1101:14110:1320 2:N:0:15
TTAATATTGAGCGTACTCGACGAAGTTACGAGGGGGGGGGGGGGGGGA
+
,:FFFFFFFFFFFFFFFFFFFFFFFFFFFFFFFFFFFFFFFFFF:,,F
@FS10000125:27:BPA73017-1634:1:1101:14290:1320 2:N:0:15
ACTACTTTGAGCGTACTCGACGAAGTTAAACCGGGGGGGGGGGGGGGG
+
,FFFFFFFFFFFFFFFFFFFFFFFFFFFFFFFFFFFFFFFFFFFFF::
@FS10000125:27:BPA73017-1634:1:1101:14860:1320 2:N:0:15
TCTTCGTTGAGCGTACTCGACGAAGCGGGGGGGGGGGGGGGGGGGAAA
+
,FFFFFFFFFFFFFFFFFFFFFFFFFFFFFFFFFFFFFFFFFF,,F,:
@FS10000125:27:BPA73017-1634:1:1101:15370:1320 2:N:0:15
ACATTCTTGAGCGTACTCGACGAAGTTGGACCGGGGGGGGGGGGGGGA
+
,FFFFFFFFFFFFFFFFFFFFFFFFFFFFFFFFFFFFFFFFFFFFFF,
@FS10000125:27:BPA73017-1634:1:1101:1410:1330 2:N:0:15
CATCAATTGAGCGTAACGAAGGGGGGGGGGGGGGGGGAATTCGAAAAA
+
FFFFFFFFFFFFFFFFFFFFFFFFFFFFFFFFFFFF,,,,F,:,FFF,
@FS10000125:27:BPA73017-1634:1:1101:2500:1330 2:N:0:15
TTGATTTTGAGCGTACTCGACGAAGTTGGGGGGGGGGGGGGGAAGGTC
+
F,:FF:FFFFFFFFFFFFFFFFFFFFFFFFFFFFFFFFFFFF,F,,,F
@FS10000125:27:BPA73017-1634:1:1101:2620:1330 2:N:0:15
TTCCCCTTGAGCGTACTCGACGAGGTTAACTCGGGGGGGGGGGGGGGG
+
,FFFFFFFFFFFFFFFFFFFFFFFFFFFFFFFFFFFFFFFFFFFFFF:
@FS10000125:27:BPA73017-1634:1:1101:2930:1330 2:N:0:15
TCAAATTTGAGCGTACTCGACGAAGTTTTTTTGGGGGGGGGGGGGGGA
+
FFFFFFFFFFFFFFFFFFFFFFFFFFFFFFFFFFFFFFFFFFFFFFF,
@FS10000125:27:BPA73017-1634:1:1101:2990:1330 2:N:0:15
TTAGGATTGAGCGTACTCGACGAAGTTGTGAGGGGGGGGGGGGGGGAA
+
FFFFFFFFFFFFFFFFFFFFFFFFFFFFFFFFFFFFFFFFFFFFF,FF
@FS10000125:27:BPA73017-1634:1:1101:5680:1330 2:N:0:15
TATGTCTTGAGCGTACTCGACGAAGTTCGGGCGGGGGGGGGGGGGGAA
+
FFFFFFFFFFFFFFFFFFFFFFFFFFFFFFFFFFFFFFFFFFFFF:FF
@FS10000125:27:BPA73017-1634:1:1101:5710:1330 2:N:0:15
ACGGTTTTGAGCGTACTCGACGAAGTTGCAAGGGGGGGGGGGGGGGAA
+
FF:FFFFFFFFFFFFFFFFFFFFFFFFFFFFFFFFFFFFFFFFFF,,:
@FS10000125:27:BPA73017-1634:1:1101:6450:1330 2:N:0:15
ATCGCATTGAGCGTACTCGACGAAGTGGGGGGGGGGGGGGGAAATCCG
+
,FFFFFFFFFFFFFFFFFFFFFFFFFFFFFFFFFFFFFFFF,,F,,,F
@FS10000125:27:BPA73017-1634:1:1101:6560:1330 2:N:0:15
CTTAGTTTGAGCGTACTCGACGAAGTTAAGTGGGGGGGGGGGGGGGAA
+
FFFFFFFFFFFFFFFFFFFFFFFFFFFFFFFFFFFFFFFFFFFFFFFF
@FS10000125:27:BPA73017-1634:1:1101:6730:1330 2:N:0:15
ATAGGATTGAGCGTACTCGACGAAGTTGGTCGGGGGGGGGGGGGGGAA
+
FFFFFFFFFFFFFFFFFFFFFFFFFFFFFFFFFFFFFFFFFFFFF,:F
@FS10000125:27:BPA73017-1634:1:1101:8390:1330 2:N:0:15
TTATATTTGAGCGTACTCGACGAAGTTTAAGGGGGGGGGGGGGGGAAA
+
F,FFFFFFFFFFFFFFFFFFFFFFFFFFFFFFFFFFFFFFFFFF:FF,
@FS10000125:27:BPA73017-1634:1:1101:9910:1330 2:N:0:15
TTCCTCTTGAGCGTACTCGACGAAGTTCACGGGGGGGGGGGGGGGGGG
+
,,FFFFFFFFFFFFFFFFFFFFFFFFFFFFFFFFFFFFFFFFFFFFF:
@FS10000125:27:BPA73017-1634:1:1101:11200:1330 2:N:0:15
TCGTCTTGAGCGTACTCGACGAAGTTGTGCCGGGGGGGGGAGGGGGGG
+
,FFFFFFFFFFFFFFFFFFFFFFFFFFFFFFFFFFFFFFFFFFFFF:F
@FS10000125:27:BPA73017-1634:1:1101:11920:1330 2:N:0:15
CTGTGGTTGAGCGTACTCGACGAAGTTTGTCCGGGGGGGGGGGGGGGA
+
FFFFFFFFFFFFFFFFFFFFFFFFFFFFFFFFFFFFFFFFFFFFF:FF
@FS10000125:27:BPA73017-1634:1:1101:12480:1330 2:N:0:15
CTTGTCTTGAGCGTACTCGACGAAATTCAAGCGGGGGGGGGGGGGGGG
+
FFFFFFFFFFFFFFFFFFFFFFFFFFFFFFFFFFFFFFFFFFFFF:FF
@FS10000125:27:BPA73017-1634:1:1101:15200:1330 2:N:0:15
TTATCATTGAGCGTACTCGACGAAGTTCTAGGGGGGGGGGGGGGGGAA
+
,:FFFFFFFFFFFFFFFFFFFFFFFFFFFFFFFFFFFFFFFFFFF:FF
@FS10000125:27:BPA73017-1634:1:1101:15510:1330 2:N:0:15
CTGTAATTGAGCGTACTCGACGAAGTTCGAAGGGGGGGGGGGGGGGAA
+
FFFFFFFFFFFFFFFFFFFFFFFFFFFFFFFFFFFFFFFFFFFFF,:F
@FS10000125:27:BPA73017-1634:1:1101:2750:1340 2:N:0:15
TCCCCTTTGAGCGTACTCGACGAAGTTTGCACGGGGGGGGGGGGGGGA
+
,FFFFFFFFFFFFFFFFFFFFFFFFFFFFFFFFFFFFFFFFFFFFF,F
@FS10000125:27:BPA73017-1634:1:1101:3110:1340 2:N:0:15
ATATCGTTGAGCGTACTCGACGAAGTTCCGGGGGGGGGGGGGGGAAAT
+
FFFFFFFFFFFFFFFFFFFFFFFFFFFFFFFFFFFFFFFFFFF,FF,F
@FS10000125:27:BPA73017-1634:1:1101:3990:1340 2:N:0:15
AATGGGTTGAGCGTACTCGACGAAGGGGGGGGGGGGGGGAGATCGGAA
+
FFFFFFFFFFFFFFFFFFFFFFFFFFFFFFFFFFFFFFFF,,F::,F,
@FS10000125:27:BPA73017-1634:1:1101:4660:1340 2:N:0:15
ATCAAATTGAGCGTACTCGACGAAGTTAGCGCGGGGGGGGGGGGGGGA
+
,FFFFFFFFFFFFFFFFFFFFFFFFFFFFFFFFFFFFFFFFFFFFFF,
@FS10000125:27:BPA73017-1634:1:1101:5240:1340 2:N:0:15
TCTACGTTGAGCGTACTCGACGAAGTTCAACGGGGGGGGGGGGGGGGA
+
,FFFFFFFFFFF:FFFFFFFFFFFFFFFFFFFFFFFFFFFFFFFFF,F
@FS10000125:27:BPA73017-1634:1:1101:5700:1340 2:N:0:15
AACTTTTTGAGCGTACTCGACGAAGTTGAACCGGGGGGGGGGGGGGGG
+
FFFFFFFFFFFFFFFFFFFFFFFFFFFFFFFFFFFFFFFFFFFFFFFF
@FS10000125:27:BPA73017-1634:1:1101:5710:1340 2:N:0:15
ATAATTTTGAGCGTACTCGACGAAGTTCCCAGGGGGGGGGGGGGGGAA
+
F,FFFFFFFFFFFFFFFFFFFFFFFFFFFFFFFFFFFFFFFFFFF,FF
@FS10000125:27:BPA73017-1634:1:1101:6480:1340 2:N:0:15
ATCGCATTGAGCGTACTCGACGAAGTGGGGGGGGGGGGGGGAAATCGA
+
FFFFFFFFFFFFFFFFFFFFFFFFFFFFFFFFFFFFFFFF,F,,,:,F
@FS10000125:27:BPA73017-1634:1:1101:6790:1340 2:N:0:15
CTACATTTGAGCGTACTCGACGAAGTTACATCGGGGGGGGGGGGGGGG
+
FFFFFFFFFFFFFFFFFFFFFFFFFFFFFFFFFFFFFFFFFFFFF,::
@FS10000125:27:BPA73017-1634:1:1101:6890:1340 2:N:0:15
TGTAGATTGAGCGTACTCGACGAAGTTGACCGGGGGGGGGGGGGGGGA
+
,:FFFFFFFFFFFFFFFFFFFFFFFFFFFFFFFFFFFFFFFFFFFF:F
@FS10000125:27:BPA73017-1634:1:1101:7140:1340 2:N:0:15
TATATATTGAGCGTACTCGACGAAGTTGTTTGGGGGGGGGGGGGGGGG
+
FFFFFFFFFFFFFFFFFFFFFFFFFFFFFFFFFFFFFFFFFFFFFFFF
@FS10000125:27:BPA73017-1634:1:1101:7260:1340 2:N:0:15
CTGTGATTGAGCGTACTCGACGAAGTTGTCCGGGGGGGGGGGGGGGAA
+
FFFFFFFFFFFFFFFFFFFFFFFFFFFFFFFFFFFFFFFFFFFFFF::
@FS10000125:27:BPA73017-1634:1:1101:8640:1340 2:N:0:15
AACGTATTGAGCGTACTCGACGAAGTTCTGGCGGGGGGGGGGGGGGGG
+
F:FFFFFFFFFFFFFFFFFFFFFFFFFFFFFFFFFFFFFFFFFFFFF:
@FS10000125:27:BPA73017-1634:1:1101:9680:1340 2:N:0:15
TTTCACTTGAGCGTACTCGACGAAGTTCAGGTGGGGGGGGGGGGGGGA
+
FFFFFFFFFFFFFFFFFFFFFFFFFFFFFFFFFFFFFFFFFFFFFFF,
@FS10000125:27:BPA73017-1634:1:1101:10050:1340 2:N:0:15
CTCACCTTGAGCGTACTCGACGAAGTTCTCTCGGGGGGGGGGGGGGGG
+
FFFFFFFFFFFFFFFFFFFFFFFFFFFFFFFFFFFFFFFFFFFFFFFF
@FS10000125:27:BPA73017-1634:1:1101:12740:1340 2:N:0:15
CTGACATTGAGCGTACTCGACGAAGTTTTGACGGGGGGGGGAGGGGGG
+
F,FFFFFFFFFFFFFFFFFFFFFFFFFFFFFFFFFFFFFFFFFFFF:F
@FS10000125:27:BPA73017-1634:1:1101:15890:1340 2:N:0:15
TACCCCTTGAGCGTACTCGACGAAGTTCGACCGGGGGGGGGGGGGGGA
+
,FFFFFFFFFFFFFFFFFFFFFFFFFFFFFFFFFFFFFFFFFFFFFFF
@FS10000125:27:BPA73017-1634:1:1101:16000:1340 2:N:0:15
ACCTCTTTGAGCGTACTCGACGAAGTTCGGTGGGGGGGGGGGGGGGAA
+
,:,FF,FFFFFFFFFFFFFFFFFFFFFF,,,FFFFFFFFFFFFFFF,F
@FS10000125:27:BPA73017-1634:1:1101:1440:1350 2:N:0:15
ATTATATTGAGCGTACTCGACGAAGTTGGGGGGGGGGGGGGGGGGGAA
+
FFFFFFFFFFFFFFFFFFFFFFFFFFFFFFFFFFFFFFFFFFF:,,,,
@FS10000125:27:BPA73017-1634:1:1101:2330:1350 2:N:0:15
ATCTGCTTGAGCGTACTCGACGAAGTTAATGGGGGGGGGGGGGGAAAT
+
FFFFFFFFFFFFFFFFFFFFFFFFFFFFFFFFFFFFFFFFFFF:FF,F
@FS10000125:27:BPA73017-1634:1:1101:2640:1350 2:N:0:15
ATCACCTTGAGCGTACTCGACGAAGTTGTTGCGGGGGGGGGGGGGGAA
+
F:FFFFFFFFFFFFFFFFFFFFFFFFFFFFFFFFFFFFFFFFFFFF,F
@FS10000125:27:BPA73017-1634:1:1101:3190:1350 2:N:0:15
AACCTATTGAGCGTACTCGACGAAGTTCAAAGGGGGGGGGGGGGGGAA
+
FFFFFFFFFFFFFFFFFFFFFFFFFFFFFFFFFFFFFFFFFFFFFF:F
@FS10000125:27:BPA73017-1634:1:1101:3400:1350 2:N:0:15
CCATCCTTGAGCGTACTCAACGAAGTTAGCTGGGGGGGGGGGGGGGGA
+
FFFFFFFFFFFFFFFFFF,FFFFFFFFFFFFFFFFFFFFFFFFFFFF:
@FS10000125:27:BPA73017-1634:1:1101:3550:1350 2:N:0:15
TTTTAATTGAGCGTACTCGACGAAGTTGGCGGGGGGGGGGGGGGGAAA
+
FFFFFFFFFFFFFFFFFFFFFFFFFFFFFFFFFFFFFFFFFFFFFF,:
@FS10000125:27:BPA73017-1634:1:1101:5710:1350 2:N:0:15
TTGATTTTGAGCGTACTCGACGAAGTTTAGGGGGGGGGGGGGGGAAAT
+
FFFFFFFFFFFFFFFFFFFFFFFFFFFFFFFFFFFFFFFFFFF::::F
@FS10000125:27:BPA73017-1634:1:1101:6930:1350 2:N:0:15
AGTCATTTGAGCGTACTCGACGAAGTTTGTGCGGGGGGGGGGGGGGGA
+
F:FFFFFFFFFFFFFFFFFFFFFFFFFFFFFFFFFFFFFFFFFFFFFF
@FS10000125:27:BPA73017-1634:1:1101:8560:1350 2:N:0:15
TTTATATTGAGCGTACTCGACGAAGTTACCTGGGGGGGGGGGGGGGGA
+
:,FF,FFFFFFFFFFFFFFFFFFFFFF,FFFFFFFFFFFFFFFFF::F
@FS10000125:27:BPA73017-1634:1:1101:8850:1350 2:N:0:15
TTTATCTTGAGCGTACTCGACGAAGTTCCAGCGGGCGGGGGGGGGGGG
+
FFFFFFFFF:FFFFFFFFFFFFFFFFFFFFFFFFFFFFFFF::FFF,:
@FS10000125:27:BPA73017-1634:1:1101:9170:1350 2:N:0:15
TTTTAATTGAGCGTACTCGACGAAGTTTGCAGGGGGGGGGGGGGGGAA
+
,FFFFFFFFFFFFFFFFFFFFFFFFFFFFFFFFFFFFFFFFFFFFF::
@FS10000125:27:BPA73017-1634:1:1101:9380:1350 2:N:0:15
TTCTCTTTGAGCGTACTCGACGAAGTTGCAGCGGGGGGGGGGGGGGGG
+
,FF,FFFFFFFFFFFFFFFFFFFFFFFFFFFFFFFFFFFFFFF:FF,:
@FS10000125:27:BPA73017-1634:1:1101:9470:1350 2:N:0:15
CTCACTTTGAGCGTACTCGACGAAGTTGGATGGGGGGGGGGGGGGGAA
+
FFFFFFFFFFFFFFFFFFFFFFFFFFFFFFFFFFFFFFFFFFFFF,FF
@FS10000125:27:BPA73017-1634:1:1101:9680:1350 2:N:0:15
TAAGAATTGAGCGTACTCGACGAAGTTTTACGGGGGGGGGGGGGGGGA
+
FFFFFFFFFFFFFFFFFFFFFFFFFFFFFFFFFFFFFFFFFFFFFF::
@FS10000125:27:BPA73017-1634:1:1101:9750:1350 2:N:0:15
TTAGCTTTGAGCGTACTCGACGAAGTTAAATCGGGGGGGGGGGGGGGA
+
FFFFFFFFFFFFFFFFFFFFFFFFFFFFFFFFFFFFFFFFFFFFFFFF
@FS10000125:27:BPA73017-1634:1:1101:10880:1350 2:N:0:15
TTAAGGTTGAGCGTACTCGACGAAGTTGGGTGGGGGGGGGGGGGGGAA
+
,FFF::FFFFFFFFFFFFFFFFFFFFFFFFFFFFFFFFFFFFFFF,FF
@FS10000125:27:BPA73017-1634:1:1101:10990:1350 2:N:0:15
TCGATGTTGAGCGTACTCGACGAAGTTCAGGCGGGGGGGGGGGGGGGA
+
FFFFFFFFFFFFFFFFFFFFFFFFFFFFFFFFFFFFFFFFFFFFF:,F
@FS10000125:27:BPA73017-1634:1:1101:12390:1350 2:N:0:15
CTGGTTTTGAGCGTACTCGACGAAGTTGCTGCGGGGGGGGGGGGGGGA
+
FFFFFFFFFFFFFFFFFFFFFFFFFFFFFFFFFFFFFFFFFFF,:,,F
@FS10000125:27:BPA73017-1634:1:1101:13710:1350 2:N:0:15
ATATTCTTGAGCGGACTCGACGAAGTTGACGGGGGGGGGGGGGGGGGA
+
FFFFFFFFFFFFFFFFFFFFFFFFFFFFFFFFFFFFFFFFFFFFFFF,
@FS10000125:27:BPA73017-1634:1:1101:14040:1350 2:N:0:15
TCGTTATTGAGCGTACTCGACGAAGTTCAGCCGGGGGGGGGGGGGGGA
+
FF,FF,FFFFFFFFFFFFFFFFFFFFFFF:FFFFFFFFFFFFFFFFFF
@FS10000125:27:BPA73017-1634:1:1101:14820:1350 2:N:0:15
ATCGCGTTGAGCGTACTCGACGAAGTTTCAACGGGGGGGGGGGGGGGA
+
FFFFFFFFFFFFFFFFFFFFFFFFFFFFFFFFFFFFFFFFFFFFFFFF
@FS10000125:27:BPA73017-1634:1:1101:15860:1350 2:N:0:15
CAGTTTTTGAGCGTACTCGACGAAGTTCAGCGGGGGGGGGGGGGGGAA
+
FFFFFFFFFFFFFFFFFFFFFFFFFFFFFFFFFFFFFFFFFFFFFFFF
@FS10000125:27:BPA73017-1634:1:1101:16060:1350 2:N:0:15
TATACCTTGAGCGTACTCGACGAAGTTTGTTCGGGGGGGGGGGGGGGA
+
FFFFFFFFFFFFFFFFFFFFFFFFFFFFFFFFFFFFFFFFFFFFFF:F
@FS10000125:27:BPA73017-1634:1:1101:1090:1360 2:N:0:15
ATTCGTTTGAGCGTACTCGACGAAGTTTATACGGGGGGGGGGGGGGGG
+
:,:FFFFFFFFFFFFFFFFFFFFFFFFFFFFFFFFFFFFFFFFFFFF:
@FS10000125:27:BPA73017-1634:1:1101:1210:1360 2:N:0:15
CTCTTTTTGAGCGTACTCGACGAAGTTCCGTGGGGGGGGGGGGGGGGA
+
FFFFFFFFFFFFFFFFFFFFFFFFFFFFFFFFFFFFFFFFFFFFF::F
@FS10000125:27:BPA73017-1634:1:1101:1410:1360 2:N:0:15
CCCTCCTTGAGCGTACTCGACGAAGCGGGGGGGGGGGGGGGAAATTCG
+
FFFFFFFFFFFFFFFFFFFFFFFFFFFFFFFFFFFFFFFFF,F,,,,F
@FS10000125:27:BPA73017-1634:1:1101:1800:1360 2:N:0:15
CACACATTGAGCGTACTCGACGAAGTTTGTGCGGGGGGGGGGGGGGGA
+
FFFFFFFFFFFFFFFFFFFFFFFFFFFFFFFFFFFFFFFFFFFFFFFF
@FS10000125:27:BPA73017-1634:1:1101:2460:1360 2:N:0:15
CCCTCTTTGAGCGTACTCGACGAAGTTCAGACGGGGGGGGGGGGGGAG
+
,,F,,,FFFFFFFFFFFFFFFFFFFFF,,,,,FFFFFFFFFFFF,FF,
@FS10000125:27:BPA73017-1634:1:1101:4890:1360 2:N:0:15
TTAATATTGAGCGTACTCGACGAAGGGGGGGGGGGGGGGGGAAGTCGA
+
FFFFFFFFFFFFFFFFFFFFFFFFFFFFFFFFFFFFFFFF:F:,F,,,
@FS10000125:27:BPA73017-1634:1:1101:6460:1360 2:N:0:15
TGAACCTTGAGCGTACTCGACGAAGTTGCTAGGGGGGGGGGGGGGGAA
+
,,FFFFFFFFFFFFFFFFFFFFFFFFFFFFFFFFFFFFFFFFFFF,,F
@FS10000125:27:BPA73017-1634:1:1101:7410:1360 2:N:0:15
TCCGGTTTGAGCGTACTCGACGAAGTTTGTTGGGGGGGGGGGGGGGGA
+
FFFFFFFFFFFFFFFFFFFFFFFFFFFFFFFFFFFFFFFFFFFF:F:F
@FS10000125:27:BPA73017-1634:1:1101:7430:1360 2:N:0:15
TTAGTTTTGAGCGTACTCGACGAAGTTGGGCGGGGGGGGGGGGGGGAA
+
F,FFFFFFFFFFFFFFFFFFFFFFFFFFFFFFFFFFFFFFFFFF::FF
@FS10000125:27:BPA73017-1634:1:1101:7990:1360 2:N:0:15
CTCGGATTGAGCGTACTCGACGAAGTTTGGGGGGGGGGGGGGGGAAGT
+
F:FFFFFFFFFFFFFFFFFFFFFFFFFFFFFFFFFFFFFFFFF,:,,F
@FS10000125:27:BPA73017-1634:1:1101:8000:1360 2:N:0:15
TCAGTTTTGAGCGTACTCGACGAAGTTGCCAGGGGGGGGGGGGGGGGA
+
FFFFFFFFFFFFFFFFFFFFFFFFFFFFFFFFFFFFFFFFFFFFFFF,
@FS10000125:27:BPA73017-1634:1:1101:8540:1360 2:N:0:15
CTTTTTTTGAGCGTACTCGACGAAGTTGGGGCGGGGGGGGGGGGGGGA
+
FFFFFFFFFFFFFFFFFFFFFFFFFFFFFFFFFFFFFFFFFFFFFFF,
@FS10000125:27:BPA73017-1634:1:1101:9040:1360 2:N:0:15
TTTGGTTTGAGCGTACTCGACGAAGTTCAAAGGGGGGGGGGGGGGGGG
+
F,FFFFFFFFFFFFFFFFFFFFFFFFFFFFFFFFFFFFFFFFFFF:FF
@FS10000125:27:BPA73017-1634:1:1101:10960:1360 2:N:0:15
AACTTTTTGAGCGTACTCGACGAAGTTATCAGGGGGGGGGGGGGGGAA
+
,::,,FFFFFFFFFFFFFFFFFFFFFF,FF:FFFFFFFFFFFFF:,,F
@FS10000125:27:BPA73017-1634:1:1101:11220:1360 2:N:0:15
GCACACTTGAGCGTACTCGACGAAGTTGAGCGGGGGGGGGGGGGGGGA
+
,FFFFFFFFFFFFFFFFFFFFFFFFFFFFFFFFFFFFFFFF:F:FF:F
@FS10000125:27:BPA73017-1634:1:1101:12300:1360 2:N:0:15
TCTCTGTTGAGCGTACTCGACGAAGTTACGTGGGGGGGGGGGGGGGAA
+
:,,FFFF:FFFFFFFFFFFFFFFFFFF,F,:FFFFFFFFFFFF::,,,
@FS10000125:27:BPA73017-1634:1:1101:12850:1360 2:N:0:15
CTCACCTTGAGCGTACTCGACGAAGTTCGACCGGGGGGGGGGGGGGGA
+
FFFFFFFFFFFFFFFFFFFFFFFFFFFFFFFFFFFFFFFFFFFFFFFF
@FS10000125:27:BPA73017-1634:1:1101:14230:1360 2:N:0:15
TTTACTTTGAGCGTACTCGACGAGCCGGGGGGGGGGGGGGGGGGAGTT
+
,:FFFFFFFFFFFFFFFFFFFFFFFFFFFFFFFFFFFFFFF::,F,,F
@FS10000125:27:BPA73017-1634:1:1101:14240:1360 2:N:0:15
TCGGGATTGAGCGTACTCGACGAAGTTTGGAGGGGGGGGGGGGGGGAA
+
FF,FFFFFFFFFFFFFFFFFFFFFFFFFFFFFFFFFFFFFFFFFF,FF
@FS10000125:27:BPA73017-1634:1:1101:14310:1360 2:N:0:15
ATAGTCTTGAGCGTACTCGACGAAGTTGACAGGGGGGGGGGGGGGGAA
+
FFFFFFFFFFFFFFFFFFFFFFFFFFFFFFFFFFFFFFFFFFFFF,FF
@FS10000125:27:BPA73017-1634:1:1101:14330:1360 2:N:0:15
TTGTAGTTGAGCGTACTCGACGAAGTTGCGTGGGGGGGGGGGGGGGAA
+
F,FFFFFFFFFFFFFFFFFFFFFFFFFFFFFFFFFFFFFFFFFFFFFF
@FS10000125:27:BPA73017-1634:1:1101:15760:1360 2:N:0:15
TTAATGTTGAGCGTACTCGACGAAGTTGAAGGGGGGGGGGGGGGGGAA
+
F,FFFFFFFFFFFFFFFFFFFFFFFFFFFFFFFFFFFFFFFFFFF,,F
@FS10000125:27:BPA73017-1634:1:1101:1040:1370 2:N:0:15
ATTTCTTTGAGCGTACTCGAGAAGTTAGTTCGGGGGGGGGGGGGGGAA
+
FF,,FFFFFFFFFFFFFFFF:FFFFFFFFFFFFFFFFFFFFFFFFFFF
@FS10000125:27:BPA73017-1634:1:1101:1630:1370 2:N:0:15
TTTAGCTTGAGCGTACTCGACGAAGTTGGAGGGGGGGGGGGGGGGGGG
+
,,FFFFFFFFFFFFFFFFFFFFFFFFFFFFFFFFFFFFFFFFFFFFFF
@FS10000125:27:BPA73017-1634:1:1101:1690:1370 2:N:0:15
AGTATCTTGAGCGTACTCGACGAAGTTAGACCGGGGGGGGGGGGGGGA
+
,:FFFFFFFFFFFFFFFFFFFFFFF,,FFF:FFFFFFFFFFF,::F,,
@FS10000125:27:BPA73017-1634:1:1101:4560:1370 2:N:0:15
TTTGCTTTGAGCGTACTCGACGAAGTTTAACGGGGGGGGGGGGGGGAA
+
F,FFFFFFFFFFFFFFFFFFFFFFFFFFFFFFFFFFFFFFFFFFF,FF
@FS10000125:27:BPA73017-1634:1:1101:4780:1370 2:N:0:15
TCATATTTGAGCGTACTCGACGAAGTTTCTAGGGGGGGGGGGGGGGAA
+
,FF:FFFF:FFFFFFFFFFFFFFFFFFFFFFFFFFFFFFFFFFFF,FF
@FS10000125:27:BPA73017-1634:1:1101:4900:1370 2:N:0:15
TTCACTTTGAGCGTACTCGACGAAGTTTGATGGGGGGGGGGGGGGGGA
+
,,FFFFFFFFFFFFFFFFFFFFFFFFFFFFFFFFFFFFFFFFFFFF::
@FS10000125:27:BPA73017-1634:1:1101:5050:1370 2:N:0:15
AAGGCCTTGAGCGTACTCGACGAAGTTGGAAGGGGGGGGGGGGGGGGA
+
FFFFFFFFFFFFFFFFFFFFFFFFFFFFFFFFFFFFFFFFFFF,F:,,
@FS10000125:27:BPA73017-1634:1:1101:5320:1370 2:N:0:15
TCCTGATTGAGCGTACTCGACGAAGTTCTACCGGGGGGGGGGGGGGGA
+
FFFFFFFFFFFFFFFFFFFFFFFFFFFFFFFFFFFFFFFFFFFFFFFF
@FS10000125:27:BPA73017-1634:1:1101:6060:1370 2:N:0:15
ATAGTGTTGAGCGTACTCGACGAAGGTTGACAGGGGGGGGGGGGGGGA
+
FFFFFFFFFFFFFFFFFFFFFFFFFFFFFFFFFFFFFFFFFFFFFFFF
@FS10000125:27:BPA73017-1634:1:1101:7370:1370 2:N:0:15
TAATGCTTGAGCGTACTCGACGAAGTTAGGGGGGGGGGGGGGGGAGAT
+
FFFFFFFFFFFFFFFFFFFFFFFFFFFFFFFFFFFFFFFFFFF,F,,:
@FS10000125:27:BPA73017-1634:1:1101:7610:1370 2:N:0:15
ATTCGGTTGAGCGTACTCGACGAAGTTCAGTCGGGGGGGGGGGGGGGA
+
FFFFFFFFFFFFFFFFFFFFFFFFFFFFFFFFFFFFFFFFFFFFFF:F
@FS10000125:27:BPA73017-1634:1:1101:8440:1370 2:N:0:15
GGGGTTTTGAGCGTACTCGACGAAGTTGAAAGGGGGGGGGGGGGGGAA
+
F::F,,FFFFFFFFFFFFFFFFFFFFFFFF,FFFFFFFFFFFFFF,,:
@FS10000125:27:BPA73017-1634:1:1101:8890:1370 2:N:0:15
CAGTGATTGAGCGTACTCGACGAAGTTTGTCCGGGGGGGGGGGGGGGA
+
FFFFFFFFFFFFFFFFFFFFFFFFFFFFFFFFFFFFFFFFFFFFF:FF
@FS10000125:27:BPA73017-1634:1:1101:8940:1370 2:N:0:15
TGGAGGTTGAGCGTACTCGACGAAGTTATAAGGGGGGGGGGGGGGGGA
+
F:FFFFFFFFFFFFFFFFFFFFFFFFFFFFFFFFFFFFFFFFFFFFFF
@FS10000125:27:BPA73017-1634:1:1101:9950:1370 2:N:0:15
CTGTTTTTGAGCGTACTCGACGAAGTTTTCGCGGGGGGGGGGGGGGGA
+
F,FFFFFFFFFFFFFFFFFFFFFFFFFFFFFFFFFFFFFFFFFFFFF:
@FS10000125:27:BPA73017-1634:1:1101:10150:1370 2:N:0:15
ATTACCTTGAGCGTACTCGACGAAGTTCCGCCGGGGGGGGGGGGGGGG
+
FFFFFFFFFFFFFFFFFFFFFFFFFFFFFFFFFFFFFFFFFFFFFF:F
@FS10000125:27:BPA73017-1634:1:1101:10440:1370 2:N:0:15
AAGGACTTGAGCGTACTCGACGAAGTTGCTAGGGGGGGGGGGGGGGAA
+
FFFFFFFFFFFFFFFFFFFFFFFFFFFFFFFFFFFFFFFFFFFFFFFF
@FS10000125:27:BPA73017-1634:1:1101:10760:1370 2:N:0:15
AATTACTTGAGCGTACTCGACGAAGTTCGGGGGGGGGGGGGGGAAATC
+
FFFFFFFFFFFFFFFFFFFFFFFFFFFFFFFFFFFFFFFFFF:F,:F,
@FS10000125:27:BPA73017-1634:1:1101:11440:1370 2:N:0:15
CTATCCTTGAGCGTACTCGACGAAGTTGCGGGGGGGGGGGGGGGAGTT
+
F,FFFFFFFFFFFFFFFFFFFFFFFFFFFFFFFFFFFFFFFF,,F,,F
@FS10000125:27:BPA73017-1634:1:1101:11960:1370 2:N:0:15
TTCGTCTTGAGCGTACTCGACGAAGTTTCAAGGGGGGGGGGGGGGGGA
+
,FFFFFFFFFFFFFFFFFFFFFFFFFFFFFFFFFFFFFFFFFFFFF:F
@FS10000125:27:BPA73017-1634:1:1101:12920:1370 2:N:0:15
CTCCGATTGAGCGTACTCGACGAAGTTAAAAGGGGGGGGGGGGGGGAA
+
FFFFFFFFFFFFFFFFFFFFFFFFFFFFFFFFFFFFFFFFFFFFFFFF
@FS10000125:27:BPA73017-1634:1:1101:13400:1370 2:N:0:15
ATAAAATTGAGCGTACTCGACGAAGTTACATGGGGGGGGGGGGGGGGA
+
FFFFFFFFFFFFFFFFFFFFFFFFFFFFFFFFFFFFFFFFFFFFFFF,
@FS10000125:27:BPA73017-1634:1:1101:14630:1370 2:N:0:15
AATATATTGAGCGTACTCGACGAAGTTGGGGGGGGGGGGGGGGAAGTC
+
FFFFFFFFFFFFFFFFFFFFFFFFFFFFFFFFFFFFFFFFFF,:,,F,
@FS10000125:27:BPA73017-1634:1:1101:15110:1370 2:N:0:15
ATCCAATTGAGCGTACTCGACGAAGTTCCACGGGGGGGGGGAGGAGGA
+
,FFFF,FFFFFFFFFFFFFFFFFFFFFFFFF,,:,F,::FF,,F:F,F
@FS10000125:27:BPA73017-1634:1:1101:15830:1370 2:N:0:15
CATCGGTTGAGCGTACTCGACGAAGTTTCATCGGGGGGGGGGGGGGGA
+
FFFFFFFFFFFFFFFFFFFFFFFFFFFFFFFFFFFFFFFFFFFFFFF,
@FS10000125:27:BPA73017-1634:1:1101:16440:1370 2:N:0:15
ATCTCTTTGAGCGTACTCGACGAAGTTTGGCGGGGGGGGGGGGGGGAA
+
,,FFFFFFFFFFFFFFFFFFFFFFFFFFFFFFFFFFFFFFFFFFF,,F
@FS10000125:27:BPA73017-1634:1:1101:1140:1380 2:N:0:15
CAATCTTTGAGCGTACTCGACGAAGGTTAAATGGGGGGGGGGGGGGGA
+
FFFFFFFFFFFFFFFFFFFFFFFFFFFFFFFFFFFFFFFFFFFFF:F:
@FS10000125:27:BPA73017-1634:1:1101:1620:1380 2:N:0:15
CTATCATTGAGCGTACTCGACGAAGTTCGCAAGGTGGGGGGGGGGGGG
+
F,FFFFFFFFFFFFFFFFFFFFFFFFFFFFFFFFFFFFFFFFFFF:F,
@FS10000125:27:BPA73017-1634:1:1101:2740:1380 2:N:0:15
TTTCCATTGAGCGTACTCGACGAAGTTGACCGGGGGGGGGGGGGGGAA
+
,,F,FFFFFFFFFFFFFFFFFFFFFFFF:,,FFFFFFFFFFFFFFF,,
@FS10000125:27:BPA73017-1634:1:1101:2820:1380 2:N:0:15
TACAAGTTGAGCGTACTCGACGAAGTTCAAGCGGGGGGGGGGGGGGGA
+
,,FFFFFFFFFFFFFFFFFFFFFFFFFFFFFFFFFFFFFFFFFFFFF:
@FS10000125:27:BPA73017-1634:1:1101:3300:1380 2:N:0:15
AAGTATTTGAGCGTACTCGACGAAGTTTGGCCGGGGGGGGGGGGGGGG
+
,,FFFFFFFFFFFFFFFFFFFFFFFFFFFFFFFFFFFFFFFFFFFFF:
@FS10000125:27:BPA73017-1634:1:1101:4370:1380 2:N:0:15
AAGCTCTTGAGCGTACTCGACGAAGCGGGGGGGGGGGGGGGAAGTCGA
+
FFFFFFFFFFFFFFFFFFFFFFFFFFFFFFFFFFFFFFFF::F,F,,:
@FS10000125:27:BPA73017-1634:1:1101:4650:1380 2:N:0:15
TTCCTTTTGAGCGTACTCGACGAAGTTTTAGCGGGGGGGGGGGGGGGA
+
FFFFFFFFFFFFFFFFFFFFFFFFFFFFFFFFFFFFFFFFFFFFFFFF
@FS10000125:27:BPA73017-1634:1:1101:8910:1380 2:N:0:15
TTTATGTTGAGCGTACTCGACGAAGTTGACGGGGGGGGGGGGGGGAAA
+
FF:FFFFFFFFFFFFFFFFFFFFFFFFF:FFFFFFFFFFFFFFF,F,,
@FS10000125:27:BPA73017-1634:1:1101:11040:1380 2:N:0:15
CTTCATTTGAGCGTACTCGACGAAGTTGATGGGGGGGGGGGGGGGAAT
+
FFFFFFFFFFFFFFFFFFFFFFFFFFFFFFFFFFFFFFFFFFFF,,,:
@FS10000125:27:BPA73017-1634:1:1101:11200:1380 2:N:0:15
AATATCTTGAGCGTACTCGACGAAGTTAAGGGGGGGGGGGGGGGAAAT
+
:FFFFFFFFFFFFFFFFFFFFFFFFFF,FFF:FFFFFFFFFF::F:,F
@FS10000125:27:BPA73017-1634:1:1101:11960:1380 2:N:0:15
TTCGTCTTGAGCGTACTCGACGAAGTTTCAAGGGGGGGGGGGGGGGGA
+
,FFFFFFFFFFFFFFFFFFFFFFFFFFFFFFFFFFFFFFFFFFFFFF,
@FS10000125:27:BPA73017-1634:1:1101:12040:1380 2:N:0:15
ATCGATTTGAGCGTACTCGACGAAGGGGGGGGGGGGGGGAGATCGGAA
+
FFFFFFFFFFFFFFFFFFFFFFFFFFFFFFFFFFFFFFFF:FFF,,F:
@FS10000125:27:BPA73017-1634:1:1101:1020:1390 2:N:0:15
ATTAACTTGAGCGTACTCGACGAAGTTCTCTGGGGGGGGGGGGGGGGA
+
:FFFFFFFFFFFFFFFFFFFFFFFFFFFFFFFFFFFFFFFFFFFFFFF
@FS10000125:27:BPA73017-1634:1:1101:1450:1390 2:N:0:15
CATACATTGAGCGTACTCGACGAAGTTTGTCGGGGGGGGGGGGGGGAA
+
FFFFFFFFFFFFFFFFFFFFFFFFFFFFFFFFFFFFFFFFFFFFFFFF
@FS10000125:27:BPA73017-1634:1:1101:1640:1390 2:N:0:15
TAAACGTTGAGCGTACTCGACGAAGTTCGGGCGGGGGGGGGGGGGGGA
+
FFFFFFFFFFFFFFFFFFFFFFFFFFFFFFFFFFFFFFFFFFFFFF::
@FS10000125:27:BPA73017-1634:1:1101:2110:1390 2:N:0:15
TCCGGGTTGAGCGTACTCGACGAAGTTGCTAGGGGGGGGGGGGGGGAA
+
F::,,,FFFFFFFFFFFFFFFFFFFFFFFFFFFFFFFFFFFFFFF,FF
@FS10000125:27:BPA73017-1634:1:1101:3520:1390 2:N:0:15
TCTTTGTTGAGCGTACTCGACGAAGTTTGTGCGGGGGGGGGGGGGGGG
+
FFFFFFFFFFFFFFFFFFFFFFFFF,FFFFFFFFFFFFFFFFFFFFFF
@FS10000125:27:BPA73017-1634:1:1101:3840:1390 2:N:0:15
TTCAAATTGAGCGTAACTCGACGAAGTTTACTGGGGGGGGGGGGGGGA
+
FFFFFFFFFFFFFFFFFFFFFFFFFFFFFFFFFFFFFFFFFFFFFF,F
@FS10000125:27:BPA73017-1634:1:1101:4530:1390 2:N:0:15
TTTATTTTGAGCGTACTCGACGAAGTTGGGGGGGGGGGGGGGAAATTC
+
F,FFFFFFFFFFFFFFFFFFFFFFFFFFFFFFFFFFFFFFFF,FF,,,
@FS10000125:27:BPA73017-1634:1:1101:4940:1390 2:N:0:15
ATCCCCTTGAGCGTACTCGACGAAGTTGCATGGGGGGGGGGGGGGGGA
+
:,FFFFFFFFFFFFFFFFFFFFFFFFFFFFFFFFFFFFFFFFFFFF,F
@FS10000125:27:BPA73017-1634:1:1101:5100:1390 2:N:0:15
CCCCTCTTGAGCGTACTCGACGAAGTTGGGCCGGGGGGGGGGGGGGGA
+
FFFFFFFFFFFFFFFFFFFFFFFFFFFFFFFFFFFFFFFFFFFFFFFF
@FS10000125:27:BPA73017-1634:1:1101:5690:1390 2:N:0:15
CCCCCCTTGAGCGTACTCGACGAAGTTGTTCGGGGGGGGGGGGGGGGG
+
FFFFFFFFFFFFFFFFFFFFFFFFFFFF:::,FFFFFFFFFFFFFFF,
@FS10000125:27:BPA73017-1634:1:1101:7180:1390 2:N:0:15
AAGGCCTTGAGCGTACTCGACGAAGTTCACTGGGGGGGGGGGGGGGGA
+
FFFFFFFFFFFFFFFFFFFFFFFFFFFFFFFFFFFFFFFFFFFFFF,F
@FS10000125:27:BPA73017-1634:1:1101:7200:1390 2:N:0:15
TTACTTTTGAGCGTACTCGACGAAGTTACTAGGGGGGGGGGGGGGGGA
+
FF,,:FFFFFFFFFFFFFFFFFFFFFF,:,FFFFFFFFFFF:FF:,:,
@FS10000125:27:BPA73017-1634:1:1101:7880:1390 2:N:0:15
TCATCGTTGAGCGTACTCGACGAAGTTCGTGCGGGGGGGGGGGGGGGA
+
FFFFFFFFFFFFFFFFFFFFFFFFFFFFFFFFFFFFFFFFFFFFFFFF
@FS10000125:27:BPA73017-1634:1:1101:8090:1390 2:N:0:15
TCTACCTTGAGCGTACTCGACGAAGTTTGAAGGGGGGGGGGGGGGGAA
+
,FFFFFFFFFFFFFFFFFFFFFFFFFFFFFFFFFFFFFFFFFFFF,FF
@FS10000125:27:BPA73017-1634:1:1101:8530:1390 2:N:0:15
ATTTCTTTGAGCGTACTCGACGAAGTTCGTACGGGGGGGGGGGGGGGG
+
,FFFFFFFFFFFFFFFFFFFFFFFFFFFFFFFFFFFFFFFFFFFFFF:
@FS10000125:27:BPA73017-1634:1:1101:10000:1390 2:N:0:15
TACTGCTTGAGCGTACTCGACGAAGTTAACAGGGGGGGGGGGGGGGAA
+
FFFFFFFFFFFFFFFFFFFFFFFFFFFFFFFFFFFFFFFFFFFFF:FF
@FS10000125:27:BPA73017-1634:1:1101:10040:1390 2:N:0:15
ATAACTTTGAGCGTACTCGACGAAGTTCTATCGGGGGGGGGGGGGGGA
+
,,FF,FFFFFFFFFFFFFFFFFFFFFF,,,,FFFFFFFFFFFFFFFFF
@FS10000125:27:BPA73017-1634:1:1101:13430:1390 2:N:0:15
AATCGGTTGAGCGTACTCGACGAAGTTATGAGGGGGGGGGGGGGGGAA
+
FFFFFFFFFFFFFFFFFFFFFFFFFFFFFFFFFFFFFFFFFFFFFF,F
@FS10000125:27:BPA73017-1634:1:1101:14510:1390 2:N:0:15
TTTCTCTTGAGCGTACTCGACGAAGTTAGTGCGGGGGGGGGGGGGGGA
+
FF,::FFFFFFFFFFFFFFFFFFFFFFFFFFFFFFFFFFFFFFF:,,F
@FS10000125:27:BPA73017-1634:1:1101:15260:1390 2:N:0:15
ACCTCATTGAGCGTACTCGACGAAGTTCGCGCGGGGGGGGGGGGGGGA
+
FFFFFFFFFFFFFFFFFFFFFFFFFFFF:FFFFFFFFFFFFFFFFFFF
@FS10000125:27:BPA73017-1634:1:1101:15560:1390 2:N:0:15
AAGACTTTGAGCGTACTCGACGAAGTTTTAAGGGGGGGGGGGGGGGGA
+
FFFFFFFFFFFFFFFFFFFFFFFFFFFFFFFFFFFFFFFFFFFFF:FF
@FS10000125:27:BPA73017-1634:1:1101:15580:1390 2:N:0:15
ATTTATTTGAGCGTACCGACGAAGTTGCGCCGGGGGGGGGGGGGGGAA
+
,FFFFFFFFFFFFFFFFFFFFFFFFFFFFFFFFFFFFFFFFF,,,,F:
@FS10000125:27:BPA73017-1634:1:1101:16440:1390 2:N:0:15
GTATCTTTGAGCGTACTCGACGAAGGGGGGGGGGGGGGGGAAATCGGA
+
,,FFFFFFFFFFFFFFFFFFFFFFFFFFFFFFFFFFFFF::,,F:,::
@FS10000125:27:BPA73017-1634:1:1101:1110:1400 2:N:0:15
TGGATGTTGAGCGTACTCGACGAAGTTTACAGGGGGGGGGGGGGAGGA
+
FFF,F,FFFFFFFFFFFFFFFFFFFF,FFF:,:F:F,:,FF,FF:F,F
@FS10000125:27:BPA73017-1634:1:1101:3080:1400 2:N:0:15
ATGTGTTTGAGCGTACTCGACGAAGTTCTTACGGGGGGGGGGGGGGGA
+
F,FFFFFFFFFFFFFFFFFFFFFFFFFFFFFFFFFFFFFFFFFFFFFF
@FS10000125:27:BPA73017-1634:1:1101:3360:1400 2:N:0:15
CTCCCATTGAGCGTACTCGACGAAGTGGGGGGGGGGGGGGGAGATTGA
+
F,F,F,FFFFFFFFFFFFFFFFFFFFFFFFFFFFFFFFFFF:,F,,,,
@FS10000125:27:BPA73017-1634:1:1101:3660:1400 2:N:0:15
ATTTTTTTCAGCGTACTCGACGAAGTTTTGAGGGGGGGGGGGGGGGGA
+
F,FF:,::,FF::F::::FF,,FF,F,FFF,:,,,FF,FFF:,,:,,F
@FS10000125:27:BPA73017-1634:1:1101:4920:1400 2:N:0:15
TACATCTTGAGCGTACTCGACGAAGGGGGGGGGGGGGGGGGAGTTGGA
+
FFFFFFFFFFFFFFFFFFFFFFFFFFFFFFFFFFFFFFF:,F,:,,,F
@FS10000125:27:BPA73017-1634:1:1101:6900:1400 2:N:0:15
CTCCGCTTGAGCGTACTCGACGAAGTTCAGCGGGGGGGGGGGGGGGAA
+
FF,,,,FFFFFFFFFFFFFFFFFFFFFF,:FFFFFFFFFFFFFFFF,F
@FS10000125:27:BPA73017-1634:1:1101:7340:1400 2:N:0:15
CTGAGGTTGAGCGTACTCGACGAAGTTGCTGCGGGGGGAGGGGGGGGG
+
FFFFFFFFFFFFFFFFFFFFFFFFFFFFFFFFFFFFFFFFFFFFF,F:
@FS10000125:27:BPA73017-1634:1:1101:7900:1400 2:N:0:15
CTGGATTTGAGCGTACTCGACGAAGTTTAAAGGGGGGGGGGGGGGGGG
+
FFFFFFFFFFFFFFFFFFFFFFFFFFFFFFFFFFFFFFFFFFFFF:FF
@FS10000125:27:BPA73017-1634:1:1101:10210:1400 2:N:0:15
TTAAGATTGAGCGTACTCGACGAAGTTAAACCGGGGGGGGGGGGGGAA
+
F:F,:FFFFFFFFFFFFFFFFFFFFFFFFFFFFFFFFFFFFFFF:F:F
@FS10000125:27:BPA73017-1634:1:1101:10580:1400 2:N:0:15
GGGGTTTTGAGCGTACTCGACGAAGTTTTGCCGGGGGGGGGGGGGGGG
+
,,FFF,FFFFFFFFFFFFFFFFFFFFF:FFFFFFFFFFFFFFFFFF:,
@FS10000125:27:BPA73017-1634:1:1101:11020:1400 2:N:0:15
TCATATTTGAGCGTACTCGACGAAGTTGACTGGGGGGGGGGGGGGGGG
+
FFFFFFFFFFFFFFFFFFFFFFFFFFFFFFFFFFFFFFFFFFFFFFF,
@FS10000125:27:BPA73017-1634:1:1101:11320:1400 2:N:0:15
CACGAATTGAGCGTACTCGACGAAGTTCTGTGGGGGGGGGGGGGGGAA
+
FFFFFFFFFFFFFFFFFFFFFFFFFFFFFFFFFFFFFFFFFFFFF,FF
@FS10000125:27:BPA73017-1634:1:1101:11870:1400 2:N:0:15
TTTGTCTTGAGCGTACTCGACGAAGTTCTGCGGGGGGGGGGGGGGGGA
+
F,FFFFFFFFFFFFFFFFFFFFFFFFFFFFFFFFFFFFFFFFFFFFF,
@FS10000125:27:BPA73017-1634:1:1101:12130:1400 2:N:0:15
CCATGATTGAGCGTACTCGACGAAGTTCAGGCGGGAGGGGGGGGGGGA
+
,F,FFFFFFFFFFFFFFFFFFFFFFFFF:,FFFFFFFFFFFFF::,:,
@FS10000125:27:BPA73017-1634:1:1101:12970:1400 2:N:0:15
TTGGATTTGAGCGTACTCGACGAAGTGGGGGGGGGGGGGGGAATTCGA
+
FFFFFFFFFFFFFFFFFFFFFFFFFFFFFFFFFFFFFFFFFF,,F:,F
@FS10000125:27:BPA73017-1634:1:1101:13780:1400 2:N:0:15
CACCTCTTGAGCGTACTCGACGAAGTTGCTTGGGGGGGGGGGGGGGGA
+
FFFFFFFFFFFFFFFFFFFFFFFFFFFFFFFFFFFFFFFFFFFFFFF,
@FS10000125:27:BPA73017-1634:1:1101:13940:1400 2:N:0:15
TATATCTTGAGCGTACTCGACGAAGTTTATCCGGGGGGGGGGGGGGGA
+
FFFFFFFFFFFFFFFFFFFFFFFFFFFFFFFFFFFFFFFFFFFFFFFF
@FS10000125:27:BPA73017-1634:1:1101:14660:1400 2:N:0:15
CACATCTTGAGCGTACTCGACGAAGTTCCTGCGGGTGGGGGGGGGGGG
+
FFFFFFFFFFFFFFFFFFFFFFFFFFFFFFFFFFFFFFFFFFFFFFFF
@FS10000125:27:BPA73017-1634:1:1101:14900:1400 2:N:0:15
CACATCTTGAGCGTACTCGACGAAGTTGGCGGGGGGGGGGGGGGGGAA
+
FFFFFFFFFFFFFFFFFFFFFFFFFFFFFFFFFFFFFFFFFFFFF,FF
@FS10000125:27:BPA73017-1634:1:1101:15050:1400 2:N:0:15
ACATTTTTGAGCGTACTCGACGAAGTTCAGCCGGGGGGGGGGGGGGGA
+
FFFFFFFFFFFFFFFFFFFFFFFFFFFFFFFFFFFFFFFFFFF::,:F
@FS10000125:27:BPA73017-1634:1:1101:16040:1400 2:N:0:15
TTTTCATTGAGCGTACTCGACGAAGTTCAGCGGGGGGGGGGGGGGGAA
+
F,FFFFFFFFFFFFFFFFFFFFFFFFFFFFFFFFFFFFFFFFFFF:FF
@FS10000125:27:BPA73017-1634:1:1101:16300:1400 2:N:0:15
ATGGATTTGAGCGTACTCGACGAAGTTTTCAGGGGGGGGGGGGGGGAA
+
FFFFFFFFFFFFFFFFFFFFFFFFFFFFFFFFFFFFFFFFFFFFF:FF
@FS10000125:27:BPA73017-1634:1:1101:16340:1400 2:N:0:15
ATAATATTGAGCGTACTCGACGAAGTTGTCAGGGGGGGGGGGGGGGAA
+
,FFFFFFFFFFFFFFFFFFFFFFFFFFFFFFFFFFFFFFFFFFFF,,F
@FS10000125:27:BPA73017-1634:1:1101:3620:1410 2:N:0:15
CTGTCTTTGAGCGTACTCGACGAAGTTGGGCGGGGGGGGGGGGGGGAA
+
FFFFFFFFFFFFFFFFFFFFFFFFFFFFFFFFFFFFFFFFFFFFFF,F
@FS10000125:27:BPA73017-1634:1:1101:3850:1410 2:N:0:15
CTTGACTTGAGCGTACTCGACGAAGTTCACGCGGGGGGGGGGGGGGGA
+
F,FFFFFFFFFFFFFFFFFFFFFFFFFFFFFFFFFFFFFFFFFFFFF,
@FS10000125:27:BPA73017-1634:1:1101:4140:1410 2:N:0:15
ACACGATTGAGTGTACTCGACGAAGTTTAAGGGGGGGGGGGGGGGGAA
+
:F:FFFFFFFF:FFFFFFFFFFFFFFFF::F,FFFFFFFFFFFFF:FF
@FS10000125:27:BPA73017-1634:1:1101:5480:1410 2:N:0:15
AGCCGGTTGAGCGTACTCGACGAAGTTTATAGGGGGGGGGGGGGGGAA
+
F:FFFFFFFFFFFFFFFFFFFFFFFFFFFFFFFFFFFFFFFFFFFFFF
@FS10000125:27:BPA73017-1634:1:1101:6970:1410 2:N:0:15
GCCTCATTGAGCGTACTCGACGAAGTTGACAGGGGGGGGGGGGGGGGA
+
,FFFFFFFFFFFFFFFFFFFFFFFFFFFFFFFFFFFFFFFFFFFFF,F
@FS10000125:27:BPA73017-1634:1:1101:7020:1410 2:N:0:15
CTCCGTTTGAGCGTACTCGACGAAGTTTTCGGGGGGGGGGGGGGGGGG
+
FFFFFFFFFFFFFFFFFFFFFFFFFFFFFFFFFFFFFFFFFFFFFFFF
@FS10000125:27:BPA73017-1634:1:1101:7670:1410 2:N:0:15
ATATCTTTGAGCGTACTCGACGAAGTTCCAAGGGGGGGGGGGGGGGAA
+
FFFFFFFFFFFFFFFFFFFFFFFFFFFFFFFFFFFFFFFFFFFFF,FF
@FS10000125:27:BPA73017-1634:1:1101:8490:1410 2:N:0:15
GCGGTATTGAGCGTACTCGACGAAGTGGGGGGGGGGGGGGGGGGGAGG
+
,FFFFFFFFFFFFFFFFFFFFFFFFFFFFFFFFFFFFFFFFFF:F,,F
@FS10000125:27:BPA73017-1634:1:1101:8960:1410 2:N:0:15
CACTCCTTGAGCGTACTCGACGAAGTTTCGGGGGGGGGGGGGGGGAAT
+
FFFFFFFFFFFFFFFFFFFFFFFFFFFFFFFFFFFFFFFFFFFF,F::
@FS10000125:27:BPA73017-1634:1:1101:10320:1410 2:N:0:15
ATATCATTGAGCGTACTCGACGAAGTTGCGGGGGGGGGGGGGGGAAAT
+
F,FFFFFFFFFFFFFFFFFFFFFFFFFFFFFFFFFFFFFFFFF,FF,F
@FS10000125:27:BPA73017-1634:1:1101:13160:1410 2:N:0:15
CTACACTTGAGCGTACTCGACGAAGTTAAGGGGGGGGGGGGGGGAGAT
+
FFFFFFFFFFFFFFFFFFFFFFFFFFFFFFFFFFFFFFFFFFF,F,,F
@FS10000125:27:BPA73017-1634:1:1101:14570:1410 2:N:0:15
TTTCTTTTGAGCGTACTCGACGAAGTTTTCTGGGGGGGGGGGGGGGGG
+
,,FFFFFFFFFFFFFFFFFFFFFFFFFFFFFFFFFFFFFFFFFFFFF:
@FS10000125:27:BPA73017-1634:1:1101:16020:1410 2:N:0:15
TTGTAATTGAGCGTACTCGACGAAGTTTGGGCGGGGGGGGGGGGGGGA
+
,,F:FFFFFFFFFFFFFFFFFFFFFFFFFFFFFFFFFFFFFFFFFF,:
@FS10000125:27:BPA73017-1634:1:1101:2610:1420 2:N:0:15
TTAGTATTGGGGGGGGGGGGGGGGGAGTTGGGAAGGGCGTCGTGGAGA
+
FFFFFFFFFFFFFFFFFFFFFFFF,,,,,,F,FF:,::,,,,,,,::F
@FS10000125:27:BPA73017-1634:1:1101:6420:1420 2:N:0:15
TTTCGCTTGAGCGTACTCGACGAAGTTGCTGGGGGGGGGGGGGGGGAA
+
F,:FFFFFFFFFFFFFFFFFFFFFFFFFFFFFFFFFFFFFFFFFF:,F
@FS10000125:27:BPA73017-1634:1:1101:7460:1420 2:N:0:15
TGTACCTTGAGCGTACTCGACGAAGTTGCGGGGTGGGGGGGGGGGGGA
+
,,:FFFFFFFFFFFFFFFFFFFFFFFFFFFFFFFFFFFFFFFFFFFF:
@FS10000125:27:BPA73017-1634:1:1101:7540:1420 2:N:0:15
CTCTTATTGAGCGTACTCGACGAGGTTCCAGCGGGGGGGGGGGGGAGA
+
FFF,,FFFFFFFFFFFFFFFFFF,FFF,,F,,FFFFFFFFFFFFF:,:
@FS10000125:27:BPA73017-1634:1:1101:7640:1420 2:N:0:15
TTTCGTTTGAGCGTACTCGACGAAGTATACGGGGGGGGGGGGGGGAAA
+
F,FFFFFFFFFFFFFFFFFFFFFFFFFFFFFFFFFFFFFFFFFF,FF,
@FS10000125:27:BPA73017-1634:1:1101:8400:1420 2:N:0:15
GGCATCTTGAGCGTACTCGACGAAGTTATGGGGGGGGGGGGGGGGGAG
+
:,FF,FFFFFFFFFFFFFFFFFFFFFFF::FFFFFFFFFFFFFF,,:,
@FS10000125:27:BPA73017-1634:1:1101:8440:1420 2:N:0:15
ATATCTTTGAGCGTACTCGACGAAGTTGCGGGGGGGGGGGGGGGAAAT
+
F,FFFFFFFFFFFFFFFFFFFFFFFFFFFFFFFFFFFFFFFFF,F:,F
@FS10000125:27:BPA73017-1634:1:1101:8780:1420 2:N:0:15
TCATGCTTGAGCGTACTCGACGAAGTTTGCAGGGGGGGGGGGGGGGAA
+
FFF,,FFFFFFFFFFFFFFFF,F:FFFFFF,FFFFFFFFFFFFFFF,F
@FS10000125:27:BPA73017-1634:1:1101:8790:1420 2:N:0:15
TTAAGGTTGAGCGTACTCGACGAAGTTTATCCGGGGGGGGGGGGGGGG
+
,,FFFFFFFFFFFFFFFFFFFFFFFFFFFFFFFFFFFFFFF:FFF,,F
@FS10000125:27:BPA73017-1634:1:1101:9000:1420 2:N:0:15
TTTCGATTGAGCGTACTCGACGAAGTTCAGGGGGGGGGGGGGGGAAAT
+
F,FFFFFFFFFFFFFFFFFFFFFFFFFFFFFFFFFFFFFFFFF,F:,F
@FS10000125:27:BPA73017-1634:1:1101:9850:1420 2:N:0:15
TAGCTTTTGAGCGTACTCGACGAAGTTGATCGGGGGGGGGGGGGGGGA
+
FFFFFFFFFFFFFFFFFFFFFFFFFFFFFFFFFFFFFFFFFFFFFF,F
@FS10000125:27:BPA73017-1634:1:1101:10290:1420 2:N:0:15
TAATTATTGAGCGTACTCGACGAAGTTAGCTGGGGGGGGGGGGGGGAA
+
FFFFFFFFFFFFFFFFFFFFFFFFFFFFFFFFFFFFFFFFFFFFF,F:
@FS10000125:27:BPA73017-1634:1:1101:10360:1420 2:N:0:15
TTGTGGTTGAGCGTACTCGACGAAGTTGTTACGGGGGGGGGGGGGGGG
+
FF,::FFFFFFFFFFFFFFFFFFFFFFFF:FFFFFFFFFFFFFFFFF:
@FS10000125:27:BPA73017-1634:1:1101:10540:1420 2:N:0:15
TTGGTTTTGAGCGTACTCGACGAAGTTTTGCCGGGGGGGGGGGGGGGG
+
:F::FFFFFFFFFFFFFFFFFFFFFFFFFFFFFFFFFFFFFFFFFF:,
@FS10000125:27:BPA73017-1634:1:1101:10840:1420 2:N:0:15
ACCGTATTGAGCGTACTCGACGAAGTTGCAGGGGGGGGGGGGGGGAAA
+
,FFFFFFFFFFFFFFFFFFFFFFFFFFFF:FFFFFFFFFFFFFF:FF:
@FS10000125:27:BPA73017-1634:1:1101:10950:1420 2:N:0:15
TTTTTCTTGAGCGTACTCGACGAAGTTCAGTGGGGGGGGGGGGGGGGA
+
,FFF:,FFFFFFFFFFFFFFFFFFFFFFF,FFFFFFFFFFFFFF::,:
@FS10000125:27:BPA73017-1634:1:1101:11590:1420 2:N:0:15
TCTGGTTTGAGCGTACTCGACGAAGTTCAGGGGGGGGGGGGGGGAAAT
+
,FFFFFFFFFFFFFFFFFFFFFFFFFFFFFFFFFFFFFFFFFF,F,,F
@FS10000125:27:BPA73017-1634:1:1101:12290:1420 2:N:0:15
CTATTCTTGAGCGTACTCGACGAAGTTTAAGGGGGGGGGGGGGGGGAA
+
FFFFFFFFFFFFFFFFFFFFFFFFFFFFFFFFFFFFFFFFFFFFF,::
@FS10000125:27:BPA73017-1634:1:1101:13500:1420 2:N:0:15
TCTTTATTGAGCGTACTCGACGAAGTTGACAGGGGGGGGGGGGGGGAA
+
,FFFFFFFFFFFFFFFFFFFFFFFFFFFFFFFFFFFFFFFFFFFFFFF
@FS10000125:27:BPA73017-1634:1:1101:14650:1420 2:N:0:15
CTCAATTTGAGCGTACTCGACGAAGTTGGACCGGGGGGGGGGGGGGGA
+
FFFFFFFFFFFFFFFFFFFFFFFFFFFFFFFFFFFFFFFFFFFFF,:F
@FS10000125:27:BPA73017-1634:1:1101:15160:1420 2:N:0:15
TCTTCATTGAGCGTACTCGACGAAGTTAGGGGGGGGGGGGGGGGGGAA
+
,F,F:FFFFFFFFFFFFFFFFFFFFFFF:,,,FFFFFFFFFFFF,,:,
@FS10000125:27:BPA73017-1634:1:1101:15670:1420 2:N:0:15
TACAGGTTGAGCGTACTCGACGAAGTTGCCGGGGAGGGGGGGGGGGGG
+
,:FFFFFFFFFFFFFFFFFFFFFFFFFFFFFFFFFFFFFFFFFFF,FF
@FS10000125:27:BPA73017-1634:1:1101:16050:1420 2:N:0:15
TAGTATTTGAGCGTACTCGACGAAGTTTGGGCGGGGGGGGGGGGGGGA
+
::::F,FFFFFFFFFFFFFFFFFFFFFFF,FFFFFFFFFFFFFFF,,F
@FS10000125:27:BPA73017-1634:1:1101:16060:1420 2:N:0:15
ACCTTGTTGAGCGTACTCGACGAAGTTAGTGCGGGGGGGGGGGGGGGA
+
FFFFFFFFFFFFFFFFFFFFFFFFFFFFFFFFFFFFFFFFFFFFF:FF
@FS10000125:27:BPA73017-1634:1:1101:1210:1430 2:N:0:15
TTCCCCTTGAGCGTACTCGACGAAGTTGCCGGGGGGGGGGGGGGGAGT
+
,FFFFFFFFFFFFFFFFFFFFFFFFFFFFFFFFFFFFFFFFFF,,:,:
@FS10000125:27:BPA73017-1634:1:1101:1590:1430 2:N:0:15
TAAACATTGAGCGTACTCGACGAAGTTACTAGGGGGGGGGGGGGGGAA
+
FFFFFFFFFFFFFFFFFFFFFFFFFFFFFFFFFFFFFFFFFFFFF,FF
@FS10000125:27:BPA73017-1634:1:1101:1650:1430 2:N:0:15
CCCGTTTTGAGCGTACTCGACGAAGTTTACAGGGGGGGGGGGGGGGGG
+
FFFFFFFFFFFFFFFFFFFFFFFFFFFFFFFFFFFFFFFFFFFFFF,F
@FS10000125:27:BPA73017-1634:1:1101:2860:1430 2:N:0:15
TATGTCTTGAGCGTACTCGACGAAGTTTAGTGGGGGGGGGGGGGGGGA
+
,,,,FFFFFFFFFFFFFFFFFFFFFF:FFF:FFFFFFFFFFFFFFF,F
@FS10000125:27:BPA73017-1634:1:1101:4420:1430 2:N:0:15
TTGGGGGGGGGGGGGGGGGGGGGGGGGGGGGGGGGGGGGGGGGGGGGG
+
,,FFFFFFFF:FFFFFFFFFFFFFFFFFFFFFFFFFFFFFFFFFFFF,
@FS10000125:27:BPA73017-1634:1:1101:5250:1430 2:N:0:15
TCAGATTTGAGCGTACTCGACGAAGTTGGGAGGGGGGGGGGGGGGGAT
+
,FFFFFFFFFFFFFFFFFFFFFFFFFFFFFFFFFFFFFFFFFF:,FF,
@FS10000125:27:BPA73017-1634:1:1101:5480:1430 2:N:0:15
TATCGCTTGAGCGTACTCGACGAAGTTGGAGGGGGGGGGGGGGGGAAA
+
FFFFFFFFFFFFFFFFFFFFFFFFFFFFFFFFFFFFFFFFFFFF::,,
@FS10000125:27:BPA73017-1634:1:1101:5900:1430 2:N:0:15
ACACAATTGAGCGTACTCGACGAAGTTGAATGGGGGGGGGGGGGGGAA
+
FFFFFFFFFFFFFFFFFFFFFFFFFFFFFFFFFFFFFFFFFFFFF,FF
@FS10000125:27:BPA73017-1634:1:1101:6250:1430 2:N:0:15
CTTACCTTGAGCGTACTCGACGAAGTTTATCCGGGGGGGGGGGGGGGA
+
FF:FFFFFFFFFFFFFFFFFFFFFFFFFFFFFFFFFFFFFFFFFFFFF
@FS10000125:27:BPA73017-1634:1:1101:7210:1430 2:N:0:15
CTGGTGTTGAGCGTACTCGACGAAGTTGCACGGGGGGGGGGGGGGGAA
+
FF:FFFFFFFFFFFFFFFFFFFFFFFFFFFFFFFFFFFFFFFFFF:FF
@FS10000125:27:BPA73017-1634:1:1101:7420:1430 2:N:0:15
TCCAGTTTGAGCGTACTCGACGAAGTTTGCTGGGGGGGGGGGGGGGGG
+
FFFFFFFFFFFFFFFFFFFFFFFFFFFFFFFFFFFFFFFFFFFF::FF
@FS10000125:27:BPA73017-1634:1:1101:7700:1430 2:N:0:15
CACAAGTTGAGCGTACTCGACGAAGTTGTGCCGGGGGGGGGGGGGGGG
+
FFFFFFFFFFFFFFFFFFFFFFFFFFFFFFFFFFFFFFFFFFFFF,FF
@FS10000125:27:BPA73017-1634:1:1101:9280:1430 2:N:0:15
TATATTTTGAGCGTACTCGACGAAGTTAGCAGGGGGGGGGGGGGGAGA
+
FFFF,FFFFFFFFFFFFFFFFFFFFFFFFF,,FFFFFFFFFFFFF:,F
@FS10000125:27:BPA73017-1634:1:1101:9460:1430 2:N:0:15
TGACTCTTGAGCGTACTCGACGAAGTGCTACGGGGGGGGGGGGGGGGA
+
,F,F,FFFFFFFFFFFFFFFFFFFF,,,,,,FFFFFFFFFFFFFFFF,
@FS10000125:27:BPA73017-1634:1:1101:10100:1430 2:N:0:15
AAGTCTTTGAGCGTACTCGACGAAGTTGTCTCGGGGGGGGGGGGGGGA
+
FFFFFFFFFFFFFFFFFFFFFFFFFFFFFFFFFFFFFFFFFFFFFFF,
@FS10000125:27:BPA73017-1634:1:1101:10320:1430 2:N:0:15
CTTGTCTTGAGCGTACTCGACGAAGTTCTAAGGGGGGGGGGGGGGGGA
+
FFFFFFFFFFFFFFFFFFFFFFFFFFFFFFFFFFFFFFFFFFF::,,F
@FS10000125:27:BPA73017-1634:1:1101:11940:1430 2:N:0:15
CTTTCATTGAGCGTACTCGACGAAGGGGGGGGGGGGGGGGAAGTCGGA
+
FFFFFFFFFFFFFFFFFFFFFFFFFFFFFFFFFFFFFFFF,,,:,,,F
@FS10000125:27:BPA73017-1634:1:1101:12140:1430 2:N:0:15
CCCGCTTTGAGCGTACTCGACGAAGTTTGACGGGGGGGGGGGGGGGGG
+
FF,,FFFFFFFFFFFFFFFFFFFFFFF,:FFFFFFFFFFFFFFFFF:F
@FS10000125:27:BPA73017-1634:1:1101:12500:1430 2:N:0:15
CAGTGGTTGAGCGTACTCGACGAAGTTATTGCGGGGGGGGGGGGGGGA
+
FFFFFFFFFFFFFFFFFFFFFFFFFFFFFFFFFFFFFFFFFFFFF,,F
@FS10000125:27:BPA73017-1634:1:1101:12850:1430 2:N:0:15
ATGGCATTGAGCGTACTCGACGAAGTTACTGCGGGGGGGGGGGGGGGG
+
:F:FFFFFFFFFFFFFFFFFFFFFFFFFFFFF:FFFFFFFFF:F,F,F
@FS10000125:27:BPA73017-1634:1:1101:14040:1430 2:N:0:15
TACGTTTTGAGCGTACTCGACGAAGTTCCAGCGGGGGGGGGGGGGGGA
+
FFFFFFFFFFFFFFFFFFFFFFFFFFFFFFFFFFFFFFFFFFFFFF,F
@FS10000125:27:BPA73017-1634:1:1101:14660:1430 2:N:0:15
CTAATCTTGAGCGTACTCGACGAAGTTGAGGGGGGGGGGGGGGGAAAT
+
FFFFFFFFFFFFFFFFFFFFFFFFFFFFFFFFFFFFFFFFFFF,F:,F
@FS10000125:27:BPA73017-1634:1:1101:14670:1430 2:N:0:15
CTAATCTTGAGCGTACTCGACGAAGTTGAGGGGGGGGGGGGGGGAGAT
+
FFFFFFFFFFFFFFFFFFFFFFFFFFFFFFFFFFFFFFFFFFF,F,,F
@FS10000125:27:BPA73017-1634:1:1101:16110:1430 2:N:0:15
ATTCCGTTGAGCGTACTCGACGAAGTTTACAGGGGGGGGGGGGGGGAA
+
FFFFFFFFFFFFFFFFFFFFFFFFFFFFFFFFF:FFFFFFFFFFF,F:
@FS10000125:27:BPA73017-1634:1:1101:16260:1430 2:N:0:15
TTCATTTTGAGCGTACTCGACGAAGTTGCAAGGGGGGGGGGGGGGGGA
+
FFFFFFFFFFFFFFFFFFFFFFFFFFFFFFFFFFFFFFFFFFFFFF,,
@FS10000125:27:BPA73017-1634:1:1101:1560:1440 2:N:0:15
CCACCCTTGAGCGTACTCGACGAAGTTGCCTGGGGGGGGGGGGGGGGG
+
,F,,,FFFFFFFFFFFFFFFFFFFFFF,,F,FFFFFFFFFFFFFFF,,
@FS10000125:27:BPA73017-1634:1:1101:1900:1440 2:N:0:15
GGGGACTTGAGCGTACTCGACGAAGTTAGCAGGGGGGGGGGGGGGGAA
+
,,FFFFFFFFFFFFFFFFFFFFFFFFFFFFFFFFFFFFFFFFFFFFFF
@FS10000125:27:BPA73017-1634:1:1101:2680:1440 2:N:0:15
TAACGCTTGAGCGTACTCGACGAAGTTAGCCCGGGGGGGGGGGGGGGA
+
,,FFFFFFFFFFFFFFFFFFFFFFFFFFFFFFFFFFFFFFFFFFFFFF
@FS10000125:27:BPA73017-1634:1:1101:2930:1440 2:N:0:15
ATTCAGTTGAGCGTACTCGACGAAGTTGATTGGGGGGGGGGGGGGGGA
+
FFFFFFFFFFFFFFFFFFFFFFFFFFFFFFFFFFFFFFFFFFFFFF,F
@FS10000125:27:BPA73017-1634:1:1101:3480:1440 2:N:0:15
TTATTCTTGAGCGTACTCGACGAAGTTCTTTCGGGGGGGGGGGGGGGA
+
FF:,F,FFFFFFFFFFFFFFFFFFFFF:,,,::FFFFFFFFFFFFFF:
@FS10000125:27:BPA73017-1634:1:1101:5560:1440 2:N:0:15
CACAGTTTGAGCGTACTCGACGAAGTTCAGTCGGGGGGGGGGGGGGGG
+
FFFFFFFFFFFFFFFFFFFFFFFFFFFFFFFFFFFFFFFFFFFFF,,F
@FS10000125:27:BPA73017-1634:1:1101:7270:1440 2:N:0:15
TATTGTTTGAGCGTACTCGACGAAGTTGGCCGGGGGGGGGGGGGGGGA
+
::FFFFFFFFFFFFFFFFFFFFFFFFFFFFFFFFFFFFFFFFFF:F,F
@FS10000125:27:BPA73017-1634:1:1101:8170:1440 2:N:0:15
TTCCGTTTGAGCGTACTCGACGAAGTTCTTAGGGGGGGGGGGGGGGGA
+
FFFFFFFFFFFFFFFFFFFFFFFFFFFFFFFFFFFFFFFFFFFFFF:F
@FS10000125:27:BPA73017-1634:1:1101:8340:1440 2:N:0:15
CCTCCATTGAGCGTACTCGACGAAGTTTCTGCGGGGGGGGGGGGGGGG
+
FF,F:,FFFFFFFFFFFFFFFFFFFFF:FFFFFFFFFFFFFFFF:F,F
@FS10000125:27:BPA73017-1634:1:1101:9080:1440 2:N:0:15
AAGCACTTGAGCGTACTCGACGAAAGTTAACAGGGGGGGGGGGGGGGA
+
FFFFFFFFFFFFFFFFFFFFFFFFFFFFFFFFFFFFFFFFFFFFFFF,
@FS10000125:27:BPA73017-1634:1:1101:9820:1440 2:N:0:15
TCTAAATTGAGCGTACTCGACGAAGTTCAGAGGGGGGGGGGGGGGGAA
+
FFFFFFFFFFFFFFFFFFFFFFFFFFFFFFFFFFFFFFFFFFFFF,FF
@FS10000125:27:BPA73017-1634:1:1101:11240:1440 2:N:0:15
CTTGTTTTGAGCGTACTCGACGAAGGGGGGGGGGGGGGGAGATCGGAA
+
FFFFFFFFFFFFFFFFFFFFFFFFFFFFFFFFFFFFFFF,,::,,,F:
@FS10000125:27:BPA73017-1634:1:1101:11750:1440 2:N:0:15
TTGCCATTGAGCGTACTCGACGAAGTTTGGTGGGGGGGGGGGGGGGAA
+
F,FFFFFFFFFFFFFFFFFFFFFFFFFFFFFFFFFFFFFFFFFFF,:F
@FS10000125:27:BPA73017-1634:1:1101:12280:1440 2:N:0:15
ATGATCTTGAGCGTACTCGACGAAGTTGGCGGGGGGGGGGGGGGAAAT
+
FFFFFFFFFFFFFFFFFFFFFFFFFFFFFFFFFFFFFFFFFFF,:FF:
@FS10000125:27:BPA73017-1634:1:1101:12570:1440 2:N:0:15
TCGTACTTGAGCGTACTCGACGAAGTTTGCACGGGGGGGGGGGGGGGG
+
FFFFFFFFFFFFFFFFFFFFFFFFFFFFFFFFFFFFFFFFFFFFFFF,
@FS10000125:27:BPA73017-1634:1:1101:13960:1440 2:N:0:15
TATTCCTTGAGCGTACTCGACGAAGTTGCGCCGGGGGGGGGGGGGGGA
+
::FFFFFFFFFFFFFFFFFFFFFFFFFFFFFFFFFFFFFFFFFFFF:F
@FS10000125:27:BPA73017-1634:1:1101:14430:1440 2:N:0:15
TTGTGATTGAGCGTACTCGACGAAGTTAAGGGGGGGGGGGGGGGGGAA
+
FFFFFFFFFFFFFFFFFFFFFFFFFFFFFFFFFFFFFFFFFFFFF,FF
@FS10000125:27:BPA73017-1634:1:1101:14460:1440 2:N:0:15
TTTTTCTTGAGCGTACTCGACGAAGTTGCTTCGGGGGGGGGGGGGGGA
+
FFFFFFFFFFFFFFFFFFFFFFFFFFFFFFFFFFFFFFFFFFFFFFF:
@FS10000125:27:BPA73017-1634:1:1101:16150:1440 2:N:0:15
TTGCACTTGAGCGTACTCGACGAAGTTGTCAGGGGGGGGGGGGGGGAA
+
,F:FFFFFFFFFFFFFFFFFFFFFFFFFFFFFFFFFFFFFFFFFF,F:
@FS10000125:27:BPA73017-1634:1:1101:1260:1450 2:N:0:15
ACTTTATTGAGCGTACTCGACGAAGTTTTCTGGGGGGGGGGGGGGATG
+
FF,F,,FFFFFFFFFFFFFFFFFFFFFF,::FFFFFFFFFFFF,,F,:
@FS10000125:27:BPA73017-1634:1:1101:1330:1450 2:N:0:15
GTGACCTTGAGCGTACTCGACGAAGTTGTAGCGGGGGGGGGGGGGGGA
+
::FFFFFFFFFFFFFFFFFFFFFFFFFFFFFFFFFFFFFFFFFFFFF,
@FS10000125:27:BPA73017-1634:1:1101:1360:1450 2:N:0:15
CCACCCTTGAGCGTACTCGACGAAGTTAGAAGGGGGGGGGGGGGGGAA
+
FFFFFFFFFFFFFFFFFFFFFFFFFFFFFFFFFFFFFFFFFFFFFFFF
@FS10000125:27:BPA73017-1634:1:1101:1820:1450 2:N:0:15
TATAACTTGAGCGTACTCGACGAAGTTGACCCGGGGGGGGGGGGGGGA
+
,:,F:,FFFFFFFFFFFFFFFFFFFFFFFF:,FFFFFFFFFFFFFFFF
@FS10000125:27:BPA73017-1634:1:1101:1860:1450 2:N:0:15
ATGTTTTTGAGCGTACTCGACGAAGTTATAACGGGGGGGGGGGGGGGA
+
FFFFFFFFFFFFFFFFFFFFFFFFFFFFFFFFFFFFFFFFFFFFFFFF
@FS10000125:27:BPA73017-1634:1:1101:2540:1450 2:N:0:15
TCTGGGTTGAGCGTACTCGACGAAGTTAAGCCGGGGGGGGGGGGGGAA
+
FFFFFFFFFFFFFFFFFFFFFFFFFFFFFFFFFFFFFFFFFFFFFF,F
@FS10000125:27:BPA73017-1634:1:1101:5220:1450 2:N:0:15
GTTCTATTGAGCGTACTCGACGAAGTTGGTCCGGGGGGGGGGGGGGAA
+
:,FFFFFFFFFFFFFFFFFFFFFFFFFFF:FFFFFF:FFFFFFFFF,,
@FS10000125:27:BPA73017-1634:1:1101:5310:1450 2:N:0:15
CACGGTTTGAGCGTACTCGACGAAGTTAGCCTGGGGGGGGGGGGGGGG
+
FFFFFFFFFFFFFFFFFFFFFFFFFFFFFFFFFFFFFFFFFFFFFFF:
@FS10000125:27:BPA73017-1634:1:1101:5330:1450 2:N:0:15
ACCCACTTGAGCGTACTCGACGAAGTTTTGCCGGGGGGGGGGGGGGGG
+
FFFFFFFFFFFFFFFFFFFFFFFFFFFFFFFF:FFFFFFFF,:F:F,,
@FS10000125:27:BPA73017-1634:1:1101:6170:1450 2:N:0:15
CCCTTTTTGAGCGTACTCGACGAAGTTCGGGCGGGGGGGGGGGGGGGA
+
F:,FFFFFFFFFFFFFFFFFFFFFFFFFFF:FFF:FFFFFF:FF:F,:
@FS10000125:27:BPA73017-1634:1:1101:6270:1450 2:N:0:15
TCTTATTTGAGCGTACTCGACGAAGTTGTGCCGGGGGGGGGGGGGGGA
+
,FFFFFFFFFFFFFFFFFFFFFFFFFFFFFFFFFFFFFFFFFFFFF:F
@FS10000125:27:BPA73017-1634:1:1101:7150:1450 2:N:0:15
ACATCCTTGAGCGTACTCGACGAAGTTGCATCGGGGGGGGGGGGGGGA
+
FFFF,FFFFFFFFFFFFFFFFFFFFFFFFFFFFFFFFFFFFFFF:FF,
@FS10000125:27:BPA73017-1634:1:1101:7640:1450 2:N:0:15
GGGTAATTGAGCGTACTCGACGAAGTTTAGAGGGGGGGGGGGGGGGGA
+
,F::FFFFFFFFFFFFFFFFFFFFFFFFFFFFFFFFFFFFFF:F,:,F
@FS10000125:27:BPA73017-1634:1:1101:7710:1450 2:N:0:15
ATTCACTTGAGCGTACTCGACGAAGTTTAATCGGGGGGGGGGGGGGGG
+
FFFFFFFFFFFFFFFFFFFFFFFFFFFFFFFFFFFFFFFFFFFFFFFF
@FS10000125:27:BPA73017-1634:1:1101:9070:1450 2:N:0:15
TTACCGTTGAGCGTACTCGACGAAGTTGTGTGGGGGGGGGGGGGGGAA
+
,,FFFFFFFFFFFFFFFFFFFFFFFFFFFFFFFFFFFFFFFFFFF,FF
@FS10000125:27:BPA73017-1634:1:1101:9080:1450 2:N:0:15
ATTTGTTTGAGCGTACTCGACGAAGTTGGGGGGGGGGGGGGGAGATCG
+
FFFFFF:FFFFFFFFFFFFFFFFFFFFFFFFFFFFFFFFFFFF,F:,,
@FS10000125:27:BPA73017-1634:1:1101:10140:1450 2:N:0:15
TTTAGATTGAGCGTACTCGACGAAGTTTGATCGGGGGGGGGGGGGGGG
+
,FFFFFFFFFFFFFFFFFFFFFFFFFFFFFFFFFFFFFFFFFFFFF,:
@FS10000125:27:BPA73017-1634:1:1101:10320:1450 2:N:0:15
CTTGTCTTGAGCGTACTCGACGAAGTTCTAAGGGGGGGGGGGGGGGGA
+
FFFFFFFFFFFFFFFFFFFFFFFFFFFFFFFFFFFFFFFFFFFF::,F
@FS10000125:27:BPA73017-1634:1:1101:11110:1450 2:N:0:15
AATCAATTGATCGTACTCGACGAAGTTACGGGGGAGGGGGGGGGGGGG
+
:FFFFFFFFFFFFFFFFFF,FFFFFFF:FFFFFFFFFFFFF:,:,,,F
@FS10000125:27:BPA73017-1634:1:1101:11470:1450 2:N:0:15
AATCCCTTGAGCGTACTCGACGAAGTTTAGCGGGGGGGGGGGGGGGGA
+
FFFFFFFFFFFFFFFFFFFFFFFFFFFFFFFFFFFFFFFFFFFFF::,
@FS10000125:27:BPA73017-1634:1:1101:11800:1450 2:N:0:15
TCCATCTTGAGCGTACTCGACGAAGTTGCACGGGGGGGGGGGGGGGGA
+
FFFFFFFFFFFFFFFFFFFFFFFFFFFFFFFFFFFFFFFFFFFFFFF:
@FS10000125:27:BPA73017-1634:1:1101:12780:1450 2:N:0:15
TTAACGTTGAGCGTACTCGACGAAGTTGAGCCGGGGGGGGGGGGGAAA
+
FFFFFFFFFFFFFFFFFFFFFFFFFFFFFFFFFFFFFFFFFFFFFFF,
@FS10000125:27:BPA73017-1634:1:1101:12790:1450 2:N:0:15
CCGGCATTGAGCGTACTCGACGAAGTTAGGCGGGGGGGGGGGGGGGAA
+
FFFFFFFFFFFFFFFFFFFFFFFFFFFFFFFFFFFFFFFFFFFFF,,F
@FS10000125:27:BPA73017-1634:1:1101:13010:1450 2:N:0:15
ATTTTCTTGAGCGTACTCGACGAAGTTCTAGCGGGGGGGGGGGGGGGA
+
:FFFFFFFFFFFFFFFFFFFFFFFFFFFFFFFFFFFFFFFFFFFFFFF
@FS10000125:27:BPA73017-1634:1:1101:13250:1450 2:N:0:15
TTTGGTTTGAGCGTACTCGACGAAGTTTACGGGGGGGGGGGGGGGGGA
+
FFFFFFFFFFFFFFFFFFFFFFFFFFFFFFFFFFFFFFFFFFFFFF,F
@FS10000125:27:BPA73017-1634:1:1101:13630:1450 2:N:0:15
CAGTCATTGAGCGTACTCGACGAAGTTGCAGGGGGGGGGGGGGGGAAA
+
:::F:FFFFFFFFFFFFFFFFFFFFFF:FFFFFFFFFFFFFFFFF:FF
@FS10000125:27:BPA73017-1634:1:1101:13950:1450 2:N:0:15
TACTTGTTGAGCGTACTCGACGAAGTTTTGCCGGGGGGGGGGGGGGAG
+
F::FFFFFFFFFFFFFFFFFFFFFFFF,F::FFFFFFFFFFFFFFF,F
@FS10000125:27:BPA73017-1634:1:1101:13960:1450 2:N:0:15
TATTCCTTGAGCGTACTCGACGAAGTTGCGCCGGGGGGGGGGGGGGAA
+
,:FFFFFFFFFFFFFFFFFFFFFFFFFFFFFFFFFFFFFFFFFFFF,F
@FS10000125:27:BPA73017-1634:1:1101:15150:1450 2:N:0:15
AAGAACTTGAGCGTACTCGACGAAGTTGGGCGGGGGGGGGGGGGGGAA
+
FFFFFFFFFFFFFFFFFFFFFFFFFFFFFFFFFFFFFFFFFFFFF::F
@FS10000125:27:BPA73017-1634:1:1101:15870:1450 2:N:0:15
TAAGGATTGAGCGTACTCGACGAAGTTGGGCGGGGGGGGGGGGGGAAA
+
FFFFFFFFFFFFFFFFFFFFFFFFFFFFFFFFFFFFFFFFFFFF,FF,
@FS10000125:27:BPA73017-1634:1:1101:16360:1450 2:N:0:15
CTAGTGTTGAGCGTACTCGACGAAGTTAAGTGGGGGGGGGGGGGGGAA
+
FFFFFFFFF:FFFFFFFFFFFFFFFFFFFFFFFFFFFFFFFFFFF,F:
@FS10000125:27:BPA73017-1634:1:1101:1390:1460 2:N:0:15
TCAGAATTGAGCGTACTCGACGAAGTTTATGCGGGGGGGGGGGGGGGG
+
FFFFFFFFFFFFFFFFFFFFFFFFFFFFFFFFFFFFFFFFFFFFF:F:
@FS10000125:27:BPA73017-1634:1:1101:1400:1460 2:N:0:15
TCAGAATTGAGCGTACTCGACGAAGTTTATGCGGGGGGGGGGGGGGGG
+
FFFFFFFFFFFFFFFFFFFFFFFFFFFFFFFFFFFFFFFFFFFFF::F
@FS10000125:27:BPA73017-1634:1:1101:2400:1460 2:N:0:15
AGGTGCTTGAGCGTACTCGACGAAGTTGACTGGGGGGGGGGGGGGGAA
+
:,FFFFFFFFFFFFFFFFFFFFFFFFFFFFFFFFFFFFFFFFFFFFFF
@FS10000125:27:BPA73017-1634:1:1101:2870:1460 2:N:0:15
TATTGCTTGAGCGTACTCGACGAAGTTTCACGGGGGGGGGGGGGGGAA
+
,:FFFFFFFFFFFFFFFFFFFFFFFFFFFFFFFFFFFFFFFFFFF,FF
@FS10000125:27:BPA73017-1634:1:1101:3190:1460 2:N:0:15
ACTCCCTTGAGCGTACTCGACGAAGTTGAATCGGGGGGGGGGGGGGGA
+
:FFFFFFFFFFFFFFFFFFFFFFFFFFFFFFFFFFFFFFFFFFFFFFF
@FS10000125:27:BPA73017-1634:1:1101:3300:1460 2:N:0:15
TTATGGTTGAGCGTACTCGACGAAGTTAATTGGGGGGGGGGGGGGGGA
+
:F,FFFFFFFFFFFFFFFFFFFFFFFFF,FFFFFFFFFFFFFFFFFFF
@FS10000125:27:BPA73017-1634:1:1101:3830:1460 2:N:0:15
ACATTTTTGAGCGTACTCGACGAAGTTATCACGGGGGGGGGGGGGGGG
+
FFFFFFFFFFFFFFFFFFFFFFFFFFFFFFFFFFFFFFFFFFFFF,:F
@FS10000125:27:BPA73017-1634:1:1101:4140:1460 2:N:0:15
CCGTCTTTGAGCGTACTCGACGAAGTTCGAGCGGGGGGGGGGGGGGGA
+
FF,,F:FFFFFFFFFFFFFFFFFFFFFFFF,FFFFFFFFFFFFFFF:,
@FS10000125:27:BPA73017-1634:1:1101:4450:1460 2:N:0:15
ACTTTTTTGAGCGTACTCGACGAAGTTTCCGGGGGGGGGGGGGGGAAA
+
FFFFFFFFFFFFFFFFFFFFFFFFFFFFFFFFFFFFFFFFFFFF,FF,
@FS10000125:27:BPA73017-1634:1:1101:5260:1460 2:N:0:15
AACATTTTGAGCGTACTCGACGAAGTTTTCAGGGGGGGGGGGGGGGGA
+
::FFFFFFFFFFFFFFFFFFFFFFFFFFFFFFFFFFFFFFFFFFFFF,
@FS10000125:27:BPA73017-1634:1:1101:5680:1460 2:N:0:15
AATCATTTGAGCGTACTCGACGAAGTTGTCGGGGGGGGGGGGGGGAAA
+
FFFFFFFFFFFFFFFFFFFFFFFFFFFFFFFFFFFFFFFFFFFF,FF,
@FS10000125:27:BPA73017-1634:1:1101:6840:1460 2:N:0:15
CTCACATTGAGCGTACTCGACGAAGTTGCCGGGGGGGGGGGGGGGAAA
+
FFFFFFFFFFFFFFFFFFFFFFFFFFFFFFFFFFFFFFFFFFFF:FF,
@FS10000125:27:BPA73017-1634:1:1101:6870:1460 2:N:0:15
CTCTAATTGAGCGTACTCGACGAAGTTGCAGGGGGGGGGGGGGGGGGA
+
F,FFFFFFFFFFFFFFFFFFFFFFFFFFFFFFFFFFFFFFFFFFFF:F
@FS10000125:27:BPA73017-1634:1:1101:7280:1460 2:N:0:15
TATATATTGAGCGTACTCGACGAAGTTGTTTGGGGGGGGGGGGGGGGG
+
F:FFFFFFFFFFFFFFFFFFFFFFFFFFFFFFFFFFFFFFFFFFFFF:
@FS10000125:27:BPA73017-1634:1:1101:7460:1460 2:N:0:15
TTTGTATTGAGCGTACTCGACGAAGTTAAGACGGGGGGGGGGGGGGGG
+
F,FFFFFFFFFFFFFFFFFFFFFFFFFFFFFFFFFFFFFFFFFFFFFF
@FS10000125:27:BPA73017-1634:1:1101:7990:1460 2:N:0:15
TATCTTTTGAGCGTACTCGACGAAGTTGCTGGGGGGGGGGGGGGGAAT
+
,FFFFFFFFFFFFFFFFFFFFFFFFFFFFFFFFFFFFFFFFFFF,F,,
@FS10000125:27:BPA73017-1634:1:1101:8580:1460 2:N:0:15
ATTCGGTTGAGCGTACTCGACGAAGTTGCGGGGGGGGGGGGGGGGGAA
+
,FFFFFFFFFFFFFFFFFFFFFFFFFFFFFFFFFFFFFFFFFFFFF:F
@FS10000125:27:BPA73017-1634:1:1101:10280:1460 2:N:0:15
TTGAGGTTGAGCGTACTCGACGAAGTTGCCGGGGGGGGGGGGGGGGGG
+
F,FFFFFFFFFFFFFFFFFFFFFFF:FFFFFFFFFFFFFFFFFFFF:,
@FS10000125:27:BPA73017-1634:1:1101:10700:1460 2:N:0:15
TGCCACTTGAGCGTACTCGACGAAGTTCGTAGGGGGGGGGGGGGGGAA
+
,:FFFFFFFFFFFFFFFFFFFFFFFFFFFFFFFFFFFFFFFFFFFFFF
@FS10000125:27:BPA73017-1634:1:1101:11040:1460 2:N:0:15
TCATCATTGAGCGTACTCGACGAAGCGGGGGGGGGGGGGGGAATTCGA
+
FFFFFFFFFFFFFFFFFFFFFFFFFFFFFFFFFFFFFFFF:,:,F,,,
@FS10000125:27:BPA73017-1634:1:1101:11190:1460 2:N:0:15
CTTATTTTGAGCGTACTCGACGAAGTTCATGCGGGGGGGGGGGGGGGA
+
FFFFFFFFFFFFFFFFFFFFFFFFFFFFFFFFFFFFFFFFFFFF:,:,
@FS10000125:27:BPA73017-1634:1:1101:11320:1460 2:N:0:15
TTTATCTTGAGCGTACTCGACGAAGTTTTCAAGGGGGGGGGGGGGGGG
+
FFFFFFFFFFFFFFFFFFFFFFFFFFFFFFFFFFFFFFFFFFFFFFFF
@FS10000125:27:BPA73017-1634:1:1101:11730:1460 2:N:0:15
ATAAGATTGAGCGTACTCGACGAAGGGGGGGGGGGGGGGGAAATTGGA
+
FF:FFFFFFFFFFFFFFFFFFFFFFFFFFFFFFFFFFFF:,:,:,,,F
@FS10000125:27:BPA73017-1634:1:1101:12920:1460 2:N:0:15
TAACTATTGAGCGTACTCGACGAAGTTAAAGGGGGGGGGGGGGGGGGA
+
FFFFFFFFFFFFFFFFFFFFFFFFFFFFFFFFFFFFFFFFFFFFFFFF
@FS10000125:27:BPA73017-1634:1:1101:13420:1460 2:N:0:15
TTATATTTGAGCGTACTCGACGAAGTTTAAGGGGGGGGGGGGGGGGGA
+
FFFFFFFFFFFFFFFFFFFFFFFFFFFFFFFFFFFFFFFFFFFFFF,F
@FS10000125:27:BPA73017-1634:1:1101:16050:1460 2:N:0:15
TATCGGTTGAGCGTACTCGACGAAGTTGCTTGGGGGGGGGGGGGGGGA
+
FFFFFFFFFFFFFFFFFFFFFFFFFFFFFFFFFFFFFFFFFFFFF:,F
@FS10000125:27:BPA73017-1634:1:1101:1260:1470 2:N:0:15
CTCCCATTGAGCGTACTCGACGAAGTTGTGTGGGGGGGGGGGGGGGAA
+
F,FFFFFFFFFFFFFFFFFFFFFFFFFFFFFFFFFFFFFFFFFF:F:F
@FS10000125:27:BPA73017-1634:1:1101:1440:1470 2:N:0:15
CGGTCCTTGAGCGTACTCGACGAAGTTGACACGGGGGGGGGGGGGGGG
+
F,,,:FFFFFFFFFFFFFFFFFFFFFFF,,,F,:FF:FFFF,:F,F,F
@FS10000125:27:BPA73017-1634:1:1101:1800:1470 2:N:0:15
ACAGCATTGAGCGTACTCGACGAAGTTTCTGCGGGGGGGGGGGGGGGA
+
FFFFFFFFFFFFFFFFFFFFFFFFFFFFFFFFFFFFFFFFFFFFFFFF
@FS10000125:27:BPA73017-1634:1:1101:1970:1470 2:N:0:15
TTAACTTTGAGCGTACTCGACGAAGTTATTGGGGGGGGGGGGGGGAAA
+
,FFFF,FFFFFFFFFFFFFFFFFFFFFFFFFFFFFFFFFFFFFFFF,,
@FS10000125:27:BPA73017-1634:1:1101:3540:1470 2:N:0:15
ACTATCTTGAGCGTACTCGACGAAGTTGCAGGGGGGGGGGGGGGGGGA
+
FFFFFFFFFFFFFFFFFFFFFFFFFFFFFFFFFFFFFFFFFFFFFFF,
@FS10000125:27:BPA73017-1634:1:1101:3880:1470 2:N:0:15
CTAACATTGAGCGTACTCGACGAAGTTTAATGGGGGGGGGGGGGGGGA
+
FFFFFFFFFFFFFFFFFFFFFFFFFFFFFFFFFFFFFFFFFFFFFFF,
@FS10000125:27:BPA73017-1634:1:1101:3920:1470 2:N:0:15
TTTCGTTTTAACCTTTCTCATCAAAGTTCGTAGGGGGGGGGGGGGGGA
+
:,,FFFFFF,F,F,:,::F,:F,:F,FF,,FFFFFFFFFFFFFFFFFF
@FS10000125:27:BPA73017-1634:1:1101:5670:1470 2:N:0:15
TTGTCTTTGAGCGTACTCGAGAAGTTCTATCGGGGGGGGGGGGGGGGA
+
,F:FFFFFFFFFFFFFFFFFFFFFFFFFFFFFFFFFFFFFFFFF::,:
@FS10000125:27:BPA73017-1634:1:1101:5880:1470 2:N:0:15
AATCATTTGAGCGTACTCGACGAAGTTGTCGGGGGGGGGGGGGGGAAT
+
FFFFFFFFFFFFFFFFFFFFFFFFFFFFFFFFFFFFFFFFFFF:,F,:
@FS10000125:27:BPA73017-1634:1:1101:5970:1470 2:N:0:15
TTACTGTTGAGCGTACTCGACGAAGTTCTCAGGGGGGGAGGGGGGGGA
+
,FFFFFFFFFFFFFFFFFFFFFFFFFFFFFFFFFFFFF,FFFFFFFFF
@FS10000125:27:BPA73017-1634:1:1101:6170:1470 2:N:0:15
TAAGTTTTGAGCGTACTCGACGAAGTTGCAAGGGGGGGGGGGGGGGAA
+
FFFFFFFFFFFFFFFFFFFFFFFFFFFFFFFFFFFFFFFFFFFFF:FF
@FS10000125:27:BPA73017-1634:1:1101:7140:1470 2:N:0:15
TGGCCATTGAGCGTACTCGACGAAGTAGGGGGGGGGGGGGGGAAATCG
+
F:FFFFFFFFFFFFFFFFFFFFFFFFFFFFFFFFFFFFFFF:F,,FF:
@FS10000125:27:BPA73017-1634:1:1101:7250:1470 2:N:0:15
TCGTTGTTGAGCGTACTCGACGAAGAGGGGGGGGGGGGGGGGAAAGTG
+
FFFFFFFFFFFFFFFFFFFFFFFFFFFFFFFFFFFFFFFFF:,::,:,
@FS10000125:27:BPA73017-1634:1:1101:7530:1470 2:N:0:15
TCATTCTTGAGCGTACTCGACGAAGTTGTCGGGGGGGGGGGGGGGAAT
+
,F,:F,FFFFFFFFFFFFFFFFFFFFF,,F,FFFFFFFFFFFFF,F,,
@FS10000125:27:BPA73017-1634:1:1101:7720:1470 2:N:0:15
CTCTCGTTGAGCGTACTCGACGAAGTTTAACGGGGGGGGGGGGGGGAA
+
FFFFFFFFFFFFFFFFFFFFFFFFFFFFFFFFFFFFFFFFFFFFFFFF
@FS10000125:27:BPA73017-1634:1:1101:9950:1470 2:N:0:15
CTGCAATTGAGCGTACTCGACGAAGTTGTACCGGGGGGGGGGGGGGGA
+
FFFFFFFFFFFFFFFFFFFFFFFFFFFFFFFFFFFFFFFFFFFFFFFF
@FS10000125:27:BPA73017-1634:1:1101:11330:1470 2:N:0:15
CTTGCCTTGAGCGTACTCGACGAAGTTGTTTGGGGGGGGGGGGGGGGG
+
FFFFFFFFFFFFFFFFFFFFFFFFFFFFFFFFFFFFFFFFFFFFF::F
@FS10000125:27:BPA73017-1634:1:1101:13580:1470 2:N:0:15
TTAGGATTGAGCGTACTCGACGAAGTTACGGGGGGGGGGGGGGGAAAT
+
,FFFFFFFFFFFFFFFFFFFFFFFFFFFFFFFFFFFFFFFFFFFFF:F
@FS10000125:27:BPA73017-1634:1:1101:13730:1470 2:N:0:15
ATAAAATTGAGCGTACTCGACGAAGTTACATGGGGGGGGGGGGGGGGA
+
FFFFFFFFFFFFFFFFFFFFFFFFFFFFFFFFFFFFFFFFFFFFFF,F
@FS10000125:27:BPA73017-1634:1:1101:14380:1470 2:N:0:15
ATCCTCTTGAGCGTACTCGACGAAGTTCAGCCGGGGGGGGGGGGGGGA
+
FFFFFFFFFFFFFFFFFFFFFFFFFFFFFFFFFFFFFFFFFFFFFFFF
@FS10000125:27:BPA73017-1634:1:1101:14550:1470 2:N:0:15
ACAAGGTTGAGCGTACTCGACGAAGTTAACAGGGGGGGGGGGGGGGGA
+
:FFFFFFFFFFFFFFFFFFFFFFFFFFFFFFFFFFFFFFFFFFF,,,:
@FS10000125:27:BPA73017-1634:1:1101:14980:1470 2:N:0:15
ACGTACTTGAGCGTACTCGACGAAGTTCATCCGGGGGGGGGGGGGGGG
+
FFFFFFFFFFFFFFFFFFFFFFFFFFFFFFFFFFFFFFFFFFFFFF:,
@FS10000125:27:BPA73017-1634:1:1101:15740:1470 2:N:0:15
TCAAAATTGAGCGTACTCGACGAAGTTCCCAGGGGGGGGGGGGGGAAA
+
FFFFFFFFFFFFFFFFFFFFFFFFFFFFFFFFFFFFFFFFFFFFF,FF
@FS10000125:27:BPA73017-1634:1:1101:15950:1470 2:N:0:15
TCAAAATTGAGCGTACTCGACGAAGTTCCCAGGGGGGGGGGGGGGGAA
+
FFFFFFFFFFFFFFFFFFFFFFFFFFFFFFFFFFFFFFFFFFFFFF:F
@FS10000125:27:BPA73017-1634:1:1101:15960:1470 2:N:0:15
CCAATATTGAGCGTACTCGACGAAGTTCCTGCGGGGGGGGGGGGGGGG
+
FFFFFFFFFFFFFFFFFFFFFFFFFFFFFFFFFFFFFFFFFFFFFF:F
@FS10000125:27:BPA73017-1634:1:1101:16040:1470 2:N:0:15
TTGAACTTGAGCGTACTCGACGAAGTTAAATGGGGGGGGGGGGGGGGA
+
F,FFFFFFFFFFFFFFFFFFFFFFFFFFFFFFFFFFFFFFFFFFFFF:
@FS10000125:27:BPA73017-1634:1:1101:1240:1480 2:N:0:15
TCTTGCTTGAGCGTACTCGACGAAGTTATCGGGGGGGGGGGGGGGAAA
+
,FFF,FFFFFFFFFFFFFFFFFFFFFFF:FFFFFFFFFFFFFFF:F,,
@FS10000125:27:BPA73017-1634:1:1101:1840:1480 2:N:0:15
TTGCAGTTGAGCGTACTCGACGAAGTTACGTGGGGGGGGGGGAGGGGG
+
::FFFFFFFFFFFFFFFFFFFFFFFFFFFFFFFFFFFFFFFF,F,,,F
@FS10000125:27:BPA73017-1634:1:1101:2960:1480 2:N:0:15
CAGGTTTTGAGCGTACTCGACGAAGGGGGGGGGGGGGGGAGATCGGAA
+
FFFFFFFFFFFFFFFFFFFFFFFFFFFFFFFFFFFFFFFF:FFF,:F,
@FS10000125:27:BPA73017-1634:1:1101:3480:1480 2:N:0:15
TACGTATTGAGCGTACTCGACGAAGTTACAAGGGGGGGGGGGGGGGGA
+
FFFFFFFFFFFFFFFFFFFFFFFFFFFFFFFFFFFFFFFFFFFFFFF:
@FS10000125:27:BPA73017-1634:1:1101:5360:1480 2:N:0:15
ATCCATTTGAGCGTACTCGACGAAGTTTGTTCGGGGGGGGGGGGGGGA
+
FFFFFFFFFFFFFFFFFFFFFFFFFFFFFFFFFFFFFFFFFFFFFFF,
@FS10000125:27:BPA73017-1634:1:1101:5660:1480 2:N:0:15
TAAACCTTGAGCGTACTCGACGAAGTTCTTGCGGGGGGGGGGGGGGGA
+
,,FFFFFFFFFFFFFFFFFFFFFFFFFFFFFFFFFFFFFFFFFFFFFF
@FS10000125:27:BPA73017-1634:1:1101:7120:1480 2:N:0:15
ATTACGTTGAGCGTACTCGACGAAGTTCAAAGGGGGGGGGGGGGGGGG
+
FFFFFFFFFFFFFFFFFFFFFFFFFFFFFFFFFFFFFFFFFFFFFFFF
@FS10000125:27:BPA73017-1634:1:1101:7660:1480 2:N:0:15
CTCTTATTGAGCGTACTCGACGAAGTTTGCCGGGGGGGGGGGGGGGAA
+
F,FFFFFFFFFFFFFFFFFFFFFFFFFFFFFFFFFFFFFFFFFFF,FF
@FS10000125:27:BPA73017-1634:1:1101:7770:1480 2:N:0:15
TATACCTTGAGCGTACTCGACGAAGTTCACTGGGGGGGGGGGGGGGAA
+
FFFFFFFFFFFFFFFFFFFFFFFFFFFFFFFFFFFFFFFFFFFFFFFF
@FS10000125:27:BPA73017-1634:1:1101:9920:1480 2:N:0:15
CTTTTTTTGAGCGTACTCGACGAAAGGGGGGGGGGGGGGGGAAATTGG
+
FF:FFFFFFFFFFFFFFFFFFFFFFFFFFF,FFFFFFFFFF,,,,,,,
@FS10000125:27:BPA73017-1634:1:1101:10820:1480 2:N:0:15
ATTCCCTTGAGCGTACTCGACGAAGTTCGTTCGGGGGGGGGGGGGGGG
+
:,FFFFFFFFFFFFFFFFFFFFFFFFFFFFFFFFFFFFFFFFFFFFF:
@FS10000125:27:BPA73017-1634:1:1101:11670:1480 2:N:0:15
TTACTCTTGAGCGTACTCGACGAAGTTGGGTGGGGGGGGGGGGGGGAA
+
FFFFFFFFFFFFFFFFFFFFFFFFFFFFFFFFFFFFFFFFFFFFF,FF
@FS10000125:27:BPA73017-1634:1:1101:11690:1480 2:N:0:15
TAGTTTTTGAGCGTACTCGACGAAGTTAGCAGGGGGGGGGGGGGGGAA
+
FFFFF:FFFFFFFFFFFFFFFFFFFFFFFF::FFFFFFFFFFFFFF,F
@FS10000125:27:BPA73017-1634:1:1101:13120:1480 2:N:0:15
TAAGTTTTGAGCGTACTCGACGAAGTTACAGGGGGGGGGGGGGGGGGA
+
,FFFFFFFFFFFFFFFFFFFFFFFFFFFFFFFFFFFFFFFFFFFF,,F
@FS10000125:27:BPA73017-1634:1:1101:13480:1480 2:N:0:15
CTGGGATTGAGCGTACTCGACGAAGTTGGGCCGGGGGGGGGGGGGGGG
+
FFFFFFFFFFFFFFFFFFFFFFFFFFFFFFFFFFFFFFFFFFFFF:FF
@FS10000125:27:BPA73017-1634:1:1101:13730:1480 2:N:0:15
TCCCGGTTGAGCGTACTCGACGAAGTGGGGGGGGGGGGGGGAAATTCG
+
FFFFFFFFFFFFFFFFFFFFFFFFFFFFFFFFFFFFFFFFF,F:,::F
@FS10000125:27:BPA73017-1634:1:1101:13940:1480 2:N:0:15
ATACATTTGAGCGTACTCGACGAAGTTGGGGGGGGGGGGGGGAGGTCG
+
,,F,FFFFFFFFFFFFFFFFFFFFFFFF:FFFFFFFFFFFF:F,,:,F
@FS10000125:27:BPA73017-1634:1:1101:14170:1480 2:N:0:15
ATCCTCTTGAGCGTACTCGACGAAGTTCAGCCGGGGGGGGGGGGGGGA
+
FFFFFFFFFFFFFFFFFFFFFFFFFFFFFFFFFFFFFFFFFFFFFF:F
@FS10000125:27:BPA73017-1634:1:1101:14410:1480 2:N:0:15
ACAATTTTGAGCGTACTCGACGAAGTTCATAGGGGGGGGGGGGGGGAA
+
FFFFFFFFFFFFFFFFFFFFFFFFFFFFFFFFFFFFFFFFFFFFFFFF
@FS10000125:27:BPA73017-1634:1:1101:14540:1480 2:N:0:15
CCGCAATTGAGCGTACTCGACGAAGTTCAGCGGGGGGGGGGGGGGGAA
+
FFFFF:FFFFFFFFFFFFFFFFFFFFFF,:FFFFFFFFFFFFFFFFFF
@FS10000125:27:BPA73017-1634:1:1101:3860:1490 2:N:0:15
TGTGATTTGAGCGTACTCGACGAAGTTACAAGGGGGGGGGGGGGGGAA
+
,::FFFFFFFFFF:FFFFFFFFFFFFFFFFFFFFFFFFFFFFFFF::F
@FS10000125:27:BPA73017-1634:1:1101:4690:1490 2:N:0:15
ATCAGATTGAGCGTACTCGACGAAGTTCAGTCGGGGGGGGGGGGGGGA
+
FFFFFFFFFFFFFFFFFFFFFFFFFFFFFFFFFFFFFFFFFFFFFF,F
@FS10000125:27:BPA73017-1634:1:1101:4800:1490 2:N:0:15
ACAAATTTGAGCGTACTCGACGAAGTTGCTCCGGGGGGGGGGGGGGGA
+
FFFFFFFFFFFFFFFFFFFFFFFFFFFFFFFFFFFFFFFFFFFFFFFF
@FS10000125:27:BPA73017-1634:1:1101:5050:1490 2:N:0:15
ATAGTTTTGAGCGTACTCGACGAAGTTGCAAGGGGGGGGGGGGGGGAA
+
FFFFFFFFFFFFFFFFFFFFFFFFFFFFFFFFFFFFFFFFFFFFF:FF
@FS10000125:27:BPA73017-1634:1:1101:6180:1490 2:N:0:15
CACTCTTTGAGCGTACTCGACGAAGTTCCATCGGGGGGGGGGGGGGGA
+
FFF:FFFFFFFFFFFFFFFFFFFFFFFFFFFFFFFFFFFFFFF:F:,F
@FS10000125:27:BPA73017-1634:1:1101:7180:1490 2:N:0:15
CGATTATTGAGCGTACTCGACGAAGTTATAGGGGGGGGGGGGGGGGAA
+
FFF,,,FFFFFFFFFFFFFFFFFFFFF:FFF,FFFFFFFFFFFFFF:F
@FS10000125:27:BPA73017-1634:1:1101:7460:1490 2:N:0:15
TTTTGGTTGAGCGTACTCGACGAAGTTACAGCGGGGGGGGGGGGGGGA
+
:,F:FFFFFFFFFFFFFFFFFFFFFFFFFFFFFFFFFFFFFFFFFFFF
@FS10000125:27:BPA73017-1634:1:1101:7760:1490 2:N:0:15
CCTCCGTTGAGCGTACTCGACGAAGTTTAGCGGGGGGGGGGGGGGGGG
+
,FFFFFFFFFFFFFFFFFFFFFFFFFFFFFFFFFFFFFFFFFFFFFFF
@FS10000125:27:BPA73017-1634:1:1101:7930:1490 2:N:0:15
CCACCTTTGAGCGTACTCGACGAAGTTCAAGGGGGGGGGGGGGGGAAA
+
FFFFFFFFFFFFFFFFFFFFFFFFFFFFFFFFFFFFFFFFFFFFFFF:
@FS10000125:27:BPA73017-1634:1:1101:8530:1490 2:N:0:15
AGACGTTTGAGCGTACTCGACGAAGTTCCGGGGGGGGGGGGGGGAGAC
+
,FFFF:FFFFFFFFFFFFFFFFFFFFFFF:FFFFFFFFFFFFF:,,F,
@FS10000125:27:BPA73017-1634:1:1101:8540:1490 2:N:0:15
GCCAGTTTGAGCGTACTCGACGAAGTTTTCAGGGGGGGGGGGGGGGAA
+
,FFFFFFFFFFFFFFFFFFFFFFFFFFFFFFFFFFFFFFFFFFFFFFF
@FS10000125:27:BPA73017-1634:1:1101:8900:1490 2:N:0:15
CTTTTATTGAGCGTACTCGACGAAGTTTAGCCGGGGGGGGGGGGGGGA
+
F,FFFFFFFFFFFFFFFFFFFFFFFFFFFFFFFFFFFFFFFFFFFFFF
@FS10000125:27:BPA73017-1634:1:1101:9640:1490 2:N:0:15
TACTACTTGAGCGTACTCGACGAAGTTTGACCGGGGGGGGGGGGGGGA
+
,,FFFFFFFFFFFFFFFFFFFFFFFFFFFFFFFFFFFFFFFFFFFFFF
@FS10000125:27:BPA73017-1634:1:1101:9710:1490 2:N:0:15
TTTCTGTTGAGCGTACTCGACGAAGTTGGATCGGGGGGGGGGGGGGGA
+
F,:FF:FFFFFFFFFFFFFFFFFFFFFFFFFFFFFFFFFFFFFFFF,F
@FS10000125:27:BPA73017-1634:1:1101:10580:1490 2:N:0:15
TAATTCTTGAGCGTACTCGACGAAGTTGAATGGGGGGGGGGGGGGGGA
+
,,FFFFFFFFFFFFFFFFFFFFFFFFFFFFFFFFFFFFFFFFFFFFF,
@FS10000125:27:BPA73017-1634:1:1101:13270:1490 2:N:0:15
CTACGATTGAGCGTACTCGACGAAGTTGTCCGGGGGGGGGGGGGGGAA
+
FFFFF:FFFFFFFFFFFFFFFFFFFFFFFFFFFFFFFFFFFFFFFFFF
@FS10000125:27:BPA73017-1634:1:1101:13460:1490 2:N:0:15
TTGAGTTTGAGCGTACTCGACGAAGTTTTGGGGGGGGGGGGGGAGATC
+
FFFFFFFFFFFFFFFFFFFFFFFFFFFFFFFFFFFFFFFFFFF:,F,:
@FS10000125:27:BPA73017-1634:1:1101:13750:1490 2:N:0:15
TAATCCTTGAGCGTACTCGACGAAGGGGGGGGGGGGGGGAAATCGGAA
+
FFFFFFFFFFFFFFFFFFFFFFFFFFFFFFFFFFFFFFF,,,:,,,::
@FS10000125:27:BPA73017-1634:1:1101:1610:1500 2:N:0:15
TAGGAATTGAGCGTACTCGACGAAGGGGGGGGGGGGGGGAGATCGGAA
+
FFFFFFFFFFFFFFFFFFFFFFFFFFFFFFFFFFFFFFFF,,FF,:F,
@FS10000125:27:BPA73017-1634:1:1101:1620:1500 2:N:0:15
GTTTTTTTGAGCGTACTCGAAAGTTGCCTGGGGGGGGGGGGGGGGGAA
+
,FFFFFFFFFFFFFFFFFFFFFFFFFFFFFFFFFFFFFFFFFFF,:F,
@FS10000125:27:BPA73017-1634:1:1101:2260:1500 2:N:0:15
ACGGAATTGAGTACTCGACGAAGTTCGGCGGGGGGGGGGGGGGGAAAT
+
FFFFFFFFFFFFFFFFFFFFFFFFFFFFFFFFFFFFFFFFFFF,FF,:
@FS10000125:27:BPA73017-1634:1:1101:2480:1500 2:N:0:15
TCATGGTTGAGCGTACTCGACGAAGTTTAATGGGGGGGGGGGGGGGAA
+
FFFFFFFFFFFFFFFFFFFFFFFFFFFFFFFFFFFFFFFFF,F,FFFF
@FS10000125:27:BPA73017-1634:1:1101:3580:1500 2:N:0:15
CTCAAATTGAGCGTACTCGACGAAGTTCCACCGGGGGGGGGGGGGGGA
+
F,FFFFFFFFFFFFFFFFFFFFFFFFFFFFFFFFFFFFFFFFFFFFFF
@FS10000125:27:BPA73017-1634:1:1101:5290:1500 2:N:0:15
TAAGGTTTGAGCGTACTCGACGAAGTTCGGGGGGGGGGGGGGGAGATC
+
FFFFFFFFFFFFFFFFFFFFFFFFFFFFFFFFFFFFFFFFFF,F,,F:
@FS10000125:27:BPA73017-1634:1:1101:5310:1500 2:N:0:15
GTCAACTTGAGCGTACTCGACGAGGTTGGCTGGGGGGGGGGGGGGGAA
+
:FFFFFFFFFFFFFFFFFFFFFFFFFFFFFFFFFFFFFFFFFFFF:FF
@FS10000125:27:BPA73017-1634:1:1101:5880:1500 2:N:0:15
CATAGGTTGAGCGTACTCGACGAAGCGGGGGGGGGGGGGGGAAATCGA
+
FFFFFFFFFFFFFFFFFFFFFFFFFFFFFFFFFFFFFFFFFF:,F,,,
@FS10000125:27:BPA73017-1634:1:1101:6280:1500 2:N:0:15
ACTGATTTGAGCGAAGGGGGGGGGGGGGGGGAGATCGGAAGAGCGTCG
+
,FFFFFFFFFFFFFFFFFFFFFFFFFFFFFFF,FFFFFFF,F:F,,F,
@FS10000125:27:BPA73017-1634:1:1101:7600:1500 2:N:0:15
TTTTGGTTGAGCGTACTCGACGAAGTTCGAAGGGGGGGGGGGGGGGGG
+
FFFFFFFFFFFFFFFFFFFFFFFFFFFFFFFFFFFFFFFFFFFFFFFF
@FS10000125:27:BPA73017-1634:1:1101:7620:1500 2:N:0:15
GACAATTTGAGCGTACTCGACGAAGTTTTCAGGGGGGGGGGGGGGGAA
+
,FFFFFFFFFFFFFFFFFFFFFFFFFFFFFFFFFFFFFFFFFFFF:,:
@FS10000125:27:BPA73017-1634:1:1101:8160:1500 2:N:0:15
CTCTACTTGAGCGTACTCGACGAAGTTTGCACGGGGGGGGGGGGGGGA
+
FFFFFFFFFFFFFFFFFFFFFFFFFFFFFFFFFFFFFFFFFFFF:::F
@FS10000125:27:BPA73017-1634:1:1101:8310:1500 2:N:0:15
TTATCGTTGAGCGTACTCGACGAAGTTGACGGGGGGGGGGGGGGGGAA
+
FFFFFFFFFFFFFFFFFFFFFFFFFFFFFFFFFFFFFFFFFFFFF,:F
@FS10000125:27:BPA73017-1634:1:1101:8900:1500 2:N:0:15
CCGCTATTGAGCGTACTCGACGAAGTTGCCAGGGGGGGGGGGGGGGGG
+
FFFFFFFFFFFFFFFFFFFFFFFFFFF:FFFFFFFFFFFFFFFFFFFF
@FS10000125:27:BPA73017-1634:1:1101:9080:1500 2:N:0:15
ATTTGTTTGAGCGTACTCGACGAAGTTGGGGGGGGGGGGGGGGAGATC
+
,F,::FFFFFFFFFFFFFFFFFFFFFFFFFFFFFFFFFFFFF,F,,F,
@FS10000125:27:BPA73017-1634:1:1101:9590:1500 2:N:0:15
TCTTATTTGAGCGTACTCGACGAAGTTGGGAGGGGGGGGGGGAAGGTG
+
FF,,,,FFFFFFFFFFFFFFFFFFFFF,,,,FFFFFFFFFFF,,,,::
@FS10000125:27:BPA73017-1634:1:1101:10610:1500 2:N:0:15
ACGGGCTTGAGCGTACTCGACGAAAGGGGGGGGGGGGGGGAGATCGGA
+
FFFFFFFFFFFFFFFFFFFFFFFFFFFFFFFFFFFFFFFFF,,FF,,,
@FS10000125:27:BPA73017-1634:1:1101:10770:1500 2:N:0:15
CTCTTTTTGAGCGTACTCGACGAAGTTGCTGCGGGGGGGGGGGGGGAA
+
FF,,,:FFFFFFFFFFFFFFFFFFFFF,:F,FFFFFFFFFFFFF:,,F
@FS10000125:27:BPA73017-1634:1:1101:10900:1500 2:N:0:15
ATGTTTTTGAGCGTACTCGACGAAGTTCTGTCAGGGGGGGGGGGGGGG
+
,,FFFFFFFFFFFFFFFFFFFFFFFFFFFFFFFFFFFFFFFFFFFFF:
@FS10000125:27:BPA73017-1634:1:1101:11860:1500 2:N:0:15
CACACATTGAGCGTACTCGACGAAGTTCTGAGGGGGGGGGGGGGGGGA
+
F:FFFFFFFFFFFFFFFFFFFFFFFFFFFFFFFFFFFFFFFFFFFFFF
@FS10000125:27:BPA73017-1634:1:1101:12020:1500 2:N:0:15
CACGTATTAACTATACTCGACGAAGTTATCTATTCGGAAAGGCTCCTT
+
,FFF,,F,F,FFF:,,,:F,FF,,F,,:F,,,,:,:,F:,,,,,,,FF
@FS10000125:27:BPA73017-1634:1:1101:12670:1500 2:N:0:15
ATGAGTTTGAGCGTACTCGACGAAGTTGCTACGGGGGGGGGGGGGGGG
+
FFFFFFFFFFFFFFFFFFFFFFFFFFFFFFFFFFFFFFFFFFFFFF:,
@FS10000125:27:BPA73017-1634:1:1101:13720:1500 2:N:0:15
TCTCCTTTGAGCGTACTCGACGAAGTTTAGAGGGGGGGGGGGGGGGGA
+
FFFFFFFFFFFFFFFFFFFFFFFFFFFFFFFFFFFFFFFFFFFFFFF,
@FS10000125:27:BPA73017-1634:1:1101:14450:1500 2:N:0:15
AATTATTTGAGCGTACTCGACGAAGTGGGGGGGGGGGGGGGGAAATCA
+
:FF,FFFFFFFFFFFFFFFFFFFF:F:,F,:FFF:FFFFFF:F,:F,,
@FS10000125:27:BPA73017-1634:1:1101:15260:1500 2:N:0:15
ATCGCATTGAGCGTACTCGACGAAGTTGGGCGGGGGGGGGGGGGGGGA
+
:FFFFFFFFFFFFFFFFFFFFFFFFFFFFFFFFFFFFFFFFFFFFFF,
@FS10000125:27:BPA73017-1634:1:1101:15300:1500 2:N:0:15
CTTAGCTTGAGCGTACTCGACGAAGTTGATGGGGGGGGGGGGGGGAGA
+
FFFFFFFFFFFFFFFFFFFFFFFFFFFFFFFFFFFFFFFFFFFFFF,,
@FS10000125:27:BPA73017-1634:1:1101:16070:1500 2:N:0:15
TATCGGTTGAGCGTACTCGACGAAGTTGCTTGGGGGGGGGGGGGGGGA
+
FFFFFFFFFFFFFFFFFFFFFFFFFFFFFFFFFFFFFFFFFFFFFFFF
@FS10000125:27:BPA73017-1634:1:1101:16180:1500 2:N:0:15
ACATTATTGAGCGTACTCGACGAAGTTTGAGGGGGGGGGGGGGGGGAA
+
,FFFFFFFFFFFFFFFFFFFFFFFFFFFFFFFFFFFFFFFFFFFFF,F
@FS10000125:27:BPA73017-1634:1:1101:2450:1510 2:N:0:15
TTCATCTTGAGCGTACTCGACGAAGTTCAATGGGGGGGGGGGGGGGGA
+
,FFFFFFFFFFFFFFFFFFFFFFFFFFFFFFFFFFFFFFFFF,F,,,F
@FS10000125:27:BPA73017-1634:1:1101:3070:1510 2:N:0:15
ATAAGGTTGAGCGTACTCGACGAAGTTGCACGGGGGGGGGGGGGGGGA
+
FFFFFFFFFFFFFFFFFFFFFFFFFFFFFFFFFFFFFFFFFFFFFFFF
@FS10000125:27:BPA73017-1634:1:1101:3470:1510 2:N:0:15
TTGATGTTGAGCGTACTCGACGAAGTTTGGGCGGGGGGGGGGGGGGGG
+
FFFFFFFFFFFFFFFFFFFFFFFFFFFFFFFFFFFFFFFFFFF:F::F
@FS10000125:27:BPA73017-1634:1:1101:3500:1510 2:N:0:15
CCCACCTTGAGCGTACTCGACGAAGTTTATAGGGGGGGGGGGGGGGGA
+
FFFFFFFFFFFFFFFFFFFFFFFFFFFFFFFFFFFFFFFFFFFFFF,F
@FS10000125:27:BPA73017-1634:1:1101:4460:1510 2:N:0:15
TTTCCTTTGAGCGTACTCGACGAAGTTTACTCGGGGGGGGGGGGGGGA
+
:FFFFFFF:F:FFFFFFF::F:FFFFF:FFFFFFFFFFFFFFFFFFFF
@FS10000125:27:BPA73017-1634:1:1101:6640:1510 2:N:0:15
TTCCCCTTGAGCGTACTCGACGAAGTTACGTGGGGGGGGGGGGGGGGA
+
FFFFFFFFFFFFFFFFFFFFFFFFFFFFFFFFFFFFFFFFFFFFFFFF
@FS10000125:27:BPA73017-1634:1:1101:6980:1510 2:N:0:15
TTAGTATTGAGCGTACTCGACGAAGTTTGCGCGGGGGGGGGGGGGGGG
+
FFFFFFFFFFFFFFFFFFFFFFFFFFFFFFFFFFFFFFFFFFFFFFFF
@FS10000125:27:BPA73017-1634:1:1101:7900:1510 2:N:0:15
TTTGGTTTGAGCGTACTCGACGAAGTTCGAAGGGGGGGGGGGGGGGAA
+
F,FFFFFFFFFFFFFFFFFFFFFFFFFFFFFFFFFFFFFFFFFFFFFF
@FS10000125:27:BPA73017-1634:1:1101:8590:1510 2:N:0:15
CCACCATTGAGCGTACTCGACGAAGTTAGCCCGGGGGGGGGGGGGGGA
+
FFFFFFFFFFFFFFFFFFFFFFFFFFF,:F:FFFFFFFFFFFFFFFFF
@FS10000125:27:BPA73017-1634:1:1101:9320:1510 2:N:0:15
CCCTTCTTGAGCGTACTCGACGAAGTTCAGAGGGGGGGGGGGGGGGAA
+
:F,FFFFFFFFFFFFFFFFFFFFFFFF,,,,,FFFFFFFFFFFF:F,F
@FS10000125:27:BPA73017-1634:1:1101:9480:1510 2:N:0:15
TAAATCTTGAGCGTACTCGACGAAGTTAGGGGGGGGGGGGGGGGGGGA
+
FFFFFFFFFFFFFFFFFFFFFFFFFFFFFFFFFFFFFFFFFFFFF,,F
@FS10000125:27:BPA73017-1634:1:1101:11080:1510 2:N:0:15
TGACTATTGAGCGTACTCGACGAAGTTGGCAGGGGGGGGGGGGGGGAA
+
,,FFFFFFFFFFFFFFFFFFFFFFFFFFFFFFFFFFFFFFFFFFF,FF
@FS10000125:27:BPA73017-1634:1:1101:11370:1510 2:N:0:15
TCATTATTGAGCGTACTCGACGAAGTTGAACCGGGGGGGGGGGGGGGA
+
FFFFFFFFFFFFFFFFFFFFFFFFFFFFFFFFFFFFFFFFFFFFFF,F
@FS10000125:27:BPA73017-1634:1:1101:11710:1510 2:N:0:15
TTTAATTTGAGCGTACTCGACGAAGGGGGGGGGGGGGGGAAATCGGAA
+
F,FFFFFFFFFFFFFFFFFFFFFFFFFFFFFFFFFFFFF:,,F,,,F,
@FS10000125:27:BPA73017-1634:1:1101:11940:1510 2:N:0:15
AATATCTTGAGCGTACTCGACGAAGTTTGGGCGGGGGGGGGGGGGGGA
+
,,FFFFFFFFFFFFFFFFFFFFFFFFFFFFFFFFFFFFFFFFFFFFF:
@FS10000125:27:BPA73017-1634:1:1101:13420:1510 2:N:0:15
CTAGGTTTGAGCGTACTCGACGAAGTTTTACGGGGGGGGGGGGGGGAA
+
FFFFFFFFFFFFFFFFFFFFFFFFFFFFFFFFFFFFFFFFFFFFFFF:
@FS10000125:27:BPA73017-1634:1:1101:13920:1510 2:N:0:15
TTTACCTTGAGCGTACTCAACGAAGTTATTTGGGGGGGGGGGGGGGGG
+
F,FFFFFFFFFFFFFFFFFFFFFFFFFFFFFFFFFFFFFFFFFF,F,:
@FS10000125:27:BPA73017-1634:1:1101:14150:1510 2:N:0:15
TCAGGATTGAGCGTACTCGACGAAGTTCTGCCGGGGGGGGGGGGGGGG
+
FFFFFFFFFFFFFFFFFFFFFFFFFFFFFFFFFFFFFFFFFFFFF,:F
@FS10000125:27:BPA73017-1634:1:1101:15430:1510 2:N:0:15
TCTCTTTTGAGCGTACTCGACGAAGTTAGCGCGGCGGGGGGGGGGGGG
+
:F:FFFFFFFFFFFFFFFFFFFFFFFFFFFFFFF:FFFFFFFFF:,,F
@FS10000125:27:BPA73017-1634:1:1101:15520:1510 2:N:0:15
TTATTCTTGAGCGTACTCGACGAAGTTTAAGGGGGGGGGGGGGGGGGG
+
FFFF:FFFFFFFFFFFFFFFFFFFFFFFFFFFFFFFFFFFFFFFFFF,
@FS10000125:27:BPA73017-1634:1:1101:16340:1510 2:N:0:15
TGTGAATTGAGCGTACTCGACGAAGTTTGGCGGGGGGGGGGGGGGAGA
+
F,F,FFFFFFFFFFFFFFFFFFFFFFFFFFF:FFFFFFFFFFFFF,,F
@FS10000125:27:BPA73017-1634:1:1101:1720:1520 2:N:0:15
TTTCACTTGAGCGTACTCGACGAAGTTTAATGGGGGGGGGGGGGGGAA
+
FF:FFFFFFFFFFFFFFFFFFFFFFFFFFFFFFFFFFFFFF:F,:,FF
@FS10000125:27:BPA73017-1634:1:1101:2140:1520 2:N:0:15
TATCGTTTGAGCGTACTCGACGAAGTGGGGGGGGGGGGGGGAATTCGA
+
FFFFFFFFFFFFFFFFFFFFFFFFFFFFFFFFFFFFFFFF,F:,F,,F
@FS10000125:27:BPA73017-1634:1:1101:2630:1520 2:N:0:15
TCTCCGTTGAGCGTACTCGACGAAGTTGTATGGGGGGGGGGGGGGGGA
+
FF:FFFFFFFFFFFFFFFFFFFFFFFFFFFFFFFFFFFFFFFFFF:,F
@FS10000125:27:BPA73017-1634:1:1101:3280:1520 2:N:0:15
TTGTGGTTGAGCGTACTCGACGAAGTTAGCGGGGGGGGGGGGGGGGGA
+
F,FFFFFFFFFFFFFFFFFFFFFFFFFFFFFFFFFFFFFFFFFFF,,F
@FS10000125:27:BPA73017-1634:1:1101:3480:1520 2:N:0:15
TCCGGTTTGAGCGTACTCAACGAAGTTTCGCCGGGGGGGGGGGGGGAA
+
FFFFFFFFFFFFFFFFFFFFFFFFFFFFFFFFFFFFFFFFFFFFFF,F
@FS10000125:27:BPA73017-1634:1:1101:4330:1520 2:N:0:15
TCCAACTTGAGCGTACTCGACGAAGTTATGACGGGGGGGGGGGGGGGA
+
FFFFFFFFFFFFFFFFFFFFFFFFFFFFFFFFFFFFFFFFFFF:::,F
@FS10000125:27:BPA73017-1634:1:1101:4760:1520 2:N:0:15
ATATATTTGAGCGTACTCGACGAAAGTTGGGGGGGGGGGGGGGAAGTT
+
FFFFFFFFFFFFFFFFFFFFFFFFFFFFFFFFFFFFFFFFFF,,:,,,
@FS10000125:27:BPA73017-1634:1:1101:5420:1520 2:N:0:15
ACTGTTTTGAGCGTACTCGACGAAGTTCAGTCGCGGGGGGGGGGGGGG
+
:F:F,FFF:FFFFFFFFFFFFFFFFFFFFFFFFFFFFFFFFFFF,:FF
@FS10000125:27:BPA73017-1634:1:1101:5770:1520 2:N:0:15
TTGTACTTGAGCGTACTCGACGAAGTTTTGCGGGGGGGGGGGGGGAGA
+
F,,,F,FFFFFFFFFFFFFFFFFFFFF,,,:FFFFFFFFFFFF,,,,,
@FS10000125:27:BPA73017-1634:1:1101:6490:1520 2:N:0:15
TTATGTTTGAGCGTACTCGACGAAGTTTATGCGGGGGGGGGGGGGGGG
+
,,FFFFFFFFFFFFFFFFFFFFFFFFFFFFFFFFFFFFFFFFFFFFF:
@FS10000125:27:BPA73017-1634:1:1101:7150:1520 2:N:0:15
GGTAAATTGAGCGTACTCGACGAAGTTGCCGGGGGGGGGGGGGGGAGT
+
::,,:FFFFF,F:F:::F:,FFFFFFF:FF::F:F,FF,:F,F,,,,,
@FS10000125:27:BPA73017-1634:1:1101:7420:1520 2:N:0:15
TTTGTATTGAGCGTACTCGACGAAGTTAAGACGGGGGGGGGGGGGGGG
+
F,FFFFFFFFFFFFFFFFFFFFFFFFFFFFFFFFFFFFFFFFFFFFF:
@FS10000125:27:BPA73017-1634:1:1101:8580:1520 2:N:0:15
TAGGTATTGAGCGTACTCGACGAAGTTCATGCGGGGGGGGGGGGGGGA
+
FFFFFFFFFFFFFFFFFFFFFFFFFFFFFFFFFFFFFFFFFFFFFFF,
@FS10000125:27:BPA73017-1634:1:1101:8840:1520 2:N:0:15
TTTTCGTTGAGCGTACTCGACGAAGTTCGGTCGGGGGGGGGGGGGGGA
+
,FFFFFFFFFFFFFFFFFFFFFFFFFFFFFFFFFFFFFFFFFFFFFFF
@FS10000125:27:BPA73017-1634:1:1101:9190:1520 2:N:0:15
TCCTATTTGAGCGTACTCGACGAAGTTCGGAGGGGGGGGGGGGGGGAA
+
FFFFFFFFFFFFFFFFFFFFFFFFFFFFFFFFFFFFFFFFFFFFF::F
@FS10000125:27:BPA73017-1634:1:1101:10380:1520 2:N:0:15
CTCTTGTTGAGCGTACTCGACGAAGTTCAGTGGGGGGGGGGGGGGGAA
+
FFFFFFFFFFFFFFFFFFFFFFFFFFFFFFFFFFFFFFFFFFFF::FF
@FS10000125:27:BPA73017-1634:1:1101:10720:1520 2:N:0:15
ACCTTATTGAGCGTACTCGACGAAGTTCAGCGGGGGGGGGGGGGGGAA
+
:FFFF:FFFFFFFFFFFFFFFFFFFFFFFFFFFFFFFFFFFFFFF,F:
@FS10000125:27:BPA73017-1634:1:1101:11020:1520 2:N:0:15
CGTTACTTGAGCGTACTCGACGAAGTTCCAGGGGGGGGGGGGGGGGGA
+
F,FFFFFFFFFFFFFFFFFFFFFFFFFFFFFFFFFFFFFFFFFFFF,,
@FS10000125:27:BPA73017-1634:1:1101:11280:1520 2:N:0:15
TATGCTTTGAGCGTACTCGACGAAGTTTCGCCGGGGGGGGGGGGGGGG
+
FFFFFFFFFFFFFFFFFFFFFFFFFFFFFFFFFFFFFFFFFFFFFFFF
@FS10000125:27:BPA73017-1634:1:1101:11390:1520 2:N:0:15
TAAAATTTGAGCGTACTCGACGAAGGGGGGGGGGGGGGGAAATTCGAA
+
FFFFFFFFFFFFFFFFFFFFFFFFFFFFFFFFFFFFFFF,,F,,,,F:
@FS10000125:27:BPA73017-1634:1:1101:12050:1520 2:N:0:15
TGCTCATTGAGCGTACTCGACGAAGTTGACAGGGGGGGGGGGGGGGAA
+
,FFFFFFFFFFFFFFFFFFFFFFFFFFFFFFFFFFFFFFFFFFF:,F:
@FS10000125:27:BPA73017-1634:1:1101:12400:1520 2:N:0:15
AAGCAATTGAGCGTACTCGACGAAGTTGTCTGGGGGGGGGGGGGGGGA
+
FFFFFFFFFFFFFFFFFFFFFFFFFFFFFFFFFFFFFFFFFFFFFF,F
@FS10000125:27:BPA73017-1634:1:1101:13030:1520 2:N:0:15
TTATTTTTGAGCGTACTCGACGAAGTTTTGAGGGGGGGGGGGGGGGAA
+
,,FFFFFFFFFFFFFFFFFFFFFFFFFFFFFFFFFFFFFFFFFFFFFF
@FS10000125:27:BPA73017-1634:1:1101:14570:1520 2:N:0:15
TATGCCTTGAGCGTACTCGACGAAGTTGCAAGGGGGGGGGGGGGGAAA
+
FFFFFFFFFFFFFFFFFFFFFFFFFFFFFFFFFFFFFFFFFFFF,F,,
@FS10000125:27:BPA73017-1634:1:1101:15400:1520 2:N:0:15
AAGTGATTGAGCGTACTCGACGAGGGGGGGGGGGGGGGGAATTCGGAA
+
FFFFFFFFFFFFFFFFFFFFFFFFFFFFFFFFFFFFFF,F,,:F,,FF
@FS10000125:27:BPA73017-1634:1:1101:15830:1520 2:N:0:15
CTAATTTTGAGCGTACTCGACGAAGTTCTAAGGGGGGGGGGGGGGGAA
+
F,FFFFFFFFFFFFFFFFFFFFFFFFFFFFFFFFFFFFFFFFFFF,FF
@FS10000125:27:BPA73017-1634:1:1101:2460:1530 2:N:0:15
ATCACCTTGAGCGTACTCGACGAAGTTTCCGGGGGGGGGGGGGGGAAA
+
:FFFFFFFFFFFFFFFFFFFFFFFFFFFFFFFFFFFFFFFFFFFFF:,
@FS10000125:27:BPA73017-1634:1:1101:2510:1530 2:N:0:15
CATCGCTTGAGCGTACTCGACGAAGTTTGCCGGGGGGGGGGGGGGGAA
+
F:F:FFFFFFFFFFFFFFFFFFFFFFFFFFF:FFFFFFFFFFFFF,FF
@FS10000125:27:BPA73017-1634:1:1101:2940:1530 2:N:0:15
ATTTGATTGAGCGTACTCGACGAAGTTGAACGGGGGGGGGGGGGGGAA
+
FFFFFFFFFFFFFFFFFFFFFFFFFFFFFFFFFFFFFFFFFFFFF::F
@FS10000125:27:BPA73017-1634:1:1101:4770:1530 2:N:0:15
TTTATATTGAGCGTACTCGACGAAGTTCAGTGGGGGGGGGGGGGGGAA
+
F,FFFFFFFFFFFFFFFFFFFFFFFFFFFFFFFFFFFFFFFFFFFFFF
@FS10000125:27:BPA73017-1634:1:1101:4790:1530 2:N:0:15
TCTAGCTTGAGCGTACTCGACGAAGGGGGGGGGGGGGGGAAATTGGAA
+
,FFFFFFFFFFFFFFFFFFFFFFFFFFFFFFFFFFFFFF,,,:,,,,:
@FS10000125:27:BPA73017-1634:1:1101:4950:1530 2:N:0:15
ATAGTTTTGAGCGTACTCGACGAAGTTTATTGGGGGGGGGGGGGGGAA
+
FFFFFFFFFFFFFFFFFFFFFFFFFFFFFFFFFFFFFFFFFFFF:,,F
@FS10000125:27:BPA73017-1634:1:1101:5410:1530 2:N:0:15
CGTTGGTTGAGCGTACTCGACGAAGTTGCGGGGGGGGGGGGGGGGGGG
+
F::FFFFFFFFFFFFFFFFFFFFFFFFFFFFFFFFFFFFFFF:FF,,F
@FS10000125:27:BPA73017-1634:1:1101:6920:1530 2:N:0:15
CTATGGTTGAGCGTACTCGACGAAGTTAAGCGGGGGGGGGGGGGGGAA
+
FFFFFFFFFFFFFFFFFFFFFFFFFFFFFFFFFFFFFFFFFFFFFF,,
@FS10000125:27:BPA73017-1634:1:1101:7620:1530 2:N:0:15
TTAATATTGAGCTACTCGACGAAGTTGCCTGGGGGGGGGGGGGGGAAA
+
FFFFFFFFFFFFFFFFFFFFFFFFFFFFFFFFFFFFFFFFFFFF,:,,
@FS10000125:27:BPA73017-1634:1:1101:7670:1530 2:N:0:15
TTGCTTTTGAGCGTACTCGACGAAGTTTTAGGGGGGGGGGGGGGGAAA
+
,F,F,FFFFFFFFFFFFFFFFFFFFFF:,FFFFFFFFFFFFFFF:::,
@FS10000125:27:BPA73017-1634:1:1101:8430:1530 2:N:0:15
TTAGGCTTGAGCGTACTCGACGAAGTTAGCGCGGGGGGGGGGGGGGGA
+
FFFFFFFFFFFFFFFFFFFFFFFFFFFFFFFFFFFFFFFFFFFF:F:F
@FS10000125:27:BPA73017-1634:1:1101:9310:1530 2:N:0:15
CTTCGGTTGAGCGTACTCGACGAAGTTTTCAGGGGGGGGGGGGGGGGA
+
FF:FFFFFFFFFFFFFFFFFFFFFFFFFFFFFFFFFFFFFFFFFFF,F
@FS10000125:27:BPA73017-1634:1:1101:9370:1530 2:N:0:15
CAGACTTTGAGCGTACTCGACGAAGTTATAAGGGGGGGGGGGGGGGGA
+
FFFFFFFFFFFFFFFFFFFFFFFFFFFFFFFFFFFFFFFFFFFFFFF:
@FS10000125:27:BPA73017-1634:1:1101:9570:1530 2:N:0:15
TCTTACTTGAGCGTACTCGACGAAGTTGGGGGGGGGGGGGGGAAATTC
+
FFFFFFFFFFFFFFFFFFFFFFFFFFFFFFFFFFFFFFFFFF,FF,,,
@FS10000125:27:BPA73017-1634:1:1101:12290:1530 2:N:0:15
TTGACGTTGAGCGTACTCGACGAAGTTGTGTCGGGGGGGGGGGGGGGA
+
FFFFFFFFFFFFFFFFFFFFFFFFFFFFFFFFFFFFFFFFFFFFFFFF
@FS10000125:27:BPA73017-1634:1:1101:12510:1530 2:N:0:15
ACTGTCTTGAGCGTACTCGACGAAGTTGGCACGGGGGGGGGGGGGGGA
+
FFFFFFFFFFFFFFFFFFFFFFFFFFFFFFFFFFFFFFFFFFFFF::F
@FS10000125:27:BPA73017-1634:1:1101:12740:1530 2:N:0:15
TAATCATTGAGCGTACTCGACGAAGTTCAGAGGGGGGGGGGGGGGGAA
+
,FFFFFFFFFFFFFFFFFFFFFFFFFFFFFFFFFFFFFFFFFFFFFFF
@FS10000125:27:BPA73017-1634:1:1101:13410:1530 2:N:0:15
CCGTTCTTGAGCGTACTCGACGAAGTTCAGGCGGGGGGGGGGGGGGGA
+
FFFFFFFFFFFFFFFFFFFFFFFFFFFFFFFFFFFFFFFFFFFFFF:F
@FS10000125:27:BPA73017-1634:1:1101:13630:1530 2:N:0:15
CAGGTATTGAGCGTACTCGACGAAGTTCGGCCGGGGCGGGGGGGGGGG
+
FFFFFFFFFFFFFFFFFFFFFFFFFFFFFFFFFFFFFFFFFFFF:::F
@FS10000125:27:BPA73017-1634:1:1101:13830:1530 2:N:0:15
TTGCGTTTGAGCGTACGACGAAGTTGGTAGGGGGGGGGGGGGGGAAAT
+
F,FFFFFFFFFFFFFFFFFFFFFFFFFFFFFFFFFFFFFFFFF,F,,F
@FS10000125:27:BPA73017-1634:1:1101:14010:1530 2:N:0:15
GACATCTTGAGCGTACTCGACGAAGTTCCGGGGGGGGGGGGGGGAGAT
+
,,FFFFFFFFFFFFFFFFFFFFFFFFFFFFFFFFFFFFFFFFFF,,F:
@FS10000125:27:BPA73017-1634:1:1101:14780:1530 2:N:0:15
CCGAGCTTGAGCGTACTCGACGAAGTTGGTGGGGGGGGGGGGGGGGGA
+
FFFFFFFFFFFFFFFFFFFFFFFFFFFFFFFFFFFFFFFFFFFFF:::
@FS10000125:27:BPA73017-1634:1:1101:15770:1530 2:N:0:15
ACGTAATTGAGCGTACTCGACGAAGTTAATCCGGGGGGGGGGGGGGGA
+
FFFFFFFFFFFFFFFFFFFFFFFFFFFFFFFFFFFFFFFFFFFFFFF,
@FS10000125:27:BPA73017-1634:1:1101:1140:1540 2:N:0:15
TATAGGTTGAGCGTACTCGACGAAGTTACTACGGGGGGGGGGGGGGGG
+
FFFFFFFFFFFFFFFFFFFFFFFFFFFFFFFFFFFFFFFFFFFFFFF:
@FS10000125:27:BPA73017-1634:1:1101:1310:1540 2:N:0:15
ACGGCATTGAGCGTACTCGACGAAGTTACAAGGGGGGGGGGGGGGGAA
+
FFFFFFFFFFFFFFFFFFFFFFFFFFFFFFFFFFFFFFFFFFFFFFFF
@FS10000125:27:BPA73017-1634:1:1101:3540:1540 2:N:0:15
TACGGTTTGAGCGTACTCGACGAAGTTAGGCCGGGGGGGGGGGGGGAA
+
FF::,:FFFFFFFFFFFFFFFFFFFFFFFFFFFFFFFFFFF,FF:,F:
@FS10000125:27:BPA73017-1634:1:1101:3720:1540 2:N:0:15
TACGGTTTGAGCGTACTCGACGAAGTTAGGCCGGGGGGGGGGGGGGGA
+
,,FFFFFFFFFFFFFFFFFFFFFFFFFFFFFFFFFFFFFFFFFFFF,F
@FS10000125:27:BPA73017-1634:1:1101:4420:1540 2:N:0:15
TTTTTCTTGAGCGTACTCGACGAAGTTGGCAGGGGGGGGGGGGGGGAA
+
F,FFFFFFFFFFFFFFFFFFFFFFFFFFFFFFFFFFFFFFFFFFFFFF
@FS10000125:27:BPA73017-1634:1:1101:4970:1540 2:N:0:15
AGTGTTTTGAGCGTACTCGACGAAGTTACGTGGGGGGGGGGGGGGGAA
+
F,FFFFFFFFFFFFFFFFFFFFFFFFFFFFFFFFFFFFFFFFFFF:FF
@FS10000125:27:BPA73017-1634:1:1101:5620:1540 2:N:0:15
ATCACATTGAGCGTACTCGACGAAGTTCACTGGGGGGGGGGGGGGGAA
+
F,,:,FFFFFFFFFFFFFFFFFFFFFF,,,,FFFFFFFFFFFFFFFFF
@FS10000125:27:BPA73017-1634:1:1101:5890:1540 2:N:0:15
TCGCTCTTGAGCGTACTCGACGAAGTTCCTGCGGGGGGGGGGGGGAGA
+
FFFFFFFFFFFFFFFFFFFFFFFFFFFFFFFFFFFFFFFFFFFFF:FF
@FS10000125:27:BPA73017-1634:1:1101:6060:1540 2:N:0:15
ATCCGCTTGAGCGTACTCGACGAAGTTCCGGGGGGGGGGGGGGGAATT
+
FFFFFFFFFFFFFFFFFFFFFFFFFFFFFFFFFFFFFFFFFF:,F,,F
@FS10000125:27:BPA73017-1634:1:1101:6340:1540 2:N:0:15
CTTTAGTTTGAGCGTACTCGACGAAGTTCTAGCGGGGGGGGGGGGGGG
+
F::FFFFFFFFFFFFFFFF:FFF:FF,FFF,FFFFFFFFFFF:FFFFF
@FS10000125:27:BPA73017-1634:1:1101:7540:1540 2:N:0:15
TTTATTTTGAGCGTACTCGACGAAAGTTAATGGGGGGGGGGGGGGGAA
+
FFFFFFFFFFFFFFFFFFFFFFFFFFFFFFFFFFFFFFFFFFFFF:FF
@FS10000125:27:BPA73017-1634:1:1101:7670:1540 2:N:0:15
TTAGTTTTGAGCGTACTCGACGAAGTTGGGCGGGGGGGGGGGGGGGAA
+
F,FFFFFFFFFFFFFFFFFFFFFFFFFFFFFFFFFFFFFFFFFFF,FF
@FS10000125:27:BPA73017-1634:1:1101:8400:1540 2:N:0:15
TCTTGATTGAGCGTACTCGACGAAGTTATACCGGGGGGGGGGGGGGGG
+
FFFFFFFFFFFFFFFFFFFFFFFFFFFFFFFFFFFFFFFFFFFFFFF:
@FS10000125:27:BPA73017-1634:1:1101:8760:1540 2:N:0:15
TCCCACTTGAGCGTACTCGACAAAGTTGCCAGGGGGGGGGGGGGGGAA
+
FFFFFFFFFFFFFFFFFFFFFFFFFFFFFFFFFFFFFFFFFFFFF,FF
@FS10000125:27:BPA73017-1634:1:1101:8920:1540 2:N:0:15
TAGCATTTGAGCGTACTCGACGAAGTTGTCCGGGGGGGGGGGGGGGGG
+
FFFFFFFFFFFFFFFFFFFFFFFFFFFFFFFFFFFFFFFFFFFFFFF:
@FS10000125:27:BPA73017-1634:1:1101:9820:1540 2:N:0:15
ACACATTTGAGCGTACTCGACGAAGTTCATTCGGGGGGGGGGGGGGGA
+
:F,F,:FFFFFFFFFFFFFFFFFFFFFFFF:FFFFFFFFFFFFFFFFF
@FS10000125:27:BPA73017-1634:1:1101:10470:1540 2:N:0:15
TTGCCATTGAGCGTACTCGACGAAGTTGCGTGGGGGGGGGGGGGGAAA
+
F,FFFFFFFFFFFFFFFFFFFFFFFFFFFFFFFFFFFFFFFFFFF:F:
@FS10000125:27:BPA73017-1634:1:1101:10700:1540 2:N:0:15
CTAACCTTGAGCGTACTCGACGAAGTTGCTACGGGGGGGGGGGGGGGA
+
FFFF,,FFFFFFFFFFFFFFFFFFFFFF,,,FFFFFFFFFFFFFFFFF
@FS10000125:27:BPA73017-1634:1:1101:12690:1540 2:N:0:15
CCCGAATTGAGCGTACTCGACGAAGTTTCGGGGGGGGGGGGGGGGGAA
+
FFFFFFFFFFFFFFFFFFFFFFFFFFFFFFFFFFFFFFFFFFFFF,,:
@FS10000125:27:BPA73017-1634:1:1101:13110:1540 2:N:0:15
TCTGGATTGAGCGTACTCGACGAAGTTTAAGGGGGGGGGGGGGGGAAT
+
,FFFFFFFFFFFFFFFFFFFFFFFFFFFFFFFFFFFFFFFFFFF,FF,
@FS10000125:27:BPA73017-1634:1:1101:13390:1540 2:N:0:15
CTATCCTTGAGCGTACTCGACGAAATTCCGGCGGGGGGGGGGGGAGAT
+
,FF:F:FFFFFFFFFFFFFFFFFFFFF,F,F,FFFFFFFFFFF:F,F,
@FS10000125:27:BPA73017-1634:1:1101:14080:1540 2:N:0:15
CCTCCATTGAGCGTACTCGACGAAGGTGGGCGGGGGGGGGGGGAGTTT
+
,F,F,,FFFFFFFFFFFFFFFFFFF,,,,,,FFFFFFFFFFF,,,,,,
@FS10000125:27:BPA73017-1634:1:1101:14140:1540 2:N:0:15
TCAATATTGAGCGTACTCGACGAAGTTGCAGGGGGGGGGGGGGGGAAA
+
FFF,::FFFFFFFFFFFFFFFFFFFFFFFF,FFFFFFFFFFFFFFFF,
@FS10000125:27:BPA73017-1634:1:1101:14250:1540 2:N:0:15
CACCCTTTGAGCGTACTCGACGAAGTTAGCACGGGGGGGGGGGGGGGG
+
F,FFFFFFFFFFFFFFFFFFFFFFFFFFFFFFFFFFFFFFFFFFFF::
@FS10000125:27:BPA73017-1634:1:1101:1970:1550 2:N:0:15
TCTCGATTGAGCGTACTCGACGAAGTTTGCGGGGGGGGGGGGGGGAAA
+
,FFFFFFFFFFFFFFFFFFFFFFFFFFFFFFFFFFFFFFFFFFF,FF,
@FS10000125:27:BPA73017-1634:1:1101:2860:1550 2:N:0:15
CTAGGATTGAGCGTACTCGACGAAGTTCTTAGGGGGGGGGGGGGGGGA
+
F,F:FFFFFFFFFFFFFFFFFFFFFFFFFFFFFFFFFFFFFFFFFFF:
@FS10000125:27:BPA73017-1634:1:1101:2880:1550 2:N:0:15
TTCCAATTGAGCGTACTCGACGAAGTTCCGGGGGGGGGGGGGGGGGAA
+
F,FFFFFFFFFFFFFFFFFFFFFFFFFFFFFFFFFFFFFFFFFFF,FF
@FS10000125:27:BPA73017-1634:1:1101:3470:1550 2:N:0:15
TCTATATTGAGCGTACTCGACGAAGTTTCTGCGGGGGGGGGGGGGGGA
+
FFFFFFFFFFFFFFFFFFFFFFFFFFFFFFFFFFFFFFFFFFFFF,::
@FS10000125:27:BPA73017-1634:1:1101:4160:1550 2:N:0:15
TCAGGGTTGAGCGTACTCGACGAAGTTGAAAGGGGGGGGGGGGGGGGA
+
FFFFFFFFFFFFFFFFFFFFFFFFFFFFFFFFFFFFFFFFFFFFFFFF
@FS10000125:27:BPA73017-1634:1:1101:4310:1550 2:N:0:15
TATTTATTGAGCGTACTCGACGAAGTTACAAGGGGGGGGGGGGGGGGA
+
FFFFFFFFFFFFFFFFFFFFFFFFFFFFFFFFFFFFFFFFFFFFFF:F
@FS10000125:27:BPA73017-1634:1:1101:5180:1550 2:N:0:15
CTTCATTTGAGCGTACTCGACGAAGCGGGGGGGGGGGGGGGAGATCGG
+
,FFFFFFFFFFFFFFFFFFFFFFFFFFFFFFFFFFFFFFFFF,FFF,F
@FS10000125:27:BPA73017-1634:1:1101:5610:1550 2:N:0:15
TAGACCTTGAGCGGACTCGACGAAGTTCGTCCGGGGGGGGGGGGGGGA
+
FFFFFFFFFFFFFFFFFFFFFFFFFFFFFFFFFFFFFFFFFFFFFFF,
@FS10000125:27:BPA73017-1634:1:1101:6200:1550 2:N:0:15
CCAGTATTGAGCGTACTCGACGAAGTTCGGGGGGGGGGGGGGGAGATC
+
FFFFFFFFFFFFFFFFFFFFFFFFFFFFFFFFFFFFFFFFFF,:,FFF
@FS10000125:27:BPA73017-1634:1:1101:6550:1550 2:N:0:15
CTGATCTTGAGCGTACTCGACGAAGTTGTCGGGGGGGGGGGGGGGAAT
+
FFFFFFFFFFFFFFFFFFFFFFFFFFFFFFFFFFFFFFFFFFFF:FF,
@FS10000125:27:BPA73017-1634:1:1101:7230:1550 2:N:0:15
CTACTCTTGAGCGTACTCGACGAAGTTATGTGGGGGGGGGGGGGGGGG
+
FFFFFFFFFFFFFFFFFFFFFFFFFFFFFFFFFFFFFFFFFFFFF:,F
@FS10000125:27:BPA73017-1634:1:1101:7810:1550 2:N:0:15
TATACCTTGAGCGTACTCGACGAAGTTCACTGGGGGGGGGGGGGGGAA
+
FFFFFFFFFFFFFFFFFFFFFFFFFFFFFFFFFFFFFFFFFFFFFFFF
@FS10000125:27:BPA73017-1634:1:1101:7860:1550 2:N:0:15
TCATATTTGAGCGTACTCGACGAAGTTCAGGGGGGGGGGGGGGGGAAG
+
FFFFFFFFFFFFFFFFFFFFFFFFFFFFFFFFFFFFFFFFFFF,,:,,
@FS10000125:27:BPA73017-1634:1:1101:8180:1550 2:N:0:15
TCCCCCTTGAGCGTACTCGACGAAGTTAAGCCGGGGGGGGGGGGGGGA
+
FFFFFFFFFFFFFFFFFFFFFFFFFFFFFFFFFFFFFFFFFFFFFFFF
@FS10000125:27:BPA73017-1634:1:1101:8340:1550 2:N:0:15
TTTGTTTTGAGCGTACTCGACGAAGTTACTAGGGGGGGGGGGGGGGAA
+
,,:,F,FFFFFFFFFFFFFFFFFFFFFFFFF,FFFFFFFFFFFFFF:F
@FS10000125:27:BPA73017-1634:1:1101:8510:1550 2:N:0:15
AAGTCGTTGAGCGTACTCGACGAAGTTAGCCGGGGGGGGGGGGGGGAA
+
:F:FFFFFFFFFFFFFFFFFFFFFFFFFFFFFFFFFFFFFFFF,,,FF
@FS10000125:27:BPA73017-1634:1:1101:9340:1550 2:N:0:15
CTATATTTGAGCGTACTCGACGAAGTTGACGGGGGGGGGGGGGGGGAA
+
FFFFF,FFFFFFFFFFFFFFFFFFFFFFFFFFFFFFFFFFFFFFF,,:
@FS10000125:27:BPA73017-1634:1:1101:10310:1550 2:N:0:15
TTATCCTTGAGCGTACTCGACGAAGTTAGCAGGGGGGGGGGGGGGGAA
+
:,F:,FFFFFFFFFFFFFFFFFFFFFFF,,,FFFFFFFFFFFF::FFF
@FS10000125:27:BPA73017-1634:1:1101:10670:1550 2:N:0:15
ACGGGCTTGAGCGTACTCGACGAAAGGGGGGGGGGGGGGGAGTTCGGA
+
FF:::FFFFFFFFFFFFFFFFFFFFFFFFFFFFFFFFFF:,,,F,,,:
@FS10000125:27:BPA73017-1634:1:1101:10710:1550 2:N:0:15
TCAGTCTTGAGCGTACTCGACGAAGTTATGCGGGGGGGGGGGGGGGGA
+
,F,,F:FFFFFFFFFFFFFFFFFFFFF,FFFFFFFFFFFFFF,F,,,,
@FS10000125:27:BPA73017-1634:1:1101:10810:1550 2:N:0:15
TTCACTTTGAGCGTACTCGACGAAGTTAGCAGGGGGGGGGGGGGGGAA
+
FFFFFFFFFFFFFFFFFFFFFFFFFFFFFFFFFFFFFFFFFFFF,:F:
@FS10000125:27:BPA73017-1634:1:1101:11560:1550 2:N:0:15
CTAATCTTGAGCGTACTCGACGAAGTTATAAGGGGGGGGGGGGGGAAT
+
FFFFFFFFFFFFFFFFFFFFFFFFFFFFFFFFFFFFFFFFFFFF,F,,
@FS10000125:27:BPA73017-1634:1:1101:13870:1550 2:N:0:15
CCACCATTGAGCGTACTCGACGAAGTTAAGCCGGGGGGGGGGGGGGGG
+
FFFFFFFFFFFFFFFFFFFFFFFFFFFFFFFFFFFFFFFFFFF:FFFF
@FS10000125:27:BPA73017-1634:1:1101:14910:1550 2:N:0:15
CATCTTTTGAGCGTACTCGACGAAGTTCGTCCGGGGGGGGGGGGGGGA
+
F:FFFFFFFFFFFFFFFFFFFFFFFFFFFFFFFFFFFFFFF,:,:,,:
@FS10000125:27:BPA73017-1634:1:1101:15370:1550 2:N:0:15
AAGTGATTGAGCGTACTCGACGAGGGGGGGGGGGGGGGGGAGTTCGAA
+
FFFFFFFFFFFFFFFFFFFFFFFFFFFFFFFFFFFFFFF,F,:,,,,F
@FS10000125:27:BPA73017-1634:1:1101:15730:1550 2:N:0:15
CAAACGTTGAGCGTACTCGACGAAGTTCAGTGGGGGGGGGGGGGGGGA
+
FFFFFFFFFFFFFFFFFFFFFFFFFFFFFFFFFFFFFFFFFFFFF,FF
@FS10000125:27:BPA73017-1634:1:1101:3060:1560 2:N:0:15
TAGTTTTTGAGCGTACTCGACGAAGTTATTTCGGGGGGGGGGGGGGGG
+
:,FFFFFFFFFFFFFFFFFFFFFFFFFFFFFFFFFFFFFFFFFFFFFF
@FS10000125:27:BPA73017-1634:1:1101:3950:1560 2:N:0:15
TCTATTTTGAGCGTACTCGACGAAGTTGCGAGGGGGGGGGGGGGGGAA
+
FFFFFFFFFFFFFFFFFFFFFFFFFFFFFFFFFFFFFFFFFFFFF:FF
@FS10000125:27:BPA73017-1634:1:1101:6770:1560 2:N:0:15
ATGGAATTGAGCGTACTCGACGAAGTTATGGCGGGGGGGGGGGGGGGA
+
,FFFFFFFFFFFFFFFFFFFFFFFFFFFFFFFFFFFFFFFFFFFFF:,
@FS10000125:27:BPA73017-1634:1:1101:6970:1560 2:N:0:15
CTTATTTTGAGCGTACTCGACGAAGTTGTTCCGGGGGGGGGGGGGGGA
+
FFFFFFFFFFFFFFFFFFFFFFFFFFFFFFFFFFFFFFFFFFFFF,,:
@FS10000125:27:BPA73017-1634:1:1101:6990:1560 2:N:0:15
TATGCTTTGAGCGTACTCGACGAAGTTAAGAGGGGGGGGGGGGGGGAA
+
,:FFFFFFFFFFFFFFFFFFFFFFFFFFFFFFFFFFFFFFFFFF:,FF
@FS10000125:27:BPA73017-1634:1:1101:8290:1560 2:N:0:15
TTGGATTTGAGCGTACTCGACGAAGTTCTCAGGGGGGGGGGGGGGGAA
+
,FFFFFFFFFFFFFFFFFFFFFFFFFFFFFFFFFFFFFFFFFFFFFFF
@FS10000125:27:BPA73017-1634:1:1101:10540:1560 2:N:0:15
TCAATCTTGAGCGTACTCGACGAAGTTACCTGGGGGGGGGGGGGGGAA
+
FFFFFFFFFFFFFFFFFFFFFFFFFFFFFFFFFFFFFFFFFFFFF:FF
@FS10000125:27:BPA73017-1634:1:1101:10630:1560 2:N:0:15
CTGGTCTTGAGCGTACTCGACGAAGTTAGACCGGGGGGGGGGGGGGGA
+
FFFFFFFFFFFFFFFFFFFFFFFFFFFFFFFFFFFFFFFFFFFFFF,:
@FS10000125:27:BPA73017-1634:1:1101:10910:1560 2:N:0:15
ATATTTTTGAGCGTACTCGACGAAGTTTGAAGGGGGGGGGGGGGGGAA
+
FFFFFFFFFFFFFFFFFFFFFFFFFFFFFFFFFFFFFFFFFFFFF:::
@FS10000125:27:BPA73017-1634:1:1101:11300:1560 2:N:0:15
TTCTGGTTGAGCGTACTCGACGAAGTTGCGCGGGGGGGGGGGGGGGAA
+
,FFFFFFFFFFFFFFFFFFFFFFFFFFFFFFFFFFFFFFFFFFFFF,F
@FS10000125:27:BPA73017-1634:1:1101:12290:1560 2:N:0:15
CAGAGGTTGAGCGTACTCGACGAAGTTCTGAGGGGGGGGGGGGGGGAA
+
FFFFFFFFFFFFFFFFFFFFFFFFFFFFFFFFFFFFFFFFFFFFF:FF
@FS10000125:27:BPA73017-1634:1:1101:13820:1560 2:N:0:15
ATATCTTTGAGCGTACTCGACGAAGTTCAACGGGGGGGGGGGGGGGGA
+
FFFFFFFFFFFFFFFFFFFFFFFFFFFFFFFFFFFFFFFFFFFFFF,F
@FS10000125:27:BPA73017-1634:1:1101:15400:1560 2:N:0:15
ATATTATTGAGCGTACTCGACGAAGTTTCTGGGGGGGGGGGGGGGAAT
+
:,FFFFFFFFFFFFFFFFFFFFFFFFFFFFFFFFFFFFFFFFFF,F,,
@FS10000125:27:BPA73017-1634:1:1101:15490:1560 2:N:0:15
CCCACCTTGAGCGTACTCGACGAAGTTTAGGGGGGGGGGGGGGGGGGA
+
FFFFFFFFFFFFFFFFFFFFFFFFFFFFFFFFFFFFFFFFFFFFFF,F
@FS10000125:27:BPA73017-1634:1:1101:15850:1560 2:N:0:15
CTTTACTTGAGCGTACTCGACGAAGTTCAGCCGGGGGGGGGGGGGGGA
+
F:FFFFFFF:FFFFFFFFFFFFFFFFFFFFFFFFFFFFFFFFF::,,,
@FS10000125:27:BPA73017-1634:1:1101:15860:1560 2:N:0:15
TTTATTTTGAGCGTACTCGACGAAGTTACACGGGGGGGGGGGGGGGGG
+
FFFFFFFFFFFFFFFFFFFFFFFFFFFFFFFFFFFFFFFFFFFFFFFF
@FS10000125:27:BPA73017-1634:1:1101:15890:1560 2:N:0:15
ATCCCATTGAGCGTACTCGACGAAGTTCGATCGGGGGGGGGGGGGGGA
+
,FFFFFFFFFFFFFFFFFFFFFFFFFFFFFFFFFFFFFFFFFFF:F,:
@FS10000125:27:BPA73017-1634:1:1101:15910:1560 2:N:0:15
ATATCTTTGAGCGTACTCGACGAAGTTTTACGGGGGGGGGGGGGGGAA
+
FFF,FFFFFFFFFFFFFFFFFFFFFFF,F,,FFFFFFFFFFFFFF,FF
@FS10000125:27:BPA73017-1634:1:1101:1500:1570 2:N:0:15
CCGAAGTTGAGCGTACTCGACAAGTTTCGTCGGGGGGGGGGGGGGGAA
+
FFFFFFFFFFFFFFFFFFFFFFFFFFFFFFFFFFFFFFFFFFFFF,,F
@FS10000125:27:BPA73017-1634:1:1101:1640:1570 2:N:0:15
ACTATATTGAGCGTGCTCGACGAAGTTACAAGGGGGGGGGGGGGGGAA
+
,FFFF:FFFFFFFF:FFFFFFFFFFFFFF,F,FFFFFFFFFFFFFF:,
@FS10000125:27:BPA73017-1634:1:1101:3110:1570 2:N:0:15
CCCGGATTGAGCGTACTCGACGAAGTTTTGAGGGGGGGGGGGGGGGGG
+
FFFFFFFFFFFFFFFFFFFFFFFFFFFFFFFFFFFFFFFFFFF,:,FF
@FS10000125:27:BPA73017-1634:1:1101:5420:1570 2:N:0:15
CTCGATTTGAGCGTACTCGACGAAGTTAAGGGGGGGGGGGGGGGAGAT
+
F:FFFFFFFFFFFFFFFFFFFFFFFFFFFFFFFFFFFFFFFFFFF,:F
@FS10000125:27:BPA73017-1634:1:1101:5530:1570 2:N:0:15
TTGTTTTTGAGCGTACTCGACGAAGTTGATACGGGGGGGGGGGGGGGG
+
,FFFFFFFFFFFFFFFFFFFFFFFFFFFFFFFFFFFFFFFFFFFFF:F
@FS10000125:27:BPA73017-1634:1:1101:5940:1570 2:N:0:15
TTGTGTTTGAGCGTACTCGACGAAGTTGCAGGGGGGGGGGGGGGGGGG
+
FFFFFFFFFFFFFFFFFFFFFFFFFFFFFFFFFFFFFFFFFFF::,,F
@FS10000125:27:BPA73017-1634:1:1101:6030:1570 2:N:0:15
AACATATTGAGCGTACTCGACGAAGTTGACAGGGGGGGGGGGGGGGAA
+
FFFFFFFFFFFFFFFFFFFFFFFFFFFFFFFFFFFFFFFFFFFFF::F
@FS10000125:27:BPA73017-1634:1:1101:6290:1570 2:N:0:15
TTTACGTTGAGCAGGGGGGGGGGGGGGGGGGAATCGGAAAAGGGCCCG
+
F,FFFFFFFFFFFFFFFFFFFFFFFFFFFF,,,:,,F:F:,,,,,,,,
@FS10000125:27:BPA73017-1634:1:1101:7180:1570 2:N:0:15
TATACATTGAGCGTACTCGACGAAGTTGTTTGGGGGGGGGGGGGGGGG
+
F:FF,:FFFFFFFFFFFFFFFFFFFFF,F,FFFFFFFFFFFFFFFF,F
@FS10000125:27:BPA73017-1634:1:1101:8800:1570 2:N:0:15
ATCGCATTGAGCGTACTCGACGAAGTTACTGGGGGGGGGGGGGGGGGG
+
FFF:FFFFFFFFFFFFFFFFFFFFFFFFFFFFFFFFFFFFFFFF,FFF
@FS10000125:27:BPA73017-1634:1:1101:8830:1570 2:N:0:15
CATTTATTGAGCGTACTCGACGAAGTTGGGGGGGGGGGGGGGAGATCG
+
FFFFFFFFFFFFFFFFFFFFFFFFFFFFFFFFFFFFFFFFF,F,,FF:
@FS10000125:27:BPA73017-1634:1:1101:9940:1570 2:N:0:15
TTCAATTTGAGCGTACTCGACGAAGTGTTTGTGGGGGGGGGGGGGGAA
+
F,F,,FFFFFFFFFFFFFFFFFFFF,,,,,,,,FFFFFF:F,,,FF,,
@FS10000125:27:BPA73017-1634:1:1101:10020:1570 2:N:0:15
CTCGTGTTGAGCGTACTCGACGAAGTTTGCTGGGGGGGGGGGGGGGAA
+
FFFFFFFFFFFFFFFFFFFFFFFFFFFFFFFFFFFFFFFFFFFFF,FF
@FS10000125:27:BPA73017-1634:1:1101:10130:1570 2:N:0:15
TTGGATTTGAGCGTACTCGACGAAGTTAGAAGGGGGGGGGGGGGGGGA
+
F,FFFFFFFFFFFFFFFFFFFFFFFFFFFFFFFFFFFFFFFFFF::FF
@FS10000125:27:BPA73017-1634:1:1101:11030:1570 2:N:0:15
TCCCCATTGAGCGTACTCGACGAAGTTGTGCCGGGGGGGGGGGGGGGA
+
,FFFFFFFFFFFFFFFFFFFFFFFFFFFFFFFFFFFFFFFFFFFF::F
@FS10000125:27:BPA73017-1634:1:1101:14270:1570 2:N:0:15
CCCCTTTTGAGCGTACTCGACGAAGTTGATCCGGGGGGGGGGGGGGGA
+
FFFFFFFFFFFFFFFFFFFFFFFFFFFFFFFFFFFFFFFFFFFFF,:F
@FS10000125:27:BPA73017-1634:1:1101:14460:1570 2:N:0:15
CCCTCCTTGAGCGTACTTGACGAAGTTCCCTCGGGGGGGGGGGGGGGG
+
FFFFFFFFFFFFFFFFFFFFFFFFFFFFFFFFFFFFFFFFFFFFFFF:
@FS10000125:27:BPA73017-1634:1:1101:15250:1570 2:N:0:15
TTCCATTTGAGCGTACTCGACGAAGTTCAGAGGGGGGGGGGGGGGGGA
+
:FFFF:FFFFFFFFFFFFFFFFFFFF,FFFFFFFFFFFFFF:FFFF:,
@FS10000125:27:BPA73017-1634:1:1101:16100:1570 2:N:0:15
GATTTTTTGAGCGTACTCGACGAAGTTACAAGGGGGGGGGGGGGGGAA
+
,:FFFFFFFFFFFFFFFFFFFFFFFFFFFFFFFFFFFFFFFFFFFF:F
@FS10000125:27:BPA73017-1634:1:1101:1870:1580 2:N:0:15
CACAAGTTGAGCGTACTCGACGAAGTTTTACCGGGGGGGGGGGGGGGA
+
::FFF,FFFFFFFFFFFFFFFFFFFFFFFFFFFFFFFFFFFFFFFFFF
@FS10000125:27:BPA73017-1634:1:1101:2880:1580 2:N:0:15
TAGAGATTGAGCGTACTCGACGAAGTTGGCTGGGGGGGGGGGGGGGGG
+
,,FFFFFFFFFFFFFFFFFFFFFFFFFFFFFFFFFFFFFFFFFFFFFF
@FS10000125:27:BPA73017-1634:1:1101:5600:1580 2:N:0:15
TATTCGTTGAGCGTACTCGACGAAGTTACGGGGGGGGGGGGGGGAAAT
+
FFFFFFFFFFFFFFFFFFFFFFFFFFFFFFFFFFFFFFFFFFF,FF:F
@FS10000125:27:BPA73017-1634:1:1101:6830:1580 2:N:0:15
AAGATGTTGAGCGTACTCGACGAAGTTGATTGGGGGGGGGGGGGGGAA
+
FFFFFFFFFFFFFFFFFFFFFFFFFFFFFFFFFFFFFFFFFFFFF,FF
@FS10000125:27:BPA73017-1634:1:1101:8330:1580 2:N:0:15
TCCAAATTGAGCGTACTCGACGAAGTTGCGTGGGGGGGGGGGGGGGGG
+
FFFFFFFFFFFFFFFFFFFFFFFFFFFFFFFFFFFFFFFFFFFFFFF:
@FS10000125:27:BPA73017-1634:1:1101:9030:1580 2:N:0:15
ATTGCGTTGAGCGTACTCGACGAAGTTGCTTCGGGGGGGGGGGGGGGA
+
FFFFFFFFFFFFFFFFFFFFFFFFFFFFFFFFFFFFFFFFFFFFFFF,
@FS10000125:27:BPA73017-1634:1:1101:9180:1580 2:N:0:15
TTTGAATTGAGCGTACTCGACGAAGTTGGCTGGGGGGGGGGGGGGGAA
+
,FFFFFFFFFFFFFFFFFFFFFFFFFFFFFFFFFFFFFFFFFFFFFFF
@FS10000125:27:BPA73017-1634:1:1101:9680:1580 2:N:0:15
TACCATTTGAGCGTACTCGACGAAGTTAGGGGGGGGGGGGGGGGGAAA
+
FFFFFFFFFFFFFFFFFFFFFFFFFFFFFFFFFFFFFFFFFFF,,F,,
@FS10000125:27:BPA73017-1634:1:1101:10040:1580 2:N:0:15
TTTAGCTTGAGCGTACTCGACGAAGGGCGGCGGGGGGGGAGATCGGAA
+
,F,::FFFFFFFFFFFFFFFFFFFF,,,,,,FFFFFFFF::,F:,,F:
@FS10000125:27:BPA73017-1634:1:1101:10530:1580 2:N:0:15
AATAGATTGAGCGTACTCGACGAAGTTCCAGCGGGGGGGGGGGGGGGG
+
:,FFFFFFFFFFFFFFFFFFFFFFFFFFFFFFFFFFFFFFFFFFFFFF
@FS10000125:27:BPA73017-1634:1:1101:12780:1580 2:N:0:15
CTACGGTTGAGCGTACTCGACGAAGCGGGGGGGGGGGGGGGAGGTCGA
+
FFFFFFFFFFFFFFFFFFFFFFFFFFFFFFFFFFFFFFFFFF,,F,,,
@FS10000125:27:BPA73017-1634:1:1101:12850:1580 2:N:0:15
CTCCCTTTGAGCGTACTCGACGAAATTGGGCCGGGGGGGGGGGGGGGA
+
FFFFFFFFFFFFFFFFFFFFFFFFFFFFFFFFFFFFFFFFFFFFFFFF
@FS10000125:27:BPA73017-1634:1:1101:13400:1580 2:N:0:15
CTTGCGTTGAGCGTACTCGACGAAGTTTGTCGGGGGGGGGGGGGGGGA
+
FFFFFFFFFFFFFFFFFFFFFFFFFFFFFFFFFFFFFFFFFFFFF:FF
@FS10000125:27:BPA73017-1634:1:1101:14310:1580 2:N:0:15
AATTGGTTGAGCGTACTCGACGAAGTTCAGGCGGGGGGGGGGGGGGGA
+
FFFFFFFFFFFFFFFFFFFFFFFFFFFFFFFFFFFFFFFFFFFFF,F,
@FS10000125:27:BPA73017-1634:1:1101:14480:1580 2:N:0:15
ACGTGCTTGAGCGTACTCGACGAAGTTTGGTGGGGGGGGGGGGGAGAA
+
,F:F:FFFFF:::FFFFFFFFFFFFFFFFFFF:FF:F:FFF:,:,,,,
@FS10000125:27:BPA73017-1634:1:1101:14500:1580 2:N:0:15
TCATATTTGAGCGTACTCGACGAAGTTCGGCCGGGGGGGGGGGGGGGA
+
FFFFFFFFFFFFFFFFFFFFFFFFFFFFFFFFFFFFFFFFFFFFFFFF
@FS10000125:27:BPA73017-1634:1:1101:14590:1580 2:N:0:15
TCCCTCTTGAGCGTACTCGACGAAGTTGCCTCGGGGGGGGGGGGGGAA
+
,FFFFFFFFFFFFFFFFFFFFFFFFFFFFFFFFFFFFFFFFFFF::,F
@FS10000125:27:BPA73017-1634:1:1101:15620:1580 2:N:0:15
TACCGTTTGAGCGTACTCGACGAAGTTTGCACGGGGGGGGGGGGGGGA
+
,FFFFFFFFFFFFFFFFFFFFFFFFFF::FFFFFFFFFFFFFFFFF:,
@FS10000125:27:BPA73017-1634:1:1101:1950:1590 2:N:0:15
AACTGCTTGAGCGTACTCGACGAAGTTACTTGGGGGGGGGGGGGGGAA
+
FFFFFFFFFFFFFFFFFFFFFFFFFFFFFFFFFFFFFFFFFFFF:,F:
@FS10000125:27:BPA73017-1634:1:1101:3500:1590 2:N:0:15
CTCGCATTGAGCGTACTCGACGAAGTTGACAGGGGGGGGGGGGGGGAA
+
:,FF,,FFFFFFFFFFFFFFFFFFFFF,:FFFFFFFFFFFFFFFFFFF
@FS10000125:27:BPA73017-1634:1:1101:3810:1590 2:N:0:15
ACCGAATTGAGCGTACTCGACGAAGTTTCTAGGGGGGGGGGGGGGGGA
+
FFFFFFFFFFFFFFFFFFFFFFFFFFFFFFFFFFFFFFFFFFFFFF,F
@FS10000125:27:BPA73017-1634:1:1101:4620:1590 2:N:0:15
AACCGTTTGAGCGTACTCGACGAAGTTTTGCCAGGGGGGGGGGGGGGG
+
,,FFFFFFFFFFFFFFFFFFFFFFFFFFFFFFFFFFFFFFFFFFFFF,
@FS10000125:27:BPA73017-1634:1:1101:4750:1590 2:N:0:15
CTTACATTGAGCGTACTCGACGAAGTTATCTCGGGGGGGGGGGGGGGA
+
FFFFFFFFFFFFFFFFFFFFFFFFFFFFFFFFFFFFFFFFFFFFFF:F
@FS10000125:27:BPA73017-1634:1:1101:5200:1590 2:N:0:15
TTCGTCTTGAGCGTACTCGACGAAGTTAGCGGGGGGGGGGGGGGGGAA
+
F:FFFFFFFFFFFFFFFFFFFFFFFFFFFFFFFFFFFFFFFFF:F:FF
@FS10000125:27:BPA73017-1634:1:1101:5330:1590 2:N:0:15
CCACTCTTGAGCGTACTCGACGAAGTTCGTTCGGGGGGGGGGGGGGGG
+
FFFFFFFFFFFFFFFFFFFFFFFFFFFFFFFFFFFFFFFFFFFFF:FF
@FS10000125:27:BPA73017-1634:1:1101:8520:1590 2:N:0:15
AACCCTTTGAGCGTACTCGACGAAGTTTCGGGGGGGGGGGGGGAAAGT
+
F:FFFFFFFFFFFFFFFFFFFFFFFFFFFFFFFFFFFFFFFFF,FF,:
@FS10000125:27:BPA73017-1634:1:1101:9090:1590 2:N:0:15
AAAACCTTGAGCGTACTCGACGAAGTTACCACGGGGGGCGGGGGGGGG
+
F:FFFFFFFFFFFFFFFFFFFFFFFFFFFFFFFFFFFFFFFFFFFFF:
@FS10000125:27:BPA73017-1634:1:1101:9120:1590 2:N:0:15
AAACATTTGAGCGTACTCGACGAAGTTAACGGGGGGGGGGGGGGGGAA
+
FFFFFFFFFFFFFFFFFFFFFFFFFFFFFFFFFFFFFFFFFFFFF,FF
@FS10000125:27:BPA73017-1634:1:1101:9440:1590 2:N:0:15
TTATATTTGAGCGTACTCGACGAAGTTTGTAGGGGGGGGGGGGGGGGA
+
FFFFFFFFFFFFFFFFFFFFFFFFFFFFFFFFFFFFFFFFFFFFFFF,
@FS10000125:27:BPA73017-1634:1:1101:9500:1590 2:N:0:15
TATGACTTGAGCGTACTCGACGAAGTTAACAGGGGGGGGGGGGGGGAA
+
FFFFFFFFFFFFFFFFFFFFFFFFFFFFFFFFFFFFFFFFFFFFFFFF
@FS10000125:27:BPA73017-1634:1:1101:9510:1590 2:N:0:15
TAAATTTTGAGCGTACTCGACGAAGTTGGCAGGGGGGGGGGGGGGAAA
+
,,FFFFFFFFFFFFFFFFFFFFFFFFFFFFFFFFFFFFFFFFFFF,,F
@FS10000125:27:BPA73017-1634:1:1101:9740:1590 2:N:0:15
TACCATTTGAGCGTACTCGACGAAGTTAGGGGGGGGGGGGGGGGGAAA
+
F:F,:FFFFFFFFFFFFFFFFFFFFFFF,,,FFFFFFFFFFFFFF,,F
@FS10000125:27:BPA73017-1634:1:1101:10270:1590 2:N:0:15
TTGGATTTGAGCGTACTCGACGAAGTTAAGCCGGGGGGGGGGGGGGAA
+
,FFFFFFFFFFFFFFFFFFFFFFFFFFFFFFFFFFFFFFFFFFFFF,F
@FS10000125:27:BPA73017-1634:1:1101:10960:1590 2:N:0:15
TCATCATTGAGCGTACTCGACGAAGTTTTACCGGGGGGGGGGGGGGAA
+
FFF,F,FFFFFFFFFFFFFFFFFFFFF:FF,,FFFFFFFFFFF,:FF:
@FS10000125:27:BPA73017-1634:1:1101:11730:1590 2:N:0:15
TCCCTGTTGAGCGTACTCGACGAAGTTTCATCGGGGGGGGGGGGGGGG
+
FFFFFFFFFFFFFFFFFFFFFFFFFFFFFFFFFFFFFFFFFFFFFFF:
@FS10000125:27:BPA73017-1634:1:1101:12790:1590 2:N:0:15
ACCGAATTGAGCGTACTCGACGAAGTTACGGGGGGGGGGGGGGGAAGT
+
F,F,FFFFFFFFFFFFFFFFFFFFFFFFFFFFFFFFFFFFFFF,F,,F
@FS10000125:27:BPA73017-1634:1:1101:14050:1590 2:N:0:15
AATTATTTGAGCGTACTCGACGAAGTGGGGGGGGGGGGGGGAAATTCG
+
,FFFFFFFFFFFFFFFFFFFFFFFFFFFFFFFFFFFFFFFF:FF,,:F
@FS10000125:27:BPA73017-1634:1:1101:14620:1590 2:N:0:15
TTGCGGTTGAGCGTACTCGACGAAGTTACACCGGGGGGGGGGGGGGGA
+
FFFFFFFFFFFFFFFFFFFFFFFFFFFFFFFFFFFFFFFFFFFFFFFF
@FS10000125:27:BPA73017-1634:1:1101:15980:1590 2:N:0:15
TAACCATTGAGCGTACTCGACGAAGTTCGTACGGGGGGGGGGGGGGGA
+
FFFFFFFFFFFFFFFFFFFFFFFFFFFFFFFFFFFFFFFFFFF:FF,F
@FS10000125:27:BPA73017-1634:1:1101:3000:1600 2:N:0:15
TCAAGATTGAGCGTACTCGACGAAGTTTTAGCGGGGGGGGGGGGGGGA
+
,FFFFFFFFFFFFFFFFFFFFFFFFFFFFFFFFFFFFFFFFFFFF:,F
@FS10000125:27:BPA73017-1634:1:1101:4260:1600 2:N:0:15
CATACCTTGAGCGTACTCGACGAAGTTCAGGCGGGGGGGGGGGGGGGA
+
FFFFFFFFFFFFFFFFFFFFFFFFFFFFFFFFFFFFFFFFFFFFFFFF
@FS10000125:27:BPA73017-1634:1:1101:5530:1600 2:N:0:15
TGTGTATTGAGCGTACTCGACGAAGTTGTCGGGGGGGGGGGGGGGGGA
+
,,FFFFFFFFFFFFFFFFFFFFFFFFFFFFFFFFFFFFFFFFF:,,,F
@FS10000125:27:BPA73017-1634:1:1101:5720:1600 2:N:0:15
CTGGATTTGAGCGTACTCGACGAAGTTAAGTGGGGGGGGGGGGGGGGA
+
FFFFFFFFFFFFFFFFFFFFFFFFFFFFFFFFFFFFFFFFFFFFF,,F
@FS10000125:27:BPA73017-1634:1:1101:5800:1600 2:N:0:15
CCCATCTTGAGCGTACTCGACGAAGTTAGCTGGGGGGGGGGGGGGGGG
+
FFFFFFFFF:FFFFFFFFFFFFFFFFFFFFFFFFFFFFFFFFFF:,,F
@FS10000125:27:BPA73017-1634:1:1101:5820:1600 2:N:0:15
ACCAAATTGAGCGTACTCGACGAAGTTAACAGGGGGGGGGGGGGGAAA
+
,FF:F,FFFFFFFFFFFFFFFFFFFFFFFFFFFFFFFFFFFFFF,,:,
@FS10000125:27:BPA73017-1634:1:1101:6860:1600 2:N:0:15
TAATTATTGAGCGTACTCGACGAAGTTTCCCCGGGGGGGGGGGAGGAG
+
F:,,FFFFFFFFFFFFFFFFFFFFFFF:FF,FFFFFFFFFF,F,,,:F
@FS10000125:27:BPA73017-1634:1:1101:9580:1600 2:N:0:15
CTGTCCTTGAGCGTACTCGACGAAGTTGGCTGGGGGGGGGGGGGGGGG
+
FFFFFFFFFFFFFFFFFFFFFFFFFFFFFFFFFFFFFFFFFFFFFFF,
@FS10000125:27:BPA73017-1634:1:1101:10500:1600 2:N:0:15
TTTAGATTGAGCGTACTCGACGAAGTTTGATCGGGGGGGGGGGGGGGA
+
,FFFFFFFFFFFFFFFFFFFFFFFFFFFFFFFFFFFFFFFFFFFF:,,
@FS10000125:27:BPA73017-1634:1:1101:10550:1600 2:N:0:15
CTTATCTTGAGCGTACTCGACGAAGTTAGTCCGGGGGGGGGGGGGGAA
+
:,,,FFFFFFFFFFFFFFFFFFFFFFFF,::FFFFFFFFFFFFF:F,F
@FS10000125:27:BPA73017-1634:1:1101:11580:1600 2:N:0:15
ATAATCTTGAGCGTACTCGACGAAGTTCCGGGGGGGGGGGGGGGAAGT
+
FFFFFFFFFFFFFFFFFFFFFFFFFFFFFFFFFFFFFFFFFFF,:F,,
@FS10000125:27:BPA73017-1634:1:1101:11760:1600 2:N:0:15
TTTGGCTTGAGCGTACTCGACGAAGTTTTGAGGGGGGGGGGGGGGGGG
+
FFFFFFFFFFFFFFFFFFFFFFFFFFFFFFFFFFFFFFFFFFFFFFF,
@FS10000125:27:BPA73017-1634:1:1101:12650:1600 2:N:0:15
AAGGTATTGAGCGTACTCGACGAAGTTCTTGCGGGGGGGGGGGGGGGG
+
:FFFFFFFFFFFFFFFFFFFFFFFFFFFFFFFFFFFFFFFFFFFFFF:
@FS10000125:27:BPA73017-1634:1:1101:13120:1600 2:N:0:15
TAAATTTTGAGGCTCGACGAAGTTCTCTGGGGGGGGGGGGGGGAAATC
+
,:FFFFFFFFFFF:FFFFFFFFFFFFFFFFFFFFFFFFFFFF,FF,F,
@FS10000125:27:BPA73017-1634:1:1101:13260:1600 2:N:0:15
TCACCCTTGAGCGTACTCGACGAAGTTGCAGCGGGGGGGGGGGGGGGA
+
,FFFFFFFFFFFFFFFFFFFFFFFFFFFFFFFFFFFFFFFFFFFFFFF
@FS10000125:27:BPA73017-1634:1:1101:13400:1600 2:N:0:15
CCATTTTTGAGCGTACTCGACGAAGTTACTGCGGGGGGGGGGGGGGGA
+
FFFFFFFFFFFFFFFFFFFFFFFFFFFFFFFFFFFFFFFFFFFFF:,F
@FS10000125:27:BPA73017-1634:1:1101:13820:1600 2:N:0:15
ATAATATTGAGCGTACTCGACGAAGTTGTCAGGGGGGGGGGGGGGGGA
+
FFFFFFFFFFFFFFFFFFFFFFFFFFFFFFFFFFFFFFFFFFFFFF,F
@FS10000125:27:BPA73017-1634:1:1101:15290:1600 2:N:0:15
AAGTGATTGAGCGTACTCGACGAGGGGGGGGGGGGGGGGGGATTTGGA
+
F:FFFFFFFFFFFFFFFFFFFFFFFFFFFFFFFFFFFFF,,,,:,,,F
@FS10000125:27:BPA73017-1634:1:1101:16060:1600 2:N:0:15
TCTTATTTGAGCGTACTCGACGAAGTTGTGGGGGGGGGGGGGGGAGAT
+
FFF,:FFFFFFFFFFFFFFFFFFFFFFFF,F,FFFFFFFFFFF:,FF,
@FS10000125:27:BPA73017-1634:1:1101:1470:1610 2:N:0:15
TTGGTTTTGAGCGTACTCGACGAAGTTAGGTGGGGGGGGGGGGGGGGA
+
,FFFFFFFFFFFFFFFFFFFFFFFFFFFFFFFFFFFFFFFFFFFFF,F
@FS10000125:27:BPA73017-1634:1:1101:1910:1610 2:N:0:15
ATTATTTTGAGCGTACTCGACGAAGGTACTAGGGGGGGGGGGGGGGGA
+
F,FFFFFFFFFFFFFFFFFFFFFFFFFFFFFFFFFFFFFFFFFFFF:,
@FS10000125:27:BPA73017-1634:1:1101:2200:1610 2:N:0:15
TTACCCTTGAGCGTACTCGACGAAGTTAGGTAGGGGGGGGGGGGGGGA
+
FFFFFFFFFFFFFFFFFFFFFFFFFFFFFFFFFFFFFFFFFFFFFF:F
@FS10000125:27:BPA73017-1634:1:1101:2260:1610 2:N:0:15
CTATCATTGAGCGTACTCGACGAAGTTCGTGCGGGGGGGGGGGGGGGG
+
F,FFFFFFFFFFFFFFFFFFFFFFFFFFFFFFFFFFFFFFFFFFFFF:
@FS10000125:27:BPA73017-1634:1:1101:3300:1610 2:N:0:15
TCCATTTTGAGCGTACTCGACGAAGTTTTCGGGGGGGGGGGGGGGAAA
+
F:::F,FFFFFFFFFFFFFFFFFFFFFF:F,FFFFFFFFFFFFFFF:,
@FS10000125:27:BPA73017-1634:1:1101:3660:1610 2:N:0:15
TACATCTTGAGCGTACTCGACGAAGTTGGCAGGGGAGGGGGGGGGGGG
+
FFFFFFFFFFFFFFFFFFFFFFFFFFFFFFFFFFFFFFFFFFFFFFF,
@FS10000125:27:BPA73017-1634:1:1101:4470:1610 2:N:0:15
CTGATCTTGAGCGTACTCGACGAAGGGGGGGGGGGGGGGAGATCGGAA
+
FFFFFFFFFFFFFFFFFFFFFFFFFFFFFFFFFFFFFFFF,:FF,,F,
@FS10000125:27:BPA73017-1634:1:1101:4550:1610 2:N:0:15
CTGACTTTGAGCGTACTCGACGAAGTTCTGCCGGGGGGGGGGGGGGGA
+
F,FFFFFFFFFFFFFFFFFFFFFFFFFFFFFFFFFFFFFFFFFFF,:F
@FS10000125:27:BPA73017-1634:1:1101:7690:1610 2:N:0:15
TCTGACTTGAGCGTACTCGACGAAGTTCAACGGGGGGGGGGGGGGGAA
+
,FFFFFFFFFFFFFFFFFFFFFFFFFFFFFFFFFFFFFFFFFFFF,:F
@FS10000125:27:BPA73017-1634:1:1101:9600:1610 2:N:0:15
ATCGCTTTGAGCGTACTCGACGAAGTTCCAGCGGGGGGGGGGGGGGGA
+
FFFFFFFFFFFFFFFFFFFFFFFFFFFFFFFFFFFFFFFFFFFFFFF,
@FS10000125:27:BPA73017-1634:1:1101:10150:1610 2:N:0:15
CAGATCTTGAGCGTACTCGACGAAGTTAGTGGGGGGGGGGGGGGGAAT
+
FFFFFFFFFFFFFFFFFFFFFFFFFFFFFFFFFFFFFFFFFFFF,FF,
@FS10000125:27:BPA73017-1634:1:1101:12780:1610 2:N:0:15
AGCGAATTGAGCGTACTCGACGAAGTTACGGGGGGGGGGGGGGGAAAT
+
,,FFF:FFFFFFFFFFFFFFFFFFFFFFF:FFFFFFFFFFFFF,FF,F
@FS10000125:27:BPA73017-1634:1:1101:14870:1610 2:N:0:15
ACTTCTTTGAGCGTACTCGACGAAGTTTATTGGGGGGGGGGGGGGGGG
+
FFFF:FFFFFFFFFFFFFFFFFFFFFFF,FF:FFFFFFFFFFF::,,:
@FS10000125:27:BPA73017-1634:1:1101:15590:1610 2:N:0:15
CCTCCATTGAGCGTACTCGACGAAGTTAGTTCGGGGGGGGGGGGGGGG
+
FFFFFFFFFFFFFFFFFFFFFFFFFFFFFFFFFFFFFFFFFFFFFFF,
@FS10000125:27:BPA73017-1634:1:1101:15600:1610 2:N:0:15
CATGTATTGAGCGTACTCGACGAAGTTGGCGGGGGGGGGGGGGGGGAT
+
FFFFFFFFFFFFFFFFFFFFFFFFFFFFFFFFFFFFFFFFFFFF:,,,
@FS10000125:27:BPA73017-1634:1:1101:16310:1610 2:N:0:15
TTGTCTTTGAGCGTACTCGACGAACTTAGGGGGGGGGGGGGGGGAAAT
+
,,FFFFFFFFFFFFFFFFFFFFFFFFFFFFFFFFFFFFFFFFF:FF,F
@FS10000125:27:BPA73017-1634:1:1101:3920:1620 2:N:0:15
TTTTCCTTGAGCGTACTCGACGAAGTTGCACGGGGGGGGGGGGGGGAA
+
FF:FFFFFFFFFFFFFFFFFFFFFFFFFFFFFFFFFFFFFFFFFF,FF
@FS10000125:27:BPA73017-1634:1:1101:4610:1620 2:N:0:15
CCCTCCTTGAGCGTACTCGACGAAGTTAGGCCGGGGGGGGGGGGGGGG
+
FFFFFFFFFFFFFFFFFFFFFFFFFFFFFFFFFFFFFFFFFFFFFFFF
@FS10000125:27:BPA73017-1634:1:1101:4960:1620 2:N:0:15
CACAGTTTGAGCGTACTCGACGAAGGGGGGGGGGGGGGGAGATCGGAA
+
FFFFFFFFFFFFFFFFFFFFFFFFFFFFFFFFFFFFFFFF,:F::,:,
@FS10000125:27:BPA73017-1634:1:1101:5450:1620 2:N:0:15
TAAATGTTGAGCGTACTCGACGAAGTGGGGGGGGGGGGGGGGAGGTCG
+
FFFFFFFFFFFFFFFFFFFFFFFFFFFFFFFFFFFFFFFFF:F,,F,:
@FS10000125:27:BPA73017-1634:1:1101:5490:1620 2:N:0:15
TCTGTTTTGAGCGTACTCGACGAAGTTTCCAGGGGGGGGGGGGGGGGA
+
FFFFFFFFFFFFFFFFFFFFFFFFFFFFFFFFFFFFFFFFFFFFFF,F
@FS10000125:27:BPA73017-1634:1:1101:5640:1620 2:N:0:15
TTTTTCTTGAGCGTACTCGACGAAGTTACCGGGGGGGGGGGGGGGAGT
+
FFFFFFFFFFFFFFFFFFFFFFFFFFFFFFFFFFFFFFFFFFF,,:,:
@FS10000125:27:BPA73017-1634:1:1101:6460:1620 2:N:0:15
ACATTCTTGAGCGTACTCGACGAAGTTAAGCCGGGGGGGGGGGGGGGA
+
,FFFFFFFFFFFFFFFFFFFFFFFFFFFFFFFFFFFFFFFFFFFFFFF
@FS10000125:27:BPA73017-1634:1:1101:6570:1620 2:N:0:15
ATTATCTTGAGCGTACTCGACGAAGTTGTAGGGGGGGGGGGGGGGAAT
+
FFFFFFFFFFFFFFFFFFFFFFFFFFFFFFFFFFFFFFFFFFF,,F:F
@FS10000125:27:BPA73017-1634:1:1101:7240:1620 2:N:0:15
ACAAGATTGAGCGTACTCGACGAAGTTCCGAGGGGGGGGGGGGGGGGA
+
FFFFFFFFFFFFFFFFFFFFFFFFFFFFFFFFFFFFFFFFFFFFFF,F
@FS10000125:27:BPA73017-1634:1:1101:7660:1620 2:N:0:15
CTGTTTTTGAGCGTACTCGACGAAGTTGCAGGGGGGGGGGGGGGGAAA
+
FFFFFFFFFFFFFFFFFFFFFFFFFFFFFFFFFFFFFFFFFFFF,:,:
@FS10000125:27:BPA73017-1634:1:1101:8460:1620 2:N:0:15
AACTCCTTGAGCGTACTCGACGAAGGGGGGGGGGGGGGGAGATCGGAA
+
,,F:FFFFFFFFFFFFFFFFFFFFFFFFFFFFFFFFFFF,,F,,,,F:
@FS10000125:27:BPA73017-1634:1:1101:8740:1620 2:N:0:15
TTGCAATTGAGCGTACTCGACGAAGTTCTGGGGGGGGGGGGGGGAAAT
+
,FFFFFFFFFFFFFFFFFFFFFFFFFFFFFFFFFFFFFFFFFF,F,,:
@FS10000125:27:BPA73017-1634:1:1101:9480:1620 2:N:0:15
CTTCCATTGAGCGTACTCGACGAAGTTACAAGGGGGGGGGGGGGGGAA
+
,FF,:,FFFFFFFFFFFFFFFFFFFFFF,FFFFFFFFFFFFFFFFF,F
@FS10000125:27:BPA73017-1634:1:1101:9970:1620 2:N:0:15
GTTCTCTTGAGCGTACTCGACGAAGGGGGGGGGGGGGGGGAGATCGGA
+
F,FFFFFFFFFFFFFFFFFFFFFFFFFFFFFFFFFFFFFF,,,F,,,F
@FS10000125:27:BPA73017-1634:1:1101:10190:1620 2:N:0:15
TTTCGATTGAGCGTACTCGACGAAGTTGGCAGGGGGGGGGGGGGGGAA
+
FFFFFFFFFFFFFFFFFFFFFFFFFFFFFFFFFFFFFFFFFFFFF,FF
@FS10000125:27:BPA73017-1634:1:1101:10850:1620 2:N:0:15
ATCACTTTGAGCGTACTCGACGAAGTTATGCCGGGGGGGGGGGGGGGG
+
FFFFFFFFFFFFFFFFFFFFFFFFFFFFFFFFFFFFFFFFFFFFF,:,
@FS10000125:27:BPA73017-1634:1:1101:10890:1620 2:N:0:15
AAAGGTTTGAGCGTACTCGACGAAGTTATCAGGGGGGGGGGGGGGGAA
+
FFF:FFFFFFFFFFFFFFFFFFFFFFFFFFFFFFFFFFFFFFFF:,,F
@FS10000125:27:BPA73017-1634:1:1101:11750:1620 2:N:0:15
TTAACATTGAGCGTACTCGACGAAGTTGCAAGGGGGGGGGGGGGGGAA
+
,,FFFFFFFFFFFFFFFFFFFFFFFFFFFFFFFFFFFFFFFFFFF:FF
@FS10000125:27:BPA73017-1634:1:1101:12040:1620 2:N:0:15
AAAAATTTGAGCGTACTCGACGAAGGGGGGGGGGGGGGGAGATCGGAA
+
:FFFFFFFFFFFFFFFFFFFFFFFFFFFFFFFFFFFFFF:,FFF,,F:
@FS10000125:27:BPA73017-1634:1:1101:12360:1620 2:N:0:15
TTCGATTTGAGCGTACTCGACGAAGTTCAGTGGGGGGGGGGGGGGGGA
+
F:FFFFFFFFFFFFFFFFFFFFFFFFFFFFFFFFFFFFFFFFFFFFFF
@FS10000125:27:BPA73017-1634:1:1101:14770:1620 2:N:0:15
ACCAGCTTGAGCGTACTCGACGAAGTTTTTTTGGGGGGGGGGGGGGGG
+
FFFFFFFFFFFFFFFFFFFFFFFFFFFFFFFFFFFFFFFFFFFFF,:F
@FS10000125:27:BPA73017-1634:1:1101:15110:1620 2:N:0:15
CAACACTTGAGCGTACTCGACGAAGTTCGTTCGGGGGGGGGGGGGGGG
+
FF,,FFFFFFFFFFFFFFFFFFFFFFFF,:FFFFFFFFFFFFFFFF,:
@FS10000125:27:BPA73017-1634:1:1101:15180:1620 2:N:0:15
TTATGATTGAGCGTACTCGACGAAGTTATGCCGGGGGGGGGGGGGGGA
+
,F,:FFFFFFFFFFFFFFFFFFFFFFFFF,:,FFFFFFFFF:FFFF,,
@FS10000125:27:BPA73017-1634:1:1101:15710:1620 2:N:0:15
TCTATATTGAGCGTACTCGACGAAGTTCAGAGGGGGGGGGGGGGGGAA
+
,FFFFFFFFFFFFFFFFFFFFFFFFFFFFFFFFFFFFFFFFFFFF,FF
@FS10000125:27:BPA73017-1634:1:1101:16340:1620 2:N:0:15
TTCATATTGAGCGTACTCGACGAAGGGGGGGGGGGGGGGGGAAGTCGA
+
FFFFFFFFFFFFFFFFFFFFFFFFFFFFFFFFFFFFFFFF,,:,,,,:
@FS10000125:27:BPA73017-1634:1:1101:2100:1630 2:N:0:15
AACAGATTGAGCGTACTCGACGAAGTTCCAGCGGGGGGGGGGGGGGGA
+
F:FF:FFFFFFFFFFFFFFFFFFFFFFFFFFFFFFFFFFFFFFFFFFF
@FS10000125:27:BPA73017-1634:1:1101:2430:1630 2:N:0:15
TCGTTTTTGAGCGTACTCGACGAAAGGGGGGGGGGGGGGGGAAATCGA
+
FFFFFFFFFFFFFFFFFFFFFFFFFFFFFFFFFFFFFFFFFF,,F,,,
@FS10000125:27:BPA73017-1634:1:1101:2760:1630 2:N:0:15
TCGCCCTTGAGCGTACTCGACGAAGTTAGCACGGGGGGGGGGGGGGAA
+
FF,F:FFFFFFFFFFFFFFFFFFFFFFF,F,FFFFFFFFFFFFFFF,F
@FS10000125:27:BPA73017-1634:1:1101:4120:1630 2:N:0:15
CTTAGGTTGAGCGTACTCGACGAAGTTGACAGGGGGGGGGGGGGGGGA
+
F,FFFFFFFFFFFFFFFFFFFFFFFFFFFFFFFFFFFFFFFFFFFF:,
@FS10000125:27:BPA73017-1634:1:1101:4660:1630 2:N:0:15
TTATATTTGAGCGTACTCGACGAAGTTGTCTGGGGGGGGGGGGGGGGG
+
F,FFFFFFFFFFFFFFFFFFFFFFFFFFFFFFFFFFFFFFFFFFFFF,
@FS10000125:27:BPA73017-1634:1:1101:4810:1630 2:N:0:15
CCTAGCTTGAGCGTACTCGACGAAGTGCCGGGGGGGGGGGGGGAGGGA
+
:F,FFFFFFFFFFF,,,F,,F,FF:,,,,,FFFFFFFFFFF,:,,,,F
@FS10000125:27:BPA73017-1634:1:1101:4920:1630 2:N:0:15
CCTCCCTTGAGCGTACTCGACGAAGTTCTATCGGGGGGGGGGGGGGGG
+
FFFFFFFFFFFFFFFFFFFFFFFFFFFFFFFFFFFFFFFFFFFFF:F:
@FS10000125:27:BPA73017-1634:1:1101:6250:1630 2:N:0:15
TCTATCTTGAGCGTACTCGACGAAGTTAGCGGGGGGGGGGGGGGGAAA
+
FFFFFFFFFFFFFFFFFFFFFFFFFFFFFFFFFFFFFFFFFFFF,:F,
@FS10000125:27:BPA73017-1634:1:1101:7000:1630 2:N:0:15
ATTTGATTGAGCGTACTCGACGAAGTTCCTTGGGGGGGGGGGGGGGGG
+
F::FFFFFFFFFFFFFFFFFFFFFFFFFFFFFFFFFFFFFFFFFFFFF
@FS10000125:27:BPA73017-1634:1:1101:7210:1630 2:N:0:15
CACGGTTTGAGCGTACTCGACGAAGTTCTAAAGGGGGGGGGGGGGGGA
+
FFFFFFFFFFFFFFFFFFFFFFFFFFFFFFFFFFFFFFFFFFFF:,,,
@FS10000125:27:BPA73017-1634:1:1101:7360:1630 2:N:0:15
TAGGTTTTGAGCGTACTCGACGAAGTTGGGGGGGGGGGGGGGAAATCG
+
,FFFFFFFFFFFFFFFFFFFFFFFFFFFFFFFFFFFFFFFF,F,:F::
@FS10000125:27:BPA73017-1634:1:1101:8690:1630 2:N:0:15
CCCCATTTGAGCGTACTCGACGAAGTTGGCTCGGGGGGGGGGGGGGGG
+
:FFFFFFFFFFFFFFFFFFFFFFFFFF,:F:FFFFFFFFFFFFFFFF:
@FS10000125:27:BPA73017-1634:1:1101:8950:1630 2:N:0:15
ACGCAGTTGAGCGTACTCGACGAAGTTGGGGGGGGGGGGGGGAATTCG
+
FFFFFFFFFFFFFFFFFFFFFFFFFFFFFFFFFFFFFFFFF,F:,F::
@FS10000125:27:BPA73017-1634:1:1101:9050:1630 2:N:0:15
ACCTGTTTGAGCGTACTCGACGAAGCGGGGGGGGGGGGGGGGAGATCG
+
FFFFFFFFFFFFFFFFFFFFFFFFFFF:FFF:FFFFFFFFF:F,,FFF
@FS10000125:27:BPA73017-1634:1:1101:9870:1630 2:N:0:15
TCAAGATTGAGCGTACTCGACGAAGTTCCGCCGGGGGGGGGGGGGGGG
+
FFFFFFFFFFFFFFFFFFFFFFFFFFFFFFFFFFFFFFFFFFFFFFFF
@FS10000125:27:BPA73017-1634:1:1101:10300:1630 2:N:0:15
TATCCTTTGAGCGTACTCGACGAAGTTTCCACGGGGGGGGGGGGGGGG
+
FFFFFFFFFFFFFFFFFFFFFFFFFFFFFFFFFFFFFFFFFFFF::F:
@FS10000125:27:BPA73017-1634:1:1101:10860:1630 2:N:0:15
ATTGCTTTGAGCGTACTCGACGAAGTTTTGAGGGGGGGGGGGGGGGGG
+
FFFFFFFFFFFFFFFFFFFFFFFFFFFFFFFFFFFFFFFFFFFFFFF,
@FS10000125:27:BPA73017-1634:1:1101:11120:1630 2:N:0:15
TTTATCTTGAGCGTACTCGACGAAGTTAGGGGGGGGGGGGGGGGGGAA
+
F,FFFFFFFFFFFFFFFFFFFFFFFFFFFFFFFFFFFFFFFF:FF,,:
@FS10000125:27:BPA73017-1634:1:1101:11340:1630 2:N:0:15
TTTTTGTTGAGCGTACTCGACGAAGTTAATCCGGGGGGGGGGGGGGGG
+
FFFFFFFFFFFFFFFFFFFFFFFFFFFFFFFFFFFFFFFFFFFFFFF:
@FS10000125:27:BPA73017-1634:1:1101:11590:1630 2:N:0:15
CCCGGCTTGAGCGTACTCGACGAAATTGGTTCGGGGGGGGGGGGGGGG
+
FFF,:FFFFFFFFFFFFFFFFFFFFFFF,F:FFFFFFFFFFFFFF:,:
@FS10000125:27:BPA73017-1634:1:1101:13480:1630 2:N:0:15
ACGTGTTTGAGCGTACTCGACGAAGTTATGCCGGGGGGGGGGGGGGGG
+
FFFFFFFFFFFFFFFFFFFFFFFFFFFFFFFFFFFFFFFFFFFFFFFF
@FS10000125:27:BPA73017-1634:1:1101:13780:1630 2:N:0:15
ATTACCTTGAGCGTACTCGACGAAGTTGTCGGGGGGGGGGGGGGGAGA
+
:FFFFFFFFFFFFFFFFFFFFFFFFFFFFFFFFFFFFFFFFFFFFF,,
@FS10000125:27:BPA73017-1634:1:1101:14020:1630 2:N:0:15
CAGCGTTTGAGCGTACTCGACGAAGTGGGGGGGGGGGGGGGGGGGAAA
+
FFFFFFFFFFFFFFFFFFFFFFFFFFFFFFFFFFFFFFFFFFF:F,:,
@FS10000125:27:BPA73017-1634:1:1101:15390:1630 2:N:0:15
TTCTGGTTGAGCGTACTCGACGAAGTTTTCTCGGGGGGGGGGGGGGGA
+
FFFFFFFFFFFFFFFFFFFFFFFFFFFFFFFFFFFFFFFFFFFFF:F,
@FS10000125:27:BPA73017-1634:1:1101:16350:1630 2:N:0:15
TTCATCTTGAGCGTACTCGACGAAGTTGATCGGGGGGGGGGGGGGGAA
+
:FFFFFFFFFFFFFFFFFFFFFFFFFFFFFFFFFFFFFFFFF:::,FF
@FS10000125:27:BPA73017-1634:1:1101:1470:1640 2:N:0:15
CATTGGTTGAGCGTACTCGACGAAGTTCAGGGGGGGGGGGGGGGAAAT
+
FFFFFFFFFFFFFFFFFFFFFFFFFFFFFFFFFFFFFFFFFFF::F,F
@FS10000125:27:BPA73017-1634:1:1101:2240:1640 2:N:0:15
ACTGCGTTGAGCGTACTCGACGAAGTTTGGGGGGGGGGGGGGGGGAAT
+
FFFFFFFFFFFFFFFFFFFFFFFFFFFFFFFFFFFFFFFFFFFF,FF,
@FS10000125:27:BPA73017-1634:1:1101:2670:1640 2:N:0:15
AGAACCTTGAGCGTACTCGACGAAGTTGTTAGGGGGGGGGGGGGGGGA
+
F,FFFFFFFFFFFFFFFFFFFFFFFFFFFFFFFFFFFFFFFFFF:F,F
@FS10000125:27:BPA73017-1634:1:1101:2760:1640 2:N:0:15
CATTCTTTGAGCGTACTCGACGAAGTTATGCCGGGGGGGGGGGGGGGA
+
FFFFFFFFFFFFFFFFFFFFFFFFFFFFFFFFFFFFFFFFFFFFFFFF
@FS10000125:27:BPA73017-1634:1:1101:4010:1640 2:N:0:15
ATTGTCTTGAGCGTACTCGACGAAGTAGGGGGGGGGGGGGGGAAATCG
+
F,FFFFFFFFFFFFFF,FFFFFFFFFFFFFFFFFFFFFFFFFFF:F,,
@FS10000125:27:BPA73017-1634:1:1101:4540:1640 2:N:0:15
TCCCACTTGAGCGTACTCGACGAAGTTGTGCCGGGGGGGGGGGGGGGA
+
FFFFFFFFFFFFFFFFFFFFFFFFFFFFFFFFFFFFFFFFFFFFFFFF
@FS10000125:27:BPA73017-1634:1:1101:4570:1640 2:N:0:15
CTGATCTTGAGCGTACTCGACGAAGTTAGACCGGGGGGGGGGGGGGGA
+
FFFFFFFFFFFFFFFFFFFFFFFFFFFFFFFFFFFFFFFFFFFF:F,F
@FS10000125:27:BPA73017-1634:1:1101:4600:1640 2:N:0:15
TACTATTTGAGCGTACTCGACGAAGTTGCCTGGGGGGGGGGGGGGGAA
+
,FF:FFFFFFFFFFFFFFFFFFFFFFFFFFFFFFFFFFFFFFFFFF,,
@FS10000125:27:BPA73017-1634:1:1101:4780:1640 2:N:0:15
CTTGTTTTGAGCGTACTCGACGAAGTTCCGGGGGGGGGGGGGGGAAAT
+
FFF:FFFFFFFFFFFFFFFFFFFFFFFFFFFFFFFFFFFFFFF,F:,F
@FS10000125:27:BPA73017-1634:1:1101:4910:1640 2:N:0:15
ATAGGCTTGAGCGTACTCGACGAAGTGGGGGGGGGGGGGGGAAATCGA
+
:FFFFFFFFFFFFFFFFFFFFFFFFFFFFFFFFFFFFFFFFF,,F:,,
@FS10000125:27:BPA73017-1634:1:1101:5400:1640 2:N:0:15
TAACCCTTGAGCGTACTCGACGAAGTTGGCAGGGGGGGGGGGGGGGGA
+
FFFFFFFFFFFFFFFFFFFFFFFFFFFFFFFFFFFFFFFFFFFFF,F,
@FS10000125:27:BPA73017-1634:1:1101:6010:1640 2:N:0:15
ACATCCTTGAGCGTACTCGACGAAGTTGCATCGGGGGGGGGGGGGGGA
+
FFFFFFFFFFFFFFFFFFFFFFFFFFFFFFFFFFFFFFFFFFFFFF:,
@FS10000125:27:BPA73017-1634:1:1101:7110:1640 2:N:0:15
CTGTAATTGAGCGTACTCGACGAAGGGGGGGGGGGGGGGAGATCGGAA
+
F,FFFFFFFFFFFFFFFFFFFFFFFFFFFFFFFFFFFF::,,F::,F:
@FS10000125:27:BPA73017-1634:1:1101:7240:1640 2:N:0:15
ATTGAATTGAGCGTACTCGACGAAGTTGCGGGGGGGGGGGGGGGAAAT
+
F,FFFFFFFFFFFFFFFFFFFFFFFFFFFFFFFFFFFFFFFFF,FF,,
@FS10000125:27:BPA73017-1634:1:1101:7460:1640 2:N:0:15
TTCCTCTTGAGCGTACTCGACGAAGTTGGGAGGGGGGGGGGGGGGGAA
+
,,FFFFFFFFFFFFFFFFFFFFFFFFFFFFFFFFFFFFFFFFFFF::F
@FS10000125:27:BPA73017-1634:1:1101:8130:1640 2:N:0:15
ACTTAGTTGAGCGTACTCGACGAAGTTGTTGCGGGGGGGGGGGGGGGA
+
F:,,,FFFFFFFFFFFFFFFFFFFFFFF:,,FFFFFFFFFFFFFFF,F
@FS10000125:27:BPA73017-1634:1:1101:8330:1640 2:N:0:15
CCGACCTTGAGCGTACTCGACGAAGTTATGCCGGGGGGGGGGGGGGGG
+
FFFFFFFFFFFFFFFFFFFFFFFFFFFFFFFFFFFFFFFFFFFFFFFF
@FS10000125:27:BPA73017-1634:1:1101:8560:1640 2:N:0:15
AAGAATTTGAGCGTACTCGACGAAGTTGTCGGGGGGGGGGGGGGGGGG
+
FF:FFFFFFFFFFFFFFFFFFFFFFFFFFFFFFFFFFFFFFFFFFFF:
@FS10000125:27:BPA73017-1634:1:1101:8580:1640 2:N:0:15
TACGGATTGAGCGTACTCGACGAAGTTGGCGGGGGGGGGGGGGGGGAA
+
F,FFFFFFFFFFFFFFFFFFFFFFFFFFFFFFFFFFFFFFFFFFFF,:
@FS10000125:27:BPA73017-1634:1:1101:9120:1640 2:N:0:15
ATGGACTTGAGCGTACTCGACGAAGTTTTTGCGGGGGGGGGGGGGGGA
+
FFFFFFFFFFFFFFFFFFFFFFFFFFFFFFFFFFFFFFFFFFFFFFFF
@FS10000125:27:BPA73017-1634:1:1101:9590:1640 2:N:0:15
CTTGTTTTGAGCGTACTCGACGAAGTTCCAGCGGGGGGGGGGGGGGAA
+
F,FFFFFFFFFFFFFFFFFFFFFFFFFFFFFFFFFFFFFFFFFF:,:F
@FS10000125:27:BPA73017-1634:1:1101:10390:1640 2:N:0:15
TTCAAATTGAGCGTACTCGACAAAGTTGGGTGGGGGGGGGGGGGGGAA
+
F,F,FFFFFFFFFFFFFFFFFFFFFFF,,,FFFFFFFFFFFFF::,:F
@FS10000125:27:BPA73017-1634:1:1101:11030:1640 2:N:0:15
ATATCATTGAGCGTACTCGACGAAGTTAGCTGGGGGGGGGGGGGGGGA
+
:FFFFFFFFFFFFFFFFFFFFFFFFFFFFFFFFFFFFFFFFFFF:,,F
@FS10000125:27:BPA73017-1634:1:1101:11250:1640 2:N:0:15
CTATTTTTGAGCGTACTCGACGAAGTTGACAGGGGGGGGGGGGGGGAA
+
F,FFFFFFFFFFFFFFFFFFFFFFFFFFFFFFFFFFFFFFFFFFF:FF
@FS10000125:27:BPA73017-1634:1:1101:11800:1640 2:N:0:15
TTCTGGTTGAGCGTACTCGACGAAGTTCATCCGGGGGGGGGGGGGGGA
+
FFFFFFFFFFFFFFFFFFFFFFFFFFFFFFFFFFFFFFFFFFFFF:FF
@FS10000125:27:BPA73017-1634:1:1101:11980:1640 2:N:0:15
ATCTACTTGAGCGTACTCGACGAAGTTTAAGGGGGGGGGGGGGGGGGA
+
FFFFFFFFFFFFFFFFFFFFFFFFFFFFFFFFFFFFFFFFFFFFFF,F
@FS10000125:27:BPA73017-1634:1:1101:12170:1640 2:N:0:15
TCTGGTTTGAGCGTACTCGACGAAGGGGGGGGGGGGGGGAGATCGGAA
+
FFFFFFFFFFFFFFFFFFFFFFFFFFFFFFFFFFFFFFF,,:F,,,F:
@FS10000125:27:BPA73017-1634:1:1101:12550:1640 2:N:0:15
CCTCCATTGAGCGTACTCGACGAAGTTAAGCCGGGGGGGGGGGGGGAA
+
FFFFFFFFFFFFFFFFFFFFFFFFFFFFFFFFFFFFFFFFFFFFFF,F
@FS10000125:27:BPA73017-1634:1:1101:12920:1640 2:N:0:15
TGAACATTGAGCGTACTCGACGAAGTTTGTCCGGGGGGGGGGGGGGGA
+
F,FFFFFFFFFFFFFFFFFFFFFFFFFFFFFFFFFFFFFFFFFF:F,F
@FS10000125:27:BPA73017-1634:1:1101:13380:1640 2:N:0:15
CCATGCTTGAGCGTACTCGACGAAGTTGGCCCGGGGGGGGGGGGGGGA
+
FFFFFFFFFFFFFFFFFFFFFFFFFFFFFFFFFFFFFFFFFFFFFFF,
@FS10000125:27:BPA73017-1634:1:1101:13810:1640 2:N:0:15
ATGACTTTGAGCGTACTCGACGAAGTTACGAGGGGGGGGGGGGGGGGA
+
F,,FFFFFFFFFFFFFFFFFFFFFFFFFFFFFFFFFFFFFFFFFFF,F
@FS10000125:27:BPA73017-1634:1:1101:14430:1640 2:N:0:15
TTGATTTTGAGCGTACTCGACGAAGTTTCTCGGGGGGGGGGGGGGGAA
+
FFFFFFFFFFFFFFFFFFFFFFFFFFFFFFFFFFFFFFFFF:F:,,,:
@FS10000125:27:BPA73017-1634:1:1101:15200:1640 2:N:0:15
TTCGGATTGAGCGTACTCGACGAAGTTCGTGCGGGGGGGGGGGGGGGG
+
FFFFFFFFFFFFFFFFFFFFFFFFFFFFFFFFFFFFFFFFFFFFFFFF
@FS10000125:27:BPA73017-1634:1:1101:15270:1640 2:N:0:15
TTGCGCTTGAGCGTACTCGACGAAGTTGGCTCGGGGGGGGGGGGGGGA
+
,F,FFFFFFFFFFFFFFFFFFFFFFFF,,,,FFFFFFFFFFFFF,,,,
@FS10000125:27:BPA73017-1634:1:1101:16070:1640 2:N:0:15
CCGTTTTTGAGCGTACTCGACGAAGTTTACAGGGGGGGGGGGGGGGAA
+
FFFFFFFFFFFFFFFFFFFFFFFFFFFFFFFFFFFFFFFFFFFF:,FF
@FS10000125:27:BPA73017-1634:1:1101:16480:1640 2:N:0:15
CCAATCTTGAGCGTACTCGACGAAGTTGACGGGGGGGGGGGGGGGAAT
+
FFFFFFFFFFFFFFFFFFFFFFFFFFFFFFFFFFFFFFFFFFFF,,,,
@FS10000125:27:BPA73017-1634:1:1101:1070:1650 2:N:0:15
TTTAACTTGAGCGTACTCGACGAAGTTCATAGGGGGGGGGGGGGGGAA
+
,,:FFFFFFFFFFFFFFFFFFFFFFFFFFFFFFFFFFFFFFFFFFFFF
@FS10000125:27:BPA73017-1634:1:1101:1140:1650 2:N:0:15
TTAATCTTGAGCGTACTCGACGAAGTTACGTGGGGGGGGGGGGGGGGG
+
FFFFFFFFFFFFFFFFFFFFFFFFFFFFFFFFFFFFFFFFFFFFFFF,
@FS10000125:27:BPA73017-1634:1:1101:1390:1650 2:N:0:15
CCCGGTTTGAGCGTACTCGACGAAGTTGGTGCGGGGGGGGGGGGGGGG
+
FFFFFFFFFFFFFFFFFFFFFFFFFFFFFFFFFFFFFFFFFFFFFFFF
@FS10000125:27:BPA73017-1634:1:1101:1550:1650 2:N:0:15
CCCGCCTGGGGGGGGGGGGGGGGGGGAGTGGGAGGGCGGCGGGGAAAA
+
FFFFFFFFFFFFFFFFFFFFFFFF,:,,,,F,,,,F,,,,,,::,F,,
@FS10000125:27:BPA73017-1634:1:1101:2290:1650 2:N:0:15
ATTTTTGTTGAGCGTACTCGACGAAGTTAATCCGGGGGGGGGGGGGGG
+
FFFFFFFFFFFFFFFFFFFFFFFFFFFFFFFFFFFFFFFFFFFFFFF:
@FS10000125:27:BPA73017-1634:1:1101:2620:1650 2:N:0:15
CCGGCATTGAGCGTACTCGACGAAGTTAGATGGGGGGGGGGGGGGGGA
+
FFFFFFFFFFFFFFFFFFFFFFFFFFFFFFFFFFFFFFFFFFFFF:,F
@FS10000125:27:BPA73017-1634:1:1101:3030:1650 2:N:0:15
CAATTGTTGAGCGTACTCGACGAAGTTACAAGGGGGGGGGGGGGGGAA
+
FFFFFFFFFFFFFFFFFFFFFFFFFFFFFFFFFFFFFFFFFFFF:,FF
@FS10000125:27:BPA73017-1634:1:1101:4560:1650 2:N:0:15
TCGGAATCGAGCGTACTCGACGAAGTTGGGACGGGGGGGGGGGGGGGA
+
FFFFFFFFFFFFFFFFFFFFFFFFFFFFFFFFFFFFFFFFFFFFFFFF
@FS10000125:27:BPA73017-1634:1:1101:7050:1650 2:N:0:15
TTTAATTTGAGCGTACTCGACGAAGTTTTAGGGGGGGGGGGGGGGGGA
+
,FFFFFFFFFFFFFFFFFFFFFFFFFFFFFFFFFFFFFFFFFFFFFFF
@FS10000125:27:BPA73017-1634:1:1101:7350:1650 2:N:0:15
ATTACTTTGAGCGTACTCGACGAAGGGGGGGGGGGGGGGAGATCGGAA
+
F:FFFFFFFFFFFFFFFFFFFFFFFFFFFFFFFFFFFFFF,:FF,,F,
@FS10000125:27:BPA73017-1634:1:1101:8520:1650 2:N:0:15
CTCATCTTGAGCGTACTCGACGAAGTTCATCCGGGGGGGGGGGGGGGA
+
FFFFFFFFFFFFFFFFFFFFFFFFFFFFFFFFFFFFFFFFFFFFFFF:
@FS10000125:27:BPA73017-1634:1:1101:9060:1650 2:N:0:15
TACAAATTGAGCGTACTCGACGAAGTTTGTGGGGGGGGGGGGGGGGGG
+
:,FFFFFFFFFFFFFFFFFFFFFFFFFFFFFFFFFFFFFFFFFFFFF:
@FS10000125:27:BPA73017-1634:1:1101:9190:1650 2:N:0:15
TTTTAATTGAGCGTACTCGACGAAGTTTCAAGGGGGGGGGGGGGGGGA
+
FFFFFFFFFFFFFFFFFFFFFFFFFFFFFFFFFFFFFFFFFFFFFF:F
@FS10000125:27:BPA73017-1634:1:1101:9320:1650 2:N:0:15
ATTAAACTTGAGCGTACTCGACGAAGTTACCGCGGGGGGGGGGGGGGA
+
,F,,F,FFF:F,F,F,FFF,,F:FFFF,,,FFFFFFFFFFFFFFFF,,
@FS10000125:27:BPA73017-1634:1:1101:9370:1650 2:N:0:15
TATAATTTGAGCGTACTCGACGAAGTTGCGTGGGGGGGGGGGGGGAAA
+
FFFFFFFFFFFFFFFFFFFFFFFFFFFFFFFFFFFFFFFFFFFFF,FF
@FS10000125:27:BPA73017-1634:1:1101:9380:1650 2:N:0:15
TATAATTTGAGCGTACTCGACGAAGTTGCGTGGGGGGGGGGGGGGGAA
+
F,FFFFFFFFFFFFFFFFFFFFFFFFFFFFFFFFFFFFFFFFFFFF::
@FS10000125:27:BPA73017-1634:1:1101:10600:1650 2:N:0:15
TTCCATTTGAGCGTACTCGACGAAGTTCTGGCGGGGGGGGGGGGGGGA
+
FFFFFFFFFFFFFFFFFFFFFFFFFFFFFFFFFFFFFFFFFFFFFFFF
@FS10000125:27:BPA73017-1634:1:1101:11610:1650 2:N:0:15
TTATCATTGAGCGTACTCGACGAAGTTCAAGGGGGGGGGGGGGGGGAA
+
,,FFFFFFFFFFFFFFFFFFFFFFFFFFFFFFFFFFFFFFFFFFF,FF
@FS10000125:27:BPA73017-1634:1:1101:12540:1650 2:N:0:15
ACCATTTTGAGCGTACTCGACGAAGTTGGATCGGGGGGGGGGGGGGGG
+
FFFFFFFFFFFFFFFFFFFFFFFFFFFFFFFFFFFFFFFFFFFFFFF,
@FS10000125:27:BPA73017-1634:1:1101:12820:1650 2:N:0:15
TCTACTTTGAGCGTACTTGACGAAGTTCGGGCGGGGGGGGGGGGGGAA
+
FFF,FFFFFFFFFFFFF,FFFFFFFFFF,F,FFFFFFF:FFF:F,F,:
@FS10000125:27:BPA73017-1634:1:1101:14430:1650 2:N:0:15
CAATTCTTGAGCGTACTCGACGAAGTTCTAGGGGGGGGGGGGGGGGAA
+
FFFFFFFFFFFFFFFFFFFFFFFFFFFFFFFFFFFFFFFFFFF::,F,
@FS10000125:27:BPA73017-1634:1:1101:14570:1650 2:N:0:15
TTCGATTTGAGCGTACTCGACGAAGTTTGACCGGGGGGGGGGGGGGGA
+
::FF:FFFFFFFFFFFFFFFFFFFFFFFFFFFFFFFFFFFFFFFFF,,
@FS10000125:27:BPA73017-1634:1:1101:14840:1650 2:N:0:15
TTTGCGTTGAGCGTACTCGACGAAGTGCGGGGGGGGGGGGGGGAAGTC
+
F,FFFFFFFFFFFFFFFFFFFFFFFFFFFFFFFFFFFFFFFFFFF,,,
@FS10000125:27:BPA73017-1634:1:1101:15100:1650 2:N:0:15
ACAAACTTGAGCGTACTCGACGAAGCGGGGGGGGGGGGGGGAGATCGG
+
FFFFFFFFFFFFFFFFFFFFFFFFFFFFFFFFFFFFFFFFFF,FFF,,
@FS10000125:27:BPA73017-1634:1:1101:16010:1650 2:N:0:15
TTGATTTTGAGCGTCTCGACGAAGTTGCGTGGGGGGGGGGGGGGGAAA
+
FFFFFFFFFFFFFFFFFFFFFFFFFFFFFFFFFFFFFFFFFFFF:,:,
@FS10000125:27:BPA73017-1634:1:1101:16260:1650 2:N:0:15
TCTCCTTTGAGCGTACTCGACGAAGTTAACTGGGGGGGGGGGGGGGAA
+
FF,,,FFFFFFFFFFFFFFFFFFFFFF::F,FFFFFFFFFFFFFF,,F
@FS10000125:27:BPA73017-1634:1:1101:16290:1650 2:N:0:15
TTCGCGTTGAGCGTACTCGACGAAGTTTCAGGGGGGGGGGGGGGGGAA
+
FFFFFFFFFFFFFFFFFFFFFFFFFFFFFFFFFFFFFFFFFFFFF,FF
@FS10000125:27:BPA73017-1634:1:1101:1070:1660 2:N:0:15
TTAACTTTGAGCGTACTCGACGAAGTTAATTGGGGGGGGGGGGGGGAA
+
:FFFFFFFFFFFFFFFFFFFFFFFFFF:FFFFFFFFFFFFFFFFFFFF
@FS10000125:27:BPA73017-1634:1:1101:3430:1660 2:N:0:15
AACAGTTTGAGCGTACTCGACGAAGTTACAAGGGGGGGGGGGGGGGGA
+
FFFFFFFFFFFFFFFFFFFFFFFFFFFFFFFFFFFFFFFFFFFFFFFF
@FS10000125:27:BPA73017-1634:1:1101:4080:1660 2:N:0:15
ATTTACTTGAGCGTACTCGACGAAGTTTTTAGGGGGGGGGGGGGGGGA
+
FFFFFFFFFFFFFFFFFFFFFFFFFFFFFFFFFFFFFFFFFFFFFFF,
@FS10000125:27:BPA73017-1634:1:1101:5300:1660 2:N:0:15
GTACTTTTGAGCGTACTCGACGAAGTTGACGCGGGGGGGGGGGGGGGG
+
,,:F,,F,FFFFFFFF:FFFFFFFFFFFFFFFF:,FF,FFF,FFFF,,
@FS10000125:27:BPA73017-1634:1:1101:5920:1660 2:N:0:15
ACGGCCTTGAGCGTACTCGACGAAGTTCTTGGGGAGGGGGGGGGGGGG
+
FFFFFFFFFFFFFFFFFFFFFFFFFFFFFFFFFFFFFFFFFFFFFFFF
@FS10000125:27:BPA73017-1634:1:1101:7700:1660 2:N:0:15
TCTGCATTGAGCGTACTCGACGAAGTTTTTGCGGGGGGGGGGGGGGGA
+
,FFFFFFFFFFFFFFFFFFFFFFFFFFFFFFFFFFFFFFFFFFFFFFF
@FS10000125:27:BPA73017-1634:1:1101:8580:1660 2:N:0:15
ATTGCATTGAGCGTACTCGACGAAGTTGGCAGGGGGGGGGGGGGGGAA
+
FFFFFFFFFFFFFFFFFFFFFFFFFFFFFFFFFFFFFFFFFFFFFFF,
@FS10000125:27:BPA73017-1634:1:1101:10210:1660 2:N:0:15
GTCGAATTGAGCGTACTCGACGAAGTTAAAGGGGGGGGGGGGGGGGGG
+
:FFFFFFFFFFFFFFFFFFFFFFFFFFFFFFFFFFFFFFFFFFFFFFF
@FS10000125:27:BPA73017-1634:1:1101:11930:1660 2:N:0:15
ATACGGTTGAGCGTACTCGACGAAGGGGGGGGGGGGGGGGGAGGGGAA
+
::FFFFFFFFFFFFFFFFFFFFFFFFFFFFFFFFFFFFF,:,,,:,FF
@FS10000125:27:BPA73017-1634:1:1101:12110:1660 2:N:0:15
TAACAATTGAGCGTACTCGACGAAGTTACCTGGGGGGGGGGGGGGGAA
+
FFFFFFFFFFFFFFFFFFFFFFFFFFFFFFFFFFFFFFFFFFFFF,FF
@FS10000125:27:BPA73017-1634:1:1101:12330:1660 2:N:0:15
CTAATTTTGAGCGTACTCGACGAAGTTGCGGGGGGGGGGGGGGAAAAT
+
FFFFFFFFFFFFFFFFFFFFFFFFFFFFFFFFFFFFFFFFFF:,FF,,
@FS10000125:27:BPA73017-1634:1:1101:12510:1660 2:N:0:15
TTCTCATTGAGCGTACTCGACGAAGTTAGCACGGGGGGGGGGGGGGGG
+
FFFFFFFFFFFFFFFFFFFFFFFFFFFFFFFFFFFFFFFFFFFFF:FF
@FS10000125:27:BPA73017-1634:1:1101:16270:1660 2:N:0:15
ATACTTTTGAGCGTACTCGACGAAGTTTATCCGGGGGGGGGGGGGGGG
+
FFFFFFFFFFFFFFFFFFFFFFFFFFFFFFFFFFFFFFFFFFFFFF:F
@FS10000125:27:BPA73017-1634:1:1101:1080:1670 2:N:0:15
GCAAGATTGAGCGTACTCGACGAAGTTGCCGGGGGGGGGGGGGGGGGG
+
,F:FFFFFFFFFF:FFFFFFFFFFFFFFFF,:FFFFFFFFFFFFFFF:
@FS10000125:27:BPA73017-1634:1:1101:2390:1670 2:N:0:15
GTTGTTTTGAGCGTACTCGACGAAGTTGGGGGGGGGGGGGGGAAGTCG
+
,F:FFFFFFFFFFFFFFFFFFFFFFFFFFFFFFFFFFFFFF,:F,:,F
@FS10000125:27:BPA73017-1634:1:1101:2880:1670 2:N:0:15
CTTCTCTTGAGCGTACTCGACGAAGTTCATGGGGGGGGGGGGGGGGGG
+
F,FFFFFFFFFFFFFFFFFFFFFFFFFFFFFFFFFFFFFFFFFFF:,F
@FS10000125:27:BPA73017-1634:1:1101:3140:1670 2:N:0:15
TTGACCTTGAGCGTACTCGACGAAGTTTGTTTGGGGGGGGGGGGGGGA
+
FFFFFFFFFFFFFFFFFFFFFFFFFFFFFFFFFFFFFFFFFFFFFFFF
@FS10000125:27:BPA73017-1634:1:1101:4140:1670 2:N:0:15
TCCATATTGAGCGTACTCGACGAAGTTACCCGGGGGGGGGGGGGGGGA
+
FFFFFFFFFFFFFFFFFFFFFFFFFFFFFFFFFFFFFFFFFFFFFF::
@FS10000125:27:BPA73017-1634:1:1101:5570:1670 2:N:0:15
TATATATTGAGCGTACTCGAAGAAGTTGTCCGGGGGGGGGGGGGGGGA
+
FFFFFFFFFFFFFFFFFFFFFFFFFFFFFFFFFFFFFFFFFFFFFF:F
@FS10000125:27:BPA73017-1634:1:1101:6140:1670 2:N:0:15
TTTCCATTGAGCGTACTCGACGAAGTTTTCTGGGGGGGGGGGGGGGAA
+
F:FFFFFFFFFFFFFFFFFFFFFFFFFFFFFFFFFFFFFFFFFFF:FF
@FS10000125:27:BPA73017-1634:1:1101:6930:1670 2:N:0:15
CTCTGGTTGAGCGTACTCGACGAAGTTGAAGGGGGGGGGGGGGGGGGG
+
F,FFFFFFFFFFFFFFFFFFFFFFFFFFFFFFFFFFFFFFFFFFFF:F
@FS10000125:27:BPA73017-1634:1:1101:7130:1670 2:N:0:15
TTTGGTTTGAGCGTACTCGACGAAGTTGCGGCGGGGGGGGGGGGGGAA
+
,FFFFFFFFFFFFFFFFFFFFFFFFFFFFFFFFFFFFFFFFFFFFF::
@FS10000125:27:BPA73017-1634:1:1101:7280:1670 2:N:0:15
CTTTTATTGAGCGTACTCGACGAAGGGGGGGGGGGGGGGAGATCGGAA
+
F:FFFFFFFFFFFFFFFFFFFFFFFFFFFFFFFFFFFF::,:F::,F:
@FS10000125:27:BPA73017-1634:1:1101:7340:1670 2:N:0:15
CTGTGATTGAGCGTACTCGACGAAGTTCAGGGGGGGGGGGGGGGGGAA
+
,,:FFFFFFFFFFFFFFFFFFFFFFFFFFFFFFFFFFFFFFFFFF,,F
@FS10000125:27:BPA73017-1634:1:1101:7370:1670 2:N:0:15
AATACCTTGAGCGTACTCGACGAAGTTTGGACGGGGGGGGGGGGGGGG
+
F,FFFFFFFFFFFFFFFFFFFFFFFFFFFFFFFFFFFFFFFFFFFFFF
@FS10000125:27:BPA73017-1634:1:1101:7710:1670 2:N:0:15
TTTGGTTTGAGCGTACTCGACGAAGTTTCAAGGGGGGGGGGGGGGGAA
+
,,FFFFFFFFFFFFFFFFFFFFFFFFFFFFFFFFFFFFFFFFFFFFFF
@FS10000125:27:BPA73017-1634:1:1101:7780:1670 2:N:0:15
CTGTTTTTGAGCGTACTCGACGAAGTTGCAGGGGGGGGGGGGGGGAGA
+
FF:FFFFFFFFFFFFFFFFFFFFFFFFFFFFFFFFFFFFFFFFFF,,F
@FS10000125:27:BPA73017-1634:1:1101:11290:1670 2:N:0:15
TTGTCCTTGAGCGTACTCGACGAAGTTGGCAGGGGGGGGGGGGGGGAA
+
,FFFFFFFFFFFFFFFFFFFFFFFFFFFFFFFFFFFFFFFFFFFF,FF
@FS10000125:27:BPA73017-1634:1:1101:15920:1670 2:N:0:15
TTCGTTTTGAGCGTACTCGACGAAGTTCATGCGGGGGGGGGGGGGGAA
+
,FF,FFFFFFFFFFFFFFFFFFFFFFFFFFFFFFFFFFFFFFFFF:,F
@FS10000125:27:BPA73017-1634:1:1101:16210:1670 2:N:0:15
TCCAGATTGAGCGTACTCGACGAAGTTCAAAGGGGGGGGGGGGGGAAA
+
FFF::FFFFFFFFFFFFFFFFFFFFFFFFFFFFFFFFFFFF:FF:F,,
@FS10000125:27:BPA73017-1634:1:1101:1500:1680 2:N:0:15
CTCAGCTTGAGCGTACTCGACGAAGTTCCAAGGGGGGGGGGGGGGGGG
+
FFFFFFFFFFFFFFFFFFFFFFFFFFFFFFFFFFFFFFFFFFFFFFFF
@FS10000125:27:BPA73017-1634:1:1101:1800:1680 2:N:0:15
TTTCAATTGAGCGTACTCGACGAAGTTGCCAGGGGGGGGGGGGGGGAA
+
,,FFFFFFFFFFFFFFFFFFFFFFFFFFFFFFFFFFFFFFFFFFF::F
@FS10000125:27:BPA73017-1634:1:1101:1840:1680 2:N:0:15
CACCCCTTGAGCGTACTCGACGAAGTTGCACGGGGGGGGGGGGGGGAA
+
FFFFFFFFFFFF,FFFFFFFFFFFFFFFFFFFFFFFFFFFFFFFFFFF
@FS10000125:27:BPA73017-1634:1:1101:1850:1680 2:N:0:15
TATTCATTGAGCGTACTCGACGAAGTTCCAGCGGAGGGGGGGGGGGGG
+
F:FFFFFFFFFFFFFFFFFFFFFFFFFFFFFFFFFFFFFFFFFFFFFF
@FS10000125:27:BPA73017-1634:1:1101:2010:1680 2:N:0:15
CATATCTTGAGCGTACTCGACGAAGTTAGTGCGGGGGGGGGGGGGGGA
+
FFFFFFFFFFFFFFFFFFFFFFFFFFFFFFFFFFFFFFFFFFFFFFF,
@FS10000125:27:BPA73017-1634:1:1101:2380:1680 2:N:0:15
TTTTCTTTGAGCGTACTCGACGAAGTTAAAGGGGGGGGGGGGGGGAAA
+
::FFFFFFFFFFFFFFFFFFFFFFFFF,FFF:FFFFFFFFFFFFFF,,
@FS10000125:27:BPA73017-1634:1:1101:4280:1680 2:N:0:15
ATCAATTTGAGCGTACTCGACGAAGTTGTGCGGGGGGGGGGGGGGGGA
+
:FFFFFFFFFFFFFFFFFFFFFFFFFFFFFFFFFFFFFFFFFFFFFF:
@FS10000125:27:BPA73017-1634:1:1101:4990:1680 2:N:0:15
CTGCTATTGAGCGTACTCGACGAAGTTAGCGGGGGGGGGGGGGGGAAA
+
FF,F,FFF::FF:F:FFFFFFFFFFFF,:F,,FFFFFFFFFFFF:F,,
@FS10000125:27:BPA73017-1634:1:1101:5090:1680 2:N:0:15
TTGGCCTTGAGCGTACTCGACGAAGTTGCGAGGGGGGGGGGGGGGGAA
+
,FFFFFFFFFFFFFFFFFFFFFFFFFFFFFFFFFFFFFFFFFFFFFFF
@FS10000125:27:BPA73017-1634:1:1101:6210:1680 2:N:0:15
TTCCCTTTGAGCGTACTCGACGAAGTTAGTTCGGGGGGGGGGGGGGGA
+
,,FFFFFFFFFFFFFFFFFFFFFFFFFFFFFFFFFFFFFFFFFFFFFF
@FS10000125:27:BPA73017-1634:1:1101:7580:1680 2:N:0:15
CTTCAATTGAGCGTACTCGACGAAGTTGTTAGGGGGGGGGGGGGGGAA
+
FFFFFFFFFFFFFFFFFFFFFFFFFFFFFFFFFFFFFFFFFFFFFF,,
@FS10000125:27:BPA73017-1634:1:1101:8900:1680 2:N:0:15
CTTTGGTTGAGCGTACTCGACGAAGTTACTAGGGGGGGGGGGGGGGAA
+
FFFF:FFFFFFFFFFFFFFFFFFFFFF:FFF:FFFFFFFFFFFFF,::
@FS10000125:27:BPA73017-1634:1:1101:8990:1680 2:N:0:15
TAACAATTGAGCGTACTCGACGAAGTTCGTGCGGGGGGGGGGGGGGGA
+
,:FFFFFFFFFFFFFFFFFFFFFFFFFFFFFFFFFFFFFFFFFFF,F,
@FS10000125:27:BPA73017-1634:1:1101:9710:1680 2:N:0:15
CCCTTCTTGAGCGTACTCGACGAAGTTAGCGCGGGGGGGGGGGGGGGA
+
FFFFFFFFFFFFFFFFFFFFFFFFFFFFFFFFFFFFFFFFFFFFFF,F
@FS10000125:27:BPA73017-1634:1:1101:9780:1680 2:N:0:15
CCTGCCTTGAGCGTACTCGACGAAGTTGCTCGGGGGGGGGGGGGGGGA
+
FFFFFFFFFFFFFFFFFFFFFFFFFFFFFFFFFFFFFFFFFFFFFFFF
@FS10000125:27:BPA73017-1634:1:1101:10540:1680 2:N:0:15
TTTGAATTGAGCGTACTCGACGAAGTTATACCGGGGGGGGGGGGGGGA
+
,FFFFFFFFFFFFFFFFFFFFFFFFFFFFFFFFFFFFFFFFFFFFFFF
@FS10000125:27:BPA73017-1634:1:1101:11980:1680 2:N:0:15
ATTTCGTTGAGCGTACTCGACGAAGTTTGAAGGGGGGGGGGGGGGGAA
+
FFFFFFFFFFFFFFFFFFFFFFFFFFFFFFFFFFFFFFFFFFFFFF:F
@FS10000125:27:BPA73017-1634:1:1101:12440:1680 2:N:0:15
CTCTCTTTGAGCGTACTCGACGAAGTTGCGGGGCGGGGGGGGGGGGGG
+
FFFFFFFFFFFFFFFFFFFFFFFFFFFFFFFFFFFFFFFFFFFFF:FF
@FS10000125:27:BPA73017-1634:1:1101:2020:1690 2:N:0:15
GTAGATTTGAGCGTACTCGACGAAGTTGCAGGGGGGGGGGGGGGGGGG
+
,,FFFFFFFFFFFFFFFFFFFFFFFFFFFFFFFFFFFFFFFFFFFF:,
@FS10000125:27:BPA73017-1634:1:1101:2060:1690 2:N:0:15
CCTAAATTGAGCGTACTCGACGAAGTTATATCGGGGGGGGGGGGGGGA
+
FF:F:FFFFFFFFFFFFFFFFFFFFFFFFFFFFFFFFFFFFFFFFFFF
@FS10000125:27:BPA73017-1634:1:1101:2160:1690 2:N:0:15
CTGGGGTTGAGCGTACTCGACGAAGTTCTCAGGGGGGGGGGGGGGGAA
+
FFFFFFFFFFFFFFFFFFFFFFFFFFFFFFFFFFFFFFFFFFFFF:FF
@FS10000125:27:BPA73017-1634:1:1101:2270:1690 2:N:0:15
TCAGTCTTGAGCGTACTCGACGAAGTTTGAGGGGGGGGGGGGGGGGGG
+
FFFFFFFFFFFFFFFFFFFFFFFFFFFFFFFFFFFFFFFFFFFFF:FF
@FS10000125:27:BPA73017-1634:1:1101:3450:1690 2:N:0:15
CTATTCTTGAGCGTACTCGACGAAGTTTTGCCGGGGGGGGGGGGGGGA
+
,,FFFFFFFFFFFFFFFFFFFFFFFFFFFFFFFFFFFFFFFFFFFFF,
@FS10000125:27:BPA73017-1634:1:1101:3900:1690 2:N:0:15
CCTACCTTGAGCGTACTCGACGAAGTTGCATGGGGGGGGGGGGGGGGA
+
FFFFFFFFFFFFFFFFFFFFFFFFFFFFFFFFFFFFFFFFFFFFFFF,
@FS10000125:27:BPA73017-1634:1:1101:3930:1690 2:N:0:15
TTCATTTTGAGCGTACTCGACGAAGTTAGGGGGGGGGGGGGGAAAGTG
+
F:FFFFFFFFFFFFFFFFFFFFFFFFFFFFFFFFFFFFFFFF,:F,,,
@FS10000125:27:BPA73017-1634:1:1101:4740:1690 2:N:0:15
TAGACCTTGAGCGTACTCGACGAAGTTGGAGCGGGGGGGGGGGGGGGA
+
:,FFFFFFFFFFFFFFFFFFFFFFFFFFFFFFFFFFFFFFFFFFFFF,
@FS10000125:27:BPA73017-1634:1:1101:5210:1690 2:N:0:15
CTTCGGTTGAGCGTACTCGACGAAGTTATCGCGGAGGGGGGGGGGGGG
+
F,FFFFFFFFFFFFFFFFFFFFFFFFFFFFFFFFFFFFFFFFFFFF:,
@FS10000125:27:BPA73017-1634:1:1101:6440:1690 2:N:0:15
TTTCGGTTGAGCGTACTCGACGAAGTTCGCAGGGGGGGGGGGGGGGGA
+
,,FFFFFFFFFFFFFFFFFFFFFFFFFFFFFFFFFFFFFFFFFFFFFF
@FS10000125:27:BPA73017-1634:1:1101:6450:1690 2:N:0:15
TCTATTTTGAGCGTACTCGACGAAGTTATAAGGGGGGGGGGGGGGGAA
+
,FFFFFFFFFFFFFFFFFFFFFFFFFFFFFFFFFFFFFFFFFFFF:FF
@FS10000125:27:BPA73017-1634:1:1101:6650:1690 2:N:0:15
ACTGATTTGAGCGTACTCGACGAAGTTTCGGGGGGGGGGGGGGGAGAT
+
:FFFFFFFFFFF:FFFFFFFFFFFFFFFFFFFFFFFFFFFF:::F,,:
@FS10000125:27:BPA73017-1634:1:1101:7630:1690 2:N:0:15
TCTTACTTGAGCGTACTCGACGAAGTTCACAGGGGGGGGGGGGGGGAA
+
FFFFFFFFFFFFFFFFFFFFFFFFFFFFFFFFFFFFFFFFFFFFF:FF
@FS10000125:27:BPA73017-1634:1:1101:7670:1690 2:N:0:15
CACGGATTGAGCGTACTCGACGAAGTTTAATCGGGGGGGGGGGGGGAA
+
FFF,FFFFFFFFFFFFFFFFFFFFFFFFFFFFFFFFFFFFFFFFFF,F
@FS10000125:27:BPA73017-1634:1:1101:8280:1690 2:N:0:15
ACGGCCTTGAGCGTACTCGACGAAGTTCTTGGGGAGGGGGGGGGGGGG
+
FFFFFFFFFFFFFFFFFFFFFFFFFFFFFFFFFFFFFFFFFFFFFF:F
@FS10000125:27:BPA73017-1634:1:1101:8940:1690 2:N:0:15
TTGCAAGAGCGTACTCGACGAAGTTTGGGGAGGGGGGGGGGGGGGGAA
+
,FFFFF::FFFFFF:FF:F:,FFFFFF::,FFFFFFFFFFFFFFFF,F
@FS10000125:27:BPA73017-1634:1:1101:9390:1690 2:N:0:15
TCAATATTGAGCGTACTCGACGAAGTTGTCTGGGGGGGGGGGGGGGAA
+
F,,F:FFFFFFFFFFFFFFFFFFFFFFF:FFFFFFFFFFFFFFFF::F
@FS10000125:27:BPA73017-1634:1:1101:9420:1690 2:N:0:15
CCCTCATTGAGCGTACTCGAGGAAGTTCGGGGGGGGGGGGGGGGGAAA
+
FFFFFFFFFFFFFFFFFFFFFFFFFFFFFFFFFFFFFFFFFFFFFFF,
@FS10000125:27:BPA73017-1634:1:1101:9480:1690 2:N:0:15
ACTATCTTGAGCGTACTCGACGAAGTTCAGAGGGGGGGGGGGGGGGAA
+
FFFFFFFFFFFFFFFFFFFFFFFFFFFFFFFFFFFFFFFFFFFFF:FF
@FS10000125:27:BPA73017-1634:1:1101:9570:1690 2:N:0:15
CTTCGGTTGAGCGTACTCGACGAAGTTGCGGGGGGGGGGGGGGGAAAT
+
FFFFFFFFFFFFFFFFFFFFFFFFFFFFFFFFFFFFFFFFFFF,F:,F
@FS10000125:27:BPA73017-1634:1:1101:9590:1690 2:N:0:15
TATTCATTGAGCGTACTCGACGAAGTTGGGGGGGGGGGGGGGGGGAAA
+
,:FFFFFFFFFFFFFFFFFFFFFFFFFFFFFFFFFFFFFFFFFFF:::
@FS10000125:27:BPA73017-1634:1:1101:9690:1690 2:N:0:15
ATGTGTTTGAGCGTACTCGACGAAGTTGGGGGGGGGGGGGGGGGGAGG
+
,,FFFFFFFFFFFFFFFFFFFFFFFFFFFFFFFFFFFFFFFFF,:F,:
@FS10000125:27:BPA73017-1634:1:1101:9980:1690 2:N:0:15
CCACAATTGAGCGTACTCGACGAAGTTAGCAGGGGGGGGGGGGGGGAA
+
FFFFFFFFFFFFFFFFFFFFFFFFFFFFFFFFFFFFFFFFFFFFF:,F
@FS10000125:27:BPA73017-1634:1:1101:11380:1690 2:N:0:15
CATGACTTGAGCGTACTCGACGAAGTTCCTAGGGGGGGGGGGGGGGGG
+
FFFFFFFFFFFFFFFFFFFFFFFFFFFFFFFFFFFFFFFFFFFFFFF,
@FS10000125:27:BPA73017-1634:1:1101:12020:1690 2:N:0:15
CCATTGTTGAGCGTACTCGACGAAGTTGTGTGGGGGGGGGGGGGGGGA
+
FFFFFFFFFFFFFFFFFFFFFFFFFFFFFFFFFFFFFFFFFFFFFFF:
@FS10000125:27:BPA73017-1634:1:1101:12740:1690 2:N:0:15
TTGGAGTTGAGCGTACTCGACGAAGTTCTACAGGGGGGGGGGGGGGGA
+
::FF:FFFFFFFFFFFFFFFFFFFFFFFFFFFFFFFFFFFFFFFFF:F
@FS10000125:27:BPA73017-1634:1:1101:13420:1690 2:N:0:15
TAAAGTTTGAGCGTACTCGACGAAGTTGGCCGGGGGGGGGGGGGGGGG
+
,,FFFFFFFFFFFFFFFFFFFFFFFFFFFFFFFFFFFFFFFFFFFFFF
@FS10000125:27:BPA73017-1634:1:1101:13800:1690 2:N:0:15
TACTATTTGAGCGTACTCGACGAAGTTCTGGCGGGGGGGGGGGGGGGG
+
FFFFFFFFFFFFFFFFFFFFFFFFFFFFFFFFFFFFFFFFFFFFF::F
@FS10000125:27:BPA73017-1634:1:1101:14910:1690 2:N:0:15
ATCATATTGAGCGTACTCGACGAAGTTGGCCGGGGGGGGGGGGGGGAA
+
,FFFFFFFFFFFFFFFFFFFFFFFFFFFFFFFFFFFFFFFFFFFF,FF
@FS10000125:27:BPA73017-1634:1:1101:16410:1690 2:N:0:15
TTTTGATTGAGCGTACTCGACGAAGGGGGAGGGGGGGGGGGGGGAAAT
+
,FFFFFFFF:FFFFFFFFFFFFFFFFFFFFFFFFFFFFFFFFF,:::F
@FS10000125:27:BPA73017-1634:1:1101:1720:1700 2:N:0:15
TAACATTTGAGCGTACTCGACGAAGTTACCAGGGGGGGGGGGGGGGAA
+
FFFFFFFFFFFFFFFFFFFFFFFFFFFFFFFFFFFFFFFFFFFFF,FF
@FS10000125:27:BPA73017-1634:1:1101:2120:1700 2:N:0:15
TAGTCGTTGAGCGTACTAGACGAAGTTAGAAGGGGGGGGGGGGGGGAA
+
F,FFFFFFFFFFFFFFFFFFFFFFFFFFFFFFFFFFFFFFFFFFF:,:
@FS10000125:27:BPA73017-1634:1:1101:2590:1700 2:N:0:15
TTTAAGTTGAGCGTACTCGACGAAGTTCCAGGGGGGGGGGGGGGGAAA
+
,FFFFFFFFFFFFFFFFFFFFFFFFFFFFFFFFFFFFFFFFFFF,F:,
@FS10000125:27:BPA73017-1634:1:1101:3010:1700 2:N:0:15
TTCTAATTGAGCGTACTCGACGAAGTTAAGTGGGGGGGGGGGGGGGAA
+
F,FFFFFFFFFFFFFFFFFFFFFFFFFFFFFFFFFFFFFFFFFFF:FF
@FS10000125:27:BPA73017-1634:1:1101:3770:1700 2:N:0:15
TCATGGTTGAGCGTACTCGACGAAGTTCGATGGGGGGGGGGGGGGAAA
+
FFFFFFFFFFFFFFFFFFFFFFFFFFFFFFFFFFFFFFFFFFFFF:FF
@FS10000125:27:BPA73017-1634:1:1101:3910:1700 2:N:0:15
CCTACCTTGAGCGTACTCGACGAAGTTGCATGGGGGGGGGGGGGGGGA
+
FFFFFFFFFFFFFFFFFFFFFFFFFFFFFFFFFFFFFFFFFFFF:F,,
@FS10000125:27:BPA73017-1634:1:1101:4300:1700 2:N:0:15
ATCAATTTGAGCGTACTCGACGAAGTTGTGCGGGGGGGGGGGGGGGAA
+
::FFFFFFFFFFFFFFFFFFFFFFFFFFFFFFFFFFFFFFFFFFFF:,
@FS10000125:27:BPA73017-1634:1:1101:5050:1700 2:N:0:15
ATGATTTTGAGCGTACTCGACGAAGTTTATGGGGGGGGGGGGGGGGAA
+
:,F,F:FFFFFFFFFFFFFFFFFFFFF::F:FFFFFFFFFFFFFF,FF
@FS10000125:27:BPA73017-1634:1:1101:5320:1700 2:N:0:15
TTCCCGTTGAGCGTACTCGACGAAGTTCAGAGGGGGGGGGGGGGGGGG
+
FFFFFFFFFFFFFFFFFFFFFFFFFFFFFFFFFFFFFFFFFFFFFFF,
@FS10000125:27:BPA73017-1634:1:1101:6370:1700 2:N:0:15
TTGCCCTTGAGCGTACTCGACGAAGTTAGCTGGGGGGGGGGGGGGGAA
+
,,FFFFFFFFFFFFFFFFFFFFFFFFFFFFFFFFFFFFFFFFFFF,FF
@FS10000125:27:BPA73017-1634:1:1101:6900:1700 2:N:0:15
CCTCCATTGAGCGTACTCGACGAAGTTGCACGGGGGGGGGGGGGGGGA
+
FFFFFFFFFFFFFFFFFFFFFFFFFFFFFFFFFFFFFFFFFFFFFFFF
@FS10000125:27:BPA73017-1634:1:1101:7170:1700 2:N:0:15
TTATGTTTGAGCGTACTCGACGAAGTTGTAGGGGGGGGGGGGGGGGAA
+
FFFFFFFFFFFFFFFFFFFFFFFFFFFFFFFFFFFFFFFFFFFFFFFF
@FS10000125:27:BPA73017-1634:1:1101:8630:1700 2:N:0:15
TTTAAGTTGAGCGTACTCGACGAAGTTGCGTGGGGGGGGGGGGGGGGA
+
FFFFFFFFFFFFFFFFFFFFFFFFFFFFFFFFFFFFFFFFFFFFFF:,
@FS10000125:27:BPA73017-1634:1:1101:8880:1700 2:N:0:15
TAGTGATTGAGCGTACTCGACGAAGTTCTAAGGGGGGGGGGGGGGGAA
+
,:FFFFFFFFFFFFFFFFFFFFFFFFFFFFFFFFFFFFFFFFFFF:F:
@FS10000125:27:BPA73017-1634:1:1101:9520:1700 2:N:0:15
TTACGCTTGAGCGTACTCGACGAAGTTGAACGGGGGGGGGGGGGGGAA
+
,FFFFFFFFFFFFFFFFFFFFFFFFFFFFFFFFFFFFFFFFFFFF:FF
@FS10000125:27:BPA73017-1634:1:1101:9530:1700 2:N:0:15
ACCTCATTGAGCGTACTCGACGAAGTTGTCAGGGGGGGGGGGGGGGAA
+
FF,,,FFFFFFFFFFFFFFFFFFFFFF,,:,FFFFFFFFFFFFFFF,F
@FS10000125:27:BPA73017-1634:1:1101:9570:1700 2:N:0:15
ATTATTTTGAGCGTACTCGACGAAGTTGCCTGGGGGGGGGGGGGGGAA
+
FFFFFFFFFFFFFFFFFFFFFFFFFFFFFFFFFFFFFFFFFFFFF:FF
@FS10000125:27:BPA73017-1634:1:1101:9850:1700 2:N:0:15
ACCCACTTGAGCGTACTCGACGAAGTTTGGTCGGGGGGGGGGGGGGGG
+
FFFFFFFFFFFFFFFFFFFFFFFFFFFFFFFFFFFFFFFFFFFFFFFF
@FS10000125:27:BPA73017-1634:1:1101:11240:1700 2:N:0:15
CTTGTCTTGAGCGTACTCGACGAAGTTCGGGGGGGGGGGGGGGAAATC
+
F,FFFFFFFFFFFFFFFFFFFFFFFFFFFFFFFFFFFFFFFF,FF,FF
@FS10000125:27:BPA73017-1634:1:1101:11290:1700 2:N:0:15
TTTATCTTGAGCGTACTCGACGAAGTTAGGGGGGGGGGGGGGGGAAAT
+
F,FFFFFFFFFFFFFFFFFFFFFFFFFFFFFFFFFFFFFFFFF,F:FF
@FS10000125:27:BPA73017-1634:1:1101:12800:1700 2:N:0:15
TTGTGGTTGAGCGTACTCGACGAAGCTGGGGGGGGGGGGGGAAATTCG
+
F,FFFFFFFFFFFFFFFFFFFFFFFFFFFFFFFFFFFFFFF:F,:,::
@FS10000125:27:BPA73017-1634:1:1101:12870:1700 2:N:0:15
CTGGTGTTGAGCGTACTCGACGAAGTTACGCGGGGGGGGGGGGGGGAA
+
FFFF:FFFFFFFFFFFFFFFFFFFFFFFFFFFFFFFFFFFFFFFF:FF
@FS10000125:27:BPA73017-1634:1:1101:13220:1700 2:N:0:15
AACGTCTTGAGCGTACTCGACGAAGTTTAATGGGGGGGGAGGGGGGGG
+
,,FFFFFFFFFFFFFFFFFFFFFFFFFFFFFFFFFFFFFFFFFFFFF:
@FS10000125:27:BPA73017-1634:1:1101:13260:1700 2:N:0:15
CATGATTTGAGCGTACTCGACGAAGTTGATTCGGGGGGGGGGGGGGGA
+
FFFFFFFFFFFFFFFFFFFFFFFFFFFFFFFFFFFFFFFFFFFFFFFF
@FS10000125:27:BPA73017-1634:1:1101:13890:1700 2:N:0:15
TCTCACTTGAGCGTACTCGACGAAGTTGTTGCGGGGGGGGGGGGGGGA
+
:FF:F:FFFFFFFFFFFFFFFFFFFFF,:F:FFFFFFFFFFFFFFFFF
@FS10000125:27:BPA73017-1634:1:1101:14200:1700 2:N:0:15
ACCGGATTGAGCGTACTCGACGAAGTTTGCAGGGGGGGGGGGGGGGAA
+
FFFFFFFFFFFFFFFFFFFFFFFFFFFFFFFFFFFFFFFFFFFFF,F:
@FS10000125:27:BPA73017-1634:1:1101:14410:1700 2:N:0:15
TACCACTTGAGCGTACTCGACGAAGTTGCATGGGGGGGGGGGGGGGGG
+
F:FFFFFFFFFFFFFFFFFFFFFFFFFFFFFFFFFFFFFFFFFFFFFF
@FS10000125:27:BPA73017-1634:1:1101:14900:1700 2:N:0:15
TTTACTTTGAGCGTACTCGACGAAGTTGGGGGGGGGGGGGGGGAAGTT
+
F,FFFFFFFFFFFFFFFFFFFFFFFFFFFFFFFFFFFFFFFF,:F,,,
@FS10000125:27:BPA73017-1634:1:1101:16280:1700 2:N:0:15
CTTGGATTGAGCGTACTCGACGAAGTTATCAGGGGGGGGGGGGGGGAA
+
F,FFFFFFFFFFFFFFFFFFFFFFFFFFFFFFFFFFFFFFFFFFF,F:
@FS10000125:27:BPA73017-1634:1:1101:1430:1710 2:N:0:15
TAAAAGTTGAGCGTACTCGACGAAGGGAGGGGGGGGGGGGGGGGGAAA
+
,:FFFFFFFFFFFFFFFFFFFFFFFFFFFFFFFFFFFFFFFFFF,FF,
@FS10000125:27:BPA73017-1634:1:1101:1730:1710 2:N:0:15
TAGCACTTGAGCGTACTCAATTTAGTTCAGCGTCGTGTGAGGAGGAAT
+
,:,,,:,F,:,FF,,:F:FF::F,F,,,:,F:F,:,,F,,F,F,,,,F
@FS10000125:27:BPA73017-1634:1:1101:2840:1710 2:N:0:15
TTCCCTTTGAGCGTACTCGACGAAGTTGCACGGGGGGGGGGGGGGGAA
+
FFFFFFFFFFFFFFFFFFFFFFFFFFFFFFFFFFFFFFFFFFFFF:,F
@FS10000125:27:BPA73017-1634:1:1101:2890:1710 2:N:0:15
TTAACTTTGAGCGTACTCGACGAAGTTATCTCGGGGGGGGGGGGGGAA
+
FFFFFFFFFFFFFFFFFFFFFFFFFF:FFFFFFFFFFFFFFFFFFF,F
@FS10000125:27:BPA73017-1634:1:1101:3480:1710 2:N:0:15
AGTGTATTGAGCGTACTCGACGAAGTTAGGCCGGGGGGGGGGGGGGGA
+
F:FFFFFFFFFFFFFFFFFFFFFFFFFFFFFFFFFFFFFFFFFFFFF:
@FS10000125:27:BPA73017-1634:1:1101:3830:1710 2:N:0:15
GTAATGTTGAGCGTACTCGACGAAGTTAAATGGGGGGGGGGGGGGGGA
+
FFFFFFFFFFFFFFFFFFFFFFFFFFFFFFFFFFFFFFFFFFFFFFF:
@FS10000125:27:BPA73017-1634:1:1101:3900:1710 2:N:0:15
ACTGCTTTGAGCGTACTCGACGAAGTTCTCTGGGGGGGGGGGGGGGGG
+
FFFFFFFFFFFFFFFFFFFFFFFFFFFFFFFFFFFFFFFFFFFFFFFF
@FS10000125:27:BPA73017-1634:1:1101:4230:1710 2:N:0:15
CTACTATTGAGCGTACTCGACGAAGGGGGGGGGGGGGGGAGATCGGAA
+
FFFFFFFFFFFFFFFFFFFFFFFFFFFFFFFFFFFFFF:F,,F,,,F:
@FS10000125:27:BPA73017-1634:1:1101:4490:1710 2:N:0:15
TCCCTCTTGAGCGTACTCGACGAAGTTCTAGCGGGGGGGGGGGGGGGA
+
FFFFFFFFFFFFFFFFFFFFFFFFFFFFFFFFFFFFFFFFFFFFFFF,
@FS10000125:27:BPA73017-1634:1:1101:4590:1710 2:N:0:15
GTTCTTTTGAGCGTACTCGACGAAGTTCACAGGGGGGGGGGGGGGGAA
+
,FFFFFFFFFFFFFFFFFFFFFFFFFFFFFFFFFFFFFFFFFF,:,,F
@FS10000125:27:BPA73017-1634:1:1101:4970:1710 2:N:0:15
ACTACATTGAGCGTACTCGACGAAGGGGGGGGGGGGGGGAGATCGGAA
+
FFFFFFFFFFFFFFFFFFFFFFFFFFFFFFFFFFFFFFFF,:F:,,F,
@FS10000125:27:BPA73017-1634:1:1101:5600:1710 2:N:0:15
TCACGATTGAGCGTACTCGACGAAGTTGGGTGGGGGGGGGGGGGGGGG
+
FFFFFFFFFFFFFFFFFFFFFFFFFFFFFFFFFFFFFFFFFFFFFF:F
@FS10000125:27:BPA73017-1634:1:1101:5740:1710 2:N:0:15
ATCGCGTTGAGCGTACTCGACGAAGTTAAGAGGGGGGGGGGGGGGGGA
+
FFFFFFFFFFFFFFFFFFFFFFFFFFFFFFFFFFFFFFFFFFFFFFFF
@FS10000125:27:BPA73017-1634:1:1101:6590:1710 2:N:0:15
ACTCGGTTGAGCGTACTCGACGAAGTTGCTGGGGGGGGGGGGGGGGAA
+
FFFFF:FFFFFFFFFFFFFFFFF:FFFFFFFFFFFFFFFFFFF::,,F
@FS10000125:27:BPA73017-1634:1:1101:6820:1710 2:N:0:15
ATGGAATTGAGCGTACTCGACGAAGTTATGGCGGGGGGGGGGGGGGGG
+
:FFFFFFFFFFFFFFFFFFFFFFFFFFFFFFFFFFFFFFFFFFFFFF,
@FS10000125:27:BPA73017-1634:1:1101:7300:1710 2:N:0:15
TCTCTTTTGAGCGTACTCGACGAAGTTCCACGGGGGGGGGGGGGGGGA
+
F:FF:FFFFFFFFFFFFFFFFFFFFFFF,F,,,:F:F,FF,,F,F,:F
@FS10000125:27:BPA73017-1634:1:1101:7420:1710 2:N:0:15
CTCGTGTTGAGCGTACTCGACGAAGTTGGGCCGGGGGGGGGGGGGGGA
+
FFFFFFFFFFFFFFFFFFFFFFFFFFFFFFFFFFFFFFFFFFFFFFFF
@FS10000125:27:BPA73017-1634:1:1101:7570:1710 2:N:0:15
CTCCACTTGAGCGTACTCGACGAAGTTAAACCGGGGGGGGGGGGGGGA
+
FFFFFFFFFFFFFFFFFFFFFFFFFFFFFFFFFFFFFFFFFFFF:F,F
@FS10000125:27:BPA73017-1634:1:1101:8100:1710 2:N:0:15
CTAGGATTGAGCGTACTCGACGAAGTTAAGAGGGGGGGGGGGGGGGAA
+
FFFFFFFFFFFFFFFFFFFFFFFFFFFFFFFFFFFFFFFFFFFFF,,F
@FS10000125:27:BPA73017-1634:1:1101:8370:1710 2:N:0:15
TTCAATTTGAGCGTACTCGACGAAGTTTAGCGGGGGGGGGGGGGGGAA
+
,FFFFFFFFFFFFFFFFFFFFFFFFFFFFFFFFFFFFFFFFFFFF::F
@FS10000125:27:BPA73017-1634:1:1101:8580:1710 2:N:0:15
CTCATCTTGAGCGTACTCGACGAAGTTCATCCGGGGGGGGGGGGGGGA
+
FFFFF,FFFFFFFFFFFFF,FFFFFFF:,FFFFFFFFFFFFFFFFFF:
@FS10000125:27:BPA73017-1634:1:1101:8960:1710 2:N:0:15
CACACCTTGAGCGTACTCGACGAAGTTGGTCGGGGGGGGGGGGGGGAA
+
FFFFFFFFFFFFFFFFFFFFFFFFFFFFFFFFFFFFFFFFFFFF::FF
@FS10000125:27:BPA73017-1634:1:1101:9680:1710 2:N:0:15
TTCAAATTGAGCGTACTCGACGAAGTTCAGTCGGGGGGGGGGGGGGGA
+
,:FFFFFFFFFFFFFFFFFFFFFFFFFFFFFFFFFFFFFFFFFFF:,F
@FS10000125:27:BPA73017-1634:1:1101:9780:1710 2:N:0:15
CCTATATTGAGCGTACTCGACGAAGTTCGGGGGGGGGGGGGGGAAATC
+
FFFFFFFFFFFFFFFFFFFFFFFFFFFFFFFFFFFFFFFFFF:F,:FF
@FS10000125:27:BPA73017-1634:1:1101:9810:1710 2:N:0:15
TCCGTTTTGAGCGTACTCGACGAAGTTGGTCCGGGGGGGGGGGGGGGA
+
FFFFFFFFFFFFFFFFFFFFFFFFFFFFFFFFFFFFFFFFFFFFFF:,
@FS10000125:27:BPA73017-1634:1:1101:10100:1710 2:N:0:15
CTCTAGTTGAGCGTACTCGACGAAGTTTATGCGGGGGGGGGGGGGGGG
+
FFFFFFFFFFFFFFFFFFFFFFFFFFFFFFFFFFFFFFFFFFFF,FFF
@FS10000125:27:BPA73017-1634:1:1101:12310:1710 2:N:0:15
TTTTCTTTGAGCGTACTCGACGAAGTTGGAAGGGGGGGGGGGGGGAAA
+
F,FFFFFFFFFFFFFFFFFFFFFFFFFFFFFFFFFFFFFFFFFF,FF,
@FS10000125:27:BPA73017-1634:1:1101:12780:1710 2:N:0:15
TAGCCATTGAGCGTACTCGACGAAGTTAATCGGGGGGGGGGGGGGGGG
+
,:FFFFFFFFFFFFFFFFFFFFFFFFFFFFFFFFFFFFFFFFFFFFFF
@FS10000125:27:BPA73017-1634:1:1101:14290:1710 2:N:0:15
TCATATTTGAGCGTACTCGACGAAGTTGCTGCGGGGGGGGGGGGGGGA
+
FFFFFFFFFFFFFFFFFFFFFFFFFFFFFFFFFFFFFFFFFFFFFFFF
@FS10000125:27:BPA73017-1634:1:1101:14810:1710 2:N:0:15
TCTTGTTTGAGCGTACTCGACGAGGGGGGGGGGGGGGGAATTCGGAAA
+
FFFFFFFFFFFFFFFFFFFFFFFFFFFFFFFFFFFF:,:,,F,,,FFF
@FS10000125:27:BPA73017-1634:1:1101:15290:1710 2:N:0:15
ATACGTTTGAGCGTACTCGACGAAGTTGTAAGGGGGGGGGGGGGGAAA
+
F,FFFFFFFFFFFFFFFFFFFFFFFFFFFFFFFFFFFFFFFFFFFFFF
@FS10000125:27:BPA73017-1634:1:1101:15840:1710 2:N:0:15
GCGGATTTGAGCGTACTCGACGAAGTTTCACGGGGGGGGGGGGGGGGA
+
FF,,FFFFFFFFFFFFFFFFFFFFFFFF:FFFFFFFFFFFFFFFFF:,
@FS10000125:27:BPA73017-1634:1:1101:15960:1710 2:N:0:15
TCGGATTTGAGCGTACTCGACGAAGTTTTACGGGGGGGGGGGGGGGGG
+
,FFFFFFFFFFFFFFFFFFFFFFFFFFFFFFFFFFFFFFFFFFFFFFF
@FS10000125:27:BPA73017-1634:1:1101:16050:1710 2:N:0:15
ATAAGCTTGAGCGTACTCGACGAAGTTTTGCCGGGGGGGGGGGGGGGA
+
:FFFFFFFF:FFFFFFFFFFFFFFFFFFFFFFFFFFFFFFFFFF:,,F
@FS10000125:27:BPA73017-1634:1:1101:1100:1720 2:N:0:15
TTCCTATTGAGCGTACTCGACGAAGTTACAGGGGGGGGGGGGGGGAGA
+
,,FFFFFFFFFFFFFFFFFFFFFFFFFFFFFFFFFFFFFFFFFFF,,F
@FS10000125:27:BPA73017-1634:1:1101:2140:1720 2:N:0:15
CATAAGTTGAGCGTACTCGACGAAGTTATCGCGGGGGGGGGGGGGGGA
+
FFF:FFFFFFFFFFFFFFFFFFFFFFFFFFFFFFFFFFFFFF::F,F,
@FS10000125:27:BPA73017-1634:1:1101:2230:1720 2:N:0:15
CCAACCTTGAGCGTACTCGACGAAGTTCGTTCGGGGGGGGGGGGGGGA
+
FFFFFFFFFFFFFFFFFFFFFFFFFFFFFFFFFFFFFFFFFFF:FFF,
@FS10000125:27:BPA73017-1634:1:1101:3010:1720 2:N:0:15
ATACACTTGAGCGTACTCGACGAAGGGGGGGGGGGGGGGAGTTCGGAA
+
:FFFFFFFFFFFFFFFFFFFFF:FFFFFFFFFFFFFFF,F,,F,,,,:
@FS10000125:27:BPA73017-1634:1:1101:4650:1720 2:N:0:15
ATATGTTTGAGCGTACTCGACGAAGTTTGCTCGGGGGGGGGGGGGGGA
+
FFFFFFFFFFFFFFFFFFFFFFFFFFFFFFFFFFFFFFFFFFFFFFFF
@FS10000125:27:BPA73017-1634:1:1101:5270:1720 2:N:0:15
CCGGGCTTGAGCGTACTCGACGAAGTTTAGGGGGGGGGGGGGGGGGAA
+
FF,,:FFFFFFFFFFFFFFFFFFFFFFFFFFFFFFFFFF,F,,:,,:,
@FS10000125:27:BPA73017-1634:1:1101:6240:1720 2:N:0:15
TCTCATTTGAGCGTACTCGACGAAGTTATTTCGGGGGGGGGGGGGGGG
+
FFFFF:FFFFFFFFFFFFFFFFFFFFFFFFFFFFFFFFFFFFFFFFFF
@FS10000125:27:BPA73017-1634:1:1101:6300:1720 2:N:0:15
ATGTTGTTGAGCGTACTCGACGAAGTTCAGGGGGGGGGGGGGGAAAAT
+
FFFFFFFFFFFFFFFFFFFFFFFFFFFFFFFFFFFFFFFFFF:,FF,,
@FS10000125:27:BPA73017-1634:1:1101:6520:1720 2:N:0:15
TTCAGGTTGAGCGTACTCGACGAAGTTCAGAGGGGGGGGGGGGGGGGA
+
FFFFFFFFFFFFFFFFFFFFFFFFFFFFFFFFFFFFFFFFFFFFFFF,
@FS10000125:27:BPA73017-1634:1:1101:9620:1720 2:N:0:15
AAAACCTTGAGCGTACTCGACGAAGTTTCCGCGGGGGGGGGGGGGGAA
+
F:FFFFFFFFFFFFFFFFFFFFFFFFFFFFFFFFFFFFFFFFFFFF,F
@FS10000125:27:BPA73017-1634:1:1101:9680:1720 2:N:0:15
ATGTGTTTGAGCGTACTCGACGAAGTTGGGGGGGGGGGGGGGGGGGTG
+
F,FFFFFFFFFFFFFFFFFFFFFFFFFFFFFFFFFFFFFFFF,,,,,:
@FS10000125:27:BPA73017-1634:1:1101:9840:1720 2:N:0:15
TTTTTATTGAGCGTACTCGACGAAGTTTTACCGGGGGGGGGGGGGGGA
+
FFFFFFFFFFFFFFFFFFFFFFFFFFFFFFFFFFFFFFFFFFFFF:F:
@FS10000125:27:BPA73017-1634:1:1101:10130:1720 2:N:0:15
ATGTGCTTGAGCGTACTCGACGAAGTTACCTCGGGGGGGGGGGGGGGA
+
FFFFFFFFFFFFFFFFFFFFFFFFFFFFFFFFFFFFFFFFFFFFF:F,
@FS10000125:27:BPA73017-1634:1:1101:10570:1720 2:N:0:15
GCAGCTTTGAGCGTACTCGACGAAGTTATTAGGGGGGGGGGGGGGGAA
+
,F,,:FFFFFFFFFFFFFFFFFFFFFF,,,,:FFFFFFFFFFFFF:FF
@FS10000125:27:BPA73017-1634:1:1101:11380:1720 2:N:0:15
TTCTCTTTGAGCGTACTCGACGAAGTTGCATGGGGGGGGGGGGGGGAA
+
FFF:FFFFFFFFFFFFFFFFFFFFFFFFFFFFFFFFFFFFFFFFFF,F
@FS10000125:27:BPA73017-1634:1:1101:12830:1720 2:N:0:15
TATTAGTTGAGCGTACTCGACGAAGGGGGGGGGGGGGGGAGTTCGGAA
+
,FFFFFFFFFFFFFFFFFFFFFFFFFFFFFFFFFFFFF,F,,F::,::
@FS10000125:27:BPA73017-1634:1:1101:12960:1720 2:N:0:15
TCATCATTGAGCGTACTCGACGAAGTTATCTCGGGGGGGGGGGGGGGA
+
FFFFFFFFFFFFFFFFFFFFFFFFFFFFFFFFFFFFFFFFFFFFFFF:
@FS10000125:27:BPA73017-1634:1:1101:13740:1720 2:N:0:15
TCCCGGTTGAGCGTACTCGACGAAGTTACAAGGGGGGGGGGGGGGGGA
+
FFFF:FFFFFFFFFFFFFFFFFFFFFFFFFFFFFFFFFFFFFFFFF:F
@FS10000125:27:BPA73017-1634:1:1101:14860:1720 2:N:0:15
ACAGCATTGAGCGTACTCGACGAAGTTCGGCGGGGGGGGGGGGGGGAA
+
FFFFFFFFFFFFFFFFFFFFFFFFFFFFFFFFFFFFFFFFFFFFF,FF
@FS10000125:27:BPA73017-1634:1:1101:1630:1730 2:N:0:15
TTCAACTTGAGCGTACTCGACGAAGTTAGCAGGGGGGGGGGGGGGGAA
+
FFFFFFFFFFFFFFFFFFFFFFFFFFFFFFFFFFFFFFFFFFFFF,FF
@FS10000125:27:BPA73017-1634:1:1101:3090:1730 2:N:0:15
TCCTGCTTGAACGTACTCGACGAAGTTCGTACGGGGGGGGGGGGGGGG
+
FFFFFFFFFFFFFFFFFFFFFFFFFFFFFFFFFFFFFFFFFFFFFFFF
@FS10000125:27:BPA73017-1634:1:1101:3570:1730 2:N:0:15
TACATCTTGAGCGTACTCGACGAAGTTGGCAGGGGAGGGGGGGGGGGG
+
FFFFFFFFFFFFFFFFFFFFFFFFFFFFFFFFFFFFFFFFFFFFFFF:
@FS10000125:27:BPA73017-1634:1:1101:4190:1730 2:N:0:15
ATTCTCTTGAGCGTACTCGACGAAGTTTTTAGCGGGGGGGAGGGGGGA
+
,FF,,:FFFFFFFFFF:FF,FF:,F,,::FFF,::FFF:,,F:F,,,,
@FS10000125:27:BPA73017-1634:1:1101:4550:1730 2:N:0:15
TTGGACTTGAGCGTACTCGACGAAGTTGGTTGGGGGGGGGGGGGGGGA
+
FF:FFFFFFFFFFFFFFFFFFFFFFFFFFFFFFFFFFFFFFFFFFF,F
@FS10000125:27:BPA73017-1634:1:1101:5340:1730 2:N:0:15
TAATGTTTGAGCGTACTCGACGAAGTTCTAGGGGGGGGGGGGGGGAAA
+
FFFFFFFFFFFFFFFFFFFFFFFFFFFFFFFFFFFFFFFFFFFF::F,
@FS10000125:27:BPA73017-1634:1:1101:5460:1730 2:N:0:15
CACGGATTGAGCGTACTCGACGAAGTTACTGCGGGGGGGGGGGGGGGG
+
FFF:,FFFFFFFFFFFFFFFFFFFFFFFFFFFFFFFFFFFFFFFFFF,
@FS10000125:27:BPA73017-1634:1:1101:5500:1730 2:N:0:15
TCCTTTTTGAGCGTACTCGACGAAGTTTTCTGGGGGGGGGGGGGGGGA
+
FFFFFFFFFFFFFFFFFFFFFFFFFFFFFFFFFFFFFFFFFFFFFF,:
@FS10000125:27:BPA73017-1634:1:1101:5600:1730 2:N:0:15
CTCGTTTTGAGCGTACTCGACGAGGTTAGCAGGGGGGGGGGGGGGGAA
+
FFFFFFFFFFFFFFFFFFFFFFFFFFFFFFFFFFFFFFFFFFFFF:FF
@FS10000125:27:BPA73017-1634:1:1101:6130:1730 2:N:0:15
TTTTGTTGAGCGTACTCGACGAAGTTGCGGGGGGGGGGGGGGGAGGTG
+
FFFF:FF,FFFFFFFFFFFFFFFFFFFFFFFFFFFFFFFFF,,F,,,,
@FS10000125:27:BPA73017-1634:1:1101:6140:1730 2:N:0:15
TCTCATTTGAGCGTACTCGACGAAGTTATTTCGGGGGGGGGGGGGGGG
+
,FFFFFFFFFFFFFFFFFFFFFFFFFFFFFFFFFFFFFFFFFFFFFF:
@FS10000125:27:BPA73017-1634:1:1101:6200:1730 2:N:0:15
TATTCGTTGAGCGTACTCGACGAAGGGGGGGGGGGGGGGAAATCGGAA
+
F:FFFFFFFFFFFFFFFFFFFFFFFFFFFFFFFFFFFFF,,F,:,F,:
@FS10000125:27:BPA73017-1634:1:1101:6330:1730 2:N:0:15
TAAATCTTGAGCGTACTCGACGAAGTTCTGCCGGGGGGGGGGGGGGGA
+
FFFFFFFFFFFFFFFFFFFFFFFFFFFFFFFFFFFFFFFFFFFFFFFF
@FS10000125:27:BPA73017-1634:1:1101:6410:1730 2:N:0:15
CCTCTCTTGAGCGTACTCGACGAAGTTAAGCCGGGGGGGGGGGGGGGA
+
FFFFFFFFFFFFFFFFFFFFFFFFFFFFFFFFFFFFFFFFFFFFFFF,
@FS10000125:27:BPA73017-1634:1:1101:6920:1730 2:N:0:15
TCGTGCTTGAGCGTACTCGACGAAGTTAAGCCGGGGGGGGGGGGGGGA
+
FFFFFFFFFFFFFFFFFFFFFFFFFFFFFFFFFFFFFFFFFFFFFFFF
@FS10000125:27:BPA73017-1634:1:1101:6980:1730 2:N:0:15
CTGCTCTTGAGCGTACTCGACGAAGTTGCATGGGGGGGGGGGGGGGAA
+
FFFFFFFFFFFFFFFFFFFFFFFFFFFFFFFFFFFFFFFFFFFFFF,F
@FS10000125:27:BPA73017-1634:1:1101:7320:1730 2:N:0:15
TTTCGCTTGAGCGTACTCGACGAAGTTTAAGGGGGGGGGGGGGGGGAA
+
F,FFFFFFFFFFFFFFFFFFFFFFFFFFFFFFFFFFFFFFFFFFF:FF
@FS10000125:27:BPA73017-1634:1:1101:7510:1730 2:N:0:15
CTCATTTTGAGCGTACTCGACGAAGTTAGGTGGGGGGGGGGGGGGGGA
+
F:FFFFFFFFFFFFFFFFFFFFFFFFFFFFFFFFFFFFFFFFFF:,,F
@FS10000125:27:BPA73017-1634:1:1101:8080:1730 2:N:0:15
AACTTTTTGAGCGTACTCGACGAAGTTTCGAGGGGGGGGGGGGGGGGA
+
FFFFFFFFFFFFFFFFFFFFFFFFFFFFFFFFFFFFFFFFFFFFFF::
@FS10000125:27:BPA73017-1634:1:1101:8430:1730 2:N:0:15
CTCATCTTGAGCGTACTCGACGAAGTTCATCCGGGGGGGGGGGGGGGG
+
FFFFFFFFFFFFFFFFFFFFFFFFFFFFFFFFFFFFFFFFFFFFFFF:
@FS10000125:27:BPA73017-1634:1:1101:9260:1730 2:N:0:15
ATCGACTTGAGCGTACTCGACGAAGTTTTGAGGGGGGGGGGGGGGGGA
+
,,FFFFFFFFFFFFFFFFFFFFFFFFFFFFFFFFFFFFFFFFFFFFF:
@FS10000125:27:BPA73017-1634:1:1101:9780:1730 2:N:0:15
CCCTTGTTGAGCGTACTCGACGAAGTTCGGCCGGGGGGGGGGGGGGGA
+
FFFFFFFFFFFFFFFFFFFFFFFFFFFFFFFFFFFFFFFFFFFFFF,F
@FS10000125:27:BPA73017-1634:1:1101:10000:1730 2:N:0:15
TAGATTTTGAGCGTACTCGACGAAGGGGGGGGGGGGGGGAGATCGGAA
+
FFFFFFFFFFFFF:FFFFFFFFFFFFFFFFFFFFFFFFFF::FF,,F:
@FS10000125:27:BPA73017-1634:1:1101:10130:1730 2:N:0:15
ATGTGCTTGAGCGTACTCGACGAAGTTACCTCGGGGGGGGGGGGGGGA
+
FFFFFFFFFFFFFFFFFFFFFFFFFFFFFFFFFFFFFFFFFFFFFF:F
@FS10000125:27:BPA73017-1634:1:1101:10210:1730 2:N:0:15
CTGGGGTTGAGCGTACTCGACGAAGTTTGAAGGGGGGTGGGGGGGGGG
+
FFFFFFFFFFFFFFFFFFFFFFFFFFFFFFFFFFFFFFFFFFFFFF::
@FS10000125:27:BPA73017-1634:1:1101:11440:1730 2:N:0:15
CTTATATTGAGCGTACTCGACGAAGTTTATCCGGGGGGGGGGGGGGGG
+
,,FFFFFFFFFF:FFFFFFFFFFFFFFFFFFFF:F:F:FFFFF,,:,F
@FS10000125:27:BPA73017-1634:1:1101:12040:1730 2:N:0:15
CCTACTTTGAGCGTACTCGACGAAGTTTGCGGGGGGGGGGGGGGGGGG
+
FFFFFFFFFFFFFFFFFFFFFFFFFFFFFFFFFFFFFFFFFFFFF,:F
@FS10000125:27:BPA73017-1634:1:1101:12710:1730 2:N:0:15
TTCCAATTGAGCGTACTCGACGAAGTTAACTGGGGGGGGGGGGGGGAA
+
,FFFFFFFFFFFFFFFFFFFFFFFFFFFFFFFFFFFFFFFFFFFF,F:
@FS10000125:27:BPA73017-1634:1:1101:12980:1730 2:N:0:15
TCATGATTGAGCGTACTCGACGAAGTTCCAGCGGGGGGGGGGGGGGGA
+
,FFFFFFFFFFFFFFFFFFFFFFFFFFFFFFFFFFFFFFFFFFFFFF,
@FS10000125:27:BPA73017-1634:1:1101:13900:1730 2:N:0:15
ATATGATTGAGCGTACTCGACGAAGTTGATAGGGGGTGGGGGGGGGGG
+
:FFFFFFFFFFFFFFFFFFFFFFFFFFFFFFFFFFFFFFFFFFFFFF,
@FS10000125:27:BPA73017-1634:1:1101:15880:1730 2:N:0:15
TTACAATTGAGCGTACTCGACGAAGTTCAGCCGGGGGGGGGGGGGGGG
+
FFFFFFFFFFFFFFFFFFFFFFFFFFFFFFFFFFFFFFFFFFFFFFF,
@FS10000125:27:BPA73017-1634:1:1101:15980:1730 2:N:0:15
ATTATTTTGAGCGTACTCGACGAAGTTCAGCCGGGGGGGGGGGGGGGG
+
,:FFFFFFFFFFFFFFFFFFFFFFFFFFFFFFFFFFFFFFFFFFFFF,
@FS10000125:27:BPA73017-1634:1:1101:16280:1730 2:N:0:15
AATCAGTTGAGCGTACTCGACGAAGTTGGGCGGGGGGGGGGGGGGAAA
+
:FFFFFFFFFFFFFFFFFFFFFFFFFFFFFFFFFFFFFFFFFFFFF,F
@FS10000125:27:BPA73017-1634:1:1101:2180:1740 2:N:0:15
AATCAATTGAGCGTACTCGACGAAGTGGGGGGGGGGGGGGGGAAGTTG
+
::FFFFFFFFFFFFFFFFFFFFFFFFFFFFFFFFFFFFFFF,,F,::,
@FS10000125:27:BPA73017-1634:1:1101:2400:1740 2:N:0:15
CCAGTTTTGAGCGTACTCGACGAAGTTTACACGGGGGGGGGGGGGGGA
+
F::F:FFFFFFFFFFFFFFFFFFFFFFFFFFFFFFFFFFFFFF::,,,
@FS10000125:27:BPA73017-1634:1:1101:2480:1740 2:N:0:15
TTTCAATTGAGCGTACTCGACGAAGTTCTAGCGGGGGGGGGGGGGGGA
+
FFFFFFFFFFFFFFFFFFFFFFFFFFFFFFFFFFFFFFFFFFFFFF,F
@FS10000125:27:BPA73017-1634:1:1101:2670:1740 2:N:0:15
GCCCCTTTGAGCGTACTCGACGAAGTTAGCCGGGGGGGGGGGGGGAGA
+
::FF:FFFFFFFFFFFFFFFFFFFFFFF,,FFFFFFFFF,FFFFF:FF
@FS10000125:27:BPA73017-1634:1:1101:3320:1740 2:N:0:15
TTGTCATTGAGCGTACTCGACGAAGTTCAGCGGGGGGGGGGGGGGGAA
+
FF,:F:FFFFFFFFFFFFFFFFFFFFFFFFFFFFFFFFFFFFFFFFFF
@FS10000125:27:BPA73017-1634:1:1101:3420:1740 2:N:0:15
TTGTCATTGAGCGTACTCGACGAAGTTCAGCGGGGGGGGGGGGGGGAA
+
F:,FFFFFFFFFF:FFFF:FFFFFF:FFFFF:FFFF:F:FF,F::,,F
@FS10000125:27:BPA73017-1634:1:1101:4710:1740 2:N:0:15
TTCTACTTGAGCGTACTCGACGAAGTTGAGAGGGGGGGGGGGGGGAAA
+
:FFFFFFFFFFFFFFFFFFFFFFFFFFFFFFFFFFFFFFFFFFFFF:F
@FS10000125:27:BPA73017-1634:1:1101:4880:1740 2:N:0:15
CCTCGGTTGAGCGTACTCGACGAAGTTGTTCGGGGGGGGGGGGGGGGA
+
FFFFFFFFFFFFFFFFFFFFFFFFFFFFFFFFFFFFFFFFFFF::F,:
@FS10000125:27:BPA73017-1634:1:1101:5690:1740 2:N:0:15
ATTCAATTGAGCGTACTCGACGAAGTTCTTCCGGGGGGGGGGGGGGGA
+
FFFFFFFFFFFFFFFFFFFFFFFFFFFFFFFFFFFFFFFFFFFFFF:F
@FS10000125:27:BPA73017-1634:1:1101:5930:1740 2:N:0:15
TTTCTTTTGAGCGTACTCGACGAAGTTTATGCGGGGGGGGGGGGGGGA
+
FFFF:FFFFFFFFFFFFFFFFFFFFFFFFFFFFFFFFFFFFFFF:FFF
@FS10000125:27:BPA73017-1634:1:1101:6400:1740 2:N:0:15
TTTAGTTTGAGCGTACTCGACGAAGTTGCTGGGGGGGGGGGGGGGAGA
+
F:FFFFFFFFFFFFFFFFFFFFFFFFFFFFFFFFFFFFFFFFFF:F,,
@FS10000125:27:BPA73017-1634:1:1101:8220:1740 2:N:0:15
TACCGATTGAGCGTACTCGACGAAGTTTGCTGGGGGGGGGGGGGGGGA
+
FFFFFFFFFFFFFFFFFFFFFFFFFFFFFFFFFFFFFFFFFFFFFFFF
@FS10000125:27:BPA73017-1634:1:1101:8380:1740 2:N:0:15
CCTAATTTGAGCGTACTCGACGAAGTTTATAGGGGGGGGGGGGGGGGA
+
FFFFFFFFFFFFFFFFFFFFFFFFFFFFFFFFFFFFFFFFFFFFFF,,
@FS10000125:27:BPA73017-1634:1:1101:8440:1740 2:N:0:15
AGACAATTGAGCGTACTCGGACGAAGTTGTCCGGGGGGGGGGGGGGGG
+
:FFFF,FFFFFFFFFFFFFF,F,FFFFFFFFFFFFFFFFFF::FFF:,
@FS10000125:27:BPA73017-1634:1:1101:8740:1740 2:N:0:15
TGTTATTTGAGCGTACTCGACGAAGGGGGGGGGGGGGGGAGATCGGAA
+
F:FFFFFFFFFFFFFFFFFFFFFFFFFFFFFFFFFFFFF:,FFF,:F,
@FS10000125:27:BPA73017-1634:1:1101:9600:1740 2:N:0:15
TTATTTTTGAGCGTACTCGACGAAGTTTGTTGGGGGGGGGGGGGGGAA
+
F,FFFFFFFFFFFFFFFFFFFFFFFFFFFFFFFFFFFFFFFFFFF,F:
@FS10000125:27:BPA73017-1634:1:1101:10320:1740 2:N:0:15
AATGGGTTGAGCGTACTCGACGAAGTTCTTGGGGGGGGGGGGGGGGAA
+
FFFFFFFFFFFFFFFFFFFFFFFFFFFFFFFFFFFFFFFFFFFFF,FF
@FS10000125:27:BPA73017-1634:1:1101:10860:1740 2:N:0:15
TTAATCTTGAGCGTACTCGACGAAGTTGTTAGGGGGGGGGGGGGGGGA
+
FFFFFFFFFFFFFFFFFFFFFFFFFFFFFFFFFFFFFFFFFFFFFF,:
@FS10000125:27:BPA73017-1634:1:1101:11100:1740 2:N:0:15
AATTTTTTGAGCGTACTCGACGAAGTTGTCAGGGGGGGGGGGGGGGAA
+
FFFFFFFFFFFFFFFFFFFFFFFFFFFFFFFFFFFFFFFFFFFFF:FF
@FS10000125:27:BPA73017-1634:1:1101:11480:1740 2:N:0:15
CCAGTGTTGAGCGTACTCGACGAAGTTGTTCCGGGGGGGGGGGGGGGA
+
FFFFFFFFFFFFFFFFFFFFFFFFFFFFFFFFFFFFFFFFFFFFFF,F
@FS10000125:27:BPA73017-1634:1:1101:11900:1740 2:N:0:15
AAATGCTTGAGCGTACTCGACGAAGTTCAATGGGGGGGGGGGGGGAAA
+
FFFFFFFFFFFFFFFFFFFFFFFFFFFFFFFFFFFFFFFFFFF,F,,,
@FS10000125:27:BPA73017-1634:1:1101:12730:1740 2:N:0:15
CTCCACTTGAGCGTACTCGACGAAGTTCAATGGGGGGGGGGGGGGGAT
+
FF,FFFFFFFFFFFFFFFFFFFFFFFFF,FFFFFFFFFFFFFFF,,:,
@FS10000125:27:BPA73017-1634:1:1101:13720:1740 2:N:0:15
TTAAGAGCGGGGGGGGGGGGGGGGAGATCGGAAGAGCGTCGTGTGGGA
+
F,FFFFFF,FFFFFFFFFFFFFFF,:,,,:F:F,,F,:,,,,,:,,,,
@FS10000125:27:BPA73017-1634:1:1101:14500:1740 2:N:0:15
CAGCAATTGAGCGTACTCGACGAAGTTCAGGCGGGGGGGGGGGGGGGG
+
FFFFFFFFFFFFFFFFFFFFFFFFFFFFFFFFFFFFFFFFFFFFF,FF
@FS10000125:27:BPA73017-1634:1:1101:15590:1740 2:N:0:15
CTAATTTTGAGCGTACTCGACGAAGTTAAGAGGGGGGGGGGGGGGGAA
+
F:F,FFFFF:FFFFFFFFFFFFFFFFF:F,FFFFFFFFFFFFF,F,,,
@FS10000125:27:BPA73017-1634:1:1101:1910:1750 2:N:0:15
TTGTCTTTGAGCGTACTCGACGAAGTTACGGGGGGGGGGGGGGGGGAT
+
,F,:FFFFFFFFFFFFFFFFFFFFFFFFFFFFFFFFFFFFFFF,,,,,
@FS10000125:27:BPA73017-1634:1:1101:2710:1750 2:N:0:15
AAACCGTTGAGCGTACTCGACGAAGTTCCTTCGGGGGGGGGGGGGGGG
+
FFFF:,FFFFFFFFFFFFFFFFFFFFFFFFFFFFFFFFFFFFFFFFF,
@FS10000125:27:BPA73017-1634:1:1101:3460:1750 2:N:0:15
ACAATCTTGAGCGTACTCGACGAAGTTCGACCGGGGGGGGGGGGGGGA
+
FFFFFFFFFFFFFFFFFFFFFFFFFFFFFFFFFFFFFFFFFFFFFFFF
@FS10000125:27:BPA73017-1634:1:1101:4420:1750 2:N:0:15
TTTCCATTGAGCGTACTCGACGAAGTTTCAGGGGGGGGGGGGGGGGGA
+
:FFFFFFFFFFFFFFFFFFFFFFFFF::FF,FFFFFFFFFFFFFFFF,
@FS10000125:27:BPA73017-1634:1:1101:4560:1750 2:N:0:15
CAATCCTTGAGCGTACTCGACGAAGTTGGGGGGGGGGGGGGGAAGTCG
+
FFFFFFFFFFFFFFFFFFFFFFFFFFFFFFFFFFFFFFFFF,FF,F:F
@FS10000125:27:BPA73017-1634:1:1101:4620:1750 2:N:0:15
TTTCCATTGAGCGTACTCGACGAAGTTCCAAGGGGGGGGGGGGGGGGA
+
FFFFFFFFFFFFFFFFFFFFFFFFFFFFFFFFFFFFFFFFFFFFFF::
@FS10000125:27:BPA73017-1634:1:1101:4970:1750 2:N:0:15
CTCACGTTGAGCGTACTCGACGAAGTTTACAGGGGGGGGGGGGGGGGA
+
FFF:F:FFFFFFFFFFFFFFFFFFFFFFFF,FFFFFFFFFFFFFF:,F
@FS10000125:27:BPA73017-1634:1:1101:5740:1750 2:N:0:15
CTATTTTTGAGCGTACTCGACGAAGTTATTAGGGGGGGGGGGGGGGAA
+
FFFFFFFFFFFFFFFFFFFFFFFFFFFFFFFFFFFFFFFFFFFFF,FF
@FS10000125:27:BPA73017-1634:1:1101:5810:1750 2:N:0:15
CTTGTATTGAGCGTACTCGACGAAGTTGCCAGGGGGGGGGGGGGGGGG
+
FFFFFFFFFFFFFFFFFFFFFFFFFFFFFFFFFFFFFFFFFFFFFFFF
@FS10000125:27:BPA73017-1634:1:1101:6050:1750 2:N:0:15
TTTCTTTTGAGCGTACTCGACGAAGTTTATGCGGGGGGGGGGGGGGGA
+
FFFFFFFFFFFFFFFFFFFFFFFFFFFFFFFFFFFFFFFFFFFFFFFF
@FS10000125:27:BPA73017-1634:1:1101:6060:1750 2:N:0:15
ACTAATTTGAGCGTACTCGACGAAGGGGGGGGGGGGGGGAATTCGGAA
+
FFFFFFFFFFFFFFFFFFFFFFFFFFFFFFFFFFFFFF,,,,:,,,F:
@FS10000125:27:BPA73017-1634:1:1101:6950:1750 2:N:0:15
TTCTATTTGAGCGTACTCGACGAAGTTCTAAGGGGGGGGGGGGGGGGA
+
F,FFFFFFFFFFFFFFFFFFFFFFFFFFFFFFFFFFFFFFFFFFFFFF
@FS10000125:27:BPA73017-1634:1:1101:7990:1750 2:N:0:15
CAACACTTGAGCGTACTCGACGAAGTTTACAGGGGGGGGGGGGGGGGA
+
FFFFFFFFFFFFFFFFFFFFFFFFFFFFFFFFFFFFFFFFFFFFFFFF
@FS10000125:27:BPA73017-1634:1:1101:9020:1750 2:N:0:15
TCAAACTTGAGCGTACTCGACGAAGTTGTCCGGGGGGGGGGGGGGGGA
+
FFFFFFFFFFFFFFFFFFFFFFFFFFFFFFFFFFFFFFFFFFFFFFF:
@FS10000125:27:BPA73017-1634:1:1101:9290:1750 2:N:0:15
GGTCTATTGAGCGTACTCGACGAAGTTTACCGGGGGGGGGGGGGGGGA
+
,,FFFFFFFFFFFFFFFFFFFFFFFFFFFFFFFFFFFFFFFFFFFF,,
@FS10000125:27:BPA73017-1634:1:1101:9960:1750 2:N:0:15
ATATTATTGAGCGTACTCGACGAAGTTTCATGGGGGGGGGGGGGGGGA
+
:FFF,FFFFFFFFFFFFFFFFFFFFFFFFF,FFFFFFFFFFFFFFF,F
@FS10000125:27:BPA73017-1634:1:1101:10140:1750 2:N:0:15
TCGGAGTTGAGCGTACTCGACGAAGTTTCAAGGGGGGGGGGGGGGGGA
+
FFFFFFFFFFFFFFFFFFFFFFFFFFFFFFFFFFFFFFFFFFFFFF:F
@FS10000125:27:BPA73017-1634:1:1101:10690:1750 2:N:0:15
GAACATTTGAGCGTACTCGACGAAGTTTGCAGGGGGGGGGGGGGGGGA
+
FFFFFFFFFFFFFFFFFFFFFFFFFFFFFFFFFFFFFFFFFFFFFFF,
@FS10000125:27:BPA73017-1634:1:1101:11550:1750 2:N:0:15
AACTTATTGAGCGTACTCGACGAAGTTAGTTCGGGGGGGGGGGGGGGA
+
FFFFFFFFFFFFFFFFFFFFFFFFFFFFFFFFFFFFFFFFFFFFFF,F
@FS10000125:27:BPA73017-1634:1:1101:11930:1750 2:N:0:15
CTATATTTGAGCGTACTCGACGAAGTTGGGGGGGGGGGGGGGAGATCG
+
,,FFFFFFFFFFFFFFFFFFFFFFFFFFFFFFFFFFFFFFF,F,,F:F
@FS10000125:27:BPA73017-1634:1:1101:12280:1750 2:N:0:15
CTCTTCTTGAGCGTACTCGACGAAGTTTTCAGGGGGGGGGGGGGGGAA
+
:FF:FFFFFFFFFFFFFFFFFFFFFFF::,FFFF,FFFFFFFFFFF:F
@FS10000125:27:BPA73017-1634:1:1101:12500:1750 2:N:0:15
TGCGCGTTGAGCGTACTCGACGAAATTATGGGGGGGGGGGGGGGGGGA
+
FFFFFFFFFFFFFFFFFFFFFFFFFFFFFFFFFFFFFFFFFFFFFF,F
@FS10000125:27:BPA73017-1634:1:1101:13860:1750 2:N:0:15
ATTACCTTGAGCGTACTCGACGAAGTTGTCGGGGGGGGGGGGGGGAGA
+
FFFFFFFFFFFFFFFFFFFFFFFFFFFFFFFFFFFFFF,FFFFFFF,,
@FS10000125:27:BPA73017-1634:1:1101:14650:1750 2:N:0:15
ACCCTCCTTGAGCGTACTCGACGAAGTTTCTCCGGGGGGGGGGGGGGG
+
:FFFFFFFFFFFFFFFFFFFFFFFFFFFFFFFFFFFFFFFFFFFFFF:
@FS10000125:27:BPA73017-1634:1:1101:14770:1750 2:N:0:15
TCTTACTTGAGCGTACTCGACGAGGGGCGACGGGGGGGGGATCGGAAA
+
FFFF,,FFFFFFFFFFFFFFFFF,F,,,,,,FFFFFFF,:,,,:F:FF
@FS10000125:27:BPA73017-1634:1:1101:15150:1750 2:N:0:15
CTCGTATTGAGCGTACTCGACGAAGTTAGCTGGGGGGGGGGGGGGGGG
+
FFFFFFFFFFFFFFFFFFFFFFFFFFFFFFFFFFFFFFFFF:FFFF:F
@FS10000125:27:BPA73017-1634:1:1101:15430:1750 2:N:0:15
CCACACTTGAGCGTACTCGACGAAGTTGCGAAGGGGGGGGGGGGGGGG
+
FFFFFFFFFFFFFFFFFFFFFFFFFFFFFFFFFFFFFFFFFFFFFFF,
@FS10000125:27:BPA73017-1634:1:1101:1770:1760 2:N:0:15
TTATTCTTGAGCGTACTCGACGAAGTTTGCAGGGGGGGGGGGGGGGGA
+
FFFFFFFFFFFFFFFFFFFFFFFFFFFFFFFFFFFFFFFFFFFFFF,F
@FS10000125:27:BPA73017-1634:1:1101:1820:1760 2:N:0:15
AGCTGTTTGAGCGTACTCGACGAAGTTATGTGGGGGGGGGGGGGGGGA
+
::FFFFFFFFFFFFFFFFFFFFFFFFFFFFFFFFFFFFFFFFFFFFFF
@FS10000125:27:BPA73017-1634:1:1101:2260:1760 2:N:0:15
CAACATTTGAGCGTACTCGACGAAGTTTGAAGGGGGGGGGGGGGGGAA
+
FFFFFFFFFFFFFFFFFFFFFFFFFFFFFFFFFFFFFFFFFFFFF:FF
@FS10000125:27:BPA73017-1634:1:1101:3420:1760 2:N:0:15
AACGTTTTGAGCGTACTCGACGAAGTTAACTGGGGGGGGGGGGGGGAA
+
FFFFFFFFFFFFFFFFFFFFFFFFFFFFFFFFFFFFFFFFFFFFF,FF
@FS10000125:27:BPA73017-1634:1:1101:4370:1760 2:N:0:15
TTGCGACGAAGGGGGGGGGGGGGGGAGATCGGAAGAGCGTCGTGTAGG
+
,,FFFFFFFFFFFFFFFFFFFFFFFF,FFF:FFF,FFF::F,F:F:,:
@FS10000125:27:BPA73017-1634:1:1101:5230:1760 2:N:0:15
TTGATTTTGAGCGTACTCGACGAAGTTCGAAGGGGGGGGGGGGGGGAA
+
F,FFFFFFFFFFFFFFFFFFFFFFFFFFFFFFFFFFFFFFFFFFF,FF
@FS10000125:27:BPA73017-1634:1:1101:5350:1760 2:N:0:15
ACACATTTGAGCGTACTCGACGAAGTTCAGGGGGGGGGGGGGGGGAGA
+
,F:FFFFFFFFFFFFFFFFFFFFFFFFFF,F,FFFFFFFFFFFF,F,:
@FS10000125:27:BPA73017-1634:1:1101:5820:1760 2:N:0:15
CGTGATTTGAGCGTACTCGACGAAGTTACTAGGGGGGGGGGGGGGGAA
+
F:FFFFFFFFFFFFFFFFFFFFFFFFFFFFFFFFFFFFFFFFFFFFFF
@FS10000125:27:BPA73017-1634:1:1101:5830:1760 2:N:0:15
TTGAGTTTGAGCGTACTCGACGAAGTTGCATGGGGGGGGGGGGGGGGG
+
F:,:FFFFFFFFFFFFFFFFFFFFFFF,,::,FFFFFFFFFFF,:,,F
@FS10000125:27:BPA73017-1634:1:1101:5990:1760 2:N:0:15
ACTAATTTGAGCGTACTCGACGAAGGGGGGGGGGGGGGGAGTTCGGAA
+
FFFFFFFFFFFFFFFFFFFFFFFFFFFFFFFFFFFFFF:F,,FF:,::
@FS10000125:27:BPA73017-1634:1:1101:8760:1760 2:N:0:15
CCTCTTTTGAGCGTACTCGACGAAGTTATGCCGGGGGGGGGGGGGGGA
+
:F,:,,FFFFFFFFFFFFFFFFFFFFF,F::FFFFFFFFFFFFFFFFF
@FS10000125:27:BPA73017-1634:1:1101:10200:1760 2:N:0:15
ATCTGGTTGAGCGTACTCGACGAAGTTCGGCCGGGGGGGGGGGGGGGA
+
FFFFFFFFFFFFFFFFFFFFFFFFFFFFFFFFFFFFFFFFFFFFFF,F
@FS10000125:27:BPA73017-1634:1:1101:10300:1760 2:N:0:15
AAATTTTTGAGCGTACTCGACGAAATTAGGGGGGGGGGGGGGGAGATC
+
FFFFFFFFFFFFFFFFFFFFFFFFFFFFFFFFFFFFFFFFFF:F,,FF
@FS10000125:27:BPA73017-1634:1:1101:11490:1760 2:N:0:15
CCAGTGTTGAGCGTACTCGACGAAGTTGTTCCGGGGGGGGGGGGGGGA
+
FFFFFFFFFFFFFFFFFFFFFFFFFFFFFFFFFFFFFFFFFFFFF,F,
@FS10000125:27:BPA73017-1634:1:1101:11660:1760 2:N:0:15
TTATTTTTGAGCGTACTCGACGAAGTTTGGCTGGGGGGGGGGGGGGGG
+
FFFFFFFFFFFFFFFFFFFFFFFFFFFFFFFFFFFFFFFFFFFFFFF,
@FS10000125:27:BPA73017-1634:1:1101:11710:1760 2:N:0:15
TTTAGATTGAGCGTACTCGACGAAGTTCGTACGGGGGGGGGGGGGGGA
+
F,FFFFFFFFFFFFFFFFFFFFFFFFFFFFFFFFFFFFFFFFFFF:,F
@FS10000125:27:BPA73017-1634:1:1101:12250:1760 2:N:0:15
AACCTTTTGAGCGTACTCGACGAAGTTTACTGGGGGGGGGGGGGGGAA
+
FFFFFFFFFFFFFFFFFFFFFFFFFFFFFFFFFFFFFFFFFFFFFF,F
@FS10000125:27:BPA73017-1634:1:1101:12840:1760 2:N:0:15
TTTCCATTGAGCGTACTCGACGAAGTTCCAAAGGGGGGGGGGGGGGGA
+
FFFFFFFFFFFFFFFFFFFFFFFFFFFFFFFFFFFFFFFFFFFFFFFF
@FS10000125:27:BPA73017-1634:1:1101:13470:1760 2:N:0:15
TTTCGTTTGAGCGTACTCGACGAAGTTTCGAGGGGGGGGGGGGGGGGA
+
,FFFFFFFFFFFFFFFFFFFFFFFFFFFFFFFFFFFFFFFFFFFFFF,
@FS10000125:27:BPA73017-1634:1:1101:13820:1760 2:N:0:15
ACAGTATTGAGCGTACTCGACGAAGTTCAGAGGGGGGGGGGGGGGGAA
+
FFFFFFFFFFFFFFFFFFFFFFFFFFFFFFFFFFFFFFFFFFFFF,F:
@FS10000125:27:BPA73017-1634:1:1101:14070:1760 2:N:0:15
TAGCCTTTGAGCGTACTCGACGAAGTTTGGGGGGGGGGGGGGGAAAGT
+
F:FFFFFFFFFFFFFFFFFFFFFFFFFFFFFFFFFFFFFFFFF:F,,:
@FS10000125:27:BPA73017-1634:1:1101:14180:1760 2:N:0:15
CCGGTATTGAGCGTACTCGACGAAGTTTCAAGGGGGGGGGGGGGGGGG
+
FFFFFFFFFFFFFFFFFFFFFFFFFFFFFFFFFFFFFFFFFFFFFFF:
@FS10000125:27:BPA73017-1634:1:1101:14310:1760 2:N:0:15
ATGGTTTTGAGCGTACTCGACGAAGTTTGGTCGGGGGGGGGGGGGGGA
+
:FFFFFFFFFFFFFFFFFFFFFFFFFFFFFFFFFFFFFFFFFFF::,F
@FS10000125:27:BPA73017-1634:1:1101:14450:1760 2:N:0:15
CTAAAATTGAGCGTACTCGACGAAGTTCAGAGGGGGGGGGGGGGGGGT
+
FFFFFFFFFFFFFFFFFFFFFFFFFFFFFFFFFFFFFFFFFFFFFF,:
@FS10000125:27:BPA73017-1634:1:1101:15220:1760 2:N:0:15
AACAAATTGAGCGTACTCGACGAAGGGGGGGGGGGGGGGAGTTCGGAA
+
FFFFFFFFFFFFFFFFFFFFFFFFFFFFFFFFFFFFFFFF,,FF:,:F
@FS10000125:27:BPA73017-1634:1:1101:15900:1760 2:N:0:15
CTGGCTTTGAGCGTACTCGACGAAGTTAATGGGGGGGGGGGGGGGGAA
+
FFFFFFFFFFFFFFFFFFFFFFFFFFFFFFFFFFFFFFFFFFFFF,F:
@FS10000125:27:BPA73017-1634:1:1101:1630:1770 2:N:0:15
CAAAACTTGAGCGTACTCGACGAAGTTCAGGGGGGGGGGGGGGGAAAT
+
F:FFFFFFFFFFFFFFFFFFFFFFFFFFFFFFFFFFFFFFFFFFF:,,
@FS10000125:27:BPA73017-1634:1:1101:2380:1770 2:N:0:15
CCGATATTGAGCGTACTCGACGAAGTTGGTGGGGGGGGGGGGGAGAGT
+
FFFFFFFFFFFFFFFFFFFFFFFFFFFFFFFFFFFFFFFFFFF,,F,:
@FS10000125:27:BPA73017-1634:1:1101:4110:1770 2:N:0:15
TCGTCTTTGAGCGTACTCGACGAAGAGGGGGGGGGGGGGGGGAAATCG
+
FFFFFFFFFFFFFFFFFFFFFFFFFFFFFFFFFFFFFFFFFFFFFF,:
@FS10000125:27:BPA73017-1634:1:1101:4130:1770 2:N:0:15
ACTTTTTTGAGCGTACTCGACGAAATTTACTCGGGGGGGGGGGGGGGG
+
FFFFFFFFFFFFFFFFFFFFFFFFFFFFFFFFFFFFFFFFFFFFFFF,
@FS10000125:27:BPA73017-1634:1:1101:4190:1770 2:N:0:15
ATGTATTTGAGCGTACTCGACGAAGTTTCTGGGGGGGGGGGGGGGAAA
+
FFFFFFFFFFFFFFFFFFFFFFFFFFFFFFFFFFFFFFFFFFFF,F:,
@FS10000125:27:BPA73017-1634:1:1101:4430:1770 2:N:0:15
TCACTATTGAGCGTACTCGACGAAGTGGGGGGGGGGGGGGGAATTCGA
+
,FFFFFFFFFFFFFFFFFFFFFFFFFFFFFFFFFFFFFFF,FF,:,,F
@FS10000125:27:BPA73017-1634:1:1101:5160:1770 2:N:0:15
TTGAAGTTGAGCGTACTCGACGAAGTTAGGGGGGGGGGGGGGGGAAAT
+
,,,FFFFFFFFFFFFFFFFFFFFFFFFFFFFFFFFFFFFFFFF,FF,F
@FS10000125:27:BPA73017-1634:1:1101:5230:1770 2:N:0:15
AGGGACTTGAGCGTACTCGACGAAGGGGGGGGGGGGGGGGGGGAAATG
+
F:FFFFFFFFFFFFFFFFFFFFFFFFFFFFFFFFFFFFFFFFF:FF,,
@FS10000125:27:BPA73017-1634:1:1101:5270:1770 2:N:0:15
CTTGTTTTGAGCGTACTCGACGAAGTTAGGGGGGGGGGGGGGGAAATC
+
F,FFFFFFFFFFFFFFFFFFFFFFFFFFFFFFFFFFFFFFFF:F,,FF
@FS10000125:27:BPA73017-1634:1:1101:5470:1770 2:N:0:15
TTTTAGTTGAGCGTACTCGACGAAGTTGACGGGGGGGGGGGGGGGGAA
+
,FFFFFFFFFFFFFFFFFFFFFFFFFFFFFFFFFFFFFFFFFFF,,F:
@FS10000125:27:BPA73017-1634:1:1101:7170:1770 2:N:0:15
TTAGTGTTGAGCGTACTCGACGAAGTTGTTAGGGGGCGGGGGGGGGGG
+
FFFFFFFFFFFFFFFFFFFFFFFFFFFFFFFFFFFFFFFFFFFFFFF,
@FS10000125:27:BPA73017-1634:1:1101:7450:1770 2:N:0:15
TATTAATTGAGCGTACTCGACGAAGTTGTTACGGGGGGGGGGGGGGGG
+
FFFFFFFFFFFFFFFFFFFFFFFFFFFFFFFFFFFFFFFFFFFF:,FF
@FS10000125:27:BPA73017-1634:1:1101:7780:1770 2:N:0:15
ACGGAATTGAGCGTACTCGACGAAGTGGGGGGGGGGGGGGGAGATCGA
+
,FFFF,FFFFFFFFFFFFFFFFFFFFF:,,:FFFFFFFFFFF,:F:,,
@FS10000125:27:BPA73017-1634:1:1101:7800:1770 2:N:0:15
CACATCTTGAGCGTACTCGACGAAGTTCTGGGGGGGGGGGGGGGGGGA
+
F:F:,FFFFFFFFFFFFFFFFFFFFFFF,F:,FFFFFFFFFFFFFF:,
@FS10000125:27:BPA73017-1634:1:1101:8070:1770 2:N:0:15
TGGCTATTGAGCGTACTCGACGAAATTATCAGGGGGGGGGGGGGGGGG
+
F,FFFFFFFFFFFFFFFFFFFFFFFFFFFFFFFFFFFFFFFFFF,FFF
@FS10000125:27:BPA73017-1634:1:1101:10160:1770 2:N:0:15
TTAGGTTTGAGCGTACTCGACGAAGTTTCTCGGGGGGGGGGGGGGGGA
+
F,FFFFFFFFFFFFFFFFFFFFFFFFFFFFFFFFFFFFFFFFFFF,:,
@FS10000125:27:BPA73017-1634:1:1101:10320:1770 2:N:0:15
TTTGATTTGAGCGTACTCGACGAAGTTGCCGGGGGGGGGGGGGGGGGA
+
FFFFFFFFFFFFFFFFFFFFFFFFFFFFFFFFFFFFFFFFFFFFFF:F
@FS10000125:27:BPA73017-1634:1:1101:11270:1770 2:N:0:15
TTCTGATTGAGCGTACTCGACGAAGTTTCGAGGGGGGGGGGGGGGGAA
+
FFFF,FFFFFFFFFFFFFFFFFFFFFF,,F,FFFFFFFFFFFF:::FF
@FS10000125:27:BPA73017-1634:1:1101:11700:1770 2:N:0:15
TGATTCTTGAGCGTACTCGACGAAGTTGTCGCGGGGGGGGGGGGGGGA
+
F,F,:,FFFFFFFFFFFFFFFFFFFFFF,FFFFFFFFFFFFFFFFF:,
@FS10000125:27:BPA73017-1634:1:1101:11920:1770 2:N:0:15
ATTTAATTGAGCGTACTCGACGAAGTTTGTAGGGGGGGGGGGGGGAAT
+
F:FFFFFFFFFFFFFFFFFFFFFFFFFFFFFFFFFFFFFFFFF,:F,,
@FS10000125:27:BPA73017-1634:1:1101:12820:1770 2:N:0:15
TTAATGTTGAGCGTACTCGACGAAGTTCTCACGGGGGGGGGGGGGGGA
+
F,FFFFFFFFFFFFFFFFFFFFFFFFFFFFFFFFFFFFFFFFFFFFF:
@FS10000125:27:BPA73017-1634:1:1101:12830:1770 2:N:0:15
TTTGTCTTGAGCGTACTCGACGAAGTTCAGTCAGGGGGGGGGGGGGGA
+
FFFFFFFFFFFFFFFFFFFFFFFFFFFFFFFFFFFFFFFFFFFFFFFF
@FS10000125:27:BPA73017-1634:1:1101:12860:1770 2:N:0:15
CAGTGGTTGAGCGTACTCGACGAAGTTCGTCCGGGGGGGGGGGGGGGA
+
FFFFFFFFFFFFFFFFFFFFFFFFFFFFFFFFFFFFFFFFFFFFFFF,
@FS10000125:27:BPA73017-1634:1:1101:13830:1770 2:N:0:15
AACCATTTGAGCGTACTCGACGAAGTTCTAGGGGGGGGGGGGGGGGGG
+
FFFFFFFFFFFFFFFFFFFFFFFFFFFFFFFFFFFFFFFFFFFF:,:F
@FS10000125:27:BPA73017-1634:1:1101:14920:1770 2:N:0:15
TTGTCTTTGAGCGTACTCGACGAAAGGGGGGGGGGGGGGGGGAAATCG
+
FFFFFFFFFFFFFFFFFFFFFFFFFFFFFFFFFFFFFFFFF,FF,F::
@FS10000125:27:BPA73017-1634:1:1101:15290:1770 2:N:0:15
TTGTTATTGAGCGTACTCGACGAAAGGGGGGGGGGGGGGGAAATCGGA
+
FFFFFFFFFFFFFFFFFFFFFFFFFFFFFFFFFFFFFFFFF,FF:,F:
@FS10000125:27:BPA73017-1634:1:1101:15950:1770 2:N:0:15
TAGTCCTTGAGCGTACTCGACGAAGTTCTAAAGGGAGGGGGGGGGGGG
+
FFFFFFF,FFFFFFFFFFFFFFFFFFFFFFFFFFFFFFFFFFFFFFF:
@FS10000125:27:BPA73017-1634:1:1101:1010:1780 2:N:0:15
TGGGGGGGGGGGGGGGGGGGGGGGGGGGGGGGGGGGGGGGGGGGGGGG
+
,:FFF:::F:F:FFFFF:FFFFFFF:::F:FFFF:FFFFFF:FF:FF,
@FS10000125:27:BPA73017-1634:1:1101:1130:1780 2:N:0:15
TATGAATTGAGCGTACTCGACGAAGTTCACGGGGGGGGGGGGGGGGAA
+
FFFFFFFFFFFFFFFFFFFFFFFFFFFFFFFFFFFFFFFFFFFFF,FF
@FS10000125:27:BPA73017-1634:1:1101:1480:1780 2:N:0:15
TAAAAGTTGAGCGTACTCGACGAAGGGAGGGGGGGGGGGGGGGGGGAA
+
,:FFFFFFFFFFFFFFFFFFFFFFFFFFFFFFFFFFFFFFFFFF::,F
@FS10000125:27:BPA73017-1634:1:1101:2040:1780 2:N:0:15
ATGACGTTGAGCGTACTCGACGAATTTCGTGCGGGGGGGGGGGGGGGA
+
:,FFFFFFFFFFFFFFFFFFFFFFFFFFFFFFFFFFFFFFFFFFFF:F
@FS10000125:27:BPA73017-1634:1:1101:2100:1780 2:N:0:15
ATCTCTTTGAGCGTACTCGACGAAGTTGCACGGGGGGGGGGGGGGGAA
+
,:F:FFFFFFFFFFFFFFFFFFFFFFFFFFFFFFFFFFFFFFFFFF,,
@FS10000125:27:BPA73017-1634:1:1101:2120:1780 2:N:0:15
TAAATATTGAGCGTACTCGACGAAGTTCCCCGGGGGGGGGGGGGGGGA
+
FFFFFFFFFFFFFFFFFFFFFFFFFFFFFFFFFFFFFFFFFFFFFF,F
@FS10000125:27:BPA73017-1634:1:1101:3410:1780 2:N:0:15
TTCAGGTTGAGCGTACTCGACGAAGTTGCTAGGGGGGGGGGGGGGGAA
+
FFFFFFFFFFFFFFFFFFFFFFFFFFFFFFFFFFFFFFFFFFFFFFFF
@FS10000125:27:BPA73017-1634:1:1101:3790:1780 2:N:0:15
TTTAATTTGAGCGTACTCGACGAAGTTGGTACGGGGGGGGGGGGGGGG
+
,,FFFFFFFFFFFFFFFFFFFFFFFFFFFFFFFFFFFFFFFFFFFFFF
@FS10000125:27:BPA73017-1634:1:1101:4520:1780 2:N:0:15
TCCTAGTTGAGCGTACTCGACGAAGTTGTGGGGGGGGGGGGGGGGAAT
+
FFFFFFFFFFFFFFFFFFFFFFFFFFFFFFFFFFFFFFFFFFFF,FF:
@FS10000125:27:BPA73017-1634:1:1101:4660:1780 2:N:0:15
TTTCTGTTGAGCGTACTCGACGAAGTTCGGCCGGGGGGGGGGGGGGGA
+
F,FFFFFFFFFFFFFFFFFFFFFFFFFFFFFFFFFFFFFFFFFFFFFF
@FS10000125:27:BPA73017-1634:1:1101:4890:1780 2:N:0:15
CTGATCTTGAGCGTACTCGACGAAGTTCCAAGGGGGGGGGGGGGGGGA
+
FFFFFFFFFFFFFFFFFFFFFFFFFFFFFFFFFFFFFFFFFFFFFFF,
@FS10000125:27:BPA73017-1634:1:1101:6220:1780 2:N:0:15
AGATCATTGAGCGTACTCGACGAAGTTAGGGGGGGGGGGGGGGAGGTC
+
:FFF:FFFFFFFFFFFFFFFFFFFFFF,FF,FFFFFFFFFFFF:,,::
@FS10000125:27:BPA73017-1634:1:1101:6350:1780 2:N:0:15
TTTCCATTGAGCGTACTCGACGAAGTTTTCTGGGGGGGGGGGGGGGAA
+
F,FFFFFFFFFFFFFFFFFFFFFFFFFFFFFFFFFFFFFFFFFFF,FF
@FS10000125:27:BPA73017-1634:1:1101:6900:1780 2:N:0:15
TTACAGTTGAGCGTACTCGACGAAGTTGCAAGGGGGGGGGGGGGGGGA
+
FFFFFFFFFFFFFFFFFFFFFFFFFFFFFFFFFFFFFFFFFFFFFFFF
@FS10000125:27:BPA73017-1634:1:1101:7920:1780 2:N:0:15
TTCCAGTTGAGCGTACTCGACGAAGTTGGACCGGGGGGGGGGGGGGGA
+
,FFFFFFFFFFFFFFFFFFFFFFFFFFFFFFFFFFFFFFFFFFFFF,F
@FS10000125:27:BPA73017-1634:1:1101:8070:1780 2:N:0:15
TTGCGATTGAGCGTACTCGACGAAATTTGTACGGGGGGGGGGGGGGGG
+
,,FFFFFFFFFFFFFFFFFFFFFFFFFFFFFFFFFFFFFFFFFFFFF:
@FS10000125:27:BPA73017-1634:1:1101:9110:1780 2:N:0:15
ATGATCTTGAGCGTACTCGACGAAGTTCGGGGGGGGGGGGGGGAAATC
+
F,FFFFFFFFFFFFFFFFFFFFFFFFFFFFFFFFFFFFFFFF,F:,F:
@FS10000125:27:BPA73017-1634:1:1101:9720:1780 2:N:0:15
TTTTCTTTGAGCGTACTCGACGAAGTTTAACGGGGGGGGGGGGGGGGG
+
FFFFFFFFFFFFFFFFFFFFFFFFFFFFFFFFFFFFFFFFFFFFFFF:
@FS10000125:27:BPA73017-1634:1:1101:9800:1780 2:N:0:15
ACGTCTTTGAGCGTACTCGACGAAGTTTGCTGGGGGGGGGGGGGGGAT
+
:F:,F,FFFFFFFFFFFFFFFFFFFFF,F:,FFFFFFFFFFFF,,,:F
@FS10000125:27:BPA73017-1634:1:1101:10080:1780 2:N:0:15
TCCTTGTTGAGCGTACTCGACGAAGTTAAACGGGGGGGGGGGGGGGAA
+
FFFFFFFFFFFFFFFFFFFFFFFFFFFFFFFFFFFFFFFFFFFFFF:F
@FS10000125:27:BPA73017-1634:1:1101:11710:1780 2:N:0:15
CTCTTATTGAGCGTACTCGACGAAGTTGATTGGGGGGGGGGGGGGGAA
+
FFFFFFFFFFFFFFFFFFFFFFFFFFFFFFFFFFFFFFFFFFFFF,F:
@FS10000125:27:BPA73017-1634:1:1101:14900:1780 2:N:0:15
TTGGCATTGAGCGTACTCGACGAAGTTGGGAGGGGGGGGGGGGGGGAG
+
FFFFFFFFFFFFFFFFFFFFFFFFFFFFFFFFFFFFFFFFFFFF,::,
@FS10000125:27:BPA73017-1634:1:1101:15150:1780 2:N:0:15
CTCTGGTTGAGCGTACTCGACGAAGTTCCGACGGGGGGGGGGGGGGGA
+
FFFFFFFFFFFFFFFFFFFFFFFFFFFFFFFFFFFFFFFFFFFFF::F
@FS10000125:27:BPA73017-1634:1:1101:15300:1780 2:N:0:15
CCGTTCTTGAGCGTACTCGACGAAGTTCAGGCGGGGGGGGGGGGGGGA
+
FFFFFFFFFFFFFFFFFFFFFFFFFFFFFFFFFFFFFFFFFFFFFFF,
@FS10000125:27:BPA73017-1634:1:1101:16330:1780 2:N:0:15
ATTCAGTTGAGCGTACTCGACGAAGTTTCATGGGGGGGGGGGGGGGAA
+
FFFFFFFFFFFFFFFFFFFFFFFFFFFFFFFFFFFFFFFFFFFFF,,F
@FS10000125:27:BPA73017-1634:1:1101:1050:1790 2:N:0:15
AAATGTTTGAGCGTACTCGACGAAGTTAGTGCGGGGGGGGGGGGGGGA
+
FFFFFFFFFFFFFFFFFFFFFFFFFFFFFFFFFFFFFFFFFFFFFFFF
@FS10000125:27:BPA73017-1634:1:1101:2360:1790 2:N:0:15
CAGGGTTTGAGCGTACTCGACGAAGTTCCGGGGGGGGGGGGGGGGGAA
+
FFFFFFFFFFFFFFFFFFFFFFFFFFFFFFFFFFFFFFFFF,FF,,,,
@FS10000125:27:BPA73017-1634:1:1101:2900:1790 2:N:0:15
TTCAGGTTGAGCGTACTCGACGAAGTTGCTAGGGGGGGGGGGGGGGAA
+
FFFFFFFFFFFFFFFFFFFFFFFFFFFFFFFFFFFFFFFFFFFFFFFF
@FS10000125:27:BPA73017-1634:1:1101:3260:1790 2:N:0:15
ATGCTTTTGAGCGTACTCGACGAAGTTACAAGGGGGGGGGGGGGGGAA
+
::FFFFFFFFFFFFFFFFFFFFFFFFFFFFFFFFFFFFFFFFFFFFFF
@FS10000125:27:BPA73017-1634:1:1101:3370:1790 2:N:0:15
CCCTCCTTGAGCGTACTCGACGAAGTTGTTTGGGGGGGGGGGGGGGGA
+
FFFFFFFFFFFFFFFFFFFFFFFFFFFFFFFFFFFFFFFFFFFFF:F,
@FS10000125:27:BPA73017-1634:1:1101:5170:1790 2:N:0:15
TTCCATTTGAGCGTACTCGACGAAGTTATAGGGGGGGGGGGGGGGGAA
+
FFFFFFFFFFFFFFFFFFFFFFFFFFFFFFFFFFFFFFFFFFFF,,F,
@FS10000125:27:BPA73017-1634:1:1101:5480:1790 2:N:0:15
CCACCCTTGAGCGTACTCGACGAAGTTGACCCGGGGGGGGGGGGGGGA
+
FFFFFFFFFFFFFFFFFFFFFFFFFFFFFFFFFFFFFFFFFFFFFFFF
@FS10000125:27:BPA73017-1634:1:1101:6450:1790 2:N:0:15
TCGGCATTGAGCGTACTCGACGAAGTTGGGCGGGGGGGGGGGGGGGGA
+
,FFFFFFFFFFFFFFFFFFFFFFFFFFFFFFFFFFFFFFFFFFFFFFF
@FS10000125:27:BPA73017-1634:1:1101:6720:1790 2:N:0:15
TATTTTTTGAGCGTACTCGACGAAGTTCAGCCGGGGGGGGGGGGGGGA
+
FFFFFFFFFFFFFFFFFFFFFFFFFFFFFFFFFFFFFFFFFFFFFFFF
@FS10000125:27:BPA73017-1634:1:1101:8330:1790 2:N:0:15
CACCGGTTGAGCGTACTCGACGAAGTTGTTCCGGGGGGGGGGGGGGAA
+
FFF,FFFFFFFFFFFFFFFFFFFFFFFFFFFFFFFFFFFFFFFF,F,,
@FS10000125:27:BPA73017-1634:1:1101:8830:1790 2:N:0:15
AAAGTTTGAGCGGGGGGGGGGGGGGGAGATCGGAAGAGCGTCGTGTAA
+
FFFFFFFFFFFFFFFFFFFFFFFFFF:FFF,,FFF,:FF::F,::F,,
@FS10000125:27:BPA73017-1634:1:1101:10730:1790 2:N:0:15
TCAATCTTGAGCGTCGACGAAGTTGCGTGGGGGGGGGGGGGGGAAATT
+
FFFFFFFFFFFFFFFFFFFFFFFFFFFFFFFFFFFFFFFFFF,,:,:,
@FS10000125:27:BPA73017-1634:1:1101:11180:1790 2:N:0:15
TAACCCTTGAGCGTACTCGACGAAGTTAGATGGGGGGGGGGGGGGGAA
+
FFFFFFFFFFFFFFFFFFFFFFFFFFFFFFFFFFFFFFFFFFFFFFFF
@FS10000125:27:BPA73017-1634:1:1101:13250:1790 2:N:0:15
CCTAAGTTGAGCGTACTCGACGAAGTTGCAAGGGGGGGGGGGGGGGAA
+
FFFFFFFFFFFFFFFFFFFFFFFFFFFFFFFFFFFFFFFFFFFF:,F:
@FS10000125:27:BPA73017-1634:1:1101:13320:1790 2:N:0:15
TTATTTTTGAGCGTACTCGACGAAGTTCGGGGGGGGGGGGGGGAAGTT
+
,FFFFFFFFFFFFFFFFFFFFFFFFFFFFFFFFFFFFFFFFFF:F,,,
@FS10000125:27:BPA73017-1634:1:1101:14640:1790 2:N:0:15
AAGCCATTGAGCGTACTCGACGAAGTTTAGGGGGGGGGGGGGGAAGTC
+
FFFFFFFFFFFFFFFFFFFFFFFFFFFFFFFFFFFFFFFFFF,F,,F:
@FS10000125:27:BPA73017-1634:1:1101:14660:1790 2:N:0:15
TTCTAGTTGAGCGTACTCGACGAAGAGGGGGGGGGGGGGGGGGGGGAA
+
,FFFFFFFFFFFFFFFFFFFFFFFFFFFFFFFFFFFFFFFFFFF:,,:
@FS10000125:27:BPA73017-1634:1:1101:15670:1790 2:N:0:15
TAAGGATTGAGCGTACTCGACGAAGTTGGGCGGGGGGGGGGGGGGGAA
+
FFF:,FFFFFFFFFFFFFFFFFFFFFF::,F,FFFFFFFFFFFF:,F:
@FS10000125:27:BPA73017-1634:1:1101:15680:1790 2:N:0:15
ACCCCCTTGAGCGTACTCGACGAAGTTGCCACGGGGGGGGGGGGGGGG
+
FFFFFFFFFFFFFFFFFFFFFFFFFFFFFFFFFFFFFFFFFFFFFFFF
@FS10000125:27:BPA73017-1634:1:1101:1050:1800 2:N:0:15
ATTTTATTGAGCGTACTCGACGAAGTTTAGGGGGGGGGGGGGGGGAAA
+
,FFFFFFFFFFFFFFFFFFFFFFFFFFFFFFFFFFFFFFFFFFF,:F,
@FS10000125:27:BPA73017-1634:1:1101:1070:1800 2:N:0:15
ACAATTTTGAGCGTACTCGACGAAGTTGTCAGGGGGGGGGGGGGGGGA
+
,FFFFFFFFFFFFFFFFFFFFFFFFFFFFFFFFFFFFFFFFFFFFF::
@FS10000125:27:BPA73017-1634:1:1101:1580:1800 2:N:0:15
TTCGTATTGAGCGTACTCGACGAAGTTCTACCGGGGGGGGGGGGGGGG
+
:,FFFFFFFFFFFFFFFFFFFFFFFFFFFFFFFFFFFFFFFFFFFF:,
@FS10000125:27:BPA73017-1634:1:1101:2890:1800 2:N:0:15
ACCAATTTGAGCGTACTCGACGAAGTTCTGGCGGGGGGGGGGGGGGGA
+
FFFFFFFFFFFFFFFFFFFFFFFFFFFFFFFFFFFFFFFFFFFFFFF,
@FS10000125:27:BPA73017-1634:1:1101:3030:1800 2:N:0:15
TTCTAATTGAGCGTACTCGACGAAGTTAAGTGGGGGGGGGGGGGGGAA
+
F,FFFFFFFFFFFFFFFFFFFFFFFFFFFFFFFFFFFFFFFFFF:,:F
@FS10000125:27:BPA73017-1634:1:1101:3050:1800 2:N:0:15
CCGTACTTGAGCGTACTCGACGAAGTTTTATGGGGGGGGGGGGGGGAA
+
FF,FFFFFFFFFFFFFFFFFFFFFFFFFFFFFFFFFFFFFFFFFF,:,
@FS10000125:27:BPA73017-1634:1:1101:4340:1800 2:N:0:15
TCTCGATTGAGCGTACTCGACGAAGTTGCACGGGGGGGGGGGGGGGAA
+
FFFFFFFFFFFFFFFFFFFFFFFFFFFFFFFFFFFFFFFFFFFFF:FF
@FS10000125:27:BPA73017-1634:1:1101:4420:1800 2:N:0:15
ATTATTTTGAGCGTACTCGACGAAGGGGGGGGGGGGGGGGGGGGAGGA
+
,FFFFFFFFFFFFFFFFFFFFFFFFFFFFFFFFFFFFFFFFF:F,,,,
@FS10000125:27:BPA73017-1634:1:1101:4480:1800 2:N:0:15
TTTGGATTGAGCGTACTCGACGAAGTTGCATGGGGGGGGGGGGGGGGA
+
FFFFFFFFFFFFFFFFFFFFFFFFFFFFFFFFFFFFFFFFFFFFFFF,
@FS10000125:27:BPA73017-1634:1:1101:5530:1800 2:N:0:15
AAACTTTTGAGCGTACTCGACGAAGGGGGGGGGGGGGGGGAAGTTGAA
+
FFFFFFFFFFFFFFFFFFFFFFFFFFFFFFFFFFFFFFF:,,,:,,,:
@FS10000125:27:BPA73017-1634:1:1101:7050:1800 2:N:0:15
TAATAATTGAGCGTACTCGACGAAGTTGACCGGGGGGGGGGGGGGGAA
+
FFFFFFFFFFFFFFFFFFFFFFFFFFFFFFFFFFFFFFFFFFFFF,FF
@FS10000125:27:BPA73017-1634:1:1101:7210:1800 2:N:0:15
CACAGCTTGAGCGTACTCGACGAAGTTCCTAAGGGGGGGGGGGGGGGG
+
F:FFFFFFFFFFFFFFFFFFFFFFFFFFFFFFFFFFFFFFFFFFFFF,
@FS10000125:27:BPA73017-1634:1:1101:8140:1800 2:N:0:15
CCAAAATTGAGCGTACTCGACGAAGGGGGGGGGGGGGGGGAAATCGGA
+
FFFFFFFFFFFFFFFFFFFFFFFFFFFFFFFFFFFFFFF:,,,F,,,F
@FS10000125:27:BPA73017-1634:1:1101:9890:1800 2:N:0:15
TTTTATTTGAGCGTACTCGACGAAGTTAAGGCGGGGGGGGGGGGGGGA
+
FFF:F:FFFFFFFFFFFFFFFFFFFFFFF,FF:FFF:FF:FF,F,F,,
@FS10000125:27:BPA73017-1634:1:1101:10570:1800 2:N:0:15
TGGAGCTTGAGCGTAGGGGGGGGGGGGGGGGGATCGGAAGAGCGTCGG
+
::F::FFFFFFFFFF:::FF:FFFFFFFFF,F::F:FFF,:F::,:,,
@FS10000125:27:BPA73017-1634:1:1101:10890:1800 2:N:0:15
GATGGTTTGAGCGTACTCGACGAAGTTATATGGGGGGGGGGGGGGGGG
+
,,FFF:::F::FF:,F,:F,,F,,F,,,:::FFFFFFFFFFF:FFFFF
@FS10000125:27:BPA73017-1634:1:1101:11570:1800 2:N:0:15
TTATTTTTGAGCGTACTCGACGAAGTTTGGCTGGGGGGGGGGGGGGGG
+
FFFFFFFFFFFFFFFFFFFFFFFFFFFFFFFFFFFFFFFFFFFFFFFF
@FS10000125:27:BPA73017-1634:1:1101:13260:1800 2:N:0:15
ATCTCTTTGAGCGTACTCGACGAAGTTTAACCGGGGGGGGGGGGGGGA
+
FFFFFFFFFFFFFFFFFFFFFFFFFFFFFFFFFFFFFFFFFFFFFF,F
@FS10000125:27:BPA73017-1634:1:1101:13710:1800 2:N:0:15
CCAACATTGAGCGTACTCGACGAAAGGGGGGGGGGGGGGGGGGAATTC
+
FFFFFFFFFFFFFFFFFFFFFFFFFFFFFFFFFFFFFFFFF,,,,,:,
@FS10000125:27:BPA73017-1634:1:1101:14380:1800 2:N:0:15
CAGGGTTTGAGCGTACTCGACGAAGTTGGCGCGGGGGGGGGGGGGGGA
+
FFFFFFFFFFFFFFFFFFFFFFFFFFFFFFFFFFFFFFFFFFFFF,F,
@FS10000125:27:BPA73017-1634:1:1101:15210:1800 2:N:0:15
TATCATTTGAGCGTACTCGACGAAGTTACTAGGGGGGGAGGGGGGGGG
+
FFFFFFFFFFFFFFFFFFFFFFFFFFFFFFFFFFFFFFFFFFFFFFFF
@FS10000125:27:BPA73017-1634:1:1101:1370:1810 2:N:0:15
CCCCTTTTTTTTTTTTTTTTTTTTTTTTTTTTTTTTTTTGGGGGGGGA
+
FF:,,FFF,:FFFFFF:F::F::FFFFFFFF:,:FFFF,,,,:F:::,
@FS10000125:27:BPA73017-1634:1:1101:1570:1810 2:N:0:15
TGACAATTGAGCGTACTCGACGAAGTTGTGGGGGGGGGGGGGGGAAAT
+
FFFFFFFFFFFFFFFFFFFFFFFFFFFFFFFFFFFFFFFFFFFF,:FF
@FS10000125:27:BPA73017-1634:1:1101:2860:1810 2:N:0:15
TTACCATTGAGCGTACTCGACGAAGTTACACGGGGGGGGGGGGGGGGG
+
F,FFFFFFFFFFFFFFFFFFFFFFFFFFFFFFFFFFFFFFFFFFFFFF
@FS10000125:27:BPA73017-1634:1:1101:3180:1810 2:N:0:15
AATCAATTGAGCGTACTCGACGAAGTGGGGGGGGGGGGGGGAAATTCG
+
FFFFFFFFFFFFFFFFFFFFFFFFFFFFFFFFFFFFFFFFF,:,,:,:
@FS10000125:27:BPA73017-1634:1:1101:3400:1810 2:N:0:15
TCGACATTGAGCGTACTCGACGAAGTTTGAGGGGGGGGGGGGGGGGAA
+
FFFFFFFFFFFFFFFFFFFFFFFFFFFFFFFFFFFFFFFFFFFFF,:F
@FS10000125:27:BPA73017-1634:1:1101:3880:1810 2:N:0:15
TTCTCATTGAGCGTACTCGACGAAGTTCCAAGGGGGGGGGGGGGGGGA
+
FFFFFFFFFFFFFFFFFFFFFFFFFFFFFFFFFFFFFFFFFFFFFFFF
@FS10000125:27:BPA73017-1634:1:1101:4010:1810 2:N:0:15
CAAACTTTGAGCGTACTCGACGAAGTTGCTTGGGCGGGGGGGGGGGGG
+
FFFFFFFFFFFFFFFFFFFFFFFFFFFFFFFFFFFFFFFFFFFFFFFF
@FS10000125:27:BPA73017-1634:1:1101:4170:1810 2:N:0:15
CTAGGTTTGAGCGTACTCGACGAAGTTTGGGCGGGGGGGGGGGGGGGA
+
F,FFFFFFFFFFFFFFFFFFFFFFFFFFFFFFFFFFFFFFFFFFFF:F
@FS10000125:27:BPA73017-1634:1:1101:4220:1810 2:N:0:15
TGAGTTTTGAGCGTACTCGACGAAGTTAGAGCGGGGGGGGGGGGGGGA
+
,:FFF:FFFFFFFFFFFFFFFFFFFFFFFFFFFFFFFFFFFFFFFF,F
@FS10000125:27:BPA73017-1634:1:1101:5960:1810 2:N:0:15
TTATCTTTGAGCGTACTCGGACGAAGTTGCCGGGGGGGGGGGGGGGAA
+
,FFFFFFFFFFFFFFFFFFFFFFFFFFFFFFFFFFFFFFFFFFFF::F
@FS10000125:27:BPA73017-1634:1:1101:7370:1810 2:N:0:15
CTAAGTTTGAGCGTACTCGACGAAGTTATTGCGGGGGGGGGGGGGGGA
+
FFFFFFFFFFFFFFFFFFFFFFFFFFFFFFFFFFFFFFFFFFFFF,FF
@FS10000125:27:BPA73017-1634:1:1101:7420:1810 2:N:0:15
TTTGATTTGAGCGTACTCGACGAAGTTCCATGGGGGGGGGGGGGGGAA
+
F,FFFFFFFFFFFFFFFFFFFFFFFFFFFFFFFFFFFFFFFFFFFFFF
@FS10000125:27:BPA73017-1634:1:1101:9300:1810 2:N:0:15
TTGAGTTTGAGCGTACTCGACGAAGTTCAGCCGGGGGGGGGGGGGGGA
+
F,FFFFFFFFFFFFFFFFFFFFFFFFFFFFFFFFFFFFFFFFFFFFF,
@FS10000125:27:BPA73017-1634:1:1101:9630:1810 2:N:0:15
TTATTTTTGAGCGTACTCGACGAAGTTTGTTGGGGGGGGGGGGGGGGG
+
F,FFFFFFFFFFFFFFFFFFFFFFFFFFFFFFFFFFFFFFFFFFFF:F
@FS10000125:27:BPA73017-1634:1:1101:12030:1810 2:N:0:15
TAGCTATTGAGCGTACTCGACGAAGTTTATCCGGGGGGGGGGGGGGGA
+
,:FFFFFFFFFFFFFFFFFFFFFFFFFFFFFFFFFFFFFFFFFFF:FF
@FS10000125:27:BPA73017-1634:1:1101:12680:1810 2:N:0:15
CGCTTTTTGAGCGTACTCGACGAAGCGGGGGGGGGGGGGGGAAGTCGA
+
F,F:F,FFFFFFFFFFFFFFFFFFF:,F,,F,FFFFFFFFF:,,:,,,
@FS10000125:27:BPA73017-1634:1:1101:13540:1810 2:N:0:15
CTCCCATTGAGCGTACTCGACGAAGTTCGCCGGGGGGGGGGGGAGATG
+
,FF,,:FFFFFFFFFFFFFFFFFFFFF,F,,FFFFFFFFFFFF,:F,,
@FS10000125:27:BPA73017-1634:1:1101:13700:1810 2:N:0:15
ATTCTCTTGAGCGTACTCGACGAAGTTCAGTCGGGGGGGGGGGGGGGA
+
:FFFFFFFFFFFFFFFFFFFFFFFFFFFFFFFFFFFFFFFFFFFFFFF
@FS10000125:27:BPA73017-1634:1:1101:14320:1810 2:N:0:15
CAGGGTTTGAGCGTACTCGACGAAGTTGGCGCGGGGGGGGGGGGGGGG
+
FFFFFFFFFFFFFFFFFFFFFFFFFFFFFFFFFFFFFFFFFFFFFF:F
@FS10000125:27:BPA73017-1634:1:1101:14910:1810 2:N:0:15
CCGGCGTTGAGCGTACTCGACGAAGTTAGAGCGGGGGGGGGGGGGGGA
+
FFFFFFFFFFFFFFFFFFFFFFFFFFFFFFFFFFFFFFFFFFFFFFFF
@FS10000125:27:BPA73017-1634:1:1101:15160:1810 2:N:0:15
TAAGTTTTGAGCGTACTCGACGAAGTTGTCGCGGGGGGGGGGGGGGGA
+
,:FFFFFFFFFFFFFFFFFFFFFFFFFFFFFFFFFFFFFFFFFFFFF:
@FS10000125:27:BPA73017-1634:1:1101:1040:1820 2:N:0:15
CCGCACTTGAGCGTACTCGACGAAGTTGACAGGGGGGGGGGGGGGGGG
+
FFFFFFFFFFFFFFFFFFFFFFFFFFFFFFFFFFFFFFFFFFFFFF:F
@FS10000125:27:BPA73017-1634:1:1101:1410:1820 2:N:0:15
ATTAAATTGAGCGTACTCGACGAAGTTAGGGGGGGGGGGGGGGGAAAT
+
:FFFFFFFFFFFFFFFFFFFFFFFFFFFFFFFFFFFFFFFFFF,F:,F
@FS10000125:27:BPA73017-1634:1:1101:1910:1820 2:N:0:15
ATTTTCTTGAGCGTACTCGACGAAGTTGCTAGGGGGGGGGGGGGGGAA
+
FFFFFFFFFFFFFFFFFFFFFFFFFFFFFFFFFFFFFFFFFFFFFFFF
@FS10000125:27:BPA73017-1634:1:1101:2080:1820 2:N:0:15
TTTGAATTGAGCGTACTCGACGAAGTTGCAGGGGGGGGGGGGGGGAAA
+
FFFFFFFFFFFFFFFFFFFFFFFFFFFFFFFFFFFFFFFFFFFFF:,F
@FS10000125:27:BPA73017-1634:1:1101:2470:1820 2:N:0:15
TATACATTGAGCGTACTCGACGAAGTTAAGCCGGGGGGGGGGGGGGGA
+
,:FFFFFFFFFFFFFFFFFFFFFFFFFFFFFFFFFFFFFFFFFFFF::
@FS10000125:27:BPA73017-1634:1:1101:2860:1820 2:N:0:15
CTCTACTTGAGCGTACTCGACGAAGGGGGGGGGGGGGGGGAGATCGGA
+
FFFFFFFFFFFFFFFFFFFFFFFFFFFFFFFFFFFFFFFF:,FFF,F:
@FS10000125:27:BPA73017-1634:1:1101:3050:1820 2:N:0:15
TCTATGTTGAGCGTACTCGACGAAGTTTAAGGGGGGGGGGGGGGGGAA
+
,FFFFFFFFFFFFFFFFFFFFFFFFFFFFFFFFFFFFFFFFFFFF,:F
@FS10000125:27:BPA73017-1634:1:1101:3520:1820 2:N:0:15
CTAAGATTGAGCGTACTCGACGAAGTTTTAAGGGGGGGGGGGGGGGGG
+
FFFFFFFFFFFFFFFFFFFFFFFFFFFFFFFFFFFFFFFFFFFFF:,F
@FS10000125:27:BPA73017-1634:1:1101:5180:1820 2:N:0:15
TCGTGATTGAGCGTACTCGACGAAGTTGCAGGGGGGGGGGGGGGGGGA
+
,FFFFFFFFFFFFFFFFFFFFFFFFFFFFFFFFFFFFFFFFFFFFFFF
@FS10000125:27:BPA73017-1634:1:1101:5550:1820 2:N:0:15
TATGGTTTGAGCGTACTCGACGAAGGGGGGGGGGGGGGGAGTTCGGAA
+
FF:FFFFFFFFFFFFFFFFFFFFFFFFFFFFFFFFFFFFF:,F::,F:
@FS10000125:27:BPA73017-1634:1:1101:6510:1820 2:N:0:15
TTGGCTTTGAGCGTACTCGACGAAGTTTGACGGGGGGGGGGGGGGGAA
+
FFFFFFFFFFFFFFFFFFFFFFFFFFFFFFFFFFFFFFFFFFFFF,FF
@FS10000125:27:BPA73017-1634:1:1101:6900:1820 2:N:0:15
CTGGGCTTGAGCGTACTCGACGAAGTTAGCTGGGGGGGGGGGGGGGAA
+
FFFFFFFFFFFFFFFFFFFFFFFFFFFFFFFFFFFFFFFFFFFFFFFF
@FS10000125:27:BPA73017-1634:1:1101:7460:1820 2:N:0:15
TTTCGTTTGAGCGTACTCGACGAAGTTGCTGGGGGGGGGGGGGGGAGA
+
F,FFFFFFFFFFFFFFFFFFFFFFFFFFFFFFFFFFFFFFFFFF,F,,
@FS10000125:27:BPA73017-1634:1:1101:7670:1820 2:N:0:15
GCGACATTGAGCGTACTCGACGAAGTTCAGTGGGGGGGGGGGGGGGGA
+
,FFFFFFFFFFFFFFFFFFFFFFFFFFFFFFFFFFFFFFFFFFFF,,,
@FS10000125:27:BPA73017-1634:1:1101:7700:1820 2:N:0:15
CCTAGGTTGAGCGTACTCGACGAAGTTTGAGCGGGGGGGGGGGGGGAA
+
FFFFFFFFFFFFFFFFFFFFFFFFFFFFFFFFFFFFFFFFFFFFFF,,
@FS10000125:27:BPA73017-1634:1:1101:8490:1820 2:N:0:15
CCACACTTGAGCGTACTCGACGAAGTTGCTTGGGGGGGGGGGGGGGGG
+
FFFFFFFFFFFFFFFFFFFFFFFFFFFFFFFFFFFFFFFFFFFFFFFF
@FS10000125:27:BPA73017-1634:1:1101:9010:1820 2:N:0:15
TATCAATTGAGCGTACTCGACGAAGTTCCAGCGAGGGGGGGGAGAGGA
+
,:,FF,FF:F,F,F:F:::FF,FF,FFFF::,,,FF,,,:F:,F:,,F
@FS10000125:27:BPA73017-1634:1:1101:9190:1820 2:N:0:15
CTTCCCTTGAGCGTACTCGACGAAGTTAGCCCGGGGGGGGGGGGGGGA
+
FFFFFFFFFFFFFFFFFFFFFFFFFFFFFFFFFFFFFFFFFFFFFFFF
@FS10000125:27:BPA73017-1634:1:1101:10010:1820 2:N:0:15
ACCGTCTTGAGCGTACTCGACGAAGTTAGCTGGGGGGGGGGGGGGGGA
+
FFFFFFFFFFFFFFFFFFFFFFFFFFFFFFFFFFFFFFFFFFFFFFF,
@FS10000125:27:BPA73017-1634:1:1101:10800:1820 2:N:0:15
TTCGGATTGAGCGTACTCGACGAAGTTCACTGGGGGGGGGGGGGGGAA
+
,FFFFFFFFF:FFFFFFFFFFFFFFFFFFFFFFFFFFFFFFF:FF,F:
@FS10000125:27:BPA73017-1634:1:1101:12950:1820 2:N:0:15
CTGGCGTTGAGCGTACTCGACGAAGTTACGCGGGGGGGGGGGGGGGGA
+
FFFF,FFFFFFFFFFFFFFFFFFFFFFFFFFFFFFFFFFFFFFFFF,F
@FS10000125:27:BPA73017-1634:1:1101:13810:1820 2:N:0:15
CCATTATTGAGCGTACTCGACGAAGGGGGGGGGGGGGGGAGATCGGAA
+
FFFFFFFFFFFFFFFFFFFFFFFFFFFFFFFFFFFFFFF:,,FF:,F:
@FS10000125:27:BPA73017-1634:1:1101:14200:1820 2:N:0:15
TTTTACTTGAGCGTACTCGACGAAGGGGGGGGGGGGGGGGAAGTTCGA
+
F:FFFFFFFFFFFFFFFFFFFFFFFFFFFFFFFFFFFFF:,:,F:,,F
@FS10000125:27:BPA73017-1634:1:1101:1250:1830 2:N:0:15
TACAGGTTGAGCGTACTCGACGAAGTTGTCAGGGGGGGGGGGGGGAAA
+
FFFFFFFFFFFFFFFFFFFFFFFFFFFFFFFFFFFFFFFFFFFFF::F
@FS10000125:27:BPA73017-1634:1:1101:2620:1830 2:N:0:15
CATGGCTTGAGCGTACTCGACGAAGTTCGAAGGGGGGGGGGGGGGGGA
+
FFFFFFFFFFFFFFFFFFFFFFFFFFFFFFFFFFFFFFFFFFFFF,,F
@FS10000125:27:BPA73017-1634:1:1101:2650:1830 2:N:0:15
CTCATATTGAGCGTACTCGACGAAGTTAAACGGGGGGGGGGGGGGGGG
+
F,FFFFFFFFFFFFFFFFFFFFFFFFFFFFFFFFFFFFFFFFFFF:,F
@FS10000125:27:BPA73017-1634:1:1101:2660:1830 2:N:0:15
CTCATATTGAGCGTACTCGACGAAGTTAAACGGGGGGGGGGGGGGGGG
+
F,FFFFFFFFFFFFFFFFFFFFFFFFF,FFF,FFFFFFFFFFFF:F:F
@FS10000125:27:BPA73017-1634:1:1101:3630:1830 2:N:0:15
CTTTACTTGAGCCGTACTCGACGAAGTTAATACGGGGGGGGGGGGGGG
+
FFFFFFFFFFFFFFFFFFFFFFFFFFFFFFFFFFFFFFFFFFFFFFFF
@FS10000125:27:BPA73017-1634:1:1101:4810:1830 2:N:0:15
ATCGTTTTGAGCGTACTCGACGAAGTTGCAAGGGGGGGGGGGGGGGGA
+
F,F:FFFFFFFFFFFFFFFFFFFFFFFFFFFFFFFFFFFFFFFFFF,F
@FS10000125:27:BPA73017-1634:1:1101:5640:1830 2:N:0:15
TTAGCATTGAGCGTACTCGACGAAGTTCAAGGGGGGGGGGGGGGGGAA
+
F,FFFFFFFFFFFFFFFFFFFFFFFFFFFFFFFFFFFFFFFFFFF,,F
@FS10000125:27:BPA73017-1634:1:1101:5950:1830 2:N:0:15
ACTTTTTTGAGCGTACTCGACGAAGTTTCCAGGGGGGGGGGGGGGGAA
+
,FFF,,FFFFFFFFFFFFFFFFFFFFF:,FFFFFFFFFFFFFFF::,F
@FS10000125:27:BPA73017-1634:1:1101:7430:1830 2:N:0:15
TATTAATTGAGCGTACTCGACGAAGTTGTTACGGGGGGGGGGGGGGGA
+
FFFFFFFFFFFFFFFFFFFFFFFFFFFFFFFFFFFFFFFFFFFFFF,,
@FS10000125:27:BPA73017-1634:1:1101:7970:1830 2:N:0:15
ATTATCTTGAGCGTACTCGACGAAGTTGTTCCGGGGGGGGGGGGGGGA
+
FF:FFFFFFFFFFFFFFFFFFFFFFFFFFFFFFFFFFFFFFFFFFF:F
@FS10000125:27:BPA73017-1634:1:1101:8330:1830 2:N:0:15
TTCTCATTGAGCGTACTCGACGAAGTTGACTGGGGGGGGGGGGGGGGA
+
,FF,FFFFFFFFFFFFFFFFFFFFFFFFFFFFFFFFFFFFFFFFFF,F
@FS10000125:27:BPA73017-1634:1:1101:8520:1830 2:N:0:15
TAGTTTTTGAGCGTACTCGACGAAGTTGTGAGGGGGGGGGGGGGGGGA
+
F:FFFFFFFFFFFFFFFFFFFFFFFFFFFFFFFFFFFFFFFFFFFFFF
@FS10000125:27:BPA73017-1634:1:1101:9000:1830 2:N:0:15
CTCAGCTTGAGCGTACTCGACGAAGTTGCCAGGGGGGGGGGGGGGAAA
+
F,FFFFFFFFFFFFFFFFFFFFFFFFFFFFFFFFFFFFFFFFFFFFFF
@FS10000125:27:BPA73017-1634:1:1101:9620:1830 2:N:0:15
TCGATCTTGAGCGTACTCGACGAAGAGGGGGGGGGGGGGGGAAGTCGA
+
FFFFFFFFFFFFFFFFFFFFFFFFFFFFFFFFFFFFFFFFFF:,F,,,
@FS10000125:27:BPA73017-1634:1:1101:9750:1830 2:N:0:15
CTATTTTTGAGCGTACTCGACGAAGTTTAGGGGGGGGGGGGGGGGGGA
+
F:FFFFFFFFFFFFFFFFFFFFFFFFFFFFFFFFFFFFFFFFFF::,F
@FS10000125:27:BPA73017-1634:1:1101:10900:1830 2:N:0:15
GAGAATTTGAGCGTACTCGACGAAGTTTGGGCGGGGGGGGGGGGGGGA
+
,,FFFFFFFFFFFFFFFFFFFFFFFFFFFFFFFFFFFFFFFFFFFFFF
@FS10000125:27:BPA73017-1634:1:1101:11940:1830 2:N:0:15
TTATGCTTGAGCGTACTCGACGAAGTTGCACCGGGGGGGGGGGGGGGA
+
FFFFFFFFFFFFFFFFFFFFFFFFFFFFFFFFFFFFFFFFFFFFFFF:
@FS10000125:27:BPA73017-1634:1:1101:16020:1830 2:N:0:15
CTTATGTTGAGCGTACTCGACGAAGTTATGGGGGGGGGGGGGGAAATC
+
FFFFFFFFFFFFFFFFFFFFFFFFFFFFFFFFFFFFFFFFFFF:FF,,
@FS10000125:27:BPA73017-1634:1:1101:2750:1840 2:N:0:15
AAATTTTTGAGCGTACTCGACGAAGTTTAGCGGGGGGGGGGGGGGGGA
+
FFFFFFFFFFFFFFFFFFFFFFFFFFFFFFFFFFFFFFFFFFFFF:,F
@FS10000125:27:BPA73017-1634:1:1101:3170:1840 2:N:0:15
CCGTCGTTGAGCGTACTCGACGAAGTTGTCTCGGGGGGGGGGGGGGAA
+
FFFFF:FFFFFFFFFFFFFFFFFFFFFFFFFFFFFFFFFFFFFFF:,F
@FS10000125:27:BPA73017-1634:1:1101:3860:1840 2:N:0:15
TACCGTTTGAGCGTACTCGACGAAGTTGAAAGGGGGGGGGGGGGGGAA
+
,:FF,FFFFFFFFFFFFFFFFFFFFFF:FFFFFFFFFFFFFFFFF,,F
@FS10000125:27:BPA73017-1634:1:1101:4340:1840 2:N:0:15
ACTGATTTGAGCGTACTCGACGAGGTGGGGGGGGGGGGGGGGGGAGGT
+
FFFFFFFFFFFFFFFFFFFFFFFFFFFFFFFFFFFFFFFFFFF,F,,F
@FS10000125:27:BPA73017-1634:1:1101:4560:1840 2:N:0:15
TTAATATTGAGCGTACTCGACGAAGTTGGGCCGGGGGGGGGGGGGGGA
+
FFFFFFFFFFFFFFFFFFFFFFFFFFFFFFFFFFFFFFFFFFFFFF,F
@FS10000125:27:BPA73017-1634:1:1101:5330:1840 2:N:0:15
CTTGTTTTGAGCGTACTCGACGAAGTTGAATCGGGGGGGGGGGGGGGA
+
F,FFFFFFFFFFFFFFFFFFFFFFFFFFFFFFFFFFFFFFFFFFF:,F
@FS10000125:27:BPA73017-1634:1:1101:6100:1840 2:N:0:15
TTGGAATTGAGCGTACTCGACGAAGTTATCTCGGGGGGGGGGGGGGGG
+
,,FF:FFFFFFFFFFFFFFFFFFFFFFFFFFFFFFFFFFFFFFFFFFF
@FS10000125:27:BPA73017-1634:1:1101:6310:1840 2:N:0:15
CTTGATTTGAGCGTACTCGACGAAGTTGCCTGGGGGGGGGGGGGGGAA
+
F,FFFFFFFFFFFFFFFFFFFFFFFFFFFFFFFFFFFFFFFFFF::FF
@FS10000125:27:BPA73017-1634:1:1101:7200:1840 2:N:0:15
TTCACATTGAGCGTACTCGACGAAGTTCCGGGGGGGGGGGGGGGGAAT
+
FFFFFFFFFFFFFFFFFFFFFFFFFFFFFFFFFFFFFFFFFFFF,FF,
@FS10000125:27:BPA73017-1634:1:1101:7550:1840 2:N:0:15
AATACTTTGAGCGTACTCGACGAAGTTGCAAGGGGGGGGGGGGGGGGA
+
FFFFFFFFFFFFFFFFFFFFFFFFFFFFFFFFFFFFFFFFFFFFFFFF
@FS10000125:27:BPA73017-1634:1:1101:7580:1840 2:N:0:15
CCACAATTGAGCGTACTCGACGAAGTTCAGGGGGGGGGGGGGGGAGAT
+
FFFFFFFFFFFFFFFFFFFFFFFFFFFFFFFFFFFFFFFFFFF:F,F:
@FS10000125:27:BPA73017-1634:1:1101:7850:1840 2:N:0:15
CACCTCTTGAGCGTACTCGACGAAGTTCTGGGGGGGGGGGGGGGAAAT
+
FFFFFFFFFFFFFFFFFFFFFFFFFFFFFFFFFFFFFFFFFFF,F,,F
@FS10000125:27:BPA73017-1634:1:1101:7970:1840 2:N:0:15
ATTATCTTGAGCGTACTCGACGAAGTTGTTCCGGGGGGGGGGGGGGGA
+
:FFFFFFFFFFFFFFFFFFFFFFFFFFFFFFFFFFFFFFFFFFFF:FF
@FS10000125:27:BPA73017-1634:1:1101:8170:1840 2:N:0:15
TTCATATTGAGCGTACTCGACGAAGTTGGCTGGGGGGGGGGGGGGGAA
+
FFFF:FFFFFFFFFFFFFFFFFFFFFFFFFFFFFFFFFFFFFFFF,F:
@FS10000125:27:BPA73017-1634:1:1101:9160:1840 2:N:0:15
AGATGATTGAGCGTACTCGACGAAGTTCTCAGGGGGGGGGGGGGGGGA
+
FFFFFFFFFFFFFFFFFFFFFFFFFFFFFFFFFFFFFFFFFFFFFF,,
@FS10000125:27:BPA73017-1634:1:1101:10230:1840 2:N:0:15
AGTATATTGAGCGTACTCGACGAAGTTCGTCCGGGGGGGGGGGGGGGA
+
:,FFFFFFFFFFFFFFFFFFFFFFFFFFFFFFFFFFFFFFFFFFFF,F
@FS10000125:27:BPA73017-1634:1:1101:10650:1840 2:N:0:15
ATTTTCTTGAGCGTACTCGACGAAGGGGGGGGGGGGGGGAGATCGGAA
+
:FFFFFFFFFFFFFFFFFFFFFFFFFFFFFFFFFFFFFF:,:F:,,F:
@FS10000125:27:BPA73017-1634:1:1101:11590:1840 2:N:0:15
TTGCATTTGAGCGTACTCGACGAAGTTTTGAGGGGGGGGGGGGGGGGA
+
FF,,,FFFFFFFFFFFFFFFFFFFFFFF,,:FFFFFFFFFFFFF::,F
@FS10000125:27:BPA73017-1634:1:1101:11700:1840 2:N:0:15
CTCTCATTGAGCGTACTCGACGAAGTTACCACGGGGGGGGGGGGGAGA
+
FF,:::FFFFFFFFFFFFFFFFFFFFFF,:,,FFFFFFFFFFFFF:,:
@FS10000125:27:BPA73017-1634:1:1101:13210:1840 2:N:0:15
TCCACCTTGAGCGTACTCGACGAAGTTTGATCGGGGGGGGGGGGGGGA
+
FFFFFFFFFFFFFFFFFFFFFFFFFFFFFFFFFFFFFFFFFFFFFFFF
@FS10000125:27:BPA73017-1634:1:1101:13320:1840 2:N:0:15
TTCTTTTTGAGCGTACTCGACGAAGTTTCGCCGGGGGGGGGGGGGGGA
+
FFFFFFFFFFFFFFFFFFFFFFFFFFFFFFFFFFFFFFFFFFFF:FFF
@FS10000125:27:BPA73017-1634:1:1101:14860:1840 2:N:0:15
TACAGGTTGAGCGTACTCGACGAAGTTCTTGCGGGGGGGGGGGGGGGA
+
FFFFFFFFFFFFFFFFFFFFFFFFFFFFFFFFFFFFFFFFFFFFFFF,
@FS10000125:27:BPA73017-1634:1:1101:15520:1840 2:N:0:15
CTCCCTTTGAGCGTACTCGACGAAGTTGCACGGGGGGGGGGGGGGAGA
+
F:F,,,FFFFFFFFFFFFFFFFFFFFF,F:,FFFFFFFFFFFFF,F,,
@FS10000125:27:BPA73017-1634:1:1101:16080:1840 2:N:0:15
TACGCGTTGAGCGTACTCGACGAAGTTGGGGGGGGGGGGGGAAAATCG
+
,,FFFFFFFFFFFFFFFFFFFFFFFFFFFFFFFFFFFFFFF,FF,:FF
@FS10000125:27:BPA73017-1634:1:1101:16450:1840 2:N:0:15
ATTTGCTTGAGCGTACTCGACGAAGTTCTCAGGGGGGGGGGGGGGGAA
+
,FFFFFFFFFFFFFFFFFFFFFFFFFFFFFFFFFFFFFFFFF:FF,FF
@FS10000125:27:BPA73017-1634:1:1101:1030:1850 2:N:0:15
TTTTTGTTGAGCGTACTCGACGAAGTTCCTTGGGGGGGGGGGGGGGAA
+
FFFFFFFFFFFFFFFFFFFFFFFFFFFFFFFFFFFFFFFFFFFFFF:F
@FS10000125:27:BPA73017-1634:1:1101:4160:1850 2:N:0:15
CTCTTCTTGAGCGTACTCGACGAAGTTGCGTGGGGGGGGGGGGGGGGA
+
F,FFFFFFFFFFFFFFFFFFFFFFFFFFFFFFFFFFFFFFFFFFF:,F
@FS10000125:27:BPA73017-1634:1:1101:5430:1850 2:N:0:15
TAGTAGTTGAGCGTACTCGACGAAGTTTCCAGGGGGGGGGGGGGGGAA
+
FFFFFFFFFFFFFFFFFFFFFFFFFFFFFFFFFFFFFFFFFFFFF::F
@FS10000125:27:BPA73017-1634:1:1101:5620:1850 2:N:0:15
CTAGGATTGAGCGTACTCGACGAAGTTCACTCGGGGGGGGGGGGGGGA
+
FFFFFFFFFFFFFFFFFFFFFFFFFFFFFFFFFFFFFFFFFFFFFFF:
@FS10000125:27:BPA73017-1634:1:1101:6240:1850 2:N:0:15
CTGCCTTTGAGCGTACTCGACGAAGTTCAGCCGGGGGGGGGGGGGGAA
+
FFFFFFFFFFFFFFFFFFFFFFFFFFFFFFFFFFFFFFFFFFFFFF,F
@FS10000125:27:BPA73017-1634:1:1101:7970:1850 2:N:0:15
TCAACCTTGAGCGTACTCGACGAAGTTGGGCCGGGGGGGGGGGGGGGA
+
FFFFFFFFFFFFFFFFFFFFFFFFFFFFFFFFFFFFFFFFFFFFFFFF
@FS10000125:27:BPA73017-1634:1:1101:8930:1850 2:N:0:15
TTTTTATTGAGCGTACTCGACGAAGTTCTTTGGGGGGGGGGGGGGGGA
+
FFFFFFFFFFFFFFFFFFFFFFFFFFFFFFFFFFFFFFFFFFFFFFFF
@FS10000125:27:BPA73017-1634:1:1101:9070:1850 2:N:0:15
ATGAAATTGAGCGTACTCGACGAAGTTTCGGGGGGGGGGGGGGGAGTT
+
:,FFFFFFFFFFFFFFFFFFFFFFFFFFFFFFFFFFFFFFFF,,:,,:
@FS10000125:27:BPA73017-1634:1:1101:10450:1850 2:N:0:15
TTCATTTGAGCGTACTCGACGAAGTTCACAGGGGGGGGGGGGGGGAAA
+
F:FFFFFFFFFFFFFFFFFFFFFFFFFFFFFFFFFFFFFFFFFF,F:,
@FS10000125:27:BPA73017-1634:1:1101:11280:1850 2:N:0:15
TTGTTTTTGAGCGTACTCGACGAAGAGGGGGGGGGGGGGGGAAATCGA
+
FFFFFFFFFFFFFFFFFFFFFFFFFFFFFFFFFFFFFFFFFF,,FF,F
@FS10000125:27:BPA73017-1634:1:1101:12080:1850 2:N:0:15
CTCCACTTGAGCGTACTCGACGAAGTTGTCTGGGGGGGGGGGGGGGAA
+
F,FFFFFFFFFFFFFFFFFFFFFFFFFFFFFFFFFFFFFFFFFF::FF
@FS10000125:27:BPA73017-1634:1:1101:12500:1850 2:N:0:15
TTTATTTTGAGCGTACTCGACGAAGTTAAAGGGGGGGGGGGGGGGGAA
+
,,FFFFFFFFFFFFFFFFFFFFFFFFFFFFFFFFFFFFFFFFFFF,FF
@FS10000125:27:BPA73017-1634:1:1101:13000:1850 2:N:0:15
TTTATTTTGAGCGTACTCGACGAAGTTCATCCGGGGGGGGGGGGGGGA
+
F,FFFFFFFFFFFFFFFFFFFFFFFFFFFFFFFFFFFFFFFFFFF:F,
@FS10000125:27:BPA73017-1634:1:1101:16090:1850 2:N:0:15
AAGGGATTGAGCGTACTCGACGAAGTTAAGCGGGGGGGGGGGGGGGAA
+
,FFFFFFFFFFFFFFFFFFFFFFFFFFFFFFFFFFFFFFFFFFFF,FF
@FS10000125:27:BPA73017-1634:1:1101:1200:1860 2:N:0:15
TCTATGTTGAGCGTACTCGACGAAGTTCGAAGGGGGGGGGGGGGGGAA
+
,FFFFFFFFFFFFFFFFFFFFFFFFFFFFFFFFFFFFFFFFFFFFFFF
@FS10000125:27:BPA73017-1634:1:1101:1610:1860 2:N:0:15
CCTGCCTTGAGCGTACGAAGGGGGGGGGGGGGGGAGATCGGAAAAGCG
+
FFFFFFFFFFFFFFFFFFFFFFFFFFFFFFFFFF:,FF,:FFF:F,F,
@FS10000125:27:BPA73017-1634:1:1101:1620:1860 2:N:0:15
CTCATATTGAGCGTACTCGACGAAGGGGGGGGGGGGGGGGGAAATCGG
+
FFFFFFFFFFFFFFFFFFFFFFFFFFFFFFFFFFFFFFFF:,,F:,,,
@FS10000125:27:BPA73017-1634:1:1101:1700:1860 2:N:0:15
TCATTTTTGAGCGTACTCGACGAAGTTATCAGGGGGGGGGGGGGGGAA
+
,FFFFFFFFFFFFFFFFFFFFFFFFFFFFFFFFFFFFFFFFFFFFF,F
@FS10000125:27:BPA73017-1634:1:1101:2460:1860 2:N:0:15
CTATATTTGAGCGTACTCGACGAAGTTGGCTGGGGGGGGGGGGGGGGA
+
F:FFFFFFFFFFFFFFFFFFFFFFFFFFFFFFFFFFFFFFFFFFFFF:
@FS10000125:27:BPA73017-1634:1:1101:3200:1860 2:N:0:15
ATTCATTTGAGCGTACTCGACGAAGTTCATAGGGGGGGGGGGGGGGAA
+
,,FFFFFFFFFFFFFFFFFFFFFFFFFFFFFFFFFFFFFFFFFFFF:F
@FS10000125:27:BPA73017-1634:1:1101:4980:1860 2:N:0:15
ATCCCCTTGAGCGTACTCGACGAAGTTGACAGGGGGGGGGGGGGGGGA
+
:,FFFFFFFFFFFFFFFFFFFFFFFFFFFFFFFFFFFFFFFFFFFF,F
@FS10000125:27:BPA73017-1634:1:1101:5630:1860 2:N:0:15
TATGGTTTGAGCGTACTCGACGAAGTTGGAAGGGGGGGAGGGGAGGGG
+
FFFFFFFFFFFFFFFFFFFFFFFFFFFFFFFFFFFFFFFFFFF:FFFF
@FS10000125:27:BPA73017-1634:1:1101:5710:1860 2:N:0:15
CAGACATTGAGCGTACTCGACGAAGTTCAGCCGGGGGGGGGGGGGGGA
+
FFFFFFFFFFFFFFFFFFFFFFFFFFFFFFFFFFFFFFFFFFFF:,,F
@FS10000125:27:BPA73017-1634:1:1101:5800:1860 2:N:0:15
ATCGCATTGAGCGTACTCGACGAAGGGGGGGGGGGGGGGGGAAGTTCG
+
FFFFFFFFFFFFFFFFFFFFFFFFFFFFFFFFFFFFFFFFF,F,:,,,
@FS10000125:27:BPA73017-1634:1:1101:6610:1860 2:N:0:15
ACTCGGTTGAGCGTACTCGACGAAGTTGACTGGGGGGGGGGGGGGGAA
+
FFFF:FFFFFFFFFFFFFFFFFFFFFFFFFFFFFFFFFFFFFFFF,FF
@FS10000125:27:BPA73017-1634:1:1101:7400:1860 2:N:0:15
CTGGTTTTGAGCGTACTCGACGAAGTTCCATCGGGGGGGGGGGGGGGG
+
F,FFFFFFFFFFFFFFFFFFFFFFFFFFFFFFFFFFFFFFFFFFFFFF
@FS10000125:27:BPA73017-1634:1:1101:7470:1860 2:N:0:15
TAGAGTTTGAGCGTACTCGACGAAGTTAACGGGGGGGGGGGGGGGAGA
+
FFFFFFFFFFFFFFFFFFFFFFFFFFFFFFFFFFFFFFFFFFFF:F,,
@FS10000125:27:BPA73017-1634:1:1101:7800:1860 2:N:0:15
GATTAATTGAGCGTACTCGACGAAGTTGCAGGGGGGGGGGGGGGGGAA
+
,:FFFFFFFFFFFFFFFFFFFFFFFFFFFFFFFFFFFFFFFFFFF,FF
@FS10000125:27:BPA73017-1634:1:1101:8390:1860 2:N:0:15
CCGTGTTTGAGCGTACTCGACGAAGGGGGGGGGGGGGGGAGATCGGAA
+
FFFFFFFFFFFFFFFFFFFFFFFFFFFFFFFFFFFFFFF:::F,,,,F
@FS10000125:27:BPA73017-1634:1:1101:8670:1860 2:N:0:15
ATCATCTTGAGCGTACTCGACGAAGTTGGGCGGGGGGGGGGGGGGAAA
+
FFFFFFFFFFFFFFFFFFFFFFFFFFFFFFFFFFFFFFFFFFFF:,,:
@FS10000125:27:BPA73017-1634:1:1101:9820:1860 2:N:0:15
CCCAGATTGAGCGTACTCGACGAAGTTAGTGGGGGGGGGGGGGGGAAT
+
FFFFFFFFFFFFFFFFFFFFFFFFFFFFFFFFFFFFFFFFFFFF,F:,
@FS10000125:27:BPA73017-1634:1:1101:9870:1860 2:N:0:15
TCTCTATTGAGCGTACTCGACGAAGTTCCGACGGGGGGGGGGGGGGGA
+
FFFFFFFFFFFFFFFFFFFFFFFFFFFFFFFFFFFFFFFFFFFFFF:F
@FS10000125:27:BPA73017-1634:1:1101:10270:1860 2:N:0:15
TTCATTTTGAGCGTACTCGACGAAATTAGAAGGGGGGGGGGGGGGGGA
+
F:FFFFFFFFFFFFFFFFFFFFFFFFFFFFFFFFFFFFFFFFFFF:,,
@FS10000125:27:BPA73017-1634:1:1101:10770:1860 2:N:0:15
TATGGTTTGAGCGTACTCGACGAAGTTCCTGGGGGGGAGGGGGGGGGG
+
FFFFFFFFFFFFFFFFFFFFFFFFFFFFFFFFFFFFFFFFFFFFF:,F
@FS10000125:27:BPA73017-1634:1:1101:10960:1860 2:N:0:15
ATGAGTTTGAGCGTACTCGACGAAGTTTACTGGGGGGGGGGGGGGGAA
+
FFFFFFFFFFFFFFFFFFFFFFFFFFFFFFFFFFFFFFFFFFFFF,FF
@FS10000125:27:BPA73017-1634:1:1101:11250:1860 2:N:0:15
TAATAGTTGAGCGTACTCGACGAAGTTGTAGGGGGGGGGGGGGGGGAA
+
FFFFFFFFFFFFFFFFFFFFFFFFFFFFFFFFFFFFFFFFFFFFFF,F
@FS10000125:27:BPA73017-1634:1:1101:11450:1860 2:N:0:15
TCAGGGTTGAGCGTACTCGACGAAGTTGTTGCGGGGGGGGGGGGGGGA
+
FFFFFFFFFFFFFFFFFFFFFFFFFFFFFFFFFFFFFFFFFFFFFFFF
@FS10000125:27:BPA73017-1634:1:1101:11760:1860 2:N:0:15
ATCGTCTTGAGCGTACTCGACGAAGTTGCTGCGGGGGGGGGGGGGGGG
+
FFFFFFFFFFFFFFFFFFFFFFFFFFFFFFFFFFFFFFFFFFFFFFFF
@FS10000125:27:BPA73017-1634:1:1101:12210:1860 2:N:0:15
TTCCCATTGAGCGTACTCGACGAAGTTATCTCGGGGGGGGGGGGGGGG
+
F,FFFFFFFFFFFFFFFFFFFFFFFFFFFFFFFFFFFFFFFFFFFF::
@FS10000125:27:BPA73017-1634:1:1101:12370:1860 2:N:0:15
ATCTACTTGAGCGTACTCGACGAAGTTCTTAGGGGGGGGGGGGGGGGG
+
,,FFFFFFFFFFFFFFFFFFFFFFFFFFFFFFFFFFFFFFFFFFFFF,
@FS10000125:27:BPA73017-1634:1:1101:12430:1860 2:N:0:15
CCTCCATTGAGCGTACTCGACGAAGTTCGATCGGGGGGGGGGGGGGGA
+
FFFFFFFFFFFFFFFFFFFFFFFFFFFFFFFFFFFFFFFFFFFFFFFF
@FS10000125:27:BPA73017-1634:1:1101:12810:1860 2:N:0:15
AACCACTTGAGCGTACTCGACGAAGTTGCTAGGGGGGGGGGGGGGGAA
+
FFFFFFFFFFFFFFFFFFFFFFFFFFFFFFFFFFFFFFFFFFFFFF:F
@FS10000125:27:BPA73017-1634:1:1101:13050:1860 2:N:0:15
TTAGTCTTGAGCGTACTCGACGAAGTTGGCTGGGGGGGGGGGGGGGAA
+
FFFFFFFFFFFFFFFFFFFFFFFFFFFFFFFFFFFFFFFFFFFFF,FF
@FS10000125:27:BPA73017-1634:1:1101:13680:1860 2:N:0:15
TCACGTTTGAGCGTACTCGACGAAGTTGGATGGGGGGGGGGGGGGGAA
+
FFFFFFFFFFFFFFFFFFFFFFFFFFFFFFFFFFFFFFFFFFFF,,F,
@FS10000125:27:BPA73017-1634:1:1101:14020:1860 2:N:0:15
CCCTCCTTGAGCGTACTCGACGAAGTTAAAGGGGGGGGGGGGGGGAGA
+
FFFFFFFFFFFFFFFFFFFFFFFFFFFFFFFFFFFFFFFFFFFF:F,,
@FS10000125:27:BPA73017-1634:1:1101:14180:1860 2:N:0:15
CCCATATTGAGCGTACTCGACGAAGTTCAATGGGGGGGGGGGGGGGGA
+
FFFFFFFFFFFFFFFFFFFFFFFFFFFFFFFFFFFFFFFFFFFFFFFF
@FS10000125:27:BPA73017-1634:1:1101:15760:1860 2:N:0:15
TGTTATTTGAGCGTACTCGACGAAGTTAAACGGGGGGGGGGGGGGGAA
+
,:FFFFFFFFFFFFFFFFFFFFFFFFFFFFFFFFFFFFFFFFFFFFFF
@FS10000125:27:BPA73017-1634:1:1101:16120:1860 2:N:0:15
TCATCATTGAGCGTACTCGACGAAGTTGTAAGGGGGGGGGGGGGGGGA
+
FFF:FFFFFFFFFFFFFFFFFFFFFFFFF:FFFFFFFFFFFFFFF::F
@FS10000125:27:BPA73017-1634:1:1101:1440:1870 2:N:0:15
TTTGATTTGAGCGTACTCGACGAAGTTGCGGGGGGGGGGGGGGAAAAT
+
FFFFFFFFFFFFFFFFFFFFFFFFFFFFFFFFFFFFFFFFFFF,FF,:
@FS10000125:27:BPA73017-1634:1:1101:1800:1870 2:N:0:15
TTGAATTTGAGCGTACTCGACGAAGTTATACCGGGGGGGGGGGGGGGG
+
F,:FFFFFFFFFFFFFFFFFFFFFFFFFFFFFFFFFFFFFFFFFFFF,
@FS10000125:27:BPA73017-1634:1:1101:2920:1870 2:N:0:15
TCGCTATTGAGCGTACTCGACGAAGTTAGGGGGGGGGGGGGGGAGATG
+
FF:FFFFFFFFFFFFFFFFFFFFFFFF:FFFFFFFFFFFFFFFF,:F,
@FS10000125:27:BPA73017-1634:1:1101:3200:1870 2:N:0:15
CATTTGTTGAGCGTACTCGACGAAGTTGCAAGGGGGGGGGGGGGGGGA
+
FFFFFFFFFFFFFFFFFFFFFFFFFFFFFFFFFFFFFFFFFFFFFFFF
@FS10000125:27:BPA73017-1634:1:1101:3420:1870 2:N:0:15
TTTTGTTTGAGCGTACTCGAGGAAGTTTACAGGGGGGGGGGGGGGGAA
+
,,FFFFFFFFFFFFFFFFFFFFFFFFFFFFFFFFFFFFFFFFFFF,FF
@FS10000125:27:BPA73017-1634:1:1101:3450:1870 2:N:0:15
TCATTTTTGAGCGTACTCGACGAAGTTGTTGCGGGGGGGGGGGGGGGA
+
FFFFFFFFFFFFFFFFFFFFFFFFFFFFFFFFFFFFFFFFFFFFF::F
@FS10000125:27:BPA73017-1634:1:1101:4970:1870 2:N:0:15
CATGGTTTGAGCGTACTCGACGAAGGGGGGGGGGGGGGGAATTCGGAA
+
FF::FFFFFFFFFFFFFFFFFFFFFFFFFFFFFFFFFF::,,F:,,:,
@FS10000125:27:BPA73017-1634:1:1101:5220:1870 2:N:0:15
CCGTTTTTGAGCGTACTCGACGAAGTTTTGCCGGGGGGGGGGGGGGGA
+
FFFFFFFFFFFFFFFFFFFFFFFFFFFFFFFFFFFFFFFFFFFFF::F
@FS10000125:27:BPA73017-1634:1:1101:6400:1870 2:N:0:15
TATTCCTTGAGCGTACTCGACGAAGTTGCAGGGGGGGGGGGGGGGGGG
+
FFFFFFFFFFFFFFFFFFFFFFFFFFFFFFFFFFFFFFFFFFFFFFFF
@FS10000125:27:BPA73017-1634:1:1101:7560:1870 2:N:0:15
AATACTTTGAGCGTACTCGACGAAGTTGCAAGGGGGGGGGGGGGGGGA
+
:,FFFFFFFFFFFFFFFFFFFFFFFFFFFFFFFFFFFFFFFFFFFFFF
@FS10000125:27:BPA73017-1634:1:1101:8400:1870 2:N:0:15
TTAATCTTGAGCGTACTCGACGAAGTTTAGTGGGGGGGGGGGGGGGAA
+
,FFFFFFFFFFFFFFFFFFFFFFFFFFFFFFFFFFFFFFFFFFFFF:F
@FS10000125:27:BPA73017-1634:1:1101:8680:1870 2:N:0:15
ATCATCTTGAGCGTACTCGACGAAGTTGGGCGGGGGGGGGGGGGAGAT
+
FFFFFFFFFFFFFFFFFFFFFFFFFFFFFFFFFFFFFFFFFFF:F,FF
@FS10000125:27:BPA73017-1634:1:1101:8720:1870 2:N:0:15
TATACATTGAGCGTACTCGACGAAGTTCAGAGGGGGGGGGGGGGGGAA
+
FFFFFFFFFFFFFFFFFFFFFFFFFFFFFFFFFFFFFFFFFFFFFFFF
@FS10000125:27:BPA73017-1634:1:1101:9830:1870 2:N:0:15
TTTTCTTTGAGCGTACTCGACGAAGTTTAACGGGGGGGGGGGGGGGGA
+
FFFFFFFFFFFFFFFFFFFFFFFFFFFFFFFFFFFFFFFFFFFFFFF,
@FS10000125:27:BPA73017-1634:1:1101:10420:1870 2:N:0:15
CCTTATTTGAGCGTACTCGACGAAGTTGCGCCGGGGGGGGGGGGGGGG
+
:F,,F,FFFFFFFFFFFFFFFFFFFFFF:F::FFFFFFFFFF,F:,,,
@FS10000125:27:BPA73017-1634:1:1101:10760:1870 2:N:0:15
TCCTTTTTGAGCGTACTCGACGAAGTTTTGAGGGGGGGGGGGGGGGGG
+
F::FFFFFFFFFFFFFFFFFFFFFFFF,,,:FFFFFFFFFFFFF,,,,
@FS10000125:27:BPA73017-1634:1:1101:11380:1870 2:N:0:15
TAATTCTTTTATCTTTTTTTCTAATTTATTTTGGGGGGGGGGGGGGAA
+
F,FF,:,::F,,,,FF,::,,,F::FF::FF,,FFFFFFFFFFFF,F,
@FS10000125:27:BPA73017-1634:1:1101:11500:1870 2:N:0:15
TCAGGGTTGAGCGTACTCGACGAAGTTGTTGCGGGGGGGGGGGGGGGA
+
FFFFFFFFFFFFFFFFFFFFFFFFFFFFFFFFFFFFFFFFFFFFFF:F
@FS10000125:27:BPA73017-1634:1:1101:11710:1870 2:N:0:15
TTGTTATTGAGCGTACTCGACGAAGTTACTAGGGGGGGGGGGGGGGAA
+
,FFFFFFFFFFFFFFFFFFFFFFFFFFFFFFFFFFFFFFFFFFFFF,F
@FS10000125:27:BPA73017-1634:1:1101:13350:1870 2:N:0:15
CTATCCTTGAGCGTACTCGACGAAGTTGACTGGGGGGGGGGGGGGGAA
+
FFFFFFFFFFFFFFFFFFFFFFFFFFFFFFFFFFFFFFFFFFFFFF,F
@FS10000125:27:BPA73017-1634:1:1101:14140:1870 2:N:0:15
TCTTCATTGAGCGTACTCGACGAAGTTCAAGGGGGGGGGGGGGGGAAA
+
FFFFFFFFFFFFFFFFFFFFFFFFFFFFFFFFFFFFFFFFFFFFFF:F
@FS10000125:27:BPA73017-1634:1:1101:14660:1870 2:N:0:15
CACACTTTGAGCGTACTCGACGAAGTTCTAGGGGGGGGGGGGGGGAAA
+
:,,:FFFFFFFFFFFFFFFFFFFFFFFFF:,FFFFFFFFFFFFFF:,F
@FS10000125:27:BPA73017-1634:1:1101:15530:1870 2:N:0:15
TATCGATTGAGCGTACTCGACGAAGTTAAGGGGGGGGGGGGGGGGGGA
+
FFFFFFFFFFFFFFFFFFFFFFFFFFFFFFFFFFFFFFFFFFFFFF,F
@FS10000125:27:BPA73017-1634:1:1101:1310:1880 2:N:0:15
ACCCCTTTGAGCGTACTCGACGAAGTTAGCAGGGGGGGGGGGGGGGGA
+
FFFFFFFFFFFFFFFFFFFFFFFFFFFFFFFFFFFFFFFFFFFFFF:F
@FS10000125:27:BPA73017-1634:1:1101:2040:1880 2:N:0:15
CACGATTTGAGCGTACTCGACGAAGTTGTTGCGGGGGGGGGGGGGGGA
+
FFFFFFFFFFFFFFFFFFFFFFFFFFFFFFFFFFFFFFFFFFFFFF,F
@FS10000125:27:BPA73017-1634:1:1101:2490:1880 2:N:0:15
CATCATTTGAGCGTACTCGACGAAGTTAAGGCGGGGGGGGGGGGGGGA
+
FFFFFFFFFFFFFFFFFFFFFFFFFFFFFFFFFFFFFFFFFFFFF:FF
@FS10000125:27:BPA73017-1634:1:1101:2840:1880 2:N:0:15
TTGCGTTTGAGCGTACTCGACGAAGTGGGGGGGGGGGGGGGGGAAATC
+
F,FFFFFFFFFFFFFFFFFFFFFFFFFFFFFFFFFFFFFFFF,FF,FF
@FS10000125:27:BPA73017-1634:1:1101:2850:1880 2:N:0:15
GTTAAATTGAGCGTACTCGACGAAGTTACGCCGGGGGGGGGGGGGGGG
+
F,FFFFFFFFFFFFFFFFFFFFFFFFFFFFFFFFFFFFFFFFFFFF:F
@FS10000125:27:BPA73017-1634:1:1101:3520:1880 2:N:0:15
CTTTTTTTTTTTTTTTTTTTTTTTTTTTTTTTTTTTTGGGGGGGGGGT
+
,,,:FFFFFFFFFFF:,F:FFFFFFF:,FFFFFF,,,,,,,,:,:,,,
@FS10000125:27:BPA73017-1634:1:1101:3770:1880 2:N:0:15
CTTCGGTTGAGCGTACTCGACGAAGTTTAGTGGGGGGGGGGGGGGGGG
+
FFFFFFFFFFFFFFFFFFFFFFFFFFFFFFFFFFFFFFFFFFFFFFF,
@FS10000125:27:BPA73017-1634:1:1101:3800:1880 2:N:0:15
ATCAGGTTGAGCGTACTCGACGAAGTTGGATGGGGGGGGGGGGGGGAA
+
FFFFFFFFFFFFFFFFFFFFFFFFFFFFFFFFFFFFFFFFFFFFFF,,
@FS10000125:27:BPA73017-1634:1:1101:4270:1880 2:N:0:15
TTTAGTTTGAGCGTACTCGACGAAGTTTGCAGGGGGGGGGGGGGGGAA
+
FFFFFFFFFFFFFFFFFFFFFFFFFFFFFFFFFFFFFFFFFFF,F,FF
@FS10000125:27:BPA73017-1634:1:1101:4880:1880 2:N:0:15
AATATATTGAGCGTACTCGACGAAGTTACTAGGGGGGGGGGGGGGGAA
+
FFFFFFFFFFFFFFFFFFFFFFFFFFFFFFFFFFFFFFFFFFFFF:,F
@FS10000125:27:BPA73017-1634:1:1101:5550:1880 2:N:0:15
TGACCTTTGAGCGTACTCGACGAAGTTATAGCGGGGGGGGGGGGGGGA
+
,:FFFFFFFFFFFFFFFFFFFFFFFFFFFFFFFFFFFFFFFFFFFF,F
@FS10000125:27:BPA73017-1634:1:1101:6880:1880 2:N:0:15
CTTCACTTGAGCGTACTCGACGAAGTTTGCGGGGGGGGGGGGGGGGAA
+
FFFFFFFFFFFFFFFFFFFFFFFFFFFFFFFFFFFFFFFFFFFFF,FF
@FS10000125:27:BPA73017-1634:1:1101:6940:1880 2:N:0:15
CTTCACTTGAGCGTACTCGACGAAGTTTGCGGGGGGGGGGGGGGGGAA
+
FFFFFFFFFFFFFFFFFFFFFFFFFFFFFFFFFFFFFFFFFFFF,FF,
@FS10000125:27:BPA73017-1634:1:1101:7480:1880 2:N:0:15
TTCTATTTGAGCGTACTCGACGAAGTTCTAAGGGGGGGGGGGGGGGGA
+
F,FFFFFFFFFFFFFFFFFFFFFFFFFFFFFFFFFFFFFFFFFFFF:F
@FS10000125:27:BPA73017-1634:1:1101:9250:1880 2:N:0:15
ATATCCTTGAGCGTACTGAAGGGGGGGGGGGGGGGGGAGATCGGAAAA
+
FFFFFFFFFFFFFFFFFFFFFFFFFFFFFFFFFFFF::,,FFF,FF,F
@FS10000125:27:BPA73017-1634:1:1101:9540:1880 2:N:0:15
TTTTAATTGAGCGTACTCGACGAAGTTACTAGGGGGGGGGGGGGGGGA
+
F,FFFFFFFFFFFFFFFFFFFFFFFFFFFFFFFFFFFFFFFFFFFF:F
@FS10000125:27:BPA73017-1634:1:1101:9580:1880 2:N:0:15
CTTTTCTTGAGCGTACTCGACGAAGTTCCTGCGGGGGGGGGGGGGGGG
+
F,FFFFFFFFFFFFFFFFFFFFFFFFFFFFFFFFFFFFFFFFFFFFF:
@FS10000125:27:BPA73017-1634:1:1101:13410:1880 2:N:0:15
TTAATGTTGAGCGTACTCGACGAAGTTCTCACGGGGGGGGGGGGGGGA
+
F,FFFFFFFFFFFFFFFFFFFFFFFFFFFFFFFFFFFFFFFFFFFFFF
@FS10000125:27:BPA73017-1634:1:1101:13480:1880 2:N:0:15
TAAATTTTGAGGCTCGACGAAGTTCTCTGGGGGGGGGGGGGGGAAAGT
+
,FFFFFFFFFFFF:FFFFFFFFFFFFFFFFFFFFFFFFFFFFF,FF,,
@FS10000125:27:BPA73017-1634:1:1101:14510:1880 2:N:0:15
TAATCTTTGAGCGTACTCGACGAAGTTGGGCCGGGGGGGGGGGGGGGG
+
FFFFFFFFFFFFFFFFFFFFFFFFFFFFFFFFFFFFFFFFFFF::F:F
@FS10000125:27:BPA73017-1634:1:1101:14740:1880 2:N:0:15
CTGAAATTGAGCGTACTCGACGAAGTGGGGGGGGGGGGGGGAAATCGA
+
F,:FFFFFFFFFFFFFFFFFFFFFFFFFFFFFFFFFFF,FFF,,FF,,
@FS10000125:27:BPA73017-1634:1:1101:15200:1880 2:N:0:15
TTCTAATTGAGCGTACTCGACGAAGTTAGCAGGGGGGGGGGGGGGGGA
+
FFFFFFFFFFFFFFFFFFFFFFFFFFFFFFFFFFFFFFFFFFFFFFF,
@FS10000125:27:BPA73017-1634:1:1101:15490:1880 2:N:0:15
TTAATTTTGAGCGTACTCGACGAAGTTACTGCGGGGGGGGGGGGGGAA
+
,FF,FFFFFFFFFFFFFFFFFFFFFFF:FF,FFFFFFFFFFFFFFF,F
@FS10000125:27:BPA73017-1634:1:1101:15530:1880 2:N:0:15
ATGTTGTTGAGCGTACTCGACGAAGTTCCATCGGGGGGGGGGGGGGGA
+
FFFFFFFFFFFFFFFFFFFFFFFFFFFFFFFFFFFFFFFFFFFFFF,F
@FS10000125:27:BPA73017-1634:1:1101:16190:1880 2:N:0:15
AAGGGATTGAGCGTACTCGACGAAGTTAAGCGGGGGGGGGGGGGGGGA
+
FFFFFFFFFFFFFFFFFFFFFFFFFFFFFFFFFFFFFFFFFFFFFF,F
@FS10000125:27:BPA73017-1634:1:1101:1730:1890 2:N:0:15
CTGCCATTGAGCGTACTCGACGAAGTTAAGAGGGGGGGGGGGGGGGAA
+
FFFFFFFFFFFFFFFFFFFFFFFFFFFFFFFFFFFFFFFFFFFFF:FF
@FS10000125:27:BPA73017-1634:1:1101:3330:1890 2:N:0:15
CAGATATTGAGCGTACTCGACGAAGTTGGTACGGGGGGGGGGGGGGGA
+
FFFFFFFFFFFFFFFFFFFFFFFFFFFFFFFFFFFFFFFFFFFFFFFF
@FS10000125:27:BPA73017-1634:1:1101:3400:1890 2:N:0:15
TTTTGTTTGAGCGTACTCGAGGAAGTTTACAGGGGGGGGGGGGGGGAA
+
,,FFFFFFFFFFFFFFFFFFFFFFFFFFFFFFFFFFFFFFFFFFF:FF
@FS10000125:27:BPA73017-1634:1:1101:3640:1890 2:N:0:15
AAAAGTTTGAGCGTACTCGACGAAGTTCATACGGGGGGGGGGGGGGGA
+
FFFFFFFFFFFFFFFFFFFFFFFFFFFFFFFFFFFFFFFFFFFFFFFF
@FS10000125:27:BPA73017-1634:1:1101:4510:1890 2:N:0:15
ATAACATTGAGCGTACTCGACGAAGTTTAAAGGGGGGGGGGGGGGGAA
+
FFFFFFFFFFFFFFFFFFFFFFFFFFFFFFFFFFFFFFFFFFFFFFFF
@FS10000125:27:BPA73017-1634:1:1101:6600:1890 2:N:0:15
CGTGTGTTGAGCGTACTCGACGAAGTTACATGGGGGGGGGGGGGGGAA
+
FFFFFFFFFFFFFFFFFFFFFFFFFFFFFFFFFFFFFFFFFFFFFFFF
@FS10000125:27:BPA73017-1634:1:1101:6910:1890 2:N:0:15
ATGAATTTGAGCGTACTCGACGAAGTTTGCGGGGGGGGGGGGGGGGGG
+
F,FFFFFFFFFFFFFFFFFFFFFFFFFFFFFFFFFFFFFFFFFFF:F:
@FS10000125:27:BPA73017-1634:1:1101:7630:1890 2:N:0:15
TTCATATTGAGCGTACTCGACGAAGTTCAACCGGGGGGGGGGGGGGGA
+
,FFFFFFFFFFFFFFFFFFFFFFFFFFFFFFFFFFFFFFFFFFFFFFF
@FS10000125:27:BPA73017-1634:1:1101:7740:1890 2:N:0:15
AACCAGTTGAGCGTACTCGACGAAGTTAAGTGGGGGGGGGGGGGGGGA
+
F:FFFFFFFFFFFFFFFFFFFFFFFFFFFFFFFFFFFFFFFFFFFFFF
@FS10000125:27:BPA73017-1634:1:1101:8710:1890 2:N:0:15
TTATTTTTGAGCGTACTCGACGAAGTTCATGCGGGGGGGGGGGGGGGA
+
F:FFFFFFFFFFFFFFFFFFFFFFFFFFFFFFFFFFFFFFFFFF::,F
@FS10000125:27:BPA73017-1634:1:1101:9440:1890 2:N:0:15
CCAGCATTGAGCGTACTCGACGAAGTTGTACCGGGGGGGGGGGGGGGG
+
FFFFFFFFFFFFFFFFFFFFFFFFFFFFFFFFFFFFFFFFFFFFFFF,
@FS10000125:27:BPA73017-1634:1:1101:9780:1890 2:N:0:15
TTTGTCTTGAGCGTACTCGACGAAGTTAGCAGGGGGGGGGGGGGGGAA
+
F,FFFFFFFFFFFFFFFFFFFFFFFFFFFFFFFFFFFFFFFFFFF::,
@FS10000125:27:BPA73017-1634:1:1101:12180:1890 2:N:0:15
TACTATTTGAGCGTACTCGACGAAGTTTCGGGGGGGGGGGGGGGGGAG
+
F,,,,FFFFFFFFFFFFFFFFFFFFFFF:F,FFFF,FFFFFFFF,,,:
@FS10000125:27:BPA73017-1634:1:1101:14940:1890 2:N:0:15
CATGCATTGGGGGGGGGGGGGGGGGAGATCGGAAGAGCGTCGTGTAGG
+
FFFFFFFFFF:FFFFFFFFFFFFF,:,::,FFFF,::F,,F,::,,::
@FS10000125:27:BPA73017-1634:1:1101:15230:1890 2:N:0:15
TTCTGGTTGAGCGTACTCGACGAAGTTATTTGGGGGGGGGGGGGGGAA
+
F,FFFFFFFFFFFFFFFFFFFFFFFFFFFFFFFFFFFFFFFFFF:F:F
@FS10000125:27:BPA73017-1634:1:1101:15610:1890 2:N:0:15
TAGCTATTGAGCGTACTCGACGAAGTTGGCACGGGGGGGGGGGGGGGA
+
F,FFFFFFFFFFFFFFFFFFFFFFFFFFFFFFFFFFFFFFFFFFFFF,
@FS10000125:27:BPA73017-1634:1:1101:15950:1890 2:N:0:15
ATAGACTTGAGCGTACTCGACGAAGTTCAGGGGGGGGGGGGGGGAGAT
+
FFFFFFFFFFFFFFFFFFFFFFFFFFFFFFFFFFFFFFFFFFF,F,,F
@FS10000125:27:BPA73017-1634:1:1101:2090:1900 2:N:0:15
CATGACTTGAGCGTACTCGACGAAGTTTAGTGGGGGGGGGGGGGGGAA
+
FFF::FFFFFFFFFFFFFFFFFFFFFFFFF:FFFFFFFFFFFFFFF,F
@FS10000125:27:BPA73017-1634:1:1101:4550:1900 2:N:0:15
CTGCATTTGAGCGTACTCGACGAAGTTAGAACGGGGGGGGGGGGGGGG
+
F,FFFFFFFFFFFFFFFFFFFFFFFFFFFFFFFFFFFFFFFFFFFFFF
@FS10000125:27:BPA73017-1634:1:1101:5300:1900 2:N:0:15
ATATTATTGAGCGTACTCGACGAAGTTAATGCGGGGGGGGGGGGGGGA
+
FFFFFFFFFFFFFFFFFFFFFFFFFFFFFFFFFFFFFFFFFFFFFFF:
@FS10000125:27:BPA73017-1634:1:1101:5380:1900 2:N:0:15
TATAGATTGAGCGTACTCGACGAAGTTGCAGGGGGGGGGGGGGGGAAT
+
FFFFFFFFFFFFFFFFFFFFFFFFFFFFFF:FFFFFFFFFFFFF:,,,
@FS10000125:27:BPA73017-1634:1:1101:5870:1900 2:N:0:15
TCGGTCTTGAGCGTACTCGACGAAGTTTTTTGGGGGGGGGGGGGGGGA
+
FFFFFFFFFFFFFFFFFFFFFFFFFFFFFFFFFFFFFFFFFFFFFF:F
@FS10000125:27:BPA73017-1634:1:1101:6340:1900 2:N:0:15
ATTCCTTTGAGCGTACTCGACGAAGTTGAGCGGGGGGGGGGGGGGGGG
+
FFFFFFFFFFFFFFFFFFFFFFFFFFFFFFFFFFFFFFFFFFFFFFFF
@FS10000125:27:BPA73017-1634:1:1101:6420:1900 2:N:0:15
CATCCCTTGAGCGTACTCGACGAAGTTGTCGGGGGGGGGGGGGGGAGA
+
F:FFFFFFFFFFFFFFFFFFFFFFFFFFFFFFFFFFFFFFFFFFF,,:
@FS10000125:27:BPA73017-1634:1:1101:6560:1900 2:N:0:15
CGTGTGTTGAGCGTACTCGACGAAGTTACATGGGGGGGGGGGGGGGAA
+
F:FFFFFFFFFFFFFFFFFFFFFFFFFFFFFFFFFFFFFFFFFFFFFF
@FS10000125:27:BPA73017-1634:1:1101:6660:1900 2:N:0:15
ATTTCATTGAGCGTACTCGACGAAGTTGGGCCGGGGGGGGGGGGGGGA
+
F:,FFFFFFFFFFFFFFFFFFFFFFFFFFFFFFFFFFFFFFFFFFF:F
@FS10000125:27:BPA73017-1634:1:1101:6700:1900 2:N:0:15
ACCAGATTGAGCGTACTCGACGAAGTTCTACCGGGGGGGGGGGGGGGA
+
FFFFFFFFFFFFFFFFFFFFFFFFFFFFFFFFFFFFFFFFFFFFFFF,
@FS10000125:27:BPA73017-1634:1:1101:7220:1900 2:N:0:15
TTGGCCTTGAGCGTACTCGACGAAGTTGCGAGGGGGGGGGGGGGGGAA
+
,FFFFFFFFFFFFFFFFFFFFFFFFFFFFFFFFFFFFFFFFFFFFFFF
@FS10000125:27:BPA73017-1634:1:1101:7270:1900 2:N:0:15
TTGGCCTTGAGCGTACTCGACGAAGTTGCGAGGGGGGGGGGGGGGGAA
+
,FFFFFFFFFFFFFFFFFFFFFFFFFFFFFFFFFFFFFFFFFFFFFFF
@FS10000125:27:BPA73017-1634:1:1101:7870:1900 2:N:0:15
TCACCTTTGAGCGTACTCGACGAAGTTTCGCCGGGGGGGGGGGGGGGA
+
,FFFFFFFFFFFFFFFFFFFFFFFFFFFFFFFFFFFFFFFFFFFFFFF
@FS10000125:27:BPA73017-1634:1:1101:7990:1900 2:N:0:15
TATCACTTGAGCGTACTCGACGAAGTTAAATGGGGGGGGGGGGGGGAA
+
FFFFFFFFFFFFFFFFFFFFFFFFFFFFFFFFFFFFFFFFFFFFF,:F
@FS10000125:27:BPA73017-1634:1:1101:8560:1900 2:N:0:15
TATTTATTGAGCGTACTCGACGAAGTTCCAGGGGGGGGGGGGGGGAGA
+
:FFFFFFFFFFFFFFFFFFFFFFFFFFFFFFFFFFFFFFFFFFF,:,,
@FS10000125:27:BPA73017-1634:1:1101:8730:1900 2:N:0:15
CCGTCCTTGAGCGTACTCGACGAAGTTGCACGGGGGGGGGGGGGGGGA
+
FFFFFFFFFFFFFFFFFFFFFFFFFFFFFFFFFFFFFFFFFFFFF::F
@FS10000125:27:BPA73017-1634:1:1101:10790:1900 2:N:0:15
AAGAAGGGGGGGGGGGGGGGAGATCGGAAGAGCGTCGTGTAGGGAAAA
+
FFFFFFFFFFFFFFFFFFFFF::F::FFF,F:F,FF,F,F,,,,:F:F
@FS10000125:27:BPA73017-1634:1:1101:12610:1900 2:N:0:15
TAGTCATTGAGCGTACTCGACGAAGTTATCGGGGGGGGGGGGGGGAAA
+
,:FFF:FFFFFFFFFFFFFFFFFFFFFF,,FFFFFFFFFFFFFF:F:,
@FS10000125:27:BPA73017-1634:1:1101:13340:1900 2:N:0:15
CCACGATTGAGCGTACTCGACGAAGTTGGTCCGGGGGGGGGGGGGGGA
+
FFFFFFFFFFFFFFFFFFFFFFFFFFFFFFFFFFFFFFFFFFFFFFF:
@FS10000125:27:BPA73017-1634:1:1101:13510:1900 2:N:0:15
AACCTATTGAGCGTACTCGACGAAGGGGGAGGGGGAGGGGGGGGGGGG
+
FFFFFFFFFFFFFFFFFFFFFFFFFFFFFFFFFFFFFFFFFFFF:,:F
@FS10000125:27:BPA73017-1634:1:1101:13890:1900 2:N:0:15
CCTCCCTTGAGCGTACTCGACGAAGTTACTGGGGGGGGGGGGGGGGAA
+
FFFFFFFFFFFFFFFFFFFFFFFFFFFFFFFFFFFFFFFFFFFFFF,F
@FS10000125:27:BPA73017-1634:1:1101:14170:1900 2:N:0:15
CGCCACTTGAGCGTACTCGACGAAGTTCGGCGGGGGGGGGGGGGGGGG
+
F,FFFFFFFFFFFFFFFFFFFFFFFFFFFFFFFFFFFFFFFFFFFF,,
@FS10000125:27:BPA73017-1634:1:1101:14530:1900 2:N:0:15
TCGATTTTGAGCGTACTCGACGAAGTTTGCTCGGGGGGGGGGGGGGGG
+
FFFFFFFFFFFFFFFFFFFFFFFFFFFFFFFFFFFFFFFFFFFFFFF,
@FS10000125:27:BPA73017-1634:1:1101:16110:1900 2:N:0:15
AAGGGATTGAGCGTACTCGACGAAGTTAAGCGGGGGGGGGGGGGGGGA
+
FFFFFFFFFFFFFFFFFFFFFFFFFFFFFFFFFFFFFFFFFFFFFFF,
@FS10000125:27:BPA73017-1634:1:1101:16460:1900 2:N:0:15
TCCATCTTGAGCGTACTCGACGAAGTTATCTCGGGGGGGGGGGGGGGA
+
FFFFFFFFFFFFFFFFFFFFFFFFFFFFFFFFFFFFFFFFFFFFFFF,
@FS10000125:27:BPA73017-1634:1:1101:1300:1910 2:N:0:15
CTTAGATTGAGCGTACTCGACGAAGTTGCGGGGGGGGGGGGGGGGAAA
+
F,FFFFFFFFFFFFFFFFFFFFFFFFFFFFFFFFFFFFFFFFFF,F:,
@FS10000125:27:BPA73017-1634:1:1101:1900:1910 2:N:0:15
TTAAGATTGAGCGTACTCGACGAAGTTAGCAGGGGGGGGGGGGGGGGA
+
F,FFFFFFFFFFFFFFFFFFFFFFFFFFFFFFFFFFFFFFFFFFFF::
@FS10000125:27:BPA73017-1634:1:1101:3620:1910 2:N:0:15
TTAAAATTGAGCGTACTCGACGAAGTTCATGCGGGGGGGGGGGGGGGA
+
FFFFFFFFFFFFFFFFFFFFFFFFFFFFFFFFFFFFFFFFFFFFFFF:
@FS10000125:27:BPA73017-1634:1:1101:4150:1910 2:N:0:15
ACAAGATTGAGCGTACTCGACGAAGTTATGAGGGGGGGGGGGGGGGGA
+
FFFFFFFFFFFFFFFFFFFFFFFFFFFFFFFFFFFFFFFFFFFFFF,F
@FS10000125:27:BPA73017-1634:1:1101:5100:1910 2:N:0:15
TTGGACTTGAGCGTACTCGACGAAGTTGGGGGGGGGGGGGGGAAATCG
+
F,FFFFFFFFFFFFFFFFFFFFFFFFFFFFFFFFFFFFFFFFF::F::
@FS10000125:27:BPA73017-1634:1:1101:6350:1910 2:N:0:15
ACGACCTTGAGCGTACTCGACGAAGTTTAGGGGGGGGGGGGGGGGAAA
+
FFFFFFFFFFFFFFFFFFFFFFFFFFFFFFFFFFFFFFFFFFFF,FF,
@FS10000125:27:BPA73017-1634:1:1101:6830:1910 2:N:0:15
AATTAATTGAGCGTACTCGACGAAGTTCAGCGGGGGGGGGGGGGGGAA
+
FFFFFFFFFFFFFFFFFFFFFFFFFFFFFFFFFFFFFFFFFFFF,,,:
@FS10000125:27:BPA73017-1634:1:1101:7400:1910 2:N:0:15
TAGAAATTGAGCATACTCGACGAAGTTCAACGGGGGGGGGGGGGGGAA
+
FFFFFFFFFFFFFFFFFFFFFFFFFFFFFFFFFFFFFFFFFFFFF:FF
@FS10000125:27:BPA73017-1634:1:1101:7630:1910 2:N:0:15
CCTCCCTTGAGCGTACTCGACGAAGTTTGCGCGGGGGGGGGGGGGGGG
+
FFFFFFFFFFFFFFFFFFFFFFFFFFFFFFFFFFFFFFFFFFFFFFF,
@FS10000125:27:BPA73017-1634:1:1101:7890:1910 2:N:0:15
TCGGACTTGAGCGTACTCGACGAAGTTTTGTCGGGGGGGGGGGGGGGA
+
,FFFFFFFFFFFFFFFFFFFFFFFFFFFFFFFFFFFFFFFFFFFFF:F
@FS10000125:27:BPA73017-1634:1:1101:8420:1910 2:N:0:15
TTGGAGTTGAGCGTACTCGACGAAGTTTTAGGGGGGGGGGGGGGGGGA
+
FFFFFFFFFFFFFFFFFFFFFFFFFFFFFFFFFFFFFFFFFFFFFF:F
@FS10000125:27:BPA73017-1634:1:1101:8950:1910 2:N:0:15
CTGTTATTGAGCATACTCGACGAAGTTCACAGGGGGGGGGGGGGGGAA
+
:F,F,,FFFFFFFFFFFFFFFFFFFFF,,FFFFFFFFFFFFFFF:,,:
@FS10000125:27:BPA73017-1634:1:1101:9380:1910 2:N:0:15
ACAGTTTTGAGCGTACTCGACGAAGTTCAGCCGGGGGGGGGGGGGGAA
+
:FFFFFFFFFFFFFFFFFFFFFFFFFFFFFFFFFFFFFFFFFFFFFFF
@FS10000125:27:BPA73017-1634:1:1101:9480:1910 2:N:0:15
CCTAATTTGAGCGTACTCGACGAAGTTGCCGGGGGGGGGGGGGGGAAA
+
FFF::,FFFFFFFFFFFFFFFFFFFFF:F:FFFFFFFFFFFFFFFF,:
@FS10000125:27:BPA73017-1634:1:1101:9680:1910 2:N:0:15
TCTGGTTTGAGCGTACTCGACGAAGTTATGTCGGGGGGGGGGGGGGGA
+
FFFFFFFFFFFFFFFFFFFFFFFFFFFFFFFFFFFFFFFFFFFFFF,F
@FS10000125:27:BPA73017-1634:1:1101:9810:1910 2:N:0:15
AAGATCTTGAGCGTACTCGACGAAGTTCAAAGGGGGGGGGGGGGGGGA
+
FFFFFFFFFFFFFFFFFFFFFFFFFFFFFFFFFFFFFFFFFFFFFF:,
@FS10000125:27:BPA73017-1634:1:1101:9850:1910 2:N:0:15
GTGAAATTGAGCGTACTCGACGAGGGGGGGGGGGGGGGAGATCGGAAA
+
F,,F:FFFFFFFFFFFFFFFFFFFFFF:::,FFFFFFF,,,:,:,FF:
@FS10000125:27:BPA73017-1634:1:1101:11410:1910 2:N:0:15
TAGAATTTGAGCGTACTCGACGAAGTTTGGGCGGGGGGGGGGGGGGGA
+
F::FFFFFFFFFFFFFFFFFFFFFFFFFFFFFFFFFFFFFFFFFFFFF
@FS10000125:27:BPA73017-1634:1:1101:12350:1910 2:N:0:15
AACTATTTGAGCGTACTCGACGAAGTTCATCGGGGGGGGGGGGGGGGA
+
,,,F,FFFFFFFFFFFFFFFFFFFFFFF:,:FFFFFFFFFFFFFFFF,
@FS10000125:27:BPA73017-1634:1:1101:14170:1910 2:N:0:15
AGCCGGTTGAGCGTACTCGACGAAGTTAGATGGGGGGGGGGGGGGAAA
+
F:FFFFFFFFFFFFFFFFFFFFFFFFFFFFFFFFFFFFFFFFFFF:,F
@FS10000125:27:BPA73017-1634:1:1101:14770:1910 2:N:0:15
TACGTTTTGAGCGTACTCGACGAAGTTGTGGTGGGGGGGGGGGGGGGA
+
F,FFFFFFFFFFFFFFFFFFFFFFFFFFFFFFFFFFFFFFFF:FFFF,
@FS10000125:27:BPA73017-1634:1:1101:15380:1910 2:N:0:15
TTCCACTTGAGCGTACTCGACGAAGTTGACCGGGGGGGGGGGGGGGGA
+
FFFFFFFFFFFFFFFFFFFFFFFFFFFFFFFFFFFFFFFFFFFFF:,F
@FS10000125:27:BPA73017-1634:1:1101:15760:1910 2:N:0:15
TTCTGGTTGAGCGTACTCGACGAAGTTTTCTCGGGGGGGGGGGGGGGA
+
FFFFFFFFFFFFFFFFFFFFFFFFFFFFFFFFFFFFFFFFFFFFFFF,
@FS10000125:27:BPA73017-1634:1:1101:15830:1910 2:N:0:15
ATGTTATTGAGCGTACTCGACGAAGTTGCCAGGGGGGGGGGGGGGGAA
+
:F:FFFFFFFFFFFFFFFFFFF,FFFFFFFFF::F:F:FFF,F,F,F,
@FS10000125:27:BPA73017-1634:1:1101:16000:1910 2:N:0:15
CTATGTTTGAGCGTACTCGACGAAGTTCACGGGGGGGGGGGGGGGGAT
+
FFF,,FFF,F::FFFFFFFFFFFFFFFFFFFF:FF:FFFF::::,,::
@FS10000125:27:BPA73017-1634:1:1101:16110:1910 2:N:0:15
CCTTCATTGAGCGTACTCGACGAAGTTCGCGCGGGGGGGGGGGGGGGA
+
FFFFFFFFFFFFFFFFFFFFFFFFFFFFFFFFFFFFFFFFFFFFFFFF
@FS10000125:27:BPA73017-1634:1:1101:1370:1920 2:N:0:15
TTCTGATTGAGCGTACTCGACGAAGTTCTTAGGGGGGGGGGGGGGGGA
+
FFFFFFFFFFFFFFFFFFFFFFFFFFFFFFFFFFFFFFFFFFFFFFF,
@FS10000125:27:BPA73017-1634:1:1101:1790:1920 2:N:0:15
ATAAAATTGAGCGTACTCGACGAAGTTATTAGGGGGGGGGGGGGGGGA
+
FFFFFFFFFFFFFFFFFFFFFFFFFFFFFFFFFFFFFFFFFFFFFFF,
@FS10000125:27:BPA73017-1634:1:1101:2550:1920 2:N:0:15
TTTTTATTGAGCGTACTCGACGAAGTTCGGGGGGGGGGGGGGGAGATC
+
FFFFFFFFFFFFFFFFFFFFFFFFFFFFFFFFFFFFFFFFFFFF,,F,
@FS10000125:27:BPA73017-1634:1:1101:2590:1920 2:N:0:15
ACCCTCTTGAGCGTACTCGACGAAGTTACCTGGGGGGGGGGGGGGGAA
+
,FF,FFFFFFFFFFFFFFFFFFFFFFF,FFF:FFFFFFFFFFFFFF,:
@FS10000125:27:BPA73017-1634:1:1101:2970:1920 2:N:0:15
TTATTATTGAGCGTACTCGACGAAGTTCAGTCGGGGGGGGGGGGGGGA
+
FFFFFFFFFFFFFFFFFFFFFFFFFFFFFFFFFFFFFFFFFFFFFF:F
@FS10000125:27:BPA73017-1634:1:1101:3650:1920 2:N:0:15
TTAGGCTTGAGCGTACTCGACGAAGTTCAGAGGGGGGGGGGGGGGGAA
+
,,FFFFFFFFFFFFFFFFFFFFFFFFFFFFFFFFFFFFFFFFFFF,FF
@FS10000125:27:BPA73017-1634:1:1101:4040:1920 2:N:0:15
CATGTGTTGAGCGTACTCGACGAAGTTGCTGCGGGGGGGGGGGGGGGA
+
FFFFFFFFFFFFFFFFFFFFFFFFFFFFFFFFFFFFFFFFFFFFFF:,
@FS10000125:27:BPA73017-1634:1:1101:4660:1920 2:N:0:15
AGGGAATTGAGCGTACTCGACGAAGGGTTGGGGGGGGGGGGGGGAAAT
+
,,:F,,,F,F,F:F::F,,,:,:F,,,,,,FFFFFFFFFFFF,,FF,,
@FS10000125:27:BPA73017-1634:1:1101:5710:1920 2:N:0:15
TCTTTATTGAGCGTACTCGACGAAGTTTAACGGGGGGGGGGGGGGGGA
+
FFFFFFFFFFFFFFFFFFFFFFFFFFFFFFFFFFFFFFFFFFFFF,F,
@FS10000125:27:BPA73017-1634:1:1101:5790:1920 2:N:0:15
TTTTTCTTGAGCGTACTCGACGAAGTTACCGGGGGGGGGGGGGGGAAA
+
FFFFFFFFFFFFFFFFFFFFFFFFFFFFFFFFFFFFFFFFFFF:,F:,
@FS10000125:27:BPA73017-1634:1:1101:6010:1920 2:N:0:15
TTTCTTTTGAGCGTACTCGACGAAGTTCAACCGGGGGGGGGGGGGGGA
+
FFFFFFFFFFFFFFFFFFFFFFFFFFFFFFFFFFFFFFFFFFFFFFF:
@FS10000125:27:BPA73017-1634:1:1101:6440:1920 2:N:0:15
TTATTCTTGAGCGTACTCGACGAAGTTCACGGGGGGGGGGGGGGGAAA
+
FFFFFFFFFFFFFFFFFFFFFFFFFFFFFFFFFFFFFFFFFFFFFF,:
@FS10000125:27:BPA73017-1634:1:1101:7240:1920 2:N:0:15
TTTCGATTGAGCGTACTCGACGAAGTTGTTTGGGGGGGGGGGGGGGAA
+
F:FFFFFFFFFFFFFFFFFFFFFFFFFFFFFFFFFFFFFFFFFFFF:F
@FS10000125:27:BPA73017-1634:1:1101:7340:1920 2:N:0:15
TTCAACTTGAGCGTACTCGACGAAGTTGTCTCGGGGGGGGGGGGGGGA
+
,FFFFFFFFFFFFFFFFFFFFFFFFFFFFFFFFFFFFFFFFFFFFFF,
@FS10000125:27:BPA73017-1634:1:1101:8210:1920 2:N:0:15
TTTCGCTTGAGCGTACTCGACGAAGATAAAAGGGGGGGGGGGGGGGGA
+
,FFFFFFFFFFFFFFFFFFFFFFFFFFFFFFFFFFFFFFFFFFFFF,:
@FS10000125:27:BPA73017-1634:1:1101:8440:1920 2:N:0:15
CCACCATTGAGCGTACTCGACGAAGTTTTCGCGGGGGGGGGGGGGGGG
+
FFFFFFFFFFFFFFFFFFFFFFFFFFFFFFFFFFFFFFFFFFFFFFF,
@FS10000125:27:BPA73017-1634:1:1101:8670:1920 2:N:0:15
TCTCGTTTGAGCGTACTCGACGAAGTTCAGTCGGGGGGGGGGGGGGGA
+
,FFFFFFFFFFFFFFFFFFFFFFFFFFFFFFFFFFFFFFFFFFFFF:F
@FS10000125:27:BPA73017-1634:1:1101:8690:1920 2:N:0:15
TTGGAATTGAGCGTACTCGACGAAGTTGATACGGGGGGGGGGGGGGGG
+
FFFFFFFFFFFFFFFFFFFFFFFFFFFFFFFFFFFFFFFFFFFFFFF:
@FS10000125:27:BPA73017-1634:1:1101:9400:1920 2:N:0:15
CTCGGTTTGAGCGTACTCGACGAAGTTCAGCGGGGGGGGGGGGGGGGA
+
F,FFFFFFFF:F:FFFFFFFFFFFFFFFFFFFFFFFFFFFF,FFF:F,
@FS10000125:27:BPA73017-1634:1:1101:10340:1920 2:N:0:15
CTTAGCTTGAGCGTACTCGACGAAGTTGATGCGGGGGGGGGGGGGGGA
+
FFFFFFFFFFFFFFFFFFFFFFFFFFFFFFFFFFFFFFFFFFFFFFF:
@FS10000125:27:BPA73017-1634:1:1101:13040:1920 2:N:0:15
TTGAGTTTGAGCGTACTCGACGAAGTTTAAGGGGGGGGGGGGGGGGGG
+
,FFFFFFF,FFFFFFFFFFFFFFFFFFFFFFFFFFFFFFFF,F:FF,F
@FS10000125:27:BPA73017-1634:1:1101:13230:1920 2:N:0:15
AAAGATTTGAGCGTACTCGACGAAGTTGAGCCGGGGGGGGGGGGGGGA
+
FFFFFFFFFFFFFFFFFFFFFFFFFFFFFFFFFFFFFFFFFFFFFF:F
@FS10000125:27:BPA73017-1634:1:1101:13250:1920 2:N:0:15
CTCTTCTTGAGCGTACTCGACGAAGTTATCTCGGGGGGGGGGGGGGGA
+
,FF,FFFFFFFFFFFFFFFFFFFFFFF,F,:,FFFFFFFFFFFFFF:F
@FS10000125:27:BPA73017-1634:1:1101:13510:1920 2:N:0:15
AAAAGTTTGAGCGTACTCGACGAGGTTACTAGGGGGGGGGGGGGGGAA
+
FFFFFFFFFFFFFFFFFFFFFFFFFFFFFFFFFFFFFFFFFFFF:,FF
@FS10000125:27:BPA73017-1634:1:1101:13900:1920 2:N:0:15
ATATTTTTGAGCGTACTCGACGAAGTTTAGTGGGGGGGGGGGGGGGGA
+
FFFFFFFFFFFFFFFFFFFFFFFFFFFFFFFFFFFFFFFFFFF:::,F
@FS10000125:27:BPA73017-1634:1:1101:14260:1920 2:N:0:15
TTTGCATTGAGCGTACTCGACGAAGCGGGGGGGGGGGGGGGGGGAAAT
+
F,FFFFFFFFFFFFFFFFFFFFFFFFFFFFFFFFFFFFFFFFF,FF,:
@FS10000125:27:BPA73017-1634:1:1101:14370:1920 2:N:0:15
TCCCGGTTGAGCGTACTCGACGAAGTTACAAGGGGGGGGGGGGGGGGA
+
FFFFFFFFFFFFFFFFFFFFFFFFFFFFFFFFFFFFFFFFFFFFFF:F
@FS10000125:27:BPA73017-1634:1:1101:15080:1920 2:N:0:15
ATAATTTTGAGCGTACTCGACGAAGTTGACTGGGGGGGGGGGGGGGGA
+
F,FFFFFFFFFFFFFFFFFFFFFFFFFFFFFFFFFFFFFFFFFFFF,F
@FS10000125:27:BPA73017-1634:1:1101:16260:1920 2:N:0:15
CACACCTTGAGCGTACTCGACGAAGTTGGGTCGGGGGGGGGGGGGGGG
+
FFFFFFFFFFFFFFFFFFFFFFFFFFFFFFFFFFFFFFFFFFFFFFF:
@FS10000125:27:BPA73017-1634:1:1101:1280:1930 2:N:0:15
TTGGTATTGAGCGTACTCGACGAAGGGGGGGGGGGGGGGGAAATCGGA
+
:,FFFFFFFFFFFFFFFFFFFFFFFFFFFFFFFFFFFFF::F,F,,,:
@FS10000125:27:BPA73017-1634:1:1101:2650:1930 2:N:0:15
CCGAAATTGAGCGTACTCGACGAAGTTGCGGGGGGGGGGGGGGGAAAT
+
FFFFFFFFFFFFFFFFFFFFFFFFFFFFFFFFFFFFFFFFFFFFF:FF
@FS10000125:27:BPA73017-1634:1:1101:4260:1930 2:N:0:15
CCTCATTTGAGCGTACTCGACGAAGTTTTCCGGGGGGGGGGGGGGGGA
+
FF,:FFFFFFFFFFFFFFFFFFFFFFF:F,,FFFFFFFFFFFFFFF,F
@FS10000125:27:BPA73017-1634:1:1101:4820:1930 2:N:0:15
TCTTGATTGAGCGTACTCGACGAAGTTTGTGGGGGGGGGGGGGGGGAA
+
FFFFFFFFFFFFFFFFFFFFFFFFFFFFFFFFFFFFFFFFFFFFF::F
@FS10000125:27:BPA73017-1634:1:1101:4930:1930 2:N:0:15
CATCAATTGAGCGTACTCGACGAAGTTCCAGGGGGGTGGGGGGGGGGG
+
FF:F:FFFFFFFFFFFFFFFF:FFFFFFFFFFFFF:FFFFFF,,F:,:
@FS10000125:27:BPA73017-1634:1:1101:5350:1930 2:N:0:15
TATATATTGAGCGTACTCGACGAAGTTACCAGGGGGGGGGGGGGGGAA
+
FFFFFFFFFFFFFFFFFFFFFFFFFFFFFFFFFFFFFFFFFFFFF,,F
@FS10000125:27:BPA73017-1634:1:1101:6030:1930 2:N:0:15
ATTGTCTTGAGCGTACTCGACGAAGTTGCAAGGGGGGGGGGGGGGGAA
+
,,,::FF:FFFFFFFFFFFFFFFFFFF,FFF,FFFFF:FFFF:,::FF
@FS10000125:27:BPA73017-1634:1:1101:6120:1930 2:N:0:15
TTGGGATTGAGCGTACTCGACGAAGGGGGGGGGGGGGGGAGATCGGAA
+
,FFFFFFFFFFFFFFFFFFFFFFFFFFFFFFFFFFFFFFF,FFF,,F,
@FS10000125:27:BPA73017-1634:1:1101:8040:1930 2:N:0:15
TCCAGATTGAGCGTACTCGACGAAGTTAAGCCGGGGGGGGGGGGGGAA
+
,FFFFFFFFFFFFFFFFFFFFFFFFFFFFFFFFFFFFFFFFFFFFF,F
@FS10000125:27:BPA73017-1634:1:1101:8290:1930 2:N:0:15
TTATAATTGAGCGTACTCGACGAAGTTAGTTCGGGGGGGGGGGGGGGA
+
,,FFFFFFFFFFFFFFFFFFFFFFFFFFFFFFFFFFFFFFFFFFFF::
@FS10000125:27:BPA73017-1634:1:1101:10190:1930 2:N:0:15
TCGCCGTTGAGCGTACTCGACGAAGTTGGTCGGGGGGGGGGGGGGGGG
+
FFFFFFFFFFFFFFFFFFFFFFFFFFFFFFFFFFFFFFFFFFFFFFFF
@FS10000125:27:BPA73017-1634:1:1101:10290:1930 2:N:0:15
TCAGAGTTGAGCGTACTCGACGAAGTTGGGTGGGGGGGGGGGGGGGAA
+
FFFFFFFFFFFFFFFFFFFFFFFFFFFFFFFFFFFFFFFFFFFFF:FF
@FS10000125:27:BPA73017-1634:1:1101:10380:1930 2:N:0:15
CCATTCTTGAGCGTACTCGACGAAGTTGGTTCGGGGGGGGGGGGGGGA
+
FFFFFFFFFFFFFFFFFFFFFFFFFFFFFFFFFFFFFFFFFFFFFF,F
@FS10000125:27:BPA73017-1634:1:1101:10980:1930 2:N:0:15
GGTTCATTGAGCGTACTCGACGAAGTTAAAAGGGGGGGGGGGGGGGAA
+
,,FFFFFFFFFFFFFFFFFFFFFFFFFFFFFFFFFFFFFFFFFFF:,,
@FS10000125:27:BPA73017-1634:1:1101:11480:1930 2:N:0:15
TATCGTTTGAGCGTACTCGACGAAGTTAAACGGGGGGGGGGGGGGGGA
+
FFFFFFFFFFFFFFFFFFFFFFFFFFFFFFFFFFFFFFFFFFFFFF,F
@FS10000125:27:BPA73017-1634:1:1101:11560:1930 2:N:0:15
TTATTATTGAGCGTACTCGACGAAGTTACCGCGGGGGGGGGGGGGGGG
+
,,FFFFFFFFFFFFFFFFFFFFFFFFFFFFFFFFFFFFFFFFFF:FFF
@FS10000125:27:BPA73017-1634:1:1101:13010:1930 2:N:0:15
ATGATATTGAGCGTACTCGACGAAGTTTCGCGGGGGGGGGGGGGGGAA
+
,F:FFFFFFFFFFFFFFFFFFFFFFFFFFFFFFFFFFFFFFFFFFFFF
@FS10000125:27:BPA73017-1634:1:1101:13340:1930 2:N:0:15
CAACAATTGAGCGTACTCGACGAAGTTAATAGGGGGGGGGGGGGGAAA
+
,,FF:FFFFFFFFFFFFFFFFFFFFFFFFFFFFFFFFFFFF:FF:,FF
@FS10000125:27:BPA73017-1634:1:1101:14380:1930 2:N:0:15
TGAGTTTTGAGCGTACTCGACGAAGTTAGCGCGGGGGGGGGGGGGGGA
+
,,FFFFFFFFFFFFFFFFFFFFFFFFFFFFFFFFFFFFFFFFFFFFFF
@FS10000125:27:BPA73017-1634:1:1101:14750:1930 2:N:0:15
AACCACTTGAGCGTACTCGACGAAGTTGCTAGGGGGGGGGGGGGGGGA
+
,:F:FFFFFFFFFFFFFFFFFFFFFFFFFFFFFFFFFFFFFF::,,,F
@FS10000125:27:BPA73017-1634:1:1101:15640:1930 2:N:0:15
CATTTTTTGAGCGTACTCGACGAACTTTGTCGGGGGGGGGGGGGGGAA
+
:,F,FFFFFFFFFFFFFFFFFFFF,::FFFFFFFFFFFFFFFF,:,,,
@FS10000125:27:BPA73017-1634:1:1101:2020:1940 2:N:0:15
TAATCGTTGAGCGTACTCGACGAAGTTGCATGGGGGGGGGGGGGGGAA
+
FFFFFFFFFFFFFFFFFFFFFFFFFFFFFFFFFFFFFFFFFFFFFF:F
@FS10000125:27:BPA73017-1634:1:1101:3000:1940 2:N:0:15
CTAGCGTTGAGCGTACTCGACGAAGTTAGCAGGGGGGGGGGGGGGGAA
+
F,FFFFFFFFFFFFFFFFFFFFFFFFFFFFFFFFFFFFFFFFFFF:FF
@FS10000125:27:BPA73017-1634:1:1101:3200:1940 2:N:0:15
CGCCGATTGAGCGTACTCGACGAAGTTTACAGGGGGGGGGGGGGGGAA
+
,FFFFFFFFFFFFFFFFFFFFFFFFFF:FFFFFFFFFFFFFFFFFFFF
@FS10000125:27:BPA73017-1634:1:1101:3270:1940 2:N:0:15
TAATCATTGAGCGTACTCGACGAAGTTTAAAGGGGGGGGGGGGGGGGA
+
,:FFFFFFFFFFFFFFFFFFFFFFFFFFFFFFFFFFFFFFFFFFFF,,
@FS10000125:27:BPA73017-1634:1:1101:3540:1940 2:N:0:15
ATTATATTGAGCGTACTCGACGAAGTTGCTGCGGGGGGGGGGGGGGGA
+
:,FFFFFFFFFFFFFFFFFFFFFFFFFFFFFFFFFFFFFFFFFFFFFF
@FS10000125:27:BPA73017-1634:1:1101:3800:1940 2:N:0:15
TTGACGTTGAGCGTACTCGACGAAGTTCACGCGGGGGGGGGGGGGGGA
+
FFFFFFFFFFFFFFFFFFFFFFFFFFFFFFFFFFFFFFFFFFFFFFFF
@FS10000125:27:BPA73017-1634:1:1101:5620:1940 2:N:0:15
TACCCCTTGAGCGTACTCGACGAAGTTTGTTCGGGGGGGGGGGGGGGA
+
FFFFFFFFFFFFFFFFFFFFFFFFFFFFFFFFFFFFFFFFFFFFFFFF
@FS10000125:27:BPA73017-1634:1:1101:6550:1940 2:N:0:15
ATTCTATTGAGCGTACTCGACGAAGTTGTTTGGGGGGGGGGGGGGGAA
+
,FFFF:FFFFFFFFFFFFFFFFFFFFFFFFFFFFFFFFFFFF:FF,:,
@FS10000125:27:BPA73017-1634:1:1101:7100:1940 2:N:0:15
TCCTCATTGAGCGTACTCGACGAAGTTTCAGCGGGGGGGGGGGGGGGA
+
F:F,,,FFFFFFFFFFFFFFFFFFFFF,FF,,FFFFFFFFFFFFFF,F
@FS10000125:27:BPA73017-1634:1:1101:8450:1940 2:N:0:15
TTTACGTTGAGCGTACTCGACGAAGTTGCAAGGGGGGGGGGGGGGAAA
+
FFFFFFFFFFFFFFFFFFFFFFFFFFFFFFFFFFFFFFFFFFFFFF:F
@FS10000125:27:BPA73017-1634:1:1101:8540:1940 2:N:0:15
ATTTATTTGAGCGTACTCGACGAAGTTAGGGGGGGGGGGGGGGAAGTC
+
FFFFFFFFFFFFFFFFFFFFFFFFFFFFFFFFFFFFFFFFFF,FF,F:
@FS10000125:27:BPA73017-1634:1:1101:9180:1940 2:N:0:15
ACAATCTTGAGCGTACTCGACGAAGTTAGCGGGGGGGGGGGGGGGAGA
+
FF:FFFFFFFFFFFFFFFFFFFFFFF:FFFFFFFFFFFFFFFFFFF,,
@FS10000125:27:BPA73017-1634:1:1101:9540:1940 2:N:0:15
ACTATCTTGAGCGTACTCGACGAAGTTCAGAGGGGGGGGGGGGGGGAA
+
FFFFFFFFFFFFFFFFFFFFFFFFFFFFF:FFFFFFFFFFFFFFFF,F
@FS10000125:27:BPA73017-1634:1:1101:11130:1940 2:N:0:15
TACGGTTTGAGCGTACTCGACGAAGTTTGAGGGGGGGGGGGGGGGAAT
+
,:F:FFFFFFFFFFFFFFFFFFFFFFFFFFFFFFFFFFFFFFFF,FF:
@FS10000125:27:BPA73017-1634:1:1101:11210:1940 2:N:0:15
ATTCCCTTGAGCGTACTCGACGAAGTTAGCTCGGGGGGGGGGGGGGGA
+
,FFFFFFFFFFFFFFFFFFFFFFFFFFFFFFFFFFFFFFFFFFFFFFF
@FS10000125:27:BPA73017-1634:1:1101:11780:1940 2:N:0:15
ATCTTTTTGAGCGTACTCGACGAAGTTCAGAGGGGGGGGGGGGGGGGA
+
F,FFFFFFFFFFFFFFFFFFFFFFFFFFFFFFFFFFFFFFFFFFFFFF
@FS10000125:27:BPA73017-1634:1:1101:14380:1940 2:N:0:15
ATACTATTGAGCGTACTCGACGAAGTTTTTAGGGGGGGGGGGGGGGGG
+
FFFFFFFFFFFFFFFFFFFFFFFFFFFFFFFFFFFFFFFFFFFFF::F
@FS10000125:27:BPA73017-1634:1:1101:14760:1940 2:N:0:15
CATGCATTGGGGGGGGGGGGGGGGGAAATCGGAAAAGCGCCTGGTGAA
+
FFFFFFFFFFFFFFFFFFFFFFFF,,,,:,,:F::,,:,,:,,,,,,,
@FS10000125:27:BPA73017-1634:1:1101:14950:1940 2:N:0:15
TCATGTTTGAGCGTACTCGACGAAGTTGCGGGGGGGGGGGGGGGAGAT
+
:F,,FFFFFFFFFFFFFFFFFFFFFFF,F,FFFFFFFFFFFFF,:,,F
@FS10000125:27:BPA73017-1634:1:1101:15390:1940 2:N:0:15
TTCCACTTGAGCGTACTCGACGAAGTTGACCGGGGGGGGGGGGGGGAA
+
FFFFFFFFFFFFFFFFFFFFFFFFFFFFFFFFFFFFFFFFFFFFF,F:
@FS10000125:27:BPA73017-1634:1:1101:1180:1950 2:N:0:15
TCCACCTTGAGCGTACTCGACGAAGTTAACGCGGGGGGGGGGGGGGGA
+
FFFFFFFFFFFFFFFFFFFFFFFFFFFFFFFFFFFFFFFFFFFFFFF,
@FS10000125:27:BPA73017-1634:1:1101:2830:1950 2:N:0:15
TGTCACTTAAGCGTACTCGACGAAGTTTACAGGGGGGGGGGGGGGGAA
+
,,:::FFF,FFFFFFFFFFFFFFFFFFFFFFFFFFFFFFFFFFF:,F:
@FS10000125:27:BPA73017-1634:1:1101:3340:1950 2:N:0:15
TAGCGTTTGAGCGTACTCGACGAAGTTTGTGGGGGGGGGGGGGGGGAA
+
FFFFFFFFFFFFFFFFFFFFFFFFFFFFFFFFFFFFFFFFFFFFF,FF
@FS10000125:27:BPA73017-1634:1:1101:4860:1950 2:N:0:15
CATCCTTTGAGCGTACTCGACGAAGTTAGTGGGGGGGGGGGGGGGGAA
+
FFF,:FFFFFFFFFFFFFFFFFFFFFFFF:F,FFFFFFFFFFFFF,,F
@FS10000125:27:BPA73017-1634:1:1101:4890:1950 2:N:0:15
AATATATTGAGCGTACTCGACGAAGTTACTAGGGGGGGGGGGGGGGAA
+
FFFFFFFFFFFFFFFFFFFFFFFFFFFFFFFFFFFFFFFFFFFFFFFF
@FS10000125:27:BPA73017-1634:1:1101:5480:1950 2:N:0:15
TTATTTTTGAGCGTACTCGACGAAGTTGGCTGGGGGGGGGGGGGGGAA
+
FF,F,FFFFFFFFFFFFFFFFFFFFFF::FFFFFFFFFFFFFFFF,F:
@FS10000125:27:BPA73017-1634:1:1101:5930:1950 2:N:0:15
CACACATTGAGCGTACTCGACGAAGTTCGGGGGGGGGGGGGGGAAGTC
+
FFFFFFFFFFFFFFFFFFFFFFFFFFFFFFFFFFFFFFFFFF,F:,F,
@FS10000125:27:BPA73017-1634:1:1101:6270:1950 2:N:0:15
CTGCCTTTGAGCGTACTCGACGAAGTTCAGCCGGGGGGGGGGGGGGGA
+
FFFFFFFFFFFFFFFFFFFFFFFFFFFFFFFFFFFFFFFFFFFFFFF,
@FS10000125:27:BPA73017-1634:1:1101:6760:1950 2:N:0:15
ATCGCATTGAGCGTACTCGACGAAGTTCTTGCGGGGGGGGGGGGGGGG
+
FFFFFFFFFFFFFFFFFFFFFFFFFFFFFFFFFFFFFFFFFFFFFF:F
@FS10000125:27:BPA73017-1634:1:1101:8440:1950 2:N:0:15
CGAGCATTGAGCGTACTCGACGAAGTTGCGGGGGGGGGGGGGGGAGAT
+
FFFFFFFFFFFFFFFFFFFFFFFFFFFFFFFFFFFFFFFFFFF:F,::
@FS10000125:27:BPA73017-1634:1:1101:8830:1950 2:N:0:15
TCAGTGTTGAGCGTACTCGACGAAGTTCAGTCGGGGGGGGGGGGGGGG
+
,FFFFFFFFFFFFFFFFFFFFFFFFFFFFFFFFFFFFFFFFFFFF:,F
@FS10000125:27:BPA73017-1634:1:1101:8970:1950 2:N:0:15
TACCGGTTGAGCGTACTCGACGAAGTTACGGGGGGGGGGGGGGGAAAT
+
F:FF:FFFFFFFFFFFFFFFFFFFFFFFFFFFFFFFFFFFFFF,F:FF
@FS10000125:27:BPA73017-1634:1:1101:9040:1950 2:N:0:15
TTTATCTTGAGCGTACTCGACGAAGTTCTTCCGGGGGGGGGGGGGGGA
+
FFFFFFFFFFFFFFFFFFFFFFFFFFFFFFFFFFFFFFFFFFFFF::F
@FS10000125:27:BPA73017-1634:1:1101:9550:1950 2:N:0:15
AAATCCTTGAGCGTACTCGACGAAGTGGGGGGGGGGGGGGGAAGTTTA
+
FFFFFFFFFFFFFFFFFFFFFFFFFFFFFFFFFFFFFFFF::,,F,,,
@FS10000125:27:BPA73017-1634:1:1101:10110:1950 2:N:0:15
AAATCTTTGAGCGTACTCGACGAAGTTCTCAGGGGGGGGGGGGGGGGA
+
FFFFFFFFFFFFFFFFFFFFFFFFFFFFFFFFFFFFFFFFFFFFFFF,
@FS10000125:27:BPA73017-1634:1:1101:11210:1950 2:N:0:15
TCGCGCTTGAGCGTACTCGACGAAGTTAAAGGGGGGGGGGGGGGAAGA
+
:F,F:FFFFFFFFFFFFFFFFFFFFFF::F,,F,,F,::FF,,FFF,,
@FS10000125:27:BPA73017-1634:1:1101:11760:1950 2:N:0:15
ATCGTGTTGAGCGTACTCGACGAAGTTCGAAGGGGGGGGGGGGGGGGA
+
F,FFFFFFFFFFFFFFFFFFFFFFFFFFFFFFFFFFFFFFFFFFF::F
@FS10000125:27:BPA73017-1634:1:1101:11820:1950 2:N:0:15
TCTGAATTGAGCGTACTCGACGAAGTTATCACGGGGGGGGGGGGGGGA
+
:FFFFFFFFFFFFFFFFFFFFFFFFFFFFFFFFFFFFFFFFFFFFF,,
@FS10000125:27:BPA73017-1634:1:1101:11870:1950 2:N:0:15
CAGTTCTTGAGCGTACTCGACGAAGTTCCAAGGGGGGGGGGGGGGGAA
+
FFFFFFFFFFFFFFFFFFFFFFFFFFFFFFFFFFFFFFFFFFFFF:FF
@FS10000125:27:BPA73017-1634:1:1101:13300:1950 2:N:0:15
TTTACCTTGAGCGTACTCGACGAAGTTACTATGGGGGGGGGGGGGGGA
+
FFFFFFFFFFFFFFFFFFFFFFFFFFFFFFFFFFFFFFFFFFFFFFFF
@FS10000125:27:BPA73017-1634:1:1101:13710:1950 2:N:0:15
GACATTTTGAGCGTACTCGACGAAGTTTGCGCGGGAGGGGGGGGGGGG
+
,:F,,,FFFFFFFFFFFFFFFFFFFF::,FFFFFFFFFFFFFF,,,,:
@FS10000125:27:BPA73017-1634:1:1101:14080:1950 2:N:0:15
ACTATCTTGAGCGTACTCGACGAAGTTCCGTCGGGGGGGGGGGGGGGG
+
FFFFFFFFFFFFFFFFFFFFFFFFFFFFFFFFFFFFFFFFFFFFF:,F
@FS10000125:27:BPA73017-1634:1:1101:15340:1950 2:N:0:15
TTGCCATTGAGCGTACTCGACGAAGGGGGGGGGGGGGGGAGATCGGAA
+
,FFFFFFFFFFFFFFFFFFFFFFFFFFFFFFFFFFFFFF::F:,,,F:
@FS10000125:27:BPA73017-1634:1:1101:15450:1950 2:N:0:15
TATCGCTTGAGCGTACTCGACGAAGTTGCTGCGGGGGGGGGGGGGGGG
+
FFFFFFFFFFFFFFFFFFFFFFFFFFFFFFFFFFFFFFFFFFFFF:FF
@FS10000125:27:BPA73017-1634:1:1101:15600:1950 2:N:0:15
AAATTCTTGAGCGTACTCGACGAAGGGGGGGGGGGGGGGGGGGGGGTG
+
FFFFFFFFFFFFFFFFFFFFFFFFFFFFFFFFFFFFFFFFF::,,,,,
@FS10000125:27:BPA73017-1634:1:1101:16050:1950 2:N:0:15
CCGGCGTTGAGCGTACTCGACGAAGTTATCCGGGGGGGGGGGGGGGAA
+
FF::F,FFFFFFFFFFFFFFFFFFFFF:F,FFFFFFFFFFFFF::,FF
@FS10000125:27:BPA73017-1634:1:1101:16080:1950 2:N:0:15
TAACGCTTGAGCGTACTCGACGAAGTTGCGCGGGGGGGGGGGGGGGAA
+
FFFFFFFFFFFFFFFFFFFFFFFFFFFFFFFFFFFFFFFFFFFFF,FF
@FS10000125:27:BPA73017-1634:1:1101:2580:1960 2:N:0:15
GTCGTCTTGAGCGTACTCGACGAAGTTATTAGGGGGGGGGGGGGGAGA
+
,,FFFFFFFFFFFFFFFFFFFFFFFFFFFFFFFFFFFFFFFFFFFF,F
@FS10000125:27:BPA73017-1634:1:1101:3200:1960 2:N:0:15
ATGTTATTGAGCGTACTCGACAAAGTTATTAGGGGGGGGGGGGGGGAA
+
FFFFFFFFFFFFFFFFFFFFFFFFFFFFFFFFFFFFFFFFFFFFFF,,
@FS10000125:27:BPA73017-1634:1:1101:3300:1960 2:N:0:15
TAGCGTTTGAGCGTACTCGACGAAGTTTGTGGGGGGGGGGGGGGGGGA
+
FFFFFFFFFFFFFFFFFFFFFFFFFFFFFFFFFFFFFFFFFFFFF,:F
@FS10000125:27:BPA73017-1634:1:1101:3720:1960 2:N:0:15
TAAATATTGAGCGTACTCGACGAAGTTGGAAGGGGGGGGGGGGGGAAA
+
FFFFFFFFFFFFFFFFFFFFFFFFFFFFFFFFFFFFFFFFFFFFFF:F
@FS10000125:27:BPA73017-1634:1:1101:4450:1960 2:N:0:15
TACTTTTTGAGCGTACTCGACGAAGTTAAGGGGGGGGGGGGGGGAAAT
+
,:FFFFFFFFFFFFFFFFFFFFFFFFFFFFFFFFFFFFFFFFF,F:,F
@FS10000125:27:BPA73017-1634:1:1101:4480:1960 2:N:0:15
GCCAATTTGAGCGTACTCGACGAAGTTTCGCCGGGGGGGGGGGGGGAA
+
FF:,FFFFFFFFFFFFFFFFFFFFFFF,:::FFFFFFFFFFFFFFF,F
@FS10000125:27:BPA73017-1634:1:1101:5230:1960 2:N:0:15
CTGGGATTGAGCGTACTCGACGAAGTTAGCCGGGGGGGGGGGGGGGGG
+
FFFFFFFFFFFFFFFFFFFFFFFFFFFFFFFFFFFFFFFFFFFFFF:F
@FS10000125:27:BPA73017-1634:1:1101:6360:1960 2:N:0:15
CACGTTTTGAGCGTACTCGACGAAGTTCCCTCGGGGGGGGGGGGGGGA
+
:,,F,,FFFFFFFFFFFFFFFFFFFFF,,,,,FFFFFFFFFFFF,,,,
@FS10000125:27:BPA73017-1634:1:1101:6690:1960 2:N:0:15
CCTCACTTGAGCGTACTCGACGAAGTTGACTCGGGGGGGGGGGGGGGG
+
FFFFFFFFFFFFFFFFFFFFFFFFFFFFFFFFFFFFFFFFFFFFF,:F
@FS10000125:27:BPA73017-1634:1:1101:6840:1960 2:N:0:15
CCTTATTTGAGCGTACTCGACGAAGTTCGATCGGGGGGGGGGGGGGGA
+
FFFFFFFFFFFFFFFFFFFFFFFFFFFFFFFFFFFFFFFFFFFFFF,F
@FS10000125:27:BPA73017-1634:1:1101:7810:1960 2:N:0:15
CCTACCTTGAGCGTACTCGACGAAGTTTAGCCGGGGGGGGGGGGGGGA
+
FFFFFFFFFFFFFFFFFFFFFFFFFFFFFFFFFFFFFFFFFFFFFFFF
@FS10000125:27:BPA73017-1634:1:1101:8200:1960 2:N:0:15
TTTCATTTGAGCGTACTCGACGAAGTTCTAAGGGGGGGGGGGGGGGGA
+
FFFFFFFFFFFFFFFFFFFFFFFFFFFFFFFFFFFFFFFFFFFFFFFF
@FS10000125:27:BPA73017-1634:1:1101:8660:1960 2:N:0:15
TTAAAATTGAGCGTACTCGACGAAGTTCAGCGGGGGGGGGGGGGGGAA
+
,,FFFFFFFFFFFFFFFFFFFFFFFFFFFFFFFFFFFFFFFFFFF,FF
@FS10000125:27:BPA73017-1634:1:1101:8980:1960 2:N:0:15
GACTTATTGAGCGTACTCGACGAAGTTAGGGGGGGGGGGGGGGAAGTC
+
,:FFFFFFFFFFFFFFFFFFFFFFFFFFFFFFFFFFFFFFFF,F:,F:
@FS10000125:27:BPA73017-1634:1:1101:9120:1960 2:N:0:15
TATAGTTTGAGCGTACTCGACGAAGTTCCACGGGGGGGGGGGGGGGGA
+
FFFFFFFFFFFFFFFFFFFFFFFFFFFFFFFFFFFFFFFFFFFFFFFF
@FS10000125:27:BPA73017-1634:1:1101:10630:1960 2:N:0:15
CCTTCTTTGAGCGTACTCGACGAAGTTTTTGCGGGGGGGGGGGGGGAT
+
,:F,FFFFFFFFFFFFFFFFFFFFFFFFFF,FFFFFFFFFFFFF,,,,
@FS10000125:27:BPA73017-1634:1:1101:10740:1960 2:N:0:15
CTTTTTTTGAGCGTACTCGACGAAAGGGGGGGGGGGGGGGGGAATCCG
+
FFFFFFFFFFFFFFFFFFFFFFFFFFFFFFFFFFFFFFFFF,FF,,,F
@FS10000125:27:BPA73017-1634:1:1101:11980:1960 2:N:0:15
ACGTACTTGAGCGTACTCGACGAAGGGGGGGGGGGGGGGAGATCGGAA
+
FFFFFFFFFFFFFFFFFFFFFFFFFFFFFFFFFFFFFFFF,FFF,,F,
@FS10000125:27:BPA73017-1634:1:1101:12860:1960 2:N:0:15
TTCAATTTGAGCGTACTCGACGAAGTTCGTTCGGGGGGGGGGGGGGGA
+
FFFFFFFFFFFFFFFFFFFFFFFFFFFFFFFFFFFFFFFFFFFFFFFF
@FS10000125:27:BPA73017-1634:1:1101:12890:1960 2:N:0:15
CCTACTTTGAGCGTACTCGACGAAGTTGTGAGGGGGGGGGGGGGGGAA
+
FFFFFFFFFFFFFFFFFFFFFFFFFFFFFFFFFFFFFFFFFFFFF,FF
@FS10000125:27:BPA73017-1634:1:1101:13100:1960 2:N:0:15
CCATTTTTGAGCGTACTCGACGAAGTTTGAAGGGGGGGGGGGGGGGGG
+
FFFFFFFFFFFFFFFFFFFFFFFFFFFFFFFFFFFFFFFFFFFFFFF:
@FS10000125:27:BPA73017-1634:1:1101:14500:1960 2:N:0:15
CTGGTCTTGAGCGTACTCGACGAAGTTTCTGCGGGGGGGGGGGGGGGA
+
FF:FFFFFFFFFFFFFFFFFFFFFFFFFFFFFFFFFFFFFFFFFF::F
@FS10000125:27:BPA73017-1634:1:1101:15140:1960 2:N:0:15
CAATGATTGAGCGTACTCGACGAAGTTGTTCCGGGGGGGGGGGGGGAA
+
FFFFFFFFFFFFFFFFFFFFFFFFFFFFFFFFFFFFFFFFFFFFF:,F
@FS10000125:27:BPA73017-1634:1:1101:15160:1960 2:N:0:15
TACATTTTGAGCGTACTCGACGAAGTTCAGCCGGGGGGGGGGGGGGGA
+
FFFFFFFFFFFFFFFFFFFFFFFFFFFFFFFFFFFFFFFFFFFFFFFF
@FS10000125:27:BPA73017-1634:1:1101:15760:1960 2:N:0:15
ATCCCCTTGAGCGTACTCGACGAGGTTGGGCCGGGGGGGGGGGGGGGA
+
FFFFFFFFFFFFFFFFFFFFFFFFFFFFFFFFFFFFFFFFFFFFFFF,
@FS10000125:27:BPA73017-1634:1:1101:1250:1970 2:N:0:15
TCGGGCTTGAGCGTACTCGACGAAGTTCTTTCGGGGGGGGGGGGGGGG
+
,FFFFFFFFFFFFFFFFFFFFFFFFFFFFFFFFFFFFFFFFFFFFFF,
@FS10000125:27:BPA73017-1634:1:1101:1750:1970 2:N:0:15
TCGAGCTTGAGCGTACTCGACGAAGTTTGTACGGGGGGGGGGGGGGGA
+
FFFFFFFFFFFFFFFFFFFFFFFFFFFFFFFFFFFFFFFFFFFFF:FF
@FS10000125:27:BPA73017-1634:1:1101:2130:1970 2:N:0:15
TTAGACTTGAGCGTACTCGACGAAGTTGGCAGGGGGGGGGGGGGGGGA
+
FFFFFFFFFFFFFFFFFFFFFFFFFFFFFFFFFFFFFFFFFFFFFF,,
@FS10000125:27:BPA73017-1634:1:1101:2290:1970 2:N:0:15
CCTCTCTTGAGCGTACTCGACGAAGTTCGTTCGGGGGGGGGGGGGGGA
+
FFFFFFFFFFFFFFFFFFFFFFFFFFFFFFFFFFFFFFFFFFFFFFF,
@FS10000125:27:BPA73017-1634:1:1101:3950:1970 2:N:0:15
TAGGTATTGAGCGTACTCGACGAAGTTACGAGGGGGGGGGGGGGGGGA
+
FFFFFFFFFFFFFFFFFFFFFFFFFFFFFFFFFFFFFFFFFFFFFFF,
@FS10000125:27:BPA73017-1634:1:1101:4440:1970 2:N:0:15
TATTCATTGAGCGTACTCGACGAAGTTGCGTGGGGGGGGGGGGGGGGA
+
FFF:F:FFFFFFFFFFFFFFFFFFFFFFFFFFFFFFFFFFFFFFFF:F
@FS10000125:27:BPA73017-1634:1:1101:5630:1970 2:N:0:15
TAATCGTTGAGCGTACTCGACGAAGTTATGAGGGGGGGGGGGGGGGAA
+
,:FFFFFFFFFFFFFFFFFFFFFFFFFFFFFFFFFFFFFFFFFFF:FF
@FS10000125:27:BPA73017-1634:1:1101:6570:1970 2:N:0:15
TCGGCTTTGAGCGTACTCGACGAAGTGGGGGGGGGGGGGGGAAATCGA
+
,FFFFFFFFFFFFFFFFFFFFFFFFFFFFFFFFFFFFFFFFF,FFF,,
@FS10000125:27:BPA73017-1634:1:1101:7150:1970 2:N:0:15
AACATCTTGAGCGTACTCGACGAAGTTATGTCGGGGGGGGGGGGGGGA
+
FFFFFFFFFFFFFFFFFFFFFFFFFFFFFFFFFFFFFFFFFFFFFFFF
@FS10000125:27:BPA73017-1634:1:1101:7280:1970 2:N:0:15
TGTCTGTTGAGCGTACTCGACGAAGTTCTTGCGGGGGGGGGGGGGGGA
+
,F:F:FFFFFFFFFFFFFFFFFFFFFFF,F,FFFFFFFFFFFFFFFFF
@FS10000125:27:BPA73017-1634:1:1101:9160:1970 2:N:0:15
TCAGGATTGAGCGTACTCGACGAAGTTCTGTTGGGGGGGGGGGGGGGA
+
,FFFFFFFFFFFFFFFFFFFFFFFFFFFFFFFFFFFFFFFFFFFFFFF
@FS10000125:27:BPA73017-1634:1:1101:9260:1970 2:N:0:15
CTATCATTGAGCGTACTCGACGAAGTTCGGCCGGGGGGGGGGGGGGGG
+
FFFFFFFFFFFFFFFFFFFFFFFFFFFFFFFFFFFFFFFFFFFFFF::
@FS10000125:27:BPA73017-1634:1:1101:9330:1970 2:N:0:15
CTAGCGTTGAGCGTACTCGACGAAGTTACTTGGGGGGGGGGGGGGGAA
+
F,FFFFFFFFFFFFFFFFFFFFFFFFFFFFFFFFFFFFFFFFFFF:FF
@FS10000125:27:BPA73017-1634:1:1101:9940:1970 2:N:0:15
TATGCATTGAGCGTACTCGACGAAGTTGACTGGGGGGGGGGGGGGGGA
+
F,FFFFFFFFFFFFFFFFFFFFFFFFFFFFFFFFFFFFFFFFFFFFF,
@FS10000125:27:BPA73017-1634:1:1101:10330:1970 2:N:0:15
TATCTTTTGAGCGTACTCGACGAAGTTGCACCGGGGGGGGGGGGGGAA
+
:,:FFFFFFFFFFFFFFFFFFFFFFFF:FFFFFFFFFFFFFFF:FF:F
@FS10000125:27:BPA73017-1634:1:1101:10670:1970 2:N:0:15
CTCGTATTGAGCGTACTCGACGAAGTTAGGGGGGGGGGGGGGGAGGTT
+
FFFFFFFFFFFFFFFFFFFFFFFFFFFFFFFFFFFFFFFFFF,,,,F,
@FS10000125:27:BPA73017-1634:1:1101:10680:1970 2:N:0:15
AATCCCTTGAGCGTACTCGACGAAGTTTCATGGGGGGGGGGGGGGGAA
+
F,F,,FFFFFFFFFFFFFFFFFFFFFF,,,,FFFFFFFFFFFFFF,FF
@FS10000125:27:BPA73017-1634:1:1101:11000:1970 2:N:0:15
ATCAAATTGAGCGTACTCGACGAAGTTGCGGGGGGGGGGGGGGGGAAA
+
FFFFFFFFFFFFFFFFFFFFFFFFFFFFFFFFFFFFFFFFFFFF::F:
@FS10000125:27:BPA73017-1634:1:1101:12090:1970 2:N:0:15
CTTATCTTGAGCGTACTCGACGAAGGGGGGGGGGGGGGGGGGAAGTTG
+
FF:F:FFFFFFFFFFFFFFFFFFFFFF::FFFFFFFFFFFF:FF,F,:
@FS10000125:27:BPA73017-1634:1:1101:12200:1970 2:N:0:15
AGTGCATTGAGCGTACTCGACGAAGTTTTTGCGGGGGGGGGGGGGGGA
+
F,FFFFFFFFFFFFFFFFFFFFFFFFFFFFFFFFFFFFFFFFF:F,FF
@FS10000125:27:BPA73017-1634:1:1101:12450:1970 2:N:0:15
TTTCGGTTGAGCGTACTCGACGAAGTTACACGGGGGGGGGGGGGGGGA
+
FFFFFFFFFFFFFFFFFFFFFFFFFFFFFFFFFFFFFFFFFFFFFF:F
@FS10000125:27:BPA73017-1634:1:1101:13310:1970 2:N:0:15
TCTTACTTGAGCGTACTCGACGAAGTTGGGGGGGGGGGGGGGAATTCG
+
FFFFFFFFFFFFFFFFFFFFFFFFFFFFFFFFFFFFFFFFF,F,,F:F
@FS10000125:27:BPA73017-1634:1:1101:13350:1970 2:N:0:15
TCTTACTTGAGCGTACTCGACGAAGTTGGGGGGGGGGGGGGGAAGTTG
+
FFFFFFFFFFFFFFFFFFFFFFFFFFFFFFFFFFFFFFFFF:,F,F,,
@FS10000125:27:BPA73017-1634:1:1101:13400:1970 2:N:0:15
TTTTGTTTGAGCGTACTCGACGAAGTTTAAGGGGGGGGGGGGGGGAAA
+
F,F:F:FFFFFFFFFFFFFFFFFFFFFFFFFFFFFFFFFFFFFF,F,,
@FS10000125:27:BPA73017-1634:1:1101:14090:1970 2:N:0:15
TTTTTTTTGAGCGTACTCGACGAAGCGGGGGGGGGGGGGGGGGAGGGG
+
,FFFFFFFFFFFFFFFFFFFFFFFFFFFFFFFFFFFFFFFFF:F,,,:
@FS10000125:27:BPA73017-1634:1:1101:14820:1970 2:N:0:15
TCCATCTTGAGCGTACTCGACGAAGTTACGGGGGGGGGGGGGGGAAAT
+
,FFFFFFFFFFFFFFFFFFFFFFFFFFFFFFFFFFFFFFFFFF:FF:F
@FS10000125:27:BPA73017-1634:1:1101:15100:1970 2:N:0:15
GGGTCTTTGAGCGTACTCGACGAAGTTCAGAGGGGGGGGGGGGGGGGA
+
:,FFFFFFFFFFFFFFFFFFFFFFFFFFFFFFFFFFFFFFFFFFF:,,
@FS10000125:27:BPA73017-1634:1:1101:15660:1970 2:N:0:15
AAAGGTTTGAGCGTACTCGACGAAGTTAATTGGGGGGGGGGGGGGGAA
+
,,FFFFFFFFFFFFFFFFFFFFFFFFFFFFFFFFFFFFFFFFFFF:,F
@FS10000125:27:BPA73017-1634:1:1101:16370:1970 2:N:0:15
ACTTTATTGAGCGTACTCGACGAAGTTCGAAGGGGGGGGGGGGGGGGA
+
FFFFFFFFFFFFFFFFFFFFFFFFFFFFFFFFFFFFFFFFFFFFF,,,
@FS10000125:27:BPA73017-1634:1:1101:1110:1980 2:N:0:15
TTGAACTTGAGCGTACTCGACGAAGTTTCTACGGGGGGGGGGGGGGGA
+
FFFFFFFFFFFFFFFFFFFFFFFFFFFFFFFFFFFFFFFFFFFFFF:F
@FS10000125:27:BPA73017-1634:1:1101:1450:1980 2:N:0:15
TTCCTTTTGAGCGTACTCGACGAAGTTGGGGGGGGGGGGGGGAGATCG
+
FFFFFFFFFFFFFFFFFFFFFFFFFFFFFFFFFFFFFFFFF,F,,F:F
@FS10000125:27:BPA73017-1634:1:1101:1900:1980 2:N:0:15
TTCCGCTTGAGCGTACTCGACGAAGTTGCCTGGGGGGGGGGGGGGGGG
+
FFFFFFFFFFFFFFFFFFFFFFFFFFFFFFFFFFFFFFFFFFFFFFF,
@FS10000125:27:BPA73017-1634:1:1101:2630:1980 2:N:0:15
TTTAGGTTGAGCGTACTCGACGAAGTTAGCGGGGGGGGGGGGGGGGAA
+
,,:FFFFFFFFFFFFFFFFFFFFFFFFFFFFFFFFFFFFFFFFFF,FF
@FS10000125:27:BPA73017-1634:1:1101:3090:1980 2:N:0:15
TTCTTATTGAGCGTACTCGACGAAGTTCAGAGGGGGGGGGGGGGGGAA
+
FFFFFFFFFFFFFFFFFFFFFFFFFFFFFFFFFFFFFFFFF:FFFF,:
@FS10000125:27:BPA73017-1634:1:1101:3340:1980 2:N:0:15
ATGAGTTTGAGCGTACTCGACGAAGGGGGGGGGGGGGGGAAATCGGAA
+
FFFFFFFFFFFFFFFFFFFFFFFFFFFFFFFFFFFFFFF:,FF:,,F,
@FS10000125:27:BPA73017-1634:1:1101:3550:1980 2:N:0:15
AATGCATTGAGCGTACTCGACGAAGTTCAGCCGGGGGGGGGGGGGGGA
+
FFFFFFFFFFFFFFFFFFFFFFFFFFFFFFFFFFFFFFFFFFFFFFFF
@FS10000125:27:BPA73017-1634:1:1101:3570:1980 2:N:0:15
ATTATGTTGAGCGTACTCGACGAAGTTGCGTGGGGGGGGGGGGGGGAA
+
FFFFFFFFFFFFFFFFFFFFFFFFFFFFFFFFFFFFFFFFFFFFFF,F
@FS10000125:27:BPA73017-1634:1:1101:4520:1980 2:N:0:15
CTTCTTTTGAGCGTACTCGACGAAGCTGCAGGGGGGGGGGGGGGGAGA
+
FF,F,FFFFFFFFFFFFFFFFFFFFFFFF,FFFFFFFFFFFFFF::,F
@FS10000125:27:BPA73017-1634:1:1101:4890:1980 2:N:0:15
CCTCGGTTGAGCGTACTCGACGAAGTTGTTCGGGGGGGGGGGGGGGGG
+
FFFFFFFFFFFFFFFFFFFFFFFFFFFFFFFFFFFFFFFFFFFFFFFF
@FS10000125:27:BPA73017-1634:1:1101:5170:1980 2:N:0:15
CCAGTGTTGAGCGTACTCGACGAAGTTGTAGGGGGGGGGGGGGGGGGG
+
FFFFFFFFFFFFFFFFFFFFFFFFFFFFFFFFFFFFFFFFFFFF,:,F
@FS10000125:27:BPA73017-1634:1:1101:5370:1980 2:N:0:15
AGTCTTTTGAGCGTACTCGACGAAGTTTAAAAGGGGGGGGGGGGGGGG
+
F:FFFFFFFFFFFFFFFFFFFFFFFFFFFFFFFFFFFFFFFFFFFFFF
@FS10000125:27:BPA73017-1634:1:1101:5540:1980 2:N:0:15
ATTCATTTGAGCGTACTCGACGAAGTTGGGGGGGGGGGGGGGAAATCG
+
,,FFFFFFFFFFFFFFFFFFFFFFFFFFFFFFFFFFFFFFF,F,:FFF
@FS10000125:27:BPA73017-1634:1:1101:5730:1980 2:N:0:15
TTGATATTGAGCGTACTCGACGAAGTTGGACCGGGGGGGGGGGGGGGG
+
F,FFFFFFFFFFFFFFFFFFFFFFFFFFFFFFFFFFFFFFFFFFFFFF
@FS10000125:27:BPA73017-1634:1:1101:5910:1980 2:N:0:15
CCGCGCTTGAGCGTACTCGACGAAGTTGCGCCGGGGGGGGGGGGGGGA
+
FFFFFFFFFFFFFFFFFFFFFFFFFFFFFFFFFFFFFFFFFFFFF:,F
@FS10000125:27:BPA73017-1634:1:1101:7260:1980 2:N:0:15
TCCCTTTTGAGCGTACTCGACGAAGTTAAACCGGGGGGGGGGGGGGGA
+
FFFFFFFFFFFFFFFFFFFFFFFFFFFFFFFFFFFFFFFFFFFFFF:F
@FS10000125:27:BPA73017-1634:1:1101:7270:1980 2:N:0:15
TCCCTTTTGAGCGTACTCGACGAAGTTAAACCGGGGGGGGGGGGGGGA
+
FFFFFFFFFFFFFFFFFFFFFFFFFFFFFFFFFFFFFFFFFFFFFFF,
@FS10000125:27:BPA73017-1634:1:1101:8050:1980 2:N:0:15
TGCATTTTGAGCGTACTCGACGAAGTTTACGGGGGGGGGGGGGGGAGG
+
F,FF:FFFFFFFFFFFFFFFFFFFFFFFFFFFFFFFFFFFFFFFF,FF
@FS10000125:27:BPA73017-1634:1:1101:8080:1980 2:N:0:15
TTTGGGTTGAGCGTACTCGACGAAGTTCTCAAGGGGGGGGGGGGGGGA
+
FFFFFFFFFFFFFFFFFFFFFFFFFFFFFFFFFFFFFFFFFFFFF:FF
@FS10000125:27:BPA73017-1634:1:1101:10260:1980 2:N:0:15
TACCTATTGAGCGTACTCGACGAAGTTGCTGCGGGGGGGGGGGGGGGG
+
,,FF::FFFFFFFFFFFFFFFFFFFFF,,,,:FFFFFFFFFFFFFF::
@FS10000125:27:BPA73017-1634:1:1101:10630:1980 2:N:0:15
TTCCTTTTGAGCGTACTCGACGAAGTTCAAAGGGGGGGGGGGGGGGAA
+
F,FFFFFFFFFFFFFFFFFFFFFFFFFFFFFFFFFFFFFFFFF:F,FF
@FS10000125:27:BPA73017-1634:1:1101:11420:1980 2:N:0:15
GTTTCCTTGAGCGTACTCGACGAAGTTGTCTGGGGGGGAGGGGGGGGG
+
:FFFFFFFFFFFFFFFFFFFFFFFFFFFFFFFFFFFFFFFFFFFFFF:
@FS10000125:27:BPA73017-1634:1:1101:11680:1980 2:N:0:15
TAAGGATTGAGCGTACTCGACGAAGTTTGATCGGGGGGGGGGGGGGGG
+
,:FFFFFFFFFFFFFFFFFFFFFFFFFFFFFFFFFFFFFFFFFFFFFF
@FS10000125:27:BPA73017-1634:1:1101:12160:1980 2:N:0:15
AATTGATTGAGCGTACTCGACGAAGTTGTGCCGGGGGGGGGGGGGGGG
+
F:FFFFFFFFFFFFFFFFFFFFFFFFFFFFFFFFFFFFFFFFFFFFFF
@FS10000125:27:BPA73017-1634:1:1101:12690:1980 2:N:0:15
GCTGCCTTGAGCGTACTCGACGAAGTTTTAGCGGGGGGGGGGGGGGGA
+
,FFFFFFFFFFFFFFFFFFFFFFFFFFFFFFFFFFFFFFFFFFFFFFF
@FS10000125:27:BPA73017-1634:1:1101:12940:1980 2:N:0:15
TCGATCTTGAGCGTACTCGACGAAGTTGAAGGGGGGGGGGGGGGGAAA
+
,FFFFFFFFFFFFFFFFFFFFFFFFFFFFFFFFFFFFFFFFFFF,F,,
@FS10000125:27:BPA73017-1634:1:1101:13890:1980 2:N:0:15
AGTCATTTGAGCGTACTCGACGAAGTTAGATGGGGGGGGGGGGGGGAA
+
F:FFFFFFFFFFFFFFFFFFFFFFFFFFFFFFFFFFFFFFFFFFF,,,
@FS10000125:27:BPA73017-1634:1:1101:3040:1990 2:N:0:15
CCGAATTTGAGCGTACTCGACGAAGTTAAGTGGGGGGGGGGGGGGGGA
+
FFFFFFFFFFFFFFFFFFFFFFFFFFFFFFFFFFFFFFFFFFFFFF:F
@FS10000125:27:BPA73017-1634:1:1101:3060:1990 2:N:0:15
CTAGCGTTGAGCGTACTCGACGAAGTTAGCAGGGGGGGGGGGGGGGAA
+
F,FFFFFFFFFFFFFFFFFFFFFFFFFFFFFFFFFFFFFFFFFFFFFF
@FS10000125:27:BPA73017-1634:1:1101:3130:1990 2:N:0:15
AATTTCTTGAGCGTACTCGACGAAGTTGACGGGGGGGGGGGGGGGAAA
+
FFFFFFFFFFFFFFFFFFFFFFFFFFFFFFFFFFFFFFFFFFF,:,,,
@FS10000125:27:BPA73017-1634:1:1101:6060:1990 2:N:0:15
ATCCGCTTGAGCGTACTCGACGAAGTTTAATGGGGGGGGGGGGGGGAA
+
:FFFFFFFFFFFFFFFFFFFFFFFFFFFFFFFFFFFFFFFFFFFFFFF
@FS10000125:27:BPA73017-1634:1:1101:6260:1990 2:N:0:15
CATATCTTGAGCGTACTCGACGAAGCGGGGGGGGGGGGGGAAATCGGA
+
FF:FFFFFFFFFFFFFFFFFFFFFFFFFFFFFFFFFFFF:,:,F,,,F
@FS10000125:27:BPA73017-1634:1:1101:7410:1990 2:N:0:15
ATTGATTTGAGCGTACTCGACGAAGTTCGGGGGGGGGGGGGGGAAATC
+
FFFFFFFFFFFFFFFFFFFFFFFFFFFFFFFFFFFFFFFFFF,F,,FF
@FS10000125:27:BPA73017-1634:1:1101:7940:1990 2:N:0:15
TTATTATTGAGCGTACTCGACGAAGTTGTGTCGGGGGGGGGGGGGGGA
+
F,FFFFFFFFFFFFFFFFFFFFFFFFFFFFFFFFFFFFFFFFFFFF,F
@FS10000125:27:BPA73017-1634:1:1101:7970:1990 2:N:0:15
CCTCATTTGAGCGTACTCGACGAAGTTCATTGGGGGGGGGGGGGGGGA
+
FFFFFFFFFFFFFFFFFFFFFFFFFFFFFFFFFFFFFFFFFFFFFFF,
@FS10000125:27:BPA73017-1634:1:1101:8250:1990 2:N:0:15
ACGATTTTGAGCGTACTCGACGAAGGGGGGGGGGGGGGGAGATCGGAA
+
FFFFFFFFFFFFFFFFFFFFFFFFFFFFFFFFFFFFFFFF:FFF,,F:
@FS10000125:27:BPA73017-1634:1:1101:8860:1990 2:N:0:15
TTTTTGTTGAGCGTACTCGACGAAGTGGGGGGGGGGGGGGGGAAATCG
+
FFFFF:FFFFFFFFFFFFFFFFFFFFFFFFFFFFFFFFFFF:,,,:F:
@FS10000125:27:BPA73017-1634:1:1101:8890:1990 2:N:0:15
GAACTTTTGAGCGTACTCGACGAAGTTTACAGGGGGGGGGGGGGGGAA
+
,:FFFFFFFFFFFFFFFFFFFFFFFFFFFFFFFFFFFFFFFFFFF,FF
@FS10000125:27:BPA73017-1634:1:1101:9200:1990 2:N:0:15
CAACGTTTGAGCGTACTCGACGAAGTTGGTTCAGGGGGGGGGGGGGGA
+
,FF:F,FFFFFFFFFFFFFFFFFFFFF,,F,FFFFFFFFFFFFFFFF,
@FS10000125:27:BPA73017-1634:1:1101:9940:1990 2:N:0:15
TCGGGGTTGAGCGTACTCGACGAAGTTAAGCGGGGGGGGGGGGGGGAA
+
F,F,F:FFFFFFFFFFFFFFFFFFFFFF:FFFFFFFFFFFFFFFF:,F
@FS10000125:27:BPA73017-1634:1:1101:9970:1990 2:N:0:15
TCGTTTTTGAGCGTACTCGACGAAGAGGGGGGGGGGGGGGGAAATCGG
+
FFFFFFFFFFFFFFFFFFFFFFFFFFFFFFFFFFFFFFFFFF,,F:,,
@FS10000125:27:BPA73017-1634:1:1101:10730:1990 2:N:0:15
AATGGTTTGAGCGTACTCGACGAAGTTATTTGGGGGGGGGGGGGGGGG
+
::,FFFFFFFFFFFFFFFFFFFFFFFFFF,:FFFFFFFFFFFFFFF,:
@FS10000125:27:BPA73017-1634:1:1101:11580:1990 2:N:0:15
CAAGTATTGAGCGTACTCGACGAAGTTTCAAGGGGGGGGGGGGGGGGA
+
FFFFFFFFFFFFFFFFFFFFFFFFFFFFFFFFFFFFFFFFFFFFFF:F
@FS10000125:27:BPA73017-1634:1:1101:12630:1990 2:N:0:15
AACGATTTGAGCGTACTCGACGAAAGGGGGGGGGGGGGGGAAATCGGA
+
FFFFFFFFFFFFFFFFFFFFFFFFFFFFFFFFFFFFFFFFF,,F,,,,
@FS10000125:27:BPA73017-1634:1:1101:12700:1990 2:N:0:15
TAGTCATTGAGCGTACTCGACGAAGTTATCGGGGGGGGGGGGGGGAAA
+
FFFFFFFFFFFFFFFFFFFFFFFFFFFFFFFFFFFFFFFFFFFFF::,
@FS10000125:27:BPA73017-1634:1:1101:12790:1990 2:N:0:15
TACTATTTGAGCGTACTCGACGAAGTTAGGTCGGGGGGGGGGGGGGGA
+
:FFFFFFFFFFFFFFFFFFFFFFFFFFF,::FFFFFFFFFFFF:FF,F
@FS10000125:27:BPA73017-1634:1:1101:13400:1990 2:N:0:15
ATTGTTTTGAGCGTACTCGACGAAGTTCCAAGGGGGGGGGGGGGGGGA
+
FFFFFFFFFFFFFFFFFFFFFFFFFFFFFFFFFFFFFFFFFFFFFF:F
@FS10000125:27:BPA73017-1634:1:1101:14490:1990 2:N:0:15
TAAATATTGAGCGTACTCGACGAAGTTACAAGGGGGGGGGGGGGGGGA
+
FFFFFFFFFFFFFFFFFFFFFFFFFFFFFFFFFFFFFFFFFFFFFF,F
@FS10000125:27:BPA73017-1634:1:1101:14630:1990 2:N:0:15
AACGCATTGAGCGTACTCGACGAAATTACAGGGGGGGGGGGGGGGGGA
+
FFF:FFFFFFFFFFFFFFFFFFFFFFFFFFFFFFFFFFFFFFFF,,,,
@FS10000125:27:BPA73017-1634:1:1101:1070:2000 2:N:0:15
TTGGTTTTGAGCGTACTCGACGAAGTTTGAAGGGGGGGGGGGGGGAAA
+
,:FFFFFFFFFFFFFFFFFFFFFFFFFFFFFFFFFFFFFFFFFFFFF:
@FS10000125:27:BPA73017-1634:1:1101:2610:2000 2:N:0:15
ATATCATTGAGCGTACTCGACGAAGTTGACTCGGGGGGGGGGGGGGGA
+
FFFFFFFFFFFFFFFFFFFFFFFFFFFFFFFFFFFFFFFFFFFFFF:F
@FS10000125:27:BPA73017-1634:1:1101:3090:2000 2:N:0:15
TCATAATTGAGCGTACTCGACGAAGTTCGACGGGGGGGGGGGGGGGAA
+
,FFFFFFFFFFFFFFFFFFFFFFFFFFFFFFFFFFFFFFFFFFFF,FF
@FS10000125:27:BPA73017-1634:1:1101:3680:2000 2:N:0:15
CTAAGGTTGAGCGTACTCGACGAAGTTTCAAGGGGGGGGGGGGGGGAA
+
FFFFFFFFFFFFFFFFFFFFFFFFFFFFFFFFFFFFFFFFFFFFF,:F
@FS10000125:27:BPA73017-1634:1:1101:7210:2000 2:N:0:15
TAAATCTTGAGCGTACTCGACGAAGTTACTAGGGGGGGGGGGGGGGAA
+
,:FFFFFFFFFFFFFFFFFFFFFFFFFFFFFFFFFFFFFFFFFFF,FF
@FS10000125:27:BPA73017-1634:1:1101:7300:2000 2:N:0:15
ATTTGCTTGAGCGTACTCGACGAAGGGGGGGGGGGGGGGAGATCGGAA
+
FFFFFFFFFFFFFFFFFFFFFFFFFFFFFFFFFFFFFFF,,:F:,:F:
@FS10000125:27:BPA73017-1634:1:1101:7850:2000 2:N:0:15
ATCGTTTTGAGCGTACTCGACGAAGTTAGTAGGGGGGGGGGGGGGGGG
+
FFFFFFFFFFFFFFFFFFFFFFFFFFFFFFFFFFFFFFFFFFFFFF::
@FS10000125:27:BPA73017-1634:1:1101:8390:2000 2:N:0:15
TTACGATTGAGCGTACTCGACGAAGTTGCAAGGGGGGGGGGGGGGAAA
+
F,FFFFFFFFFFFFFFFFFFFFFFFFFFFFFFFFFFFFFFFFFF:FF,
@FS10000125:27:BPA73017-1634:1:1101:8720:2000 2:N:0:15
CCTAATTTGAGCGTACTCGACGAAGTTGCCGGGGGGGGGGGGGGAGAT
+
FFFFFFFFFFFFFFFFFFFFFFFFFFFFFFFFFFFFFFFFFFFF:,,F
@FS10000125:27:BPA73017-1634:1:1101:8760:2000 2:N:0:15
ATTGTCTTGAGCGTACTCGACGAAGTTGCAAGGGGGGGGGGGGGGGGA
+
F,FFFFFFFFFFFFFFFFFFFFFFFFFFFFFFFFFFFFFFFFFFFF,F
@FS10000125:27:BPA73017-1634:1:1101:9730:2000 2:N:0:15
ACACATTTGAGCGTACTCGACGAAGTTCATTCGGGGGGGGGGGGGGGG
+
FFFFFFFFFFFFFFFFFFFFFFFFFFFFFFFFFFFFFFFFFFFFFFFF
@FS10000125:27:BPA73017-1634:1:1101:10560:2000 2:N:0:15
TAATTATTGAGCGTACTCGACGAAGTTCAAAGGGGGGGGGGGGGGGGG
+
FFFFFFFFFFFFFFFFFFFFFFFFFFFFFFFFFFFFFFFFFF:F::,F
@FS10000125:27:BPA73017-1634:1:1101:10890:2000 2:N:0:15
GAGAATTTGAGCGTACTCGACGAAGTTTGGGCGGGGGGGGGGGGGGGG
+
,FFFFFFFFFFFFFFFFFFFFFFFFFFFFFFFFFFFFFFFFFFFFF:,
@FS10000125:27:BPA73017-1634:1:1101:11660:2000 2:N:0:15
CAATTATTGAGCGTACTCGACGAAGTTAGCAGGGGGGGGGGGGGGGGG
+
FFFFFFFF::FFFFFFFFFFFFFFFFFFFFFFFFFF:FFFF:FF:,,:
@FS10000125:27:BPA73017-1634:1:1101:12110:2000 2:N:0:15
TAGGCGTTGAGCGTACTCGACGAAGTTATGCGGGGGGGGGGGGGGGAA
+
FFFFFFFFFFFFFFFFFFFFFFFFFFFFFFFFFFFFFFFFFFFFF,FF
@FS10000125:27:BPA73017-1634:1:1101:12690:2000 2:N:0:15
CACACGTTGAGCGTACTCGACGAAGTTAGGTGGGGGGGGGGGGGGGGA
+
FFFFFFFFFFFFFFFFFFFFFFFFFFFFFFFFFFFFFFFFFFFF:FFF
@FS10000125:27:BPA73017-1634:1:1101:13440:2000 2:N:0:15
TTACTTTTGAGCGTACTCGACGAAGTTAGACCGGGGGGGGGGGGGGGA
+
,,FFFFFFFFFFFFFFFFFFFFFFFFFFFFFFFFFFFFFFFFFFF:,F
@FS10000125:27:BPA73017-1634:1:1101:13570:2000 2:N:0:15
TTTGTTTTGAGCGTACTCGACGAAGGGGGGGGGGGGGGGAGATCGGAA
+
,,FFFFFFFFFFFFFFFFFFFFFFFFFFFFFFFFFFFF:F,,FF,,:,
@FS10000125:27:BPA73017-1634:1:1101:14470:2000 2:N:0:15
CCGAAGTTGAGCGTACTCGACGAAGTTACGGGGGGGGGGGGGGGAGAT
+
FFFFFFFFFFFFFFFFFFFFFFFFFFFFFFFFFFFFFFFFFFF,:,,F
@FS10000125:27:BPA73017-1634:1:1101:16450:2000 2:N:0:15
CCAGTGTTGAGCGTACTCGACGAAGTTTGAAGGGGGGGGGGGGGGGAA
+
FFF,FFFFF:FFFFFFFFFFFFFFFFFFFFFFFFFFFFFFFF:,:,,:
@FS10000125:27:BPA73017-1634:1:1101:1120:2010 2:N:0:15
TAGCACTTGAGCGTACTCGACGAAGTTGCGTGGGGGGGGGGGGGGGAA
+
,,FFFFFFFFFFFFFFFFFFFFFFFFFFFFFFFFFFFFFFFFFFFFFF
@FS10000125:27:BPA73017-1634:1:1101:1500:2010 2:N:0:15
TAGGGTTTGAGCGTACTCGACGAAGTTAAGTGGGGGGGGGGGGGGGAA
+
F,FFFFFFFFFFFFFFFFFFFFFFFFFFFFFFFFFFFFFFFFFFFF:,
@FS10000125:27:BPA73017-1634:1:1101:2320:2010 2:N:0:15
CTCGCCTTGAGCGTACTCGACGAAGTTACTTGGGGGGGGGGGGGGGGA
+
FFFFFFFFFFFFFFFFFFFFFFFFFFFFFFFFFFFFFFFFFFFFFFFF
@FS10000125:27:BPA73017-1634:1:1101:4150:2010 2:N:0:15
CCCTCCTTGAGCGTACTCGACGAAGCGGGGGGGGGGGGGGGGAAATCG
+
FFFFFFFFFFFFFFFFFFFFFFFFFFFFFFFFFFFFFFFFF,::,F,:
@FS10000125:27:BPA73017-1634:1:1101:4260:2010 2:N:0:15
TTAAGGTTGAGCGTACTCGACGAAGTTCTTGCGGGGGGGGGGGGGGGG
+
,FFFFFFFFFFFFFFFFFFFFFFFFFFFFFFFFFFFFFFFFFFFFFF,
@FS10000125:27:BPA73017-1634:1:1101:4710:2010 2:N:0:15
ATTAATTTGAGCGTACTCGACGAAGGGGGGGGGGGGGGGAAATCGGAA
+
FFFFFFFFFFFFFFFFFFFFFFFFFFFFFFFFFFFFFFF,,:F,,,::
@FS10000125:27:BPA73017-1634:1:1101:5100:2010 2:N:0:15
TCGTTCTTGAGCGTACTCGACGAAGTTGTATCGGGGGGGGGGGGGGGG
+
,F,,,FFFFFFFFFFFFFFFFFFFFFFFF,:FFFFFFFFFFFFFFFF,
@FS10000125:27:BPA73017-1634:1:1101:5590:2010 2:N:0:15
TTACTATTGAGCGTACTCGACGAAGTTGGGGGGGGGGGGGGGAGTTCG
+
,FFFFFFFFFFFFFFFFFFFFFFFFFFFFFFFFFFFFFFFF:,,,FF:
@FS10000125:27:BPA73017-1634:1:1101:5690:2010 2:N:0:15
AAATCGTTGAGCGTACTCGACGAAGTTGGAACGGGGGGGGGGGGGGGA
+
,:F:F,FFFFFFFFFFFFFFFFFFFFF:F:FFFFFFFFFFFFFFFFF:
@FS10000125:27:BPA73017-1634:1:1101:6380:2010 2:N:0:15
CCTTTATTGAGCGTACTCGACGAGGTTCATACGGGGGGGGGGGGGGGA
+
FFFFFFFFFFFFFFFFFFFFFFFFFFFFFFFFFFFFFFFFFFFFFFF,
@FS10000125:27:BPA73017-1634:1:1101:7230:2010 2:N:0:15
AAGCAATTGAGCGTACTCGACGAAGTTGGAAGGGGGGGGGGGGGGGAA
+
FFFFFFFFFFFFFFFFFFFFFFFFFFFFFFFFFFFFFFFFFFFFFFFF
@FS10000125:27:BPA73017-1634:1:1101:7250:2010 2:N:0:15
TCCCTTTTGAGCGTACTCGACGAAGTTAAACCGGGGGGGGGGGGGGGG
+
FFFFFFFFFFFFFFFFFFFFFFFFFFFFFFFFFFFFFFFFFFFFF::,
@FS10000125:27:BPA73017-1634:1:1101:7260:2010 2:N:0:15
AATGTGTTGAGCGTACTCGACGAAGTTGCGTCGGGGGGGGGGGGGGGA
+
FFFFFFFFFFFFFFFFFFFFFFFFFFFFFFFFFFFFFFFFFFFFFFFF
@FS10000125:27:BPA73017-1634:1:1101:7610:2010 2:N:0:15
AATACTTTGAGCGTACTCGACGAAGTTGCAAGGGGGGGGGGGGGGGGA
+
F:FFFFFFFFFFFFFFFFFFFFFFFFFFFFFFFFFFFFFFFFFFFFFF
@FS10000125:27:BPA73017-1634:1:1101:8390:2010 2:N:0:15
AACATCTTGAGCGTACTCGACGAAGTTATGTCGGGGGGGGGGGGGGGA
+
FFFFFFFFFFFFFFFFFFFFFFFFFFFFFFFF:FFFFFFFF,:F,F,,
@FS10000125:27:BPA73017-1634:1:1101:9750:2010 2:N:0:15
ATTCTCTTGAGCGTACTCGACGAAGTTACCAGGGGGGGGGGGGGGGGG
+
,,,,F,FFFFFFFFFFFFFFFFFFFFFF::FFFFFFFFFFFFFF,:,F
@FS10000125:27:BPA73017-1634:1:1101:10630:2010 2:N:0:15
TTGTTTTTGAGCGTACTCGACGAAGTTTCTTCGGGGGGGGGGGGGGGA
+
,:,,,,FFFFFF:FFFFFFFFFF:FFF:,:,:FFFFFFFFFF:::,,,
@FS10000125:27:BPA73017-1634:1:1101:10780:2010 2:N:0:15
TGCTGGTTGAGCGTACTCGACGAAGTTGCGTGGGGGGGGGGGGGGGGG
+
:,FFFFFFFFFFFFFFFFFFFFF:FF:FFFFFFFFFFFFFFF:F:F,,
@FS10000125:27:BPA73017-1634:1:1101:11120:2010 2:N:0:15
ACAGTCTTGAGCGTACTCGACGAAGTTATTTCGGGGGGGGGGGGGGGA
+
FFFFFFFFFFFFFFFFFFFFFFFFFFFFFFFFFFFFFFFFFFFFF:FF
@FS10000125:27:BPA73017-1634:1:1101:14040:2010 2:N:0:15
TCCTATTTGAGCGTACTCGACGAAGTTCAAGGGGGGGGGGGAGGGTGA
+
,,FFF,FFFFFFFFFFFFFFFFFFFF,FF:FFFFFFFFFFF,:,,,,,
@FS10000125:27:BPA73017-1634:1:1101:15010:2010 2:N:0:15
ACATTTTTGAGCGTACTCGACGAAGTTTATAGGGGGGGGGGGGGGGGG
+
FFFFFFFFFFFFFFFFFFFFFFFFFFFFFFFFFFFFFFFFFFFFF,FF
@FS10000125:27:BPA73017-1634:1:1101:15250:2010 2:N:0:15
TGTGTTTTGAGCGTACTCGACGAAGTTCAGAGGGGGGGGGGGGGGGAA
+
,::FFFFFFFFFFFFFFFFFFFFFFFFFFFFFF:FFFFFFFFFFF,FF
@FS10000125:27:BPA73017-1634:1:1101:16080:2010 2:N:0:15
TTTACATTGAGCGTACTCGACGAAGGGGGGGGGGGGGGGGAAATCGGA
+
FFFFFFFFFFFFFFFFFFFFFFFFFFFFFFFFFFFFFFFF:,,F:,F:
@FS10000125:27:BPA73017-1634:1:1101:16180:2010 2:N:0:15
TTTTCCTTGAGCGTACTCGACGAAGTTATCAGGGGGGGGGGGGGGGGG
+
FFFFFFFFFFFFFFFFFFFFFFFFFFFFFFFFFFFFFFFFFFFFFFF,
@FS10000125:27:BPA73017-1634:1:1101:1090:2020 2:N:0:15
ACACTCTTGAGCGTACTCGACGAAGTTGGCTGGGGGGGGGGGGGGGGA
+
,FFFFFFFFFFFFFFFFFFFFFFFFFFFFFFFFFFFFFFFFFFFFF:,
@FS10000125:27:BPA73017-1634:1:1101:2690:2020 2:N:0:15
TCTTATTTGAGCGTACTCGACGAAGTTTGCAGGGGGGGGGGGGGGGGA
+
,FFFFFFFFFFFFFFFFFFFFFFFFFFFFFFFFFFFFFFFFFFFF,,F
@FS10000125:27:BPA73017-1634:1:1101:3130:2020 2:N:0:15
TATCAATTGAGCGTACTCGACGAAGTTGCCAGGGGGGGGGGGGGGGGG
+
FFFFFFFFFFFFFFFFFFFFFFFFFFFFFFFFFFFFFFFFFFF::F,F
@FS10000125:27:BPA73017-1634:1:1101:3230:2020 2:N:0:15
GGTCAATTGAGCGTACTCGACGAAGTTGTGCCGGGGGGGGGGGGGGGA
+
,,FFFFFFFFFFFFFFFFFFFFFFFFFFFFFFFFFFFFFFFFFFFF:F
@FS10000125:27:BPA73017-1634:1:1101:3970:2020 2:N:0:15
CACATATTGAGCGTACTCGACGAAGTTTGAAGGGGGGGGGGGGGGGAA
+
FFFFFFFFFFFFFFFFFFFFFFFFFFFFFFFFFFFFFFFFFFFFFFFF
@FS10000125:27:BPA73017-1634:1:1101:4250:2020 2:N:0:15
ACCTGATTGAGCGTACTCGACGAAGGGGGGGGGGGGGGGAGATCGGAA
+
:FFFFFFFFFFFFFFFFFFFFFFFFFFFFFFFFFFFFFF:,:FF,FF,
@FS10000125:27:BPA73017-1634:1:1101:5130:2020 2:N:0:15
TACAAATTGAGCGTACTCGACAAGTTGATACGGGGGGGGGGGGGGGAA
+
FFFFFFFFFFFFFFFFFFFFFFFFFFFFFFFFFFFFFFFF:FF,F,FF
@FS10000125:27:BPA73017-1634:1:1101:5170:2020 2:N:0:15
TTTGTCTTGAGCGTACTCGACGAAGTTGTGTGGGGGGGGGGGGGGGAA
+
FFFFFFFFFFFFFFFFFFFFFFFFFFFFFFFFFFFFFFFFFFFFF:FF
@FS10000125:27:BPA73017-1634:1:1101:5840:2020 2:N:0:15
TTTAGTTTGAGCGTACTCGACGAAGTTTAAAGGGGGGGGGGGGGGGAA
+
F:F::FFFFFFFFFFFFFFFFFFFFFF:FFFFFFFFFFFFFFFF::FF
@FS10000125:27:BPA73017-1634:1:1101:6870:2020 2:N:0:15
CTTCACTTGAGCGTACTCGACGAAGTTTGCGGGGGGGGGGGGGGGGAA
+
FFFFFFFFFFFFFFFFFFFFFFFFFFFFFFFFFFFFFFFFFFFFF:FF
@FS10000125:27:BPA73017-1634:1:1101:7720:2020 2:N:0:15
TAACAATTGAGCGTACTCGACGAAGTTAAAGGGGGGGGGGGGGGGAAA
+
,:FFFFFFFFFFFFFFFFFFFFFFFFFFFFFFFFFFFFFFFFFF,F,,
@FS10000125:27:BPA73017-1634:1:1101:8130:2020 2:N:0:15
TCGTCATTGAGCGTACTCGACGAAGAGGGGGGGGGGGGGGGGGAGATG
+
FF:FFF:FFFFFFFFFFFFFFFFFFFFFFFFFFFFFFFFFFFF,:F,,
@FS10000125:27:BPA73017-1634:1:1101:8310:2020 2:N:0:15
ATTATGTTGAGCGTACTCGACGAAGTTATACCGGGGGGGGGGGGGGGA
+
F,FFFFFFFFFFFFFFFFFFFFFFFFFFFFFFFFFFFFFFFFFFF,,F
@FS10000125:27:BPA73017-1634:1:1101:8560:2020 2:N:0:15
TATAGGTTGAGCGTACTCGACGAAGTTAACAGGGGGGGGGGGGGGGAA
+
F:FFFFFFFFFFFFFFFFFFFFFFFFFFFFFFFFFFFFFFFFFFF,FF
@FS10000125:27:BPA73017-1634:1:1101:8930:2020 2:N:0:15
CTCATTTTGAGCGTACTCGACGAAGTTGGTAGGGGGGGGGGGGGGGGA
+
FFFFFFFFFFFFFFFFFFFFFFFFFFFFFFFFFFFFFFFFFFFFFF:F
@FS10000125:27:BPA73017-1634:1:1101:8960:2020 2:N:0:15
TAAGAATTGAGCGTACTCGACGAAGTTCACGGGGGGGGGGGGGGGAGA
+
,:FFFFFFFFFFFFFFFFFFFFFFFFFFFFFFFFFFFFFFFFFF:F,,
@FS10000125:27:BPA73017-1634:1:1101:9210:2020 2:N:0:15
TCAAAATTGAGCGTACTCGACGAAGTTTCCGGGGGGGGGGGGGGGAAT
+
FFFFFFFFFFFFFFFFFFFFFFFFFFFFFFFFFFFFFFFFFFFF,,F,
@FS10000125:27:BPA73017-1634:1:1101:10620:2020 2:N:0:15
TTGAGGTTGAGCGTACTCGACGAAGTTGCCGGGGGGGGGGGGGGGAAA
+
F,FFFFFFFFFFFFFFFFFFFFFFFFFFFFFFFFFFFFFFFFFF:,:,
@FS10000125:27:BPA73017-1634:1:1101:11410:2020 2:N:0:15
TTCCAATTGAGCGTACTCGACGAAGTTAGAAGGGGGGGGGGGGGGGGA
+
FFFFFFFFFFFFFFFFFFFFFFFFFFFFFFFFFFFFFFFFFFFFFFF:
@FS10000125:27:BPA73017-1634:1:1101:11620:2020 2:N:0:15
GTAGAATTGAGCGTACTCGACGAAGTTGCCAGGGGGGGGGGGGGGGGA
+
,FFFFFFFFFFFFFFFFFFFFFFFFFFFFFFFFFFFFFFFFFFFFF:,
@FS10000125:27:BPA73017-1634:1:1101:11830:2020 2:N:0:15
GTAGTTTTGAGCGTACTCGACGAAGTTATGGGGGGGGGGGGGGGAGAT
+
,FFFFFFFFFFFFFFFFFFFFFF:FFFFF::FFFFFFFFFFFF,:,,:
@FS10000125:27:BPA73017-1634:1:1101:12460:2020 2:N:0:15
CTACATTTGAGCGTACTCGACGAAGTTAGGCGGGGGGGGGGGGGGGAA
+
F,FFFFFFFFFFFFFFFFFFFFFFFFFFFFFFFFFFFFFFFFFFF,FF
@FS10000125:27:BPA73017-1634:1:1101:12710:2020 2:N:0:15
CACACGTTGAGCGTACTCGACGAAGTTAGGTGGGGGGGGGGGGGGGAA
+
FFFFFFFFFFFFFFFFFFFFFFFFFFFFFFFFFFFFFFFFFFFFF:FF
@FS10000125:27:BPA73017-1634:1:1101:12830:2020 2:N:0:15
TTTTTATTGAGCGTACTCGACGAAGTTGGCTGGGGGGGGGGGGGGGAA
+
FFFFFFFFFFFFFFFFFFFFFFFFFFFFFFFFFFFFFFFFFFFFFF,F
@FS10000125:27:BPA73017-1634:1:1101:12930:2020 2:N:0:15
ACTTTATTGAGCGTACTCGACGAAAGTTTGTAGGGGGGGGGGGGGGGA
+
FFFFFFFFFFFFFFFFFFFFFFFFFFFFFFFFFFFFFFFFFFFFFF:F
@FS10000125:27:BPA73017-1634:1:1101:13220:2020 2:N:0:15
AAATCCTTGAGCGTACTCGACGAAGTTGCTGGGGGGGGGGGGGGGAAT
+
FFFFFFFFFFFFFFFFFFFFFFFFFFFFFFFFFFFFFFFFFFFF,F,:
@FS10000125:27:BPA73017-1634:1:1101:13360:2020 2:N:0:15
TTCTGATTGAGCGTACTCGACGAAGTTGTGGCGGGGGGGGGGGGGGGA
+
,FFFFFFFFFFFFFFFFFFFFFFFFFFFFFFFFFFFFFFFFFFFFFFF
@FS10000125:27:BPA73017-1634:1:1101:13690:2020 2:N:0:15
TCGATTTTGAGCGTACTCGACGAAGTTTACTGGGGGGGGGGGGGGGGA
+
FFF:FFFFFFFFFFFFFFFFFFFFFFF,,FFFFFFFFFFFF:,,,,,,
@FS10000125:27:BPA73017-1634:1:1101:14090:2020 2:N:0:15
AAAAGTTTGAGCGTACTCGACGAGGTTACTAGGGGGGGGGGGGGGGAA
+
,:FFFFFFFFFFFFFFFFFFFFFFFFFFFFFFFFFFFFFFFFFFFFFF
@FS10000125:27:BPA73017-1634:1:1101:14510:2020 2:N:0:15
CTCGCCTTGAGCGTACTCGACGAAGTTTAGCGGGGGGGGGGGGGGGAA
+
FFFFFFFFFFFFFFFFFFFFFFFFFFFFFFFFFFFFFFFFFFFFFF:F
@FS10000125:27:BPA73017-1634:1:1101:15570:2020 2:N:0:15
TCTATCTTGAGCGTACTCGACGAAGTTGGACGGGGGGGGGGGGGGGAA
+
FFFF,,FFFFFFFFFFFFFFFFFFFFF,,F:FFFFFFFFFFFFFF:FF
@FS10000125:27:BPA73017-1634:1:1101:16050:2020 2:N:0:15
ATCCCCTTGAGCGTACTCGACGAGGTTGGGCCGGGGGGGGGGGGGGGG
+
FFFFFFFFFFFFFFFFFFFFFFFFFFFFFFFFFFFFFFFFFFFFF:F,
@FS10000125:27:BPA73017-1634:1:1101:1860:2030 2:N:0:15
TTATCATTGAGCGTACTCGACGAAGGGGGGGGGGGGGGGGGAATTTGA
+
FFFFFFFFFFFFFFFFFFFFFFFFFFFFFFFFFFFFFFFF,F:,,,,F
@FS10000125:27:BPA73017-1634:1:1101:2360:2030 2:N:0:15
TCGGCATTGAGCGTACTCGACGAAGTTGGCAGGGGGGGGGGGGGGGAA
+
FFFFFFFFFFFFFFFFFFFFFFFFFFFFFFFFFFFFFFFFFFFFF,:F
@FS10000125:27:BPA73017-1634:1:1101:3800:2030 2:N:0:15
CGATATTTGAGCGTACTCGACGAAGTTGGGGGGGGGGGGGGAAATTCG
+
F:FFFFFFFFFFFFFFFFFFFFFFFFFFFFFFFFFFFFFFF,F:,:,F
@FS10000125:27:BPA73017-1634:1:1101:3870:2030 2:N:0:15
TTTTGGTTGAGCGTACTCGACGAAGTTGGCAGGGGGGGGGGGGGGGAA
+
:FFFFFFFFFFFFFFFFFFFFFFFFFFFFFFFFFFFFFFFFFFFFFFF
@FS10000125:27:BPA73017-1634:1:1101:4840:2030 2:N:0:15
CCCTCATTGAGCGTACTCGACGAAATTTACTCCGGGGGGGGGGGGGGA
+
F,,,,:FFFFFFFFFFFFFFFFFF:FF,FF,,:FFFFFFFFFFFFFF,
@FS10000125:27:BPA73017-1634:1:1101:6570:2030 2:N:0:15
CTTGATTTGAGCGTACTCGACGAAGTTTTCGGGGGGGGGGGGGGGGGA
+
FFFFFFFFFFFFFFFFFFFFFFFFFFFFFFFFFFFFFFFFFFFFF,,F
@FS10000125:27:BPA73017-1634:1:1101:7470:2030 2:N:0:15
TTTAAATTGAGCGTACTCGACGAAGTTGGGTGGGGGGGGGGGGGGGAA
+
F,FFFFFFFFFFFFFFFFFFFFFFFFFFFFFFFFFFFFFFFFFF::FF
@FS10000125:27:BPA73017-1634:1:1101:8130:2030 2:N:0:15
CTCAAGTTGAGCGTACTCGACGAAGTTTTCTGGGGGGGGGGGGGGGGG
+
F,FFFFFFFFFFFFFFFFFFFFFFFFFFFFFFFFFFFFFFFFFFFF:,
@FS10000125:27:BPA73017-1634:1:1101:8700:2030 2:N:0:15
CTCTTCTTGAGCGTACTCGACGAAGGGGGGGGGGGGGGGGGGAAATCG
+
FFFFFFFFFFFFFFFFFFFFFFFFFFFFFFFFFFFFFFFFFFF,,F::
@FS10000125:27:BPA73017-1634:1:1101:9240:2030 2:N:0:15
AAAATTTTGAGCGTACTCGACGAAGTTTCAAGGGGGGGGGGGGGGGAA
+
FFFFFFFFFFFFFFFFFFFFFFFFFFFFFFFFFFFFFFFFFFFFFF:F
@FS10000125:27:BPA73017-1634:1:1101:9590:2030 2:N:0:15
TTGTATTTGAGCGTACTCGACGAAAGGGGGGGGGGGGGGGGAATTGGA
+
FFFFFFFFFFFFFFFFFFFFFFFFFFFFFFFFFFFFFFFF,,,:,,,:
@FS10000125:27:BPA73017-1634:1:1101:9830:2030 2:N:0:15
ATTCTCTTGAGCGTACTCGACGAAGTTACCAGGGGGGGGGGGGGGGGG
+
FFFFFFFFFFFFFFFFFFFFFFFFFFFFFFFFFFFFFFFFFFFFFF,F
@FS10000125:27:BPA73017-1634:1:1101:10590:2030 2:N:0:15
TTGAGGTTGAGCGTACTCGACGAAGTTGCCGGGGGGGGGGGGGGGAAT
+
F,FFFFFFFFFFFFFFFFFFFFFFFFFFFFFFFFFFFFFFFFFF,F,,
@FS10000125:27:BPA73017-1634:1:1101:11260:2030 2:N:0:15
TTAGCATTGAGCGTACTCGACGAAGTTAACTGGGGGGGGGGGGGGGGA
+
,FFFFFFFFFFFFFFFFFFFFFFFFFFFFFFFFFFFFFFFFFFFFFFF
@FS10000125:27:BPA73017-1634:1:1101:11610:2030 2:N:0:15
TTGTTTTTGAGCGTACTCGACGAAGTTCCTAGGGGGGGGGGGGGGGGA
+
FFFFFFFFFFFFFFFFFFFFFFFFFFFFFFFFFFFFFFFFFFFFF:F,
@FS10000125:27:BPA73017-1634:1:1101:13590:2030 2:N:0:15
AAAAGTTTGAGCGTACTCGACGAGGTTACTAGGGGGGGGGGGGGGGAA
+
FFFFFFFFFFFFFFFFFFFFFFFFFFFFFFFFFFFFFFFFFFFFF,FF
@FS10000125:27:BPA73017-1634:1:1101:14090:2030 2:N:0:15
ACTATCTTGAGCGTACTCGACGAAGTTCCGTCGGGGGGGGGGGGGGGG
+
FFFFFFFFFFFFFFFFFFFFFFFFFFFFFFFFFFFFFFFFFFFFF:F:
@FS10000125:27:BPA73017-1634:1:1101:14240:2030 2:N:0:15
TATCTATTGAGCGTACTCGACGAAGTTCAACCGGGGGGGGGGGGGGGA
+
FFFFFFFFFFFFFFFFFFFFFFFFFFFFFFFFFFFFFFFFFFFFF,:F
@FS10000125:27:BPA73017-1634:1:1101:14320:2030 2:N:0:15
CCATGCTTGAGCGTACTCGACGAAGTTGGCCCGGGGGGGGGGGGGGGA
+
FFFFFFFFFFFFFFFFFFFFFFFFFFFFFFFFFFFFFFFFFFFFF,,F
@FS10000125:27:BPA73017-1634:1:1101:15480:2030 2:N:0:15
CTCCTCTTGAGCGTACTCGACGAAGTTTCGCGGGGGGGGGGGGGGGAA
+
FFFF:FFFFFFFFFFFFFFFFFFFFFFFFFFFFFFFFFFFFFFFFF:,
@FS10000125:27:BPA73017-1634:1:1101:1050:2040 2:N:0:15
CCTCCTTTGAGCGTACTCGACGAAGTTGCATGGGGGGGGGGGGGGGAG
+
:FFFF,FFFFFFFFFFFFFFFFFFFFF,:,,FFFFFFFFFFFFFFFF:
@FS10000125:27:BPA73017-1634:1:1101:1470:2040 2:N:0:15
ATGACATTGAGCGTACTCGACGAAGTTAAACGGGGGGGGGGGGGGGAA
+
FF,FFFFFFFFFFFFFFFFFFFFFFFFFFFFFFFFFFFFFFFFFFFFF
@FS10000125:27:BPA73017-1634:1:1101:2230:2040 2:N:0:15
TAACTCTTGAGCGTACTCGACGAAGGGGGGGGGGGGGGGAGATCGGAA
+
FFFFFFFFFFFFFFFFFFFFFFFFFFFFFFFFFFFFFFFF::F::,F,
@FS10000125:27:BPA73017-1634:1:1101:2770:2040 2:N:0:15
TGACCATTGAGCGTACTCGACGAAGTTAACAGGGGGGGGGGGGGGGAA
+
,,,F,,FFFFFFFFFFFFFFFFFFFFF,FFFFFFFFFFFFFFFFF,FF
@FS10000125:27:BPA73017-1634:1:1101:4130:2040 2:N:0:15
TCATCCTTGAGCGTACTCGACGAAGTTGCAAGGGGGGGGGGGGGGGGA
+
FFFF:FFFFFFFFFFFFFFFFFFFFFFFFFFFFFFFFFFFFFFFFFF:
@FS10000125:27:BPA73017-1634:1:1101:4140:2040 2:N:0:15
TTTGGCTTGAGCGTACTCGACGAAGTTTCCAGGGGGGGGGGGGGGGGA
+
FFFFFFFFFFFFFFFFFFFFFFFFFFFFFFFFFFFFFFFFFFFFFFFF
@FS10000125:27:BPA73017-1634:1:1101:4640:2040 2:N:0:15
CATCATTTGAGCGTACTCGACGAAGTTGGTCCGGGGGGGGGGGGGGGA
+
FFFFFFFFFFFFFFFFFFFFFFFFFFFFFFFFFFFFFFFFFFFFFF:F
@FS10000125:27:BPA73017-1634:1:1101:4670:2040 2:N:0:15
TTGTGTTTGAGCGTACTCGACGAAGTTCAGTCGGGGGGGGGGGGGGGA
+
FFFFFFFFFFFFFFFFFFFFFFFFFFFFFFFFFFFFFFFFFFFFFFFF
@FS10000125:27:BPA73017-1634:1:1101:4860:2040 2:N:0:15
CATCCGTTGAGCGTACTCGACGAAGTTCAGTCGGGGGGGGGGGGGGGG
+
F,,FF,FFFFFFFFFFFFFFFFFFFFFF,FFFFFFFFFFFFFFFFFF,
@FS10000125:27:BPA73017-1634:1:1101:4890:2040 2:N:0:15
CTATCCTTGAGCGTACTCGACGAAGTTGATCCGGGGGGGGGGGGGGAA
+
,F:,F,FFFFFFFFFFFFFFFFFFFFFF,,:FFFFFFFFFFFFFF,,:
@FS10000125:27:BPA73017-1634:1:1101:4960:2040 2:N:0:15
TTATCGTTGAGCGTACTCGACGAAGTTGGGCCGGGGGGGGGGGGGGGA
+
FFFFFFFFFFFFFFFFFFFFFFFFFFFFFFFFFFFFFFFFFFFFFFFF
@FS10000125:27:BPA73017-1634:1:1101:5370:2040 2:N:0:15
TTGTTTTTGAGCGTACTCGACGAAGTTTGCTGGGGGGGGGGGGGGGAA
+
,,FFFFFFFFFFFFFFFFFFFFFFFFFFFFFFFFFFFFFFFFFFF,FF
@FS10000125:27:BPA73017-1634:1:1101:5510:2040 2:N:0:15
TTATGGTTGAGCGTACTCGACGAAGTTGCAAGGGGGGGGGGGGGGGAA
+
FFFFFFFFFFFFFFFFFFFFFFFFFFFFFFFFFFFFFFFFFFFF:::F
@FS10000125:27:BPA73017-1634:1:1101:5600:2040 2:N:0:15
TTGTGCTTGAGCGTACTCGACGAAGTTTGATGGGGGGGGGGGGGGGGA
+
,F::FFFFFFFFFFFFFFFFFFFFFFFFFFFFFFFFFFFFFFFFF:,F
@FS10000125:27:BPA73017-1634:1:1101:5790:2040 2:N:0:15
TTCTAATTGAGCGTACTCGACGAAGTTGTAAGGGGGGGGGGGGGGGAA
+
FFFFFFFFFFFFFFFFFFFFFFFFFFFFFFFFFFFFFFFFFFFFF:FF
@FS10000125:27:BPA73017-1634:1:1101:6620:2040 2:N:0:15
CAGATATTGAGCGTACTCGACGAAGTTAGGGGGGGGGGGGGGGAAAGT
+
FFFFFFFFFFFFFFFFFFFFFFFFFFFFFFFFFFFFFFFFFFF:F,,:
@FS10000125:27:BPA73017-1634:1:1101:8340:2040 2:N:0:15
CCTGGCTTGAGCGTACTCGACGAAGTTCTAAGGGGGGGGGGGGGGGAA
+
FFFFFFFFFFFFFFFFFFFFFFFFFFFFFFFFFFFFFFFFFFFFF:FF
@FS10000125:27:BPA73017-1634:1:1101:9170:2040 2:N:0:15
TTGAGATTGAGCGTACTCGACGAAGTTTCCGGGGAGGGGGGGGGGGGG
+
FF:FFFFFFFFFFF:F:FFFFFFFF::FFFFFFFFFFFFFFFFFFF:,
@FS10000125:27:BPA73017-1634:1:1101:10440:2040 2:N:0:15
TTTCATTTGAGCGTACTCGACGAAGTTCCCGGGGGGGGGGGGGGGGGG
+
,FFFFFFFFFFFFFFFFFFFFFFFFFFFFFFFFFFFFFFFFFFFFFF,
@FS10000125:27:BPA73017-1634:1:1101:13150:2040 2:N:0:15
CCCACCTTGAGCGTACTCGACGAAGTTGCAGGGGGGGGGGGGGGGGAA
+
FFFFFFFFFFFFFFFFFFFFFFFFFFFFFF:FFFFFFFFFFFFFF,FF
@FS10000125:27:BPA73017-1634:1:1101:14040:2040 2:N:0:15
CACTGATTGAGCGTACTCGACGAAGTTCTGGGGGGGGGGGGGGGGAAA
+
,,,,,,FFFFFFFFFFFFFFFFFFF:F:,:F,FFFFFFFFF,:::FF:
@FS10000125:27:BPA73017-1634:1:1101:15380:2040 2:N:0:15
ATGGGTTTGAGCGTACTCGACGAAGTTGCTGGGGGGGGGGGGGGGAAT
+
:FFFFFFFFFFFF:FFFFFFFFFFFFFFFFFFFFFFFFFFFF,,,F,,
@FS10000125:27:BPA73017-1634:1:1101:1580:2050 2:N:0:15
ATGATATTGAGCGTACTCGACGAAGTTAAGAGGGGGGGGGGGGGGGGA
+
,FFFFFFFFFFFFFFFFFFFFFFFFFFFFFFFFFFFFFFFFFFFFF::
@FS10000125:27:BPA73017-1634:1:1101:2670:2050 2:N:0:15
CACGATTTGAGCGTACTCGACGAAGTTGTTGCGGGGGGGGGGGGGGGA
+
FFFFFFFFFFFFFFFFFFFFFFFFFFFFFFFFFFFFFFFFFFFFFFFF
@FS10000125:27:BPA73017-1634:1:1101:3030:2050 2:N:0:15
CAACGATTGAGCGTACTCGACGAAGTTACTAGGGGGGGGGGGGGGGGA
+
FFFFFFFFFFFFFFFFFFFFFFFFFFFFFFFFFFFFFFFFFFFFFF,:
@FS10000125:27:BPA73017-1634:1:1101:3640:2050 2:N:0:15
CCCACCTTGAGCGTACTCGACGAAGTTCAGGCGGGGGGGGGGGGGGGA
+
FFFFFFFFFFFFFFFFFFFFFFFFFFFFFFFFFFFFFFFFFFFFFFFF
@FS10000125:27:BPA73017-1634:1:1101:4220:2050 2:N:0:15
TCAAAATTGGGGGGGGGGGGGGGGAAATCGGAAAAGCGTCGTGTAGGA
+
,FFFFFFFFFFFFFFFFFFFFFFFF,:FF:FFF,FFF,,F,F:::,F,
@FS10000125:27:BPA73017-1634:1:1101:5140:2050 2:N:0:15
TTTTTCTTGAGCGTACTCGACGAAGTTCAGTCGGGGGGGGGGGGGGGG
+
F,FFFFFFFFFFFFFFFFFFFFFFFFFFFFFFFFFFFFFFFFFFFFFF
@FS10000125:27:BPA73017-1634:1:1101:5160:2050 2:N:0:15
AACGATTTGAGCGTACTCGACGAAGTTGACTGGGGGGGGGGGGGGGAA
+
FFFFFFFFFFFFFFFFFFFFFFFFFFFFFFFFFFFFFFFFFFFFF,FF
@FS10000125:27:BPA73017-1634:1:1101:5190:2050 2:N:0:15
TCTAGGTTGAGCGTACTCGACGAAGTTAATAGGGGGGGGGGGGGGGGA
+
FFFFFFFFFFFFFFFFFFFFFFFFFFFFFFFFFFFFFFFFFFFFF,:,
@FS10000125:27:BPA73017-1634:1:1101:5850:2050 2:N:0:15
AAAGGTTTGAGCGTACTCGACGAAGTTAACGGGGGGGGGGGGGGGAAA
+
FFFFFFFFFFFFFFFFFFFFFFFFFFFFFFFFFFFFFFFFFFFFFFF,
@FS10000125:27:BPA73017-1634:1:1101:6170:2050 2:N:0:15
CATATCTTGAGCGTACTCGACGAAGCGGGGGGGGGGGGGGAAATCGGA
+
FFFFFFFFFFFFFFFFFFFFFFFFFFFFFFFFFFFFFFFF,,FF,,,F
@FS10000125:27:BPA73017-1634:1:1101:7270:2050 2:N:0:15
CTGTGTTTGAGCGTACTCGACGAAGTTTTTGCGGGGGGGGGGGGGGGG
+
FFFFFFFFFFFFFFFFFFFFFFFFFFFFFFFFFFFFFFFFFFFF:,,F
@FS10000125:27:BPA73017-1634:1:1101:7680:2050 2:N:0:15
TCGTATTTGAGCGTACTCGACGAAGTTGTACCGGGGGGGGGGGGGGGA
+
,F,:F,FFFFFFFFFFFFFFFFFFFFFF,,FFFFFFFFFFFFFFFFF,
@FS10000125:27:BPA73017-1634:1:1101:8300:2050 2:N:0:15
TTATTTTTGAGCGTACTCGACGAAGGTTTGATGGGGGGGGGGGGGGGA
+
FFFFFFFFFFFFFFFFFFFFFFFFFFFFFFFFFFFFFFFFFFFFFF:,
@FS10000125:27:BPA73017-1634:1:1101:8550:2050 2:N:0:15
TATTTTTTGAGCGTACTCGACGAAGTTCAGCCGGGGGGGGGGGGGGGA
+
FFFFFFFFFFFFFFFFFFFFFFFFFFFFFFFFFFFFFFFFFFFFF:,F
@FS10000125:27:BPA73017-1634:1:1101:8560:2050 2:N:0:15
CTGTACTTGAGCGTACTCGACGAAGTTCCAAGGGGGGGGGGGGGGGAA
+
FFFFFFFFFFFFFFFFFFFFFFFFFFFFFFFFFFFFFFFFFFFFFFF,
@FS10000125:27:BPA73017-1634:1:1101:9850:2050 2:N:0:15
TCAGGATTGGGGGGGGGGGGGGGAAATCGGAAGAGCGTCGTGTAGGAA
+
FFFFFFFFFFFFFFFFFFFFFFF,,,:,FFFF,,,:,,F,,,,,,F,,
@FS10000125:27:BPA73017-1634:1:1101:11370:2050 2:N:0:15
ATGAGTTTGAGCGTACTCGACGAAGTTCCGTGGGGGGGGGGGGGGGGA
+
FFFFFFFFFFFFFFFFFFFFFFFFFFFFFFFFFFFFFFFFFFFFFF,F
@FS10000125:27:BPA73017-1634:1:1101:12150:2050 2:N:0:15
ACGTACTTGAGCGTACTCGACGAAGTTCAGTGGGGGGGGGGGGGGGAA
+
FFF:,FFFFFFFFFFFFFFFFFFFFFFFFF:FFFFFFFFFFFFF,,F,
@FS10000125:27:BPA73017-1634:1:1101:12680:2050 2:N:0:15
TTACTATTGAGCGTACTCGACGAAGGGGGGGGGGGGGGGAGATCGGAA
+
F:FFFFFFFFFFFFFFFFFFFFFFFFFFFFFFFFFFFFFF,FFF,,F:
@FS10000125:27:BPA73017-1634:1:1101:12760:2050 2:N:0:15
CGCATATTGAGCGTACTCGACGAAGTTGGGCCGGGGGGGGGGGGGGGG
+
FFFFFFFFFFFFFFFFFFFFFFFFFFFFFFFFFFFFFFFFFFFFFFF,
@FS10000125:27:BPA73017-1634:1:1101:12880:2050 2:N:0:15
ATTATGTTGAGCGTACTCGACGAAGTTCAGTGGGGGGGGGGGGGGGGA
+
,FFFFFFFFFFFFFFFFFFFFFF,FFFFFFFFFFFFFFFFFFFFFFF,
@FS10000125:27:BPA73017-1634:1:1101:13760:2050 2:N:0:15
TCCCACTTGAGCGTACTCGACGAAGTTTCCGCGGGGGGGGGGGGGGGA
+
,FFFFFFFFFFFFFFFFFFFFFFFFFFFFFFFFFFFFFFFFFFFFF,,
@FS10000125:27:BPA73017-1634:1:1101:15320:2050 2:N:0:15
TACACATTGAGCGTACTCGACGAAGTTGCTAGGGGGGGGGGGGGGGGA
+
FFFFFFFFFFFFFFFFFFFFFFFFFFFFFFFFFFFFFFFFFFFFFFFF
@FS10000125:27:BPA73017-1634:1:1101:15330:2050 2:N:0:15
TTGATATTGAGCGTACTCGACGAAGTTAATAGGGGGGGGGGGGGGGAA
+
F:FFFFFFFFFFFFFFFFFFFFFFFFFFFFFFFFFFFFFFFFFFF,FF
@FS10000125:27:BPA73017-1634:1:1101:16170:2050 2:N:0:15
ACTTCTTTGAGCGTACTCGACGAAGTTCGCAGGGGGGGGGGGGGGGGA
+
FFFFFFFFFFFFFFFFFFFFFFFFFFFFFFFFFFFFFFFFFFFF:,,,
@FS10000125:27:BPA73017-1634:1:1101:1080:2060 2:N:0:15
TTCATTTTGAGCGTACTCGACGAAGTTTGGGCGGGGGGGGGGGGGGGA
+
FFFFFFFFFFFFFFFFFFFFFFFFFFFFFFFFFFFFFFFFFFFFFF,F
@FS10000125:27:BPA73017-1634:1:1101:1890:2060 2:N:0:15
TATCGATTGAGCGTACTCGACGAAGTTGTGCGGGGGGGGGGGGGGGGA
+
FFFFFFFFFFFFFFFFFFFFFFFFFFFFFFFFFFFFFFFFFFFFFFF:
@FS10000125:27:BPA73017-1634:1:1101:4020:2060 2:N:0:15
TTCTTTTTGAGCGTACTCGACGAAGTTGGAAGGGGGGGGGGGGGGGAA
+
FFFFFFFFFFFFFFFFFFFFFFFFFFFFFFFFFFFFFFFFFFFFF,:F
@FS10000125:27:BPA73017-1634:1:1101:4140:2060 2:N:0:15
ACTATATTGAGCGTACTCGACGAAGTTCCAGGGGGGGGGGGGGGGGGA
+
FFFFFFFFFFFFFFFFFFFFFFFFFFFFFFFFFFFFFFFFFFFFFF,F
@FS10000125:27:BPA73017-1634:1:1101:4240:2060 2:N:0:15
GTATAATTGAGCGTACTCGACGAAGTTGGGCCGGGGGGGGGGGGGGGG
+
,FF,FFFFFFFFFFFFFFFFFFFFFFFFFFFFFFFFFFFFFFFFFFF:
@FS10000125:27:BPA73017-1634:1:1101:4620:2060 2:N:0:15
TAGGTTTTGAGCGTACTCGACGAAGTTTCTAGGGGGGGGGGGGGGGGA
+
F:FFFFFFFFFFFFFFFFFFFFFFFFFFFFFFFFFFFFFFFFFFFFF:
@FS10000125:27:BPA73017-1634:1:1101:4890:2060 2:N:0:15
CTTGAATTGAGCGTACTCGACGAAGTTTCGGGGGGGGGGGGGGGGGAA
+
FFFFFFFFFFFFFFFFFFFFFFFFFFFFFFFFFFFFFFFFFFFFF,,F
@FS10000125:27:BPA73017-1634:1:1101:4980:2060 2:N:0:15
TTCATATTGAGCGTACTCGACGAAGTTGAACGGGGGGGGGGGGGGGGA
+
F:FFFFFFFFFFFFFFFFFFFFFFFFFFFFFFFFFFFFFFFFFFFFF,
@FS10000125:27:BPA73017-1634:1:1101:6870:2060 2:N:0:15
TCTTTGTTGAGCGTACTCGACGAAGTTTGTGCGGGGGGGGGGGGGGGA
+
FFFFFFFFFFFFFFFFFFFFFFFFFFFFFFFFFFFFFFFFFFFFFF,,
@FS10000125:27:BPA73017-1634:1:1101:7340:2060 2:N:0:15
TTGATATTGAGCGTACTCGACGAAGTTGGTAGGGGGGGGGGGGGGGGA
+
F,FFFFFFFFFFFFFFFFFFFFFFFFFFFFFFFFFFFFFFFFFFFFF:
@FS10000125:27:BPA73017-1634:1:1101:7730:2060 2:N:0:15
TATACATTGAGCGTACTCGACGAAGTTGCAAGGGGGGGGGGGGGGGGG
+
FFFFFFFFFFFFFFFFFFFFFFFFFFFFFFFFFFFFFFFFFFFFFFFF
@FS10000125:27:BPA73017-1634:1:1101:8490:2060 2:N:0:15
AGTGGTTTGAGCGTACTCGACGAAGTTCCGGGGGGGGGGGGGGGGGAA
+
F,FFFFFFFFFFFFFFFFFFFFFFFFFFFFFFFFFFFFFFFFFFF,FF
@FS10000125:27:BPA73017-1634:1:1101:8550:2060 2:N:0:15
CTGTACTTGAGCGTACTCGACGAAGTTCCAAGGGGGGGGGGGGGGGAA
+
FFFFFFFFFFFFFFFFFFFFFFFFFFFFFFFFFFFFFFFFFFFF:,:F
@FS10000125:27:BPA73017-1634:1:1101:8790:2060 2:N:0:15
TATTTATTGAGCGTACTCGACGAAGTTAACTGGGGGGGGGGGGGGGAA
+
FFFFFFFFFFFFFFFFFFFFFFFFFFFFFFFFFFFFFFFFFFFF:,::
@FS10000125:27:BPA73017-1634:1:1101:9030:2060 2:N:0:15
CAGAGGCTGAGCGTACTCGACGAAGTTCACGGGGGGAGGGGGGGGGGG
+
FFFFFFFFFFFFFFFFFFFFFFFFFFFFFFFFFFFFFFFFFFFF:,,F
@FS10000125:27:BPA73017-1634:1:1101:9340:2060 2:N:0:15
ATCTACTTGAGCGTACTCGACGAAGTTTTGCCGGGGGGGGGGGGAGAT
+
,,FFFFFFFFFFFFFFFFFFFFFFFFF,FFFFFFFFFFFFFFF,:,,F
@FS10000125:27:BPA73017-1634:1:1101:9790:2060 2:N:0:15
ACTATTTTGAGCGTACTCGACGAAGTTATGGGGGGGGGGGGGGGGGAA
+
FFFFFFFFFFFFFFFFFFFFFFFFFFFFFFFFFFFFFFFFFFFFFF,,
@FS10000125:27:BPA73017-1634:1:1101:11740:2060 2:N:0:15
TCATAGTTGAGCGTACTCGACGAAGTTTTCAGGGGGGGGGGGGGGGAA
+
FFFFFFFFFFFFFFFFFFFFFFFFFFFFFFFFFFFFFFFFFFFFFFFF
@FS10000125:27:BPA73017-1634:1:1101:12820:2060 2:N:0:15
CCTACCTTGAGCGTACTCGACGAAGTTCGTCCGGGGGGGGGGGGGGGA
+
FFFFFFFFFFFFFFFFFFFFFFFFFFFFFFFFFFFFFFFFFFFFFF:F
@FS10000125:27:BPA73017-1634:1:1101:13110:2060 2:N:0:15
TATATATTGAGCGTACTCGACGAAGTTGGCGCGGGGGGGGGGGGGGGG
+
FFFFFFFFFFFFFFFFFFFFFFFFFFFFFFFFFFFFFFFFFFFFFFFF
@FS10000125:27:BPA73017-1634:1:1101:14020:2060 2:N:0:15
TTCCTCTTGAGCGTACTCGACGAAGTTATAGCGGGGGGGGGGGGGGGA
+
FFFFFFFFFFFFFFFFFFFFFFFFFFFFFFFFFFFFFFFFFFFFFFFF
@FS10000125:27:BPA73017-1634:1:1101:15100:2060 2:N:0:15
ATCCAATTGAGCGTACTCGACGAAGTTAGGGGGGGGGGGGGGGGGGGA
+
FFFFFFFFFFFFFFFFFFFFFFFFFFFFFFFFFFFFFFFFFFFFFFF,
@FS10000125:27:BPA73017-1634:1:1101:15180:2060 2:N:0:15
CTTGACTTGAGCGTACTCGACGAAGTTGTAGGGGGGGGGGGGGGGAAA
+
F,FFFFFFFFFFFFFFFFFFFFFFFFFFFFFFFFFFFFFFFFFF,F,,
@FS10000125:27:BPA73017-1634:1:1101:15380:2060 2:N:0:15
ATGATTTTGAGCGTACTCGACGAAGTTCAGCCGGGGGGGGGGGGGGGG
+
,FFFFFFFFFFFFFFFFFFFFFFFFFFFFFFFFFFFFFFFFFFFFFF:
@FS10000125:27:BPA73017-1634:1:1101:15870:2060 2:N:0:15
CCTGTATTGAGCGTACTCGACGAAGTTGCCGGGGGGGGGGGGGGGAAT
+
FFFFFFFFFFFFFFFFFFFFFFFFFFFFFFFFFFFFFFFFFFFF,,,,
@FS10000125:27:BPA73017-1634:1:1101:16090:2060 2:N:0:15
TTTTGGTTGAGCGTACTCGACGAAGTTACGGGGGGGGGGGGGGGAAAT
+
F,FFFFFFFFFFFFFFFFFFFFFFFFFFFFFFFFFFFFFFFFF,F,,F
@FS10000125:27:BPA73017-1634:1:1101:16250:2060 2:N:0:15
ATTATTTTGAGCGTACTCGACGAAGTTACTTGGGGGGGGGGGGGGGAA
+
:FFFFFFFFFFFFFFFFFFFFFFFFFFFFFFFFFFFFFFFFFFF:,F:
@FS10000125:27:BPA73017-1634:1:1101:1390:2070 2:N:0:15
ACAATCTTGAGCGTACTCGACGAAGTTGGCGCGGGGGGGGGGGGGGGA
+
FFFFFFFFFFFFFFFFFFFFFFFFFFFFFFFFFFFFFFFFFFFFFFF:
@FS10000125:27:BPA73017-1634:1:1101:1680:2070 2:N:0:15
TTAATGTTGAGCGTACTCGACGAAGTTAACAGGGGGGGGGGGGGGGAA
+
,FFFFFFFFFFFFFFFFFFFFFFFFFFFFFFFFFFFFFFFFFFFF:FF
@FS10000125:27:BPA73017-1634:1:1101:1970:2070 2:N:0:15
AAATAGGTTGAGCGTACTCGACGAAGTTGGGGGGGGGGGGGGAAATTG
+
FFFFFFFFFFFFFFFFFFFFFFFFFFFFFFFFFFFFFFFFFF:FF,,,
@FS10000125:27:BPA73017-1634:1:1101:3490:2070 2:N:0:15
CAAGGATTGAGCGTACTCGACGAAGTTGAACCGGGGGGGGGGGGGGGG
+
FFFFFFFFFFFFFFFFFFFFFFFFFFFFFFFFFFFFFFFFFFFFFFF,
@FS10000125:27:BPA73017-1634:1:1101:3900:2070 2:N:0:15
CCAATTTTGAGCGTACTCGACGAAGTTGCCGGGGGGGGGGGGGGGAAA
+
FFFFFFFFFFFFFFFFFFFFFFFFFFFFFFFFFFFFFFFFFFFFF,,F
@FS10000125:27:BPA73017-1634:1:1101:4310:2070 2:N:0:15
TTAGAATTGAGCGTACTCGACGAAGTTCATGCGGGGGGGGGGGGGGGA
+
FFFFFFFFFFFFFFFFFFFFFFFFFFFFFFFFFFFFFFFFFFFFFFFF
@FS10000125:27:BPA73017-1634:1:1101:4530:2070 2:N:0:15
TATATCTTGAGCGTACTCGACGAAGTTCAGTGGGGGGGGGGGGGGGAA
+
FFFFFFFFFFFFFFFFFFFFFFFFFFFFFFFFFFFFFFFFFFFFF,:F
@FS10000125:27:BPA73017-1634:1:1101:6170:2070 2:N:0:15
TTACACTTGAGCGTACTCGACGAAGTTGACACGGGGGGGGGGGGGGGA
+
,FFFFFFFFFFFFFFFFFFFFFFFFFFFFFFFFFFFFFFFF:FFFFFF
@FS10000125:27:BPA73017-1634:1:1101:6750:2070 2:N:0:15
TCAGGGTTGAGCGTACTCGACGAAGTTCTCGCGGGGGGGGGGGGGGGA
+
FFFFFFFFFFFFFFFFFFFFFFFFFFFFFFFFFFFFFFFFFFFFFFFF
@FS10000125:27:BPA73017-1634:1:1101:6800:2070 2:N:0:15
TTCGACTTGAGCGTACTCGACGAAGTGGGGGGGGGGGGGGGAAATCGA
+
,FFFFFFFFFFFFFFFFFFFFFFFFFFFFFFFFFFFFFFFFF,,F:,,
@FS10000125:27:BPA73017-1634:1:1101:7360:2070 2:N:0:15
TCCTGATTGAGCGTACTCGACGAAGTTTCGGGGGGGGGGGGGGGAAAT
+
FFFFFFFFFFFFFFFFFFFFFFFFFFFFFFFFFFFFFFFFFFF:FF,F
@FS10000125:27:BPA73017-1634:1:1101:7700:2070 2:N:0:15
CCCGAATTGAGCGTACTCGACGAAGTTGAGCCGGGGGGGGGGGGGGGA
+
FFFFFFFFFFFFFFFFFFFFFFFFFFFFFFFFFFFFFFFFFFFFFFF,
@FS10000125:27:BPA73017-1634:1:1101:7730:2070 2:N:0:15
CTGACATTGAGCGTACTCGACGAAGTTCAGTCGGGGGGGGGGGGGGGG
+
FFFFFFFFFFFFFFFFFFFFFFFFFFFFFFFFFFFFFFFFFFFFFFFF
@FS10000125:27:BPA73017-1634:1:1101:8200:2070 2:N:0:15
CACTGATTGAGCGTACTCGACGAAGTTAGGGCGGGGGGGGGGGGGGAA
+
,:F,,:FFFFFFFFFFFFFFFFFFFFF,:,,FFFFF:F,F:F:,,:F,
@FS10000125:27:BPA73017-1634:1:1101:8310:2070 2:N:0:15
CCTGGCTTGAGCGTACTCGACGAAGTTCTAAGGGGGGGGGGGGGGGAA
+
FFFFFFFFFFFFFFFFFFFFFFFFFFFFFFFFFFFFFFFFFFFF:,:F
@FS10000125:27:BPA73017-1634:1:1101:10030:2070 2:N:0:15
TCAGGATTGAGCGTACTCGACGAAGTTGTTAGGGGGGGGGGGGGGGGA
+
FFFFFFFFFFFFFFFFFFFFFFFFFFFFFFFFFFFFFFFFFFFFF:,F
@FS10000125:27:BPA73017-1634:1:1101:10500:2070 2:N:0:15
CATTCATTGAGCGTACTCGACGAAATTATGAGGGGGGGGGGGGGGGAA
+
FFFFFFFFFFFFFFFFFFFFFFFFFFFFFFFFFFFFFFFFFFFFFFFF
@FS10000125:27:BPA73017-1634:1:1101:10700:2070 2:N:0:15
ATTCTATTGAGCGTACTCGACGAAGTTCCCACGGGGGGGGGGGGGGGA
+
:FFFFFFFFFFFFFFFFFFFFFFFFFFFFFFFFFFFFFFFFFFFFF:F
@FS10000125:27:BPA73017-1634:1:1101:11470:2070 2:N:0:15
AATTCTTTGAGCGTACTCGACGAAGTTAGGGGGGGGGGGGGGGGGGAA
+
:,F::,FF:FFFFFFFFFFFF:FFFFF,,::FFFFFFFFFF:F::,F,
@FS10000125:27:BPA73017-1634:1:1101:11890:2070 2:N:0:15
TTGTGATTGAGCGTACTCGACGAAGTTAAAGCGGGGGGGGGGGGGGGA
+
,,F:FFFFFFFFFFFFFFFFFFFFFFFFFFFFFFFFFFFFFFFFFFFF
@FS10000125:27:BPA73017-1634:1:1101:11970:2070 2:N:0:15
CGACATTTGAGCGTACTCGACGAAGTTCCCGCGGGGGGGGGGGGGGGG
+
F,FFF,FFFFFFFFFFFFFFFFFFFFF:FFFFFFFFFFFFFF,F,,,F
@FS10000125:27:BPA73017-1634:1:1101:12240:2070 2:N:0:15
CCGTTCTTGAGCGTACTCGACGAAGTTGAAGGGGGGGGGGGGGGGAAA
+
FF,FFFFFFFFFFFFFFFFFFFFFFFF:,,FFFFFFFFFFFFFF,F:,
@FS10000125:27:BPA73017-1634:1:1101:12290:2070 2:N:0:15
TCTGGGTTGAGCGTACTCGACGAAGTTGGGCCGGGGGGGGGGGGGGAA
+
FFFFFFFFFFFFFFFFFFFFFFFFFFFFFFFFFFFFFFFFFFFFFF:F
@FS10000125:27:BPA73017-1634:1:1101:12480:2070 2:N:0:15
CTCACCTTGAGCGTACTCGACGAAGTTCTCTCGGGGGGGGGGGGGGGG
+
FFFFFFFFFFFFFFFFFFFFFFFFFFFFFFFFFFFFFFFFFFFFF,,:
@FS10000125:27:BPA73017-1634:1:1101:12560:2070 2:N:0:15
TTCTGTTTGAGCGTACTCGACGAAGTTCGCTGGGGGGGGGGGGGGGGG
+
F,FFFFFFFFFFFFFFFFFFFFFFFFFFFFFFFFFFFFFFFFFF:F::
@FS10000125:27:BPA73017-1634:1:1101:14060:2070 2:N:0:15
TCTCTATTGAGCGTACTCGACGAAGTTGCAAGGGGGGGGGGGGGGGAA
+
,F:FFFFFFFFF:FFFFFFFFFFFFFFFFFFFFFFFFFFFFFFFFFFF
@FS10000125:27:BPA73017-1634:1:1101:14740:2070 2:N:0:15
CAGACATTGAGCGTACTCGACGAAGTTTCGCGGGGGGGGGGGGGGGAA
+
FFFFFFFFFFFFFFFFFFFFFFFFFFFFFFFFFFFFFFFFFFFFF,FF
@FS10000125:27:BPA73017-1634:1:1101:14840:2070 2:N:0:15
CTAGTTTTGAGCGTACTCGACGAAGTTCAAGGGGGGGGGGGGGGGGAG
+
FFFFFFFFFFFFFFFFFFFFFFFFFFFFFFFFFFFFFFFFFFFFFF:,
@FS10000125:27:BPA73017-1634:1:1101:14860:2070 2:N:0:15
CATACCTTGAGCGTACTCGACGAAGTTCGGGGGGGGGGGGGGGAAGTC
+
FFFFFFFFFFFFFFFFFFFFFFFFFFFFFFFFFFFFFFFFFF,FF,F:
@FS10000125:27:BPA73017-1634:1:1101:15600:2070 2:N:0:15
TCTATCTTGAGCGTACTCGACGAAGTTGGACGGGGGGGGGGGGGGGAA
+
,FFFFFFFFFFFFFFFFFFFFFFFFFFFFFFFFFFFFFFFFFFFF,FF
@FS10000125:27:BPA73017-1634:1:1101:15610:2070 2:N:0:15
TCTATCTTGAGCGTACTCGACGAAGTTGGACGGGGGGGGGGGGGGGGA
+
,FFFFFFFFFFFFFFFFFFFFFFFFFFFFFFFFFFFFFFFFFFFFFFF
@FS10000125:27:BPA73017-1634:1:1101:1330:2080 2:N:0:15
ATGTACTTGAGCGTACTCGACGAAGTTGGCAGGGGGGGGGGGGGGGAA
+
,FF,FFFFFFFFFFFFFFFFFFFFFFF:::,FFFFFFFFFFFFFFF:F
@FS10000125:27:BPA73017-1634:1:1101:1560:2080 2:N:0:15
TCCGGGTTGAGCGTACTCGACGAAGTTCAGCCGGGGGGGGGGGGGGGG
+
,FFFFFFFFFFFFFFFFFFFFFFFFFFFFFFFFFFFFFFFFFFFFFFF
@FS10000125:27:BPA73017-1634:1:1101:1680:2080 2:N:0:15
CTAATGTTGAGCGTACTCGACGAAGTTAACAGGGGGGGGGGGGGGGAA
+
,::FF,FFFFFFFFFFFFFFFFFFFFFFFF:FFFFFFFFFFFFFF,FF
@FS10000125:27:BPA73017-1634:1:1101:1900:2080 2:N:0:15
TTGACCTTGAGCGTACTCGACGAAGTTGAACGGGGGGGGGGGGGAGAT
+
FFFFFFFFFFFFFFFFFFFFFFFFFFFFFFFFFFFFFFFFFFFF::F,
@FS10000125:27:BPA73017-1634:1:1101:2990:2080 2:N:0:15
TCAATTTTGAGCGTACTCGACGAAGTTTTCTCGGGGGGGGGGGGGGGG
+
,,FFFFFFFFFFFFFFFFFFFFFFFFFFFFFFFFFFFFFFFFFF::,,
@FS10000125:27:BPA73017-1634:1:1101:3420:2080 2:N:0:15
CTTATCTTGAGCGTACTCGACGAAGTTAGGAGGGGGGGGGGGGGGGAT
+
F,,,:FFFFFFFFFFFFFFFFFFFFFFF,FFFFFFFFFFFFFF:,,:,
@FS10000125:27:BPA73017-1634:1:1101:4090:2080 2:N:0:15
TCACATTTGAGCGTACTCGACGAAGTTGGGGGGGGGGGGGGGAGATCG
+
,FFFFFFFFFFFFFFFFFFFFFFFFFFFFFFFFFFFFFFFFFF,,F,:
@FS10000125:27:BPA73017-1634:1:1101:5080:2080 2:N:0:15
TTTGCATTGAGCGTACTCGACGAAGTTGATTCGGGGGGGGGGGGGGGA
+
FFF,FFFFFFFFFFFFFFFFFFFFFFFFFFFFFFFFFFFFF,:,FF,F
@FS10000125:27:BPA73017-1634:1:1101:5110:2080 2:N:0:15
TTTATCTTGAGCGTACTCGACGAAGTTTGGCCGGGGGGGGGGGGGGGA
+
,,FFFFFF:FFF:FFFFFFFFFFFFFFFFFFF:FFFFFFFF,,F,,,F
@FS10000125:27:BPA73017-1634:1:1101:5850:2080 2:N:0:15
TCACCCTTGAGCGTACTCGACAAAGTTCGATCGGGGGGGGGGGGGGGA
+
FFFFFFFFFFFFFFFFFFFFFFFFFFFFFFFFFFFFFFFFFFFFFFFF
@FS10000125:27:BPA73017-1634:1:1101:6160:2080 2:N:0:15
ACGTAGTTGAGCGTACTCGACGAAGTTGGCAGGGGGGGGGGGGGGGAA
+
,F:F:,FFFFFFFFFFFFFFFFFFFFFFFFF:FFFFFFFFFFFFF,FF
@FS10000125:27:BPA73017-1634:1:1101:9600:2080 2:N:0:15
ATCGTATTGAGCGTACTCGACGAAGTTCTGCCGGGGGGGGGGGGGGGA
+
,:FFF,FFFFFFFFFFFFFFFFFFFFFFF::FFFFFFFFFFFFF:::F
@FS10000125:27:BPA73017-1634:1:1101:9940:2080 2:N:0:15
GACAGCTTGAGCGTACTCGACGAAGTTAGTGCGGGGGGGGGGGGGGGA
+
,FFFFFFFFFFFFFFFFFFFFFFFFFFFFFFFFFFFFFFFFFFFF:,F
@FS10000125:27:BPA73017-1634:1:1101:10260:2080 2:N:0:15
TTAATATTGAGCGTACTCGACGAAGTGGGGGGGGGGGGGGGAGATCGA
+
FFFFFFFFFFFFFFFFFFFFFFFFFFFFFFFFFFFFFFFFFF,,,F,,
@FS10000125:27:BPA73017-1634:1:1101:10580:2080 2:N:0:15
TAACAGTTGAGCGTACTCGACGAAGTTAAAGGGGGGGGGGGGGGGAGA
+
,,FFFFFFFFFFFFFFFFFFFFFFFFFFFFFFFFFFFFFFFFFF:F,,
@FS10000125:27:BPA73017-1634:1:1101:10730:2080 2:N:0:15
TTACGGTTGAGCGTACTCGACGAAGTTTTGGGGGGGGGGGGGGGGAAT
+
,FFFFFFFFFFFFFFFFFFFFFFFFFFFFFFFFFFFFFFFFFFF,F,:
@FS10000125:27:BPA73017-1634:1:1101:10830:2080 2:N:0:15
CTTTAATTGAGCGTACTCGACGAAGTTGAGCGGGGGGGGGGGGGGGAA
+
FFFFFFFFFFFFFFFFFFFFFFFFFFFFFFFFFFFFFFFFFFFFF:FF
@FS10000125:27:BPA73017-1634:1:1101:12170:2080 2:N:0:15
ACGTACTTGAGCGTACTCGACGAAGTTCAGTGGGGGGGGGGGGGGGGA
+
FFFFFFFFFFFFFFFFFFFFFFFFFFFFFFFFFFFFFFFFFFFFF,:,
@FS10000125:27:BPA73017-1634:1:1101:12350:2080 2:N:0:15
TCAGGGTTGAGCGTACTCGACGAAGTTGTTGCGGGGGGGGGGGGGGGA
+
FFFFFFFFFFFFFFFFFFFFFFFFFFFFFFFFFFFFFFFFFFFFFFFF
@FS10000125:27:BPA73017-1634:1:1101:13580:2080 2:N:0:15
CTTTCATTGAGCGTACTCGACGAAGTTCGGGGGGGGGGGGGGGAGATG
+
FFFFFFFFFFFFFFFFFFFFFFFFFFFFFFFFFFFFFFFFFFFF,,,,
@FS10000125:27:BPA73017-1634:1:1101:13930:2080 2:N:0:15
AAGATTTTGAGCGTACTCGACGAAGGGGGGGGGGGGGGGGGAATTCGA
+
:FFFFFFFFFFFFFFFFFFFFFFFFFFFFFFFFFFFFFFF,F,,FF,:
@FS10000125:27:BPA73017-1634:1:1101:15140:2080 2:N:0:15
TTTGATTTGAGCGTACTCGACGAAGTTAGGGGGGGGGGGGGGGAAGTC
+
F:FFFFFFFFFFFFFFFFFFFFFFFFFFFFFFFFFFFFFFFF,FF,::
@FS10000125:27:BPA73017-1634:1:1101:1250:2090 2:N:0:15
AAGGCGTTGAGCGTACTCGACGAAGTTGGATGGGGGGGGGGGGGGGAA
+
F:FFFFFFFFFFFFFFFFFFFFFFFFFFFFFFFFFFFFFFFFFFFFFF
@FS10000125:27:BPA73017-1634:1:1101:1980:2090 2:N:0:15
TCTGATTTGAGCGTACTCGACGAAGTTACTAGGGGGGGGGGGGGGGAA
+
FFFFFFF::F:F,:FFFFFFFFFFF::FFFFFFFFF:FFFFFF,F,,F
@FS10000125:27:BPA73017-1634:1:1101:2300:2090 2:N:0:15
ATGTCATTGAGCGTACTCGACGAAGTTACTACGGGGGGGGGGGGGGGG
+
:FFFFFFFFFFFFFFFFFFFFFFFFFFFFFFFFFFFFFFFFFFFFFF:
@FS10000125:27:BPA73017-1634:1:1101:2540:2090 2:N:0:15
TAGCTTTTGAGCGTACTCGACGAAGTTGCACCGGGGGGGGGGGGGGAA
+
,:F:F,FFFFFFFFFFFFFFFFFFFFF,,,FFFFFFFFFFFFFFFF,,
@FS10000125:27:BPA73017-1634:1:1101:2620:2090 2:N:0:15
CCTCATTTGAGCGTACTCGACGAAGTTACATCGGGGGGGGGGGGGGGG
+
FFFFFFFFFFFFFFFFFFFFFFFFFFFFFFFFFFFFFFFFFFFFFFF:
@FS10000125:27:BPA73017-1634:1:1101:3470:2090 2:N:0:15
TCGTGCTTGAGCGTACTCGACGAAGTTTATGGGGGGGGGGGGGGGGGA
+
,FFFFFFFFFFFFFFFFFFFFFFFFFFFFFFFFFFFFFFFFFFFFFFF
@FS10000125:27:BPA73017-1634:1:1101:3500:2090 2:N:0:15
TGAATTTTGAGCGTACTCGACGAAGTTCAGTGGGGGGGGGGGGGGGAA
+
F,,FFFFFFFFFFFFFFFFFFFFFFFFF:::FFFFFFFFFFFFFF,,:
@FS10000125:27:BPA73017-1634:1:1101:3940:2090 2:N:0:15
ATATGGTTGAGCGTACTCGACGAAGTTGGCGGGGGGGGGGGGGGGAAA
+
F:FFFFFFFFFFFFFFFFFFFFFFFFFFFFFFFFFFFFFFFFFFFF,,
@FS10000125:27:BPA73017-1634:1:1101:4070:2090 2:N:0:15
TACATCTTGAGCGTACTCGACGAAGTTGGCAGGGGAGGGGGGGGGGGG
+
FFFFFFFFFFFFFFFFFFFFFFFFFFFFFFFFFFFFFFFFFFFFFFFF
@FS10000125:27:BPA73017-1634:1:1101:4410:2090 2:N:0:15
TCAACATTGAGCGTACTCGACGAAGTTGGGCCGGGGGGGGGGGGGGGA
+
FFFFFFFFFFFFFFFFFFFFFFFFFFFFFFFFFFFFFFFFFFFF:FF,
@FS10000125:27:BPA73017-1634:1:1101:4510:2090 2:N:0:15
AATTCTTTGAGCGTACTCGACGAAGTTGTTGCGGGGGGGGGGGGGGGG
+
FFFFFFFFFFFFFFFFFFFFFFFFFFFFFFFFFFFFFFFFFFFFFFFF
@FS10000125:27:BPA73017-1634:1:1101:4890:2090 2:N:0:15
ACTAGGTTGAGCGTACTCGACGAAGTTAGCAGGGGGGGGGGGGGGGGA
+
,,F,F,FFFFFFFFFFFFFFFFFFFFFF:FFFFFFFFFFFFFFFFFF:
@FS10000125:27:BPA73017-1634:1:1101:5040:2090 2:N:0:15
ACTTTGTTGAGCGTACTCGACGAAGTTAGGCCGGGGGGGGGGGGGGGA
+
FFFFFFFFFFFFFFFFFFFFFFFFFFFFFFFFFFFFFFFFFFFFFF:F
@FS10000125:27:BPA73017-1634:1:1101:5330:2090 2:N:0:15
TTGCCTTTGAGCGTACTCGACGAAGTTAACAGGGGGGGGGGGGGGGAA
+
FFFFFFFFFFFFFFFFFFFFFFFFFFFFFFFFFFFFFFFFFFFFFFF:
@FS10000125:27:BPA73017-1634:1:1101:5790:2090 2:N:0:15
ACCGCATTGAGCGTACTCGACGAAGTTGTTAGGGGGGGGGGGGGGGGA
+
FFFFFFFFFFFFFFFFFFFFFFFFFFFFFFFFFFFFFFFFFFFF:F,F
@FS10000125:27:BPA73017-1634:1:1101:6540:2090 2:N:0:15
TAAATTTTGAGCGTACTCGACGAAGTTAGGCCGGGGGGGGGGGGGGGG
+
FFFFFFFFFFFFFFFFFFFFFFFFFFFFFFFFFFFFFFFFFFFFFFF:
@FS10000125:27:BPA73017-1634:1:1101:6720:2090 2:N:0:15
TCTGTCTTGAGCGTACTCGACGAAGTTTAACGGGGGGGGGGGGGGGGA
+
FFFFFFFFFFFFFFFFFFFFFFFFFFFFFFFFFFFFFFFFFFFFFF,F
@FS10000125:27:BPA73017-1634:1:1101:7770:2090 2:N:0:15
CTCAATTTGAGCGTACTCGACGAAGTTACCAGGGGGGGGGGGGGGGGA
+
,FFFFFFFFFFFFFFFFFFFFFFFFFFFFFFFFFFFFFFFF:FF,F,F
@FS10000125:27:BPA73017-1634:1:1101:8160:2090 2:N:0:15
CCCCCCTTGAGCGTACTCGACGAAGTTTGACGGGGGGGGGGGGGGGAG
+
::,,,,FFFFFFFFFFFFFFFFFFFFF,FFFFFFFFFFFF:FFFFF:,
@FS10000125:27:BPA73017-1634:1:1101:8570:2090 2:N:0:15
TTGTTCTTGAGCGTACTCGACGAAGTTAGCGCGGGGGGGGGGGGGGGA
+
FFFFFFFFFFFFFFFFFFFFFFFFFFFFFFFFFFFFFFFFFFFFFFFF
@FS10000125:27:BPA73017-1634:1:1101:9060:2090 2:N:0:15
ATTCGGTTGAGCGTACTCGACGAAGTTAGCTAGGGGGGGGGGGGGGGG
+
,,FFFFFFFFFFFFFFFFFFFFFFFFFFFFFFFFFFFFFFFFFFFFF:
@FS10000125:27:BPA73017-1634:1:1101:11800:2090 2:N:0:15
AACCTGTTGAGCGTACTCGACGAAGTTCGTACGGGGGGGGGGGGGGGA
+
FFFFFFFFFFFFFFFFFFFFFFFFFFFFFFFFFFFFFFFFFFFFFFFF
@FS10000125:27:BPA73017-1634:1:1101:12530:2090 2:N:0:15
ATCTATTTGAGCATACTCGACGAAGTTATTACGGGGGGGGGGGGGGGG
+
:,FFFFF,FFFFFFFFFFFFFFFFFFFFFFFF:FFFFFFFF::F::,F
@FS10000125:27:BPA73017-1634:1:1101:13300:2090 2:N:0:15
ATTACGTTGAGCGTACTCGACGAAGTGGGGGGGGGGGGGGGGGAAGTC
+
FFFFFFFFFFFFFFFFFFFFFFFFFFFFFFFFFFFFFFFFFF,F:,:,
@FS10000125:27:BPA73017-1634:1:1101:13400:2090 2:N:0:15
AGTTATTTGAGCGTACTCGACGAAGTTGCTGGGGGGGGGGGGGGGAAA
+
FFFFFFFFFFFFFFFFFFFFFFFFFFFFFFFFFFFFFFFFFFFF::F,
@FS10000125:27:BPA73017-1634:1:1101:14380:2090 2:N:0:15
TTGCAATTGAGCGTACTCGACGAAGTTGCCAGGGGGGGGGGGGGGGAA
+
FFFFFFFFFFFFFFFFFFFFFFFFFFFFFFFFFFFFFFFFFFFFFFFF
@FS10000125:27:BPA73017-1634:1:1101:15870:2090 2:N:0:15
ATGTTTTTGAGCGTACTCGACGAAGTTGTAGCGGGGGGGGGGGGGGGA
+
:F,FFFFFFFFFFFFFFFFFFFFFFFFFF,FFFFFFFFFFFFFFF,FF
@FS10000125:27:BPA73017-1634:1:1101:16470:2090 2:N:0:15
TCTGTTTTGAGCGTACTCGACGAAGTTTGCAGGGGGGGGGGGGGGGAA
+
FFF:FFFFFFFFFFFFFFFFFFFFFFF,,,,FFFFFFFFFFFFFF,FF
@FS10000125:27:BPA73017-1634:1:1101:2030:2100 2:N:0:15
CACAAATTGAGCGTACTCGACGAAGTTGTAGCGGGGGGGGGGGGGGGG
+
FFFFFFFFFFFFFFFFFFFFFFFFFFFFFFFFFFFFFFFFFFFFFF:F
@FS10000125:27:BPA73017-1634:1:1101:2100:2100 2:N:0:15
TTCGATTTGAGCGTACTCGACGAAGTTGAGTGGGGGGGGGGGGGGGGA
+
FFFFFFFFFFFFFFFFFFFFFFFFFFFFFFFFFFFFFFFFF:FF:F,F
@FS10000125:27:BPA73017-1634:1:1101:2540:2100 2:N:0:15
AATTTCTTGAGCGTACTCGACGAAGTTGTCTCGGGGGGGGGGGGGGGA
+
:,FFFFFFFFFFFFFFFFFFFFFFFFFFFFFFFFFFFFFFFFFFFFF:
@FS10000125:27:BPA73017-1634:1:1101:2680:2100 2:N:0:15
ATACACTTGAGCGTACTCGACGAAGTTATCAGGGGGGGGGGGGGGGGA
+
F,FFFFFFFFFFFFFFFFFFFFFFFFFFFFFFFFFFFFFFFFFFFFFF
@FS10000125:27:BPA73017-1634:1:1101:2780:2100 2:N:0:15
TTGCCATTGAGCGTACTCGACGAAGTTAACAGGGGGGGGGGGGGGGAA
+
F,FFFFFFFFFFFFFFFFFFFFFFFFFFFFFFFFFFFFFFFFFFF,FF
@FS10000125:27:BPA73017-1634:1:1101:3500:2100 2:N:0:15
CTTCTTTTGAGCGTACTCGACGAAGTTGTTAGGGGGGGGGGGGGGGGA
+
,F,FF,FFFFFFFFFFFFFFFFFFFFF,,,:FFFFFFFFFFFFFFFF,
@FS10000125:27:BPA73017-1634:1:1101:3680:2100 2:N:0:15
ATGAGTTTGAGCGTACTCGACGAAGGGGGGGGGGGGGGGAGATCGGAA
+
FFFFFFFFFFFFFFFFFFFFFFFFFFFFFFFFFFFFFFFF,:F:,,:,
@FS10000125:27:BPA73017-1634:1:1101:3730:2100 2:N:0:15
TAGCCTTTGAGCGTACTCGACGAAGTTCCTGCGGGGGGGGGGGGGGGG
+
FFFFFFFFFFFFFFFFFFFFFFFFFFFFFFFFFFFFFFFFFFFFFFFF
@FS10000125:27:BPA73017-1634:1:1101:3900:2100 2:N:0:15
ATATGGTTGAGCGTACTCGACGAAGTTGGCGGGGGGGGGGGGGGGAAA
+
:,FFFFFFFFFFFFFFFFFFFFFFFFFFFFFFFFFFFFFFFFFFFF:,
@FS10000125:27:BPA73017-1634:1:1101:5260:2100 2:N:0:15
CAATAATTGAGCGTACTCGACGAAGTTTTACCGGGGGGGGGGGGGGGG
+
FFFFFFFFFFFFFFFFFFFFFFFFFFFFFFFFFFFFFFFFFFFFFFF:
@FS10000125:27:BPA73017-1634:1:1101:6180:2100 2:N:0:15
ATGGTCTTGAGCGTACTCGACGAAGTTGTGGGGGGGGGGGGGGGAAAT
+
FFFFFFFFFFFFFFFFFFFFFFFFFFFFFFFFFFFFFFFFFFF,F:,,
@FS10000125:27:BPA73017-1634:1:1101:6280:2100 2:N:0:15
TTTAGTTTGAGCGTACTCGACGAAGTTCAAAGGGGGGGGGGGGGGGAA
+
,,FFFFFFFFFFFFFFFFFFFFFFFFFFFFFFFFFFFFFFFFFFF,:F
@FS10000125:27:BPA73017-1634:1:1101:6370:2100 2:N:0:15
ATTCCTTTGAGCGTACTCGACGAAGTTTGGCCGGGGGGGGGGGGGGGA
+
FFFFFFFFFFFFFFFFFFFFFFFFFFFFFFFFFFFFFFFFFFFFFF,F
@FS10000125:27:BPA73017-1634:1:1101:7220:2100 2:N:0:15
CACCTCTTGAGCGTACTCGACGAAGTTACTCCGGGGGGGGGGGGGGGG
+
,,FFFFFFFFFFFFFFFFFFFFFFFFFFFFFFFFFFFFFFFFFF:FFF
[truncated: 17,606,412 more chars]
