# Supplementary material for: Non-templated addition and template switching by Moloney murine leukemia virus (MMLV)-based reverse transcriptases co-occur and compete with each other
Source: J Biol Chem. 2019 Oct 22;294(48):18220–31. doi: 10.1074/jbc.RA119.010676 (PMC6885630; doi:10.1074/jbc.RA119.010676)
Supplement: Supporting Information [file supp_RA119.010676_155253_1_supp_413280_pzhsrd.zip › Tailing for synthetic RNA bias/TdT-OH-4rNV5FAM-A.fastq]

@FS10000125:27:BPA73017-1634:1:1101:1130:1000 2:N:0:1
CATGGATTGAGCGTACTCGACGAAGTTTGCCGGGGAGGGGGGGGGGGG
+
FFFFFFFFFFFFFFFFFFFFFFFFFFFFFFFFFFFFFFFFFF:F,,,F
@FS10000125:27:BPA73017-1634:1:1101:1440:1000 2:N:0:1
AATTACTTGAGCGTACTCGACGAAGTTTATGAGGGGGGGGGGGGGGGA
+
,:F,,FFFFFFFFFFFFFFFFFFFFFF,:FF,F::FFFFFF:,F,,,F
@FS10000125:27:BPA73017-1634:1:1101:1500:1000 2:N:0:1
TTCATTTTGAGCGTACTCGACGAAGTTCCGTGGGGGGGGGGGGGGGAA
+
F,FFFFFFFFFFFFFFFFFFFFFFFFFFFFFFFFFFFFFFFFFFF,FF
@FS10000125:27:BPA73017-1634:1:1101:1520:1000 2:N:0:1
TTCCTTTTGAGCGTACTCGACGAAGTTGCTAGGGGGGGGGGGGGGGAA
+
FFFFFFFFFFFFFFFFFFFFFFFFFFFFFFFFFFFFFFFFFFFFF:FF
@FS10000125:27:BPA73017-1634:1:1101:2760:1000 2:N:0:1
CCGTGTTTGAGCGTACTCGACGAAGTTGGACGGGGGGGGGGGGGGAAA
+
FFFFFFFFFFFFFFFFFFFFFFFFFFFFFFFFFFFFFFFFFFFF:FFF
@FS10000125:27:BPA73017-1634:1:1101:4040:1000 2:N:0:1
ATTTCCTTGAGCGTACTCGACGAAGTTTATGGGGGGGGGGGGGGGGGG
+
,FFFFFFFFFFFFFFFFFFFFFFFFFFFFFFFFFFFFFFF:FF,,,F:
@FS10000125:27:BPA73017-1634:1:1101:4570:1000 2:N:0:1
TCTGGCTTGAGCGTACACGAAGTTTAGGGGGGGGGGGGGGGAAATTCG
+
:FFFFFFFFFFFFFFFFFFFFFFFFFFFFFFFFFFFFFFFF,::::,:
@FS10000125:27:BPA73017-1634:1:1101:5440:1000 2:N:0:1
TTAAGATTGAGCGTACTCGACGAAGTTATGAGGGGGGGGGGGGGGGGA
+
FFFFFFFFFFFFFFFFFFFFFFFFFFFFFFFFFFFFFFFFFFFFFFF:
@FS10000125:27:BPA73017-1634:1:1101:5590:1000 2:N:0:1
TTATATTTGAGCGTACTCGACGAAGTTTGCAGGGGGGGGGGGGGGGAA
+
F,FFFFFFFFFFFFFFFFFFFFFFFFFFFFFFFFFFFFFFFFFF:,:F
@FS10000125:27:BPA73017-1634:1:1101:6930:1000 2:N:0:1
ACCATCTTGAGCGTACTCGACGAAGTTTTAAGGGGGGGGGGGGGGGAA
+
,:,FFFFFFFFFFFFFFFFFFFFFFFF,,FFFFFFFFFFFFFFFF,:F
@FS10000125:27:BPA73017-1634:1:1101:7470:1000 2:N:0:1
TTTGGTTTGAGCGTACTCGACGAAGTTTGCAGGGGGGGGGGGGGGGGA
+
:,,FF:FFFFFFFFFFFFFFFFFFFFFFFFFFFFFFFFFFFFFF,,,,
@FS10000125:27:BPA73017-1634:1:1101:7560:1000 2:N:0:1
TCACTGTTGAGCGTACTCGACGAAGTTGGCCGGGGGGGGGGGGGGGGG
+
FFFFFFFFFFFFFFFFFFFFFFFFFFFFFFFFFFFFFFFFFFFFFF::
@FS10000125:27:BPA73017-1634:1:1101:7900:1000 2:N:0:1
ATCTCATTGAGCGTACTCGACGAAGTTCCCGGGGGGGGGGGGGGGAAA
+
F,FFFFFFFFFFFFFFFFFFFFFFFFFFFFFFFFFFFFFFFFFF,F:,
@FS10000125:27:BPA73017-1634:1:1101:8110:1000 2:N:0:1
TTCCCTTTGAGCGTACTCGACGAAGTTGACTGGGGGGGGGGGGGGGGA
+
F,FFFFFFFFFFFFFFFFFFFFFFFFFFFFFFFFFFFFFFFFFF,:,,
@FS10000125:27:BPA73017-1634:1:1101:8180:1000 2:N:0:1
ATCAGATTGAGCGTACTCGACGAAGTTTAGGGGGGGGGGGGGGGGGAA
+
FFFFFFFFFFFFFFFFFFFFFFFFFFFFFFFFFFFFFFFFFFFFF,FF
@FS10000125:27:BPA73017-1634:1:1101:8240:1000 2:N:0:1
ACAATATTGAGCGTATCCATCAAGTTTACATGGGGGGGGGGGGGGAAA
+
,F::,FFFFFFFFFF,,,F,,:F,:F,:FF,FFFFFFFFFFFFF,,:,
@FS10000125:27:BPA73017-1634:1:1101:8790:1000 2:N:0:1
ATTGATTTGAGCGTACTCGACGAAGTTCTTAGGGGGGGGGGGGGGGGA
+
F:F:FFFFFFFFFFFFFFFFFFFFFFFFFFFFFFFFFFFFFF:::,,,
@FS10000125:27:BPA73017-1634:1:1101:9760:1000 2:N:0:1
ACAAAATTGAGCGTACTCGACGAAGTTTAAGGGGGGGGGGGGGGGAAA
+
FFFFFFFFFFFFFFFFFFFFFFFFFFFFFFFFFFFFFFFFFFFFF:FF
@FS10000125:27:BPA73017-1634:1:1101:9900:1000 2:N:0:1
CCGATTTTGAGCGTACTCGACGAAGTGGGGGGGGGGGGGGGAAATCGA
+
FFFFFFFFFFFFFFFFFFFFFFFFFFFFFFFFFFFFFFFFFF:,F,,,
@FS10000125:27:BPA73017-1634:1:1101:10060:1000 2:N:0:1
TTCGGCTTGAGCGTACTCGACGAAGTTTGGAGGGGGGGGGGGGGGAGA
+
:FFFFFFFFFFFFFFFFFFFFFFFFFFFFFFFFFFFFFFFFFFFFF,,
@FS10000125:27:BPA73017-1634:1:1101:10410:1000 2:N:0:1
TGATATTTGAGCGTACTCGACGAAGTTCGCGGGGGGGGGGGGGGGAAA
+
F,FFFFFFFFFFFFFFFFFFFFFFFFFFFFFFFFFFFFFFFFF::::,
@FS10000125:27:BPA73017-1634:1:1101:11450:1000 2:N:0:1
TCATGATTGAGCGTACTCGACGAAGTTGGGAGGGGGGGGGGGGGGGAA
+
FFF,FFFFFFFFFFFFFFFFFFFFFFF,,,,,FFFFFFFFFFFFF,:F
@FS10000125:27:BPA73017-1634:1:1101:11760:1000 2:N:0:1
CCAGTATTGAGCGTACTCGACGAAGTTTAACGGGGGGGGGGGGGGGAA
+
FFFFFFFF:,:,:FFFF:FF:FF:FFFFF,F:FFFF:F:F::F:,,:,
@FS10000125:27:BPA73017-1634:1:1101:12300:1000 2:N:0:1
TCGCTATTGAGCGTACTTGACTTTGTTTCTATGGAGTGTATGCGGGCG
+
,:,F:,F:,FFF,F,FF,,F,,,:,:FFFF:,F,,,,,,,,:,::,,,
@FS10000125:27:BPA73017-1634:1:1101:12320:1000 2:N:0:1
TTGCCATTGAGCGTACTCGACGAAGTTCGATGGGGGGGGGGGGGGGAA
+
,FFFFFFFFFFFFFFFFFFFFFFFFFFFFFFFFFFFFFFFFFF::,:F
@FS10000125:27:BPA73017-1634:1:1101:12360:1000 2:N:0:1
TAACAATTGAGCGTACTCGACGAAGTTACAAGGGGGGGGGGGGGGGAA
+
FFFFFFFFFFFFFFFFFFFFFFFFFFFFFFFFFFFFFFFFFFFF:,FF
@FS10000125:27:BPA73017-1634:1:1101:12560:1000 2:N:0:1
TTCCGTTTTGAGCGTACTCGACGAAGTTGTGGGGGGGGGGGGGGGAAA
+
,,FFFFFF:F:FFFFFFFFFFFFFFFFFFFFFFFFFFFFFFFFF::F,
@FS10000125:27:BPA73017-1634:1:1101:13490:1000 2:N:0:1
TATGGATTGAGCGTACTCGACGAAGTTCTACAGGGGGGGGGGGGGGGA
+
FFFFFFFFFFFFFFFFFFFFFFFFFFFFFFFFFFFFFFFFFFFFF:,,
@FS10000125:27:BPA73017-1634:1:1101:13650:1000 2:N:0:1
TTCCTTTTGAGCGTACTCGACGAAGTTTCCGGGGGGGGGGGGGGGAAT
+
,FFFFFFFFFFFFFFFFFFFFFFFFFFFFFFFFFFFFFFFFFFF,:F,
@FS10000125:27:BPA73017-1634:1:1101:13800:1000 2:N:0:1
ATACATTTGAGCGTACTCGACGAAGTTACAAGGGGGGGGGGGGGGGAA
+
:FFFFFFFFFFFFFFFFFFFFFFFFFFFFFFFFFFFFFFFFFFF:,:F
@FS10000125:27:BPA73017-1634:1:1101:14340:1000 2:N:0:1
AATCTTTTGAGCGTACTCGACGAAGTTATGTGGGGGGGGGGGGGGGGA
+
FF,F,:FFFFFFFFFFFFFFFFFF:FFFFFFFFFFFFFFFF:,::,,F
@FS10000125:27:BPA73017-1634:1:1101:15180:1000 2:N:0:1
CCTGGCTTGAGCGTACTCGACGAAGTTGCCGGGGGGGGGGGGGGGAGT
+
FFFFFFFFF:FFFFFFFFFFFFFFFFFFFFFFFFFFFFFFFFFF,,,:
@FS10000125:27:BPA73017-1634:1:1101:15260:1000 2:N:0:1
CTTCTCTTGAGCGTACTCGACGAAGTTACGGGGGGGGGGGGGGGAAAT
+
F,FFFFFFFFFFFFFFFFFFFFFFFFFFFFFFFFFFFFFFFFF,F:,F
@FS10000125:27:BPA73017-1634:1:1101:16060:1000 2:N:0:1
TAGTGGTTGAGCGTACTCGACGAAGTTAGCTGGGGGGGGGGGGGGGAA
+
FFF::FFFFFFFFFFFFFFFFFFFFFFFFFFFFFFFFFFFFFFFF:,F
@FS10000125:27:BPA73017-1634:1:1101:1450:1010 2:N:0:1
CCGACTTTGAGCGTACTCGACGAAGTGGGGGGGGGGGGGGGAAATTCG
+
FFFFFFFFFFFFFFFFFFFFFFFFFFFFFFFFFFFFFFFFF,F,,F,,
@FS10000125:27:BPA73017-1634:1:1101:2370:1010 2:N:0:1
TCAAAATTGAGCGTACTCGACGAAGTTGTAAGGGGGGGGGGGGGGGAA
+
FFFFFFFFFFFFFFFFFFFFFFFFFFFFFFFFFFFFFFFFFF:::FFF
@FS10000125:27:BPA73017-1634:1:1101:3910:1010 2:N:0:1
ATTTATTTGAGCGTACTCGACGAAGTTGGTGGGGGGGGGGGGGGGGGA
+
FFFFFFFFFFFFFFFFFFFFFFFFFFFFFFFFFFFFFFFFFFFFFF,F
@FS10000125:27:BPA73017-1634:1:1101:4090:1010 2:N:0:1
TTGGGGTTGAGCGTACTCGACGAAGTTGCAGGGGGGGGGGGGGGGGAA
+
FFFFFFFFFFFFFFFFFFFFFFFFFFFFFFFFFFFFFFFFFF,:,,,F
@FS10000125:27:BPA73017-1634:1:1101:4950:1010 2:N:0:1
AAAGGATTGAGCGTACTCGACGAAGTTCTTGGGGGGGGGGGGGGGGAA
+
FFFFFFFFFFFFFFFFFFFFFFFFFFFFFFFFFFFFFFFFFFFFF,FF
@FS10000125:27:BPA73017-1634:1:1101:5210:1010 2:N:0:1
TATAGATTGAGCGTACTCGACGAAGTTCGATGGGGGGGGGGGGGGAAA
+
FFFFFFFFFFFFFFFFFFFFFFFFFFFFFFFFFFFFFFFFFFFFFFFF
@FS10000125:27:BPA73017-1634:1:1101:5520:1010 2:N:0:1
CACACCTTGAGCGTACTCGACGAAGTTATCGGGGGGGGGGGGGGGGGG
+
FFFFFFFFFFFFFFFFFFFFFFFFFFFFFFFFFFFFFFFFFFFFF,,F
@FS10000125:27:BPA73017-1634:1:1101:5850:1010 2:N:0:1
TCATTTTTGAGCGTACTGACGAGGTTGCAGGGGGGGGGGGGGGGGGAA
+
FF,,,FFFFFFFFFFFF,F:,F::FF:FF:,,FFFFFFFFFFFF:,:F
@FS10000125:27:BPA73017-1634:1:1101:6450:1010 2:N:0:1
TTCGTGTTGAGCGTACCAGGGGGGGGGGGGGGGGAATTCGAAAAAGCC
+
,FFFFFFFFFFFFFFFFFFFFFFFFFFFFFFFF,:,,::F,FFF,,F,
@FS10000125:27:BPA73017-1634:1:1101:7330:1010 2:N:0:1
TCTCGTTTGAGCGTACTCGACGAAGTTCTGAGGGGGGGGGGGGGGGAA
+
FF,:FFFFFFFFFFFFFFFFFFFFFFFFFFFFFFFFFFFFFFFFF,FF
@FS10000125:27:BPA73017-1634:1:1101:7710:1010 2:N:0:1
AAATTCTTGAGCGTACTCGACGAAGTTGGGGGGGGGGGGGGGAAGTTG
+
,::,,,FFFFFFFFFFFFFFFFFFFFFF,F,FFFFFFFFFF,:,,:,,
@FS10000125:27:BPA73017-1634:1:1101:7880:1010 2:N:0:1
TACCAGTTGAGCGTACTCGACGAAGTTGACAGGGGGGGGGGGGGGGAA
+
,:FFFFFFFFFFFFFFFFFFFFFFFFFFFFFFFFFFFFFFFFFFFFFF
@FS10000125:27:BPA73017-1634:1:1101:8710:1010 2:N:0:1
TTTCTTTTGAGCGTACTCGACGAAGTTGGGCTGGGGGGGGGGGGGAAA
+
,,,F:FFFFFFFFFFFFFFFFFFFFFFF,,FFFFFFFFFFFFFF:FF,
@FS10000125:27:BPA73017-1634:1:1101:9300:1010 2:N:0:1
TAATGGTTGAGCGTACTCGACGAAGTTTGGCGGGGGGGGGGGGGGGGA
+
FFFFFFFFFFFFFFFFFFFFFFFFFFFFFFFFFFFFFFFFFFFFFFFF
@FS10000125:27:BPA73017-1634:1:1101:9380:1010 2:N:0:1
CGCTTATTGAGCGTACTCGACGAAGTTGTAAGGGGGGGGGGGGGGGAA
+
F,,:,FFFFFFFFFFFFFFFFFFFFFFFF:FFFFFFFFFFFFFFFF,,
@FS10000125:27:BPA73017-1634:1:1101:9780:1010 2:N:0:1
TTAATGTTGAGCGTACTCGACGAAGTTGGATGGGGGGGGGGGGGGGGG
+
FFFFFFFFFFFFFFFFFFFFFFFFFFFFFFFFFFFFFFFFFFFFFFF:
@FS10000125:27:BPA73017-1634:1:1101:10110:1010 2:N:0:1
TTATATTTGAGCGTACTCGACGAAGTTGCCAGGGGGGGGGGGGGGGAA
+
FFFFFFFFFFFFFFFFFFFFFFFFFFFFFFFFFFFFFFFFFFFFF,:F
@FS10000125:27:BPA73017-1634:1:1101:11100:1010 2:N:0:1
CCGGACTTGAGCGTACTCGACGAAGTTTAGAGGGGGGGGGGGGGGGGA
+
FFFFFFFFFFFFFFFFFFFFFFFFFFFFFFFFFFFFFFFFFFFFFF,F
@FS10000125:27:BPA73017-1634:1:1101:12370:1010 2:N:0:1
TACCTCTTGAGCGTACTCGACGAAGTTGATGGGGGGGGGGGGGGAAAT
+
FFFFFFFFFFFFFFFFFFFFFFFFFFFFFFFFFFFFFFFFFFF,:F:F
@FS10000125:27:BPA73017-1634:1:1101:13150:1010 2:N:0:1
TTGGGTTTGAGCGTACTCGACGAAGTTGTCTGGGGGGGGGGGGGGGAA
+
FFFFFFFFFFFFFFFFFFFFFFFFFFFFFFFFFFFFFFFFFFFFFF,F
@FS10000125:27:BPA73017-1634:1:1101:13290:1010 2:N:0:1
CTTGGATTGAGCGTACTCGACGAAGTTAGGCGGGGGGGGGGGGGGGAA
+
FFFFFFFFFFFFFFFFFFFFFFFFFFFFFFF:FFFFFFFFFFF::,F,
@FS10000125:27:BPA73017-1634:1:1101:13940:1010 2:N:0:1
TTTTATTTGAGCGTACTCGACGAAGTTTGCCGGGGGGGGGGGGGGGAA
+
FF,,F,FFFFFFFFFFFFFFFFFFFFFF:FFFFFFFFFFFFFFFF:FF
@FS10000125:27:BPA73017-1634:1:1101:14290:1010 2:N:0:1
CGGATGTTGAGCGTACTCGACAAAGTTATCCGGGGGGGGGGGGGGAAA
+
F,,FFFFFFFFFFFFFFFFFFFFF,FFFFFFFFFFFFFFFFFF,:F,,
@FS10000125:27:BPA73017-1634:1:1101:14690:1010 2:N:0:1
TCGTATTTGAGCGTACTCGACGAAGAGGGGGGGGGGGGGGGAGATCGA
+
FFFFFFFFFFFFFFFFFFFFFFFFFFFFFFFFFFFFFFFF,F,,FF,,
@FS10000125:27:BPA73017-1634:1:1101:15210:1010 2:N:0:1
ATACATTTGAGCGTACTCGACGAAGTTTGCCGGGGGGGGGGGGGGAAA
+
FFFFFFFFFFFFFFFFFFFFFFFFFFFF:F:FFFFFFFFFFFFFF:F:
@FS10000125:27:BPA73017-1634:1:1101:15340:1010 2:N:0:1
CACCCCTTGAGCGTACTCGACGAAGTTATGCGGGGGGGGGGGGGGGGA
+
F:FFFFFFFFFFFFFFFFFFFFFFFFFFFFFFFFFFFFFFFFFFFFFF
@FS10000125:27:BPA73017-1634:1:1101:15510:1010 2:N:0:1
CTAAAGTTGAGCGTACCGACGAAGTTAGTTGGGGGGGGGGGGGGGGAA
+
FFFFFFFFF:FFFFFFFFFFFF:FFFFFFFFFFFFFFFFFFFF::,::
@FS10000125:27:BPA73017-1634:1:1101:16140:1010 2:N:0:1
CCACTTTTGAGCGTACTCGACGAAGTTATGCGGGGGGGGGGGGGGGAA
+
FFFFFFFFFFFFFFFFFFFFFFFFFFFFFFFFFFFFFFFFFFFFFF,F
@FS10000125:27:BPA73017-1634:1:1101:16440:1010 2:N:0:1
AAGTCATTGAGCGTACTCGACGAAGGGGGGGGGGGGGGGAGATCGGAA
+
F:FFFFFFFFFFFFFFFFFFFFFFFFFFFFFFFFFFFFFF,:F,,,F:
@FS10000125:27:BPA73017-1634:1:1101:1100:1020 2:N:0:1
ACTGGGTTGAGCGTACTCGACGAAGTTCTCAAGGGGGGGGGGGGGGGG
+
FFFFFFFFFFFFFFFFFFFFFFFFFFFFFFFFFFFFFFFFFFFFFFFF
@FS10000125:27:BPA73017-1634:1:1101:1280:1020 2:N:0:1
TAACGATTGAGCGTACTCGACGAAGTTTTGCAGGGGGGGGGGGGGGGG
+
FFFFFFFFFFFFFFFFFFFFFFFFFFFFFFFFFFFFFFFFFFFFFFF,
@FS10000125:27:BPA73017-1634:1:1101:1380:1020 2:N:0:1
ATTGATTTGAGCGTACTCGACGAAGTTGGGCGGGGGGGGGGGGGGGGA
+
FF:FFFFFFFFFFFFFFFFFFFFFFFFFFFFFFFFFFFFFFFF:F,,F
@FS10000125:27:BPA73017-1634:1:1101:1470:1020 2:N:0:1
TAGCCCTTGAGCGTACTCGACGAAGTTGCAGGGGGGGGGGGGGGGGGA
+
,:FFFFFFFFFFFFFFFFFFFFFFFFFFFFFFFFFFFFFFFFFFF:F,
@FS10000125:27:BPA73017-1634:1:1101:2790:1020 2:N:0:1
CTTATATTGAGCGTACTCGACGAAGTTTACAGGGGGGGGGGGGGGGAA
+
F:FFFFFFFFFFFFFFFFFFFFFFFFFFFFFFFFFFFFFFFFFF:,,F
@FS10000125:27:BPA73017-1634:1:1101:3510:1020 2:N:0:1
GATGCGTTGAGCGTACTCGACGAAGTTACTTGGGGGGGGGGGGGGGAA
+
FFFFF:FFFFFFFFFFFFFFFFFFFFFFFFFFFFFFFFFFFFFFF,FF
@FS10000125:27:BPA73017-1634:1:1101:3750:1020 2:N:0:1
TTGTCTTTGAGCGTACTCGACGAAGTTGTTGGGGGGGGGGGGGGGAAT
+
FFFFFFFFFFFFFFFFFFFFFFFFFFFFFFFFFFFFFFFFFFF::F,,
@FS10000125:27:BPA73017-1634:1:1101:4120:1020 2:N:0:1
CTGACTTTGAGCGTACTCGACGAAGTTCTTTAGGGGGGGGGGGGGGGG
+
F,FFFFFFFFFFFFFFFFFFFFFFFFFFFFFFFFFFFFFFFFFFFF:F
@FS10000125:27:BPA73017-1634:1:1101:4170:1020 2:N:0:1
TTCGGATTGAGCGTACTCGACGAAGTTGAAAGGGGGGGGGGGGGGGGA
+
F,F:FFFFFFFFFFFFFFFFFFFFFFFFFFFFFFFFFFFFFFFFFF:F
@FS10000125:27:BPA73017-1634:1:1101:4440:1020 2:N:0:1
TCTAGTTTGAGCGTACTCGACGAAGTTAGGGGGGGGGGGGGGGAAGTC
+
,FFFFFFFFFFFFFFFFFFFFFFFFFFFFFFFFFFFFFFFFF,FF,F,
@FS10000125:27:BPA73017-1634:1:1101:4730:1020 2:N:0:1
CAAGTGTTGAGCGTACTCGACGAAATTAACCGGGGGGGGGGGGGGGAA
+
FFFFFFFFFFFFFFFFFFFFFFFFFFFFFFFFFFFFFFFFFFFFF,FF
@FS10000125:27:BPA73017-1634:1:1101:4940:1020 2:N:0:1
TTCGATTTGAGCGTACTCGACGAAGTTATATGGGGGGGGGGGGGGGAA
+
FFFFFFFFFFFFFFFFFFFFFFFFFFFFFFFFFFFFFFFFFFFFFF,F
@FS10000125:27:BPA73017-1634:1:1101:4980:1020 2:N:0:1
ATTTATTTGAGCGTACTCGACGAAGTTCTTTGGGGGGGGGGGGGGGGA
+
:,:F:,FFFFFFFFFFFFFFFFFFFFFF:FFFFFFFFFFFFFFFFF::
@FS10000125:27:BPA73017-1634:1:1101:5050:1020 2:N:0:1
TTGACTTTGAGCGTACTCGACGAAGTTACTTGGGGGGGGGGGGGGGGA
+
FFFFFFFFFFFFFFFFFFFFFFFFFFFFFFFFFFFFFFFFFFFFFFFF
@FS10000125:27:BPA73017-1634:1:1101:5060:1020 2:N:0:1
CTATATTTGAGCGTACTCGACGAAGTTACATGGGGGGGGGGGGGGGAA
+
FFF:FFFFFFFFF:FFFFFFFFFFFFFFFFFFFFFFFFFFFFFFF,FF
@FS10000125:27:BPA73017-1634:1:1101:5820:1020 2:N:0:1
TCAGGATTGAGCGTACTCGACGAAGTTCATAGGGGGGGGGGGGGGGAA
+
FFFFFFFFFFFFFFFFFFFFFFFFFFFFFFFFFFFFFFFFFF:F:,FF
@FS10000125:27:BPA73017-1634:1:1101:5960:1020 2:N:0:1
ATCTTTTTGAGCGTACTCGACGAAGTTCGGTGGGGGGGGGGGGGGGAA
+
FFFFFFFFFFFFFFFFFFFFFFFFFFFFFFFFFFFFFFFFFFFF:,,F
@FS10000125:27:BPA73017-1634:1:1101:6150:1020 2:N:0:1
AATCATTTGAGCGTACTCGACGAAGTTAGCGGGGGGGGGGGGGGAAAT
+
:FFFFFFFFFFFFFFFFFFFFFFFFFFFFFFFFFFFFFFFFFF,F:FF
@FS10000125:27:BPA73017-1634:1:1101:6160:1020 2:N:0:1
TCGTAATTGAGCGTACTCGACGAAGTTTGATGGGGGGGGGGGGGGGGG
+
:FFFFFFFFFFFFFFFFFFFFFFFFFFFFFFFFFFFFFFFFFFFF:F,
@FS10000125:27:BPA73017-1634:1:1101:6540:1020 2:N:0:1
ACTCCCTTGAGCGTACTCGACGAAGTTGCACGGGGGGGGGGGGGGGAA
+
,F,F,FFFFFFFFFFFFFFFFFFFFFF,,,,FFFFFFFFFFFFFFF,F
@FS10000125:27:BPA73017-1634:1:1101:6560:1020 2:N:0:1
ATTACTTTGAGCGTACTCGACGAAGTTACTAGGGGGGGGGGAGAGCAA
+
:F:FFFFFFFFFFFFFFFFFFFFFFF:FFFFFFFFFFFFFF,,,,,,F
@FS10000125:27:BPA73017-1634:1:1101:6930:1020 2:N:0:1
TTGGATTTGAGCGTACTCGACGAAGTTATGAGGGGGGGGGGGGGGGGA
+
,FFFFFFFFFFFFFFFFFFFFFFFFFFFFFFFFFFFFFFFFFFFFFF:
@FS10000125:27:BPA73017-1634:1:1101:7180:1020 2:N:0:1
TTCTATTTGAGCGTACTCGACGAAGTTGGGAGGGGGGGGGGGGAAAGT
+
FFFFFFFFFFFFFFFFFFFFFFFFFFFFFFFFFFFFFFFFFFF:FF,:
@FS10000125:27:BPA73017-1634:1:1101:7640:1020 2:N:0:1
AACTGGTTGAGCGTACTCGACGAAGTTGCGTGGGGGGGGGGGGGGGGA
+
F:FFFFFFFFFFFFFFFFFFFFFFFFFFFFFFFFFFFFFFFFFFFFF:
@FS10000125:27:BPA73017-1634:1:1101:7960:1020 2:N:0:1
CACGACTTGAGCGTACTCGACGAAGTTCCCTGGGGGGGGGGGGGGGGG
+
FFFFFFFFFFFFFFFFFFFFFFFFFFFFFFFFFFFFFFFFFFF:F:,:
@FS10000125:27:BPA73017-1634:1:1101:8570:1020 2:N:0:1
TTGTAATTGAGCGTACTCGACGAAGTTTAACGGGGGGGGGGGGGGGAA
+
,FFFFFFFFFFFFFFFFFFFFFFFFFFFFFFFFFFFFFFFFFFFF:FF
@FS10000125:27:BPA73017-1634:1:1101:8620:1020 2:N:0:1
CCTTTCTTGAGCGTACTCGACGAAGTTAGAAGGGGGGGGGGGGGGGGG
+
FFFFFFFFFFFFFFFFFFFFFFFFFFFFFFFFFFFFFFFFFFFFFF:F
@FS10000125:27:BPA73017-1634:1:1101:8830:1020 2:N:0:1
CAACGTTTGAGCGTACTCGACGAAGTTAATAGGGGGGGGGGGGGGGGA
+
F:FF:FFFFFFFFFFFFFFFFFFFFFF,FFFFFFFFFFFFFFFF:,,,
@FS10000125:27:BPA73017-1634:1:1101:9330:1020 2:N:0:1
TCGCAATTGAGCGTACTCGACGAAGTTAACAGGGGGGGGGGGGGGGAA
+
:F:FFFFFFFFFFFFFFFFFFFFFFFFFFFFFFFFFFFFFFFFFF,FF
@FS10000125:27:BPA73017-1634:1:1101:9900:1020 2:N:0:1
TTTCTATTGAGCGTACTCGACGAAGTTTTCCGGGGGGGGGGGGGGGAA
+
,FFFFFFFFFFFFFFFFFFFFFFFFFFFFFFFFFFFFFFFFFFFF,FF
@FS10000125:27:BPA73017-1634:1:1101:10490:1020 2:N:0:1
ATTTATTTGAGCGTACTCGACGAAGTTGTAGGGGGGGGGGGGGGGGAA
+
FFFFFFFFFFFFFFFFFFFFFFFFFFFFFFFFFFFFFFFFFFFFF,FF
@FS10000125:27:BPA73017-1634:1:1101:10720:1020 2:N:0:1
AGTTACTTGAGCGTACTCGACGAAGTTGCGTGGGGGGGGGGGGGGGAA
+
,,FF:FFFFFFFFFFFFFFFFFFFFFFFF:FFFFFFFFFFFFFF:,FF
@FS10000125:27:BPA73017-1634:1:1101:10960:1020 2:N:0:1
TTTTGGTTGAGCGTACTCGACGAAGTTGCTTGGGGGGGGGGGGGGGAA
+
,,FFFFFFFFFFFFFFFFFFFFFFFFFFFFFFFFFFFFFFFFF:::FF
@FS10000125:27:BPA73017-1634:1:1101:11700:1020 2:N:0:1
CTCAAATTGAGCGTACTCGACGAAGTTGTGCGGGGGGGGGGGGGGGAA
+
F,FFFFFFFFFFFFFFFFFFFFFFFFFFFFFFFFFFFFFFFFFFFFFF
@FS10000125:27:BPA73017-1634:1:1101:11800:1020 2:N:0:1
AATCTTTTGAGCGTACTCGACGAAGTTGGGGGGGGGGGGGGGAAATCG
+
:FFFFFFFFFFFFFFFFFFFFFFFFFFFFFFFFFFFFFFFF,::,FFF
@FS10000125:27:BPA73017-1634:1:1101:12120:1020 2:N:0:1
ATTTAATTGAGCGTACTCGACGAAGTTGGGGGGGGGGGGGGGGAGGGA
+
,,FFFFFFFFFFFFFFFFFFFFFFFFFFFFFFFFFFFFFFF,F::,,F
@FS10000125:27:BPA73017-1634:1:1101:12130:1020 2:N:0:1
TTTAAATTGAGCGTACTCGACGAAGTTAGCAGGGGGGGGGGGGGGGAA
+
F,FFFFFFFFFFFFFFFFFFFFFFFFFFFFFFFFFFFFFFF,::,,FF
@FS10000125:27:BPA73017-1634:1:1101:12660:1020 2:N:0:1
TTAGGATTGAGCGTACTCGACGAAGTTGTGTGGGGGGGGGGGGGGGAA
+
FFFFFFFFFFFFFFFFFFFFFFFFFFFFFFFFFFFFFFFFFFFFF:,F
@FS10000125:27:BPA73017-1634:1:1101:14000:1020 2:N:0:1
CTACCGTTGAGCGTACTCGACGAAGTTGCAGGGGGGGGGGGGGGGGGG
+
F,FFFFFFFFFFFFFFFFFFFFFFFFFFFFFFFFFFFFFFFF:FF,FF
@FS10000125:27:BPA73017-1634:1:1101:14310:1020 2:N:0:1
TCTACGTTGAGCGTACTCGACGAAGTTAGCTGGGGGGGGGGGGGGGAA
+
FF:F:,FFFFFFFFFFFFFFFFFFFFF,:FF:FFFFFFFFFFF::,,F
@FS10000125:27:BPA73017-1634:1:1101:14630:1020 2:N:0:1
TTCTCATTGAGCGTACTCGACGAAGTTTGTGGGGGGGGGGGGGGGGGA
+
FFFFFFFFFFFFFFFFFFFFFFFFFFFFFFFFFFFFFFFFFF::,,,,
@FS10000125:27:BPA73017-1634:1:1101:15690:1020 2:N:0:1
TATGTTTTGAGCGTACTCGACGAAGTTCACAGGGGGGGGGGGGGGGGA
+
FFFFFFFFFFFFFFFFFFFFFFFFFFFFFFFFFFFFFFFFFFFFF:,F
@FS10000125:27:BPA73017-1634:1:1101:16070:1020 2:N:0:1
TTACACTTGAGCGTACTCGAAGAAGTTCCACGGGGGGGGGGGGGGGGA
+
F,FFFFFFFFFFFFFFFFFFFFFFFFFFFFFFFFFFFFFFFFFF:,,,
@FS10000125:27:BPA73017-1634:1:1101:16180:1020 2:N:0:1
TAAAAATTGAGCGTACTCGACGAAGTTTCAAGGGGGGGGGGGGGGGAA
+
,:FFFFFFFFFFFFFFFFFFFFFFFFFFFFFFFFFFFFFFFFFFFFFF
@FS10000125:27:BPA73017-1634:1:1101:16230:1020 2:N:0:1
CTGACATTGAGCGTACTCGACGAAGTTGAAAGGGGGGGGGGGGGGGGG
+
F,:FFFFFF:FFFFFFFFFFFF:FFF:FFFFFFFFFFFFFF:F:,,,:
@FS10000125:27:BPA73017-1634:1:1101:16470:1020 2:N:0:1
TTGGGGGGGCTATGTTGTTTTTTTTTTTTTTTTTTTTTTTTTTTTTTT
+
,:,:::,,,,,,,,,,,,,,F:,FF,,F:FFF:FFFFFFFFFFFF:FF
@FS10000125:27:BPA73017-1634:1:1101:1090:1030 2:N:0:1
CCCAGGTTGAGCGTACTCGACGAAGTTAAACGGGGGGGGGGGGGGGGG
+
FFFFFFFFFFFFFFFFFFFFFFFFFFFFFFFFFFFFFFFFFFFFF,,,
@FS10000125:27:BPA73017-1634:1:1101:1730:1030 2:N:0:1
AAGCTATTGAGCGTACTCGACGAAGTTGCAAGGGGGGGGGGGGGGAGA
+
FFFFFFFFFFFFFFFFFFFFFFFFFFFFFFFFFFFFFFFFFFFFFF,,
@FS10000125:27:BPA73017-1634:1:1101:1790:1030 2:N:0:1
TTAGGTTTGAGCGTACTCGACGAAGTGGGGGGGGGGGGGGGAAATTCG
+
,F,::FFFFFFFFFFFFFFFFFFFFFF:FFF:FFFFFFFFF::,,,,,
@FS10000125:27:BPA73017-1634:1:1101:2020:1030 2:N:0:1
AAGCGGTTGAGCGTACTCGACGAAGTTCTCGGGGCGGGGGGGGGGGGG
+
::FFFFFFFFFFFFFFFFFFFFFFFFFFFFFFFFFFFFFFFFFFFFFF
@FS10000125:27:BPA73017-1634:1:1101:2650:1030 2:N:0:1
TCCGATTTGAGCGTACTCGACGAAGTTTACCGGGGGGGGGGGGGGGAA
+
,FFFFFFFFFFFFFFFFFFFFFFFFFFFFFFFFFFFFFFFFFFFF:FF
@FS10000125:27:BPA73017-1634:1:1101:3110:1030 2:N:0:1
CCCTCCTTGAGCGTACTCGACGAAGTTGGCAGGGGGGGGGGGGGGGAA
+
FFFFFFFFFFFFFFFFFFFFFFFFFFFFFFFFFFFFFFFFFFFFF:FF
@FS10000125:27:BPA73017-1634:1:1101:3700:1030 2:N:0:1
TTTATATTGAGCGTACTCGACGAAGTTGTCTGGGGGGGGGGGGGGGAA
+
FFFFFFFFFFFFFFFFFFFFFFFFFFFFFFFFFFFFFFFFFFFFFFFF
@FS10000125:27:BPA73017-1634:1:1101:3720:1030 2:N:0:1
TTATGATTGAGCGTACTCGACGAAGTTGCTAGGGGGGGGGGGGGGGAA
+
FFFFFFFFFFFFFFFFFFFFFFFFFFFFFFFFFFFFFFFFFFFFF,FF
@FS10000125:27:BPA73017-1634:1:1101:4640:1030 2:N:0:1
TTAGCTTTGAGCGTACTCGACGAAGTTCCCTGGGGGGGGGGGGGGGGG
+
FFFFFFFFFFFFFFFFFFFFFFFFFFFFFFFFFFFFFFFFFFFFF::F
@FS10000125:27:BPA73017-1634:1:1101:5100:1030 2:N:0:1
CTTGTCTTGAGCGTACTCGACGAAGTTAACAGGGGGGGGGGGGGGGAA
+
F,FFFFFFFFFFFFFFFFFFFFFFFFFFFFFFFFFFFFFFFFFFF,FF
@FS10000125:27:BPA73017-1634:1:1101:5130:1030 2:N:0:1
TGGGGGGGGGGGGGGGGGGGGGGGGGGGGGGGGGGGGGGGGGGGGGGG
+
,,FFF:FFFF::FFFFFFFFFFFFFFFFFFFFFFFFFFFFFFFF,,FF
@FS10000125:27:BPA73017-1634:1:1101:5330:1030 2:N:0:1
TTTTCCTTGAGCGTACTCGACGAAGTTCGAAGGGGGGGGGGGGGGGAA
+
F,FFFFFFFFFFFFFFFFFFFFFFFFFFFFFFFFFFFFFFFFFFF,FF
@FS10000125:27:BPA73017-1634:1:1101:5350:1030 2:N:0:1
CCATCATTGAGCGTACTCGACGAAGTTAACGGGGGGGGGGGGGGGGGA
+
FFFFFFFFFFFFFFFFFFFFFFFFFFFFFFFFFFFFFFFFFFFF::,F
@FS10000125:27:BPA73017-1634:1:1101:6900:1030 2:N:0:1
ACCTATTTGAGCGTACTCGACGAAGTTGGAGGGGGGGGGGGGGGGGGG
+
FFFFFFFFFFFFFFFFFFFFFFFFFFFFFFFFFFFFFFFFFFFFFFFF
@FS10000125:27:BPA73017-1634:1:1101:7350:1030 2:N:0:1
TTGGTATTGAGCGTACTCGACGAAGTTGTTAGGGGGGGGGGGGGGGGG
+
,,,::FFFFFFFFFFFFFFFFFFFFFFFFFFFFFFFFFFFFFFFF:,F
@FS10000125:27:BPA73017-1634:1:1101:7430:1030 2:N:0:1
ATGGAGTTGAGCGTACTCGACGAAGTTGGACGGGGGGGGGGGGGGAAA
+
FFFFFFFFFFFFFFFFFFFFFFFFFFFFFFFFFFFFFFFFFFFF:FF,
@FS10000125:27:BPA73017-1634:1:1101:7630:1030 2:N:0:1
AACAGATTGAGCGTACTCGACGAAGTTGACTGGGGGGGGGGGGGGGGG
+
FFFFFFFFFFFFFFFFFFFFFFFFFFFFFFFFFFFFFFFFFFFFF:,F
@FS10000125:27:BPA73017-1634:1:1101:7700:1030 2:N:0:1
TTGTCCTTGAGCGTACTCGACGAAGTTCTAGGGGGGGGGGGGGGGGAA
+
::F,FFFFFFFFFFFFFFFFFFFFFFFFFFFFFFFFFFFFFFFFF,FF
@FS10000125:27:BPA73017-1634:1:1101:7740:1030 2:N:0:1
TTCGGGTTGAGCGTACTCGACGAAGTTGCGAGGGGGGGGGGGGGGGAA
+
,FFFFFFFFFFFFFFFFFFFFFFFFFFFFFFFFFFFFFFFFFFFFFFF
@FS10000125:27:BPA73017-1634:1:1101:7980:1030 2:N:0:1
TAATGTTTGAGCGTACTCGACGAAGTGGGGGGGGGGGGGGGAAATCCG
+
::FFFFFFFFFFFFFFFFFFFFFFFFFFFFFFFFFFFFFFFFF:F,,,
@FS10000125:27:BPA73017-1634:1:1101:8060:1030 2:N:0:1
CCGTTTTTTTTTTTTTTTTTTTTTTTTTTTTTTGGGGGGGGGGGGAAT
+
FF,,,,,F:::F:,FF::,F:,F:,,F:F::::,,:FFFFFFFF,FF,
@FS10000125:27:BPA73017-1634:1:1101:8180:1030 2:N:0:1
CATTGGTTGAGCGTACTCGACGAAGGGGGGGGGGGGGGGAAATTCGAA
+
FFFFFFFFFFFFFFFFFFFFFFFFFFFFFFFFFFFFFFF,,::,,,F:
@FS10000125:27:BPA73017-1634:1:1101:8200:1030 2:N:0:1
TTAAGCTTGAGCGTACTCGACGAAGTTACGAGGGGGGGGGGGGGGGAA
+
F,FFFFFFFFFFFFFFFFFFFFFFFFFFFFFFFFFFFFFFFFFFF,FF
@FS10000125:27:BPA73017-1634:1:1101:9460:1030 2:N:0:1
CTTGCTTTGAGCGTACTCGACGAAGTTTGTAAGGGGGGGGGGGGGGGA
+
F,FFFFFFFFFFFFFFFFFFFFFFFFFFFFFFFFFFFFFFFFFFFFF:
@FS10000125:27:BPA73017-1634:1:1101:9960:1030 2:N:0:1
TTATCATTGAGCGTACTCGACGAAGTTACCGGGGGGGGGGGGGGGAAA
+
,,F,:FFFFFFFFFFFFFFFFFFFFFFFFFF,FFFFFFFFFFFF,F,,
@FS10000125:27:BPA73017-1634:1:1101:10830:1030 2:N:0:1
CTTGATTTGAGCGTACTCGACGAAGTTCATGGGGGGGGGGGGGGGAGT
+
FFF::FFFFFFFFFFFFFFFFFFFFFFFFFFFFFFFFFFFFF,,,,,,
@FS10000125:27:BPA73017-1634:1:1101:10930:1030 2:N:0:1
CGGATTTTGAGCGTACTCATCGAAGTTGAGGGGGGGGGGGGGGGGGAA
+
F,,FF:FFFFFFFFFFFF,,F,FF,F,FF,FFFFFFFFFFFFFF,,:,
@FS10000125:27:BPA73017-1634:1:1101:11100:1030 2:N:0:1
CTAACGTTGAGCGTACTCGACGAAGTTTCTCGGGGGGGGGGGGGGGAA
+
F,FFFFFFFFFFFFFFFFFFFFFFFFFFFFFFFFFFFFFFFFFFF:FF
@FS10000125:27:BPA73017-1634:1:1101:11180:1030 2:N:0:1
ATGTATTTGAGCGTACTCGACGAAGTTCCGGGGGGGGGGGGGGGGGTG
+
FFFFFFFFFFFFFFFFFFFFFFFFFFFFFFFFFFFFFFFFFF,,,,,:
@FS10000125:27:BPA73017-1634:1:1101:11530:1030 2:N:0:1
ATGACATTGAGCGTACTCGACGAAGTTAACTGGGGGGGGGGGGGGGGA
+
FFFFFFFFFFFFFFFFFFFFFFFFFFFFFFFFFFFFFFFFFFFFFF:F
@FS10000125:27:BPA73017-1634:1:1101:11570:1030 2:N:0:1
TTCGTATTGAGCGTACTCGACGAAGTTACTAGGGGGGGGGGGGGGGAA
+
:FFFFFFFFFFFFFFFFFFFFFFFFFFFFFFFFFFFFFFFFFFFF,FF
@FS10000125:27:BPA73017-1634:1:1101:11890:1030 2:N:0:1
CCGGATTTGAGCGTACTCGACGAAGTTTAGTGGGGGGGGGGGGGGGGA
+
FFFFFFFFFFFFFFFFFFFFFFFFFFFFFFFFFFFFFFFFFFF:F,,,
@FS10000125:27:BPA73017-1634:1:1101:12280:1030 2:N:0:1
ATGTAATTGACCGTACTCGACGAAGTTGGGCGGGGGGGGGGGGGGGAA
+
F,::FFFFFF:FFFFFFFFFFFFFFFFFFFFFFFFFFFFFFFF:,,FF
@FS10000125:27:BPA73017-1634:1:1101:12310:1030 2:N:0:1
CCTTTTTTGAGCGTACTCGACGAAGTTCATTGGGGGGGGGGGGGGGAA
+
,,::,FFFFFFFFFFFFFFFFFFFFFF,,,:FFFFFFFFFF:F:,,:,
@FS10000125:27:BPA73017-1634:1:1101:12840:1030 2:N:0:1
TTCGACTTGAGCGTACTCGACGAAGTTAAACGGGGGGGGGGGGGGGAA
+
FFFFFFFFFFFFFFFFFFFFFFFFFFFFFFFFFFFFFFFFFFFFF:FF
@FS10000125:27:BPA73017-1634:1:1101:13130:1030 2:N:0:1
GTGGTTTTGAGCGTACTCGACGAAGTTTTCAGGGGGGGGGGGGGGGAA
+
,FF:FFFFFFFFFFFFFFFFFFFFFFFFFFF,FFFFFFFFFFFFF,FF
@FS10000125:27:BPA73017-1634:1:1101:13230:1030 2:N:0:1
CTAGTTTTGAGCGTACTCGACGAAGTTCTATGGGGGGGGGGGGGGGGG
+
FFFFFFFFFFFFFFFFFFFFFFFFFFFFFFFFFFFFFFFFFFF:FF::
@FS10000125:27:BPA73017-1634:1:1101:14310:1030 2:N:0:1
TCATTTTTGAGCGTACTCGACGAAGGGGACGGGGGGGGGGAGGTTGGA
+
,,,:F:FFFFFFFFFFFFFFFFFFF,,F,,FFFFFFFFFF,,,:,,,,
@FS10000125:27:BPA73017-1634:1:1101:14920:1030 2:N:0:1
ATTCTTTTGAGCGTACTCGACGAAGTTGGGGGGGGGGGGGGGAGATCG
+
FFFFFFFFFFFFFFFFFFFFFFFFFFFFFFFFFFFFFFFFF,F,,FF:
@FS10000125:27:BPA73017-1634:1:1101:15380:1030 2:N:0:1
TCTTCTTTGAGCGTACTCGACGAAGTTGGGCGGGGGGGGGGGGGGAAA
+
,,,,,FFFFFFFFFFFFFFFFFFFFFF,:,FFFFFFFFFFFFFFFFF:
@FS10000125:27:BPA73017-1634:1:1101:15580:1030 2:N:0:1
TTCATTTTGAGCGTACTCGACGAAGTTCCCGGGGGGGGGGGGGAAATG
+
FFFFFFFFFFFFFFFFFFFFFFFFFFFFFFFFFFFFFFFFFF,:F,:,
@FS10000125:27:BPA73017-1634:1:1101:15830:1030 2:N:0:1
AATCTGTTGAGCGTACTCGACAAGGGGGGGGGGGGGGGGATTTGGAAA
+
::,F:FFFFFFFFFFFFFFFFFFFF:FFFFFFFFFFF,,,,:,,,,::
@FS10000125:27:BPA73017-1634:1:1101:1590:1040 2:N:0:1
TTTATGTTGAGCGTACTCGACGAAGGGGGGGGGGGGGGGAAATCGGAA
+
:::FFFFFFFFFFFFFFFFFFFFFFFFFFFFFFFFFFF::,,F:,,,,
@FS10000125:27:BPA73017-1634:1:1101:1950:1040 2:N:0:1
ATGCGGTTGAGCGTACTCGACGAAGTTTGCTGGGGGGGGGGGGGGGAA
+
FFFFFFFFFFFFFFFFFFFFFFFFFFFFFFFFFFFFFFFFFFF:F:FF
@FS10000125:27:BPA73017-1634:1:1101:2180:1040 2:N:0:1
ATCAAATTGAGCGTACTCGACGAAGGGGGGGGGGGGGGGAAATCGGAA
+
FFFFFFFFFFFFFFFFFFFFFFFFFFFFFFFFFFFFFF:,,,:,:,FF
@FS10000125:27:BPA73017-1634:1:1101:2290:1040 2:N:0:1
ACGATGTTGAGCGTACTCGACGAAGTTACAAGGGGGGGGGGGGGGGAA
+
FFFFFFFFFFFFFFFFFFFFFFFFFFFFFFFFFFFFFFFFFFFFFFFF
@FS10000125:27:BPA73017-1634:1:1101:3500:1040 2:N:0:1
ACACCGTTGAGCGTACTCGACGAAGTTCACGGGGGGGGGGGGGGGAAA
+
F:FFFFFFFFFFFFFFFFFFFFFFFFF:FF,FFFFFFFFFFFFFF:FF
@FS10000125:27:BPA73017-1634:1:1101:4530:1040 2:N:0:1
ACCGGATTGAGCGTACTCGACGAAATGGGGGGGGGGGGGGGAGATCGA
+
,FFFFFFFFFFFFFFFFFFFFFFFFFFFFFFFFFFFFFFFFF,FFF,,
@FS10000125:27:BPA73017-1634:1:1101:4590:1040 2:N:0:1
TTACCTTTGAGCGTACTCGACGAAGTTGGCTAGGGGGGGGGGGGGGGA
+
,,FFFFFFFFFFFFFFFFFFFFFFFFFFFFFFFFFFFFFFFFFFFF::
@FS10000125:27:BPA73017-1634:1:1101:5170:1040 2:N:0:1
CGTGTCTTGAGCGTACTCGACGAAGTTAACAGGGGGGGGGGGGGGGAA
+
FFFFFFFFFFFFFFFFFFFFFFFFFFFFFFFFFFFFFFFFFFFFFF,F
@FS10000125:27:BPA73017-1634:1:1101:5740:1040 2:N:0:1
TTGGGGTTGAGCGTACTCGACGAAGTTGCGAGGGGGGGGGGGGGGGGA
+
,FFFFFFFFFFFFFFFFFFFFFFFFFFFFFFFFFFFFFFFFFFFFF:F
@FS10000125:27:BPA73017-1634:1:1101:6230:1040 2:N:0:1
TCCGAATTGAGCGTACTCGACGAAGTTGTGAGGGGGGGGGGGGGGGGA
+
FFFFFFFFFFFFFFFFFFFFFFFFFFFFFFFFFFFFFFFFFFFF:F::
@FS10000125:27:BPA73017-1634:1:1101:6250:1040 2:N:0:1
AATCATTTGAGCGTACTCGACGAAGTTAGCGGGGGGGGGGGGGGGGGG
+
FFFFFFFFFFFFFFFFFFFFFFFFFFFFFFFFFFFFFFFFF:F::,::
@FS10000125:27:BPA73017-1634:1:1101:6520:1040 2:N:0:1
TTCATATTGAGCGTACTCGACGAAGTTGACCGGGGGGGGGGGGGGGGA
+
FFFFFFFFFFFFFFFFFFFFFFFFFFFFFFFFFFFFFFFFFFFFFF,F
@FS10000125:27:BPA73017-1634:1:1101:6710:1040 2:N:0:1
ATTAGTTTGAGCGTACTCGACGAAGTTCCAGGGGGGGGGGGGGGGAAA
+
FFFFFFFFFFFFFFFFFFFFFFFFFFFFFFFFFFFFFFFFFFFF,:,,
@FS10000125:27:BPA73017-1634:1:1101:6900:1040 2:N:0:1
TACAGTTTGAGCGTACTCGACGAAGGGGGGGGGGGGGGGGAAATCGGA
+
,,FFFFFFFFFFFFFFFFFFFFFFFFFFFFFFFFFFFFFFF,:FF,:,
@FS10000125:27:BPA73017-1634:1:1101:7430:1040 2:N:0:1
TTTACCTTGAGCGTACTCGACGAAGTTCAGTGGGGGGGGGGGGGGGAA
+
,,FFFFFFFFFFFFFFFFFFFFFFFFFFFFFFFFFFFFFFFFFFFFFF
@FS10000125:27:BPA73017-1634:1:1101:7560:1040 2:N:0:1
TGAACCTTGAGCGTACTCGACGAAGTTCAAGGGGGGGGGGGGGGGAAA
+
,:FFFFFFFFFFFFFFFFFFFFFFFFFFFFFFFFFFFFFFFFFF,:F,
@FS10000125:27:BPA73017-1634:1:1101:11140:1040 2:N:0:1
ACAAGATTGAGCGTACTCGACGAAGTTGCACGGGGGGGGGGGGGGGAA
+
FFFFFFFFFFFFFFFFFFFFFFFFFFFFFFFFFFFFFFFFFFFFF:FF
@FS10000125:27:BPA73017-1634:1:1101:12520:1040 2:N:0:1
TTGCCATTGAGCGTACTCGACGAAGTTCGATGGGGGGGGGGGGGGGGA
+
,FFFFFFFFFFFFFFFFFFFFFFFFFFFFFFFFFFFFFFFFFFFFF:F
@FS10000125:27:BPA73017-1634:1:1101:12720:1040 2:N:0:1
CTACTATTGAGCGTACTCGACGAAGTTTGAAGGGGGGGGGGGGGGGGG
+
FF,FF:FFFFFFFFFFFFFFFFFFFFFFFFFFFFFFFFFFFF:F:,,F
@FS10000125:27:BPA73017-1634:1:1101:12750:1040 2:N:0:1
TTCCGCTTGAGCGTACTCGACGAAGGGGGGGGGGGGGGGGAATTCGAA
+
FFFFFFFFFFFFFFFFFFFFFFFFFFFFFFFFFFFFFFF,,:,:,,,:
@FS10000125:27:BPA73017-1634:1:1101:13140:1040 2:N:0:1
TCCGGGTTGAGCGTACTCGACGAAGTGGGGGGGGGGGGGGGGGGGAAT
+
,FFFFFFFFFFFFFFFFFFFFFFFFFFFFFFFFFFFFFFFFFFF,FF,
@FS10000125:27:BPA73017-1634:1:1101:13910:1040 2:N:0:1
TCTGACTTGAGCGTACTCGACGAAGTTTAGGGGGGGGGGGGGGGGGAG
+
,FFFFFFFF::F:FFFFFFFFFFFFFFFFFFFFFFFFFFFF:::,,,,
@FS10000125:27:BPA73017-1634:1:1101:13960:1040 2:N:0:1
TAGGTCTTGAGCGTACTCGACGAAGTTCAGCGGGGGGGGGGGGGGGAA
+
FFFFFFFFFFFFFFFFFFFFFFFFFFFFFFFFFFFFFFFFFFFFF,FF
@FS10000125:27:BPA73017-1634:1:1101:14010:1040 2:N:0:1
AGTCACTTGAGCGTACTCGACGAAGTTCTGTGGGGGGGGGGGGGGGAA
+
F:FFFFFFFFFFFFFFFFFFFFFFFFFFFFFFFFFFFFFFFFFFF,FF
@FS10000125:27:BPA73017-1634:1:1101:14100:1040 2:N:0:1
GAACACTTGAGCGTACTCGACGAAGTTGGGGGGGGGGGGGGGAAATCG
+
,,FFFFFFFFFFFFFFFFFFFFFFFFFFFFFFFFFFFFFFF,FF,F::
@FS10000125:27:BPA73017-1634:1:1101:14500:1040 2:N:0:1
ATTCACTTGAGCGTACTCGACGAAGTTACCAGGGGGGGGGGGGGGGAA
+
FFFFFFFFFFFFFFFFFFFFFFFFFFFFFFFFFFFFFFFFFFFFFFFF
@FS10000125:27:BPA73017-1634:1:1101:15100:1040 2:N:0:1
TATGGATTGAGCGTACTCGACGAAGTTCAGAGGGGGGGGGGGGGGGAA
+
FFFFFFFFFFFFFFFFFFFFFFFFFFFFFFFFFFFFFFFFFFFFFF,F
@FS10000125:27:BPA73017-1634:1:1101:15350:1040 2:N:0:1
ATGATCTTGAGCGTACTCGACGAAGTTGTAGGGGGGGGGGGGGGGAAA
+
,F:FF,FFFFFFFFFFFFFFFFFFFFF:FF:,FFFFFFFFFFFF,,,,
@FS10000125:27:BPA73017-1634:1:1101:16040:1040 2:N:0:1
ACTTTCTTGAGCGTACTCGACGAAGTTCAGAGGGGGGGGGGGGGGGAA
+
FFFFFFFFFFFFFFFFFFFFFFFFFFFFFFFFFFFFFFFFFFFFF,FF
@FS10000125:27:BPA73017-1634:1:1101:1770:1050 2:N:0:1
CCCGCCTTGAGCGTACTCGACGAAGTTTGGAGGGGGGGGGGGGGGGAA
+
FFFFFFFFFFFFFFFFFFFFFFFFFFF:FFF:FFFFFFFFFFFFF,:F
@FS10000125:27:BPA73017-1634:1:1101:2090:1050 2:N:0:1
TAAATCTTGAGCGTACTCGACGAAGTTCGAAGGGGGGGGGGGGGGGAA
+
,:FFFFFFFFFFFFFFFFFFFFFFFFFFFFFFFFFFFFFFFFFFF,FF
@FS10000125:27:BPA73017-1634:1:1101:2500:1050 2:N:0:1
ACCACGTTGAGCGTACTCGACGAAGTTGAATGGGGGGGGGGGGGGGAA
+
:FFFF,FFFFFFFFFFFFFFFFFFFFFFFFF,FFFFFFFFFFFFFF:F
@FS10000125:27:BPA73017-1634:1:1101:3110:1050 2:N:0:1
AACTTTTTGAGCGTACTCGACGAAGTTTTCAGGGGGGGGGGGGGGGAA
+
:,,,,FFFFFFFFFFFFFFFFFFFFFF,,,:FFFFFFFFFFFFFF:,F
@FS10000125:27:BPA73017-1634:1:1101:3440:1050 2:N:0:1
CCGCATTTGAGCGTACTCGACGAAGTTAACGGGGGGGGGGGGGGGAAA
+
FFFFFFFFFFFFFFFFFFFFFFFFFFFFFFFFFFFFFFFFFFFF:F:,
@FS10000125:27:BPA73017-1634:1:1101:3520:1050 2:N:0:1
AAGACATTGAGCGTACTCGACGAAGTTAGGGGGGGGGGGGGGGAGATG
+
FFFFFFFFFFFFFFFFFFFFFFFFFFFFFFFFFFFFFFFFFF,F,,F,
@FS10000125:27:BPA73017-1634:1:1101:3840:1050 2:N:0:1
AGTCATTTGAGCGTACTCGACGAAGTTAACGGGGGGGGGGGGGGGGGA
+
F,FFFFFFFFFFFFFFFFFFFFFFFFFFFFFFFFFFFFFFFF:,,F,F
@FS10000125:27:BPA73017-1634:1:1101:3970:1050 2:N:0:1
TCCATATTGAGCGTACTCGACGAAGTTGACAGGGGGGGGGGGGGGGAA
+
F:,F:FFFFFFFFFFFFFFFFFFFFFFF,FFFFFFFFFFFFFFF:,FF
@FS10000125:27:BPA73017-1634:1:1101:4900:1050 2:N:0:1
TAGATCTTGAGCGTACTCGACGAAGTTTCAGGGGGGGGGGGGGGGAAA
+
FFFFFFFFFFFFFFFFFFFFFFFFFFFFFFFFFFFFFFFFFFFFF:,:
@FS10000125:27:BPA73017-1634:1:1101:5380:1050 2:N:0:1
TTCAGCTTGAGCGTACTCGACGAAGTTCAGTGGGGGGGGGGGGGGGAA
+
FFFFFFFFFFFFFFFFFFFFFFFFFFFFFFFFFFFFFFFFFFFFF:FF
@FS10000125:27:BPA73017-1634:1:1101:5440:1050 2:N:0:1
ATAGCATTGAGCGTACTCGACGAAGTTAACAGGGGGGGGGGGGGGGAA
+
FFFFFFFFFFFFFFFFFFFFFFFFFFFFFFFFFFFFFFFFFFFFFFFF
@FS10000125:27:BPA73017-1634:1:1101:5550:1050 2:N:0:1
GTTAACTTGAGCGTACTCGACGAAGTTCAAGGGGGGGGGGGGGGGGGA
+
F,FFFFFFFFFFFFFFFFFFFFFFFFFFFFFFFFFFFFFFFFF,,,,F
@FS10000125:27:BPA73017-1634:1:1101:5570:1050 2:N:0:1
TACGAATTGAGCGTACTCGACGAAGGGGGGGGGGGGGGGAAATCGGAA
+
FFFFFFFFFFFFFFFFFFFFFFFFFFFFFFFFFFFFFFF,,FF,,,::
@FS10000125:27:BPA73017-1634:1:1101:5790:1050 2:N:0:1
GTGCATTTGAGCGTACTCGACGAAGTTGCAAGGGGGGGGGGGGGGGAA
+
,F:FF:FFFFFFFFFFFFFFFFFFFFFFFFFFFFFFFFFFFFFFF:FF
@FS10000125:27:BPA73017-1634:1:1101:6900:1050 2:N:0:1
CTTATGTTGAGCGTACTCGACGAAGTTCAAGGGGGGGGGGGGGGGGGA
+
FFFFFFFFFFFFFFFFFFFFFFFFFFFFFFFFFFFFFFFFFFFFFFFF
@FS10000125:27:BPA73017-1634:1:1101:7260:1050 2:N:0:1
ATATGTTTGAGCGTACTCGACGAAGTTATGCGGGGGGGGGGGGGGGAA
+
F,FFFFFFFFFFFFFFFFFFFFFFFFFFFFFFFFFFFFFFFFFFF:FF
@FS10000125:27:BPA73017-1634:1:1101:8770:1050 2:N:0:1
TTTGCCTTGAGCGTACTCGACGAAGTTTGGTGGGGGGGGGGGGGGGGA
+
,FF,F:FFFFFFFFFFFFFFFFFFFFFFFF:FFFFFFFFFFFFFFFFF
@FS10000125:27:BPA73017-1634:1:1101:10230:1050 2:N:0:1
ATCAATTTGAGCGTACTCGACGAAGTTACTGGGGGGGGGGGGGGGGAA
+
FFFFFFFFFFFFFFFFFFFFFFFFFFFFFFFFFFFFFFFFFFFF,,F:
@FS10000125:27:BPA73017-1634:1:1101:10250:1050 2:N:0:1
TTAAATTTGAGCGTACTCGACGAAGTTGTGCGGGGGGGGGGGGGGGGG
+
F:FFFFFFFFFFFFFFFFFFFFFFFFFFFFFFFFFFFFFFFFFFFFFF
@FS10000125:27:BPA73017-1634:1:1101:10370:1050 2:N:0:1
ATTGTCTTGAGCGTACTCGACGAAGTTTCCAGGGGGGGGGGGGGGGAA
+
FFFFFFFFFFFFFFFFFFFFFFFFFFFFFFFFFFFFFFFFFFFFFFFF
@FS10000125:27:BPA73017-1634:1:1101:11670:1050 2:N:0:1
TTGGGATTGAGCGTACTCGACGAAGTTACGGGGGGGGGGGGGGAAAAT
+
,FFFFFFFFFFFFFFFFFFFFFFFFFFFFFFFFFFFFFFFFFF:F,,F
@FS10000125:27:BPA73017-1634:1:1101:12650:1050 2:N:0:1
TTATCATTGAGCGTACTCGACGAAGTTTTCTGGGGGGGGGGGGGGGGA
+
F,FFFFFFFFFFFFFFFFFFFFFFFFFFFFFFFFFFFFFFFFFFFFF,
@FS10000125:27:BPA73017-1634:1:1101:12750:1050 2:N:0:1
TTAATCTTGAGCGTACTCGACGAAGTTACCAGGGGGGGGGGGGGGGAA
+
F,FFFFFFFFFFFFFFFFFFFFFFFFFFFFFFFFFFFFFFFFFFFFFF
@FS10000125:27:BPA73017-1634:1:1101:12930:1050 2:N:0:1
CAGGGATTGAGCGTACTCGACGAAGTTCCATGGGGGGGGGGGGGGGGA
+
FFFFFFFFFFFFFFFFFFFFFFFFFFFFFFFFFFFFFFFFFFFFFF:F
@FS10000125:27:BPA73017-1634:1:1101:13240:1050 2:N:0:1
CGACCTTTGAGCGTACTCGACGAAGTTCTACGGGGGGGGGGGGGGGGG
+
F:FFFFFFFFFFFFFFFFFFFFFFFFFFFFFFFFFFFFFFFFFFFFF:
@FS10000125:27:BPA73017-1634:1:1101:13340:1050 2:N:0:1
ATCACATTGAGCGTACTCGACGAAGTTCAGGGGGGGGGGGGGGGGGGA
+
:FFFFFFFFFFFFFFFFFFFFFFFFFFFFFFFFFFFFFFFFFFFFFFF
@FS10000125:27:BPA73017-1634:1:1101:13790:1050 2:N:0:1
TTCAGATTGAGCGTACTCGACGAAGTTCACAGGGGGGGGGGGGGGGAA
+
FFFF:FF::FFF:FFFFFFFF:FFFFFFFFFFFFFFFFFFF,F,:,,:
@FS10000125:27:BPA73017-1634:1:1101:13950:1050 2:N:0:1
TCTATCTTGAGCGTACTCGACGAAGTTTCAGGGGGGGGGGGGGGGGGA
+
,:,,:,FFFFFFFFFFFFFFFFFFFFF::F,FFFFFFFFFFF,:,,,,
@FS10000125:27:BPA73017-1634:1:1101:14230:1050 2:N:0:1
ACTCGGTTGAGCGTACTCGACGAAGTTGGCTGGGGGGGGGGGGGGGAA
+
FF:FFFFFFFFFFFFFFFFFFFFFFFFFFFFFFFFFFFFFFFFF::,,
@FS10000125:27:BPA73017-1634:1:1101:15650:1050 2:N:0:1
TAATAATTGAGCGTACTCGACGAAGTTTACGGGGGGGGGGGGGGGGAA
+
FFFFFFFFFFFFFFFFFFFFFFFFFFFFFFFFFFFFFFFFFFFFFFFF
@FS10000125:27:BPA73017-1634:1:1101:15740:1050 2:N:0:1
CATTTGTTGAGCGTACTCGACGAAGTTGTCAGGGGGGGGGGGGGGGGG
+
:FF:F,FFFFFFFFFFFFFFFFFFFFFF,FFFFFFFFFFFFFFFFF,,
@FS10000125:27:BPA73017-1634:1:1101:16180:1050 2:N:0:1
TTCAGTTTGAGCGTACTCGACGAAGTTTGCGAGGGGGGGGGGGGGGGA
+
FFFFFFFFFFFFFFFFFFFFFFFFFFFFFFFFFFFFFFFFFFFFFFFF
@FS10000125:27:BPA73017-1634:1:1101:16230:1050 2:N:0:1
CTCGATTTGAGCGTACTCGACGAAGTTGGTTGGGGGGGGGGGGGGGGA
+
FF,,:,FFF,FFFFFFFFFFFFF:FFF,F,,FF:FFFFF:FFF::,,:
@FS10000125:27:BPA73017-1634:1:1101:1560:1060 2:N:0:1
TTAGTATTGAGCGTACTCGACGAAGTTGGCTGGGGGGGGGGGGGGGAA
+
:FF,,FFFFFFFFFFFFFFFFFFFFF:FFF:FFFFFFFFFF,F:FF,:
@FS10000125:27:BPA73017-1634:1:1101:2700:1060 2:N:0:1
TACTGTTTGAGCGTACTCGACGAAGTTGCGAGGGGGGGGGGGGGGGGG
+
F,FFFFFFFFFFFFFFFFFFFFFFFFFFFFFFFFFFFFFFFFFFFFFF
@FS10000125:27:BPA73017-1634:1:1101:3080:1060 2:N:0:1
ACACTATTGAGCGTACTCGACGAAGTTGAGCGGGGGGGGGGGGGGGAA
+
,,FFFFFFFFFFFFFFFFFFFFFFFFF::FFFFFFFFFFFFFFFF,FF
@FS10000125:27:BPA73017-1634:1:1101:3320:1060 2:N:0:1
CTTTATTTGAGCGTACTCGACGAAGTTTACTGGGGGGGGGGGGGGGGA
+
FFFFFFFFFFFFFFFFFFFFFFFFFFFFFFFFFFFFFFFFFFFFFFFF
@FS10000125:27:BPA73017-1634:1:1101:3410:1060 2:N:0:1
ATCGTGTTGAGCGTACTCGACGAAGTTCTGTGGGGGGGGGGGGGGGGA
+
FFFFFFFFFFFFFFFFFFFFFFFFFFFFFFFFFFFFFFFFFFFFFF:,
@FS10000125:27:BPA73017-1634:1:1101:4290:1060 2:N:0:1
AAAGATTTGAGCGTACTCGACGAAGTTGGCCGGGGGGGGGGGGGGGAA
+
FFFFFFFFFFFFFFFFFFFFFFFFFFFFFFFFFFFFFFFFFFF::FFF
@FS10000125:27:BPA73017-1634:1:1101:7420:1060 2:N:0:1
CCACCATTGAGCGTACTCGACGAAGTTTTTTGGGGGGGGGGGGGGGGA
+
,:,,FFFFFFFFFFFFFFFFFFFFFFF:,,,:FFFFFFFFFFFFFF,F
@FS10000125:27:BPA73017-1634:1:1101:8280:1060 2:N:0:1
TCCCCCTTGAGCGTACTCGACGAAGTTGCTGGGGGGGGGGGGGGGAAA
+
,FFFFFFFFFFFFFFFFFFFFFFFFFFFFFFFFFFFFFFFFFFF,FF:
@FS10000125:27:BPA73017-1634:1:1101:9250:1060 2:N:0:1
ATTAGATTGAGCGTACTCGACGAAGTTGCGGGGGGGGGGGGGGGGGAA
+
,FFFFFFFFFFFFFFFFFFFFFFFFFFFFFFFFFFFFFFFFFFFF:,:
@FS10000125:27:BPA73017-1634:1:1101:9920:1060 2:N:0:1
TTCAATTTGAGCGTACTCGACGAAGTTCAGTGGGGGGGGGGGGGGGGA
+
FFFFFFFFFFFFFFFFFFFFFFFFFFFFFFFFFFFFFFFFF:F,:,F,
@FS10000125:27:BPA73017-1634:1:1101:10040:1060 2:N:0:1
ATCGTGTTGAGCGTACTCGACGAAGTTCCAGGGGGGGGGGGGGGGGAA
+
FFFFFFFFFFFFFFFFFFFFFFFFFFFFFFFFFFFFFFFFFFFFF,FF
@FS10000125:27:BPA73017-1634:1:1101:10900:1060 2:N:0:1
TCTTCATTGAGCGTACTCGACGAAGAGGGGGGGGGGGGGGGAAATCCG
+
FFFFFFFFFFFFFFFFFFFFFFFFFFFFFFFFFFFFFFFFF::F:,,F
@FS10000125:27:BPA73017-1634:1:1101:10970:1060 2:N:0:1
ATGGCTTTGAGCGTACTCGACGAAGTTTGGCGGGGGGGGGGGGGGGAA
+
FFFFFFFFFFFFFFFFFFFFFFFFFFFFFFFFFFFFFFFFFFFFF,FF
@FS10000125:27:BPA73017-1634:1:1101:11260:1060 2:N:0:1
CAGAGGTTGAGCGTACTCGACGAAGTTGTTGGGGGGGGGGGGGGGAAA
+
FFFFFFFFFFFFFFFFFFFFFFFFFFFFFFFFFFFFFFFFFFFF,F,,
@FS10000125:27:BPA73017-1634:1:1101:11700:1060 2:N:0:1
GTCAGTTTGAGCGTACTCGACGAAGTTGTGTGGGGGGGGGGGGGGGAA
+
FFF:FFFFFFFFFFFFFFFFFFFFFFFFFFFFFFFFFFFFFFFFFF,F
@FS10000125:27:BPA73017-1634:1:1101:11770:1060 2:N:0:1
TTCTGGTTGAGCGTACTCGACGAAGTTAAAAGGGGGGGGGGGGGGGAA
+
FFFFFFFFFFFFFFFFFFFFFFFFFFFFFFFFFFFFFFFFFFFF:,:F
@FS10000125:27:BPA73017-1634:1:1101:12660:1060 2:N:0:1
TCATTATTGAGCGTACTCGACGAAGTGGGGGGGGGGGGGGGGAAATCG
+
FFFFFFFFFFFFFFFFFFFFFFFFFFFFFFFFFFFFFFFFF,FF:F::
@FS10000125:27:BPA73017-1634:1:1101:12770:1060 2:N:0:1
TGAATATTGAGCGTACTCGACGAAGTTGCGCGGGGGGGGGGGGGGGGA
+
,:FFFFFFFFFFFFFFFFFFFFFFFFFFFFFFFFFFFFFFFFFFFFFF
@FS10000125:27:BPA73017-1634:1:1101:13540:1060 2:N:0:1
ATGATTTTGAGCGTACTCGACGAAGTTGAATGGGGGGGGGGGGGGGGA
+
,,FFFFFFFFFFFFFFFFFFFFFFFFFFFFFFFFFFFFFFFFFFFFFF
@FS10000125:27:BPA73017-1634:1:1101:14310:1060 2:N:0:1
ACTTTTTTTGAGCGTACTCGACGAAGTTGTGTGGGGGGGGGGGGGGGG
+
FFFFFFFFFF:FFFFFFFFFFFFFFFFFFFFFFFFFFFFFFFFFF,:F
@FS10000125:27:BPA73017-1634:1:1101:15600:1060 2:N:0:1
AATCATTTGAGCGTACTCGACGAAGTTTAAGCGGGGGGGGGGGGGGGA
+
,FF,F,FFFFFFFFFFFFFFFFFFFFF,,F,,FFFFFFFFFFFFF,,F
@FS10000125:27:BPA73017-1634:1:1101:15630:1060 2:N:0:1
TCCAAGTTGAGCGTACTCGACGAAGTTGGAAGGGGGGGGGGGGGGGAA
+
FFFFFFFFFFFFFFFFFFFFFFFFFFFFFFFFFFFFFFFFFFFFF:FF
@FS10000125:27:BPA73017-1634:1:1101:16000:1060 2:N:0:1
GTTGCCTTGAGCGTACTCGACGAAGTTGGGGGGGGGGGGGGGAGATCG
+
:FFFFFFFFFFFFFFFFFFFFFFFFFFFFFFFFFFFFFFFF:F,FFF:
@FS10000125:27:BPA73017-1634:1:1101:16450:1060 2:N:0:1
TTTTTCTTGAGCGTACTCGACGAAGTTCAGTGGGGGGGGGGGGGGGGG
+
F,FFFFFFFFFFFFFFFFFFFFFFFFFFFFFFFFFFFFFFFFFFF,:F
@FS10000125:27:BPA73017-1634:1:1101:1000:1070 2:N:0:1
TTAAAATTGAGCGTACTCGACGAAGTTAGAGGGGGGGGGGGGGGGAAT
+
,,FFFFFFFFFFFFFFFFFFFFFFFFFFFFFFFFFFFFFFFFFF,FF:
@FS10000125:27:BPA73017-1634:1:1101:2440:1070 2:N:0:1
CTGAAATTGAGCGTACTCGACGAAGTTATCGGGGGGGGGGGGGGGGGG
+
F:FFFFFFFFFFFFFFFFFFFFFFFFFFFFFFFFFFFFFFFFFFF:::
@FS10000125:27:BPA73017-1634:1:1101:2730:1070 2:N:0:1
TTACGATTGAGCGTACTCGACGAAGTTAGGTGGGGGGGGGGGGGGGAA
+
F,FFFFFFFFFFFFFFFFFFFFFFFFFFFFFFFFFFFFFFFFFF:,,F
@FS10000125:27:BPA73017-1634:1:1101:3040:1070 2:N:0:1
ATCAGGTTGAGCGTACTCGACGAAGTTTGCTGGGGGGGGGGGGGGGGG
+
FFFFFFFFFFFFFFFFFFFFFFFFFFFFFFFFFFFFFFFFFFFFFFFF
@FS10000125:27:BPA73017-1634:1:1101:3060:1070 2:N:0:1
TAGGGATTGAGCGTACTCGACGAAGTTACCCGGGGGGGGGGGGGGGAA
+
FFFFFFFFFFFFFFFFFFFFFFFFFFFFFFFFFFFFFFFFFFFFF:FF
@FS10000125:27:BPA73017-1634:1:1101:3350:1070 2:N:0:1
ATAGCTTTGAGCGTACTCGACGAAGTTAAATGGGGGGGGGGGGGGGGA
+
FFFFFFFFFFFFFFFFFFFFFFFFFFFFFFFFFFFFFFFFFFFFFF,F
@FS10000125:27:BPA73017-1634:1:1101:3970:1070 2:N:0:1
TTATATTTGAGCGTACTCGACGAAGTTAGCTGGGGGGGGGGGGGGGAA
+
F,FFFFFFFFFFFFFFFFFFFFFFFFFFFFFFFFFFFFFFFFFFF,FF
@FS10000125:27:BPA73017-1634:1:1101:4210:1070 2:N:0:1
TCCAAGTTGAGCGTACTCGACGAAGTTCAAGGGGGGGGGGGGGGGGGG
+
FFFFFFFFFFFFFFFFFFFFFFFFFFFFFFFFFFFFFFFFFFF::,:F
@FS10000125:27:BPA73017-1634:1:1101:4530:1070 2:N:0:1
CTGCCGTTGAGCGTACTCGACGAAGTTCTCAGGGGGGGGGGGGGGGAA
+
F,FFFFFFFFFFFFFFFFFFFFFFFFFFFFFFFFFFFFFFFFFFFF,F
@FS10000125:27:BPA73017-1634:1:1101:4790:1070 2:N:0:1
TTGGTGTTGAGCGTACTCGACGAAGTTGGCGGGGGGGGGGGGGGGAAA
+
F,FFFFFFFFFFFFFFFFFFFFFFFFFFFFFFFFFFFFFFFFFFF:F:
@FS10000125:27:BPA73017-1634:1:1101:4890:1070 2:N:0:1
ATTCTCTTGAGCGTACTCGACGAAGTTGCCAGGGGGGGGGGGGGGGAA
+
FFFFFFFFFFFFFFFFFFFFFFFFFFFFFFFFFFFFFFFFFFFFF:FF
@FS10000125:27:BPA73017-1634:1:1101:5240:1070 2:N:0:1
CTTGAATTGAGCGTACTCGACGAAGTTAAGAGGGGGGGGGGGGGGGAA
+
FFFFFFFFFFFFFFFFFFFFFFFFFFFFFFFFFFFFFFFFFFFFFF,:
@FS10000125:27:BPA73017-1634:1:1101:5300:1070 2:N:0:1
TTCTTATTGAGCGTACTCGACGAAGTTGCGAGGGGGGGGGGGGGGGAA
+
,FFFFFFFFFFFFFFFFFFFFFFFFFFFFFFFFFFFFFFFFFFFF:FF
@FS10000125:27:BPA73017-1634:1:1101:5940:1070 2:N:0:1
TCGGATTTGAGCGTACTCGACGAAGTTTAGTGGGCGGGGGGGGGGGGG
+
,FFFFFFFFFFFFFFFFFFFFFFFFFFFFFFFFFFFFFFFFFFFFFF:
@FS10000125:27:BPA73017-1634:1:1101:6850:1070 2:N:0:1
CTTTGGTTGAGCGTACTCGACGAAGTTCAGTGGGGGGGGGGGGGGGAA
+
FFFFFFFFFFFFFFFFFFFFFFFFFFFFFFFFFFFFFFFFFFFFF,:F
@FS10000125:27:BPA73017-1634:1:1101:6900:1070 2:N:0:1
TTCTTGTTGAGCGTACTCGACGAAGTTCCGGGGGGGGGGGGGGGAAAT
+
F,FFFFFFFFFFFFFFFFFFFFFFFFFFFFFFFFFFFFFFFFF:,,:,
@FS10000125:27:BPA73017-1634:1:1101:6930:1070 2:N:0:1
CATCGGTTGAGCGTACTCGACGAAGTTTATAGGGGGGGGGGGGGGGAA
+
F:,F,FFFFFFFFFFFFFFFFFFFFFFF:FFFFFFFFFFFFFFFF,,:
@FS10000125:27:BPA73017-1634:1:1101:7250:1070 2:N:0:1
TTGTATTTGAGCGTACTCGACGAAGAGGGGGGGGGGGGGGGAAATCCA
+
FFFFF:FFFFFFFFFFFFFFFFFFFF:FFFF:FFFFFFFFFFF,:,,,
@FS10000125:27:BPA73017-1634:1:1101:7950:1070 2:N:0:1
TCTATCTTGAGCGTACTCGACGAAGTTGGACGGGGGGGGGGGGGGGAA
+
:F,FFFFFFFFFFFFFFFFFFFFFFFF:FFF,FFFFFFFFFFFF:,:F
@FS10000125:27:BPA73017-1634:1:1101:8680:1070 2:N:0:1
TTTGGGTTGAGCGTACTCGACGAAGTTTGCTGGGGGGGGGGGGGGGGG
+
FFFFFFFFFFFFFFFFFFFFFFFFFFFFFFFFFFFFFFFFFFF,F,,F
@FS10000125:27:BPA73017-1634:1:1101:8840:1070 2:N:0:1
TTGGTGTTGAGCGTACTCGACGAAGTTCCGCGGGGGGGGGGGGGGGGG
+
F,FFFFFFFFFFFFFFFFFFFFFFFFFFFFFFFFFFFFFFFFFFFFF,
@FS10000125:27:BPA73017-1634:1:1101:9750:1070 2:N:0:1
TTGTTTTTGAGCGTACTCGACGAAGTTTGAGGGGGGGGGGGGGGGGAA
+
F,FFFFFFFFFFFFFFFFFFFFFFFFFFFFFFFFFFFFFFFFFFFF,F
@FS10000125:27:BPA73017-1634:1:1101:10040:1070 2:N:0:1
CTATTATTGAGCGTACTCGACGAAGTTCAGTGGGGGGGGGGGGGGGGA
+
FFFFFFFFFFFFFFFFFFFFFFFFFFFF,FF:FFFFFFFFFFF::,,F
@FS10000125:27:BPA73017-1634:1:1101:10210:1070 2:N:0:1
TATTCTTTGAGCGTACTCGACGAAGTTATTAGGGGGGGGGGGGGGGAA
+
FFFFFFFFFFFFFFFFFFFFFFFFFFFFFFFFFFFFFFFFFFFFF,FF
@FS10000125:27:BPA73017-1634:1:1101:10860:1070 2:N:0:1
TGAAATTTGAGCGTACTCGACGAAGTTGGGCGGGGGGGGGGGGGGGGA
+
,:FFFFFFFFFFFFFFFFFFFFFFFFFF:FFFFFFFFFFFFFFFFF,:
@FS10000125:27:BPA73017-1634:1:1101:11120:1070 2:N:0:1
TTCAAGTTGAGCGTACTCGACGAAGTTTCAAGGGGGGGGGGGGGGGGG
+
FFFFFFFFFFFFFFFFFFFFFFFFFFFFFFFFFFFFFFFFFFFFFFFF
@FS10000125:27:BPA73017-1634:1:1101:11140:1070 2:N:0:1
ATCGAATTGAGCGTACTCGACGAAGTTCTGCGGGGGGGGGGGGGGGGG
+
FFFFFFFFFFFFFFFFFFFFFFFFFFFFFFFFFFFFFFFFFFFFFFF:
@FS10000125:27:BPA73017-1634:1:1101:11320:1070 2:N:0:1
TTTAGATTGAGCGTACTCGACGAAGTTTGGTGGGGGGGGGGGGGGGAG
+
FFFFFFFFFFFFFFFFFFFFFFFFFFFFFFFFFFFFFFFFFFF,F:,,
@FS10000125:27:BPA73017-1634:1:1101:11360:1070 2:N:0:1
TTGATTTTGAGCGTACTCGACGAAGTTTTAAGGGGGGGGGGGGGGGAA
+
F,,,FFFFFFFFFFFFFFFFFFFFFFF:F:,F:FFFFFFFFFFFF:FF
@FS10000125:27:BPA73017-1634:1:1101:11510:1070 2:N:0:1
ATATTCTTGAGCGTACTCGACGAAGTTCTGAGGGGGGGGGGGGGGGAA
+
F,FFFFFFFFFFFFFFFFFFFFFFFFFFFFFFFFFFFFFFFFFF:,FF
@FS10000125:27:BPA73017-1634:1:1101:11940:1070 2:N:0:1
TTCCATTTGAGCGTACTCGACGAAGTTTGGTGGGGGGGGGGGGGGGAA
+
FFFFFFFF:F:::FFFFFFFF:F,FFFFFFFFF:FF::::FFF:,,F,
@FS10000125:27:BPA73017-1634:1:1101:12360:1070 2:N:0:1
TCAGTTTTGAGCGTACTCGACGAAGGGGGGGGGGGGGGGGGAAATCCG
+
,FFFFFFFFFFFFFFFFFFFFFFFFFFFFFFFFFFFFFFF:F:,F,,,
@FS10000125:27:BPA73017-1634:1:1101:12550:1070 2:N:0:1
TATCAATTGAGCGTACTCGACGAAGTTCCGGGGGGGGGGGGGGGGGAA
+
FFFFFFFFFFFFFFFFFFFFFFFFFFFFFFFFFFFFFFFFFFFFF,FF
@FS10000125:27:BPA73017-1634:1:1101:12950:1070 2:N:0:1
ATACAATTGAGCGTACTCGACGAAGTTATGAGGGGGGGGGGGGGGGGA
+
FFFFFFFFFFFFFFFFFFFFFFFFFFFFFFFFFFFFFFFFFFFFF:F,
@FS10000125:27:BPA73017-1634:1:1101:13590:1070 2:N:0:1
ACCATTTTGAGCGTACTCGACGAAGTTGCGAGGGGGGGGGGGGGGGAA
+
FFFFFFFFFFFFFFFFFFFFFFFFFFFFFFFFFFFFFFFFFF:F,,,,
@FS10000125:27:BPA73017-1634:1:1101:13700:1070 2:N:0:1
TTAAGCTTGAGCGTACTCGACGAAGTTTCTAGGGGGGGGGGGGGGGGA
+
FFFFFFFFFFFFFFFFFFFFFFFFFFFFFFFFFFFFFFFFFFFFFFFF
@FS10000125:27:BPA73017-1634:1:1101:14310:1070 2:N:0:1
TAACCCTTGAGCGTACTCGACGAAGTTGACGGGGGGGGGGGGGGGGGA
+
,:FFFFFFFFFFFFFFFFFFFFFFFFFFFFFFFFFFFFFFFFFFF,,F
@FS10000125:27:BPA73017-1634:1:1101:14330:1070 2:N:0:1
TCCATTTTGAGCGTACTCGACGAAGTTATTCGGGGGGGGGGGGGGGAA
+
,FFFFFFFFFFFFFFFFFFFFFFFFFFFFFFFFFFFFFFFFFFFFF,F
@FS10000125:27:BPA73017-1634:1:1101:14940:1070 2:N:0:1
CTCATTTTGAGCGTACTCGACGAAGTTAGTGCGGGGGGGGGGGGGGGA
+
F,FFFFFFFFFFFFFFFFFFFFFFFFFFFFFFFFFFFFFFFFFF:,,F
@FS10000125:27:BPA73017-1634:1:1101:16270:1070 2:N:0:1
TAACGCTTGAGCGTACTCGACGAAGTTTCCTGGGGGGGGGGGGGGGGA
+
FFFFFFFFFFFFFFFFFFFFFFFFFFFFFFFFFFFFFFFFFFFFFFF,
@FS10000125:27:BPA73017-1634:1:1101:16360:1070 2:N:0:1
TATGGATTGAGCGTACTCGACGAAGTTAGGGGGGGGGGGGGGGAAGTC
+
FFFFFFFFFFFFFFFFFFFFFFFFFFFFFFFFFFFFFFFFFF,FF,FF
@FS10000125:27:BPA73017-1634:1:1101:2120:1080 2:N:0:1
TCACAGTTGAGCGTACTCGACGAAGTTGGACGGGGGGGGGGGGGGGGA
+
FFFFFFFFFFFFFFFFFFFFFFFFFFFFFFFFFFFFFFFFFFFFFFFF
@FS10000125:27:BPA73017-1634:1:1101:3010:1080 2:N:0:1
TCTTTTTTGAGCGTACTCTACGAAAGGGGGGGGGGGGGGGGAGGGGAA
+
FF,,FFFFFFFFFFFFFF:FFFFFF::,,,,FFFFFFFF:,,,,,,FF
@FS10000125:27:BPA73017-1634:1:1101:3850:1080 2:N:0:1
TGTTTAGATTGAGCTACTCGACGAAGTTAATAGGGGGGGGGGGGGGGG
+
,,FFFFFFFFFFFFFFFFFFFFFFFFFFFFFFFFFFFFFFFFFFFFF:
@FS10000125:27:BPA73017-1634:1:1101:4330:1080 2:N:0:1
TTTCCTTTGAGCGTACTCGACGAAGTTTTGCGGGGGGGGGGGGGGGGG
+
FFFFFFFFFFFFFFFFFFFFFFFFFFFFFFFFFFFFFFFFFFFFFFFF
@FS10000125:27:BPA73017-1634:1:1101:5460:1080 2:N:0:1
AGTGTTTTGAGCGTACTCGACGAAGTTATTTGGGGGGGGGGGGGGGAA
+
FFFFFFFFFFFFFFFFFFFFFFFFFFFFFFFFFFFFFFFFFFFFFF:F
@FS10000125:27:BPA73017-1634:1:1101:5500:1080 2:N:0:1
ATATGTTTGAGCGTACTCGACGAAGTTAAAAGGGGGGGGGGGGGGGAA
+
FFFFFFFFFFFFFFFFFFFFFFFFFFFFFFFFFFFFFFFFFFFFFFFF
@FS10000125:27:BPA73017-1634:1:1101:5890:1080 2:N:0:1
ACGGATTTGAGCGTACTCGACAAGTTTGCAGGGGGGGGGGGGGGGAAA
+
FFFFFFFFFFFFFFFFFFFFFFFFFFFFFFFFFFFFFFFFFFFF,F,,
@FS10000125:27:BPA73017-1634:1:1101:6160:1080 2:N:0:1
ATCTTTTTGAGCGTACTCGACGAAGTTCGGTGGGGGGGGGGGGGGGGG
+
FFFFFFFFFFFFFFFFFFFFFFFFFFFFFFFFFFFFFFFFFFFFFFFF
@FS10000125:27:BPA73017-1634:1:1101:6310:1080 2:N:0:1
TTCTTATTGAGCGTACTCGACGAAGTTCAGGGGGGGGGGGGGGGAGAT
+
F,,F::FFFFFFFFFFFFFFFFFFFFFF:F:FFFFFFFFFFFF,:,,F
@FS10000125:27:BPA73017-1634:1:1101:6440:1080 2:N:0:1
ATCTTGTTGAGCGTACTCGACGAAGTTAAAGGGGGGGGGGGGGGGGAA
+
F,FFFFFFFFFFFFFFFFFFFFFFFFFFFFFFFFFFFFFFFFFFFFFF
@FS10000125:27:BPA73017-1634:1:1101:8650:1080 2:N:0:1
TCATTTTTGAGCGTACTCGACGAAGTTTGATGGGGGGGGGGGGGGGAA
+
FFFFFFFFFFFFFFFFFFFFFFFFFFFFFFFFFFFFFFFFFFFFF:FF
@FS10000125:27:BPA73017-1634:1:1101:8760:1080 2:N:0:1
ATTAAATTGAGCGTACTCGACGAAGTTCAGGGGGGGGGGGGGGGGAAT
+
,FFFF,FFFFFFFFFFFFFFFFFFFFFFFFFFFFFFFFFFFFFF,FF:
@FS10000125:27:BPA73017-1634:1:1101:9240:1080 2:N:0:1
TTATTCTTGAGCGTACTCGACGAAGTTTGGGGGGGGGGGGGGGAAATC
+
F,FFFFFFFFFFFFFFFFFFFFFFFFFFFFFFFFFFFFFFFF,F:,F,
@FS10000125:27:BPA73017-1634:1:1101:9280:1080 2:N:0:1
CATAGGTTGAGCGTACTCGACGAAGTTTAGGGGGGGGGGGGGGGAGAT
+
FFF:::FFFFFFFFFFFFFFFFFFFFFFFF:FFFFFFFFFFFF,F,:F
@FS10000125:27:BPA73017-1634:1:1101:10680:1080 2:N:0:1
TTTACATTGAGCGTACTCGACGAAGGGGGGGGGGGGGGGGAGATCGGA
+
FFFFFFFFFFFFFFFFFFFFFFFFFFFFFFFFFFFFFFFF:,,F,,,:
@FS10000125:27:BPA73017-1634:1:1101:10960:1080 2:N:0:1
CTTACATTGAGCGTACTCGACGAAGTTGCGAGGGGGGGGGGGGGGGAA
+
F,FFFFFFFFFFFFFFFFFFFFFFFFFFFFFFFFFFFFFFFFFFF,,F
@FS10000125:27:BPA73017-1634:1:1101:11590:1080 2:N:0:1
TACGATTTGAGCGTACTCGACGAAGTTTGTAGGGGGGGGGGGGGGGAA
+
FFFFFFFFFFFFFFFFFFFFFFFFFFFFFFFFFFFFFFFFFFFFF::F
@FS10000125:27:BPA73017-1634:1:1101:11770:1080 2:N:0:1
CCTAGTTTGAGCGTACTCGACGAAGTTTAAAGGGGGGGGGGGGGGGAA
+
,F:,,,FFFFFFFFFFFFFFFFFFFFF,F::,FFFFFFFFFF,::,,F
@FS10000125:27:BPA73017-1634:1:1101:11910:1080 2:N:0:1
CTCTCCTTGAGCGTACTCGACGAAGTTCATAGGGGGGGGGGGGGGGGA
+
FFFFFFFFFFFFFFFFFFFFFFFFFFFFFFFFFFFFFFFFF:FF,,,,
@FS10000125:27:BPA73017-1634:1:1101:11950:1080 2:N:0:1
CCGAGCTTGAGCGTACTCGACGAAGTTGGCGGGGGGGGGGGGGGGGAA
+
FF,F:FFFFFFFFFFFFFFFFFFFFFF::F:FFFFFFFFFFFFF:,::
@FS10000125:27:BPA73017-1634:1:1101:12280:1080 2:N:0:1
CTAGTCTTGAGCGTACTCGACGAAGTTAATAGGGGGGGGGGGGGGGAA
+
FF:FFFFFFFFFFFFFFFFFFFFFFFFFFFFFFFFFFFFFFFFFF,FF
@FS10000125:27:BPA73017-1634:1:1101:12430:1080 2:N:0:1
CTTTCATTGAGCGTACTCGACGAAGTTAGAGGGGGGGGGGGGGGGAAT
+
,,::,FFFFFFFFFFFFFFFFFFFFFF,,F,FFFFFFFFFFFF,,,:,
@FS10000125:27:BPA73017-1634:1:1101:12440:1080 2:N:0:1
CTTATCTTGAGCGTACTCGACGAAGTTCAAAGGGGGGGGGGGGGGGGA
+
FFF,F,FFFFFFFFFFFFFFFFFFFFFFFFFFFFFFFFFFFFF::,,F
@FS10000125:27:BPA73017-1634:1:1101:12670:1080 2:N:0:1
ACAATCTTGAGCGTACTCGACGAAGTTGCGGGGGGGGGGGGGGGGAAT
+
:FFFFFFFFFFFFFFFFFFFFFFFFFFFFFFFFFFFFFFFFFFF,:F,
@FS10000125:27:BPA73017-1634:1:1101:12830:1080 2:N:0:1
CCAGAATTGAGCGTACTCGACGAAGTTAAGCGGGGGGGGGGGGGGGAA
+
FF:FF:FFFFFFFFFFFFFFFFFFFFFFFFFFFFFFFFFFF,F,,,FF
@FS10000125:27:BPA73017-1634:1:1101:13110:1080 2:N:0:1
ATGTGTTTGAGCGTACTCGACGAAGTTGACCGGGGGGGGGGGGGGGAA
+
:FFFFFFFFFFFFFFFFFFFFFFFFFFFFFFFFFFFFFFFFFFFF,FF
@FS10000125:27:BPA73017-1634:1:1101:13750:1080 2:N:0:1
GACGTTTTGAGCGTACTCGACGAAGTTTAAGGGGGGGGGGGGGGGGGG
+
:F,FF,FFFFFFFFFFFFFFFFFFFFF,F:FFFFFFFFFFFFF,,,,F
@FS10000125:27:BPA73017-1634:1:1101:13980:1080 2:N:0:1
TAGGGTTTGAGCGTACTCGACGAAGTTTCCGGGGGGGGGGGGGGGGGG
+
FFFFFFFFFFFFFFFFFFFFFFFFFFFFFFFFFFFFFFFFFFFFF:FF
@FS10000125:27:BPA73017-1634:1:1101:14540:1080 2:N:0:1
CCTGTCTTGAGCGTACTCAACGAAGTTTCAGGGGGGGGGGGGGGGGGG
+
FFFFFFFFFFFFFFFFFFFFFFFFFFFFF:FFFFFFFFFFFFFF,,,:
@FS10000125:27:BPA73017-1634:1:1101:14750:1080 2:N:0:1
TCCCTCTTGAGCGTACTCGACGAAGTTGCCGGGGGGGGGGGGGGGAAA
+
FFFFFFFFFFFFFFFFFFFFFFFFFFFFFFFFFFFFFFFFFFFF,,,,
@FS10000125:27:BPA73017-1634:1:1101:14840:1080 2:N:0:1
CGCCATTTGAGCGTACTCGACGAAGGGGGGGGGGGGGGGAGATCGGAA
+
FFFFFFFFF:FFFFFFFFFFFFFFFFFFFFFFFFFFFF:,,,F,:,::
@FS10000125:27:BPA73017-1634:1:1101:14890:1080 2:N:0:1
CATCCATTGAGCGTACTCGACGAAGTTAGCGGGGGGGGGGGGGGGAAT
+
FFFF:FFFFFFFFFFFFFFFFFFFFFFFFFFFFFFFFFFFFFF:,,,,
@FS10000125:27:BPA73017-1634:1:1101:15070:1080 2:N:0:1
CCTAAATTGAGCGTACTCGACGAAGGGGGGGGGGGGGGGAGTTCGGAA
+
FFFF:FFFFFFFFFFFFFFFFF:FF:FFFFFFF:FFFF:,,,F,,,,:
@FS10000125:27:BPA73017-1634:1:1101:15540:1080 2:N:0:1
TTTCACTTGAGCGTACTCGACGAAGTTACTGGGGGGGGGGGGGGGAAT
+
FFF,:FFFFFFFFFFFFFFFFFFFFFF,:FFFFFFFFFFFFFFF,F,,
@FS10000125:27:BPA73017-1634:1:1101:15610:1080 2:N:0:1
TATGTTTTGAGCGTACTCGACGAAGTTCACAGGGGGGGGGGGGGGGGG
+
FFFFFFFFFFFFFFFFFFFFFFFFFFFFFFFFFFFFFFFFFFFFFFFF
@FS10000125:27:BPA73017-1634:1:1101:15790:1080 2:N:0:1
AACTCATTGAGCGTACTCGACGAAGGGGGGGGGGGGGGGAGATCGGAA
+
:FFF,FFFFFFFFFFFFFFFFFFFF,,,F,,:FFFFFFF,,,:,:,F:
@FS10000125:27:BPA73017-1634:1:1101:16200:1080 2:N:0:1
TTAGCGTTGAGCGTACTCGACGAAGTTTGCTGGGGGGGGGGGGGGGGA
+
FFFFFFFFFFFFFFFFFFFFFFFFFFFFFFFFFFFFFFFFFFFFFFF,
@FS10000125:27:BPA73017-1634:1:1101:1120:1090 2:N:0:1
CTGTATTTGAGCGTACTCGACGAAGTTCAGTGGGGGGGGGGGGGGGAG
+
FF:F,FFFFFFFFFFFFFFFFFFFFFFF:,:FFFFFFFFFFFF,F,,,
@FS10000125:27:BPA73017-1634:1:1101:1200:1090 2:N:0:1
AATTTCTTGAGCGTACTCGACGAAGTTTCCTCGGGGGGGGGGGGGGAA
+
,:,,F:FFFFFFFFFFFFFFFFFFFFF:,:F,FFFFFFFFFFFFFFFF
@FS10000125:27:BPA73017-1634:1:1101:1310:1090 2:N:0:1
ATTTTTTTGAGCGTACTCGACGAAGTTAAGCGGGGGGGGGGGGGGAAA
+
,FFFFFFFFFFFFFFFFFFFFFFFFFFFFFFFFFFFFFFFFFFF:,,F
@FS10000125:27:BPA73017-1634:1:1101:1420:1090 2:N:0:1
GCATCATTGAGCGTACTCGACGAAGTTCAATGGGGGGGGGGGGGGGAA
+
:FFFFFFFFFFFFFFFFFFFFFFFFFFFFFFFFFFFFFFFFFFFF:FF
@FS10000125:27:BPA73017-1634:1:1101:2340:1090 2:N:0:1
TCAATGTTGAGCGTACTCGACGAAGTTGTCGGGGGGGGGGGGGGGAAA
+
,FFFFFFFFFFFFFFFFFFFFFFFFFFFFFFFFFFFFFFFFFFFFF,:
@FS10000125:27:BPA73017-1634:1:1101:2350:1090 2:N:0:1
TCTAAATTGAGCGTACTCGACGAAGTTGGGGGGGGGGGGGGGAATTCG
+
FFFFFFFFFFFFFFFFFFFFFFFFFFFFFFFFFFFFFFFFF,FF,F,:
@FS10000125:27:BPA73017-1634:1:1101:3230:1090 2:N:0:1
TAATCATTGAGCGTACTCGACGAAGTTTCTAGGGGGGGGGGGGGGGGA
+
FFFFFFFFFFFFFFFFFFFFFFFFFFFFFFFFFFFFFFFFFFFFFFFF
@FS10000125:27:BPA73017-1634:1:1101:5020:1090 2:N:0:1
TTCGCTTTGAGCGTACTCGACGAAGTTATGCGGGGGGGGGGGGGGGGA
+
FFFFFFFFFFFFFFFFFFFFFFFFFFFFFFFFFFFFFFFFFFFFFF,F
@FS10000125:27:BPA73017-1634:1:1101:5560:1090 2:N:0:1
AAAGCATTGAGCGTACTCGACGAAGTTGGGGGGGGGGGGGGGGAAGTG
+
,:F,F,FFFFFFFFFFFFFFFFFFFFFF,::FFFFFFFFFFF:F:,:,
@FS10000125:27:BPA73017-1634:1:1101:7530:1090 2:N:0:1
ATGATTTTGAGCGTACTCGACGAAGTTGGGTGGGGGGGGGGGGGGGAA
+
:FFFFFFFFFFFFFFFFFFFFFFFFFFFFFFFFFFFFFFFFFFFF,FF
@FS10000125:27:BPA73017-1634:1:1101:7790:1090 2:N:0:1
AATCAATTGAGCGTACTCGACGAAGTTTGCGGGGGGGGGGGGGGAAAT
+
F::FFFFFFFFFFFFFFFFFFFFFFFFFFFFFFFFFFFFFFFF,,,,:
@FS10000125:27:BPA73017-1634:1:1101:8780:1090 2:N:0:1
CAGGATTTGAGCGTACTCGACGAAGTTGGAAAGGGGGGGGGGGGGGGG
+
FFFFFFFFFFFFFFFFFFFFFFFFFFFFFFFFFFFFFFFFFFFFFFF,
@FS10000125:27:BPA73017-1634:1:1101:9560:1090 2:N:0:1
CTTAGGTTGAGCGTACTCGACGAAGTTGGCCGGGGGGGGGGGGGGGGA
+
F,FFFFFFFFFFFFFFFFFFFFFFFFFFFFFFFFFFFFFFFFFFFF:F
@FS10000125:27:BPA73017-1634:1:1101:9880:1090 2:N:0:1
AGATGATTGAGCGTACTCGACGAAGTTAATTGGGGGGGGGGGGGGGGA
+
F,FF,FFFFFFFFFFFFFFFFFFFFFF,::F:FFFFFFFFFFFF:F:F
@FS10000125:27:BPA73017-1634:1:1101:9970:1090 2:N:0:1
TTTATATTGAGCGTACTCGACGAAGTTGCTGGGGGGGGGGGGGGGGTG
+
F,F:FFFFFFFFFFFFFFFFFFFFFFFFFFFFFFFFFFFFFF,,,,,,
@FS10000125:27:BPA73017-1634:1:1101:10000:1090 2:N:0:1
AGCGCTTTGAGCGTACTCGACGAAGTTGCCCGGGGGGGGGGGGGGGGG
+
FFFFFFFFFFFFFFFFFFFFFFFFFFFFFFFFFFFFFFFFFFFFFFF,
@FS10000125:27:BPA73017-1634:1:1101:10280:1090 2:N:0:1
TTAAATTTGAGCGTACTCGACGAAGTTGTGCGGGGGGGGGGGGGGGGG
+
F:FFFFFFFFFFFFFFFFFFFFFFFFFFFFFFFFFFFFFFFFFFFFFF
@FS10000125:27:BPA73017-1634:1:1101:11460:1090 2:N:0:1
TTCAGATTGAGCGTACTCGACGAAGTTAAAGGGGGGGGGGGGGGGGAA
+
F,FFFFFFFFFFFFFFFFFFFFFFFFFFFFFFFFFFFFFFFFFFF,:F
@FS10000125:27:BPA73017-1634:1:1101:11610:1090 2:N:0:1
TCTCTGTTGAGCGTACTCGACGAAGTTCAGAGGGGGGGGGGGGGGGGG
+
FFFFFFFFFFFFFFFFFFFFFFFFFFFFFFFFFFFFFFFFFFFFFFF:
@FS10000125:27:BPA73017-1634:1:1101:12720:1090 2:N:0:1
CTCGTTTTGAGCGTACTCGACGAAGTTCTTATGGGGGGGGGGGGGGGA
+
FFFFFFFFFFFFFFFFFFFFFFFFFFFFFFFFFFFFFFFFFFFFF:FF
@FS10000125:27:BPA73017-1634:1:1101:12740:1090 2:N:0:1
CATTCATTGAGCGTACTCGACGAGGTCCTAGGGGGGGGGGGGGGGAAA
+
FFFFFFFFFFFFFFFFFFFFFFF,,F,F,F,FFFFFFFFFFFFFFF,:
@FS10000125:27:BPA73017-1634:1:1101:13020:1090 2:N:0:1
TCTTACTTGAGCGTACTCGACGAAGTTGGGCGGGGGGGGGGGGGGGGA
+
FF,FFFFFFFFFFFFFFFFFFFFFFFFFFFFFFFFFFFFFFFFFFFFF
@FS10000125:27:BPA73017-1634:1:1101:13050:1090 2:N:0:1
GTTTATTTGAGCGTACTCGACGAAGTTTCCAGGGGGGGGGGGGGGGGA
+
,FFFFFFFFFFFFFFFFFFFFFFFFFFFFFFFFFFFFFFFFFFFFFFF
@FS10000125:27:BPA73017-1634:1:1101:13680:1090 2:N:0:1
TCCTGATTGAGCGTACTCGACGAAGTTGGGCGGGGGGGGGGGGGGGAA
+
FFFFFFFFFFFFFFFFFFFFFFFFFFFFFFFFFFFFFFFFFFFFF,FF
@FS10000125:27:BPA73017-1634:1:1101:14700:1090 2:N:0:1
TATAGGTTGAGCGTACTCGACGAAGTTTCGTGGGGGGGGGGGGGGGGG
+
FFFFFFFFFFFFFFFFFFFFFFFFFFFFFFFFFFFFFFFFFFFFFF,:
@FS10000125:27:BPA73017-1634:1:1101:14990:1090 2:N:0:1
CTCATTTTGAGCGTACTCGACGAAGTTAGTGCGGGGGGGGGGGGGGGA
+
F,FFFFFFFFFFFFFFFFFFFFFFFFFFFFFFFFFFFFFFFFF:,,,F
@FS10000125:27:BPA73017-1634:1:1101:16390:1090 2:N:0:1
CCCGAATTGAGCGTACTCGACGAAGTTCAAAGGGGGGGGGGGGGGGAA
+
FFFFFFFFF:FFFFFFFFFFFFFFFFFFFFFFFFFFFFFFFFF:,,F:
@FS10000125:27:BPA73017-1634:1:1101:1460:1100 2:N:0:1
CCTCTATTGAGCGTACTCGACGAAGTTCCAGGGGGGGGGGGGGGGGAA
+
FFFFFFFFFFFFFFFFFFFFFFFFFFFFFFFFFFFFFFFFFFFFFFFF
@FS10000125:27:BPA73017-1634:1:1101:1490:1100 2:N:0:1
CGATTGTTGAGCGTACTCGACGAAGTTGCGTGGGGGGGGGGGGGGGGA
+
F,FFFFFFFFFFFFFFFFFFFFFFFFFFFFFFFFFFFFFFFFFFFFF:
@FS10000125:27:BPA73017-1634:1:1101:1550:1100 2:N:0:1
TCTTTGTTGAGCGTACTCGACGAAGTTCGGGGGGGGGGGGGGGGGGAA
+
:FFFFFFFFFFFFFFFFFFFFFFFFFFFFFFFFFFFFFFFFFFFF,:F
@FS10000125:27:BPA73017-1634:1:1101:1600:1100 2:N:0:1
TTAGAATTGAGCGTACTCGACGAAGTTGGGGGGGGGGGGGGGAAATCG
+
:,F,FFFFFFFFFFFFFFFFFFFFFFFFFF,,FFFFFFFFFFF:F:::
@FS10000125:27:BPA73017-1634:1:1101:1620:1100 2:N:0:1
TCTCTATTGAGCGTACTCGACGAAGTTGCGTGGGGGGGGGGGGGGAAA
+
,FFFFFFFFFFFFFFFFFFFFFFFFFFFFFFFFFFFFFFFFFFFFFFF
@FS10000125:27:BPA73017-1634:1:1101:2200:1100 2:N:0:1
TTCACATTGAGCGTACTCGACGAAGTTTACTGGGGGGGGGGGGGGGGG
+
FFFFFFFFFFFFFFFFFFFFFFFFFFFFFFFFFFFFFFFFFFFFFFFF
@FS10000125:27:BPA73017-1634:1:1101:2690:1100 2:N:0:1
CCCCACTTGAGCGTACTCGACGAAGTTTGGAGGGGGGGGGGGGGGGGG
+
FFFFFFFFFFFFFFFFFFFFFFFFFFFFFFFFFFFF:FFFFFF:FF:F
@FS10000125:27:BPA73017-1634:1:1101:3120:1100 2:N:0:1
TTCTTATTGAGCGTACTCGACGAAGTTGGAGGGGGGGGGGGGGGGAAT
+
FFFFFFFFFFFFFFFFFFFFFFFFFFFFFFFFFFFFFFFFFFFF,F:,
@FS10000125:27:BPA73017-1634:1:1101:3530:1100 2:N:0:1
CCGGTATTGAGCGTACTCGACGAAGTTTACCGGGGGGGGGGGGGGGAA
+
FFF,F:FFFFFFFFFFFFFFFFFFFFFFFFF:FFFFFFFFFFFFFFFF
@FS10000125:27:BPA73017-1634:1:1101:3590:1100 2:N:0:1
TATTAATTGAGCGTACTCGACGAAGTTCCTGGGGGGGGGGGGGGGGAA
+
F:FFFFFFFFFFFFFFFFFFFFFFFFFFF,,FFFFFFFFFF,::,,,,
@FS10000125:27:BPA73017-1634:1:1101:3640:1100 2:N:0:1
CCTTATTTGAGCGTACTCGACGAAGTTAAAAGGGGGGGGGGGGGGGGG
+
,F,,:FFFFFFFFFFFFFFFFFFFFFFF:F::FFFFFFFFFFFFFFF:
@FS10000125:27:BPA73017-1634:1:1101:3670:1100 2:N:0:1
CAATTCTTGAGCGTACTCGACGAAGTTTCAAGGGGGGGGGGGGGGGAA
+
FFFFFFFFFFFFFFFFFFFFFFFFFFFFFFFFFFFFFFFFFFFFF,:F
@FS10000125:27:BPA73017-1634:1:1101:4040:1100 2:N:0:1
ACTCTTTTGAGCGTACTCGACGAAGTTGACAGGGGGGGGGGGGGGGAA
+
FFFFFFFFFFFFFFFFFFFFFFFFFFFFFFFFFFFFFFFFFFFFFFFF
@FS10000125:27:BPA73017-1634:1:1101:4330:1100 2:N:0:1
CCGATTTTGAGCGTACTCGACGAAGTTGACAGGGGGGGGGGGGGGGAA
+
FFFFFFFFFFFFFFFFFFFFFFFFFFFFFFFFFFFFFFFFFFFF:,:F
@FS10000125:27:BPA73017-1634:1:1101:4740:1100 2:N:0:1
TAGCTCTTGAGCGTACTCGACGAAGTTGAAAGGGGGGGGGGGGGGGAA
+
FFFFFFFFFFFFFFFFFFFFFFFFFFFFFFFFFFFFFFFFFFFFF:FF
@FS10000125:27:BPA73017-1634:1:1101:4820:1100 2:N:0:1
ATAGGATTGAGCGTACTCGACGAAGTTCCGGGGGGGGGGGGGGGAATT
+
FFFF,FFFFFFFFFFFFFFFFFFFFFFFFFFFFFFFFFFFFF:FF,,F
@FS10000125:27:BPA73017-1634:1:1101:5270:1100 2:N:0:1
CAGGAGTTGAGCGTACTCGACGAAGTTGGCAGGGGGGGGGGGGGGGAA
+
FFFFFFFFFFFFFFFFFFFFFFFFFFFFFFFFFFFFFFFFFFF:F,:F
@FS10000125:27:BPA73017-1634:1:1101:5530:1100 2:N:0:1
TAATATTTGAGCGTACTCGACGAAGTGGGGGGGGGGGGGGGAAATCGA
+
,:FFFFFFFFFFFFFFFFFFFFFFFFFFFFFFFFFFFFFFFF,,F,,:
@FS10000125:27:BPA73017-1634:1:1101:5640:1100 2:N:0:1
TCGCTCTTGAGCGTACTCGACGAAGTTAGATGGGGGGGGGGGGGGGGG
+
FFFFFFFFFFFFFFFFFFFFFFFFFFFFFFFFFFFFFFFFFFFFFFFF
@FS10000125:27:BPA73017-1634:1:1101:5790:1100 2:N:0:1
TCCTGATTGAGCGTACTCGACGAAGTTGCACGGGGGGGGGGGGGGGAA
+
FFFFFFFFFFFFFFFFFFFFFFFFFFFFFFFFFFFFFFFFFFFFF,FF
@FS10000125:27:BPA73017-1634:1:1101:6290:1100 2:N:0:1
GTAAGATTGAGCGTACTCGACGAAGTTGGCAGGGGGGGGGGGGGGGAA
+
,,FFFFFFFFFFFFFFFFFFFFFFFFFFFFFFFFFFFFFFFFFFFFFF
@FS10000125:27:BPA73017-1634:1:1101:6670:1100 2:N:0:1
CCTAGTTTGAGCGTACTCGACGAAGTTGAACGGGGGGGGGGGGGGAAA
+
FFFFFFFFFFFFFFFFFFFFFFFFFFFFFFFFFFFFFFFFFFFF,FF,
@FS10000125:27:BPA73017-1634:1:1101:6700:1100 2:N:0:1
GATTGATTGAGCGTACTCGACGAAGTTATAAGGGGGGGGGGGGGGAGA
+
,:,:FFFFFFFFFFFFFFFFFFFFFFFF,,,FFFFFFFFFFFFFF,:F
@FS10000125:27:BPA73017-1634:1:1101:6900:1100 2:N:0:1
CAGCTCTTGAGCGTACTCGACGAAGTTGGCCGGGGGGGGGGGGGGGAA
+
FFFFFFFFFFFFFFFFFFFFFFFFFFFFFFFFFFFFFFFFFFFFF:FF
@FS10000125:27:BPA73017-1634:1:1101:7140:1100 2:N:0:1
ACCTGTTTGAGCGTACTCGACGAAGTTTAGAGGGGGGGGGGGGGGGGG
+
,F,FF,FFFFFFFFFFFFFFFFFFFFFFF,:FFFFFFFFFFFFFFFF,
@FS10000125:27:BPA73017-1634:1:1101:7720:1100 2:N:0:1
TTACGATTGAGCGTACTCGACGAAGGGGAGGGGGGGGGGGGGGGGGGA
+
F,FFFFFFFFFFFFFFFFFFFFFFFFFFFFFFFFFFFFFFFFFFFF:F
@FS10000125:27:BPA73017-1634:1:1101:8620:1100 2:N:0:1
CCGGTTTTGAGCGTACTCGACGAAGTTTGAAGGGGGGGGGGGGGGGGG
+
FFFFFFFFFFFFFFFFFFFFFFFFFFFFFFFFFFFFFFFFFFFFFFF:
@FS10000125:27:BPA73017-1634:1:1101:9900:1100 2:N:0:1
ATTCGTTTGAGCGTACTCGACGAAGGGGGGGGGGGGGGGAGATCGGAA
+
FFFFF:FFFFFFF::F:F,:F,FF:F:FFF:FFFFFFFFF:FFF,FF,
@FS10000125:27:BPA73017-1634:1:1101:10150:1100 2:N:0:1
TTTATTTTGAGCGTACTCGACGAAGTTCAGCGGGGGGGGGGGGGGGGA
+
FFFFFFFFFFFFFFFFFFFFFFFFFFFFFFFFFFFFFFFFFFFFF::F
@FS10000125:27:BPA73017-1634:1:1101:10200:1100 2:N:0:1
CTGTTATTGAGCGTACTCGACGAAGTGGGGGGGGGGGGGGGAGGTGGA
+
:F,FFFFFFFFFFFFFFFFFFFFFFF,FF::FFFFFFFFF,,,,,,,F
@FS10000125:27:BPA73017-1634:1:1101:10270:1100 2:N:0:1
CATTAATTGAGCGTACTCGACGAAGTTGCGCGGGGGGGGGGGGGGGAA
+
FFFFFFFFFFFFFFFFFFFFFFFFFFFFFFF:FFFFFFFFF:FF,,FF
@FS10000125:27:BPA73017-1634:1:1101:11210:1100 2:N:0:1
CTCTCTTTGAGCGTACTCGACGAAGTGTGATGGGGGGGGGGGAAATTG
+
FF,:F:FFFF::FFFFFFFFFF::FF,:F,:FFF:FFFFFFFF:,F,,
@FS10000125:27:BPA73017-1634:1:1101:11560:1100 2:N:0:1
TACTTCTTGAGCGTACTCGACGAAGTTTTCAGGGGGGGGGGGGGGGAA
+
F,FF,,FFFFFFFFFFFFFFFFFFFFF,,,,FFFFFFFFFFFFFF,FF
@FS10000125:27:BPA73017-1634:1:1101:11590:1100 2:N:0:1
TTCAACTTGAGCGTACTCGACGAAGTTCGGGGGGGGGGGGGGGAAATC
+
,FFFFFFFFFFFFFFFFFFFFFFFFFFFFFFFFFFFFFFFFFFF:,F,
@FS10000125:27:BPA73017-1634:1:1101:12350:1100 2:N:0:1
TTTCGGTTGAGCGTACTCGACGAAGTTGTTTGGGGGGGGGGGGGGGGA
+
,FFFFFFFFFFFFFFFFFFFFFFFFFFFFFFFFFFFFFFFFFFFF:F,
@FS10000125:27:BPA73017-1634:1:1101:12400:1100 2:N:0:1
TATTCCTTGAGCGTACTCGACGAAGTTTTCTGGGGGGGGGGGGGGGGA
+
,:FFFFFFFFFFFFFFFFFFFFFFFFFFFFFFFFFFFFFFFFFFF,FF
@FS10000125:27:BPA73017-1634:1:1101:12950:1100 2:N:0:1
GCGAACTTGAGCGTACTCGACGAAGTTGACTGGGGGGGGGGGGGGGAA
+
:F,F:FFFFFFFFFFFFFFFFFFFFFFFFFFFFFFFFFFFFFFF:,FF
@FS10000125:27:BPA73017-1634:1:1101:13410:1100 2:N:0:1
TTGTTATTGAGCGTACTCGACGAAGTTTGCAGGGGGGGGGGGGGGGAA
+
,FFFFFFFFFFFFFFFFFFFFFFFFFFFFFFFFFFFFFFFFFFFF,FF
@FS10000125:27:BPA73017-1634:1:1101:13600:1100 2:N:0:1
AATCCCTTGAGCGTACTCGACGAAGTTATCTGGGGGGGGGGGGGGGGG
+
,,F,FFFFFFFFFFFFFFFFFFFFFFF,FFFFFFFFFFFFFFFFF::F
@FS10000125:27:BPA73017-1634:1:1101:13620:1100 2:N:0:1
TTTCGGTTGAGCGTACTCGACGAAGTTGGGCGGGGGGGGGGGGGGGAA
+
,FFFFFFFFFFFFFFFFFFFFFFFFFFFFFFFFFFFFFFFFFFFF,,F
@FS10000125:27:BPA73017-1634:1:1101:14320:1100 2:N:0:1
TCACACTTGAGCGTACTCGACGAAGTTGGGGGGGGGGGGGGGAAATTC
+
,FFFFFFFFFFFFFFFFFFFFFFFFFFFFFFFFFFFFFFFFF,FF,,,
@FS10000125:27:BPA73017-1634:1:1101:14890:1100 2:N:0:1
CTCGACTTGAGCGTACTCGACGAAGTTATGCGGGGGGGGGGGGGGGAA
+
,F,F,,FFFFFFFFFFFFFFFFFFFFFF,F,FFFFFFFFFFFFFF,:F
@FS10000125:27:BPA73017-1634:1:1101:15100:1100 2:N:0:1
TACCGGTTGAGCGTACTCGACGAAGTTATGAGGGGGGGGGGGGGGGAA
+
,,FFFFFFFFFFFFFFFFFFFFFFFFFFFFFFFFFFFFFFFFFFF,:F
@FS10000125:27:BPA73017-1634:1:1101:15450:1100 2:N:0:1
TTAGCGTTGAGCGTACTCGACGAAGTTGGTAGGGGGGGGGGGGGGGGG
+
,,FFFFFFFFFFFFFFFFFFFFFFFFFFFFFFFFFFFFFFFFFFFFF:
@FS10000125:27:BPA73017-1634:1:1101:15690:1100 2:N:0:1
ATTAGCTTGAGCGTACTCGACGAAGTTGGTGGGGGGGGGGGGGGGGGA
+
FFFFFFFFFFFFFFFFFFFFFFFFFFFFFFFFFFFFFFFFFFFFFFF,
@FS10000125:27:BPA73017-1634:1:1101:16330:1100 2:N:0:1
GCAGCATTGAGCGTACTCGACGAAGTTCGGGGGGGGGGGGGGGAAGTG
+
,FF,F,FFFFFFFFFFFFFFFFFFFFF:,F,,FFFFFFFFFFF,:,,,
@FS10000125:27:BPA73017-1634:1:1101:1140:1110 2:N:0:1
GCTTTATTGAGCGTACTCGACGAAGTTACACGGGGGGGGGGGGGGGGG
+
FFFFFFFFFFFFFFFFFFFFFFFFFFFFFFFFFFFFFFFFFFFFFFFF
@FS10000125:27:BPA73017-1634:1:1101:2900:1110 2:N:0:1
ATGATCTTGAGCGTACTCGACGAAGTTAAGGGGGGGGGGGGGGGGGGA
+
:,FFFFFFFFFFF,FFFFFFFFFFFFFFFFFFFFFFFFFFFFFFFFF,
@FS10000125:27:BPA73017-1634:1:1101:2940:1110 2:N:0:1
CTGTAATTGAGCGTACTCGACGAAGTTGTATGGGGGGGGGGGGGGGGA
+
FF:FFFFFFFFFFFFFFFFFFFFFFFFFFFFFFFFFFFFFFFFFFFF:
@FS10000125:27:BPA73017-1634:1:1101:2950:1110 2:N:0:1
TTGGATTTGAGCGTACTCGACGAAAGGGGGGGGGGGGGGGGAAGTTCG
+
FFFFFFFFFFFFFFFFFFFFFFFFFFFFFFFFFFFFFFFFF:F,:,,:
@FS10000125:27:BPA73017-1634:1:1101:3320:1110 2:N:0:1
ATAGTTTTGAGCGTACTCGACGAAGTTGGCAGGGGGGGGGGGGGGGAA
+
::FFFFFFFFFFFFFFFFFFFFFFFFFFFFFFFFFFFFFFFFFFF,:F
@FS10000125:27:BPA73017-1634:1:1101:3370:1110 2:N:0:1
TCGGACTTGAGCGTACTCGACGAAATTAGGCGGGGGGGGGGGGGGGAA
+
FFFFFFFFFFFFFFFFFFFFFFFFFFFFFFFFFFFFFFFFFFFFF,FF
@FS10000125:27:BPA73017-1634:1:1101:3620:1110 2:N:0:1
CAATCCTTGAGCGTACTCGACGAAGTTGTGCGGGGGGGGGGGGGGGAA
+
FFFFFFFFFFFFFFFFFFFFFFFFFFFFFFFFFFFFFFFFFFFFFF:F
@FS10000125:27:BPA73017-1634:1:1101:3670:1110 2:N:0:1
TATTTATTGAGCGTACTCGACGAAGTTCGACGGGGGGGGGGGGGAGAA
+
FFFFFFFFFFFFFFFFFFFFFFFFFFFFFFFFFFFFFFFFFFF:F,,F
@FS10000125:27:BPA73017-1634:1:1101:3900:1110 2:N:0:1
ACCAGGTTGAGCGTACTCGACGAAGTTATTAGGGGGGGGGGGGGGGGA
+
FFFFFFFFFFFFFFFFFFFFFFFFFFFFFFFFFFFFFFFFFFFFFFF,
@FS10000125:27:BPA73017-1634:1:1101:4050:1110 2:N:0:1
CTCCTTTTGAGCGTACTCGACGAAGTTGGGAGGGGGGGGGGGGGGGGA
+
F,FFFFFFFFFFFFFFFFFFFFFFFFFFFFFFFFFFFFFFFFFFFFFF
@FS10000125:27:BPA73017-1634:1:1101:4400:1110 2:N:0:1
TTGCCTTTGAGCGTACTCGAAGGGGGGGGGGGGGGGAGATTGGAAAAA
+
FFFFFFFFFFFFFFFFFFFFFFFFFFFFFFFFFFFF,,::,,FFFFF,
@FS10000125:27:BPA73017-1634:1:1101:4520:1110 2:N:0:1
ATTCGGTTGAGCGTACTCGACGAAGTTCAGAGGGGGGGGGGGGGGGAA
+
FFFFFFFFFFFFFFFFFFFFFFFFFFFFFFFFFFFFFFFFFFFFFFFF
@FS10000125:27:BPA73017-1634:1:1101:5350:1110 2:N:0:1
TTCCAATTGAGCGTACTCGACGAAGTTATTCGGGGGGGGGGGGGGGGG
+
FFFFFFFFFFFFFFFFFFFFFFFFFFFFFFFFFFFFFFFFFFFFF:FF
@FS10000125:27:BPA73017-1634:1:1101:5380:1110 2:N:0:1
TCACTATTGAGCGTACTCGACGAAGTTAATGGGGGGGGGGGGGGGGGA
+
FFFFFFFFFFFFFFFFFFFFFFFFFFFFFFFFFFFFFFFFFFFFFFF:
@FS10000125:27:BPA73017-1634:1:1101:6900:1110 2:N:0:1
CTTTGATTGAGCGTACTCGACGAAGTTGCAAGGGGGGGGGGGGGGGGA
+
FFFFFFFFFFFFFFFFFFFFFFFFFFFFFFFFFFFFFFFFFFFFFFFF
@FS10000125:27:BPA73017-1634:1:1101:7080:1110 2:N:0:1
ATGTCCTTGAGCGTACTCGACGAAGTTAGCAGGGGGGGGGGGGGGGAA
+
,FFFFFFFFFFFFFFFFFFFFFFFFFFFFFFFFFFFFFFFFFFFF,,F
@FS10000125:27:BPA73017-1634:1:1101:7410:1110 2:N:0:1
TATCGATTGAGCGTACTCGACGAAGTTATACCGGGGGGGGGGGGGGGA
+
FFFFFFFFFFFFFFFFFFFFFFFFFFFFFFFFFFFFFFFFFFFFFFFF
@FS10000125:27:BPA73017-1634:1:1101:7470:1110 2:N:0:1
CTCGGGTTGAGCGTACTCGACGAAGTTTACAGGGGGGGGGGGGGGGGA
+
FFFFFFFFFFFFFFFFFFFFFFFFFFFFFFFFFFFFFFFFF:FFF,,F
@FS10000125:27:BPA73017-1634:1:1101:7640:1110 2:N:0:1
CCTCGATTGAGCGTACTCGACGAGGTTTTTCGGGGGGGGGGGGGGGAA
+
,F:,,:FFFFFFFFFFFFFFFFFFFFF,F:FFFFFFFFFFFFFFF,FF
@FS10000125:27:BPA73017-1634:1:1101:7880:1110 2:N:0:1
AATGAGTTGAGCGTACTCGACGAAGTTAGTGGGGGGGGGGGGGGGGGA
+
FFFFFFFFFFFFFFFFFFFFFFFFFFFFFFFFFFFFFFFFFFFFFF:,
@FS10000125:27:BPA73017-1634:1:1101:7950:1110 2:N:0:1
TTTTTTTTGAGCGTACTCGACGAAGTTTCGGGGGGGGGGGGGGGAAAT
+
FFFFFFFFFFFFFFFFFFFFFFFFFFFFFFFFFFFFFFFFFFF:FF,F
@FS10000125:27:BPA73017-1634:1:1101:8550:1110 2:N:0:1
TTATCTTTGAGCGTACTCGACGAAGTTCGCCGGGGGGGGGGGGGGGAA
+
,FFFFFFFFFFFFFFFFFFFFFFFFFFFFFFFFFFFFFFFFFFFF,FF
@FS10000125:27:BPA73017-1634:1:1101:8730:1110 2:N:0:1
GCACCATTGAGCGTACTCGACGAAGTTCAGAGGGGGGGGGGGGGGGGA
+
,FFFFFFFFFFFFFFFFFFFFFFFFFFFFFFFFFFFFFFFFFFFFF:F
@FS10000125:27:BPA73017-1634:1:1101:8820:1110 2:N:0:1
CAGGATTTGAGCGTACTCGACGAAGTTGGGGGGGGGGGGGGGGGGGGA
+
FFFFFFFFFFFFFFFFFFFFFFFFFFFFFFFFFFFFFFFFFFFFFF,F
@FS10000125:27:BPA73017-1634:1:1101:8870:1110 2:N:0:1
ATTTCCTTGAGCGTACTCGACGAGGTTGAATGGGGGGGGGGGGGGGAA
+
F,FFFFFFFFFFFFFFFFFFFFFFFFFFFFFFFFFFFFFFFFFF:,::
@FS10000125:27:BPA73017-1634:1:1101:9040:1110 2:N:0:1
CTCGGCTTGAGCGTACTCGACGAAGTTCGATGGGGGGGGGGGGGGGAA
+
FFFFFFFFFFFFFFFFFFFFFFFFFFFFFFFFFFFFFFFFFFFFF,FF
@FS10000125:27:BPA73017-1634:1:1101:9640:1110 2:N:0:1
AAAATTTTGAGCGTACTCGACGAAGTTATCTGGGGGGGGGGGGGGGAA
+
,FFFFFFFFFFFFFFFFFFFFFFFFFFFFFFFFFFFFFFFFFFFF,::
@FS10000125:27:BPA73017-1634:1:1101:9940:1110 2:N:0:1
TCCGGATTGAGCGTACTCGACGAAGTTGGAGGGGGGGGGGGGGGAGAT
+
FF,F,FFFFFFFFFFFFFFFFFFFFFFF:::FFFFFFFFFFFFF,:F,
@FS10000125:27:BPA73017-1634:1:1101:11130:1110 2:N:0:1
TACGGTTTGAGCGTACTCGACGAAGTTGGAAGGGGGGGGGGGGGGGAA
+
FFFFFFFFFFFFFFFFFFFFFFFFFFFFFFFFFFFFFFFFFFFFF,FF
@FS10000125:27:BPA73017-1634:1:1101:13060:1110 2:N:0:1
CTAAACTTGAGCGTACTCGACGAAGTTTGTAAGGGGGGGGGGGGGGGA
+
FFFFFFFFFFFFFFFFFFFFFFFFFFFFFFFFFFFFFFFFFFFFFF:F
@FS10000125:27:BPA73017-1634:1:1101:13780:1110 2:N:0:1
TTTTCCTTGAGCGTACTCGACGAAGTTTGTGGGGGGGGGGGGGGGGAA
+
FFFFFFFFFFFFFFFFFFFFFFFFFFFFFFFFFFFFFFFFFFFFFFFF
@FS10000125:27:BPA73017-1634:1:1101:14900:1110 2:N:0:1
TCTTCCTTGAGCGTACTCGACGAAGTTCAGTAGGGGGGGGGGGGGGGA
+
FFFFFFFFFFFFFFFFFFFFFFFFFFFFFFFFFFFFFFFFFFFFFFFF
@FS10000125:27:BPA73017-1634:1:1101:14920:1110 2:N:0:1
TCTTCCTTGAGCGTACTCGACGAAGTTCTGTTGGGGGGGGGGGGGGGG
+
FF,,,FFFFFFFFFFFFFFFFFFFFFF:,F:,FFFFFFFFFFFF::,:
@FS10000125:27:BPA73017-1634:1:1101:14930:1110 2:N:0:1
CTTGTTTTGAGCGTACTCGACGAAGTTAAGCGGGGGGGGGGGGGGGGG
+
F,FFFFFFFFFFFFFFFFFFFFFFFFFFFFFFFFFFFFFFFFF:F:,:
@FS10000125:27:BPA73017-1634:1:1101:15400:1110 2:N:0:1
TTGCTATTGAGCGTACTCGACGAAGTTCAGGGGGGGGGGGGGGGGGAA
+
F,:FFFFFFFFFFFFFFFFFFFFFFFFFFFFFFFFFFFFFFFFFF,,:
@FS10000125:27:BPA73017-1634:1:1101:1010:1120 2:N:0:1
CACACCTTGAGCGTACTCGACGAAGTTGCACGGGGGGGGGGGGGGGAA
+
FFFFFFFFFFFFFFFFFFFFFFFFFFFFFFFFFFFFFFFFFFFFF,FF
@FS10000125:27:BPA73017-1634:1:1101:1130:1120 2:N:0:1
ATTGACTTGAGCGTACTCGACGAAGTTGACGGGGGGGGGGGGGGGAAA
+
FFFFFFFFFFFFFFFFFFFFFFFFFFFFFFFFFFFFFFFFFFFF,FF,
@FS10000125:27:BPA73017-1634:1:1101:1600:1120 2:N:0:1
CTTCCATTGAGCGTACTCGACGAAGTTTGCCGGGGGGGGGGGGGGGAA
+
F,FFFFFFFFFFFFFFFFFFFFFFFFFFFFFFFFFFFFFFFFFFFFFF
@FS10000125:27:BPA73017-1634:1:1101:2210:1120 2:N:0:1
TTACACTTGAGCGTACTCGACGAAGTTCTAGGGGGGGGGGGGGGGAAA
+
FFFFFFFFFFFFFFFFFFFFFFFFFFFFFFFFFFFFFFFFFFFF,FF,
@FS10000125:27:BPA73017-1634:1:1101:2420:1120 2:N:0:1
CTGTGCTTGAGCGTACTCGACGAAGGGGGGGGGGGGGGGAGATCGGAA
+
FFFF,,FFFFFFFFFFFFFFFFFFF:,FFF,FFFFFFFF,:,,,:,FF
@FS10000125:27:BPA73017-1634:1:1101:2520:1120 2:N:0:1
CACTTTTTGAGCGTACTCGACGAAGTTAGCTAGGGGGGGGGGGGGGGA
+
FFFFFFFFFFFFFFFFFFFFFFFFFFFFFFFFFFFFFFFFFFFFFFFF
@FS10000125:27:BPA73017-1634:1:1101:2850:1120 2:N:0:1
TTATCCTTTGAGCGTACTCGACGAAGTTTATGGGGGGGGGGGGGGGGA
+
FFFFFFFFFFFFFFFFFFFFFFFFFFFFFFFFFFFFFFFFFFFFFF:F
@FS10000125:27:BPA73017-1634:1:1101:4170:1120 2:N:0:1
CAACTTTTGAGCGTACTCGACGAAGTTCTACAGGGGGGGGGGGGGGGG
+
FFFFFFFFFFFFFFFFFFFFFFFFFFFFFFFFFFFFFFFFFFFFFFF:
@FS10000125:27:BPA73017-1634:1:1101:5700:1120 2:N:0:1
GTCAAATTGAGCGTACTCGACGAAGTTCGCAGGGGGGGGGGGGGGGGG
+
,,FFFFFFFFFFFFFFFFFFFFFFFFFFFFFFFFFFFFFFFFFFFFFF
@FS10000125:27:BPA73017-1634:1:1101:5730:1120 2:N:0:1
TCGTTCTTGAGCGTACTCGACGAGGTTTGAAAGGGGGGGGGGGGGGGA
+
FFF,,:FFFFFFFFFFFFFFFFFFFF:FFF:FFFFFFFFFFFFFFFF,
@FS10000125:27:BPA73017-1634:1:1101:6420:1120 2:N:0:1
AAATATTTGAGCGTACTCGACGAAGTTGGTGGGGGGGGGGGGGGGGAA
+
,:FFFFFFFFFFFFFFFFFFFFFFFFFFFFFFFFFFFFFFFFFFF,FF
@FS10000125:27:BPA73017-1634:1:1101:6490:1120 2:N:0:1
CTGTACTTGAGCGTACTCGACGAAGTTAAGGGGGGGGGGGGGGGGGGA
+
FF::FFFFFFFFFFFFFFFFFFFFFFF,FF:FFFFFFFFFFFFFF:FF
@FS10000125:27:BPA73017-1634:1:1101:6600:1120 2:N:0:1
CTCGGTTTGAGCGTACTCGACGAAGTTGGGGGGGGGGGGGGGAAATCG
+
FFFFFFFFFFFFFFFFFFFFFFFFFFFFFFFFFFFFFFFFF:F:,FFF
@FS10000125:27:BPA73017-1634:1:1101:7160:1120 2:N:0:1
TCTATATTGAGCGTACTCGACGAAGTTAGCCGGGGGGGGGGGGGGGAA
+
FFFFFFFFFFFFFFFFFFFFFFFFFFFFFFFFFFFFFFFFFFFFF,FF
@FS10000125:27:BPA73017-1634:1:1101:7820:1120 2:N:0:1
TCTTCATTGAGCGTACTCGACGAAGTTTTAGGGGGGGGGGGGGGGAGA
+
FFFFFFFFFFFFFFFFFFFFFFFFFFFFFFFFFFFFFFFFFFFFF,,F
@FS10000125:27:BPA73017-1634:1:1101:8530:1120 2:N:0:1
TTTGCCTTGAGCGTACTCGACGAAGTTAACGGGGGGGGGGGGGGGAGA
+
FFFFFFFFFFFFFFFFFFFFFFFFFFFFFFFFFFFFFFFFFFFFFF,,
@FS10000125:27:BPA73017-1634:1:1101:8580:1120 2:N:0:1
TCCCGATTGAGCGTACTCGACGAAGTTGTCGGGGGGGGGGGGGGGGGG
+
FFFFFFFFFFFFFFFFFFFFFFFFFFFFFFFFFFFFFFFFFFFFFFF:
@FS10000125:27:BPA73017-1634:1:1101:9100:1120 2:N:0:1
TTAAATTTGAGCGTACTCGACGAAGTTCAATGGGGGGGGGGGGGGGAA
+
,FFFFFFFFFFFFFFFFFFFFFFFFFFFFFFFFFFFFFFFFFFFF:FF
@FS10000125:27:BPA73017-1634:1:1101:9250:1120 2:N:0:1
AAGCACTTGAGCGTACTCGACGAAGTTAAGCGGGGGGGGGGGGGGAAA
+
FFFFFFFFFFFFFFFFFFFFFFFFFFFFFFFFFFFFFFFFFFFFF:,F
@FS10000125:27:BPA73017-1634:1:1101:12190:1120 2:N:0:1
CTAATCTTGAGCGTACTCGACGAAGTTTCTTGGGAGGGGGGGGGGGGG
+
FFFFFFFFFFFFFFFFFFFFFFFFFFFFFFFFFFFFFFFFFFFFF,FF
@FS10000125:27:BPA73017-1634:1:1101:12400:1120 2:N:0:1
TTCGCGTTGAGCGTACTCGACGAAGTTGCTTGGGGGGGGGGGGGGGGG
+
FFF:FFFFFFFFFFFFFFFFFFFFFFFFFFFFFFFFFFFFFFF,,,,F
@FS10000125:27:BPA73017-1634:1:1101:12640:1120 2:N:0:1
TAATCGTTGAGCGTACTCGACGAAGTTAGGCGGGGGGGGGGGGGGGGA
+
F,:FFFFFFFFFFFFFFFFFFFFFFFFFFFFFFFFFFFFFFFFFFF,F
@FS10000125:27:BPA73017-1634:1:1101:12670:1120 2:N:0:1
AACTATTTGAGCGTACTCGACGAAGTTAGTCGGGGGGGGGGGGGGGAA
+
FFFFFFFFFFFFFFFFFFFFFFFFFFFFFFFFFFFFFFFFFFFFF,FF
@FS10000125:27:BPA73017-1634:1:1101:13650:1120 2:N:0:1
ATGTTATTGTGCGTACTCGACGTAGTTACTGGTTGGGGAGCTGGGTTG
+
,F:,,FF,,F,,,F,F:,,F,,,:FFFFF,,,,,,F,,,F,,,,,,,,
@FS10000125:27:BPA73017-1634:1:1101:13700:1120 2:N:0:1
AGTTGATTGAGCGTACTCGACGAAGTTAGTCGGGGGGGGGGGGGGGAA
+
F:FFFFFFFFFFFFFFFFFFFFFFFFFFFFFFFFFFFFFFFFFFFF,F
@FS10000125:27:BPA73017-1634:1:1101:14480:1120 2:N:0:1
TATTGTTTGAGCGTACTCGACGAAGGGGGGGGGGGGGGGAGTTCGGAA
+
FFFFFFFFFFFFFFFFFFFFFFFFFFFFFFFFFFFFFF:,,,F:,,,:
@FS10000125:27:BPA73017-1634:1:1101:15120:1120 2:N:0:1
GTGACATTGAGCGTACTCGACGAAGTTTTTGGGGGGGGGCGGGGGGGG
+
,,FFFFFFFFFFFFFFFFFFFFFF,FFFFFFFFF:FF:FFFFF,F,FF
@FS10000125:27:BPA73017-1634:1:1101:15540:1120 2:N:0:1
TATCGCTTGAGCGTACTCGACGAAGTTATACGGGGGGGGGGGGGGGAA
+
F,FFFFFFFFFFFFFFFFFFFFFFFFFFFFFFFFFFFFFFFFF,FF:F
@FS10000125:27:BPA73017-1634:1:1101:15730:1120 2:N:0:1
ATTCTATTGAGCGTACTCGACGAAGTTTCAAGGGGGGGGGGGGGGGGA
+
,FFFFFFFFFFFFFFFFFFFFFFFFFFFFF,:FFFFFFFFFF:FF,:F
@FS10000125:27:BPA73017-1634:1:1101:16380:1120 2:N:0:1
TTATCTTTGAGCGTACTCGACGAAGTTTGCCGGGGGGGGGGGGGGGAA
+
FF,FF:FFFFFFFFFFFFFFFFFFFFFFFFF:FFFFFFFFFFFFFFFF
@FS10000125:27:BPA73017-1634:1:1101:1680:1130 2:N:0:1
AGTTACTTGAGCGTACTCGACGAAGTTTTGCGGGGGGGGGGGGGGGGA
+
F:FFFFFFFFFFFFFFFFFFFFFFFFFFFFFFFFFFFFFFFFFFFFFF
@FS10000125:27:BPA73017-1634:1:1101:1690:1130 2:N:0:1
CTATATTTGAGCGTACTCGACGAAGTTTTAGGGGGGGGGGGGGGGAGA
+
FFFFFFFFFFFFFFFFFFFFFFFFFFFFFFFFFFFFFFFFFFFFF,,F
@FS10000125:27:BPA73017-1634:1:1101:1860:1130 2:N:0:1
CCGTTCTTGAGCGTACTCGACGAAGTTCATCGGGGGGGGGGGGGGGGA
+
FFFFFFFFFFFFFFFFFFFFFFFFFFFFFFFFFFFFFFFFFFFFF:,F
@FS10000125:27:BPA73017-1634:1:1101:2780:1130 2:N:0:1
TACTCTTTGAGCGTACTCGACGAAGTTTGTTGGGGGGGGGGGGGGGGG
+
,,F:FFFFFFFFFFFFFFFFFFFFFFFFFFFFFFFFFFFFFFFFFFFF
@FS10000125:27:BPA73017-1634:1:1101:2890:1130 2:N:0:1
CTGCGCTTGAGCGTACTCGACGAAGTTAGGGGGGGGGGGGGGGGAGAT
+
FF,F,FFFFFFFFFFFFFFFFFFFFFF,FF:FFFFFFFFFFFF,F,::
@FS10000125:27:BPA73017-1634:1:1101:3930:1130 2:N:0:1
TAGGGATTGAGCGTACTCGACGAAGTTGGCAGGGGGGGGGGGGGGGAA
+
FF:FFFFFFFFFFFFFFFFFFFFFFFFFFFFFFFFFFFFFFFFFFFFF
@FS10000125:27:BPA73017-1634:1:1101:4350:1130 2:N:0:1
CTATCTTTGAGCGTACTCGACGAAGTTTGCAGGGGGGGGGGGGGGGAA
+
FFF:FFFFFFFFFFFFFFFFFFFFFFFFFFFFFFFFFFFFFFFFF,FF
@FS10000125:27:BPA73017-1634:1:1101:4570:1130 2:N:0:1
GCCGTGTTGAGCGTACTCGACGAAGTTCAGGGGGGGGGGGGGGGGAAA
+
:FFFFFFFFFFFFFFFFFFFFFFFFFFFFFFFFFFFFFFFFFFFFF:,
@FS10000125:27:BPA73017-1634:1:1101:5930:1130 2:N:0:1
TATCTTTTGAGCGTACTCGACGAAGTTACAGGGGGGGGGGGGGGGAAA
+
FFFFFFFFFFFFFFFFFFFFFFFFFFFFFFFFFFFFFFFFFFFF:FF:
@FS10000125:27:BPA73017-1634:1:1101:6550:1130 2:N:0:1
CTATTCTTGAGCGTACTCGACGAAGTTCTGTGGGGGGGGGGGGGGGGG
+
FFFFFFFFFFFFFFFFFFFFFFFFFFFFFFFFFFFFFFFFFFFFFFFF
@FS10000125:27:BPA73017-1634:1:1101:6840:1130 2:N:0:1
TCCCTCTTGAGCGTACTCGACGAAGTTTCTCGGGGGGGGGGGGGGGGA
+
FFFFFFFFFFFFFFFFFFFFFFFFFFFFFFFFFFFFFFFFFFFFFF,F
@FS10000125:27:BPA73017-1634:1:1101:6940:1130 2:N:0:1
CTGATCTTGAGCGTACTCGACGAAGTTTCTGGGGGGGGGGGGGGGGAA
+
FFFFFFFFFFFFFFFFFFFFFFFFFFFFFFFFFFFFFFFFFFFFFF,F
@FS10000125:27:BPA73017-1634:1:1101:7360:1130 2:N:0:1
CAGTTGTTGAGCGTACTCGACGAAGTTCACAGGGGGGGGGGGGGGGGG
+
:,,,F,FFFFFFFFFFFFFFFFFFFFF,,,,FFFFFFFFFF:FF::,F
@FS10000125:27:BPA73017-1634:1:1101:8540:1130 2:N:0:1
TGGACATTGAGCGTACTCGACGAAGTTCTAGGGGGGGGGGGGGGGGGA
+
FF,FFFFFFFFFFFFFFFFFFFFFFFFFFFFFFFFFFFFFFFFF,,,:
@FS10000125:27:BPA73017-1634:1:1101:8690:1130 2:N:0:1
TCAAGTTTGAGCGTACTCGACGAGTTGTCCGGGGGGGGGGGGGGGAAA
+
FFFFFFFFFFFFFFFFFFFFFFFFFFFFFFFFFFFFFFFFFFFF::,,
@FS10000125:27:BPA73017-1634:1:1101:9170:1130 2:N:0:1
TCATTGTTGAGCGTACTCGACGAAGTTTTCTGGGGGGGGGGGGGGGGG
+
FFFFFFFFFFFFFFFFFFFFFFFFFFFFFFFFFFFFFFFFFFFFFFF:
@FS10000125:27:BPA73017-1634:1:1101:9690:1130 2:N:0:1
TGTGCTTTGAGCGTACTCGACGAAGTTAACTGGGGGGGGGGGGGGAAA
+
F:F,,FFFFFFFFFFFFFFFFFFFFFFFF,:FFFFFFFFFFFFF::F:
@FS10000125:27:BPA73017-1634:1:1101:9820:1130 2:N:0:1
TCGGGATTGAGCGTACTCGACGAAGTTGGAGGGGGGGGGGGGGGGGGA
+
,FFFFFFFFFFFFFFFFFFFFFFFFFFFFFFFFFFFFFFFFFFFFFF:
@FS10000125:27:BPA73017-1634:1:1101:9980:1130 2:N:0:1
TTATTGTTGAGCGTACTCGACGAAGTTATACGGGGGGGGGGGGGGGAA
+
F,FFFFFFFFFFFFFFFFFFFFFFFFFFFFFFFFFFFFFFFFFFFFFF
@FS10000125:27:BPA73017-1634:1:1101:10240:1130 2:N:0:1
TCCCTATTGAGCGTACTCGACGAAGTTCAGTGGGGGGGGGGGGGGGAA
+
F:,FFFFFFFFFFFFFFFFFFFFFFFF,F,FFFFFFFFFFFFFFF::F
@FS10000125:27:BPA73017-1634:1:1101:10280:1130 2:N:0:1
CAGAATTTGAGCGTACTCGACGAAGTTGGTAGGGGGGGGGGGGGGGAA
+
FFFFFFFFFFFFFFFFFFFFFFFFFFFFFFFFFFFFFFFFFFFFFFFF
@FS10000125:27:BPA73017-1634:1:1101:10350:1130 2:N:0:1
CCAAAGTTGAGCGTACTCGACGAAGTTAACGGGGGGGGGGGGGGGGGG
+
FFFFFFFFFFFFFFFFFFFFFFFFFFFFFFFFFFFFFFFFFFFF::,F
@FS10000125:27:BPA73017-1634:1:1101:11270:1130 2:N:0:1
TTCATCTTGAGCGTACTCGACGAAGTTGAGTGGGGGGGGGGGGGGGGG
+
,FFFFFFFFFFFFFFFFFFFFFFFFFFFFFFFFFFFFFFFFFFFFFF:
@FS10000125:27:BPA73017-1634:1:1101:11550:1130 2:N:0:1
CACTTCTTGAGCGTACTCGACGAAGTTTACTGGGGGGGGGGGGGGGAA
+
,,:,:FFFFFFFFFFFFFFFFFFFFFF,,F,FFFFFFFFFFFFFF,FF
@FS10000125:27:BPA73017-1634:1:1101:12170:1130 2:N:0:1
ATAATCTTGAGCGTACTCGACGAAGTTGGGCGGGGGGGGGGGGGGGAA
+
FFFFFFFFFFFFFFFFFFFFFFFFFFFFFFF:FFFFFFFFFFFFFFFF
@FS10000125:27:BPA73017-1634:1:1101:12720:1130 2:N:0:1
CAAAAATTGAGCGTACTCGACGAAGTTCTTGGGGGGGGGGGGGGGAAA
+
FFFFFFFFFFFFFFFFFFFFFFFFFFFFFFFFFFFFFFFFFFFF,F:,
@FS10000125:27:BPA73017-1634:1:1101:12950:1130 2:N:0:1
CCCATTTTGAGCGTACTCGACGAAGTTCTTTTGGGGGGGGGGGGGGAA
+
F,F,FFFFFFFFFFFFFFFFFFFFFFFFF::FFFFFFFFFFFFFF::F
@FS10000125:27:BPA73017-1634:1:1101:13050:1130 2:N:0:1
CATCTTTTGAGCGTACTCGACGAAGTTCACGGGGGGGGGGGGGGAAGT
+
FF:FFFFFFFFFFFFFFFFFFFFFFFFFFFFFFFFF:FFFF:,F,F,,
@FS10000125:27:BPA73017-1634:1:1101:13240:1130 2:N:0:1
TTTGGTTTGAGCGTACTCGACGAAGTTGACAGGGGGGGGGGGGGGGAA
+
:,FFFFFFFFFFFFFFFFFFFFFFFFFFFFFFFFFFFFFFFFFFF:FF
@FS10000125:27:BPA73017-1634:1:1101:13670:1130 2:N:0:1
GTGTCATTGAGCGTACTCGACGAAGTTCCAGGGGGGGGGGGGGGGAAA
+
:,FFFFFFFFFFFFFFFFFFFFFFFFFFFFFFFFFFFFFFFFFF:F,,
@FS10000125:27:BPA73017-1634:1:1101:13690:1130 2:N:0:1
TCGCTTTTGAGCGTACTCGACGAAGTTGGGGGGGGGGGGGGGAATTCG
+
FFFFFFFFFFFFFFFFFFFFFFFFFFFFFFFFFFFFFFFFF,F:,F::
@FS10000125:27:BPA73017-1634:1:1101:14770:1130 2:N:0:1
ATTCGGTTGAGCGTACTCGACGAAGTTGTACGGGGGGGGGGGAGGGGA
+
,,:F:FFFFFFFFFFFFFFFFFFFFFFFFFFFFFFFFFFFFF:,,,,:
@FS10000125:27:BPA73017-1634:1:1101:15000:1130 2:N:0:1
TTATCCTTGAGCGTACTCGACGAAAGTTGGCGGGGGGGGGGGGGGGAA
+
FFFFFFFFFFFFFFFFFFFFFFFFFFFFFFFFFFFFFFFFFFFFF:,F
@FS10000125:27:BPA73017-1634:1:1101:15780:1130 2:N:0:1
TCTCAATTGAGCGTACTCGACGAAGTTAATGGGGGGGGGGGGGGGGAA
+
FFFFFFFFFFFFFFFFFFFFFFFFFFFFFFFFFFFFFFFFFFFFF,FF
@FS10000125:27:BPA73017-1634:1:1101:15950:1130 2:N:0:1
TCGGATTTGAGCGTACTCGACGAAGTTGCAGGGGGGGGGGGGGGGAAA
+
FFFFFFFFFFFFFFFFFFFFFFFFFFFFFFFFFFFFFFFFFFFF:FF,
@FS10000125:27:BPA73017-1634:1:1101:16020:1130 2:N:0:1
CCTCAATTGAGCGTACTCGACGAAGTTAAGCGGGGGGGGGGGGGGGAA
+
FFFFFFFFFFFFFFFFFFFFFFFFFFFFFFFFFFFFFFFFFFFFFF:,
@FS10000125:27:BPA73017-1634:1:1101:16340:1130 2:N:0:1
TCCTATTTGAGCGTACTCGACGAAGTTCCGGGGGGGGGGGGGGGGGAA
+
,FFFFFFFFFFFFFFFFFFFFFFFFFFFFFFFFFFFFFFFFFFFF,,F
@FS10000125:27:BPA73017-1634:1:1101:16460:1130 2:N:0:1
TTCGTGTTGAGCGTACTCGACGAAGTTCTAGGGGGGGGGGGGGGGAAT
+
FFFFFFFFFFFFFFFFFFFFFFFFFFFFFFFFFFFFFFFFFFFF,F:,
@FS10000125:27:BPA73017-1634:1:1101:1040:1140 2:N:0:1
CTTTACTTGAGCGTACTCGACGAAGTTCAGTGGGGGGGGGGGGGGGGA
+
FFFFFFFFFFFFFFFFFFFFFFFFFFFFFFFFFFFFFFFFFFFFFFF,
@FS10000125:27:BPA73017-1634:1:1101:1640:1140 2:N:0:1
TTTCGATTGAGCGTACTCGACGAAGTTGGCAGGGGGGGGGGGGGGGGA
+
FFFFFFFFFFFFFFFFFFFFFFFFFFFFFFFFFFFFFFFFFFFFFFF,
@FS10000125:27:BPA73017-1634:1:1101:1860:1140 2:N:0:1
GGGGGGGGGGGGGGGGGGGGGGGGGGGGGGGTGGGGGGGGGGGGGGGG
+
::FFFFFFF:F,,:,:,,,,,,,,,,,,,,,,,,,,,,,,,,:::,,:
@FS10000125:27:BPA73017-1634:1:1101:1910:1140 2:N:0:1
TTTAATTTGAGCGTACTCGACGAAGTTCCAGGGGGGGGGGGGGGGAAT
+
,FFFFFFFFFFFFFFFFFFFFFFFFFFFFFFFFFFFFFFFFF:,,,,:
@FS10000125:27:BPA73017-1634:1:1101:2940:1140 2:N:0:1
ATTGTCTTGAGCGTACTCGACGAAGTTTTGTGGGGGGGGGGGGGGGGA
+
FFFFFFFFFFFFFFFFFFFFFFFFFFFFFFFFFFFFFFFFFFFFFFF,
@FS10000125:27:BPA73017-1634:1:1101:3180:1140 2:N:0:1
CCCAGGTTGAGCGTACTCGACGAAGTTCTGCCGGGGGGGGGGGGGGGA
+
FFF:F:FFFFFFFFFFFFFFFFFFFFFF,:FFFFFFFFFFFFFFFF,F
@FS10000125:27:BPA73017-1634:1:1101:4150:1140 2:N:0:1
CTCAAATTGAGCGTACTCGACGAAGTTCAGAGGGGGGGGGGGGGGGGG
+
FFFFFFFFFFFFFFFFFFFFFFFFFFFFFFFFFFFFFFFFFFFFF::F
@FS10000125:27:BPA73017-1634:1:1101:4240:1140 2:N:0:1
CTCTTTTTGAGCGTACTCGACGAAGTTTACTGGGGGGGGGGGGGGGAA
+
FFFFFFFFFFFFFFFFFFFFFFFFFFFFFFFFFFFFFFFFFFFFFF,F
@FS10000125:27:BPA73017-1634:1:1101:4850:1140 2:N:0:1
ATAAAATTGAGCGTACTCGACGAAGTTAAAAGGGGGGGGGGGGGGGAA
+
FFFFFFFFFFFFFFFFFFFFFFFFFFFFFFFFFFFFFFFFFFFFFFFF
@FS10000125:27:BPA73017-1634:1:1101:5290:1140 2:N:0:1
TTTGCATTGAGCGTACTCGACGAAGTTCAGTGGGGGGGGGGGGGGGAA
+
F,,:FFFFFFFFFFFFFFFFFFFFFFFFFFFFFFFFFFFFFFFFF,FF
@FS10000125:27:BPA73017-1634:1:1101:5350:1140 2:N:0:1
TTACGATTGAGCGTACTCGACGAAGTTAGGGGGGGGGGGGGGGAAGTC
+
F:FFFFFFFFFFFFFFFFFFFFFFFFFFFFFFFFFFFFFFFF,FF,F:
@FS10000125:27:BPA73017-1634:1:1101:5930:1140 2:N:0:1
TATCTTTTGAGCGTACTCGACGAAGTTACAGGGGGGGGGGGGGGGGAA
+
FFFFFFFFFFFFFFFFFFFFFFFFFFFFFFFFFFFFFFFFFFFFFF,F
@FS10000125:27:BPA73017-1634:1:1101:5980:1140 2:N:0:1
CTGGTATTGAGCGTACTCGACGAAGTTTATTGGGGGGGGGGGGGGGGA
+
FFFFFFFFFFFFFFFFFFFFFFFFFFFFFFFFFFFFFFFFFFFFFFFF
@FS10000125:27:BPA73017-1634:1:1101:6060:1140 2:N:0:1
CCCCTCTTGAGCGTACTCGACGAAGTTGTCAGGGGGGGGGGGGGGGAA
+
FFFFFFFFFFFFFFFFFFFFFFFFFFFFFFFFFFFFFFFFFFFFFF::
@FS10000125:27:BPA73017-1634:1:1101:6160:1140 2:N:0:1
TTCTGTTTGAGCGTACTCGACGAAGTTTGCGGGGGGGGGGGGGGGGGG
+
:FFFFFFFFFFFFFFFFFFFFFFFFFFFFFFFFFFFFFFFFFFFFFFF
@FS10000125:27:BPA73017-1634:1:1101:8080:1140 2:N:0:1
TTGATCTTGAGCGTACTCGACGAAGTTAGATGGGGGGGGGGGGGGGGA
+
F,FFFFFFFFFFFFFFFFFFFFFFFFFFFFFFFFFFFFFFFFFFFFF,
@FS10000125:27:BPA73017-1634:1:1101:8300:1140 2:N:0:1
TCTCTTTTGAGCGTACTCGACGAAGTTTTGAGGGGGGGGGGGGGGGAA
+
,FFFFFFFFFFFFFFFFFFFFFFFFFFFFFFFFFFFFFFFFFFFF,FF
@FS10000125:27:BPA73017-1634:1:1101:9140:1140 2:N:0:1
CAGGGATTGAGCGTACTCGACGAAGTTGGAGGGGGGGGGGGGGGGAGA
+
FFFFFFFFFFFFFFFFFFFFFFFFFFFFFFFFFFFFFFFFFFFF:F,,
@FS10000125:27:BPA73017-1634:1:1101:9430:1140 2:N:0:1
TTAGCTTTGAGCGTACTCGACGAAGTTGACGGGGGGGGGGGGGGGAAA
+
:FFFFFFFFFFFFFFFFFFFFFFFFFFFFFFFFFFFFFFFFFFF,F,,
@FS10000125:27:BPA73017-1634:1:1101:9760:1140 2:N:0:1
TCTTACTTGAGCGTACTCGACGAAGTTAGCCGGGGGGGGGGGGGGAAA
+
FFFFFFFFFFFFFFFFFFFFFFFFFFFFFFFFFFFFFFFFFFFF:F:,
@FS10000125:27:BPA73017-1634:1:1101:10790:1140 2:N:0:1
AATGGGTTGAGCGTACTCGACGAAGTTAATGGGGGGGGGGGGGGGGAA
+
FFFFF:FFFFFFFFFFFFFFFFFFFFFFFFFFFFFFFFFFFFFF,,::
@FS10000125:27:BPA73017-1634:1:1101:10990:1140 2:N:0:1
AATCTATTGAGCGTACTCGACGAAGTTAAAAGGGGGGGGGGGGGGGGG
+
FFFFFFFFFFFFFFFFFFFFFFFFFFFFFFFFFFFFFFFFFFFFF,,F
@FS10000125:27:BPA73017-1634:1:1101:12160:1140 2:N:0:1
TTAGCATTGAGCGTACTCGACGAAGTTGGCAGGGGGGGGGGGGGGGGG
+
FFFFFFFFFFFFFFFFFFFFFFFFFFFFFFFFFFFFFFFFFFFF:FFF
@FS10000125:27:BPA73017-1634:1:1101:12500:1140 2:N:0:1
TCTAGGTTGAGCGTACTCGACGAAGTTGTTAGGGGGGGGGGGGGGGGG
+
FFFFFFFFFFFFFFFFFFFFFFFFFFFFFFFFFFFFFFFFFFFFFFFF
@FS10000125:27:BPA73017-1634:1:1101:14450:1140 2:N:0:1
CATAGGTTGAGCGTACTCGACGAAGTTCGACGGGGGGGGGGGGGGGGG
+
FFFFFFFFFFFFFFFFFFFFFFFFFFFFFFFFFFFFFFFFFFFFFFFF
@FS10000125:27:BPA73017-1634:1:1101:15530:1140 2:N:0:1
TTGCTGTTGAGCGTACTCGACGAAGTTCCGTGGGGGGGGGGGGGGGAA
+
FFFFFFFFFFFFFFFFFFFFFFFFFFFFFFFFFFFFFFFFFFFFFF::
@FS10000125:27:BPA73017-1634:1:1101:15850:1140 2:N:0:1
TTGTCATTGAGCGTACTCGACGAAGTTGGTGGGGGGGGGGGGGTTGGA
+
:F,:,,FFFFFFFFFFFFFFFFFFF,,,:,,FFFFFFFFF,,,,,,,:
@FS10000125:27:BPA73017-1634:1:1101:1430:1150 2:N:0:1
TCTACTTTGAGCGTACTCGACGAAGTTGCCAGGGGGGGGGGGGGGGAA
+
FFFFFFFFFFFFFFFFFFFFFFFFFFFFFFFFFFFFFFFFFFFFF,FF
@FS10000125:27:BPA73017-1634:1:1101:2610:1150 2:N:0:1
CTGGTATTGAGCGTACTCGACGAAGTTAGACGGGGGGGGGGGGGGGAA
+
F,:,FFFFFFFFFFFFFFFFFFFFFFFFFFFFFFFFFFFFFFFFFFFF
@FS10000125:27:BPA73017-1634:1:1101:4280:1150 2:N:0:1
TTTTACTTGAGCGTACTCGACGAAGTTGCACGGGGGGGGGGGGGGGGG
+
FFFFFFFFFFFFFFFFFFFFFFFFFFFFFFFFFFFFFFFFFFFFFFFF
@FS10000125:27:BPA73017-1634:1:1101:4830:1150 2:N:0:1
CCCGACTTGAGCGTACTCGACGAAGTTGGGAGGGGGGGGGGGGGGGGG
+
FFFFFFFFFFFFFFFFFFFFFFFFFFFFFFFFFFFFFFFFFFFFFF:F
@FS10000125:27:BPA73017-1634:1:1101:5110:1150 2:N:0:1
CTCGGATTGAGCGTACTCGACGAAGTTAAACGGGGGGGGGGGGAGGGG
+
FFFFFFFFFFFFFFFFFFFFFFFFFFFFFFFFFFFFFFFFFF,:FFF:
@FS10000125:27:BPA73017-1634:1:1101:5260:1150 2:N:0:1
TCTATATTGAGCGTACTCGACGAAGTTAGGCGGGGGGGGGGGGGGGGG
+
:,FFFFFFFFFFFFFFFFFFFFFFFFFFF:FFFFFFFFFFF:F:F:F:
@FS10000125:27:BPA73017-1634:1:1101:6200:1150 2:N:0:1
TACAGCTTGAGCGTACTCGACGAAGTTCAGGGGGGGGGGGGGGGAAAT
+
FFFFFFFFFFFFFFFFFFFFFFFFFFFFFFFFFFFFFFFFFFF,FF,F
@FS10000125:27:BPA73017-1634:1:1101:7150:1150 2:N:0:1
TTGTCCTTGAGCGTACTCGACGAAGTTACCGGGGGGGGGGGGGGGGAA
+
,FFFFFFFFFFFFFFFFFFFFFFFFFFFFFFFFFFFFFFFFFFFFF,F
@FS10000125:27:BPA73017-1634:1:1101:7240:1150 2:N:0:1
TAGGTTTTGAGCGTACTCGACGAAGTTGCTGGGGGGGGGGGGGGGAAT
+
FFFFFFFFFFFFFFFFFFFFFFFFFFFFFFFFFFFFFFFFFFFF,FF,
@FS10000125:27:BPA73017-1634:1:1101:7370:1150 2:N:0:1
CCATAGTTGAGCGTACTCGACGAAGTTGATGAGGGGGGGGGGGGGGGA
+
FFFFFFFFFFFFFFFFFFFFFFFFFFFFFFFFFFFFFFFFFFFF:,,F
@FS10000125:27:BPA73017-1634:1:1101:7440:1150 2:N:0:1
CCATGTTTGAGCGTACTCGACGAAGTTTACCCGGGGGGGGGGGGGGGA
+
,FFFF,FFFFFFFFFFFFFFFFFFFF,,:,,:FFFFFFFFFFF:,,,,
@FS10000125:27:BPA73017-1634:1:1101:8240:1150 2:N:0:1
TTTAGGTTGAGCGTACTCGACGAAGTTTTAAGGGGGGGGGGGGGGGAA
+
,F:F,FFFFFFFFFFFFFFFFFFFFFF,:F,:FFFFFFFFFFFFF:FF
@FS10000125:27:BPA73017-1634:1:1101:8960:1150 2:N:0:1
CCTTTTTTGAGCGTACTCGACGAAGTTCGGAGGGGGGGGGGGGGGGAA
+
FF,,F:FFFFFFFFFFFFFFFFFFFFFF,FFFFFFFFFFFFFF,:,,F
@FS10000125:27:BPA73017-1634:1:1101:9100:1150 2:N:0:1
CTGCATTTGAGCGTACTCGACGAAGTTGGTAGGGGGGGGGGGGGGGAA
+
FFFFFFFFFFFFFFFFFFFFFFFFFFFFFFFFFFFFFFFFFFFFF:FF
@FS10000125:27:BPA73017-1634:1:1101:9390:1150 2:N:0:1
ATCCCTTTGAGCGTACTCGACGAAGTTCATCGGGGGGGGGGGGGGGGA
+
F,FFFFFFFFFFFFFFFFFFFFFFFFFFFFFFFFFFFFFFFFFFFF,F
@FS10000125:27:BPA73017-1634:1:1101:9640:1150 2:N:0:1
CTATGATTGAGCGTACTCGACGAAGTTGCCGGGGGGGGGGGGGGGGGG
+
F,FFFFFFFFFFFFFFFFFFFFFFFFFFFFFFFFFFFFFFFFF:FFFF
@FS10000125:27:BPA73017-1634:1:1101:9790:1150 2:N:0:1
TTATACTTGAGCGTACTCGACGAAGTTGATGGGGGGGGGGGGGGGAAA
+
F,FFFFFFFFFFFFFFFFFFFFFFFFFFFFFFFFFFFFFFFFFF:,FF
@FS10000125:27:BPA73017-1634:1:1101:10310:1150 2:N:0:1
TTGGTTTTTTTTTTTTTTTTTTTTTTTTTTTTTTTTTTTTTTTTTTTT
+
,F,,,,:FFFFFFFFF:F::F:F:FFFFFFFFFFFFFFFFFFFFFFF,
@FS10000125:27:BPA73017-1634:1:1101:10990:1150 2:N:0:1
TCTACATTGAGCGTACTCGACGAAGGGGGGGGGGGGGGGGGAATTCGA
+
FF,FFFFFFFFFFFFFFFFFFFFFFFFFFFFFFFFFFFFF::,,F,,:
@FS10000125:27:BPA73017-1634:1:1101:11010:1150 2:N:0:1
CACCCCTTGAGCGTACTCGACGAAGTTCCACGGGGGGGGGGGGGGGGA
+
FFFFFFFFFFFFFFFFFFFFFFFFFFFFFFFFFFFFFFFFFFFF:F,F
@FS10000125:27:BPA73017-1634:1:1101:11500:1150 2:N:0:1
CTGATATTGAGCGTACTCGACGAAGTTGAAAGGGGGGGGGGGGGGGGA
+
F,FFFFFFFFFFFFFFFFFFFFFFFFFFFFFFFFFFFFFFFF:FFFF:
@FS10000125:27:BPA73017-1634:1:1101:11830:1150 2:N:0:1
TTACCTTTGAGCGTACTCGACGAAGATGTGGGGGGGGGGGGGAGTTTG
+
FF,,::FFFFFFFFFFFFFFFFFFF,,F,,,FFFFFFFFFF,F,,F,,
@FS10000125:27:BPA73017-1634:1:1101:12080:1150 2:N:0:1
TTGCTTTTGAGCGTACTCGACGAAGGGGGGGGGGGGGGGAATTCGGAA
+
:,,FFFFFFFFFFFFFFFFFFFFFFFFFFFFFFFFFFF:,,,F:,,:,
@FS10000125:27:BPA73017-1634:1:1101:12140:1150 2:N:0:1
CACGACTTGAGCGTACTCGACGAAGTTGCATGGGGGGGGGGGGGGGAA
+
FFFFFFFFFFFFFFFFFFFFFFFFFFFFFFFFFFFFFFFFFFFFF,FF
@FS10000125:27:BPA73017-1634:1:1101:12400:1150 2:N:0:1
AAATTCTTGAGCGTACTCGACGAAGTGGGGGGGGGGGGGGGGAATTCG
+
FFFFFFFFFFFFFFFFFFFFFFFFFFFFFFFFFFFFFFFFF,F,,::F
@FS10000125:27:BPA73017-1634:1:1101:12670:1150 2:N:0:1
ATAATCTTGAGCGTACTCGACGAAGTTGGGCGGGGGGGGGGGGGGGAA
+
FF:FFFFFFFFFFFFFFFFFFFFFFFFFFFFFFFFFFFFFFFFFF:FF
@FS10000125:27:BPA73017-1634:1:1101:13210:1150 2:N:0:1
AAGGGATTGAGCGTACTCGACGAAGTTGGCGGGGGGGGGGGGGGGGGA
+
FFFFFFFFFFFFFFFFFFFFFFFFFFFFFFFFFFFFFFFFFFFFFFFF
@FS10000125:27:BPA73017-1634:1:1101:14530:1150 2:N:0:1
CCATCCTTGAGCGTACTCGACGAAGTGGGGGGGGGGGGGGGGAAGTCG
+
FFFFFFFFFFFFFFFFFFFFFFFFFFFFFFFFFFFFFFFFF,F:,F,:
@FS10000125:27:BPA73017-1634:1:1101:15340:1150 2:N:0:1
GGGGTGTTGAGCGTACTCGACGAAGTTCCAAGGGGAGGGGGGGGGGGG
+
,,FFFFFFFFFFFFFFFFFFFFFFFFFFFFFFFFFFFFFFFFFFFFF,
@FS10000125:27:BPA73017-1634:1:1101:15570:1150 2:N:0:1
TCTGGTTTGAGCGTACTCGACGAAAGTTGGCGGGGGGGGGGGGGGGGG
+
FFFFFFFFFFFFFFFFFFFFFFFFFFFFFFFFFFFFFFFFFF:FFFF,
@FS10000125:27:BPA73017-1634:1:1101:15810:1150 2:N:0:1
CCAGGATTGAGCGTACTCGACGAAGTTATGGGGGGGGGGGGGGGAGGT
+
FFFF:FFFF,,::F:FF:F:FFFF:FF:F:FFFFFFFFFFFF:::,,,
@FS10000125:27:BPA73017-1634:1:1101:1780:1160 2:N:0:1
CTTATCTTGAGCGTACTCGACGAAGTTTTGTGGGGGGGGGGGGGGGAA
+
FF:,FFFFFFFFFFFFFFFFFFFFFFFFFFFFFFFFFFFFFFFFFF,F
@FS10000125:27:BPA73017-1634:1:1101:1810:1160 2:N:0:1
CTCCACTTGAGCGTACTCGACGAAGTTCAGGGGGGGGGGGGGGAGATG
+
:F,,FFFFFFFFFFFFFFFFFFFFFFF,,F,FFFFFFFFFFFFF,:,,
@FS10000125:27:BPA73017-1634:1:1101:1890:1160 2:N:0:1
CTTTGATTGAGCGTACTCGACGAAGTTGGCCGGGGGGGGGGGGGGGAA
+
FFFFFFFFFFFFFFFFFFFFFFFFFFFFFFFFFFFFFFFFFFFFF,,F
@FS10000125:27:BPA73017-1634:1:1101:2130:1160 2:N:0:1
ATCGCTTTGAGCGTACTCGACGAAGTTTTACGGGGGGGGGGGGGGGGA
+
F,FFFFFFFFFFFFFFFFFFFFFFFFFFFFFFFFFFFFFFFFFFFF:,
@FS10000125:27:BPA73017-1634:1:1101:2480:1160 2:N:0:1
CATATTTTGAGCGTACTCGACGAAGTTAGACGGGGGGGGGGGGGGGAA
+
FFFFFFFFFFFFFFFFFFFFFFFFFFFFFFFFFFFFFFFFFFFFFFFF
@FS10000125:27:BPA73017-1634:1:1101:3720:1160 2:N:0:1
CTCATATTGAGCGTACTCGACGAAGTTGGTGGGGGGGGGGGGGGGGAA
+
F:F,FFFFFFFFFFFFFFFFFFFFFFF:FFFFFFFFFFFFFFFFFFFF
@FS10000125:27:BPA73017-1634:1:1101:4010:1160 2:N:0:1
TTTAGGTTGAGCGTACTCGACGAAGTTAGAAGGGGGGGGGGGGGGGAA
+
FFFFFFFFFFFFFFFFFFFFFFFFFFFFFFFFFFFFFFFFFFFFF,F:
@FS10000125:27:BPA73017-1634:1:1101:4040:1160 2:N:0:1
ATGGACTTGAGCGTACTCGACGAAGTTATCAGGGGGGGGGGGGGGGGA
+
:F,:FFFFFFFFFFFFFFFFFFFFFFF,FFFFFFFFFFFFFFFFFF,,
@FS10000125:27:BPA73017-1634:1:1101:4350:1160 2:N:0:1
CCATTTTTGAGCGTACTCGACGAAGTGGGGGGGGGGGGGGGAAATCCG
+
,F:FFFFFFFFFFFFFFFFFFFFFFFFFFF:FFFFFFFFFF:::F,,:
@FS10000125:27:BPA73017-1634:1:1101:4960:1160 2:N:0:1
TAAATATTGAGCGTACTCGACGAAGGGGGGGGGGGGGGGGGGAAATTG
+
,:FFFFFFFFFFFFFFFFFFFFFFFFFFFFFFFFFFFFFFFF:FF,,,
@FS10000125:27:BPA73017-1634:1:1101:5940:1160 2:N:0:1
GACAAGTTGAGCGTACTCGACGAAGTTGCGCGGGGGGGGGGGGGGAAA
+
,FFFFFFFFFFFFFFFFFFFFFFFFFFFFFFFFFFFFFFFFFFFF,FF
@FS10000125:27:BPA73017-1634:1:1101:7410:1160 2:N:0:1
TTTATCTTGAGCGTACTCGACGAAGTTCAAGGGGGGGGGGGGGGGAGA
+
FF:FFFFFFFFFFFFFFFFFFFFFFFFFFFFFFFFFFFFFFFFFFF,,
@FS10000125:27:BPA73017-1634:1:1101:7930:1160 2:N:0:1
ATCGATTTGAGCGTACTCGACGAAGGGGGGGGGGGGGGGGGGAAATCG
+
:FFFFFFFFFFFFFFFFFFFFFFFFFFFFFFFFFFFFFFFF,F:,F::
@FS10000125:27:BPA73017-1634:1:1101:8160:1160 2:N:0:1
CATCGGATTGAGCGTACTCGACGAAGTGGGGGGGGGGGGGGGGGGGAA
+
F:FF,FFFFFFFFFFFFFFFFFFFFFFFFFFFFFFFFFFFFFF:,,F:
@FS10000125:27:BPA73017-1634:1:1101:8470:1160 2:N:0:1
TTTAATTTGAGCGTACTCGACGAAGTTACAGGGGGGGGGGGGGGGAAA
+
,,FFFFFFFFFFFFFFFFFFFFFFFFFFFFFFFFFFFFFFFFFF,F:,
@FS10000125:27:BPA73017-1634:1:1101:8900:1160 2:N:0:1
TCATCTTTGAGCGTACTCGACGAAGTTACCGGGGGGGGGGGGGGGAAT
+
,FFFFFFFFFFFFFFFFFFFFFFFFFFFFFFFFFFFFFFFFFFF,FF,
@FS10000125:27:BPA73017-1634:1:1101:8990:1160 2:N:0:1
ACGCACTTGAGCGTACTCGACGAAGTTACATGGGGGGGGGGGGGGGAA
+
FFFFFFFFFFFFFFFFFFFFFFFFFFFFFFFFFFFFFFFFFFFF:,::
@FS10000125:27:BPA73017-1634:1:1101:9780:1160 2:N:0:1
TATATTTTGAGCGTACTCGACGAAGTTCTGAGGGGGGGGGGGGGGGGG
+
F,,,FFF:FFFFFFFFFFFFFFFFFFFFFFF,FFFFFFFFFF:FFFF,
@FS10000125:27:BPA73017-1634:1:1101:10020:1160 2:N:0:1
CAGCGTTTGAGCGTACTCGACGAAGTTATAAAGGGGGGGGGGGGGGGA
+
FFFFFFFFFFFFFFFFFFFFFFFFFFFFFFFFFFFFFFFFFFFFFFFF
@FS10000125:27:BPA73017-1634:1:1101:10160:1160 2:N:0:1
TTTGTCTTGAGCGTACTCGACGAAGTTTAAAAGGGGGGGGGGGGGGGG
+
,FFFFFFFFFFFFFFFFFFFFFFFFFFFFFFFFFFFFFFFFFFFFF:F
@FS10000125:27:BPA73017-1634:1:1101:10870:1160 2:N:0:1
TTGCCTTTGAGCGTACTCGACGAAGTTACAGGGGGGGGGGGGGGGAAT
+
F,:FFFFFFFFFFFFFFFFFFFFFFFFFFFFFFFFFFFFFFFF:,,,:
@FS10000125:27:BPA73017-1634:1:1101:11050:1160 2:N:0:1
AAACATTTGAGCGTACTCGACGAAGTTTATAGGGGGGGGGGGGGGGGG
+
FFFFFFFFFFFFFFFFFFFFFFFFFFFFFFFFFFFFFFFFFFFFFFF:
@FS10000125:27:BPA73017-1634:1:1101:11380:1160 2:N:0:1
TACAACTTGAGCGTACTCGACGAAGTTGCACGGGGGGGGGGGGGGGAA
+
,FF,FFFFFFFFFFFFFFFFFFFFFFFFFFFFFFFFFFFFFFF:F,F,
@FS10000125:27:BPA73017-1634:1:1101:12250:1160 2:N:0:1
TATATATTGAGCGTACTCGACGAAGGGGGGGGGGGGGGGAGATCGGAA
+
FFFFFFFFFFFFFFFFFFFFFFFFFFFFFFFFFFFFFFF::,F::,F:
@FS10000125:27:BPA73017-1634:1:1101:12680:1160 2:N:0:1
CCTATTTTGAGCGTACTCGACGAAGTTTGGAGGGGGGGGGGGGGGGAA
+
:,,FF:FFFFFFFFFFFFFFFFFFFFF,,F:FFFFFFFFFFFFF,F:,
@FS10000125:27:BPA73017-1634:1:1101:12940:1160 2:N:0:1
CCTTTTTTGAGCGTACTCGACGAAGTTTGAGGGGGGGGGGGGGGAAAT
+
::,F,FFFFFFFFFFFFFFFFFFFFFFFFFF:FFFFFFFFFFFF::,F
@FS10000125:27:BPA73017-1634:1:1101:14530:1160 2:N:0:1
TTTACCTTGAGCGTACTCGACGAAGTTAATAGGGGGGGGGGGGGGGGA
+
,:FFFFFFFFFFFFFFFFFFFFFFFFFFFFFFFFFFFFFFFFFFFFF:
@FS10000125:27:BPA73017-1634:1:1101:15050:1160 2:N:0:1
TGCGACTTGAGCGTACTCGACGAAGTTTGGGGGGGGGGGGGGGGGGGA
+
:,F:FFFFFFFFFFFFFFFFFFFFFFFFFFFFFFFFFFFFFFF::,,:
@FS10000125:27:BPA73017-1634:1:1101:15810:1160 2:N:0:1
ATAATTTTGAGCGTACTCGACGAAGTTTCATGGGGGGGGGGGGGGGAA
+
FFFFFFFFFFFFFFFFFFFFFFFFFFFFFFFFFFFFFFFFFFFF,,F:
@FS10000125:27:BPA73017-1634:1:1101:16100:1160 2:N:0:1
CAGCAGTTGAGCGTACTCGACGAAGTTCAGCCGGGGGGGGGGGGGGGG
+
F:FFFFFFFFFFFFFFFFFFFFFFFFFFFFFFFFFFFFFFFFFFFFFF
@FS10000125:27:BPA73017-1634:1:1101:2110:1170 2:N:0:1
TCTCATTTGAGCGTACTCGACGAAGTTGAAAGGGGGGGGGGGGGGGAA
+
:FFFFFFFFFFFFFFFFFFFFFFFFFFFFFFFFFFFFFFFFFFFFF,F
@FS10000125:27:BPA73017-1634:1:1101:2770:1170 2:N:0:1
AAACATTTGAGCGTACTCGACGAAGTTTTAAGGGGGGGGGGGGGGGAA
+
,:FF:,FFFFFFFFFFFFFFFFFFFFF:,FFFFFFFFFFFFFFFF::F
@FS10000125:27:BPA73017-1634:1:1101:2860:1170 2:N:0:1
ATGATATTGAGCGTACTCGACGAAGTTCTAAGGGGGGGGGGGGGGGGA
+
,,FF,FFFFFFFFFFFFFFFFFFFFFFFFFFFFFFFFFFFFFFFFF:F
@FS10000125:27:BPA73017-1634:1:1101:3310:1170 2:N:0:1
CTGAATTTGAGCGTACTCGACGAAGTTTAACGGGCGGGGGGGGGGGGG
+
F:FFFFFFFFFFFFFFFFFFFFFFFFFFFFFFFFFFFFFFFFF:FF::
@FS10000125:27:BPA73017-1634:1:1101:3380:1170 2:N:0:1
TCCGCCTCTTTCTTTTTTTTTTTTTTTTTTTTGGGGGGGGGGGAAATT
+
FF,,FF,,,F:,,FF,:,:F,,F::FF:F:F,,::F,F:FFFF:::F:
@FS10000125:27:BPA73017-1634:1:1101:3660:1170 2:N:0:1
AAGACATTGAGCGTACTCGACGAAGTTAGACAGGGGGGGGGGGGGGGA
+
:FFFFFFFFFFFFFFFFFFFFFFFFFFFFFFFFFFFFFFFFFFFFF:F
@FS10000125:27:BPA73017-1634:1:1101:3720:1170 2:N:0:1
TTGCCTTTGAGCGTACTCGACGAAGTTGCCAGGGGGGGGGGGGGGGAA
+
::,FFFFFFFFFFFFFFFFFFFFFFFFFFFFFFFFFFFFFFFFFFFFF
@FS10000125:27:BPA73017-1634:1:1101:4520:1170 2:N:0:1
CTCGTTTTGAGCGTACTCGACGAAGTGGGGGGGGGGGGGGGAAATTCG
+
FFFFFFFFFFFFFFFFFFFFFFFFFFFFFFFFFFFFFFFFF,:F,,,F
@FS10000125:27:BPA73017-1634:1:1101:5320:1170 2:N:0:1
TTGTGCTTGAGCGTACTCGACGAAGTTCCAAAGGGGGGGGGGGGGGGA
+
:F,:FFFFFFFFFFFFFFFFFFFFFFFFF:FFFFFFFFFFFFFFFF,F
@FS10000125:27:BPA73017-1634:1:1101:5420:1170 2:N:0:1
TCCGATTTGAGCGTACTCGACGAAGTTCCATGGGGGGGGGGGGGGGAA
+
FFF,FFFFFFFFFFFFFFFFFFFFFFFFFFFFFFFFFFFFFFFF::FF
@FS10000125:27:BPA73017-1634:1:1101:5520:1170 2:N:0:1
TTTCATTTGAGCGACTCGACGAAGTTGTGCGGGGGGGGGGGGGGGGGG
+
FFFFFFFFFFFFFFFFFFFFFFFFFFFFFFFFFFFFFFFFFFFFFFF:
@FS10000125:27:BPA73017-1634:1:1101:5600:1170 2:N:0:1
ACCATATTGAGCGTACTCGACGAAGTTAACAGGGGGGGGGGGGGGGAA
+
FFFFFFFFFFFFFFFFFFFFFFFFFFF:FFFFFFFFFFFFFFFFF:FF
@FS10000125:27:BPA73017-1634:1:1101:6200:1170 2:N:0:1
CAAGCCTTGAGCGTACTCGACGAAGTTCCTAGGGGGGGGGGGGGGGAA
+
FFFFFFFFFFFFFFFFFFFFFFFFFFFFFFFFFFFFFFFFFFFFF,FF
@FS10000125:27:BPA73017-1634:1:1101:6890:1170 2:N:0:1
TTTAACTTGAGCGTACTCGACGAAGTTTACTGGGGGGGGGGGGGGGAA
+
F,FFFFFFFFFFFFFFFFFFFFFFFFFFFFFFFFFFFFFFFFFFF,FF
@FS10000125:27:BPA73017-1634:1:1101:7590:1170 2:N:0:1
ATAGGGTTGAGCGTACTCGACGAAGTTAGGGGGGGGGGGGGGGGGAGT
+
F,FFFFFFFFFFFFFFFFFFFFFFFFFFFFFFFFFFFFFFFF:,,:,F
@FS10000125:27:BPA73017-1634:1:1101:8710:1170 2:N:0:1
TATCCATTGAGCGTACTCGACGAAGTTGCGAGGGGGGGGGGGGGGGAA
+
FFFFFFFFFFFFFFFFFFFFFFFFFFFFFFFFFFFFFFFFFFFFF:FF
@FS10000125:27:BPA73017-1634:1:1101:8840:1170 2:N:0:1
TTTCTGTTGAGCGTACTCGACGAAGTTACAGGGGGGGGGGGGGGGAGA
+
F,FFFFFFFFFFFFFFFFFFFFFFFFFFFFFFFFFFFFFFFFFF,F,,
@FS10000125:27:BPA73017-1634:1:1101:9090:1170 2:N:0:1
TTCGTGTTGAGCGTACTCGACGAAGTTACAAGGGGGGGGGGGGGGGGG
+
FFFFFFFFFFFFFFFFFFFFFFFFFFFFFFFFFFFFFFFFFFFFFFF,
@FS10000125:27:BPA73017-1634:1:1101:9200:1170 2:N:0:1
TTTGTCTTGAGCGTACTCGACGAAGTTGACTGGGGGGGGGGGGGGGGA
+
F,FFFFFFFFFFFFFFFFFFFFFFFFFFFFFFFFFFFFFFFFFFFF:F
@FS10000125:27:BPA73017-1634:1:1101:10000:1170 2:N:0:1
TCCAGATTGAGCGTACTCGACGAAGTTCAGTGGGGGGGGGGGGGGAAA
+
FFFFFFFFFFFFFFFFFFFFFFFFFFFFFFFFFFFFFFFFFFFFF,FF
@FS10000125:27:BPA73017-1634:1:1101:10240:1170 2:N:0:1
TCAGCATTGAGCGTACTCGACGAAGTTGCTCGGGGGGGGGGGGGGGGA
+
FFFFFFFFFFFFFFFFFFFFFFFFFFFFF,FFFFFFFFFFFFFFF,,:
@FS10000125:27:BPA73017-1634:1:1101:10440:1170 2:N:0:1
TTGGGGGTTTTTTTTTTTTTTTTTTTTTTTTTTTTTTTTTTTTTTGGG
+
,,F:,,,,F,FFFFFF,FF:F:F:FFFFFFFFFFFFFFFFF::,,,,:
@FS10000125:27:BPA73017-1634:1:1101:10540:1170 2:N:0:1
TTAAGTTTGAGCGTACTCGACGAAGTTCTAAGGGGGGGGGGGGGGGGA
+
,FFFFFFFFFFFFFFFFFFFFFFFFFFFFFFFFFFFFFFFFFFFFF,F
@FS10000125:27:BPA73017-1634:1:1101:10660:1170 2:N:0:1
TATAGTTTGAGCGTACTCGACGAAGTTACCAGGGGGGGGGGGGGGGAA
+
FFFFFFFFFFFFFFFFFFFFFFFFFFFFFFFFFFFFFFFFFFFFFFFF
@FS10000125:27:BPA73017-1634:1:1101:10750:1170 2:N:0:1
TACTAATTGAGCGTACTCGACGAAGTTCAGTGGGGGGGGGGGGGGGAA
+
FFFFFFFFFFFFFFFFFFFFFFFFFFFFFFFFFFFFFFFFFFFF,,F,
@FS10000125:27:BPA73017-1634:1:1101:11010:1170 2:N:0:1
ACACCATTGAGCGTACTCGACGAAGTTCAGGGGGGGGGGGGGGGAAAT
+
FFFFFFFFFFFFFFFFFFFFFFFFFFFFFFFFFFFFFFFFFFFFFF,F
@FS10000125:27:BPA73017-1634:1:1101:11320:1170 2:N:0:1
CGAGTCTTGAGCGTACTCGACGAAGTTCCACGGGGGGGGGGGGGGGGG
+
FFFFFFFFFFFFFFFFFFFFFFFFFFFFFFFFFFFFFFFFFFFFFFF:
@FS10000125:27:BPA73017-1634:1:1101:11370:1170 2:N:0:1
CTTAGATTGAGCGTACTCGACGAAGTTAAGGGGGGGGGGGGGGGGGGG
+
FFFFFFFFFFFFFFFFFFFFFFFFFFFFFFFFFFFFFFFFFFF:FFF:
@FS10000125:27:BPA73017-1634:1:1101:11820:1170 2:N:0:1
CCCGGATTGAGCGTACTCGACGAAGTTAGTAGGGGGGGGGGGGGGGGG
+
FFFFFFFFFFFFFFFFFFFFFFFFFFFFFFFFFFFFFFFFFFFFFFF,
@FS10000125:27:BPA73017-1634:1:1101:13000:1170 2:N:0:1
TTCTACTTGAGCGTACTCGACGAAGTTATACGGGGGGGGGGGGGGGAA
+
F,FFFFFFFFFFFFFFFFFFFFFFFFFFFFFFFFFFFFFFFFFFFFFF
@FS10000125:27:BPA73017-1634:1:1101:13230:1170 2:N:0:1
TAGCAGTTGAGCGTACTCGACGAAGTTGGCAGGGGGGGGGGGGGGGGG
+
FFFFFFFFFFFFFFFFFFFFFFFFFFFFFFFFFFFFFFFFFFFFFFF,
@FS10000125:27:BPA73017-1634:1:1101:13450:1170 2:N:0:1
ATGGAATTGAGCGTACTCGACGAAGTTGACAGGGGGGGGGGGGGGGAA
+
FFFFFFFFFFFFFFFFFFFFFFFFFFFFFFFFFFFFFFFFFFFFF:FF
@FS10000125:27:BPA73017-1634:1:1101:13870:1170 2:N:0:1
TATTCTTTGAGCGTACTCGACGAAGTTTTCAAGGGGGGGGGGGGGGGA
+
,FF,FFFFFFFFFFFFFFFFFFFFFFF:F,F,FFFFFFFFFFFFF,,F
@FS10000125:27:BPA73017-1634:1:1101:14220:1170 2:N:0:1
TTGTCATTGAGCGTACTCGACGAAGTTTCTGGGGGGGGGGGGGGGGGA
+
,FFFFFFFFFFFFFFFFFFFFFFFFFFFFFFFFFFFFFFFFFFFFFFF
@FS10000125:27:BPA73017-1634:1:1101:14380:1170 2:N:0:1
CCGCTGTTGAGCGTACTCGACGAAGTTGTAGGGGGGGGGGGGGGGAAT
+
FFFFFFFFFFFFFFFFFFFFFFFFFFFFFFFFFFFFFFFFFFFF,F,:
@FS10000125:27:BPA73017-1634:1:1101:14960:1170 2:N:0:1
ATTCTTTTGAGCGTACTCGACGAAGTTGGGGGGGGGGGGGGGAAATCG
+
FFFFFFFFFFFFFFFFFFFFFFFFFFFFFFFFFFFFFFFFF,::,F,:
@FS10000125:27:BPA73017-1634:1:1101:1340:1180 2:N:0:1
CACCCATTGAGCGTACTCGACGAAGTTGCCAGGGGGGGGGGGGGGGGA
+
FFFFFFFFFFFFFFFFFFFFFFFFFFFFFFFFFFFFFFFFFFFFFFFF
@FS10000125:27:BPA73017-1634:1:1101:2480:1180 2:N:0:1
AATTTCTTGAGCGTACTCGACGAAGTTAATTGGGGGGGGGGGGGGGAA
+
:,FFFFFFFFFFFFFFFFFFFFFFFFFFFFFFFFFFFFFFFFFFFF:F
@FS10000125:27:BPA73017-1634:1:1101:2840:1180 2:N:0:1
AATTCCTTGAGCGTACTCGACGAAGTTTTAGGGGGGGGGGGGGGGGAA
+
F:FFFFFFFFFFFFFFFFFFFFFFFFFFFFFFFFFFFFFFFFFFFF:F
@FS10000125:27:BPA73017-1634:1:1101:2990:1180 2:N:0:1
TAATCCTTGAGCGTACTCGACGAAGTTAAAGGGGGGGGGGGGGGGGGA
+
FFFFFFFFFFFFFFFFFFFFFFFFFFFFFFFFFFFFFFFFFFFFFF:F
@FS10000125:27:BPA73017-1634:1:1101:4560:1180 2:N:0:1
ACCACATTGAGCGTACTCGACGAAGTTCCATGGGGGGGGGGGGGGGGA
+
FFFFFFFFFFFFFFFFFFFFFFFFFFFFFFFFFFFFFFFFFFFFFF,F
@FS10000125:27:BPA73017-1634:1:1101:4690:1180 2:N:0:1
ATAGGGTTGAGCGTACTCGACGAGGTTGACAGGGGGGGGGGGGGGGAA
+
:,FF:FFFFFFFFFFFFFFFFFFFFFFFFFF:FFFFFFFFFFFFF:FF
@FS10000125:27:BPA73017-1634:1:1101:4960:1180 2:N:0:1
ATGCATTTGAGCGTACTCGACGAAGTTTAAGGGGGGGGGGGGGGGGGA
+
F,FFFFFFFFFFFFFFFFFFFFFFFFFFFFFFFFFFFFFFFFFFFFF,
@FS10000125:27:BPA73017-1634:1:1101:5000:1180 2:N:0:1
CTTGTATTGAGCGTACTCGACGAAGTTGATAGGGGGGGGGGGGGGGGA
+
FFFFFFFFFFFFFFFFFFFFFFFFFFFFFFFFFFFFFFFFFFFFFFF,
@FS10000125:27:BPA73017-1634:1:1101:5560:1180 2:N:0:1
TTGCTCTTGAGCGTACTCGACGAAGTTTTTAGGGGGGGGGGGGGGGAA
+
FFFFFFFFFFFFFFFFFFFFFFFFFFFFFFFFFFFFFFFFFFFFFF,F
@FS10000125:27:BPA73017-1634:1:1101:6560:1180 2:N:0:1
CTTAAATTGAGCGTACTCGACGAAGGGGGGGGGGGGGGGGGAAATCGA
+
FFFFFFFFFFFFFFFFFFFFFFFFFFFFFFFFFFFFFFFFFF:,FF,,
@FS10000125:27:BPA73017-1634:1:1101:6740:1180 2:N:0:1
TACAAGTTGAGCGTACTCGACGAAGTTTGGCGGGGGGGGGGGGGGGAA
+
FFFFFFFFFFFFFFFFFFFFFFFFFFFFFFFFFFFFFFFFFFFFF,,F
@FS10000125:27:BPA73017-1634:1:1101:7110:1180 2:N:0:1
TGTCGGTTGAGCGTACTCGACGAAGTTGAAAGGGGGGGGGGGGGGGAA
+
F,,FFFFFF:F:FFFFFFFFFFFFF:FFFFFFFFF:FFFFFF,FFF,F
@FS10000125:27:BPA73017-1634:1:1101:7560:1180 2:N:0:1
TTTGCCTTGAGCGTACTCGACGAAGTTCTAGAGGGGGGGGGGGGGGGA
+
FFFFFFFFFFFFFFFFFFFFFFFFFFFFFFFFFFFFFFFFFFFF:FFF
@FS10000125:27:BPA73017-1634:1:1101:8300:1180 2:N:0:1
TAGATCTTGAGCGTACTCGACGAAGTTGCAGGGGGGGGGGGGGGGGAA
+
F,FFFFFFFFFFFFFFFFFFFFFFFFFFFFFFFFFFFFFFFFFFFF,:
@FS10000125:27:BPA73017-1634:1:1101:8630:1180 2:N:0:1
AAGATATTGAGCGTACTCGACGAAGTTTGAAGGGGGGGGGGGGGGGAA
+
FFFFFFFFFFFFFFFFFFFFFFFFFFFFFFFFFFFFFFFFFFFFF,,F
@FS10000125:27:BPA73017-1634:1:1101:8880:1180 2:N:0:1
CTTATTTTGAGCGTACTCGACGAAGTTCATCGGGGGGGGGGGGGGGAA
+
:,FF:,FFFFFFFFFFFFFFFFFFFFFFF:,,FFFFFFFFFFFFFFF:
@FS10000125:27:BPA73017-1634:1:1101:9310:1180 2:N:0:1
ACACTTTTGAGCGTACTCGACGAAGTTCTATGGGGGGGGGGGGGGGAA
+
FFFFFFFFFFFFFFFFFFFFFFFFFFFFFFFFFFFFFFFFFFFFF,FF
@FS10000125:27:BPA73017-1634:1:1101:9690:1180 2:N:0:1
CAAGCATTGAGCGTACTCGACGAAGTTCTCTGGGGGGGGGGGGGGGGA
+
F:F,FFF,:FFF,FFFFF:FF,FF,F:FFF::F:F:FFF:F:F,F,F,
@FS10000125:27:BPA73017-1634:1:1101:9770:1180 2:N:0:1
ATATAATTGAGCGTACTCGACGAAGTTTGAAGGGGGGGGGGGGGGGAA
+
FFFFFFFFFFFFFFFFFFFFFFFFFFFFFFFFFFFFFFFFFFFFFFFF
@FS10000125:27:BPA73017-1634:1:1101:9800:1180 2:N:0:1
ATCAATTTGAGCGTACTCGACGAAGTTTTCAGGGGGGGGGGGGGGGAA
+
FFFFFFFFFFFFFFFFFFFFFFFFFFFFFFFFFFFFFFFFF:F,:,F,
@FS10000125:27:BPA73017-1634:1:1101:9960:1180 2:N:0:1
TTTAAATTGAGCGTACTCGACGAAGTTAAAGGGGGGGGGGGGGGGGAA
+
,FFFFFFFFFFFFFFFFFFFFFFFFFFFFFFFFFFFFFFFFFFFF,FF
@FS10000125:27:BPA73017-1634:1:1101:10180:1180 2:N:0:1
CTACTATTGAGCGTACTCGACGAAGTTCTTTTGGGGGGGGGGGGGGAG
+
F:FFFFFFFFFFFFFFFFFFFFFFFFFFFFFFFFFFFFFFFFFF,F,F
@FS10000125:27:BPA73017-1634:1:1101:10190:1180 2:N:0:1
TCTGGTTTGAGCGTACTCGACGAAGGGGGGGGGGGGGGGGAAGTTTGA
+
,FFFFFFFFFFFFFFFFFFFFFFFFFFFFFFFFFFFFFFF,,,F,,,F
@FS10000125:27:BPA73017-1634:1:1101:10300:1180 2:N:0:1
TACGGCTTGAGCGTACTCGACGAAGTTCTGGGGGGGGGGGGGGGGGGG
+
F:FFFFFFFFFFFFFFFFFFFFFFFFFFFFFFFFFFFFFFFFFFFFFF
@FS10000125:27:BPA73017-1634:1:1101:11220:1180 2:N:0:1
TATCAGTTGAGCGACGAAGTGGGGGGGGGGGGGGGGGGGGGGGGGGAA
+
,,FFFFFFFFFFFFFFFFFFFFFFFFFFFFFFFFFFFFFF,,,,,,,:
@FS10000125:27:BPA73017-1634:1:1101:12180:1180 2:N:0:1
CCATACTTGAGCGTACTCGACGAAGTTTACGGGGGGGGGGGGGGGGGG
+
FFFFFFFFFFFFFFFFFFFFFFFFFFFFFFFFFFFFFFFFFFFFFFF,
@FS10000125:27:BPA73017-1634:1:1101:12320:1180 2:N:0:1
AAATCATTGAGCGTACTCGACGAAGTTTCATGGGGGGGGGGGGGGGAA
+
::FFF,FFFFFFFFFFFFFFFFFFFF:FFFFFFFFFFFFFFFFF,,,,
@FS10000125:27:BPA73017-1634:1:1101:12680:1180 2:N:0:1
TTCACGTTGAGCGTACTCGACGAAGTTGGGAGGGGGGGGGGGGGGGGG
+
FFFFFFFFFFFFFFFFFFFFFFFFFFFFFFFFFFFFFFFFFFFF:F,F
@FS10000125:27:BPA73017-1634:1:1101:12970:1180 2:N:0:1
TAATATTTGAGCGTACTCGACGAAGTAGGGGGGGGGGGGGGGGAGTTG
+
F:FFFFFFFFFFFFFFFFFFFFFFFFFFFFFFFFFFFFFFF,,,,:,,
@FS10000125:27:BPA73017-1634:1:1101:13580:1180 2:N:0:1
TGATACTTGAGCGTACTCGACGAAGTTAAGAGGGGGGGGGGGGGGGGA
+
FFFFFFFFFFFFFFFFFFFFFFFFFFFFFFFFFFFFFFFFFFFFFFFF
@FS10000125:27:BPA73017-1634:1:1101:13650:1180 2:N:0:1
AGACCTTTGAGCGTACTCGACGAAGTTAGGGGGGGGGGGGGGGGAGGT
+
,,,FF:FFFFFFFFFFFFFFFFFFF::FFFFFFFFFFFFFFF,:,,,F
@FS10000125:27:BPA73017-1634:1:1101:14620:1180 2:N:0:1
TTTAGTTTGAGCGTACTCGACGAAGTTCAAAGGGGGGGGGGGGGGGAA
+
:FFFFFFFFFFFFFFFFFFFFFFFFFFFFFFFFFFFFFFFFFFFF,,:
@FS10000125:27:BPA73017-1634:1:1101:14750:1180 2:N:0:1
TAAAATTTGAGCGTACTCGACGAAGTTTGCTGGGGGGGGGGGGGGGGA
+
,FFFFFFFF:FF:FFFFFFFFFFFFFFFFFFFFFFFFFFFF:F::,,:
@FS10000125:27:BPA73017-1634:1:1101:15560:1180 2:N:0:1
CCTCTCTTGAGCGTACTCGACGAAGTTACGGGGGGGGGGGGGGGAGAT
+
F,,FFFFFF:FFFFFFFFFFFFFFFFFFFF::FFFFFFFFFF:,F,,F
@FS10000125:27:BPA73017-1634:1:1101:16200:1180 2:N:0:1
TTCCGATTGAGCGTACTCGACGAAGTTCAAGGGGGGGGGGGGGGGAAA
+
,FFFFFFFFFFFFFFFFFFFFFFFFFFFFFFFFFFFFFFFFFFF,F,,
@FS10000125:27:BPA73017-1634:1:1101:1050:1190 2:N:0:1
CTTTGTTTGAGCGTACTCGACGAAGTTCGCAGGGGGGGGGGGGGGGGA
+
FFFFFFFFFFFFFFFFFFFFFFFFFFFFFFFFFFFFFFFFFFFFF,,:
@FS10000125:27:BPA73017-1634:1:1101:1270:1190 2:N:0:1
TTGTGCTTGAGCGTACTCGACGAAGTTCTCTGGGGGGGGGGGGGGGAA
+
F,FFFFFFFFFFFFFFFFFFFFFFFFFFFFFFFFFFFFFFFFFFFF,F
@FS10000125:27:BPA73017-1634:1:1101:1790:1190 2:N:0:1
CTTTCTTTGAGCGTACTCGACGAAGTTAGCTGGGGGGGGGGGGGGGAA
+
F,FFFFFFFFFFFFFFFFFFFFFFFFFFFFFFFFFFFFFFFFFFF:FF
@FS10000125:27:BPA73017-1634:1:1101:2210:1190 2:N:0:1
TACTGATTGAGCGTACTCGACGAAGTTCTAGGGGGGGGGGGGGGGAAA
+
FFFFFFFFFFFFFFFFFFFFFFFFFFFFFFFFFFFFFFFFFFFF,FF,
@FS10000125:27:BPA73017-1634:1:1101:2320:1190 2:N:0:1
TAAGGCTTGAGCGTACTCGACGAAGTTGTACGGGGGGGGGGGGGGGGA
+
FFFFFFFFFFFFFFFFFFFFFFFFFFFFFFFFFFFFFFFFFFFFFFF:
@FS10000125:27:BPA73017-1634:1:1101:4100:1190 2:N:0:1
CTATAATTGAGCGTACTCGACGAAGTTGCTGGGGGGGGGGGGAGATCG
+
F,FFFFFFFFFFFFFFFFFFFFFFFFFFFFFFFFFFFFFFFFF,FF,F
@FS10000125:27:BPA73017-1634:1:1101:4210:1190 2:N:0:1
ACAGCCTTGAGCGTACTCGACGAAGTTCTATGGGGGGGGGGGGGGGAA
+
FFFFFFFFFFFFFFFFFFFFFFFFFFFFFFFFFFFFFFFFFFFFF:FF
@FS10000125:27:BPA73017-1634:1:1101:4480:1190 2:N:0:1
TTAGAATTGAGCGTACTCGACGAAGGGGGGGGGGGGGGGGAAATCGGA
+
FFFFFFFFFFFFFFFFFFFFFFFFFFFFFFFFFFFFFFF::,,F:,,:
@FS10000125:27:BPA73017-1634:1:1101:4560:1190 2:N:0:1
TTCCTATTGAGCGTACTCGACGAAGTTGACTGGGGGGGGGGGGGGGGA
+
F,FFFFFFFFFFFFFFFFFFFFFFFFFFFFFFFFFFFFFFFFFFFFFF
@FS10000125:27:BPA73017-1634:1:1101:7070:1190 2:N:0:1
CATTTGTTGAGCGTACTCGACGAAGTTAACAGGGGGGGGGGGGGGGAA
+
F:FFF:FFFFFFFFFFFFFFFFFFFFFFFFFFFFFFFFFFFFFF:,:F
@FS10000125:27:BPA73017-1634:1:1101:7330:1190 2:N:0:1
TTGTTTTTGAGCGTACTCGACGAAGGGGGGGGGGGGGGGGGATCGGAA
+
F:FFFFFFFFFFFFFFFFFFFFFFFFFFFFFFFFFFFFF,,F,,,,FF
@FS10000125:27:BPA73017-1634:1:1101:7360:1190 2:N:0:1
CCTTCTTTGAGCGTACTCGACGAAGTTGCCAGGGGGGGGGGGGGGGAA
+
F,,FF,FFFFFFFFFFFFFFFFFFF,:F::FFFFFFFFF,F,,,F,FF
@FS10000125:27:BPA73017-1634:1:1101:7580:1190 2:N:0:1
TTAGGATTGAGCGTACTCGACGAAGGGGGGGGGGGGGGGGGGAAGGTC
+
:FFFFFFFFFFFFFFFFFFFFFFFFFFFFFFFFF:FFFFF,F:F,,F,
@FS10000125:27:BPA73017-1634:1:1101:8050:1190 2:N:0:1
GGTCCATTGAGCGTACTCGACGAAGTTCCGGGGGGGGGGGGGGGGAGA
+
F,,FFFFF,FFFFFFFFFFFFFFFFFFFF:FF:FFFFFFFFFFFF:,,
@FS10000125:27:BPA73017-1634:1:1101:8140:1190 2:N:0:1
TATGTATTGAGCGTACTCGACGAAGTTAGTGGGGGGGGGGGGGGGGGG
+
:F,FFFFFFFFFFFFFFFFFFFFFFFFFFF:FFFFFFFFFFFFFFFFF
@FS10000125:27:BPA73017-1634:1:1101:8810:1190 2:N:0:1
TAAACCTTGAGCGTACTCGACGAAGTTACACGGGGGGGGGGGGGGGGA
+
FFFFFFFFFFFFFFFFFFFFFFFFFFFFFFFFFFFFFFFFFFFFFFFF
@FS10000125:27:BPA73017-1634:1:1101:9200:1190 2:N:0:1
CCTGGATTGAGCGTACTCGACGAAGTTAGAGGGGGGGGGGGGGGGGGG
+
FFFFFFFFFFFFFFFFFFFFFFFFFFFFFFFFFFFFFFFFFFFFFF,:
@FS10000125:27:BPA73017-1634:1:1101:10640:1190 2:N:0:1
CACAAATTGAGCGTACTCGACGAAGTTCCACGGGGGGGGGGGGGGGAA
+
FFFFFFFFFFFFFFFFFFFFFFFFFFFFFFFFFFFFFFFFFFFF:,F:
@FS10000125:27:BPA73017-1634:1:1101:10990:1190 2:N:0:1
GTTCCATTGAGCGTACTCGACGAAGTTGAAAGGGGGGGGGGGGGGGAA
+
,F:FFFFFFFFFFFFFFFFFFFFFFFFFFFFFFFFFFFFFFF::F,FF
@FS10000125:27:BPA73017-1634:1:1101:11510:1190 2:N:0:1
CTATTATTGAGCGTACTCGACGAAGTTATGGGGGGGGGGGGGGGGGGA
+
FFFFFFFFFFFFFFFFFFFFFFFFFFFFFFFFFFFFFFFFFFF:,,,,
@FS10000125:27:BPA73017-1634:1:1101:12580:1190 2:N:0:1
TTTGGGTTGAGCGTACTCGACGAAGTTGTCAGGGGGGGGGGGGGGGGA
+
:,FFFFFFFFFFFFFFFFFFFFFFFFFFFFFFFFFFFFFFFFFFFFFF
@FS10000125:27:BPA73017-1634:1:1101:13330:1190 2:N:0:1
CAAAAATTGAGCGTACTCGACGAAGTTTCAGAGGGGGGGGGGGGGGAA
+
,F,,F,FFFFFFFFFFFFFFFFFFFFF,:F,FFFFFFFFFFFFF:F,F
@FS10000125:27:BPA73017-1634:1:1101:13410:1190 2:N:0:1
CCTAAATTGAGCGTACTCGACGAAGTGGGCTGGGGGGGGGGGGGGGGG
+
FFFFF::FFFFFFF:,,FFF,FFFF,,FFF:FF:FFF:FFFFF,F,:F
@FS10000125:27:BPA73017-1634:1:1101:13720:1190 2:N:0:1
CATCTTTTGAGCGTACTCGACGAAGTTTGCGGGGGGGGGGGGGGGGGG
+
FFFFFFFFFFFFFFFFFFFFFFFFFFFFFFFFFFFFFFFFFFFFF:F,
@FS10000125:27:BPA73017-1634:1:1101:14080:1190 2:N:0:1
TATATTTTGAGCGTACTCGACGAAGTTGGGAGGGGGGGGGGGGGGGGG
+
F:FFFFFFFFFFFFFFFFFFFFFFFFFFFFFFFFFFFFFFFFFFFF,,
@FS10000125:27:BPA73017-1634:1:1101:14890:1190 2:N:0:1
AAACCTTTGAGCGTACTCGACGAAGTTATACGGGGGGGGGGGGGGGGA
+
FFFFFFFFFFFFFFFFFFFFFFFFFFFFFFFFFFFFFFFFFFFF:,,,
@FS10000125:27:BPA73017-1634:1:1101:15390:1190 2:N:0:1
TAAACCTTGAGCGTACTCGACGAAGTTGCGTGGGGGGGGGGGGGGGGA
+
F:FFFFFFFFFFFFFFFFFFFFFFFFFFFFFFFFFFFFFFFFFFFF,F
@FS10000125:27:BPA73017-1634:1:1101:15520:1190 2:N:0:1
TTTACTTTGAGCGTACTCGACGAAGTTCATTTGGGGGGGGGGGGGGGA
+
F,FFFFFFFFFFFFFFFFFFFFFFFFFFFFFFFFFFFFFFFFFFFF:F
@FS10000125:27:BPA73017-1634:1:1101:15870:1190 2:N:0:1
TCTACATTGAGCGTACTCGACGAAGTTGGGAGGGGGGGGGGGGGGGAA
+
FFFFFFFFFFFFFFFFFFFFFFFFFFFFFFFFFFFFFFFFFFFFF,FF
@FS10000125:27:BPA73017-1634:1:1101:15940:1190 2:N:0:1
AATCTGTTGAGCGTACTCGACAAGGGGGGGGGGGGGGGGAGATCGGAA
+
,,FFFFFFFFFFFFFFFFFFFFFFFFFFFFFFFFFFFFFF,FFF,:F,
@FS10000125:27:BPA73017-1634:1:1101:16390:1190 2:N:0:1
TTTATCTTGAGCGTACTCGACGAAGGGGGGGGGGGGGGGAGTTCGGAA
+
FFFFFFFFFFFFFFFFFFFFFFFFF::FF::FFFFFFF:,,,:,:,FF
@FS10000125:27:BPA73017-1634:1:1101:16460:1190 2:N:0:1
TCTGAATTGAGCGTACTCGACGAAGTTCGGCGGGGGGGGGGGGGGGGA
+
,FF:FFFFFFFFFFFFFFFFFFFFFFFFFFFFFFFFFFFFFFFFFFFF
@FS10000125:27:BPA73017-1634:1:1101:16470:1190 2:N:0:1
TAACGGTTGAGCGTACTCGACGGAGTTGCAGGGGGGGGGGGGGGGGAA
+
,,FF,,FFFFFFFFFFFFFFFF,FFFFF:::,FFFFFFFFFFFFF::F
@FS10000125:27:BPA73017-1634:1:1101:1070:1200 2:N:0:1
TAAAATTTGAGCGTACTCGACGAAAGGGGGGGGGGGGGGAGATCGGAA
+
,FFFFFFFFFFFFFFFFFFFFFFFFFFFFFFFFFFFFFFF,:FF:,::
@FS10000125:27:BPA73017-1634:1:1101:2040:1200 2:N:0:1
ACGGATTTGAGCGTACTCGACGAAGTTAGTAGGGGGGGGGGGGGGGGA
+
FFFFFFFFFFFFFFFFFFFFFFFFFFFFFFFFFFFFFFFFFFFFFFFF
@FS10000125:27:BPA73017-1634:1:1101:2560:1200 2:N:0:1
ACTGATTTGAGCGTACTCGACGAAGTTCTCCGGGGGGGGGGGGGGGGA
+
FFFFFFFFFFFFFFFFFFFFFFFFFFFFFFFFFFFFFFFFFFFFFFFF
@FS10000125:27:BPA73017-1634:1:1101:2570:1200 2:N:0:1
TTTCACTTGAGCGTACTCGACGAAGTTGGTAGGGGGGGGGGGGGGGAA
+
FFFFFFFFFFFFFFFFFFFFFFFFFFFFFFFFFFFFFFFFFFFFF,FF
@FS10000125:27:BPA73017-1634:1:1101:2660:1200 2:N:0:1
ATCGGTTTGAGCGTACTCGACGAAGTTTAACGGGGGGGGGGGGGGGGA
+
FFFFFFFFFFFFFFFFFFFFFFFFFFFFFFFFFFFFFFFFFFFFFFF,
@FS10000125:27:BPA73017-1634:1:1101:3500:1200 2:N:0:1
CTTTGGTTGAGCGTACTCGACGAAGTTATCTGGGGGGGGGGGGGGGGA
+
FFFFFFFFFFFFFFFFFFFFFFFFFFFFFFFFFFFFFFFFFFFFFFF:
@FS10000125:27:BPA73017-1634:1:1101:4050:1200 2:N:0:1
TCGTGGTTGAGCGTACTCGACGAAGTTTATGGGGGGGGGGGGGGGAAT
+
,FFFFFFFFFFFFFFFFFFFFFFFFFFFFFFFFFFFFFFFFFFF,F:,
@FS10000125:27:BPA73017-1634:1:1101:4200:1200 2:N:0:1
TGTATTTTGAGCGTACTCGACGAAGTTAATGGGGCGGGGGGGGGGGGG
+
,::FFFFFFFFFFFFFFFFFFFFFFFFFFFFFFFFFFFFFFFFFFFFF
@FS10000125:27:BPA73017-1634:1:1101:4780:1200 2:N:0:1
ACCATATTGAGCGTACTCGACAAAGTTGGGGGGGGGGGGGGGGGAAAA
+
,,,FF,FFFFFFFFFFFFFF,,,:F,,FFFFFFFFFFFF,::::F:F,
@FS10000125:27:BPA73017-1634:1:1101:5010:1200 2:N:0:1
TTTTTTTTGAGCGTACTCGACGAAGTTCTGTGGGGGGGGGGGGGGGGA
+
FFFFFFFFFFFFFFFFFFFFFFFFFFFFFFFFFFFFFFFFFFFFFFFF
@FS10000125:27:BPA73017-1634:1:1101:5490:1200 2:N:0:1
ACTTCATTGAGCGTACTCGACAAGTTGTTAGGGGGGGGGGGGGGGGAA
+
:FFFFFFFFFFFFFFFFFFFFFFFFFFFFFFFFFFFFFFFFFF:FFFF
@FS10000125:27:BPA73017-1634:1:1101:6570:1200 2:N:0:1
TTTGGTTTGAGCGTACTCGACGAAGTTCCGGGGGGGGGGGGGGGGGGA
+
F:FFFFFFFFFFFFFFFFFFFFFFFFFFFFFFFFFFFFFFFFFFFF,F
@FS10000125:27:BPA73017-1634:1:1101:6950:1200 2:N:0:1
ATCGATTTGAGCGTACTCGACGAAGTTGGCGGGGGGGGGGGGGGGAAA
+
FFFFFFFFFFFFFFFFFFFFFFFFFFFFFFFFFFFFFFFFFFFF,FF,
@FS10000125:27:BPA73017-1634:1:1101:8090:1200 2:N:0:1
TTTCATTTGAGCGTACTCGACGAAGTTATCCGGGGGGGGGGGGGGGAA
+
FF,FFFFFFFFFFFFFFFFFFFFFFFFFFFFFFFFFFFFFFFFFFFFF
@FS10000125:27:BPA73017-1634:1:1101:9930:1200 2:N:0:1
TTCGATTTGAGCGTACTCGACGAAGTTCACAGGGGGGGGGGGGGGGAA
+
FFFFFFFFFFFFFFFFFFFFFFFFFFFFFFFFFFFFFFFFFF:FF,,F
@FS10000125:27:BPA73017-1634:1:1101:10360:1200 2:N:0:1
TTTCTATTGAGCGTACTCGACGAAGGGGGGGGGGGGGGGAAATTGGAA
+
:FFFFFFFFFFFFFFFFFFFFFFFFFFFFFFFF,F,::F,:F,,,,F,
@FS10000125:27:BPA73017-1634:1:1101:10750:1200 2:N:0:1
TTATGTTTGAGCGTACTCGACGAAGTTGTTCGGGGGGGGGGGGGGGAA
+
FFFFFFFFFFFFFFFFFFFFFFFFFFFFFFFFFFFFFFFFFFFF:,:F
@FS10000125:27:BPA73017-1634:1:1101:10890:1200 2:N:0:1
CCTTTATTGAGCGTACTCGACGAAGTTCCACGGGGGGGGGGGGGGGGG
+
FFFFFFFFFFFFFFFFFFFFFFFFFFFFFFFFFFFFFFFFFF:FF:,F
@FS10000125:27:BPA73017-1634:1:1101:11050:1200 2:N:0:1
TGCATTTTGAGCGTACTCGACGAAGTTACACGGGGGGGGGGGGGGGGA
+
F,F:FFFFFFFFFFFFFFFFFFFFFFF:FFFFFFFFFFFFFF,F,,,:
@FS10000125:27:BPA73017-1634:1:1101:12560:1200 2:N:0:1
GAATGCTTGAGCGTACTCGACGAAGTTGGAAAGGGGGGGGGGGGGGGA
+
FFFFFFFFFFFFFFFFFFFFFFFFFFFFFFFFFFFFFFFFFFFFF:FF
@FS10000125:27:BPA73017-1634:1:1101:12760:1200 2:N:0:1
TAGTCTTTGAGCGTAAGGGGGGGGGGGGGGGGGAGATCGGAAAAGCGC
+
F:FFFFFFFFFFFFFFFFFFFFFFFFFFFFFF:F,FFFFFFF,F:F,:
@FS10000125:27:BPA73017-1634:1:1101:12970:1200 2:N:0:1
CTATTATTGAGCGTACTCGACGAAGTTCATAGGGGGGGGGGGGGGGAA
+
F,FFFFFFFFFFFFFFFFFFFFFFFFFFFFFFFFFFFFFFFFFFF:FF
@FS10000125:27:BPA73017-1634:1:1101:13220:1200 2:N:0:1
ATCGAATTGAGCGTACTCGACGAAGTTTGTTGGGGGGGGGGGGGGGGG
+
:FFFFFFFFFFFFFFFFFFFFFFFFFFFFFFFFFFFFFFFFFFFFF::
@FS10000125:27:BPA73017-1634:1:1101:13670:1200 2:N:0:1
TTATCGTTGAGCGTACTCGACGAAGTTCGAAGGGGGGGGGGGGGGGGA
+
,,FFFFFFFFFFFFFFFFFFFFFFFFFFFFFFFFFFFFFFFFFF::,F
@FS10000125:27:BPA73017-1634:1:1101:14980:1200 2:N:0:1
TATATTTTGAGCGTACTCGACGAAGTTGTATGGGGGGGGGGGGGGGAA
+
FFFFFFFFFFFFFFFFFFFFFFFFFFFFFFFFFFFFFFFFFFFFF,FF
@FS10000125:27:BPA73017-1634:1:1101:15070:1200 2:N:0:1
ATTGGGTTGAGCGTACTCGACGAAGTTCCGTGGGGGGGGGGGGGGGAA
+
F,FF,FFFFFFFFFFFFFFFFFFFFFFFFFFFFFFFFFFFFFF:,,,,
@FS10000125:27:BPA73017-1634:1:1101:15260:1200 2:N:0:1
CGTCCCTTGAGCGTACTCGACGAAGTTACTTGGGGGGGGGGGGGGGAA
+
F,FFFFFFFFFFFFFFFFFFFFFFFFF,F,FFFFFFFFFFFFFFFF::
@FS10000125:27:BPA73017-1634:1:1101:15410:1200 2:N:0:1
TTTTCTTTGAGCGTACTCGACGAAGTTATCTGGGGGGGGGGGGGGGGA
+
FFFFFFFFFFFFFFFFFFFFFFFFFFFFFFFFFFFFFFFFFFFFFFF,
@FS10000125:27:BPA73017-1634:1:1101:16120:1200 2:N:0:1
TCGAAATTGAGCGTACTCGACGAAGTTAAGAGGGGGGGGGGGGGGGAA
+
,FFFFFFFFFFFFFFFFFFFFFFFFFFFFFFFFFFFFFFFFFFFF,FF
@FS10000125:27:BPA73017-1634:1:1101:16280:1200 2:N:0:1
CACAGATTGAGCGTACTTCATCAAAGTTTGACGGGGGGGGGGGGGGAA
+
:::,,,FFFFFFFFFFF,:,:F,F:,F:,,FFFFFFFFFFFFF::,,,
@FS10000125:27:BPA73017-1634:1:1101:1140:1210 2:N:0:1
TGTTAATTGAGCGTACTCGACGAAGTTAAGCGGGGGGGGGGGGGGGGA
+
:,FFFFFFFFFFFFFFFFFFFFFFFFFFFFFFFFFFFFFFFFFFFF,,
@FS10000125:27:BPA73017-1634:1:1101:1770:1210 2:N:0:1
GATATTTTGAGCGTACTCGACGAAGTTGAGCGGGGGGGGGGGGGGGAA
+
FF,FFFFFFFFFFFFFFFFFFFFFFFFFFFFFFFFFFFFFFFFFF,FF
@FS10000125:27:BPA73017-1634:1:1101:2270:1210 2:N:0:1
CAATGGTTGAGCGTACTCGACGAAGTTCCAGGGGGGGGGGGGGGGAAA
+
FFFFFFFFFFFFFFFFFFFFFFFFFFFFFFFFFFFFFFFFFFFF:,FF
@FS10000125:27:BPA73017-1634:1:1101:3840:1210 2:N:0:1
TTAGATTTGAGCGTACTCGACGAAGTTACGAGGGGGGGGGGGGGGGAA
+
FFFFFFFFFFFFFFFFFFFFFFFFFFFFFFFFFFFFFFFFFFFFFFFF
@FS10000125:27:BPA73017-1634:1:1101:4110:1210 2:N:0:1
TTGAATTTGAGCGTACTCGACGAAGTTTAAGGGGGGGGGGGGGGAGGG
+
FF,FFFFFFFFFFFFFFFFFFFFFFFFFF:FFFFFFFFFFFF,F,,,:
@FS10000125:27:BPA73017-1634:1:1101:4250:1210 2:N:0:1
GTCATCTTGAGCGTACTCGACGAAGTTTGCTGGGGGGGGGGGGGGGGA
+
F:FFFFFFFFFFFFFFFFFFFFFFFFFFFFFFFFFFFFFFFFFFFFFF
@FS10000125:27:BPA73017-1634:1:1101:5090:1210 2:N:0:1
CCCGCGTTGAGCGTACTCGACGAAGTTGGGGGGGGGGGGGGGAAATTC
+
FFFFFFFFFFFFFFFFFFFFFFFFFFFFFFFFFFFFFFFFF:,:F,,,
@FS10000125:27:BPA73017-1634:1:1101:5320:1210 2:N:0:1
TTCAAGTTGAGCGTACTCGACGAAGTTTGATGGGGGGGGGGGGGGAAA
+
FFFFFFFFFFFFFFFFFFFFFFFFFFFFFFFFFFFFFFFFFFFFF,F:
@FS10000125:27:BPA73017-1634:1:1101:5530:1210 2:N:0:1
CTTGTCTTGAGCGTACTCGACGAAGTTAACAGGGGGGGGGGGGGGGAA
+
F,FFFFFFFFFFFFFFFFFFFFFFFFFFFFFFFFFFFFFFFFFF:,F:
@FS10000125:27:BPA73017-1634:1:1101:6230:1210 2:N:0:1
ACTTAATTGAGCGTACTCGACGAAGTTACCTGGGGGGGGGGGGGGGAA
+
FFFFFFFFFFFFFFFFFFFFFFFFFFFFFFFFFFFFFFFFFFFFF,FF
@FS10000125:27:BPA73017-1634:1:1101:6460:1210 2:N:0:1
ATTGTTTTGAGCGTACTCGACGAAGTTTTAAGGGGGGGGGGGGGGGGA
+
,FFFFFFFFFFFFFFFFFFFFFFFFFFFFFFFFFFFFFFFFFFFFF:F
@FS10000125:27:BPA73017-1634:1:1101:9450:1210 2:N:0:1
GTCCATTTGAGCGTACTCGACGAAGTGAGGAGGGGGGGGGGAGAGGGG
+
,F,:,FFFFFFFFFFFFFFFFFFFFFF,,F,FFFFFFFFFF,,,,,:,
@FS10000125:27:BPA73017-1634:1:1101:9780:1210 2:N:0:1
TCTTCATTGAGCGTACTCGACGAAGTTGGCAGGGGGGGGGGGGGGGAA
+
FFFFFFFFFFFFFFFFFFFFFFFFFFFFFFFFFFFFFFFFFFFFFFFF
@FS10000125:27:BPA73017-1634:1:1101:10170:1210 2:N:0:1
CCTCCGGTTGAGCGTACTCGACGAAGTTTTATGGGGGGGGGGGGGGGG
+
FFFFFFFFFFFFFFFFFFFFFFFFFFFFFFFFFFFFFFFFFFFF:F:F
@FS10000125:27:BPA73017-1634:1:1101:10960:1210 2:N:0:1
TACATTTTGAGCGTACTCGACGAAGTTCTAAGGGGGGGGGGGGGAGGA
+
,,,,,,FFFFFFFFFFFFFFFFFFF,:F,,:FFFFFF,F,,,FFF,F,
@FS10000125:27:BPA73017-1634:1:1101:11610:1210 2:N:0:1
TTTCTATTGAGCGTACTCGACGAAGTTGGTAGGGGGGGGGGGGGGAGA
+
FFFFFFFFFFFFFFFFFFFFFFFFFFFFFFFFFFFFFFFFFFFFF,,F
@FS10000125:27:BPA73017-1634:1:1101:11840:1210 2:N:0:1
ATGAATTTGAGCGTACTCGACGAAGTTCTTTGGGGGGGGGGGGGGGGG
+
FFFFFFFFFFFFFFFFFFFFFFFFFFFFFFFFFFFFFFFFFFFFFFFF
@FS10000125:27:BPA73017-1634:1:1101:12330:1210 2:N:0:1
TTTCATTTGAGCGTACTCGACGAAGTTTGGTAGGGGGGGGGGGGGGGA
+
:FFFFFFFFFFFFFFFFFFFFFFFFFFFF:F:FFFFFFFFFFFFFFF,
@FS10000125:27:BPA73017-1634:1:1101:13910:1210 2:N:0:1
TTTGTATTGAGCGTACTCGACGAAGTTACCCGGGGGGGGGGGGGGGAA
+
,FFFFFFFFFFFFFFFFFFFFFFFFFFFFFFFFFFFFFFFFFFFF,FF
@FS10000125:27:BPA73017-1634:1:1101:14740:1210 2:N:0:1
TAAAATTTGAGCGTACTCGACGAAGTTTGCTGGGGGGGGGGGGGGGGA
+
,,FFFFFFFFFFFFFFFFFFFFFFFFFFFFFFFFFFFFFFFFFFFFFF
@FS10000125:27:BPA73017-1634:1:1101:15250:1210 2:N:0:1
TAGGAGTTGAGCGTACTCGACGAAGTTGCCAGGGGGGGGGGGGGGGGA
+
,,FFFFFFFFFFFFFFFFFFFFFFFFFFFFFFFFFFFFFFFFFFFFF,
@FS10000125:27:BPA73017-1634:1:1101:15400:1210 2:N:0:1
ATCTACTTGAGCGTACTCGACGAAGTTGGGGGGGGGGGGGGGGGAGGG
+
F,FFFFFFFFFFFFFFFFFFFFFFFFFFFFFFFFFFFFFFF:,,F,,,
@FS10000125:27:BPA73017-1634:1:1101:15410:1210 2:N:0:1
TTTTGGTTGAGCGTACTCGACGAAGTTGCGAGGGGGGGGGGGGGGGAA
+
,FFFFFFFFFFFFFFFFFFFFFFFFFFFFFFFFFFFFFFFFFFFF,FF
@FS10000125:27:BPA73017-1634:1:1101:16050:1210 2:N:0:1
TAGTCATTGAGCGTACTCGACGAAGTTACGGCAGATCGGAAGAGTGTT
+
FF,,FFFFFFFFFFFFFFFFFFFFFFF,F,F,,F,,:FF,,FF:,,,,
@FS10000125:27:BPA73017-1634:1:1101:2380:1220 2:N:0:1
TAACTATTGAGCGTACTCGACGAAGTTTAGAGGGGGGGGGGGGGGGGA
+
FFFFFFFFFFFFFFFFFFFFFFFFFFFFFFFFFFFFFFFFFFFFFFF,
@FS10000125:27:BPA73017-1634:1:1101:2640:1220 2:N:0:1
ATATAGTTGAGCGTACTCGACGAAGTTAACAGGGGGGGGGGGGGGGAA
+
F:FFFFFFFFFFFFFFFFFFFFFFFFFFFFFFFFFFFFFFF,:F:F,F
@FS10000125:27:BPA73017-1634:1:1101:2700:1220 2:N:0:1
ATCTATTTGAGCGTACTCGACGAAGTTGCGAGGGGGGGGGGGGGGGAA
+
FFFFFFFFFFFFFFFFFFFFFFFFFFFFFFFFFFFFFFFFFFFFF:FF
@FS10000125:27:BPA73017-1634:1:1101:4130:1220 2:N:0:1
AAGAGATTGAGCGTACTCGACGAAGTTATATGGGGGGGGGGGGGGGGA
+
FFFFFFFFFFFFFFFFFFFFFFFFFFFFFFFFFFFFFFFFFFFFF,,F
@FS10000125:27:BPA73017-1634:1:1101:4350:1220 2:N:0:1
TTTCAATTGAGCGTACTCGACGAAGTTGGTGGGGGGGGGGGGGGGAGA
+
FFFFFFFFFFFFFFFFFFFFFFFFFFFFFFFFFFFFFFFFFFFFFF,,
@FS10000125:27:BPA73017-1634:1:1101:4480:1220 2:N:0:1
ACTCGATTGAGCGTACTCGACGAAGTTGTGCGGGGGGGGGGGGGGGAA
+
FFFFFFFFFFFFFFFFFFFFFFFFFFFFFFFFFFFFFFFFFFFFFFFF
@FS10000125:27:BPA73017-1634:1:1101:5680:1220 2:N:0:1
TTTTGTTTGAGCGTACTCGACGAAGTTAGGTGGGGGGGGGGGGGGAAA
+
,,FFFFFFFFFFFFFFFFFFFFFFFFFFFFFFFFFFFFFFFFFF,F,,
@FS10000125:27:BPA73017-1634:1:1101:7350:1220 2:N:0:1
GTTTCATTGAGCGTACTCGACGAAGTTTTACGGGGGGGGGGGGGGGGG
+
,FFFFFFFFFFFFFFFFFFFFFFFFFFFFFFFFFFFFFFFFFFFFFFF
@FS10000125:27:BPA73017-1634:1:1101:8110:1220 2:N:0:1
TCAAGCTTGAGCGTACTCGACGAAGTTTATTGGGGGGGGGGGGGGGGA
+
FFFFFFFFFFFFFFFFFFFFFFFFFFFFFFFFFFFFFFFFFFFFFFFF
@FS10000125:27:BPA73017-1634:1:1101:8230:1220 2:N:0:1
TCCTTTTTGAGCGTACTCGACGAAGTTCAGCGGGGGGGGGGGGGGGGA
+
FFFFFFFFFFFFFFFFFFFFFFFFFFFFFFFFFFFFFFFFFFFFFFF,
@FS10000125:27:BPA73017-1634:1:1101:8470:1220 2:N:0:1
AATGCTTTGAGCGTACTCGACGAAGTTTAGGGGGGGGGGGGGGGGAAT
+
FFFFFFFFFFFFFFFFFFFFFFFFFFFFFFFFFFFFFFFFFFFF,FF,
@FS10000125:27:BPA73017-1634:1:1101:8570:1220 2:N:0:1
TTTAGTTTGAGCGTACTCGACGAAGTTTCAAGGGGGGGGGGGGGGGAA
+
,,,F,FFFFFFFFFFFFFFFFFFFFFF:F,FFFFFFFFFFFFFFFFF,
@FS10000125:27:BPA73017-1634:1:1101:8960:1220 2:N:0:1
TCAAATTTGAGCGTACTCGACGAAGTTTTGAGGGGGGGGGGGGGGGAA
+
:,,,,:FFFFFFFFFFFFFFFFFFFFFFF:F,FFFFFFFFFFFFFFFF
@FS10000125:27:BPA73017-1634:1:1101:9020:1220 2:N:0:1
CTCGTATTGAGCGTACTCGACGAAGTTGAGTGGGGGGGGGGGGGGGGA
+
FFFFFFFFFFFFFFFFFFFFFFFFFFFFFFFFFFFFFFFFFFFFFF:,
@FS10000125:27:BPA73017-1634:1:1101:9360:1220 2:N:0:1
CATTTCTTGAGCGTACTCGACGAAGTTTCAAAGGGGGGGGGGGGGGAA
+
,,:,F,FFFFFFFFFFFFFFFFFFFFF:,,,:FFFFFFFFFFFFF,FF
@FS10000125:27:BPA73017-1634:1:1101:9460:1220 2:N:0:1
ATGTAATTGAGCGTACTCGACGAAGTTTCAAGGGGGGGGGGGGGGGGA
+
,,,:,FFFFFFFFFFFFFFFFFFFFF:FFF,,FFFFFFFFFFF:F,F:
@FS10000125:27:BPA73017-1634:1:1101:10160:1220 2:N:0:1
TATCGCTTGAGCGTACTCGACAAGTTGGATGGGGGGGGGGGGGGGGAA
+
FFFFFFFFFFFFFFFFFFFFFFFFFFFFFFFFFFFFFFFFFFFFF,FF
@FS10000125:27:BPA73017-1634:1:1101:11120:1220 2:N:0:1
TCTACTTTGAGCGTACTCGACGAAGTTTATAGGGGGGGGGGGGGGGGG
+
FFFFFFFFFFFFFFFFFFFFFFFFFFFFFFFFFFFFFFFFFFFFF:,F
@FS10000125:27:BPA73017-1634:1:1101:11880:1220 2:N:0:1
TTCATTTTGAGCGTACTCGACGAAGTTATTTGGGGGGGGGGGGGGGGA
+
,FFFFFFFFFFFFFFFFFFFFFFFFFFFFFFFFFFFFFFFFFFFF,FF
@FS10000125:27:BPA73017-1634:1:1101:12820:1220 2:N:0:1
TTAATGTTGAGCGTACTCGACGAAGTTCTGTGGGGGGGGGGGGGGGAA
+
,FFFFFFFFFFFFFFFFFFFFFFFFFFFFFFFFFFFFFFFFFFFF,FF
@FS10000125:27:BPA73017-1634:1:1101:13050:1220 2:N:0:1
TTTTATTTGAGCGTACTCGACGAAGTTCCAGGGGGGGGGGGGGGGAAA
+
F,FFFFFFFFFFFFFFFFFFFFFFFFFFFFFFFFFFFFFFFFFFFF,,
@FS10000125:27:BPA73017-1634:1:1101:13710:1220 2:N:0:1
TTACCTTTGAGCGTACTCGACGAAGAGGGGGGGGGGGGGGGAGTTCGA
+
,FFFFFFFFFFFFFFFFFFFFFFFFFFFFFFFFFFFFFFFFF,,F:,F
@FS10000125:27:BPA73017-1634:1:1101:13900:1220 2:N:0:1
TTCTGGTTGAGCGTACTCGACGAAGTTTTAGGGGGGGGGGGGGGGAAA
+
,FFFFFFFFFFFFFFFFFFFFFFFFFFFFFFFFFFFFFFFFFFFF,FF
@FS10000125:27:BPA73017-1634:1:1101:14040:1220 2:N:0:1
ATTAAGTTGAGCGTACTCGACGAAGTTCATGGGGGGGGGGGGGGGGGA
+
,,F,:FFFFFFFFFFFFFFFFFFFFFFFFFF:FFFFFFFFFFFFFFF,
@FS10000125:27:BPA73017-1634:1:1101:14060:1220 2:N:0:1
CTTTTTTTGAGCGTACTCGACGAAGGGGGGGGGGGGGGGAGATCGGAA
+
F,FFFFFFFFFFFFFFFFFFFFFFFFFFFFFFFFFFFFFF,,FF,,F:
@FS10000125:27:BPA73017-1634:1:1101:15310:1220 2:N:0:1
TTGGCTTTGAGCGTACTCGACGAAGTTTACCGGGGGGGGGGGGGGGAA
+
FFFFFFFFFFFFFFFFFFFFFFFFFFFFFFFFFFFFFFFFFFFFF,FF
@FS10000125:27:BPA73017-1634:1:1101:15500:1220 2:N:0:1
ATGAGTTTGAGCGTACTCGACGAAGTTTGAGGGGGGGGGGGGGGGGGG
+
,:FFFFFFFFFFFFFFFFFFFFFFFFFFFFFFFFFFFFFFFFFFFFF,
@FS10000125:27:BPA73017-1634:1:1101:15740:1220 2:N:0:1
TTTGTGTTGAGCGTACTCGACGAAGTTTGGCGGGGGGGGGGGGGGGGA
+
FFFFFFFFFFFFFFFFFFFFFFFFFFFFFFFFFFFFFFFFFFFFFFF:
@FS10000125:27:BPA73017-1634:1:1101:16060:1220 2:N:0:1
AAATGGTTGAGCGTACTCGACGAAGTTGCTGGGGGGGGGGGGGGGAGA
+
,,FFFFFFFFFFFFFFFFFFFFFFFFFFFFFFFFFFFFFFFFFFF:,,
@FS10000125:27:BPA73017-1634:1:1101:16070:1220 2:N:0:1
CAGCGTTTAAGCGTACTCGACGAAGTTATTACGGGGGGGGGGGGGGGA
+
F:,FFFFF,FFFFFFFFFFFFFFFFFFFF,FFFFFFFFFFFFFFFF,F
@FS10000125:27:BPA73017-1634:1:1101:16270:1220 2:N:0:1
CATCGATTGAGCGTACTCGACGAAGTTAACTCCCCAGATCGGAAGAGG
+
,:F,FFFFFFFFFFFFFFFFFFFFFFF,,,:,,:,:F,,,FFFFFF:,
@FS10000125:27:BPA73017-1634:1:1101:16390:1220 2:N:0:1
TCTCTGTTGAGCGTACTCGACGAAGTTTGCCGGGGGGGGGGGGGGGAA
+
FFFFFFFFFFFFFFFFFFFFFFFFFFFFFFFFFFFFFFFFFFFFF,FF
@FS10000125:27:BPA73017-1634:1:1101:1180:1230 2:N:0:1
TCCAATTTGAGCGTACTCGACGAAGTTTTCAGGGGGGGGGGGGGGGAA
+
FFFFFFFFFFFFFFFFFFFFFFFFFFFFFFFFFFFFFFFFFFFFFFFF
@FS10000125:27:BPA73017-1634:1:1101:1370:1230 2:N:0:1
ATATTTTTGAGCGTACTCGACGAAGTTGGCTGGGGGGGGGGGGGGGAA
+
,FF:FFFFFFFFFFFFFFFFFFFFFF:FFFFFFFFFFFFFFFFFF,FF
@FS10000125:27:BPA73017-1634:1:1101:2090:1230 2:N:0:1
TTGGACTTGAGCGTACTCGACGAAGTTTACAGGGGGGGGGGGGGGGAA
+
FFFFFFFFFFFFFFFFFFFFFFFFFFFFFFFFFFFFFFFFFFFFF,FF
@FS10000125:27:BPA73017-1634:1:1101:2210:1230 2:N:0:1
TCGGTATTGAGCGTACTCGACGAAGTTTCGTGGGGGGGGGGGGGGGGA
+
FFFFFFFFFFFFFFFFFFFFFFFFFFFFFFFFFFFFFFFFFFFFFFF,
@FS10000125:27:BPA73017-1634:1:1101:2510:1230 2:N:0:1
TACCATTTGAGCGTACTCGACGAAGTTACGGGGGGGGGGGGGGGAAAT
+
FFFFFFFFFFFFFFFFFFFFFFFFFFFFFFFFFFFFFFFFFFF,F:,F
@FS10000125:27:BPA73017-1634:1:1101:2800:1230 2:N:0:1
GTAGAATTGAGCGTACTCGACGAAGTTACATGGGGGGGGGGGGGGGGA
+
,FFFFFFFFFFFFFFFFFFFFFFFFFFFFFFFFFFFFFFFFFFFFF,,
@FS10000125:27:BPA73017-1634:1:1101:3030:1230 2:N:0:1
CTCGAATTGAGCGTACTCGACGAAGTTGCCAGGGGGGGGGGGGGGGGA
+
FFFFFFFFFFFFFFFFFFFFFFFFFFFFFFFFFFFFFFFFFFF:F:,F
@FS10000125:27:BPA73017-1634:1:1101:4180:1230 2:N:0:1
CCAGGATTGAGCGTACTCGACGAAGTTGGCAGGGGGGGGGGGGGGGAA
+
:FFFFFFFFFFFFFFFFFFFFFFFFFFFFFFFFFFFFFFFFFFFFF,,
@FS10000125:27:BPA73017-1634:1:1101:4510:1230 2:N:0:1
CACTAATTGAGCGTACTCGACGAAGTTTCGTGGGGGGGGGGGGGGGAA
+
FFFFFFFFFFFFFFFFFFFFFFFFFFFFFFFFFFFFFFFFFFFFF,FF
@FS10000125:27:BPA73017-1634:1:1101:4690:1230 2:N:0:1
ATTTGCTTGAGCGTACTCGACGAAGTTCTAGGGGGGGGGGGGGGGAAA
+
F,FFFFFFFFFFFFFFFFFFFFFFFFFFFFFFFFFFFFFFFFFFF,FF
@FS10000125:27:BPA73017-1634:1:1101:4780:1230 2:N:0:1
TATCTTTTGAGCGTACTCGACGAAGTTTTCACGGGGGGGGGGGGGGGA
+
FFFFF,FFFFFFFFFFFFFFFFFFFFF,,,F:FFFFFFFFFFFFFFFF
@FS10000125:27:BPA73017-1634:1:1101:5110:1230 2:N:0:1
TATAGCTTGAGCGTACTCGACGAAGTTTATAGGGGGGGGGGGGGGGAA
+
,:FFFFFFFFFFFFFFFFFFFFFFFFFFFFFFFFFFFFFFFFFFF,FF
@FS10000125:27:BPA73017-1634:1:1101:5260:1230 2:N:0:1
ATATGGTTGAGCGTACTCGACGAAGTTGTCCGGGGGGGGGGGGGGGAA
+
FFFFFFFFFFFFFFFFFFFFFFFFFFFFFFFFFFFFFFFFFFFFFFFF
@FS10000125:27:BPA73017-1634:1:1101:5720:1230 2:N:0:1
ACCATGTTGAGCGTACTCGACGAAGTTGGGAGGGGGGGGGGGGGGGAA
+
,F:F:,FFFFFFFFFFFFFFFFFFFFFF:F:FFFFFFFFFFFFFFFFF
@FS10000125:27:BPA73017-1634:1:1101:5800:1230 2:N:0:1
TCCTTTTTGAGCGTACTCGACGAAGTTAAATGGGGGGGGGGGGGGAGG
+
FFFFFFFFFFFFFFFFFFFFFFFFFFFFFFFFFFFFFFFFFFFF,F,F
@FS10000125:27:BPA73017-1634:1:1101:6320:1230 2:N:0:1
TTGTATTTGAGCGTACTCGACGAAGTTAAAGGGGGGGGGGGGGGGAAA
+
,,FFFFFFFFFFFFFFFFFFFFFFFFFFFFFFFFFFFFFFFFFFFF,,
@FS10000125:27:BPA73017-1634:1:1101:7920:1230 2:N:0:1
TTTCCCTTGAGCGTACTCGACGAAGTTGCTTGGGGGGGGGGGGGGGAA
+
FFFFFFFFFFFFFFFFFFFFFFFFFFFFFFFFFFFFFFFFFFFFFFFF
@FS10000125:27:BPA73017-1634:1:1101:8140:1230 2:N:0:1
GGCAGTTTGAGCGTACTCGACGAAGTTCAGTGGGGGGGGGGGGGGGAA
+
,,FFFFFFFFFFFFFFFFFFFFFFFFFFFFFFFFFFFFFFFFFFF:,,
@FS10000125:27:BPA73017-1634:1:1101:8810:1230 2:N:0:1
TTTTCTTTGAGCGTACTCGACGAAGTTTTCAGGGGGGGGGGGGGGGGG
+
FFFFFFFFFFFFFFFFFFFFFFFFFFFFFFFFFFFFFFFFFFFFFFFF
@FS10000125:27:BPA73017-1634:1:1101:8830:1230 2:N:0:1
CAACCCTTGAGCGTACTCGACGAAGTTCTGCGGGGGGGGGGGGGGGGG
+
FFFFFFFFFFFFFFFFFFFFFFFFFFFFFFFFFFFFFFFFFFFFF:,F
@FS10000125:27:BPA73017-1634:1:1101:8850:1230 2:N:0:1
GATAGATTGAGCGTACTCGACGAAGTTCAACGGGGGGGGGGGGGGGAA
+
:,FFFFFFFFFFFFFFFFFFFFFFFFFFFFFFFFFFFFFFFFFFFF,F
@FS10000125:27:BPA73017-1634:1:1101:8990:1230 2:N:0:1
TTTTGTTTGAGCGTACTCGACGAAGGGGGGGGGGGGGGGGAATTCGGA
+
,FFFFFFFFFFFFFFFFFFFFFFFFFFFFFFFFFFFFFF,:,,F,,,,
@FS10000125:27:BPA73017-1634:1:1101:10300:1230 2:N:0:1
TTGTGCTTGAGCGTACTCGACGAAGTGGGGGGGGGGGGGGAAAGTCGG
+
,:FF:FFFFF:F:FFFFFFFF:FFFFFFFFFFFFFFFFFF,,F,F:,:
@FS10000125:27:BPA73017-1634:1:1101:10500:1230 2:N:0:1
TTGGATTTGAGCGTACTCGACGAAGTTGAAAGGGGGGGGGGGGGGGGG
+
FFFFFFFFFFFFFFFFFFFFFFFFFFFFFFFFFFFFFFFFFFFFFFF,
@FS10000125:27:BPA73017-1634:1:1101:10740:1230 2:N:0:1
TTAATCTTGAGCGTACTCGACGAAGTTATCTGGGGGGGGGGGGGGGGG
+
F,FFFFFFFFFFFFFFFFFFFFFFFFFFFFFFFFFFFFFFFFFFFF,:
@FS10000125:27:BPA73017-1634:1:1101:10820:1230 2:N:0:1
AATGACTTGAGCGTACTCGACGAAGTTCCGGGGGGGGGGGGGGAAGAT
+
F:F,FFFFFFFFFFFFFFFFFFFFFFFFFFFFFFFFFFFFFFF,,,,:
@FS10000125:27:BPA73017-1634:1:1101:11140:1230 2:N:0:1
TAAACCTTGAGCGTACTCGACGAAGTTACAGGGGGGGGGGGGGGGAGA
+
FFFFF:FFFFFFFFFFFFFFFFFFFFFFFFFFFFFFFFFFFFFF:F,,
@FS10000125:27:BPA73017-1634:1:1101:11530:1230 2:N:0:1
TTTCTATTGAGCGTACTCGACGAAGTTGGTAGGGGGGGGGGGGGGGAA
+
FFFFFFFFFFFFFFFFFFFFFFFFFFFFFFFFFFFFFFFFFFFFF:FF
@FS10000125:27:BPA73017-1634:1:1101:12070:1230 2:N:0:1
ATATTTTTGAGCGTACTCGACGAAGTTTCGCGGGGGGGGGGGGGGGAA
+
:FFFFFFFFFFFFFFFFFFFFFFFFFFFF:FFFFFFFFFFFFFFF:FF
@FS10000125:27:BPA73017-1634:1:1101:12250:1230 2:N:0:1
AACCCCTTGAGCGTACTCGACGAAGTTAGCCGGGGGGGGGGGGGGGAA
+
,FFFFFFFFFFFFFFFFFFFFFFFFFFFFFFFFFFFFFFFFFFFF,,F
@FS10000125:27:BPA73017-1634:1:1101:12270:1230 2:N:0:1
ATCATCTTGAGCGTACTCGACGAAGTTCCCGGGGGGGGGGGGGGGGGA
+
F,FFFFFFFFFFFFFFFFFFFFFFFFFFFFFFFFFFFFFFFFFFF::F
@FS10000125:27:BPA73017-1634:1:1101:12310:1230 2:N:0:1
CCACACTTGAGCGTACTCGACGAAGTTGCCAGGGGGGGGGGGGGGGAA
+
FFFFFFFFFFFFFFFFFFFFFFFFFFFFFFFFFFFFFFFFF:FF:,FF
@FS10000125:27:BPA73017-1634:1:1101:12420:1230 2:N:0:1
ATCTTATTGAGCGTACTCGACGAAGTTCAAAGGGGGGGGGGGGGGGAA
+
FFFFFFFFFFFFFFFFFFFFFFFFFFFFFFFFFFFFFFFFFFFFF,FF
@FS10000125:27:BPA73017-1634:1:1101:12580:1230 2:N:0:1
TTTACGTTGAGCGTACTCGACGAAGTTGGCTGGGGGGGGGGGGGGGGA
+
FFFFFFFFFFFFFFFFFFFFFFFFFFFFFFFFFFFFFFFFFFFFFFFF
@FS10000125:27:BPA73017-1634:1:1101:12630:1230 2:N:0:1
TACGAATTGAGCGTACTCGACGAAGTTGGTAGGGGGGGGGGGGGGGAA
+
,:FFFFFFFFFFFFFFFFFFFFFFFFFFFFFFFFFFFFFFFFFFFFFF
@FS10000125:27:BPA73017-1634:1:1101:13110:1230 2:N:0:1
AGGATCTTGAGCGTACTCGACGAAGTTAGGAGGGGGGGGGGGGGGGGA
+
F:FFFFFFFFFFFFFFFFFFFFFFFFFFFFFFFFFFFFFFFFFFFFF,
@FS10000125:27:BPA73017-1634:1:1101:13250:1230 2:N:0:1
CTCCGGTTGAGCGTACTCGACGAAGTTAAGGGGGGGGGGGGGGGAGAT
+
FFFFFFFFFFFFFFFFFFFFFFFFFFFFFFFFFFFFFFFFFFF,F,:F
@FS10000125:27:BPA73017-1634:1:1101:14090:1230 2:N:0:1
TAAATTTTGAGCGTACTCGACGAAGTTGCCAGGGGGGGGGGGGGGGGG
+
FFFFFFFFFFFFFFFFFFFFFFFFFFFFFFFFFFFFFFFFFFFFFF:F
@FS10000125:27:BPA73017-1634:1:1101:15010:1230 2:N:0:1
TAGGTTTTGAGCGTACTCGACGAAGTTGGTCGGGGGGGGGGGGGGGGG
+
FFFFFFFFFFFFFFFFFFFFFFFFFFFFFFFFFFFFFFFFFFFFFFF,
@FS10000125:27:BPA73017-1634:1:1101:16170:1230 2:N:0:1
CAGTTATTGAGCGTACTCGACGAAGTTATTCGGGGGGGGGGGGGGGAA
+
,,,,F,FFF:FFFFFFFFFFFFFFFFFF,:FFFFFFFFFFFFFFF,:F
@FS10000125:27:BPA73017-1634:1:1101:16200:1230 2:N:0:1
CTTAGATTGAGCGTACTCGACGAAGTTTGTAGGGGGGGGGGGGGGGGA
+
FFFFFFFFFFFFFFFFFFFFFFFFFFFFFFFFFFFFFFFFFFFFFFF:
@FS10000125:27:BPA73017-1634:1:1101:16300:1230 2:N:0:1
ATTGGCTTGAGCGTACTCGACGAAGTTGGGAGGGGGGGGGGGGGGGGG
+
FFFFFFFFFFFFFFFFFFFFFFFFFFFFFFFFFFFFFFFFFFFFFFF,
@FS10000125:27:BPA73017-1634:1:1101:16330:1230 2:N:0:1
TATTGTTTGAGCGTACTCGACGAAGTTAAATGGGGGGGGGGGGGGGAA
+
FFFFFFFFFFFFFFFFFFFFFFFFFFFFFFFFFFFFFFFFFFF::,:F
@FS10000125:27:BPA73017-1634:1:1101:2700:1240 2:N:0:1
AAAGGTTTGAGCGTACTCGACGAAGTTGAAGGGGGGGGGGGGGGGAAA
+
FFF,FFFFFFFFFFFFFFFFFFFFFFFFF:FFFFFFFFFFFFFF,F,,
@FS10000125:27:BPA73017-1634:1:1101:2950:1240 2:N:0:1
TTTTTGTTGAGCGTACTCGACGAAGTTGATGGGGGGGGGGGGGGAAAT
+
,,FFFFFFFFFFFFFFFFFFFFFFFFFFFFFFFFFFFFFFFFF:F:,F
@FS10000125:27:BPA73017-1634:1:1101:3160:1240 2:N:0:1
ACAAATTTGAGCGTACTCGACGAAGTTTTTGGGGGGGGGGGGGGGAGA
+
FFFFFFFFFFFFFFFFFFFFFFFFFFFFFFFFFFFFFFFFFFFFFF,,
@FS10000125:27:BPA73017-1634:1:1101:3180:1240 2:N:0:1
TATGGTTTGAGCGTACTCGACGAAGTTACCGGGGGGGGGGGGGGGGGA
+
FFFFFFFFFFFFFFFFFFFFFFFFFFFFFFFFFFFFFFFFFFFFFFF:
@FS10000125:27:BPA73017-1634:1:1101:3820:1240 2:N:0:1
TTAACCTTGAGCGTACTCGACGAAGTTAGGTGGGGGGGGGGGGGGGGA
+
FF,FFFFFFFFFFFFFFFFFFFFFFFF,FFFFFFFFFFFFFFFFFFFF
@FS10000125:27:BPA73017-1634:1:1101:4610:1240 2:N:0:1
TTCCGTTTGAGCGTACTCGACGAAGTTAATTGGGGGGGGGGGGGGGAA
+
:FFFFFFFFFFFFFFFFFFFFFFFFFFFFFFFFFFFFFFFFFFFFF,F
@FS10000125:27:BPA73017-1634:1:1101:5490:1240 2:N:0:1
TTTTCCTTGAGCGTACTCGACGAAGTTCACTGGGGGGGGGGGGGGGAA
+
,,,F:FFFFFFFFFFFFFFFFFFFFFFFFFF,FFFFFFFFFFF:FFFF
@FS10000125:27:BPA73017-1634:1:1101:5670:1240 2:N:0:1
CTTTGATTGAGCGTACTCGACGAAGTTAAGCGGGGGGGGGGGGGGGAA
+
F,FF:FFFF:FFFFFFFFFFFFFFFFFFFFFFFFFFFFFFFFFF,,,:
@FS10000125:27:BPA73017-1634:1:1101:6440:1240 2:N:0:1
CTACTTTTGAGCGTACTCGACGAAGTTGCCGGGGGGGGGGGGGGAAAT
+
FFFF,FFFFFFFFFFFFFFFFFFFFFFF::FFFFFFFFFFFFFF:FFF
@FS10000125:27:BPA73017-1634:1:1101:6870:1240 2:N:0:1
TTAGTTTTGAGCGTACTCGACGAAGTTATATGGGGGGGGGGGGGGGGA
+
FFFFFFFFFFFFFFFFFFFFFFFFFFFFFFFFFFFFFFFFFFFFF,,,
@FS10000125:27:BPA73017-1634:1:1101:7000:1240 2:N:0:1
TTTGGTTTGAGCGTACTCGACGAAGGGGGGGGGGGGGGGGGAGGGGGG
+
FFFFFFFFFFFFFFFFFFFFFFFFFFFFFFFFFFFFFFFFF:,,,,,,
@FS10000125:27:BPA73017-1634:1:1101:7020:1240 2:N:0:1
ACTAGATTGAGCGTACTCGACGAAGTTAGGGGGGGGGGGGGGGAAGTC
+
FFFFFFFFFFFFFFFFFFFFFFFFFFFFFFFFFFFFFFFFFF,FF,FF
@FS10000125:27:BPA73017-1634:1:1101:7200:1240 2:N:0:1
TAACCTTTGAGCGTACTCGACGAAGTTGCAGGGGGGGGGGGGGGAAAT
+
F,FFFF::FFFFFFFFFFFFFFFFFFFFFFFFFFFFFFFFFFF:,FF:
@FS10000125:27:BPA73017-1634:1:1101:7590:1240 2:N:0:1
TATCGATTGAGCGTACTCGACGAAGTTTTACGGGGGGGGGGGGGGGGG
+
,:FFFFFFFFFFFFFFFFFFFFFFFFFFFFFFFFFFFFFFFFFFFFFF
@FS10000125:27:BPA73017-1634:1:1101:8510:1240 2:N:0:1
TATTTTTTGAGCGTACTCGACGAAGTTGAGAGGGGGGGGGGGGGGGAA
+
F:,FFFFFFFFFFFFFFFFFFFFFFFFFF:FFFFFFFFFFFFFF:,::
@FS10000125:27:BPA73017-1634:1:1101:8530:1240 2:N:0:1
TTCTTTTTGAGCGTACTCGACGAAGTTACTTGGGGGGGGGGGGGGGGG
+
FFFFFFFFFFFFFFFFFFFFFFFFFFFFFFFFFFFFFFFFFFFFFFFF
@FS10000125:27:BPA73017-1634:1:1101:9590:1240 2:N:0:1
TCACCTTTGAGCGTACTCGACGAAGTTCCCGGGGGGGGGGGGGGGGGA
+
FFFFFFFFFFFFFFFFFFFFFFFFFFFFFFFFFFFFFFFFFFFFFFFF
@FS10000125:27:BPA73017-1634:1:1101:9910:1240 2:N:0:1
ATTTAATTGAGCGTACTCGACGAAGTTAGATGGGGGGGGGGGGGGGAA
+
F,FFFFFFFFFFFFFFFFFFFFFFFFFFFFFFFFFFFFFFFFFFF,FF
@FS10000125:27:BPA73017-1634:1:1101:9990:1240 2:N:0:1
GTGTATTTGAGCGTACTCGACGAAGTTTGTGGGGGGGGGGGGGGGAAA
+
F,FFFFFFFFFFFFFFFFFFFFFFFFFFFFFFFFFFFFFFFFFF:FF:
@FS10000125:27:BPA73017-1634:1:1101:10700:1240 2:N:0:1
AGGTCTTTGAGCGTACTCGACGAAGTTTGCCGGGGGGGGGGGGGGGAA
+
FFFFFFFFFFFFFFFFFFFFFFFFFFFFFFFFFFFFFFFFFFFFFFFF
@FS10000125:27:BPA73017-1634:1:1101:11210:1240 2:N:0:1
TATCAGTTGAGCGACGAAGTGGGGGGGGGGGGGGGGGGGGGGGTTGGA
+
,FFFFFFFFFFFFFFFFFFFFFFFFFFFFFFFFFFFFFF,,,,,,,,:
@FS10000125:27:BPA73017-1634:1:1101:11750:1240 2:N:0:1
TTTGGATTGAGCGTACTCGACGAAGTTTGGAGGGGGGGGGGGGGGGAA
+
FFFFFFFFFFFFFFFFFFF:FFFFFFFFFFFFFFFFFFFFFFFF,,FF
@FS10000125:27:BPA73017-1634:1:1101:12170:1240 2:N:0:1
CTGGAATTGAGCGTACTCGACGAAGTTAGCGGGGGGGGGGGGGGGAAA
+
F,:FFFFFFFFFFFFFFFFFFFFFFFFFFFFFFFFFFFFFFFFF:,,,
@FS10000125:27:BPA73017-1634:1:1101:12620:1240 2:N:0:1
ATTTCTTTGAGCGTACTCGACGAAGGGGGGGGGGGGGGGAGATTGGAA
+
FFFFFFFFFFFFFFFFFFFFFFFFFFFFFFFFFFFFFFF,,::,,,,F
@FS10000125:27:BPA73017-1634:1:1101:12770:1240 2:N:0:1
CAACTCTTGAGCGTACTCGACGAAGTTCGAAGGGGGGGGGGGGGGGGA
+
FFFFFFFFFFFFFFFFFFFFFFFFFFFFFFFFFFFFFFFFFFFFFF:F
@FS10000125:27:BPA73017-1634:1:1101:13390:1240 2:N:0:1
CACATTTTGAGCGTACTCGACGAAGTTCACTGGGGGGGGGGGGGGGGG
+
FFFFFFFFFFFFFFFFFFFFFFFFFFFFFFFFFFFFFFFFFFFFFF:F
@FS10000125:27:BPA73017-1634:1:1101:14490:1240 2:N:0:1
ATCTTATTGAGCGTACTCGACGAAGTTGACAGGGGGGGGGGGGGGGAA
+
FFFFFFFFFFFFFFFFFFFFFFFFFFFFFFFFFFFFFFFFFFFFFFFF
@FS10000125:27:BPA73017-1634:1:1101:15130:1240 2:N:0:1
GTTAATTTGAGCGTACTCGACGAAGTTGGGCGGGGGGGGGGGGGGGGA
+
,FFFFFFFFFFFFFFFFFFFFFFFFFFFFFFFFFFFFFFFFFFFFF,F
@FS10000125:27:BPA73017-1634:1:1101:15570:1240 2:N:0:1
TTTGGTTTGAGCGTACTCGACGAAGTTGGTTGGGGGGAGGGGGGGGGG
+
,FFFFFFFFFFFFFFFFFFFFFFFFFFFFFFFFFFFFFFFFFFFFFFF
@FS10000125:27:BPA73017-1634:1:1101:15720:1240 2:N:0:1
AACGATTTGAGCGTACTCGACGAAGTTGCTACGGGGGGGGGGGGGGGA
+
,FFFFFFFFF:FFFFFFF:FF:FFFFFFFFFFFFFFFFFFF,::FF:,
@FS10000125:27:BPA73017-1634:1:1101:16080:1240 2:N:0:1
AACCGGTTGAGCGTACTCGACGAAGTTGGGCGGGGGGGGGGGGGGGGA
+
,:F:,,FFFFFFFFFFFFFFFFFFF::FFFFFFFFFFFFFF:,::,,F
@FS10000125:27:BPA73017-1634:1:1101:2550:1250 2:N:0:1
ATACTCTTGAGCGTACTCGACGAAGTTCGACGGGGGGGGGGGGGGGGG
+
FFFFFFFFFFFFFFFFFFFFFFFFFFFFFFFFFFFFFFFFFFFFFFF,
@FS10000125:27:BPA73017-1634:1:1101:3980:1250 2:N:0:1
TTTGTCTTGAGCGTACTCGACGAAGGGGGGGGGGGGGGGAGATCGGAA
+
F,FFFFFFFFFFFFFFFFFFFFFFFFFFFFFFFFFFFF:F,F:F,:F,
@FS10000125:27:BPA73017-1634:1:1101:4490:1250 2:N:0:1
ATTGGATTGAGCGTACTCGACGAAGTTGCCAGGGGGGGGGGGGGGGGG
+
FFFFFFFFFFFFFFFFFFFFFFFFFFFFFFFFFFFFFFFFFFFFFFFF
@FS10000125:27:BPA73017-1634:1:1101:6840:1250 2:N:0:1
TTATACTTGAGCGTACTCGACGAAGTTCAACGGGGGGGGGGGGGGGAA
+
,FFFFFFFFFFFFFFFFFFFFFFFFFFFFFFFFFFFFFFFFFFFFFFF
@FS10000125:27:BPA73017-1634:1:1101:6980:1250 2:N:0:1
TTAGAGTTGAGCGTACTCGAGAAGTTGTCAGGGGGGGGGGGGGGGAAA
+
FFFFFFFFFFFFFFFFFFFFFFFFFFFFFFFFFFFFFFFFFFFFF:,,
@FS10000125:27:BPA73017-1634:1:1101:7380:1250 2:N:0:1
CCGCTTTTGAGCGTACTCGACGAAGTTCTGGGGGGGGGGGGGGGAGAT
+
FFFFFFFFFFFFFFFFFFFFFFFFFFFFFFFFFFFFFFFFFF:F,,F,
@FS10000125:27:BPA73017-1634:1:1101:8150:1250 2:N:0:1
TTGTCGTTGAGCGTACTCGACGAAGTTCTTCGGGGGGGGGGGGGGGGA
+
F:FFFFFFFFFFFFFFFFFFFFFFFFFFFFFFFFFFFFFFFFFFFFF,
@FS10000125:27:BPA73017-1634:1:1101:8890:1250 2:N:0:1
TTCCCCTTGAGCGTACTCGACGAAGTTTGCTGGGGGGGGGGGGGGGGA
+
,FFFFFFFFFFFFFFFFFFFFFFFFFFFFFFFFFFFFFFFFFFFFFF,
@FS10000125:27:BPA73017-1634:1:1101:9300:1250 2:N:0:1
TTAGTCTTGAGCGTACTCGACGAAGTTCGTATGGGGGGGGGGGGGGGG
+
FFFFFFFFFFFFFFFFFFFFFFFFFFFFFFFFFFFFFFFFFFFFFFF:
@FS10000125:27:BPA73017-1634:1:1101:9340:1250 2:N:0:1
TCCTTATTGAGCGTACTCGACGAAGTTTACGGGGGGGGGGGGGGGAAA
+
FFFFFFFFFFFFFFFFFFFFFFFFFFFFFFFFFFFFFFFFFFFF,,,,
@FS10000125:27:BPA73017-1634:1:1101:9560:1250 2:N:0:1
GGATCATTGAGCGTACTCGACGAAGATAGGGGGGGGGGGGGGGGGAAA
+
,,FFFFFFFFFFFFFFFFFFFFFFFFFFFFFFFFFFFFFFFFFF,,F,
@FS10000125:27:BPA73017-1634:1:1101:10380:1250 2:N:0:1
CAAGCATTGAGCGTACTCGACGAAGTTCGAGGGGGGGGGGGGGGGGAA
+
F,FFFFFFFFFFFFFFFFFFFFFFFFFFFFFFFFFFFFFFFFFFFF:F
@FS10000125:27:BPA73017-1634:1:1101:10410:1250 2:N:0:1
TCCAGATTGAGCGTACTCGACGAAGTTAGCAGGGGGGGGGGGGGGGAA
+
FFFFFFFFFFFFFFFFFFFFFFFFFFFFFFFFFFFFFFFFFFFFFF,F
@FS10000125:27:BPA73017-1634:1:1101:10420:1250 2:N:0:1
AAGTATTTGAGCGTACTCGACGAAGTTAAAGGGGGGGGGGGGGGGGAA
+
::,F::FFFFFFFFFFFFFFFFFFFFFF,,FFFFFFFFFFFFFFF:,F
@FS10000125:27:BPA73017-1634:1:1101:10510:1250 2:N:0:1
ATCGACTTGAGCGTACTCGACGAAGTTATCCGGGGGGGGGGGGGGGGA
+
FFFFFFFFFFFFFFFFFFFFFFFFFFFFFFFFFFFFFFFFFFFFFFF,
@FS10000125:27:BPA73017-1634:1:1101:11110:1250 2:N:0:1
TATGACTTGAGCGTACTCGACGAAGTTTTTAGGGGGGGGGGGGGGGGA
+
::F:FFFFFFFFFFFFFFFFFFFFFFFFFFFFFFFFFFFFFFFF:,,:
@FS10000125:27:BPA73017-1634:1:1101:11330:1250 2:N:0:1
CTAAGGTTGAGCGTACTCGACGAAGTTTACAGGGGGGGGGGGGGGGGG
+
FFFFFFFFFFFFFFFFFFFFFFFFFFFFFFFFFFFFFFFFFFFFFFF:
@FS10000125:27:BPA73017-1634:1:1101:11350:1250 2:N:0:1
CTCGACTTGAGCGTACTCGACGAAGTTAAAGGGGGGGGGGGGGGGGGG
+
F,F:FFFFFFFFFFFFFFFFFFFFFFFFFFFFFFFFFFFFF:F::,,F
@FS10000125:27:BPA73017-1634:1:1101:11860:1250 2:N:0:1
ATCAGCTTGAGCGTACTCGACGAAGTTTGGCGGGGGGGGGGGGGGGGA
+
FFFFFFFFFFFFFFFFFFFFFFFFFFFFFFFFFFFFFFFFFFFFFF,F
@FS10000125:27:BPA73017-1634:1:1101:13050:1250 2:N:0:1
AGCAGTTTGAGCGTACTCGACGAAGTTTCAAGGGGGGGGGGGGGGGGG
+
,,FFFFFFFFFFFFFFFFFFFFFFFFFFFFFFFFFFFFFFFFFFFFF:
@FS10000125:27:BPA73017-1634:1:1101:13350:1250 2:N:0:1
TTTAGATTGAGCGTACTCGACGAAGTTGAAAGGGGGGGGGGGGGGGGA
+
FFFFFFFFFFFFFFFFFFFFFFFFFFFFFFFFFFFFFFFFFFFFFFF,
@FS10000125:27:BPA73017-1634:1:1101:14210:1250 2:N:0:1
CTACTTTTGAGCGTACTCGACGAAGTTTCGAGGGGGGGGGGGGGGGGA
+
FFFFFFFFFFFFFFFFFFFFFFFFFFFFFFFFFFFFFFFFFFFFFFFF
@FS10000125:27:BPA73017-1634:1:1101:14570:1250 2:N:0:1
TATGGCTTGAGCGTACTCGACGAAGTTATGGGGGGGGGGGGGGGAAAT
+
FFFFFFFFFFFFFFFFFFFFFFFFFFFFFFFFFFFFFFFFFFF:FF:F
@FS10000125:27:BPA73017-1634:1:1101:14730:1250 2:N:0:1
TTAGTTTTGAGCGTACTCGACGAAGTTCCATGGGGGGGGGGGGGGGAA
+
FFFFFFFFFFFFFFFFFFFFFFFFFFFFFFFFFFFFFFFFFFFFFFFF
@FS10000125:27:BPA73017-1634:1:1101:14830:1250 2:N:0:1
CAACTATTGAGCGTACTCGACGAAGTTGCGGGGGGGGGGGGGGGAGGT
+
,F,:,FFF:::F,FF:FFFFFFFFFFFF:,,,FFFFFFFFFFF,:,,,
@FS10000125:27:BPA73017-1634:1:1101:14880:1250 2:N:0:1
CCTAATTTGAGCGTACTCGACGAAGTTCTTGCGGGGGGGGGGGGGGGA
+
,F:,FFFFF:FFFFFFFFFFFFFFFFFF,,F,FFFFFFFFFFF:,,,,
@FS10000125:27:BPA73017-1634:1:1101:15050:1250 2:N:0:1
AAATGGTTGAGCGTACTCGACGAAGTTGCAGGGGGGGGGGGGGGGGAA
+
FFFFFFFFFFFFFFFFFFFFFFFFFFFFFFFFFFFFFFFFF,FFF,:F
@FS10000125:27:BPA73017-1634:1:1101:15720:1250 2:N:0:1
TTGCACTTGAGCGTACTCGACGAAGGGGGGGGGGGGGGGGGATTCGAA
+
FFFFFFFFFFFFFFFFFFFFFFFFFFFFFFFFFFFFFFF,,F,,,,::
@FS10000125:27:BPA73017-1634:1:1101:2840:1260 2:N:0:1
TACATATTGAGCGTACTCGACGAAGTTTACTGGGGGGGGGGGGAGGGA
+
FFFFFFFFFFFFFFFFFFFFFFFFFFFFFFFFFFFFFFFFFFF,F,,,
@FS10000125:27:BPA73017-1634:1:1101:2940:1260 2:N:0:1
GCACTCTTGAGCGTACTCGACGAAGTTTATAGGGGGGGGGGGGGGGGG
+
,FFF,FFFFFFFFFFFFFFFFFFFFFFFFFFFFFFFFFFFFFFFFF:,
@FS10000125:27:BPA73017-1634:1:1101:2960:1260 2:N:0:1
TCATGATTGAGCGTACTCGACGAAGTTAGCAGGGGGGGGGGGGGGGGA
+
FFFFFFFFFFFFFFFFFFFFFFFFFFFFFFFFFFFFFFFFFFFFFF,F
@FS10000125:27:BPA73017-1634:1:1101:5130:1260 2:N:0:1
ATAATTTTGAGCGTACTCGACGAAGTTGGCCGGGGGGGGGGGGGGGAA
+
,FFFFFFFFFFFFFFFFFFFFFFFFFFFFFFFFFFFFFFFFFFFF,:F
@FS10000125:27:BPA73017-1634:1:1101:6420:1260 2:N:0:1
CGGCACTTGAGCGTACTCGACGAAGTTAGCAGGGGGGGGGGGGGGGGG
+
FF:F:FFFFFFFFFFFFFFFFFFFFFFFFFFFFFFFFFFFFFFFFF:F
@FS10000125:27:BPA73017-1634:1:1101:6490:1260 2:N:0:1
TTGCTCTTGAGCGTACTCGACGAAGTTGCTTGGGGGGGGGGGGGGGAA
+
F,FFFFFFFFFFFFFFFFFFFFFFFFFFFFFFFFFFFFFFFFFFF,FF
@FS10000125:27:BPA73017-1634:1:1101:6690:1260 2:N:0:1
CCCTACTTGAGCGTACTCGACGAAGTTTGCCGGGGGGGGGGGGGGGGG
+
:F,FF,FFFFFFFFFFFFFFFFFFFFF,FFFFFFFFFFFFFFFFF::F
@FS10000125:27:BPA73017-1634:1:1101:7040:1260 2:N:0:1
AGATTTTTGAGCGTACTCGACGAAGTTGGGCGGGGGGGGGGGGGGGAA
+
F:FFFFFFFFFFFFFFFFFFFFFFFFFFFFFFFFFFFFFFFFFFF:FF
@FS10000125:27:BPA73017-1634:1:1101:7190:1260 2:N:0:1
TAATGCTTGAGCGTACTCGACGAAGTTAAGAGGGGGGGGGGGGGGGAA
+
FFFFFFFFFFFFFFFFFFFFFFFFFFFFFFFFFFFFFFFFFFFFFFFF
@FS10000125:27:BPA73017-1634:1:1101:7610:1260 2:N:0:1
CGTAAATTGAGCGTACTCGACGAAGTTGGCTGGGGGGGGGGGGGGGAA
+
F:FFFFFFFFFFFFFFFFFFFFFFFFFFFFFFFFFFFFFFFFFFF,FF
@FS10000125:27:BPA73017-1634:1:1101:9490:1260 2:N:0:1
TTTATTTTGAGCGTACTCGACGAAGTTTTGCGGGGGGGGGGGGGGGGA
+
FFFFFFFFFFFFFFFFFFFFFFFFFFFFFFFFFFFFFFFFFFFFFF:,
@FS10000125:27:BPA73017-1634:1:1101:9690:1260 2:N:0:1
ACCGTATTGAGCGTACTCGACGAAGTTCTAAAGGGGGGGGGGGGGGGG
+
FFFFFFFFFFFFFFFFFFFFFFFFFFFFFFFFFFFFFFFFFFFFFFF:
@FS10000125:27:BPA73017-1634:1:1101:9850:1260 2:N:0:1
CAAAAATTGAGCGTACTCGACGAAGTTCTAGGGGGGGGGGGGGGGGGG
+
FFFFFFFFFFFFFFFFFFFFFFFFFFFFFFFFFFFFFFFFFFFFFFF,
@FS10000125:27:BPA73017-1634:1:1101:10040:1260 2:N:0:1
ACAATTTTGAGCGTACTCGACGAAGTTCACGGGGGGGGGGGGGGGGGG
+
FFFFFFFFFFFFFFFFFFFFFFFFFFFFFFFFFFFFFFFFFFFFFF:F
@FS10000125:27:BPA73017-1634:1:1101:11310:1260 2:N:0:1
TTACCATTGAGCGTACTCGACGAAGTTCCGTGGGGGGGGGGGGGGGGA
+
,,FFFFFFFFFFFFFFFFFFFFFFFFFFFFFFFFFFFFFFFFFFFF,F
@FS10000125:27:BPA73017-1634:1:1101:12150:1260 2:N:0:1
ATATCATTGAGCGTCGACGAAGTTAAACGGGGGGGGGGGGGGGAAATT
+
FFFFFFFFFFFFFFFFFFFFFFFFFFFFFFFFFFFFFFFFFF:F:,:,
@FS10000125:27:BPA73017-1634:1:1101:12790:1260 2:N:0:1
TTTAAATTGAGCGTACTCGACGAAGTTCATGCGGGGGGGGGGGGGGGG
+
FFFFFFFFFFFFFFFFFFFFFFFFFFFFFFFFFFFFFFFFFFFFFFFF
@FS10000125:27:BPA73017-1634:1:1101:13470:1260 2:N:0:1
TTGGGCTTGAGCGTACTCGACGAAGTTGCTACGGGGGGGGGGGGGGGA
+
FFFFFFFFFFFFFFFFFFFFFFFFFFFFFFFFFFFFFFFFFFFFFFFF
@FS10000125:27:BPA73017-1634:1:1101:14090:1260 2:N:0:1
CTAATATTGAGCGTACTCGACGAAGTTGTCGGGGGGGGGGGGGGGAAA
+
F:FFFFFFFFFFFFFFFFFFFFFFFFFFFFFFFFFFFFFFF:FFFF,,
@FS10000125:27:BPA73017-1634:1:1101:14440:1260 2:N:0:1
TAAGAGTTGAGCGTACTCGACGAAGTTGTCAGGGGGGGGGGGGGGGAA
+
F:FF::FFFFFFFFFFFFFFFFFFFFFFFFFFFFFFFFFFFFFF,,,:
@FS10000125:27:BPA73017-1634:1:1101:15250:1260 2:N:0:1
TAGGTTTTGAGCGTACTCGACGAAGTTGGTCGGGGGGGGGGGGGGGGG
+
F:FFFFFFFFFFFFFFFFFFFFFFFFFFFFFFFFFFFFFFFFFFFFF:
@FS10000125:27:BPA73017-1634:1:1101:15750:1260 2:N:0:1
TACTGATTGAGCGTACTCGACGAAGTTCATAGGGGGGGGGGGGGGGGA
+
FFFFFFFFFFFFFFFFFFFFFFFFFFFFFFFFFFFFFFFFFFFFF:,F
@FS10000125:27:BPA73017-1634:1:1101:1460:1270 2:N:0:1
AAATTCTTGAGCGTACTCGACGAAGTTAACAGGGGGGGGGGGGGAGAT
+
,,F:F,FFFFFFFFFFFFFFFFFFFFF,,,:FFFFFFFFFFFFF:,F:
@FS10000125:27:BPA73017-1634:1:1101:1820:1270 2:N:0:1
TCTGTATTGAGCGTACTCGACGAAGTTATCCGGGGGGGGGGGGGGGAA
+
FF,F,FFFFFFFFFFFFFFFFFFFFFFF,FFFFFFFFFFFFFFF,,F,
@FS10000125:27:BPA73017-1634:1:1101:2350:1270 2:N:0:1
TTACGCTTGAGCGTACTCGACGAAGAGGGGGGGGGGGGGGGAAATCGA
+
FFFFFFFFFFFFFFFFFFFFFFFFFFFFFFFFFFFFFFFF,,::F,,:
@FS10000125:27:BPA73017-1634:1:1101:2480:1270 2:N:0:1
TTATATTTGAGCGTACTCGACGAAGTTTGCCCGGGGGAGGGGGGGGGG
+
FFFFFFFFFFFFFFFFFFFFFFFFFFFFFFFFFFFFFFFFFFFFF::F
@FS10000125:27:BPA73017-1634:1:1101:2610:1270 2:N:0:1
GCGAGATTGAGCGTACTCGACGAAGTTTGCTGGGGGGGGGGGGGGGGA
+
,FFFFFFFFFFFFFFFFFFFFFFFFFFFFFFFFFFFFFFFFFFFFFFF
@FS10000125:27:BPA73017-1634:1:1101:2830:1270 2:N:0:1
ATAGGGTTGAGCGTACTCGACGAAGTTCCAGGGGGGGGGGGGGGGGAA
+
FFFFFFFFFFFFFFFFFFFFFFFFFFFFFFFFFFFFFFFFFFFFF:FF
@FS10000125:27:BPA73017-1634:1:1101:3470:1270 2:N:0:1
CTCACTTTGAGCGTACTCGACGAAGTTCAAGGGGGGGGGGGGGGGAAA
+
FFFFFFFFFFFFFFFFFFFFFFFFFFFFFFFFFFFFFFFFFFFFFFF:
@FS10000125:27:BPA73017-1634:1:1101:3560:1270 2:N:0:1
CTTGATTTGAGCGTACTCGAGAAGTTTGCTGGGGGGGGGGGGGGGGAA
+
FFFFFFFFFFFFFFFFFFFFFFFFFFFFFFFFFFFFFFFFFFFFF::F
@FS10000125:27:BPA73017-1634:1:1101:3720:1270 2:N:0:1
TACGCATTGAGCGTACTCGACGAAGTGGGGGGGGGGGGGGGGGAGATC
+
,,FFFFFFFFFFFFFFFFFFFFFFFFFFFFFFFFFFFFFFFF,F,:FF
@FS10000125:27:BPA73017-1634:1:1101:3800:1270 2:N:0:1
ATCAATTTGAGCGTACTCGACGAAGTTGCGAGGGGGGGGGGGGGGGGA
+
F:,:FFFFFFFFFFFFFFFFFFFFFFF:F,FFFFFFFFFFFFFFF,FF
@FS10000125:27:BPA73017-1634:1:1101:4580:1270 2:N:0:1
TAAGGCTTGAGCGTACTCGACGAAGTTAAGGGGGGGGGGGGGGGGAAA
+
FFFFFFFFFFFFFFFFFFFFFFFFFFFFFFFFFFFFFFFFFFFF:F:,
@FS10000125:27:BPA73017-1634:1:1101:5570:1270 2:N:0:1
CTGCTTTTGAGCGTACTCGACGAAGTTCCGGGGGGGGGGGGGGGGGGG
+
FFFFFFFFFFFFFFFFFFFFFFFFFFFFFFFFFFFFFFFFFFFFFF,:
@FS10000125:27:BPA73017-1634:1:1101:5730:1270 2:N:0:1
TAGTTATTGAGCGTACTCGACGAGGTTTCTTGGGGGGGGGGGGGGGAA
+
F::FF:FFFFFFFFFFFFFFFFFFFFFFFFFFFFFFFFFFF:FF,:,F
@FS10000125:27:BPA73017-1634:1:1101:5830:1270 2:N:0:1
CATTTTTTGAGCGTACTCGACGAAGTTGTGGGGGGGGGGGGGGGAGGT
+
,:FF,:FFFFFFFFFFFFFFFFFFFFFFF:,FFFFFFFFFFFF,F,,F
@FS10000125:27:BPA73017-1634:1:1101:5940:1270 2:N:0:1
CTTGGATTGAGCGTACTCGACGAAGTTGACTGGGGGGGGGGGGGGGGG
+
FFFFFFFFFFFFFFFFFFFFFFFFFFFFFFFFFFFFFFFFFFFFFFFF
@FS10000125:27:BPA73017-1634:1:1101:6910:1270 2:N:0:1
TCATGATTGAGCGTACTCGACGAAGTTGCGCGGGGGGGGAGGGGGGGG
+
FFFFFFFFFFFFFFFFFFFFFFFFFFFFFFFFFFFFFFFFFFFFFFF,
@FS10000125:27:BPA73017-1634:1:1101:7340:1270 2:N:0:1
CAACGATTGAGCGTACTCGACGAAGTTACGTGGGGGGGGGGGGGGGAA
+
FFFFFFFFFFFFFFFFFFFFFFFFFFFFFFFFFFFFFFFFFFFFFFFF
@FS10000125:27:BPA73017-1634:1:1101:8090:1270 2:N:0:1
CTGGGATTGAGCGTACTCGACGAAGGGGGGGGGGGGGGGAGATCGGAA
+
FFFFFFFFFFFFFFFFFFFFFFFFFFFFFFFFFFFFFFFF:FFF,FF,
@FS10000125:27:BPA73017-1634:1:1101:8180:1270 2:N:0:1
TTCTATTTGAGCGTACTCGACGAAGTTTAATGGGGGGGGGGGGGGGGA
+
FFFFFFFFFFFFFFFFFFFFFFFFFFFFFFFFFFFFFFFFFFFFFFF,
@FS10000125:27:BPA73017-1634:1:1101:9060:1270 2:N:0:1
TAAATTTTGAGCGTACTCGACGAAGTTGAGGGGGGGGGGGGGGGGGGA
+
F:FFFFFFFFFFFFFFFFFFFFFFFFFFFF:FFFFFFFFFFFFFFFF:
@FS10000125:27:BPA73017-1634:1:1101:9080:1270 2:N:0:1
CATTTGTTGAGCGTACTCGACGAAGTTCCAGGGGGGGGGGGGGGGAGA
+
FFFFFFFFFFFFFFFFFFFFFFFFFFFFFFFFFFFFFFFFFFFFFF,,
@FS10000125:27:BPA73017-1634:1:1101:9480:1270 2:N:0:1
CACATTTTGAGCGTACTCGACGAAGTTTAGCGGGGGGGGGGGGGGGGA
+
FFFFFFFFFFFFFFFFFFFFFFFFFFFFFFFFFFFFFFFFFFFFFF:F
@FS10000125:27:BPA73017-1634:1:1101:9920:1270 2:N:0:1
TCAAATTTGAGCGTACTCGACGAAGTTCATGGGGGGGGGGGGGGGGGG
+
FFF,FFFFFFFFFFFFFFFFFFFFFFFFFFFFFFFFFFFFFFFFFFFF
@FS10000125:27:BPA73017-1634:1:1101:9980:1270 2:N:0:1
TTTTACTTGAGCGTACTCGACGAAGTTTTTTTGGGGGGGGGGGGGGGA
+
FF,,,,FFF:FFFFFFFFFFFFFFFFF,,,F,FFFFFF:FFF::,,,,
@FS10000125:27:BPA73017-1634:1:1101:10660:1270 2:N:0:1
ACGAGTTTGAGCGTACTCGACGAAGGGGGGGGGGGGGGGAGATCGGAA
+
FFFFFFFFFFFFFFFFFFFFFFFFFFFFFFFFFFFFFFF:,:F:,:F:
@FS10000125:27:BPA73017-1634:1:1101:11090:1270 2:N:0:1
TACAGCTTGAGCGTACTCGACGAAGTTGCTTGGGGGGGGGGGGGGGGG
+
,:FF,FFFFFFFFFFFFFFFFFFFFFFFFFFFFFFFFFFFFFFFF:,F
@FS10000125:27:BPA73017-1634:1:1101:11870:1270 2:N:0:1
AATCATTTGAGCGTACTCGACGAAGTTACTAGGGGGGGGGGGGGGGAA
+
FFFFFFFFFFFFFFFFFFFFFFFFFFFFFFFFFFFFFFFFFFFFFF,F
@FS10000125:27:BPA73017-1634:1:1101:12170:1270 2:N:0:1
TTAGTCTTGAGCGTACTCGACGAAGTTTGGCGGGGGGGGGGGGGGGAA
+
F,FFFFFFFFFFFFFFFFFFFFFFFFF:FFFFFFFFFFFFFFFFFFFF
@FS10000125:27:BPA73017-1634:1:1101:12470:1270 2:N:0:1
TTAAGTTTGAGCGTACTCGACGAAGTTGCGCGGGGGGGGGGGGGGGGA
+
F,F:FFFFFFFFFFFFFFFFFFFFFFFFFFFFFFFFFFFFFFFF::,:
@FS10000125:27:BPA73017-1634:1:1101:12540:1270 2:N:0:1
ACTGATTTGAGCGTACTCGACGAAGTTTGCCGGGGGGGGGGGGGGGAA
+
FFFFFFFFFFFFFFFFFFFFFFFFFFFFFFFFFFFFFFFFFFFFF,F:
@FS10000125:27:BPA73017-1634:1:1101:12920:1270 2:N:0:1
CTTATGTTGAGCGTACTCGACGAAGTTCAGTGGGGGGGGGGGGGGGAA
+
F,:FF,FFFFFFFFFFFFFFFFFFFFFFF,FFFFFFFFFFFFFFFF:F
@FS10000125:27:BPA73017-1634:1:1101:14410:1270 2:N:0:1
TAGTAATTGAGCGTACTCGACGAAGTTCAGTGGGGGGGGGGGGGGGAA
+
FFFFFFFFFFFFFFFFFFFFFFFFFFFFFFFFFFFFFFFFFFFFFFFF
@FS10000125:27:BPA73017-1634:1:1101:15380:1270 2:N:0:1
TTTTGGTTGAGCGTACTCGACGAAGTTGCGAGGGGGGGGGGGGGGGAA
+
:FFFFFFFFFFFFFFFFFFFFFFFFFFFFFFFFFFFFFFFFFFFF,FF
@FS10000125:27:BPA73017-1634:1:1101:15760:1270 2:N:0:1
TTGCACTTGAGCGTACTCGACGAAGGGGGGGGGGGGGGGAGATCGGAA
+
FFFFFFFFFFFFFFFFFFFFFFFFFFFFFFFFFFFFFFF,,,F::,FF
@FS10000125:27:BPA73017-1634:1:1101:16080:1270 2:N:0:1
TATTGATTGAGCGTACTCGACGAAGTTAAGGGGGGGGGGGGGGGAAAT
+
,FFFFFFFFFFFFFFFFFFFFFFFFFFFFFFFFFFFFFFFFFF,:FFF
@FS10000125:27:BPA73017-1634:1:1101:16120:1270 2:N:0:1
CTTTACTTGAGCGTACTCGACGAAGTTGGGTGGGGGGGGGGGGGGAAT
+
FFFFFFFFFFFFFFFFFFFFFFFFFFFFFFFFFFFFFFFFFFFF,F,,
@FS10000125:27:BPA73017-1634:1:1101:1120:1280 2:N:0:1
ATTTCTTTGAGCGTACTCGACGAAGTTTTGAGGGGGGGGGGGGGGGGA
+
,FFFFFFFFFFFFFFFFFFFFFFFFFFFFFFFFFFFFFFFFFFFFFF,
@FS10000125:27:BPA73017-1634:1:1101:1570:1280 2:N:0:1
CTGATCTTGAGCGTACTCGACGAAGTTTGACGGGGGGCGGGGGGGGGG
+
:F,FFFFFFFFFFFFFFFFFFFFFFFF,:FFFFFFFFFFFFFFFFFF:
@FS10000125:27:BPA73017-1634:1:1101:1810:1280 2:N:0:1
GCGAATTTGAGCGTACTCGACGAAGTTGTTGGGGGGGGGGGGGGGAGA
+
,FFFFFFFFFFFFFFFFFFFFFFFFFFFFFFFFFFFFFFFFFFFF:,F
@FS10000125:27:BPA73017-1634:1:1101:1880:1280 2:N:0:1
TCTCGTTTGAGCGTACTCGACGAAGTTCAGTGGGGGGGGGGGGGGGAA
+
FFFFFFFFFFFFFFFFFFFFFFFFFFFFFFFFFFFFFFFFFFFFFFFF
@FS10000125:27:BPA73017-1634:1:1101:1940:1280 2:N:0:1
TTTAATTTGAGCGTACTCGACGAAGTTATAAGGGGGGGGGGGGGGAAA
+
,,FFFFFFFFFFFFFFFFFFFFFFFFFFFFFFFFFFFFFFFFFFFFF:
@FS10000125:27:BPA73017-1634:1:1101:3290:1280 2:N:0:1
TTCGATTTGAGCGTACTCGACGAAGTTGGGCGGGGGGGGGGGGGGGAA
+
FFFFFFFFFFFFFFFFFFFFFFFFFFFFFFFFFFFFFFFFFFFFFFFF
@FS10000125:27:BPA73017-1634:1:1101:4500:1280 2:N:0:1
TAAAGATTGAGCGTACTCGACGAAGTTTCACGGGGGGGGGGGGGGGAA
+
:,FFFFFFFFFFFFFFFFFFFFFFFFFFFFFFFFFFFFFFFFFFFF,:
@FS10000125:27:BPA73017-1634:1:1101:4530:1280 2:N:0:1
TTCCGGTTGAGCGTACTCGACGAAGTTTTAGGGGGGGGGGGGGGGGGA
+
FFFFFFFFFFFFFFFFFFFFFFFFFFFFFFFFFFFFFFFFFFFFFFFF
@FS10000125:27:BPA73017-1634:1:1101:7170:1280 2:N:0:1
TCATGTGTTGAGCGTACTCGACGAAGTTTTACGGGGGGGGGGGGGGGG
+
FFFFFFFFFFFFFFFFFFFFFFFFF:FFFFFFFFFFFFFFF:,F:,:F
@FS10000125:27:BPA73017-1634:1:1101:9080:1280 2:N:0:1
ATCTCCTTGAGCGTACTCGACGAAGTTCCACGGGGGGGGGGGGGGGGG
+
,F,:,FFFFFFFFF:FFF:FFF:FFFFFF,,F:FFFFFFFF,,,,::F
@FS10000125:27:BPA73017-1634:1:1101:9780:1280 2:N:0:1
TTAAGGTTGAGCGTACTCGACGAAGTTGGTCGGGGGGGGGGGGGGGGG
+
,FFFFFFFFFFFFFFFFFFFFFFFFFFFFFFFFFFFFFFFFFFFFF::
@FS10000125:27:BPA73017-1634:1:1101:9830:1280 2:N:0:1
TTGTTCTTGAGCGTACTCGACGAAGGGGGGGGGGGGGGGAGATCGGAA
+
,FFFFFFFFFFFFFFFFFFFFFFFFFFFFFFFFFFFFFF:,FF:,,F:
@FS10000125:27:BPA73017-1634:1:1101:10240:1280 2:N:0:1
TTTAGCTTGAGCGTACTCGACGAAGTTAGCAGGGGGGGGGGGGGGGGG
+
FFFFFFFFFFFFFFFFFFFFFFFFFFFFFFFFFFFFFFFFFFFFFFFF
@FS10000125:27:BPA73017-1634:1:1101:10560:1280 2:N:0:1
TTACATTTGAGCGTACTCGACGAAGTTGGATGGGGGGGGGGGGGGGAA
+
FFFFFFFFFFFFFFFFFFFFFFFFFFFFFFFFFFFFFFFFFFFFFFFF
@FS10000125:27:BPA73017-1634:1:1101:11030:1280 2:N:0:1
TATTTCTTGAGCGTACTCGACGAAGTTCCATGGGGGGGGGGGGGGGAA
+
FFFFFFFFFFFFFFFFFFFFFFFFFFFFFFFFFFFFFFFFFF::::,,
@FS10000125:27:BPA73017-1634:1:1101:11260:1280 2:N:0:1
TAATTCTTGAGCGTACTCGACGAAGTTTTGCGGGGGGGGGGGGGGGAA
+
FFFFFFFFFFFFFFFFFFFFFFFFFFFFFFFFFFFFFFFFFFFFFFFF
@FS10000125:27:BPA73017-1634:1:1101:11380:1280 2:N:0:1
ATTGATTTGAGCGTACTCGACGAAGTTCAGGGGGGGGGGGGGGGGAAA
+
FFFFFFFFFFFFFFFFFFFFFFFFFFFFFFFFFFFFFFFFFFFF,,F,
@FS10000125:27:BPA73017-1634:1:1101:11620:1280 2:N:0:1
CTGCGATTGAGCGTACTCGACGAAGTTACAGGGGGGGGGGGGGGGGGG
+
FFFFFFFFFFFFFFFFFFFFFFFFFFFFFFFFFFFFFFFFFFFFFFF,
@FS10000125:27:BPA73017-1634:1:1101:11660:1280 2:N:0:1
CCTTGTTTGAGCGTACTCGACGAAGTTACGTGGGGGGGGGGGGGGGGG
+
FF,,,:FFFFFFFFFFFFFFFFFFFFFFFFFFFFFFFFFFFFFF,,,F
@FS10000125:27:BPA73017-1634:1:1101:11850:1280 2:N:0:1
ACGGTTTTGAGCGTACTCGACGAAGTTGGGTGGGGGGGGGGGGGGAAA
+
FFFFFFFFFFFFFFFFFFFFFFFFFFFFFFFFFFFFFFFFFFFFF:FF
@FS10000125:27:BPA73017-1634:1:1101:12150:1280 2:N:0:1
TTGTACTTGAGCGTACTCGACGAAGTTGCAAGGGGGGGGGGGGGGGAA
+
,,FFFFFFFFFFFFFFFFFFFFFFFFFFFFFFFFFFFFFFFFFFF,F:
@FS10000125:27:BPA73017-1634:1:1101:12360:1280 2:N:0:1
AAAGAATTGAGCGTACTCGACGAAGTTGCTAGGGGGGGGGGGGGGGGA
+
FFFFFFFFFFFFFFFFFFFFFFFFFFFFFFFFFFFFFFFFFFFFFF,F
@FS10000125:27:BPA73017-1634:1:1101:12400:1280 2:N:0:1
ATTGGTTTGAGCGTACTCGACGAAGCTGGAAGGGGGGGGGGGGGGAAA
+
FFFFFFFFFFFFFFFFFFFFFFFFFFFFFFFFFFFFFFFFFFFFFFF:
@FS10000125:27:BPA73017-1634:1:1101:12700:1280 2:N:0:1
TTCTTTTTGAGCGTACTCGACGAAGTTTACATGGGGGGGGGGGGGGAA
+
F,F,,:FFFFFFFFFFFFFFFFFFFFFF,F,FFFFFFFFFF:FF:,,F
@FS10000125:27:BPA73017-1634:1:1101:12830:1280 2:N:0:1
CCATATTTGAGCGTACTCGACGAAGTTCACGGGGGGGGGGGGGGGAAT
+
FFFFFFFFFFFFFFFFFFFFFFFFFFFFFFFFFFFFFFFFFFF:,,,:
@FS10000125:27:BPA73017-1634:1:1101:13910:1280 2:N:0:1
TCTCCATTGAGCGTACTCGACGAAGTTCACGGGGGGGGGGGGGGGGGA
+
FFF::FFFFFFFFFFFFFFFFFFFFFFF:FF,FFFFFFFFFFF::,,F
@FS10000125:27:BPA73017-1634:1:1101:13960:1280 2:N:0:1
CTAGAATTGAGCGTACTCGACGAAGTTGGGGGGGGGGGGGGGAATTCG
+
F:FFF:FFFFFFFFFFFFFFFFFFFFFFFFFFFFFFFFFFF,,:,,,:
@FS10000125:27:BPA73017-1634:1:1101:14100:1280 2:N:0:1
TTTATATTGAGCGTACTCGACGAAGTTCCAAGGGGGGGGGGGGGGGAA
+
FFFFFFFFFFFFFFFFFFFFFFFFFFFFFFFFFFFFFFFFFFFFFF:F
@FS10000125:27:BPA73017-1634:1:1101:14700:1280 2:N:0:1
TAATCCTTGAGCGTACTCGACGAAGTTTGCAGGGGGGGGGGGGGGGGA
+
,:FFFFFFFFFFFFFFFFFFFFFFFFFFFFFFFFFFFFFFFFFFF:,F
@FS10000125:27:BPA73017-1634:1:1101:15310:1280 2:N:0:1
AACCCATTGAGCGTACTCGACGAAGTTGGTCCGGGGGGGGGGGGGGAA
+
,,FFFFFFFFFFFFFFFFFFFFFFFFF,,:,FFFFFFFFFFFFFF,,F
@FS10000125:27:BPA73017-1634:1:1101:16040:1280 2:N:0:1
CTGATATTGAGCGTACTCGACGAAGTTTTATGGGGGGGGGGGGGGGGG
+
F:FFFFFFFFFFFFFFFFFFFFFFFFFFFFFFFFFFFFFFFFFFFFFF
@FS10000125:27:BPA73017-1634:1:1101:1530:1290 2:N:0:1
CCTACCTTGAGCGTACTCGACGAAGTTAGCTGGGGGGGGGGGGGGGAA
+
FFFFFFFFFFFFFFFFFFFFFFFFFFFFFFFFFFFFFFFFFFFF:,:F
@FS10000125:27:BPA73017-1634:1:1101:2790:1290 2:N:0:1
CGGGACTTGAGCGTACTCGACGAAGTTATGTAGGGGGGGGGGGGGGGG
+
,,:,FFFFFFFFFFFFFFFFFFFFFFFFFFFFFFFFFFFFFFFFF,F:
@FS10000125:27:BPA73017-1634:1:1101:3040:1290 2:N:0:1
AATGTTTTGAGCGTACTCGACGAAGTTTGCGGGGGGGGGGGGGGGAAA
+
FF:FFFFFFFFFFFFFFFFFFFFFFFFFFFFFFFFFFFFFFFFFFF,:
@FS10000125:27:BPA73017-1634:1:1101:3180:1290 2:N:0:1
ATAATGTTGAGCGTACTCGACGAAGTTCCTAGGGGGGGGGGGGGGGAA
+
,FFFFFFFFFFFFFFFFFFFFFFFFFFFFFFFFFFFFFFFFFFFFFFF
@FS10000125:27:BPA73017-1634:1:1101:3390:1290 2:N:0:1
GCTTTATTGAGCGTACTCGACGAAGTTGTCGGGGGGGGGGGGGGGAAT
+
,FFFFFFFFFFFFFFFFFFFFFFFFFFFFFFFFFFFFFFFFFFF,FF,
@FS10000125:27:BPA73017-1634:1:1101:3770:1290 2:N:0:1
TCCGATTTGAGCGTACTCGACGAAGTTATAGGGGGGGGGGGGGGAAAT
+
,FFFFFFFFFFFFFFFFFFFFFFFFFFFFFFFFFFFFFFFFFFFFFFF
@FS10000125:27:BPA73017-1634:1:1101:3780:1290 2:N:0:1
ATTTATTTGAGCGTACTCGCGAAGTTACTAGGGGGGGGGGGGGGGAAA
+
,::FFFFFFFFFFFFFFFFFFFFFFFFFFFFFFFFFFFFFFFFFF,:F
@FS10000125:27:BPA73017-1634:1:1101:3930:1290 2:N:0:1
CCAGGATTGAGCGTACTCGACGAAGTTGGGGGGGGGGGGGGGGGGGAA
+
FF,:::FFFFFFFFFFFFFFFFFFF:FF:FFFFFFFFFFFF:F::F,:
@FS10000125:27:BPA73017-1634:1:1101:4260:1290 2:N:0:1
CTTCTTTTGAGCGTACTCGACGAAGTTGATCGGGGGGGGGGGGGGGAA
+
FFFFFFFFFFFFFFFFFFFFFFFFFFFFFFFFFFFFFFFFFFFFFFF:
@FS10000125:27:BPA73017-1634:1:1101:4460:1290 2:N:0:1
TTAGCTTTGAGCGTACTCGACGAAGTTCATTGGGGGGGGGGGGGGGAA
+
,FF:FFFFFFFFFFFFFFFFFFFFFFFFF,FFFFFFFFFFFFFFF,:F
@FS10000125:27:BPA73017-1634:1:1101:4550:1290 2:N:0:1
TTTCCATTGAGCGTACTCGACGAAGTTAAGAGGGGGGGGGGGGGGGGA
+
FFFFFFFFFFFFFFFFFFFFFFFFFFFFFFFFFFFFFFFFFFFFFFFF
@FS10000125:27:BPA73017-1634:1:1101:4950:1290 2:N:0:1
ACTATCTTGAGCGTACTCGACGAAGTTAGTTGGGGGGGGGGGGGGGGG
+
F:::,FFFFFFFFFFFFFFFFFFFFFF,,FFFFFFFFFFFFFFFF,,F
@FS10000125:27:BPA73017-1634:1:1101:6080:1290 2:N:0:1
CACACCTTGAGCGTACTCGACGAAGTTATCGGGGGGGGGGGGGGGGGG
+
FFFFFFFFFFFFFFFFFFFFFFFFFFFFFFFFFFFFFFFFFFF:F,:F
@FS10000125:27:BPA73017-1634:1:1101:6230:1290 2:N:0:1
TCAAATTTGAGCGTACTCGACGAAGTTATTAGGGGGGGGGGGGAGGAA
+
FFFF,FFFFFFFFFFFFFFFFFFFFFF:FF,FFFF:FFFF:,F,F,F:
@FS10000125:27:BPA73017-1634:1:1101:6420:1290 2:N:0:1
TCAGTATTGAGCGTACTCGACGAAGTTATAAGGGGGGGGGGGGGGGGA
+
FFFFFFFFFFFFFFFFFFFFFFFFFFFFFFFFFFFFFFFFFFFFFFFF
@FS10000125:27:BPA73017-1634:1:1101:6910:1290 2:N:0:1
ATTCCATTGAGCGTACTCGACGAAGTTAATAGGGGGGGGGGGGGGGGG
+
FFFFFFFFFFFFFFFFFFFFFFFFFFFFFFFFFFFFFFFFFFFFFFF,
@FS10000125:27:BPA73017-1634:1:1101:7830:1290 2:N:0:1
CTGTTTTTGAGCGTACTCGACGAAGTTAAGTGGGGGGGGGGGGGGGGG
+
F,:FFFFFFFFFFFFFFFFFFFFFFFFFFFFFFFFFFFFFFFFF:,,F
@FS10000125:27:BPA73017-1634:1:1101:7940:1290 2:N:0:1
GTAGGTTTGAGCGTACTCGACGAAGTTTACAGGGGGGGGGGGGGGGGG
+
,:F,F,FFFFFFFFFFFFFFFFFFFFF,,,:FFFFFFFFFF:FF:FF:
@FS10000125:27:BPA73017-1634:1:1101:7980:1290 2:N:0:1
TCCTTATTGAGCGTACTCGACGAAGTTCTTTGGGGGGGGGGGGGGGGA
+
FFFFFFFFFFFFFFFFFFFFFFFFFFFFFFFFFFFFFFFFFFFFFFFF
@FS10000125:27:BPA73017-1634:1:1101:8460:1290 2:N:0:1
ACGTGGTTGAGCGTACTCGACGAAGTTTACGGGGGGGGGAGGGGGGGG
+
FFFFFFFFFFFFFFFFFFFFFFFFFFFFFFFFFFFFFFFFFFFFFFF:
@FS10000125:27:BPA73017-1634:1:1101:8970:1290 2:N:0:1
ATCGCATTGAGCGTACTCGACGAAGTTTGCAGGGGGGGGGGGGGGGAA
+
:FFFFFFFFFFFFFFFFFFFFFFFFFFFFFFFFFFFFFFFFFFFF:FF
@FS10000125:27:BPA73017-1634:1:1101:9110:1290 2:N:0:1
ATGGACTTGAGCGTACTCGACGAAGTTCTGGGGGGGGGGGGGGAAATT
+
:FFFFFFFFFFFFFFFFFFFFFFFFFFFFFFFFFFFFFFFFFFFFF,,
@FS10000125:27:BPA73017-1634:1:1101:9440:1290 2:N:0:1
AACAGTTTGAGCGTACTCGACGAAGTTCAGTGGGGGGGGGGGGGGGAA
+
F,FFFFFFFFFFFFFFFFFFFFFFFFFFFFFFFFFFFFFFFFFF::F,
@FS10000125:27:BPA73017-1634:1:1101:10710:1290 2:N:0:1
CCCTTTTTGAGCGTACTCGACGAAGTTATCAGGGGGGGGGGGGGGGAA
+
:FFFF:FFFFFFFFFFFFFFFFFFFFFFFFFFFFFFFFFFF::::,::
@FS10000125:27:BPA73017-1634:1:1101:11200:1290 2:N:0:1
CCTATCTTGAGCGTACTCGACGAAGTTACGAGGGGGGGGGGGGGGGAA
+
FFFFFFFFFFFFFFFFFFFFFFFFFFFFFFFFFFFFFFFFFFFFFFFF
@FS10000125:27:BPA73017-1634:1:1101:11770:1290 2:N:0:1
TTGCTTTTGAGCGTACTCGACGAAGTTGGAGGGGGGGGGGGGGGGGGG
+
F,FFFFFFFFFFFFFFFFFFFFFFFFFFFFFFFFFFFFFFFFFFFFFF
@FS10000125:27:BPA73017-1634:1:1101:11790:1290 2:N:0:1
TTAGCATTGAGCGTACTCGACGAAGTTCTACGGGGGGGGGGGGGGGAA
+
FFFFFFFFFFFFFFFFFFFFFFFFFFFFFFFFFFFFFFFFFFFF:::,
@FS10000125:27:BPA73017-1634:1:1101:13440:1290 2:N:0:1
TTAAACTTGAGCGTACTCGACGAAGTTCAATGGGGGGGGGGGGGGGGA
+
,:FFFFFFFFFFFFFFFFFFFFFFFFFFFFFFFFFFFFFFFFFFFF,:
@FS10000125:27:BPA73017-1634:1:1101:13630:1290 2:N:0:1
CTGGTTTTGAGCGTACTCGACGAAGTTCCAAAGGGGGGGGGGGGGGGA
+
F,FFFFFFFFFFFFFFFFFFFFFFFFFFFFFFFFFFFFFFFFFFFF,F
@FS10000125:27:BPA73017-1634:1:1101:14020:1290 2:N:0:1
TATCTCTTGAGCGTACTCGACGAAGTTAATAGGGGGGGGGGGGGGGGG
+
FFFFFFFFFFFFFFFFFFFFFFFFFFFFFFFFFFFFFFFFFFFFFFF:
@FS10000125:27:BPA73017-1634:1:1101:15140:1290 2:N:0:1
GTATTGTTGAGCGTACTCGACGAAGTTTTAGGGGGGGGGGGGGGGGAA
+
,FFFFFFFFFFFFFFFFFFFFFFFFFFFFFFFFFFFFFFFFFFFFF,:
@FS10000125:27:BPA73017-1634:1:1101:16120:1290 2:N:0:1
ATATTGTTGAGCGTACTCGACGAAGTTGCAAGGGGGGGGGGGGGGGAA
+
FFFFFFFFFFFFFFFFFFFFFFFFFFFFFFFFFFFFFFFFFFFFFF:F
@FS10000125:27:BPA73017-1634:1:1101:1640:1300 2:N:0:1
TTAGGGTTGAGCGTACTCGACGAAGTTTGGCGGGGGGGGGGGGGGGAA
+
FFFFFFFFFFFFFFFFFFFFFFFFFFFFFFFFFFFFFFFFFFFFFF,F
@FS10000125:27:BPA73017-1634:1:1101:2240:1300 2:N:0:1
AATCGATTGAGCGTACTCGACGAAGTTGGCAGGGGGGGGGGGGGGGGA
+
,F,,,FFFFFFFFFFFFFFFFFFFFFFFFFFFFFFFFFFFFFFFFF,,
@FS10000125:27:BPA73017-1634:1:1101:2330:1300 2:N:0:1
ATCGTTTTGAGCGTACTCGACGAAGTTTGAAGGGGGGGGGGGGGGGGA
+
F,FFFFFFFFFFFFFFFFFFFFFFFFFFFFFFFFFFFFFFFFFFFFFF
@FS10000125:27:BPA73017-1634:1:1101:2360:1300 2:N:0:1
CACCGGTTGAGCGTACTCGACGAAGTTGGTAGGGGGGGGGGGGGGAAA
+
FFFFFFFFFFFFFFFFFFFFFFFFFFFFFFFFFFFFFFFFFFFFFF,,
@FS10000125:27:BPA73017-1634:1:1101:2600:1300 2:N:0:1
ATAATCTTGAGCGTACTCGACGAAAGTTGGTCGGGAGGGGGGGGGGGG
+
,,FFFFFFFFFFFFFFFFFFFFFFFFFFFFFFFFFFFFFFFFFFFFF,
@FS10000125:27:BPA73017-1634:1:1101:3360:1300 2:N:0:1
GTAGAATTGAGTACTCGACGAAGTTTGAAGGGGGGAGGGGGGGGGGGG
+
,FFFFFFFFFFFFFFFFFFFFFFFFFFFFFFFFFFFFFFFFFFFFFFF
@FS10000125:27:BPA73017-1634:1:1101:3610:1300 2:N:0:1
TCTATCTTGAGCGTACTCGACGAAGTTACTCGGGGGGGGGGGGGGGGA
+
FFFFFFFFFFFFFFFFFFFFFFFFFFFFFFFFFFFFFFFFFFFFFFFF
@FS10000125:27:BPA73017-1634:1:1101:3750:1300 2:N:0:1
TTGACCTTGAGCGTACTCGACGAAGTTGCTAGGGGGGGGGGGGGGGGG
+
F,FFFFFFFFFFFFFFFFFFFFFFFFFFFFFFFFFFFFFFFFFFFF:F
@FS10000125:27:BPA73017-1634:1:1101:4290:1300 2:N:0:1
TTCGTATTGAGCGTACTCGACGAAGTTAATGGGGGGGGGGGGGGGAAA
+
FFFFFFFFFFFFFFFFFFFFFFFFFFFFFFFFFFFFFFFFFFFF:F,,
@FS10000125:27:BPA73017-1634:1:1101:4700:1300 2:N:0:1
CATCGGTTGAGCGTACTCGACGAAGTTTAGGGGGGGGGGGGGGGGAAA
+
FFFFFFFFFFFFFFFFFFFFFFFFFFFFFFFFFFFFFFFFF,FF,F:,
@FS10000125:27:BPA73017-1634:1:1101:5270:1300 2:N:0:1
TTATTTTTGAGCGTACTCGACGAAGTTTAACAGGGGGGGGGGGGGGGA
+
FF:,F:FFFFFFFFFFFFFFFFFFFFFFFFF:FFFFFFFFFFFFFF:F
@FS10000125:27:BPA73017-1634:1:1101:5770:1300 2:N:0:1
ATCTGTTTGAGCGTACTCGACGAAAGGGGGGGGGGGGGGGAATTCGGA
+
:FFFFFFFFFFFFFFFFFFFFFFFFFFFFFFFFFFFFFFF:,,F:,,:
@FS10000125:27:BPA73017-1634:1:1101:6210:1300 2:N:0:1
AAGCCCTTGAGCGTACTCGACGAAGTTCCAAGGGGGGGGGGGGGGGAA
+
FFFFFFFFFFFFFFFFFFFFFFFFFFFFFFFFFFFFFFFFFFFFF:FF
@FS10000125:27:BPA73017-1634:1:1101:7120:1300 2:N:0:1
AATGGATTGAGCGTACTCGACGAAGTTCAACGGGGGGGGGGGGGGGGA
+
FFFFFFFFFFFFFFFFFFFFFFFFFFFFFFFFFFFFFFFFFFFFFF,F
@FS10000125:27:BPA73017-1634:1:1101:7160:1300 2:N:0:1
CTATTCTTGAGCGTACTCGACGAAGTTACTCGGGGGGGGGGGGGGGGA
+
FFFFFFFFFFFFFFFFFFFFFFFFFFFFFFFFFFFFFFFFFFFFFFFF
@FS10000125:27:BPA73017-1634:1:1101:8710:1300 2:N:0:1
TTACTATTGAGCGTACTCGACGAAGTTACAGGGGGGGGGGGGGGGAAA
+
FFFFFFFFFFFFFFFFFFFFFFFFFFFFFFFFFFFFFFFFFFFF,FF,
@FS10000125:27:BPA73017-1634:1:1101:8890:1300 2:N:0:1
TTTGAATTGAGCGTACTCGACGAAGTTAGTAGGGGGGGGGGGGGGGAA
+
F,F:FFFFFFFFFFFFFFFFFFFFFFFFFFFFFFFFFFFFFFFFFFFF
@FS10000125:27:BPA73017-1634:1:1101:9330:1300 2:N:0:1
TCCCATTTGAGCGTACTCGACGAAGTTCCCAGGGGGGGGGGGGGGGGA
+
,F,F::FFFFFFFFFFFFFFF,FFFFFF::FFFFFFFFFFFFFFFFF:
@FS10000125:27:BPA73017-1634:1:1101:9470:1300 2:N:0:1
TATAACTTGAGCGTACTCGACGAAGTTGTAGGGGGGGGGGGGGGGGAA
+
FFFFFFFFFFFFFFFFFFFFFFFFFFFFFFFFFFFFFFFFFFFFFFFF
@FS10000125:27:BPA73017-1634:1:1101:9620:1300 2:N:0:1
ACTTCCTTGAGCGTACTCGACGAGGTTCTTCGGGGGGGGGGGGGGGGG
+
,F,,,:FFFFFFFFFFFFFFFFF,:FF,F,,FFFFFFFFFFFFF:F:,
@FS10000125:27:BPA73017-1634:1:1101:10430:1300 2:N:0:1
TTAGTTTTGAGCGTACTCGACGAAGTTGAAAGGGGGGGGGGGGGGGAA
+
FFFFFFFFFFFFFFFFFFFFFFFFF:FFFFFFFFFFFFFFFFFFF,FF
@FS10000125:27:BPA73017-1634:1:1101:10600:1300 2:N:0:1
TCCCATTTGAGCGTACTCGACGAAGGGGGGGGGGGGGGGAGATCGGAA
+
,FFFFFFFFFFFFFFFFFFFFFFFFFFFFFFFFFFFFFF:,,F:,,::
@FS10000125:27:BPA73017-1634:1:1101:12600:1300 2:N:0:1
TTCTAATTGAGCGTACTCGACGAAGTTGTTGGGGGGGGGGGGGGGAAA
+
FFFFFFFFFFFFFFFFFFFFFFFFFFFFFFFFFFFFFFFFFFFF,F:,
@FS10000125:27:BPA73017-1634:1:1101:12680:1300 2:N:0:1
TTCGCTTTGAGCGTACTCGACGAAGTTAATGGGGGGGGGGGGGGGAAA
+
FFFFFFFFFFFFFFFFFFFFFFFFFFFFFFFFFFFFFFFFFFFF:F,F
@FS10000125:27:BPA73017-1634:1:1101:12970:1300 2:N:0:1
CATCGTTTGAGCGTACTCGACGAAGTTGCAAGGGGGGGGGGGGGGGAA
+
FFFFFFFFFFFFFFFFFFFFFFFFFFFFFFFFFFFFFFFFFFFFFFF:
@FS10000125:27:BPA73017-1634:1:1101:13530:1300 2:N:0:1
AAGTATTTGAGCGTACTCGACGAAGTTTGCCGGGGGGGGGGGGGGGAA
+
,,,,FFFFFFFFFFFFFFFFFFFFFFF,,:FFFFFFFFFFFFFFF:,,
@FS10000125:27:BPA73017-1634:1:1101:13890:1300 2:N:0:1
TTTTTATTGAGCGTACTCGACGAAGTTACGAGGGGGGGGGGGGGGGGG
+
:,,,,FFFFFFFFFFFFFFFFFFFFFF,FF,FFFFFFFFFFFFFFF,:
@FS10000125:27:BPA73017-1634:1:1101:13910:1300 2:N:0:1
AATCCATTGAGCGTACTCGACGAAGTTCAATGGGGGGGGGGGGGGGGA
+
FFFFFFFFFFFFFFFFFFFFFFFFFFFFFFFFFFFFFFFFFFFFF:,,
@FS10000125:27:BPA73017-1634:1:1101:14340:1300 2:N:0:1
AGTCTATTGAGCGTACTCGACGAAGTTAGCAGGGGGGGGGGGGGGGAA
+
,,FFFFFFFFFFFFFFFFFFFFFFFFFFFFFFFFFFFFFFF,::F,:F
@FS10000125:27:BPA73017-1634:1:1101:14600:1300 2:N:0:1
ATCTTGTTGAGCGTACTCGACGAAGTTTAGTGGGGGGGGGGGGGGGAA
+
F,FFFFFF:FFF:F::FF::F:FFFFFFFFFFFFFFFFFFFFFF:FFF
@FS10000125:27:BPA73017-1634:1:1101:15410:1300 2:N:0:1
TAGATTTTGAGCGTACTCGACGAAGTTACCAGGGGGGGGGGGGGGGAA
+
FFFFFFFFFFFFFFFFFFFFFFFFFFFFFFFFFFFFFFFFFFFFFFFF
@FS10000125:27:BPA73017-1634:1:1101:1390:1310 2:N:0:1
TATTGATTGAGCGTACTCGACGAAGGGGGGGGGGGGGGGGAAATCGGA
+
FFFFFFFFFFFFFFFFFFFFFFFFFFFFFFFFFFFFFFF:::,F,,,:
@FS10000125:27:BPA73017-1634:1:1101:1560:1310 2:N:0:1
TTTCTCTTGAGCGTACTCGACGAAGTTAACCGGGGGGGGGGGGGGGAA
+
F,FFFFFFFFFFFFFFFFFFFFFFFFFFFFFFFFFFFFFFFFFFFFFF
@FS10000125:27:BPA73017-1634:1:1101:2010:1310 2:N:0:1
TTAGTTTTGAGCGTACTCGACGAAGTTAGAGGGGGGGGGGGGGGGAAT
+
,,FFFFFFFFFFFFFFFFFFFFFFFFFFFFFFFFFFFFFFFFFF,F,,
@FS10000125:27:BPA73017-1634:1:1101:2550:1310 2:N:0:1
ATCCTATTGAGCGTACTCGACGAAGTTGGCCGGGGGGGGGGGGGGGAA
+
FFFFFFFFFFFFFFFFFFFFFFFFFFFFFFFFFFFFFFFFFFFFF:FF
@FS10000125:27:BPA73017-1634:1:1101:2750:1310 2:N:0:1
TTCTCTTTGAGCGTACTCGACGAAGTTACAAGGGGGGGGGGGGGGGAG
+
,FFF,FFFFFFFFFFFFFFFFFFFFFFFF:,FFFFFFFFFFFFF,F,:
@FS10000125:27:BPA73017-1634:1:1101:4130:1310 2:N:0:1
TGGCGTTTGAGCGTACTCGACGAAGTTTGAGGGGGGGGGGGGGGGGGA
+
,FFFFFFFFFFFFFFFFFFFFFFFFFFFFFFFFFFFFFFFFFFFFFFF
@FS10000125:27:BPA73017-1634:1:1101:5360:1310 2:N:0:1
TCCTTATTGAGCGTACTCGACGAAGTTGCAAGGGGGGGGGGGGGGGGA
+
,FFFFFFFFFFFFFFFFFFFFFFFFFFFFFFFFFFF,FFFFF:FFFFF
@FS10000125:27:BPA73017-1634:1:1101:5490:1310 2:N:0:1
ATAGTTTTGAGCGTACTCGACGAAGTTCAGCGGGGGGGGGGGGGGGGG
+
FFFFFFFFFFFFFFFFFFFFFFFFFFFFFFFFFFFFFFFFFFFFFFFF
@FS10000125:27:BPA73017-1634:1:1101:6030:1310 2:N:0:1
CTGTTTTTGAGCGTACTCGACGAAGTTTATAGGGGGGGGGGGGGGGGG
+
FFFFFFFFF:FFFFFFFFFFFFFFFFFFFFFFFFFFFFFFFFF::,,:
@FS10000125:27:BPA73017-1634:1:1101:6650:1310 2:N:0:1
TTGATTTTGAGCGTACTCGACGAAGTTCGGGGGGGGGGGGGGGAGATC
+
,,FFFFFFFFFFFFFFFFFFFFFFFFFFFFFFFFFFFFFFFFFF,,FF
@FS10000125:27:BPA73017-1634:1:1101:7160:1310 2:N:0:1
ATCCGTTTGAGCGTACTCGACGAAGTTGGGAGGGGGGGGGGGGGGGAA
+
:F,F,FFFFFFFFFFFFFFFFFFFFFFF:FFFFFFFFFFFFFFFF:FF
@FS10000125:27:BPA73017-1634:1:1101:7470:1310 2:N:0:1
TCGCACTTGAGCGTACTCGACGAAGTTCGATGGGGGGGGGGGGGGGGA
+
,FFFFFFFFFFFFFFFFFFFFFFFFFFFFFFFFFFFFFFFFFFFFFFF
@FS10000125:27:BPA73017-1634:1:1101:7520:1310 2:N:0:1
TCACTCTTGAGCGTACTCGACGAAGTTTAATGGGGGGGGGGGGGGAAG
+
:FFFFFFFFFFFFFFFFFFFFFFFFFFFFFFFFFFFFFFFFFFFF:,,
@FS10000125:27:BPA73017-1634:1:1101:7730:1310 2:N:0:1
GATTAGTTGAGCGTACTCGACGAAGTTAGCTGGGGGGGGGGGGGGGAA
+
:FFFFFFFFFFFFFFFFFFFFFFFFFFFFFFFFFFFFFFFFFFFFF,:
@FS10000125:27:BPA73017-1634:1:1101:9120:1310 2:N:0:1
CTCTCGTTGAGCGTACTCGACGAAGTTCCAAGGGGGGGGGGGGGGGAA
+
,FFFFFFFFFFFFFFFFFFFFFFFFFFFFFFFFFFFFFFFFFFFFFFF
@FS10000125:27:BPA73017-1634:1:1101:9660:1310 2:N:0:1
TATAATTTGAGCGTACTCGACGAAGTTCATCGGGGGGGGGGGGGGGAA
+
F,FFFFFFFFFFFFFFFFFFFFFFFFFFFFFFFFFFFFFFFFFFFF,:
@FS10000125:27:BPA73017-1634:1:1101:11400:1310 2:N:0:1
TTGATTTTGAGCGTACTCGACGAAGTTGCTGGGGGGGGGGGGGGGAAT
+
,FFFFFFFFFFFFFFFFFFFFFFFFFFFFFFFFFFFFFFFFFF:,:F,
@FS10000125:27:BPA73017-1634:1:1101:11780:1310 2:N:0:1
CATGGTTTGAGCGTACTCGACGAAGTTTGTGGGGGGGGGGGGGGGAAA
+
FFFFFFFFFFFFFFFFFFFFFFFFFFFFFFFFFFFFFFFFFFFFFF:,
@FS10000125:27:BPA73017-1634:1:1101:11850:1310 2:N:0:1
ATATGGTTGAGCGTACTCGACGAAGTTACAAGGGGGGGGGGGGGGGAA
+
F,FFFFFFFFFFFFFFFFFFFFFFFFFFFFFFFFFFFFFFFFFFF:FF
@FS10000125:27:BPA73017-1634:1:1101:12810:1310 2:N:0:1
AGCCGTTTGAGCGTACTCGACGAAGTTGAGCGGGGGGGGGGGGGGAAA
+
F:FFFFFFFFFFFFFFFFFFFFFFFFFFFFFFFFFFFFFFFFF::FF,
@FS10000125:27:BPA73017-1634:1:1101:12900:1310 2:N:0:1
CGCGTTTTGAGCGTACTCGACGAAGTTTTGGGGGGGGGGGGGGGGGGG
+
FFFFFFFFFFFFFFFFFFFFFFFFFFFFFFFFFFFFFFFFFFFFFFFF
@FS10000125:27:BPA73017-1634:1:1101:13120:1310 2:N:0:1
AGCATTTTGAGCGTACTCGACGAAGGGGGGGGGGGGGGGAAATCGGAA
+
::FFFFFFFFFFFFFFFFFFFFFFFFFFFFFFFFFFFFF,,::,,,F,
@FS10000125:27:BPA73017-1634:1:1101:13290:1310 2:N:0:1
TTATGCTTGAGCGTACTCGACGAAGTTAGACGGGGGGGGGGGGGGAGA
+
FFFF:FFFFFFFFFFFFFFFFFFFFFFFFFFFFFFFFFFFFFFF,:,,
@FS10000125:27:BPA73017-1634:1:1101:13930:1310 2:N:0:1
TCTCCATTGAGCGTACTCGACGAAGTTCACGGGGGGGGGGGGGGGAAA
+
FFFFFFFFFFFFFFFFFFFFFFFFFFFFFFFFFFFFFFFFFFFF,F:,
@FS10000125:27:BPA73017-1634:1:1101:15170:1310 2:N:0:1
CTTTATTTGAGCGTACTCGACGAAGTTACCTGGGGGGGGGGGGGGGAG
+
FFFFFFFFFFFFFFFFFFFFFFFFFFFFFFFFFFFFFFFFFFFFFF,:
@FS10000125:27:BPA73017-1634:1:1101:15470:1310 2:N:0:1
ATGATTTTGAGCGTACTCGACGAAGTTAACAGGGGGGGGGGGGGGGAA
+
FFFFFFFFFFFFFFFFFFFFFFFFFFFFFFFFFFFFFFFFFFFFF:,F
@FS10000125:27:BPA73017-1634:1:1101:16050:1310 2:N:0:1
CTGACGTTGAGCGTACTCGACGAAGTTTGGGGGGGGGGGGGGGGGGGG
+
F,FFFFFFFFFFFFFFFFFFFFFFFFFFFFFFFFFFFFFFFF:,,,,,
@FS10000125:27:BPA73017-1634:1:1101:16480:1310 2:N:0:1
TCTAATTTGAGCGTACTCGACGAAGTTTGTTGGGGGGGGGGGGGGGAA
+
,FFFFFFFFFFFFFFFFFFFFFFFFFFFFFFFFFFFFFFFFFFFF,FF
@FS10000125:27:BPA73017-1634:1:1101:1060:1320 2:N:0:1
AAATATTTGAGCGTACTCGACGAAGTTGGCTGGGGGGGGGGGGGGGGA
+
:FF,F,FFFFFFFFFFFFFFFFFFFFF,FFFFFFFFFFFFFFFFFFFF
@FS10000125:27:BPA73017-1634:1:1101:1590:1320 2:N:0:1
TCTATCTTGAGCGTACTCGACGAAGTTTTCTGGGGGGGGGGGGGGGGA
+
FFFFFFFFFFFFFFFFFFFFFFFFFFFFFFFFFFFFFFFFFFFFFFFF
@FS10000125:27:BPA73017-1634:1:1101:2190:1320 2:N:0:1
TTTGGCTTGAGCGTACTCGACGAAGGGGGGGGGGGGGGGAAATCGGAA
+
,FFFFFFFFFFFFFFFFFFFFFFFFFFFFFFFFFFFFFFF,FF,,,F,
@FS10000125:27:BPA73017-1634:1:1101:2490:1320 2:N:0:1
TTACTATTGAGCGTACTCGACGAAGTTTAAGGGGGGGGGGGGGGGAAT
+
FFFF:FFFFFFFFFFFFFFFFFFFFF:FFFFFFFFFFFFFFFF:,,,,
@FS10000125:27:BPA73017-1634:1:1101:3080:1320 2:N:0:1
TCGGAATTGAGCGTACTCGACGAAGTTATGTGGGGGGGGGGGGGGGAA
+
FFFFFFFFFFFFFFFFFFFFFFFFFFFFFFFFFFFFFFFFFFFFFFFF
@FS10000125:27:BPA73017-1634:1:1101:4270:1320 2:N:0:1
TCGCTATTGAGCGTACTCGACGAAGTTGTTCGGGGGGGGGGGGGGGAA
+
,FF,FFFFFFFFFFFFFFFFFFFFFFFFFFFFFFFFFFFFFFFFF:FF
@FS10000125:27:BPA73017-1634:1:1101:4350:1320 2:N:0:1
CATCTGTTGAGCGTACTCGACGAAGTTAAGGGGGGGGGGGGGGGAAAT
+
F::FFFFFFFFFFFFFFFFFFFFFFFFFFFFFFFFFFFFFFFF,F,,F
@FS10000125:27:BPA73017-1634:1:1101:5660:1320 2:N:0:1
TTCTACTTGAGCGTACTCGACGAAGTTCGGTGGGGGGGGGGGGGGGGA
+
FFFFFFFFFFFFFFFFFFFFFFFFFFFFFFFFFFFFFFFFFFFFFFFF
@FS10000125:27:BPA73017-1634:1:1101:7330:1320 2:N:0:1
TTTAAGTTGAGCGTACTCGACGAAGTTTACCGGGGGGGGGGGGGGGGG
+
FFFFFFFFFFFFFFFFFFFFFFFFFFFFFFFFFFFFFFFFFFFFFFF:
@FS10000125:27:BPA73017-1634:1:1101:7410:1320 2:N:0:1
ATGCAATTGAGCGTACTCGACGAAGTTCAGAGGGGGGGGGGGAGATCG
+
,FFFFFFFFFFFFFFFFFFFFFFFFFFFFFFFFFFFFFFFFFF:FFF:
@FS10000125:27:BPA73017-1634:1:1101:7780:1320 2:N:0:1
TACGTGTTGAGCGTACTCGACGAAGTTCCAGGGGGGGGGGGGGGGGAA
+
FFFFFFFFFFFFFFFFFFFFFFFFFFFFFFFFFFFFFFFFFFFFF,:F
@FS10000125:27:BPA73017-1634:1:1101:7830:1320 2:N:0:1
AACCCGTTGAGCGTACTCGACGAAGTTTCCAGGGGGGGGGGGGGGGAA
+
,,,,,FFFFFFFFFFFFFFFFFFFFFFF:,FFFFFFFFFFF:F::,,F
@FS10000125:27:BPA73017-1634:1:1101:7950:1320 2:N:0:1
TAGCACTTGAGCGTACTCGAAGAAGTTGGCTGGGGGGGGGGGGGGGGG
+
FFFFFFFFFFFFFFFFFFFFFFFFFFFFFFFFFFFFFFFFFFFFFFF:
@FS10000125:27:BPA73017-1634:1:1101:8770:1320 2:N:0:1
CATCTTTTGAGCGTACTCGACGAAGTTACCAGGGGGGGGGGGGGGGAA
+
F:,,:FFFFFFFFFFFFFFFF:FFFFFFFFFFFFFFFFFFFF,,,,,,
@FS10000125:27:BPA73017-1634:1:1101:8990:1320 2:N:0:1
TTATTTTTGAGCGTACTCGACGAAGTTCACAGGGGGGGGGGGGGGGAA
+
FFFFFFFFFFFFFFFFFFFFFFFFFFFFFFFFFFFFFFFFFFF,F,,,
@FS10000125:27:BPA73017-1634:1:1101:9460:1320 2:N:0:1
TATTAATTGAGCGTACTCGACGAAGTTCTGAGGGGGGGGGGGGGGGGA
+
F,FFFFFFFFFFFFFFFFFFFFFFFFFFFFFFFFFFFFFFFFFFFF,F
@FS10000125:27:BPA73017-1634:1:1101:10550:1320 2:N:0:1
ATAGTATTGAGCGTACTCGACGAAGTTAAGGGGGGGGGGGGGGGGAAA
+
FFFFFFFFFFFFFFFFFFFFFFFFFFFFFFFFFFFFFFFFFFFF:FF,
@FS10000125:27:BPA73017-1634:1:1101:10560:1320 2:N:0:1
TTCCCATTGAGCGTACTCGACGAAGTTCCTCGGGGGGGGGGGGGGGGA
+
F:FFFFFFFFFFFFFFFFFFFFFFFFFFFFFFFFFFFFFFFFFFFF,F
@FS10000125:27:BPA73017-1634:1:1101:11540:1320 2:N:0:1
TCTATTTTGAGCGTACTCGACGAAGTTGATGGGGGGGGGGGGGGGGAA
+
FFFF:FFFFFFFFFFFFFFFFFFFFFFFFFFFFFFFFFFFFFFFFF:F
@FS10000125:27:BPA73017-1634:1:1101:11680:1320 2:N:0:1
AATTTGTTGAGCGTACTCGACGAAGTTATGCGGGGGGGGGGGGGGGAA
+
FFFFFFFFFFFFFFFFFFFFFFFFFFFFFFFFFFFFFFFFFFFFF,FF
@FS10000125:27:BPA73017-1634:1:1101:11710:1320 2:N:0:1
TACCGATTGAGCGTACTCGACGAAGTTGTTCGGGGGGGGGGGGGGGGA
+
FFFFFFFFFFFFFFFFFFFFFFFFFFFFFFFFFFFFFFFFFFFFFF,F
@FS10000125:27:BPA73017-1634:1:1101:11990:1320 2:N:0:1
TTCTTTTTGAGCGTACTCGACGAAGTTCAGCGGGGGGGGGGGGGGGAA
+
FFFFFFFFFFFFFFFFFFFFFFFFFFFFFFFFFFFFFFFFFFFFF,FF
@FS10000125:27:BPA73017-1634:1:1101:12370:1320 2:N:0:1
ATGTATTTGAGCGTACTCGACGAAGTTCAGTGGGGGGGGGGGGGGGAA
+
,F,:FFFFFFFFFFFFFFFFFFFFFFFFFFFFFFFFFFFFFFFFF,FF
@FS10000125:27:BPA73017-1634:1:1101:12590:1320 2:N:0:1
ATAAATTTGAGCGTACTCGACGAAGTTGCACGGGGGGGGGGGGGGGAA
+
F:FFFFFFFFFFFFFFFFFFFFFFFFFFFFFFFFFFFFFFFFFF::FF
@FS10000125:27:BPA73017-1634:1:1101:13450:1320 2:N:0:1
TATAGATTGAGCGTACTCGACGAAGGGGGGGGGGGGGGGAAATCGGAA
+
FFFFFFFFFFFFFFFFFFFFFFFFFFFFFFFFFFFFFFF,,,F,,,F,
@FS10000125:27:BPA73017-1634:1:1101:13540:1320 2:N:0:1
AATCTATTGAGCGTACTCGACGAAGTTGAAAGGGGGGGGGGGGGGGAA
+
FFFFFFFFFFFFFFFFFFFFFFFFFFFFFFFFFFFFFFFFFFFFF:FF
@FS10000125:27:BPA73017-1634:1:1101:14700:1320 2:N:0:1
CTAGAATTGAGCGTACTCGACGAAGTTAACCGGGGGGGGGGGGGGGAA
+
FFF,FFFFFFFFFFFFFFFFFFFFFFFFFFFFFFFFFFFFFFFF:,:,
@FS10000125:27:BPA73017-1634:1:1101:14920:1320 2:N:0:1
TTGGACTTGAGCGTACTCGACGAAGTTCTCTGGGGGGGGGGGGGGGGG
+
F,,:FFFFFFFFFFFFFFFFFFFFFFFFFFFFFFFFFFFFFF:F,,,F
@FS10000125:27:BPA73017-1634:1:1101:15070:1320 2:N:0:1
AAGGAATTGAGCGTACTCGACGAAGTGGGGGGGGGGGGGGGAATTCGA
+
FFFFFFFFFFFFFFFFFFFFFFFFFFFFFFFFFFFFFFFF:F,,F:,,
@FS10000125:27:BPA73017-1634:1:1101:15290:1320 2:N:0:1
CTATTTTTGAGCGTACTCGACGAAGTTTCATGGGGGGGGGGGGGGGGG
+
FFFFFFFFFFFFFFFFFFFFFFFFFFFFFFFFFFFFFFFFFFF:F,FF
@FS10000125:27:BPA73017-1634:1:1101:15730:1320 2:N:0:1
ATGACATTGAGCGTACTCGACGAAGTTGGGGGGGGGGGGGGGGGAGTT
+
:F:FFFFFF:FFFFFFFFFFFFFFFFFFFFFFFFFFFFFFFF:,,,,:
@FS10000125:27:BPA73017-1634:1:1101:1080:1330 2:N:0:1
TTATCATTGAGCGTACTCGACGAAGTTGCACGGGGGGGGGGGGGGGGA
+
FFFFFFFFFFFFFFFFFFFFFFFFFFFFFFFFFFFFFFFFFFFFFF,F
@FS10000125:27:BPA73017-1634:1:1101:1110:1330 2:N:0:1
ACCTGTTTGAGCGTACTCGACGAAGTTTTTCGGGGGGGGGGGGGGGGG
+
FFFFFFFFFFFFFFFFFFFFFFFFFFFFFFFFFFFFFFFFFFFFFFFF
@FS10000125:27:BPA73017-1634:1:1101:1290:1330 2:N:0:1
ATGAGATTGAGCGTACTCGACGAAGTTTAGCGGGGGGGGGGGGGGGAA
+
F:FFFFFFFFFFFFFFFFFFFFFFFFFFFFFFFFFFFFFFFFFFFFFF
@FS10000125:27:BPA73017-1634:1:1101:1400:1330 2:N:0:1
CCGATCTTGAGCGTACTCGACGAAGTTGATAGGGGGGGGGGGGGGGGG
+
FFFFFFFFFFFFFFFFFFFFFFFFFFFFFFFFFFFFFFFFFFFFF:FF
@FS10000125:27:BPA73017-1634:1:1101:1770:1330 2:N:0:1
TACCCATTGAGCGTACTCGACGAAGTTGGGTGGGGGGGGGGGGGGGAA
+
,,FFFFFFFFFFFFFFFFFFFFFFFFFFFFFFFFFFFFFFFFFFF,FF
@FS10000125:27:BPA73017-1634:1:1101:1790:1330 2:N:0:1
ATACGTTTGAGCGTACTCGACGAAAGGGGGGGGGGGGGGAGATTGGAA
+
:FFFFFFFFFFFFFFFFFFFFFFFFFFFFFFFFFFFFFF,,F,,,,,F
@FS10000125:27:BPA73017-1634:1:1101:1930:1330 2:N:0:1
TAAAAGTTGAGCGTACTCGACGAAGTTGGCAGGGGGGGGGGGGGGGGA
+
,,FFFFFFFFFFFFFFFFFFFFFFFFFFFFFFFFFFFFFFFFFFFFFF
@FS10000125:27:BPA73017-1634:1:1101:2340:1330 2:N:0:1
ATCGTATTGAGCGTACTCGACGAAGTTCTACGGGGGGGGGGGGGGGGA
+
:FFFFFFFFFFFFFFFFFFFFFFFFFFFFFFFFFFFFFFFFFFFFFFF
@FS10000125:27:BPA73017-1634:1:1101:2760:1330 2:N:0:1
TTCCCATTGAGCGTACTCGACGAAGTTCCTCGGGGGGGGGGGGGGGGA
+
F,FFFFFFFFFFFFFFFFFFFFFFFFFFFFFFFFFFFFFFFFFFFFFF
@FS10000125:27:BPA73017-1634:1:1101:3020:1330 2:N:0:1
CATTGGTTGAGCGTACTCGACGAAGTTGCACGGGGGGGGGGGGGGGGA
+
FFFFFFFFFFFFFFFFFFFFFFFFFFFFFFFFFFFFFFFFFFFFFFFF
@FS10000125:27:BPA73017-1634:1:1101:3650:1330 2:N:0:1
CTTGACTTGAGCGTACTCGACGAAGTTGGCCGGGGGGGGGGGGGGGAA
+
FFFFFFFFFFFFFFFFFFFFFFFFFFFFFFFFFFFFFFFFFFFFFFFF
@FS10000125:27:BPA73017-1634:1:1101:3780:1330 2:N:0:1
ATAATCTTGAGCGTACTCGACGAAGTTAAAGGGGGGGGGGGGGGGGAA
+
:FFFFFFFFFFFFFFFFFFFFFFFFFFFFFFFFFFFFFFFFFFFFFFF
@FS10000125:27:BPA73017-1634:1:1101:5170:1330 2:N:0:1
TAAATATTGAGCGTACTCGACGAAGTGGGGGGGGGGGGGGAGATCGGA
+
::FF:FFFFFFFFFFFFFFFFFFFFFFFFFFFFFFFFFFFF,FFF,:,
@FS10000125:27:BPA73017-1634:1:1101:5220:1330 2:N:0:1
AGTCCTTTGAGCGTACTCGACGAAGTTGCACGGGGGGGGGGGGGGGAA
+
F:FFFFFFFFFFFFFFFFFFFFFFFFFFFFFFFFFFFFFFFFFFF::F
@FS10000125:27:BPA73017-1634:1:1101:5270:1330 2:N:0:1
AGCTACTTGAGCGTACTCGACGAAGTTGAGGGGGGGGGGGGGGGGAAA
+
F:FFFFFFFFFFFFFFFFFFFFFFFFFFFFFFFFFFFFFFFFFFF:FF
@FS10000125:27:BPA73017-1634:1:1101:5800:1330 2:N:0:1
ATGTCATTGAGCGTACTCGACGAAGTTTACTGGGGGGGGGGGGGGGGA
+
::F:FFFFFFFFFFFFFFFFFFFFFFFFFFFFFFFFFFFFFFFF:,,F
@FS10000125:27:BPA73017-1634:1:1101:6050:1330 2:N:0:1
TACATATTGAGCGTACTCGACGAAGTTCAGGGGGGGGGGGGGGGGAAA
+
FFFFFFFFFFFFFFFFFFFFFFFFFFFFFFFFFFFFFFFFFFFF:FF,
@FS10000125:27:BPA73017-1634:1:1101:7170:1330 2:N:0:1
CATGATTTGAGCGTACTCGACGAAGTTCAGCGGGGGGGGGGGGGGGGA
+
FFFFFFFFFFFFFFFFFFFFFFFFFFFFFFFFFFFFFFFFFFFF:FFF
@FS10000125:27:BPA73017-1634:1:1101:7960:1330 2:N:0:1
CGCAGCTTGAGCGTACTCGACGAAGTTGGTAGGGGGGGGGGGGGGGAA
+
F,FF:FFFFFFFFFFFFFFFFFFFFFFFFFF:FFFFFFFFFFFFFFFF
@FS10000125:27:BPA73017-1634:1:1101:8250:1330 2:N:0:1
ACGCAGTTGAGCGTACTCGACGAAGGGGGGGGGGGGGGGAAATCGGAA
+
FFFFFFFFFFFFFFFFFFFFFFFFFFFFFFFFFFFFFFF,,:::,:F,
@FS10000125:27:BPA73017-1634:1:1101:8600:1330 2:N:0:1
ATGGTGTTGAGCGTACTCGACGAAGTTCTAGGGGGGGGGGGGGGGGGA
+
FFFFFFFFFFFFFFFFFFFFFFFFFFFFFFFFFFFFFFFFFFFFFF:F
@FS10000125:27:BPA73017-1634:1:1101:8800:1330 2:N:0:1
TGTCCATTGAGCGTACTCGACGAAGTTTTAGGGGGGGGGGGGGGGGAA
+
F:FFFFFFFFFFFFFFFFFFFFFFFFFFFFFFFFFFFFFFFFFFFFFF
@FS10000125:27:BPA73017-1634:1:1101:9460:1330 2:N:0:1
TATTAATTGAGCGTACTCGACGAAGTTCTGAGGGGGGGGGGGGGGGAA
+
FFFFFFFFFFFFFFFFFFFFFFFFFFFFFFFFFFFFFFFFFFFFFF:F
@FS10000125:27:BPA73017-1634:1:1101:9660:1330 2:N:0:1
TTTTTCTTGAGCGTACTCGACGAAGTTGGGCGGGGGGGGGGGGGGGAA
+
:::FFFFFFFFFFFFFFFFFFFFFFFFFFFFFFFFFFFFFFFFFF:FF
@FS10000125:27:BPA73017-1634:1:1101:10070:1330 2:N:0:1
ATATCTTTGAGCGTACTCGACGAAGTTAGCAGGGGGGGGGGGGGGGAA
+
,FFFFFFFFFFFFFFFFFFFFFFFFFFFFFFFFFFFFFFFFFFFFF,F
@FS10000125:27:BPA73017-1634:1:1101:10740:1330 2:N:0:1
TTTGTGTTGAGCGTACTCGACGAAGTTAAAAGGGGGGGGGGGGGGGGG
+
F,FFFFFFFFFFFFFFFFFFFFFFFFFFFFFFFFFFFFFFFFFFFFF,
@FS10000125:27:BPA73017-1634:1:1101:10890:1330 2:N:0:1
AAGCTGTTGAGCGGACTCGACGAAGTTCCGTGGGGGGGGGGGGGGGAA
+
FFFFFFFFFFFFFFFFFFFFFFFFFFFFFFFFFFFFFFFFFFFFF,FF
@FS10000125:27:BPA73017-1634:1:1101:10920:1330 2:N:0:1
CAATCTTTGAGCGTACTCGACGAAGTTGACTGGGGGGGGGGGGGGGAA
+
FFF:FFFFFFFFFFFFFFFFFFFFFFFFFFFFFFFFFFFFFFFFFFFF
@FS10000125:27:BPA73017-1634:1:1101:11070:1330 2:N:0:1
CAATCGTTGAGCGTACTCGACGAAGTTAGCCGGGGGGGGGGGGGGGGA
+
FFFFFFFFFFFFFFFFFFFFFFFFFFFFFFFFFFFFFFFFFFFFF:,:
@FS10000125:27:BPA73017-1634:1:1101:11260:1330 2:N:0:1
CGCTGTTTGAGCGTACTCGACGAAGTTACGGGGGGGGGGGGGGGGGAT
+
F,FFFFFFFFFFFFFFFFFFFFFFFFFFFFFFFFFFFFFFFFF:,:,,
@FS10000125:27:BPA73017-1634:1:1101:11910:1330 2:N:0:1
TTAGCTTTGAGCGTACTCGACGAAGTTATTAGGGGGGGGGGGGGGGGA
+
:FFFFFFFFFFFFFFFFFFFFFFFFFFFFFFFFFFFFFFFFFFFFFFF
@FS10000125:27:BPA73017-1634:1:1101:12860:1330 2:N:0:1
CTTATCTTGAGCGTACTCGACGAAGTTTGATGGGGGGGGGGGGGGGGA
+
FF::,FFFFFFFFFFFFFFFFFFFFFF,,F,FFFFFFFFFFFFFFFF,
@FS10000125:27:BPA73017-1634:1:1101:12920:1330 2:N:0:1
CTGCCTTTGAGCGTACTCGACGAAGTTTGGGGGGGGGGGGGGGAAATT
+
F,FFFFFFFFFFFFFFFFFFFFFFFFFFFFFFFFFFFFFFFFF,F,,,
@FS10000125:27:BPA73017-1634:1:1101:13480:1330 2:N:0:1
ACAGTATTGAGCGTACTCGACGAAGTTATAGGGGGGGGGGGGAGATCA
+
,FF:F:FFFFFFFFFFFFFFFFFFFFFF,FF,FFFFFFFFFFFFF::,
@FS10000125:27:BPA73017-1634:1:1101:13730:1330 2:N:0:1
AATCGGTTGAGCGTACTCGACGAAGTTATTTGGGGGGGGGGGGGGGAA
+
F:FFFFFFFFFFFFFFFFFFFFFFFFFFFFFFFFFFFFFFFFFFFFFF
@FS10000125:27:BPA73017-1634:1:1101:14540:1330 2:N:0:1
TTCCTCTTGAGCGTACTCGACGAAGTTTGGGGGGGGGGGGGGGGGGGA
+
FFFFFFFFFFFFFFFFFFFFFFFFFFFFFFFFFFFFFFFFFFFFF:FF
@FS10000125:27:BPA73017-1634:1:1101:15680:1330 2:N:0:1
CTTATATTGAGCGTACTCGACGAAGTTCCTAGGGGGGGGGGGGGGGGG
+
FFFFFFFFFFFFFFFFFFFFFFFFFFFFFFFFFFFFFFFFFFF:FFFF
@FS10000125:27:BPA73017-1634:1:1101:16120:1330 2:N:0:1
TATCTCTTGAGCGTACTCGACGAAGTTCCGTGGGGGGGGGGGGGGGGG
+
FFFFFFFFFFFFFFFFFFFFFFFFFFFFFFFFFFFFFFFFFFFFFFFF
@FS10000125:27:BPA73017-1634:1:1101:16300:1330 2:N:0:1
CAATTTTTGAGCGTACTCGACGAAGTTGGTTGGGGGGGGGGGGGGGGG
+
F,FFFFFFFFFFFFFFFFFFFFFFFFFFFFFFFFFFFFFFFFFFFF:,
@FS10000125:27:BPA73017-1634:1:1101:16410:1330 2:N:0:1
TACGGCTTGAGCGTACTCGACGAAGTTTCTGGGGGGGGGGGGGGGGGA
+
FFFFFFFFFFFFFFFFFFFFFFFFFFFFFFFFFFFFFFFFFFF:F:F,
@FS10000125:27:BPA73017-1634:1:1101:1600:1340 2:N:0:1
CATAGGTTGAGCGTACTCGACGAAGTTCAGGGGGGGGGGGGGGGGGGG
+
FFFF::FFFFFFFFFFFFFFFFFFFFFFF:F:FFFFFFFFFFF,:,,F
@FS10000125:27:BPA73017-1634:1:1101:1640:1340 2:N:0:1
TTGTAATTGAGCGTACTCGACGAAGTGGGGGGGGGGGGGGGGAAGTTC
+
,,F:FFFFFFFFFFFFFFFFFFFFFFFFFFFFFFFFFFFFF:,F,:F,
@FS10000125:27:BPA73017-1634:1:1101:2050:1340 2:N:0:1
TTTGGCTTGAGCGTACTCGACGAAGGGGGGGGGGGGGGGGGTTCGAAA
+
,FFFFFFFFFFFFFFFFFFFFFFFFFFFFFFFFFFFFFF,,F,,,FF:
@FS10000125:27:BPA73017-1634:1:1101:2260:1340 2:N:0:1
TTATGGTTGAGCGTACTCGACGAAGTGGGGGGGGGGGGGGGGAAGTCG
+
F,FFFFFFFFFFFFFFFFFFFFFFFFFFFFFFFFFFFFFFF,FF,FFF
@FS10000125:27:BPA73017-1634:1:1101:2390:1340 2:N:0:1
TTTACATTGAGCGTACTCGACGAAGGGGGGGGGGGGGGGAGATCGGAA
+
FFFFFFFFFFFFFFFFFFFFFFFFFFFFFFFFFFFFFFFF,,FF:,F:
@FS10000125:27:BPA73017-1634:1:1101:3270:1340 2:N:0:1
TCATAGTTGAGCGTACTCGACGAAGTTGGTGGGGGGGGGGGGGGGAAA
+
FFFFFFFFFFFFFFFFFFFFFFFFFFFFFFFFFFFFFFFFFFFF:,F:
@FS10000125:27:BPA73017-1634:1:1101:3430:1340 2:N:0:1
AGGGATTTGAGCGTACTCGACGAAGTTTTTAGGGGGGGGGGGGGGGGG
+
F:FFFFFFFFFFFFFFFFFFFFFFFFFFFFFFFFFFFFFFFFFFFFFF
@FS10000125:27:BPA73017-1634:1:1101:3590:1340 2:N:0:1
AATTTCTTGAGCGTACTCGACGAAGTTTTAGGGGGGGGGGGGGGGGAA
+
FFFFFFFFFFFFFFFFFFFFFFFFFFFFFFFFFFFFFFFFFFFF,,:,
@FS10000125:27:BPA73017-1634:1:1101:5010:1340 2:N:0:1
TTTTAATTGAGCGTACTCGACGAAGTTAGGGGGGGGGGGGGGGAGATG
+
F:FFFFFFFFFFFFFFFFFFFFFFFFFFFFFFFFFFFFFFFF,F,FF,
@FS10000125:27:BPA73017-1634:1:1101:5280:1340 2:N:0:1
GGGGGGGGGGGGGGGGGGGGGGGGGGGTTTTTTTTTTTTTTTTTTTTG
+
,:FFFFFFFF::::F,F::,,,,,,,,,,,,,,,,,,,,,,:,,,,,,
@FS10000125:27:BPA73017-1634:1:1101:5590:1340 2:N:0:1
ACAGATTTGAGCGTACTCGACGAAGTTTGCTGGGGGGGGGGGGGGGGG
+
FFFFFFFFFFFFFFFFFFFFFFFFFFFFFFFFFFFFFFFFFFF:,,,F
@FS10000125:27:BPA73017-1634:1:1101:6280:1340 2:N:0:1
TTGATTTTGAGCGTACTCGACGAAGTTGACAGGGGGGGGGGGGGGGAA
+
,,FFFFFFFFFFFFFFFFFFFFFFFFFFFFFFFFFFFFFFFFFFF:FF
@FS10000125:27:BPA73017-1634:1:1101:6690:1340 2:N:0:1
ATGAAGTTGAGCGTACTCGACGAAGTTCCAAGGGGGGGGGGGGGGGAA
+
FFFFFFFFFFFFFFFFFFFFFFFFFFFFFFFFFFFFFFFFFFFFF:FF
@FS10000125:27:BPA73017-1634:1:1101:7380:1340 2:N:0:1
CACGTATTGAGCGTACTCGACGAAGTTGGGTGGGGGGGGGGGGGAGAT
+
FFFFFFFFFFFFFFFFFFFFFFFFFFFFFFFFFFFFFFFFFFFFF,FF
@FS10000125:27:BPA73017-1634:1:1101:8270:1340 2:N:0:1
TTATAATTGAGCGTACTCGACGAAGTTCATTGGGGGGGGGGGGGGGAA
+
FFFFFFFFFFFFFFFFFFFFFFFFFFFFFFFFFFFFFFFFFFFFF,FF
@FS10000125:27:BPA73017-1634:1:1101:8980:1340 2:N:0:1
ATCGAATTGAGCGTACTCGACGAAGTTGGGAGGGGGGGGGGGGGGAAA
+
::F:FFFFFFFFFFFFFFFFFFFFFFFFFFFFFFFFFFFFFFFFF,:F
@FS10000125:27:BPA73017-1634:1:1101:9000:1340 2:N:0:1
ATCATATTGAGCGTACTCGACGAAGTTGGGCGGGGGGGGGGGGGGGAA
+
F,FFFFFFFFFFFFFFFFFFFFFFFFFFFFFFFFFFFFFFFFFFFFFF
@FS10000125:27:BPA73017-1634:1:1101:9230:1340 2:N:0:1
CAATCCTTGAGCGTACTCGACGAAGTTCTGTGGGGGGGGGGGGGGGAA
+
FFFFFFFFFFFFFFFFFFFFFFFFFFFFFFFFFFFFFFFFFFFFF,FF
@FS10000125:27:BPA73017-1634:1:1101:9560:1340 2:N:0:1
CACGGTTTGAGCGTACTCGACGAAGTTGCTTAGGGGGGGGGGGGGGGG
+
FFFFFFFFFFFFFFFFFFFFFFFFFFFFFFFFFFFFFFFFFFFFFFF:
@FS10000125:27:BPA73017-1634:1:1101:10020:1340 2:N:0:1
CTGCTATTGAGCGTACTACGAAGTTCGAGGGGGGGGGGGGGGGGGAAA
+
FFFFFFFFFFFFFFFFFFFFFFFFFFFFFFFFFFFFFFFFFFFF:FF,
@FS10000125:27:BPA73017-1634:1:1101:10810:1340 2:N:0:1
TCCGGTTTGAGCGTACTCGACGAAGTTAGGGGGGGGGGGGGGGGGAAA
+
FFFFFFFFFFFFFFFFFFFFFFFFFFFFFFFFFFFFFFFFFFFF,F,,
@FS10000125:27:BPA73017-1634:1:1101:10880:1340 2:N:0:1
AATTCCTTGAGCGTACTCGACGAAGTTCACTGGGGGGGGGGGGGGGAA
+
,:,FF:FFFFFFFFFFFFFFFFFFFFF:,:FFFFFFFFFFFFFFF:FF
@FS10000125:27:BPA73017-1634:1:1101:12270:1340 2:N:0:1
ATAGAATTGAGCGTACTCGACGAAGTTGGGCGGGGGGGGGGGGGGGGA
+
FFFFFFFFFFFFFFFFFFFFFFFFFFFFFFFFFFFFFFFFFFFFF:FF
@FS10000125:27:BPA73017-1634:1:1101:13180:1340 2:N:0:1
TTGTTATTGAGCTACTCGACGAAGTTCTAAGGGGGGGGGGGGGGGGGA
+
FFFFFFFFFFFFFFFFFFFFFFFFFFFFFFFFFFFFFFFFFFFFFFFF
@FS10000125:27:BPA73017-1634:1:1101:13290:1340 2:N:0:1
TTTGACTTGAGCGTACTCGACGAAGTTGGCGGGGGGGGGGGGGGGAAA
+
FFFFFFFFFFFFFFFFFFFFFFFFFFFFFFFFFFFFFFFFFFFF:F,,
@FS10000125:27:BPA73017-1634:1:1101:14310:1340 2:N:0:1
TTCGTGTTGAGCGTACTCGACGAAGTTTAGCGGGGGGGGGGGGGGGGA
+
FFFFFFFFFFFFFFFFFFFFFFFFFFFFFFFFFFFFFFFFFF,::F:F
@FS10000125:27:BPA73017-1634:1:1101:14760:1340 2:N:0:1
ATTATCTTGAGCGTACTCGACGAAGTTAGGTGGGGGGGGGGGGGGGAA
+
F,FFFFFFFFFFFFFFFFFFFFFFFFFFFFFFFFFFFFFFFFFFF,FF
@FS10000125:27:BPA73017-1634:1:1101:14810:1340 2:N:0:1
TTGCTATTGAGCGTACTCGACGAAGGGGGGGGGGGGGGGAGATCGGAA
+
FFFFFFFFFFFFFFFFFFFFFFFFFFFFFFFFFFFFFFFF,,FF:,F:
@FS10000125:27:BPA73017-1634:1:1101:14960:1340 2:N:0:1
TGTTTTTTGAGCGTACTCGACGAAGTTTCACGGGGGGGGGGGGGGGGA
+
:FFFFFFFFFFFFFFFFFFFFFFFFFFFFFFFFFFFFFFFFFFF:F:,
@FS10000125:27:BPA73017-1634:1:1101:15130:1340 2:N:0:1
TTCGGCTTGAGCGTACTCGACGAAGTTAGACGGGGGGGGGGGGGGGGA
+
FFFFFFFFFFFFFFFFFFFFFFFFFFFFFFFFFFFFFFFFFFFFF:,,
@FS10000125:27:BPA73017-1634:1:1101:15320:1340 2:N:0:1
CTCTTATTGAGCGTACTCGACGAAGTTCTACGGGGGGGGGGGGGGGAA
+
FFFFFFFFFFFFFFFFFFFFFFFFFFFFFFFFFFFFFFFFFFFFFF,,
@FS10000125:27:BPA73017-1634:1:1101:15860:1340 2:N:0:1
TTCATTTTGAGCGTACTCGACGAAGTTATCCGGGGGGGGGGGGGGGGA
+
::FFFFFFFFFFFFFFFFFFFFFFFFFFFFFFFFFFFFFFFFFFFF:,
@FS10000125:27:BPA73017-1634:1:1101:16130:1340 2:N:0:1
TATTTTTTGTGTTTTCTTTACTATCTTTAACAATACTGTAGGCATGGA
+
F,F,:,,FF,FF,F,F,,,FF::FFF,,F,F:,F,:FFF:F:F,F,,,
@FS10000125:27:BPA73017-1634:1:1101:16180:1340 2:N:0:1
TCTGGTTTGAGCGTACTCGACGAGGGGGGGGGGGGGGGAGATCGGAAA
+
,FFFFFFFFFFFFFFFFFFFFFFFFFFFFFFFFFFFFFF,FFF,:FFF
@FS10000125:27:BPA73017-1634:1:1101:1700:1350 2:N:0:1
ATTGTTTTGAGCGTACTCGACGAAGTTTCATAGGGGGGGGGGGGGGGA
+
FFFFFFFFFFFFFFFFFFFFFFFFFFFFFFFFFFFFFFFFFFFFFFFF
@FS10000125:27:BPA73017-1634:1:1101:1760:1350 2:N:0:1
CCTCTCTTGAGCGTACTCGACGAAGTTAGCCGGGGGGGGGGGGGGAAA
+
FFFFFFFFFFFFFFFFFFFFFFFFFFFFFFFFFFFFFFFFFFFF:,F:
@FS10000125:27:BPA73017-1634:1:1101:3520:1350 2:N:0:1
CTTGAATTGAGCGTACTCGACGAAGTTCAAAGGGGGGGGGGGGGGAAA
+
:F,F,,FFFFFFFFFFFFFFFFFFFFF,FF,FFFFFFFFFFFFF::F:
@FS10000125:27:BPA73017-1634:1:1101:3580:1350 2:N:0:1
TTTCCATTGAGCGTACTCGACAAGTTGCGCGGGGGGGGGGGGGGGAAA
+
,FFFFFFFFFFFFFFFFFFFFFFFFFFFFFFFFFFFFFFFFFFF:F,,
@FS10000125:27:BPA73017-1634:1:1101:4490:1350 2:N:0:1
AACCAATTGAGCGTACTCGACGAAGTGGGGGGGGGGGGGGGGAAATTT
+
FFFFFFFFFFFFFFFFFFFFFFFFFFFFFFFFFFFFFFFFFF,:F::,
@FS10000125:27:BPA73017-1634:1:1101:5390:1350 2:N:0:1
TTCGCTTTGAGCGTACTCGACGAAGTTTAAAGGGGGGGGGGGGGGGAA
+
F:F,FFFFFFFFFFFFFFFFFFFFFFF,F,:FFFFFFFFFFFFF:,FF
@FS10000125:27:BPA73017-1634:1:1101:5520:1350 2:N:0:1
TCATCATTGAGCGTACTCGACGAAGTTTGACGGGGGGGGGGGGGGGGG
+
:FFFFFFFFFFFFFFFFFFFFFFFFFFFFFFFFFFFFFFFFFFFFFF,
@FS10000125:27:BPA73017-1634:1:1101:5840:1350 2:N:0:1
TCTGAGTTGAGCGTACTCGACGAAGTTTTGGGGGGGGGGGGGGGAAAT
+
FFFFFFFFFFFFFFFFFFFFFFFFFFFFFFFFFFFFFFFFFFF,F,:F
@FS10000125:27:BPA73017-1634:1:1101:6760:1350 2:N:0:1
TAATGCTTGAGCGTACTCGACGAAGTTGTACGGGGGGGGGGGGGGGAA
+
,,FFFFFFFFFFFFFFFFFFFFFFFFFFFFFFFFFFFFFFFFFF:,FF
@FS10000125:27:BPA73017-1634:1:1101:6870:1350 2:N:0:1
CCGTGATTGAGCGTACTCGACGAAGTGGGGGGGGGGGGGGGAAGTTCG
+
FFFFFFFFFFFFFFFFFFFFFFFFFFFFFFFFFFFFFFFF:,F,:,,F
@FS10000125:27:BPA73017-1634:1:1101:7700:1350 2:N:0:1
TGTTCCTTGAGCGTACTCGACGAAGGGGGGGGGGGGGGGAGGTCGGAA
+
F:FFFFFFFFFFFFFFFFFFFFFFFFFF:FFFFFFF,FF,,,F:,,F:
@FS10000125:27:BPA73017-1634:1:1101:7830:1350 2:N:0:1
TTAATATTGAGCGTACTCGACGAAGTTCAAGGGGGGGGGGGGGGAGGG
+
,FFFFFFFFFFFFFFFFFFFFFFFFFFFFFFFFFFFFFFFFFFF:,,:
@FS10000125:27:BPA73017-1634:1:1101:8870:1350 2:N:0:1
ATCATATTGAGCGTACTCGACGAAGTTGGGCGGGGGGGGGGGGGGGGG
+
F,FFFFFFFFFFFFFFFFFFFFFFFFFFFFFFFFFFFFFFFFFF:F,F
@FS10000125:27:BPA73017-1634:1:1101:9500:1350 2:N:0:1
CCTCACTTGAGCGTACTCGACGAAGTTTAGGGGGGGGGGGGGGGGGAG
+
FFFFFFFFFFFFFFFFFFFFFFFFFF:FFFFFFFFFFFFFFFF:,,F,
@FS10000125:27:BPA73017-1634:1:1101:9650:1350 2:N:0:1
TATGCATTGAGCGTACTCGACGAAGTTACATGGGGGGGGGGGGGGGGG
+
,,FFFFFFFFFFFFFFFFFFFFFFFFFFFFFFFFFFFFFFFFFFFFF,
@FS10000125:27:BPA73017-1634:1:1101:9980:1350 2:N:0:1
TTAAGATTGAGCGTACTCGACGAAGTTACGGGGGGGGGGGGGGAGGGG
+
,:FFFFFFFFFFFFFFFFFFFFFFFFFFFFFFFFFFFFFFF,F:,,,,
@FS10000125:27:BPA73017-1634:1:1101:10210:1350 2:N:0:1
AAAGGTTTGAGCGTACTCGACGAAGTTAGGTGGGGGGGGGGGGGGGAA
+
,,FFFFFFFFFFFFFFFFFFFFFFFFFFFFFFFFFFFFFFFFFFF:FF
@FS10000125:27:BPA73017-1634:1:1101:10490:1350 2:N:0:1
CCTGGATTGAGCGTACTCGACGAAGTTAGAGGGGGGGGGGGGGGGGGG
+
FFFFFFFFFFFFFFFFFFFFFFFFFFFFFFFFFFFFFFFFFFFFF:,F
@FS10000125:27:BPA73017-1634:1:1101:11220:1350 2:N:0:1
ATCGCTTTGAGCGTACTCGACGAAGTTTGACGGGGGGGGGGGGGGGGA
+
,FFFFFFFFFFFFFFFFFFFFFFFFFFFFFFFFFFFFFFFFFFFFFFF
@FS10000125:27:BPA73017-1634:1:1101:11680:1350 2:N:0:1
TCATCATTGAGCGTACTCGACGAAGTTCAGGGCGGGGGGGGGGGGGGG
+
FFFFFFFFFFFFFFFFFFFFFFFFFFFFFFFFFFFFFFFFFFFFFFF:
@FS10000125:27:BPA73017-1634:1:1101:11720:1350 2:N:0:1
TATTCGTTGAGCGTACTCGACGAAGTTGAAAAGGGGGGGGGGGGGGGA
+
,,FFFFFFFFFFFFFFFFFFFFFFFFFFFFFFFFFFFFFFFFFFFFFF
@FS10000125:27:BPA73017-1634:1:1101:11780:1350 2:N:0:1
TTTTATTTGAGCGTACTCGACGAAGTTATAAGGGGGGGGGGGGGGAAA
+
FFFFFFFFFFFFFFFFFFFFFFFFFFFFFFFFFFFFFFFFFFFF,FF,
@FS10000125:27:BPA73017-1634:1:1101:11880:1350 2:N:0:1
TTCATATTGAGCGTACTCGACGAAGTTTGCTGGGGGGGGGGGGGGGGA
+
FFFFFFFFFFFFFFFFFFFFFFFFFFFFFFFFFFFFFFFFFFFFFF,F
@FS10000125:27:BPA73017-1634:1:1101:11960:1350 2:N:0:1
CTTCTCTTGAGCGTACTCGACGAAGTTACATGGGGGGGGGGGGGGGAA
+
F,FFFFFFFFFFFFFFFFFFFFFFFFFFFFFFFFFFFFFFFFFFFF,F
@FS10000125:27:BPA73017-1634:1:1101:12990:1350 2:N:0:1
CTTTAATTGAGCGTACTCGACGAAGTTAGCGGGGGGGGGGGGGGGAAA
+
F,FFFFFFFFFFFFFFFFFFFFFFFFFFFFFFFFFFFFFFFFFF,F,,
@FS10000125:27:BPA73017-1634:1:1101:13060:1350 2:N:0:1
CAAATTTTGATCGTACTCGACGAAGTTAGTCGGGGGGGGGGGGGGGGA
+
,:FFFFFFFFFFFFFFFFFFFFFFFFFFFFFFFFFFFFFFFFFFFF,F
@FS10000125:27:BPA73017-1634:1:1101:13230:1350 2:N:0:1
CCTCGCTTGAGCGTACTCGACGAAGTTGGTAAGGGGGGGGGGGGGGGA
+
FFFFFFFFFFFFFFFFFFFFFFFFFFFFFFFFFFFFFFFFFFFF,F:F
@FS10000125:27:BPA73017-1634:1:1101:13810:1350 2:N:0:1
CTGGGATTGAGCGTACTCGACGAAGTTCAGGGGGGGGGGGGGGGAAAT
+
F,::FFFFFFFFFFFFFFFFFFFFFFFFFFFFFFFFFFFFFFFF,FF:
@FS10000125:27:BPA73017-1634:1:1101:14490:1350 2:N:0:1
TTGAGCTTGAGCGTACTCGACGAAGTTTTATGGGGGGGGGGGGGGGGG
+
FFFFFFFFFFFFFFFFFFFFFFFFFFFFFFFFFFFFFFFFFFFFF:FF
@FS10000125:27:BPA73017-1634:1:1101:14780:1350 2:N:0:1
TTAGTTTTGAGCGTACTCGACGAAGTTCCATGGGGGGGGGGGGGGGGA
+
FFFFFFFFFFFFFFFFFFFFFFFFFFFFFFFFFFFFFFFFFFFFFF,F
@FS10000125:27:BPA73017-1634:1:1101:15650:1350 2:N:0:1
TATTCATTGAGCGTACTCGACGAAGTTGCCGGGGGGGGGGGGGGGAAA
+
FF,FFFFFFFFFFFFFFFFFFFFFFFFFFF:,FFFFFFFFFFFF,F:,
@FS10000125:27:BPA73017-1634:1:1101:15730:1350 2:N:0:1
TCTCTATTGAGCGTACTCGACGAAGTTACTGGGGGGGGGGGGGGGGGG
+
FFFFFFFFFFFFFFFFFFFFFFFFFFFFFFFFFFFFFFFFF,F,:,,F
@FS10000125:27:BPA73017-1634:1:1101:16300:1350 2:N:0:1
ACCAATTTGAGCGTACTCGACGAAGTTGGCCGGGGGGGGGGGGGGGAA
+
FFFFFFFFFFFFFFFFFFFFFFFFFFFFFFFFFFFFFFFFFFFFFF,F
@FS10000125:27:BPA73017-1634:1:1101:1020:1360 2:N:0:1
TAGGTTTTGAGCGTACTCGACGAAGTTCAGAGGGGGGGGGGGGGGGGG
+
FFFFFFFFFFFFFFFFFFFFFFFFFFFFFFFFFFFFFFFFFFFFFFFF
@FS10000125:27:BPA73017-1634:1:1101:1610:1360 2:N:0:1
CATATTTTGAGCGTACTCGACGAAGTTAACAGGGGGGGGGGGGGGGAA
+
FFFFFFFFFFFFFFFFFFFFFFFFFFFFFFFFFFFFFFFFFFFFF,FF
@FS10000125:27:BPA73017-1634:1:1101:2420:1360 2:N:0:1
TTGGTTTTGAGCGTACTCGACGAAGTTGACAGGGGGGGGGGGGGGGAA
+
FFFFFFFFFFFFFFFFFFFFFFFFFFFFFFFFFFFFFFFFFFFFF:FF
@FS10000125:27:BPA73017-1634:1:1101:2710:1360 2:N:0:1
ATGTTATTGAGCGTACTCGACGAAGTTTGTTGGGGGGGGGGGGGGAAA
+
FFFFFFFFFFFFFFFFFFFFFFFFFFFFFFFFFFFFFFFFFFFF:FFF
@FS10000125:27:BPA73017-1634:1:1101:3070:1360 2:N:0:1
TCTATTTTGAGCGTACTCGACGAAGTTTTAAGGGGGGGGGGGGGGGAA
+
,FFFFFFFFFFFFFFFFFFFFFFFFFFFFFFFFFFFFFFFFFFFFFFF
@FS10000125:27:BPA73017-1634:1:1101:3100:1360 2:N:0:1
ATAACTTTGAGCGCACTCGACGAAGTTGCGAGGGGGGGGGGGGGGGGA
+
:FFFFFFFFFFFFFFFFFFFFFFFFFFFFFFFFFFFFFFFFFFFFF:F
@FS10000125:27:BPA73017-1634:1:1101:3350:1360 2:N:0:1
TCATAGTTGAGCGTACTCGACGAAGTTGGTGGGGGGGGGGGGGGGAAT
+
FFFFFFFFFFFFFFFFFFFFFFFFFFFFFFFFFFFFFFFFFFFF,FF,
@FS10000125:27:BPA73017-1634:1:1101:3420:1360 2:N:0:1
AAGTACTTGAGCGTACTCGACGAAGTTTTAAAGGGGGGGGGGGGGGGA
+
FFFFFFFFFFFFFFFFFFFFFFFFFFFFFFFFFFFFFFFFFFFFFFFF
@FS10000125:27:BPA73017-1634:1:1101:3660:1360 2:N:0:1
ATTAATTTGAGCGTACTCGACGAAGTTACTGGGGGGGGGGGGGGGGGA
+
,:FFFFFFFFFFFFFFFFFFFFFFFFFFFFFFFFFFFFFFFFF:FFF,
@FS10000125:27:BPA73017-1634:1:1101:3740:1360 2:N:0:1
TTGGTTTTGAGCGTACTCGACGAAGTTTCAGGGGGGGGGGGGGGGAAA
+
,FFFFFFFFFFFFFFFFFFFFFFFFFFFFFFFFFFFFFFFFFFF,FF,
@FS10000125:27:BPA73017-1634:1:1101:4000:1360 2:N:0:1
CTAATCTTGAGCGTACTCGACGAAGTTCAGAGGGGGGGGGGGGGGGGA
+
F,FFFFFFFFFFFFFFFFFFFFFFFFFFFFFFFFFFFFFFFFFFFFFF
@FS10000125:27:BPA73017-1634:1:1101:4650:1360 2:N:0:1
CATCTCTTGAGCGTACTCGACGAAGTTTTGAGGGGGGGGGGGGGGGAA
+
FFFFFFFFFFFFFFFFFFFFFFFFFFFFFFFFFFFFFFFFFFFFFFFF
@FS10000125:27:BPA73017-1634:1:1101:4800:1360 2:N:0:1
GTATACTTGAGCGTACTCGACGAAGTTTAAGGGGGGGGGGGGGGGGGA
+
FFFFFFFFFFFFFFFFFFFFFFFFFFFFFFFFFFFFFFFFFFF::F:,
@FS10000125:27:BPA73017-1634:1:1101:5120:1360 2:N:0:1
ATCCGCTTGAGCGTACTCGACGAAGTTCACAGGGGGGGGGGGGGGGAA
+
FFFFFFFFFFFFFFFFFFFFFFFFFFFFFFFFFFFFFFFFFFFF:FFF
@FS10000125:27:BPA73017-1634:1:1101:5540:1360 2:N:0:1
TCTTTGTTGAGCGTACTCGACGAAGTTCAAGGGGGGGGGGGGGGGGAA
+
,FFFFFFFFFFFFFFFFFFFFFFFFFFFFFFFFFFFFFFFFFFFF,FF
@FS10000125:27:BPA73017-1634:1:1101:6710:1360 2:N:0:1
ATGTGTTTGAGCGTACTCGACGAAGTTGCTGGGGGGGGGGGGGGGGAA
+
FFFFFFFFFFFFFFFFFFFFFFFFFFFFFFFFFFFFFFFFFFFFF,,F
@FS10000125:27:BPA73017-1634:1:1101:7560:1360 2:N:0:1
ATCGGTTTGAGCGTACTCGACGAAGTTATTCGGGGGGGGGGGGGGGAA
+
FFFFFFFFFFFFFFFFFFFFFFFFFFFFFFFFFFFFFFFFFFFFFFFF
@FS10000125:27:BPA73017-1634:1:1101:7780:1360 2:N:0:1
TTTCTATTGAGCGTACTCGACGAAGTTTTATCGGGGGGGGGGGGGGGG
+
,FFF:F,FFFFFFFFFFFFFFFFFFFF::FFFFFFFFFFFFFFFFFF:
@FS10000125:27:BPA73017-1634:1:1101:9020:1360 2:N:0:1
TTCTTATTGAGCGTACTCGACGAAGTTCAGGGGGGGGGGGGGGGGGAT
+
FFFFFFFFFFFFFFFFFFFFFFFFFFFFFFFFFFFFFFFFFFFF,,F,
@FS10000125:27:BPA73017-1634:1:1101:9240:1360 2:N:0:1
TATCGGTTGAGCGTACTCGACGAAGTTCAGGGGGGGGGGGGGGGGAAA
+
FFFFFFFFFFFFFFFFFFFFFFFFFFFFFFFFFFFFFFFFFFFF::,,
@FS10000125:27:BPA73017-1634:1:1101:9650:1360 2:N:0:1
ATTTAATTGAGCGTACTCGACGAAGTTAGATGGGGGGGGGGGGGGGAA
+
F,FFFFFFFFFFFFFFFFFFFFFFFFFFFFFFFFFFFFFFFFFF,FF:
@FS10000125:27:BPA73017-1634:1:1101:9880:1360 2:N:0:1
AACTAGTTGAGCGTACTCGACGAAGTTCTACAGGGGGGGGGGGGGGGA
+
FFFFFFFFFFFFFFFFFFFFFFFFFFFFFFFFFFFFFFFFFFFFFF,F
@FS10000125:27:BPA73017-1634:1:1101:11230:1360 2:N:0:1
CAGACATTGAGCGTACTCGACGAAGTTGACGGGGGGGGGGGGGGAAAT
+
FFFFFFFFFFFFFFFFFFFFFFFFFFFFFFFFFFFFFFFFFFFF:F:,
@FS10000125:27:BPA73017-1634:1:1101:11530:1360 2:N:0:1
CAGGTGTTGAGCGTACTCGACGAAGTTTGGTGGGGGGGGGGGGGGGAA
+
F:FFFFFFFFFFFFFFFFFFFFFFFFFFFFFFFFFFFFFFFFFFFF:F
@FS10000125:27:BPA73017-1634:1:1101:11630:1360 2:N:0:1
TTGAAATTGAGCGTACTCGACGAAGTTTGTAGGGGGGGGGGGGGGGGG
+
,:FFFFFFFFFFFFFFFFFFFFFFFFFFFFFFFFFFFFFFFFFFF:FF
@FS10000125:27:BPA73017-1634:1:1101:11680:1360 2:N:0:1
TAAGATTTGAGCGTACTCGACGAAGTTAACAGGGGGGGGGGGGGGGAA
+
FF:FFFFFFFFFFFFFFFFFFFFFFFFFFFFFFFFFFFFFFFFFF,FF
@FS10000125:27:BPA73017-1634:1:1101:11780:1360 2:N:0:1
AAAGCGTTGAGCGTACTCGACGAAGTTGCTGGGGGGGGGGGGGGGGAA
+
FFFFFFFFFFFFFFFFFFFFFFFFFFFFFFFFFFFFFFFFFFFF,,F,
@FS10000125:27:BPA73017-1634:1:1101:11970:1360 2:N:0:1
TTGGAGTTGAGCGTACTCGACGAAAGGGGGGGGGGGGGGGGGGGGGGA
+
FFFFFFFFFFFFFFFFFFFFFFFFFFFFFFFFFFFFFFFFF,:,,,,,
@FS10000125:27:BPA73017-1634:1:1101:12280:1360 2:N:0:1
ATCTTCTTGAGCGTACTCGACGAAGTTGGGGGGGGGGGGGGGAAATCG
+
FFFFFFFFFFFFFFFFFFFFFFFFFFFFFFFFFFFFFFFFF,FF,F::
@FS10000125:27:BPA73017-1634:1:1101:12310:1360 2:N:0:1
AGAAACTTGAGCGTACTCGACGAAGTTGGTGGGGGGGGGGGGGGGGAA
+
,:FFFFFFFF:F:FFFFFF:FFF:FFF,:FFFFFFFFFFFF:,:F,FF
@FS10000125:27:BPA73017-1634:1:1101:12580:1360 2:N:0:1
TCACTTTTGAGCGTACTCGACGAAGTTGGCTGGGGGGGGGGGGGGGGA
+
FFFFFFFFFFFFFFFFFFFFFFFFFFFFFFFFFFFFFFFFFFFFFFFF
@FS10000125:27:BPA73017-1634:1:1101:12660:1360 2:N:0:1
TTTGGATTGAGCGTACTCGACGAAGTGGGGGGGGGGGGGGGAAATCCG
+
,,FFFFFFFFFFFFFFFFFFFFFFFFFFFFFFFFFFFFFFFFF,F,,,
@FS10000125:27:BPA73017-1634:1:1101:13770:1360 2:N:0:1
TTGTTATTGAGCGTACTCGACGAAGTTGCAAGGGGGGGGGGGGGGGAA
+
,::FFFFFFFFFFFFFFFFFFFFFFFFFFFFFFFFFFFFFFFFF:,FF
@FS10000125:27:BPA73017-1634:1:1101:13830:1360 2:N:0:1
CAATTTTTGAGCGTACTCGACGAAGTTTCGTGGGGGGGGGGGGGGGAA
+
FFFFFFFFFFFFFFFFFFFFFFFFFFFFFFFFFFFFFFFFFFF::,:,
@FS10000125:27:BPA73017-1634:1:1101:14130:1360 2:N:0:1
TATGATTTGAGCGTACTCGACGAAGTTGTCAGGGGGGGGGGGGGGGAA
+
,,FFFFFFFFFFFFFFFFFFFFFFFFFFFFFFFFFFFFFFFFF::FF,
@FS10000125:27:BPA73017-1634:1:1101:14270:1360 2:N:0:1
CTATTCTTGAGCGTACTCGACGAAGTTCCAAGGGGGGGGGGGGGGGGA
+
FFF:FFFFFFFFFFFFFFFFFFFFFFFFFFFFFFFFFFFFF:FFF:,F
@FS10000125:27:BPA73017-1634:1:1101:14410:1360 2:N:0:1
ATCATCTTGAGCGTACTCGACGAAGTTTTTTTTGGGGGGGGGGGGGGG
+
FFFFFFFFFFFFFFFFFFFFFFFFFFFFFFFFFFFFFFFFFFFFFFFF
@FS10000125:27:BPA73017-1634:1:1101:15000:1360 2:N:0:1
CAATTCTTGAGCGTACTCGACGAAGTTTACGGGGGGGGGGGGGGGGGG
+
FFFFFFFFFFFFFFFFFFFFFFFFFFFFFFFFFFFFFFFFF,FF,,,F
@FS10000125:27:BPA73017-1634:1:1101:15900:1360 2:N:0:1
CATATCTTGAGCGTACTCGACGAAGTTCTGGGGGGGGGGGGGGGGGGG
+
FFFFFFFFFFFFFFFFFFFFFFFFFFFFFFFFFFFFFFFFFFFFFFF:
@FS10000125:27:BPA73017-1634:1:1101:16060:1360 2:N:0:1
ATTGTGTTGAGCGTACTCGACGAAGTAGGGGGGGGGGGGGGGAGATCG
+
,FF:FFFFFFFFFFFFFFFFFFFFFFFFFF:FFFFFFFFFFFF,,,:F
@FS10000125:27:BPA73017-1634:1:1101:1520:1370 2:N:0:1
TCGCTATTGAGCGTACTCGACGAAGTTTGGGGGGGGGGGGGGGGGAAT
+
FFFFFFFFFFFFFFFFFFFFFFFFFFFFFFFFFFFFFFFFFFFF,F,,
@FS10000125:27:BPA73017-1634:1:1101:2860:1370 2:N:0:1
CTATTCTTGAGCGTACTCGACGAAGTTCTAGGGGGGGGGGGGGGGAAA
+
FFFFFFFFFFFFFFFFFFFFFFFFFFFFFFFFFFFFFFFFFFFF:F:,
@FS10000125:27:BPA73017-1634:1:1101:3020:1370 2:N:0:1
CCTCCCTTGAGCGTACTCGACGAAGTTATATAGGGGGGGGGGGGGGGA
+
FFFFFFFFFFFFFFFFFFFFFFFFFFFFFFFFFFFFFFFFFFFFFFFF
@FS10000125:27:BPA73017-1634:1:1101:3990:1370 2:N:0:1
CTATATTTGAGCGTACTCGACGAAGTTCTCGGGGGGGGGGGGGGGGAA
+
F,FFFFFFFFFFFFFFFFFFFFFFFFFFFFFFFFFFFFFFFFF:F:FF
@FS10000125:27:BPA73017-1634:1:1101:4170:1370 2:N:0:1
GACTTGTTGAGCGTACTCGACGAAGTTTGTCGGGGGGGGGGGGGGGGA
+
,,FFFFFFFFFFFFFFFFFFFFFFFFFFFFFFFFFFFFFFFFFFFFF,
@FS10000125:27:BPA73017-1634:1:1101:4330:1370 2:N:0:1
TTATGGTTGAGCGTACTCGACGAAGTTTGGTGGGGGGGGGGGGGGGGA
+
FFFFFFFFFFFFFFFFFFFFFFFFFFFFFFFFFFFFFFFFFFFFFFFF
@FS10000125:27:BPA73017-1634:1:1101:4490:1370 2:N:0:1
AGGTTTTTGAGCGTACTCGACGAAGTTCTGTGGGGGGGGGGGGGGGAA
+
F,:FFFFFFFFFFFFFFFFFFFFFFFFFFFFFFFFFFFFFFFFFF,FF
@FS10000125:27:BPA73017-1634:1:1101:4730:1370 2:N:0:1
TAGCTATTGAGCGTACTCGACGAAGTTTATAGGGGGGGGGGGGGGGGA
+
,,FFFFFFFFFFFFFFFFFFFFFFFFFFFFFFFFFFFFFFFFFFFF:,
@FS10000125:27:BPA73017-1634:1:1101:4740:1370 2:N:0:1
TCCGATTTGAGCGTACTCGACGGAGTTATGGGGGGGGGGGGGGGGAAT
+
FFFFFFFFFFFFFFFFFFFFFFFFFFFFFFFFFFFFFFFFFFFF,F,:
@FS10000125:27:BPA73017-1634:1:1101:5170:1370 2:N:0:1
CCATTATTGAGCGTACTCGACGAAGTTTGCCGGGGGGGGGGGGGGGGA
+
FFFF:FFFFFFFFFFFFFFFFFFFFFFFFFFFFFFFFFFFFFFFF,,F
@FS10000125:27:BPA73017-1634:1:1101:5500:1370 2:N:0:1
CTAATATTAACCTTTCTCATCAAAGTTTCTTGGGGGGGGGGGGGGGAA
+
,FFF:,FF,F,F,,,,,F:,F,FF,FF:F:FFFFFFFFFFFFF,F,F,
@FS10000125:27:BPA73017-1634:1:1101:8240:1370 2:N:0:1
CACCACTTGAGCGTACTCGACGAAGGGGGGGGGGGGGGGAGATCGGAA
+
FFFFFFFFFFFFFFFFFFFFFFFFFFFFFFFFFFFFFFFF,,FF,,F:
@FS10000125:27:BPA73017-1634:1:1101:8990:1370 2:N:0:1
CCCACCTTGAGCGTACTCGACGAAGTTGCGTGGGGGGGGGGGGGGGGA
+
FFFFFFFFFFFFFFFFFFFFFFFFFFFFFFFFFFFFFFFFFFFFFFFF
@FS10000125:27:BPA73017-1634:1:1101:9800:1370 2:N:0:1
ATCATATTGAGCGTACTCGACGAAGTTGGTTGGGGGGGGGGGGGGGGA
+
,,FFFFFFFFFFFFFFFFFFFFFFFFFFFFFFFFFFFFFFFFFFF:,F
@FS10000125:27:BPA73017-1634:1:1101:9900:1370 2:N:0:1
TTATGCTTGAGCGTACTCGACGAAGTTCGAGGGGGGGGGGGGGGGGGA
+
F,FFFFFFFFFFFFFFFFFFFFFFFFFFFFFFFFFFFFFFFFFFFFF,
@FS10000125:27:BPA73017-1634:1:1101:10090:1370 2:N:0:1
TCCCACTTGAGCGTACTCGACGAAGTTAAGGGGGGGGGGGGGGGAAAT
+
FFFFFFFFFFFFFFFFFFFFFFFFFFFFFFFFFFFFFFFFFFFFFFFF
@FS10000125:27:BPA73017-1634:1:1101:10890:1370 2:N:0:1
AATTCCTTGAGCGTACTCGACGAAGTTCACTGGGGGGGGGGGGGGGAA
+
FFFFFFFFFFFFFFFFFFFFFFFFFFFFFFFFFFFFFFFFFF:F:,FF
@FS10000125:27:BPA73017-1634:1:1101:10990:1370 2:N:0:1
TTCGGATTGAGCGTACTCGACGAAGTTTATGGGGGGGGGGGGGGGGGG
+
,,F,FFFFFFFFFFFFFFFFFFFFFFFFFFFFFFFFFFFFFFFFFF:F
@FS10000125:27:BPA73017-1634:1:1101:11590:1370 2:N:0:1
CATTTCTTGAGCGTACTCGACGAAGCTGTGTGGGGGGGGGGGGGAGAG
+
FFFFFFFFFFFFFFFFFFFFFFFFFFFFFFFFFFFFFFFFFFFFFF:,
@FS10000125:27:BPA73017-1634:1:1101:11990:1370 2:N:0:1
CTCCGGTTGAGCGTACTCGACGAAGTTAGTGGGGGGGGGGGGGGGGAA
+
FFFFFFFFFFFFFFFFFFFFFFFFFFFFFFFFFFFFFFFFFFFFF,FF
@FS10000125:27:BPA73017-1634:1:1101:12540:1370 2:N:0:1
TAGGGCTTGAGCGTACTCGACGAAGTTGGTTGGGGGGGGGGGGGGGGA
+
FFFFFFFFFFFFFFFFFFFFFFFFFFFFFFFFFFFFFFFFFFFFFFF,
@FS10000125:27:BPA73017-1634:1:1101:12970:1370 2:N:0:1
CTGTTCTTGAGCGTACTCGACGAAGTTGTTAGGGGGGGGGGGGGGGAA
+
F,FFFFFFFFFFFFFFFFFFFFFFFFFFFFFFFFFFFFFFFFFFF,FF
@FS10000125:27:BPA73017-1634:1:1101:13580:1370 2:N:0:1
TTATCCTTGAGCGTACTCGACGAAGTGGGGAGGGGGGGGGGGGGGAAA
+
FFFFFFFFFFFFFFFFFFFFFFFFFFFFFFFFFFFFFFFFFFFFFF,,
@FS10000125:27:BPA73017-1634:1:1101:13600:1370 2:N:0:1
ATGATATTGAGCGTACTCGACGAAGTTGGGGGGGGGGGGGGGGAAAGT
+
F,FFFFFFFFFFFFFFFFFFFFFFFFFFFFFFFFFFFFFFFF:,F,,,
@FS10000125:27:BPA73017-1634:1:1101:13640:1370 2:N:0:1
TCTAGGTTGAGCGTACTCGACGAAGTTGCTTGGGGGGGGGGGGGGGGA
+
FFFFFFFFFFFFFFFFFFFFFFFFFFFFFFFFFFFFFFFFFFFFFF,F
@FS10000125:27:BPA73017-1634:1:1101:13940:1370 2:N:0:1
TTATGATTGAGCGTACTCGACGAAGTTAGCTGGGGGGAGGGGGGGGGG
+
FFFFFFFFFFFFFFFFFFFFFFFFFFFFFFFFFFFFFFFFFFFFFFF:
@FS10000125:27:BPA73017-1634:1:1101:14760:1370 2:N:0:1
TAGGTATTGAGCGTACTCGACGAAGTTAATCGGGGGGGGGGGGGGGGA
+
FFFFFFFFFFFFFFFFFFFFFFFFFFFFFFFFFFFFFFFFFFFFFF:F
@FS10000125:27:BPA73017-1634:1:1101:16020:1370 2:N:0:1
CATGTATTGAGCGTACTCGACGAAGTTGGCAGGGGGGGGGGGGGGGAA
+
F:FFFFFFFFFFFFFFFFFFFFFFFFFFFFFFFFFFFFFFFFFFF,,F
@FS10000125:27:BPA73017-1634:1:1101:16230:1370 2:N:0:1
TAGCCATTGAGCGTACTCGACGAAGTTCAGTGGGGGGGGGGGGGGGGG
+
,:FFFFFFFFFFFFFFFFFFFFFFFFFFFFFFFFFFFFFFFFFF:,F,
@FS10000125:27:BPA73017-1634:1:1101:1180:1380 2:N:0:1
CCATCATTGAGCGTACTCGACGAAGTTAGCTGGGGGGGGGGGGGGGAA
+
FFFFFFFFFFFFFFFFFFFFFFFFFFFFFFFFFFFFFFFFFFFFFFFF
@FS10000125:27:BPA73017-1634:1:1101:1220:1380 2:N:0:1
TTACTTTTGAGCGTACTCGACGAAGTTGAGTGGGGGGGGGGGGGGGAA
+
,,F,:,FFFFFFFFFFFFFFFFFF,FF,,,,FFFFFFFFFFFFFFFFF
@FS10000125:27:BPA73017-1634:1:1101:1340:1380 2:N:0:1
CATCCTTTGAGCGTACTCGACGAAGTTTTATGGGGGGGGGGGGGGGGA
+
F,FFFFFFFFFFFFFFFFFFFFFFFFFFFFFFFFFFFFFFFFFFFFFF
@FS10000125:27:BPA73017-1634:1:1101:1950:1380 2:N:0:1
TCACCGTTGAGCGTACTCGACGAAGTTCGACGGGGGGGGGGGGGGGGG
+
FFFFFFFFFFFFFFFFFFFFFFFFFFFFFFFFFFFFFFFFFFFFFFFF
@FS10000125:27:BPA73017-1634:1:1101:2280:1380 2:N:0:1
TTCATATTGAGCGTACTCGACGAAGTTAATAGGGGGGGGGGGGGGGAA
+
FFFFFFFFFFFFFFFFFFFFFFFFFFFFFFFFFFFFFFFFFFFFFFFF
@FS10000125:27:BPA73017-1634:1:1101:2340:1380 2:N:0:1
TTTTAATTGAGCGTACTCGACGAAGTTGGGAGGGGGGGGGGGGAGATC
+
,,FFFFFFFFFFFFFFFFFFFFFFFFFFFFFFFFFFFFFFFFFF:FFF
@FS10000125:27:BPA73017-1634:1:1101:2650:1380 2:N:0:1
CATTACTTGAGCGTACTCGACGAAGTTTTTAGGGGGGGGGGGGGGGGA
+
FF:F:,FFFFFFFFFFFFFFFFFFFFF:FF:,FFFFFFFFF:FF::,:
@FS10000125:27:BPA73017-1634:1:1101:2870:1380 2:N:0:1
AAGGTATTGAGCGTACTCGACGAAGGGGGGGGGGGGGGGGAATTCGAA
+
FFFFFFFFFFFFFFFFFFFFFFFFFFFFFFFFFFFFFFF,F:,F,,,,
@FS10000125:27:BPA73017-1634:1:1101:3040:1380 2:N:0:1
TATCGGTTGAGCGTACTCGACGAAGTTTGCCGGGGGGGGGGGGGGGGA
+
FFFFFFFFFFFFFFFFFFFFFFFFFFFFFFFFFFFFFFFFFFFFFF:F
@FS10000125:27:BPA73017-1634:1:1101:3760:1380 2:N:0:1
TTCACCTTGAGCGTACTCGACGAAGTTAACCGGGGGGGGGGGGGGGGG
+
FFFFFFFFFFFFFFFFFFFFFFFFFFFFFFFFFFFFFFFFFFFFFFFF
@FS10000125:27:BPA73017-1634:1:1101:4210:1380 2:N:0:1
TTGTTATTGAGCGTACTCGACGAAGTTTCTTGGGGGGGGGGGGGGGAA
+
F,FFFFFFFFFFFFFFFFFFFFFFFFFFFFFFFFFFFFFFFFFFF:FF
@FS10000125:27:BPA73017-1634:1:1101:5580:1380 2:N:0:1
CAGTGTTTGAGCGTACTCGACGAAGTTCCTAGGGGGGGGGGGGGGGAA
+
FFFFFFFFFFFFFFFFFFFFFFFFFFFFFFFFFFFFFFFFFFFFF:,F
@FS10000125:27:BPA73017-1634:1:1101:8530:1380 2:N:0:1
TAAAGATTGAGCGTACTCGACGAAGGGGGGGGGGGGGGGAGATCGGAA
+
FFFFFFFFFFFFFFFFFFFFFFFFFFFFFFFFFFFFFFF,,:,,,:F:
@FS10000125:27:BPA73017-1634:1:1101:8560:1380 2:N:0:1
CTCTACTTGAGCGTACTCGACGAAGTTGAAGGGGGGGGGGGGGGGGGA
+
FFFFFFFFFFFFFFFFFFFFFFFFFFFFFFFFFFFFFFFFFFFFFF,F
@FS10000125:27:BPA73017-1634:1:1101:9000:1380 2:N:0:1
TTTAATTTGAGCGTACTCGACGAAGTTTATGGGGGGGGGGGGGGGAAA
+
FFFFFFFFFFFFFFFFFFFFFFFFFFFFFFFFFFFFFFFFFFFF:F,,
@FS10000125:27:BPA73017-1634:1:1101:9560:1380 2:N:0:1
TCATGTTTGAGCGTACTCGACGAAGTTTTACGGGGGGGGGGGGGGGAA
+
,FFFFFFFFFFFFFFFFFFFFFFFFFFFFFFFFFFFFFFFFFFFF:FF
@FS10000125:27:BPA73017-1634:1:1101:10170:1380 2:N:0:1
TTATATTTGAGCGTACTCGACGAAGTTGTCGGGGGGGGGGGGGGGAAA
+
F,FFFFFFFFFFFFFFFFFFFFFFFFFFFFFFFFFFFFFFFFFF,FF,
@FS10000125:27:BPA73017-1634:1:1101:10220:1380 2:N:0:1
CACGTTTTGAGCGTACTCGACGAAGGGGGGGGGGGGGGGAAATCCGAA
+
FFFFFFFFFFFFFFFFFFFFFFFFFFFFFFFFFFFFFFF,,:F,,,F,
@FS10000125:27:BPA73017-1634:1:1101:11240:1380 2:N:0:1
TTAAGATTGAGCGTACTCGACGAAGTTGTGCGGGGGGGGGGGGGGGGA
+
FFFFFFFFFFFFFFFFFFFFFFFFFFFFFFFFFFFFFFFFFFFFFFFF
@FS10000125:27:BPA73017-1634:1:1101:11320:1380 2:N:0:1
CCATCTTTGAGCGTACTCGACGAAGTTCTCTGGGGGGGGGGGGGGGGG
+
,F,F,FFFF:F:FFFFFF:FFFF:FFF::,FF:F:F:::FFF,F,,F:
@FS10000125:27:BPA73017-1634:1:1101:11380:1380 2:N:0:1
AACGTTTTGAGCGTACTCGACGAAGTTGGTCGGGGGGGGGGGGGGGAA
+
:,FFFFFFFFFFFFFFFFFFFFFFFFFFFFFFFFFFFFFFFFFFFFFF
@FS10000125:27:BPA73017-1634:1:1101:11400:1380 2:N:0:1
CCCCACTTGAGCGTACTCGACGAAGTTGCCGGGGGGGGGGGGGGGAAA
+
FFFFFFFFFFFFFFFFFFFFFFFFFFFFFFFFFFFFFFFFFFFFFF,,
@FS10000125:27:BPA73017-1634:1:1101:11660:1380 2:N:0:1
CCTTTATTGAGCGTACTCGACGAAGTTGGGGGGGGGGGGGGGAAGTCG
+
FFFFFFFFFFFFFFFFFFFFFFFFFFFFFFFFFFFFFFFFF,FF,::F
@FS10000125:27:BPA73017-1634:1:1101:12290:1380 2:N:0:1
CCGCGTTTGAGCGTACTCGACGAAGTTATTAGGGGGGGGGGGGGGGGA
+
FFFFFFFFFFFFFFFFFFFFFFFFFFFFFFFFFFFFFFFFFFFFFF,,
@FS10000125:27:BPA73017-1634:1:1101:12340:1380 2:N:0:1
TTACTCTTGAGCGTACTCGACGAAGTTAGGTGGGGGGGGGGGGGGGGA
+
,FFFFFFFFFFFFFFFFFFFFFFFFFFFFFFFFFFFFFFFFFFFF:,F
@FS10000125:27:BPA73017-1634:1:1101:12640:1380 2:N:0:1
TTGGCGTTGAGCGTACTCGACGAAATTCCAGAGGGGGGGGGGGGGGGG
+
FFFFFFFFFFFFFFFFFFFFFFFFFFFFFFFFFFFFFFFFFFFFFFFF
@FS10000125:27:BPA73017-1634:1:1101:13080:1380 2:N:0:1
AAATAGTTGAGCGTACTCGACGAAGTTGCAGGGGGGGGGGGGGGGAAT
+
,FFFFFFFFFFFFFFFFFFFFFFFFFFFFFFFFFFFFFFFFFFF,F:,
@FS10000125:27:BPA73017-1634:1:1101:13390:1380 2:N:0:1
TTCTCCTTGAGCGTACTCGACGAAGTTCTTCGGAGGGGGGGGGGGGGG
+
:,F:FFFFFFFFFFFFFFFFFFF:FFFFFFFFFFFFFFFFFFFFFFF,
@FS10000125:27:BPA73017-1634:1:1101:15210:1380 2:N:0:1
AACCAGTTGAGCGTACTCGACGAAGTTCAGTGGGGGGGGGGGGGGGAA
+
F:FFFFFFFFFFFFFFFFFFFFFFFFFFFFFFFFFFFFFFFFFFF,FF
@FS10000125:27:BPA73017-1634:1:1101:15240:1380 2:N:0:1
AAGGAATTGAGCGTACTCGACGAAGTGGGGGGGGGGGGGGGAGATCGA
+
:FFFFFFFFFFFFFFFFFFFFFFFFFFFFFFFFFFFFFFFFF,:FF,,
@FS10000125:27:BPA73017-1634:1:1101:15440:1380 2:N:0:1
CTTTACTTGAGCGTACTCGACGAAGTTAGGGGGGGGGGGGGGGAAAGT
+
FFFFFFFFFFFFFFFFFFFFFFFFFFFFFFFFFFFFFFFFFFF,FF,,
@FS10000125:27:BPA73017-1634:1:1101:16100:1380 2:N:0:1
TCTCGATTGAGCGTACTCGACGAAGTTCAGCGGGGGGGGGGGGGGGGG
+
FFFFFFFFFFFFFFFFFFFFFFFFFFFFFFFFFFFFFFFFFFFFFFF,
@FS10000125:27:BPA73017-1634:1:1101:1260:1390 2:N:0:1
TATCAATTGAGCGTACTCGACGAAGTTCAAGGGGGGGGGGGGGGGGGG
+
,,FFFFFFFFFFFFFFFFFFFFFFFFFFFFFFFFFFFFFFFFFFFFF:
@FS10000125:27:BPA73017-1634:1:1101:2340:1390 2:N:0:1
ATCTCTTTGAGCGTACTCGACGAAGTTTAATGGGGGGGGGGGGGGGAA
+
,,F:FFFFFFFFFFFFFFFFFFFFFFFFFFFFFFFFFFFFFFFFFFFF
@FS10000125:27:BPA73017-1634:1:1101:2930:1390 2:N:0:1
TTTTCATTGAGCGTACTTGACGAAGTTAATGCGGGGGGGGGGGGGGGA
+
,FFFFFFFFFFFFFFFFFFFFFFFFFFFFFFFFFFFFFFFFFFFFFFF
@FS10000125:27:BPA73017-1634:1:1101:3740:1390 2:N:0:1
TCTGAATTGAGCGTACTCGACGAAGTTGGACGGGGGGGGGGGGGGGAA
+
FFFFFFFFFFFFFFFFFFFFFFFFFFFFFFFFFFFFFFFFFFFFFFF:
@FS10000125:27:BPA73017-1634:1:1101:3960:1390 2:N:0:1
CAGTGTTTGAGCGTACTCGACGAAGTTATGAGGGGGGGGGGGGGGGGG
+
FF,FFFFFFFFFFFFFFFFFFFFFFF:FFFFFFFFFFFFFF:,::,:F
@FS10000125:27:BPA73017-1634:1:1101:4020:1390 2:N:0:1
ATTCTATTGAGCGTACTCGACGAAGTTGTAGGGGGGGGGGGGGGGAAT
+
FFFF:F,FFFFFFFFFFFFFF:FFFF,FFFFFFFFFFFFFFFFF:F,,
@FS10000125:27:BPA73017-1634:1:1101:4380:1390 2:N:0:1
TACTATTTGAGCGTACTCGACGAAGTTTGGAGGGGGGGGGGGGGGGAA
+
FFFFFFFFFFFFFFFFFFFFFFFFFFFFFFFFFFFFFFFFFFFFFFFF
@FS10000125:27:BPA73017-1634:1:1101:6360:1390 2:N:0:1
TCTCTCTTGAGCGTACTCGACGAAGTTTGTCGGGGGGGGGGGGGGGAA
+
,FFFFFFFFFFFFFFFFFFFFFFFFFFFFFFFFFFFFFFFFFFFF,FF
@FS10000125:27:BPA73017-1634:1:1101:9420:1390 2:N:0:1
TACTTATTGAGCGTACTCGACGAAGTTAGGGGGGGGGGGGGGGAGATC
+
F:F:FFFFFFFFFFFFFFFFFFFFFFFFFF:FFFFFFFFFFF,F,,F,
@FS10000125:27:BPA73017-1634:1:1101:9800:1390 2:N:0:1
AATAATTTGAGCGTACTCGACGAAGTTGGGAGGGGGGGGGGGGGAGAT
+
FFFFFFFFFFFFFFFFFFFFFFFFFFFFFFFFFFFFFFFFFFF:F,,F
@FS10000125:27:BPA73017-1634:1:1101:10220:1390 2:N:0:1
ATCCCATTGAGCGTACTCGACGAAGTTGTTAGGGGGGGGGGGGGGGAA
+
:FFFFFFFFFFFFFFFFFFFFFFFFFFFFFFFFFFFFFFFFFFFFFFF
@FS10000125:27:BPA73017-1634:1:1101:10240:1390 2:N:0:1
TTATCTTTGAGCGTACTCGACGAAGTTTCGCGGGGGGGGGGGGGGAGA
+
,FFF:,FFFFFFFFFFFFFFFFFFFFFFF,F,FFFFFFFFFFFFFF,,
@FS10000125:27:BPA73017-1634:1:1101:10300:1390 2:N:0:1
TCCTGGTTGAGCGTACTCGACGAAGTTAACAGGGGGGGGGGGGGGGAA
+
FFFFFFFFFFFFFFFFFFFFFFFFFFFFFFFFFFFFFFFFFFFFF,FF
@FS10000125:27:BPA73017-1634:1:1101:11380:1390 2:N:0:1
GATCAGTTGAGCGACGAAGTGGGGGGGGGGGGGGGGGGGGGGAAGGGG
+
,,FFFFFFFFFFFFFFFFFFFFFFFFFFFFFFFFFFFFFFF,,,,,,F
@FS10000125:27:BPA73017-1634:1:1101:11600:1390 2:N:0:1
TAACCATTGAGCGTACTCGACGAAGTTAGCCGGGGGGGGGGGGGGGAA
+
::FFFFFFFFFFFFFFFFFFFFFFFFFFFFFFFFFFFFFFFFFFF,FF
@FS10000125:27:BPA73017-1634:1:1101:11710:1390 2:N:0:1
TAAACGTTGAGCGTACTCGACGAAGTTAATTGGGGGGGGGGGGGGGGG
+
FFFFFFFFFFFFFFFFFFFFFFFFFFFFFFFFFFFFFFFFFFFFFFF,
@FS10000125:27:BPA73017-1634:1:1101:11860:1390 2:N:0:1
CTCGACTTGAGCGTACTCGACGAAGTTAAAGGGGGGGGGGGGGGGGGG
+
F,FFFFFFFFFFFFFFFFFFFFFFFFFFFFFFFFFFFFFFFFFFFF:F
@FS10000125:27:BPA73017-1634:1:1101:12070:1390 2:N:0:1
TCTGGCTTGAGCGTACTCGACGAAGTGGGGGGGGGGGGGGGAAATCGG
+
,FFFFFFFFFFFFFFFFFFFFFFFFFFFFFFFFFFFFFFFFF:,F:,,
@FS10000125:27:BPA73017-1634:1:1101:12180:1390 2:N:0:1
TTATCATTGAGCGTACTCGACGAAGTTAGGAGGGGGGGGGGGGGGGAA
+
,,FFFFFFFFFFFFFFFFFFFFFFFFFFFFFFFFFFFFFFFFFFF,FF
@FS10000125:27:BPA73017-1634:1:1101:13130:1390 2:N:0:1
TAACCATTGAGCGTACTCGACGAAGTTTGGGGGGGGGGGGGGGAGATC
+
FFFFFFFFFFFFFFFFFFFFFFFFFFFFFFFFFFFFFFFFFF,F,,FF
@FS10000125:27:BPA73017-1634:1:1101:13460:1390 2:N:0:1
TCCAGTTTGAGCGTACTCGACGAAGTTCACCGGGGGGGGGGGGGGGAA
+
FF:F,,FFFFFFFFFFFFFFFFFFFFF:F,FFFFFFFFFFFFFFF,::
@FS10000125:27:BPA73017-1634:1:1101:13560:1390 2:N:0:1
TTTCAATTGAGCGTACTCGACGAAGTTCCATGGGGGGGGGGGGGGGAA
+
FF:FFFFFFFFFFFFFFFFFFFFFFFFFFFF:FFF:FFFFF,F,F,,:
@FS10000125:27:BPA73017-1634:1:1101:13610:1390 2:N:0:1
TTCGACTCGAGCGTACTCGACGAAGTTTGGGGGGGGGGGGGGGGGGGA
+
,,FFFFF:FFFFFFFFFFFFFFFFFFFFFFFFFFFFFFFFFFFF:,,F
@FS10000125:27:BPA73017-1634:1:1101:13630:1390 2:N:0:1
TTACGGTTGAGCGTACTCGACGAAGTTGCCTGGGGGGGGGGGGGGGGG
+
F,FFFFFFFFFFFFFFFFFFFFFFFFFFFFFFFFFFFFFFFFFFFF,F
@FS10000125:27:BPA73017-1634:1:1101:14260:1390 2:N:0:1
CCAATCTTGAGCGTACTCGACGAAGTTTCGGGGGGGGGGGGGGGGGGA
+
FFFFFFFFFFFFFFFFFFFFFFFFFFFFFFFFFFFFFFFFFFFFFFF,
@FS10000125:27:BPA73017-1634:1:1101:15290:1390 2:N:0:1
TCCTATTTGAGCGTACTCGACGAAGTTTGATGGGGGGGGGGGGGGGAA
+
FFFFFFFFFFFFFFFFFFFFFFFFFFFFFFFFFFFFFFFFFFFFF,FF
@FS10000125:27:BPA73017-1634:1:1101:1310:1400 2:N:0:1
TTATAATTGAGCGTACTCGACGAAGTTAGCAGGGGGGGGGGGGGGGAA
+
,FFFFFFFFFFFFFFFFFFFFFFFFFFFFFFFFFFFFFFFFFFFFFFF
@FS10000125:27:BPA73017-1634:1:1101:1460:1400 2:N:0:1
TTGATTTTGAGCGTACTCGACGAAGTTCGGCGGGGGGGGGGGGGGGAA
+
F::FFFFFFFFFFFFFFFFFFFFFFFFFFFFFFFFFFFFFFFFFFFFF
@FS10000125:27:BPA73017-1634:1:1101:1580:1400 2:N:0:1
CTTTACTTGAGCGTACTCGACGAAGTTGTAGGGGGGGGGGGGGGGAAA
+
F,FFFFFFFFFFFFFFFFFFFFFFFFFFFFFFFFFFFFFFFFFFFF,:
@FS10000125:27:BPA73017-1634:1:1101:1600:1400 2:N:0:1
TAAATGTTGAGCGTACTCGACGAAGTTTGGTGGGGGGGGGGGGGGAAA
+
,::F::FFFFFFFFFFFFFFFFFFFFFFFFFFFFFFFFFFFFFF:F,,
@FS10000125:27:BPA73017-1634:1:1101:2060:1400 2:N:0:1
CTAGATTTGAGCGTACTCGACGAAGTTAGTAGGGGGGGGGGGGGGGGA
+
FFFFFFFFFFFFFFFFFFFFFFFFFFFFFFFFFFFFFFFFFFFFFF:F
@FS10000125:27:BPA73017-1634:1:1101:2140:1400 2:N:0:1
CCTGGTTTGAGCGTACTCGACGAAGTTAGCCGGGGGGGGGGGGGGGGA
+
FFFFFFFFFFFFFFFFFFFFFFFFFFFFFFFFFFFFFFFFFFFFFFFF
@FS10000125:27:BPA73017-1634:1:1101:2690:1400 2:N:0:1
TTATCATTGAGCGTACTCGACGAAGTTTGGGGGGGGGGGGGGGAAGTT
+
,FFFFFFFFFFFFFFFFFFFFFFFFFFFFFFFFFFFFFFFF:FFF,,,
@FS10000125:27:BPA73017-1634:1:1101:2930:1400 2:N:0:1
TCTATTTTGAGCGTACTCGACGAAGTTGAAAGGGGGGGGGGGGGGGAA
+
FFFFFFFFFFFFFFFFFFFFFFFFFFFFFFFFFFFFFFFFFFFFF,FF
@FS10000125:27:BPA73017-1634:1:1101:3550:1400 2:N:0:1
TTATTATTGAGCGTACTCGACGAAGTTTGGTGGGGGGGGGGGGGGGGA
+
F,FFFFFFFFFFFFFFFFFFFFFFFFFFFFFFFFFFFFFFFFFFFF,F
@FS10000125:27:BPA73017-1634:1:1101:5310:1400 2:N:0:1
CTCGTATTGAGCGTACTCGACGAAGTTGCGTGGGGGGGGGGGGGGGGA
+
FFFFFFFFFFFFFFFFFFFFFFFFFFFFFFFFFFFFFFFFFFFFFFF:
@FS10000125:27:BPA73017-1634:1:1101:5420:1400 2:N:0:1
TTAAATTTGAGCGTACTCGACGAAGTTTGTTGGGGGGGGGGGGGGGAA
+
,FFFFFFFFFFFFFFFFFFFFFFFFFFFFF:FFFFFFFFFFFFFF,:F
@FS10000125:27:BPA73017-1634:1:1101:5880:1400 2:N:0:1
CGATACTTGAGCGTACTCGACGAAGTTGTTAGGGGGGGGGGGGGGGAA
+
FFFFFFFFFFFFFFFFFFFFFFFFFFFFFFFFFFFFFFFFFFF:,,FF
@FS10000125:27:BPA73017-1634:1:1101:5890:1400 2:N:0:1
CAGGGGTTGAGCGTACTCGACGAAGTTCGAGGGGGGGGGGGGGGGGGG
+
F:,,::FFFFFFFFFFFFFFFFFFFFFF,F,FFFFFFFFFFFFFFFFF
@FS10000125:27:BPA73017-1634:1:1101:6330:1400 2:N:0:1
ATTTCATTGAGCGTACTCGACGAAGTTTGCAGGGGGGGGGGGGGGGGA
+
:FFFFFFFFFFFFFFFFFFFFFFFFFFFFFFFFFFFFFFFFFFFFFFF
@FS10000125:27:BPA73017-1634:1:1101:6440:1400 2:N:0:1
ATGTGATTGAGCGTACTCGACGAAGTTGGGGGGGGGGGGGGGAGATCG
+
:FFFFFFFFFFFFFFFFFFFFFFFFFFFFFFFFFFFFFFFFFF,,F:,
@FS10000125:27:BPA73017-1634:1:1101:6950:1400 2:N:0:1
CTCGGATTGAGCGTACTCGACGAAGTTCGGCGGGGGGGGGGGGGGGAA
+
FFFFFFFFFFFFFFFFFFFFFFFFFFFFFFFFFFFFFFFFFFFFF,FF
@FS10000125:27:BPA73017-1634:1:1101:8690:1400 2:N:0:1
ATCGGATTTGAGCGTACTCGACGAAGTTGGAAAGGGGGGGGGGGGGGG
+
FFF,:FFFFFF,F:F:FFFF,FFFFFFFFFFFFFFFFFFFFF,:,,,F
@FS10000125:27:BPA73017-1634:1:1101:8760:1400 2:N:0:1
TAACATTTGAGCGTACTCGACGAAATTGGGGGGGGGGGGGGGAAATTC
+
,:FFFFFFFFFFFFFFFFFFFFFFFFFFFFFFFFFFFFFFFF,FF,F,
@FS10000125:27:BPA73017-1634:1:1101:9260:1400 2:N:0:1
CACCCCTTGAGCGTACTCGACGAAGTTTCTCGGGGGGGGGGGGGGGGG
+
F:F:FFFFFFFFFFFFFFFFFFFFFFFFF:FFFFFFFFFFFFFFFFF,
@FS10000125:27:BPA73017-1634:1:1101:9300:1400 2:N:0:1
AACGTTTTGAGCGTACTCGACGAAGTTGCCAGGGGGGGGGGGGGGGAA
+
,FF,F,FFFFFFFFFFFFFFFFFFFFF,FFF,FFFFFFFFFFFF,:F,
@FS10000125:27:BPA73017-1634:1:1101:10060:1400 2:N:0:1
ATATCCTTGAGCGTACTCGACGAAGTTATTCGGGGGGGGGGGGGGGAA
+
:FFFFFFFFFFFFFFFFFFFFFFFFFFFFFFFFFFFFFFFFFFFFFFF
@FS10000125:27:BPA73017-1634:1:1101:10150:1400 2:N:0:1
ATCCCATTGAGCGTACTCGACGAAGTTGTTAGGGGGGGGGGGGGGGAA
+
FFFFFFFFFFFFFFFFFFFFFFFFFFFFFFFFFFFFFFFFFFFFF,FF
@FS10000125:27:BPA73017-1634:1:1101:10220:1400 2:N:0:1
ATGTACTTGAGCGTACTCGACGAAGTTCTGTGGGGGGGGGGGGGGGGA
+
F,FFFFFFFFFFFFFFFFFFFFFFFFFFFFFFFFFFFFFFFFFFFF:F
@FS10000125:27:BPA73017-1634:1:1101:10620:1400 2:N:0:1
TTATCTTTGAGCGTACTCGACGAAGTTGCATGGGGGGGGGGGGGGGGA
+
F,FFF:FFFFFFFFFFFFFFFFFFFFFFFFFFFFFFFFFFFFFFFFFF
@FS10000125:27:BPA73017-1634:1:1101:10640:1400 2:N:0:1
TTATGATTGAGCGTACTCGACGAAGTTAGTAGGGGGGGGGGGGGGGAA
+
F,FFFFFFFFFFFFFFFFFFFFFFFFFFFFFFFFFFFFFFFFFF,,,F
@FS10000125:27:BPA73017-1634:1:1101:10890:1400 2:N:0:1
CATTTTTTGAGCGTACTCGACGAAGTTTACAGGGGGGGGGGGGGGGGA
+
F:F:FFFFFFFFFFFFFFFFFFFFFFFFFFFFFFFFFFFFFF,::,,F
@FS10000125:27:BPA73017-1634:1:1101:11760:1400 2:N:0:1
TATGTATTGAGCGTACTCGACGAAGTTATCAGGGGGGGGGGGGGGAAA
+
:FFFFFFFFFFFFFFFFFFFFFFFFFFFFFFFFFFFFFFFFF,FF:FF
@FS10000125:27:BPA73017-1634:1:1101:12120:1400 2:N:0:1
TTCAGTTTGAGCGTACTCGACGAAGTTTGGAGGGGGGGGGGGGGGGGG
+
,FFFFFFFFFFFFFFFFFFFFFFFFFFFFFFFFFFFFFFFFFFFFFF,
@FS10000125:27:BPA73017-1634:1:1101:12650:1400 2:N:0:1
TTAAAGTTGAGCGTACTCGACGAAGTTGAAGGGGGGGGGGGGGGGGGA
+
,,FFFFFFFFFFFFFFFFFFFFFFFFFFFFFFFFFFFFFFFFFFF,FF
@FS10000125:27:BPA73017-1634:1:1101:12700:1400 2:N:0:1
CAGGTTTTGAGCGTACTCGACGAAGTTTTGCGGGGGGGGGGGGGGGGA
+
FFFFFFFFFFFFFFFFFFFFFFFFFFFFFFFFFFFFFFFFFFFFF:,F
@FS10000125:27:BPA73017-1634:1:1101:12730:1400 2:N:0:1
GTTCCGTTGAGCGTACTCGACGAAGTTGTTGGGGGGGGGGGGGGGGAA
+
,FFFFFFFFFFFFFFFFFFFFFFFFFFFFFFFFFFFFFFFFFFFF,FF
@FS10000125:27:BPA73017-1634:1:1101:12750:1400 2:N:0:1
AAACAATTGAGCGTACTCGACGAAGTTCTCAGGGGGGGGGGGGGGGAA
+
FFFFFFFFFFFFFFFFFFFFFFFFFFFFFFFFFFFFFFFFFFFFF:FF
@FS10000125:27:BPA73017-1634:1:1101:14770:1400 2:N:0:1
TTCGGATTGAGCGTACTCGACGAAGTTCCGTGGGGGGGGGGGGGGGAA
+
FF:,F:FFFFFFFFFFFFFFFFFFFFFF::FFFFFFFFFFFFF,F,,,
@FS10000125:27:BPA73017-1634:1:1101:14860:1400 2:N:0:1
TTACATTTGAGCGTACTCGACGAAGTTCCAGGGGGGGGGGGGGGGGAA
+
,,FFFFFFFFFFFFFFFFFFFFFFFFFFFFFFFFFFFFFFFFFFF,FF
@FS10000125:27:BPA73017-1634:1:1101:15410:1400 2:N:0:1
TTTTGTTTGAGCGTACTCGACGAAGTTATATGGGGGGGGGGGGGGGAA
+
F:FFFFF:FFFFFFFFFFFFFFFFFFFFFFFFFFFFFFFFFFFFF:FF
@FS10000125:27:BPA73017-1634:1:1101:16090:1400 2:N:0:1
TTTTGTTTGAGCGTACTCGACGAAGTTTGGTGGGGGGGGGGGGGGGGG
+
F,FFFFFFFFFFFFFFFFFFFFFFFFFFFFFFFFFFFFFFFFFF:F:F
@FS10000125:27:BPA73017-1634:1:1101:1230:1410 2:N:0:1
TATCGATTGAGCGTACTCGACGAAGTTCGTAGGGGGGGGGGGGGGGGA
+
FFFFFFFFFFFFFFFFFFFFFFFFFFFFFFFFFFFFFFFFFFFFFFFF
@FS10000125:27:BPA73017-1634:1:1101:2140:1410 2:N:0:1
CAACGGTTGAGCGTACTCGACGAAGTTAAGAGGGGGGGGGGGGGGGAA
+
FFFF,:FFFFFFFFFFFFFFFFFFF::F:FFFFFFFFFFFFFF:,::F
@FS10000125:27:BPA73017-1634:1:1101:3250:1410 2:N:0:1
ATGATCTTGAGCGTACTCGACGAAGTTTGGGGGGGGGGGGGGGGGGAA
+
:F:FFFFFFFFFFFFFFFFFFFFFFFFFFFFFFFFFFFFFFFFFF::F
@FS10000125:27:BPA73017-1634:1:1101:3490:1410 2:N:0:1
TTGATTTTGAGCGTACTCGACGAAGTTTGGGGGGGGGGGGGGGGGGGA
+
FFFFFFFFFFFFFFFFFFFFFFFFFFFFFFFFFFFFFFFFFFFFF,,F
@FS10000125:27:BPA73017-1634:1:1101:3800:1410 2:N:0:1
TAAACATTGAGCGTACTCGACGAAGTTACAAGGGGGGGGGGGGGGGGA
+
,,FFFFFFFFFFFFFFFFFFFFFFFFFFFFFFFFFFFFFFFFFFFFF:
@FS10000125:27:BPA73017-1634:1:1101:4670:1410 2:N:0:1
TTAAGTTTGAGCGTACTCGACGAAGTTGGGCGGGGGGGGGGGGGGGAA
+
,FFFFFFFFFFFFFFFFFFFFFFFFFFFFFFFFFFFFFFFFFFFF,FF
@FS10000125:27:BPA73017-1634:1:1101:4720:1410 2:N:0:1
TACGATTTGAGCGTACTCGACGAGGTTACGGGGGGGGGGGGGGAAATT
+
,:FFFFFFFFFFFFFFFFFFFFFFFFFFFFFFFFFFFFFFFFFFFF:,
@FS10000125:27:BPA73017-1634:1:1101:5380:1410 2:N:0:1
ACAGCATTGAGCGTACTCGACGAAGTTAAAAGGGGGGGGGGGGGGGGA
+
FFFFFFFFFFFFFFFFFFFFFFFFFFFFFFFFFFFFFFFFFFFFFFFF
@FS10000125:27:BPA73017-1634:1:1101:5520:1410 2:N:0:1
TTCGGATTGAGCGTACTCGACGAAGTTGAAAGGGGGGGGGGGGGGGGA
+
F,FFFFFFFFFFFFFFFFFFFFFFFFFFFFFFFFFFFFFFFFFFFF,F
@FS10000125:27:BPA73017-1634:1:1101:5980:1410 2:N:0:1
ACAACCTTGAGCGTACTCGACGAAGTTGGCCGGGGGGGGGGGGGGGAA
+
,,FFF:FFFFFFFFFFFFFFFFFFFFFFF,FFFFFFFFFFFFFFFFF:
@FS10000125:27:BPA73017-1634:1:1101:6060:1410 2:N:0:1
TTATCATTGAGCGTACTCGACGAAGTTCTTAGGGGGGGGGGGGGGGGG
+
,F,FFFFFFFFFFFFFFFFFFFFFFFFF::,FFFFFFFFFFFFFFFFF
@FS10000125:27:BPA73017-1634:1:1101:6540:1410 2:N:0:1
CTAACTTTGAGCGTACTCGACGAAGTTCCTGGGGGGGGGGGGGGGGGT
+
FFFFFFFFFFFFFFFFFFFFFFFFFFFFFFFFFFFFFFFFFFFFF,,,
@FS10000125:27:BPA73017-1634:1:1101:6890:1410 2:N:0:1
TATACATTGAGCGTACTCGACGAAGTTATTTGGGGGGGGGGGGGGGAA
+
FFFFFFFFFFFFFFFFFFFFFFFFFFFFFFFFFFFFFFFFFFFFF::F
@FS10000125:27:BPA73017-1634:1:1101:7240:1410 2:N:0:1
TTATGATTGAGCGTACTCGACGAAGTTGATGGGGGGGGGGGGGGGAGT
+
,FFFFFFFFFFFFFFFFFFFFFFFFFFFFFFFFFFFFFFFFFF,,F,F
@FS10000125:27:BPA73017-1634:1:1101:7430:1410 2:N:0:1
AATTTCTTGAGCGTACTCGACGAAGTTCAAAGGGGGGGGGGGGGGGAA
+
FFFFFFFFFFFFFFFFFFFFFFFFFFFFFFFFFFFFFFFFFFFF:,:,
@FS10000125:27:BPA73017-1634:1:1101:7920:1410 2:N:0:1
TCTTAATTGAGCGTACTCGACGAAGGGGGGGGGGGGGGGGGAAATCGA
+
,FFFFFFFFFFFFFFFFFFFFFFFFFFFFFFFFFFFFFFFFF:,F:,:
@FS10000125:27:BPA73017-1634:1:1101:8400:1410 2:N:0:1
CGTCGTTTGAGCGTACTCGACGAAGTTAAGCGGGGGGGGGGGGGGGGA
+
FFFFFFFFFFFFFFFFFFFFFFFFFFFFFFFFFFFFFFFFFFFFFFF,
@FS10000125:27:BPA73017-1634:1:1101:8630:1410 2:N:0:1
TGGTTGTTGAGCGTACTCGACGAAGGGGGGGGGGGGGGGGAATTCGAA
+
FFFFFFFFFFFFFFFFFFFFFFFFFFFFFFFFFFFFFFF,::,,,,,,
@FS10000125:27:BPA73017-1634:1:1101:9660:1410 2:N:0:1
CTTGCCTTGAGCGTACTCGACGAAGTGGGGGGGGGGGGGGGGAAATCG
+
FFFFFFFFFFFFFFFFFFFFFFFFFFFFFFFFFFFFFFFFFF:,FF::
@FS10000125:27:BPA73017-1634:1:1101:11050:1410 2:N:0:1
AACCGTTTGAGCGTACTCGACGAAGTTTAACGGGGGGGGGGGGGGGAA
+
FFFFFFFFFFFFFFFFFFFFFFFFFFFFFFFFFFFFFFFFFFFFF,FF
@FS10000125:27:BPA73017-1634:1:1101:11130:1410 2:N:0:1
TTTTGGTTGAGCGTACTCGACGAAGTTTACGGGGGGGGGGGGGGGGGG
+
,FFFFFFFFFFFFFFFFFFFFFFFFFFFFFFFFFFFFFFFFFFFF:FF
@FS10000125:27:BPA73017-1634:1:1101:11190:1410 2:N:0:1
AAACGATTGAGCGTACTCGACGAAGTTGGGCGGGGGGGGGGGGGGGAA
+
F:,FFFFFFFFFFFFFFFFFFFFFFFF::::FFFFFFFFFFFFFF,F:
@FS10000125:27:BPA73017-1634:1:1101:11430:1410 2:N:0:1
TTATTCTTGAGCGTACTCGACGAAATTTGTGGGGGGGGGGGGGGGAAT
+
F,FFFFFFFFFFFFFFFFFFFFFFFFFFFFFFFFFFFFFFFFFF,::,
@FS10000125:27:BPA73017-1634:1:1101:11650:1410 2:N:0:1
CTACCTTTAAACCTTCTCGACGTAGTTCTATGCAGGGGGGGAGGAAAG
+
,F,F,,F::F,,,F,FF,FFFF,:,F::,,,,,,F,FF:FF,:F,,,F
@FS10000125:27:BPA73017-1634:1:1101:12870:1410 2:N:0:1
TTATGATTGAGCGTACTCGACGAAGTTTGGAGGGGGGGGGGGGGGGAA
+
,FFFFFFFFFFFFFFFFFFFFFFFFFFFFFFFFFFFFFFFFFFFFFFF
@FS10000125:27:BPA73017-1634:1:1101:12980:1410 2:N:0:1
TTAGTTTTGAGCGTACTCGACGAAGTTTCCGGGGGGGGGGGGGGGAAT
+
,FFFFFFFFFFFFFFFFFFFFFFFFFFFFFFFFFFFFFFFFFFF,FF,
@FS10000125:27:BPA73017-1634:1:1101:13980:1410 2:N:0:1
ACGTTTTTGAGCGTACTCGACGAAGTTATGAGGGGGGGGGGGGGGGGA
+
FFFFFFFFFFFFFFFFFFFFFFFFFFFFFFFFFFFFFFFFFFFFFFFF
@FS10000125:27:BPA73017-1634:1:1101:14360:1410 2:N:0:1
CAGCTTTTGAGCGTACTCGACGAAGTTGTCAGGGGGGGGGGGGGGGAA
+
FFFFFFFFFFFFFFFFFFFFFFFFFFFFFFFFFFFFFFFFFFFFF:,F
@FS10000125:27:BPA73017-1634:1:1101:15380:1410 2:N:0:1
TTTTTGTTGAGCGTACTCGACGAAGTTTATAGGGGGGGGGGGGGGGGA
+
F,FFFFFFFFFFFFFFFFFFFFFFFFFFFFFFFFFFFFFFFFFFFFFF
@FS10000125:27:BPA73017-1634:1:1101:1640:1420 2:N:0:1
TCCTTATTGAGCGTACTCGACGAAGTTTCTGGGGGGGGGGGGGGGGAA
+
,FFFFFFFFFFFFFFFFFFFFFFFFFFFFFFFFFFFFFFFFFFF:,F:
@FS10000125:27:BPA73017-1634:1:1101:2280:1420 2:N:0:1
TCATGGTTGAGCGTACTCGACGAAGTTCAGTGGGGGGGGGGGGGGGAA
+
FFFFFFFFFFFFFFFFFFFFFFFFFFFFFFFFFFFFFFFFFFFFFFFF
@FS10000125:27:BPA73017-1634:1:1101:2430:1420 2:N:0:1
AATATCTTGAGCGTACTCGACGAAGTTGGGTGGGAGGGGGGGGGGGGA
+
F,FF:FFFFFFFFFFFFFFFFFFFFFFFFF:FFFFFFFFFFFFFF,FF
@FS10000125:27:BPA73017-1634:1:1101:2810:1420 2:N:0:1
AACTGTTTGAGCGTACTCGACGAAGTTTAAGGGGGGGGGGGGGGGGAA
+
F,FFFFFFFFFFFFFFFFFFFFFFFFFFFFFFFFFFFFFFFFFF:,,F
@FS10000125:27:BPA73017-1634:1:1101:3210:1420 2:N:0:1
TATCTATTGAGCGTACTCGACGAAGTTAGGGGGGGGGGGGGGGGAAGT
+
FFFFFFFFFFFFFFFFFFFFFFFFFFFFFFFFFFFFFFFFFFF,FF,F
@FS10000125:27:BPA73017-1634:1:1101:3950:1420 2:N:0:1
TACGGGTCGAGCGTACTCGACGAAGTTAAGCGGGGGGGGGGGGGGGAA
+
FFFFFFFFFFFFFFFFFFFFFFFFFFFFFFFFFFFFFFFFFFFF:FFF
@FS10000125:27:BPA73017-1634:1:1101:3990:1420 2:N:0:1
ACATCCTTGAGCGTACTCGACGAAGTTCCACGGGGGGGGGGGGGGGGA
+
FFFFFFFFFFFFFFFFFFFFFFFFFFFFFFFFFFFFFFFFFFFFFFF,
@FS10000125:27:BPA73017-1634:1:1101:4010:1420 2:N:0:1
TAATTCTTGAGCGTACTCGACGAAGTTGTCGGGGGGGGGGGGGGGGGA
+
,,FFFFFFFFFFFFFFFFFFFFFFFFFFFFFFFFFFFFFFFFFFF,,F
@FS10000125:27:BPA73017-1634:1:1101:4150:1420 2:N:0:1
CCAGTGTTGAGCGTACTCGACGAAGTTAAAAAGGGGGGGGGGGGGGGA
+
FFFFFFFFFFFFFFFFFFFFFFFFFFFFFFFFFFFFFFFFFFFFFFFF
@FS10000125:27:BPA73017-1634:1:1101:4480:1420 2:N:0:1
CTTTATTTGAGCGTACTCGACGAAAGGGGGGGGGGGGGGGAAATCGGA
+
F,FFFFFFFFFFFFFFFFFFFFFFFFFFFFFFFFFFFFF::,,F,,,:
@FS10000125:27:BPA73017-1634:1:1101:4600:1420 2:N:0:1
CTTTTTTTGAGCGTACTCGACGAAGTTTAAGGGGGGGGGGGGGGGGAA
+
FF,:FFFFFFFFFFFFFFFFFFFFFFFFFF:FFFFFFFFFFFFFF:FF
@FS10000125:27:BPA73017-1634:1:1101:4810:1420 2:N:0:1
CTTACTTTGAGCGTACTCGACGAAGTTGCAGGGGGGGGGGGGGGGGGG
+
FFFFFFFFFFFFFFFFFFFFFFFFFFFFFFFFFFFFFFFFFF,F,,,F
@FS10000125:27:BPA73017-1634:1:1101:5320:1420 2:N:0:1
TCTCTATTGAGCGTACTCGACGAAGTTAACAGGGGGGGGGGGGGGGAG
+
FFFFFFFFFFFFFFFFFFFFFFFFFFFFFFFFFFFFFFFFFFFFFF:F
@FS10000125:27:BPA73017-1634:1:1101:6180:1420 2:N:0:1
TTTCATTTGAGCGACTCGACGAAGTTGTGCGGGGGGGGGGGGGGGGGG
+
FFFFFFFFFFFFFFFFFFFFFFFFFFFFFFFFFFFFFFFFFFFFFFFF
@FS10000125:27:BPA73017-1634:1:1101:8010:1420 2:N:0:1
GATGTTTTGAGCGTACTCGACGAAGTTAACCGGGGGGGGGGGGGGGAA
+
FF:FFFFFFFFFFFFFFFFFFFFFFFFFFFFFFF:FFFFF:,F:,,,F
@FS10000125:27:BPA73017-1634:1:1101:8770:1420 2:N:0:1
ATTTCCTTGAGCGTACTCGACGAAGTTGTGGGGGGGGGGGGGGGGAGA
+
FFFFFFFFFFFFFFFFFFFFFFFFFFFFFFFFFFFFFFFFFF:F:F:,
@FS10000125:27:BPA73017-1634:1:1101:9020:1420 2:N:0:1
TACTATTTGAGCGTACTCGACGAAGTTTACCGGGGGGGGGGGGGGGAA
+
F,FFFFFFFFFFFFFFFFFFFFFFFFFFFFFFFFFFFFFFFFFFF::F
@FS10000125:27:BPA73017-1634:1:1101:9150:1420 2:N:0:1
TTACATTTGAGCGTACTCGACGAAGTTCTTTGGGGGGGGGGGGGGGGA
+
:F:FFFFFFFFFFFFFFFFFFFFFFFFFFFFFFFFFFFFFFFFFFF,:
@FS10000125:27:BPA73017-1634:1:1101:9240:1420 2:N:0:1
CCCGACTTGAGCGTACTCGACGAAGTTTGCGGGGGGGGGGGGGGGGAA
+
FF,:FFFFFFFFFFFFFFFFFFFFFFFF:FF:FFFFFFFFFFFFF:FF
@FS10000125:27:BPA73017-1634:1:1101:9950:1420 2:N:0:1
TTCGTATTGAGCGTACTCGACGAAGTTGCTGGGGGGGGGGGGGGGAGT
+
FFFFFFFFFFFFFFFFFFFFFFFFFFFFFFFFFFFFFFFFF:::,,,F
@FS10000125:27:BPA73017-1634:1:1101:11450:1420 2:N:0:1
TCCCCTTTGAGCGTACTCGACGAAGTTGTGCGGGGGGGGGGGGGGGGA
+
FFFFFFFFFFFFFFFFFFFFFFFFFFFFFFFFFFFFFFFFFFFFFFF,
@FS10000125:27:BPA73017-1634:1:1101:12670:1420 2:N:0:1
TCCACATTGAGCGTACTCGACGAAGTTCACGGGGGGGGGGGGGGGAAA
+
,FFFFFFFFFFFFFFFFFFFFFFFFFFFFFFFFFFFFFFFFFFFFF,,
@FS10000125:27:BPA73017-1634:1:1101:13740:1420 2:N:0:1
TTTTATTTGAGCGTACTCGACGAAGGGGGGGGGGGGGGGGGGGGAGGG
+
FFFFFFFFFFFFFFFFFFFFFFFFFFFFFFFFFFFFFFFFFF:,,,,,
@FS10000125:27:BPA73017-1634:1:1101:14020:1420 2:N:0:1
TACTTCTTGAGCGTACTCGACGAAGTGGGGGGGGGGGGGGGGAAATCG
+
FFFFFFFFFFFFFFFFFFFFFFFFFFFFFFFFFFFFFFFFF,F:FF::
@FS10000125:27:BPA73017-1634:1:1101:14060:1420 2:N:0:1
TATTATTTGAGCGTACTCGACGAAGTTGGCGGGGGGGGGGGGGGGGGA
+
,,FFFFFFFFFFFFFFFFFFFFFFFFFFFFFFFFFFFFFFFFFFFF:F
@FS10000125:27:BPA73017-1634:1:1101:15120:1420 2:N:0:1
TTTTGATTTGAGCGTACTCGACGAAGTTAGCTGGGGGGGGGGGGGGGG
+
,FFFFFFF:FFFFFFFFFFFFFFFFFFFFFFFFFFFFFFFFF:FF,::
@FS10000125:27:BPA73017-1634:1:1101:15640:1420 2:N:0:1
TCATTTTTGAGCGTACTCGACGAAGTTTGTTGGGGGGGGGGGGGGGGA
+
F,FFF,FFFFFFFFFFFFFFFFFFF,,:F,,FFFFFFFFFFFFF,,,,
@FS10000125:27:BPA73017-1634:1:1101:15900:1420 2:N:0:1
AAATCCTTGAGCGTACTCGACGAAGTTTTAAAGGGGGGGGGGGGGGGA
+
,FFFFFFFFFFFFFFFFFFFFFFFFFFFFFFFFFFFFFFFF:F,FFF,
@FS10000125:27:BPA73017-1634:1:1101:16220:1420 2:N:0:1
ATGCGGTTGAGCGTACTCGACGAAGTTGGGCGGGGGGGGGGGGGGGAA
+
:FFFFFFFFFFFFFFFFFFFFFFFFFFFFFFFFFFFFFFFFFFFFF:F
@FS10000125:27:BPA73017-1634:1:1101:16380:1420 2:N:0:1
ATGCTGTTGAGCGTACTCGACGAAGGGGGGGGGGGGGGGAAATCGGAA
+
F,FFFFFFFFFFFFFFFFFFFFFFFFFFFFFFFFFFFF,,,,F,,,F:
@FS10000125:27:BPA73017-1634:1:1101:1560:1430 2:N:0:1
CAATTCTTGAGCGTACTCGACGAAGTTGCACGGGGGGGGGGGGGGGGG
+
FFFFFFFFFFFFFFFFFFFFFFFFFFFFFFFFFFFFFFFFFFFFFFFF
@FS10000125:27:BPA73017-1634:1:1101:1900:1430 2:N:0:1
TTATCCTTGAGCGTACTCGACGAAGTTACGTGGGGGGGGGGGGGGGAA
+
FFFFFFFFFFFFFFFFFFFFFFFFFFFFFFFFFFFFFFFFFFFFFF,F
@FS10000125:27:BPA73017-1634:1:1101:2890:1430 2:N:0:1
GTAATCTTGAGCGTACTCGACGAAGTTTGGAGGGGGGGGGGGGGGGGA
+
,,FFFFFFFFFFFFFFFFFFFFFFFFFFFFFFFFFFFFFFFFFFF:,F
@FS10000125:27:BPA73017-1634:1:1101:4580:1430 2:N:0:1
TCGAGCTTGAGCGTACTCGACGAAGTTTCTGGGGGGGGGGGGGGGGAA
+
,FFFFFFFFFFFFFFFFFFFFFFFFFFFFFFFFFFFFFFFFFFFFF:F
@FS10000125:27:BPA73017-1634:1:1101:5130:1430 2:N:0:1
CTATTCTTGAGCGTACTCGACGAAGTTACAAGGGGGGGGGGGGGGGGG
+
F,FFFFFFFFFFFFFFFFFFFFFFFFFFFFFFFFFFFFFFF:F:F,FF
@FS10000125:27:BPA73017-1634:1:1101:5200:1430 2:N:0:1
TCTTAATTGAGCGTACTCGACGAAGTTTAGGGGGGGGGGGGGGGGGAA
+
FFFFFFFFFFFFFFFFFFFFFFFFFFFFFFFFFFFFFFFFFFFFF:FF
@FS10000125:27:BPA73017-1634:1:1101:5540:1430 2:N:0:1
ACACTTTTGAGCGTACTCGACGAAGTTGAAGGGGGGGGGGGGGGGGGA
+
FFFFFFFFFFFFFFFFFFFFFFFFFFFFFFFFFFFFFFFFFFFFFF,F
@FS10000125:27:BPA73017-1634:1:1101:6020:1430 2:N:0:1
ATCAGGTTGAGCGTACTCGACGAAGTTACACGGGGGGGGGGGGGGGAA
+
F,FFFFFFFFFFFFFFFFFFFFFFFFFFFFFFFFFFFFFFFFFFF,FF
@FS10000125:27:BPA73017-1634:1:1101:6300:1430 2:N:0:1
TAACTTTTGAGCGTACTCGACGAAGTTGAGCGGGGGGGGGGGGGGAGA
+
FFFFFFFFFFFFFFFFFFFFFFFFFFFFFFFFFFFFFFFFFFFFF:,F
@FS10000125:27:BPA73017-1634:1:1101:6320:1430 2:N:0:1
TTAGATTTGAGCGTACTCGACGAAGTTAGTAGGGGGGGGGGGGGGGGA
+
F:FFFFFFFFFFFFFFFFFFFFFFFFFFFFFFFFFFFFFFFFFFFF:F
@FS10000125:27:BPA73017-1634:1:1101:6530:1430 2:N:0:1
TATGTATTGAGCGTACTCGACGAAGTTGGGTGGGGGGGGGGGGGGGAA
+
F:FFFFFFFFFFFFFFFFFFFFFFFFFFFFFFFFFFFFFFFFFFFF,F
@FS10000125:27:BPA73017-1634:1:1101:6570:1430 2:N:0:1
ATTCCATTGAGCGTACTCGACGAAGTTTATTGGGGGGGGGGGGGGGGA
+
,FFFFFFFFFFFFFFFFFFFFFFFFFF,,,,FFFFFFFFFFFFFFF,,
@FS10000125:27:BPA73017-1634:1:1101:6660:1430 2:N:0:1
TATATTTTGAGCGTACTCGACGAAGGGGGGGGGGGGGGAGATCGGAAA
+
FFFFFFFFFFFFFFFFFFFFFFFFFFFFFFFFFFFFFF:,FF,,:FFF
@FS10000125:27:BPA73017-1634:1:1101:6730:1430 2:N:0:1
ACTGGCTTGAGCGTACTCGACGAAGTTGATTGGGGGGGGGGGGGGGAA
+
FFFFFFFFFFFFFFFFFFFFFFFFFFFFFFFFFFFFFFFFFF:,F,F,
@FS10000125:27:BPA73017-1634:1:1101:6800:1430 2:N:0:1
CTGTACTTGAGCGTACTCGACGAAGTTAACTGGGGGGGGGGGGGGGAA
+
FFFFFFFFFFFFFFFFFFFFFFFFFFFFFFFFFFFFFFFFFFFFF,FF
@FS10000125:27:BPA73017-1634:1:1101:7500:1430 2:N:0:1
AATTTCTTGAGCGTACTCGACGAAGTTAGCTGGGGGGGGGGGGGGGAA
+
FFFFFFFFFFFFFFFFFFFFFFFFFFFFFFFFFFFFFFFFFFFFFF,F
@FS10000125:27:BPA73017-1634:1:1101:7750:1430 2:N:0:1
TTAATATTGAGCGTACTCGACGAAGTTCAAGGGGGGGGGGGGGGGAAT
+
,FFFFFFFFFFFFFFFFFFFFFFFFFFFFFFFFFFFFFFFFFFF,F,,
@FS10000125:27:BPA73017-1634:1:1101:7940:1430 2:N:0:1
AACCTTTTGAGCGTACTCGACGAAGTTGGGGGGGGGGGGGGGAAATCG
+
FFFFFFFFFFFFFFFFFFFFFFFFFFFFFFFFFFFFFFFFF:F,,FFF
@FS10000125:27:BPA73017-1634:1:1101:8380:1430 2:N:0:1
TTGGCATTGAGCGTACTCGACGAAGTTGCATGGGGGGGGGGGGGGGGG
+
,:FFFFFFFFFFFFFFFFFFFFFFFFFFFFFFFFFFFFFFFFFFF,,F
@FS10000125:27:BPA73017-1634:1:1101:9080:1430 2:N:0:1
TAATGGTTGAGCGTACTCGACGAAGTTTGTGGGGGGGGGGGGGGGAAA
+
FFFFFFFFFFFFFFFFFFFFFFFFFFFFFFFFFFFFFFFFFFFF:FF,
@FS10000125:27:BPA73017-1634:1:1101:9230:1430 2:N:0:1
CCGGACTTGAGCGTACTCGACGAAGTTTGCGGGGGGGGGGGGGGGGAA
+
FFFFFFFFFFFFFFFFFFFFFFFFFFFFFFFFFFFFFFFFFFFFF,FF
@FS10000125:27:BPA73017-1634:1:1101:9700:1430 2:N:0:1
TTCAACTTGAGCGTACTCGACGAAGTTTAGAGGGGGGGGGGGGGGGAA
+
,FFFFFFFFFFFFFFFFFFFFFFFFFFFFFFFFFFFFFFFFFFFF:FF
@FS10000125:27:BPA73017-1634:1:1101:9710:1430 2:N:0:1
TAAGGTTTGAGCGTACTCGACGAAGTTCTTGGGGGGGGGGGGGGGAAT
+
FFFFFFFFFFFFFFFFFFFFFFFFFFFFFFFFFFFFFFFFFFFF,F:,
@FS10000125:27:BPA73017-1634:1:1101:9890:1430 2:N:0:1
TAATTCTTGAGCGTACTCGACGAAGTTCATAGGGGGGGGGGGGGGGGA
+
FFFFFFFFFFFFFFFFFFFFFFFFFFFFFFFFFFFFFFFFFFFFFFF,
@FS10000125:27:BPA73017-1634:1:1101:10710:1430 2:N:0:1
GTGCATTTGAGCGTACTCGACGAAGTTAAAGGGGGGGGGGGGGGGGGG
+
,FFFFFFFFFFFFFFFFFFFFFFFFF:FFFFFFFFFFFFFFFFF,,,F
@FS10000125:27:BPA73017-1634:1:1101:10780:1430 2:N:0:1
TTTCGATTGAGCGTACTCGACGAAGTTATGTGGGGGGGGGGGGGGGGA
+
,FFFFFFFFFFFFFFFFFFFFFFFFFFFFFFFFFFFFFFFFFFFFF::
@FS10000125:27:BPA73017-1634:1:1101:11240:1430 2:N:0:1
GTCAGCTTGAGCGTACTCGACGAAGTTTAGCGGGGGGGGGGGGGGGGG
+
,,FFFFFFFFFFFFFFFFFFFFFFFFFFFFFFFFFFFFFFFFFFFFF,
@FS10000125:27:BPA73017-1634:1:1101:11530:1430 2:N:0:1
ATTCTCTTGAGCGTACTCGACGAAGTTTTGGGGGGGGGGGGGGGAAAT
+
FFFFFFFFFFFFFFFFFFFFFFFFFFFFFFFFFFFFFFFFFFF,FF,F
@FS10000125:27:BPA73017-1634:1:1101:12450:1430 2:N:0:1
TTTCTATTGAGCGTACTCGACGAAGTTAATAGGGGGGGGGGGGGGGGA
+
F,FFFFFFFFFFFFFFFFFFFFFFFFFFFFFFFFFFFFFFFFFFFFFF
@FS10000125:27:BPA73017-1634:1:1101:12770:1430 2:N:0:1
GTATACTTGAGCGTACTCGACGAAGTTAATGGGGGGGGGGGGGGGGGA
+
,,FFFFFFFFFFFFFFFFFFFFFFFFFFFFFFFFFFFFFFFFFFFF,:
@FS10000125:27:BPA73017-1634:1:1101:13030:1430 2:N:0:1
TATGCGTTGAGCGTACTCGACGAAGTTTGCTGGGGGGGGGGGGGGGGG
+
,:FFFFFFFFFFFFFFFFFFFFFFFFFFFFFFFFFFFFFFFFFFFFFF
@FS10000125:27:BPA73017-1634:1:1101:14470:1430 2:N:0:1
CCTTGTTTTGAGCGTACTCGACGAAGTTGCTCGGGGGGGGGGGGGGGG
+
FFFFFFFFF:F:FFFFFFFFFFFFFFFFFFFFFFFFFFFFFFFF:,,F
@FS10000125:27:BPA73017-1634:1:1101:14980:1430 2:N:0:1
CTATTTTTGAGCGTACTCGACGAAGTTGGCGGGGGGGGGGGGGGGAAA
+
F,FFFFFFFFFFFFFFFFFFFFFFFFFFFFFFFFFFFFFFFFFF,FF,
@FS10000125:27:BPA73017-1634:1:1101:15200:1430 2:N:0:1
ATACGGTTGAGCGTACTCGACGAAGTTTGTAGGGGGGGGGGGGGGGAA
+
FFFFFFFFFFFFFFFFFFFFFFFFFFFFFFFFFFFFFFFFFFFFFF:F
@FS10000125:27:BPA73017-1634:1:1101:15340:1430 2:N:0:1
CTCAGTTTGAGCGTACTCGACGAAGTTCAGCGGGGGGGGGGGGGGGGA
+
F,FFFFFFFFFFFFFFFFFFFFFFFFFFF,FFFFFFFFFFFFFFFF,,
@FS10000125:27:BPA73017-1634:1:1101:15350:1430 2:N:0:1
TTATGGTTGAGCGTACTCGACGAAGTTTAGCGGGGGGGGGGGGGGGGG
+
:FFFFFFFFFFFFFFFFFFFFFFFFFFFFFFFFFFFFFFFFFFFF:FF
@FS10000125:27:BPA73017-1634:1:1101:16480:1430 2:N:0:1
TTCGACTTGAGCGTACTCGACGAAGTTACAAGGGGGGGGGGGGGGGGA
+
FFFFFFFFFFFFFFFFFFFFFFFFFFFFFFFFFFFFFFFFFFFFFFFF
@FS10000125:27:BPA73017-1634:1:1101:1460:1440 2:N:0:1
TTGTTATTGAGCGTACTCGACGAAGGGGGGGGGGGGGGGGGGGGAAGT
+
FFFFFFFFFFFFFFFFFFFFFFFFFFFFFFFFFFFFFFFFFFF,F,,,
@FS10000125:27:BPA73017-1634:1:1101:1970:1440 2:N:0:1
TTCAATTTGAGCGTACTCGACGAAGTTGACGGGGGGGGGGGGGGGAAA
+
F,FFFFFFFFFFFFFFFFFFFFFFFFFFFFFFFFFFFFFFFFFF,F:,
@FS10000125:27:BPA73017-1634:1:1101:2160:1440 2:N:0:1
ACCGGATTGAGCGTACTCGACGAAGTTGGTTGGGGGGGGGGGGGGGGA
+
FFFFFFFFFFFFFFFFFFFFFFFFFFFFFFFFFFFFFFFFFFFF,F:F
@FS10000125:27:BPA73017-1634:1:1101:3220:1440 2:N:0:1
TTCTTTTTGAGCGTACTCGACGAAGTTCTTGGGGGGGGGGGGGGGGGA
+
F:FFFFFFFFFFFFFFFFFFFFFFFFFFFFFFFFFFFFFFFFFFFF,F
@FS10000125:27:BPA73017-1634:1:1101:3500:1440 2:N:0:1
CTTTGATTGAGCGTACTCGACGAAGTTCTGCGGGGGGGGGGGGGGGAA
+
FFFFFFFFFFFFFFFFFFFFFFFFFFFFFFFFFFFFFFFFFFFFFFFF
@FS10000125:27:BPA73017-1634:1:1101:4560:1440 2:N:0:1
TTATCGGGGGGGGGGGGGGGAGATTGGAAAAGGGTCGTGTAAGGAAAA
+
,FFFFFFFFFFFFFFFFFFF,,:,,,F:F,F,,,,:,,,,,,,,FFF:
@FS10000125:27:BPA73017-1634:1:1101:4730:1440 2:N:0:1
TAGCTGTTGAGCGTACTCGGCGAAGTTTGTAGGGGGGGGGGGGGGGGA
+
FFFFFFFFFFFFFFFFFFFFFFFFFFFFFFFFFFFFFFFFFFFFFF:F
@FS10000125:27:BPA73017-1634:1:1101:5240:1440 2:N:0:1
CAGTTCTTGAGCGTACTCGACGAAGTTTTGTGGGGGGGGGGGGGGGAA
+
FFFFFFFFFFFFFFFFFFFFFFFFFFFFFFFFFFFFFFFFFFFFF,FF
@FS10000125:27:BPA73017-1634:1:1101:6900:1440 2:N:0:1
TTCATTTTGAGCGTACTCGACGAAGTTTAATGGGGGGGGGGGGGGGGA
+
,,FFFFFFFFFFFFFFFFFFFFFFFFFFFFFFFFFFFFFFFFFFFF::
@FS10000125:27:BPA73017-1634:1:1101:7330:1440 2:N:0:1
ATGTTTTTGAGCGTACTCGACGAAGGGGGGGGGGGGGGGGAATTCGGA
+
FFFFFFFFFFFFFFFFFFFFFFFFFFFFFFFFFFFFFFF,F:,,:,,:
@FS10000125:27:BPA73017-1634:1:1101:7420:1440 2:N:0:1
TATTATTTGAGCGTACTCGACGAAGTTAATAGGGGGGGGGGGGGGAAA
+
::FFFFFFFFFFFFFFFFFFFFFFFFFFFFFFFFFFFFFFFFFFF:F:
@FS10000125:27:BPA73017-1634:1:1101:7710:1440 2:N:0:1
TTTTATTTGAGCGTACTCGACGAAGTTGGGAGGGGGGGGGGGGGGGAA
+
,,:FFFFFFFFFFFFFFFFFFFFFFFFFFFFFFFFFFFFFFFFFF,,F
@FS10000125:27:BPA73017-1634:1:1101:8200:1440 2:N:0:1
TACGTATTGAGCGTACTCGACGAAGTTGGCTGGGGGGGGGGGGGGGAA
+
FFFFFFFFFFFFFFFFFFFFFFFFFFFFFFFFFFFFFFFFFFFFF,:F
@FS10000125:27:BPA73017-1634:1:1101:9980:1440 2:N:0:1
ATTTTATTGAGCGTACTCGACGAAGTTGACGGGGGGGGGGGGGGAAAT
+
FFFFFFFFFFFFFFFFFFFFFFFFFFFFFFFFFFFFFFFFFFFF:F:F
@FS10000125:27:BPA73017-1634:1:1101:11580:1440 2:N:0:1
ATTGACTTGAGCGTACTCGACGAAGTTGCGGGGGGGGGGGGGGGGGGA
+
,,FFFFFFFFFFFFFFFFFFFFFFFFFFFFFFFFFFFFFFFFFFFF,F
@FS10000125:27:BPA73017-1634:1:1101:11650:1440 2:N:0:1
AATATATTGAGCGTACTCGACGAAGTTACTTGGGGGGGGGGGGGGAAA
+
FFFFFFFFFFFFFFFFFFFFFFFFFFFFFFFFFFFFFFFFFFFFFFF:
@FS10000125:27:BPA73017-1634:1:1101:11880:1440 2:N:0:1
TCCGAATTGAGCGTACTCGACGAAGTTCGCCGGGGGGGGGGGGGGGGG
+
,FFFFFFFFFFFFFFFFFFFFFFFFFFFFFFFFFFFFFFFFFFFF:F,
@FS10000125:27:BPA73017-1634:1:1101:11980:1440 2:N:0:1
TAGGTATTGAGCGTACTCGACGAAGTTACTAGGGGGGGGGGGGGGGGA
+
:F,:::FFFFFFFFFFFFFFFFFFFFFFFFFFFFFFFFFFF:FF,:FF
@FS10000125:27:BPA73017-1634:1:1101:12970:1440 2:N:0:1
TTTATTTTGAGCGTACTCGACGAAGTTTAGCCGGGGGGGGGGGGGGGG
+
FFFFFFFFFFFFFFFFFFFF:FFFFFFFFFFFFFFFFFFFFFFFFFF,
@FS10000125:27:BPA73017-1634:1:1101:13690:1440 2:N:0:1
TTTTATTTGAGCGTACTCGACGAAGGGGGGGGGGGGGGGGGGGGGGGG
+
FFFFFFFFFFFFFFFFFFFFFFFFFFFFFFFFFFFFFFFFF:F,,,,,
@FS10000125:27:BPA73017-1634:1:1101:13930:1440 2:N:0:1
ATGCTGTTGAGCGTACTCGACGAAGTTGGCAGGGGGGGGGGGGGGGGA
+
FFFFFFFFFFFFFFFFFFFFFFFFFFFFFFFFFFFFFFFFFFFFFFF,
@FS10000125:27:BPA73017-1634:1:1101:14490:1440 2:N:0:1
TCGATCTTGAGCGTACTCGACGAAGTTAGGGGGGGGGGGGGGGGGGAA
+
,FFFFFFFFFFFFFFFFFFFFFFFFFFFFFFFFFFFFFFFFFFFF,FF
@FS10000125:27:BPA73017-1634:1:1101:15630:1440 2:N:0:1
AAATATTTGAGCGTACTCGACGAAGTTTATCGGGGGGGGGGGGGGGAA
+
,FFFF,FFFFFFFFFFFFFFFFFFF:,F,FFFFFFFFFF,:,,,:,,F
@FS10000125:27:BPA73017-1634:1:1101:15800:1440 2:N:0:1
CCATCATTGAGCGTACTCGACGAAGTTACAACGGGGGAGGGGGGGGGA
+
,F,F:,FFFFFFFFFFFFFFFFFFFFF,:,F:FFFFF:FFFFFFFFF,
@FS10000125:27:BPA73017-1634:1:1101:16180:1440 2:N:0:1
TAAAAATTGAGCGTACTCGACGAAGTTGGGCAGGGGGGGGGGGGGGGA
+
FFFFFFFFFFFFFFFFFFFFFFFFFFFFFFFFFFFFFFFFFFFFFF,F
@FS10000125:27:BPA73017-1634:1:1101:1060:1450 2:N:0:1
TCCTGGTTGAGCGTACTCGACGAAGTTCTTGGGGGGGGGGGGGGGGGA
+
FFF,FFFFFFFFFFFFFFFFFFFFF:F,:FFFFFFFFFFFFFFFFF,F
@FS10000125:27:BPA73017-1634:1:1101:1340:1450 2:N:0:1
ATGGTTTTGAGCGTACTCGACGAAGTTCTGGGGGGGGGGGGGGGGGAA
+
:FFFFFFFFFFFFFFFFFFFFFFFFFFFFFFFFFFFFFFFFFFFF:FF
@FS10000125:27:BPA73017-1634:1:1101:1480:1450 2:N:0:1
CCTCCCTTGAGCGTACTCGACGAAGTTAGGCGGGGGGGGGGGGGGGAA
+
FFFFFFFFFFFFFFFFFFFFFFFFFFFFFFFFFFFFFFFFFFFFFFFF
@FS10000125:27:BPA73017-1634:1:1101:2030:1450 2:N:0:1
AATCACTTGAGCGTACTCGACGAAGTTGGGCGGGGGGAGGGGGGGGGA
+
:F,FFFFFFFFFFFFFFFFFFFFFFFFFFFFFFFFFFFFFFFF,:,:,
@FS10000125:27:BPA73017-1634:1:1101:2570:1450 2:N:0:1
TTTGCATTGAGCGTACTCGACGAAGTTGGGCGGGGGGGGGGGGGGGAA
+
F,FFFFFFFFFFFFFFFFFFFFFFFFFFFFFFFFFFFFFFFFFFFF:F
@FS10000125:27:BPA73017-1634:1:1101:3550:1450 2:N:0:1
ACGGCATTGAGCGTACTCGACGAAGTTGTACGGGGGGGGGGGGGGGGG
+
FFF,FFFFFFFFFFFFF:,F:,FFFF:F,FFFFFFFFFFFFFFF,F,F
@FS10000125:27:BPA73017-1634:1:1101:4120:1450 2:N:0:1
ATCCTCTTGAGCGTACTCGACGAAGTTTCATGGGGGGGGGGGGGGGGA
+
FFFFFFFFFFFFFFFFFFFFFFFFFFFFFFFFFFFFFFFFFFFFFF,F
@FS10000125:27:BPA73017-1634:1:1101:5040:1450 2:N:0:1
TTATGATTGAGCGTACTCGACGAAGTTCACTAGGGGGGGGGGGGGGGG
+
FFFFFFFFFFFFFFFFFFFFFFFFFFFFFFFFFFFFFFFFFFFFFF,F
@FS10000125:27:BPA73017-1634:1:1101:5190:1450 2:N:0:1
ACTGCATTGAGCGTACTCGACGAAGTTAACTGGGGGGGGGGGGGGGGG
+
FFFFFFFFFFFFFFFFFFFFFFFFFFFFFFFFFFFFFFFFFFFFFFFF
@FS10000125:27:BPA73017-1634:1:1101:5580:1450 2:N:0:1
TTCGGTTTGAGCGTACTCGACGAAGTTAGGCGGGGGGGGGGGGGGGAA
+
FFFFFFFFFFFFFFFFFFFFFFFFFFFFFFFFFFFFFFFFFFFFFFFF
@FS10000125:27:BPA73017-1634:1:1101:6030:1450 2:N:0:1
TTAGCTTTGAGCGTACTCGACGAAGTTACCAGGGGGGGGGGGGGGGGG
+
:FFFFFFFFFFFFFFFFFFFFFFFFFFFFFFFFFFFFFFFFFFFF::F
@FS10000125:27:BPA73017-1634:1:1101:8080:1450 2:N:0:1
TCTTTCTTGAGCGTACTCGACGAAGTTTAGGCAGGGGGGGGGGGGGGG
+
,F:FFFFFFFFFFFFFFFFFFFFFFFFFFFFFFFFFFFFFFFFFFFF,
@FS10000125:27:BPA73017-1634:1:1101:8090:1450 2:N:0:1
AACTTCTTGAGCGTACTCGACGAAGTTTTGCGGGGGGGGGGGGGGGAA
+
:,FFFFFFFFFFFFFFFFFFFFFFFFFFFFFFFFFFFFFFFFFFFF,F
@FS10000125:27:BPA73017-1634:1:1101:8270:1450 2:N:0:1
ACATGCTTGAGCGTACTCGACGAAGTTAGGTGGGGGGGGGGGGGGGGA
+
FFFFFFFFFFFFFFFFFFFFFFFFFFFFFFFFFFFFFFFFFFFFFFFF
@FS10000125:27:BPA73017-1634:1:1101:9240:1450 2:N:0:1
TATCCATTGAGCGTACTCGACGAAGTTGTCAGGGGGGGGGGGGGGGAA
+
FFFFFFFFFFFFFFFFFFFFFFFFFFFFFFFFFFFFFFFFFFFFFFFF
@FS10000125:27:BPA73017-1634:1:1101:9480:1450 2:N:0:1
ATGAGCTTGAGCGTACTCGACGAAGGGGGGGGGGGGGGGAGATCGGAA
+
FFFFFFFFFFFFFFFFFFFFFFFFFFFFFFFFFFFFFFFF,,FF,:F,
@FS10000125:27:BPA73017-1634:1:1101:9890:1450 2:N:0:1
AAGTTATTGAGCGTACTCGACGAAGTTGTAAAGGGGGGGGGGGGGGGA
+
:FFFFFFFFFFFFFFFFFFFFFFFFFFFFFFFFFFFFFFFFFFFFFF,
@FS10000125:27:BPA73017-1634:1:1101:9950:1450 2:N:0:1
ACGCATTTTGAGCGTACTCGACGAAGAGGGGGGGGGGGGGGGGGGAGA
+
FF,FFFFF:FFFFFFFFFFFFFFFFFFFFFFFFFFFFFFF::,,:,,,
@FS10000125:27:BPA73017-1634:1:1101:10120:1450 2:N:0:1
CTGTGCTTGAGCGTACTCGACGAAGTTGGTGGGGGGGGGGGGGGGGGA
+
F:FFFFFFFFFFFFFFFFFFFFFFFFFFFFFFFFFFFFFFFFFFFF,F
@FS10000125:27:BPA73017-1634:1:1101:10470:1450 2:N:0:1
CATAGATTGAGCGTACTCGACGAAGTTTGGCGGGGGGGGGGGGGGGAA
+
FFFFFFFFFFFFFFFFFFFFFFFFFFFFFFFFFFFFFFFFFFFFF,::
@FS10000125:27:BPA73017-1634:1:1101:12420:1450 2:N:0:1
TCTTTATTGAGCGTACTCGACGAAGTTCTCTGGGGGGGGGGGGGGGGG
+
FFFFFFFFFFFFFFFFFFFFFFFFFFFFFFFFFFFFFFFFFFFFFFFF
@FS10000125:27:BPA73017-1634:1:1101:13640:1450 2:N:0:1
CATTCTTTGAGCGTACTCGACGAAGTTGTTAGGGGGGGGGGGGGGGGA
+
F,FFFFFFFFFFFFFFFFFFFFFFFFFFFFFFFFFFFFFFFFFFF,,,
@FS10000125:27:BPA73017-1634:1:1101:14240:1450 2:N:0:1
CCGATTTTGAGCGTACTCGACGAAGGGGGGGGGGGGGGGAAATCGGAA
+
FFFFFFFFFFFFFFFFFFFFFFFFFFFFFFFFFFFFFFF:,,F,,,F:
@FS10000125:27:BPA73017-1634:1:1101:14580:1450 2:N:0:1
TACATATTGAGCGTACTCGACGAAGTTAGCCGGGGGGGGGGGGGGAAA
+
,:FFFFFFFFFFFFFFFFFFFFFFFFFFFFFFFFFFFFFFFFFFFFFF
@FS10000125:27:BPA73017-1634:1:1101:15730:1450 2:N:0:1
AAATTATTGAGCGTACTCGACGAAGGGGGGGGGGGGGGGGGAATTCGA
+
::FFFFFFFFFFFFFFFFFFFFFFFFFFFFFFFFFFFFFF::,,F,,F
@FS10000125:27:BPA73017-1634:1:1101:1020:1460 2:N:0:1
CTGTATTTGAGCGTACTCGACGAAGTTCCGGGGGGGGGGGGGGGGAGG
+
,FF,F,FFFFFF,FFFFFFFFFFFFFFF,,:FFFFFFFFFFFF:,F,:
@FS10000125:27:BPA73017-1634:1:1101:1530:1460 2:N:0:1
TCCGGTTTGAGCGTACTCGACGAAGTTGGAGGGGGGGGGGGGGGAGAT
+
FFFF,:FFFFFFFFFFFFFFFFFFF,FFFFFFFFFFFFFFF,:,,,,F
@FS10000125:27:BPA73017-1634:1:1101:1900:1460 2:N:0:1
TCACGATTGAGCGTACTCGACGAAGTTAACAGGGGGGGGGGGGGGGAA
+
FFFFFFFFFFFFFFFFFFFFFFFFFFFFFFFFFFFFFFFFFFFFFF,F
@FS10000125:27:BPA73017-1634:1:1101:2130:1460 2:N:0:1
TTTTACTTGAGCGTACTCGACGAAGTTCAGAGGGGGGGGGGGGGGGGG
+
FFFFFFFFFFFFFFFFFFFFFFFFFFFFFFFFFFFFFFFFFFFFFFF,
@FS10000125:27:BPA73017-1634:1:1101:2570:1460 2:N:0:1
TAATACTTGAGCGTACTCGACGAAAGGGGGGGGGGGGGGGGGAGGTCG
+
FFFFFFFFFFFFFFFFFFFFFFFFFFFFFFFFFFFFFFFFF:F,,F,,
@FS10000125:27:BPA73017-1634:1:1101:2910:1460 2:N:0:1
ATGTAATTGAGCGTACTCGACGAAGTTCCACGGGGGGGGGGGGGGGAA
+
FFFFFFFFFFFFFFFFFFFFFFFFFFFFFFFFFFFFFFFFFFFFF,FF
@FS10000125:27:BPA73017-1634:1:1101:3310:1460 2:N:0:1
TCTCGCTTGAGCGTACTCGTCGAAGTTAATAGGGGGGGGGGGGGGGAA
+
FFFFFFFFFFFFFFFFFFFFFFFFFFFFFFFFFFFFFFFFFFFFFFFF
@FS10000125:27:BPA73017-1634:1:1101:4160:1460 2:N:0:1
CCCGACTTGAGCGTACTCGACGAAGTTAGACGGGGGGGGGGGGGGGGG
+
FFFFFFFFFFFFFFFFFFFFFFFFFFFF:FFFFFFFFFFFF:F,:F,F
@FS10000125:27:BPA73017-1634:1:1101:4270:1460 2:N:0:1
ATGCATTTGAGCGTACTCGACGAAGTTGGTGGGGGGGGGGGGGGGGAA
+
FFFFFFFFFFFFFFFFFFFFFFFFFFFFFFFFFFFFFFFFFFFFFF,F
@FS10000125:27:BPA73017-1634:1:1101:4980:1460 2:N:0:1
CCCACTTTGAGCGTACTCGACGAAGTTGTTCGGGGGGGGGGGGGGGGA
+
FFFFFFFFFFFFFFFFFFFFFFFFFFFFFFFFFFFFFFFFFFFFFF,F
@FS10000125:27:BPA73017-1634:1:1101:5070:1460 2:N:0:1
TAGCGGTTGAGCGTACTCGACGAAGTTGTGGGGGGGGGGGGGGGGGGA
+
FFFFFFFFFFFFFFFFFFFFFFFFFFFFFFFFFFFFFFFFFFFFFF:F
@FS10000125:27:BPA73017-1634:1:1101:5270:1460 2:N:0:1
AAAATGTTGAGCGTACTCGACGAAGTTGTAAAGGGGGGGGGGGGGGGG
+
FFFFFFFFFFFFFFFFFFFFFFFFFFFFFFFFFFFFFFFFFFFFF,:F
@FS10000125:27:BPA73017-1634:1:1101:6540:1460 2:N:0:1
CTAACTTTGAGCGTACTCGACGAAGTTCCTGGGGGGGGGGGGGGGAAA
+
FFFFFFFFFFFFFFFFFFFFFFFFFFFFFFFFFFFFFFFFFFFF:FF,
@FS10000125:27:BPA73017-1634:1:1101:7010:1460 2:N:0:1
ACTTTTTTGAGCGTACTCGACGAAGTTAAGCGGGGGGGGGGGGGGGAA
+
FFFFFFFFFFFFFFFFFFFFFFFFFFFFFFFFFFFFFFFFFFFFF:FF
@FS10000125:27:BPA73017-1634:1:1101:7110:1460 2:N:0:1
ATATCCTTGAGCGTACTCGACGAAGTTGCGGGGGGGGGGGGGGGAGAT
+
,FFFFFFFFFFFFFFFFFFFFFFFFFFFFFFFFFFFFFFFFFFFF,F:
@FS10000125:27:BPA73017-1634:1:1101:7600:1460 2:N:0:1
TAGATATTGAGCGTACTCGACGAAGTTCCAAAGGGGGGGGGGGGGGAA
+
,:FFFFFFFFFFFFFFFFFFFFFFFFFFFFFFFFFFFFFFFFFFFF,F
@FS10000125:27:BPA73017-1634:1:1101:7830:1460 2:N:0:1
TCGGAGTTGAGCGTACTCGACGAAGGTTGAGAGGGGGGGGGGGGGGAA
+
FFFFFFFFFFFFFFFFFFFFFFFFFFFFFFFFFFFFFFFFFFFFFFFF
@FS10000125:27:BPA73017-1634:1:1101:8300:1460 2:N:0:1
TCCGGATTGAGCGTACTCGACGAAGTTCTACGGGGGGGGGGGGGGGAA
+
FFFFFFFFFFFFFFFFFFFFFFFFFFFFFFFFFFFFFFFFFFFFF:,:
@FS10000125:27:BPA73017-1634:1:1101:9760:1460 2:N:0:1
TCTGCCTTGAGCGTACTCGACGAAGTTCGCCGGGGGGGGGGGGGGGAA
+
,FFFFFFFFFFFFFFFFFFFFFFFFFFFFFFFFFFFFFFFFFFFF:,,
@FS10000125:27:BPA73017-1634:1:1101:10550:1460 2:N:0:1
TAGTTTTTGAGCGTACTCGACGAAGTTTGTAGGGGGGGGGGGGGGGGA
+
FFFFFFFFFFFFFFFFFFFFFFFFFFFFFFFFFFFFFFFFFFFFFF:,
@FS10000125:27:BPA73017-1634:1:1101:11260:1460 2:N:0:1
TATGGATTGAGCGTACTCGACGAAGTTGGAGGGGGGGGGGGGGGGAGA
+
FFFFFFFFFFFFFFFFFFFFFFFFFFFFFFFFFFFFFFFFFFFFFF,,
@FS10000125:27:BPA73017-1634:1:1101:11550:1460 2:N:0:1
CTAATTTTGAGCGTACTCGACGAAGTTGCTGGGGGGGGGGGGGGAAAT
+
FF,F,:FFFFFFFFFFFFFFFFFFFFFFF:,FFFFFFFFFFFFF:F,,
@FS10000125:27:BPA73017-1634:1:1101:12900:1460 2:N:0:1
TCACAATTGAGCGTACTCGACGAAGTTAAAAGGGGGGGGGGGGGGGGA
+
FFFFFFFFFFFFFFFFFFFFFFFFFFFFFFFFFFFFFFFFFFFFFFF,
@FS10000125:27:BPA73017-1634:1:1101:13550:1460 2:N:0:1
CCAACTTTGAGCGTACTCGACGAAGTTTGACGGGGGGGGGGGGGGGAA
+
FFFFFFFFFFFFFFFFFFFFFFFFFFFFFFFFFFFFFFFFFFFFF,FF
@FS10000125:27:BPA73017-1634:1:1101:14370:1460 2:N:0:1
ACGTTTTTGAGCGTACTCGACGAAGTTATGAGGGGGGGGGGGGGGGGA
+
:FFFFFFFFFFFFFFFFFFFFFFFFFFFFFFFFFFFFFFFFF:F:FF,
@FS10000125:27:BPA73017-1634:1:1101:14510:1460 2:N:0:1
TCTAGGTTGAGCGTACTCGACGAAGTTGGTGGGGGGGGGGGGGGGGAA
+
FF:FFFFFFFFFFFFFFFFFFFFFFFFFFFFFFFFFFFFFFFFF:F,F
@FS10000125:27:BPA73017-1634:1:1101:14830:1460 2:N:0:1
CAATATTTGAGCGTACTCGACGAAGTTGGGGGGGGGGGGGGGGGGGAA
+
FFFFFFFFFFFFFFFFFFFFFFFFFFFFFFFFFFFFFFFFFFF:,,:,
@FS10000125:27:BPA73017-1634:1:1101:15190:1460 2:N:0:1
AAATTATTGAGCGTACTCGACGAAGTTGATGGGGGGGGGGGGGGGGAA
+
FFFFFFFFFFFFFFFFFFFFFFFFFFFFFFFFFFFFFFFFFFF:F,F:
@FS10000125:27:BPA73017-1634:1:1101:15240:1460 2:N:0:1
CCTATCTTGAGCGTACTCGACGAAGTTGGGGGGGGGGGGGGGAAATTG
+
FFFFFFFFFFFFFFFFFFFFFFFFFFFFFFFFFFFFFFFFF::F::,,
@FS10000125:27:BPA73017-1634:1:1101:15450:1460 2:N:0:1
AAATCGTTGAGCGTACTCGACGAAGTTTGTAGGGGGGGGGGGGGGGAA
+
::FFFFFFFFFFFFFFFFFFFFFFFFFFFFFFFFFFFFFFFFFFF,FF
@FS10000125:27:BPA73017-1634:1:1101:2610:1470 2:N:0:1
TGGCTTTTGAGCGTACTCGACGAAGTTGGTGGGGGGGGGGGGGGAAAT
+
,F:F:FFFFFFFFFFFFFFFFFFFFFFF:FF,FF:FFFFFFF:F,,F,
@FS10000125:27:BPA73017-1634:1:1101:2640:1470 2:N:0:1
AATGGTTTGAGCGTACTCGACGAAGTTGACAGGGGGGGGGGGGGGGAA
+
FF:FFFFFFFFFFFFFFFFFFFFFFFFFFFFFFFFFFFFFFFFF,,F,
@FS10000125:27:BPA73017-1634:1:1101:2750:1470 2:N:0:1
TTTTTTTTGAGCGTACTCGACGAAGTTCCAAAGGGGTGGGGGGGGGGG
+
FFFFFFFFFFFFFFFFFFFFFFFFFFFFFFFFFFFFFFFFFFFFFFFF
@FS10000125:27:BPA73017-1634:1:1101:3320:1470 2:N:0:1
TATCGCTTGAGCGTACTCGACGAAGTTTCGGGGGGGGGGGGGGGAGAT
+
FFFFFFFFFFFFFFFFFFFFFFFFFFFFFFFFFFFFFFFFFFFFF,:F
@FS10000125:27:BPA73017-1634:1:1101:3760:1470 2:N:0:1
CCAATGTTGAGCGTACTCGACGAAGGTTCAAGGGGGGGGGGGGGGGGG
+
FFFFFFFFFFFFFFFFFFFFFFFFFFFFFFFFFFFFFFFFFFFF,:,,
@FS10000125:27:BPA73017-1634:1:1101:4100:1470 2:N:0:1
TTATAATTGAGCGTACTCGACGAAGTTATGTGGGGGGGGGGGGGGGAA
+
F,FFFFFFFFFFFFFFFFFFFFFFFFFFFFFFFFFFFFFFFFFFFFFF
@FS10000125:27:BPA73017-1634:1:1101:4440:1470 2:N:0:1
CATAGATTGAGCGTACTCGACGAAGTGGGGGGGGGGGGGGGAAATCGA
+
FFFFFFFFFFFFFFFFFFFFFFFFFFFFFFFFFFFFFFFF:FF,F,,,
@FS10000125:27:BPA73017-1634:1:1101:4500:1470 2:N:0:1
AACATTTTGAGCGTACTCGACGAAGTTCAAAGGGGGGGGGGGGGGGGA
+
,,FFFFFFFFFFFFFFFFFFFFFFFFFFFFFFFFFFFFFFFFFFFFF:
@FS10000125:27:BPA73017-1634:1:1101:5600:1470 2:N:0:1
TTGACATTGAGCGTACTCGACGAAGTTGCATGGGGGGGGGGGGGGGAA
+
,FFFFFFFFFFFFFFFFFFFFFFFFFFFFFFFFFFFFFFFFFFFF,FF
@FS10000125:27:BPA73017-1634:1:1101:5630:1470 2:N:0:1
TCTAGGTTGAGCGTACTCGACGAAGTTCAGTGGGGGGGGGGGGGGGGA
+
FFFFFFFFFFFFFFFFFFFFFFFFFFFFFFFFFFFFFFFFFFFFFF,F
@FS10000125:27:BPA73017-1634:1:1101:6130:1470 2:N:0:1
TTTATTTTGAGCGTACTCGACGAAGTTGCAAGGGGGGGGGGGGGGGGA
+
F:FFFFFFFFFFFFFFFFFFFFFFFFFFFFFFFFFFFFFFFFFFFFF:
@FS10000125:27:BPA73017-1634:1:1101:6250:1470 2:N:0:1
ATTTTCTTGAGCGTACTCGACGAAGTTACCAGGGGGGGGGGGGGGGGG
+
F,FFFFFFFFFFFFFFFFFFFFFFFFFFFFFFFFFFFFFFFFFFFFF,
@FS10000125:27:BPA73017-1634:1:1101:6450:1470 2:N:0:1
CGATGGTTGAGCGTACTCGACGAAGTTGACCGGGGGGGGGGGGGGGGG
+
F:FFFFFFFFFFFFFFFFFFFFFFFFFFFFFFFFFFFFFFFFF:FF,F
@FS10000125:27:BPA73017-1634:1:1101:6940:1470 2:N:0:1
GTCATATTGAGCGTACTCGACGAAGTTCAGAGGGGGGGGGGGGGGGGA
+
,FFFFFFFFFFFFFFFFFFFFFFFFFFFFFFFFFFFFFFFFFFFFFFF
@FS10000125:27:BPA73017-1634:1:1101:7020:1470 2:N:0:1
TTTAGGTTGAGCGTACTCGACGAAGTTGGTGGGGGGGGGGGGGGGGGA
+
,FFFFFFFFFFFFFFFFFFFFFFFFFFFFFFFFFFFFFFFFFFFFF,F
@FS10000125:27:BPA73017-1634:1:1101:7030:1470 2:N:0:1
TTCGATTTGAGCGTACTCGACGAAGTTCCCGGGGGGGGGGGGGGGAGA
+
FFFFF,FFFFFFFFFFFFFFFFFFFFF,:FFFFFFFFFFFFFF:::F,
@FS10000125:27:BPA73017-1634:1:1101:7180:1470 2:N:0:1
TTCCGGTTGAGCGTACTCGACGAAGTTACATGGGGGGGGGGGGGGGGA
+
,FFFFFFFFFFFFFFFFFFFFFFFFFFFFFFFFFFFFFFFFFFFFFFF
@FS10000125:27:BPA73017-1634:1:1101:7220:1470 2:N:0:1
ACCATCTTGAGCGTACTCGACGAAGTTTCGGGGGGGGGGGGGGGGAAA
+
FFFFFFFFFFFFFFFFFFFFFFFFFFFFFFFFFFFFFFFFFFFFF::,
@FS10000125:27:BPA73017-1634:1:1101:7500:1470 2:N:0:1
TTGTCTTTGAGCGTACTCGACGAAGTTGTTGGGGGGGGGGGGGGGAGA
+
FFFFFFFFFFFFFFFFFFFFFFFFFFFFFFFFFFFFFFFFFFFF:F,,
@FS10000125:27:BPA73017-1634:1:1101:8860:1470 2:N:0:1
CTGTTATTGAGCGTACTCGACGAAGTTCAGTGGGGGGGGGGGGGGGAA
+
F:FFF:FFFFFFFFFFFFFFFFFFFFFFFFFFFFFFFFFFF:F:F,F,
@FS10000125:27:BPA73017-1634:1:1101:9900:1470 2:N:0:1
TCATATTTGAGCGTACTCGACGAAGTGCTACGGGGGGGGGGAGAGTGA
+
FF,F,,FFFFFFFFFFFFFFFFFFFF,,,,,FFFFFFFFFF,,,,,,F
@FS10000125:27:BPA73017-1634:1:1101:10600:1470 2:N:0:1
ATTTATTTGAGCGTACTCGACGAAGTTCTGGAGGGGGGGGGGGGGGAA
+
,:FF:FFFFFFFFFFFFFFFFFFFFFFFFFFFFFFFFFFFFFFFF::F
@FS10000125:27:BPA73017-1634:1:1101:10620:1470 2:N:0:1
TTTCAATTGAGCGTACTCGACGAAGGGGGGGGGGGGGGGGAGATCGGA
+
F,FFFFFFFFFFFFFFFFFFFFFFFFFFFFFFFFFFFFFFF,FF:,F:
@FS10000125:27:BPA73017-1634:1:1101:10910:1470 2:N:0:1
CAGATTTTGAGCGTACTCGACGAAGTTTCGAGGGGGGGGGGGGGGGAA
+
FFFFFFFFFFFFFFFFFFFFFFFFFFFFFFFFFFFFFFFFFFFF,:::
@FS10000125:27:BPA73017-1634:1:1101:11070:1470 2:N:0:1
TCTACTTTGAGCGTACTCGACGAAGTTCCCGGGGGGGGGGGGGGGAAT
+
,FFFFFFFFFFFFFFFFFFFFFFFFFFFFFFFFFFFFFFFFFFF,,,,
@FS10000125:27:BPA73017-1634:1:1101:11790:1470 2:N:0:1
TTCTCTTTGAGCGTACTCGACGAAGTTACCTGGGGGGGGGGGGGGGGG
+
FFFFFFFFFFFFFFFFFFFFFFFFFFFFFFFFFFFFFFFFFFFFFF:F
@FS10000125:27:BPA73017-1634:1:1101:13470:1470 2:N:0:1
CCTTTCTTGAGCGTACTCGACGAAGGGAAGGGGGGGGGGAGATCGGAT
+
FFFFF,FFFFFFFFFFFFFFFFFFF,,,,FFFFFFFFFF,F,,,,,,:
@FS10000125:27:BPA73017-1634:1:1101:13500:1470 2:N:0:1
TCATGATTGAGCGTACTCGACGAAGTTTTAGGGGGGGGGGGGGGGGGG
+
,FFFFFFFFFFFFFFFFFFFFFFFFFFFFFFFFFFFFFFFFFFFFFFF
@FS10000125:27:BPA73017-1634:1:1101:13960:1470 2:N:0:1
TCTTCCTTGAGCGTACTCGACGAAGGGGCGGGGGGGGGGGGGGGGGTG
+
F,F,,,FFFFFFFFFFFFFFFFFFF,,F,,,FFFFFFFFFF::,,,,,
@FS10000125:27:BPA73017-1634:1:1101:14490:1470 2:N:0:1
TCGATCTTGAGCGTACTCGACGAAGTTAGGGGGGGGGGGGGGGGGGAA
+
,FFFFFFFFFFFFFFFFFFFFFFFFFFFFFFFFFFFFFFFFFFFF,FF
@FS10000125:27:BPA73017-1634:1:1101:15400:1470 2:N:0:1
CTGTATTTGAGCGTACTCGACGAAGTTAGGCGGGGGGGGGGGGGGGGA
+
F,FFFFFFFFFFFFFFFFFFFFFFFFFFFFFFFFFFFFFFFFFFFF,,
@FS10000125:27:BPA73017-1634:1:1101:2200:1480 2:N:0:1
TATAATTTGAGCGTACTCGACGAAGTTGCTGGGGGGGGGGGGGGGGGG
+
,,FFFFFFFFFFFFFFFFFFFFFFFFFFFFFFFFFFFFFFFFFFFFFF
@FS10000125:27:BPA73017-1634:1:1101:2410:1480 2:N:0:1
TGCACATTGAGCGTACTCGACGAAGTTTACGGGGGGGGGGGGGGGGGG
+
,:FFFFFF:FFFFF:FFFF:FFFFFFFFFFF:,:,::::::,,::,,:
@FS10000125:27:BPA73017-1634:1:1101:2660:1480 2:N:0:1
TTGATCTTGAGCGTACTCGACGAAGTTCAGCGGGGGGGGGGGGGGGGA
+
F,FFFFFFFFFFFFFFFFFFFFFFFFFFFFFFFFFFFFFFFFFFFF,:
@FS10000125:27:BPA73017-1634:1:1101:2870:1480 2:N:0:1
CTGAACTTGAGCGTACTCGACGAAGTTAAGCGGGGGGGGGGGGGGGGA
+
F,FFFFFFFFFFFFFFFFFFFFFFFFFFFFFFFFFFFFFFFFFFF,F,
@FS10000125:27:BPA73017-1634:1:1101:3220:1480 2:N:0:1
ACATCGTTGAGCGTACTCGACGAAGTTCAGTGGGGGGGGGGGGGGGGA
+
:FFFFFFFFFFFFFFFFFFFFFFFFFFFFFFFFFFFFFFFFFFFFFFF
@FS10000125:27:BPA73017-1634:1:1101:4610:1480 2:N:0:1
TTTCATTTGAGCGTACTCGACGAAGTTCCGAGGGGGGGGGGGGGGGAA
+
FFFFFFFFFFFFFFFFFFFFFFFFFFFFFFFFFFFFFFFFFFFFFFFF
@FS10000125:27:BPA73017-1634:1:1101:4970:1480 2:N:0:1
CTTCGGTTGAGCGTACTCGACGAAGTTCGTTGGGGGGGGGGGGGGGGA
+
F,FFFFFFFFFFFFFFFFFFFFFFFFFFFFFFFFFFFFFFFFFFFF,F
@FS10000125:27:BPA73017-1634:1:1101:4990:1480 2:N:0:1
TGATTTTTGAGCGTACTCGACGAAGTTGGTGCGGGGGGGGGGGGGGGA
+
,,FFFFFFFFFFFFFFFFFFFFFFFFFFFFFFFFFFFFFFFFFFFFFF
@FS10000125:27:BPA73017-1634:1:1101:5030:1480 2:N:0:1
GCTCGATTGAGCGTACTCGACGAAGTTGGCGGGGGGGGGGGGGGGGGA
+
,FFFFFFFFFFFFFFFFFFFFFFFFFFFFFFFFFFFFFFFFFFFF,:F
@FS10000125:27:BPA73017-1634:1:1101:5760:1480 2:N:0:1
CCTATCTTGAGCGTACTCGACGAAGTTGACTGGGGGGGGGGGGGGGGA
+
FFFFFFFFFFFFFFFFFFFFFFFFFFFFFFFFFFFFFFFFFFFFF,,F
@FS10000125:27:BPA73017-1634:1:1101:5790:1480 2:N:0:1
ATCAGGTTGAGCGTACTCGACGAAGTTCCAAGGGGGGGGGGGGGGGAA
+
FFFFFFFFFFFFFFFFFFFFFFFFFFFFFFFFFFFFFFFFFFFFF,FF
@FS10000125:27:BPA73017-1634:1:1101:6150:1480 2:N:0:1
CCAGTTTTGAGCGTACTCGACGAAGTTTGGCGGGGGGGGGGGGGGGAA
+
F,:,:,FFFFFFFFFFFFFFFFFFFF,,FFF,FFFFFFFFFFFFFF,F
@FS10000125:27:BPA73017-1634:1:1101:6420:1480 2:N:0:1
CACTTGTTGAGCGTACTCGACGAAGTTGGCTGGGGGGGGGGGGGGGGA
+
F,,,FFFFFFFFFFFFFFFFFFFFFFF,,,,FFFFFFFFFFFFFFF,,
@FS10000125:27:BPA73017-1634:1:1101:7180:1480 2:N:0:1
TGGCCGTTGAGCGTACTCGACGAAGTTCCATGGGGGGGGGGGGGGAAA
+
,:FFF:FFFFFFFFFFFFFFFFFFFFFFF,FFFFFFFFFFFFFFF::F
@FS10000125:27:BPA73017-1634:1:1101:9550:1480 2:N:0:1
TTCACATTGAGCGTACTCGACGAAGTTCAGTGGGGGGGGGGGGGGGAA
+
FFFFFFFFFFFFFFFFFFFFFFFFFFFFFFFFFFFFFFFFFFFFF:FF
@FS10000125:27:BPA73017-1634:1:1101:10100:1480 2:N:0:1
CTAAGGTTGAGCGTACTCGACGAAGTTGCTAGGGGGGGGGGGGGGGGA
+
F,FFFFFFFFFFFFFFFFFFFFFFFFFFFFFFFFFFFFFFFFFFFFFF
@FS10000125:27:BPA73017-1634:1:1101:10120:1480 2:N:0:1
ATCCTCTTGAGCGTACTCGACGAAGTTGTCTGGGGGGGGGGGGGGGAA
+
,FFFFFFFFFFFFFFFFFFFFFFFFFFFFFFFFFFFFFFFFFFFFFFF
@FS10000125:27:BPA73017-1634:1:1101:10480:1480 2:N:0:1
ATAGTATTGAGCGTACTCGACGAAGTTTCGTGGGGGGGGGGGGGGGGG
+
,::,F,FFFFFFFFFFFFFFFFFFFFFFFFFFFFFFFFFFFFF,F,,,
@FS10000125:27:BPA73017-1634:1:1101:10660:1480 2:N:0:1
TTCCTATTGAGCGTACTCGACGAAGTCGGGGGGGGGGGGGGGGAAGTG
+
FFFFFFFFFFFFFFFFFFFFFFFFFFFFFFFFFFFFFFFFFF,::,F,
@FS10000125:27:BPA73017-1634:1:1101:10740:1480 2:N:0:1
TTCTCCTTGAGCGTACTCGACGAAGTTGGTTGGGGGGGGGGGGGGGAA
+
FFF:FFFFFFFFFFFFFFFFFFFFFFFFFFFFFFFFFFFFFFFFFFFF
@FS10000125:27:BPA73017-1634:1:1101:10790:1480 2:N:0:1
TTGTATTTGAGCGTACTCGACGAAGTTCAATGGGGGGGGGGGGGGGAA
+
F,FFFFFFFFFFFFFFFFFFFFFFFFFFFFFFFFFFFFFFFFFF:,,,
@FS10000125:27:BPA73017-1634:1:1101:11190:1480 2:N:0:1
TTCTTATTGAGCGTACTCGACGAAGTTCGTCGGGGGGGGGGGGGGGAA
+
,FFFFFFFFFFFFFFFFFFFFFFFFFFFFFFFFFFFFFFFFFFFF:FF
@FS10000125:27:BPA73017-1634:1:1101:11360:1480 2:N:0:1
TTGTGCTTGAGCGTACTCGACGAAGTTGCTTGGGGGGGGGGGGGGGGG
+
FFFFFFFFFFFFFFFFFFFFFFFFFFFFFFFFFFFFFFFFFFFFFFF:
@FS10000125:27:BPA73017-1634:1:1101:12160:1480 2:N:0:1
TTTTATTTGAGCGTACTCGACGAAGTTAGACGGGGGGGGGGGGGGGAA
+
,FFFFFFFFFFFFFFFFFFFFFFFFFFFFFFFFFFFFFFFFFFFF,FF
@FS10000125:27:BPA73017-1634:1:1101:12290:1480 2:N:0:1
TACGGATTGAGCGTACTCGACGAAGTTACCGGGGGGGGGGGGGGGAAA
+
,FFFFFFFFFFFFFFFFFFFFFFFFFFFFFFFFFFFFFFFFFFF,F,,
@FS10000125:27:BPA73017-1634:1:1101:12330:1480 2:N:0:1
TTTGGATTGAGCGTACTCGACGAAGTGGGGGGGGGGGGGGGAAGTCGA
+
FFFFFFFFFFFFFFFFFFFFFFFFFFFFFFFFFFFFFFFFF:F,:,,,
@FS10000125:27:BPA73017-1634:1:1101:12420:1480 2:N:0:1
TCGGTTTTGAGCGTACTCGACGAAGTTGGGAGGGGGGGGGGGGGGGGA
+
FFFFFFFFFFFFFFFFFFFFFFFFFFFFFFFFFFFFFFFFFF:F,F,F
@FS10000125:27:BPA73017-1634:1:1101:12460:1480 2:N:0:1
TCTTCTTTGAGCGTACTCGACGAAGAGGGGGGGGGGGGGGGAAATTCG
+
FFFFFFFFFFFFFFFFFFFFFFFFFFFFFFFFFFFFFFFFF,F:,,,:
@FS10000125:27:BPA73017-1634:1:1101:12630:1480 2:N:0:1
CAGGTCTTGAGCGTACTCGACGAAGTTACTGGGGGGGGGGGGGGGGAA
+
FFFFFFFFFFFFFFFFFFFFFFFFFFFFFFFFFFFFFFFFFFFFF,FF
@FS10000125:27:BPA73017-1634:1:1101:13280:1480 2:N:0:1
CTGGTTTTGAGCGTACTCGACGAAGTTCTGCGGGGGGGGGGGGGGGAA
+
FFFFFFFFFFFFFFFFFFFFFFFFFFFFFFFFFFFFFFFFFFFFFFFF
@FS10000125:27:BPA73017-1634:1:1101:13750:1480 2:N:0:1
CGCCTCTTGAGCGTACTCGACGAAGTTGCTGGGGGGGGGGGGGGGAAT
+
F:FFFFFFFFFFFFFFFFFFFFFFFFFFFF:FFFFFFFFFFFF,,FF:
@FS10000125:27:BPA73017-1634:1:1101:13800:1480 2:N:0:1
CTCCTCTTGAGCGTACTCGACGAAGTTGCTGGGGGGGGGGGGGGGAAA
+
F,FFFFFFFFFFFFFFFFFFFFFFFFFFFFFFFFFFFFFFFFFF::,F
@FS10000125:27:BPA73017-1634:1:1101:14280:1480 2:N:0:1
TTACAGTTGAGCGTACTCGACGAAGTTCGAAGGGGGGGGGGGGGGGGA
+
,FFFFFFFFFFFFFFFFFFFFFFFFFFFFFFFFFFFFFFFFFFFFF,,
@FS10000125:27:BPA73017-1634:1:1101:14450:1480 2:N:0:1
CCCATCTTGAGCGTACTCGACGAAGTTAGCTGGGGGGGGGGGGGGGAA
+
FFFFFFFFFFFFFFFFFFFFFFFFFFFFFFFFFFFFFFFFFFFFF,FF
@FS10000125:27:BPA73017-1634:1:1101:15320:1480 2:N:0:1
CTAGTATTGAGCGTACTCGACGAAGTTACGAGGGGGGGGGGGGGGGAA
+
F,FFFFFFFFFFFFFFFFFFFFFFFFFFFFFFFFFFFFFFFFFFFFF,
@FS10000125:27:BPA73017-1634:1:1101:15420:1480 2:N:0:1
ACTCTATTGAGCGTACTCGACGAAGTTTACACGGGGGGGGGGGGGGGG
+
FF,::FFFFFFFFFFFFFFFFFFFFFFF,FF,FFFFFFFFFFFFF:F,
@FS10000125:27:BPA73017-1634:1:1101:15480:1480 2:N:0:1
ATGTTATTGAGCGTACTCGACGAAGTTGCGTGGGGGGGGGGGGGGGAA
+
FFFFFFFFFFFFFFFFFFFFFFFFFFFFFFFFFFFFFFFFFFFFFF:F
@FS10000125:27:BPA73017-1634:1:1101:15510:1480 2:N:0:1
TCTGGCTTGAGCGTACTCGACGAAGTTATGAGGGGGGGGGGGGGGGAA
+
FFFFFFFFFFFFFFFFFFFFFFFFFFFFFFFFFFFFFFFFFFFFF,FF
@FS10000125:27:BPA73017-1634:1:1101:15610:1480 2:N:0:1
ACAACTTTGAGCGTACTCGACGAAGTTAGGGGGGGGGGGGGGGAAATC
+
FFFFFFFFFFFFFFFFFFFFFFFFFFFFFFFFFFFFFFFFFFFF,,F,
@FS10000125:27:BPA73017-1634:1:1101:15750:1480 2:N:0:1
TAAGCTTTGAGCGTACTCGACGAAGTTAAACGGGGGGGGGGGGGGGAA
+
,:FFFFFFFFFFFFFFFFFFFFFFFFFFFFFFFFFFFFFFFFFFF,FF
@FS10000125:27:BPA73017-1634:1:1101:15870:1480 2:N:0:1
CTGATTTTGAGCGTACTCGACGAAGTTAGAAAGGGGGGGGGGGGGGGA
+
F,:FFFFFFFFFFFFFFFFFFFFFFFFFFFFFFFFFFFFFFFFFF,,F
@FS10000125:27:BPA73017-1634:1:1101:1090:1490 2:N:0:1
CAGGACTTGAGCGTACTCGACGAAGTTTAAAAGGGGGGGGGGGGGGGA
+
FFFFFFFFFFFFFFFFFFFFFFFFFFFFFFFFFFFFFFFFFFFFFFF,
@FS10000125:27:BPA73017-1634:1:1101:2840:1490 2:N:0:1
CCAACCTTGAGCGTACTCGACGAAGTTGGGGGGGGGGGGGGGGAAATC
+
FFFFFFFFFFFFFFFFFFFFFFFFFFFFFFFFFFFFFFFFFF,:F,F,
@FS10000125:27:BPA73017-1634:1:1101:3510:1490 2:N:0:1
CTTGTTTTGAGCGTACTCGACGAAGTTGGTGGGGGGGGGGGGGGGAAA
+
FF,FFFFFFFFFFFFFFFFFFFFFFFFFFFFFFFFFFFFFFFFF,F,,
@FS10000125:27:BPA73017-1634:1:1101:3520:1490 2:N:0:1
TTTCGTTTGAGCGTACTCGACGAAGTTCCGAGGGGGGGGGGGGGGGGA
+
,,FFFFFFFFFFFFFFFFFFFFFFFFFFFFFFFFFFFFFFFFFFFF,:
@FS10000125:27:BPA73017-1634:1:1101:3740:1490 2:N:0:1
TATGTTTTGAGCGTACTCGACGAAGTTAGGCGGGGGGGGGGGGGGGAA
+
FFFFFFFFFFFFFFFFFFFFFFFFFFFFFFFFFFFFFFFFFFFFFFFF
@FS10000125:27:BPA73017-1634:1:1101:3790:1490 2:N:0:1
CCTACCTTGAGCGTACTCGACGAAGTTTGCCGGGGGGGGGGGGGGGAA
+
FFFFFFFFFFFFFFFFFFFFFFFFFFFFFFFFFFFFFFFFFFFFF,FF
@FS10000125:27:BPA73017-1634:1:1101:3820:1490 2:N:0:1
TAGATGTTGAGCGTACTCGACGAAAGGGGGGGGGGGGGGGGAAATCGA
+
FFFFFFFFFFFFFFFFFFFFFFFFFFFFFFFFFFFFFFFFF:,FF,,,
@FS10000125:27:BPA73017-1634:1:1101:3980:1490 2:N:0:1
ATGTCCTTGAGCGTACTCGACGAAGTTACAGGGGGGGGGGGGGGGGAG
+
:F,,,FFFFFFFFFFFFFFFFFFFFFF,F,,FFFFFFFFFFFF:,,:,
@FS10000125:27:BPA73017-1634:1:1101:5190:1490 2:N:0:1
ACATGATTGAGCGTACTCGACGAAGTTGGATGGGGGGGGGGGGGGGGA
+
:FFFFFFFFFFFFFFFFFFFFFFFFFFFFF::FFFFFFFFFFFFFF:,
@FS10000125:27:BPA73017-1634:1:1101:5420:1490 2:N:0:1
TATTGGTTGAGCGTACTCGACGAAGTTGGACGGGGGGGGGGGGGGGGA
+
FFFFFFFFFFFFFFFFFFFFFFFFFFFFFFFFFFFFFFFFFFFFF:,F
@FS10000125:27:BPA73017-1634:1:1101:5470:1490 2:N:0:1
ACGGAATTGAGCGTACTCGACGAAGTTAATAGGGGGGGGGGGGGGGGA
+
FFFFFFFFFFFFFFFFFFFFFFFFFFFFFFFFFFFFFFFFFFFFFF,F
@FS10000125:27:BPA73017-1634:1:1101:5690:1490 2:N:0:1
CTGGTTTTGAGCGTACTCGACGAAGTTGGACGGGGGGGGGGGGGGGGG
+
FFFFFFFFFFFFFFFFFFFFFFFFFFFFFFFFFFFFFFFFFFFFFFFF
@FS10000125:27:BPA73017-1634:1:1101:6030:1490 2:N:0:1
TAATGCTTGAGCGTACTCGACGAAGTTCCATGGGGGGGGGGGGGGGAA
+
FFFFFFFFFFFFFFFFFFFFFFFFFFFFFFFFFFFFFFFFFFFFF,FF
@FS10000125:27:BPA73017-1634:1:1101:6320:1490 2:N:0:1
ACCGTATTGAGCGTACTCGACGAAGTTGGGTGGGGGGGGGGGGGGGAA
+
FFFFFFFFFFFFFFFFFFFFFFFFFFFFFFFFFFFFFFFFFFFFF:FF
@FS10000125:27:BPA73017-1634:1:1101:6660:1490 2:N:0:1
ACAGGTTTGAGCGTACTCGACGAAGTTGCTAGGGGGGGGGGGGGGGGA
+
,FFFFFFFFFFFFFFFFFFFFFFFFFFFFFFFFFFFFFFFFFFFFFFF
@FS10000125:27:BPA73017-1634:1:1101:6740:1490 2:N:0:1
AATGGTTTGAGCGTACTCGACGAAGTTCGAAGGGGGGGGGGGGGGGAA
+
::FFFFFFFFFFFFFFFFFFFFFFFFFFFFFFFFFFFFFFFFFFFFFF
@FS10000125:27:BPA73017-1634:1:1101:8720:1490 2:N:0:1
ATGTCATTGAGCGTACTCGACGAAGTTATGAGGGGGGGGGGGGGGGAA
+
FFFFFFFFFFFFFFFFFFFFFFFFFFFFFFFFFFFFFFFFFFFFFFFF
@FS10000125:27:BPA73017-1634:1:1101:9450:1490 2:N:0:1
CTCAACTTGAGCGTACTCGACGAAGTTAGGCGGGGGGGGGGGGGGGAA
+
F,FFFFFFFFFFFFFFFFFFFFFFFFFFFFFFFFFFFFFFFFFFF,FF
@FS10000125:27:BPA73017-1634:1:1101:9530:1490 2:N:0:1
GTGTGATTGAGCGTACTCGACGAAGTTGGCAGGGGGGGGGGGGGGGGA
+
,,F:FFFFFFFFFFFFFFFFFFFFFFFFFFFFFFFFFFFFFFFFFF:F
@FS10000125:27:BPA73017-1634:1:1101:9600:1490 2:N:0:1
TTACCTTTGAGCGTACTCGACGAGGTTAGCTGGGGGGGGGGGGGGGGA
+
FFFFFFFFFFFFFFFFFFFFFFFFFFFFFFFFFFFFFFFFFFFFFF,F
@FS10000125:27:BPA73017-1634:1:1101:9670:1490 2:N:0:1
TACGTTTTGAGCGTACTCGACGAAGTTACGTGGGGGGGGGGGGGGGAA
+
F,FFFFFFFFFFFFFFFFFFFFFFFFFFFFFFFFFFFFFFFFFFF,:F
@FS10000125:27:BPA73017-1634:1:1101:9890:1490 2:N:0:1
ATTCAGTTGAGCGTACTCGACGAAGTTGGGTGGGGGGGGGGGGGGGAA
+
:FFFFFFFFFFFFFFFFFFFFFFFFFFFFFFFFFFFFFFFFFFFFFFF
@FS10000125:27:BPA73017-1634:1:1101:10060:1490 2:N:0:1
ACCCAGTTGAGCGTACTCGACGAAGTTTGAAGGGGGGGGGGGGGGGAA
+
FFFFFFFFFFFFFFFFFFFFFFFFFFFFFFFFFFFFFFFFFFFFF:FF
@FS10000125:27:BPA73017-1634:1:1101:10310:1490 2:N:0:1
CAGGGATTGAGCGTACTCGACGAAGTTGCGAGGGGGGGGGGGGGGGGA
+
FFFFFFFFFFFFFFFFFFFFFFFFFFFFFFFFFFFFFFFFFFF,:,:F
@FS10000125:27:BPA73017-1634:1:1101:12650:1490 2:N:0:1
ATGCATTTGAGCGTACTCGACGAAGTTGTAGGGGGGGGGGGGGGGGGG
+
:,FFFFFFFFFFFFFFFFFFFFFFFFFFFFFFFFFFFFFFFFFFFFFF
@FS10000125:27:BPA73017-1634:1:1101:12780:1490 2:N:0:1
CCTCCTTTGAGCGTACTCGACGAAGTTGGTCGGGGGGGGGGGGGGGAA
+
FFFFFFFFFFFFFFFFFFFFFFFFFFFFFFFFFFFFFFFFFFFFFFFF
@FS10000125:27:BPA73017-1634:1:1101:12790:1490 2:N:0:1
TCCACCTTGAGCGTACTCGACGAAGTTAGTCGGGGGGGGGGGGGGGAA
+
,FF,F:FFFFFFFFFFFFFFFFFFFFFF,FFF:FFFFFFFFFFFFFF:
@FS10000125:27:BPA73017-1634:1:1101:12880:1490 2:N:0:1
TATTAATTGAGCGTACTCGACGAAGTTGGATGGGGGGGGGGGGGGGGA
+
:,FF::FFFFFF:FFFFF::F,F,FFFFF,:FF:FFFFF:FF,F,F,:
@FS10000125:27:BPA73017-1634:1:1101:13180:1490 2:N:0:1
ACGTTTTTGAGCGTACTCGACGAAGTTTGTGGGGGGGGGGGGGGGGAA
+
FFFFFFFFFFFFFFFFFFFFFFFFFFFFFFFFFFFFFFFFFFFFF,FF
@FS10000125:27:BPA73017-1634:1:1101:13520:1490 2:N:0:1
TCAAAATTGAGCGTACTCGACGAAGTTAGTAGGGGGGGGGGGGGGGGG
+
FFFFFFFFFFFFFFFFFFFFFFFFFFFFFFFFFFFFFFFFFFFFFFFF
@FS10000125:27:BPA73017-1634:1:1101:13920:1490 2:N:0:1
ATGTATTTGAGCGTACTCGACGAAGTTGCGGGGGGGGGGGGGGAAAAT
+
FFFFFFFFFFFFFFFFFFFFFFFFFFFFFFFFFFFFFFFFFF::FF,F
@FS10000125:27:BPA73017-1634:1:1101:14330:1490 2:N:0:1
CTATAATTGAGCGTACTCGACGAAGGGGGGGGGGGGGGGGGGGAAATC
+
FFFFFFFFFFFFFFFFFFFFFFFFFFFFFFFFFFFFFFFFFFF:F:,,
@FS10000125:27:BPA73017-1634:1:1101:14450:1490 2:N:0:1
ACATAATTGAGCGTACTCGACGAAGTTTCGGGGGGGGGGGGGGGAAAT
+
FFFFFFFFFFFFFFFFFFFFFFFFFFFFFFFFFFFFFFFFFFF,FF,:
@FS10000125:27:BPA73017-1634:1:1101:15590:1490 2:N:0:1
GAAATATTGAGCGTACTCGACGAAGTTGCCGGGGGGGGGGGGGGGGGA
+
,,FFFFFFF::FFF,FFFF:FF:FF::FFFFFFFFFFFFFFFFFFF:,
@FS10000125:27:BPA73017-1634:1:1101:15870:1490 2:N:0:1
ACCATCTTGAGCGTACTCGACGAAGTTTGCCGGGGGGGGGGGGGGGAA
+
,:FFF,FFFFFFFFFFFFFFFFFFFF,,F:FFFFFFFFFFFFFFFFFF
@FS10000125:27:BPA73017-1634:1:1101:16230:1490 2:N:0:1
TTTTCTTTGAGCGTACTCGACGAAGTTGAGCCGGGGGGGGGGGGAGAA
+
F,F,,FFFFFFFFFFFFFFFFFFFFF,FFF::FFFFFFFFFFF:,,,,
@FS10000125:27:BPA73017-1634:1:1101:1650:1500 2:N:0:1
AACGGATTGAGCGTACTCGACGAAGTTCATGGGGGGGGGGGGGGGGGG
+
,:FFFFFFFFFFFFFFFFFFFFFFFFFFFFFFFFFFFFFFFFFFFF::
@FS10000125:27:BPA73017-1634:1:1101:2470:1500 2:N:0:1
TTGTGATTGAGCGTACTCGACGAAGTTGGGGGGGGGGGGGGGGAAATT
+
,FFFFFFFFFFFFFFFFFFFFFFFFFFFFFFFFFFFFFFFFFF:F:,F
@FS10000125:27:BPA73017-1634:1:1101:2530:1500 2:N:0:1
AGGTATTTGAGCGTACTCGACGAAGTTTCAGGGGGGGGGGGGGGGAAA
+
:FF:,FFFFFFFFFFFFFFFFFFFFFFFFFFFFFFFFFFFF,F,FF:,
@FS10000125:27:BPA73017-1634:1:1101:2960:1500 2:N:0:1
CACCCCTTGAGCGTACTCGACGAAGTTCGGGGGGGGGGGGGGGGGGGA
+
FFFFFFFFFFFFFFFFFFFFFFFFFFFFFFFFFFFFFFFFFF,F,,,,
@FS10000125:27:BPA73017-1634:1:1101:3310:1500 2:N:0:1
TACTGGTTGAGCGTACTCGACGAAGTTATACGGGGGGGGGGGGGGGGA
+
,:FFFFFFFFFFFFFFFFFFFFFFFFFFFFFFFFFFFFFFFFFFFFF,
@FS10000125:27:BPA73017-1634:1:1101:3330:1500 2:N:0:1
CTTCATTTGAGCGTACTCGACGAAGTTCCTCGGGGGGGGGGGGGGGGG
+
FFFFFFFFFFFFFFFFFFFFFFFFFFFFFFFFFFFFFFFFFFFFFF::
@FS10000125:27:BPA73017-1634:1:1101:3920:1500 2:N:0:1
ATATCTTTGAGCGTACTCGACGAAGTTCAAGGGGGGGGGGGGGGGAAA
+
F,FFFFFFFFFFFFFFFFFFFFFFFFFFFFFFFFFFFFFFFFFF,FF,
@FS10000125:27:BPA73017-1634:1:1101:5870:1500 2:N:0:1
TTTTTTTTGAGCGTACTCGACGAAGTTCAGAGGGGGGGGGGGGGGGAA
+
FFFFFFFFFFFFFFFFFFFFFFFFFFFFFFFFFFFFFFFFFFFFF,FF
@FS10000125:27:BPA73017-1634:1:1101:5950:1500 2:N:0:1
TCTAATTTGAGCGTACTCGACGAAGTTAGGGAGGGGGGGGGGGGGGAA
+
F:,,,FFFFFFFFFFFFFFFFFFFFFFFFFFFFFFFFFFFF,::,,,F
@FS10000125:27:BPA73017-1634:1:1101:6100:1500 2:N:0:1
TATTTATTGAGCGTACTCGACGAAGTTGTAAGGGGGGGGGGGGGGGAA
+
FFFFFFFFFFFFFFFFFFFFFFFFFFFFFFFFFFFFFFFFFFFFF,FF
@FS10000125:27:BPA73017-1634:1:1101:6340:1500 2:N:0:1
TCAATCTTGAGCGTACTCGACGAAGTTAACCGGGGGAGGGGGGGGGGG
+
:FFFFFFFFFFFFFFFFFFFFFFFFFFFFFFFFFFFFFFFFFFFFFF:
@FS10000125:27:BPA73017-1634:1:1101:6440:1500 2:N:0:1
CGCTATTTGAGCGTACTCGACGAAGTTTAGAGGGGGGGGGGGGGGGGA
+
F:FFFFFFFFFFFFFFFFFFFFFFFFFFFFFFFFFFFFFFFFFFFFFF
@FS10000125:27:BPA73017-1634:1:1101:6590:1500 2:N:0:1
TTACTGTTGAGCGTACTCGACGAAGGGGGGGGGGGGGGGAGATCGGAA
+
,FFFFF::FF:FFF,F:FF,FF:,FFFFFFFFFFFFFFF::F,:,:FF
@FS10000125:27:BPA73017-1634:1:1101:7230:1500 2:N:0:1
TTAACCTTGAGCGTACTCGACGAAGTTGCAAGGGGGGGGGGGGGGGGG
+
FFFFFFFFFFFFFFFFFFFFFFFFFFFFFFFFFFFFFFFFFFFFFF:F
@FS10000125:27:BPA73017-1634:1:1101:7930:1500 2:N:0:1
CCCATATTGAGCGTACTCGACGAAGTTGATGGGGGGGGGGGGGGGGGA
+
,,,F,,FFFFFFFFFFFFFFFFFFFFF:,,FFFFFFFFFFF,,,,,,,
@FS10000125:27:BPA73017-1634:1:1101:8250:1500 2:N:0:1
ACTAATTTGAGCGTACTCGACGAAGTTTACAGGGGGGGGGGGGGGGGA
+
,FF,FFFFFFFFFFFFFFFFFFFFFFF,FF:,FFFFFFFFFFFFFF,,
@FS10000125:27:BPA73017-1634:1:1101:8980:1500 2:N:0:1
TTACTTTTGAGCGTACTCGACGAAGAGCACCGGGGGGGGGGGGGGGAA
+
,FFFFFFFFFFFFFFFFFFFFFFFFFFFFFFFFFFFFFFFFFFFFF,F
@FS10000125:27:BPA73017-1634:1:1101:10320:1500 2:N:0:1
CATACCTTGAGCGTACTCGACGAAGTTCTGCGGGGGGGGGGGGGGGAA
+
FFFFFFFFFFFFFFFFFFFFFFFFFFFFFFFFFFFFFFFFFFFFFF,F
@FS10000125:27:BPA73017-1634:1:1101:10480:1500 2:N:0:1
TAGGGTTTGAGCGTACTCGACGAAGTTATAAGGGGGGGGGGGGGGGAA
+
FFFFFFFFFFFFFFFFFFFFFFFFFFFFFFFFFFFFFFFFFFFFFFFF
@FS10000125:27:BPA73017-1634:1:1101:11310:1500 2:N:0:1
AAAGGTTTGAGCGTACTCGACGAAGGGGGGGGGGGGGGGAGATCGGAA
+
FFFFFFFFFFFFFFFFFFFFFFFFFFFFFFFFFFFFFF:F,,FF:,F:
@FS10000125:27:BPA73017-1634:1:1101:11370:1500 2:N:0:1
TTGTGCTTGAGCGTACTCGACGAAGTTGCTTGGGGGGGGGGGGGGAGA
+
FFFFFFFFFFFFFFFFFFFFFFFFFFFFFFFFFFFFFFFFFFFFFF,:
@FS10000125:27:BPA73017-1634:1:1101:11630:1500 2:N:0:1
CTACACTTGAGCGTACTCGACGAAGTTTAGCGGGGGGGGGGGGGGGGA
+
FFFFFFFFFFFFFFFFFFFFFFFFFFFFFFFFFFFFFFFFFFFFF::F
@FS10000125:27:BPA73017-1634:1:1101:11710:1500 2:N:0:1
TTTAATTTGAGCGTACTCGACGAAGTTGTAGGGGGGGGGGGAGGAGGA
+
,FFF,,FFFFFFFFFFFFFFFFFFFFFF,F:,F,,F,F:FF,,FF:,,
@FS10000125:27:BPA73017-1634:1:1101:12000:1500 2:N:0:1
TGGCTTTTGAGCGTACTCGACGAAGTTGGAGGGGGGGGGGGGGGGGGG
+
FFFFFFFFFFFFFFFFFFFFFFFFFFFFFFFFFFFFFFFFFFFFFFF,
@FS10000125:27:BPA73017-1634:1:1101:12050:1500 2:N:0:1
ATATACTTGAGCGTACTCGACGAAGTTACGGGGGGGGGGGGGGAAAAT
+
FFFFFFFFFFFFFFFFFFFFFFFFFFFFFFFFFFFFFFFFFFF:F,,,
@FS10000125:27:BPA73017-1634:1:1101:12580:1500 2:N:0:1
ACGATTTTGAGCGTACTCGACGAAGTTACTAGGGGGGGGGGGGGGGAA
+
FFFFFFFFFFFFFFFFFFFFFFFFFFFFFFFFFFFFFFFFFFFFF,FF
@FS10000125:27:BPA73017-1634:1:1101:14300:1500 2:N:0:1
TCTGGATTGAGCGTACTCGACGAAGTTAAGCGGGGGGGGGGGGGGGAA
+
,FFFFFFFFFFFFFFFFFFFFFFFFFFFFFFFFFFFFFFFFFFFFFFF
@FS10000125:27:BPA73017-1634:1:1101:14970:1500 2:N:0:1
ACATGTTTGAGCGTACTCGACGAAGTTGTAAGGGGGGGGGGGGGGGAA
+
:FFFFFFFFFFFFFFFFFFFFFFFFFFFFFFFFFFFFFFFFFFFF,FF
@FS10000125:27:BPA73017-1634:1:1101:15360:1500 2:N:0:1
CTGGAATTGAGCGTACTCGACGAAGGGGGGGGGGGGGGGGAAATTTGA
+
F,FFFFFFFFFFFFFFFFFFFFFFFFFFFFFFFFFFFFFF,,,:,,,,
@FS10000125:27:BPA73017-1634:1:1101:1160:1510 2:N:0:1
TAATTCTTGAGCGTACTCGACGAAGTTCAAGGGGGGGGGGGGGGGGGA
+
FFFFFFFFFFFFFFFFFFFFFFFFFFFFFFFFFFFFFFFFFFFFFFFF
@FS10000125:27:BPA73017-1634:1:1101:1660:1510 2:N:0:1
ACACGTTTGAGCGTACTCGACGAAGTTCAAAAGGGGGGGGGGGGGGGA
+
:FFFFFFFFFFFFFFFFFFFFFFFFFFFFFFFFFFFFFFFFFFFFFFF
@FS10000125:27:BPA73017-1634:1:1101:1970:1510 2:N:0:1
TTCATATTGAGCGTACTCGACGAAGTTTTCAGGGGGGGGGGGGGGGAA
+
:FF,F,FFFFFFFFFFFFFFFFFFFFF:::FFFFFFFFFFFFFFF:F,
@FS10000125:27:BPA73017-1634:1:1101:2070:1510 2:N:0:1
TTTTCTTTGAGCGTACTCGACGAAGTTGTAGGGGGGGGGGGGGGGAAA
+
,FFFFFFFFFFFFFFFFFFFFFFFFFFFFFFFFFFFFFFFFF:F:FF,
@FS10000125:27:BPA73017-1634:1:1101:3310:1510 2:N:0:1
TTCGGGTTGAGCGTACTCGACGAAGTTGTCAGGGGGGGGGGGGGGGGA
+
FFFFFFFFFFFFFFFFFFFFFFFFFFFFFFFFFFFFFFFFFFFFF::F
@FS10000125:27:BPA73017-1634:1:1101:3340:1510 2:N:0:1
GTTGAATTGAGCGTACTCGACGAAGTTACACGGGGGGGGGGGGGGGAA
+
,FFFFFFFFFFFFFFFFFFFFFFFFFFFFFFFFFFFFFFFFFFFFFFF
@FS10000125:27:BPA73017-1634:1:1101:3590:1510 2:N:0:1
TATACATTGAGCGTACTCGACGAAGTTCGGTGGGGGGGGGGGGGGGAA
+
FFFFFFFFFFFFFFFFFFFFFFFFFFFFFFFFFFFFFFFFFFFFF,:F
@FS10000125:27:BPA73017-1634:1:1101:4560:1510 2:N:0:1
TACTAGTTGAGCGTACTCGACGAAGTTAGGGGGGGGGGGGGGGAAATC
+
FFFFFFFFFFFFFFFFFFFFFFFFFFFFFFFFFFFFFFFFFF,F:,FF
@FS10000125:27:BPA73017-1634:1:1101:5460:1510 2:N:0:1
TTGATCTTGAGCGTACTCGACGAAGGTTGTCTGGGGGGGGGGGGGGGA
+
FF,:FFFFFFFFFFFFFFFFFFFFFF:FFFFFFFFFFFFFFF:,FF,F
@FS10000125:27:BPA73017-1634:1:1101:6550:1510 2:N:0:1
TCATCTTTGAGCGTACTCGACGAAGTTGAAGGGGGGGGGGGGGGGAAA
+
FFFFFFFFFFFFFFFFFFFFFFFFFFFFFFFFFFFFFFFFFFFF,FF,
@FS10000125:27:BPA73017-1634:1:1101:7480:1510 2:N:0:1
AAGTGTTTGAGCGTACTCGACGAAGTTGGTTGGGGGGGGGGGGGGGGA
+
FFFFFFFFFFFFFFFFFFFFFFFFFFFFFFFFFFFFFFFFF:FFFFF,
@FS10000125:27:BPA73017-1634:1:1101:7550:1510 2:N:0:1
TTGGATTTGAGCGTACTCGACGAAGTTAAGGGGGGGGGGGGGGGAAAT
+
:,F:FFFFFFFFFFFFFFFFFFFFFFFFFFFFFFFFFFFFFFF,F:,F
@FS10000125:27:BPA73017-1634:1:1101:7800:1510 2:N:0:1
TGTCTTTTGAGCGTACTCGACGAAGTTAGGGGGGGGGGGGGGGAGATC
+
:FFF:FFFFFFFFFFFFFFFFFFFFFFF:FFFFFFFFFFFFF,,,F:F
@FS10000125:27:BPA73017-1634:1:1101:8160:1510 2:N:0:1
CACTGATTGAGCGTACTCGACGAAGTTCTCGGGGGGGGGGGGGGGGGA
+
FFFFFFFFFFFFFFFFFFFFFFFFFFFFFFFFFFFFFFFFFFFFFF:F
@FS10000125:27:BPA73017-1634:1:1101:8530:1510 2:N:0:1
TTTTCATTGAGCGTACTCGACGAAGTTATTAGGGGGGGGGGGGGGGGG
+
FFFFFFFFFFFFFFFFFFFFFFFFFFFFFFFFFFFFFFFFFFFFFFF:
@FS10000125:27:BPA73017-1634:1:1101:8930:1510 2:N:0:1
ATAGTGTTGAGCGTACTCGACGAAGTTCGACGGGGGGGGGGGGGGGAA
+
FFFFFFFFFFFFFFFFFFFFFFFFFFFFFFFFFFFFFFFFFFFFF:FF
@FS10000125:27:BPA73017-1634:1:1101:9020:1510 2:N:0:1
TCAATATTGAGCGTACTCGACGAAGGGGGGGGGGGGGGGAAATCGGAA
+
FFFFFFFFFFFFFFFFFFFFFFFFFFFFFFFFFFFFFFF,,F,,,,F:
@FS10000125:27:BPA73017-1634:1:1101:9290:1510 2:N:0:1
TTATAGTTGAGCGTACTCGACGAAATTAATCGGGGGGGGGGGGGGGGA
+
,:FFFFFFFFFFFFFFFFFFFFFFFFFFFFFFFFFFFFFFFFFFF:F,
@FS10000125:27:BPA73017-1634:1:1101:9340:1510 2:N:0:1
TTCCAGTTGAGCGTACTCGACGAAGTTCAGCGGGGGGGGGGGGGGGAA
+
,FFFFFFFFFFFFFFFFFFFFFFFFFFFFFFFFFFFFFFFFFFFF,FF
@FS10000125:27:BPA73017-1634:1:1101:10000:1510 2:N:0:1
TCTGTTTTGAGCGTACTCGACGAAGTTTGGTGGGGGGGGGGGGGGGGA
+
FFFFFFFFFFFFFFFFFFFFFFFFFFFFFFFFFFFFFFFFFFFF::F:
@FS10000125:27:BPA73017-1634:1:1101:11210:1510 2:N:0:1
TCTATCTTGAGCGTACTCGACGAAGTTGCGTGGGGGGGGGGGGGGGGA
+
,F,,F,FFFFFFFFFFFFFFFFFFFFF,,F,FFFFFFFFFFFFFFFF,
@FS10000125:27:BPA73017-1634:1:1101:11320:1510 2:N:0:1
TATAGATTGAGCGTACTCGACGAAGTTTGGAGGGGGGGGGGGGGGGAA
+
FFFFFFFFFFFFFFFFFFFFFFFFFFFFFFFFFFFFFFFFFFFFF,FF
@FS10000125:27:BPA73017-1634:1:1101:11410:1510 2:N:0:1
TGGCGTTTGAGCGTACTCGACGAAGTTTGTTGGGGGGGGGGGGGGGGG
+
F,FFFFFFFFFFFFFFFFFFFFFFFFFFFFFFFFFFFFFFFFFFFFF:
@FS10000125:27:BPA73017-1634:1:1101:12350:1510 2:N:0:1
TTCGTGTTGAGCGTACTCGACGAAGTTACTAGGGGGGGGGGGGGGGAA
+
FFFFFFFFFFFFFFFFFFFFFFFFFFFFFFFFFFFFFFFFFFFFF,FF
@FS10000125:27:BPA73017-1634:1:1101:12520:1510 2:N:0:1
TTTAGATTGAGCGTACTCGACGAAGTTAACAGGGGGGGGGGGGGGGAA
+
FFFFFFFFFFFFFFFFFFFFFFFFFFFFFFFFFFFFFFFFFFFFFFFF
@FS10000125:27:BPA73017-1634:1:1101:13460:1510 2:N:0:1
ATATGGTTGAGCGTACTCGACGAAGTTGGGCGGGGGGGGGGGGGGAGA
+
,FFFFFFFFFFFFFFFFFFFFFFFFFFFFFFFFFFFFFFFFFFFF:,F
@FS10000125:27:BPA73017-1634:1:1101:13990:1510 2:N:0:1
ACATTATTGAGCGTACTCGACGAAGTTGCAAGGGGGGGGGGGGGGGAA
+
,,F,F:FFFFFFFFFFFFFFFFFFFFFF:FFFFFFFFFFFFFFF:,::
@FS10000125:27:BPA73017-1634:1:1101:15880:1510 2:N:0:1
AAAGACTTGAGCGTACTCGACGAAGTTGGGGGGGGGGGGGGGAGATCG
+
FFFFFFFFFFFFFFFFFFFFFFFFFFFFFFFFFFFFFFFFFFF,FFFF
@FS10000125:27:BPA73017-1634:1:1101:1200:1520 2:N:0:1
CAATTATTGAGCGTACTCGACGAAGTTAGCTGGGGGGGGGGGGGGGAA
+
::F,,FFFFFFFFFFFFFFFFFFFFFFFFF:FFFFFFFFFFFFFF,F:
@FS10000125:27:BPA73017-1634:1:1101:2150:1520 2:N:0:1
CAGGTTTTGAGCGTACTCGACGAAGTTTTTAGGGGGGGGGGGGGGGAA
+
FFFFFFFFFFFFFFFFFFFFFFFFFFFFFFFFFFFFFFFFFFFF,,:,
@FS10000125:27:BPA73017-1634:1:1101:2860:1520 2:N:0:1
AGTTAATTGAGCGTACTCGACGAAGGGGGGGGGGGGGGGGAAATCGAA
+
F,F:FFFFFFFFFFFFFFFFFFFFFFFFFFFFFFFFFFF:,,,,,,,:
@FS10000125:27:BPA73017-1634:1:1101:3500:1520 2:N:0:1
TTCCGGTTGAGCGTACTCGACGAAATTAGTAGGGGGGGGGGGGGGGGA
+
:F::::FF,,FF,,,,,FF,FFFFFFFF:F:FFFFFFFFFFFFFFFF:
@FS10000125:27:BPA73017-1634:1:1101:3780:1520 2:N:0:1
ACAGACTTGAGCGTACTCGACGAAGTGGGGGGGGGGGGGGGAGTTCGA
+
FFFFFFFFFFFFFFFFFFFFFFFFFFFFFFFFFFFFFFFFFF,,F:,F
@FS10000125:27:BPA73017-1634:1:1101:3840:1520 2:N:0:1
TCGGTCTTGAGCGTACTCGACGAAGTTGTAAGGGGGGGGGGGGGGGAA
+
,FFFFFFFFFFFFFFFFFFFFFFFFFFFFFFFFFFFFFFFFFFFFFFF
@FS10000125:27:BPA73017-1634:1:1101:6510:1520 2:N:0:1
TCACAGTTGAGCGTACTCGACGAAGTTTCACGGGGGGGGGGGGGGGAA
+
,FFFFFFFFFFFFFFFFFFFFFFFFFFFFFFFFFFFFFFFFFFFFFFF
@FS10000125:27:BPA73017-1634:1:1101:6820:1520 2:N:0:1
CCATTGTTGAGCGTACTCGACGAAGTTGATAGGGGGGGGGGGGGGGGA
+
FFFFFFFFFFFFFFFFFFFFFFFFFFFFFFFFFFFFFFFFFFFFFFF,
@FS10000125:27:BPA73017-1634:1:1101:7090:1520 2:N:0:1
TTGTCCTGAGCGTACTCGACGAAGTTTTCTGGGGGGGGGGGGGGGGAA
+
F:FFFFFFFFFFFFFFFFFFFFFFFFFFFFFFFFFFFFFFFFFFF,FF
@FS10000125:27:BPA73017-1634:1:1101:7140:1520 2:N:0:1
TCGGGCTTGAGCGTACTCGACGAAGTTTAAAGGGGGGGGGGGGGGGAA
+
FFFFFFFFFFFFFFFFFFFFFFFFFFFFFFFFFFFFFFFFFFFFFFFF
@FS10000125:27:BPA73017-1634:1:1101:7640:1520 2:N:0:1
TTGTCTTTGAGCGTACTCGACGAAGTTGTTGGGGGGGGGGGGGGGAAT
+
FFFFFFFFFFFFFFFFFFFFFFFFFFFFFFFFFFFFFFFFFFFF,:F:
@FS10000125:27:BPA73017-1634:1:1101:7820:1520 2:N:0:1
TACCTATTGAGCGTACTCGACGAAGTTTTTTTGGGGGGGGGGGGGGGG
+
FFFFFFFFFFFFFFFFFFFFFFFFFFFFFFFFFFFFFFFFFFFFFFFF
@FS10000125:27:BPA73017-1634:1:1101:7890:1520 2:N:0:1
TAGGAATTGAGCGTACTCGACGAAGTTAAGGGGGGGGGGGGGGGAGAT
+
FFFFFFFFFFFFFFFFFFFFFFFFFFFFFFFFFFFFFFFFFFF,F,,F
@FS10000125:27:BPA73017-1634:1:1101:8240:1520 2:N:0:1
ATGCTTTTGAGCGTACTCGACGAAGTTGTGAGGGGGGGGGGGGGGGGA
+
FFFFFFFFFFFFFFFFFFFFFFFFFFFFFFFFFFFFFFFFFFFFFF,:
@FS10000125:27:BPA73017-1634:1:1101:8600:1520 2:N:0:1
ATTTTTTTGAGCGTACTCGACGAAGTTATGGGGGGGGGGGGGGGGAGG
+
FFFFFFFFFFFFFFFFFFFFFFFFFFFFFFFFFFFFFFFFFFF,,F,,
@FS10000125:27:BPA73017-1634:1:1101:9840:1520 2:N:0:1
TAGGTGTTGAGCGTACTCGACGAAGTTCAAGGGGGGAGGGGGGGGGGG
+
FFFFFFFFFFFFFFFFFFFFFFFFFFFFFFFFFFFFFFFFFFF,,F,F
@FS10000125:27:BPA73017-1634:1:1101:10730:1520 2:N:0:1
CCATTGTTGAGCGTACTCGACGAAGTTATACCGGGGGGGGGGGGGGAA
+
FFFFFFFFFFFFFFFFFFFFFFFFFFFFFFFFFFFFFFFFFFFFFF,F
@FS10000125:27:BPA73017-1634:1:1101:11140:1520 2:N:0:1
TAATGATTGAGCGTACTCGACGAAGTTGGTCGGGGGGGGGGGGGGAAA
+
FFFFFFFFFFFFFFFFFFFFFFFFFFFFFFFFFFFFFFFFFFFFFFFF
@FS10000125:27:BPA73017-1634:1:1101:11310:1520 2:N:0:1
CTTTTTTTGAGCGTACTCGACGAAGTTCCGGCGGGGGGGGGGGAAAAG
+
FFFF,,FFFFFFFFFFFFFFFFFFFFFFF,,,FFFFFFFFF:,::,,,
@FS10000125:27:BPA73017-1634:1:1101:11510:1520 2:N:0:1
ACGGATTTGAGCGTACTCGACGAAGTTATCGGGGGGGGGGGGGGGGGG
+
FFFFFFFFFFFFFFFFFFFFFFFFFFFFFFFFFFFFFFFFFFFFF::F
@FS10000125:27:BPA73017-1634:1:1101:11530:1520 2:N:0:1
CTTTTCTTGAGCGTACTCGACGAAGTTTTATGGGGGGGGGGGGGGGAG
+
::,FF,FFFFFFFFFFFFFFFFFFFFF,F:,::F,F:FFF:F,F,F,,
@FS10000125:27:BPA73017-1634:1:1101:12110:1520 2:N:0:1
TATTCTTTGAGCGTACTCGACAAAGTTGCCAGGGGGGGGGGGGGGGGG
+
FFFFFFFFFFFFFFFFFFFFFFFFFFFFFFFFFFFFFFFFFFFFF:FF
@FS10000125:27:BPA73017-1634:1:1101:13530:1520 2:N:0:1
TCGCGTTTGAGCGTACTCGACGAAGATCTGAGGGGGGGGGGGGGGGGA
+
FFFFFFFFFFFFFFFFFFFFFFFFFFFFFFFFFFFFFFFFFFFFF,FF
@FS10000125:27:BPA73017-1634:1:1101:13790:1520 2:N:0:1
CTGCTTTTGAGCGTACTCGACGAAGTTGAGTGGGGGGGGGGGGGGGAA
+
,F,,F,FFFFFFFFFFFFFFFFFFFFF,,,,FFFFFFFFFFFF,F,:,
@FS10000125:27:BPA73017-1634:1:1101:14000:1520 2:N:0:1
ATAATATTGAGCGTACTCGACGAAGTTGCAAGGGGGGGGGGGGGGGAA
+
:,FFFFFFFFFFFFFFFFFFFFFFFFFFFFFFFFFFFFFFFFFFF,FF
@FS10000125:27:BPA73017-1634:1:1101:15640:1520 2:N:0:1
TTATCTTTGAGCGTACTCGACGAAGTTCCGTGGGGGGGGGGGGGGGGA
+
FFFFFFFFFFFFFFFFFFFFFFFFFFFFFFFFFFFFFFFFFFFFFFFF
@FS10000125:27:BPA73017-1634:1:1101:15940:1520 2:N:0:1
CCATGATTGAGCGTACTCGACGAAGTTACCGGGGGGGGGGGGGGGGGG
+
FFFF:FFFFFFFFFFFFFFFFFFFFFFFFFFFFFFFFFFFFFFFF:F:
@FS10000125:27:BPA73017-1634:1:1101:16240:1520 2:N:0:1
TCACCTTTGAGCGTACTCGACGAAGTTGCACGGGGGGGGGGGGGGGAA
+
FFFFFFFFFFFFFFFFFFFFFFFFFFFFFFFFFFFFFFFFFFFFF:FF
@FS10000125:27:BPA73017-1634:1:1101:16390:1520 2:N:0:1
AAGGGCTTGAGCGTACTCGACGAAGTTTCAAAGGGGGGGGGGGGGGGG
+
FFFFFFFFFFFFFFFFFFFFFFFFFFFFFFFFFFFFFFFFFFFF:,FF
@FS10000125:27:BPA73017-1634:1:1101:1100:1530 2:N:0:1
CGGGGATTGAGCGTACTCGACGAAGTTTCAAGGGGGGGGGGGGGGGGA
+
F:FF,FFFFFFFFFFFFFFFFFFFFFFFFFFFFFFFFFFFFFF:F,FF
@FS10000125:27:BPA73017-1634:1:1101:1200:1530 2:N:0:1
AATTGGTTGAGCGTACTCGACGAAGTTCCCGGGGGGGGGGGGGGGGGA
+
:,FFFFFFFFFFFFFFFFFFFFFFFFFFFFFFFFFFFFFFFFFFFFF,
@FS10000125:27:BPA73017-1634:1:1101:1520:1530 2:N:0:1
CTTGGTTTGAGCGTACTCGACGAAGTTCGTTGGGGGGGGGGGGGGGGG
+
FFFFFFFFFFFFFFFFFFFFFFFFFFFFFFFFFFFFFFFFFFFFFFFF
@FS10000125:27:BPA73017-1634:1:1101:2000:1530 2:N:0:1
TAGAATTTGAGCGTACTCGACGAAGTTACCAGGGGGGGGGGGGGGGAA
+
FFFFFFFFFFFFFFFFFFFFFFFFFFFFFFFFFFFFFFFFFFFFF:FF
@FS10000125:27:BPA73017-1634:1:1101:2090:1530 2:N:0:1
TAATCCTTGAGCGTACTCGACGAAGTTCACAGGGGGGGGGGGGGGGAA
+
FFFFFFFFFFFFFFFFFFFFFFFFFFFFFFFFFFFFFFFFFFFFF,FF
@FS10000125:27:BPA73017-1634:1:1101:2610:1530 2:N:0:1
ACAGGTTTGAGCGTACTCGACGAAGTTCTACGGGGGTGGGGGGGGGGG
+
,,,,F:FFFFFFFFFFFFFFFFFFFFF,F:F,FFFF,FFFFFFFFFFF
@FS10000125:27:BPA73017-1634:1:1101:2730:1530 2:N:0:1
TTATCATTGAGCGTACTCGACGAAGTTCAGTGGGGGGGGGGGGGGGAA
+
,,FFFFFFFFFFFFFFFFFFFFFFFFFFFFFFFFFFFFFFFFFFF,FF
@FS10000125:27:BPA73017-1634:1:1101:4560:1530 2:N:0:1
TCTAGATTGAGCGTACTCGACGAAGTTTGCTGGGGGGGGGGGGGGGAA
+
,FFFFFFFFFFFFFFFFFFFFFFFFFFFFFFFFFFFFFFFFFFFFFFF
@FS10000125:27:BPA73017-1634:1:1101:5120:1530 2:N:0:1
TACAACTTGAGCGTACTCGACGAAGGGGGGGGGGGGGGGGGGAAAGTC
+
FFFFFFFFFFFFFFFFFFFFFFFFFFF:FFFFFFFFFFFFF,,::,:,
@FS10000125:27:BPA73017-1634:1:1101:5460:1530 2:N:0:1
GTCGGTTTGAGCGTACTCGACGAAGTTTCAAGGGGGGGGGGGGGGGGA
+
,,F:FFFFFFFFFFFFFFFFFFFFFFFFFFFFFFFFFFFFFFFFFFF,
@FS10000125:27:BPA73017-1634:1:1101:5900:1530 2:N:0:1
ACAATTTTGAGCGTACTCGACGAAGGGGGGGGGGGGGGGAGATCGGAA
+
FFFFFFFFFFFFFFFFFFFFFFFFFFFFFFFFFFFFFFF:,:F:,,F,
@FS10000125:27:BPA73017-1634:1:1101:6480:1530 2:N:0:1
TACGGCTTGAGCGTACTCGACGAAGTTACCAGGGGGGGGGGGGGGGAA
+
,,FFFFFFFFFFFFFFFFFFFFFFFFFFFFFFFFFFFFFFFFFFFFFF
@FS10000125:27:BPA73017-1634:1:1101:7760:1530 2:N:0:1
TGCGTTTTGAGCGTACTCGACGAAGTTATAGGGGGGGGGGGGGGGGAA
+
F:F:FFFFFFFFFFFFFFFFFFFFFFFFFFFFFFFFFFFFFFFFF,FF
@FS10000125:27:BPA73017-1634:1:1101:9840:1530 2:N:0:1
ATTGAATTGAGCGTACTTGACGAAGTTCAAGGGGGGGGGGGGGGGGGA
+
F,FFFFFFFFFFFFFFFFFFFFFFFFFFFF:FFFFFFFFFFFFFFF,:
@FS10000125:27:BPA73017-1634:1:1101:10660:1530 2:N:0:1
CTACAGTTGAGCGTACTCGACGAAGTTTTAGGGGGGGGGGGGGGGGAA
+
FFFFFFFFFFFFFFFFFFFFFFFFFFFFFFFFFFFFFFFFFFFFFF:F
@FS10000125:27:BPA73017-1634:1:1101:10870:1530 2:N:0:1
TAATTTTTGAGCGTACTCGACGAAGTTTGCGGGGGGGGGGGGGGGGGA
+
,FFFFFFFFFFFFFFFFFFFFFFFFFFFFFFFFFFFFFFFFFFF::,F
@FS10000125:27:BPA73017-1634:1:1101:11240:1530 2:N:0:1
TCTTCGTTGAGCGTACTCGACGAAGCGGGGGGGGGGGGGGGAGAGTGG
+
,FFFFFFFFFFFFFFFFFFFFFFFFFFFFFFFFFFFFFFFF,,F,,,:
@FS10000125:27:BPA73017-1634:1:1101:11500:1530 2:N:0:1
GTAACATTGAGCGTACTCGACGAAGTTGTGTGGGGGGGGGGGGGGAGA
+
,,FFFFFFFFFFFFFFFFFFFFFFFFFFFFFFFFFFFFFFFF:FFFFF
@FS10000125:27:BPA73017-1634:1:1101:11980:1530 2:N:0:1
CACGGTTTGAGCGTACTCGACGAAGTTAAACGGGGGGGGGGGGGGGGG
+
FFFFFFFFFFFFFFFFFFFFFFFFFFFFFFFFFFFFFFFFFFFFFFF:
@FS10000125:27:BPA73017-1634:1:1101:12030:1530 2:N:0:1
ATATGATTGAGCGTACTCGACGAAATTTCGAGGGGGGGGGGGGGGGGG
+
FFFFFFFFFFFFFFFFFFFFFFFFFFFFFFFFFFFFFFFFFFFFFFFF
@FS10000125:27:BPA73017-1634:1:1101:12050:1530 2:N:0:1
TCTGTTTTGAGCGTACTCGACGAAGTTGCTGGGGGGGGGGGGGGGGGA
+
FFFFFFFFFFFFFFFFFFFFFFFFFFFFFFFFFFFFFFFFFFFFFF,F
@FS10000125:27:BPA73017-1634:1:1101:12440:1530 2:N:0:1
CTTATATTGAGCGTACTCGACGAAGTTACAAGGGGGGGGGGGGGGGAA
+
FFF:FFFFFFFFFFFFFFFFFFFFFFFFF:FFFFFFFFFFFFFFF,FF
@FS10000125:27:BPA73017-1634:1:1101:12560:1530 2:N:0:1
ATACTTTTGAGCGTACTCGACGAAGTGGGGGGGGGGGGGGGGAAGTCG
+
FFFFFFFFFFFFFFFFFFFFFFFFFFFFFFFFFFFFFFFFF,FF,F,:
@FS10000125:27:BPA73017-1634:1:1101:13270:1530 2:N:0:1
TAGCGGTTGAGCGTACTCGACGAAGGGGGGGGGGGGGGGAGATCGGAA
+
FFFFFFFFFFFFFFFFFFFFFFFFFFFFFFFFFFFFFFF,,F:,,,::
@FS10000125:27:BPA73017-1634:1:1101:13910:1530 2:N:0:1
CACCGGTTGAGCGTACTCGACGAAGTTGCGTGGGGGGGGGGGGGGGGA
+
FFFFFFFFFFFFFFFFFFFFFFFFFFFFFFFFFFFFFFFFFFFF:,,,
@FS10000125:27:BPA73017-1634:1:1101:14060:1530 2:N:0:1
ATGGATTTGAGCGTACTCGACGAAGTTACGTGGGGGGGGGGGGGGGGA
+
,,FFFFFFFFFFFFFFFFFFFFFFFFFFFFFFFFFFFFFFFFFFFFF,
@FS10000125:27:BPA73017-1634:1:1101:15010:1530 2:N:0:1
TTTATCTTGAGCGTACTCGACGAAGTTAGTTGGGGGGGGGGGGGGGGA
+
FFFFFFFFFFFFFFFFFFFFFFFFFFFFFFFFFFFFFFFFFFFF:F:F
@FS10000125:27:BPA73017-1634:1:1101:15060:1530 2:N:0:1
TTCTTATTGAGCGTACTCGACGAAGGGGGGGGGGGGGGGAAATCGGAA
+
FFFFFFFFFFFFFFFFFFFFFFFFFFFFFFFFFFFFFFF,,:,,,,F:
@FS10000125:27:BPA73017-1634:1:1101:15390:1530 2:N:0:1
TTATTTTTGAGCGTACTCGACGAAGTTTGTTGGGGGGGGGGGGGGGGA
+
FFFFFFFFFFFFFFFFFFFFFFFFFFFFFFFFFFFFFFFFFFFFF,F:
@FS10000125:27:BPA73017-1634:1:1101:15700:1530 2:N:0:1
TTTGGATTGAGCGTACTCGACGAAGTTAGGCGGGGGGGGGGGGGGGAA
+
FFFFFFFFFFFFFFFFFFFFFFFFFFFFFFFFFFFFFFFFFFFFF,:F
@FS10000125:27:BPA73017-1634:1:1101:16390:1530 2:N:0:1
CTATCTTTGAGCGTACTCGACGAAGTTTTTTTGGGGGGGGGGGGGGGG
+
:,F:F,FFFFFFFFFFFFFFFFFFFFF:FF,FFFFFFFFFFFFFFF,F
@FS10000125:27:BPA73017-1634:1:1101:1480:1540 2:N:0:1
TTGAAATTGAGCGTACTCGACGAAGTTGGATGGGGGGGGGGGGGAGAT
+
FFFFFFFFFFFFFFFFFFFFFFFFFFFFFFFFFFFFFFFFFFFFF,F:
@FS10000125:27:BPA73017-1634:1:1101:1850:1540 2:N:0:1
CTTCCATTGAGCGTACTCGACGAAGTTTGCCGGGGGGGGGGGGGGGGG
+
F,FFFFFFFFFFFFFFFFFFFFFFFFFFFFFFFFFFFFFFFFFFFFF,
@FS10000125:27:BPA73017-1634:1:1101:1910:1540 2:N:0:1
AATTGGTTGAGCGTACTCGACGAAAGGGGGGGGGGGGGGGAATTTGAA
+
FFFFFFFFFFFFFFFFFFFFFFFFFFFFFFFFFFFFFFF,,:,F,,,:
@FS10000125:27:BPA73017-1634:1:1101:2100:1540 2:N:0:1
GATGCATTGAGCGTACTCGACGAAGTTAACCGGGGGGGGGGGGGGGAA
+
:::FFFFFFFFFFFFFFFFFFFFFFFFFFFFFFFFFFFFFFFFFFFFF
@FS10000125:27:BPA73017-1634:1:1101:2170:1540 2:N:0:1
TCGCTATTGAGCGTACTCGACGAAGTTCCGGGGGGGGGGGGGGGGAAA
+
,FFFFFFFFFFFFFFFFFFFFFFFFFFFFFFFFFFFFFFFFFFF,:F,
@FS10000125:27:BPA73017-1634:1:1101:2740:1540 2:N:0:1
TTGTGATTGAGCGTACTCGACGAAGTTACAGGGGGGGGGGGGGGGAAA
+
FFFFFFFFFFFFFFFFFFFFFFFFFFFFFFFFFFFFFFFFFFFFFF,,
@FS10000125:27:BPA73017-1634:1:1101:3420:1540 2:N:0:1
CTATATTTGAGCGTACTCGACGAAGTTAGGAGGGGGGGGGGGGGGGGA
+
FFFFFFFFFFFFFFFFFFFFFFFFFFFFFFFFFFFFFFFFFFFFFF,F
@FS10000125:27:BPA73017-1634:1:1101:5330:1540 2:N:0:1
TTAATGTTGAGCGTACTCGACGAAGGGGGGGGGGGGGGGAAATCGGAA
+
FFFFFFFFFFFFFFFFFFFFFFFFFFFFFFFF::FFF:,F,F,,,,::
@FS10000125:27:BPA73017-1634:1:1101:5360:1540 2:N:0:1
AAGTAGTTGAGCGTACTCGACGAAGTTTGGGGGGGGGGGGGGGAAATC
+
FFFFFFFFFFFFFFFFFFFFFFFFFFFFFFFFFFFFFFFFFF,FF,F:
@FS10000125:27:BPA73017-1634:1:1101:5750:1540 2:N:0:1
TAAATTTTGAGCGTACTCGACGAAGTTCAACGGGGGGGGGGGGGGGAA
+
FFFFFFFFFFFFFFFFFFFFFFFFFFFFFFFFFFFFFFFFFFFF:,F,
@FS10000125:27:BPA73017-1634:1:1101:6190:1540 2:N:0:1
TCACTATTGAGCGTACTCGACGAAGTTTTTAGGGGGGGGGGGGGGGAA
+
FFFFFFFFFFFFFFFFFFFFFFFFFFFFFFFFFFFFFFFFFFFFF:FF
@FS10000125:27:BPA73017-1634:1:1101:6610:1540 2:N:0:1
AACTCTTTGAGCGTACTCGACGAAGTTTCCTGGGGGGGGGGGGGGGAA
+
FFFFFFFFFFFFFFFFFFFFFFFFFFFFFFFFFFFFFFFFFFFFFFFF
@FS10000125:27:BPA73017-1634:1:1101:6790:1540 2:N:0:1
CACTTTTTGAGCGTACTCGACGAAGTTTGCTGGGGGGGGGGGGGGGAA
+
FFFFFFFFFFFFFFFFFFFFFFFFFFFFFFFFFFFFFFFFFFFF:,::
@FS10000125:27:BPA73017-1634:1:1101:8000:1540 2:N:0:1
CCACTATTGAGCGTACTCGACGAAGTTTAGTGGGGGGGGGGGGGGGAA
+
FFFFFFFFFFFFFFFFFFFFFFFFFFFFFFFFFFFFFFFFFFFFFFFF
@FS10000125:27:BPA73017-1634:1:1101:8530:1540 2:N:0:1
ATTAGGTTGAGCGTACTCGACGAAGTTAGATGGGGGGGGGGGGGGGAA
+
,FFFFFFFFFFFFFFFFFFFFFFFFFFFFFFFFFFFFFFFFFFFF:,F
@FS10000125:27:BPA73017-1634:1:1101:8770:1540 2:N:0:1
TATACTTTGAGCGTACTCGACGAAGTTGTTAGGGGGGGGGGGGGGGGA
+
FFFFFFFFFFFFFFFFFFFFFFFFFFFFFFFFFFFFFFFFFFFFFFFF
@FS10000125:27:BPA73017-1634:1:1101:8860:1540 2:N:0:1
AAATCATTGAGCGTACTCGACGAAGTTGAATGGGGGGGGGGGGGGGGA
+
,,F:,,FFFFFFFFFFFFFFFFFFFFFF,FFFFFFFFFFFFFFFF,FF
@FS10000125:27:BPA73017-1634:1:1101:10540:1540 2:N:0:1
TTATAATTGAGCGTACTCGACGAAGTTGTCTTGGGGGGGGGGGGGGGG
+
F,FFFFFFFFFFFFFFFFFFFFFFFFFFFFFFFFFFFFFFFFFFFFF:
@FS10000125:27:BPA73017-1634:1:1101:10670:1540 2:N:0:1
TTTAACTTGAGCGTACTCGACGAAGTTAAGCGGGGGGGGGGGGGGGAA
+
FFFFFFFFFFFFFFFFFFFFFFFFFFFFFFFFFFFFFFFFFFFF,,,,
@FS10000125:27:BPA73017-1634:1:1101:11290:1540 2:N:0:1
CTGCACTTGAGCGTACTCGACGAAGTTCAGTGGGGGGGGGGGGGGGAA
+
FFFFFFFFFFFFFFFFFFFFFFFFFFFFFFFFFFFFFFFFFFFFF:FF
@FS10000125:27:BPA73017-1634:1:1101:12620:1540 2:N:0:1
ATGGTCTTGAGCGTACTCGACGAAGTTACATGGGGGGGGGGGGGGGAA
+
,FFFFFFFFFFFFFFFFFFFFFFFFFFFFFFFFFFFFFFFFFFFF:FF
@FS10000125:27:BPA73017-1634:1:1101:13460:1540 2:N:0:1
CGATTTTTGAGCGTACTCGACGAAGTTATCAGGGGGGGGGGGGGGGGA
+
F:FFFFFFFFFFFFFFFFFFFFFFFFFFFFFFFFFFFFFFFFFF:FFF
@FS10000125:27:BPA73017-1634:1:1101:13870:1540 2:N:0:1
AATTTTTTGAGCGTACTCGACGAAGTTCTACGGGGGGGGGGGGGGAAA
+
:FF,F,FFFFFFFFFFFFFFFFFFFFF,FFFFFFFFFFFFFFFF,,,,
@FS10000125:27:BPA73017-1634:1:1101:14130:1540 2:N:0:1
ATGTTATTGAGCGTACTCGACGAAGTTTGAGGGGGGGGGGGGGGGGAA
+
,:FFFFFFFFFFFFFFFFFFFFFFFFFFFFFFFFFFFFFFFFFFFFFF
@FS10000125:27:BPA73017-1634:1:1101:14950:1540 2:N:0:1
ACAGATTTGAGCGTACTCGACGAAGTTTGCAGGGGGGGGGGGGGGGGA
+
FFFFFFFFF:FFFFFFFFFFFFFFFFFFFFFFFFFFFFFFFFF::,,F
@FS10000125:27:BPA73017-1634:1:1101:15870:1540 2:N:0:1
ATCGGTTTGAGCGTACTCGACGAAGTTGATAGGGGGGGGGGGGGGGAA
+
FFFFFFFFFFFFFFFFFFFFFFFFFFFFFFFFFFFFFFFFFFFFF,FF
@FS10000125:27:BPA73017-1634:1:1101:1290:1550 2:N:0:1
TATAAATTGAGCGTACTCGACGAAGTTCCAGGGGGGGGGGGGGGGGGG
+
FFFFFFFFFFFFFFFFFFFFFFFFFFFFFFFFFFFFFFFFFFFFFFFF
@FS10000125:27:BPA73017-1634:1:1101:1450:1550 2:N:0:1
TCCTTATTGAGCGTACTCGACGAAGTTAGCTGGGGGGGGGGGGGGGAA
+
FFFFF,FFFFFFFFFFFFFFFFFFFFFFFF:FFFFFFFFFF,FFF,,F
@FS10000125:27:BPA73017-1634:1:1101:1760:1550 2:N:0:1
TAGCCGTTGAGCGTACTCGACGAAGTTAATGGGGGGGGGGGGGGGAAT
+
FFFFFFFFFFFFFFFFFFFFFFFFFFFFFFFFFFFFFFFFFFFF,FF,
@FS10000125:27:BPA73017-1634:1:1101:1850:1550 2:N:0:1
TAGCCGTTGAGCGTACTCGACGAAGTTAATGGGGGGGGGGGGGGGAAA
+
,F,:FFFFFFFFFFFFFFFFFFFFFFFFF,F,FFFFFFFFFFFFFF,,
@FS10000125:27:BPA73017-1634:1:1101:2500:1550 2:N:0:1
AAATGGTTGAGCGTACTCGACGAAGGGGGGGGGGGGGGGGGGAGATTG
+
FFFFF:FFFFFFFFFFFFFFFFFFFFFFF:FFFFFFFFFFF,:,,F,F
@FS10000125:27:BPA73017-1634:1:1101:3090:1550 2:N:0:1
CACGCTTTGAGCGTACTCGACGAAGTTGGCGGGGGGGGGGGGGGGAGA
+
FFFFFFFFFFFFFFFFFFFFFFFFFFFFFF:FFFFFFFFFFFFFFF,,
@FS10000125:27:BPA73017-1634:1:1101:3400:1550 2:N:0:1
ATTTCTTTGAGCGTACTCGACGAAGTTAGGTGGGGGGGGGGGGGGGAA
+
FFFFFFFFFFFFFFFFFFFFFFFFFFFFFFFFFFFFFFFFFFFFFFFF
@FS10000125:27:BPA73017-1634:1:1101:3520:1550 2:N:0:1
TAACTCTTGAGCGTACTCGACGAAGTTCTAGGGGGGGGGGGGGGGGAA
+
FFFFFFFFFFFFFFFFFFFFFFFFFFFFFFFFFFFFFFFFFFFFFFFF
@FS10000125:27:BPA73017-1634:1:1101:3720:1550 2:N:0:1
CCCCCATTGAGCGTACTCGACGAAGTTAAAGGGGGGGGGGGGGGGAGA
+
FFFFFFFFFFFFFFFFFFFFFFFFFFFFFFFFFFFFFFFFFFFFF:,F
@FS10000125:27:BPA73017-1634:1:1101:3880:1550 2:N:0:1
TATGGATTGAGCGTACTCGACGAAGTTCGACGGGGGGGGGGGGGGGGG
+
FFFFFFFFFFFFFFFFFFFFFFFFFFFFFFFFFFFFFFFFFFFFFFFF
@FS10000125:27:BPA73017-1634:1:1101:3940:1550 2:N:0:1
CCTACCTTGAGCGTACTGACGAAGTTCGTTGGGGGGGGGGGGGGGGGG
+
FFFFFFFFFFFFFFFFFFFFFFFFFFFFFFFFFFFFFFFFFFFFFFF,
@FS10000125:27:BPA73017-1634:1:1101:4360:1550 2:N:0:1
TTTAGATTGAGCGTACTCGACGAAGTTCCAGGGGGGGGGGGGGGGGGA
+
F,FFFFFFFFFFFFFFFFFFFFFFFFFFFFFFFFFFFFFFFFFFF:,F
@FS10000125:27:BPA73017-1634:1:1101:5090:1550 2:N:0:1
TTTTTTTTGAGCGTACTCGACGAAGTTTCTTGGGGGGGAGGGGGGGGA
+
FF,,FFFFFFFFFFFFFFFFFFFFFFF,,,FFFFFFFF,FFFFFFF,,
@FS10000125:27:BPA73017-1634:1:1101:5500:1550 2:N:0:1
CTTAATTTGAGCGTACTCGACGAAGTTGCACGGGGGGGGGGGGGGGGA
+
F,FFFFFFF:FFFFFFFF:FFFFFFFF:FFFFFFFFF:F::,,,:,F:
@FS10000125:27:BPA73017-1634:1:1101:6760:1550 2:N:0:1
CTAGGTTTGAGCGTACTCGACGAAGTTCTATGGGGGGGGGGGGGGGGG
+
F,FFFFFFFFFFFFFFFFFFFFFFFFFFFFFFFFFFFFFFFFFF:,:F
@FS10000125:27:BPA73017-1634:1:1101:8100:1550 2:N:0:1
TTTCTTTTGAGCGTACTCGACGAAGTTTCTGGGGGGGGGGGGGGGAAA
+
,FFFFFFFFFFFFFFFFFFFFFFFFFFFFFFFFFFFFFFFFFFF,F,,
@FS10000125:27:BPA73017-1634:1:1101:8930:1550 2:N:0:1
CTATTATTGAGCGTACTCGACGAAGTTACATGGGGGGGGGGGGGGGAA
+
FFFFFFFFFFFFF:FFFFFFFFFFFFFFFFFFFFFFFFFFFFFFF,::
@FS10000125:27:BPA73017-1634:1:1101:9580:1550 2:N:0:1
TATGATTTGAGCGTACTCGACGAAGTTAAGCGGGGGGGGGGGGGGGGA
+
FFFFFFFFFFFFFFFFFFFFFFFFFFFFFFFFFFFFFFFFFFFFFFF:
@FS10000125:27:BPA73017-1634:1:1101:9820:1550 2:N:0:1
CTAACGTTGAGCGTACTCGACGAAGTTGGGTGGGGGGGGGGGGAGATG
+
FFFFFFFFFFFFFFFFFFFFFFFFFFFFFFFFFFFFFFFFFFFFFF,,
@FS10000125:27:BPA73017-1634:1:1101:9910:1550 2:N:0:1
CTGGGGTTGACGTACTCGACGAAGTTCAGAGGGGGGGGGGGGGGGAGA
+
F,FF:FFFF:FFFFFFFFFFFFFFFFFFFFFFFFFFFFFFFFFF,F,,
@FS10000125:27:BPA73017-1634:1:1101:10950:1550 2:N:0:1
CCCTCTTTGAGCGTACTCGACGAAGTTCCTCGGGGGGGGGGGGGGGGA
+
FFFFFFFFFFFFFFFFFFFFFFFFFFFFFFFFFFFFFFFFFFFFF:,,
@FS10000125:27:BPA73017-1634:1:1101:10970:1550 2:N:0:1
TCATTATTGAGCGTACTCGACGAAGTTTGAAGGGGGGGGGGGGGGGAA
+
F,FFFFFFFFFFFFFFFFFFFFFFFFFFFFFFFFFFFFFFFFFFF,:F
@FS10000125:27:BPA73017-1634:1:1101:11500:1550 2:N:0:1
TTGGTATTGAGCGTACTCGACGAAGTTACTTGGGGGGGGGGGGGGGGA
+
FFFFFFFFFFFFFFFFFFFFFFFFFFFFFFFFFFFFFFFFFFFFFFFF
@FS10000125:27:BPA73017-1634:1:1101:12390:1550 2:N:0:1
AAAAAATTGAGCGTACTCGACGAAGTTTAGAGGGGGGGGGGGGGGGGG
+
FFFFFFFFFFFFFFFFFFFFFFFFFFFFFFFFFFFFFFFFFFFF:,,:
@FS10000125:27:BPA73017-1634:1:1101:13890:1550 2:N:0:1
CTCAGCTTGAGCGTACTCGACGAAGGGGGGGGGGGGGGGAGATCGGAA
+
FFFF,FFFFFFFFFFFFFFFFFFFF::,:F:FFFFFFFF,:,,,,,FF
@FS10000125:27:BPA73017-1634:1:1101:14110:1550 2:N:0:1
ATTGCGTTGAGCGTACTCGACGAAGTTCGGGGGGGGGGGGGGGGAAAT
+
F:FFFFFFFFFFFFFFFFFFFFFFFFFFFFFFFFFFFFFFFFF,FF,F
@FS10000125:27:BPA73017-1634:1:1101:14130:1550 2:N:0:1
ACCCTTTTGAGCGTACTCGACGAAGTTGTTTGGGGGGGGGGGGGGGGG
+
,F,F:FFFFFFFFFFFFFFFFFFFFFFFF,:FFFFFFFFFFFFFFFF:
@FS10000125:27:BPA73017-1634:1:1101:14930:1550 2:N:0:1
ACTATGTTGAGCGTACTCGACGAAGTTATGCGGGGGGGGGGGGGGGAA
+
FFFFFFFFFFFFFFFFFFFFFFFFFFFFFFFFFFFFFFFFFFFFF,:F
@FS10000125:27:BPA73017-1634:1:1101:15220:1550 2:N:0:1
TCTAACTTGAGCGTACTCGACGAAGTTGCGTGGGGGGGGGGGGGGGGA
+
FFFFFFFFFFFFFFFFFFFFFFFFFFFFFFFFFFFFFFFFFFFFFFF,
@FS10000125:27:BPA73017-1634:1:1101:15570:1550 2:N:0:1
ATCCAGTTGAGCGTACTCGACGAAGTTGGTGGGGGGGGGGGGGGGGGA
+
,,F,,FFFFFFFFFFFFFFFFFFFFFF,,FFFFFFFFFFFFFFFFF,F
@FS10000125:27:BPA73017-1634:1:1101:15670:1550 2:N:0:1
TTCTCCTTGAGCGTACTCGACGAAGTTTTCAGGGGGGGGGGGGGGGAA
+
F,,:FFFFFFFFFFFFFFFFFFFFFFFFFFFFFFFFFFFFFFFFF,:F
@FS10000125:27:BPA73017-1634:1:1101:1140:1560 2:N:0:1
TCAATGTTGAGCGTACTCGACGAAGTTGCCAAGGGGGGGGGGGGGGGG
+
,FFFF:FFFFFFFFFFFFFFFFFFFFFFFFFFFFFFFFFFFFFFFFFF
@FS10000125:27:BPA73017-1634:1:1101:1190:1560 2:N:0:1
ATACTATTGAGCGTACTCGACGAAGTTATGGGGGGGGGGGGGGGGGAA
+
FFFFFFFFFFFFFFFFFFFFFFFFFFFFFFFFFFFFFFFFFFFFFF:F
@FS10000125:27:BPA73017-1634:1:1101:1370:1560 2:N:0:1
AACTTTTTGAGCGTACTCGACGAAAGTTACACGGGGGGGGGGGGGGGA
+
:FFFFFFFFFFFFFFFFFFFFFFFFFFFFFFFFFFFFFFFFFFFF:FF
@FS10000125:27:BPA73017-1634:1:1101:1730:1560 2:N:0:1
AATTGATTGAGCGTACTCGACGAAGGGGGGGGGGGGGGGAGATCGGAA
+
FFFFFFFFFFFFFFFFFFFFFFFFFFFFFFFFFFFFFF:F,FFF,:F:
@FS10000125:27:BPA73017-1634:1:1101:1820:1560 2:N:0:1
TCTCTATTGAGCGTACTCGACGAAGTTAACTGGGGGGGGGGGGGGGAA
+
F,FF::FFFFFFFFFFFFFFFFFFFFFFFFFFFFFFFFFFFFFFF,FF
@FS10000125:27:BPA73017-1634:1:1101:2820:1560 2:N:0:1
CTTTCTTTGAGCGTACTCGACGAAGTTCAGAGGGGGGGGGGGGGGGAA
+
FFFFFFFFFFFFFFFFFFFFFFFFFFFFFFFFFFFFFFFFFFFFFFFF
@FS10000125:27:BPA73017-1634:1:1101:3070:1560 2:N:0:1
TACTCCTTGAGCGTACTCGACGAAGTTCACAGGGGGGGGGGGGGGGAA
+
FFF:FFFFFFFFFFFFFFFFFFFFFFFFFFFFFFFFFFFFFFFFFF,F
@FS10000125:27:BPA73017-1634:1:1101:3120:1560 2:N:0:1
TTCGGATTGAGCGTACTCGACGAAGTTGTTGGGGGGGGGGGGGGGGGG
+
FFFFFFFFFFFFFFFFFFFFFFFFFFFFFFFFFFFFFFFFFFFFFFF:
@FS10000125:27:BPA73017-1634:1:1101:3380:1560 2:N:0:1
TTACATTTGAGCGTACTCGACGAAGTTCTAGGGGGGGGGGGGGGGGGG
+
FFFFFFFFFFFFFFFFFFFFFFFFFFFFFFFFFFFFFFFFFFFF,F,,
@FS10000125:27:BPA73017-1634:1:1101:3520:1560 2:N:0:1
TATTATTTGAGCGTACTCGACGAAAGGGGGGGGGGGGGGGGGAAATCG
+
FFFFFFFFFFFFFFFFFFFFFFFFFFFFFFFFFFFFFFFFF,F:,FFF
@FS10000125:27:BPA73017-1634:1:1101:4060:1560 2:N:0:1
ATTAGCTTGAGCGTACTCGACGAAGTTCCATAGGGGGGGGGGGGGGGA
+
:FFFFFFFFFFFFFFFFFFFFFFFFFFFFFFFFFFFFFFFFFFFFFF,
@FS10000125:27:BPA73017-1634:1:1101:4160:1560 2:N:0:1
TTGATATTGAGCGTACTCGACGAAGTTTGGCGGGGGGGGGGGGGGGGA
+
F:FFFFFFFFFFFFFFFFFFFFFFFFFFFFFFFFFFFFFFFFFFFFFF
@FS10000125:27:BPA73017-1634:1:1101:4170:1560 2:N:0:1
TTGATATTGAGCGTACTCGACGAAGTTTGGCGGGGGGGGGGGGGGGGA
+
F,FFFFFFFFFFFFFFFFFFFFFFFFFFFFFFFFFFFFFFFFFFFFFF
@FS10000125:27:BPA73017-1634:1:1101:4800:1560 2:N:0:1
TCTCGATTGAGCGTACTCGACGAAGTTAACTGGGGGGGGGGGGGGGGG
+
,F:FFFFFFFFFFFFFFFFFFFFFFFFFFFFFFFFFFFFFFFFFFF,F
@FS10000125:27:BPA73017-1634:1:1101:5410:1560 2:N:0:1
TCTTCATTGAGCGTACTCGACGAAGAGGGGGGGGGGGGGGGAAATCGA
+
FFFFFFFFFFFFFFFFFFFFFFFFFFFFFFFFFFFFFFFFFF,:F:,,
@FS10000125:27:BPA73017-1634:1:1101:5920:1560 2:N:0:1
ATCCTCTTGAGCGTACTCGACGAAGTTTCATGGGGGGGGGGGGGGGAA
+
:FF:FFFFFFFFFFFFFFFFFFFFFFFFFFFFFFFFFFFFFFFF:,,F
@FS10000125:27:BPA73017-1634:1:1101:6020:1560 2:N:0:1
TATTTATTGAGCGTACTCGACGAAGTTGTAAGGGGGGGGGGGGGGGAA
+
::FFFFFFFFFFFFFFFFFFFFFFFFFFFFFFFFFFFFFFFFFFFFFF
@FS10000125:27:BPA73017-1634:1:1101:6080:1560 2:N:0:1
TCCAGGTTGAGCGTACTCGACGAAGTTAAATGGGGGGGGGGGGGGGGA
+
FFFFFFFFFFFFFFFFFFFFFFFFFFFFFFFFFFFFFFFFFFFFF,,F
@FS10000125:27:BPA73017-1634:1:1101:6150:1560 2:N:0:1
ATATGCTTGAGCGTACTCGACGAAGTTAACGGGGGGGGGGGGGGGGGG
+
:FFFFFFFFFFFFFFFFFFFFFFFFFFFFFFFFFFFFFFFFFFFFFF,
@FS10000125:27:BPA73017-1634:1:1101:6160:1560 2:N:0:1
CGTAACTTGAGCGTACTCGACGAAGTTAAGCGGGGGGGGGGGGGGAAA
+
,FF:FFFFFFFFFFFFFFFFFFFFF:FFFFFFFFFFFFFFFFF,:F,,
@FS10000125:27:BPA73017-1634:1:1101:7910:1560 2:N:0:1
TTCTGGTTGAGCGTACTCGACGAAGTTGTAAGGGGGGGGGGGGGGGGA
+
F,FFFFFFFFFFFFFFFFFFFFFFFFFFFFFFFFFFFFFFFFFFFF:F
@FS10000125:27:BPA73017-1634:1:1101:9550:1560 2:N:0:1
ATACCTTTGAGCGTACTCGACGAAGTTAGGCGGGGGGGGGGGGGGGAA
+
FFFFFFFFFFFFFFFFFFFFFFFFFFFFFFFFFFFFFFFFFFFFFFFF
@FS10000125:27:BPA73017-1634:1:1101:10050:1560 2:N:0:1
TTATTGTTGAGCGTACTCGACGAAGTTGTACGGGGGGGGGGGGGGGAA
+
F,FFFFFFFFFFFFFFFFFFFFFFFFFFFFFFFFFFFFFFFFFFF:FF
@FS10000125:27:BPA73017-1634:1:1101:10240:1560 2:N:0:1
CCCTCCTTGAGCGTACTCGACGAAGTTACCAGGGGGGGGGGGGGGGGA
+
FFFFFFFFFFFFFFFFFFFFFFFFFFFFFFFFFFFFFFFFFFFF:,,:
@FS10000125:27:BPA73017-1634:1:1101:11390:1560 2:N:0:1
TAAACTTTGAGCGTACTCGACGAAGTTCTTAGGGGGGGGGGGGGGGGG
+
,FFFFFFFFFFFFFFFFFFFFFFFFFFFFFFFFFFFFFFFFFFF:F,F
@FS10000125:27:BPA73017-1634:1:1101:11670:1560 2:N:0:1
CATGTCTTGAGCGTACTCGACGAAGTTAGCGGGGGGGGGGGGGGGGGG
+
FFFFFFFFFFFFFFFFFFFFFFFFFFFFFFFFFFFFFFFFFFFF:,,,
@FS10000125:27:BPA73017-1634:1:1101:12030:1560 2:N:0:1
TTGACTTTGAGCGTACTCGACGAAGTTTCAGGGGGGGGGGGGGGGAAA
+
F,FFFFFFFFFFFFFFFFFFFFFFFFFFFFFFFFFFFFFFFFFF,,F,
@FS10000125:27:BPA73017-1634:1:1101:12630:1560 2:N:0:1
CCTCCATTGAGCGTACTCGACGAAGTTCCTCGGGGGGGGGGGGGGGGA
+
FFFFFFFFFFFFFFFFFFFFFFFFFFFFFFFFFFFFFFFFFFFFFFF,
@FS10000125:27:BPA73017-1634:1:1101:12880:1560 2:N:0:1
CCACGTTTGAGCGTACTCGACGAAGTTATTAGGGGGGGGGGGGGGGGA
+
FFFFFFFFFFFFFFFFFFFFFFFFFFFFFFFFFFFFFFFFFFFFF:F,
@FS10000125:27:BPA73017-1634:1:1101:12940:1560 2:N:0:1
CTAGTATTGAGCGTACTCGACGAAGTTCAATGGGGGGGGGGGGGGGAA
+
F,FFFFFFFFFFFFFFFFFFFFFFFFFFFFFFFFFFFFFFFFFFF,FF
@FS10000125:27:BPA73017-1634:1:1101:14070:1560 2:N:0:1
CTAACCTTGAGCGTACTCGACGAAGGGGGGGGGGGGGGGAGATCGGAA
+
FF:FFFFFFFFFFFFFFFFFFFFFFFFFFFFFFFFFFFFF,,F::,:F
@FS10000125:27:BPA73017-1634:1:1101:14200:1560 2:N:0:1
TAGTTTTTGAGCGTACTCGACGAAGTTCAAGGGGGGGGGGGGGGGGAA
+
FFFFFFFFFFFFFFFFFFFFFFFFFFFFFFFFFFFFFFFFFFFFF,:F
@FS10000125:27:BPA73017-1634:1:1101:14710:1560 2:N:0:1
ATTGCCTTGAGCGTACTCGACGAAGTTGAGAGGGGGGGGGGGGGGGGA
+
:FFFFFFFFFFFFFFFFFFFFFFFFFFFFFFFFFFFFFFFFFFF:,,,
@FS10000125:27:BPA73017-1634:1:1101:14750:1560 2:N:0:1
TAAAAATTGAGCGTACTCGACGAAGTTAACCGGGGGGGGGGGGGGGGA
+
,:FFFFFFFFFFFFFFFFFFFFFFFFFFFFFFFFFFFFFFF:F:,,,:
@FS10000125:27:BPA73017-1634:1:1101:15410:1560 2:N:0:1
CTCCTGTTGAGCGTACTCGACGAAGTTATGAGGGGGGGGGGGGGGGAA
+
FFFFFFFFFFFFFFFFFFFFFFFFFFFFFFFFFFFFFFFFFFFFFFFF
@FS10000125:27:BPA73017-1634:1:1101:15800:1560 2:N:0:1
ATATAATTGAGCGTACTCGACGAAGTTAAATGGGGGGGGGGGGGGGGA
+
F,FFFFFFFFFFFFFFFFFFFFFFFFFFFFFFFFFFFFFFFFFFFF:F
@FS10000125:27:BPA73017-1634:1:1101:16140:1560 2:N:0:1
TAGGCCTTGAGCGTACTCGACGAAGTTCAATGGGGGGGGGGGGGGGAA
+
FFFFFFFFFFFFFFFFFFFFFFFFFFFFFFFFFFFFFFFFFFFFFFFF
@FS10000125:27:BPA73017-1634:1:1101:1270:1570 2:N:0:1
CTGAAATTGAGCGTACTCGACGAAGTTAAGTGGGGGGGGGGGGGGGGA
+
FFFFFFFFFFFFFFFFFFFFFFFFFFFFFFFFFFFFFFFFFFFFFF,,
@FS10000125:27:BPA73017-1634:1:1101:1490:1570 2:N:0:1
ATGGTTTTGAGCGTACTCGACGAAGTTGTTAGGGGGGGGGGGGGGGGG
+
FFFFFFFFFFFFFFFFFFFFFFFFFFFFFFFFFFFFFFFFFFFFF,:F
@FS10000125:27:BPA73017-1634:1:1101:2660:1570 2:N:0:1
TCGCCATTGAGCGTACTCGACGAAGTTTTTGGGGGGGGGGGGGGGGAA
+
FFFFFFFFFFFFFFFFFFFFFFFFFFFFFFFFFFFFFFFFFFFFF,FF
@FS10000125:27:BPA73017-1634:1:1101:3040:1570 2:N:0:1
TCGAGCTTGAGCGTACTCGACGAAGTTCCAAGGGGGGGGGGGGGGGGA
+
FFFFFFFFFFFFFFFFFFFFFFFFFFFFFFFFFFFFFFFFFFFFFF:F
@FS10000125:27:BPA73017-1634:1:1101:3270:1570 2:N:0:1
TATATTTTGAGCGTACTCGACGAAGTTGAAGGGGGGGGGGGGGGGGGA
+
,:FFFFFFFFFFFFFFFFFFFFFFFFFFFFFFFFFFFFFFFFFFFF,F
@FS10000125:27:BPA73017-1634:1:1101:4010:1570 2:N:0:1
TTTCTCTTGAGCGTACTCGACGAAGTTCGTTGGGGGGGGGGGGGGGAA
+
FFFFFFFFFFFFFFFFFFFFFFFFFFFFFFFFFFFFFFFFFFFFFFFF
@FS10000125:27:BPA73017-1634:1:1101:4060:1570 2:N:0:1
ATTAGCTTGAGCGTACTCGACGAAGTTCCATAGGGGGGGGGGGGGGGG
+
,FFFFFFFFFFFFFFFFFFFFFFFFFFFFFFFFFFFFFFFFFFFFFF:
@FS10000125:27:BPA73017-1634:1:1101:4370:1570 2:N:0:1
TTCCCATTGAGCGTACTCGACGAAGGGGGGGGGGGGGGGAGATCGGAA
+
,FFFFFFFFFFFFFFFFFFFFFFFFFFFFFFFFFFFFFFF,FFF,,F,
@FS10000125:27:BPA73017-1634:1:1101:5450:1570 2:N:0:1
CATTACTTGAGCGTACTCGACGAAGTGGGGGGGGGGGGGGGGGGGGAA
+
FFFFFFFFFFFFFFFFFFFFFFFFFFFFFFFFFFFFFFFFFFF:,,,,
@FS10000125:27:BPA73017-1634:1:1101:5470:1570 2:N:0:1
ATGATTTTGAGCGTACTCGACGAAGTTGCAAGGGGGGGGGGGGGGGAA
+
FFFFFFFFFFFFFFFFFFFFFFFFFFFFFFFFFFFFFFFFFFFFF,FF
@FS10000125:27:BPA73017-1634:1:1101:5480:1570 2:N:0:1
AATAGGGGGGGGGGGGGGGGGGGATTTGGAGAGGGTCCTGTGGAAAAA
+
FFFFFFFFFFF:FFFFFFFFF,,::,,:,,,,F,,,,,,,,,,F,FF,
@FS10000125:27:BPA73017-1634:1:1101:5630:1570 2:N:0:1
TTTGAGTTGAGCGTACTCGAGAAGTTCATGGGGGGGGGGGGGGGGGGA
+
F:FFFFFFFFFFFFFFFFFFFFFFFFFFFFFFFFFFFFFFFFFFF:,F
@FS10000125:27:BPA73017-1634:1:1101:6320:1570 2:N:0:1
TTGTAGTTGAGCGTACTCGACGAAGTTTACCGGGGGGGGGGGGGGGAA
+
F,FFFFFFFFFFFFFFFFFFFFFFFFFFFFFFFFFFFFFFFFFFFFFF
@FS10000125:27:BPA73017-1634:1:1101:7350:1570 2:N:0:1
CTATACTTGAGCGTACTCGACGAAGTTGGGCGGGGGGGGGGGGGGAAA
+
F,FFFFFFFFFFFFFFFFFFFFFFFFFFFFFFFFFFFFFFFFFFF:FF
@FS10000125:27:BPA73017-1634:1:1101:7970:1570 2:N:0:1
TTTGAGTTGAGCGTACTCGACGAAGTTTTAAGGGGGGGGGGGGGGGAA
+
,FFFFFFFFFFFFFFFFFFFFFFFFFFFFFFFFFFFFFFFFFFFFFFF
@FS10000125:27:BPA73017-1634:1:1101:8260:1570 2:N:0:1
TCAATTTTGAGCGTACTCGACGAAGTTAGACGGGGGGGGGGGGGGGGG
+
FFFFFFFFFFFFFFFFFFFFFFFFFFFFFFFFFFFFFFFFFFFFFFF:
@FS10000125:27:BPA73017-1634:1:1101:8380:1570 2:N:0:1
TATTCCTTGAGCGTACTCGACGAAGTTGTGCGGGGGGGGGGGGGGGGG
+
F,FFFFFFFFFFFFFFFFFFFFFFFFFFFFFFFFFFFFFFFFFFFFF,
@FS10000125:27:BPA73017-1634:1:1101:10640:1570 2:N:0:1
TCTACGTTGAGCGTACTCGACGAAATTACCCGGGGGGGGGGGGGGGAA
+
FF:FF:FFFFFFFFFFFFFFFFFFFFFFFFFFFFFFFFFFFFFFF,FF
@FS10000125:27:BPA73017-1634:1:1101:10740:1570 2:N:0:1
TTTTGCTTGAGCGTACTCGACGAAGTTACTCGGGGGGGGGGGGGGGAA
+
,FFFFFFFFFFFFFFFFFFFFFFFFFFFFFFFFFFFFFFFFF:FF,FF
@FS10000125:27:BPA73017-1634:1:1101:10840:1570 2:N:0:1
CCTATTTTGAGCGTACTCGACGAAGTTATCAGGGGGGGGGGGGGGGGG
+
FFF,FFFFFFFFFFFFFFFFFFFFFFFFFFFFFFFFFFFFFF:,,,,F
@FS10000125:27:BPA73017-1634:1:1101:10920:1570 2:N:0:1
CAAGGTTTGAGCGTACTCGACGAAGTTGGCAGGGGGGGGGGGGGGGAG
+
FF,:F:FFFFFFFFFFFFFFFFFFFFFFFFFFFFFFFFFFFFF,F,,,
@FS10000125:27:BPA73017-1634:1:1101:11050:1570 2:N:0:1
TCTATTTTGAGCGTACTCGACGAAGTTGGGAGGGGGGGGGGGGGAAAT
+
,FFFFFFFFFFFFFFFFFFFFFFFFFFFFFFFFFFFFFFFFFF,FF,F
@FS10000125:27:BPA73017-1634:1:1101:11090:1570 2:N:0:1
TCTATTTTGAGCGTACTCGACGAAGTTGGGAGGGGGGGGGGGGGGAAA
+
,FFFFFFFFFFFFFFFFFFFFFFFFFFFFFFFFFFFFFFFFFFF:FF,
@FS10000125:27:BPA73017-1634:1:1101:11170:1570 2:N:0:1
CACCCATTGAGCGTACTCGACGAAGTTGCTAGGGGGGGGGGGGGGGGA
+
FFFFFFFFFFFFFFFFFFFFFFFFFFFFFFFFFFFFFFFFFFFF::,F
@FS10000125:27:BPA73017-1634:1:1101:11430:1570 2:N:0:1
TCTTATTTGAGCATACTCCACGAAGTTTAACGGGGGGGGGGGGGGAAA
+
:,,FF:FFFFFF,,,FF,,F,,F,,F,:,:FFFF:FFFFFFF:F,:,,
@FS10000125:27:BPA73017-1634:1:1101:11790:1570 2:N:0:1
TTTATTTTGAGCGTACTCGACGAAGTTATGGGGGGGGGGGGGGAGAAT
+
FFFFFFFFFFFFFFFFFFFFFFFFFFFFFFFFFFFFFFFFFFF:,F,,
@FS10000125:27:BPA73017-1634:1:1101:12110:1570 2:N:0:1
TTGTCATTGAGCGTACTCGACGAAGTTCAAAAGGGGGGGGGGGGGGGA
+
,,FFFFFFFFFFFFFFFFFFFFFFFFFFFFFFFFFFFFFFFFFFF:FF
@FS10000125:27:BPA73017-1634:1:1101:13250:1570 2:N:0:1
TTGAGATTGAGCGTACTCGACGAAGTTCAAGGGGGGGGGGGGGGGGGA
+
F,FFFFFFFFFFFFFFFFFFFFFFFFFFFFFFFFFFFFFFFFFFFF:F
@FS10000125:27:BPA73017-1634:1:1101:13270:1570 2:N:0:1
TCCGGATTGAGCGTACTCGACGAGGTTTTGTGGGGGGGGGGGGGGAGG
+
FFFFFFFFFFFFFFFFFFFFFFFFFFFFFFFFFFFFFFFFFFFFF:::
@FS10000125:27:BPA73017-1634:1:1101:13800:1570 2:N:0:1
CCCATCTTGAGCGTACTCGACGAAGTTCAAAGGGGGGGGGGGGGGGAA
+
F,,,F,FFFFFFFFFFFFFFFFFFFFFFF:,FFFFFFFFFFFFFF,:F
@FS10000125:27:BPA73017-1634:1:1101:13980:1570 2:N:0:1
TAGGGATTGAGCGTACTCGACGAAGTTTCAAGGGGGGGGGGGGGGGAA
+
,:FFFFFFFFFFFFFFFFFFFFFFFFFFFFFFFFFFFFFFFFFFF:FF
@FS10000125:27:BPA73017-1634:1:1101:14780:1570 2:N:0:1
TCCGTTTTGAGCGTACTCGACGAAGTTACTAGGGGGGGGGGGGGGGGA
+
FFFFFFFFFFFFFFFFFFFFFFFFFFFFFFFFFFFFFFFFFFFFFFFF
@FS10000125:27:BPA73017-1634:1:1101:15010:1570 2:N:0:1
ATGAAATTGAGCGTACTCGACGAAGTTTGTAGGGGGGGGGGGGGGGAA
+
F,FFFFFFFFFFFFFFFFFFFFFFFFFFFFFFFFFFFFFFFFF,:,,,
@FS10000125:27:BPA73017-1634:1:1101:15730:1570 2:N:0:1
ATAAGGTTGAGCGTACTCGACGAAGTTGGCTGGGGGGGGGGGGGGGGA
+
,FFFFFFFFFFFFFFFFFFFFFFFFFFFFFFFFFFFFFFFFFFFFF,F
@FS10000125:27:BPA73017-1634:1:1101:15980:1570 2:N:0:1
TAGGGTTTGAGCGTACTCGACGAAGTTCGAAGGGGGGGGGGGGGGGGG
+
F,FFFFFFFFFFFFFFFFFFFFFFFFFFFFFFFFFFFFFFFFFFFF:,
@FS10000125:27:BPA73017-1634:1:1101:16190:1570 2:N:0:1
AAACAATTGAGCGTACTCGACGAAGTTGGGCGGGGGGGGGGGGGGGAA
+
:FFFFFFFFFFFFFFFFFFFFFFFFFFFFFFFFFFFFFFFFFFFFF:F
@FS10000125:27:BPA73017-1634:1:1101:1810:1580 2:N:0:1
TTCTGATTGAGCGTACTCGACGAAGTTCTAGGGGGGGGGGGGGGGAAA
+
FFFFFFFFFFFFFFFFFFFFFFFFFFFFFFFFFFFFFFFFFFFFF:,,
@FS10000125:27:BPA73017-1634:1:1101:1830:1580 2:N:0:1
TTTTGTTTGAGCGTACTCGACGAAGTTGTACGGGGGGGGGGGGGGAAA
+
FF,FF,FFFFFFFFFFFFFFFFFFFFFFFFFFFFFFFFFFFFFFF:,F
@FS10000125:27:BPA73017-1634:1:1101:2050:1580 2:N:0:1
ACAGCCTTGAGCGTACTCGACGAAGTTTTTGGGGGGGGGGGGGGGAAA
+
FFFFFFFFFFFFFFFFFFFFFFFFFFFFFFFFFFFFFFFFFFFFF::F
@FS10000125:27:BPA73017-1634:1:1101:2890:1580 2:N:0:1
ATGGAATTGAGCGTACTCGACGAAGTTTTACGGGGGGGGGGGGGGGGA
+
FF,:F,FFFFFFFFFFFFFFFFFFFFF,FFFFFFFFFFFFFFFFFF,:
@FS10000125:27:BPA73017-1634:1:1101:3190:1580 2:N:0:1
ATAAAATTGAGCGTACTCGACGAAGTTTAGGGGGGGGGGGGGGGGGGG
+
FFFFFFFFFFFFFFFFFFFFFFFFFFFFFFFFFFFFFFFFFFF,,,,:
@FS10000125:27:BPA73017-1634:1:1101:3270:1580 2:N:0:1
TTACATTTGAGCGTACTCGACGAAGTTCTAGGGGGGGGGGGGGGGGGA
+
FFFFFFFFFFFFFFFFFFFFFFFFFFFFFFFFFFFFFFFFFFFFFFFF
@FS10000125:27:BPA73017-1634:1:1101:3570:1580 2:N:0:1
CAAGTATTGAGCGTACTCGACGAAGTTGTTAGGGGGGGGGGGGGGGAA
+
F:FFFFFFFFFFFFFFFFFFFFFFFFFFFFFFFFFFFFFFFFFFF,,F
@FS10000125:27:BPA73017-1634:1:1101:3770:1580 2:N:0:1
TTGGCCTTGAGCGTACTCGACGAAGTTTTTGGGGGGGGGGGGGGGGAA
+
F,FFFFFFFFFFFFFFFFFFFFFFFFFFFFFFFFFFFFFFFFFFFF,F
@FS10000125:27:BPA73017-1634:1:1101:3870:1580 2:N:0:1
CCCTCCTTGAGCGTACTCGACGAAGTTTTTAGGGGGGGGGGGGGGGGG
+
FFFFFFFFFFFFFFFFFFFFFFFFFFFFFFFFFFFFFFFFFFFFFF:,
@FS10000125:27:BPA73017-1634:1:1101:4080:1580 2:N:0:1
TTAACATTGAGCGTACTCGACGAAGTTGTCCGGGGGGGGGGGGGGGAA
+
F,FFFFFFFFFFFFFFFFFFFFFFFFFFFFFFFFFFFFFFFFFFF:FF
@FS10000125:27:BPA73017-1634:1:1101:4180:1580 2:N:0:1
ATAATTTTGAGCGTACTCGACGAAGTTACAGGGGGGGGGGGGGGGGGA
+
,,FFFFFFFFFFFFFFFFFFFFFFFFFFFFFFFFFFFFFFFFFFFF,F
@FS10000125:27:BPA73017-1634:1:1101:4450:1580 2:N:0:1
CTCGGATTGAGCGTACTCGACGAAGTTGTTAGGGGGGGGGGGGGGGAA
+
FFFFFFFFFFFFFFFFFFFFFFFFFFFFFFFFFFFFFFFFFFFFFF:F
@FS10000125:27:BPA73017-1634:1:1101:5290:1580 2:N:0:1
GTTGAATTGAGCGTACTCGACGAAGTTTGGGGGGGGGGGGGGGGGAAT
+
F,,FFFFF:FFF,FFFFFFFF:F::FFFFFFF:::::FFF:,:::,:,
@FS10000125:27:BPA73017-1634:1:1101:5630:1580 2:N:0:1
ATGTTCTTGAGCGTACTCGACGAAGTTGTGTGGGGGGGGGGGGGGGAA
+
F,FFFFFFFFFFFFFFFFFFFFFFFFFFFFFFFFFFFFFFFFFF:,FF
@FS10000125:27:BPA73017-1634:1:1101:6240:1580 2:N:0:1
CTTGAATTGAGCGTACTCGACGAAGTTCGGCGGGGGGGGGGGGGGGGA
+
FFFFFFFFFFFFFFFFFFFFFFFFFFFFFFFFFFFFFFFFFFFFFFFF
@FS10000125:27:BPA73017-1634:1:1101:7940:1580 2:N:0:1
GAATGATTGAGCGTACTCGACGAAGTTGCGTGGGGGGGGGGGGGGGAA
+
:FFFFFFFFFFFFFFFFFFFFFFFFFFFFFFFFFFFFFFFFFFFF:FF
@FS10000125:27:BPA73017-1634:1:1101:8080:1580 2:N:0:1
AAGTACTTGAGCGTACTCGACGAAGTTCAGAGGGGGGGGGGGGGGGAA
+
,F,FFFFFFFFFFFFFFFFFFFFFFFF:FFFFFFFFFFFFFFFFF,FF
@FS10000125:27:BPA73017-1634:1:1101:8110:1580 2:N:0:1
TTGTCTTTGAGCGTACTCGACGAAGTTACTGGGGGGGGGGGGGGGGGA
+
F,FFFFFFFFFFFFFFFFFFFFFFFFFFFFFFFFFFFFFFFFFFFFF:
@FS10000125:27:BPA73017-1634:1:1101:8250:1580 2:N:0:1
CTTCTCTTGAGCGTACTCGACGAAGTTTTGTGGGGGGGGGGGGGGGAA
+
FFFFFFFFFFFFFFFFFFFFFFFFFFFFFFFFFFFFFFFFFFFFFF,F
@FS10000125:27:BPA73017-1634:1:1101:8400:1580 2:N:0:1
TTCTACTTGAGCGTACTCGACGAAGTTAGTCGGGGGGGGGGGGGGAAA
+
,,,,F:FFFFFFFFFFFFFFFFFFFFF:F,FFFFFFFFFFFFFFFFFF
@FS10000125:27:BPA73017-1634:1:1101:9540:1580 2:N:0:1
CGATCATTGAGCGTACTCGACGAAGTTACTCGGGGGGGGGGGGGGGGG
+
F:FFFFFFFFFFFFFFFFFFFFFFFFFFFFFFFFFFFFFFFFFFFFF:
@FS10000125:27:BPA73017-1634:1:1101:9600:1580 2:N:0:1
TGTATATTGAGCGTACTCGACGAAGTTAAACCGGGGGGGGGGGGGAGA
+
,,FFFFFFFFFFFFFFFFFFFFFFFFF,,,,,FFFFFFFFF::F,F,F
@FS10000125:27:BPA73017-1634:1:1101:9780:1580 2:N:0:1
CTCTAATTGAGCGTACTCGACGAAGTTCAGCGGGGGGGGGGGGGGGGA
+
F:FFFFFFFFFFFFFFFFFFFFFFFFFFFFFFFFFFFFFFFFFFFF,F
@FS10000125:27:BPA73017-1634:1:1101:10130:1580 2:N:0:1
TCTTCATTGAGCGTACTCGACGAAGAGGGGGGGGGGGGGGGAATTCGA
+
FFFFFFFFFFFFFFFFFFFFFFFFFFFFFFFFFFFFFFFF,F:,F:,,
@FS10000125:27:BPA73017-1634:1:1101:10270:1580 2:N:0:1
TCGTCTTTGAGCGTACTCGACGAAGTTCAGCGGGGGGGGGGGGGGAAA
+
,FFFFFFFFFFFFFFFFFFFFFFFFFFFFFFFFFFFFFFFFFFFFFF,
@FS10000125:27:BPA73017-1634:1:1101:10440:1580 2:N:0:1
ATTTTCTTGAGCGTACTCGACGAAGTTATTTGGGGGGGGGGGGGGGGA
+
,,FFFFFFFFFFFFFFFFFFFFFFFFFFFFFFFFFFFFFFFFFFFFF,
@FS10000125:27:BPA73017-1634:1:1101:11930:1580 2:N:0:1
TTGATGTTGAGCGTACTCGACGAGGTTGCCTGGGGGGGGGGGGGGAAA
+
,FFFFFFFFFFFFFFFFFFFFFFFFFFFFFFFFFFFFFFFFFFFFFFF
@FS10000125:27:BPA73017-1634:1:1101:12560:1580 2:N:0:1
CTATTATTGAGCGTACTCGACGAAGTTGCATGGGGGGGGGGGGGGGAA
+
F,FFFFFFFFFFFFFFFFFFFFFFFFFFFFFFFFFFFFFFFFFF,,,:
@FS10000125:27:BPA73017-1634:1:1101:12790:1580 2:N:0:1
ATGTTGTTGAGCGTACTCGACGAAGTTACAAGGGGGGGGGGGGGGGGA
+
FFFFFFFFFFFFFFFFFFFFFFFFFFFFFFFFFFFFFFFFFFFFFF:F
@FS10000125:27:BPA73017-1634:1:1101:14130:1580 2:N:0:1
TCTCGGTTGAGCGTACTCGACGAAGTTGCGCGGGGGGGGGGGGGGGAA
+
::,,,,FFFFFFFFFFFFFFFFFFFFFFF,F,FFFFFFFFFFFFF:,F
@FS10000125:27:BPA73017-1634:1:1101:14660:1580 2:N:0:1
AAGTGTTTGAGCGTACTCGACGAAGTTCTAGGGGGGGGGGGGGGGGAA
+
FF:,:FFFFFFFFFFFFFFFFFFFFFFFFFFFFFFFFFFFFFF:,:,,
@FS10000125:27:BPA73017-1634:1:1101:14890:1580 2:N:0:1
ACATTATTGAGCGTACTCGACGAAGTTTGGAGGGGGGAGGGGGGGGGG
+
FFFFFFFFFFFFFFFFFFFFFFFFFFFFFFFFFFFFFFFFFFFFFF:F
@FS10000125:27:BPA73017-1634:1:1101:15160:1580 2:N:0:1
TTTATTTTGAGCGTACTCTACGAAGTTAGAGGGGGGGGGGGGGGGGAA
+
F,FFFFFFFFFFFFFFFFFFFFFFFFFFFFFFFFFFFFFFFFFFF,FF
@FS10000125:27:BPA73017-1634:1:1101:15270:1580 2:N:0:1
ATACATTTGAGCGTACTCGACGAGGTTGTTGGGGGGGGGGGGGGGGGA
+
F,FFFFFFFFFFFFFFFFFFFFFFFFFFFFFFFFFFFFFFFFFFF:FF
@FS10000125:27:BPA73017-1634:1:1101:1180:1590 2:N:0:1
AATGTGTTGAGCGTACTCGACGAAGTTCGCGGGGGGGGGGGGGGGGGA
+
::,FFFFFFFFFFFFFFFFFFFFFFFFFFFFFFFFFFFFFFFFFFF:,
@FS10000125:27:BPA73017-1634:1:1101:2550:1590 2:N:0:1
ATCGTATTGAGCGTACTCGACGAAGTTCTACGGGGGGGGGGGGGGGGA
+
FFFFFFFFFFFFFFFFFFFFFFFFFFFFFFFFFFFFFFFFFFFFF:,F
@FS10000125:27:BPA73017-1634:1:1101:2630:1590 2:N:0:1
CCCACCTTGAGCGTACTCGACGAAGTTACTCGGGGGGGGGGGGGGGAG
+
FF,FF:FFFFFFFFFFFFFFFFFFFFFFFFFFFFFFFFFFFFFF,F,:
@FS10000125:27:BPA73017-1634:1:1101:2860:1590 2:N:0:1
TTATTGTTGAGCGTACTCGACGAAGTTTCGCGGGGGGGGGGGGGGAAA
+
,FFFFFFFFFFFFFFFFFFFFFFFFFFFFFFFFFFFFFFFFFFFF:F:
@FS10000125:27:BPA73017-1634:1:1101:3290:1590 2:N:0:1
TTTGCGTTGAGCGTACTCGACGAAGTTGCCAGGGGGGGGGGGGGGGAA
+
FFFFFFFFFFFFFFFFFFFFFFFFFFFFFFFFFFFFFFFFFFFFF:FF
@FS10000125:27:BPA73017-1634:1:1101:3480:1590 2:N:0:1
CTGCATTTGAGCGTACTCGACGAAGTTGGGGGGGGGGGGGGAAATCCG
+
FFFFFFFFFFFFFFFFFFFFFFFFFFFFFFFFFFFFFFFFFF:,:,,:
@FS10000125:27:BPA73017-1634:1:1101:4610:1590 2:N:0:1
TTTGATTTGAGCGTACTCGACGAAGTTGCCTGGGGGGGGGGGGGGGGG
+
FFFFFFFFFFFFFFFFFFFFFFFFFFFFFFFFFFFFFFFFFFFFFFF:
@FS10000125:27:BPA73017-1634:1:1101:4820:1590 2:N:0:1
TCAATCTTGAGCGTACTCGACGAAGTTTGTGGGGGGGGGGGGGGGAAA
+
FFFFFFFFFFFFFFFFFFFFFFFFFFFFFFFFFFFFFFFFFFFF:F,,
@FS10000125:27:BPA73017-1634:1:1101:5760:1590 2:N:0:1
CACTGATTGAGCGTACTCGACGAAGTTACAAGGGGGGGGGGGGGGGAA
+
FFFFFFFFFFFFFFFFFFFFFFFFFFFFFFFFFFFFFFFFFFFF:,:F
@FS10000125:27:BPA73017-1634:1:1101:5980:1590 2:N:0:1
AAGCAATTGAGCGTACTCGACGAAGTTGACAGGGGGGGGGGGGGGGAA
+
,:,,:FFFFFFFFFFFFFFFFFFFF,,,,,,FFFFFFFFF,,,,,,::
@FS10000125:27:BPA73017-1634:1:1101:6510:1590 2:N:0:1
AAATGTTTGAGCGTACTCGACGAAGTTTACTGGGGGGGGGGGGGGGAA
+
:F:FFFFFFFFFFFFFFFFFFFFFFFFFFFFFFFFFFFFFFFFFF,FF
@FS10000125:27:BPA73017-1634:1:1101:6900:1590 2:N:0:1
TTTAGGTTGAGCGTACTCGACGAAGTTAGGAGGGGGGGGGGGGGGGGA
+
F,FFFFFFFFFFFFFFFFFFFFFFFFFFFFFFFFFFFFFFFFFFFFF,
@FS10000125:27:BPA73017-1634:1:1101:7430:1590 2:N:0:1
CGCCTTTTGAGCGTACTCGACGAAGTTTGGCGGGGGGGGGGGGGGGGG
+
F:FFFFFFF,:FFFFFFFFFFFFFFFFFFFFFFFFFFFFFFF,,:,:F
@FS10000125:27:BPA73017-1634:1:1101:7620:1590 2:N:0:1
CTTCGCTTGAGCGTACTCGACGAAGTTATAGGGGGGGGGGGGGGGAAA
+
FFFFFFFFFFFFFFFFFFFFFFFFFFFFFFFFFFFFFFFFFFFF,F,,
@FS10000125:27:BPA73017-1634:1:1101:7640:1590 2:N:0:1
TGACTTTTGAGCGTACTCGACGAAGTTGCGTGGGGGGGGGGGGGGGAA
+
,F:,,:FFFFFFFFFFFFFFFFFFFFF,:,,FFFFFFFFFF:F,F,,F
@FS10000125:27:BPA73017-1634:1:1101:7670:1590 2:N:0:1
CATAAATTGAGCGTACTCGACGAAGTTTGCCGGGGGGGGGGGGGGGGA
+
FFFF:FFFFFFFFFFFFFFFFFFFFFFFFFFFFFFFFFFFFFFF:F:F
@FS10000125:27:BPA73017-1634:1:1101:8020:1590 2:N:0:1
TCCCAATTGAGCGTACTCGACGAAGTTCAGCGGGGGGGGGGGGGGGAA
+
FFFFFFFFFFFFFFFFFFFFFFFFFFFFFFFFFFFFFFFFFFFFFFFF
@FS10000125:27:BPA73017-1634:1:1101:8610:1590 2:N:0:1
ACAGATTTGAGCGTACTCGACGAAGTTATGTGGGGGGGGGGGGGGGGG
+
FFFFFFFFFFFFFFFFFFFFFFFFFFFFFFFFFFFFFFFFFFFFFFF:
@FS10000125:27:BPA73017-1634:1:1101:8930:1590 2:N:0:1
ATAACATTGAGCGTACTCGACGAAGTTCAAGGGGGGGGGGGGGGGGGG
+
:FFFFFFFFFFFFFFFFFFFFFFFFFFFFFFFFFFFFFFFFFFFFFFF
@FS10000125:27:BPA73017-1634:1:1101:9630:1590 2:N:0:1
GTGTCTTTGAGCGTACTCGACGAAGTTCTTTGGGGGGGGGGGGGGGAA
+
,,FFFFFFFFFFFFFFFFFFFFFFFFFFFFFFFFFFFFFFFFFFFF,F
@FS10000125:27:BPA73017-1634:1:1101:9860:1590 2:N:0:1
CTACACTTGAGCGTACTCGACGAAGTTTATGGGGGGGGGGGGGGGGGA
+
F,FFFFFFFFFFFFFFFFFFFFFFFFFFFFFFFFFFFFFFFFFFFFF,
@FS10000125:27:BPA73017-1634:1:1101:9930:1590 2:N:0:1
CCACTCTTGAGCGTACTCGACGAAGTTTTTGGGGGGGGGGGGGGGGAA
+
FFF,:FFFFFFFFFFFFFFFFFFFFFF,,,,FFFFFFFFFFFFFFF,F
@FS10000125:27:BPA73017-1634:1:1101:9940:1590 2:N:0:1
CAGAATTTGAGCGTACTCGACGAAGTTACACGGGGGGGGGGGGGGGGA
+
FFFFFFFFFFFFFFFFFFFFFFFFFFFFFFFFFFFFFFFFFFFFFFFF
@FS10000125:27:BPA73017-1634:1:1101:10660:1590 2:N:0:1
CCGTAATTGAGCGTACTCGACGAAGTTAGGCGGGGGGGGGGGGGGGAA
+
F,,F:FFFFFFFFFFFFFFFFFFFFFFFFFFFFFFFFFFFFFFFFFFF
@FS10000125:27:BPA73017-1634:1:1101:10840:1590 2:N:0:1
CTAGAATTGAGCGTACTCGACGAAGTTGCAGGGGGGGGGGGGGGAAAT
+
F,FFFFFFFFFFFFFFFFFFFFFFFFFFFFFFFFFFFFFFFFFF,FF:
@FS10000125:27:BPA73017-1634:1:1101:11050:1590 2:N:0:1
TAATTCTTGAGCGTACTCGACGAAGGGGGGGGGGGGGGGAGGTCGGAA
+
FFFFFFFFFFFFFFFFFFFFFFFFFFFFFFFFFFFFFF:,,,F,,,FF
@FS10000125:27:BPA73017-1634:1:1101:11120:1590 2:N:0:1
ATAGCGTTGAGCGTACTCGACGAAGTTTCCAGGGGGGGGGGGGGGGGA
+
FFFFF:FFFFFFFFFFFFFFFFFFFFFFFFFFFFFFFFFFFFFFFFF,
@FS10000125:27:BPA73017-1634:1:1101:12700:1590 2:N:0:1
ATAAACTTGAGCGTACTCGACGAAGTTGGGCGGGGGGGGGGGGGGGAA
+
F:FFFFFFFFFFFFFFFFFFFFFFFFFFFFFFFFFFFFFFFFFFFFFF
@FS10000125:27:BPA73017-1634:1:1101:13290:1590 2:N:0:1
TCTCAATTGAGCGTACTCGACGAAGTTTGGTGGGGGGGGGGGGGGGAA
+
,:,,FFFFFFFFFFFFFFFFFFFFFFF,,F,FFFFFFFFFFFFFF,FF
@FS10000125:27:BPA73017-1634:1:1101:13610:1590 2:N:0:1
TTGAGATTGAGCGTACTCGACGAAGTTGAAAAGGGGGGGGGGGGGGGG
+
FF:F:FFFFFFFFFFFFFFFFFFFFFF:FFFFFFFFFFFFFFFFFFFF
@FS10000125:27:BPA73017-1634:1:1101:15580:1590 2:N:0:1
TTGCATTTGAGCGTACTCGACGAAGTTAAGTGGGGGGGGGGGGGGGGA
+
FFFFFFFFFFFFFFFFFFFFFFFFFFFFFFFFFFFFFFFFFFFFF:F,
@FS10000125:27:BPA73017-1634:1:1101:15760:1590 2:N:0:1
TTTGGATTGAGCGTACTCGACGAAGTTAGGCGGGGGGGGGGGGGGGAA
+
FFFFFFFFFFFFFFFFFFFFFFFFFFFFFFFFFFFFFFFFFFFFFFFF
@FS10000125:27:BPA73017-1634:1:1101:16440:1590 2:N:0:1
TAATAATTGAGCGTACTCGACGAAGTTAGAAGGGGGGGGGGGGGGGAA
+
FFFFFFFFFFFFFFFFFFFFFFFFFFFFFFFFFFFFFFFFFFFFF,FF
@FS10000125:27:BPA73017-1634:1:1101:16450:1590 2:N:0:1
TCTCAATTGAGCGTACTCGACGAAGTTCCGCGGGGGGGGGGGGGGGGA
+
FFFFFFFFFFFFFFFFFFFFFFFFFFFFFFFFFFFFFFFFFFFF::,,
@FS10000125:27:BPA73017-1634:1:1101:1420:1600 2:N:0:1
AAGAATTTGAGCGTACTCGACGAAGTTGACTGGGGGGGGGGGGGGGGA
+
FFFFFFFFFFFFFFFFFFFFFFFFFFFFFFFFFFFFFFFFFFFFFF:F
@FS10000125:27:BPA73017-1634:1:1101:2060:1600 2:N:0:1
TTTTTTTTGAGCGTACTCGACGAAGTTAATGGGGGGGGGGGGGGGAAA
+
F,FFFFFFFFFFFFFFFFFFFFFFFFFFFFFFFFFFFFFFFFFFF::F
@FS10000125:27:BPA73017-1634:1:1101:2800:1600 2:N:0:1
TTGATGTTGAGCGTACTCGACGAAGTTTATGGGGGGGGGGGGGGGGAA
+
,FFFFFFFFFFFFFFFFFFFFFFFFFFFFFFFFFFFFFFFFFFFF,FF
@FS10000125:27:BPA73017-1634:1:1101:3200:1600 2:N:0:1
ATCGCCTTGAGCGTACTCGACGAAGTTTGCAGGGGGGGGGGGGGGGAA
+
F,F,FFFFFFFFFFFFFFFFFFFFFFFFFFFFFFFFFFFFFF:FF:FF
@FS10000125:27:BPA73017-1634:1:1101:3260:1600 2:N:0:1
TTTTATTTGAGCGTACTCGACGAAGTTACCAGGGGGGGGGGGGGGGAA
+
FFFFFFFFFFFFFFFFFFFFFFFFFFFFFFFFFFFFFFFFFFFFFFFF
@FS10000125:27:BPA73017-1634:1:1101:3850:1600 2:N:0:1
CTACTATTGAGCGTACTCGACGAAGTTACTGGGGGGGGGGGGGGGAAT
+
FFFFFFFFFFFFFFFFFFFFFFFFFFFFFFFFFFFFFFFFFFFF,,:,
@FS10000125:27:BPA73017-1634:1:1101:4010:1600 2:N:0:1
TTCAAATTGAGCGTACTCGACGAAGTTCTCCGGGGGGGGGGGGGGGAA
+
F,FFFFFFFFFFFFFFFFFFFFFFFFFFFFFFFFFFFFFFFFFFFFFF
@FS10000125:27:BPA73017-1634:1:1101:4040:1600 2:N:0:1
CTCGTCTTGAGCGTACTCGACGAAGTTAAACGGGGGGGGGGGGGGGAA
+
FF:,:FFFFFFFFFFFFFFFFFFFFFFF,FFFFFFFFFFFFFFF:,FF
@FS10000125:27:BPA73017-1634:1:1101:4440:1600 2:N:0:1
TTTCTCTTGAGCGTACTCGACGAAGTTGGGCGGGGGGGGGGGGGGGGA
+
F,FFFFFFFFFFFFFFFFFFFFFFFFFFFFFFFFFFFFFFFFFFFF:,
@FS10000125:27:BPA73017-1634:1:1101:4630:1600 2:N:0:1
TTGAATTTGAGCGTACTCGACGAAGTTTAAGGGGGGGGGGGGGGGGGG
+
FFFFFFFFFFFFFFFFFFFFFFFFFFFFFFFFFFFFFFFFFFFFFFF,
@FS10000125:27:BPA73017-1634:1:1101:6200:1600 2:N:0:1
GTCGCGTTGAGCGTACTCGACGAAGTTCCAGGGGGGGGGGGGGGGGGA
+
,,F,FFFFFFFFFFFFFFFFFFFFFFFFFFFFFFFFFFFFFFFFFF,F
@FS10000125:27:BPA73017-1634:1:1101:6680:1600 2:N:0:1
CCAGGTTTGAGCGTACTCGACGAAGTTGACGGGGGGGGGGGGGGGGGA
+
FFFFFFFFFFFFFFFFFFFFFFFFFFFFFFFFFFFFFFFFFFFFF:,F
@FS10000125:27:BPA73017-1634:1:1101:6730:1600 2:N:0:1
TCTCCGTTGAGCGTACTCGACGAAGTTTAAAAGGGGGGGGGGGGGGGG
+
,FFFFFFFFFFFFFFFFFFFFFFFFFFFFFFFFFFFFFFFFFFFF:F,
@FS10000125:27:BPA73017-1634:1:1101:7250:1600 2:N:0:1
ACCTGATTGAGCGTACTCGACGAAGTTTGTTGGGGGGGGGGGGGGGGG
+
FFFFFFFFFFFFFFFFFFFFFFFFFFFFFFFFFFFFFFFFF:FFF:F:
@FS10000125:27:BPA73017-1634:1:1101:7330:1600 2:N:0:1
CTCCAATTGAGCGTACTCGACGAAGTTGCCTGGGGGGGGGGGGGGGAA
+
FFFFFFFFFFFFFFFFFFFFFFFFFFFFFFFFFFFFFFFFFFFFF,::
@FS10000125:27:BPA73017-1634:1:1101:8270:1600 2:N:0:1
CCTACCTTGAGCGTACTCGACGAAGTTCCTTGGGGGGGGGGGGGGGGG
+
FFFFFFFFFFFFFFFFFFFFFFFFFFFFFFFFFFFFFFFFFFFFFFFF
@FS10000125:27:BPA73017-1634:1:1101:8390:1600 2:N:0:1
ACTACCTTGAGCGTACTCGACGAAGTTGAATGGGGGGGGGGGGGGAAA
+
FFFFFFFFFFFFFFFFFFFFFFFFFFFFFFFFFFFFFFFFFFFFF:F:
@FS10000125:27:BPA73017-1634:1:1101:10240:1600 2:N:0:1
ATTTTCTTGAGCGTACTCGACGAAGTTATTTGGGGGGGGGGGGGGGGG
+
F,FFFFFFFFFFFFFFFFFFFFFFFFFFFFFFFFFFFFFFFFFFFF,F
@FS10000125:27:BPA73017-1634:1:1101:10620:1600 2:N:0:1
TTCCGTTTGAGCGTACTCGACGAAGTTACATGGGGGGGGGGGGGGGGG
+
:FFFFFFFFFFFFFFFFFFFFFFFFFFFFFFFFFFFFFFFFFFFFFFF
@FS10000125:27:BPA73017-1634:1:1101:10820:1600 2:N:0:1
AATCCGTTGAGCGTACTCGACGAAGTTCACAGGGGGGGGGGGGGGGAA
+
FFFFFFFFFFFFFFFFFFFFFFFFFFFFFFFFFFFFFFFFFFFFF,FF
@FS10000125:27:BPA73017-1634:1:1101:11080:1600 2:N:0:1
TATCGATTGAGCGTACTCGACGAAGTTGGCAGGGGGGGGGGGGGGGAA
+
F:FFFFFFFFFFFFFFFFFFFFFFFFFFFFFFFFFFFFFFFFFF:::F
@FS10000125:27:BPA73017-1634:1:1101:11230:1600 2:N:0:1
ATCTCTTTGAGCGTACTCGACGAAGTTTCTCGGGGGGGGGGGGGGGGG
+
,F,F:FFFFFFFFFFFFFFFFFFFFFFFFF,FFFFFFFFFFFFF:,,F
@FS10000125:27:BPA73017-1634:1:1101:12010:1600 2:N:0:1
CTCCACTTGAGCGTACTCGACGAAGTTAGCAGGGGGGGGGGGGGGGGG
+
,:FFFFFFFFFFFFFFFFFFFFFFFFFFFFFFFFFFFFFFFFFFFF,,
@FS10000125:27:BPA73017-1634:1:1101:12020:1600 2:N:0:1
CTCTGTTTGAGCGTACTCGACGAAGTTCCACGGGGGGGGGGGGGGGGA
+
FFF,,FFFFFFFFFFFFFFFFFFFFFF:F:FFFFFFFFFFFFFFFF,F
@FS10000125:27:BPA73017-1634:1:1101:12120:1600 2:N:0:1
TCACAATTGAGCGTACTCGACGAAGTTAGGTGGGGGGGGGGGGGGGAA
+
,FFFFFFFFFFFFFFFFFFFFFFFFFFFFFFFFFFFFFFFFFFFF,FF
@FS10000125:27:BPA73017-1634:1:1101:12560:1600 2:N:0:1
AGTTAATTGAGCGTACTCGACGAAGTTCATAGGGGGGGGGGGGGGGGA
+
F:FFFFFFFFFFFFFFFFFFFFFFFFFFFFFFFFFFFFFFFFFFFF,F
@FS10000125:27:BPA73017-1634:1:1101:12900:1600 2:N:0:1
TACAATTTGAGCGTACTCGACGAAGTTTGCCGGGGGGGGGGGGGGGGG
+
FFFFFFFFFFFFFFFFFFFFFFFFFFFFFFFFFFFFFFFFFFFFFFFF
@FS10000125:27:BPA73017-1634:1:1101:13450:1600 2:N:0:1
CTCTGTTTGAGCGTACTCGACGAAGTTGTGGGGGGGGGGGGGGGAAAT
+
FFFFFFFFFFFFFFFFFFFFFFFFFFFFFFFFFFFFFFFFFFF,FF,F
@FS10000125:27:BPA73017-1634:1:1101:13600:1600 2:N:0:1
TTTGAATTGAGCGTACTCGACGAAGTTTAACGGGGGGGGGGGGGGGGA
+
FFFFFFFFFFFFFFFFFFFFFFFFFFFFFFFFFFFFFFFFFFFFFF:F
@FS10000125:27:BPA73017-1634:1:1101:13770:1600 2:N:0:1
TTTGTCTTGAGCGTACTCGACGAAGTTGTGTGGGGGGGGGGGGGGGGA
+
,FFFFFFFFFFFFFFFFFFFFFFFFFFFFFFFFFFFFFFFFFFFFFF,
@FS10000125:27:BPA73017-1634:1:1101:14700:1600 2:N:0:1
TTACGGTTGAGCGTACTCGACGAAGTTGACTGGGGGGGGGGGGGGGGG
+
FFFFFFFFFFFFFFFFFFFFFFFFFFFFFFFFFFFFFFFFFFFFFF:,
@FS10000125:27:BPA73017-1634:1:1101:14760:1600 2:N:0:1
TAAAAATTGAGCGTACTCGACGAAGTTAACCGGGGGGGGGGGGGGGGA
+
::FFFFFFFFFFFFFFFFFFFFFFFFFFFFFFFFFFFFFFFFFF:,,F
@FS10000125:27:BPA73017-1634:1:1101:16320:1600 2:N:0:1
TTTATTTTGAGCGTACTCGACGAAGTTCCTGAGGGGGGGGGGGGGGGG
+
,,FFFFFFFFFFFFFFFFFFFFFFFFFFFFFFFFFFFFFFFFFFFF:F
@FS10000125:27:BPA73017-1634:1:1101:1880:1610 2:N:0:1
ATATCATTGAGCGTACTCGACGAAGTTTTAGGGGGGGGGGGGGGGGGA
+
:FFFFFFFFFFFFFFFFFFFFFFFFFFFFFFFFFFFFFFFFFFFFFFF
@FS10000125:27:BPA73017-1634:1:1101:1940:1610 2:N:0:1
ACGACTTTGAGCGTACTCGACGAAGTTGCCGGGGGGGGGGGGGGGGAA
+
,FFF:,FFFFFFFFFFFFFFFFFFFFFFFFFFFFFFFFFFF,:,F,::
@FS10000125:27:BPA73017-1634:1:1101:2500:1610 2:N:0:1
TTATAATTGAGCGTACTCGACGAAATTCCAGGGGGGGGGGGGGGGGGG
+
FFFFFFFFFFFFFFFFFFFFFFFFFFFFFFFFFFFFFFFFFFFFFF:,
@FS10000125:27:BPA73017-1634:1:1101:2510:1610 2:N:0:1
TATTCATTGAGCGTACTCGACGAAGTGGGGGGGGGGGGGGGAGAGTTG
+
F,FFFFFFFFFFFFFFFFFFFFFFFFFFFFFFFFFFFFFFF:FF,,,,
@FS10000125:27:BPA73017-1634:1:1101:2700:1610 2:N:0:1
CGGGTCTTGAGCGTACTCGACGAAGTTAAGTGGGGGGGGGGGGGGGGG
+
F,:FFFFFFFFFFFFFFFFFFFFFFFFFFFFFFFFFFFFFFFFFFFF,
@FS10000125:27:BPA73017-1634:1:1101:4100:1610 2:N:0:1
TCAATATTGAGCGTACTCGACGAAGTTACCAGGGGGGGGGGGGGGGGG
+
FFFFFFFFFFFFFFFFFFFFFFFFFFFFFFFFFFFFFFFFFFFFFFFF
@FS10000125:27:BPA73017-1634:1:1101:5020:1610 2:N:0:1
GCATAATTGAGCGTACTCGACGAAGTTAACGGGGGGGGGGGGGGGGAA
+
,FFFFFFFFFFFFFFFFFFFFFFFFFFFFFFFFFFFFFFFFFFF:,::
@FS10000125:27:BPA73017-1634:1:1101:5840:1610 2:N:0:1
TTTCATTTGAGCGTACTCGACGAAGTTAGTAGGGGGGGGGGGGGGGGA
+
FFF,F:FFFFFFFFFFFFFFFFFFFFFF,,FFFFFFFFFFFFF::,,F
@FS10000125:27:BPA73017-1634:1:1101:6040:1610 2:N:0:1
ATCCTATTGAGCGTACTCGACGAAGTTTGTAGGGGGGGGGGGGGGGAA
+
FFFFFFFFFFFFFFFFFFFFFFFFFFFFFFFFFFFFFFFFFFFFF:FF
@FS10000125:27:BPA73017-1634:1:1101:6170:1610 2:N:0:1
AAGCGGTTGAGCGTACTCGACGAAGTTGAAAGGGGGGGGGGGGGGGGA
+
F::FFFFFFFFFFFFFFFFFFFFFFFFFFFFFFFFFFFFFFFFFFFF,
@FS10000125:27:BPA73017-1634:1:1101:6190:1610 2:N:0:1
TGCGCGTTGAGCGTACTCGACGAAGTTCCAGGGGGGGGGGGGGGGGGA
+
,FFFFFFFFFFFFFFFFFFFFFFFFFFFFFFFFFFFFFFFFFFF::,F
@FS10000125:27:BPA73017-1634:1:1101:6570:1610 2:N:0:1
TTAAAATTGAGCGTACTCGACGAAGTTAGCTGGGGGGGGGGGGGGGGG
+
,,FFFFFFFFFFFFFFFFFFFFFFFFFFFFFFFFFFFFFFFFFFFF,F
@FS10000125:27:BPA73017-1634:1:1101:6610:1610 2:N:0:1
CACACCTTGAGCGTACTCGACGAAGTTCAGGGGGGGGGGGGGGGAAAT
+
FFFFFFFFFFFFFFFFFFFFFFFFFFFFFFFFFFFFFFFFFFF,FF:F
@FS10000125:27:BPA73017-1634:1:1101:7140:1610 2:N:0:1
TTTATTTTGAGCGTACTCGACGAAGTTTTCAGGGGGGGGGGGGGGGGA
+
,FFFFFFFFFFFFFFFFFFFFFFFFFFFFFFFFFFFFFFFFFFFFFFF
@FS10000125:27:BPA73017-1634:1:1101:7180:1610 2:N:0:1
TAATGTTTGAGCGTACTCGATAGAGATGACAGGGGGGGGGGGGGGAAA
+
F,:,F,FFFFFFFFFFFFFF,,,,,,FF,,:FFFFFFFFFFFFF:,F:
@FS10000125:27:BPA73017-1634:1:1101:8250:1610 2:N:0:1
TGATCATTGAGCGTACTCGACGAAGTTGACTGGGGGGGGGGGGGGGGG
+
,:FFFFFFFFFFFFFFFFFFFFFFFFFFFFFFFFFFFFFFFFFFF:F,
@FS10000125:27:BPA73017-1634:1:1101:9210:1610 2:N:0:1
TTCCTTTTGAGCGTACTCGACGAAGTTCTAAGGGGGGGGGGGGGGGAA
+
F:FFFFFFFFFFFFFFFFFFFFFFFFFFFFFFFFFFFFFFFFFFF:FF
@FS10000125:27:BPA73017-1634:1:1101:9400:1610 2:N:0:1
CTTTTTTTGAGCGTACTCGACGAAGTTGTATGGGGGGGGGGGGGGGGA
+
FFFF:FFFFFFFFFFFFFFFFFFFFFFFF,:FFFFFFFFFFFFFFFF:
@FS10000125:27:BPA73017-1634:1:1101:9690:1610 2:N:0:1
GGCAAATTGAGCGTACTCGACGAAGTTGTTGGGGGGGGGGGGGGGGGA
+
F,F,F:FFFFFFFFFFFFFFFFFF:FFF:,:FFFFFFFFFFF:F,,,,
@FS10000125:27:BPA73017-1634:1:1101:9790:1610 2:N:0:1
TTATACTTGAGCGTACTCGACGAAGTTTGGCGGGGGGGGGGGGGGGGG
+
FFFFFFFFFFFFFFFFFFFFFFFFFFFFFFFFFFFFFFFFFFFFFFFF
@FS10000125:27:BPA73017-1634:1:1101:9810:1610 2:N:0:1
CTCTAATTGAGCGTACTCGACGAAGTTCAGCGGGGGGGGGGGGGGGGA
+
FFFFFFFFFFFFFFFFFFFFFFFFFFFFFFFFFFFFFFFFFFFFFFFF
@FS10000125:27:BPA73017-1634:1:1101:10090:1610 2:N:0:1
TAAAGATTGAGCGTACTCGACGAAGTTAGGTGGGGGGGGGGGGGGGGA
+
FFFFFFFFFFFFFFFFFFFFFFFFFFFFFFFFFFFFFFFFFFFFFFFF
@FS10000125:27:BPA73017-1634:1:1101:10210:1610 2:N:0:1
ATAAACTTGAGCGTACTCGACGAAGTTGCACGGGGGGGGGGGGGGGGG
+
:FFFFFFFFFFFFFFFFFFFFFFFFFFFFFFFFFFFFFFFFFFFFFFF
@FS10000125:27:BPA73017-1634:1:1101:10430:1610 2:N:0:1
AACCTATTGAGCGTACTCGACGAAGTTCAGCGGGGGGGGGGGGGGGGA
+
FFFFFFFFFFFFFFFFFFFFFFFFFFFFFFFFFFFFFFFFFFFFFFFF
@FS10000125:27:BPA73017-1634:1:1101:10440:1610 2:N:0:1
CATACTTTGAGCGTACTCGACGAAGTTAAATCGGGGGGGGGGGGGGAA
+
:::F:,FFFFFFFFFFFFFFFFFFFFFF,F,,FFFFFFFFFFFFFFFF
@FS10000125:27:BPA73017-1634:1:1101:10800:1610 2:N:0:1
TTCGGGTTGAGCGTACTCGACGAAGTTTTAAGGGGGGGGGGGGGGGGG
+
,FFFFFFFFFFFFFFFFFFFFFFFFFFFFFFFFFFFFFFFFF,:,,:F
@FS10000125:27:BPA73017-1634:1:1101:11880:1610 2:N:0:1
TTTTTCTTGAGCGTACTCGACGAAGTTAAATGGGGGGGGGGGGGGGAA
+
,F,,,FFFFFFFFFFFFFFFFFFFFFF:F,FFFFFFFFFFFFFFF,FF
@FS10000125:27:BPA73017-1634:1:1101:12370:1610 2:N:0:1
TACTCATTGAGCGTACTCGACGAAGTTGGATGGGGGGGGGGGGGGGGG
+
,,F:FFFFFFFFFFFFFFFFFFFFFFFFFFFFFFFFFFFFFFFFFFFF
@FS10000125:27:BPA73017-1634:1:1101:12870:1610 2:N:0:1
TCCACCTTGAGCGTACTCGACGAAGTTCAGGGGGGGGGGGGGGGAAAT
+
FFFFFFFFFFFFFFFFFFFFFFFFFFFFFFFFFFFFFFFFFFF,FFFF
@FS10000125:27:BPA73017-1634:1:1101:13180:1610 2:N:0:1
TATCTATTGAGCGTACTCGACGAAGTTGTATGGGGGGGGGGGGGGGAA
+
FFFFFFFFFFFFFFFFFFFFFFFFFFFFFFFFFFFFFFFFFFFFFFFF
@FS10000125:27:BPA73017-1634:1:1101:13830:1610 2:N:0:1
TTAATATTGAGCGTACTCGACGAAGTTCTGCGGGGGGGGGGGGGGGGA
+
,,,,FFFFFFF::FFFFFF:::FF:FF,::,,F,FF:FF,::,::,,,
@FS10000125:27:BPA73017-1634:1:1101:14080:1610 2:N:0:1
CTCCCCTTGAGCGTACTCGACGAAGTTTGCCGGGGGGGGGGGGGGGAA
+
,F:F,FFFFFFFF,FFFFFFFFFFFFFFFF:FFFFFFFFFFFFFFFFF
@FS10000125:27:BPA73017-1634:1:1101:14170:1610 2:N:0:1
CACACCTTGAGCGTACTCGACGAAGTTGCTGGGGGGGGGGGGGGGGGG
+
FFFFFFFFFFFFFFFFFFFFFFFFFFFFFFFFFFFFFFFFFFFFFFF,
@FS10000125:27:BPA73017-1634:1:1101:14200:1610 2:N:0:1
ATAATCTTGAGCGTACTCGACGAAGTTACAAGGGGGGGGGGGGGGGGA
+
:F:FFFFFFFFFFFFFFFFFFFFFFFFFFFFFF:FFFF:FF,:F,F,F
@FS10000125:27:BPA73017-1634:1:1101:14220:1610 2:N:0:1
TAGTTTTTGAGCGTACTCGACGAAGTTCGAGGGGGGGGGGGGGGGGAA
+
F,FFFFFFFFFFFFFFFFFFFFFFFFFFFFFFFFFFFFFFFFFFFFF:
@FS10000125:27:BPA73017-1634:1:1101:14330:1610 2:N:0:1
TTGCTTTTGAGCGTACTCGACGAAGTTACCGAGGGGGGGGGGGGGGGA
+
FFFFFFFFFFFFFFFFFFFFFFFFFFFFFFFFFFFFFFFFFFFFFFF:
@FS10000125:27:BPA73017-1634:1:1101:15740:1610 2:N:0:1
CTGGAATTGAGCGTACTCGACGAAGTTTAGTGGGGAGGGGGGGGGGGG
+
FFFFFFFFFFFFFFFFFFFFFFFFFFFFFFFFFFFFFFFFFFFFF::,
@FS10000125:27:BPA73017-1634:1:1101:16210:1610 2:N:0:1
AATACCTTGAGCGTACTCGACGAAGTTGTCCGGGCGGGGGGGGGGGGA
+
FFFFFFFFFFFFFFFFFFFFFFFFFFFFFFFFFFFFFFFFFFFFFF:,
@FS10000125:27:BPA73017-1634:1:1101:16360:1610 2:N:0:1
TTTATTTTGAGCGTACTCGACGAAGTTGCCAGGGGGGGGGGGGGGGAA
+
FFFF,FFFFFFFFFFFFFFFFFFFFFFFFFFFFFFFFFFFFFFFFF,F
@FS10000125:27:BPA73017-1634:1:1101:16420:1610 2:N:0:1
ATTGTCTTGAGCGTACTCGACGAAGTTGGTGGGGGGGGGGGGGGGAGA
+
FFFFFFFFFFFFFFFFFFFFFFFFFFFFFFFFFFFFFFFFFFFF:F,,
@FS10000125:27:BPA73017-1634:1:1101:1200:1620 2:N:0:1
ATGCCATTGAGCGTACTCGACGAAGTTATAGAGGGGGGGGGGGGGGAA
+
F,FFFFFFFFFFFFFFFFFFFFFFFFFFFFFFFFFFFFFFFFFFFF,F
@FS10000125:27:BPA73017-1634:1:1101:1310:1620 2:N:0:1
CATTGTTTGAGCGTACTCGACGAAGTTCTACGGGGGGGGGGGGGGGGG
+
FFFFFFFFFFFFFFFFFFFFFFFFFFFFFFFFFFFFFFFFFFFFFFF,
@FS10000125:27:BPA73017-1634:1:1101:2150:1620 2:N:0:1
CATTACTTGAGCGTACTCGACGAAGTTCAGCGGGGGGGGGGGGGGGAA
+
FFFFFFFFFFFFFFFFFFFFFFFFFFFFFFFFFFFFFFFFFFFFF,FF
@FS10000125:27:BPA73017-1634:1:1101:2660:1620 2:N:0:1
CTTTTGTTGAGCGTACTCGACGAAGTTCTGTGGGGGGGGGGGGGGGGA
+
FFFFFFFFFFFFFFFFFFFFFFFFFFFFFFFFFFFFFFFFFFFFFFF,
@FS10000125:27:BPA73017-1634:1:1101:3800:1620 2:N:0:1
TGGCCGTTGAGCGTACTCGACGAAGTTGAAAGGGGGGGGGGGGGGGGG
+
:,:FFFFFFFFFFFFFFFFFFFFFFFF:FFFFFFFFFFFFFFF:FF:F
@FS10000125:27:BPA73017-1634:1:1101:4430:1620 2:N:0:1
TAGATATTGAGCGTACTCGACGAAGTTAACAGGGGGGGGGGGGGGGAA
+
FFFFFFFFFFFFFFFFFFFFFFFFFFFFFFFFFFFFFFFFFFFFFFFF
@FS10000125:27:BPA73017-1634:1:1101:4460:1620 2:N:0:1
TTTAGATTGAGCGTACTCGACGAAGTTACAGGGGGGGGGGGGGGGGGA
+
,,:FFFFFFFFFFFFFFFFFFFFFFFFFFFFFFFFFFFFFFFFFF:,:
@FS10000125:27:BPA73017-1634:1:1101:4590:1620 2:N:0:1
TATTAATTGAGCGTACTCGACGAAGTTGTTTTGGGGGGGGGGGGGGGG
+
FFF:FFFFFFFFFFFFFFFFFFFFFFFFFFFFFFFFFFFFFFFFF,F,
@FS10000125:27:BPA73017-1634:1:1101:5320:1620 2:N:0:1
ACCTGGTTGAGCGTACTCGACGAAGTTGGCTGGGGGGGGGGGGGGGAA
+
FFFFFFFFFFFFFFFFFFFFFFFFFFFFFFFFFFFFFFFFFFFFFF,F
@FS10000125:27:BPA73017-1634:1:1101:5570:1620 2:N:0:1
GGGTGTTTGAGCGTACTCGACTTATTTCTTTTTTTTTTTTTTTGGTTT
+
:,,,,:FF:,,,,F,,F,,,,,,,,FFFF:F:,,,,,,,,,,,,,,,,
@FS10000125:27:BPA73017-1634:1:1101:5790:1620 2:N:0:1
ATGATCTTGAGCGTACTCGACGAAGTTAGTCGGGGGGGGGGGGGGGAA
+
F,:FFFFFFFFFFFFFFFFFFFFFFFFFFFFFFFFFFFFFFFFFF:FF
@FS10000125:27:BPA73017-1634:1:1101:6170:1620 2:N:0:1
CTATTATTGAGCGTACTCGACGAAGTTGCAGGGGGGGGGGGGGGGGAA
+
FFFFFFFFFFFFFFFFFFFFFFFFFFFFFFFFFFFFFFFFFFFFFF,F
@FS10000125:27:BPA73017-1634:1:1101:7040:1620 2:N:0:1
TAATGGTTGAGCGTACTCGACGAAGTTGCCAGGGGGGGGGGGGGGGGA
+
FFFFFFFFFFFFFFFFFFFFFFFFFFFFFFFFFFFFFFFFFFFF::F:
@FS10000125:27:BPA73017-1634:1:1101:7570:1620 2:N:0:1
TTGGCATTGAGCGTACTCGACGAAGTTGCAAGGGGGGGGGGGGGGGGA
+
FFFFFFFFFFFFFFFFFFFFFFFFFFFFFFFFFFFFFFFFFFFFFFFF
@FS10000125:27:BPA73017-1634:1:1101:9190:1620 2:N:0:1
TACTCATTGAGCGTACTCGACGAAGTTGCATGGGGGGGGGGGGGGGAA
+
FFFFFFFFFFFFFFFFFFFFFFFFFFFFFFFFFFFFFFFFFFFFFFFF
@FS10000125:27:BPA73017-1634:1:1101:9250:1620 2:N:0:1
TTTAACTTGAGCGTACTCGACGAAGTTTCCAGGGGGGGGGGGGGGGAA
+
,FFFFFFFFFFFFFFFFFFFFFFFFFFFFFFFFFFFFFFFFFFFFF:F
@FS10000125:27:BPA73017-1634:1:1101:10460:1620 2:N:0:1
CAGGGTTTGAGCGTACTCGACGAAGTTTACGGGGGGGGGGGGGGGGAA
+
FFFFFFFFFFFFFFFFFFFFFFFFFFFFFFFFFFFFFFFFFFFFF,FF
@FS10000125:27:BPA73017-1634:1:1101:10730:1620 2:N:0:1
GTCACTTTGAGCGTACTCGACGAAGGGGGGGGGGGGGGGAGGTCGGAA
+
:FFFFFFFFFFFFFFFFFFFFFFFFFFFFFFFFFFFFFF,,,F,,,F:
@FS10000125:27:BPA73017-1634:1:1101:10950:1620 2:N:0:1
TTGTGTTTGAGCGTACTCGACGAAGTTCCGGGGGGGGGGGGGGGGGAA
+
F,FFFFFFFFFFFFFFFFFFFFFFFFFFFFFFFFFFFFFFFFFF,,,:
@FS10000125:27:BPA73017-1634:1:1101:11680:1620 2:N:0:1
ACGTATTTGAGCGTACTACGAAGTTGAGGGGGGGGGGGGGGGGGAAAT
+
FFFFFFFFFFFFFFFFFFFFFFFFFFFFFFFFFFFFFFFFFFF,FF:F
@FS10000125:27:BPA73017-1634:1:1101:12520:1620 2:N:0:1
TCGAGGTTGAGCGTACTCGAGGAAGTTCCGTGGGGGGGGGGGGGGGAA
+
FFFFFFFFFFFFFFFFFFFFFFFFFFFFFFFFFFFFFFFFFFFFFFFF
@FS10000125:27:BPA73017-1634:1:1101:12720:1620 2:N:0:1
CTAATCTTGAGCGTACTCGACGAAGTTTTGTGGGGGGGGGGGGGGGAA
+
F,FFFFFFFFFFFFFFFFFFFFFFFFFFFFFFFFFFFFFFFFFFFFFF
@FS10000125:27:BPA73017-1634:1:1101:12730:1620 2:N:0:1
CCATACTTGAGCGTACTCGACGAAGTTACACGGGGGGGGGGGGGGGAA
+
FFFFFFFFFFFFFFFFFFFFFFFFFFFFFFFFFFFFFFFFFFFFFF,F
@FS10000125:27:BPA73017-1634:1:1101:13280:1620 2:N:0:1
CCTTCTTTGAGCGTACTCGACGAAGGGGGGGGGGGGGGGAGATTGGAA
+
FFFFF:FF,,:FFFFF:F:FFFFFFFF,::FFFFFFFF,,,F:F,,,,
@FS10000125:27:BPA73017-1634:1:1101:13360:1620 2:N:0:1
ATCCGTTTGAGCGTACTCGACGAAGTGGGGGGGGGGGGGGGAATTCGA
+
F,FFFFFFFFFFFFFFFFFFFFFFFFFFFFFFFFFFFFFF:F,,::,:
@FS10000125:27:BPA73017-1634:1:1101:13720:1620 2:N:0:1
CATCTCTTGAGCGTACTCGACGAAGTTCTTGGGGGGGGGGGGGGGAGA
+
FF,,,FFFFFFFFFFFFFFFFFFFFFFFF,,FFFFFFFFFFFFF,F,,
@FS10000125:27:BPA73017-1634:1:1101:14730:1620 2:N:0:1
TTTAGGTTGAGCGTACTCGACGAAGTTGGCTGGGGGGGGGGGGGGGAA
+
,FFFFFFFFFFFFFFFFFFFFFFFFFFFFFFFFFFFFFFFFFF:FF:F
@FS10000125:27:BPA73017-1634:1:1101:15140:1620 2:N:0:1
CTATTTTTGAGCGTACTCGACGAAGTTGGCGGGGGGGGGGGGGGGAAA
+
F,FFFFFFFFFFFFFFFFFFFFFFFFFFFFFFFFFFFFFFFFF,,F,,
@FS10000125:27:BPA73017-1634:1:1101:15560:1620 2:N:0:1
CTGCTCTTGAGCGTACTCGACGAAGTTTAAAGGGGGGGGGGGGGGGAA
+
FFFFFFFFFFFFFFFFFFFFFFFFFFFFFFFFFFFFFFFFFFFFFF:F
@FS10000125:27:BPA73017-1634:1:1101:1210:1630 2:N:0:1
TTTCGGTTGAGCGTACCGACGAAGTTGCAGGGGGGGGGGGGGGGAAAT
+
,FFFFFFFFFFFFFFFFFFFFFFFFFFFFFFFFFFFFFFFFFF,:F:F
@FS10000125:27:BPA73017-1634:1:1101:1330:1630 2:N:0:1
TATTACTTGAGCGTACTCGAGGGGGGGGGGGGGGGAATGGGAAAGTCG
+
,:FFFFFFFFFFFFFFFFFFFFFFFFFFFFFFF,,,,,,F,:F:,,,,
@FS10000125:27:BPA73017-1634:1:1101:1470:1630 2:N:0:1
TCCCTTTTGAGCGTACTCGACGAAGTTGGGGGGGGGGGGGGGAAATCG
+
FFFFFFFFFFFFFFFFFFFFFFFFFFFFFFFFFFFFFFFFFF:FFF,:
@FS10000125:27:BPA73017-1634:1:1101:1610:1630 2:N:0:1
ATCTAATTGAGCGTACTCGACGAAGTTCTAAGGGGGGGGGGGGGGGGA
+
F,FFFFFFFFFFFFFFFFFFFFFFFFFFFFFFFFFFFFFFFFFFFFF:
@FS10000125:27:BPA73017-1634:1:1101:2050:1630 2:N:0:1
TACACTTTGAGCGTACTCGACGAAGTTCCTCGGGGGGGGGGGGGGGGA
+
F:,F,,FFFFFFFFFFFFFFFFFFFFF:FFFFFFFFFFFFFFF,,,,,
@FS10000125:27:BPA73017-1634:1:1101:2270:1630 2:N:0:1
CTACCTTTGAGCGTACTCGACGAAGTTGCTAGGGGGGGGGGGGGGGGG
+
FFFFFFFFFFFFFFFFFFFFFFFFFFFFFFFFFFFFFFFFFFFFFFFF
@FS10000125:27:BPA73017-1634:1:1101:3260:1630 2:N:0:1
CATTTATTGAGCGTACTCGACGAAGTTTCTCGGGGGGGGGGGGGGGGA
+
F:F,,,FFFFFFFFFFFFFFFFFFFFF,F,FFFFFFFFFFFFFFFF,,
@FS10000125:27:BPA73017-1634:1:1101:3550:1630 2:N:0:1
ACTCACTTGAGCGTACTCGACGAAGGTTCGTGGGGGGGGGGGGGGGAA
+
FFFFFFFFFFFFFFFFFFFFFFFFFFFFFFFFFFFFFFFFFFFFFFFF
@FS10000125:27:BPA73017-1634:1:1101:3790:1630 2:N:0:1
ATCAGTTTGAGCGTACTCGACGAAGTTAATGGGGGGGGGGGGGGGAAA
+
FFFFFFFFFFFFFFFFFFFFFFFFFFFFFFFFFFFFFFFFFFFFF:FF
@FS10000125:27:BPA73017-1634:1:1101:3850:1630 2:N:0:1
TACGCGTTGAGCGTACTCGACGAAGTTGTTTGGGGGGGGGGGGGGGGG
+
::F:FFFFFFFFFFFFFFFFFFFFFFFFFFFFFFFFFFFFFFFFFFFF
@FS10000125:27:BPA73017-1634:1:1101:4340:1630 2:N:0:1
ATTATATTGAGCGTACTCGACGAAGTTTACAGGGGGGGGGGGGGGGAA
+
:,FFFFFFFFFFFFFFFFFFFFFFFFFFFFFFFFFFFFFFFFFFFFFF
@FS10000125:27:BPA73017-1634:1:1101:4740:1630 2:N:0:1
TCAGATTTGAGCGTACTCGACGAGTGGGGGGGGGGGGGGGGAAGTTGA
+
FFFFFFFFFFFFFFFFFFFFFFFFFFFFFFFFFFFFFFFF:,F,,,,:
@FS10000125:27:BPA73017-1634:1:1101:4820:1630 2:N:0:1
TCAATATTGAGCGTACTCGACGAAGTTGCACGGGGGGGGGGGGGGGGA
+
,FFFFFFFFFFFFFFFFFFFFFFFFFFFFFFFFFFFFFFFFFFFFF,:
@FS10000125:27:BPA73017-1634:1:1101:5260:1630 2:N:0:1
AAGCCTTTGAGCGTACTCGACGAAGTTCAGAGGGGGGGGGGGGGGGAA
+
F:FFFFFFFFFFFFFFFFFFFFFFFFFFFFFFFFFFFFFFFFFFFFFF
@FS10000125:27:BPA73017-1634:1:1101:5640:1630 2:N:0:1
AAAGGTTTGAGCGTACTCGACGAAGTTAAAAGGGGGGGGGGGGGGGGA
+
FFFFFFFFFFFFFFFFFFFFFFFFFFFFFFFFFFFFFFFFFFFFF:F:
@FS10000125:27:BPA73017-1634:1:1101:5650:1630 2:N:0:1
TATTCCTTGAGCGTACTCGACGAAGTTGGCAGGGGGGGGGGGGGGGAA
+
FFFFFFFFFFFFFFFFFFFFFFFFFFFFFFFFFFFFFFFFFFFFF,FF
@FS10000125:27:BPA73017-1634:1:1101:5680:1630 2:N:0:1
CTTACTTTGAGCGTACTCGACGAAGTTCAGTGGGGGGGGGGGGGGAGA
+
FFFFFFFFFFFFFFFFFFFFFFFFFFFFFFFFFFFFFFFFFFFF::,,
@FS10000125:27:BPA73017-1634:1:1101:5730:1630 2:N:0:1
CTGGTTTTGAGCGTACTCGACGAAGTTATCCGGGGGGGGGGGGGGGAA
+
F,FFFFFFFFFFFFFFFFFFFFFFFFFFFFFFFFFFFFFFFFFFFF:F
@FS10000125:27:BPA73017-1634:1:1101:5750:1630 2:N:0:1
TGCTCTTTGAGCGTACTCGACGAAGTTTGCTGGGGGGGGGGGGGGGAA
+
F:FFFF,:F,,,FFF:F:F,,:F,:F,F:FFF::,:::,F,,:,,,F,
@FS10000125:27:BPA73017-1634:1:1101:6730:1630 2:N:0:1
TCCACATTGAGCGTACTCGACGAAGTTGCTTGGGGGGGGGGGGGGGGG
+
FFFFFFFFFFFFFFFFFFFFFFFFFFFFFFFFFFFFFFFFFFFFFF:F
@FS10000125:27:BPA73017-1634:1:1101:6900:1630 2:N:0:1
CAATATTTGAGCGTACTCGACGAAGTTAAGGGGGGGGGGGGGGGAAAT
+
F:,FFFFFFFFFFFFFFFFFFFFFFFFFFFFFFFFFFFF:F,F:F:FF
@FS10000125:27:BPA73017-1634:1:1101:7150:1630 2:N:0:1
TTCTCTTTGAGCGTACTCGACGAAGTTGGCTGGGGGGGGGGGGGGGAA
+
,FFFFFFFFFFFFFFFFFFFFFFFFFFFFFFFFFFFFFFFFFFFF,FF
@FS10000125:27:BPA73017-1634:1:1101:7440:1630 2:N:0:1
CCATACTTGAGCGTACTCGACGAAGTGGGGGGGGGGGGGGAAATCCGA
+
FFFFFFFFFFFFFFFFFFFFFFFFFFFFFFFFFFFFFFFF,:F:,,,F
@FS10000125:27:BPA73017-1634:1:1101:7520:1630 2:N:0:1
CTTAGCTTGAGCGTACTCGACGAAGTTTGGCGGGGGGGGGGGGGGGGG
+
FFFFFFFFFFFFFFFFFFFFFFFFFFFFFFFFFFFFFFFFFFFF:FFF
@FS10000125:27:BPA73017-1634:1:1101:7570:1630 2:N:0:1
TTATTTTTGAGCGTACTCGACGAAGTTATATGGGGGGGGGGGGGGGGA
+
F:FFFFFFFFFFFFFFFFFFFFFFFFFFFFFFFFFFFFFFFFFFFF:F
@FS10000125:27:BPA73017-1634:1:1101:7930:1630 2:N:0:1
TGGCGCTTGAGCGTACTCGACGAAGAGCACACGGCGGGGGGGGGGGGG
+
,:FFFFFFFFFFFFFFFFFFFFFFFFFFFFFFFFFFFFFFFFFFFFF:
@FS10000125:27:BPA73017-1634:1:1101:8300:1630 2:N:0:1
CCGATATTGAGCGTACTCGACGAAGTTGTAAAGGGGGGGGGGGGGGGG
+
FFFFFFFFFFFFFFFFFFFFFFFFFFFFFFFFFFFFFFFFFFFFFFF:
@FS10000125:27:BPA73017-1634:1:1101:8870:1630 2:N:0:1
CAATAGTTGAGCGTACTCGACGAAGTTGACTGGGGGGGGGGGGGGGGA
+
FFFFFFFFFFFFFFFFFFFFFFFFFFFFFFFFFFFFFFFFFFFFFF,:
@FS10000125:27:BPA73017-1634:1:1101:9220:1630 2:N:0:1
CCTGAATTGAGCGTACTCGACGAAGTTGGCTGGGGGGGGGGGGGGGGA
+
FFFFFFFF:FFFFFFFFFFFFFFFF:FFFFFFFFFFFFFFFF:FFFFF
@FS10000125:27:BPA73017-1634:1:1101:9730:1630 2:N:0:1
TTTAACTTGAGCGTACTCGACGAAGTTGCAAGGGGGGGGGGGGGGGAA
+
F,FFFFFFFFFFFFFFFFFFFFFFFFFFFFFFFFFFFFFFFFFFFFFF
@FS10000125:27:BPA73017-1634:1:1101:10320:1630 2:N:0:1
ATAGATTTGAGCGTACTCGACGAAGTTGCTAGGGGGGGGGGGGGGGGG
+
FFFFFFFFFFFFFFFFFFFFFFFFFFFFFFFFFFFFFFFFFFFF:F:F
@FS10000125:27:BPA73017-1634:1:1101:10540:1630 2:N:0:1
CTGATATTGAGCGTACTCGACGAAGTTCCAAAGGGGGGGGGGGGGGGA
+
FFFFFFFFFFFFFFFFFFFFFFFFFFFFFFFFFFFFFFFFFFFFFFF,
@FS10000125:27:BPA73017-1634:1:1101:12450:1630 2:N:0:1
TATAGGTTGAGCGTACTCGACGAAGTGGGGGGGGGGGGGGGAGTTCGA
+
FFFFFFFFFFFFFFFFFFFFFFFFFFFFFFFFFFFFFFFFFF,,F,,F
@FS10000125:27:BPA73017-1634:1:1101:13260:1630 2:N:0:1
TGATCTTTGAGCGTACTCGACGAAGTTGCTAGGGGGGGGGGGGGGGAA
+
,:FFFFFFFFFFFFFFFFFFFFFFFFFFFFFFFFFFFFFFFFFFF,:F
@FS10000125:27:BPA73017-1634:1:1101:13730:1630 2:N:0:1
ATTGTCTTGAGCGTACTCGACGAAGTTTAAAAGGGGGGGGGGGGGGGA
+
FFFFFFFFFFFFFFFFFFFFFFFFFFFFFFFFFFFFFFFFFFFF:FFF
@FS10000125:27:BPA73017-1634:1:1101:13760:1630 2:N:0:1
TATCCTTTGAGCGTACTCGACGAAGTTAATAGGGGGGGGGGGGGGGAA
+
,:FFFFFFFFFFFFFFFFFFFFFFFFFF,FFFFFFFFFFFF:FF,,,:
@FS10000125:27:BPA73017-1634:1:1101:16490:1630 2:N:0:1
ATTGTCTTGAGCGTACTCGACGAAGTTGGTGGGGGGGGGGGGGGGAAA
+
:FFFFFFFFFFFFFFFFFFFFFFFFFFFFFFFFFFFFFFFFFF:,F:,
@FS10000125:27:BPA73017-1634:1:1101:1890:1640 2:N:0:1
TTGTTATTGAGCGTACTCGACGAAGTTGTGGGGGGGGGGGGGGGAGAT
+
F:FFFFFFFFFFFFFFFFFFFFFFFFFFFFFFFFFFFFFFFFF:F,:F
@FS10000125:27:BPA73017-1634:1:1101:1930:1640 2:N:0:1
TTTTCATTGAGCGTACTCGACGAAGTTAATGGGGGGGGGGGGGGGGAA
+
,,::FFFFFFFFFFFFFFFFFFFFFFFFFFFFFFFFFFFFFFFFFF:F
@FS10000125:27:BPA73017-1634:1:1101:2660:1640 2:N:0:1
TCTAAATTGAGCGTACTCGACGAAGTTCATCAGGGGGGGGGGGGGGGA
+
FFF,,:FFFFFFFFFFFFFFFFF:FFFFF,:FFFFFFFFFFFFFFF,:
@FS10000125:27:BPA73017-1634:1:1101:2700:1640 2:N:0:1
TTGATGTTGAGCGTACTCGACGAAGTTTATGGGGGGGGGGGGGGGAAA
+
,FFFFFFFFFFFFFFFFFFFFFFFFFFFFFFFFFFFFFFFFFFFFFF:
@FS10000125:27:BPA73017-1634:1:1101:3310:1640 2:N:0:1
CCAGTTTTGAGCGTACTCGACGAGGTTGCCAGGGGGGGGGGGGGGGAA
+
:FFF:FFFFFFFFFFFFFFFFFF:FFF,F:F,FFFFFFFFFFFFF,FF
@FS10000125:27:BPA73017-1634:1:1101:3410:1640 2:N:0:1
TACTCCTTGAGCGTACTCGACGAAGTTGCTTGGGGGGGGGGGGGGGAA
+
FFF:FFFFFFFFFFFFFFFFFFFFFFFFFFFFFFFFFFFFFFFFFFFF
@FS10000125:27:BPA73017-1634:1:1101:3800:1640 2:N:0:1
CTGGGCTTGAGCGTACTCGACGAAAGGGGGGGGGGGGGGGAGATCGGA
+
FFFFFFFFFFFFFFFFFFFFFFFFFFFFFFFFFFFFFFFF:,FF:,,:
@FS10000125:27:BPA73017-1634:1:1101:3900:1640 2:N:0:1
CTTAGATTGAGCGTACTCGACGAAGGGGGGGGGGGGGGGAGATCGGAA
+
FFFFFFFFFFFFFFFFFFFFFFFFFFFFFFFFFFFFFFFF,,FF:,F:
@FS10000125:27:BPA73017-1634:1:1101:4420:1640 2:N:0:1
TTAACCTTGAGCGTACTCGACGAAGTGGGGGGGGGGGGGGGAAATCGA
+
,FFFFFFFFFFFFFFFFFFFFFFFFFFFFFFFFFFFFFFF:F,,FF,F
@FS10000125:27:BPA73017-1634:1:1101:4440:1640 2:N:0:1
ACCGGGTTGAGCGTACTCGACGAAGTTGTGGGGGGGGGGGGGGGGGGA
+
FFFFFFFFFFFFFFFFFFFFFFFFFFFFFFFFFFFFFFFFFFFFFF:,
@FS10000125:27:BPA73017-1634:1:1101:4900:1640 2:N:0:1
CAGAATTTGAGCGTACTCGACGAAGTTTTCAGGGGGGGGGGGGGGGAA
+
FFFFFFFFFFFFFFFFFFFFFFFFFFFFFFFFFFFFFFFFFFFFFF,:
@FS10000125:27:BPA73017-1634:1:1101:5040:1640 2:N:0:1
TCTCTATTGAGCGTACTCGACGAAGTTCAAAGGGGGGGGGGGGGGGAA
+
FFFFFFFFFFFFFFFFFFFFFFFFFFFFFFFFFFFFFFFFFFFFFFFF
@FS10000125:27:BPA73017-1634:1:1101:5180:1640 2:N:0:1
TTATCTTTGAGCGTACTCGACGAAGTTTTATGGGGGGGGGGGGGGAGA
+
F,FFFFFFFFFFFFFFFFFFFFFFFFFFFFFFFFFFFFFFFFFFF,FF
@FS10000125:27:BPA73017-1634:1:1101:5310:1640 2:N:0:1
TTAGTCTTGAGCGTACTCGACGAAGTTTCTAGGGGGGGGGGGGGGGAA
+
F,FFFFFFFFFFFFFFFFFFFFFFFFFFFFFFFFFFFFFFFFFF,:,,
@FS10000125:27:BPA73017-1634:1:1101:5790:1640 2:N:0:1
TAATCTTTGAGCGTACTCGACGAAGTTGACAGGGGGGGGGGGGGGGGA
+
,:FFFFFFFFFFFFFFFFFFFFFFFFFFFFFFFFFFFFFFFFFFFFFF
@FS10000125:27:BPA73017-1634:1:1101:5800:1640 2:N:0:1
AGTCATTTGAGCGTACTCGACGAAGTTGAGGGGGGGGGGGGGGGGGAG
+
FFFFFFFFFFFFFFFFFFFFFFFFFFFFFFFFFFFFFFFFFFF,,,,,
@FS10000125:27:BPA73017-1634:1:1101:5860:1640 2:N:0:1
TTCGTCTTGAGCGTACTCGACGAAGTTGTTTGGGGGGGGGGGGGGGGG
+
,,FFFFFFFFFFFFFFFFFFFFFFFFFFFFFFFFFFFFFFFFFFFFF,
@FS10000125:27:BPA73017-1634:1:1101:6160:1640 2:N:0:1
GCAACATTGAGCGTACTCGACGAAGGGGGGGGGGGGGGGGAAATCGGA
+
:FFFFFFFFFFFFFFFFFFFFFFFFFFFFFFFFFFFFFF,,:,::,,:
@FS10000125:27:BPA73017-1634:1:1101:6370:1640 2:N:0:1
ATCGAGTTGAGCGTACTCGACGAAGTTGGGGGGGGGGGGGGGAAATCG
+
,FFFFFFFFFFFFFFFFFFFFFFFFFFFFFFFFFFFFFFFF:,,FF::
@FS10000125:27:BPA73017-1634:1:1101:6810:1640 2:N:0:1
GTCCTTTTGAGCGTACTCGACGAAGTTGTTCGGGGGGGGGGGGGGGAA
+
F,FF,:FFFFFFFFFFFFFFFFFFFFFFF:FFFFFFFFFFFFFFF:FF
@FS10000125:27:BPA73017-1634:1:1101:7310:1640 2:N:0:1
ATACCCTTGAGCGTACTCGACGAAGGGGGGGGGGGGGGGAGATCGGAA
+
,F,,,:FFFFFFFFFFFFFFFFFFF,,,,,,FFFFFFFF::F::,,FF
@FS10000125:27:BPA73017-1634:1:1101:7890:1640 2:N:0:1
TCTGGATTGAGCGTACTCGACGAAGTTTGAGAGGGGGGGGGGGGGGGA
+
FFFFFFFFFFFFFFFFFFFFFFFFFFFFFFFFFFFFFFFFFFFFFFF,
@FS10000125:27:BPA73017-1634:1:1101:8500:1640 2:N:0:1
TAGAAATTGAGCGTACTCGACGAAGTTACTAGGGGGGGGGGGGGGGGG
+
F,FFFFFFFFFFFFFFFFFFFFFFFFFFFFFFFFFFFFFFFFFFFFFF
@FS10000125:27:BPA73017-1634:1:1101:8740:1640 2:N:0:1
TTCCCCTTGAGCGTACTCGACGAAGTTATCGGGGGGGGGGGGGGGGAA
+
FFFFFFFFFFFFFFFFFFFFFFFFFFFFFFFFFFFFFFFFFFFFFFFF
@FS10000125:27:BPA73017-1634:1:1101:8750:1640 2:N:0:1
TATTTGTTGAGCGTACTCGACGAAGTTTGACGGGGGGGGGGGGGGAAA
+
::FFFFFFFFFFFFFFFFFFFFFFFFFFFFFFFFFFFFFFFFFF:F:,
@FS10000125:27:BPA73017-1634:1:1101:8760:1640 2:N:0:1
TAAAAGTTGAGCGTACTCGACGAAGTTGGCCGGGGGGGGGGGGGGGGG
+
F:FFFFFFFFFFFFFFFFFFFFFFFFFFFFFFFFFFFFFFFFFFFF:,
@FS10000125:27:BPA73017-1634:1:1101:8770:1640 2:N:0:1
AATACTTTGAGCGTACTCGACGAAGTTCAGGGGGGGGGGGGGGGGGAA
+
,FFFFFFFFFFFFFFFFFFFFFFFFFFFFFFFFFFFFFFFFFFFF,,F
@FS10000125:27:BPA73017-1634:1:1101:8870:1640 2:N:0:1
TACGACTTGAGCGTACTCGACGAAGTTCCAAAGGGGGGGGGGGGGGAA
+
,FFFFFFFFFFFFFFFFFFFFFFFFFFFFFFFFFFFFFFFFFF:::,F
@FS10000125:27:BPA73017-1634:1:1101:9010:1640 2:N:0:1
AAGATCTTGAGCGTACTCGACGAAGTTGTAAGGGGGGGGGGGGGGGAA
+
FFFFFFFFFFFFFFFFFFFFFFFFFFFFFFFFFFFFFFFFFFFFFFFF
@FS10000125:27:BPA73017-1634:1:1101:9330:1640 2:N:0:1
AATGATTTGAGCGTACTCGACGAAGTTCAGCGGGGGGGGGGGGGGGAA
+
FFFFFFFFFFFFFFFFFFFFFFFFFFFFFFFFFFFFFFFFFFFFF,FF
@FS10000125:27:BPA73017-1634:1:1101:9840:1640 2:N:0:1
CTCAGTTTGAGCGTACTCGACGAAGTTGACAGGGGGGGGGGGGGGGAA
+
F,FFFFFFFFFFFFFFFFFFFFFFFFFFFFFFFFFFFFFFF:FFF,::
@FS10000125:27:BPA73017-1634:1:1101:9900:1640 2:N:0:1
ATACTTTTGAGCGTACTCGACGAAGGGGGGGGGGGGGGGAATTCGAAA
+
F,FFFFFFFFFFFFFFFFFFFFFFFFFFFFFFFFFFFF,F,,FF,:F,
@FS10000125:27:BPA73017-1634:1:1101:10090:1640 2:N:0:1
TAAACATTGAGCGTACTCGACGAAGTTAACTGGGGGGGGGGGGGGGGG
+
,FFFFFFFFFFFFFFFFFFFFFFFFFFFFFFFFFFFFFFFFFFF:F,F
@FS10000125:27:BPA73017-1634:1:1101:10620:1640 2:N:0:1
TTATGCTTGAGCGTACTCGACGAAGTTAGTAGGGGGGGGGGGGGGGAA
+
,,FFFFFFFFFFFFFFFFFFFFFFFFFFFFFFFFFFFFFFFFFFF,FF
@FS10000125:27:BPA73017-1634:1:1101:10780:1640 2:N:0:1
CTCGCATTGAGCGTACTCGACGAAGTTAAGTGGGGGGGGGGGGGGGAA
+
FFFFFFFFFFFFFFFFFFFFFFFFFFFFFFFFF:FFFFFFF::,,,:F
@FS10000125:27:BPA73017-1634:1:1101:11770:1640 2:N:0:1
CATACATTGAGCGTACTCGACGAAGTTTCTTGGGGGGGGGGGGGGGAA
+
FFF,FFFFFFFFFFFFFFFFFFFFFFFFF:::FFFFFFFFFFFFF:,,
@FS10000125:27:BPA73017-1634:1:1101:12640:1640 2:N:0:1
TCATAATTGAGCGTACTCGACGAAGTTAGGGGGGGGGGGGGGGAGGTC
+
F,FF:FFFFFFFFFFFFFFFFFFFFFFFF,:FFFFFFFFFFF,:,,F,
@FS10000125:27:BPA73017-1634:1:1101:13110:1640 2:N:0:1
CATGGTTTGAGCGTACTCGACGAAGTTGACCGGGGGGGGGGGGGGGAA
+
FFFFFFFFFFFFFFFFFFFFFFFFFFFFFFFFFFFFFFFFFFFF:,,:
@FS10000125:27:BPA73017-1634:1:1101:13230:1640 2:N:0:1
TCCGGATTGAGCGTACTCGACGAGGTTTTGTGGGGGGGGGGGGGGGGG
+
FFFFFFFFFFFFFFFFFFFFFFFFFFFFFFFFFFFFFFFFFFF:F:,F
@FS10000125:27:BPA73017-1634:1:1101:13920:1640 2:N:0:1
CTGTTTTTGAGCGTACTCGACGAAGTTTCACGGGGGGGGGGGGGGGAA
+
,,:F,,FFFFFFFFFFFFFFFFFFFF:FFFFFFFFFFFFFF,,,,,,:
@FS10000125:27:BPA73017-1634:1:1101:14420:1640 2:N:0:1
TTCAGCTTGAGCGTACTCGACGAAGTTTAGCGGGGGGGGGGGGGGGAA
+
FFFFFFFFFFFFFFFFFFFFFFFFFFFFFFFFFFFFFFFFFFFFF,FF
@FS10000125:27:BPA73017-1634:1:1101:16060:1640 2:N:0:1
TCACGTTTGAGCGTACTCGACGAAGTTGTGAGGGGGGGGGGGGGGGAA
+
FFFFFFFFFFFFFFFFFFFFFFFFFFFFFFFFFFFFFFFFFFFFF:FF
@FS10000125:27:BPA73017-1634:1:1101:1050:1650 2:N:0:1
CCCTCCTTGAGCGTACTCGACGAAGTTTGTAGGGGGGGGGGGGGGGGA
+
FFFFFFFFFFFFFFFFFFFFFFFFFFFFFFFFFFFFFFFFFFFFFFF,
@FS10000125:27:BPA73017-1634:1:1101:1280:1650 2:N:0:1
GTGATTTTGAGCGTACTCGACGAAGTTGCGTGGGGGGGGGGGGGGGAA
+
,F,FFFFFFFFFFFFFFFFFFFFFFFFF,,F,FFFFFFFFFFFFF,:F
@FS10000125:27:BPA73017-1634:1:1101:1340:1650 2:N:0:1
TCAGCATTGAGCGTACTCGACGAAGTTAAATGGGGGGGGGGGGGGGAA
+
,FFFFFFFFFFFFFFFFFFFFFFFFFFFFFFFFFFFFFFFFFFFF,:F
@FS10000125:27:BPA73017-1634:1:1101:1350:1650 2:N:0:1
AATTGATTGAGCGTACTCGACGAAGTTGCGAGGGGGGGGGGGGGGGGG
+
FFFFFFFFFFFFFFFFFFFFFFFFFFFFFFFFFFFFFFFFFFFFFFFF
@FS10000125:27:BPA73017-1634:1:1101:1680:1650 2:N:0:1
AAACTATTGAGCGTACTCGACGAAGTTGGATGGGGGGGGGGGGGGGAA
+
FFFFFFFFFFFFFFFFFFFFFFFFFFFFFFFFFFFFFFFFFFFFF,FF
@FS10000125:27:BPA73017-1634:1:1101:1740:1650 2:N:0:1
TTGCCTTTGAGCGTACTCGACGAAGTTCCGAGGGGGGGGGGGGGGGAA
+
F,FFFFFFFFFFFFFFFFFFFFFFFFFFFFFFFFFFFFFFFFFFFF,:
@FS10000125:27:BPA73017-1634:1:1101:1830:1650 2:N:0:1
ATGTTTTTGAGCGTACTCGACGAAGTTCAGAGGGGGGGGGGGGGGGAA
+
FFFFFFFFFFFFFFFFFFFFFFFFFFFFFFFFFFFFFFFFFFFFFFFF
@FS10000125:27:BPA73017-1634:1:1101:1990:1650 2:N:0:1
TAAGAATTGAGCGTACTCGACGAAGTTTAGCGGGGGGGGGGGGGGGAA
+
FFFFFFFFFFFFFFFFFFFFFFFFFFFFFFFFFFFFFFFFFFFFFFFF
@FS10000125:27:BPA73017-1634:1:1101:2200:1650 2:N:0:1
TAACATTTGAGCGTACTCGACGAAGTTGCGAGGGGGGGGGGGGGGGAA
+
FFFFFFFFFFFFFFFFFFFFFFFFFFFFFFFFFFFFFFFFFFFFFFFF
@FS10000125:27:BPA73017-1634:1:1101:2530:1650 2:N:0:1
TTACATTTGAGCGTACTCGACGAAGTTAGCAGGGGGGGGGGGGGGGAA
+
FFFFFFFFFFFFFFFFFFFFFFFFFFFFFFFFFFFFFFFFFFFFF,:F
@FS10000125:27:BPA73017-1634:1:1101:3020:1650 2:N:0:1
TCATGGTTGAGCGTACTCGACGAAGTTTTCAGGGGGGGGGGGGGGGAA
+
:FFFFFFFFFFFFFFFFFFFFFFFFFFFFFFFFFFFFFFFFFFFF,FF
@FS10000125:27:BPA73017-1634:1:1101:3370:1650 2:N:0:1
TTAAAATTGAGCGTACTCGACGAAGTTCGTAGGGGGGGGGGGGGGGGA
+
,,FFFFFFFFFFFFFFFFFFFFFFF,FFFFFFFFFFFFFFFFFFFF:F
@FS10000125:27:BPA73017-1634:1:1101:4030:1650 2:N:0:1
TTGGGGGGGGGGGGGGGGGGGGGGGGGGGGGGGGGGGGGGGGGGGGGG
+
,,FFFFFFFF,FFFFFFFFFFFFF:FFFFFFFFFFFFFFFFFFFFFF:
@FS10000125:27:BPA73017-1634:1:1101:4460:1650 2:N:0:1
TTAGTCTTGAGCGTACTCGACGAAGTTTGGCGGGGGGGGGGGGGGGGA
+
FFFFFFFFFFFFFFFFFFFFFFFFFFFFFFFFFFFFFFFFFFFFFF,F
@FS10000125:27:BPA73017-1634:1:1101:4650:1650 2:N:0:1
TTGCCTTTGAGCGTACTCGACGAAGTTGCGGGGGGGGGGGGGGGAAAT
+
F,FFFFFFFFFFFFFFFFFFFFFFFFFFFFFFFFFFFFFFFFFF:,F,
@FS10000125:27:BPA73017-1634:1:1101:5030:1650 2:N:0:1
AACCGGTTGAGCGTACTCGACGAAGTTGCCAGGGGGGGGGGGGGGGAA
+
FFFFFFFFFFFFFFFFFFFFFFFFFFFFFFFFFFFFFFFFF:FFFFFF
@FS10000125:27:BPA73017-1634:1:1101:5880:1650 2:N:0:1
TTCACGTTGAGCGTACTCGACGAAGTTCCAGGGGGGGGGGGGGGGGAA
+
:FF,F:FFFFFFFFFFFFFFFFFFFFFFFFFFFFFFFFFFFFFFFF,F
@FS10000125:27:BPA73017-1634:1:1101:6310:1650 2:N:0:1
ATTGCATTGAGCGTACTCGACGAAGTTGACTGGGGGGGGGGGGGGGGG
+
FFFFFFFFFFFFFFFFFFFFFFFFFFFFFFFFFFFFFFFFFFFF:FFF
@FS10000125:27:BPA73017-1634:1:1101:6510:1650 2:N:0:1
CTCTTCTTGAGCGTACTCGACGAAGTTTGCCGGGGGGGGGGGGGGGGG
+
:::F:,FFFFFFFFFFFFFFFFFFFFF,,,FFFFF,FFFFFFF,F,,:
@FS10000125:27:BPA73017-1634:1:1101:6830:1650 2:N:0:1
ATTGTCTTGAGCGTACTCGACGAAGTTCCTGGGGGGGGGGGGGGAAAT
+
:FF,FFFFFFFFFFFFFFFFFFFFFFF:FF:FFFFFFFFFFFFF::F:
@FS10000125:27:BPA73017-1634:1:1101:8410:1650 2:N:0:1
ATACATTTGAGCGTACTCGACGAAGTTTACTGGGGGGGGGGGGGGGAA
+
F,FFFFFFFFFFFFFFFFFFFFFFFFFFFFFFFFFFFFFFFFFFF,FF
@FS10000125:27:BPA73017-1634:1:1101:8560:1650 2:N:0:1
ACGCAATTGAGCGTACTCGACGAAGTTGCCGGGGGGGGGGGGGGGAAA
+
FFFFFFFFFFFFFFFFFFFFFFFFFFFFFFFFFFFFFFFFFFFF,F,,
@FS10000125:27:BPA73017-1634:1:1101:9730:1650 2:N:0:1
CCCTACTTGAGCGTACTCGACGAAGTTAGGCGGGGGGGGGGGGGGGAA
+
FFFFFF:F,,FFFFFFFFFFFFF:F:FFFFFFFFFFFFFFFFFF,F,F
@FS10000125:27:BPA73017-1634:1:1101:10230:1650 2:N:0:1
AATTATTTGAGCGTACTCGACGAAGGGGGGGGGGGGGGGAGATCGGAA
+
FFFFFF,FFFFFFFFFFFFFFFFFFFFFFFFFFFFFFFF:,,F,,,,F
@FS10000125:27:BPA73017-1634:1:1101:10270:1650 2:N:0:1
TTTTCCTTGAGCGTACTCGACGAAGTTTCCGGGGGGGGGGGGGGGGAA
+
F,FFFFFFFFFFFFFFFFFFFFFFFFFFFFFFFFFFFFFFFFFF,F,,
@FS10000125:27:BPA73017-1634:1:1101:10370:1650 2:N:0:1
TACGTCTTGAGCGTACTCGACGAAGTTAGAGGGGGGGGGGGGGGGGGG
+
FFFFFFFFFFFFFFFFFFFFFFFFFFFFFFFFFFFFFFFFFFFFFFFF
@FS10000125:27:BPA73017-1634:1:1101:10640:1650 2:N:0:1
GAGCTCTTGAGCGTACTCGACGAAGGTTACACGGGGGGGGGGGGGGGG
+
:FFFFFFFFFFFFFFFFFFFFFFFFFFFFFFFFFFFFFFFFFFFFFF:
@FS10000125:27:BPA73017-1634:1:1101:11820:1650 2:N:0:1
ATCTCTTTGAGCGTACTCGACGAAGTTGATCGGGGGGGGGGGGGGGAA
+
:,FFFFFFFFFFFFFFFFFFFFFFFFFFFFFFFFFFFFFFFFFFFF,F
@FS10000125:27:BPA73017-1634:1:1101:11970:1650 2:N:0:1
TTTTTGTTGAGCGTACTCGACGAAGTTCTGGGGGGGGGGGGGGGGGGA
+
FFFFFFFFFFFFFFFFFFFFFFFFFFFFFFFFFFFFFFFFFFFF:FF:
@FS10000125:27:BPA73017-1634:1:1101:12350:1650 2:N:0:1
CCATGTTTTGAGCGTACTCGACGAAGTTCAACGGGGGGGGGGGGGGGG
+
FFFFFFFFFFFFFFFFFFFFFFFFFFFFFFFFFFFFFFFFFFFFFFF:
@FS10000125:27:BPA73017-1634:1:1101:12370:1650 2:N:0:1
AGAATCTTGAGCGTACTCGACGAAGTTAGGGGGGGGGGGGGGGGGAAT
+
F,FFFFFFFFFFFFFFFFFFFFFFFFFFFFFFFFFFFFFFFFFF,:,,
@FS10000125:27:BPA73017-1634:1:1101:13360:1650 2:N:0:1
TTTGCATTGAGCGTACTCGACGAAGTTGCACGGGGGGGGGGGGGGGAA
+
,FFFFFFFFFFFFFFFFFFFFFFFFFFFFFFFFFFFFFFFFFFFFFF,
@FS10000125:27:BPA73017-1634:1:1101:13390:1650 2:N:0:1
AATATTTTGAGCGTACTCGACGAAGTTACTGGGGGGGGGGGGGGGGGA
+
,FFFFFFFFFFFFFFFFFFFFFFFFFFFFFFFFFFFFFFFF:,::,,:
@FS10000125:27:BPA73017-1634:1:1101:13550:1650 2:N:0:1
CCGTTATTGAGCGTACTCGACGAAGTTAGAAGGGGGGGGGGGAGGAAG
+
F,FFFFFFFFFFFFFFFFFFFFFFFFFF:F,:,::,F,:,FF,,:,:,
@FS10000125:27:BPA73017-1634:1:1101:14540:1650 2:N:0:1
TTATCGTTGAGCGTACTCGACGAAGTTTGAAAGGGGGGGGGGGGGGGA
+
F,FFFFFFFFFFFFFFFFFFFFFFFFFFFFFFFFFFFFFFFFFFFFFF
@FS10000125:27:BPA73017-1634:1:1101:14990:1650 2:N:0:1
TTCATATTGAGCGTACTCGACGAAGTTCTTGGGGGGGGGGGGGGGGGA
+
FFFFFFFFFFFFFFFFFFFFFFFFFFFFFFFFFFFFFFFFFFFFFF,F
@FS10000125:27:BPA73017-1634:1:1101:15270:1650 2:N:0:1
CAGCCATTGAGCGTACTCGACGAAGTTGCTCGGGGGGGGGGGGGGAGA
+
,,,,,,FFFFFFFFFFFFFFFFFFFFFF::,FFFFFFFFFFFFF,:,,
@FS10000125:27:BPA73017-1634:1:1101:1600:1660 2:N:0:1
TACGGTTTGAGCGTACTCGACGAAGTTGGGAGGGGGGGGGGGGGGGAA
+
,,FFFFFFFFFFFFFFFFFFFFFFFFFFFFFFFFFFFFFFFFFFF:FF
@FS10000125:27:BPA73017-1634:1:1101:1680:1660 2:N:0:1
CTATTGTTGAGCGTACTCGACGAAGTTGAAGGGGGGGGGGGGGGGGAA
+
FFFFFFFFFFFFFFFFFFFFFFFFFFFFFFFFFFFFFFFFFFFFFFFF
@FS10000125:27:BPA73017-1634:1:1101:1920:1660 2:N:0:1
TGGCCTTTGAGCGTACTCGACGAAGTTTGGGGGGGGGGGGGGGGGAAA
+
,,FFFFFFFFFFFFFFFFFFFFFFFFFFFFFFFFFFFFFFFFFF,,::
@FS10000125:27:BPA73017-1634:1:1101:2660:1660 2:N:0:1
CAAGATTTGAGCGTACTCGACGAAGTTAGCTGGGGGGGGGGGGGGGAA
+
FFFFFFFFFFFFFFFFFFFFFFFFFFFFFFFFFFFFFFFFFFFFF::F
@FS10000125:27:BPA73017-1634:1:1101:2730:1660 2:N:0:1
TTCCTGTTGAGCGTACTCGACGAAGTTGGTGGGGGGGGGGGGGGGGGA
+
FFFFFFFFFFFFFFFFFFFFFFFFFFFFFFFFFFFFFFFFFFFFFF,F
@FS10000125:27:BPA73017-1634:1:1101:2850:1660 2:N:0:1
ACATGCTTGAGCGTACTCGACGAAGTTGGCTGGGGGGGGGGGGGGGAA
+
FFFFFFFFFFFFFFFFFFFFFFFFFFFFFFFFFFFFFFFFFFFFF:FF
@FS10000125:27:BPA73017-1634:1:1101:2990:1660 2:N:0:1
AAGGGATTGAGCGTACTCGACGAAGTTACAGGGGGGGGGGGGGGGAAA
+
FFFFFFFFFFFFFFFFFFFFFFFFFFFFFFFFFFFFFFFFFFFF,F,,
@FS10000125:27:BPA73017-1634:1:1101:3210:1660 2:N:0:1
TTATCATTGAGCGTACTCGACGAAGTTCTAAGGGGGGGGGGGGGGGAA
+
:FFFFFFFFFFFFFFFFFFFFFFFFFFFFFFFFFFFFFFFFFFFF:FF
@FS10000125:27:BPA73017-1634:1:1101:3340:1660 2:N:0:1
TTAAGTTTGAGCGTACTCGACGAAGTTAGATGGGGGGGGGGGGGGGAA
+
F,FFFFFFFFFFFFFFFFFFFFFFFFFFFFFFFFFFFFFFFFF:F:,,
@FS10000125:27:BPA73017-1634:1:1101:5820:1660 2:N:0:1
GTGTTTTTGAGCGTACTCGACGAAGTTGGGAGGGGGGGGGGGGGGGGG
+
,,FF:FFFFFFFFFFFFFFFFFFFFFFFFFFFFFFFFFFFFFFFFFF:
@FS10000125:27:BPA73017-1634:1:1101:6290:1660 2:N:0:1
AACGGATTGAGCGTACTCGACGAAGTTTGTAGGGGGGGGGGGGGGGGG
+
::FFFFFFFFFFFFFFFFFFFFFFFFFFFFFFFFFFFFFFFFFFFFF:
@FS10000125:27:BPA73017-1634:1:1101:6490:1660 2:N:0:1
TTGGGGGGGGGGGGGGGGGGGGGGGGGGGGGGGGGGGGGGGGGGGGGG
+
,,FFFFFFFFFFFFFFFFFFFFFFFFFFFFFFFFFFFFFFFFFFFFF:
@FS10000125:27:BPA73017-1634:1:1101:6720:1660 2:N:0:1
ATAAGTTTGAGCGTACTCGACGAGGTTATATGGGGGGGGGGGGGGGGA
+
,,FFFFFFFFFFFFFFFFFFFFFFFFFFFFFFFFFFFFFFF:FFFFF,
@FS10000125:27:BPA73017-1634:1:1101:6960:1660 2:N:0:1
TTCGGCTTGAGCGTACTCGACGAAGTTAGATGGGGGGGGGGGGGGGAA
+
FFFFFFFFFFFFFFFFFFFFFFFFFFFFFFFFFFFFFFFFFFFF,:F,
@FS10000125:27:BPA73017-1634:1:1101:7640:1660 2:N:0:1
GTATTATTGAGCGTACTCGACAGGGGGGGGGGGGGGGAGATCGAAAAA
+
,FFFFFFFFFFFFFFFFFFFFFFFFFFFFFFFFFFF:,,,F:F:FFFF
@FS10000125:27:BPA73017-1634:1:1101:8600:1660 2:N:0:1
TGACGATTGAGCGTACTCGACGAAGTTGGCGGGGGGGGGGGGGGAAAT
+
,:FFFFFFFFFFFFFFFFFFFFFFFFFFFFFFFFFFFFFFFFF,FF:F
@FS10000125:27:BPA73017-1634:1:1101:9780:1660 2:N:0:1
ACCTTGTTGAGCGTACTCGACGAAGTTCATTTGGGGGGGGGGGGGGGA
+
:FFFFFFFFFFFFFFFFFFFFFFFFFFFFFFFFFFFFFFFFFFFFFF,
@FS10000125:27:BPA73017-1634:1:1101:9820:1660 2:N:0:1
TTAGGCTTGAGCGTACTCGACGAAGTTACCAGGGGAGGGGGGGGGGGG
+
FFFFFFFFFFFFFFFFFFFFFFFFFFFFFFFFFFFFFFFFFFFFFFFF
@FS10000125:27:BPA73017-1634:1:1101:9900:1660 2:N:0:1
TTACTCTTGAGCGTACTCGACGAAGTTCTCAGGGGGGGGGGGGGGGAA
+
FFFFFFFFFFFFFFFFFFFFFFFFFFFFFFFFFFFFFFFFFFFFFFFF
@FS10000125:27:BPA73017-1634:1:1101:10460:1660 2:N:0:1
CTAGTTTTGAGCGTACTCGACGAAGTTCAGAGGGGGGGGGGGGGGAAA
+
,F,F,FFFFFFFFFFFFFFFFFFF,FF,FFFFFFFFFFFFFFFF,,F,
@FS10000125:27:BPA73017-1634:1:1101:10570:1660 2:N:0:1
ATTAATTTGAGCGTACTCGACGAAGTTGCTGGGGGGGGGGGGGGGAAA
+
FFFFFFFFFFFFFFFFFFFFFFFFFFFFFFFFFFFFFFFFFFF:,:,,
@FS10000125:27:BPA73017-1634:1:1101:12340:1660 2:N:0:1
ATGATATTGAGCGTACTCGACGAAGTTGGGGGGGGGGGGGGAAATTCG
+
FFFFFFFFFFFFFFFFFFFFFFFFFFFFFFFFFFFFFFFFF,F,,,:F
@FS10000125:27:BPA73017-1634:1:1101:12900:1660 2:N:0:1
TTTTTTTTGAGCGTACTCGACGAAGGGGGGGGGGGGGGGAGATCGGAA
+
FFFFFFFFFFFFFFFFFFFFFFFFFFFFFFFFFFFFFFF,,FFF,FF:
@FS10000125:27:BPA73017-1634:1:1101:12990:1660 2:N:0:1
TTGCTATTGAGCGTACTCGACGAAGTTCTTAGGGGGGGGGGGGGGGGA
+
F,FFFFFFFFFFFFFFFFFFFFFFFFFFFFFFFFFFFFFFFFFFFF:F
@FS10000125:27:BPA73017-1634:1:1101:14310:1660 2:N:0:1
TTAAGATTGAGCGTACTCGACGAAGTTGAGGGGGGGGGGGGGGGGGAA
+
F,F:FFFFFFFFFFFFFFFFFFFFFFFFFFFFFFFFFFFFFFFF:,:F
@FS10000125:27:BPA73017-1634:1:1101:15210:1660 2:N:0:1
ACTATCTTGAGCGTACTCGACGAAGTTTGAAGGGGGGGGGGGGGGGGA
+
FFFFFFFFFFFFFFFFFFFFFFFFFFFFFFFFFFFFFFFFFFFFFF,F
@FS10000125:27:BPA73017-1634:1:1101:15750:1660 2:N:0:1
CGTATATTGAGCGTACTCGACGAAGTTTTAGGGGGGGGGGGGGGGGAA
+
,,FFFFFFFFFFFFFFFFFFFFFFFFFFFFFFFFFFFFFFFFFF,:FF
@FS10000125:27:BPA73017-1634:1:1101:15830:1660 2:N:0:1
CTTTGGTTGAGCGTACTCGACGAAGTTCTAGGGGGGGGGGGGGGGGGA
+
F,FFFFFFFFFFFFFFFFFFFFFFFFFFFFFFFFFFFFFFFFF:F,,F
@FS10000125:27:BPA73017-1634:1:1101:15900:1660 2:N:0:1
CTTCTATTGAGCGTACTCGACGAAGTTGGCCGGGGGGGGGGGGGGGGA
+
FF,F:FFFFFFFFFFFFFFFFFFFFFFFFFFFFFFFFFFFF,F,:,:F
@FS10000125:27:BPA73017-1634:1:1101:16360:1660 2:N:0:1
TAATAGTTGAGCGTACTCGACGAAGTTCACGGGGGGGGGGGGGGGAAA
+
,:FFFFFFFFFFFFFFFFFFFFFFFFFFFFFFFFFFFFFFFFFF,FF,
@FS10000125:27:BPA73017-1634:1:1101:2030:1670 2:N:0:1
ACATGTTTGAGCGTACTCGACGAAGTTGCGTGGGGGGGGGGGGGGGAA
+
F,FFFFFFFFFFFFFFFFFFFFFFFFFFFFFFFFFFFFFFFFFFF,FF
@FS10000125:27:BPA73017-1634:1:1101:2780:1670 2:N:0:1
ATTCCATTGAGCGTACTCGACGAAGTTGTGTGGGGGGGGGGGGGGGAA
+
FFFFFFFFFFFFFFFFFFFFFFFFFFFFFFFFFFFFFFFFFFFFFFFF
@FS10000125:27:BPA73017-1634:1:1101:3430:1670 2:N:0:1
CACATCTTGAGCGTACTCGACGAAGTTGACTGGGGGGGGGGGGGGGAA
+
FFFFFFFFFFFFFFFFFFFFFFFFFFFFFFFFFFFFFFFFFFFFF,:F
@FS10000125:27:BPA73017-1634:1:1101:3680:1670 2:N:0:1
TTCAGATTGAGCGTACTCGACGAAGTTCCATGGGGGGGGGGGGGGGGG
+
F:FFFFFFFFFFFFFFFFFFFFFFFFFFFFFFFFFFFFFFFFFF:,F:
@FS10000125:27:BPA73017-1634:1:1101:4160:1670 2:N:0:1
CATTAGTTGAGCGTACTCGACGAAGTTTCCAGGGGGGGGGGGGGGGAA
+
FFFFFFFFFFFFFFFFFFFFFFFFFFFFFFFFFFFFFFFFFFFFF,:F
@FS10000125:27:BPA73017-1634:1:1101:5040:1670 2:N:0:1
CAACGGTTGAGCGTACTCGACGAAGTTCATTGGGGGGGGGGGGGGGAA
+
F:,F,FFFFFFFFFFFFFFFFFFFFFFFFFFFFFFFFFFFFFFFF,FF
@FS10000125:27:BPA73017-1634:1:1101:5220:1670 2:N:0:1
CCATCCTTGAGCGTACTCGACGAAGTTGCTTGGGGGGGGGGGGGGGGG
+
FFFFFFFFFFFFFFFFFFFFFFFFFFFFFFFFFFFFFFFFFFF:FF:F
@FS10000125:27:BPA73017-1634:1:1101:5250:1670 2:N:0:1
CCTATCTTGAGCGTACTCGACGAAGTTTAGTGGGGGGGGGGGGGGGGA
+
FFFFFFFFFFFFFFFFFFFFFFFFFFFFFFFFFFFFFFFFFFFFFF:F
@FS10000125:27:BPA73017-1634:1:1101:6280:1670 2:N:0:1
TAAGACTTGAGCGTACTCGACGAAGTTGCAAGGGGGGGGGGGGGGGGA
+
FFFFFFFFFFFFFFFFFFFFFFFFFFFFFFFFFFFFFFFFFFFFFFFF
@FS10000125:27:BPA73017-1634:1:1101:6430:1670 2:N:0:1
ATACTTTTGAGCGTACTCGACGAAGTTGCAGGGGGGGGGGGGGGGAAT
+
FFFFFFFFFFFFFFFFFFFFFFFFFFFFFFFFFFFFFFFFFFFF,F,,
@FS10000125:27:BPA73017-1634:1:1101:7500:1670 2:N:0:1
GTAGCGTTGAGCGTACTCGACGAAGTTCGAAGGGGGGGGGGGGGGGGG
+
,,FFFFFFFFFFFFFFFFFFFFFFFFFFFFFFFFFFFFFFFFFFFFF,
@FS10000125:27:BPA73017-1634:1:1101:8180:1670 2:N:0:1
TCTTACTTGAGCGTACTCGACGAGGTTGCCGGGGGGGGGGGGGGGAGA
+
FFFFFFFFFFFFFFFFFFFFFFFFFFFFFFFFFFFFFFFFFFFFF:,:
@FS10000125:27:BPA73017-1634:1:1101:10250:1670 2:N:0:1
ATTTCATTGAGCGTACTCGACGAAGTTTGCTGGGGGGGGGGGGGGGAA
+
F,FFFFFFFFFFFFFFFFFFFFFFFFFFFFFFFFFFFFFFFFFFF,FF
@FS10000125:27:BPA73017-1634:1:1101:11860:1670 2:N:0:1
ATAAGATTGAGCGTACTCGACGAAGTTAGCGGGGGGGGGGGGGGGAAA
+
F,FFFFFFFFFFFFFFFFFFFFFFFFFFFFFFFFFFFFFFFFFF:FF,
@FS10000125:27:BPA73017-1634:1:1101:11890:1670 2:N:0:1
TTGATGTTGAGCGTACTCGACGAGGTTGCCTGGGGGGGGGGGGGGGAA
+
,FFFFFFFFFFFFFFFFFFFFFFFFFFFFFFFFFFFFFFFFFFFF,FF
@FS10000125:27:BPA73017-1634:1:1101:12420:1670 2:N:0:1
ATCTCTTTGAGCGTACTCGACGAAGTTGGTGGGGGGGGGGGGGGGGGA
+
FFFFFFFFFFFFFFFFFFFFFFFFFFFFFFFFFFFFFFFFFFFFFFFF
@FS10000125:27:BPA73017-1634:1:1101:13430:1670 2:N:0:1
TTTATCTTGAGCGTACTCGACGAAGTTGTGGGGGGGGGGGGGGGAAAT
+
F,FFFFFFFFFFFFFFFFFFFFFFFFFFFFFFFFFFFFFFFFF,F,,F
@FS10000125:27:BPA73017-1634:1:1101:13960:1670 2:N:0:1
CTATTTTTGAGCGTACTCGACGAAGTTTGATGGGGGGGGGGGGGGGAA
+
FFFFFFFFFFFFFFFFFFFFFFFFFFFFFFFFFFFFFFFFFFFFF,FF
@FS10000125:27:BPA73017-1634:1:1101:13980:1670 2:N:0:1
CTTCTCTTGAGCGTACTCGACGAAGGGGGGGGGGGGGGGAAATCGGAA
+
F,FFFFFFFFFFFFFFFFFFFFFFFFFFFFFFFFFFFFFF,,F,,,F:
@FS10000125:27:BPA73017-1634:1:1101:14780:1670 2:N:0:1
TAAATGTTGAGCGTACTCGACGAAGTTGGATGGGGGGGGGGGGGGGGA
+
FFFFFFFFFFFFFFFFFFFFFFFFFFFFFFFFFFFFFFFFFFFFFF:F
@FS10000125:27:BPA73017-1634:1:1101:15600:1670 2:N:0:1
TTGATCTTGAGCGTACTCGACGAAGTTCTTTGGGGGGGGGGGGGGGGA
+
,,FFFFFFFFFFFFFFFFFFFFFFFFFFFFFFFFFFFFFFFFFF,FF,
@FS10000125:27:BPA73017-1634:1:1101:16330:1670 2:N:0:1
AAGGTATTGAGCGTACTCGACGAAGTTTGGAGGGGGGGGGGGGGGGAA
+
,FFFFFFFFFFFFFFFFFFFFFFFFFFFFFFFFFFFFFFFFFF,:,FF
@FS10000125:27:BPA73017-1634:1:1101:1410:1680 2:N:0:1
TTTAATTTGAGCGTACTCGACGAAGTTACTGGGGGGGGGGGGGGGAAA
+
FFFFFFFFFFFFFFFFFFFFFFFFFFFFFFFFFFFFFFFFFFFFFFFF
@FS10000125:27:BPA73017-1634:1:1101:1670:1680 2:N:0:1
AAACTATTGAGCGTACTCGACGAAGTTGGATGGGGGGGGGGGGGGGAA
+
FFFFFFFFFFFFFFFFFFFFFFFFFFFFFFFFFFFFFFFFFFFFFF:F
@FS10000125:27:BPA73017-1634:1:1101:1930:1680 2:N:0:1
CTTCACTTGAGCGTACTCGACGAAGTTCTGCGGGGGGGGGGGGGGGAA
+
F,FFFFFFFFFFFFFFFFFFFFFFFFFFFFFFFFFFFFFFFFFFF:FF
@FS10000125:27:BPA73017-1634:1:1101:2950:1680 2:N:0:1
ACACTATTGAGCGTACTCGACGAAGTTGGACGGGGGGGGGGGGGGGGA
+
FFFFFFFFFFFFFFFFFFFFFFFFFFFFFFFFFFFFFFFFFFFF:,,,
@FS10000125:27:BPA73017-1634:1:1101:3180:1680 2:N:0:1
AAATTGTTGAGCGTACTCGACGAAGTTAGCAGGGGGGGGGGGGAAGTG
+
,:F,FFFFFFFFFFFFFFFFFFFFFFF,F,,FFFFFFFFFFF,,,,,,
@FS10000125:27:BPA73017-1634:1:1101:3400:1680 2:N:0:1
CCGAGATTGAGCGTACTCGACGAAGTTGCGTGGGGGGGGGGGGGGGAA
+
FFFFFFFFFFFFFFFFFFFFFFFFFFFFFFFFFFFFFFFFFFFFF,FF
@FS10000125:27:BPA73017-1634:1:1101:4340:1680 2:N:0:1
CCGGAGTTGAGCGTACTCGACGAAGTTCAGGGGGGGGGGGGGGAGAGT
+
FFFFFFFFFFFFFFFFFFFFFFFFFFFFFFFFFFFFFFFFFFF,,F,,
@FS10000125:27:BPA73017-1634:1:1101:4400:1680 2:N:0:1
TCTAGATTGAGCGTACTCGACGAAGTTGCCAGGGGGGGGGGGGGGGAA
+
FFFFFFFFFFFFFFFFFFFFFFFFFFFFFFFFFFFFFFFFFFFFFFFF
@FS10000125:27:BPA73017-1634:1:1101:4720:1680 2:N:0:1
TTCATATTGAGCGTACTCGACGAAGTTGCGAGGGGGGGGGGGGGGGAA
+
FFFFFFFFFFFFFFFFFFFFFFFFFFFFFFFFFFFFFFFFFFFFF,FF
@FS10000125:27:BPA73017-1634:1:1101:5300:1680 2:N:0:1
TAAGATTTGAGCGTACTCGACGAAGTTCAACGGGGGGGGGGGGGGGGA
+
FFFFFFFFFFFFFFFFFFFFFFFFFFFFFFFFFFFFFFFFFFFFFFFF
@FS10000125:27:BPA73017-1634:1:1101:6680:1680 2:N:0:1
CTAAAATTGAGCGTACTCGACGAAGTTATAGGGGGGGGGGGGGGGGGG
+
F:FFFFFFFFFFFFFFFFFFFFFFFFFFFFFFFFFFFFFFFF,,:,:,
@FS10000125:27:BPA73017-1634:1:1101:7390:1680 2:N:0:1
ATCATTTTGAGCGTACTCTACGAAGTTGCTAGGGGGAGGGGGGGGGGG
+
FFFFFFFFFFFFFFFFFFFFFFFFFFFFFFFFFFFFFFFFFFFFFFF:
@FS10000125:27:BPA73017-1634:1:1101:8020:1680 2:N:0:1
TCCGGATTGAGCGTACTCGACGAAGTTGATAGGGGGGGGGGGGGGGAA
+
FFFFFFFFFFFFFFFFFFFFFFFFFFFFFFFFFFFFFFFFFFFFFF:F
@FS10000125:27:BPA73017-1634:1:1101:8060:1680 2:N:0:1
TCACAATTGAGCGTACTCGACGAAGTTAATGGGGGGGGGGGGGGGGAA
+
,FFFFFFFFFFFFFFFFFFFFFFFFFFFFFFFFFFFFFFFFFFFFF:F
@FS10000125:27:BPA73017-1634:1:1101:8170:1680 2:N:0:1
TTCGTCTTGAGCGTACTCGACGAAGTGGGGGGGGGGGGGGGAAATCGA
+
,FFFFFFFFFFFFFFFFFFFFFFFFFFFFFFFFFFFFFFFFF:,FF,,
@FS10000125:27:BPA73017-1634:1:1101:9540:1680 2:N:0:1
TTCAGTTTGAGCGTACTCGACGAAGTTGTTGGGGGGGGGGGGGGGGGG
+
FFFFFFFFFFFFFFFFFFFFFFFFFFFFFFFFFFFFFFFFFFFFFFFF
@FS10000125:27:BPA73017-1634:1:1101:9570:1680 2:N:0:1
TTCAACTTGAGCGTACTCGACGAAGTTTGTTGGGGGGGGGGGGGGGAA
+
,F:F,FFFFFFFFFFFFFFFFFFFFFFF:FFFFFFFFFFFFFFFF,FF
@FS10000125:27:BPA73017-1634:1:1101:9600:1680 2:N:0:1
TATGGTTTGAGCGTACTCGACGAAGTTTCGTGGGGGGGGGGGGGGGAA
+
FFFFFFFFFFFFFFFFFFFFFFFFFFFFFFFFFFFFFFFFFFFFF,FF
@FS10000125:27:BPA73017-1634:1:1101:10270:1680 2:N:0:1
TTTTCTTTGAGCGTACTCGACGAAGTTGTTAGGGGGGGGGGGGGGGGA
+
,FFFF:FFFFFFFFFFFFFFFFFFFFF,FFF:FFFFFFFFFFFF:::F
@FS10000125:27:BPA73017-1634:1:1101:10300:1680 2:N:0:1
TTTGTGTTGAGCGTACTCGACGAAGTTAGGGGGGGGGGGGGGGGGGAA
+
FFFFFFFFFFFFFFFFFFFFFFFFFFFFFFFFFFFFFF:F:F,FF,F,
@FS10000125:27:BPA73017-1634:1:1101:11940:1680 2:N:0:1
TCGGCTTTGAGCGTACTCGACGAAGTTGCGTGGGGGGGGGGGGGGAAA
+
FFFFFFFFFFFFFFFFFFFFFFFFFFFFFFFFFFFFFFFFFFFF::F:
@FS10000125:27:BPA73017-1634:1:1101:12160:1680 2:N:0:1
TTTTTTTTGAGCGTACTCGACGAAGTTGACTGGGGGGGGGGGGGGGAA
+
,FFFFFFFFFFFFFFFFFFFFFFFFFFFFFFFFFFFFFFFFFFFF,FF
@FS10000125:27:BPA73017-1634:1:1101:12890:1680 2:N:0:1
ACACACTTGAGCGTACTCGACGAAGTTGGGGGGGGGGGGGGGGAAGTC
+
FFFFFFFFFFFFFFFFFFFFFFFFFFFFFFFFFFFFFFFFFF,FF,F,
@FS10000125:27:BPA73017-1634:1:1101:13450:1680 2:N:0:1
AAACATTTGAGCGTACTCGACGAAGTTGGGTGGGGGGGGGGGGGGAAA
+
FFFFFFFFFFFFFFFFFFFFFFFFFFFFFFFFFFFFFFFFFFFF:FF,
@FS10000125:27:BPA73017-1634:1:1101:14420:1680 2:N:0:1
CCTGACTTGAGCGTACTCGACGAAGTTCGACCGGGGTGGGGGGGGGGG
+
FFFFFFFFFFFFFFFFFFFFFFFFFFFFFFFFFFFFFFFFFFFFF,FF
@FS10000125:27:BPA73017-1634:1:1101:14440:1680 2:N:0:1
TTATAATTGAGCGTACTCGACGAAGTTTTGCGGGGGGGGGGGGGGAAA
+
,,FFFFFFFFFFFFFFFFFFFFFFFFFFFFFFFFFFFFFFFFFF::FF
@FS10000125:27:BPA73017-1634:1:1101:14600:1680 2:N:0:1
TCAAGATTGAGCGTACTCGACGAAGTTGTGCGGGGGGGGGGGGGGGGA
+
,FFFFFFFFFFFFFFFFFFFFFFFFFFFFFFFFFFFFFFFFFFFFF:F
@FS10000125:27:BPA73017-1634:1:1101:14700:1680 2:N:0:1
AATAAATTGAGCGTACTCGACGAAGGGGGGGGGGGGGGGGGGAAGTTG
+
,FFFFFFFFFFFFFFFFFFFFFFFFFFFFFFFFFFFFFFFF,,,,F,,
@FS10000125:27:BPA73017-1634:1:1101:15010:1680 2:N:0:1
CTTCTCTTGAGCGTACTCGACGAAGGGGGGGGGGGGGGGGAATTCGGA
+
F,FFFFFFFFFFFFFFFFFFFFFFFFFFFFFFFFFFFFF::,,F,,,:
@FS10000125:27:BPA73017-1634:1:1101:15150:1680 2:N:0:1
TTTGTATTGAGCGTACTCGACGAAGTTTTAGGGGGGGGGGGGGGGGAA
+
F,FFFFFFFFFFFFFFFFFFFFFFFFFFFFFFFFFFFFFFFFFFFF,F
@FS10000125:27:BPA73017-1634:1:1101:15530:1680 2:N:0:1
ATATACTTGAGCGTACTCGACGAAGTTCATGGGGGGGGGGGGGGGAAA
+
FFFFFFFFFFFFFFFFFFFFFFFFFFFFFFFFFFFFFFFFFFFF,,,:
@FS10000125:27:BPA73017-1634:1:1101:15540:1680 2:N:0:1
TAAGGATTGAGCGTACTCGACGAAGTTGATGGGGGGGGGGGGGGGGGA
+
,FFFFFFFFFFFFFFFFFFFFFFFFFFFFFFFFFFFFFFFFFFFFFF:
@FS10000125:27:BPA73017-1634:1:1101:1680:1690 2:N:0:1
TCCAGGTTGAGCGTACTCGACGAAGGGGGGGGGGGGGGGGAATTCGAA
+
,FFFFFFFFFFFFFFFFFFFFFFFFFFFFFFFFFFFFFF:F,,F,,,:
@FS10000125:27:BPA73017-1634:1:1101:2230:1690 2:N:0:1
TTTTTTTTGAGCGTACTCGACGAAGTTAATGGGGGGGGGGGGGGGAAA
+
F:FFFFFFFFFFFFFFFFFFFFFFFFFFFFFFFFFFFFFFFFFF,FF,
@FS10000125:27:BPA73017-1634:1:1101:2790:1690 2:N:0:1
CTTTAATTGAGCGTACTCGACGAAGTTGGGTGGGGGGGGGGGGGGGAA
+
FFFFFFFFFFFFFFFFFFFFFFFFFFFFFFFFFFFFFFFFFFFF::F:
@FS10000125:27:BPA73017-1634:1:1101:3090:1690 2:N:0:1
TCGCATTTGAGCGTACTTGACGAAGTTTTGCGGGGGGGGGGGGGGGAA
+
FFFFFFFFFFFFFFFFF:FFFFFFFFFFFFFFFFFFFFFFFFFFFFFF
@FS10000125:27:BPA73017-1634:1:1101:3190:1690 2:N:0:1
CCAAATTTGAGCGTACTCGACGAAGTTGCGAGGGGGGGGGGGGGGGAA
+
FFFFFFFFFFFFFFFFFFFFFFFFFFFFFFFFFFFFFFFFFFFFF:FF
@FS10000125:27:BPA73017-1634:1:1101:3320:1690 2:N:0:1
TTCTGTTTGAGCGTACTCGACGAAGTTGGGAGGGGGGGGGGGGGGGAA
+
FFFFFFFFFFFFFFFFFFFFFFFFFFFFFFFFFFFFFFFFFFFFF,:F
@FS10000125:27:BPA73017-1634:1:1101:3820:1690 2:N:0:1
CCCAACTTGAGCGTACTCGACGAAGTTCAGCGGGGGGGGGGGGGGGAA
+
FFFFFFFFFFFFFFFFFFFFFFFFFFFFFFFFFFFFFFFFFFFFFFFF
@FS10000125:27:BPA73017-1634:1:1101:4470:1690 2:N:0:1
CCGACGTTGAGCGTACTCGACGAAGTTTACGGGGGGGGGGGGGGGGGG
+
FFFFFFFFFFFFFFFFFFFFFFFFFFFFFFFFFFFFFFFFF:F,:,:F
@FS10000125:27:BPA73017-1634:1:1101:5280:1690 2:N:0:1
TTCAGTTTGAGCGTACTCGACGAAGTTCTAAAGGGGGGGGGGGGGGGA
+
:FF:,FFFFFFFFFFFFFFFFFFFFFFFF,FFFFFFFFFFFFFFFFF,
@FS10000125:27:BPA73017-1634:1:1101:5530:1690 2:N:0:1
TCATATTTGAGCGTACTCGACGAAGTTACCGAGGGGGGGGGGGGGGGA
+
:FF,FFFFFFFFFFFFFFFFFFFFFFFFFFFFFFFFFFFFFFFF:FFF
@FS10000125:27:BPA73017-1634:1:1101:5760:1690 2:N:0:1
ATTGGTTTGAGCGTACTCGACGAAGTTACAAGGGGGGGGGGGGGGGAA
+
FFFFFFFFFFFFFFFFFFFFFFFFFFFFFFFFFFFFFFFFFFFFFFFF
@FS10000125:27:BPA73017-1634:1:1101:5920:1690 2:N:0:1
AGGAATTTGAGCGTACTCGACGAAGTTAGTGGGGGGGGGGGGGGGGAA
+
F:FFFFFFFFFFFFFFFFFFFFFFFFFFFFFFFFFFFFFFFFFFF:FF
@FS10000125:27:BPA73017-1634:1:1101:6900:1690 2:N:0:1
TTGGTATTGAGCGTACTCGACGAAGTTGATAGGGGGGGGGGGGGGGGA
+
FFFFFFFFFFFFFFFFFFFFFFFFFFFFFFFFFFFFFFFFFFFFFF,F
@FS10000125:27:BPA73017-1634:1:1101:7840:1690 2:N:0:1
CTTGTCTTGAGCGTACTCGACGAAGTTCCTGGGGGGGGGGGGGGGAAA
+
FFFFFFFFFFFFFFFFFFFFFFFFFFFFFFFFFFFFFFFFFFFFFF,,
@FS10000125:27:BPA73017-1634:1:1101:8690:1690 2:N:0:1
TTCGAATTGAGCGTACTCGACGAAGTTCCATGGGGGGGGGGGGGGGGG
+
FFFFFFFFFFFFFFFFFFFFFFFFFFFFFFFFFFFFFFFFFFFFFFF,
@FS10000125:27:BPA73017-1634:1:1101:9880:1690 2:N:0:1
GATTCATTGAGCGTACTCGACGAAGTTTATGGGGGGGGGGGGGGGGGG
+
,FFFFFFFFFFFFFFFFFFFFFFFFFFFFFFFFFFFFFFFFFFFFFF:
@FS10000125:27:BPA73017-1634:1:1101:9990:1690 2:N:0:1
TATTTGTTGAGCGTACTCGACGAAGTTAAAGGGGGGGGGGGGGGGGAA
+
FFFFFFFFFFFFFFFFFFFFFFFFFFFFFFFFFFFFFFFFFFFFFF,F
@FS10000125:27:BPA73017-1634:1:1101:10080:1690 2:N:0:1
ACCATGTTGAGCGTACTCGACGAAGTTTTAAGGGGGGGGGGGGGTGGA
+
FFFFFFFFFFFFF,FFFFFFFFFFFFFFFFFFFFFFFFFFFFF:F,:,
@FS10000125:27:BPA73017-1634:1:1101:11420:1690 2:N:0:1
ATCACATTGAGCGTACTCGACGAAGTTGATTGGGGGGGGGGGGGGGAA
+
F,FFFFFFFFFFFFFFFFFFFFFFFFFFFFFFFFFFFFFFFFFFF,FF
@FS10000125:27:BPA73017-1634:1:1101:12670:1690 2:N:0:1
ATATACTTGAGCGTACTCGACGAAGTTCAGCGGGGGGGGGGGGGGGAA
+
FFFFFFFFFFFFFFFFFFFFFFFFFFFFFFFFFFFFFFFFFFFFFFFF
@FS10000125:27:BPA73017-1634:1:1101:12680:1690 2:N:0:1
ATATCATTGAGCGTACTCGACGAAGGGGGGGGGGGGGGGAGATTGGAA
+
,:,::FFFFFFFFFFFFFFFFFFFF,:,FF,,F,F,F:F,,F,,,,FF
@FS10000125:27:BPA73017-1634:1:1101:12770:1690 2:N:0:1
GTACAATTGAGCGTACTCGACGAAGTTTAAAGGGGGGGGGGGGGGGAA
+
,,FFFFFFFFFFFFFFFFFFFFFFFFFFFFFFFFFFFFFFFFFFF:::
@FS10000125:27:BPA73017-1634:1:1101:12880:1690 2:N:0:1
TCTTTATTGAGCGTACTCGACGAAGTTGCGAGGGGGGGGGGGGGGGGA
+
,FFFFFFFFFFFFFFFFFFFFFFFFFFFFFFFFFFFFFFFFFFFFFF,
@FS10000125:27:BPA73017-1634:1:1101:12950:1690 2:N:0:1
TATATTTTGAGCGTACTCGACGAAGTTACACGGGGGGGGGGGGGGGGA
+
FFFFFFFFFFFFFFFFFFFFFFFFFFFFFFFFFFFFFFFFFFFFFF,F
@FS10000125:27:BPA73017-1634:1:1101:13230:1690 2:N:0:1
ACCGTGTTGAGCGTACTCGACGAAGTTGGCAGGGGGGGGGGGGGGGAA
+
FFFFFFFFFFFFFFFFFFFFFFFFFFFFFFFFFFFFFFFFFFFFF:FF
@FS10000125:27:BPA73017-1634:1:1101:13600:1690 2:N:0:1
TTTAGTTTGAGCGTACTCGACGAAGTTCGCAGGGGGGGGGGGGGGGAA
+
:FFFF:FFFFFFFFFFFFFFFFFFFFFFFF:,FFFFFFFFFFFFFFFF
@FS10000125:27:BPA73017-1634:1:1101:14170:1690 2:N:0:1
TTTGATTTGAGCGTACTCGACGAAGTTACTAGGGGGGGGGGGGGGGAA
+
FF,,FFFFFFFFFFFFFFFFFFFFFFFFFF,FFFFFFFFFFFFFFF,F
@FS10000125:27:BPA73017-1634:1:1101:14500:1690 2:N:0:1
ATCGGTTTGAGCGTACTCGACGAAGTTCAGTGGGGGGGGGGGGGGGGA
+
,FFFFFFFFFFFFFFFFFFFFFFFFFFFFFFFFFFFFFFFFFFFFFF:
@FS10000125:27:BPA73017-1634:1:1101:15070:1690 2:N:0:1
TCCTTCTTGAGCGTACTCGACGAAAGGGGGGGGGGGGGGGAAATCTGA
+
F,F,,,FFFFFFFFFFFFFFFFFFF:,F,,,FFFFFFFF:,,,F,,,,
@FS10000125:27:BPA73017-1634:1:1101:15210:1690 2:N:0:1
TACTACTTGAGCGTACTCGACGAAGTTAGCTGGGGGGGGGGGGGGGAA
+
FFF:FFFFFFFFFFFFFFFFFFFFFFFFFFFFFFFFFFFFFFFFFFFF
@FS10000125:27:BPA73017-1634:1:1101:16080:1690 2:N:0:1
CTTAGATTGAGCGTACTCGACGAAGTTTGTAGGGGGGGGGGGGGGGGA
+
FFFFFFFFFFFFFFFFFFFFFFFFFFFFFFFFFFFFFFFFFFFFFFF,
@FS10000125:27:BPA73017-1634:1:1101:16130:1690 2:N:0:1
GGTGTCTTGAGCGTACTCGACGAAGTTCCCGGGGGGGGGGGGGGGGAA
+
,:,F::F::,,F:F,,::F,,F,:::F,:F:FFFFFFFFFF:FF,:,,
@FS10000125:27:BPA73017-1634:1:1101:1610:1700 2:N:0:1
TTCTTGTTGAGCGTACTCGACGAAGTTGATGGGGGGGGGGGGGGGAAA
+
,FFFFFFFFFFFFFFFFFFFFFFFFFFFFFFFFFFFFFFFFFFF:F:,
@FS10000125:27:BPA73017-1634:1:1101:2190:1700 2:N:0:1
AATCATATTAACCTTTCTCATCAAAAGATAAGGGGGGGGGGAGATCGA
+
F::FF,,FF,F:F,:F::F,FF,FF,,,,,,FFFFFFFFFFF,FF,,F
@FS10000125:27:BPA73017-1634:1:1101:3220:1700 2:N:0:1
TCTCACTTGAGCGTACTCGACGAAGTTATTGGGAGGGGGGGGGGGGGG
+
FFFFFFFFFFFFFFFFFFFFFFFFFFFFFFFFFFFFFFFFFFFFFFF:
@FS10000125:27:BPA73017-1634:1:1101:3370:1700 2:N:0:1
TTCCGGTTGAGCGTACTCGACGAAGTTCAGAGGGGGGGGGGGGGGGGA
+
,:FFFFFFFFFFFFFFFFFFFFFFFFFFFFFFFFFFFFFFFFFFFF,F
@FS10000125:27:BPA73017-1634:1:1101:3460:1700 2:N:0:1
CAAACGTTGAGCGTACTCGACGAAGTTTACAGGGGGGGGGGGGGGGAA
+
FFFFFFFFFFFFFFFFFFFFFFFFFFFFFFFFFFFFFFFFFFFFFF,F
@FS10000125:27:BPA73017-1634:1:1101:4250:1700 2:N:0:1
TACGTTTTGAGCGTACTCGACGAAGTTCTGCGGGGGGGGGGGGGGGGA
+
FFFFFFFFFFFFFFFFFFFFFFFFFFFFFFFFFFFFFFFFFFFFFFFF
@FS10000125:27:BPA73017-1634:1:1101:4800:1700 2:N:0:1
ATAGATTTGAGCGTACTCGACGAAGTTGCGTGGGGGGGGGGGGGGGGG
+
FFFFFFFFFFFFFFFFFFFFFFFFFFFFFFFFFFFFFFFFFFFFFFF:
@FS10000125:27:BPA73017-1634:1:1101:5160:1700 2:N:0:1
TTAATCTTGAGCGTACTCGACGAAGTTAGCTGGGGGGGGGGGGGGGAA
+
FFFFFFFFFFFFFFFFFFFFFFFFFFFFFFFFFFFFFFFFFFFFF:FF
@FS10000125:27:BPA73017-1634:1:1101:5540:1700 2:N:0:1
CCGATCTTGAGCGTACTCGACGAAGTTGATGGGGGGGGGGGGGGGAGA
+
FF,,FFF,:,:F:F,FFF:FFFFF:FFFFFFF::F:FF:::,,F,:,F
@FS10000125:27:BPA73017-1634:1:1101:5800:1700 2:N:0:1
TAAGACTTGAGCGTACTCGACGAAGTTGGTGGGGGGGGGGGGGGGGAA
+
,:FFFFFFFFFFFFFFFFFFFFFFFFFFFFFFFFFFFFFFFFFFFF,F
@FS10000125:27:BPA73017-1634:1:1101:6120:1700 2:N:0:1
TTCCGATTGAGCGTACTCGACGAAGGGGGGGGGGGGGGGGAGATCGGA
+
,FFFFFFFFFFFFFFFFFFFFFFFFFFFFFFFFFFFFFFF:,:F:,,:
@FS10000125:27:BPA73017-1634:1:1101:6350:1700 2:N:0:1
ATCAATTTGAGCGTACTCGACGAAGTTAGGGGGGGGGGGGGGGGGAAT
+
FFFFFFFFFFFFFFFFFFFFFFFFFFFFFFFFFFFFFFFFFFF:,F,,
@FS10000125:27:BPA73017-1634:1:1101:7070:1700 2:N:0:1
TTCTTTTTGAGCGTACTCGACGAAGTTGACAGGGGGGGGGGGGGGGAA
+
FFFFFFFFFFFFFFFFFFFFFFFFFFFFFFFFFFFFFFFFFFFFF:FF
@FS10000125:27:BPA73017-1634:1:1101:7460:1700 2:N:0:1
TTCCATTTGAGCGTACTCGACGAAGGGGGGGGGGGGGGGAGATCGGAA
+
FFFFFFFFFFFFFFFFFFFFFFFFFFFFFFFFFFFFFFF:,FF:,FF,
@FS10000125:27:BPA73017-1634:1:1101:8670:1700 2:N:0:1
CCCTCTTTGAGCGTACTCGACGAAGTTGGCCGGGGGGGGGGGGGGGAA
+
FFFFFFFFFFFFFFFFFFFFFFFFFFFFFFFFFFFFFFFFFFFF::::
@FS10000125:27:BPA73017-1634:1:1101:9060:1700 2:N:0:1
CATGGATTGAGCGTACTCGACGAAGTTTCTTGGGGGGGGGGGGGGGGG
+
FFFFFFFFFFFFFFFFFFFFFFFFFFFFFFFFFFFFFFFFFFFFFFF:
@FS10000125:27:BPA73017-1634:1:1101:10350:1700 2:N:0:1
ATACTTTTGAGCGTACTCGACGAAGTTGACAGGGGGGGGGGGGGGAAA
+
,FFFFFFFFFFFFFFFFFFFFFFFFFFFFFFFFFFFFFFFFFFFFFF:
@FS10000125:27:BPA73017-1634:1:1101:11380:1700 2:N:0:1
CGGATATTGAGCGTACTCGACGAAGGGGGGGGGGGGGGGGAGGCCGAA
+
F,FFFFFFFFFFFFFFFFFFFFFFFFFFFFFFFFFFFFF:,,,,,:,,
@FS10000125:27:BPA73017-1634:1:1101:11900:1700 2:N:0:1
TTCGCTTTGAGCGTACTCGACGAAGTTTGAAGGGGGGGGGGGGGGGAA
+
FFFFFFFFFFFFFFFFFFFFFFFFFFFFFFFFFFFFFFFFFFFFFFF:
@FS10000125:27:BPA73017-1634:1:1101:11930:1700 2:N:0:1
TTTGTTTTGAGCGTACTCGACGAAGGGGGGGGGGGGGGGAATTCGGAA
+
FFFFFFFFFFFFFFFFFFFFFFFFFFFFFFFFFFFFFF:,,,F,,,F:
@FS10000125:27:BPA73017-1634:1:1101:12160:1700 2:N:0:1
TAGAATTTGAGCGTACTCGACGAAGTTCAATAGGGGGGGGGGGGGGGA
+
,FFFFFFFFFFFFFFFFFFFFFFFFFFFFFFFFFFFFFFFFF,:,,,F
@FS10000125:27:BPA73017-1634:1:1101:12530:1700 2:N:0:1
CATTATTTGAGCGTACTAAGGGGGGGGGGGGGGGAAATTGGAAAAGCG
+
FFFFFFFFFFFFFFFFFFFFFFFFFFFFFFFFF:,,,F,,:F:FF,,,
@FS10000125:27:BPA73017-1634:1:1101:12710:1700 2:N:0:1
CCTCTTTTGAGCGTACTCGACGAAGTTGGTCAGGGGGGGGGGGGGGAA
+
FFFFFFFFFFFFFFFFFFFFFFFFFFFFFFFFFFFFFFFFFFFF:,,:
@FS10000125:27:BPA73017-1634:1:1101:12850:1700 2:N:0:1
CTCGATTTGAGCGTACTCGACGAAGTTATACGGGGGGGGGGGGGGGAA
+
FFFFFFFFFFFFFFFFFFFFFFFFFFFFFFFFFFFFFFFFFFFFFFFF
@FS10000125:27:BPA73017-1634:1:1101:12940:1700 2:N:0:1
TCGTAATTGAGCGTACTCGACGAAGTTTGGGGGGGGGGGGGGGAAATC
+
FFFFFFFFFFFFFFFFFFFFFFFFFFFFFFFFFFFFFFFFFF:F:,F:
@FS10000125:27:BPA73017-1634:1:1101:14640:1700 2:N:0:1
AAATGATTGAGCGTACTCGACGAAGTTCGAGGGGGGGGGGGGGGGGGA
+
FFFFFFFFFFFFFFFFFFFFFFFFFFFFFFFFFFFFFFFFFFFFFF:F
@FS10000125:27:BPA73017-1634:1:1101:14650:1700 2:N:0:1
CCTTAATTGAGCGTACTCGACGAAGTTGTGGAGGGGGGGGGGGGGGGG
+
FFFFFFFFFFFFFFFFFFFFFFFFFFFFFFFFFFFFFFFFFFFFFF:F
@FS10000125:27:BPA73017-1634:1:1101:15050:1700 2:N:0:1
TCAAATTTGAGCGTACTCGACGAAGTTGGACTGGGGGGGGGGGGGGGA
+
FFFFFFFFFFFFFFFFFFFFFFFFFFFFFFFFFFFFFFFFFFFFFFFF
@FS10000125:27:BPA73017-1634:1:1101:15150:1700 2:N:0:1
ACTCAATTGAGCGTACTCGACGAAGTTAAAAGGGGGGGGGGGGGGGGG
+
FFFFFFFFFFFFFFFFFFFFFFFFFFFFFFFFFFFFFFFFFFFFFFFF
@FS10000125:27:BPA73017-1634:1:1101:15490:1700 2:N:0:1
CCAGTATTGAGCGTACTCGACGAAGTTGCGTGGGGGGGGGGGGGGGGA
+
FFFFFFFFFFFFFF:F:FF:FF::F:,FFFFFFFFFFFFFFFFFFFF,
@FS10000125:27:BPA73017-1634:1:1101:15790:1700 2:N:0:1
ATCCCCTTGAGCGTACTCGACGAAGTTGTTCGGGGGGGGGGGGGGGAA
+
:,FFFFFFFFFFFFFFFFFFFFFFFFFFFFFFFFFFFFFFFFFFFF,F
@FS10000125:27:BPA73017-1634:1:1101:16170:1700 2:N:0:1
TTCAGTTTGAGCGTACTCGACGAAGTTACATGGGGGGGGGGGGGGGGA
+
FFF:,:FFFFFFFFFFFFFFFFFFFFF:F:FFFFFFFFFFFFF:F,,:
@FS10000125:27:BPA73017-1634:1:1101:16350:1700 2:N:0:1
TTACTTTTGAGCGTACTCGACGAAGTTTTAGGGGGGGGGGAGGGGGAA
+
F,FFFFFFFFFFFFFFFFFFFFFFFFFFFFFFFFFFFFFFFFFFFFF:
@FS10000125:27:BPA73017-1634:1:1101:1850:1710 2:N:0:1
CGGAGCTTGAGCGTACTCGACGAAGTTTGCGGGGGGGGGGGGGGGAAA
+
FFFFFFFFFFFFFFFFFFFFFFFFFFFFFFFFFFFFFFFFFFFF:,,F
@FS10000125:27:BPA73017-1634:1:1101:1930:1710 2:N:0:1
TTTTTATTGAGCGTACTCGACGAAGTTCAGCGGGGGGGGGGGGGGGAA
+
F:FFFFFFFFFFFFFFFFFFFFFFFFFFFFFFFFFFFFFFFFFFFFFF
@FS10000125:27:BPA73017-1634:1:1101:2200:1710 2:N:0:1
TTTTATTTGAGCGTACTCGACGAAGTTGGCCGGGGGGGGGGGGGGGAA
+
F:FFFFFFFFFFFFFFFFFFFFFFFFFFFFFFFFFFFFFFFFFFFF,F
@FS10000125:27:BPA73017-1634:1:1101:2350:1710 2:N:0:1
TACATCTTGAGCGTACTCGACGAAGTTATTAGGGGGGGGGGGGGGGAA
+
FFFF:FFFFFFFFFFFFFFFFFFFFFFFFFFFFFFFFFFFFFFFF,FF
@FS10000125:27:BPA73017-1634:1:1101:2530:1710 2:N:0:1
CCTCACTTGAGCGTACTCGACGAAGTTGCCAGGGGGGGGGGGGGGGGA
+
FF,,:FFFFFFFFFFFFFFFFFFF,FFFFF:FFFFFFFFFFFFFFF,:
@FS10000125:27:BPA73017-1634:1:1101:2640:1710 2:N:0:1
TAATACTTGAGCGTACTCGACGAAAGGGGGGGGGGGGGGGAGATCGGA
+
FFFFFFFFFFFFFFFFFFFFFFFFFFFFFFFFFFFFFFFFF,,F,,,:
@FS10000125:27:BPA73017-1634:1:1101:3490:1710 2:N:0:1
CGTTCATTGAGCGTACTCGACGAAGTTCCGAGGGGGGGGGGGGGGGGA
+
FFFFFFFFFFFFFFFFFFFFFFFFFFFFFFFFFFFFFFFFFFF:FFF,
@FS10000125:27:BPA73017-1634:1:1101:3980:1710 2:N:0:1
TTGGCGTTGAGCGTACTCGACGAAGTTTTGTGGGGGGGGGGGGGGGAA
+
FFFFFFFFFFFFFFFFFFFFFFFFFFFFFFFFFFFFFFFFFFFFF,FF
@FS10000125:27:BPA73017-1634:1:1101:4850:1710 2:N:0:1
TTGTAATTGAGCGTACTCGACGAAGTTGCACGGGGGGGGGGGGGGGAA
+
,,FFFFFFFFFFFFFFFFFFFFFFFFFFFFFFFFFFFFFFFFFFFFFF
@FS10000125:27:BPA73017-1634:1:1101:5860:1710 2:N:0:1
TTACCATTGAGCGTACTCGACGAAGAGGGGGGGGGGGGGGGAAATTGG
+
,FFFFFFFFFFFFFFFFFFFFFFFFFFFFFFFFFFFFFFFF::,:,,:
@FS10000125:27:BPA73017-1634:1:1101:5910:1710 2:N:0:1
AACTCTTTGAGCGTACTCGACGAAGAGGGGGGGGGGGGGGGAAATTTG
+
FFFFFFFFFFFFFFFFFFFFFFFFFFFFFFFFFFFFFFFFF::::,,,
@FS10000125:27:BPA73017-1634:1:1101:6360:1710 2:N:0:1
TGGGCATTGAGCGTACTCGACGAAGGGGGGGGGGGGGGGAAATCGGAA
+
FFFFFFFFFFFFFFFFFFFFFFFFFFFFFFFFFFFFFFF:,:FF,,FF
@FS10000125:27:BPA73017-1634:1:1101:6540:1710 2:N:0:1
TTACGTTTGAGCGTACTCGACGAAGTTGTATGGGGGGGGGGGGGGGAA
+
FFFFFFFFFFFFFFFFFFFFFFFFFFFFFFFFFFFFFFFFFFF:F:F,
@FS10000125:27:BPA73017-1634:1:1101:6860:1710 2:N:0:1
AGATACTTGAGCGTACTCGACGAAGTTAACAGGGGGGGGGGGGGGGAA
+
:,FFFFFFFFFFFFFFFFFFFFFFFFFFFFFFFFFFFFFFFFFFFFFF
@FS10000125:27:BPA73017-1634:1:1101:7090:1710 2:N:0:1
CTCGCTTTGAGCGTACTCGACGAAGTTAGCAGGGGGGGGGGGGGGGAA
+
F,F:FFFFFFFFFFFFFFFFFFFFFFFFFFFFFFFFFFFFFFFFF,FF
@FS10000125:27:BPA73017-1634:1:1101:7350:1710 2:N:0:1
TATTCTTTGAGCGTACTCGACGAAGTTTACCGGGGGGGGGGGGGGGGA
+
FFFFFFFFFFFFFFFFFFFFFFFFFFFFFFFFFFFFFFFFFFFFFFFF
@FS10000125:27:BPA73017-1634:1:1101:7360:1710 2:N:0:1
TTGACGTTGAGCGTACTCGACGAAGTTCCGAGGGGGGGGGGGGGGGGA
+
:,FFFFFFFFFFFFFFFFFFFFFFFFFFFFFFFFFFFFFFFFFFF,FF
@FS10000125:27:BPA73017-1634:1:1101:7610:1710 2:N:0:1
TCACGGTTGAGCGTACTCGACGAAGTTGTCAGGGGGGGGGGGGGGGAA
+
FFFFFFFFFFFFFFFFFFFFFFFFFFFFFFFFFFFFFFFFFFFFFFFF
@FS10000125:27:BPA73017-1634:1:1101:7800:1710 2:N:0:1
ATTGTCTTGAGCGTACTCGACGAAGTTGCAGGGGGGGGGGGGGGGAAT
+
FFFFFFFFFFFFFFFFFFFFFFFFFFFFFFFFFFFFFFFFFFFF,FF:
@FS10000125:27:BPA73017-1634:1:1101:8000:1710 2:N:0:1
AACCACTTGAGCGTACTCGACGAAGTTGCTGGGGGGGGGGGGGGGGAA
+
::FFFFFFFFFFFFFFFFFFFFFFFFFFFFFFFFFFFFFFFFFFF:,,
@FS10000125:27:BPA73017-1634:1:1101:8340:1710 2:N:0:1
CTCGGTTTGAGCGTACTCGACGAAGTTATGTGGGGGGGGGGGGGGGAA
+
FFFFFFFFFFFFFFFFFFFFFFFFFFFFFFFFFFFFFFFFFFFFFFFF
@FS10000125:27:BPA73017-1634:1:1101:8430:1710 2:N:0:1
TTTACTTTGAGCGTACTCGACGAAGTTGTGCGGGGGGGGGGGGGGGGA
+
F,FFFFFFFFFFFFFFFFFFFFFFFFFFFFFFFFFFFFFFFFFFFFF,
@FS10000125:27:BPA73017-1634:1:1101:8700:1710 2:N:0:1
TCAGATTTGAGCGTACTCGACGAAGTTGGCGGGGGGGGGGGGGGGAAA
+
FFFFFFFFFFFFFFFFFFFFFFFFFFFFFFFFFFFFFFFFFFFFFF,,
@FS10000125:27:BPA73017-1634:1:1101:10530:1710 2:N:0:1
TTCGGATTGAGCGTACTCGACGAAGTGGGGGGGGGGGGGGGGAAGTCG
+
,FFFFFFFFFFFFFFFFFFFFFFFFFFFFFFFFFFFFFFF:,F,,:,F
@FS10000125:27:BPA73017-1634:1:1101:11150:1710 2:N:0:1
ACCATCTTGAGCGTACTCGACAGAAGTTGGGTGGGGGGGGGGGGGGGA
+
FFFFFFFFFFFFFFFFFFFFFFFFFFFFFFFFFFFFFFFFFFFFFF,F
@FS10000125:27:BPA73017-1634:1:1101:11330:1710 2:N:0:1
TTATCAGGGGGGGGGGGGGGGGAGATCGGAAGAGCGTCGTGTAAGGAA
+
F,FFFFFFFFFFFFFFFFFFFF,,,:F:FFF,:,F,,F,,,,,:F,F,
@FS10000125:27:BPA73017-1634:1:1101:11410:1710 2:N:0:1
TTTGGATTGAGCGTACTCGACGAAGTTAAAAGGGGGGGGGGGGGGGGA
+
,FFFFFFFFFFFFFFFFFFFFFFFFFFFFFFFFFFFFFFFFFFFFF,F
@FS10000125:27:BPA73017-1634:1:1101:12250:1710 2:N:0:1
TCATAATTGAGCGTACTCGACGAAGGGGGGGGGGGGGGGAGATCGGAA
+
FFFFFFFFFFFFFFFFFFFFFFFFFFFFFFFFFFFFFFF,::FF,,F:
@FS10000125:27:BPA73017-1634:1:1101:12530:1710 2:N:0:1
TATCTATTGAGCGTACTCGACGAAGTTACGAGGGGGGGGGGGGGGGAA
+
FFFFFFFFFFFFFFFFFFFFFFFFFFFFFFFFFFFFFFFFFFFFF:FF
@FS10000125:27:BPA73017-1634:1:1101:12550:1710 2:N:0:1
TTGCAATTGAGCGTACTCGACGAAGTTAGACGGGGGGGGGGGGGGGGA
+
F,FFFFFFFFFFFFFFFFFFFFFFFFFFFFFFFFFFFFFFFFFFFF:F
@FS10000125:27:BPA73017-1634:1:1101:13900:1710 2:N:0:1
TCTTCCTTGAGCGTACTCGATGAAGTTGTGCCGGGGGGGGGGGGGGAA
+
,F,,F,FFFFFFFFFFFFFF,FFFFFF,FF:,FFFFFFFFFFFFFF,F
@FS10000125:27:BPA73017-1634:1:1101:14140:1710 2:N:0:1
TTTGTGTTGAGCGTACTCGACGAAGTTTACTGGGGGGGGGGGGGGGGG
+
FFFFFFFFFFFFFFFFFFFFFFFFFFFFFFFFFFFFFFFFFFFFFF,F
@FS10000125:27:BPA73017-1634:1:1101:14640:1710 2:N:0:1
TTGCGGTTGAGCGTACTCGACGAAGTTGAAGGGGGGGGGGGGGGGAGT
+
F,FF:FFFFFFFFFFFFFFFFFFFFFFFFFFFFFFFFFFFFFF,,:,:
@FS10000125:27:BPA73017-1634:1:1101:16360:1710 2:N:0:1
AGGTCCTTGAGCGTACTCGACGAAGTTCATAGGGGGGGGGGGGGGGGA
+
F:FFFFFFFFFFFFFFFFFFFFFFFFFFFFFFFFFFFFFFFFFFFFFF
@FS10000125:27:BPA73017-1634:1:1101:1040:1720 2:N:0:1
CTCTGATTGAGCGTACTCGACGAAGTTGGAAGGGGGGGGGGGGGGGGA
+
FFFF:FFFFFFFFFFFFFFFFFFFFFFFFF:FFFFFFFFFFFFFFF:F
@FS10000125:27:BPA73017-1634:1:1101:1690:1720 2:N:0:1
TTCCTTTTGAGCGTACTCGACGAAGTTGTGTGGGGGGGGGGGGGGGAA
+
F:FFFFFFFFFFFFFFFFFFFFFFFFFFFFFFFFFFFFFFFFFFF:FF
@FS10000125:27:BPA73017-1634:1:1101:1890:1720 2:N:0:1
CTATCATTGAGCGTACTCGACGAAGGGGGGGGGGGGGGGAGTTCGGAA
+
FFFFFFFFFFFFFFFFFFFFFFFFFFFFFFFFFFFFFFFF,,FF:,F:
@FS10000125:27:BPA73017-1634:1:1101:2110:1720 2:N:0:1
CATACCTTGAGCGTACTCGACGAAGTTGTTGGGGGGGGGGGGGGGAAT
+
FFFFFFFFFFFFFFFFFFFFFFFFFFFFFFFFFFFFFFFFFFFF,F,,
@FS10000125:27:BPA73017-1634:1:1101:3020:1720 2:N:0:1
CATGGATTGAGCGTACTCGACGAAGTTCATAGGGGGGGGGGGGGGGAA
+
FFFFFFFFFFFFFFFFFFFFFFFFFFFFFFFFFFFFFFFFFFFFFFFF
@FS10000125:27:BPA73017-1634:1:1101:3170:1720 2:N:0:1
ATCTTTTTGAGCGTACTCGACGAAGTTGGAAGGGGGGGGGGGGGGAAA
+
F,FFFFFFFFFFFFFFFFFFFFFFFFFFFFFFFFFFFFFFFFFFF:F:
@FS10000125:27:BPA73017-1634:1:1101:3800:1720 2:N:0:1
TATTTTTTGAGCGTACTCGACGAAGTTAGGCGGGGGGGGGGGGGGGAA
+
F:FFFFFFFFF:FFFFFFFFFFFFFFFFFFFFF,FFFFFF::F:F:,:
@FS10000125:27:BPA73017-1634:1:1101:3920:1720 2:N:0:1
CAACCGTTGAGCGTACTCGACGAAGTTTAAAGGGGGGGGGGGGGGGAA
+
::,FF,FFFFFFFFFFFFFFFFFFFFFFFF,FFFFFFFFFFFFFFFFF
@FS10000125:27:BPA73017-1634:1:1101:5470:1720 2:N:0:1
CATATCTTGAGCGTACTCGACGAAGTTGTCCGGGGGGGGGGGGGGGAA
+
FFFFFFFFFFFFFFFFFFFFFFFFFFFFFFFFFFFFFFFFFFFFFF,F
@FS10000125:27:BPA73017-1634:1:1101:5820:1720 2:N:0:1
CGTAAATTGAGCGTACTCGACGAAGTTGTAAGGGGGGGGGGGGGGAAA
+
FFFFFFFFFFFFFFFFFFFFFFFFFFFFFFFFFFFFFFFFFFFFFFFF
@FS10000125:27:BPA73017-1634:1:1101:5850:1720 2:N:0:1
GTATTATTGAGCGTACTCGACGAAGGGGGGGGGGGGGGGAGATCGGAA
+
,FFFFFFFFFFFFFFFFFFFFFFFFFFFFFFFFFFFFFF:,:FF,,::
@FS10000125:27:BPA73017-1634:1:1101:5930:1720 2:N:0:1
ATTAATTTGAGCGTACTCGACGAAGTTCAGGGGGGGGGGGGGGGGAAA
+
:F:FFFFFFFFFFFFFFFFFFFFFFFFFFFFFFFFFFFFFFFFF,:,,
@FS10000125:27:BPA73017-1634:1:1101:6000:1720 2:N:0:1
CAATTATTGAGCGTACTCGACGAAGTTCAGTGGGGGGGGGGGGGGGAA
+
FFFFFFFFFFFFFFFFFFFFFFFFFFFFFFFFFFFFFFFFFFFF:,::
@FS10000125:27:BPA73017-1634:1:1101:6090:1720 2:N:0:1
TTCCGATTGAGCGTACTCGACGAAGGGGGGGGGGGGGGGGAAATCGGA
+
:FFFFFFFFFFFFFFFFFFFFFFFFFFFFFFFFFFFFFFF,,,F,,,:
@FS10000125:27:BPA73017-1634:1:1101:6450:1720 2:N:0:1
ACGCGTTTGAGCGTACTCGACGAAGTTACAGGGGGGGGGGGGGGGGGA
+
:FFFFFFFFFFFFFFFFFFFFFFFFFFFFFFFFFFFFFFFFFFFF,:F
@FS10000125:27:BPA73017-1634:1:1101:6880:1720 2:N:0:1
TTGACATTGAGCGTACTCGACGAAGTTGTAAGGGGGGGGGGGGGGGGA
+
,FFFFFFFFFFFFFFFFFFFFFFFFFFFFFFFFFFFFFFFFF:F:F:F
@FS10000125:27:BPA73017-1634:1:1101:7000:1720 2:N:0:1
TTCGCCTTGAGCGTACTCGACGAAGTTGGGCGGGGGGGGGGGGGGGAA
+
FFFFFFFFFFFFFFFFFFFFFFFFFFFFFFFFFFFFFFFFFFFFF::F
@FS10000125:27:BPA73017-1634:1:1101:7220:1720 2:N:0:1
CTGTTATTGAGCGTACTCGACGAAGTTCCAGGGGGGGGGGGGGGGGGA
+
FFFFFFFFFFFFFFFFFFFFFFFFFFFFFFFFFFFFFFFFFFFFFFF,
@FS10000125:27:BPA73017-1634:1:1101:7720:1720 2:N:0:1
CTATTGTTGAGCGTACTCGACGAAGTTGGGTGGGGGGGGGGGGGGGAA
+
F:FFFFFFFFFFFFFFFFFFFFFFFFFFFFFFFFFFFFFFFFFFFFFF
@FS10000125:27:BPA73017-1634:1:1101:8180:1720 2:N:0:1
ATATTATTGAGCGTACTCGACGAAGTTATAAGGGGGGGGGGGGGGGAA
+
,:FFFFFFFFFFFFFFFFFFFFFFFFFF,FFFFFFFFFFFFF:F::F,
@FS10000125:27:BPA73017-1634:1:1101:8210:1720 2:N:0:1
TCAAGTTTGAGCGTACTCGACGAAGTTAGGGGGGGGGGGGGGGGAAAT
+
,FFFFFFFFFFFFFFFFFFFFFFFFFFFFFFFFFFFFFFFFFF,FF,F
@FS10000125:27:BPA73017-1634:1:1101:8830:1720 2:N:0:1
TTTTCTTTGAGCGTACTCGACGAAGTTTCAGGGGGGGGGGGGGGGGGG
+
FFFFFFFFFFFFFFFFFFFFFFFFFFFFFFFFFFFFFFFFFFFFF:,F
@FS10000125:27:BPA73017-1634:1:1101:9100:1720 2:N:0:1
GAGGTTTTGAGCGTACTCGACGAAGGGGGGGGGGGGGGGGAGATCGAA
+
,,FFFFFFFFFFFFFFFFFFFFFFFFFFFFFFFFFFFFFFF,F::,,:
@FS10000125:27:BPA73017-1634:1:1101:9300:1720 2:N:0:1
CTTGTATTGAGCGTACTCGACGAAGTTCTACGGGGGGGGGGGGGGGAA
+
FFFFFFFFFFFFFFFFFFFFFFFFFFFFFFFFFFFFFFFFFFFFFF,F
@FS10000125:27:BPA73017-1634:1:1101:9370:1720 2:N:0:1
TCGAGGTTGAGCGTACTCGACGAAGTTCAGAGGGGGGGGGGGGGGGGG
+
FFFFFFFFFFFFFFFFFFFFFFFFFFFFFFFFFFFFFFFFFFFFF:,F
@FS10000125:27:BPA73017-1634:1:1101:9610:1720 2:N:0:1
TTGATATTGAGCGTACTCGACGAAGTTAAGCAGGGGGGGGGGGGGGGA
+
F,FFFFFFFFFFFFFFFFFFFFFFFFFFFFFFFFFFFFFFFFFFFF,F
@FS10000125:27:BPA73017-1634:1:1101:9920:1720 2:N:0:1
TGAAAATTGAGCGTACTCGACGAAGTTAGCTGGGGGGGGGGGGGGGGG
+
,:FFFFFFFFFFFFFFFFFFFFFFFFFFFFFFFFFFFFFFFFFFFFFF
@FS10000125:27:BPA73017-1634:1:1101:10110:1720 2:N:0:1
TTGTTCTTGAGCGTACTCGACGAAGTTTCCGGGGGGGGGGGGGGGGGA
+
FFFFFFFFFFFFFFFFFFFFFFFFFFFFFFFFFFFFFFFFFFFFF:,F
@FS10000125:27:BPA73017-1634:1:1101:10240:1720 2:N:0:1
TTTATTTTGAGCGTACTCGACGAAGTTTTGCGGGGGGGGGGGGGGGAA
+
FFFFFFFFFFFFFFFFFFFFFFFFFFFFFFFFFFFFFFFFFFFF:,FF
@FS10000125:27:BPA73017-1634:1:1101:10550:1720 2:N:0:1
TTAACGTTGAGCGTACTCGACGAAGTTGGGTGGGGGGGGGGGGGGGAA
+
F:FFFFFFFFFFFFFFFFFFFFFFFFFFFFFFFFFFFFFFFFFFF,FF
@FS10000125:27:BPA73017-1634:1:1101:11280:1720 2:N:0:1
CAGGTCTTGAGCGTACTCGACGAAATTGATGGGGGGGGGGGGGGGGGA
+
FFFFFFFFFFFFFFFFFFFFFFFFFFFFFFFFFFFFFFFFFFFF:,FF
@FS10000125:27:BPA73017-1634:1:1101:11440:1720 2:N:0:1
TCCTCTTTGAGCGTACTCGACGAAGTTTATTGGGGGGGGGGGGGGGAA
+
FFFFFFFFFFFFFFFFFFFFFFFFFFFFFFFFFFFFFFFFFFF,::F:
@FS10000125:27:BPA73017-1634:1:1101:11900:1720 2:N:0:1
GTTTCCTTGAGCGTACTCGACGAAGTTCCAAGGGGGGGGGGGGGGGGG
+
,:FFFFFFFFFFFFFFFFFFFFFFFFFFFFFFFFFFFFFFFFFFFFFF
@FS10000125:27:BPA73017-1634:1:1101:11940:1720 2:N:0:1
TAATATTTGAGCGTACTCGACGAAGTTAGGCGGGGGGGGGGGGGGGAA
+
FFFFFFFFFFFFFFFFFFFFFFFFFFFFFFFFFFFFFFFFFFFFFFFF
@FS10000125:27:BPA73017-1634:1:1101:12120:1720 2:N:0:1
ATGTAATTGAGCGTACTCGACGAAGGGGGGGGGGGGGGGAGATCGGAA
+
FFFFFFFFFFFFFFFFFFFFFFFFFFFFFFFFFFFFFFFF,,FF,:F:
@FS10000125:27:BPA73017-1634:1:1101:12280:1720 2:N:0:1
TTCTTTTTGAGCGTACTCGACGAAGGGGGGGGGGGGGGGGAAATCGGA
+
:FFFFFFFFFFFFFFFFFFFFFFFFFFFFFFFFFFFFFFFF:,F:,,,
@FS10000125:27:BPA73017-1634:1:1101:12510:1720 2:N:0:1
ATTTTATTGAGCGTACTCGACGAAGTTAGCTGGGGGGGGGGGGGGGAA
+
F,FFFFFFFFFFFFFFFFFFFFFFFFFFFFFFFFFFFFFFFFFFF,:,
@FS10000125:27:BPA73017-1634:1:1101:13040:1720 2:N:0:1
CATTTTTTGAGCGTACTCGACGAAGTTCTGCGGGGGGGGGGAGGTCGA
+
F,FF,,FFFFFFFFFFFFFFFFFFFF,,,,,FFFFFFFFFF,:,,,,,
@FS10000125:27:BPA73017-1634:1:1101:13150:1720 2:N:0:1
CCCTGCTTGAGCGTACTCGACGAAGTTCCGAGGGGGGGGGGGGGGGAA
+
FFFFFFFFFFFFFFFFFFFFFFFFFFFFFFFFFFFFFFFFFFFFF:FF
@FS10000125:27:BPA73017-1634:1:1101:13900:1720 2:N:0:1
GATCCATTGAGCGTACTCGACGAAATTGGGCGGGGGGGGGGGGGGGGA
+
,:FFFFFFFFFFFFFFFFFFFFFFFFFFFFFFFFFFFFFFFFFFFFFF
@FS10000125:27:BPA73017-1634:1:1101:13970:1720 2:N:0:1
TTTATCTTGAGCGTACTCGACGAAGTTGTGTGGGGGGGGGGGGGGGGA
+
FFFFFFFFFFFFFFFFFFFFFFFFFFFFFFFFFFFFFFFFFFFFFFF,
@FS10000125:27:BPA73017-1634:1:1101:14070:1720 2:N:0:1
CTGATCTTGAGCGTACTCGACGAAGTTCGGGGGGGGGGGGGGGGGGGA
+
FFFFFFFFF:FFFFFFFFFFFFFFFFFFFFFFFFFFFFFFFF:::,,,
@FS10000125:27:BPA73017-1634:1:1101:14260:1720 2:N:0:1
CTCTGGTTGAGCGTACTCGACGAAGTTGGCGGGGGGGGGGGGGGGGGG
+
FFFFFFFFFFFFFFFFFFFFFFFFFFFFFFFFFFFFFFFFFFFFFF:F
@FS10000125:27:BPA73017-1634:1:1101:14720:1720 2:N:0:1
TAAATTTTGAGCGTACTCGACGAAGTTGAGGGGGGGGGGGGGGGGGAA
+
,FFFFFFFFFFFFFFFFFFFFFFFFFFFFFFFFFFFFFFFFFF,:,,,
@FS10000125:27:BPA73017-1634:1:1101:15150:1720 2:N:0:1
ACATTGTTGAGCGTACTCGACGAAGGGGGGGGGGGGGGGAATTCGGAA
+
FFFFFFFFFFFFFFFFFFFFFFFFFFFFFFFFFFFFFF,,,,F,,,::
@FS10000125:27:BPA73017-1634:1:1101:15770:1720 2:N:0:1
ATTTATTTGAGCGTACTCGACGAAGTTCTCAGGGGGGGGGGGGGGGGG
+
FFFFFFFFFFFFFFFFFFFFFFFFFFFFFFFFFFFFFFFFFFFF:,,F
@FS10000125:27:BPA73017-1634:1:1101:16030:1720 2:N:0:1
AGGCCGTTGAGCGTACTCGACGAGGTTCATCGGGGGGGGGGGGGGGAA
+
:,:FFFFFFFFFFFFFFFFFFFFFFFFFFFF:FFFFFFFFFFFFF,,F
@FS10000125:27:BPA73017-1634:1:1101:1030:1730 2:N:0:1
ATCAAATTGAGCGTACTCGACGAAGTTCTTAAGGGGGGGGGGGGGGGA
+
FFFFFFFFFFFFFFFFFFFFFFFFFFFFFFFFFFFFFFFFFFFF:F,F
@FS10000125:27:BPA73017-1634:1:1101:1550:1730 2:N:0:1
CTTTAATTGAGCGTACTCGACGAAGTTAAGCGGGGGGGGGGGGGGGGG
+
FFFFFFFFFFFFFFFFFFFFFFFFFFFFFFFFFFFFFFFFFFFFFFFF
@FS10000125:27:BPA73017-1634:1:1101:2180:1730 2:N:0:1
CCCAAGTTGAGCGTACTCGACGAAGTTAATCGGGGGGGGGGGGGGGAA
+
FFFFFFFFFFFFFFFFFFFFFFFFFFFFFFFFFFFFFFFFFFFFFFFF
@FS10000125:27:BPA73017-1634:1:1101:2860:1730 2:N:0:1
CCTTCCTTGAGCGTACTCGACGAAGTTGCTTGGGGGGGGGGGGGGGAA
+
FFFFFFFFFFFFFFFFFFFFFFFFFFFFFFFFFFFFFFFFFFFFFFFF
@FS10000125:27:BPA73017-1634:1:1101:3650:1730 2:N:0:1
CCTAATTTGAGCGTACTCGACGAAGTTCGGGGGGGGGGGGGGGGAAAT
+
FFFFFFFFFFFFFFFFFFFFFFFFFFFFFFFFFFFFFFFFFFF,:F,,
@FS10000125:27:BPA73017-1634:1:1101:3870:1730 2:N:0:1
ATTATCTTGAGCGTACTCGACGAAGTTGGCTGGGGGGGGGGGGGGGGG
+
FFFFFFFFFFFFFFFFFFFFFFFFFFFFFFFFFFFFFFFFFFFFFFFF
@FS10000125:27:BPA73017-1634:1:1101:4580:1730 2:N:0:1
TTAGCTTTGAGCGTACTCGACGAAGTTAACCGGGGGGGGGGGGGGGAA
+
,,FFFFFFFFFFFFFFFFFFFFFFFFFFFFFFFFFFFFFFFFFFFF:F
@FS10000125:27:BPA73017-1634:1:1101:5820:1730 2:N:0:1
CCTAGGTTGAGCGTACTCGACGAAGTTAGCTGGGGGGGGGGGGGGGAA
+
FFFFFFFFFFFFFFFFFFFFFFFFFFFFFFFFFFFFFFFFFFFFFFFF
@FS10000125:27:BPA73017-1634:1:1101:6430:1730 2:N:0:1
TATAATTTGAGCGTACTCGACGAAGTTTCTGGGGGGGGGGGGGGGGAA
+
FFFFFFFFFFFFFFFFFFFFFFFFFFFFFFFFFFFFFFFFFFFFFF,F
@FS10000125:27:BPA73017-1634:1:1101:7760:1730 2:N:0:1
TCCAGTTTGAGCGTACTCGACGAAGGGGGGGGGGGGGGGAAATCGGAA
+
FFFFFFFFFFFFFFFFFFFFFFFFFFFFFFFFFFFFFFF,,:F:,,F:
@FS10000125:27:BPA73017-1634:1:1101:8060:1730 2:N:0:1
TGACGTTTGAGCGTACTCGACGAAGTTTAGGGGGGGGGGGGGGGGAAA
+
F,:F:FFFFFFFFFFFFFFFFFFFFFFFFF::FFFFFFFFFFFFF,,:
@FS10000125:27:BPA73017-1634:1:1101:8190:1730 2:N:0:1
TTAAGGTTGAGCGTACTCGAAGAAGTTTGGAGGGGGGGGGGGGGGGAA
+
FFFFFFFFFFFFFFFFFFFFFFFFFFFFFFFFFFFFFFFFFFFFF,FF
@FS10000125:27:BPA73017-1634:1:1101:8350:1730 2:N:0:1
CTTTTCTTGAGCGTACTCGACGAAGTTTCCAAGGGGGGGGGGGGGGGG
+
FFFFFFFFFFFFFFFFFFFFFFFFFFFFFFFFFFFFFFFFFFFFF:FF
@FS10000125:27:BPA73017-1634:1:1101:9080:1730 2:N:0:1
TAATTATTGAGCGTACTCGACGAAGTTCGTAGGGGGGGGGGGGGGGAA
+
F:FFFFFFFFFFFFFFFFFFFFFFFFFFFFFFFFFFFFFFFFFFFF,:
@FS10000125:27:BPA73017-1634:1:1101:9200:1730 2:N:0:1
CATACGTTGAGCGTACTCGACGAAGTTGACCGGGGGGGGGGGGGGGGA
+
F:FFFFFFFFFFFFFFFFFFFFFFFFFFFFFFFFFFFFFFFFFFFF:F
@FS10000125:27:BPA73017-1634:1:1101:9980:1730 2:N:0:1
ACCATGTTGAGCGTACTCGACGAAGTTTTAAGGGGGGGGGGGGGGGGA
+
FFFFFFFFFFFFFFFFFFFFFFFFFFFFFFFFFFFFFFFFFFFFFFFF
@FS10000125:27:BPA73017-1634:1:1101:10120:1730 2:N:0:1
AAACAGTTGAGCGTACTCGACGAAGTTAATCGGGGGGGGGGGGGGGAA
+
FFFFFFFFFFFFFFFFFFFFFFFFFFFFFFFFFFFFFFFFFFFFF:FF
@FS10000125:27:BPA73017-1634:1:1101:10160:1730 2:N:0:1
TTTCTAGGGGGGGGGGGGGGGGGGATCGGAAAAGCCTCCTGTTAGGAA
+
,FFFFFFFFFFFFFFFFFFFFF,,::,,F:F,,F:,,:,,,,,F:,F,
@FS10000125:27:BPA73017-1634:1:1101:10240:1730 2:N:0:1
CTCAGTTTGAGCGTACTCGACGAAGTTGACAGGGGGGGGGGGGGGGAA
+
F,FFFFFFFFFFFFFFFFFFFFFFFFFFFFFFFFFFFFFFFFF::,,F
@FS10000125:27:BPA73017-1634:1:1101:10320:1730 2:N:0:1
CTTTCTTTGAGCGTACTCGACGAAGTTAAGCGGGGGGGGGGGGGGGGA
+
FFFFFFFFFFFFFFFFFFFFFFFFFFFFFFFFFFFFFFFFFFFFFFF,
@FS10000125:27:BPA73017-1634:1:1101:10700:1730 2:N:0:1
TTCGGGTTGAGCGTACTCGACGAAGTTTATTGGGGGGGGGGGGGGGGG
+
,FFFFFFFFFFFFFFFFFFFFFFFFFFFFFFFFFFFFFFFFFFFFFF:
@FS10000125:27:BPA73017-1634:1:1101:10990:1730 2:N:0:1
GTTATTTTGAGCGTACTCGACGAAGTTGCTTGGGGGGGGGGGGGGGGG
+
,FFFFFFFFFFFFFFFFFFFFFFFFFFFFFFFFFFFFFFFFFFFFF:F
@FS10000125:27:BPA73017-1634:1:1101:12440:1730 2:N:0:1
TTAATCTTGAGCGTACTCGACGAAGTTATCGGGGGGGGGGGGGGGAGA
+
FFFFFFFFFFFFFFFFFFFFFFFFFFFF:FFFFFFFFFF:FFFF:F,,
@FS10000125:27:BPA73017-1634:1:1101:12670:1730 2:N:0:1
TCGTCCTTGAGCGTACTCGACGAAGTTGGACAGGGGGGGGGGGGGGAA
+
,FFFFFFFFFFFFFFFFFFFFFFFFFFFFFFFFFFFFFFFFFFFFF,F
@FS10000125:27:BPA73017-1634:1:1101:12820:1730 2:N:0:1
TCAAGATTGAGCGTACTCGACGAAGTTCAATGGGGGGGGGGGGGGGAA
+
FFFFFFFFFFFFFFFFFFFFFFFFFFFFFFFFFFFFFFFFFFFFF:FF
@FS10000125:27:BPA73017-1634:1:1101:12850:1730 2:N:0:1
CTGACTTTGAGCGTACTCGACGAAGTTGGCTGGGGGGGGGGGGGGAAA
+
FFF,FFFFFFFFFFFFFFFFFFFFFFFF:FFFFFFFFFFFFFFFFF,,
@FS10000125:27:BPA73017-1634:1:1101:13100:1730 2:N:0:1
ATTTACTTGAGCGTACTCGACGAAGTTTTCAGGGGGGGGGGGGGGGGA
+
:,FFFFFFFFFFFFFFFFFFFFFFFFFFFFFFFFFFFFFFFFFFFF,F
@FS10000125:27:BPA73017-1634:1:1101:13230:1730 2:N:0:1
CATCTCTTGAGCGTACTCGACGAAGTTGAGCGGGGGGGGGGGGGGGAA
+
FFFFFFFFFFFFFFFFFFFFFFFFFFFFFFFFFFFFFFFFFFFFFFFF
@FS10000125:27:BPA73017-1634:1:1101:13480:1730 2:N:0:1
AAGCGTTTGAGCGTACTCGACGAAGTTGGTGGGGGGGGGGGGGGGAAT
+
FFFFFFFFFFFFFFFFFFFFFFFFFFFFFFFFFFFFFFFFFF::,,:,
@FS10000125:27:BPA73017-1634:1:1101:13650:1730 2:N:0:1
TTCCTATTGAGCGTACTCGACGAAGTTAAAAGGGGGGGGGGGGGGGGG
+
,FFFFFFFFFFFFFFFFFFFFFFFFFFFFFFFFFFFFFFFFFFFFFFF
@FS10000125:27:BPA73017-1634:1:1101:14390:1730 2:N:0:1
TCCAGTTTGAGCGTACTCGACGAAGTTCAGCGGGGGGGGGGGGGGGAA
+
FFFFFFFFFFFFFFFFFFFFFFFFFFFFFFFFFFFFFFFFFFFF:,:F
@FS10000125:27:BPA73017-1634:1:1101:14520:1730 2:N:0:1
TTGTTGTTGGGCGTACTCGACGAAGTTCTCGGGGGGGGGGGGGGGGGG
+
FFFFFFFFFF:FFFFFFFFFFFFFFFFFFFFFFFFFFFFFFFFFFFF:
@FS10000125:27:BPA73017-1634:1:1101:14650:1730 2:N:0:1
GTATCCTTGAGCGTACTCGACGAAGTTGGGTGGGGGGGGGGGGGGGAA
+
F:FFFFFFFFFFFFFFFFFFFFFFFFFFFFFFFFFFFFFFFFFFFFFF
@FS10000125:27:BPA73017-1634:1:1101:15750:1730 2:N:0:1
ATATATTTGAGCGTACTCGACGAAGTTGGTGGGGGGGGGGGGGGGAAA
+
FFFFFFFFFFFFFFFFFFFFFFFFFFFFFFFFFFFFFFFFFFFF,FF,
@FS10000125:27:BPA73017-1634:1:1101:1110:1740 2:N:0:1
ATTACATTGAGCGTACTCGACGAAGTTATAAGGGGGGGGGGGGGGGGG
+
F,FFFFFFFFFFFFFFFFFFFFFFFFFFFFFFFFFFFFFFFFFFFFF:
@FS10000125:27:BPA73017-1634:1:1101:1220:1740 2:N:0:1
GTACACTTGAGCGTACTCGACGAAGAGGGGGGGGGGGGGGGGGGAAAT
+
FFFFFFFFFFFFFFFFFFFFFFFFFFFFFFFFFFFFFFFFFFFF::F:
@FS10000125:27:BPA73017-1634:1:1101:1560:1740 2:N:0:1
GGTGCATTGAGCGTACTCGACGAAGTTGAGAGGGGGGGGGGGGGGGGG
+
:,FFFF,:F:FFF::F,FF,FF:,F:,F:FFFFFFFFFFFFFFFFF:,
@FS10000125:27:BPA73017-1634:1:1101:2120:1740 2:N:0:1
CATTCTTTGAGCGTACTCGACGAAGTTGGCTGGGGGGGGGGGGGGGAA
+
FFFFFFFFFFFFFFFFFFFFFFFFFFFFFFFFFFFFFFFFFFFFF,FF
@FS10000125:27:BPA73017-1634:1:1101:3360:1740 2:N:0:1
ACCTCCTTGAGCGTACTCGACGAAGTTGCCAGGGGGGGGGGGGGGGGG
+
FFFFFFFFFFFFFFFFFFFFFFFFFFFFFFFFFFFFFFFFFFFFFFFF
@FS10000125:27:BPA73017-1634:1:1101:3630:1740 2:N:0:1
TTTCTTTTGAGCGTACTCGACGAAATTCCTGGGGGGGGGGGGGGGAAA
+
F,FFFFFFFFFFFFFFFFFFFFFFFFFFFFFFFFFFFFFFFFFF,F,,
@FS10000125:27:BPA73017-1634:1:1101:3780:1740 2:N:0:1
ATCCAGTTGAGCGTACTCGACGAAGTTTGGGGGGGGGGGGGGGAAGTG
+
::F,,FFFFFFFFFFFFFFFFFFFFFF:F:,FFFFFFFFFFF,F,,,,
@FS10000125:27:BPA73017-1634:1:1101:3890:1740 2:N:0:1
TTTCATTTGAGCGTACTCGACGAAGTTGAATGGGGGGGGGGGGGGGGG
+
F,FFFFFFFFFFFFFFFFFFFFFFFFFFFFFFFFFFFFFFFFFFFFF:
@FS10000125:27:BPA73017-1634:1:1101:4000:1740 2:N:0:1
TTATTTTTGAGCGTACTCGACGAAGTTCCGAGGGGGGGGGGGGGGAAA
+
,,FFFFFFFFFFFFFFFFFFFFFFFFFFFFFFFFFFFFFFFFFFFFF,
@FS10000125:27:BPA73017-1634:1:1101:4240:1740 2:N:0:1
AACACATTGAGCGTACTCGACGAAGTTCCTAGGGGGGGGGGGGGGGGG
+
FFFFFFFFFFFFFFFFFFFFFFFFFFFFFFFFFFFFFFFFFFFFF:F:
@FS10000125:27:BPA73017-1634:1:1101:4420:1740 2:N:0:1
TCAACCTTGAGCGTACTCGACGAAGTTGGCGGGGGGGGGGGGGGGAAT
+
FFFFFFFFFFFFFFFFFFFFFFFFFFFFFFFFFFFFFFFFFFFF,,::
@FS10000125:27:BPA73017-1634:1:1101:4550:1740 2:N:0:1
TAGGTTTTGAGCGTACTCGACGAAGTTGAGTGGGGGGGGGGGGGGGGA
+
,FFFFFFFFFFFFFFFFFFFFFFFFFFFFFFFFFFFFFFFFFFFFF,:
@FS10000125:27:BPA73017-1634:1:1101:5430:1740 2:N:0:1
TTATCATTGAGCGTACTCGACGAAGTTCTCAGGGGGGGGGGGGGGGGA
+
,FFFFFFFFFFFFFFFFFFFFFFFFFFFFFFFFFFFFFFFFFFFFF:F
@FS10000125:27:BPA73017-1634:1:1101:6140:1740 2:N:0:1
AAATGATTGAGCGTACTCGACGAAGTTCAGCGGGGGGGGGGGGGGGGA
+
:FFFFFFFFFFFFFFFFFFFFFFFFFFFFFFFFFFFFFFFFFFFFF,F
@FS10000125:27:BPA73017-1634:1:1101:6410:1740 2:N:0:1
TTTCTATTGAGCGTACTCGACGAAGTTTACAGGGGGGGGGGGGGGGAA
+
FFFFFFFFFFFFFFFFFFFFFFFFFFFFFFFFFFFFFFFFFFFFF:FF
@FS10000125:27:BPA73017-1634:1:1101:7260:1740 2:N:0:1
ATATGGTTGAGCGTACTCGACGAAGTTTAGGGGGGGGGGGGGGGAGAT
+
:FFFFFFFFFFFFFFFFFFFFFFFFFFFFFFFFFFFFFFFFFF:F,FF
@FS10000125:27:BPA73017-1634:1:1101:7950:1740 2:N:0:1
TTCTGATTGAGCGTACTCGACGAAGTTGCTTGGGGGGGGGGGGGGGGA
+
,FFFFFFFFFFFFFFFFFFFFFFFFFF,,,,FFFFFFFFFFFFFFFF:
@FS10000125:27:BPA73017-1634:1:1101:8300:1740 2:N:0:1
TTAGGGTTGAGCGTACTCGACGAAGTTATATGGGGGGGGGGGGGGGAA
+
,,FFFFFFFFFFFFFFFFFFFFFFFFFFFFFFFFFFFFFFFFFFF,FF
@FS10000125:27:BPA73017-1634:1:1101:8400:1740 2:N:0:1
CAAGGGGGGGGGGGGGGGAGATTGGAAAAGCGTCTTGTAGGAAAAAAA
+
FFFFFFFFFFFFFFFFFF,,:F,,:FF,::,,,:,,,F,,F,FFFFFF
@FS10000125:27:BPA73017-1634:1:1101:9640:1740 2:N:0:1
CTACATTTGAGCGTACTCGACGAAGTTCCAGGGGGGGGGGGGGGGAAA
+
FFFFFFFFFFFF,F,:,F,,F,FF:FFFFFFFFFFFFFFFFFFFF:F,
@FS10000125:27:BPA73017-1634:1:1101:9820:1740 2:N:0:1
TATTTTTTGAGCGTACTCGACGAAGTTGGGGGGGGGGGGGGGAAATCG
+
,,FFFFFFFFFFFFFFFFFFFFFFFFFFFFFFFFFFFFFFF,FF,F,,
@FS10000125:27:BPA73017-1634:1:1101:10480:1740 2:N:0:1
CAGCCTTTGAGCGTACTCGACGAAGTTCCTAGGGGGGGGGGGGGAAAT
+
F,,,,,FFFFFFFFFFFFFFFFFFFFF,,,,FFFFFFFFFFFF:,FFF
@FS10000125:27:BPA73017-1634:1:1101:10520:1740 2:N:0:1
GGTTGATTGAGCGTACTCGACGAAGTTGAGCCGGGGGGGGGGGGGAGA
+
,,::FFFFFFFFFFFFFFFFFFFFF:FFF,:FFFFFFFFFFF:FF:,,
@FS10000125:27:BPA73017-1634:1:1101:10560:1740 2:N:0:1
CTTCGGTTGAGCGTACTCGACGAAGTTACACGGGGGGGGGGGGGGGAA
+
FFFFFFFFFFFFFFFFFFFFFFFFFFFFFFFFFFFFFFFFFFFFF:FF
@FS10000125:27:BPA73017-1634:1:1101:10850:1740 2:N:0:1
CTATCTTTGAGCGTACTCGACGAAAGGGGGGGGGGGGGGGAGATCGGA
+
F,FFFFFFFFFFFFFFFFFFFFFFFFFFFFFFFFFFFFFF:,,F:,,,
@FS10000125:27:BPA73017-1634:1:1101:11250:1740 2:N:0:1
ATGATATTGAGCGTACTCGACGAAGTTAATGGGGGGGGGGGGGGGAAT
+
F,FFFFFFFFFFFFFFFFFFFFFFFFFFFFFFFFFFFFFFFFFF,F,,
@FS10000125:27:BPA73017-1634:1:1101:11260:1740 2:N:0:1
GCACTGTTGAGCGTACTCGACGAAGTTCACGGGGGGGGGGGGGGGAAT
+
,FFFF:FFFFFFFFFFFFFFFFFFFFFFFFFFFFFFFFFFFFF,,FF:
@FS10000125:27:BPA73017-1634:1:1101:11500:1740 2:N:0:1
TTCGGTTTGAGCGTACTCGACGAAGTTGGATGGGGGGGGGGGGGGGGA
+
FFFFFFFFFFFFFFFFFFFFFFFFFFFFFFFFFFFFFFFFFFFFFFF:
@FS10000125:27:BPA73017-1634:1:1101:12370:1740 2:N:0:1
CCAGATTTGAGCGTACTCGACGAGGGGGGGGGGGGGGGAAATCGGAAA
+
FFFFFFFFFFFFFFFFFFFFFFFFFFFFFFFFFFFFFF,,,:,,,:FF
@FS10000125:27:BPA73017-1634:1:1101:12910:1740 2:N:0:1
TTAATATTGAGCGTACTCGACGAAGTTCAAGGGGGGGGGGGGGGGGAA
+
FFFFFFFFFFFFFFFFFFFFFFFFFFFFFFFFFFFFFFFFFFFFFFFF
@FS10000125:27:BPA73017-1634:1:1101:13310:1740 2:N:0:1
AAGCAATTGAGCGTACCGACGAAGTTCAGGGGGGGGGGGGGGGAAATC
+
FFFFFFFFFFFFFFFFFFFFFFFFFFFFFFFFFFFFFFFFFF,F:,FF
@FS10000125:27:BPA73017-1634:1:1101:13510:1740 2:N:0:1
TAGATTTTGAGCGTACTCGACGAAGTTTCGTGGGGGGGGGGGGGGGAA
+
FFFFFFFFFFFFFFFFFFFFFFFFFFFFFFFFFFFFFFFFFFFFF,FF
@FS10000125:27:BPA73017-1634:1:1101:13700:1740 2:N:0:1
CAGCAATTGAGCGTACTCGACGAAGTTGCGTGGGGGGGGGGGGGGAAA
+
FFFFFFFFFFFFFFFFFFFFFFFFFFFFFFFFFFFFFFFFFFFFFF:F
@FS10000125:27:BPA73017-1634:1:1101:14200:1740 2:N:0:1
CTAGGGTTGAGCGTACTCGACGAAGTGGGGGGGGGGGGGGGAGTTCGA
+
FFFF:FFFFFFFFFFFFFFFFFFFF:FFFFFFFFFFFFFF:F,,F:,F
@FS10000125:27:BPA73017-1634:1:1101:15440:1740 2:N:0:1
TCGGTGTTGAGCGTACTCGACGAAGTTGGCCGGGGGGGGGGGGGGGAA
+
FF:FFFFFFFFFFFFFFFFFFFFFFFFFFFFFFFFFFFFFFFF:F,FF
@FS10000125:27:BPA73017-1634:1:1101:16210:1740 2:N:0:1
TCAGGATTGAGCGTACTCGACGAAGTTGAGCGGGGGGGGGGGGGGGGA
+
FFFFFFFFFFFFFFFFFFFFFFFFFFFFFFFFFFFFFFFFFFFFF,,F
@FS10000125:27:BPA73017-1634:1:1101:1460:1750 2:N:0:1
TCTAATTTGAGCGTACTCGACGAAGTTCAACGGGGGGGGGGGGGGGGG
+
FFFFFFFFFFFFFFFFFFFFFFFFFFFFFFFFFFFFFFFFFFFFFFF:
@FS10000125:27:BPA73017-1634:1:1101:1740:1750 2:N:0:1
ACATTTTTGAGCGTACTCGACGAAGTTTACCGGGGGGGGGGGGGGGGG
+
,FFFFFFFFFFFFFFFFFFFFFFFFFFFFFFFFFFFFFFFFFFFFFF:
@FS10000125:27:BPA73017-1634:1:1101:1770:1750 2:N:0:1
ACTGCCTTGAGCGTACTCGACGAAGTTGATCGGGGGGGGGGGGGGGAA
+
FFFFFFFFFFFFFFFFFFFFFFFFFFFFFFFFFFFFFFFFFFFFFF,F
@FS10000125:27:BPA73017-1634:1:1101:2040:1750 2:N:0:1
TGTACATTGAGCGTACTCGACGAAGTTCAAAGGGGGGGGGGGGGGGGA
+
,F,:FFFFFFFFFFFFFFFFFFFFF::FF:FFFFFFFFFFFFFFFF:F
@FS10000125:27:BPA73017-1634:1:1101:2120:1750 2:N:0:1
CATTCTTTGAGCGTACTCGACGAAGTTGGCTGGGGGGGGGGGGGGGAA
+
F::FFFFFFFFFFFFFFFFFFFFFFFFFFF:FFFFFFFFFFFFFFFFF
@FS10000125:27:BPA73017-1634:1:1101:2230:1750 2:N:0:1
CTTCACTTGAGCGTACTCGACGAAGTTCTGCGGGGGGGGGGGGGGGAA
+
F:FFFFFFFFFFFFFFFFFFFFFFFFFFFFFFFFFFFFFFFFFFFFFF
@FS10000125:27:BPA73017-1634:1:1101:2810:1750 2:N:0:1
TTCCTTTTGAGCGTACTCGACGAAGTTGCGCGGGGGGGGGGGGGGGGA
+
FFFFFFFFFFFFFFFFFFFFFFFFFFFFFFFFFFFFFFFFFFF,:F:F
@FS10000125:27:BPA73017-1634:1:1101:3550:1750 2:N:0:1
TTCATCTTGAGCGTACTCGACGAAGTTGCTGGGGGGGGGGGGGGGAAA
+
,FFFFFFFFFFFFFFFFFFFFFFFFFFFFFFFFFFFFFFFFFFF,FF,
@FS10000125:27:BPA73017-1634:1:1101:3610:1750 2:N:0:1
AAAGGGTTGAGCGTACTCGACGAAGTTGCTGGGGGGGGGGGGGGGGGA
+
FFFFFFFFFFFFFFFFFFFFFFFFFFFFFFFFFFFFFFFFFFFFF:F,
@FS10000125:27:BPA73017-1634:1:1101:3750:1750 2:N:0:1
TTAGGATTGAGCGTACTCGAGGAAGTTCGGCGGGGGGGGGGGGGGGGG
+
,,FFFFFFFFFFFFFFFFFFFFFFFFFFFFFFFFFFFFFFFFFFFFFF
@FS10000125:27:BPA73017-1634:1:1101:3930:1750 2:N:0:1
ATGTCTTTGAGCGTACTCGACGAAGTTCAGCAGGGGGGGGGGGGGGGA
+
FFFFFFFFFFFFFFFFFFFFFFFFFFFFFFFFFFFFFFFFFFFFFF:F
@FS10000125:27:BPA73017-1634:1:1101:4400:1750 2:N:0:1
ATTAGCTTGAGCGTACTCGACGAAGTTGGCAGGGGGGGGGGGGGGGAA
+
F,FFFFFFFFFFFFFFFFFFFFFFFFFFFFFFFFFFFFFFFFFFF,FF
@FS10000125:27:BPA73017-1634:1:1101:4720:1750 2:N:0:1
AAATCCTTGAGCGTACTCGACGAAGTTATAGGGGGGGGGGGGGGGGAA
+
,F,F,FFFFFFFFFFFFFFFFFFFFFFF,F,FFFFFFFFFFFFFF,,F
@FS10000125:27:BPA73017-1634:1:1101:5210:1750 2:N:0:1
TTAGGTTTGAGCGTACTCGACGAAGTTGACCGGGGGGGGGGGGGGGGA
+
,FFFFFFFFFFFFFFFFFFFFFFFFFFFFFFFFFFFFFFFFFFFFFFF
@FS10000125:27:BPA73017-1634:1:1101:5830:1750 2:N:0:1
TTATCATTGAGCGTACTCGACGAAAGGGGGGGGGGGGGGGGGAAGTTG
+
FFFFFFFFFFFFFFFFFFFFFFFFFFFFFFFFFFFFFFFFF,,F,,,:
@FS10000125:27:BPA73017-1634:1:1101:6070:1750 2:N:0:1
TTGTTATTGAGCGTACTCGACGAAGTGGGAGGGGGGGGGGGGAGATTG
+
,:,FFFFFFFFFFFFFFFFFFFFFFFFFF,FFFFFFFFFFFF:,,F,,
@FS10000125:27:BPA73017-1634:1:1101:6420:1750 2:N:0:1
ATAACATTGAGCGTACTCGACGAAGTTTTAAGGGGGGGGGGGGGGGAA
+
::FFFFFFFFFFFFFFFFFFFFFFFFFFFFFF:FFFFFFFF:F:F,,F
@FS10000125:27:BPA73017-1634:1:1101:6520:1750 2:N:0:1
CTTTACTTGAGCGTACTCGACGAAGTTCAGTGGGGGGGGGGGGGGGAA
+
FFFFFFFFFFFFFFFFFFFFFFFFFFFFFFFFFFFFFFFFFFFF:,,F
@FS10000125:27:BPA73017-1634:1:1101:6800:1750 2:N:0:1
TCCGACTTGAGCGTACTCGACGAAGTTATGTGGGGGGGGGGGGGGGGG
+
FFFFFFFFFFFFFFFFFFFFFFFFFFFFFFFFFFFFFFFFFF,FFF,F
@FS10000125:27:BPA73017-1634:1:1101:6830:1750 2:N:0:1
ATTTCTTTGAGCGTACTCGACGAAGTTCCAATGGGGGGGGGGGGGGGG
+
,FFFF,FFFFFFFFFFFFFFFFFFFFF:FFF,FFFFFFFFFFFFFFF,
@FS10000125:27:BPA73017-1634:1:1101:8230:1750 2:N:0:1
ATTAACTTGAGCGTACTCGACGAAGTTCCTAAGGGGGGGGGGGGGGGA
+
FF:FFFFFFFFFFFFFFFFFFFFFFFFFFFFFFFFFFFFFFFFFFFF,
@FS10000125:27:BPA73017-1634:1:1101:10330:1750 2:N:0:1
TAACTATTGAGCGTACTCGACGAAGTGGGGGGGGGGGGGGGAGAGTTC
+
F:,,:FFFFFFFFFFFFFFFFFFFFFF:::,,,,F,::FF:,,F,FF,
@FS10000125:27:BPA73017-1634:1:1101:10640:1750 2:N:0:1
AAGGTATTGAGCGTACTCGACGAAGTGGGGGGGGGGGGGGGGAATTCG
+
:FFFFFFFFFFFFFFFFFFFFFFFFFFFFFFFFFFFFFFFF,F:,FFF
@FS10000125:27:BPA73017-1634:1:1101:11440:1750 2:N:0:1
CAAATGTTGAGCGTACTCGACGAAGTTGTTCGGGGGGGGGGGGGGGAA
+
FFFFFFFFFFFFFFFFFFFFFFFFFFFFFFFFFFFFFFFFFFF:F:FF
@FS10000125:27:BPA73017-1634:1:1101:11710:1750 2:N:0:1
TCCGAATTGAGCGTACTCGACGAAGTTTGGGGGGGGGGGGGGGGGGAA
+
,FFFFFFFFFFFFFFFFFFFFFFFFFFFFFFFFFFFFFFFFFFFF:,F
@FS10000125:27:BPA73017-1634:1:1101:11740:1750 2:N:0:1
AACGTCTTGAGCGTACTCGACGAAGTGGGGGGGGGGGGGGGAAATTCG
+
,,FFFFFFFFFFFFFFFFFFFFFFFFFFFFFFFFFFFFFFF:,F,,,F
@FS10000125:27:BPA73017-1634:1:1101:11890:1750 2:N:0:1
CGGACATTGAGCGTACTCGACGAAGTTAACGGGGGGGGGGGGGGGGGA
+
FFFFFFFFFFFFFFFFFFFFFFFFFFFFFFFFFFFFFFFFFFFFF,FF
@FS10000125:27:BPA73017-1634:1:1101:11980:1750 2:N:0:1
ATCGCTTTGAGCGTACTCGACGAAGTTTAGCGGGGGGGGGGGGGGGAA
+
FFFFFFFFFFFFFFFFFFFFFFFFFFFFFFFFFFFFFFFFFFFFF,FF
@FS10000125:27:BPA73017-1634:1:1101:12000:1750 2:N:0:1
TTCTTGATTGAGCGTACTCGACGAAGTTAAGAGGGGGGGGGGGGGGAA
+
FFFFFFFFFFF:F:FFFFFF:FFFFFFFF,FFFFFFFFFFFFFFFF,F
@FS10000125:27:BPA73017-1634:1:1101:12600:1750 2:N:0:1
TCCGTATTGAGCGTACTCGACGAAGTTAGCAAGGGGGGGGGGGGGGGG
+
,FFFFFFFFFFFFFFFFFFFFFFFFFFFFFFFFFFFFFFFFFFF,FF,
@FS10000125:27:BPA73017-1634:1:1101:13600:1750 2:N:0:1
CCGATCTTGAGCGTACTCGACGAAGTTTGCTGGGGGGGGGGGGGGGAA
+
FFFFFFFFFFFFFFFFFFFFFFFFFFFFFFFFFFFFFFFFFFFFF,FF
@FS10000125:27:BPA73017-1634:1:1101:13910:1750 2:N:0:1
CTTGATTTGAGCGTACTCGACGAAGTTACGAGGGGGGGGGGGGGGGGA
+
F:FFFFFFF:FFFFFFFFFFFFFFFFFFFFFFFFFFFFFFFFF::,,:
@FS10000125:27:BPA73017-1634:1:1101:14660:1750 2:N:0:1
CATTACTTGAGCGTACTCGACGAAGTTCCATGGGGGGGGGGGGGGGGG
+
FFFFFFFFFFFFFFFFFFFFFFFFFFFFFFFFFFFFFFFFFFFFFFFF
@FS10000125:27:BPA73017-1634:1:1101:14700:1750 2:N:0:1
TATGATTTGAGCGTACTCGACGAAGTTACAAGGGGGGGGGGGGGGGGA
+
F,FFFFFFFFFFFFFFFFFFFFFFFFFFFFFFFFFFFFFFFFFFFF,F
@FS10000125:27:BPA73017-1634:1:1101:15650:1750 2:N:0:1
TTTCTTTTGAGCGTACTCGACGAAAGGGGGGGGGGGGGGGGAATTCGA
+
,FFFFFFFFFFFFFFFFFFFFFFFFFFFFFFFFFFFFFFFFF:,F:,,
@FS10000125:27:BPA73017-1634:1:1101:15720:1750 2:N:0:1
CTTTCCTTGAGCGTACTCGACGAAGTTCTGCGGGGGGGGGGGGGGGAA
+
FF:FFFFFFFFFFFFFFFFFFFFFFFFFFFFFFFFFFFFFFFFFFFFF
@FS10000125:27:BPA73017-1634:1:1101:15810:1750 2:N:0:1
TTTTGTTTGAGCGTACTCGACGAAGGGGGGGGGGGGGGGAGATCGGAA
+
F,FFFFFFFFFFFFFFFFFFFFFFFFFFFFFFFFFFFFF:,,F::,::
@FS10000125:27:BPA73017-1634:1:1101:15860:1750 2:N:0:1
TTGGCGTTGAGCGTACTCGACGAAGTTGGCAGGGGGGGGGGGGGGGGG
+
F,FFFFFFFFFFFFFFFFFFFFFFFFFFFFFFFFFFFFFFFFFFFFF:
@FS10000125:27:BPA73017-1634:1:1101:1440:1760 2:N:0:1
ATTCGTTTGAGCGTACTCGAGAGTTATGAGGGGGGGGGGGGGGAAAAT
+
FFFFFFFFFFFFFFFFFFFFFFFFFFFFFFFFFFFFFFFFFFF:FF,,
@FS10000125:27:BPA73017-1634:1:1101:1450:1760 2:N:0:1
TACTAATTGAGCGTACTCGACGAAGTTGGTGGGGGGGGGGGGGGGGAA
+
FFFFFFFFFFFFFFFFFFFFFFFFFFFFFFFFFFFFFFFFFFFFF:FF
@FS10000125:27:BPA73017-1634:1:1101:2030:1760 2:N:0:1
TTTTGTTTGAGCGTACTCGACGAAGTTACAAGGGGGGGGGGGGGGGGA
+
FFFFFFFFFFFFFFFFFFFFFFFFFFFFFFFFFFFFFFFFFFFFFFF,
@FS10000125:27:BPA73017-1634:1:1101:2520:1760 2:N:0:1
ATGAATTTGAGCGTACTCGACGAAGTTGTTGGGGGGGGGGGGGGGGAA
+
FFFFFFFFFFFFFFFFFFFFFFFFFFFFFFFFFFFFFFFFFFFFF:FF
@FS10000125:27:BPA73017-1634:1:1101:2670:1760 2:N:0:1
ACCGTGTTGAGCGTACTCGACGAAGTTGCACGGGGGGGGGGGGGGGAA
+
FFFFFFFFFFFFFFFFFFFFFFFFFFFFFFFFFFFFFFFFFFFFF,FF
@FS10000125:27:BPA73017-1634:1:1101:3380:1760 2:N:0:1
ACGGATTTGAGCGTACTCGACGAAGTTCTACGGGGGGGGGGGGGGGGA
+
FFFFFFFFFFFFFFFFFFFFFFFFFFFFFFFFFFFFFFFFFFFFFFF,
@FS10000125:27:BPA73017-1634:1:1101:3540:1760 2:N:0:1
TTTATGTTGAGCGTACTCGACGAAGTTAGCCGGGGGGGGGGGGGGGAA
+
F,FFFFFFFFFFFFFFFFFFFFFFFFFFFFFFFFFFFFFFFFFFF,FF
@FS10000125:27:BPA73017-1634:1:1101:3980:1760 2:N:0:1
ATATCATTGAGCGTACTCGACGAAGTTCTAAGGGGGGGGGGGGGGGGA
+
F:FFFFFFFFFFFFFFFFFFFFFFFFFFFFFFFFFFFFFFFFFFFFF,
@FS10000125:27:BPA73017-1634:1:1101:4400:1760 2:N:0:1
TATAATTTGAGCGTACTCGACGAAGGGGGGGGGGGGGGGAGATCGGAA
+
FFFF:FFFFFFFFFFFFFFFFFFFFFFFFFFFFFFFFFFF::FF,,F,
@FS10000125:27:BPA73017-1634:1:1101:4600:1760 2:N:0:1
TACAAGTTGAGCGTACTCGACGAAGTTTGCTGGGGGGGGGGGGGGGAA
+
FFFFFFFFFFFFFFFFFFFFFFFFFFFFFFFFFFFFFFFFFFFFFFFF
@FS10000125:27:BPA73017-1634:1:1101:4680:1760 2:N:0:1
CATAACTTGAGCGTACTCGACGAAGGGGGGGGGGGGGGGGAAATCGGA
+
FFFFFFFFFFFFFFFFFFFFFFFFFFFFFFFFFFFFFFF:F,,F:,,:
@FS10000125:27:BPA73017-1634:1:1101:5000:1760 2:N:0:1
TAATTATTGAGCGTACTCGACGAAGCTCTACGGGGGGGGGGGGGGGAA
+
,:FFFFFFFFFFFFFFFFFFFFFFFFFFFFFFFFFFFFFFFFFFFF::
@FS10000125:27:BPA73017-1634:1:1101:5180:1760 2:N:0:1
CGCGGTTTGAGCGTACTCGACGAAGTTCCAGGGGGGGGGGGGGGGAAA
+
FFFFFFFFFFFFFFFFFFFFFFFFFFFFFFFFFFFFFFFFFFFFFF,,
@FS10000125:27:BPA73017-1634:1:1101:5610:1760 2:N:0:1
GACGATTTGAGCGTACTCGACGAGGTTACGGGGGGGGGGGGGGGAAAT
+
,FF:FFFFFFFFFFFFFFFFFFFFFFFFFFFFFFFFFFFFF:F,:F:F
@FS10000125:27:BPA73017-1634:1:1101:5660:1760 2:N:0:1
TTATTATTGAGCGTACTCGACGAAGTTCAACGGGGGGGGGGGGGGGGA
+
,FFFFFFFFFFFFFFFFFFFFFFFFFFFFFFFFFFFFFFFFFFFFFFF
@FS10000125:27:BPA73017-1634:1:1101:6260:1760 2:N:0:1
ATCATTTTGAGCGTACTCGACGAAGTTATACGGGGGGGGGGGGGGGAA
+
F:FFFFFFFFFFFFFFFFFFFFFFFFFFFFFFFFFFFFFFFFFFF,F,
@FS10000125:27:BPA73017-1634:1:1101:6360:1760 2:N:0:1
AACGGATTGAGCGTACTCGACGAAGTTTGTAGGGGGGGGGGGGGGGGA
+
F:FFFFFFFFFFFFFFFFFFFFFFFFFFFFFFFFFFFFFFFFFFFF:F
@FS10000125:27:BPA73017-1634:1:1101:6430:1760 2:N:0:1
AGGCTATTGAGCGTACTCGACGAAGAGGGGGGGGGGGGGGGGGAAATC
+
FF,FFFFFFFFFFFFFFFFFFFFFFFFFFFFFFFFFFFFFF:,F:,F,
@FS10000125:27:BPA73017-1634:1:1101:6910:1760 2:N:0:1
ATCCGATTGAGCGTACTCGACGAAGTTTTCAGGGGGGGGGGGGGGGGG
+
F,FFFFFFFFFFFFFFFFFFFFFFFFFFFFFFFFFFFFFFFFFF,,,F
@FS10000125:27:BPA73017-1634:1:1101:7030:1760 2:N:0:1
AAGCTTTTGAGCGTACTCGACGAAGTTTGTGGGGGGGGGGGGGGGAGT
+
FFFFFFFFFFFFFFFFFFFFFFFFFFFFFFFFFFFFFFFFFFFF,F,,
@FS10000125:27:BPA73017-1634:1:1101:7360:1760 2:N:0:1
CGGTGTTTGAGCGTACTCGACGAAATTCAGTGGGGGGGGGGGGGGGGA
+
:F,F:FFFFFFFFFFFFFFFFFFFFFFFFFFFFFFFFFFFFFFFFFFF
@FS10000125:27:BPA73017-1634:1:1101:7540:1760 2:N:0:1
TCAAATTTGAGCGTACTCGACGAAGTTACCGCGGGGGGGGGGGGGGGA
+
FF,F,,FFFFFFF:FFFFFFFFFFFFF:,F:,FFF:FF:FF,,F,F,,
@FS10000125:27:BPA73017-1634:1:1101:7960:1760 2:N:0:1
TCGGAGTTGAGCGTACTCGACGAAGGTTGAGAGGGGGGGGGGGGGGGA
+
FFFFFFFFFFFFFFFFFFFFFFFFFFFFFFFFFFFFFFFFFFFFFF:,
@FS10000125:27:BPA73017-1634:1:1101:8360:1760 2:N:0:1
TTCCAATTGAGCGTACTCGACGAAGTTGCGGGGGGGGGGGGGGGAAAT
+
FFFFFFFFFFFFFFFFFFFFFFFFFFFFFFFFFFFFFFFFFFF,FF,F
@FS10000125:27:BPA73017-1634:1:1101:8380:1760 2:N:0:1
TTCGTTTTGAGCGTACTCGACGAAGTTACTAGGGGGGGGGGGGGGGAA
+
F:FFFFFFFFFFFFFFFFFFFFFFFFFFFFFFFFFFFFFFFFFFFF:F
@FS10000125:27:BPA73017-1634:1:1101:8670:1760 2:N:0:1
TATCACTTGAGCGTACTCGACGAAGTTGCAAGGGGGGGGGGGGGGGAA
+
::FFFFFFFFFFFFFFFFFFFFFFFFFFFFFFFFFFFFFFFFFF:,F:
@FS10000125:27:BPA73017-1634:1:1101:8930:1760 2:N:0:1
ATACGTTTGAGCGTACTCGACGAAGTTGACTGGGGGGGGGGGGGGGAA
+
:F:FFFFFFFFFFFFFFF:FFFFFFFFFFFFFFFF:FFFFFF,FF,FF
@FS10000125:27:BPA73017-1634:1:1101:9040:1760 2:N:0:1
CTGTTATTGAGCGTACTCGACGAAGTTTGCAGGGGGGGGGGGGGGAGA
+
FFFFFFFFFFFFFFFFFFFFFFFFFFFFFFFFFFFFFFFFFFFFFF,:
@FS10000125:27:BPA73017-1634:1:1101:9180:1760 2:N:0:1
TAATGTTTGAGCGTACTCGACGAAGTTATACGGGGGGGGGGGGGGAAA
+
,,FFFFFFFFFFFFFFFFFFFFFFFFFFFFFFFFFFFFFFFFFF::F,
@FS10000125:27:BPA73017-1634:1:1101:9320:1760 2:N:0:1
TTTTAGTTGAGCGTACTAAGGGGGGGGGGGGGGGAGATTGGAAAAGCG
+
F,FFFFFFFFFFFFFFFFFFFFFFFFFFFFFFFF,:F,,,,,F:F,,,
@FS10000125:27:BPA73017-1634:1:1101:9790:1760 2:N:0:1
CTTATTTTGAGCGTACTCGACGAAGTGGGGGGGGGGGGGGGAAATCGA
+
,FF:FFFFFFFFFFFFFFFFFFFFFFFF:FFFFFFFFFFFFF,,F,,,
@FS10000125:27:BPA73017-1634:1:1101:10590:1760 2:N:0:1
ATACTTTTGAGCGTACTCGACGAAGGGGGGGGGGGGGGGAATTCGGAA
+
F,FFFFFFFFFFFFFFFFFFFFFFFFFFFFFFFFFFFF,F,,FF,,F:
@FS10000125:27:BPA73017-1634:1:1101:10850:1760 2:N:0:1
ATCCATTTGAGCGTACTCGACGAAGTTAACGGGGGGGGGGGGGGGAGA
+
:FFFFFFFFFFFFFFFFFFFFFFFFFFFFFFFFFFFFFFFFFFF,F,,
@FS10000125:27:BPA73017-1634:1:1101:12290:1760 2:N:0:1
ATTCATTTGAGCGTACTCGACGAAGTTGGCTGGGGGGGGGGGGGGGAA
+
FFFFFFFFFFFFFFFFFFFFFFFFFFFFFFFFFFFFFFFFFFFFF,FF
@FS10000125:27:BPA73017-1634:1:1101:12320:1760 2:N:0:1
CTATATTTGAGCGTACTCGACGAAGTTACACGGGGGGGGGGGGGGGGA
+
FFFFFFFFFFFFFFFFFFFFFFFFFFFFFFFFFFFFFFFFFFFFF:,F
@FS10000125:27:BPA73017-1634:1:1101:12690:1760 2:N:0:1
ATCACTTTGAGCGTACTCGACGAAGTTAGGGGGGGGGGGGGGGGAAAT
+
FFFFFFFFFFFFFFFFFFFFFFFFFFFFFFFFFFFFFFFFFFF,FF,F
@FS10000125:27:BPA73017-1634:1:1101:12800:1760 2:N:0:1
ATTACGTTGAGCGTACTCGACGAAGTTAGTTGGGGGGGGGGGGGGGAA
+
FFFFFFFFFFFFFFFFFFFFFFFFFFFFFFFFFFFFFFFFFFFFFFFF
@FS10000125:27:BPA73017-1634:1:1101:14290:1760 2:N:0:1
AAAATTTTGAGCGTACTCGACGAAGTTCAGGGGGGGGGGGGGGGAGGC
+
:,FFFFFFFFFFFFFFFFFFFFFFFFFFFFFFFFFFFFFFFFF,FF,,
@FS10000125:27:BPA73017-1634:1:1101:14860:1760 2:N:0:1
CCGGAATTGAGCGTACTCGACGAAGTGGGGGGGGGGGGGGGAAATCGA
+
FFFFFFFFFFFFFFFFFFFFFFFFFFFFFFFFFFFFFFFFF:,,FF,,
@FS10000125:27:BPA73017-1634:1:1101:15320:1760 2:N:0:1
ATTTTTTTGAGCGTACTCGACGAAGTTTATTGGGGGGGGGGGGGGGAA
+
,,:,F,FFFFFFFFFFFFFFFFFFFFFFF,FFFFFFFFFFFFFFF,F:
@FS10000125:27:BPA73017-1634:1:1101:15390:1760 2:N:0:1
ATCCCTTTGAGCGTACTCGACGAAGTTACTTGGGGGAGGGGGGGGGGG
+
F,FFFFFFFFFFFFFFFFFFFFFFFFFFFFFFFFFFFFFFFFFFFFF:
@FS10000125:27:BPA73017-1634:1:1101:15890:1760 2:N:0:1
AATGCTTTGTTTCCATTTGTTGATGTTTTACCGCATCAAGCTCTTGGA
+
,F,F,,F:FFF,,,F,,:FFFFF,F:,::FF,FFFFFF:FFFFFF,,,
@FS10000125:27:BPA73017-1634:1:1101:1520:1770 2:N:0:1
TATAATTTGAGCGTACTCGACGAAGTTGATGAGGGGGGGGGGGGGGGG
+
FFFFFFFFFFFFFFFFFFFFFFFFFFFFFFFFFFFFFFFFFFFFFFFF
@FS10000125:27:BPA73017-1634:1:1101:2130:1770 2:N:0:1
ATGCGGTTGAGCGTACTCGGCGAAGTTCAGTGGGGGGGGGGGGGGGAA
+
FFFFFFFFFFFFFFFFFFFFFFFFFFFFFFFFFFFFFFFFFFFFF:FF
@FS10000125:27:BPA73017-1634:1:1101:2280:1770 2:N:0:1
TTGTAATTGAGCGTACTCACGAAGTTGGTCAGGGGGGGGGGGGGGGAA
+
FFFFFFFFFFFFFFFFFFFFFFFFFFFFFFFFFFFFFFFFFFFFFFFF
@FS10000125:27:BPA73017-1634:1:1101:2870:1770 2:N:0:1
ATCAATTTGAGCGTACTCGACGAAAGGGGGGGGGGGGGGGAATTCGAA
+
:,FFFFFFFFFFFFFFFFFFFFFFFFFFFFFFFFFFFFF,,,,,,,,,
@FS10000125:27:BPA73017-1634:1:1101:2940:1770 2:N:0:1
AGCGGATTGAGCGTACTCGACGAAGGGGGGGGGGGGGGGGGAAGATCG
+
,,FFFF,FFFFFFFFFFF:FFFFFFF:FFFFFFF::FFFF:,,,,FF:
@FS10000125:27:BPA73017-1634:1:1101:3030:1770 2:N:0:1
TTCTTATTGAGCTACTCGACGAAGTTACTAGGGGGGGGGGGGGGGGAA
+
,FFFFFFFFFFFFFFFFFFFFFFFFFFFFFFFFFFFFFFFFFFFF:FF
@FS10000125:27:BPA73017-1634:1:1101:4090:1770 2:N:0:1
CTACGATTGAGCGTACTCGACGAAGTTCAGGGGGGGGGGGGGGGGAAA
+
FFFFFFFFFFFFFFFFFFFFFFFFFFFFFFFFFFFFFFFFFFFF,:,:
@FS10000125:27:BPA73017-1634:1:1101:4150:1770 2:N:0:1
TTGATATTGAGCGTACTCGACGAAGTTAACCGGGGGGGGGGGGGGGAA
+
FFFFFFFFFFFFFFFFFFFFFFFFFFFFFFFFFFFFFFFFFFFFF,FF
@FS10000125:27:BPA73017-1634:1:1101:5130:1770 2:N:0:1
TTTTCATTGAGCGTACTCGACGAAGTTGGGCGGGGGGGGGGGGGGGGA
+
F,FFFFFFFFFFFFFFFFFFFFFFFFFFFFFFFFFFFFFFFFFFFF,F
@FS10000125:27:BPA73017-1634:1:1101:5460:1770 2:N:0:1
CTATTGTTGAGCGTACTCGACGAAGTTAGTAGGGGGGGGGGGGGGAAA
+
FFFFFFFFFFFFFFFFFFFFFFFFFFFFFFFFFFFFFFFFFFFFFF::
@FS10000125:27:BPA73017-1634:1:1101:6020:1770 2:N:0:1
TTTATATTGAGCGTACTCGACGAAGTTCTACGGGGGGGGGGGGGGGGA
+
FFFFFFFFFFFFFFFFFFFFFFFFFFFFFFFFFFFFFFFFFFFFFF:F
@FS10000125:27:BPA73017-1634:1:1101:6200:1770 2:N:0:1
TCCGGTTTGAGCGTACTCGACGAAGTTAGCTGGGGGGGGGGGGGGGAA
+
,FFFFFFFFFFFFFFFFFFFFFFFFFFFFFFFFFFFFFFFFFFFF:FF
@FS10000125:27:BPA73017-1634:1:1101:6230:1770 2:N:0:1
GCGAAATTGAGCGTACTCGACGAAGTGGCGGGGGGGGGGGGGGGGAGT
+
:FFFFFFFFFFFFFFFFFFFFFFFFFFFFFFFFFFFFFFFFF,,,,,,
@FS10000125:27:BPA73017-1634:1:1101:6530:1770 2:N:0:1
TTAAGATTGAGCGTACTCGACGAAATTCGTGGGGGGGGGGGGGGGAAA
+
,FFFFFFFFFFFFFFFFFFFFFFFFFFFFFFFFFFFFFFFFFFFFF,,
@FS10000125:27:BPA73017-1634:1:1101:6670:1770 2:N:0:1
TACAGCTTGAGCGTACTCGACGAAGTTTACTGGGGGGGGGGGGGGGGA
+
FFFFFFFFFFFFFFFFFFFFFFFFFFFFFFFFFFFFFFFFFFFFFF,F
@FS10000125:27:BPA73017-1634:1:1101:7310:1770 2:N:0:1
ATATGGTTGAGCGTACTCGACGAAGTTTAGGGGGGGGGGGGGGGAAAT
+
FFFFFFFFFFFFFFFFFFFFFFFFFFFFFFFFFFFFFFFFFFF,FF,F
@FS10000125:27:BPA73017-1634:1:1101:7550:1770 2:N:0:1
AAAAGGTTGAGCGTACTCGACGAAGTTTGGCGGGGGGGGGGGGGGGGA
+
F:FFFFFFFFFFFFFFFFFFFFFFFFFFFFFFFFFFFFFFFFFFFF:F
@FS10000125:27:BPA73017-1634:1:1101:7930:1770 2:N:0:1
TTCCCTTTGAGCGTACTCGACGAAGTTGCTGGGGGGGGGGGGGGGGGA
+
FFFFFFFFFFFFFFFFFFFFFFFFFFFFFFFFFFFFFFFFFFFFFFF,
@FS10000125:27:BPA73017-1634:1:1101:8160:1770 2:N:0:1
ATGGCCTTGAGCGTACTCGACGAAGGTTAAGCGGGGGGGGGGGGGGGA
+
FFFFFFFFFFFFFFFFFFFFFFFFFFFFFFFFFFFFFFFFFFFFFFFF
@FS10000125:27:BPA73017-1634:1:1101:8610:1770 2:N:0:1
TTCGGTTTGAGCGTACTCGACGAAGTTGTAAGGGGGGGGGGGGGGGAA
+
FFFFFFFFFFFFFFFFFFFFFFFFFFFFFFFFFFFFFFFFFFFFFFFF
@FS10000125:27:BPA73017-1634:1:1101:8830:1770 2:N:0:1
TACATGTTGAGCGTACTCGACGAAGTTATACGGGGGGGGGGGGGGGAA
+
,:FFFFFFFFFFFFFFFFFFFFFFFFFFFFFFFFFFFFFFFFFFF,FF
@FS10000125:27:BPA73017-1634:1:1101:9030:1770 2:N:0:1
TCTTACTTGAGCGTACTCGACGAAATTGCCAGGGGGGGGGGGGGGGAA
+
FFFF:FFFFFFFFFFFFFFFFFFFFFFFFFFFFFFFFFFFFFFFF,FF
@FS10000125:27:BPA73017-1634:1:1101:9890:1770 2:N:0:1
GGGGGTTTGAGCGTACTCGACGAAGTTGTGCGGGGGGGGGGGGGGGAA
+
,,::,:FFFFFFFFFFFFFFFFFFFFF,,,,FFFFFFFFFFFFF:,F,
@FS10000125:27:BPA73017-1634:1:1101:10110:1770 2:N:0:1
TTGGGGGGGGGGGGGGGGGGGGGGGGGGGGGGGGGGGGGGGGGGGGGG
+
,,F:::,:::,,:F::F:FFFFFFFFF:FFFFFFFFFFFFFFF::,,F
@FS10000125:27:BPA73017-1634:1:1101:10220:1770 2:N:0:1
TTTGACTTGAGCGTACTCGACGAAGTTCCTTGGGGGGGGGGGGGGGAA
+
FFFFFFFFFFFFFFFFFFFFFFFFFFFFFFFFFFFFFFFFFFFFFF,F
@FS10000125:27:BPA73017-1634:1:1101:10340:1770 2:N:0:1
TTAGAATTGAGCGTACTCGACGAAGTTGCAAGGGGGGGGGGGGGGGGA
+
FFFFFFFFFFFFFFFFFFFFFFFFFFFFFFFFFFFFFFFFFFFFFFF,
@FS10000125:27:BPA73017-1634:1:1101:11230:1770 2:N:0:1
TCCACCTTGAGCGTACTCGACGAAGTTGGTCGGGGGGGGGGGGCGGGA
+
FFFFFFFFFFFFFFFFFFFFFFFFFFFFFFFFFFFFFFFFFFF,,,:F
@FS10000125:27:BPA73017-1634:1:1101:11540:1770 2:N:0:1
TTGAAGTTGAGCGTACTCGACGAAGTTCCGCGGGGGGGGGGGGGGGGG
+
FFFFFFFFFFFFFFFFFFFFFFFFFFFFFFFFFFFFFFFFFFFFFFF:
@FS10000125:27:BPA73017-1634:1:1101:12180:1770 2:N:0:1
CCTTAGTTGAGCGTACTCGACGAAGTTCTTGGGGGGGGGGGGGGGAAT
+
FFFFFFFFFFFFFFFFFFFFFFFFFFFFFFFFFFFFFFFFFFFF,F,:
@FS10000125:27:BPA73017-1634:1:1101:12240:1770 2:N:0:1
TTGGCCTTGAGCGTACTCGACGAAGTTCCAGGGGGGGGGGGGGGGGGA
+
FFFFFFFFFFFFFFFFFFFFFFFFFFFFFFFFFFFFFFFFFFFFFFFF
@FS10000125:27:BPA73017-1634:1:1101:12690:1770 2:N:0:1
CTGATATTGAGCGTACTCGACGAAGTTGCCAGGGGGGGGGGGGGGGAA
+
FFFFFFFFFFFFFFFFFFFFFFFFFFFFFFFFFFFFFFFFFFFFF:FF
@FS10000125:27:BPA73017-1634:1:1101:13720:1770 2:N:0:1
ACTGTCTTGAGCGTACTCGACGAAGTTCCGAGGGGGGGGGGGGGGGGA
+
FFFFFFFFFFFFFFFFFFFFFFFFFFFFFFFFFFFFFFFFFFFFFF:F
@FS10000125:27:BPA73017-1634:1:1101:13730:1770 2:N:0:1
TTATATTTGAGCGTACTCGACGAAGTTGGGCGGGGGGGGGGGGGGGAA
+
FFFFFFFFFFFFFFFFFFFFFFFFFFFFFFFFFFFFFFFFFFFFF,FF
@FS10000125:27:BPA73017-1634:1:1101:14390:1770 2:N:0:1
ATAGCCTTGAGCGTACTCGACGAAGTTATAAGGGGGGGGGGGGGGGGG
+
:FFFFFFFF:FFFFFFFFFFFFFFFFFFFFFFFFFFFFFFFFFF:,,:
@FS10000125:27:BPA73017-1634:1:1101:15140:1770 2:N:0:1
CCAGTATTGAGCGTACTCGACGAAGTTGCGTGGGGGGGGGGGGGGGGA
+
FFF:FFFFFFFFFFFFFFFFFFFFFFFFFFFFFFFFFFFFFFFFFF,F
@FS10000125:27:BPA73017-1634:1:1101:15160:1770 2:N:0:1
TAGATATTGAGCGTACTCGACGAAGTTTTGTGGGGGGGGGGGGGGGAA
+
FFFFFFFFFFFFFFFFFFFFFFFFFFFFFFFFFFFFFFFFFFFFF:FF
@FS10000125:27:BPA73017-1634:1:1101:15830:1770 2:N:0:1
CTTGTCTTGAGCGTACTCGACGAAGTTGGTCGGGGGGGGGGGGGGAAA
+
FFFFFFFFFFFFFFFFFFFFFFFFFFFFFFFFFFFFFFFFFFFFF:F:
@FS10000125:27:BPA73017-1634:1:1101:15850:1770 2:N:0:1
GTCGGGGGGGGGGGGGGGAATTTTGAAAAACCTCCTTTTTGGAAAAAT
+
,,F,F:::F::,F:FFF::,,F,,,:F,F,F,:,,FFF,,,,,:F,,,
@FS10000125:27:BPA73017-1634:1:1101:16030:1770 2:N:0:1
TTAAACTTGAGCGTACTCGACGAAGTTCAGTGGGGGGGGGGGGGGGGA
+
FFFFFFFFFFFFFFFFFFFFFFFFFFFFFFFFFFFFFFFFFFFFFF:F
@FS10000125:27:BPA73017-1634:1:1101:2410:1780 2:N:0:1
TTTCCATTGAGCGTACTCGACGAAGTTAATGGGGGGGGGGGGGGGGAA
+
FFFFFFFFFFFFFFFFFFFFFFFFFFFFFFFFFFFFFFFFFFFFFF,F
@FS10000125:27:BPA73017-1634:1:1101:2610:1780 2:N:0:1
TATTGATTGAGCGTACTCGACGAAGTTTGATGGGGGGGGGGGGGGGGG
+
FFFFFFFFFFFFFFFFFFFFFFFFFFFFFFFFFFFFFFFFFFFFFFF,
[truncated: 23,821,927 more chars]
