# Supplementary material for: Non-templated addition and template switching by Moloney murine leukemia virus (MMLV)-based reverse transcriptases co-occur and compete with each other
Source: J Biol Chem. 2019 Oct 22;294(48):18220–31. doi: 10.1074/jbc.RA119.010676 (PMC6885630; doi:10.1074/jbc.RA119.010676)
Supplement: Supporting Information [file supp_RA119.010676_155253_1_supp_413280_pzhsrd.zip › Tailing for synthetic RNA bias/TdT-OH-4rNV5FAM-B.fastq]

@FS10000125:27:BPA73017-1634:1:1101:1340:1000 2:N:0:2
TATCTTTTGAGCGTACTCGACGAAGTTAAAAGGGGGGGGGGGGGGGAA
+
FFFFFFFFFFFFFFFFFFFFFFFFFFFFFFFFFFFFFFFFFFFFF:FF
@FS10000125:27:BPA73017-1634:1:1101:1370:1000 2:N:0:2
TTATCCTTGAGCGTACTCGACGAAGTTAGGGGGGGGGGGGGGGGGGAA
+
,FFFFFFFFFFFFFFFFFFFFFFFFFFFFFFFFFFFFFFF:,F,,,,,
@FS10000125:27:BPA73017-1634:1:1101:1880:1000 2:N:0:2
ATACCTTTGAGCGTACTCGACGAAGTTACGTGGGGGGGGGGGGGGGGA
+
F,FFFFFFFFFFFFFFFFFFFFFFFFFFFFFFFFFFFFFFFFFFFF:F
@FS10000125:27:BPA73017-1634:1:1101:2170:1000 2:N:0:2
CAACCTTTGAGCGTACTCGACGAAGTTTCTGGGGGGGGGGGGGGGAAT
+
FFFFFFFFF:FFFFFFFFFFFFFFFFFFFFFFFFFFFFFFF::,,,,:
@FS10000125:27:BPA73017-1634:1:1101:2390:1000 2:N:0:2
CTCTGTTTGAGCGTACTCGACGAAGTTAGTCGGGGGGGGGGGGGGGAA
+
FF,F:FFFFFFFFFFFFFFFFFFFFFF:FFFFFFFFFFFFFFF:,,:,
@FS10000125:27:BPA73017-1634:1:1101:3410:1000 2:N:0:2
TTATCATTGAGCGTACTCGACGAAGGGGGGGGGGGGGGGGAATTCGAA
+
F,FFFFFFFFFFFFFFFFFFFFFFFFFFFFFFFFFFFFF,F,,:,,,,
@FS10000125:27:BPA73017-1634:1:1101:4070:1000 2:N:0:2
TTGGGTTTGAGCGTACTCGACGAAGTTCCTAGGGGGGGGGGGGGGGGG
+
FFFFFFFFFFFFFFFFFFFFFFFFFFFFFFFFFFFFFFFFFFF:::,,
@FS10000125:27:BPA73017-1634:1:1101:5150:1000 2:N:0:2
TAGCATTTGAGCGTACTCGACGAAGTTACAGGGGGGGGGGGGGGGAAA
+
FFFFFFFFFFFFFFFFFFFFFFFFFFFFFFFFFFFFFFFFFFFF,FF,
@FS10000125:27:BPA73017-1634:1:1101:5400:1000 2:N:0:2
TTCTTCTTGAGCGTACTCGACGAAGTTGCAAGGGGGGGGGGGGGGGGG
+
FFFFFFFFFFFFFFFFFFFFFFFFFFFFFFFFFFFFFFFFFFFFFFF:
@FS10000125:27:BPA73017-1634:1:1101:5560:1000 2:N:0:2
TTAAGATTGAGCGTACTCGACGAAGTTAACCGGGGGGGGGGGGGGGGG
+
:,FF:FFFFFFFFFFFFFFFFFFFFFFFFFFFFFFFFFFFFFF:,,,:
@FS10000125:27:BPA73017-1634:1:1101:7170:1000 2:N:0:2
TTTTAGTTGAGCGTACTCGACGAAGTTCACGGGGGGGGGGGGGGGAAA
+
FFFFFFFFFFFFFFFFFFFFFFFFFFFFFFFFFFFFFFFFFFFF,FF,
@FS10000125:27:BPA73017-1634:1:1101:7270:1000 2:N:0:2
ACCGATTTGAGCGTACTCGACGAAGTTTATAGGGGGGGGGGGGGGGGA
+
FFFFFFFFFFFFFFFFFFFFFFFFFFFFFFFFFFFFFFFFFF,:F:,F
@FS10000125:27:BPA73017-1634:1:1101:7420:1000 2:N:0:2
TTTAATTTGAGCGTACTCGACGAAGTTGCTAGGGGGGGGGGGGGGGAA
+
F::FF:FFFFFFFFFFFFFFFFFFFFFFFFFFFFFFFFFFFFFFF,,F
@FS10000125:27:BPA73017-1634:1:1101:9770:1000 2:N:0:2
ACATGATTGAGCGTACTCGACGAAGTTGCCAGGGGGGGGGGGGGGAAA
+
FFFFFFFFFFFFFFFFFFFFFFFFFFFFFFFFFFFFFFFFFFFFF::F
@FS10000125:27:BPA73017-1634:1:1101:10510:1000 2:N:0:2
AAAGCTTTGAGCGTACTCGACGAAGTTGTCAGGGGGGGGGGGGGGGGA
+
FFFFFFFFFFFFFFFFFFFFFFFFFFFFFFFFFFFFFFFFFFFF:,,:
@FS10000125:27:BPA73017-1634:1:1101:12220:1000 2:N:0:2
AACCGGTTGAGCGTACTCGACGAAGTTGAAAGGGGGGGGGGGGGGGGG
+
:FFF:FFFFFFFFFFFFFFFFFFFFFFFFFFFFFFFFFFFF:F:F,:,
@FS10000125:27:BPA73017-1634:1:1101:1600:1010 2:N:0:2
ACGCAGTTGAGCGTACTCGACGAAGTTGTATGGGGGGGGGGGGGGGAA
+
:F,FF:FFFFFFFFFFFFFFFFFFFFFFF,FFFFFFFFFFFFFF,,:,
@FS10000125:27:BPA73017-1634:1:1101:2590:1010 2:N:0:2
TATTTCTTGAGCGTACTCGACGAAGTTGTGCGGGGGGGGGAGGGGGGA
+
FFF,:FFFFFFFFFFFFFFFFFFFFFF:F,FFFFFFFFFFFFFFFF,,
@FS10000125:27:BPA73017-1634:1:1101:4730:1010 2:N:0:2
TTGGCATTGAGCGTACTCGACGAAGTTCAGAGGGGGGGGGGGGGGGAA
+
F,FFFFFFFFFFFFFFFFFFFFFFFFFFFFFFFFFFFFFFFFFFFFFF
@FS10000125:27:BPA73017-1634:1:1101:5180:1010 2:N:0:2
CTATATTTGGGCGTACTCGACGAAGTTGCAAGGGGGGGGGGGGGGGGA
+
F,FFFFFFFFFFFFFFFFFFFFFFFFFFFFFFFFFFFFFFFFFFFFFF
@FS10000125:27:BPA73017-1634:1:1101:5960:1010 2:N:0:2
TTGCAATTGAGCGTACTCGACGAAGTTCATAGGGGGGGGGGGGGGGGA
+
FFFFFFFFFFFFFFFFFFFFFFFFFFFFFFFFFFFFFFFFFFFFFF,F
@FS10000125:27:BPA73017-1634:1:1101:6740:1010 2:N:0:2
AGTAGATTGAGCGTACTCGACGAAGTTAACGGGGGGGGGGGGGGGGGA
+
F,:FFFFFFFFFFFFFFFFFFFFFFFFFFFFFFFFFFFFFFFFFFF,F
@FS10000125:27:BPA73017-1634:1:1101:6980:1010 2:N:0:2
TCGAGTTTGAGCGTACTCGACGAAGTTCGGCGGGGGGGGGGGGGGGGG
+
FFFFFFFFFFFFFFFFFFFFFFFFFFFFFFFFFFFFFFFFFFFFFFF,
@FS10000125:27:BPA73017-1634:1:1101:7310:1010 2:N:0:2
CATATATTGAGCGTACTCGACGAAGTTGACAGGGGGGGGGGGGGGGGA
+
FFFFFFFFFFFFFFFFFFFFFFFFFFFFFFFFFFFFFFFFFFFFFFFF
@FS10000125:27:BPA73017-1634:1:1101:7520:1010 2:N:0:2
ATATACTTGAGCGTACTCGACGAAGTTTGCAGGGGGGGGGGGGGGGAA
+
FFFFFFFFFFFFFFFFFFFFFFFFFFFFFFFFFFFFFFFFFFFFFFFF
@FS10000125:27:BPA73017-1634:1:1101:9930:1010 2:N:0:2
ACATCTTTGAGCGTACTCGACGAAGTTGCATGGGGGGGGGGGGAGTGT
+
,F:F,,FFFFFFFFFFFFFFFFFFFFF,:F,,,,F,,,FF,,F:F,::
@FS10000125:27:BPA73017-1634:1:1101:10550:1010 2:N:0:2
TTCCGTTTGAGCGTACTCGACGAAGTTACCAGGGGGGAGGGGGGGGGG
+
FFFFFFFFFFFFFFFFFFFFFFFFFFFFFFFFFFFFFFFFFFFF:,,F
@FS10000125:27:BPA73017-1634:1:1101:10690:1010 2:N:0:2
CAGGACTTGAGCGTACTCGACGAAGTTTTGCGGGGGGGGGGGGGGGAA
+
FFFFFFFFFFFFFFFFFFFFFFFFFFFFFFFFFFFFFFFFFF,:,,:F
@FS10000125:27:BPA73017-1634:1:1101:12520:1010 2:N:0:2
ATACATTTGAGCGTACTCGACGAAGTTACTTGGGGGGGGGGGGGGGGA
+
,FFFFFFFFFFFFFFFFFFFFFFFFFFFFFFFFFFFFFFFFFFFF,,F
@FS10000125:27:BPA73017-1634:1:1101:12980:1010 2:N:0:2
AATGAATTGAGCGTACTCGACGAAGTTAGCAGGGGGGGGGGGGGGGGA
+
FF::FFFFFFFFFFFFFFFFFFFFFFFFFFFFFFFFFFFFFFFFFFFF
@FS10000125:27:BPA73017-1634:1:1101:13600:1010 2:N:0:2
CATCATTTGAGCGTACTCGACGAAGTTCCAGGGGGGGGGGGGGGGAAA
+
F,FFFFFFFFFFFFFFFFFFFFFFFFFFFF:FFFFFFFFFF:FF:F:F
@FS10000125:27:BPA73017-1634:1:1101:16240:1010 2:N:0:2
GATGCATTGAGCGTACTCGACGAAGTTACCAGGGGGGGGGGGGGGGAA
+
FFFF:FFFFFFFFFFFFFFFFFFFFFFFFF,:FFFFFFFFFFFFFFFF
@FS10000125:27:BPA73017-1634:1:1101:1400:1020 2:N:0:2
CCATCCTTGAGCGTACTCGACAAGTTGCTGGGGGGGGGGGGGGGAGAT
+
FFFF:FFFFFFFFFFFFFFFFFFFFFFFFFF:FFFFFFFFFFF::,,F
@FS10000125:27:BPA73017-1634:1:1101:1820:1020 2:N:0:2
TCGTTTTTGAGCGTACTCGACGAAGAGGGGGGGGGGGGGGGAAATTCG
+
FFFFFFFFFFFFFFFFFFFFFFFFFFFFFFFFFFFFFFFFF,FF,,,F
@FS10000125:27:BPA73017-1634:1:1101:2050:1020 2:N:0:2
TTAGTTTTGAGCGTACTCGACGAAGTTGCACGGGGGGGGGGGGGGAAA
+
FFFFFFFFFFFFFFFF,FFFFFFFFFFFFFFFFFFFFFFFFFFFFFF:
@FS10000125:27:BPA73017-1634:1:1101:3550:1020 2:N:0:2
CTCTGCTTGAGCGTACTCGACGAAGTTGTTCGGGGGGGGGGGGGGGAA
+
FFFFFFFFFFFFFFFFFFFFFFFFFFFFFFFFFFFFFFFFFFFF:,FF
@FS10000125:27:BPA73017-1634:1:1101:3870:1020 2:N:0:2
CACTAATTGAGCGTACTCGACGAAGTTAATCGGGGGGGGGGGGGGGAA
+
FFFFFFFFFFFFFFFFFFFFFFFFFFFFFFFFFFFFFFFFFFFF:,,:
@FS10000125:27:BPA73017-1634:1:1101:3970:1020 2:N:0:2
ATTGAATTGAGCGTACTCGACGAAGTTTGAAAGGGGGGGGGGGGGGGA
+
FFFFFFFFFFFFFFFFFFFFFFFFFFFFFFFFFFFFFFFFFFFFFFFF
@FS10000125:27:BPA73017-1634:1:1101:4660:1020 2:N:0:2
TTTTCATTGAGCGTACTCGACGAAGTTCGGCGGGGGGGGGGGGGGGGG
+
FFFFFFFFFFFFFFFFFFFFFFFFFFFFFFFFFFFFFFFFFFFFFF,,
@FS10000125:27:BPA73017-1634:1:1101:5020:1020 2:N:0:2
TGCATCTTGAGCGTACTCGACGAAGGGGGGGGGGGGGGGAGATCGGGA
+
:FF::FFFFFFFFFFFFFFFFFF:FFF:F:F:,,:F,FF,,,F,,,,F
@FS10000125:27:BPA73017-1634:1:1101:5040:1020 2:N:0:2
TGTTTCTTGAGCGTACTCGACGAAGTTGACTGGGGGGGGGGGGGGGGG
+
FFFFFFFFFFFFFFFFFFFFFFFFFFFFFFFFFFFFFFFFFFFFF:F,
@FS10000125:27:BPA73017-1634:1:1101:5670:1020 2:N:0:2
ATTCCATTGAGCGTACTCGACGAAGTTCTTTGGGGGGGGGGGGGGGGA
+
FFFFFFFFFFFFFFFFFFFFFFFFFFFFFFFFFFFFFFFFFFFFF,:F
@FS10000125:27:BPA73017-1634:1:1101:6220:1020 2:N:0:2
GTATACTTGAGCGTACTCGACGAAGTCTAAAGGGGGGGGGGGGGGGAA
+
,:F,FFFFFFFFFFFFFFFFFFFFFFFF:F,:FFFFFFFFFFFFFF,F
@FS10000125:27:BPA73017-1634:1:1101:6390:1020 2:N:0:2
AATTTTTTGAGCGTACTCGACGAAGTTTAAAAGGGGGGGGGGGGGGGA
+
FFFFFFFFFFFFFFFFFFFFFFFFFFFFFFFFFFFFFFFFFFFF:::,
@FS10000125:27:BPA73017-1634:1:1101:6550:1020 2:N:0:2
ATTTAGTTGAGCGTACTCGACGAAGTTCAGGGGGGGGGGGGGGGAAAT
+
FFFFFFFFFFFFFFFFFFFFFFFFFFFFFFFFFFFFFFFFFFF,F,,F
@FS10000125:27:BPA73017-1634:1:1101:7850:1020 2:N:0:2
CTTAATTTGAGCGTACTCGACGAAGTTCAGCGGGGGGGGGGGGGGGAA
+
FFFFFFFFFFFFFFFFFFFFFFFFFFFFFFFFFFFFFFFFFFFF:F:F
@FS10000125:27:BPA73017-1634:1:1101:8420:1020 2:N:0:2
CTCGATTTGAGCGTACTCGACGAAGTTGTGTGGGGGGGGGGGGGGGAA
+
FFFFFFFFFFFFFFFFFFFFFFFFFFFFFFFFFFFFFFFFFFFFF,FF
@FS10000125:27:BPA73017-1634:1:1101:10060:1020 2:N:0:2
TTGCCGTTGAGCGTACTCGACGAAGTTCTACGGGGGGGGGGGGGGAAA
+
F,FFFFFFFFFFFFFFFFFFFFFFFFFF,FFFFFFFFFFFFFFF::,,
@FS10000125:27:BPA73017-1634:1:1101:11650:1020 2:N:0:2
TCCCCATTGAGCGTACTCGACGAAGTTCAGGGGGGGGGGGGGGGAAAT
+
FFFFFFFFFFFFFFFFFFFFFFFFFFFFFFFFFFFFFFFFFFF,FF:F
@FS10000125:27:BPA73017-1634:1:1101:11870:1020 2:N:0:2
TTTATATTGAGCGTACTCGACGAAGTTAAAAGGGGGGGGGGGGGGGAA
+
:F::FFFFF:FFFFFFFFFFFFFFFFFFF:FFFFFFFFFFFFF:,,,,
@FS10000125:27:BPA73017-1634:1:1101:15160:1020 2:N:0:2
GTAGCCTTGAGCGTACTCGACGAAGAGGGGGGGGGGGGGGGAGATCGG
+
FFFFFFFFF:FFFFFFFFFFFFFFFFFFFFFFFFFFFFFFFF,,F:,,
@FS10000125:27:BPA73017-1634:1:1101:2080:1030 2:N:0:2
ATTATTTTGAGCGTACTCGACGAAGGGGGGGGGGGGGGGAGATCGGAA
+
,FF,F,FFFFFFFFFFFFFFFFFFF,,:,:F:FFFFFFFFF,F,:,::
@FS10000125:27:BPA73017-1634:1:1101:2180:1030 2:N:0:2
TATCTTTTGAGCGTACTCGACGAAGTGACTGGGGGGGGGGGGGGGGAA
+
FFFFFFFFFFFFFFFFFFFFFFFFFFFFFFFFFFFFFFFFFFFF:,FF
@FS10000125:27:BPA73017-1634:1:1101:3200:1030 2:N:0:2
CTGGTTTTGAGCGTACTCGACGAAGTTCAAAAGGGGGGGGGGGGGGGA
+
FFFFFFFFFFFFFFFFFFFFFFFFFFFFFFFFFFFFFFFFFFFFF,F:
@FS10000125:27:BPA73017-1634:1:1101:4360:1030 2:N:0:2
TTGTTCTTGAGCGTACTCGACGAAGTTTTCGGGGGGGGGGGGGGGAAA
+
FFFFFFFFFFFFFFFFFFFFFFFFFFFFFFFFFFFFFFFFFFFF,FF,
@FS10000125:27:BPA73017-1634:1:1101:4800:1030 2:N:0:2
TTCATTTTGAGCGTACTCGACGAAGTTGGGTGGGGGGGGGGGGGGAGA
+
FFFFFFFFFFFFFFFFFFFFFFFFFFFFFFFFFFFFFFFFFFFF:F,,
@FS10000125:27:BPA73017-1634:1:1101:6840:1030 2:N:0:2
AAATATTTGAGCGTACTCGACGAAAGGGGGGGGGGGGGGGGGAAAGTG
+
FFFFFFFFFFFFFFFFFFFFFFFFFFFFFFFFFFFFFFFFF,,:,,:,
@FS10000125:27:BPA73017-1634:1:1101:7610:1030 2:N:0:2
AGTGAATTGAGCGTACTCGACGAAGTTACTCGGGGGGGGGGGGGGGAA
+
F:FFFFFFFFFFFFFFFFFFFFFFFFFFFFFFFFFFFFFFFFFFFF,F
@FS10000125:27:BPA73017-1634:1:1101:8380:1030 2:N:0:2
TACTATTTGAGCGTACTCGACGAAGTTTGCAGGGGGGGGGGGGGGGAA
+
,,FFFFFFFFFFFFFFFFFFFFFFFFFFFFFFFFFFFFFFFFFFFF,F
@FS10000125:27:BPA73017-1634:1:1101:8700:1030 2:N:0:2
TTGCTATTGAGCGTACTCGACGAAGTTCACCGGGGGGGGGGGGGGGGA
+
FFFFFFFFFFFFFFFFFFFFFFFFFFFFFFFFFFFFFFFFFFFFFFFF
@FS10000125:27:BPA73017-1634:1:1101:8950:1030 2:N:0:2
TTTCGTTTGAGCGTACTCGACGAAGTTCCAGGGGGGGGGGGGGGGGAA
+
F,FFFFFFFFFFFFFFFFFFFFFFFFFFFFFFFFFFFFFFFFFF:,FF
@FS10000125:27:BPA73017-1634:1:1101:11430:1030 2:N:0:2
AAACGATTGAGCGTACTCGACGAAGTTCGCCGGGGGGGGGGGGGGGGG
+
FFFFFFFFFFFFFFFFFFFFFFFFFFFFFFFFFFFFFFFFFFFF:,,F
@FS10000125:27:BPA73017-1634:1:1101:11930:1030 2:N:0:2
CTCTGATTGAGCGTACTCGACGAAGTTGGGCGGGGGGGGGGGGGGAAA
+
F,FFFFFFFFFFFFFFFFFFFFFFFFFFFFFFFFFFFFFFFFFF,::,
@FS10000125:27:BPA73017-1634:1:1101:12190:1030 2:N:0:2
CTCTCCTTGAGCGTACTCGACGAAGTTGGCTGGGGGGGGGGGGGGGAA
+
FFFFFFFFFFFFFFFFFFFFFFFFFFFFFFFFFFFFFFFFFFFF:,F:
@FS10000125:27:BPA73017-1634:1:1101:13200:1030 2:N:0:2
AAAACATTGAGCGTACTCGACGAGAGGGGGGGGGGGGGGGGAGGTTGA
+
FFFFFFFFFFFFFFFFFFFFFFF,FFFFFFFFFFFFFFFF:,,,F,,:
@FS10000125:27:BPA73017-1634:1:1101:13500:1030 2:N:0:2
TTTCCTTTGAGCGTACTCGACGAAGGGGGGGGGGGGGGGGAAGTCGGA
+
FFFFFFFFFFFFFFFFFFFFFFFFFFFFFFFFFFFFFFF:,:,F,,,F
@FS10000125:27:BPA73017-1634:1:1101:14890:1030 2:N:0:2
TTTTCTTTGAGCGTACTCGACGAAGTTGTGTGGGGGGGGGGGGGGGGG
+
::,:FFFFF:FFFFFFFFFFFFFFFFFFFFFFFFFFFFFFFFF,,,,:
@FS10000125:27:BPA73017-1634:1:1101:1620:1040 2:N:0:2
AACGTTTTGAGCGTACTCGACGAAGTTCAGGGGGGGGGGGGGGGGAAT
+
FFFFFFFFFFFFFFFFFFFFFFFFFFFFFFFFFFFFFFFFFFFF,FF,
@FS10000125:27:BPA73017-1634:1:1101:1830:1040 2:N:0:2
CTTAACTTGAGCGTACTCGACGAAGTTCAGCGGGGGGGGGGGGGGGAA
+
FF:FFFFFFFFFFFFFFFFFFFFFFFFFFFFFFFFFFFFFFFFFFFFF
@FS10000125:27:BPA73017-1634:1:1101:2910:1040 2:N:0:2
TTTTGTTTGAGCGTACTCGACGAAGTTCTACGGGGGGGGGGGGGGGAA
+
FFFFFFFFF:FFFFFFFFFFFFFFFFFFFFFF,FFFFFFFFFFF:,,F
@FS10000125:27:BPA73017-1634:1:1101:4450:1040 2:N:0:2
TCACTCTTGAGCGTACTCGACGAAGTTAGGGGGGGGGGGGGGAAATTG
+
FFFFFFFFFFFFFFFFFFFFFFFFFFFFFFFFFFFFFFFFF:,F,,,,
@FS10000125:27:BPA73017-1634:1:1101:4890:1040 2:N:0:2
CTTGCGTTGAGCGTACTCGACGAAGTTAACCGGGGGGGGGGGGGGGAA
+
F:F:FFFFFFFFFFFFFFFFFFFFFFFFFFFFFFFFFFFFFFFF:,,:
@FS10000125:27:BPA73017-1634:1:1101:5850:1040 2:N:0:2
CATCGTTTGAGCGTACTCGACGAAGTTCAACGGGGGGGGGGGGGGGAA
+
FFFFFFFFFFFFFFFFFFFFFFFFFFFFFFFFFFFFFFFFFFFFF,FF
@FS10000125:27:BPA73017-1634:1:1101:6650:1040 2:N:0:2
ATCAGCTTGAGCGTACTCGACGAGGTTGCCTGGGGGGGGGGGGGGGGA
+
FFFFFFFFFFFFFFFFFFFFFFFFFFFFFFFFFFFFFFFFFFFFFF,F
@FS10000125:27:BPA73017-1634:1:1101:7090:1040 2:N:0:2
CTCCAGTTGAGCGTACTCGACGAAGTTTCTGGGGGGGGGGGGGGGGGA
+
F:FFFFFFFFFFFFFFFFFFFFFFFFFFFFFFFFFFFFFFFFFFFF,F
@FS10000125:27:BPA73017-1634:1:1101:7150:1040 2:N:0:2
ATAACATTGAGCGTACTCGACGAAGTTGCGAGGGGGGGGGGGGGGGAA
+
,:,,FFFFFFFFFFFFFFFFFFFFFFFFF,FFFFFFFFFFFFFFFFFF
@FS10000125:27:BPA73017-1634:1:1101:8450:1040 2:N:0:2
TTTAACTTGAGCGTACTCGACGAAGTTGCGGGGGGGGGGGGGGAAGTG
+
F:,,,FFFFFFFFFFFFFFFFFFFFFF,,FFFFFFFFFFFF:,:F,,,
@FS10000125:27:BPA73017-1634:1:1101:10700:1040 2:N:0:2
AAGAAATTGAGCGTACTCGACGAAGTTGCGCGGGGGGGGGGGGGGGAA
+
FFFFFFFFFFFFFFFFFFFFFFFFFFFFFFFFFFFFFFFFFFFFF:FF
@FS10000125:27:BPA73017-1634:1:1101:11380:1040 2:N:0:2
TAGTCCTTGAGCGTACTCGACGAAGTTGCCGGGGGGGGGGGGGGGGGA
+
FF,FFFFFFFFFFFFFFFFFFFFFFFFFFFFFFFFFFFFFFFFFFFF:
@FS10000125:27:BPA73017-1634:1:1101:11870:1040 2:N:0:2
TTCTACTTGAGCGTACTCGACGAAGTTTAGTGGGGGGGGGGGGGGGAA
+
F:FFFFFFFFFFFFFFFFFFFFFFFFFFFFFFFFFFFFFFFFFF:,::
@FS10000125:27:BPA73017-1634:1:1101:12930:1040 2:N:0:2
TTGTTGTTGAGCGTACTCGACGAAGTTAACCGGGGGGGGGGGGGGGGG
+
FFFFFFFFFFFFFFFFFFFFFFFFFFFFFFFFFFFFFFFFFF,FFFF:
@FS10000125:27:BPA73017-1634:1:1101:12940:1040 2:N:0:2
TCATTCTTGAGCGTACTCGACGAAGGGGGGGGGGGGGGGAGATCGGAA
+
FFFFFFFFFFFFFFFFFFFFFFFFFFFFFFFFFFFFFFF:,:F:,,F:
@FS10000125:27:BPA73017-1634:1:1101:12980:1040 2:N:0:2
CTATCTTTGAGCGTACTCGACGAAGTTGGCGGGGGGGGGGGGGGGAAT
+
F,FFFFFFFFFFFFFFFFFFFFFFFFFFFFFFFFFFFFFFFFF:,,,:
@FS10000125:27:BPA73017-1634:1:1101:13060:1040 2:N:0:2
CTTATTTTGAGCGTACTCGACGAAGTTATGGGGGGGGGGGGGGGAGAT
+
FF,:FFFFFFFFFFFFFFFFFFFFFFFFFFFFFFFFFFFFFFF,F,F,
@FS10000125:27:BPA73017-1634:1:1101:13520:1040 2:N:0:2
TCGGATTTGAGCGTACTCGACGAAGTTAGCAGGGGGGGGGGGGGGGGA
+
FF,FFFFFFFFFFFFFFFFFFFFFFFFFFFFFFFFFF:FF:,F,F,F,
@FS10000125:27:BPA73017-1634:1:1101:13900:1040 2:N:0:2
GATTGTTTGAGCGTACTCGACGAAGTTGGGGGGGGGGGGGGAGACGGA
+
,F:F:FFFFFFFFFFFFFFFFFFFFFFFFFF:FFFFFFFFFF,,:,F,
@FS10000125:27:BPA73017-1634:1:1101:13920:1040 2:N:0:2
TAAAAGTTGAGCGTACTCGACGAAGTTTCAAGGGGGGGGGGGGGGGAA
+
,FFFFFFFFFFFFFFFFFFFFFFFFFFFFFFFFFFFFFFFFFF::,::
@FS10000125:27:BPA73017-1634:1:1101:14090:1040 2:N:0:2
ACCACCTTGAGCGTACTCGACGAAGTTTGCCGGGGGGGGGGGGGGGGA
+
FFFFFFFFFFFFFFFFFFFFFFFFFFFFFFFFFFFFFFFFFFFFFFFF
@FS10000125:27:BPA73017-1634:1:1101:14230:1040 2:N:0:2
CTACATTTGAGCGTACTCGACGAAATTCAACGGGGGGGGGGGGGGGGA
+
FFFFFFFFF,FFFFFFFFFFFFFFFFFFFFFFFFFFFFFFFFF::,,F
@FS10000125:27:BPA73017-1634:1:1101:14440:1040 2:N:0:2
TTTATATTGAGCGTACTCGACGAAGTTTGGCGGGGGGGGGGGGGGGAA
+
:FFFFFFFFFFFFFFFFFFFFFFFFFFFFFFFFFFFFFFFFFF,,,,,
@FS10000125:27:BPA73017-1634:1:1101:3230:1050 2:N:0:2
ATCCGTTTGAGCGTACTCGACGAAGTTAGATCGGGGGGGGGGGGGGGA
+
FFFFFFFFFFFFFFFFFFFFFFFFFFFFFFFFFFFFFFFFFFFFFF:F
@FS10000125:27:BPA73017-1634:1:1101:5520:1050 2:N:0:2
TTTTTCTTGAGCGTACTCGACGAAGTTCGGGGGGGGGGGGGGGGGGAA
+
:FFFFFFFFFFFFFFFFFFFFFFFFFFFFFFFFFFFFFFFFFFFF,::
@FS10000125:27:BPA73017-1634:1:1101:5900:1050 2:N:0:2
CCGGCTTTGAGCGTACTCGACGAAGTTCCGGGGGGGGGGGGGGGGAAA
+
FFFFFFFFFFFFFFFFFFFFFFFFFFFFFFFFFFFFFFFFFFFF,FF,
@FS10000125:27:BPA73017-1634:1:1101:6080:1050 2:N:0:2
TCAGCCTTGAGCGTACTCGACGAAGTTCTGCGGGGGGGGGGGGGGGAA
+
F,F:FFFFFFFFFFFFFFFFFFFFFFFFFFFFFFFFFFFFFFFFF:FF
@FS10000125:27:BPA73017-1634:1:1101:6110:1050 2:N:0:2
ACACTTTTGAGCGTACTCGACGAAGTTAGGGGGGGGGGGGGGGAAATC
+
FFFFFFFFFFFFFFFFFFFFFFFFFFFFFFFFFFFFFFFFFF:F:,F:
@FS10000125:27:BPA73017-1634:1:1101:6180:1050 2:N:0:2
TCAATGTTGAGCGTACTCGACGAAGTTGGGGGGGGGGGGGGGGAATTG
+
FFFFFFF:FFFFFFFFFFFFFFFFFF:FFFFFFFFFFFFFFF,,,,,:
@FS10000125:27:BPA73017-1634:1:1101:6640:1050 2:N:0:2
ACGCTTTTGAGCGTACTCGACGAAGTTTAACAGGGGGGGGGGGGGGGG
+
:FFF:FFFFFFFFFFFFFFFFFFFFFFFFFFFFFFFFFFFFFFFFFF:
@FS10000125:27:BPA73017-1634:1:1101:6840:1050 2:N:0:2
TTAAAATTGAGCGTACTCGACGAAGTTCAAGGGGGGGGGGGGGGGAGA
+
FF:FFFFFFFFFFFFFFFFFFFFF::FFF:FFFFFFFFFFFFFFFF::
@FS10000125:27:BPA73017-1634:1:1101:7080:1050 2:N:0:2
TTCAAATTGAGCGTACTCGACGAAGTTAGTGGGGGGGGGGGGGGGAAA
+
F,FFFFFFFFFFFFFFFFFFFFFFFFFFFFFFFFFFFFFFFFFF,F,,
@FS10000125:27:BPA73017-1634:1:1101:7420:1050 2:N:0:2
TCAAAATTGAGCGTACTCGACGAAGTTCACGGGGGGGGGGGGGGGGGA
+
,FFFFFFFFFFFFFFFFFFFFFFFFFFFFFFFFFFFFFFFFFFFFF,F
@FS10000125:27:BPA73017-1634:1:1101:8520:1050 2:N:0:2
CCGAGCTTGAGCGTACTCGACGAAATTGTTAGGGGGGGGGGGGGGGAA
+
FFFFFFFFFFFFFFFFFFFFFFFFFFFFFFFFFFFFFFFFFFFFFFFF
@FS10000125:27:BPA73017-1634:1:1101:9700:1050 2:N:0:2
ACGCCATTGAGCGTACTCGACGAAGTTCAACGGGGGGGGGGGGGGGGG
+
FFFFFFFFFFFFFFFFFFFFFFFFFFFFFFFFFFFFFFFFFFF:FFF:
@FS10000125:27:BPA73017-1634:1:1101:9710:1050 2:N:0:2
ACGCCATTGAGCGTACTCGACGAAGTTCAACGGGGGGGGGGGGGGGGG
+
FFFFFFFFFFFFFFFFFFFFFFFFFFFFFFFFFFFFFFFFFFFF:F::
@FS10000125:27:BPA73017-1634:1:1101:10680:1050 2:N:0:2
TTGTATTTGAGCGTACTCGACGAAGTTCCAGGGGGGGGGGGGGGGGGA
+
FFFFFFFFFFFFFFFFFFFFFFFFFFFFFFFFFFFFFFFFFF:FF:,,
@FS10000125:27:BPA73017-1634:1:1101:11590:1050 2:N:0:2
TCGGTTTTGAGCGTACTCGACGAAGTTGCTGGGGGGGGGGGGGGGGGG
+
,F::FFFFFFFFFFFFFFFFFFFFFFFFFFFFFFFFFFFFFF,,,,,,
@FS10000125:27:BPA73017-1634:1:1101:12280:1050 2:N:0:2
AAATTATTGAGCGTACTCGACGAAGTTTAACGGGGGGGGGGGGGGGAA
+
:::FFFFFFFFFFFFFFFFFFFFFFFFFFFFFFFFFFFFFFFFFF,FF
@FS10000125:27:BPA73017-1634:1:1101:12560:1050 2:N:0:2
TTCGTGTTGAGCGTACTCGACGAAGTTACCGGGGGGGGGGGGGGGAAT
+
,FFFFFFFFFFFFFFFFFFFFFFFFFFFFFFFFFFFFFFFFFFF,FF:
@FS10000125:27:BPA73017-1634:1:1101:12990:1050 2:N:0:2
ATAAACTTGAGCGTACTCGACGAAGTTTGACGGGGGGGGGGGGGGGGG
+
FFFFFFFFFFFFFFFFFFFFFFFFF,FFFFFFFFFFFFFFFFFFFFFF
@FS10000125:27:BPA73017-1634:1:1101:13100:1050 2:N:0:2
TTTTGATTGAGCGTACTCGACGAAGTTTTTAGGGGGGGGGGGGGGGGG
+
FFFFFFFFFFFFFFFFFFFFFFFFFFFFFFFFFFFFFFFFFFFFFFFF
@FS10000125:27:BPA73017-1634:1:1101:15780:1050 2:N:0:2
TCCAGATTGAGCGTACTCGACGAAGTTAGAAGGGGGGGGGGGGGGGGA
+
,FFFFFFFFFFFFFFFFFFFFFFFFFFFFFFFFFFFFFFFFFFFFFFF
@FS10000125:27:BPA73017-1634:1:1101:16390:1050 2:N:0:2
ATACGCTTGAGCGTACTCGACGAAGTTACAGGGGGGGGGGGGGGGGAA
+
FFFFFFFFFFFFFFFFFFFFFFFFFFFFFFFFFFFFFFFFFFFFF,FF
@FS10000125:27:BPA73017-1634:1:1101:2000:1060 2:N:0:2
TCCCCCTTGAGCGTACTCGACGAAGTTCTGCGGGGGGGGGGGGGGGAA
+
:F,,F,FFFFFFFFFFFFFFFFFFFFFFF,FFFFFFFFFFFFFFFF,F
@FS10000125:27:BPA73017-1634:1:1101:2210:1060 2:N:0:2
CTCAGATTGAGCGTACTCGACGAAGTTGATCGGGGGGGGGGGGGGGAA
+
F,FFFFFFFFFFFFFFFFFFFFFFFFFFFFFFFFFFFFFFFFFFF::F
@FS10000125:27:BPA73017-1634:1:1101:2360:1060 2:N:0:2
TCATCTTTGAGCGTACTCGACGAAGTTTTTGGGGGGGGGGGGGGGAAA
+
FFFFFFFFFFFFFFFFFFFFFFFFFFFFFFFFFFFFFFFFFFFF:FF,
@FS10000125:27:BPA73017-1634:1:1101:5440:1060 2:N:0:2
TCTCGATTGAGCGTACTCGACGAAGTTAGATGGGGGGGGGGGGGGAGA
+
,FFFFFFFFFFFFFFFFFFFFFFFFFFFFFFFFFFFFFFFFFFFF,,F
@FS10000125:27:BPA73017-1634:1:1101:5720:1060 2:N:0:2
CTCATATTGAGCGTACTCGACGAAGTTGCCGGGGGGGGGGGGGGGGGA
+
FFFFFFFFFFFFFFFFFFFFFFFFFFFFFFFFFFFFFFFFFFFFF:FF
@FS10000125:27:BPA73017-1634:1:1101:5950:1060 2:N:0:2
TCAATATTGAGCGTACTCGACGAAGTTCGTAGGGGGGGGGGGGGGGAA
+
FFFFFFFFFFFFFFFFFFFFFFFFFFFFFFFFFFFFFFFFFFFFF,FF
@FS10000125:27:BPA73017-1634:1:1101:6450:1060 2:N:0:2
TTATCCGTTGAGCGTACTCGACGAAGTTGCTAGGGGGGGGGGGGGGGA
+
,FFFFFFFFFFFFFFFFFFFFFFFFFFFFFFFFFFFFFFFFFFFFFFF
@FS10000125:27:BPA73017-1634:1:1101:6550:1060 2:N:0:2
ATAAGGTTGAGCGTACTCGACGAAGTTTAGGGGGGGGGGGGGGGAAAT
+
FFFFFFFFFFFFFFFFFFFFFFFFFFFFFFFFFFFFFFFFFFF,F:,F
@FS10000125:27:BPA73017-1634:1:1101:7850:1060 2:N:0:2
CCTGACTTGAGCGTACTCGACGAAGTTTTGAGGGGGGGGGGGGGGGGG
+
FFFFFFFFFFFFFFFFFFFFFFFFFFFFFFFFFFFFFFFFFFFFFFFF
@FS10000125:27:BPA73017-1634:1:1101:8020:1060 2:N:0:2
TAAGTTTTGAGCGTACTCGACGAAGTTCTACGGGGGGGGGGGGGGGAA
+
F,,FFFFFFFFFFFFFFFFFFFFFFFFFFFFFFFFFFFFFFFFFF,FF
@FS10000125:27:BPA73017-1634:1:1101:10140:1060 2:N:0:2
ATATCGTTGAGCGTACTCGACGAAGTTCTTGAGGGGGGGGGGGGGGGG
+
F,FFFFFFFFFFFFFFFFFFFFFFFFFFFFFFFFFFFFFFFFFFFFF:
@FS10000125:27:BPA73017-1634:1:1101:10820:1060 2:N:0:2
TAAATGTTGAGCGTACTCGACGAAGTTAGCTGGGGGGGGGGGGGGGGA
+
FFFFFFFFFFFFFFFFFFFFFFFFFFFFFFFFFFFFFFFFFFFFFF:F
@FS10000125:27:BPA73017-1634:1:1101:12160:1060 2:N:0:2
TTGTTGTTGAGCGTACTCGACGAAGTTAAGCGGGGGGGGGGGGGGGAA
+
FFFFFFFFFFFFFFFFFFFFFFFFFFFFFFFFFFFFFFFFFFFFF,,F
@FS10000125:27:BPA73017-1634:1:1101:12270:1060 2:N:0:2
TATGCGTTGAGCGTACTCGACGAAGTTTTGGGGGGGGGGGGGGGAAAT
+
,:FFFFFFFFFFFFFFFFFFFFFFFFFFFFFFFFFFFFFFFFF,F::F
@FS10000125:27:BPA73017-1634:1:1101:12400:1060 2:N:0:2
CCGCATTTGAGCGTACTCGACGAAGTTCTTGGGGGGGGGGGGGGGGGA
+
FFFFFFFFFFFFFFFFFFFFFFFFFFFFFFFFFFFFFFFFF:FFF,::
@FS10000125:27:BPA73017-1634:1:1101:12850:1060 2:N:0:2
TAGAGGTTGAGCGTACTCGACGAAGTTTTAGGGGGGGGGGGGGGGGGA
+
,:FFFFFFFFFFFFFFFFFFFFFFFFFFFFFFFFFFFFFFFFFFFFF,
@FS10000125:27:BPA73017-1634:1:1101:12950:1060 2:N:0:2
ATCCCCTTGAGCGTACTCGACGAAGTTCGTTGGGGGGGGGGGGGGGAA
+
,F,FFFFFFFFFFFFFFFFFFFFFFFFFFFF:FFFFFFFFFFFFF,FF
@FS10000125:27:BPA73017-1634:1:1101:13270:1060 2:N:0:2
TAGTGATTGAGCGTACTCGACGAAGTTCTTGAGGGGGGGGGGGGGGAA
+
,FFFFFFFFFFFFFFFFFFFFFFFFFFFFFFFFFFFFFFFFFF:F:,,
@FS10000125:27:BPA73017-1634:1:1101:13640:1060 2:N:0:2
CTGCTGTTGAGCGTACTCGACGAAGTTGCAAAGGGGGGGGGGGGGGGA
+
F,FFFFFFFFFFFFFFFFFFFFFFFFFFFFFFFFFFFFFFF:FFFFF,
@FS10000125:27:BPA73017-1634:1:1101:14560:1060 2:N:0:2
TCGCGGTTGAGCTACTCGACGAAGTTTGCTGGGGGGGGGGGGGGGGGA
+
:F:F,FFFFFFFFFFFFFFFFFFFFFFFFFFFFFFFFFFFF:FF,,,F
@FS10000125:27:BPA73017-1634:1:1101:15020:1060 2:N:0:2
TAATACTTGAGCGTACTCGACGAAGTTGTGTGGGGGGGGGGGGGGGAA
+
,FFFFFFFFFFFFFFFFFFFFFFFFFFFFFFFFFFFFFFFFF:FF,F:
@FS10000125:27:BPA73017-1634:1:1101:15060:1060 2:N:0:2
GAAATCTTGAGCGTACTCGACGAAGTTTGATGGGGGGGGGGGGGGGAA
+
FFFFFFFFFFFFFFFFFFFFFFFFFFFFFFFFFFFFFFFFF:FFF:FF
@FS10000125:27:BPA73017-1634:1:1101:15430:1060 2:N:0:2
TTAACTTTGAGCGTACTCGACGAAGTTGGATGGGGGGGGGGGGGGGAT
+
F,FF,,FFFFFFFFFFFFFFFFFFFFFF,::FFFFFFFFFF:F:,,,:
@FS10000125:27:BPA73017-1634:1:1101:15710:1060 2:N:0:2
TAACTATTGAGCGTACTCGACGAAGTTCCTAGGGGGGGGGGGGGGGGA
+
FFFFFFFFFFFFFFFFFFFFFFFFFFFFFFFFFFFFFFFFFFFFF,F,
@FS10000125:27:BPA73017-1634:1:1101:1270:1070 2:N:0:2
TACATATTGAGCGTACTCGACGAAGTTGGGCGGGGGGGGGGGGGGAAA
+
FFFFFFFFFFFFFFFFFFFFFFFFFFFFFFFFFFFFFFFFFFFF:FF,
@FS10000125:27:BPA73017-1634:1:1101:2130:1070 2:N:0:2
TCATTTTTGAGCGTACTCGACGAAGTTTTTTTTGGGGGGGGGGGGGGG
+
FFFFFFFFFFFFFFFFFFFFFFFFFFFFFFFFFFFFFFFFFFFFFFFF
@FS10000125:27:BPA73017-1634:1:1101:2700:1070 2:N:0:2
TCTAGATTGAGCGTACTCGACGAAGTTACCAGGGGGGGGGGGGGGGAA
+
FF:,FFFFFFFFFFFFFFFFFFFFFFFFFFFFFFFFFFFFFFFF::FF
@FS10000125:27:BPA73017-1634:1:1101:3440:1070 2:N:0:2
ATTTATTTGAGCGTACTCGACGAAGTTCAGAGGGGGGGGGGGGGGGAA
+
FFFFFFFFFFFFFFFFFFFFFFFFFFFFFFFFFFFFFFFFFFFFF:FF
@FS10000125:27:BPA73017-1634:1:1101:3660:1070 2:N:0:2
TTGGATTTGAGCGTACTCGACGAAGTTGATTAGGGGGGGGGGGGGGGA
+
FFFFFFFFFFFFFFFFFFFFFFFFFFFFFFFFFFFFFFFFFFFFFFFF
@FS10000125:27:BPA73017-1634:1:1101:4090:1070 2:N:0:2
TCCACCTTGAGCGTACTCGACGAAGTTACCTGGGGGGGGGGGGGGGAA
+
,FFFFFFFFFFFFFFFFFFFFFFFFFFF,FFFFFFFFFFFFFFFFF,F
@FS10000125:27:BPA73017-1634:1:1101:4310:1070 2:N:0:2
TCTAGTTTGAGCGTACTCGACGAAATTGCTCGGGGGGGGGGGGGGGGG
+
FFFFFFFFFFFFFFFFFFFFFFFFFFFFFFFFFFFFFFFFFFFF:F,:
@FS10000125:27:BPA73017-1634:1:1101:5590:1070 2:N:0:2
TTGGATTTGAGCGTACTCGACGAAGTTTGATGGGGGGGGGGGGGGGAA
+
FFFFFFFFFFFFFFFFFFFFFFFFFFFFFFFFFFFFFFFFFFFFF,,F
@FS10000125:27:BPA73017-1634:1:1101:5740:1070 2:N:0:2
ATTATATTGAGCGTACTCGACGAAGTTTACTGGGGGGGGGGGGGGGGA
+
FFFFFFFFFFFFFFFFFFFFFFFFFFFFFFFFFFFFFFFFFFFFFFFF
@FS10000125:27:BPA73017-1634:1:1101:6440:1070 2:N:0:2
TTATGGTTGAGCGTACTCGACGAAGTTAGGTGGGGGGGGGGGGGGGAA
+
FF,FFFFFFFFFFFFFFFFFFFFFFFFFFFFFFFFFFFFFFFFFF:FF
@FS10000125:27:BPA73017-1634:1:1101:7870:1070 2:N:0:2
AATATTTTGAGCGTACTCGACGAAGTTCATAGGGGGGGGGGGGGGGGA
+
FFFFFFFFFFFFFFFFFFFFFFFFFFFFFFFFFFFFFFFFFFFFFF:F
@FS10000125:27:BPA73017-1634:1:1101:7900:1070 2:N:0:2
CAGGTCTTGAGCGTACTCGACGAAGTTTCGAGGGGGGGGGGGGGGGAA
+
FFFFFFFFFFFFFFFFFFFFFFFFFFFFFFFFFFFFFFFFFFFFFFFF
@FS10000125:27:BPA73017-1634:1:1101:8420:1070 2:N:0:2
TCAAGCTTGAGCGTACTCGACGAAGTTGAGTGGGGGGGGGGGGGGGGA
+
FFFFFFFFFFFFFFFFFFFFFFFFFFFFFFFFFFFFFFFFFFFFFFFF
@FS10000125:27:BPA73017-1634:1:1101:8570:1070 2:N:0:2
TTGCTATTGAGCGTACTCGACGAAGTTCACCGGGGGGGGGGGGGGGGG
+
FFFFFFFFFFFFFFFFFFFFFFFFFFFFFFFFFFFFFFFFFFFFF:F,
@FS10000125:27:BPA73017-1634:1:1101:8880:1070 2:N:0:2
TTGTCATTGAGCGTACTCGACGAAGTTGTTAGGGGGGGGGGGGGGGAA
+
,FFFFFFFFFFFFFFFFFFFFFFFFFFFFFFFFFFFFFFFFFFFFFFF
@FS10000125:27:BPA73017-1634:1:1101:9170:1070 2:N:0:2
CTGATATTGAGCGTACTCGACGAAGTTTCGCGGGGGGGGGGGGGGGAA
+
FFFFFFFFFFFFFFFFFFFFFFFFFFFFFFFFFFFFFFFFFFFFFFFF
@FS10000125:27:BPA73017-1634:1:1101:9700:1070 2:N:0:2
ACTGGATTGAGCGTACTCGACGAAGTTCCATGGGGGGGGGGGGGGGGA
+
FFFFFFFFFFFFFFFFFFFFFFFFFFFFFFFFFFFFFFFFFFFFFFFF
@FS10000125:27:BPA73017-1634:1:1101:9900:1070 2:N:0:2
GGGAATTTGAGCGTACTCGACGAAGTTGTCGCGGGGGGGGGGGGGGGG
+
F:FFFFFFFFFFFFFFFFFFFFFFFFFFFFFFFFFFFFFFFFF:FF:F
@FS10000125:27:BPA73017-1634:1:1101:10290:1070 2:N:0:2
CTGGAATTGAGCGTACTCGACGAAGTTGGTCGGGGGGGGGGGGGGAAA
+
FFFFFFFFFFFFFFFFFFFFFFFFFFFFFFFFFFFFFFFFFFFFF,F,
@FS10000125:27:BPA73017-1634:1:1101:10430:1070 2:N:0:2
ATTTGTTTGAGCGTACTCGACGAAGTTTCCGGGGGGGGGGGGGGGGGA
+
F,FFFFFFFFFFFFFFFFFFFFFFFFFFFFFFFFFFFFFFFFFFF:,F
@FS10000125:27:BPA73017-1634:1:1101:10990:1070 2:N:0:2
TAGACTTTGAGCGTACTCGACGAAGTTGGAAAGGGGGGGGGGGGGGGA
+
FFFFF:FFFFFF:FFFFFFFF::FFFFFFFFFFFFFFFFFFFF:F:,,
@FS10000125:27:BPA73017-1634:1:1101:14090:1070 2:N:0:2
CACTCTTTGAGCGTACTCGACGAAGTTGGGTGGGGGGGGGGGGGGGGA
+
FFFFFFFFFFFFFFFFFFFFFFFFFFFFFFFFFFFFFFFFFFFFFFF,
@FS10000125:27:BPA73017-1634:1:1101:1660:1080 2:N:0:2
CCGGTATTGAGCGTACTCGACGAAGTTCATGGGGGGGGGGGGGGGGAA
+
F:,,F,FFFFFFFFFFFFFFFFFFFFFFFFFFFFFFFFF:F::::,:,
@FS10000125:27:BPA73017-1634:1:1101:2610:1080 2:N:0:2
TTTAATTTGAGCGTACTCGACGAAGTTTTAAGGGGGGGGGGGGGGGAA
+
,:FFFFFFFFFFFFFFFFFFFFFFFFFFFFFFFFFFFFFFFFFFFFFF
@FS10000125:27:BPA73017-1634:1:1101:3460:1080 2:N:0:2
CTAGGGTTGAGCGTACTCGACAAAGTTGAAAGGGGGGGGGGGGGGGAA
+
FFFFFFFFFFFFFFFFFFFFFFFFFFFFFFFFFFFFFFFFFFFFF:FF
@FS10000125:27:BPA73017-1634:1:1101:3660:1080 2:N:0:2
TTCTACTTGAGCGTACTCGACGAAGTTCAGGGGGGGGGGGGGGAAATT
+
FFFFFFFFFFFFFFFFFFFFFFFFFFFFFFFFFFFFFFFFFFF:FF,,
@FS10000125:27:BPA73017-1634:1:1101:5810:1080 2:N:0:2
CCCCCTTTGAGCGTACTCGACGAAGTTGCACGGGGGGGGGGGGGGGGA
+
FFFFFFFFFFFFFFFFFFFFFFFFFFFFFFFFFFFFFFFFFFFF:,,,
@FS10000125:27:BPA73017-1634:1:1101:7230:1080 2:N:0:2
TTTATCTTGAGCGTACTCGACGAAATGCCAGGGGGGGGGGGGGGGGGG
+
FFFFFFFFFFFFFFFFFFFFFFFFFFFFFFFFFFFFFFFFFFFF:F:F
@FS10000125:27:BPA73017-1634:1:1101:7510:1080 2:N:0:2
TTTTCATTGAGCGTACTCGACGAAGTTCAAGGGGGGGGGGGGGGGGAA
+
FFFFFFFFFFFFFFFFFFFFFFFFFFFFFFFFFFFFFFFFFFFFF,FF
@FS10000125:27:BPA73017-1634:1:1101:7710:1080 2:N:0:2
TCATGATTGAGCGTACTCGACGAAGTTGTGTGGGGGGGGGGGGGGGAA
+
,FFFFFFFFFFFFFFFFFFFFFFFFFFFFFFFFFFFFFFFFFFF:,FF
@FS10000125:27:BPA73017-1634:1:1101:9080:1080 2:N:0:2
TTGATTTTGAGCGTACTCGACGAAGTCTAGGGGGGGGGGGGGGAAGAT
+
,FFFFFFFFFFFFFFFFFFFFFFFFF,FFFFFFFFFFFFFFFF,F,,F
@FS10000125:27:BPA73017-1634:1:1101:9500:1080 2:N:0:2
AAGGTATTGAGCGTACTCGACGAAGTTGGCTGGGGGGGGGGGGGGGGG
+
FFFFFFFFFFFFFFFFFFFFFFFFFFFFFFFFFFFFFFFFFFFFFFFF
@FS10000125:27:BPA73017-1634:1:1101:9510:1080 2:N:0:2
ACATTTTTGAGCGTACTCGACGAAGTTATATGGGGGGGGGGGGGGGGA
+
FFFFFFFFFFFFFFFFFFFFFFFFFFFFFFFFFFFFFFFFFF:FF:,F
@FS10000125:27:BPA73017-1634:1:1101:9870:1080 2:N:0:2
TTTTAATTGAGCGTACTCGACGAAGTTTTAGGGGGGGGGGGGGGGGGA
+
,:FFFFFFFFFFFFFFFFFFFFFFFFFFFFFFFFFFFFFFFFFF:,,:
@FS10000125:27:BPA73017-1634:1:1101:9920:1080 2:N:0:2
GTTTAATTGAGCGTACTCGACGAAGTTTTAGGGGGGGGGGGGGGGGGA
+
:,FFFFFFFFFFFFFFFFFFFFFFFFFFFFFFFFFFFFFFFFFFFF:F
@FS10000125:27:BPA73017-1634:1:1101:11010:1080 2:N:0:2
TCATGCTTGAGCGTACTCGACGAAGTTTTTAGGGGGGGGGGGGGGGAA
+
,:FF,FFFFFFFFFFFFFFFFFFFFFFFFFFFFFFFFFFFFFFF::,F
@FS10000125:27:BPA73017-1634:1:1101:12840:1080 2:N:0:2
TTGTTGTTGAGCGTACTCGACGAAGTTAACCGGGGGGGGGGGGGGGGA
+
FFFFFFFFFFFFFFFFFFFFFFFFFFFFFFFFFFFFFFFFFFFFFFF,
@FS10000125:27:BPA73017-1634:1:1101:12950:1080 2:N:0:2
CACTTCTTGAGCGTACTCGACGAAGTTGGGGGGGGGGGGGGGAAATCG
+
FFFFFFFFFFFFFFFFFFFFFFFFFFFFFFFFFFFFFFFFF,F,,F,F
@FS10000125:27:BPA73017-1634:1:1101:14020:1080 2:N:0:2
TTATATTTGAGCGTACTCGACTAAGTTTCTAGGGGGGGGGGGGGGGGA
+
FFFFFFFFFFFFFFFFFFFFFFFFFFFFFFFFFFFFFFFFFFFFFF,F
@FS10000125:27:BPA73017-1634:1:1101:14300:1080 2:N:0:2
TTATAGTTGAGCGTACTCGACGAAGTTATTAGGGGGGGGGGGGGGGAA
+
F,FFFFFFFFFFFFFFFFFFFFFFFFFFFFFFFFFFFFFFFFFFFF,:
@FS10000125:27:BPA73017-1634:1:1101:16130:1080 2:N:0:2
ACGTCCTTGAGCGTACTCGACGAAGTTTCCAGGGGGGGGGGGGGGGGA
+
FFFFFFFFFFFFFFFFFFFFFFFFFFFFFFFFFFFFFFFFFFF::,,F
@FS10000125:27:BPA73017-1634:1:1101:2930:1090 2:N:0:2
ACGGAATTGAGCGTACTCGACGAAGTTGGGCGGGGGGGGGGGGGGGAA
+
FFFFFFFFFFFFFFFFFFFFFFFFFFFFFFFFFFFFFFFFFFFFFFFF
@FS10000125:27:BPA73017-1634:1:1101:3660:1090 2:N:0:2
TTTTTATTGAGCGTACTCGACGAAGTTGTACGGGGGGGGGGGGGGGGG
+
F,,,:FFFFFFFFFFFFFFFFFFFF::F:FFFFFFFFFFFF,F:FF,,
@FS10000125:27:BPA73017-1634:1:1101:4580:1090 2:N:0:2
TTACGATTGAGCGTACTCGACGAAGTTCCTAGGGGGGGGGGGGGGGAA
+
FFFFFFFFFFFFFFFFFFFFFFFFFFFFFFFFFFFFFFFFFFFFFF:F
@FS10000125:27:BPA73017-1634:1:1101:6010:1090 2:N:0:2
TTCGACTTGAGCGTACTCGACGAAGGGGGGGGGGGGGGGAGATCGGAA
+
F,FFFFFFFFFFFFFFFFFFFFFFFFFFFFFFFFFFFFFF,,FF,,F,
@FS10000125:27:BPA73017-1634:1:1101:6420:1090 2:N:0:2
TTAACTTTGAGCGTACTCGACGAAGTTCTAAGGGGGGGGGGGGGGGGA
+
:,FFFFFFFFFFFFFFFFFFFFFFFFFFFFFFFFFFFFFFFFFFFFF,
@FS10000125:27:BPA73017-1634:1:1101:6620:1090 2:N:0:2
TTTGTCTTGAGCGTACTCGACGAAGTTTCAGGGGGGGGGGGGGGGAAT
+
F,FFFFFFFFFFFFFFFFFFFFFFFFFFFFFFFFFFFFFFFFF,,,:,
@FS10000125:27:BPA73017-1634:1:1101:8220:1090 2:N:0:2
GTCTATTTGAGCGTACTCGACGAAGTTTAAAAGGGGGGGGGGGGGGGG
+
,FFFFFFFFFFFFFFF:FFFFFFFFFFFFFFFFFFFFFFFFF,:FFF:
@FS10000125:27:BPA73017-1634:1:1101:8340:1090 2:N:0:2
ACTAGGTTGAGCGTACTCGACGAAGGGGGGGGGGGGGGGAAATCCGAA
+
:FFFFFFFFFFFFFFFFFFFFFFFFFFFFFFFFFFFFFF,,F:,,::,
@FS10000125:27:BPA73017-1634:1:1101:8420:1090 2:N:0:2
TTGGAATTGAGCGTACTCGACGAAGTTGGTCGGGGGGGGGGGGGGGAA
+
FFFFFFFFFFFFFFFFFFFFFFFFFFFFFFFFFFFFFFFFFFFFF:FF
@FS10000125:27:BPA73017-1634:1:1101:10670:1090 2:N:0:2
TTTGGGTTGAGCGTACTCGACGAAGTTACTGGGGGAGGGGGGGGGGGG
+
:F:F,,FFFFFFFFFFFFFFFFFFFFFFFFF:FFFFFFFFFFFF:,,F
@FS10000125:27:BPA73017-1634:1:1101:11250:1090 2:N:0:2
CTCTTGTTGAGCGTACTCGACGAAGTTATTTGGGGGGGGGGGGGGGGA
+
FFFFFFFFFFFFFFFFFFFFFFFFFFFFFFFFFFFFFFFFFFFFFFFF
@FS10000125:27:BPA73017-1634:1:1101:11710:1090 2:N:0:2
CTGCTATTGAGCGTACTCGACGAAGTTAGGCGCGGGGGGGGGGGGGGG
+
F,FFFFFFFFFFFFFFFFFFFFFFFFFFFFFFFFFFFFFFFFFFF::F
@FS10000125:27:BPA73017-1634:1:1101:12230:1090 2:N:0:2
CATCCTTTGAGCGTACTCGACGAAGTTTCGGGGGGGGGGGGGGGAGAT
+
FFFFFFFFFFFFFFFFFFFFFFFFFFFFFFFFFFFFFFFFFFF,F,,F
@FS10000125:27:BPA73017-1634:1:1101:12690:1090 2:N:0:2
CCCTCCTTGAGCGTACTCGACGAAGTTAGGCGGGGGGGGGGGGGGGGA
+
FFFFFFFFFFFFFFFFFFFFFFFFFFFFFFFFFFFFFFFFFFFFFFFF
@FS10000125:27:BPA73017-1634:1:1101:13100:1090 2:N:0:2
CCCAGCTTGAGCGTACTCGACGAAGTTGCAGGGGGGGGGGGGGGGGAA
+
FFFFFFFFFFFFFFFFFFFFFFFFFFFFFFFFFFFFFFFFFFFFFF,F
@FS10000125:27:BPA73017-1634:1:1101:14540:1090 2:N:0:2
CTGTATTTGAGCGTACTCGACGAAGTTGCTAGGGGGGGGGGGGGGGAA
+
FFFFFFFFFFFFFFFFFFFFFFFFFFFFFFFFFFFFFFFFFFFFF,FF
@FS10000125:27:BPA73017-1634:1:1101:14820:1090 2:N:0:2
CCCTCCTTGAGCGTACTCGACGAAGTTCCTCGGGGGGGGGGGGGGGGA
+
FFFFFFFFFFFFFFFFFFFFFFFFFFFFFFFFFFFFFFFFFFFFFF,F
@FS10000125:27:BPA73017-1634:1:1101:15460:1090 2:N:0:2
ATACGTTTGAGCGTACCCGACGAAGTTGAAAGGGGGGGGGGGGGGGGG
+
,,FFFFFFFFFFFFFFFFFFFFFFFFFFFFFFFFFFFFFFFF,FFF:,
@FS10000125:27:BPA73017-1634:1:1101:15480:1090 2:N:0:2
TAGTTATTGAGCGTACTCGACGAAGTTGCCAGGGGGGGGGGGGGGGGA
+
,,FFFFFFFFFFFFFFFFFFF,FFFFFFFFFFFFFFFFFFFFFFFFFF
@FS10000125:27:BPA73017-1634:1:1101:1200:1100 2:N:0:2
TACTTTTTGAGCGTACTCGACGAAGTTGGCGGGGGGGGGGGGGGGAAA
+
,FFFFFFFFFFFFFFFFFFFFFFFFFFF,F,FFFFFFFFFFFFF,F:,
@FS10000125:27:BPA73017-1634:1:1101:2190:1100 2:N:0:2
AACGGCTTGAGCGTACTCGACGAAGTTACCTGGGGGGGGGGGGGGAAA
+
FFFFFFFFFFFFFFFFFFFFFFFFFFFFFFFFFFFFFFFFFFFFF,FF
@FS10000125:27:BPA73017-1634:1:1101:2710:1100 2:N:0:2
CCTCCCTTGAGCGTACTCGACGAAGTTGCCAGGGGGGGGGGGGGGGGG
+
FFFFFFFFFFFFFFFFFFFFFFFFFFFFFFFFFFFFFFFFFFF,F,,,
@FS10000125:27:BPA73017-1634:1:1101:4650:1100 2:N:0:2
AGGTACTTGAGCGTACTCGACGAAGTTTCGAGGGGGGGGGGGGGGGGG
+
F,FFFFFFFFFFFFFFFFFFFFFFFFFFFFFFFFFFFFFFFFFFFFF:
@FS10000125:27:BPA73017-1634:1:1101:5450:1100 2:N:0:2
ATCTAATTGAGCGTACTCGACGAAGTTGTCAGGGGGGGGGGGGGGGAA
+
FFFFFFFFFFFFFFFFFFFFFFFFFFFFFFFFFFFFFFFFFFFF:,F:
@FS10000125:27:BPA73017-1634:1:1101:5550:1100 2:N:0:2
TATATCTTGAGCGTACTCGACGAAGTTCTCAAGGGGGGGGGGGGGGGA
+
F:FFFFFFFFFFFFFFFFFFFFFFFFFFFFF:FFFFFFFFFFFFFF,:
@FS10000125:27:BPA73017-1634:1:1101:5800:1100 2:N:0:2
TTTAATTTGAGCGTACTCGACGAAGTTTGGTGGGGGGGGGGGGGGGGA
+
,FFFFFFFFFFFFFFFFFFFFFFFFFFFFFFFFFFFFFFFFFFFF:,F
@FS10000125:27:BPA73017-1634:1:1101:5980:1100 2:N:0:2
TTCGTTTTGAGCGTACTCGACGAAGGGGGGGGGGGGGGGAAATCGGAA
+
,FFFFFFFFFFFFFFFFFFFFFFFFFFFFFFFFFFFFFF,,:F,,,F,
@FS10000125:27:BPA73017-1634:1:1101:6880:1100 2:N:0:2
TCCCGATTGAGCGTACTCGACGAAGTTCCAGGGGGGCGGGGGGGGGGG
+
FFFFFFFFFFFFFFFFFFFFFFFFFFFFFFFFFFFFFFFFFFFFFFF:
@FS10000125:27:BPA73017-1634:1:1101:7500:1100 2:N:0:2
CTGTTATTGAGCGTACTCGACGAAGTTAGGGGGGGGGGGGGGGAAATC
+
FFFFFFFFFFFFFFFFFFFFFFFFFFFFFFFFFFFFFFFFFF,F,,FF
@FS10000125:27:BPA73017-1634:1:1101:7550:1100 2:N:0:2
GAAAATTTGAGCGTACTCGACGAAGTTCCACGGGGGGGGGGGGGGTAA
+
FFFFFFFFFFFFFFFFFFFFFFFFFFFFFFFFFFFFFFFFFFFF::,F
@FS10000125:27:BPA73017-1634:1:1101:7570:1100 2:N:0:2
TTTAGATTGAGCGTACTCGACGAAGTTCCACGGGGGGGGGGGGGGGAA
+
F,FFFFFFFFFFFFFFFFFFFFFFFFFFFFFFFFFFFFFFFFFFFFFF
@FS10000125:27:BPA73017-1634:1:1101:7630:1100 2:N:0:2
CTGCATTTGAGCGTACTCGACGAAGTTGCTTGGGGGGGGGGGGGGGGA
+
F,FFFFFFFFFFFFFFFFFFFFFFFFFFFFFFFFFFFFFFFFFFFF,F
@FS10000125:27:BPA73017-1634:1:1101:8660:1100 2:N:0:2
AATCGGTTGAACGAAGGGGGGGGGGGGGGGAATTCGAAAAAGCTCCTG
+
F:FFFFFFFFFFFFFFFFFFFFFFFFFFF,::,,,F,FF:,,,,,:,,
@FS10000125:27:BPA73017-1634:1:1101:10600:1100 2:N:0:2
TCGGAATTGAGCGTACTCGACGAAGTTCGATGGGGGGGGGGGGGGGGA
+
FFFFFFFFFFFFFFFFFFFFFFFFFFFFFFFFFFFFFFFFFFFFFF,F
@FS10000125:27:BPA73017-1634:1:1101:11070:1100 2:N:0:2
ATCACATTGAGCGTACTCGACGAAGTTAGGGGGGGGGGGGGGGGAAAT
+
,:,:FFFFFFFFFFFFFFFFFFFFFFF:,:FFFFFFFFFFFFFFF:,F
@FS10000125:27:BPA73017-1634:1:1101:11340:1100 2:N:0:2
TTATTATTGAGCGTACTCGACGAAGTTGTTAGGGGGGGGGGAGGGGAA
+
F,,,FFFFFFFFFFFFFFFFFFFFF::F:FFFFFFFFFF,F,,,FFFF
@FS10000125:27:BPA73017-1634:1:1101:11750:1100 2:N:0:2
CAAACATTGAGCGTACTCGACGAAGTTCGTAGGGGGGGGGGGGGGGAA
+
FFFFFFFFFFFFFFFFFFFFFFFFFFFFFFFFFFFFFFFFFFFF:,FF
@FS10000125:27:BPA73017-1634:1:1101:12600:1100 2:N:0:2
TATAAATTGAGCGTACTCGACGAAGTTCAAGGGGGGGGGGGGGGGAAA
+
FFFFFFFFFFFFFFFFFFFFFFFFFF,FFFFFFFFFFFFFFFFFFF:F
@FS10000125:27:BPA73017-1634:1:1101:12990:1100 2:N:0:2
GTCACCTTGAGCGTACTCGACGAAGTTAACTGGGGGGGGGGAGAGGGA
+
:F,,,FFFFFFFFFFFFFFFFFFFFF,::F,FFFFFFFFFF,:,,,,F
@FS10000125:27:BPA73017-1634:1:1101:13160:1100 2:N:0:2
TCGCTCTTGAGCGTACTCGACGAAGTTTCAAGGGGGGGGGGGGGGGGA
+
FF,FFFFFFFFFFFFFFFFFFFFFFFFFF:F,FFFFFFFFFFFFFFF:
@FS10000125:27:BPA73017-1634:1:1101:14620:1100 2:N:0:2
AATGAATTGAGCGTACTCGACGAAGTTAGCGGGGGGGGGGGGGGGAAA
+
,,F,FFFFFFFFFFFFFFFFFFFFFFFFFFFFFFFFFFFFFF:F,FF,
@FS10000125:27:BPA73017-1634:1:1101:15780:1100 2:N:0:2
ATATGCTTGAGCGTACTCGACGAAGTTGCGCGGGGGGGGGGGGGGGGA
+
FFFFFFFFFFFFFFFFFFFFFFFFFFFFFFFFFFFFFFFFFFFFF:FF
@FS10000125:27:BPA73017-1634:1:1101:16110:1100 2:N:0:2
CTGGATTTGAGCGTACTCGACGAAGTTTGGCGGGGGGGGGGGGGGGAA
+
FFFFFFFFFFFFFFFFFFFFFFFFFFFFFFFFFFFFFFFFFFFFF,F:
@FS10000125:27:BPA73017-1634:1:1101:1220:1110 2:N:0:2
TACTTTTTGAGCGTACTCGACGAAGTTGGCGGGGGGGGGGGGGGGAAA
+
F:FFFFFFF:FFFFFFFFFFFFFFFFFFFFFFFFFFFFFFFF,::FF,
@FS10000125:27:BPA73017-1634:1:1101:1690:1110 2:N:0:2
TTGAGGTTGAGCGTACTCGACGAAGTTGATTGGGGGGGGGGGGGGGGG
+
F,FFFFFFFFFFFFFFFFFFFFFFFFFFFFFFFFFFFFFFFFFFFFF:
@FS10000125:27:BPA73017-1634:1:1101:1870:1110 2:N:0:2
CTAGTTTTGAGCGTACTCGACGAAGTTACAGGGGGGGGGGGGGGGGAA
+
FFFFFFFFFFFFFFFFFFFFFFFFFFFFFFFFFFFFFFFFFFFF:,:,
@FS10000125:27:BPA73017-1634:1:1101:2040:1110 2:N:0:2
CTAAGGTTGAGCGTACTCGACGAAGTTGTGGGGGGGGGGGGGGGAAAT
+
F,FFFFFFFFFFFFFFFFFFFFFFFFFFFFFFFFFFFFFFFFF,FF,F
@FS10000125:27:BPA73017-1634:1:1101:2760:1110 2:N:0:2
CTACCATTGAGCGTACTCGACGAAGTTTACAGGGGGGGGGGGGGGGAA
+
F,FFFFFFFFFFFFFFFFFFFFFFFFFFFFFFFFFFFFFFFFFFF,:F
@FS10000125:27:BPA73017-1634:1:1101:2850:1110 2:N:0:2
TACGGGTTGAGCGTACTCGACGAAGTGGGGGGGGGGGGGGGGGAAGTG
+
FFFFFFFFFFFFFFFFFFFFFFFFFFFFFFFFFFFFFFFFFF,F:,:,
@FS10000125:27:BPA73017-1634:1:1101:2880:1110 2:N:0:2
ATTTTTTTGAGCGTACTCGACGAAGTTGACCGGGGGGGGGGGGGGGAA
+
F:FFFFFFFFFFFFFFFFFFFFFFFFFFFFFFFFFFFFFFFFFFFFFF
@FS10000125:27:BPA73017-1634:1:1101:3690:1110 2:N:0:2
ACATACTTGAGCGTACTCGACGAAGTTCCAGGGGGGGGGGGGGGGGGA
+
FFFFFFFFFFFFFFFFFFFFFFFFFFFFFFFFFFFFFFFFFFFFF:FF
@FS10000125:27:BPA73017-1634:1:1101:5610:1110 2:N:0:2
ATCTTCTTGAGCGTACTCGACGAAGTTGCTAGGGGGGGGGGGGGGGAA
+
,:FFF:FFFFFFFFFFFFFFFFFFFFF::F,FFFFFFFFFFFFFF,FF
@FS10000125:27:BPA73017-1634:1:1101:7720:1110 2:N:0:2
ACATATTTGAGCGTACTCGACGAAGTTATCCGGGGGGGGGGGGGGGGA
+
FFFFFFFFFFFFFFFFFFFFFFFFFFFFFFFFFFFFFFFFFFFFFFF,
@FS10000125:27:BPA73017-1634:1:1101:8840:1110 2:N:0:2
TCCCACTTGAGCGTACTCGACGAAGTTGGCTGGGGGGGGGGGGGGGGA
+
FFFFFFFFFFFFFFFFFFFFFFFFFFFFFFFFFFFFFFFFFFFFFF,F
@FS10000125:27:BPA73017-1634:1:1101:9200:1110 2:N:0:2
CCACCTTTGAGCGTACTCGACGAAGTTCTTCGGGGGGGGGGGGGGGGA
+
FFFFFFFFFFFFFFFFFFFFFFFFFFFF,F:FFFFFFFFFFFFF,:,:
@FS10000125:27:BPA73017-1634:1:1101:9380:1110 2:N:0:2
TATACATTGAGCGTACTCGACGAAGTTGCTTGGGGGGGGGGGGGGGGA
+
F,FFFFFFFFFFFFFFFFFFFFFFFFFFFFFFFFFFFFFFFFFFFFF,
@FS10000125:27:BPA73017-1634:1:1101:9820:1110 2:N:0:2
CTCGGATTGAGCGTACTCGACGAAGTTCAAAGGGGGGGGGGGGGGGAA
+
FFFFFFFFFFFFFFFFFFFFFFFFFFFFFFFFFFFFFFFFFFF:FF,:
@FS10000125:27:BPA73017-1634:1:1101:10180:1110 2:N:0:2
TCGACTTTGAGCGTACTCGACGAAGTTTTGAGGGGGGGGGGGGGGGAA
+
FFFFFFFFFFFFFFFFFFFFFFFFFFFFFFFFFFFFFFFFFFFFF,FF
@FS10000125:27:BPA73017-1634:1:1101:11150:1110 2:N:0:2
TTCCGGTTGAGCGTACTCGACGAAGTTCAAAGGGGGGGGGGGGGGGAA
+
F,FF,:FFFFFFFFFFFFFFFFFFFFFFFFFFFFFFFFFFFFFFFFFF
@FS10000125:27:BPA73017-1634:1:1101:11600:1110 2:N:0:2
TTAGATTTGAGCGTACTCGACGAAGTTCAGTGGGGGGGGGGGGGGGGA
+
F,FFFFFFFFFFFFFFFFFFFFFFFFFFFFFFFFFFFFFFFFFFF:,F
@FS10000125:27:BPA73017-1634:1:1101:12370:1110 2:N:0:2
TTAGCATTGAGCGTACTCGACGAAGTTCAGGGGGGGGGGGGGGGAGAT
+
FFFFFFFFFFFFFFFFFFFFFFFFFFFFFFFFFFFFFFFFFFF,F,:F
@FS10000125:27:BPA73017-1634:1:1101:12740:1110 2:N:0:2
TCAACATGAGCGTACTCGACGAAGTTATTAGGGGGGGGGGGGGGGAAA
+
FF,FF,F,F:F:FF:FF:F::FFFFFF,::FFFFFFFFFFFFFF,FF,
@FS10000125:27:BPA73017-1634:1:1101:13320:1110 2:N:0:2
ATTTGATTGAGCGTACTCGACGAAGTTAGACGGGGGGGGGGGGGGGAA
+
FFFFFFFFFFFFFFFFFFFFFFFFFFFFFFFFFFFFFFFFFF:F,,F:
@FS10000125:27:BPA73017-1634:1:1101:13760:1110 2:N:0:2
TCGTTCTTGAGCGTACTCGACGAAGTTTCGCGGGGGGGGGGGGGGGGA
+
,F,FFFFFFFFFFFFFFFFFFFFFFFFFFFFFFFFFFFFFFFFFFF,F
@FS10000125:27:BPA73017-1634:1:1101:14850:1110 2:N:0:2
ATATGTTTGAGCGTACTCGACGAAGTTCATGGGGGGGGGGGGGGGGGA
+
:FFFFFFFFFFFFFFFFFFFFFFFFFFFFFFFFFFFFFFFFFFF:,,:
@FS10000125:27:BPA73017-1634:1:1101:15060:1110 2:N:0:2
ATATCCTTGAGCGTACTCGACGAAGTTAAGTGGGGGGGGGGGGGGGGG
+
,FFFFFFFFFFFFFFF:FFFFFFFFFFFFFFFFFFFFFFFFF,,,,,F
@FS10000125:27:BPA73017-1634:1:1101:15270:1110 2:N:0:2
ACGGCTTTGAGCGTACTCGACGAAGTTATGTGGGGGGGGGGGGGGGGG
+
FFFFFFFFFFFFFFFFFFFFFFFFFFFFFFFFFFFFFFFFFFFFF,:F
@FS10000125:27:BPA73017-1634:1:1101:16300:1110 2:N:0:2
CACCATTTGAGCGTACTCGACGAAGTTTGAACGGGGGGGGGGGGGGGA
+
F,,FFFF:FF,FF:FFFFFFFFFFFFFF,,F,:FF:FFFFFFFFFF:,
@FS10000125:27:BPA73017-1634:1:1101:1760:1120 2:N:0:2
TTTAGGTTGAGCGTACTCGACGAAGTTCTTAGGGGGGGGGGGGGGGGA
+
FFFFFFFFFFFFFFFFFFFFFFFFFFFFFFFFFFFFFFFFFFFFF:FF
@FS10000125:27:BPA73017-1634:1:1101:4630:1120 2:N:0:2
TTTTAATTGAGCGTACTCGACGAAGTTACATGGGGGGGGGGGGGGGGG
+
,FFFFFFFFFFFFFFFFFFFFFFFFFFFFFFFFFFFFFFFF::F::,,
@FS10000125:27:BPA73017-1634:1:1101:5230:1120 2:N:0:2
TCTTTTTTGAGCGTACTCGACGAAGTTCAGGGGGGGGGGGGGGGGGAA
+
:FFFFFFFFFFFFFFFFFFFFFFFFFFFFFFFFFFFFFFFFFFFF:FF
@FS10000125:27:BPA73017-1634:1:1101:5430:1120 2:N:0:2
TCACGTTTGAGCGTACTCGACGAAGTTAGGCGGGGGGGGGGGGGGGGA
+
:FFFF:FFFFFFFFFFFFFFFFFFFFFFF:FFFFFFFFFFFFFFFFF,
@FS10000125:27:BPA73017-1634:1:1101:5740:1120 2:N:0:2
TTCGGATTGAGCGTACTCGACGAAGTTATGTGGGGGGGGGGGGGGGAA
+
,FFFFFFFFFFFFFFFFFFFFFFFFFFFFFFFFFFFFFFFFFFFF,FF
@FS10000125:27:BPA73017-1634:1:1101:6780:1120 2:N:0:2
TTTTCATTGAGCGTACTCGACGAAGTTGGCTGGGGGGGGGGGGGGGAA
+
,,FFFFFFFFFFFFFFFFFFFFFFFFFFFFFFFFFFFFFFFFFFFFFF
@FS10000125:27:BPA73017-1634:1:1101:7990:1120 2:N:0:2
TCCGAGTTGAGCGTACTCGACGAAGTTTTCAGGGGGGGGGGGGGGGGA
+
FFFFFFFFFFFFFFFFFFFFFFFFFFFFFFFFFFFFFFFFFFFFF:,F
@FS10000125:27:BPA73017-1634:1:1101:8490:1120 2:N:0:2
TATAGATTGAGCGTACTCGACGAAGTGGGGGGGGGGGGGGGGGAGGGA
+
FFFFFFFFFFFFFFFFFFFFFFFFFFFFFFFFFFFFFFFFF,F,,,,,
@FS10000125:27:BPA73017-1634:1:1101:8770:1120 2:N:0:2
TATCAATTGAGCGTACTCGACGAGGTTACTAGGGGGGGGGGGGGGGAA
+
FFFFFFFFFFFFFFFFFFFFFFFFFFFFFFFFFFFFFFFFFFFFFFFF
@FS10000125:27:BPA73017-1634:1:1101:9970:1120 2:N:0:2
TTAGGATTGAGCGTACTCGACGAAATTAAAGGGGGGGGGGGGGGGGAA
+
F,FFFFFFFFFFFFFFFFFFFFFFFFFFFFFFFFFFFFFFFFFFF,:F
@FS10000125:27:BPA73017-1634:1:1101:10520:1120 2:N:0:2
TCACCATTGAGCGTACTCGACGAAGTTGGTAGGGGGGGGGGGGGGGAA
+
FFFFFFFFFFFFFFFFFFFFFFFFFFFFFFFFFFFFFFFFFFFFF,FF
@FS10000125:27:BPA73017-1634:1:1101:11100:1120 2:N:0:2
TAGCACTTGAGCGTACTCGACGAAGTTCACGGGGGGGGGGGGGGGAAA
+
,:FFFFFFFFFFFFFFFFFFFFFFFFFFFFFFFFFFFFFFFFFFFF:,
@FS10000125:27:BPA73017-1634:1:1101:11630:1120 2:N:0:2
TAATTATTGAGCGTACTCGACGAAGTTAGTTGGGGGAGGGGGGGGGGG
+
FFFFFFFFFFFFFFFFFFFFFFFFFFFFFFFFFFFFFFFFFFFFF,:F
@FS10000125:27:BPA73017-1634:1:1101:13380:1120 2:N:0:2
ATAGCGTTGAGCGTACTCGACGAAGTTTGACAGGGGGGGGGGGGGGGA
+
,FFFFFFFFFFFFFFFFFFFFFFFFFFFFFFFFFFFFFFFFFFFF:FF
@FS10000125:27:BPA73017-1634:1:1101:13900:1120 2:N:0:2
CACCCCTTGAGCGTACTCGACGAAGTTGCAGGGGGGGGGGGGGGGGAA
+
FFFFFFFFFFFFFFFFFFFFFFFFFFFFFFFFFFFFFFFFFFFFFFFF
@FS10000125:27:BPA73017-1634:1:1101:14700:1120 2:N:0:2
ATAGACTTGAGCGTACTCGACGAAGTTTCCTGGGGGGGGGGGGGGGGA
+
,FFFFFFFFFFFFFFFFFFFFFFFFFF:::,FFFFFFFFFFFFFFF,F
@FS10000125:27:BPA73017-1634:1:1101:15350:1120 2:N:0:2
TTTCGGTTGAGCGTACTCGACGAAGTTGCACGGGGGGGGGGGGGGGGA
+
FFFFFFFFFFFFFFFFFFFFFFFFFFFFFFFFFFFFFFFFFFFFFF,F
@FS10000125:27:BPA73017-1634:1:1101:16320:1120 2:N:0:2
TAACACTTGAGCGTACTCGACGAAGTTGTACGGGGGGGGGGGGGGGGA
+
FFFFFFFFFFFFFFFFFFFFFFFFFFFF:FFFFFFFFFFFFFFF,,,,
@FS10000125:27:BPA73017-1634:1:1101:1380:1130 2:N:0:2
TTCTGATTGAGCGTACTCGACGAAGTTTGGAGGGGGGGGGGGGGGGAA
+
,FFFFFFFFFFFFFFFFFFFFFFFFFFFFFFFFFFFFFFFFFFFF,FF
@FS10000125:27:BPA73017-1634:1:1101:2190:1130 2:N:0:2
CCGATCTTGAGCGTACTCGACGAAGTTGGGAGGGGGGGGGGGGGGGAA
+
FFFFFFFFFFFFFFFFFFFFFFFFFFFFFFFFFFFFFFFFFFFFF:FF
@FS10000125:27:BPA73017-1634:1:1101:2470:1130 2:N:0:2
TTTTCATTGAGCGTACTCGACGAAGTTCTGCGGGGGGGGGGGGGGGAA
+
FFFFFFFFFFFFFFFFFFFFFFFFFFFFFFFFFFFFFFFFFFFFFFFF
@FS10000125:27:BPA73017-1634:1:1101:4130:1130 2:N:0:2
TAGCTGTTGAGCGTACTCGACGAAGTTCAAGGGGGGGGGGGGGGGGGA
+
FFFFFFFFFFFFFFFFFFFFFFFFFFFFFFFFF:FFFFFFFF,,,,,F
@FS10000125:27:BPA73017-1634:1:1101:4370:1130 2:N:0:2
CTCCTTTTGAGCGTACTCGACGAAGTTAGTTGGGGGGGGGGGGGGGAA
+
FFFFFFFFFFFFFFFFFFFFFFFFFFFFFFFFFFFFFFFFFFFFFF,F
@FS10000125:27:BPA73017-1634:1:1101:5840:1130 2:N:0:2
CTTCGATTGAGCGTACTCGACGAAGTTTACAGGGGGGGGGGGGGGGAA
+
F,FFFFFFFFFFFFFFFFFFFFFFFFFFFFFFFFFFFFFFFFFFF,FF
@FS10000125:27:BPA73017-1634:1:1101:5980:1130 2:N:0:2
ATGGACTTGAGCGTACTCGACGAAGTTCTGGGGGGGGAGGGGGGGGGG
+
FFFFFFFFFFFFFFFFFFFFFFFFFFFFFFFFFFFFFFFFFFFFFFF:
@FS10000125:27:BPA73017-1634:1:1101:6630:1130 2:N:0:2
TTTACGTTGAGCGTACTCGACGAAGTTGGGGGGGGGGGGGGGAAAGTG
+
FFFFFFFFFFFFFFFFFFFFFFFFFFFFFFFFFFFFFFFFFF,FF,,,
@FS10000125:27:BPA73017-1634:1:1101:7160:1130 2:N:0:2
ATCCTGTTGAGCGTACTCGACGAAGTTGGTTGGGGGGGGGGGGGGGGA
+
,F,F,,FFFFFFFFFFFFFFFFFFFFF,,FFFFFFFFFFFFFFFF,:,
@FS10000125:27:BPA73017-1634:1:1101:7440:1130 2:N:0:2
ATCTCTTTGAGCGTACTCGACGAAGTTTTCTGGGGGGGGGGGGGGGAA
+
,FF,:,FFFFFFFFFFFFFFFFFFFFF,F:,FFFFFFFFFFFFFF,FF
@FS10000125:27:BPA73017-1634:1:1101:11730:1130 2:N:0:2
CAATTTTTGAGCGTACTCGACGAAGTTACTACGGGGGGGGGGGGGAAA
+
F,FF,,FFFFFFFFFFFFFFFFFFFFFF,:,,FFFFFFFFFFFFFFF:
@FS10000125:27:BPA73017-1634:1:1101:12530:1130 2:N:0:2
TCTATTTTGAGCGTACTCGACGAAGTTAGCAGGGGGGGGGGGGGGGGA
+
FFFFFFFFFFFFFFFFFFFFFFFFFFFFFFFFFFFFFFFFFFFFFF::
@FS10000125:27:BPA73017-1634:1:1101:16160:1130 2:N:0:2
CTGGATTTGAGCGTACTCGACGAAGTTTGGCGGGGGGGGGGGGGGGGA
+
FFFFFFFFFFFFFFFFFFFFFFFFFF:FFFFFFFFFFFFFFFFFFFF,
@FS10000125:27:BPA73017-1634:1:1101:16170:1130 2:N:0:2
ACGCTATTGAGCGTACTCGACGAAGTTAAGTGGGGGGGGGGGGGGGGA
+
FFFFFFFFF:FFFFFFFFFFFFFFFFFFFFFFFFFFFFFFFFF:,,,:
@FS10000125:27:BPA73017-1634:1:1101:2430:1140 2:N:0:2
TCGAGATTGAGCGTACTCGACGAAGTTCGGCGGGGGGGGGGGGGGGAA
+
FFFFFFFFFFFFFFFFFFFFFFFFFFFFFFFFFFFFFFFFFFFFF:FF
@FS10000125:27:BPA73017-1634:1:1101:2920:1140 2:N:0:2
ACACAATTGAGCGTACTCGACGAAGTTCATTGGGGGGGGGGGGGGGAA
+
FFFFFFFFFFFFFFFFFFFFFFFFFFFFFFFFFFFFFFFFFFFFFFFF
@FS10000125:27:BPA73017-1634:1:1101:3030:1140 2:N:0:2
CCCCACTTGAGCGTACTCGACGAAGTTCAGAGGGGGGGGGGGGGGGAA
+
FFFFFFFFFFFFFFFFFFFFFFFFFFFFFFFFFFFFFFFFFFFFF:FF
@FS10000125:27:BPA73017-1634:1:1101:4480:1140 2:N:0:2
TACATATTGAGCGTACTCGACGAAGTTTTGGGGGGGGGGGGGGGAGAG
+
FFF:FFFFFFFFFF,FFFFFFFFFFFFF,:F:FFFFFFFFFFFF,:F,
@FS10000125:27:BPA73017-1634:1:1101:4630:1140 2:N:0:2
TTTTAATTGAGCGTACTCGACGAAGTTACATGGGGGGGGGGGGGGGAA
+
,FFFFFFFFFFFFFFFFFFFFFFFFFFFFFFFFFFFFFFFFFFFFF,F
@FS10000125:27:BPA73017-1634:1:1101:5090:1140 2:N:0:2
CATGACTTGAGCGTACTCGACGAAGTTTGCTGGGGGGGGGGGGGGGGA
+
,:F,F,FFFFFFFFFFFFFFFFFFFFF:FF:FFFFFFFFFFFFFFF,,
@FS10000125:27:BPA73017-1634:1:1101:6910:1140 2:N:0:2
ATTATTTTGAGCGTACTCGACGAAGTTCATTGGGGGGGGGGGGGGGAA
+
FFFFFFFFFFFFFFFFFFFFFFFFFFFFFFFFFFFFFFFFFFFFF,FF
@FS10000125:27:BPA73017-1634:1:1101:7100:1140 2:N:0:2
TCGAACTTGAGCGTACTCGACGAAGTTTGGCGGGGGGGGGGGGGGGAA
+
,FFFFFFFFFFFFFFFFFFFFFFFFFFFFFFFFFFFFFFFFFFFFFFF
@FS10000125:27:BPA73017-1634:1:1101:7110:1140 2:N:0:2
TATATTTTGAGCGTACTCGACGAAGTTTACCGGGGGGGGGGGGGGGAA
+
,FFFFFFFFFFFFFFFFFFFFFFFFFFFFFFFFFFFFFFFFFFFFFFF
@FS10000125:27:BPA73017-1634:1:1101:7240:1140 2:N:0:2
CTCTACTTGAGCGTACTCGACGAAGTCTGGCGGGGGGGGGGGGGGGAA
+
FFFFFFFFFFFFFFFFFFFFFFFFFFFFFFFFFFFFFFFFFFFFFF,F
@FS10000125:27:BPA73017-1634:1:1101:7290:1140 2:N:0:2
TCGGTTTTGAGCGTACTCGACGAAGTTCATAGGGGGGGGGGGGGGGAA
+
FFFFFFFFFFFFFFFFFFFFFFFFFFFFFFFFFFFFFFFFFFFFF,FF
@FS10000125:27:BPA73017-1634:1:1101:8170:1140 2:N:0:2
TTCATCTTGAGCGTACTCGACGAAGTTGTGAGGGGGGGGGGGGGGGAA
+
,,FFFFFFFFFFFFFFFFFFFFFFFFFFFFFFFFFFFFFFFFFFF,:F
@FS10000125:27:BPA73017-1634:1:1101:9010:1140 2:N:0:2
TTTATCTTGAGCGTACTCGACAGTTTAGAGGGGGGGGGGGGGGGAGAT
+
FFFFFFFFFFFFFFFFFFFFFFFFFFFFFFFFFFFFFFFFFFF,F,,:
@FS10000125:27:BPA73017-1634:1:1101:9520:1140 2:N:0:2
TCCACTTTGAGCGTACTCGACGAAGTGGGGGGGGGGGGGGGAAATCGA
+
FFFFFFFFFFFFFFFFFFFFFFFFFFFFFFFFFFFFFFFFFF:,F:,,
@FS10000125:27:BPA73017-1634:1:1101:9700:1140 2:N:0:2
ATCCGATTGAGCGTACTCGACGAAGTTTCGGGGGGGGGGGGGGGAGAT
+
::FF:FF:FFFF:FFF,F,FFFF,FF:,F,FF:F,F:FFFFFFFF,,,
@FS10000125:27:BPA73017-1634:1:1101:11180:1140 2:N:0:2
AGATAATTGAGCGTACTCGACGAAGTTGTAGGGGGGGGGGGGGGGAAT
+
F:FFFFFFFFFFFFFFFFFFFFFFFFFFFFFFFFFFFFFFFFFF,F::
@FS10000125:27:BPA73017-1634:1:1101:12240:1140 2:N:0:2
TCAGGTTTGAGCGTACTCGACGAAGTTCAAAGGGGGGGGGGGGGGGAA
+
FFFFFFFFFFFFFFFFFFFFFFFFFFFFFFFFFFFFFFFFFFFFF,FF
@FS10000125:27:BPA73017-1634:1:1101:12520:1140 2:N:0:2
CTATACTTGAGCGTACTCGACGAAGTTTGTAGGGGGGGGGGGGGGGAA
+
FFFFFFFFFFFFFFFFFFFFFFFFFFFFFFFFFFFFFFFFFFFFFFFF
@FS10000125:27:BPA73017-1634:1:1101:13120:1140 2:N:0:2
TCATAATTGAGCGTACTCGACGAAGTTCGTTGGGGGGGGGGGGGGAAA
+
,FFFFFFFFFFFFFFFFFFFFFFFFFFFFFFFFFFFFFFFFF,F,FFF
@FS10000125:27:BPA73017-1634:1:1101:13700:1140 2:N:0:2
TTTATGTGAGCGTACTCGACGAAGGTTATTTGGGGGGGGGGGGGGGGA
+
,FF::,F,FFF:FFFFF,FF,FFFFFFF,,FFFFFFFFFFFFFF:F,,
@FS10000125:27:BPA73017-1634:1:1101:14200:1140 2:N:0:2
TCCCTCTTGAGCGTACTCGACGAAGTTGCTGGGGGGGGGGGGGGGGAT
+
,FFFFFFFFFFFFFFFFFFFFFFFFFFFFFFFFFFFFFFFFFF,,,,,
@FS10000125:27:BPA73017-1634:1:1101:14930:1140 2:N:0:2
TAATTATTGAGCGTACTCGACGAAGTTTTGGGGGGGGGGGGGGGAGGT
+
FFFFF,FFFFFFFFFFFF:,F:FFFFF:::FFFFFFFFFFFFF,:,,:
@FS10000125:27:BPA73017-1634:1:1101:15050:1140 2:N:0:2
TATCTTTTGAGCGTACTCGACGAAGTTGCAGGGGGGGGGGGGGGGGAA
+
F:F:FFFFF,FFFFFFFFF:FFFFFFFFFF:FFFFFFFFFFF:F,,F,
@FS10000125:27:BPA73017-1634:1:1101:16350:1140 2:N:0:2
TTTGTATTGAGCGTACTCGACGAAGTTGGTAGGGGGGGGGGGGGGGAA
+
F,FFFFFFFFFFFFFFFFFFFFFFFFFFFFFFFFFFFFFFFFFFF,F:
@FS10000125:27:BPA73017-1634:1:1101:1440:1150 2:N:0:2
TTCCACTTGAGCGTACTCGACGAAGTTGCTTGGGGGGGGGGGGGGGAA
+
,FFFFFFFFFFFFFFFFFFFFFFFFFFFFFFFFFFFFFFFFFFFF,FF
@FS10000125:27:BPA73017-1634:1:1101:3370:1150 2:N:0:2
TTACATTTGAGCGTACTCGACGAAGTTCAGGGGGGGGGGGGGGGGAAT
+
F,FFFFFFFFFFFFFFFFFFFFFFFFFFFFFFFFFFFFFFFFF:,F:,
@FS10000125:27:BPA73017-1634:1:1101:4290:1150 2:N:0:2
TATAGGTTGAGCGTACTCGACGAAGTTACGGGGGGGGGGGGGGGGAAA
+
FFFFFFFFFFFFFFFFFFFFFFFFFFFFFFFFFFFFFFFFFFFF,FF,
@FS10000125:27:BPA73017-1634:1:1101:4450:1150 2:N:0:2
ACTACTTTGAGCGTACTCGACGAAGGGGGGGGGGGGGGGAGATCGGAA
+
:FFFFFFFFFFFFFFFFFFFFFFFFFFFFFFFFFFFFFFF,FFF,FF,
@FS10000125:27:BPA73017-1634:1:1101:5670:1150 2:N:0:2
TTTAGTTTGAGCGTACTCGACGAAGTTGGCCGGGGGGGGGGGGGGGGA
+
FFFFFFFFFFFFFFFFFFFFFFFFFFFFFFFFFFFFFFFFFFF:FF:F
@FS10000125:27:BPA73017-1634:1:1101:6890:1150 2:N:0:2
CAGGACTTGAGCGTACTCGACGAAGTTCAAGGGGGGGGGGGGGGGAGA
+
FFFFFFFFFFFFFFFFFFFFFFFFFFFFFFFFFFFFFFFFFFFF:F,,
@FS10000125:27:BPA73017-1634:1:1101:7010:1150 2:N:0:2
CTCACCTTGAGCGTACTCGACGAAGTTTCAGGGGGGGGGGGGGGGAAA
+
FFFFFFFFFFFFFFFFFFFFFFFFFFFFFFFFFFFFFFFFFFFF,F,,
@FS10000125:27:BPA73017-1634:1:1101:8440:1150 2:N:0:2
AGGAAATTGAGCGTACTCGACGAAGTTGTATGGGGGGGGGGGGGGGAA
+
,FF:FFFFFFFFFFFFFFFFFFFFFFFF,:,,FFFFFFFFFFFFFF:,
@FS10000125:27:BPA73017-1634:1:1101:9060:1150 2:N:0:2
TAATGCTTGAGCGTACTCGACGAAGTTGCGTGGGGGGGGGGGGGGGAA
+
,FFFFFFFFFFFFFFFFFFFFFFFFFFFFFFFFFFFFFFFFFFFF,,F
@FS10000125:27:BPA73017-1634:1:1101:9810:1150 2:N:0:2
CCTCTCTTGAGCGTACTCGACGAAGTTGGCCGGGGGGGGGGGGGGGAA
+
FFFFFFFFFFFFFFFFFFFFFFFFFFFFFFFFFFFFFFFFFFFFF:FF
@FS10000125:27:BPA73017-1634:1:1101:10600:1150 2:N:0:2
TTTATATTGAGCGTACTCGACGAAGTTTTAGGGGGGGGGGGGGGGGAA
+
:FFFFFFFFFFFFFFFFFFFFFFFFFFFFFFFFFFFFFFFFFFFF,:F
@FS10000125:27:BPA73017-1634:1:1101:11020:1150 2:N:0:2
TTTTGTACTCGACGAAGTTGGCCGGGGGGGGGGGGGGGAGATCGGAAA
+
FF:F:FFF:FFFFFFFFFFFFF:FFFFFF:FFFFFFFFFF,:,,:,FF
@FS10000125:27:BPA73017-1634:1:1101:14520:1150 2:N:0:2
TTGTCTTTGAGCGTACTCGACGAGGTTTGATAGGGGGGGGGGGGGGGG
+
F:,FFFFFFFFFFFFFFFFFFFFFFFFFFFFFFFFFFFFFFFFF,,,F
@FS10000125:27:BPA73017-1634:1:1101:15370:1150 2:N:0:2
CTGGAATTGAGCGTACTCGACGAAGTTCACCGGGGGGGGGGGGGGGAA
+
FFFFFFFFFFFFFFFFFFFFFFFFFFFFFFFFFFFFFFFFFFFFFFFF
@FS10000125:27:BPA73017-1634:1:1101:15410:1150 2:N:0:2
TATAATTTGAGCGTACTCGACGAAGTTGAAGGGGGGGGGGGGGGGAAA
+
FFFFFFFFFFFFFFFFFFFFFFFFFFFFFFFFFFFFFFFFFFFF:F,,
@FS10000125:27:BPA73017-1634:1:1101:16210:1150 2:N:0:2
TTGTTTTTGAGCGTACTCGACGAAGTTGCTTTGGGGGGGGGGGGGGGG
+
,F,FFFFFFFFFFFFFFFFFFFFFFFFFFFFFFFFFFFFFFFF,:,,,
@FS10000125:27:BPA73017-1634:1:1101:1650:1160 2:N:0:2
ATGATCTTGAGCGTACTCGACGAAGTTGCCAGGGGGGGGGGGGGGGAA
+
F,FFFFFFFFFFFFFFFFFFFFFFFFFFFFFFFFFFFFFFFFFFFFFF
@FS10000125:27:BPA73017-1634:1:1101:2070:1160 2:N:0:2
TATCGATTGAGCGTACTCGACGAAGTTGTCAGGGGGGGGGGGGGGGGA
+
F:FFFFFFFFFFFFFFFFFFFFFFFFFFFFFFFFFFFFFFFFFF,F,F
@FS10000125:27:BPA73017-1634:1:1101:2890:1160 2:N:0:2
CCGCGGTTGAGCGTACTCGACGAAGTTAATCGGGGGGGGGGGGGGGAA
+
FFFFFFFFFFFFFFFFFFFFFFFFFFFFFFFFFFFFFFFFFFFFF,FF
@FS10000125:27:BPA73017-1634:1:1101:3520:1160 2:N:0:2
AAGGTTTTGAGCGTACTCGACGAAGTTATGCGGGGGGGGGGGGGGGGA
+
FFFFFFFFFFFFFFFFFFFFFFFFFFFFFFFFFFFFFFFFFFFFFF,F
@FS10000125:27:BPA73017-1634:1:1101:5180:1160 2:N:0:2
ATGTGATTGAGCGTACTCGACGAAGTTAACTGGGGGGGGGGGGGGGAA
+
F,FFFFFFFFFFFFFFFFFFFFFFFFFFFFFFFFFFFFFFFFFFFFFF
@FS10000125:27:BPA73017-1634:1:1101:6350:1160 2:N:0:2
ACCTGATTGAGCGTACTCGACGAAGTTTGCAGGGGGGGGGGGGGGGAA
+
,FFFFFFFFFFFFFFFFFFFFFFFFFFFFFFFFFFFFFFFFFFFFF::
@FS10000125:27:BPA73017-1634:1:1101:10580:1160 2:N:0:2
TTCTTGTTGAGCGTACTCGACGAAGTTTGAGGGGGGGGGGGGGGGGGA
+
,,FFFFFFFFFFFFFFFFFFFFFFFFFFFFFFFFFFFFFFFFFFFFF,
@FS10000125:27:BPA73017-1634:1:1101:10940:1160 2:N:0:2
CCAGTATTGAGCGTACTCGACGAAGTTGTTCGGGGGGGGGGGGGGGGG
+
,F:FF,FFFFFFFFFFFFFFFFFFFFF,,,,FFFFFFFFFFFFFFF,F
@FS10000125:27:BPA73017-1634:1:1101:11490:1160 2:N:0:2
TCCCGATTGAGCGTACTCGACGAAGTTGGACGGGGGGGGGGGGGGGGA
+
,FFF:FFFFFFFFFFFFFFFFFFFFFFFFFFFFFFFFFFFFFFFF::F
@FS10000125:27:BPA73017-1634:1:1101:15680:1160 2:N:0:2
CAATGGTTGAGCGTACTCGACGAAGTTTACAGGGGGGGGGGGGGGGGA
+
FFFFFFFFFFFFFFFFFFFFFFFFFFFFFFFFFFFFFFFFFFFFF,,F
@FS10000125:27:BPA73017-1634:1:1101:15900:1160 2:N:0:2
TCGGGCTTGAGCGTACTCGACGAAGTTATCCGGGGGGGGGGGGGGGAA
+
,F,,,FFFFFFFFFFFFFFFFFFFFFF,F:F,FFFFFFFFFFFFFF,F
@FS10000125:27:BPA73017-1634:1:1101:6210:1170 2:N:0:2
CATATCTTGAGCGTACTCGACGAAGTTGCACGGGGGGGGGGGGGGGAA
+
F:FF:FFFFFFFFFFFFFFFFFFFFFFFFFFFFFFFFFFFFFFFF,FF
@FS10000125:27:BPA73017-1634:1:1101:6620:1170 2:N:0:2
ACTCGTTTGAGCGTACTCGACGAAGTTCAAAGGGGGGGGGGGGGGGAA
+
:FFFFFFFFFFFFFFFFFFFFFFFFFFFFFFFFFFFFFFFFFFFFF,F
@FS10000125:27:BPA73017-1634:1:1101:6700:1170 2:N:0:2
TTGGATTTGAGCGTACTCGACGAAGTTTAAAAGGGGGGGGGGGGGGGG
+
FFFFFFFFFFFFFFFFFFFFFFFFFFFFFFFFFFFFFFFFFFFFFFF:
@FS10000125:27:BPA73017-1634:1:1101:6710:1170 2:N:0:2
ACAGGTTTGAGCGTACTCGACGAAGTTTGAAGGGGGGGGGGGGGGGGA
+
FFFFFFFFFFFFFFFFFFFFFFFFFFFFFFFFFFFFFFFFFFFFFFF:
@FS10000125:27:BPA73017-1634:1:1101:6820:1170 2:N:0:2
GGTTAATTGAGCGTACTCGACGAAGTTCCCGGGGGGGGGGGGGGGAAA
+
,,FFFFFFFFFFFFFFFFFFFFFFFFFFFFFFFFFFFFFFFFFF,:,F
@FS10000125:27:BPA73017-1634:1:1101:8700:1170 2:N:0:2
CTCCTTTTGAGCGTACTCGACGAAGTTTGCCGGGGGGGGGGGGGGGGA
+
FFFFFFFFFFFFFFFFFFFFFFFFFFFFFFFFFFFFFFFFFFFFFFFF
@FS10000125:27:BPA73017-1634:1:1101:8770:1170 2:N:0:2
TTATCATTGAGCGTACTCGACGAAGTTCTGAGGGGGGGGGGGGGGGGG
+
,FFFFFFFFFFFFFFFFFFFFFFFFFFF,FF:FFFFFFFFFFFFFFF,
@FS10000125:27:BPA73017-1634:1:1101:10450:1170 2:N:0:2
TACTAATTGAGCGTACTCGACGAAGTTTCGAGGGGGGGGGGGGGGGAA
+
FFFFFFFFFFFFFFFFFFFFFFFFFFFFFFFFFFFFFFFFFFFFFFFF
@FS10000125:27:BPA73017-1634:1:1101:10500:1170 2:N:0:2
CTGTACTTGAGCGTACTCGACGAAGTTAACAGGGGGGGGGGGGGGGGA
+
F,FFFFFFFFFFFFFFFFFFFFFFFFFFFFFFFFFFFFFFFFFFFF,,
@FS10000125:27:BPA73017-1634:1:1101:11520:1170 2:N:0:2
ATTAAATTGAGCGTACTCGACGAAGTTTTGCGGGGGGGGGGGGGGGAA
+
,FFFF:FFFFFFFFFFFFFFFFFFFFF:FFFFFFFFFFFFFFFFFFFF
@FS10000125:27:BPA73017-1634:1:1101:11930:1170 2:N:0:2
CTACGATTGAGCGTACTCGACGAAGTTTATTGGGGGGGGGGGGGGGAA
+
FFFFFFFFFFFFFFFFFFFFFFFFFFFFFFFFFFFFFFFFFFFFF,FF
@FS10000125:27:BPA73017-1634:1:1101:12720:1170 2:N:0:2
CTAGTGTTGAGCGTACTCGACGAAGTTACATGGGGGGGGGGGGGGGGA
+
FFFFFFFFFFFFFFFFFFFFFFFFFFFFFFFFFFFFFFFFFFFFFFF,
@FS10000125:27:BPA73017-1634:1:1101:13570:1170 2:N:0:2
TTAGCTTTGAGCGTACTCGACGAAGTTTGGCGGGGGGGGGGGGGGGGG
+
F,F,,:FFFFFFFFFFFFFFFFFFFFFFFFFFFFFFFFFFFFF,:,,,
@FS10000125:27:BPA73017-1634:1:1101:13820:1170 2:N:0:2
TTACATTTGAGCGTACTCGACGAAGTTCAATGGGGGGGGGGGGGGGAA
+
,,FFFFFFFFFFFFFFFFFFFFFFFFFFFFF:FFFFFFFFFFFFFFFF
@FS10000125:27:BPA73017-1634:1:1101:15260:1170 2:N:0:2
TTTAGATTGAGCGTACTCGACGAAGTTTGGAGGGGGGGGGGGGGGGGG
+
FFFFFFFFFFFFFFFFFFFFFFFFFFFFFFFFFFFFFFFFFFFFF:F:
@FS10000125:27:BPA73017-1634:1:1101:15710:1170 2:N:0:2
TACCCATTGAGCGTACTCGACGAAGTTGACGGGGGGGGGGGGGGGAAT
+
::FFFFFFFFFFFFFFFFFFFFFFFFFFFFFFFFFFFFFFFFFF,::,
@FS10000125:27:BPA73017-1634:1:1101:16220:1170 2:N:0:2
AAAGTGTTGAGCGTACTCGACGAAGTTACTAGGGGGGGGGGGGGGGAA
+
FFFFFFFFFFFFFFFFFFFFFFFFFFFFFFFFFFFFFFFFFFFFF:FF
@FS10000125:27:BPA73017-1634:1:1101:1080:1180 2:N:0:2
TGGTATTTGAGCGTACTCGACGAAGTTAATAGGGGGGGGGGGGGGGAA
+
FFFFFFFFFFFFFFFFFFFFFFFFFFFFFFFFFFFFFFFFFFFFFF:F
@FS10000125:27:BPA73017-1634:1:1101:1120:1180 2:N:0:2
TATAATTTGAGCGTACTCGACGGGGGGGGGGGGGGGGGGAGGGGAGAA
+
F,,F:FFFFFFFFF,FFFFFFFFFFFFFFFFFFFFFFF,::,,,,,:,
@FS10000125:27:BPA73017-1634:1:1101:1940:1180 2:N:0:2
CCAATCTTGAGCGTACTCGACGAAGTTACTTGGGGGGGGCGGGGGGGA
+
F,F,,FFFFFFFFFFFFFFFFFFFFFF,,,,FFFFFFFF:FFFFF,FF
@FS10000125:27:BPA73017-1634:1:1101:3250:1180 2:N:0:2
CTGATTTTGAGCGTACTCGACGAAGTTGCACGGGGGGGGGGGGGGGAA
+
FFFFFFFFFFFFFFFFFFFFFFFFFFFFFFFFFFFFFFFFFFF:F:FF
@FS10000125:27:BPA73017-1634:1:1101:4970:1180 2:N:0:2
CCCGCATTGAGCGTACTCGACGAAGTTCCCGGGGGGGGGGGGGGGAGA
+
FFFFFFFFFFFFFFFFFFFFFFFFFFFFFFFFFFFFFFFFFFFF:F,,
@FS10000125:27:BPA73017-1634:1:1101:5130:1180 2:N:0:2
CATTAATTGAGCGTACTCGACGAAGTTCTGAGGGGGGGGGGGGGGGAA
+
FF:FFFFFFFFFFFFFFFFFFFFFFFFFFFFFFFFFFFFFFFFF:,:F
@FS10000125:27:BPA73017-1634:1:1101:6390:1180 2:N:0:2
TTGCAATTGAGCGTACTCGACGAAGTTCATAGGGGGGGGGGGGGGGAA
+
FF:F:FFFFFFFFFFFFFFFFFFFFFFFFF:FFFFFFFFFFFFFFF,F
@FS10000125:27:BPA73017-1634:1:1101:6430:1180 2:N:0:2
TTTATCTTGAGCGTACTCGACGAAGTTAGGCGGGGGGGGGGGGGGGAA
+
F:FFFFFFFFFFFFFFFFFFFFFFFFFFFFFFFFFFFFFFFFFFFFFF
@FS10000125:27:BPA73017-1634:1:1101:6570:1180 2:N:0:2
CTCTATTTGAGCGTACTCGACGAAGTTGTCCGGGGGGGGGGGGGGGGA
+
FFFFFFFFFFFFFFFFFFFFFFFFFFFFFFFFFFFFFFFFFFFFFF,F
@FS10000125:27:BPA73017-1634:1:1101:6880:1180 2:N:0:2
CTGACTTTGAGCGTACTCGACGAAATGGGGGGGGGGGGGGGAAATCGA
+
FFFFFFFFFFFFFFFFFFFFFFFFFFFFFFFFFFFFFFFFFF,,F,,,
@FS10000125:27:BPA73017-1634:1:1101:7200:1180 2:N:0:2
CTTAGGTTGAGCGTACTCGACGAAGGGGGGGGGGGGGGGAGATCGGAA
+
F,:FFFF,FF:FFFFFFFFFFFFFFFFFFFFFFFFFFF,F:FF:,,F,
@FS10000125:27:BPA73017-1634:1:1101:7350:1180 2:N:0:2
TCCAGTTTGAGCGTACTCGACGAAGTTGATGGGGGGGGGGGGGGGGAA
+
:FFFFFFFFFFFFFFFFFFFFFFFFFFFFFFFFFFFFFFFFFFFF:FF
@FS10000125:27:BPA73017-1634:1:1101:7650:1180 2:N:0:2
TTGTTCTTGAGCGTACTCGACGAAGTTGTCTTGGGGGGGGGGGGGGGG
+
F,:FFFFFFFFFFFFFFFFFFFFFFFFFFFFFFFFFFFFFF:FF::FF
@FS10000125:27:BPA73017-1634:1:1101:8590:1180 2:N:0:2
AAGTTTTTGAGCGTACTCGACGAAGTTCAAGGGGGGGGGGGGGGGAAT
+
,FFFFFFFFFFFFFFFFFFFFFFFFFFFFFFFFFFFFFFFFFFF:FF,
@FS10000125:27:BPA73017-1634:1:1101:8800:1180 2:N:0:2
TATTGATTGAGCGTACTCGACGAAGTTGAATGGGGGGGGGGGGGGGAA
+
FFFFFFFFFFFFFFFFFFFFFFFFFFFFFFFFFFFFFFFFF,F:F,FF
@FS10000125:27:BPA73017-1634:1:1101:9290:1180 2:N:0:2
ACTCGCTTGAGCGTACTCGACGAAGTTCTACGGGGGGGGGGGGGGGAA
+
,F:F:FFFFFFFFFFFFFFFFFFFFFFFFFFFFFFFFFFFFFFFF,FF
@FS10000125:27:BPA73017-1634:1:1101:10410:1180 2:N:0:2
TCACTTTTGAGCGTACTCGACGAAGTTAATGGGGGGGGGGGGGGGGGA
+
FFFFFFFFFFFFFFFFFFFFFFFFFFFFFFFFFFFFFFFFFFFFFFF,
@FS10000125:27:BPA73017-1634:1:1101:11450:1180 2:N:0:2
CATACATTGAGCGTACTCGACGAAGTTCTTTGGGGGGGGGGGGGGGAA
+
:FFFF,FFFFFFFFFFFFFFFFFFFFFFF,:FFFFFFFFFFFFFF,F,
@FS10000125:27:BPA73017-1634:1:1101:11770:1180 2:N:0:2
ATTTAGTTGAGCGTACTCGACGAAGTTCTACGGGGGGGGGGGGGGGAA
+
FFFFFFFFFFFFFFFFFFFFFFFFFFFFFFFFFFFFFFFFFFFFFFFF
@FS10000125:27:BPA73017-1634:1:1101:11910:1180 2:N:0:2
TTTAGTTTGAGCGTACTCGACGAAGTTCCTGGGGGGGGGGGGGGGAAT
+
FFFFFFFFFFFFFFFFFFFFFFFFFFFFFFFFFFFFFFFFFFF:,F,,
@FS10000125:27:BPA73017-1634:1:1101:12240:1180 2:N:0:2
CTAGGTTTGAGCGTACTCGACGAAGTTGGCGGGGGGGGGGGGGGGGAA
+
FFFFFFFFFFFFFFFFFFFFFFFFFFFFFFFFFFFFFFFFFFFFF:FF
@FS10000125:27:BPA73017-1634:1:1101:13490:1180 2:N:0:2
CTACAATTGAGCGTACTCGACGAAGTTATGGGGGGGGGGGGGGGAAAT
+
FFFFFFFFFFFFFFFFFFFFFFFFFFFFFFFFFFFFFFFFFFF,:F,F
@FS10000125:27:BPA73017-1634:1:1101:14690:1180 2:N:0:2
TTTGGTTTGAGCGTACTCGACGAAGTTGTTAGGGGGGGGGGGGGGGGA
+
FFFFFFFFFFFFFFFFFFFFFFFFFFFFFFFFFFFFFFFFFFFFFFFF
@FS10000125:27:BPA73017-1634:1:1101:16030:1180 2:N:0:2
TAACGGTTGAGCGTACTCGACGAAGTTAGCCGGGGGGGGGGGGGGGGA
+
F:FFF:FFFFFFFFFFFFFFFFFFFFFFFFFFFFFFFFFFFFFF:FF,
@FS10000125:27:BPA73017-1634:1:1101:1870:1190 2:N:0:2
ATATCATTGAGCGTACTCGACGAAGTTTAGTGGGGGGGGGGGGGGGGG
+
FFFFFFFFFFFFFFFFFFFFFFFFFFFFFFFFFFFFFFFFFFFFFF,F
@FS10000125:27:BPA73017-1634:1:1101:2930:1190 2:N:0:2
CTTTGATTGAGCGTACTCGACGAAGTTCTAGGGGGGGGGGGGGGGGAA
+
F:FFFFFFFFFFFFFFFFFFFFFFFFFFFFFFFFFFFFFFFFFFF,FF
@FS10000125:27:BPA73017-1634:1:1101:3540:1190 2:N:0:2
CCGGTATTGAGCGTACTCGACGAAGTTAAAAGGGGGGGGGGGGGGGGA
+
FF:FFFFFFFFFFFFFFFFFFFFFFFFFFFFFFFFFFFFFFFFF:F,F
@FS10000125:27:BPA73017-1634:1:1101:3910:1190 2:N:0:2
ACATACTTGAGCGTACTCGACGAAGTTCCAGGGGGGGGGGGGGGGGAA
+
FFFFFFFFFFFFFFFFFFFFFFFFFFFFFFFFFFFFFFFFFFFFF::F
@FS10000125:27:BPA73017-1634:1:1101:4510:1190 2:N:0:2
CTGCTTTTGAGCGTACTCGACGAAGTTGCAAGGGGGGGGGGGGGGGAA
+
FFFFFFFFFFFFFFFFFFFFFFFFFFFFFFFFFFFFFFFFFFFFFFFF
@FS10000125:27:BPA73017-1634:1:1101:4970:1190 2:N:0:2
TAAATTTTGAGCGTACTCGACGAAGTTGTGCGGGGGGGGGGGGGGGAA
+
F:FF,:FFFFFFFFFFFFFFFFFFFFFF::FFFFFFFFFFFFFFF,FF
@FS10000125:27:BPA73017-1634:1:1101:5960:1190 2:N:0:2
TAACTATTGAGCGTACTCGACGAAGTGGGGGGGGGGGGGGGAGTTCGA
+
FFFFFFFFFFFFFFFFFFFFFFFFFFFFFFFFFFFFFFFF:F,,F,,,
@FS10000125:27:BPA73017-1634:1:1101:6420:1190 2:N:0:2
ATCTCCTTGAGCGTACTCGACGAAGTTTGGAGGGGGGGGGGGGGGGAA
+
:,F:FFFFFFFFFFFFFFFFFFFFFFFFFFFFFFFFFFFFFFFFFFFF
@FS10000125:27:BPA73017-1634:1:1101:6710:1190 2:N:0:2
TTCATCTTGAGCGTACTCGACGAAGTTCTAAGGGGGGGGGGGGGGGAA
+
FFF:F:FFFFFFFFFFFFFFFFFFFFFFFF,FFFFFFFFFFFFFFFFF
@FS10000125:27:BPA73017-1634:1:1101:6740:1190 2:N:0:2
TTAAGCTTGAGCGTACTCGACGAAGTTATAAGGGGGGGGGGGGGGAAA
+
FFFFFFFFFFFFFFFFFFFFFFFFFFFFFFFFFFFFFFFFFFFFF,FF
@FS10000125:27:BPA73017-1634:1:1101:9240:1190 2:N:0:2
AAATCGTTGAGCGTACTCGACGAAGTTGCATGGGGGGGGGGGGGGGAA
+
FFFFFFFFFFFFFFFFFFFFFFFFFFFFFFFFFFFFFFFFFFFFF,FF
@FS10000125:27:BPA73017-1634:1:1101:9950:1190 2:N:0:2
TAACATTTGAGCGTACTCGACGAAGTTCTGCGGGGGGGGGGGGGGGGA
+
F:FFFFFFFFFFFFFFFFFFFFFFFFFFFFFFFFFFFFFFFF:::,,F
@FS10000125:27:BPA73017-1634:1:1101:10130:1190 2:N:0:2
TCATAATTGAGCGTACTCGACGAAGTTCAGAGGGGGGGGGGGGGGGAA
+
FFFFFFFFFFFFFFFFFFFFFFFFFFFFFFFFFFFFFFFFFFFFF,FF
@FS10000125:27:BPA73017-1634:1:1101:10360:1190 2:N:0:2
CACTTTTTGAGCGTACTCGACGAAGTTTGAAGGGGGGGGGGGGGGGGA
+
FFFFFFFFFFFFFFFFFFFFFFFFFFFFFFFFFFFFFFFFFFFF:F::
@FS10000125:27:BPA73017-1634:1:1101:13690:1190 2:N:0:2
TTAACATTGAGCGTACTCGACGAAGTTGGTGGGGGGGGGGGGGGGAAT
+
FFFFFFFFFFFFFFFFFFFFFFFFFFFFFFFFFFFFFFFFFFFF:F:,
@FS10000125:27:BPA73017-1634:1:1101:14220:1190 2:N:0:2
TTTCAGTTGAGCGTACTCGACGAAGGGGGGGGGGGGGGGGAAATCGGA
+
FFFFFFFFFFFFFFFFFFFFFFFFFFFFFFFFFFFFFFFF:,:F:,F:
@FS10000125:27:BPA73017-1634:1:1101:14800:1190 2:N:0:2
TTGTAGTTGAGCGTACTCGACGAAGTTTGGCGGGGGGGGGGGGGGGAA
+
:FFFFFFFFFFFFFFFFFFFFFFFFFFFFFFFFFFFFFFFFFFF:,,:
@FS10000125:27:BPA73017-1634:1:1101:14810:1190 2:N:0:2
TAGCGGTTGAGCGTACTCGACGAAGTTATTAGGGGGGGGGGGGGGGGG
+
FFFFFFFFFFFFFFFFFFFFFFFFFFFFFFFFFFFFFFFFFFFFF,FF
@FS10000125:27:BPA73017-1634:1:1101:14930:1190 2:N:0:2
CACGCTTTGAGCGTACTCGACGAAGTTTAGCGGGGGGGGGGGGGGGGA
+
FFFFFFFFFFFFFFFFFFFFFFFFFFFFFFFFFFFFFFFFFFFFF,,F
@FS10000125:27:BPA73017-1634:1:1101:1010:1200 2:N:0:2
TCCTCTTTGAGCGTACTCGACGAAGTTTCACGGGGGGGGGGGGGGGAA
+
FFFFFFFFFFFFFFFFFFFFFFFFFFFFFFFFFFFFFFFFFFFFFFFF
@FS10000125:27:BPA73017-1634:1:1101:2650:1200 2:N:0:2
ACCTGTTTGAGCGTACTCGACGAAGTTCAGAGGGGGGGGGGGGGGGGA
+
FFFFFFFFFFFFFFFFFFFFFFFFFFFFFFFFFFFFFFFFFFF:F:,F
@FS10000125:27:BPA73017-1634:1:1101:3400:1200 2:N:0:2
ATTACTTTGAGCGTACTCGACGAAGTTCGGATGGGGGGGGGGGGGGGA
+
FFFFFFFFFFFFFFFFFFFFFFFFFFFFFFFFFFFFFFFFFFFFFFFF
@FS10000125:27:BPA73017-1634:1:1101:3550:1200 2:N:0:2
TGACGGTTGAGCGTACTCGACGAAAGGGGGGGGGGGGGGGAAATCGGA
+
,:FFFFFFFFFFFFFFFFFFFFFFFFFFFFFFFFFFFFFFF,,F:,:,
@FS10000125:27:BPA73017-1634:1:1101:4670:1200 2:N:0:2
CACTGTTTGAGCGTACTCGACGAAGTTGACTGGGGGGGGGGGGGGGGG
+
FFFFFFFFFFFFFFFFFFFFFFFFFFFFFFFFFFFFFFFFFFFF,,,,
@FS10000125:27:BPA73017-1634:1:1101:4830:1200 2:N:0:2
TCCGGCTTGAGCGTACTCGACGAAGTTATGGGGGGGGGGGGGGGGAAT
+
,FFFFFFFFFFFFFFFFFFFFFFFFFFFFFFFFFFFFFFFFFFF,FF,
@FS10000125:27:BPA73017-1634:1:1101:5220:1200 2:N:0:2
TTATTTTTGAGCGTACTCGACGAAGTTCATTGGGGGGGGGGGGGGGAA
+
F:FFFFFFFFFFFFFFFFFFFFFFFFFFFFFFFFFFFFFFFFFFF:FF
@FS10000125:27:BPA73017-1634:1:1101:5680:1200 2:N:0:2
ATGCGGTTGAGCGTACTCGACGAAGTTAAGTGGGGGGGGGGGGGGGGG
+
FFFFFFFFFFFFFFFFFFFFFFFFFFFFFFFFFFFFFFFFFFFFFFF,
@FS10000125:27:BPA73017-1634:1:1101:5860:1200 2:N:0:2
TTCGCATTGAGCGTACTCGACGAAGTTTAACGGGAGGGGGGGGGGGGG
+
FFFFFFFFFFFFFFFFFFFFFFFFFFFFFFFFFFFFFFFFFFFFFFF:
@FS10000125:27:BPA73017-1634:1:1101:6490:1200 2:N:0:2
CTTATTTTGAGCGTACTCGACGAAGTTTGGCGGGGGGGGGGGGGAGAG
+
:FF,F,FFFFFFFFFFFFFFFFFFF::,,,,FFFFFFFFFFF::,,F,
@FS10000125:27:BPA73017-1634:1:1101:7200:1200 2:N:0:2
TTTAGCTTGAGCGTACTCGACGAAGTGTGGGGGGGGGGGGGGGAAATC
+
,FFFFFFFFFFFFFFFFFFFFFFFFFFFFFFFFFFFFFFFFF,F,,FF
@FS10000125:27:BPA73017-1634:1:1101:7680:1200 2:N:0:2
TTGATTTTGAGCGTACTCGACGAAGTTAAAAGGGGGGGGGGGGGGGAA
+
FF,FFFFFFFFFFFFFFFFFFFFFFFFF:,F,FFFFFFFFFFFFF:FF
@FS10000125:27:BPA73017-1634:1:1101:8340:1200 2:N:0:2
TACTTTTTGAGCGTACTCGACGAAGTTCAATGGGGGGGGGGGGGGGGA
+
,,FFFFFFFFFFFFFFFFFFFFFFFFFFFFFFFFFFFFFFFFFFFF,F
@FS10000125:27:BPA73017-1634:1:1101:9320:1200 2:N:0:2
CATATCTTGAGCGTACTCGACGAAGTTCCTCGGGGGCGGGGGGGGGGG
+
FFFFFFFFFFFFFFFFFFFFFFFFFFFFFFFFFFFFFFFFFFFFFF:F
@FS10000125:27:BPA73017-1634:1:1101:11280:1200 2:N:0:2
TCCTCCTTGAGCGTACTCGACGAAGTTAAGCGGGGGGGGGGGGGGGGA
+
FFFFFFFFFFFFFFFFFFFFFFFFFFFFFFFFFFFFFFFFFFFFFFF,
@FS10000125:27:BPA73017-1634:1:1101:11460:1200 2:N:0:2
AGAACATTGAGCGTACTCGACGAAGTTGTCCGGGGGGGGGGGGGGGGG
+
FFFFFFFFFFFFFFFFFFFFFFFFFFFFFFFFFFFFFFFFFFFFFFFF
@FS10000125:27:BPA73017-1634:1:1101:11630:1200 2:N:0:2
ACTCGGTTGAGCGTACTCGACGAAGGGGGGGGGGGGGGGGAAATCGGA
+
FFFFFFFFFFFFFFFFFFFFFFFFFFFFFFFFFFFFFFFFF,,F:,,:
@FS10000125:27:BPA73017-1634:1:1101:12180:1200 2:N:0:2
AACTCCTTGAGCGTACTCGACGAAGTTGGCAGGGGGGGGGGGGGGGAA
+
FFFFFFFFFFFFFFFFFFFFFFFFFFFFFFFFFFFFFFFFFFF:,,F,
@FS10000125:27:BPA73017-1634:1:1101:12690:1200 2:N:0:2
ACACGGTTGAGCGTACTCGACGAGGTTGCTTGGGGGGGGGGGGGGGGA
+
FFFFFFFFFFFFFFFFFFFFFFFFFFFFFFFFFFFFFFFFFFFFFFFF
@FS10000125:27:BPA73017-1634:1:1101:14330:1200 2:N:0:2
TGACCATTGAGCGTACTCGACGAAGTTGAGCCGGGGGGGGGGGGGGGA
+
,:F,FFFFFFFFFFFFFFFFFFFFFFFF,F:,FFFFFFFFFFFFFFF,
@FS10000125:27:BPA73017-1634:1:1101:15660:1200 2:N:0:2
TACCCATTGAGCGTACTCGACGAAGTTGACGGGGGGGGGGGGGGGAAA
+
,,FFFFFFFFFFFFFFFFFFFFFFFFFFFFFFFFFFFFFFFFFF,F,,
@FS10000125:27:BPA73017-1634:1:1101:15710:1200 2:N:0:2
TTATATTTGAGCGTACTCGACGAAGTTAAGGGGGGGGGGGGGGGAAAT
+
FF,FFFFFFFFFFFFFFFFFFFFFFFF,FF:FFFFFFFFFFFF,FF,:
@FS10000125:27:BPA73017-1634:1:1101:1120:1210 2:N:0:2
AATTTGTTGAGCGTACTCGACGAAGTTTGATGGGGGGGGGGGGGGGAA
+
,FFFFFFFFFFFFFFFFFFFFFFFFFFFFFFFFFFFFFFFFFFFFFFF
@FS10000125:27:BPA73017-1634:1:1101:1530:1210 2:N:0:2
TTCTGATTGAGCGTACTCGACGAAGTTTAATGGGGGGGGGGGGGGGGG
+
FFFFFF:FFFFF:FFFFFFFFFFFFFFFFFFFFFFFFFFF:F:,:,,F
@FS10000125:27:BPA73017-1634:1:1101:2630:1210 2:N:0:2
CACTATTTGAGCGTACTCGACGAAGTTGCATCGGGGGGGGGGGGGGGA
+
,:,F,,FFF,FFFFFFFFFFFFFFFFF,F,F,FFFFFFFFFFFFF,,F
@FS10000125:27:BPA73017-1634:1:1101:3370:1210 2:N:0:2
ACCAAGTTGAGCGTACTCGACGAAGTTTTCTGGGGGGGGGGGGGGGGA
+
FFFFFFFFFFFFFFFFFFFFFFFFFFFFFFFFFFFFFFFFFFFFFF,F
@FS10000125:27:BPA73017-1634:1:1101:3980:1210 2:N:0:2
ATTAGATTGAGCGTACTCGACGAAGTTGAAGGGGGGGGGGGGGGGAAA
+
:FFFFFFFFFFFFFFFFFFFFFFFFFF:FFFFFFFFFFFFFFFFFF:,
@FS10000125:27:BPA73017-1634:1:1101:4300:1210 2:N:0:2
TTCGTTTTGAGCGTACTCGACGAAGTTGCAAGGGGGGGGGGGGGGGGG
+
,,F:FFFFFFFFFFFFFFFFFFFFFFFFFFFFFFFFFFFFFFFFFF:,
@FS10000125:27:BPA73017-1634:1:1101:4400:1210 2:N:0:2
ATCTGTTTGAGCGTACTCGACGAAGTTTGGGGGGGGGGGGGGGAAGTC
+
FFFFFFFFFFFFFFFFFFFFFFFFFFFFFFFFFFFFFFFFFF,F,,:,
@FS10000125:27:BPA73017-1634:1:1101:5500:1210 2:N:0:2
ATGTACTTGAGCGTACTCGACGAAGTTATGTGGGGGGGGGGGGGGGAA
+
F:FFFFFFFFFFFFFFFFFFFFFFFFFFFFFFFFFFFFFFFFFFF,FF
@FS10000125:27:BPA73017-1634:1:1101:5860:1210 2:N:0:2
TACAAGTTGAGCGTACTCGACGAAGTTGATTGGGGGGGGGGGGGGGGG
+
,,FFFFFFFFFFFFFFFFFFFFFFFFFFFFFFFFFFFFFFFFFFFFF,
@FS10000125:27:BPA73017-1634:1:1101:6850:1210 2:N:0:2
AGCCACTTGAGCGTACTCGACGAAGTTTGTTGGCGGGGGGGGGGGGGA
+
,:F,FFFFFFFFFFFFFFFFFFFFFFF:,,,FFFFFFFFFFFFFFF:,
@FS10000125:27:BPA73017-1634:1:1101:6880:1210 2:N:0:2
TGGGGGGGGGGGGGGGGGGGGGGGGGGGGGGGGGGGGGGGGGGGGGGG
+
,FFFFFFFFF:F:FFFFFFFFFFFFFFFFFFFFFFFFFFFFFFFF:F,
@FS10000125:27:BPA73017-1634:1:1101:6920:1210 2:N:0:2
TAACTTTTGAGCGTACTCGACGAAGTTAAGTGGGGGGGGGGGGGGGAA
+
,,FFFFFFFFFFFFFFFFFFFFFFFFFFFFFFFFFFFFFFFFFFFF,F
@FS10000125:27:BPA73017-1634:1:1101:7780:1210 2:N:0:2
TTTTTATTGAGCGTACTCGACGAAGTTGGCGGGGGGGGGGGGGGGGGA
+
F,FFFFFFFFFFFFFFFFFFFFFFFFFFFFFFFFFFFFFFFFFFFFFF
@FS10000125:27:BPA73017-1634:1:1101:8720:1210 2:N:0:2
TTCTGGTTGAGCGTACTCGACGAAGTTGGCTCGGGGGGGGGGGGGGGG
+
FFFFFFFFFFFFFFFFFFFFFFFFFFFFFFFFFFFFFFFFFFFFFFFF
@FS10000125:27:BPA73017-1634:1:1101:9750:1210 2:N:0:2
CCGGACTTGAGCGTACTCGACGAAGGTTGTTTGGGGGGGGGGGGGGGG
+
FFFFFFFFFFFFFFFFFFFFFFFFFFFFFFFFFFFFFFFFFFFFFFFF
@FS10000125:27:BPA73017-1634:1:1101:9960:1210 2:N:0:2
TTTATTTTGAGCGTACTCGACGAAGTTTTTAGGGGGGGGGGGGGGGAA
+
,,F,,:FFFFFFFFFFFFFFFFFFFFFFF,FFFFFFFFFFFFFFFFFF
@FS10000125:27:BPA73017-1634:1:1101:10910:1210 2:N:0:2
ATTTACTTGAGCGTACTCGACGAAGTTCTAAGGGGGGGGGGGGGGGAA
+
FFFFFFFFFFFFFFFFFFFFFFFFFFFFFFFFFFFFFFFFFFFF:,::
@FS10000125:27:BPA73017-1634:1:1101:11650:1210 2:N:0:2
TCGGACTTGAGCGTACTCGACGAAGTTAACGGGGGGGGGGGGGGGGAA
+
FFFFFFFFFFFFFFFFFFFFFFFFFFFFFFFFFFFFFFFFFFFFF:FF
@FS10000125:27:BPA73017-1634:1:1101:12440:1210 2:N:0:2
TTCGTGTTGAGCGTACTCGACGAAGTTGTTCGGGGGGGGGGGGGGGAA
+
F,FFFFFFFFFFFFFFFFFFFFFFFFFFFFFFFFFFFFFFFFFF:,FF
@FS10000125:27:BPA73017-1634:1:1101:12670:1210 2:N:0:2
CAGGTTTTGAGCGTACTCGAAGAAGTTACGTGGGGGGGGGGGGGGGGA
+
FFFFFFFFFFFFFFFFFFFF:FFFFFFFFF::FFFFFFFFFFFFFFF:
@FS10000125:27:BPA73017-1634:1:1101:12900:1210 2:N:0:2
TAAACATTGAGCGTACTCGACGAAGTTCTTAGGGGGGGGGGGGGGGGA
+
FFFFFFFFFFFFFFFFFFFFFFFFFFFFFFFFFFFFFFFFFFFFFF,:
@FS10000125:27:BPA73017-1634:1:1101:13070:1210 2:N:0:2
TAATTCTTGAGCGTACTCGACGAAGTTCGGTGGGGGGGGGGGGGGGAA
+
FFFFFFFFFFFFFFFFFFFFFFFFFFFFFFFFFFFFFFFFFFFFF,FF
@FS10000125:27:BPA73017-1634:1:1101:13830:1210 2:N:0:2
TTTGTATTGAGCGTACTCGACGAAGTTCGGAGGGGGGGGGGGGGGGAA
+
,FFFFFFFFFFFFFFFFFFFFFFFFFFFFFFFFFFFFFFFFFFFF,FF
@FS10000125:27:BPA73017-1634:1:1101:14530:1210 2:N:0:2
ACTAGTTTGAGCGTACTCGACGAAGTTCCCTCGGGGGGGGGGGGGGGA
+
,FFF,FFFFFFFFFFFFFFFFFFFFFFF:FF,FFFFFFFFFFFFFFF:
@FS10000125:27:BPA73017-1634:1:1101:14860:1210 2:N:0:2
CTTCCGTTGAGCGTACTCGACGAAGAGGGGGGGGGGGGGGGGGAAGTC
+
FFFFFFFFFFFFFFFFFFFFFFFFFFFFFFFFFFFFFFFFFF,F:,F:
@FS10000125:27:BPA73017-1634:1:1101:15230:1210 2:N:0:2
TGTCGCTTGAGCGTACTCGACGAAGGGGGGGGGGGGGGGGAAATCGGA
+
F,:FFFFFFFFFFFFFFFFFFFFFFFFFFFFFFFFFFFF,,F,F,,,F
@FS10000125:27:BPA73017-1634:1:1101:15780:1210 2:N:0:2
AAATACTTGAGCGTACTCGACGAAGTTGAGTGGGGGGGGGGGGGGGAA
+
FFFFFFFFFFFFFFFFFFFFFFFFFFFFFFFFFFFFFFFFFFFFFF,:
@FS10000125:27:BPA73017-1634:1:1101:15970:1210 2:N:0:2
CTGGCTTTGAGCGTACTCGACGAAGTTGAATGGGGGGGGGGGGGGGGA
+
F,FFFFFFF,FFFFFFFFFFFFFFFFFFFFFFFFFFFFFFFFF,:,,:
@FS10000125:27:BPA73017-1634:1:1101:16040:1210 2:N:0:2
TTACAGTTGAGCGTACTCGACGAAGTTGCCAGGGGGGGGGGGGGGGGA
+
,FFFFFFFFFFFFFFFFFFFFFFFFFFFFFFFFFFFFFFFFFFFFFF,
@FS10000125:27:BPA73017-1634:1:1101:1600:1220 2:N:0:2
ATGCTATTGAGCGTACTCGACGAAGTTCCGTGGGGGGGGGGGGGGGAA
+
FFFFFFFFFFFFFFFFFFFFFFFFFFFFFFFFFFFFFFFFFFFFF,:F
@FS10000125:27:BPA73017-1634:1:1101:1640:1220 2:N:0:2
TTTAATTTGAGCGTACTCGACGAAGTTAAAAGGGGGGGGGGGGGGGAA
+
,,:FFFFFFFFFFFFFFFFFFFFFFFFFFFFFFFFFFFFFFFFFF,FF
@FS10000125:27:BPA73017-1634:1:1101:1900:1220 2:N:0:2
ACGGAATTGAGCGTACTCGACGAAGTTCTCAGGGGGGGGGGGGGGGAA
+
FFFFFFFFFFFFFFFFFFFFFFFFFFFFFFFFFFFFFFFFFFFFFFFF
@FS10000125:27:BPA73017-1634:1:1101:2950:1220 2:N:0:2
TTATATTTGAGCGTACTCGACGAAGTTGTAGGGGGGGGGGGGGGAAAT
+
,,FFFFFFFFFFFFFFFFFFFFFFFFFFFFFFFFFFFFFFFFF::F::
@FS10000125:27:BPA73017-1634:1:1101:3740:1220 2:N:0:2
CTCCTTTTGAGCGTACTCGACGAAGTTAGTTGGGGGGGGGGGGGGGAA
+
FFFF:FFFFFFFFFFFFFFFFFFFFFFFFFFFFFFFFFFFFFFFFFFF
@FS10000125:27:BPA73017-1634:1:1101:4900:1220 2:N:0:2
TTCTGCTTGAGCGTACTCGACGAAATTTTAAGGGGGGGGGGGGGGGGA
+
F,FFFFFFFFFFFFFFFFFFFFFFFFFFFFFFFFFFFFFFFFFFFFF:
@FS10000125:27:BPA73017-1634:1:1101:5440:1220 2:N:0:2
TACCAGTTGAGCGTACTCGACGAAGTTAATCGGGGGGGGGGGGGGGAA
+
FFFFFFFFFFFFFFFFFFFFFFFFFFFFFFFFFFFFFFFFFFFFFFFF
@FS10000125:27:BPA73017-1634:1:1101:5600:1220 2:N:0:2
TTTGATTTGAGCGTACTCGACGAAGTTGGGCGGGGGGGGGGGGGGGAA
+
FFFFFFFFFFFFFFFFFFFFFFFFFFFFFFFFFFFFFFFFFFFFF:FF
@FS10000125:27:BPA73017-1634:1:1101:5620:1220 2:N:0:2
TATATCTTGAGCGTACTCGACGAAGTTCGTTAGGGGGGGGGGGGGGGA
+
,,:FFFFFFFFFFFFFFFFFFFFFFFFFFFFFFFFFFFFFFFFFFFF:
@FS10000125:27:BPA73017-1634:1:1101:6220:1220 2:N:0:2
AAATGCTTGAGCGTACTCGACGAAGTTCCAAGGGGGGGGGGGGGGGGA
+
FFFFFFFFFFFFFFFFFFFFFFFFFFFFFFFFFFFFFFFFFFFFFF:F
@FS10000125:27:BPA73017-1634:1:1101:6590:1220 2:N:0:2
TAATCATTGAGCGTACTCGACGAAGTTATACAGGGGGGGGGGGGGGGG
+
FFFFFFFFFFFFFFFFFFFFFFFFFFFFFFFFFFFFFFFFFFFFFFFF
@FS10000125:27:BPA73017-1634:1:1101:6750:1220 2:N:0:2
CAATGTTTGAGCGTACTCGACGAAGTTGAGGGGGGGGGGGGGGGAGAT
+
FFFFFFFFFFFFFFFFFFFFFFFFFFFFFFFFFFFFFFFFFFF,F,FF
@FS10000125:27:BPA73017-1634:1:1101:7820:1220 2:N:0:2
TCATTTTTGAGCGTACTCGACGAAGTTTTTAGGGGGGGGGGGGGGAAA
+
,FFFFFFFFFFFFFFFFFFFFFFFFFFFFFFFFFFFFFFFFFFFF:FF
@FS10000125:27:BPA73017-1634:1:1101:8160:1220 2:N:0:2
ATACGATTGAGCGTACTCGACGAAGTTGTGCGGGGGGGGGGGGGGGAA
+
FFFFFFFFFFFFFFFFFFFFFFFFFFFFFFFFFFFFFFFFFFFFF,FF
@FS10000125:27:BPA73017-1634:1:1101:8170:1220 2:N:0:2
CGTATATTGAGCGTACTCGACGAAGTTGCACGGGGGGGGGGGGGGGGG
+
FFFFFFFFFFFFFFFFFFFFFFFFFFFFFFFFFFFFFFFFFFF:FFFF
@FS10000125:27:BPA73017-1634:1:1101:10110:1220 2:N:0:2
TATTTCTTGAGCGTACTCGACGAAGTTGGGGGGGGGGGGGGGAGTTCG
+
FFFFFFFFFFFFFFFFFFFFFFFFFFFFFFFFFFFFFFFFF::,,F:F
@FS10000125:27:BPA73017-1634:1:1101:10810:1220 2:N:0:2
TCTAGATTGAGCGTACTCGAGGGGGGGGGGGGGGGAGATCGGAAAAGC
+
FFFF:FFFFFFFFFFFFFFF:FF:FF:F:FFFFFF,,,:,,:FFFF,,
@FS10000125:27:BPA73017-1634:1:1101:11170:1220 2:N:0:2
TTTTAATTGAGCGTACTCGACGAAGTTGTGCGGGGGAGGGGGGGGGGG
+
F,FFFFFFFFFFFFFFFFFFFFFFFFFFFFFFFFFFFFFFFFFFF:,F
@FS10000125:27:BPA73017-1634:1:1101:11500:1220 2:N:0:2
GGTAACTTGAGCGTACTCGACGAAGTTCTAGGGGGGGGGGGGGGGGAA
+
,,FFFFFFFFFFFFFFFFFFFFFFFFF:,:,FFFFFFFFFFFFFFF::
@FS10000125:27:BPA73017-1634:1:1101:11510:1220 2:N:0:2
TCTAAATTGAGCGTACTCGACGAAGTTCTGAGGGGGGGGGGGGGGGGA
+
FFFFFFFFFFFFFFFFFFFFFFFFFFFFFFFFFFFFFFFFFFFFF,F,
@FS10000125:27:BPA73017-1634:1:1101:13220:1220 2:N:0:2
CTCCTATTGAGCGTACTCGACGAAGTTCGGGGGGGGGGGGGGGGGAGG
+
FFFFFFFFFFFFFFFFFFFFFFFFFFFFFFFFFFFFFFFFFFF,FF,:
@FS10000125:27:BPA73017-1634:1:1101:13230:1220 2:N:0:2
TACACTTTGAGCGTACTCGACGAAGTTTGACGGGGGGGGGGGGGGGAA
+
,:FFFFFFFFFFFFFFFFFFFFFFFFFFFFFFFFFFFFFFFFFFF,FF
@FS10000125:27:BPA73017-1634:1:1101:4070:1230 2:N:0:2
ACAATCTTGAGCGTACTCGACGAAGGGGGGGGGGGGGGGAGATCGGGA
+
,:,:FFFFFFFFFFFFFFFFFFFFF,,:,:,:::FF:FF,F::,,,,F
@FS10000125:27:BPA73017-1634:1:1101:4700:1230 2:N:0:2
TAGCCGTTGAGCGTACTCGACGAAGTTCACTGGGGGGGGGGGGGGGGG
+
FFFFFFFFFFFFFFFFFFFFFFFFFFFFFFFFFFFFFFFFFFFFFFFF
@FS10000125:27:BPA73017-1634:1:1101:5220:1230 2:N:0:2
TATCTCTTGAGCGTACTCGACGAAGTTGCAAGGGGGGGGGGGGGGGGG
+
FFFFFFFFFFFFFFFFFFFFFFFFFFFFFFFFFFFFFFFFFF:F:FFF
@FS10000125:27:BPA73017-1634:1:1101:5690:1230 2:N:0:2
TTTCCATTGAGCGTACTCGACGAAGTTTTTAGGGGGGGGGGGGGGGAA
+
FFFFFFFFFFFFFFFFFFFFFFFFFFFFFFFFFFFFFFFFFFFFFF,F
@FS10000125:27:BPA73017-1634:1:1101:6080:1230 2:N:0:2
TTAGGATTGAGCGTACTCGACGAAGTTTGCAGGGGGGGGGGGGGGAAA
+
,FFFFFFFFFFFFFFFFFFFFFFFFFFFFFFFFFFFFFFFFFFFFFFF
@FS10000125:27:BPA73017-1634:1:1101:8650:1230 2:N:0:2
AAACTCTTGAGCGTACTCGACGAAGTTAGCCGGGGGGGGGGGGGGGGA
+
::FFFFFFFFFFFFFFFFFFFFFFFFFFFFFF::FFFFFFFFFFFF:,
@FS10000125:27:BPA73017-1634:1:1101:9130:1230 2:N:0:2
TAATAATTGAGCGTACTCGACGAAGTTCAAAGGGGGGGGGGGGGGGAA
+
FFF,FFFFFFFFFFFFFFFFFFFFFFFFFFFFFFFFFFFFFFFFF:FF
@FS10000125:27:BPA73017-1634:1:1101:9190:1230 2:N:0:2
TTGGTTTTGAGCGTACTCGACGAAGTTAGTAGGGGGGGGGGGGGGGAA
+
,FFFFFFFFFFFFFFFFFFFFFFFFFFFFFFFFFFFFFFFFFFFF,FF
@FS10000125:27:BPA73017-1634:1:1101:10570:1230 2:N:0:2
CTTTGCTTGAGCGTACTCGACGAAGTTGGGGGGGGGGGGGGGAAATCG
+
,FFF:FFFFFFFFFFFFFFFFFFFFFF:FFFFFFFFFFFFFFF:,F,F
@FS10000125:27:BPA73017-1634:1:1101:11250:1230 2:N:0:2
CTGGGCTTGAGCGTACTCGACGAAGTTAAAAGGGGGGGGGGGGGGGGA
+
F,F,FFFFF:FFFFFFFFFFFFFFFFFFFFFFFFFFFFFFFF:::F,F
@FS10000125:27:BPA73017-1634:1:1101:11940:1230 2:N:0:2
TTCATGTTGAGCGTACTCGACGAAGTTGACTGGGGGGGGGGGGGGGGG
+
FFFFFFFFFFFFFFFFFFFFFFFFFFFFFFFFFFFFFFFFFFFFFFF,
@FS10000125:27:BPA73017-1634:1:1101:13900:1230 2:N:0:2
AACATCTTGAGCGTACTCGACGAAGTTTACGCGGGGGGGGGGGGGAAT
+
,F:,FFFFFFFFFFFFFFFFFFFFFFF:FF,,FFFFFFFFFFFF,F:,
@FS10000125:27:BPA73017-1634:1:1101:13990:1230 2:N:0:2
TTTATGTGAGCGTACTCGACGAAGGTTATTTGGGGGGGGGGGGGGGGA
+
,FFFFFFF:FF,FFFFFFFFFFFFFFFFFFFFFFFFFFFFFFFF::,,
@FS10000125:27:BPA73017-1634:1:1101:14060:1230 2:N:0:2
TAAAGATTGAGCGTACTCGACGAAGTTGGCTGGGGGGGGGGGGGGGGG
+
FFFFFFFFF,::,FFFF::,:F:FFF,FFF:F::F:::F::F,,,,FF
@FS10000125:27:BPA73017-1634:1:1101:14130:1230 2:N:0:2
TAAGTCTTGAGCGTACTCGACGAAGTTTAGCGGGGGGGGGGGGGGGAA
+
FFFFFFFFFFFFFFFFFFFFFFFFFFFFFFFFFFFFFFFFFFFFF,:F
@FS10000125:27:BPA73017-1634:1:1101:14860:1230 2:N:0:2
TTCGGTTTGAGCGTACTCGACGAAGTTTCTGGGGGGGGGGGGGGGGGA
+
,FFFFFFFFFFFFFFFFFFFFFFFFFFFFFFFFFFFFFFFFFFF:F:,
@FS10000125:27:BPA73017-1634:1:1101:15600:1230 2:N:0:2
CATAACTTGAGCGTACTCGACGAAGTTACCGGGGGGGGGGGGGGGGGA
+
FFFFFFFFFFFFFFFFFFFFFFFFFFF:F:FFFFFFFFFFF,FF,,,,
@FS10000125:27:BPA73017-1634:1:1101:15890:1230 2:N:0:2
CTCCTATTGAGCGTACTCGAGGAAGTTGGCAGGGGGGGGGGGGGGGAA
+
F,FFFFFFF:FFFFFFFFFFFFFFFFFFFFFFFFFFFFFFFFF::,F:
@FS10000125:27:BPA73017-1634:1:1101:16350:1230 2:N:0:2
ATTATGTTGAGCGTACTCGACGAAGTTAGCCGGGGGGGGGGGGGGAAA
+
F,FFFFFFFFFFFFFFFFFFFFFFFFFFFFFFFFFFFFFFFFFFF:F:
@FS10000125:27:BPA73017-1634:1:1101:1330:1240 2:N:0:2
TCACCTTTGAGCGTACTCGACGAAGTTCAGTGGGGGGGGGGGGGGGAA
+
FFFFF:FFFFFFFFFFFFFFFFFFFFFFFFF:FFFFFFFFFFFFFFFF
@FS10000125:27:BPA73017-1634:1:1101:1740:1240 2:N:0:2
CATCCTTTGAGCGTACTCGACGAAGTTCAATAGGGGGGGGGGGGGGGA
+
FFFFFFFFFFFFFFFFFFFFFFFFFFFFFFFFFFFFFFFFFFFFFF,:
@FS10000125:27:BPA73017-1634:1:1101:1830:1240 2:N:0:2
AATATTTTGAGCGTACTCGACGAAGTTCAGTGGGGGGGGGGGGGGGAA
+
FFFFFFFFFFFFFFFFFFFFFFFFFFFFFFFFFFFFFFFFFFFFF,FF
@FS10000125:27:BPA73017-1634:1:1101:1850:1240 2:N:0:2
CCTCTATTGAGCGTACTCGACGAAGTTAGTTGGGGGGGGGGGGGGGAA
+
FFFFFFFFFFFFFFFFFFFFFFFFFFFFFFFFFFFFFFFFFFFFF,:F
@FS10000125:27:BPA73017-1634:1:1101:2130:1240 2:N:0:2
TGTGGCTTGAGCGTACTCGACGAAGTTCGGGGGGGGGGGGGGGGAAAT
+
FF,FFFFFFFFFFFFFFFFFFFFFFFFFFFFFFFFFFFFFFFF,,F,F
@FS10000125:27:BPA73017-1634:1:1101:2280:1240 2:N:0:2
TCTTGCTTGAGCGTACTCGACGAAGTTCTCAGGGGGGGGGGGGGAAAT
+
FFFFFFFFFFFFFFFFFFFFFFFFFFFFFFFFFFFFFFFFFFFFFFFF
@FS10000125:27:BPA73017-1634:1:1101:2400:1240 2:N:0:2
CTGTGGTTGAGCGTACTCGACGAAGTTCGTTGGGGGGGGGGGGGGGAA
+
FFFFFFFFFFFFFFFFFFFFFFFFFFFFFFFFFFFFFFFFFFFF:F:F
@FS10000125:27:BPA73017-1634:1:1101:3230:1240 2:N:0:2
ATCAATTTGAGCGTACTCGACGAAGGGGGGGGGGGGGGGGGGAGGGGT
+
::FF:FFFFFFFFFFFFFFFFFFFFFFFFFFFFFFFFFFF:,,,,,,:
@FS10000125:27:BPA73017-1634:1:1101:3400:1240 2:N:0:2
TATCAGTTGAGCGTACTCGACGAAGTTCAACGGGGGGGGGGGGGGGGG
+
FFFFFFFFFFFFFFFFFFFFFFFFFFFFFFFFFFFFFFFFFFFFFFF:
@FS10000125:27:BPA73017-1634:1:1101:4350:1240 2:N:0:2
ATCTAGTTGAGCGTACTCGACGAAGTTGGGTGGGGGGGGGGGGGGGAA
+
,FFFF:FFFFFFFFFFFFFFFFFFFFFFFFFFFFFFFFFFF,:::,:F
@FS10000125:27:BPA73017-1634:1:1101:5610:1240 2:N:0:2
TATTGATTGAGCGTACTCGACGAAGGGGGGGGGGGGGGGAAATCGGAA
+
F:FFFFFFFFFFFFFFFFFFFFFFFFFFFFFFFFFFFFF:,:F:,,F,
@FS10000125:27:BPA73017-1634:1:1101:5720:1240 2:N:0:2
CTTTCCTTGAGCGTACTCGACGAAGTTTGACGGGGGGGGGGGGGGGAA
+
FFFFFFFFFFFFFFFFFFFFFFFFFFFFFFFFFFFFFFFFFFFFF:FF
@FS10000125:27:BPA73017-1634:1:1101:5950:1240 2:N:0:2
TTGTTGTTGAGCGTACTCGACGAAGTTACACGGGGGGGGGGGGGGGGA
+
FFFFFFFFFFFFFFFFFFFFFFFFFFFFFFFFFFFFFFFFFFFFF:::
@FS10000125:27:BPA73017-1634:1:1101:5990:1240 2:N:0:2
TCGTGATTGAGCGTACTCGACGAAGAGGGGGGGGGGGGGGGGAAGTTG
+
FFFFFFFFFFFFFFFFFFFFFFFFFFFFFFFFFFFFFFFFF,:,,F,:
@FS10000125:27:BPA73017-1634:1:1101:6270:1240 2:N:0:2
ATTCAATTGAGCGTACTCGACGAAGTTTCTGGGGGGGGGGGGGGGGAA
+
F,FFFFFFFFFFFFFFFFFFFFFFFFFFFFFFFFFFFFFFFFFFFF,F
@FS10000125:27:BPA73017-1634:1:1101:6650:1240 2:N:0:2
TCGGGCTTGAGCGTACTCGACGAAGTTAACTGGGGGGGGGGGGGGGAA
+
FFFFFFFFFFFFFFFFFFFFFFFFFFFFFFFFFFFFFFFFFFFFFFFF
@FS10000125:27:BPA73017-1634:1:1101:7620:1240 2:N:0:2
TTATTATTGAGCGTACTCGACGAAGTTAGCCGGGGGGGGGGGGGGGAA
+
FF:F:FFFFFFFFFFFFFFFFFFFFFF:FFFFFFFFFFFFFFFFFFFF
@FS10000125:27:BPA73017-1634:1:1101:7980:1240 2:N:0:2
CTTTAGTTGAGCGTACTCGACGAAGTTCGTAGGGGGGGGGGGGGGGAA
+
F,FFFFFFFFFFFFFFFFFFFFFFFFFFFFFFFFFFFFFFFFFFFFFF
@FS10000125:27:BPA73017-1634:1:1101:8660:1240 2:N:0:2
ATACATTTGAGCGTACTCGACGAAGTTAGGGGGGGGGGGGGGGAAATC
+
,,FFFFFFFFFFFFFFFFFFFFFFFFFFFFFFFFFFFFFFFF:F,:FF
@FS10000125:27:BPA73017-1634:1:1101:10310:1240 2:N:0:2
TACCGGTTGAGCGTACTCGACGAAGTTGCGGGGGGGGGGGGGGGGGAA
+
FFFFFFFFFFFFFFFFFFFFFFFFFFFFFFFFFFFFFFFFFF:FF,:F
@FS10000125:27:BPA73017-1634:1:1101:10660:1240 2:N:0:2
ACGCATTTGAGCGTACTCGACGAAGTTTGTTGGGGGGGGGGGGGGGAA
+
FFFFFFFFFFFFFFFFFFFFFFFFFFFFFFFFFFFFFFFFFFFFF,FF
@FS10000125:27:BPA73017-1634:1:1101:11290:1240 2:N:0:2
TCATTCTTGAGCGTACTCGACGAAGTTTTACGGGGGGGGGGGGGGGGA
+
FFFFFFFFFFFFFFFFFFFFFFFFFFFFFFFFFFFFFFFFFFFFFFF,
@FS10000125:27:BPA73017-1634:1:1101:11350:1240 2:N:0:2
ATTCGTTTGAGCGTACTCGACGAAGTTGTTTGGGGGGGGGGGGGGGAA
+
FFFFFFFFFFFFFFFFFFFFFFFFFFFFFFFFFFFFFFFFFFFF::FF
@FS10000125:27:BPA73017-1634:1:1101:11470:1240 2:N:0:2
TTTCGTTTGAGCGTACTCGACGAAGTTCAAAAGGGGGGGGGGGGGGGA
+
FFFFFFFFFFFFFFFFFFFFFFFFFFFFFFFFFFFFFFFFFFFFFF,F
@FS10000125:27:BPA73017-1634:1:1101:11930:1240 2:N:0:2
CACCACTTGAGCGTACTCGACGAAGTTGCACGGGGGGGGGGGGGGGAA
+
FFFFFFFFFFFFFFFFFFFFFFFFFFFFFFFFFFFFFFFFFFFFF,FF
@FS10000125:27:BPA73017-1634:1:1101:11970:1240 2:N:0:2
TTGCATTTGAGCGTACTCGACGAAGTTTGAAGGGGGGGGGGGGGGGGA
+
,:,FFFFFFFFFFFFFFFFFFFFFFFFFFFFFFFFFFFFFFFFFF:,,
@FS10000125:27:BPA73017-1634:1:1101:12360:1240 2:N:0:2
ATACCATTGAGCGTACTCGACGAAGTTGAAAGGGGGGGGGGGGGGGGA
+
FFFFFFFFFFFFFFFFFFFFFFFFFFFFFFFFFFFFFFFFFFFFFFF,
@FS10000125:27:BPA73017-1634:1:1101:13190:1240 2:N:0:2
ACAGTATTGAGCGTACTCGACGAAGTTACAGGGGGGGGGGGGGGGAAT
+
,FF,FFFFFFFFFFFFFFFFFFFFFFFFFFFFFFFFFFFFFFFF,:F,
@FS10000125:27:BPA73017-1634:1:1101:15020:1240 2:N:0:2
TTATTGTTGAGCGTACTCGACGAAGTTCGTAAGGGGGGGGGGGGGGGA
+
F,FFFFFFFFFFFFFFFFFFFFFFFFFFFFFFFFFFFFFFFFFFF,,F
@FS10000125:27:BPA73017-1634:1:1101:16120:1240 2:N:0:2
CTTACATTGAGCGTACTCGACGAAGTTTGGAGGGGGGGGGGGGGGGAA
+
,F,,,:FFFFFFFFFFFFFFFFFFFFFF,,FFFFFFFFFFFFFF,:,,
@FS10000125:27:BPA73017-1634:1:1101:16340:1240 2:N:0:2
TTGATCTTGAACGTACTCGACGAAGTTATAAGGGGGGGGGGGGGGGAA
+
:FFFFFFFFFFFFFFFFFFFFFFFFFFFFFFFFFFFFFFFFFFFF,FF
@FS10000125:27:BPA73017-1634:1:1101:1050:1250 2:N:0:2
TTCCGTTTGAGCGTACTCGACGAAGTTGACTGGGGGGGGGGGGGGGGG
+
FFFFFFFFFFFFFFFFFFFFFFFFFFFFFFFFFFFFFFFFFFFF:FFF
@FS10000125:27:BPA73017-1634:1:1101:1410:1250 2:N:0:2
TTTGACTTGAGCGTACTCGACGAAGTTACAAGGGGGGGGGGGGGGGAA
+
FFFFFFFFFFFFFFFFFFFFFFFFFFFFFFFFFFFFFFFFFFFFFFFF
@FS10000125:27:BPA73017-1634:1:1101:2100:1250 2:N:0:2
AAGGCGTAGAGCGTACTCGACGAAGTTCGGCGGGGGGGGGGGGGGGGG
+
,,FFFFFFFFFFFFFFFFFFFFFFFFFFFFFFFFFFFFFFFFFFFFF:
@FS10000125:27:BPA73017-1634:1:1101:2350:1250 2:N:0:2
ATCTGTTTGAGCGTACTCGACGAAGTTTTAAGGGGGGGGGGGGGGGAA
+
FFFFFFFFFFFFFFFFFFFFFFFFFFFFFFFFFFFFFFFFFFFFFF:F
@FS10000125:27:BPA73017-1634:1:1101:2580:1250 2:N:0:2
TATCATTTGAGCGTACTCGACGAAGTTCAGCGGGGGGGGGGGGGGGGA
+
F::FFFFFFFFFFFFFFFFFFFFFFFFFF:F,FFFFFFFFFFFFFF,F
@FS10000125:27:BPA73017-1634:1:1101:3030:1250 2:N:0:2
ATCTGTTTGAGCGTACTCGACGAAGTTTCCAGGGGGGGGGGGGGGGAA
+
FFFFFFFFFFFFFFFFFFFFFFFFFFFFFFFFFFFFFFFFFFFFFF,F
@FS10000125:27:BPA73017-1634:1:1101:3540:1250 2:N:0:2
TCCACCTTGAGCGTACTCGGGGGGGGGGGGGGGAGATCGGAAAAGCGC
+
FFFFFFFFFFFFFFFFFFFFFFFFFFFFFFFFFF,FFFFFFF,F::,,
@FS10000125:27:BPA73017-1634:1:1101:3930:1250 2:N:0:2
TTATGGTTGAGCGTACTCGACGAAGTTAATGGGGGGGGGGGGAGGAAA
+
FFFFFFFFFFFFFFFFFFFFFFFFFFFFFFFFFFFF:FF:F,,,,F,F
@FS10000125:27:BPA73017-1634:1:1101:4060:1250 2:N:0:2
AACGTCTTGAGCGTACTCGACGAAGTTCAAAGGGGGGGGGGGGGGGGA
+
,,FFFFFFFFFFFFFFFFFFFFFFFFFFFFFFFFFFFFFFFFFFFFF,
@FS10000125:27:BPA73017-1634:1:1101:4180:1250 2:N:0:2
CCTCCATTGAGCGTACTCGACGAAGTTGCCAGGGGGGGGGGGGGGGGA
+
FFFFFFFFFFFFFFFFFFFFFFFFFFFFFFFFFFFFFFFFFFFFFF,F
@FS10000125:27:BPA73017-1634:1:1101:4390:1250 2:N:0:2
ATCAGTTTGAGCGTACTCGACGAAGTTCCAAGGGGGGGGGGGGGGGAA
+
FFFFFFFFFFFFFFFFFFFFFFFFFFFFFFFFFFFFFFFFFFFFFF,F
@FS10000125:27:BPA73017-1634:1:1101:4680:1250 2:N:0:2
TTTATTTTGAGCGTACTCGACGAAGTTATATGGGGGGGGGGGGGGGAA
+
FFF,::FFFFFFFFFFFFFFFFFFFFFF:FF,FFFFFFFFFFFFFF:F
@FS10000125:27:BPA73017-1634:1:1101:4790:1250 2:N:0:2
CTGGCTTTGAGCGTACTCGACGAAGTTTTACGGGGGGGGGGGGGGGAA
+
F,F,FFFFFFFFFFFFFFFFFFFFFFFF:FF,FFFFFFFFFFFFF,:F
@FS10000125:27:BPA73017-1634:1:1101:4880:1250 2:N:0:2
CAAGTCTTGAGCGTACTCGACGAAGTTATAGGGGGGGGGGGGGGGGGA
+
FFFFFFFFFFFFFFFFFFFFFFFFFFFFFFFFFFFFFFFFFFFFFF:F
@FS10000125:27:BPA73017-1634:1:1101:5970:1250 2:N:0:2
ATCACATTGAGCGTACTCGACGAAGTTCAGCGGGGGGGGGGGGGGGAA
+
FFFFFFFFFFFFFFFFFFFFFFFFFFFFFFFFFFFFFFFFFFFFF:FF
@FS10000125:27:BPA73017-1634:1:1101:8720:1250 2:N:0:2
TCACCGTTGAGCGTACTCGACGAAGTTTGCGGGGGGGGGGGGGGGGAA
+
FFFFFFFFFFFFFFFFFFFFFFFFFFFFFFFFFFFFFFFFFFFFF,FF
@FS10000125:27:BPA73017-1634:1:1101:9840:1250 2:N:0:2
ATTTGGTTGAGCGTACTCGACGAAGTTTTACGGGGGGGGGGGGGGGAA
+
FFFFFFFFFFFFFFFFFFFFFFFFFFFFFFFFFFFFFFFFFFFFFFFF
@FS10000125:27:BPA73017-1634:1:1101:10450:1250 2:N:0:2
TAGGGCTTGAGCGTACTCGACGAAGTTAAGTGGGGGGGGGGGGGGGAA
+
FFFFFFFFFFFFFFFFFFFFFFFFFFFFFFFFFFFFFFFFFFFFF,FF
@FS10000125:27:BPA73017-1634:1:1101:11370:1250 2:N:0:2
TGCAGGTTGAGCGTACTCGACGAAGTTGGTCGGGGGGGGGGGGGGGAA
+
,:FFFFFFFFFFFFFFFFFFFFFFFFFFFFFFFFFFFFFFFFFFF,FF
@FS10000125:27:BPA73017-1634:1:1101:12020:1250 2:N:0:2
TTTGGCTTGAGCGTACTCGACGAAGTTGTTGGGGGGGGGGGGGGGGGA
+
,,FFFFFFFFFFFFFFFFFFFFFFFFFFFFFFFFFFFFFFFFF:F:F:
@FS10000125:27:BPA73017-1634:1:1101:12050:1250 2:N:0:2
ATCTATTTGAGCGTACTCGACGAAGTTCAGGGGGGGGGGGGGGGAAAT
+
FFFFFFFFFFFFFFFFFFFFFFFFFFFFFFFFFFFFFFFFFFF,:,:F
@FS10000125:27:BPA73017-1634:1:1101:13100:1250 2:N:0:2
GTCGATTTGAGCGTACTCGACGAAGTTAATAGGGGGGGGGGGGGGGGA
+
,FFFFFFFFFFFFFFFFFFFFFFFFFFFFFFFFFFFFFFFFFFFF:,,
@FS10000125:27:BPA73017-1634:1:1101:13130:1250 2:N:0:2
ATAGCGTTGAGCGTACTCGACGAAGTTTGACTGGGGGGGGGGGGGGGA
+
FFFFFFFFFFFFFFFFFFFFFFFFFFFFFFFFFFFFFFFFFFFFFF:F
@FS10000125:27:BPA73017-1634:1:1101:13960:1250 2:N:0:2
TTCTTATTGAGCGTACTCGACGAAGTTGCAAGGGGGGGGGGGGGGGGG
+
FFFFFFFFFFFFFFFFFFFFFFFFFFFFFFFFFFFFFFFFFFFFFFF,
@FS10000125:27:BPA73017-1634:1:1101:14490:1250 2:N:0:2
TTAAATTTGAGCGTACTCGACGAAGTTGTTGGGGGGGGGGGGGGAAAT
+
F,FFFFFFFFFFFFFFFFFFFFFFFFFFFFFFFFFFFFFFFFFF:FF:
@FS10000125:27:BPA73017-1634:1:1101:15200:1250 2:N:0:2
ACTTTTTTGAGCGTACTCGACGAAGTTAAACGGGGGGGGGGGGGGAAA
+
,F,,:FFFFFFFFFFFFFFFFFFFFFF:FF,,FFFFFFFFFFFF::,,
@FS10000125:27:BPA73017-1634:1:1101:15530:1250 2:N:0:2
TTGGGCTTGAGCGTACTCGACGAAGTTACCAGGGGGGGGGGGGGGGAA
+
,FFFFFFFFFFFFFFFFFFFFFFFFFFFFFFFFFFFFFFFFFFFFF:F
@FS10000125:27:BPA73017-1634:1:1101:1660:1260 2:N:0:2
GTACATTTGAGCGTACTCGACGAAGTTGGAGGGGGGGGGGGGGGGGGG
+
:FFFFFFF:FFFFFFFFFFFFFFFFFFF:FFFFFFFFFFFFFFFF,FF
@FS10000125:27:BPA73017-1634:1:1101:1800:1260 2:N:0:2
ACATAGTTGAGCGTACTCGACGAAGTTAGCAGGGGGGGGGGGGGGGGA
+
:F,,,,FFFFFFFFFFFFFFFFFFFFFF:FFFFFFFFFFFFFFFFF::
@FS10000125:27:BPA73017-1634:1:1101:1840:1260 2:N:0:2
TTAAGTTTGAGCGTACTCGACGAAGTTATGCGGGGGGGGGGGGGGGAA
+
FFFFFFFFFFFFFFFFFFFFFFFFFFFFFFFFFFFFFFFFFFFFFFFF
@FS10000125:27:BPA73017-1634:1:1101:2360:1260 2:N:0:2
GGAGGATTGAGCGTACTCGACGAAGTTAAATGGGGGGGGGGGGGGGGA
+
F,F,FFFFFFFFFFFFFFFFFFFFFFFFFFFFFFFFFFFFFFFFFFFF
@FS10000125:27:BPA73017-1634:1:1101:3090:1260 2:N:0:2
ATGTTCTTGAGCGTACTCGACGAAGTTCAGAGGGGGGGGGGGGGGGAA
+
:FFFFFFFFFFFFFFFFFFFFFFFFFFFFFFFFFFFFFFFFFFFF,FF
@FS10000125:27:BPA73017-1634:1:1101:3230:1260 2:N:0:2
ACACTTTTGAGCGTACTCGACGAAGTTGGTTGGGGGGGGGGGGGGAAA
+
,FFFFFFFFFFFFFFFFFFFFFFFFFFF,F,FFFFFFFFFFFFFF:FF
@FS10000125:27:BPA73017-1634:1:1101:3800:1260 2:N:0:2
TTCGTTTTGAGCGTACTCGACGAAGTTGGTTGGGGGGGGGGGGGGGGG
+
FFF:F:FFFFFFFFFFFFFFFFFFFFFFF:FFFFFFFFFFFFFFFFFF
@FS10000125:27:BPA73017-1634:1:1101:4350:1260 2:N:0:2
TACTAATTGAGCGTACTCGACGAAGTTCACAGGGGGGGGGGGGGGGGA
+
,,FFFFFFFFFFFFFFFFFFFFFFFFFFFFFFFFFFFFFFFFFFF:,F
@FS10000125:27:BPA73017-1634:1:1101:4750:1260 2:N:0:2
TCACGATTGAGCGTACTCGACGAAGTTGACAGGGGGGGGGGGGGGGGA
+
FFFFFFFFFFFFFFFFFFFFFFFFFFFFFFFFFFFFFFFFFFFF,FFF
@FS10000125:27:BPA73017-1634:1:1101:4770:1260 2:N:0:2
TTGACCTTGAGCGTACTCGACGAAGTTGTCCGGGGGGGGGGGGGGGAA
+
FFFFFFFFFFFFFFFFFFFFFFFFFFFFFFFFFFFFFFFFFFFFF:FF
@FS10000125:27:BPA73017-1634:1:1101:5050:1260 2:N:0:2
TTAGTCTTGAGCGTACTCGACGAAGTTAGACAGGGGGGGGGGGGGGGA
+
FFFFFFFFFFFFFFFFFFFFFFFFFFFFFFF,FFFFFFFFF::FF:,F
@FS10000125:27:BPA73017-1634:1:1101:5250:1260 2:N:0:2
TCTCTATTGAGCGTACTCGACGAAGTTGGGCAGGGGGGGGGGGGGGGA
+
FF,F:FFFFFFFFFFFFFFFFFFFFFFFFFFFFFFFFFFFFF::::,F
@FS10000125:27:BPA73017-1634:1:1101:5950:1260 2:N:0:2
TCTTATTTGAGCGTACTCGACGAAGTTTATAGGGGGGGGGGGGGGGGA
+
,FFFFFFFFFFFFFFFFFFFFFFFFFFFFFFFFFFFFFFFFFFFFFFF
@FS10000125:27:BPA73017-1634:1:1101:6720:1260 2:N:0:2
CATAGATTGAGCGTACTCGACGAAGTTCTTCGGGGGGGGGGGGGGGAA
+
FFFFFFFFFFFFFFFFFFFFFFFFFFFFFFFFFFFFFFFFFFFFFFFF
@FS10000125:27:BPA73017-1634:1:1101:8510:1260 2:N:0:2
TAAGCATTGAGCGTACTCGACGAAGTTTACGGGGGGGGGGGGGGGGGG
+
FFFFFFFFFFFFFFFFFFFFFFFFFFFFFFFFFFFFFFFFFFFF,,,F
@FS10000125:27:BPA73017-1634:1:1101:9590:1260 2:N:0:2
TTTTTTTTGAGCGTACTCGACGAAGTTGTGTGGGGGGGGGGGGGGGAA
+
,FFFFFFFFFFFFFFFFFFFFFFFFFFFFFFFFFFFFFFFFFFFF:,,
@FS10000125:27:BPA73017-1634:1:1101:10510:1260 2:N:0:2
TACGGTTTGAGCGTACTCGACGAAGTTGTTTGGGGGGGGGGGGGGGAA
+
,:FFFFFFFFFFFFFFFFFFFFFFFFFFFFFFFFFFFFFFFFFF,,F,
@FS10000125:27:BPA73017-1634:1:1101:12290:1260 2:N:0:2
CTAAATTTGAGCGTACTCGACGAAGTTAATGGGGGGGGGGGGGGGGAA
+
F,FFFFFFFFFFFFFFFFFFFFFFFFFFFFFFFFFFFFFFFFFF:,F:
@FS10000125:27:BPA73017-1634:1:1101:12330:1260 2:N:0:2
AAGTTTTTGAGCGTACTCGACGAAGGGGGGGGGGGGGGGGGATTGGAA
+
,F,,,,FFFFFFFFFFFFFFFFFFF,,,,F,,FFFFFFF,,:,,,,F,
@FS10000125:27:BPA73017-1634:1:1101:12650:1260 2:N:0:2
CGTTTATTGAGCGTACTCGACGAAGTTGGTTGGGGGGGGGGGGGGGGA
+
FFFFFFFFFFFFFFFFFFFFFFFFFFFFFFFFFFFFFFFFFFFFFFFF
@FS10000125:27:BPA73017-1634:1:1101:12700:1260 2:N:0:2
ATCACATTGAGCGTACTCGACGAAGTTGAATGGGGGGGGGGGGGGGGA
+
F,FFFFFFFFFFFFFFFFFFFFFFFFFFFFFFFFFFFFFFFFFFF:F,
@FS10000125:27:BPA73017-1634:1:1101:12980:1260 2:N:0:2
TTCGCATTGAGCGTACTCGACGAAGTTGGCAGGGGGGGGGGGGGGGAA
+
FFFFFFFFFFFFFFFFFFFFFFFFFFFFFFFFFFFFFFFFFFFFFF:F
@FS10000125:27:BPA73017-1634:1:1101:13180:1260 2:N:0:2
AATGAATTGAGCGTACTCGACGAAGTTATAAGGGGGGGGGGGGGGGAA
+
F:FFFFFFFFFFFFFFFFFFFFFFFFFFFFFFFFFFFFFFFFFFF,FF
@FS10000125:27:BPA73017-1634:1:1101:13360:1260 2:N:0:2
ATCTCTTTGAGCGTACTCGACGAAGTTTCCAGGGGGGGGGGGGGGGAA
+
FFFFFFFFFFFFFFFFFFFFFFFFFFFFFFFFFFFFFFFFFFFFFF,F
@FS10000125:27:BPA73017-1634:1:1101:14270:1260 2:N:0:2
TCGTTCTTGAGCGTACTCGACGAAGTTAGGGGGGGGGGGGGGGAAATT
+
,FFFFFFFFFFFFFFFFFFFFFFFFFFFFFFFFFFFFFFFFFF,F,,F
@FS10000125:27:BPA73017-1634:1:1101:1040:1270 2:N:0:2
TTAACATTGAGCGTACTCGACGAAGTTGGGCGGGGGGGGGGGGGGGGA
+
,,FFFFFFFFFFFFFFFFFFFFFFFFFFFFFFFFFFFFFFFFFFFF,F
@FS10000125:27:BPA73017-1634:1:1101:1180:1270 2:N:0:2
TTCTCATTGAGCTACTCGACGAAGTTACAAGGGGGGGGGGGGGGGGAA
+
FFF,FFFFFFFFFFFFFFFFFFFFFFFFFFFFFFFFFFFFFFFFF,,F
@FS10000125:27:BPA73017-1634:1:1101:2110:1270 2:N:0:2
ATTTTATTGAGCGTACTCGACGAAATTTGAGGGGGGGGGGGGGGGAAA
+
,:,,,:FFFF:F,F:FF::FF,FFFFFF,FFFFFFFFFFFFFFF,FF,
@FS10000125:27:BPA73017-1634:1:1101:2600:1270 2:N:0:2
TGTCGTTTGAGCGTACTCGACGAAGTTGCTAGGGGGGGGGGGGGGGAA
+
F:,FFFFFFFFFFFFFFFFFFFFFFFFFFFFFFFFFFFFFFFFFF:FF
@FS10000125:27:BPA73017-1634:1:1101:2940:1270 2:N:0:2
CCCACCTTGAGCGTACTCGACGAAGTTGCAGGGGGGGGGGGGGGGAAA
+
FFFFFFFFFFFFFFFFFFFFFFFFFFFFFFFFFFFFFFFFFFFFFF,,
@FS10000125:27:BPA73017-1634:1:1101:4000:1270 2:N:0:2
TAGAAATTGAGCGTACTCGACGAAGTTTGCTGGGGGGGGGGGGGGGGG
+
FFFFFFFFFFFFFFFFFFFFFFFFFFFFFFFFFFFFFFFFFFFFFF::
@FS10000125:27:BPA73017-1634:1:1101:4140:1270 2:N:0:2
CTCACCTTGAGCGTACTCGACGAAGTTAGCTGGGGGGGGGGGGGGGAA
+
:F,,F,FFFFFFFFFFFFFFFFFFFFFF,F,FFFFFFFFFFFFFFF,F
@FS10000125:27:BPA73017-1634:1:1101:5600:1270 2:N:0:2
CTCTATTTGAGCGTACTCGACGAAGTTGTACGGGGGGGGGGGGGGGAA
+
FFFFFFFFFFFFFFFFFFFFFFFFFFFFFFFFFFFFFFFFFFFFFFFF
@FS10000125:27:BPA73017-1634:1:1101:6630:1270 2:N:0:2
CCTAATTTGAGCGTACTCGACGAAGTTCAATGGGGGGGGGGGGGGGGA
+
FFFFFFFFFFFFFFFFFFFFFFFFFFFFFFFFFFFFFFFFFFFF::,F
@FS10000125:27:BPA73017-1634:1:1101:6980:1270 2:N:0:2
TTATATTTGAGCGTACTCGACGAAGTTGACTGGGGGGGGGGGGGGGGA
+
F:FF:FFFFFFFFFFFFFFFFFFFFFFFFFFFFFFFFFFFF,,F,F,F
@FS10000125:27:BPA73017-1634:1:1101:7000:1270 2:N:0:2
CTCTCTTTGAGCGTACTCGAAGAAGTTCATTGGGGGGGGGGGGGGGGA
+
FFFFFFFFFFFFFFFFFFFF:FFFFFFFFFFFFFFFFFFFFFFFFFFF
@FS10000125:27:BPA73017-1634:1:1101:7220:1270 2:N:0:2
CTGTACTTGAGCGTACTCGACGAAGTTTTTTTTGGGGGGGGGGGGGGG
+
F,FFFFFFFFFFFFFFFFFFFFFFFFFFFFFFFFFFFFFFFFFFFFF:
@FS10000125:27:BPA73017-1634:1:1101:9450:1270 2:N:0:2
ATGACCTTGAGCGTACTCGACGAAGTTGAACGGGGGGGGGGGGGGGGA
+
,FFF,FFFFFFFFFFFFFFFFFFFFFFFFFFFFFFFFFFFFFFFFFF:
@FS10000125:27:BPA73017-1634:1:1101:10640:1270 2:N:0:2
CTCCCTTTGAGCGTACTCGACGAAGTTACATGGGGGGGGGGGGGGGGA
+
FFFFFFFFFFFFFFFFFFFFFFFFFFFFFFFFFFFFFFFFFFFFF:,F
@FS10000125:27:BPA73017-1634:1:1101:10830:1270 2:N:0:2
TCGGTATTGAGCGTACTCGACGAAGTTTGGGGGGGGGGGGGGGAAGTC
+
:F,,:FFFFFFFFFFFFFFFFFFFFFF:FF:FFFFFFFFFFF,F:,F,
@FS10000125:27:BPA73017-1634:1:1101:11150:1270 2:N:0:2
ATTTACTTGAGCGTACTCGACGAAGTTCTAAGGGGGGGGGGGGGGGAA
+
FFFFFFFFFFFFFFFFFFFFFFFFFFFFFFFFFFFFFFFFFFFFF,:F
@FS10000125:27:BPA73017-1634:1:1101:12280:1270 2:N:0:2
ATGAATTTGAGCGTACTCGACGAAGTTAGCAGGGGGGGGGGGGGGAAA
+
F,FFFFFFFFFFFFFFFFFFFFFFFFFFFFFFFFFFFFFFFFFFF:FF
@FS10000125:27:BPA73017-1634:1:1101:12380:1270 2:N:0:2
CTACGAAGTTGTGTGGGGGGGGGGGGGGGGGAGTTGGAAGGGCTTCCT
+
F,FFFFFFFFFFFFFFFFFFFFFFFFFFFF,,,:,,,:F,,,,,,,,,
@FS10000125:27:BPA73017-1634:1:1101:13510:1270 2:N:0:2
TTCGTCTTGAGCGTACTCGACGAAGTTGCAGGGGGGGGGGGGGGGGAA
+
F,FFFFFFFFFFFFFFFFFFFFFFFFFFFFFFFFFFFFFFFFFFF,FF
@FS10000125:27:BPA73017-1634:1:1101:13810:1270 2:N:0:2
CTGCTCTTGAGCGTACTCGACGAAGTTCAGCGGGGGGGGGGGGGGGAA
+
F:FFFFFFFFFFFFFFFFFFFFFFFFFFFFFFFFFFFFFFFFFFF,FF
@FS10000125:27:BPA73017-1634:1:1101:14210:1270 2:N:0:2
ACGTATTTGAGCGTACTCGACGAAGTTGCAACGGGGGGGGGGGGGGGA
+
,FF,,:FFFFFFFFFFFFFFFFFFFFFFF:F,FFFFFFF:F,FFF:F,
@FS10000125:27:BPA73017-1634:1:1101:14490:1270 2:N:0:2
CCTCACTTGAGCGTACTCGACGAAGTTAGCGGGGGGGGGGGGGGGAAA
+
FFFFFFFFFFFFFFFFFFFFFFFFFFFFFFFFFFFFFFFFFFFF:,F,
@FS10000125:27:BPA73017-1634:1:1101:16390:1270 2:N:0:2
ATTATGTTGAGCGTACTCGACGAAGTTAGCCGGGGGGGGGGGGGGGAA
+
F,FFFFFFFFFFFFFFFFFFFFFFFFFFFFFFFFFFFFFFFFFFF,,F
@FS10000125:27:BPA73017-1634:1:1101:2030:1280 2:N:0:2
CTCGGTTTGAGCGTACTCGACGAAGTTGCCAAGGGGGGGGGGGGGGGA
+
F,F,FFFFFFFFFFFFFFFFFFFFFFFFFFFFFFFFFFFFFFFFF,,F
@FS10000125:27:BPA73017-1634:1:1101:3530:1280 2:N:0:2
ATCTATTTGAGCGTACTCGACGAAGTTATGGGGGGGGGGGGGGGGGAA
+
FFFFFFFFFFFFFFFFFFFFFFFFFFFFFFFFFFFFFFFFFFFFFF,F
@FS10000125:27:BPA73017-1634:1:1101:3850:1280 2:N:0:2
CTAGAATTGAGCGTACTCGACGAAGTTTAAGGGGGGGGGGGGGGGAAA
+
FFFFFFFFFFFFFFFFFFFFFFFFFFFFFFFFFFFFFFFFFFFF:FF,
@FS10000125:27:BPA73017-1634:1:1101:3990:1280 2:N:0:2
TAGAAATTGAGCGTACTCGACGAAGTTTGCTGGGGGGGGGGGGGGGGG
+
F:,,F:FFF,FFFFFFFFFFFFF::FFFFFFFFFFFFFF:FFF,,,,,
@FS10000125:27:BPA73017-1634:1:1101:4600:1280 2:N:0:2
ATGGTTTTGAGCGTACTCGACGAAGTTGTCTGGGGGGGGGGGGGGGAA
+
FFFFFFFFFFFFFFFFFFFFFFFFFFFFFFFFFFFFFFFFFFFFF,:F
@FS10000125:27:BPA73017-1634:1:1101:4920:1280 2:N:0:2
CGGTGATTGAGCGTACTCGACGAAGTTAGTGGGGGGGGGGGGGGGGAA
+
FFFFFFFFFFFFFFFFFFFFFFFFFFFFFFFFFFFFFFFFFFFFF,,F
@FS10000125:27:BPA73017-1634:1:1101:4960:1280 2:N:0:2
TTCTGCTTGAGCGTACTCGACGAAGTTGACGGGGTGGGGGGGGGGGGG
+
FFFFFFFFFFFFFFFFFFFFFFFFFFFFFFFFFFFFFFFFFFFFFFF:
@FS10000125:27:BPA73017-1634:1:1101:5810:1280 2:N:0:2
TTACATTTGAGCGTACTCGACGAAGTTCGGTGGGGGGGGGGGGGGAAA
+
,FFFFFFFFFFFFFFFFFFFFFFFFFFFFFFFFFFFFFFFFFFF:,F,
@FS10000125:27:BPA73017-1634:1:1101:6450:1280 2:N:0:2
TTTAGATTGAGCGTACTCGACGAAGTTCTAGGGGGGGGGGGGGGGAAA
+
FF,,F:FFFFFFFFFFFFFFFFFFFFF,,::FFFFFFFFFFFFFFFF:
@FS10000125:27:BPA73017-1634:1:1101:7060:1280 2:N:0:2
CTTACATTGAGCGTACTCGACGAAGTTTCTGGGGGGGGGGGGGGGGGG
+
FFFFFFFFFFFFFFFFFFFFFFFFFFFFFFFFFFFFFFFFFFFFFFF,
@FS10000125:27:BPA73017-1634:1:1101:8540:1280 2:N:0:2
TTAGTCTTGAGCGTACTCGACGAAGTTCTTTGGGGGGGGGGGGGGGGG
+
FFFFFFFFFFFFFFFFFFFFFFFFFFFFFFFFFFFFFFFFFFFF,,,:
@FS10000125:27:BPA73017-1634:1:1101:9560:1280 2:N:0:2
CCCAGGTTGAGCGTACTCGACGAAGTTTGCAGGGGGGGGGGGGGGGAA
+
FFFFFFFFFFFFFFFFFFFFFFFFFFFFFFFFFFFFFFFFFFFFF,,F
@FS10000125:27:BPA73017-1634:1:1101:11050:1280 2:N:0:2
TTTGATTTGAGCGTACTCGACGAAGTTAGCTGGGGGGGGGGGGGGGAA
+
:,:,FFFFFFFFFFFFFFFFFFFFFFFFFFFFFFFFFFFFFFFF,,,,
@FS10000125:27:BPA73017-1634:1:1101:11350:1280 2:N:0:2
TAGGGTTTGAGCGTACTCGACGAAGTTTGAAGGGGGGGGGGGGGGGAA
+
FFFFFFFFFFFFFFFFFFFFFFFFFFFFFFFFFFFFFFFFFFFF:,FF
@FS10000125:27:BPA73017-1634:1:1101:11700:1280 2:N:0:2
TCTACCTTGAGCGTACTCGACGAAGTTTTAAAGGGGGGGGGGGGGGGG
+
FFFFFFFFFFFFFFFFFFFFFFFFFFFFFFFFFFFFFFFFFFFFFFF:
@FS10000125:27:BPA73017-1634:1:1101:13580:1280 2:N:0:2
CTTATCTTGAGCGTACTCGACGAAGTTCTAGGGGGGGGGGGGGGGAGA
+
F,FFFFFFFFFFFFFFFFFFFFFFFFFFFFFFFFFFFFFFFFFFFF,,
@FS10000125:27:BPA73017-1634:1:1101:14170:1280 2:N:0:2
ATTACATTGAGCGTAACTCGACGAGGTTAACAGGGGGGGGGGGGGGGA
+
FFFFFFFFFFFFFFFFFFFFFFFFFFFFFFFFFFFFFFFFFFFFFFFF
@FS10000125:27:BPA73017-1634:1:1101:14530:1280 2:N:0:2
CTCTGGTTGAGCGTACTCGACGAAGTTCTCGGGGGGGGGGGGGGGAAT
+
FFFFFFFFFFFFFFFFFFFFFFFFFFFFFFFFFFFFFFFFFFFF,F,,
@FS10000125:27:BPA73017-1634:1:1101:15500:1280 2:N:0:2
TTAACCTTGAGCGTACTCGACGAAGTTAAATGGGGGGGGGGGGGGGAA
+
FFFFFFFFFFFFFFFFFFFFFFFFFFFFFFFFFFFFFFFFFFFFFF,F
@FS10000125:27:BPA73017-1634:1:1101:15830:1280 2:N:0:2
CTTCCTTTGAGCGTACTCGACGAAGTTGAGCGGGGGGGGGGGGGGGGA
+
,F:FFFFFFFFFFFFFFFFFFFFFFFFFF:FFFFFFFFFFFFFFFFF,
@FS10000125:27:BPA73017-1634:1:1101:16310:1280 2:N:0:2
CTCTTGTTGAGCGTACTCGACGAAGTTGGGTGGGGGGGGGGGGGGAAT
+
FFFFFFFFFFFFFFFFFFFFFFFFFFFFFFFFFFFFFFFFFFFF,F:,
@FS10000125:27:BPA73017-1634:1:1101:2920:1290 2:N:0:2
TTTCGTTTGAGCGTACTCGACGAAGTTGCGTGGGGGGGGGGGGGGGAA
+
,FFFFFFFFFFFFFFFFFFFFFFFFFFFFFFFFFFFFFFFFFFFF,FF
@FS10000125:27:BPA73017-1634:1:1101:4720:1290 2:N:0:2
CATATATTGAGCGTACTCGACGAAGTTGGCCGGGGGGGGGGGGGGGAA
+
FF:FFFFFFFFFFFFFFFFFFFFFFFFFFFFFFFFFFFFFFFFFFFF,
@FS10000125:27:BPA73017-1634:1:1101:6450:1290 2:N:0:2
CTCGGTTTGAGCGTACTCGACGAAGTTGGCAGGGGGGGGGGGGGGGGA
+
FFFFFFFFFFFFFFFFFFFFFFFFFFFFFFFFFFFFFFFFFFFFFFF,
@FS10000125:27:BPA73017-1634:1:1101:6780:1290 2:N:0:2
TCTCAGTTGAGCGTACTCGACGAAGTTACAAGGGGGGGGGGGGGGGGA
+
FFFFFFFFFFFFFFFFFFFFFFFFFFFFFFFFFFFFFFFFFFFFF::F
@FS10000125:27:BPA73017-1634:1:1101:9010:1290 2:N:0:2
CAATCGTTGAGCGCACTCGACGAAGTTTAGAGGGGGGGGGGGGGGGAA
+
FFFFFFFFFFFFFFFFFFFFFFFFFFFFFFFFFFFFFFFFFFFFFF,F
@FS10000125:27:BPA73017-1634:1:1101:10180:1290 2:N:0:2
ATGGCATTGAGCGTACTCGACGAAGTTGTAAGGGGGGGGGGGGGGGGA
+
,FFFFFFFFFFFFFFFFFFFFFFFFFFFFFFFFFFFFFFFFFFFFFF,
@FS10000125:27:BPA73017-1634:1:1101:10570:1290 2:N:0:2
CTTTTATTGAGCGTACTCGACGAAGTTCAGGGGGGGGGGGGGGGGGGA
+
FFFFFFFFFFFFFFFFFFFFFFFFFFFFFFFFFFFFFFFFFF:F,,,,
@FS10000125:27:BPA73017-1634:1:1101:11560:1290 2:N:0:2
TTGTAGTTGAGCGTACTCGACGAAGTTGATTGGGGGGGGGGGGGGGAA
+
FFFFFFFFFFFFFFFFFFFFFFFFFFFFFFFFFFFFFFFFFFFFF:FF
@FS10000125:27:BPA73017-1634:1:1101:12120:1290 2:N:0:2
TTCGGATTGAGCGTACTCGACGAAGTTCCCAGGGGGGGGGGGGGGGAA
+
FFFFFFFFFFFFFFFFFFFFFFFFFFFFFFFFFFFFFFFFFFFFF,:F
@FS10000125:27:BPA73017-1634:1:1101:12580:1290 2:N:0:2
ACTGGGTTGAGCGTACTCGACGAAGTTTGGGGGGGGGGGGGGGAAAGT
+
FFFFFFFFFFFFFFFFFFFFFFFFFFFFFFFFFFFFFFFFFFF,F:,,
@FS10000125:27:BPA73017-1634:1:1101:12680:1290 2:N:0:2
TTAATCTTGAGCGTACTCGACGAAGTTTATAAGGGGGGGGGGGGGGGA
+
FFF,FFFFFFFFFFFFFFFFFFFFFFFFF,FFFFFFFFFFFFFFFF,F
@FS10000125:27:BPA73017-1634:1:1101:14930:1290 2:N:0:2
TACATGTTGAGCGTACTCGACGAAGTTGCATGGGGGGGGGGGGGGGAA
+
::FFFFFFFFFFFFFFFFFFFFFFFFFFFFFFFFFFFFFFF:FF,,,:
@FS10000125:27:BPA73017-1634:1:1101:15020:1290 2:N:0:2
CACAGATTGAGCGTACTCGACGAAGTTAAAAGGGGGGGGGGGGGGGGG
+
FFFFFFFFFFFFFFFFFFFFFFFFFFFFFFFFFFFFFFFFFFFFF:FF
@FS10000125:27:BPA73017-1634:1:1101:15670:1290 2:N:0:2
CGCGATTTGAGCGTACTCGACGAAGTTAATAGGGGGGGGGGGGGGGGA
+
F,:F,,FFFFFFFFFFFFFFFFFFFFF,,,FFFFFFFFFFF,FF,::,
@FS10000125:27:BPA73017-1634:1:1101:15790:1290 2:N:0:2
TTAAGTTTGAGCGTACTCGACGAAGGGGGGGGGGGGGGGGGAATTCGA
+
,FFFFFFFFFFFFFFFFFFFFFFFFFFFFFFFFFFFFFFF,F,,F:,F
@FS10000125:27:BPA73017-1634:1:1101:1380:1300 2:N:0:2
CTATTTTTGAGCGTACTCGACGAAGTTCCAAGGGGGGGGGGGGGGGGA
+
F,FFFFFFFFFFFFFFFFFFFFFFFFFFFFFFFFFFFFFFFFFFFFF:
@FS10000125:27:BPA73017-1634:1:1101:2930:1300 2:N:0:2
TCGACGTTGAGCGTACTCGACGAAGTTGAACGGGGGGGGGGGGGGGAA
+
,FFFFFFFFFFFFFFFFFFFFFFFFFFFFFFFFFFFFFFFFFFFF,,F
@FS10000125:27:BPA73017-1634:1:1101:3320:1300 2:N:0:2
AACGAATTGAGCGTACTCGACGAAGTTACTGGGGGGGGGGGGGGGAAA
+
,FFFFFFFFFFFFFFFFFFFFFFFFFFFFFFFFFFFFFFFFFFF:F,,
@FS10000125:27:BPA73017-1634:1:1101:4470:1300 2:N:0:2
TTGTAATTGAGCGTACTCGACGAAGTTTGCCGGGGGGGGGGGGGGGAA
+
FFFFFFFFFFFFFFFFFFFFFFFFFFFFFFFFFFFFFFFFFFFFF,FF
@FS10000125:27:BPA73017-1634:1:1101:4650:1300 2:N:0:2
CTTTTCTTGAGCGTACTCGACGAAGTTAGTCGGGGGGGGGGGGGGGGA
+
F,FFFFFFFFFFFFFFFFFFFFFFFFFFFFFFFFFFFFFFFFFFFFFF
@FS10000125:27:BPA73017-1634:1:1101:5000:1300 2:N:0:2
TAGTCATTGAACGTACTCGACGAAGTTAGGGGGGGGGGGGGGGAAATC
+
FF,,FFFFFFFFFFFFFFFFFFFFFFFFFFFFFFFFFFFFFFFF:,F,
@FS10000125:27:BPA73017-1634:1:1101:5890:1300 2:N:0:2
TTGTCCTTGAGCGTACTCGACGAAGTTCAACGGGGGGGGGGGGGGGAA
+
:FFFFFFFFFFFFFFFFFFFFFFFFFFFFFFFFFFFFFFFFFFFF,:F
@FS10000125:27:BPA73017-1634:1:1101:9180:1300 2:N:0:2
TGATGTTTGGGGGGGGGGGGGGGGAGATCGGAAGAGCGTCGTGTAGGA
+
,,FFFFFFFFFFFFFFFFFFFFFFF::,:F,FF,F,F,,F,F,:F:F,
@FS10000125:27:BPA73017-1634:1:1101:11310:1300 2:N:0:2
TACTTGTTGAGCGTACTCGACGAAGGGGGGGGGGGGGGGAGATCGGAA
+
FFFFFFFFFFFFFFFFFFFFFFFFFFFFFFFFFFFFFFFF,,FF,,F:
@FS10000125:27:BPA73017-1634:1:1101:12160:1300 2:N:0:2
ACTATGTTGAGCGTACTCGACGAAGTTTAATGGGGGGGGGGGGGGGAA
+
:FFFF,FFFFFFFFFFFFFFFFFFFFFF,F:FFFFFFFFFFF:::,,F
@FS10000125:27:BPA73017-1634:1:1101:12950:1300 2:N:0:2
TAATTTTTGAGCGTACTCGACGAAGTTATAAGGGGGGGGGGGGGGGGA
+
FFFFFFFFFFFFFFFFFFFFFFFFFFFFFFFFFFFFFFFFFFFFF,F,
@FS10000125:27:BPA73017-1634:1:1101:13100:1300 2:N:0:2
TTTGAGTTGAGCGTACTCGACGAAGTTACGTGGGGGGGGGGGGGGGGA
+
:,FFFFFFFFFFFFFFFFFFFFFFFFFFFFFFFFFFFFFFFFFFFFF,
@FS10000125:27:BPA73017-1634:1:1101:14490:1300 2:N:0:2
CTCTGGTTGAGCGTACTCGACGAAGTTCTCGGGGGGGGGGGGGGGGAA
+
FFFFFFFFFFFFFFFFFFFFFFFFFFFFFFFFFFFFFFFFFFFFFFFF
@FS10000125:27:BPA73017-1634:1:1101:15200:1300 2:N:0:2
TTCTCCTTGAGCGTACTCGACGAAGTTTTTAGGGGGGGGGGGGGGGAA
+
FFFFFFFFFFFFFFFFFFFFFFFFFFFFFFFFFFFFFFFFFFFFFFFF
@FS10000125:27:BPA73017-1634:1:1101:16040:1300 2:N:0:2
CTCAGATTGAGCGTACTCGACGAAGTTTTGCGGGGGGGGGGGGGGGGG
+
,:FFFFFFFFFFFFFFFFFFFFFFFFFFFFFFFFFFFFFFFFFFFFF:
@FS10000125:27:BPA73017-1634:1:1101:1570:1310 2:N:0:2
ATAACTTTGAGCGTACTCGACGAAGTTTAGCGGGGGGGGGGGGGGGAA
+
F,FFFFFFFFFFFFFFFFFFFFFFFFFFFFFFFFFFFFFFFFFFFFFF
@FS10000125:27:BPA73017-1634:1:1101:2680:1310 2:N:0:2
ATATTTTTGAGCGTACTCGACGAAGTTAGAAGGGGGGGGGGGGGGGGA
+
F,FFFFFFFFFFFFFFFFFFFFFFFFFFFFFFFFFFFFFFFFFFF:::
@FS10000125:27:BPA73017-1634:1:1101:3790:1310 2:N:0:2
AATAACTTGAGCGTACTCGACGAAGTTCGTTGGGGGGGGGGGGGGGAA
+
FFFFFFFFFFFFFFFFFFFFFFFFFFFF:FF,FFFFFFFFFFFFFFFF
@FS10000125:27:BPA73017-1634:1:1101:4310:1310 2:N:0:2
CTAAGGTTGAGCGTACTCGACGAAGTTCTACGGGGGGGGGGGGGGGAA
+
FFF:FFFFFFFFFFFFFFFFFFFFFFFFFFFFFFFFFFFFFFFF:,FF
@FS10000125:27:BPA73017-1634:1:1101:4710:1310 2:N:0:2
TTACACTTGAGCGTACTCGACGAAGTTTTGTGGGGGGGGGGGGGGGAA
+
FFFFFFFFFFFFFFFFFFFFFFFFFFFFFFFFFFFFFFFFFFFFF:FF
@FS10000125:27:BPA73017-1634:1:1101:5030:1310 2:N:0:2
TTACTATTGAGCGTACTCGACGAAGTTGACGGGGGGGGGGGGGGGGGA
+
F,FFFFFFFFFFFFFFFFFFFFFFFFFFFFFFFFFFFFFFFFFFFFFF
@FS10000125:27:BPA73017-1634:1:1101:6010:1310 2:N:0:2
TTTCCATTGAGCGTACTCGACGAAGTTTTTAGGGGGGGGGGGGGGGGA
+
FFF:FFFFFFFFFFFFFFFFFFFFFFFFFFF:FFFFFFFFFFF,F,,,
@FS10000125:27:BPA73017-1634:1:1101:7820:1310 2:N:0:2
TTGGAATTGAGCGTACTCGACGAAGTTTAGGGGGGGGGGGGGGGGGGA
+
,,FFFFFFFFFFFFFFFFFFFFFFFFFFFFFFFFFFFFFFFFFFFFF:
@FS10000125:27:BPA73017-1634:1:1101:8270:1310 2:N:0:2
TTTCGATTGAGCGTACTCGACGAAGTTACAAGGGGGGGGGGGGGAGGA
+
FFFF,FFFFFFFFFFFFFFFFFFFFFFFFFFFF:,F:F:FF,,F:F,:
@FS10000125:27:BPA73017-1634:1:1101:9760:1310 2:N:0:2
ATAGTCTTGAGCGTACTCGACGAAGTTGCCGGGGGGGGGGGGGGAAAT
+
FFFFFFFFFFFFFFFFFFFFFFFFFFFFFFFFFFFFFFFFFFF::F:F
@FS10000125:27:BPA73017-1634:1:1101:10340:1310 2:N:0:2
ATGTTTTTGAGCGTACTCGACGAAGTTGGTGGGGGGGGGGGGGGGAAT
+
,,FFFFFFFFFFFFFFFFFFFFFFFFFFFFFFFFFFFFFFFFFFF:F,
@FS10000125:27:BPA73017-1634:1:1101:11140:1310 2:N:0:2
CACTCATTGAGCGTACTCGACGAAGTTGTGGGGGGGGGGGGGGGAAAT
+
FFFFFFFFFFFFFFFFFFFFFFFFFFFFFFFFFFFFFFFFFFF,F:,,
@FS10000125:27:BPA73017-1634:1:1101:11670:1310 2:N:0:2
TCTAAATTGAGCGTACTCGACGAAGTTCTGAGGGGGGGGGGGGGGGGG
+
FFFFFFFFFFFFFFFFFFFFFFFFFFFFFFFFFFFFFFFFFFFFFFF:
@FS10000125:27:BPA73017-1634:1:1101:12210:1310 2:N:0:2
TACGTTTTGAGCGTACTCGACGAAGTTGAAGGGGGGGGGGGGGGGAAA
+
FFFFFFFFFFFFFFFFFFFFFFFFFFFFFFFFFFFFFFFFFFFF:F,,
@FS10000125:27:BPA73017-1634:1:1101:13060:1310 2:N:0:2
ACAGAATTGAGCGTACTCGACGAAGTTTAGGGGGGGGGGGGGGGGAAA
+
:F,:FFFFFFFFFFFFFFFFFFFFFFFF,FFFFFFFFFFFFFFFFF,,
@FS10000125:27:BPA73017-1634:1:1101:13840:1310 2:N:0:2
TAAGACTTGAGCGTACTCGACGAAGGGGGGGGGGGGGGGAGATCGGAA
+
FFFFFFFFFFFFFFFFFFFFFFFFFFFFFFFFFFFFFFF,,,:,,,F:
@FS10000125:27:BPA73017-1634:1:1101:14960:1310 2:N:0:2
TACATGTTGAGCGTACTCGACGAAGTTGCATGGGGGGGGGGGGGGGAA
+
,:FFFFFFFFFFFFFFFFFFFFFFFFFFFFFFFFFFFFFFFFFF:::F
@FS10000125:27:BPA73017-1634:1:1101:15260:1310 2:N:0:2
AGGCGATTGAGCGTACTCGACGAAGTTAACAGGAGGGGGGGGGGGGGG
+
:,FFFFFFFFFFFFFFFFFFFFFFFFFFFFFFFFFFFFFFFFFF:FF,
@FS10000125:27:BPA73017-1634:1:1101:15690:1310 2:N:0:2
TTCTGGTTGAGCGTACTCGACGAAGTTCCGGGGGGGGGGGGGGGAGAT
+
:FFF::FFFFFFFFFFFFFFFFFFFFFFF:FFFFFFFFFFFFF,F,,F
@FS10000125:27:BPA73017-1634:1:1101:1540:1320 2:N:0:2
TCCGGCTTGAGCGTACTCGACGAAGTTTTACTGGGGGGGGGGGGGGGA
+
FFFFFFFFFFFFFFFFFFFFFFFFFFFFFFFFFFFFFFFFFFFFFFF,
@FS10000125:27:BPA73017-1634:1:1101:2320:1320 2:N:0:2
GTTCATTTGAGCGTACTCGACGAAGTTTGTGCGGGGGGGGGGGGGGGA
+
FF,,FFFFFFFFFFFFFFFFFFFFFFFF,F,FFFFFFFFFFFFFFF::
@FS10000125:27:BPA73017-1634:1:1101:2870:1320 2:N:0:2
CTCACTTTGAGCGTACTCGACGAAGTTAAATGGGGGGGGGGGGGGGAA
+
FFFFFFFFFFFFFFFFFFFFFFFFFFFFFFFFFFFFFFFFFFFF:,F:
@FS10000125:27:BPA73017-1634:1:1101:3200:1320 2:N:0:2
ATTCTTTTGAGCGTACTCGACGAAGTTGGAAGGGGGGGGGGGGGGGGA
+
:FFFFFFFFFFFFFFFFFFFFFFFFFFFFFFFFFFFFFFFFFFFFF:F
@FS10000125:27:BPA73017-1634:1:1101:3300:1320 2:N:0:2
CTATCTTTGAGCGTACTCGACGAAGTGGGGGGGGGGGGGGGAAATCGA
+
F,FFFFFFFFFFFFFFFFFFFFFFFFFFFFFFFFFFFFFFFF,:F,,,
@FS10000125:27:BPA73017-1634:1:1101:3610:1320 2:N:0:2
ATTTTGTTGAGCGTACTCGACGAAGTTGTTGGGGGGGGGGGGGGGAGT
+
FFFFFFFFFFFFFFFFFFFFFFFFFFFFFFFFFFFFFFFFFFFF,:,,
@FS10000125:27:BPA73017-1634:1:1101:3700:1320 2:N:0:2
TAGGCCTTGAGCGTACTCGACGAAGTTGGTTGGGGGGGGGGGGGGGAA
+
FFFFFFFFFFFFFFFFFFFFFFFFFFFFFFFFFFFFFFFFFFFFFFFF
@FS10000125:27:BPA73017-1634:1:1101:4580:1320 2:N:0:2
AAAATCTTGAGCGTACTCGACGAAGTTGGGAGGGGGGGGGGGGGGGAA
+
:FFFFFFFFFFFFFFFFFFFFFFFFFFFFFFFFFFFFFFFFFFFF,FF
@FS10000125:27:BPA73017-1634:1:1101:6250:1320 2:N:0:2
TGCTCCTTGAGCGTACTCGACGAAGTTGCGGGGGGGGGGGGGGGAGAT
+
FFFFFFFFFFFFFFFFFFFFFFFFFFFFFFFFFFFFFFFFFFF:F,FF
@FS10000125:27:BPA73017-1634:1:1101:7170:1320 2:N:0:2
TCGCAATTGAGCGTACTCGACGAAGTTGGCGGGGGGGGGGGGGGGAAA
+
,F:FFFFFFFFFFFFFFFFFFFFFFFFFFFFFFFFFFFFFFFFFF,,F
@FS10000125:27:BPA73017-1634:1:1101:7440:1320 2:N:0:2
TGAAACTTGAGCGTACTCGACGAAGTTGCAAGGGGGGGGGGGGGGGAA
+
,,FFFFFFFFFFFFFFFFFFFFFFFFFFFFFFFFFFFFFFFFFFFF,F
@FS10000125:27:BPA73017-1634:1:1101:7700:1320 2:N:0:2
TAATGGTTGAGCGTACTCGACGAAGTTTAGCGGGGGGGGGGGGGGGGA
+
FFFFFFFFFFFFFFFFFFFFFFFFFFFFFFFFFFFFFFFFFFFFFFF,
@FS10000125:27:BPA73017-1634:1:1101:8970:1320 2:N:0:2
TATATCTTGAGCGTACTCGACGAAGTTACCGGGGGGGGGGGGGGGATT
+
,:FFFFFFFFFFFFFFFFFFFFFFFFFFFFFFFFFFFFFFFFF,,,:,
@FS10000125:27:BPA73017-1634:1:1101:9260:1320 2:N:0:2
TTTACATTGAGCGTACTCGACGAAGTTCGGCGGGGGGGGGGGGGGGGA
+
F,FFFFFFFFFFFFFFFFFFFFFFFFFFFFF,FFFFFFFFFFFFFFF,
@FS10000125:27:BPA73017-1634:1:1101:9370:1320 2:N:0:2
CTGAACTTGAGCGTACTCGACGAAGTTAGTTGGGGGGGGGGGGGGGAA
+
FFFFFFFFFFFFFFFFFFFFFFFFFFFFFFFFFFFFFFFFFFFFF:,F
@FS10000125:27:BPA73017-1634:1:1101:10570:1320 2:N:0:2
TTGCTTTTGAGCGTACTCGACGAAGTTATCGGGGGGGGGGGGGGGAAA
+
,FFFFFFFFFFFFFFFFFFFFFFFFFFFFFFFFFFFFFFFFFFF,:,,
@FS10000125:27:BPA73017-1634:1:1101:10950:1320 2:N:0:2
TTTTAATTGAGCGTACTCGACGAAGTTCCGGGGGGGGGGGGGGGGGGG
+
FFFFFFFFFFFFFFFFFFFFFFFFFFFFFFFFFFFFFFFFFFFF:,,F
@FS10000125:27:BPA73017-1634:1:1101:11020:1320 2:N:0:2
CTTTTATTGAGCGTACTCGACGAAGTTAATGGGGGGGGGGGGGGGGAA
+
FFFFFFFFFFFFFFFFFFFFFFFFFFFFFFFFFFFFFFFFFFFFFFFF
@FS10000125:27:BPA73017-1634:1:1101:11890:1320 2:N:0:2
TAGTGGTTGAGCGTACTCGACGAAGTTCTTGGGGGGGGGGGGGGGGGA
+
,:FFFFFFFFFFFFFFFFFFFFFFFFFFFFFFFFFFFFFFFFFFFFF,
@FS10000125:27:BPA73017-1634:1:1101:12750:1320 2:N:0:2
CCATCATTGAGCGTACTCGACGAAGTTTGCTCGGGGGGGGGGGGGGGG
+
,F,,,FFFF::FFFFFFFF:FFFFFFFF,,:,FFFFFFFFFF:::,,,
@FS10000125:27:BPA73017-1634:1:1101:14440:1320 2:N:0:2
TTACGATTGAGCGTACTCGACGAAGAGGGGGGGGGGGGGGGAAATCGA
+
,FFFFFFFFFFFFFFFFFFFFFFFFFFFFFFFFFFFFFFFFF,,FF,,
@FS10000125:27:BPA73017-1634:1:1101:15430:1320 2:N:0:2
CAGTATTTGAGCGTACTCGACGAAGTTACGAGGGGGGGGGGGGGGGGA
+
FFFFFFFFFFFFFFFFFFFFFFFFFFFFFFFFFFFFFFFFFFFFFF,,
@FS10000125:27:BPA73017-1634:1:1101:16030:1320 2:N:0:2
AATCATTTGAGCGTACTCGACGAAGTTGCGTGGGGGGGGGGGGGGGGA
+
,F,FFFFFFFFFFFFFFFFFFFFFFFFFFFF:FFFFFFFFFFFFFFFF
@FS10000125:27:BPA73017-1634:1:1101:1470:1330 2:N:0:2
TAGTTATTGAGCGTACTCGACGAAGTTATGGGGGGGGGGGGGGAAGTT
+
,:FFFFFFFFFFFFFFFFFFFFFFFFFFFFFFFFFFFFFFFFFFF,,,
@FS10000125:27:BPA73017-1634:1:1101:2060:1330 2:N:0:2
ATCACATTGAGCGTACTCGACGAAGTTAAGTGGGGGGGGGGGGGGGAA
+
FFFFFFFFFFFFFFFFFFFFFFFFFFFFFFFFFFFFFFFFFFFFFF:F
@FS10000125:27:BPA73017-1634:1:1101:2970:1330 2:N:0:2
ATCCACTTGAGCGTACTCGACGAAGTTGTGCGGGGGGGGGGGGGGGGA
+
FFFFFFFFFFFFFFFFFFFFFFFFFFFFFFFFFFFFFFFFFFFFFFFF
@FS10000125:27:BPA73017-1634:1:1101:3790:1330 2:N:0:2
TTATCTTTGAGCGTACTCGACGAAGTTGGCGGGGGGGGGGGGGGGAAT
+
,,FFFFFFFFFFFFFFFFFFFFFFFFFFFFFFFFFFFFFFFFF:,FF:
@FS10000125:27:BPA73017-1634:1:1101:4670:1330 2:N:0:2
TTTATTTTGAGCGTACTCGACGAAGTTATATGGGGGGGGGGGGGGGAA
+
FFFFFFFFFFFFFFFFFFFFFFFFFFFFFFFFFFFFFFFFFFFFF:FF
@FS10000125:27:BPA73017-1634:1:1101:5830:1330 2:N:0:2
CTCGGGTTGAGCGTACTCGACGAAGTTCTACGGGGGGGGGGGGGGGGG
+
F:::,:FFFFFFFFFFFFFFFFFFFFFFFFFFFFFFFFFFFFFFF,:,
@FS10000125:27:BPA73017-1634:1:1101:5900:1330 2:N:0:2
TATTATTTGAGCGTACTCGACGAAGTTTAGAGGGGGGGGGGGGGGGAA
+
F,FFFFFFFFFFFFFFFFFFFFFFFFFFFFFFFFFFFFFFFFFFFFFF
@FS10000125:27:BPA73017-1634:1:1101:5910:1330 2:N:0:2
AATAACTTGAGCGTACTCGACGAAGTTCAGCGGGGGGGGGGGGGGGAA
+
:FFFFFFFFFFFFFFFFFFFFFFFFFFFFFFFFFFFFFFFFFFFF,FF
@FS10000125:27:BPA73017-1634:1:1101:7480:1330 2:N:0:2
ATTGCCTTGAGCGTACTCGACGAAGTTGTTTGGGGGGGGGGGGGGGAA
+
,,F,FFFFFFFFFFFFFFFFFFFFFFFF,F:FFFFFFFFFFFFFF,:F
@FS10000125:27:BPA73017-1634:1:1101:7700:1330 2:N:0:2
AAAGGATTGAGCGTACTCGACGAAGTTAGGGGGGGGGGGGGGGAAGTC
+
,,FFFFFFFFFFFFFFFFFFFFFFFFFFFFFFFFFFFFFFFF,FF,:F
@FS10000125:27:BPA73017-1634:1:1101:10110:1330 2:N:0:2
TAAGGTTTGAGCGTACTCGACGAAGGGGGGGGGGGGGGGAAATTCGAA
+
,:FFFFFFFFFFFFFFFFFFFFFFFFFFFFFFFFFFFFF,:,,,,,,:
@FS10000125:27:BPA73017-1634:1:1101:10130:1330 2:N:0:2
TGTTATTTGAGCGTACTCGACGAAGTTTGCGGGGGGGGGGGGGGGGAA
+
F,FFFFFFFFFFFFFFFFFFFFFFFFFFFFFFFFFFFFFFFFFFFF,,
@FS10000125:27:BPA73017-1634:1:1101:11010:1330 2:N:0:2
TATCACTTGAGCGTACTCGACGAAGTTCGGAGGGGGGGGGGGGGGGGG
+
FFFFFFFFFFFFFFFFFFFFFFFFFFFFFFFFFFFFFFFFFFFFFFFF
@FS10000125:27:BPA73017-1634:1:1101:11080:1330 2:N:0:2
TTCATCTTGAGCGTACTCGACGAAGTTCCAGGGGGGGGGGGGGGGGGG
+
F,FFFFFFFFFFFFFFFFFFFFFFFFFFFFFFFFFFFFFFFF:F:,,F
@FS10000125:27:BPA73017-1634:1:1101:11280:1330 2:N:0:2
CTAAAATTGAGCGTACTCGACGAAGTTCAGTGGGGGGGGGGGGGGGAA
+
FFFFFFFFFFFFFFFFFFFFFFFFFFFFFFFFFFFFFFFFFFFFF,FF
@FS10000125:27:BPA73017-1634:1:1101:12000:1330 2:N:0:2
TTTTTATTGAGCGTACTCGACGAAGTTTCAAGGGGGGGGGGGGGGGGA
+
F:FFFFFFFFFFFFFFFFFFFFFFFFFFFFFFFFFFFFFFFFFFF:FF
@FS10000125:27:BPA73017-1634:1:1101:13800:1330 2:N:0:2
TTACATTTGAGCGTACTCGACGAAGTTCAATGGGGGGGGGGGGGGGGG
+
,,FFFFFFFF:FFFFFFFFFFFFFF:FFF:FFFFFFFFFFFFFFF:::
@FS10000125:27:BPA73017-1634:1:1101:14080:1330 2:N:0:2
ATACGATTGAGCGTACTCGACGAAGTTAGTCGGGGGGGGGGGGGGAAA
+
,,FFFFFFFFFFFFFFFFFFFFFFFFFFFFFFFFFFFFFFFFFFF:F:
@FS10000125:27:BPA73017-1634:1:1101:14090:1330 2:N:0:2
TATATCTTGAGCGTACTCGACGAGGTTCGACGGGGGGGGGGGGGGGGA
+
FFFFFFFFFFFFFFFFFFFFFFFFFFFFFFF:FFFFFFFFFFFFFF,:
@FS10000125:27:BPA73017-1634:1:1101:14770:1330 2:N:0:2
TTGTAATTGAGCGTACTCGACGAAGTTGCTAGGGGGGGGGGGGGGGAA
+
FFFFFFFFFFFFFFFFFFFFFFFFFFFFFFFFFFFFFFFFFFFFFFFF
@FS10000125:27:BPA73017-1634:1:1101:1960:1340 2:N:0:2
ATTACTTTGAGCGTACTCGACGAAGTTGGGGGGGGGGGGGGGGAAGTG
+
FF:FFFFFFFFFFFFFFFFFFFFFFFFFFFFFFFFFFFFFFF,,:,,,
@FS10000125:27:BPA73017-1634:1:1101:2360:1340 2:N:0:2
TTATGGTTGAGCGTACTCGACGAAGTTGTTAGGGGGGGGGGGGGGGAA
+
FFFFFFFFFFFFFFFFFFFFFFFFFFFFFFFFFFFFFFFFFFFFF,FF
@FS10000125:27:BPA73017-1634:1:1101:2560:1340 2:N:0:2
ATTTAGTTGAGCGTACTCGACGAAGTTCTAAGGGGGGGGGGGGGGGAG
+
FFFFFFFFFFFFFFFFFFFFFFFFFFFFFFFFFFFFFFFFFFFFFF,,
@FS10000125:27:BPA73017-1634:1:1101:2640:1340 2:N:0:2
TTTTCCTTGAGCGTACTCGACGAAGGGGGGGGGGGGGGGGAATTCGAA
+
F,FFFFFFFFFFFFFFFFFFFFFFFFFFFFFFFFFFFFF,F:,F:,,,
@FS10000125:27:BPA73017-1634:1:1101:2830:1340 2:N:0:2
CTGTCCTTGAGCGTACTCGACGAAGTTATGGGGGGGGGGGGGGGGGGG
+
F,FFFFFFFFFFFFFFFFFFFFFFFFFFFFFFFFFFFFFFFFFFFF,:
@FS10000125:27:BPA73017-1634:1:1101:3690:1340 2:N:0:2
CTTGGATTGAGCGTACTCGACGAAGTTTGAAGGGGGGGGGGGGGAGAT
+
F,FFFFFFFFFFFFFFFFFFFFFFFFFFFFFFFFFFFFFFFFFFF:F,
@FS10000125:27:BPA73017-1634:1:1101:5190:1340 2:N:0:2
TAGTCATTGAGCGTACTCGACGAAGTTTAAGGGGGGGGGGGGGGGGGA
+
,FFFFFFFFFFFFFFFFFFFFFFFFFFFFFFFFFFFFFFFFFFFFF,F
@FS10000125:27:BPA73017-1634:1:1101:5530:1340 2:N:0:2
CAGCATTTGAGCGTACTCGACGAAGTTTGCGGGGGGGGGGGGGGGAAA
+
FFFFFFFFFFFFFFFFFFFFFFFFFFFFFFFFFFFFFFFFFFFF:F,,
@FS10000125:27:BPA73017-1634:1:1101:5920:1340 2:N:0:2
ATCATTTTGAGCGTACTCGACGAAGTTACAGGGGGGGGGGGGGGGAAA
+
,,,,:,FFFFFFFFFFFFFFFFFFFFFFF,:,FFFFFFFFFFFF,,,,
@FS10000125:27:BPA73017-1634:1:1101:6070:1340 2:N:0:2
CTAGATTTGAGCGTACTCGACGAAGTTAAGGGGGGGGGGGGGGGAGAT
+
FFFFFFFFFFFFFFFFFFFFFFFFFFFFFFFFFFFFFFFFFFF,:,,F
@FS10000125:27:BPA73017-1634:1:1101:6220:1340 2:N:0:2
TTTGATTTGAGCGTACTCGACGAAGTTGGGCGGGGGGGGGGGGGGGGG
+
FFFFFFFFFFFFFFFFFFFFFFFFFFFFFFFFFFFFFFFFFFFFFFFF
@FS10000125:27:BPA73017-1634:1:1101:6840:1340 2:N:0:2
TTTCTCTTGAGCGTACTCGACGAAGTTGCAGGGGGGGGGGGGGGGAAT
+
,FFFFFFFFFFFFFFFFFFFFFFFFFFFFFFFFFFFFFFFFFFF:FF,
@FS10000125:27:BPA73017-1634:1:1101:9280:1340 2:N:0:2
TGATCTTTGAGCGTACTCGACGAAGTTTTGGCGGGGGGGGGGGGGGGG
+
F:FFFFFFFFFFFFFFFFFFFFFFFFFFFFFFFFFFFFFFFFFFFFF:
@FS10000125:27:BPA73017-1634:1:1101:9320:1340 2:N:0:2
ACAATCTTGAGCGTACTCGACGAAGTTTATGGGGGGGGGGGGGGGAAA
+
FFFFFFFFFFFFFFFFFFFFFFFFFFFFFFFFFFFFFFFFFFFF,F:,
@FS10000125:27:BPA73017-1634:1:1101:9920:1340 2:N:0:2
TTTCTTTTGAGCGTACTCGACGAAGTTGGTAGGGGGGGGGGGGGGGAA
+
,FFFFFFFFFFFFFFFFFFFFFFFFFFFFFFFFFFFFFFFFFFFFFFF
@FS10000125:27:BPA73017-1634:1:1101:10700:1340 2:N:0:2
TTCGACTTGAGCGTACTCGACGAAGTTATATATGGGGGGGGGGGGGGG
+
F,FFFFFFFFFFFFFFFFFFFFFFFFFFFFFFFFFFFFFFFFFFFFF:
@FS10000125:27:BPA73017-1634:1:1101:11380:1340 2:N:0:2
CAAATCTTGAGCGTACTCGACGAAGTTGCGCGGGGGGGGGGGGGGGGA
+
FF,F,FFFFFFFFFFFFFFFFFFFFFFFF,FFFFFFFFFFFFFFFF:F
@FS10000125:27:BPA73017-1634:1:1101:11450:1340 2:N:0:2
ATTATCTTGAGCGTACTCGACGAAGTTAGGGGGGGGGGGGGGGAAGTC
+
FFFFFFFFFFFFFFFFFFFFFFFFFFFFFFFFFFFFFFFFFF,FF,:,
@FS10000125:27:BPA73017-1634:1:1101:11640:1340 2:N:0:2
CATCTTTTGAGCGTACTCGACGAAGGGGGGGGGGGGGGGGAAATCGGA
+
FFFFFFFFFFFFFFFFFFFFFFFFFFFFFFFFFFFFFFFFF:,F:,,:
@FS10000125:27:BPA73017-1634:1:1101:12810:1340 2:N:0:2
TTGACTTTGAGCGTACTCGACGAAGTTGCGGGGGGGGGGGGGGGAAAT
+
F,FFFFFFFFFFFFFFFFFFFFFFFFFFFFFFFFFFFFFFFFFF,,FF
@FS10000125:27:BPA73017-1634:1:1101:12860:1340 2:N:0:2
TATATATTGAGCGTACTCGACGAAGTTGTTGGGGGGGGGGGGGGGAAA
+
:,FFFFFFFFFFFFFFFFFFFFFFFFFFFFFFFFFFFFFFFFFFF,,F
@FS10000125:27:BPA73017-1634:1:1101:12990:1340 2:N:0:2
CTTATATTGAGCGTACTCGACGAAGTTTCGGGGGGGGGGGGGGGGAAA
+
FFFFFFFFFFFFFFFFFFFFFFFFFFFFFFFFFFFFFFFFFFFF,,,,
@FS10000125:27:BPA73017-1634:1:1101:13050:1340 2:N:0:2
ATAGAGTTGAGCGTACTCGACGAAGTTCAGAGGGGGGGGGGGGGGGAA
+
FFFFFFFFFFFFFFFFFFFFFFFFFF,FFFFFFFFFFFFFFFFFF,FF
@FS10000125:27:BPA73017-1634:1:1101:13790:1340 2:N:0:2
AATGGTTTGAGCGTACTCGACGAAGTTGTGCGGGGGGGGGGGGGGGGA
+
,,FFFFFFFFFFFFFFFFFFFFFFFFFFFFFFFFFFFFFFFFFFFFF,
@FS10000125:27:BPA73017-1634:1:1101:14290:1340 2:N:0:2
CCACGGTTGAGCGTACTCGACGAAGTTGCTTGGGGGGGGGGGGGGGAA
+
FFFFFFFFFFFFFFFFFFFFFFFFFFFFFFFFFFFFFFFFFFFFFF,F
@FS10000125:27:BPA73017-1634:1:1101:2140:1350 2:N:0:2
AACATCTTGAGCGTACTCGACGAAGTTTAAAGGGGGGGGGGGGGGGAA
+
FFFFFFFFFFFFFFFFFFFFFFFFFFFFFFFFFFFFFFFFFFFFF,FF
@FS10000125:27:BPA73017-1634:1:1101:3240:1350 2:N:0:2
CTGTTTTTGAGCGTACTCGACGAAGTTAGCTGGGGGGGGGGGGGGGAA
+
FFFFFFFFFFFFFFFFFFFFFFFFFFFFFFFFFFFFFFFFFFFF:FFF
@FS10000125:27:BPA73017-1634:1:1101:3250:1350 2:N:0:2
CTATCTTTGAGCGTACTCGACGAAGTGGGGGGGGGGGGGGGGAATTCG
+
F,FFFFFFFFFFFFFFFFFFFFFFFFFFFFFFFFFFFFFFF,F:,F,F
@FS10000125:27:BPA73017-1634:1:1101:3880:1350 2:N:0:2
TTAGACTTGAGCGTACTCGACGAAGTTGTTGGGGGGGGGGGGGGGAGT
+
,FFFFFFFFFFFFFFFFFFFFFFFFFFFFFFFFFFFFFFFFFFF,:,,
@FS10000125:27:BPA73017-1634:1:1101:5990:1350 2:N:0:2
ATTTTTTTGAGCGTACTCGACGAAGTTCACGGGGGGGGGGGGGGGGAA
+
F,FFFFFFFFFFFFFFFFFFFFFFFFFFFFFFFFFFFFFFFFFF:,:,
@FS10000125:27:BPA73017-1634:1:1101:6720:1350 2:N:0:2
TTAAGGTTGAGCGTACTCGACGAAGTTCGAAGGGGGGGGGGGGGGGGA
+
FFFFFFFFFFFFFFFFFFFFFFFFFFFFFFFFFFFFFFFFFFFFFF:F
@FS10000125:27:BPA73017-1634:1:1101:7500:1350 2:N:0:2
TAATCTTTGAGCGTACTCGACGAAGTTGCATGGGGGGGGGGGGGGGGG
+
FFFFFF:F:FFFFFFFFFFFFFFFFFFFFFFFFFFFFFFFFFF:F,F:
@FS10000125:27:BPA73017-1634:1:1101:7790:1350 2:N:0:2
CTTCCTTTGAGCGTACTCGACGAAGTTACTGGGGGGGGGGGGGGGAAT
+
F,FFFFFFFFFFFFFFFFFFFFFFFFFFFFFFFFFFFFFFFFFF,F:,
@FS10000125:27:BPA73017-1634:1:1101:8590:1350 2:N:0:2
GTAATGTTGAGCGTACTCGACGAAGTTGAGGGGGGGGGGGGGGGGGGA
+
:FFFFFFFFFFFFFFFFFFFFFFFFFFFFFFFFFFFFFFFFF:F,,,,
@FS10000125:27:BPA73017-1634:1:1101:9290:1350 2:N:0:2
CACCGACTTGAGCGTACTCGACGAAATTTCGGGGGGGGGGGGGGGGGG
+
F,FFFFFFFFF:FFFFFFFF:F:FFFF:FFFFFFFFFFFFFFFFFF::
@FS10000125:27:BPA73017-1634:1:1101:9340:1350 2:N:0:2
TCTGGCTTGAGCGTACTCGACGAAGTTAGCCGGGGGGGGGGGGGGGAA
+
,,:FFFFFFFFFFFFFFFFFFFFFFFFFFFFFFFFFFFFFFFFFF,FF
@FS10000125:27:BPA73017-1634:1:1101:9690:1350 2:N:0:2
TTCGGGTTGAGCGTACTCGACGAAGTTAAACGGGGGGGGGGGGGGAAA
+
,FFFFFFFFFFFFFFFFFFFFFFFFFFFFFFFFFFFFFFFFFFFF,,F
@FS10000125:27:BPA73017-1634:1:1101:9710:1350 2:N:0:2
ACAGGATTGAGCGTACTCGACGAAGTTAGCTGGGGGGGGGGGGGGGAA
+
FFFFFFFFFFFFFFFFFFFFFFFFFFFFFFFFFFFFFFFFFFFFF,FF
@FS10000125:27:BPA73017-1634:1:1101:9960:1350 2:N:0:2
TTGGATTTGAGCGTACTCGACGAAGTTACATGGGGGGGGGGGGGGGAA
+
,,F:FFFFFFFFFFFFFFFFFFFFFFFFFFFFFFFFFFFFFFFFF,F:
@FS10000125:27:BPA73017-1634:1:1101:11860:1350 2:N:0:2
TTTCGATTGAGCGTACTCGACGAAGGGGGGGGGGGGGGGGGAAATCGA
+
,:FFFFFFFFFFFFFFFFFFFFFFFFFFFFFFFFFFFFFFFF,FFF,,
@FS10000125:27:BPA73017-1634:1:1101:13480:1350 2:N:0:2
TCGGTCTTGAGCGTACTCGACGAAGTTCAGTGGGGGGGGGGGGGGGGA
+
FF,FFFFFFFFFFFFFFFFFFFFFFFFFFFFFF:FFFFFF::F,F,,F
@FS10000125:27:BPA73017-1634:1:1101:13580:1350 2:N:0:2
TTGTTGTTGAGCGTACTCGACGAAGTTAAGCGGGGGGGGGGGGGGGAA
+
FFFFFFFFFFFFFFFFFFFFFFFFFFFFFFFFFFFFFFFFFFFFF,:F
@FS10000125:27:BPA73017-1634:1:1101:14350:1350 2:N:0:2
TTATCGTTGAGCGTACTCGACGAAGTTGGTGGGGGGGGGGGGGGGGAA
+
FFFFFFFFFFFFFFFFFFFFFFFFFFFFFFFFFFFFFFFFFFFF,,FF
@FS10000125:27:BPA73017-1634:1:1101:15580:1350 2:N:0:2
TTCGGACTGAGCGTACTCGACGGAGTTGACGGGGGGGGGGGGGGGGGG
+
,FFFFF,FFFFFFFFFFFFFFFFFFFFFFFFFFFFFFFFFFFFFFFF:
@FS10000125:27:BPA73017-1634:1:1101:16040:1350 2:N:0:2
TTCTGATTGAGCGTACTCGACGAAGGGGGGGGGGGGGGGAGATCGGAA
+
:FFFFFFFFFFFFFFFFFFFFFFFFFFFFFFFFFFFFFFF,,FF,,F:
@FS10000125:27:BPA73017-1634:1:1101:16090:1350 2:N:0:2
TTCTGATTGAGCGTACTCGACGAAGGGGGGGGGGGGGGGAGTTCGGAA
+
,FFFFFFFFFFFFFFFFFFFFFFFFFFFFFFFFFFFFFF,,,F,,,::
@FS10000125:27:BPA73017-1634:1:1101:16310:1350 2:N:0:2
TTAATATTGAGCGTACTCGACGAAGTTCAGTGGGGGGGGGGGGGGGAA
+
,:FFFFFFFFFFFFFFFFFFFFFFFFFFFFFFFFFFFFFFFFFFF,,F
@FS10000125:27:BPA73017-1634:1:1101:1520:1360 2:N:0:2
TTATTTTTGAGCGTACTCGACGAAGTTTAGAGGGGGGGGGGGGGGGGA
+
,:F,FFFFFFFFFFFFFFFFFFFFFFFFFF::FFFFFFFFFFFFFFF:
@FS10000125:27:BPA73017-1634:1:1101:2090:1360 2:N:0:2
CTACAGTTGAGCGTACTCGACGAAGTTAGGCGGGGGGGGGGGGGGAAA
+
FFFFFFFFFFFFFFFFFFFFFFFFFFFFFFFFFFFFFFFFFFFF:,,F
@FS10000125:27:BPA73017-1634:1:1101:3340:1360 2:N:0:2
TTATACTTGAGCGTACTCGACGAAGTTGCTTGGGGGGGGGGGGGGGAA
+
F,FFFFFFFFFFFFFFFFFFFFFFFFFFFFFFFFFFFFFFFFFFFFFF
@FS10000125:27:BPA73017-1634:1:1101:4720:1360 2:N:0:2
TATGGTTTGAGCGTACTCGACGAAGTTGGCCGGGGGGGGGGGGGGGGA
+
FFFFFFFFFFFFFFFFFFFFFFFFFFFFFFFFFFFFFFFFFFFFFF:F
@FS10000125:27:BPA73017-1634:1:1101:5590:1360 2:N:0:2
GAAGTTTTGAGCGTACTCGACGAAGTTCACTGGGGGGGGGGGGGGGAA
+
,,FFFFFFFFFFFFFFFFFFFFFFFFFFFFFFFFFFFFFFFFFFF,FF
@FS10000125:27:BPA73017-1634:1:1101:6150:1360 2:N:0:2
CTGGAGTTGAGCGTACTCGACGAAGTTTGGCGGGGGGGGGGGGGGGGG
+
F,FFFFFFFFFFFFFFFFFFFFFFFFFFFFFFFFFFFFFFFFFFFFFF
@FS10000125:27:BPA73017-1634:1:1101:6190:1360 2:N:0:2
CTTTTATTGAGCGTACTCGACGAAGTTCAAAAGGGGGGGGGGGGGGGG
+
FFFFFFFFFFFFFFFFFFFFFFFFFFFFFFFFFFFFFFFFFFFFFFFF
@FS10000125:27:BPA73017-1634:1:1101:6490:1360 2:N:0:2
TACTGATTGAGCGTACTCGACGAAGTTGCCAGGGGGGGGGGGGGGGGA
+
,,FFFFFFFFFFFFFFFFFFFFFFFFFFFFFFFFFFFFFFFFFFF:FF
@FS10000125:27:BPA73017-1634:1:1101:8160:1360 2:N:0:2
TTGCGATTGAGCGTACTCGACGAAGTTCATGGGGGGGGGGGGGGGGAA
+
,,F:FFFFFFFFFFFFFFFFFFFFFFFFFFFFFFFFFFFFFFFFFFFF
@FS10000125:27:BPA73017-1634:1:1101:10380:1360 2:N:0:2
TAAATCATTGAGCGTACTCGACGAAGGGGGGGGGGGGGGGAGATCGGA
+
F,FFFFFFFFFFFFFFFFFFFFFFFFFFFFFFFFFFFFFFF,:::,:F
@FS10000125:27:BPA73017-1634:1:1101:12770:1360 2:N:0:2
TGGAGCTTGAGCGTACTCGACGAAGTTCTAGGGGGGGGGGGGGGGGGG
+
F:FFFFFFFFFFFFFFFFFFFFFFFFFFFFFFFFFFFFFFFFFFFFF,
@FS10000125:27:BPA73017-1634:1:1101:13750:1360 2:N:0:2
TTGTTGTTGAGCGTACTCGACGAAGTTAAGCGGGGGGGGGGGGGGGGG
+
FFFFFFFFFFFFFFFFFFFFFFFFFFFFFFFFFFFFFFFFFFF,:,,,
@FS10000125:27:BPA73017-1634:1:1101:13810:1360 2:N:0:2
TTTCGCTTGAGCGTACTCGACGAAGTTGACAGGGGGGGGGGGGGGGAA
+
FFFFFFFFFFFFFFFFFFFFFFFFFFFFFFFFFFFFFFFFFFFFF:FF
@FS10000125:27:BPA73017-1634:1:1101:13980:1360 2:N:0:2
TTGACATTGAGCGTACTCGACGAAGTTGGGCGGGGGGGGGGGGAGGGA
+
FF,FFFFFFFFFFFFFFFFFFFFFFFF:FFFF:FF:,F:FF,F,,:,,
@FS10000125:27:BPA73017-1634:1:1101:14010:1360 2:N:0:2
ATTGGTTTGAGCGTACTCGACGAAGTTGTGCGGGGGGGGGGGGGGAAA
+
FF::FFFFFFFFFFFFFFFFFFFFFFFFFFFFFFFFFFFFFFFF,FF:
@FS10000125:27:BPA73017-1634:1:1101:14280:1360 2:N:0:2
TTGCAATTGAGCGTACTCGACGAAGGGGGGGGGGGGGGGAAATTGGAA
+
FFFFFFFFFFFFFFFFFFFFFFFFFFFFFFFFFFFFFFF,,,,,,,F:
@FS10000125:27:BPA73017-1634:1:1101:14510:1360 2:N:0:2
TTAATGTTGAGCGTACTCGACGAAGTTGGGGGGGGGGGGGGGGGAGGT
+
,FFFFFFFFFFFFFFFFFFFFFFFFFFFFFFFFFFFFFFFFFF,,,,F
@FS10000125:27:BPA73017-1634:1:1101:14680:1360 2:N:0:2
TTTCCATTGAGCGTACTCGACGAAGTTTGGCAGGGGGGGGGGGGGGGG
+
F:FFFFFFFFFFFFFFFFFFFFFFFFFFFFFFFFFFFFFFFFF,,,,:
@FS10000125:27:BPA73017-1634:1:1101:14920:1360 2:N:0:2
AAGTGGTTGAGCGTACTCGACGAAGTTGTATGGGGGGGGGGGGGGGAA
+
FF,F,,FFFFFFFFFFFFFFFFFFFFFFFFFFFFFFFFFFF,F,,,:,
@FS10000125:27:BPA73017-1634:1:1101:15740:1360 2:N:0:2
AGGGCCTTGAGCGTACTCGACGAAGTTCTTTGGGGGGGGGGGGGGGGG
+
F:FFFFFFFFFFFFFFFFFFFFFFFFFFFFFFFFFFFFFFFFFFFFF:
@FS10000125:27:BPA73017-1634:1:1101:15910:1360 2:N:0:2
CACGTTTTGAGCGTACTCGACGAAGTTACCTGGGGGGGGGGGGGGGGA
+
FFFFFFFFFFFFFFFFFFFFFFFFFFFFFFFFFFFFFFFFFFF:F,,F
@FS10000125:27:BPA73017-1634:1:1101:1000:1370 2:N:0:2
TTACTTTTGAGCGTACTCGACGAAGTGGGGGGGGGGGGGGGAGATCGA
+
,FFFFFFFFFFFFFFF:F,FFFFFFFFFFFFFFFFFFFFFF:,FF,,,
@FS10000125:27:BPA73017-1634:1:1101:1310:1370 2:N:0:2
TTGGTCTTGAGCGTACTCGACGAAGTTACCGGGGGGGGGGGGGGGAGA
+
,FFFFFFFFFFFFFFFFFFFFFFFFFFFFFFFFFFFFFFFFFFFFF,F
@FS10000125:27:BPA73017-1634:1:1101:1350:1370 2:N:0:2
ATATCGTTGAGCGTACTCGACGAAGTTAAGAGGGGGGGGGGGGGGGAA
+
F,FFFFFFFFFFFFFFFFFFFFFFFFFFFFFFFFFFFFFFFFFFF,FF
@FS10000125:27:BPA73017-1634:1:1101:1460:1370 2:N:0:2
CCTCGGTTGAGCGTACTCGACGAAGTTTAAAAGGGGGGGGGGGGGGAA
+
:FFF,,FFFFFFFFFFFFFFFFFFFFF:FF,FFFFFFFFFFFFFFF,F
@FS10000125:27:BPA73017-1634:1:1101:1550:1370 2:N:0:2
CCTCCCTTGAGCGTACTCGACGAAGTTCGTCGGGGGGGGGGGGGGGGG
+
FFFFFFFFFFFFFFFFFFFFFFFFFFFFFFFFFFFFFFFFFFFFF::F
@FS10000125:27:BPA73017-1634:1:1101:1700:1370 2:N:0:2
CATATTTTGAGCGTACTCGACGAAGTTTCTGGGGGGGGGGGGGGGGAA
+
F::FFFFFFFFFFFFFFFFFFFFFFFFFFFFFFFFFFFFFFFFFF:,F
@FS10000125:27:BPA73017-1634:1:1101:1710:1370 2:N:0:2
CAAGATTTGAGCGTACTCGACGAAGTTCCAGGGGGGGAGGGGGGGGAG
+
:,F,,,FFFFFFFFFFFFFFFFFFFFF:F:FFFFFFF:FFFFFF,F:F
@FS10000125:27:BPA73017-1634:1:1101:1860:1370 2:N:0:2
GCAGAGTTGAGCGTACTCGACGAAGTTCACAGGGGCGGGGGGGGGGGG
+
,FFFFFFFFFFFFFFFFFFFFFFFFFFFFFF:FFFFFFFFFFFFFFF,
@FS10000125:27:BPA73017-1634:1:1101:1980:1370 2:N:0:2
CATAGATTGAGCGTACTCGACGAAGTTTGCAGGGGGGGGGGGGGGGAA
+
F:FFFFFFFFFFFFFFFFFFFFFFFFFFFFFFFFFFFFFFFFFFFF,F
@FS10000125:27:BPA73017-1634:1:1101:2070:1370 2:N:0:2
CTCAGTTTGAGCGTACTCGACGAAGTTAGCGGGGGGGGGGGGGGGGGA
+
F,FFFFFFFFFFFFFFFFFFFFFFFFFFFFFFFFFFFFFFFFFFFF:,
@FS10000125:27:BPA73017-1634:1:1101:2560:1370 2:N:0:2
TTAGCGTTGAGCGTACTCGACGAAGTTGAAGGGGGGGGGGGGGGGGGA
+
F,FFFFFFFFFFFFFFFFFFFFFFFFFFFFFFFFFFFFFFFFFFFFFF
@FS10000125:27:BPA73017-1634:1:1101:3000:1370 2:N:0:2
ATATTTTTGAGCGTACTCGACGAAGTTAGAAGGGGGGGGGGGGGGGGA
+
:,FFFFFFFFFFFFFFFFFFFFFFFFFFFFFFFFFFFFFFFFFFFF:F
@FS10000125:27:BPA73017-1634:1:1101:3120:1370 2:N:0:2
TATTCCTTGAGCGTACTCGACGAAGTTGTTTTGGGGGGGGGGGGGGGA
+
FF,FFFFFFFFFFFFFFFFFFFFFFFFFFFFFFFFFFFFFFFFFFF,F
@FS10000125:27:BPA73017-1634:1:1101:3230:1370 2:N:0:2
CTTGCATTGAGCGTACTCGACGAAGTTGCTCGGGGGGGGGGGGGGGAA
+
F:F:FFFFFFFFFFFFFFFFFFFFFFFFFFFFFFFFFFFFFFF:F,FF
@FS10000125:27:BPA73017-1634:1:1101:3370:1370 2:N:0:2
TCTCTATTGAGCGTACTCGACGAAGTTCAGTGGGGGGGGGGGGGGAAA
+
,FFFFFFFFFFFFFFFFFFFFFFFFFFFFFFFFFFFFFFFFFFFF:FF
@FS10000125:27:BPA73017-1634:1:1101:3490:1370 2:N:0:2
AAAACATTGAGCGTACTCGACGAAGTTAACAGGGGGGGGGGGGGGGAA
+
FFFFFFFFFFFFFFFFFFFFFFFFFFFFFFFFFFFFFFFFFFFF,:F,
@FS10000125:27:BPA73017-1634:1:1101:3570:1370 2:N:0:2
TTACAGTTGAGCGTACTCGACGAAGTTCTGGGGGGGGGGGGGGGGGGA
+
FFFF:FFFFFFFFFFFFFFFFFFFFFFFFFFFFFFFFFFFFF:F:FFF
@FS10000125:27:BPA73017-1634:1:1101:3930:1370 2:N:0:2
CAAGTATTGAGCGTACTCGACGAAGTTCAATGGGGGGGGGGGGGGGAA
+
FFFFFFFFFFFFFFFFFFFFFFFFFFFFFFFFFFFFFFFFFFFFF:FF
@FS10000125:27:BPA73017-1634:1:1101:4600:1370 2:N:0:2
AGGGTATTGAGCGTACTCGACGAAGTTTGTAGGGGGGGGGGGGGGGAA
+
F,,,FFFFFFFFFFFFFFFFFFFFFFF:::FFFFFFFFFFFFFF:,:F
@FS10000125:27:BPA73017-1634:1:1101:5360:1370 2:N:0:2
TCTCGATTGAGCGTACTCGACGAAGTTAGATGGGGGGGGGGGGGGGGA
+
,FFFFFFFFFFFFFFFFFFFFFFFFFFFFFFFFFFFFFFFFFFFFF,:
@FS10000125:27:BPA73017-1634:1:1101:5450:1370 2:N:0:2
CTTAGATTGAGCGTACTCGACGAAGTTGGCGGGGGGGGGGGGGGGAGA
+
FFFFFFFFFFFFFFFFFFFFFFFFFFFFFFFFFFFFFFFFFFFFFF,,
@FS10000125:27:BPA73017-1634:1:1101:5820:1370 2:N:0:2
CCACTCTTGAGCGTACTCGACGAAGTTCTACAAAGATCGGAAGAGCGT
+
FFFF,FFFFFFFFFFFFFFFFFFFFFFFFFFFFFFFFFFFFFFFFFFF
@FS10000125:27:BPA73017-1634:1:1101:6200:1370 2:N:0:2
TTGATCTTGAGCGTACTCGACGAAGTTGCTGGGGGGGGGGGGGGGAGA
+
:FFFFFFFFFFFFFFFFFFFFFFFFFFFFFFFFFFFFFFFFFFFF,,F
@FS10000125:27:BPA73017-1634:1:1101:6720:1370 2:N:0:2
TTGTATTTGAGCGTACTCGACGAAGTTCTTGAGGGGGGGGGGGGGGGA
+
F,FFFFFFFFFFFFFFFFFFFFFFFFFFFFFFFFFFFFFFFFFFFFFF
@FS10000125:27:BPA73017-1634:1:1101:6830:1370 2:N:0:2
CATTAATTGAGCGTACTCGACGAAGTGGGGGGGGGGGGGGGAAGTCCG
+
FFFFFFFFFFFFFFFFFFFFFFFFFFFFFFFFFFFFFFFFFF,,F,,,
@FS10000125:27:BPA73017-1634:1:1101:8740:1370 2:N:0:2
TTGATCTTGAGCGTACTCGACGAAGTTTTCCGGGGGGGGGGGGGGGGG
+
:F:FFFFFFFFFFFFFFFFFFFFFFFFFFFFFFFFFFFFFFFFFFFF:
@FS10000125:27:BPA73017-1634:1:1101:9400:1370 2:N:0:2
ATGATCTTGAGCGTACTCGACGAAGTTGAACGGGGGGGGGGGGGGGGG
+
,FFFFFFFFFFFFFFFFFFFFFFFFFFFFFFFFFFFFFFFFFFFFFF,
@FS10000125:27:BPA73017-1634:1:1101:10400:1370 2:N:0:2
ACGTTATTGAGCGTACTCGACGAAGTTTCCAAGGGGGGGGGGGGGGGA
+
FFF,,FFFFFFFFFFFFFFFFFFFFFFFF,FFFFFFFFFFFFFFFF,:
@FS10000125:27:BPA73017-1634:1:1101:12400:1370 2:N:0:2
ATGTACTTGAGCGTACTCGACGAAGTTACCAGGGGGGGGGGGGGGGAA
+
FFFFFFFFFFFFFFFFFFFFFFFFFFFFFFFFFFFFFFFFFFFFF:FF
@FS10000125:27:BPA73017-1634:1:1101:12870:1370 2:N:0:2
TTGATTTTGAGCGTACTCGACGAAGTTTGTAGGGGGGGGGGGGGGGGA
+
FFFFFFFFFFFFFFFFFFFFFFFFFFFFFFFFFFFFFFFFFF:FFF,F
@FS10000125:27:BPA73017-1634:1:1101:14150:1370 2:N:0:2
ATTTATTTGAGCGTACTCGACGAAGTTTGCTGGGGGGGGGGGGGGGGA
+
,,FFFFFFFFFFFFFFFFFFFFFFFFFFFFFFFFFFFFFFFFFFFFF,
@FS10000125:27:BPA73017-1634:1:1101:14410:1370 2:N:0:2
TAATACTTGAGCGTACTCGACGAAGTTGCGTGGGGGGGGGGGGGGGAA
+
,:FFFFFFFFFFFFFFFFFFFFFFFFFFFFFFFFFFFFFFFFFFFF,F
@FS10000125:27:BPA73017-1634:1:1101:15820:1370 2:N:0:2
TTTTATTTGAGCGTACTCGACGAAGTTTACAGGGGGGGGGGGGGGGGA
+
FFFFFFFFFFFFFFFFFFFFFFFFFFFFFFFFFFFFFFFFFFFFFF:,
@FS10000125:27:BPA73017-1634:1:1101:16050:1370 2:N:0:2
CTAACATTGAGCGTACTCGACGAAGTTCTGCGGGGGGGGGGGGGGGAA
+
F:FFFFFFF:FFFFFFFFFFFFFFFFFFFFFFFFFFFFFFFFFF:,:F
@FS10000125:27:BPA73017-1634:1:1101:1170:1380 2:N:0:2
TTAGTTTTGAGCGTACTCGACGAAGTTTCAGAGGGGGGGGGGGGGGGA
+
,F,,,,FFFFFFFFFFFFFFFFFFFFFFFF:,FFFFFFFFFFFFFF:F
@FS10000125:27:BPA73017-1634:1:1101:1470:1380 2:N:0:2
AAGGCGTAGAGCGTACTCGACGAAGTTCGGCGGGGGGGGGGGGGGGGG
+
FFFFFFFFFFFFFFFFFFFFFFFFFFFFFFFFFFFFFFFFFFFFFFF:
@FS10000125:27:BPA73017-1634:1:1101:2730:1380 2:N:0:2
AATGATTTGAGCGTACTCGACGAAGTTGACAGGGGGGGGGGGGGGGGA
+
FFFFFFFFFFFFFFFFFFFFFFFFFFFFFFFFFFFFFFFFFFFFFFFF
@FS10000125:27:BPA73017-1634:1:1101:2880:1380 2:N:0:2
TAGTTATTGAGCGTACTCGACGAAGTTGCCTGGGGGGGGGGGGGGGGA
+
FFFFFFFFFFFFFFFFFFFFFFFFFFFFFFFFFFFFFFFFFFFFFFFF
@FS10000125:27:BPA73017-1634:1:1101:3070:1380 2:N:0:2
CTATACTTGAGCGTACTCGACGAAGTTCGATGGGGGGGGGGGGGGGAA
+
F,FFFFFFFFFFFFFFFFFFFFFFFFFFFFFFFFFFFFFFFFFF,,::
@FS10000125:27:BPA73017-1634:1:1101:4030:1380 2:N:0:2
TAGCCATTGAGCGTACTCGACGAAGTTGACCGGGGGGGGGGGGGGAAA
+
,:FFFFFFFFFFFFFFFFFFFFFFFFFFFFFFFFFFFFFFFFFFFFFF
@FS10000125:27:BPA73017-1634:1:1101:4830:1380 2:N:0:2
CACGAGTTGAGCGTACTCGACGAAGTGGGGGGGGGGGGGGGGGGGAAT
+
FFFFFFFFFFFFFFFFFFFFFFFFFFFFFFFFFFFFFFFFFFF:,F,,
@FS10000125:27:BPA73017-1634:1:1101:4910:1380 2:N:0:2
ATTTTTTTGAGCGTACTCGACGAAGTTAACTGGGGGGGGGGGGGGGAA
+
FFFFFFFFFFFFFFFFFFFFFFFFFFFFFFFFFFFFFFFFFFF,FFFF
@FS10000125:27:BPA73017-1634:1:1101:7560:1380 2:N:0:2
CAATCATTGAGCGTACTCGACGAAGTTTATAGGGGGGGGGGGGGGGGA
+
FFFFFFFFFFFFFFFFFFFFFFFFFFFFFFFFFFFFFFFFFFFFFFFF
@FS10000125:27:BPA73017-1634:1:1101:8010:1380 2:N:0:2
TAGTGGTTGAGCGTACTCGACGAAGTTGCGAGGGGGGGGGGGGGGGAA
+
,F::FFFFFFFFFFFFFFFFFFFFFFFFF:FFFFFFFFFFFFFFFFFF
@FS10000125:27:BPA73017-1634:1:1101:10100:1380 2:N:0:2
TCCATTTTGAGCGTACTCGACGAAGTTGCTGGGGGGGGGGGGGGGGAT
+
FFFFFFFFF,FFFFFFFFFFFFFFFFFFFFFFFFFFFFFFF::F,,::
@FS10000125:27:BPA73017-1634:1:1101:10200:1380 2:N:0:2
ATCGAATTGAGCGTACTCGACGAAGTTCGGAGGGGGGGGGGGGGGGGA
+
FFFFFFFFFFFFFFFFFFFFFFFFFFFFFFFFFFFFFFFFFFFFFF::
@FS10000125:27:BPA73017-1634:1:1101:10430:1380 2:N:0:2
TCCGAGTTGAGCGTACTCGACGAAGTTTTCAGGGGGGGGGGGGGGGGA
+
FFFFFFFFFFFFFFFFFFFFFFFFFFFFFFFFFFFFFFFFFFFF:F,F
@FS10000125:27:BPA73017-1634:1:1101:10820:1380 2:N:0:2
TCTAAATTGAGCGTACTCGACGAAGTTGCGCGGGGGGGGGGGGGGGAA
+
,:,,,:FFFFFFFFFFFFFFFFFFFFFFFFFFFFFFFFFFFFFFFFFF
@FS10000125:27:BPA73017-1634:1:1101:11220:1380 2:N:0:2
TTTTATTTGAGCGTACTCGACGAAGTTCATAGGGGGGGGGGGGGGGAA
+
F,FFFFFFFFFFFFFFFFFFFFFFFFFFFFFFFFFFFFFFFFFFFFF:
@FS10000125:27:BPA73017-1634:1:1101:11340:1380 2:N:0:2
CACATTTTGAGCGTACTCGACGAAGTTGCCAGGGGGGGGGGGGGGGGG
+
FFFFFFFFFFFFFFFFFFFFFFFFFFFFFFFFFFFFFFFFFFFFFFF:
@FS10000125:27:BPA73017-1634:1:1101:11730:1380 2:N:0:2
CTCTGTTTGAGCGTACTCGACGAAGTTTGGCGGGGGGGGGGGAGATCG
+
FF:F,,FFFFFFFFFFFFFFFFFFFFF,,F,FFFFFFFFFFF:,F:,F
@FS10000125:27:BPA73017-1634:1:1101:12780:1380 2:N:0:2
TCTATTTTGAGCGTACTCGACGAAGTTACAAAGGGGGGGGGGGGGGGA
+
FFFFFFFFFFFFFFFFFFFFFFFFFFFFFFFFFFFFFFFFFFFFFF:F
@FS10000125:27:BPA73017-1634:1:1101:14810:1380 2:N:0:2
ACCATATTGAGCGTACTCGACGAAGTTTAGGGGGGGGGGGGGGGGAAA
+
FFFFFFFFFFFFFFFFFFFFFFFFFFFFFFFFFFFFFFFFFFFF,FF,
@FS10000125:27:BPA73017-1634:1:1101:15180:1380 2:N:0:2
ACAGACTTGAGCGTACTCGACGAAGTTGCTGGGGGGGGGGGGGGGAGA
+
FFF,:FFFFFFFFFFFFFFFFFFFFFF,FF,,FFFFFFFFFFFF:F,,
@FS10000125:27:BPA73017-1634:1:1101:15800:1380 2:N:0:2
TTGTATTTGAGCGTACTCGACGAAGTTGCAAGGGGGGGGGGGGGGGGA
+
F,FFFFFFFFFFFFFFFFFFFFFFFFFFFFFFFFFFFFFFFFFFFF,F
@FS10000125:27:BPA73017-1634:1:1101:1500:1390 2:N:0:2
TCTATTTTGAGCGTACTCGACGAAGTTGTAAGGGGGGGGGGGGGGGAA
+
FFFF:FFFFFFFFFFFFFFFFFFFFFFFFFFFFFFFFFFFFFFFFFFF
@FS10000125:27:BPA73017-1634:1:1101:2250:1390 2:N:0:2
ACGGAATTGAGCGTACTCGACGAAGTTCTTTGGGGGGGGGGGGGGGGG
+
FFFFFFFFFFFFFFFFFFFFFFFFFFFFFFFFFFFFFFFFFFFF:F:F
@FS10000125:27:BPA73017-1634:1:1101:2330:1390 2:N:0:2
ATGAGATTGAGCGTACTCGACGAAGTTAAAAGGGGGGGGGGGGGGGGA
+
F,FFFFFFFFFFFFFFFFFFFFFFFFFFFFFFFFFFFFFFFFFFFF,F
@FS10000125:27:BPA73017-1634:1:1101:2410:1390 2:N:0:2
TTCAGTTTGAGCGTACTCGACGAAGTTCAGTGGGGGGGGGGGGGGGAA
+
FFFFFFFFFFFFFFFFFFFFFFFFFFFFFFFFFFFFFFFFFFFFF:FF
@FS10000125:27:BPA73017-1634:1:1101:2870:1390 2:N:0:2
TTAACTTTGAGCGTACTCGACGAAGTTCGACGGGGGGGGGGGGGGGAA
+
F:FFFFFFFFFFFFFFFFFFFFFFFFFFFFFFFFFFFFFFFFFF:FFF
@FS10000125:27:BPA73017-1634:1:1101:2910:1390 2:N:0:2
CACGAATTGAGCGTACTCGACGAAGTTTAAAAGGGGGGGGGGGGGGGA
+
FFFFFFFFFFFFFFFFFFFFFFFFFFFFFFFFFFFFFFFFFFFFFF:F
@FS10000125:27:BPA73017-1634:1:1101:4580:1390 2:N:0:2
CCCACCTTGAGCGTACTCGACGAAGTTCGGCGGGGGGGGGGGGGGGGG
+
FFF:FF:,,FFFFFFF:FFFF,F::F,F,FF,:F:F,FF:,F,,:,,F
@FS10000125:27:BPA73017-1634:1:1101:4910:1390 2:N:0:2
TACAGCTTGAGCGTACTCGACGAAGTTCTACGGGGGGGGGGGGGGGAA
+
,,FFFFFFFFFFFFFFFFFFFFFFFFFFFFFFFFFFFFFFFFFFFFFF
@FS10000125:27:BPA73017-1634:1:1101:5040:1390 2:N:0:2
ACAATCTTGAGCGTACTCGACGAAGTTGGCCGGGGGGGGGGGGGGGAA
+
FFF:FFFFFFFFFFFFFFFFFFFFFFFFFFFFFFFFFFFFFFFFF,FF
@FS10000125:27:BPA73017-1634:1:1101:6570:1390 2:N:0:2
TGATATTTGAGCGTACTCGACGAAGTTCCAGGGGGGGGGGGGGGGGGA
+
F,F:FFFFFFFFFFFFFFFFFFFFFFFFFFFFFFFFFFFFFFFFF:F,
@FS10000125:27:BPA73017-1634:1:1101:6940:1390 2:N:0:2
ATTCTTTTGAGCGTACTCGACGAAGTTCCAAAGGGGGGGGGGGGGGGA
+
F,FFFFFFFFFFFFFFFFFFFFFFFFFFFFFFFFFFFFFFFFFFF,FF
@FS10000125:27:BPA73017-1634:1:1101:7600:1390 2:N:0:2
ATTCCATTGAGCGTACTCGACGAAGTTCAAAGGGGGGGGGGGGGGGGG
+
FFFFFFFFFFFFFFFFFFFFFFFFFFFFFFFFFFFFFFFFFFFFFFFF
@FS10000125:27:BPA73017-1634:1:1101:8650:1390 2:N:0:2
CTTGATTTGAGCGTACTCGACGAAGTTTGGTGGGGGGGGGGGGGGGGG
+
FFF,F:FFFFFFFFFFFFFFFFFFFFF,FF,,::FFFF:FF:FF,F,F
@FS10000125:27:BPA73017-1634:1:1101:9180:1390 2:N:0:2
TTGAGCTTGAGCGTACTCGACGAAGTTAAGTGGGGGGGGGGGGGGAAA
+
FFFFFFFFFFFFFFFFFFFFFFFFFFFFFFFFFFFFFFFFFFFFF,:F
@FS10000125:27:BPA73017-1634:1:1101:9300:1390 2:N:0:2
TAAAGGTTGAGCGTACTCGACGAAGGGGGGGGGGGGGGGGAATTCGGA
+
,,FFFFFFFFFFFFFFFFFFFFFFFFFFFFFFFFFFFFF::F,:,,,:
@FS10000125:27:BPA73017-1634:1:1101:9570:1390 2:N:0:2
TTTCACTTGAGCGTACTCGACGAAGTTCCACGGGGGGGGGGGGGGGGA
+
F,FFFFFFFFFFFFFFFFFFFFFFFFFFFFFFFFFFFFFFFFFFFF:F
@FS10000125:27:BPA73017-1634:1:1101:9870:1390 2:N:0:2
TTCGTCTTGAGCGTACTCGACGAAGTTTTACGGGGGGGGGGGGGGAAA
+
F,:F,,FFFFFFFFFFFFFFFFFFFFF,,F:FFFFFFFFFFFFFF:F:
@FS10000125:27:BPA73017-1634:1:1101:10930:1390 2:N:0:2
TTCCCCTTGAGCGTACTCGACGAAGTTTGCCGGGGGGGGGGGGGGGGA
+
FFFFFFFFFFFFFFFFFFFFFFFFFFFFFFFFFFFFFFFFFFFF:F,F
@FS10000125:27:BPA73017-1634:1:1101:11230:1390 2:N:0:2
TTTTAATTGAGCGTACTCGACGAAGTTGTGCGGGGGAGGGGGGGGGGG
+
F,FFFFFFFFFFFFFFFFFFFFFFFFFFFFFFFFFFFFFFFFFF::,F
@FS10000125:27:BPA73017-1634:1:1101:12910:1390 2:N:0:2
CATCTTTTGAGCGTACTCGACGAAGTTATGTGGGGGGGGGGGGGGGAA
+
FFFFFFFFFFFFFFFFFFFFFFFFFFFFFFFFFFFFFFFFFFFFF,FF
@FS10000125:27:BPA73017-1634:1:1101:13670:1390 2:N:0:2
TAATCTTTGAGCGTACTCGACGAAGTTTCATGGGGGGGGGGGGGGGGA
+
FFFFFFFFFFFFFFFFFFFFFFFFFFFFFFFFFFFFFFFFFFFF:F:,
@FS10000125:27:BPA73017-1634:1:1101:14050:1390 2:N:0:2
TTTCGCTTGAGCGTACTCGACGAAGTTGACAGGGGGGGGGGGGGGGAA
+
FFFFFFFFFFFFFFFFFFFFFFFFFFFFFFFFFFFFFFFFFFFFFF:F
@FS10000125:27:BPA73017-1634:1:1101:14310:1390 2:N:0:2
TTATGTTTGAGCGTACTCGACGAAGTTCAAGGGGGGGGGGGGGGGGAA
+
FFFFFFFFFFFFFFFFFFFFFFFFFFFFFFFFFFFFFFFFFFFF:,,F
@FS10000125:27:BPA73017-1634:1:1101:14950:1390 2:N:0:2
CATTTTTTGAGCGTACTCGACGAAGTTTTAAGGGGGGGGGGGGGGGGG
+
FFFFFFFFF,::FF::F:F:FFFFFFFFFFFFF:F:FFFFF:F:,,,,
@FS10000125:27:BPA73017-1634:1:1101:15760:1390 2:N:0:2
TTTTTCTTGAGCGTACTCGACGAAGTTATCTGGGGGGGGGGGGGGGGG
+
FFF:FFFFFFFFFFFFFFFFFFFFFFFFFFFFFFFFFFFFFFFFFFF:
@FS10000125:27:BPA73017-1634:1:1101:2500:1400 2:N:0:2
GCGCAGTTGAGCGTACTCGACGAAGTTACACGGGGGGGGGGGGGGGAA
+
FFFFFFFFFFFFFFFFFFFFFFFFFFFFFFFFFFFFFFFFFFFFFFFF
@FS10000125:27:BPA73017-1634:1:1101:2530:1400 2:N:0:2
ACGGTATTGAGCGTACTCGACGAAGTTGTATGGGGGGGGGGGGGGGAA
+
FFFFFFFFFFFFFFFFFFFFFFFFFFFFFFFFFFFFFFFFFFFFF:,F
@FS10000125:27:BPA73017-1634:1:1101:3420:1400 2:N:0:2
CCGCTTTTGAGCGTACTCGACGAAGTTAACAGGGGGGGGGGGGGGGGA
+
FFFFFFFFFFFFFFFFFFFFFFFFFFFFFFFFFFFFFFFFFFFFF::F
@FS10000125:27:BPA73017-1634:1:1101:4180:1400 2:N:0:2
AGGCAGTTGAGCGTACTCGACGAAGTTCGTAGGGGGGGGGGGGGGGGG
+
:FFFFFFFFFFFFFFFFFFFFFFFFFFFFFFFFFFFFFFFFFFFFFF,
@FS10000125:27:BPA73017-1634:1:1101:4190:1400 2:N:0:2
CCATCCTTGAGCGTACTCGACGAAGTTAGCGGGGGGGGGGGGGGGGAA
+
FFFF:FFFFFFFFFFFFFFFFFFFFFFFFFFFFFFFFFFFFFFFF:FF
@FS10000125:27:BPA73017-1634:1:1101:8140:1400 2:N:0:2
TTGGCATTGAGCGTACTCGACGAAGTTGGGCGGGGGGGGGGGGGGGGA
+
,FFFFFFFFFFFFFFFFFFFFFFFFFFFFFFFFFFFFFFFFFFFFFF,
@FS10000125:27:BPA73017-1634:1:1101:8220:1400 2:N:0:2
TCTGTATTGAGCGTACTCGACGAAGTTCCAGGGGGGGGGGGGGGGAAA
+
FFFFFFFFFFFFFFFFFFFFFFFFFFFFFFFFFFFFFFFFFFFFFF,F
@FS10000125:27:BPA73017-1634:1:1101:9430:1400 2:N:0:2
CCTGTTTTGAGCGTACTCGACGAAGTTTTTGGGGGGGGGGGGGGGAAA
+
FFFFFFFFFFFFFFFFFFFFFFFFFFFFFFFFFFFFFFFFFFFFFFFF
@FS10000125:27:BPA73017-1634:1:1101:10490:1400 2:N:0:2
CAGCTCTTGAGCGTACTCGACGAAGTTTTTGGGGGGGGGGGGGGGGAA
+
FFFF:FFFFFFFFFFFFFFFFFFFFFFFFFFFFFFFFFFFFFFFFFFF
@FS10000125:27:BPA73017-1634:1:1101:11720:1400 2:N:0:2
TATCAGTTGAGCGTACTCGACGAAGTTTGTAGGGGGGGGGGGGGGGAA
+
FFFFFFFFFFFFFFFFFFFFFFFFFFFFFFFFFFFFFFFFFFFFFFFF
@FS10000125:27:BPA73017-1634:1:1101:11930:1400 2:N:0:2
CATCCATTGAGCGTACTCGACGAAGTTGAAGGGGGGGGGGGGGGGGAA
+
FFFFFFFFFFFFFFFFFFFFFFFFFFFFFFFFFFFFFFFFFFFFF,FF
@FS10000125:27:BPA73017-1634:1:1101:12520:1400 2:N:0:2
CTCATTTTGAGCGTACTCGACGAAAGGGGGGGGGGGGGGGGAAATCGA
+
F,FFFFFFFFFFFFFFFFFFFFFFFFFFFFFFFFFFFFFFFFF,F:,,
@FS10000125:27:BPA73017-1634:1:1101:12860:1400 2:N:0:2
TCATGTTTGAGCGTACTCGACGAAGTTGGCCGGGGGGGGGGGGGGAAA
+
FFFFFFFFFFFFFFFFFFFFFFFFFFFFFFFFFFFFFFFFFFFFF:F:
@FS10000125:27:BPA73017-1634:1:1101:14280:1400 2:N:0:2
CTGGATTTGAGCGTACTCGACGAAGTTAGTGGGGGGGGGGGGGGGGAA
+
F,,,,FFFFFFFFFFFFFFFFFFFFFF,:,F,FFFFFFFFFFFFF,FF
@FS10000125:27:BPA73017-1634:1:1101:15820:1400 2:N:0:2
TATATTTTGAGCGTACTCGACGAAGTTGCTGGGGGGGGGGGGGGGAAT
+
,:FFFFFFFFFFFFFFFFFFFFFFFFFFFFFFFFFFFFFFFFFF,F:,
@FS10000125:27:BPA73017-1634:1:1101:16250:1400 2:N:0:2
ATTATGTTGAGCGTACTCGACGAAGTTAGCCGGGGGGGGGGGGGGGAA
+
F,FFFFFFFFFFFFFFFFFFFFFFFFFFFFFFFFFFFFFFFFFF:,::
@FS10000125:27:BPA73017-1634:1:1101:1630:1410 2:N:0:2
TCAGGTTTGAGCGTACTCGACGAAGTTAAAAGGGGGGGGGGGGGGGGG
+
FFFFFFFFFFFFFFFFFFFFFFFFFFFFFFFFFFFFFFFFFFFFFF:,
@FS10000125:27:BPA73017-1634:1:1101:2240:1410 2:N:0:2
ACGGAATTGAGCGTACTCGACGAAGTTCTTTGGGGGGGGGGGGGGGGG
+
:F,:FFFFFFFFFFFFFFFFFFFFFFFFFFFFFFFFFFFFFFFFFF,F
@FS10000125:27:BPA73017-1634:1:1101:3330:1410 2:N:0:2
TAACGGTTGAGCGTACTCTACGAAGTTGTGCGGGGGGGGGGGGGGGGA
+
FFFFFFFFFFFFFFFFFFFFFFFFFFFFFFFFFFFFFFFFFFFFFFFF
@FS10000125:27:BPA73017-1634:1:1101:6240:1410 2:N:0:2
TACTTTTTGAGCGTACTCGACGAAGTTCTCAGGGGGGGGGGGGGGGGA
+
FFFFFFFFFFFFFFFFFFFFFFFFFFFFFFFFFFFFFFFFFFFFFF,F
@FS10000125:27:BPA73017-1634:1:1101:7380:1410 2:N:0:2
AAAACTTTGAGCGTACTCGACGAAAGGGGGGGGGGGGGGGGAATTCGA
+
FFFFFFFFFFFFFFFFFFFFFFFFFFFFFFFFFFFFFFFF,F::,,,F
@FS10000125:27:BPA73017-1634:1:1101:8060:1410 2:N:0:2
TGAGTTTTGAGCGTACTCGACGAAGTTAGGCGGGGGGGGGGGGGGGGA
+
FFFFFFFFFFFFFFFFFFFFFFFFFFFFFFFFFFFFFFFFFFFFFF::
@FS10000125:27:BPA73017-1634:1:1101:8310:1410 2:N:0:2
CTAGTTTTGAGCGTACTCGACGAAGTTTCCAGGGGGGGGGGGGGGGAA
+
F,FFFFFFFFFFFFFFFFFFFFFFFFFFFFFFFFFFFFFFFFFF:::F
@FS10000125:27:BPA73017-1634:1:1101:8940:1410 2:N:0:2
TCCCTCTTGAGCGTACTCGACGAAGTTGCACGGGGGGGGGGGGGGGAA
+
,FFF:F:F,F,F,F,,:,,::,FF,FF,F,F,FFFFFFFFFFFFF,:F
@FS10000125:27:BPA73017-1634:1:1101:12750:1410 2:N:0:2
TTTATGTTGAGCGTACTCGACGAAGTTCTTTGGGGGGGGGGGGGGGAA
+
FFFFFFFFFFFFFFFFFFFFFFFFFFFFFF:,FFFFFFFFFFFFF::F
@FS10000125:27:BPA73017-1634:1:1101:13680:1410 2:N:0:2
ACCTATTTGAGCGACTCGACGAAGTTCCTTGGGGGGGGGGGGGGGGGA
+
FFFFFFFFFFFFFFFFFFFFFFFFFFFFFFFFFFFFFFFFFFFFFFF:
@FS10000125:27:BPA73017-1634:1:1101:14470:1410 2:N:0:2
ATTTTGGTTGAGCGTACTCGACGAAGGGGGGGGGGGGGGGAAGTTGGA
+
FFFFFFFFFFFFFFFFFFFFFFFFFFFFFFFFFFFFFFFF,:,F,,,F
@FS10000125:27:BPA73017-1634:1:1101:14720:1410 2:N:0:2
CCGTATTTGAGCGTACTCGACGAAGTTTCGAGGGGGGGGGGGGGGGGA
+
,,,,FFFFFFFFFFFFFFFFFFFFFFFFF:FFFFFFFFFFF:F::F,F
@FS10000125:27:BPA73017-1634:1:1101:15090:1410 2:N:0:2
CCTCTTTTGAGCGTACTCGACGAAGTTGGTTGGGGGGGGGGGGGGGGA
+
FFFFFFFFFFFFFFFFFFFFFFFFFFFFFFFFFFFFFFFFFFFFFFF,
@FS10000125:27:BPA73017-1634:1:1101:15660:1410 2:N:0:2
ATTGAATTGAGCGTACTCGACGAAGGGGGGGGGGGGGGGGGAAATTCG
+
,:FFFFFFFFFFFFFFFFFFFFFFFFFFFFFFFFFFFFFFF,:F,,,F
@FS10000125:27:BPA73017-1634:1:1101:16320:1410 2:N:0:2
CATTGGTTGAGCGTACTCGACGAAGTTCACGGGGGGGGGGGGGGGGGA
+
F:::::FFFFFFFFFFFFFFFFFFFFFFFF:FFFFFFFFFFFFF,F,F
@FS10000125:27:BPA73017-1634:1:1101:1090:1420 2:N:0:2
TTTTTCTTGAGCGTACTCGACGAAGTTTATTGGGGGGGGGGGGGGGGG
+
FFFFFFFFFFFFFFFFFFFFFFFFFFFFFFFFFFFFFFFFFFFFFFFF
@FS10000125:27:BPA73017-1634:1:1101:2130:1420 2:N:0:2
AATTGATTGAGCGTACTCGACGAAGTTGTAGGGGGGGGGGGGGGGGGG
+
,FF,FF,F:F:F:F:FFF:FFFFF:FFFFFFF:F:F:FFFFF,,FF,F
@FS10000125:27:BPA73017-1634:1:1101:2360:1420 2:N:0:2
TGGGTTTTGAGCGTACTCGACGAAGTTTCTCGGGGGGGGGGGGGGGGA
+
F:FFFFFFFFFFFFFFFFFFFFFFFFFFFFFFFFFFFFFFFFFFFFFF
@FS10000125:27:BPA73017-1634:1:1101:2480:1420 2:N:0:2
ATTGGATTGAGCGTACTCGACGAAGGGGGGGGGGGGGGGGAAATCGGA
+
FFFFFFFFFFFFFFFFFFFFFFFFFFFFFFFFFFFFFFFF::FF,,,:
@FS10000125:27:BPA73017-1634:1:1101:2650:1420 2:N:0:2
CTACTGTTGAGCGTACTCGACGAAGTTTGGGGGGGGGGGGGGGAAATC
+
FFFFFFFFFFFFFFFFFFFFFFFFFFFFFFFFFFFFFFFFFF::,,F:
@FS10000125:27:BPA73017-1634:1:1101:2770:1420 2:N:0:2
ATATTATTGAGCGTACTCGACGAAGTTCGTCAGGGGGGGGGGGGGGGA
+
:,FFFFFFFFFFFFFFFFFFFFFFFFFFFFFFFFFFFFFFFFFFFFF,
@FS10000125:27:BPA73017-1634:1:1101:4630:1420 2:N:0:2
TTATAGTTGAGCGTACTCGACGAAGTTGCTAGGGGGGGGGGGGGGGAA
+
FFF,FFFFFFFFFFFFFFFFFFFFFFFFFFFFFFFFFFFFFFFFFFFF
@FS10000125:27:BPA73017-1634:1:1101:6360:1420 2:N:0:2
ATCGTTTTGAGCGTACTCGACGAAGTTAAGGGGGGGGGGGGGGGGAGA
+
F:FFFFFFFFFFFFFFFFFFFFFFFFFFFFFFFFFFFFFFFF,F,,,,
@FS10000125:27:BPA73017-1634:1:1101:7380:1420 2:N:0:2
CACATATTGAGCGTACTCGACGAAGTTGCTAGGGGGGGGGGGGGGGAA
+
FFFF:FFFFFFFFFFFFFFFFFFFFFFFFFFFFFFFFFFFFFFFFF:,
@FS10000125:27:BPA73017-1634:1:1101:7590:1420 2:N:0:2
TAACCTTTGAGCGTACTCGACGAAGTTCTAAGGGGGGGGGGGGGGGGG
+
::FFFFFFFFFFFFFFFFFFFFFFFFFFFFFFFFFFFFFFFF::,F,:
@FS10000125:27:BPA73017-1634:1:1101:7610:1420 2:N:0:2
ATTGATTTGAGCGTACTCGACGAAGTTGGGCGGGGGGGGGGGGGGGAA
+
:,FFFFFFFFFFFFFFFFFFFFFFFFFFFFFFFFFFFFFFFFFFF:FF
@FS10000125:27:BPA73017-1634:1:1101:8520:1420 2:N:0:2
TTTGGATTGAGCGTACTCGACGAAGTTGGAAGGGGGGGGGGGGGGGGG
+
,FFFFFFFFFFFFFFFFFFFFFFFFFFFFFFFFFFFFFFFFFFFFFF:
@FS10000125:27:BPA73017-1634:1:1101:8700:1420 2:N:0:2
ATAACATTGAGCGTACTCGACGAAGTTGCCTGGGGGGGGGGGGGGGAA
+
F:FFFFFFFFFFFFFFFFFFFFFFFFFFFFFFFFFFFFFFFFFFFFFF
@FS10000125:27:BPA73017-1634:1:1101:9190:1420 2:N:0:2
ATACGATTGAGCGTACTCGACGAAGTTGCGTGGGGGGGGGGGGGGAAA
+
,,FFFFFFFFFFFFFFFFFFFFFFFFFFFFFFFFFFFFFFFFFF::F:
@FS10000125:27:BPA73017-1634:1:1101:9900:1420 2:N:0:2
GGAGTGTTGAGCGTACTCGACGAAGTTCATAGGGGGGGGGGGGGGGAA
+
::FFFFFFFFFFFFFFFFFFFFFFFFFFFFFFFFFFFFFFFFFFF:FF
@FS10000125:27:BPA73017-1634:1:1101:9960:1420 2:N:0:2
ATACGTTTTGAGCGTACTCGACGAAGTTGGGGGGGGGGGGGGGAAGTC
+
FFFFFFFFFFFFFFFFFFFFFFFFFFFFFFFFFFFFFFFFFF,FF,:,
@FS10000125:27:BPA73017-1634:1:1101:11830:1420 2:N:0:2
TAGAGGTTGAGCGTACTCGACGAAGGGGGGGGGGGGGGGAAATCGGAA
+
FFFFFFFFFFFFFFFFFFFFFFFFFFFFFFFFFFFFFFF,,,F,,,F:
@FS10000125:27:BPA73017-1634:1:1101:12490:1420 2:N:0:2
CATTCCTTGAGCGTACTCGACGAAGTTCAGTGGGGGGGGGGGGGGGGA
+
FFFFFFFFFFFFFFFFFFFFFFFFFFFF:FFFFFFFFFFFFFFFFFFF
@FS10000125:27:BPA73017-1634:1:1101:12680:1420 2:N:0:2
TTGCGTTTGAGCGTACTCGACGAAGTTCCAGGGGGGGGGGGGGGGGAA
+
FFFFFFFFFFFFFFFFFFFFFFFFFFFFFFFFFFFFFFFFFFFFFFFF
@FS10000125:27:BPA73017-1634:1:1101:12830:1420 2:N:0:2
TTGAACTTGAGCGTACTCGACGAAGTTGGCGGGGGGGGGGGGGGGGGA
+
FF:FFFFFFFFFFFFFFFFFFFFFFFFFFF:FFFFFFFFFFFFFFFF,
@FS10000125:27:BPA73017-1634:1:1101:13010:1420 2:N:0:2
CCTCACTTGAGCGTACTCGACGAAGTTGCCGGGGGGGGGGGGGGGGAA
+
FFFFFFFFFFFFFFFFFFFFFFFFFFFFFFFFFFFFFFFFFFFFFFFF
@FS10000125:27:BPA73017-1634:1:1101:15090:1420 2:N:0:2
TCCAGATTGAGCGTACTCGACGAAGTTCAGAGGGGGGGGGGGGGGGGA
+
,FFFFFFFFFFFFFFFFFFFFFFFFFFFFFFFFFFFFFFFFFFFFFFF
@FS10000125:27:BPA73017-1634:1:1101:1540:1430 2:N:0:2
TTTTCTTTGAGCGTACTCGACGAAGTTGGGGGGGGGGGGGGGAGATCG
+
F,:FFFFFFFFFFFFFFFFFFFFFFFFFF:FFFFFFFFFFFFF,:F:F
@FS10000125:27:BPA73017-1634:1:1101:2680:1430 2:N:0:2
ATAATCTTGAGCGTACTCGACGAAGTTTGGCGGGGGGGGGGGGGGGGA
+
FFFFFFFFFFFFFFFFFFFFFFFFFFFFFFFFFFFFFFFFFFFFFFFF
@FS10000125:27:BPA73017-1634:1:1101:3500:1430 2:N:0:2
TCGTTTTGAGCGTACTCGACGAGGTTGGCTGGGGGGGGGGGGGGAGAT
+
FFFFFFFFFFFFFFFFFFFFFFFFFFFFFFFFFFFFFFFFFFFF:,FF
@FS10000125:27:BPA73017-1634:1:1101:4890:1430 2:N:0:2
CAGGATTTGAGCGTACTCGACGAAGTTGCAGGGGGGGGAGGGGGGGGG
+
FFFFF:FFFFFFFFFFFFFFFFFFFFFFFFFFFFFFFFFFFFFFFFF:
@FS10000125:27:BPA73017-1634:1:1101:5550:1430 2:N:0:2
TCTCACTTGAGCGTACTCGACGAAGTTGCACGGGGGGGGGGGGGGGAA
+
,FFFFFFFFFFFFFFFFFFFFFFFFFFFFFFFFFFFFFFFFFFFF,FF
@FS10000125:27:BPA73017-1634:1:1101:6670:1430 2:N:0:2
ACTGCATTGAGCGTACTCGACGAAGTTTAGTGGGGGGGGGGGGGGGGG
+
FFFFFFFFFFFFFFFFFFFFFFFFFFFFFFFFFFFFFFFFFFFFF,,F
@FS10000125:27:BPA73017-1634:1:1101:8520:1430 2:N:0:2
ATCGTATTGAGCGTACTCGACGAAGTTGTTAGGGGGGGGGGGGGGGGG
+
FFFFFFFFFFFFFFFFFFFFFFFFFFFFFFFFFFFFFFFFFFFFF,FF
@FS10000125:27:BPA73017-1634:1:1101:8790:1430 2:N:0:2
CAAAGATTGAGCGTACTCGACGAAGTTCCAAGGGGGGGGGGGGGGGGG
+
FFF,,FFFFFFFFFFFFFFFF,FFFFFFFF,FFFFFFFFFFFF::,,F
@FS10000125:27:BPA73017-1634:1:1101:8950:1430 2:N:0:2
CATCTCTTGAGCGTACTCGACGAAATTACACGGGGGGGGGGGGGGGAA
+
F:::,,FFFFFFFFFFFFFFFFFF,FF,:F,,FFFFFFFFFFF::,,,
@FS10000125:27:BPA73017-1634:1:1101:9820:1430 2:N:0:2
TTTTCATTGAGCGTACTCGACGAAGTTCAGAGGGGGGGGGGGGGGGGA
+
,,FFFFFFFFFFFFFFFFFFFFFFFFFFFFFFFFFFFFFFFFFFFFF,
@FS10000125:27:BPA73017-1634:1:1101:10010:1430 2:N:0:2
CTTATATTGAGCGTACTCGACGAAGTTTGGCGGGGGGGGGGGGGGGAA
+
F,FFFFFFFFFFFFFFFFFFFFFFFFFFFFFFFFFFFFFFFFFFF,FF
@FS10000125:27:BPA73017-1634:1:1101:10910:1430 2:N:0:2
AATGCTTTGAGCGTACTCGACGAAGTTCAGAGGGGGGGGGGGGGGGAA
+
FFFFFFFFFFFFFFFFFFFFFFFFFFFFFFFFFFFFFFFFFFFF:,FF
@FS10000125:27:BPA73017-1634:1:1101:11620:1430 2:N:0:2
CATACATTGAGCGTACTCGACGAAGTTCAGCGGGGGGGGGGGGGGGGA
+
F::FFFFFFFFFFFFFFFFFFFFFFFFFFFFFFFFFFFFFFFFFFFF,
@FS10000125:27:BPA73017-1634:1:1101:12400:1430 2:N:0:2
TTCGCATTGAGCGTACTCGACGAAGTTAGGGGGGGGGGGGGGGAATTC
+
F,FFFFFFFFFFFFFFFFFFFFFFFFFFFFFFFFFFFFFFF:,F,,::
@FS10000125:27:BPA73017-1634:1:1101:14890:1430 2:N:0:2
ATTGGCTTGAGCGTACTCGACGAAGTTGACAGGGGGGGGGGGGGGGGA
+
,,,,FFFFFFFFFFFFFFFFFFFFFFF,FFFFFFFFFFFFFFFFF,:F
@FS10000125:27:BPA73017-1634:1:1101:15370:1430 2:N:0:2
TCCCGGTTGAGCGTACTCGACGAAGTTTGGTGGGGGGGGGGGGGGGAA
+
:FFF:FFFFFFFFFFFFFFFFFFFFFFFFFFFFFFFFFFFFFFFF,FF
@FS10000125:27:BPA73017-1634:1:1101:15550:1430 2:N:0:2
TTTAGCTTGAGCGTACTCGACGAAGTTCCCGGGGGGGGGGGGGGGGGA
+
FFFFFFFFFFFFFFFFFFFFFFFFFFFF:F:FFFFFFFFFFFFFF,:F
@FS10000125:27:BPA73017-1634:1:1101:15930:1430 2:N:0:2
TTGTTATTGAGCGTACTCGACGAAGTTGTTGGGGGGGGGGGGGGGGGA
+
,FFFFFFFFFFFFFFFFFFFFFFFFFFFFFFFFFFFFFFFFFF::,::
@FS10000125:27:BPA73017-1634:1:1101:1390:1440 2:N:0:2
TTGAACTTGAGCGTACTCGACGAAGTTACCGGGGGGGGGGGGGGGAAA
+
,FFFFFFFFFFFFFFFFFFFFFFFFFFFFFFFFFFFFFFFFFFF,,,,
@FS10000125:27:BPA73017-1634:1:1101:2420:1440 2:N:0:2
CTCAAATTGAGCGTACTCGACGAAGTTAAGCGGGGGGGGGGGGGGGAA
+
F,FFFFFFFFFFFFFFFFFFFFFFFFFFFFFFFFFFFFFFFFFFF,FF
@FS10000125:27:BPA73017-1634:1:1101:2880:1440 2:N:0:2
CATCAATTGAGCGTACTCGACGAAGTTTCATGGGGGGGGGGGGGGGAA
+
FFFFFFFFFFFFFFFFFFFFFFFFFFFFFFFFFFFFFFFFFFFFF,FF
@FS10000125:27:BPA73017-1634:1:1101:3020:1440 2:N:0:2
TCGAGGTTGAGCGTACTCGACGAAGTTAAGGGGGGGGGGGGGGGAAAT
+
FFFFFFFFFFFFFFFFFFFFFFFFFFFFFFFFFFFFFFFFFFF:F::F
@FS10000125:27:BPA73017-1634:1:1101:3300:1440 2:N:0:2
ACTCTTTTGAGCGTACTCGACGAAGTTGTTCGGGGGGGGGGGGGGGAA
+
,F:FFFFFFFFFFFFFFFFFFFFFFFFF,,:FFFFFFFFFFFFFF::F
@FS10000125:27:BPA73017-1634:1:1101:3410:1440 2:N:0:2
TTTGGTTTGAGCGTACTCGACGAAGTTCGCTGGGGGGGGGGGGGGGAA
+
FF:FFFFFFFFFFFFFFFFFFFFFFFFFFFFFFFFFFFFFFFFFFF,:
@FS10000125:27:BPA73017-1634:1:1101:8390:1440 2:N:0:2
CCTCCATTGAGCGTACTCGACGAAGTTTAGCGGGGGGGGGGGGGGGGG
+
FFFFFFFFFFFFFFFFFFFFFFFFFFFFFFFFFFFFFFFFFFFF:,,F
@FS10000125:27:BPA73017-1634:1:1101:9370:1440 2:N:0:2
ATCCCCTTGAGCGTACTCGACGAAGTTCCTGGGGGGGGGGGGGGGGGA
+
,FFFFFFFFFFFFFFFFFFFFFFFFFFFFFFFFFFFFFFFFFFFFF:F
@FS10000125:27:BPA73017-1634:1:1101:9650:1440 2:N:0:2
TACAATTTGAGCGTACTCGACGAAGTTAGGGGGGGGGGGGGGGAAATT
+
FFFFFFFFFFFFFFFFFFFFFFFFFFFFFFFFFFFFFFFFFFF,FF,,
@FS10000125:27:BPA73017-1634:1:1101:9660:1440 2:N:0:2
TACAATTTGAGCGTACTCGACGAAGTTAGGGGGGGGGGGGGGAAATTC
+
FFFFFFFFFFFFFFFFFFFFFFFFFFFFFFFFFFFFFFFFFF:F,,,,
@FS10000125:27:BPA73017-1634:1:1101:9680:1440 2:N:0:2
ATTCTCTTGAGCGTACTCGACGAAGTTTAACGGGGGGGGGGGGGGGGA
+
FFFFFFFFFFFFFFFFFFFFFFFFFFFFFFFFFFFFFFFFFFFFFF,F
@FS10000125:27:BPA73017-1634:1:1101:9810:1440 2:N:0:2
AGCATTTTGAGCGTACTCGACGAAGTTGCCGGGGGGGGGGGGGGGAGA
+
:,FF:FFFFFFFFFFFFFFFFFFFFFFFFFFFFFFFFFFFFFFFFF,F
@FS10000125:27:BPA73017-1634:1:1101:10710:1440 2:N:0:2
TTGGCCTTGAGCGTACTCGACGAAGTTGCATGGGGGGGGGGGGGGGGA
+
F,FFFFFFFFFFFFFFFFFFFFFFFFFFFFFFFFFFFFFFFFFFF:,F
@FS10000125:27:BPA73017-1634:1:1101:10990:1440 2:N:0:2
TAGATATTGAGCGTACTCGACGAACTTTAATGGGGGGGGGGGGGGGGA
+
FFFFFFFFFFFFFFFFFFFFFFFFFFFFFFFFFFFFFFFFFFFFF:,,
@FS10000125:27:BPA73017-1634:1:1101:12210:1440 2:N:0:2
CAGTCATTGAGCGTACTCGACGAAGTTGTAGGGGGGGGGGGGGGGGAA
+
,,FF::FFFFFFFFFFFFFFFFFFFFF,,,FFFFFFFFFFFFFFF,FF
@FS10000125:27:BPA73017-1634:1:1101:12800:1440 2:N:0:2
TTTCAATTGAGCGTACTCGACGAAGTTCACGGGGGGGGGGGGGGGGGG
+
,,FFFFFFFFFFFFFFFFFFFFFFFFFFFFFFFFFFFFFFFFFFFFF:
@FS10000125:27:BPA73017-1634:1:1101:13050:1440 2:N:0:2
TTGTGGTTGAGCGTACTCGACGAAGTTCGCCGGGGGGGGGGGGGGGAA
+
,,F:FFFFFFFFFFFFFFFFFFFFFFFFFFFFFFFFFFFFFFFFFF,F
@FS10000125:27:BPA73017-1634:1:1101:13330:1440 2:N:0:2
TCTATATTGAGCGTACTCGACGAAGTTAACGGGGGGGGGGGGGGGAAA
+
FFFFFFFFFFFFFFFFFFFFFFFFFFFFFFFFFFFFFFFFFFFF,:F,
@FS10000125:27:BPA73017-1634:1:1101:13470:1440 2:N:0:2
CTAAAATTGAGCGTACTCGACGAAGTTTAGTGGGGGGGGGGGGGGGGA
+
F,FFFFFFFFFFFFFFFFFFFFFFFFFFFFFFFFFFFFFFFFFFFF:,
@FS10000125:27:BPA73017-1634:1:1101:14380:1440 2:N:0:2
TTCAGATTGAGCGTACTCGACGAAGTTCCAAGGGGGGGGGGGGGGGGA
+
FFFFFFFFFFFFFFFFFFFFFFFFFFFFFFFFFFFFFFFFFFFFFFFF
@FS10000125:27:BPA73017-1634:1:1101:14570:1440 2:N:0:2
TTTATTTTGAGCGTACTCGACGAAGTTGATAGGGGGGGGGGGGGGGAA
+
FFFFFFFFFFFFFFFFFFFFFFFFFFFFFFFFFFFFFFFFFFFFF:FF
@FS10000125:27:BPA73017-1634:1:1101:1180:1450 2:N:0:2
CTTGCTTTGAGCGTACTCGACGAAGTTGGTGGGGGGGGGGGGGGGGAA
+
FFFFFFFFFFFFFFFFFFFFFFFFFFFFFFFFFFFFFFFFFFFFF,FF
@FS10000125:27:BPA73017-1634:1:1101:1880:1450 2:N:0:2
AAATACTTGAGCGTACTCGACGAAGATACTAGGGGGGGGGGGGGGGGA
+
F:FFFFFFFFFFFFFFFFFFFFFFF,FFFFFFFFFFFFFFFFFFFFF,
@FS10000125:27:BPA73017-1634:1:1101:1940:1450 2:N:0:2
CTCGCGTTGAGCTACTCGACGAAGTTCACGGGGGGGGGGGGGGAGATC
+
FFFFFFFFFFFFFFFFFFFFFFFFFFFFFFFFFFFFFFFFFFF:,F,,
@FS10000125:27:BPA73017-1634:1:1101:2820:1450 2:N:0:2
TCCCACTTGAGCGTACTCGACGAAGGGGGGGGGGGGGGGAGATCGGAA
+
FFFFFFFFFFFFFFFFFFFFFFFFFFFFFFFFFFFFFFFF,::F,,F,
@FS10000125:27:BPA73017-1634:1:1101:2880:1450 2:N:0:2
TCGGAATTGAGCGTACTCGACGAAGTTAAGAGGGGGGGGGGGGGGGAA
+
FFF,F,FFFFFFFFFFFFFFFFFFFFFFF:,,FFFFFFFFFFFFFF,,
@FS10000125:27:BPA73017-1634:1:1101:3010:1450 2:N:0:2
GGTTAATTGAGCGTACTCGACGAAGTTGGGGGGGGGGGGGGGGGAGAT
+
::,FFFFFFFFFFFFFFFFFFFFFFFFFFFFFFFFFFFFFFFFF:,F:
@FS10000125:27:BPA73017-1634:1:1101:3130:1450 2:N:0:2
ATATATTTGAGCGTACTCGACGAAGTTTATAGGGGGGGGGGGGGGGAA
+
:F,FFFFFFFFFFFFFFFFFFFFFFFF:F,FFFFFFFFFFFFFFF,:F
@FS10000125:27:BPA73017-1634:1:1101:4830:1450 2:N:0:2
ATTTACTTGAGCGTACTCGACGAAAGGGGGGGGGGGGGGGAAATTCGA
+
FFFFFFFFFFFFFFFFFFFFFFFFFFFFFFFFFFFFFFFF,:,,,,,F
@FS10000125:27:BPA73017-1634:1:1101:6070:1450 2:N:0:2
TTAGATTTGAGCGTACTCGACGAAGTTGGTGGGGGGGGGGGGGGGAAA
+
FFFFFFFFFFFFFFFFFFFFFFFFFFFFFFFFFFFFFFFFFFFF,F:,
@FS10000125:27:BPA73017-1634:1:1101:7010:1450 2:N:0:2
ACAGTTTTGAGCGTACTCGACGAAGTTTTCAGGGGGGGGGGGGGGGAA
+
FFFFFFFFFFFFFFFFFFFFFFFFFFFFFFFFFFFFFFFFFFFFFFFF
@FS10000125:27:BPA73017-1634:1:1101:7210:1450 2:N:0:2
TTAATCTTGAGCGTACTCGACGAAGTTCAGCGGGGGGGGGGGGGGGGG
+
FFFFFFFFFFFFFFFFFFFFFFFFFFFFFFFFFFFFFFFFFFFFF:,F
@FS10000125:27:BPA73017-1634:1:1101:8210:1450 2:N:0:2
TGTATTTTGAGCGTACTCGACGAAGTTGGTGGGGGGGGGGGGGGGAAA
+
,FFFFFFFFFFFFFFFFFFFFFFFFFFFFFFFFFFFFFFFFFFFF,FF
@FS10000125:27:BPA73017-1634:1:1101:8480:1450 2:N:0:2
CTGTAATTGAGCGTACTCGACGAAGTTGGCAAGGGGGGGGGGGGGGGG
+
FFFFFFFFFFFFFFFFFFFFFFFFFFFFFFFFFFFFFFFFFFFFFFF:
@FS10000125:27:BPA73017-1634:1:1101:10440:1450 2:N:0:2
TAGACATTGAGCGTACTCGACGAAGTTTTTTTGGGGGGGGGGGGGGGG
+
F:::FFFFFFFFFFFFFFFFFFFFFFFF,,,,FFF:FFF:FFF:,F,:
@FS10000125:27:BPA73017-1634:1:1101:10880:1450 2:N:0:2
AGTAACTTGAGCGTACTCGACGAAGTTCTAAGGGGGGGGGGGGGGGAA
+
F:FFFFFFFFFFFFFFFFFFFFFFFFFFFFFFFFFFFFFFFFFFFFFF
@FS10000125:27:BPA73017-1634:1:1101:12030:1450 2:N:0:2
CTGCATTTGAGCGTACTCGACGAAGTTCGTTGGGGGGGGGGGGGGAAA
+
F,:FFFFFFFFFFFFFFFFFFFFFFFFFFFFFFFFFFFFFFFFFF,::
@FS10000125:27:BPA73017-1634:1:1101:12590:1450 2:N:0:2
ACAAATTTGAGCGTACTCGACGAAGTTCGGGGGGGGGGGGGGGGGAAA
+
FFFFFFFFFFFFFFFFFFFFFFFFFFFFFFFFFFFFFFFFFFFF,F,,
@FS10000125:27:BPA73017-1634:1:1101:13450:1450 2:N:0:2
TCGCCCTTGAGCGTACTCGACGAAGTTGCTTGGGGGGGGGGGGGGGAA
+
FF,F,FFFFFFFFFFFFFFFFFFFFFF,:FFFFFFFFFFFFFFFF,FF
@FS10000125:27:BPA73017-1634:1:1101:14880:1450 2:N:0:2
AATATATTGAGCGTACTCGACGAAGTTCGAAAGGGGGGGGGGGGGGGG
+
F:F,F,FFFFFFFFFFFFFFFFFFFFFF:F:FFFFFFFFFFFFFF:F:
@FS10000125:27:BPA73017-1634:1:1101:16480:1450 2:N:0:2
ATCTTGTTGAGCGTACTCGACGAAGTTCAGTGGGGGGGGGGGGGGGAA
+
F,FFFFFFFFFFFFFFFFFFFFFFFFFFFFFFFFFFFFFFFFFFF:FF
@FS10000125:27:BPA73017-1634:1:1101:2860:1460 2:N:0:2
CTCAGTTTGAGCGTACTCGACGAAGTTAGCGGGGGGGGGGGGGGGGGA
+
F:FFFFFFFFFFFFFFFFFFFFFFFFFFFFFFFFFFFFFFFFFFFFFF
@FS10000125:27:BPA73017-1634:1:1101:3230:1460 2:N:0:2
TCATGTTTGAGCGTACTCGACGAAGTTTTTTTGGGGGGGGGGGGGGGA
+
,FFF,FFFFFFFFFFFFFFFFFFFFFFFFFFFFFFFFFFFFFFF:,:,
@FS10000125:27:BPA73017-1634:1:1101:3250:1460 2:N:0:2
ACATTTTTGAGCGTACTCGACGAAGTTTCGGGGGGGGGGGGGGGGGAA
+
:FF::FFFFFFFFFFFFFFFFFFFFFF,FF:,FFFFFFFFFFFFFF,F
@FS10000125:27:BPA73017-1634:1:1101:4220:1460 2:N:0:2
TTCAATTTGAGCGTACTCGACGAAGTTGTAGGGGGGGGGGGGGGGAGA
+
FFFFFFFFFFFFFFFFFFFFFFFFFFFFFFFFFFFFFFFFFFFF:F,,
@FS10000125:27:BPA73017-1634:1:1101:4730:1460 2:N:0:2
AACTACTTGAGCGTACTCGACGAAGTTAGTGGGGGGGGGGGGGGGAAT
+
F:FFFFFFFFFFFFFFFFFFFFFFFFFFFFFFFFFFFFFFFFF,:F:,
@FS10000125:27:BPA73017-1634:1:1101:4820:1460 2:N:0:2
TTGTATTTGAGCGTACTCGACGAAGTTCTAAGGGGGGGGGGGGGGGAA
+
F,FFFFFFFFFFFFFFFFFFFFFFFFFFFFFFFFFFFFFFFFFFFFFF
@FS10000125:27:BPA73017-1634:1:1101:7160:1460 2:N:0:2
TACTAATTGAGCGTACTCGACGAGGTTGTGCGGGGGGGGGGGGGGGAA
+
FF:,,FFFFFFFFFFFFFFFFFF,FFF,,,FFFFFFFFFF,FFFFFF,
@FS10000125:27:BPA73017-1634:1:1101:7230:1460 2:N:0:2
CCACCCTTGAGCGTACTCGACGAAGTTATCAGGGGGGGGGGGGGGGAA
+
FFFFFFFFFFFFFFFFFFFFFFFFFFFFFFFFFFFFFFFFFFFFFF,F
@FS10000125:27:BPA73017-1634:1:1101:7510:1460 2:N:0:2
CCCCTCTTGAGCGTACTCGACGAAGTTGCCTGGGGGGGGGGGGGGGAA
+
FFFFFFFFFFFFFFFFFFFFFFFFFFFFFFFFFFFFFFFFFFFFFFFF
@FS10000125:27:BPA73017-1634:1:1101:8050:1460 2:N:0:2
TTAATATTTAGCGTACTCGACGAAGGGGGGGGGGGGGGGGGGAGGGGG
+
:FFFFFFFFFFFFFFFFFFFFFFFFFF:,FF:FFFFFFFF:,,,,,,:
@FS10000125:27:BPA73017-1634:1:1101:8460:1460 2:N:0:2
TGTAAATTGAGCGTACTCGACGAAGTTGTATGGGGGGGGGGGGGGGAA
+
,,:FFFFFFFFFFFFFFFFFFFFFFFFFFFFFFFFFFFFFFFFFFF,F
@FS10000125:27:BPA73017-1634:1:1101:9280:1460 2:N:0:2
ATCTTATTGAGCGTACTCGACGAAGTTGGGGGGGGGGGGGGGGAAATC
+
,FFFFFFFFFFFFFFFFFFFFFFFFFFFFFFFFFFFFFFFFFF,,:,,
@FS10000125:27:BPA73017-1634:1:1101:10200:1460 2:N:0:2
TTAGCGTTGAGCGTACTCGACGAAGTTACATGGGGGGGGGGGGGGGAA
+
FFFFFFFFFFFFFFFFFFFFFFFFFFFFFFFFFFFFFFFFFFFFF,F:
@FS10000125:27:BPA73017-1634:1:1101:10530:1460 2:N:0:2
CACCTATTGAGCGTACTCGACGAAATTTAGGGGGGGGGGGGGGGGAAA
+
F:FFFFFFFFFFFFFFFFFFFFFFFFFFFFFFFFFFFFFFFFFFFFFF
@FS10000125:27:BPA73017-1634:1:1101:11660:1460 2:N:0:2
TGACTATTGAGCGTACTCGACGAAGTTCCTAGGGGGGGGGGGGGGGAA
+
:,FFFFFFFFFFFFFFFFFFFFFFFFFFFFFFFFFFFFFFFFFFF,FF
@FS10000125:27:BPA73017-1634:1:1101:11830:1460 2:N:0:2
TCGGGTTTGAGCGTACTCGACGAAGTTCAGAGGGGGGGGGGGGGGAAA
+
FFFFFFFFFFFFFFFFFFFFFFFFFFFFFFFFFFFFFFFFFFFFFFFF
@FS10000125:27:BPA73017-1634:1:1101:12000:1460 2:N:0:2
GATTTCTTGAGCGTACTCGACGAAGTTTACTGGGGGGGGGGGGGGGAA
+
,,,F,,FFFFFFFFFFFFFFFFFFFFF,FFFFFFFFFFFFFFF::::F
@FS10000125:27:BPA73017-1634:1:1101:13560:1460 2:N:0:2
TTAGGTTTGAGCGTACTCGACGAAGTTATAAGGGGGGGGGGGGGGGAA
+
F,FFFFFFFFFFFFFFFFFFFFFFFFFFFFFFFFFFFFFFFFFFFFFF
@FS10000125:27:BPA73017-1634:1:1101:14350:1460 2:N:0:2
ATTTTATTGAGCGTACTCGACGAAGTTCTAGGGGGGGGGGGGGGGAAA
+
F,FFFFFFFFFFFFFFFFFFFFFFFFFFFFFFFFFFFFFFFFFF,:,,
@FS10000125:27:BPA73017-1634:1:1101:1460:1470 2:N:0:2
CAGCATTTGAGCGTACTCGACGAAGTTCGGGGGGGGGGGGGGGGAGAT
+
FFFFFFFFFFFFFFFFFFFFFFFFFFFFF:FFFFFFFFFFFFFFF,FF
@FS10000125:27:BPA73017-1634:1:1101:2430:1470 2:N:0:2
CCCCCATTGAGCGTACTCGACGAAGTTTGGGGGGGGGGGGGGGGAAAT
+
FFFFFFFFFFFFFFFFFFFFFFFFFFFFFFFFFFFFFFFFFFF,FF,F
@FS10000125:27:BPA73017-1634:1:1101:3210:1470 2:N:0:2
TTTCTCTTGAGCGTACTCGACGAAGTTCGATGGGGGGGGGGGGGGGAA
+
FFFFFFFFFFFFFFFFFFFFFFFFFFFFFFFFFFFFFFFFFFFFF,FF
@FS10000125:27:BPA73017-1634:1:1101:3570:1470 2:N:0:2
CTGGTTTTGAGCGTACTCGACGAAGTTAACAGGGGGGGGGGGGGGGAA
+
F,:FFFFFFFFFFFFFFFFFFFFFFFFFFFFFFFFFFFFFFFFFF,,F
@FS10000125:27:BPA73017-1634:1:1101:4320:1470 2:N:0:2
TTTGGATTGAGCGTACTCGACGAAGTTTTGCGGGGGGGGGGGGGGGGA
+
F,FFFFFFFFFFFFFFFFFFFFFFFFFFFFFFFFFFFFFFFFFFFF:,
@FS10000125:27:BPA73017-1634:1:1101:4460:1470 2:N:0:2
CTAAATTTGAGCGTACTCGACGAAGTTTGGCGGGGGGGGGGGGGGGAA
+
::FFFFFFFFFFFFFFFFFFFFFFFFF::FFFFFFFFFFFFFF:FF:F
@FS10000125:27:BPA73017-1634:1:1101:5780:1470 2:N:0:2
CCTTCCTTGAGCGTACTCGACGAAGTTGTCAGGGGGGGGGGGGGGGAA
+
FFFFFFFFFFFFFFFFFFFFFFFFFFFFFFFFFFFFFFFFFFFFF:FF
@FS10000125:27:BPA73017-1634:1:1101:6350:1470 2:N:0:2
CCCACCTTGAGCGTACTCGACGAAGTTGGCTGGGGGGGGGGGGGGAAA
+
FFFFFFFFFFFFFFFFFFFFFFFFFFFFFFFFFFFFFFFFFFF:FF,F
@FS10000125:27:BPA73017-1634:1:1101:7840:1470 2:N:0:2
CCTTGGTTGAGCGTACTCGACGAAGTTCTTGGGGGGGGGGGGGGGGGA
+
FFFFFFFFFFFFFFFFFFFFFFFFFFFFFFFFFFFFFFFFFFFFF,,,
@FS10000125:27:BPA73017-1634:1:1101:9680:1470 2:N:0:2
TTCGTTTTGAGCGTACTCGACGAAGTTTAGTGGGGGGGGGGGGGGGGA
+
FFFFFFFFFFFFFFFFFFFFFFFFFFFFFFFFFFFFFFFFFFFFFF:F
@FS10000125:27:BPA73017-1634:1:1101:12720:1470 2:N:0:2
GGCCAATTGAGCGTACTCGACGAAGTTCTTGGGGGGGGGGGGGGGGAA
+
:,FF,FFFFFFFFFFFFFFFFFFFFFFFFF:FFFFFFFFFFFFF,,,,
@FS10000125:27:BPA73017-1634:1:1101:12780:1470 2:N:0:2
AACCCATTGAGCGTACTCGACGAAGTTAGTCGGGGGGGGGGGGGGGAA
+
FFFFFFFFFFFFFFFFFFFFFFFFFFFFFFFF:FFFFFFFFFFFF:FF
@FS10000125:27:BPA73017-1634:1:1101:13300:1470 2:N:0:2
CTAACCTTGAGCGTACTCGACGAAGTTCCTTGGGGGGGGGGGGGGGAA
+
F,FFFFFFFFFFFFFFFFFFFFFFFFFFFFFFFFFFFFFFFFFFF,FF
@FS10000125:27:BPA73017-1634:1:1101:13430:1470 2:N:0:2
TCTATATTGAGCGTACTCGACGAAGTTAACAGGGGGGGGGGGGGGGGA
+
FFFFFFFFFFFFFFFFFFFFFFFFFFFFFFFFFFFFFFFFFFFFFFF,
@FS10000125:27:BPA73017-1634:1:1101:13750:1470 2:N:0:2
CTATTCTTGAGCGTACTCGACGAAGTTCAGTGGGGGGGGGGGGGGGGG
+
FFFFFFFFFFFFFFFFFFFFFFFFFFFFFFFFFFFFFFFFFFFFF,:F
@FS10000125:27:BPA73017-1634:1:1101:16450:1470 2:N:0:2
ACTTAATTGAGCGTACTCGACGAAGTTTCAAGGGGGGGGGGGGGGGAA
+
FFFFFFFFFFFFFFFFFFFFFFFFFFFFFFFFFFFFFFFFFFFFF,FF
@FS10000125:27:BPA73017-1634:1:1101:1660:1480 2:N:0:2
CACCACTTGAGCGTACTCGACGAAGTTACCCGGGGGGGGGGGGGGGAA
+
FFFFFFFFFFFFFFFFFFFFFFFFFFFFFFFFFFFFFFFFFFFFFFFF
@FS10000125:27:BPA73017-1634:1:1101:3530:1480 2:N:0:2
CCATTATTGAGCGTACTCGACGAAGTTAGCCGGGGGGGGGGGGGGGAA
+
FFFFFFFFFFFFFFFFFFFFFFFFFFFFFFFFFFFFFFFFFFFFFFFF
@FS10000125:27:BPA73017-1634:1:1101:5640:1480 2:N:0:2
TCGGTTTTGAGCGTACTCGACGAAGTTCGCGGGGGGGGGGGGGGGGGG
+
FFFFFFFFFFFFFFFFFFFFFFFFFFFFFFFFFFFFFFFFFFFFF,,:
@FS10000125:27:BPA73017-1634:1:1101:6180:1480 2:N:0:2
TCCACCTTGAGCGTACTCGACGAAGTTGCCGGGGGGGGGGGGGGGAAT
+
,FFFFFFFFFFFFFFFFFFFFFFFFFFFFFFFFFFFFFFFFFFF:FF,
@FS10000125:27:BPA73017-1634:1:1101:6880:1480 2:N:0:2
AATAAATTGAGCGTACTCGACGAAGTTCAGCGGGGGGGGGGGGGGGGG
+
FFFFFFFFFFFFFFFFFFFFFFFFFFFFFFFFFFFFFFFFFFF:FF,F
@FS10000125:27:BPA73017-1634:1:1101:6970:1480 2:N:0:2
ATAAACTTGAGCGTACTCGACGAAGTTTGCTGGGGGGGGGGGGGGGGA
+
FFFFFFFFFFFFFFFFFFFFFFFFFFFFFFFFFFFFFFFFFFFFF:,F
@FS10000125:27:BPA73017-1634:1:1101:7040:1480 2:N:0:2
TTTCAGTTGAGCGTACTCGACGAAGTTAGTCGGGGGGGGGGGGGGGGA
+
,FFFFFFFFFFFFFFFFFFFFFFFFFFFFFFFFFFFFFFFFFFFFFFF
@FS10000125:27:BPA73017-1634:1:1101:7680:1480 2:N:0:2
TTCGAGTTGAGCGTACTCGACGAAGTTAGGTAGGGGGGGGGGGGGGGA
+
FFFFFFFFFFFFFFFFFFFFFFFFFFFFFFFFFFFFFFFFFFFFFFFF
@FS10000125:27:BPA73017-1634:1:1101:7720:1480 2:N:0:2
CCTCCCTTGAGCGTACTCGACGAAGTTATGCGGGGGGGGGGGGGGGGA
+
FFF,,,FFFFFFFFFFFFFFFFFFFFF,:F,FFFFFFFFFFFFFFF,,
@FS10000125:27:BPA73017-1634:1:1101:8900:1480 2:N:0:2
AAAATCTTGAGCGTACTCGACGAAGTTTGAGGGGGGGGGGGGGGGAAA
+
FFFFFFFFFFFFFFFFFFFFFFFFFFFFFFFFFFFFFFFFFFFFF,F:
@FS10000125:27:BPA73017-1634:1:1101:9080:1480 2:N:0:2
TCTTTTTTGAGCGTACTCGACGAAGTTATAGGGAGGGGGGGGGGGGGG
+
FFFFFFFFFFFFFFFFFFFFFFFFFFFFFFFFFFFFFFFFFFFFFFF,
@FS10000125:27:BPA73017-1634:1:1101:13270:1480 2:N:0:2
CAGTTTTTGAGCGTACTCGACGAAGTTGGTGGGGGGGGGGGGGGGGAA
+
FFFFFFFFFFFFFFFFFFFFFFFFFFFFFFFFFFFFFFFFFFFFF:,F
@FS10000125:27:BPA73017-1634:1:1101:14630:1480 2:N:0:2
TTTCATTTGAGCGTACTCGACGAAGTTCTGCGGGGGGGGGGGGGGGAA
+
FFFFFFFFF:FFFFFFFFFFFFFFFFFFFFFFFFFFFFFFFFFF,,::
@FS10000125:27:BPA73017-1634:1:1101:14740:1480 2:N:0:2
TAATTATTGAGCGTACTCGAGAGGGGGGGGGGGGGGGAGTTCGGAAAA
+
FFFFFFFFFFFFFFFFFFFFFFFFFFFFFFFFFFFF::,,F,:,F:,,
@FS10000125:27:BPA73017-1634:1:1101:15010:1480 2:N:0:2
ATGGGATTGAGCGTACTCGACGAAGTTGAAGGGGGGGGGGGGGGGAAT
+
F,FFFFFFFFFFFFFFFFFFFFFFFFFFFFFFFFFFFFFFFFFF,F:,
@FS10000125:27:BPA73017-1634:1:1101:1720:1490 2:N:0:2
TGAGTCTTGAGCGTACTCGACGAAGTTGGACGGGGGGGGGGGGGGGGG
+
,,FFFFFFFFFFFFFFFFFFFFFFFFFFFFFFFFFFFFFFFFFFFF:,
@FS10000125:27:BPA73017-1634:1:1101:1780:1490 2:N:0:2
TATATGTTGAGCGTACTCGACGAAGTTATGGGGGGGGGGGGGGGGAAA
+
,,:FFFFFFFFFFFFFFFFFFFFFFFFFFFFFFFFFFFFFFFFF:F,,
@FS10000125:27:BPA73017-1634:1:1101:1960:1490 2:N:0:2
TCCCCCTTGAGCGTACTCGACGAAGTTTGCGCGGGGGGGGGGGGGGGG
+
FFFFFFFFFFFFFFFFFFFFFFFFFFFFFFFFFFFFFFFFFFFFFFF:
@FS10000125:27:BPA73017-1634:1:1101:2520:1490 2:N:0:2
TTATTATTGAGCGTACTCGACGAAGTTGAATGGGGGGGGGGGGGGGAA
+
FFFFFFFFFFFFFFFFFFFFFFFFFFFFFFFFFFFFFFFFFFFFF:::
@FS10000125:27:BPA73017-1634:1:1101:3370:1490 2:N:0:2
TAGGGGTTGAGCGTACTCGACGAAGGGGGGGGGGGGGGGGAAATGGAA
+
:,,:FFFFFFFFFFFFFFFFFFFFFFFFFFFFFFFFFFFF,,,,,,,F
@FS10000125:27:BPA73017-1634:1:1101:3440:1490 2:N:0:2
TTACTTTTGAGCGTACTCGACGAAGTTGGCTGGGGGGGGGGGGGGGGA
+
FFFFFFFFFFFFFFFFFFFFFFFFFFFFFFFFFFFFFFFFFFFFFFFF
@FS10000125:27:BPA73017-1634:1:1101:4170:1490 2:N:0:2
CAGGACTTGAGCGTACTCGACGAAGTTTCATGGGGGGGGGGGGGGGGG
+
FF::FFF:FFFFFFFFFFFFFFFF:FFFFFFFFFFFFFFFFF:F,,,F
@FS10000125:27:BPA73017-1634:1:1101:4580:1490 2:N:0:2
TCAATTTTGAGCGTACTCGACGAAGTTGTTCGGGGGGGGGGGGGGGGA
+
,FFFFFFFFFFFFFFFFFFFFFFFFFFFFFFFFFFFFFFFFFFFFFF:
@FS10000125:27:BPA73017-1634:1:1101:5010:1490 2:N:0:2
ATCACATTGAGCGTACTCGACGAAGTTTCTTGGGGGGGGGGGGGGGAA
+
FFFFFFFFFFFFFFFFFFFFFFFFFFFFFFFFFFFFFFFFFFFFFFFF
@FS10000125:27:BPA73017-1634:1:1101:5910:1490 2:N:0:2
AAATGATTGAGCGTACTCGACGAAGTTTACAGGGGGGGGGGGGGGGGG
+
FFFFFFFFFFFFFFFFFFFFFFFFFFFFFFFFFFFFFFFFFFFFF,,F
@FS10000125:27:BPA73017-1634:1:1101:6800:1490 2:N:0:2
TGTTTATTGAGCGTACTCGACGAAGTTATAGGGGGGGGGGGGGGGAAT
+
,,FFFFFFFFFFFFFFFFFFFFFFFFFFFFFFFFFFFFFFFFFF,FF,
@FS10000125:27:BPA73017-1634:1:1101:6870:1490 2:N:0:2
TACGTTTTGAGCGTACTCGACGAAGTTACCGGGGGGGGGGGGGGGGGG
+
FFFFFFFFFFFFFFFFFFFFFFFFFFFFFFFFFFFFFFFFFFFF::::
@FS10000125:27:BPA73017-1634:1:1101:7740:1490 2:N:0:2
TGATCTTTGAGCGTACTCGACGAAGTTGTAGGGGGGGGGGGGGGGGAA
+
:,FFFFFFFFFFFFFFFFFFFFFFFFFFFFFFFFFFFFFFFFFFFF,F
@FS10000125:27:BPA73017-1634:1:1101:8190:1490 2:N:0:2
TAAAATTTGAGCGTACTCGACGAAGGGGGGGGGGGGGGGGGAATTGGA
+
FF,FFFFFFFFFFFFFFFFFFFFFFFF::F:FFFFFFFFF,:,,,,,F
@FS10000125:27:BPA73017-1634:1:1101:8550:1490 2:N:0:2
CCTTTCTTGAGCGTACTCGACGAAGTTTGTAGGGGGGGGGGGGGGGAA
+
FFFFFFFFFFFFFFFFFFFFFFFFFFFFFFFFFFFFFFFFFFFFF:FF
@FS10000125:27:BPA73017-1634:1:1101:8860:1490 2:N:0:2
TAGGGTTTGAGCGTACTCGACGAAGTTATCTGGGGGGGGGGGGGGGGG
+
FF,F::FFFFFFFFFFFFFFFFFFFFFFFFFFFFFFFFFFFFFFFF,F
@FS10000125:27:BPA73017-1634:1:1101:8950:1490 2:N:0:2
AATCAATTGAGCGTACTCGACGAAGTTTCCAGGGGGGGGGGGGGGGGA
+
,F,F,FFFFFFFFFFFFFFFFFFF,FFF:,FFFFFFFFFFFFF:FF::
@FS10000125:27:BPA73017-1634:1:1101:10510:1490 2:N:0:2
CTCGGATTGAGCGTACTCGACGAAGTTCGGAGGGGGGGGGGGGGGGAA
+
F,FFFFFFFFFFFFFFFFFFFFFFFFFFFFFFFFFFFFFFFFFFF,FF
@FS10000125:27:BPA73017-1634:1:1101:11450:1490 2:N:0:2
TTTTAATTGAGCGTACTCGACGAAGTTCAGCGGGGGGGGGGGGGGGAA
+
,F,F:FFFFFFFFFFFFFFFFFFFFFFFFFFFFFFFFFFFFFFFF:,F
@FS10000125:27:BPA73017-1634:1:1101:11860:1490 2:N:0:2
CGCCCCTTGAGCGTACTCGACGAAGTTAAGCAGGGGGGGGGGGGGGGG
+
F,FFFFFFFFFFFFFFFFFFFFFFFFFFFFFFFFFFFFFFFFFFFF:,
@FS10000125:27:BPA73017-1634:1:1101:12480:1490 2:N:0:2
TTTGATTTGAGCGTACTCGACGAAGTTTAGCGGGGGGGGGGGGGGGGA
+
F,FFFFFFFFFFFFFFFFFFFFFFFFFFFFFFFFFFFFFFFFFFFFFF
@FS10000125:27:BPA73017-1634:1:1101:12920:1490 2:N:0:2
TCGGCATTGAGCGTACTCGACGAAGTTGCTTGGGGGGGGGGGGGGGGG
+
FFFFFFFFFFFFFFFFFFFFFFFFFFFFFFFFFFFFFFFFFFFFFFF,
@FS10000125:27:BPA73017-1634:1:1101:14620:1490 2:N:0:2
TTTGATTTGAGCGTACTCGACGAAGTTTCTTGGGGGGGGGGGGGGGGA
+
FF:,,FFFFFFFFFFFFFFFFFFFFFF::F:FFFFFFFFFFFFF:F:F
@FS10000125:27:BPA73017-1634:1:1101:14680:1490 2:N:0:2
AACATTTTGAGCGTACTCGACGAAGTTCAACGGGGGGGGGGGGGGGGG
+
FFFFFFFFFFFFFFFFFFFFFFFFFFFFFFFFFFFFFFFFFFFFF:F:
@FS10000125:27:BPA73017-1634:1:1101:15030:1490 2:N:0:2
ATGGGATTGAGCGTACTCGACGAAGTTGAAGGGGGGGGGGGGGGGGGA
+
F,,::FFFFFFFFFFFFFFFFFFFFFFFFFFFFFFFFFFFFFFF,,,:
@FS10000125:27:BPA73017-1634:1:1101:15530:1490 2:N:0:2
TTTTTCTTGAGCGTACTCGACGAAGTTGGGCGGGGGGGGGGGGGGAAA
+
,FFFFFFFFFFFFFFFFFFFFFFFFFFFFFFFFFFFFFFFFFFF,F,,
@FS10000125:27:BPA73017-1634:1:1101:2240:1500 2:N:0:2
TTAAAATTGAGCGTACTCGACGAAGTTGTGGGGGGGGGGGGGGGGGGG
+
:FFFFFFFFFFFFFFFFFFFFFFFFFFFFFFFFFFFFFFFFFFFFFF:
@FS10000125:27:BPA73017-1634:1:1101:2500:1500 2:N:0:2
TTGGATTTGAGCGTACTCGACGAAGTTGTAGGGGGGGGGGGGGGGAAA
+
,FFFFFFFFFFFFFFFFFFFFFFFFFFFFFFFFFFFFFFFFFFFFFF,
@FS10000125:27:BPA73017-1634:1:1101:3170:1500 2:N:0:2
ATCTATTTGAGCGTACTCGACGAAGTTAACTGGGGGGGGGGGGGGGAA
+
F:F:FFFFFFFFFFFFFFFFFFFFFFFFFF:,FFFFFFFFFFFFFFFF
@FS10000125:27:BPA73017-1634:1:1101:3200:1500 2:N:0:2
CTCAGCTTGAGCGTACTCGACGAAGTTGGTCGGGGGGGGGGGGGGAAA
+
FFFFFFFFFFFFFFFFFFFFFFFFFFFFFFFFFFFFFFFFFFFFFF:F
@FS10000125:27:BPA73017-1634:1:1101:3510:1500 2:N:0:2
TTATACTTGAGCGTACTCGACGAAGTTGACAGGGGGGGGGGGGGGGAA
+
,FFFFFFFFFFFFFFFFFFFFFFFFFFFFFFFFFFFFFFFFFFFF,FF
@FS10000125:27:BPA73017-1634:1:1101:6620:1500 2:N:0:2
CCAAGTTTGAGCGTACTCGACGAAGTTGCACGGGGGGGGGGGGGGGAA
+
FFFFFFFFFFFFFFFFFFFFFFFFFFFFFFFFFFFFFFFFFFFFFFFF
@FS10000125:27:BPA73017-1634:1:1101:6970:1500 2:N:0:2
TAGGACTTGAGCGTACTCGACGAAGTTGGCGGGGGGGGGGGGGGGGAA
+
FFFFFFFFFFFFFFFFFFFFFFFFFFFFFFFFFFFFFFFFFFFFFF,F
@FS10000125:27:BPA73017-1634:1:1101:7110:1500 2:N:0:2
CCTAATTTGAGCGTACTCGACGAAGTTTCTAGGGGGGGGGGGGGGGAA
+
FFFFFFFFFFFFFFFFFFFFFFFFFFFFFFFFFFFFFFFFFFFF:,:,
@FS10000125:27:BPA73017-1634:1:1101:7560:1500 2:N:0:2
ACGTGTTTGAGCGTACTCGACGAAGTTCAAGGGGGGGGGGGGGGAAAT
+
FFFFFFFFFFFFFFFFFFFFFFFFFFFFFFFFFFFFFFFFFFFF:FF:
@FS10000125:27:BPA73017-1634:1:1101:9510:1500 2:N:0:2
CCATAATTGAGCGTACTCGACGAAGTTGGTAGGGGGGGGGGGGGGGAA
+
FFFF:FFFFFFFFFFFFFFFFFFFFFFFFFFFFFFFFFFFFFFF:,F:
@FS10000125:27:BPA73017-1634:1:1101:9620:1500 2:N:0:2
TTTATATTGAGCGTACTCGACGAAGTTCCAAGGGGGGGGGGGGGGGGG
+
FFFFFFFFFFFFFFFFFFFFFFFFFFFFFFFFFFFFFFFFFFFFFFF,
@FS10000125:27:BPA73017-1634:1:1101:9630:1500 2:N:0:2
TTTATATTGAGCGTACTCGACGAAGTTCCAAGGGGGGGGGGGGGGGGG
+
FFFFFFFFFFFFFFFFFFFFFFFFFFFFFFFFFFFFFFFFFFFFFFFF
@FS10000125:27:BPA73017-1634:1:1101:10250:1500 2:N:0:2
CTTATATTGAGCGTACTCGACGAAGTTAGATGGGGGGGGGGGGGGGAA
+
FFFFFFFFFFFFFFFFFFFFFFFFFFFFFFFFFFFFFFFFFFFF:F:F
@FS10000125:27:BPA73017-1634:1:1101:11960:1500 2:N:0:2
CATCCATTGAGCGTACTCGACGAAGTTGAAGGGGGGGGGGGGGGGAAA
+
FFFFFFFFFFFFFFFFFFFFFFFFFFFFFFFFFFFFFFFFFFFFFF,,
@FS10000125:27:BPA73017-1634:1:1101:13090:1500 2:N:0:2
TCGAGCTTGAGCGTACTCGACGAAGTTCTAGGGGGGGGGGGGGGGGGA
+
F,FFFFFFFFFFFFFFFFFFFFFFFFFFFFFFFFFFFFFFFFFFFFFF
@FS10000125:27:BPA73017-1634:1:1101:13460:1500 2:N:0:2
TCGGACTTGAGCGTACTCGACGAAGTTTGGCGGGGGGGGGGGGGGGAA
+
,F,,FFFFFFFFFFFFFFFFFFFFFFF:FFFFFFFFFFFFFFFFFF::
@FS10000125:27:BPA73017-1634:1:1101:13980:1500 2:N:0:2
TTTTCTTTGAGCGTACTCGACGAAGTTGTAAGGGGGGGGGGGGGGGAA
+
,F:FFFFFFFFFFFFFFFFFFFFFFFFFFFFFFFFFFFFFFFFFF,FF
@FS10000125:27:BPA73017-1634:1:1101:16150:1500 2:N:0:2
TCTAATTTGAGCGTACTCGACGAAGTTCTGTAGGGGGGGGGGGGGGAA
+
FFFFFFFFFFFFFFFFFFFFFFFFFFFFFFFFFFFFFFFFFFFFFFFF
@FS10000125:27:BPA73017-1634:1:1101:1460:1510 2:N:0:2
TTCTATTTGAGCGTACTCGACGAAGTTAATAAGGGGGGGGGGGGGGGA
+
,FFFFFFFFFFFFFFFFFFFFFFFFFFFFFFFFFFFFFFFFFFFFFFF
@FS10000125:27:BPA73017-1634:1:1101:1860:1510 2:N:0:2
CCGTGGTTGAGCGTACTCGACGAAGTTTTGCGGGGGGGGGGGGGGGAA
+
:F,FFFFFFFFFFFFFFFFFFFFFFFFFFFFFFFFFFFFFFFFF,F,,
@FS10000125:27:BPA73017-1634:1:1101:1900:1510 2:N:0:2
TCACTATTGAGCGTACTCGACGAAGGGGGGGGGGGGGGAATTCGAAAA
+
,FFFFFFFFFFFFFFFFFFFFFFFFFFFFFFFFFFFFF,:,,,::FFF
@FS10000125:27:BPA73017-1634:1:1101:1910:1510 2:N:0:2
AAACTATTGAGCGTACTCGACGAAGTTCTTTGGGGGGAGGGGGGGGGA
+
::,FFFFFFFFFFFFFFFFFFFFFFFFF::F:FFFFF,FFFFFFFF,,
@FS10000125:27:BPA73017-1634:1:1101:2050:1510 2:N:0:2
CTCTTTTTGAGCGTACTCGACGAAGTTTCCAGGGGGGGGGGGGGGGGA
+
FFFFFFFFFFFFFFFFFFFFFFFFFFFFFFFFFFFFFFFFFFFFFF,F
@FS10000125:27:BPA73017-1634:1:1101:2300:1510 2:N:0:2
TTTATCTTGAGCGTACTCGACGAAGTTATAAGGGGGGGGGGGGGGGAA
+
FFFFFFFFFFFFFFFFFFFFFFFFFFFFFFFFFFFFFFFFFFFFFF,F
@FS10000125:27:BPA73017-1634:1:1101:2770:1510 2:N:0:2
TCCAACTTGAGCGTACTCGACGAAGTTCGATGGGGGGGGGGGGGGGGA
+
FFFFFFFFFFFFFFFFFFFFFFFFFFFFFFFFFFFFFFFFFFFFFFFF
@FS10000125:27:BPA73017-1634:1:1101:4300:1510 2:N:0:2
TTTTGTTTGAGCGTACTCGACGAATTTCCGCGGGGGGGGGGGGGGGAA
+
F:FFFFFFFFFFFFFFFFFFFFFFFFFFFFFFFFFFFFFFFFFFFFFF
@FS10000125:27:BPA73017-1634:1:1101:4650:1510 2:N:0:2
CTTCACTTGAGCGTACTCGACGAAGTTCTATCAGGGGAGGGGGGGGGG
+
FF:FFFFFFFFFFFFFFFFFFFFFFFFFFFFFFFFFFFFFFFFFFFF,
@FS10000125:27:BPA73017-1634:1:1101:5950:1510 2:N:0:2
AAATTCTTGAGCGTACTCGACGAAGTTTCATGGGGGGGGGGGGGGGAA
+
FFFFFFFFFFFFFFFFFFFFFFFFFFFFFFFFFFFFFFFFFFFF:,FF
@FS10000125:27:BPA73017-1634:1:1101:6320:1510 2:N:0:2
TTACAGTTGAGCGTACTCGACGAAGTTCACGGGGGGGGGGGGGGGAAA
+
FF,FF:FFFFFFFFFFFFFFFFFFFFFFFF:FFFFFFFFFFFFFFFF,
@FS10000125:27:BPA73017-1634:1:1101:7340:1510 2:N:0:2
AAACGCTTGAGCGTACTCGACGAAATTTGCAGGGGGGGGGGGGGGGGA
+
,,FFFFFFFFFFFFFFFFFFFFFFFFFFFFFFFFFFFFFFFFFFFFF:
@FS10000125:27:BPA73017-1634:1:1101:8850:1510 2:N:0:2
CATGTCTTGAGCGTACTCGACGAAGTTAACAGGGGGGGGGGGGGGGGG
+
FFFFFFFFFFFFFFFFFFFFFFFFFFFFFFFFFFFFFFFFFFFFFFF,
@FS10000125:27:BPA73017-1634:1:1101:8970:1510 2:N:0:2
AACTTCTTGAGCGTACTCGACGAAGTTCTCTGGGGGGGGGGGGGGGGA
+
,:,,FFFFFFFFFFFFFFFFFFFFFFF:,,,FFFFFFFFFFFFFF,F:
@FS10000125:27:BPA73017-1634:1:1101:8990:1510 2:N:0:2
TCTTTTTTGAGCGTACTCGACGAAGTTATAGGGAGGGGGGGGGGGGGG
+
FF:FFFFFFFFFFFFFFFFFFFFFFFFFFFFFFFFFFFFFFFFFFFFF
@FS10000125:27:BPA73017-1634:1:1101:9040:1510 2:N:0:2
TTTAGATTGAGCGTACTCGACGAAGTTGGCTGGGGGGGGGGGGGGGAA
+
FFFFFFFFFFFFFFFFFFFFFFFFFFFFFFFFFFFFFFFFFFFFF,,F
@FS10000125:27:BPA73017-1634:1:1101:10930:1510 2:N:0:2
TTTTTCTTGAGCGTACTCGACGAAGTTACTAGGGGGGGGGGGGGGAAA
+
,,FFFFFFFFFFFFFFFFFFFFFFFFFFFFFFFFFFFFFFFFFF,FF:
@FS10000125:27:BPA73017-1634:1:1101:11630:1510 2:N:0:2
AAACTGTTGAGCGTACTCGACGAAGTTCCACGGGGGGGGGGGGGGGGG
+
FFFFFFFFFFFFFFFFFFFFFFFFFFFFFFFFFFFFFFFFFFFFFFF:
@FS10000125:27:BPA73017-1634:1:1101:11760:1510 2:N:0:2
TCAATTTTGAGCGTACTCGACGAAGTTAACTGGGGGGGGGGGGGGGGA
+
,FFFFFFFFFFFFFFFFFFFFFFFFFFFFFFFFFFFFFFFFFFF::,F
@FS10000125:27:BPA73017-1634:1:1101:12300:1510 2:N:0:2
CTGATCTTGAGCGTACTCGACGAAGTTTTGCGGGGGGGGGGGGGGGAA
+
FFFFFFFFFFFFFFFFFFFFFFFFFFFFFFFFFFFFFFFFFFFFF,FF
@FS10000125:27:BPA73017-1634:1:1101:13750:1510 2:N:0:2
TTCAGATTGAGCGTACTCGACGAAAGTTCTAGGGGGGGGGGGGGGGAA
+
F:,,F,FFFFFFFFFFFFFFFFFF:,F,,:FFFFFFFFFFFFF:F,,,
@FS10000125:27:BPA73017-1634:1:1101:1110:1520 2:N:0:2
CGGCTGTTGAGCGTACTCGACGAAGTTTTGTGGGGGGGGGGGGGGGAA
+
FFFFFFFFFFFFFFFFFFFFFFFFFFFFFFFFFFFFFFFFFFFFFFFF
@FS10000125:27:BPA73017-1634:1:1101:1250:1520 2:N:0:2
TCGCTATTGAGCGTACTCGACGAAGTTCTGCGGGGGGGGGGGGGGGAA
+
FFFFFFFFFFFFFFFFFFFFFFFFFFFFFFFFFFFFFFFFFFFFFFFF
@FS10000125:27:BPA73017-1634:1:1101:1260:1520 2:N:0:2
ACCTGTTTGAGCGTACTCGACGAAGTTCACAGGGGGGGGGGGGGGGAA
+
:FFFFFF:::FFFFFFFFFFFFFFFFFFFFFFFFFFFFFFF:FF:,FF
@FS10000125:27:BPA73017-1634:1:1101:1500:1520 2:N:0:2
TGGTTCTTGAGCGTACTCGACGAAGTTCCAGGGGGGGGGGGGGGGGGG
+
::,FFFFFFFFFFFFFFFFFFFFFFFFFFFFFFFFFFFFFFFFFFFF:
@FS10000125:27:BPA73017-1634:1:1101:2450:1520 2:N:0:2
TTGGATTTGAGCGTACTCGACGAAGTTGTAGGGGGGGGGGGGGGGAAT
+
,FFFFFFFFFFFFFFFFFFFFFFFFFFFFFFFFFFFFFFFFFFF,FF,
@FS10000125:27:BPA73017-1634:1:1101:2660:1520 2:N:0:2
TTGTCATTGAGCGTACTCGACGAAGTTTTCAGGGGGGGGGGGGGGGAA
+
FFFFFFFFFFFFFFFFFFFFFFFFFFFFFFFFFFFFFFFFFFFFF:FF
@FS10000125:27:BPA73017-1634:1:1101:3060:1520 2:N:0:2
GTCGGTTTGAGCGTACTCGACGAAGGGGGGGGGGGGGGGAAAGTCGAA
+
,:FFFFFFFFFFFFFFFFFFFFFFFFFFFFFFFFFFFFF,,,,F,,:,
@FS10000125:27:BPA73017-1634:1:1101:3680:1520 2:N:0:2
AATTCCTTGAGCGTACTCGACGAAGTTCAGTGGGGGGGGGGGGGGGAA
+
FFFFFFFFFFFFFFFFFFFFFFFFFFFFFFFFFFFFFFFFFFFFF,FF
@FS10000125:27:BPA73017-1634:1:1101:4890:1520 2:N:0:2
TTCTGATTAAGCGTACTCGACGAAGTTCAGCGGGGGGGGGGGGGGGAA
+
FFFFFFFFFFFFFFFFFFFFFFFFFFFFFFFFFFFFFFFFFFFFFFFF
@FS10000125:27:BPA73017-1634:1:1101:4900:1520 2:N:0:2
CATTATTTGAGCGTACTCGACGAAGTTGGGGGGGGGGGGGGGAGGTCG
+
FF:FFFFFFFFFFFFFFFFFFFFFFFFFFFFFFFFFFFFFF,F,,:,:
@FS10000125:27:BPA73017-1634:1:1101:5950:1520 2:N:0:2
TTATTTTTGAGCGTACTCGACGAAGTTGGTCGGTGGGGGGGGGGGGGG
+
F,FFFFFFFFFFFFFFFFFFFFFFFFFFFFFFFFFFFFFFFFFFFFF,
@FS10000125:27:BPA73017-1634:1:1101:6170:1520 2:N:0:2
ATCAATTTGAGCGTACTCGACGAAGTTTGCTGGGGGGGGGGGGGGGGA
+
,:F:,FFFFFFFFFFFFFFFFFFFFFF,F,,FFFFFFFFFFFFFF,,F
@FS10000125:27:BPA73017-1634:1:1101:6480:1520 2:N:0:2
TCCTCTTTGAGCGTACTCGACGAAGTTGAGGGGGGGGGGGGGGGAGAT
+
,FFFFFFFFFFFFFFFFFFFFFFFFFFFFFFFFFFFFFFFFFF,F,:F
@FS10000125:27:BPA73017-1634:1:1101:7100:1520 2:N:0:2
TCAATATTGAGCGTACTCGACGAAGTTGGGTGGGGGGGGGGAGGGGAA
+
,FF,,,FFFFFFFFFFFFFFFFFFF,,FF,,FFFFFFFF,F,,,:FFF
@FS10000125:27:BPA73017-1634:1:1101:8930:1520 2:N:0:2
ATGTTTTTGAGCGTACTCGACGAAGTTCAACGGGGGGGGGGGGGGGAA
+
F,FFFFFFFFFFFFFFFFFFFFFFFFFFFFFFFFFFFFFFFFFFFFFF
@FS10000125:27:BPA73017-1634:1:1101:9300:1520 2:N:0:2
TTGTGGTTGAGCGTACTCGACGAAGTGGGGGGGGGGGGGGGGAGATCG
+
FFFFFFFFFFFFFFFFFFFFFFFFFFFFFFFFFFFFFFFFF,:,,,F:
@FS10000125:27:BPA73017-1634:1:1101:9600:1520 2:N:0:2
CAGTCTTTGAGCGTACTCGACGAAGTTTGGTGGGGGGGGGGGGGGGGA
+
FFFFFFFFFFFFFFFFFFFFFFFFFFFFFFFFFFFFFFFFFFFFF:FF
@FS10000125:27:BPA73017-1634:1:1101:10360:1520 2:N:0:2
CAACAGTTGAGCGTACTCGACGAAGTTACTAGGGGGGGGGGGGGGGGG
+
:,,FF,FFFFFFFFFFFFFFFFFFFFFFFFF,FFFFFFFFFFFFF::F
@FS10000125:27:BPA73017-1634:1:1101:12750:1520 2:N:0:2
CTTGATTTGAGCGTACTCGACGAAGTTTAGCGGGGGGGGGGGGGGGAA
+
FFFFFFFFFFFFFFFFFFFFFFFFFFFFF,FFFFFFFFFFFFFFF:FF
@FS10000125:27:BPA73017-1634:1:1101:13770:1520 2:N:0:2
TTTCACTTGAGCGTACTCGACGAAGTTACCAGGGGGGGGGGGGGGGGA
+
FFFFFFFFFFFFFFFFFFFFFFFFFFFFFFFFFFFFFFFFFFFFFFF,
@FS10000125:27:BPA73017-1634:1:1101:13880:1520 2:N:0:2
TTTGTCTTGAGCGTACTCGACGAAGTTTGGAGGGGGGGGGGGGGGGGA
+
F,FFFFFFFFFFFFFFFFFFFFFFFFFFFFFFFFFFFFFFFFFFF:,F
@FS10000125:27:BPA73017-1634:1:1101:14220:1520 2:N:0:2
TTATTTTTGAGCGTACTCGACGAAGTTGTACGGGGGGGGGGGGGGGGA
+
F,FFFFFFFFFFFFFFFFFFFFFFFFFFFFFFFFFFFFFFFFFFF:,F
@FS10000125:27:BPA73017-1634:1:1101:14270:1520 2:N:0:2
TTTGGTTTGAGCGTACTCGACGAAGTTGGGAGGGGGGGGGGGGGGGAA
+
FFFFFFFFFFFFFFFFFFFFFFFFFFFFFFFFFFFFFFFFFFFFF,FF
@FS10000125:27:BPA73017-1634:1:1101:14440:1520 2:N:0:2
TTTAGCTTGAGCGTACTCGACGAAGTTGTAAGGGGGGGGGGGGGGGAA
+
FFFFFFFFFFFFFFFFFFFFFFFFFFFFFFFFFFFFFFFFFFFF:,FF
@FS10000125:27:BPA73017-1634:1:1101:14580:1520 2:N:0:2
ATAATATTGAGCGTACTCGACGAAGTTATATGGGGGGGGGGGGGGGGA
+
FF::FFFFFFFFFFFFFFFFFFFFFFFFFFFFFFFFFFFFFFFF:,,F
@FS10000125:27:BPA73017-1634:1:1101:16010:1520 2:N:0:2
ATACGGTTGAGCGTACTCGACGAAGTTGGGGGGGGGGGGGGGGAATTC
+
FFFFFFFFFFFFFFFFFFFFFFFFFFFFFFFFFFFFFFFFFF,::,F:
@FS10000125:27:BPA73017-1634:1:1101:16370:1520 2:N:0:2
CTTGTCTTGAGCGTACTCGACGAAGTTAAGGGGGGGGGGGGGGAAGTT
+
FFFFFFFFFFFFFFFFFFFFFFFFFFFFFFFFFFFFFFFFFFF,:,,:
@FS10000125:27:BPA73017-1634:1:1101:1040:1530 2:N:0:2
TTAGGGTTGAGCGTACTCGACGAAGTTTCCAGGGGGGGGGGGGGGGAA
+
F:FFFFFFFFFFFFFFFFFFFFFFFFFFFFFFFFFFFFFFFFFFFFFF
@FS10000125:27:BPA73017-1634:1:1101:1440:1530 2:N:0:2
TTGGGCTTGAGCGTACTCGACGAAGTTATTAGGGGGGGGGGGGGGGAA
+
F,FFFFFFFFFFFFFFFFFFFFFFFFFFFFFFFFFFFFFFFFFFFF,F
@FS10000125:27:BPA73017-1634:1:1101:2550:1530 2:N:0:2
CACCCCTTGAGCGTACTCGACGAAGTTGTCAGGGGGGGGGGGGGGGGA
+
FFFFFFFFFFFFFFFFFFFFFFFFFFFFFFFFFFFFFFFFFFFFFF:F
@FS10000125:27:BPA73017-1634:1:1101:3700:1530 2:N:0:2
AGGAGCTTGAGCGTACTCGACGAAGTTTAGAGGGGGGGGGGGGGGGGA
+
F,FFFFFFFFFFFFFFFFFFFFFFFFFFFFFFFFFFFFFFFFFFFFF,
@FS10000125:27:BPA73017-1634:1:1101:3720:1530 2:N:0:2
TAGAAATTGAGCGTACTCGACGAAGTTCAGCGGGGGGGGGGGGGGGGA
+
FFFFFFFFFFFFFFFFFFFFFFFFFFFFFFFFFFFFFFFFFFFFFF,F
@FS10000125:27:BPA73017-1634:1:1101:3780:1530 2:N:0:2
CCCCCATTGAGCGTACTCGACGAAGTTGCCAGGGGGGGGGGGGGGGGA
+
FFFFFFFFFFFFFFFFFFFFFFFFFFFFFFFFFFFFFFFFFFFFFFF,
@FS10000125:27:BPA73017-1634:1:1101:6320:1530 2:N:0:2
CCTCCATTGAGCGTACTCGACGAAGTTCAAACGGGGGGGGGGGGGGGA
+
:F:,:,FFFFFFFFFFFFFFFFFFFFFF,,:,FFFFFFFFFFFFFF::
@FS10000125:27:BPA73017-1634:1:1101:7610:1530 2:N:0:2
CTGGGTTTGAGCGTACTCGACGAAGTTGACAGGGGGGGGGGGGGGGAA
+
FF:F:FFFF:FFFFFFFFFFFFFFFFF:FF:FFFFFFFFFFF::F::,
@FS10000125:27:BPA73017-1634:1:1101:8350:1530 2:N:0:2
TCTAGATTGAGCGTACTCGACGAGGTTCAACGGGGGGGGGGGGGGGAA
+
FFFFFFFFFFFFFFFFFFFFFFFFFFFFFFFFFFFFFFFFFFFF:,FF
@FS10000125:27:BPA73017-1634:1:1101:8470:1530 2:N:0:2
ACTCGATTGAGCGTACTCGACGAAGTTTGAAGGGGGGGGGGGGGGGGG
+
FFFFFFFFFFFFFFFFFFFFFFFFFFFFFFFFFFFFFFFFFFFFFFFF
@FS10000125:27:BPA73017-1634:1:1101:8810:1530 2:N:0:2
ATAACCTTGAGCGTACTCGACGAAGTTAGGGGGGGGGGGGGGGGAGAT
+
,F,FFFFF:FFFFFFFFFFFFFFFFFFFFF:FFFFFFFFFFFFF:,,,
@FS10000125:27:BPA73017-1634:1:1101:9070:1530 2:N:0:2
CAAGGATTGAGCGTACTCGACGAAGTTAGTTGGGGTGGGGGGGGGGGG
+
FFFFFFFFFFFFFFFFFFFFFFFFFFFFFFFFFFFFFFFFFFFFF::F
@FS10000125:27:BPA73017-1634:1:1101:10340:1530 2:N:0:2
AATCGTTTGAGCGTACTCGACGAAGTTCCGAGGGGGGGGGGGGGGGAA
+
,,FFFFFFFFFFFFFFFFFFFFFFFFFFFFFFFFFFFFFFFFFFFF,:
@FS10000125:27:BPA73017-1634:1:1101:11600:1530 2:N:0:2
TAATTCTTGAGCGTACTCGACGAAGTTTCTAGGGGGGGGGGGGGGGGA
+
:F,FFFFFFFFFFFFFFFFFFFFFFFFFFFFFFFFFFFFFFFFFF,,F
@FS10000125:27:BPA73017-1634:1:1101:14170:1530 2:N:0:2
CATGACTTGAGCGTACTCGACGAAGTTCAGGGGGGGGGGGGGGGAAAT
+
FFF:FFFFFFFFFFFFFFFFFFFFFFFFFFFFFFFFFFFFFFFFFF:F
@FS10000125:27:BPA73017-1634:1:1101:14580:1530 2:N:0:2
TAACTCTTGAGCGTACTCGACGAAGTTCGAAGGGGGGGGGGGGGGGGA
+
F:FFF:FFFFFFFFFFFFFFFFFFFFFFFF:FFFFFFFFFFFFFFF,F
@FS10000125:27:BPA73017-1634:1:1101:14820:1530 2:N:0:2
CTTAATTTGAGCGTACTCGACGAAGTTCTCTAGGGGGGGGGGGGGGAA
+
:FF:F,FFFFFFFFFFFFFFFFFFFFFF,:,:FFFFFFFFFF::FF,F
@FS10000125:27:BPA73017-1634:1:1101:15640:1530 2:N:0:2
TTAGATTTGAGCGTACTCGACGAAGTTTTGGGGGGGGGGGGGGGGAAA
+
FFFFFFFFFFFFFFFFFFFFFFFFFFFFFFFFFFFFFFFFFFFF,F:,
@FS10000125:27:BPA73017-1634:1:1101:16470:1530 2:N:0:2
TTTATTTTGAGCGTACTCGACGAAGTTGATAGGGGGGGGGGGGGGGAA
+
FFFFFFFFFFFFFFFFFFFFFFFFFFFFFFFFFFFFFFFFFFFF,,F,
@FS10000125:27:BPA73017-1634:1:1101:1430:1540 2:N:0:2
TTCAAGTTGAGCGTACTCGACGAAGTCCCGGGGGGGGGGGGGGGAAAT
+
FFFFFFFFFFFFFFFFFFFFFFFFFFFFFFFFFFFFFFFFFFFF:F::
@FS10000125:27:BPA73017-1634:1:1101:1520:1540 2:N:0:2
TTTATATGAGCGTACTCGACGAAGTTGGTGGGGGGGGGGGGGGGGAAA
+
,,FFFFFFFFFFFFFFFFFFFFFFFFFFFFFFFFFFFFFFFFFF,F,,
@FS10000125:27:BPA73017-1634:1:1101:2050:1540 2:N:0:2
TCGGTATTGAGCGTATCGACGAAGTTTACGGGGGGGGGGGGGGGGGAA
+
FFFFFFFFFFFFFFFFFFFFFFFFFFFFFFFFFFFFFFFFFFFFFF:F
@FS10000125:27:BPA73017-1634:1:1101:2450:1540 2:N:0:2
AACGTCTTGAGCGTACTCGACGAAGTTGTTAGGGGGGGGGGGGGGGAA
+
FFFFFFFFFFFFFFFFFFFFFFFFFFFFFFFFFFFFFFFFFFFF,::,
@FS10000125:27:BPA73017-1634:1:1101:3660:1540 2:N:0:2
CAGCCATTGAGCGTACTCGACGAAGTTTTGCGGGGGGGGGGGGGGGGA
+
FFFFFFFFFFFFFFFFFFFFFFFFFFFFFFFFFFFFFFFFFFFFFFF,
@FS10000125:27:BPA73017-1634:1:1101:3780:1540 2:N:0:2
ATCTCATTGAGCGTACTCGACGAAGAGCGGGGGGGGGGGGGGGGGGAG
+
,,FFFFFFFFFFFFFFFFFFFFFFFFFFFFFFFFFFFFFFFFFF:,::
@FS10000125:27:BPA73017-1634:1:1101:4130:1540 2:N:0:2
TCGATATTGAGCGTACTCGACGAAAGGGGGGGGGGGGGGGAGATCGGA
+
FFFFFFFFFFFFFFFFFFFFFFFFFFFFFFFFFFFFFFFF:,FF:,::
@FS10000125:27:BPA73017-1634:1:1101:4430:1540 2:N:0:2
AATAATTTGAGCGTACTCGACGAAGTTACATGGGGGGGGGGGGGGGAA
+
FFFFFFFFFFFFFFFFFFFFFFFFFFFFFFFFFFFFFFFFFFFFF,FF
@FS10000125:27:BPA73017-1634:1:1101:6130:1540 2:N:0:2
TACAGTTTGAGCGTACTCGACGAAGTTTAAAAGGGGGGGGGGGGGGGA
+
,,FFFFFFFFFFFFFFFFFFFFFFFFFFFFFFFFFFFFFFFFFFFF::
@FS10000125:27:BPA73017-1634:1:1101:6730:1540 2:N:0:2
TATCGATTGAGCGTACTCGACGAAGTTTAGAAAGGGGGGGGGGGGGGG
+
FFFFFFFFFFFFFFFFFFFFFFFFFFFFFFFFFFFFFFFFFFFFF,FF
@FS10000125:27:BPA73017-1634:1:1101:7290:1540 2:N:0:2
AGGAGTTTGAGCGTACTCGACGAAGTTTAAAAGGGGGGAGGGGGGGGG
+
F:FFFFFFFFFFFFFFFFF,FFFFFFFFFFFFFFFFFFFFFFFFFF,F
@FS10000125:27:BPA73017-1634:1:1101:9630:1540 2:N:0:2
TTCATGTTGAGCGTACTCGACGAAGTTAACCGGGGGGGGGGGGGGGGA
+
F,FFFFFFFFFFFFFFFFFFFFFFFFFFFFFFFFFFFFFFFFFFFF:F
@FS10000125:27:BPA73017-1634:1:1101:9960:1540 2:N:0:2
TTTTCCTTGAGCGTACTCGACGAAGTTCATGGGGGGGGGGGGGGGGAA
+
,F,:FFFFFFFFFFFFFFFFFFFFFFFFFFFFFFFFFFFFFFF,,,F:
@FS10000125:27:BPA73017-1634:1:1101:10090:1540 2:N:0:2
TCAATTTTGAGCGTACTCGACGAAGTTGGGGGGGGGGGGGGGGGGGTG
+
FFFFFFFFFFFFFFFFFFFFFFFFFFFFFFFFFFFFFFFFFF:,,,:,
@FS10000125:27:BPA73017-1634:1:1101:11170:1540 2:N:0:2
CACAGGTTGAGCGTACTCGACGAAGTTGGGTGGGGGGGGGGGGGGGAA
+
FFFF:FFFFFFFFFFFFFFFFFFFFFFF::FFFFFFFFFFFFFFF,::
@FS10000125:27:BPA73017-1634:1:1101:12090:1540 2:N:0:2
TCATCCTTGAGCGTACTCGACGAAGTTACAAAGGGGGGGGGGGGGGGA
+
FFFFFFFFFFFFFFFFFFFFFFFFFFFFFFFFFFFFFFFFFFFFFFFF
@FS10000125:27:BPA73017-1634:1:1101:12600:1540 2:N:0:2
CCCTCCTTGAGCGTACTCGACGAAGTTCGGTGGGGGGGGGGGGGGGGG
+
FFFFFFFFFFFFFFFFFFFFFFFFFFFFFFFFFFFFFFFFFFFFFFF:
@FS10000125:27:BPA73017-1634:1:1101:12660:1540 2:N:0:2
TTGGGCTTGAGCGTACTCGACGAAGTTCAGGGGGGGGGGGGGGGAAAT
+
F,FFFFFFFFFFFFFFFFFFFFFFFFFFFFFFFFFFFFFFFFF,FF,F
@FS10000125:27:BPA73017-1634:1:1101:13610:1540 2:N:0:2
CCGTACTTGAGCGTACTCGACGAAGTTCGGTGGGGGGGGGGGGGGGAA
+
FFFFFFFFFFFFFFFFFFFFFFFFFFFFFFFFFFFFFFFFFFFFF,:F
@FS10000125:27:BPA73017-1634:1:1101:13890:1540 2:N:0:2
CTGAGATTGAGCGTACTCGACGAAGTTACAAGGGGGGGGGGGGGGGGA
+
FFFFFFFFFFFFFFFFFFFFFFFFFFFFFFFFFFFFFFFFFFFFFFFF
@FS10000125:27:BPA73017-1634:1:1101:15440:1540 2:N:0:2
TGATGCTTGAGCGTACTCGACGAAGTTTGTAGGGGGGGGGGGGGGGAA
+
,:FFFFFFFFFFFFFFFFFFFFFFFFFFFFFFFFFFFFFFFFFFFFFF
@FS10000125:27:BPA73017-1634:1:1101:16090:1540 2:N:0:2
TCCCCCTTGAGCGTACTCGACGAAGTTCCCACGGGGGGGGGGGGGGGG
+
FFFFFFFFFFFFFFFFFFFFFFFFFFFFFFFFFFFFFFFFFFFFF,,F
@FS10000125:27:BPA73017-1634:1:1101:1400:1550 2:N:0:2
ATATTGTTGAGCGTACTCGACGAAGTTCAGGGGGGGGGGGGGGGAAAT
+
F,FFFFFFFFFFFFFFFFFFFFFFFFFFFFFFFFFFFFFFFFF,FF,F
@FS10000125:27:BPA73017-1634:1:1101:3500:1550 2:N:0:2
ACCCGGTTGAGCGTACTCGACGAAGTTCTACGGGGGAGGGGGGGGGGG
+
:FFF,FFFFFFFFFFFFFFFFFFFFFFFF,FFFFFFFFFFFFFFFFF:
@FS10000125:27:BPA73017-1634:1:1101:4260:1550 2:N:0:2
TTTTACTTGAGCGTACTCGACGAAGGGGGGGGGGGGGGGAGATCGGAA
+
FFFFFFFFFFFFFFFFFFFFFFFFFFFFFFFFFFFFFFF,,F:F,FF,
@FS10000125:27:BPA73017-1634:1:1101:5290:1550 2:N:0:2
ACGATGTTGAGCGTACTCGACGAAGTTTGCGGGGGGGGGGGGGGGAAA
+
FFFFFFFFFFFFFFFFFFFFFFFFFFFFFFFFFFFFFFFFFFFF:FF,
@FS10000125:27:BPA73017-1634:1:1101:5990:1550 2:N:0:2
CCCCCTTTGAGCGTACTCGACGAAGTTTCCTCGGGGGGGGGGGGGGGG
+
FFFFFFFFFFFFFFFFFFFFFFFFFFFFFFFFFFFFFFFFFFFF:,,:
@FS10000125:27:BPA73017-1634:1:1101:7070:1550 2:N:0:2
TTAATTTTGAGCGTACTCGACGAAGTTGGATGGGGGGGGGGGGGGGAA
+
,FFFFFFFFFFFFFFFFFFFFFFFFFFFFFFFFFFFFFFFFFFFF,FF
@FS10000125:27:BPA73017-1634:1:1101:7520:1550 2:N:0:2
AGGTAATTGAGCGTACTCGACGAAGTTCTCGGGGGGGGGGGGGGGGGA
+
:FFFFFFFFFFFFFFFFFFFFFFFFFFFFFFFFFFFFFFFFFFFFFF,
@FS10000125:27:BPA73017-1634:1:1101:8130:1550 2:N:0:2
TTATTATTGAGCGTACTCGACGAAGTTAGCCGGGGGGGGGGGGGGGGA
+
FFFFFFFFFFFFFFFFFFFFFFFFFFFFFFFFFFFFFFFFFFFFF:,F
@FS10000125:27:BPA73017-1634:1:1101:8380:1550 2:N:0:2
TGGCACTTGAGCGTACTCGACGAAGAGGGGGGGGGGGGGGGGGGGGGA
+
F,FFFFFFFFFFFFFFFFFFFFFFFFFFFFFFFFFFFFF:FFFF,,F,
@FS10000125:27:BPA73017-1634:1:1101:9130:1550 2:N:0:2
TTGTGCTTGAGCGTACTCGACGAAGTTGCGTGGGGGGGGGGGGGGGAA
+
F,FFFFFFFFFFFFFFFFFFFFFFFFFFFFFFFFFFFFFFFFFFF,FF
@FS10000125:27:BPA73017-1634:1:1101:9450:1550 2:N:0:2
TGGGGGGGGGGGGGGGGGGGGGGGGGGGGGGGGGGGGGGGGGGGGGGG
+
,:FFFFFFFFFFFFFFFFFFFFFFFFFFFFFFFFFFFFFFFFFF,F:,
@FS10000125:27:BPA73017-1634:1:1101:10610:1550 2:N:0:2
TAAGGGTTGAGCGTACTCACGAAGTTGGCTAGGGGAGGGGGGGGGGGA
+
FFFFFFFFFFFFFFFFFFFFFFFFFFFFFFFFFFFFFFFFFFFFFFF,
@FS10000125:27:BPA73017-1634:1:1101:11300:1550 2:N:0:2
TTATTTTTGAGCGTACTCGACGAAGTTCCAAGGGGGGGGGGGGGGGAA
+
FFFFFFFFFFFFFFFFFFFFFFFFFFFFFFFFFFFFFFFFFFFFF:FF
@FS10000125:27:BPA73017-1634:1:1101:11550:1550 2:N:0:2
CTCGCTTTGAGCGTACTCGACGAAGTTTTAAGGGGGGGGGGGGGGGGG
+
FFFFFFFFFFFFFFFFFFFFFFFFFFFFFFFFFFFFFFFFFFFFFF:F
@FS10000125:27:BPA73017-1634:1:1101:12100:1550 2:N:0:2
TTGTTGTTGAGCGTACTCGACGAAGTTGCGGGGGGGGGGGGGGGGGAT
+
FFFFFFFFFFFFFFFFFFFFFFFFFFFFFFFFFFFFFFFFFFFF,,F,
@FS10000125:27:BPA73017-1634:1:1101:14290:1550 2:N:0:2
TCATCATTGAGCGTACTCGACGAAGTTTGCTGGGGGGGGGGGGGGGGA
+
FFFFFFFFFFFFFFFFFFFFFFFFFFFFFFFFFFFFFFFFFFFFFF,F
@FS10000125:27:BPA73017-1634:1:1101:14960:1550 2:N:0:2
TCCTCGTTGAGCGTACTCGACGAAGTTACAAGGGGGGGGGGGGGGGGG
+
,FFFFFFFFFFFFFFFFFFFFFFFFFFFFFFFFFFFFFFFFFFF:,FF
@FS10000125:27:BPA73017-1634:1:1101:15110:1550 2:N:0:2
TTAAGCTTGAGCGTACTCGACGAAGTTAGCTGGGGGGGGGGGGGGGGA
+
:,FFFFFFFFFFFFFFFFFFFFFFFFFFFFFFFFFFFFFFFFFFF,:F
@FS10000125:27:BPA73017-1634:1:1101:15210:1550 2:N:0:2
TACTTATTGAGCGTACTCGACGAAGGGGGGGGGGGGGGGAAATCGGAA
+
FFFFFFFFFFFFFFFFFFFFFFFFFFFFFFFFFFFFFFF:,,F:,,FF
@FS10000125:27:BPA73017-1634:1:1101:15450:1550 2:N:0:2
ACTCGGTTGAGCGTACTCGAAAGGGGGGGGGGGGGGGAGATCGGAAAA
+
FFFFFFFFFFFFFFFFFFFFFFFFFFFFFFFFFFFF:F,,FF:,FF,F
@FS10000125:27:BPA73017-1634:1:1101:15540:1550 2:N:0:2
TCCACCTTGAGCGCACTCGACGAAGTTAGCTGGGGGGGGGGGGGGGAA
+
,FF:FFFFFFFFFFFFFFFFFFFFFFFFFFFFFFFFFFFFFFFFF:,,
@FS10000125:27:BPA73017-1634:1:1101:1700:1560 2:N:0:2
CCATGCTTGAGCGTACTCGACGAAGAGGGGGGGGGGGGGGGGAAATTG
+
FFFF:FF:FF,F,:FFFFFFF,FF:FF::F,:FF,FF:FF,,FF,,,:
@FS10000125:27:BPA73017-1634:1:1101:2310:1560 2:N:0:2
TAGGCCTTGAGCGTACTCGACGAAGTTCGTGTGGGGGGGGGGGGGGAA
+
FFFFFFFFFFFFFFFFFFFFFFFFFFFFFFFFFFFFFFFFFFFFFFFF
@FS10000125:27:BPA73017-1634:1:1101:2520:1560 2:N:0:2
TTCCAGTTGAGCGTACTCGACGAAGTTCCAAGGGGGGGGGGGGGGGAA
+
,FFFF,FFFFFFFFFFFFFFFFFFFFFFFF,FFFFFFFFFFFFFF:FF
@FS10000125:27:BPA73017-1634:1:1101:3230:1560 2:N:0:2
TTTTGGTTGAGCGTACTCGACGAAGTTATGGGGGGAGGGGGGGGGGGG
+
FFFFFFFFFFFFFFFFFFFFFFFFFFFFFFFFFFFFFFFFFFFFFF,F
@FS10000125:27:BPA73017-1634:1:1101:3390:1560 2:N:0:2
TTTTTGTTGAGCGTACTCGACGAAGTTACCGGGGGGGGGGGGGGGGGA
+
FFF:FFFFFFFFFFFFFFFFFFFFFFFFFFFFFFFFFFFFFFFFF,,F
@FS10000125:27:BPA73017-1634:1:1101:3460:1560 2:N:0:2
TTTGAATTGAGCGTACTCGACGAAGTTAATTGGGGGGGGGGGGGGGGA
+
,FFFFFFFFFFFFFFFFFFFFFFFFFFFFFFFFFFFFFFFFFFFFFF:
@FS10000125:27:BPA73017-1634:1:1101:3690:1560 2:N:0:2
TTTGGTTTGAGCGTACTCGACGAAGTTGCGTGGGGGGGGGGGGGGGGA
+
,FFFFFFFFFFFFFFFFFFFFFFFFFFFFFFFFFFFFFFFFFFFFF,F
@FS10000125:27:BPA73017-1634:1:1101:3700:1560 2:N:0:2
TTAATCTTGAGCGTACTCGACGAAGTTTAATGGGGGGGGGGGGGGGAA
+
,FFFFFFFFFFFFFFFFFFFFFFFFFFFFFFFFFFFFFFFFFFFF,:F
@FS10000125:27:BPA73017-1634:1:1101:4980:1560 2:N:0:2
TCCTCATTGAGCGTACTCGACGAAGTTACAAGGGGGGGGGGGGGGGGA
+
FFFFFFFFFFFFFFFFFFFFFFFFFFFFFFFFFFFFFFFFFFFFFFFF
@FS10000125:27:BPA73017-1634:1:1101:7100:1560 2:N:0:2
TAATTTTTGAGCGTACTCGACGAAGTTTAAATGGGGGGGGGGGGGGGA
+
,,::FFFFFFFFFFFFFFFFFFFFFFFFF,,,FFFFFFFFFFFFFFFF
@FS10000125:27:BPA73017-1634:1:1101:7300:1560 2:N:0:2
TTAAATTTGAGCGTACTCGACGAAGTTTCTTGGGGGGGGGGGGGGGGA
+
FFFFFFFFFFFFFFFFFFFFFFFFFFFFFFFFFFFFFFFFFFFFFF,F
@FS10000125:27:BPA73017-1634:1:1101:9390:1560 2:N:0:2
ATCAACTTGAGCGTACTCGACGAAGTTACAAGGGGGGGGGGGGGGGGA
+
FFFFFFFFFFFFFFFFFFFFFFFFFFFFFFFFFFFFFFFFFFFFFF,F
@FS10000125:27:BPA73017-1634:1:1101:9540:1560 2:N:0:2
TATTTATTGAGCGTACTCGACGAAGGGGGGGGGGGGGGGGGGAAGTCG
+
FFFFFFFFFFFFFFFFFFFFFFFFFFFFFFFFFFFFFFFFF:::,:,F
@FS10000125:27:BPA73017-1634:1:1101:10610:1560 2:N:0:2
TTGTTTCTTGAGCGTACTCGACGAAGTTGGGTGGGGGGGGGGGGGGAA
+
,FFFFFFFFFFFFFFFFFFFFFFFFFFFFFFFFFFFFFFFFFFFF,FF
@FS10000125:27:BPA73017-1634:1:1101:11560:1560 2:N:0:2
TTACATTTGAGCGTACTCGACGAAGTTTGAAAGGGGGGGGGGGGGGGA
+
FFFFFFFFFFFFFFFFFFFFFFFFFFFFFFFFFFFFFFFFFFFFFFFF
@FS10000125:27:BPA73017-1634:1:1101:11860:1560 2:N:0:2
ATCGCGTTGAGCGTACTCGACGAAGTTCCTAGGGGGGGGGGGGGGGGA
+
,FFFFFFFFFFFFFFFFFFFFFFFFFFFFFFFFFFFFFFFFFFFFF::
@FS10000125:27:BPA73017-1634:1:1101:12610:1560 2:N:0:2
ACGGCGTTGAGCGTACTCGACGAAGGTTGCAAGGGGGGGGGGGGGGGA
+
FFFFFFFFFFFFFFFFFFFFFFFFFFFFFFFFFFFFFFFFFFFFFF,F
@FS10000125:27:BPA73017-1634:1:1101:12730:1560 2:N:0:2
CTCTAATTGAGCGTACTCGACGAAGTTGGTAGGGGGGGGGGGGGGGGA
+
FFFFFFFFFFFFFFFFFFFFFFFFFFFFFFFFFFFFFFFFFFFFFF,F
@FS10000125:27:BPA73017-1634:1:1101:13410:1560 2:N:0:2
ATCGAATTGAGCGTACTCGACGAAGTTGCTTGGGGGGGGGGGGGGGGA
+
,FF,,,FFFFFFFFFFFFFFFFFFFFFFFFFFFFFFFFFFFFFFFF,F
@FS10000125:27:BPA73017-1634:1:1101:14380:1560 2:N:0:2
CTCGAATTGAGCGTACTCGACGAAGTTGTTAGGGGGGGGGGGGGGGAA
+
FFF,FFFFFFFFFFFFFFFFFFFFFFFFFFFFFFFFFFFFFFFFF,F:
@FS10000125:27:BPA73017-1634:1:1101:14580:1560 2:N:0:2
TTCCGGTTGAGCGTACTCGACGAAGTTTCACGGGGGGGGGGGGGGGAA
+
FFFFFFFFFFFFFFFFFFFFFFFFFFFFFFFFFFFFFFFFFFFFF:FF
@FS10000125:27:BPA73017-1634:1:1101:15710:1560 2:N:0:2
TACAGCTTGAGCGTACTCGACGAAGTTGGGGGGGGGGGGGGGAAATTG
+
FFFFFFFFFFFFFFFFFFFFFFFFFFFFFFFFFFFFFFFFF::F:F,,
@FS10000125:27:BPA73017-1634:1:1101:15880:1560 2:N:0:2
ACAGAATTGAGCGTACTCGACGAAGTTGAGTGGGGGGGGGGGGGGGAA
+
FFFFFFFFFFFFFFFFFFFFFFFFFFFFFFFFFFFFFFFFFFFFFFFF
@FS10000125:27:BPA73017-1634:1:1101:16020:1560 2:N:0:2
CTAATATTGAGCGTACTCGACGAAGTTCTGCGGGGGGGGGGGGGGGGG
+
F,FFFF,:FFFF::FFFFFFFFFFFFFFFFF,FF:FFFFF:FF,F,::
@FS10000125:27:BPA73017-1634:1:1101:2830:1570 2:N:0:2
TTCATATTGAGCGTACTCGACGAAGTTTAATGGGGGGGGGGGGGGGGA
+
FFFFFFFFFFFFFFFFFFFFFFFFFFFFFFFFFFFFFFFFFFFFFFFF
@FS10000125:27:BPA73017-1634:1:1101:2910:1570 2:N:0:2
ATCCTATTGAGCGTACTCGACGAAGTTTGCAGGGGGGGGGGGGGGGAA
+
FFFFFFFFFFFFFFFFFFFFFFFFFFFFFFFFFFFFFFFFFFFFF,FF
@FS10000125:27:BPA73017-1634:1:1101:3210:1570 2:N:0:2
CCACTATTGAGCGTACTCGACGAAGTTGGCAGGGGGGGGGGGGGGGGG
+
FFFFFFFFFFFFFFFFFFFFFFFFFFFFFFFFFFFFFFFFFFFFFFF:
@FS10000125:27:BPA73017-1634:1:1101:3980:1570 2:N:0:2
TTGGAATTGAGCGTACTCGACGAAGTTCGAAGGGGGGGGGGGGGGGAA
+
FFFFFFFFFFFFFFFFFFFFFFFFFFFFFFFFFFFFFFFFFFFFFF,,
@FS10000125:27:BPA73017-1634:1:1101:4100:1570 2:N:0:2
AAGCCGTTGAGCGTACTCGACGAAGTTTCAGGGGGGGGGGGGGGGGAA
+
:::FFFFFFFFFFFFFFFFFFFFFFFFFFFFFFFFFFFFFFFFFFF,F
@FS10000125:27:BPA73017-1634:1:1101:4630:1570 2:N:0:2
TTATCTTTGAGCGTACTCGACGAAGTTTGCAGGGGGGGGGGGGGGGGG
+
FFFFFFFFFFFFFFFFFFFFFFFFFFFFFFFFFFFFFFFFFFFFFF:F
@FS10000125:27:BPA73017-1634:1:1101:6840:1570 2:N:0:2
TAGGGTTTGAGCGTACTCGACGAAGTTCGGCGGGGGGGGGGGGGGGGG
+
FFFFFFFFFFFFFFFFFFFFFFFFFFFFFFFFFFFFFFFFFFFFFFFF
@FS10000125:27:BPA73017-1634:1:1101:7020:1570 2:N:0:2
ACATACTTGAGCGTACTCGACGAAGGGGGGGGGGGGGGGGGAAATCGA
+
:FFFFFFFFFFFFFFFFFFFFFFFFFFFFFFFFFFFFFFF::,,F,,F
@FS10000125:27:BPA73017-1634:1:1101:9260:1570 2:N:0:2
ATATTCTTGAGCGTACTCGACGAAGTTTTCTGGGGGGGGGGGGGGGGA
+
FFFFFFFFFFFFFFFFFFFFFFFFFFFFFFFFFFFFFFFFFFFFFFFF
@FS10000125:27:BPA73017-1634:1:1101:9640:1570 2:N:0:2
TTTTCATTGAGCGTACTCGACGAAGTTCAGTGGGGGGGGGGGGGGGAA
+
FFFFFFFFFFFFFFFFFFFFFFFFFFFFFFFFFFFFFFFFFFFFFFFF
@FS10000125:27:BPA73017-1634:1:1101:9870:1570 2:N:0:2
TAGTTTTTGAGCGTACTCGACGAAGGGGGGGGGGGGGGGAGATCGGAA
+
FFFFFFFFFFFFFFFFFFFFFFFFFFFFFFFFFFFFFFFF::FF,FF:
@FS10000125:27:BPA73017-1634:1:1101:10080:1570 2:N:0:2
GAATGGTTGAGCGTACTCGACGAAGGGGGGGGGGGGGGGAGATCGGAA
+
F,F,F,FFFFFFFFFFFFFFFFFFF::F:F:,FFFFFFF:,,::,FF:
@FS10000125:27:BPA73017-1634:1:1101:11350:1570 2:N:0:2
ATTAATTTGAGCGTACTCGACGAAGTTTGGCGGGGGGGGGGGGGGGAA
+
F,FFFFFFFFFFFFFFFFFFFFFFFFFFFFFFFFFFFFFFFFFFF,FF
@FS10000125:27:BPA73017-1634:1:1101:13050:1570 2:N:0:2
TCGTCCTTGAGCGTACTCGACAGAGTTTTAGGGGGGGGGGGGGGGGGA
+
,FFFFFFFFFFFFFFFFFFFFFFFFFFFFFFFFFFFFFFFFFFFFF,F
@FS10000125:27:BPA73017-1634:1:1101:13320:1570 2:N:0:2
CAGGTTTTGAGCGTACTCGACGAAAGGGGGGGGGGGGGGGAATTCGGA
+
FFFFFFFFFFFFFFFFFFFFFFFFFFFFFFFFFFFFFFF,F:,:F,::
@FS10000125:27:BPA73017-1634:1:1101:14530:1570 2:N:0:2
CATTAATTGAGCGTACTCGACGAAGTTGAAGGGGGGGGGGGGGGGGAA
+
FF:FFFFFFFFFFFFFFFFFFFFFFFFFFFFFFFFFFFFFFFFFFFFF
@FS10000125:27:BPA73017-1634:1:1101:14590:1570 2:N:0:2
TATCCATTGAGCGTACTCGACGAAGTTGTTAGGGGGGGGGGGGGGGGA
+
,,,::FFFFFFFFFFFFFFFFFFFFFFFFFFFFFFFFFFFF,F,,,,,
@FS10000125:27:BPA73017-1634:1:1101:2460:1580 2:N:0:2
ATCTGTTTGAGCGTACTCGACGAAGTTTATGGGGGGGGGGGGGGGGGA
+
FFFFFFFFFFFFFFFFFFFFFFFFFFFFFFFFFFFFFFFFFFFFFF,F
@FS10000125:27:BPA73017-1634:1:1101:3720:1580 2:N:0:2
TAGTTTTTGAGCGTACTCGACGAAGTTGCGGGGGGGGGGGGGGGAGAT
+
,,FFFFFFFFFFFFFFFFFFFFFFFFFFFFFFFFFFFFFFFFF,F,:F
@FS10000125:27:BPA73017-1634:1:1101:3980:1580 2:N:0:2
TCCTCCTTGAGCGTACTCGACGAAGTTCGGCGGGGGGGGGGGGGGGGG
+
FFFFFFFFFFFFFFFFFFFFFFFFFFFFFFFFFFFFFFFFFFFFFFF:
@FS10000125:27:BPA73017-1634:1:1101:4310:1580 2:N:0:2
TTGGCATTGAGCGTACTCGACGAAGTTACTAGGGGGGGGGGGGGGGGA
+
:FFFFFFFFFFFFFFFFFFFFFFFFFFFFFFFFFFFFFFFFFFFFF,F
@FS10000125:27:BPA73017-1634:1:1101:4580:1580 2:N:0:2
CTTAGATTGAGCGTACTCGACGAAGTTCTGCGGGGGGGGGGGGGGGAA
+
FFFFFFFFFFFFFFFFFFFFFFFFFFFFFFFFFFFFFFFFFFFFF,,F
@FS10000125:27:BPA73017-1634:1:1101:4860:1580 2:N:0:2
TTTTCATTGAGCGTACTCGACGAAGGGGGGGGGGGGGGGAGATCGGAA
+
F,FFFFFFFFFFFFFFFFFFFFFFFFFFFFFFFFFFFFFF,:FF,FF,
@FS10000125:27:BPA73017-1634:1:1101:5200:1580 2:N:0:2
ACCTGATTGAGCGTACTCGACGAAGTTTGCAGGGGGGGGGGGGGGGGA
+
FFFFFFFFFFFFFFFFFFFFFFFFFFFFFFFFFFFFFFFFFFFFFF,F
@FS10000125:27:BPA73017-1634:1:1101:5590:1580 2:N:0:2
TTACCTTTGAGCGTACTCGACGAAGTTTCTTAGGGGGGGGGGGGGGGG
+
:FFFFFFFFFFFFFFFFFFFFFFFFFFFFFFFFFFFFFFFFFFF,:FF
@FS10000125:27:BPA73017-1634:1:1101:6370:1580 2:N:0:2
TCCATATTGAGCGTACTCGACGAAGTTATGGGGGGGGGGGGGGGGGGA
+
,FFFFFFFFFFFFFFFFFFFFFFFFFFFFFFFFFFFFFFFFFFFFF,F
@FS10000125:27:BPA73017-1634:1:1101:6790:1580 2:N:0:2
TCCACGTTGAGCGTACTCGACGAAGTTTAAAAGGGGGGGGGGGGGGGG
+
,FFFFFFFFFFFFFFFFFFFFFFFFFFFFFFFFFFFFFFFFFFFFFFF
@FS10000125:27:BPA73017-1634:1:1101:8530:1580 2:N:0:2
TATCTCTTGAGCGTACTCGACGAAGTTCGGTGGGGGGGGGGGGGGGGG
+
FFFFFFFFFFFFFFFFFFFFFFFFFFFFFFFFFFFFFFFFFFFFFFFF
@FS10000125:27:BPA73017-1634:1:1101:8650:1580 2:N:0:2
CTTTCATTGAGCGTACTCGACGAAGTTATGGGGGGGGGGGGGGGGGAA
+
F,,,FFFFFFFFFFFFFFFFFFFFFFF,F,F,FFFFFFFFFFFFF,FF
@FS10000125:27:BPA73017-1634:1:1101:9010:1580 2:N:0:2
GATTATTTGAGCGTACTCGACGAAGTTCCAGGGGGGGGGGGGGGGGAA
+
,:FFFFFFFFFFFFFFFFFFFFFFFFFFFF:FFFFFFFFFFFFFFFFF
@FS10000125:27:BPA73017-1634:1:1101:9660:1580 2:N:0:2
ACTGATTTGAGCGTACTCGACGAAGTTACATGGGGGGGGGGGGGGGGA
+
FFFFFFFFFFFFFFFFFFFFFFFFFFFFFFFFFFFFFFFFFFFFFFFF
@FS10000125:27:BPA73017-1634:1:1101:11630:1580 2:N:0:2
TAACTTGAGCGTACTCGACGAAGTTGCATGGGGGGGGGGGGGGGAGAT
+
FFFFFFFFFFFFFFFFFFFFFFFFFFFFFFFFFFFFFFFFFFF,F,,,
@FS10000125:27:BPA73017-1634:1:1101:12100:1580 2:N:0:2
CTACCGTTGAGCGTACTCGACGAAGGGGGGGGGGGGGGGGGAGATCGA
+
F,FFFFFFFFFFFFFFFFFFFFFFFFFFFFFFFFFFFFFFFF,:FF,,
@FS10000125:27:BPA73017-1634:1:1101:12110:1580 2:N:0:2
ATGGACTTGAGCGTACTCGACGAAGGGGGGGGGGGGGGGGGGGGAGGT
+
FFFFFFFFFFFFFFFFFFFFFFFFFFFFFFFFFFFFFFF:FFF,,,,,
@FS10000125:27:BPA73017-1634:1:1101:12610:1580 2:N:0:2
GTCTAATTGAGCGTACTCGACAGTTCTACAAAGATCGGAAGAGCGTCG
+
,,FFFFFFFFFFFFFFFFFFFFFFFFFFFFFFFFFFFFFFFFFFFFFF
@FS10000125:27:BPA73017-1634:1:1101:12910:1580 2:N:0:2
TTCATATTGAGCGTACTCGACGAAGTTAAAGGGGGGGGGGGGGGGAAA
+
:FFFFFFFFFFFFFFFFFFFFFFFFFFFFFFFFFFFFFFFFFFF:F,,
@FS10000125:27:BPA73017-1634:1:1101:13180:1580 2:N:0:2
CCCATCTTGAGCGTACTCGACGAAGTTCAGGGGGGGGGGGGGGAAATC
+
FFFFFFFFFFFFFFFFFFFFFFFFFFFFFFFFFFFFFFFFFFFF:FF:
@FS10000125:27:BPA73017-1634:1:1101:14510:1580 2:N:0:2
TTTCACTTGAGCGTACTCGACGAAGTTGATGGGGGGGGGGGGGGGAAT
+
,:FFFFFFFF:FFFFFFFFFFFFFFFFFFFFFFFFFFFFFFFF:,,F:
@FS10000125:27:BPA73017-1634:1:1101:14630:1580 2:N:0:2
TAGTATTTGAGCGTACTCGACGAAGTTGGAAAGGGGGGGGGGGGGGGA
+
FFFFFFFFFFFFFFFFFFFFFFFFFFFFFFFFFFFFFFFFFFFF::,F
@FS10000125:27:BPA73017-1634:1:1101:14770:1580 2:N:0:2
CTGATTTTGAGCGTACTCGACGAAGTTAATGGGGGGGGGGGGGGGGAA
+
F::FFFFFFFFFFFFFFFFFFFFFFFFFFFFFFFFFFFFFFFFFF,::
@FS10000125:27:BPA73017-1634:1:1101:15240:1580 2:N:0:2
TTCGCCTTGAGCGTACTCGACGAAGTTGGGGGGGGGGGGGGGGGGGGA
+
FFFFFFFFFFFFFFFFFFFFFFFFFFFFFFFFFFFFFFFFFFFFFF,F
@FS10000125:27:BPA73017-1634:1:1101:16300:1580 2:N:0:2
CTCCGTTTGAGCGTACTCGACGAAGTTGCTGGGGGGGGGGGGGGGGGA
+
FFFFFFFFFFFFFFFFFFFFFFFFFFFFFFFFFFFFFFFFFFFFFF,F
@FS10000125:27:BPA73017-1634:1:1101:1910:1590 2:N:0:2
TCTAGCTTGAGCGTACTCGACGAAGTTAAGGGGGGGGGGGGGGGGAAA
+
FFFFFFFFFFFFFFFFFFFFFFFFFFFFFFFFFFFFFFFFFFFF,F:,
@FS10000125:27:BPA73017-1634:1:1101:2420:1590 2:N:0:2
TCCAATTTGAGCGTACTCGACGAAGTTCAGGGGGGGGGGGGGGGGGAT
+
FFFFFFFFFFFFFFFFFFFFFFFFFFFFFF:F::F:F:FF:,F,,,F:
@FS10000125:27:BPA73017-1634:1:1101:2690:1590 2:N:0:2
GTTTTATTGAGCGTACTCGACGAAGTTTCTAGGGGGGGGGGGGGGGGA
+
,FFFFFFFFFFFFFFFFFFFFFFFFFFFFFFFFFFFFFFFFFFFFF:F
@FS10000125:27:BPA73017-1634:1:1101:3100:1590 2:N:0:2
TTTTGGTTGAGCGTACTCGACGAAGTTATGGGGGGAGGGGGGGGGGGG
+
FFFFFFFFFFFFFFFFFFFFFFFFFFFFFFFFFFFFFFFFFFFFFFFF
@FS10000125:27:BPA73017-1634:1:1101:3390:1590 2:N:0:2
CCCCAGTCAAGCGTACTCAACGAAGTTCCGCTGGGAGCCACGGAAGGA
+
F,:FF,F,,:F:,:,,,,,F,FF,,,F:,FF:,,,,F,,,,,,::F,F
@FS10000125:27:BPA73017-1634:1:1101:4440:1590 2:N:0:2
TATGATTTGAGCGTACTCGACGAAGTTGGGCGGGGGGGGGGGGGGAAA
+
FFFFFFFFFFFFFFFFFFFFFFFFFFFFFFFFFFFFFFFFFFFF:F:,
@FS10000125:27:BPA73017-1634:1:1101:4480:1590 2:N:0:2
TTTCATTTGAGCGTACTCGACGAAGTTCCAAGGGGGGGGGGGGGGGAA
+
,,FFFFFFFFFFFFFFFFFFFFFFFFFFFFFFFFFFFFFFFFF,F,::
@FS10000125:27:BPA73017-1634:1:1101:5490:1590 2:N:0:2
TTTCGTTTGAGCGTACTCGACGAAGTTGAATGGGGGGGGGGGGGGGGA
+
FFFFFFFFFFFFFFFFFFFFFFFFFFFFFFFFFFFFFFFFFFFFFFFF
@FS10000125:27:BPA73017-1634:1:1101:5580:1590 2:N:0:2
CTATTATTGAGCGTACTCGACGAAGGGGGGGGGGGGGGGGAAATCGGA
+
,,FFFFFFFFFFFFFFFFFFFFFFFFFFFFFFFFFFFFFFF,,FF,,,
@FS10000125:27:BPA73017-1634:1:1101:7260:1590 2:N:0:2
AGTATCTTGAGCGTACTCGACGAAGGGGGGGGGGGGGGGGAAATTGGA
+
::FFFFFFFFFFFFFFFFFFFFFFFFFFFFFFFFFFFFFF,,::,,,F
@FS10000125:27:BPA73017-1634:1:1101:7720:1590 2:N:0:2
ATTTGTTTGAGCGTACTCGACGAAGTTGGTGGGGGGGGGGGGGGAAAT
+
FFF:FFFFFFFFFFFFFFFFFFFFFFFFFFFFFFFFFFFFFFFF:FFF
@FS10000125:27:BPA73017-1634:1:1101:8080:1590 2:N:0:2
GCGACTTTGAGCGTACTCGACGAAGTTGTAGGGGGGGGGGGGGGGAAA
+
,FFFFFFFFFFFFFFFFFFFFFFFFFFFFFFFFFFFFFFFFFFF:F:,
@FS10000125:27:BPA73017-1634:1:1101:8880:1590 2:N:0:2
CCCCCCTTGGCGTACTCGACGAGGTTAGCGGGGGGGGGGGGGGGAGAT
+
,FFFFFFFFFFFFFFFFFFFFFFFFFFFFFFFFFFFFFFFFFFFF,FF
@FS10000125:27:BPA73017-1634:1:1101:9810:1590 2:N:0:2
CTCTAATTGAGCGTACTCGACGAAGTTCGAAGGGGGGGGGGGGGGGAA
+
FFFFFFFFFFFFFFFFFFFFFFFFFFFFFFFFFFFFFFFFFFFFF,FF
@FS10000125:27:BPA73017-1634:1:1101:11600:1590 2:N:0:2
TATGACTTGAGCGTACTCGACGAAGTTCAGCGGGGGGGGGGGGGGGAA
+
,:FFFFFFFFFFFFFFFFFFFFFFFFFFFFFFFFFFFFFFFFFFFFFF
@FS10000125:27:BPA73017-1634:1:1101:11870:1590 2:N:0:2
CTCTGGTTGAGCGTACTCGACGAAGTTAGCAGGGGGGGGGGGGGGGGA
+
F,FFFFFFFFFFFFFFFFFFFFFFFFFFFFFFFFFFFFFFFFFFFFFF
@FS10000125:27:BPA73017-1634:1:1101:11990:1590 2:N:0:2
TTTGGTTTGAGCGTACTCGACGAAGTTGTGCGGGGGGGGGGGGGGGAA
+
F,FFFFFFFFFFFFFFFFFFFFFFFFFFFFFFFFFFFFFFFFFFF,FF
@FS10000125:27:BPA73017-1634:1:1101:13480:1590 2:N:0:2
CCAGTTTTGAGCGTACTCGACGAAGTTGGACGGGGGGGGGGGGGGGAA
+
FFFFFFFFFFFFFFFFFFFFFFFFFFFFFFFFFFFFFFFFFFFFF::F
@FS10000125:27:BPA73017-1634:1:1101:15030:1590 2:N:0:2
CAACCCTTGAGCGTACTCGACGAAGTTATAGGGGGGGGGGGGGGGGGA
+
FFFFFFFFFFFFFFFFFFFFFFFFFFFFFFFFFFFFFFFFF:F:,,,,
@FS10000125:27:BPA73017-1634:1:1101:2280:1600 2:N:0:2
AAATCTTTGAGCGTACTCGACGAAGTTCGCAGGGGGGGGGGGGGGGAA
+
FFFFFFFFFFFFFFFFFFFFFFFFFFFFFFFFFFFFFFFFFFFFF,FF
@FS10000125:27:BPA73017-1634:1:1101:2880:1600 2:N:0:2
CAGCTTTTGAGCGTACTCGACGAAGTTGGTTCGGGGGGGGGGGGGGGA
+
FFFFFFFFFFFFFFFFFFFFFFFFFFFFFFFFFFFFFFFFFFFFFFFF
@FS10000125:27:BPA73017-1634:1:1101:5570:1600 2:N:0:2
TTCAGGTTGAGCGTACTCGACTAAGTTGTTAGGGGGGGGGGGGGGGAA
+
FFFFFFFFFFFFFFFFFFFFFFFFFFFFFFFFFFFFFFFFFFFFF,FF
@FS10000125:27:BPA73017-1634:1:1101:6430:1600 2:N:0:2
TTTAACTTGAGCGTACTCGACGAAGGGCGGGGGGGGGGGGGGGGAAAT
+
FFFFFFFFFFFFFFFFFFFFFFFFFFFFFFFFFFFFFFFFFFF,F,,F
@FS10000125:27:BPA73017-1634:1:1101:8720:1600 2:N:0:2
CAGATCTTGAGCGTACTCGACGAAGTTCTGTGGGGGGGGGGGGGGGAA
+
,F,F,FFFFFFFFFFFFFFFFFFFFFFF,,,FFFFFFFFFFFFF:F,F
@FS10000125:27:BPA73017-1634:1:1101:8900:1600 2:N:0:2
CGAACATTGAGCGTACTCGACGAAGTTTTTAGGGGGGGGGGGGGGGGA
+
F:FFFFFFFFFFFFFFFFFFFFFFFFFFFFFFFFFFFFFFFFFFFFF:
@FS10000125:27:BPA73017-1634:1:1101:9440:1600 2:N:0:2
TTTGATTTGAGCGTACTCGACGAAGTTCACAGGGGGGGGGGGGGGGGA
+
FFFFFFFFFFFFFFFFFFFFFFFFFFFFFFFFFFFFFFFFFFF:F:F:
@FS10000125:27:BPA73017-1634:1:1101:10280:1600 2:N:0:2
TTTCGCTTGAGCGTACTCGACGAAGTTTGCGGGGGGGGGGGGGGGGGA
+
,:FF:FFFFF:FFFFFFFFFFFFFFFFFFFFF:FFFFF:FF,::F,,,
@FS10000125:27:BPA73017-1634:1:1101:11220:1600 2:N:0:2
CCCACCTTGAGCGTACTCGACGAAGTTCATCGGGGGGGGGGGGGGGGA
+
FFFFFFFFFFFFFFFFFFFFFFFFFFFFFFFFFFFFFFFFFFFFFFF,
@FS10000125:27:BPA73017-1634:1:1101:12140:1600 2:N:0:2
TCTAAATTGAGCGTACTCGACGAAGTTCTGAGGGGGGGGGGGGGGGGG
+
FFFFFFFFFFFFFFFFFFFFFFFFFFFFFFFFFFFFFFFFFFFFFF:F
@FS10000125:27:BPA73017-1634:1:1101:12360:1600 2:N:0:2
TTTTATTTGAGCGTACTCGACGAAGTTCAACTGGGGGGGGGGGGGGGA
+
,FFF,FFFFFFFFFFFFFFFFFFFFFF,FF:,FFFFFFFFFFFFFFFF
@FS10000125:27:BPA73017-1634:1:1101:14900:1600 2:N:0:2
ATTAAATTGAGCGTACTCGACGAAGGGGGGGGGGGGGGGAGATTGGAA
+
FFFFFFFFFFFFFFFFFFFFFFFFFFFFFFFFFFFFFFF,,F,,,,,F
@FS10000125:27:BPA73017-1634:1:1101:14910:1600 2:N:0:2
TTTGAATTGAGCGTACTCGACGAAGTTGTACGGGGGGGGGGGGGGGAA
+
FFFFFFFFFFFFFFFFFFFFFFFFFFFFFFFFFFFFFFFFFFFF,,,:
@FS10000125:27:BPA73017-1634:1:1101:15340:1600 2:N:0:2
TCTCCCTTGAGCGTACTCGACGAAGTTCCTGGGGGGGGGGGGGGAGGT
+
FFFFFFFFFFFFFFFFFFFFFFFFF:FFFFFFFFFFFFFFFFF,:,,,
@FS10000125:27:BPA73017-1634:1:1101:1720:1610 2:N:0:2
TCTAATTTGAGCGTACTCGACGAAGTTACCTGGGGGGGGGGGGGGGAA
+
,FFFFFFFFFFFFFFFFFFFFFFFFFFFFFFFFFFFFFFFFFFFFFFF
@FS10000125:27:BPA73017-1634:1:1101:2710:1610 2:N:0:2
TTCTCTTTGAGCGTACTCGACGAAGTTGACCGGGGGGGGGGGGGGGAA
+
F,FFFFFFFFFFFFFFFFFFFFFFFFFFFFFFFFFFFFFFFFFFFFFF
@FS10000125:27:BPA73017-1634:1:1101:4190:1610 2:N:0:2
AAATTTTTGAGCGTACTCGACGAAGTTCTGAGGGGGGGGGGGGGGGAA
+
,FFFFFFFFFFFFFFFFFFFFFFFFFFFFFFFFFFFFFFFFF:FFF::
@FS10000125:27:BPA73017-1634:1:1101:5350:1610 2:N:0:2
CAGAATTTGAGCGTACTCGACGAAGTTGTGGGGGGGGGGGGGGGAAAT
+
FFFFFFFFFFFFFFFFFFFFFFFFFFFFFFFFFFFFFFFFFFFF,FF:
@FS10000125:27:BPA73017-1634:1:1101:5890:1610 2:N:0:2
TCCCTCTTGAGCGTACTCGACGAAGTTGCCGGGGGGGGGGGGGGGAAA
+
FFFFFFFFFFFFFFFFFFFFFFFFFFFFFFFFFFFFFFFFF:FF,F,,
@FS10000125:27:BPA73017-1634:1:1101:5920:1610 2:N:0:2
TTGTAGTTGAGCGTACTCGACGAAGTTCGGGGGGGGGGGGGGGGAAAT
+
FFFFFFFFFFFFFFFFFFFFFFFFFFFFFFFFFFFFFFFFFFF,FF,F
@FS10000125:27:BPA73017-1634:1:1101:6160:1610 2:N:0:2
TCAGGTTTGAGCGTACTCGACGAAGGGGGGGGGGGGGGGAGGTCGGAA
+
,FFFFFFFFFFFFFFFFFFFFFFFFFFFFFFFFFFFFFFF,,FF,F:,
@FS10000125:27:BPA73017-1634:1:1101:6370:1610 2:N:0:2
TCCGTCTTGAGCGTACTCGACGAAGTTTGGGGGGGGGGGGGGGAAATC
+
FFFFFFFFFFFFFFFFFFFFFFFFFFFFFFFFFFFFFFFFFF:F,,F,
@FS10000125:27:BPA73017-1634:1:1101:6420:1610 2:N:0:2
CCTCACTTGAGCGTACTCGACGAAGGGGGGGGGGGGGGGAGATCGGAA
+
FFFFFFFFFFFFFFFFFFFFFFFFFFFFFFFFFFFFFFF:,:F:,FF,
@FS10000125:27:BPA73017-1634:1:1101:6850:1610 2:N:0:2
AAGTTATTGAGCGTACTCGACGAAGTTGGACGGGGGGGGGGGGGGGAA
+
FFFFFFFFFFFFFFFFFFFFFFFFFFFFFFFFFFFFFFFFFFFF:,,F
@FS10000125:27:BPA73017-1634:1:1101:7030:1610 2:N:0:2
AAGCATTTGAACGTACTCGACGAAGTTCCAAGGGGGGGGGGGGGGGGA
+
FFFFFFFFFFFFFFFFFFFFFFFFFFFFFFFFFFFFFFFFF,FF:::F
@FS10000125:27:BPA73017-1634:1:1101:7520:1610 2:N:0:2
TCACCTTTGAGCGTACTCGACGAAGTTGACCGGGGGGGGGGGGGGGAA
+
FFFFFFFFFFFFFFFFFFFFFFFFFFFFFF:FFFFFFFFFFFFFF:FF
@FS10000125:27:BPA73017-1634:1:1101:8720:1610 2:N:0:2
GGTTACTTGAGCGTACTCGACGAAGTTAACAGGGGGGGGGGGGGGGAA
+
,:FFFFFFFFFFFFFFFFFFFFFFFFFFFFFFFFFFFFFFFFFFF,FF
@FS10000125:27:BPA73017-1634:1:1101:9310:1610 2:N:0:2
TTGTGCTTGAGCGTACTCGACGAAGTTGCGTGGGGGGGGGGGGGGGAA
+
F,FFFFFFFFFFFFFFFFFFFFFFFFFFFFFFFFFFFFFFFFFFF,FF
@FS10000125:27:BPA73017-1634:1:1101:9500:1610 2:N:0:2
ACTTCCTTGAGCGTACTCGATCGAAGTTCATCGGGGGGGGGGGGGGGA
+
:FFF,FFFFFFFFFFFFFFF,F,FF:F,FF,FFFFFFFFFFFFFFF,:
@FS10000125:27:BPA73017-1634:1:1101:9580:1610 2:N:0:2
CCTCCCTTGAGCGTACTCGACGAAGTTTCTAGGGGGGGGGGGGGGGGA
+
FFFFFFFFFFFFFFFFFFFFFFFFFFFFFFFFFFFFFFFFFFFFFF::
@FS10000125:27:BPA73017-1634:1:1101:9980:1610 2:N:0:2
TTATGGTTGAGCGTACTCGACGAAGTTAGAAGGGGGGGGGGGGGGAAA
+
F,FFFFFFFFFFFFFFFFFFFFFFFFFFFFFFFFFFFFFFFFFFF,,F
@FS10000125:27:BPA73017-1634:1:1101:10020:1610 2:N:0:2
CACAAATTGAGCGTACTCGACGAAGTTAAAGGGGGGGGGGGGGGAAAT
+
FFFFFFFFFFFFFFFFFFFFFFFFFFFFFFFFFFFFFFFFFFFF,:,F
@FS10000125:27:BPA73017-1634:1:1101:10990:1610 2:N:0:2
CCACGGTTGAGCGTACTCGACGAAGTTATGAGGGGGGGGGGGGGGGGA
+
FF,FF,FFFFFFFFFFFFFFFFFFFFFF,,FFFFFFFFFFFFFFF,,:
@FS10000125:27:BPA73017-1634:1:1101:11370:1610 2:N:0:2
TTGCAATTGAGCGTACTCGACGAAGTTTGTTGGGGGGGGGGGGGGGAA
+
FFFFFFFFFFFFFFFFFFFFFFFFFFFFFFFFFFFFFFFFFFFFFFFF
@FS10000125:27:BPA73017-1634:1:1101:11520:1610 2:N:0:2
TCTACTTTGAGCGTACTCGACGAAGTTGCAGGGGGGGGGGGGGGGAAA
+
,F:FF,FFFFFFFFFFFFFFFFFFFFF,F,FFFFFFFFFFFFFFFFF,
@FS10000125:27:BPA73017-1634:1:1101:14110:1610 2:N:0:2
AAGGCCTTGAGCGTACTCGACGAAGTTCAGCGGGGGGGGGGGGGGAAT
+
,:,:FFFFFFFFFFFFFFFFFFFFFFFFFFFFFFFFFFFFFFF,,,,,
@FS10000125:27:BPA73017-1634:1:1101:14860:1610 2:N:0:2
AACTACTTGAGCGTACTCGACGAAGTTACATGGGGGGGGGGGGGGAAA
+
,:,,F:FFFFFFFFFFFFFFFFFFFFF,,,,FFFFFFFFFFFFF::,,
@FS10000125:27:BPA73017-1634:1:1101:16070:1610 2:N:0:2
CTATATTTGAGCGTACTCGACGAAGTTAGATGGGGGGGGGGGGGGGAA
+
FFFFFFFFFFFFFFFFFFFFFFFFFFFFFFFFFFFFFFFFFFF::,FF
@FS10000125:27:BPA73017-1634:1:1101:16110:1610 2:N:0:2
TTCAATTTGAGCGTACTCGACGAAGTTGTAAAGGGGGGGGGGGGGGGA
+
,,FFFFFFFFFFFFFFFFFFFFFFFFFFFFFFFFFFFFFFFFFFFFFF
@FS10000125:27:BPA73017-1634:1:1101:1020:1620 2:N:0:2
TTTGGTTTGAGCGTACTCGACGAAGTTAACAGGGGGGGGGGGGGGGAA
+
FFFFFFFFFFFFFFFFFFFFFFFFFFFFFFFFFFFFFFFFFFFFFFFF
@FS10000125:27:BPA73017-1634:1:1101:3960:1620 2:N:0:2
TTCAGATTGAGCGTACTCGACGAAGTTAAAGGGGGGGGGGGGGGGGGA
+
FFFFFFFFFFFFFFFFFFFFFFFFFFFFFFFFFFFFFFFFFFFFFF,F
@FS10000125:27:BPA73017-1634:1:1101:4980:1620 2:N:0:2
TCTTACTTGAGCGTACTCGACGAAGTTCTTGGGGGGGGGGGGGGGGAA
+
,FFFFFFFFFFFFFFFFFFFFFFFFFFFFFFFFFFFFFFFFFFFFFFF
@FS10000125:27:BPA73017-1634:1:1101:5980:1620 2:N:0:2
TTTTATTTGAGCGTACTCGACGAAGTTGAAGGGGGGGGGGGGGGGAAA
+
FFFFF:FFFFFFFFFFFFFFFFFFFFFFFFFFFFFFFFFFFFFF,F,,
@FS10000125:27:BPA73017-1634:1:1101:6780:1620 2:N:0:2
TACACTTTGAGCGTACTCGACGAAGTTGCGAGGGGGGGGGGGGGGGAA
+
,:FFFFFFFFFFFFFFFF:FFFFFFFFFFFFF:FFFFFFFFF,F:,F:
@FS10000125:27:BPA73017-1634:1:1101:7140:1620 2:N:0:2
AATGAATTGAGCGTACTCGACGAAGTTTGCCGGGCGGGGGGGGGGGGG
+
,,FFFFFFFFFFFFFFFFFFFFFFFFFFFFFFFFFFFFFFFFFFFFF,
@FS10000125:27:BPA73017-1634:1:1101:9430:1620 2:N:0:2
TTTCTATTGAGCGTACTCGACGAAGTTCAGAGGGGGGGGGGGGGGGGA
+
F,FF:FFFFFFFFFFFFFFFFFFFFFFF:,FFFFFFFFFFFF,F,,,:
@FS10000125:27:BPA73017-1634:1:1101:9660:1620 2:N:0:2
TTTTCATTGAGCGTACTCGACGAAGTTCAGTGGGGGGGGGGGGGGGAA
+
FFFFFFFFFFFFFFFFFFFFFFFFFFFFFFFFFFFFFFFFFFFFF,FF
@FS10000125:27:BPA73017-1634:1:1101:12530:1620 2:N:0:2
CCGGCTTTGAGCGTACTCGACGAAGGGGGGGGGGGGGGGGGAATTCGA
+
FFFFFFFFFFFFFFFFFFFFFFFFFFFFFFFFFFFFFFFF,F:,,:,F
@FS10000125:27:BPA73017-1634:1:1101:13680:1620 2:N:0:2
TTCAATTTGAGCGTACTCGACGAAGTGGGGGGGGGGGGGGGGGGGGAA
+
,,FFFFFFFFFFFFFFFFFFFFFFFFFFFFFFFFFFFFFFFFFF,,F,
@FS10000125:27:BPA73017-1634:1:1101:13730:1620 2:N:0:2
TTAATATTGAGCGTACTCGACGAAGTTTCTAAGGGGGGGGGGGGGGGG
+
F,FFFFFFFFFFFFFFFFFFFFFFFFFFFFFFFFFFFFFFFFFFFFFF
@FS10000125:27:BPA73017-1634:1:1101:14810:1620 2:N:0:2
CTAGCTTTGAGCGTACTCGACGAAGTTTCAAGGGGGGGGGGGGGGGAA
+
F:FFFFFFFFFFFFFFFFFFFFFFFFFFFFFFFFFFFFFFFFFF:,,:
@FS10000125:27:BPA73017-1634:1:1101:14920:1620 2:N:0:2
TCGTACTTGAGCGTACTCGACGAAGTTTTGCGGGGGGGGGGGGGGGAA
+
FFFFFFFFFFFFFFFFFFFFFFFFFFFFFFFFFFFFFFFFFFF:F:FF
@FS10000125:27:BPA73017-1634:1:1101:15610:1620 2:N:0:2
GTATTATTGAGCGTACTCGACGAAGTTTTACGGGGGGGGGGGGGGGAA
+
FF:FFFFFFFFFFFFFFFFFFFFFFFFFFFFFFFFFFFFFFFFFFFFF
@FS10000125:27:BPA73017-1634:1:1101:1180:1630 2:N:0:2
GTTTTATTGAGCGTACTCGACGAAGTTCGTGGGGGGGGGGGGGGGGGA
+
FFFFFFFFFFFFFFFFFFFFFFFFFFFFFFFFFFFFFFFFFFFFFFFF
@FS10000125:27:BPA73017-1634:1:1101:1480:1630 2:N:0:2
TTCTTATTGAGCGTACTCGACGAAGTTAGCGGGGGGGGGGGGGGGGAA
+
,,FFFFFFFFFFFFFFFFFFFFFFFFFFFFFFFFFFFFFFFFFFFFFF
@FS10000125:27:BPA73017-1634:1:1101:1710:1630 2:N:0:2
CTCCCCTTGAGCGTACTCGACGAAGTTATGCGGGGGGGGGGGGGGGAA
+
FFFFFFFFFFFFFFFFFFFFFFFFFFFFFFFFFFFFFFFFFFFFFFFF
@FS10000125:27:BPA73017-1634:1:1101:3100:1630 2:N:0:2
ATGCGTTTGAGCGTACTCGACGAAGTTAGTGGGGGGGGGGGGGGGAAA
+
FFFFFFFFFFFFFFFFFFFFFFFFFFFFFFFFFFFFFFFFFFFF:F,,
@FS10000125:27:BPA73017-1634:1:1101:4460:1630 2:N:0:2
CATGGGTTGAGCGTACTCGACGAAGTTACAAGGGGGGGGGGGGGGGAA
+
F,FFFFFFFFFFFFFFFFFFFFFFFFFFFFFFFFFFFFFFFFFFFF:F
@FS10000125:27:BPA73017-1634:1:1101:4630:1630 2:N:0:2
CAGGAATTGAGCGTACTCGACGAAGTTAAAAAGGGGGGGGGGGGGGGA
+
FFFFFFFFFFFFFFFFFFFFFFFFFFFFFFFFFFFFFFFFFFFFFFF,
@FS10000125:27:BPA73017-1634:1:1101:5180:1630 2:N:0:2
CCGGTTTTGAGCGTACTCGACGAAGTTAGCAGGGGGGGGGGGGGGGAA
+
FFFFFFFFFFFFFFFFFFFFFFFFFFFFFFFFFFFFFFFFFFFFFFFF
@FS10000125:27:BPA73017-1634:1:1101:5860:1630 2:N:0:2
TACCTATTGAGCGTACTCGACGAAGTTCAAGGGGGGGGGGGGGGGGGG
+
FFFFF,FF,FFF:FFFFFFFFF:FFFFFF,FFFFFFFFFFF:,F,,,F
@FS10000125:27:BPA73017-1634:1:1101:6440:1630 2:N:0:2
TTACAATTGAGCGTACTCGACGAAGTTCATAGGGGGGGGGGGGGGGAA
+
,FFFFFFFFFFFFFFFFFFFFFFFFFFFFFFFFFFFFFFFFFFFF,FF
@FS10000125:27:BPA73017-1634:1:1101:6830:1630 2:N:0:2
AAGTTATTGAGCGTACTCGACGAAGTTGGACGGGGGGGGGGGGGGGAA
+
FFFFFFFFFFFFFFFFFFFFFFFFFFFFFFFFFFFFFFFFFFFF::FF
@FS10000125:27:BPA73017-1634:1:1101:7950:1630 2:N:0:2
TCCAAATTGAGCGTACTCGACGAAGTTTTCCGGGGGGGGGGGGGGGGA
+
,FFFFFFFFFFFFFFFFFFFFFFFFFFFFFFFFFFFFFFFFFF:FF,,
@FS10000125:27:BPA73017-1634:1:1101:9000:1630 2:N:0:2
ATTGTATTGAGCGTACTCGACGAAGTTGCTAGGGGGGGGGGGGGGGAA
+
FFFFFFFFFFFFFFFFFFFFFFFFFFFFFFFFFFFFFFFFFFFFFFFF
@FS10000125:27:BPA73017-1634:1:1101:9030:1630 2:N:0:2
CCCATCTTGAGCGTACTCGACGAAGTTCGGGGGGGGGGGGGGGGGGGG
+
FFFFFFFFFFFFFFFFFFFFFFFFFFFFFFFFFFFFFFFFFFF,:,,:
@FS10000125:27:BPA73017-1634:1:1101:9980:1630 2:N:0:2
CTATCTTTGAGCGTACTCGACGAAGTTCGGCGGGGGGGGGGGGGGGAA
+
F,FFFFFFFFFFFFFFFFFFFFFFFFFFFFFFFFFFFFFFFFFFF,FF
@FS10000125:27:BPA73017-1634:1:1101:10580:1630 2:N:0:2
TCTCACTTGAGCGTACTCGACGAAGTTTTGCGGGGGGGGGGGGGGGAA
+
FFFFFFFFFFFFFFFFFFFFFFFFFFFFFFFFFFFFFFFFFFFFFF:F
@FS10000125:27:BPA73017-1634:1:1101:10620:1630 2:N:0:2
TGTAATTTGAGCGTACTCGACGAAGTTTCCAGGGGGGGGGGGGGGGAA
+
,:FFFFFFFFFFFFFFFFFFFFFFFFFFFFFFFFFFFFFFFFFFFFFF
@FS10000125:27:BPA73017-1634:1:1101:11350:1630 2:N:0:2
TAACTTTTGAACATACTCGACGTAGTTTTAGGGAGGGGGGGAGAAATT
+
F::,,,F::F,F:F,F::FFF,,F,F:,,,F,F,,,,,,,,:F:,,,F
@FS10000125:27:BPA73017-1634:1:1101:12040:1630 2:N:0:2
CTAAACTTGAGCGCACTCGACGAAGTTCCGGGGGGGGGGGGGGGAAAT
+
F,FFFFFFFFFFF,FFFFFFFFFFFFFFFFFFFFFFFFFFFFF,FF:F
@FS10000125:27:BPA73017-1634:1:1101:12640:1630 2:N:0:2
TTTCCTTTAACCTTTTTCATCAAATTTTGCGGGGGGGGGGGGGGGGAA
+
FFFFFFFFFFFFF,F,,FFFFF:F,:F,F,FFFFFFFFFFFFFFF,F:
@FS10000125:27:BPA73017-1634:1:1101:12790:1630 2:N:0:2
ACATTATTGAGCGTACTCGACGAAGTTGGGAGGGGGGGGGGGGGGGAA
+
FFFFFFFFFFFFFFFFFFFFFFFFFFFFFFFFFFFFFFFFFFFFF,F:
@FS10000125:27:BPA73017-1634:1:1101:13490:1630 2:N:0:2
TTAAAATTGAGCGTACTCGACGAAGTTATACGGGGGGGGGGGGGGGAA
+
F,FFFFFFFFFFFFFFFFFFFFFFFFFFFFFFFFFFFFFFFFFFF,FF
@FS10000125:27:BPA73017-1634:1:1101:13600:1630 2:N:0:2
AAGATATTGAGCGTACTCGACGAAGTTTTAAAGGGGGGGGGGGGGGGA
+
,FFFF:FFFFFFFFFFFFFFFFFFFFFFFFF:F::F:F:FF,,F,:,F
@FS10000125:27:BPA73017-1634:1:1101:1020:1640 2:N:0:2
TCGTAATTGAGCGTACTCGACGAAGTTAAGAGGGGGGGGGGGGGGGAA
+
:F,FFFFFFFFFFFFFFFFFFFFFFFFFFFFFFFFFFFFFFFFFFFFF
@FS10000125:27:BPA73017-1634:1:1101:1620:1640 2:N:0:2
TCATCTTTGAGCGTACTCGACGAAGTTTATAGGGGGGGGGGGGGGGAA
+
FFFFFFFFFFFFFFFFFFFFFFFFFFFFFFFFFFFFFFFFFFFFF,FF
@FS10000125:27:BPA73017-1634:1:1101:1720:1640 2:N:0:2
CTCCCTTTGAGCGTACTCGACGAAGTTGGCTGGGGGGGGGGGGGGGAA
+
FFFFFFFFFFFFFFFFFFFFFFFFFFFFFFFFFFFFFFFFFFFFFFFF
@FS10000125:27:BPA73017-1634:1:1101:2160:1640 2:N:0:2
AACGGATTGAGCGTACTCGACGAAGGGGGGGGGGGGGGGAGATCGGAA
+
FFFFFFFFFFFFFFFFFFFFFFFFFFFFFFFFFFFFFFFF,,FF,,F,
@FS10000125:27:BPA73017-1634:1:1101:2180:1640 2:N:0:2
TAGCATTTGAGCGTACTCGAGGAAGTTCCTGCGGGGGGGGGGGGGGGA
+
FFFFFFFFFFFFFFFFFFFFFFFFFFFFFFFFFFFFFFFFFFFFFFFF
@FS10000125:27:BPA73017-1634:1:1101:2230:1640 2:N:0:2
CTCAATTTGAGCGTACTCGACGAAGTTGTAAGGGGGGGGGGGGGGAAA
+
,FFF:,FFFFFFFFFFFFFFFFFFF::F:::FFFFFFFFF::::F:FF
@FS10000125:27:BPA73017-1634:1:1101:3280:1640 2:N:0:2
ACTAATTTGAGCGTACTCGACGAAGTTCACAAGGGGGGGGGGGGGGGG
+
FFFFFFFFFFFFFFFFFFFFFFFFFFFFFFFFFFFFFFFFFFFF,:,F
@FS10000125:27:BPA73017-1634:1:1101:4710:1640 2:N:0:2
TCTTCATTGAGCGTACTCGACGAAATTTCAAGGGGGGGGGGGGGGGAA
+
FFFFFFFFFFFFFFFFFFFFFFFFFFFFFFFFFFFFFFFFFFFFF,FF
@FS10000125:27:BPA73017-1634:1:1101:7120:1640 2:N:0:2
AAAAAGCGTACTCGACGAAGTTTGGGGGGGGGGGGGGGGGGGGGGGTG
+
FFFFFFFFFFFFFFFFFFFFFFFFFFFFFFFFFFFFFFFFF:,,,,,,
@FS10000125:27:BPA73017-1634:1:1101:8690:1640 2:N:0:2
CATGTCTTGAGCGTACTCGACGAAGTTAACAGGGGGGGGGGGGGGGGG
+
FFFFFFFFFFFFFFFFFFFFFFFFFFFFFFFFFFFFFFFFFFFFFFFF
@FS10000125:27:BPA73017-1634:1:1101:10840:1640 2:N:0:2
TTGATTTTGAGCGTACTCGACGAAGTTACCAGGGGGGGGGGGGGGGAA
+
F,:FFFFFFFFFFFFFFFFFFFFFFFFFFFFFFFFFFFFFFFFF:,F:
@FS10000125:27:BPA73017-1634:1:1101:12320:1640 2:N:0:2
ATTCATTTGAGCGTACTCGACGAAGTTAAATGGGAGGGGGGGGGGGGA
+
FFFFFFFFFFFFFFFFFFFFFFFFFFFFFFFFFFFFFFFFFFFFFFF,
@FS10000125:27:BPA73017-1634:1:1101:13190:1640 2:N:0:2
TACCAGTTGAGCGTACTCGACGAAGTTTGACGGGGGGGGGGGGGGGAA
+
FFFFFFFFFFFFFFFFFFFFFFFFFFFFFFFFFFFFFFFFFFFFF,FF
@FS10000125:27:BPA73017-1634:1:1101:13980:1640 2:N:0:2
TATGAGTTGAGCGTACTCGACGAAGTTCAAAAGGGGGGGGGGGGGGGA
+
FFFFFFFFFFFFFFFFFFFFFFFFFFFFFFFFFFFFFFFFFFFFF,:,
@FS10000125:27:BPA73017-1634:1:1101:14080:1640 2:N:0:2
ATTGATTTGAGCGTACTCGACGAAGTTCGCCGGGGGGGGGGGGGGGAA
+
F,FFFFFFFFFFFFFFFFFFFFFFFFFFFFFFFFFFFFFFFFFFF:,F
@FS10000125:27:BPA73017-1634:1:1101:14110:1640 2:N:0:2
CAGTGTTTGAGCGTACTCGACGAAGTTTGTTGGGGGGGGGGGGGGGAA
+
F:,F,FFFFFFFFFFFFFFFFFFFFFFF:FFFFFFFFFFFFFFF:,,F
@FS10000125:27:BPA73017-1634:1:1101:14570:1640 2:N:0:2
AATTTCTTGAGCGTACTCGACGAAGTTCGTAAGGGGGGGGGGGGGGGA
+
::FFFFFFFFFFFFFFFFFFFFFFFFFFFFFFFFFFFFFFFFFFFFF:
@FS10000125:27:BPA73017-1634:1:1101:15920:1640 2:N:0:2
AAAAATTTGAGCGTACTCGACGAAGTTCTCGGGGGGGGGGGGGGGAGT
+
FFFFFFFFFFFFFFFFFFFFFFFFFFFFFFFFFFFFFFFFFF,:,:,F
@FS10000125:27:BPA73017-1634:1:1101:16360:1640 2:N:0:2
TTTATCTTGAGCGTACTCGACGAAGTTAATGGGGGGGGGGGGGGGGAA
+
FFFFFFFFFFFFFFFFFFFFFFFFFFFFFFFFFFFFFFFFFFFFF,FF
@FS10000125:27:BPA73017-1634:1:1101:1100:1650 2:N:0:2
CCATAATTGAGCGTACTCGACGAAGTTCAGCGGGGGGGGGGGGGGGGA
+
FFFFFFFFFFFFFFFFFFFFFFFFFFFFFFFFFFFFFFFFFFFFFFFF
@FS10000125:27:BPA73017-1634:1:1101:1220:1650 2:N:0:2
GTGTCGTTGAGCGTACTCGACGAAGTTCTTAGGGGGGGGGGGGGGGAA
+
,::FFFFFFFFFFFFFFFFFFFFFFFFFFFFFFFFFFFFFFFFFFF:,
@FS10000125:27:BPA73017-1634:1:1101:1300:1650 2:N:0:2
ATATTGTTGAGCGTACTCGACGAAGTTTGTGGGGGGGGGGGGGGGGAA
+
,FFFFFFFFFFFFFFFFFFFFFFFFFFFFFFFFFFFFFFFFFFFF,,F
@FS10000125:27:BPA73017-1634:1:1101:1590:1650 2:N:0:2
TTCAAGTTGAGCGTACTCGACGAAGTCCCGGGGGGGGGGGGGGGAAAT
+
FFFFFFFFFFFFFFFFFFFFFFFFFFFFFFFFFFFFFFFFFFF,F:,F
@FS10000125:27:BPA73017-1634:1:1101:1870:1650 2:N:0:2
TACTCATTGAGCGTACTCGACGAAGTTACGGGGGGGGGGGGGGGGAAT
+
FFF,,,FFFFFFFFFFFFFFFFFFFFF,F,,,FFFFFFFFFFFF,FF,
@FS10000125:27:BPA73017-1634:1:1101:3150:1650 2:N:0:2
TTCGTTTTGAGCGTACTCGACGAAGTTTTGAGGGGGGGGGGGGGGGAA
+
FFFFFFFFFFFFFFFFFFFFFFFFFFFFFFFFFFFFFFFFFFFFFFFF
@FS10000125:27:BPA73017-1634:1:1101:3840:1650 2:N:0:2
TCAAGGTTGAGCGTACTCGACGAAGTTCATCGGGGGGGGGGGGGGGAA
+
FFFFFFFFFFFFFFFFFFFFFFFFFFFFFFFFFFFFFFFFFFFF,,F:
@FS10000125:27:BPA73017-1634:1:1101:4740:1650 2:N:0:2
TGTACATTGAGCGTACTCGACGAAGTTGAAAGGGGGGGGGGGGGGGAA
+
,,:FFFFFFFFFFFFFFFFFFFFFFFFFFFFFFFFFFFFFFFFFF,FF
@FS10000125:27:BPA73017-1634:1:1101:6100:1650 2:N:0:2
AATAGATTGAGCGTACTCGACGAAGTTTCTAGGGGGGGGGGGGGGGGG
+
::FFFFFFFFFFFFFFFFFFFFFFFFFFFFFFFFFFFFFFFFFFFFF,
@FS10000125:27:BPA73017-1634:1:1101:6330:1650 2:N:0:2
TAGTATTTGAGCGTACTCGACGAAGTTGGGGGGGGGGGGGGGGAGATG
+
F:FFF,FFFFFFFFFFFFFFFFFFFFFF,:FFFFFFFFFFFF::,::,
@FS10000125:27:BPA73017-1634:1:1101:6390:1650 2:N:0:2
TCACGATTGAGCGTACTCGACGAAGTTTGAAGGGGGGGGGGGGGGGGA
+
FFFFFFFFFFFFFFFFFFFFFFFFFFFFFFFFFFFFFFFFFFFF:F,F
@FS10000125:27:BPA73017-1634:1:1101:6670:1650 2:N:0:2
CCTTAATTGAGCGTACTCGACGAAGGGGGGGGGGGGGGGAGATCGGAA
+
FF,FF,FFFFFFFFFFFFFFFFFFF,,,,,,FFFFFFFF,,,:,,,,:
@FS10000125:27:BPA73017-1634:1:1101:8070:1650 2:N:0:2
TTGCTATTGAGCGTACTCGACGAAGTTGGACGGGGGGGGGGGGGGAAA
+
,FFFFFFFFFFFFFFFFFFFFFFFFFFFFFFFFFFFFFFFFFFFFF,:
@FS10000125:27:BPA73017-1634:1:1101:8570:1650 2:N:0:2
TTGACATTGAGCGTACTCGACGAAGTTGGGAGGGGGGGGGGGGGGGAA
+
FFFFFFFFFFFFFFFFFFFFFFFFFFFFFFFFFFFFFFFFFFFFF:,F
@FS10000125:27:BPA73017-1634:1:1101:9040:1650 2:N:0:2
TCTTCATTGAGCGTACTCGACGAAGTTAAGGGGGGGGGGGGGGGAGAT
+
,FFFFFFFFFFFFFFFFFFFFFFFFFFFFFFFFFFFFFFFFFF,F,:F
@FS10000125:27:BPA73017-1634:1:1101:9050:1650 2:N:0:2
ATATTTTTGAGCGTACTCGACGAAGTTTAGAGGGGGGGGGGGGGGGAA
+
,FFFFFFFFFFFFFFFFFFFFFFFFFFFFFFFFFFFFFFFFFFF,,,,
@FS10000125:27:BPA73017-1634:1:1101:9220:1650 2:N:0:2
GTCCTCTTGAGCGTACTCGACGAAGTTTAACGGGGGGGGGGGGGGGAA
+
FFFF:FFFFFFFFFFFFFFFFFFFFFFFFFFFFFFFFFFFFFFFFF,,
@FS10000125:27:BPA73017-1634:1:1101:9760:1650 2:N:0:2
TTGAGGTTGAGCGTACTCGACGAAGTTGTCTGGGGGGGGGGGGGGGGG
+
FFFFFFFFFFFFFFFFFFFFFFFFFFFFFFFFFFFFFFFFFFFFFFF:
@FS10000125:27:BPA73017-1634:1:1101:10160:1650 2:N:0:2
TTTAAATTGAGCGTACTCGACGAAGTTCTGGCGGGGGGGGGGGGGGGA
+
FFFFFFFFFFFFFFFFFFFFFFFFFFFFFFFFFFFFFFFFFFFFFF,F
@FS10000125:27:BPA73017-1634:1:1101:11250:1650 2:N:0:2
TTATCATTGAGCGCGACGAAGGGGGGGGGGGGGGGGGGAGATTGGAAA
+
F:FFFFFFFFFFFFFFFFFFFFFFFFFFFFFFFFFFFF,,,:,,:FFF
@FS10000125:27:BPA73017-1634:1:1101:11710:1650 2:N:0:2
TAGTATTTGTGCGTACTCGACGAAGTTTGACGGGGGGGGGGGGGGGGA
+
F,,FFFFF:FFF:F:FFF:FF:FFFFFF,FFFFFFF:FFFF,F:,,,F
@FS10000125:27:BPA73017-1634:1:1101:11980:1650 2:N:0:2
TCCGTTTTGAGCGTACTCGACGAAGTTTGCGGGGGGGGGGGGGGGGGG
+
,FFFFFFFFFFFFFFFFFFFFFFFFFFFFFFFFFFFFFFFFFFFFFF:
@FS10000125:27:BPA73017-1634:1:1101:13010:1650 2:N:0:2
CCATTTTTGAGCGTACTCGACGAAGTTGCCGGGGGGGGGGGGGGGAAT
+
FFF:,:FFFFFFFFFFFFFFFFFFFFFF,,FFFFFFFFFFFFF,,:,F
@FS10000125:27:BPA73017-1634:1:1101:13170:1650 2:N:0:2
AGAATCTTGAGCGTACTCGACGAAGTTAACGGGGGGGGGGGGGGGAAA
+
,FFFFFFFFFFFFFFFFFFFFFFFFFFFFFFFFFFFFFFFFFF:,FF,
@FS10000125:27:BPA73017-1634:1:1101:13570:1650 2:N:0:2
TCTTAGTTGAGCGTACTCGACGAAGTTCTTCGGGGGGGGGGGGGGGGG
+
FFFFF:FFFFFFFFFFFFFFFFFFFFFFFFFFFFFFFFFFFFF:F:,F
@FS10000125:27:BPA73017-1634:1:1101:14120:1650 2:N:0:2
TTGGGGGGGGGGGGGGGGGGGGGGGGGGGGGGGGGGGGGGGGGGGGGG
+
,,FFFFFF:F,FFFFFFFFFFFFFFFFFFFFFFFFFFFFFFFFFFFF:
@FS10000125:27:BPA73017-1634:1:1101:14940:1650 2:N:0:2
CCTCCCTTGAGCGTACTCGACGAAGTTGACAGGGGGGGGGGGGGGGAA
+
FFFFFFFFFFFFFFFFFFFFFFFFFFFFFFFFFFFFFFFFFFFFF,FF
@FS10000125:27:BPA73017-1634:1:1101:15330:1650 2:N:0:2
TTTTGATTGAGCGTACTCGACGAAGGGGGGGGGGGGGGGAAATCGGAA
+
F,FFFFFFFFFFFFFFFFFFFFFFFFFFFFFFFFFFFFF,:FF,,F:,
@FS10000125:27:BPA73017-1634:1:1101:15690:1650 2:N:0:2
TATATTTTGAGCGTACTCGACGAAGTTCACAGGGGGGGGGGGGGGGAA
+
FFFFFFFFFFFFFFFFFFFFFFFFFFFFFFFFFFFFFFFFFFFFF,FF
@FS10000125:27:BPA73017-1634:1:1101:1010:1660 2:N:0:2
AGCTTCTTGAGCGTACTCGACGAAGTTCTGAGGGGGGGGGGGGGGGAA
+
F:FFFFFFFFFFFFFFFFFFFFFFFFFFFFFFFFFFFFFFFFFFFFFF
@FS10000125:27:BPA73017-1634:1:1101:1340:1660 2:N:0:2
TAACGTTTGAGCGTACTCGACGAAGTTTCACGGGGGGGGGGGGGGGGA
+
FFFFFFFFFFFFFFFFFFFFFFFFFFFFFFFFFFFFFFFFFFFFFF:,
@FS10000125:27:BPA73017-1634:1:1101:3330:1660 2:N:0:2
TGCCATTTGAGCGTACTCGACGAAGTTGCTGGGGGGGGGGGGGGGGAA
+
,FFFFFFFFFFFFFFFFFFFFFFFFFFFFFFFFFFFFFFFFFFFF,FF
@FS10000125:27:BPA73017-1634:1:1101:3400:1660 2:N:0:2
AAATAATTGCGTACTCGACGAAGTTATGAGGGGGGGGGGGGGGGAGAT
+
FFFFFFFFF:,FFFFFFFFFFFFFFFFFFFFFFFFFFFFFFFFF:,F,
@FS10000125:27:BPA73017-1634:1:1101:3460:1660 2:N:0:2
CTGGAATTGAGCGTACTCGACGAAGTTGAAAAGGGGGGGGGGGGGGGG
+
FFFFFFFFFFFFFFFFFFFFFFFFFFFFFFFFFFFFFFFFFFFFFFF:
@FS10000125:27:BPA73017-1634:1:1101:4370:1660 2:N:0:2
TACCTATTGAGCGTACTCGACGAAGTTCTACGGGGGGGGGGGGGGGAA
+
F,FFFFFFFFFFFFFFFFFFFFFFFFFFFFFFFFFFFFFFFFFFFF,,
@FS10000125:27:BPA73017-1634:1:1101:4530:1660 2:N:0:2
CCGGAATTGAGCGTACTCGACGAAATTGCTGGGGGGGGGGGGGGGGAA
+
FFFFFFFFFFFFFFFFFFFFFFFFFFFFFFFFFFFFFFFFFFFFFFFF
@FS10000125:27:BPA73017-1634:1:1101:4690:1660 2:N:0:2
TATAATTTGAGCGTACTCGACGAAGTTCGTCAGGGGGGGGGGGGGGGA
+
FFFFF:FFFFFFFFFFFFFFFFFFFFFFFFFFFFFFFFFFFFFFFF:F
@FS10000125:27:BPA73017-1634:1:1101:5140:1660 2:N:0:2
TTAAGATTGAGCGTACTCGACGAAGGGGGGGGGGGGGGGAGATCGGAA
+
FFFFFFFFFFFFFFFFFFFFFFFFFFFFFFFFFFFFFFF:,,F:,:F:
@FS10000125:27:BPA73017-1634:1:1101:5150:1660 2:N:0:2
TAAGCTTTGAGCGTACTCGACGAAGTTTGCAGGGGGGGGGGGGGGGAA
+
FFFFFFFFFFFFFFFFFFFFFFFFFFFFFFFFFFFFFFFFFFFFF,FF
@FS10000125:27:BPA73017-1634:1:1101:6330:1660 2:N:0:2
TTTAACTTGAGCGTACTCGACGAAGGGCGGGGGGGGGGGGGGGAAATC
+
FFFFFFFFFFFFFFFFFFFFFFFFFFFFFFFFFFFFFFFFFF,F,,F:
@FS10000125:27:BPA73017-1634:1:1101:6370:1660 2:N:0:2
TTCAGGTTGAGCGTACTCGACGAAGTTGTGCGGGGGGGGGGGGGGGAA
+
F,FFFFFFFFFFFFFFFFFFFFFFFFFFFFFFFFFFFFFFFFFFFFFF
@FS10000125:27:BPA73017-1634:1:1101:6420:1660 2:N:0:2
TAGACTTTGAGCGTACTCGACGAAGTTAGGGGGGGGGGGGGGGAAATC
+
,,FFFFFFFFFFFFFFFFFFFFFFFFFFFFFFFFFFFFFFFF,F::FF
@FS10000125:27:BPA73017-1634:1:1101:8400:1660 2:N:0:2
TCGATTTTGAGCGTACTCGACGAAGTTGACAGGGGGGGGGGGGGGGAA
+
F:,F:FFFFFFFFFFFFFFFFFFFFFFFFFF:FFFFFFFFFFFFFFFF
@FS10000125:27:BPA73017-1634:1:1101:8410:1660 2:N:0:2
ATTCGGTTGAGCGTACTCGACGAAGTTGCGCGGGGGGGGGGGGGGGAA
+
FFFFFFFFFFFFFFFFFFFFFFFFFFFFFFFFFFFFFFFFFFFFFFFF
@FS10000125:27:BPA73017-1634:1:1101:8570:1660 2:N:0:2
ATCGAATTGAGCGTACTCGACGAAGTTTACCCCAGATCGGAAGAGCGT
+
,,FFF,FFFFFFFFFFFFFFFFFF,FFF:,::FFFF,FFFFFFFFFF,
@FS10000125:27:BPA73017-1634:1:1101:9320:1660 2:N:0:2
TTGTGCTTGAGCGTACTCGACGAAGTTGCGTGGGGGGGGGGGGGGGAA
+
F,FFFFFFFFFFFFFFFFFFFFFFFFFFFFFFFFFFFFFFFFFFF:FF
@FS10000125:27:BPA73017-1634:1:1101:9520:1660 2:N:0:2
TAGCCATTGAGCGTACTCGACGAAGTTAAAAGGGGGGGGGGGGGGGGA
+
F:FFFFF:FF:,F,:FFF:FF:FFFFFFFFF:F:FFFFFFF:F:FF,,
@FS10000125:27:BPA73017-1634:1:1101:10840:1660 2:N:0:2
CTAGCTTTGAGCGTACTCGACGAAGTTTGCGAGGGGGGGGGGGGGGGA
+
F,FFFFFFFFFFFFFFFFFFFFFFFFFFFFFFFFFFFFFFFFFFFFFF
@FS10000125:27:BPA73017-1634:1:1101:11370:1660 2:N:0:2
TAAGCTTTGAGCGTACTCGACGAAGTTGCAAGGGGGGGGGGGGGGGGA
+
FFFFFFFFFFFFFFFFFFFFFFFFFFFFFFFFFFFFFFFFFFFFFFFF
@FS10000125:27:BPA73017-1634:1:1101:12480:1660 2:N:0:2
CCACGTTTGAGCGTACTCGACGAAGTTTCTAGGGGGGGGGGGGGGGAA
+
FFF:FFFFFFFFFFFFFFFFFFFFFFF,,,,FFFFFFFFFFFFF:,,:
@FS10000125:27:BPA73017-1634:1:1101:12730:1660 2:N:0:2
CTCCCTTTGAGCGTACTCGACGAAGTTGTCAGGGGGGGGGGGGGGGAA
+
FFFFFFFFFFFFFFFFFFFFFFFFFFFFFFFFFFFFFFFFFFFFFFFF
@FS10000125:27:BPA73017-1634:1:1101:13160:1660 2:N:0:2
TTCCGATTGAGCGTACTCGACGAAGGGGGGGGGGGGGGGGGAGATCGA
+
FFF:FFFFFFFFFFFFFF,,F,FF:FFF,:FFFFFFFFFFFF,,FF,,
@FS10000125:27:BPA73017-1634:1:1101:13430:1660 2:N:0:2
CTGAATTTGAGCGTACTCGACGAAGTTTCCAGGGGGGGGGGGGGGGAA
+
F,FFFFFFFFFFFFFFFFFFFFFFFFFFFFFFFFFFFFFFFFFF:,:,
@FS10000125:27:BPA73017-1634:1:1101:14210:1660 2:N:0:2
CTTAGATTGAGCGTACTCGACGAAGTTTCCAGGGGGGGGGGGGGGGGA
+
FFFFFFFFFFFFFFFFFFFFFFFFFFFFFFFFFFFFFFFFFFFFFFF,
@FS10000125:27:BPA73017-1634:1:1101:1090:1670 2:N:0:2
TGATACTTGAGCGTACTCGACGAAGTTGGAGGGGGGGGGGGGGGGGAA
+
,:FFFFFFFFFFFFFFFFFFFFFFFFFFFFFFFFFFFFFFFFFFF,,F
@FS10000125:27:BPA73017-1634:1:1101:2640:1670 2:N:0:2
TCTACTTTGAGCGTACTCGACGAAGTTCTGAGGGGGGGGGGGGGGGGA
+
FFFFFFFFFFFFFFFFFFFFFFFFFFFFFFFFFFFFFFFFFFFFFF,F
@FS10000125:27:BPA73017-1634:1:1101:3110:1670 2:N:0:2
TTAGGCTTGAGTGTACTCGACGAAGTTGCGCGGGGGGGGGGGGGGGGG
+
FFFFFFFFFFF:FFFFFFFFFFFFFFFFFFFFFFFFFFFFFFFFFFFF
@FS10000125:27:BPA73017-1634:1:1101:3610:1670 2:N:0:2
TATAGTTTGAGCGTACTCGACGAAGTTAACGGGGGGGGGGGGGGGAAA
+
,:FFFFFFFFFFFFFFFFFFFFFFFFFFFFFFFFFFFFFFFFFF:F:,
@FS10000125:27:BPA73017-1634:1:1101:3730:1670 2:N:0:2
ACACGTTTGAGCGTACTCGACGAAGTTTGATGGGGGGGGGGGGGGGGA
+
FFFFFFFFFFFFFFFFFFFFFFFFFFFFFFFFFFFFFFFFFFFFFFF,
@FS10000125:27:BPA73017-1634:1:1101:4170:1670 2:N:0:2
CTCCAATTGAGCGTACTCGACGAAGTTGCACGGGGGGGGGGGGGGGGG
+
F:FFFFFFFFFFFFFFFFFFFFFFFFFFFFFFFFFFFFFFFFFF:,,F
@FS10000125:27:BPA73017-1634:1:1101:4200:1670 2:N:0:2
CTCCAATTGAGCGTACTCGACGAAGTTGCACGGGGGGGGGGGGGGGGG
+
FFFFFFFFFFFFFFFFFFFFFFFFFFFFFFFFFFFFFFFFFFFFFFFF
@FS10000125:27:BPA73017-1634:1:1101:6920:1670 2:N:0:2
TTGTATTTGAGCGTACTCGACGAAGTTCAGGGGGGGGGGGGGGGGAAA
+
,,F:FFFFFFFFFFFFFFFFFFFFFFFFFFFFFFFFFFFFFFFF,FF,
@FS10000125:27:BPA73017-1634:1:1101:7050:1670 2:N:0:2
TAGGCATTGAGCGTACTCGACGAAGGGGGGGGGGGGGGGGGGGGGGGT
+
FFFFFFFFFFFFFFFFFFFFFFFFFFFFFFFFFFFFFFFFFF,,,,,,
@FS10000125:27:BPA73017-1634:1:1101:8470:1670 2:N:0:2
ATGAATTTGAGCGTACTCGACGAAGTTATCTGGGGGGGGGGGGGGGGA
+
F,FFFFFFFFFFFFFFFFFFFFFFFFFFFFFFFFFFFFFFFFFFFF,:
@FS10000125:27:BPA73017-1634:1:1101:8700:1670 2:N:0:2
TTGCTTTTGAGCGTACTCGACGAAGTTTATTGGGGGGGGGGGGGGGGA
+
FFFFFFFFFFFFFFFFFFFFFFFFFFFFFFFFFFFFFFFFFFFFFFFF
@FS10000125:27:BPA73017-1634:1:1101:9170:1670 2:N:0:2
TTAGGCTTGAGCGTACTCGACGAAGAGGGGGGGGGGGGGGGGGGAAAT
+
,FFFFFFFFFFFFFFFFFFFFFFFFFFFFFFFFFFFFFFFFFF,FF,:
@FS10000125:27:BPA73017-1634:1:1101:9760:1670 2:N:0:2
AGTATCTTGAGCGTACTCGACGAAGGGGGGGGGGGGGGGGAAATCGGA
+
F:FFFFFFFFFFFFFFFFFFFFFFFFFFFFFFFFFFFFFFF,FFF,::
@FS10000125:27:BPA73017-1634:1:1101:10000:1670 2:N:0:2
CTCTTTTTGAGCGTACTCGACGAAGTTTCAAAGGGGGGGGGGGGGGGA
+
FFFFFFFFFFFFFFFFFFFFFFFFFFFFFFFFFFFFFFFFFFFF::,F
@FS10000125:27:BPA73017-1634:1:1101:10120:1670 2:N:0:2
TTGTGGTTGAGCGTACTCGACGAAGTTTTCCGGGGGGGGGGGGGGGAA
+
FFFFFFFFFFFFFFFFFFFFFFFFFFFFFFFFFFFFFFFFFFFFFFFF
@FS10000125:27:BPA73017-1634:1:1101:10800:1670 2:N:0:2
AAAAGCTTGAGCGTACTCGACGAAGTGGGGGGGGGGGGGGGAATTCGA
+
FFFFFFFFFFFFFFFFFFFFFFFFFFFFFFFFFFFFFFFF:F:,F,,,
@FS10000125:27:BPA73017-1634:1:1101:11040:1670 2:N:0:2
TACTGATTGAGCGTACTCGACGAAGTCCAGCGGGGGGGGGGGGGGAAA
+
FFFFFFFFFFFFFFFFFFFFFFFFFFFFFFFFFFFFFFFFFFFF,F,,
@FS10000125:27:BPA73017-1634:1:1101:12730:1670 2:N:0:2
TTTTGTTTGAGCGTACTCGACGAAATTGGGCGGGGGGGGGGGGGGGGA
+
,,FFFFFFFFFFFFFFFFFFFFFFFFFFFFFFFFFFFFFFFFFFFF:F
@FS10000125:27:BPA73017-1634:1:1101:12980:1670 2:N:0:2
TTCTTGTTGAGCGTACTCGACGAAGTTTGAGGGGGGGGGGGGGGGGGG
+
,,FFFFFFFFFFFFFFFFFFFFFFFFFFFFFFFFFFFFFFFFFFFFF:
@FS10000125:27:BPA73017-1634:1:1101:13150:1670 2:N:0:2
CCCCTCTTGAGCGTACTCGACGAAGTTGCCGGGGGGGGGGGGGGGAAT
+
FFFFFFFFFFFFFFFFFFFFFFFFFFFFFFFFFFFFFFFFFFFF,F,,
@FS10000125:27:BPA73017-1634:1:1101:13320:1670 2:N:0:2
ACGGTCTTGAGCGTACTCGACGAAGTTCAGCGGGGGGGGGGGGGGGAA
+
FFFFFFFFFFFFFFFFFFFFFFFFFFFFFFFFFFFFFFFFFFFFF,FF
@FS10000125:27:BPA73017-1634:1:1101:14080:1670 2:N:0:2
CTAATCTTGAGCGTACTCGACGAAGTTGGTAGGGGGGGGGGGGGGGAA
+
FFFFFFFFFFFFFFFFFFFFFFFFFFFFFFFFFFFFFFFFFFFF,,F,
@FS10000125:27:BPA73017-1634:1:1101:14290:1670 2:N:0:2
TATACCTTGAGCGTACTCGACGAAGTTCAGAGGGGGGGGGGGGGGGGG
+
,,FFFFFFFFFFFFFFFFFFFFFFFFFFFFF:FFFFFFFFFFFFFFF,
@FS10000125:27:BPA73017-1634:1:1101:14860:1670 2:N:0:2
ATGATGTTGAGCGTACTCGACGAAGTTCCAGGGGGGGGGGGGGGGGAA
+
FF:FFFFFFFFFFFFFFFFFFFFFFFFFFFFFFFFFFFFFFFFFFFFF
@FS10000125:27:BPA73017-1634:1:1101:16090:1670 2:N:0:2
TCAATTTTGAGCGTACTCGACGAAGTTTGTAGGGGGGGGGGGGGGGAA
+
FFFFFFFFFFFFFFFFFFFFFFFFFFFFFFFFFFFFFFFFFFFF:,FF
@FS10000125:27:BPA73017-1634:1:1101:1970:1680 2:N:0:2
AATCATTTGAGCGTACTCGACGAAGTTAGGGGGGGGGGGGGGGGAAAT
+
FFFFFFFFFFFFFFFFFFFFFFFFFFFF:FFFFFFFFFFFFFF::FFF
@FS10000125:27:BPA73017-1634:1:1101:2390:1680 2:N:0:2
ATGTTATTGAGCGTACTCGACGAAGTTCTAAAGGGGGGGGGGGGGGGG
+
:F:FFFF:::F::FFFFFFFFFFFFFFFFFFF:F:FFFFFF:::,:,:
@FS10000125:27:BPA73017-1634:1:1101:3010:1680 2:N:0:2
TATGTATTGAGCGTACTCGACGAAGTTCGTAGGGGGGGGGGGGGGGAA
+
F,F:FFFFFFFFFFFFFFFFFFFFFFFF,FFFFFFFFFFFFFFFF:FF
@FS10000125:27:BPA73017-1634:1:1101:6810:1680 2:N:0:2
TCTTATTTGAGCGTACTCGACGAAGGGGGGGGGGGGGGGAGATCGGAA
+
,FFFFFFFFFFFFFFFFFFFFFFFFFFFFFFFFFFFFFFF,FFF,FF,
@FS10000125:27:BPA73017-1634:1:1101:7290:1680 2:N:0:2
TATACCTTGAGCGTACTCGACGAAGTTTTGTGGGGGGGGGGGGGGGAA
+
FFFFFFFFFFFFFFFFFFFFFFFFFFFFFFFFFFFFFFFFFFFFF,:F
@FS10000125:27:BPA73017-1634:1:1101:8130:1680 2:N:0:2
TTCCCCTTGAGCGTACTCGACGAAGTTGCCGGGGGGGGGGGGGGGGAA
+
F,FFFFFFFFFFFFFFFFFFFFFFFFFFFFFFFFFFFFFFFFFFF,,F
@FS10000125:27:BPA73017-1634:1:1101:8710:1680 2:N:0:2
TTTCGTTTGAGCGTACTCGACGAAGTTCAACGGGGAGGGGGGGGGGGG
+
F,FFFFFFFFFFFFFFFFFFFFFFFFFFFFFFFFFFFFFFFFFFFF,F
@FS10000125:27:BPA73017-1634:1:1101:10090:1680 2:N:0:2
CTCTTTTTGAGCGTACTCGACGAAGTTTCAAAGGGGGGGGGGGGGGGA
+
FFFFFFFFF,:F:FFFF:FFFF,:,F,FFFF,,F,::::,,,:F,,,,
@FS10000125:27:BPA73017-1634:1:1101:11300:1680 2:N:0:2
CCCAATTTGAGCGTACTCGACGAAGTTGCAAGGGGGGGGGGGGGGGAA
+
FFFFFFFFFFFFFFFFFFFFFFFFFFFFFFFFFFFFFFFFFFFFFF,F
@FS10000125:27:BPA73017-1634:1:1101:11400:1680 2:N:0:2
TCTCACTTGAGCGTACTCGACGAAGTTTTGCGGGGGGGGGGGGGGGGA
+
FFFFFFFFFFFFFFFFFFFFFFFFFFFFFFFFFFFFFFFFFFFFFFFF
@FS10000125:27:BPA73017-1634:1:1101:11650:1680 2:N:0:2
CTGGTTTTGAGCGTACTCGACGAAGTTAATGGGGGGGGGGGGGGGGAA
+
F,F,::FFFFFFFFFFFFFFFFF:FFFFF,:FFF:FFFFFF:FF,,:,
@FS10000125:27:BPA73017-1634:1:1101:12030:1680 2:N:0:2
TTTGGTTTGAGCGTACTCGACGAAGTTGTGCGGGGGGGGGGGGGGGAA
+
F,F::FFFFF,,,FFFF:F::F,FFFFFF:F:F:,F,:F:FF,:,,F,
@FS10000125:27:BPA73017-1634:1:1101:12270:1680 2:N:0:2
CCGGACTTGAGCGTACTCGACGAAGGTTGTTTGGGGGGGGGGGGGGGA
+
FFFFFFFFFFFFFFFFFFFFFFFFFFFFFFFFFFFFFFFFFFFFFFFF
@FS10000125:27:BPA73017-1634:1:1101:13410:1680 2:N:0:2
TTCCGTTTGAGCGTACTCGACGAAGTTACCAGGGGGGAGGGGGGGGGG
+
FFFFFFFFFFFFFFFFFFFFFFFFFFFFFFFFFFFFFFFFFFFFF:,F
@FS10000125:27:BPA73017-1634:1:1101:14520:1680 2:N:0:2
ATCCGGTTGAGCGTACTCGACGAAGTTAAAGGGGGGGGGGGGGGGGGA
+
F,FFFFFFFFFFFFFFFFFFFFFFFFFFFFFFFFFFFFFFFFFFF:F,
@FS10000125:27:BPA73017-1634:1:1101:15110:1680 2:N:0:2
TTAGGGTTGAGCGTACTCGACGAAGTTAAAAGGGGGGGGGGGGGGGGG
+
F:FFFFFFFFFFFFFFFFFFFFFFFFFFFFFFFFFFFFFFFFFF:F,F
@FS10000125:27:BPA73017-1634:1:1101:16040:1680 2:N:0:2
TAAGGGTTGAGCGTACTCGACGAAGTTGCCTGGGGGGGGGGGGGGGGA
+
,:FFFFFFFFFFFFFFFFFFFFFFFFFFFFFFFFFFFFFFFFFFF:,F
@FS10000125:27:BPA73017-1634:1:1101:1070:1690 2:N:0:2
AGTATATTGAGCGTACTCGACGAAGTTAGGTGGGGGGGGGGGGGGGGA
+
F:FFFFFFFFFFFFFFFFFFFFFFFFFFFFFFFFFFFFFFFFFFFFF,
@FS10000125:27:BPA73017-1634:1:1101:1250:1690 2:N:0:2
ATATTGTTGAGCGTACTCGACGAAGTTTGTGGGGGGGGGGGGGGGGGA
+
,FFFFFFFFFFFFFFFFFFFFFFFFFFFFFFFFFFFFFFFFFFFFFF:
@FS10000125:27:BPA73017-1634:1:1101:2520:1690 2:N:0:2
TGTTGTTTGAGCGTACTCGACGAAGTTTTTAGGGGGGGGGGGGGGGAA
+
,FFFFFFFFFFFFFFFFFFFFFFFFFFFFFFFFFFFFFFFFFFFF,FF
@FS10000125:27:BPA73017-1634:1:1101:2650:1690 2:N:0:2
AAACATTTGAGCGTACTCGACGAAGTTGGTAGGGGGGGGGGGGGGGAA
+
:F:F,:FFFFFFFFFFFFFFFFFFFFFFFF,FFFFFFFFFFFFFF,FF
@FS10000125:27:BPA73017-1634:1:1101:3440:1690 2:N:0:2
TACATATTGAGCGTACTCGACGAAGGGGGGGGGGGGGGGAGATCGGAA
+
FFFFFFFFFFFFFFFFFFFFFFFFFFFFFFFFFFFFFFF,,FF:,,F,
@FS10000125:27:BPA73017-1634:1:1101:5010:1690 2:N:0:2
AAGAGTTTGAGCGTACTCGACGAAGTTGACCGGGGGGGGGGGGGGGGA
+
::FFFFFFFFFFFFFFFFFFFFFFFFFFFFFFFFFFFFFFFFFFFFF:
@FS10000125:27:BPA73017-1634:1:1101:5430:1690 2:N:0:2
CTTGATTTGAGCGTACTCGACGAAGTTGGGGGGGGGGGGGGGGAAATC
+
F:FFFFFFFFFFFFFFFFFFFFFFFFFFFFFFFFFFFFFFFFFF:,F,
@FS10000125:27:BPA73017-1634:1:1101:6090:1690 2:N:0:2
TCCAACTTGAGCGTACTCGACGAAGTTACCGGGGGGGGGGGGGGGGAT
+
FFFFFFFFFFFFFFFFFFFFFFFFFFFFFFFFFFFFFFFFFFFF,,F,
@FS10000125:27:BPA73017-1634:1:1101:7120:1690 2:N:0:2
CCACTTTTGAGCGTACTCGACGAAGTTAACAGGGGGGGGGGGGGGGGA
+
FFFFFFFFFFFFFFFFFFFFFFFFFFFFFFFFFFFFFFFFFFFFF,FF
@FS10000125:27:BPA73017-1634:1:1101:7640:1690 2:N:0:2
TACTATTTGAGCGTACTCGACGAAGTTTTTCCAGGGGGGGGGGGGGAA
+
F,F,,,FFFFFFFFFFFFFFFFFFFFF,F:,,,FFFFFFFFFFFFF,:
@FS10000125:27:BPA73017-1634:1:1101:7710:1690 2:N:0:2
TTCGAATTGAGCGTACTCGACGAAGTTAGCAGGGGGGGGGGGGGGGAA
+
FFFFFFFFFFFFFFFFFFFFFFFFFFFFFFFFFFFFFFFFFFFFF:FF
@FS10000125:27:BPA73017-1634:1:1101:8020:1690 2:N:0:2
TTCCTTTTGAGCGTACTCGACGAAGTTATAAGGGGGGGGGGGGGGGGG
+
FFFFFFFFFFFFFFFFFFFFFFFFFFFFFF:FFFFFFFFFFFFFFF,,
@FS10000125:27:BPA73017-1634:1:1101:8540:1690 2:N:0:2
ATGTATTTGAGCGTACTCGACGAAGTTTAGCGGGGGGGGGGGGGGGAA
+
:,,FF:FFFFFFFFFFFFFFFFFFFFFFFFF:FFFFFFFFFFFFFF:F
@FS10000125:27:BPA73017-1634:1:1101:8580:1690 2:N:0:2
ACCTATTTGAGCGTACTCGACGAAGTTGTGGGGGGGGGGGGGGGAAAT
+
:FFFFFFFFFFFFFFFFFFFFFFFFFFFFFFFFFFFFFFFFFFF,,,F
@FS10000125:27:BPA73017-1634:1:1101:10660:1690 2:N:0:2
TGGGGCTTGAGCGTACTCGACGAAGTTGGACGGGGGGGGGGGGGGGAA
+
:,:FFFFFFFFFFFFFFFFFFFFFFFFFFFFFFFFFFFFFFFFFFF,,
@FS10000125:27:BPA73017-1634:1:1101:10690:1690 2:N:0:2
TCGAGATTGAGCGTACTCGACGAAGGGGGGGGGGGGGGGGAGGTCGAA
+
FF:FFFFFFFFFFFFFFFFFFFFFFFFFFFFFFFFFFFF::,,:,,:,
@FS10000125:27:BPA73017-1634:1:1101:10750:1690 2:N:0:2
TTAGAATTGAGCGTACTCGACGAAGTTTTGCGGGGGGGGGGGGGGGGA
+
,FFFFFFFFFFFFFFFFFFFFFFFFFFFFFFFFFFFFFFFFFFFF:FF
@FS10000125:27:BPA73017-1634:1:1101:11050:1690 2:N:0:2
TTAATATTGAGCGTACTCGACGAAGTTCAGGGGGGGGGGGGGGGAAAT
+
,FFFFFFFFFFFFFFFFFFFFFFFFFFFFFFFFFFFFFFFFFF,FF,F
@FS10000125:27:BPA73017-1634:1:1101:11540:1690 2:N:0:2
CTGGAATTGAGCGTACTCGACGAAGTTTTATGGGGGGGGGGGGGGGAA
+
F,FFFFFFFFFFFFFFFFFFFFFFFFFFFFFFFFFFFFFFFFFFFFFF
@FS10000125:27:BPA73017-1634:1:1101:13300:1690 2:N:0:2
ACTATGTTGAGCGTACTCGACGAAGTTTAATGGGGGGGGGGGGGGGGA
+
,FFFFFFFFFFFFFFFFFFFFFFFFFFFFFFFFFFFFFFFFFFFFFFF
@FS10000125:27:BPA73017-1634:1:1101:14180:1690 2:N:0:2
CATTGGTTGAGCGTACTCGACGAAGTGGGGGGGGGGGGGGGAGATCGA
+
FF,F,FFFFFFFFFFFFFFFFFFFFFF::FFFFFFFFFFFFF,FFF,,
@FS10000125:27:BPA73017-1634:1:1101:14630:1690 2:N:0:2
TTTTACTTGAGCGTACTCGACGAAGTTGCTTGGGGGGGGGGGGGGGAA
+
FFFFFFFFFFFFFFFFFFFFFFFFFFFFFFFFFFFFFFFFFFFFF,FF
@FS10000125:27:BPA73017-1634:1:1101:15080:1690 2:N:0:2
TACGCCTTGAGCGTACTCGACAAGAGGGGGGGGGGGGGGGAGATCGGA
+
FFF:FFFFFFFFFFFFFFFFFFFFFFFFFFFFFFFFFFFF,,,F,,::
@FS10000125:27:BPA73017-1634:1:1101:15100:1690 2:N:0:2
TTAGGGTTGAGCGTACTCGACGAAGTTAAAAGGGGGGGGGGGGGGGGG
+
F,FFFFFFFFFFFFFFFFFFFFFFFFFFFFFFFFFFFFFFFFFFFF:,
@FS10000125:27:BPA73017-1634:1:1101:15450:1690 2:N:0:2
CTCCCCTTGAGCGTACTCGACGAAGTTCCATGGGGGGGGGGGGGGGGG
+
FFFFFFFFFFFFFFFFFFFFFFFFFFFFFFFFFFFFFFFFFFFFFFF,
@FS10000125:27:BPA73017-1634:1:1101:1380:1700 2:N:0:2
TCGTGATTGAGCGTACTCGACGAAGTTTAGTGGGGGGGGGGGGGGGAA
+
FFFFFFFFFFFFFFFFFFFFFFFFFFFFFFFFFFFFFFFFFFFFF,FF
@FS10000125:27:BPA73017-1634:1:1101:1530:1700 2:N:0:2
ATTTCTTTGAGCGTACTCGACGAAGTTCTAGGGGGGGGGGGGGGGAAA
+
FFFFFFFFFFFFFFFFFFFFFFFFFFFFFFFFFFFFFFFFFFFF,FF,
@FS10000125:27:BPA73017-1634:1:1101:2170:1700 2:N:0:2
CTCTTTTTGAGCGTACTCGACGAAGTTTGCGGGGGGGGGGGGGGGGAA
+
FFF::FFFFFFFFFFFFFFFFFFFFFFFFFFFFFFFFFFFFFFFF,,F
@FS10000125:27:BPA73017-1634:1:1101:2200:1700 2:N:0:2
TTCCCCTTGGCGTACTCGACGAAGTTGGCCGGGGGGGGGGGGGGGAGA
+
FFFFFFFFFFFFFFFFFFFFFFFFFFFFFFFFFFFFFFFFFFFFF,,,
@FS10000125:27:BPA73017-1634:1:1101:3440:1700 2:N:0:2
TCTTATTTGAGCGTACTCGACGAAGTTTAATAGGGGGGGGGGGGGGGA
+
FFFFFFFFFFFFFFFFFFFFFFFFFFFFFFFFFFFFFFFFFFFFFFFF
@FS10000125:27:BPA73017-1634:1:1101:3540:1700 2:N:0:2
TTTTCGTTGAGCGTACTCGACGAAGTTCAACGGGGGGGGGGGGGGGGA
+
,FFFFFFFFFFFFFFFFFFFFFFFFFFFFFFFFFFFFFFFFFFFFF::
@FS10000125:27:BPA73017-1634:1:1101:4140:1700 2:N:0:2
CTTTCCTTGAGCGTACTAGACGAAGTTCAAAGGGGGGGGGGGGGGGAA
+
F:FF,FFFFFFFFFFFF:FFFFFFFFFF,FFFFFFFFFFFFFFFF,FF
@FS10000125:27:BPA73017-1634:1:1101:4260:1700 2:N:0:2
ATAGTGTTGAGCGTACTCGACGAAGTTACAAAGGGGGGGGGGGGGGGA
+
:FFFFFFFFFFFFFFFFFFFFFFFFFFFFFFFFFFFFFFFFFFFFFF:
@FS10000125:27:BPA73017-1634:1:1101:4700:1700 2:N:0:2
TACCTTTTGAGCGTACTCGACGAAGTTTCTTGGGGGGGGGGGGGGGGG
+
FFFFFFFFFFFFFFFFFFFFFFFFFFFFFFFFFFFFFFFFFFFFFFF:
@FS10000125:27:BPA73017-1634:1:1101:4770:1700 2:N:0:2
TAGTTCTTGAGCGTACTCGACGAAGTTTACAGGGGGGGGGGGGGGGAA
+
,,FFFFFFFFFFFFFFFFFFFFFFFFFFFFFFFFFFFFFFFFFFF:FF
@FS10000125:27:BPA73017-1634:1:1101:6890:1700 2:N:0:2
CTGGCTTTGAGCGTACTCGACGAAGTTTAGGGGGGGGGGGGGGGAGGT
+
F,FFFFFFFFFFFFFFFFFFFFFFFFFFFFFFFFFFFFFFFFF:,,,F
@FS10000125:27:BPA73017-1634:1:1101:7850:1700 2:N:0:2
TTGATATTGAGCGTACTCGACGAAGGGGGGGGGGGGGGGGAAATTCGA
+
FFFFFFFFFFFFFFFFFFFFFFFFFFFFFFFFFFFFFFFF,FF:,,,F
@FS10000125:27:BPA73017-1634:1:1101:8130:1700 2:N:0:2
TTCGTCTTGAGCGTACTCGACGAAGTTTACGGGGGGGGGGGGGGGGAA
+
,FFFFFFFFFFFFFFFFFFFFFFFFFFFFFFFFFFFFFFFFFFFFFFF
@FS10000125:27:BPA73017-1634:1:1101:8690:1700 2:N:0:2
CAGTATTTGAGCGTACTCGACGAAGTTGGCAGGGGGGGGGGGGGGGAA
+
F,::FFFFFFFFFFFFFFFFFFFFFFFFFFFFFFFFFFFFFFFFFF,,
@FS10000125:27:BPA73017-1634:1:1101:9430:1700 2:N:0:2
ATTCTATTGAGCGTATCGACGAAGTTTACAGGGGGGGGGGGGGGGAAT
+
F,FFFFFFFFFFFFFFFFFFFFFFFFFFFFFFFFFFFFFFFFFF,,,,
@FS10000125:27:BPA73017-1634:1:1101:10150:1700 2:N:0:2
TTGTGGTTGAGCGTACTCGACGAAGTTTTCCGGGGGGGGGGGGGGGAA
+
FFFFFFFFFFFFFFFFFFFFFFFFFFFFFFFFFFFFFFFFFFFF::,F
@FS10000125:27:BPA73017-1634:1:1101:10460:1700 2:N:0:2
TCTTTGTTGAGCGTACTCGACGAAGTTGTTTTGGGGGGGGGGGGGGAA
+
F,:F,FFFFFFFFFFFFFFFFFFFFFFF,,,FFFFFFFFFFFFFFF,:
@FS10000125:27:BPA73017-1634:1:1101:10630:1700 2:N:0:2
TTGATTTTGAGCGTACTCGACGAAGTTACATGGGGGGGGGGGGGGGAA
+
,FFFFFFFFFFFFFFFFFFFFFFFFFFFFFFFFFFFFFFFFFFF:,:F
@FS10000125:27:BPA73017-1634:1:1101:11790:1700 2:N:0:2
TTGGAATTGAGCGTACTCGACGAAGTTCCGGGGGGGGGGGGGGGAGGT
+
:F,FFFFFFFFFFFFFFFFFFFFFFFF:F:::FFFFFFFFFFF,:,,F
@FS10000125:27:BPA73017-1634:1:1101:12200:1700 2:N:0:2
TTTGGTTTGAGCGTACTCGACGAAGTTGTGCGGGGGGGGGGGGGGGAA
+
F,FFFFFFFFFFFFFFFFFFFFFFFFFFFFFFFFFFFFFFFFFFF:FF
@FS10000125:27:BPA73017-1634:1:1101:12750:1700 2:N:0:2
AACGGGTTGAGCGTACTCGACGAAGTTGAAAGGGGGGGGGGGGGGGGA
+
FFFFFFFFFFFFFFFFFFFFFFFFFFFFFFFFFFFFFFFFFFFFFF:F
@FS10000125:27:BPA73017-1634:1:1101:12810:1700 2:N:0:2
TTTTGCTTGAGCGTACTCGACGAAGTTCAGTGGGGGGGGGGGGGGGAA
+
F,FFFFFFFFFFFFFFFFFFFFFFFFFFFFFFFFFFFFFFFFFFF,FF
@FS10000125:27:BPA73017-1634:1:1101:13300:1700 2:N:0:2
ACTATGTTGAGCGTACTCGACGAAGTTTAATGGGGGGGGGGGGGGGAA
+
FFFFFFFFFFFFFFFFFFFFFFFFFFFFFFFFFFFFFFFFFFFFFFFF
@FS10000125:27:BPA73017-1634:1:1101:13540:1700 2:N:0:2
ATACAATTGAGCGTACTCGACGAAGTTGCTAGGGGGGGGGGGGGGGAA
+
FF:F:,FFFFFFFFFFFFFFFFFFFFFFFFFFFFFFFFFFFFFF:FF,
@FS10000125:27:BPA73017-1634:1:1101:14680:1700 2:N:0:2
CCGTCATTGAGCGTACTCGACGAAGTTCATTGGGGGGGGGGGGGGGGA
+
F,,FFFFFF:FFFFFFFFFFFFFFFFFFFFFFFFFFFFFFFFFF:,,F
@FS10000125:27:BPA73017-1634:1:1101:15730:1700 2:N:0:2
TAGTGATTGAGCGTACTCGACGAAGTTGCAAGGGGGGGGGGGGGGGGA
+
FFFFFFFFFFFFFFFFFFFFFFFFFFFFFFFFFFFFFFFFFFFFF,,F
@FS10000125:27:BPA73017-1634:1:1101:1420:1710 2:N:0:2
TATCGATTGAGCGTACTCGACGAAGTTAGAAAGGGGGGGGGGGGGGGA
+
FFFFFFFFFFFFFFFFFFFFFFFFFFFFFFFFFFFFFFFFFFFFFFFF
@FS10000125:27:BPA73017-1634:1:1101:3060:1710 2:N:0:2
ATCTGCTTGAGCGTACTCGACGAAGGGGGGGGGGGGGGGAGATCGGAA
+
,FFFFFFFFFFFFFFFFFFFFFFFFFFFFFFFFFFFFFF:,F:F,,:,
@FS10000125:27:BPA73017-1634:1:1101:3420:1710 2:N:0:2
TAACACTTGAGCGTACTCGACGAAGTTGTAGGGGGGGGGGGGGGGGAA
+
FFFFFFFFFFFFFFFFFFFFFFFFFFFFFFFFFFFFFFFFFFFFF:FF
@FS10000125:27:BPA73017-1634:1:1101:4940:1710 2:N:0:2
CAAAGCTTGAGCGTACTCGACGAAGTTAGCTGGGGGGGGGGGGGGGGA
+
F:FF,FFFFFFFFFFFFFFFFFFFFFFFFFFFFFFFFFFFFFFFF,,:
@FS10000125:27:BPA73017-1634:1:1101:5210:1710 2:N:0:2
ACCCCCTTGAGCGTACTCGACGAAATTGACAGGGGGGGGGGGGGGGAA
+
:FFFFFFFFFFFFFFFFFFFFFFFFFFFFFFFFFFFFFFFFFFFFF,F
@FS10000125:27:BPA73017-1634:1:1101:5510:1710 2:N:0:2
TTAGTATTGAGCGTACTCGACGAAGTTGGATGGGGGGGGGGGGGGGGA
+
FFFFFFFFFFFFFFFFFFFFFFFFFFFFFFFFFFFFFFFFFFFFFF:F
@FS10000125:27:BPA73017-1634:1:1101:5940:1710 2:N:0:2
TCTTTATTGAGCGTACTCGACGAAGTTGAAGGGGGGGGGGGGGGGGAA
+
FFFFFFFFFFFFFFFFFFFFFFFFFFFFFFFFFFFFFFFFFFF:F,F:
@FS10000125:27:BPA73017-1634:1:1101:9580:1710 2:N:0:2
AAATACTTGAGCGTACTCGACGAAGTTGGCCGGGGGGGGGGGGGGGAA
+
FFFFFFFFFFFFFFFFFFFFFFFFFFFFFFFFFFFFFFFFFFFFFFFF
@FS10000125:27:BPA73017-1634:1:1101:10090:1710 2:N:0:2
CTGAAGTTGAGCGTACTCGACGAAGTTTGGGGGGGGGGGGGGGAAGTT
+
F,:FFFFFFFFFFFFFFFFFFFFFFFFFFFFFFFFFFFFFFF,:,,:,
@FS10000125:27:BPA73017-1634:1:1101:10640:1710 2:N:0:2
CTCTTCTTGACCTTACTTGACCATTTTCTGTTCGATTGGGCGCAGTCA
+
,F,,F,,F,F:F,F,F,:FFF,FF,FFFF,,,,,,,,,,F,,,F,,,F
@FS10000125:27:BPA73017-1634:1:1101:10810:1710 2:N:0:2
CAGTATTTGAGCGTACTCGACGAAGTTCTCCGGGGGGGGGGGGGGGGA
+
FFFFFFFFFFFFFFFFFFFFFFFFFFFFFFFFFFFFFFFFFFFF:,,,
@FS10000125:27:BPA73017-1634:1:1101:10820:1710 2:N:0:2
GCGGTCTTGAGCGTACTCGACGAAGTTAGAAGGGGGGGGGGGGGGGAA
+
:FFFFFFFFFFFFFFFFFFFFFFFFFFFFFFFFFFFFFFFFFFFFFF:
@FS10000125:27:BPA73017-1634:1:1101:11880:1710 2:N:0:2
TTCGGTTTGAGCGTACTCGACGAAGTTCTTGGGGGGGGGGGGGGGGAA
+
,FFFFFFFFFFFFFFFFFFFFFFFFFFFFFFFFFFFFFFFFFFFF:,F
@FS10000125:27:BPA73017-1634:1:1101:12290:1710 2:N:0:2
TCCCGGTTGAGCGTACTCGACGAAGTTTGGAGGGGGGGGGGGGGGGAA
+
FFFFFFFFFFFFFFFFFFFFFFFFFFFFFFFFFFFFFFFFFFFFFFFF
@FS10000125:27:BPA73017-1634:1:1101:12360:1710 2:N:0:2
TTTTATTTGAGCGTACTCGACGAAGTTTTAAAGGGGGGGGGGGGGGGA
+
,,FFFFFFFFFFFFFFFFFFFFFFFFFFFFFFFFFFFFFFFFFFFFF,
@FS10000125:27:BPA73017-1634:1:1101:12380:1710 2:N:0:2
TGTTAATTGAGCGTACTCGACGAAGTTGTGCGGGGGAGGGGGGGGGGG
+
:,FF,,FFFFFFFFFFFFFFFFFFFFF:F,:,FFFFFFFFFFFFF:::
@FS10000125:27:BPA73017-1634:1:1101:12450:1710 2:N:0:2
CTATATTTGAGCGTACTCGACGAAGTTAAACGGGGGGGGGGGGGGGGA
+
F,FFFFFFFFFFFFFFFFFFFFFFFFFFFFFFFFFFFFFFFFFFFFF,
@FS10000125:27:BPA73017-1634:1:1101:12680:1710 2:N:0:2
CTGCATTTGAGCGTACTCGACGAAGTTCGTTGGGGGGGGGGGGGGGAA
+
F,FFFFFFFFFFFFFFFFFFFFFFFFFFFFFFFFFFFFFFFFFFF,FF
@FS10000125:27:BPA73017-1634:1:1101:12990:1710 2:N:0:2
AAGTCTTTGAGCGTACTCGACGAAGTTGCATGGGGGGAGGGGGGGGGG
+
FFFFFFFFFFFFFFFFFFFFFFFFFFFFFFFFFFFFFFFFFFFFF:FF
@FS10000125:27:BPA73017-1634:1:1101:13330:1710 2:N:0:2
TTGGTGTTGAGCGTACTCGACGAAGTTGGCTGGGGGGGGGGGGGGGGA
+
F,FFFFFFFFFFFFFFFFFFFFFFFFFFFFFFFFFFFFFFFFFFFF:F
@FS10000125:27:BPA73017-1634:1:1101:13470:1710 2:N:0:2
TTGATGTTGAGCGTACTCGACGAAGTTCTACGGGAGGGGGGGGGGGGG
+
FFFFFFFFFFFFFFFFFFFFFFFFFFFFFFFFFFFFFFFFFFFFFFFF
@FS10000125:27:BPA73017-1634:1:1101:13650:1710 2:N:0:2
ATAAAATTGAGCGTACTCGACGAAGTTGCTGGGGGGGGGGGGGGGAAT
+
FFFFFFFFFFFFFFFFFFFFFFFFFFFFFFFFFFFFFFFFFFFF,F:,
@FS10000125:27:BPA73017-1634:1:1101:13860:1710 2:N:0:2
ACGGCATTGAGCGTACTCGACGAAGTTGGACGGGGGGGGGGGGGGGAA
+
FFFFFFFFFFFFFFFFFFFFFFFFFFFFFFFFFFFFFFFFFFFFFFFF
@FS10000125:27:BPA73017-1634:1:1101:14380:1710 2:N:0:2
ATACACTTGAGCGTACTCGACGAAGTTAGCCGGGGGGGGGGGGGGAAA
+
FFFFFFFFFFFFFFFFFFFFFFFFFFFFFFFFFFFFFFFFFFFFF:FF
@FS10000125:27:BPA73017-1634:1:1101:15400:1710 2:N:0:2
TACGCCTTGAGCGTACTCGACAAGAGGGGGGGGGGGGGGGAAATCGGA
+
FFFFFFFFFFFFFFFFFFFFFFFFFFFFFFFFFFFFFFFF::,F:,:F
@FS10000125:27:BPA73017-1634:1:1101:2340:1720 2:N:0:2
ATTACATTGAGCGTACTCGACGAAGTTCCAAGGGAGGGGGGGGGGGGA
+
,F,FFFFFFFFFFFFFFFFFFFFFFFFFFFFFFFFFFFFFFFFFFFF,
@FS10000125:27:BPA73017-1634:1:1101:3000:1720 2:N:0:2
TATTGATTGAGCGTACTCGACGAAGTTAACGGGGGGGGGGGGGGGAAA
+
,:FFFFFFFFFFFFFFFFFFFFFFFFFFFFFFFFFFFFFFFFFF,FF,
@FS10000125:27:BPA73017-1634:1:1101:3250:1720 2:N:0:2
TTCCGGTTGAGCGTACTCGACGAAGTTACGGGGGGGGGGGGGGGAAAT
+
FFFFFFFFFFFFFFFFFFFFFFFFFFFFFFFFFFFFFFFFFFF,FF,F
@FS10000125:27:BPA73017-1634:1:1101:4090:1720 2:N:0:2
TAATCATTGAGCGTACTCGACGAAGTTGGCAGGGGGGGGGGGGGGGGA
+
,,,,,:FFFFFFFFFFFFFFFFFFFFF,,,,FFFFFFFFFFFFFFF,F
@FS10000125:27:BPA73017-1634:1:1101:4160:1720 2:N:0:2
CTATGCTTGAGCGTACTCGACGAAGTTACTAGGGGGGGGGGGGGGGGA
+
F,FFFFFFFFFFFFFFFFFFFFFFFFFFFFFFFFFFFFFFFFFF:F,F
@FS10000125:27:BPA73017-1634:1:1101:5740:1720 2:N:0:2
TTCAACTTGAGCGTACTCGACGAAGTTAAACGGGGGGGGGGGGGGGAA
+
F:FFFFFFFFFFFFFFFFFFFFFFFFFFFFFFFFFFFFFFFFFFF,FF
@FS10000125:27:BPA73017-1634:1:1101:6230:1720 2:N:0:2
AAACACTTGAGCGTACTCGACGAAGTTGGATGGGGGGGGGGGGGGGAA
+
FFFFFFFFFFFFFFFFFFFFFFFFFFFFFFFFFFFFFFFFFFFFF,FF
@FS10000125:27:BPA73017-1634:1:1101:9600:1720 2:N:0:2
TTAAGGTTGAGCGTACTCGACGAAGGGGGGGGGGGGGGGGAGATCGGA
+
F,FFFFFFFFFFFFFFFFFFFFFFFFFFFFFFFFFFFFFFF,,F:,,:
@FS10000125:27:BPA73017-1634:1:1101:10410:1720 2:N:0:2
TAACATTTGAGCGTACTCGACGAAGTTCCAGGGGGGGGGGGGGGGGGG
+
FFFFFFFFFFFFFFFFFFFFFFFFFFFFFFFFFFFFFFFFFFFFF:F,
@FS10000125:27:BPA73017-1634:1:1101:10480:1720 2:N:0:2
TGTATCTTGAGCGTACTCGACGAAGTTCAGTCCGGGGGGGGGGGGGGG
+
FF,FFFFFFFFFFFFFFFFFFFFFFFFFFFFFFFFFFFFFFFFFFFFF
@FS10000125:27:BPA73017-1634:1:1101:10880:1720 2:N:0:2
CAGCCTTTGAGCGTACTCGACGAAAGTTCTACGGGGGGGGGGGGGGAA
+
FFFFFFFFFFFFFFFFFFFFFFFFFFFFFFFFFFFFFFFFFFFFF::F
@FS10000125:27:BPA73017-1634:1:1101:13360:1720 2:N:0:2
TTCACATTGAGCGTACTCGACGAAGTTGACGGGGGGGGGGGGGGGAAA
+
,,FFFFFFFFFFFFFFFFFFFFFFFFFFFFFFFFFFFFFFFFFF:F,,
@FS10000125:27:BPA73017-1634:1:1101:14770:1720 2:N:0:2
ATCTATTTGAGCGTACTCGACGAAGTTCGCCGGGGGGGGGGGGGGGGA
+
,,F,F:FF:FFFFFFFFFFFFFFFFFFF::,,:FFFFFFFFF,,,,F,
@FS10000125:27:BPA73017-1634:1:1101:15870:1720 2:N:0:2
AATAATTTGAGCGTACTCGACGAAGTTGGGAGGGGGGGGGGGGGAAAT
+
FFFFFFFFFFFFFFFFFFFFFFFFFFFFFFFFFFFFFFFFFFF:F:FF
@FS10000125:27:BPA73017-1634:1:1101:16070:1720 2:N:0:2
TATATCTTGAGCGTACTCGACGAAGTTGCCTGGGGGGGGGGGGGGGGA
+
FFFFFFFFFFFFFFFFFFFFFFFFFFFFFFFFFFFFFFFFFFFFFFF:
@FS10000125:27:BPA73017-1634:1:1101:16360:1720 2:N:0:2
TTACTGTTGAGCGTACTCGACGAAGTTGAACGGGGGGGGGGGGGGGAA
+
FF:FFFFFFFFFFFFFFFFFFFFFFFFFFFFFFFFFFFFFFFF:F,FF
@FS10000125:27:BPA73017-1634:1:1101:1100:1730 2:N:0:2
TCGAGTTTGAGCGTACTCGACGAAGTTTGGCGGGGGGGGGGGGGGGGA
+
FFFFFFFFFFFFFFFFFFFFFFFFFFFFFFFFFFFFFFFFFFFFFF,F
@FS10000125:27:BPA73017-1634:1:1101:2070:1730 2:N:0:2
AAGATTTTGAGCGTACTCGACGAAGTTTGTAGGGGGGGGGGGGGGGAA
+
FFFFFFFFFFFFFFFFFFFFFFFFFFFFFFFFFFFFFFFFFFFFF,FF
@FS10000125:27:BPA73017-1634:1:1101:2320:1730 2:N:0:2
CGATTATTGAGCGTACTCGACGAAGTTTGCGGGGGGGGGGGGGGGAGA
+
F:FFFFFFFFFFFFFFFFFFFFFFFFFFFFFFFFFFFFFFFFFF:F,,
@FS10000125:27:BPA73017-1634:1:1101:2350:1730 2:N:0:2
ACAACTTTGAGCGTACTCGACGAAGTTCAGAGGGGGGGGGGGGGGGAA
+
FFFFFFFFFFFFFFFFFFFFFFFFFFFFFFFFFFFFFFFFFFFFFFFF
@FS10000125:27:BPA73017-1634:1:1101:3770:1730 2:N:0:2
CAGTGTTTGAGCGTACTCGACGAAGTTAACGGGGGGGGGGGGGGGGGG
+
FFFFFFFFFFFFFFFFFFFFFFFFFFFFFFFFFFFFFFFFFFFFFF,F
@FS10000125:27:BPA73017-1634:1:1101:5090:1730 2:N:0:2
TCAGGATTGAGCGTACTCGACGAAGTTTCTAGGGGGGGGGGGGGGGGG
+
FFFFFFFFFFFFFFFFFFFFFFFFFFFFFFFFFFFFFFFFFFFFFFF:
@FS10000125:27:BPA73017-1634:1:1101:9440:1730 2:N:0:2
ATTCGTTTGAGCGTACTCGACGGAGTTGGCAGGGGGGGGGGGGGGGGA
+
FFFFFFFFFFFFFFFFFFFFFFFFFFFFFFFFFFFFFFFFFFFFFFFF
@FS10000125:27:BPA73017-1634:1:1101:11060:1730 2:N:0:2
GTTGGCTTGAGCGTACTCGACGAAGTTATGGGGGGGGGGGGGGGGAAT
+
,FFFFFFFFFFFFFFFFFFFFFFFFFFFFFFFFFFFFFFFFFFF,FF:
@FS10000125:27:BPA73017-1634:1:1101:11910:1730 2:N:0:2
CAAGGTTTGAGCGTACTCGACGAAGTTGCCAGGGGGGGGGGGGGGGGG
+
FFFFFFFFFFFFFFFFFFFFFFFFFFFFFFFFFFFFFFFFF:FF:,,,
@FS10000125:27:BPA73017-1634:1:1101:12030:1730 2:N:0:2
TATGGGTTGAGCGTACTCGACGAAGTTGACTGGGGGGGGGGGGGGGGG
+
FFFFFFFFFFFFFFFFFFFFFFFFFFFFFFFFFFFFFFFFFFFFFFFF
@FS10000125:27:BPA73017-1634:1:1101:12120:1730 2:N:0:2
CCCCTCTTGAGCGTACTCGACGAAGTTGCCGGGGGGGGGGGGGGGAAT
+
FF:FFFFFFFFFFFFFFFFFFFFFFFFFF:,,FFFFFFFFFFF,,F:,
@FS10000125:27:BPA73017-1634:1:1101:12800:1730 2:N:0:2
TACATTTTGAGCGTACTCGACGAAGTTGCGCGGGGGGGGGGGGGGGAA
+
FFFFFFFFFFFFFFFFFFFFFFFFFFFFFFFFFFFFFFFFFFFFF:FF
@FS10000125:27:BPA73017-1634:1:1101:13040:1730 2:N:0:2
TTAGTATTGAGCGTACTCGACGAAGTTTGAAAGGGGGGGGGGGGGGGA
+
FFFFFFFFFFFFFFFFFFFFFFFFFFFFFFFFFFFFFFFFFFFFFF,F
@FS10000125:27:BPA73017-1634:1:1101:14130:1730 2:N:0:2
CTGCAGTTGAGCGTACTCGACGAAGTTGGGGGGGGGGGGGGAAAATCG
+
,F:FFFFFFFFFFFFFFFFFFFFFFFFFFF:F:FFFFF:FF,FFF,F:
@FS10000125:27:BPA73017-1634:1:1101:14140:1730 2:N:0:2
ATCGACTTGAGCGTACTCGACGAAGTTGGGCGGGGGGGGGGGGGGGAA
+
:FFFFFFFFFFFFFFFFFFFFFFFFFFFFFFFFFFFFFFFFFFFFF,F
@FS10000125:27:BPA73017-1634:1:1101:14230:1730 2:N:0:2
ATGTTCTTGAGCGTACTCGACGAAGTTCTCAGGGGGGGGGGGGGGGAA
+
,,FFFFFFFFFFFFFFFFFFFFFFFFFFF:,FFFFFFFFFFFFF:,FF
@FS10000125:27:BPA73017-1634:1:1101:14790:1730 2:N:0:2
TATGGATTGAGCGTACTCGACGAAGTTGACGGGGGGGGGGGGGGGGGA
+
FFFFFFFFFFFFFFFFFFFFFFFFFFFFFFFFFFFFFFFFFFFF:F,F
@FS10000125:27:BPA73017-1634:1:1101:16070:1730 2:N:0:2
TATATCTTGAGCGTACTCGACGAAGTTGCCTGGGGGGGGGGGGGGGGA
+
FFFFFFFFFFFFFFFFFFFFFFFFFFFFFFFFFFFFFFFFFFFFFFFF
@FS10000125:27:BPA73017-1634:1:1101:16180:1730 2:N:0:2
CAATGTTTGAGCGTACTCGACGAAGTTAGGTGGGGGGGGGGGGGGGGA
+
FFFFFFFFFFFFFFFFFFFFFFFFFFFFFFFFFFFFFFFFFFFFFFFF
@FS10000125:27:BPA73017-1634:1:1101:1050:1740 2:N:0:2
TTTACTTTGAGCGTACTCGACGAAGTTTGAGGGGGGGGGGGGGGGGAT
+
,FFFF:FFFFFFFFFFFFFFFFFFFFFFFFFFFFFFFFFFF:F:,,F,
@FS10000125:27:BPA73017-1634:1:1101:1370:1740 2:N:0:2
CATTTGTTGAGCGTACTCGACGAAGTTACCAAGGGGGGGGGGGGGGGA
+
FFFFFFFFFFFFFFFFFFFFFFFFFFFFFFFFFFFFFFFFFFFF::,F
@FS10000125:27:BPA73017-1634:1:1101:2030:1740 2:N:0:2
CCCCCGTTGAGCGTACTCGACGAAGTTGTGAGGGGGGGGGGGGGGGAA
+
FFFFFFFFFFFFFFFFFFFFFFFFFFFFFFFFFFFFFFFFFFFFF:FF
@FS10000125:27:BPA73017-1634:1:1101:2360:1740 2:N:0:2
TAGGTTTTGAGCGTACTCGACGAAGTTAGCAGGGGGGGGGGGGGGGAA
+
,:FFFFFFFFFFFFFFFFFFFFFFFFFFFFFFFFFFFFFFFFFFFFFF
@FS10000125:27:BPA73017-1634:1:1101:2600:1740 2:N:0:2
ACTGGTTTGAGCGTACTCGACGAAGTTGCACGGGGGGGGGGGGGGGAA
+
:FFFFFFFFFFFFFFFFFFFFFFFFFFFFFFFFFFFFFFFFFFFFF,F
@FS10000125:27:BPA73017-1634:1:1101:2990:1740 2:N:0:2
CACTATTTGAGCGTACTCGACGAAGTTTATAGGGGGGGGGGGGGGGGG
+
FFFFFFFFFFFFFFFFFFFFFFFFFFFFFFFFFFFFFFFFFFFFF:,F
@FS10000125:27:BPA73017-1634:1:1101:3480:1740 2:N:0:2
CCTATCTTGAGCGTACTCGACGAAGTTAAACGGGGGGGGGGGGGGGGA
+
FFFFFFFFFFFFFFFFFFFFFFFFFFFFFFFFFFFFFFFFFFFFF::F
@FS10000125:27:BPA73017-1634:1:1101:4010:1740 2:N:0:2
CTACTATTGAGCGTACTCGACGAAGTTTTTAGGGGGGGGGGGGGGGAA
+
FFFFFFFFFFFFFFFFFFFFFFFFFFFFFFFFFFFFFFFFFFFFF,:F
@FS10000125:27:BPA73017-1634:1:1101:5230:1740 2:N:0:2
CAGTACTTGAGCGTACTCGACGAAGTTCAAAGGGGGGGGGGGGGGGAA
+
FFFFFFFFFFFFFFFFFFFFFFFFFFFFFFFFFFFFFFFFFFFFF,FF
@FS10000125:27:BPA73017-1634:1:1101:6960:1740 2:N:0:2
AATCCTTTGAGCGTACTCGACGAAGTTAGTTGGGGGGGGGGGGGGGAA
+
FFFFFFFFFFFFFFFFFFFFFFFFFFFFFFFFFFFFFFFFFFFFF,FF
@FS10000125:27:BPA73017-1634:1:1101:7580:1740 2:N:0:2
TTTCCCTTGAGCGTACTCGACGAAGTTAAACGGGGGGGGGGGGGGGAA
+
FFFFFFFFFFFFFFFFFFFFFFFFFFFFFFFFFFFFFFFFFFFFFFFF
@FS10000125:27:BPA73017-1634:1:1101:7620:1740 2:N:0:2
TCTCTCTTGAGCGTACTCGACGAAGTTATGCGGGGGGGGGGGGGGGAA
+
FFFFFFFFFFFFFFFFFFFFFFFFFFFFFFFFFFFFFFFFFFFFF:,F
@FS10000125:27:BPA73017-1634:1:1101:7680:1740 2:N:0:2
ACGGATTTGAGCGTACTCGACGAAGTTTACGGGGGGGGGGGGGGGAAA
+
FF,,F:FFFFFFFFFFFFFFFFFFFFFFF,,FFFFFFFFFFFFF,,,:
@FS10000125:27:BPA73017-1634:1:1101:8080:1740 2:N:0:2
CACATATTGAGCGTACTCGACGAAGTTGAACGGGGGGGGGGGGGGGAA
+
FFFFFFFFFFFFFFFFFFFFFFFFFFFFFFFFFFFFFFFFFFFFF:FF
@FS10000125:27:BPA73017-1634:1:1101:9130:1740 2:N:0:2
CACGATTTGAGCGTACTCGACGAAGTTACAGGGGGGGGGGGGGGGAAT
+
FFFFFFFFFFFFFFFFFFFFFFFFFFFFFFFFFFFFFFFFFFFFFF:,
@FS10000125:27:BPA73017-1634:1:1101:10680:1740 2:N:0:2
ACTAAATTGAGCGTACTCGACGAAGTTCCTCGGGGGGGGGGGGGGGGG
+
FFFFFFFFFFFFFFFFFFFFFFFFFFFFFFFFFFFFFFFFFFFFFFFF
@FS10000125:27:BPA73017-1634:1:1101:10830:1740 2:N:0:2
CAGTATTTGAGCGTACTCGACGAAGTTCTCCGGGGGGGGGGGGGGGGA
+
F:,,:,FFFFFFFFFFFFFFFFFFFFFFFFFFFFFFFFFFFFFFFF:,
@FS10000125:27:BPA73017-1634:1:1101:10980:1740 2:N:0:2
CTGATATTGAGCGTACTCGACGAAGTTTAATGGGGGGGGGGGGGGGGG
+
F,FFFFFFFFFFFFFFFFFFFFFFFFFFFFFFFFFFFFFFFFFFFFF,
@FS10000125:27:BPA73017-1634:1:1101:11320:1740 2:N:0:2
CCACCTTTGAGCGTACTCGACGAAGTTGCGGGGGGGGGGGGGGGAAAT
+
FFFFFFFFFFFFFFFFFFFFFFFFFFFFFFFFFFFFFFFFFFFFFFFF
@FS10000125:27:BPA73017-1634:1:1101:11350:1740 2:N:0:2
CACCCATTGAGCGTACTCGACGAAGTTACTCGGGGGGGGGGGGGGGAA
+
FFFFFFFFFFFFFFFFFFFFFFFFFFFFFFFFFFFFFFFFFFFFFFFF
@FS10000125:27:BPA73017-1634:1:1101:11540:1740 2:N:0:2
GTTTATTTGAGCGTACTCGACGAAGTTTTAGGGGGGGGGGGGGGGAAT
+
,FFFFFFFFFFFFFFFFFFFFFFFFFFFFFFFFFFFFFFFFFFF:F,,
@FS10000125:27:BPA73017-1634:1:1101:12200:1740 2:N:0:2
TTAAAATTGAGCGTACTCGACGAAGTTGAATGGGGGGGGGGGGGGGGG
+
,FFF:FFFFFFFFFFFFFFFFFFF:FFFF:FFFFFFFFFFF::,:,,F
@FS10000125:27:BPA73017-1634:1:1101:12680:1740 2:N:0:2
TCTGTTTTGAGCGTACTCGACGAAGGGGGGGGGGGGGGGAGATCGGAA
+
,FFFFFFFFFFFFFFFFFFFFFFFFFFFFFFFFFFFFFFF,,FF,,F,
@FS10000125:27:BPA73017-1634:1:1101:13030:1740 2:N:0:2
TTTCGCTTGAGCGTACTCGACGAAGTTAGCGGGGGGGGGGGGGGGAAA
+
,::FFFFFFFFFFFFFFFFFFFFFFFFFFFFFFFFFFFFFFFFFFF:,
@FS10000125:27:BPA73017-1634:1:1101:13640:1740 2:N:0:2
ATGTGATTGAGCGTACTCGACGAAGTTTATGGGGGGGGGGGGGGGGGG
+
F,FFFFFFFFFFFFFFFFFFFFFFFFFFFFFFFFFFFFFFFFFFF,,:
@FS10000125:27:BPA73017-1634:1:1101:13670:1740 2:N:0:2
ATGTGATTGAGCGTACTCGACGAAGTTTATGGGGGGGGGGGGGGGGGA
+
:,,F:FFFF:::,F::FF,::F::FFFFFF:F:FF::F::F::::,,,
@FS10000125:27:BPA73017-1634:1:1101:16060:1740 2:N:0:2
TATATCTTGAGCGTACTCGACGAAGTTGCCTGGGGGGGGGGGGGGGGA
+
F:FFFFFFFFFFFFFFFFFFFFFFFFFFFFFFFFFFFFFFFFFFFF,F
@FS10000125:27:BPA73017-1634:1:1101:16090:1740 2:N:0:2
TATATCTTGAGCGTACTCGACGAAGTTGCCTGGGGGGGGGGGGGGGGA
+
FFFFFFFFFFFFFFFFFFFFFFFFFFFFFFFFFFFFFFFFFFFFF:,F
@FS10000125:27:BPA73017-1634:1:1101:16280:1740 2:N:0:2
AAGGTCTTGAGCGTACTCGACGAAGTTGTCAGGGGGGGGGGGGGGGAA
+
FFFFFFFFFFFFFFFFFFFFFFFFFFFFFFFFFFFFFFFFFFFFFFFF
@FS10000125:27:BPA73017-1634:1:1101:1370:1750 2:N:0:2
ATTGTCTTGAGCGTACTCGACGAAGGGGGGGGGGGGGGGGGGGGGGGA
+
FFFFFFFFFFFFFFFFFFFFFFFFFFFFFFFFFFFFFFFF,,,,,,,,
@FS10000125:27:BPA73017-1634:1:1101:1440:1750 2:N:0:2
ATTATGTTGAGCGTACTCGACGAAGTTAACTGGGGGGGGGGGGGGGGA
+
,FF:FFFFFFFFFFFFFFFFFFFFFF:FFFFFFFFFFFFFF::::FF,
@FS10000125:27:BPA73017-1634:1:1101:4140:1750 2:N:0:2
TTGTTCTTGAGCGTACTCGACGAAGTTGGGTGGGGGGGGGGGGAGATC
+
FFFFFFFFFFFFFFFFFFFFFFFFFFFFFFFFFFFFFFFFFF:F,:FF
@FS10000125:27:BPA73017-1634:1:1101:6960:1750 2:N:0:2
TTTCTTTTGAGCGTACTCGACGAAGGGGGGGGGGGGGGGGGAAATTGA
+
,,,F:,FFFFFFFFFFFFFFFFFFF,,FF,FFFFFFFFFFF,,,,,,:
@FS10000125:27:BPA73017-1634:1:1101:8150:1750 2:N:0:2
TTTCGGTTGAGCGTACTCGACGAAGTTGTGAGGGGGGGGGGGGGGGAA
+
FFFFFFFFFFFFFFFFFFFFFFFFFFFFFFFFFFFFFFFFFFFFFF,F
@FS10000125:27:BPA73017-1634:1:1101:8390:1750 2:N:0:2
TACTTATTGAGCGTACTCGACGAAGTTACAAGGGGGGGGGGGGGGAAA
+
,FFF,FFFFFFFFFFFFFFFFFFFFFF,F,FFFFFFFFFFFFFF,::,
@FS10000125:27:BPA73017-1634:1:1101:9420:1750 2:N:0:2
ATTACCTTGAGCGTACTCGACGAAGTTGGAAAGGGGGGGGGGGGGGAA
+
FFFFFFFFFFFFFFFFFFFFFFFFFFFFFFFFFFFFFFFFFFFFF,FF
@FS10000125:27:BPA73017-1634:1:1101:9690:1750 2:N:0:2
AAACCGTTGAGCGTACTTGACGAAGTTGTGTGGGGGGGGGGGGGGGAA
+
FFFFFFFFFFFFFFFFFFFFFFFFFFFFFFFFFFFFFFFFFFFFF,FF
@FS10000125:27:BPA73017-1634:1:1101:10850:1750 2:N:0:2
TTATATTTGAGCGTACTCGACGAAGTTAGAAGGGGGGGGGGGGGGGGA
+
FFFFFFFFFFFFFFFFFFFFFFFFFFFFFFFFFFFFFFFFFFFFFF,F
@FS10000125:27:BPA73017-1634:1:1101:12420:1750 2:N:0:2
TTTTAATTGAGCGTACTCGACGAAGTTACAGGGGGGGGGGGGGGGGAA
+
,,F,:FFFFFFFFFFFFFFFFFFFFFFFF,FFFFFFFFFFFFFFFF,F
@FS10000125:27:BPA73017-1634:1:1101:13080:1750 2:N:0:2
CTTGTATTGAGCGTACTCGACGAAGTTGGGGGGGGGGGGGGGATTCGA
+
FFFFFFFFFFFFFFFFFFFFFFFFFFFFFFFFFFFFFFFFFF,,,F,F
@FS10000125:27:BPA73017-1634:1:1101:13150:1750 2:N:0:2
CTCCAATTGAGCGTACTCGACGAAGTTGGCTGGGGGGGGGGGGGGGGA
+
FFFFFFFFFFFFFFFFFFFFFFFFFFFFFFFFFFFFFFFFFFFFFF:F
@FS10000125:27:BPA73017-1634:1:1101:14430:1750 2:N:0:2
TATTATTTGAGCGTACTCGACGAAGTTGGACGGGGGGGGGGGGGGGAA
+
FFFFFFFFFFFFFFFFFFFFFFFFFFFFFFFFFFFFFFFFFF:F:,FF
@FS10000125:27:BPA73017-1634:1:1101:14470:1750 2:N:0:2
TACATATTGAGCGTACTCGACGAAGTTAGGTGGGGGGGGGGGGGGGGG
+
FFFFFFFFFFFFFFFFFFFFFFFFFFFFFFFFFFFFFFFFFFFFF,,,
@FS10000125:27:BPA73017-1634:1:1101:15450:1750 2:N:0:2
ATACGGTTGAGCGTACTCGACGAAGTTGGGGGGGGGGGGGGGAAATCG
+
FFFFFFFFFFFFFFFFFFFFFFFFFFFFFFFFFFFFFFFFF::FF:,,
@FS10000125:27:BPA73017-1634:1:1101:15740:1750 2:N:0:2
CTAATATTGAGCGTACTCGACGAAGTTCAGGGGGGGGGGGGGGGGAAA
+
FFFFFFFFFFFFFFFFFFFFFFFFFFFFFFFFFFFFFFFFFFFF,F,,
@FS10000125:27:BPA73017-1634:1:1101:1170:1760 2:N:0:2
CCTCACTTGAGCGTACTCGACGAAGTTGACGGGGGGGGGGGGGGGAAA
+
FFFFFFFFFFFFFFFFFFFFFFFFFFFFFFFFFFFFFFFFFFFF,FF,
@FS10000125:27:BPA73017-1634:1:1101:1370:1760 2:N:0:2
ATTGTCTTGAGCGTACTCGACGAAGGGGGGGGGGGGGGGATTGGAAAA
+
,FFFFFFFFFFFFFFFFFFFFFFFFFFFFFFFFFFFF,,F,,,:FFFF
@FS10000125:27:BPA73017-1634:1:1101:1850:1760 2:N:0:2
TAGAGGTTGAGCGTACTCGACGAAGTTGGTTGGGGGGGGGGGGGGGAA
+
F,FFFFFFFFFFFFFFFFFFFFFFFFFFFFFFFFFFFFFFFFFFFF,:
@FS10000125:27:BPA73017-1634:1:1101:2930:1760 2:N:0:2
ATACCATTGAGCGTACTCGACGAAGTTAAAGGGGGGGGGGGGGGGAAA
+
FFFFFFFFFFFFFFFFFFFFFFFFFFFFFFFFFFFFFFFFFFFF,FF,
@FS10000125:27:BPA73017-1634:1:1101:5280:1760 2:N:0:2
TTTGGATTGAGCGTACTCGACGAAGTTTTGCGGGGGGGGGGGGGGGGA
+
F,,F:FFFFFFFFFFFFFFFFFFFFFFFF:FFFFFFFFFFFFFFF,FF
@FS10000125:27:BPA73017-1634:1:1101:5430:1760 2:N:0:2
TATCATTTGAGCGTACTCGACGAAGTTTAAAAGGGGGGGGGGGGGGGA
+
FFFFFFFFFFFFFFFFFFFFFFFFFFFFFFFFFFFFFFFFFFFFF:FF
@FS10000125:27:BPA73017-1634:1:1101:6300:1760 2:N:0:2
TCATAATTGAGCGTACTCGACGAAGTTCAAGGGGGGGGGGGGGGGGAA
+
,FFFFFFFFFFFFFFFFFFFFFFFFFFFFFFFFFFFFFFFFFFFFFFF
@FS10000125:27:BPA73017-1634:1:1101:8230:1760 2:N:0:2
TCGAACTTGAGCGTACTCGACGAAGTGGGGGGGGGGGGGGGGAAGTCG
+
,FFFFFFFFFFFFFFFFFFFFFFFFFFFFFFFFFFFFFFFF,F:,F,:
@FS10000125:27:BPA73017-1634:1:1101:8710:1760 2:N:0:2
CTGGGTTTGAGCGTACTCGACGAAGTTAGCCGGGGGGGGGGGGGGAAA
+
FFFFFFFFFFFFFFFFFFFFFFFFFFFFFFFFFFFFFFFFFFFF:,F,
@FS10000125:27:BPA73017-1634:1:1101:8830:1760 2:N:0:2
ACCTATTTGAGCGTACTCGACGAAGTTGTGGGGGGGGGGGGGGGGGAA
+
FFFFFFFFFFFFFFFFFFFFFFFFFFFFFFFFFFFFFFFFFFFF,,F,
@FS10000125:27:BPA73017-1634:1:1101:8870:1760 2:N:0:2
TACAATTTGAGCGTACTCGACGAAGTTCGACGGGGGGGGGGGGGGGGA
+
FFFFFFFFFFFFFFFFFFFFFFFFFFFFFFFFFFFFFFFFFFFFFFF:
@FS10000125:27:BPA73017-1634:1:1101:9070:1760 2:N:0:2
TTCCAGTTGAGCGTACTCGACGAAGTTGGGGGGGGGGGGGGGAAATCG
+
F,FFFFFFFFFFFFFFFFFFFFFFFFFFFFFFFFFFFFFFF,F,,FFF
@FS10000125:27:BPA73017-1634:1:1101:9310:1760 2:N:0:2
TTTCAGTTGAGCGTACTCGACGAAGTTAGTAGGGGGGGGGGGGGGGGA
+
F,FFFFFFFFFFFFFFFFFFFFFFFFFFFFFFFFFFFFFFFFFFFFFF
@FS10000125:27:BPA73017-1634:1:1101:9560:1760 2:N:0:2
ACTCGCTTGAGCGTACTCGACGAAGTTCTAAGGGGGGGGGGGGGGGAA
+
FFFFFFFFFFFFFFFFFFFFFFFFFFFFFFFFFFFFFFFFFFFFF:FF
@FS10000125:27:BPA73017-1634:1:1101:10000:1760 2:N:0:2
TTACTATTGAGCGTACTCGACGAAGTTCCATGGGGGGGGGGGGGGGAA
+
FFFFFFFFFFFFFFFFFFFFFFFFFFFFFFFFFFFFFFFFFFFFFFFF
@FS10000125:27:BPA73017-1634:1:1101:11190:1760 2:N:0:2
AAACAATTGAGCGTACTCGACGAAGTTTGGTGGGGGGGGGGGGGGGAA
+
:FFFFFFFFFFFFFFFFFFFFFFFFFFFFFFFFFFFFFFFFF:F:,:,
@FS10000125:27:BPA73017-1634:1:1101:11370:1760 2:N:0:2
TTTTTTTTGAGCGTACTCGACGAAGTTGAGGGGGGGGGGAGGGGGAGA
+
FFFFFFFFFFFFFFFFFFFFFFFFFFFFFFFFFFFFFFFFFFFFFFF,
@FS10000125:27:BPA73017-1634:1:1101:11560:1760 2:N:0:2
TTGATATTGAGCGTACTCGACGAAGTTGGGGGGGGGGGGGGGGAAATC
+
,FFFFFFFFFFFFFFFFFFFFFFFFFFFFFFFFFFFFFFFFF,F,,F:
@FS10000125:27:BPA73017-1634:1:1101:11810:1760 2:N:0:2
CTAGTATTGAGCGTACTCGACGAAGTTAAGCGGGGGGGGGGGGGGGAA
+
FFFF:FFFF,FFFFFFFFFFFFFFFFFFF:F:,FFFFFFFF,::,,,,
@FS10000125:27:BPA73017-1634:1:1101:12040:1760 2:N:0:2
CCGCGATTGAGCGTACTCGACGAAGTTGTATGGGGGGGGGGGGGGGAA
+
FFFFFFFFFFFFFFFFFFFFFFFFFFFFFFFFFFFFFFFFFFFFF,F:
@FS10000125:27:BPA73017-1634:1:1101:12330:1760 2:N:0:2
TTCGGATTGAGCGTACTCGACGAAGTTGATAGGGGGGGGGGGGGGGAA
+
,FF,FFFFFFFFFFFFFFFFFFFFFFF:FF,FFFFFFFFFFFFFF,FF
@FS10000125:27:BPA73017-1634:1:1101:12610:1760 2:N:0:2
TTAGGTTTGAGCGTACTCGACGAAGTTATGTGGGGGGGGGGGGGGGGA
+
,,,F,FFFFFFFFFFFFFFFFFFFFFFFF:F::,:F:F:FF,,F,F,F
@FS10000125:27:BPA73017-1634:1:1101:13860:1760 2:N:0:2
TTTCCATTGAGCGTACTCGACGAAGTTCATTGGGGGGGGGGGGGGGGA
+
FFFFFFFFFFFFFFFFFFFFFFFFFFFFFFFFFFFFFFFFFFFFFFFF
@FS10000125:27:BPA73017-1634:1:1101:14080:1760 2:N:0:2
CTAAACTTGAGCGTACTCGACGAAGTTCATCGGGGGGGGGGGGGGGGG
+
F,FFFFFFFFFFFFFFFFFFFFFFFFFFFFFFFFFFFFFFFFFF,F,,
@FS10000125:27:BPA73017-1634:1:1101:15090:1760 2:N:0:2
TATGGATTGAGCGTACTCGACGAAGTTGACGGGGGGGGGGGGGGGAGA
+
FFF:FFFFFFFFFFFFFFFFFFFFFFFFFFFFFFFFFFFFFFFFF,,F
@FS10000125:27:BPA73017-1634:1:1101:15660:1760 2:N:0:2
TGATCCTTGAGCGTACTCGACGAAGTTGCAGGGGGGGGGGGGGGGGGA
+
,FFFFFFFFFFFFFFFFFFFFFFFFFFFFFFFFFFFFFFFFFFFFFFF
@FS10000125:27:BPA73017-1634:1:1101:1560:1770 2:N:0:2
AAATCCTTGAGCGTACTCGACGAAGTTTCGAGGGGGGGGGGGGGGGGA
+
F:FFFFFFFFFFFFFFFFFFFFFFFFFF:,FFFFFFFFFFFFFFFFF:
@FS10000125:27:BPA73017-1634:1:1101:1920:1770 2:N:0:2
CTTTATTTGAGCGTACTCGACGAAGTTTAATGGGGGGGGGGGGGGGGA
+
F,FFFFFFFFFFFFFFFFFFFFFFFFFFFFFFFFFFFFFFFFFFF,,F
@FS10000125:27:BPA73017-1634:1:1101:2090:1770 2:N:0:2
CCTTTATTGAGCGTACTCGACGAAGTTAGGTGGGGGGGGGGGGGGGAA
+
F:,F,:FFFFFFFFFFFFFFFFFFFFFFFFFFFFFFFFFFFFFFF:FF
@FS10000125:27:BPA73017-1634:1:1101:2370:1770 2:N:0:2
TCCCCATTGAGCGTACTCGACGAAGGGGGGGGGGGGGGGGAAATCGGA
+
FFFFFFFFFFFFFFFFFFFFFFFFFFFFFFFFFFFFFFFF,,:F,,,:
@FS10000125:27:BPA73017-1634:1:1101:2540:1770 2:N:0:2
TTATCCTTGAGCGTACTCGACGAAGTTAATAGGGGGGGGGGGGGGGAA
+
,FFFFFFFFFFFFFFFFFFFFFFFFFFFFFFFFFFFFFFFFFFFFF,F
@FS10000125:27:BPA73017-1634:1:1101:4020:1770 2:N:0:2
TAGATCTTGAGCGTACTCGACGAAGTTTTGGGGGGGGGGGGGGGGGGG
+
FFFFFFFFFFFFFFFFFFFFFFFFFFFFFFFFFFFFFFFFFFF,F,,,
@FS10000125:27:BPA73017-1634:1:1101:4570:1770 2:N:0:2
TAGTATTTGAGCGTACTCGACGAAGTTTCTAGGGGGGGGGGGGGGGAA
+
FFFFFFFFFFFFFFFFFFFFFFFFFFFFFFFFFFFFFFFFFFFFF:FF
@FS10000125:27:BPA73017-1634:1:1101:5930:1770 2:N:0:2
TTATAGTTGAGCGTACTCGACGAAGTTTGCGGGGGGGGGGGGGGGAAT
+
F,FFFFFFFFFFFFFFFFFFFFFFFFFFFFFFFFFFFFFFFFF,,F::
@FS10000125:27:BPA73017-1634:1:1101:5940:1770 2:N:0:2
TATCAATTGAGCGTACTCGACGAAGTTGGCTGGGGGGGGGGGGGGGGA
+
FFFFFFFFFFFFFFFFFFFFFFFFFFFFFFFFFFFFFFFFFFFFFFF,
@FS10000125:27:BPA73017-1634:1:1101:6150:1770 2:N:0:2
CCCATTTTGAGCGTACTCGACGAAGTTCGACGGGGGGGGGGGGGGGGG
+
FFF,FFFFFFFFFFFFFFFFFFFFFFFFFFF,,FFFFFFFFFFFFFF:
@FS10000125:27:BPA73017-1634:1:1101:6620:1770 2:N:0:2
CTGTCTTTGAGCGTACTCGACGAAGTTTGTAGGGGGGGGGGGGGGGGA
+
F,::FFFFFFFFFFFFFFFFFFFFFFFFFFFFFFFFFFFFFFFF,F:F
@FS10000125:27:BPA73017-1634:1:1101:6860:1770 2:N:0:2
AATGGTTTGAGCGTACTCGACGAAGTTCAACGGGGGGGGGGGGGGGGA
+
,FFFFFFFFFFFFFFFFFFFFFFFFFFFFFFFFFFFFFFFFFFFFFFF
@FS10000125:27:BPA73017-1634:1:1101:8470:1770 2:N:0:2
CACACATTGAGCGTACTCGACGAAGTTCCAAGGGGGGGGGGGGGGGGA
+
FFFFFFFFFFFFFFFFFFFFFFFFFFFFFFFFFFFFFFFFFFFFFF:,
@FS10000125:27:BPA73017-1634:1:1101:8840:1770 2:N:0:2
GTCTTTTTGAGCGTACTCGACGAAGTTCACAGGGGGGGGGGGGGGGGA
+
,FFFFFFFFFFFFFFFFFFFFFFFFFFFFFFFFFFFFFFFFFFFFFF,
@FS10000125:27:BPA73017-1634:1:1101:9050:1770 2:N:0:2
GTTTCCTTGAGCGTACTCGACGAAGTTGGGCGGGGGGGGGGGGGGGGG
+
,,FFFFFFFFFFFFFFFFFFFFFFFFFFFFFFFFFFFFFFFFFFFFF:
@FS10000125:27:BPA73017-1634:1:1101:9600:1770 2:N:0:2
TACTCTTTGAGCGTACTCGACGAAGTTTGATGGGGGGGGGGGGGGGAA
+
,,F:FFFFFFFFFFFFFFFFFFFFFFFFFFFFFFFFFFFFFFFFF,FF
@FS10000125:27:BPA73017-1634:1:1101:9850:1770 2:N:0:2
TATTTATTGAGCGTACTCGACGAAGTTTTCAGGGGGGGGGGGGGGGAA
+
FFFFFFFFFFFFFFFFFFFFFFFFFFFFFFFFFFFFFFFFFFFFFFFF
@FS10000125:27:BPA73017-1634:1:1101:12020:1770 2:N:0:2
TTTTCATTGAGCGTACTCGACGAAGTTGGTGGGGGGGGGGGGGGGAAA
+
F,FFFFFFFFFFFFFFFFFFFFFFFFFFFFFFFFFFFFFFFFFF:F:,
@FS10000125:27:BPA73017-1634:1:1101:12250:1770 2:N:0:2
TCGGAATTGAGCGTACTCGACGAAGTTGCAGGGGGGGGGGGGGGGGGG
+
FF:FFFFFFFFFFFFFFFFFFFFFFFFFFFFFFFFFFFFFF:FFFF,F
@FS10000125:27:BPA73017-1634:1:1101:13180:1770 2:N:0:2
TTTTTTTTGAGCGTACTCGACGAAGTTACTAGGGGGGGGGGGGGGGAA
+
FFFFFFFFFFFFFFFFFFFFFFFFFFFFFFFFFFFFFFFFFFFFF,FF
@FS10000125:27:BPA73017-1634:1:1101:13820:1770 2:N:0:2
CATGATTTGAGCGTACTCGACGAAGTTCAAAGGGGGGGGGGGGGGGAA
+
FFFFFFFFFFFFFFFFFFFFFFFFFFFFFFFFFFFFFFFFFFFF:,FF
@FS10000125:27:BPA73017-1634:1:1101:14970:1770 2:N:0:2
ATAGTTTTGAGCGTACTCGACGAAGTTGGCAGGGGGGGGGGGGGGGGA
+
FFFFFFFFFFFFFFFFFFFFFFFFFFFFFFFFFFFFFFFFFFFFFF:F
@FS10000125:27:BPA73017-1634:1:1101:15730:1770 2:N:0:2
ACGCTATTGAGCGTACTCGACGAAGTTAGGGGGGGGGGGGGGGGAGAT
+
FFFFFFFFFFFFFFFFFFFFFFFFFFFFFFFFFFFFFFFFFFF,F,,F
@FS10000125:27:BPA73017-1634:1:1101:15760:1770 2:N:0:2
TTCTATTTGAGCGTACTCGACGAAGTTGACAGGGGGGGGGGGGGGGGG
+
FFFFFFFFFFFFFFFFFFFFFFFFFFFFFFFFFFFFFFFFFFFFFFF,
@FS10000125:27:BPA73017-1634:1:1101:15890:1770 2:N:0:2
TCTATTTTGAGCGTACTCGACGAAGTTGGCTGGGGGGGGGGGGGGGAA
+
:FFFFFFFFFFFFFFFFFFFFFFFFFFFFFFFFFFFFFFFFFFF,,:,
@FS10000125:27:BPA73017-1634:1:1101:3250:1780 2:N:0:2
CTCATTTTGAGCGTACTCGACGAAGTTACGGGGGGGGGGGGGGGGGAA
+
FFFFFFFFFFFFFFFFFFFFFFFFFFFFFFFFFFFFFFFFFFFFF:,F
@FS10000125:27:BPA73017-1634:1:1101:3890:1780 2:N:0:2
TTTGTCTTGAGCGTACTCGACGAAGTTGGGGGGGGGGGGGGGGGGGAA
+
F,FFFFFFFFFFFFFFFFFFFFFFFFFFFFFFFFFFFFFFFFFF::,:
@FS10000125:27:BPA73017-1634:1:1101:4210:1780 2:N:0:2
ATTAGATTGAGCGTACTCGACGAAGTTGGTTGGGGGGGGGGGGGGGGA
+
FFFFFFFFFFFFFFFFFFFFFFFFFFFFFFFFFFFFFFFFFFFFFFFF
@FS10000125:27:BPA73017-1634:1:1101:5030:1780 2:N:0:2
ACCACATTGAGCGTACTCGACGAAGTTACCAGGGGGGGGGGGGGGGAA
+
,FFFFFFFFFFFFFFFFFFFFFFFFFFFFF,FFFFFFFFFFFFFF,FF
@FS10000125:27:BPA73017-1634:1:1101:5140:1780 2:N:0:2
TTCCGTTTGAGCGTACTCGACGAAGTTCCGGGGGGGGGGGGGGGGGAA
+
FFFFFFFFFFFFFFFFFFFFFFFFFFFFFFFFFFFFFFFFFFFFFF,F
@FS10000125:27:BPA73017-1634:1:1101:5370:1780 2:N:0:2
TTGGCTTTGAGCGTACTCGACGAAGTTATCAGGGGGGGGGGGGGGGAA
+
,,FF:FFFFFFFFFFFFFFFFFFFFFFFFFFFFFFFFFFFFFFFFFFF
@FS10000125:27:BPA73017-1634:1:1101:7260:1780 2:N:0:2
TTGGAATTGAGCGTACTCGACGAAGTTTAGCGGGGGGGGGGGGGGGGA
+
,:FF:FFFFFFFFFFFFFFFFFFFFFFFFFFFFFFFFFFFFFFFFF:F
@FS10000125:27:BPA73017-1634:1:1101:8040:1780 2:N:0:2
AACTTATTGAGCGTACTCGACGAAGGGGGGGGGGGGGGGAGATCGGAA
+
FFFFFFFFFFFFFFFFFFFFFFFFFFFFFFFFFFFFFFFF,:FF:,F:
@FS10000125:27:BPA73017-1634:1:1101:9310:1780 2:N:0:2
TTCGAGTTGAGCGTACTCGACGAAAGGGGGGGGGGGGGGGGAAATCGA
+
FFF:FFFFFFFFFFFFFFFFFFFFFFF:FFF:FFFFFFFFFF::F,,,
@FS10000125:27:BPA73017-1634:1:1101:10140:1780 2:N:0:2
CTTACATTGAGCGTACTCGACGAAGTTGGTGGGGGGGGGGGGGGGAAA
+
F:FFFFFFFFFFFFFFFFFFFFFFFFFFFFFFFFFFFFFFFFFFFFFF
@FS10000125:27:BPA73017-1634:1:1101:12190:1780 2:N:0:2
AAGCATTTGAGCGTACTCGACGAAGTTGGGGGGGGGGGGGGAAATTCG
+
,FFFFFFFFFFFFFFFFFFFFFFFFFFFFFFFFFFFFFFFF,FF,F:F
@FS10000125:27:BPA73017-1634:1:1101:12420:1780 2:N:0:2
TCTATTTTGAGCGTACTCGACGAAGTTGCCGGGGGGGGGGGGGGGGAA
+
FFFFFFFFFFFFFFFFFFFFFFFFFFFFFFFFFFFFFFFFFFFF,:F,
@FS10000125:27:BPA73017-1634:1:1101:12440:1780 2:N:0:2
TAGGAATTGAGCGTACTCGACGAAGTTGCTGGGGGGGGGGGGGGGGGA
+
FFFFFFFFFFFFFFFFFFFFFFFFFFFFFFFFFFFFFFFFFFFFFF,,
@FS10000125:27:BPA73017-1634:1:1101:13680:1780 2:N:0:2
TAATAGTTGAGCGTACTCGACGAAGTTTTATGGGGGGGGGGGGGGGGA
+
FFFFFFFFFFFFFFFFFFFFFFFFFFFFFFFFFFFFFFFFFFFFFFF:
@FS10000125:27:BPA73017-1634:1:1101:14120:1780 2:N:0:2
TTTTACTTGAGCGTACTCGACGAAGTTCAGCGGGGGGGGGGGGGGAGA
+
F,FFFFFFFFFF,FFFFFFFFFFFFFFFFFFFFFFFFFFFFFFFF:,F
@FS10000125:27:BPA73017-1634:1:1101:14380:1780 2:N:0:2
CTCTCGTTGAGCGTACTCGACGAAGTTACGGGGGGGGGGGGGGGAAAT
+
F:FFFFFFFFFFFFFFFFFFFFFFFFFFFFFFFFFFFFFFFFFFFFFF
@FS10000125:27:BPA73017-1634:1:1101:15130:1780 2:N:0:2
ATCGGATTGAGCGTACTCGACGAAGTTCTAAGGGGGGGGGGGGGGGGG
+
,,FF,FFFFFFFFFFFFFFFFFFFFFFFFFFFFFFFFFFFFFFFF:F,
@FS10000125:27:BPA73017-1634:1:1101:15870:1780 2:N:0:2
CATCTGTTGAGCGTACTCGACGAAGTTCTCAGGGGGGGGGGGGGGGGA
+
FFFFFFFFFFFFFFFFFFFFFFFFFFFFFFFFFFFFFFFFFFFF,,F,
@FS10000125:27:BPA73017-1634:1:1101:16060:1780 2:N:0:2
TTATTTTTGAGCGTACTCGACGAAGTTAGTAGGGGGGGGGGGGGGGAA
+
F,FFFFFFFFFFFFFFFFFFFFFFFFFFFFFFFFFFFFFFFFFFFF,,
@FS10000125:27:BPA73017-1634:1:1101:2000:1790 2:N:0:2
ATTGTCTTGAGCGTACTCGACGAAGGGGGGGGGGGGGGGGGAATTTGA
+
FF:FFFFFFFFFFFFFFFFFFFFFFFFFFFFFFFFFFFFF:F:,:,,,
@FS10000125:27:BPA73017-1634:1:1101:2290:1790 2:N:0:2
TCGATGTTGAGCGTACTCGACGAAGTTAGCTGGGGGGGGGGGGGGGAA
+
FFFFFFFFFFFFFFFFFFFFFFFFFFFFFFFFFFFFFFFFFFFFFF,F
@FS10000125:27:BPA73017-1634:1:1101:3720:1790 2:N:0:2
CAAGTGTTGAGCGTACTCGACGAAGTTATCCGGGGGGGGGGGGGGGGA
+
FF:FFFFFFFFFFFFFFFFFFFFFFFFFFFFFFFFFFFFFFFF:,F:,
@FS10000125:27:BPA73017-1634:1:1101:3900:1790 2:N:0:2
AAAATATTGAGCGTACTCGACGAAGTTCCTTGGGGGGGGGGGGGAGAT
+
,:,:,FFFFFFFFFFFFFFFFFFFFFF,F,,FFFFFFFFFFFFFF,F,
@FS10000125:27:BPA73017-1634:1:1101:4090:1790 2:N:0:2
ATACAGTTGAGCGTACTCGACGAAGGGGGGGGGGGGGGGAGATCGGAA
+
FFFFFFFFFFFFFFFFFFFFFFFFFFFFFFFFFFFFFFFF,,F:,,F,
@FS10000125:27:BPA73017-1634:1:1101:4100:1790 2:N:0:2
TAGATCTTGAGCGTACTCGACGAAGTTTTGGGGGGGGGGGGAGGGGAA
+
FFFFFFFFFFFFFFFFFFFFFFFFFFFFFFFFFFFFFFF,F,:,FFFF
@FS10000125:27:BPA73017-1634:1:1101:4280:1790 2:N:0:2
CCGTGATTGAGCGTACTCGACGAAGTTTGCCGGGGGGGGGGGGGGGGA
+
,F:FFFFFFFFFFFFFFFFFFFFFFFFFFFFFFFFFFFFFFFFFFFF,
@FS10000125:27:BPA73017-1634:1:1101:5260:1790 2:N:0:2
TTTACATTGAGCGTACTCGACGAAGTTAAGTGGGGGGGGGGGGGGGAA
+
,FFFFFFFFFFFFFFFFFFFFFFFFFFFFFFFFFFFFFFFFFFFFF:F
@FS10000125:27:BPA73017-1634:1:1101:5980:1790 2:N:0:2
TTTCGATTGAGCGTACTCGACGAAGTTCTTGAGGGGGCGGGGGGGGGG
+
F,::F:FFFFFFFFFFFFFFFFFFFFFFFFF:FFFFFFFFFFFFFF,:
@FS10000125:27:BPA73017-1634:1:1101:6170:1790 2:N:0:2
GTATGCTTGAGCGTACTCGACGAAGTTAACAGGGGGGGGGGGGGGGGA
+
,:,,F:FFFFFFFFFFFFFFFFFFFFF:,F:,:FFFFFFFFFF:,F,F
@FS10000125:27:BPA73017-1634:1:1101:6730:1790 2:N:0:2
TTCTTTTTGAGCGTACTCGACGAAGTTAACGGGGGGGGGGGGGGGAAA
+
F,FFFFFFFFFFFFFFFFFFFFFFFFFFFFFFFFFFFFFFFFFF:FF,
@FS10000125:27:BPA73017-1634:1:1101:6990:1790 2:N:0:2
TAACTATTGAGCGTACTCGACGAAGTTGCCGGGGGGGGGGGGGGGGGG
+
FFFFFFFFFFFFFFFFFFFFFFFFFFFFFFFFFFFFFFFFFFFFF,FF
@FS10000125:27:BPA73017-1634:1:1101:7180:1790 2:N:0:2
AATCCTTTGAGCGTACTCGACGAAGTTAGTTGGGGGGGGGGGGGGGAA
+
FFFFFFFFFFFFFFFFFFFFFFFFFFFFFFFFFFFFFFFFFFFFF,FF
@FS10000125:27:BPA73017-1634:1:1101:8450:1790 2:N:0:2
TAATGGTTGAGCGTACTCGACGAAGTTGGTAGGGGGGGGGGGGGGGAA
+
FFFFFFFFFFFFFFFFFFFFFFFFFFFFFFFFFFFFFFFFFFFFF::F
@FS10000125:27:BPA73017-1634:1:1101:8910:1790 2:N:0:2
TTCTTTTTGAGCGTACTCGACGAAGTTCACAGGGGGGGGGGGGGGGGA
+
,FFFFFFFFFFFFFFFFFFFFFFFFFFFFFFFFFFFFFFFFFFFFFF,
@FS10000125:27:BPA73017-1634:1:1101:9740:1790 2:N:0:2
ATCGCCTTGAGCGTACTCGACGAAGTTCCAGGGGGGGGGGGGGGGAAA
+
:FFFFFFFFFFFFFFFFFFFFFFFFFFFFFFFFFFFFFFFFFFF,F,,
@FS10000125:27:BPA73017-1634:1:1101:10060:1790 2:N:0:2
TCTATTTTGAGCGTACTCGACGAAGTTACAAGGGGGGGGGGGGGGGAA
+
,FFFFFFFFFFFFFFFFFFFFFFFFFFFFFFFFFFFFFFFFFF,:,,,
@FS10000125:27:BPA73017-1634:1:1101:12250:1790 2:N:0:2
TTAATTTTGAGCGTACTCGACGAAGTTTTAAGGGGGGGGGGGGGGGGG
+
,,FFFFFFFFFFFFFFFFFFFFF:F::FFFFFFFFFFFFFFFFFFFF:
@FS10000125:27:BPA73017-1634:1:1101:13120:1790 2:N:0:2
ATCAAATTGAGCGTACTCGACGAAGTTTGCAGGGGGGGGGGGGGGGAA
+
FFFFFFFFFFFFFFFFFFFFFFFFFFFFFFFFFFFFFFFFFFFFFF,F
@FS10000125:27:BPA73017-1634:1:1101:14700:1790 2:N:0:2
AAGATTTTGAGCGTACTCGACGAAGTTGGCTGGGGGGGGGGGGGGGGG
+
:FFFFFFFFFFFFFFFFFFFFFFFFFFFFFFFFFFFFFFFFFFFFFF,
@FS10000125:27:BPA73017-1634:1:1101:1990:1800 2:N:0:2
CTTATATTGAGCGTACTCGACGAAGTTAGGTGGGGGGGGGGGGGGGAA
+
:FFF,FFFFFFFFFFFFFFFFFFFFFFFFFFFFFFFFFFFFFFFF:,F
@FS10000125:27:BPA73017-1634:1:1101:3840:1800 2:N:0:2
TCAGTGTTGAGCTTACTCGACGAAGTTGCGTGGGGGGTGGGGGGGGGA
+
,F,:::FFFFFF:FFFFFFFFFFFFFFFFFFFFFFFFFFFFFFFFFF,
@FS10000125:27:BPA73017-1634:1:1101:3880:1800 2:N:0:2
TCCCACTTGAGCGTACTCGACGAAGTTCCACGGGGGGGGGGGGGGGAA
+
FFFFFFFFFFFF:FFFFFFFFFFFFFFFFFFFFFFFFFFFFFFFF,:F
@FS10000125:27:BPA73017-1634:1:1101:4180:1800 2:N:0:2
TTGAAATTGAGCGTACTCGACGAAGGGGGGGGGGGGGGGGAATTCGGA
+
FFFFFFFFFFFFFFFFFFFFFFFFFFFFFFFFFFFFFFF,,F,:,,,:
@FS10000125:27:BPA73017-1634:1:1101:4780:1800 2:N:0:2
ATATAATTGAGCGTACTCGACGAAGTTTAGGGGGGGGGGGGGGGGAAT
+
,FFFFFFFFFFFFFFFFFFFFFFFFFFFFFFFFFFFFFFFFFFF,,:,
@FS10000125:27:BPA73017-1634:1:1101:4910:1800 2:N:0:2
TTGATTTTGAGCGTACTCGACGAAGTTCCAAGGGGGGGGGGGGGGGGG
+
:,FFFFFFFFFFFFFFFFFFFFFFFFFFFFFFFFFFFFFFF:FFFFFF
@FS10000125:27:BPA73017-1634:1:1101:6190:1800 2:N:0:2
CTACCTTTGAGCGTACTCGACGAAGTTACACGGGGGGGGGGGGGGGGG
+
FFFFFFFFFFFFFFFFFFFFFFFFFFFFFFFFFFFFFFFFFFFFFF:F
@FS10000125:27:BPA73017-1634:1:1101:9400:1800 2:N:0:2
TTACGATTGAGCGTACTCGACGAAGAGGGGGGGGGGGGGGGAATTCGA
+
,FFFFFFFFFFFFFFFFFFFFFFFFFFFFFFFFFFFFFFFFF,,FF,:
@FS10000125:27:BPA73017-1634:1:1101:9440:1800 2:N:0:2
TCCACCTTGAGCGTACTCGACGAAGTTGCCGGGGGGGGGGGGGGGAAA
+
FFFFFFFFFFFFFFFFFFFFFFFFFFFFFFFFFFFFFFFFFFFF,FF,
@FS10000125:27:BPA73017-1634:1:1101:10490:1800 2:N:0:2
CAACAATTGAGCGTACTCGACGAAGTGGGGGGGGGGGGGGGAGTTCGA
+
FFFFFFFFFFFFFFFFFFFFFFFFFFFFFFFFFFFFFFFF::,,F,,:
@FS10000125:27:BPA73017-1634:1:1101:11480:1800 2:N:0:2
TTATAATTGAGCGTACTCGACAAGTTTGCCGGGGGGGGGGGGGGGAAA
+
,FFFFFFFFFFFFFFFFFFFFFFFFFFFFFFFFFFFFFFFFFFF,FF,
@FS10000125:27:BPA73017-1634:1:1101:11960:1800 2:N:0:2
CTTATCTTGAGCGTACTCGACGAAGTTCAATGGGGGGGGGGGGGGGGA
+
FFFFFFFFFFFFFFFFFFFFFFFFFFFFFFFFFFFFFFFFFFFFFF:,
@FS10000125:27:BPA73017-1634:1:1101:14250:1800 2:N:0:2
TTATCCTTGAGCGTACTCGACGAAGTTGCGGGGGGGGGGGGGGGGGGG
+
F,FFFFFFFFFFFFFFFFFFFFFFFFFFFFFFFFFFFFFFFFFFFFF,
@FS10000125:27:BPA73017-1634:1:1101:14610:1800 2:N:0:2
CCTCCTTTGAGCGTACTCGACGAAGTTGCTGGGGGGGGGGGGGGGGAA
+
FFFFFFFFFFFFFFFFFFFFFFFFFFFFFFFFFFFFFFFFFFFF:,F,
@FS10000125:27:BPA73017-1634:1:1101:16110:1800 2:N:0:2
ACCGTATTGAGCGTACTCGACGAAGTTTTATGGGGGGGGGGGGGGGGA
+
,FFFFFFFFFFFFFFFFFFFFFFFFFFFFFFFFFFFFFFFFFFFFFFF
@FS10000125:27:BPA73017-1634:1:1101:16470:1800 2:N:0:2
TTATCATTGAGCGTACTCGACGAAGTTATGCGGGGGGGGGGGGGGGAA
+
FFFFFFFFFFFFFFFFFFFFFFFFFFFFFFFFFFFFFFFFFFFFF,:F
@FS10000125:27:BPA73017-1634:1:1101:1310:1810 2:N:0:2
TTCGGCTTGAGCGTACTCGACGAAGTTTTTCGGGGGGGGGGGGGGGAA
+
FFFFFFFFFFFFFFFFFFFFFFFFFFFFFFFFFFFFFFFFFFFFFF,:
@FS10000125:27:BPA73017-1634:1:1101:2050:1810 2:N:0:2
TACCCCTTGAGCGTACTCGACGAAGTTTCTCGGGGGGGGGGGGGGGGA
+
,,FFFFFFFFFFFFFFFFFFFFFFFFFFFFFFFFFFFFFFFFFFFF,F
@FS10000125:27:BPA73017-1634:1:1101:2250:1810 2:N:0:2
TCTCGGTTGAGCGTACTCGACGAAGTTTACAGGGGGGGGGGGGGGGGA
+
FFFFFFFFFFFFFFFFFFFFFFFFFFFFFFFFFFFFFFFFFFFFFF:,
@FS10000125:27:BPA73017-1634:1:1101:2510:1810 2:N:0:2
ATCAACTTGAGCGTACTCGACGAAGTTTCCAGGGGGGGGGGGGGGGAA
+
,FFFFFFFFFFFFFFFFFFFFFFFFFFFFFFFFFFFFFFFFFFF:FFF
@FS10000125:27:BPA73017-1634:1:1101:4580:1810 2:N:0:2
ACAACCTTGAGCGTACTCGACGAAGTTTAACGGGGGGGGGGGGGGGGA
+
:FFFFFFFFFFFFFFFFFFFFFFFFFFFFFFFFFFFFFFFFFFFFF,F
@FS10000125:27:BPA73017-1634:1:1101:7860:1810 2:N:0:2
CTAAATTTGAGCGTACTCGACGAAGTTACGGGGGGGGGGGGGGGGGAA
+
FFFFFFFFFFFFFFFFFFFFFFFFFFFFFFFFFFFFFFFFFFFFFFFF
@FS10000125:27:BPA73017-1634:1:1101:8730:1810 2:N:0:2
TTCCACTTGAGCGTACTCGACGAAGTTGACGGGGGGGGGGGGGGAAAT
+
FFFFFFFFFFFFFFFFFFFFFFFFFFFFFFFFFFFFFFFFFFF,:,FF
@FS10000125:27:BPA73017-1634:1:1101:8980:1810 2:N:0:2
CTAAAATTGAGCGTACTCGACGAAGTTTTAGGGGGGGGGGGGGGGGGG
+
FFFFFFFFFFFFFFFFFFFFFFFFFFFFFFFFFFFFFFFFFFFFFFF:
@FS10000125:27:BPA73017-1634:1:1101:9410:1810 2:N:0:2
AAACGATTGAGCGTAAGGGGGGGGGGGGGGGAGATCGGAAGAGCGTCG
+
:FFFFFFFFFFFFFFFFFFFFFFFFFFFFFFFF:F:,FFF,F::,FF,
@FS10000125:27:BPA73017-1634:1:1101:9520:1810 2:N:0:2
ATCATATTGAGCGTACTCGACGAAGTTTGCTGGGGGGGGGGGGGGGAA
+
,FFFFFFFFFFFFFFFFFFFFFFFFFFFFFFFFFFFFFFFFFFFFF,F
@FS10000125:27:BPA73017-1634:1:1101:9530:1810 2:N:0:2
CGGCCTTTGAGCGTACTCGACGAAGTTGTGCGGGGGGGGGGGGGGGGA
+
FFFFFFFFFFFFFFFFFFFFFFFFFFFFFFFFFFFFFFFFFFF:FF,F
@FS10000125:27:BPA73017-1634:1:1101:9550:1810 2:N:0:2
AAATATTTGAGCGTACTCGACGAAATAGGGGGGGGGGGGGGGAAAGTG
+
FFFFFFFFFFFFFFFFFFFFFFFFFFFFFFFFFFFFFFFFFF::F,:,
@FS10000125:27:BPA73017-1634:1:1101:9560:1810 2:N:0:2
AAATATTTGAGCGTACTCGACGAAATGGGGGGGGGGGGGGGGAATTCG
+
::F:F:FFFFFFFFFFFFFFFFFFFFF:FFFFFFFFFFFFF,F:,FFF
@FS10000125:27:BPA73017-1634:1:1101:9680:1810 2:N:0:2
GCCGTATTGAGCGTACTCGACGAAGTTTAAGGGGGGGGGGGGGGGAAA
+
:FFFFFFFFFFFFFFFFFFFFFFFFFFFFFFFFFFFFFFFFFFFFF:,
@FS10000125:27:BPA73017-1634:1:1101:10020:1810 2:N:0:2
ATCGCATTGAGCGTACTCGACGAAGTTGCACGGGGGGGGGGGGGGGGA
+
:FFFFFFFFFFFFFFFFFFFFFFFFFFFFFFFFFFFFFFFFFFFFF,F
@FS10000125:27:BPA73017-1634:1:1101:10040:1810 2:N:0:2
ATATGTTTGAGCGTACTCGACGAAGTTTCCCGGGGGGGGGGGGGGGGA
+
FFFFFFFFFFFFFFFFFFFFFFFFFFFFFFFFFFFFFFFFFFFFFFF:
@FS10000125:27:BPA73017-1634:1:1101:10540:1810 2:N:0:2
ATTTTCTTGAGCGTACTCGACGAAGTTACGTGGGGGGGGGGGGGGGAA
+
,FFFFFFFFFFFFFFFFFFFFFFFFFFFF:FF:FF:FFFF::F,F,:,
@FS10000125:27:BPA73017-1634:1:1101:10760:1810 2:N:0:2
TAACCGTTGAGCGTACTCGACGAAGTTGAATGGGGGGGGGGGGGGGAA
+
FFFFFFFFFFFFFFFFFFFFFFFFFFFFFFFFFFFFFFFFFFFFFF:,
@FS10000125:27:BPA73017-1634:1:1101:11300:1810 2:N:0:2
ATACTATTGAGCGTACTCGACGAAGTGGGGGGGGGGGGGGGAATTCGA
+
:FFFFFFFFFFFFFFFFFFFFFFFFFFFFFFFFFFFFFFF:F:,FF,:
@FS10000125:27:BPA73017-1634:1:1101:12640:1810 2:N:0:2
TCCCCATTGAGCGTACTCGACGAAGTTGCACGGGGGGGGGGGGGGGAA
+
,FFFFFFFFFFFFFFFFFFFFFFFFFFFFFFFFFFFFFFFFFFFFFFF
@FS10000125:27:BPA73017-1634:1:1101:12860:1810 2:N:0:2
TTATTCTTGAGCGTACTCGACGAAGTTGCAAGGGGGGGGGGGGGGGAA
+
F,FFFFFFFFFFFFFFFFFFFFFFFFFFFFFFFFFFFFFFFFFFFF,F
@FS10000125:27:BPA73017-1634:1:1101:12940:1810 2:N:0:2
TATATTTTGAGCGTACTCGACGAAGTTAACTGGGGGGGGGGGGGGGGA
+
FFFFFFFFFFFFFFFFFFFFFFFFFFFFFFFFFFFFFFFFFFFFFF:F
@FS10000125:27:BPA73017-1634:1:1101:13330:1810 2:N:0:2
TAGGAATTGAGCGTACTCGACGAAGTTCAGTGGGGGGGGGGGGGGGGA
+
FFFFFFFFFFFFFFFFFFFFFFFFFFFFFFFFFFFFFFFFFFFF,,,F
@FS10000125:27:BPA73017-1634:1:1101:14240:1810 2:N:0:2
ACTGCTTTGAGCGTACTCGACGAAGTTCCGGGGGGGGGGGGGGGGGGA
+
,FF,FFFFFFFFFFFFFFFFFFFFFFFF:F::FFFFFFFFFFFFF:FF
@FS10000125:27:BPA73017-1634:1:1101:14380:1810 2:N:0:2
ATTACTTTGAGCGTACTCGACGAAGTTCTTCGGGGGGGGGGGGGGGGA
+
FFFFFFFFFFFFFFFFFFFFFFFFFFFFFFFFFFFFFFFFFFFFFFFF
@FS10000125:27:BPA73017-1634:1:1101:15480:1810 2:N:0:2
TGCCTATTGAGCGTACTCGACGAGGTTGTTGGGGGGGGGGGGGGGAAA
+
,:,FFFFFFFFFFFFFFFFFFFFFFFF,F:,FFFFFFFFFFFFF:FF,
@FS10000125:27:BPA73017-1634:1:1101:16260:1810 2:N:0:2
AATACGTTGAGCGTACTCGACAAGTTTAGAGGGGGGGGGGGGGGGAAT
+
:,FFFFFFFFFFFFFFFFFFFFFFFFFFFFFFFFFFFFFFFFFF,FF,
@FS10000125:27:BPA73017-1634:1:1101:1270:1820 2:N:0:2
TAGCGGTTGAGCGTACTCGACGAAGTTTTGCGGGGGGGGGGGGGGGAA
+
,:FFFFFFFFFFFFFFFFFFFFFFFFFFFFFFFFFFFFFFFFFFFFFF
@FS10000125:27:BPA73017-1634:1:1101:1950:1820 2:N:0:2
CTTTATTTGAGCGTACTCGACGAAGTTTAATGGGGGGGGGGGGGGGAA
+
F,FFFFFFFFFFFFFFFFFFFFFFFFFFFFFFFFFFFFFFFFFFFFFF
@FS10000125:27:BPA73017-1634:1:1101:2240:1820 2:N:0:2
TATTGCTTGAGCGTACTCGACGAAGGGGGGGGGGGGGGGAGATGGGGA
+
,:FFFFFFFFFFFFFFFFFFFFFFFFFFFFFFFFFFFFF,,,,,,,,F
@FS10000125:27:BPA73017-1634:1:1101:3530:1820 2:N:0:2
TCTCCTTTGAGCGTACTCGACGAAGTTGTAGGGGGGGGGGGGGGGAAA
+
FFFFFFFFFFFFFFFFFFFFFFFFFFFFFFFFFFFFFFFFFFFF:FF,
@FS10000125:27:BPA73017-1634:1:1101:3540:1820 2:N:0:2
CACAGGTTGAGCGTACTCGACGAAGTTTTCAGGGGGGGGGGGGGGGGA
+
FFFFFFFFFFFFFFFFFFFFFFFFFFFFFFFFFFFFFFFFFFFFFFF:
@FS10000125:27:BPA73017-1634:1:1101:3940:1820 2:N:0:2
CCGTAGTTGAGCGTACTCGACGAAGTTCGGCGGGGGGGGGGGGGGGAA
+
FFFFFFFFFFFFFFFFFFFFFFFFFFFFFFFFFFFFFFFFFFFF,FF,
@FS10000125:27:BPA73017-1634:1:1101:3950:1820 2:N:0:2
ATTTACTTGAGCGTACTCGACGAAGTTGTTAGGGGGGGGGGGGGGGGG
+
,F::FFFFFFFFFFFFFFFFFFFFFFFFFFFFFFFFFFFFFFF:F,,,
@FS10000125:27:BPA73017-1634:1:1101:6120:1820 2:N:0:2
ATGTAATTGAGCGTACTCGACGAAGTTCATAGGGGGGGGGGGGGGGAA
+
FFFFFFFFFFFFFFFFFFFFFFFFFFFFFFFFFFFFFFFFFFFF:F,F
@FS10000125:27:BPA73017-1634:1:1101:6790:1820 2:N:0:2
TCCCTGTTGAGCGTACTCGACGAAGTTGCCGGGGGGGGGGGGGGAAAT
+
,FFFFFFFFFFFFFFFFFFFFFFFFFFFFFFFFFFFFFFFFF,F:F,F
@FS10000125:27:BPA73017-1634:1:1101:7380:1820 2:N:0:2
CTCCACTTGAGCGTACTCGACGAAGTTGCTTGGGGGGGGGGGGGGGAA
+
FFFFFFFFFFFFFFFFFFFFFFFFFFFFFFFFFFFFFFFFFFFFFF,F
@FS10000125:27:BPA73017-1634:1:1101:9300:1820 2:N:0:2
TTGCGGTTGAGCGTACTCGACGAAGTTTCCAGGGGGGGGGGGGGGGAA
+
FFFFFFFFFFFFFFFFFFFFFFFFFFFFFFFFFFFFFFFFFFFFFF::
@FS10000125:27:BPA73017-1634:1:1101:9360:1820 2:N:0:2
ATGATTTTGAGCGTACTCGACGAAGTTGGGCGGGGGGGGGGGGGGGGA
+
F,FFFFFFFFFFFFFFFFFFFFFFFFFFFFFFFFFFFFFFFFFFFFFF
@FS10000125:27:BPA73017-1634:1:1101:9760:1820 2:N:0:2
TTGGTTTTGAGCGTACTCGACGAAGTTCCACAGGGGGGGGGGGGGGGA
+
F,FFFFFFFFFFFFFFFFFFFFFFFFFFFFFFFFFFFFFFFFFFFF:F
@FS10000125:27:BPA73017-1634:1:1101:9980:1820 2:N:0:2
TCCCGGTTGAGCGTACTCGACGAAGTTGTTGCGGGGGGGGGGGGGGGA
+
FFFFFFFFFFFFFFFFFFFFFFFFFFFFFFFFFFFFFFFFFFFFFFF:
@FS10000125:27:BPA73017-1634:1:1101:10320:1820 2:N:0:2
TCCACATTGAGCGTACTCGACGAAGTTAATAGGGGGGGGGGGGGGGGA
+
,FFFFFFFFFFFFFFFFFFFFFFFFFFFFFFFFFFFFFFF,FFFFF,F
@FS10000125:27:BPA73017-1634:1:1101:11420:1820 2:N:0:2
ATGCTATTGAGCGTACTCGACGAAGTTTCAAAGGGGGGGGGGGGGGGG
+
,FFFFFFFFFFFFFFFFFFFFFFFFFFFFFFFFFFFFFFFFFFFFFF:
@FS10000125:27:BPA73017-1634:1:1101:14680:1820 2:N:0:2
TAGGTTTTGTGCGTGCTCGGGGGGGTTCTACGGGGGGGGGGGGGGGGG
+
F,F:::,::,,,:,,,,,F,,F,,,,,:,,::FF:FFFFFF::,:,,:
@FS10000125:27:BPA73017-1634:1:1101:14850:1820 2:N:0:2
TAAGGTTTGAGCGTACTCGACGAAGTTCGATGGGGGGGGGGGGGGGAA
+
,:FFFFFFFFFFFFFFFFFFFFFFFFFFFFFFFFFFFFFFFFFFF,FF
@FS10000125:27:BPA73017-1634:1:1101:16430:1820 2:N:0:2
TTATCATTGAGCGTACTCGACGAAGTTATGCGGGGGGGGGGGGGGGGA
+
FFFFFFFFFFFFFFFFFFFFFFFFFFFFFFFFFFFFFFFFFFFFFF:,
@FS10000125:27:BPA73017-1634:1:1101:1920:1830 2:N:0:2
ATACATTTGAGCGTACTCGACGAAGTTTGATGGGGGGGGGGGGGGGAA
+
,FFFFFFFFFFFFFFFFFFFFFFFFFFFFFFFFFFFFFFFFFFFFF:,
@FS10000125:27:BPA73017-1634:1:1101:1970:1830 2:N:0:2
TCACTTTTGAGCGTACTCGACGAAGTTCCAAGGGGGGGGGGGGGGGGA
+
FFFFFFFFFFFFFFFFFFFFFFFFFFFFFFFFFFFFFFFFFFFFFF,F
@FS10000125:27:BPA73017-1634:1:1101:2520:1830 2:N:0:2
TTTAAGTTGAGCGTACTCGACGAAGTTTAGTGGGGGGGGGGGGGGGAA
+
,FFFFFFFFFFFFFFFFFFFFFFFFFFFFFFFFFFFFFFFFFFFFFF:
@FS10000125:27:BPA73017-1634:1:1101:2830:1830 2:N:0:2
CTGTTTTTGAGCGTACTCGACGAAGGGGGGGGGGGGGGGGGGGGGGTT
+
FFFFFFFFFFFFFFFFFFFFFFFFFFFFFFFFFFFFFFFFFF:,,,,,
@FS10000125:27:BPA73017-1634:1:1101:3380:1830 2:N:0:2
CTTAATTTGAGCGTACTCGACGAAGTTAGCCGGGGGGGGGGGGGGGGA
+
FFFFFFFFFFFFFFFFFFFFFFFFFFFFFFFFFFFFFFFFFFFFFFF:
@FS10000125:27:BPA73017-1634:1:1101:5290:1830 2:N:0:2
TCGGCTTTGAGCGTACTCGACGAAGTTGAGGGGGGGGGGGGGGGGGAA
+
,FFFFFFFFFFFFFFFFFFFFFFFFFFFFFFFFFFFFFFFFFFFF,,F
@FS10000125:27:BPA73017-1634:1:1101:5360:1830 2:N:0:2
TTGGCTTTGAGCGTACTCGACGAAGTTATCAGGGGGGGGGGGGGGGAA
+
,,FFFFFFFFFFFFFFFFFFFFFFFFFFFFFFFFFFFFFFFFFFFFFF
@FS10000125:27:BPA73017-1634:1:1101:8060:1830 2:N:0:2
TACAATTTGAGCGTACTCGACGAAGTTTTCAGGGGGGGGGGGGGGGGA
+
FFFFFFFFFFFFFFFFFFFFFFFFFFFFFFFFFFFFFFFFFFFFFFFF
@FS10000125:27:BPA73017-1634:1:1101:8080:1830 2:N:0:2
TATTGCTTGAGCGTACTCGACGAAGTTACAAGGGGGGGGGGGGGGGAA
+
,:FFFFFFFFFFFFFFFFFFFFFFFFFFFFFFFFFFFFFFFFFFF:FF
@FS10000125:27:BPA73017-1634:1:1101:8130:1830 2:N:0:2
AAATAATTGAGCGTACTCGACGAAGTTTTTAGGGGGGGGGGGGGGGAA
+
:FFFFFFFFFFFFFFFFFFFFFFFFFFFFFFFFFFFFFFFFFFFF,F,
@FS10000125:27:BPA73017-1634:1:1101:8700:1830 2:N:0:2
AGCATTTTGAGCGTACTCGACGAAGGGGGGGGGGGGGGGGAGATCGGA
+
F,FFFFFFFFFFFFFFFFFFFFFFFFFFFFFFFFFFFFF:F,,:F,,:
@FS10000125:27:BPA73017-1634:1:1101:9250:1830 2:N:0:2
TACCGGTTGAGCGTACTCGACGAAGTTCAGTGGGGGGGGGGGGGGGGG
+
FFFFFFFFFFFFFFFFFFFFFFFFFFFFFFFFFFFFFFFFFFFFFFF:
@FS10000125:27:BPA73017-1634:1:1101:11420:1830 2:N:0:2
TACTTTTTGAGCGTACTCGACGAAGTTGCTTGGGGGGGGGGGGGGGAA
+
FFFFFFFFFFFFFFFFFFFFFFFFFFFFFFFFFFFFFFFFFFFFFFFF
@FS10000125:27:BPA73017-1634:1:1101:11930:1830 2:N:0:2
CTAGTATTGAGCGTACTCGACGAAGTTAAGCGGGGGGGGGGGGGGAAA
+
F,FFFFFFFFFFFFFFFFFFFFFFFFFFFFFFFFFFFFFFFFFFFFF:
@FS10000125:27:BPA73017-1634:1:1101:12150:1830 2:N:0:2
TTTATCTTGAGCGTACTCGACGAAGTTGGACAGGGGGGGGGGGGGGGG
+
::FFFFFFFFFF:FFFFFFFFFFFFFFFFFFF:FFFFFFFFFF:FF:,
@FS10000125:27:BPA73017-1634:1:1101:12600:1830 2:N:0:2
AATCGATTGAGCGTACTCGACGAAGTTCAAAGGGGGGGGGGGGGGGAA
+
FFFFFFFFFFFFFFFFFFFFFFFFFFFFFFFFFFFFFFFFFFFFFFFF
@FS10000125:27:BPA73017-1634:1:1101:12750:1830 2:N:0:2
TCGGCTTTGAGCGTACTCGACGAAGGGGGGGGGGGGGGGAGATCGGAA
+
FFFFFFFFFFFFFFFFFFFFFFFFFFFFFFFFFFFFFFFF,:F:,,F:
@FS10000125:27:BPA73017-1634:1:1101:13180:1830 2:N:0:2
TAACACTTGAGCGTACTCGACGAAGTTAGGTGGGGGGGGGGGGGGGGG
+
F,:FFFFFFFFFFFFFFFFFFFFFFFFF:FFFFFFFFFFFFFFFFFF,
@FS10000125:27:BPA73017-1634:1:1101:14300:1830 2:N:0:2
ACGGCTTTGAGCGTACTCGACGAAGTTTGCGGGGGGGGGGGGGGGGGA
+
,FFFF:FFFFFFFFFFFFFFFFFFFFFFFF,FFFFFFFFFFFFFFFFF
@FS10000125:27:BPA73017-1634:1:1101:1240:1840 2:N:0:2
TCAATCTTGAGCGTACTCGACGAAGTGGGGGGGGGGGGGGGAAATCCG
+
,FFFFFFFFFFFFFFFFFFFFFFFFFFFFFFFFFFFFFFFF::F,,,F
@FS10000125:27:BPA73017-1634:1:1101:1350:1840 2:N:0:2
TTCAGGTTGAGCGTACTCGACGAAGTTCGCCGGGGGGGGGGGGGGGAA
+
,FFFFFFFFFFFFFFFFFFFFFFFFFFFFFFFFFFFFFFFF:FFF,FF
@FS10000125:27:BPA73017-1634:1:1101:2040:1840 2:N:0:2
TAGGACTTGAGCGTACTCGACGAAGTTGCCAGGGGAGGGGGGGGGGGG
+
FFFFFFFFFFFFFFFFFFFFFFFFFFFFFFFFFFFFFFFFFFFFFFF:
@FS10000125:27:BPA73017-1634:1:1101:2720:1840 2:N:0:2
TTGCGAGCGTACTCGACGAAGTTATGTGGGGGGGGGGGGGGGAAATTG
+
FFFFFFFFFFFFFFFFFFFFFFFFFFFFFFFFFFFFFFFFF:,:,,,:
@FS10000125:27:BPA73017-1634:1:1101:3160:1840 2:N:0:2
ACATAATTGAGCGTACTCGACGAAGTTTACTGGGGGGGGGGGGGGGGA
+
FFFFFFFFFFFFFFFFFFFFFFFFFFFFFFFFFFFFFFFFFFFFFFFF
@FS10000125:27:BPA73017-1634:1:1101:3320:1840 2:N:0:2
TAGATCTTTAGCGTACTCGACGAAGTTAGGGGGGGGGGGGGGGGGGAG
+
F,FFFFFFFFFFFFFFFFFFFFFFFFFFFFFFFFFFFFFFFFFF,,F,
@FS10000125:27:BPA73017-1634:1:1101:4590:1840 2:N:0:2
CCCCACTTGAGCGTACTCGACGAAGTTGCCCGGGGGGGGGGGGGGGGA
+
FF:FFFFFFFFFFFFFFFFFFFFFFFFFF::FFFFFFFFFFFFFFFFF
@FS10000125:27:BPA73017-1634:1:1101:5990:1840 2:N:0:2
TCAGTTTTGAGCGTACTCGACGAAGTTGTGTGGGGGGGGGGGGGGGGA
+
FFFFFFFFFFFFFFFFFFFFFFFFFFFFFFFFFFFFFFFFFFFF::::
@FS10000125:27:BPA73017-1634:1:1101:7010:1840 2:N:0:2
TCCACTTTGAGCGTACTCGACGAAGTTTCATGGGGGGGGGGGGGGGGA
+
FFFFFFFFFFFFFFFFFFFFFFFFFFFFFFFFFFFFFFFFFFFFFF,F
@FS10000125:27:BPA73017-1634:1:1101:7700:1840 2:N:0:2
TTTCTATTGAGCGTACTCGACGAAGTTACTAGGGGGGGGGGGGGGGAA
+
FFFFFFFFFFFFFFFFFFFFFFFFFFFFFFFFFFFFFFFFFFFFF:FF
@FS10000125:27:BPA73017-1634:1:1101:8890:1840 2:N:0:2
CAACCCTTGAGCGTACTCGACGAAGTTGCCGGGGGGGGGGGGGGGAAT
+
FFFFFFFFFFFFFFFFFFFFFFFFFFFFFFFFFFFFFFFFFFFF,FF:
@FS10000125:27:BPA73017-1634:1:1101:9700:1840 2:N:0:2
ATTGAGTTGAGCGTACTCGACGAAGTTTAACGGGGGGGGGGGGGGGAA
+
FFFFFFFFFFFFFFFFFFFFFFFFFFFFFFFFFFFFFFFFFFFFF,:,
@FS10000125:27:BPA73017-1634:1:1101:10450:1840 2:N:0:2
TCGGAGTTGAGCGTACTCGACGAAGTTAGTCGGGGGGGGGGGGGGGGA
+
FFFFFFFFFFFFFFFFFFFFFFFFFFFFFFFFFFFFFFFFFFFFFF:F
@FS10000125:27:BPA73017-1634:1:1101:11280:1840 2:N:0:2
CATCAATTGAGCGTACTCGACGAAGTTCTCAGGGGGGGGGGGGGGGAA
+
FFFFFFFFFFFFFFFFFFFFFFFFFFFFFFFFFFFFFFFFFFFFF,:F
@FS10000125:27:BPA73017-1634:1:1101:11640:1840 2:N:0:2
TTTCAGTTGAGCGTACTCGACGAAGTTCACGGGGGGGGGGGGGGGAAA
+
,F,:F,FFFFFFFFFFFFFFFFFFFFF:FF:FFFFFFFFFFFFF:F:,
@FS10000125:27:BPA73017-1634:1:1101:12030:1840 2:N:0:2
TACGACTTGAGCGTACTCGACGAAGTTCGAGGGGGGGGGGGGGGGGAA
+
,FFFFFFFFFFFFFFFFFFFFFFFFFFFFFFFFFFFFFFFFFFFF,FF
@FS10000125:27:BPA73017-1634:1:1101:12170:1840 2:N:0:2
AAGTTATTGAGCGTACTCGACGAAGTTTGACGGGGGGGGGGGGGGGGA
+
FFFFFFFFFFFFFFFFFFFFFFFFFFFFFFFFFFFFFFFFFFFFFFF,
@FS10000125:27:BPA73017-1634:1:1101:12190:1840 2:N:0:2
AAGTTATTGAGCGTACTCGACGAAGTTTGACGGGGGGGGGGGGGGGGA
+
FFFFFFFFFFFFFFFFFFFFFFFFFFFFFFFFFFFFFFFFFFFFFF,F
@FS10000125:27:BPA73017-1634:1:1101:14600:1840 2:N:0:2
TATATCTTGAGCGTACTCGACGAAGTTCAGCGGGGGGGGGGGGGGGAA
+
F,FFFFFFFF:FFFFFFFFFFFFFFFFFF:FFFFF:FFFFF:F,F,,F
@FS10000125:27:BPA73017-1634:1:1101:14950:1840 2:N:0:2
ACTACATTGAGCGTACTCGACGAAGTTCCAAGGGGGGGGGGGGGGGAA
+
:FFFFFFFFFFFFFFFFFFFFFFFFFFFFF::FFFFFFFFFFF::,::
@FS10000125:27:BPA73017-1634:1:1101:15070:1840 2:N:0:2
AGCTTATTGAGCGTACTCGACGAAGTTCTAAGGGGGGGGGGGGGGGGG
+
F,:,:,FFFFFFFFFFFFFFFFFFFFFF:F:,FFFFFFFFFFFF::,F
@FS10000125:27:BPA73017-1634:1:1101:15180:1840 2:N:0:2
AAAGATTTGAGCGTACTCGACGAAGTTTGATGGGGGGGGGGAGGGGAA
+
FFFFFFFFFFFFFFFFFFFFFFFFFFFFFFFFFFFFFFFFFFF:,,:,
@FS10000125:27:BPA73017-1634:1:1101:15530:1840 2:N:0:2
TTCTTTTTGAGCGTACTCGACGAAGTTCACAGGGGGGGGGGGGGGGGA
+
F,FFFFFFFFFFFFFFFFFFFFFFFFFFFFFFFFFFFFFFFFFFFF,F
@FS10000125:27:BPA73017-1634:1:1101:15780:1840 2:N:0:2
TTGAAATTGAGCGTACTCGACGAAGGGGGGGGGGGGGGGAGATCGGAA
+
FFFFFFFFFFFFFFFFFFFFFFFFFFFFFFFFFFFFFFFF:FFF,F:,
@FS10000125:27:BPA73017-1634:1:1101:1280:1850 2:N:0:2
CAGATTTTGAGCGTACTCGACGAAGTTATAAGGGGGGGGGGGGGGGGA
+
FFFFFFFFFFFFFFFFFFFFFFFFFFFFFFFFFFFFFFFFFFFFFFF,
@FS10000125:27:BPA73017-1634:1:1101:1640:1850 2:N:0:2
CTCAAATTGAGCGTACTCGACGAAGTTCCCAGGGGGGGGGGGAGGGGG
+
,,FFF,FFFFFFFFFFFFFFFFFF,FFFFFFFFF,:F:F:FF,,F,F,
@FS10000125:27:BPA73017-1634:1:1101:1880:1850 2:N:0:2
TTTCTGTTGAGCGTACTCGACGAAGTTTTTAGGGGGGGGGGGGGGGGA
+
F,FFFFFFFFFFFFFFFFFFFFFFFFFFFFFFFFFFFFFFFFFFFF:F
@FS10000125:27:BPA73017-1634:1:1101:2740:1850 2:N:0:2
TTGCGAGCGTACTCGACGAAGTTATGTGGGGGGGGGGGGGGGAAATTG
+
FFFFFFFFFFFFFFFFFFFFFFFFFFFFFFFFFFFFFFFFF::F,,,:
@FS10000125:27:BPA73017-1634:1:1101:2970:1850 2:N:0:2
TTTATTTTGAAGCGTACTCGACGAAGTTCTTGGGGGGGGGGGGGGGAA
+
FFFFFFFFFFFFFFFFFFFFFFFFFFFFFFFFFFFFFFFFFFFFFFFF
@FS10000125:27:BPA73017-1634:1:1101:4000:1850 2:N:0:2
ATTTACTTGAGCGTACTCGACGAAGTTGTTAGGGGGGGGGGGGGGGGG
+
FFFFFFFFFFFFFFFFFFFFFFFFFFFFFFFFFFFFFFFFFFFFFFFF
@FS10000125:27:BPA73017-1634:1:1101:4710:1850 2:N:0:2
TAATTCTTGAGCGTACTCGACGAAGTTTCACGGGGGGGGGGGGGGGGA
+
FFFFFFFFFFFFFFFFFFFFFFFFFFFFFFFFFFFFFFFFFFFFFF,F
@FS10000125:27:BPA73017-1634:1:1101:5210:1850 2:N:0:2
ACAGTATTGAGCGTACTCGACGAAGTTTTGAGGGGGGGGGGGGGGGAA
+
FFFFFFFFFFFFFFFFFFFFFFFFFFFFFFFFFFFFFFFFFFFFF,FF
@FS10000125:27:BPA73017-1634:1:1101:5320:1850 2:N:0:2
CATGGGTTGAGCGTACTCGACGAAGTTCAATGGGGGGGGGGGGGGGGA
+
FFFFFFFFFFFFFFFFFFFFFFFFFFFFFFFFFFFFFFFFFFFFFF,F
@FS10000125:27:BPA73017-1634:1:1101:5490:1850 2:N:0:2
ATTTCCTTGAGCGTACTCGACGAAGTTACATGGGGGGGGGGGGGGGGA
+
,,FFFFFFFFFFFFFFFFFFFFFFFFFFFFFFFFFFFFFFFFFFFF,:
@FS10000125:27:BPA73017-1634:1:1101:5710:1850 2:N:0:2
TAACTATTGAGCGTACTCGACGAAGTTGGGGGGGGGGGGGGGGAAGTC
+
FFFFFFFFFFFFFFFFFFFFFFFFFFFFFFFFFFFFFFFFFF,FF,:,
@FS10000125:27:BPA73017-1634:1:1101:6550:1850 2:N:0:2
TATCACTTGAGCGTACTCGACGAAGTTGCCGGGGGGGGGGGGGGGAAA
+
FFFFFFFFFFFFFFFFFFFFFFFFFFFFFFFFFFFFFFFFFFFF:F,,
@FS10000125:27:BPA73017-1634:1:1101:7230:1850 2:N:0:2
TCGATTTTGAGCGTACTCGACGAAGTTGCTAGGGGGGGGGGGGGGGAA
+
,FFFFFFFFFFFFFFFFFFFFFFFFFFFFFFFFFFFFFFFFFFFF,FF
@FS10000125:27:BPA73017-1634:1:1101:7400:1850 2:N:0:2
ACTTGTTTGAGCGTACTCGACGAAGTTCAACGGGGGGGGGGGGGGGAA
+
FFFF,FFFFFFFFFFFFFFFFFFFFFFFFFFFFFFFFFFFFFFFF,:F
@FS10000125:27:BPA73017-1634:1:1101:7680:1850 2:N:0:2
TTTAGATTGAGCTTACTCGACGAAGTTTTCAGGGGGGGGGGGGGGAAA
+
,,FFFFFFFFFFFFFFFFFFFFFFFFFFFFFFFFFFFFFFFFFFF,FF
@FS10000125:27:BPA73017-1634:1:1101:8790:1850 2:N:0:2
TAGTGTTTGAGCGTACTCGACGAAGTTGTAGGGGGGGGGGGGGGGGAA
+
FFFFFFFFFFFFFFFFFFFFFFFFFFFFFFFFFFFFFFFFFFFF::,,
@FS10000125:27:BPA73017-1634:1:1101:9160:1850 2:N:0:2
TACCGATTGAGCGTACTCGACGAAGTTTCTGGGGGGGGGGGGGGGAAA
+
FFFFFFFFFFFFFFFFFFFFFFFFFFFFFFFFFFFFFFFFFFFF,F,,
@FS10000125:27:BPA73017-1634:1:1101:9660:1850 2:N:0:2
TAGGGCTTGAGCGTACTCGACGAAGTTAAGGGGGGGGGGGGGGGGAGA
+
F,FFFFFFFFFFFFFFFFFFFFFFFFFFFFFFFFFFFFFFFFFFFF,,
@FS10000125:27:BPA73017-1634:1:1101:9800:1850 2:N:0:2
TTCTCTTTGAGCGTACTCGACGAAGTTTTACGGGGGGGGGGGGGGGGG
+
,,F:FFFFFFFFFFFFFFFFFFFFFFFFFFFFFFFFFFFFFFFFFFF,
@FS10000125:27:BPA73017-1634:1:1101:11650:1850 2:N:0:2
ACGCAATTGAGCATACTCGACGAAGTTTATAGGGGGGGGGGGGGGGGA
+
FFFFFFFFFFFF:FFFFFFFFFFFFFFFFFFFFFFFFFFFFFFFFFF,
@FS10000125:27:BPA73017-1634:1:1101:11820:1850 2:N:0:2
TATTGTTTGAGCGTACTCGACGAAGTTATCTTGGGGGGGGGGGGGGGG
+
,,FFFFFFFFFFFFFFFFFFFFFFFFFFFFFFFFFFFFFFFFFFFFF,
@FS10000125:27:BPA73017-1634:1:1101:11840:1850 2:N:0:2
TATTGTTTGAGCGTACTCGACGAAGTTATCTTGGGGGGGGGGGGGGGG
+
,:FFFFFFFFFFFFFFFFFFFFFFFFFFFFFFFFFFFFFFFFFFFFFF
@FS10000125:27:BPA73017-1634:1:1101:12170:1850 2:N:0:2
ACTATCTTGAGCGTACTCGACGAAGTTATAGGGGGGGGGGGGGGGAAA
+
FFFFFFFFFFFFFFFFFFFFFFFFFFFFFFFFFFFFFFFFFFFF:F,,
@FS10000125:27:BPA73017-1634:1:1101:13080:1850 2:N:0:2
CGGTTATTGAGCGTACTCGACGAAGGGGGGGGGGGGGGGAGATCGGAA
+
FFFFFFFFFFFFFFFFFFFFFFFFFFFFFFFFFFFFFFF,,F:,,,FF
@FS10000125:27:BPA73017-1634:1:1101:13780:1850 2:N:0:2
ACTATATTGAGCGTACTCGACGAAGTTGTGGGGGGGGGGGGGGGGGAA
+
:FFFFFFFFFFFFFFFFFFFFFFFFFFFFFFFFFFFFFFFFFFFF,:F
@FS10000125:27:BPA73017-1634:1:1101:14600:1850 2:N:0:2
TTTTCATTGAGCGTACTCGACGAAGTTCACCCAGATCGGAAGAGCGTG
+
F,,,,:FFFFFFFFFFFFFFFFFFFFFFF,F,:F:,,FF,,FFF,:,,
@FS10000125:27:BPA73017-1634:1:1101:15580:1850 2:N:0:2
TCTATTTTGAGCGTACTCGACGAAGTTCAAGGGGGGGGGGGGGGGAGA
+
F,,,FFFFFFFFFFFFFFFFFFFFFFFFFF:FFFFFFFFFFFFFFF,,
@FS10000125:27:BPA73017-1634:1:1101:15690:1850 2:N:0:2
ATGTAATTGAGCGTACTCGACGAAGTTTGGCGGGGGGGGGGGGGGGGG
+
F,FFFFFFFFFFFFFFFFFFFFFFFFFFFFFFFFFFFFFFFFFFFFFF
@FS10000125:27:BPA73017-1634:1:1101:16430:1850 2:N:0:2
TCTTACTTGAGCGTACTCGACGAAGTGGGGGGGGGGGGGGGAAATCGG
+
FFFFFFFFFFFFFFFFFFFFFFFFFFFFFFFFFFFFFFFFFF:,F,,:
@FS10000125:27:BPA73017-1634:1:1101:1800:1860 2:N:0:2
CTGGTTTTGAGCGTACTCGACGAAGTTCTTCGGGGGGGGGGGGGGGGA
+
FFFFFFFFFFFFFFFFF,FFFFFFFFFFFFFFFFFFFFFFFFFFFFFF
@FS10000125:27:BPA73017-1634:1:1101:2730:1860 2:N:0:2
TACTTCTTGAGCGTACTCGACGAAGTTCCAGGGGGGGGGGGGGGGAAA
+
:,FFFFFFFFFFFFFFFFFFFFFFFFFFFFFFFFFFFFFFFFFF,F,,
@FS10000125:27:BPA73017-1634:1:1101:2800:1860 2:N:0:2
CTATATTTGAGCGTACTCGACGAAGTTACGGGGGGGGGGGGGGGAAAT
+
FF,FFFFFFFFFFFFFFFFFFFFFFFFFFFFFFFFFFFFFFFFFF,FF
@FS10000125:27:BPA73017-1634:1:1101:3760:1860 2:N:0:2
ATTATTTTGAGCGTACTCGACGAAGTTACAAGGGGGGGGGGGGGGGGA
+
F,FFFFFFFFFFFFFFFFFFFFFFFFFFFFFFFFFFFFFFFFFFFFFF
@FS10000125:27:BPA73017-1634:1:1101:3900:1860 2:N:0:2
TCTAAATTGAGCGTACTCGACGAAGTTGGTCGGGGGGGGGGGGGGGAA
+
FFFFFFFFFFFFFFFFFFFFFFFFFFFFFFFFFFFFFFFFFFFFF,FF
@FS10000125:27:BPA73017-1634:1:1101:5340:1860 2:N:0:2
AAGATTTTGAGCGTACTCGACGAAGTTCGGAGGGGGGGGGGGGGGGAA
+
FFFFFFFFFFFFFFFFFFFFFFFFFFFFFFFFFFFFFFFFFFFFF:FF
@FS10000125:27:BPA73017-1634:1:1101:5390:1860 2:N:0:2
ACGCTATTGAGCGTACTCGACGAAGTTACAGGAGGGGGGGGGGGGGGA
+
FFFFFFFFFFFFFFFFFFFFFFFFFFFFFFFFFFFFFFFFFFFFFFF,
@FS10000125:27:BPA73017-1634:1:1101:5780:1860 2:N:0:2
AACAAATTGAGCGTACTCGACGAAGTTGCGGGGGGGGGGGGGGGGGAA
+
F:FFFFFFFFFFFFFFFFFFFFFFFFFFFFFFFFFFFFFFFFFFFF,F
@FS10000125:27:BPA73017-1634:1:1101:10110:1860 2:N:0:2
TTGGGGGGGGGGGGGGGGGGGGGGGGGGGGGGGGGGGGGGGGGGGGGG
+
,,FFFFFFFF,,FFFFFFFFFFFFFFFFFFFFFFFFFFFFFFFF:F::
@FS10000125:27:BPA73017-1634:1:1101:10170:1860 2:N:0:2
TTGAACTTGAGCGTACTCGACGAAGGGGGGGGGGGGGGGAGATCGGAA
+
F,FFFFFFFFFFFFFFFFFFFFFFFFFFFFFFFFFFFFFF,:F:,,::
@FS10000125:27:BPA73017-1634:1:1101:10380:1860 2:N:0:2
CAGAGGTTGAGCGTACTCGACGAAGTTGGGCGGGGGGGGGGGGAGATC
+
FFFFFFFFFFFFFFFFFFFFFFFFFFFFFFFFFFFFFFFFFFFF,FFF
@FS10000125:27:BPA73017-1634:1:1101:10800:1860 2:N:0:2
TTTTCTTTGAGCGTACTCGACGAAGTTCATGGGGGGGGGGGGGGGGGA
+
FFFFFFFFFFFFFFFFFFFFFFFFFFFFFFFFFFFFFFFFFFFFFF,F
@FS10000125:27:BPA73017-1634:1:1101:10810:1860 2:N:0:2
TTGATGTTGAGCGTACTCGACGAAGTGGGGGGGGGGGGGGGGGGAAGT
+
FFFFFFFFFFFFFFFFFFFFFFFFFFFFFFFFFFFFFFFFFFF,F:,:
@FS10000125:27:BPA73017-1634:1:1101:11140:1860 2:N:0:2
TTTGGTTTGAGCGTACTCGACGAAGTTTGGAGGGGGGGGGGGGGGGAA
+
,FFFFFFFFFFFFFFFFFFFFFFFFFFFFFFFFFFFFFFFFFFFF,,F
@FS10000125:27:BPA73017-1634:1:1101:11850:1860 2:N:0:2
ACAGAATTGAGCGTACTCGACGAAGTTTATGGGGGGGGGGGGGGGGAA
+
FFFFFFFFFFFFFFFFFFFFFFFFFFFFFFFFFFFFFFFFFFFFF,F:
@FS10000125:27:BPA73017-1634:1:1101:12170:1860 2:N:0:2
ACTATCTTGAGCGTACTCGACGAAGTTATAGGGGGGGGGGGGGGGAAA
+
FFFFFFFFFFFFFFFFFFFFFFFFFFFFFFFFFFFFFFFFFFF:,F,,
@FS10000125:27:BPA73017-1634:1:1101:12200:1860 2:N:0:2
TTATAATTGAGCGTACTCGACAAGTTTGCCGGGGGGGGGGGGGGGGAA
+
,FFFFFFFFFFFFFFFFFFFFFFFFFFFFFFFFFFFFFFFFFFFF:F,
@FS10000125:27:BPA73017-1634:1:1101:12230:1860 2:N:0:2
TCAGGATTGAGCGTACTCGACGAAGTTTGACGGGGGGGGGGGGGGGAA
+
FFF::FFFFFFFFFFFFFFFFFFFFFFFFFFFFFFFFFFFFF:::,F:
@FS10000125:27:BPA73017-1634:1:1101:13540:1860 2:N:0:2
GGGGGGGGGGGGGGGGGGGGGGGGGGGGGGGGGGGGGGGGGGGGGGGG
+
,F,,:FFFFF,,FF:,F:F:FF:F::FFFFFF::,FFF:FF,FF,,,,
@FS10000125:27:BPA73017-1634:1:1101:13690:1860 2:N:0:2
TCCGGGTTGAGCGTACTCGACGAAGTTATGCGGGGGGGGGGGGGGGGA
+
FFF:FFFFFFFFFFFFFFFFFF:FFFFFFFFFFFFFFFFFF,F::,,F
@FS10000125:27:BPA73017-1634:1:1101:13760:1860 2:N:0:2
GATCATTTGAGCGTACTCGACGAAGAGGGGGGGGGGGGGGGGGAAGTC
+
,FFFFFFFFFFFFFFFFFFFFFFFFFFFFFFFFFFFFFFFFF,F:,F,
@FS10000125:27:BPA73017-1634:1:1101:14970:1860 2:N:0:2
ATCGGATTGAGCGTACTCGACGAAGTTCTAAGGGGGGGGGGGGGGGGG
+
,,F,,:FFFFFFFFFFFFFFFFFFFFFFFF:FFFFFFFFFFFF:FFFF
@FS10000125:27:BPA73017-1634:1:1101:15700:1860 2:N:0:2
CCGCTTTTGAGCGTACTCGACGAAGTTCCACGGGGGGGGGGGGGGGGA
+
FF:F:FFFF:FFFFFFFF:FF:FF::FFFFFFFFFFF:FFF,F,F,,F
@FS10000125:27:BPA73017-1634:1:1101:1250:1870 2:N:0:2
TCTAGTTTGAGCGTACTCGACGAAGTTGATGGGGGGGGGGGGGGGGGG
+
FFFFFFFFFFFFFFFFFFFFFFFFFFFFFFFFFFFFFFFFFFFFFFFF
@FS10000125:27:BPA73017-1634:1:1101:2290:1870 2:N:0:2
CCACGTTTGAGCGTACTCGACGAAGTTTGAAGGGGGGGGGGGGGGGGG
+
FFFFFFFFFFFFFFFFFFFFFFFFFFFFFFFFFFFFFFFFFFFFFFFF
@FS10000125:27:BPA73017-1634:1:1101:2680:1870 2:N:0:2
ATCTGTTTGAGCGTACTCGACGAAGTTTATGGGGGGGGGGGGGGGGAA
+
FFFFFFFFFFFFFFFFFFFFFFFFFFFFFFFFFFFFFFFFFFFFFF,F
@FS10000125:27:BPA73017-1634:1:1101:3920:1870 2:N:0:2
TCTTGCTTGAGCGTACTCGACGAAGTTTGTAAGGGGGGGGGGGGGGAA
+
,FFFFFFFFFFFFFFFFFFFFFFFFFFFFFFFFFFFFFFFFFFFFFFF
@FS10000125:27:BPA73017-1634:1:1101:5440:1870 2:N:0:2
TATGGTTTGAGCGTACTCGACGAAGTTGGCCGGGGGGGGGGGGGGGAA
+
FFFFFFFFFFFFFFFFFFFFFFFFFFFFFFFFFFFFFFFFFFF:FFFF
@FS10000125:27:BPA73017-1634:1:1101:5530:1870 2:N:0:2
ATACAATTGAGCGTACTCGACGAAGTTGCCTGGGGGGGGGGGGGGGGA
+
:FFFFFFFFFFFFFFFFFFFFFFFFFFFFFFFFFFFFFFFFF:F,F,F
@FS10000125:27:BPA73017-1634:1:1101:5800:1870 2:N:0:2
GTTCTATTGAGCGTACTCGACGAAGTTCTATGGGGGGGGGGGGGGGGA
+
,FFF,:FFFFFFFFFFFFFFFFFFFFFF,FF,FFFFFFFFFFFFFF:F
@FS10000125:27:BPA73017-1634:1:1101:6070:1870 2:N:0:2
TTGAATTTGAGCGTACTCGACGAAGTTTGTAGGGGGGGGGGGGGGGAA
+
F:,FFFFFFFFFFFFFFFFFFFFFFFFFFFF:FF:FFFFFFF,F,F,,
@FS10000125:27:BPA73017-1634:1:1101:8330:1870 2:N:0:2
TTCCACTTGAGCGTACTCGACGAAGTTTCTCGGGGGGGGGGGGGGGGG
+
,FFFFFFFFFFFFFFFFFFFFFFFFFFFFFFFFFFFFFFFFFFFFFF:
@FS10000125:27:BPA73017-1634:1:1101:8560:1870 2:N:0:2
CTATCTTTGAGCGTACTCGACGAAGTTTACGGGGGGGGGGGGGGGGAA
+
FFFFFFFFFFFFFFFFFFFFFFFFFFFFFFFFFFFFFFFFFFFFFFFF
@FS10000125:27:BPA73017-1634:1:1101:9600:1870 2:N:0:2
ATCATATTGAGCGTACTCGACGAAGTTACTGGGGGGGGGGGGGGGGGA
+
FFFFFFFFFFFFFFFFFFFFFFFFFFFFFFFFFFFFFFFFFFFFFF::
@FS10000125:27:BPA73017-1634:1:1101:9770:1870 2:N:0:2
CATCTTTTGAGCGTACTCGACGAAGTTGGGTGGGGGGGGGGGGGAAAT
+
:,,:FFFFFFFFFFFFFFFFFFFFFFF,FF,FFFFFFFFFFFF::F,F
@FS10000125:27:BPA73017-1634:1:1101:10410:1870 2:N:0:2
TTCGGTTTGAGCGTACTCGACGAAGTTTGGGGGGGGGGGGGGGAAGTT
+
F,F:FFFFFFFFFFFFFFFFFFFFFFFFFFFFFFFFFFFFFF,:F,:,
@FS10000125:27:BPA73017-1634:1:1101:10910:1870 2:N:0:2
TCAATTTTGAGCGTACTCGACGAAGTTCCCAGGGGGGGGGGGGGGGGA
+
FFFFFFFFFFFFFFFFFFFFFFFFFFFFFFFFFFFFFFFFFFFFF:,F
@FS10000125:27:BPA73017-1634:1:1101:11260:1870 2:N:0:2
TTGTACTTGAGCGTACTCGACGAAGTTCTAAGGGGGGGGGGGGGGGGA
+
F,FFFFFFFFFFFFFFFFFFFFFFFFFFFFFFFFFFFFFFFFFFFFFF
@FS10000125:27:BPA73017-1634:1:1101:12630:1870 2:N:0:2
CCACCCTTGAGCGTACTCGACGAAGTTAACTGGGGGGGGGGGGGGGGA
+
FFFFFFFFFFFFFFFFFFFFFFFFFFFFFFFFFFFFFFFFFFFFF::F
@FS10000125:27:BPA73017-1634:1:1101:12790:1870 2:N:0:2
ATAATGTTGAGCGTACTCGACGAAGTTCTGTGGGGGGGGGGGGGGGAA
+
FFFFFFFFFFFFFFFFFFFFFFFFFFFFFFFFFFFFFFFFFFFF:,,:
@FS10000125:27:BPA73017-1634:1:1101:12860:1870 2:N:0:2
TCGCTCTTGAGCGTACTCGACGAAGTTGCGGGGGGGGGGGGGGGGGAA
+
FF:FFFFFFFFFFFFFFFFFFFFFFFFFFFFFFFFFFFFFFFFFF:,F
@FS10000125:27:BPA73017-1634:1:1101:14400:1870 2:N:0:2
TTGTACTTGAGCGTACTCGACGAAGTTCGTTAGGGGGGGGGGGGGGGG
+
,FFFFFFFFFFFFFFFFFFFFFFFFFFFFFFFFFFFFFFFFFFFF:FF
@FS10000125:27:BPA73017-1634:1:1101:15000:1870 2:N:0:2
ATATCTTTGAGCGTACTCGACGAAATTGATTTGGGGGGGGGGGGGGGG
+
FFFFFFFFFFFFFFFFFFFFFFFFFFFFFFFFFFFFFFFFF:FFFFFF
@FS10000125:27:BPA73017-1634:1:1101:15070:1870 2:N:0:2
TTGGTTTTGAGCGTACTCGACGAAGAGGGGGGGGGGGGGGGGAAATCG
+
,FFFFFFFFFFFFFFFFFFFFFFFFFFFFFFFFFFFFFFFF,F,,FF:
@FS10000125:27:BPA73017-1634:1:1101:15150:1870 2:N:0:2
CTATTATTGAGCGTACTCGACGAAGTTAGCTGGGGGGGGGGGGGGGGA
+
,F:F,FFFFFFF:FFFFFFFFFFFFFFFFFFFFFFFFFFFF,F:,,,,
@FS10000125:27:BPA73017-1634:1:1101:1210:1880 2:N:0:2
TCTGTATTGAGCGTACTCGACGAAGTTAAAGGGGGGGGGGGGGGGGAA
+
,FFFFFFFFFFFFFFFFFFFFFFFFFFFFFFFFFFFFFFFFFFFF:FF
@FS10000125:27:BPA73017-1634:1:1101:1630:1880 2:N:0:2
CACTTCTTGAGCGTACTCGACGAAGTTGGGGGGGGGGGGGGGAAATTG
+
FFFFFFFFFFFFFFFFFFFFFFFFFFFFFFFFFFFFFFFFFF:FF,F,
@FS10000125:27:BPA73017-1634:1:1101:1640:1880 2:N:0:2
CACTTCTTGAGCGTACTCGACGAAGTTGGGGGGGGGGGGGGGAAATCG
+
FFFFFFFFFFFFFFFFFFFFFFFFFFFFFFFFFFFFFFFFFFF,FF,:
@FS10000125:27:BPA73017-1634:1:1101:1660:1880 2:N:0:2
TCGCACTTGAGCGTACTCGACGAAGTTGCGGGGGGGGGGGGGGAAATT
+
,FFFFFFFFFFFFFFFFFFFFFFFFFFFFFFFFFFFFFFFFFFFFF,,
@FS10000125:27:BPA73017-1634:1:1101:1870:1880 2:N:0:2
TATTTATTGAGCGTACTCGACGAAGTTGTTAGGGGGGGGGGGGGGAAA
+
,:FFFFFFFFFFFFFFFFFFFFFFFFFFFFFFFFFFFFFFFFFFFFFF
@FS10000125:27:BPA73017-1634:1:1101:1990:1880 2:N:0:2
AAACACTTGAGCGTACTCGACGAAGTTGTGGGGGGGGGGGGGGGGGAA
+
FFFFFFFFFFFFFFFFFFFFFFFFFFFFFFFFFFFFFFFFFFFFF:FF
@FS10000125:27:BPA73017-1634:1:1101:3650:1880 2:N:0:2
TATCATTTGAGCGTACTCGACGAAGTTATGGGGGGGGGGGGGGGAAAT
+
FFFFFFFFFFFFFFFFFFFFFFFFFFFFFFFFFFFFFFFFFFF,:F,F
@FS10000125:27:BPA73017-1634:1:1101:3720:1880 2:N:0:2
TCAGGTTTGAGCGTACTCGACGAAGTTAAAGGGGGGGGGGGGGGGGGG
+
FFFFFFFFFFFFFFFFFFFFFFFFFFFFFFFFFFFFFFFFF,FF,,::
@FS10000125:27:BPA73017-1634:1:1101:4160:1880 2:N:0:2
TGACTCTTGAGCGTACTCGACGAAGTTTATGGGGGGGGGGGGGGGGAA
+
,:FFFFFFFFFFFFFFFFFFFFFFFFFFFFFFFFFFFFFFFFFFFFFF
@FS10000125:27:BPA73017-1634:1:1101:4670:1880 2:N:0:2
AAGGACTTGAGCGTACTCGACGAAGTTACAAGGGGGGGGGGGGGGGGG
+
FFFFFFFFFFFFFFFFFFFFFFFFFFFFFFFFFFFFFFFFFFFFFF,F
@FS10000125:27:BPA73017-1634:1:1101:5340:1880 2:N:0:2
ATACAATTGAGCGTACTCGACGAAGTTGCCTGGGGGGGGGGGGGGGGG
+
:FFFFFFFFFFFFFFFFFFFFFFFFFFFFFFFFFFFFFFFFFFFFFFF
@FS10000125:27:BPA73017-1634:1:1101:6310:1880 2:N:0:2
TGAACTTTGAGCGTACTCGACGAAGTTGGTGGGGGGGGGGGGGGGAAA
+
F:FFFFFFFFFFFFFFFFFFFFFFFFFFFFFFFFFFFFFFFFFF,FF,
@FS10000125:27:BPA73017-1634:1:1101:6430:1880 2:N:0:2
TTATAATTGAGCGTACTCGACGAAGTTACGGGGGGGGGGGGGGGGGAA
+
FFFFFFFFFFFFFFFFFFFFFFFFFFFFFFFFFFFFFFFFFFFF,,::
@FS10000125:27:BPA73017-1634:1:1101:8740:1880 2:N:0:2
TGCCATTTGAGCGTACTCGACGAAGTTTGGCGGGGGGGGGGGGGGGAA
+
,FFFFFFFFFFFFFFFFFFFFFFFFFFFFFFFFFFFFFFFFFFFFFFF
@FS10000125:27:BPA73017-1634:1:1101:9720:1880 2:N:0:2
CTGTTTTTGAGCGTACTCGACGAAGTTCGGAGGGGGGGGGGGGGGGGG
+
FFFFFFFFFFFFFFFFFFFFFFFFFFFFFFFFFFFFFFFFFFFFFFFF
@FS10000125:27:BPA73017-1634:1:1101:9910:1880 2:N:0:2
TTTTTATTGAGCGTACTCGACGAAGTTCTTAGGGGGGGGGGGGGGGAA
+
F,FFFFFFFFFFFFFFFFFFFFFFFFFFFFFFFFFFFFFFFFFFFF,F
@FS10000125:27:BPA73017-1634:1:1101:11100:1880 2:N:0:2
TGCGCATTGAGCGTACTCGACGAAGAGGGGGGGGGGGGGGGGGAGCGG
+
F,FFFF:FFFFFF::F:FFFFFF:FFFFFFFFFFFFFFFFF,,F,,,:
@FS10000125:27:BPA73017-1634:1:1101:11740:1880 2:N:0:2
TATCTTTTGAGCGTACTCGACGAAGTTAACGGGGGGGGGGGGGGGAAA
+
F:,FF,FFFFFFFFFFFFFFFFFFFFFF,F:FFFFFFFFFFFFFF,,F
@FS10000125:27:BPA73017-1634:1:1101:12390:1880 2:N:0:2
AACATCTTGAGCGTACTCGACGAAGTTACTTGGGGGGGGGGGGGGGGA
+
FFFFFFFFFFFFFFFFFFFFFFFFFFFFFFFFFFFFFFFFFFFFFFF,
@FS10000125:27:BPA73017-1634:1:1101:12790:1880 2:N:0:2
TCATAGTTGAGCGTACTCGACGAAGTTGGGCGGGGGGGGGGGGGGGGA
+
FFFFFFFFFFFFFFFFFFFFFFFFFFFFFFFF:::FFFFFF,,F,F,F
@FS10000125:27:BPA73017-1634:1:1101:13210:1880 2:N:0:2
TTAATTTTGAGCGTACTCGACGAAGTTTTAAGGGGGGGGGGGGGGGGA
+
,FFFFFFFFFFFFFFFFFFFFFFFFFFFFFFFFFFFFFFFFFF:FF:,
@FS10000125:27:BPA73017-1634:1:1101:13490:1880 2:N:0:2
ACATACTTGAGCGTACTCGACGAAGTTGTCAGGGGGGGGGGGGGGGAA
+
,FFFF:FFFFFFFFFFFFFFFFFFFFF:FFF,FFFFF,FFFFFFF,F,
@FS10000125:27:BPA73017-1634:1:1101:14560:1880 2:N:0:2
ATGGTGTTGAGCGTACTCGACGAAGTTCAGCGGGGGGGGGGGGGGGGA
+
FF:FFFFFFFFFFFFFFFFFFFFFFFFFFFFFFFFFFFFFFFF::,,F
@FS10000125:27:BPA73017-1634:1:1101:15640:1880 2:N:0:2
CCAGGATTGAGCGTACTCGACGAAGTTTGACGGGGGGGGGGGGGGGGG
+
FFFFFFFFFFFFFFFFFFFFFFFFFFFFFFFFFFFFFFFFFFFFFFFF
@FS10000125:27:BPA73017-1634:1:1101:15810:1880 2:N:0:2
CCCACCCTGAGCGTACTCGACGAAGTTCCAAGGGGGGGGGGGGGGGGG
+
FFFFFFFFFFFFFFFFFFFFFFFFFFFFFFFFFFFFFFFFFFFFF:,F
@FS10000125:27:BPA73017-1634:1:1101:15920:1880 2:N:0:2
ATCCCCTTGAGCGTACTCGACGAAGTTGCACGGGGGGGGGGGGGGGGA
+
FFFFFFFFFFFFFFFFFFFFFFFFFFFFFFFFFFFFFFFFFFFFFF,F
@FS10000125:27:BPA73017-1634:1:1101:16390:1880 2:N:0:2
ATAGTTTTGAGCGTACTCGACGAAGGGGGGGGGGGGGGGGGGAATTCG
+
F,FFFFFFFFFFFFFFFFFFFFFFFFFFFFFFFFFFFFFFF,::,F,:
@FS10000125:27:BPA73017-1634:1:1101:1170:1890 2:N:0:2
TAATTATTGAGCGTACTCGACGAAGTTATGCGGGGGGGGGGGGGGGGA
+
FFFFFFFFFFFFFFFFFFFFFFFFFFFFFFFFFFFFFFFFFFFFFF,F
@FS10000125:27:BPA73017-1634:1:1101:1580:1890 2:N:0:2
ATAACATTGAGCGTACTCGACGAAGTTCAAAAGGGGGGGGGGGGGGAA
+
F,FFFFFFFFFFFFFFFFFFFFFFFFFFFFFFFFFFFFFFFFFFFF,F
@FS10000125:27:BPA73017-1634:1:1101:2150:1890 2:N:0:2
TTAATTTTGAGCGTACTCGACGAAGTTGTATGGGGGGGGGGGGGGGGA
+
,FFFFFFFFFFFFFFFFFFFFFFFFFFFFFFFFFFFFFFFFFFFFF:F
@FS10000125:27:BPA73017-1634:1:1101:2470:1890 2:N:0:2
TTCTCTTTGAGCGTACTCGACGAAGTTGACCGGGGGGGGGGGGGGGAA
+
F,FFFFFFFFFFFFFFFFFFFFFFFFFFFFFFFFFFFFFFFFFFF:FF
@FS10000125:27:BPA73017-1634:1:1101:3510:1890 2:N:0:2
ATCACATTGAGCGTACTCGACGAAGTTAGGGGGGGGGGGGGGGAAGTT
+
FFFFFFFFFFFFFFFFFFFFFFFFFFFFFFFFFFFFFFFFFF,FF,F,
@FS10000125:27:BPA73017-1634:1:1101:4380:1890 2:N:0:2
GCGTGATTGAGCGTACTCGACGAAGTTTTTAAGGGGGGGGGGGGGGGG
+
FFFFFFFFFFFFFFFFFFFFFFFFFFFFFFFFFFFFFFFFFFFFFFF:
@FS10000125:27:BPA73017-1634:1:1101:6660:1890 2:N:0:2
ACTTTTTTGAGCGTACTCGACGAAGTTCTGTGGGGGGGGGGGGGGGAA
+
FF:FFFFFFFFFFFFFFFFFFFFFFFFFFFFFFFFFFFFFFFFFFFFF
@FS10000125:27:BPA73017-1634:1:1101:7710:1890 2:N:0:2
AAGAGGTTGAGCGTACTCGACGAAGTTAAGAGGGGGGGGGGGGGGGAA
+
FFFFFFFFFFFFFFFFFFFFFFFFFFFFFFFFFFFFFFFFFFFFFFFF
@FS10000125:27:BPA73017-1634:1:1101:7820:1890 2:N:0:2
AAGGGATTGAGCGTACTCGACGAAGTTAACAGGGGGGGGGGGGGGGGA
+
,,:FFFFFFFFFFFFFFFFFFFFFFFFFFFFFFFFFFFFFFFFFFFF,
@FS10000125:27:BPA73017-1634:1:1101:9110:1890 2:N:0:2
TAATCTTTGAGCGTACTCGACGAAGTTCTTCGGGGGGGGGGGGGGGAA
+
FFFFFFFFFFFFFFFFFFFFFFFFFFFFFFFFFFFFFFFFFFFFF,FF
@FS10000125:27:BPA73017-1634:1:1101:9680:1890 2:N:0:2
ATACATTTGAGCGTACTCGACGAAGTTTAATGGGGGGGGGGGGGGGGA
+
F:FFFFFFFFFFFFFFFFFFFFFFFFFFFFFFFFFFFFFFFFFFFFF,
@FS10000125:27:BPA73017-1634:1:1101:10230:1890 2:N:0:2
CTATACTTGAGCGTACTCGACGAAGTTGGTGGGGGGGGGGGGGGGAAT
+
FFFFFFFFFFFFFFFFFFFFFFFFFFFFFFFFFFFFFFFFFFFF,,,:
@FS10000125:27:BPA73017-1634:1:1101:11470:1890 2:N:0:2
TCGATCTTGAGCGTACTCGACGAAGTTCTATGGTGGGGGGGGGGGGGG
+
,FFFFFFFFFFFFFFFFFFFFFFFFFFFFFFFFFFFFFFFFFFFFFFF
@FS10000125:27:BPA73017-1634:1:1101:12260:1890 2:N:0:2
CAACGTTTGAGCGTACTCGACGAAGTTTAAAGGGGGGGGGGGGGGGGA
+
:F:FF,FFFFFFFFFFFFFFFFFFFFF,,FFFFFFFFFFFFFFFFF,F
@FS10000125:27:BPA73017-1634:1:1101:12540:1890 2:N:0:2
TATTCATTGAGCGTACTCGACGAAGTTACTAGGGGGGGGGGGGGGGGA
+
FF,:FFFFFFFFFFFFFFFFFFFFFFFFFFFFFFFFFFFFFFF:,FFF
@FS10000125:27:BPA73017-1634:1:1101:13610:1890 2:N:0:2
TTCAATTTGAGCGTACTCGACGAAGTGGGGGGGGGGGGGGGGGGGAGA
+
,:FFFFFFFFFFFFFFFFFFFFFFFFFFFFFFFFFFFFFFF,:F,:,F
@FS10000125:27:BPA73017-1634:1:1101:13790:1890 2:N:0:2
TCTAAATTGAGCGTACTCGACGAAGTTCTGAGGGGGGGGGGGGGGGGA
+
,FFFFFFFFFFFFFFFFFFFFFFFFFFF:,FFFFFFFFFFFFFFFFF,
@FS10000125:27:BPA73017-1634:1:1101:14500:1890 2:N:0:2
TCTGGTTTGAGCGTACTCGACGAAGTTAGGGGGGGGGGGGGGGGAGAT
+
FFFFFFFFFFFFFFFFFFFFFFFFFFFFFFFFFFFFFFFFFFF:F,:F
@FS10000125:27:BPA73017-1634:1:1101:15100:1890 2:N:0:2
ACACTATTGAGCGTACTCGACGAAGTTTCACGGGGGGGGGGGGGGGGA
+
:FFFFFFFFFFFFFFFFFFFFFFFFFFFFFFFFFFFFFFFFFFFFFF,
@FS10000125:27:BPA73017-1634:1:1101:15570:1890 2:N:0:2
CCGCTTTTGAGCGTACTCGACGAAGTTCCACGGGGGGGGGGGGGGGAA
+
FFFFFFFFFFFFFFFFFFFFFFFFFFFFFFFFFFFFFFFFFFFFFF,:
@FS10000125:27:BPA73017-1634:1:1101:16000:1890 2:N:0:2
CTGGCTTTGAGCGTACTCGACGAAGTTTGGGGAGGGGGGGGGGGGGGG
+
F,F:FFFF:FFFFFFFFFFFFFFFFFFFFFFFFFF:FFFFF:,,:,,F
@FS10000125:27:BPA73017-1634:1:1101:1350:1900 2:N:0:2
TGCCTTTTGAGCGTACTCGACGAAGTTCAGAGGGGGGGGGGGGGGGGA
+
F,FFFFFFFFFFFFFFFFFFFFFFFFFFFFFFFFFFFFFFFFFFFFF,
@FS10000125:27:BPA73017-1634:1:1101:4540:1900 2:N:0:2
TCCTGATTGAGCGTACTCGACGAAGTTTAAGGGGGGGGGGGGGGGGGA
+
FFFFFFFFFFFFFFFFFFFFFFFFFFFFFFFFFFFFFFFFFFFFFFF:
@FS10000125:27:BPA73017-1634:1:1101:5260:1900 2:N:0:2
ATTGTTTTGAGCGTACTCGACGAAGTTAACGGGGGGGGGGGGGGGAAA
+
,FFFFFFFFFFFFFFFFFFFFFFFFFFFFFFFFFFFFFFFFFFF,,F,
@FS10000125:27:BPA73017-1634:1:1101:6350:1900 2:N:0:2
TATATATTGAGCGTACTCGACGAAGTTCTTGGGGGGGGGGGGGGGGAA
+
FFFFFFFFFFFFFFFFFFFFFFFFFFFFFFFFFFFFFFFFFFFFF,FF
@FS10000125:27:BPA73017-1634:1:1101:6630:1900 2:N:0:2
CTAACTTTGAGCGTACTCGACGAAGGGGGGGGGGGGGGGAGATCGGAA
+
FFFFFFFFFFFFFFFFFFFFFFFFFFFFFFFFFFFFFFF:,:F:,,::
@FS10000125:27:BPA73017-1634:1:1101:7230:1900 2:N:0:2
CCACCCTTGAGCGTACTCGACGAAGTTCTATGGGGGGGGGGGGGGGGA
+
FFFFFFFFFFFFFFFFFFFFFFFFFFFFFFFFFFFFFFFFFFFFFFF,
@FS10000125:27:BPA73017-1634:1:1101:9230:1900 2:N:0:2
ACGCGATTGAGCGTACTCGACGAAGTTCGACGGGGGGGGGGGGGGGAA
+
F,,F,FFFFFFFFFFFFFFFFFFFFFFF:FFFFFFFFFFFFFFF:,F:
@FS10000125:27:BPA73017-1634:1:1101:9960:1900 2:N:0:2
CTTTATTTGAGCGTACTCGACGAAGTTAGGAGGGGGGGGGGGGGGGAA
+
FFF::FFFFFFFFFFFFFFFFFFFFFFFFF:FFFFFFFFFFFFF:,FF
@FS10000125:27:BPA73017-1634:1:1101:10660:1900 2:N:0:2
AAAGGATTGAGCGTACTCGACGAAATTGTTGGGGGGGGGGGGGGGAAA
+
:FFFFFFFFFFFFFFFFFFFFFFFFFFFFFFFFFFFFFFFFFFFFFF:
@FS10000125:27:BPA73017-1634:1:1101:11200:1900 2:N:0:2
TCTCACTTGAGCGTACTCGACGAAGTTTTGCGGGGGGGGGGGGGGGAA
+
FFFFFFFFFFFFFFFFFFFFFFFFFFFFFFFFFFFFFFFFFFFFF:FF
@FS10000125:27:BPA73017-1634:1:1101:12390:1900 2:N:0:2
TTTACATTGAGCGTACTCGACGAAGTTACATGGGGGGGGGGGGGGGAA
+
FFFFFFFFFFFFFFFFFFFFFFFFFFFFFFFFFFFFFFFFFFFF:,F:
@FS10000125:27:BPA73017-1634:1:1101:12500:1900 2:N:0:2
CAGTCATTGAGCGTACTCGACGAAGTTCAGGGGGGGGGGGGGGGGGAA
+
FFFFFFFFFFFFFFFFFFFFFFFFFFFFFFFFFFFFFFFFFFFFF,FF
@FS10000125:27:BPA73017-1634:1:1101:12940:1900 2:N:0:2
ATCTGTTTGAGCGTACTCGACGAAGTGGGGGGGGGGGGGGGGGAGTTC
+
F,FFFFFFFFFFFFFFFFFFFFFFFFFFFFFFFFFFFFFFF:,F,,F:
@FS10000125:27:BPA73017-1634:1:1101:13250:1900 2:N:0:2
GGGGGATTGAGCGTACTCGACGAAGTTGCGAGGGGGGGGGGGGGGGAA
+
,:FFFFFFF:FFFFFFFFFFFFFFFFFFFFFFFFFF:FFFFFFF,,,F
@FS10000125:27:BPA73017-1634:1:1101:14270:1900 2:N:0:2
AATTTGTTGAGCGTACTCGACGAAGTTGCTAGGGGGGGGGGGGGGGGA
+
FF,,,,FFFFFFFFFFFFFFFFFFFFF,:,F,FFFFFFFFFFFF:,,F
@FS10000125:27:BPA73017-1634:1:1101:14960:1900 2:N:0:2
CTTATTTTGAGCGTACTCGACGAAGTTGCGTGGGGGGGGGGGGGGGGA
+
,,FFFFFFFFFFFFFFFFFFFFFFFFFFF:F:FFFFFFFFFFFFF,,F
@FS10000125:27:BPA73017-1634:1:1101:15030:1900 2:N:0:2
TTATTTTTGAGCGTACTCGACGAAGTTGTACGGGGGGGGGGGGGGGAA
+
FFF:FFFFFFFFFFFFFFFFFFFFFFFFF:FFFFFFFFFFFFF:F,:F
@FS10000125:27:BPA73017-1634:1:1101:15420:1900 2:N:0:2
ATAAGGTTGAGCGTACTCGACGAAGTTACCAGGGGGGGGGGGGGGGAA
+
FFFFFFFFFFFFFFFFFFFFFFFFFFFFFFFFFFFFFFFFFFFFFFFF
@FS10000125:27:BPA73017-1634:1:1101:1140:1910 2:N:0:2
TTCTCTTTGAGCGTACTCGACGAAGTTCGAAGGGGGGGGGGGGGGGAA
+
,,FF,FFFFFFFFFFFFFFFFFFFFFFF:,,FFFFFFFFFFFFFFF,,
@FS10000125:27:BPA73017-1634:1:1101:1710:1910 2:N:0:2
GTTTAATTGAGCGTACTCGACGAAGTTTTCAGGGGGGGGGGGGGGGGA
+
,,FFFFFFFFFFFFFFFFFFFFFFFFFFFFFFFFFFFFFFFFFFFF,F
@FS10000125:27:BPA73017-1634:1:1101:3010:1910 2:N:0:2
ATGTTTTTGAGCGTACTCGACGAAGTTCCATGGGGGGGGGGGGGGGAA
+
FFFFFFFFFFFFFFFFFFFFFFFFFFFFFFFFFFFFFFFFFFFFF,FF
@FS10000125:27:BPA73017-1634:1:1101:3150:1910 2:N:0:2
TTGAATTTGAGCGTACTCGACGAAGTTGGTGGGGGGGGGGGGGGGAAA
+
,FFFFFFFFFFFFFFFFFFFFFFFFFFFFFFFFFFFFFFFFFFF,:,,
@FS10000125:27:BPA73017-1634:1:1101:5070:1910 2:N:0:2
CTATACTTGAGCGTACTCGACGAAGTTGGTTGGGGGGGGGGGGGGAAA
+
F,FFFFFFFFFFFFFFFFFFFFFFFFFFFFFFFFFFFFFFFFFFFF:F
@FS10000125:27:BPA73017-1634:1:1101:5400:1910 2:N:0:2
TTGGCTTTGAGCGTACTCGACGAAGTTATCAGGGGGGGGGGGGGGGAA
+
,,:F:FFFFFFFFFFFFFFFFFFFFFFFFFFFFFFFFFFFFFFFFFFF
@FS10000125:27:BPA73017-1634:1:1101:5620:1910 2:N:0:2
ATACAATTGAGCGTACTCGACGAAGTTGCCTGGGGGGGGGGGGGGGGA
+
FFFFFFFFFFFFFFFFFFFFFFFFFFFFFFFFFFFFFFFFFFFFFF,F
@FS10000125:27:BPA73017-1634:1:1101:6120:1910 2:N:0:2
CTAGAATTGAGCGTACTCGACGAAGTTAAGTGGGGGGGGGGGGGGGAA
+
FFFFFFFFFFFFFFFFFFFFFFFFFFFFFFFFFFFFFFFFFFFFF,FF
@FS10000125:27:BPA73017-1634:1:1101:7470:1910 2:N:0:2
ATAAGGTTGAGCGTACTCGACGAAGTTTCTGAGGGGGGGGGGGGGGGG
+
FFFFFFFFFFFFFFFFFFFFFFFFFFFFFFFFFFFFFFFFFFFFFFFF
@FS10000125:27:BPA73017-1634:1:1101:8970:1910 2:N:0:2
CTTAGTTTGAGCGTACTCGACGAAGTTGCTTGGGGGGGGGGGGGGGGA
+
FFF,FFFFFFFFFFFFFFFFFFFFFFFFFFFFFFFFFFFFFFFFFFFF
@FS10000125:27:BPA73017-1634:1:1101:9140:1910 2:N:0:2
TTCGCATTGAGCGTACTCGACGAAATTGGGTGGGGGGGGGGGGGGGAA
+
FFFFFFFFFFFFFFFFFFFFFFFFFFFFFFFFFFFFFFFFFFFFFFFF
@FS10000125:27:BPA73017-1634:1:1101:9540:1910 2:N:0:2
TATAGATTGAGCGTACTCGACGAAGTTACTAGGGGGGGGGGGGGGGAA
+
,:FFFFFFFFFFFFFFFFFFFFFFFFFFFFFFFFFFFFFFFFFFF,FF
@FS10000125:27:BPA73017-1634:1:1101:9960:1910 2:N:0:2
CTCTCATTGAGCGGACTCGACGAAGTTCACAGGGGGGGGGGGGGGGGG
+
F:FFF:FFFFFFF:FFFFFFFFFFFFFFFFFFFFFFFFFFFFFFF,,F
@FS10000125:27:BPA73017-1634:1:1101:10060:1910 2:N:0:2
TTACCCTTGAGCGTACTCGACGAAGTTGCAAGGGGGGGGGGGGGGGAA
+
FFFFFFFFFFFFFFFFFFFFFFFFFFFFFFFFFFFFFFFFFFFFFFF:
@FS10000125:27:BPA73017-1634:1:1101:10390:1910 2:N:0:2
CTCTTTTTGAGCGTACTCGACGAAGTTCTGTGGGGGGGGGGGGGGGGA
+
FFFFFFFFFFFFFFFFFFFFFFFFFFFFFFFFFFFFFFFFFF:F::F,
@FS10000125:27:BPA73017-1634:1:1101:11180:1910 2:N:0:2
TGAAATTTGAGCGTACTCGACGAAGTTGACGGGGGGGGGGGGGGGGAA
+
,:FFFFFFFFFFFFFFFFFFFFFFFFFFFFFFFFFFFFFFFFFFF,FF
@FS10000125:27:BPA73017-1634:1:1101:13980:1910 2:N:0:2
TCAAGATTGAGCGTACTCGACGAAGGGGGGGGGGGGGGGGAAATTTGA
+
FFFFFFFFFFFFFFFFFFFFFFFFFFFFFFFFFFFFFFFF,,,,:,,F
@FS10000125:27:BPA73017-1634:1:1101:14680:1910 2:N:0:2
CCAGTGTTGAGCGTACTCGACGAAGTTTCGTGGGGGGGGGGGGGGGGA
+
FFFFFFFFFFFFFFFFFFFFFFFFFFFFFFFFFFFFFFFFFFFFF:,,
@FS10000125:27:BPA73017-1634:1:1101:15700:1910 2:N:0:2
TCGAATTTGAGCGTACTCGACGAAGTTGTGTGGGGGGGGGGGGGGGAA
+
,FFFFFFFFFFFFFFFFFFFFFFFFFFFFFFFFFFFFFFFFFFFF,FF
@FS10000125:27:BPA73017-1634:1:1101:16290:1910 2:N:0:2
ATTTTTTTGAGCGTACTCGACGAAGTTCTTTGGGGGGGGGGGGGGGGA
+
FFFFFFFFFFFFFFFFFFFFFFFFFFFFFFFFFFFFFFFFFFFFF:F,
@FS10000125:27:BPA73017-1634:1:1101:3550:1920 2:N:0:2
ACGAGGTTGAGCGTACTCGACGAAGTTTTGGGGGGGGGGGGGGGGGGA
+
:F:F,:FFFFFFFFFFFFFFFFFFFFFF:::FF:FFFFFFF:F:,,,,
@FS10000125:27:BPA73017-1634:1:1101:5590:1920 2:N:0:2
CTCTTATTGAGCGTACTCGACGAAGTTGACGGGGGGGGGGGGAGGTTA
+
FFFFFFFFFFFFFFFFFFFFFFFFFFFFFFFFFFFFFFFFFF,,,,,,
@FS10000125:27:BPA73017-1634:1:1101:6230:1920 2:N:0:2
AACCTTTTGAGCGTACTCGACGAAGTTTTAGGGGGGGGGGGGGGGGGG
+
FFFFFFFFFFFFFFFFFFFFFFFFFFFFFFFFFFFFFFFFFF:FF:::
@FS10000125:27:BPA73017-1634:1:1101:6580:1920 2:N:0:2
CTATACTTGAGCGTACTCGACGAAGTTCCAGGGGGGGGGGGGGGGAAA
+
FFFFFFFFFFFFFFFFFFFFFFFFFFFFFFFFFFFFFFFFFFFF::,,
@FS10000125:27:BPA73017-1634:1:1101:6640:1920 2:N:0:2
AGTTCTTTGAGCGTACTCGACGAAGTTAAAAAGGGGGGGGGGGGGGGA
+
,FFFFFFFFFFFFFFFFFFFFFFFFFFFFF:FFFFFFFFFFFFFFF,F
@FS10000125:27:BPA73017-1634:1:1101:6980:1920 2:N:0:2
TTTATTTTGAGCGTACTCGACGAAGTTCCATGGGGGGGGGAGGGGGGG
+
F,FFFFFFFFFFFFFFFFFFFFFFFFFFFFFFFFFFFFFFFFFFFFF:
@FS10000125:27:BPA73017-1634:1:1101:7700:1920 2:N:0:2
ACCATTTTGAGCGTACTCGACGAAGGGGGGGGGGGGGGGGGAAATTCG
+
FFFFFFFFFFFFFFFFFFFFFFFFFFFF:F:FFFFFFFFFF,,F,,,F
@FS10000125:27:BPA73017-1634:1:1101:8340:1920 2:N:0:2
AATAATTTGAGCGTACTCGACGAAGTTAGTAAGGGGGGGGGGGGGGGG
+
FFFFFFFFFFFFFFFFFFFFFFFFFFFFFFFFFFFFFFFFFFFFFFF,
@FS10000125:27:BPA73017-1634:1:1101:8550:1920 2:N:0:2
CTGTTTTTGAGCGTACTCGACGAAGTTACCGGGGGGGGGGGGGGGAAT
+
FF,FFFFFFFFFFFFFFFFFFFFFFFFFFFFFFFFFFFFFFFFF,F:,
@FS10000125:27:BPA73017-1634:1:1101:9150:1920 2:N:0:2
ATTTGATTGAGCGTACTCGACGAAGTTCACGGGGGGGGGGGGGGGGAA
+
,F:F::FFFFFFFFFFFFFFFFFFFFFFFFFFFFFFFFFFF,,,:,,F
@FS10000125:27:BPA73017-1634:1:1101:10720:1920 2:N:0:2
TATAAATTGAGCGTACTCGACGAAGTTCAGTGGGGGGGGGGGGGGGAA
+
FFFFFFFFFFFFFFFFFFFFFFFFFFFFFFFFFFFFFFFFFFFF,,:,
@FS10000125:27:BPA73017-1634:1:1101:10950:1920 2:N:0:2
TCAATTTTGAGCGTACTCGACGAAGTTCCCAGGGGGGGGGGGGGGGGA
+
FFFFFFFFFFFFFFFFFFFFFFFFFFFFFFFFFFFFFFFFFFFFF:,F
@FS10000125:27:BPA73017-1634:1:1101:11170:1920 2:N:0:2
TATTTTTTGAGCGTACTCGACGAAGTTCAGCGGGGGGGGGGGGGGGGA
+
,:FFFFFFFFFFFFFFFFFFFFFFFFFFFFFFFFFFFFFFFFFFFF,F
@FS10000125:27:BPA73017-1634:1:1101:11250:1920 2:N:0:2
AATCGCTTGAGCGTACTCGACGAAGTTCAGTGGGGGGGGGGGGGGGGA
+
FFFF,FFFFFFFFFFFFFFFF:F,FFFFFFFFFFF:FFFFF:::F,,,
@FS10000125:27:BPA73017-1634:1:1101:11440:1920 2:N:0:2
TAATGGTTGAGCGTACTCGACGAAGTTGAGCGGGGGGGGGGGGGGGAA
+
FFFFFFFFFFFFFFFFFFFFFFFFFFFFFFFFFFFFFFFFFFFF:FFF
@FS10000125:27:BPA73017-1634:1:1101:12810:1920 2:N:0:2
CTATTTTTGAGCGTACTCGAACGAAGTTGCTAGGGGGGGGGGGGGGGG
+
FFFFFFFFFFFFFFFFFFFFFFFFFFFFFFFFFFFFFFFFFFF:F:FF
@FS10000125:27:BPA73017-1634:1:1101:13410:1920 2:N:0:2
ACATGTTTGAGCGTACTCGACGAAGTTGCTTGGGGGGGGGGGGGGGAA
+
FFFFFFFFFFFFFFFFFFFFFFFFFFFFFFFFFFFFFFFFFFFF,,,,
@FS10000125:27:BPA73017-1634:1:1101:15680:1920 2:N:0:2
CCATCCTTGAGCGTACTCGACGAAGTTATACGGGGGGGGGGGGGGGCA
+
,FFFFFFFFFFFFFFFFFFFFFFFFFFFFFFFFFFFFFFFFFFFF,,,
@FS10000125:27:BPA73017-1634:1:1101:16250:1920 2:N:0:2
TTGCGTTTGAGCGTACTCGACGAAGTTTCAAGGGGGGGGGGGGGGGAA
+
F,FFFFFFFFFFFFFFFFFFFFFFFFFFFFFFFFFFFFFFFFFF:,::
@FS10000125:27:BPA73017-1634:1:1101:1860:1930 2:N:0:2
GTCGGATTGAGCGTACTCGACGAAGTTGCAAGGGGGGGGGGGGGGGGA
+
,FFFFFFFFFFFFFFFFFFFFFFFFFFFFFFFFFFFFFFFFFFFF,,F
@FS10000125:27:BPA73017-1634:1:1101:2130:1930 2:N:0:2
AAAAGGTTGAGCGTACTCGACGAAGTTAGTTGGGGGGGGGGGGGGGGA
+
,,FFFFFFFFFFFFFFFFFFFFFFFFFFFFFFFFFFFFFFFFFFFFF,
@FS10000125:27:BPA73017-1634:1:1101:2310:1930 2:N:0:2
GTAGGGTTGAGCGTACTCGACGAAGTTTCTCGGGGGGGGGGGGGGGGA
+
,FFFFFFFFFFFFFFFFFFFFFFFFFFFFFFFFFFFFFFFFFFFFF:F
@FS10000125:27:BPA73017-1634:1:1101:2460:1930 2:N:0:2
TTCTCTTTGAGCGTACTCGACGAAGTTGACCGGGGGGGGGGGGGGAAA
+
F,FFFFFFFFFFFFFFFFFFFFFFFFFFFFFFFFFFFFFFFFFFF,,F
@FS10000125:27:BPA73017-1634:1:1101:2540:1930 2:N:0:2
TATCTTTTGAGCGTACTCGACGAAGTTGTGTGGGGGGGGGGGGGGGGG
+
FFFFFFFFFFFFFFFFFFFFFFFFFFFFFFFFFFFFFFFFFFFFFFFF
@FS10000125:27:BPA73017-1634:1:1101:3220:1930 2:N:0:2
CCCACTTTGAGCGTACTCGACGAAGTTTGCCGGGGGGGGGGGGGGGAA
+
:FFFFFFFFFFFFFFFFFFFFFFFFFFFFFFFFFFFFFFFFFFFF,,F
@FS10000125:27:BPA73017-1634:1:1101:3820:1930 2:N:0:2
ACGTGATTGAGCGTACTCGACGAAGTTGTTAGGGGGGGGGGGGGGGGG
+
,FFFFFFFFFFFFFFFFFFFFFFFFFFFFFFFFFFFFFFFFFFFFFF:
@FS10000125:27:BPA73017-1634:1:1101:4480:1930 2:N:0:2
TGTTTATTGAGCGTACTCGACGAAGTTGCACGGGGGGGGGGGGGGGAA
+
,:FFFFFFFFFFFFFFFFFFFFFFFFFFFFFFFFFFFFFFFFFFF,FF
@FS10000125:27:BPA73017-1634:1:1101:5150:1930 2:N:0:2
CCACCCTTGAGCGTACTCGACGAAGTTTGGGGGGGGGGGGGGGGAAAT
+
FFFFFFFFFFFFFFFFFFFFFFFFFFFFFFFFFFFFFFFFFFF,FF,F
@FS10000125:27:BPA73017-1634:1:1101:5170:1930 2:N:0:2
TCGGTTTTGAGCGTACTCGACGAAGTTTACTGGGGGGGGGGGGGGGGA
+
FF:FFFFFFFFFFFFFFFFFFFFFFFFFFFFFFFFFFFFFFFFFFF:,
@FS10000125:27:BPA73017-1634:1:1101:5230:1930 2:N:0:2
CAATTTTTGAGCGTACTCGACGAAATTACGAGGGGGGGGGGGGGGGGA
+
F:,FF:FFFFFFFFFFFFFFFFFFFFFFF:F,FFFFFFFFFFFFF:::
@FS10000125:27:BPA73017-1634:1:1101:5550:1930 2:N:0:2
ATGGGTTTGAGCGTACTCGACGAAGTTTACAGGGGGGGGGGGGGGGGA
+
F,FFFFFFFFFFFFFFFFFFFFFFFFFFFFFFFFFFFFFFFFFFFF,F
@FS10000125:27:BPA73017-1634:1:1101:7900:1930 2:N:0:2
CTACCCTTGAGCGTACTCGACGAAGTTAGCCGGGGGGGGGGGGGGGAA
+
FFFFFFFFFFFFFFFFFFFFFFFFFFFFFFFFFFFFFFFFFFFFF,FF
@FS10000125:27:BPA73017-1634:1:1101:9570:1930 2:N:0:2
TATCACTTGAGCGTACTCGACGAAGTTATCAGGGGGGGGGGGGGGGAA
+
FFFFFFFFFFFFFFFFFFFFFFFFFFFFFFFFFFFFFFFFFFFFF,FF
@FS10000125:27:BPA73017-1634:1:1101:9690:1930 2:N:0:2
TTAGATTTGAGCGTACTCGACGAAGGGGGGGGGGGGGGGAGATCGGAA
+
FFFFFFFFFFFFFFFFFFFFFFFFFFFFFFFFFFFFFFF:,:F:,,F:
@FS10000125:27:BPA73017-1634:1:1101:10320:1930 2:N:0:2
ACAGGGTTGAGCGTACTCGACGAAGGGGGGGGGGGGGGGGGGGAAGTC
+
FFFFFFFFFFFFFFFFFFFFFFFFFFFFFFFFFFFFFFFFFF,FF,F,
@FS10000125:27:BPA73017-1634:1:1101:12410:1930 2:N:0:2
TTACAATTGAGCGTACTCGACGAAGTTAGAGGGGGGGGGGGGGGGAGA
+
F,FFFFFFFFFFFFFFFFFFFFFFFFFFFFFFFFFFFFFFFFFF:F,,
@FS10000125:27:BPA73017-1634:1:1101:13020:1930 2:N:0:2
TCCTCCTTGAGCGTACTCGACGAAGTTAAGTGGGGGGGGGGGGGGGAA
+
,FFFFFFFFFFFFFFFFFFFFFFFFFFFFFFFFFFFFFFFFFFFF,:F
@FS10000125:27:BPA73017-1634:1:1101:13840:1930 2:N:0:2
ACCGGTTTGAGCGTACTCGACGAAGTTGGTAGGGGGGGGGGGGGGGAA
+
FFFFFFFFFFFFFFFFFFFFFFFFFFFFFFFFFFFFFFFFFFFFFFFF
@FS10000125:27:BPA73017-1634:1:1101:13930:1930 2:N:0:2
TTCCGTTTGAGCGTACTCGACGAAGTTACCAGGGGGGAGGGGGGGGGG
+
FFFFFFFFFFFFFFFFFFFFFFFFFFFFFFFFFFFFFFFFFFFFFFF:
@FS10000125:27:BPA73017-1634:1:1101:14290:1930 2:N:0:2
GTCACATTGAGCGTACTCGACGAAGTTGTAGGGGGGGGGGGGGGGGAA
+
:FFFFFFFFFFFFFFFFFFFFFFFFFFFFFFFFFFFFFFFFFFFF,FF
@FS10000125:27:BPA73017-1634:1:1101:15210:1930 2:N:0:2
TATCGATTGAGCGTACTCGACGAAGTTGGTGGGGGGGGGGGGGGGGGA
+
F:,F:FFFFFFFFFFFFFFFFFFFFFFF:FFFFFFFFFFFFFFFFF,F
@FS10000125:27:BPA73017-1634:1:1101:16020:1930 2:N:0:2
GGCTAATTGAGCGTACTCGACGAAGTTGACTGGGGGGGGGGGGGGGGA
+
,,FFFFFFFFFFFFFFFFFFFFFFFFFFFFFFFFFFFFFFFFFFFF,,
@FS10000125:27:BPA73017-1634:1:1101:16300:1930 2:N:0:2
TTATCCTTGAGCGTACTCGACGAAGTTGCAGGGGGGGGGGGGGGGGAA
+
,,FFFFFFFFFFFFFFFFFFFFFFFFFFFFFFFFFFFFFFFFFFF::F
@FS10000125:27:BPA73017-1634:1:1101:16460:1930 2:N:0:2
TTCAATTTGAGCGTACTCGACGAAGTTCAGCGGGGGGGGGGGGGGAAA
+
F,FFFFFFFFFFFFFFFFFFFFFFFFFFFFFFFFFFFFFFFFFFF::F
@FS10000125:27:BPA73017-1634:1:1101:1220:1940 2:N:0:2
CAGCGATTGAGCGTACTCGACGAAGTTAGCTGGGGGGGGGGGGGGGAA
+
F:FFFFFFFFFFFFFFFFFFFFFFFFFFFFFFFFFFFFFFFFFFF,:F
@FS10000125:27:BPA73017-1634:1:1101:1280:1940 2:N:0:2
AAATCCTTGAGCGTACTCGACGAAGTTAAGAGGGGGGGGGGGGGGGAA
+
F:FFFFFFFFFFFFFFFFFFFFFFFFFFFFFFFFFFFFFFFFFFF:FF
@FS10000125:27:BPA73017-1634:1:1101:1410:1940 2:N:0:2
ATGTCCTTGAGCGTACTCGACGAAGTTGGGCGGGGGGGGGGGGGGGAA
+
FFFFF:FFFFFFFFFFFFFFFFFFFFF:::FFFFFFFFFFFFFFFF,F
@FS10000125:27:BPA73017-1634:1:1101:1920:1940 2:N:0:2
TTTTCCTTGAGCGTACTCGACGAAGTTATAAGGGGGGGGGGGGGGGGA
+
FFFFFFFFFFFFFFFFFFFFFFFFFFFFFFFFFFFFFFFFFF:FF,,F
@FS10000125:27:BPA73017-1634:1:1101:2070:1940 2:N:0:2
TTAATTTTGAGCGTACTCGACGAAGTTGTATGGGGGGGGGGGGGGAAA
+
,FFFFFFFFFFFFFFFFFFFFFFFFFFFFFFFFFFFFFFFFFFFFFF:
@FS10000125:27:BPA73017-1634:1:1101:2120:1940 2:N:0:2
TCCCTTTTGAGCGTACTCGACGAAGTTGGAAGGGGGGGGGGGGGGGAA
+
FFFFFFFFFFFFFFFFFFFFFFFFFFFFFFFFFFFFFFFFFFFFFF,F
@FS10000125:27:BPA73017-1634:1:1101:2190:1940 2:N:0:2
TTAGGGTTGAGCGTACTCGACGAAGTTTCTCGGGGGGGGGGGGGGGAA
+
,FFFFFFFFFFFFFFFFFFFFFFFFFFFFFFFFFFFFFFFFFFFFF:F
@FS10000125:27:BPA73017-1634:1:1101:2340:1940 2:N:0:2
TCTAGCTTGAGCGTACTCGACGAAGTTAAGGGGGGGGGGGGGGGGGAT
+
FFFFFFFFFFFFFFFFFFFFFFFFFFFFFFFFFFFFFFFFFFFF,::,
@FS10000125:27:BPA73017-1634:1:1101:2670:1940 2:N:0:2
CCAGATTTGAGCGTACTCGACGAAGTTAGAAGGGGGGGGGGGGGGGAA
+
FFFFFFFFFFFFFFFFFFFFFFFFFFFFFFFFFFFFFFFFFFFFF,FF
@FS10000125:27:BPA73017-1634:1:1101:3450:1940 2:N:0:2
TTTTCTTTGAGCGTACTCGACGAAGTTTACGGGGGGGGGGGGGGGGGA
+
F,FFFFFFFFFFFFFFFFFFFFFFFFFFFFFFFFFFFFFFFFFFF:FF
@FS10000125:27:BPA73017-1634:1:1101:4860:1940 2:N:0:2
CTGGGATTGAGCGTACTCGACGAAGTTTCAAGGGGGGGGGGGGGGGAA
+
F,FFFFFFFFFFFFFFFFFFFFFFFFFFFFFFFFFFFFFFFFFF:,FF
@FS10000125:27:BPA73017-1634:1:1101:7290:1940 2:N:0:2
CAATCTTTGAGCGTACTCGACGAAGTTGCTAAGGGGGGGGGGGGGGGG
+
FFFFFFFFFFFFFFFFFFFFFFFFFFFFFFFFFFFFFFFFFFFFF:,F
@FS10000125:27:BPA73017-1634:1:1101:7990:1940 2:N:0:2
CTCAGGTTGAGCGTACTCGACGAAGTTGGGGGGGGGGGGGGGAGGGAT
+
FFFF:FFF,F:,F:,,F:::F:FF:FFFFFFFFFFFFFF::F,,:,,,
@FS10000125:27:BPA73017-1634:1:1101:8550:1940 2:N:0:2
AAGGGATTGAGCGTACTCGACGAAGTTCGGCGGGGGGGGGGGGGGGGG
+
FFFFFFFFFFFFFFFFFFFFFFFFFFFFFFFFFFFFFFFFFFFF,,,F
@FS10000125:27:BPA73017-1634:1:1101:8710:1940 2:N:0:2
ATGAGCTTGAGCGTACTCGACGAAGTTTCGCGGGGGGGGGGGGGGGAA
+
FFFFFFFFFFFFFFFFFFFFFFFFFFFFFFFFFFFFFFFFFFFFF,FF
@FS10000125:27:BPA73017-1634:1:1101:8850:1940 2:N:0:2
AGATTCTTGAGCGTACTCGACGAAGTTTGAAAGGGGGGGGGGGGGGGA
+
F:FFFFFFFFFFFFFFFFFFFFFFFFFFFFFFFFFFFFFFFFFFFFF,
@FS10000125:27:BPA73017-1634:1:1101:9570:1940 2:N:0:2
ACACTATTGAGCGTACTCGACGAAGTTCAGGGGGGGGGGGGGGGAAAT
+
FFFFFFFFFFFFFFFFFFFFFFFFFFFFFFFFFFFFFFFFFFF,F:,F
@FS10000125:27:BPA73017-1634:1:1101:9840:1940 2:N:0:2
ATGCAATTGAGCGTACTCGACGAAGTTGATCGGGGGGGGGGGGGGAAA
+
F,FFFFFFFFFFFFFFFFFFFFFFFFFFFFFFFFFFFFFFFFFF:FF:
@FS10000125:27:BPA73017-1634:1:1101:11020:1940 2:N:0:2
TCCTTTTTGAGCGTACTCGACGAAGTTTCAGGGGGGGGGGGGGGGGGG
+
:FF,::FFFFFFFFFFFFFFFFFFFFFFFF:FFFFFFFFFFFFFFFFF
@FS10000125:27:BPA73017-1634:1:1101:11400:1940 2:N:0:2
TAAATGTTGAGCGTACTCGACGAAGTTGGCAGGGGGGGGGGGGGGGGG
+
F:FFFFFFFFFFFFFFFFFFFFFFFFFFFFFF:F:F:FFFFF,:,F,F
@FS10000125:27:BPA73017-1634:1:1101:11830:1940 2:N:0:2
TTAACTTTGAGCGTACTCGACGAAGTTAGCTAGGGGGGGGGGGGGGAA
+
FFFFFFFFFFFFFFFFFFFFFFFFFFFFFFFFFFFFFFFFFFFFFF,F
@FS10000125:27:BPA73017-1634:1:1101:13980:1940 2:N:0:2
TATGTTTTGAGCGTACTCGACGAAGTTTCACGGGGGAGGGGGGGGGGG
+
,F,,,:FFFFFFFFFFFFFFFFFFFFF:F::FFFFFFFFFFFFFFF,F
@FS10000125:27:BPA73017-1634:1:1101:14470:1940 2:N:0:2
TTCTCCTTGAGCGTACTCGACGAAGTTCATGGGGGGGGGGGGGGGGGA
+
FFFFFFFFFFFFFFFFFFFFFFFFFFFFFFFFFFFFFFFFFFFFFF:F
@FS10000125:27:BPA73017-1634:1:1101:15210:1940 2:N:0:2
ACAGAATTGAGCGTACTCGACGAAGTTAGGAGGGGGGGGGGGGGGGAA
+
FFFFFFFFFFFFFFFFFFFFFFFFFFFFFFFFFFFFFFFFFFFFFF:F
@FS10000125:27:BPA73017-1634:1:1101:15250:1940 2:N:0:2
TTGGGATTGAGCGTACTCGACGAAGTTCGGAGGGGGGGGGGGGGGGAA
+
FFFFFFFFFFFFFFFFFFFFFFFFFFFFFFFFFFFFFFFFFFFFF,FF
@FS10000125:27:BPA73017-1634:1:1101:15500:1940 2:N:0:2
TATTGGTTGAGCGTACTCGACGAAGGGGGGGGGGGGGGGGGGAAATCG
+
F,FFFFFFFFFFFFFFFFFFFFFFFFFFFFFFFFFFFFFFF:,FFF,:
@FS10000125:27:BPA73017-1634:1:1101:16000:1940 2:N:0:2
TGACTGTTGAGCGTACTCGACGAAGTTACCAGGGGGGGGGGGGGGGAA
+
F,FFFFFFFFFFFFFFFFFFFFFFFFFFFFFFFFFFFFFFFFFFF,F:
@FS10000125:27:BPA73017-1634:1:1101:16120:1940 2:N:0:2
TTTATGTTGAGCGTACTCGACGAAGGGGGGGGGGGGGGGAGATCGGAA
+
F,,,:,FFFFFFFFFFFFFFFFFFF,F,:,FFFFFFFFF,,F,:,:F:
@FS10000125:27:BPA73017-1634:1:1101:16220:1940 2:N:0:2
TCGCGTTTGAGCGTACTCGACGAAGTTCGAGGGGGGGGGGGGGGGAGA
+
,FFFFFFFFFFFFFFFFFFFFFFFFFFFFFFFFFFFFFFFFFFFFF,:
@FS10000125:27:BPA73017-1634:1:1101:1350:1950 2:N:0:2
CTCCACTTGAGCGTACTCGACGAAGTTGCGCGGGGGGGGGGGGGGGAA
+
FFFFFFFFFFFFFFFFFFFFFFFFFFFFFFFFFFFFFFFFFFFFFF,F
@FS10000125:27:BPA73017-1634:1:1101:2530:1950 2:N:0:2
CACCCCTTGAGCGTACTCGACGAAGTTTAAAAGGGGGGGGGGGGGGGG
+
FFFFFFFFFFFFFFFFFFFFFFFFFFFFFFFFFFFFFFFFFFFFFFFF
@FS10000125:27:BPA73017-1634:1:1101:3070:1950 2:N:0:2
TTTGCTTTGAGCGTACTCGACGAAGTTCAGTGGGGGGGGGGGGGGAGA
+
FFFFFFFFFFFFFFFFFFFFFFFFFFFFFFFFFFFFFFFFFFFFFF,F
@FS10000125:27:BPA73017-1634:1:1101:4590:1950 2:N:0:2
CTACCTTTGAGCGTACTCGACGAAGTTACACGGGGGGGGGGGGGGGGA
+
F:FFFFFFFFFFFFFFFFFFFFFFFFFFFFFFFFFFFFFFFFFFF,:,
@FS10000125:27:BPA73017-1634:1:1101:4920:1950 2:N:0:2
TTTCAATTGAGCGTACTCGACGAAGTTCAGAGGGGGGGGGGGGGGGAA
+
F,FFFFFFFFFFFFFFFFFFFFFFFFFFFFFFFFFFFFFFFFFFF,FF
@FS10000125:27:BPA73017-1634:1:1101:6020:1950 2:N:0:2
TAGCGATTGAGCGTACTCGACGAAGTTACAGGGGGGGGGGGGGGAAAT
+
,:FFFFFFFFFFFFFFFFFFFFFFFFFFFFFFFFFFFFFFFFFF:FF:
@FS10000125:27:BPA73017-1634:1:1101:6050:1950 2:N:0:2
TATTGCTTGAGCGTACTCGACGAAGTGGGGGGGGGGGGGGGGGAATTC
+
,FFFFFFFFFFFFFFFFFFFFFFFFFFFFFFFFFFFFFFFF:,F:,,,
@FS10000125:27:BPA73017-1634:1:1101:6540:1950 2:N:0:2
ATTCCCTTGAGCGTACTCGACGAAGTTAGCTGGGGGGGGGGGGGGGAA
+
:,FFFFFFFFFFFFFFFFFFFFFFFFFFFFFFFFFFFFFFFFFFF:FF
@FS10000125:27:BPA73017-1634:1:1101:6680:1950 2:N:0:2
TTGTATTTGAGCGTACTCGACGAAGTTGGTTGGGGGGGGGGGGGGGGA
+
,,FFFFFFFFFFFFFFFFFFFFFFFFFFFFFFFFFFFFFFFFFFF:F,
@FS10000125:27:BPA73017-1634:1:1101:7640:1950 2:N:0:2
CCAATATTGAGCGTACTCGACGAAGTTTTACGGGGGGGGGGGGGGGAA
+
FFFFFFFFFFFFFFFFFFFFFFFFFFFFFFFFFFFFFFFFFF:FF:FF
@FS10000125:27:BPA73017-1634:1:1101:8030:1950 2:N:0:2
ACATTTTTGAGCGTACTCGACGAAGTTGTTTGGGGGGGGGGGGGGGAA
+
F:F,:FFFFFFFFFFFFF,,F,FF:F,,:F,FFFFFFFFFFFFF:,F:
@FS10000125:27:BPA73017-1634:1:1101:8130:1950 2:N:0:2
CTCCATTTGAGCGTACTCGACGAAGTTTCCCGGGAGGGGGGGAGGGGA
+
F,F:FFFFFFFFFFFFFFFFFFFFFFFFFFF::F,:,FF,:::F,F,,
@FS10000125:27:BPA73017-1634:1:1101:8380:1950 2:N:0:2
TAGATTTTGAGCGTACTCGACGAAGTTCGAAAGGGGGGGGGGGGGGGA
+
FFFFFFFFFFFFFFFFFFFFFFFFFFFFFFFFFFFFFFFFFFFFFFFF
@FS10000125:27:BPA73017-1634:1:1101:8430:1950 2:N:0:2
TAAATATTGAGCGTACTCGACGAAGTTGTGTGGGGGGGGGGGGGGGGA
+
FFF,FFFFFFFFFFFFFFFFFFFFFFFFFFFFFFFFFFFFFFFFFFFF
@FS10000125:27:BPA73017-1634:1:1101:8560:1950 2:N:0:2
TTAAGATTGAGCGTACTCGACGAAGTTTGTAGGGGGGGGGGGGGGGGA
+
FFFFFFFFFFFFFFFFFFFFFFFFFFFFFFFFFFFFFFFFFFFFFF,F
@FS10000125:27:BPA73017-1634:1:1101:9190:1950 2:N:0:2
TCGTGGTTGAGCGTACTCGACGAAGTTGGGGGGGGGGGGGGGGAAATC
+
FFFFFFFFFFFFFFFFFFFFFFFFFFFFFFFFFFFFFFFFFF,F:,F,
@FS10000125:27:BPA73017-1634:1:1101:9260:1950 2:N:0:2
TTGAGTTTGAGCGTACTCGACGAAGTTCTACAGGGGGGGGGGGGGGGA
+
FFFFFFFFFFFFFFFFFFFFFFFFFFFFFFFFFFFFFFFFFFFFFFF,
@FS10000125:27:BPA73017-1634:1:1101:9500:1950 2:N:0:2
ATGTCGTTGAGCGTACTCGACGAAGTTGATGGGGGGGGGGGGGGAAAT
+
FFFFFFFFFFFFFFFFFFFFFFFFFFFFFFFFFFFFFFFFFFFFFFFF
@FS10000125:27:BPA73017-1634:1:1101:10010:1950 2:N:0:2
TTTTCCTTGAGCGTACTCGACGAAGTTGTCGGGGGGGGGGGGGGGAAA
+
,FFFFFFFFFFFFFFFFFFFFFFFFFFFFFFFFFFFFFFFFFFF,F,,
@FS10000125:27:BPA73017-1634:1:1101:10400:1950 2:N:0:2
TCTTTTTTGAGCGTACTCGACGAAGTTCAGCGGGGGGGGGGGGGGGGA
+
FFFFFFFFFFFFFFFFFFFFFFFFFFFFFFFFFFFFFFFFFFFFFF,F
@FS10000125:27:BPA73017-1634:1:1101:10700:1950 2:N:0:2
TACATCTTGAGCGTACTCGACGAAGTTAAAAGGGGGGGGGGGGGGGGA
+
,,FFFFFFFFFFFFFFFFFFFFFFFFFFFFFFFFFFFFFFFFFFFF:F
@FS10000125:27:BPA73017-1634:1:1101:11140:1950 2:N:0:2
CTCTTTTTGAGCGTACTCGACGAAGTTTCAAAGGGGGGGGGGGGGGGA
+
FFFFFFFFFFFFFFFFFFFFFFFFFFFFFFFFFFFFFFFFFFFFFF,,
@FS10000125:27:BPA73017-1634:1:1101:11350:1950 2:N:0:2
TTTTCATTGAGCGTACTCGACGAAGTTGAAAGGGGGGGGGGGGGGGGA
+
FFFFFFFFFFFFFFFFFFFFFFFFFFFFFFFFFFFFFFFFFFFFFF,F
@FS10000125:27:BPA73017-1634:1:1101:11450:1950 2:N:0:2
TATCAGTTGAGCGTACTCGACGAAGTTGTAAGGGGGGGGGGGGGGGAA
+
FFFFFFFFFFFFFFFFFFFFFFFFFFFFFFFFFFFFFFFFFFFFF,FF
@FS10000125:27:BPA73017-1634:1:1101:12850:1950 2:N:0:2
TTATTGTTGAGCGTACTCGACGAAGTTTAGTAGGGGGGGGGGGGGGGA
+
FFFFFFFFFFFFFFFFFFFFFFFFFFFFFFFFFFFFFFFFFFFFFFF,
@FS10000125:27:BPA73017-1634:1:1101:14610:1950 2:N:0:2
TATTCATTGAGCGTACTCGACGAAGTTATGCCGGGGGGGGGGGGGGGA
+
:F::FFFFFFFFFFFFFFFFFFFFFFFF,:FFFFFFFFFFFFFFFF,F
@FS10000125:27:BPA73017-1634:1:1101:14830:1950 2:N:0:2
AAGGCATTGAGCGTACTCGACGAAGTTGGTCGGGGGGGGGGGGGGGGA
+
:F::FFFFFFFFFFFFFFFFFFFFFFFFFFFFFFFFFFFFFFFFF:,,
@FS10000125:27:BPA73017-1634:1:1101:1530:1960 2:N:0:2
TTCAAATTGAGCGTACTCGACGAAGGGGGGGGGGGGGGGAGTTCGGAA
+
,FFFFFFFFFFFFFFFFFFFFFFFFFFFFFFFFFFFFFFF,,,,,,F:
@FS10000125:27:BPA73017-1634:1:1101:1550:1960 2:N:0:2
CTTTGATTGAGCGTACTCGACGAAGTTAGTTGGGGGGGGGGGGGGAAA
+
FFFFFFFFFFFFFFFFFFFFFFFFFFFFFFFFFFFFFFFFFFFFF:F:
@FS10000125:27:BPA73017-1634:1:1101:3460:1960 2:N:0:2
TGTTCTTTGAGCGTACTCGACGAAGTTTACGGGGGGGGGGGGGGGAAA
+
:,FFFFFFFFFFFFFFFFFFFFFFFFFFFFFFFFFFFFFFFFFFFF,F
@FS10000125:27:BPA73017-1634:1:1101:3650:1960 2:N:0:2
ATGCTCTTGAGCGTACTCGACGAAGTTACGTGGGGGGGGGGGGGGGAA
+
F,FFFFFFFFFFFFFFFFFFFFFFFFFFFFFFFFFFFFFFFFFFF,:F
@FS10000125:27:BPA73017-1634:1:1101:3690:1960 2:N:0:2
ACACTATTGAGCGTACTCGACGAAGTTGTAGGGGGGGGGGGGGGGGGG
+
FFFFFFFFFFFFFFFFFFFFFFFFFFFFFFFFFFFFFFFFFFFF:,,F
@FS10000125:27:BPA73017-1634:1:1101:3830:1960 2:N:0:2
ATTGGCTTGAGCGTACTCGACGAAGTTGCTTGGGGGGGGGGGGGGGGA
+
FFFFFFFFFFFFFFFFFFFFFFFFFFFFFFFFFFFFFFFFF,FF,:,F
@FS10000125:27:BPA73017-1634:1:1101:5280:1960 2:N:0:2
CTGATATTGAGCGTACTCGACGAAGTTGGAGGGGGGGGGGGGGGGAAT
+
FFFFFFFFFFFFFFFFFFFFFFFFFFFFFFFFFFFFFFFFFFFF,FF,
@FS10000125:27:BPA73017-1634:1:1101:6510:1960 2:N:0:2
TAAGCCTTGAGCGTACTCGACGAAGTTCATAGGGGGGGGGGGGGGGAA
+
FFFFFFFFFFFFFFFFFFFFFFFFFFFFFFFFFFFFFFFFFFFFFF,F
@FS10000125:27:BPA73017-1634:1:1101:6590:1960 2:N:0:2
TTATGATTGAGCGTACTCGACGAAGTTGCCGGGGGGGGGGGGGGGGAA
+
,FFFFFFFFFFFFFFFFFFFFFFFFFFFFFFFFFFFFFFFFFFFF,F:
@FS10000125:27:BPA73017-1634:1:1101:8040:1960 2:N:0:2
ACAGTTTTGAGCGTACTCGACGAAGTTGTTAGGGGGGGGGGGGGGGAA
+
FFFFFFFFFFFFFFFFFFFFFFFFFFFFFFFFFFFFFFFFFFFFFFFF
@FS10000125:27:BPA73017-1634:1:1101:9000:1960 2:N:0:2
TATGGCTTGAGCGTACTCGACGAAGTTTGGTGGGGGGGGGGGGGGGAA
+
FFFFFFFFFFFFFFFFFFFFFFFFFFFFFFFFFFFFFFFFFFFFF:FF
@FS10000125:27:BPA73017-1634:1:1101:9070:1960 2:N:0:2
TTATATTTGAGCGTACTCGACGAAGTTGGTGGGGGGGGGGGGGGGGGA
+
:FFFFFFFFFFFFFFFFFFFFFFFFFFFFFFFFFFFFFFFFFFFF::,
@FS10000125:27:BPA73017-1634:1:1101:10990:1960 2:N:0:2
ACTTTCTTGAGCGTACTCGACGAAGTTACAGGGGGGGGGGGGGGGGGA
+
FFFFFFFFFFFFFFFFFFFFFFFFFFFFFFFFFFFFFFFFFFFFFF,F
@FS10000125:27:BPA73017-1634:1:1101:11080:1960 2:N:0:2
CAGGCCTTGAGCGTACTCGACGAAGTTGCTTGGGGGGGGGGGGGAGAA
+
FFFF,FFFFFFFFFFFFFFFFFFFFFFF,,,FFFFFFFFFFFF,F,,,
@FS10000125:27:BPA73017-1634:1:1101:11300:1960 2:N:0:2
TTGCAATTGAGCGTACTCGACGAAGTTATGCGGGGGGGGGGGGGGGAA
+
FFFFFFFFFFFFFFFFFFFFFFFFFFFFFFFFFFFFFFFFFFFFFFFF
@FS10000125:27:BPA73017-1634:1:1101:13890:1960 2:N:0:2
TTCAAATTGAGCGTACTCGACGAAGTTTAGAGGGGGGGGGGGGGGGAA
+
FFFFFFFFFFFFFFFFFFFFFFFFFFFFFFFFFFFFFFFFFFFFF:FF
@FS10000125:27:BPA73017-1634:1:1101:14790:1960 2:N:0:2
TTTAATTTGAGCGTACTCGACGAAGTTACTCGGGGGGGGGGGGGGGGA
+
F,FFFFFFFFFFFFFFFFFFFFFFFFFFFFFFFFFFFFFFFFFF,F:,
@FS10000125:27:BPA73017-1634:1:1101:15210:1960 2:N:0:2
TTGGGATTGAGCGTACTCGACGAAGTTCGGAGGGGGGGGGGGGGGGAA
+
FFFFFFFFFFFFFFFFFFFFFFFFFFFFFFFFFFFFFFFFFFFFFFFF
@FS10000125:27:BPA73017-1634:1:1101:15550:1960 2:N:0:2
ACAGGCTTGAGCGTACTCGACGAAGTTGTCCTGGGGGGGGGGGGGGGG
+
FFFFFFFFFFFFFFFFFFFFFFFFFFFFFFFFFFFFFFFFFFF:F,:F
@FS10000125:27:BPA73017-1634:1:1101:16080:1960 2:N:0:2
TATAATTTGAGCGTTCGACGAAGTTCAGGGGGGGGGGGGGGGAAATCG
+
FFFFFFFFFFFFFFFFFFFFFFFFFFFFFFFFFFFFFFFFF,F:,F:F
@FS10000125:27:BPA73017-1634:1:1101:16190:1960 2:N:0:2
TTATCTTTGAGCGTACTCGACGAAGTTGAATGGGGGGGGGGGGGGGAA
+
F:FFFFFFFFFFFFFFFFFFFFFFFFFFFFFFFFFFFFFFFFFFF,FF
@FS10000125:27:BPA73017-1634:1:1101:1050:1970 2:N:0:2
CTCACTTTGAGCGTACTCGACGAAGTTCCTAGGGGGGGGGGGGGGGAA
+
FFFFFF,FFF:F,FFFFFFFF,FFFF,:F,FF:F,FFFF,F,,F,,FF
@FS10000125:27:BPA73017-1634:1:1101:1100:1970 2:N:0:2
CTGAATTTGAGCGTACTCGACGAAGTTGCAGGGGGGGGGGGGGGGAAT
+
FFFFFFFFFFFFFFFFFFFFFFFFFFFFFFFFFFFFFFFFFFFF,FFF
@FS10000125:27:BPA73017-1634:1:1101:1650:1970 2:N:0:2
ACCAGTTTGAGCGTACTCGACGAAGTTATTAGGGGGGGGGGGGGGGAA
+
:FFFFFFFFFFFFFFFFFFFFFFFFFFFFFFFFFFFFFFFFFFFFF:F
@FS10000125:27:BPA73017-1634:1:1101:2260:1970 2:N:0:2
CGATAATTGAGCGTACTCGACGAAGTTCAGAGGGGGGGGGGGGGGGGA
+
F,FFFFFFFFFFFFFFFFFFFFFFFFFFFFFFFFFFFFFFFFFFFF,F
@FS10000125:27:BPA73017-1634:1:1101:2970:1970 2:N:0:2
TTATAGTTGAGCGTACTCGACGAAGTTCCCGGGGGGGGGGGGGGGGAA
+
F,FFFFFFFFFFFFFFFFFFFFFFFFFFFFFFFFFFFFFFFFFFFF:F
@FS10000125:27:BPA73017-1634:1:1101:2980:1970 2:N:0:2
TGGAATTTGAGCGTACTCGACGAAGTTGATAGGGGGGGGGGGGGGGAA
+
F:FFFFFFFFFFFFFFFFFFFFFFFFFFF:FFFFFFFFFFFFFFF,:F
@FS10000125:27:BPA73017-1634:1:1101:3050:1970 2:N:0:2
CTGAAATTGAGCGTACTCGACGAAGTTGGCTGGGGGGGGGGGGGGAAA
+
FFFFFFFFFFFFFFFFFFFFFFFFFFFFFFFFFFFFFFFFFFFFF:F:
@FS10000125:27:BPA73017-1634:1:1101:3110:1970 2:N:0:2
TATGTTTTGAGCGTACTCGACGAAGTTCGAAGGGGGGGGGGGGGGGGA
+
FFFFFFFFFFFFFFFFFFFFFFFFFFFFFFFFFFFFFFFFFFFFFFF,
@FS10000125:27:BPA73017-1634:1:1101:3270:1970 2:N:0:2
TAGGTATTGAGCGTACTCGACGAAGTTGCGCGGGGGGGGGGGGGGGGG
+
FFFFFFFFFFFFFFFFFFFFFFFFFFFFFFFFFFFFFFFFFFFFFF:F
@FS10000125:27:BPA73017-1634:1:1101:3700:1970 2:N:0:2
ATCCTGTTGAGCGTACTCGACGAAGTTGGGGGGGGGGGGGGGAAATCG
+
FFFFFFFFFFFFFFFFFFFFFFFFFFFFFFFFFFFFFFFFF:F::FF:
@FS10000125:27:BPA73017-1634:1:1101:3720:1970 2:N:0:2
TTGCGGTTGAGCGTACTCGACGAGGTTTCCTGGGGGGGGGGGGGGGGA
+
F,FFFFFFFFFFFFFFFFFFFFFFFFFFFFFFFFFFFFFFFFFFFFF,
@FS10000125:27:BPA73017-1634:1:1101:5860:1970 2:N:0:2
CCTCCCTTGAGCGTACTCGACGAAGTTAACAGGGGGGGGGGGGGGGAA
+
FFFFFFFFFFFFFFFFFFFFFFFFFFFFFFFFFFFFFFFFFFFFFFFF
@FS10000125:27:BPA73017-1634:1:1101:7560:1970 2:N:0:2
CTCTCCTTGAGCGTACTCGACGAAGTTGAGTGGGGGGGGGGGGGGGAA
+
FFFFFFFFFFFFFFFFFFFFFFFFFFFFFFFFFFFFFFFFFFFFF:FF
@FS10000125:27:BPA73017-1634:1:1101:10440:1970 2:N:0:2
TGCAAATTGAGCGTACTCGACGAAGGGTGGCCGGGGGGGGGGATGGGA
+
,,FF:FFFFFFFFFFFFFFFFFFFFF,,FF,,FFFFFFFF,,F,,,FF
@FS10000125:27:BPA73017-1634:1:1101:11670:1970 2:N:0:2
CATAGTTTGAGCGTACTCGACGAAGTTGGTGGGGGGGGGGGGGGGGAT
+
FFFFFFFFFFFFFFFFFFFFFFFFFFFFFFFFFFFFFFFFFFF:,,,:
@FS10000125:27:BPA73017-1634:1:1101:12110:1970 2:N:0:2
TATCTTTTGAGCGTACTCGACGAAGTTAAAGGGGGGGGGGGGGGGGGA
+
FFFFFFFFFFFFFFFFFFFFFFFFFFFFFFFFFFFFFFFFFFFFFFFF
@FS10000125:27:BPA73017-1634:1:1101:12770:1970 2:N:0:2
AAGATGTTGAGCGTACTCGACGAAGTTACCAGGGGGGGGGGGGGGGAA
+
FFFFFFFFFFFFFFFFFFFFFFFFFFFFFFFFFFFFFFFFFFFFFFFF
@FS10000125:27:BPA73017-1634:1:1101:12790:1970 2:N:0:2
ACGTAATTGAGCGTACTCGACGAAGTTAGCAGGGGGGGGGGGGGGGAA
+
FF:FFFFFFFFFFFFFFFFFFFFFFFFFFFFFFFFFFFFFFFFF:,::
@FS10000125:27:BPA73017-1634:1:1101:13780:1970 2:N:0:2
TTAGCATTGAGCGTACTCGACGAAGGGGGGGGGGGGGGGGAAATCGGA
+
FFFFFFFFFFFFFFFFFFFFFFFFFFFFFFFFFFFFFFFF:,FFF,F:
@FS10000125:27:BPA73017-1634:1:1101:14140:1970 2:N:0:2
CTTGGATTGAGCGTACTCGACGAAGTTTCTCGGGGGGGGGGGGGGGGA
+
FFFFFFFFFFFFFFFFFFFFFFFFFFFFFFFFFFFFFFFFFFFFF:,:
@FS10000125:27:BPA73017-1634:1:1101:15180:1970 2:N:0:2
TCTCCCTTGAGCGTACTCGACGAAGTTGCTTGGGGGGGGGGGGGGGAA
+
,FFFFFFFFFFFFFFFFFFFFFFFFFFFFFFFFFFFFFFFFFFFFF:F
@FS10000125:27:BPA73017-1634:1:1101:16200:1970 2:N:0:2
TTACATTTGAGCGTACTCGACGAAGTTTGCCGGGGGGGGGGGGGGGAA
+
FFFFFFFFFFFFFFFFFFFFFFFFFFFFFFFFFFFFFFFFFFFFF,,:
@FS10000125:27:BPA73017-1634:1:1101:1560:1980 2:N:0:2
CCTACCTTGAGCGTACTCGACGAAGTTAGGCGGGGGGGGGGGGGGGAA
+
FFFFFFFFFFFFFFFFFFFFFFFFFFFFFFFFFFFFFFFFFFFFFFFF
@FS10000125:27:BPA73017-1634:1:1101:1970:1980 2:N:0:2
CCTAAATTGAGCGTACTCGACGAAGTTATCGGGGGGGGGGGGGGGGGA
+
,F,,,,FFFFFFFFFFFFFFFFFFF,,::FFFFFFFFFFF:F,,,F,:
@FS10000125:27:BPA73017-1634:1:1101:3160:1980 2:N:0:2
ATCGCTTTGAGCGTACTCGACGAAGTTTGGCGGGGGGGGGGGGGGGGG
+
:FFFFFFFFFFFFFFFFFFFFFFFFFFFFFFFFFFFFFFFFFFFFFFF
@FS10000125:27:BPA73017-1634:1:1101:3500:1980 2:N:0:2
TTCTTTTTGAGCGTACTCGACGAAGTTAAAAGGGGGGGGGGGGGGGGA
+
FFFFFFFFFFFFFFFFFFFFFFFFFFFFFFFFFFFFFFFFFFFFFF,F
@FS10000125:27:BPA73017-1634:1:1101:5560:1980 2:N:0:2
ACGCGATTGAGCGTACTCGACGAAGTTAGTTGGGGGGGGGGGGGGGAA
+
FF,FFFFFFFFFFFFFFFFFFFFFFFFF:FFFFFFFFFFFFFFFFF,F
@FS10000125:27:BPA73017-1634:1:1101:6940:1980 2:N:0:2
TTTGTTTTGAGCGTACTCGACGAAGTTCTGAGGGGGGGGGGGGGGGGG
+
FFFFFFFFFFFFFFFFFFFFFFFFFFFFFFFFFFFFFFFFFFFFFFFF
@FS10000125:27:BPA73017-1634:1:1101:7190:1980 2:N:0:2
TACATCTTGAGCGTACTCGACGAAGTTTATAGGGGGGGGGGGGGGGAA
+
FFFFFFFFFFFFFFFFFFFFFFFFFFFFFFFFFFFFFFFFFFFFF:FF
@FS10000125:27:BPA73017-1634:1:1101:7840:1980 2:N:0:2
ATAACTTTGAGCGTACTCGACGAAGTTGGTGGGGGGGGGGGGGGGAAT
+
F:FFFFFFFFFFFFFFFFFFFFFFFFFFFFFFFFFFFFFFFFFF,F,,
@FS10000125:27:BPA73017-1634:1:1101:7890:1980 2:N:0:2
AATTCGTTGAGCGTACTCGACGAAGTTAACCGGGGGGGGGGGGGGGAA
+
:FF,F:FFFFFFFFFFFFFFFFFFFFFF:FFFFFFFFFFFFFFFFF,:
@FS10000125:27:BPA73017-1634:1:1101:8270:1980 2:N:0:2
TAGTGATTGAGCGTACTCGACGAAGTTGAGAGGGGGGGGGGGGGGGGA
+
FFFFFFFFFFFFFFFFFFFFFFFFFFFFFFFFFFFFFFFFFFFFFFF,
@FS10000125:27:BPA73017-1634:1:1101:8350:1980 2:N:0:2
TCATTCTTGAGCGTACTCGACGAAGTTCAGTGGGGGGGGGGGGGGGAA
+
FFF:FFFFFFFFFFFFFFFFFFFFFFF,F,:FFF,FFFFFFFFFFFF:
@FS10000125:27:BPA73017-1634:1:1101:9620:1980 2:N:0:2
CGCATCTTGAGCGTACTCGACGAAGTTACTCGGGGGGGGGGGGGGAAA
+
F,FFF,FFFFFFFFFFFFFFFFFFFFFF,F,FFFF,FFFFFFFFF:,F
@FS10000125:27:BPA73017-1634:1:1101:9760:1980 2:N:0:2
ATCCACTTGAGCGTACTCGACGAAGTTCCTCGGGGGGGGGGGGGGGGA
+
FFFFFFFFFFFFFFFFFFFFFFFFFFFFFFFFFFFFFFFFFFFFFFFF
@FS10000125:27:BPA73017-1634:1:1101:10480:1980 2:N:0:2
AACCTTTTGAGCGTACTCGACGAAGTGGGAGGGGGGGGGGGGGGGAAT
+
FFFFFFFFFFFFFFFFFFFFFFFFFFFFFFFFFFFFFFFFFFFF:FF,
@FS10000125:27:BPA73017-1634:1:1101:10540:1980 2:N:0:2
TAACCGTTGAGCGTACTCGACGAAGTTGAATGGGGGGGGGGGGGGGGG
+
FFFFFFFFFFFFFFFFFFFFFFFFFFFFFFFFFFFFFFFFFFFFFFFF
@FS10000125:27:BPA73017-1634:1:1101:10970:1980 2:N:0:2
TTGTCGTTGAGCGTACTCGACGAAGTTGAGGGGGGGGGGGGGGGAAAT
+
,,FFFFFFFFFFFFFFFFFFFFFFFFFFFFFFFFFFFFFFFFF,FF:F
@FS10000125:27:BPA73017-1634:1:1101:12780:1980 2:N:0:2
GGTTTGTTGAGCGTACTCGACGAAGTTTGTGGGGGGGGGGGGGGGAAA
+
,,FFFFFFFFFFFFFFFFFFFFFFFFFFFFFFFFFFFFFFF:FFFF,:
@FS10000125:27:BPA73017-1634:1:1101:14030:1980 2:N:0:2
TTATAATTGAGCGTACTCGACGAAGTTAGGTGGGGGGGGGGGGGGGGA
+
F,FFFFFFFFFFFFFFFFFFFFFFFFFFFFFFFFFFFFFFFFFF:,,F
@FS10000125:27:BPA73017-1634:1:1101:14230:1980 2:N:0:2
TCTAGGTTGAGCGTACTCGACGAAGTTGGTGGGGGGGGGGGGGGGGAA
+
FFFFFFFFFFFFFFFFFFFFFFFFFFFFFFFFFFFFFFFFFFFF,,:,
@FS10000125:27:BPA73017-1634:1:1101:14310:1980 2:N:0:2
ATATAATTGAGCGTACTCGACGAAGTTCAGCGGGGGGGGGGGGGGGAA
+
F,FFFFFFFFFFFFFFFFFFFFFFFFFFFFFFFFFFFFFFFFFF:,::
@FS10000125:27:BPA73017-1634:1:1101:14860:1980 2:N:0:2
TAAGTGTTGAGCGTACTCGACGAAGTTCAGGGGGGGGGGGGGGGGAAT
+
,:FFFFFFFFFFFFFFFFFFFFFFFFFFFFFFFFFFFFFFFFFF,FF,
@FS10000125:27:BPA73017-1634:1:1101:15400:1980 2:N:0:2
TTCAGGTTGAGCGTACTCGACGAAGTTGAATGGGGGGGGGGGGGGGGG
+
FFFFFFFFFFFFFFFFFFFFFFFFFFFFFFFFFFFFFFFFFFFFFFF,
@FS10000125:27:BPA73017-1634:1:1101:1340:1990 2:N:0:2
TATATTTTGAGCGTACTCGACGAAGTTGCCAGGGGGGGGGGGGGGGGA
+
FFFFFFFFFFFFFFFFFFFFFFFFFFFFFFFFFFFFFFFFFFFFFF,F
@FS10000125:27:BPA73017-1634:1:1101:3600:1990 2:N:0:2
TATCATTTGAGCGTACTCGACGAAGTTATGGGGGGGGGGGGGGGGAAT
+
FFFFFFFFFFFFFFFFFFFFFFFFFFFFFFFFFFFFFFFFFFF:,FF,
@FS10000125:27:BPA73017-1634:1:1101:4810:1990 2:N:0:2
ACCCTTTTGAGCGTACTCGACGAAGTTCATCGGGGGGGGGGGGGGGAA
+
F:,,,,FFFFFFFFFFFFFFFFFFFFF,,,FFFFFFFFFFFFFFF,FF
@FS10000125:27:BPA73017-1634:1:1101:4820:1990 2:N:0:2
TTCTTATTGAGCGTACTCGACGAAGTTTGGCGGGGGGGGGGGGGGGGG
+
FFFFFFFFFFFFFFFFFFFFFFFFFFFFFFFFFFFFFFFFFFFFFFF:
@FS10000125:27:BPA73017-1634:1:1101:5020:1990 2:N:0:2
ACATGATTGAGCGTACTCGACGAAGTTACAGGGGGGGGGGGGGGGAAT
+
FFFFFFFFFFFFFFFFFFFFFFFFFFFFFFFFFFFFFFFFFFF,,F,,
@FS10000125:27:BPA73017-1634:1:1101:5750:1990 2:N:0:2
TTATATTTGAGCGTACTCGACGAAGGGGGGGGGGGGGGGAAATTTGAA
+
F,FFFFFFFFFFFFFFFFFFFFFFFFFFFFFFFFFFFFF,,,,,,,,:
@FS10000125:27:BPA73017-1634:1:1101:5770:1990 2:N:0:2
TTAGGTTTGAGCGTACTCGACGAAGTTGTCTGGGGGGGGGGGGGGGAA
+
FFFFFFFFFFFFFFFFFFFFFFFFFFFFFFFFFFFFFFFFFFFFFF,F
@FS10000125:27:BPA73017-1634:1:1101:6000:1990 2:N:0:2
TTAATATTGAGCGTACTCGACGAAGGGGGGGGGGGGGGGGGAAATTCG
+
,FFFFFFFFFFFFFFFFFFFFFFFFFFFFFFFFFFFFFFFF::,F,,,
@FS10000125:27:BPA73017-1634:1:1101:6280:1990 2:N:0:2
CTCATCTTGAGCGTACTCGACGAAGTTGCAAGGGGGGGGGGGGGGGGA
+
FFFFFFFF:F,F:F:FFF::FFFFFF::F:FFFFFFFFFFFFFFFF,F
@FS10000125:27:BPA73017-1634:1:1101:7020:1990 2:N:0:2
TTTTGATTGAGCGTACTAGACGAAGTTTGTAGGGGGGGGGGGGGGGAA
+
F,FFFFFFFFFFFFFFFFFFFFFFFFFFFFFFFFFFFFFFFFFFF:,:
@FS10000125:27:BPA73017-1634:1:1101:7050:1990 2:N:0:2
TACATATTGAGCGTACTCGACGAGGTGGGGGGGGGGGGGGGAAATCGG
+
F:FFFFFFFFFFFFFFFFFFFFFFFFFFFFFFFFFFFFFFFF,FFF,:
@FS10000125:27:BPA73017-1634:1:1101:7430:1990 2:N:0:2
TCCATTTTGAGCGTACTCGACGAAGGGGGGGGGGGGGGGGGAGGGGGA
+
FFFFFFFFFFFFFFFFFFFFFFFFFFFFFFFFFFFFFFF,,,,,,,,F
@FS10000125:27:BPA73017-1634:1:1101:7700:1990 2:N:0:2
TTCTATTTGAGCGTACTCGACGAAGTTGGGTGGGGGGGGGGGGGGGGA
+
FFFFFFFFFFFFFFFFFFFFFFFFFFFFFFFFFFFFFFFFFFFFFF,:
@FS10000125:27:BPA73017-1634:1:1101:7990:1990 2:N:0:2
TTGTATTTGAGCGTACTCGACGAAGTTTCAAGGGGGGGGGGGGGGGGA
+
F,FFFFFFFFFFFFFFFFFFFFFFFFFFFFFFFFFFFFFFFFFF:F:F
@FS10000125:27:BPA73017-1634:1:1101:8400:1990 2:N:0:2
ATCTACTTGAGCGTACTCGACGAAGTTAGGGGGGGGGGGGGGGGAAAT
+
FFFFFFFFFFFFFFFFFFFFFFFFFFFFFFFFFFFFFFFFFFF,F:,F
@FS10000125:27:BPA73017-1634:1:1101:8810:1990 2:N:0:2
TCTGTATTGAGCGTACTCGACGAAGTTCTGAGGGGGGGGGGGGGGGAG
+
:F:,:FFFFFFFFFFFFFFFFFFFFFF:FF,FFFFF:FFFFF:F,,,:
@FS10000125:27:BPA73017-1634:1:1101:8900:1990 2:N:0:2
ATGAGCTTGAGCGTACTCGACGAAGTTTCGCGGGGGGGGGGGGGGGAA
+
FFFFFFFFFFFFFFFFFFFFFFFFFFFFFFFFFFFFFFFFFFFFFF:F
@FS10000125:27:BPA73017-1634:1:1101:9300:1990 2:N:0:2
ATTTGATTGAGCGTACTCGACGAAGTTCCGAGGGGGGGGGGGGGGGGA
+
,FFFFFFFFFFFFFFFFFFFFFFFFFFFFFFFFFFFFFFFFFFFFF,,
@FS10000125:27:BPA73017-1634:1:1101:9610:1990 2:N:0:2
ATGACCTTGAGCGTACTCGACGAAGGGGGGGGGGGGGGGAGATCGGAA
+
F,FFFFFFFFFFFFFFFFFFFFFFFFFFFFFFFFFFFFFF,,FF,,F,
@FS10000125:27:BPA73017-1634:1:1101:9770:1990 2:N:0:2
GTCGGCTTGAGCGTACTCGACGAAGTTATGAGGGGGGGGGGGGGGGGA
+
,FFFFFF,FFFFFFFFFFFFFFFFFFFFFFFFFF:FFFFFF:FFFF:F
@FS10000125:27:BPA73017-1634:1:1101:11110:1990 2:N:0:2
TACTTTTTGAGCGTACTCGACGAAGTTGCTTGGGGGGGGGGGGGGGAA
+
FFFFFFFFFFFFFFFFFFFFFFFFFFFFFFFFFFFFF,FFFFFFFF:F
@FS10000125:27:BPA73017-1634:1:1101:12070:1990 2:N:0:2
TTGAGTTTGAGCGTACTCGACGAAGTTCATAGGGGGGGGGGGGGGGAA
+
FFFFFFFFFFFFFFFFFFFFFFFFFFFFFFFFFFFFFFFFFFFFF,FF
@FS10000125:27:BPA73017-1634:1:1101:12380:1990 2:N:0:2
TTGACTTTGAGCGTACTCGACGAAGTTGTCAGGGGGGGGGGGGGGGGA
+
F,FFFFFFFFFFFFFFFFFFFFFFFFFFFFFFFFFFFFFFFFFFFFF,
@FS10000125:27:BPA73017-1634:1:1101:13460:1990 2:N:0:2
CTTCGCTTGAGCGTACTCGACGAAGTTTGTTGGGGGGGGGGGGGGGGA
+
FFFFFFFFFFFFFFFFFFFFFFFFFFFFFFFFFFFFFFFFFFFFFFF:
@FS10000125:27:BPA73017-1634:1:1101:14690:1990 2:N:0:2
CCAAATTTGAGCGTACTCGACGAAGTTGGAAGGGGGGGGGGGGGGGAA
+
FFF:FFFFFFFFFFFFFFFFFFFFFFF:FFFFFFFFFFFFFFFFF,FF
@FS10000125:27:BPA73017-1634:1:1101:15120:1990 2:N:0:2
TTTTCATTGAGCGTACTCGACGAAGTTGTGAGGGGGGGGGGGGGGGGA
+
FFFFFFFFFFFFFFFFFFFFFFFFFFFFFF,FFFFFFFFFFFFFF,F,
@FS10000125:27:BPA73017-1634:1:1101:15370:1990 2:N:0:2
TTCCATTTGAGCGTACTCGACGAAATTCAGTGGGGGGGGGGGGGGGGA
+
FFFFFFFFFFFFFFFFFFFFFFFFFFFFFFFFFFFFFFFFFFFFFF,F
@FS10000125:27:BPA73017-1634:1:1101:15730:1990 2:N:0:2
CCGGGTTTGAGCGTACTCGACGAAGTTAAGCGGGGGGGGGGGGGGGAA
+
FFFFFFFFFFFFFFFFFFFFFFFFFFFFFFFFFFFFFFFFFFFFF:FF
@FS10000125:27:BPA73017-1634:1:1101:15900:1990 2:N:0:2
CTAATCTTGAGCGTACTCGACGAAGTTGAGCGGGGGGGGGGGGGGGAA
+
FFFFFFFFFFFFFFFFFFFFFFFFFFFFFFFFFF:FFFFFFFFFFFFF
@FS10000125:27:BPA73017-1634:1:1101:1850:2000 2:N:0:2
CCTGTATTGAGCGTACTCGACGAAGGGGGGGGGGGGGGGAGGTCGGAA
+
::FF,FFFFFFFFFFFFFFFFFFFF::,F,F,FFFFFFF,,,:,:,:F
@FS10000125:27:BPA73017-1634:1:1101:3570:2000 2:N:0:2
TTTAATTTGAGCGTACTCGACGAAGTTAGGCGGGGGGGGGGGGGGGAA
+
FFFFFFFFFFFFFFFFFFFFFFFFFFFFFFFFFFFFFFFFFFFFF,FF
@FS10000125:27:BPA73017-1634:1:1101:5030:2000 2:N:0:2
TTATTTTTGAGCGTACTCGACGAAAGTGGGGGGGGGGGGGGGAAATCG
+
F,FFFFFFFFFFFFFFFFFFFFFFFFFFFFFFFFFFFFFFF,F,,FFF
@FS10000125:27:BPA73017-1634:1:1101:6430:2000 2:N:0:2
TTTTCATTGAGCGTACTCGACGAAGTTCAGGGGGGGGGGGGGGGGAAA
+
F,FFFFFFFFFFFFFFFFFFFFFFFFFFFFFFFFFFFFFFFFFF,FF,
@FS10000125:27:BPA73017-1634:1:1101:7100:2000 2:N:0:2
CCTCCTTTGAGCGTACTCGACGAAGTTGGCCGGGGGGGGGGGGGGGGG
+
FFFFFFFFFFFFFFFFFFFFFFFFFFFFFFFFFFFFFFFFFFFFFF,F
@FS10000125:27:BPA73017-1634:1:1101:9130:2000 2:N:0:2
TTGAAATTGAGCGTACTCGACGAAGTTACGTGGGGGGGGGGGGGGGGA
+
F,FFFFFFFFFFFFFFFFFFFFFFFFFFFFFFFFFFFFFFFFFFF:FF
@FS10000125:27:BPA73017-1634:1:1101:9260:2000 2:N:0:2
TAGGGATTGAGCGTACTCGACGAAGTTCTTGGGGGGGGGGGGGGGGAA
+
,F,,,FFFFFFFFFFFFFFFFFFFFFF::,,FF:F:FFFF:,F,F,,F
@FS10000125:27:BPA73017-1634:1:1101:9800:2000 2:N:0:2
CTTTATTTGAGCGTACTCGACGAAGTTCTTACGGGGGGGGGGGGGGGA
+
,F,FFFFFFFFFFFFFFFFFFFFFFFFF,:,,FFFFFFFFFFFFFF:F
@FS10000125:27:BPA73017-1634:1:1101:12130:2000 2:N:0:2
CTAGGGTTGAGCGTACTCGACGAAGGGGGGGGGGGGGGGGAAATCGGA
+
FFFFFFFFFFFFFFFFFFFFFFFFFFFFFFFFFFFFFFFFF,FFF,F,
@FS10000125:27:BPA73017-1634:1:1101:12430:2000 2:N:0:2
TTTTTATTGAGCGTACTCGACGAAGTTCTTAGGGGGGGGGGGGGGGAA
+
:FFFFFFFFFFFFFFFFFFFFFFFFFFFFFFFFFFFFFFFFFFFF,FF
@FS10000125:27:BPA73017-1634:1:1101:13710:2000 2:N:0:2
CATAACTTGAGCGTACTCGACGAAGTTTGTTCGGGGGGGGGGGGGGAA
+
,,,,:FFFFFFFFFFFFFFFFFFFFFF:,:,,FFFFFFFFFFFFF,FF
@FS10000125:27:BPA73017-1634:1:1101:14010:2000 2:N:0:2
CTATCTTTGAGCGTACTCGACGAAGTTGGCTGAGGGGGGGGGGGGGGG
+
F,FFFFFFFFFFFFFFFFFFFFFFFFFFFFFFFFFFFFFFFFFFFFF,
@FS10000125:27:BPA73017-1634:1:1101:15200:2000 2:N:0:2
TCTGGATTGTGCGTACTCGACGAAGTTGCCAGGGGGGGGGGGGGGGAA
+
,FFFFFFFFFFFFFFFFFFFFFFFFFFFFFFFFFFFFFFFFFF:F,,F
@FS10000125:27:BPA73017-1634:1:1101:15550:2000 2:N:0:2
CTGAAATTGAGCGTACTCGACGAAGGGGGGGGGGGGGGGAGATCGGAA
+
FFFFFFFFFFFFFFFFFFFFFFFFFFFFFFFFFFFFFFF:,,F:,,::
@FS10000125:27:BPA73017-1634:1:1101:2160:2010 2:N:0:2
TTTGTTTTGAGCGTACTCGACGAAGTTGTGGGGGGGGGGGGGGGAAAT
+
F:FFFFFFFFFFFFFFFFFFFFFFFFFFFFFFFFFFFFFFFFF,FF,F
@FS10000125:27:BPA73017-1634:1:1101:2650:2010 2:N:0:2
CACTTTTTGAGCGTACTCGACGAAGTTGAAAGGGGGGGGGGGGGGGAA
+
FFFFFFFFFFFFFFFFFFFFFFFFFFFFFFFFFFFFFFFFFFFFFFFF
@FS10000125:27:BPA73017-1634:1:1101:2750:2010 2:N:0:2
TCCACTTTGAGCGTACTCGACGAAGTTCATCGGGGGGGGGGGGGGGGA
+
FF,:F,FFFFFFFFFFFFFFFFFFFFFF,,,FFFFFFFFFFFFFFFF,
@FS10000125:27:BPA73017-1634:1:1101:3330:2010 2:N:0:2
TTTGATTTGAGCGTACACGACGAAGTTGTCCGGGGGGGGGGGGGGGGA
+
FFFFFFFFFFFFFFFFFFFFFFFFFFFFFFFFFFFFFFFFFFFFFFFF
@FS10000125:27:BPA73017-1634:1:1101:6890:2010 2:N:0:2
ACGTCTTTGAGCGTACTCGACGAAGTTCATCCGGGGGGGGGGGGGGGA
+
,F,,FFFFFFFFFFFFFFFFFFFFFFFF,,:,FFFFFFFFFFFFFFFF
@FS10000125:27:BPA73017-1634:1:1101:7170:2010 2:N:0:2
AATATGTTGAGCGTACTCGACGAAGTTAGGAGGGGGGGGGGGGGGGAA
+
:FFFFFFFFFFFFFFFFFFFFFFFFFFFFFFFFFFFFFFFFFFFFFFF
@FS10000125:27:BPA73017-1634:1:1101:7890:2010 2:N:0:2
TCAGGATTGAGCGTACTCGACGAAGTTGCCGGGGGGGGGGGGGGGAAA
+
FFFFFFFFFFFFFFFFFFFFFFFFFFFFFFFFFFFFFFFFFFFF:F,,
@FS10000125:27:BPA73017-1634:1:1101:8610:2010 2:N:0:2
CTCAATTTGAGCGTACTCGACGAAGTTGTTTGGGGGGGGGGGGGGGGA
+
F,FFFFFFFFFFFFFFFFFFFFFFFFFFFFFFFFFFFFFFFFFFFF,F
@FS10000125:27:BPA73017-1634:1:1101:8790:2010 2:N:0:2
TTAGTTTTGAGCGTACTCGACGAAGTTGCCGGGGGGGGGGGGGGAAAT
+
FFFFFFFFFFFFFFFFFFFFFFFFFFFFFFFFFFFFFFFFFF:,,F,F
@FS10000125:27:BPA73017-1634:1:1101:10290:2010 2:N:0:2
TATTCCTTGAGCGTACTCGACGAAGTTGTACAAGGGGGGGGGGGGGGG
+
FFFFFFFFFFFFFFFFFFFFFFFFFFFFFFFFFFFFFFFFFFFFFFFF
@FS10000125:27:BPA73017-1634:1:1101:15200:2010 2:N:0:2
GTTCTGTTGAGCGTACTCGACGAGGTTAGTAGGGGGGGGGGGGGGGAA
+
,,FFFFFFFFFFFFFFFFFFFFFF:FFFFFFFFFFFFFFFF:FF,,FF
@FS10000125:27:BPA73017-1634:1:1101:15290:2010 2:N:0:2
TTGATATTGAGCGTACTCGACGAAGTTGACTGGGGGGGGGGGGGGGGA
+
FFFFFFFFFFFFFFFFFFFFFFFFFFFFFFFFFFFFFFFFFFFFFFF,
@FS10000125:27:BPA73017-1634:1:1101:16350:2010 2:N:0:2
CCTGCCTTGAGCGTACTCGACGAAGTTAGCCGGGGGGGGGGGGGGGGA
+
FFFFFFFFFFFFFFFFFFFFFFFFFFFFFFFFFFFFFFFFFFFFFFFF
@FS10000125:27:BPA73017-1634:1:1101:1950:2020 2:N:0:2
CCATTCTTGAGCGTACTCGACGAAGTTGACTGGGGGGGGGGGGGGGGA
+
:F,F,,FFFFFFFFFFFFFFFFFFFFFF,,,FFFFFFFFFFFFFFF,F
@FS10000125:27:BPA73017-1634:1:1101:3370:2020 2:N:0:2
TTTTGGTTGAGCGTACTCGACGAAGTTGCGAGGGGGGGGGGGGGGAAA
+
FFFFFFFFFFFFFFFFFFFFFFFFFFFFFFFFFFFFFFFFFFFF:FF:
@FS10000125:27:BPA73017-1634:1:1101:3460:2020 2:N:0:2
ACTCGCTTGAGCGTACTCGACGAAGTTCAGGGGGGGGGGGGGGGGGAA
+
:FFFFFFFFFFFFFFFFFFFFFFFFFFFFFFFFFFFFFFFFFFFFF:F
@FS10000125:27:BPA73017-1634:1:1101:4900:2020 2:N:0:2
TCATTTTTGAGCGTACTCGACGAAGTTCCCGGGGGGGGGGGGGGGGGG
+
FFFFFFFFFFFFFFFFFFFFFFFFFFFFFFFFFFFFFFFFFFFFF:F:
@FS10000125:27:BPA73017-1634:1:1101:5400:2020 2:N:0:2
TATGTTTTGAGCGTACTCGACGAAGTTCTTGGGGGGGGGGGGGGAAAT
+
,,F,F,FFFFFFFFFFFFFFFFFF,FFF,FFFFFFFFFFFFFF,,F,F
@FS10000125:27:BPA73017-1634:1:1101:5910:2020 2:N:0:2
TTCTGATTAAGCGTACTCGACGAAGTTCAGCGGGGGGGGGGGGGGGAA
+
FFFFFFFFFFFFFFFFFFFFFFFFFFFFFFFFFFFFFFFFFFFFFFFF
@FS10000125:27:BPA73017-1634:1:1101:6260:2020 2:N:0:2
GTGGTCTTGAGCGTACTCGACGAAGGGGGGGGGGGGGGGGGGGGGGAA
+
:,FF:FFFFFFFFFFFFFFFFFFFFF:FFFFFFFFFFFFFFF,:,,,,
@FS10000125:27:BPA73017-1634:1:1101:6510:2020 2:N:0:2
TTCATATTGAGCGTACTCGACGAAGTTCTAGGGGGGGGGGGGGGGAAA
+
FFFFFFFFFFFFFFFFFFFFFFFFFFFFFFFFFFFFFFFFFFFF,F:,
@FS10000125:27:BPA73017-1634:1:1101:7090:2020 2:N:0:2
TGTTAATTGAGCGTACTCGACGAAGTTAGGGGGGGGGGGGGGGAAATC
+
F:FFFFFFFFFFFFFFFFFFFFFFFFFFFFFFFFFFFFFFFF:FF,FF
@FS10000125:27:BPA73017-1634:1:1101:7400:2020 2:N:0:2
CTAGAATTGAGCGTACTCGACGAAGTTAGGCGGGGGGGGGGGGGGGAA
+
F,FF:FFFFFFFFFFFFFFFFFFFFFFFFFFFFFFFFFFFFFFFFFFF
@FS10000125:27:BPA73017-1634:1:1101:7810:2020 2:N:0:2
TTCCTTTTGAGCGTACTCGACGAAGTTGAATGGGGGGGGGGGGAGGGA
+
FFFFFFFFFFFFFFFFFFFFFFFFFFFFFFFFFFFFFFFFFF,FFFFF
@FS10000125:27:BPA73017-1634:1:1101:8370:2020 2:N:0:2
TATTAATTGAGCGTACTCGACGAAGTTCTGGGGGGGGGGGGGGGGAAA
+
F:FFFFFFFFFFFFFFFFFFFFFFFFFFFFFFFFFFFFFFFFFF,FF,
@FS10000125:27:BPA73017-1634:1:1101:8400:2020 2:N:0:2
TGTTTTTTGAGCGTACTCGACGAAGTTGTCAGGGGGGGGGGGGGGGGA
+
F,FFFFFFFFFFFFFFFFFFFFFFFFFFFFFFFFFFFFFFFFF:FF,:
@FS10000125:27:BPA73017-1634:1:1101:8870:2020 2:N:0:2
ATTCGGTTGAGCGTACTCGACGAAGTTGCGCGGGGGGGGGGGGGGGAA
+
FFFFFFFFFFFFFFFFFFFFFFFFFFFFFFFFFFFFFFFFFFFFF,F:
@FS10000125:27:BPA73017-1634:1:1101:8980:2020 2:N:0:2
CAGCGTTTGAGCGTACTCGACGAAGTTGAATGGGGGGGGGGGGGGGGG
+
F:,F:FFFFFFFFFFFFFFFFFFFFFFFFF:FFFFFFFFFFFFFFFF:
@FS10000125:27:BPA73017-1634:1:1101:8990:2020 2:N:0:2
TCAGATTTGAGCGTACTCGACGAAGTTAGAGGGGGGGGGGGGGGGAGT
+
FFFF:FF:FFFFFFFFFFFFFFFFFFFFFFFFFFFFFFFFFFF,,F,F
@FS10000125:27:BPA73017-1634:1:1101:10470:2020 2:N:0:2
TTGGCATTGAGCGTACTCGACGAAGGGGGGGGGGGGGGGGGGGAAGTC
+
F,FFFFFFFFFFFFFFFFFFFFFFFFFFFFFFFFFFFFFFFF,:,,F,
@FS10000125:27:BPA73017-1634:1:1101:10540:2020 2:N:0:2
CCCACCTTGAGCGTACTCGACGAAGTTTAACGGGGGGGGGGGGGGGGA
+
FFFFFFFFFFFFFFFFFFFFFFFFFFFFFFFFFFFFFFFFFFFFFF:F
@FS10000125:27:BPA73017-1634:1:1101:14070:2020 2:N:0:2
TTTTTATTGAGCGTACTCGACGAAGTTTGTAGGGGGGGGGGGGGGGAA
+
FFFFFFFFFFFFFFFFFFFFFFFFFFFFFFFFFFFFFFFFFFFFF:FF
@FS10000125:27:BPA73017-1634:1:1101:16100:2020 2:N:0:2
TTCTCATTGAGCGTACTCGACGAAGTTAAGGGGGGGGGGGGGGGGGAG
+
,:F:FFFFFFFFFFFFFFFFFFFFFFFFFFFFFFFFFFFFFFF:,,F,
@FS10000125:27:BPA73017-1634:1:1101:16300:2020 2:N:0:2
CATAGTTTGAGCGTACTCGACGAAGTTTTAGGGGGGGGGGGGGGGAAA
+
FFFFFFFFFFFFFFFFFFFFFFFFFFFFFFFFFFFFFFFFFFF:F::,
@FS10000125:27:BPA73017-1634:1:1101:1380:2030 2:N:0:2
TTATACTTGAGCGTACTCGACGAAGTTTAGCGGGGGGGGGGGGGGGAA
+
,FFFFFFFFFFFFFFFFFFFFFFFFFFFFFFFFFFFFFFFFFFFFFF:
@FS10000125:27:BPA73017-1634:1:1101:1890:2030 2:N:0:2
TTTGTATTGAGCGTACTCGACGAAGTTGCGCGGGGGGGGGGGGGGGAA
+
FF,FF,FFFFFFFFFFFFFFFFFFFFFFF,F,FFFFFFFFFFFFFFFF
@FS10000125:27:BPA73017-1634:1:1101:2770:2030 2:N:0:2
TATTGATTGAGCGTACTCGACGAAGTTGTTCGGGGGGGGGGGGGGGGA
+
,FFFFFFFFFFFFFFFFFFFFFFFFFFFFFFFFFFFFFFFFFFFFFF:
@FS10000125:27:BPA73017-1634:1:1101:3200:2030 2:N:0:2
TAGTGTTTGAGCGTACTCGACGAAGTTTTACGGGGGGGGGGGGGGAGA
+
,FF,FFFFFFFFFFFFFFFFFFFFFFF,,,:FFFFFFFFFFFF,,F,,
@FS10000125:27:BPA73017-1634:1:1101:4740:2030 2:N:0:2
CTACTATTGAGCGTACTCGACGAAGTTAGGGGGGGGGGGGGGAAATTG
+
F,FFFFFFFFFFFFFFFFFFFFFFFFFFFFFFFFFFFFFFFF:FF,,,
@FS10000125:27:BPA73017-1634:1:1101:5760:2030 2:N:0:2
CTATCTTTGAGCGTACTCGACGAAGTTCAGCGGGGGGGGGGGGGGGAA
+
FFFFFFFFFFFFFFFFFFFFFFFFFFFFFFFFFFFFFFFFFFFFF,FF
@FS10000125:27:BPA73017-1634:1:1101:5800:2030 2:N:0:2
AGCGAGTTGAGCGTACTCGACGAAGTTACCGGGGGGGGGGGGGGGGAA
+
F:FFFFFFFFFFFFFFFFFFFFFFFFFFFFFFFFFFFFFFFFFFFFFF
@FS10000125:27:BPA73017-1634:1:1101:6700:2030 2:N:0:2
TATGCCTTGAGCGTACTCGACGAAGGGGGGGGGGGGGGGAGATCGGAA
+
F:FFFFFFFFFFFFFFFFFFFFFFFFFFFF:FFFFFFF,F,,:F:,::
@FS10000125:27:BPA73017-1634:1:1101:7350:2030 2:N:0:2
CTTCCATTGAGCGTACTCGACGAAGTTATATGGGGGGGGGGGGGGGAA
+
F,FFFFFFFFFFFFFFFFFFFFFFFFFFFFFFFFFFFFFFFFFFFFFF
@FS10000125:27:BPA73017-1634:1:1101:7960:2030 2:N:0:2
CCGACTTTGAGCATACTCGACGAAGTTTACGGGGGGGGGGGGGGGGGA
+
FFFFFFFFFFFFFFFFFFFFFFFFFFFFFFFFFFFFFFFFFFFFFF::
@FS10000125:27:BPA73017-1634:1:1101:8030:2030 2:N:0:2
AAAGAATTGAGCGTACTCGACGAAGGGGGGGGGGGGGGGAGATCGGAA
+
FFFFFFFFFFFFFFFFFFFFFFFFFFFFFFFFFFFFFF::,,FF:,:,
@FS10000125:27:BPA73017-1634:1:1101:8430:2030 2:N:0:2
TCTAATTTGAGCGTACTCGACGAAGTTCGCAGGGGGGGGGGGGGGAAA
+
FFFFFFFFFFFFFFFFFFFFFFFFFFFFFFFFFFFFFFFFFFFF,FF,
@FS10000125:27:BPA73017-1634:1:1101:9680:2030 2:N:0:2
AATTATTTGAGCGTACTCGACGAAGGGGGGGGGGGGGGGGGAATTTGG
+
F:FFFFFFFFFFFFFFFFFFFFFFFFFFFFFFFFFFFFFF:,F,:,,,
@FS10000125:27:BPA73017-1634:1:1101:12530:2030 2:N:0:2
ATCTCTTTGAGCGTACTCGACGAAGTTGGTGGGGGGGGGGGGGGGGAA
+
,FFFFFFFFFFFFFFFFFFFFFFFFFFF:FFFFFFFFFFFFFFFF,,F
@FS10000125:27:BPA73017-1634:1:1101:13070:2030 2:N:0:2
CAATATTTGAGCGTACTCGACGAAGTTCTTGGGGGGGGGGGGGGGAGT
+
::,FFFFFFFFFFFFFFFFFFFFFFFFF:FFFFFFFFFFFFFF,,,,:
@FS10000125:27:BPA73017-1634:1:1101:13140:2030 2:N:0:2
TAGTCTTTGAGCGTACTCGACGAAGTTTGCCCGGGGGGGGGGGGGGAG
+
FF,:,:FFFFFFFFFFFFFFFFFFFFF,,F,F,F:F:FFFFF,F,F,,
@FS10000125:27:BPA73017-1634:1:1101:13440:2030 2:N:0:2
ACGTCTTTGAGCGTACTCGACGAAGTTGATTGGGGGGGGGGGGGGGAA
+
FFFFFFFFFFFFFFFFFFFFFFFFFFFFFFFFFFFFFFFFFFFFF:,F
@FS10000125:27:BPA73017-1634:1:1101:13470:2030 2:N:0:2
TCGGGTTTGAGCGTACTCGACGAAGTTAGTTGGGGGGGGGGGGGGGAA
+
,FFFFFFFFFFFFFFFFFFFFFFFFFFFFFFFFFFFFFFFFFFFF,FF
@FS10000125:27:BPA73017-1634:1:1101:14280:2030 2:N:0:2
CTTTTCTTGAGCGTACTCGACGAAGTTAAACGGGGGGGGGGGGGGGAA
+
FFFFFFF:FFFFFFFFFFFFFFFFFFFFFFFFFFFFFFFFFFFFFFFF
@FS10000125:27:BPA73017-1634:1:1101:14530:2030 2:N:0:2
AACGGCTTGAGCGTACTCGACGAAGTTACAATGGGGGGGGGGGGGGGA
+
F:FFFFFFFFFFFFFFFFFFFFFFFFFFFFFFFFFFFFFFFFFFFF,F
@FS10000125:27:BPA73017-1634:1:1101:14990:2030 2:N:0:2
ATGAAATTGAGCGTACTCGACGAAGTTGGGAGGGGGGGGGGGGGGGAA
+
F,,FF:FFFFFFFFFFFFFFFFFFFFFF::FFFFFFFFFFFFF:,,:,
@FS10000125:27:BPA73017-1634:1:1101:16180:2030 2:N:0:2
ATGATGTTGAGCGTACTCGACGAAGGGGGGGGGGGGGGGGAATTCGGA
+
:,FFFFFFFFFFFFFFFFFFFFFFFFFFFFFFFFFFFFF:F:,FF,,,
@FS10000125:27:BPA73017-1634:1:1101:1210:2040 2:N:0:2
TCCTTCTTGAGCGTACTCGACGAAGGGGGGGGGGGGGGGGAAATTCGA
+
,FFFFFFFFFFFFFFFFFFFFFFFFFFFFFFFFFFFFFFF,F::,,,:
@FS10000125:27:BPA73017-1634:1:1101:1450:2040 2:N:0:2
TAAGGATTGAGCGTACTCGACGAAGTTGTCCGGGGGGGGGGGGGGGAA
+
,FFFFFFFFFFFFFFFFFFFFFFFFFFFFFFFFFFFFFFFFFFFFFFF
@FS10000125:27:BPA73017-1634:1:1101:1950:2040 2:N:0:2
CTCGATTTGAGCGTACTCGACGAAGTTTTAGGGGGGGGGGGGGGGAAA
+
FFFFFFFFFFFFFFFFFFFFFFFFFFFFFFFFFFFFFFFFFFFFF:FF
@FS10000125:27:BPA73017-1634:1:1101:2490:2040 2:N:0:2
ATTTTTTTGAGCGTACTCGACGAAGTTAGAAGGGGGGGGGGGGGGGAA
+
FFFFFFFFFFFFFFFFFFFFFFFFFFFFFFFFFFFFFFFFFFFFF,FF
@FS10000125:27:BPA73017-1634:1:1101:4550:2040 2:N:0:2
CTAGATTTGAGCGTACTCGACGAAGTTACGGGGGGGGGGGGGGGAAAT
+
FFFFFFFFFFFFFFFFFFFFFFFFFFFFFFFFFFFFFFFFFFF,F:,F
@FS10000125:27:BPA73017-1634:1:1101:5360:2040 2:N:0:2
TTAATTTTGAGCGTACTCGACGAAGTTTGCCGGGGAGGGGGGGGGGGG
+
F,FFFFFFFFFFFFFFFFFFFFFFFFFFFFFFFFFFFFFFFFFFFFFF
@FS10000125:27:BPA73017-1634:1:1101:5380:2040 2:N:0:2
CGTGATTTGAGCGTACTCGACGAAGTTGGGGGGGGGGGGGGGGAAATC
+
F,FFFFFFFFFFFFFFFFFFFFFFFFFFFFFFFFFFFFFFFFFFFF::
@FS10000125:27:BPA73017-1634:1:1101:6340:2040 2:N:0:2
CCTCCCTTGAGCGTACTCGACGAAGTTAACAGGGGGGGGGGGGGGGGA
+
FFFFFFFFFFFFFFFFFFFFFFFFFFFFFFFFFFFFFFFFFFFFFFF,
@FS10000125:27:BPA73017-1634:1:1101:7730:2040 2:N:0:2
TCTGTATTGAGCGTACTCGACGAAGTTGTCGGGGGGGGGGGGGGGAAA
+
,FFFFFFFFFFFFFFFFFFFFFFFFFFFFFFFFFFFFFFFFFFF,FF,
@FS10000125:27:BPA73017-1634:1:1101:7860:2040 2:N:0:2
ATCCCATTGAGCGTACTCGACGAAGTTACAGGGGGGGGGGGGGGGAAA
+
FFFFFFFFFFFFFFFFFFFFFFFFFFFFFFFFFFFFFFFFFFFFFF,,
@FS10000125:27:BPA73017-1634:1:1101:7870:2040 2:N:0:2
TTGTAATTGAGCGTACTCGACGAAGTTCAATGGGGGGGGGGGGGGGAA
+
FFFFFFFFFFFFFFFFFFFFFFFFFFFFFFFFFFFFFFFFFFFFF,FF
@FS10000125:27:BPA73017-1634:1:1101:7970:2040 2:N:0:2
TAGCACTTGAGCGTACTCGACGAAGTTGATCGGGGGGGGGGGGGGGAA
+
FFFFFFFFFFFFFFFFFFFFFFFFFFFFFFFFFFFFFFFFFFFFF:FF
@FS10000125:27:BPA73017-1634:1:1101:8490:2040 2:N:0:2
TCTGTATTGAGCGTACTCGACGAAGTTCTGAGGGGGGGGGGGGGGGAA
+
FFFF:FFFFFFFFFFFFFFFFFFFFFFFFFFFFFFFFFFFFFFFF,FF
@FS10000125:27:BPA73017-1634:1:1101:8920:2040 2:N:0:2
TACTAATTGAGCGTACTCGACGAAGGGCGGGGGGGGGGGGGGGGGGTA
+
,:FF,,FFFFFFFFFFFFFFFFFFF,,,,:,FFFFFFFF:F,,,,,,,
@FS10000125:27:BPA73017-1634:1:1101:9020:2040 2:N:0:2
TGTTGATTGAGCGTACTCGACGAAGTTACACGGGGGGGGGGGGGGGGA
+
,,FFFFFFFFFFFFFFFFFFFFFFFFFFFFFFFFFFFFFFFFFFFFFF
@FS10000125:27:BPA73017-1634:1:1101:10450:2040 2:N:0:2
TTGGATTTGAGCGTACTCGACGAAGTTTATGGGGGGGGGGGGGGGGGG
+
FFFFFFFFFFFFFFFFFFFFFFFFFFFFFFFFFFFFFFFFFFFFFFFF
@FS10000125:27:BPA73017-1634:1:1101:11910:2040 2:N:0:2
CAAAACTTGAGCGTACTCGACGAAGTTGCCTGGGGGGGGGGGGGGGGA
+
FFFFFFFFFFFFFFFFFFFFFFFFFFFFFFFFFFFFFFFFFFFF:,,,
@FS10000125:27:BPA73017-1634:1:1101:12130:2040 2:N:0:2
ATAAGGTTGAGCGTACTCGACGAAGTTTGAAGGGGGGGGGGGGGGGGG
+
,FFFFFFFFFFFFFFFFFFFFFFFFFFFFFFFFFFFFFFFFFFFFFF,
@FS10000125:27:BPA73017-1634:1:1101:13260:2040 2:N:0:2
TTGAGTTTGAGCGTACTCGACGAAGTTAGGGGGGGGGGGGGGGAAATC
+
F,FFFFFFFFFFFFFFFFFFFFFFFFFFFFFFFFFFFFFFFF:F:,FF
@FS10000125:27:BPA73017-1634:1:1101:14830:2040 2:N:0:2
TAATCATTGAGCGTACTCGACGAAGGGGGGGGGGGGGGGAGATCGGAA
+
F::FFFFFFFFFFFFFFFFFFFFFFFFFFF:FFFFFFFF::,F::,:F
@FS10000125:27:BPA73017-1634:1:1101:15910:2040 2:N:0:2
TTTATCTTGAGCGTACTCGACGAAGTTGGTCGGGGGGGGGGGGGGGGG
+
,FFFFFFFFFFFFFFFFFFFFFFFFFFFFFFFFFFFFFFFFFFFFF:F
@FS10000125:27:BPA73017-1634:1:1101:1310:2050 2:N:0:2
ACCTCTTTGAGCGTACTCGACGAAGTTGACCGGGGGGGGGGGGGGGAA
+
:FFFFFFFFFFFFFFFFFFFFFFFFFFFFFFFFFFFFFFFFFFFFFFF
@FS10000125:27:BPA73017-1634:1:1101:1690:2050 2:N:0:2
TGCTATTTGAGCGTACTCGACGAAGTTTTATGGGGGGGGGGGGGGGAA
+
,:FFFFFFFFFFFFFFFFFFFFFFFFFFFFFFFFFFFFFFFFFFF:FF
@FS10000125:27:BPA73017-1634:1:1101:2060:2050 2:N:0:2
ATTGATTTGAGCGTACTCGACGAAGTTCACTGGGGGGGGGGGGGGGAA
+
FFFFFFFFFFFFFFFFFFFFFFFFFFFFFFFFFFFFFFFFFFFFFFFF
@FS10000125:27:BPA73017-1634:1:1101:2630:2050 2:N:0:2
ATTATTTTGAGCGTACTCGACGAAGTTGGTAAGGGGGGGGGGGGGGGA
+
F,FFFFFFFFFFFFFFFFFFFFFFFFFFFFFFFFFFFFFFFFFFFF,F
@FS10000125:27:BPA73017-1634:1:1101:3100:2050 2:N:0:2
TTCCAGTTGAGCGTACTCGACGAAGTTACACGGGGGGGGGGGGGGAGA
+
FFFFFFFFFFFFFFFFFFFFFFFFFFFFFFFFFFFFFFFFFFFFF,,F
@FS10000125:27:BPA73017-1634:1:1101:3780:2050 2:N:0:2
CGTTCCTTGAGCGTACTCGACGAAGTTAGGCGGGGGGGGGGGGGGGAA
+
FFFFFFFFFFFFFFFFFFFFFFFFFFFFFFFFFFFFFFFFFFFFFFFF
@FS10000125:27:BPA73017-1634:1:1101:3840:2050 2:N:0:2
TCACTCTTGAGCGTACTCGACGAAGTTTTTAGGGGGGGGGGGGGGGAA
+
FFFFF,FFFFFFFFFFFFFFFFFFFFF:,F,FFFFFFFFFFFFFF,FF
@FS10000125:27:BPA73017-1634:1:1101:4790:2050 2:N:0:2
CCACGTTTGAGCGTACTCGACGAAGTTTTAAGGGGGGGGGGGGGGGGA
+
FFFFFFFFFFFFFFFFFFFFFFFFFFFFFFFFFFFFFFFFFFF::,,,
@FS10000125:27:BPA73017-1634:1:1101:6600:2050 2:N:0:2
TCACTCTTGAGCGTACTCGACGAAGTTTAGCGGGGGGGGGGGGGGGAA
+
,FFFFFFFFFFFFFFFFFFFFFFFFFFFFFFFFFFFFFFFFFFFF,FF
@FS10000125:27:BPA73017-1634:1:1101:8200:2050 2:N:0:2
TTCATCTTGAGCGTACTCGACGAAGTTAGTCGGGGGGGGGGGGGGGAA
+
FFFFFFFFFFFFFFFFFFFFFFFFFFFFFFFFFFFFFFFFFFFFF:FF
@FS10000125:27:BPA73017-1634:1:1101:9870:2050 2:N:0:2
TTGGTTTTGAGCGTACTCGACGAAGTGGGGGGGGGGGGGGGGGGGAAA
+
:::F:FFFFFFFFFFFFFFFFFFFFFF::FF:FFFFFFFFFFFF,:F,
@FS10000125:27:BPA73017-1634:1:1101:10420:2050 2:N:0:2
TACCACTTGAGCGTACTCGACGAAGTTACTTGGGGGGGGGGGGGGGGG
+
F,FFFFFFFFFFFFFFFFFFFFFFFFFFFFFFFFFFFFFFFFFFFFF:
@FS10000125:27:BPA73017-1634:1:1101:10870:2050 2:N:0:2
AATATTTTGAGCGTACTCGACGAAGTTCATAGGGGGGGGGGGGGGGGA
+
FFFFFFFFFFFFFFFFFFFFFFFFFFFFFFFFFFFFFFFFFFFF::,F
@FS10000125:27:BPA73017-1634:1:1101:12310:2050 2:N:0:2
TATAGTTTGAGCGTACTCGACGAAGTTTATTGGGGGGGGGGGGGGGGA
+
,:FFFFFFFFFFFFFFFFFFFFFFFFFFFFFFFFFFFFFFFFFFFF:F
@FS10000125:27:BPA73017-1634:1:1101:13130:2050 2:N:0:2
GCTTAGTTGAGCGTACTCGACGAAGTTGGACGGGGGGGGGGGGGGGGG
+
,FFFFFFFFFFFFFFFFFFFFFFFFFFFFFFFFFFFFFFFFFFFFFFF
@FS10000125:27:BPA73017-1634:1:1101:14630:2050 2:N:0:2
TCTCGATTGAGCGTACTCGACGAAGTTCCGAGGGGGGGGGGGGGGGGA
+
,FFF,FFFFFFFFFFFFF:FFFF:FFFFFFFF:FFFFFFFFF:,,,,:
@FS10000125:27:BPA73017-1634:1:1101:14850:2050 2:N:0:2
TTACATTTGAGCGTACTCGACGAAGTTTGCCGGGGGGGGGGGGGGGAA
+
FFFFFFFFFFFFFFFFFFFFFFFFFFFFFFFFFFFFFFFFFFFF,,FF
@FS10000125:27:BPA73017-1634:1:1101:1530:2060 2:N:0:2
CATCACTTGAGCGTACTCGACGAAGTTAGCCGGGGGGGGGGGGGGGGG
+
FFFFFFFFFFFFFFFFFFFFFFFFFFFFFFFFFFFFFFFFFFFFFF:F
@FS10000125:27:BPA73017-1634:1:1101:1960:2060 2:N:0:2
TCCGCATTGAGCGTACTCGACGAAGTTAGTACGGGGGGGGGGGGGGGA
+
,FFFFFFFFFFFFFFFFFFFFFFFFFFFFFFFFFFFFFFFFFFFFFFF
@FS10000125:27:BPA73017-1634:1:1101:2010:2060 2:N:0:2
TATCGTTTGAGCGTACTCGACGAAGTTATTAGGGGGGGGGGGGGGGAA
+
FFFFFFFFFFFFFFFFFFFFFFFFFFFFFFFFFFFFFFFFFFFFFFF:
@FS10000125:27:BPA73017-1634:1:1101:2140:2060 2:N:0:2
TTACGTTTGAGCGTACTCGACGAAGAGGGGGGGGGGGGGGGAATTCGA
+
,FFFFFFFFFFFFFFFFFFFFFFFFFFFFFFFFFFFFFFF,F:,F:,F
@FS10000125:27:BPA73017-1634:1:1101:2770:2060 2:N:0:2
CTAGGTTTGAGCGTACTCGACGAAGTTGAAGGGGGGGGGGGGGGGGAA
+
F,FF:FFFFFFFFFFFFFFFFFFFFFFFFFFFFFFFFFFFFFF:F,:F
@FS10000125:27:BPA73017-1634:1:1101:4840:2060 2:N:0:2
CTTAATTTGAGCGTACTCGACGAAGTTGGTTGGGGGGGGGGGGGGGGA
+
FFFFFFFFFFFFFFFFFFFFFFFFFFFFFFFFFFFFFFFFFFFFFF,F
@FS10000125:27:BPA73017-1634:1:1101:4970:2060 2:N:0:2
TTTGGATTGAGCGTACTCGACGAAGTTGGTAGGGGGGGGGGGGGGGAA
+
,FFFFFFFFFFFFFFFFFFFFFFFFFFFFFFFFFFFFFFFFFFF:,FF
@FS10000125:27:BPA73017-1634:1:1101:5320:2060 2:N:0:2
TCACAATTGAGCGTACTCGACGAAGTTAGCAGGGGGGGGGGGGGGGAA
+
,FFFFFFFFFFFFFFFFFFFFFFFFFFFFFFFFFFFFFFFFFFFF,FF
@FS10000125:27:BPA73017-1634:1:1101:6150:2060 2:N:0:2
ATTTTCTTGAGCGTACTCGACGAAGTTATATGGGGGGGGGGGGGGGGA
+
:F:FFFFFFFFFFFFFFFFFFFFFFFFFFFF:FFFFFF:FF,,F,F,F
@FS10000125:27:BPA73017-1634:1:1101:7400:2060 2:N:0:2
TTCCTGTTGAGCGTACTCGACGAAGTTGGAAAGGGGGGGGGGGGGGGG
+
F:FFFFFFFFFFFFFFFFFFFFFFFFFFFFFFFFFFFFFFFFFFFFFF
@FS10000125:27:BPA73017-1634:1:1101:7640:2060 2:N:0:2
TTCATATTGAGCGTACTCGACGAAGTTGCGGGGGGGGGGGGGGGAAAT
+
F,FFF:FFFFFFFFFFFFFFFFFFFFFFFFFFFFFFFFFFFFF,F:,F
@FS10000125:27:BPA73017-1634:1:1101:7740:2060 2:N:0:2
TATAGGTTGAGCGTACTCGACGAAGTTACAAGGGGGGGGGGGGGGGGG
+
,,FFFFFFFFFFFFFFFFFFFFFFFFFFFFFFFFFFFFFFFFFFFFF:
@FS10000125:27:BPA73017-1634:1:1101:7800:2060 2:N:0:2
AATTACTTGAGCGTACTCGACGAAGTTAACAGGGGGGGGGGGGGGGAA
+
FFFFFFFFFFFFFFFFFFFFFFFFFFFFFFFFFFFFFFFFFFFF:FFF
@FS10000125:27:BPA73017-1634:1:1101:9060:2060 2:N:0:2
AGGTCTTTGAGCGTACTCGACGAAGTTAATGGGGGGGGGGGGGGGGGG
+
::FFFFFFFFFFFFFFFFFFFFFFFFFFFFFFFFFFFFFFFFF:FF,F
@FS10000125:27:BPA73017-1634:1:1101:9370:2060 2:N:0:2
CCACGGTTGAGCGTACTCGACGAAGTTGCAAGGGGGGGGGGGGGGGGG
+
FFFFFFFFFFFFFFFFFFFFFFFFFFFFFFFFFFFFFFFFFFFFFFF:
@FS10000125:27:BPA73017-1634:1:1101:9730:2060 2:N:0:2
GTTTGTTTGAGCGTACTCGACGAAGTTCGTAAGGGGGGGGGGGGGGGA
+
FF,FFFFFFFFFFFFFFFFFFFFFFFFFFFFFFFFFFFFFFFFFFF:F
@FS10000125:27:BPA73017-1634:1:1101:10510:2060 2:N:0:2
CAGGTTTTGAGCGTACTCGACGAAGTTGGTGGGGGGGGGGGGGGGGGG
+
FFFFFFFFFFFFFFFFFFFFFFFFFFFFFFFFFFFFFFFFFFF:F,:F
@FS10000125:27:BPA73017-1634:1:1101:11340:2060 2:N:0:2
CCTTGCTTGAGCGTACTCGACGAAGTTAGTCGGGGGGGGGGGGGGAAA
+
F,,,FFFFFFFFFFFFFFFFFFFFFFF,F::FFFFFFFFFFFFFF:,:
@FS10000125:27:BPA73017-1634:1:1101:12380:2060 2:N:0:2
TTTGTATTGAGCGTACTCGACGAAGTTGAGCGGGGGGGGGGGGGGGAA
+
FFF,,FFFFFFFFFFFFFFFFFFFFFF,:FFFFFFFFFFFFFFFF:FF
@FS10000125:27:BPA73017-1634:1:1101:13520:2060 2:N:0:2
TTCTAATTGAGCGTACTCGACGAAGTTGTCGGGGGGGGGGGGGGGAAT
+
,FFFFFFFFFFFFFFFFFFFFFFFFFFFFFFFFFFFFFFFFFF,,,,F
@FS10000125:27:BPA73017-1634:1:1101:14740:2060 2:N:0:2
TCTCGGTTGAGCGTACTCGACGAAGTTTGATGGGGGGGGGGGGGGGGA
+
FFFFFFFFFFFFFFFFFFFFFFFFFFFFFFFFFFFFFFFFFFFFFFF:
@FS10000125:27:BPA73017-1634:1:1101:15190:2060 2:N:0:2
CTAAGATTGAGCGTACTCGACGAAGTTTGTAGGGGGGGGGGGGGGGAA
+
F:FFFFFFFFFFFFFFFFFFFFFFFFFFFFFFFFFFFFFFFFFF:,,:
@FS10000125:27:BPA73017-1634:1:1101:15230:2060 2:N:0:2
ATTATGTTGAGCGTACTCGACGAAGTTCAGCGGGGGGGGGGGGGGGAA
+
FFFFFFFFFFFFFFFFFFFFFFFFFFFFFFFFFFFFFFFFFFFFF,FF
@FS10000125:27:BPA73017-1634:1:1101:15400:2060 2:N:0:2
CGGAGGTTGAGCGTACTCGACGAAGTGGGGGGGGGGGGGGGGGGGGGA
+
FFFFFFFFFFFFFFFFFFFFFFFFFFFFFFFFFFFFFFFFFFF,,,,,
@FS10000125:27:BPA73017-1634:1:1101:15800:2060 2:N:0:2
TTTCCCTTGAGCGTACTCGACGAAGTTAGCTGGGGGGGGGGGGGGGAA
+
,,FFFFFFFFFFFFFFFFFFFFFFFFFFFFFFFFFFFFFFFFFFF::F
@FS10000125:27:BPA73017-1634:1:1101:2300:2070 2:N:0:2
CTTGATTTGAGCGTACTCGACGAAGTTATAAGGGGGGGGGGGGGGGGA
+
FFFFFFFFFFFFFFFFFFFFFFFFFFFFFFFFFFFFFFFFFFFFFFFF
@FS10000125:27:BPA73017-1634:1:1101:2750:2070 2:N:0:2
TTTATTTTGAGCGTACTCGACGAAGTTGCCGGGGGGGGGGGGGGGAAT
+
FFFFFFFFFFFFFFFFFFFFFFFFFFFFFFFFFFFFFFFFFFF,,F,F
@FS10000125:27:BPA73017-1634:1:1101:3120:2070 2:N:0:2
TCAGCATTGAGCGTACTCGACGAAGTTCAGAGGGGGGGGGGGGGGGAA
+
,FFFFFFFFFFFFFFFFFFFFFFFFFFFFFFFFFFFFFFFFFFFFFFF
@FS10000125:27:BPA73017-1634:1:1101:3260:2070 2:N:0:2
TCAGGATTGAGCGTACTCGACGAAGTTCAGAGGGGGGGGGGGGGGGAA
+
FFFFFFFFFFFFFFFFFFFFFFFFFFFFFFFFFFFFFFFFFFFFFFFF
@FS10000125:27:BPA73017-1634:1:1101:4190:2070 2:N:0:2
TTATTTTTGAGCGTACTCGACGAAGTTTGCCGGGGGGGGGGGGGGGGA
+
,FFFFFFFFFFFFFFFFFFFFFFFFFFFFFFFFFFFFFFFFFFFFF:F
@FS10000125:27:BPA73017-1634:1:1101:5130:2070 2:N:0:2
CACTATTTGAGCGTACTCGACGAAGTTCTATGGGGGGGGGGGGGGGAA
+
FFFFFFFFFFFFFFFFFFFFFFFFFFFFFFFFFFFFFFFFFFFFFFFF
@FS10000125:27:BPA73017-1634:1:1101:6420:2070 2:N:0:2
TTATCGTTGAGCGTACTCGACGAAGTTAGGGGGGGGGGGGGGAAATCG
+
F,FFFFFFFFFFFFFFFFFFFFFFFFFFFFFFFFFFFFFFF:F::F,:
@FS10000125:27:BPA73017-1634:1:1101:8290:2070 2:N:0:2
TTCGGATTGAGCGTACTCGACGAAGTTCAATGGGGGGGGGGGGGGGGA
+
FFFFFFFFFFFFFFFFFFFFFFFFFFFFFFFFFFFFFFFFFFFFFF,F
@FS10000125:27:BPA73017-1634:1:1101:9590:2070 2:N:0:2
ATGTGATTGAGCGTACTCGACGAAGTTAGCAGGGGGGGGGGGGGGGAA
+
F,FFFFFFFFFFFFFFFFFFFFFFFFFFFFFFFFFFFFFFFFFF:,:,
@FS10000125:27:BPA73017-1634:1:1101:9620:2070 2:N:0:2
TATTACTTGAGCGTACTCGACGAAGTTCATAGGGGGGGGGGGGGGGAA
+
FFFFFFFFFFFFFFFFFFFFFFFFFFFFFFFFFFFFFFFFFFFFFFFF
@FS10000125:27:BPA73017-1634:1:1101:9990:2070 2:N:0:2
CACGGTTTGAGCGTACTCGACGAAGTTAACGGGGGGGGGGGGGGGGAA
+
FFF:FFFFFFFFFFFFFFFFFFFFFFFFFFFFFFFFFFFFFFFFF,FF
@FS10000125:27:BPA73017-1634:1:1101:10100:2070 2:N:0:2
TCATGATTGAGCGTACTCGACGAAGTTTGCAGGGGGGGGGGGGGGGAA
+
FFFFFFFFFFFFFFFFFFFFFFFFFFFFFFFFFFFFFFFFFFFFFFFF
@FS10000125:27:BPA73017-1634:1:1101:11980:2070 2:N:0:2
AAAACATTGAGCGTACTCGACGAAGTTGACAGGGGGGGGGGGGGGGAA
+
FFFFFFFFFFFFFFFFFFFFFFFFFFFFFFFFFFFFFFFFFFFFF,FF
@FS10000125:27:BPA73017-1634:1:1101:12960:2070 2:N:0:2
ATGTGTTTGAGCGTACTCGACGAAGTTCCGCGGGGGGGGGGGGGGGGG
+
F,FFFFFFFFFFFFFFFF:FFFFFFFFFFFFFFFFFFFFFFFFFFFFF
@FS10000125:27:BPA73017-1634:1:1101:12970:2070 2:N:0:2
TTGGCCTTGAGCGTACTCGACGAAGTTGGGGGGGGGGGGGGGAAGTCG
+
FFFFFFFFFFFFFFFFFFFFFFFFFFFFFFFFFFFFFFFFF,FF,,:F
@FS10000125:27:BPA73017-1634:1:1101:13680:2070 2:N:0:2
ATGGTTTTGAGCGTACTCGACGAAGGGGGGGAGGGGGGGGGGGGGGAA
+
F,FFFFFFFFFFFFFFFFFFFFFFFFFFFFFFFFFFFFFFFFFFF,FF
@FS10000125:27:BPA73017-1634:1:1101:14300:2070 2:N:0:2
TAAAGGTTGAGCGTACTCGACGAAGTTCAGGGGGGGGGGGGGGGAGAT
+
FFFFFFFFFFFFFFFFFFFFFFFFFFFFFFFFFFFFFFFFFFF:F,:F
@FS10000125:27:BPA73017-1634:1:1101:16340:2070 2:N:0:2
TTAGAATTGAGCGTACTCGACGAAGTTAATGGGGGGGGGGGGGGGGGA
+
FFFFFFFFFFFFFFFFFFFFFFFFFFFFFFFFFFFFFFFFFFFFFF:F
@FS10000125:27:BPA73017-1634:1:1101:2110:2080 2:N:0:2
CTGTGTTTGAGCGTACTCGACGAAGTTGTGAGGGGGGGGGGGGGGGAA
+
FF,F,:FFFFFFFFFFFFFFFFFFFFFFFF:FFFFFFFFFFFFFFF,F
@FS10000125:27:BPA73017-1634:1:1101:3040:2080 2:N:0:2
CAATACTTGAGCGTACTCGACGAAGTTGGGCGGGGGGGGGGGGGGGAA
+
FFF:FFFFFFFFFFFFFFFFFFFFFFFFFFFFFFFFFFFFFFFF,,FF
@FS10000125:27:BPA73017-1634:1:1101:3340:2080 2:N:0:2
TTAGATTTGAGCGTACTCGACGAAGTTCGGGTGGGGGGGGGGGGGGAA
+
F:F:F:FFFFFFFFFFFFFFFFF:FFFFFFFFFFFFFFFFFF:F:F,F
@FS10000125:27:BPA73017-1634:1:1101:4260:2080 2:N:0:2
AATCAATTGAGCGTACTCGACGAAGTTGCAAGGGGGGGGGGGGGGGAA
+
F:FFFFFFFFFFFFFFFFFFFFFFFFFFFFFFFFFFFFFFFFFFFFFF
@FS10000125:27:BPA73017-1634:1:1101:4580:2080 2:N:0:2
TCGGTGTTGAGCGTACTCGACGAAGTTCTATCGGGGGGGGGGGGGGGG
+
FFFFFFFFFFFFFFFFFFFFFFFFFFFFFFFFFFFFFFFFFFFFFFFF
@FS10000125:27:BPA73017-1634:1:1101:6670:2080 2:N:0:2
TATATATTGAGCGTACTCGACGAAGTTAAGGGGGGGGGGGGGGGAAAT
+
FFFFFFFFFFFFFFFFFFFFFFFFFFFFFFFFFFFFFFFFFFF,:FFF
@FS10000125:27:BPA73017-1634:1:1101:6690:2080 2:N:0:2
TTTTGTTTGAGCGTACTCGACGAATTTCCGCGGGGGGGGGGGGGGGAA
+
F,FFFFFFFFFFFFFFFFFFFFFFFFFFFFFFFFFFFFFFFFF,FF:F
@FS10000125:27:BPA73017-1634:1:1101:6750:2080 2:N:0:2
CATCTCTTGAGCGTACTCGACGAAGTTGAAGGGGGGGGGGGGGGGAAA
+
FFFFFFFFFFFFFFFFFFFFFFFFFFFFFFFFFFFFFFFFFFFF,F,,
@FS10000125:27:BPA73017-1634:1:1101:7230:2080 2:N:0:2
AAATTTTTGAGCGTACTCGACGAAGTTGGGCGGGGGGGGGGGGGGGAA
+
FFFFFFFFFFFFFFFFFFFFFFFFFFFFFFFFFFFFFFFFFFFFF:FF
@FS10000125:27:BPA73017-1634:1:1101:7450:2080 2:N:0:2
TTGGATTTGAGCGTACTCGACGAAGTTTAGAGGGGGGGGGGGGGGGGA
+
FFFFFFFFFFFFFFFFFFFFFFFFFFFFFFFFFFFFFFFFFFFFFFFF
@FS10000125:27:BPA73017-1634:1:1101:8030:2080 2:N:0:2
TAAAACTTGAGCGTACTCGACGAAGTTTTCGGGGGGGGGGGGGGGGAA
+
FFFFFFFFFFFFFFFFFFFFFFFFFFFFFFFFFFFFFFFFFFFFF:FF
@FS10000125:27:BPA73017-1634:1:1101:8550:2080 2:N:0:2
TTCATATTGAGCGTACTCGACGAAGTTAGTAAGGGGGGGGGGGGGGGA
+
:FFFFFFFFFFFFFFFFFFFFFFFFFFFFFFFFFFFFFFFFFFF:F:,
@FS10000125:27:BPA73017-1634:1:1101:8630:2080 2:N:0:2
TTTTTCTTGAGCGTACTCGACGAAGTTCCACGGGGGGGGGGGGGGGAA
+
FFFFFFFFFFFFFFFFFFFFFFFFFFFFFFFFFFFFFFFFFFFFF,FF
@FS10000125:27:BPA73017-1634:1:1101:9900:2080 2:N:0:2
TTGCCGTTGAGCGTACTCGACGAAGTTGCGGGGGGGGGGGGGGGAAAT
+
FFFFFFFFFFFFFFFFFFFFFFFFFFFFFFFFFFFFFFFFFFF,F:,F
@FS10000125:27:BPA73017-1634:1:1101:10560:2080 2:N:0:2
TCAAATTTGAGCGTACTCGACGAAGTTGACTGGGGGGGGGGGGGGGAA
+
,FFFFFFFFFFFFFFFFFFFFFFFFFFFFFFFFFFFFFFFFF:FF,,:
@FS10000125:27:BPA73017-1634:1:1101:11520:2080 2:N:0:2
TTATGATTGAGCGTACTCGACGAAGTTTGCAGGGGGGGGGGGGGGGGG
+
FFFF:FFFFFFFFFFFFFFFFFFFFFFFFFFFFFFFFFFFFFFFF,:,
@FS10000125:27:BPA73017-1634:1:1101:12640:2080 2:N:0:2
ATCGATTTGAGCGTACTCGACGAAGTGGGGGGGGGGGGGGGAAATTGG
+
FFFFFFFFFFFFFFFFFFFFFFFFFFFFFFFFFFFFFFFFF:F,:,,:
@FS10000125:27:BPA73017-1634:1:1101:13750:2080 2:N:0:2
ACCGGTTTGAGCGTACTCGACGAAGTTGGTAGGGGGGGGGGGGGGGAA
+
FFFFFFFFFFFFFFFFFFFFFFFFFFFFFFFFFFFFFFFFFFFFF,FF
@FS10000125:27:BPA73017-1634:1:1101:14000:2080 2:N:0:2
ACTTTATTGAGCGTACTCGACGAAGGGGGGGGGGGGGGGAGATCGGAA
+
FFFFFFFFFFFFFFFFFFFFFFFFFFFFFFFFFFFFFFFF,,F::,:,
@FS10000125:27:BPA73017-1634:1:1101:15380:2080 2:N:0:2
TTTACATTGAGCGTACTCGACGAAGTTCTGAGGGGGGGGGGGGGGGAA
+
F,,:FFFFFFFFFFFFFFFFFFFFFFF:,,FFFFFFFFFFFFFFF,:F
@FS10000125:27:BPA73017-1634:1:1101:15540:2080 2:N:0:2
TTGCCATTGAGCGTACTCGACGAAGTTTGCCGGGGGGGGGGGGGGGAA
+
FFFFFFFFFFFFFFFFFFFFFFFFFFFFFFFFFFFFFFFFFFFFF:,F
@FS10000125:27:BPA73017-1634:1:1101:15880:2080 2:N:0:2
ATCGCATTGAGCGTACTCGACGAAGTTGTGGGGGGGGGGGGGGAAGAT
+
,:F:FFFFFFFFFFFFFFFFFFFFFFFFFFFFFFFFFFFFFFF:F,,,
@FS10000125:27:BPA73017-1634:1:1101:16320:2080 2:N:0:2
TGTCTTTTGAGCGTACTCGACGAAGTTTATGGGGGGGGGGGGGGGGGA
+
,:FFFFFFFFFFFFFFFFFFFFFFFFFFFFFFFFFFFFFFFFFFFFF,
@FS10000125:27:BPA73017-1634:1:1101:3690:2090 2:N:0:2
TTTTGAGCGTACTCGACGAAGTTGACAGGGGGGGGGGGGGGGGAAATC
+
::FFFFF::FFFFFF:FFFFFFFFFFFFFF:FFFFFFFFFFFFF,,F:
@FS10000125:27:BPA73017-1634:1:1101:4130:2090 2:N:0:2
ATATCTTTGAGCGTACTCGACGAAGTTAATTGGGGGGGGGGGGGGGAA
+
F,,F,,FFFFFFFFFFFFFFFFFFFFF:,F,FFFFFFFFFFFFFF,F:
@FS10000125:27:BPA73017-1634:1:1101:4460:2090 2:N:0:2
CCGTCATTGAGCGTACTCGACGAAGGGGGGGGGGGGGGGGGGGGGAGA
+
FFFFFFFFFFFFFFFFFFFFFFFFFFFFFFFFFFFFFFFFFF,:,F,,
@FS10000125:27:BPA73017-1634:1:1101:5810:2090 2:N:0:2
TTATTCTTGAGCGTACTCGACGAGGTTAGCAGGGGGGGGGGGGGGGGG
+
F,FFFFFFFFFFFFFFFFFFFFFFFFFFFFFFFFFFFFFFFFFFFFFF
@FS10000125:27:BPA73017-1634:1:1101:6890:2090 2:N:0:2
TCAGGTTTGAGCGTACTCGACGAAGTTCCATGGGGGGGGGGGGGGGAA
+
FFFFFFFFFFFFFFFFFFFFFFFFFFFFFFFFFFFFFFFFFFFFF,,F
@FS10000125:27:BPA73017-1634:1:1101:7920:2090 2:N:0:2
TACCCATTGAGCGTACTCGACGAAGTTGTGCGGGGGGGGGGGGGGGAA
+
,:FFFFFFFFFFFFFFFFFFFFFFFFFFFFFFFFFFFFFFFFFFFFFF
@FS10000125:27:BPA73017-1634:1:1101:8110:2090 2:N:0:2
TTATCCTTGAGCGTACTCGACGAAGTTTATGGGGGGGGGGGGGGGGAA
+
,,FFFFFFFFFFFFFFFFFFFFFFFFFFFFFFFFFFFFFFFFFFF:FF
@FS10000125:27:BPA73017-1634:1:1101:8150:2090 2:N:0:2
TTATAATTGAGCGTACTCGACGAAGTTGGATGGGGGGGGGGGGGGGGG
+
,,FFFFFFFFFFFFFFFFFFFFFFFFFFFFFFFFFFFFFFFFFF:,F,
@FS10000125:27:BPA73017-1634:1:1101:8270:2090 2:N:0:2
ATCAACTTGAGCGTACTCGACGAAGTTTTGAGGGGGGGGGGGGGGGGA
+
F,FFFFFFFFFFFFFFFFFFFFFFFFFFFFFFFFFFFFFFFFFFF,,F
@FS10000125:27:BPA73017-1634:1:1101:8900:2090 2:N:0:2
TCCGAATTGAGCGTACTCGACGAAATTTGCTGGGGGGGGGGGGGGGGA
+
FFFFFFFFFFFFFFFFFFFFFFFFFFFFFFFFFFFFFFFFFFFFFF::
@FS10000125:27:BPA73017-1634:1:1101:9050:2090 2:N:0:2
CCGTTTTTGAGCGTACTCGACGAAGTTTGTGGGGGGGGGGGGGGGGAA
+
FFFFFFFFFFFFFFFFFFFFFFFFFFFFFFFFFFFFFFFFFFFFFFFF
@FS10000125:27:BPA73017-1634:1:1101:10610:2090 2:N:0:2
TTATGGTTGAGCGTACTCGACGAAGTTTGCAGGGGGGGGGGGGGGGGA
+
F,,F:,FFFFFFFFFFFFFFFFFFFFFF:F:FFFFFFFFFFFFFF:FF
@FS10000125:27:BPA73017-1634:1:1101:11460:2090 2:N:0:2
TCTCACTTGAGCGTACTCGACGAAGTTTTGCGGGGGGGGGGGGGGAAA
+
FFFFFFFFFFFFFFFFFFFFFFFFFFFFFFFFFFFFFFFFFFF,F:F,
@FS10000125:27:BPA73017-1634:1:1101:11660:2090 2:N:0:2
TTGTATTTGAGCGTACTCGACGAAGTTCGTAGGGGGGGGGGGGGGGAA
+
,FFFFFFFFFFFFFFFFFFFFFFFFFFFFFFFFFFFFFFFFFFFF:FF
@FS10000125:27:BPA73017-1634:1:1101:12420:2090 2:N:0:2
ACTAATTTGAGCGTACTCGACGAAGTTTCTTGGGGGGGGGGGGGGGGA
+
FFFFFFFFFFFFFFFFFFFFFFFFFFFFFFFFFFFFFFFFFFFFFF:F
@FS10000125:27:BPA73017-1634:1:1101:12510:2090 2:N:0:2
TTCTGTTTGAGCGTACTCGACGAAGTTTACAGGGGGGGGGGGGGGGGA
+
F:FFFFFFFFFFFFFFFFFFFFFFFFFFFFFFFFFFFFFFFFFFFF::
@FS10000125:27:BPA73017-1634:1:1101:13370:2090 2:N:0:2
TACGATTTGAGCATACTCGACGAAGTTGGCAGGGGGGGGGGGGGGGAA
+
,FF,FFFFFFFFFFFFFFFFFFFFFFFF:FFFFFFF:FFFF,,F,,,F
@FS10000125:27:BPA73017-1634:1:1101:15620:2090 2:N:0:2
ATTCTTTTGAGCGTACTCGACGAAGTTGGGCGGGGGGGGGGGGGGGAA
+
:FFFFFFFFFFFFFFFFFFFFFFFFFFFFFFFFFFFFFFFFFFFFF:,
@FS10000125:27:BPA73017-1634:1:1101:16020:2090 2:N:0:2
TAGTGGTTGAGCGTACTCGACGAAGTTGGTGAGGGGGGGGGGGGGGGA
+
FFFFFFFFFFFFFFFFFFFFFFFFFFFFFFFFFFFFFFFFFFFFFFF,
@FS10000125:27:BPA73017-1634:1:1101:1880:2100 2:N:0:2
TTTAACTTGAGCGTACTCAGCGGGGGGGGGGGGGGGGAGATCGGAAAA
+
FFFFFFFFFFFFFFFFFFFFFFFFFFFFFFFFFFFFF:,FFF:,FF,F
@FS10000125:27:BPA73017-1634:1:1101:2860:2100 2:N:0:2
TATCGGTTGAGCGTACTCGACGAAGTTTGAGGGGGGGGGGGGGGGAGA
+
FFFFFFFFFFFFFFFFFFFFFFFFFFFFFFFFFFFFFFFFFFFFFF,,
@FS10000125:27:BPA73017-1634:1:1101:3380:2100 2:N:0:2
CCCACTTTGAGCTACTCGACGAAGTTACCAGGGGGGGGGGGGGGGAAA
+
FFFFFFFFFFFFFFFFFFFFFFFFFFFFFFFFFFFFFFFFFFFF:F:,
@FS10000125:27:BPA73017-1634:1:1101:4030:2100 2:N:0:2
CTAGGTTTGAGCGTACTCGACGAAGTTGGGTGGGGGGGGGGGGGGGAA
+
F,FFFFFFFFFFFFFFFFFFFFFFFFFFFFFFFFFFFFFFFFFF:,FF
@FS10000125:27:BPA73017-1634:1:1101:4360:2100 2:N:0:2
TAATACTTGAGCGTACTCGACGAAGTTGCGAGGGGGGGGGGGGGGGAA
+
F:FFFFFFFFFFFFFFFFFFFFFFFFFFFFFFFFFFFFFFFFFFFFF:
@FS10000125:27:BPA73017-1634:1:1101:5050:2100 2:N:0:2
TCCTGTTTGAGCGTACTCGACGAAGTTTTAGCGGGGGGGGGGGGGGGA
+
FF,F:,FFFFFFFFFFFFFFFFFFFFFF,FF,FFFFFFFFFFF::,,,
@FS10000125:27:BPA73017-1634:1:1101:5070:2100 2:N:0:2
CTACATTTGAGCGTACTCGACGAAGTTGCCGGGGGGGGGGGGGGGGAA
+
FFFFFFFFFFFFFFFFFFFFFFFFFFFFFFFFFFFFFFFFFFFFF,FF
@FS10000125:27:BPA73017-1634:1:1101:5610:2100 2:N:0:2
CTTTACTTGAGCGTACTCGACGAAGTTGCCAGGGGGGGGGGGGGGGAA
+
FFFFFFFFFFFFFFFFFFFFFFFFFFFFFFFFFFFFFFFFFFFFF,,F
@FS10000125:27:BPA73017-1634:1:1101:6210:2100 2:N:0:2
TTGGCTTTGAGCGTACTCGACGAAGTTCCGGGGGGGGGGGGGGGAAAT
+
,,FFFFFFFFFFFFFFFFFFFFFFFFFFFFFFFFFFFFFFFFF,FF:F
@FS10000125:27:BPA73017-1634:1:1101:6220:2100 2:N:0:2
CCGGGATTGAGCGTACTCGACGAAGTTCGTTGGGGGGGGGGGGGGGAA
+
F,:,FFFFFFFFFFFFFFFFFFFFFFFFFFFFFFFFFFFFF:F,F,:,
@FS10000125:27:BPA73017-1634:1:1101:6410:2100 2:N:0:2
TCCAGATTGAGCGTACTCGACGAAGTTGTTCGGGGGGGGGGGGGGGGA
+
,FFFFFFFFFFFFFFFFFFFFFFFFFFFFFFFFFFFFFFFFFFFFFF,
@FS10000125:27:BPA73017-1634:1:1101:6460:2100 2:N:0:2
TTCAGGTTGAGCGTACTCGACGAAGTTGTGCGGGGGGGGGGGGGGGAA
+
F:FFFFFFFFFFFFFFFFFFFFFFFFFFFFFFFFFFFFFFFFFFF:FF
@FS10000125:27:BPA73017-1634:1:1101:6550:2100 2:N:0:2
TAGCTATTGAGCGTACTCGACGAAGTTTGTAGGGGGGGGGGGGGGGGA
+
FFFFFFFFFFFFFFFFFFFFFFFFFFFFFFFFFFFFFFFFFFFFF,,F
@FS10000125:27:BPA73017-1634:1:1101:6940:2100 2:N:0:2
AACAGGTTGAGCGTACTCGACGAAGGGGGGGGGGGGGGGAAATCGGAA
+
::FFFFFFFFFFFFFFFFFFFFFFFFFFFFFFFFFFFFF:,:F:,:F:
@FS10000125:27:BPA73017-1634:1:1101:7120:2100 2:N:0:2
TTGTGCTTGAGCGTACTCGACGAAGTTCTATGGGGGGGGGGGGGGGGA
+
F,FFFFFFFFFFFFFFFFFFFFFFFFFFFFFFFFFFFFFFFFFFF,,:
@FS10000125:27:BPA73017-1634:1:1101:10100:2100 2:N:0:2
ACTGAATTGAGCGTACTCGACGAAGTTGGGTGGGGGGGGGGGGGGGGG
+
FFFFFFFFFFFFFFFFFFFFFFFFFFFFFFFFFFFFFFFFFFFFFFFF
@FS10000125:27:BPA73017-1634:1:1101:12160:2100 2:N:0:2
CCTAATTTGAGCGTACTCGACGAAGTTACCCGGGGGGGGGGGGGGGAA
+
FFFFFFFFFFFFFFFFFFFFFFFFFFFFFFFFFFFFFFFFFFFFF,::
@FS10000125:27:BPA73017-1634:1:1101:12180:2100 2:N:0:2
GTTATATTGAGCGTACTCGACGAAGTTCGTTGGGGGGGGGGGGGGGGG
+
F,FF,,FFFFFFFFFFFFFFFFFFFFFFFFFFFFFFFFFFF,:,,,,F
@FS10000125:27:BPA73017-1634:1:1101:12360:2100 2:N:0:2
CGATAGTTGAGCGTACTCGACGAAGTTGGGCGGGGGGGGGGGGGGAAA
+
F:FFFFFFFFFFFFFFFFFFFFFFFFFFFFFFFFFFFFFFFFF:F:FF
@FS10000125:27:BPA73017-1634:1:1101:12370:2100 2:N:0:2
TTTCTCTTGAGCGTACTCGACGAAGTTAGAAGGGGGGGGGGGGGGGGA
+
F,,,:FFFFFFFFFFFFFFFFFFFFFF,FFFFFFFFFFFFFFFFFF,F
@FS10000125:27:BPA73017-1634:1:1101:12500:2100 2:N:0:2
TTCATTTTGAGCGTACTCGACGAAGTTTAAAGGGGGGGGGGGGGGGAA
+
:FFFFFFFFFFFFFFFFFFFFFFFFFFFFFFFFFFFFFFFFFFFF,F:
@FS10000125:27:BPA73017-1634:1:1101:12640:2100 2:N:0:2
ATGTTTTTGAGCGTACTCGACGAAGTTAACAGGGGGGGGGGGGGGGGA
+
FFFFFFFFFFFFFFFFFFFFFFFFFFFFFFFFFFFFFFFFFFFFFFFF
@FS10000125:27:BPA73017-1634:1:1101:13090:2100 2:N:0:2
TATAGTTTGAGCGTACTCGACGAAGTTATTGGGGGGGGGGGGGGGAAA
+
FFFFFFFFFFFFFFFFFFFFFFFFFFFFFFFFFFFFFFFFFFFFFFF,
@FS10000125:27:BPA73017-1634:1:1101:13830:2100 2:N:0:2
GGTTAGTTGAGCGTACTCGACGAAGTTTCTGGGGGGGGGGGGGGGGAA
+
::,F,,FFFFFFFFFFFFFFFFFFFFFFFF,,FFFFFFFFFFFFF:FF
@FS10000125:27:BPA73017-1634:1:1101:14150:2100 2:N:0:2
TTATCCTTGAGCGTACTCGACGAAGTTTGCTGGGGGGGGGGGGGGGGA
+
FFFFFFFFFFFFFFFFFFFFFFFFFFFFFFFFFFFFFFFFFFFFFF,F
@FS10000125:27:BPA73017-1634:1:1101:16360:2100 2:N:0:2
TTAGAATTGAGCGTACTCGACGAAGTTAATGGGGGGGGGGGGGGGGGA
+
FFFFFFFFFFFFFFFFFFFFFFFFFFFFFFFFFFFFFFFFFFFFFF:F
@FS10000125:27:BPA73017-1634:1:1101:1200:2110 2:N:0:2
TTCAAATTGAGCGTACTCGACGAAGTTCGACGGGGGGGGGGGGGGGGA
+
,FFFFFFFFFFFFFFFFFFFFFFFFFFFFFFFFFFFFFFFFFFFFFF,
@FS10000125:27:BPA73017-1634:1:1101:1900:2110 2:N:0:2
ACATTGTTGAGCGTACTCGACGAAGTTCCAAAGGGGGGGGGGGGGGGA
+
:FFFFFFFFFFFFFFFFFFFFFFFFFFFFFFFFFFFFFFFFFFFFFFF
@FS10000125:27:BPA73017-1634:1:1101:2080:2110 2:N:0:2
ATCGTTTTGAGCGTACTCGACGAAGTTGGCTGGGGGGGGGGGGGGGGA
+
,FFFFFFFFFFFFFFFFFFFFFFFFFFFFFFFFFFFFFFFFFFFFFFF
@FS10000125:27:BPA73017-1634:1:1101:2950:2110 2:N:0:2
AAGATTTTGAGCGTACTCGACGAAGTTGCTGGGGGGGGGGGGGGAAAT
+
FFFFFFFFFFFFFFFFFFFFFFFFFFFFFFFFFFFFFFFFFFF,:F,F
@FS10000125:27:BPA73017-1634:1:1101:3000:2110 2:N:0:2
ACCGTAGTTGAGCGTACTCGACGAAGTTGAATGGGGGGGGGGGGGGGA
+
FFFFFFFFFFFFFFFFFFFFFFFFFFFFFFFFFFFFFFFFFFFFFFFF
@FS10000125:27:BPA73017-1634:1:1101:5460:2110 2:N:0:2
CCAAACTTGAGCGTACTCGACGAAGTTAAGGGGGGGGGGGGGGGGGGA
+
FFFFFFFFFFFFFFFFFFFFFFFFFF:FFFFFFFFFFFFFFFFFFFF:
@FS10000125:27:BPA73017-1634:1:1101:6790:2110 2:N:0:2
TCAAATTTGAGCGTACTCGACGAAGTTTCCAGGGGGGGGGGGGGGGAA
+
,FFFFFFFFFFFFFFFFFFFFFFFFFFFFFFFFFFFFFFFFFFFF,F:
@FS10000125:27:BPA73017-1634:1:1101:7120:2110 2:N:0:2
TCATCTTTGAGCGTACTCGACGAAGCTGGTTGGGGGGGGGGGGGGGAA
+
,FFFFFFFFFFFFFFFFFFFFFFFFFFFFFFFFFFFFFFFFFFFF,FF
@FS10000125:27:BPA73017-1634:1:1101:8430:2110 2:N:0:2
TTAAGTTTGAGCGTACTCGACGAAGTTGGCCGGGGGGGGGGGGGGAAA
+
F,FFFFFFFFFFFFFFFFFFFFFFFFFFFFFFFFFFFFFFFFFF,FF,
@FS10000125:27:BPA73017-1634:1:1101:9170:2110 2:N:0:2
TATCGATTGAGCGTACTCGACGAAGTTACCAGGGGGGGGGGGGGGGAA
+
FFFFFFFFFFFFFFFFFFFFFFFFFFFFFFFFFFFFFFFFFFFFFFFF
@FS10000125:27:BPA73017-1634:1:1101:9490:2110 2:N:0:2
ATGTTCTTGAGCGTACTCGACGAAGTTTACGGGGGGGGGGGGGGGAAA
+
FFFFFFFFFFFFFFFFFFFFFFFFFFFFFFFFFFFFFFFFFFFFFFFF
@FS10000125:27:BPA73017-1634:1:1101:9640:2110 2:N:0:2
CTCCATTTGAGCGTACTCGACGAAGTTCACAGGGGGGGGGGGGGGGAA
+
FFFFFFFFFFFFFFFFFFFFFFFFFFFFFFFFFFFFFFFFFFFFF,,F
@FS10000125:27:BPA73017-1634:1:1101:10190:2110 2:N:0:2
ACTCATTTGAGCGTACTCGACGAAGTTCAAGGGGGGGGGGGGGGGGGG
+
FFFFFFFFFFFFFFFFFFFFFFFFFFFFFFFFFFFFFFFFFFFFF,,:
@FS10000125:27:BPA73017-1634:1:1101:10430:2110 2:N:0:2
ACCTGATTGAGCGTACTCGACGAAGTTCCGTGGGGGGGGGGGGGGGAA
+
:FFFFFFFFFFFFFFFFFFFFFFFFFFFFFFFFFFFFFFFFFFF:,F,
@FS10000125:27:BPA73017-1634:1:1101:11070:2110 2:N:0:2
TCGCGGTTGAGCGTACTCGACGAAGAGGGGGGGGGGGGGGGGGAAGTC
+
FFFFFFFFFFFFFFFFFFFFFFFFFFFFFFFFFFFFFFFFFF,F:,F,
@FS10000125:27:BPA73017-1634:1:1101:13230:2110 2:N:0:2
TCACCATTGAGCGTACTCGACGAAGTTGGTAGGGGGGGGGGGGGGAAA
+
FFFFFFFFFFFFFFFFFFFFFFFFFFFFFFFFFFFFFFFFFFFFFFF,
@FS10000125:27:BPA73017-1634:1:1101:14220:2110 2:N:0:2
TACATCTTGAGCGTACTCGACGAAGGGGGGGGGGGGGGGGGAATTTGA
+
FFFFFFFFFFFFFFFFFFFFFFFFFFFFFFFFFFFFFFFF,F,,:,,F
@FS10000125:27:BPA73017-1634:1:1101:15950:2110 2:N:0:2
CTACCTTTGAGCGTACTCGACGAAGTTGTGCGGGGGGGGGGGGGGGAA
+
FFFFFFFFFFFFFFFFFFFFFFFFFFFFFFFFFFFFFFFFFFFFF:FF
@FS10000125:27:BPA73017-1634:1:1101:1770:2120 2:N:0:2
GATTTTTTGAGCGTACTCGACGAAGTTTACAGGGGGGGGGGGGGGGGA
+
:,FFFFFFFFFFFFFFFFFFFFFFFFFFFFFFFFFFFFFFFFFFFF:F
@FS10000125:27:BPA73017-1634:1:1101:3380:2120 2:N:0:2
AAAATTTTGAGCGTACTCGACGAAGTTGGTGGGGGGGGGGGGGGGAAA
+
FFFFFFFFFFFFFFFFFFFFFFFFFFFFFFFFFFFFFFFFFFFF,F,,
@FS10000125:27:BPA73017-1634:1:1101:3690:2120 2:N:0:2
TTCAGCTTGAGCGTACTCGACGAAGTTTGAAGGGGGGGGGGGGGGGAA
+
F,FFFFFFFFFFFFFFFFFFFFFFFFFFFFFFFFFFFFFFFFFFF,:F
@FS10000125:27:BPA73017-1634:1:1101:4750:2120 2:N:0:2
TATTATTTGAGCGTACTCGACGAAGTTTACGGGGGGGGGGGGGGGGGA
+
FFFFFFFFFFFFFFFFFFFFFFFFFFFFFFFFFFFFFFFFFFFFFF,F
@FS10000125:27:BPA73017-1634:1:1101:4840:2120 2:N:0:2
TAGGGTTTGAGCGTACTCGACGAAGTTGTAAGGGGGGGGGGGGGGGAA
+
FFFFFFFFFFFFFFFFFFFFFFFFFFFFFFFFFFFFFFFFFFFFFFFF
@FS10000125:27:BPA73017-1634:1:1101:5890:2120 2:N:0:2
CAGGAATTGAGCGTACTCGACGAAGTTGTGCGGGGGGGGGGGGGGGAA
+
FFFFFFFFFFFFFFFFFFFFFFFFFFFFFFFFFFFFFFFFFF:F:::F
@FS10000125:27:BPA73017-1634:1:1101:5980:2120 2:N:0:2
TAATCATTGAGCGTACTCGACGAAGTTCAGTGGGGGGGGGGGGGGGGA
+
FFFFFFFFFFFFFFFFFFFFFFFFFFFFFFFFFFFFFFFFFFFFFF,,
@FS10000125:27:BPA73017-1634:1:1101:6650:2120 2:N:0:2
ATTGGATTGAGCGTACTCGACGAAGTTGGGGGGGGGGGGGGGGAAATC
+
FFFFFFFFFFFFFFFFFFFFFFFFFFFFFFFFFFFFFFFFFF,F:,FF
@FS10000125:27:BPA73017-1634:1:1101:7010:2120 2:N:0:2
CTCGGTTTGAGCGTACTCGACGAAGTTCGAGGGGGGGGGGGGGGGGGG
+
FFFFFFFFFFFFFFFFFFFFFFFFFFFFFFFFFFFFFFFFF:F,:,,F
@FS10000125:27:BPA73017-1634:1:1101:7320:2120 2:N:0:2
TTGGTATTGAGCGTACTCGACGAAGTTCAGCGGGGGGGGGGGGGGGGG
+
,,FFFFFFFFFFFFFFFFFFFFFFFFFFFFFFFFFFFFFFFF:FFF:F
@FS10000125:27:BPA73017-1634:1:1101:9680:2120 2:N:0:2
TCTGTTTTGAGCGTACTCGACGAAGTTATATGGGGGGGGGGGGGGGAA
+
F:,:FFFFFFFFFFFFFFFFFFFFFFFF,FFFFFFFFFFFFFFF::FF
@FS10000125:27:BPA73017-1634:1:1101:10150:2120 2:N:0:2
TTCAATTTGAGCGTACTCGACGAAGTTGCGCAGGGGGGGGGGGGGGAA
+
FFFFFFFFFFFFFFFFFFFFFFFFFFFFFFFFFFFFFFFFF:FF:F,F
@FS10000125:27:BPA73017-1634:1:1101:10250:2120 2:N:0:2
TAATAATTGAGCGTACTCGACGAAGTTAGACGGGGGGGGGGGGGGGAA
+
FFFFFFFFFFFFFFFFFFFFFFFFFFFFFFFFFFFFFFFFFFFFFFFF
@FS10000125:27:BPA73017-1634:1:1101:10360:2120 2:N:0:2
TATGATTTGAGCGTACTCGACGAAGTTCAGGGGGGGGGGGGAAGAGTT
+
,F,,F,FFFFFFFFFFFFFFFFFFFFFF:FF:,,,F,F:FF,:FF,,,
@FS10000125:27:BPA73017-1634:1:1101:10640:2120 2:N:0:2
TTACCTTTGAGCGTACTCGACGAAGTTGCCGGGGGGGGGGGGGGGAAA
+
FFFFFFFFFFFFFFFFFFFFFFFFFFFFFFFFFFFFFFFFFFFF:F:,
@FS10000125:27:BPA73017-1634:1:1101:12190:2120 2:N:0:2
AATTTATTGAGCGTACTCGACGAAGTTTTCAGGGGGGGGGGGGGGGAA
+
,:F:,,FFFFFFFFFFFFFFFFFFFFF,:,FFFFFFFFFFFFFFF,FF
@FS10000125:27:BPA73017-1634:1:1101:13130:2120 2:N:0:2
CTCTCATTGAGCGTACTCGACGAAGTTATACGGGGGGGGGGGGGGGAA
+
F:FFFFFFFFFFFFFFFFFFFFFFFFFFFFFFFFFFFFFFFFFFFFFF
@FS10000125:27:BPA73017-1634:1:1101:13570:2120 2:N:0:2
TCTCTCTTGAGCGTACTCGACGAAGTTATAGGGGGGGGGGGGGGGGAA
+
FFFFFFFFFFFFFFFFFFFFFFFFFFFFFFFFFFFFFFFFFFFFF,FF
@FS10000125:27:BPA73017-1634:1:1101:13950:2120 2:N:0:2
TTAGCATTGAGCGTACTCGACGAAGGGGGGGGGGGGGGGGAAATTGGA
+
FFFFFFFFFFFFFFFFFFFFFFFFFFFFFFFFFFFFFFFF,,,F,,,F
@FS10000125:27:BPA73017-1634:1:1101:14270:2120 2:N:0:2
TATTTTTTGAGCGTACTCGACGAAGTTGCCGGGGGGGGGGGGGGGGGG
+
,FFFFFFFF:FFFFFFFFFFFFFFFFFFFFFFFFFFFFFFF:FFF,,F
@FS10000125:27:BPA73017-1634:1:1101:14720:2120 2:N:0:2
TTCTCCTTGAGCGTACTCGACGAAGTTTGCCGGGGGGGGGGGGGGGAA
+
FFFFFFFFFFFFFFFFFFFFFFFFFFFFFFFFFFFFFFFFFFF:FFFF
@FS10000125:27:BPA73017-1634:1:1101:15590:2120 2:N:0:2
CTCACTTTGAGCGTACTCGACGAAGTGGGGGGGGGGGGGGGAAAGTCG
+
F,FFFFFFFFFFFFFFFFFFFFFFFFFFFFFFFFFFFFFFF,,:,F,F
@FS10000125:27:BPA73017-1634:1:1101:15650:2120 2:N:0:2
TCTGCCTTGAGCGTACTCGACGAAGTTTATTGGGGGGGGGGGGGGGGA
+
FFFFFFFFFFFFFFFFFFFFFFFFFFFFFFFFFFFFFFFFFFFFFF:F
@FS10000125:27:BPA73017-1634:1:1101:15680:2120 2:N:0:2
TTTCGTTTGAGCGTACTCGACGAAGTTTGGGGGGGGGGGGGGGGGGAA
+
,FFFFFFFFFFFFFFFFFFFFFFFFFFFFFFFFFFFFFFFFFFFF,FF
@FS10000125:27:BPA73017-1634:1:1101:1920:2130 2:N:0:2
ATCATATTGAGCGTACTCGACGAAGTTGTTGGGGGGGGGGGGGGAAAT
+
FFFFFFFFFFFFFFFFFFFFFFFFFFFFFFFFFFFFFFFFFFFF,FFF
@FS10000125:27:BPA73017-1634:1:1101:3390:2130 2:N:0:2
TCATGTTTGAGCGTACTCGACGAAGTTAACGGGGGGGGGGGGGGGGGA
+
,FFFFFFFFFFFFFFFFFFFFFFFFFFFFFFFFFFFFFFFFFFFFF,F
@FS10000125:27:BPA73017-1634:1:1101:4780:2130 2:N:0:2
TCTAACTTGAGCGTACTCGACGAAGTTGCTGGGGGGGGGGGGGGGGGA
+
FFFFFFFFFFFFFFFFFFFFFFFFFFFFFFFFFFFFFFFFFFFFFFF,
@FS10000125:27:BPA73017-1634:1:1101:5680:2130 2:N:0:2
ATGGATTTGAGCGTACTCGACGAAGTTGCGAGGGGGGGGGGGGGGAAA
+
F,::FFFFFFFFFFFFFFFFFFFFFFFFFFFFFFFFFFFFFF:F:,F,
@FS10000125:27:BPA73017-1634:1:1101:5850:2130 2:N:0:2
TAATCATTGAGCGTACTCGACGAAGTTCAGTGGGGGGGGGGGGGGGGG
+
FFFFFFFFFFFFFFFFFFFFFFFFFFFFFFFFFFFFFFFFFFFFFF:F
@FS10000125:27:BPA73017-1634:1:1101:6320:2130 2:N:0:2
CAATCTTTGAGCGTACTCGACGAAGTTTATAGGGGGGGGGGGGGGGAA
+
FFFFFFF,FFFFFFFFFFFFFFFFFFFFFFFFFFFFFFFFFFFFF:,:
@FS10000125:27:BPA73017-1634:1:1101:7030:2130 2:N:0:2
TTAATTTTGAGCGTACTCGACGAAGTTGCGAGGGGGGGGGGGGGGGGA
+
,FFFFFFFFFFFFFFFFFFFFFFFFFFFFFFFFFFFFFFFFFFF:F,:
@FS10000125:27:BPA73017-1634:1:1101:7290:2130 2:N:0:2
TACTCATTGAGCGTACTCGACGAAGTTGATAGGGGGGGGGGGGGGGGA
+
FFFFFFFFFFFFFFFFFFFFFFFFFFFFFFFFFFFFFFFFFFFFFF:F
@FS10000125:27:BPA73017-1634:1:1101:7380:2130 2:N:0:2
TTGAACTTGAGCGTACTCGACGAAGTTTGATGGGGGGGGGGGGGGGGG
+
F:F,FFFFFFFFFFFFFFFFFFFFFFFFFFFFFFFFFFFFFFFFFF,F
@FS10000125:27:BPA73017-1634:1:1101:8140:2130 2:N:0:2
TTGTGTTTGAGCGTACTCGACGAAGTTGGGGGGGGGGGGGGGAGTTCG
+
FFFFFFFFFFFFFFFFFFFFFFFFFFFFFFFFFFFFFFFF,,F,,,,,
@FS10000125:27:BPA73017-1634:1:1101:8220:2130 2:N:0:2
CACGAATTGAGCGTACTCGACGAAGTTGACAGGGGGGGGGGGGGGGGG
+
FFFFFFFFFFFFFFFFFFFFFFFFFFFFFFFFFFFFFFFFFFFFFF,F
@FS10000125:27:BPA73017-1634:1:1101:8520:2130 2:N:0:2
AATTCATTGAGCGTACTCGACGAAGTTTAGGGGGGGGGGGGGGGGGAA
+
FFFFFFFFFFFFFFFFFFFFFFFFFFFFFF:FFFFFFFFFFFFFFF,F
@FS10000125:27:BPA73017-1634:1:1101:8950:2130 2:N:0:2
CTACGATTGAGCGTACTCGACGAAGTTGAACGGGGGGGGGGGGGGGAA
+
F,FFFFFFFFFFFFFFFFFFFFFFFFFFFFFFFFFFFFFFFFFF,,:,
@FS10000125:27:BPA73017-1634:1:1101:10140:2130 2:N:0:2
TAAAATTTGAGCGTACTCGACGAAGTTGCCTGGGGGGGGGGGGGGGGG
+
,,FFFFFFFFFFFFFFFFFFFFFFFFFFFFFFFFFFFFFFFFFFFFFF
@FS10000125:27:BPA73017-1634:1:1101:11820:2130 2:N:0:2
CCGGACTTGAGGTACTCGACGAAGTTTAGTGGGGGGGGGGGGGGGAAA
+
FFFFFFFFFFFFFFFFFFFFFFFFFFFFFFFFFFFFFFFFFFFF:F,,
@FS10000125:27:BPA73017-1634:1:1101:12310:2130 2:N:0:2
CCTATCTTGAGCGTACTCGACGAAGTTTCTCGGGGGGGGGGAGGGGAA
+
FFF,F:FFFFFFFFFFFFFFFFFFFFF,,,:FFFFFFFFFF,FFFFFF
@FS10000125:27:BPA73017-1634:1:1101:12430:2130 2:N:0:2
TCCTGCTTGAGCGTACTCGACGAAGTTATACGGGGGGGGGGGGGGGGG
+
,FFFFFFFFFFFFFFFFFFFFFFFFFFFFFFFFFFFFFFFFFFFFFFF
@FS10000125:27:BPA73017-1634:1:1101:12760:2130 2:N:0:2
TTTCCTTTGAGCGTACTCGACGAAGGTCTACGAAGATCGGAAGAGCGT
+
FFFFFFFFFFFFFFFFFFFFFFFFFFFFFFFFFFFFFFFFFFFFFFFF
@FS10000125:27:BPA73017-1634:1:1101:12780:2130 2:N:0:2
AAGTCATTGAGCGTACTCGACGAAGTTACGGGGGGGGGGGGGGGGAAT
+
FFFFFFFFFFFFFFFFFFFFFFFFFFFFFFFFFFFFFFFFFFFF,F,,
@FS10000125:27:BPA73017-1634:1:1101:13670:2130 2:N:0:2
TTTTTATTGAGCGTACTCGACGAAGTTATTGGGGGGGGGGGGGGGGAA
+
FFFFFFFFFFFFFFFFFFFFFFFFFFFFFFFFFFFFFFFFFFF:::F:
@FS10000125:27:BPA73017-1634:1:1101:14460:2130 2:N:0:2
CAGGCCTTGAGCGTACTCGACGAAGTTATCAGGGGGGGGGGGGGGGAA
+
FFFFFFFFFFFFFFFFFFFFFFFFFFFFFFFFFFFFFFFFFFFFF:FF
@FS10000125:27:BPA73017-1634:1:1101:15130:2130 2:N:0:2
TTTTGATTGAGCGTAACTCGACGAAGTTTTAAGGGGGGGGGGGGGGGG
+
FFFFFFFFFFFFFFFFFFFFFFFFFFFFFFFFFFFFFFFFFFFFFFF,
@FS10000125:27:BPA73017-1634:1:1101:15820:2130 2:N:0:2
TCATTATTGAGCGTACTCGACGAAGTTAAGGGGGGGGGGGGGGGGGAA
+
,FFFFFFFFFFFFFFFFFFFFFFFFFFFFFFFFFFFFFFFFFFFF,FF
@FS10000125:27:BPA73017-1634:1:1101:1140:2140 2:N:0:2
TTAATTTTGAGCGTACTCGACGAAGGGGGGGGGGGGGGGAGATCGGAA
+
,,FFFFFFFFFFFFFFFFFFFFFFFFFFFFFFFFFFFFFF,FFF,,F,
@FS10000125:27:BPA73017-1634:1:1101:1750:2140 2:N:0:2
CCAGGATTGAGCGTACTCGACGAAGTTGGAAGGGGGGGGGGGGGGGAA
+
FFFFFFFFFFFFFFFFFFFFFFFFFFFFFFFFFFFFFFFFFFFFF:,F
@FS10000125:27:BPA73017-1634:1:1101:2090:2140 2:N:0:2
TTACTATTGAGCGTACTCGACGAAGTTGAGCGGGGGGGGGGGGGGGAA
+
FFFFFFFFFFFFFFFFFFFFFFFFFFFFFFFFFFFFFFFFFFFFFFFF
@FS10000125:27:BPA73017-1634:1:1101:2220:2140 2:N:0:2
TCTAGTTTGAGCGTACTCGACGAAGTTCAAAGGGGGGGGGGGGGGGAA
+
FFFFFFFFFFFFFFFFFFFFFFFFFFFFFFFFFFFFFFFFFFFFFFFF
@FS10000125:27:BPA73017-1634:1:1101:2380:2140 2:N:0:2
CTTTATTTGAGCGTACTCGACGAAGTTCATGGGGGGGGGGGGGGGAAA
+
::FF,FFFFFFFFFFFFFFFFFFF:FFF,FFFFFFFFFFFFFFF:F,,
@FS10000125:27:BPA73017-1634:1:1101:2520:2140 2:N:0:2
TCCCACTTGAGCGTACTCGACGAAGTTGCACGGGGGGGGGGGGGGGAA
+
:FFFFFFFFFFFFFFFFFFFFFFFFFFFFFFFFFFFFFFFFFFFF:,:
@FS10000125:27:BPA73017-1634:1:1101:3290:2140 2:N:0:2
CACAGGTTGAGCGTACTCGACGAAGTTTTCAGGGGGGGGGGGGGGGAA
+
FFFFFFFFFFFFFFFFFFFFFFFFFFFFFFFFFFFFFFFFFFFFF:FF
@FS10000125:27:BPA73017-1634:1:1101:3550:2140 2:N:0:2
AAGCAATTGAGCGTACTCGACGAAGTTTGCGGGGGGGGGGGGGGGGGA
+
FF,FFFFFFFFFFFFFFFFFFFFFFFFFFFFFF::FFFFFF:,F,,,F
@FS10000125:27:BPA73017-1634:1:1101:4780:2140 2:N:0:2
ATACATTTGAGCGTACTCGACGAAGTTAAGGGGGGGGGGGGGGGAAAT
+
FFFFFFFFFFFFFFFFFFFFFFFFFFFFFFFFFFFFFFFFFFF,F:,F
@FS10000125:27:BPA73017-1634:1:1101:4890:2140 2:N:0:2
ATTATCTTGAGCGTACTCGACGAAGTTATTCAGGGGGGGGGGGGGGGA
+
FFFFFFFFFFFFFFFFFFFFFFFFFFFFFFFFFFFFFFFFFFFFFFFF
@FS10000125:27:BPA73017-1634:1:1101:5140:2140 2:N:0:2
TTTATATTGAGCGTACTCGACGAAAGGGGGGGGGGGGGGGGGGAAATC
+
F,FFFFFFFFFFFFFFFFFFFFFFFFFFFFFFFFFFFFFFFFF,FF,,
@FS10000125:27:BPA73017-1634:1:1101:5540:2140 2:N:0:2
TCTAATTTGAGCGTACTCGACGAAGTTGGCAGGGGGGGGGGGGGGGGA
+
FFFFF,FFFFFFFFFFFFFFFFFFFFFF,FFFFFFFFFFFFFFFFFF:
@FS10000125:27:BPA73017-1634:1:1101:6850:2140 2:N:0:2
ACAATTTTGAGCGTACTCGACGAAGTTAAAGGGGGGGGGGGGGGGGAA
+
FFFFFFFFFFFFFFFFFFFFFFFFFFFFFFFFFFFFFFFFFFFFFF,F
@FS10000125:27:BPA73017-1634:1:1101:7830:2140 2:N:0:2
CTTACATTGAGCGTACTCGACGAAGTTTTTAGGGGGGGGGGGGGGGAA
+
F,FFFFFFFFFFFFFFFFFFFFFFFFFFFFFFFFFFFFFFFFFFF:FF
@FS10000125:27:BPA73017-1634:1:1101:7990:2140 2:N:0:2
TAATTATTGAGCGTACTCGACGAAGTTGAAAAGGGGGGGGGGGGGGGA
+
FFFFFFFFFFFFFFFFFFFFFFFFFFFFFFFFFFFFFFFFFFFFFF,F
@FS10000125:27:BPA73017-1634:1:1101:8170:2140 2:N:0:2
TATCGATTGAGCGTACTCGACGAAGTTTGCGGGGGGGGGGGGGGGGAA
+
FFFFFFFFFFFFFFFFFFFFFFFFFFFFFFFFFFFFFFFFFFFFF,FF
@FS10000125:27:BPA73017-1634:1:1101:12380:2140 2:N:0:2
CCGCGATTGAGCGTACTCGACGAAGTTGTATGGGGGGGGGGGGGGGAA
+
FFFFF::FF::FFF,F,:F,:F,:F,,FF:,FFFFFFFFFFFFFF,,,
@FS10000125:27:BPA73017-1634:1:1101:13550:2140 2:N:0:2
AAATCGTTGAGCGTACTCGACGAAGTTGTTAGGGGGGGGGGGGGGGGA
+
FFFFFFFFFFFFFFFFFFFFFFFFFFFFFFFFFFFFFFFFFFFFFF,F
@FS10000125:27:BPA73017-1634:1:1101:14190:2140 2:N:0:2
TAACTCTTGAGCGTACTCGACGAAGTTGGGCGGGGGGGGGGGGGGAAA
+
,FFFFFFFFFFFFFFFFFFFFFFFFFFFFFFFFFFFFFFFFFFF,:,,
@FS10000125:27:BPA73017-1634:1:1101:14900:2140 2:N:0:2
TTAAACTTGAGCGTACTCGACGAAGTTGACAGGGGGGGGGGGGGGGAA
+
F,FFFFFFFFFFFFFFFFFFFFFFFFFFFFFFFFFFFFFFFFFFF,FF
@FS10000125:27:BPA73017-1634:1:1101:15260:2140 2:N:0:2
CTGCTATTGAGCGTACTCGACGAAGTTCATGCTGGGGGGGGGGGGGGG
+
FFFFFFFFFFFFFFFFFFFFFFFFFFFFFFFFFFFFFFFFFFFFFFF,
@FS10000125:27:BPA73017-1634:1:1101:15350:2140 2:N:0:2
ACTGTTTTGAGCGTACTCGACGAAGTTATCGGGGGGGGGGGGGGGGGG
+
FFFFFFFFFFFFFFFFFFFFFFFFFFFFFFFFFFFFFFFFFFFF::,F
@FS10000125:27:BPA73017-1634:1:1101:1670:2150 2:N:0:2
CTACCATTGAGCGTACTCGACGAAGTTTGCCGGGGGGGGGGGGGGGGA
+
,FFF,,FFFFFFFFFFFFFFFFFFFFFF,F:,FFFFFFFFFFFFFF,,
@FS10000125:27:BPA73017-1634:1:1101:2620:2150 2:N:0:2
TTTGCATTGAGCGTACTCGACGAAGTTTAAGGGGGGGGGGGGGGGGGA
+
FFFFFFFFFFFFFFFFFFFFFFFFFFFFFFFFFFFFFFFFFFFFFFF:
@FS10000125:27:BPA73017-1634:1:1101:3560:2150 2:N:0:2
CATGATTTGAGCGTACTCGACGAAGTTCCACGGGGGGGGGGGGGGGAA
+
F,FFFFFFFFFFFFFFFFFFFFFFFFFFFFFFFFFFFFFFFFFFFF,:
@FS10000125:27:BPA73017-1634:1:1101:4500:2150 2:N:0:2
CTATTCTTGAGCGTACTCGACGAAGTTCGGGGGGGGGGGGGGGAAATC
+
F,FFFFFFFFFFFFFFFFFFFFFFFFFFFFFFFFFFFFFFFF:F,,F:
@FS10000125:27:BPA73017-1634:1:1101:6190:2150 2:N:0:2
AAGGGTTTGAGCGTACTCGACGAAGTTGTGAGGGGGGGGGGGGGGGAA
+
FFFFFFFFFFFFFFFFFFFFFFFFFFFFFFFFFFFFFFFFFFFFFF,F
@FS10000125:27:BPA73017-1634:1:1101:7040:2150 2:N:0:2
TTAATTTTGAGCGTACTCGACGAAGTTGCGAGGGGGGGGGGGGGGGGA
+
:FFFFFFFFFFFFFFFFFFFFFFFFFFFFFF:FFFFFFFFFF,,F:FF
@FS10000125:27:BPA73017-1634:1:1101:8260:2150 2:N:0:2
ACCAAATTGAGCGTACTCGACGAAGTTATACGGGGGGGGGGGGGGGAA
+
FFFFFFFFFFFFFFFFFFFFFFFFFFFFFFFFFFFFFFFFFFFFF:FF
@FS10000125:27:BPA73017-1634:1:1101:8860:2150 2:N:0:2
TTAGACTTGAGCGTACTCGACGAAGTTGGCAGGGGGGGGGGGGGGGAA
+
F,FFFFFF:FFFFF:FFF::F:FFFFFFFFFFFFFFFFFFFFFFF,FF
@FS10000125:27:BPA73017-1634:1:1101:8980:2150 2:N:0:2
CGACGATTGAGCGTACTCGACGAAGTTGCAAGGGGGGGGGGGGGGGAA
+
,,FFFFFFFFFFFFFFFFFFFFFFFFFFFFFFFFFFFFFFFFFFFFFF
@FS10000125:27:BPA73017-1634:1:1101:9000:2150 2:N:0:2
TACGATTTGAGCGTACTCGACGAAGGGGGGGGGGGGGGGGGAATTCGA
+
FFFFFFFFFFFFFFFFFFFFFFFFFFFFFFFFFFFFFFFFFF:,F:,,
@FS10000125:27:BPA73017-1634:1:1101:10860:2150 2:N:0:2
TCATGTTTGAGCGTACTCGACGAAGTTGACTGGGGGGGGGGGGGGGAA
+
FFF:F:FFFFFFFFFFFFFFFFFFFFFFFFFFFFFFFFFFFF:FFFFF
@FS10000125:27:BPA73017-1634:1:1101:11460:2150 2:N:0:2
TAGGACTTGAGCGTACTCGACGAAGTTATGCGGGGGGGGGGGGGGGAA
+
FFFFFFFFFFFFFFFFFFFFFFFFFFFFFFFFFFFFFFFFFFFFFFFF
@FS10000125:27:BPA73017-1634:1:1101:11560:2150 2:N:0:2
ATGAAATTGAGCGTACTCGACGAAGTTGAAAGGGGGGGGGGGGGGGAA
+
F,FFFFFFFFFFFFFFFFFFFFFFFFFFFFFFFFFFFFFFFFFFFFFF
@FS10000125:27:BPA73017-1634:1:1101:11810:2150 2:N:0:2
ATGGTCTTGAGCGTACTCGACGAAGTTATGAGGGGGGGGGGGGGGGGG
+
FFFFFFFFFFFFFFFFFFFFFFFFFFFFFFFFFFFFFFFFFFFFFFFF
@FS10000125:27:BPA73017-1634:1:1101:12410:2150 2:N:0:2
TTGCTTTTGAGCGTACTCGACGAAGTTTCACCGGGGGGGGGGGGGGAA
+
FFFF::FFFFFFFFFFFFFFFFFFFFFFFFFFFFFFFFFFFFFFFF,F
@FS10000125:27:BPA73017-1634:1:1101:12960:2150 2:N:0:2
CATGGGTTGAGCGTACTCGACGAAGTTGCACGGGGGGGGGGGGGGGGG
+
FFF::FFFFFFFFFFFFFFFFFFFFFFFFFFFFFFFFFFFFFFFF:FF
@FS10000125:27:BPA73017-1634:1:1101:13300:2150 2:N:0:2
TTCGCATTGAGCGTACTCGACGAAGTTGAAGGGGGGGGGGGGGGAAAT
+
F:FFFFFFFFFFFFFFFFFFFFFFFFFFFFFFFFFFFFFFFFFFFFF:
@FS10000125:27:BPA73017-1634:1:1101:14460:2150 2:N:0:2
TACCAATTGAGCGTACTCGACGAAGTTGGCGGGGGGGGGGGGGGGGAA
+
,:FFFFFFFFFFFFFFFFFFFFFFFFFFFFFFFFFFFFFFFFFFF,FF
@FS10000125:27:BPA73017-1634:1:1101:14850:2150 2:N:0:2
TTAGTATTGAGCGTACTCGACGAAGTTGAAAGGGGGGGGGGGGGGGGA
+
FFFFFFFFFFFFFFFFFFFFFFFFFFFFFFFFFFFFFFFFFFFFFFFF
@FS10000125:27:BPA73017-1634:1:1101:15090:2150 2:N:0:2
TAATGTTTGAGCGTACTCGACGAAGTTCCAAAGGGGGGGGGGGGGGGG
+
,,FFFFFFFFFFFFFFFFFFFFFFFFFFFFFFFFFFFFFFFFFFFFF:
@FS10000125:27:BPA73017-1634:1:1101:15130:2150 2:N:0:2
TTGAATTTGAGCGTACTCGACGAAGTTAGCTGGGGGGGGGGGGGGGAA
+
FF,FFFFFFFFFFFFFFFFFFFFFFFFFFFFFFFFFFFFFFFFF,,F:
@FS10000125:27:BPA73017-1634:1:1101:1610:2160 2:N:0:2
TCCTCCTTGAGCGTACTCGACGAAGTTGCGTGGGGGGGGGGGGGGGAA
+
FFFFFFFFFFFFFFFFFFFFFFFFFFFFFFFFFFFFFFFFFFFFFF,F
@FS10000125:27:BPA73017-1634:1:1101:2140:2160 2:N:0:2
TCCATATTGAGCGTACTCGACGAAGTTCAGCGGGGGGGGGGGGGGGAA
+
FFFFFFFFFFFFFFFFFFFFFFFFFFFFFFFFFFFFFFFFFFFFFFFF
@FS10000125:27:BPA73017-1634:1:1101:2420:2160 2:N:0:2
ACCGAGTTGAGCGTACTCGACGAAGTTTAAAGGGGGGGGGGGGGGGAA
+
:FFFFFFFFFFFFFFFFFFFFFFFFFFFFFFFFFFFFFFFFFFFFFFF
@FS10000125:27:BPA73017-1634:1:1101:2480:2160 2:N:0:2
TTAACATTGAGCGTACTCGACGAAGTTTACCGGGGGGGGGGGGGGGGA
+
:FFFFFFFFFFFFFFFFFFFFFFFFFFFFFFFFFFFFFFFFFFFFFFF
@FS10000125:27:BPA73017-1634:1:1101:2880:2160 2:N:0:2
TTTTCATTGAGCGTACTCGACGAAGTTTGCAGGGGGGGGGGGGGGGGA
+
FFFFFFFFFFFFFFFFFFFFFFFFFF:FFFFFFFFFFFFFFFFFFFF,
@FS10000125:27:BPA73017-1634:1:1101:3060:2160 2:N:0:2
GCTCTTTTGAACGCACCCGACGAAGTTTGCTGGGGGGGGGGGGGGAAA
+
:F:,,,F,F,,F,,F,,F,FF,,:,F,FFFFFFFFFFFFFFFFFFF:,
@FS10000125:27:BPA73017-1634:1:1101:3210:2160 2:N:0:2
ATCAAGTTGAGCGTACTCGACGAAGTTGCTTGGGGGGGGGGGGGGGGA
+
F,FFFFFFFFFFFFFFFFFFFFFFFFFFFFFFFFFFFFFFFFFFFF:F
@FS10000125:27:BPA73017-1634:1:1101:3780:2160 2:N:0:2
TCTGCGTTGAGCGTACTCGACGAAGTTCAGGGGGGGGGGGGGGGAGAT
+
,FFFFFFFFFFFFFFFFFFFFFFFFFFFFFFFFFFFFFFFFFF,,,F:
@FS10000125:27:BPA73017-1634:1:1101:4130:2160 2:N:0:2
AACTATTGAGCGTACTCGACGAAGTTTGTGGGGGGGGGGGGGGGAAGA
+
FFFFFFFFFFFFFFFFFFFFFFFFFFFFFFFFFFFFFFFFFF,F:,,,
@FS10000125:27:BPA73017-1634:1:1101:5150:2160 2:N:0:2
TTTATATTGAGCGTACTCGACGAAAGGGGGGGGGGGGGGGGGGAAATT
+
F,FFFFFFFFFFFFFFFFFFFFFFFFFFFFFFFFFFFFFFFFFFF,,:
@FS10000125:27:BPA73017-1634:1:1101:7630:2160 2:N:0:2
TTAGGGTTGAGCGTACTCGACGAAGTTGGCAGGGGGGGGGGGGGGGAA
+
F,FFFFFFFFFFFFFFFFFFFFFFFFFFFFFFFFFFFFFFFFFF:,FF
@FS10000125:27:BPA73017-1634:1:1101:8130:2160 2:N:0:2
CGCTCTTTGAGCGTACTCGACGAAGTTGCAGGGGGGGGGGGGGAGGAA
+
,FFFF,FFFFFFFFFFFFFFFFFFFF:FFFFFFFFFFFFFF,,:,,,:
@FS10000125:27:BPA73017-1634:1:1101:8420:2160 2:N:0:2
ATATCGTTGAGCGTACTCGACGAAGTTGTTAGGGGGGGGGGGGGGGGA
+
F,FFFFFFFFFFFFFFFFFFFFFFFFFFFFFFFFFFFFFFFFFFFFFF
@FS10000125:27:BPA73017-1634:1:1101:10200:2160 2:N:0:2
GTTTCCTTGAGCGTACTCGACGAAGTTGCATGGGGGGGGGGGGGGGAA
+
,FFFFFFFFFFFFFFFFFFFFFFFFFFFFFFFFFFFFFFFFFFFFFFF
@FS10000125:27:BPA73017-1634:1:1101:11450:2160 2:N:0:2
TAGGACTTGAGCGTACTCGACGAAGTTATGCGGGGGGGGGGGGGGGAA
+
FFFFFFFFFFFFFFFFFFFFFFFFFFFFFFFFFFFFFFFFFFFFFFFF
@FS10000125:27:BPA73017-1634:1:1101:12020:2160 2:N:0:2
GCTTAATTGAGCGTACTCGACGAAGTTGATCGGGGGGGGGGGGGGGAA
+
,FFFFFFFFFFFFFFFFFFFFFFFFFFFFFFFFFFFFFFFFFFFF,FF
@FS10000125:27:BPA73017-1634:1:1101:12980:2160 2:N:0:2
ATGTGTTTGAGCGTACTCGACGAAGTTCCGCGGGGGGGGGGGGGGGGG
+
F,FFFFFFFFFFFFFFFFFFFFFFFFFFFFFFFFFFFFFFFFFFFFF:
@FS10000125:27:BPA73017-1634:1:1101:13490:2160 2:N:0:2
TATTAATTGAGCGTACTCGACGAAGTTAGCAGGGGGGGGGGGGGGGAA
+
FFFFFFFFFFFFFFFFFFFFFFFFFFFFFFFFFFFFFFFFFFFFF,FF
@FS10000125:27:BPA73017-1634:1:1101:13770:2160 2:N:0:2
CCGTGCTTGAGCGTACTCGACGAAGTTAAACGGGGGGGGGGGGGGGAA
+
FFFFFFFFFFFFFFFFFFFFFFFFFFFFFFFFFFFFFFFFFFFF:,FF
@FS10000125:27:BPA73017-1634:1:1101:14260:2160 2:N:0:2
CTCGTCTTGAGCGTACTCGACGAAGTTTTTAGGGGGGGGGGGGGGGGA
+
FFF,FFFFFFFFFFFFFFFFFFFFFFFFFF,FFFFFFFFFFFFFFFF:
@FS10000125:27:BPA73017-1634:1:1101:14450:2160 2:N:0:2
CCCCAGTTGAGCGTACTCGACGAAGTTGCCTGGGGGGGGGGGGGGGAA
+
FF,F,,FFFFFFFFFFFFFFFFFFFFFFFFFFFFFFFFFFFFFFF,FF
@FS10000125:27:BPA73017-1634:1:1101:14910:2160 2:N:0:2
TTTCCTTTGAGCGTACTCGACGAAGTTTGCAGGGGGGGGGGGGGGGAA
+
F,FFFFFFFFFFFFFFFFFFFFFFFFFFFFFFFFFFFFFFFFFFF,:F
@FS10000125:27:BPA73017-1634:1:1101:15410:2160 2:N:0:2
ACTGTTTTGAGCGTACTCGACGAAGTTATCGGGGGGGGGGGGGGGGGG
+
FFFFFFFFFFFFFFFFFFFFFFFFFFFFFFFFFFFFFFFFFFFFF,FF
@FS10000125:27:BPA73017-1634:1:1101:15470:2160 2:N:0:2
CCTACATTGATCGTACTCGACGAAGTTGAGAGGGGGGGGGGGGGGGGG
+
FFFFFFFFFFFFFFFFFFFFFFFFFFFFFFFFFFFFFFFFFFFFF,,,
@FS10000125:27:BPA73017-1634:1:1101:1030:2170 2:N:0:2
TTGGAATTGAGCGTACTCGACGAAGTTACCAGGGGGGGGGGGGGGGGA
+
:F,:F,FFFFFFFFFFFFFFFFFFFFFFFFF::::FFFFFF,:F,F,F
@FS10000125:27:BPA73017-1634:1:1101:1330:2170 2:N:0:2
CCCACCTTGAGCGTACTCGACGAAGTTCGATGGGGGGGGGGGGGGGAA
+
FFFFFFFFFFFFFFFFFFFFFFFFFFFFFFFFFFFFFFFFFFFFFF:F
@FS10000125:27:BPA73017-1634:1:1101:1780:2170 2:N:0:2
CCGTCCTTGAGCGTACTCGACGAAGTTCAGGGGGGGGGGGGGGGGGGA
+
FF,:FFFFFFFFFFFFFFFFFFFFFFFF:,F,FFFFFFFFF:F,F,FF
@FS10000125:27:BPA73017-1634:1:1101:2280:2170 2:N:0:2
GTAGCATTGAGCGTACTCGACGAAGTTTTGGGGGGGGGGGGGGGAAAT
+
:F,:FFFFFFFFFFFFFFFFFFFFFFFFFFFFFFFFFFFFFFF,F::F
@FS10000125:27:BPA73017-1634:1:1101:2380:2170 2:N:0:2
ATCTGTTTGAGCGTACTCGACGAAGTTTCATGGGGGGGGGGGGGGGGA
+
F,FFFFFFFFFFFFFFFFFFFFFFFFFFFFFFFFFFFFFFFFFFFF:F
@FS10000125:27:BPA73017-1634:1:1101:2850:2170 2:N:0:2
TATCTCTTGAGCGTACTCGACGAAGTTTGTGGGGGGGGGGGGGGGGGG
+
FFFFFFFFFFFFFFFFFFFFFFFFFFFFFFFFFFFFFFFFFFFFFF,F
@FS10000125:27:BPA73017-1634:1:1101:3950:2170 2:N:0:2
TTTTCATTGAGCGTACTCGACGAAGTTGCTGGGGGGGGGGGGGGGAAT
+
,,FFFFFFFFFFFFFFFFFFFFFFFFFFFFFFFFFFFFFFFFFF,F:,
@FS10000125:27:BPA73017-1634:1:1101:4710:2170 2:N:0:2
ATCACATTGAGCGTACTCGACGAAGTTTCTTGGGGGGGGGGGGGGGGA
+
,FFFFFFF::FFFFFFFFFFFFFFFFFFFFFFFFFFFFFFFF:F:FF,
@FS10000125:27:BPA73017-1634:1:1101:5680:2170 2:N:0:2
ATCTAATTGAGCGTACTCGACGAAGTTGCAAGGGGGGGGGGGGGGGAG
+
FFFFFFFFFFFFFFFFFFFFFFFFFFFFFFFFFFFFFFFFFFFFF:,:
@FS10000125:27:BPA73017-1634:1:1101:5960:2170 2:N:0:2
ATACATTTGAGCGTACTCGACGAAGTTGTTTGGGGGGGGGGGGGGGGA
+
FFFFFFFFFFFFFFFFFFFFFFFFFFFFFFFFFFFFFFFFFFFFF,,F
@FS10000125:27:BPA73017-1634:1:1101:6200:2170 2:N:0:2
ATCGTTTTGAGCGTACTCGACGAAGAGGGGGGGGGGGGGGGAAATCCG
+
,FFFFFFFFFFFFFFFFFFFFFFFFFFFFFFFFFFFFFFFF:,F::,F
@FS10000125:27:BPA73017-1634:1:1101:6270:2170 2:N:0:2
TTTCAATTGAGCGTACTCGACGAAGTTACCTGGGGGGGGGGGGGGGGA
+
,:FFFFFFFFFFFFFFFFFFFFFFFFFFFFFFFFFFFFFFFFFFF:,F
@FS10000125:27:BPA73017-1634:1:1101:6700:2170 2:N:0:2
ACCTGATTGAGCGTACTCGACGAAGTTTGCAGGGGGGGGGGGGGGGAA
+
:FFF:FFFFFFFFFFFFFFFFFFFFFFFFFF:FFFFFFFFFFFFF:FF
@FS10000125:27:BPA73017-1634:1:1101:6760:2170 2:N:0:2
TTTCAGTTGAGCGTACTCGACGAAGTTAACTGGGGGGGGGGGGGGAAA
+
,FFFFFFFFFFFFFFFFFFFFFFFFFFFFFFFFFFFFFFFFFFFF,FF
@FS10000125:27:BPA73017-1634:1:1101:8570:2170 2:N:0:2
TGAGTATTGAGCGTACTCGACGAAGTTGACGGGGGGGGGGGGGGGGGG
+
,FFFFFFFFFFFFFFFFFFFFFFFFFFFFFFFFFFFFFFFFFFFFFF,
@FS10000125:27:BPA73017-1634:1:1101:10110:2170 2:N:0:2
ATTATCTTGAGCGTACTCGACGAAGTTGAGGGGGGGGGGGGGGGAGAT
+
,F,FF:FFFFFFFFFFFFFFFFFFFFF:,,F,FFFFFFFFFFF,F,,F
@FS10000125:27:BPA73017-1634:1:1101:10860:2170 2:N:0:2
TATATTTTGAGCGTACTCGACGAAGTTTACAGGGGGGGGGGGGGGGAA
+
F,,:F,FFFFFFFFFFFFFFFFFFFFF:F,F,,FFFFFFFFFFFFF,,
@FS10000125:27:BPA73017-1634:1:1101:11930:2170 2:N:0:2
CTTGTTTTGAGCGTACTCGACGAAGTTGGCGGGGGGGGGGGGGGGGGA
+
F,FFFFFFFFFFFFFFFFFFFFFFFFFFFFFFFFFFFFFFFFFFFFF,
@FS10000125:27:BPA73017-1634:1:1101:12600:2170 2:N:0:2
TTCTAATTGAGCGTACTCGACGAAGTTTGTGGGGGGGGGGGGGGGAAT
+
,FFFFFFFFFFFFFFFFFFFFFFFFFFFFFFFFFFFFFFFFFFF,F:,
@FS10000125:27:BPA73017-1634:1:1101:12760:2170 2:N:0:2
AGACATTTGAGCGTACTCGACGAAGTTTTGTGGGGGGGGGGGGGGAAA
+
,,FF:FFFFFFFFFFFFFFFFFFFFFFFF:::FFFFFFFFFFFFF:FF
@FS10000125:27:BPA73017-1634:1:1101:13160:2170 2:N:0:2
CCACCCTTGAGCGTACTCGACGAAGTTAACTGGGGGGGGGGGGGGGGA
+
FFFFFFFFFFFFFFFFFFFFFFFFFFFFFFFFFFFFFFFFFFFFF:F:
@FS10000125:27:BPA73017-1634:1:1101:13350:2170 2:N:0:2
TAGGTTTTGAGCGTACTCGACGAAGTTTACGGGGGGGGGGGGGGGAAA
+
F:,,FFFFFFFFFFFFFFFFFFFFFFFF:FF:FFFFFFFFFFFFFF,,
@FS10000125:27:BPA73017-1634:1:1101:13460:2170 2:N:0:2
TTTCTGTTGAGCGTACTCGACGAAGTTACTGGGGGGGGGGGGGGGGGG
+
,FFFFFFFFFFFFFFFFFFFFFFFFFFFFFFFFFFFFFFFFFFFFFF,
@FS10000125:27:BPA73017-1634:1:1101:13620:2170 2:N:0:2
GAATCGTTGAGCGTACTCGACGAAGTTGTTAGGGGGGGGGGGGGGGGA
+
,,FFFFFFFFFFFFFFFFFFFFFFFFFFFFFFFFFFFFFFFFFFFFF,
@FS10000125:27:BPA73017-1634:1:1101:14760:2170 2:N:0:2
GCAGGATTGAGCGTACTCGACGAAGTTTACGGGGGGGGGGGGGGGAAA
+
,F,:,FFFFFFFFFFFFFFFFFFFFFF,:F,FFFFFFFFFFFFF,:,,
@FS10000125:27:BPA73017-1634:1:1101:15290:2170 2:N:0:2
CCAGAGTTGAGCGTACTCGACGAAGTTGTGTGGGGGGGGGGGGGGGGG
+
FFFFFFFFFFFFFFFFFFFFFFFFFFFFFFFFFFFFFFFFFFFFFF::
@FS10000125:27:BPA73017-1634:1:1101:15840:2170 2:N:0:2
TCGACTTTGAGCGTACTCGACGAAGTTCTGCGGGGGGGGGGGGGGGGA
+
FFFFFFFFFFFFFFFFFFFFFFFFFFFFFFFFFFFFFFFFFFFFFF:F
@FS10000125:27:BPA73017-1634:1:1101:1270:2180 2:N:0:2
TTAGGTTTGAGCGTACTCGACGAAGTTGGTGGGGGGGGGGGGGGGAGG
+
FFFFFFFFFFFFFFFFFFFFFFFFFFFFFFFFFFFFFFFFFFF,:F,:
@FS10000125:27:BPA73017-1634:1:1101:1400:2180 2:N:0:2
ACATACTTGAGCGTACTCGACGAAGTTGGGTGGGGGGGGGGGGGGGGA
+
FFFFFFFFFFFFFFFFFFFFFFFFFFFFFFFFFFFFFFFFFFFFFF:,
@FS10000125:27:BPA73017-1634:1:1101:1740:2180 2:N:0:2
TGTTCCTTGAGCGTACTCGACGAAGTTCAGGGGGGGGGGGGGGGGGAA
+
,,:FFFFFFFFFFFFFFFFFFFFFFFFFFFFFFFFFFFFFFFFFFF:F
@FS10000125:27:BPA73017-1634:1:1101:2330:2180 2:N:0:2
ATTTTGTTGAGCGTACTCGACGAAGTTATTAGGGGGGGGGGGGGGGAA
+
,,F,FFFFFFFFFFFFFFFFFFFFFFF:,,:FFFFFFFFFFFFFFF,F
@FS10000125:27:BPA73017-1634:1:1101:2560:2180 2:N:0:2
ATCGGATTGAGCGTACTCGACGAAGTTTCCAGGGGGGGGGGGGGGGGG
+
FFFFFFFFFFFFFFFFFFFFFFFFFFFFFFFFFFFFFFFFFFFFF:FF
@FS10000125:27:BPA73017-1634:1:1101:2840:2180 2:N:0:2
ACCGACTTGAGCGTACTCGACGAAGGGGGGGGGGGGGGGGGGAATTCG
+
FFFFFFFFFFFFFFFFFFFFFFFFFFFFFFFFFFFFFFFFF,F,,F,:
@FS10000125:27:BPA73017-1634:1:1101:3050:2180 2:N:0:2
TATTCATTGAGCGTACTCGACGAAGTTTGCAGGGGGGGGGGGGGGGAA
+
,,FF,,FFFFFFFFFFFFFFFFFFFFF:FF,,FFFFFFFFFFFFFFF,
@FS10000125:27:BPA73017-1634:1:1101:3560:2180 2:N:0:2
AAGGTATTGAGCGTACTCGACGAAGTTAGCGGGGGGGGGGGGGGGAAA
+
FFFFFFFFFFFFFFFFFFFFFFFFFFFFFFFFFFFFFFFFFFFF:FF,
@FS10000125:27:BPA73017-1634:1:1101:4370:2180 2:N:0:2
TACGGGTTGAGCGTACTCGACGAAGTTGTCCGGGGGGGGGGGGGGGGA
+
F:FFFFFFFFFFFFFFFFFFFFFFFFFFFFFFFFFFFFFFFFFFFF,F
@FS10000125:27:BPA73017-1634:1:1101:4470:2180 2:N:0:2
ATTACCTTGAGCGTACTCGACGAAGTTAGGGGGGGGGGGGGGGGGGGG
+
FFFFFFFFFFFFFFFFFFFFFFFFFFFFFFFFFFFFFFFFFFFF::,:
@FS10000125:27:BPA73017-1634:1:1101:5600:2180 2:N:0:2
ATGCTATTGAGCGTACTCGACGAAGTTACAAGGGGGGGGGGGGGGGGA
+
F,FFFFFFFFFFFFFFFFFFFFFFFFFFFFFFFFFFFFFFFFFFFF:,
@FS10000125:27:BPA73017-1634:1:1101:6100:2180 2:N:0:2
AAGGGTTTGAGCGTACTCGACGAAGTTGTGAGGGGGGGGGGGGGGAAA
+
FFFFFFFFFFFFFFFFFFFFFFFFFFFFFFFFFFFFFFFFFFFF:FF,
@FS10000125:27:BPA73017-1634:1:1101:6400:2180 2:N:0:2
TTTCTCTTGAGCGTACTCGACGAAGTTGGTTGGGGGGGGGGGGGGGAA
+
,FFFFFFFFFFFFFFFFFFFFFFFFFFFFFFFFFFFFFFFFFFFF,FF
@FS10000125:27:BPA73017-1634:1:1101:7480:2180 2:N:0:2
TTGGAATTGAGCGTACTCGACGAAGTTCGACGGGGGGGGGGGGGGGGA
+
F:FFFFFFFFFFFFFFFFFFFFFFFFFFFFFFFFFFFFFFFFFF:F,,
@FS10000125:27:BPA73017-1634:1:1101:8520:2180 2:N:0:2
ATTTCATTGAGCGTACTCGACGAAGTTGGCAGGGGGGGGGGGGGGGAA
+
FFFFFFFFFFFFFFFFFFFFFFFFFFFFFFFFFFFFFFFFFFFFF,:F
@FS10000125:27:BPA73017-1634:1:1101:9940:2180 2:N:0:2
AAGCATTTGAGCGTACTCGACGAAGAGCACGGGGGGGGGGGGGGGGGA
+
,,FFFFFFFFFFFFFFFFFFFFFFFFFFFFFFFFFFFFFFFFFFFFF,
@FS10000125:27:BPA73017-1634:1:1101:10160:2180 2:N:0:2
TTTTTGTTGAGCGTACTCGACGAAGGGGGGGGGGGGGGGAGATCGGAA
+
F,FFFFFFFFFFFFFFFFFFFFFFFFFFFFFFFFFFFF:F,:FF,,F,
@FS10000125:27:BPA73017-1634:1:1101:10760:2180 2:N:0:2
ATTGCATTGAGCGTACTCGACGAAGTTTTTGGGGGGGGGGGGGGGGGG
+
:,F,FFFFFFFFFFFFFFFFFFFFFFFFFF:FFFFFFFFFFFFF:,,,
@FS10000125:27:BPA73017-1634:1:1101:11230:2180 2:N:0:2
CAGAACTTGAGCGTACTCGACGAAGTTATAGGGGGGGGGGGGGGGAAA
+
FFFFFFFFFFFFFFFFFFFFFFFFFFFFFFFFFFFFFFFFFFFFFF,,
@FS10000125:27:BPA73017-1634:1:1101:11470:2180 2:N:0:2
TTGTGTTTGAGCGTACTCGACGAAGTTTAAGGGGGGGGGGGGGGGAAT
+
F,FFFFFFFFFFFFFFFFFFFFFFFFFFFFFFFFFFFFFFFFFF,,F,
@FS10000125:27:BPA73017-1634:1:1101:13300:2180 2:N:0:2
TGTTTATTGAGCGTACTCGACGAAGTTTATCGGGGGGGGGGGGGGGAA
+
FFFFFFFFFFFFFFFFFFFFFFFFFFFFFFFFFFFFFFFFFFFFFF:F
@FS10000125:27:BPA73017-1634:1:1101:13540:2180 2:N:0:2
CACGGCTTGAGCGTACTCGACGAAGTTTGACGGGGGGGGGGGGGGGGG
+
F,FFFFFFFFFFFFFFFFFFFFFFFFFFFFFFFFFFFFFFFFFFFFF,
@FS10000125:27:BPA73017-1634:1:1101:15160:2180 2:N:0:2
CCGATATTGAGCGTACTCGACGAAGTTCTACGGGGGGGGGGGGGGGGG
+
FFFFFFFFFFFFFFFFFFFFFFFFFFFFFFFFFFFFFFFFFFFFF::F
@FS10000125:27:BPA73017-1634:1:1101:15930:2180 2:N:0:2
CTAATCTTGAGCGTACTCGACGAAGTTGAGCGGGGGGGGGGGGGGGAA
+
FFFFFFFFFFFFFFFFFFFFFFFFFFFFFFFFFFFFFFFFFFFFF,F:
@FS10000125:27:BPA73017-1634:1:1101:15980:2180 2:N:0:2
CAGGGGTTGAGCGTACTCGACGAAGTTTGCGGGGGGGGGGGGGGGGGA
+
FFFFFFFFFFFFFFFFFFFFFFFFFFFFFFFFFFFFFFFFFFFFFF,F
@FS10000125:27:BPA73017-1634:1:1101:16200:2180 2:N:0:2
AAATTATTGAGCGTACTCGACGAAGTTCTTGGGGGGGGGGGGGGGGGG
+
:,FFFFFFFFFFFFFFFFFFFFFFFFFFFFFFFFFFFFFFFFFFFFF:
@FS10000125:27:BPA73017-1634:1:1101:16230:2180 2:N:0:2
AAATTATTGAGCGTACTCGACGAAGTTCTTGGGGGGGGGGGGGGGGGA
+
FFFFFFFFFFFFFFFFFFFFFFFFFFFFFFF:FFFFFFFFFFFFF,:,
@FS10000125:27:BPA73017-1634:1:1101:1020:2190 2:N:0:2
TTTCAATTGAGCGTACTCGACGAAGTTACATGGGGGGGGGGGGGGGAA
+
,,FFFFFFFFFFFFFFFFFFFFFFFFFFFFFFFFFFFFFFFFFFFFFF
@FS10000125:27:BPA73017-1634:1:1101:1180:2190 2:N:0:2
CTGTTATTGAGCGTACTCGACGAAGTTAGGGGGGGGGGGGGGGAAGTC
+
FFFFFFFFFFFFFFFFFFFFFFFFFFFFFFFFFFFFFFFFF:,F:,F,
@FS10000125:27:BPA73017-1634:1:1101:1490:2190 2:N:0:2
CCCGGTTTGAGCGTACTCGACGAAGTTGACCGGGGGGGGGGGGGGGAA
+
FFFFFFFFFFFFFFFFFFFFFFFFFFFFFFFFFFFFFFFFFFFFFF:F
@FS10000125:27:BPA73017-1634:1:1101:2830:2190 2:N:0:2
CTATTGTTGAGCGTACTCGACGAAGTTTGGCGGGGGGGGGGGGGGGAA
+
FFFFFFFFFFFFFFFFFFFFFFFFFFFFFFFFFFFFFFFFFFFFF,FF
@FS10000125:27:BPA73017-1634:1:1101:3700:2190 2:N:0:2
TTGGAATTGAGCGTACTCGACGAAGTTTATTGGGGGGGGGGGGGGGAA
+
,FFFFFFFFFFFFFFFFFFFFFFFFFFFFFFFFFFFFFFFFFFFFFFF
@FS10000125:27:BPA73017-1634:1:1101:3910:2190 2:N:0:2
CTGATGTTGAGCGTACTCGACGAAGTTCATAGGGGGGGGGGGGGGAAA
+
F,:FFFFFFFFFFFFFFFFFFFFFFFFFFFFFFFFFFFFFFFFF::::
@FS10000125:27:BPA73017-1634:1:1101:4000:2190 2:N:0:2
ATTGGTTTGAGCGTACTCGACGAAGTTCTACAGGGGGGGGGGGGGGGG
+
F,FFFFFFFFFFFFFFFFFFFFFFFFFFFFFFFFFFFFFFFFFFFFFF
@FS10000125:27:BPA73017-1634:1:1101:7780:2190 2:N:0:2
ATGCCTTTGAGCGTACTCGACGAAGTTAACTGGGGGGGGGGGGGGGGA
+
,,FFFFFFFFFFFFFFFFFFFFFFFFFFFFFFFFFFFFFFFFFFFFFF
@FS10000125:27:BPA73017-1634:1:1101:7920:2190 2:N:0:2
TCTTTATTGAGCGTACTCGACGAAGTTACACGGGGGGGGGGGGGGGGA
+
,F,FFFFFFFFFFFFFFFFFFFFFFFFFFFFFFFFFFFFFFFFFFFF,
@FS10000125:27:BPA73017-1634:1:1101:10830:2190 2:N:0:2
TCATGATTGAGCGTATCGACGAAGTTACTAGGGGAGGGGGGGGGGGGG
+
:FFF:FFFFFFFFFFFFFFFFFFFFFFFFFF:FFFFFFFFFFFFFF:F
@FS10000125:27:BPA73017-1634:1:1101:11460:2190 2:N:0:2
TCTCTATTGAGCGTACTCGACGAAGTTTTACGGGGGGGGGGGGGGGGA
+
,F,F,:FFFFFFFFFFFFFFFFFFFF:,,FFFFFFFFFFFFFFFF,F,
@FS10000125:27:BPA73017-1634:1:1101:11660:2190 2:N:0:2
TTTAGTTTGAGCGTACTCGACGAAGGGGGGGGGGGGGGAGATCGGAAA
+
FFFFFFFFFFFFFFFFFFFFFFFFFFFFFFFFFFFFF::,F:F:,FF:
@FS10000125:27:BPA73017-1634:1:1101:12790:2190 2:N:0:2
ACTGAATTGAGCGTACTCGACGAAGTTCGGCGGGGGGGGGGGGGGGGA
+
FFFFFFFFFFFFFFFFFFFFFFFFFFFFFFFFFFFFFFFFFFFFFF:F
@FS10000125:27:BPA73017-1634:1:1101:12910:2190 2:N:0:2
ATTTCATTGAGCGTACTCGACGAAGTTGTATGGGGGGGGGGGGGGAAA
+
F,FF::FFFFFFFFFFFFFFFFFFFFF:F,:FFFFFFFFFFFFF,FF,
@FS10000125:27:BPA73017-1634:1:1101:13620:2190 2:N:0:2
CATCGATTGAGCGTACTCGACGAAGTTTGGCGGGGGGGGGGGGGGGAA
+
FFFFFFFFFFFFFFFFFFFFFFFFFFFFFFFFFFFFFFFFFFFFFF,,
@FS10000125:27:BPA73017-1634:1:1101:15720:2190 2:N:0:2
TATGGTTTGAGCGTACTCGACGAAGTTGTTCGGGGGGGGGGGGGGGAA
+
FFFFFFFFFFFFFFFFFFFFFFFFFFFFFFFFFFFFFFFFFFFFF,FF
@FS10000125:27:BPA73017-1634:1:1101:2200:2200 2:N:0:2
CAAAAGTTGAGCGTACTCGACGAAGTTAACAGGGGGGGGGGGGGGGGG
+
FFFF:FFFFFFFFFFFFFFFFFFFFFFFFFFFFFFFFFFFFFFFFFF,
@FS10000125:27:BPA73017-1634:1:1101:5410:2200 2:N:0:2
CTGAACTTGAGCGTACTCGACGAAGTTAGCGGGGGGGGGGGGGGGAAT
+
F,FFFFFFFFFFFFFFFFFFFFFFFFFFFFFFFFFFFFFFFFF,,F:F
@FS10000125:27:BPA73017-1634:1:1101:5890:2200 2:N:0:2
TTACAATTGAGCGTACTCGACGAAGGGGGGGGGGGGGGGAGATCGGAA
+
,,FFFFFFFFFFFFFFFFFFFFFFFFFFFFFFFFFFFFF:,,F:,,:,
@FS10000125:27:BPA73017-1634:1:1101:6710:2200 2:N:0:2
ACTATTTTGAGCGTACTCGACGAAGTTAGTAGGGGGGGGGGGGGGGAA
+
FFFFFFFFFFFFFFFFFFFFFFFFFFFFFFFFFFFFFFFFFFFFF,FF
@FS10000125:27:BPA73017-1634:1:1101:7080:2200 2:N:0:2
CTGTACTTGAGCGTACTCGACGAAGTTTAAGGGGGGGGGGGGGGGGAA
+
F,FFFFFFFFFFFFFFFFFFFFFFFFFFFFFFFFFFFFFFFFFFF:FF
@FS10000125:27:BPA73017-1634:1:1101:7500:2200 2:N:0:2
TTGAGTTTGAGCGTACTCGACGAAGTTTGATGGGGGGGGGGGGGGGAA
+
,,FFFFFFFFFFFFFFFFFFFFFFFFFFFFFFFFFFFFFFFFFFFF,F
@FS10000125:27:BPA73017-1634:1:1101:7760:2200 2:N:0:2
TTTCCCTTGAGCGTACTCGACGAAGTTTGAAGGGGGGGGGGGGGGGAA
+
FFFFFFFFFFFFFFFFFFFFFFFFFFFFFFFFFFFFFFFFFFFFFFFF
@FS10000125:27:BPA73017-1634:1:1101:8230:2200 2:N:0:2
TTATTGTTGAGCGTACTCGACGAAGTTTAAAAGGGGGGGGGGGGGGGG
+
FFFFFFFFFFFFFFFFFFFFFFFFFFFFFFFFFFFFFFFFFFFFFFF,
@FS10000125:27:BPA73017-1634:1:1101:8620:2200 2:N:0:2
ACACACTTGAGCGTACTCGACGAAGTTATCTGGGGGGGGGGGGGGGGA
+
FFFFFFFFFFFFFFFFFFFFFFFFFFFFFFFFFFFFFFFFFFFFFFFF
@FS10000125:27:BPA73017-1634:1:1101:9010:2200 2:N:0:2
CTCTTTTTGAGCGTACTCGACGAAGTTCTGTGGGGGGGGGGGGGGGAA
+
FFFFF,FFFFFFFFFFFFFFFFFFFFF,,::FFFFFFFFFFFFFFF:F
@FS10000125:27:BPA73017-1634:1:1101:9080:2200 2:N:0:2
ATCCGTTTGAGCGTACTCGACGAAGTTGGGGGGGGGGGGGGGAATTCG
+
F,FFFFFFFFFFFFFFFFFFFFFFFFFFFFFFFFFFFFFFF,FF,:FF
@FS10000125:27:BPA73017-1634:1:1101:9400:2200 2:N:0:2
TTACTTTTGAGCGTACTCGACGAAGTTTGAAGGGGGGGGGGGGGGGAA
+
FFFFFFFFFFFFFFFFFFFFFFFFFFFFFFFFFFFFFFFFFFFFFF:F
@FS10000125:27:BPA73017-1634:1:1101:10400:2200 2:N:0:2
TTTACGTTGAGCGTACTCGACGAAGTTAGCAGGGGGGGGGGGGGGGAA
+
,,FFFFFFFFFFFFFFFFFFFFFFFFFFFFFFFFFFFFFFFFFFFFFF
@FS10000125:27:BPA73017-1634:1:1101:10480:2200 2:N:0:2
TTTCAATTGAGCGTACTCGACGAAGTTTAGTGGGGGGGGGGGGGGGAA
+
FFFFFFFFFFFFFFFFFFFFFFFFFFFFFFFFFFFFFFFFFFFFF,FF
@FS10000125:27:BPA73017-1634:1:1101:10920:2200 2:N:0:2
TTCCTTTTGAGCGTACTCGACGAAGTTTTTAGGGGGGGGGGGGGGGAA
+
,,FFFFFFFFFFFFFFFFFFFFFFFFFFFFFFFFFFFFFFFF::,,:F
@FS10000125:27:BPA73017-1634:1:1101:11630:2200 2:N:0:2
TAATTATTGAGCGTACTCGACGAAGTTCTAAGGGGGGGGGGGGGGGAA
+
,FFFF,FFFFFFFFFFFFFFFFFFFFFFFFFFFFFFFFFFFFF:,,:,
@FS10000125:27:BPA73017-1634:1:1101:12100:2200 2:N:0:2
ATGAAATTGAGCGTACTCGACGAAGTTCATAGGGGGGGGGGGGGGGAA
+
FFFFFFFFFFFFFFFFFFFFFFFFFFFFFFFFFFFFFFFFFFFFF,FF
@FS10000125:27:BPA73017-1634:1:1101:12150:2200 2:N:0:2
ATCGGGTTGAGCGTACTCGACGAAGTTCACTGGGGGGGGGGGGGGGGA
+
FFFFFFFFFFFFFFFFFFFFFFFFFFFFFFFFFFFFFFFFFFFFFFF:
@FS10000125:27:BPA73017-1634:1:1101:12440:2200 2:N:0:2
CCCCCTTTGAGCGTACTCGACGAAGTTGCGTGGGGGGGGGGGGGGGGA
+
FFFFFFFFFFFFFFFFFFFFFFFFFFFFFFFFFFFFFFFFFFFFFFF,
@FS10000125:27:BPA73017-1634:1:1101:12770:2200 2:N:0:2
ATCTGATTGAGCGTACTCGACGAAGTTGTGGGGGGGGGGGGGGAAAGT
+
FFFFFFFFFFFFFFFFFFFFFFFFFFFFFFFFFFFFFFFFFFF:F:,,
@FS10000125:27:BPA73017-1634:1:1101:15670:2200 2:N:0:2
ACTATGTTGAGCGTACTCGACGAAGTTACCAGGGGGGGGGGGGGGGAA
+
FFFFFFFFFFFFFFFFFFFFFFFFFFFFFFFFFFFFFFFFFFFF:,FF
@FS10000125:27:BPA73017-1634:1:1101:1800:2210 2:N:0:2
CTGAAGTTGAGCGTACTCGACGAAGTTGTGGGGGGGGGGGGGGGGAAA
+
F,FFFFFFFFFFFFFFFFFFFFFFFFFFFFFFFFFFFFFFFFFFF:,:
@FS10000125:27:BPA73017-1634:1:1101:1960:2210 2:N:0:2
CCGTACTTGAGCGTACTCGACGAAGTTTGTCGGGGGGGGGGGGGGGGG
+
FFFFFFFFFFFFFFFFFFFFFFFFFFFFFFFFFFFFFFFFFFFFFF:F
@FS10000125:27:BPA73017-1634:1:1101:4960:2210 2:N:0:2
CCAAACTTGAGCGTACTCGACGAAGTTGTCTGGGGGGGGGGGGGGGAA
+
FFFFFFFFFFFFFFFFFFFFFFFFFFFFFFFFFFFFFFFFFFFFF,FF
@FS10000125:27:BPA73017-1634:1:1101:5580:2210 2:N:0:2
ATAACATTGAGCGTACTCGACGAAGTTGCAAGGGGGGGGGGGGGGGGA
+
FFFFFFFFFFFFFFFFFFFFFFFFFFFFFFFFFFFFFFFFFFFFFFF,
@FS10000125:27:BPA73017-1634:1:1101:6100:2210 2:N:0:2
CTTTTGTTGAGCGTACTCGACGAAGTTCAGCCGGGGGGGGGGGGGGGA
+
,:F,,,FFFFFFFFFFFFFFFFFFFFFFFFF:FFFFFFFFF:,,F:F,
@FS10000125:27:BPA73017-1634:1:1101:6290:2210 2:N:0:2
ACCGATTTGAGCGTACTCGACGAAGTTAGCTGGGGGGGGGGGGGGGAA
+
FFFFFFFFFFFFFFFFFFFFFFFFFFFFFFFFFFFFFFFFFFFFF,FF
@FS10000125:27:BPA73017-1634:1:1101:7440:2210 2:N:0:2
[truncated: 15,866,053 more chars]
