# Supplementary material for: Non-templated addition and template switching by Moloney murine leukemia virus (MMLV)-based reverse transcriptases co-occur and compete with each other
Source: J Biol Chem. 2019 Oct 22;294(48):18220–31. doi: 10.1074/jbc.RA119.010676 (PMC6885630; doi:10.1074/jbc.RA119.010676)
Supplement: Supporting Information [file supp_RA119.010676_155253_1_supp_413280_pzhsrd.zip › Tailing for synthetic RNA bias/TdT-OH-4rNV5FAM-C.fastq]

@FS10000125:27:BPA73017-1634:1:1101:5320:1000 2:N:0:3
CTAATTTTGAGCGTACTCGACGAAGTTTAGTGGGGGGGGGGGGGGGGA
+
F,FFFFFFFFFFFFFFFFFFFFFFFFFFFFFFFFFFFFFFFFFF::,F
@FS10000125:27:BPA73017-1634:1:1101:6290:1000 2:N:0:3
ATCTATTTGAGCGTACTCGACGAAGTGGGGGGGGGGGGGGGAGATCAA
+
,F:F,:FF:FFFFFFFFFFFFFFFFF,,:,:FFFFFFF:F::,F,,,:
@FS10000125:27:BPA73017-1634:1:1101:6300:1000 2:N:0:3
CAAAGGTTGAGCGTACTCGACGAAGTTCAACGGGGGGGGGGGGGGAAA
+
FFFFFFFFFFFFFFFFFFFFFFFFFFFFFFFFFFFFFFFFFFFFF:FF
@FS10000125:27:BPA73017-1634:1:1101:7140:1000 2:N:0:3
ACTCTATTGAGCGTACTCGACGAAGTTAATAGGGGGGGGGGGGGGAAA
+
F,FF,FFFFFFFFFFFFFFFFFFFFFF,,,,FFFFFFFFFFFFFFFF,
@FS10000125:27:BPA73017-1634:1:1101:8230:1000 2:N:0:3
CCTTTTTTGAGCGTACTCGACGAAGTTTCCGGGGGGGGGGGGGGGAGA
+
F,:FF,FFFF:FFFF:FFF,FFFFFFFFF,F,FFFFFFFFFF:,,,,,
@FS10000125:27:BPA73017-1634:1:1101:9030:1000 2:N:0:3
TTGCGTTTGAGCGTACTCGACGAAGTTTCAAGGGGGGGGGGGGGGGGA
+
FF:FFFFFFFFFFFFFFFFFFFFFFFFFFFFFFFFFFFFFFFF:::,F
@FS10000125:27:BPA73017-1634:1:1101:11700:1000 2:N:0:3
TATGTATTGAGCGTACTCGACGAAGTTGGACGGGGGGGGGGGGGGGAA
+
:F,:FFFFFFFFFFFFFFFFFFFFFFFFFFFFF,F:F:FFF,F,F,F,
@FS10000125:27:BPA73017-1634:1:1101:11850:1000 2:N:0:3
CCTGAATTGAGCGTACTCGACGAAGTTGTGCCGGGGGGGGGGGGGGGG
+
:F,,:FFFFFFFFFFFFFFFFFFFFFFFF,FFF:,::FFF,,:::,,,
@FS10000125:27:BPA73017-1634:1:1101:13000:1000 2:N:0:3
TCACTATTGAGCGTACTCGACGAAGTTCCAGGGGGGGGGGGGGGGGAA
+
,FFFFFFFFFFFFFFFFFFFFFFFFFFFFFFFFFFFFFFFFFFFF,FF
@FS10000125:27:BPA73017-1634:1:1101:13520:1000 2:N:0:3
TATTCATTGAGCGTACTCGACGAAGTTCTGCGGGGGGGGGGGGGGGAA
+
,:FFFFFFFFFFFFFFFFFFFFFFFFFFFFF:FFFFFFFFFFFF:,FF
@FS10000125:27:BPA73017-1634:1:1101:14100:1000 2:N:0:3
TACTCTTTGAGCGTGCTCGACGAAGTTATCAGGGGGGGGGGGGGGGAA
+
,:FFFFFFFFFFFF:FFFFFFFFFFFFFFFFFFFFFFFFFFFFFFF,F
@FS10000125:27:BPA73017-1634:1:1101:15360:1000 2:N:0:3
ACTTGCTTGAGCGTACTCGACGAAGTTTTATGGGGGGGGGGGGGGGGA
+
:FFF:FFFF:FFFFFFFFFFFFFFFFFFFFFFFFFFFFFFFFF::,,,
@FS10000125:27:BPA73017-1634:1:1101:1200:1010 2:N:0:3
CTTATTTTGAGCGTACTCGACGAAGGTTAATCGGGGGGGGGGGGGGGG
+
FFFFFFFFFFFFFFFFFFFFFFFFFFFFFFFFFFFFFFFFFFFFFFFF
@FS10000125:27:BPA73017-1634:1:1101:2470:1010 2:N:0:3
ATTTTTTTGAGCGTACTCGACGAAGTTGACGGGGGGGGGGGGGGGAAA
+
,F:FFFFFFFFFFFFFFFFFFFFFFFF:FFFFFFFFFFFFFFF:,,:,
@FS10000125:27:BPA73017-1634:1:1101:3110:1010 2:N:0:3
TCGGAATTGAGCGTACTCGACGAAGGGCGGGGGGGGGGGGGGGGGAAA
+
F,FFF:FFFFFFFFFFFFFFFFFF,FFF,F:FFFFFFFFFFFFF,:F,
@FS10000125:27:BPA73017-1634:1:1101:4100:1010 2:N:0:3
TTGTTTTTGAGCGTACTCGACGAAGGGGGGGGGGGGGGGAGATCGGAA
+
FFFFFFFFFFFFFFFFFFFFFFFFFFFFFFFFFFFFFFF:,FF:,,F,
@FS10000125:27:BPA73017-1634:1:1101:4380:1010 2:N:0:3
ACCTCGTTGAGCGTACTCGACGAAGTTGGTAGGGGGGGGGGGGAGGGG
+
,F:,,,FFFFFFFFFFFFFFFFFFFF:FFFFFFFFFFFFFF,F:,,,:
@FS10000125:27:BPA73017-1634:1:1101:4720:1010 2:N:0:3
CCTGGTTTGAGCGTACTCGACGAAGTTTGGCGGGGGGGGGGGGGGGAA
+
FFFF:FFFFFFFFFFFFFFFFFFFFFFFFFFFFFFFFFFFFFFFF,:F
@FS10000125:27:BPA73017-1634:1:1101:5460:1010 2:N:0:3
ATCTGGTTGAGCGTACTCGACGAAGTTTCGTCGGGGGGGGGGGGGGAA
+
,F,,FFFFFFFFFFFFFFFFFFFFFFF,F,:,FFFFFFFFFFFFFF,,
@FS10000125:27:BPA73017-1634:1:1101:6930:1010 2:N:0:3
TCCGTATTGAGCGTACTCGACGAAATTTAAAAGGGGGGGGGGGGGGGA
+
FFFFFFFFFFFFFFFFFFFFFFFFFFFFFFFFFFFFFFFFFFFFFF:,
@FS10000125:27:BPA73017-1634:1:1101:7460:1010 2:N:0:3
TAAGTATTGAGCGTACTCGACGAAGTTACGTGGGGGGGGGGGGGGGAA
+
FFFFFFFFFFFFFFFFFFFFFFFFFFFFFFFFFFFFFFFFFFFFF,FF
@FS10000125:27:BPA73017-1634:1:1101:8190:1010 2:N:0:3
CAACACTTGAGCGTACTCGACAAGTTGGGGGGGGGGGGGGGGAATTCG
+
FFFFFFFFFFFFFFFFFFFFFFFFFFFFFFFFFFFFFFFFF,FF,FFF
@FS10000125:27:BPA73017-1634:1:1101:8510:1010 2:N:0:3
ATGAAATTGAGCGTACTCGACGAAGTTGTGGGGGGGGGGGGGGGAGAT
+
FFFFFFFFFFFFFFFFFFFFFFFFFFFFFFFFFFFFFFFFFFF,F,,F
@FS10000125:27:BPA73017-1634:1:1101:8870:1010 2:N:0:3
ATCTGTTTGAGCGTACTCGACGAAGTTCGATGGGGGGGGGGGGGGGGA
+
F,FFFFFFFFFFFFFFFFFFFFFFFFFFFFFFFFFFFFFFFFFF:::F
@FS10000125:27:BPA73017-1634:1:1101:8890:1010 2:N:0:3
TTATTTTTGAGCGTACTCGACGAAGTTGATGGGGGGGGGGGGGGGGAA
+
F,FFFFFFFFFFFFFFFFFFFFFFFFFFFFFFFFFFFFFFFFFFF,FF
@FS10000125:27:BPA73017-1634:1:1101:9050:1010 2:N:0:3
TTCGATTTGAGCGTACTCGACGAAGTTCAGGGGGGGGGGGGGGGGGGA
+
FFFFFFFFFFFFFFFFFFFFFFFFFFFFFFFFFFFFFFFFFFF,:FF:
@FS10000125:27:BPA73017-1634:1:1101:9430:1010 2:N:0:3
TTACGATTGAGCGTACTCGACGAAGTTGAACGGGGGGGGGGGGGGGGG
+
FFFFFFFFFFFFFFFFFFFFFFFFFFFFFFFFFFFFFFFFFF,F,,,F
@FS10000125:27:BPA73017-1634:1:1101:9540:1010 2:N:0:3
TATCATTTGAGCGTACTCGACGAAGGGGGGGGGGGGGGGGAAGTCGAA
+
FFFFFFFFFFFFFFFFFFFFFFFFFFFFFFFFFFFFFFF::,,F:,,:
@FS10000125:27:BPA73017-1634:1:1101:9590:1010 2:N:0:3
TATTCATTGAGCGTACTCGACGAAGGGGGGGGGGGGGGGGAGATTGGA
+
,,F,F:FFFFFFFFFFFFFFFFFFF,:,,,FFFFFFFFFF,,,::,,,
@FS10000125:27:BPA73017-1634:1:1101:10210:1010 2:N:0:3
CTATGATTGAGCGTACTCGACGAAGTTGGATGGGGGGGGGGGGGGGAA
+
F,FF:FFFFFFFFFFFFFFFFFFFFFF:FFFFFFFFFFFFFFFFFFFF
@FS10000125:27:BPA73017-1634:1:1101:10530:1010 2:N:0:3
TATAATTTGAGCGTACTCGACGAAGTTAGGGGGGGGGGGGGGGAAGTG
+
FFFFFFFFFFFFFFFFFFFFFFFFFFFFFFFFFFFFFFFFFF,F,,F,
@FS10000125:27:BPA73017-1634:1:1101:11310:1010 2:N:0:3
TTTTCATTGAGCGTACTCGACGAAGTTTACGGGGGGGGGGGGGGGAAT
+
FFFFFFFFFFFFFFFFFFFFFFFFFFFFFFFFFFFFFFFFFFF:,FF,
@FS10000125:27:BPA73017-1634:1:1101:12940:1010 2:N:0:3
CCGATCTTGAGCGTACTCGACGAAGTTCAGTGGGGGGGGGGGGGGGGA
+
FFFFFFFFFFFFFFFFFFFFFFFFFFFFFFFFFFFFFFFFFFFFF:,F
@FS10000125:27:BPA73017-1634:1:1101:13810:1010 2:N:0:3
CGGGTTTTGAGCGTACTCGACGAAGTTCTGCGGGGGGGGGGGGGGGGG
+
F:FFFFFFFFFFFFFFFFFFFFFFFFFFFFFFFFFFFFFFFFFFF:FF
@FS10000125:27:BPA73017-1634:1:1101:14000:1010 2:N:0:3
TTTTTATTGAGCGTACTCGACGAAGTTAGGGGGGGGGGGGGGAAATCG
+
F,FFFFFFFFFFF:FFFFFFFFFFFFFFFFFFFFFFFFFFF:F,:FF:
@FS10000125:27:BPA73017-1634:1:1101:2780:1020 2:N:0:3
AAGGTTTTGAGCGTACTCGACGAAGTGGGGGGGGGGGGGGGAGATCGA
+
FFFFFFFFFFFFFFFFFFFFFFFFFFFFFFFFFFFFFFFFFF,,FF,F
@FS10000125:27:BPA73017-1634:1:1101:3010:1020 2:N:0:3
ATATAGTTAACCTTTTTCATCAAATTTACAAGGGGGGGGGGGGGGGAA
+
,,FF:,F:::,F,,F,,F:FF:F:,F,,F,FFFFFFFFFFFFFF,,:,
@FS10000125:27:BPA73017-1634:1:1101:3090:1020 2:N:0:3
ATGTTTTTGAGCGTACTCGACGAAGTTCATGGGGGGGGGGGGGGGAAA
+
FFFFFFFFFFFFFFFFFFFFFFFFFFFFFFFFFFFFFFFFFFFF,FF,
@FS10000125:27:BPA73017-1634:1:1101:6450:1020 2:N:0:3
ATGTCGTTGAGCGTACTCGACGAAGTTCAGAGGGGGGGGGGGGGGGGG
+
,FFFFFFFFFFFFFFFFFFFFFFFFFFFFFFFFFFFFFFFFFFFFFF,
@FS10000125:27:BPA73017-1634:1:1101:6910:1020 2:N:0:3
TCTTTTTTGAGCGTACTCGACGAAGGGGGGGGGGGGGGGGGGAAATTG
+
FFFFFFFFFFFFFFFFFFFFFFFFFFFFFFFFFFFFFFFFF,FF::,,
@FS10000125:27:BPA73017-1634:1:1101:6940:1020 2:N:0:3
CAACCATTGAGCGTACTCGACGAAGTTACAAGGGGGGGGGGGGGGGGA
+
FFFFFFFFFFFFFFFFFFFFFFFFFFFFFFFFFFFFFFFFFFFFFFFF
@FS10000125:27:BPA73017-1634:1:1101:7480:1020 2:N:0:3
CTCGGGTTGAGCGTACTCGACGAAGTTGAAAGGGGGGGGGGGGGGGAA
+
FFFFFFFFFFFFFFFFFFFFFFFFFFFFFFFFFFFFFFFFFFFFFFFF
@FS10000125:27:BPA73017-1634:1:1101:7520:1020 2:N:0:3
CACATTTTGAGCGTACTCGACGAAGTTCTAGGGGGGGGGGGGGGGGGA
+
FFFFFFFFFFFFFFFFFFFFFFFFFFFFFFFFFFFFFFFFFFFFFF:F
@FS10000125:27:BPA73017-1634:1:1101:10790:1020 2:N:0:3
TCGATATTGAGCGTACTCGACGAAGTTGAAAGGGGGGGGGGGGGGGGA
+
,F:FFFFFFFFFFFFFFFFFFFFFFFFFFFFFFFFFFFFFFFFF:,,F
@FS10000125:27:BPA73017-1634:1:1101:11010:1020 2:N:0:3
ACTGATTTGAGCGTACTCGACGAAGTTTGAAGGGGGGGGGGGGGGGGA
+
FFFFFFFFFFFFFFFFFFFFFFFFFFFFFFFFFFFFFFFFFFFFF::,
@FS10000125:27:BPA73017-1634:1:1101:11100:1020 2:N:0:3
TTACAATTGAGCGTACTCGACGAAGTTTACAGGGGGGGGGGGGGGGAA
+
F:FFFFFFFFFFFFFFFFFFFFFFFFFFFFFFFFFFFFFFFFFFFFFF
@FS10000125:27:BPA73017-1634:1:1101:12140:1020 2:N:0:3
GTATAATTGAGCGTACTCGACGAAGTTGCGGGGGGGGGGGGGGAAGTT
+
:,,F,FFFFFFFFFFFFFFFFFFFFFFF:,,FFFFFFFFFFFF:F,,F
@FS10000125:27:BPA73017-1634:1:1101:12410:1020 2:N:0:3
AAATTATTGAGCGTACTCGACGAAGTTAAGGGGGGGGGGGGGGGAAAT
+
FFFFFFFFFFFFFFFFFFFFFFFFFFFFFFFFFFFFFFFFFFF,F,,F
@FS10000125:27:BPA73017-1634:1:1101:12870:1020 2:N:0:3
CACTGATTGAGCGTACTCGACGAAGTTCGATGGGGGGGGGGGGGGGAA
+
FFFFFFFFFFFFFFFFFFFFFFFFFFFFFFFFFFFFFFFFFFFFF,FF
@FS10000125:27:BPA73017-1634:1:1101:12980:1020 2:N:0:3
TAACAATTGAGCGTGCTGGGGGGGGGGGGGGGAGATCGGAAAAGCGTC
+
:FFFFFFFFFFFFFFFFFFF:FFFFFF,FF:F,,F:,:F,F:F:,,:,
@FS10000125:27:BPA73017-1634:1:1101:13460:1020 2:N:0:3
CTGCGATTGAGCGTACTCGACGAAGAGGGGGGGGGGGGGGGGAAATCG
+
,FFFFFFFFFFFFFFFFFFFFFFFFFFFFFFFFFFFFFFFF:FF,F,F
@FS10000125:27:BPA73017-1634:1:1101:1270:1030 2:N:0:3
CTGGTATTGAGCGTACTCGACGAAGTTGCAGGGGGGGGGGGGGGAAAT
+
F,FFFFF:FFFFFFFFFFFFFFFFFFFFFFFFFFFFFFFFFFF,FF:F
@FS10000125:27:BPA73017-1634:1:1101:1980:1030 2:N:0:3
TAAGTTTTGAGCGTACTCGACGAAGTTATCCGGGGGGGGGGGGGGGAA
+
F:F:FFFFFFFFFFFFFFFFFFFFFFF,FFF,FFFFFFFFFFFFFFFF
@FS10000125:27:BPA73017-1634:1:1101:2770:1030 2:N:0:3
ATCCTGTTGAGCGTACTCGACGAAGTTGGGGGGGGGGGGGGGAAATCG
+
FFFFFFFFFFFFFFFFFFFFFFFFFFFFFFFFFFFFFFFFF,FF:F,:
@FS10000125:27:BPA73017-1634:1:1101:2810:1030 2:N:0:3
CCCCACTTGAGCGTACTCGACGAAGTTGTCGGGGGGGGGGGGGGGGAA
+
FFFFFFFFFFFFFFFFFFFFFFFFFFFFFF:FFFFFFFFFFFFFF,FF
@FS10000125:27:BPA73017-1634:1:1101:4610:1030 2:N:0:3
ACGCACTTGAGCGTACTCGACGAAGTTGGAAAGGGGGGGGGGGGGGGA
+
,FFFFFFFFFFFFFFFFFFFFFFFFFFFFFFFFFFFFFFFFFFFFFFF
@FS10000125:27:BPA73017-1634:1:1101:5300:1030 2:N:0:3
CTATAATTGAGCGTACTCGACGAAAGGGGGGGGGGGGGGAGATCGGAA
+
F,FFFFFFFFFFFFFFFFFFFFFFFFFFFFFFFFFFFFFF,:F:,:F,
@FS10000125:27:BPA73017-1634:1:1101:6130:1030 2:N:0:3
ATACGTTTGAGCGTACTCGACGAAGTTAAACGGGGGGGGGGGGGGAAA
+
FFFF:FFFFFFFFFFFFFFFFFFFFFFFFFFFFFFFFFFFFFFFF,F,
@FS10000125:27:BPA73017-1634:1:1101:8010:1030 2:N:0:3
TTGTTTTTGAGCGTACTCGACGAAGTTCCAGGGGGGGGGGGGGGGGAA
+
,FFFFFFFFFFFFFFFFFFFFFFFFFFFFFFFFFFFFFFFFFFFF,FF
@FS10000125:27:BPA73017-1634:1:1101:9470:1030 2:N:0:3
ATCGGGTTGAGCGTACTCGACGAAGTTTCAAGGGGGGGGGGGGGGGAA
+
F,F,FFFFFFFFFFFFFFFFFFFFFFFFFFFFFFFFFFFFFFFFF:FF
@FS10000125:27:BPA73017-1634:1:1101:9490:1030 2:N:0:3
GCCTTTTTGAGCGTACTCGACGAAGTTACTAGGGGGGGGGGGGGGGAA
+
:FFFFFFFFFFFFFFFFFFFFFFFFFFFFFFFFFFFFFFFFFFFF:FF
@FS10000125:27:BPA73017-1634:1:1101:10100:1030 2:N:0:3
AATTTTTTGAGCGTACTCGACGAAGTTGGCTGGGGGGGGGGGGGGGAA
+
,,FFFFFFFFFFFFFFFFFFFFFFFFFFFFFFFFFFFFFFFFFFF,F:
@FS10000125:27:BPA73017-1634:1:1101:11820:1030 2:N:0:3
TGTAATTTGAGCGTACTCGACGAAGTTGCAAGGGGGGGGGGGGGGGGA
+
,::FF:FFFFFFFFFFFFFFFFFFFFFFFFFFFFFFFFFFFFF,:,:,
@FS10000125:27:BPA73017-1634:1:1101:12700:1030 2:N:0:3
TTAGCCTTGAGCGTACTCGACGAAGTTTGCGGGGGGGGGGGGGGGAAA
+
,,FFFFFFFFFFFFFFFFFFFFFFFFFFFFFFFFFFFFFFFFFF,FF,
@FS10000125:27:BPA73017-1634:1:1101:13210:1030 2:N:0:3
TTTCGGTTGAGCGTACTCGACGAAGTTAGACGGGGGGGGGGGGGGGAA
+
FFFFFFFFFFFFFFFFFFFFFFFFFFFFFFFFFFFFFFFFFFFFF,FF
@FS10000125:27:BPA73017-1634:1:1101:4220:1040 2:N:0:3
CCCCATTTGAGCGTACTCGACGAAGTTCAGGGGGGGGGGGGGGGGAAA
+
FFFFF:FFFFFFFFFFFFFFFFFFFFFFFFFFFFFFFFFFFFFF,,F,
@FS10000125:27:BPA73017-1634:1:1101:5790:1040 2:N:0:3
CTAAGTTTGAGCGTACTCGACGAAGTTTAGCGGGGGGGGGGGGGGGGA
+
F,,F,FFFFFFFFFFFFFFFFFFFFFFF,FF:FFFFFFFFF:,F,,,,
@FS10000125:27:BPA73017-1634:1:1101:6050:1040 2:N:0:3
ATCATATTGAGCGTACTCGACGAAGTTAGCAGGGGGGGGGGGGGGGAA
+
:,FFFFFFFFFFFFFFFFFFFFFFFFFFFFFFFFFFFFFFFFFF:,FF
@FS10000125:27:BPA73017-1634:1:1101:6070:1040 2:N:0:3
TATCTGTTGAGCGTACTCGACGAAGTTAGATGGGGGGGGGGGGGGAAT
+
FFFFFFFFFFFFFFFFFFFFFFFFFFFFFFFFFFFFFFFFFFFF,:F,
@FS10000125:27:BPA73017-1634:1:1101:6090:1040 2:N:0:3
TTAGTCTTGAGCGTACTCGACGAAGTTCTCAGGGGGGGGGGGGGGGAA
+
FFFF,FFFFFFFFFFFFFFFFFFFFFFF:,FFFFFFFFFFFFF:F,,:
@FS10000125:27:BPA73017-1634:1:1101:6840:1040 2:N:0:3
TATTAATTGAGCGTACTCGACGAAGTTTTATGGGGGGGGGGGGGGGAA
+
FFFFFFFFFFFFFFFFFFFFFFFFFFFFFFFFFFFFFFFFFFFFFFFF
@FS10000125:27:BPA73017-1634:1:1101:6880:1040 2:N:0:3
TTCGTATTGAGCGTACTCGACGAAGTTTATTGGGGGGGGGGGGGGGGA
+
FFFFFFFFFFFFFFFFFFFFFFFFFFFFFFFFFFFFFFFFFFFFFF,F
@FS10000125:27:BPA73017-1634:1:1101:7460:1040 2:N:0:3
TAAGTATTGAGCGTACTCGACGAAGTTACGTGGGGGGGGGGGGGGGAA
+
FFFFFFFFFFFFFFFFFFFFFFFFFFFFFFFFFFFFFFFFFFFFF:FF
@FS10000125:27:BPA73017-1634:1:1101:8420:1040 2:N:0:3
TACTTATTGAGCGTACTCGACGAAATTTAGTGGGGGGGGGGGGGGGAA
+
,,F,,:FFFFFFFFFFFFFFFFFFFFFFF,:,FFFFFFFFFFFFF:FF
@FS10000125:27:BPA73017-1634:1:1101:9570:1040 2:N:0:3
ATCGAATTGAGCGTACTCGACGAAGTTCGGCGGGGGGGGGGGGGGGAA
+
FFFFFFFFFFFFFFFFFFFFFFFFFFFFFFFFFFFFFFFFFFFFF:FF
@FS10000125:27:BPA73017-1634:1:1101:10830:1040 2:N:0:3
TTCCGATTGAGCGTACTCGACGAAGTTTCTTGGGGGGGGGGGGGGGAA
+
F:,:,FFFFFFFFFFFFFFFFFFFFFF,,F,FFFFFFFFFFF,F:,,:
@FS10000125:27:BPA73017-1634:1:1101:11160:1040 2:N:0:3
TAGGTATTGAGCGTACTCGACGAAGTTGGTCGGGGGGGGGGGGGGGAA
+
F,,:FFFFFFFFFFFFFFFFFFFFFFFFFFFFFFFFFFFFFFFFF,FF
@FS10000125:27:BPA73017-1634:1:1101:11650:1040 2:N:0:3
TCATATTTGAGCGTACTCGACGAAGTTGGGCGGGGGGGGGGGGGGGGG
+
,FFFFFFFFFFFFFFFFFFFFFFFFFFFFFFFFFFFFFFFFFFFFF,F
@FS10000125:27:BPA73017-1634:1:1101:12840:1040 2:N:0:3
CATAATTTGAGCGTACTCGACGAAGTTTCCTGGGGGGGGGGGGGGGGA
+
F,,,FFFFFFFFFFFFFFFFFFFFFFF,FFFFFFFFFFFFFFFFF:::
@FS10000125:27:BPA73017-1634:1:1101:14000:1040 2:N:0:3
ACGTGGTTGAGCGTACTCGACGAAGTTCCAAAGGGGGGGGGGGGGGGA
+
FFFFFFFFFFFFFFFFFFFFFFFFFFFFFFFFFFFFFFFFFFFFF:,F
@FS10000125:27:BPA73017-1634:1:1101:14030:1040 2:N:0:3
TCACCGTTGAGCGTACTCGACGAGGTTGACAGGGGGGGGGGGGGGGGA
+
FFFFFFFFFFFFFFFFFFFFFFFFFFFFFFFFFFFFFFFFFFFFF,,F
@FS10000125:27:BPA73017-1634:1:1101:15810:1040 2:N:0:3
TCACTATTGTGCGTACTCGACGTAGTTTTACGGGGGGGGGGGGGGGAT
+
FFFF::F::,,F,:,FF,F,F,,:,F:FFF:FF,F,,,,,,F,,,,F,
@FS10000125:27:BPA73017-1634:1:1101:15830:1040 2:N:0:3
TTTTCATTGAGCGTACTCGACGAAGTTGCGTGGGGGGGGGGGGGGGGG
+
FF:FFFFFFFFFFFFFFFFFFFFFFFFFFFFFFFFFFFFFFFFF:,,F
@FS10000125:27:BPA73017-1634:1:1101:1550:1050 2:N:0:3
TCCTCATTGAGCGTACTCGACGAAGGGGGGGGGGGGGGGGGAAATCGG
+
FFF:FFFFFFFFFFFFFFFFFFFFFFFFFFFFFFFFFFFFFF,:F:,,
@FS10000125:27:BPA73017-1634:1:1101:2380:1050 2:N:0:3
ATTGATTTGAGCGTACTCGACGAAGTTTACCGGGGGGGGGGGGGGGAA
+
:FFFFFFFFFFFFFFFFFFFFFFFFFFFFFFFFFFFFFFFFFFFFFFF
@FS10000125:27:BPA73017-1634:1:1101:7240:1050 2:N:0:3
TTGGCTTTGAGCGTACTCGACGAAGTTGGTGGGGGGGGGGGGGGAAAT
+
,FFFFFFFFFFFFFFFFFFFFFFFFFFFFFFFFFFFFFFFFFFFF,FF
@FS10000125:27:BPA73017-1634:1:1101:10570:1050 2:N:0:3
TAAGATTTGAGCGTACTCGACGAAGTTTGAAGGGGGGGGGGGGGGGAA
+
F:F,F,FFFFFFFFFFFFFFFFFFFFFF:,F,FFFFFFFFFFFFFF,F
@FS10000125:27:BPA73017-1634:1:1101:12820:1050 2:N:0:3
ATAATATTGAGCGTACTCGACGAAGTTAGGGGGGGGGGGGGGGGGGAA
+
FFFFFFFFFFFFFFFFFFFFFFFFFFFFFFFFFFFFFFFFFFFFF,FF
@FS10000125:27:BPA73017-1634:1:1101:15240:1050 2:N:0:3
CAACTATTGAGCGTACTCGACGAAGTTCATGGGGGGGGGGGGGGGGAA
+
FFFFFFFFFFFFFFFFFFFFFFFFFFFFFFFFFFFFFFFFFFFFF:FF
@FS10000125:27:BPA73017-1634:1:1101:15960:1050 2:N:0:3
ATCTATTTGAGCGTACTCGACGAAGTTCGTCGGGGGGGGGGGGGGGAA
+
,FFFFFFFFFFFFFFFFFFFFFFFFFFFFFFFFFFFFFFFFFFFFF:F
@FS10000125:27:BPA73017-1634:1:1101:16490:1050 2:N:0:3
ATTCAGTTGAGCGTACTCGACGAAGTTTAAAAGGGGGGGGGGGGGGGA
+
F,,FF:FFFFFFFFFFFFFFFFFFFFFFFFF,FFFFFFFFFFFF,,,F
@FS10000125:27:BPA73017-1634:1:1101:2200:1060 2:N:0:3
AATTTTTTGAGCGTACTCGACGAAGTTACTGGGGGGGGGGGGGGGAAA
+
FFFFFFFFFFFFFFFFFFFFFFFFFFFFFFFFFFFFFFFFFFFF,FF,
@FS10000125:27:BPA73017-1634:1:1101:2230:1060 2:N:0:3
ATTGTCTTGAGCGTACTCGACGAAGTTAACGGGGGGGGGGGGGGGAAA
+
F,FFFFFFFFFFFFFFFFFFFFFFFFFFFFFFFFFFFFFFFFFF,FF,
@FS10000125:27:BPA73017-1634:1:1101:2570:1060 2:N:0:3
GTATAATTGAGCGTACTCGACGAGGTTGGTCGGGGGGGGGGGGGGAAA
+
FFFFFFFFFFFFFFFFFFFFFFFFFFFFFFFFFF::FFFFFF,,F:,,
@FS10000125:27:BPA73017-1634:1:1101:2670:1060 2:N:0:3
ATACAATTGAGCGTACTCGACGAAGTTACAAGGGGGGGGGGGGGGGAA
+
FFFFFFFFFFFFFFFFFFFFFFFFFFFFFFFFFFFFFFFFFFFFF:FF
@FS10000125:27:BPA73017-1634:1:1101:3270:1060 2:N:0:3
ATGAAATTGAGCGTACTCGACGAAGTTCAGGGGGGGGGGGGGGGAGAT
+
F,FFFFFFFFFFFFFFFFFFFFFFFFFFFFFFFFFFFFFFFFF,F:,F
@FS10000125:27:BPA73017-1634:1:1101:4160:1060 2:N:0:3
TTGTACTTGAGCGTACTCGACGAAGTTGTGTGGGGGGGGGGGGGGGGG
+
FFFFFFFFFFFFFFFFFFFFFFFFFFFFFFFFFFFFFFFFFFFFFFFF
@FS10000125:27:BPA73017-1634:1:1101:5060:1060 2:N:0:3
CCTAGATTGAGCGTACTCGACGAAGGGGGGGGGGGGGGGAAATTGGAA
+
FFF:,FFFFFFFFFFFFFFFFFFFFFFFFFFFFFFFFF:,,,:,,,FF
@FS10000125:27:BPA73017-1634:1:1101:5690:1060 2:N:0:3
TTTCTTTTGAGCGTACTCGACGAAGTTGCGAGGGGGGGGGGGGGGGGG
+
,F,::,FFFFFFFFFFFFFFFFFFFFFFF,,FFFFFFFFFFFFFFF,F
@FS10000125:27:BPA73017-1634:1:1101:9540:1060 2:N:0:3
GAGATATTGAGCGTACTCGACGAAGTTTGCCGGGGGGGGGGGGGGGGA
+
:,FFFFFFFFFFFFFFFFFFFFFFFFFFFFFFFFFFFFFFFFFFFF:F
@FS10000125:27:BPA73017-1634:1:1101:10420:1060 2:N:0:3
ATTTGGTTGAGCGTACTCGACGAAGTTCGTTGGGGGGGGGGGGGGGAA
+
FFFFFFFFFFFFFFFFFFFFFFFFFFFFFFFFFFFFFFFFFFFFF:FF
@FS10000125:27:BPA73017-1634:1:1101:11410:1060 2:N:0:3
TAGGATTTGAGCGTACTCGACGAAGTTCTGGGGGGGGGGGGGGGGGAA
+
,,FFFFFFFFFFFFFFFFFFFFFFFFFFFFFFFFFFFFFFFFFFF,FF
@FS10000125:27:BPA73017-1634:1:1101:14150:1060 2:N:0:3
ATTTCTTTGAGCGTACTCGACGAAGTTCATGGGGGGGGGGGGGGGGGG
+
FF:F:FFFFFFFFFFFFFFFFFFFFFFFFFFFFFFFFFFFFFFF:,,:
@FS10000125:27:BPA73017-1634:1:1101:14360:1060 2:N:0:3
ACCTTTTTGAGCGTACTCGACGAAGTTTATTCGGGGGGGGGGGGGGGA
+
,,:F,FFFFFFFFFFFFFFFFFFFFFF:,FF,FFFFFFFFFFFF::::
@FS10000125:27:BPA73017-1634:1:1101:15090:1060 2:N:0:3
TTATATTTGAGCGTACTCGACGAAGTTGATGGGGGGGGGGGGGGGAGT
+
F,FFFFFFFFFFFFFFFFFFFFFFFFFFFFFFFFFFFFFFFFFF,F,,
@FS10000125:27:BPA73017-1634:1:1101:1400:1070 2:N:0:3
CAGCTTTTGAGCGTACTCGACGAAGTTTCGGGGGGGGGGGGGGGGAAA
+
FFFFFFFFFFFFFFFFFFFFFFFFFFFFFFFFFFFFFFFFFFFF,FF,
@FS10000125:27:BPA73017-1634:1:1101:3100:1070 2:N:0:3
TACTTTTTGAGCGTACTCGACGAAGTTTCCGGGGGGGGGGGGGGGGGG
+
FF:FF,FFFFFFFFFFFFFFFFFFFFFF:F,,FFFFFFFFFFFFFFF,
@FS10000125:27:BPA73017-1634:1:1101:3420:1070 2:N:0:3
GCACCGTTGAGCGTACTCGACGAAGTTTTGGGGGGGGGGGGGGGAAAT
+
:FFFFFFFFFFFFFFFFFFFFFFFFFFFFFFFFFFFFFFFFFF,FF,F
@FS10000125:27:BPA73017-1634:1:1101:4670:1070 2:N:0:3
ATTAGTTTGAGCGTACTCGACGAAGTTCGAAGGGGGGGGGGGGGGGAA
+
F,FFFFFFFFFFFFFFFFFFFFFFFFFFFFFFFFFFFFFFFFFFFFFF
@FS10000125:27:BPA73017-1634:1:1101:5140:1070 2:N:0:3
TTGTGCTTGAGCGTACTCGACGAAGAGGGGGGGGGGGGGGGGAAATCG
+
,F,:,FFFFFFFFFFFFFFFFFFFFFFF,F,FFFFFFFFFFF:,F:::
@FS10000125:27:BPA73017-1634:1:1101:5880:1070 2:N:0:3
TACGTCTTGAGCGTACTCGACGAAGTTTTGGGGGGGGGGGGGGGAGAT
+
FFFFFFFFFFFFFFFFFFFFFFFFFFFFFFFFFFFFFFFFFFF:F,:F
@FS10000125:27:BPA73017-1634:1:1101:6040:1070 2:N:0:3
ACGTGATTGAGCGTACTCGACGAAGTTCAAAGGGGGGGGGGGGGGGAA
+
FFFFFFFFFFFFFFFFFFFFFFFFFFFFFFFFFFFFFFFFFFFFFF,F
@FS10000125:27:BPA73017-1634:1:1101:9240:1070 2:N:0:3
AAGATTTTGAGCGTACTCGACGAAGTTCGTGGGGGGGGGGGGGGGAAT
+
FFFFFFFFFFFFFFFFFFFFFFFFFFFFFFFFFFFFFFFFFFFF,FF:
@FS10000125:27:BPA73017-1634:1:1101:9740:1070 2:N:0:3
TTAACTTTGAGCGTACTCGACGAAGTTAGTTGGGGGGGGGGGGGGAAA
+
FFF:FFFFFFFFFFFFFFFFFFFFFFFFFFFFFFFFFFFFFFFFF:FF
@FS10000125:27:BPA73017-1634:1:1101:10840:1070 2:N:0:3
ATCCCCTTGAGCGTACTCGACGAAGTTCGGGGGGGGGGGGGGGGAAAT
+
FFFFFFFFFFFFFFFFFFFFFFFFFFFFFFFFFFFFFFFFFFF,FF,F
@FS10000125:27:BPA73017-1634:1:1101:11230:1070 2:N:0:3
ACCTCCTTGAGCGTACTCGACGAAGTTCCAAGGGGGGGGGGGGGGAAA
+
:FFF:FFFFFFFFFFFFFFFFFFFFFFFFFFFFFFFFFFFFFFF::F:
@FS10000125:27:BPA73017-1634:1:1101:14300:1070 2:N:0:3
TTTTACTTGAGCGTACTCGACGAAGTTGCAAGGGGGGGGGGGGGGGGA
+
,:FFFFFFFFFFFFFFFFFFFFFFFFFFFFFFFFFFFFFFFFFFFFFF
@FS10000125:27:BPA73017-1634:1:1101:14700:1070 2:N:0:3
TTGCTCTTGAGCGTACTCGACGAAGTTACACGGGGGGGGGGGGGGGGA
+
FFFFFFFFFFFFFFFFFFFFFFFFFFFFFFFFFFFFFFFFFFFFFF,F
@FS10000125:27:BPA73017-1634:1:1101:16280:1070 2:N:0:3
ACGTGCTTGAGCGTACTCGACAAAGTTCGGAGGGGGGGGGGGGGGGGG
+
,:,,,FFFFFFFFFFFFFFFF,FF,FFF:,,FFFFFFFFFFFFFF:F,
@FS10000125:27:BPA73017-1634:1:1101:3670:1080 2:N:0:3
ATTTATTTGAGCGTACTCGACGAAGTTAGGGGGGGGGGGGGGAAATTG
+
FFFFFFFFFFFFFFFFFFFFFFFFFFFFFFFFFFFFFFFFF:,F:,,,
@FS10000125:27:BPA73017-1634:1:1101:4350:1080 2:N:0:3
TTAAACTTGAGCGTACTCGACGAAGTTGCCGGGGGGGGGGGGGGGAAA
+
,,FFFFFFFFFFFFFFFFFFFFFFFFFFFFFFFFFFFFFFFFFFFF,,
@FS10000125:27:BPA73017-1634:1:1101:6170:1080 2:N:0:3
TTGGTATTGAGCGTACTCGACGAAGTTTGGAGGGGGGGGGGGGGGGAA
+
FFFFFFFFFFFFFFFFFFFFFFFFFFFFFFFFFFFFFFFFFFF,,,:F
@FS10000125:27:BPA73017-1634:1:1101:7290:1080 2:N:0:3
ATTGACTTGAGCGTACTCGACGAAAGGGGGGGGGGGGGGGAAATCGGA
+
FFFFFFFFFFFFFFFFFFFFFFFFFFFFFFFFFFFFFFFFF,:F:,,:
@FS10000125:27:BPA73017-1634:1:1101:9930:1080 2:N:0:3
TACAGATTGAGCGTACTCGACGAAGTTATGCGGGGGGGGGGGGGGGAA
+
,:FFFFFFFFFFFFFFFFFFFFFFFFFFFFFFFFFFFFFFFFFFF,FF
@FS10000125:27:BPA73017-1634:1:1101:12050:1080 2:N:0:3
ATAATATTGAGCGTACTCGACGAAGTTAGGGGGGGGGGGGGGGGGGAA
+
FFFFFFFFFFFFFFFFFFFFFFFFFFFFFFFFFFFFFFFFFFFFF,:F
@FS10000125:27:BPA73017-1634:1:1101:12760:1080 2:N:0:3
ATCACTTTGAGCGTACTCGACGAAGTTATGCGGGGGGGGGGGGGGGAA
+
F,FFFFFFFFFFFFFFFFFFFFFFFFFFFFFFFFFFFFFFFFFFFFFF
@FS10000125:27:BPA73017-1634:1:1101:13730:1080 2:N:0:3
TAAGTGTTGAGCGTACTCGACGAAGGGGGGGGGGGGGGGAGATCGGAA
+
FFFFFFFFFFFFFFFFFFFFFFFFFFFFFFFFFFFFFF::,,F:,,F:
@FS10000125:27:BPA73017-1634:1:1101:14370:1080 2:N:0:3
TAGCGGTTGAGCGTACTCGACGAAGTTAGCTGGGGGGGGGGGGGGGGA
+
FFFFFFFFFFFFFFFFFFFFFFFFFFFFFFFFFFFFFFFFFFFFFFFF
@FS10000125:27:BPA73017-1634:1:1101:15690:1080 2:N:0:3
ACTCGCTTGAGCGTACTCGACGAAGTTGATTGGGGGGGGGGGGGGGAA
+
FFFFFFFFFFFFFFFFFFFFFFFFFFFFFFFFFFFFFFFFFFFFF,FF
@FS10000125:27:BPA73017-1634:1:1101:16030:1080 2:N:0:3
TTAATATTGAGCGTACTCGACGAAGTTTGAAGGGGGGGGGGGGGGGGA
+
FF:FFFFFFFFFFFFFFFFFFFFFFFFFFFFFFFFFFFFFFFFFF:,:
@FS10000125:27:BPA73017-1634:1:1101:16310:1080 2:N:0:3
ACCTTATTGAGCGTACTCGACGAAGTTCATAGGGGGGGGGGGGGGGAA
+
FFFFFFFFFFFFFFFFFFFFFFFFFFFFFFFFFFFFFFFFFFFFF,FF
@FS10000125:27:BPA73017-1634:1:1101:1690:1090 2:N:0:3
TTGTATTTGAGCGTACTCGACGAAGTTGTTCGGGGGGGGGGGGGGGAA
+
FF,,:,FFFFFFFFFFFFFFFFFFFFF,:,:,FFFFFFFFFFFFF,,F
@FS10000125:27:BPA73017-1634:1:1101:2790:1090 2:N:0:3
TTTCCATTGAGCGTACTCGACGAAGTTGCATGGGGGGGGGGGGGGGAA
+
FFFFFFFFFFFFFFFFFFFFFFFFFFFFFFFFFFFFFFFFFFFF:,FF
@FS10000125:27:BPA73017-1634:1:1101:2850:1090 2:N:0:3
TTAGTTTTGAGCGTACTCGACGAAGTTCGCCGGGGGGGGGGGGGGGAA
+
,FFFFFFFFFFFFFFFFFFFFFFFFFFFFFFFFFFFFFFFFFFFF,FF
@FS10000125:27:BPA73017-1634:1:1101:3060:1090 2:N:0:3
ATGGTTTGAGCGTACTCGACGAAGTTTAGTGGGGGGGGGGGGGGGGGA
+
:,FFFFFFFFFFFFFFFFFFFFFFFFFFFFFFFFFFFFFFFFFFF,,F
@FS10000125:27:BPA73017-1634:1:1101:3170:1090 2:N:0:3
CGACCATTGAGCGTACTCGACGAAGTTTGCACGGGGGGGGGGGGGGAA
+
:::,FFFFFFFFFFFFFFFFFFFFFFF:F:FFFFFFFFFFFFFFF,,:
@FS10000125:27:BPA73017-1634:1:1101:3530:1090 2:N:0:3
ATCTAATTGAGCGTACTCGACGAAGGGGGGGGGGGGGGGGAATTCGAA
+
FFFFFFFFFFFFFFFFFFFFFFFFFFFFFFFFFFFFFFF,,F,,,,,,
@FS10000125:27:BPA73017-1634:1:1101:4750:1090 2:N:0:3
TTAGTTTTGAGCGTACTCGACGAAGTTTGACGGGGGGGGGGGGGGGAA
+
FFFFFFFFFFFFFFFFFFFFFFFFFFFFFFFFFFFFFFFFFFFFFFFF
@FS10000125:27:BPA73017-1634:1:1101:5810:1090 2:N:0:3
TAATATTTGAGCGTACTCGACGAAGTTGCCAGGGGGGGGGGGGGGAAA
+
F:FFFFFFFFFFFFFFFFFFFFFFFFFFFFFFFFFFFFFFFFFFF,:F
@FS10000125:27:BPA73017-1634:1:1101:6110:1090 2:N:0:3
ATCTAATTGAGCGTACTCGACGAAGTTGACAGGGGGGGGGGGGGGGAA
+
,F:,:FFFFFFFFFFFFFFFFFFFFFFFFFF,FFFFFFFFFFFFF,FF
@FS10000125:27:BPA73017-1634:1:1101:7180:1090 2:N:0:3
TTCCATTTGAGCGTACTCGACGAAGTTCTGCGGGGGGGGGGGGGGGGG
+
,,FFFFFFFFFFFFFFFFFFFFFFFFFFFFFFFFFFFFFFFFFFFFF:
@FS10000125:27:BPA73017-1634:1:1101:7280:1090 2:N:0:3
AGGATCTTGAGCGTACTCGACGAAGTTGATGGGGGGGGGGGGGGGGAA
+
F:FFFFFFFFFFFFFFFFFFFFFFFFFFFFFFFFFFFFFFFFFFF:FF
@FS10000125:27:BPA73017-1634:1:1101:7340:1090 2:N:0:3
TACATATTGAGCGTACTCGACGAAGTTCATTGGGGGGGGGGGGGGGGA
+
F:,:FFFFFFFFFFFFFFFFFFFFFFFFFF,,FFFFFFFFFFFFFFF,
@FS10000125:27:BPA73017-1634:1:1101:7410:1090 2:N:0:3
ATTTGATTGAGCGTACTCGACGAAGTTGCACGGGGGGGGGGGGGGGAA
+
FFF::FFFFFFFFFFFFFFFFFFFFFFFFFFFFFFFFFFFFFFFFFF:
@FS10000125:27:BPA73017-1634:1:1101:8130:1090 2:N:0:3
TTAATGTTGAGCGTACTCGACGAAGTTAATCGGGGGGGGGGGGGGGAA
+
,FFFFFFFFFFFFFFFFFFFFFFFFFFFFFFFFFFFFFFFFFFFF,FF
@FS10000125:27:BPA73017-1634:1:1101:8210:1090 2:N:0:3
CAGCGGTTGAGCGTACTCGACGAAGTTAAGAGGGGGGGGGGGGGGGAA
+
F,FFFFFFFFFFFFFFFFFFFFFFFFFFFFFFFFFFFFFFFFFFF:,,
@FS10000125:27:BPA73017-1634:1:1101:8390:1090 2:N:0:3
ATACGATTGAGCGTACTCGACGAAGTTGAGGGGGGGGGGGGGGGAAAT
+
FFFFFFFFFFFFFFFFFFFFFFFFFFFFFFFFFFFFFFFFFFF,FF,F
@FS10000125:27:BPA73017-1634:1:1101:8550:1090 2:N:0:3
CTGGAATTGAGCGTACTCGACGAAGTTTTGCGGGGGGGGGGGGGGGAA
+
FFFFFFFFFFFFFFFFFFFFFFFFFFFFFFFFFFFFFFFFFFFFF,FF
@FS10000125:27:BPA73017-1634:1:1101:9630:1090 2:N:0:3
TTGAGATTGAGCGTACTCGACGAAGTTGAAAGGGGGGGGGGGGGGGAA
+
F,FFFFFFFFFFFFFFFFFFFFFFFFFFFFFFFFFFFFFFFFFFFF,F
@FS10000125:27:BPA73017-1634:1:1101:10840:1090 2:N:0:3
TGATAATTGAGCGTACTCGACGAAGTTTCTCGGGGGGGGGGGGGGGAA
+
F,FFFFFFFFFFFFFFFFFFFFFFFFFFFFFFFFFFFFFFFFFFF,FF
@FS10000125:27:BPA73017-1634:1:1101:11100:1090 2:N:0:3
TTTCGTTTGAGCGTACTCGACGAAGTTTACAGGGGGGGGGGGGGGGGA
+
FFFF:FFFFF,F,F:,:,,F:,FF,FFFFF,FFFFFFFFFFFFFFFF,
@FS10000125:27:BPA73017-1634:1:1101:11310:1090 2:N:0:3
AAAGTATTGAGCGTACTCGACGAAGTTCACTGGGGGGGGGGGGGGGAG
+
,FFFFFFFFFFFFFFFFFFFFFFFFFF,,,:FFFFFFFFFFFFFF:,,
@FS10000125:27:BPA73017-1634:1:1101:11430:1090 2:N:0:3
TACTTATTGAGCGTACTCGACGAAGTTCTGTGGGGGGGGGGGGGGGAA
+
FFFFFFFFFFFFFFFFFFFFFFFFFFFFFFFFFFFFFFFFFFFFF,F:
@FS10000125:27:BPA73017-1634:1:1101:11530:1090 2:N:0:3
ACAGGTTTGAGCGTACTCGACGAAGTTGCGCGGGGGGGGGGGGGGGAA
+
F,:::FFFFFFFFFFFFFFFFFFFFFFFFFFFFFFFFFFFFFFFF:FF
@FS10000125:27:BPA73017-1634:1:1101:11670:1090 2:N:0:3
TACTTATTGAGCGTACTCGACGAAGTTCTGTGGGGGGGGGGGGGGGAA
+
FFFFFFFFFFFFFFFFFFFFFFFFFFFFFFFFFFFFFFFFFFFF,,:,
@FS10000125:27:BPA73017-1634:1:1101:11920:1090 2:N:0:3
ATTCGATTGAGCGTACTCGACGAAGTTCAGCGGGGGGGGGGGGGGGGA
+
FFFFFFFFFFFFFFFFFFFFFFFFFFFFFFFFFFFFFFFFFFFFFFFF
@FS10000125:27:BPA73017-1634:1:1101:12390:1090 2:N:0:3
ATTCATTTGAGCGTACTCGACGAAGGGGGGGGGGGGGGGAGTTGGGAA
+
FFFFFFFFFFFFFFFFFFFFFFFFFFFFFFFFFFFFFF,,,,:,:,FF
@FS10000125:27:BPA73017-1634:1:1101:13360:1090 2:N:0:3
TATTTCTTGAGCGTACTCGACGAAGTTACTAGGGGGGGGGGGGGGGGA
+
FFFFFFFFFFFFFFFFFFFFFFFFFFFFFFFFFFFFFFFFFFFFFF,:
@FS10000125:27:BPA73017-1634:1:1101:13690:1090 2:N:0:3
TCCTTGTTGAGCGTACTCGACGAAGTTCATTGGGGGGGGGGGGGGGAA
+
,FFFFFFFFFFFFFFFFFFFFFFFFFFFFFFFFFFFFFFFFFFFF,:F
@FS10000125:27:BPA73017-1634:1:1101:15910:1090 2:N:0:3
ACTGGCTTGAGCGTACTCGACGAAGTTCACCGGGGGGGGGGGGGGGAA
+
FFFFFFFFFFFFFFFFFFFFFFFFFFFFFFFFFFFFFFFFFFFFF,FF
@FS10000125:27:BPA73017-1634:1:1101:1520:1100 2:N:0:3
ATTTATTTGAGCGTACTCGACGAAGTTGCGAGGGGGGGGGGGGGGGAA
+
FFFFFFFFFFFFFFFFFFFFFFFFFFFFFFFFFFFFFFFFFFFFFFFF
@FS10000125:27:BPA73017-1634:1:1101:1860:1100 2:N:0:3
CTTGTGTTGAGCGTACTCGACGAAGTTCAGAGGGGGGGGGGGGGGAAA
+
FF:FFFFFFFFFFFFFFFFFFFFFFFFFFFFFFFFFFFFFFFFF,:,,
@FS10000125:27:BPA73017-1634:1:1101:2450:1100 2:N:0:3
CTAATCTTGAGCGTACTCGACGAAGTTAGGCGGGGGGGGGGGGGGGGA
+
FF,FFFFFFFFFFFFFFFFFFFFFFFF,FFF,FFFFFFFFFFFFFF,F
@FS10000125:27:BPA73017-1634:1:1101:2540:1100 2:N:0:3
ATCCACTTGAGCGTACTCGAAGTTCATAGGGGGGGGGGGGGGGGGGGA
+
:FFFFFFFFFFFFFFFFFFFFFFFFFFFFFFFFFFFFFFFFFFFFF,F
@FS10000125:27:BPA73017-1634:1:1101:4120:1100 2:N:0:3
ATTGGATTGAGCGTACTCGACGAAGTTTTTGGGGGGGGGGGGGGGGGA
+
FFFFFFFFFFFFFFFFFFFFFFFFFFFFFFFFFFFFFFFFFFFFFFF,
@FS10000125:27:BPA73017-1634:1:1101:4500:1100 2:N:0:3
AGCGATTTGAGCGTACTCGACGAAGTTTGTGGGGGGGGGGGGGGGAAA
+
F,FFFFFFFFFFFFFFFFFFFFFFFFFFFFFFFFFFFFFFFFFF:F,,
@FS10000125:27:BPA73017-1634:1:1101:5960:1100 2:N:0:3
TAGTTTTTGAGCGTACTCGACGAAGTTAACGGGGGGGGGGGGGGGAAA
+
FFFFFFFFFFFFFFFFFFFFFFFFFFFFFFFFFFFFFFFFFFFF,F,,
@FS10000125:27:BPA73017-1634:1:1101:6300:1100 2:N:0:3
TTAATCTTGAGCGTACTCGACGAAGGGGGGGGGGGGGGGAGATCGGAA
+
F,FFFFFFFFFFFFFFFFFFFFFFFFFFFFFFFFFFFFFF,FFF,FF,
@FS10000125:27:BPA73017-1634:1:1101:6360:1100 2:N:0:3
CACAGGTTGAGCGTACTCGACGAAGTTAAACGGGGGGGGGGGGGGGAA
+
FFFFFFFFFFFFFFFFFFFFFFFFFFFFFFFFFFFFFFFFFFFFF:FF
@FS10000125:27:BPA73017-1634:1:1101:6690:1100 2:N:0:3
AAGCGTTTGAGCGTACTCGACGAAGTTCTTGGGGGGGGGGGGGGGAAT
+
FFFFFFFFFFFFFFFFFFFFFFFFFFFFFFFFFFFFFFFFFFFF,F:,
@FS10000125:27:BPA73017-1634:1:1101:6840:1100 2:N:0:3
CCTGGATTGAGCGTACTCGACGAAGTTTTAAGGGGGGGGGGGGGGGAA
+
FFFFFFFFFFFFFFFFFFFFFFFFFFFFFFFFFFFFFFFFFFFFFFFF
@FS10000125:27:BPA73017-1634:1:1101:7910:1100 2:N:0:3
CACTCTTTGAGCGTACTCGACGAAGTTTCATGGGGGGGGGGGGGGGGG
+
,,F,,,FFFFFFFFFFFFFFFFFFFFF:FFFFFFFFFFFFFF,,,,,F
@FS10000125:27:BPA73017-1634:1:1101:8410:1100 2:N:0:3
GTCAAATTGAGCGTACTCGACGAAGTGGGGGGGGGGGGGGGAGATCGG
+
,FF,FFFFFFFFFFFFFFFFFFFFFFFFFF:FFFFFFFFFF::F,,:,
@FS10000125:27:BPA73017-1634:1:1101:8560:1100 2:N:0:3
CAGGAATTGAGCGTACTCGACGAAGTTGCACGGGGGGGGGGGGGGGAA
+
FFFFFFFFFFFFFFFFFFFFFFFFFFFFFFFFFFFFFFFFFFFFF:FF
@FS10000125:27:BPA73017-1634:1:1101:9840:1100 2:N:0:3
ATCCAATTGAGCGTACTCGACGAAGTTACGTGGGGGGGGGGGGGGGAA
+
F,:FFFFFFFFFFFFFFFFFFFFFFFFFFFFFFFFFFFFFFFFFF,FF
@FS10000125:27:BPA73017-1634:1:1101:10130:1100 2:N:0:3
TTTCATTTGAGCGTACTCGACGAAGTTAAGTGGGGGGGGGGGGGGGAA
+
::FFFFFFFFFFFFFFFFFFFFFFFFFFFFFFFFFFFFFFFFFFFFFF
@FS10000125:27:BPA73017-1634:1:1101:12050:1100 2:N:0:3
CACCGTTTGAGCGTACTCGACGAAGTTGTGAGGGGGGGGGGGGGGGGG
+
FFFFFFFFFFFFFFFFFFFFFFFFFFFFFFFFFFFFFFFFFFFF::FF
@FS10000125:27:BPA73017-1634:1:1101:13930:1100 2:N:0:3
TAATGATTGGGGGGGGGGGGGGGAGATCGGAAGAGCGTCGTGTAGGGA
+
,FFFFFFFFFF:FFFFFFFFFF:F,:FFF:FF,F:F:,F,:::F:F,,
@FS10000125:27:BPA73017-1634:1:1101:14410:1100 2:N:0:3
CAAATATTGAGCGTACTCGACGAAGTTACGTGGGGAGGGGGGGGGGGG
+
FFFFFFFFFFFFFFFFFFFFFFFFFFFFFFFFFFFFFFFFFFFFFFF,
@FS10000125:27:BPA73017-1634:1:1101:14500:1100 2:N:0:3
TTAGTGTTGAGCGTACTCGACGAAGGGGGGGGGGGGGGGGAAATCGGA
+
:F,,F,FFFFFFFFFFFFFFFFFFF:::FFFFFFFFFFFF,:::,,,F
@FS10000125:27:BPA73017-1634:1:1101:1230:1110 2:N:0:3
TCCGTTTTGAGCGTACTCGACGAAGTTATAAGGGGGGGGGGGGGGGAA
+
,FF:FFFFFFFFFFFFFFFFFFFFFFFFF,FFFFFFFFF,F:F,FFFF
@FS10000125:27:BPA73017-1634:1:1101:2150:1110 2:N:0:3
CCCAAATTTAACTTTTTTCACCAAATTTATCGGGGGGGGGGGGGGGAA
+
FFF,FF,:,,,F,F,,,,,,,,,F,FF::,,,FFFFFFFFFFF::,:,
@FS10000125:27:BPA73017-1634:1:1101:3850:1110 2:N:0:3
TAGGTCTTGAGCGTACTCGACGAAGTTTGGGGGGGGGGGGGGGGGGGA
+
FFFFFFFFFFFFFFFFFFFFFFFFFFFFFFFFFFFFFFFFFF:FF,,,
@FS10000125:27:BPA73017-1634:1:1101:4990:1110 2:N:0:3
CCCACTTTGAGCGTACTCGACGAAGTTTGCCGGGGGGGGGGGGGGGGA
+
FFFFFFFFFFFFFFFFFFFFFFFFFFFFFFFFFFFFFFFFFF,F:,:,
@FS10000125:27:BPA73017-1634:1:1101:5320:1110 2:N:0:3
TCTATCTTGAGCGTACTCGACGAAGTTTCGGGGGGGGGGGGGGGGGGA
+
FFFFFFFFFFFFFFFFFFFFFFFFFFFFFFFFFFFFFFFFFFFFFF,:
@FS10000125:27:BPA73017-1634:1:1101:5800:1110 2:N:0:3
AAAGACTTGAGCGTACTCGACGAGGTTAGTGGGGGGGGGGGGGGGAAA
+
FFFFFFFFFFFFFFFFFFFFFFFFFFFFFFFFFFFFFFFFFFFF,F,,
@FS10000125:27:BPA73017-1634:1:1101:6290:1110 2:N:0:3
TTAATCTTGAGCGTACTCGACGAAGGGGGGGGGGGGGGGAGATCGGAA
+
F,FFFFFFFFFFFFFFFFFFFFFFFFFFFFFFFFFFFFFF,FF:,,F,
@FS10000125:27:BPA73017-1634:1:1101:6620:1110 2:N:0:3
TCATCTTTGAGCGTACTCGACGAAGTTTTCCGGGGGGGGGGGGGGGGG
+
FFFFFFFFFFFFFFFFFFFFFFFFFFFFFFFFFFFFFFFFFFFFFFFF
@FS10000125:27:BPA73017-1634:1:1101:7750:1110 2:N:0:3
TAAACGTTGAGCGTACTCGACGAAGTTTTTAGGGGGGGGGGGGGGGAA
+
:,FFFFFFFFFFFFFFFFFFFFFFFFFFFFFFFFFFFFFFFFFFFF:F
@FS10000125:27:BPA73017-1634:1:1101:10480:1110 2:N:0:3
TAATTATTGAGCGTACTCGACGAAGTTCAGTGGGGGGGGGGGGGGGAA
+
FFFFFFFFFFFFFFFFFFFFFFFFFFFFFFFFFFFFFFFFFFFFF,FF
@FS10000125:27:BPA73017-1634:1:1101:12090:1110 2:N:0:3
GACTATTTGAGCGTACTCGACGAAGTTTGGTGGGGGGGGGGGGGGGGG
+
:FFFF:FFFFFFFFFFFFFFFFFFFFFF:FFFFFFF:FFFF,:F,,,F
@FS10000125:27:BPA73017-1634:1:1101:12210:1110 2:N:0:3
CTCTGGTTGAGCGTACTCGACGAAGTTCCTCGGGGGGGGGGGGGGGGA
+
F,FFFFFFFFFFFFFFFFFFFFFFFFFFFFFFFFFFFFFFFFFFFFFF
@FS10000125:27:BPA73017-1634:1:1101:12500:1110 2:N:0:3
TTTATGTTGAGCGTACTCGACGAAGTTTGCGGGGGGGGGGGGGGGGAA
+
::FFFFFFFFFFFFFFFFFFFFFFFFFFFFFFFFFFFFFFFFFFF,,F
@FS10000125:27:BPA73017-1634:1:1101:15330:1110 2:N:0:3
AAATGATTGAGCGTACTCGACGAAGTTGTTAGGGGGGGGGGGGGGGGA
+
F:FFFFFFFFFFFFFF,FFFFFFFFFFFFFFFFFFFFFFFFFFFFFFF
@FS10000125:27:BPA73017-1634:1:1101:1960:1120 2:N:0:3
TTTTTTTTGAGCGTACTCGAGGGGGGGGGGGGGGGAAATCGGAAAAGC
+
FFFFFFFFFFFFFFFFFFFFFFFFFFFFFFFFFFF:,:F,,FFFFF,,
@FS10000125:27:BPA73017-1634:1:1101:4570:1120 2:N:0:3
ATATTATTGAGCGTACTCGACGAAGTTCCAGGGGGGGGGGGGGGGAAA
+
FFFF:FFFFFFFFFFFFFFFFFFFFFFFFFFFFFFFFFFFFFFFFFFF
@FS10000125:27:BPA73017-1634:1:1101:4980:1120 2:N:0:3
ATGTTTTTGAGCGTACTCGACGAAGTTTCGGGGGGGGGGGGGGGAAAT
+
:FFFFFFFFFFFFFFFFFFFFFFFFFFFFFFFFFFFFFFFFFF:F:,F
@FS10000125:27:BPA73017-1634:1:1101:5750:1120 2:N:0:3
AATCTCTTGAGCGTACTCGACGAAGTTTACTGGGGGGGGGGGGGGGGG
+
FFFFFFFFFFFFFFFFFFFFFFFFFFFFFFFFFFFFFFFFFFFFFF,F
@FS10000125:27:BPA73017-1634:1:1101:7340:1120 2:N:0:3
TCGGTATTGAGCGTACTCGACGAAGTTCAACTGGGGGGGGGGGGGGGA
+
FFFFFFFFFFFFFFFFFFFFFFFFFFFFFFFFFFFFFFFFFFFFFF,F
@FS10000125:27:BPA73017-1634:1:1101:8410:1120 2:N:0:3
ATACGATTGAGCGTACTCGACGAAGTTGAGGGGGGGGGGGGGGGAAAT
+
FFFFFFFFFFFFFFFFFFFFFFFFFFFFFFFFFFFFFFFFFFF:FFFF
@FS10000125:27:BPA73017-1634:1:1101:8790:1120 2:N:0:3
CACCACTTGAGCGTACTCGACGAAGGGGGGGGGGGGGGGGGAATTCGA
+
FFFFFFFFFFFFFFFFFFFFFFFFFFFFFFFFFFFFFFFF:F,,F,,F
@FS10000125:27:BPA73017-1634:1:1101:8940:1120 2:N:0:3
TAGTAGTTGAGCGTACTCGACGAAGTTCAGTGGGGGGGGGGGGGGGGA
+
FFFFFFFFFFFFFFFFFFFFFFFFFFFFFFFFFFFFFFFFFFFFFFFF
@FS10000125:27:BPA73017-1634:1:1101:10050:1120 2:N:0:3
TAAACCTTGAGCGTACTCGACGAAGTTCGGGAGGGGGGGGGGGGGGAA
+
FFFFFFFFFFFFFFFFFFFFFFFFFFFFFFFFFFFFFFFFFFFFFFFF
@FS10000125:27:BPA73017-1634:1:1101:10940:1120 2:N:0:3
CCACATTTGAGCGTACTCGACGAAGTTAGACGGGGGGGGGGGGGAGAA
+
:F:F::FFFFFFFFFFFFFFFFFFFFF,FFFFFFFFFFFFFFFF,FF,
@FS10000125:27:BPA73017-1634:1:1101:11190:1120 2:N:0:3
TTATTATTGAGCGTACTCGACGAAGTTGCTGGGGGGGGGGGGGGGGGA
+
F,FF,FFFFFFFFFFFFFFFFFFFFFF,,:,,FFFFFFFFFFF:,,,,
@FS10000125:27:BPA73017-1634:1:1101:11350:1120 2:N:0:3
AAAAGTTTGAGCGTACTCGACGAAGTTCCAAGGGGGGGGGGGGGGGGA
+
:FFFFFFFFFFFFFFFFFFFFFFFFFFFFFFFFFFFFFFFFFF:FF:,
@FS10000125:27:BPA73017-1634:1:1101:12110:1120 2:N:0:3
ATAATATTGAGCGTACTCGACGAAGTTAGGGGGGGGGGGGGGGGGGAA
+
FFFFFFFFFFFFFFFFFFFFFFFFFFFFFFFFFFFFFFFFFFF:F,FF
@FS10000125:27:BPA73017-1634:1:1101:12270:1120 2:N:0:3
ATGAAATTGAGCGTACTCGACGAAGTTGTACGGGGGGGGGGGGGGGAA
+
:FFFF,FFFFFFFFFFFFFFFFFFFFFFFFFFFFFFFFFFFFFFF,FF
@FS10000125:27:BPA73017-1634:1:1101:12350:1120 2:N:0:3
CACTAATTGAGCGTACTCGACGAAGTTAGTAGGGGGGGGGGGGGGGGG
+
FFFFFFFFFFFFFFFFFFFFFFFFFFFFFFFFFFFFFFFFFFF::,F:
@FS10000125:27:BPA73017-1634:1:1101:12940:1120 2:N:0:3
ACGTCATTGAGCGTACTCGACGAAATTAACGGGGGGGGGGGGGGGAAT
+
FFFFFFFFFFFFFFFFFFFFFFFFFFFFFFFFFFFFFFFFFFFF,FF,
@FS10000125:27:BPA73017-1634:1:1101:13340:1120 2:N:0:3
TTAGACTTGAGCGTACTCGACGAAGTTGGGCGGGGGGGGGGGGGGGAA
+
FFFFFFFFFFFFFFFFFFFFFFFFFFFFFFFFFFFFFFFFFFFFFF:F
@FS10000125:27:BPA73017-1634:1:1101:13580:1120 2:N:0:3
AACCCTTTGAGCGTACTCGACGAAGTTATCTGGGGGGGGGGGGGGGAA
+
::FFFFFFFFFFFFFFFFFFFFFFFFF:F::FFFFFFFFFFFFFFF,F
@FS10000125:27:BPA73017-1634:1:1101:13810:1120 2:N:0:3
ATATTCTTGAGCGTACTCGACGAAGGGGGGGGGGGGGGGAGATCGGAA
+
:FFFFFFFFFFFFFFFFFFFFFFFFFFFFFFFFFFFFFF:,F:,,,F:
@FS10000125:27:BPA73017-1634:1:1101:13850:1120 2:N:0:3
TTCACCTTGAGCGTACTCGACGAAGTTAGTTGGGGGGGGGGGGGGGAA
+
FFFFFFFFFFFFFFFFFFFFFFFFFFFFFFFFFFFFFFFFFFFFF,FF
@FS10000125:27:BPA73017-1634:1:1101:14010:1120 2:N:0:3
ATCAGTTTGAGCGTACCGACGAAGTTTTTGGGGGGGGGGGGGGGGGAA
+
,,FFFFFFFFFFFFFFFFFFFFFFFFFFFFFFFFFFFFFFFFFFFFFF
@FS10000125:27:BPA73017-1634:1:1101:1080:1130 2:N:0:3
ACTAACTTGAGCGTACTCGACGAAGTTAGCGGGGGGGGGGGGGGGAAA
+
FFFFFFFFFFFFFFFFFFFFFFFFFFFFFFFF:,FFFFFFFFFF,F::
@FS10000125:27:BPA73017-1634:1:1101:1310:1130 2:N:0:3
TTCGACTGAGCGTACTCGACGAAGTTATTAGGGGGGGGGGGGGGGGGA
+
:FFFFFFFFFFFFFFFFFFFFFFFFFFFFFFFFFFFFFFFFFFFFFFF
@FS10000125:27:BPA73017-1634:1:1101:1600:1130 2:N:0:3
ATCGAACTTGAGCGTACTCGACGAAGTTCAGCGGGGGGGGGGGGGGGA
+
F:FFFFFF:FFFFFFFFFFFFFFFFFFFFFFFFFFFFFFFFFFFFFFF
@FS10000125:27:BPA73017-1634:1:1101:3850:1130 2:N:0:3
TAATGTTTGAGCGTACTCGACGAAGTTTCACGGGGGGGGGGGGGGGAA
+
FFFFFFFFFFFFFFFFFFFFFFFFFFFFFFFFFFFFFFFFFFFFFFFF
@FS10000125:27:BPA73017-1634:1:1101:4320:1130 2:N:0:3
AGTGAATTGAGCGTACTCGACGAAGTTGTAGGGGGGGGGGGGGGGAGA
+
,,FFFFFFFFFFFFFFFFFFFFFFFFFFFFFFFFFFFFFFFFFFF,,F
@FS10000125:27:BPA73017-1634:1:1101:4860:1130 2:N:0:3
TTGTTATTGAGCGTACTCGTCAAAGTTACTTGGGGGGGGGGGGGGGAA
+
FF,F,FFFFFFFFFFFFFF,:,F,F,,::,,FFFFFFFFFF,:,::::
@FS10000125:27:BPA73017-1634:1:1101:6100:1130 2:N:0:3
TTTCCTTTGAGCGTACTCGACGAAGTTCTGAGGGGGGGGGGGGGGGGA
+
FFFFFFFFFFFFFFFFFFFFFFFFFFFFFFFFFFFFFFFFFFFFFFFF
@FS10000125:27:BPA73017-1634:1:1101:7620:1130 2:N:0:3
CGCGTTTTGAGCGTACTCGACGAAGTTCTATGGGGGGGGGGGGGGGAA
+
,,F,F,FFFFFFFFFFFFFFFFFFFFF,F::FFFFFFFFFFFFFF:,F
@FS10000125:27:BPA73017-1634:1:1101:9090:1130 2:N:0:3
ATTCTGTTGAGCGTACTCGACGAAGGGGGGGGGGGGGGGGAAATCCGA
+
,FFFFFFFFFFFFFFFFFFFFFFFFFFFFFFFFFFFFFFF,:F:,,,F
@FS10000125:27:BPA73017-1634:1:1101:9530:1130 2:N:0:3
TTACGGTTGAGCGTACTCGACGAAGTTACCGGGGGGGGGGGGGGGAAT
+
,:FFFFFFFFFFFFFFFFFFFFFFFFFFFFFFFFFFFFFFFFFF,F:,
@FS10000125:27:BPA73017-1634:1:1101:9600:1130 2:N:0:3
AGCTGTTTGAGCGTACTCGACGAAGTTCAAGGGGGGGGGGGGGGGAAT
+
F:FFFFFFFFFFFFFFFFFFFFFFFFFFFFFFFFFFFFFFFFF:,FF:
@FS10000125:27:BPA73017-1634:1:1101:9700:1130 2:N:0:3
ATCCTATTGAGCGTACTCGACGAAGTTAAAAGGGGGGGGGGGGGGGGA
+
,FFFFFFFFFFFFFFFFFFFFFFFFFFFFFFFFFFFFFFFFFFFFFF:
@FS10000125:27:BPA73017-1634:1:1101:10050:1130 2:N:0:3
TCGGTTTTGAGCGTACTCGACGAAGTTTGCTGGGGGGGGGGGGGGGAA
+
FFFFFFFFFFFFFFFFFFFFFFFFFFFFFFFFFFFFFFFFFFFF,,F,
@FS10000125:27:BPA73017-1634:1:1101:10730:1130 2:N:0:3
TAAGTTTTGAGCGTACTCGACGAAGTTCGAGGGGGGGGGGGGGGGGGG
+
FFFFFFFFFFFFFFFFFFFFFFFFFFFFFFFFFFFFFFFFFFFFFFFF
@FS10000125:27:BPA73017-1634:1:1101:13790:1130 2:N:0:3
CCGTTCTTGAGCGTACTCGACGAAGTTGTAGGGGGGGGGGGGGGGGAA
+
FF,FFFFFF:FFFFFFFFFFFF:FFFFFFF:FF:FFFFFF:,F,:,F,
@FS10000125:27:BPA73017-1634:1:1101:13970:1130 2:N:0:3
TTGAGGTTGAGCGTACTCGACGAAGTTGCATGGGGGGGGGGGGGGGGA
+
F,FFFFFFFFFFFFFFFFFFFFFFFFFFFFFFFFFFFFFFFFFFFFF,
@FS10000125:27:BPA73017-1634:1:1101:14070:1130 2:N:0:3
ATCGTGTTGAGCGTACTCGACGAAGTTGCTAGGGGGGGGGGGGGGGAA
+
,,F,:,FFFFFFFFFFFFFFFFFFFFF:FF,,FFFFFFFFFFF::,,F
@FS10000125:27:BPA73017-1634:1:1101:14210:1130 2:N:0:3
CAATACTTGAGCGTACTCGACGAAGTTAAATGGGGGGGGGGGGGGGAA
+
FFF:FFFFFFFFFFFFFFFFFFFFFFFFFFFFFFFFFFFFFFF,:,F:
@FS10000125:27:BPA73017-1634:1:1101:14760:1130 2:N:0:3
CTTATGTTGAGCGTACTCGACGAAGTTGGGGGGGGGGGGGGGGAAATT
+
,,:,,:FFFFFFFFFFFFFFFFFF:FF,F::,:,F:F:,F:,,,:,F,
@FS10000125:27:BPA73017-1634:1:1101:15930:1130 2:N:0:3
ATACCTTTGAGCGTACTCGACGAAGTTGGGGGGGGGGGGGGGGAGTTG
+
,,F:,FFFFFFFFFFFFFFFFFFFFFFFF:,FFFFFFFFFF,,:,:,:
@FS10000125:27:BPA73017-1634:1:1101:15970:1130 2:N:0:3
TCGATTTTGAGCGTACTCGACGAAGTTAGAAGGGGGGGGGGGGGGGGA
+
FF,,F:FFFFFFFFFFFFFFFFFFFFFF:,,FFFFFFFFFFFF,:,,F
@FS10000125:27:BPA73017-1634:1:1101:16420:1130 2:N:0:3
TTCAAATTGAGCGTACTCGACGAAGTTACGGGGGGGGGGGGGGGAGAT
+
FFFFFFFFFFFFFFFFFFFFFFFFFFFFFFFFFFFFFFFFFFF:F,FF
@FS10000125:27:BPA73017-1634:1:1101:2200:1140 2:N:0:3
ACTAAGTTGAGCGTACTCGACGAAGTTGATTGGGGGGGGGGGGGGGAA
+
FFFFFFFFFFFFFFFFFFFFFFFFFFFFFFFFFFFFFFFFFFFFFFFF
@FS10000125:27:BPA73017-1634:1:1101:2310:1140 2:N:0:3
TACTAATTGAGCGTACTCGACGAAGTTAGTAGGGGGGGGGGGGGGGGG
+
FFFFFFFFFFFFFFFFFFFFFFFFFFFFFFFFFFFFFFFFFFFFFFFF
@FS10000125:27:BPA73017-1634:1:1101:3150:1140 2:N:0:3
TATATCTTGAGCGTACTCGACGAAGTTGGCACGGGGGGGGGGGGGGGA
+
,:FFFFFFFFFFFFFFFFFFFFFFFFFFFFFFFFFFFFFFFFFFFF,F
@FS10000125:27:BPA73017-1634:1:1101:4490:1140 2:N:0:3
TTTTATTTGAGCGTACTCGACGAAGTTGTAGGGGGGGGGGGGGGGAAA
+
,,FFFFFFFFFFFFFFFFFFFFFFFFFFFFFFFFFFFFFFFFFF:F,,
@FS10000125:27:BPA73017-1634:1:1101:5360:1140 2:N:0:3
ATCTATTTGAGCGTACTCGACGAAGTGGGGGGGGGGGGGGGGAATTCG
+
FFFFFFFFFFFFFFFFFFFFFFFFFFFFFFFFFFFFFFFFF,FF,:FF
@FS10000125:27:BPA73017-1634:1:1101:5660:1140 2:N:0:3
AAGTGCTTGAGCGTACTCGACGAAGTTTGGAGGGGGGGGGGGGGGGGA
+
FF:FFFFFFFFFFFFFFFFFFFFFFFFFFFFFFFFFFFFFFFFFFFFF
@FS10000125:27:BPA73017-1634:1:1101:5780:1140 2:N:0:3
TATGTATTGAGCGTACTCGACGAAGTTCAATGGGGGGGGGGGGGGGAA
+
F:,F:,FFFFFFFFFFFFFFFFFFFFFF,,:FFFFFFFFFFFFFF:FF
@FS10000125:27:BPA73017-1634:1:1101:6370:1140 2:N:0:3
AGACACTTGAGCGTACTCGACGAAGTTGCCTGGGGGGGGGGGGGGGAA
+
F:FFFFFFFFFFFFFFFFFFFFFFFFFFFFFFFFFFFFFFFFFFF,FF
@FS10000125:27:BPA73017-1634:1:1101:7310:1140 2:N:0:3
ACCGCGTTGAGCGTACTCGACGAAGTTCCAAGGGGGGGGGGGGGGGGA
+
FFF:FFFFFFFFFFFFFFFFFFFFFFFFFFFFFFFFFFFFFFFFF:FF
@FS10000125:27:BPA73017-1634:1:1101:9820:1140 2:N:0:3
TTGTTATTGAGCGTACTCGACGAAGTTCTGCGGGGGGGGGGGGGGGGA
+
,FFFFFFFFFFFFFFFFFFFFFFFFFFFFFFFFFFFFFFFFFFFFF:F
@FS10000125:27:BPA73017-1634:1:1101:10420:1140 2:N:0:3
CCCACCTTGAGCGTACTCGACGAAGTTAGAAGGGGGGGGGGGGGGGAA
+
FFF,FFFFFFFFFFFFFFFFFFFFFFFFFFFFFFFFFFFFFFF:,::F
@FS10000125:27:BPA73017-1634:1:1101:13520:1140 2:N:0:3
CCAATCTTGAGCGTACTCGACGAAGTTAACGCAAGGATGGGAAGAGTA
+
,F,,F:FFFFFFFFFFFFFFFFFFFFFF,:,,,,,F:,,FFF:FFF,,
@FS10000125:27:BPA73017-1634:1:1101:13590:1140 2:N:0:3
TTATCATTGAGCGTACTCGACGAAGTTATAGGGGGGGGGGGGGGGGGG
+
,FFFFFFFFFFFFFFFFFFFFFFFFFFFFFFFFFFFFFFFFFFFF::,
@FS10000125:27:BPA73017-1634:1:1101:14470:1140 2:N:0:3
TTGATAGGGGGGGGGGGGGGGGGGAGTTTGGAGGGGCGTCGTGTAGAA
+
FFFFFFF:F::,FFFFFFFFFFF,,,,,,:,:,,,,,,,,,,,,,,,F
@FS10000125:27:BPA73017-1634:1:1101:14700:1140 2:N:0:3
AAACTATTGAGCGTACTCGACGAAGTTTGGCGGGGGGGGGGGGGGAAA
+
FFFFFFFFFFFFFFFFFFFFFFFFFFFFFFFFFFFFFFFFFFFFF::F
@FS10000125:27:BPA73017-1634:1:1101:15760:1140 2:N:0:3
CTAATGTTGAGCGTACTCGACGAAGTTGGTCGGGGGGGGGGGGGGGAA
+
FFFFFFFFFFFFFFFFFFFFFFFFFFFFFFFFFFFFFFFFFFFF::FF
@FS10000125:27:BPA73017-1634:1:1101:1050:1150 2:N:0:3
TAATTTTTGAGCGTACTCGACGAAGTTGCACGGGGGGGGGGGGGGGGG
+
F:FFFFFFFFFFFFFFFFFFFFFFFFFFFFFFFFFFFFFFFFFFFF::
@FS10000125:27:BPA73017-1634:1:1101:1240:1150 2:N:0:3
AACACGTTGAGCGTACTCGACGAAGTTGGCAGGGGGGGGGGGGGGGAA
+
FFFFFFFFFFFFFFFFFFFFFFFFFFFFFFFFFFFFFFFFFFFFFFFF
@FS10000125:27:BPA73017-1634:1:1101:2810:1150 2:N:0:3
ATAGGTTTGAGCGTACTCGACGAAGTTTTAAAGGGGGGGGGGGGGGGA
+
F:FFFFFFFFFFFFFFFFFFFFFFFFFFFFFFFFFFFFFFFFFFFFFF
@FS10000125:27:BPA73017-1634:1:1101:3230:1150 2:N:0:3
ATTGGGTTGAGCGTACTCGACGAAGTTTTGGGGGGGGGGGGGGGAAAT
+
F,FFFFFFFFFFFFFFFFFFFFFFFFFFFFFFFFFFFFFFFFF,FF,F
@FS10000125:27:BPA73017-1634:1:1101:3310:1150 2:N:0:3
CTCGATTTGAGCGTACTCGACGAAGTTTGCTGGGGGGGGGGGGGGGAA
+
FFFFFFFFFFFFFFFFFFFFFFFFFFFFFFFFFFFFFFFFFFFFFFFF
@FS10000125:27:BPA73017-1634:1:1101:3620:1150 2:N:0:3
CAATTATTGAGCGTACTCGACGAAGTTGGTGGGGGGGGGGGGGGGGAA
+
,:FF,,FFFFFFFFFFFFFFFFFFFFF,,,,FFFFFFFFFFFFFF:,:
@FS10000125:27:BPA73017-1634:1:1101:3880:1150 2:N:0:3
TCTTATTTGAGCGTACTCGACGAAGTTTCAACGGGGGGGGGGGGGGGA
+
,FFFFFFFFFFFFFFFFFFFFFFFFFF,F:,,FFFFFFFFFFFFFFFF
@FS10000125:27:BPA73017-1634:1:1101:4410:1150 2:N:0:3
TTACGTTTGAGCGTACTCGACGAAGTTTGCCGGGGGGGGGGGGGGGAA
+
,FFFFFFFFFFFFFFFFFFFFFFFFFFFFFFFFFFFFFFFFFFFFFFF
@FS10000125:27:BPA73017-1634:1:1101:4780:1150 2:N:0:3
CTTTCCTTGAGCGTACTCGACGAAGTTCAGAGGGGGGGGGGGGGGGAA
+
F,FFFFFFFFFFFFFFFFFFFFFFFFFFFFFFFFFFFFFFFFFFF,FF
@FS10000125:27:BPA73017-1634:1:1101:5040:1150 2:N:0:3
TAGGCGTTGAGCGTACTCGACGAAGTTAGAGGGGGGGGGGGGGGGAGA
+
FFFFFFFFFFFFFFFFFFFFFFFFFFFFFFFFFFFFFFFFFFFFF:,:
@FS10000125:27:BPA73017-1634:1:1101:5610:1150 2:N:0:3
TCGCAATTGAGCGTACTCGACGAAGTTACGGGGGGGGGGGGGGAAGAT
+
FFFFFFFFFFFFFFFFFFFFFFFFFFFFFFFFFFFFFFFFFFF,F,,F
@FS10000125:27:BPA73017-1634:1:1101:5900:1150 2:N:0:3
TCTCCATTGAGCGTACTCGACGAAGTTGTCCGGGGGGGGGGGGGGGGA
+
FF:FFFFFFFFFFFFFFFFFFFFFFFFFFFFFFFFFFFFFFFFFFF,F
@FS10000125:27:BPA73017-1634:1:1101:5910:1150 2:N:0:3
TCGAGATTGAGCGTACTCGACGAAGTTGAAAGGGGGGGGGGGGGGAAA
+
FF:FFFFFFFFFFFFFFFFFFFFFFFFFFFFFFFFFFFFFFFFFFFFF
@FS10000125:27:BPA73017-1634:1:1101:6250:1150 2:N:0:3
GTTCGGTTGAGCGTACTCGACGAAGTTACAAGGGGGGGGGGGGGGGGA
+
:,FF:FFF:FFFFFFFFFFFFFFFFFFFFFFFFFFFFF:FF,::,,:,
@FS10000125:27:BPA73017-1634:1:1101:6300:1150 2:N:0:3
TAGTATTTGAGCGTACTCGACGAAGTTGAGCGGGGGGGGGGGGGGGGG
+
::FFFFFFFFFFFFFFFFFFFFFFFFFFFFFFFFFFFFFFFFFFFFF,
@FS10000125:27:BPA73017-1634:1:1101:6920:1150 2:N:0:3
ATCTTTTTGAGCGTACTCGACGAAGTTGCTTGGGGGGGGGGGGGGGAA
+
FFFFFFFFFFFFFFFFFFFFFFFFFFFFFFFFFFFFFFFFFFFFF,FF
@FS10000125:27:BPA73017-1634:1:1101:7170:1150 2:N:0:3
TTTAGCTTGAGCGTACTCGACGAAGAGGGGGGGGGGGGGGGAAATTCG
+
,,FFFFFFFFFFFFFFFFFFFFFFFFFFFFFFFFFFFFFFF,FF,,:F
@FS10000125:27:BPA73017-1634:1:1101:7810:1150 2:N:0:3
TCTTCTTTGAGCGTACTCGACGAAGTTACCAGGGGGGGGGGGGGGGGG
+
FFFFFFFFFFFFFFFFFFFFFFFFFFFFFFFFFFFFFFFFF::,FF:F
@FS10000125:27:BPA73017-1634:1:1101:8220:1150 2:N:0:3
GTTTAGTTGAGCGTACTCGACGAAGTTTGCGGGGGGGGGGGGGGGAGA
+
,FFFF:FFFFFFFFFFFFFFFFFFFFFFFFFFFFFFFFFFFFFFFF,:
@FS10000125:27:BPA73017-1634:1:1101:9070:1150 2:N:0:3
TTGGCCTTGAGCGTACTCGACGAAGTTTACAGGGGGGGGGGGGGGGAA
+
,,,FFFFFFFFFFFFFFFFFFFFFFFFFFFFFFFFFFFFFFFFF:,F,
@FS10000125:27:BPA73017-1634:1:1101:9120:1150 2:N:0:3
ATTCGATTGAGCGTACTCGACGAAGTTCGCAGGGGGGGGGGGGGGGGG
+
FFFFFFFFFFFFFFFFFFFFFFFFFFFFFFFFFFFFFFFFFFFFF:F,
@FS10000125:27:BPA73017-1634:1:1101:9570:1150 2:N:0:3
CTCCAGTTGAGCGTACTCGACGAAGTTCATGGGGGGGGGGGGGGGGAA
+
F,FFFFFFFFFFFFFFFFFFFFFFFFFFF:FFFFFFFFFFFFFFF,:F
@FS10000125:27:BPA73017-1634:1:1101:9720:1150 2:N:0:3
TACCCTTTGAGCGTACTCGACGAAGTTTCGTGGGGGGGGGGGGGGGAA
+
FFFFFFFFFFFFFFFFFFFFFFFFFFFFFFFFFFFFFFFFFFFFF:FF
@FS10000125:27:BPA73017-1634:1:1101:13930:1150 2:N:0:3
TTATAGTTGAGCGTACTCGACGAAGTTACCAGGGGGGGGGGGGGGGAA
+
F,FFFFFFFFFFFFFFFFFFFFFFFFFFFFFFFFFFFFFFFFFFF:FF
@FS10000125:27:BPA73017-1634:1:1101:14000:1150 2:N:0:3
TCTATCTTGAGCGTACTCGACGAAGTTTGCTGGGGGGGGGGGGGGGGG
+
,:,,FFFFFFFFFFFFFFFFFFFFFFF:F::,FFFFFF:FF:F,,,,,
@FS10000125:27:BPA73017-1634:1:1101:14940:1150 2:N:0:3
CACCGATTGAGCGTACTCGACGAAGTTAAACGGGGGGGGGGGGGGGAA
+
FFFF,,FFFFFFFFFFFFFFFFFFFFFFF,FFFFFFFFFFFFFFF:F:
@FS10000125:27:BPA73017-1634:1:1101:14990:1150 2:N:0:3
CCGGGATTGAGCGTACTCGACGAAGTTGGGAGGGGGGGGGGGGGAGAT
+
FFFFFFFFFFFFFFFFFFFFFFFFFFFFFFFFFFFFFFFFFFF,F,,F
@FS10000125:27:BPA73017-1634:1:1101:15120:1150 2:N:0:3
TCCAATTTGAGCGTACTCGACGAAGTTTTACGGGGGGGGGGGGGGGGA
+
FFFFFFFFFFFFFFFFFFFFFFFFFFFFFFFFFFFFFFFFFFFFF:FF
@FS10000125:27:BPA73017-1634:1:1101:16440:1150 2:N:0:3
CTGCCTTTGAGCGTACTCGACGAAGTTACGGGGGGGGGGGGGGGGGGG
+
F,FFFFFFFFFFFFFFFFFFFFFFFFFFFFFFFFFFFFFFFFF::,:F
@FS10000125:27:BPA73017-1634:1:1101:16460:1150 2:N:0:3
TAACCCTTGAGCGTACTCGACGAAGTGGCGGGGGGGGGGGGGGGGGAG
+
:::F,FFFFFFFFFFFFFFFFFFFFF,FFFFFFFFFFFFFFFF,,,,F
@FS10000125:27:BPA73017-1634:1:1101:1180:1160 2:N:0:3
TAATCGTTGAGCGTACTCGACGAAGTTAGGGGGGGGGGGGGGGAAATC
+
,,FFFFFFFFFFFFFFFFFFFFFFFFFFFFFFFFFFFFFFFFFF:,FF
@FS10000125:27:BPA73017-1634:1:1101:1570:1160 2:N:0:3
TCTAATTTGAGCGTACTCGACGAAGTTCAGAGGGGGGGGGGGGGGGGG
+
FFFFFFFFFFFFFFFFFFFFFFFFFFFFFFFFFFFFFFFFFFFFFFF:
@FS10000125:27:BPA73017-1634:1:1101:2200:1160 2:N:0:3
ATCACATTGAGCGTACTCGACGAAGTTTAGAGGGGGGGGGGGGGGGAA
+
FFFFFFFFFFFFFFFFFFFFFFFFFFFFFFFFFFFFFFFFFFFFF:FF
@FS10000125:27:BPA73017-1634:1:1101:4250:1160 2:N:0:3
CAAATATTGAGCGTACTCGACGAAGTTCCAGGGGAGGGGGGGGGGGGG
+
FFFFFFFFFFFFFFFFFFFFFFFFFFFFFFFFFFFFFFFFFFFFFF:F
@FS10000125:27:BPA73017-1634:1:1101:5330:1160 2:N:0:3
AAGATCTTGAGCGTACTCGACGAAGTTCTACGGGGGGGGGGGGGGGAA
+
::,FFFFFFFFFFFFFFFFFFFFFFFFFF:FFFFFFFFFFFFFFFFFF
@FS10000125:27:BPA73017-1634:1:1101:6370:1160 2:N:0:3
CAAAGGTTGAGCGTACTCGACGAAGTTTCCGGGGGGGGGGGGGGGGAA
+
FFFFFFFFFFFFFFFFFFFFFFFFFFFFFFFFFFFFFFFFFFF:F,FF
@FS10000125:27:BPA73017-1634:1:1101:6410:1160 2:N:0:3
ATTCGTTTGAGCGTACTCGACGAAGTTCAACGGGGGGGGGGGGGGGGA
+
FFFFFFFFFFFFFFFFFFFFFFFFFFFFFFFFFFFFFFFFFFFFFF:F
@FS10000125:27:BPA73017-1634:1:1101:6630:1160 2:N:0:3
ACTATTTTGAGCGTACTCGACGAAGTTGGACGGGGGGGGGGGGAGAAA
+
FFFFFFFFFFFFFFFFFFFFFFFFFFFFFFFFFFFFFFF:F,F,::::
@FS10000125:27:BPA73017-1634:1:1101:6860:1160 2:N:0:3
CTATCCTTGAGCGTACTCGACGAAGTTCCACGGGGGGGGGGGGGGGAA
+
FFFFFFFFFFFFFFFFFFFFFFFFFFFFFFFFFFFFFFFFFFFFFF::
@FS10000125:27:BPA73017-1634:1:1101:7100:1160 2:N:0:3
CCTTCTTTGAGCGTACTCGACGAAGTTCGAAAGGGGGGGGGGGGGGGA
+
FFFFFFFFFFFFFFFFFFFFFFFFFFFFFFFFFFFFFFFFFFFFFF,:
@FS10000125:27:BPA73017-1634:1:1101:7850:1160 2:N:0:3
TTTTGTTTGAGCGTACTCGACGAAGTTTGGTGGGGGGGGGGGGGGGGG
+
,FFFFFFFFFFFFFFFFFFFFFFFFFFFFFFFFFFFFFFFFFFFFFFF
@FS10000125:27:BPA73017-1634:1:1101:8490:1160 2:N:0:3
TTAATCTTGAGCGTACTCGACGAAGTTAACTGGGGGGGGGGGGGGAAA
+
,,FFFFFFFFFFFFFFFFFFFFFFFFFFFFFFFFFFFFFFFFFFF,,F
@FS10000125:27:BPA73017-1634:1:1101:9080:1160 2:N:0:3
TCTTTTTTGAGCGTACTCGACGAAGTTGCGGGGGGGGGGGGGGGGAAA
+
FFF,,FFFFFFFFFFFFFFFFFFFF,,F:FFFFFFFFFF,:,,,::F,
@FS10000125:27:BPA73017-1634:1:1101:9340:1160 2:N:0:3
TTTCATTTGAGCGTACTCGACGAAGTTTCAAGGGGGGGGGGGGGGGAA
+
FFFFFFFFFFFFFFFFFFFFFFFFFFFFFFFFFFFFFFFFFFFFF,FF
@FS10000125:27:BPA73017-1634:1:1101:10240:1160 2:N:0:3
TGTGCGTTGAGCGTACTCGACGAAGTTGCATGGGGGGGGGGGGGGGAA
+
FFF:F:FFFFFFFFFFFFFFFFFFFFFFFFFFFFFFFFFFFFFFF,,F
@FS10000125:27:BPA73017-1634:1:1101:11180:1160 2:N:0:3
TCGTGATTGAGCGTACTCGACGAAGTTAAATGGGGGGGGGGGGGGGGA
+
,FF:,FFFFFFFFFFFFFFFFFFFFFF,,FFFFFFFFFFFFFF:::,F
@FS10000125:27:BPA73017-1634:1:1101:12290:1160 2:N:0:3
TTTTGGTTGAGCGTACTCGACGAAGGGGGGGGGGGGGGGGGAAAGTCG
+
FFFFFFFFFFFFFFFFFFFFFFFFFFFFFFFFFFFFFFFFF,FF,F,F
@FS10000125:27:BPA73017-1634:1:1101:12960:1160 2:N:0:3
TATGACTTGAGCGTACTCGACGAAGTTTGTAGGGGGGGGGGGGGGGAA
+
,:FFFFFFFFFFFFFFFFFFFFFFFFFFFFFFFFFFFFFFFFFFF,FF
@FS10000125:27:BPA73017-1634:1:1101:13050:1160 2:N:0:3
TCTCTATTGAGCGTACTCGACGAAGTTCCATGGGGGGGGGGGGGGGAA
+
FFFFFFFFFFFFFFFFFFFFFFFFFFFFFFFFFFFFFFFFFFFFF:FF
@FS10000125:27:BPA73017-1634:1:1101:13250:1160 2:N:0:3
TTAAGATTGAGCGTACTCGACGAAGTTAGCAGGGGGGGGGGGGGGGGA
+
FFFFFFFFFFFFFFFFFFFFFFFFFFFFFFFFFFFFFFFFFFFFFF:F
@FS10000125:27:BPA73017-1634:1:1101:13320:1160 2:N:0:3
TACAATTTGAGCGTACTCGACGAAGTTATGAGGGGGGGGGGGGGGGGG
+
,:FFFFFFFFFFFFFFFFFFFFFFFFFFFFFFFFFFFFFFFFFFFFFF
@FS10000125:27:BPA73017-1634:1:1101:13350:1160 2:N:0:3
TAAAGATTGAGCGTACTCGACGAAGTTCGAAGGGGGGGGGGGGGGAAA
+
,FFFFFFFFFFFFFFFFFFFFFFFFFFFFFFFFFFFFFFFFFFFFFFF
@FS10000125:27:BPA73017-1634:1:1101:13480:1160 2:N:0:3
CCCCACTTGAGCGTACTCGACGAAGTTGATCGGGGGGGGGGGGGGGGG
+
FFFFFFFFFFFFFFFFFFFFFFFFFFFFFFFFFFFFFFFFFFFFFFFF
@FS10000125:27:BPA73017-1634:1:1101:13740:1160 2:N:0:3
TTAAATTTGAGCGTACTCGACGAAGTTGGCAGGGGGGGGGGGGGGGAA
+
FFFFFFFFFFFFFFFFFFFFFFFFFFFFFFFFFFFFFFFFFFFFF::F
@FS10000125:27:BPA73017-1634:1:1101:14690:1160 2:N:0:3
TATATGTTGAGCGTACTCGAAGAAGTTGGCTGGGGGGGGGGGGGGAAA
+
F,F:FFFFFFFFFFFFFFFF,FFFFFFFFFFFFFFFFFFFFFFF::FF
@FS10000125:27:BPA73017-1634:1:1101:14940:1160 2:N:0:3
TTTTGGTTGAGCGTACTCGACGAAGTTGCAAGGGGGGGGGGGGGGGAA
+
FFFFFFFFFFFFFFFFFFFFFFFFFFFFFFFFFFFFFFFFFFFFF:FF
@FS10000125:27:BPA73017-1634:1:1101:15410:1160 2:N:0:3
TCAGCATTGAGCGTACTCGACGAAGTTTCTGGGGGGGGGGGGGGGAAA
+
FFFFFFFFFFFFFFFFFFFFFFFFFFFFFFFFFFFFFFFFFFFF,F,,
@FS10000125:27:BPA73017-1634:1:1101:15860:1160 2:N:0:3
TACGGTTTGAGCGTACTCGACGAAGTTAACGGGGGGGGGGGGGGGAAT
+
,,FFFFFFFFFFFFFFFFFFFFFFFFFFFFFFFFFFFFFFFFFF,F,,
@FS10000125:27:BPA73017-1634:1:1101:16080:1160 2:N:0:3
CCCAGATTGAGCGTACTCGACGAAGTTAGTAGGGGGGGGGGGGGGGAA
+
FFFFFFFFFFFFFFFFFFFFFFFFFFFFFFFFFFFFFFFFFFFFF,FF
@FS10000125:27:BPA73017-1634:1:1101:1710:1170 2:N:0:3
CTTCCATTGAGCGTACTCGACGAAGTTCCAAAGGGGGGGGGGGGGGGA
+
FFFFFFFFFFFFFFFFFFFFFFFFFFFFFFFFFFFFFFFFFFFFFFF,
@FS10000125:27:BPA73017-1634:1:1101:2060:1170 2:N:0:3
ACAGAATTGAGCGTACTCGACGAAGTTGGCTGGGGGGGGGGGGGGGGA
+
FFFFFFFFFFFFFFFFFFFFFFFFFFFFFFFFFFFFFFFFFFFFFF:F
@FS10000125:27:BPA73017-1634:1:1101:2910:1170 2:N:0:3
CTGAATTTGAGCGTACTCGACGAAGTTCTCTGGGGGGGGGGGGGGGAA
+
:,,,,,FFFFFFFFFFFFFFFFFFFFFF,,,FFFFFFFFFFFFFFF,F
@FS10000125:27:BPA73017-1634:1:1101:4040:1170 2:N:0:3
CTGGCATTGAGCGTACTCGACGAAGTTACAGGGGGGGGGGGGGGGGAA
+
F,FFFFFFFFFFFFFFFFFFFFFFFFFFFFFFFFFFFFFFFFFFFF,:
@FS10000125:27:BPA73017-1634:1:1101:4960:1170 2:N:0:3
ATGGTGTTGAGCGTACTCGACGAAGTTATAGGGGGGGGGGGGGGGGAA
+
FFFFFFFFFFFFFFFFFFFFFFFFFFFFFFFFFFFFFFFFFFFFF:FF
@FS10000125:27:BPA73017-1634:1:1101:5440:1170 2:N:0:3
TCGGAGTTGAGCGTACTCGACGAAGTTGCATGGGGGGGGGGGGGGGGG
+
,FFFFFFFFFFFFFFFFFFFFFFFFFFFFFFFFFFFFFFFFFFFFFFF
@FS10000125:27:BPA73017-1634:1:1101:8970:1170 2:N:0:3
ATGACTTTGAGCGTACTCGACGAAGTTGCAGGGGGGGGGGGGGGGGAA
+
FFFFFFFFFFFFFFFFFFFFFFFFFFFFFFFFFFFFFFFFFFFFF,FF
@FS10000125:27:BPA73017-1634:1:1101:9040:1170 2:N:0:3
CTGGGCTTGAGCGTACTCGACGAAGTGGGGGGGGGGGGGGGAAATCGA
+
F,,F:FFFFFFFFFFFFFFFFFFFFFF:F:FFFFFFFFFFF:,:F:,,
@FS10000125:27:BPA73017-1634:1:1101:9510:1170 2:N:0:3
TATTAATTGAGCGTACTCGACGAAGTTAGAGGGGGGGGGGGGGGAAAT
+
FFFFFFFFFFFFFFFFFFFFFFFFFFFFFFFFFFFFFFFFFFF,:F,F
@FS10000125:27:BPA73017-1634:1:1101:10010:1170 2:N:0:3
TTTTATTTGAGCGTACTCGACGAAGTTAGGGGGGGGGGGGGGGGGGAA
+
F,FFFFFFFFFFFFFFFFFFFFFFFFFFFFFFFFFFFFFFFFFFF,FF
@FS10000125:27:BPA73017-1634:1:1101:10270:1170 2:N:0:3
TACAGTTTGAGCGTACTCGACGAAGTTGGGGGGGGGGGGGGGGAAATT
+
FFFFFFFFFFFFFFFFFFFFFFFFFFFFFFFFFFFFFFFFFFF:F,,,
@FS10000125:27:BPA73017-1634:1:1101:10410:1170 2:N:0:3
TATGTATTGAGCGTACTCGACGAAGTTGGACGGGGGGGGGGGGGGGGA
+
,,FFFFFFFFFFFFFFFFFFFFFFFFFFFFFFFFFFFFFFFFFFFFF,
@FS10000125:27:BPA73017-1634:1:1101:11140:1170 2:N:0:3
TTGTTATTGAGCGTACTCGACGAAGTTCCGTGGGGGGGGGGGGGGGGA
+
FFFFFFFFFFFFFFFFFFFFFFFFFFFFFFFFFFFFFFFFFFFFFFFF
@FS10000125:27:BPA73017-1634:1:1101:12070:1170 2:N:0:3
ATAATATTGAGCGTACTCGACGAAGTTCATCGGGGGGGGGGGGGGGAA
+
,FFFFFFFFFFFFFFFFFFFFFFFFFFFFFFFFFFFFFFFFFFFF,FF
@FS10000125:27:BPA73017-1634:1:1101:12200:1170 2:N:0:3
TTCGGTTTGAGCGTACTCGACGAAGTTGGGCGGGGGGGGGGGGGGGGG
+
FFFFFFFFFFFFFFFFFFFFFFFFFFFFFFFFFFFFFFFFFFFFFFFF
@FS10000125:27:BPA73017-1634:1:1101:12560:1170 2:N:0:3
TACTACTTGAGCGTACTCGACGAAGTTAGGGGGGGGGGGGGGGAGATG
+
F,FFF,FFFFFFFFFFFFFFFFFFFFF,:,FFFFFFFFFFFF:F,::,
@FS10000125:27:BPA73017-1634:1:1101:12880:1170 2:N:0:3
AATCCATTGAGCGTACTCGACGAAGTTCGTGGGGGGGGGGGGGGGAAA
+
FFFFFFFFFFFFFFFFFFFFFFFFFFFFFFFFFFFFFFFFFFFF:F,,
@FS10000125:27:BPA73017-1634:1:1101:14240:1170 2:N:0:3
CACCCTTTGAGCGTACTCGACGAAGTTAGCTGGGGGGGGGGGGGGGAG
+
F:FFFFFFFFFFFFFFFFFFFFFFFFFFFFFFFFFFFFFFFFFF,,,,
@FS10000125:27:BPA73017-1634:1:1101:14310:1170 2:N:0:3
TCCGTATTGAGCGTACTCGACGAAGTTTATGGGGGGGGGGGGGGGGGA
+
FFFFFFFFFFFFFFFFFFFFFFFFFFFFFFFFFFFFFFFFFFFFFF,F
@FS10000125:27:BPA73017-1634:1:1101:15170:1170 2:N:0:3
ATAGGCTTGAGCGTACTCGACGAAGTTTTAAGGGGGAGGGGGGGGGGG
+
:FFFFFFFFFFF,FFFFFFFFFFFFFFFFFFFFFFFFFFFFFFFFFF:
@FS10000125:27:BPA73017-1634:1:1101:15430:1170 2:N:0:3
CCGTCATTGAGCGTACTCGACGAAGTTGACGGGGGGGGGGGGGGGGGA
+
FFFFFFFFFFFFFFFFFFFFFFFFFFFFFFFFFFFFFFFFF,F,:,F,
@FS10000125:27:BPA73017-1634:1:1101:1390:1180 2:N:0:3
CCGCCGTTGAGCGTACTCGACGAAGTTGGCCGGGGGGGGGGGGGGGAA
+
FFFFFFFFFFFFFFFFFFFFFFFFFFFFFFFFFFFFFFFFFFFFFFFF
@FS10000125:27:BPA73017-1634:1:1101:1700:1180 2:N:0:3
ACTATCTTGAGCGTACTCGACGAAGTTGTGGGGGGGGGGGGGGGAAAT
+
FF,FFFFFFFFFFFFFFFFFFFFFFFFFFFFFFFFFFFFFFFFF,,FF
@FS10000125:27:BPA73017-1634:1:1101:1840:1180 2:N:0:3
CAACTTTTGAGCGTACTCGACGAAGTTCTGCGGGGGGGGGGGGGGGAA
+
FFFFFFFFFFFFFFFFFFFFFFFFFFFFFFFFFFFFFFFFFF,FF,F:
@FS10000125:27:BPA73017-1634:1:1101:1910:1180 2:N:0:3
TTTCTTTTGAGCGTACTCGACGAAGTTGGGAGGGGGGGGGGGGGGAAA
+
F:FFFFFFFFFFFFFFFFFFFFFFFFFFFFFFFFFFFFFFFFFF,FF,
@FS10000125:27:BPA73017-1634:1:1101:2080:1180 2:N:0:3
TAGGTTTTGAGCGTACTCGACGAAGTTCAGCGGGGGGGGGGGGGGGAA
+
FFFFFFFFFFFFFFFFFFFFFFFFFFFFFFFFFFFFFFFFFFFFF,FF
@FS10000125:27:BPA73017-1634:1:1101:2440:1180 2:N:0:3
ATTCAATTGAGCGTACTCGACGAAGTTTGTTGGGGGGGGGGGGGGGAA
+
F,FFFFFFFFFFFFFFFFFFFFFFFFFFFFFFFFFFFFFFFFFFFFFF
@FS10000125:27:BPA73017-1634:1:1101:2540:1180 2:N:0:3
GATTTATTGAGCGTACTCGACGAAGTTGCCAGGGGGGGGGGGGGGGAA
+
,,FFFFFFFFFFFFFFFFFFFFFFFFFFFFFFFFFFFFFFFFFFFF:F
@FS10000125:27:BPA73017-1634:1:1101:3780:1180 2:N:0:3
CTACCATTGAGCGTACTCGACGAAGTTAACCGGGGGGGGGGGGGGGAA
+
FFFFFFFFFFFFFFFFFFFFFFFFFFFFFFFFFFFFFFFFFFFFF:FF
@FS10000125:27:BPA73017-1634:1:1101:3980:1180 2:N:0:3
TATAACTTGAGCGTACTCGACGAAGTTGGGGGGGGGGGGGGGGGAAGT
+
FFFFFFFFFFFFFFFFFFFFFFFFFFFFFFFFFFFFFFFFFFF,FF,F
@FS10000125:27:BPA73017-1634:1:1101:4500:1180 2:N:0:3
TTGATTTTGAGCGTACTCGACGAAGTTGAAGGGGGGGGGGGGGGGGGG
+
,FFFFFFFFFFFFFFFFFFFFFFFFFFFFFFFFFFFFFFFFFFFFFF:
@FS10000125:27:BPA73017-1634:1:1101:5170:1180 2:N:0:3
TTTCATTTGAGCGTACTCGACGAAGTTGCTAGGGGGGGGGGGGGGGGG
+
FF:FFFFFFFFFFFFFFFFFFFFFFFFFFFF:FFFFFFFFFFFFF:F:
@FS10000125:27:BPA73017-1634:1:1101:5780:1180 2:N:0:3
CCGAGTTTGAGCGTACTCGACGAAGTTTGACGGGGGGGGGGGGGGGAA
+
FF,F:FFFFFFFFFFFFFFFFFFFFFFFFFFFFFFFFFFFFFFF,,F:
@FS10000125:27:BPA73017-1634:1:1101:6530:1180 2:N:0:3
CTTGGATTGAGCGTACTCGACGAAGTTTGCAGGGGGGGGGGGGGGGGG
+
F:FFFFFFFFFFFFFFFFFFFFFFFFFFFFFFFFFFFFFFFFFFFFF:
@FS10000125:27:BPA73017-1634:1:1101:9360:1180 2:N:0:3
CTCGGCTTGAGCGTACTCGACGAAGTTAAGCGGGGGGGGGGGGGGGGG
+
FFFFFFFFFFFFFFFFFFFFFFFFFFFFFFFFFFFFFFFFFFFFFFFF
@FS10000125:27:BPA73017-1634:1:1101:9490:1180 2:N:0:3
TATTTATTGAGCGTACTCGACGAAGTTTTTGGGGGGGGGGGGAGGGAG
+
,F,:,FFFFFFFFFFFFFFFFFFFFFFF:,,,,,,F,F,FF,,F,F,F
@FS10000125:27:BPA73017-1634:1:1101:11030:1180 2:N:0:3
TTGTTTTTGAGCGTACTCGACGAAGTTTAAAAGGGGGGGGGGGGGGGG
+
F,FFFFFFFFFFFFFFFFFFFFFFFFFFFFFFFFFFFFFFFFFFF:,:
@FS10000125:27:BPA73017-1634:1:1101:12160:1180 2:N:0:3
AAATCTTTGAGCGTACTCGACGAGGTTGCGTGGGGGGGGGGGGGGGAA
+
FFFFFFFFFFFFFFFFFFFFFFFFFFFFFFFFFFFFFFFFFFFFF:FF
@FS10000125:27:BPA73017-1634:1:1101:12360:1180 2:N:0:3
TTGCATTTGAGCGTACTCGACGAAGTTTCAGGGGGGGGGGGGGGGAAT
+
,FF:F,FFFFFFFFFFFFFFFFFFFFF:,:FFFFFFFFFFFFFF,FF,
@FS10000125:27:BPA73017-1634:1:1101:12960:1180 2:N:0:3
TCTAATTTGAGCGTACTCGACGAAGTTTCACGGGGGGGGGGGGGGGGA
+
,,,F,FFFFFFF:FFFFFFFFFFFFFFFF:FFFFFFFFFFFFFFFF:F
@FS10000125:27:BPA73017-1634:1:1101:12980:1180 2:N:0:3
TTATTGTTGAGCGTACTCGACGAAGTTATATGGGGGGGGGGGGGGGGA
+
F,FFFFFFFFFFFFFFFFFFFFFFFFFFFFFFFFFFFFFFFFFFFF,F
@FS10000125:27:BPA73017-1634:1:1101:13680:1180 2:N:0:3
ATTCATTTGAGCGTACTCGACGAAGTTGGTAGGGGGGGGGGGGGGGAA
+
FFFFFFFFFFFFFFFFFFFFFFFFFFFFFFFFFFFFFFFFFFFFF,FF
@FS10000125:27:BPA73017-1634:1:1101:13740:1180 2:N:0:3
ATTTTCTTGAGCGTACTCGACGAAGTTAACCGGGGGGGGGGGGGGGAA
+
FF:FFFFFFFFFFFFFFFFFFFFFFFFFFFFFFFFFFFFFFFFFF,FF
@FS10000125:27:BPA73017-1634:1:1101:13770:1180 2:N:0:3
TCATAGTTGAGCGTACTCGACGAAGTTGATTGGGGGGGGGGGGGGGAA
+
,FFFFFFFFFFFFFFFFFFFFFFFFFFFFFFFFFFFFFFFFFFFF,FF
@FS10000125:27:BPA73017-1634:1:1101:13790:1180 2:N:0:3
AAGGAATTGAGCGTACTCGACGAAGGGGGGGGGGGGGGGAATTCGGAA
+
::F:FFFFF:FFFFFFFFFFFFFFFFFFFFFFFFFFF:F:,,:F,,,,
@FS10000125:27:BPA73017-1634:1:1101:14910:1180 2:N:0:3
CTAGCCTTGAGCGTACTCGACGAAGTTATATGGGGGGGGGGGGGGGGA
+
F,FFFFFFFFFFFFFFFFFFFFFFFFFFFFFFFFFFFFFFFFF::,,F
@FS10000125:27:BPA73017-1634:1:1101:16490:1180 2:N:0:3
AACCGGTTGAGCGTACTCGACGAAGTTGGGCGGGGGGGGGGGGGAGAT
+
FFFFFFFFFFFFFFFFFFFFFFFFFFFFFFFFFFFFFFFFFFFFF,FF
@FS10000125:27:BPA73017-1634:1:1101:1780:1190 2:N:0:3
CTAGGATTGAGCGTACTCGACGAAGTTAACAGGGGGGGGGGGGGGGGG
+
FFFFFFFFFFFFFFFFFFFFFFFFFFFFFFFFFFFFFFFFFFFFFFF,
@FS10000125:27:BPA73017-1634:1:1101:4410:1190 2:N:0:3
CCTCATTTGAGCGTACTCGACGAAGTTCCTCGGGGGGGGGGGGGGGGA
+
FFFFFFFFFFFFFFFFFFFFFFFFFFFFFFFFFFFFFFFFFFFFFF:F
@FS10000125:27:BPA73017-1634:1:1101:5110:1190 2:N:0:3
CACCATTTGAGCGTACTCGACGAAGTTCAAGGGGGGGGGGGGGGGGGA
+
FFFFFFFFFFFFFFFFFFFFFFFFFFFFFFFFFFFFFFFFFFFFF:FF
@FS10000125:27:BPA73017-1634:1:1101:5120:1190 2:N:0:3
ATATGATTGAGCGTACTCGACGAAGTTACGGGGGGGGGGGGGGGAATC
+
:FFFFFFFFFFFFFFFFFFFFFFFFFFFFFFFFFFFFFFFFF:,,,,,
@FS10000125:27:BPA73017-1634:1:1101:6700:1190 2:N:0:3
ATTATCTTGAGCGTACTCGACGAGGTTGGTTGGGGGGGGGGGGGGGAA
+
F:,F,FFFFFFFFFFFFFFFFFFFFFFFFFF:FFFFFFFFFFFFF:FF
@FS10000125:27:BPA73017-1634:1:1101:6860:1190 2:N:0:3
TTTAATTTGAGCGTACTCGACGAAGTTGTAGGGGGGGGGGGGGGGGGA
+
F,FFFFFFFFFFFFFFFFFFFFFFFFF::F:FFFFFFFFFFFFFFFF,
@FS10000125:27:BPA73017-1634:1:1101:7160:1190 2:N:0:3
CTAGGATTGAGCGTACTCGACGAAGTTACTAAGGGGGGGGGGGGGGGG
+
FFFFFFFFFFFFFFFFFFFFFFFFFFFFFFFFFFFFFFFFFFFFFFFF
@FS10000125:27:BPA73017-1634:1:1101:7920:1190 2:N:0:3
CATGTGTTGAGCGTACTCGACGAAGTTTGAGGGGGGGGGGGGGGGGGG
+
FFFFFFFFFFFFFFFFFFFFFFFFFFFFFFFFFFFFFFFFFFFFFF:F
@FS10000125:27:BPA73017-1634:1:1101:9710:1190 2:N:0:3
ATCCATTTGAGCGTACTCGACGAAGTTACTAGGGGGGGGGGGGGGGAA
+
FFFF,FFFFFFFFFFFFFFFFFFFFFF::F:FFFFFFFFFFFFFFFFF
@FS10000125:27:BPA73017-1634:1:1101:10050:1190 2:N:0:3
ATACTATTGAGCGTACTCGACGAAGTTTAAGGGGGGGGGGGGGGGGAA
+
,FFFFFFFFFFFFFFFFFFFFFFFFFFFFFFFFFFFFFFFFFFFF,FF
@FS10000125:27:BPA73017-1634:1:1101:11980:1190 2:N:0:3
TTATCGTTGAGCGTACTCGACGAAGTTCCAGGGGGGGGGGGGGGGAAT
+
,,FFF:FFFFFFFFFFFFFFFFFFFFFFFFFFFFFFFFFFFFFF,FF,
@FS10000125:27:BPA73017-1634:1:1101:12350:1190 2:N:0:3
ATCGTATTGAGCGTACTCGACGAAGTTTAGAGGGGGGGGGGGGGGGAA
+
FFFFFFFFFFFFFFFFFFFFFFFFFFFFFFFFFFFFFFFFFFFFFF:F
@FS10000125:27:BPA73017-1634:1:1101:13530:1190 2:N:0:3
TTGGAGTTGAGCGTACTCGACGAAGTTAGTTGGGGGGGGGGGGGGGAA
+
FFFFFFFFFFFFFFFFFFFFFFFFFFFFFFFFFFFFFFFFFFF::,F,
@FS10000125:27:BPA73017-1634:1:1101:1160:1200 2:N:0:3
TCTCAATTGAGCGTACTCGACGAAGTTGATCGGGGGGGGGGGGGGGAA
+
FFFFFFFFFFFFFFFFFFFFFFFFFFFFFFFFFFFFFFFFFFFFF:FF
@FS10000125:27:BPA73017-1634:1:1101:1770:1200 2:N:0:3
CTACTATTGAGCGTACTCGACGAAGTTGCGGGGGGGGGGGGGGGAAAT
+
FFFF::FFFFFFFFFFFFFFFFFF:FF:F:FFFFFFFFFFFFF::F:F
@FS10000125:27:BPA73017-1634:1:1101:2300:1200 2:N:0:3
TCACATTTGAGCGTACTCGACGAAGTTTGAGGGGGGGGGGGGGGGGGG
+
FFFFFFFFFFFFFFFFFFFFFFFFFFFFFFFFFFFFFFFFFFF:F,:F
@FS10000125:27:BPA73017-1634:1:1101:2630:1200 2:N:0:3
TCCACCTTGAGCGTACTCGACGAAGTTGGCCGGGGGGGGGGGGGGGAA
+
FF,:F:FFFFFFFFFFFFFFFFFFFFFFFFFFFFFFFFFFFFF:F,FF
@FS10000125:27:BPA73017-1634:1:1101:2840:1200 2:N:0:3
TATTATTTGAGCGTACTCGACGAAGGGGGGGGGGGGGGGAAGTCGGAA
+
FFFFFFFFFFFFFFFFFFFFFFFFFFFFFFFFFFFFFFF,,,,,,,F,
@FS10000125:27:BPA73017-1634:1:1101:3120:1200 2:N:0:3
CCTTGATTGAGCGTACTCGACGAAGTTCCACGGGGGGGGGGGGGGAAA
+
FFFFFFFFFFFFFFFFFFFFFFFFFFFFFFFFFFFFFFFFFFFFF,FF
@FS10000125:27:BPA73017-1634:1:1101:3330:1200 2:N:0:3
CTGGGATTGAGCGTACTCGACGAAGTTGGCAGGGGGGGGGGGGGGGAA
+
FFFFFFFFFFFFFFFFFFFFFFFFFFFFFFFFFFFFFFFFFFFFF,FF
@FS10000125:27:BPA73017-1634:1:1101:5180:1200 2:N:0:3
AAAAGGTTGAGCGTACTCGACGAAGTTGTGTGGGGGGGGGGGGGGGGA
+
FFFFFFFFFFFFFFFFFFFFFFFFFFFFFFFFFFFFFFFFFFFFFFFF
@FS10000125:27:BPA73017-1634:1:1101:5260:1200 2:N:0:3
TTCCCCTTGAGCGTACTCGACAAAGGGGGGGGGGGGGGGGAAATCGAA
+
F,FFFFFFFFFFFFFFFFFFFFFFFFFFFFFFFFFFFFF,:F,:,,,:
@FS10000125:27:BPA73017-1634:1:1101:6400:1200 2:N:0:3
ATCGGCTTGAGCGTACTCGACGAAGTTTGCTGGGGGGGGGGGGGGGGA
+
FFFF:FFFFFFFFFFFFFFFFFFFFFFFFFFFFFFFFFFFFF:F:,,,
@FS10000125:27:BPA73017-1634:1:1101:7060:1200 2:N:0:3
TTGCATTTGAGCGTACTCGACGAAGTTCTGCGGGGGGGGGGGGGGGAA
+
F,FFFFFFFFFFFFFFFFFFFFFFFFFFFFFFFFFFFFFFFFFFF,FF
@FS10000125:27:BPA73017-1634:1:1101:7400:1200 2:N:0:3
AAGGAGTTGAGCGTACTCGACGAAGTTCTACGGGGGGGGGGGGGGGGA
+
,,,FFFFFFFFFFFFFFFFFFFFFFFFFF,FFFFFFFFFFFFFFFF:,
@FS10000125:27:BPA73017-1634:1:1101:8480:1200 2:N:0:3
TCGCGATTGAGCGTACTCGACGAAGTTTGAGGGGGGGGGGGGGGAAAT
+
,FFFFFFFFFFFFFFFFFFFFFFFFFFFFFFFFFFFFFFFFFFF,FF:
@FS10000125:27:BPA73017-1634:1:1101:8900:1200 2:N:0:3
TACTCTTTGAGCGTACTCGACGAAGTTGGGGGGGGGGGGGGGAAATCG
+
FFFFFFFFFFFFFFFFFFFFFFFFFFFFFFFFFFFFFFFFFFF:FF::
@FS10000125:27:BPA73017-1634:1:1101:10790:1200 2:N:0:3
CAAGGTTTGAGCGTACTCGACGAAGTTCCGAGGGGGGGGGGGGGGGGA
+
FFFFFFFFFFFFFFFFFFFFFFFFFFFFFFFFFFFFFFFFFFFF:,,:
@FS10000125:27:BPA73017-1634:1:1101:10910:1200 2:N:0:3
CACATCTTGAGCGTACTCGACGAAGTTGTAAGGGGGGGGGGGGGGGGG
+
FFFFFFFFFFFFFFFFFFFFFFFFFFFFFFFFFFFFFFFFFF:F::,F
@FS10000125:27:BPA73017-1634:1:1101:10950:1200 2:N:0:3
TTATCTTTGAGCGTACTCGACGAAGTTGCCGGGGGGGGGGGGGGGGAT
+
FF,FFFFFFFFFFFFFFFFFFFF:FFF,F,FFFFFFFFFFFF::,,,:
@FS10000125:27:BPA73017-1634:1:1101:11350:1200 2:N:0:3
ATTAAATTGAGCGTACTCGACGAAGTTGTGCGGGGGGGGGGGGGGGGA
+
FFFFFFFFFFFFFFFFFFFFFFFFFFFFFFFFFFFFFFFFFFFFF,,,
@FS10000125:27:BPA73017-1634:1:1101:12940:1200 2:N:0:3
TTTTGCTTGAGCGTACTCGACGAAGTTACCTGGGGGGGGGGGGGGGGA
+
F,FF,FFFFFFFFFFFFFFFFFFFFFFFFFFFFFFFFFFFFFF:,FFF
@FS10000125:27:BPA73017-1634:1:1101:13700:1200 2:N:0:3
TCAAATTTGAGCGTACTCGACGAAGTTATCGGGGGGGGGGGGGGGGGA
+
,FFFFFFFFFFFFFFFFFFFFFFFFFFFFFFFFFFFFFFFFFFFFFFF
@FS10000125:27:BPA73017-1634:1:1101:1210:1210 2:N:0:3
TTGGTTTTGAGCGTACTCGACGAAGTTTTGTGGGGGGGGGGGGGGGGG
+
FFFFFFFFFFFFFFFFFFFFFFFFFFFFFFFFFFFFFFFFFFFFFFFF
@FS10000125:27:BPA73017-1634:1:1101:2480:1210 2:N:0:3
ACTCGATTGAGCGTACTCGACGAAGTTGAAAGGGGGGGGGGGGGGGGA
+
FFFFFFFFFFFFFFFFFFFFFFFFFFFFFFFFFFFFFFFFFFFFFFFF
@FS10000125:27:BPA73017-1634:1:1101:2660:1210 2:N:0:3
CTGTTATTGAGCGTACTCGACGAAGTTAGTCGGGGGGGGGGGGGGGAA
+
F,FFFFFFFFFFFFFFFFFFFFFFFFFFFFFFFFFFFFFFFFFFFF,F
@FS10000125:27:BPA73017-1634:1:1101:3020:1210 2:N:0:3
GACATATTGAGCGTACTCGACGAAGTTCTGTAGGGGGGGGGGGGGGGG
+
,:FFFFFFFFFFFFFFFFFFFFFFFFFFFF,FFFFFFFFFFFFFFF,:
@FS10000125:27:BPA73017-1634:1:1101:4140:1210 2:N:0:3
TATTTCTTGAGCGTACTCGACGAAGTTCAGTGGGGGGGGGGGGGGAAA
+
,,:FFFFFFFFFFFFFFFFFFFFFFFFFFFFFFFFFFFFFFFFFF,::
@FS10000125:27:BPA73017-1634:1:1101:4240:1210 2:N:0:3
TGTGTCTTGAGCGTACTCGACGAAGTTAGTTGGGGGGGGGGGGGGGAA
+
FF,,,:FFFFFFFFFFFFFFFFFFFFF,,:,FFFFFFFFFFFFF:,FF
@FS10000125:27:BPA73017-1634:1:1101:5030:1210 2:N:0:3
ATATAATTGAGCGTACTCGACGAAGTGGGGGGGGGGGGGGGAGTTCTA
+
:::::FFFFFFFFFFFFFFFFFFFFFFFFFFFFFFFFFFFFF,,F,,F
@FS10000125:27:BPA73017-1634:1:1101:5270:1210 2:N:0:3
TTAGAATTGAGCGTACTCGACGAAGTTATAAGGGGGGGGGGGGGGGAA
+
FFFFFFFFFFFFFFFFFFFFFFFFFFFFFFFFFFFFFFFFFFFFF:FF
@FS10000125:27:BPA73017-1634:1:1101:7650:1210 2:N:0:3
TCTGATTTGAGCGTACTCGACGAAGGGGGGGGGGGGGGGAGATCGGAA
+
FFFFFFFFFFFFFFFFFFFFFFFFFFFFFFFFFFFFFFF:,FFF,F:,
@FS10000125:27:BPA73017-1634:1:1101:8450:1210 2:N:0:3
TTCGTTTTGAGCGTACTCGACGAAGTTAAGCGGGGGGGGGGGGGGGAA
+
FFFFFFFFFFFFFFFFFFFFFFFFFFFFFFFFFFFFFFFFFFFFF,:F
@FS10000125:27:BPA73017-1634:1:1101:9670:1210 2:N:0:3
TATTCCTTGAGCGTACTCGACGAAGTTTACAGGGGGGGGGGGGGGGAA
+
,:FFFFFFFFFFFFFFFFFFFFFFFFFFFFFFFFFFFFFFFFFFF:FF
@FS10000125:27:BPA73017-1634:1:1101:10200:1210 2:N:0:3
CTATTCTTGAGCGTACTCGACGAAGTTCTCTGGGGGGGGGGGGGGGAA
+
FFFFFFFFFFFFFFFFFFFFFFFFFFFFFFFFFFFFFFFFFFFFF,FF
@FS10000125:27:BPA73017-1634:1:1101:10980:1210 2:N:0:3
CCTTACTTGAGCGTACTCGACGAAGTTGGATGGGGGGGGGGGGGGGAA
+
FFF,,FFFFFFFFFFFFFFFFFFFFFF,,:,FFFFFFFFFFFFFFF,:
@FS10000125:27:BPA73017-1634:1:1101:11800:1210 2:N:0:3
CCAGAATTTGAGCGTACTCGTCGAAGTTCGCTGGGGGGGGGGGGGGAA
+
FFFF:FFFF:F,F,F,FFF,,F,FF:F::FF:FFFFFFFFFFFFFF,F
@FS10000125:27:BPA73017-1634:1:1101:12360:1210 2:N:0:3
CTGGTTTTGAGCGTACTCGACGAAGTTAAGGGGGGGGGGGGGGGAAAT
+
FFFFFFFFFFFFFFFFFFFFFFFFFFFFFFFFFFFFFFFFFFF,F,:F
@FS10000125:27:BPA73017-1634:1:1101:12530:1210 2:N:0:3
TTGAGCTTGAGCGTATCGACGAAGTTGGGCGGGGGGGGGGGGGGGAAA
+
F,FFFFFFFFFFFFFFFFFFFFFFFFFFFFFFFFFFFFFFFFFF:F,,
@FS10000125:27:BPA73017-1634:1:1101:14200:1210 2:N:0:3
AAGCTATTGAGCGTACTCGACGAAGTTCACAGGGGGGGGGGGGGGGGA
+
FFFFFFFFFFFFFFFFFFFFFFFFFFFFFFFFFFFFFFFFFFFFFF:F
@FS10000125:27:BPA73017-1634:1:1101:15800:1210 2:N:0:3
CTTGGATTGAGCGTACTCGACGAAGTTTGTAGGGGGGGGGGGGGGGGG
+
FFFFFFFFFFFFFFFFFFFFFFFFFFFFFFFFFFFFFFFFFFFFFFF:
@FS10000125:27:BPA73017-1634:1:1101:1130:1220 2:N:0:3
ACAAGGTTGAGCGTACTCGACGAAGTTATAAGGGGGGGGGGGGGGGGA
+
FFFFFFFFFFFFFFFFFFFFFFFFFFFFFFFFFFFFFFFFFFFFFF,F
@FS10000125:27:BPA73017-1634:1:1101:1730:1220 2:N:0:3
TTCCAATTGAGCGTACTCGACGAAGTTGTTCGGGGGGGGGGGGGGGAA
+
F,FFFFFFFFFFFFFFFFFFFFFFFFFFFFFFFFFFFFFFFFFFFFFF
@FS10000125:27:BPA73017-1634:1:1101:2670:1220 2:N:0:3
TAATGCTTGAGCGTACTCGACGAAGTTCTTAGGGGGGGGGGGGGGGAA
+
,,FFFFFFFFFFFFFFFFFFFFFFFFFFFFFFFFFFFFFFFFFFFF,F
@FS10000125:27:BPA73017-1634:1:1101:3160:1220 2:N:0:3
TCAATCTTGAGCGTACTCGACGAAGTTAGGTGGGGGGGGGGGGGAGAA
+
FFFFFFFFFFFFFFFFFFFFFFFFFFFFFFFFFFFFFFFFFF,F:,,,
@FS10000125:27:BPA73017-1634:1:1101:3540:1220 2:N:0:3
ATCCGATTGAGCGTACTCGACGAAGTTCTTTGGGGGGGGGGGGGGGAA
+
,FFFFFFFFFFFFFFFFFFFFFFFFFFFFFFFFFFFFFFFFFFFF,FF
@FS10000125:27:BPA73017-1634:1:1101:4050:1220 2:N:0:3
CAAAGATTGAGCGTACTCGACGAAGTTCAGAGGGGGGGGGGGGGGGGA
+
FFFFFFFFFFFFFFFFFFFFFFFFFFFFFFFFFFFFFFFFFFFFFFFF
@FS10000125:27:BPA73017-1634:1:1101:5160:1220 2:N:0:3
TTACGTTTGAGCGTACTCGACGAAGTTGTATGGGGGGGGGGGGGGGAA
+
,,FFFFFFFFFFFFFFFFFFFFFFFFFFFFFFFFFFFFFFFFFFF:FF
@FS10000125:27:BPA73017-1634:1:1101:6710:1220 2:N:0:3
GTATTCTTGAGCGTACTCGACGAAGTTTTCTGGGGGGGGGGGGGGGGG
+
:FFFFFFFFFFFFFFFFFFFFFFFFFFFFFFFFFFFFFFFFFFFFFFF
@FS10000125:27:BPA73017-1634:1:1101:8910:1220 2:N:0:3
ATGAATTTGAGCGTACTCGACGAAGTTCCGAGGGGGGGGGGGGGGGAA
+
F,FFFFFFFFFFFFFFFFFFFFFFFFFFFFFFFFFFFFFFFFFFF,FF
@FS10000125:27:BPA73017-1634:1:1101:12250:1220 2:N:0:3
AAGAAATTGAGCGTACTCGACGAAGTTGGTTGGGGGGGGGGGGGGGAA
+
FFFFFFFFFFFFFFFFFFFFFFFFFFFFFFFFFFFFFFFFFFFFF,FF
@FS10000125:27:BPA73017-1634:1:1101:13080:1220 2:N:0:3
TTCATTTTGAGCGTACTCGACGAAGTTTTAGGGGGGGGGGGGGGGGGA
+
FFFFFFFFFFFFFFFFFFFFFFFFFFFFFFFFFFFFFFFFFFFFFF:F
@FS10000125:27:BPA73017-1634:1:1101:13090:1220 2:N:0:3
CACCTCTTGAGCGTACTCGACGAAGTTTGTGGGGGGGGGGGGGGGAAT
+
FFFFFFFFFFFFFFFFFFFFFFFFFFFFFFFFFFFFFFFFFFFF,F,,
@FS10000125:27:BPA73017-1634:1:1101:13820:1220 2:N:0:3
GGACTTTTGAGCGTACTCGACGAAGTTACGTGGGGGGGGGGGGGGGAA
+
FFFF::FFFFFFFFFFFFFFFFFFFFFFF:FFFFFFFFFFFFFFF,FF
@FS10000125:27:BPA73017-1634:1:1101:14250:1220 2:N:0:3
TCATCATTGAGCGTACTCGACGAAGTTCGTCGGGGGGGGGGGGGGGGA
+
:FFFFFFFFFFFFFFFFFFFFFFFFFFFFFFFFFFFFFFFFFFFFFF,
@FS10000125:27:BPA73017-1634:1:1101:2980:1230 2:N:0:3
GTTGCTTTGAGCGTACTCGACGAGGTTAAAAAGGGGGGGGGGGGGGGG
+
,FFFFFFFFFFFFFFFFFFFFFFFFFFFFFFFFFFFFFFFFFFFFFF,
@FS10000125:27:BPA73017-1634:1:1101:3170:1230 2:N:0:3
TTTAGGTTGAGCGTACTCGACGAAGGGGGGGGGGGGGGGAGATCGGAA
+
,FFFFFFFFFFFFFFFFFFFFFFFFFFFFFFFFFFFFFFF,:FF,,:,
@FS10000125:27:BPA73017-1634:1:1101:3500:1230 2:N:0:3
CAAGTCTTGAGCGTACTCGACGAAGTTTACAGGGGGGGGGGGGGGGAA
+
FFFFFFFFFFFFFFFFFFFFFFFFFFFFFFFFFFFFFFFFFFFFFFFF
@FS10000125:27:BPA73017-1634:1:1101:5000:1230 2:N:0:3
TCCTCCTTGAGCGTACTCGACGAAGTTCAAAGGGGGGGGGGGGGGGGG
+
FFFFFFFFFFFFFFFFFFFFFFFFFFFFFFFFFFFFFFFFFFFFFFF:
@FS10000125:27:BPA73017-1634:1:1101:5280:1230 2:N:0:3
ACGCTTTTGAGCGGGGGGGGGGGGGGGGAGATCGGAAGAGCGTCGTGT
+
:F:FFFFFFFFFF:FFFFFFFFFFFFF,,,:F,FFFF,,F:,,F,:,F
@FS10000125:27:BPA73017-1634:1:1101:5330:1230 2:N:0:3
TTTCTTTTGAGCGTACTCGACGAAGTTAGCCGGGGGGGGGGGGGGGAA
+
FFFFFFFFFFFFFFFFFFFFFFFFFFFFFFFFFFFFFFFFFFFFFFFF
@FS10000125:27:BPA73017-1634:1:1101:6190:1230 2:N:0:3
ATTCCGTTGAGCGTACTCGACGAAGTTCCTGGGGAGGGGGGGGGGGGG
+
F,FFFFFFFFFFFFFFFFFFFFFFFFFFFFFFFFFFFFFFFFFFFFF:
@FS10000125:27:BPA73017-1634:1:1101:6500:1230 2:N:0:3
ATCTGGTTGAGCGTACTCGACGAAGTTGCCAGGGGGGGGGGGGGGGAA
+
,,FFFFFFFFFFFFFFFFFFFFFFFFFFFFFFFFFFFFFFFFFFFF:F
@FS10000125:27:BPA73017-1634:1:1101:6510:1230 2:N:0:3
TATCAATTGAGCGTACTCGACGAAGTTAACCGGGGGGGGGGGGGGGGA
+
FFFFFFFFFFFFFFFFFFFFFFFFFFFFFFFFFFFFFFFFFFFFFF,:
@FS10000125:27:BPA73017-1634:1:1101:6810:1230 2:N:0:3
ACTTTGTTGAGCGTACTCGACGAAGTTGCGGGGGGGGGGGGGGGGGGG
+
FF,:::FFFFFFFFFFFFFFFFFFFFF:F::FFFFFFFFFFFFFF:,:
@FS10000125:27:BPA73017-1634:1:1101:7480:1230 2:N:0:3
GTGCATTTGAGCGTACTCGACGAAGTTAGTGGGGGGGGGGGGGGGAGA
+
,F:FF:FFFFFFFFFFFFFFFFFFFFFFFFF:FFFFFFFFFFFF::,:
@FS10000125:27:BPA73017-1634:1:1101:7580:1230 2:N:0:3
TAGGACTTGAGCGTACTCGACGAGGTTTGGCGGGGGGGGGGGGGGGAA
+
FFFFFFFFFFFFFFFFFFFFFFFFFFFFFFFFFFFFFFFFFFFFF::F
@FS10000125:27:BPA73017-1634:1:1101:8150:1230 2:N:0:3
CTATTTTTGAGCGTACTCGACGAAGTTACACGGGGGGGGGGGGGGGGA
+
F,FF::FFFFFFFFFFFFFFFFFFFFFFF,FFFFFFFFFFFFFF:F:F
@FS10000125:27:BPA73017-1634:1:1101:8780:1230 2:N:0:3
AAATCATTGAGCGTACTCGACGAAGTTGGGTGGGGGGGGGGGGGGGGG
+
:,FFFFFFFFFFFFFFFFFFFFFFFFFFFFFFFFFFFFFFFFFFFFF:
@FS10000125:27:BPA73017-1634:1:1101:9050:1230 2:N:0:3
TCAGCATTGAGCGTACTCGACGAAGTTTAAGGGGGGGGGGGGGGGAAA
+
F,F,FFFFFFFFFFFFFFFFFFFFFFFFFFFFFFFFFFFFFFFFFF:,
@FS10000125:27:BPA73017-1634:1:1101:9690:1230 2:N:0:3
TTATAATTGAGCGTACTCGACGAAGTTGCCGGGGGGGGGGGGGGGAAA
+
FFFFFFFFFFFFFFFFFFFFFFFFFFFFFFFFFFFFFFFFFFFF:F,,
@FS10000125:27:BPA73017-1634:1:1101:9740:1230 2:N:0:3
TTACAGTTGAGCGTACTCGACGAAGTTTGCGGGGGGGGGGGGGGGAAA
+
FFFFFFFFFFFFFFFFFFFFFFFFFFFFFFFFFFFFFFFFFFFF:,F,
@FS10000125:27:BPA73017-1634:1:1101:11130:1230 2:N:0:3
TTATCATTGAGCGTACTCGACGAAGTTTGTCGGGGGGGGGGGGGGGAA
+
,F:FFFFFFFFFFFFFFFFFFFFFFFFFFFFFFFFFFFFFFFFFF,:F
@FS10000125:27:BPA73017-1634:1:1101:11600:1230 2:N:0:3
TTGTTTTTGAGCGTACTCGACGAAGTTCATGCGGGGGGGGGGGGGGAA
+
F,FFFFFFFFFFFFFFFFFFFFFFFFFFFFFFFFFFFFFFFFFFFF,F
@FS10000125:27:BPA73017-1634:1:1101:11850:1230 2:N:0:3
TTAGTTTTGAGCTTACTCGACGAAGTTCCAGGGGGGGGGGGGGGGAAA
+
FFFFFFFFFFFFFFFFFFFFFFFFFFFFFFFFFFFFFFFFFFFF,FF,
@FS10000125:27:BPA73017-1634:1:1101:12480:1230 2:N:0:3
CTCACTTTGAGCGTACTCGACGAAGTTCACGGGGGGGGGGGGGGGAGA
+
FFFFFF:FFFFFFFFFFFFFFFFFFFFFFFFFFFFFFFFFFF::,F,F
@FS10000125:27:BPA73017-1634:1:1101:12840:1230 2:N:0:3
ACCGTGTTGAGCGTACTCGACGAAGTTTACTGGGGGGGGGGGGGGGGA
+
,FFFF:FFFFFFFFFFFFFFFFFFFFF,F:FFFFFFFFFFFFFFFFF,
@FS10000125:27:BPA73017-1634:1:1101:12980:1230 2:N:0:3
TTCCAATTGAGCGTACTCGACGAAGTTGAGGGGGGGGGGGGGGGAAAT
+
FFFFFFFFFFFFFFFFFFFFFFFFFFFFFFFFFFFFFFFFFFF,F,:F
@FS10000125:27:BPA73017-1634:1:1101:13780:1230 2:N:0:3
ATATTATTGAGCGTACTCGACGAAGTTTGTAGGGGGGGGGGGGGGGAA
+
,FFFFFFFFFFFFFFFFFFFFFFFFFFFFFFFFFFFFFFFFFFFF::F
@FS10000125:27:BPA73017-1634:1:1101:14070:1230 2:N:0:3
TTTTGCTTGAGCGTACTCGACGAAGTGGGGGGGGGGGGGGGAGATCGA
+
FF:FFFFFFFFFFFFFFFFFFFFFFFFFF:FFFFFFFFFFFF,,F,,:
@FS10000125:27:BPA73017-1634:1:1101:16030:1230 2:N:0:3
CTCCATTTGAGCGTACTCGACGAAGTTTCAAGGGGGGGGGGGGGGGAA
+
FFFFFFFFFFFFFFFFFFFFFFFFFFFFFFFFFFFFFFFFFFFFF,FF
@FS10000125:27:BPA73017-1634:1:1101:1210:1240 2:N:0:3
ATTCTTTTGAGCGTACTCGACGAAGTTTTGCGGGGGGGGGGGGGGGAA
+
FFFFFFFFFFFFFFFFFFFFFFFFFFFFFFFFFFFFFFFFFFFFFFFF
@FS10000125:27:BPA73017-1634:1:1101:1270:1240 2:N:0:3
AAAATCTTGAGCGTACTCGACGAAGTTCGTTGGGGGGGGGGGGGGGAA
+
FFFFFFFFFFFFFFFFFFFFFFFFFFFFFFFFFFFFFFFFFFFFFF,F
@FS10000125:27:BPA73017-1634:1:1101:3550:1240 2:N:0:3
CACCCCTTGAGCGTACTCGACGAAGTTACCCGGGGGGGGGGGGGGGGG
+
,:FFFFFFFFFFFFFFFFFFFFFFFFFFFFFFFFFFFFFFFFFFF,,:
@FS10000125:27:BPA73017-1634:1:1101:3780:1240 2:N:0:3
ACTAATTTGAGCGTACTCGACGAAGTTTAAGGGGGGGGGGGGGGGGAA
+
:FFFFFFFFFFFFFFFFFFFFFFFFFFFFFFFFFFFFFFFFFFFF,:F
@FS10000125:27:BPA73017-1634:1:1101:3930:1240 2:N:0:3
TTAGTTTTGAGCGTACTCGACGAAGTTTATGGGGGGGGGGGGGGGGGA
+
FFFFFFFFFFFFFFFFFFFFFFFFFFFFFFFFFFFFFFFFFFFFFF,F
@FS10000125:27:BPA73017-1634:1:1101:4250:1240 2:N:0:3
TAAGTATTGAGCGTACTCGACGAAGTTGCCTGGGGGGGGGGGGGGGGA
+
,:FFFFFFFFFFFFFFFFFFFFFFFFFFFFFFFFFFFFFFFFFFFFF,
@FS10000125:27:BPA73017-1634:1:1101:5110:1240 2:N:0:3
AAGGTATTGAGCGTACTCGACGAAGTTGGCTGGGGGGGGGGGGGGGGA
+
FFFFFFFFFFFFFFFFFFFFFFFFFFFFFFFFFFFFFFFFFFFFFF:F
@FS10000125:27:BPA73017-1634:1:1101:5150:1240 2:N:0:3
TTGGCATTGAGCGTACTCGACGAAGTTGCTGGGGGGGGGGGGGGGGGA
+
FFFFFFFFFFFFFFFFFFFFFFFFFFFFFFFFFFFFFFFFFFFFFFF:
@FS10000125:27:BPA73017-1634:1:1101:5440:1240 2:N:0:3
TCTTACTTGAGCGTACTCGACGAAGTTAAAAGGGGGGGGGGGGGGGAA
+
,FFFFFFFFFFFFFFFFFFFFFFFFFFFFFFFFFFFFFFFFFFFFFFF
@FS10000125:27:BPA73017-1634:1:1101:6740:1240 2:N:0:3
CCTGTCTTGAGCGTACTCGACGAAGTTTATAGGGGGGGGGGGGGGAAA
+
FFFFFFFFFFFFFFFFFFFFFFFFFFFFFFFFFFFFFFFFFFFFF:FF
@FS10000125:27:BPA73017-1634:1:1101:7130:1240 2:N:0:3
TCCAACTTGAGCGTACTCGACGAAGTTAGCTGGGGGGGGGGGGGGGGG
+
FFFFFFFFFFFFFFFFFFFFFFFFFFFFFFFFFFFFFFFFF:F,:F,F
@FS10000125:27:BPA73017-1634:1:1101:7870:1240 2:N:0:3
TAATATTTGAGCGTACTCGACGAAGTTCAGGGGGGGGGGGGGGGAAAT
+
FFFFFFFFFFFFFFFFFFFFFFFFFFFFFFFFFFFFFFFFFFF,F:,F
@FS10000125:27:BPA73017-1634:1:1101:7970:1240 2:N:0:3
TTCTGATTGAGCGTACTCGACGAAGTTAGTAGGGGGGGGGGGGGGGAA
+
F,FF,FFFFFFFFFFFFFFFFFFFFFFF:FF,FFFFFFFFFFFFFF,F
@FS10000125:27:BPA73017-1634:1:1101:8010:1240 2:N:0:3
TCAATTTTGAGCGTACTCGACGAAGTTAACGGGGGGGGGGGGGGGAAA
+
,FFFFFFFFFFFFFFFFFFFFFFFFFFFFFFFFFFFFFFFFFFF,FF,
@FS10000125:27:BPA73017-1634:1:1101:8240:1240 2:N:0:3
ATCTGTTTGAGCGTACTCGACGAAGTTCATAGGGGGGGGGGGGGGGAA
+
F,F,F,FFFFFFFFFFFFFFFFFFFFFFFFFFFFFFFFFFF::::,FF
@FS10000125:27:BPA73017-1634:1:1101:9140:1240 2:N:0:3
AATCGGTTGAGCGTACTCGACGAAGTTGGACGGGGGGGGGGGGGGGAA
+
:,FFFFFFFFFFFFFFFFFFFFFFFFFFFFFFFFFFFFFFFFFFFF,F
@FS10000125:27:BPA73017-1634:1:1101:10780:1240 2:N:0:3
ACTGATTTGAGCGTACTCGACGAAGTTCATGGGGGGGGGGGGGGAAAT
+
FF,F,FFFFFFFFFFFFFFFFFFFFFFFF,,FFFFFFFFFFFFF,FFF
@FS10000125:27:BPA73017-1634:1:1101:12030:1240 2:N:0:3
CTGTCTTTGAGCGTACTCGACGAAGGGGGGGGGGGGGGGGGGGGGGAT
+
F,FFFFFFFFFFFFFFFFFFFFFFFFFFFFFFFFFFFFFFF::,,,,F
@FS10000125:27:BPA73017-1634:1:1101:12680:1240 2:N:0:3
GTTTATTTGAGCGTACTCGACGAAGTTAAAGGGGGGGGGGGGGGGGGA
+
FFFFFFFFFFFFFFFFFFFFFFFFFFFFFFFFFFFFFFFFFFFFFFF,
@FS10000125:27:BPA73017-1634:1:1101:13960:1240 2:N:0:3
TCTTTTTTGAGCGTACTCGACGAAGTTGCCCGGGGGGGGGGGGGGGGA
+
FFFF::FFFFFFFFFFFFFFFFFFFFFFFFF:F:,F,F:FF,,F,F,F
@FS10000125:27:BPA73017-1634:1:1101:14170:1240 2:N:0:3
ATCCTCTTGAGCGTACTCGACGAAGTTACATGGGGGGGGGGGGGGGGA
+
FFFFFFFFFFFFFFFFFFFFFFFFFFFFFFFFFFFFFFFFFFFFFF,F
@FS10000125:27:BPA73017-1634:1:1101:15250:1240 2:N:0:3
AAAGTTTTGAGCGTACTCGACGAAGTTCTAGGGGGGGGGGGGGGGAAA
+
,:FFFFFFFFFFFFFFFFFFFFFFFFFFFFFFFFFFFFFFFFFFFF,F
@FS10000125:27:BPA73017-1634:1:1101:15700:1240 2:N:0:3
ATGTTGTTGAGCGTACTCGACGAAGTTAAACGGGGGGGGGGGGGGGGA
+
F,FFFFFFFFFFFFFFFFFFFFFFFFFFFFFFFFFFFFFFFFFFFF,F
@FS10000125:27:BPA73017-1634:1:1101:16260:1240 2:N:0:3
CCTTTTTTGAGCGTACTCGACGAAGTTCCATGGGGGGGGGGGGGGGAA
+
FF,,,,FFFFFFFFFFFFFFFFFFFFFF:F,FFFFFFFFFFFFFFF:F
@FS10000125:27:BPA73017-1634:1:1101:2430:1250 2:N:0:3
TAATTTTTGAGCGTACTCGACGAAGTTGATGGGGGGGGGGGGGGGGGG
+
FFFFFFFFFFFFFFFFFFFFFFFFFFFFFFFFFFFFFFFFFFFFFF::
@FS10000125:27:BPA73017-1634:1:1101:3360:1250 2:N:0:3
TCGTTCTTGAGCGTACTCGACGAAATTACTGGGGGGGGGGGGGGGAAT
+
,FFFFFFFFFFFFFFFFFFFFFFFFFFFFFFFFFFFFFFFFFF:,F,,
@FS10000125:27:BPA73017-1634:1:1101:3430:1250 2:N:0:3
ATTATATTGAGCGTACTCGACGAAGTTGAACGGGGGGGGGGGGGGGGA
+
FFFFFFFFFFFFFFFFFFFFFFFFFFFFFFFFFFFFFFFFFFFFFF:F
@FS10000125:27:BPA73017-1634:1:1101:4050:1250 2:N:0:3
CAAAGATTGAGCGTACTCGACGAAGTTCAGAGGGGGGGGGGGGGGGGA
+
FFFFFFFFFFFFFFFFFFFFFFFFFFFFFFFFFFFFFFFFFFFFFF,F
@FS10000125:27:BPA73017-1634:1:1101:4440:1250 2:N:0:3
CTAGGTTTGAGCGTACTCGACGAAGTTACGGGGGGGGGGGGGGGGGAT
+
FFF:FFFFFFFFFFFFFFFFFFFFFFFFFFFFFFFFFFFFFFFF,,:F
@FS10000125:27:BPA73017-1634:1:1101:4470:1250 2:N:0:3
TCGGAGTTGAGCGTACTCGACGAAGTTTCTCGGGGGGGGGGGGGGGGA
+
FF::::FFFFFFFFFFFFFFFFFFFFFF:FFFFFFFFFFFFFFFFFF:
@FS10000125:27:BPA73017-1634:1:1101:4560:1250 2:N:0:3
ATTCCTTTGAGCGTACTCGACGAAGTTCCGTGGGGGGGGGGGGGGGGG
+
FFFFFFFFFFFFFFFFFFFFFFFFFFFFFFFFFFFFFFFFFFFFFFFF
@FS10000125:27:BPA73017-1634:1:1101:5010:1250 2:N:0:3
CTAATTTTGAGCGTACTCGACGAAGTTATGCGGGGGGGGGGGGGGGGA
+
FFFFFFFFFFFFFFFFFFFFFFFFFFFFFFFFFFFFFFFFFFFFFFF,
@FS10000125:27:BPA73017-1634:1:1101:5460:1250 2:N:0:3
TAGACCTTGAGCGTACTCGACGAAGTTGTGTGGGGGGGGGGGGGGGAA
+
FFFFFFFFFFFFFFFFFFFFFFFFFFFFFFFFFFFFFFFFFFFF,FFF
@FS10000125:27:BPA73017-1634:1:1101:6760:1250 2:N:0:3
TCTTTTTTGAGCGTACTCGACGAAGTTTATGGGGGGGGGGGGGGGGAA
+
:F,FFFFFFFFFFFFFFFFFFFFFFFFFFFFFFFFFFFFFFFFFF,:F
@FS10000125:27:BPA73017-1634:1:1101:7440:1250 2:N:0:3
AAACGGTTGAGCGTACTCGACGAAGTTGCAGGGGGGGGGGGGGGAAAT
+
,:FFFFFFFFFFFFFFFFFFFFFFFFFFFFFFFFFFFFFFFFFF,,F:
@FS10000125:27:BPA73017-1634:1:1101:7450:1250 2:N:0:3
TTCTGTTTGAGCGTACTCGACGAAGTTCACAGGGGGGGGGGGGGGGAA
+
FF,F,,FFFFFFFFFFFFFFFFFFFFF,,F,FFFFFFFFFFFFF,,,F
@FS10000125:27:BPA73017-1634:1:1101:7700:1250 2:N:0:3
TTTCCTTTGAGCGTACTCGACGAAGTTTGCAGGGGGGGGGGGGGGGGA
+
FFFFFFFFFFFFFFFFFFFFFFFFFFFFFFFFFFFFFFFFFFFFF,:F
@FS10000125:27:BPA73017-1634:1:1101:9000:1250 2:N:0:3
TAAAAATTGAGCGTACTCGACGAAGTTCCAAGGGGGGGGGGGGGGGAA
+
,,FFFFFFFFFFFFFFFFFFFFFFFFFFFFFFFFFFFFFFFFFFFFFF
@FS10000125:27:BPA73017-1634:1:1101:9970:1250 2:N:0:3
ACCTTGTTGAGCGTACTCGACGAAGTTTTCTGGGGGGGGGGGGGGGGA
+
,FFF,FFFFFFFFFFFFFFFFFFFFFF,,F,FFFFFFFFFFF,F,,,,
@FS10000125:27:BPA73017-1634:1:1101:11160:1250 2:N:0:3
CTTGTATTGAGCGTACTCGACGAAGTTGCGGGGGGGGGGGGGGGGAAT
+
FFFFFFFFFFFFFFFFFFFFFFFFFFFFFFFFFFFFFFFFFFFF,F:,
@FS10000125:27:BPA73017-1634:1:1101:13380:1250 2:N:0:3
TTGGGGTTGAGCGTACTCGACGAAGTTGAAAGGGGGGGGGGGGGGGGA
+
FFFFFFFFFFFFFFFFFFFFFFFFFFFFFF,FFFFFFFFFFFFFFFFF
@FS10000125:27:BPA73017-1634:1:1101:13400:1250 2:N:0:3
TCAGTATTGAGCGTACTCGACGAAGTTAGAAGGGGGGGGGGGGGGGGA
+
FFFFFFFFFFFFFFFFFFFFFFFFFFFFFFFFFFFFFFFFFFFFFF:F
@FS10000125:27:BPA73017-1634:1:1101:14270:1250 2:N:0:3
TAAGAATTGAGCGTACTCGACGAAGTTGGCCGGGGGGGGGGGGGGGAA
+
FFFFFFFFFFFFFFFFFFFFFFFFFFFFFFFFFFFFFFFFFFFFF:,F
@FS10000125:27:BPA73017-1634:1:1101:14340:1250 2:N:0:3
ATTCATTTGAGCGTACTCGACGAAGTTCAAAGGGGGGGGGGGGGGGGA
+
:FFFFFFFFFFFFFFFFFFFFFFFFFFFFFFFFFFFFFFFFFFFFFFF
@FS10000125:27:BPA73017-1634:1:1101:15230:1250 2:N:0:3
AAGCACTTGAGCGTACTCGACGAAGTTGATAAGGGGGGGGGGGGGGGA
+
FFFFFFFFFFFFFFFFFFFFFFFFFFFFFFFFFFFFFFFFFFFFFF:F
@FS10000125:27:BPA73017-1634:1:1101:15810:1250 2:N:0:3
CCGTTTTTGAGCGTACTCGACGAAGTTAGTAGGGGGGGGGGGGGGGAA
+
FF:FFFFFFFFFFFFFFFFFFFFFFFFF:FFFFFFFFFFFFFFF:,FF
@FS10000125:27:BPA73017-1634:1:1101:16480:1250 2:N:0:3
ACGACTTTGAGCGTACTCGACGAAGTTCAGTGGGGGGGGGGGGGGGAA
+
,F,FF:FFFFFFFFFFFFFFFFFFFFFFF,:FFFFFFFFFFFFFFF:F
@FS10000125:27:BPA73017-1634:1:1101:1280:1260 2:N:0:3
CACGGGTTGAGCGTACTCGACGAAGTTTTGCGGGGGGGGGGGGGGGAA
+
FFFFFFFFFFFFFFFFFFFFFFFFFFFFFFFFFFFFFFFFFFFFF:FF
@FS10000125:27:BPA73017-1634:1:1101:1740:1260 2:N:0:3
TACTAGTTGAGCGTACTCGACGAAGTTGCCTGGGGGGGGGGGGGGGAA
+
FFFFFFFFFFFFFFFFFFFFFFFFFFFFFFFFFFFFFFFFFFFFF:FF
@FS10000125:27:BPA73017-1634:1:1101:2630:1260 2:N:0:3
CGCCCCTTGAGCGTACTCGACGAAGTTAGCTGGGGGGGGGGGGGGGAA
+
F:FFFFFFFFFFFFFFFFFFFFFFFFFFFFFFFFFFFFFFFFFFFFFF
@FS10000125:27:BPA73017-1634:1:1101:3520:1260 2:N:0:3
TACAATTTGAGCGTACTCGACGAAGTTAAACGGGGGGGGGGGGGGGAA
+
FFFFFFFFFFFFFFFFFFFFFFFFFFFFFFFFFFFFFFFFFFFFFFF:
@FS10000125:27:BPA73017-1634:1:1101:3630:1260 2:N:0:3
TTGTGCTTGAGCGTACTCGACGAAGTTCATAGGGGGGGGGGGGGGGAA
+
,FFFFFFFFFFFFFFFFFFFFFFFFFFFFFFFFFFFFFFFFFFFFF,F
@FS10000125:27:BPA73017-1634:1:1101:5740:1260 2:N:0:3
TACCATTTGAGCGTACTCGACGAAGTTTATGGGGGGGGGGGGGGGAAA
+
F,:F:,FFFFFFFFFFFFFFFFFFFFF:F,,FFFFFFFFFFFFFFF::
@FS10000125:27:BPA73017-1634:1:1101:5800:1260 2:N:0:3
AATACATTGAGCGTACTCGACGAAGTTCTATGGGGGGGGGGGGGGGAA
+
FFFFFFFFFFFFFFFFFFFFFFFFFFFFFFFFFFFFFFFFFFFFFF,F
@FS10000125:27:BPA73017-1634:1:1101:6830:1260 2:N:0:3
CTGTTATTGAGCGTACTCGACGAAGTTCTCGGGGGGGGGGGGGGGGGA
+
F,FFFFFFFFFFFFFFFFFFFFFFFFFFFFFFFFFFFFFFFFFFFF,,
@FS10000125:27:BPA73017-1634:1:1101:8760:1260 2:N:0:3
CTGATATTGAGCGTACTCGACGAAGGGGGGGGGGGGGGGAAATCGGAA
+
F,FFFFFFFFFFFFFFFFFFFFFFFFFFFFFFFFFFFFF:,:F:,,F,
@FS10000125:27:BPA73017-1634:1:1101:8950:1260 2:N:0:3
TAAACATTGAGCGTACTCGACGAAGTTTTTAGGGGGGGGGGGGGGAAA
+
FFFFFFFFFFFFFFFFFFFFFFFFFFFFFFFFFFFFFFFFFFFF:F::
@FS10000125:27:BPA73017-1634:1:1101:9250:1260 2:N:0:3
AACCCATTGAGCGTACTCGACGAAGTTAAATGGGGGGGGGGGGGGGGA
+
:FFFFFFFFFFFFFFFFFFFFFFFFFFFFFFFFFFFFFFFFFFFFFF,
@FS10000125:27:BPA73017-1634:1:1101:12410:1260 2:N:0:3
ATATCCTTGAGCGTACTCGACGAAGTTGACAGGGGGGGGGGGGGGGGG
+
FFFFFFFFFFFFFFFFFFFFFFFFFFFFFFFFFFFFFFFFFFFFFFFF
@FS10000125:27:BPA73017-1634:1:1101:13200:1260 2:N:0:3
TACTTATTGAGCGTACTCGACGAAGTTGGGTGGGGGGGGGGGGGGGAA
+
F::F,,FFFFFFFFFFFFFFFFFFFFFFFF,FFFFFFFFFFFFFFF,F
@FS10000125:27:BPA73017-1634:1:1101:14900:1260 2:N:0:3
TCCCCCTTGAGCGTACTCGACGAAGTTGCCCGGGGGGGGGGGGGGGAA
+
FFFFFFFFFFFFFFFFFFFFFFFFFFFFFFFFFFFFFFFFFFFFFFFF
@FS10000125:27:BPA73017-1634:1:1101:15240:1260 2:N:0:3
ATAGGATTGAGCGTACTCGACGAAGTTTAAAAGGGGGGGGGGGGGGGG
+
FFFFFFFFFFFFFFFFFFFFFFFFFFFFFFFFFFFFFFFFFFFFFFF:
@FS10000125:27:BPA73017-1634:1:1101:1210:1270 2:N:0:3
TCTCTGTTGAGCGTACTCGACGAAGTTTTGTGGGGGGGGGGGGGGGGG
+
FF:FFFFFFFFFFFFFFFFFFFFFFFFFFFFFFFFFFFFFFFFFFF:,
@FS10000125:27:BPA73017-1634:1:1101:1360:1270 2:N:0:3
TTATAATTGAGCGTACTCGACGAAGTTGAAGGGGGGGGGGGGGGGAAA
+
FFF:FFFFFFFFFFFFFFFFFFFFFFFFFFFFFFFFFFFFFFFF,F,,
@FS10000125:27:BPA73017-1634:1:1101:1960:1270 2:N:0:3
TTTTCATTGAGCGTACTCGACGAAGTTAAAAAGGGGGGGGGGGGGGGG
+
F,FFFFFFFFFFFFFFFFFFFFFFFFFFFFFFFFFFFFFFFFFFFF,,
@FS10000125:27:BPA73017-1634:1:1101:2060:1270 2:N:0:3
CTTTGGTTGAGCGTACTCGACGAAGTTGGTGGGGGGGGGGGGGGGAAA
+
F,FFFFFFFFFFFFFFFFFFFFFFFFFFFFFFFFFFFFFFFFFF:F:,
@FS10000125:27:BPA73017-1634:1:1101:3160:1270 2:N:0:3
AACACCTTGAGCGTACTCGACGAAGTTTAGCGGGGGGGGGGGGGGGGA
+
::FFFFFFFFFFFFFFFFFFFFFFFFFFFFFFFFFFFFFFFFFFFF:F
@FS10000125:27:BPA73017-1634:1:1101:3170:1270 2:N:0:3
CCTCCCTTGAGCGTACTCGACGAAGTTATTAGGGGGGGGGGGGGGGGA
+
FFFFFFFFFFFFFFFFFFFFFFFFFFFFFFFFFFFFFFFFFFFFFF:F
@FS10000125:27:BPA73017-1634:1:1101:5360:1270 2:N:0:3
CCCCACTTGAGCGTACTCGACGAAGTTACACGGGGGGGGGGGGGGGGG
+
FFFFFFFFFFFFFFFFFFFFFFFFFFFFFFFFFFFFFFFFFFFFFFF:
@FS10000125:27:BPA73017-1634:1:1101:5510:1270 2:N:0:3
ATTTATTTGAGCGTACTCGACGAAGTTAGACGGGGGGGGGGGGGGGGA
+
F,FFFFFFFFFFFFFFFFFFFFFFFFFFFFFFFFFFFFFFFFFFF:,F
@FS10000125:27:BPA73017-1634:1:1101:6190:1270 2:N:0:3
AACCGTTTGAGCGTACTCGACGAAGTTCATGGGGGGGGGGGGGGGAAA
+
FFFF,:FFFFFFFFFFFFFFFFFFFFFF,F:FFFFFFFFFFFFF:F,:
@FS10000125:27:BPA73017-1634:1:1101:6280:1270 2:N:0:3
TCGAGATTGAGCGTACTCGACGAAGTTGAAAGGGGGGGGGGGGGGGAA
+
FFFFFFFFFFFFFFFFFFFFFFFFFFFFFFFFFFFFFFFFFFFFFFFF
@FS10000125:27:BPA73017-1634:1:1101:8770:1270 2:N:0:3
TTGTGGTTGAGCGTACTCGACGAAGTTGACTGGGGGGGGGGGGGGGAA
+
FFFFFFFFFFFFFFFFFFFFFFFFFFFFFFFFFFFFFFFFFFFFF,FF
@FS10000125:27:BPA73017-1634:1:1101:8940:1270 2:N:0:3
TAAATTTTGAGCGTACTCGACGAAGTTGCGCGGGGGGGGGGGGGGGAA
+
FFFFFFFFFFFFFFFFFFFFFFFFFFFFFFFFFFFFFFFFFFFFF:,F
@FS10000125:27:BPA73017-1634:1:1101:9490:1270 2:N:0:3
CTCGAATTGAGCGTACTCGACGAAGTTGTTTGGGGGGGGGGGGGGGGG
+
FFF:FFFFFFFFFFFFFFFFFFFFFFFFFFFFFFFFFFFFFFFFFFF,
@FS10000125:27:BPA73017-1634:1:1101:9700:1270 2:N:0:3
CTGACATTGAGCGTACTCGACGAAGTTCCAGGGGGGGGGGGGGGGGAA
+
FFFFFFFFFFFFFFFFFFFFFFFFFFFFFFFFFFFFFFFFFFFFF,FF
@FS10000125:27:BPA73017-1634:1:1101:10430:1270 2:N:0:3
TATAGCTTGAGCGTACTCGACGAAGTTCCATGGGGGGGGGGGGGGGGG
+
FFFFFFFFFFFFFFFFFFFFFFFFFFFFFFFFFFFFFFFFFFFF:F:F
@FS10000125:27:BPA73017-1634:1:1101:11850:1270 2:N:0:3
AATATATTGAGCGTACTCGACGAAGTTGGGCCGGGGGGGGGGGGGGGG
+
F:FFFFFFFFFFFFFFFFFFFFFFFFFFFFFFFFFFFFFFFFFFFFF:
@FS10000125:27:BPA73017-1634:1:1101:12090:1270 2:N:0:3
TTGGCTTTGAGCGTACTCGACGAAGTTCTGCGGGGGGGGGGGGGGGAA
+
F,:FFFFFFFFFFFFFFFFFFFFFFFFFFFFFFFFFFFFFFFFFF:FF
@FS10000125:27:BPA73017-1634:1:1101:12480:1270 2:N:0:3
TTACTTTTGAGCGTACTCGACGAAGTTAGGTGGGGGGGGGGGGGGGGA
+
FFFFFFFFFFFFFFFFFFFFFFFFFFFFFFFFFFFFFFFFFFFFFF,F
@FS10000125:27:BPA73017-1634:1:1101:13170:1270 2:N:0:3
TCTCTATTGAGCGTACTCGACGAAGTTCCGTGGGGGGGGGGGGGGGAA
+
F,FF,FFFFFFFFFFFFFFFFFFFF::FFFFFFFFFFFFFF:::,,FF
@FS10000125:27:BPA73017-1634:1:1101:14110:1270 2:N:0:3
ACACGTTTGAGCGTACTCGACGAAGTTACGAGGGGGGGGGGGGGGGGA
+
FFFFFFFFFFFFFFFFFFFFFFFFFFFFFFFFFFFFFFFFFFFF::,F
@FS10000125:27:BPA73017-1634:1:1101:14200:1270 2:N:0:3
TTGTGGTTGAGCGTACTCGACGAAGTTGACTGGGGGGGGGGGGGGGAA
+
F,FFFFFFFFFFFFFFFFFFFFFFFFFFFFFFFFFFFFFFFFFFFFFF
@FS10000125:27:BPA73017-1634:1:1101:14330:1270 2:N:0:3
ATGGAATTGAGCGTACTCGACGAAGTTATCGGGGGGGGGGGGGGGAGA
+
,,FFFFFFFFFFFFFFFFFFFFFFFFFFFFFFFFFFFFFFFFFFF:,F
@FS10000125:27:BPA73017-1634:1:1101:14780:1270 2:N:0:3
TCGATATTGAGCGTACTCGACGAAGTTAGGCGGGGGGGGGGGGGGGAA
+
FFFFFFFFFFFFFFFFFFFFFFFFFFFFFFFFFFFFFFFFFFFF:,FF
@FS10000125:27:BPA73017-1634:1:1101:15430:1270 2:N:0:3
CTTCGATTGAGCGTACTCGACGAAGTTCACCGGGGGGGGGGGGGGGAA
+
F:FF:FFFF:FFFFFFFFFFFFFFFFFFFFFFFFFFFFFFFFF::,,F
@FS10000125:27:BPA73017-1634:1:1101:1540:1280 2:N:0:3
CTAACCTTGAGCGTACTCGACGAAGTTGATGGGGGGGGGGGGGGAAAT
+
F,FFFFFFFFFFFFFFFFFFFFFFFFFFFFFFFFFFFFFFFFFFF:FF
@FS10000125:27:BPA73017-1634:1:1101:2600:1280 2:N:0:3
TTATGGTTGAGCGTACTCGACGAAGTTAGAGGGGGGGGGGGGGGGAAT
+
FFFFFFFFFFFFFFFFFFFFFFFFFFFFFFFFFFFFFFFFFFFF,FF,
@FS10000125:27:BPA73017-1634:1:1101:3130:1280 2:N:0:3
GGATTTTTGAGCGTACTCGACGAAGTTGAATGGGGGGGGGGGGGGGAA
+
,,FFFFFFFFFFFFFFFFFFFFFFFFFFFFFFFFFFFFFFFFFFF:FF
@FS10000125:27:BPA73017-1634:1:1101:3210:1280 2:N:0:3
TCTATATTGAGCGTACTCGACGAAGTTAAAAGGGGGGGGGGGGGGGGA
+
FFFFFFFFFFFFFFFFFFFFFFFFFFFFFFFFFFFFFFFFFFFFFF:F
@FS10000125:27:BPA73017-1634:1:1101:4110:1280 2:N:0:3
AAGTCATTGAGCGTACTCGACGAAGTTGCCGGGGGGGGGGGGGGGGGA
+
FFFFFFFFFFFFFFFFFFFFFFFFFFFFFFFFFFFFFFFFFFFFFFFF
@FS10000125:27:BPA73017-1634:1:1101:4480:1280 2:N:0:3
AACCGGTTGAGCGTACTCGACGAAGTTTTTCGGGGGGGGGGGGGGGGA
+
F:FFFFFFFFFFFFFFFFFFFFFFFFFFFFFFFFFFFFFFFFFFFF:F
@FS10000125:27:BPA73017-1634:1:1101:5150:1280 2:N:0:3
TTGATTTTGAGCGTACTCGACGAAGTTGTGGGGGGGGGGGGGGGGGGG
+
FFFFFFFFFFFFFFFFFFFFFFFFFFFFFFFFFFFFFFFFFFFFF:,:
@FS10000125:27:BPA73017-1634:1:1101:5200:1280 2:N:0:3
CTTTATTGAGCGCACTCGACGAAGTTCTTTGGGGGGGGGGGGGGGGAA
+
FFFFFFFFFFFFFFFFFFFFFFFFFFFFFFFFFFFFFFFFFFFF:,FF
@FS10000125:27:BPA73017-1634:1:1101:7090:1280 2:N:0:3
CATGGATTGAGCGTACTCGACGAAGTTCCATGGGGGGGGGGGGGGGGA
+
FFFFFFFFFFFFFFFFFFFFFFFFFFFFFFFFFFFFFFFFFFFFFFF,
@FS10000125:27:BPA73017-1634:1:1101:7340:1280 2:N:0:3
TGTGATTTGAGCGTACTCGACGAAGTTTAAGGGGGGGGGGGGGGGGAA
+
,FFFFFFFFFFFFFFFFFFFFFFFFFFFFFFFFFFFFFFFFFFFFF,F
@FS10000125:27:BPA73017-1634:1:1101:7590:1280 2:N:0:3
TTTCATTTGAGCGTACTCGACGAAGTTCATCGGGGGGGGGGGGGGGGA
+
,,:FFFFFFFFFFFFFFFFFFFFFFFFFFFFFFFFFFFFFFFFFF:F,
@FS10000125:27:BPA73017-1634:1:1101:7920:1280 2:N:0:3
CATTCTTTGAGCGTACTCGACGAAGTTGCCAGGGGGGGGGGGGGGGGA
+
F,FFFFFFFFFFFFFFFFFFFFFFFFFFFFFFFFFFFFFFFFFFFF:,
@FS10000125:27:BPA73017-1634:1:1101:7990:1280 2:N:0:3
ATGAAATTGAGCGTACTCGACGAAGTTAAGCGGGGGGGGGGGGGGGGA
+
:F,F,,FFFFFFFFFFFFFFFFFFFFFFFFFFFFFFFFFFF,F,:,,F
@FS10000125:27:BPA73017-1634:1:1101:8050:1280 2:N:0:3
ATAGTATTGAGCGTACTCGACGAAGTTCTCCGGGGGGGGGGGGGGGAA
+
FFFFFFFFFFFFFFFFFFFFFFFFFFFFFFFFFFFFFFFFFFFFF,FF
@FS10000125:27:BPA73017-1634:1:1101:8350:1280 2:N:0:3
CTAGAGTTGAGCGTACTCGACGAGGTTCCCTGGGGGGGGGGGGGGGGA
+
FFFFFFFFFFFFFFFFFFFFFFF,FFFFFFFFFFFFFFFFFFFFFF:F
@FS10000125:27:BPA73017-1634:1:1101:11680:1280 2:N:0:3
TCACAATTGAGCGTACTCGACGAAGTTATAAGGGGGGGGGGGGGGGGA
+
FFFFFFFFFFFFFFFFFFFFFFFFFFFFFFFFFFFFFFFFFFFFFFFF
@FS10000125:27:BPA73017-1634:1:1101:12240:1280 2:N:0:3
CCACCCTTGAGCGTACTCGACGAAGTTACCTGGGGGGGGGGGGGGGAA
+
FFFFFFFFFFFFFFFFFFFFFFFFFFFFFFFFFFFFFFFFFFFFF:,F
@FS10000125:27:BPA73017-1634:1:1101:13420:1280 2:N:0:3
TTATTGTTGAGCGTACTCGACGAAGTTTGAGGGGGGGGGGGGGGGAAA
+
FFFFFFFFFFFFFFFFFFFFFFFFFFFFFFFFFFFFFFFFFFFF,F,,
@FS10000125:27:BPA73017-1634:1:1101:13640:1280 2:N:0:3
TGGCTATTGAGCGTACTCGACGAAGTTGGCAGGGGGGGGGGGGGGGAA
+
FF,FF:FFFFFFFFFFFFFFFFFFFFFFFFFFFFFFFFFFFFFFF,FF
@FS10000125:27:BPA73017-1634:1:1101:15440:1280 2:N:0:3
ATCCATTTGAGCGTACTCGACGAAGTTACAGGGGGGGGGGGGGGGGGG
+
FFFFFFFFFFFFFFFFFFFFFFFFFFFFFFFFFFFFFFFFFFFF,,,:
@FS10000125:27:BPA73017-1634:1:1101:15850:1280 2:N:0:3
ATAGAATTGAGCGTACTCGACGAAGTTTGTGGGGGGGGGGGGGGGGAA
+
,F:F:FFFFFFFFFFFFFFFFFFFFFFFF,,FFFFFFFFFFFFF,,:,
@FS10000125:27:BPA73017-1634:1:1101:16030:1280 2:N:0:3
ACAATATTGAGCGTACTCGACGAAGTTCTGAGGGGGGGGGGGGGGGAA
+
,FFFFFFFFFFFFFFFFFFFFFFFFFFFFFFFFFFFFFFFFFFFF,FF
@FS10000125:27:BPA73017-1634:1:1101:16080:1280 2:N:0:3
CATAAATTGAGCGTACTCGACGAAGTTTACGGGGGGGGGGGGGGGGAA
+
::FFFFFFFFFFFFFFFFFFFFFFFFFFFF:FFFFFFFFFFFFFF,F:
@FS10000125:27:BPA73017-1634:1:1101:1080:1290 2:N:0:3
TATATATTGAGCGTACTCGACGAAGTTTGCAGGGGGGGGGGGGGGGGA
+
FFFFFFFFFFFFFFFFFFFFFFFFFFFFFFFFFFFFFFFFFFFFFF,:
@FS10000125:27:BPA73017-1634:1:1101:5670:1290 2:N:0:3
CTATTTTTGAGCGTACTCGACGAAGTTGGCGGGGGGGGGGGGGGGGAA
+
FFFFFFFFFFFFFFFFFFFFFFFFFFFFFFFFFFFFFFFFFFF::,,,
@FS10000125:27:BPA73017-1634:1:1101:6120:1290 2:N:0:3
GTGCTATTGAGCGTACTCGACGAAGTTGTCTGGGGGGGGGGGGGGGAA
+
:FFFFFFFFFFFFFFFFFFFFFFFFFFFFFFFFFFFFFFFFFFFFFFF
@FS10000125:27:BPA73017-1634:1:1101:6330:1290 2:N:0:3
TAAATCTTGAGCGTACTCGACGAAGTTAACCGGGGGGGGGGGGGGGAA
+
,:FFFFFFFFFFFFFFFFFFFFFFFFFFFFFFFFFFFFFFFFFFF,FF
@FS10000125:27:BPA73017-1634:1:1101:6980:1290 2:N:0:3
CATCGGTTGAGCGTACTCGACGAAGTTGTAGGGGGGGGGGGGGGGGGA
+
F:FFFFFFFFFFFFFFFFFFFFFFFFFFFFFFFFFFFFFFFFFFFF,F
@FS10000125:27:BPA73017-1634:1:1101:7260:1290 2:N:0:3
TGTGATTTGAGCGTACTCGACGAAGTTTAAGGGGGGGGGGGGGGGGAA
+
,::FFFFFFFFFFFFFFFFFFFFFFFFFFFFFFFFFFFFFFFFFF,FF
@FS10000125:27:BPA73017-1634:1:1101:7930:1290 2:N:0:3
CATTCTTTGAGCGTACTCGACGAAGTTGCCAGGGGGGGGGGGGGGGAA
+
:FF,,,FFFFFFFFFFFFFFFFFFFFF,F:FFFFFFFFFFFFFFF,FF
@FS10000125:27:BPA73017-1634:1:1101:12080:1290 2:N:0:3
GATGGGTTGAGCGTACTCGACGAAGTTGTCTGGGGGGGGGGGGGGGGG
+
F:FFF,FFFFFFFFFFFFFFFFFFFFFF,F,FFFFFFFFFFFFFFFF:
@FS10000125:27:BPA73017-1634:1:1101:12340:1290 2:N:0:3
TCTAATTTGAGCGTACTCGACGAAGTTTGGCGGGGGGGGGGGGGGGAA
+
FF,F,FFFFFFFFFFFFFFFFFFFFFFF::FFFFFFFFFFFFFFF,FF
@FS10000125:27:BPA73017-1634:1:1101:12490:1290 2:N:0:3
TTCATTTTGAGCGTACTCGACGAAGTTAGCAGGGGGGGGGGGGGGGGA
+
FFFFFFFFFFFFFFFFFFFFFFFFFFFFFFFFFFFFFFFFFFFFFF:F
@FS10000125:27:BPA73017-1634:1:1101:13710:1290 2:N:0:3
CCCAACTTGAGCGTACTCGACGAAGTTGCACGGGGGGGGGGGGGGGAA
+
FFFFFFFFFFFFFFFFFFFFFFFFFFFFFFFFFFFFFFFFFFFFFF,F
@FS10000125:27:BPA73017-1634:1:1101:14340:1290 2:N:0:3
AAGCTATTGAACGTACTCGACGAAGTTCACAGGGGGGGGGGGGGGGAG
+
::FFFFFFFF,FFFFFFFFFFFFFFFFFFFFFFFFFFFFFFFFF,FF,
@FS10000125:27:BPA73017-1634:1:1101:14570:1290 2:N:0:3
GGATACTTGAGCGTACTCGACGAAGGGGGGGGGGGGGGGGGGGAGGAA
+
:,FFFFFFFFFFFFFFFFFFFFFFFFFFFFFFFFFFFFFF:,:,:,,:
@FS10000125:27:BPA73017-1634:1:1101:14670:1290 2:N:0:3
CAGAACTTGAGCGTACTCGACGAAGTTAAAGGGGGGGGGGGGGGGGGG
+
FFFFFFFFFFFFFFFFFFFFFFFFFFFFFFFFFFFFFFFFFFF,,,,:
@FS10000125:27:BPA73017-1634:1:1101:1710:1300 2:N:0:3
TTGTTTTTGAGCGTACTCGACGAAGTTGTTGGGGGGGGGGGGGGGGGG
+
F,FFFFFFFFFFFFFFFFFFFFFFFFFFFFFFFFFFFFFFFFFFFFF,
@FS10000125:27:BPA73017-1634:1:1101:2520:1300 2:N:0:3
GTCGACTTGAGCGTACTCGACGAAAGGGGGGGGGGGGGGGGGAGGGGA
+
,,FFFFFFFFFFFFFFFFFFFFFFFFFFFF:FFFFFFFFF,,:,,,,F
@FS10000125:27:BPA73017-1634:1:1101:3790:1300 2:N:0:3
TAAAACTTGAGCGTACTCGACGAAGTTCATGGGGGGGGGGGGGGGAAA
+
FF,FFFFFFFFFFFFFFFFFFFFFFFFF,:FFFFFFFFFFFFFFFF,:
@FS10000125:27:BPA73017-1634:1:1101:4170:1300 2:N:0:3
ATTGATTTGAGCGTACTCGACGAAGTTGAATGGGGGGGGGGGGGGGAA
+
,F:,::FFFFFFFFFFFFFFFFFFFFF,F,F,FFFFFFFFFFFFF,:F
@FS10000125:27:BPA73017-1634:1:1101:8370:1300 2:N:0:3
ATGGAGTTGAGCGTACTCGACGAAGTTGAGGGGGGGGGGGGGGGGAGA
+
,F,,F,FFFFFFFFFFFFFFFFFFFFF,F,,FFFFFFFFFFFFF:,,F
@FS10000125:27:BPA73017-1634:1:1101:10020:1300 2:N:0:3
AAGAGATTGAGCGTACTCGACGAAGTTAACTGGGGGGGGGGGGGGGGA
+
,,,FFFFFFFFFFFFFFFFFFFFFFFFFFFFFFFFFFFFFFFFFFF,:
@FS10000125:27:BPA73017-1634:1:1101:11300:1300 2:N:0:3
TACAGTTTGAGCGTACTCGACGAAGTTACAAGGGGGGGGGGGGGGGAA
+
FFFFFFFFFFFFFFFFFFFFFFFFFFFFFFFFFFFFFFFFFFFFFF:F
@FS10000125:27:BPA73017-1634:1:1101:11520:1300 2:N:0:3
TATCCATTGAGCGTACTCGACGAAGTTGCGGGGGGGGGGGGGGGAAAT
+
F,,,:,FFFFFFFFFFFFFFFFFFFFF,,,:FFFFFFFFFFFF:F:,F
@FS10000125:27:BPA73017-1634:1:1101:11890:1300 2:N:0:3
TAAGCATTGAGCGTACTCGACGAGGTTTACAGGGGGGGGGGGGGGGGG
+
F,,,F,FFFFFFFFFFFFFFFFF,FFF,F:FFFFFFFFFFFFFFF,,,
@FS10000125:27:BPA73017-1634:1:1101:12410:1300 2:N:0:3
ACTACGTTGAGCGTACTCGACGAAGTTCCACGGGGGGGGGGGGGGGGA
+
FF:FFFFFFFFFFFFFFFFFFFFFFFFFFFFFFFFFFFFFFFFF:FFF
@FS10000125:27:BPA73017-1634:1:1101:14160:1300 2:N:0:3
AAAGAGTTGAGCGTACTCGACGAAGTTACCTGGGGGGGGGGGGGGGAA
+
FFFFFFFFFFFFFFFFFFFFFFFFFFFFFFFFFFFFFFFFFFF:F,FF
@FS10000125:27:BPA73017-1634:1:1101:14180:1300 2:N:0:3
TAATTTTGAGCGTACTCGACGAAGTTTACCGGGGGGGGGGGGGGGAAA
+
FFFFFFFFFFFFFFFFFFFFFFFFFFFFFFFFFFFFFFFFFFFF,F,,
@FS10000125:27:BPA73017-1634:1:1101:15220:1300 2:N:0:3
GTATTATTGAGCGTACTCGACGAAGTTGCAAGGGGGGGGGGGGGGGAA
+
,F,F,,FFFFFFFFFFFFFFFFFFFFF,,F,FFFFFFFFFFFFFFF,:
@FS10000125:27:BPA73017-1634:1:1101:1180:1310 2:N:0:3
TATATTTTGAGCGTACTCGACGAAGTTTGCGGGGGGGGGGGGGGGGGG
+
F:FFFFFFFFFFFFFFFFFFFFFFFFFFFFFFFFFFFFFFFFFFFFF,
@FS10000125:27:BPA73017-1634:1:1101:1820:1310 2:N:0:3
TTCACTTTGAGCGTACTCGACGAAGTTAATTTGGGGGGGGGGGGGGGA
+
F,FFFFFFFFFFFFFFFFFFFFFFFFFFFFFFFFFFFFFFFFFFFFF:
@FS10000125:27:BPA73017-1634:1:1101:3720:1310 2:N:0:3
ACTGCCTTGAGCGTACTCGACGAAGTTCAGAGGGGGGGGGGGGGGGAA
+
FFFFFFFFFFFFFFFFFFFFFFFFFFFFFFFFFFFFFFFFFFFFF:,F
@FS10000125:27:BPA73017-1634:1:1101:4960:1310 2:N:0:3
CCTACCTTGAGCGTACTCGACGAAGTTCATTGGGGGGGGGGGGGGGAA
+
FFFFFFFFFFFFFFFFFFFFFFFFFFFFFFFFFFFFFFFFFFFFF:FF
@FS10000125:27:BPA73017-1634:1:1101:6210:1310 2:N:0:3
CTTGCATTGAGCGTACTCGACGAAGTTCTACGGGGGGGGGGGGGGGGG
+
F,FFFFFFFFFFFFFFFFFFFFFFFFFFFFFFFFFFFFFFFFFFFFF:
@FS10000125:27:BPA73017-1634:1:1101:6840:1310 2:N:0:3
TGAGTCTTGAGCGTACTCGACGAAGTTAACAGGGGGGGGGGGGGGGGA
+
F:FFFFFFFFFFFFFFFFFFFFFFFFFFFFFFFFFFFFFFFFFFFFF,
@FS10000125:27:BPA73017-1634:1:1101:8380:1310 2:N:0:3
CCCCACTTGAGCGTACTCGACGAAGTTGAACGGGGGGGGGGGGGGGAA
+
FFFFFFFFFFFFFFFFFFFFFFFFFFFFFFFFFFFFFFFFFFFFFF::
@FS10000125:27:BPA73017-1634:1:1101:8390:1310 2:N:0:3
CCCCACTTGAGCGTACTCGACGAAGTTGAACGGGGGGGGGGGGGGGAA
+
FFFFFFFFFFFFFFFFFFFFFFFFFFFFFFFFFFFFFFFFFFFFF,FF
@FS10000125:27:BPA73017-1634:1:1101:8490:1310 2:N:0:3
TCAGGCTCGAGCGTACTCGACGAAGTTACTGGGGGGGGGGGGGGGAAA
+
:F,,:FFFFFFFFFFFFFFFFFFFFFFFFF:FFFFFFFFFFFFFFF,,
@FS10000125:27:BPA73017-1634:1:1101:8930:1310 2:N:0:3
ACACTATTGAGCGTACTCGACGAAGTTGCTGGGGGGGGGGGGGGGAAT
+
FFFFFFFFFFFFFFFFFFFFFFFFFFFFFFFFFFFFFFFFFFF:,:FF
@FS10000125:27:BPA73017-1634:1:1101:9750:1310 2:N:0:3
TCGAACTTGAGCGTACTCGACGAAGTTTTTTTTGGGGGGGGGGGGGGG
+
FFFFFFFFFFFFFFFFFFFFFFFFFFFFFFFFFFFFFFFFFFFFF::F
@FS10000125:27:BPA73017-1634:1:1101:10350:1310 2:N:0:3
CTCTCATTGAGCGTACTCGACGAAGTTTTGGGGGGGGGGGGGGGGGGA
+
F,:::FFFF,,F:F:FFFF:FFF:FFF,F,,:FFFFFFFFFF:::,,,
@FS10000125:27:BPA73017-1634:1:1101:11760:1310 2:N:0:3
CATTCTTTGAGCGTACTCGACGAAGTTCCAGGGGGGGGGGGGGGGGAA
+
FFFFFFFFFFFFFFFFFFFFFFFFFFFFFFFFFFFFFFFFFFFFF,F:
@FS10000125:27:BPA73017-1634:1:1101:12080:1310 2:N:0:3
CTTTCTTTGAGCGTACTCGACGAAGTTATACGGGGGGGGGGGGGGGGG
+
FFFFFFFFFFFFFFFFFFFFFFFFFFFFFFFFFFFFFFFFFFFFFFFF
@FS10000125:27:BPA73017-1634:1:1101:12430:1310 2:N:0:3
AAGCTGTTGAGCGTACTCGACGAAGTTTGCAGGGGGGGGGGGGGGGAA
+
,:,FF:FFFFFFFFFFFFFFFFFFFFFFFFFF:FFFFFFFFFFFF:FF
@FS10000125:27:BPA73017-1634:1:1101:13160:1310 2:N:0:3
CTGTCATTGAGCGTACTCGACGAAGTTGCCAGGGGGGGGGGGGGGGAA
+
FFFFFFFFFFFFFFFFFFFFFFFFFFFFFFF:FFFFFFFFFFFFF,FF
@FS10000125:27:BPA73017-1634:1:1101:13200:1310 2:N:0:3
ATGTTTTTGAGCGTACTCGACGAAGTTATTGGGGGGGGGGGGGGGGGG
+
FFFFFFFFFFFFFFFFFFFFFFFFFFFFFFFFFFFFFFFFFFFFFFFF
@FS10000125:27:BPA73017-1634:1:1101:14140:1310 2:N:0:3
TCTCCTTTGAGCGTACTCGACGAAGTTAGCGGGGGGGGGGGGGGAGAA
+
FFFFFFFFFFFFFFFFFFFFFFFFFFFFFFFFFFFFFFFFFFFF,,F,
@FS10000125:27:BPA73017-1634:1:1101:14350:1310 2:N:0:3
TGTATTTTGAGCGTACTCGACGAAGTTAAGGGGGGGGGGGGGGGAAAT
+
:F,,FFFFFFFFFFFFFFFFFFFFFFFF,FFFFFFFFFFFFFF:FF,F
@FS10000125:27:BPA73017-1634:1:1101:14830:1310 2:N:0:3
TCTGATTTGAGCGTACTCGACGAAGTTCCAAGGGGGGGGGGGGGGGAA
+
FFFFFFFFFFFFFFFFFFFFFFFFFFFFFFFFFFFFFFFFFFF,:,:F
@FS10000125:27:BPA73017-1634:1:1101:16040:1310 2:N:0:3
TTTAGATTGAGCGTACTCGACGAAGTTGGTAGGGGGGGGGGGGGGGAA
+
FFFFFFFFFFFFFFFFFFFFFFFFFFFFFFFFFFFFFFFFFFFFF,FF
@FS10000125:27:BPA73017-1634:1:1101:1380:1320 2:N:0:3
ATTAAATTGAGCGTACTCGACGAAGTTGGCCGGGGGGGGGGGGGGGGA
+
,FFFFFFFFFFFFFFFFFFFFFFFFFFFFFFFFFFFFFFFFFFFFFFF
@FS10000125:27:BPA73017-1634:1:1101:1640:1320 2:N:0:3
AATCGGTTGAGCGTACTCGACGAAGTTGGTGGGGGGGGGGGGGGGAAT
+
FFFFFFFFFFFFFFFFFFFFFFFFFFFFFFFFFFFFFFFFFFF:,FFF
@FS10000125:27:BPA73017-1634:1:1101:2110:1320 2:N:0:3
TACAACTTGAGCGTACTCGACGAAGTTGGGGGGGGGGGGGGGGGGGAA
+
FFFFFFFFFFFFFFFFFFFFFFFFFFFFFFFFFFFFFFFFFFFF,:FF
@FS10000125:27:BPA73017-1634:1:1101:2520:1320 2:N:0:3
TACTCATTGAGCGTACTCGACAGTTCTTAGGGGGGGGGGGGGGGAGAT
+
FFFFFFFFFFFFFFFFFFFFFFFFFFFFFFFFFFFFFFFFFFF,F,:F
@FS10000125:27:BPA73017-1634:1:1101:2920:1320 2:N:0:3
TTTATCTTGAGCGTACTCGACGAAGTTGCACGGGGGGGGGGGGGGGGA
+
FFF::FFFFFFFFFFFFFFFFFFFFFF::F:FFFFFFFFFFFFFFF,F
@FS10000125:27:BPA73017-1634:1:1101:4910:1320 2:N:0:3
TTCATATTGAGCGTACTCGACGAAGTTAAATGGGGGGGGGGGGGGGAA
+
F,FFFFFFFFFFFFFFFFFFFFFFFFFFFFFFFFFFFFFFFFFFFF,F
@FS10000125:27:BPA73017-1634:1:1101:5020:1320 2:N:0:3
TAACGATTGAGCGTACTCGACGAAGTTAAAGGGGGGGGGGGGGGGAGA
+
F,FFFFFFFFFFFFFFFFFFFFFFFFFFFFFFF,FFFFFFFFFF:F,:
@FS10000125:27:BPA73017-1634:1:1101:5530:1320 2:N:0:3
ACTCATTTGAGCGTACTCGACGAAGTTCTCAGGGGGGGGGGGGGAGGT
+
,,F,,:FFFFFFFFFFFFFFFFFFFFF,,,,FFFFFFFFFFF,,:,,,
@FS10000125:27:BPA73017-1634:1:1101:9490:1320 2:N:0:3
TTTCTCTTGAGCGTACTCGACGAAGTTTTGGGGGGGGGGGGGGGGAAA
+
FFFFFFFFFFFFFFFFFFFFFFFFFFFFFFFFFFFFFFFFFFFFFFF,
@FS10000125:27:BPA73017-1634:1:1101:9840:1320 2:N:0:3
CTCTTATTGAGCGTACTCGACGAAGTTGGGGGGGGGGGGGGGGAAATC
+
FFFFFFFFFFFFFFFFFFFFFFFFFFFFFFFFFFFFFFFFFF,F::F,
@FS10000125:27:BPA73017-1634:1:1101:10200:1320 2:N:0:3
TCATATTTGAGCGTACTCGACGAAGTTGTTTGGGGGGGGGGGGGGGGA
+
FFFFFFFFFFFFFFFFFFFFFFFFFFFFFFFFFFFFFFFFFFFFFFF,
@FS10000125:27:BPA73017-1634:1:1101:11620:1320 2:N:0:3
CCCTCCTTGAGCGTACTCGACGAAGTTGGTTGGGGGGGGGGGGGGGGA
+
FFFFFFFFFFFFFFFFFFFFFFFFFFFFFFFFFFFFFFFFFFFFFFF:
@FS10000125:27:BPA73017-1634:1:1101:11920:1320 2:N:0:3
TCTGTATTGAGCGTACTCGACGAAGTTGTAAGGGGGGGGGGGGGGGGG
+
FFFFFFFFFFFFFFFFFFFFFFFFFFFFFFFFFFFFFFFFFFFFFFFF
@FS10000125:27:BPA73017-1634:1:1101:13740:1320 2:N:0:3
TTCTATTTGAGCGTACTCGACGAAGTTGCTGGGGGGGGGGGGGGGGAA
+
:FFF:FFFFFFFFFFFFFFFFFFFFFFFFFFFFFFFFFFFFFFF::,,
@FS10000125:27:BPA73017-1634:1:1101:14020:1320 2:N:0:3
TTCACATTGAGCGTACTCGACGAAGTTGACTGGGGGGGGGGGGGGGAA
+
FFFFFFFFFFFFFFFFFFFFFFFFFFFFFFFFFFFFFFFFFFFFF,FF
@FS10000125:27:BPA73017-1634:1:1101:1220:1330 2:N:0:3
CCATTGTTGAGCGTACTCGACGAAGTTGCTAGGGGGGGGGGGGGGGAA
+
FFFFFFFFFFFFFFFFFFFFFFFFFFFFFFFFFFFFFFFFFFFFFFF,
@FS10000125:27:BPA73017-1634:1:1101:1910:1330 2:N:0:3
TTCGGATTGAGCGTACTCGACGAAGTTAGGGGGGGGGGGGGGGAAGTC
+
FFFFFFFFFFFFFFFFFFFFFFFFFFFFFFFFFFFFFFFFFF,FF,F:
@FS10000125:27:BPA73017-1634:1:1101:2330:1330 2:N:0:3
CAGCGCTTGAGCGTACTCGACGAAGTTGAAGGGGGGGGGGGGGGGAAA
+
FFFFFFFFFFFFFFFFFFFFFFFFFFFFFFFFFFFFFFFFFFFF,FF,
@FS10000125:27:BPA73017-1634:1:1101:2740:1330 2:N:0:3
ATCGTTTTGAGCGTACTCGACGAAGTTCAAGGGGGGGGGGGGGGGGAA
+
,,FFFFFFFFFFFFFFFFFFFFFFFFFFFFFFFFFFFFFFFFFFFF:F
@FS10000125:27:BPA73017-1634:1:1101:4070:1330 2:N:0:3
TTGACCTTGAGCGTACTCGACGAAGTTACGAGGGGGGGGGGGGGGGGG
+
F:FFFFFFFFFFFFFFFFFFFFFFFFFFFFFFFFFFFFFFFFFFFFF:
@FS10000125:27:BPA73017-1634:1:1101:4620:1330 2:N:0:3
TTTCAATTGAGCGTACTCGACGAAGGGGGGGGGGGGGGGGGAAATTCG
+
F,FFFFFFFFFFFFFFFFFFFFFFFFFFFFFFFFFFFFFFF,:F,,,F
@FS10000125:27:BPA73017-1634:1:1101:5180:1330 2:N:0:3
CACACGTTGAGCGTACTCGACGAAGTTACCGGGGGGGGGGGGGGGGGA
+
F,FFFFFFFFFFFFFFFFFFFFFFFFFFFFFFFFFFFFFFFFFFFF:,
@FS10000125:27:BPA73017-1634:1:1101:6310:1330 2:N:0:3
GCTACTTTGAGCGTACTCGACGAAGTTTCCAGGGGGGGGGGGGGGGGA
+
,FFFFFFFFFFFFFFFFFFFFFFFFFFFFFFFFFFFFFFFFFFFFFF,
@FS10000125:27:BPA73017-1634:1:1101:7070:1330 2:N:0:3
ATTTGCTTGAGCGTACTCGACGAAGTTCATCGGGGGGGGGGGGGGGAA
+
FFFFFFFFFFFFFFFFFFFFFFFFFFFFFFFFFFFFFFFFFFFF::,F
@FS10000125:27:BPA73017-1634:1:1101:7270:1330 2:N:0:3
TTATTGTTGAGCGTACTCGACGAAGTTTGAGGGGGGGGGGGGGGGGAA
+
,,FFFFFFFFFFFFFFFFFFFFFFFFFFFFFFFFFFFFFFFFFFF,FF
@FS10000125:27:BPA73017-1634:1:1101:9380:1330 2:N:0:3
ACGAAATTGAGCGTACTCGACGAAGTTAGGGGGGGGGGGGGGGAAATC
+
:FFFFFFFFFFFFFFFFFFFFFFFFFFFFFFFFFFFFFFFFF:F,,F:
@FS10000125:27:BPA73017-1634:1:1101:9430:1330 2:N:0:3
TCTATATTGAGCGTACTCGACGAAGTTAGTTGGGGGGGGGGGGGGGAA
+
,FFFFFFFFFFFFFFFFFFFFFFFFFFFFFFFFFFFFFFFFFFFF,FF
@FS10000125:27:BPA73017-1634:1:1101:9820:1330 2:N:0:3
AATTCATTGAGCGTACTCGACGAAGTTCTGGGGGGGGGGGGGAGGATT
+
::,FF:FFFFFFFFFFFFFFFFFFFFFFF:,,,F,FFFFFF,,F,:,,
@FS10000125:27:BPA73017-1634:1:1101:11470:1330 2:N:0:3
TATAGTTTGAGCGTACTCGACGAAGGGGGGGGGGGGGGGGGGAAATCG
+
,:FFFFFFFFFFFFFFFFFFFFFFFFFFFFFFFFFFFFFFF,FF,F::
@FS10000125:27:BPA73017-1634:1:1101:11610:1330 2:N:0:3
TTTACTTTGAGCGTACTCGACGAAGTTTCGTGGGGGGGGGGGGGGAAA
+
,,FF:FFFFFFFFFFFFFFFFFFFFFF,FF,FFFFFFFFFFFFFFFF:
@FS10000125:27:BPA73017-1634:1:1101:11640:1330 2:N:0:3
AACATGTTGAGCGTACTCGACGAAGTTCTGTGGGGGGGGGGGGGGGAA
+
FFFFFFFFFFFFFFFFFFFFFFFFFFFFFFFFFFFFFFFFFFFFF:FF
@FS10000125:27:BPA73017-1634:1:1101:11800:1330 2:N:0:3
TAAAATTTGAGCGTACTCGACGAAGGGGGGGGGGGGGGGAGATCGGAA
+
FFFFFFFFFFFFFFFFFFFFFFFFFFFFFFFFFFFFFFFF,FFF,FF,
@FS10000125:27:BPA73017-1634:1:1101:12050:1330 2:N:0:3
TTTAACTTGAGCGTACTCGACGAAGTTCGAAGGGGGGGGGGGGGGGAA
+
FFFFFFFFFFFFFFFFFFFFFFFFFFFFFFFFFFFFFFFFFFFFFFFF
@FS10000125:27:BPA73017-1634:1:1101:12170:1330 2:N:0:3
TATCACTTGAGCGTACTCGACGAAGTTCATTGGGGGGGGGGGGGGGGA
+
FFFFFFFFFFFFFFFFFFFFFFFFFFFFFF,FFFFFFFFFFFFFFF:F
@FS10000125:27:BPA73017-1634:1:1101:12560:1330 2:N:0:3
TAAGGCTTGAGCGTACTCGACGAAGTTCAGTGGGGGGGGGGGGGGGGA
+
FFFFFFFFFFFFFFFFFFFFFFFFFFFFFFFFFFFFFFFFFFFFFFF,
@FS10000125:27:BPA73017-1634:1:1101:14270:1330 2:N:0:3
CAGACTTTGAGCGTACTCGACGAAGTTAGCAGGGGGGGGGGGGGGGAA
+
FFFFFFFFFFFFFFFFFFFFFFFFFFFFFFFFFFFFFFFFFFFFFFFF
@FS10000125:27:BPA73017-1634:1:1101:14370:1330 2:N:0:3
GTAGTGTTGAGCGTACTCGACGAAGTTCTGCGGGGGGGGGGGGGGGGA
+
,,:FFFFFFFFFFFFFFFFFFFFFFFFFFFFFFFFFFFFFFFFFFF:,
@FS10000125:27:BPA73017-1634:1:1101:14560:1330 2:N:0:3
ATCGGATTGAGCGTACTCGACGAAGTTGAGAGGGGGGGGGGGGGGGAA
+
F,F:FFFFFFFFFFFFFFFFFFFFFFFFFFFFFFFFFFFFFFFFF,FF
@FS10000125:27:BPA73017-1634:1:1101:14610:1330 2:N:0:3
ATCCCGTTGAGCGTACTCGACGAAGTTGGCGGGGGGGGGGGGGGGAAA
+
FFFFFFFFFFFFFFFFFFFFFFFFFFFFFFFFFFFFFFFFFFFF,F:,
@FS10000125:27:BPA73017-1634:1:1101:15400:1330 2:N:0:3
ACTTTTTTGAGCGTACTCGACGAAGTTGCAAGGGGGGGGGGGGGGGGA
+
,FFFFFFFFFFFFFFFFFFFFFFFFFFFFFFFFFFFFFFFFFFFFF:,
@FS10000125:27:BPA73017-1634:1:1101:16070:1330 2:N:0:3
CTGCCTTTGAGCGTACTCGACGAAGTTAGAGGGGGGGGGGGGGGGAAA
+
FFFFFFFFFFFFFFFFFFFFFFFFFFFFFFFFFFFFFFFFFFFF,FF,
@FS10000125:27:BPA73017-1634:1:1101:1010:1340 2:N:0:3
CTTTGTTTGAGCGTACTCGACGAAGTTCACCGGGGGGGGGGGGGGGAA
+
F,FFFFFFFFFFFFFFFFFFFFFFFFFFFFFFFFFFFFFFFFFFFF:F
@FS10000125:27:BPA73017-1634:1:1101:2060:1340 2:N:0:3
CTAATCTTGAGCGTACTCGACGAAGTTGGGCGGGGGGGGGGGGGGGGA
+
FFFFFFFFFFFFFFFFFFFFFFFFFFFFFFFFFFFFFFFFFFFFFFF:
@FS10000125:27:BPA73017-1634:1:1101:2340:1340 2:N:0:3
TTAGTTTTGAGCGTACTCGACGAAGTTCAGAGGGGGGGGGGGGGGGAA
+
FFFFFFFFFFFFFFFFFFFFFFFFFFFFFFFFFFFFFFFFFFFFF:FF
@FS10000125:27:BPA73017-1634:1:1101:4760:1340 2:N:0:3
GTGGGGGGGGGGGGGGGGGGGGGGGGGGGGGGGGGGGGGGGGGGGGGG
+
F:::,:::FF:,F:FFFFFF:FFFFFFFFFFFFFFFFFFFFFFF,FF:
@FS10000125:27:BPA73017-1634:1:1101:4880:1340 2:N:0:3
CTAACATTGAGCGTACTCGACGAAGTTGTAGGGGGGGGGGGGGGGGAA
+
FFFFFFFFFFFFFFFFFFFFFFFFFFFFFFFFFFFFFFFFFFFFF,F:
@FS10000125:27:BPA73017-1634:1:1101:5510:1340 2:N:0:3
TTGGTCTTGAGCGTACTCGACGAAGTTGGCCGGGGGGGGGGGGGGGAA
+
FFFFFFFFFFFFFFFFFFFFFFFFFFFFFFFFFFFFFFFFFFFFF,FF
@FS10000125:27:BPA73017-1634:1:1101:6000:1340 2:N:0:3
AAGAGATTGAGCGTACTCGACGAAGTTAGGTGGGGGGGGGGGGGGGGA
+
FFFFFFFFFFFFFFFFFFFFFFFFFFFFFFFFFFFFFFFFFFFFF,,F
@FS10000125:27:BPA73017-1634:1:1101:6080:1340 2:N:0:3
TCATTCTTGAGCGTACTCGACGAAGTTCCACGGGGGGGGGGGGGGGGG
+
,FFFFFFFFFFFFFFFFFFFFFFFFFFFFFFFFFFFFFFFFFFFFFF,
@FS10000125:27:BPA73017-1634:1:1101:6420:1340 2:N:0:3
TTTCGCTTGAGCGTACTCGACGAAGTTCTGGGGGGGGGGGGGGGGGGA
+
FFFF,,FFFFFFFFFFFFFFFFFFFFFFF,,,FFFFFFFFFFFFFF,,
@FS10000125:27:BPA73017-1634:1:1101:6630:1340 2:N:0:3
TTAAATTTGAGCGTACTCGACGAAGTTGGCGGGGGGGGGGGGGGAAAT
+
FFFFFFFFFFFFFFFFFFFFFFFFFFFFFFFFFFFFFFFFFFFF::F:
@FS10000125:27:BPA73017-1634:1:1101:7510:1340 2:N:0:3
CCGCAATTGAGCGTACTCGACGAAGTTAGGGGGGGGGGGGGGAAATTC
+
FFFFFFFFFFFFFFFFFFFFFFFFFFFFFFFFFFFFFFFFFF,:,,F,
@FS10000125:27:BPA73017-1634:1:1101:8200:1340 2:N:0:3
TCAGTGTTGAGCGTACTCGACGAAGTTATCGGGGGGGGGGGGGGGAAA
+
FFFFFFFFFFFFFFFFFFFFFFFFFFFFFFFFFFFFFFFFFFFFF:FF
@FS10000125:27:BPA73017-1634:1:1101:8350:1340 2:N:0:3
TATGTATTGAGCGTACTCGACGAAGTTGGGGGGGGGGGGGGAAATTCG
+
,:FFFFFFFFFFFFFFFFFFFFFFFFFFFFFFFFFFFFFFF,FF,:,:
@FS10000125:27:BPA73017-1634:1:1101:9370:1340 2:N:0:3
TAAATTTTGAGCGTACTCGACGAAGTTGTATGGGGGGGGGGGGGGAAA
+
FFFFFFFFFFFFFFFFFFFFFFFFFFFFFFFFFFFFFFFFFFFF::FF
@FS10000125:27:BPA73017-1634:1:1101:9390:1340 2:N:0:3
AAGAATTTGAGCGTACTCGACGAAGTTAGATGGGGGGGGGGGGGGGGA
+
FF:FFFFFFFFFFFFFFFFFFFFFFFFFFFFFFFFFFFFFFFFFF:,F
@FS10000125:27:BPA73017-1634:1:1101:10920:1340 2:N:0:3
ATTTTCTTGAGCGTACTCGACGAAGTTCAGAGGGGGGGGGGGGGGGAA
+
FFFFFFFFFFFFFFFFFFFFFFFFFFFFFFFFFFFFFFFFFFFFFFFF
@FS10000125:27:BPA73017-1634:1:1101:11190:1340 2:N:0:3
CAGCTTTTGAGCGTACTCGACGAAGTTCTTCCGGGGGGGGGGGGGGGA
+
:,,,:,FFFFFFFFFFFFFFFFFFFFFF,:F,FFFFFFFFFFFFF,,F
@FS10000125:27:BPA73017-1634:1:1101:11240:1340 2:N:0:3
TGTACTTTGAGCGTACTCGACGAAGTTGGTTGGGGGGGGGGGGGAGGA
+
FF:F:,FFFFFFFFFFFFFFFFFFFF::,,F::,,F,F:FF,,F,F,F
@FS10000125:27:BPA73017-1634:1:1101:11260:1340 2:N:0:3
TTTTTATTGAGCGTACTCGACGAAGTTTCACGGGGGGGGGGGGGGGAA
+
F,FFFFFFFFFFFFFFFFFFFFFFFFFFFFFFFFFFFFFFFFFFFFFF
@FS10000125:27:BPA73017-1634:1:1101:12550:1340 2:N:0:3
TAAGGCTTGAGCGTACTCGACGAAGTTCAGTGGGGGGGGGGGGGGGAA
+
F,FF:FFFFFFFFFFFFFFFFFFFFFFFFFFFFFFFFFFFFFFFF,FF
@FS10000125:27:BPA73017-1634:1:1101:15050:1340 2:N:0:3
TCTTCTTTGAGCGTACTCGACGAAGTTAATCGGGGGGGGGGGGGGGAA
+
,FFFFFFFFFFFFFFFFFFFFFFFFFFFFFFFFFFFFFFFFFFFFFFF
@FS10000125:27:BPA73017-1634:1:1101:15420:1340 2:N:0:3
CCTTGCTTGAGCGTACTCGACGAAGTTAACAGGGGGGGGGGGGGGGAA
+
F,FF,FFFFFFFFFFFFFFFFFFFFFF,FF::FFFFFFFFFFFFFFFF
@FS10000125:27:BPA73017-1634:1:1101:2400:1350 2:N:0:3
CATGTATTGAGCGTACTCGACGAAGTTGCAGGGGGGGGGGGGGGGAAA
+
FFFFFFFFFFFFFFFFFFFFFFFFFFFFFFFFFFFFFFFFFFFF:FF,
@FS10000125:27:BPA73017-1634:1:1101:3510:1350 2:N:0:3
CACCCTTTGAGCGTACTCGACGAAGTTTGCTGGGGGGGGGGGGGGGAA
+
FFFFFFFFFFFFFFFFFFFFFFFFFFFFFFFFFFFFFFFFFFFFFF,F
@FS10000125:27:BPA73017-1634:1:1101:4800:1350 2:N:0:3
TTAAATTTGAGCGTACTCGACGAAGTTTCGTGGGGGGGGGGGGGGGGA
+
FFFFFFFFFFFFFFFFFFFFFFFFFFFFFFFFFFFFFFFFFFFFFFF,
@FS10000125:27:BPA73017-1634:1:1101:5920:1350 2:N:0:3
TTGATTTTGAGCGTACTCGACGAAGTTTAGTGGGGGGGGGGGGGGGGA
+
F:FFFFFFFFFFFFFFFFFFFFFFFFFFFFFFFFFFFFFFFFFFFFF:
@FS10000125:27:BPA73017-1634:1:1101:8100:1350 2:N:0:3
TTTACTTTGAGCGTACTCGACGAAGTTGTACGGGGGGGGGGGGGGGGG
+
:F,,F:FFFFFFFFFFFFFFFFFFFFF:F,FFFFFFFFFFFFFFFFF:
@FS10000125:27:BPA73017-1634:1:1101:9490:1350 2:N:0:3
CTTGTCTTGAGCGTACTCGACGAAGGGGGGGGGGGGGGGAGATCGGAA
+
FFFFFFFFFFFFFFFFFFFFFFFFFFFFFFFFFFFFFFF:,FFF,:F,
@FS10000125:27:BPA73017-1634:1:1101:11770:1350 2:N:0:3
TTCTATTTGAGCGTACTCGACGAAGTTAGTAGGGGGGGGGGGGGGGAA
+
,FFFFFFFFFFFFFFFFFFFFFFFFFFFFFFFFFFFFFFFFFFFF,FF
@FS10000125:27:BPA73017-1634:1:1101:12570:1350 2:N:0:3
ACTTCTTTGAGCGTACTCGACGAAGTTGGGGGGGGGGGGGGGAAATCG
+
:FFFFFFFFFFFFFFFFFFFFFFFFFFFFFFFFFFFFFFFFFF:F:,,
@FS10000125:27:BPA73017-1634:1:1101:12590:1350 2:N:0:3
ACCCACTTGAGCGTACTCGACGAAGTTCGTCGGGGGGGGGGGGGGGGA
+
,FFFFFFFFFFFFFFFFFFFFFFFFFFFFFFFFFFFFFFFFFFFFFF,
@FS10000125:27:BPA73017-1634:1:1101:12830:1350 2:N:0:3
CACTCATTGAGCGTACTCGACGAAGTTAGATGGGGGGGGGGGGGGAAA
+
FFFFFFFFFFFFFFFFFFFFFFFFFFFFFFFFFFFFFFFFFFFFF:F:
@FS10000125:27:BPA73017-1634:1:1101:12900:1350 2:N:0:3
GCAAACTTGAGCGTACTCGACGAAGTTATATGGGGGGGGGGGGGGGGG
+
FFFFFFFFFFFFFFFFFFFFFFFFFFFFFFFFFFFFFFFFFFFFFFFF
@FS10000125:27:BPA73017-1634:1:1101:13120:1350 2:N:0:3
ATGGTTTTGAGCGTACTCGACGAAGTTTGTAGGGGGGGGGGGGGGGGG
+
,,FFFFFFFFFFFFFFFFFFFFFFFFFFFFFFFFFFFFFFFFFFFFF:
@FS10000125:27:BPA73017-1634:1:1101:13130:1350 2:N:0:3
GTGGGATTGAGCGTACTCGACGAAGTTTTCCGGGGGGGGGGGGGGGGA
+
:FFFFFFFFFFFFFFFFFFFFFFFFFFFFFFFFFFFFFFFFFFFFFFF
@FS10000125:27:BPA73017-1634:1:1101:13850:1350 2:N:0:3
TTTCTTTTGAGCGTACTCGACGAAGTTCAGTGGGGGGGGGGGGGGAAA
+
,F,,FFFFFFFFFFFFFFFFFFFFFFFFFFFFFFFFFFFFFFFFF:FF
@FS10000125:27:BPA73017-1634:1:1101:14930:1350 2:N:0:3
TATCTGTTGAGCGTACTCGACGAAGTTATGTGGGGGGGGGGGGGGGAA
+
:F,FFFFFFFFFFFFFFFFFFFFFFFFFFFFFFFFFFFFFFFFF::FF
@FS10000125:27:BPA73017-1634:1:1101:1970:1360 2:N:0:3
CCGAGTTTGAGCGTACTCGACGAAGTTACATGGGGGGGGGGGGGGGAA
+
FFFFFFFFFFFFFFFFFFFFFFFFFFFFFFFFFFFFFFFFFFFFF,FF
@FS10000125:27:BPA73017-1634:1:1101:2930:1360 2:N:0:3
GGGATGTTGAGCGTACTCGACGAAGTTTATCGGGGGGGGGGGGGGAAA
+
,,,:F:FFFFFFFFFFFFFFFFFFFFF:FFFFFFFFFFFFFFF,FF,,
@FS10000125:27:BPA73017-1634:1:1101:3450:1360 2:N:0:3
CCAGAATTGAGCGTACTCGACGAAGTTCAGCGGGGGGGGGGGGGGGGG
+
,FFFFFFFFFFFFFFFFFFFFFFFFFFFFFFFFFFFFFFFFFFF:F:F
@FS10000125:27:BPA73017-1634:1:1101:3490:1360 2:N:0:3
CTCATTTTGAGCGTACTCGACGAAGTTAGGCGGGGGGGGGGGGGGGAA
+
FFFFFFFFFFFFFFFFFFFFFFFFFFFFFFFFFFFFFFFFFFFFFFFF
@FS10000125:27:BPA73017-1634:1:1101:3650:1360 2:N:0:3
ACATGGTTGAGCGTACTCGACGAAGTTCGAAGGGGGGGGGGGGGGGAA
+
FFFFFFFFFFFFFFFFFFFFFFFFFFFFFFFFFFFFFFFFFFFFFFFF
@FS10000125:27:BPA73017-1634:1:1101:3960:1360 2:N:0:3
CTGATTTTGAGCGTACTCGACGAAGTTGCGTGGGGGGGGGGGGGGGGG
+
FFFFFFFFFFFFFFFFFFFFFFFFFFFFFFFFFFFFFFFFFFFFFFF:
@FS10000125:27:BPA73017-1634:1:1101:4100:1360 2:N:0:3
CTCTTGTTGAGCGTACTCGACGAAGTTAATGGGGGGGGGGGGGGGGGA
+
FFFFFFFFFFFFFFFFFFFFFFFFFFFFFFFFFFFFFFFFFFFFFFF,
@FS10000125:27:BPA73017-1634:1:1101:4340:1360 2:N:0:3
CCCGGATTGAGCGTACTCGACGAAGTTTAGTGGGGGGGGGGGGGGGAA
+
FFFFFFFFFFFFFFFFFFFFFFFFFFFFFFFFFFFFFFFFFFFFFFFF
@FS10000125:27:BPA73017-1634:1:1101:4870:1360 2:N:0:3
CCCCTTTTGAGCGTACTCGACGAAAGGGGGGGGGGGGGGGGAATCGGA
+
,,FF,,FFFFFFFFFFFFFFFFFFF::,:,,FFFFFFFFF,,F,,,,F
@FS10000125:27:BPA73017-1634:1:1101:5160:1360 2:N:0:3
TTGACATTGAGCGTACTCGACGAAGTTGCAGGGGGGGGGGGGGGGGAA
+
,,::FFFFFFFFFFFFFFFFFFFFFFFFFFFFFFFFFFFFFFFFFFFF
@FS10000125:27:BPA73017-1634:1:1101:5300:1360 2:N:0:3
CTCTACTTGAGCGTACTCGACGAAGTTCTGAGGGGGGGGGGGGGGGAA
+
FFFFFFFFFFFFFFFFFFFFFFFFFFFFFFFFFFFFFFFFFFFFFFF,
@FS10000125:27:BPA73017-1634:1:1101:5770:1360 2:N:0:3
TAGACCTTGAGCGTACTCGACGAAGTTGTGTGGGGGGGGGGGGGGGAA
+
FFFFFFFFFFFFFFFFFFFFFFFFFFFFFFFFFFFFFFFFFFFFF,FF
@FS10000125:27:BPA73017-1634:1:1101:5810:1360 2:N:0:3
TCGCTATTGAGCGTACTCGACGAAGTTAGCTGGGGGGGGGGGGGGGAA
+
FFFFFFFFFFFFFFFFFFFFFFFFFFFFFFFFFFFFFFFFFFFFF,FF
@FS10000125:27:BPA73017-1634:1:1101:7600:1360 2:N:0:3
TTTTCATTGAGCGTACTCGACGAAGTTGTCAGGGGGGGGGGGGGGGAA
+
,FFFFFFFFFFFFFFFFFFFFFFFFFFFFFFFFFFFFFFFFFFFFFFF
@FS10000125:27:BPA73017-1634:1:1101:8270:1360 2:N:0:3
CTCTGTTTGAGCGTACTCGACGAAGTTACCAGGGGGGGGGGGGGGAAA
+
F,FFFFFFFFFFFFFFFFFFFFFFFFFFFFFFFFFFFFFFFFFFF:F,
@FS10000125:27:BPA73017-1634:1:1101:8280:1360 2:N:0:3
CAAAAATTGAGCGTACTCGACGAAGTTAAGCGGGGGGGGGGGGGGGAA
+
FFFFFFFFFFFFFFFFFFFFFFFFFFFFFFFFFFFFFFFFFFFFF,FF
@FS10000125:27:BPA73017-1634:1:1101:9110:1360 2:N:0:3
TTAGGGTTGAGCGTACTCGACGAAGTTGATGGGGGGGGGGGGGGAAAT
+
FFFFFFFFFFFFFFFFFFFFFFFFFFFFFFFFFFFFFFFFFFFF:F,F
@FS10000125:27:BPA73017-1634:1:1101:11010:1360 2:N:0:3
CAGCTGTTGAGCGTACTCGACGAAGTTCAGCGGGGGGGGGGGGGGGAA
+
FFFFFFFFFFFFFFFFFFFFFFFFFFFFFFFFFFFFFFFFFFFFFFFF
@FS10000125:27:BPA73017-1634:1:1101:11180:1360 2:N:0:3
TAATCATTGAGCGTACTCGACGAAGTTTGTCAGGGGGGGGGGGGGGGA
+
,:FFFFFFFFFFFFFFFFFFFFFFFFFFFFFFFFFFFFFFFFFFF:,F
@FS10000125:27:BPA73017-1634:1:1101:12860:1360 2:N:0:3
GGGGTGTTGAGCGTACTCGACGAAGTTGATAGGGGGGGGGGGGGGGGG
+
,:FFFFFFFFFFFFFFFFFFFFFFFFFFFFFFFFFFFFFFFFFFFFF,
@FS10000125:27:BPA73017-1634:1:1101:13090:1360 2:N:0:3
AGAAGGTTGAGCGTACTCGACGAAGTTGACAGGGGGGGGGGGGGGGAA
+
,:FFFFFFFFFFFFFFFFFFFFFFFFFFFFFFFFFFFFFFFFFFF,,F
@FS10000125:27:BPA73017-1634:1:1101:14600:1360 2:N:0:3
TCTCCTTTGAGCGTACTCGACGAAGTTAAGGGGGGGGGGGGGGGGGAA
+
F:F,,,FFFFFFFFFFFFFFFFFFFFFFF,,FFFFFFFFFFFF,,,,,
@FS10000125:27:BPA73017-1634:1:1101:15620:1360 2:N:0:3
TTGGTCTTGAGCGTACTCGACGAAGTTTCTAGGGGGGGGGGGGGGGAA
+
,FFFFFFFFFFFFFFFFFFFFFFFFFFFFFFFFFFFFFFFFFFFFFFF
@FS10000125:27:BPA73017-1634:1:1101:15640:1360 2:N:0:3
TTTGGTTTGAGCGTACTCGACGAAGTTCAGTGGGGGGGGGGGGGGGGA
+
,FFFFFFFFFFFFFFFFFFFFFFFFFFFFFFFFFFFFFFFFFFFFFFF
@FS10000125:27:BPA73017-1634:1:1101:16110:1360 2:N:0:3
ATGGGGTTGAGCGTACTCGACGAAGTTCCGGGGGGGGGGGGGGGAAAT
+
FFFFFFFFFFFFFFFFFFFFFFFFFFFFFFFFFFFFFFFFFFF,FF,F
@FS10000125:27:BPA73017-1634:1:1101:1750:1370 2:N:0:3
TCGGGATTGAGCGTACTCGACGAAGTTAGCTGGGGGGGGGGGGGGGAA
+
,FFFFFFFFFFFFFFFFFFFFFFFFFFFFFFFFFFFFFFFFFFFF,FF
@FS10000125:27:BPA73017-1634:1:1101:2330:1370 2:N:0:3
ACGGACTTGAGCGTACTCGACGAAGTTATATGGGGGGGGGGGGGGGAA
+
FFFFFFFFFFFFFFFFFFFFFFFFFFFFFFFFFFFFFFFFFFFFFF:F
@FS10000125:27:BPA73017-1634:1:1101:2740:1370 2:N:0:3
CAGGTATTGAGCGTACTCGACGAAGTTGCACGGGGGGGGGGGGGGGAA
+
FFFFFFFFFFFFFFFFFFFFFFFFFFFFFFFFFFFFFFFFFFFFFFFF
@FS10000125:27:BPA73017-1634:1:1101:4800:1370 2:N:0:3
TCTAACTTGAGCGTACTCGACGAAGTTCATTGGGGGGGGGGGGGGGAA
+
FFFFFFFFFFFFFFFFFFFFFFFFFFFFFFFFFFFFFFFFFFFFFFFF
@FS10000125:27:BPA73017-1634:1:1101:5070:1370 2:N:0:3
TTCCGGTTGAGCGTACTCGACGAAGTTCTCCGGGGGTGGGGGGGGGGG
+
,FFFFFFFFFFFFFFFFFFFFFFFFFFFFFFFFFFFFFFFFFFFF:F:
@FS10000125:27:BPA73017-1634:1:1101:5780:1370 2:N:0:3
TTATCTTTGAGCGTACTCGACGAAGTTAGCTGGGGGGGGGGGGGGGAA
+
FFFFFFFFFFFFFFFFFFFFFFFFFFFFFFFFFFFFFFFFFFFFF:,F
@FS10000125:27:BPA73017-1634:1:1101:5800:1370 2:N:0:3
GTTATTTTGAGCGTACTCGACGAAGGGGGGGGGGGGGGGGAAATCGGA
+
,,FFFFFFFFFFFFFFFFFFFFFFFFFFFFFFFFFFFFFFF,:F:,,,
@FS10000125:27:BPA73017-1634:1:1101:8130:1370 2:N:0:3
ATAAGATTGAGCGTACTCGACGAAGTTCCAAGGCGGGGGGGGGGGGGG
+
FFFFFFFFFFFFFFFFFFFFFFFFFFFFFFFFFFFFFFFFFF:FFFFF
@FS10000125:27:BPA73017-1634:1:1101:9100:1370 2:N:0:3
CTTTCTTTGAGCGTACTCGACGAAGTTAAGCGGGGGGGGGGGGGGAGA
+
F:FFFFFFFFFFFFFFFFFFFFFFFFFFFFFFFFFFFFFFFFFFFF,,
@FS10000125:27:BPA73017-1634:1:1101:9480:1370 2:N:0:3
TATGTATTGAGCGTACTCGACGAAGTTAAGGGGGGGGGGGGGGAAATC
+
FFFFFFFFFFFFFFFFFFFFFFFFFFFFFFFFFFFFFFFFFFFF:FF:
@FS10000125:27:BPA73017-1634:1:1101:10100:1370 2:N:0:3
GTTCATTTGAGCGTACTCGACGAAGTTTCAAGGGGGGGGGGGGGGGAA
+
,FFFFFFFFFFFFFFFFFFFFFFFFFFFFFFFFFFFFFFFFFFFF,FF
@FS10000125:27:BPA73017-1634:1:1101:10640:1370 2:N:0:3
TACTACTTGAGCGTACTCGACGAAGTTCTGGGGGGGGGGGGGGGAGAT
+
FFFF:FFFFFFFFFFFFFFFFFFFFFFF:::FFFFFFFFFFFF,F,,F
@FS10000125:27:BPA73017-1634:1:1101:11420:1370 2:N:0:3
ATCATTTTGAGCGTACTCGACGAGGTTTACAGGGGGGGGGGGGGGGAA
+
:FFFFFFFFFFFFFFFFFFFFFFFFFFFFFFFFFFFFFFFFFFFFF,F
@FS10000125:27:BPA73017-1634:1:1101:14540:1370 2:N:0:3
TATGTGTTGAGCGTACTCGACGAAGTTTGCCGGGGGGGGGGGGGGGGA
+
FFFFFFFFFFFFFFFFFFFFFFFFFFFFFFFFFFFFFFFFFFFFFFFF
@FS10000125:27:BPA73017-1634:1:1101:14980:1370 2:N:0:3
CTATTTTTGAGCGTACTCGACGAAGTTAGGAGGGGGGGGGGGGGGGAA
+
FFFFFFFFFFFFFFFFFFFFFFFFFFFFFFFFFFFFFFFFFFFFFFFF
@FS10000125:27:BPA73017-1634:1:1101:15170:1370 2:N:0:3
TTGGGATTGAGCGTACTCGACGAAGTTGCTGGGGGGGGGGGGGGGAGT
+
FFFFFFFFFFFFFFFFFFFFFFFFFFFFFFFFFFFFFFFFFFF,,F,,
@FS10000125:27:BPA73017-1634:1:1101:15940:1370 2:N:0:3
CCGATATTGAGCGTACTCGACGAAGTTATTAGGGGGGGGGGGGGGGGG
+
FFFFFFFFFFFFFFFFFFFFFFFFFFFFFFFFFFFFFFFFFFFFFFF:
@FS10000125:27:BPA73017-1634:1:1101:1390:1380 2:N:0:3
AATCCCTTGAGCGTACTCGACGAAGTTGGACGGGGGGGGGGGGGGGAA
+
:FF:FFFFFFFFFFFFF:,F:,FF,F::FFFFFFFFFFFFFFFFFF:F
@FS10000125:27:BPA73017-1634:1:1101:1850:1380 2:N:0:3
TATAAATTGAGCGTACTCGACGAGGTTTGGGGGGGGGGGGGGGAAATC
+
:::FFFFFFFFFFFFFFFFFFFFFFFFFFFFFFFFFFFFFFF:FF,F:
@FS10000125:27:BPA73017-1634:1:1101:3720:1380 2:N:0:3
TTACTATTGAGCGTACTCGACGAAGTTGATGGGGGGGGGGGGGGGAAA
+
FFFFFFFFFFFFFFFFFFFFFFFFFFFFFFFFFFFFFFFFFFFFF,,F
@FS10000125:27:BPA73017-1634:1:1101:4500:1380 2:N:0:3
TTGATTTTGAGCGTACTCGACGAAGTTCTGCGGGGGGGGGGGGGGGAA
+
F,FFFFFFFFFFFFFFFFFFFFFFFFFFFFFFFFFFFFFFFFFFF,FF
@FS10000125:27:BPA73017-1634:1:1101:4990:1380 2:N:0:3
TACTGCTTGAGCGTACTCGACGAAGTTATCAGGGGGGGGGGGGGGGAA
+
FFFFFFFFFFFFFFFFFFFFFFFFFFFFFFFFFFFFFFFFFFFFF:FF
@FS10000125:27:BPA73017-1634:1:1101:6010:1380 2:N:0:3
CACTGTTTGAGCGTACTCGACGAAGTTGGCCCGGGGGGGGGGGGGGAA
+
:F:FF,FFFFFFFFFFFFFFFFFFFFFFF,F:FFFFFFFFFFFFFF::
@FS10000125:27:BPA73017-1634:1:1101:6430:1380 2:N:0:3
AAGTCCTTGAGCGTACTCGACGAAGTTGGTGGGGGGGGGGGGGGAAAT
+
,FFFFFFFFFFFFFFFFFFFFFFFFFFFFFFFFFFFFFFFFFFF,FFF
@FS10000125:27:BPA73017-1634:1:1101:7820:1380 2:N:0:3
ACCATCTTGACGTACTCGACGAAGTTGCACGGGGGGGGGGGGGGGGGA
+
,FFFF:FFFFF,FFFFF,FF:FF:FFFFFF,,FFFFFFFFFFFFFFFF
@FS10000125:27:BPA73017-1634:1:1101:8180:1380 2:N:0:3
TCCATTTTGAGCGTACTCGACGAAGTTGTGCGGGGGGGGGGGGGGGAA
+
FFF:FFFFFFFFFFFFFFFFFFFFFFFFFFFFFFFFFFFFFFFFF:FF
@FS10000125:27:BPA73017-1634:1:1101:8670:1380 2:N:0:3
ATGTAATTGAGCGTACTCGACGAAGTTCGTGGGGGGGGGGGGGGGGGG
+
F,FFFFFFFFFFFFFFFFFFFFFFFFFFFFFFFFFFFFFFFFFFFF:F
@FS10000125:27:BPA73017-1634:1:1101:9530:1380 2:N:0:3
TTTGTTTTGAGCGTACTCGACGAAGTTTTTGGGGGGGGGGGGGGGGGG
+
FFFFFFFFFFFFFFFFFFFFFFFFFFFFFFFFFFFFFFFFFFFFFFF,
@FS10000125:27:BPA73017-1634:1:1101:9830:1380 2:N:0:3
AAGTGATTGAGCGTACTCGACGAAGTTGCAGGGGGGGGGGGGGGGAAA
+
FFFFFFFFFFFFFFFFFFFFFFFFFFFFFFFFFFFFFFFFFFFFFFFF
@FS10000125:27:BPA73017-1634:1:1101:10130:1380 2:N:0:3
CTAAAATTGAGCGTACTCGACGAAGTTGTGCGGGGGGGGGGGGGGGGA
+
F,FFFFFFFFFFFFFFFFFFFFFFFFFFFFFFFFFFFFFFFFFFF:F,
@FS10000125:27:BPA73017-1634:1:1101:15220:1380 2:N:0:3
TTTGTCTTGAGCGTACTCGACGAAGTTCAGCGGGGGGGGGGGGGGGAA
+
F:FFFFFFFFFFFFFFFFFFFFFFFFFFFFFFFFFFFFFFFFFFFFFF
@FS10000125:27:BPA73017-1634:1:1101:15620:1380 2:N:0:3
TAATCATTGAGCGTACTCGACGAAGTTCTGGGGGGGGGGGGGGGAGAT
+
FFFFFFFFFFFFFFFFFFFFFFFFFFFFFFFFFFFFFFFFFFFF,,F,
@FS10000125:27:BPA73017-1634:1:1101:1480:1390 2:N:0:3
TAATGATTGAGCGTACTCGACGAAGTTATAAGGGGGGGGGGGGGGGGA
+
FFFFFFFFFFFFFFFFFFFFFFFFFFFFFFFFFFFFFFFFFFFFFF,F
@FS10000125:27:BPA73017-1634:1:1101:1820:1390 2:N:0:3
TTCGAATTGAGCGTACTCGACGAAGTTAAGTGGGGGGGGGGGGGGGAA
+
,FFFFFFFFFFFFFFFFFFFFFFFFFFFFFFFFFFFFFFFFFFFFF:F
@FS10000125:27:BPA73017-1634:1:1101:3280:1390 2:N:0:3
ATGGTTTTGAGCGTACTCGACGAAGTTGCTAGGGGGGGGGGGGGGGGA
+
F:FFFFFFFFFFFFFFFFFFFFFFFFFFFFFFFFFFFFFFFFFFFFFF
@FS10000125:27:BPA73017-1634:1:1101:3530:1390 2:N:0:3
TTTGCATTGAGCGTACTCGACGAAGTTGTTAGGGGGGGGGGGGGGGGA
+
FFFFFFFFFFFFFFFFFFFFFFFFFFFFFFFFFFFFFFFFFFFFFFFF
@FS10000125:27:BPA73017-1634:1:1101:3830:1390 2:N:0:3
CCATTCTTGAGCGTACTCGACGAAGTTTGGGGGGGGGGGGGGGGGGGA
+
FFFFFFFFFFFFFFFFFFFFFFFFFFFFFFFFFFFFFFFFFFF,:,,,
@FS10000125:27:BPA73017-1634:1:1101:5970:1390 2:N:0:3
CCGGAATTGAGCGTACTCGACGAAGTTGACAGGGGGGGGGGGGGGGGG
+
FFFFFFFFFFFFFFFFFFFFFFFFFFFFFFFFFFFFFFFFFFFFFFFF
@FS10000125:27:BPA73017-1634:1:1101:6040:1390 2:N:0:3
TCCAAATTGAGCGTACTCGACGAAGTTACATGGGGGGGGGGGGGGGGA
+
FFFFFFFFFFFFFFFFFFFFFFFFFFFFFFFFFFFFFFFFFFFFFFFF
@FS10000125:27:BPA73017-1634:1:1101:6670:1390 2:N:0:3
TCCGTATTGAGCGTACTCGACGAAGTTTTAAGGGGGGGGGGGGGGGGA
+
FFFFFFFFFFFFFFFFFFFFFFFFFFFFFFFFFFFFFFFFFFFFF,,F
@FS10000125:27:BPA73017-1634:1:1101:7550:1390 2:N:0:3
TAGGACTTGAGCGTACTCGACGAAGTTAGAGGGGGGGGGGGGGGGGGA
+
FFFFFFFFFFFFFFFFFFFFFFFFFFFFFFFFFFFFFFFFFFFFFF:,
@FS10000125:27:BPA73017-1634:1:1101:7570:1390 2:N:0:3
CTGGAATTGAGCGTACTCGACGAAGGGGGGGGGGGGGGGGAAATCGGA
+
FFFFFFFFFFFFFFFFFFFFFFFFFFFFFFFFFFFFFFFF,:,F,,,F
@FS10000125:27:BPA73017-1634:1:1101:9910:1390 2:N:0:3
AGGGCATTGAGCGTACTCGACGAAGTTGGCTGGGGGGGGGGGGGGGGA
+
F,FFFFFFFFFFFFFFFFFFFFFFFFFFFFFFFFFFFFFFFFFFFF:F
@FS10000125:27:BPA73017-1634:1:1101:10050:1390 2:N:0:3
CTAGGTTTGAGCGTACTCGACGAAGTTGTTGGGGGGGGGGGGGGGGAA
+
FFFFFFFFFFFFFFFFFFFFFFFFFFFFFFFFFFFFFFFFFFFFF,FF
@FS10000125:27:BPA73017-1634:1:1101:10330:1390 2:N:0:3
CTTCATTTGAGCGTACTCGACGAAGTTCACTGGGGGGGGGGGGGGGAA
+
FFFFFFFFFFFFFFFFFFFFFFFFFFFFFFFFFFFFFFFFFFFFF,,F
@FS10000125:27:BPA73017-1634:1:1101:10350:1390 2:N:0:3
TAGATTTTGAGCGTACTCGACGAAGTTATTGGGGGGGGGGGGGGGGAA
+
::FFFFFFFFFFFFFFFFFFFFFFFFFFFFFFFFFFFFFFFFFFF,FF
@FS10000125:27:BPA73017-1634:1:1101:11390:1390 2:N:0:3
AACTCATTGAGCGTACTCGACGAAGTTTTCGGGGGGGGGGGGGGGGGA
+
:FFFFFFFFFFFFFFFFFFFFFFFFFFFFFFFFFFFFFFFFFFFFF,F
@FS10000125:27:BPA73017-1634:1:1101:12040:1390 2:N:0:3
TAGGTATTGAGCGTACTCGACGAAGTTGCACGGCGGGGGGGGGGGGGG
+
F:FFFFFFFFFFFFFFFFFFFFFFFFF,,FFFFFFFFFFFFFFFFF,F
@FS10000125:27:BPA73017-1634:1:1101:12050:1390 2:N:0:3
CTTGGTTTGAGCGTACTCGACGAAGTTAACGGGGGGGGGGGGGGGAAA
+
FFFFFFFFFFFFFFFFFFFFFFFFFFFFFFFFFFFFFFFFFFFF:F:,
@FS10000125:27:BPA73017-1634:1:1101:12530:1390 2:N:0:3
CGAATCTTGAGCGTACTCGACGAAGTTGTATGGGGGGGGGGGGGGGAA
+
,,,FF,FF:,FFFFFFFFFFFF:FFFFFFF:FFFFFFFFFFF,F:,:F
@FS10000125:27:BPA73017-1634:1:1101:12860:1390 2:N:0:3
TTGGTGTTGAGCGTACTCGACGAAGTTGATAGGGGGGGGGGGGGGGGA
+
:,FF:FFFFFFFFFFFFFFFFFFFFFFFFFFFFFFFFFFFFFFFFFFF
@FS10000125:27:BPA73017-1634:1:1101:13040:1390 2:N:0:3
AGAAGGTTGAGCGTACTCGACGAAGTTGACAGGGGGGGGGGGGGGGAA
+
,:FFFFFFFFFFFFFFFFFFFFFFFFFFFFFFFFFFFFFFFFFFF:,F
@FS10000125:27:BPA73017-1634:1:1101:13410:1390 2:N:0:3
CCTCCTTTGAGCGTACTCGACGAAGTTTAGCGGGGGGGGGGGGGGGGA
+
FFFFFFFFFFFFFFFFFFFFFFFFFFFFFFFFFFFFFFFFFFFFFF,F
@FS10000125:27:BPA73017-1634:1:1101:15940:1390 2:N:0:3
CTTTATTTGAGCGTACTCGACGAAGTTACACGGGGGGGGGGGGGGGGA
+
FFFFFFFFFFFFFFFFFFFFFFFFFFFFFFFFFFFFFFFFFFFFFFFF
@FS10000125:27:BPA73017-1634:1:1101:2950:1400 2:N:0:3
AAATTTTTGAGCGTACTCGACGAAGTTCCAGGGGGGGGGGGGGGGAAT
+
FFFFFFFFFFFFFFFFFFFFFFFFFFFFFFFFFFFFFFFFFFFF,,F,
@FS10000125:27:BPA73017-1634:1:1101:3200:1400 2:N:0:3
TTACTGTTGAGCGTACTCGACGAAGTTTTGCGGGGGGGGGGGGGGGGA
+
FFFFFFFFFFFFFFFFFFFFFFFFFFFFFFFFFFFFFFFFFFFFFFFF
@FS10000125:27:BPA73017-1634:1:1101:3960:1400 2:N:0:3
TAGGGCTTGAGCGTACTCGACGAAGTTGTTGGGGGGGGGGGGGGGGAA
+
FFFFFFFFFFFFFFFFFFFFFFFFFFFFFFFFFFFFFFFFFFFFF,FF
@FS10000125:27:BPA73017-1634:1:1101:4060:1400 2:N:0:3
CTCGGGTTGAGCGTACTCGACGAAGTTGCTTGGGGGGGGGGGGGGGAA
+
FFFFFFFFFFFFFFFFFFFFFFFFFFFFFFFFFFFFFFFFFFFFFF,F
@FS10000125:27:BPA73017-1634:1:1101:5680:1400 2:N:0:3
TTGAGATTGAGCGTACTCGACGAAGTTACGGGGGGGGGGGGGGGGGGG
+
,,,FFFFFFFFFFFFFFFFFFFFFFFFFFFFFFFFFFFFFFFF:,,,F
@FS10000125:27:BPA73017-1634:1:1101:6270:1400 2:N:0:3
CTGGATTTGAGCGTACTCGACGAAGTTACTTGGGGGGGGGGGGGGGAA
+
FFFFFFFFFFFFFFFFFFFFFFFFFFFFFFFFFFFFFFFFFFFFFFFF
@FS10000125:27:BPA73017-1634:1:1101:6400:1400 2:N:0:3
CTATTTTTGAGCGTACTCGACGAAGTTTACAGGGGGGGGGGGGGGGGG
+
FFFFFFFFFFFFFFFFFFFFFFFFFFFFFFFFFFFFFFFFFFFFFFFF
@FS10000125:27:BPA73017-1634:1:1101:6890:1400 2:N:0:3
TAAGAGTTGAGCGTACTCGACGAAGTTAGGGGGGGGGGGGGGGGAGGA
+
,FFFFFFFFFFFFFFFFFFFFFFFFFFFFFFFFFFFFFFFFF,,:,,,
@FS10000125:27:BPA73017-1634:1:1101:7330:1400 2:N:0:3
ACTAATTTGAGCGTACTCGACGAAGTTGCTTGGGGGGGGGGGGGGGGG
+
:FFFFFFFFFFFFFFFFFFFFFFFFFFFFFFFFFFFFFFFFFFFFFFF
@FS10000125:27:BPA73017-1634:1:1101:7550:1400 2:N:0:3
TCATCTTTGAGCGTACTCGACGAAGTTTTCCGGGGGGGGGGGGGGGGG
+
FFFFFFFFFFFFFFFFFFFFFFFFFFFFFFFFFFFFFFFFFFFFF:,F
@FS10000125:27:BPA73017-1634:1:1101:8100:1400 2:N:0:3
ATAGTTTTGAGCGTACTCGACGAAGTTATGCGGGGGGGGGGGGGGGAA
+
:FFFFFFFFFFFFFFFFFFFFFFFFFFFFFFFFFFFFFFFFFFFFFFF
@FS10000125:27:BPA73017-1634:1:1101:8120:1400 2:N:0:3
ATAGTATTGAGCGTACTCGACGAAGTTCTCCGGGGGGGGGGGGGGGAA
+
FFFFFFFFFFFFFFFFFFFFFFFFFFFFFFFFFFFFFFFFFFFFF,FF
@FS10000125:27:BPA73017-1634:1:1101:8620:1400 2:N:0:3
CTATTTTTGAGCGTACTCGACGAAGTTACACGGGGGGGGGGGGGGGAA
+
FFFFFFFFFFFFFFFFFFFFFFFFFFFFFFFFFFFFFFFFFFFFF::F
@FS10000125:27:BPA73017-1634:1:1101:8730:1400 2:N:0:3
AAGTTATTGAGCGTACTCGACGAAGTTGTAAGGGGGGGGGGGGGGGGA
+
FF:FFFFFFFFFFFFFFFFFFFFFFF:FFFF:F:FF:F:FF,,F,F,F
@FS10000125:27:BPA73017-1634:1:1101:8970:1400 2:N:0:3
CAGCAATTGAGCGTACTCGACGAAGTTCACGGGGGGGGGGGGGGGGAA
+
FFFFFFFFFFFFFFFFFFFFFFFFFFFFFFFFFFFFFFFFFFFFF,FF
@FS10000125:27:BPA73017-1634:1:1101:10400:1400 2:N:0:3
TTCGAATTGAGCGTACTCGACGAAGTTTAACGGGGGGGGGGGGGGGGA
+
F:FFFFFFFFFFFFFFFFFFFFFFFFFFFFFFFFFFFFFFFFFFFFF,
@FS10000125:27:BPA73017-1634:1:1101:12410:1400 2:N:0:3
ACTATCTTGAGCGTACTCGACGAAGTTTCATGGGGGGGGGGGGGGGGA
+
FFFFFFFFFFFFFFFFFFFFFFFFFFFFFFFFFFFFFFFFFFFFFF:F
@FS10000125:27:BPA73017-1634:1:1101:13670:1400 2:N:0:3
TATCAATTGAGCGTACTCGACGAAGTTGGCTGGGGGGGGGGGGGGGGA
+
,:FFFFFFFFFFFFFFFFFFFFFFFFFFFFFFFFFFFFFFFFFFFFFF
@FS10000125:27:BPA73017-1634:1:1101:13740:1400 2:N:0:3
TTTGGTTTGAGCGTACTCGACGAAGTTTACAGGGGGGGGGGGGGGGAA
+
,,FFFFFFFFFFFFFFFFFFFFFFFFFFFFFFFFFFFFFFFFFFF::F
@FS10000125:27:BPA73017-1634:1:1101:1610:1410 2:N:0:3
TATTAATTGAGCGTACTCGACGAAGTTCGTAGGGGGGGGGGGGGGGGA
+
FFFFFFFFFFFFFFFFFFFFFFFFFFFFFFFFFFFFFFFFFFFFFF,F
@FS10000125:27:BPA73017-1634:1:1101:4160:1410 2:N:0:3
CTGGGCTTGAGCGTACTCGACGAAGTTGCTGGGGGGGGGGGGGGGAAA
+
FF,F:FFFFFFFFFFFFFFFFFFFFFFFFFFFFFFFFFFFFFFFFFF:
@FS10000125:27:BPA73017-1634:1:1101:4880:1410 2:N:0:3
AATTGATTGAGCGTACTCGACGAAGTTTGAGGGGGGGGGGGGGGGGGG
+
F::FFFFFFFFFFFFFFFFFFFFFFFFFFFFFFFFFFFFFFFFFFF:F
@FS10000125:27:BPA73017-1634:1:1101:5580:1410 2:N:0:3
TCTTAATTGAGCGTACTCGACGAAGTTGGGTGGGGGGGGGGGGGGGAA
+
,FF,:,FFFFFFFFFFFFFFFFFFFFFF,F,FFFFFFFFFFFFFF,FF
@FS10000125:27:BPA73017-1634:1:1101:7690:1410 2:N:0:3
TTTGTATTGAGCGTACTCGACGAAGTTCAGTGGGGGGGGGGGGGGGAA
+
FFFFFFFFFFFFFFFFFFFFFFFFFFFFFFFFFFFFFFFFFFFFF,:F
@FS10000125:27:BPA73017-1634:1:1101:8610:1410 2:N:0:3
CACTTTTTGAGCGTACTCGACGAAGTTTCTTGGGGGGGGGGGGGGGAA
+
::FF,FFFFFFFFFFFFFFFFFFFFFF,FFFFFFFFFFFFFFFFF,,F
@FS10000125:27:BPA73017-1634:1:1101:10770:1410 2:N:0:3
CTTGGGTTGAGCGTACTCGACGAAGTTGGTAGGGGGGGGGGGGGGGGA
+
FF,,:FFFFFFFFFFFFFFFFFFFFFFFFFFFFFFFFFFFFFFFFF:F
@FS10000125:27:BPA73017-1634:1:1101:11610:1410 2:N:0:3
CTCTTTTTGAGCGTACTCGACGAAGGGGGGGGGGGGGGGAGATCGGAA
+
:FFFFFFFFFFFFFFFFFFFFFFFF:FF:FFFFFFFFFF:::FF:,F:
@FS10000125:27:BPA73017-1634:1:1101:11920:1410 2:N:0:3
TCATTATTGAGCGTACTCGACGAAGTGGGGGGGGGGGGGGGGAAATCG
+
,FFFFFFFFFFFFFFFFFFFFFFFFFFFFFFFFFFFFFFFF,F:,FFF
@FS10000125:27:BPA73017-1634:1:1101:12090:1410 2:N:0:3
CTTATCTTGAGCGTACTCGACGAAGTTTGAGGGGGGGGGGGGGGGAAA
+
FFFFFFFFFFFFFFFFFFFFFFFFFFFFFFFFFFFFFFFFFFFFFF,F
@FS10000125:27:BPA73017-1634:1:1101:12460:1410 2:N:0:3
TTTACTTTGAGCGTACTCGACGAAGTTGCAAGGGGGGGGGGGGGGGAA
+
FFFFFFFFFFFFFFFFFFFFFFFFFFFFFFFFFFFFFFFFFFFFFFFF
@FS10000125:27:BPA73017-1634:1:1101:12480:1410 2:N:0:3
ATAATATTGAGCGTACTCGACGAAGTTCATCGGGGGGGGGGGGGGGAA
+
FFFFFFFFFFFFFFFFFFFFFFFFFFFFFFFFFFFFFFFFFFFFF:FF
@FS10000125:27:BPA73017-1634:1:1101:12850:1410 2:N:0:3
TTTCTCTTGAGCGTACTCGACGAAGTTCCAGGGGGGGGGGGGGGGAGA
+
FFFFFFFFFFFFFFFFFFFFFFFFFFFFFFFFFFFFFFFFFF,:,F,,
@FS10000125:27:BPA73017-1634:1:1101:13450:1410 2:N:0:3
TTGTTATTGAGCGTACTCGACGAAGTTCTATGGGGGGGGGGGGGGGGG
+
,,FFFFFFFFFFFFFFFFFFFFFFFFFFFFFFFFFFFFFFFFFFFF,:
@FS10000125:27:BPA73017-1634:1:1101:14110:1410 2:N:0:3
AGGGAATTGAGCGTACTCGACGAAGTTATCGGGGGGGGGGGGGGGAAA
+
,,,,FFFFFFFFFFFFFFFFFFFFFFFFFF:FFFFFFFFFFFFF,FF,
@FS10000125:27:BPA73017-1634:1:1101:16060:1410 2:N:0:3
AATCACTTGAGCGTACTCGACGAAGTTGAAAGGGGGGGGGGGGGGGAA
+
,,FFFFFFFFFFFFFFFFFFFFFFFFFFFFFFFFFFFFFFFFFFFF,F
@FS10000125:27:BPA73017-1634:1:1101:16100:1410 2:N:0:3
CTAACTTTGAGCGTACTCGACGAAAGGGGGGGGGGGGGGGAAATCGGA
+
FFFFFFFFFFFFFFFFFFFFFFFFFFFFFFFFFFFFFFF:,,,F,,F:
@FS10000125:27:BPA73017-1634:1:1101:2380:1420 2:N:0:3
CTAGCATTGAGCGTACTCGACGAAGTTCAGCGGGGGGGGGGGGGGAAA
+
FFFFFFFFFFFFFFFFFFFFFFFFFFFFFFFFFFFFFFFFFFFFF:,F
@FS10000125:27:BPA73017-1634:1:1101:3060:1420 2:N:0:3
TCTTGATTGAGCGTACTCGACGAAGGGGGGGGGGGGGGGGGAAATCCG
+
FFFFFFFFFFFFFFFFFFFFFFFFFFFFFFFFFFFFFFFFF,,F:,,F
@FS10000125:27:BPA73017-1634:1:1101:3400:1420 2:N:0:3
TTGTCATTGAGCGTACTCGACGAAGTTAGGCGGGGGGGGGGGGGGGGG
+
,FFFFFFFFFFFFFFFFFFFFFFFFFFFFFFFFFFFFFFFFFFFFF,F
@FS10000125:27:BPA73017-1634:1:1101:3620:1420 2:N:0:3
ACATGGTTGAGCGTACTCGACGAAGTTCGAAGGGGGGGGGGGGGGGAA
+
FFFFFFFFFFFFFFFFFFFFFFFFFFFFFFFFFFFFFFFFFFFFFFFF
@FS10000125:27:BPA73017-1634:1:1101:3890:1420 2:N:0:3
CCTTCATTGAGCGTACTCGACGAAGTTCAAGGGGGGGGGGGGGGGGGG
+
,,,F,FFFFFFFFFFFFFFFFFFFFFFF::FFFFFFFFFFFFF,:,,F
@FS10000125:27:BPA73017-1634:1:1101:3930:1420 2:N:0:3
TTCCAATTGAGCGTACTCGACGAAGGGGGGGGGGGGGGGAGATCGGAA
+
FFFFFFFFFFFFFFFFFFFFFFFFFFFFFFFFFFFFFFFF:FFF,:F:
@FS10000125:27:BPA73017-1634:1:1101:4560:1420 2:N:0:3
TTTCTGTTGAGCGTACTCGACGAAAAGGGGGGGGGGGGGGGGGGAAAT
+
FFFFFFFFFFFFFFFFFFFFFFFFFFFFFFFFFFFFFFFFFF:,F:,F
@FS10000125:27:BPA73017-1634:1:1101:4820:1420 2:N:0:3
TTCCTCTTGAGCGTACTCGACGAAGGGGGGGGGGGGGGGAGATCGGAA
+
,,FF:FFFFFFFFFFFFFFFFFFFFFFFF,:,FFFFFFF::FFF,FF,
@FS10000125:27:BPA73017-1634:1:1101:6980:1420 2:N:0:3
CAGGAATTGAGCGTACTCGACGAAGTTTAGCGGGGGGGGGGGGGGGAA
+
FFF:FFFFFFFFFFFFFFFFFFFFFFF:FFFFFFFFFFFFFFFFFFFF
@FS10000125:27:BPA73017-1634:1:1101:7560:1420 2:N:0:3
TTTTCTTTGAGCGTACTCGACGAAGTTCGAAAGGGGGGGGGGGGGGGA
+
F:FFFFFFFFFFFFFFFFFFFFFFFFFFFFFFFFFFFFFFFFFFFFFF
@FS10000125:27:BPA73017-1634:1:1101:7900:1420 2:N:0:3
CTATCCTTGAGCGTACTCGACGAAGTTCGAAAGGGGGGGGGGGGGGGG
+
FFFFFFFFFFFFFFFFFFFFFFFFFFFFFFFFFFFFFFFFFFFF:,::
@FS10000125:27:BPA73017-1634:1:1101:8720:1420 2:N:0:3
TCCCACTTGAGCGTACTCGACGAAGTTGCTGGGGGGGGGGGGGGGGGG
+
FFFFFFFFFFFFFFFFFFFFFFFFFFFFFFFFFFFFFFFFFFFFFFFF
@FS10000125:27:BPA73017-1634:1:1101:9280:1420 2:N:0:3
TACAAATTGAGCGTACTCGACGAAGTTACTAGGGGGGGGGGGGGGGAA
+
,:FFFFFFFFFFFFFFFFFFFFFFFFFFFFFFFFFFFFFFFFFFF,FF
@FS10000125:27:BPA73017-1634:1:1101:9460:1420 2:N:0:3
ACCCCATTGAGCGTACTCGACGAAGTTCGCTGGGGGGGGGGGGGGGGA
+
:FFFFFFFFFFFFFFFFFFFFFFFFFFFFFFFFFFFFFFFFFFFFFF,
@FS10000125:27:BPA73017-1634:1:1101:9910:1420 2:N:0:3
CTATCTTTGAGCGTACTCGACGAAGTTTACAGGGGGGGGGGGGGGGGA
+
FFFFFFFFFFFFFFFFFFFFFFFFFFFFFFFFFFFFFFFFFFFFFFF:
@FS10000125:27:BPA73017-1634:1:1101:10860:1420 2:N:0:3
AAATCTTTGAGCGTACTCGACGAAGTTCCGGGGGGGGGGGGGGGGAAT
+
,,FFFFFFFFFFFFFFFFFFFFFFFFFFFFFFFFFFFFFFFFFF,,F:
@FS10000125:27:BPA73017-1634:1:1101:11070:1420 2:N:0:3
TCTGCATTGAGCGTACTCGACGAAGTTGGCGGGGGGGGGGGGGGGAAA
+
,FFFFFFFFFFFFFFFFFFFFFFFFFFFFFFFFFFFFFFFFFFF,F,,
@FS10000125:27:BPA73017-1634:1:1101:13100:1420 2:N:0:3
CTACGGTTGAGCGTACTCGACGAAGTTTGCCGGGGGGGGGGGGGGGAA
+
FFFFFFFFFFFFFFFFFFFFFFFFFFFFFFFFFFFFFFFFFFFFFF,F
@FS10000125:27:BPA73017-1634:1:1101:14500:1420 2:N:0:3
TTGATATTGAGCGTACTCGACGAAGTTCAGAGGGGGGGGGGGGGGGAA
+
F,FFFFFFFFFFFFFFFFFFFFFFFFFFFFFFFFFFFFFFFFFFFFFF
@FS10000125:27:BPA73017-1634:1:1101:15510:1420 2:N:0:3
CTCTTCTTGAGCGTACTCGACGAGGTTGTGTGGGGGGGGGGGGGGGAA
+
FFFFFFFFFFFFFFFFFFFFFFFFFFFFFFFFFFFFFFFFFFFF:,F:
@FS10000125:27:BPA73017-1634:1:1101:1300:1430 2:N:0:3
CTCACTTTGAGCGTACTCGACGAAGTTGGCTGGGGGGGGGGGGGGGGG
+
FFFFFFFFFFFFFFFFFFFFFFFFFFFFFFFFFFFFFFFFFFFFFFF:
@FS10000125:27:BPA73017-1634:1:1101:1320:1430 2:N:0:3
ATACGTTTGAGCGTACTCGACGAAGTTCGAAAGGGGGGGGGGGGGGGA
+
FFFFFFFFFFFFFFFFFFFFFFFFFFFFFFFFFFFFFFFFFFFFFFFF
@FS10000125:27:BPA73017-1634:1:1101:2090:1430 2:N:0:3
CTGGATTTGAGCGTACTGACGAAGTTGCTTGGGGGGGGGGGGGGGAGA
+
FFFFFFFFFFFFFFFFFFFFFFFFFFFFFFFFFFFFFFFFFFFF:F,:
@FS10000125:27:BPA73017-1634:1:1101:2820:1430 2:N:0:3
CCGGTCTTGAGCGTACTCGACGAAGTTAGCCGGGGGGGGGGGGGGGGA
+
FFFFFFFFFFFFFFFFFFFFFFFFFFFFFFFFFFFFFFFFFFFFFF,F
@FS10000125:27:BPA73017-1634:1:1101:3810:1430 2:N:0:3
TCTACTTTGAGCGTACTCGACGAAGTTTGGCGGGGGGGGGGGGGGGAA
+
FFFFFFFFFFFFFFFFFFFFFFFFFFFFFFFFFFFFFFFFFFFFFFFF
@FS10000125:27:BPA73017-1634:1:1101:4520:1430 2:N:0:3
ACATTTTTGAGCGTACTCGACGAAGTTGCCTGGGGGGGGGGGGGGGAA
+
FFFFFFFFFFFFFFFFFFFFFFFFFFFFFFFFFFFFFFFFFFFF:FFF
@FS10000125:27:BPA73017-1634:1:1101:5340:1430 2:N:0:3
CTTTATTTGAGCGTACTCGACGAAGTTTGTGGGGGGGGGGGGGGGAAT
+
FFFFFFFFFFFFFFFFFFFFFFFFFFFFFFFFFFFFFFFFFFFF:F,,
@FS10000125:27:BPA73017-1634:1:1101:6260:1430 2:N:0:3
ATTAGATTGAGCGTACTCGACGAAGTTGGAAGGGGGGGGGGGGGGGAA
+
FFFFFFFFFFFFFFFFFFFFFFFFFFFFFFFFFFFFFFFFFFFFFFFF
@FS10000125:27:BPA73017-1634:1:1101:8450:1430 2:N:0:3
CTTTCCTTGAGCGTACTCGACGAAGTTTAATGGGGGGGGGGGGGGGGA
+
FFFF,FFFFFFFFFFFFFFFFFFFFFF,,:,FFFFFFFFFFFFFFF:,
@FS10000125:27:BPA73017-1634:1:1101:8810:1430 2:N:0:3
TTTAATTTGAGCGTACTCGACGAAGTTGGCTGGGGGGGGGGGGGGGGA
+
F,,,,:FFFFFFFFFFFFFFFFFFFFFFFF,FFFFFFFFFFFFFFF,:
@FS10000125:27:BPA73017-1634:1:1101:9190:1430 2:N:0:3
ATCTCTTTGAGCGTACTCGACGAAGTTGGGCGGGGGGGGGGGGGGGAA
+
:FFFFFFFFFFFFFFFFFFFFFFFFFFFFFFFFFFFFFFFFFFFFFFF
@FS10000125:27:BPA73017-1634:1:1101:9430:1430 2:N:0:3
AAGTGATTGAGCGTACTCGACAAAGTTTTCCGGGGGGGGGGGGGGGAA
+
::FF,FFFFFFFFFFFFFFF,,:,,,F,::FFFFFFFFFFFFFF,FF:
@FS10000125:27:BPA73017-1634:1:1101:10140:1430 2:N:0:3
CCGAGGTTGAGCGTACTCGACGAAGTTACAGGGGGGGGGGGGGGGGAA
+
FF,FFFFFFFFFFFFFFFFFFFFFFFFFFFFFFFFFFFFFFFFFFF,F
@FS10000125:27:BPA73017-1634:1:1101:12340:1430 2:N:0:3
TTCTAGTTGAGCGTACTCGACGAAGTTTGCAGGGGGGGGGGGGGGGGA
+
F,FFFFFFFFFFFFFFFFFFFFFFFFFFFFFFFFFFFFFFFFFFFF,F
@FS10000125:27:BPA73017-1634:1:1101:13100:1430 2:N:0:3
TCCACTTTGAGCGTACTCGACGAAGTTGTTTCGGGGGGGGGGGGGGGA
+
,,,,,FFFFFFFF:FFFFFFFFFFFFFF:,:,FFFFFFFFFFFFFF,:
@FS10000125:27:BPA73017-1634:1:1101:14280:1430 2:N:0:3
TCCTAATTGAGCGTACTCGACGAAATTCCACGGGGGGGGGGGGGGGGA
+
FFFFFFFFF:FFFFFFFFFFFFFFFFFFFFFFFFFFFFFFFFF,F,,,
@FS10000125:27:BPA73017-1634:1:1101:14530:1430 2:N:0:3
TTAGCATTGAGCGTACTCGACGAAGTTTTGCGGGGGGGGGGGGGGGAA
+
F,FFFFFFFFFFFFFFFFFFFFFFFFFFFFFFFFFFFFFFFFFFFFFF
@FS10000125:27:BPA73017-1634:1:1101:15600:1430 2:N:0:3
TCCGCATTGAGCGTACTCGACGAAGTTGCGGGGGGGGGGGGGGGAAAT
+
,FF:FFFFFFFFFFFFFFFFFFFFFFFFFFFFFFFFFFFFFFF,FF:F
@FS10000125:27:BPA73017-1634:1:1101:15640:1430 2:N:0:3
AAGGATTTGAGCGTACTCGACGAAGTTTCAAGGGGGGGGGGGGGGGAA
+
FFFFFFFFFFFFFFFFFFFFFFFFFFFFFFFFFFFFFFFFFFFFFFFF
@FS10000125:27:BPA73017-1634:1:1101:16020:1430 2:N:0:3
TAAAACTTGAGCGTACTCGACGAAGTTGTACGGGGGGGGGGGGGGGAA
+
FFFFFFFFFFFFFFFFFFFFFFFFFFFFFFFFFFFFFFFFFF::FF:F
@FS10000125:27:BPA73017-1634:1:1101:1320:1440 2:N:0:3
TCTTCCTTGAGCGTACTCGACGAAGTTGCGGGGGGGGGGGGGGGAAAT
+
,FFFFFFFFFFFFFFFFFFFFFFFFFFFFFFFFFFFFFFFFFFF,FF,
@FS10000125:27:BPA73017-1634:1:1101:1850:1440 2:N:0:3
GACAGGTTGAGCGTACTCGACGAAATTTGGTGGGGGGGGGGGGGGGGG
+
F:FFFFFFFFFFFFFFFFFFFFFFFFFFFFFFFFFFFFFFFFFFFFFF
@FS10000125:27:BPA73017-1634:1:1101:2660:1440 2:N:0:3
TATCGATTGAGCGTACTCGACGAAGTTTGATGGGGGGGGGGGGGGGGG
+
FFFFFFFFFFFFFFFFFFFFFFFFFFFFFFFFFFFFFFFFFFFFFFF,
@FS10000125:27:BPA73017-1634:1:1101:3450:1440 2:N:0:3
CTGTCATTGAGCGTACTCGACGAAGTTGCGAGGGGGGGGGGGGGGGAA
+
F,FFFFFFFFFFFFFFFFFFFFFFFFFFFFFFFFFFFFFFFFFFF,FF
@FS10000125:27:BPA73017-1634:1:1101:4240:1440 2:N:0:3
TTATAATTGAGCGTACTCGACGAAGTTTGGCGGGGGGGGGGGGGGAAA
+
,,F,,:FFFFFFFFFFFFFFFFFFFFFFFFFFFFFFFFF:FF:::F,,
@FS10000125:27:BPA73017-1634:1:1101:4870:1440 2:N:0:3
TCTGTATTGAGCGTACCGACGAAGTTGTAAGGGGGGGGGGGGGGGGGA
+
FFFFFFFFFFFFFFFFFFFFFFFFFFFFFFFFFFFFFFFFFFFFFFF,
@FS10000125:27:BPA73017-1634:1:1101:4970:1440 2:N:0:3
ACGGATTTGAGCGTACTCGACGAAGTTAGTAGGGGGGGGGGGGGGGGA
+
FFFFFFFFFFFFFFFFFFFFFFFFFFFFFFFFFFFFFFFFFFFFFF:,
@FS10000125:27:BPA73017-1634:1:1101:5090:1440 2:N:0:3
AATGGTTTGAGCGTACTCGACGAAGTTGGGTGGGGGGGGGGGGGAGAT
+
FFFFFFFFFFFFFFFFFFFFFFFFFFFFFFFFFFFFFFFFFFFFF,:F
@FS10000125:27:BPA73017-1634:1:1101:5100:1440 2:N:0:3
TATTCATTGAGCGTACTCGACGAAGTTTGGCGGGGGGGGGGGGGGGAA
+
,,FFFFFFFFFFFFFFFFFFFFFFFFFFFFFFFFFFFFFFFFFFFF,:
@FS10000125:27:BPA73017-1634:1:1101:5330:1440 2:N:0:3
TTACCCTTGAGCGTACTCGACGAAGTTGACTGGGGGGGAGGGGGGGGG
+
FFFFFFFFFFFFFFFFFFFFFFFFFFFFFFFFFFFFFFFFFFFFFFFF
@FS10000125:27:BPA73017-1634:1:1101:5340:1440 2:N:0:3
ACTATCTTGAGCGTACTCGACGAAGTTCCTAGGGGGGGGGGGGGGGGA
+
,F,F,FFFFFFFFFFFFFFFFFFFFFF:F,FFFFFFFFFFFFFF:,::
@FS10000125:27:BPA73017-1634:1:1101:5590:1440 2:N:0:3
TAATGATTGAGCGTACTCGACGAAGTTAGCCGGGGGGGGGGGGGGGAA
+
FFFFFFFFFFFFFFFFFFFFFFFFFFFFFFFFFFFFFFFFFFFF,,FF
@FS10000125:27:BPA73017-1634:1:1101:5940:1440 2:N:0:3
AACTCTTTGAGCGTACTCGACGAAGTTGAGGGGGGGGGGGGGGGGAAA
+
F:F:FFFFFFFFFFFFFFFFFFFFFFFF:FFFFFFFFFFFFFF:F,,,
@FS10000125:27:BPA73017-1634:1:1101:6020:1440 2:N:0:3
TTCAATTTGAGCGTACTCGACGAAGTTGAATGGGGGGGGGGGGGGGAA
+
F,FFFFFFFFFFFFFFFFFFFFFFFFFFFFFFFFFFFFFFFFFFF,FF
@FS10000125:27:BPA73017-1634:1:1101:6250:1440 2:N:0:3
CTCACATTGAGCGTACTCGACGAAGTTCCCCGGGGGGGGGGGGGGGGG
+
FFFFFFFFFFFFFFFFFFFFFFFFFFFFFFFFFFFFFFFFFFFF:F:F
@FS10000125:27:BPA73017-1634:1:1101:6950:1440 2:N:0:3
ATCACTTTGAGCGTACTCGACGAAGTTGTTAGGGGGGGGGGGGGGGGA
+
FFFFFFFFFFFFFFFFFFFFFFFFFFFFFFFFFFFFFFFFFFF:F:FF
@FS10000125:27:BPA73017-1634:1:1101:7310:1440 2:N:0:3
CCAAGATTGAGCGTACTCGACGAAGTTGACTGGGGGGGGGGGGGGGAA
+
FFFFFFFFFFFFFFFFFFFFFFFFFFFFFFFFFFFFFFFFFFFFFF,F
@FS10000125:27:BPA73017-1634:1:1101:8810:1440 2:N:0:3
ACTCCTTTGAGCGTACTCGACGAAGGGGGGGGGGGGGGGAGATCGGAA
+
FFFFFFFFFFFFFFFFFFFFFFFFFFFFFFFFFFFFFFFF,,F:,,F:
@FS10000125:27:BPA73017-1634:1:1101:8930:1440 2:N:0:3
TTTTAATTGAGCGTACTCGACGAAGGGGGGGGGGGGGGGGAGATCGGA
+
FFFFFFFFFFFFFFFFFFFFFFFFFFFFFFFFFFFFFFFFF,:FF,F,
@FS10000125:27:BPA73017-1634:1:1101:9800:1440 2:N:0:3
GCGCCTTTGAGCGTACTCGACGAAGTTAGGGGGGGGGGGGGGGGGGAA
+
FFFFFFFFFFFFFFFFFFFFFFFFFFFFFFFFFFFFFFFFFFFFF,FF
@FS10000125:27:BPA73017-1634:1:1101:10020:1440 2:N:0:3
CATGGCTTGAGCGTACTCGACGAAGTTTTAGGGGGGGGGGGGGGGAAT
+
FFFFFFFFFFFFFFFFFFFFFFFFFFFFFFFFFFFFFFFFFFFF:FF,
@FS10000125:27:BPA73017-1634:1:1101:10530:1440 2:N:0:3
TGAATATTGAGCGTACTCGACGAAGGGGGGGGGGGGGGGGAAATCTGA
+
,,FFFFFFFFFFFFFFFFFFFFFFFFFFFFFFFFFFFFFF:F,F,,,F
@FS10000125:27:BPA73017-1634:1:1101:12910:1440 2:N:0:3
TCGGTGTTGAGCGTACTCGACGAAGTTGATAGGGGGGGGGGGGGGGGA
+
:,,F::FFFFFFFFFFFFFFFFFFFFFFFFFFFFFFFFFFFF:F:,F,
@FS10000125:27:BPA73017-1634:1:1101:13000:1440 2:N:0:3
TTCAATTTGAGCGTACTCGACGAAGTTATTAGGGGGGGGGGGGGGGGG
+
F,FFFFFFFFFFFFFFFFFFFFFFFFFFFFFFFFFFFFFFFFFFFFF,
@FS10000125:27:BPA73017-1634:1:1101:14110:1440 2:N:0:3
ATAGGTTTGAGCGTACTCGACGAAGTTTAAAAGGGGGGGGGGGGGGGG
+
:FFFFFFFFFFFFFFFFFFFFFFFFFFFFF:FFFFFFFFFFFF:F:,:
@FS10000125:27:BPA73017-1634:1:1101:1440:1450 2:N:0:3
CAAAGATTGAGCGTACTCGACGAAGTTGCTAGGGGGGGGGGGGGGGGG
+
FFFFFFFFFFFFFFFFFFFFFFFFFFFFFFFFFFFFFFFFFFFFF:F,
@FS10000125:27:BPA73017-1634:1:1101:1580:1450 2:N:0:3
ACACTTTTGACCTTTTCCATCAAATTTCCCAGGGGGGGGGGGGGGAAA
+
,FFFFFFFFF:F:,F,,FFFFF:F,F,,:,FFFFFFFFFFFFFFFFF,
@FS10000125:27:BPA73017-1634:1:1101:1780:1450 2:N:0:3
CCGAATTTGAGCGTACTCGACGAAGTTTTGAGGGGGGGGGGGGGGGAA
+
FFFF:FFFFFFFFFFFFFFFFFFFFF,FFFFFFFFFFFFFFFFFF,,F
@FS10000125:27:BPA73017-1634:1:1101:2200:1450 2:N:0:3
TTTTAATTGAGCGTACTCGACGAAGTTGTTAGGGGGGGGGGGGGGGGA
+
FFFFFFFFFFFFFFFFFFFFFFFFFFFFFFFFFFFFFFFFFFFFFF:,
@FS10000125:27:BPA73017-1634:1:1101:2320:1450 2:N:0:3
TTTTCCTTGAGCGTACTCGACGAAGTTCACTGGGGGGGGGGGGGGGAA
+
F,FFFFFFFFFFFFFFFFFFFFFFFFFFFFFFFFFFFFFFFFFFFFFF
@FS10000125:27:BPA73017-1634:1:1101:2420:1450 2:N:0:3
TTACAATTGAGCGTACTCGACGAAGTTATGCGGGGGGGGGGGGGGGAA
+
,FFFFFFFFFFFFFFFFFFFFFFFFFFFFFFFFFFFFFFFFFFFFF::
@FS10000125:27:BPA73017-1634:1:1101:6840:1450 2:N:0:3
ACTCGATTGAGCGTACTCGACGAAGTTTCTAGGGGGGGGGGGGGGGAA
+
FFFFFFFFFFFFFFFFFFFFFFFFFFFFFFFFFFFFFFFFFFFFF:FF
@FS10000125:27:BPA73017-1634:1:1101:7220:1450 2:N:0:3
ACCAAGTTGAGCGTACTCGACGAAGTTGGTTGGGGGGGGGGGGGGGAA
+
FFFFFFFFFFFFFFFFFFFFFFFFFFFFFFFFFFFFFFFFFFFFF,FF
@FS10000125:27:BPA73017-1634:1:1101:7470:1450 2:N:0:3
AGCAGGTTGAGCGTACTCGACGAAGTTTATGGGGGGGGGGGGGGGGGG
+
F,FFFFFFFFFFFFFFFFFFFFFFFFFFFFFFFFFFFFFFFFF::,:F
@FS10000125:27:BPA73017-1634:1:1101:7800:1450 2:N:0:3
CATGGTTTGAGCGTACTCGACGAAGTTGGCTGGGGGGGGGGGGGGGGG
+
F,FFF,FFFFFFFFFFFFFFFFFFFFFFFFFFFFFFFFFFFFFFFFF:
@FS10000125:27:BPA73017-1634:1:1101:8790:1450 2:N:0:3
TTTTTTTTGAGCGTACTCGACGAAGTTTTGACGGGGGGGGGGGGGGAA
+
,F,F,,FFFFFFFFFFFFFFF,FF,FF,:F,,FFFFFFFFF,,,,,,F
@FS10000125:27:BPA73017-1634:1:1101:13030:1450 2:N:0:3
ATATCCTTGAGCGTACTCGACGAAGTTCACTGGGGGGGGGGGGGGGAA
+
F,FFFFFFFFFFFFFFFFFFFFFFFFFFFFFFFFFFFFFFFFFFF,FF
@FS10000125:27:BPA73017-1634:1:1101:13610:1450 2:N:0:3
TTGTTATTGAGCGTACTCGACGAAGTTATCCGGGGGGGGGGGGGGGGA
+
F:FFFFFFFFFFFFFFFFFFFFFFFFFFFFFFFFFFFFFFFFFFFFF:
@FS10000125:27:BPA73017-1634:1:1101:14890:1450 2:N:0:3
GTCCTATTGAGCGTACTCGACGAAGTTGGTCGGGGGGGGGGGGGGGAA
+
,F,::FFFFFFFFFFFFFFFFFFFFFF::FFFFFFFFFFFFFFF:,FF
@FS10000125:27:BPA73017-1634:1:1101:15990:1450 2:N:0:3
CTGCCTTTGAGCGTACTCGACGAAGTTAGAGGGGGGGGGGGGGGGAAA
+
FFFFFFFFFFFFFFFFFFFFFFFFFFFFFFFFFFFFFFFFFFFF:F,,
@FS10000125:27:BPA73017-1634:1:1101:16140:1450 2:N:0:3
GGACAATTGAGCGTACTCGACGAAGTTCCGCGGGGGGGGGGGGGGGAA
+
,:FFFFFFFFFFFFFFFFFFFFFFFFFFFFFFFFFFFFFFFFFFFFFF
@FS10000125:27:BPA73017-1634:1:1101:2330:1460 2:N:0:3
CCGGAATTGAGCGTACTCGACGAAGTTCAGGGGGGGGGGGGGGGAAAT
+
FFFFFFFFFFFFFFFFFFFFFFFFFFFFFFFFFFFFFFFFFFF,FF:F
@FS10000125:27:BPA73017-1634:1:1101:2660:1460 2:N:0:3
TCTGGTTTGAGCGTACTCGACGAAGTTCTGTGGGGGGGGGGGGGGGAA
+
FFFFFFFFFFFFFFFFFFFFFFFFFFFFFFFFFFFFFFFFFFFFFFFF
@FS10000125:27:BPA73017-1634:1:1101:4110:1460 2:N:0:3
TACAACTTGAGCGTACTCGACGAAGTTTTTAGGGGGGGGGGGGGGGAA
+
FFFFFFFFFFFFFFFFFFFFFFFFFFFFFFFFFFFFFFFFFFFFF:FF
@FS10000125:27:BPA73017-1634:1:1101:4150:1460 2:N:0:3
TATGTATTGAGCGTACTCGACGAAGTTGGGTGGGGGGGGGGGGGGGGA
+
FFFFFFFFFFFFFFFFFFFFFFFFFFFFFFFFFFFFFFFFFFFFFFF,
@FS10000125:27:BPA73017-1634:1:1101:4250:1460 2:N:0:3
TACAACTTGAGCGTACTCGACGAAGTTTTTAGGGGGGGGGGGGGGGAA
+
FFFFFFFFFFFFFFFFFFFFFFFFFFFFFFFFFFFFFFFFFFFFF,FF
@FS10000125:27:BPA73017-1634:1:1101:5950:1460 2:N:0:3
CTGGTATTGAGCGTACTCGACGAAGTTGTTAGGGGGGGGGGGGGGGGA
+
FFFFFFFFFFFFFFFFFFFFFFFFFFFFFFFFFFFFFFFFFFFFF:,F
@FS10000125:27:BPA73017-1634:1:1101:5980:1460 2:N:0:3
CTGGTATTGAGCGTACTCGACGAAGTTGTTAGGGGGGGGGGGGGGGAA
+
FFFFFFFFFFFFFFFFFFFFFFFFFFFFFFFFFFFFFFFFFFFFF,FF
@FS10000125:27:BPA73017-1634:1:1101:6520:1460 2:N:0:3
CGCTAATTGAGCGTACTCGACGAAGTTCCCGGGGGGGGGGGGGGGGAA
+
FFFFFFFFFFFFFFFFFFFFFFFFFFFFFFFFFFFFFFFFFFFFF:F,
@FS10000125:27:BPA73017-1634:1:1101:7890:1460 2:N:0:3
TGTCATTTGAGCGTACTCGACGAAGTTCATCGGGGGGGGGGGGGGGGA
+
::FFFFFFFFFFFFFFFFFFFFFFFFFFFFFFFFFFFFFFFFFFFFF:
@FS10000125:27:BPA73017-1634:1:1101:8080:1460 2:N:0:3
CTATCATTGAGCGTACTCGACGAAGTTGCTAGGGGGGGGGGGGGGGGA
+
F,FFFFFFFFFFFFFFFFFFFFFFFFFFFFFFFFFFFFFFFFFFFFF,
@FS10000125:27:BPA73017-1634:1:1101:8150:1460 2:N:0:3
TCTTGGTTGAGCGTACTCGACGAAGTTTGAAGGGGGGGGGGGGGGGAA
+
FFFFFFFFFFFFFFFFFFFFFFFFFFFFFFFFFFFFFFFFFFFFF,FF
@FS10000125:27:BPA73017-1634:1:1101:8970:1460 2:N:0:3
TTGGTATTGAGCGTACTCGACGAAGTTGGTTGGGGGGGGGGGGGGGGG
+
FFFFFFFFFFFFFFFFFFFFFFFFFFFFFFFFFFFFFFFFFFFFFFFF
@FS10000125:27:BPA73017-1634:1:1101:9610:1460 2:N:0:3
CCCTCTTTGAGCGTACTCGACGAAGTTCATGGGGGGGGGGGGGGGAAA
+
FFFFFFFFFFFFFFFFFFFFFFFFFFFFFFFFFFFFFFFFFFFF,F,,
@FS10000125:27:BPA73017-1634:1:1101:9630:1460 2:N:0:3
GAGAAGTTGAGCGTACTCGACGAAGTTACCAGGGGGGGGGGGGGGGAA
+
,,FFFFFFFFFFFFFFFFFFFFFFFFFFFFFFFFFFFFFFFFFFF::F
@FS10000125:27:BPA73017-1634:1:1101:10030:1460 2:N:0:3
CGCATATTGAGCGTACTCGACGAAGTTGGCGGGGGGGGGGGGGGGAAA
+
FFFFFFFFFFFFFFFFFFFFFFFFFFFFFFFFFFFFFFFFFFFFFF,,
@FS10000125:27:BPA73017-1634:1:1101:10870:1460 2:N:0:3
AAATCTTTGAGCGTACTCGACGAAGTTCCGGGGGGGGGGGGGGGAAGT
+
FFFFFFFFFFFFFFFFFFFFFFFFFFFFFFFFFFFFFFFFFFF,F,,F
@FS10000125:27:BPA73017-1634:1:1101:10990:1460 2:N:0:3
TAGATATTGAGCGTACTCGACGAAGTGGGGGGGGGGGGGGGAAATCGA
+
FFFFFFFFFFFFFFFFFFFFFFFFFFFFFFFFFFFFFFFFFF:,FF,,
@FS10000125:27:BPA73017-1634:1:1101:11760:1460 2:N:0:3
ATCAGGTTGAGCGTACTCGACGAAGTTGCTTGGGGGGGGGGGGGGGGA
+
F,FFFFFFFFFFFFFFFFFFFFFFFFFFFFFFF:FF:FFFF::F,:,F
@FS10000125:27:BPA73017-1634:1:1101:12140:1460 2:N:0:3
ATCTGGTTGAGCGTACTCGACGAAGTTATAAGGGGGGGGGGGGGGGGA
+
FFFFFFFFFFFFFFFFFFFFFFFFFFFFFFFFFFFFFFFFFFFFFF,F
@FS10000125:27:BPA73017-1634:1:1101:12290:1460 2:N:0:3
ACTATCTTGAGCGTACTCGACGAAGTTTCATGGGGGGGGGGGGGGGGA
+
FFFFFFFFFFFFFFFFFFFFFFFFFFFFFFFFFFFFFFFFFFFFF:FF
@FS10000125:27:BPA73017-1634:1:1101:13390:1460 2:N:0:3
AAATAATTGAGCGTACTCGACGAAGTTAGGCGGGGGGGGGGGGGGGGG
+
FFFFFFFFFFFFFFFFFFFFFFFFFFFFFFFFFFFFFFFFFFFFFFF,
@FS10000125:27:BPA73017-1634:1:1101:15200:1460 2:N:0:3
CTCGCCTTGAGCGTACTCGACGAAGTTTGTTGGGGGGGGGGGGGGGAA
+
F,FFFFFFFFFFFFFFFFFFFFFFFFF,FFFFFFFFFFFFFFFFF:F,
@FS10000125:27:BPA73017-1634:1:1101:15900:1460 2:N:0:3
CCTTGATTGAGCGTACTCGACGAAGTTGGCGGGGGGGGGGGGGGGGAA
+
FFFFFFFFFFFFFFFFFFFFFFFFFFFFFFFFFFFFFFFFFFFFFF,F
@FS10000125:27:BPA73017-1634:1:1101:1330:1470 2:N:0:3
ATTACATTGAGCGTACTCGACGAAGTTTGTGAGGGGGGGGGGGGGGGG
+
,FFFFFFFFFFFFFFFFFFFFFFFFFFFFFFFFFFFFFFFFFFFFFF,
@FS10000125:27:BPA73017-1634:1:1101:2360:1470 2:N:0:3
ATGTTATTGAGCGTACTCGACGAAGTTCGTGAGGGGGGGGGGGGGGGG
+
FFFFFFFFFFFFFFFFFFFFFFFFFFFFFFFFFFFFFFFFFFFFFFF:
@FS10000125:27:BPA73017-1634:1:1101:2900:1470 2:N:0:3
TTGGTTTTGAGCGTACTCGACGAAGGGGGGGGGGGGGGGGGGGAGGTG
+
F,FFFFFFFFFFFFFFFFFFFFFFFFFFFFFFFFFFFFFFF,,,,,:,
@FS10000125:27:BPA73017-1634:1:1101:3240:1470 2:N:0:3
TTAATCTTGAGCGTACTCGACGAAGTTCGCAGGGGGGGGGGGGGGGGA
+
,,FFFFFFFFFFFFFFFFFFFFFFFFFFFFFFFFFFFFFFFFFFFF::
@FS10000125:27:BPA73017-1634:1:1101:3630:1470 2:N:0:3
TTGTAATTGAGCGTACTCGACGAAGTTGGAGGGGGGGGGGGGGGGAGA
+
FFFFFFFFFFFFFFFFFFFFFFFFFFFFFFFFFFFFFFFFFFFF:F,,
@FS10000125:27:BPA73017-1634:1:1101:3830:1470 2:N:0:3
TAAATATTGAGCGTACTCGACGAAGTTGACGGGGGGGGGGGGGGGGGA
+
,:FFFFFFFFFFFFFFFFFFFFFFFFFFFFFFFFFFFFFFFFFFFF,F
@FS10000125:27:BPA73017-1634:1:1101:4610:1470 2:N:0:3
CTGTGTTTGAGCGTACTCGACGAAGTTCCAGGGGGGGGGGGGGGGAAA
+
F,FFFFFFFFFFFFFFFFFFFFFFFFFFFFFFFFFFFFFFFFFF,,:,
@FS10000125:27:BPA73017-1634:1:1101:4670:1470 2:N:0:3
TGGTAATTGAGCGTACTCGACGAAGTTATTTGGGGGGGGGGGGGGGAA
+
,,FFFFFFFFFFFFFFFFFFFFFFFFFFFFFFFFFFFFFFFFF,F,,:
@FS10000125:27:BPA73017-1634:1:1101:5290:1470 2:N:0:3
CCTAGTTTGAGCGTACTCGACGAAGTTAAGTGGGGGGGGGGGGGGGGA
+
FFFFFFFFFFFFFFFFFFFFFFFFFFFF:FFFFFFFFFFFFFFFFFFF
@FS10000125:27:BPA73017-1634:1:1101:7110:1470 2:N:0:3
AACCAATTGAGCGTACTCGACGAAGTTGTAGGGGGGGGGGGGGGGGGA
+
FFFFFFFFFFFFFFFFFFFFFFFFFFFFFFFFFFFFFFFFFFFF::,F
@FS10000125:27:BPA73017-1634:1:1101:7660:1470 2:N:0:3
ATAGCCTTGAGCGTACTCGACGAAGTTGATAGGGGGGGGGGGGGGAAA
+
:,FFFFFFF:F:FFFF::FFFF:FF:FF:,:,FF::FFF:FF,:,:F,
@FS10000125:27:BPA73017-1634:1:1101:8120:1470 2:N:0:3
TAGATCTTGAGCGTACTCGACGAAGTTATGAGGGGGGGGGGGGGGGAA
+
F,,FFFFFFFFFFFFFFFFFFFFFFFF,FF,FFFFFFFFFFF:FF:FF
@FS10000125:27:BPA73017-1634:1:1101:8840:1470 2:N:0:3
TGTTTTTTGAGCGTACTCGACGAAGTTTGCTGGGGGGGGGGGGGGGGA
+
F:FFFFFFFFFFFFFFFFFFFFFFFFFFFFFFFFFFFFFFFFFFFF:F
@FS10000125:27:BPA73017-1634:1:1101:8940:1470 2:N:0:3
TAATCCTTGAGCGTACTCGACGAAGTTAACGGGGGGGGGGGGGGGGGA
+
,,FFFFFFFFFFFFFFFFFFFFFFFFFFFFFFFFFFFFFFFFFFFFF:
@FS10000125:27:BPA73017-1634:1:1101:9420:1470 2:N:0:3
TGTTGATTGAGCGTACTCGACGAAGTTACAGGGGGGGGGGGGGGGGGG
+
F,FFFFFFFFFFFFFFFFFFFFFFFFFFFFFFFFFFFFFFFFFFFF:,
@FS10000125:27:BPA73017-1634:1:1101:9800:1470 2:N:0:3
CATAGGTTGAGCGTACTCGACGAAGTTGATTGGGGGGGGGGGGGGGAA
+
FFFFFFFFFFFFFFFFFFFFFFFFFFFFFFFFFFFFFFFFFFF:FFFF
@FS10000125:27:BPA73017-1634:1:1101:10010:1470 2:N:0:3
TCTTGGTTGAGCGTACTCGACGAAGTTCACCGGGGGGGGGGGGGGGAA
+
FFFFFFFFFFFFFFFFFFFFFFFFFFFFFFFFFFFFFFFFFFF:,,,:
@FS10000125:27:BPA73017-1634:1:1101:10160:1470 2:N:0:3
CTGTTCTTGAGCGTACTCGACGAAGTTGGGGGGGGGGGGGGGAAGGTC
+
FFFFFFFFFFFFFFFFFFFFFFFFFFFFFFFFFFFFFFFFF,,F,,:,
@FS10000125:27:BPA73017-1634:1:1101:10850:1470 2:N:0:3
TTGGCTTTGAGCGTACTCGACGAAGTTAGCTGGGGGGGGGGGGGGGAA
+
FFFFFFFFFFFFFFFFFFFFFFFFFFFFFFFFFFFFFFFFFFFFF,FF
@FS10000125:27:BPA73017-1634:1:1101:12150:1470 2:N:0:3
CTTGACTTGAGCGTACTCGACGAAGTTGGGGGGGGGGGGGGGAAATTG
+
FFFFFFFFFFFFFFFFFFFFFFFFFFFFFFFFFFFFFFFFF,,:,F,,
@FS10000125:27:BPA73017-1634:1:1101:12380:1470 2:N:0:3
AAAATCTTGAGCGTACTCGACGAAGTTTCCAGGGGGGGGGGGGGGGGG
+
,::FF:FFFFFFFFFFFFFFFFFFFFFFF:FFFFFFFFFFF,FF:,,,
@FS10000125:27:BPA73017-1634:1:1101:12550:1470 2:N:0:3
AAGGTATTGAGCGTACTCGACGAAGTTGGCGGGGGGGGGGGGGGGAAA
+
FFFFFFFFFFFFFFFFFFFFFFFFFFFFFFFFFFFFFFFFFFFF,FF,
@FS10000125:27:BPA73017-1634:1:1101:15000:1470 2:N:0:3
TATCTATTGAGCGTACTCGACGAAGGGGGGGGGGGGGGGGAATTTGAA
+
FFFFFFFFFFFFFFFFFFFFFFFFFFFFFFFFFFFFFFF,,:,,,,,:
@FS10000125:27:BPA73017-1634:1:1101:1210:1480 2:N:0:3
CATAGTTTGAGCGTACTCGACGAAGTTAGCGGGGGGGGGGGGGGGAAA
+
FFFFFFFFFFFFFFFFFFFFFFFFFFFFFFFFFFFFFFFFFFFFFF,F
@FS10000125:27:BPA73017-1634:1:1101:1670:1480 2:N:0:3
TTCATCTTGAGCGTACTCGACGAAGTTTGAGGGGGGGGGGGGGGGAAA
+
,,FFFFFFFFFFFFFFFFFFFFFFFFFFFFFFFFFFFFFFFFFF,F,,
@FS10000125:27:BPA73017-1634:1:1101:1790:1480 2:N:0:3
TTTGGATTGAGCGTACTCGACGAAGTTAATTGGGGGGGGGGGGGGGAA
+
,FFFFFFFFFFFFFFFFFFFFFFFFFFFFFFFFFFFFFFFFFFFF:,F
@FS10000125:27:BPA73017-1634:1:1101:6230:1480 2:N:0:3
GTGGATTTGAGCGTACTCGACGAAGTTGAGGGGGGGGGGGGGGGGGAA
+
:,FFFFFFFFFFFFFFFFFFFFFFFFFFF::FFFFFFFFFFFFFFF,:
@FS10000125:27:BPA73017-1634:1:1101:6400:1480 2:N:0:3
CGGATGTTGAGCGTACTCGACGAAGTTGCACGGGGGGGGGGGGGGGGA
+
F,FFFFFFFFFFFFFFFFFFFFFFFFFFFFFFFFFFFFFFFFF:FFF,
@FS10000125:27:BPA73017-1634:1:1101:7200:1480 2:N:0:3
TCCGTATTGAGCGTACTCGACGAAGTTTTAAGGGGGGGGGGGGGGGGA
+
FFFFFFFFFFFFFFFFFFFFFFFFFFFFFFFFFFFFFFFFFFFFFFFF
@FS10000125:27:BPA73017-1634:1:1101:8120:1480 2:N:0:3
ACAAATTTGAGCGTACTCGACGAAGTTCCGTGGGGGGGGGGGGGGGGG
+
FFFFFFFFFFFFFFFFFFFFFFFFFFFFFFFFFFFFFFFFFFFFFFFF
@FS10000125:27:BPA73017-1634:1:1101:8480:1480 2:N:0:3
TTGTAATTGAGCGTACTCGACGAAGTTGGGTGGGGGGGGGGGGGGGGG
+
FFFFFFFFFFFFFFFFFFFFFFFFFFFFFFFFFFFFFFFFFFFFFFF:
@FS10000125:27:BPA73017-1634:1:1101:9060:1480 2:N:0:3
GTTCATTTGAGCGTACTCGACAAAGTTAAGGGGGGGGGGGGGGGAGAT
+
,,FFFFFFFFFFFFFFFFFFFFFFFFFFFFFFFFFFFFFFFFF:,,F,
@FS10000125:27:BPA73017-1634:1:1101:10630:1480 2:N:0:3
ATTTGCTTGAGCGTACTCGACGAAGTTGCGGGGGGGGGGGGGGGAGAT
+
,,FF,FFFFFFFFFFFFFFFFFFFFFF:F::,FFFFFFFFFFF,F,,F
@FS10000125:27:BPA73017-1634:1:1101:11000:1480 2:N:0:3
TAGATATTGAGCGTACTCGACGAAGTGGGGGGGGGGGGGGGAAATCGG
+
F,FFFFFFFFFFFFFFFFFFFFFFFFFFFFFFFFFFFFFF:::::,,F
@FS10000125:27:BPA73017-1634:1:1101:12050:1480 2:N:0:3
TTCATTTTGAGCGTACTCGACGAAGTTGGGCGGGGGGGGGGGGGGGGA
+
F,FFFFFFFFFFFFFFFFFFFFFFFFFFFFFFFFFFFFFFFFFFFF:F
@FS10000125:27:BPA73017-1634:1:1101:13380:1480 2:N:0:3
AACAAATTGAGCGTACTCGACGAAGTTGGTTCGGGGGGGGGGGGGGGA
+
,FFFF,FFFFFFFFFFFFFFFFFFFFF,FF,,FFFFFFFFFFFF:F,F
@FS10000125:27:BPA73017-1634:1:1101:1190:1490 2:N:0:3
TTATGTTTGAGCGTACTCGACGAAGTTGCCGGGGGGGGGGGGGGGAAA
+
F,FFFFFFFFFF:FFFFFFFFFFFFFFFFFF:FFFFFFFFFFFF,F:,
@FS10000125:27:BPA73017-1634:1:1101:2930:1490 2:N:0:3
TTATTATTGAGCGTACTCGACGAAGTTGCGGGGGGGGGGGGGGGAGAT
+
FFFFFFFFFFFFFFFFFFFFFFFFFFFFFFFFFFFFFFFFFFFF:,FF
@FS10000125:27:BPA73017-1634:1:1101:3760:1490 2:N:0:3
TCATACTTGAGCGTACTCGACGAAGTTACGTGGGGGGGGGGGGGGGGG
+
FFFFFFFFFFFFFFFFFFFFFFFFFFFFFFFFFFFFFFFFFFFFFFFF
@FS10000125:27:BPA73017-1634:1:1101:3780:1490 2:N:0:3
TTTCTATTGAGCGTACTCGACGAAGTTCAGTGGGGGGGGGGGGGGGAA
+
FFFFFFFFFFFFFFFFFFFFFFFFFFFFFFFFFFFFFFFFFFFFF:,:
@FS10000125:27:BPA73017-1634:1:1101:5280:1490 2:N:0:3
TCATCATTGAGCGTACTCGACGAAGTTTTTCGGGGGGGGGGGGGGGGG
+
:FFFFFFFFFFFFFFFFFFFFFF,FFFF:,FFFFFFFFFFFFFFFF,,
@FS10000125:27:BPA73017-1634:1:1101:5960:1490 2:N:0:3
TCACCATTGAGCGTACTCGACGAAGTTATCCGGGGGGGGGGGGGGGGA
+
,,FFFFFFFFFFFFFFFFFFFFFFFFFFFFFFFFFFFFFFFFFFFFF:
@FS10000125:27:BPA73017-1634:1:1101:7010:1490 2:N:0:3
CCTATTTTGAGCGTACTCGACGAAGTTTACAGGGGGGGGGGGGGGGAA
+
:F,:F,FFFFFFFFFFFFFFFFFFFFF,F:FFFFFFFFFFFFFF:F:F
@FS10000125:27:BPA73017-1634:1:1101:9140:1490 2:N:0:3
TATATATTGAGCGTACTCGACGAAGTTGGTGCGGGGGGGGGGGGGGGA
+
F:F:FFFFFFFFFFFFFFFFFFFFFFFF,FF,FFFFFFFFFFFFF,:F
@FS10000125:27:BPA73017-1634:1:1101:9240:1490 2:N:0:3
TAGGGTTTGAGCGTACTCGACGAAAGGGGGGGGGGGGGGGGAAATTCG
+
FFFFFFFFFFFFFFFFFFFFFFFFFFFFFFFFFFFFFFFFF,FF:,,F
@FS10000125:27:BPA73017-1634:1:1101:10160:1490 2:N:0:3
CAATCTTTGAGCGTACTCGACGAAGTTGCTGGGGGGGGGGGGGGGAAT
+
FFFFFFFFFFFFFFFFFFFFFFFFFFFFFFFFFFFFFFFFFFF:,F:F
@FS10000125:27:BPA73017-1634:1:1101:11460:1490 2:N:0:3
CTCTCATTGAGCGTACTCGACGAAGTTTGCCGGGGGGGGGGGGGGGGG
+
,:FFFFFFFFFFFFFFFFFFFFFFFFFF:FFFFFFFFFFFFFFFFF:,
@FS10000125:27:BPA73017-1634:1:1101:11510:1490 2:N:0:3
CGTTTTTTGAGCGTACTCGACGAAGTTAGCAGGGGGGGGGGGGGGGGA
+
F,,,,,FFFFFFFFFFFFFFFFFFFFF,,,FFFFFFFFFFFFFFFF,F
@FS10000125:27:BPA73017-1634:1:1101:11550:1490 2:N:0:3
CACCACTTGAGCGTACTCGACGAAGGGGGGGGGGGGGGGGAAATCGGA
+
FFFFFFFFFFFFFFFFFFFFFFFFFFFFFFFFFFFFFFFF:,,F,,,F
@FS10000125:27:BPA73017-1634:1:1101:12740:1490 2:N:0:3
TCTAGTTTGAGCGTACTCGACGAAGTTAAACGGGGGGGGGGGGGGGAA
+
,FFFFFFFFFFFFFFFFFFFFFFFFFFFFFFFFFFFFFFFFFFFF:FF
@FS10000125:27:BPA73017-1634:1:1101:13900:1490 2:N:0:3
CTTGATTTGAGCGTACTCGACGAAGTTCCACGGGGGGGGGGGGGGGGA
+
FFFFFFFFFFFFFFFFFFFFFFFFFFFFFFFFFFFFFFFFFFFFFFF:
@FS10000125:27:BPA73017-1634:1:1101:14540:1490 2:N:0:3
GTGGGCTTGAGCGTACTCGACGAAGTTGAAGGGGGGGGGGGGGGGGGA
+
FFFFFFFFFFFFFFFFFFFFFFFFFFFFFFFFFFFFFFFFFFFFFFF,
@FS10000125:27:BPA73017-1634:1:1101:14780:1490 2:N:0:3
CATTTGTTGAGCGTACTCGACGAAGTTTGGCGGGGGGGGGGGGGGGAA
+
FFFFFFFFFFFFFFFFFFFFFFFFFFFFFFFFFFFFFFFFFFFFFF,F
@FS10000125:27:BPA73017-1634:1:1101:14840:1490 2:N:0:3
TTTCATTTGAGCGTACTCGACGAAGTTCGCAGGGGGGGGGGGGGGGAA
+
FFFFFFFFFFFFFFFFFFFFFFFFFFFFFFFFFFFFFFFFFFFFF,FF
@FS10000125:27:BPA73017-1634:1:1101:15200:1490 2:N:0:3
TATCCATTTAGCGTACTCGACGAAGTTAGGGGGGGGGGGGGGGGGGGA
+
FFFFFFFFFFFFFFFFFFFFFFFFFFFFFFFFFFFFFFFFFFFF:F:F
@FS10000125:27:BPA73017-1634:1:1101:15240:1490 2:N:0:3
TATCCATTTAGCGTACTCGACGAAGTTAGGGGGGGGGGGGGGGGGGGA
+
F:FFFFFFFFFFFFFFFFFFFFFFFFFFFFFFFFFFFFFFFFFFFF,F
@FS10000125:27:BPA73017-1634:1:1101:15710:1490 2:N:0:3
TATTGGTTGAGCGTACTCGACGAAGTTCGGTGGGGGGGGGGGGGGGAA
+
,FFFFFFFFFFFFFFFFFFFFFFFFFFFFFFFFFFFFFFFFFFFFFFF
@FS10000125:27:BPA73017-1634:1:1101:16150:1490 2:N:0:3
CCGGTGTTGAGCGTACTCGACGAAGTTGGAAGGGGGGGGGGGGGGGAA
+
FFFFFFFFFFFFFFFFFFFFFFFFFFFFFFFFFFFFFFFFFFFFFF,F
@FS10000125:27:BPA73017-1634:1:1101:16350:1490 2:N:0:3
TAGGTTTTTGAGCGTACTCGACGAAGTTTTATGGGGGGGGGGGGGGGG
+
F:FF:FFFFFFFFFFFFFFF:FFFFFFFFFFFFFFFFFFFFFFFFFF,
@FS10000125:27:BPA73017-1634:1:1101:1830:1500 2:N:0:3
TATTAATTGAGCGTACTCGACGAAGTTGGGGGGGGGGGGGGGGGGGGG
+
FFFFFFFFFFFFFFFFFFFFFFFFFFFFFFFFFFFFFFFFFFFF,,,,
@FS10000125:27:BPA73017-1634:1:1101:1990:1500 2:N:0:3
TCGATCTTGAGCGTACTCGACGAAGTTGTACAGGGGGGGGGGGGGGAA
+
,FFFFFFFFFFFFFFFFFFFFFFFFFFFFFFFFFFFFFFFFFFFF:FF
@FS10000125:27:BPA73017-1634:1:1101:3890:1500 2:N:0:3
TTATTTTTGAGCGTACTCGACGAAGTTGGAGGGGGGGGGGGGGGGAAT
+
F,FFFFFFFFFFFFFFFFFFFFFFFFFFFFFFFFFFFFFFFFFF,FF,
@FS10000125:27:BPA73017-1634:1:1101:6780:1500 2:N:0:3
TAGATATTGAGCGTACTCGACGAAGTTTTGGGGGGGGGGGGGGGAATT
+
,:FFFFFFFFFFFFFFFFFFFFFFFFFFFFFFFFFFFFFFFFF,F:,F
@FS10000125:27:BPA73017-1634:1:1101:7120:1500 2:N:0:3
ATTTCCTTGAGCGTACCGACGAAGTTACCGGGGGGGGGGGGGGGGGAA
+
FFFFFFFFFFFFFFFFFFFFFFFFFFFFFFFFFFFFFFFFFFFFF,FF
@FS10000125:27:BPA73017-1634:1:1101:8580:1500 2:N:0:3
GCATTTTTGAGCGTACTCGACGAAGTTTGAACGGGGGGGGGGGGGGGG
+
:F,,,,FFFFFFFFFFFFFFFFFFFFF,,,F,FFFFFFFFFFFFFF:,
@FS10000125:27:BPA73017-1634:1:1101:11070:1500 2:N:0:3
CCTTTCTTGAGCGTACTCGACGAAGTTCGGAATCGGTGGGGGGGGGGG
+
FFFFFFFFFFFFFFFFFFFFFFFFFFFFFFFFFFFFFFFFFFFFFFFF
@FS10000125:27:BPA73017-1634:1:1101:11240:1500 2:N:0:3
CGTGCTTTGAGCGTACTCGACGAAGTTTGACGGGGGGGGGGGGGGGGA
+
FFFFFFFFFFFFFFFFFFFFFFFFFFFFFFFFFFFFFFFFFFFF::,F
@FS10000125:27:BPA73017-1634:1:1101:11510:1500 2:N:0:3
TAATCTTTGAGCGTACTCGACGAGGTTCTTAAGGGGGGGGGGGGGGGA
+
FFFFFFFFF:FFFFFFFFFFFFFFFFFFFFFFFFFFFFFFFF:F:,:,
@FS10000125:27:BPA73017-1634:1:1101:11600:1500 2:N:0:3
TTCAGATTGAGCGTACTCGACGAAATTCGTTGGGGGGGGGGGGGGGGA
+
,FFFFFFFFFFFFFFFFFFFFFFFFFFFFFFFFFFFFFFFFFFFFFF:
@FS10000125:27:BPA73017-1634:1:1101:12030:1500 2:N:0:3
TATATCTTGAGCGTACTCGACGAAGTTACGGGGGGGGGGGGGGGGAAT
+
FFFFFFFFFFFFFFFFFFFFFFFFFFFFFFFFFFFFFFFFFFF:,F::
@FS10000125:27:BPA73017-1634:1:1101:12740:1500 2:N:0:3
TACGAGTTGAGCGTACTCGACGAAGTTCTTAGGGGGGGGGGGGGGGGG
+
,,FFFFFFFFFFFFFFFFFFFFFFFFFFFFFFFFFFFFFFFFFFFFFF
@FS10000125:27:BPA73017-1634:1:1101:13210:1500 2:N:0:3
ACTACATTGAGCGTACTCGACGAAGTTAAGAGGGGGGGGGGGGGGGGA
+
FFFFFFFFFFFFFFFFFFFFFFFFFFFFFFFFFF:FFFFFF:FFFF,F
@FS10000125:27:BPA73017-1634:1:1101:13590:1500 2:N:0:3
TAGGTCTTGAGCGTACTCGACGAAGTTGCATGGGGGGGGGGGGGGGGA
+
FF:FFFFFFFFFFFFFFFFFFFFFFFF:FFFFFFFFFFFFFFFFFFFF
@FS10000125:27:BPA73017-1634:1:1101:14050:1500 2:N:0:3
CTGATCTTGAGCGTACTCGAACGAAGTTGATAGGGGGGGGGGGGGGGA
+
F,FFFFFFFFFFFFFFFFFFFFFFFFFFFFFFFFFFFFFFFFFFFFF,
@FS10000125:27:BPA73017-1634:1:1101:15160:1500 2:N:0:3
TATTGGTTGAGCGTACTCGACGAAGTTTGGGGGGGGGGGGGGGGAAAT
+
FFFFFFFFFFFFFFFFFFFFFFFFFFFFFFFFFFFFFFFFF:F::FF,
@FS10000125:27:BPA73017-1634:1:1101:16170:1500 2:N:0:3
CCCAGATTGAGCGTACTCGACGAAGTTCTTCGGGGGGGGGGGGGGGGG
+
FFFFFFFFFFFFFFFFFFFFFFFFFFFFFFFFFFFFFFFFFFFF,,,,
@FS10000125:27:BPA73017-1634:1:1101:2640:1510 2:N:0:3
ATCAGCTTGAGCGTACTCGACGAAGAGGGGGGGGGGGGGGGAAATCGA
+
F,FFFFFFFFFFFFFFFFFFFFFFFFFFFFFFFFFFFFFFFF,,F:,:
@FS10000125:27:BPA73017-1634:1:1101:2650:1510 2:N:0:3
ACTTACTTGAGCGTACTCGACGAAGGGGGGGGGGGGGGGGAATTCGAA
+
FFFFFFFFFFFFFFFFFFFFFFFFFFFFFFFFFFFFFFF:::,F,,,:
@FS10000125:27:BPA73017-1634:1:1101:4890:1510 2:N:0:3
TACTGCTTGAGCGTACTCGACGAAGTTATCAGGGGGGGGGGGGGGGAA
+
F,F,F:FFFFFFFFFFFFFFFFFFFFFF,F:,FFFFFFFFFFFFFF,F
@FS10000125:27:BPA73017-1634:1:1101:6780:1510 2:N:0:3
AAGTTGTTGAGCGTACTCGACGAAGTTTGGGGGGGGGGGGGGGGAAAT
+
FFFFFFFFFFFFFFFFFFFFFFFFFFFFFFFFFFFFFFFFFFFF,:F:
@FS10000125:27:BPA73017-1634:1:1101:7500:1510 2:N:0:3
TCCTGATTGAGCGTACTCGACGAAGTTGGCAGGGGGGGGGGGGGGGAA
+
FFFFFFFFFFFFFFFFFFFFFFFFFFFFFFFFFFFF:FFFFF:::,FF
@FS10000125:27:BPA73017-1634:1:1101:7580:1510 2:N:0:3
ATTTTTTGAGCGTACTCGACGAAGGTTAACAGGGGGGGGGGGGGGGAA
+
:FFFFFFFFFFFFFFFFFFFFFFFFFFFFFFFFFFFFFFFFFFFFF:F
@FS10000125:27:BPA73017-1634:1:1101:7810:1510 2:N:0:3
TGCAAATTGAGCGTACTCGACGAAGTTGGACGGGGGGGGGGGGGGGGG
+
FFFFFFFFFFFFFFFFFFFFFFFFFFFFFFFFFFFFFFFFFFFFFFF:
@FS10000125:27:BPA73017-1634:1:1101:7910:1510 2:N:0:3
CGCTGATTGAGCGTACTCGACGAAGTTAGGAGGGGGGGGGGGGGGAAA
+
F:FFFFFFFFFFFFFFFFFFFFFFFFFFFFFFFFFFFFFFFFFF:F,,
@FS10000125:27:BPA73017-1634:1:1101:9920:1510 2:N:0:3
AGTGCATTGAGCGTACTCGACGAAGTTTCAAAGGGGGGGGGGGGGGGG
+
F,FFFFFFFFFFFFFFFFFFFFFFFFFFFFFFFFFFFFFFFFFFFFF:
@FS10000125:27:BPA73017-1634:1:1101:10120:1510 2:N:0:3
TAGAGATCGTACTCGTCCAACTTACATGGGGGGGGGGGGGGGGAAATC
+
F,,F,F,:FFFF::,,:,FF,,,FF,F,,FFFFFFFFFFFFFFFF,FF
@FS10000125:27:BPA73017-1634:1:1101:13320:1510 2:N:0:3
TATCCATTGAGCGTACTCGACGAAGTTTGCTGGGGGGGGGGGGGGGAA
+
FFFFFFFFFFFFFFFFFFFFFFFFFFFFFFFFFFFFFFFFFFFFF,F:
@FS10000125:27:BPA73017-1634:1:1101:1090:1520 2:N:0:3
TTCGGTTTGAGCGTACTCGACGAAGTTAAGCGGGGGGGGGGGGGGGGA
+
,FFFFFFFFFFFF:FFFFFFFFFFFFFFFFFFFFFFFFFFFFFFFF,:
@FS10000125:27:BPA73017-1634:1:1101:2530:1520 2:N:0:3
CCAAATTTGAGCGTACTCGACGAAGTTGACCGGGGGGGGGGGGGGGAA
+
FFFFFFFFFFFFFFFFFFFFFFFFFFFFFFFFFFFFFFFFFFFFF,F:
@FS10000125:27:BPA73017-1634:1:1101:4510:1520 2:N:0:3
TTCAAATTGAGCGTACTCGACGAAGTTAGGTGGGGGGGGGGGGGGGAA
+
F:FF:FFFFFFFFFFFFFFFFFFFFFFFFFFFFFFFFFFFFFFFF:F:
@FS10000125:27:BPA73017-1634:1:1101:5180:1520 2:N:0:3
TTGCAATTGAGCGTACTCGACGAAGTTCGATGGGGGGGGGGGGGGGAA
+
FFFFFFFFFFFFFFFFFFFFFFFFFFFFFFFFFFFFFFFFFFFFFFFF
@FS10000125:27:BPA73017-1634:1:1101:5540:1520 2:N:0:3
TAGGGTTTGAGCGTACTCGACGAAGTGGGGGGGGGGGGGGGAGATCGA
+
FFFFFFFFFFFFFFFFFFFFFFFFFFFFFFFFFFFFFFFFFF,,F,,,
@FS10000125:27:BPA73017-1634:1:1101:6760:1520 2:N:0:3
TTGAGCTTGAGCGTACTCGACGAAGTTCTGCGGGGGGGGGGGGGGGGG
+
FFFFFFFFFFFFFFFFFFFFFFFFFFFFFFFFFFFFFFFFFFFFFFF,
@FS10000125:27:BPA73017-1634:1:1101:7650:1520 2:N:0:3
CTGAGCTTGAGCGTACTCGACGAAGTTCAGCGGGGGGGGGGGGGGGAA
+
FFFFFFFFFFFFFFFFFFFFFFFFFFFFFFFFFFFFFFFFFFFFF:FF
@FS10000125:27:BPA73017-1634:1:1101:7940:1520 2:N:0:3
CCGCGGTTGAGCGTACTCGACGAAGTTTCTAAGGGGGGGGGGGGGGGG
+
FF,F,:FFFFFFFFFFFFFFFFFFFFFFFFFFFFFFFFFFFFFFFFF:
@FS10000125:27:BPA73017-1634:1:1101:8380:1520 2:N:0:3
TTGGCTTTGAGCGTACTCGACGAAGTTGGTGGGGGGGGGGGGGGGAAA
+
,FFFFFFFFFFFFFFFFFFFFFFFFFFFFFFFFFFFFFFFFFFF,FF,
@FS10000125:27:BPA73017-1634:1:1101:8550:1520 2:N:0:3
TAGGTATTGAGCGTACTCGACGAAGTTGCCGGGGGGGGGGGGGGAAAT
+
,:FFFFFFFFFFFFFFFFFFFFFFFFFFFFFFFFFFFFFFFFFF::F,
@FS10000125:27:BPA73017-1634:1:1101:9090:1520 2:N:0:3
ATACATTTGAGCGTACTCGACGAAGTTCATTGGGGGGGGGGGGGGGAA
+
FFFFFFFFFFFFFFFFFFFFFFFFFFFFFFFFFFFFFFFFFFFFF,FF
@FS10000125:27:BPA73017-1634:1:1101:9280:1520 2:N:0:3
TTAGGATTGAGCGTACTCGACGAAGTTGCACGGGGGGGGGGGGGGGAA
+
FFFFFFFFFFFFFFFFFFFFFFFFFFFFFFFFFFFFFFFFFFFFFF,F
@FS10000125:27:BPA73017-1634:1:1101:10170:1520 2:N:0:3
TAAATCTTGAGCGTACTCGACGAAGTTGTCAGGGGGGGGGGGGGGGAA
+
FFFFFFFFFFFFFFFFFFFFFFFFFFFFFFFFFFFFFFFFFFFF,,FF
@FS10000125:27:BPA73017-1634:1:1101:11170:1520 2:N:0:3
ATTCTCTTGAGCGTACTCGACGAAGTTCTGCGGGGGGGGGGGGGGGAA
+
FFFFFFFFFFFFFFFFFFFFFFFFFFFFF:FFFFFFFFFFFFFFF:FF
@FS10000125:27:BPA73017-1634:1:1101:11600:1520 2:N:0:3
TCTTGATTGAGCGTACTCGACGAAGTTAGCCGGGGGGGGGGGGGGGAA
+
FFFFFFFFFFFFFFFFFFFFFFFFFFFFFFFFFFFFFFFFFFFFF:FF
@FS10000125:27:BPA73017-1634:1:1101:12280:1520 2:N:0:3
TTGGAATTGAGCGTACTCGACGAAGTTGTGGGGGGGGGGGGGGGAGAT
+
FFFFFFFFFFFFFFFFFFFFFFFFFFFFFFFFFFFFFFFFFFF,F,:F
@FS10000125:27:BPA73017-1634:1:1101:13510:1520 2:N:0:3
TTCAAATTGAGCGTACTCGACGAAGTTAGCGGGGGGGGGGGGGGGAAA
+
,FFFFFFFFFFFFFFFFFFFFFFFFFFFFFFFFFFFFFFFFFFF,FF,
@FS10000125:27:BPA73017-1634:1:1101:14750:1520 2:N:0:3
ATACGATTGAGCGTACTCGACGAAGTTCTGTGGGGGGGGGGGGGGGAA
+
FFFFFFFFFFFFFFFFFFFFFFFFFFFFFFFFFFFFFFFFFFFF,,,F
@FS10000125:27:BPA73017-1634:1:1101:15140:1520 2:N:0:3
TCGGATTTGAGCGTACTCGACGAAGTTGGCGGGGGGGGGGGGGGGGGA
+
,FFFFFFFFFFFFFFFFFFFFFFFFFFFFFFFFFFFFFFFFFFFFFF,
@FS10000125:27:BPA73017-1634:1:1101:15390:1520 2:N:0:3
ATCGTATTGAGCGTACTCGACGAAGTTCCAGGGGGGGGGGGGGGGAAA
+
:FFFFFFFFFFFFFFFFFFFFFFFFFFFFFFFFFFFFFFFFFFF,F:,
@FS10000125:27:BPA73017-1634:1:1101:16050:1520 2:N:0:3
CTCCAGTTGAGCGTACTCGACGAAGTTGTAAGGGGGGGGGGGGGGGAA
+
F:FFFFFFFFFFFFFFFFFFFFFFFFFFFFFFFFFFFFFFFFFFF,FF
@FS10000125:27:BPA73017-1634:1:1101:1810:1530 2:N:0:3
ACCGACACGAGCGTACTCGACGAAGTTTCGCGGGGGGGGGGGGGGGGA
+
,,F,FF,,FF::F:,F:FF:FFF:F:::F:F:FFFF:FFFF,:F,:,F
@FS10000125:27:BPA73017-1634:1:1101:1820:1530 2:N:0:3
TTACAGTTGAGCGTACTCGACGAAGTTTAAAAGGGGGGGGGGGGGGGA
+
:,FFFFFFFFFFFFFFFFFFFFFFFFFFFFFFFFFFFFFFFFFFF,F:
@FS10000125:27:BPA73017-1634:1:1101:2220:1530 2:N:0:3
CTACTTTTGAGCGTACTCGACGAAGTTACAGGGGGGGGGGGGGGGAAA
+
FFFFFFFFFFFFFFFFFFFFFFFFFFFFFFFFFFFFFFFFFFFF:FF,
@FS10000125:27:BPA73017-1634:1:1101:2530:1530 2:N:0:3
CAATATTTGAGCGTACTCGACGAAGTTGTTAGGGGGGGGGGGGGGGAA
+
FFFFFFFFFFFFFFFFFFFFFFFFFFFFFFFFFFFFFFFFFFFFFFFF
@FS10000125:27:BPA73017-1634:1:1101:2710:1530 2:N:0:3
CTGCGGTTGAGCGTACTCGACGAAGTTGGCAGGGGGGGGGGGGGGGGA
+
,FFFFFFFFFFFFFFFFFFFFFFFFFFFFFFFFFFFFFFFFFFFFFF:
@FS10000125:27:BPA73017-1634:1:1101:2960:1530 2:N:0:3
ATTCGTTTGAGCGTACTCGACGAAGTTCCAAGGGGGGGGGGGGGGGAA
+
:FFFFFFFFFFFFFFFFFFFFFFFFFFFFFFFFFFFFFFFFFFFFFFF
@FS10000125:27:BPA73017-1634:1:1101:3480:1530 2:N:0:3
CAACAATTGAGCGTACTCGACGAAGTTTGGTGGGGGGGGGGGGGGGAA
+
F,,F:,FFFFFFFFFFFFFFFFFFFFFFF:,,FFFFFFFFFFF:FF,F
@FS10000125:27:BPA73017-1634:1:1101:3690:1530 2:N:0:3
ATTCCCTTGAGCGTACTCGACGAAGTTGTGGGGGGGGGGGGGGGAAAT
+
FFFFFFFFFFFFFFFFFFFFFFFFFFFFFFFFFFFFFFFFFFF:,FFF
@FS10000125:27:BPA73017-1634:1:1101:3770:1530 2:N:0:3
CATGATTTGAGCGTACTCGACGAAGTTACAGGGGGGGGGGGGGGGAGA
+
FFFFFFFFFFFFFFFFFFFFFFFFFFFFFFFFFFFFFFFFFFFFFF,:
@FS10000125:27:BPA73017-1634:1:1101:4220:1530 2:N:0:3
TACAACTTGAGCGTACTCGACGAAGTTTTTAGGGGGGGGGGGGGGGAA
+
F,FFFFFFFFFFFFFFFFFFFFFFFFFFFFFFFFFFFFFFFFFFFF:F
@FS10000125:27:BPA73017-1634:1:1101:4420:1530 2:N:0:3
TCTATTTTGAGCGTACTCGACGAAGTTAGCAGGGGGGGGGGGGGGGGA
+
FFFFFFFFFFFFFFFFFFFFFFFFFFFFFFFFFFFFFFFFFFFFFFF,
@FS10000125:27:BPA73017-1634:1:1101:4670:1530 2:N:0:3
TTAGCCTTGAGCGTACTCGACGAAGTTTCCGGGGGGGGGGGGGGGGGA
+
FFFFFFFFFFFFFFFFFFFFFFFFFFFFFFFFFFFFFFFFFFFFFFFF
@FS10000125:27:BPA73017-1634:1:1101:5950:1530 2:N:0:3
TTTTGGTTGAGCGTACTCGACGAAGGGGGGGGGGGGGGGAAATTGGAA
+
FFFFFFFFFFFFFFFFFFFFFFFFFFFFFFFFFFFFFFF,,F,,,,F:
@FS10000125:27:BPA73017-1634:1:1101:7880:1530 2:N:0:3
CATCGTTTGAGCGTACTCGACGAAGTTGCCTGGGGGGGGGGGGGGGAA
+
F:FFFFFFFFFFFFFFFFFFFFFFFFFF:,FFFFFFFFFFFFFFFF,,
@FS10000125:27:BPA73017-1634:1:1101:10580:1530 2:N:0:3
TTCAATTTGAGCGTACTCGACGAAGTTTGGCGGGGGGGGGGGGGGGGA
+
:FFFFFFFFFFFFFFFFFFFFFFFFFFFFFFFFFFFFFFFFFFFFF,,
@FS10000125:27:BPA73017-1634:1:1101:11000:1530 2:N:0:3
CACATCTTGAGCGTACTCGACGAAGTTTGGGGGGGGGGGGGGGGGAAT
+
FFFFFFFFFFFFFFFFFFFFFFFFFFFFFFFFFFFFFFFFFFF:,F:,
@FS10000125:27:BPA73017-1634:1:1101:12980:1530 2:N:0:3
TATTGTTTGAGCGTACTCGACGAAGTTCGATGGGGGGGGGGGGGGGGA
+
,,FFFFFFFFFFFFFFFFFFFFFFFFFFFFFFFFFFFFFFFFFFFF,:
@FS10000125:27:BPA73017-1634:1:1101:14720:1530 2:N:0:3
TTATACTTGAGCGTACTCGACGAAGGGGGGGGGGGGGGGGGAGTTCGA
+
F,FFFFFFFFFFFFFFFFFFFFFFFFFFFFFFFFFFFFFF,:,,F,,F
@FS10000125:27:BPA73017-1634:1:1101:15090:1530 2:N:0:3
TTTTGATTGAGCGTACTCGACGAAGTTAATTGGGGGGGGGGGGGGGGG
+
,,FFFFFFFFFFFFFFFFFFFFFFFFFFFFFFFFFFFFFFFFFFFFF,
@FS10000125:27:BPA73017-1634:1:1101:15360:1530 2:N:0:3
TATGGATTGAGCGTACTCGACGAAGTTCAGCGGGGGGGGGGGGGGGAA
+
,,FFFFFFFFFFFFFFFFFFFFFFFFFFFFFFFFFFFFFFFFFFFF:F
@FS10000125:27:BPA73017-1634:1:1101:15870:1530 2:N:0:3
TTTGGTTTGAGCGTACTCGACGAAGTTAGCTGGGGGGGGGGGGGGGGA
+
:,FFFFFFFFFFFFFFFFFFFFFFFFFFFFFFFFFFFFFFFFFFFF,F
@FS10000125:27:BPA73017-1634:1:1101:2020:1540 2:N:0:3
TAACACTTGAGCGTACTCGACGAAGTTGCTGGGGGGGGGGGGGGGAAA
+
FFFFFFFFFFFFFFFFFFFFFFFFFFFFFFFFFFFFFFFFFFFF,,F,
@FS10000125:27:BPA73017-1634:1:1101:2540:1540 2:N:0:3
CTGAACTTGAGCGTACTCGACGAAGTTACAAGGGGGGGGGGGGGGGGA
+
F:FFFFFFFFFFFFFFFFFFFFFFFFFFFFFFFFFFFFFFFFFFFFF,
@FS10000125:27:BPA73017-1634:1:1101:3280:1540 2:N:0:3
TTCTTATTGAGCGTACTCGACGAAGTTTCAGGGGGGGGGGGGGGGAAA
+
F,FFFFFFFFFFFFFFFFFFFFFFFFFFFFFFFFFFFFFFFFFFFF:,
@FS10000125:27:BPA73017-1634:1:1101:4550:1540 2:N:0:3
TCTTACTTGAGCGTACTCGACGAAGTTTCGCGGGGGGGGGGGGGAGAT
+
F:F,:FFFFFFFFFFFFFFFFFFFFFFF,F,FFFFFFFFFFFFF:,F,
@FS10000125:27:BPA73017-1634:1:1101:4830:1540 2:N:0:3
ATTTGTTTGAGCGTACTCGACGAAGTTCTTAGGGGGGGGGGGGGGGAA
+
FFFFFFFFFFFFFFFFFFFFFFFFFFFFFFFFFFFFFFFFFFFFF,FF
@FS10000125:27:BPA73017-1634:1:1101:5200:1540 2:N:0:3
AGCTAATTGAGCGTACTCGACGAAGTTTCCGGGGGGGGGGGGGGGGAA
+
FFFFFFFFFFFFFFFFFFFFFFFFFFFFFFFFFFFFFFFFFF:F,,:F
@FS10000125:27:BPA73017-1634:1:1101:5680:1540 2:N:0:3
CTCAGTTTGAGCGTACTCGACGAAGTTCTTCGGGGGGGGGGGGGGGAA
+
FFFFFFFFFFFFFFFFFFFFFFFFFFFFFFFFFFFFFFFFFFFFFF,F
@FS10000125:27:BPA73017-1634:1:1101:6010:1540 2:N:0:3
TGGGGCTTGAGCGTACTCGACGAAGTTCGTAGGGGGGGGGGGGGGGGA
+
FFFFFFFFFFFFFFFFFFFFFFFFFFFFFFFFFFFFFFFFFFF::F,F
@FS10000125:27:BPA73017-1634:1:1101:6030:1540 2:N:0:3
ATTATCTTGAGCGTACTCGACGAAGTTGTTTGGGGGGGGGGGGGGGGA
+
FFFFFFFFFFFFFFFFFFFFFFFFFFFFFFFFFFFFFFFFFFFFF:,F
@FS10000125:27:BPA73017-1634:1:1101:6220:1540 2:N:0:3
TGCCGTTTGAGCGTACTCGACGAAGTTAAAAGGGGGGGGGGGGGGGGA
+
FFFFFFFFFFFFFFFFFFFFFFFFFFFFFFFFFFFFFFFFFFFF:F,F
@FS10000125:27:BPA73017-1634:1:1101:6400:1540 2:N:0:3
ATAACTTTGAGCGTACTCGACGAAGTTACTGGGGGGGGGGGGGGGAAT
+
FFFFFFFFFFFFFFFFFFFFFFFFFFFFFFFFFFFFFFFFFFFF,FF:
@FS10000125:27:BPA73017-1634:1:1101:7100:1540 2:N:0:3
ATTCATTTGAGCGTACTCGACGAAGTTGGGCGGGGGGGGGGGGGGGGG
+
:FFFFFFFFFFFFFFFFFFFFFFFFFFFFFFFFFFFFFFFFFFFFFFF
@FS10000125:27:BPA73017-1634:1:1101:7650:1540 2:N:0:3
TGTTGATTGAGCGTACTCGACGAAGTTCAGTGGGGGGGGGGGGGGGAA
+
,:FFFFFFFFFFFFFFFFFFFFFFFFFFFFFFFFFFFFFFFFFFF,FF
@FS10000125:27:BPA73017-1634:1:1101:8300:1540 2:N:0:3
CTCATTTTGAGCGTACTCGACGAAGTTTCGCGGGGGGGGGGGGGGGAA
+
:,FFFFFFFFFFFFFFFFFFFFFFFFF::,F,FFFFFFFFFFFFFFFF
@FS10000125:27:BPA73017-1634:1:1101:8330:1540 2:N:0:3
CCATTCTTGAGCGTACTCGACGAAGTTACAAGGGGGGGGGGGGGGGAA
+
F,FFFFFFFFFFFFFFFFFFFFFFFFF:F,FFFFFFFFFFFFFFF,FF
@FS10000125:27:BPA73017-1634:1:1101:9840:1540 2:N:0:3
CATCCGTTGAGCGTACTCGACGAAGTTTAGCTGGGGGGGGGGGGGGGA
+
FFFFFFFFFFFFFFFFFFFFFFFFFFFFFFFFFFFFFFFFFFFFFF,F
@FS10000125:27:BPA73017-1634:1:1101:9910:1540 2:N:0:3
TTCTTATTGAGCGTACTCGACGAAGTTTCAGGGGGGGGGGGGGGGAAA
+
,,FFFFFFFFFFFFFFFFFFFFFFFFFFFFFFFFFFFFFFFFFF,F,,
@FS10000125:27:BPA73017-1634:1:1101:12610:1540 2:N:0:3
TTTCACTTGAGCGTACTCGACGAAGTTGGCGGGGGGGGGGGGGGGGGA
+
,FFFFFFFFFFFFFFFFFFFFFFFFFFFFFFFFFFFFFFFFFFFFFFF
@FS10000125:27:BPA73017-1634:1:1101:15330:1540 2:N:0:3
CTATAATTGAGCGTACTCGACGAAGTTTGACGGGGGGGGGGGGGGGAA
+
FFFFFFFFFFFFFFFFFFFFFFFFFFFFFFFFFFFFFFFFFFFFFF:F
@FS10000125:27:BPA73017-1634:1:1101:16240:1540 2:N:0:3
TTCCCCTTGAGCGTACTCGACGAAGTTGAGTGGGGGGGGGGGGGGGGA
+
,FFFFFFFFFFFFFFFFFFFFFFFFFFFFFFFFFFFFFFFFFFFFFFF
@FS10000125:27:BPA73017-1634:1:1101:1120:1550 2:N:0:3
AATCTTTTGAGCGTACTCGACGAAGTTTGAAGGGGGGGGGGGGGGGGA
+
FFFFFFFFFFFFFFFFFFFFFFFFFFFFFFFFFFFFFFFFFFFFFF:F
@FS10000125:27:BPA73017-1634:1:1101:1260:1550 2:N:0:3
TCTAAATTGAGCGTACTCGACGAAGTTTACCGGGGGGGGGGGGGGGAA
+
FFFFFFFFFFFFFFFFFFFFFFFFFFFFFFFFFFFFFFFFFFFFFF,,
@FS10000125:27:BPA73017-1634:1:1101:1330:1550 2:N:0:3
GATAGATTGAGCGTACTCGACGAAGTTTACGGGGGGGGGGGGGGGGGA
+
F,FFFFFFFFFFFFFFFFFFFFFFFFFFFFFFFFFFFFFFFFFFFF,F
@FS10000125:27:BPA73017-1634:1:1101:5000:1550 2:N:0:3
TTAGGATTGAGCGTACTCGACGAAGGGGGGGGGGGGGGGAAATCGGAA
+
,,FFFFFFFFFFFFFFFFFFFFFFFFFFFFFFFFFFFFFF,,FF,,:,
@FS10000125:27:BPA73017-1634:1:1101:5200:1550 2:N:0:3
TAATAGTTGAGCGTACTCGACGAAGTTCAATGGGGGGGGGGGGGGGGG
+
FFFFFFFFFFFFFFFFFFFFFFFFFFFFFFFFFFFFFFFFFFFFFFF,
@FS10000125:27:BPA73017-1634:1:1101:5520:1550 2:N:0:3
TAGGCATTGAGCGTACTCGACGAAGTTGCGCGGGGGGGGGGGGGGGGG
+
F::FFFFFFFFFFFFFFFFFFFFFFFF:F:F:F,FF:F:FF,,F,F,F
@FS10000125:27:BPA73017-1634:1:1101:6260:1550 2:N:0:3
ACTTTCTTGAGCGTACTCGACGAAGTTGCCCGGGGGGGGGGGGGGGAA
+
FFFFFFFFFFFFFFFFFFFFFFFFFFFFFFFFFFFFFFFFFFFFFF:F
@FS10000125:27:BPA73017-1634:1:1101:8000:1550 2:N:0:3
ATGGAATTGAGCGTACTCGACGAAGTTTTTCGGGGGGGGGGGGGGGGA
+
:FFFFFFFFFFFFFFFFFFFFFFFFFFFFFFFFFFFFFFFFFFFFFFF
@FS10000125:27:BPA73017-1634:1:1101:9380:1550 2:N:0:3
CTAAAATTGAGCGTACTCGACGAAGTTGGATGGGGGGGGGGGGGGGAA
+
F,FFFFFFFFFFFFFFFFFFFFFFFFFFFFFFFFFFFFFFFFFFF::F
@FS10000125:27:BPA73017-1634:1:1101:9620:1550 2:N:0:3
TTCTTATTGAGCGTACTCGACGAAGTTTCTAGGGGGGGGGGGGGGGAA
+
,FFFFFFFFFFFFFFFFFFFFFFFFFFFFFFFFFFFFFFFFFFFF,,F
@FS10000125:27:BPA73017-1634:1:1101:9710:1550 2:N:0:3
CTTCCTTTGAGCGTACTCGACGAAGTTATACGGGGGGGGGGGGGGGAA
+
FFFFFFFFFFFFFFFFFFFFFFFFFFFFFFFFFFFFFFFFFFFFF,:F
@FS10000125:27:BPA73017-1634:1:1101:10190:1550 2:N:0:3
CTTATTTTGAGCGTACTCGACGAAGTTCGATGGGGGGGGGGGGGGGGA
+
F:FFFFFFFFFFFFFFFFFFFFFFFFFFFFFFFFFFFFFFFFFFFF,,
@FS10000125:27:BPA73017-1634:1:1101:11210:1550 2:N:0:3
TATCGCTTGAGCGTACTCGACGAAGTTGCACGGGGGGGGGGGGGGGAA
+
FF:F:FFFFFFFFFFFFFFFFFFFFFFFFFFFFFFFFFFFFFFF,F::
@FS10000125:27:BPA73017-1634:1:1101:11400:1550 2:N:0:3
ACCTTATTGAGCGTACTCGACGAAGTTCATTGGGGGGGGGGGGGGGAA
+
FFFFFFFFFFFFFFFFFFFFFFFFFFFFFFFFFFFFFFFFFFFFF,FF
@FS10000125:27:BPA73017-1634:1:1101:12820:1550 2:N:0:3
TATGTGTTGAGCGTACTCGACGAAGTTTTTGGGGGGGGGGGGGGGGAA
+
FFFFFFFFFFFFFFFFFFFFFFFFFFFFFFFFFFFFFFFFFFFFFFFF
@FS10000125:27:BPA73017-1634:1:1101:13720:1550 2:N:0:3
CCCCCGTTGAGCGTACTCGACGAAGTTCGGGGGGGGGGGGGGGGAGAG
+
FFFFFFFFFFFFFFFFFFFFFFFFFFFFFFFFFFFFFFFFFFF,F,F,
@FS10000125:27:BPA73017-1634:1:1101:14010:1550 2:N:0:3
CACGTCTTGAGCGTACTCGACGAAGTTGGGCGGGGGGGGGGGGGGGAA
+
F:FFFFFFFFFFFFFFFFFFFFFFFFFFFFFFFFFFFFFFFFFFFFFF
@FS10000125:27:BPA73017-1634:1:1101:14650:1550 2:N:0:3
CAATTTTTGAGCGTACTCGACGAAGTTATAAGGGGGGGGGGGGGGGAA
+
FFFFFFFFFFFFFFFFFFFFFFFFFFFFFFFFFFFFFFFFFFFF:,FF
@FS10000125:27:BPA73017-1634:1:1101:15240:1550 2:N:0:3
TTGAGTTTTAGCGTACTCGACGAAGTTTGGGGGGGGGGGGGGGAAGTC
+
F:FFFFFF:FFFFFFFFFFFFFFFFFFFFFFFFFFFFFFFFF,F:,FF
@FS10000125:27:BPA73017-1634:1:1101:15590:1550 2:N:0:3
AATGTGTTGAGCGTACTCGACGAAGTTGCCGGGGGGGGGGGGGGAAAT
+
FFFFFFFFFFFFFFFFFFFFFFFFFFFFFFFFFFFFFFFFFFF,:,,F
@FS10000125:27:BPA73017-1634:1:1101:1080:1560 2:N:0:3
TAATAATTGAGCGTACTCGACGAAGTTGAGTGGGGGGGGGGGGGGGGA
+
,,FFFFFFFFFFFFFFFFFFFFFFFFFFFFFFFFFFFFFFFFFFFF,:
@FS10000125:27:BPA73017-1634:1:1101:1210:1560 2:N:0:3
ATCATATTGAGCGTACTCGACGAAGTTTCCAGGGGGGGGGGGGGGGAA
+
FFFFFFFFFFFFFFFFFFFFFFFFFFFFFFFFFFFFFFFFFFFFF,FF
@FS10000125:27:BPA73017-1634:1:1101:4110:1560 2:N:0:3
TCTACTTTGAGCGTACTCGACGAAGTTTGGCGGGGGGGGGGGGGGGAA
+
FF,FFFFFFFFFFFFFFFFFFFFFFFFFFFFFFFFFFFFFFF,F,::F
@FS10000125:27:BPA73017-1634:1:1101:5700:1560 2:N:0:3
ACCAATTTGAGCGTACTCGACGAAGTTAATCGGGGGGGGGGGGGGGAA
+
FFFFFFFFFFFFFFFFFFFFFFFFFFFFFFFFFFFFFFFFFFFFFFFF
@FS10000125:27:BPA73017-1634:1:1101:5850:1560 2:N:0:3
TTCTGATTGAGCGTACTCGACGAAGTTCAATGGGGGGGGGGGGGGGGA
+
FFFFFFFFFFFFFFFFFFFFFFFFFFFFFFFFFFFFFFFFFFFFFF:,
@FS10000125:27:BPA73017-1634:1:1101:6170:1560 2:N:0:3
CTGATTTTGAGCGTACTCGACGAAGTTTGCAGGGGGGGGGGGGGGGGA
+
F:,F,:FFFFFFFFFFFFFFFFFFFFFFFFFFFFFFFFFFFFFFFF:F
@FS10000125:27:BPA73017-1634:1:1101:9240:1560 2:N:0:3
CCTCCCTTGAGCGTACTCGACGAAGTTGGCTGGGGGGGGGGGGGGGAA
+
FFFFFFFFFFFFFFFFFFFFFFFFFFFFFFFFFFFFFFFFFFFFFFFF
@FS10000125:27:BPA73017-1634:1:1101:9450:1560 2:N:0:3
TTCATGTTGAGCGTACTCGACGAAAGGGGGGGGGGGGGGGAGATCGGA
+
,FFFFFFFFFFFFFFFFFFFFFFFFFFFFFFFFFFFFFFFF,FFF,F,
@FS10000125:27:BPA73017-1634:1:1101:10270:1560 2:N:0:3
TCGCCTTTGAGCGTACTCGACGAAGTTAGGGGGGGGGGGGGGGGGGAA
+
,F:FFFFFFFFFFFFFFFFFFFFFFFFFFFFFFFFFFFFFFFFF:F:F
@FS10000125:27:BPA73017-1634:1:1101:11750:1560 2:N:0:3
CTGGGATTGAGCGTACTCGACGAAGTTCAGCGGGGGGGGGGGGGGGGA
+
F,F:FFFFFFFFFFFFFFFFFFFFFFFFFFFFFFFFFFFFFFFFF:,,
@FS10000125:27:BPA73017-1634:1:1101:13040:1560 2:N:0:3
CTTTACTTGAGCGTACTCGACGAAGTTGTGATGGGGGGGGGGGGGGGG
+
:,F,,FFFFFFFFFFFFFFFFFFFFFFFFF,FFFFFFFFFFFFFF:F:
@FS10000125:27:BPA73017-1634:1:1101:13130:1560 2:N:0:3
TCTGTATTGAGCGTACTGACGAAGTTGTTTTGGGGGGGGGGGGGGGAA
+
FFFFFFFFFFFFFFFFFFFFFFFFFFFFFFFFFFFFFFFFFFFFFFFF
@FS10000125:27:BPA73017-1634:1:1101:13600:1560 2:N:0:3
TTCTTATTGAGCGTACTCGACGAAGTTCAAGGGGGGGGGGGGGGGAAA
+
,FFFFFFFFFFFFFFFFFFFFFFFFFFFFFFFFFFFFFFFFFFF,F,,
@FS10000125:27:BPA73017-1634:1:1101:14780:1560 2:N:0:3
TTTAATTTGAGCGTACTCGACGAAGTTAGCGGGGGGGGGGGGGGGAAA
+
:FFFFFFFFFFFFFFFFFFFFFFFFFFFFFFFFFFFFFFFFFFF,F,,
@FS10000125:27:BPA73017-1634:1:1101:16250:1560 2:N:0:3
CTAGATTTGAGCGTACTCGACGAAGTTGGCGGGGGGGGGGGGGGGGAA
+
FFFFFFFFFFFFFFFFFFFFFFFFFFFFFFFFFFFFFFFFFFFF,,F:
@FS10000125:27:BPA73017-1634:1:1101:4600:1570 2:N:0:3
TCATCTCTTGAGCGTACTCGACGAAGTTAGCGGGGGGGGGGGGGGGAA
+
FFFFFFFFFFFFFFFFFFFFFFFFFFFFFFFFFFFFFFFFFFFFFF,F
@FS10000125:27:BPA73017-1634:1:1101:4670:1570 2:N:0:3
TCCCGATTGAGCGTACTCGACGAAGTTGAACGGGGGGGGGGGGGGGGA
+
FFFF:FFFFFFFFFFFFFFFFFFFFFF:FFFFFFFFFFFFFFFFFFF,
@FS10000125:27:BPA73017-1634:1:1101:5060:1570 2:N:0:3
TTGTACTTGAGCGTACTCGACGAAGTTGTATGGGGGGGGGGGGGGGGA
+
F,FFFFFFFFFFFFFFFFFFFFFFFFFFFFFFFFFFFFFFFFFFFFFF
@FS10000125:27:BPA73017-1634:1:1101:5130:1570 2:N:0:3
TTTGCATTGAGCGTACTCGACGAAGTTTTTCGGGGGGGGGGGGGGGAA
+
F,FFFFFFFFFFFFFFFFFFFFFFFFFFFFFFFFFFFFFFFFFFFFFF
@FS10000125:27:BPA73017-1634:1:1101:7790:1570 2:N:0:3
TTTCGCTTGAGCGTACTCGACGAAGTTACAAGGGGGGGGGGGGGGGAG
+
FFFFFF:FF:FFF:,FFFF:FF::FF,:FF,FFFFFFFFFFFFFFF,,
@FS10000125:27:BPA73017-1634:1:1101:8230:1570 2:N:0:3
CAGTGATTGAGCGTACTCGACGAAGTTGCACGGGGGGGGGGGGGGGAA
+
,F:FFFFFFFFFFFFFFFFFFFFFFFFFFFFFFFFFFFFFFFF::,FF
@FS10000125:27:BPA73017-1634:1:1101:8940:1570 2:N:0:3
TTCCCCTTGAGCGTACTCGACGAAGTTGGCCGGGGGGGGGGGGGGGAA
+
,,FFFFFFFFFFFFFFFFFFFFFFFFFFFFFFFFFFFFFFFFFFFF,F
@FS10000125:27:BPA73017-1634:1:1101:9540:1570 2:N:0:3
CTAATATTGAGCGTACTCGACGAAGTTGGGAGGGGGGGGGGGGGGGAA
+
FFF:FFFFFFFFFFFFFFFFFFFFFFFF,:,FFFFFFFFFFFFFFF,,
@FS10000125:27:BPA73017-1634:1:1101:9820:1570 2:N:0:3
TCCACATTGAGCGTACTCGACGAAGTTAGCTGGGGGGGGGGGGGGGGA
+
,FFFFFFFFFFFFFFFFFFFFFFFFFFFFFFFFFFFFFFFFFFFFF,F
@FS10000125:27:BPA73017-1634:1:1101:12410:1570 2:N:0:3
TTTGGTTTGAGCGTACTCGACGAAGTTATTGGGGGGGGGGGGGGGGGG
+
,FFFFFFFFFFFFFFFFFFFFFFFFFFFFFFFFFFFFFFFFFFFFFF:
@FS10000125:27:BPA73017-1634:1:1101:12550:1570 2:N:0:3
AGTATTTTGAGCGTACTCGACGAAGTTCAGCGGGGGGGGGGGGGGGAA
+
F:,F,FFFFFFFFFFFFFFFFFFFFFFFF,FFFFFFFFFFFFFFF:FF
@FS10000125:27:BPA73017-1634:1:1101:12630:1570 2:N:0:3
TAGGCCTTGAGCGTACTCGACGAAGTTCCTGGGGGGGGGGGGGGGGAA
+
FFFFFFFFFFFFFFFFFFFFFFFFFFFFFFFFFFFFFFFFFFFFF,FF
@FS10000125:27:BPA73017-1634:1:1101:13070:1570 2:N:0:3
TCTGATTTGAGCGTACTCGACGAAGTTTGCTGGGGGGGGGGGGGGGAA
+
,FFFFFFFFFFFFFFFFFFFFFFFFFFFFFFFFFFFFFFFFFFFF,:F
@FS10000125:27:BPA73017-1634:1:1101:13350:1570 2:N:0:3
TCTTGATTGAGCGTATCGACGAAGTTTCGAGGGGGGGGGGGGGGGAAA
+
,FFFFFFFFFFFFFFFFFFFFFFFFFFFFFFFFFFFFFFFFF:,FFF,
@FS10000125:27:BPA73017-1634:1:1101:14280:1570 2:N:0:3
TCCGCGTTGAGCGTACTCGACGAAGTTACGGGGGGGGGGGGGGGAAAT
+
FFFFFFFFFFFFFFFFFFFFFFFFFFFFFFFFFFFFFFFFFFF,FF,F
@FS10000125:27:BPA73017-1634:1:1101:14400:1570 2:N:0:3
ATTCCCTTGAGCGTACTCAACGAAGTTTTTCGGGGGGGGGGGGGGGGG
+
:FFFFFFFF::FFF:FFFF,FFF,F,,FFFFFFFFFFFFFFFF:FF,,
@FS10000125:27:BPA73017-1634:1:1101:15200:1570 2:N:0:3
CATCACTTGAGCGTACTCGACGAAGTTGGAGGGGGGGGGGGGGGGGAA
+
F,:FFFFFFFFFFFFFFFFFFFFFFFFFFFFFFFFFFFFFFFFFFF:,
@FS10000125:27:BPA73017-1634:1:1101:15570:1570 2:N:0:3
GTTGAGTTGAGCGTACTCGACGAAGTTAATTGGGGGGGGGGGGGGGGA
+
,FFFFFFFFFFFFFFFFFFFFFFFFFFFFFFFFFFFFFFFFFFFF,,F
@FS10000125:27:BPA73017-1634:1:1101:16290:1570 2:N:0:3
CACCCTTTGAGCGTACTCGACGAAGTTAGCCGGGGGGGGGGGGGGGAA
+
FFFFFFFFFFFFFFFFFFFFFFFFFFFFFFFFFFFFFFFFFFFFF:FF
@FS10000125:27:BPA73017-1634:1:1101:1070:1580 2:N:0:3
AAGGGTTTGAGCGTACTCGACGAAGTTATTGGGGGGGGGGGGGGGGAA
+
,:FFFFFFFFFFFFFFFFFFFFFFFFFFFFFFFFFFFFFFFFFFF,:F
@FS10000125:27:BPA73017-1634:1:1101:1820:1580 2:N:0:3
TACGATTTGAGCGTACTCGACGAAGTTTCAGGGGGGGGGGGGGGGGGA
+
,,FFFFFFFFFFFFFFFFFFFFFFFFFFFFFFFFFFFFFFFFFFFF,F
@FS10000125:27:BPA73017-1634:1:1101:3080:1580 2:N:0:3
TTAAGGTTGAGCGTACTCGACGAAGTTGCCTGGGGGGGGGGGGGGGGG
+
FFFFFFFFFFFFFFFFFFFFFFFFFFFFFFFFFFFFFFFFFFFFFFFF
@FS10000125:27:BPA73017-1634:1:1101:4270:1580 2:N:0:3
GTTTGATTGAGCGTACTCGACGAAGTTTATGGGGGGGGGGGGGGGAGA
+
,FFFFFFFFFFFFFFFFFFFFFFFFFFFFFFFFFFFFFFFFFFF::,:
@FS10000125:27:BPA73017-1634:1:1101:6270:1580 2:N:0:3
AACTCCTTGAGCGTACTCGACGAAGTTGACAGGGGGGGGGGGGGGGAA
+
FFFFFFFFFFFFFFFFFFFFFFFFFFFFFFFFFFFFFFFFFFFFFFFF
@FS10000125:27:BPA73017-1634:1:1101:6610:1580 2:N:0:3
GTTCGATTGAGCGTACTCGACGAAGTTAAGAGGGGGGGGGGGGGGGGA
+
:FFFFFFFFFFFFFFFFFFFFFFFFFFFFFFFFFFFFFFFFFFFFFF,
@FS10000125:27:BPA73017-1634:1:1101:6700:1580 2:N:0:3
TTCCTCTTGAGCGTACTCGACGAAGTTGCTGGGGGGGGGGGGGGGAAT
+
F,FFFFFFFFFFFFFFFFFFFFFFFFFFFFFFFFFFFFFFFFFF,F:,
@FS10000125:27:BPA73017-1634:1:1101:7970:1580 2:N:0:3
TTAAATTTGAGCGTACTCGACGAAGTTGGCGGGGGGGGGGGGGGGAAA
+
FFFFFFFFFFFFFFFFFFFFFFFFFFFFFFFFFFFFFFFFFFFF,F,,
@FS10000125:27:BPA73017-1634:1:1101:8180:1580 2:N:0:3
TTGTAATTGAGCGTACTCGACGAAGTTGGGTGGGGGGGGGGGGGGGGG
+
FF,F:,FFFFFFFFFFFFFFFFFFFFF:FFFFFFFFFFFFFFFFFFF,
@FS10000125:27:BPA73017-1634:1:1101:8760:1580 2:N:0:3
GGAGTTTTGAGCGTACTCGACGAAGTTTTAGGGGGGGGGGGGGGGGAA
+
F,F:FFFFFFFFFFFFFFFFFFFFFFFFFFF:FFFFFFFFFFFFFFFF
@FS10000125:27:BPA73017-1634:1:1101:9230:1580 2:N:0:3
TACCCGTTGAGCGTACTCGACGAAGGGGGGGGGGGGGGGGGGAAGTTG
+
FF,F:FFFFFFFFFFFFFFFFFFFF:::F:FFFFFFFFFFF,FF,F,,
@FS10000125:27:BPA73017-1634:1:1101:9770:1580 2:N:0:3
ATAAAATTGAGCGTACTCGACGAAGTTTAGTGGGGGGGGGGGGGGGGA
+
,FFFFFFFFFFFFFFFFFFFFFFFFFFFFFFFFFFFFFFFFFFFFFF,
@FS10000125:27:BPA73017-1634:1:1101:13300:1580 2:N:0:3
TACTTTTTGAGCGTACTCGACGAAGTTGTCCGGGGGGGGGGGGGGGAA
+
FFF:FFFFFFFFFFFFFFFFFFFFFFFFFFFFFFFFFFFFFFFFFF::
@FS10000125:27:BPA73017-1634:1:1101:13440:1580 2:N:0:3
TAGAATTTGAGCGTACTCGACGAAGTTGGATGGGGGGGGGGGGGGGGA
+
FFFFFFFFFFFFFFFFFFFFFFFFFFFFFFFFFFFFFFFFFFFFFFF,
@FS10000125:27:BPA73017-1634:1:1101:13590:1580 2:N:0:3
TTCTTATTGAGCGTACTCGACGAAGTTCAAGGGGGGGGGGGGGGGAAA
+
,FFFFFFFFFFFFFFFFFFFFFFFFFFFFFFFFFFFFFFFFFFF:F:,
@FS10000125:27:BPA73017-1634:1:1101:13840:1580 2:N:0:3
TTCTACTTGAGCGTACGAAGGGGGGGGGGGGGGGAAATTCGAAAAGCC
+
,FFFFFFFFFFFFFFFFFFFFFFFFFFFFFFFFF,F,F,,FFFFF,,,
@FS10000125:27:BPA73017-1634:1:1101:14010:1580 2:N:0:3
TTTGGTTTGAGCGTACTCGACGAAGTTGCTTGGGGGGGGGGGGGGGGG
+
:FFFFFFFFFFFFFFFFFFFFFFFFFFFFFFFFFFFFFFFFFFFFFF:
@FS10000125:27:BPA73017-1634:1:1101:14700:1580 2:N:0:3
CCTTTATTGAGCGTACTCGACGAAGTTGGTGGGGGGGGGGGGGGGAAA
+
:FF:F,FFFFFFFFFFFFFFFFFFFFF::F:FFFFFFFFFFFFF,F:,
@FS10000125:27:BPA73017-1634:1:1101:15970:1580 2:N:0:3
TTTTATTTGAGCGTACTCGACGAAGTTGGAGGGGGGGGGGGGGGGGAA
+
FF,F::FFF:FFFFFFFFFFFF:FFFFFFF,FFFFFFFFFFF:,,,F:
@FS10000125:27:BPA73017-1634:1:1101:2150:1590 2:N:0:3
CGGTAATTGAGCGTACTCGACGAAGTTTCTTGGGGGGGGGGGGGGGAA
+
FFFFFFFFFFFFFFFFFFFFFFFFFFFFFFFFFFFFFFFFFFFFF,FF
@FS10000125:27:BPA73017-1634:1:1101:3060:1590 2:N:0:3
TAAAGATTGAGCGTACTCGACGAAGTTTAAAGGGGGGGGGGGGGGGAA
+
,,FFFFFFFFFFFFFFFFFFFFFFFFFFFFFFFFFFFFFFFFFFF,FF
@FS10000125:27:BPA73017-1634:1:1101:4410:1590 2:N:0:3
TCTCAGTTGAGCGTACTCGACGAAGGGGGGGGGGGGGGGAGATCGGAA
+
FFFFFFFFFFFFFFFFFFFFFFFFFFFFFFFFFFFFFFFF::FF,:F,
@FS10000125:27:BPA73017-1634:1:1101:5850:1590 2:N:0:3
ATCCGATTGAGCGTACTCGACGAAGTTTCGCGGGGGGGGGGGGGGGAA
+
F,FFFFFFFFFFFFFFFFFFFFFFFFFFFFFFFFFFFFFFFFFFF,FF
@FS10000125:27:BPA73017-1634:1:1101:5920:1590 2:N:0:3
CTCAGTTTGAGCGTACTCGACGAAGTTCTTCGGGGGGGGGGGGGGGGA
+
FFFFFFFFFFFFFFFFFFFFFFFFFFFFFFFFFFFFFFFFFFFFFF:F
@FS10000125:27:BPA73017-1634:1:1101:6830:1590 2:N:0:3
ACATGTTTGAGCGTACTCGACGGAAGTTAGATGGGGGGGGGGGGGGGA
+
FFFFFFFFFFFFFFFFFFFFFFFFFFFFFFFFFFFFFFFFFFFFFF,F
@FS10000125:27:BPA73017-1634:1:1101:6950:1590 2:N:0:3
TCATTGTTGAGCGTACTCGACGAAGTTTCAGGGGCGGGGGGGGGGGGG
+
FFFFFFFFFFFFFFFFFFFFFFFFFFFFFFFFFFFFFFFFFFFF:F:F
@FS10000125:27:BPA73017-1634:1:1101:7340:1590 2:N:0:3
TAGGATTTGAGCGTACTCGACGAAGTTCCGGGGGGGGGGGGGGGGAAA
+
FFFFFFFFFFFFFFFFFFFFFFFFFFFFFFFFFFFFFFFFFFFFFF,:
@FS10000125:27:BPA73017-1634:1:1101:10290:1590 2:N:0:3
AATTCTTTGAGCGTACTCGACGAAGGGGGGGGGGGGGGGGAATTCGAA
+
FFFFFFFFFFFFFFFFFFFFFFFFFFFFFFFFFFFFFFF,,,,:,,,:
@FS10000125:27:BPA73017-1634:1:1101:11470:1590 2:N:0:3
CTTTCCTTGAGCGTACTCGACGAAGTTTGTCGGGGGGGGGGGGGGGGA
+
F,FFFFFFFFFFFFFFFFFFFFFFFFFFFFFFFFFFFFFFFFFFFF:F
@FS10000125:27:BPA73017-1634:1:1101:13580:1590 2:N:0:3
TCCCCCTTGAGCGTACTCGACGAAGTTGCACGGGGGGGGGGGGGGGGA
+
FFFFFFFFFFFFFFFFFFFFFFFFFFFFFFFFFFFFFFFFFFFFFFF:
@FS10000125:27:BPA73017-1634:1:1101:15390:1590 2:N:0:3
TTTAGCTTGAGCGTACTCGACGAAGTTCTGAGGGGGGGGGGGGGGGGA
+
FFFFFFFFFFFFFFFFFFFFFFFFFFFFFFFFFFFFFFFFFF:FF,,F
@FS10000125:27:BPA73017-1634:1:1101:15740:1590 2:N:0:3
CCGTCATTGAGCGTACTCGACGAAGTTTAATGGGGGGGGGGGGGGGGA
+
FFFFFFFFFFFFFFFFFFFFFFFFFFFFFFFFFFFFFFFFFFFFFFFF
@FS10000125:27:BPA73017-1634:1:1101:15830:1590 2:N:0:3
TTCGACTTGAGCGTACTCGACGAAGTTATTAGGGGGGGGGGGGGGGAA
+
,FFFFFFFFFFFFFFFFFFFFFFFFFFFFFFFFFFFFFFFFFFFFFFF
@FS10000125:27:BPA73017-1634:1:1101:16070:1590 2:N:0:3
TTGGTCTTGAGCGTACTCGACGAAGTTTTGAGGGGGGGGGGGGGGGGG
+
F::FFFFFFFFFFFFFFFFFFFFFFFFFFFFFFFFFFFFFFFF,:,:F
@FS10000125:27:BPA73017-1634:1:1101:1160:1600 2:N:0:3
ATTTCATTGAGCGTACTCGACGAAGTTCAACGGGGGGGGGGGGGGAAA
+
F,FFFFFFFFFFFFFFFFFFFFFFFFFFFFFFFFFFFFFFFFFF,FF,
@FS10000125:27:BPA73017-1634:1:1101:1550:1600 2:N:0:3
TATGACTTGAGCGTACTCGACGAAGTTGCGGGGGGGGGGGGGGGAAAT
+
FFFFFFFFFFFFFFFFFFFFFFFFFFFFFFFFFFFFFFFFFFF:FFFF
@FS10000125:27:BPA73017-1634:1:1101:1620:1600 2:N:0:3
ACGAATTTGAGCGTACTCGACGAAGTTCATGGGGGGGGGGGGGGGGAA
+
:FFFFFFFFFFFFFFFFFFFFFFFFFFFFFFFFFFFFFFFFFFFFF:F
@FS10000125:27:BPA73017-1634:1:1101:2630:1600 2:N:0:3
CCTCCCTTGAGCGTACTCGACGAAGTTATAGGGGGGGGGGGGGGGGAA
+
FFFFFFFFFFFFFFFFFFFFFFFFFFFFFFFFFFFFFFFFFFFFF,FF
@FS10000125:27:BPA73017-1634:1:1101:4000:1600 2:N:0:3
TTATGATTGAGCGTACTCGACGAAGTTCAAGGGGGGGGGGGGGGGGGA
+
FFFFFFFFFFFFFFFFFFFFFFFFFFFFFFFFFFFFFFFFFFFFFF,:
@FS10000125:27:BPA73017-1634:1:1101:4430:1600 2:N:0:3
TACCGATTGAGCGTACTCGACGAAGTTAAACGGGGGGGGGGGGGGGAA
+
FFFFFFFFFFFFFFFFFFFFFFFFFFFFFFFFFFFFFFFFFFFFF,FF
@FS10000125:27:BPA73017-1634:1:1101:4690:1600 2:N:0:3
CACGCATTGAGCGTACTCGACGAAGTTTGACGGGGGGGGGGGGGGGGA
+
F:FFFFFFFFFFFFFFFFFFFFFFFFFFFFFFFFFFFFFFFFFFFF,F
@FS10000125:27:BPA73017-1634:1:1101:4900:1600 2:N:0:3
TTCGGCTTGAGCGTACTCGACGAAGTTGTTGGGGGGGGGGGGGGGAAT
+
:FF,FFFFFFFF::FFFFFFFFFFFFFFFFFFFFFFFFFFFFFF,FF:
@FS10000125:27:BPA73017-1634:1:1101:5150:1600 2:N:0:3
AAGTTGTTGAGCGTACTCGACGAAGTTCCAGGGGGGGGGGGGGGGAAA
+
FFFFFFFFFFFFFFFFFFFFFFFFFFFFFFFFFFFFFFFFFFF::F:,
@FS10000125:27:BPA73017-1634:1:1101:6080:1600 2:N:0:3
CGTAACTTGAGCGTACTCGACGAAGTTTGGGAGGGGGGGGGGGGGGAA
+
,,:FFFFFFFFFFFFFFFFFFFFFFFFFFFFFFFFFFFFFFFF:,F,:
@FS10000125:27:BPA73017-1634:1:1101:8110:1600 2:N:0:3
TTTCACTTGAGCGTACTCTACGAAGTTGATAGGGGGGGGGGGGGGGGA
+
::FFF:FFFFFFFFFFFF:FFFFFFFF:FF,FFFFFFFFFFFFFFF,F
@FS10000125:27:BPA73017-1634:1:1101:8130:1600 2:N:0:3
TCTAAGTTGAGCGTACTCGACGAAGTTAAGTGGGGGGGGGGGGGGAAA
+
,FFFFFFFFFFFFFFFFFFFFFFFFFFFFFFFFFFFFFFFFFFFFFF:
@FS10000125:27:BPA73017-1634:1:1101:10780:1600 2:N:0:3
CTGGTCTTGAGCGTACTCGACGAAGTTGCAAGGGGGGGGGGGGGGGAA
+
F,:FFFF:FFFFFFFFFFFFFFFFFFFFFFFFFFFFFFFFF,FF:,F:
@FS10000125:27:BPA73017-1634:1:1101:11000:1600 2:N:0:3
CTAAGTTTGAGCGTACTCGACGAAGTTGTGCGGGGGGGGGGGGGGGAA
+
FFFFFFFFFFFFFFFFFFFFFFFFFFFFFFFFFFFFFFFFFFFFF,,F
@FS10000125:27:BPA73017-1634:1:1101:11140:1600 2:N:0:3
CTTGTATTGAGCGTACTCGACGAAGTTACAAGGGGGGGGGGGGGGGGG
+
F:,F,FFFFFFFFFFFFFFFFFFFFFFFFFFFFFFFFFFFFFFFFFFF
@FS10000125:27:BPA73017-1634:1:1101:12780:1600 2:N:0:3
TCCGGCTTGAGCGTACTCGACGAAGTTGTTAGGGAGGGGGGGGGGGGG
+
FFF::FFFFFFFFFFFFFFFFFFFFFFFFFFFFFFFFFFFFFFFFFFF
@FS10000125:27:BPA73017-1634:1:1101:13020:1600 2:N:0:3
AGCGACTTGAGCGTACTCGACGAAGTTGGTGGGGGGGGGGGGGGGGGA
+
::FFFFFFFFFFFFFFFFFFFFFFFFFFFFFFFFFFFFFFFFFFFFFF
@FS10000125:27:BPA73017-1634:1:1101:14530:1600 2:N:0:3
AATTATTTGAGCGTACTCGACGAAGTTAGTCGGGGGGGGGGGGGGGAA
+
FFFFFFFFFFFFFFFFFFFFFFFFFFFFFFFFFFFFFFFFFFFFFF,F
@FS10000125:27:BPA73017-1634:1:1101:14750:1600 2:N:0:3
CACGTCTTGAGCGTACTCGACGAAGTTGGGCGGGGGGGGGGGGGGGGA
+
F:F::FFFFFFFFFFFFFFFFFFFFFFFF:FFFFFFFFFFFFF:,,,F
@FS10000125:27:BPA73017-1634:1:1101:15480:1600 2:N:0:3
TCAAGATTGAGCGTACTCGACGAAGTTGAACGGGGGGGGGGGGGGGGG
+
FFFFFFFFFFFFFFFFFFFFFFFFFFFFFFFFFFFFFFFFFFFFFF:F
@FS10000125:27:BPA73017-1634:1:1101:15580:1600 2:N:0:3
CTAAAATTGAGCGTACTCGACGAAGTTGCCAGGGGGGGGGGGGGGGGA
+
FFFFFFFFFFFFFFFFFFFFFFFFFFFFFFFFFFFFFFFFFFFFF:F:
@FS10000125:27:BPA73017-1634:1:1101:16360:1600 2:N:0:3
AGATCTTTGAGCGTACTCGACGAAGTTCGCTGGGGGGGGGGGGGGGGG
+
,,F:F:,FF:FFFF,F,FF:FF::F,::F:,FFFFFFFFFFFFFFFF:
@FS10000125:27:BPA73017-1634:1:1101:5230:1610 2:N:0:3
GGTCTCTTGAGCGTACTCGACGAAGTTATAAGGGGGGGGGGGGGGGAA
+
FFFFFFFFFFFFFFFFFFFFFFFFFFFFFFFFFFFFFFFFFFFFFFFF
@FS10000125:27:BPA73017-1634:1:1101:5830:1610 2:N:0:3
TATCGTTTGAGCGTACTCGACGAAGTTTCAGGGGGGGGGGGGGGGGAA
+
FFFFFFFFFFFFFFFFFFFFFFFFFFFFFFFFFFFFFFFFFFFFF,FF
@FS10000125:27:BPA73017-1634:1:1101:7080:1610 2:N:0:3
TTTATATTGAGCGTACTCGACGAAGTTCAAGGGGGGGGGGGGGGGGGA
+
,FFFFFFFFFFFFFFFFFFFFFFFFFFFFFFFFFFFFFFFFFFFFFF,
@FS10000125:27:BPA73017-1634:1:1101:8770:1610 2:N:0:3
TCATCATTGAGCGTACTCGACGAAGTTACCAGGGGGGGGGGGGGGGGA
+
:F:,,FFFFFFFFFFFFFFFFFFFFFFFF:FFFFFFFFFFFFFFFFF,
@FS10000125:27:BPA73017-1634:1:1101:9750:1610 2:N:0:3
CTAGGTTTGAGCGTACTCGACGAAGTTCAATGGGGGGGGGGGGGGGGA
+
F,FFFFFFFFFFFFFFFFFFFFFFFFFFFFFFFFFFFFFFFFFFFF:F
@FS10000125:27:BPA73017-1634:1:1101:9850:1610 2:N:0:3
ATAATATTGAGCGTACTCGACGAAGGGGGGGGGGGGGGGGGAAATCGG
+
,FFFFFFFFFFFFFFFFFFFFFFFFFFFFFFFFFFFFFFFF::,F,,,
@FS10000125:27:BPA73017-1634:1:1101:10960:1610 2:N:0:3
TAGGTATTGAGCGTACTCGACGAAGTTGGGGGGGGGGGGGGGAATTCG
+
FFFFFFFFFFFFFFFFFFFFFFFFFFFFFFFFFFFFFFFFF,F:,FF:
@FS10000125:27:BPA73017-1634:1:1101:11300:1610 2:N:0:3
TGGAGTTTGAGCGTACTCGACGAAGTTTATTTGGGGGGGGGGGGGGGA
+
F:F,F:FFFFFFFFFFFFFFFFFFFFFFFFFFFFFFFFFFFFFFFFFF
@FS10000125:27:BPA73017-1634:1:1101:12220:1610 2:N:0:3
TAAGGCTTGAGCGTACTCGACGAAGTTTCTGGGGGGGGGGGGGGGGGA
+
,:FFFFFFFFFFFFFFFFFFFFFFFFFFFFFFFFFFFFFFFFFFFFFF
@FS10000125:27:BPA73017-1634:1:1101:13740:1610 2:N:0:3
TATCTTTTGAGCGTACTCGACGAAGTTTGGCGGGGGGGGGGGGGGGAA
+
FFFFFFFFFFFFFFFFFFFFFFFFFFFFFFFFFFFFFFFFFFFFFF:F
@FS10000125:27:BPA73017-1634:1:1101:13980:1610 2:N:0:3
TTTGGTTTGAGCGTACTCGACGAAGTTGCTTGGGGGGGGGGGGGGGGG
+
,FFFFFFFFFFFFFFFFFFFFFFFFFFFFFFFFFFFFFFFFFFFFFF:
@FS10000125:27:BPA73017-1634:1:1101:14340:1610 2:N:0:3
ACACACTTGAGGTACTCGACGAAGTTGGGAGGGGGGGGGGGGGGGAAA
+
FFFFFFFFFFFFFFFFFFFFFFFFFFFFFFFFFFFFFFFFFFFF,F,,
@FS10000125:27:BPA73017-1634:1:1101:14520:1610 2:N:0:3
CTTATTTTGAGCGTACTCGACGAAGTTAGTAGGGGGGGGGGGGGGGAA
+
:,,,:FFFFFFFFFFFFFFFFFFFFFFFFFF,FFFFFFFFFFFF,,F:
@FS10000125:27:BPA73017-1634:1:1101:16290:1610 2:N:0:3
ATATTCTTGAGCGTACTCGACGAAGTTACAAGGGGGGGGGGGGGGGGG
+
FFFFFFFFFFFFFFFFFFFFFFFFFFFFFFFFFFFFFFFFFF:,,,,F
@FS10000125:27:BPA73017-1634:1:1101:16480:1610 2:N:0:3
ATTTTGTTGAGCGTACTCGACGAAGTTTGCGCGGGGGGGGGGGGGGGA
+
FFFFFFFFFFFFFFFFFFFFFFFFFFFFFFFFFFFFFFFFFFFFFFFF
@FS10000125:27:BPA73017-1634:1:1101:1400:1620 2:N:0:3
AATTAATTGAGCGTACTCGACGAAGTTTAAGGGGGGGGGGGGGGGGGG
+
,:FFFFFFFFFFFFFFFFFFFFFFFFFFFFFFFFFFFFFFFFFFFFFF
@FS10000125:27:BPA73017-1634:1:1101:1870:1620 2:N:0:3
ATATATTTGAGCGTACTCGACGAAGTTCACGGGGGGGGGGGGGGGAAA
+
:,FFFFFFFFFFFFFFFFFFFFFFFFFFFFFFFFFFFFFFFFFFFF::
@FS10000125:27:BPA73017-1634:1:1101:3290:1620 2:N:0:3
ATATCTTTGAGCGTACTCGACGAGGTTGGATGGGGGGGGGGGGGGGAA
+
F,FFFFFFFFFFFFFFFFFFFFFFFFFFFFFFFFFFFFFFFFFFF,FF
@FS10000125:27:BPA73017-1634:1:1101:4310:1620 2:N:0:3
CAGCATTTGAGCGTACTCGACGAAGTTATGGGGGGGGGGGGGGAAAGT
+
FFFFFFFFFFFFFFFFFFFFFFFFFFFFFFFFFFFFFFFFFFF,F:,F
@FS10000125:27:BPA73017-1634:1:1101:4510:1620 2:N:0:3
ACCTATTTGAGCGTACTCGACGAAGTTTCCAGGGGGGGGGGGGGGGGA
+
FFFFFFFFFFFFFFFFFFFFFFFFFFFFFFFFFFFFFFFFFF:F,:,F
@FS10000125:27:BPA73017-1634:1:1101:5770:1620 2:N:0:3
TAGGATTTGAGCGTACTCGACGAAGTGGGGGGGGGGGGGGGAGATCGA
+
FFFFFFFFFFFFFFFFFFFFFFFFFFFFFFFFFFFFFFFFFF,,F:,,
@FS10000125:27:BPA73017-1634:1:1101:5940:1620 2:N:0:3
TTGAGCTTGAGCGTACTCGACGAAGTTGGTGGGGGGGGGGGGGGAAAT
+
F,FFFFFFFFFFFFFFFFFFFFFFFFFFFFFFFFFFFFFFFFFF,FFF
@FS10000125:27:BPA73017-1634:1:1101:6400:1620 2:N:0:3
TTCGGGTTGAGCGTACTCGACGAAGTTGAAAGGGGGGGGGGGGGGGAA
+
F:FFFFFFFFFFFFFFFFFFFFFFFFFFFFFFFFFFFFFFFFFF::FF
@FS10000125:27:BPA73017-1634:1:1101:6440:1620 2:N:0:3
TCACATTTGAGCGTACTCGACGAAGTTTGACGGGGGGGGGGGGGGGAA
+
FFFFFFFFFFFFFFFFFFFFFFFFFFFFFFFFFFFFFFFFFF:F:F:F
@FS10000125:27:BPA73017-1634:1:1101:8640:1620 2:N:0:3
CTCCATTTGAGCGTACTCGACGAAGTTACGAGGGGGGGGGGGGGGGAA
+
FFFFFFFFFFFFFFFFFFFFFFFFFFFFFFFFFFFFFFFFFFFFF::F
@FS10000125:27:BPA73017-1634:1:1101:9230:1620 2:N:0:3
TTGCCGTTGAGCGTACTCGACGAAGTTGGCTGGGGGGGGGGGGGGGGA
+
FFFFFFFFFFFFFFFFFFFFFFFFFFFFFFFFFFFFFFFFFFFFFF,F
@FS10000125:27:BPA73017-1634:1:1101:11700:1620 2:N:0:3
ATTCTCTTGAGCGTACTCGACGAAGTTGTTAGGGGGGGGGGGGGGGGA
+
,FFFFFFFFFFFFFFFFFFFFFFFFFFFFFFFFFFFFFFFFFFFFFF:
@FS10000125:27:BPA73017-1634:1:1101:11720:1620 2:N:0:3
TTTGTATTGAGCGTACTCGACGAAGTTTAAGGGGGGGGGGGGGGGAAA
+
,FFFFFFFFFFFFFFFFFFFFFFFFFFFFFFFFFFFFFFFFFFF,F,,
@FS10000125:27:BPA73017-1634:1:1101:14620:1620 2:N:0:3
TTGAGGTTGAGCGTACTCGACGAAGTTTGAAGGGGGGGGGGGGGGGAA
+
,,:FFFFFFFFFFFFFFFFFFFFFFFFFFFFFFFFFFFFFFFFFFFFF
@FS10000125:27:BPA73017-1634:1:1101:14840:1620 2:N:0:3
ATAATTTTGAGCGTACTCGACGAAGTTATTCGGGGGGGGGGGGGGGGA
+
F:FFFFFFFFFFFFFFFFFFFFFFFFFFFFFFFFFFFFFFFFFFFFF,
@FS10000125:27:BPA73017-1634:1:1101:15720:1620 2:N:0:3
AAGTGTTTGAGCGTACTCGACGAAGTTGCTGGGGGGGGGGGGGGGAAT
+
FFFFFFFFFFFFFFFFFFFFFFFFFFFFFFFFFFFFFFFFFFFF,FF:
@FS10000125:27:BPA73017-1634:1:1101:1440:1630 2:N:0:3
CTTGGTTTGAGCGTACTCGACGAAGTTGTCTGGGGGGGGGGGGGGGGG
+
FFFFFFFFFFFFFFFFFFFFFFFFFFFFFFFFFFFFFFFFFFFF:F:,
@FS10000125:27:BPA73017-1634:1:1101:1680:1630 2:N:0:3
ATATCTTTGAGCGTACTCGACGAAGTTGGCTGGGGGGGGGGGGGGGAA
+
FFFFFFFFFFFFFFFFFFFFFFFFFFFFFFFFFFFFFFFFFF:F,F,F
@FS10000125:27:BPA73017-1634:1:1101:2210:1630 2:N:0:3
AACGCATTGAGCGTACTCGACGAAGTTCTACGGGGGGGGGGGGGGGAA
+
:FFFFFFFFFFFFFFFFFFFFFFFFFFFFFFFFFFFFFFFFFFFF,FF
@FS10000125:27:BPA73017-1634:1:1101:4610:1630 2:N:0:3
CAAGCTTTGAGCGTACTCGACGAAGTTTAAGGGGGGGGGGGGGGAGAT
+
FFFFFFFFFFFFFFFFFFFFFFFFFFFFFFFFFFFFFFFFFFF:F,:F
@FS10000125:27:BPA73017-1634:1:1101:5040:1630 2:N:0:3
TCACTTTTGAGCGTACTCGACGAAGTTACTGGGGGGGGGGGGGGGGAA
+
FFFFFFFFFFFFFFFFFFFFFFFFFFFFFFFFFFFFFFFFFFFFFF:F
@FS10000125:27:BPA73017-1634:1:1101:5050:1630 2:N:0:3
CTACGATTGAGCGTACTCGACGAAGTTTTATGGGGGGGGGGGGGGGGG
+
FFFFFFFFFFFFFFFFFFFFFFFFFFFFFFFFFFFFFFFFFFFFFFF:
@FS10000125:27:BPA73017-1634:1:1101:5360:1630 2:N:0:3
AACTTCTTGAGCGTACTCGACGAAGTTTGAAGGGGGGGGGGGGGGGGA
+
FFFFFFFFFFFFFFFFFFFFFFFFFFFFFFFFFFFFFFFFFFFFF:F,
@FS10000125:27:BPA73017-1634:1:1101:5660:1630 2:N:0:3
TTCCGGTTGAGCGTACTCGACGAAGTTCTAGGGGGGGGGGGGGGGAAT
+
FFFFFFFFFFFFFFFFFFFFFFFFFFFFFFFFFFFFFFFFFFF:,FF:
@FS10000125:27:BPA73017-1634:1:1101:6760:1630 2:N:0:3
ATGGGATTGAGCGTACTCGACGAAGGGGGGGGGGGGGGGGGAAGTTGA
+
FFFFFFFFFFFFFFFFFFFFFFFFFFFFFFFFFFFFFFFF,:,,:,,F
@FS10000125:27:BPA73017-1634:1:1101:7050:1630 2:N:0:3
GTTATATTGAGCGTACTCGACGAAGTTCAAGGGGGGGGGGGGGGGGGA
+
,FFFFFFFFFFFFFFFFFFFFFFFFFFFFFFFFFFFFFFFFFFF:FF,
@FS10000125:27:BPA73017-1634:1:1101:9230:1630 2:N:0:3
ATTTACTTGAGCGTACTCGACGAAGTTGGCGGGGGGGGGGGGGGGAAA
+
FFFFFFFFFFFFFFFFFFFFFFFFFFFFFFFFFFFFFFFFFFFFF:,:
@FS10000125:27:BPA73017-1634:1:1101:9880:1630 2:N:0:3
TTTCACTTGAGCGTACTCGACGAAGTTACATGGGGGGGGGGGGGGGGA
+
,FFFFFFFFFFFFFFFFFFFFFFFFFFFFFFFFFFFFFFFFFFFFFF:
@FS10000125:27:BPA73017-1634:1:1101:10270:1630 2:N:0:3
CTGGATTTGAGCGTACTCACGAAGTTAATCAGGGGGGGGGGGGGGGAA
+
FF:,FFFFFFFFFFFFFFFFFFFFFFFFFFFFFFFFFFFFFFFF:,,:
@FS10000125:27:BPA73017-1634:1:1101:10520:1630 2:N:0:3
TTGCGTTTGAGCGTACTCGACGAAGTTCAGAGGGGGGGGGGGGGGGAA
+
FFFFFFFFFFFFFFFFFFFFFFFFFFFFFFFFFFFFFFFFFFFFFFFF
@FS10000125:27:BPA73017-1634:1:1101:10840:1630 2:N:0:3
TAGTCTTTGAGCGTACTCGACGAAGTTAGAAGGGGGGGGGGGGGGGAA
+
,:FFFFFFFFFFFFFFFFFFFFFFFFFFFFFFFFFFFFFFFFFFFFFF
@FS10000125:27:BPA73017-1634:1:1101:11500:1630 2:N:0:3
CACGGTTTGAGCGTACTCGACGAAGTTTCAAGGGGGGGGGGGGGGGGA
+
FFFFFFFFFFFFFFFFFFFFFFFFFFFFFFFFFFFFFFFFFFFFFFF,
@FS10000125:27:BPA73017-1634:1:1101:12680:1630 2:N:0:3
CTCCCCTTGAGCGTACTCGACGAAGTTCCCGGGGGGGGGGGGGGGGAA
+
FFFFFFFFFFFFFFFFFFFFFFFFFFFFFFFFFFFFFFFFFFF:F,,,
@FS10000125:27:BPA73017-1634:1:1101:13660:1630 2:N:0:3
TCAATCTTGAGCGACTCGACGAAGTTGATCGGGGGGGGGGGGGGGAAA
+
FFFFFFFFFFFFFFFFFFFFFFFFFFFFFFFFFFFFFFFFFFFFFF,:
@FS10000125:27:BPA73017-1634:1:1101:14950:1630 2:N:0:3
ATCCTCTTGAGCGTACTCGACGAAGTTTCCGGGGGGGGGGGGGGGAAT
+
,FFF:FFFFFFFFFFFFFFFFFFFFFFFFFFFFFFFFFFFFFFF,,:,
@FS10000125:27:BPA73017-1634:1:1101:15710:1630 2:N:0:3
TACGTATTGAGCGTACTCGACGAAGTTACATGGGGGGGGGGGGGGGAA
+
FFFFFFFFFFFFFFFFFFFFFFFFFFFFFFFFFFFFFFFFFFFFF:FF
@FS10000125:27:BPA73017-1634:1:1101:1690:1640 2:N:0:3
AAGTTTTTGAGCGTACTCGACGAAGTTCTATGGGGGGGGGGGGGGGGA
+
FFFFFFFFFFFFFFFFFFFFFFFFFFFFFFFFFFFFFFFFFFFFFF,F
@FS10000125:27:BPA73017-1634:1:1101:2890:1640 2:N:0:3
CCACCCTTGAGCGTACTCGACGAAGTTGGGCGGGGGGGGGGGGGGGAA
+
FFFFFFFFFFFFFFFFFFFFFFFFFFFFFFFFFFFFFFFFFFFFF,FF
@FS10000125:27:BPA73017-1634:1:1101:3330:1640 2:N:0:3
ATTTAATTGAGCGTACTCGACGAAGTTCACTGGGGGGGGGGGGGGGAA
+
FFFFFFFFFFFFFFFFFFFFFFFFFFFFFFFFFFFFFFFFFFFF,,F:
@FS10000125:27:BPA73017-1634:1:1101:5480:1640 2:N:0:3
ACTATTTTGAGCGTACTCGACGAAGTTCAACGGGGGGGGGGGGGGGGA
+
FFFFFFFFFFFFFFFFFFFFFFFFFFFFFFFFFFFFFFFFFF,F,F,:
@FS10000125:27:BPA73017-1634:1:1101:6380:1640 2:N:0:3
CCACCCTTGAGCGTACTCGACGAAGTTGGGGGGGGGGGGGGGAAATTG
+
FFFFFFFFFFFFFFFFFFFFFFFFFFFFFFFFFFFFFFFFFF,:F,,,
@FS10000125:27:BPA73017-1634:1:1101:6710:1640 2:N:0:3
TATATTTTGAGCGTACTCGACGAAGTTCCTAGGGGGGGGGGGGGGGAA
+
,:FFFFFFFFFFFFFFFFFFFFFFFFFFFFFFFFFFFFFFFFFFF,FF
@FS10000125:27:BPA73017-1634:1:1101:7830:1640 2:N:0:3
TAGTGGTTGAGCGTACTCGACGAAGTAAGCGGGGGGGGGGGGGGGGGG
+
FFFFFFFFFFFFFFFFFFFFFFFFFFFFFFFFFFFFFFFFFFFFFF:,
@FS10000125:27:BPA73017-1634:1:1101:8000:1640 2:N:0:3
TTTCGCTTGAGCGTACTCGACGAAGTTACAAGGGGGGGGGGGGGGGGA
+
FFFFFFFFFFFFFFFFFFFFFFFFFFFFFFFFFFFFFFFFFFFFFFFF
@FS10000125:27:BPA73017-1634:1:1101:9140:1640 2:N:0:3
TTAATTTTGAGCGTACTCGACGAAGTTGCATGGGGGGGGGGGGGGGGG
+
FFFFFFFFFFFFFFFFFFFFFFFFFFFFFFFFFFFFFFFFFFFFFFF,
@FS10000125:27:BPA73017-1634:1:1101:12740:1640 2:N:0:3
TAATATTTGAGCGTACTCGACGAAGTTTCTAGGGGGGGGGGGGGGGGA
+
FFFFFFFFFFFFFFFFFFFFFFFFFFFFFFFFFFFFFFFFFFFFFF,F
@FS10000125:27:BPA73017-1634:1:1101:13400:1640 2:N:0:3
CTTTGCTTGAGCGTACTCGACGAAGTTAAAGGGGGGGGGGGGGGGGGA
+
F,FFFFFFFFFFFFFFFFFFFFFFFFFFFFFFFFFFFFFFFF:FF,,F
@FS10000125:27:BPA73017-1634:1:1101:2760:1650 2:N:0:3
TTTATTTGAGCGTACTCGACGAAGTTGGCAGGGGGGGGGGGGGGGGGG
+
FFFFFFFFFFFFFFFFFFFFFFFFFFFFFFFFFFFFFFFFFFFF:F::
@FS10000125:27:BPA73017-1634:1:1101:3520:1650 2:N:0:3
TTCTTATTGAGCGTACTCGACGAAGTTATGCGGGGGGGGGGGGGGGAA
+
:FFFFFFFFFFFFFFFFFFFFFFFFFFFFFFFFFFFFFFFFFFFF:,F
@FS10000125:27:BPA73017-1634:1:1101:3560:1650 2:N:0:3
CTCCTCTTGAGCGTACTCGACGAAGTTTTAGGGGGGGGGGGGGGGGGA
+
,FFFFFFFFFFFFFFFFFFFFFFFFFFFFFFFFFFFFFFFFFFFFFF,
@FS10000125:27:BPA73017-1634:1:1101:4330:1650 2:N:0:3
CTGTTCTTGAGCGTACTCGACGAAGTTGCAGGGGGGGGGGGGGGGGAA
+
,FFFFFFFFFFFFFFFFFFFFFFFFFFFFF,FFFFFFFFFF:FFF:,F
@FS10000125:27:BPA73017-1634:1:1101:5310:1650 2:N:0:3
TTTGATTTGAGCGTACTCGACGAAGTTAATAGGGGGGGGGGGGGGGAA
+
FFFFFFFFFFFFFFFFFFFFFFFFFFFFFFFFFFFFFFFFFFFFFFFF
@FS10000125:27:BPA73017-1634:1:1101:5370:1650 2:N:0:3
ATTCGATTGAGCGTACTCGACGAAGTTGACTGGGGGGGGGGGGGGGAA
+
FFFFFFFFFFFFFFFFFFFFFFFFFFFFFFFFFFFFFFFFFFFFFFFF
@FS10000125:27:BPA73017-1634:1:1101:6150:1650 2:N:0:3
CATTACTTGAGCGTACTCGACGAAGTTGTGCGGGGGGGGGGGGGGAAA
+
FFFFFFFFFFFFFFFFFFFFFFFFFFFFFFFFFFFFFFFFFFFFFFF,
@FS10000125:27:BPA73017-1634:1:1101:6290:1650 2:N:0:3
TTCGCTTTGAGCGTACTCGACGAAGTGGGGGGGGGGGGGGGAAATTCG
+
F,FFFFFFFFFFFFFFFFFFFFFFFFFFFFFFFFFFFFFFF,FF,,,F
@FS10000125:27:BPA73017-1634:1:1101:6950:1650 2:N:0:3
TTTGGTTTGAGCGTACTCGACGAAGTTGGGTGGGGGGGGGGGGGGGGA
+
FFFFFFFFFFFFFFFFFFFFFFFFFFFFFFFFFFFFFFFFFFFFFFFF
@FS10000125:27:BPA73017-1634:1:1101:6960:1650 2:N:0:3
TTGGGGGGGGGGGGGGGGGGGGGGGGGGGGGGGGGGGGGGGGGGGGGG
+
,,FFFFFFFFFFFFFFFFFFFFFFFFFFFFFFFFFFFFFFFFFFFFF,
@FS10000125:27:BPA73017-1634:1:1101:7450:1650 2:N:0:3
TTGAAATTGAGCGTACTCGACGAAGTTCTGAGGGGGGGGGGGGGGGAA
+
F,FFFFFFFFFFFFFFFFFFFFFFFFFFFFFFFFFFFFFFFFFF,,F,
@FS10000125:27:BPA73017-1634:1:1101:8090:1650 2:N:0:3
CTGATTTTGAGCGTACTCGACGAAGTTTGCAGGGGGGGGGGGGGGGGA
+
F,FFFFFFFFFFFFFFFFFFFFFFFFFFFFFFFFFFFFFFFFFFFFFF
@FS10000125:27:BPA73017-1634:1:1101:8870:1650 2:N:0:3
CTATTATTGAGCGTACTCGACGAAGGGGGGGGGGGGGGGGGGAGTTTG
+
F,FFFFFFFFFFFFFFFFFFFFFF:FFFFFFFFFFFFFFFF,F,,,,,
@FS10000125:27:BPA73017-1634:1:1101:9900:1650 2:N:0:3
TTTCACTTGAGCGTACTCGACGAAGTTACATGGGGGGGGGGGGGGGAA
+
,FFFFFFFFFFFFFFFFFFFFFFFFFFFFFFFFFFFFFFFFFFFFF,F
@FS10000125:27:BPA73017-1634:1:1101:10280:1650 2:N:0:3
CACCACTTGAGCGTACTCGACGAAGTTACCTGGGGGGGGGGGGGGGGA
+
FFFFFFFFFFFFFFFFFFFFFFFFFFFFFFFFFFFFFFFFFFFFFFF:
@FS10000125:27:BPA73017-1634:1:1101:11150:1650 2:N:0:3
CTACAGTTGAGCGTACTCGACGAAGTTAAGCCGGGGGAGGGGGGGGGG
+
FFFFFFFFFFFFFFFFFFFFFFFFFFFFFFFFFFFFFFFFFFFFFF::
@FS10000125:27:BPA73017-1634:1:1101:12470:1650 2:N:0:3
TACTCATTGAGCGTACTCGACGAAGTTGGCCGGGGGGGGGGGGGGGGA
+
FFF:FFFFFFFFFFFFFFFFFFFFFFFFFFFFFFFFFFFFFFFFFFF,
@FS10000125:27:BPA73017-1634:1:1101:12590:1650 2:N:0:3
ATCGATTTGAGCGTACTCGACGAAGTTGGTGGGGGGGGGGGGGGGGGA
+
FFFFFFFFFFFFFFFFFFFFFFFFFFFFFFFFFFFFFFFFFFFFFF:F
@FS10000125:27:BPA73017-1634:1:1101:13310:1650 2:N:0:3
TTATTGTTGAGCGTACTCGACGAAGGGGGGGGGGGGGGGGAATTCGGA
+
FFFFFFFFFFFFFFFFFFFFFFFFFFFFFFFFFFFFFFF::F,F,,,:
@FS10000125:27:BPA73017-1634:1:1101:13420:1650 2:N:0:3
TCAAGGTTGAGCGTACTCGACGAAGTTGGCAGGGGGGGGGGGGGGGAA
+
FFFFFFFFFFFFFFFFFFFFFFFFFFFFFFFFFFFFFFFFFFFFFFFF
@FS10000125:27:BPA73017-1634:1:1101:14150:1650 2:N:0:3
CCACCCTTGAGCGTACTCGACGAAGTTCACGGGGGGGGGGGGGGGGAA
+
FFFFFFFFFFFFFFFFFFFFFFFFFFFFFFFFFFFFFFFFFFFFF,FF
@FS10000125:27:BPA73017-1634:1:1101:14720:1650 2:N:0:3
ATCCTATTGAGCGTACTCGACGAAGTTATCAGGGGGGGGGGAGAGGAA
+
FFFFFFFFFFFFFFF:F,:,FFFFFFF,F:,F:F:,FFF,,,F:,,,,
@FS10000125:27:BPA73017-1634:1:1101:15550:1650 2:N:0:3
TCAAGATTGAGCGTACTCGACGAAGTTGAACGGGGGGGGGGGGGGGGG
+
FFFFFFFFFFFFFFFFFFFFFFFFFFFFFFFFFFFFFFFFFFFFFFFF
@FS10000125:27:BPA73017-1634:1:1101:15860:1650 2:N:0:3
TTAGGTTTGAGCGTACTCGACGAAGTTCCAGGGGGGGGGGGGGGGGGG
+
FFFFFFFFFFFFFFFFFFFFFFFFFFFFFFFFFFFFFFFFFFFFFFF,
@FS10000125:27:BPA73017-1634:1:1101:1760:1660 2:N:0:3
ACCAGATTGAGCGTACTCGACGAAGTTAAGAGGGGGGGGGGGGGGGGA
+
FFFFFFFFFFFFFFFFFFFFFFFFFFFFFFFFFFFFFFFFFFFFFFF,
@FS10000125:27:BPA73017-1634:1:1101:2480:1660 2:N:0:3
CCGTCCTTGAGCGTACTCGACGAAGTTCCAGGGGGGGGGGGGGGGAAA
+
FFFFFFFFFFFFFFFFFFFFFFFFFFFFFFFFFFFFFFFFFFFFFFF,
@FS10000125:27:BPA73017-1634:1:1101:2510:1660 2:N:0:3
CCGTCTTTGAGCGTACTCGACGAAGTTCTAAAGGGGGGGGGGGGGGGG
+
FFFFFFFFFFFFFFFFFFFFFFFFFFFFFFFFFFFFFFFFFFFFFFF:
@FS10000125:27:BPA73017-1634:1:1101:4250:1660 2:N:0:3
TCGGATTTGAGCGTACTCGACGAAGGGGGGGGGGGGGGGAGATCGGAA
+
,FFFFFFFFFFFFFFFFFFFFFFFFFFFFFFFFFFFFFFF,FF:,:F,
@FS10000125:27:BPA73017-1634:1:1101:4320:1660 2:N:0:3
CTTATTTTGAGCGTACTCGACGAAGTTACCGGGGGGGGGGGGGGGGAA
+
F,F,F:FFFFFFFFFFFFFFFFFFFFFFFFFFFFFFFFFFF::,,,F,
@FS10000125:27:BPA73017-1634:1:1101:4410:1660 2:N:0:3
CTGTGTTTGAGCGTACTCGACGAAGTTCACTGGGGGGGGGGGGGGGAA
+
FFFFFFFFFFFFFFFFFFFFFFFFFFFFFFFFFFFFFFFFFFFFFFFF
@FS10000125:27:BPA73017-1634:1:1101:5880:1660 2:N:0:3
CCTGCCTTGAGCGTACTCGACGAAGGGGGGGGGGGGGGGGGGAAGTCG
+
FF,FF:FFFFFFFFFFFFFFFFFFF::FFFFFFFFFFFFFF:::,F,F
@FS10000125:27:BPA73017-1634:1:1101:6000:1660 2:N:0:3
ACTCTTTTGAGCGTACTCGACGAAGTTGGGTGGGGGGGGGGGGGGGAA
+
FFF:,FFFFFFFFFFFFFFFFFFFFFF,FFF,FFFFFFFFFFFFFF::
@FS10000125:27:BPA73017-1634:1:1101:6020:1660 2:N:0:3
AATGCATTGAGCGTACTCGACGAAGGGGGGGGGGGGGGGGAAATCGGA
+
FFFFFFFFFFFFFFFFFFFFFFFFFFFFFFFFFFFFFFFF:,,F,,F:
@FS10000125:27:BPA73017-1634:1:1101:7040:1660 2:N:0:3
ATCCTGTTGAGCGTACTCGACGAAGTTGTCTGGGGGGGGGGGGGGGAA
+
:FFFFFFFFFFFFFFFFFFFFFFFFFF:FFFFFFFFFFFFFFFF:::F
@FS10000125:27:BPA73017-1634:1:1101:7110:1660 2:N:0:3
ACCTTTTTGAGCGTACTCGACGAAGTTTGGGGGGGGGGGGGGAAATTG
+
FFFFFFFFFFFFFFFFFFFFFFFFFFFFFFFFFFFFFFFFFF:FF,,,
@FS10000125:27:BPA73017-1634:1:1101:7530:1660 2:N:0:3
CTTCTTTTGAGCGTACTCGACGAAGTTCCTGGGGGGGGGGGGGGGGAA
+
F,FFFFFFFFFFFFFFFFFFFFFFFFFFFFFFFFFFFFFFFFFFF:FF
@FS10000125:27:BPA73017-1634:1:1101:7800:1660 2:N:0:3
TAATGTTTGAGCGTACTCGACGAAGTTATGGGGGGGGGGGGGGAAAAT
+
FFFFFFFFFFFFFFFFFFFFFFFFFFF:FF:FFFFFFFFFFFF,::,,
@FS10000125:27:BPA73017-1634:1:1101:8370:1660 2:N:0:3
CTTCGTTTGAGCGTACTCGACGAAGTTTGCGCGGGGGGGGGGGGGGGG
+
F:FFFFFFFFFFFFFFFFFFFFFFFFFFFFFFFFFFFFFFFFFFFFF,
@FS10000125:27:BPA73017-1634:1:1101:8910:1660 2:N:0:3
ATATTGTTGAGCGTACTCGACGAAGTTGCCAGGGGGGGGGGGGGGGGG
+
FFFFFFFFFFFFFFFFFFFFFFFFFFFFFFFFFFFFFFFFFFFFFFFF
@FS10000125:27:BPA73017-1634:1:1101:9220:1660 2:N:0:3
TTATGGTTGAGCGTACTCGACGAAGTTACATGGGGGGGGGGGGGGGGG
+
FFFFFFFFFFFFFFFFFFFFFFFFFFFFFFFFFFFFFFFFFFFFFFF:
@FS10000125:27:BPA73017-1634:1:1101:9460:1660 2:N:0:3
TAAACATTGAGCGTACTCGACGAAGTTTATTGGGGGGGGGGGGGGGGA
+
FFFFFFFFFFFFFFFFFFFFFFFFFFFFFFFFFFFFFFFFFFFFFFFF
@FS10000125:27:BPA73017-1634:1:1101:10300:1660 2:N:0:3
CTGACCTTGAGCGTACTCGACGAAGTTCGGCGGGGGGGGGGGGGGGGA
+
,FFFFFFFFFFFFFFFFFFFFFFFFFFFFFFFFFFFFFFFFFFFFFFF
@FS10000125:27:BPA73017-1634:1:1101:11170:1660 2:N:0:3
ATTGTATTGAGCGTACTCGACGAAGTTGGCGGGGGGGGGGGGGGGGAA
+
FFFFFFFFFFFFFFFFFFFFFFFFFFFFFFFFFFFFFFFFFFFF,,F,
@FS10000125:27:BPA73017-1634:1:1101:14910:1660 2:N:0:3
TCTTCTTTGAGCGTACTCGACGAAGTTAAGCGGGGGGGGGGGGGGGGA
+
FFFFFFFFFFFFFFFFFFFFFFFFFFFFFFFFFFFFFFFFFFFFFF,F
@FS10000125:27:BPA73017-1634:1:1101:3710:1670 2:N:0:3
ACCGATTTGAGCGTACTCGACGAAGTTAGTGGGGGGGGGGGGGGGAAA
+
FFFFFFFFFFFFFFFFFFFFFFFFFFFFFFFFFFFFFFFFFFFFFFF,
@FS10000125:27:BPA73017-1634:1:1101:5060:1670 2:N:0:3
TACGTGTTGAGCGTACTCGACGAAGTTGACCGGGGGGGGGGGGGGGGA
+
FFFFFFFFFFFFFFFFFFFFFFFFFFFFFFFFFFFFFFFFFFFFFF:F
@FS10000125:27:BPA73017-1634:1:1101:6760:1670 2:N:0:3
TTAGGTTTGAGCGTACTCGACGAAGTTATGTGGGGGGGGGGGGGGGAA
+
FFFFFFFFFFFFFFFFFFFFFFFFFFFFFFFFFFFFFFFFFFFFF::F
@FS10000125:27:BPA73017-1634:1:1101:7540:1670 2:N:0:3
TATGTCTTGAGCGTACTCGACGAAGTTACACGGGGGGGGGGGGGGGAA
+
F:F,,FFFFFFFFFFFFFFFFFFFFFFF,FFFFFFFFFFFFFFF::,F
@FS10000125:27:BPA73017-1634:1:1101:8480:1670 2:N:0:3
TTACTATTGAGCGTACTCGACGAAGTTACGGGGGGGGGGGGGGGAAAT
+
FFFFFFFFFFFFFFFFFFFFFFFFFFFFFFFFFFFFFFFFFFF,::,,
@FS10000125:27:BPA73017-1634:1:1101:9570:1670 2:N:0:3
TTATCCTTGAGCGTACTCGACGAAGTTATCCGGGGGGGGGGGGGGGAA
+
,FF,FFFFFFFFFFFFFFFFFFFFFFFFFF:FFFFFFFFFFFFFF,FF
@FS10000125:27:BPA73017-1634:1:1101:10570:1670 2:N:0:3
TTGGTATTGAGCGTACTCGACGAAGTTTGGGGGGGGGGGGGGGAAATT
+
FFFFFFFFFFFFFFFFFFFFFFFFFFFFFFFFFFFFFFFFFF:F:,:,
@FS10000125:27:BPA73017-1634:1:1101:10580:1670 2:N:0:3
TCCAGGTTGAGCGTACTCGACGAAGTTTGGTGGGGGGGGGGGGGGGGG
+
FFFFFFFFFFFFFFFFFFFFFFFFFFFFFFFFFFFFFFFFFFFFFF:,
@FS10000125:27:BPA73017-1634:1:1101:11510:1670 2:N:0:3
ACCTTATTGAGCGTACTCGACGAAGTTCATTGGGGGGGGGGGGGGGGA
+
FFFFFFFFFFFFFFFFFFFFFFFFFFFFFFFFFFFFFFFFFFFFFF,F
@FS10000125:27:BPA73017-1634:1:1101:11530:1670 2:N:0:3
CTATTATTGAGCGTACTCGACGAAGTTTAACGGGGGGGGGGGGGGGGA
+
FFFFF:FFFFFF:FFFFF:FFFFFFFFFF,F:FFFFFFFFF,::F,:F
@FS10000125:27:BPA73017-1634:1:1101:11870:1670 2:N:0:3
TTTGAGTTGAGCACGAAGGGGGGGGGGGGGGGAAATCGGAAAAGCGTC
+
,,FFFFFFFFFFFFFFFFFFFFFFFFFFFFFFF,FFFFFFF,F:F,:F
@FS10000125:27:BPA73017-1634:1:1101:12340:1670 2:N:0:3
TAACTCTTGAGCGTACTCGACGAAGTTTCAACGGGGGGGGGGGGGGAA
+
F,FFF,FFFFFFFFFFFFFFFFFFFFF,FF:,FFFFFFFFFFFFFFFF
@FS10000125:27:BPA73017-1634:1:1101:12590:1670 2:N:0:3
CTCTGGTTGAGCGTACTCGACGAAGTTTACAGGGGGGGGGGGGGGGGA
+
FFFFFFFFFFFFFFFFFFFFFFFFFFFFFFFFFFFFFFFFFFFFF:,F
@FS10000125:27:BPA73017-1634:1:1101:12960:1670 2:N:0:3
CATACATTGAGCGTACTCGACGAGGGGGGGGGGGGGGGAGATTGGAAA
+
,:FFFFFFFFFFFFFFFFFFFFF,FFFFFFFFFFFFFF,,,,,,:,FF
@FS10000125:27:BPA73017-1634:1:1101:14490:1670 2:N:0:3
TCTTTATTGAGCGTACTCGACGAAATGTCAGGGGGGGGGGGGGGGGGG
+
:F,FFFFFFFFFFFFFFFFFFFFFFFFFFFFFFFFFFFFFFFFFFFF:
@FS10000125:27:BPA73017-1634:1:1101:14590:1670 2:N:0:3
ATCTCATTGAGCGTACTCGACGAAGTTTTAAGGGGGGGGGGGGGGGGA
+
FFFFFFFFFFFFFFFFFFFFFFFFFFFFFFFFFFFFFFFFFFFFF,:,
@FS10000125:27:BPA73017-1634:1:1101:15350:1670 2:N:0:3
TCACCTTTGAGCGTACTCGACGAAGTTCAGAGGGGGGGGGGGGGGGAA
+
,FFFFFFFFFFFFFFFFFFFFFFFFFFFFFFFFFFFFFFFFFFFF,FF
@FS10000125:27:BPA73017-1634:1:1101:15820:1670 2:N:0:3
TATTTTTTGAGCGTACTCGACGAAGTTAGGGGGGGGGGGGGGGAAGTC
+
FFFFFFFFFFFFFFFFFFFFFFFFFFFFFFFFFFFFFFFFFF,FF,F,
@FS10000125:27:BPA73017-1634:1:1101:3250:1680 2:N:0:3
ATAAGGTTGAGCGTACTCGACGAAGTTGGTGGGGGGGGGGGGGGGAAA
+
FFFFFFFFFFFFFFFFFFFFFFFFFFFFFFFFFFFFFFFFFFFF,:,,
@FS10000125:27:BPA73017-1634:1:1101:3450:1680 2:N:0:3
ATCTATTTGAGCGTACTCGACGAAGTTCTGGGGGGGGGGGGGGGAAAT
+
FFFFFFFFFFFFFFFFFFFFFFFFFFFFFFFFFFFFFFFFFFF::F:F
@FS10000125:27:BPA73017-1634:1:1101:4540:1680 2:N:0:3
AAATTATTGAGCGTACTCGACGAAGTTCTAAAGGGGGGGGGGGGGGGA
+
,,FFFFFFFFFFFFFFFFFFFFFFFFFFFFFFFFFFFFFFFFFFFFF,
@FS10000125:27:BPA73017-1634:1:1101:6080:1680 2:N:0:3
TCCTCGTTGAGCGTACTCGACGAAGTTCAGCGGGGGGGGGGGGGGAGA
+
,FFFFFFFFFFFFFFFFFFFFFFFFFFFFFFFFFFFFFFFFFFFF:,F
@FS10000125:27:BPA73017-1634:1:1101:6540:1680 2:N:0:3
TCACGTTTGAGCGTACTCGACGAAGTTGGCTGGGGGGGGGGGGGGGGA
+
FFFFFFFFFFFFFFFFFFFFFFFFFFFFFFFFFFFFFFFFFFFFFF,F
@FS10000125:27:BPA73017-1634:1:1101:7300:1680 2:N:0:3
TTTAAATTGAGCGTACTCGACGAAGTTTAGGGGGGGGGGGGGGGAGAT
+
FFFFFFFFFFFFFFFFFFFFFFFFFFFFFFFFFFFFFFFFFFFFF,FF
@FS10000125:27:BPA73017-1634:1:1101:9760:1680 2:N:0:3
TCGCGTTTGAGCGTACTCGACGAAGTTGACGGGGGGGGGGGGGGGAAA
+
,FFFFFFFFFFFFFFFFFFFFFFFFFFFFFFFFFFFFFFFFFFF:FF,
@FS10000125:27:BPA73017-1634:1:1101:10210:1680 2:N:0:3
TCCCACTTGAGCGTACTCGACGAAGTTGCTGGGGGGGGGGGGGGGGGA
+
FFFFFFFFFFFFFFFFFFFFFFFFFFFFFFFFFFFFFFFFFFFFFF:,
@FS10000125:27:BPA73017-1634:1:1101:10250:1680 2:N:0:3
CACCACTTGAGCGTACTCGACGAAGTTACCTGGGGGGGGGGGGGGGGA
+
FFFFFFFFFFFFFFFFFFFFFFFFFFFFFFFFFFFFFFFFFF:FFFF,
@FS10000125:27:BPA73017-1634:1:1101:10560:1680 2:N:0:3
TTCGCGTTGAGCGTACTCGACGAAGTTCCGTGGGGGGGGGGGGGGGAA
+
FFFFFFFFFFFFFFFFFFFFFFFFFFFFFFFFFFFFFFFFFFFFF,FF
@FS10000125:27:BPA73017-1634:1:1101:10740:1680 2:N:0:3
CTATTGTTGAGCGTACTCGACGAAGGGGGGGGGGGGGGGAGATCGGAA
+
FFFFFFFF,FFFFFFFFFFFFFFFFFFFFFFFFFFFFF:F,:FF:,F,
@FS10000125:27:BPA73017-1634:1:1101:10820:1680 2:N:0:3
TTATTATTGAGCGTACTCGACGAAGTTTAAAGGGGGGGGGGGGGGGAA
+
FFFFFFFFFFFFFFFFFFFFFFFFFFFFFFFFFFFFFFFFFFFFF::F
@FS10000125:27:BPA73017-1634:1:1101:10970:1680 2:N:0:3
CCTCCTTTAAGCGTACTCGACGAAGTTTCGCGGGGGGGGGGGGGGGAA
+
FFFFFFFF:FFFFFFFFFFFFFFFFFFFFFFFFFFFFFFFFFFFF,FF
@FS10000125:27:BPA73017-1634:1:1101:11320:1680 2:N:0:3
CTTCTGTTGAGCGTACTCGACGAAGTTCGCCGGGGGGGGGGGGGGGAA
+
FFFFFFFFFFFFFFFFFFFFFFFFFFFFFFFFFFFFFFFFFFFFFFFF
@FS10000125:27:BPA73017-1634:1:1101:11530:1680 2:N:0:3
TACGATTTGAGCGTACTCGACGAAGTTCCATGGGGGGGGGGGGGGGAA
+
FFFFFFFFFFFFFFFFFFFFFFFFFFFFFFFFFFFFFFFFFFFFF,FF
@FS10000125:27:BPA73017-1634:1:1101:12210:1680 2:N:0:3
CACTTTTTGAGCGTACTCGACGAAGTTACAGGGGGGGGGGGGGGGAAT
+
F,F:FFFFFFFFFFFFFFFFFFFFFFFFFFFFFF:F:FFFFF,F,F,:
@FS10000125:27:BPA73017-1634:1:1101:13680:1680 2:N:0:3
TATCTTTTGAGCGTACTCGACGAAGTTCTATGGGGGGGGGGGGGGGAA
+
,FFFFFFFFFFFFFFFFFFFFFFFFFFFFFFFFFFFFFFFFFFFFF,F
@FS10000125:27:BPA73017-1634:1:1101:14040:1680 2:N:0:3
TTCGTGTTGAGCGTACTCGACGAAGTTAGTAGGGGGGGGGGGGGGGAA
+
,FFFFFFFFFFFFFFFFFFFFFFFFFFFFFFFFFFFFFFFFFFFF,,F
@FS10000125:27:BPA73017-1634:1:1101:1120:1690 2:N:0:3
GTAGTATTGAGCGTACTCGACGAAGTTTATTGGGGGGGGGGGGGGGAA
+
,FFFFFFFFFFFFFFFFFFFFFFFFFFFFFFFFFFFFFFFFFFFF:,,
@FS10000125:27:BPA73017-1634:1:1101:1480:1690 2:N:0:3
CTAAACTTGAGCGTACTCGACGAAGTTAATAGGGGGGGGGGGGGGGGG
+
FFFFFFFFFFFFFFFFFFFFFFFFFFFFFFFFFFFFFFFFFFFFFFF:
@FS10000125:27:BPA73017-1634:1:1101:1740:1690 2:N:0:3
CATACATTGAGCGTACTCGACGAAGTTTTTAGGGGGGGGGGGGGGGAA
+
FFFFFFFFFFFFFFFFFFFFFFFFFFFFFFFFFFFFFFFFFFFFFFFF
@FS10000125:27:BPA73017-1634:1:1101:1810:1690 2:N:0:3
TTATTGTTGAGCGTACTCGACGAAGTTAGGCGGGGGGGGGGGGGGGGG
+
F,FFFFFFFFFFFFFFFFFFFFFFFFFFFFFFFFFFFFFFFFFFFFF:
@FS10000125:27:BPA73017-1634:1:1101:3180:1690 2:N:0:3
CTCAGGTTGAGCGTACTCGACGAAGTTAGGAGGGGGGGGGGGGGGGAA
+
FFFFFFFFFFFFFFFFFFFFFFFFFFFFFFFFFFFFFFFFFFFFFFFF
@FS10000125:27:BPA73017-1634:1:1101:3730:1690 2:N:0:3
ACCTACTTGAGCGTACTCGACGAAGTTTTTGGGGGGGGGGGGGGGAGA
+
FFFFFFFFFFFFFFFFFFFFFFFFFFFFFFFFFFFFFFFFFFFFFF,,
@FS10000125:27:BPA73017-1634:1:1101:5740:1690 2:N:0:3
TTTTGATTGAGCGTACTCGACGAAGTTAATCGGGGGGGGGGGGGGGAA
+
FFFFFFFFFFFFFFFFFFFFFFFFFFFFFFFFFFFFFFFFFFFFF,,F
@FS10000125:27:BPA73017-1634:1:1101:5770:1690 2:N:0:3
CTTTCCTTGAGCGTACTCGACGAAGTTATAAGGGGGGGGGGGGGGGAA
+
F,FFFFFFFFFFFFFFFFFFFFFFFFFFFFFFFFFFFFFFFFFFF:,F
@FS10000125:27:BPA73017-1634:1:1101:6240:1690 2:N:0:3
CATCTGTTGAGCGTACTCGACGAAGTTGGTGGGGGGGGGGGGGAGCGG
+
F,:,,FFFFFFFFFFFFFFFFFFFFF,FF,FFFFFFFFFFF,::,,,,
@FS10000125:27:BPA73017-1634:1:1101:6760:1690 2:N:0:3
TTGAATTTGAGCGTACTCGACGAAGTTGTTGGGGGGGGGGGGGGGAAA
+
FFFFFFFFFFFFFFFFFFFFFFFFFFFFFFFFFFFFFFFFFFFF,F,,
@FS10000125:27:BPA73017-1634:1:1101:6820:1690 2:N:0:3
TCAGTTTTGAGCGTACTCGACGAAGTTTGGTGGGGGGGGGGGGGGGAA
+
,FF:F:FFFFFFFFFFFFFFFFFFFFFFFF,,FFFFFFFFFFFFFF,,
@FS10000125:27:BPA73017-1634:1:1101:7660:1690 2:N:0:3
TATTTCTTGAGCGTACTCGACGAAGTTCGGTGGGGGGGGGGGGGGGAA
+
,,FFFFFFFFFFFFFFFFFFFFFFFFFFFFFFFFFFFFFFFF,F,,FF
@FS10000125:27:BPA73017-1634:1:1101:9360:1690 2:N:0:3
TTCATTTTGAGCGTACTCGACGAAGTTTAAGGGGGGGGGGGGGGGGGA
+
,FFFFFFFFFFFFFFFFFFFFFFFFFFFFFFFFFFFFFFFFFFFFFF,
@FS10000125:27:BPA73017-1634:1:1101:10720:1690 2:N:0:3
CTATCATTGAGCGTACTCGACGAAGTTAGGCGGGGGGGGGGGGGGGAA
+
F,FFFFFFFFFFFFFFFFFFFFFFFFFFFFFFFFFFFFFFFFFFF,FF
@FS10000125:27:BPA73017-1634:1:1101:10940:1690 2:N:0:3
TTTGTATTGAGCGTACTCGACGAAGTTATGTGGGGGGGGGGGGGGGGA
+
F,FFFFFFFFFFFFFFFFFFFFFFFFFFFFFFFFFFFFFFFFFFFFFF
@FS10000125:27:BPA73017-1634:1:1101:11940:1690 2:N:0:3
CTGAATTTGAGCGTACTCGACGAAGTTGAACGGGGGGGGGGGGGGGAA
+
FFFFFFFFFFFFFFFFFFFFFFFFFFFFFFFFFFFFFFFFFFFFF:FF
@FS10000125:27:BPA73017-1634:1:1101:12860:1690 2:N:0:3
CATCCTTTGAGCGTACTCGACGAAGTTTTATGGGGGGGGGGGGGGGAG
+
FFFFFFFFFFFFFFFFFFFFFFFFFFFFFFFFFFFFFFFFFFFF,F:,
@FS10000125:27:BPA73017-1634:1:1101:12980:1690 2:N:0:3
TATTTGTTGAGCGTACTCGACGAAGGGGGGGGGGGGGGGAGATCGGAA
+
FFFFFFFFFFFFFFFFFFFFFFFFFFFFFFFFFFFFFFFF::FF,,F:
@FS10000125:27:BPA73017-1634:1:1101:13050:1690 2:N:0:3
ATGTCATTGAGCGTACTCGACGAAGTTATCAGGGGGGGGGGGGGGGAA
+
FFFFFFFFFFFFFFFFFFFFFFFFFFFFFFFFFFFFFFFFFFFFFF,F
@FS10000125:27:BPA73017-1634:1:1101:13180:1690 2:N:0:3
TCGGGTTTGAGCGTACTCGACGAAGTTTGGCGGGGGGGGGGGGGGGGA
+
,FFFFFFFFFFFFFFFFFFFFFFFFFFFFFFFFFFFFFFFFFFFFFF,
@FS10000125:27:BPA73017-1634:1:1101:13440:1690 2:N:0:3
TTATTCTTGAGCGTACTCGACGAAAGGGGAGGGGGGGGGGGGGGGGGA
+
FFFFFFFFFFFFFFFFFFFFFFFFFFFFFFFFFFFFFFFFFFFFFFF,
@FS10000125:27:BPA73017-1634:1:1101:14150:1690 2:N:0:3
CTATTCTTGAGCGTACTCGACGAAGTTCAAGGGGGGGGGGGGGGGGAA
+
F,FFFFFFFFFFFFFFFFFFFFFFFFFFFFFFFFFFFFFFFFFFF,F:
@FS10000125:27:BPA73017-1634:1:1101:2360:1700 2:N:0:3
GCCTTATTGAGCGTACTCGACGAAGTTGGTGGGGGGGGGGGGGGGGAA
+
FFFFFFFFFFFFFFFFFFFFFFFFFFF:FFFFFFFFFFFFFFFF:::F
@FS10000125:27:BPA73017-1634:1:1101:3880:1700 2:N:0:3
CTCACCTTGAGCGTACTCGACGAAGTTAATCGGGGGGGGGGGGGGGAA
+
F,FFFFFFFFFFFFFFFFFFFFFFFFFFFFFFFFFFFFFFFFFFF,FF
@FS10000125:27:BPA73017-1634:1:1101:4070:1700 2:N:0:3
CTAGATTTGAGCGTACTCGACGAAGTTTAGAGGGGGGGGGGGGGGGAA
+
FFFFFFFFFFFFFFFFFFFFFFFFFFFFFFFFFFFFFFFFFFFFFFFF
@FS10000125:27:BPA73017-1634:1:1101:4630:1700 2:N:0:3
ATATATTTGAGCGTACTCGACGAAGTTGGCGGGGGGGGGGGGGGGAAA
+
FFFFFFFFFFFFFFFFFFFFFFFFFFFFFFFFFFFFFFFFFFFF:F:,
@FS10000125:27:BPA73017-1634:1:1101:5380:1700 2:N:0:3
CGAGAATTGAGCGTACTCGACGAAGTTAGAGGGGGGGGGGGGGGGAAA
+
FFFFFFFFFFFFFFFFFFFFFFFFFFFFFFFFFFFFFFFFFFF,,F,,
@FS10000125:27:BPA73017-1634:1:1101:5750:1700 2:N:0:3
AAGCCGTTGAGCGTACTCGACGAAGTTCCACGGGGGGGGGGGGGGAAA
+
:F:FFFFFFFFFFFFFFFFFFFFFFFFFFFFFFFFFFFFFFFFFF:FF
@FS10000125:27:BPA73017-1634:1:1101:6760:1700 2:N:0:3
CTAGACTTGAGCGTACTCGACGAAGTTAGGGGGGGGGGGGGGGAGATG
+
FF,,:,FFFFFFFFFFFFFFFFFFFFF,:,:FFFFFFFFFFF,,,:,:
@FS10000125:27:BPA73017-1634:1:1101:7240:1700 2:N:0:3
TTGTATTTGAGCGTACTCGACGAAATTGCAGGGGGGGGGGGGGGGGAA
+
FFFFFFFFFFFFFFFFFFFFFFFFFFFFFFFFFFFFFFFFFF:FFFFF
@FS10000125:27:BPA73017-1634:1:1101:7520:1700 2:N:0:3
CATGGATTGAGCGTACTCGACGAAGTTCCATGGGGGGGGGGGGGGGGA
+
FF,FFFFFFFFFFFFFFFFFFFFFFFFFFFFFFFFFFFFFFFF:FFF:
@FS10000125:27:BPA73017-1634:1:1101:8030:1700 2:N:0:3
TCTAATTTGAGCGTACTCGACGAAGTTGCTCGGGGGGGGGGGGGGAAA
+
FFFFFFFFFFFFFFFFFFFFFFFFFFFFFFFFFFFFFFFFFFFFF,FF
@FS10000125:27:BPA73017-1634:1:1101:8040:1700 2:N:0:3
TTGGCTTTGAGCGTACTCGACGAAGTTTCAAGGGGGGGGGGGGGGGGA
+
,FFFFFFFFFFFFFFFFFFFFFFFFFFFFFFFFFFFFFFFFFFFFFF,
@FS10000125:27:BPA73017-1634:1:1101:8850:1700 2:N:0:3
ACTCGATTGAGCGTACTCGACGAAGTTGGTAGGGGGGGGGGGGGGGAA
+
FFFFFFFFFFFFFFFFFFFFFFFFFFFFFFFFFFFFFFFFFFFFF,FF
@FS10000125:27:BPA73017-1634:1:1101:10400:1700 2:N:0:3
TTCTGTTTGAGCGTACTCGACGAAGTTGTTCGGGGGGGGGGGGGGGAA
+
F,FFFFFFFFFFFFFFFFFFFFFFFFFFFFFFFFFFFFFFFFFFF,F:
@FS10000125:27:BPA73017-1634:1:1101:13290:1700 2:N:0:3
ATGAGCTTGAGCGTACTCGACGAAGTTTGGGGGGGGGGGGGGGGAAAT
+
FFFFFFFFFFFFFFFFFFFFFFFFFFFFFFFFFFFFFFFFFFF,F,,F
@FS10000125:27:BPA73017-1634:1:1101:13310:1700 2:N:0:3
TTCATGTTGAGCGTACTCGACGAAGTTACCAGGGGGGGGGGGGGGGAA
+
:FFFFFFFFFFFFFFFFFFFFFFFFFFFFFFFFFFFFFFFFFFF,,FF
@FS10000125:27:BPA73017-1634:1:1101:14800:1700 2:N:0:3
TTTATCTTGAGCGTACTCGACGAAGTTTTCGGGGGGGGGGGGGGGGGA
+
F:FFFFFF:FFFFFFFFFFFFFFFFFFFFFFFFFFFFFFFFFFFFFFF
@FS10000125:27:BPA73017-1634:1:1101:14980:1700 2:N:0:3
TTCTTCTTGAGCGTACTCGACGAAGAGGGGGGGGGGGGGGGAGATCGG
+
FFFFFFFFFFFFFFFFFFFFFFFFFFFFFFFFFFFFFFFFFF,FFF,F
@FS10000125:27:BPA73017-1634:1:1101:15670:1700 2:N:0:3
TTCATTTTGAGCGTACTCGACGAAGTTGCAAGGGGGGGGGGGGGGGGA
+
,FFFFFFFFFFFFFFFFFFFFFFFFFFFFFFFFFFFFFFFFFFFFFF,
@FS10000125:27:BPA73017-1634:1:1101:1500:1710 2:N:0:3
TATGATTTGAGCGTACTCGACGAAGTTCAGCGGGGGGGGGGGGGGGAA
+
F:FFFFFFFFFFFFFFFFFFFFFFFFFFFFFFFFFFFFFFFFFFF,:F
@FS10000125:27:BPA73017-1634:1:1101:4240:1710 2:N:0:3
TTTCTTTTGAGCGTACTCGACGAAGTTCAGGGGGGGGGGGGGGAGAGG
+
FF,:,,FFFFFFFFFFFFFFFFFF,FFF,,,,FFFFFFFFFF:,,F,,
@FS10000125:27:BPA73017-1634:1:1101:4930:1710 2:N:0:3
CTAATGTTGAGCGTACTCGACGAAGTTATTGGGGGGGGGGGGGGGGGA
+
FFFFFFFFFFFFFFFFFFFFFFFFFFFFFFFFFFFFFFFFFFFFFF,F
@FS10000125:27:BPA73017-1634:1:1101:4960:1710 2:N:0:3
TATGAATTGAGCGTACTCGACGAAGTTAGTAGGGGGGGGGGGGGGGGA
+
FFFFFFFFFFFFFFFFFFFFFFFFFFFFFFFFFFFFFFFFFFFFFFFF
@FS10000125:27:BPA73017-1634:1:1101:5270:1710 2:N:0:3
CTACGCTTGAGCGTACTCGACGAAGTTAGACGGGGGGGGGGGGGGGAA
+
F,FFFFFFFFFFFFFFFFFFFFFFFFFFFFFFFFFFFFFFFFFFF:FF
@FS10000125:27:BPA73017-1634:1:1101:5320:1710 2:N:0:3
ATTCTGTTGAGCGTACTCGACGAAGTTGTGAGGGGGGGGGGGGGGGAA
+
F,FFFFFFFFFFFFFFFFFFFFFFFFFFFFFFFFFFFFFFFFFFFFFF
@FS10000125:27:BPA73017-1634:1:1101:5340:1710 2:N:0:3
AGGCCTTTGAGCGTACTCGACGAAGTTGTTTGGGGGGGGGGGGGGGGA
+
F,FFFFFFFFFFFFFFFFFFFFFFFFFFFFFFFFFFFFFFFFFFFFF,
@FS10000125:27:BPA73017-1634:1:1101:6290:1710 2:N:0:3
TTTTTTTTGAGCGTACTCGACGAAGTTGCAGGGGGGGGGGGGGGGGAA
+
,FFFFFFFFFFFFFFFFFFFFFFFFFFFFFFFFFFFFFFFFFFFFFFF
@FS10000125:27:BPA73017-1634:1:1101:7460:1710 2:N:0:3
TAATACTTGAGCGTACTCGACGAAGTTCTGCGGGGGGGGGGGGGGGGG
+
FFFFFFFFFFFFFFFFFFFFFFFFFFFFFFFFFFFFFFFFFFFFFFF,
@FS10000125:27:BPA73017-1634:1:1101:8250:1710 2:N:0:3
TACAGATTGAGCGTACTCGACGAAGGGGGGGGGGGGGGGAGATCGGAA
+
FFFFFFFFFFFFFFFFFFFFFFFFFFFFFFFFFFFFFFFF::FF::F:
@FS10000125:27:BPA73017-1634:1:1101:10070:1710 2:N:0:3
TCATATTTGAGCGTACTCGACGAAGTTGATCGGGGGGGGGGGGGGGAA
+
FFFFFFFFFFFFFFFFFFFFFFFFFFFFFFFFFFFFFFFFFFFF:,FF
@FS10000125:27:BPA73017-1634:1:1101:10270:1710 2:N:0:3
CTAGGTTTGAGCGTACTCGACGAAGTTGTTGGGGGGGGGGGGGGGAAT
+
FFFFFFFFFFFFFFFFFFFFFFFFFFFFFFFFFFFFFFFFFF,,,:,F
@FS10000125:27:BPA73017-1634:1:1101:10560:1710 2:N:0:3
TCTTGCTTGAGCGTACTCGACGAAGTTCTATGGGGGGGGGGGGGGGAA
+
,,F,,,FFFFFFFFFFFFFFFFFFFFFFFF,,FFFFFFFFFFFFFF,F
@FS10000125:27:BPA73017-1634:1:1101:11800:1710 2:N:0:3
CTTGCTTTGAGCGTACTCGACGAAGTTTGACGGGGGGGGGGGGGGGAA
+
F:FFFFFFFFFFFFFFFFFFFFFFFFFFFFFFFFFFFFFFFFFF:,F,
@FS10000125:27:BPA73017-1634:1:1101:12570:1710 2:N:0:3
TACTCTTTGAGCGTACTCGACGAAGTTGGGGGGGGGGGGGGGAAATCG
+
FFF:FFFFFFFFFFFFFFFFFFFFFFFFFFFFFFFFFFFFF,F:,FFF
@FS10000125:27:BPA73017-1634:1:1101:13820:1710 2:N:0:3
ATCGAATTGAGCGTACTCGACGAAGTTTGACGGGGGGGGGGGGGGAAA
+
F,,FFFFFFFFFFFFFFFFFFFFFFFFFFFFFFFFFFFFFFFF,F:,,
@FS10000125:27:BPA73017-1634:1:1101:14820:1710 2:N:0:3
CACCGGTTGAGCGTACTCGACGAAGTTTAGCGGGGGGGGGGGGGGGGA
+
FFFFFFFFFFFFFFFFFFFFFFFFFFFFFFFFFFFFFFFFFFFFFF,:
@FS10000125:27:BPA73017-1634:1:1101:15030:1710 2:N:0:3
TTGCCCTTGAGCGTACTCGACGAAGTTTTTAGGGGGGGGGGGGGGGGA
+
:FFFFFFFFFFFFFFFFFFFFFFFFFFFFFFFFFFFFFFFFFFF:,,,
@FS10000125:27:BPA73017-1634:1:1101:15340:1710 2:N:0:3
AAAGAATTGAGCGTACTCGACGAAGTTACAAGCGGGGGGGGGGGGGGG
+
:,FFFFFFFFFFFFFFFFFFFFFFFFFFFFFFFFFFFFFFFFFFFFF:
@FS10000125:27:BPA73017-1634:1:1101:15790:1710 2:N:0:3
CTTCTTTTGAGCGTACTCGACGAAGTTGCGAGGGGGGGGGGGGGGGGA
+
FFFFFFFFFFFFFFFFFFFFFFFFFFFFFFFFFFFFFFFFFFFFF:,F
@FS10000125:27:BPA73017-1634:1:1101:16150:1710 2:N:0:3
TTGGGGGGGGGGGGGGGGGGGGGGGGGGGGGGGGGGGGGGGGGGGGGG
+
,:,,,,,,F,,,:,::::FFFFFF:FFFF:FFFFFFFFFFF:F:,,,F
@FS10000125:27:BPA73017-1634:1:1101:1630:1720 2:N:0:3
TGTAGATTGAGCGTACTCGACGAAGTTGGCAGGGGGGGGGGGGGGGAA
+
FF:F:FFFFFFFFFFFFFFFFFFFFFFFFFFFFFFFFFFFFFFFF:FF
@FS10000125:27:BPA73017-1634:1:1101:2190:1720 2:N:0:3
TTGGACTTGAGCGTACTCGACGAAGTTTTACGGGGGGGGGGGGGGGAA
+
FFFFFFFFFFFFFFFFFFFFFFFFFFFFFFFFFFFFFFFFFFFF,:F:
@FS10000125:27:BPA73017-1634:1:1101:3510:1720 2:N:0:3
TCCCACTTGAGCGTACTCGACGAAGTTTTCAGGGGGGGGGGGGGGGGA
+
FFFFFFFFFFFFFFFFFFFFFFFFFFFFFFFFFFFFFFFFFFFFF:,F
@FS10000125:27:BPA73017-1634:1:1101:3680:1720 2:N:0:3
CTAGGATTGAGCGTACTCGACGAAGTTAACAGGGGGGGGGGGGGGGGA
+
FFFFFFFFFFFFFFFFFFFFFFFFFFFFFFFFFFFFFFFFFFFFFF:F
@FS10000125:27:BPA73017-1634:1:1101:4060:1720 2:N:0:3
TTATAATTGAGCGTACTCGACGAAGTTCAGAGGGGGGGGGGGGGGGGA
+
FFFFFFFFFFFFFFFFFFFFFFFFFFFFFFFFFFFFFFFFFFFFFFFF
@FS10000125:27:BPA73017-1634:1:1101:4080:1720 2:N:0:3
ACTTTATTGAGCGTACTCGACGAAGTTTTGAGGGGGGGGGGGGGGGAA
+
FFFFFFFFFFFFFFFFFFFFFFFFFFFFFFFFFFFFFFFFFFFFFF:F
@FS10000125:27:BPA73017-1634:1:1101:4280:1720 2:N:0:3
ACAATATTGAGCGTACTCGACGAAGTTTTAAGGGGGGGGGGGGGGGGA
+
FFFFFFFFFFFFFFFFFFFFFFFFFFFFFFFFFFFFFFFFFFFFFF,F
@FS10000125:27:BPA73017-1634:1:1101:4660:1720 2:N:0:3
TCTCATTTGAGCGTACTCGACGAAGTTGATTGGGGGGGGGGGGGGGGA
+
,FFFFFFFFFFFFFFFFFFFFFFFFFFFFFFFFFFFFFFFFFFFFF:F
@FS10000125:27:BPA73017-1634:1:1101:5600:1720 2:N:0:3
TACTTTTTGAGCGTACTCGACGAAGGGGGGGGGGGGGGGGGGGGGGGT
+
,:FFFFFFFFFFFFFFFFFFFFFFFFFFFFFFFFFFFFFFF:::,,,F
@FS10000125:27:BPA73017-1634:1:1101:9860:1720 2:N:0:3
TGAATATTGAGCGTACTCGACGAAGTTAGAAGGGGGGGGGGGGGGGGA
+
,FFFFFFFFFFFFFFFFFFFFFFFFF,FFFFFFFFFFFFFFFFFFFF:
@FS10000125:27:BPA73017-1634:1:1101:11470:1720 2:N:0:3
ATTCAATTGAGCGTACTCGACGAAGTTCAACGGGGGGGGGGGGGGGAA
+
F,FFFFFFFFFFFFFFFFFFFFFFFFFFFFFFFFFFFFFFFFFFF,,:
@FS10000125:27:BPA73017-1634:1:1101:11840:1720 2:N:0:3
TAGCCTTTGAGCGTACTCGACGAAGTTAGGGGGGGGGGGGGGAGATTG
+
F:FFFFFFFFFFFFFFFFFFFFFFFFFFFFFFFFFFFFFFFF:,F:,:
@FS10000125:27:BPA73017-1634:1:1101:14050:1720 2:N:0:3
TTATAATTGAGCGTACTCGACGAAGTTGTGGGGGGGGGGGGGGGAGAT
+
FFFFFFFFFFFFFFFFFFFFFFFFFFFFFFFFFFFFFFFFFFF,F,::
@FS10000125:27:BPA73017-1634:1:1101:15140:1720 2:N:0:3
TTTGCATTGAGCGTACTCGACGAAGTTACCGGGGGGGGGGGGGGGGGA
+
FFFFFFFFFFFFFFFFFFFFFFFFFFFFFFFFFFFFFFFFFFFFF,F,
@FS10000125:27:BPA73017-1634:1:1101:15880:1720 2:N:0:3
TTGGGATTGAGCGTACTCGACGAAGTTAATTGGGGGGGGGGGGGGGGA
+
FF::FFFFFFFFFFFFFFFFFFFFFFFF:FFFFFFFFFFFFFFFFFFF
@FS10000125:27:BPA73017-1634:1:1101:16120:1720 2:N:0:3
TGGCTATTGAGCGTACTCGACGAAGTTGCAGGGGGGGGGGGGGGGGAA
+
F,FFFFFFFFFFFFFFFFFFFFFFFFFFFFFFFFFFFFFFFFFFFFFF
@FS10000125:27:BPA73017-1634:1:1101:2170:1730 2:N:0:3
ATCACATTGAGCGTACTCGACGAAGTTCTGGGGGGGGGGGGGGGGGGA
+
FFFFFFFFFFFFFFFFFFFFFFFFFFFFFFFFFFFFFFFFFF,:,::,
@FS10000125:27:BPA73017-1634:1:1101:2560:1730 2:N:0:3
TATCTATTGAGCGTACTCGACGAAGTTTACCGGGGGGGGGGGGGGGGG
+
FFFFFFFFFFFFFFFFFFFFFFFFFFFFFFFFFFFFFFFFFF,F,,,F
@FS10000125:27:BPA73017-1634:1:1101:4470:1730 2:N:0:3
TTCCGTTTGAGCGTACTCGACGAAGTTTGGTGGGGGGGGGGGGGGGGG
+
,FFFFFFFFFFFFFFFFFFFFFFFFFFFFFFFFFFFFFFFFFFFFFF,
@FS10000125:27:BPA73017-1634:1:1101:4800:1730 2:N:0:3
CCAGCTTTGCGTACTCGACGAAGTTGCGTGGGGGGGGGGGGGGGAGAT
+
FFFFFFFF:F:FFFFFFFFFFFFFFFFFFFFFFFFFFFFFFFF,F,,:
@FS10000125:27:BPA73017-1634:1:1101:5480:1730 2:N:0:3
TAAGTGTTGAGCGTACTCGACGAAGTTATCTGGGGGGGGGGGGGGGGA
+
,,FFFFFFFFFFFFFFFFFFFFFFFFFFFFFFFFFFFFFFFFFFFF:F
@FS10000125:27:BPA73017-1634:1:1101:5880:1730 2:N:0:3
TACACGTTGAGCGTACTCGACGAAGTTAGTTGGGGGGGGGGGGGGGAA
+
,,FFFFFFFFFFFFFFFFFFFFFFFFFFFFFFFFFFFFFFFFFFF,FF
@FS10000125:27:BPA73017-1634:1:1101:10830:1730 2:N:0:3
CTAGTTTTGAGCGTACTCGACGAAGTTCCAGGGGGGGGGGGGGGGGGA
+
F,FFFFFFFFFFFFFFFFFFFFFFFFFFFFFFFFFFFFFFFFFFFF,F
@FS10000125:27:BPA73017-1634:1:1101:11110:1730 2:N:0:3
TAAGACTTGAGCGTACTCGACGAAGTTTGCAGGGGGGGGGGGGGGGAA
+
FFFFFFFFFFFFFFFFFFFFFFFFFFFFFFFFFFFFFFFFFFFFF,FF
@FS10000125:27:BPA73017-1634:1:1101:11230:1730 2:N:0:3
ACGATTTTGAGCGTACTCGACGAAGTTACTTGGGGGGGGGGGGGGGAA
+
FFFFFFFFFFFFFFFFFFFFFFFFFFFFFFFFFFFFFFFFFFFFF:,F
@FS10000125:27:BPA73017-1634:1:1101:12640:1730 2:N:0:3
ACTGAATTGAGCGTACTCGACGAAGTTATTTGGGGGGAGGGGGGGGGG
+
FFFFFFFFFFFFFFFFFFFFFFFFFFFFFFFFFFFFFFFFFFFFFFFF
@FS10000125:27:BPA73017-1634:1:1101:13420:1730 2:N:0:3
ATATAATTGAGCGTACTCGACGAAGTTCAAAAGGGGGGGGGGGGGGGG
+
FFFFFFFFFFFFFFFFFFFFFFFFFFFFFFFFFFFFFFFFFFFFFFF,
@FS10000125:27:BPA73017-1634:1:1101:13430:1730 2:N:0:3
CACACCTTGAGCGTACTCGACGAAGTTGATCGGGGGGGGGGGGGGGGA
+
FFFFFFFFFFFFFFFFFFFFFFFFFFFFFFFFFFFFFFFFFFFFFFFF
@FS10000125:27:BPA73017-1634:1:1101:2170:1740 2:N:0:3
CATACATTGAGCGTACTCGACGAAGTTTCCGGGGGGGGGGGGGGGGGA
+
FFFFFFFFFFFFFFFFFFFFFFFFFFFFFFFFFFFFFFFFFFFFFF:,
@FS10000125:27:BPA73017-1634:1:1101:3500:1740 2:N:0:3
TTGATGTTGAGCGTACTCGACGAAGTTGTCGGGGGGGGGGGGGGAAAT
+
,,FFFFFFFFFFFFFFFFFFFFFFFFFFFFFFFFFFFFFFFFFF,FF:
@FS10000125:27:BPA73017-1634:1:1101:7460:1740 2:N:0:3
TTGTAATTGAGCGTACTCGACGAAGGGGGGGGGGGGGGGAAATCGGAA
+
F,FFFFFFFFFFFFFFFFFFFFFFFFFFFFFFFFFFFFF,,F,,,,F,
@FS10000125:27:BPA73017-1634:1:1101:7820:1740 2:N:0:3
AATAGATTGAGCGTACTCGACGAAGTTTGCCGGGGGGGGGGGGGGGAA
+
:,FFFFFFFFFFFFFFFFFFFFFFFFFFFFFFFFFFFFFFFFFFFFFF
@FS10000125:27:BPA73017-1634:1:1101:8180:1740 2:N:0:3
ATTGTTTTGAGCGTACTCGACGAAGTTTCACGGGGGGGGGGGGGGGAA
+
,FFFFFFFFFFFFFFFFFFFFFFFFFF,FF,FFFFFFFFFFFFFF,FF
@FS10000125:27:BPA73017-1634:1:1101:8650:1740 2:N:0:3
TCACACTTGAGCGTACTCGACGAAGTTTAATGGGGGGGGGGGGGGGGG
+
FFFFFFFFFFFFFFFFFFFFFFFFFFFFFFFFFFFFFFFFFFFFFFFF
@FS10000125:27:BPA73017-1634:1:1101:12570:1740 2:N:0:3
CACTCTTTGAGCGTACTCGACGAAGTTTGGCGGGGGGGGGGGGGGGAA
+
FFF:FFFFFFFFFFFFFFFFFFFFFFFFFFFFFFFFFFFFFFFFF,:F
@FS10000125:27:BPA73017-1634:1:1101:13020:1740 2:N:0:3
CTGCTTTTGAGCGTACTCGACGAAGTTATTTGGGGGGGGGGGGGGGAA
+
FF,FF:FFFFFFFFFFFFFFFFFFFFF:,FFFFFFFFFFFFFFFFF:F
@FS10000125:27:BPA73017-1634:1:1101:13350:1740 2:N:0:3
ATTTTATTGAGCGTACTCGACGAAGTTTACTGGGGGGGGGGGGGGGAA
+
FFFFFFFFFFFFFFFFFFFFFFFFFFFFFFFFFFFFFFFFFFFFF:,F
@FS10000125:27:BPA73017-1634:1:1101:15010:1740 2:N:0:3
CCAGTGTTGAGCGTACTCGACGAAGTTGATTGGGGGGGGGGGGGGGAA
+
FFFFFFFFFFFFFFFFFFFFFFFFFFFFFFFFFFFFFFFFFFFFFFFF
@FS10000125:27:BPA73017-1634:1:1101:15320:1740 2:N:0:3
ATTCGCTTGAGCGTACTCGACGAAGTTCAGTGGGGGGGGGGGGGGGAA
+
FFFFFFFFFFFFFFFFFFFFFFFFFFFFFFFFFFFFFFFFFFFF,:F:
@FS10000125:27:BPA73017-1634:1:1101:15380:1740 2:N:0:3
TTCTGGTTGAGCGTACTCGACGAAGTGGGGGGGGGGGGGGGAGATCGG
+
FFFFFFFFFFFFFFFFFFFFFFFFFFFFFFFFFFFFFFFF::,FFF,:
@FS10000125:27:BPA73017-1634:1:1101:15410:1740 2:N:0:3
TTCTGGTTGAGCGTACTCGACGAAGTGGGGGGGGGGGGGGGGAGATCG
+
FFFFFFFFFFFFFFFFFFFFFFFFFFFFFFFFFFFFFFFFFF,,FFF,
@FS10000125:27:BPA73017-1634:1:1101:2400:1750 2:N:0:3
TTTAAGTTGAGCGTACTCGACGAAGTTTCGTGGGGGGGGGGGGGGGAA
+
FF:FFFFFFFFFFFFFFFFFFFFFFFFFFFFFFFFFFFFFFFFFF::F
@FS10000125:27:BPA73017-1634:1:1101:3260:1750 2:N:0:3
ATATGATTGAGCGTACTCGACGAAGTTATATGGGGGGGGGGGGGGGGA
+
,:FFFFFFFFFFFFFFFFFFFFFFFFFFFFFFFFFFFFFFFFFFFFFF
@FS10000125:27:BPA73017-1634:1:1101:3400:1750 2:N:0:3
AAAATGTTGAGCGTACTCGACGAAGTTGTCTGGGGGGGGGGGGGGGGA
+
F:FFFFFFFFFFFFFFFFFFFFFFFFFFFFFFFFFFFFFFFFFFFF:F
@FS10000125:27:BPA73017-1634:1:1101:4080:1750 2:N:0:3
TTCAATTTGAGCGTACTCGACGAAGTTTTGCGGGGGGGGGGGGGGGAA
+
F::,FFFFFFFFFFFFFFFFFFFFFFFF:,FFFFFFFFFFFFFFF,,F
@FS10000125:27:BPA73017-1634:1:1101:4650:1750 2:N:0:3
ATCAGTTTGAGCGTACTCGACGAAGTTCATTGGGGGGGGGGGGGGGAA
+
FFFFFFFFFFFFFFFFFFFFFFFFFFFFFFFFFFFFFFFFFFFFFFFF
@FS10000125:27:BPA73017-1634:1:1101:5360:1750 2:N:0:3
ACCCCTTTGAGCGTACTCGACGAAGTTGGTCGGGGGGGGGGGGGGGGA
+
FFFFFFFFFFFFFFFFFFFFFFFFFFFFFFFFFFFFFFFFFFFFF,F,
@FS10000125:27:BPA73017-1634:1:1101:7280:1750 2:N:0:3
CCACCCTTGAGCGTACTCGACGAAGTTCGACGGGGGGGGGGGGGGGGG
+
FFFFFFFFFFFFFFFFFFFFFFFFFFFFFFFFFFFFFFFFFFFFFFF:
@FS10000125:27:BPA73017-1634:1:1101:8570:1750 2:N:0:3
ACCAACTTGAGCGTACTCGACGAAGTTAGGGGGGGGGGGGGGGAGATC
+
FFFFFFFFFFFFFFFFFFFFFFFFFFFFFFFFFFFFFFFFFF::,FF:
@FS10000125:27:BPA73017-1634:1:1101:9750:1750 2:N:0:3
TTATACTTGAGCGTACTCGACGAAGGGGGGGGGGGGGGGGAAATCGAA
+
F,FFFFFFFFFFFFFFFFFFFFFFFFFFFFFFFFFFFFF,,:,,,,::
@FS10000125:27:BPA73017-1634:1:1101:10210:1750 2:N:0:3
TTCGTATTGAGCGTACTCGACGAAGTGGGGGGGGGGGGGGGAAGTTCG
+
F,FFFFFFFFFFFFFFFFFFFFFFFFFFFFFFFFFFFFFFF,F,,F,F
@FS10000125:27:BPA73017-1634:1:1101:11000:1750 2:N:0:3
ACCTTATTGAGCGTACTCGACGAAGTTTAGTGGGGGGGGGGGGGGGGG
+
FFFFFFFFFFFFFFFFFFFFFFFFFFFFFFFFFFFFFFFFFFFFFF,F
@FS10000125:27:BPA73017-1634:1:1101:11750:1750 2:N:0:3
TAGAGATTGAGCGTACTCGACGAAGTTCTGAGGGGGGGGGGGGGGGAA
+
FFFFFFFFFFFFFFFFFFFFFFFFFFFFFFFFFFFFFFFFFFFFF,FF
@FS10000125:27:BPA73017-1634:1:1101:12730:1750 2:N:0:3
TCGGATTTGAGCGTACTCGACGAAGTTCAAAGGGGGGGGGGGGGGGAA
+
FFFFFFFFFFFFFFFFFFFFFFFFFFFFFFFFFFFFFFFFFFFFF,FF
@FS10000125:27:BPA73017-1634:1:1101:15480:1750 2:N:0:3
TTTCGGTTGAGCGTACTCGACGAAGTTGAAGGGGGGGGGGGGGGGGAA
+
,FFFFFFFFFFFFFFFFFFFFFFFFFFFFFFFFFFFFFFFFFFFF,FF
@FS10000125:27:BPA73017-1634:1:1101:15940:1750 2:N:0:3
ACTTGGTTGAGCGTACTCGACGAAGTTTACCGGGGGGGGGGGGGGGGA
+
,FFFFFFFFFFFFFFFFFFFFFFFFFFFFFFFFFFFFFFFFFFFFF,F
@FS10000125:27:BPA73017-1634:1:1101:16000:1750 2:N:0:3
CCCCTCTTGAGCGTACTCGACGAAGTTACATGGGGGGGGGGGGGGGGG
+
FFFFFFFFFFFFFFFFFFFFFFFFFFFFFFFFFFFFFFFFFFF:F:FF
@FS10000125:27:BPA73017-1634:1:1101:16270:1750 2:N:0:3
TAATTTTTGAGCGTACTCGACGAAGTTGTGGGGGGGGGGGGGGGAAAT
+
FFFFFFFFFFFFFFFFFFFFFFFFFFFFFFFFFFFFFFFFFFF,FF,F
@FS10000125:27:BPA73017-1634:1:1101:1270:1760 2:N:0:3
GAATCCTTGAGCGTACTCGACGAAGTTGAAAGGGGGGGGGGGGGGGGG
+
:,FFFF,,F,:FFF,:,FF,:F,,F:,FF:FFFFFFFFFFF:FFFF,:
@FS10000125:27:BPA73017-1634:1:1101:1460:1760 2:N:0:3
GTTATATTGAGCGTACTCGACGAAGTTACTGGGGGGGGGGGGGGGGAA
+
,,FFFFFFFFFFFFFFFFFFFFFFFFFFFFFFFFFFFFFFFFFFFF:F
@FS10000125:27:BPA73017-1634:1:1101:2740:1760 2:N:0:3
TTGATCTTGAGCGTACTCGACGAAGTTTCGGGGGGGGGGGGGGGGGAA
+
,,FFFFFFFFFFFFFFFFFFFFFFFFFFFFFFFFFFFFFFFFFFF:FF
@FS10000125:27:BPA73017-1634:1:1101:3090:1760 2:N:0:3
AATCTCTTGAGCGTACTCGACGAAGTTTGCCGGGGGGGGGGGGGGGAA
+
FFFFFFFFFFFFFFFFFFFFFFFFFFFFFFFFFFFFFFFFFFFFF:FF
@FS10000125:27:BPA73017-1634:1:1101:3920:1760 2:N:0:3
CCCTACTTGAGCGTACTCGACGAAGTTGTTCGGGGGGGGGGGGGGGGG
+
,,,::FFFFFFFFFFFFFFFFFFFFFFFF:,,F:FFFFFFFF:F,F,,
@FS10000125:27:BPA73017-1634:1:1101:4040:1760 2:N:0:3
CTTTTTTTGAGCGTACTCGACGAAGTTGGGCGGGGGGGGGGGGGGGGA
+
FFFFFFFFFFFFFFFFFFFFFFFFFFFFFFFFFFFFFFFFFFFFFFF,
@FS10000125:27:BPA73017-1634:1:1101:4560:1760 2:N:0:3
TTATGGTTGAGCGTACTCGACGAAGGGGGGGGGGGGGGGAGATCGGAA
+
FFFFFFFFFFFFFFFFFFFFFFFFFFFFFFFFFFFFFFF,,F:,,:F:
@FS10000125:27:BPA73017-1634:1:1101:5260:1760 2:N:0:3
ATCCTATTGAGCGTACTCGACGAAGTTCAGGGGGGGGGGGGGGGGGAA
+
:,FFFFFFFFFFFFFFFFFFFFFFFFFFFFFFFFFFFFFFFFFFF:FF
@FS10000125:27:BPA73017-1634:1:1101:5420:1760 2:N:0:3
TAGACCTTGAGCGTACTCGACGAAGTTCAGTGGGGGGGGGGGGGGGAA
+
FFFFFFFFFFFFFFFFFFFFFFFFFFFFFFFFFFFFFFFFFFFFFF:F
@FS10000125:27:BPA73017-1634:1:1101:5850:1760 2:N:0:3
TTACGTTTGAGCGTACTCGACGAAGAGGGGGGGGGGGGGGGGAAATTG
+
,FFFFFFFFFFFFFFFFFFFFFFFFFFFFFFFFFFFFFFFFF:FF,,,
@FS10000125:27:BPA73017-1634:1:1101:7720:1760 2:N:0:3
CTACACTTGAGCGTACTCGACGAAGTTTCATGGGGGGGGGGGGGGGAA
+
FFFFFFFFFFFFFFFFFFFFFFFFFFFFFFFFFFFFFFFFFFFFFF,F
@FS10000125:27:BPA73017-1634:1:1101:7890:1760 2:N:0:3
AATTTCTTGAGCGTACGACGAAGTTGCTGGGGGGGGGGGGGGGAAATC
+
::FFFFFFFFFFFFFFFFFFFFFFFFFFFFFFFFFFFFFFFF,F,,F:
@FS10000125:27:BPA73017-1634:1:1101:9960:1760 2:N:0:3
CCGATATTGAGCGTACTCGACGAAGTTGGACGGGGGGGGGGGGGGGGA
+
FFFFFFFFFFFFFFFFFFFFFFFFFFFFFFFFFFFFFFFFFFFFFF,F
@FS10000125:27:BPA73017-1634:1:1101:12550:1760 2:N:0:3
CTGTACTTGAGCGTACTCGACGAAGTTGTGGGGGGGGGGGGGGAAATT
+
F,FFFFFFFFFFFFFFFFFFFFFFFFFFFFFFFFFFFFFFFFF:F,,,
@FS10000125:27:BPA73017-1634:1:1101:13160:1760 2:N:0:3
TTAAATTTGAGCGTACTCGACGAAGTTCCAAGGGGGGGGGGGGGGGGA
+
FFFFFFFFFFFFFFFFFFFFFFFFFFFFFFFFFFFFFFFFFFFFFFF,
@FS10000125:27:BPA73017-1634:1:1101:14340:1760 2:N:0:3
ATCTGGTTGAGCGTACTCGACGAAGTTAGTGGGGGGGGGGGGGGAAAT
+
FFFFFFFFFFFFFFFFFFFFFFFFFFFFFFFFFFFFFFFFFFFF,FFF
@FS10000125:27:BPA73017-1634:1:1101:15120:1760 2:N:0:3
ATTATCTTGAGCGTACTCGACGAAGTTAAACGGGGGGGGGGGGGGGGA
+
FFFFFFFFFFFFFFFFFFFFFFFFFFFFFFFFFFFFFFFFFF:FFF,F
@FS10000125:27:BPA73017-1634:1:1101:16360:1760 2:N:0:3
TTATCTTTGAGCGTACTCGACGAAGTTGGGGGGGGGGGGGGGAAATCG
+
F:FFFFFFFFFFFFFFFFFFFFFFFFFFFFFFFFFFFFFFF,F:,:,F
@FS10000125:27:BPA73017-1634:1:1101:1480:1770 2:N:0:3
TTTACTTTGAGCGTACTCGACGAAGAGGGGGGGGGGGGGGGGAAGTTG
+
FFFFFFFFFFFFFFFFFFFFFFFFFFFFFFFFFFFFFFFFF,F:,F,F
@FS10000125:27:BPA73017-1634:1:1101:1890:1770 2:N:0:3
ATATTGTTGAGCGTACTCGACGAAGTTTGAGGGGGGGGGGGGGGGAAA
+
,F:FFFFFFFFFFFFFFFFFFFFFFFFFF:FFFFFFFFFFFFFF,F,,
@FS10000125:27:BPA73017-1634:1:1101:3050:1770 2:N:0:3
CGCGAGTTGAGCGTACTCGACGAAGTTACTGGGGGGGGGGGGGGGGAA
+
F,FFFFFFFFFFFFFFFFFFFFFFFFFFFFFFFFFFFFFFFFFFFF:F
@FS10000125:27:BPA73017-1634:1:1101:3560:1770 2:N:0:3
CTTCTATTGAGCGTACTCGACGAAGTTGCATGGGGGGGGGGGGGGGAA
+
FFFFF:FFFFFFFFFFFFFFFFFFFFFFF,FFFFFFF,FFFF:FF:F,
@FS10000125:27:BPA73017-1634:1:1101:5000:1770 2:N:0:3
TATGAGTTGAGCGTACTCGACGAAGTTGAATGGGGGGGGGGGGGGGAA
+
FFFFFFFFFFFFFFFFFFFFFFFFFFFFFFFFFFFFFFFFFFFFFFFF
@FS10000125:27:BPA73017-1634:1:1101:6950:1770 2:N:0:3
CTTATCTTGAGCGTACTCGACGAAGTTACAAGGGGGGGGGGGGGGGAA
+
F,:FFFFFFFFFFFFFFFFFFFFFFFFFFFFFFFFFFFFFFFFFF:FF
@FS10000125:27:BPA73017-1634:1:1101:7090:1770 2:N:0:3
TCTAACTTGAGCGTACTCGACGAAGTTTGCTGGGGGGGGGGGGGGGAA
+
FFFFFFFFFFFFFFFFFFFFFFFFFFFFFFFFFFFFFF:FFF,F:,FF
@FS10000125:27:BPA73017-1634:1:1101:11380:1770 2:N:0:3
AAAGAATTGAGCGTACTCGACGAAGTTTCGAGGGGGGGGGGGGGGGAA
+
::FFFFFFFFFFFFFFFFFFFFFFFFFFFFFFFFFFFFFFFFFFFFFF
@FS10000125:27:BPA73017-1634:1:1101:12360:1770 2:N:0:3
ATCTGGTTGAGCGTACTCGACGAAGTTCGGTGGGGGGGGGGGGGGAAA
+
FFFFFFFFFFFFFFFFFFFFFFFFFFFFFFFFFFFFFFFFFFFFF,FF
@FS10000125:27:BPA73017-1634:1:1101:13010:1770 2:N:0:3
ATTCTCTTGAGCGTACTCGACGAAGTTGCAAAGGGGGGGGGGGGGGGG
+
FFFFFFFFFFFFFFFFFFFFFFFFFFFFFFFFFFFFFFFFFFFFFFF,
@FS10000125:27:BPA73017-1634:1:1101:14640:1770 2:N:0:3
AATTACTTGAGCGTACTCGACGAAGGGGGGGGGGGGGGGGGAAATTTG
+
FFFFFFFFFFFFFFFFFFFFFFFFFFFFFFFFFFFFFFFFFF,,:,,,
@FS10000125:27:BPA73017-1634:1:1101:14710:1770 2:N:0:3
TCAGTGTTGAGCGTACTCGACGAAGTTTGACGGGGGGGGGGGGGGGGA
+
,FFFFFFFFFFFFFFFFFFFFFFFFFFFFFFFFFFFFFFFFFFFF:,F
@FS10000125:27:BPA73017-1634:1:1101:1560:1780 2:N:0:3
CCATATTTGAGCGTACTCGACGAAGTTTTGGGGGGGGGGGGGGGGGAG
+
FFFFFFFFFFFFFFFFFFFFFFFFFFFFFFFFFFFFFFFFFFFF:,,,
@FS10000125:27:BPA73017-1634:1:1101:2590:1780 2:N:0:3
CCGTCTTTGAGCGTACTCGACGAAGTTCTAAAGGGGGGGGGGGGGGGG
+
FFFFFFFFFFFFFFFFFFFFFFFFFFFFFFFFFFFFFFFFFFFFFFFF
@FS10000125:27:BPA73017-1634:1:1101:3870:1780 2:N:0:3
CTCTTTTTGAGCGTACTCGACGAAGTTAACCGGGGGGGGGGGGGGGGA
+
F,FFFFFFFFFFFFFFFFFFFFFFFFFFFFFFFFFFFFFFFFFFF:F:
@FS10000125:27:BPA73017-1634:1:1101:4750:1780 2:N:0:3
ATACACTTGAGCGTACTCGACGAAGTTCGCTGGGGGGGGGGGGGGGAA
+
:,FFFFFFFFFFFFFFFFFFFFFFFFFFFFFFFFFFFFFFFFFFF,FF
@FS10000125:27:BPA73017-1634:1:1101:5960:1780 2:N:0:3
CAGCAATTGAGCGTACTCGACGAAGTTCAGGGGGGGGGGGGGGGAGAT
+
FFFFFFFFFFFFFFFFFFFFFFFFFFFFFFFFFFFFFFFFFFF,F,,F
@FS10000125:27:BPA73017-1634:1:1101:6130:1780 2:N:0:3
TATTATTTGAGCGTACTCGACGAAGTTAGGCGGGGGGGGGGGGGGGAA
+
FFFFFFFFFFFFFFFFFFFFFFFFFFFFFFFFFFFFFFFFFFFFFFFF
@FS10000125:27:BPA73017-1634:1:1101:8280:1780 2:N:0:3
TCTTATTTGAGCGTACTCGACGAAGTGGGGGGGGGGGGGGGGAATTCG
+
,FFFFFFFFFFFFFFFFFFFFFFFFFFFFFFFFFFFFFFFF,F:,FFF
@FS10000125:27:BPA73017-1634:1:1101:9020:1780 2:N:0:3
CTGTATTTGAGCGTACTCGACGAAGTTAGTGGGGGGGGGGGGGGGGAA
+
F,FFFFFFFFFFFFFFFFFFFFFFFFFFFFFFFFFFFFFFFFFFF:FF
@FS10000125:27:BPA73017-1634:1:1101:9230:1780 2:N:0:3
TCTGTTTTGAGCGTAACTCGACGAAGTTTGTTAGGGGGGGGGGGGGGG
+
,F,FFFFFFFFFFFFFFFFFFFFFFFFFFFFFFFFFFFFFFFFFFF:F
@FS10000125:27:BPA73017-1634:1:1101:9610:1780 2:N:0:3
TTGTTTTTGAGCGTACTCGACGAAGTTTGATGGGGGGGGGGGGGGGAA
+
FFFFFFFFFFFFFFFFFFFFFFFFFFFFFFFFFFFFFFFFFFFF,,FF
@FS10000125:27:BPA73017-1634:1:1101:9870:1780 2:N:0:3
TTAAATTTGAGCGTACTCGACGAAGTTGGGGGGGGGGGGGGGAAATTC
+
,,FFFFFFFFFFFFFFFFFFFFFFFFFFFFFFFFFFFFFFFF:FF,:,
@FS10000125:27:BPA73017-1634:1:1101:11060:1780 2:N:0:3
TTAATCTTGAGCGTACTCGACGAAGTTGCCGGGGGGGGGGGGGGGGAA
+
:,,FFFFFFFFFFFFFFFFFFFFFFFFFFF,FFFFFFFFFFFFFF,FF
@FS10000125:27:BPA73017-1634:1:1101:11370:1780 2:N:0:3
TCTAGATTGAGCGTACTCGACGAAGTTAGTTGGGGGGGGGGGGGGGAA
+
FFFFFFFFFFFFFFFFFFFFFFFFFFFFFFFFFFFFFFFFFFFF,:F,
@FS10000125:27:BPA73017-1634:1:1101:11610:1780 2:N:0:3
ATGAGGTTGAGCGTACTCGACGAAGTTGAAAGGGGGGGGGGGGGGGAA
+
FF,F,,FFFFFFFFFFFFFFFFFFFFFFFFFFFFFFFFFFFFFFF:FF
@FS10000125:27:BPA73017-1634:1:1101:15000:1780 2:N:0:3
TTCATCTTGAGCGTACTCGACGAAGTTGGCTGGGGGGGGGGGGGGGAA
+
FF:,FFFFFFFFFFFFFFFFFFFFFFF:FFFFFFFFFFFFFFFFF,FF
@FS10000125:27:BPA73017-1634:1:1101:1040:1790 2:N:0:3
ATATTATTGAGCGTACTCGACGAAGTTCAGAGGGGGGGGGGGGGGGAA
+
FFFFFFFFFFFFFFFFFFFFFFFFFFFFFFFFFFFFFFFFFFFFF,FF
@FS10000125:27:BPA73017-1634:1:1101:1140:1790 2:N:0:3
ACGTCTTTGAGCGTACTCGACGGAGTTTTTCGGGGGGGGGGGGGGGGG
+
:FFFFFFFFFFFFFFFFFFFFFFFFFFFFFFFFFFFFFFFFFFFFFF:
@FS10000125:27:BPA73017-1634:1:1101:1330:1790 2:N:0:3
TAATCATTGAGCGTACTCGACGAAGTTGATCGGGGGGGGGGGGGGGAA
+
FFFFFFFFFFFFFFFFFFFFFFFFFFFFFFFFFFFFFFFFFFFFF,:F
@FS10000125:27:BPA73017-1634:1:1101:1850:1790 2:N:0:3
TCAAGCTTGAGCGTACTCGACGAAGTTTGGCGGGGGGGGGGGGGGGAA
+
,FFFFFFFFFFFFFFFFFFFFFFFFFFFFFFFFFFFFFFFFFFFFFFF
@FS10000125:27:BPA73017-1634:1:1101:2120:1790 2:N:0:3
TATTTATTGAGCGTACTCGACGAAGTTAAACGGGGGGGGGGGGGGGAA
+
,,FFFFFFFFFFFFFFFFFFFFFFFFFFFFFFFFFFFFFFFFFF:,:F
@FS10000125:27:BPA73017-1634:1:1101:2960:1790 2:N:0:3
TAGAACTTGAGCGTACTCGACGAAGTTGGGTGGGGGGGGGGGGGGAAA
+
FFFFFFFFFFFFFFFFFFFFFFFFFFFFFFFFFFFFFFFFFFFF:F,,
@FS10000125:27:BPA73017-1634:1:1101:4360:1790 2:N:0:3
CTTTAGTTGAGCGTACTCGACGAAGTTCAGTGGGGGGGGGGGGGGGAA
+
F:FFFFFFFFFFFFFFFFFFFFFFFFFFFFFFFFFFFFFFFFFFF:FF
@FS10000125:27:BPA73017-1634:1:1101:4790:1790 2:N:0:3
ACATCCTTGAGCGTACTCGACGAAGTTATTGGGGGGGGGCGGGGGGGA
+
FFFFFFFFFFFFFFFFFFFFFFFFFFFFFFFFFFFFFFFFFFFFFFF,
@FS10000125:27:BPA73017-1634:1:1101:4970:1790 2:N:0:3
AATATATTGAGCGTACTCGACGAAGTTAGGGGGGGGGGGGGGGGAAAT
+
FF,FFFFFFFFFFFFFFFFFFFFFFFFFFFFFFFFFFFFFFFF,F:,F
@FS10000125:27:BPA73017-1634:1:1101:5380:1790 2:N:0:3
TATGCGTTGAGCGTACTCGACGAAGTTTAAGGGGGGGGGGGGGGGGGA
+
FFFFFFFFFFFFFFFFFFFFFFFFFFFFFFFFFFFFFFFFFFFFFFF:
@FS10000125:27:BPA73017-1634:1:1101:5470:1790 2:N:0:3
ATTGAATTGAGCGTACTCGACGAAGTTGGGCGGGGGGGGGGGGGGGGA
+
F:,FFFFFFFFFFFFFFFFFFFFFFFFFFFFFFFFFFFFFFFFFFF:F
@FS10000125:27:BPA73017-1634:1:1101:5930:1790 2:N:0:3
TTGGTCTTGAGCGTACTCGACGAAGTTGGCCGGGGGGGGGGGGGGGAA
+
FFFFFFFFFFFFFFFFFFFFFFFFFFFFFFFFFFFFFFFFFFFFFFFF
@FS10000125:27:BPA73017-1634:1:1101:6390:1790 2:N:0:3
CTAATCTTGAGCGTACTCGACGAAATTGTTGGGGGGGGGGGGGGGGAA
+
FFFFFFFFFFFFFFFFFFFFFFFFFFFFFFFFFFFFFFFFFFFFF,FF
@FS10000125:27:BPA73017-1634:1:1101:6530:1790 2:N:0:3
TCAATTTTGAGCGTACTCGACGAAGTTAAAAGGGGGGGGGGGGGGGGA
+
FFFFFFFFFFFFFFFFFFFFFFFFFFFFFFF:FFFFFFFFFFFFFFFF
@FS10000125:27:BPA73017-1634:1:1101:7090:1790 2:N:0:3
TTGTACTTGAGCGTACTCGACGAAGTTAGAAGGGGGGGGGGGGGGGAA
+
F,FFFFFFFFFFFFFFFFFFFFFFFFFFFFFFFFFFFFFFFFFFF::F
@FS10000125:27:BPA73017-1634:1:1101:7510:1790 2:N:0:3
TACAATTTGAGCGTACTCGACGAAGTTACATGGGGGGGGGGGGGGGGG
+
,,FFFFFFFFFFFFFFFFFFFFFFFFFFFFFFFFFFFFFFFFFFFF:F
@FS10000125:27:BPA73017-1634:1:1101:7850:1790 2:N:0:3
ACTCCTTTGAGCGTACTCGACGAAGTTCGGACGGGGGGGGGGGGGGGA
+
FFFFFFFFFFFFFFFFFFFFFFFFFFFFFFFFFFFFFFFFFFFFFF,F
@FS10000125:27:BPA73017-1634:1:1101:8390:1790 2:N:0:3
TAGATCTTGAGCGTACTCGACGAAGTTACGGGGGGGGGGGGGGGAGAT
+
FFFFFFFFFFFFFFFFFFFFFFFFFFFFFFFFFFFFFFFFFFF,F,,F
@FS10000125:27:BPA73017-1634:1:1101:8480:1790 2:N:0:3
TAGATTTTGAGCGTACTCGACGAAGTTCTGTGGGGGGGGGGGGGGGGA
+
FFFFFFFFFFFFFFFFFFFFFFFFFFFFFFFFFFFFFFFFFFFFF:,F
@FS10000125:27:BPA73017-1634:1:1101:8960:1790 2:N:0:3
CTTGGGTTGAGCGTACTCGACGAAGTTGGAAGGGGGGGGGGGGGGAAA
+
F,FFFFFFFFFFFFFFFFFFFFFFFFFFFFFFFFFFFFFFFFFFFF,,
@FS10000125:27:BPA73017-1634:1:1101:9040:1790 2:N:0:3
TCGTAGTTGAGCGTACTCGACGAAGTTGCGGGGGGGGGGGGGGGAAAT
+
FFFFFFFFFFFFFFFFFFFFFFFFFFFFFFFFFFFFFFFFFFF,F:FF
@FS10000125:27:BPA73017-1634:1:1101:13740:1790 2:N:0:3
CTAAAATTGAGCGTACTCGACGAAGTTGTCCGGGGGGGGGGGGGGGAA
+
F,FFFFFFFFFFFFFFFFFFFFFFFFFFFFFFFFFFFFFFFFFFF,FF
@FS10000125:27:BPA73017-1634:1:1101:14620:1790 2:N:0:3
TTTTTCTTGAGCGTACTCGACGAAGTTGTTTGGGGGGGGGGGGGGGGG
+
,FFFFFFFFFFFFFFFFFFFFFFFFFFFFFFFFFFFFFFFFFFFFFFF
@FS10000125:27:BPA73017-1634:1:1101:14900:1790 2:N:0:3
CCCTTATTGAGCGTACTCGACGAAGTTCATGGGGGGGGGGGGGGGGGG
+
FFFFFFFFFFFFFFFFFFFFFFFFFFFFFFFFFFFFFFFFFFFFF:FF
@FS10000125:27:BPA73017-1634:1:1101:2140:1800 2:N:0:3
CTCACTTTGAGCGTACTCGACGAAGTTGGCTGGGGGGGGGGGGGGGGG
+
FFFFFFFFFFFFFFFFFFFFFFFFFFFFFFFFFFFFFFFFFFFFFFFF
@FS10000125:27:BPA73017-1634:1:1101:2380:1800 2:N:0:3
TTCGCATTGAGCGTACTCGACGAAGTTGCGCGGGGGGGGGGGGGGGGG
+
F,FFFFFFFFFFFFFFFFFFFFFFFFFFFFFFFFFFFFFFFFFFFFF:
@FS10000125:27:BPA73017-1634:1:1101:3100:1800 2:N:0:3
ATAGATTTGAGCGTACTCGACGAAGTTGTCCGGGGGGGGGGGGGGGAA
+
:FF,F:FFFFFFFFFFFFFFFFFFFFF,,FFFFFFFFFFFFFFFFFF,
@FS10000125:27:BPA73017-1634:1:1101:4550:1800 2:N:0:3
TTTGGATTGAGCGTACTCGACGAAGTGGGGGGGGGGGGGGGAAATCGA
+
FFFFFFFFFFFFFFFFFFFFFFFFFFFFFFFFFFFFFFFFFF,:F:,,
@FS10000125:27:BPA73017-1634:1:1101:4930:1800 2:N:0:3
TTTGGATTGAGCGTACTCGACGAAGTTGAAGGGGGGGGGGGGGGGGAA
+
F,,FFFFFFFFFFFFFFFFFFFFFFFF:FFF:FFFFFFFFFFFFF:FF
@FS10000125:27:BPA73017-1634:1:1101:5390:1800 2:N:0:3
TGGATGTTGAGCGTACTCGACGAAGTTCAAGGGGGGGGGGGGGGGGGA
+
,FFFFFFFFFFFFFFFFFFFFFFFFFFFFFFFFFFFFFFFFFFFFF:F
@FS10000125:27:BPA73017-1634:1:1101:6520:1800 2:N:0:3
ACAGGCTTGAGCGTACTCGACGAAGTTCTTAGGGGGGGGGGGGGGGAA
+
FFFFFFFFFFFFFFFFFFFFFFFFFFFFFFFFFFFFFFFFFFFFFFFF
@FS10000125:27:BPA73017-1634:1:1101:9220:1800 2:N:0:3
TTGTCCTTGAGCGTACTCGACGAAGTTGAAAGGGGGGGGGGGGGGGGA
+
,,F:FFFFFFFFFFFFFFFFFFFFFFFFFFFFFFFFFFFFFFFFFFFF
@FS10000125:27:BPA73017-1634:1:1101:9410:1800 2:N:0:3
TCCCCCTTGAGCGTACTCGACGAAGTTCTGCGGGGGGGGGGGGGGGGA
+
,FFFFFFFFFFFFFFFFFFFFFFFFFFFFFFFFFFFFFFFFFFFFFFF
@FS10000125:27:BPA73017-1634:1:1101:10790:1800 2:N:0:3
TATGGATTGAGCGTACTCGACGAAGTTTGACGGGGGGGGGGGGGGGAA
+
FFFFFFFFFFFFFFFFFFFFFFFFFFFFFFFFFFFFFFFFFFFFF,F:
@FS10000125:27:BPA73017-1634:1:1101:11850:1800 2:N:0:3
AAAGGGTTGAGCGTACTCGACGAAGTTCAGGGGGGGGGGGGGGGAAAT
+
FFFFFFFFFFFFFFFFFFFFFFFFFFFFFFFFFFFFFFFFFFF,F:,F
@FS10000125:27:BPA73017-1634:1:1101:12230:1800 2:N:0:3
TACAGATTGAGCGTACTCGACGAAGTTTACAGGGGGGGGGGGGGGGGA
+
::FFFFFFFFFFFFFFFFFFFFFFFFFFFFFFFFFFFFFFFFFFFF,F
@FS10000125:27:BPA73017-1634:1:1101:12730:1800 2:N:0:3
ACGGGATTGAGCGTACTCGACGAAGTTATTACGGGGGGGGGGGGGGGA
+
FFFFFFFFFFFFFFFFFFFFFFFFFFFFFFFFFFFFFFFFFFFFFFFF
@FS10000125:27:BPA73017-1634:1:1101:14190:1800 2:N:0:3
TTTTCGTTGAGCGTACTCGACGAAGTTTCAGGGGGGGGGGGGGGGAAA
+
FFFFFFFFFFFFFFFFFFFFFFFFFFFFFFFFFFFFFFFFFFFFFF,,
@FS10000125:27:BPA73017-1634:1:1101:14300:1800 2:N:0:3
GTTGGTTTGAGCGTACTCGACGAAGTTGCTTGGGGGGGGGGGGGGGGG
+
,F,,,FFFFFFFFFFFFFFFFFFFFFFFFF:FFFFFFFFFFFFFFFFF
@FS10000125:27:BPA73017-1634:1:1101:15100:1800 2:N:0:3
GTATCGTTGAGCGTACTCGACGAAGTTCCAGGGGGGGGGGGGGGGGAA
+
:FFFFFFFFFFFFFFFFFFFFFFFFFFFFFFFFFFFFFFFFFFFFFFF
@FS10000125:27:BPA73017-1634:1:1101:15320:1800 2:N:0:3
TCCACTTTGAGCGTACTCGACGAAGTTGTGCGGGGGGGGGGGGGGGGA
+
,FFFFFFFFFFFFFFFFFFFFFFFFFFFFFFFFFFFFFFFFFFFFFF,
@FS10000125:27:BPA73017-1634:1:1101:16240:1800 2:N:0:3
AAGACCTTGAGCGTACTCGACGAAGTTCAGCGGGGGGGGGGGGGGGGA
+
FFFFFFFFFFFFFFFFFFFFFFFFFFFFFFFFFFFFFFFFFFFFFFFF
@FS10000125:27:BPA73017-1634:1:1101:1440:1810 2:N:0:3
TATTAGTTGAGCGTACTCGACGAAGTGGGGGGGGGGGGGGGAAATCCG
+
,,FFFFFFFFFFFFFFFFFFFFFFFFFFFFFFFFFFFFFFFFFF:,,F
@FS10000125:27:BPA73017-1634:1:1101:1690:1810 2:N:0:3
TTATGGTTGAGCGTACTCGACGAAGTTTTAAGAGGGGGGGGGGGGGGA
+
,FFFFFFFFFFFFFFFFFFFFFFFFFFFFFFFFFFFFFFFFFFFFFF,
@FS10000125:27:BPA73017-1634:1:1101:2420:1810 2:N:0:3
TTGGTGTTGAGCGTACTCGACGAAGTTTCTAGGGGGGGGGGGGGGGGA
+
:FFFFFFFFFFFFFFFFFFFFFFFFFFFFFFFFFFFFFFFFFFFFFF:
@FS10000125:27:BPA73017-1634:1:1101:4640:1810 2:N:0:3
CTTCGGTTGAGCGTACTCGACGAAGTTGGGGGGGGGGGGGGGAGATCG
+
FFFFFFFFFFFFFFFFFFFFFFFFFFFFFFFFFFFFFFFFF:F,:FFF
@FS10000125:27:BPA73017-1634:1:1101:4940:1810 2:N:0:3
ACCCACTTGAGCGTACTCGACGAAGTTCGGTGGGGGGGGGGGGGGGGA
+
,FFFFFFFFFFFFFFFFFFFFFFFFFFFFFFFFFFFFFFFFFFFFFF,
@FS10000125:27:BPA73017-1634:1:1101:5190:1810 2:N:0:3
TTACTCTTGAGCGTACTCGACGAAGTTACCGGGGGGGGGGGGGGGGAA
+
F:FFFFFFFFFFFFFFFFFFFFFFFFFFFFFFFFFFFFFFFFFFF:,F
@FS10000125:27:BPA73017-1634:1:1101:5840:1810 2:N:0:3
TCGCGATTGAGCGTACTCGACGAAGTTAGGGGGGGGGGGGGGGAGATC
+
FFFFFFFFFFFFFFFFFFFFFFFFFFFFFFFFFFFFFFFFFF,F,,F:
@FS10000125:27:BPA73017-1634:1:1101:5970:1810 2:N:0:3
ATTCCCTTGAGCGTACTCGACGAAGTTAGCTGGGGGGGGGGGGGGGAA
+
FFFFFFFFFFFFFFFFFFFFFFFFFFFFFFFFFFFFFFFFFFFFF:FF
@FS10000125:27:BPA73017-1634:1:1101:7040:1810 2:N:0:3
ATATACTTGAGCGTACTCGACGAAGTTAATGGGGGGGGGGGGGGGGGA
+
FFFFFFFFFFFFFFFFFFFFFFFFFFFFFFFFFFFFFFFFFFFFFFF,
@FS10000125:27:BPA73017-1634:1:1101:8490:1810 2:N:0:3
AGTAGTTTGAGCGTACTCGACGAAGTTGGCAGGGGGGGGGGGGGGGGA
+
F:FFFFFFFFFFFFFFFFFFFFFFFFFF:FFFFFFFFFFFFFFFFFFF
@FS10000125:27:BPA73017-1634:1:1101:9920:1810 2:N:0:3
CAATTCTTGAGCGTACTCGACGAAGTTAGTTGGGGGGGGGGGGGGGAA
+
FFFFFFFFFFFFFFFFFFFFFFFFFFFFFFFFFFFFFFFFFFFFF::F
@FS10000125:27:BPA73017-1634:1:1101:10100:1810 2:N:0:3
CACCATTTGAGCGTACTCGAAGAAGTTACGGGGGGGGGGGGGGGGAAA
+
FFFFFFFFFFFFFFFFFFFF,FFFFFFFF:FFFFFFFFFFFFFFFFF:
@FS10000125:27:BPA73017-1634:1:1101:10410:1810 2:N:0:3
TATATCTTGAGCGTACTCGACGAAGTTTCGTGGGGGGGGGGGGGGGAA
+
,:FFFFFFFFFFFFFFFFFFFFFFFFFFFFFFFFFFFFFFFFFFF,FF
@FS10000125:27:BPA73017-1634:1:1101:10510:1810 2:N:0:3
TAACCATTGAGCGTACTCGACGAAGTTGCATGGGGGGGGGGGGGGGAA
+
,:FFFFFFFFFFFFFFFFFFFFFFFFFFFFFFFFFFFFFFFFFFF,FF
@FS10000125:27:BPA73017-1634:1:1101:10610:1810 2:N:0:3
AACGCCTTGAGCGTACTCGACGAAGTTGGGGGGGGGGGGGGGAAATTC
+
:FFFFFFFFFFFFFFFFFFFFFFFFFFFFFFFFFFFFFFFFF:F:,,,
@FS10000125:27:BPA73017-1634:1:1101:11120:1810 2:N:0:3
TCCCTTTTGAGCGTACTCGACGAAGTTATACGGGGGGGGGGGGGGGAA
+
FFFFFFFFFFFFFFFFFFFFFFFFFFFFFFFFFFFFFFFFFFFFF,,F
@FS10000125:27:BPA73017-1634:1:1101:11250:1810 2:N:0:3
TTTTTCTTGAGCGTACTCGACGAAGTTAGGGGGGGGGGGGGGGGAGAT
+
F,FFFFFFFFFFFFFFFFFFFFFFFFFFFFFFFFFFFFFFFFF:F,F:
@FS10000125:27:BPA73017-1634:1:1101:11780:1810 2:N:0:3
AAAAACTTGAGCGTACTCGACGAAGTTTGGGGGGGGGGGGGGGAAATC
+
::FFFFFFFFFFFFFFFFFFFFFFFFFFFFFFFFFFFFFFFF,F,,F:
@FS10000125:27:BPA73017-1634:1:1101:11920:1810 2:N:0:3
ATAGGGTTGAGCGTACTCGACGAAGTTAGGGGGGGGGGGGGGGAAATC
+
FFFFFFFFFFFFFFFFFFFFFFFFFFFFFFFFFFFFFFFFFF:FF,F,
@FS10000125:27:BPA73017-1634:1:1101:12210:1810 2:N:0:3
CATTGTTTGAGCGTACTCGACGAAGTTATTGGGGGGGGGGGGGGGAAA
+
FFFFFFFFFFFFFFFFFFFFFFFFFFFFFFFFFFFFFFFFFFFF,F:,
@FS10000125:27:BPA73017-1634:1:1101:13170:1810 2:N:0:3
AATACTTTGAGCGTACTCGACGAAGTTTGCTGGGGGGGGGGGGGGGAA
+
FFFFFFFFFFFFFFFFFFFFFFFFFFFFFFFFFFFFFFFFFFFFF:FF
@FS10000125:27:BPA73017-1634:1:1101:13550:1810 2:N:0:3
ATATACTTGAGCGTACTCGACGAAGTTCACTGGGGGGGGGGGGGGGGG
+
FFFFFFFFFFFFFFFFFFFFFFFFFFFFFFFFFFFFFFFFFFFFFFFF
@FS10000125:27:BPA73017-1634:1:1101:13640:1810 2:N:0:3
CAATCATTGAGCGTACTCGACGAAGTTGGCAGGGGGGGGGGGGGGGAA
+
FFFFFFFFFFFFFFFFFFFFFFFFFFFFFFFFFFFFFFFFFFFFF,FF
@FS10000125:27:BPA73017-1634:1:1101:14230:1810 2:N:0:3
TAAATCTTGAGCGTACTCGACGAAGTTAACAGGGGGGGGGGGGGGGGA
+
,FFFFFFFFFFFFFFFFFFFFFFFFFFFFFFFFFFFFFFFFFFFFFFF
@FS10000125:27:BPA73017-1634:1:1101:14530:1810 2:N:0:3
CTTACTTTGAGCGTACTCGACGAAGTTCAGTGGGGGGGGGGGGGGAAA
+
F,FFFFFFFFFFFFFFFFFFFFFFFFFFFFFFFFFFFFFFFFFFF,,:
@FS10000125:27:BPA73017-1634:1:1101:2020:1820 2:N:0:3
ATTCCATTGAGCGTACTCGACGAAGTTCGTAGGGGGGGGGGGGGGGGA
+
,FFFFFFFFFFFFFFFFFFFFFFFFFFFFFFFFFFFFFFFFFFFFFF,
@FS10000125:27:BPA73017-1634:1:1101:2450:1820 2:N:0:3
ATTGCTTTGAGCGTACTCGACGAAGTTATACGGGGGGGGGGGGGGGAA
+
:,FFFFFFFFFFFFFFFFFFFFFFFFFFFFFFFFFFFFFFFFFFFF:F
@FS10000125:27:BPA73017-1634:1:1101:2810:1820 2:N:0:3
TTACCATTGAGCGTACTCGACAAAGTTAAAAGGGGGGGGGGGGGGGGA
+
,,FFFFFFFFFFFFFFFFFFFFFFFFFFFFFFFFFFFFFFFFFFF::F
@FS10000125:27:BPA73017-1634:1:1101:4280:1820 2:N:0:3
TCTAATTTGAGCGTACTCGACGAAGTTGTGTGGGGGGGGGGGGGGGAA
+
FFFFFFFFFFFFFFFFFFFFFFFFFFFFFFFFFFFFFFFFFFFFFF:F
@FS10000125:27:BPA73017-1634:1:1101:4920:1820 2:N:0:3
TCTTAATTGAGCGTACTCGACGAAGTTCCTAGGGGGGGGGGGGGGGAA
+
,:F,,,FFFFFFFFFFFFFFFFFFFFFF,,FFFFFFFFFFFFFFFFFF
@FS10000125:27:BPA73017-1634:1:1101:5770:1820 2:N:0:3
ATCCGCTTGAGCGTACTCGACGAAGTTTTACGGGGGGGGGGGGGGGGA
+
FFFFFFFFFFFFFFFFFFFFFFFFFFFFFFFFFFFFFFFFFFFFFFFF
@FS10000125:27:BPA73017-1634:1:1101:9660:1820 2:N:0:3
GGTCCCTTGAGCGTACTCGACGAAGTTCAGAGGGGGGGGGGGGGGGGA
+
:,FFFFFFFFFFFFFFFFFFFFFFFFFFFFFFFFFFFFFFFFFFF,:,
@FS10000125:27:BPA73017-1634:1:1101:9920:1820 2:N:0:3
TCGAGCTTGAGCGTACTCGACGAAGTTACATGGGGGGGGGGGGGGGGA
+
,FFFFFFFFFFFFFFFFFFFFFFFFFFFFFFFFFFFFFFFFFFFFFFF
@FS10000125:27:BPA73017-1634:1:1101:10370:1820 2:N:0:3
CTCTCCTTGAGCGTACTCGACGAAGTTACTGGGGGGGGGGGGGGGAAT
+
F,FFFFFFFFFFFFFFFFFFFFFFFFFFFFFFFFFFFFFFFFFF,F,F
@FS10000125:27:BPA73017-1634:1:1101:11260:1820 2:N:0:3
TTCAAATTGAGCGTACTCGACGAAGTTGAGTGGGGGGGGGGGGGGGGA
+
FFFFFFFFFFFFFFFFFFFFFFFFFFFFFFFFFFFFFFFFFFF:,FF:
@FS10000125:27:BPA73017-1634:1:1101:12930:1820 2:N:0:3
TTAGCTTTGAGCGTACTCGACGAAGTTCAATGGGGGGGGGGGGGGGAA
+
FFFFFFFFFFFFFFFFFFFFFFFFFFFFFFFFFFFFFFFFFFFFF:FF
@FS10000125:27:BPA73017-1634:1:1101:13170:1820 2:N:0:3
ACCCCTTTGAGCGTACTCGACGAAGTTGTTCGGGGGGGGGGGGGGGGA
+
FFFFFFFFFFFFFFFFFFFFFFFFFFFFFFFFFFFFFFFFFFFFFFF,
@FS10000125:27:BPA73017-1634:1:1101:13520:1820 2:N:0:3
GCCACTTTGAGCGTACTCGACGAAGTTGTGGGGGGGGGGGGGGGAGAT
+
FFFFFFFFFFFFFFFFFFFFFFFFFFFFFFFFFFFFFFFFFFF,F,:F
@FS10000125:27:BPA73017-1634:1:1101:13660:1820 2:N:0:3
AAACCATTGAGCGTACTCGACGAAGTTAAAGGGGGGGGGGGGGGGGAA
+
FFFFFFFFFFFFFFFFFFFFFFFFFFFFFFFFFFFFFFFFFFFFFFFF
@FS10000125:27:BPA73017-1634:1:1101:13750:1820 2:N:0:3
TTTTAATTGAGCGTACTCGACGAAGTTCCAGGGGGGGGGGGGGGGAAT
+
FFFFFFFFFFFFFFFFFFFFFFFFFFFFFFFFFFFFFFFFFFFF,FF,
@FS10000125:27:BPA73017-1634:1:1101:15900:1820 2:N:0:3
CTATTCTTGAGCGTACTCGACGAAGTTAGCTGGGGGGGGGGGGGGGGG
+
FFFFFFFFFFFFFFFFFFFFFFFFFFFFFFFFFFFFFFFFFFFFFFF,
@FS10000125:27:BPA73017-1634:1:1101:1050:1830 2:N:0:3
TCTTATTTGAGCGTACTCGACGAAGTTGTTAGGGGGGGGGGGGGGGGA
+
,F,FFFFFFFFFFFFFFFFFFFFFFFFFF:FFFFFFFFFFFFFFFF,F
@FS10000125:27:BPA73017-1634:1:1101:1260:1830 2:N:0:3
CCGATCTTGAGCGTACTCGACGAAGTTGAAGGGGGGGGGGGGGGGGGG
+
FFFFFFFFFFFFFFFFFFFFFFFFFFFFFFFFFFFFFFFFFFFFFF:F
@FS10000125:27:BPA73017-1634:1:1101:1410:1830 2:N:0:3
TAGATATTGAGCGTACTCGACGAAGTTTTATGGGGGGGGGGGGGGGGG
+
F:FFFFFFFFFFFFFFFFFFFFFFFFFFFFFFFFFFFFFFFFFFFFF:
@FS10000125:27:BPA73017-1634:1:1101:1670:1830 2:N:0:3
CTACGGTTGAGCGTACTCGACGAAGTTTTGTGGGGGGGGGGGGGGGGG
+
F,FFFFFFFFFFFFFFFFFFFFFFFFFFFFFFFFFFFFFFFFFFFFF:
@FS10000125:27:BPA73017-1634:1:1101:1840:1830 2:N:0:3
TCCCCATTGAGCGTACTCGACGAAGTTGCCGGGGGGGGGGGGGGGGAA
+
FFFFFFFFFFFFFFFFFFFFFFFFFFFFFFFFFFFFFFFFFFFFFF,F
@FS10000125:27:BPA73017-1634:1:1101:1930:1830 2:N:0:3
ATGGGATTGAGCGTACTCGACGAAGTTGGGCGGGGGGGGGGGGGGGAA
+
FFFF:FFFFFFFFFFFFFFFFFFFFFFF:FFFFFFFFFFFFFFFFFFF
@FS10000125:27:BPA73017-1634:1:1101:2630:1830 2:N:0:3
TCTCTTTTGAGCGTACTCGACGAAGTTCTACGGGGGGGGGGGGGGGAA
+
F,,FF:FFFFFFFFFFFFFFFFFFF:::F:FFFFFFFFF,F,,,:,::
@FS10000125:27:BPA73017-1634:1:1101:3050:1830 2:N:0:3
TTAATCTTGAGCGTACTCGACGAAGTTGACGGGGGGGGGGGGGGGGAA
+
FFFFFFFFFFFFFFFFFFFFFFFFFFFFFFFFFFFFFFFFFFFFF,FF
@FS10000125:27:BPA73017-1634:1:1101:3470:1830 2:N:0:3
TCGCTATTGAGCGTACTCGACAGAAGTTGACGGGGGGGGGGGGGGGAA
+
FF,FFFFFFFFFFFFFFFFFFFFFFFFFF:F:FFFFFFFFFFFFFFFF
@FS10000125:27:BPA73017-1634:1:1101:3690:1830 2:N:0:3
CTACTATTGAGCGTACTCGACGAAGTTTTACGGGGGGGGGGGGGGGAA
+
FFFFFFFFFFFFFFFFFFFFFFFFFFFFFFFFFFFFFFFFFFFFF:FF
@FS10000125:27:BPA73017-1634:1:1101:4100:1830 2:N:0:3
AAAATCTTGAGCGTACTCGACGAAGTTGTTGGGGGGGGGGGGGGGAAT
+
FFFFFFFFFFFFFFFFFFFFFFFFFFFFFFFFFFFFFFFFFFFF,,F,
@FS10000125:27:BPA73017-1634:1:1101:5970:1830 2:N:0:3
TCAATTTTGAGCGTACTCGACGAAGTTAAAAGGGGGGGGGGGGGGGAA
+
FF,:,:FFFFFFFFFFFFFFFFFFFFFF,FFFFFFFFFFFFFFFFF,F
@FS10000125:27:BPA73017-1634:1:1101:6560:1830 2:N:0:3
ATTAAATTGAGCGTACTCGACGAAGTTGACTGGGGGGGGGGGGGGGGA
+
F,FFFFFFFFFFFFFFFFFFFFFFFFFFFFFFFFFFFFFFFFFFF:,F
@FS10000125:27:BPA73017-1634:1:1101:6950:1830 2:N:0:3
TCTGGATTGAGCGTACTCGACGAAGTTAAAAGGGGGGGGGGGGGGGAT
+
,FFFFFFFFFFFFFFFFFFFFFFFFFFFFFFFFFFFFFFFFFFF,,:,
@FS10000125:27:BPA73017-1634:1:1101:7990:1830 2:N:0:3
CCTCACTTGAGCGTACTCGACGAAGTTCGTCGGGGGGGGGGGGGGGAA
+
FFFFFFFFFFFFFFFFFFFFFFFFFFFFFFFFFFFFFFFFFFFFFF,,
@FS10000125:27:BPA73017-1634:1:1101:8950:1830 2:N:0:3
ATGTACTTGAGCGTACTCGACGAAGTTTACAGGGGGGGGGGGGGGGGA
+
:F:FFFFFFFFFFFFFFFFFFFFFFFFFFFFFFFFFFFFFFFFFF,,F
@FS10000125:27:BPA73017-1634:1:1101:10070:1830 2:N:0:3
TTAAATTTGAGCGTACTCGACGAAGTTCTGGGGGGGGGGGGGGGGAAA
+
,FFFFFFFFFFFFFFFFFFFFFFFFFFFFFFFFFFFFFFFFFFF:FF:
@FS10000125:27:BPA73017-1634:1:1101:10300:1830 2:N:0:3
CATATTTTGAGCGTACTCGACGAAGTTAAAGGGGGGGGGGGGGGGAAA
+
FFFFFFFFFFFFFFFFFFFFFFFFFFFFFFFFFFFFFFFFFFFFFF,,
@FS10000125:27:BPA73017-1634:1:1101:10830:1830 2:N:0:3
TTCTGGTTGAGCGTACTCGACGAAGTTTTAAGGGGGGGGGGGGGGGGA
+
,FFFFFFFFFFFFFFFFFFFFFFFFFFFFFFFFFFFFFFFFFFFFF,F
@FS10000125:27:BPA73017-1634:1:1101:12650:1830 2:N:0:3
TCCATCTTGAGCGTACTCGACGAAGTTTCCAGGGGGGGGGGGGGGGGA
+
FFFFFFFFFFFFFFFFFFFFFFFFFFFFFFFFFFFFFFFFFFFFFFFF
@FS10000125:27:BPA73017-1634:1:1101:13720:1830 2:N:0:3
TTCGTGTTGAGCGTACTCGACGAAGTTGCAAGGGGGGGGGGGGGGGAA
+
,:F:FFFFFFFFFFFFFFFFFFFFFFFFFFFFFFFFFFFFFFFFFFFF
@FS10000125:27:BPA73017-1634:1:1101:15170:1830 2:N:0:3
TTGAAATTGAGCGTACTCGACGAAGTTTTAAGGGGGGGGGGGGGGGGA
+
FFFFFFFFFFFFFFFFFFFFFFFFFFFFFFFFFFFFFFFFFFFFFF,F
@FS10000125:27:BPA73017-1634:1:1101:15780:1830 2:N:0:3
ACGCATTTGAGCGTACTCGACGAAGTTACAAGGGGGGGGGGGGGGGAA
+
FFFFFFFFFFFFFFFFFFFFFFFFFFFFFFFFFFFFFFFFFFFFF::F
@FS10000125:27:BPA73017-1634:1:1101:16100:1830 2:N:0:3
ACGTATTTGAGCGTACTCGACGAAGTTAAGGGGGGGGGGGGGGGGGGG
+
FFFFFFFFFFFFFFFFFFFFFFFFFFFFFFFFFFFFFFFFFFFFFFF,
@FS10000125:27:BPA73017-1634:1:1101:1040:1840 2:N:0:3
ACACGTTTGAGCGTACTCGACGAAGTTAAATGGGGGGGGGGGGGGGGA
+
FFFFFFFFFFFFFFFFFFFFFFFFFFFFFFFFFFFFFFFFFFFFFFFF
@FS10000125:27:BPA73017-1634:1:1101:2560:1840 2:N:0:3
TATGGATTGAGCGTACTCGACGAAGTTCGTTGGGGGGGGGGGGGGGAA
+
F:FFF:FFFFFFFFFFFFFFFFFFFFFFFFFFFFFFFFFFFFFFF,FF
@FS10000125:27:BPA73017-1634:1:1101:3360:1840 2:N:0:3
ACGATATTGAGCGTACTCGACGAAGTTCAGGGGGGGGGGGGGGGGGAA
+
,FF:,FFFFFFFFFFFFFFFF:FFFFFFFF:FFFFFFFFFFFFFF,,:
@FS10000125:27:BPA73017-1634:1:1101:3490:1840 2:N:0:3
CTTAGGTTGAGCGTACTCGACGAAGTTGGGGGGGGGGGGGGGGAAGTC
+
F,FFFFFFFFFFFFFFFFFFFFFFFFFFFFFFFFFFFFFFFF,FF,F,
@FS10000125:27:BPA73017-1634:1:1101:3630:1840 2:N:0:3
TCTAACTTGAGCGTACTCGACGAAGTTCGTTGGGGGGGGGGGGGGGGG
+
FFFFFFFFFFFFFFFFFFFFFFFFFFFFFFFFFFFFFFFFFFFFF,:F
@FS10000125:27:BPA73017-1634:1:1101:3950:1840 2:N:0:3
TCTAGATTGAGCGTACTCGACGAAGTTCAGCGGGGGGGGGGGGGGGAA
+
FFFFFFFFFFFFFFFFFFFFFFFFFFFFFFFFFFFFFFFFFFFFFF,F
@FS10000125:27:BPA73017-1634:1:1101:4630:1840 2:N:0:3
TTGCTTTTGAGCGTACTCGACGAAGTTGGGGGGGGGGGGGGGAGATCG
+
FFFFFFFFFFFFFFFFFFFFFFFFFFFFFFFFFFFFFFFFF:F,,F:F
@FS10000125:27:BPA73017-1634:1:1101:7150:1840 2:N:0:3
TACCTCTTGAGCGTACTCGACGAGGTTGCTGGGGGGGGGGGGGGGAAA
+
FFFFFFFFFFFFFFFFFFFFFFFFFFFFFFFFFFFFFFFFFFFF,F,,
@FS10000125:27:BPA73017-1634:1:1101:8600:1840 2:N:0:3
ATTTACTTGAGCGTACTCGACGAAGTTAAATGGGGGGGGGGGGGGGAA
+
,,FFFFFFFFFFFFFFFFFFFFFFFFFFFFFFFFFFFFFFFFFFF,:F
@FS10000125:27:BPA73017-1634:1:1101:8640:1840 2:N:0:3
TCCCCTTTGAGCGTACTCGACGAAGGTGCGGGGGGGGGGGAGAGGGGA
+
,,,:,:FFFFFFFFFFFFFFFFFFF,,F,F,FFFFFFFFF,,,,,,FF
@FS10000125:27:BPA73017-1634:1:1101:10310:1840 2:N:0:3
CATTACTTGAGCGTACTCGACGAAGTTTTTGGGGGGGGGGGGGGGGGA
+
,FFF,FFFFFFFFFFFFFFFFFFFFFF,:,,FFFFFFFFFFFFF,,,,
@FS10000125:27:BPA73017-1634:1:1101:1510:1850 2:N:0:3
ATTTGATTGAGCGTACTCGACGAAGTTGGGCGGGGGGGGGGGGGGGAA
+
F,FFFFFFFFFFFFFFFFFFFFFFFFFFFFFFFFFFFFFFFFFFF:FF
@FS10000125:27:BPA73017-1634:1:1101:1830:1850 2:N:0:3
CATTTCTTGAGCGTACTCGACGAAGTTAAGTGGGGGGGGGGGGGGGAA
+
FFFFFFFFFFFFFFFFFFFFFFFFFFFFFFFFFFFFFFFFFFFFFF,F
@FS10000125:27:BPA73017-1634:1:1101:2910:1850 2:N:0:3
CCACGCTTGAGCGTACTCGACGAAGTTGGAGAGGGGGGGGGGGGGGGA
+
FFFFFFFFFFFFFFFFFFFFFFFFFFFFFFFFFFFFFFFFFFFFFFFF
@FS10000125:27:BPA73017-1634:1:1101:3800:1850 2:N:0:3
TTAGGTTTGAGCGTACTCGACGAAGTTTGCTGGGGGGGGGGGGGGGGA
+
F:FFF:FFFFFFFFFFFFFFFFFFFFFFFFFFFFFFFFFFFFFFFFF,
@FS10000125:27:BPA73017-1634:1:1101:4650:1850 2:N:0:3
CACCTTTGAGCGTACTCGACGAAGTTTAGTGGGGGGGGGGGGGGGAGA
+
FFFFFFFFFFFFFFFFFFFFFFFFFFFFFFFFFFFFFFFFFFFF:F,,
@FS10000125:27:BPA73017-1634:1:1101:5960:1850 2:N:0:3
TTTGATTTGAGCGTACTCGACGAAGTTCTTAGGGGGGGGGGGGGGGAA
+
FFFFFFFFFFFFFFFFFFFFFFFFFFFFFFFFFFFFFFFFFFFFFFFF
@FS10000125:27:BPA73017-1634:1:1101:7260:1850 2:N:0:3
CCTCCATTGAGCATACTCGACGAAGTTTGCGGGGGGGGGGGGGGGGGG
+
FFFFFFFFFFFFFFFFFFFFFFFFFFFFFFFFFFFFFFFFFFFFFF,F
@FS10000125:27:BPA73017-1634:1:1101:8220:1850 2:N:0:3
ACAAGTTTGAGCGTACTCGACGAAGTTTTACGGGGGGGGGGGGGGGAA
+
FFFFFFFFFFFFFFFFFFFFFFFFFFFFFFFFFFFFFFFFFFFFF:FF
@FS10000125:27:BPA73017-1634:1:1101:10940:1850 2:N:0:3
AACGCTTTGAGCGTACTCGACGAAGTGGGGGGGGGGGGGGGAAATCGA
+
,,FFFFFFFFFFFFFFFFFFFFFFFFFFFFFFFFFFFFFFFF,,FF,,
@FS10000125:27:BPA73017-1634:1:1101:11050:1850 2:N:0:3
TCAGCTTTGAGCGTACTCGACGAAGTTCCTGGGGGGGGGGGGGGGAAA
+
,FFFFFFFFFFFFFFFFFFFFFFFFFFFFFFFFFFFFFFFFFFF,F:,
@FS10000125:27:BPA73017-1634:1:1101:11580:1850 2:N:0:3
TATTAGTTGAGCGTACTCGACGAAGTTAGACGGGGGGGGGGGGGGGAA
+
,,FFFFFFFFFFFFFFFFFFFFFFFFFFFFFFFFFFFFFFFFFFF:,,
@FS10000125:27:BPA73017-1634:1:1101:12110:1850 2:N:0:3
CATCAATTGAGCGTACTCGACGAAGTTCTTCCGGGGGGGGGGGGGGGA
+
,F,,,,FFFFFFFFFFFFFFFFFFFFF::,::FFFFFFFFFFFFFFF,
@FS10000125:27:BPA73017-1634:1:1101:12300:1850 2:N:0:3
ATTGGATTGAGCGTACTCGACGAGGTTCGGGGGGGGGGGGGGGGGGAA
+
F,FFFFFFFFFFFFFFFFFFFFFFFFFFFFFFFFFFFFFFFFFFFFFF
@FS10000125:27:BPA73017-1634:1:1101:12820:1850 2:N:0:3
ACATCTTTGAGCGTACTCGACGAAGTTGGGCGGGGGGGGGGGGGGGAA
+
FFFFFFFFFFFFFFFFFFFFFFFFFFFFFFFFFFFFFFFFFFFFFFFF
@FS10000125:27:BPA73017-1634:1:1101:14930:1850 2:N:0:3
TCAAATTTGAGCGTACTCGACGAAGGGGGGGGGGGGGGGAGATCGGAA
+
FFFFFFFFFFFFFFFFFFFFFFFFFFFFFFFFFFFFFFFF,:FF,FF,
@FS10000125:27:BPA73017-1634:1:1101:16010:1850 2:N:0:3
TTCATATTGAGCGTACTCGACGAAGTTGGGTGGGGGGGGGGGGGGGGA
+
:FFFFFFFFFFFFFFFFFFFFFFFFFFFFFFFFFFFFFFFFFFFF,,:
@FS10000125:27:BPA73017-1634:1:1101:16040:1850 2:N:0:3
TTTGCATTGAGCGTACTCGACGAAGTTAATGGGGGGGGGGGGGGGGAA
+
F:FFFFFFFFFFFFFFFFFFFFFFFFFFFFFFFFFFFFFFFFFFF,FF
@FS10000125:27:BPA73017-1634:1:1101:2380:1860 2:N:0:3
TATATATTGAGCGTACTCGACGAAGTTCGGCGGGGGGGGGGGGGGGGG
+
FFFFFFFFFFFFFFFFFFFFFFFFFFFFFFFFFFFFFFFFFFFFFFFF
@FS10000125:27:BPA73017-1634:1:1101:2940:1860 2:N:0:3
CCGCATTTGAGCGTACTCGACGAAGTTGCTGGGGGGGGGGGGGGGGAA
+
FFFFFFFFFFFFFFFFFFFFFFFFFFFFFFFFFFFFFFFFFFFFFFFF
@FS10000125:27:BPA73017-1634:1:1101:3640:1860 2:N:0:3
TCTAACTTGAGCGTACTCGACGAAGTTCGTTGGGGGGGGGGGGGGGGG
+
FFFFFFFFFFFFFFFFFFFFFFFFFFFFFFFFFFFFFFFFFFFFF,FF
@FS10000125:27:BPA73017-1634:1:1101:5470:1860 2:N:0:3
CTTACCTTGAGCGTACTCGACGAAGAGGGGGGGGGGGGGGGGGGAAAT
+
F,FFFFFFFFFFFFFFFFFFFFFFFFFFFFFFFFFFFFFFFFF,::,F
@FS10000125:27:BPA73017-1634:1:1101:5540:1860 2:N:0:3
TTTCACTTGAGCGTACTCGACGAAGTTGCCCGGGGGGGGGGGGGGGGG
+
,,:FFFFFFFFFFFFFFFFFFFFFFFFFFFFFFFFFFFFFFFFFFFF:
@FS10000125:27:BPA73017-1634:1:1101:5660:1860 2:N:0:3
GTACGCTTGAGCGTACTCGACGAAGTTGCACGGGGGGGGGGGGGGGGA
+
,:FFFFFFFFFFFFFFFFFFFFFFFFFFFFFFFFFFFFFFFFFFF:FF
@FS10000125:27:BPA73017-1634:1:1101:8370:1860 2:N:0:3
TTCTTTTTGAGCGTACTCGACGAAGTTCAGTGGGGGGGGGGGGGGGGG
+
FFFFFFFFFFFFFFFFFFFFFFFFFFFFFFFFFFFFFFFFFFFFFF:F
@FS10000125:27:BPA73017-1634:1:1101:8600:1860 2:N:0:3
TCAGGTTTGAGCGTACTCGACGAGGTTCCGGGGGGGGGGGGGGGAGAT
+
FFFFFFFFFFFFFFFFFFFFFFFFFFFFFFFFFFFFFFFFFFF,F,,F
@FS10000125:27:BPA73017-1634:1:1101:8780:1860 2:N:0:3
ACCGGATTGAGCGTACTCGACGAAGTTTCGTGGGGGGGGGGGGGGGGA
+
:FFFFFFFFFFFFFFFFFFFFFFFFFFFFFFFFFFFFFFFFFFFFF::
@FS10000125:27:BPA73017-1634:1:1101:10230:1860 2:N:0:3
CTGAATTTGAGCGTACTCGACGAAGTTAGCAGGGGGGGGGGGGGGGGG
+
F,FFFFFFFFFFFFFFFFFFFFFFFFFFFFFFFFFFFFFFFFFFFF:F
@FS10000125:27:BPA73017-1634:1:1101:10300:1860 2:N:0:3
TTTCCATTGAGCGTACTCGACGAAGGGGGGGGGGGGGGGGGAAGTGCA
+
F,FFFFFFFFFFFFFFFFFFFFFFFFFFFFFFFFFFFFFF:,F,:,,,
@FS10000125:27:BPA73017-1634:1:1101:11890:1860 2:N:0:3
CTTCGGTTGAGCGTACTCGACGAAGTTGCGGGGGGGGGGGGGGGAGAT
+
F,,F,,FFFFFFFFFFFFFFFFFFFFFFF,FFFFFFFFFFFFFFF,FF
@FS10000125:27:BPA73017-1634:1:1101:12050:1860 2:N:0:3
TACTATTTGAGCGTACTCGACGAAGTTGCCAGGGGGGGGGGGGGGGAA
+
,F,::FFFFFFFFFFFFFFFFFFFFFF,F:F,FFFFFFFFFFFFF:FF
@FS10000125:27:BPA73017-1634:1:1101:12120:1860 2:N:0:3
TTCATATTGAGCGTACTCGACGAAGTTATTTGGGGGGGGGGGGGGGAA
+
FFFFFFFFFFFFFFFFFFFFFFFFFFFFFFFFFFFFFFFFFFFFFFFF
@FS10000125:27:BPA73017-1634:1:1101:13790:1860 2:N:0:3
TTCGACTTGAGCGTACTCGACGAAGTTACCAAGGGGGGGGGGGGGGGG
+
FFFFFFFFFFFFFFFFFFFFFFFFFFFFFFFFFFFFFFFFFF:FFFFF
@FS10000125:27:BPA73017-1634:1:1101:14080:1860 2:N:0:3
CTATTGTTGAGCGTACTCGACGAAGTTGGGCGGGGGGGGGGGGGGGAA
+
FFFFFFFFFFFFFFFFFFFFFFFFFFFFFFFFFFFFFFFFFFF:,,,,
@FS10000125:27:BPA73017-1634:1:1101:16150:1860 2:N:0:3
TTCCGGTTGAGCGTACTCGACGAAGTTACTAGGGGGGGGGGGGGGGGA
+
,FFFFFFFFFFFFFFFFFFFFFFFFFFFFFFFFFFFFFFFFFFFF::F
@FS10000125:27:BPA73017-1634:1:1101:1180:1870 2:N:0:3
TTATTCTTGAGCGTACTCGACGAAGTTCACAGGGGGGGGGGGGGGGAA
+
F:FFFFFFFFFFFFFFFFFFFFFFFFFFFFFFFFFFFFFFFFFFFF:F
@FS10000125:27:BPA73017-1634:1:1101:1520:1870 2:N:0:3
ATTTGATTGAGCGTACTCGACGAAGTTGGGCGGGGGGGGGGGGGGGAA
+
F,FFFFFFFFFFFFFFFFFFFFFFFFFFFFFFFFFFFFFFFFFFFFFF
@FS10000125:27:BPA73017-1634:1:1101:2150:1870 2:N:0:3
TAGTCGTTGAGCGTACTCGGACGAAGTTTGTGGGGGGGGGGGGGGGGG
+
FFFFFFF:FFFFFFFFFFFFFFFFFFFFFFFFFFFFFFFFFFFFFF::
@FS10000125:27:BPA73017-1634:1:1101:2420:1870 2:N:0:3
TCATGGTTGAGCGTACTCGACGAAGTTCTTGGGGGGGGGGGGGGGGAA
+
FFFFFFFFFFFFFFFFFFFFFFFFFFFFFFFFFFFFFFFFFFFFFF:F
@FS10000125:27:BPA73017-1634:1:1101:3560:1870 2:N:0:3
AAGGTATTGAGCGTACTCGACGAAGTTTGTGGGGGGGGGGGGGGAGAG
+
,FFFFFFFFFFFFFFFFFFFFFFFFFFFFFFFFFFFFFFFFFF:,,::
@FS10000125:27:BPA73017-1634:1:1101:3620:1870 2:N:0:3
TCACTATTGAGCGTACTCGACGAAGTTGAGCGGGGGGGGGGGGGGGAA
+
FFFFFFFFFFFFFFFFFFFFFFFFFFFFFFFFFFFFFFFFF::FFFFF
@FS10000125:27:BPA73017-1634:1:1101:5680:1870 2:N:0:3
TTCTTTTTGAGCGTACTCGACGAAGTTGTTAGGGGGGGGGGGGGGGGA
+
,FFFF:FFFFFFFFFFFFFFFFFFFFF,:F,FFFFFFFFFFFFFFFF:
@FS10000125:27:BPA73017-1634:1:1101:6490:1870 2:N:0:3
TACACCTTGAGCGTACTCGACGAAGTTTGATGGGGGGGGGGGGGGGGA
+
F:FFFFFFFFFFFFFFFFFFFFFFFFFFFFFFFFFFFFFFFFFFFFF,
@FS10000125:27:BPA73017-1634:1:1101:7310:1870 2:N:0:3
AAAATTTTGAGCGTACTCGACGAAGTTAAACGGGGGGGGGGGGGGGGA
+
F:FFFFFFFFFFFFFFFFFFFFFFFFFFFFFFFFFFFFFFFFFFFF::
@FS10000125:27:BPA73017-1634:1:1101:7960:1870 2:N:0:3
TTCTACTTGAGCGTACTCGACGAGGTTGCCTGGGGGGGGGGGGGGGAA
+
FFFFFFFFFFFFFFFFFFFFFFFFFFFFFFFFFFFFFFFFFFFFFFF:
@FS10000125:27:BPA73017-1634:1:1101:8120:1870 2:N:0:3
ATCGTTTGAGCGTACTCGACGAAGTTATATGGGGGGGGGGGGGGGGAA
+
F,FFFFFFFFFFFFFFFFFFFFFFFFFFFFFFFFFFFFFFFFFFFFFF
@FS10000125:27:BPA73017-1634:1:1101:8450:1870 2:N:0:3
TTGGATTTGAGCGTACTCGACGAAGTTCTCGGGGGGGGGGGGGGGAAA
+
FFFFFFFFFFFFFFFFFFFFFFFFFFFFFFFFFFFFFFFFFFFFFF,,
@FS10000125:27:BPA73017-1634:1:1101:9000:1870 2:N:0:3
TTACTATTGAGCGTACTCGACGAAGTTGCTTGGGGGGGGGGGGGGGAA
+
F,FFFFFFFFFFFFFFFFFFFFFFFFFFFFFFFFFFFFFFFFFFFFFF
@FS10000125:27:BPA73017-1634:1:1101:9990:1870 2:N:0:3
TACAACTTGAGCGTACTCGACGAAGTTCTGGGGGGGGGGGGGGGGGGA
+
FFFFFFFFFFFFFFFFFFFFFFFFFFFFFFFFFFFFFFFFFFFF,,,F
@FS10000125:27:BPA73017-1634:1:1101:10190:1870 2:N:0:3
TACTTTTTGAGCGTACTCGACGAAGTTCAGAGGGGGGGGGGGGGGGGA
+
FFFFFFFFFFFFFFFFFFFFFFFFFFFFFFFFFFFFFFFFFFFFFF:F
@FS10000125:27:BPA73017-1634:1:1101:10300:1870 2:N:0:3
TTTCCATTGAGCGTACTCGACGAAGGGGGGGGGGGGGGGGAAATCGGA
+
F,FFFFFFFFFFFFFFFFFFFFFFFFFFFFFFFFFFFFFFF,:F:,F,
@FS10000125:27:BPA73017-1634:1:1101:10820:1870 2:N:0:3
CTAGGCTTGAGCGTACTCGACGAAGTTGGGAGGGGGGGGGGGGGGGAA
+
FFFFFFFFFFFFFFFFFFFFFFFFFFFFFFFFFFFFFFFFFFFFFF,,
@FS10000125:27:BPA73017-1634:1:1101:12060:1870 2:N:0:3
AACATATTGAGCGTACTCGACGAAGTTACCAGGGGGGGGGGGGGGGAA
+
FFFFFFFFFFFFFFFFFFFFFFFFFFFFFFFFFFFFFFFFFFFFF:FF
@FS10000125:27:BPA73017-1634:1:1101:12980:1870 2:N:0:3
ATTTCATTGAGCGTACTCGACGAAGTTTAAGGGGGGGGGGGGGGGGGA
+
F,FFFFFFFFFFFFFFFFFFFFFFFFFFFFFFFFFFFFFFFFFFF:,F
@FS10000125:27:BPA73017-1634:1:1101:13370:1870 2:N:0:3
TACACATTGAGCGTACTCGACGAAGTTGAAAGGGGGGGGGGGGGGGGG
+
,,FFFFFFFFFFFFFFFFFFFFFFFFFFFFFFFFFFFFFFFFFFFFFF
@FS10000125:27:BPA73017-1634:1:1101:16120:1870 2:N:0:3
TTCGTTTTGAGCGTACTCGACGAAGTTGAAGGGGGGGGGGGGAGGGAA
+
F,FFFFFFFFFFFFFFFFFFFFFFF,,F:,,FFFFFFFFF::,:,,,F
@FS10000125:27:BPA73017-1634:1:1101:2550:1880 2:N:0:3
TTGATCTTGAGCGTACTCGACGAAGTTTCAGGGGGGGGGGGGGGGAAA
+
,FFFFF:FFFFFFFFFFFF:FFF:F::FFFFFF:FFFFFFF:F:,FF:
@FS10000125:27:BPA73017-1634:1:1101:3050:1880 2:N:0:3
TTCGAATTGAGCGTACTCGACGAAGTTGTAGGGGGGGGGGGGGGGGGA
+
F:FFFFFFFFFFFFFFFFFFFFFFFFFFFFFFFFFFFFFFFFFFFFFF
@FS10000125:27:BPA73017-1634:1:1101:6220:1880 2:N:0:3
TTGTGCTTGAGCGTACTCGACGAAGTTATGGGGGGGGGGGGGGGAAAT
+
,:FFFFFFFFFFFFFFFFFFFFFFFFFFFFFFFFFFFFFFFFFF::,F
@FS10000125:27:BPA73017-1634:1:1101:7180:1880 2:N:0:3
TTTTCTTTGAGCGTACTCGACGAAGTTGCCGGGGGGGGGGGGGGGGGG
+
FFFFFFFFFFFFFFFFFFFFFFFFFFFFFFFFFFFFFFFFFFFFFFFF
@FS10000125:27:BPA73017-1634:1:1101:7340:1880 2:N:0:3
TGTGTTTTGAGCGTACTCGACGAAGTTGTTCGGGGGGGGGGGGGGGAA
+
,F:FFFFFFFFFFFFFFFFFFFFFFFFFFFFFFFFFFFFFFFFFFFFF
@FS10000125:27:BPA73017-1634:1:1101:9840:1880 2:N:0:3
ACGTACTTGAGCGTACTCGACGAAGGGGGGGGGGGGGGGGAAATCGGA
+
FFFFFFFFFFFFFFFFFFFFFFFFFFFFFFFFFFFFFFFF:::F:,,:
@FS10000125:27:BPA73017-1634:1:1101:10160:1880 2:N:0:3
ACTCATTTGAGCGTACTCGACGAAGTTTGGTGGGGGGGGGGGGGGGAA
+
,F,,FFFFFFFFFFFFFFFFFFFFFFFFFFFFFFFFF:FFFF,::,,,
@FS10000125:27:BPA73017-1634:1:1101:10770:1880 2:N:0:3
TAGTGATTGAGCGTACTCGACGAAGTTCAGGGGGGGGGGGGGGGAAAT
+
,:FFFFFF:FFFFFFFFFFFFFFFFFFFFFFFFFFFFFFFFFF,FF,F
@FS10000125:27:BPA73017-1634:1:1101:11900:1880 2:N:0:3
TTCGGATTGAGCGTACTCGACGAAGTTATCAGGGGGGGGGGGGGGGGA
+
,FFFFFFFFFFFFFFFFFFFFFFFFFFFFFFFFFFFFFFFFFFFFFFF
@FS10000125:27:BPA73017-1634:1:1101:11910:1880 2:N:0:3
TTTGGTTTGAGCGTACTCGACGAAGTTGAAAGGGGGGGGGGGGGGGAA
+
FFFFFFFFFFFFFFFFFFFFFFFFFFFFFFFFFFFFFFFFFFFFF,FF
@FS10000125:27:BPA73017-1634:1:1101:12280:1880 2:N:0:3
ATTTCATTGAGCGTACTCGACGAAGTTCTAGGGGGGGGGGGGGGGGGA
+
F:FF:FFF:F,:F::FFFFFFF,FFFFFFFFFFF::::::::,,:,,,
@FS10000125:27:BPA73017-1634:1:1101:13350:1880 2:N:0:3
TCTCATTTGAGCGTACTCGACGAAGTTATCAGGGGGGGGGGGGGGGAA
+
FFFFFFFFFFFFFFFFFFFFFFFFFFFFFFFFFFFFFFFFFFFFF,FF
@FS10000125:27:BPA73017-1634:1:1101:13840:1880 2:N:0:3
CTCAACTTGAGCGTACTCGACGAAGTTCTGCGGGGGGGGGGGGGGAAA
+
FFFFFFFFFFFFFFFFFFFFFFFFFFFFFFFFFFFFFFFFFFFF:F::
@FS10000125:27:BPA73017-1634:1:1101:14110:1880 2:N:0:3
ACCGGTTTGAGCGTACTCGACGAAGTTGTAGGGGGGGGGGGGGGGGGA
+
,FF:FFFFFFFFFFFFFFFFFFFFFFFFFFFFFFFFFFFFFFFFF:,:
@FS10000125:27:BPA73017-1634:1:1101:14350:1880 2:N:0:3
CTCCCTTTGAGCGTACTCGACGAAGTTAGCCGGGGGGGGGGGGGGGGA
+
FFFFFFFFFFFFFFFFFFFFFFFFFFFFFFFFFFFFFFFFFFFFF,F,
@FS10000125:27:BPA73017-1634:1:1101:14720:1880 2:N:0:3
ATGACTTTGAGCGTACTCGACGAAGTTCCGAGGGGGGGGGGGGGGGAA
+
FFFFFFFFFFFFFFFFFFFFFFFFFFFFFFFFFFFFFFFFFFFFF,FF
@FS10000125:27:BPA73017-1634:1:1101:14750:1880 2:N:0:3
TTTCGGTTGAGCGTACTCGACGAAGTTAGGTGGGGGGGGGGGGGGGGA
+
FFFFFFFFFFFFFFFFFFFFFFFFFFFFFFFFFFFFFFFFFFFFF:F,
@FS10000125:27:BPA73017-1634:1:1101:2450:1890 2:N:0:3
TCAATTTTGAGCGTACTCGACGAAGTTCTGGGGGGGGGGGGGGGGGGA
+
,FFFFFFFFFFFFFFFFFFFFFFFFFFFFFFFFFFFFFFFFFFFFF:F
@FS10000125:27:BPA73017-1634:1:1101:3480:1890 2:N:0:3
TAATAATTGAGCGTACTCGACGAAGTTGCTGGGGGGGGGGGGGGGAAA
+
,,FFF:FFFFFFFFFFFFFFF,FFFFF:FFFFFFFFFFFFFFFF,FF,
@FS10000125:27:BPA73017-1634:1:1101:4540:1890 2:N:0:3
CCTAGGTTGAGCGTACTCGACGAAGTTGCAGGGGGGGGGGGGGGGAGA
+
FFFFFFFFFFFFFFFFFFFFFFFFFFFFFFFFFFFFFFFFFFFFFF,:
@FS10000125:27:BPA73017-1634:1:1101:7990:1890 2:N:0:3
TTTAGCTTGAGCGTACTCGACGAAGTTTTCTGGGGGGGGGGGGGGGGA
+
FFFFFFFFFFFFFFFFFFFFFFFFFFFFFFFFFFFFFFFFFFFFFFF,
@FS10000125:27:BPA73017-1634:1:1101:8010:1890 2:N:0:3
TTGCGGTTGAGCGTACTCGACGAAGTTGCTAGGGGGGGGGGGGGGGGG
+
FFFFFFFFFFFFFFFFFFFFFFFFFFFFFFFFFFFFFFFFFFFFFF::
@FS10000125:27:BPA73017-1634:1:1101:9020:1890 2:N:0:3
ATTACTTTGAGCGTACTCGACGAAGTTGTAAGGGGGGGGGGGGGGGAG
+
,FFFFFFFFFFFFFFFFFFFFFFFFFFFFF,FFFFFFFFFFFF,F,:F
@FS10000125:27:BPA73017-1634:1:1101:9940:1890 2:N:0:3
CTAAACTTGAGCGTACTCGACGAAGTTTGTCGGGGGGGGGGGGGGGAA
+
FFFFFFFFFFFFFFFFFFFFFFFFFFFFFFFFFFFFFFFFFFFFF,:F
@FS10000125:27:BPA73017-1634:1:1101:10180:1890 2:N:0:3
TTCAGGTTGAGCGTACTCGACGAAGTTCAGGGGGGGGGGGGGGGAGGT
+
F:FFFFFFFFFFFFFFFFFFFFFFFFFFFFFFFFFFFFFFFF::F,,,
@FS10000125:27:BPA73017-1634:1:1101:10460:1890 2:N:0:3
CCCACCTTGAGCGTACTCGACGAAGTTCAGGGGGGGGGGGGGGGGGAA
+
FFFFFFFFFFFFFFFFFFFFFFFFFFFFFFFFFFFFFFFFFFFFF:,F
@FS10000125:27:BPA73017-1634:1:1101:11540:1890 2:N:0:3
ATCATATTGAGCGTACTCGACGAAGTTTAGGGGGGGGGGGGGGGGAGA
+
FFFFFFFFFFFFFFFFFFFFFFFFFFFFFFFFFFFFFFFFFFFFFF,,
@FS10000125:27:BPA73017-1634:1:1101:12310:1890 2:N:0:3
TTTTCATTGAGCGTACTCGACGAAGTTTTCAGGGGGGGGGGGGGGGGG
+
F,FFFFFFFFFFFFFFFFFFFFFFFFFFFFFFFFFFFFFFFFFFFFFF
@FS10000125:27:BPA73017-1634:1:1101:12520:1890 2:N:0:3
TAACTGTTGAGCGTACTCGACGAAGTTCTACAGGGGGGGGGGGGGGGA
+
FFFFFFFFFFFFFFFFFFFFFFFFFFFFFFFFFFFFFFFFFFFFFFF:
@FS10000125:27:BPA73017-1634:1:1101:12580:1890 2:N:0:3
AATAACTTGAGCGTACTCGACGAAGTTGAAGGGGGGGGGGGGGGGGAA
+
,:FFFFFFFFFFFFFFFFFFFFFFFFFFFFFFFFFFFFFFFFFFF::F
@FS10000125:27:BPA73017-1634:1:1101:15060:1890 2:N:0:3
ATTGTCTTGAGCGTACTCGACGAAGTTGTTGGGGGGGGGGGGGGGGGA
+
,F,F:FFFFFFFFFFFFFFFFFFFFFFF,F,FFFFFFFFFFFFFFFF,
@FS10000125:27:BPA73017-1634:1:1101:15840:1890 2:N:0:3
TTTCTTTTGAGCGTACTCGACGAAGTTTGCAGGGGGGGGGGGGGGGGA
+
,FFFFFFFFFFFFFFFFFFFFFFFFFFFFFFFFFFFFFFFFFFFF,,F
@FS10000125:27:BPA73017-1634:1:1101:2450:1900 2:N:0:3
TCAATTTTGAGCGTACTCGACGAAGTTCTGGGGGGGGGGGGGGGGGAA
+
,FFFFFFFFFFFFFFFFFFFFFFFFFFFFFFFFFFFFFFFFFF,,,:,
@FS10000125:27:BPA73017-1634:1:1101:4740:1900 2:N:0:3
TAAATATTGAGCGTACTCGACGAGGTTTTCTGGGGGGGGGGGGGGGGA
+
FFFFFFFFFFFFFFFFFFFFFFFFFFFFFFFFFFFFFFFFFFFFFF,,
@FS10000125:27:BPA73017-1634:1:1101:5360:1900 2:N:0:3
TTATATTTGAGCGTACTCGACGAGGTTTTAGGGGGGGGGGGGGGGAAA
+
FFFFFFFFFFFFFFFFFFFFFFFFFFFFFFFFFFFFFFFFFFFF:F,,
@FS10000125:27:BPA73017-1634:1:1101:6170:1900 2:N:0:3
TCTTGTTTGAGCGTACTCGACGAAGTTGCCGGGGGGGGGGGGGGGAAT
+
FFFFFFFFFFFFFFFFFFFFFFFFFFFFFFFFFFFFFFFFFFFF,FF,
@FS10000125:27:BPA73017-1634:1:1101:7760:1900 2:N:0:3
TACCACTTGAGCGTACTCGACGAAGTTGAAGGGGGGGGGGGGGGGAAT
+
,:FFFFFFFFFFFFFFFFFFFFFFFFFFFFFFFFFFFFFFFFFF,FF,
@FS10000125:27:BPA73017-1634:1:1101:8550:1900 2:N:0:3
TTGATATTGAGCGTACTCGACGAAGTTGGGGGGGGGGGGGGGAAGATC
+
F,FFFFFFFFFFFFFFFFFFFFFFFFFFFFFFFFFFFFFFFF,F,,FF
@FS10000125:27:BPA73017-1634:1:1101:9870:1900 2:N:0:3
TTCTCATTGAGCGTACTCGACGAAGTTATCCGGGGGGGGGGGGGGGGG
+
:FFFFFFFFFFFFFFFFFFFFFFFFFFFFFFFFFFFFFFFFFFFFFF,
@FS10000125:27:BPA73017-1634:1:1101:10840:1900 2:N:0:3
TTATATTTGAGCGTACTCGACGAAGGGGGGGGGGGGGGGAGTTCGGAA
+
,,FFFFFFFFFFFFFFFFFFFFFFFFFFFFFFFFFFFF:F,,F,,,:,
@FS10000125:27:BPA73017-1634:1:1101:11130:1900 2:N:0:3
TGGGGATTGAGCGTACTCGACGAAGTTGCGCGGGGGAGGGGGGGGGGG
+
F,FFFFFFFFFFFFFFFFFFFFFFFFFFFFFFFFFFFFFFFFF:FF:F
@FS10000125:27:BPA73017-1634:1:1101:11490:1900 2:N:0:3
TTTGAGTTGAGCGTACTCGACGAAGTTCTGCGGGGGGGGGGGGGGGGA
+
F:FFFFFFFFFFFFFFFFFFFFFFFFFFFFFFFFFFFFFFF,F,:,:F
@FS10000125:27:BPA73017-1634:1:1101:13070:1900 2:N:0:3
CATGATTTGAGCGTACTCGACGAAGTTATACGGGGGGGGGGGGGGGAA
+
FFFFFFFFFFFFFFFFFFFFFFFFFFFFFFFFFFFFFFFFFFFFFF,,
@FS10000125:27:BPA73017-1634:1:1101:14060:1900 2:N:0:3
ATGTAATTGAGCGTACTCGACGAAGTTGTGGGGGGGGGGGGGGGAAAT
+
FFFFFFFFFFFFFFFFFFFFFFFFFFFFFFFFFFFFFFFFFFFFFF,F
@FS10000125:27:BPA73017-1634:1:1101:15930:1900 2:N:0:3
TATTTTTTGAGCGTACTCGACGAAGTTAGGGGGGGGGGGGGGGAGGTC
+
FFFFFFFFFFFFFFFFFFFFFFFFFFFFFFFFFFFFFFFFFF:F,,F:
@FS10000125:27:BPA73017-1634:1:1101:16060:1900 2:N:0:3
ACTTTTTTGAGCGTACTCGACGAAGTTACTAGGGGGGGGGGGGGGGAA
+
:F:FFFFFFFFFFFFFFFFFFFFFFFFFFFFFFFFFFFFFFFFFFF,:
@FS10000125:27:BPA73017-1634:1:1101:1840:1910 2:N:0:3
AAGTCATTGAGCGTACTCGACGAAGTTTGCCGGGGGGGGGGGGGGGAA
+
FF:FFFFFFFFFFFFFFFFFFFFFFFFFFFFFFFFFFFFFF:F,F,:F
@FS10000125:27:BPA73017-1634:1:1101:2010:1910 2:N:0:3
TTCCTTTTGAGCGTACTCGACGAAGTTGGCCGGGGGGGGGGGGGGGAA
+
:FFFFFFFFFFFFFFFFFFFFFFFFFFFFFFFFFFFFFFFF:FF,,,F
@FS10000125:27:BPA73017-1634:1:1101:2870:1910 2:N:0:3
ACAAAATTGAGCGTACTCGACGAAGTTGTGTGGGGGGGGGGGGGGGAA
+
FFFFFFFFFFFFFFFFFFFFFFFFFFFFFFFFFFFFFFFFFFFFF,:,
@FS10000125:27:BPA73017-1634:1:1101:3330:1910 2:N:0:3
TGTATGTTGAGCGTACTCGACGAAGTTGCAGGGGGGGGGGGGGGGAAA
+
,FFFFFFFFFFFFFFFFFFFFFFFFFFFFFFFFFFFFFFFFFFF,F:,
@FS10000125:27:BPA73017-1634:1:1101:4570:1910 2:N:0:3
ATGTAATTGAGCGTACTCGACGAAGTTATGCGGGGGGGGGGGGGGGAA
+
FFFFFFFFFFFFFFFFFFFFFFFFFFFFFFFFFFFFFFFFFFFFFFFF
@FS10000125:27:BPA73017-1634:1:1101:4620:1910 2:N:0:3
TAATATTTGAGCGTACTCGACGAAGTTTGTTGGGGGGGGGGGGGGGAA
+
FFFFFFFFFFFFFFFFFFFFFFFFFFFFFFFFFFFFFFFFFFFFFFFF
@FS10000125:27:BPA73017-1634:1:1101:6480:1910 2:N:0:3
GATTTATTGAGCGTACTCGACGAAGTTTAGCGGGGGGGGGGGGGGGGA
+
:FFFFFFFFFFFFFFFFFFFFFFFFFFFFFFFFFFFFFFFFFFFFFFF
@FS10000125:27:BPA73017-1634:1:1101:7160:1910 2:N:0:3
TTTCTATTGAGCGTACTCGACGAAGTTTGGCGGGGGGGGGGGGGGGGA
+
F,FFFFFFFFFFFFFFFFFFFFFFFFFFFFFFFFFFFFFFFFFFFF,F
@FS10000125:27:BPA73017-1634:1:1101:7980:1910 2:N:0:3
TCGGACTTGAGCGTACTCGACGAAGTTACATGGGGGGGGGGGGGGGAA
+
FFFFFFFFFFFFFFFFFFFFFFFFFFFFFFFFFFFFFFFFFFFFF:,:
@FS10000125:27:BPA73017-1634:1:1101:10700:1910 2:N:0:3
GTGCGGTTGAGCGTACTCGACGAAGTTGCAAGGGGGGGGGGGGGGGGG
+
,FFFFFFFFFFFFFFFFFFFFFFFFFFFFF:FFFFFFFFFFFFFF:::
@FS10000125:27:BPA73017-1634:1:1101:11910:1910 2:N:0:3
AAAGGGTTGAGCGTACTCGACGAAGTTCAGGGGGGGGGGGGGGGAGAT
+
,FFF,:FFFFFFFFFFFFFFFFFFFFFFFFFFFFFFFFFFFFF:F,,F
@FS10000125:27:BPA73017-1634:1:1101:11950:1910 2:N:0:3
TATGTCTTGAGCGTACTCGACGAAGTTGACAGGGGGGGGGGGGGGGAA
+
FFFFFFFFFFFFFFFFFFFFFFFFFFFFFFFFFFFFFFFFFFFFFF,F
@FS10000125:27:BPA73017-1634:1:1101:12460:1910 2:N:0:3
CAACAATTGAGCGTACTCGACGAAGTTCCACGGGGGGGGGGGGGGGGG
+
FF:FF:FFFFFFFFFFFFFFFFFFFFFFFFFFFFFFFFFFFF:F:FFF
@FS10000125:27:BPA73017-1634:1:1101:12690:1910 2:N:0:3
TTATGATTGAGCGTACTCGACGAAGTTTTAAGGGGGGGGGGGGGGGAA
+
,,FFFFFFFFFFFFFFFFFFFFFFFFFFFFFFFFFFFFFFFFFFF:FF
@FS10000125:27:BPA73017-1634:1:1101:13260:1910 2:N:0:3
TTTGTTTTGAGCGTACTCGACGAAGTTGGCAGGGGGGGGGGGGGGGGA
+
FFF:FFFFFFFFFFFFFFFFFFFFFFFFFFFFFFFFFFFFFFFFFFF:
@FS10000125:27:BPA73017-1634:1:1101:14080:1910 2:N:0:3
CATCGATTGAGCGTACTCGACGAAGTTTGTCGGGGGGGGGGGGGGGGG
+
FFFFFFFFFFFFFFFFFFFFFFFFFFFFFFFFFFFFFFFFFFFF,F,F
@FS10000125:27:BPA73017-1634:1:1101:14670:1910 2:N:0:3
ATGATCTTGAGCGTACTCGACGAAGTTGGGTGGGGGGGGGGGGGGGGA
+
FFFFFFFFFFFFFFFFFFFFFFFFFFFFFFFFFFFFFFFFFFFFFF:,
@FS10000125:27:BPA73017-1634:1:1101:14800:1910 2:N:0:3
TTTTGTTTGAGCGTACTCGACGAAGGGGGGGGGGGGGGGAGATCGGAA
+
,,FFFFFFFFFFFFFFFFFFFFFFFFFFFFFFFFFFFFFF,,F,,,:,
@FS10000125:27:BPA73017-1634:1:1101:1010:1920 2:N:0:3
TAAAATTTGAGCGTACTCGACGAAGTTCAGTGGGGGGGGGGGGGGGAA
+
FFFFFFFFFFFFFFFFFFFFFFFFFFFFFFFFFFFFFFFFFFFFFFFF
@FS10000125:27:BPA73017-1634:1:1101:3000:1920 2:N:0:3
TCCCTATTGAGCGTACTCGACGAAGTTCATAGGGGGGGGGGGGGGGGA
+
FFFFFFFFFFFFFFFFFFFFFFFFFFFFFFFFFFFFFFFFFFFFFF,F
@FS10000125:27:BPA73017-1634:1:1101:3480:1920 2:N:0:3
CCGGTATTGAGCGTACTCGACGAAGTTGGCGGGGGGGGGGGGGGAAAT
+
FFFFFFFFFFFFFFFFFFFFFFFFFFFFFFFFFFFFFFFFFFFFFFFF
@FS10000125:27:BPA73017-1634:1:1101:3580:1920 2:N:0:3
TAGGGGTTGAGCGTACTCGACGAAGTTAAAGGGGGGGGGGGGGGAAAT
+
FFFFFFFFFFFFFFFFFFFFFFFFF:FFFFFFFFFFFFFFFFF:,FF:
@FS10000125:27:BPA73017-1634:1:1101:4370:1920 2:N:0:3
CAGACCTTGAGCGTACTCGACGAAGTTGCCAGGGGGGGGGGGGGGGGG
+
FFFFFFFFFFFFFFFFFFFFFFFFFFFFFFFFFFFFFFFFFFFFF,:F
@FS10000125:27:BPA73017-1634:1:1101:5010:1920 2:N:0:3
GTCATTTTGAGCGTACTCGACGAAGTTAAGAGGGGGGGGGGGGGGGGG
+
,FFFFFFFFFFFFFFFFFFFFFFFFFFFFFFFFFFFFFFFFFFFFFF:
@FS10000125:27:BPA73017-1634:1:1101:5380:1920 2:N:0:3
TCTAATTTGAGCGTACTCGACGAAGTTCAAGGGGGGGGGGGGGGGGGA
+
FFFFFFFFFFFFFFFFFFFFFFFFFFFFFFFFFFFFFFFFFFFFFFF:
@FS10000125:27:BPA73017-1634:1:1101:5510:1920 2:N:0:3
ATCGCATTGAGCGTACTCGACGAAGGGGGGGGGGGGGGGAGATCGGAA
+
FFFFFFFFFFFFFFFFFFFFFFFFFFFFFFFFFFFFFFFF,,F:,,F:
@FS10000125:27:BPA73017-1634:1:1101:5860:1920 2:N:0:3
TCGACTTTGAGCGTACTCGACGAAATTGTTCGGGGGGGGGGGGGGAAA
+
,FFFFFFFFFFFFFFFFFFFFFFFFFFFFFFFFFFFFFFFFFFFF:FF
@FS10000125:27:BPA73017-1634:1:1101:6740:1920 2:N:0:3
TGATACTTGAGCGTACTCGACAGAAGTTGCAAAGGGGGGGGGGGGGGG
+
,:FFFFFFFFFFFFFFFFFFFFFFFFFFFFFFFFFFFFFFFFFFFFFF
@FS10000125:27:BPA73017-1634:1:1101:7100:1920 2:N:0:3
ATGTCTTTGAGCGTACTCGACGAAGTTAACGGGGGGGGGGGGGGGAAA
+
,,FFFFFFFFFFFFFFFFFFFFFFFFFFFFFFFFFFFFFFFFFFFF,:
@FS10000125:27:BPA73017-1634:1:1101:7660:1920 2:N:0:3
TACTCTTTGAGCGTACTCGACGAAGTTCAGGGGGGGGGGGGGGGGAAA
+
FFF:FFFFFFFFFFFFFFFFFFFFFFFFFFFFFFFFFFFFFFFF,:,,
@FS10000125:27:BPA73017-1634:1:1101:8170:1920 2:N:0:3
GACACATTGAGCGTACTCGACGAAGGTTTGAAAGGGGGGGGGGGGGGG
+
::FFFFFFFFFFFFFFFFFFFFFFFFFFFFFFFFFFFFFFFFFFFFF,
@FS10000125:27:BPA73017-1634:1:1101:9920:1920 2:N:0:3
CCGGGCTTGAGCGTACTCGACGAAGTTCCCGGGGGGGGGGGGGGGAGA
+
FFFFFFFFFFFFFFFFFFFFFFFFFFFFFFFFFFFFFFFFFFFF,F,,
@FS10000125:27:BPA73017-1634:1:1101:11030:1920 2:N:0:3
TTATAATTGAGCGTACTCGACGAAGTTACAAGGGGGGGGGGGGGGGAA
+
F,FFFFFFFFFFFFFFFFFFFFFFFFFFFFFFFFFFFFFFFFFF:,FF
@FS10000125:27:BPA73017-1634:1:1101:11150:1920 2:N:0:3
ATAGATTTGAGCGTACTCGACGAAGTTAGCAGGGGGGGGGGGGGGGAA
+
FFFFFFFFFFFFFFFFFFFFFFFFFFFFFFFFFFFFFFFFFFFF:,:F
@FS10000125:27:BPA73017-1634:1:1101:12370:1920 2:N:0:3
CCGTTTTTGAGCGTACTCGACGAAGGGGGGGGGGGGGGGGGAATTTGA
+
FFFFFFFFFFFFFFFFFFFFFFFFFFFFFFFFFFFFFFFF:,:,:,,,
@FS10000125:27:BPA73017-1634:1:1101:12590:1920 2:N:0:3
CAGTCCTTGAGCGTACTCGACGAAGTTTGCAGGGGGGGGGGGGGGGAA
+
FFFFFFFFFFFFFFFFFFFFFFFFFFFFFFFFFFFFFFFFFFFFFFFF
@FS10000125:27:BPA73017-1634:1:1101:15390:1920 2:N:0:3
ATGTTCTTGAGCGTACTCGACGAAGTTCTCCGGGGGGGGGGGGGGGAA
+
FF,:FFFFFFFFFFFFFFFFFFFFFFFFFFFFFFFFFFFFFFFF:,:F
@FS10000125:27:BPA73017-1634:1:1101:1090:1930 2:N:0:3
GTGTCTTTGAGCGTACTCGACGAAGTCCAAGGGGGGGGGGGGGGGAAA
+
,FFFFFFFFFFFFFFFFFFFFFFFFFFFFFFFFFFFFFFFFFFF:,,:
@FS10000125:27:BPA73017-1634:1:1101:1410:1930 2:N:0:3
TTATCATTGAGCGTACTCGACGAAGTTAACGGGGGGGGGGGGGGGGAA
+
FFFFFFFFFFFFFFFFFFFFFFFFFFFFFFFFFFFFFFFFFFFFF:FF
@FS10000125:27:BPA73017-1634:1:1101:2660:1930 2:N:0:3
TTTAACTTGAGCGTACTCGACGAAGTTAGCCGGGGGGGGGGGGGGGAA
+
,FFFFFFFFFFFFFFFFFFFFFFFFFFFFFFFFFFFFFFFFFFFFF,F
@FS10000125:27:BPA73017-1634:1:1101:4600:1930 2:N:0:3
TTCTTATTGAGCGTACTCGACGAAGTTCGGAGGGGGGGGGGGGGGGGA
+
FFFFFFFFFFFFFFFFFFFFFFFFFFFFFFFFFFFFFFFFFFFFFF::
@FS10000125:27:BPA73017-1634:1:1101:4640:1930 2:N:0:3
CTATCATTGAGCGTACTCGACGAAGTTGCGCGGGGGGGGGGGGGGGAA
+
F:FFFFFFFFFFFFFFFFFFFFFFFFFFFFFFFFFFFFFFFFFFFFFF
@FS10000125:27:BPA73017-1634:1:1101:6690:1930 2:N:0:3
CACGTCTTGAGCGTACTCGACGAAGTTAATCGGGGGGGGGGGGGGGAA
+
FFFFFFFFFFFFFFFFFFFFFFFFFFFFFFFFFFFFFFFFFFFFF,FF
@FS10000125:27:BPA73017-1634:1:1101:6810:1930 2:N:0:3
ACGAAATTGAGCGTACTCGACGAAGTTGGCAGGGGGGGGGGGGGGGGA
+
FFFFFFFFFFFFFFFFFFFFFFFFFFFFFFFFFFFFFFFFFFFFFF,F
@FS10000125:27:BPA73017-1634:1:1101:6840:1930 2:N:0:3
TTCGGATTGAGCGTACTCGACGAAGTTACAGGGGAGGGGGGGGGGGGG
+
F,FFFFFFFFFFFFFFFFFFFFFFFFFFFFFFFFFFFFFFFFFFFFF:
@FS10000125:27:BPA73017-1634:1:1101:7680:1930 2:N:0:3
TTATATTTGAGCGTACTCGACGAAGTTGTAGGGGGGGGGGGGGAAATG
+
F,FFFFFFFFFFFFFFFFFFFFFFFFFFFFFFFFFFFFFFFFFF:F,,
@FS10000125:27:BPA73017-1634:1:1101:7800:1930 2:N:0:3
TTGCTATTGAGCGTACTCGACGAAGTTTTGGGGGGGGGGGGGGGAAAT
+
,,FFFFFFFFFFFFFFFFFFFFFFFFFFFFFFFFFFFFFFFFF,F:,F
@FS10000125:27:BPA73017-1634:1:1101:9470:1930 2:N:0:3
AACCCCTTGAGCGTACTCGACGAAGTTGCACGGGGGGGGGGGGGGGGA
+
FFFFFFFFFFFFFFFFFFFFFFFFFFFFFFFFFFFFFFFFFFFFFFF:
@FS10000125:27:BPA73017-1634:1:1101:10240:1930 2:N:0:3
CACGTGTTGAGCGTACTCGACGAAGTTCAGGGGGGGGGGGGGGGGAAT
+
FFFFFFFFFFFFFFFFFFFFFFFFFFFFFFFFFFFFFFFFFFF:,F,F
@FS10000125:27:BPA73017-1634:1:1101:11510:1930 2:N:0:3
ATGGACTTGAGCGTACAGGGGGGGGGGGGGGGGGAGATCGGAAAAGCG
+
FFFFFFFFFFFFFFFFFFFFFFFFFFFFFFFFF:F,,F:::FF:,,:,
@FS10000125:27:BPA73017-1634:1:1101:13110:1930 2:N:0:3
CCAACTTTGAGCGTACTCGACGAAGTTATCGGGGGGGGGGGGGGGAAA
+
FFFFFFFFFFFFFFFFFFFFFFFFFFFFFFFFFFFFFFFFFFFF:FF,
@FS10000125:27:BPA73017-1634:1:1101:14100:1930 2:N:0:3
TCTTCATTGAGCGTACTCGACGAAGAGGGGGGGGGGGGGGGAAATCGA
+
FFFFFFFFFFFFFFFFFFFFFFFFFFFFFFFFFFFFFFFFFF,FFF,,
@FS10000125:27:BPA73017-1634:1:1101:14200:1930 2:N:0:3
GGGTCTTTGAGCGTACTCGACGAAGTTTTTCAGGGGGGGGGGGGGGGG
+
::FFFFFFFFFFFFFFFFFFFFFFFFFFFFFFFFFFFFFFFFFFFFF:
@FS10000125:27:BPA73017-1634:1:1101:14490:1930 2:N:0:3
TTTTCATTGAGCGTACTCGACGAAGTTGCCGGGGGGGGGGGGGGGAGA
+
FFFFFFFFFFFFFFFFFFFFFFFFFFFFFFFFFFFFFFFFFFFFF,,F
@FS10000125:27:BPA73017-1634:1:1101:14530:1930 2:N:0:3
AGGTTCTTGAGCGTACTCGACGAAGTTCTCCGGGGGGGGGGGGGGGAA
+
,::F:FFFFFFFFFFFFFFFFFFFFFF:FF,FFFFFFFFFFFFFF,,F
@FS10000125:27:BPA73017-1634:1:1101:15650:1930 2:N:0:3
AAACTTTTGAGCGTACTCGACGAAGTTGGGGGGGGGGGGGGGAAATCG
+
,,FFFFFFFFFFFFFFFFFFFFFFFFFFFFFFFFFFFFFFFFFF,F:,
@FS10000125:27:BPA73017-1634:1:1101:3130:1940 2:N:0:3
TACGGATTGAGCGTACTCGACGAAGTTTAGCGGGGGGGGGGGGGGGGG
+
FFFFFFFFFFFFFFFFFFFFFFFFFFFFFFFFFFFFFFFFFFFFFF:F
@FS10000125:27:BPA73017-1634:1:1101:3830:1940 2:N:0:3
AAAATGTTGAGCGTACTCGACGAAGTTGTCTGGGGGGGGGGGGGGGGA
+
:FFFF:FFFFFFFFFFFFFFFFFFFFFFFFFFFFFFFFFFFF,,,,,,
@FS10000125:27:BPA73017-1634:1:1101:3870:1940 2:N:0:3
GCAAAGTTGAGCGTACTCGACGAAAGTTAACCGGGGGGGGGGGGGGGG
+
,F,:F,FFFFFFFFFFFFFFFFFFFFF::FFFFFFFFFFFFFFFFFF:
@FS10000125:27:BPA73017-1634:1:1101:5050:1940 2:N:0:3
TTCATTTTGAGCGTACTCGACGAAGTTAAGAGGGGGGGGGGGGGGGAA
+
,FFFFFFFFFFFFFFFFFFFFFFFFFFFFFFFFFFFFFFFFFFFF:FF
@FS10000125:27:BPA73017-1634:1:1101:5390:1940 2:N:0:3
ATGTAATTGAGCGTACTCGACGAAGTTGGCGGGGGGGGGGGGGGAAAT
+
FFFFFFFFFFFFFFFFFFFFFFFFFFFFFFFFFFFFFFFFFFF:,,::
@FS10000125:27:BPA73017-1634:1:1101:5460:1940 2:N:0:3
CCAATATTGAGCGTACTCGACGAAGTTGGCTGGGGGGGGGGGGGGGAA
+
FFFFFFFFFFFFFFFFFFFFFFFFFFFFFFFFFFFFFFFFFFFFF:FF
@FS10000125:27:BPA73017-1634:1:1101:7050:1940 2:N:0:3
TGTCTATTGAGCGTACTCGACGAAGTTCTCTGGGGGGGGGGGGGGGAA
+
FFFFFFFFFFFFFFFFFFFFFFFFFFFFFFFFFFFFFFFFFFFFF:FF
@FS10000125:27:BPA73017-1634:1:1101:8830:1940 2:N:0:3
TTTCATTTGAGCGTACTCGACGAAGTTACTAGGGGGGGGGGGGGGGAA
+
FFF,,FFFFFFFFFFFFFFFFFFFFFF:FF,,FFFFFFFFFFFFF:FF
@FS10000125:27:BPA73017-1634:1:1101:9240:1940 2:N:0:3
TAATATTTGAGCGTACTCGACGAAGTTTTTAGGGGGGGGGGGGGGGGA
+
FFFFFFFFFFFFFFFFFFFFFFFFFFFFFFFFFFFFFFFFFFFFFFF,
@FS10000125:27:BPA73017-1634:1:1101:10900:1940 2:N:0:3
CTACATTTGAGCGTACTCGACGAAGTTCCAAGGGGGGGGGGGGGGGAA
+
FFFFFFFFFFFFFFFFFFFFFFFFFFFFFFFFFFFFFFFFFFFFFF:,
@FS10000125:27:BPA73017-1634:1:1101:11110:1940 2:N:0:3
TCCCTGTTGAGCGTACTCGACGAAGTTATATGGGGGGGGGGGGGGGGA
+
,:,FFFFFFFFFFFFFFFFFFFFFFFFFF:FFFFFFFFFFFFFFF,,F
@FS10000125:27:BPA73017-1634:1:1101:12350:1940 2:N:0:3
AAGGGTTTGAGCGTACTCGACGAAGTTCAAGGGGGGGGGGGGGGGGAA
+
FFFFFFFFFFFFFFFFFFFFFFFFFFFFFFFFFFFFFFFFFFFFF,FF
@FS10000125:27:BPA73017-1634:1:1101:12580:1940 2:N:0:3
TTCCAATTGAGCGTACTCGACGAAGTGGGGGGGGGGGGGGGGGAAGTC
+
FFFFFFFFFFFFFFFFFFFFFFFFFFFFFFFFFFFFFFFFFF:F,,:,
@FS10000125:27:BPA73017-1634:1:1101:15380:1940 2:N:0:3
ATACCTTTGAGCGTACTCGACGAAATTGTTTGGGGGGGGGGGGGGGGA
+
,,FFFFFFFFFFFFFFFFFFFFFFFFFFFFFFFFFFFFFFFFFFFFF,
@FS10000125:27:BPA73017-1634:1:1101:1280:1950 2:N:0:3
CTGGAATTGAGCGTACTCGACGAAGTTTTGGGGGGGGGGGGGGGAAAT
+
F:FFFFFFFFFFFFFFFFFFFFFFFFFFFFFFFFFFFFFFFFF,FF,F
@FS10000125:27:BPA73017-1634:1:1101:1610:1950 2:N:0:3
CTCATCTTGAGCGTACTCGACGAAGTTGCCGGGGGGGGGGGGGGGAAA
+
FFF:F:FFFFFFFFFFFFFFFFFFFFFFFF::FFFFFFFFFFFF,,F,
@FS10000125:27:BPA73017-1634:1:1101:1660:1950 2:N:0:3
TCGACGTTGAGCGTACTCGACGAAGTTTGATGGGGGGGGGGGGGGGAA
+
FFFFFFFFFFFFFFFFFFFFFFFFFFFFFFFFFFFFFFFFFFFFF,FF
@FS10000125:27:BPA73017-1634:1:1101:1680:1950 2:N:0:3
TTACGATTGAGCGTACTCGACGAAGTTTAATGGGGGGGGGGGGGGGAA
+
FFFFFFFFFFFFFFFFFFFFFFFFFFFFFFFFFFFFFFFFFFFFFFFF
@FS10000125:27:BPA73017-1634:1:1101:2470:1950 2:N:0:3
TTGATATTGAGCGTACTCGACGAAGTTCTGAGGGGGGGGGGGGGGGGA
+
F,FFFFFFFFFFFFFFFFFFFFFFFFFFFFFFFFFFFFFFFFFFFF,F
@FS10000125:27:BPA73017-1634:1:1101:3210:1950 2:N:0:3
CTGAATTTGAGCGTACTCGACGAAATTACGGGGGGGGGGGGGGGGGGA
+
FFFFFFFFFFFFFFFFFFFFFFFFFFFFFFFFFFFFFFFFFFFFFFF,
@FS10000125:27:BPA73017-1634:1:1101:3610:1950 2:N:0:3
CACGGATTGAGCGTAAGGGGGGGGGGGGGGGGAAATCGGAAAAGCGTC
+
F:F,:FFFFFFFFFF,F:FFFFFFFFFF:FFF,,::,,F,F,F,,,::
@FS10000125:27:BPA73017-1634:1:1101:3830:1950 2:N:0:3
ACATCCTTGAGCGTACTCGACGAAGTTACAAAGGGGGGGGGGGGGGGA
+
:FFFFFFFFFFFFFFFFFFFFFFFFFFFFFFFFFFFFFFFFFFF,,,,
@FS10000125:27:BPA73017-1634:1:1101:4560:1950 2:N:0:3
TCGGTTTTGAGCGTACTCGACGAAGTTGCTAGGGGGGGGGGGGGGGAA
+
FFFFFFFFFFFFFFFFFFFFFFFFFFFFFFFFFFFFFFFFFFFFFFFF
@FS10000125:27:BPA73017-1634:1:1101:4630:1950 2:N:0:3
ATATATTTGAGCGTACTCGACGAAGTTACCAGGGGGGGGGGGGGGGGA
+
F,FFFFFFFFFFFFFFFFFFFFFFFFFFFFFFFFFFFFFFFFFFFF,:
@FS10000125:27:BPA73017-1634:1:1101:4690:1950 2:N:0:3
TTATTATTGAGCGTACTCGACGAAGTTGCGGGGGGGGGGGGGGGGAGT
+
FFFFFFFFFFFFFFFFFFFFFFFFFFFFFFFFFFFFFFFFFFF,,F,,
@FS10000125:27:BPA73017-1634:1:1101:6030:1950 2:N:0:3
ATTAATTTGAGCGTACTCGACGAAGTTGCGAGGGGGGGGGGGGGGGAA
+
,FFFFFFFFFFFFFFFFFFFFFFFFFFFFFFFFFFFFFFFFF::,,FF
@FS10000125:27:BPA73017-1634:1:1101:8100:1950 2:N:0:3
ACACATTTGAGCGTACTCGACGAAGTTTTTAGGGGGAGGGGGGGGGGG
+
,FFFFFFFFFFFFFFFFFFFFFFFFFFFFFFFFFFFFFFFFFFFFFF,
@FS10000125:27:BPA73017-1634:1:1101:8490:1950 2:N:0:3
CTTTTATTGAGCGTACTCGACGAAGTTTTCGGGGGGGGGGGGGGGGAA
+
FFFFFFFFFFFFFFFFFFFFFFFFFFFFFFFFFFFFFFFFFFFFF,,:
@FS10000125:27:BPA73017-1634:1:1101:9700:1950 2:N:0:3
ACCTCCTTGAGCGTACTCGACGAAGTTACCTGGGGGGGGGGGGGGGAA
+
:FF:FFFFFFFFFFFFFFFFFFFFFFF:FF,FFFFFFFFFFFFFFF,,
@FS10000125:27:BPA73017-1634:1:1101:9950:1950 2:N:0:3
AAGGATTTGAGCGTACTCGACGAAGTTGTGGGGGGGGGGGGGGGGGAA
+
:FFFFFFFFFFFFFFFFFFFFFFFFFFFFFFFFFFFFFFFFFFFF,F:
@FS10000125:27:BPA73017-1634:1:1101:10340:1950 2:N:0:3
AATCCCTTGAGCGTACTCGACGAAGTTCAGAGGGGGGGGGGGGGGGAA
+
F:FFFFFFFFFFFFFFFFFFFFFFFFFFFFFFFFFFFFFFFFFFFF,F
@FS10000125:27:BPA73017-1634:1:1101:11670:1950 2:N:0:3
TATTCTTTGAGCGTACTCGACGAAGTTCCGCGGGGGGGGGGGGGGGGG
+
FFFFFFFFFFFFFFFFFFFFFFFFFFFFFFFFFFFFFFFFFFFFFFFF
@FS10000125:27:BPA73017-1634:1:1101:12550:1950 2:N:0:3
TCTTACTTGAGCGTACTCGACGAAGTTAGGTGGGGGGGGGGGGGGGAA
+
FF,,FFFFFFFFFFFFFFFFFFFFFFFF:,FFFFFFFFFFFFFFFFFF
@FS10000125:27:BPA73017-1634:1:1101:13590:1950 2:N:0:3
TTAGGTTTGAGCGTACTCGACGAAGTTAATCTGGGGGGGGGGGGGGGA
+
,,:,:,FFFFFFFFFFFFFFFFFFFFF,,F,,FFFFFFFFFFFFFF,,
@FS10000125:27:BPA73017-1634:1:1101:15950:1950 2:N:0:3
ATCTGGTTGAGCGTACTCGACGAAGTTGTATGGGGGGGGGGGGGGGGA
+
FFFFFFFFFFFFFFFFFFFFFFFFFFFFFFFFFFFFFFFFFFFFFFF,
@FS10000125:27:BPA73017-1634:1:1101:2340:1960 2:N:0:3
CGTGGGTTGAGCGTACTCGACGAAGTTTCATGGGGGGGGGGGGGGGAA
+
FFFFFFFFFFFFFFFFFFFFFFFFFFFFFFFFFFFFFFFFFFFFF:FF
@FS10000125:27:BPA73017-1634:1:1101:2490:1960 2:N:0:3
TTACCCTTGAGCGTACTCGACGAAGTTCAGCAGGGGGGGGGGGGGGGG
+
FFFFFFFFFFFFFFFFFFFFFFFFFFFFFFFFFFFFFFFFFFFFFFFF
@FS10000125:27:BPA73017-1634:1:1101:4010:1960 2:N:0:3
CTCCTTTTGAGCGTACTCGACGAAGTTCCAGGGGGGGGGGGGGGGAAA
+
F:FFFFFFFFFFFFFFFFFFFFFFFFFFFFFFFFFFFFFFFFFF:F,,
@FS10000125:27:BPA73017-1634:1:1101:7460:1960 2:N:0:3
GTTTCGTTGAGCGTACTCGACGAAGGGGGGGGGGGGGGGAGATCGGAA
+
,FFFFFFFFFFFFFFFFFFFFFFFFFFFFFFFFFFFFFFF:FFF,FF:
@FS10000125:27:BPA73017-1634:1:1101:9560:1960 2:N:0:3
CTGTATTTGAGCGTACTCGACGAAGTTCTGTGGGGGGGGGGGGGGGAA
+
FFFFFFFFFFFFFFFFFFFFFFFFFFFF:FFFFFFFFFFFFFFF:::,
@FS10000125:27:BPA73017-1634:1:1101:11250:1960 2:N:0:3
TTCAGGTTGAGCGTACTCGACGAAGTTACCAGGGGGGGGGGGGGGGAA
+
,FFFFFFFFFFFFFFFFFFFFFFFFFFFFFFFFFFFFFFFFFFFFFFF
@FS10000125:27:BPA73017-1634:1:1101:14960:1960 2:N:0:3
CACATGTTGAGCGTACTCGACGAAGTTGGCTGGGGGGGGGGGGGGGAA
+
FFFFFFFFFFFFFFFFFFFFFFFFFFFFFFFFFFFFFFFFFFFFF,,F
@FS10000125:27:BPA73017-1634:1:1101:15390:1960 2:N:0:3
TATCATTTGAGCGTACTCGACGAAGGGGGGGGGGGGGGGAGATCGGAA
+
FFFFFFFFFFFFFFFFFFFFFFFFFFFFFFFFFFFFFFF:,,F::,F:
@FS10000125:27:BPA73017-1634:1:1101:1460:1970 2:N:0:3
TTAAATTTGAGCGTACTCGACGAAGTTCTGGGGGGGGGGGGGGGAGAT
+
FFFFFFFFFFFFFFFFFFFFFFFFFFFFFFFFFFFFFFFFFFF:F,:F
@FS10000125:27:BPA73017-1634:1:1101:2350:1970 2:N:0:3
AACACCTTGAGCGTACTCGACGAAGTTCAGTGGGGGGGGGGGGGGGAA
+
FFFFFFFFFFFFFFFFFFFFFFFFFFFFFFFFFFFFFFFFFFFF:,FF
@FS10000125:27:BPA73017-1634:1:1101:3790:1970 2:N:0:3
TTTATTTTGAGCGTACTCGACGAAGTTCCGCGGGGGGGGGGGGGGGAA
+
FFFFFFFFF:FF:FFFFFFFFFFFFFFFF:F:FFFFFFFFFF,:F,,F
@FS10000125:27:BPA73017-1634:1:1101:4200:1970 2:N:0:3
ATCATTTTGAGCGTACTCGACGAAGTTTAAAAGGGGGGGGGGGGGGGA
+
F,FFFFFFFFFFFFFFFFFFFFFFFFFFFFFFFFFFFFFFFFFFFFFF
@FS10000125:27:BPA73017-1634:1:1101:4350:1970 2:N:0:3
CATTATTTGAGCGTACTCGACGAAGTTAGGCGGGGGGGGGGGGGGGAA
+
FFFFFFFFFFFFFFFFFFFFFFFFFFFFFFFFFFFFFFFFFFFFFFFF
@FS10000125:27:BPA73017-1634:1:1101:5710:1970 2:N:0:3
TAGCTTTTGAGCGTACTCGACGAAGTTCTGCGGGGGGGGGGGGGGGGA
+
FFFFFFFFFFFFFFFFFFFFFFFFFFFFFFFFFFFFFFFFFFFFFFF,
@FS10000125:27:BPA73017-1634:1:1101:5950:1970 2:N:0:3
CTGATATTGAGCGTACTCGACGAAGTTAGTAGGGGGGGGGGGGGGGAA
+
FF:FFFFFFFFFFFFFFFFFFFFFFFFFFFFFFFFFFFFFFFFF,,,:
@FS10000125:27:BPA73017-1634:1:1101:5970:1970 2:N:0:3
ATGGCTTTGAGCGTACTCGACGAAATTTACAGGGGGGGGGGGGGGGAA
+
FFFFFFFFFFFFFFFFFFFFFFFFFFFFFFFFFFFFFFFFFFFFFFFF
@FS10000125:27:BPA73017-1634:1:1101:6150:1970 2:N:0:3
TATCTGTTGAGCGTACTCGACGAAGTTTCAAGGGGGGGGGGGGGGGAA
+
FFFFFFFFFFFFFFFFFFFFFFFFFFFFFFFFFFFFFFFFFFFFFF,F
@FS10000125:27:BPA73017-1634:1:1101:6320:1970 2:N:0:3
CTGGCATTGAGCGTACTCGACGAAGTTCATTGGGGGGGGGGGGGGGGA
+
F,FFFFFFFFFFFFFFFFFFFFFFFFFFFFFFFFFFFFFFFFFFF,FF
@FS10000125:27:BPA73017-1634:1:1101:6330:1970 2:N:0:3
CTGGCATTGAGCGTACTCGACGAAGTTCATTGGGGGGGGGGGGGGGGG
+
F,FFFFFFFFFFFFFFFFFFFFFFFFFFFFFFFFFFFFFFFFFFFFF,
@FS10000125:27:BPA73017-1634:1:1101:6800:1970 2:N:0:3
ACCGATTTGAGCGTACTCGACGAAGTTACGTGGGGGGGGGGGGGGGGA
+
,FFFFFFFFFFFFFFFFFFFFFFFFFFFFFFFFFFF:FFFFFFFF:FF
@FS10000125:27:BPA73017-1634:1:1101:7100:1970 2:N:0:3
TCATTATTGAGCGTACTCGACGAAGTTCAGCGGGGGGGGGGGGGGGAA
+
FF:,F:FFFFFFFFFFFFFFFFFFFFFFF,F,FFFFFF:FFFFFFFF:
@FS10000125:27:BPA73017-1634:1:1101:7440:1970 2:N:0:3
TAGGATTTGAGCGTACTCGACGAAGTTACTGGGGGGGGGGGGGGGGGG
+
,FFFFFFFFFFFFFFFFFFFFFFFFFFFFFFFFFFFFFFFFFFF,F,F
@FS10000125:27:BPA73017-1634:1:1101:7810:1970 2:N:0:3
CTCGGGTTGAGCGTACTCGACGAAGTTCCAGGGGGGGGGGGGGGGGGA
+
F,F,F:FFFFFFFFFFFFFFFFFFFFFFFF::FFFFFFFFFFFFFFFF
@FS10000125:27:BPA73017-1634:1:1101:8580:1970 2:N:0:3
AACGCTTTGAGCGTACTCGACGAAGTTTGGAGGGGGGGGGGGGGGGGG
+
,,FFFFFFFFFFFFFFFFFFFFFFFFFFFFFFFFFFFFFFFFFFFFF:
@FS10000125:27:BPA73017-1634:1:1101:8670:1970 2:N:0:3
TTAAAATTGAGCGTACTCGACGAAGTTAGTCGGGGGGGGGGGGGGGAA
+
,FFFFFFFFFFFFFFFFFFFFFFFFFFFFFFFFFFFFFFFFFFFF:FF
@FS10000125:27:BPA73017-1634:1:1101:9210:1970 2:N:0:3
ATGTATTTGAGCGTACTCGACGAAGTTCCAAGGGGGGGGGGGGGGGGA
+
FFFFFFFFFFFFFFFFFFFFFFFFFFFFFFFFFFFFFFFFFFFFFFF,
@FS10000125:27:BPA73017-1634:1:1101:9700:1970 2:N:0:3
GCTTAATTGAGCGTACTCGACGAAGTTTACGGGGGGGGGGGGGGGGGG
+
:F,,FFFFFFFFFFFFFFFFFFFFFFFFFFFFFFFFFFF:FF:F,FF:
@FS10000125:27:BPA73017-1634:1:1101:10220:1970 2:N:0:3
ATTACGTTGAGCGTACTCGACGAAGTTGGCAGGGGGGGGGGGGGGGGA
+
:FFFFFFFFFFFFFFFFFFFFFFFFFFFFFFFFFFFFFFFFFFFFF,F
@FS10000125:27:BPA73017-1634:1:1101:10540:1970 2:N:0:3
TAATTTTTGAGCGTACTCGACGAAGTTTAGGGGGGGGGGGGGGGGGGA
+
F,FF,FFFFFFFFFFFFFFFFFFFFFF,FF,FFFFFFFFFFFFFF,FF
@FS10000125:27:BPA73017-1634:1:1101:11240:1970 2:N:0:3
AATTATTTGAGCGTACTCGACGAAGTTTAAGGGGGGGGGGGGGGGGAA
+
FFFFFFFFFFFFFFFFFFFFFFFFFFFFFFFFFFFFFFFFFFFFFFFF
@FS10000125:27:BPA73017-1634:1:1101:11270:1970 2:N:0:3
ATGCTATTGAGCGTACTCGACGAAGTTTGGCGGGGGGGGGGGGGGGAA
+
F,FFFFFFFFFFFFFFFFFFFFFFFFFFFFFFFFFFFFFFFFFFFF,F
@FS10000125:27:BPA73017-1634:1:1101:11850:1970 2:N:0:3
AGCAGATTGAGCGTACTCGACGAAGTTACTGGGGGGGGGGGGGGGGAA
+
F:FFFFFFFFFFFFFFFFFFFFFFFFFFFFFFFFFFFFFFFFFF:,F:
@FS10000125:27:BPA73017-1634:1:1101:11930:1970 2:N:0:3
TTTCTCTTGAGCGTACTCGACGAAGTTCCATGGGGGGGGGGGGGGGGG
+
FFFFFFFFFFFFFFFFFFFFFFFFFFFFFFFFFFFFFFFFFFFFFFFF
@FS10000125:27:BPA73017-1634:1:1101:12170:1970 2:N:0:3
TTATTCTTGAGCGTACTCGACGAAGTTGCCGGGGGGGGGGGGGGGGAA
+
FFF,FFFFFFFFFFFFFFFFFFFFFFFFFFF,FFFFFFFFFFFFF:FF
@FS10000125:27:BPA73017-1634:1:1101:12650:1970 2:N:0:3
CTTTCTTTGAGCGTACTCGACGAAGTTCGACGGGGGGGGGGGGGGGAA
+
FFFFFFFFFFFFFFFFFFFFFFFFFFFFFFFFFFFFFFFFFFFFFFFF
@FS10000125:27:BPA73017-1634:1:1101:13490:1970 2:N:0:3
TAGATCTTGAGCGTACTCGACGAAGTTGTCCGGGGGGGGGGGGGGGAA
+
FFFFFFFFFFFFFFFFFFFFFFFFFFFFFFFFFFFFFFFFFFFFFFFF
@FS10000125:27:BPA73017-1634:1:1101:13510:1970 2:N:0:3
TTGTAGTTGAGCGTACTCGACGAAGTTTGCAGGGGGGGGGGGGGGGAA
+
FFFFFFFFFFFFFFFFFFFFFFFFFFFFFFFFFFFFFFFFFFFFFF::
@FS10000125:27:BPA73017-1634:1:1101:14350:1970 2:N:0:3
CTCAACTTGAGCGTACTCGACGAAGTTCTGCGGGGGGGGGGGGGGGAA
+
F,,FF:FFFFFFFFFFFFFFFFFFFFFF:FFFFFFFFFFFFFFF:,,F
@FS10000125:27:BPA73017-1634:1:1101:15290:1970 2:N:0:3
TTGCGTTTGAGCGTACTCGACGAAGTTCTAAGGGGGGGGGGGGGGGAA
+
FFFFFFFFFFFFFFFFFFFFFFFFFFFFFFFFFFFFFFFFFFFFFF:,
@FS10000125:27:BPA73017-1634:1:1101:15630:1970 2:N:0:3
AGAATATTGAGCGTACTCGACGAAGTTACAAGGGGGGGGGGGGGGGGG
+
F,FFFFFFFFFFFFFFFFFFFFFFFFFFFFFFFFFFFFFFFFF:F,,,
@FS10000125:27:BPA73017-1634:1:1101:2590:1980 2:N:0:3
CCTACCTTGAGCGTACTCGACGAAGTTCGCCGGGGGGGGGGGGGGGGA
+
FFFFFFFFFFFFFFFFFFFFFFFFFFFFFFFFFFFFFFFFFFFFFFFF
@FS10000125:27:BPA73017-1634:1:1101:3030:1980 2:N:0:3
TTGCCCTTGAGCGTACTCGACGAAGTTAATCGGGGGGGGGGGGGGGAA
+
,FFFFFFFFFFFFFFFFFFFFFFFFFFFFFFFFFFFFFFFFFFFFFFF
@FS10000125:27:BPA73017-1634:1:1101:3730:1980 2:N:0:3
CTAGGATTGAGCGTACTCGACGAAGTTAACAGGGGGGGGGGGGGGGGA
+
FFFFFFFFFFFFFFFFFFFFFFFFFFFFFFFFFFFFFFFFFFFFFFF,
@FS10000125:27:BPA73017-1634:1:1101:5320:1980 2:N:0:3
TCTTTTTTGAGCGTACTCGACGAAGTTGCACGGGGCGGGGGGGGGGGA
+
FFFFFFFFFFFFFFFFFFFFFFFFFFFFFFFFFFFFFFFFFFFFFFF:
@FS10000125:27:BPA73017-1634:1:1101:6040:1980 2:N:0:3
ACGCTATTGAGCGTACTCGACGAAGTTCATGGGGGGGGGGGGGGGAAA
+
FFFFFFFFFFFFFFFFFFFFFFFFFFFFFFFFFFFFFFFFFFF::FF,
@FS10000125:27:BPA73017-1634:1:1101:8780:1980 2:N:0:3
TAATCTTTGAGCGTACTCGACGAAGTTGCCGGGGGGGGGGGAAGAAGA
+
,FFFF:FFFFFFFFFFFFFFFFFFFFF,FF,,,,,F,:,FF,,FFF,,
@FS10000125:27:BPA73017-1634:1:1101:9240:1980 2:N:0:3
ATTGAATTGAGCGTACTCGACGAAGTGGGGGGGGGGGGGGGGAGTTCA
+
FFFFFFFFFFFFFFFFFFFFFFFFFFFFFFFFFFFFFFFF,,F,,,,:
@FS10000125:27:BPA73017-1634:1:1101:9600:1980 2:N:0:3
TAACGCTTGAGCGTACTCGACGAAGTTCATAGGGGGGGGGGGGGGGAA
+
FFFFFFFFFFFFFFFFFFFFFFFFFFFFFFFFFFFFFFFFFFFFF::,
@FS10000125:27:BPA73017-1634:1:1101:10290:1980 2:N:0:3
CAAGCTTTGAGCATACTCGACGAAGTTAGATGGGGGGGGGGGGGGGAA
+
FFFFFFFFFFFFFFFFFFFFFFFFFFFFFFFFFFFFFFFFFFFFFFF:
@FS10000125:27:BPA73017-1634:1:1101:10730:1980 2:N:0:3
CTAGAATTGAGCGTACTCGACGAAGGGGGGGGGGGGGGGGAAATCGGA
+
FFFFFFFFFFFFFFFFFFFFFFF:FFFFFFFFFFFFFFFF::,F:,,F
@FS10000125:27:BPA73017-1634:1:1101:11230:1980 2:N:0:3
CTCAATTTGAGCGTACTCGACGAAGTTTTCAGGGGGGGGGGGGGGGGA
+
FFFFFFFFFFFFFFFFFFFFFFFFFFFFFFFFFFFFFFFFFFFF::,F
@FS10000125:27:BPA73017-1634:1:1101:11530:1980 2:N:0:3
AATGAATTGAGCGTACTCGACGAAGTTACACGGGGGGGGGGGGGGAAA
+
FFFFFFFFFFFFFFFFFFFFFFFFFFFFFFFFFFFFFFFFFFFF,:F,
@FS10000125:27:BPA73017-1634:1:1101:12540:1980 2:N:0:3
TTTAGTTTGAGCGTACTCGACGAAGTTCAAGGGGGGGGGGGGGGGGAA
+
,FFFFFFFFFFFFFFFFFFFFFFFFFFFFFFFFFFFFFFFFFFFFFFF
@FS10000125:27:BPA73017-1634:1:1101:12830:1980 2:N:0:3
GCCTTTTTGAGCGTACTCGACGAAGTTCACGGGGGGGGGGGGGGGGGA
+
:FFFFFFFFFFFFFFFFFFFFFFFFFFFFFFFFFFFFFFFFFFFFFFF
@FS10000125:27:BPA73017-1634:1:1101:13470:1980 2:N:0:3
TTAGGTTTGAGCGTACTCGACGAAGTTGCACGGGGGGGGGGGGGGAAA
+
F:FFFFFFFFFFFFFFFFFFFFFFFFFFFFFFFFFFFFFFFFFFFF::
@FS10000125:27:BPA73017-1634:1:1101:13620:1980 2:N:0:3
CCACGATTGAGCGTACTCGACGAAGTTTTCAGGGGGGGGGGGGGGGGG
+
FFFFFFFFFFFFFFFFFFFFFFFFFFFFFFFFFFFFFFFFFFFF:FFF
@FS10000125:27:BPA73017-1634:1:1101:13980:1980 2:N:0:3
TCTAGATTGAGCGTACTCGACGAAGTTGGCTGGGGGGGGGGGGGGAAA
+
,FFFFFFFFFFFFFFFFFFFFFFFFFFFFFFFFFFFFFFFFFFF,FF,
@FS10000125:27:BPA73017-1634:1:1101:14890:1980 2:N:0:3
TTTCAATTGAGCGTACTCGACGAAGTTATGCGGGGGGGGGGGGGGGAA
+
FFFFFFFFFFFFFFFFFFFFFFFFFFFFFFFFFFFFFFFFFFFFF:FF
@FS10000125:27:BPA73017-1634:1:1101:15100:1980 2:N:0:3
TGTCCATTGAGCGTACTCGACGAAGTTTTCCGGGGGGGGGGGGGGGGA
+
F,,FFFFFFFFFFFFFFFFFFFFFFFF:FFFFFFFFFFFFFFFFFF,F
@FS10000125:27:BPA73017-1634:1:1101:15570:1980 2:N:0:3
CTGCCGTTGAGCGTACTCGACGAAGTTCAAGGGGGGGGGGGGGGGGAA
+
FFFFFFFFFFFFFFFFFFFFFFFFFFFFFFFFFFFFFFFFFFFFFFFF
@FS10000125:27:BPA73017-1634:1:1101:15710:1980 2:N:0:3
ATGTCATTGAGCGTACTCGACGAAGTTCAAGGGGGGGGGGGGGGGGAA
+
FFFFFFFFFFFFFFFFFFFFFFFFFFFFFFFFFFFFFFFFFFFFF,FF
@FS10000125:27:BPA73017-1634:1:1101:15740:1980 2:N:0:3
TTCGAATTGAGCGTACTCGACGAAGTTACATGGGGGGGGGGGGGGGAA
+
FFFFFFFFFFFFFFFFFFFFFFFFFFFFFFFFFFFFFFFFFFFFFFFF
@FS10000125:27:BPA73017-1634:1:1101:16240:1980 2:N:0:3
TTGGTCTTGAGCGTACTCGACGAAGTTTTGAGGGGGGGGGGGGGGGGG
+
FFFFFFFFFFFFFFFFFFFFFFFFFFFFFFFFFFFFFFFFFFFFFFF:
@FS10000125:27:BPA73017-1634:1:1101:1720:1990 2:N:0:3
CTTCTTTTGAGCGTACTCGACGAAGTTGTGGGGGGGGGGGGGGGAAAT
+
FFFFFFFFFFFFFFFFFFFFFFFFFFFFFFFFFFFFFFFFFFF,FF,F
@FS10000125:27:BPA73017-1634:1:1101:2480:1990 2:N:0:3
TTTAAGTTGAGCGTACTCGACGAAGTTTCGTGGGGGGGGGGGGGGGAA
+
FFFFFFFFFFFFFFFFFFFFFFFFFFFFFFFFFFFFFFFFFFFFF,:F
@FS10000125:27:BPA73017-1634:1:1101:3070:1990 2:N:0:3
CACGGGTTGAGCGTACTCGACGAAGTTTGAAGGGGGGGGGGGGGGGAA
+
FFFFFFFFFFFFFFFFFFFFFFFFFFFFFFFFFFFFFFFFFFFFF,FF
@FS10000125:27:BPA73017-1634:1:1101:4670:1990 2:N:0:3
CAGACCTTGAGCGTACTCGACGAAGTTGCCAGGGGGGGGGGGGGGGGG
+
FFFFFFFFFFFFFFFFFFFFFFFFFFFFFFFFFFFFFFFFFFFFFF:F
@FS10000125:27:BPA73017-1634:1:1101:5620:1990 2:N:0:3
TTCATGTTGAGCGTACTCGACGAAGTTCGGGGGGGGGGGGGGGAGATC
+
F,FFFFFFFFFFFFFFFFFFFFFFFFFFFFFFFFFFFFFFFF:F,:FF
@FS10000125:27:BPA73017-1634:1:1101:7550:1990 2:N:0:3
TTGTAGTTGAGCGTACTCGACGAAGTTCATGGGGGGGGGGGGGGGGGA
+
F,FFFFFFFFFFFFFFFFFFFFFFFFFFFFFFFFFFFFFFFFFFFF,F
@FS10000125:27:BPA73017-1634:1:1101:8550:1990 2:N:0:3
TTCACATTGAGCGTACTCGACGAAGTTACGTGGGGGGGGGGGGGGGGA
+
,FFFFFFFFFFFFFFFFFFFFFFFFFFFFFFFFFFFFFFFFFFFFFFF
@FS10000125:27:BPA73017-1634:1:1101:10200:1990 2:N:0:3
ATTCTTTTGAGCGTACTCGACGAAGTTACATGGGGGGGGGGGGGGGGA
+
F,FFFFFFFFFFFFFFFFFFFFFFFFFFFFFFFFFFFFFFFFFFFF:F
@FS10000125:27:BPA73017-1634:1:1101:13250:1990 2:N:0:3
TTTAGTTTGAGCGTACTCGACGAAGTTCAGCGGGGGGGGGGGGGGGAA
+
F,FFFFFFFFFFFFFFFFFFFFFFFFFFFFFFFFFFFFFFFFFFF,F:
@FS10000125:27:BPA73017-1634:1:1101:13590:1990 2:N:0:3
TAGATCTTGAGCGTACTCGACGAAGTTGTCCGGGGGGGGGGGGGGGAA
+
FFFFFFFFFFFFFFFFFFFFFFFFFFFFFFFFFFFFFFFFFFFFF:FF
@FS10000125:27:BPA73017-1634:1:1101:13630:1990 2:N:0:3
TAACTGTTGAGCGTACTCGACGAAGTTAAGCGGGGGGGGGGGGGGGAA
+
,:FFFFFFFFFFFFFFFFFFFFFFFFFFFFFFFFFFFFFFFFFFF,FF
@FS10000125:27:BPA73017-1634:1:1101:13810:1990 2:N:0:3
TCATCTTTGAGCGTACTCGACGAAGTTTCAGGGGGGGGGGGGGGAAAT
+
,FFFFFFFFFFFFFFFFFFFFFFFFFFFFFFFFFFFFFFFFFF,:,F:
@FS10000125:27:BPA73017-1634:1:1101:14920:1990 2:N:0:3
TAACGTTTGAGCGTACTCGACGAGGTTACCAGGGGGGGGGGGGGGGAA
+
FFFFFFFFFFFFFFFFFFFFFFFFFFFFFFFFFFFFFFFFFFFFF,FF
@FS10000125:27:BPA73017-1634:1:1101:15670:1990 2:N:0:3
TTTGATTTGAGCGTACTCGACGAAGTTCCTGGGGGGGGGGGGGGGGAA
+
FFFFFFFFFFFFFFFFFFFFFFFFFFFFFFFFFFFFFFFFFFF:F,FF
@FS10000125:27:BPA73017-1634:1:1101:2430:2000 2:N:0:3
CTCAACTTGAGCGTACTCGACGAAGTTCTAAGGGGGGGGGGGGGGGGA
+
FFFFFFFFFFFFFFFFFFFFFFFFFFFFFFFFFFFFFFFFFFFFFF::
@FS10000125:27:BPA73017-1634:1:1101:2930:2000 2:N:0:3
ATTCTGTTGAGCGTACTCGACGAAGTTACCAGGGGGGGGGGGGGGGGA
+
FFFFFFFFFFFFFFFFFFFFFFFFFFFFFFFFFFFFFFFFFFFFFFFF
@FS10000125:27:BPA73017-1634:1:1101:3200:2000 2:N:0:3
ATGATATTGAGCGTACTCGACGAAGTTCCTGGGGGGGGGGGGGGGAAA
+
FFFFFFFFFFFFFFFFFFFFFFFFFFFFFFFFFFFFFFFFFFFFFFFF
@FS10000125:27:BPA73017-1634:1:1101:3310:2000 2:N:0:3
TACTATTTGAGCGTACTCGACGAAGTTCTGCCGGGGGGGGGGGGGGGG
+
F,F,F,FFFFFFFFFFFFFFFFFFFFFF,,FFFFFFFFFFFFFFFFF:
@FS10000125:27:BPA73017-1634:1:1101:5000:2000 2:N:0:3
TCAAATTTGAGCGTACTCGACGAAGTTCTACGGGGGGGGGGGGGGGAA
+
FFFFFFFFFFFFFFFFFFFFFFFFFFFFFFFFFFFFFFFFFFFFFFFF
@FS10000125:27:BPA73017-1634:1:1101:6330:2000 2:N:0:3
TTTATATTGAGCGTACTCGACGAAGTTGTTAGGGGGGGGGGGGGGGAA
+
,FFFFFFFFFFFFFFFFFFFFFFFFFFFFFFFFFFFFFFFFFFFFFFF
@FS10000125:27:BPA73017-1634:1:1101:7420:2000 2:N:0:3
CTTTTTTTGAGCGTACTCGACGAAGTTTGCTGGGGGGGGGGGGGGGAA
+
F,FFFFFFFFFFFFFFFFFFFFFFFFFFFFFFFFFFFFFFFFFFFF,F
@FS10000125:27:BPA73017-1634:1:1101:7790:2000 2:N:0:3
TTTTTTTTGAGCGTACTCGACGAAGTTGGGCGGGGGGGGGGGGGAAAT
+
F,FFFFFFFFFFFFFFFFFFFFFFFFFFFFFFFFFFFFFFFFF,FFFF
@FS10000125:27:BPA73017-1634:1:1101:9110:2000 2:N:0:3
TAGGCATTGAGCGTACTCGACGAAGTTGACAGGGGGGGGGGGGGGGGA
+
FFFFFFFFFFFFFFFFFFFFFFFFFFFFFFFFFFFFFFFFFFFF::,F
@FS10000125:27:BPA73017-1634:1:1101:10670:2000 2:N:0:3
ATCCTGTTGAGCGTACTCGACGAAGTTTGTGGGGGGGGGGGGGGAAAT
+
FFFFFFFFFFFFFFFFFFFFFFFFFFFFFFFFFFFFFFFFFFFF:F,F
@FS10000125:27:BPA73017-1634:1:1101:11280:2000 2:N:0:3
CTCAATTTGAGCGTACTCGACGAAGTTTTCAGGGGGGGGGGGGGGGAA
+
FFFFFFFFFFFFFFFFFFFFFFFFFFFFFFFFFFFFFFFFFFFFFFFF
@FS10000125:27:BPA73017-1634:1:1101:11290:2000 2:N:0:3
TTGCCTTTGAGCGTACTCGACGAAGTTTGCGGGGGGGGGGGGGGGGGG
+
FFFFFFFFFFFFFFFFFFFFFFFFFFFFFFFFFFFFFFFFFFFFFFFF
@FS10000125:27:BPA73017-1634:1:1101:11590:2000 2:N:0:3
CATCATTTGAGCGTACTCGACGAAGTTTGACGGGGGGGGGGGGGGGAA
+
FFFFFFFFFFFFFFFFFFFFFFFFFFFFFFFFFFFFFFFFFFFFF,FF
@FS10000125:27:BPA73017-1634:1:1101:11910:2000 2:N:0:3
ACACGTTTGAGCGTACTCAAGGGGGGGGGGGGGGGGAATTCGAAAAGG
+
FFFFFFFFFFFFFFFFFFFFFFFFFFFFFFFFFF:,F,:,,:,FF:,,
@FS10000125:27:BPA73017-1634:1:1101:13560:2000 2:N:0:3
TAGATCTTGAGCGTACTCGACGAAGTTGTCCGGGGGGGGGGGGGGGAA
+
FFFFFFFFFFFFFFFFFFFFFFFFFFFFFFFFFFFFFFFFFFFFF,FF
@FS10000125:27:BPA73017-1634:1:1101:13780:2000 2:N:0:3
CCCTCTTTGAGCGTACTCGACGAAGTTCCAGGGGGGGGGGGGGGGGGG
+
,FF:,,FFFFFFFFFFFFFFFFFFFFFFFFFFFF,FFFFFFFFFFFF:
@FS10000125:27:BPA73017-1634:1:1101:16230:2000 2:N:0:3
TTTCTTTTGAGCGTACTCGACGAAGTTCCTAGGGGGGGGGGGGGGGAA
+
F,FFFFFFFFFFFFFFFFFFFFFFFFFFFFFFFFFFFFFFFFFFF:,F
@FS10000125:27:BPA73017-1634:1:1101:1240:2010 2:N:0:3
TTTTGGTTGAGCGTACTCGACGAAGTTACTAGGGGGGGGGGGGGGGGA
+
:,FFFFFFFFFFFFFFFFFFFFFFFFFFFFFFFFFFFFFFFFFFFF,:
@FS10000125:27:BPA73017-1634:1:1101:1480:2010 2:N:0:3
CAAGATTTGAGCGTACTCGACGAAGTTAACAGGGGGGGGGGGGGGGGA
+
FFFFFFFFFFFFFFFFFFFFFFFFFFFFFFFFFFFFFFFFFFFFFF,,
@FS10000125:27:BPA73017-1634:1:1101:2850:2010 2:N:0:3
TCATTCTTGAGCGTACTCGACGAAGTTTACAGGGGGGGGGGGGGGGGA
+
,FFFFFFFFFFFFFFFFFFFFFFFFFFFFFFFFFFFFFFFFFFFFFFF
@FS10000125:27:BPA73017-1634:1:1101:3130:2010 2:N:0:3
TTGTAATTGACGTATCGACGAAGTTCAAAGGGGGGGGGGGGGGGGGAA
+
FFFFFFFFFFFFFFFFFFFFFFFFFFFFFFFFFFFFFFFFFFFF:,:,
@FS10000125:27:BPA73017-1634:1:1101:3740:2010 2:N:0:3
TAATCTTTGAGCGTACTCGACGAAGTTCCTGGGGGGGGGGGGGGGGAA
+
,,FFFFFFFFFFFFFFFFFFFFFFFFFFFFFFFFFFFFFFFFFFFF:F
@FS10000125:27:BPA73017-1634:1:1101:3850:2010 2:N:0:3
TTTTTCTTGAGCGTACTCGACGAAGTTGTTAGGGGGGGGGGGGGGGAA
+
FFFFFFFFFFFFFFFFFFFFFFFFFFFFFFFFFFFFF,FFFFFFFF:F
@FS10000125:27:BPA73017-1634:1:1101:4770:2010 2:N:0:3
ATTCATTTGAGCGTACTCGACGAAGTTCAGGGGGGGGGGGGGGGGAAA
+
FFFFFFFFFFFFFFFFFFFFFFFFFFFFFFFFFFFFFFFFFFFF:F,,
@FS10000125:27:BPA73017-1634:1:1101:5260:2010 2:N:0:3
CAGTAATTGAGCGTACTCGACGAAGTTTGAAGGGGGGGGGGGGGGGAA
+
FFFFFFFFFFFFFFFFFFFFFFFFFFFFFFFFFFFFFFFFFFFFFFFF
@FS10000125:27:BPA73017-1634:1:1101:5460:2010 2:N:0:3
TCTCATTTGAGCGTACTCGACGAAGTTGATTGGGGGGGGGGGGGGGGG
+
,F:FFFFFFFFFFFFFFFFFFFFFFFFFFFFFFFFFFFFFFF:F:FF,
@FS10000125:27:BPA73017-1634:1:1101:7850:2010 2:N:0:3
TCCCTCTTGAGCGTACTCGACGAAGTTGCCAGGGGGGGGGGGGGGGGA
+
FFFFFFFFFFFFFFFFFFFFFFFFFFFFFFFFFFFFFFFFFFFFFFF:
@FS10000125:27:BPA73017-1634:1:1101:8400:2010 2:N:0:3
TTTTCCTTGAGCGTACTCGACGAAGTTACTCGGGGGGGGGGGGGGGAA
+
FF:FFFFFFFFFFFFFFFFFFFFFFFFFFFFFFFFFFFFFFFFFF,FF
@FS10000125:27:BPA73017-1634:1:1101:8550:2010 2:N:0:3
TAGCCCTTGAGCGTACTCGACGAGGTTGCTGGGGGGGGGGGGGGGAAT
+
FFFFFFFFFFFFFFFFFFFFFFFFFFFFFFFFFFFFFFFFFFFF,FF,
@FS10000125:27:BPA73017-1634:1:1101:8860:2010 2:N:0:3
GTACGATTGAGCGTACTCGACGAAGAGGGGGGGGGGGGGGGAGATCGA
+
FFFFFFFFFFFFFFFFFFFFFFFFFFFFFFFFFFFFFFFFFF,FFF,,
@FS10000125:27:BPA73017-1634:1:1101:9830:2010 2:N:0:3
TATGGTTTGAGCGTACTCGACGAAGTTGCTAGGGGGGGGGGGGGGGGG
+
,FFFFFFFFFFFFFFFFFFFFFFFFFFFFFFFFFFFFFFFFFFFFFFF
@FS10000125:27:BPA73017-1634:1:1101:10240:2010 2:N:0:3
TATCAATTGAGCGTACTCGACGAAGGGGGGGGGGGGGGGAGATCGGAA
+
FFFFFFFFFFFFFFFFFFFFFFFFFFFFFFFFFFFFFFFF,,FF,,F:
@FS10000125:27:BPA73017-1634:1:1101:11050:2010 2:N:0:3
TTAGAATTGAGCGTACTCGACGAAGTTCAACGGGGGGGGGGGGGGGAA
+
:,FFFFFFFFFFFFFFFFFFFFFFFFFFFFFFFFFFFFFFFFFFFFFF
@FS10000125:27:BPA73017-1634:1:1101:11150:2010 2:N:0:3
TAGATCTTGAGCGTACTCGACGAAGTTACAAGGGGGGGGGGGGGGGAA
+
FFFFFFFFFFFFFFFFFFFFFFFFFFFFFFFFFFFFFFFFFFFFF,FF
@FS10000125:27:BPA73017-1634:1:1101:12210:2010 2:N:0:3
ATTTTGTTGAGCGTACTCGACGAAAGGGGGGGGGGGGGGGAAATTGGA
+
:FFFFFFFFFFFFFFFFFFFFFFFFFFFFFFFFFFFFFFFF,FFF,:,
@FS10000125:27:BPA73017-1634:1:1101:12960:2010 2:N:0:3
TATCACTTGAGCGTACTCGACGAAAGGGGGGGGGGGGGGGGGGAAGTC
+
FFFFFFFFFFFFFFFFFFFFFFFFFFFFFFFFFFFFFFFFFF,FF,F,
@FS10000125:27:BPA73017-1634:1:1101:16010:2010 2:N:0:3
TTACATTTGAGCGTACTCGACGAAGTTTTGGGGGGGGGGGGGGGGGAA
+
FFFFFFFFFFFFFFFFFFFFFFFFFFFFFFFFFFFFFFFFFF:F,,::
@FS10000125:27:BPA73017-1634:1:1101:16340:2010 2:N:0:3
CTTTCCTTGAGCGTACTCGACGAAGTTCTTGCGGGGGGGGGGGGGGGA
+
FF,,:,FFFFFFFFFFFFFFFFFFFFF,,,,,FFFFFFFFFFFFFF,:
@FS10000125:27:BPA73017-1634:1:1101:2160:2020 2:N:0:3
ATCCTTTTGAGCGTACTCGACGAAGTTTAGTGGGGGGGGGGGGGGGAA
+
:FFFFFFFFFFFFFFFFFFFFFFFFFFFFFFFFFFFFFFFFFFFFF:F
@FS10000125:27:BPA73017-1634:1:1101:4270:2020 2:N:0:3
GTGATTTTGAGCGTACTCGACGAAGTTGAGGGGGGGGGGGGGGGGAAA
+
:FFFFFFFFFFFFFFFFFFFFFFFFFFFFFFFFFFFFFFFFFFF,FF,
@FS10000125:27:BPA73017-1634:1:1101:4710:2020 2:N:0:3
TTAAGATTGAGCGTACTCGACGAAGTTTTAGGGGGGGGGGGGGGGGAA
+
,FFFFFFFFFFFFFFFFFFFFFFFFFFFFFFFFFFFFFFFFFFFFFFF
@FS10000125:27:BPA73017-1634:1:1101:5370:2020 2:N:0:3
TCTGTCTTGAGCGTACTCGACGAAGTTTTACGGGGGGGGGGGGGGGAA
+
FFFFFFFFFFFFFFFFFFFFFFFFFFFFFFFFFFFFFFFFFFFFF:FF
@FS10000125:27:BPA73017-1634:1:1101:5930:2020 2:N:0:3
AAGCCCTTGAGCGTACTCGACGAAGTTGCTGGGGGGGGGGGGGGGAAT
+
FFFFFFFFFFFFFFFFFFFFFFFFFFFFFFFFFFFFFFFFFFFF,F:,
@FS10000125:27:BPA73017-1634:1:1101:6200:2020 2:N:0:3
TTGTATTTGAGCGTACTCGACGAAGTTCAAGGGGGGGGGGGGGGGAAA
+
FFFFFFFFFFFFFFFFFFFFFFFFFFFFFFFFFFFFFFFFFFFFFF:,
@FS10000125:27:BPA73017-1634:1:1101:7950:2020 2:N:0:3
TTCCGCTTGAGCGTACTCGACGAAGTTTGGAGGGGGGGGGGGGGGGGA
+
F:FFFFFFFFFFFFFFFFFFFFFFFFFFFFFFFFFFFFFFFFFFFFF:
@FS10000125:27:BPA73017-1634:1:1101:8880:2020 2:N:0:3
TATGCATTGAGCGTACTCGACGAAGTTAATTAGGGGGGGGGGGGGGGG
+
,:FFFFFFFFFFFFFFFFFFFFFFFFFFFFFFFFFFFFFFFFFFFFF:
@FS10000125:27:BPA73017-1634:1:1101:9090:2020 2:N:0:3
GTTGATTTGAGCGTACTCGACGAAGTTACAAGGGAGGGGGGGGGGGAA
+
FFFFFFFFFFFFFFFFFFFFFFFFFFFFFFFFFFFFFFFFFFFFFFFF
@FS10000125:27:BPA73017-1634:1:1101:9670:2020 2:N:0:3
TCTTAATTGAGCGTACTCGACGAAGTTTACGGGGGGGGGGGGGGGGGG
+
,FFFFFFFFFFFFFFFFFFFFFFFFFFFFFFFFFFFFFFFFFFFFF,,
@FS10000125:27:BPA73017-1634:1:1101:11270:2020 2:N:0:3
CTCAATTTGAGCGTACTCGACGAAGTTTTCAGGGGGGGGGGGGGGGGA
+
FFFFFFFFFFFFFFFFFFFFFFFFFFFFFFFFFFFFFFFFFFFFF:,F
@FS10000125:27:BPA73017-1634:1:1101:12210:2020 2:N:0:3
ATAACGTTGAGCGTACTCGACGAAGTTCCACGGGGGGGGGGGGGGGAA
+
FFFFFFFFFFFFFFFFFFFFFFFFFFFFFFFFFFFFFFFFFFFFF:FF
@FS10000125:27:BPA73017-1634:1:1101:13000:2020 2:N:0:3
TCGATTTTGAGCGTACTCGACGAAGTTTCCAGGGGGGGGGGGGGGGAA
+
FFFFFFFFFFFFFFFFFFFFFFFFFFFFFFFFFFFFFFFFFFFFFFFF
@FS10000125:27:BPA73017-1634:1:1101:13440:2020 2:N:0:3
TACACGTTGAGCGTACTCGACGAAGTTGATTGGGGGGGGGGGGGGGAA
+
FFFFFFFFFFFFFFFFFFFFFFFFFFFFFFFFFFFFFFFFFFFFF,:F
@FS10000125:27:BPA73017-1634:1:1101:13970:2020 2:N:0:3
CGTTATTTGAGCGTACTCGACGAAGTTTTGCGGGGGGGGGGGGGGGGG
+
FFFFFFFFFFFFFFFFFFFFFFFFFFFFFFFFFFFFFFFFFFFFFF:,
@FS10000125:27:BPA73017-1634:1:1101:15980:2020 2:N:0:3
GACATTTTGAGCGTACTCGACGAAGTTAATTGGGGGGGGGGGGGGGGA
+
F,FFF:FFFFFFFFFFFFFFFFFFFFFFFFFFFFFFFFFFFFF,FF,,
@FS10000125:27:BPA73017-1634:1:1101:2680:2030 2:N:0:3
GTACGGTTGAGCGTACTCGACGAAGTTAGGGGGGGGGGGGGGGAGATC
+
,FFFFFFFFFFFFFFFFFFFFFFFFFFFFFFFFFFFFFFFFF:F,:FF
@FS10000125:27:BPA73017-1634:1:1101:3250:2030 2:N:0:3
TTAAGGTTGAGCGTACTCGACGAAGTTGCACGGGGGGGGGGGGGGAAA
+
,FFFFFFFFFFFFFFFFFFFFFFFFFFFFFFFFFFFFFFFFFFF:,,:
@FS10000125:27:BPA73017-1634:1:1101:4360:2030 2:N:0:3
AAGGGCTTGAGCGTACTCGACGAAGTTTCGTGGGGGGGGGGGGGGGGA
+
,,FFFFFFFFFFFFFFFFFFFFFFFFFFFFFFFFFFFFFFFFFFFFF,
@FS10000125:27:BPA73017-1634:1:1101:4390:2030 2:N:0:3
ATGCAATTGAGCGTACTCGACGAAGTTGCTTGGGGGGGGGGGGGGGAA
+
FFFFFFFFFFFFFFFFFFFFFFFFFFFFFFFFFFFFFFFFFFFFF:FF
@FS10000125:27:BPA73017-1634:1:1101:4980:2030 2:N:0:3
CTTTTCTTGAGCGTACTCGACGAAGTTCAGTAGGGGGGGGGGGGGGGA
+
FFFFFFFFFFFFFFFFFFFFFFFFFFFFFFFFFFFFFFFFFFFFFFFF
@FS10000125:27:BPA73017-1634:1:1101:4990:2030 2:N:0:3
AAGATCTTGAGCGTACTCGACGAAGGGGGGTGGGGGGGGGAGATCGGA
+
FFFFFFFFFFFFFFFFFFFFFFFFFFFFFFFFFFFFFFFFFFFFF:F,
@FS10000125:27:BPA73017-1634:1:1101:6260:2030 2:N:0:3
GTATTATTGAGCGTACTCGACGAAGTTTGGGGGGGGGGGGGGGAGATC
+
,FFFFFFFFFFFFFFFFFFFFFFFFFFFFFFFFFFFFFFFFFFF,FFF
@FS10000125:27:BPA73017-1634:1:1101:7290:2030 2:N:0:3
TTAAGCTTGAGCGTACTCGACGAAGTTTCAAGGGGGGGGGGGGGGGGG
+
,,FFFFFFFFFFFFFFFFFFFFFFFFFFFFFFFFFFFFFFFFFFFFF:
@FS10000125:27:BPA73017-1634:1:1101:7340:2030 2:N:0:3
TTATTGTTGAGCCTACTCGACGAAGTTAGCCGGGGGGGGGGGGGGGGA
+
,,FFFFFFFFFFFFFFFFFFFFFFFFFFFFFFFFFFFFFFFFFFFF:F
@FS10000125:27:BPA73017-1634:1:1101:7540:2030 2:N:0:3
CTAACTTTGAGCGTACTCGACGAAGTTAGCAGGGGGGGGGGGGGGGAA
+
FFFFFFFFFFFFFFFFFFFFFFFFFFFFFFFFFFFFFFFFFFFFFF:F
@FS10000125:27:BPA73017-1634:1:1101:8540:2030 2:N:0:3
CTTGCCTTGAGCGTACTCGACGAAGTTTACGGGGGGGGGGGGGGGGGG
+
FFFFFFFFFFFFFFFFFFFFFFFFFFFFFFFFFFFFFFFFFFFFFFF,
@FS10000125:27:BPA73017-1634:1:1101:8710:2030 2:N:0:3
ACTGGCTTGAGCATACTCGACGATGTTTGGGGGGGGGGGGGGAAGGTG
+
FFF,,F,,FF,F,F,FFF,,F,F,,FFF,,F,,,,F,:FFF,,,,,,,
@FS10000125:27:BPA73017-1634:1:1101:8850:2030 2:N:0:3
TTTTAATTGAGCGTACTCGACGAAGTTGGCTGGGGGGGGGGGGGGGAA
+
,,,FF:FFFFFFFFFFFFFFFFFFFFFFFFFFFFFFFFFFFFFFF:FF
@FS10000125:27:BPA73017-1634:1:1101:10410:2030 2:N:0:3
CCCATGTTGAGCGTACTCGACGAAGTTACAGGGGGGGGGGGGGGGAAT
+
FFFFFFFFFFFFFFFFFFFFFFFFFFFFFFFFFFFFFFFFFFFF,F,,
@FS10000125:27:BPA73017-1634:1:1101:11780:2030 2:N:0:3
TTGTCTTTGAGCGTACTCGACGAAGTGGGGGGGGGGGGGGGAAATCGA
+
FFFFFFFFFFFFFFFFFFFFFFFFFFFFFFFFFFFFFFFFFF,:F:,,
@FS10000125:27:BPA73017-1634:1:1101:12600:2030 2:N:0:3
AATGCCTTGAGCGTACTCGACGAAGTTCAGTGGGGGGGGGGGGGGGGA
+
:,FFFFFFFFFFFFFFFFFFFFFFFFFFFFFFFFFFFFFFFFFFFF,F
@FS10000125:27:BPA73017-1634:1:1101:12800:2030 2:N:0:3
TTTACCTTGAGCGTACTCGACGAAGGGGGGGGGGGGGGGAGATCGGAA
+
FFFFFFFFFFFFFFFFFFFFFFFFFFFFFFFFFFFFFF:::,FF,,FF
@FS10000125:27:BPA73017-1634:1:1101:13870:2030 2:N:0:3
TTTCTTTTGAGCGTACTCGACGAAGTTGCACGGGGGGGGGGGGGGGGG
+
,FFFFFFFFFFFFFFFFFFFFFFFFFFFFFFFFFFFFFFFFFF:FF,F
@FS10000125:27:BPA73017-1634:1:1101:15080:2030 2:N:0:3
CAAAGATTGAGCGTACTCGACGAAGTTGCAAGGGGGGGGGGGGGGGGA
+
F:FF,FFFFFFFFFFFFFFFFFFFFFFFFFF:FFFFFFFFFFFFFFFF
@FS10000125:27:BPA73017-1634:1:1101:15400:2030 2:N:0:3
TATCATTTGAGCGTACTCGACGAAGGGGGGGGGGGGGGGAGGTCGGAA
+
FFFFFFFFFFFFFFFFFFFFFFFFFFFFFFFFFFFFFFFF:F:F,:F,
@FS10000125:27:BPA73017-1634:1:1101:15640:2030 2:N:0:3
TTTCGATTGAGCGTACTCGACGAAGTTCTCTGGGGGGGGGGGGGGGAA
+
FFFFFFFFFFFFFFFFFFFFFFFFFFFFFFFFFFFFFFFFFFFFF,FF
@FS10000125:27:BPA73017-1634:1:1101:16130:2030 2:N:0:3
CCAAACTTGAGCGTACTCGACGAAGTTTCGCGGGGGGGGGGGGGGGGA
+
FFFFFFFFFFFFFFFFFFFFFFFFFFFFFFFFFFFFFFFFFFF:F,,F
@FS10000125:27:BPA73017-1634:1:1101:1200:2040 2:N:0:3
ACTTTGTTGAGCGTACTCGACGAAGTTTGCTGGGGGGGGGGGGGGGAA
+
FFFFFFFFFFFFFFFFFFFFFFFFFFFFFFFFFFFFFFFFFFFFF,FF
@FS10000125:27:BPA73017-1634:1:1101:1760:2040 2:N:0:3
ACGATGTTGAGCGTACTCGACGAAGTTGACGGGGGGGGGGGGGGGAAA
+
FF:FFFFFFFFFFFFFFFFFFFFFFFFFFFFFFFFFFFFFFFFF:FF,
@FS10000125:27:BPA73017-1634:1:1101:2740:2040 2:N:0:3
CTAAGCTTGAGCGTACTCGACGAAGTTAATGGGGGGGGGGGGGGGGGG
+
FFFFFFFFFFFFFFFFFFFFFFFFFFFFFFFFFFFFFFFFFFFFFFF,
@FS10000125:27:BPA73017-1634:1:1101:3120:2040 2:N:0:3
AATTCCTTGAGCGTACTCGACGAAGTTTAAGGGGGGGGGGGGGGGAAA
+
FFFFFFFFFFFFFFFFFFFFFFFFFFFFFFFFFFFFFFFFFFFFF,FF
@FS10000125:27:BPA73017-1634:1:1101:3530:2040 2:N:0:3
TACTGATTGAGCGTACTCGACGAAGTTAGTCGGGGGGGGGGGGGGGAA
+
,:FFFFFFFFFFFFFFFFFFFFFFFFFFFFFFFFFFFFFFFFFFFFFF
@FS10000125:27:BPA73017-1634:1:1101:4090:2040 2:N:0:3
TACCGCTTGAGCGTACTCGACGAAGTTTACAGGGGGGGGGGGGGGGGA
+
FFFFFFFFFFFFFFFFFFFFFFFFFFFFFFFFFFFFFFFFFFFFF::F
@FS10000125:27:BPA73017-1634:1:1101:4630:2040 2:N:0:3
ATGTGATTGAGCGTACTCGACGAAGTTTATAGGGGGGGGGGGGGGGAA
+
F:,FFFFFFFFFFFFFFFFFFFFFFFFFFFFFFFFFFFFFFFFFFF,,
@FS10000125:27:BPA73017-1634:1:1101:5150:2040 2:N:0:3
ACACGTTTGAGCGTACTCGACGAAGTTATTAGGGGGGGGGGGGGGGGA
+
,FFF,,FFFFFFFFFFFFFFFFFFFFFFFFF,FFFFFFFFFFFFFFF,
@FS10000125:27:BPA73017-1634:1:1101:5870:2040 2:N:0:3
CTACCCTTGAGCGTACTCGACGAAGTTCAGCGGGGGGGGGGGGGGGGA
+
FFFFFFFFFFFFFFFFFFFFFFFFFFFFFFFFFFFFFFFFFFFFF,:F
@FS10000125:27:BPA73017-1634:1:1101:6560:2040 2:N:0:3
CTTTACTTGAGCGTACTCGACGAAGTTGTACGGGGGGGGGGGGGGGGA
+
FF,FFFFFFFFFFFFFFFFFFFFFFFFFFFFFFFFFFFFFF,F::,,,
@FS10000125:27:BPA73017-1634:1:1101:7700:2040 2:N:0:3
CTTGTATTGAGCGTACTCGACGAAGTTCACAGGGGGGGGGGGGGGGAA
+
F:FFFFFFFFFFFFFFFFFFFFFFFFFFFFFFFFFFFFFFFFF::FFF
@FS10000125:27:BPA73017-1634:1:1101:9660:2040 2:N:0:3
TACATTTTGAGCGTACTCGACGAAGTTTGTGGGGGGGGGGGGGGGAAA
+
FFFFFFFFFFFFFFFFFFFFFFFFFFFFFFFFFFFFFFFFFFFFF:::
@FS10000125:27:BPA73017-1634:1:1101:10980:2040 2:N:0:3
ATGTAATTGAGCGTACTCGACGAAGGGGGGGGGGGGGGGGGGGGGGGA
+
,F,F,,FFFFFFFFFFFFFFFFFFF,:,F,,FFFFFFFFF:,,,,,F:
@FS10000125:27:BPA73017-1634:1:1101:12120:2040 2:N:0:3
TTAGACTTGAGCGTACTCGACGAAGTTTATTGGGGGGGGGGGGGGGAA
+
FFFFFFFFFFFFFFFFFFFFFFFFFFFFFFFFFFFFFFFFFFFFF:,F
@FS10000125:27:BPA73017-1634:1:1101:12830:2040 2:N:0:3
TCGAACTTGAGCGTACTCGACGAAGTTACTCGGGGGGGGGGGGGGGGA
+
FFFFFFFFFFFFFFFFFFFFFFFFFFFFFFFFFFFFFFFFFFFFFFFF
@FS10000125:27:BPA73017-1634:1:1101:15420:2040 2:N:0:3
TACGATTTGAGCGTACTCGACGAAGTTTTATGGGGGGGGGGGGGGGGA
+
FFFFFFFFFFFFFFFFFFFFFFFFFFFFFFFFFFFFFFFFFFFFFF,F
@FS10000125:27:BPA73017-1634:1:1101:1390:2050 2:N:0:3
TTTAGATTGAGCGTACTCGACGAAGTTAAACGGGGGGGGGGGGGGGAA
+
,FFFFFFFFFFFFFFFFFFFFFFFFFF:FFFFFFFFFFFFFFFFFF,,
@FS10000125:27:BPA73017-1634:1:1101:1780:2050 2:N:0:3
TATCGATTGAGCGTACTCGACGAAGTTTCATGGGGGGGGGGGGGGGGA
+
FFFFFFFFFFFFFFFFFFFFFFFFFFFFFFFFFFFFFFFFFFFFFF,F
@FS10000125:27:BPA73017-1634:1:1101:2150:2050 2:N:0:3
CTCCAATTGAGCGTACTCGACGAAGTTACTGGGGGGGGGGGGGGGAAT
+
F,FFFFFFFFFFFFFFFFFFFFFFFFFFFFFFFFFFFFFFFFF:,F:,
@FS10000125:27:BPA73017-1634:1:1101:2660:2050 2:N:0:3
TACAGATTGAGCGTACTCGACGAAGTTCGGGAGGGGGGGGGGGGGGAA
+
F,FFFFFFFFFFFFFFFFFFFFFFFFFFFFFFFFFFFFFFFFFFFF,F
@FS10000125:27:BPA73017-1634:1:1101:3460:2050 2:N:0:3
ATAATTTTGAGCGTACTCGACGAAGTTACAAGGGGGGGGGGGGGGGGG
+
,,FFFFFFFFFFFFFFFFFFFFFFFFFFFFFFFFFFFFFFFFFFFFF:
@FS10000125:27:BPA73017-1634:1:1101:4050:2050 2:N:0:3
TTTATCTTGAGCGTACTCGACGAAGTTCACAGGGGGGGGGGGGGGGGA
+
,,FFFFFFFFFFFFFFFFFFFFFFFFFFFFFFFFFFFFFFFFFFFF:F
@FS10000125:27:BPA73017-1634:1:1101:4580:2050 2:N:0:3
ATTCTGTTGAGCGTACTCGACGAAGTTAATGGGGGGGGGGGGGGGGAA
+
:FFFFFFFFFFFFFFFFFFFFFFFFFFFFFFFFFFFFFFFFFFFF,:F
@FS10000125:27:BPA73017-1634:1:1101:4990:2050 2:N:0:3
CAACTATTGAGCGTACTCGACGAAGTTTACTGGGGGGGGGGGGGGGGG
+
F:FFFFFFFFFFFFFFFFFFFFFFFFFFFFFFFFFFFFFFFFFFFF::
@FS10000125:27:BPA73017-1634:1:1101:5230:2050 2:N:0:3
CCACCCTTGAGCGTACTCGACGAAGTTTGCAGGGGGGGGGGGGGGGGA
+
FFFFFFFFFFFFFFFFFFFFFFFFFFFFFFFFFFFFFFFFFFFFFFF,
@FS10000125:27:BPA73017-1634:1:1101:5610:2050 2:N:0:3
CGGCCTTGAGCGTACTCGACGAAGTTGGGCGGGGGGGGGGGGGGGAAA
+
F,,FFFF,FFF:FFFFFFFF:FFFFFFF:F:FFFFFFFFFFFFFFF::
@FS10000125:27:BPA73017-1634:1:1101:5980:2050 2:N:0:3
ACAGTCTTGAGCGTACTCGACGAAGGGGGGGGGGGGGGGAGATCGGAA
+
FFFFFFFFFFFFFFFFFFFFFFFFFFFFFFFFFFFFFFFF,,FF,:F,
@FS10000125:27:BPA73017-1634:1:1101:6500:2050 2:N:0:3
ATTTGATTAGCGACTCGAAAGGGGGGGGGGGGGGGGAGATTGGAAAAG
+
FFFFFFFFFFFFFFFFFFFFFFFFFFFFFFFFFFFF,,,,,,:,FFF,
@FS10000125:27:BPA73017-1634:1:1101:6810:2050 2:N:0:3
TTTGAATTGAGCGTACTCGACGAAGGGGGGGGGGGGGGGAAATCCGAA
+
FFFFFFFFFFFFFFFFFFFFFFFFFFFFFFFFFFFFFFF,,:,,,,F,
@FS10000125:27:BPA73017-1634:1:1101:7260:2050 2:N:0:3
TCTGCATTGAGCGTACTCGACGAAGTTAAAAGGGGGGGGGGGGGGGGG
+
FFFFFFFFFFFFFFFFFFFFFFFFFFFFFFFFFFFFFFFFFFFFFFFF
@FS10000125:27:BPA73017-1634:1:1101:8440:2050 2:N:0:3
AGCTCATTGAGCGTACTCGACGAAGTTTCGTCGGGGGGGGGGGGGGAA
+
,:,,F,FFFFFFFFFFFFFFFFFFFFF,,,,,FFFFFFFFFFFFFF,:
@FS10000125:27:BPA73017-1634:1:1101:9310:2050 2:N:0:3
CAGGTCTTGAGCGTACTCGACGAAGTTACCAGGGGGGGGGGGGGGGGG
+
FFFFFFFFFFFFFFFFFFFFFFFFFFFFFFFFFFFFFFFFFFFFFFFF
@FS10000125:27:BPA73017-1634:1:1101:10130:2050 2:N:0:3
ATCTATTTGAGCGTACTCGACGAAGTTGGCAGGGGGGGGGGGGGGGAA
+
FFFFFFFFFFFFFFFFFFFFFFFFFFFFFFFFFFFFFFFFFFFFF,FF
@FS10000125:27:BPA73017-1634:1:1101:10430:2050 2:N:0:3
TAATTTTTGAGCGTACTCGACGAAGTTTAGGGGGGGGGGGGGGGGGGA
+
,FFFFFFFFFFFFFFFFFFFFFFFFFFFFFFFFFFFFFFFFFFFF::F
@FS10000125:27:BPA73017-1634:1:1101:10930:2050 2:N:0:3
TTGAACTTGAGCGTACTCGACGAAGTTGGTGGGGGGGGGGGGGGGAAA
+
F,FFFFFFFFFFFFFFFFFFFFFFFFFFFFFFFFFFFFFFFFFF,FF,
@FS10000125:27:BPA73017-1634:1:1101:11250:2050 2:N:0:3
TAAAGTTTGAGCGTACTCGACGAAGTTGGCTGGGGGGGGGGGGGGGGG
+
FFFFFFFFFFFFFFFFFFFFFFFFFFFFFFFFFFFFFFFFFF:F:,FF
@FS10000125:27:BPA73017-1634:1:1101:12140:2050 2:N:0:3
CTAATCTTGAGCGTACTCGACGAAGTTTCGTGGGGGGGGGGGGGGGAA
+
FFFFFFFFFFFFFFFFFFFFFFFFFFFFFFFFFFFFFFFFFFFFF:FF
@FS10000125:27:BPA73017-1634:1:1101:12770:2050 2:N:0:3
ATCGTATTGAGCGTACTCGACGAAGTTATTAGGGGGGGGGGGGGGGGA
+
:FFFFFFF:FFFFFFFFFFFFFFFFFFFFFFFFFFF:FFFFFFFF:F:
@FS10000125:27:BPA73017-1634:1:1101:13070:2050 2:N:0:3
TTGTGGTTGAGCGTACTCGACGAAGTTCCAGTGGGGGGGGGGGGGGGA
+
FFFFFFFFFFFFFFFFFFFFFFFFFFFFFFFFFFFFFFFFFFFFFFFF
@FS10000125:27:BPA73017-1634:1:1101:13780:2050 2:N:0:3
TCCTATTTGAGCGTACTCGACGAAGTTAGACGGGGGGGGGGGGGGGAA
+
F:F,,FFFFFFFFFFFFFFFFFFFFFFF:FFFF:FFF:FFFF,FF,:F
@FS10000125:27:BPA73017-1634:1:1101:14180:2050 2:N:0:3
ATCGCTTTGAGCGTACTCGACGAAGTTCACAGGGGGGGGGGGGGGGGG
+
:FFFFFFFFFFFFFFFFFFFFFFFFFFFFFFFFFFFFFFFFFFFFFF,
@FS10000125:27:BPA73017-1634:1:1101:14870:2050 2:N:0:3
CAGGTTTTGAGCGTACTCGACGAAGTTGACAGGGGGGGGGGGGGGGAA
+
FFFFFFFFFFFFFFFFFFFFFFFFFFFFFFFFFFFFFFFFFFFF,,,F
@FS10000125:27:BPA73017-1634:1:1101:1130:2060 2:N:0:3
TTCTCCTTGAGCGTACTCGACGAAGTTCGGGGGGGGGGGGGGGGAGAT
+
FFFFFFFFFFFFFFFFFFFFFFFFFFFFFFFFFFFFFFFFFFFF,:F,
@FS10000125:27:BPA73017-1634:1:1101:2130:2060 2:N:0:3
TCCCGGTTGAGCGTACTCGACGAAGTTCATGGGGGGGGGGGGGGGGAA
+
,FFFFFFFFFFFFFFFFFFFFFFFFFFFFFFFFFFFFFFFFFFF:,FF
@FS10000125:27:BPA73017-1634:1:1101:2310:2060 2:N:0:3
TTAATCTTGAGCGTACTCGACGAAGTTCTATGGGGGGGGGGGGGGGGA
+
F,FFFFFFFFFFFFFFFFFFFFFFFFFFFFFFFFFFFFFFFFFFFF,F
@FS10000125:27:BPA73017-1634:1:1101:3040:2060 2:N:0:3
GAATTATTGAGCGTACTCGACGAAGTTAAGTGGGGGGGGGGGGGGGAA
+
,,FFFFFFFFFFFFFFFFFFFFFFFFFFFFFFFFFFFFFFFFFFFF,,
@FS10000125:27:BPA73017-1634:1:1101:3410:2060 2:N:0:3
TTTGATTTGAGCGTACTCGACGAAGTTCGGCGGGGGGGGGGGGGGGGG
+
,,:FFFFFFFFFFFFFFFFFFFFFFFFFFFFFFFFFFFFFFFFFFFFF
@FS10000125:27:BPA73017-1634:1:1101:4430:2060 2:N:0:3
CTAATATTGAGCGTACTCGACGAAGTTATATGGGGGGGGGGGGGGAGA
+
,FFF,,FFFFFFFFFFFFFFFFFFFFF,,F,FFFFFFFFFFFFFF,,F
@FS10000125:27:BPA73017-1634:1:1101:5360:2060 2:N:0:3
TTTTTTTTGAGCGTACTCGGCGAAGTTGCAGGGGGGGGGGGGGGGAAA
+
,,FFFFFFFFFFFFFFFFFFFFFFFFFFFFFFFFFFFFFFFFFF:FF,
@FS10000125:27:BPA73017-1634:1:1101:7120:2060 2:N:0:3
TTTTACTTGAGCGTACTCGACGAAGTTTCCAGGGGGGGGGGGGGGGAA
+
,,FFFFFFFFFFFFFFFFFFFFFFFFFFFFFFFFFFFFFFFFFFFFFF
@FS10000125:27:BPA73017-1634:1:1101:7850:2060 2:N:0:3
ACGAATTTGAGCGTACTCGACGAAGTGGGGGGGGGGGGGGGAAATCGA
+
FFFFFFFFFFFFFFFFFFFFFFFFFFFFFFFFFFFFFFFFFF,:FF,,
@FS10000125:27:BPA73017-1634:1:1101:9050:2060 2:N:0:3
TAGGTGTTGAGCGTACTCGACGAAGTTAGCGGGGGGGGGGGGGGGAAA
+
FFFFFFFFFFFFFFFFFFFFFFFFFFFFFFFFFFFFFFFFFFFF,F,,
@FS10000125:27:BPA73017-1634:1:1101:9260:2060 2:N:0:3
CAGGTCTTGAGCGTACTCGACGAAGTTACCAGGGGGGGGGGGGGGGGG
+
FFFFFFFFFFFFFFFFFFFFFFFFFFFFFFFFFFFFFFFFFFFFFF:F
@FS10000125:27:BPA73017-1634:1:1101:9290:2060 2:N:0:3
AAATGGTTGAGCGTACTCGACGAAGTTGTCTGGGGGGGGGGGGGGGAA
+
FFFFFFFFFFFFFFFFFFFFFFFFFFFFFFFFFFFFFFFFFFFFF,FF
@FS10000125:27:BPA73017-1634:1:1101:10050:2060 2:N:0:3
CTCTGATTGAGCGTACTCGACGAAGTTAGGAGGGGGGGGGGGGGGAAA
+
F,FFFFFFFFFFFFFFFFFFFFFFFFFFFFFFFFFFFFFFFFFF,F,,
@FS10000125:27:BPA73017-1634:1:1101:10320:2060 2:N:0:3
TCTGTATTGAGCGTACTCGACGAAGTTCAAAAGGGGGGGGGGGGGGGA
+
FFFFFFFFFFFFFFFFFFFFFFFFFFFFFFFFFFFFFFFFFFFFFF:F
@FS10000125:27:BPA73017-1634:1:1101:10630:2060 2:N:0:3
CCGTGTTTGAGCGTACTCGACGAAGTTGCTGGGGGGGGGGGGGGGGAA
+
FFFFFFFFFFFFFFFFFFFFFFFFFFFFFFFFFFFFFFFFFFFFF,FF
@FS10000125:27:BPA73017-1634:1:1101:11450:2060 2:N:0:3
CTCATTTTGAGCGTACTCGACGAAGTTACCGGGGGGGGGGGGGGGAAT
+
,,FFFFFFFFFFFFFFFFFFFFFFFFFFFFFFFFFFFFFFFFFF,FF,
@FS10000125:27:BPA73017-1634:1:1101:12610:2060 2:N:0:3
TTCCGTTTGAGCGTACTCGACGAAGTTGGGCGGGGGGGGGGGGGGGGA
+
FFFFFFFFFFFFFFFFFFFFFFFFFFFFFFFFFFFFFFFFFFFFFFF,
@FS10000125:27:BPA73017-1634:1:1101:12620:2060 2:N:0:3
TTATAATTGAGCGTACTCGACGAAGGGGGGGGGGGGGGGGAAATCGGA
+
FFF:FFFFFFFFFFFFFFFFFFFFFFFFFFFFFFFFFFFF,,,F,,,F
@FS10000125:27:BPA73017-1634:1:1101:12810:2060 2:N:0:3
TTTTACTTGAGCGTACTCGGCGAAGTTCCGGGGGGGGGGGGGGGGGGA
+
,,FFFFFFFFFFFFFFFFF,FFFFFFFFFFFFFFFFFFFFFFFF,F,F
@FS10000125:27:BPA73017-1634:1:1101:13770:2060 2:N:0:3
TTCACACTGAGCGTACTCGACGAAGTTGGTGGGGGGGGGGGGGGGGAA
+
:,FFFF,FFFFFFFFFFFFFFFFFFFFFFFFFFFFFFFFFFFFFF,FF
@FS10000125:27:BPA73017-1634:1:1101:14510:2060 2:N:0:3
CATGGTTTGAGCGTACTCGACGAAGTTGCAGGGGGGGGGGGGGGAAAT
+
FFFFFFFFFFFFFFFFFFFFFFFFFFFFFFFFFFFFFFFFFFFFF:::
@FS10000125:27:BPA73017-1634:1:1101:14620:2060 2:N:0:3
TTATTTTTGAGCGTACTCGACGAAGTTGTTAGGGGGGGGGGGGGGGAA
+
FFFFFFFFFFFFFFFFFFFFFFFFFFFFFFFFFFFFFFFFFFFFF,FF
@FS10000125:27:BPA73017-1634:1:1101:14900:2060 2:N:0:3
TTTGTTTTGAGCGTACTCGACGAAGTTAGTAGGGGGGGGGGGGGGGAA
+
F,FFFFFFFFFFFFFFFFFFFFFFFFFFFFFFFFFFFFFFFFFFF,:F
@FS10000125:27:BPA73017-1634:1:1101:15170:2060 2:N:0:3
ATACAATTGAGCGTACTCGACGAAGTTAGGTGGGGGGGGGGGGGGGAA
+
FFFFFFFFFFFFFFFFFFFFFFFFFFFFFFFFFFFFFFFFFFFFF,FF
@FS10000125:27:BPA73017-1634:1:1101:15260:2060 2:N:0:3
TACAAATTGAGCGTACTCGACGAAGTTGGTTGGGGGGGGGGGGGGAAA
+
FFFFFFFFFFFFFFFFFFFFFFFFFFFFFFFFFFFFFFFFFFFFF,,F
@FS10000125:27:BPA73017-1634:1:1101:15950:2060 2:N:0:3
TCTGGATTGAGCGTACTCGACGAAGTTGTTGGGGGGGGGGGGGGGGGG
+
F,F,:FFFFFFFFFFFFFFFFFFFFFFF,:,,FFFFFFFFFFFFFFF:
@FS10000125:27:BPA73017-1634:1:1101:2560:2070 2:N:0:3
ACCGACTTGAGCGTACTCGACGAAGTTGGCGGGGGGGGGGGGGGGAAA
+
FFFFFFFFFFFFFFFFFFFFFFFFFFFFFFFFFFFFFFFFFFFF:F:,
@FS10000125:27:BPA73017-1634:1:1101:3970:2070 2:N:0:3
AATGTCTTGAGCGTACTCGACGAAGTTAACCGGGGGGGGGGGGGGGGA
+
FFFFFFFFFFFFFFFFFFFFFFFFFFFFFFFFFFFFFFFFFFFFF,,,
@FS10000125:27:BPA73017-1634:1:1101:4640:2070 2:N:0:3
TCATTTTTGAGCGTACTCGACGAAGTTTACAGGGGGGGGGGGGGGGGG
+
,FFFFFFFFFFFFFFFFFFFFFFFFFFFFFFFFFFFFFFFFFFFFFF,
@FS10000125:27:BPA73017-1634:1:1101:7490:2070 2:N:0:3
TATTTATTGAGCGTACTCGACGAAGTTCAACGGGGGGGGGGGGGGGAA
+
FFFFFFFFFFFFFFFFFFFFFFFFFFFFFFFFFFFFFFFFFFFFF,FF
@FS10000125:27:BPA73017-1634:1:1101:7740:2070 2:N:0:3
CATAGGTTGAGCGTACTCGACGAAGTTTTGTAGGGGGGGGGGGGGGGA
+
FFFFFFFFFFFFFFFFFFFFFFFFFFFFFFFFFFFFFFFFFFFFFFFF
@FS10000125:27:BPA73017-1634:1:1101:8340:2070 2:N:0:3
CAAACATTGAGCGTACTCGACGAAGTTATCAGGGGGGGGGGGGGGGGA
+
F,,,::FFFFFFFFFFFFFFFFFFFFFFF::FFFFFFFFFFFFFFF:F
@FS10000125:27:BPA73017-1634:1:1101:10830:2070 2:N:0:3
ATATCATTGAGCGTACTCGACGAAGTTTAAGGGGGGGGGGGGGGGGAA
+
,FF:FFFFFFFFFFFFFFFFFFFFFFFFF,FFFFFFFFFFFFFFFF,F
@FS10000125:27:BPA73017-1634:1:1101:10840:2070 2:N:0:3
CAACTATTGAGCGTACTGACGAAGTTAAGAGGGGGGGGGGGGGGGGGA
+
FFFFFFFFFFFFFFFFFFFFFFFFFFFFFFFFFFFFFFFFFFFF:,,F
@FS10000125:27:BPA73017-1634:1:1101:10940:2070 2:N:0:3
CTCGACTTGAGCGTACTCGACGAAGTTGCACGGGGGGGGGGGGGGGGA
+
FFFFFFFFFFFFFFFFFFFFFFFFFFFFFFFFFFFFFFFFFFFFFFF:
@FS10000125:27:BPA73017-1634:1:1101:11110:2070 2:N:0:3
CTCACCTTGAGCGTACTCGACGAAGTTGCTTGGGGGGGGGGGGGGGGA
+
FFFFFFFFFFFFFFFFFFFFFFFFFFFFFFFFFFFFFFFFFFFFFF:F
@FS10000125:27:BPA73017-1634:1:1101:15130:2070 2:N:0:3
CCTCCATTGAGCGTACTCGACGAAGTTGGCAGGGGGGGGGGGGGGAAA
+
FFFFFFFFFFFFFFFFFFFFFFFFFFFFFFFFFFFFFFFFFFFFFF,,
@FS10000125:27:BPA73017-1634:1:1101:15630:2070 2:N:0:3
TTTAGGTTGAGCGTACTCGACGAAGGGGGGGGGGGGGGGAATTCGGAA
+
,,FFFFFFFFFFFFFFFFFFFFFFFFFFFFFFFFFFFF,:,,F,,,,:
@FS10000125:27:BPA73017-1634:1:1101:15670:2070 2:N:0:3
TTGTAGTTGAGCGTACTCGACGAAGTTACCGGGGGGGGGGGGGGAAAT
+
,,FFFFFFFFFFFFFFFFFFFFFFFFFFFFFFFFFFFFFFFFF:F:FF
@FS10000125:27:BPA73017-1634:1:1101:16020:2070 2:N:0:3
TAAAGCTTGAGCGTACTCGACGAAGTTACTAGGGGGGGGGGGGGGGAA
+
FFFFFFFFFFFFFFFFFFFFFFFFFFFFFFFFFFFFFFFFFFFFF:FF
@FS10000125:27:BPA73017-1634:1:1101:1660:2080 2:N:0:3
AAACTGTTGAGCGTACTCGACGAAGGGGGGGGGGGGGGGAGATCGGAA
+
FFFFFFFFFFFFFFFFFFFFFFFFFFFFFFFFFFFFFFFF,FF:,,F,
@FS10000125:27:BPA73017-1634:1:1101:2210:2080 2:N:0:3
CAACAGTTGAGCGTACTCGACGAAGTTCGGCGGGGGGGGGGGGGGAAA
+
FFFFFFFFFFFFFFFFFFFFFFFFFFFFFFFFFFFFFFFFFFFFF:FF
@FS10000125:27:BPA73017-1634:1:1101:5840:2080 2:N:0:3
TTGTGACTGAGCGTACTCGACGAAGTTTGATAGGGGGGGGGGGGGGGA
+
FFFFFF,FFFFFFFFFFFFFFFFFFFFFFFFFFFFFFFFFFFFFFF,F
@FS10000125:27:BPA73017-1634:1:1101:6150:2080 2:N:0:3
TAACCATTGAGCGTACTCGACGAAGGGGGGGGGGGGGGGAGATCGGAA
+
,FFFFFFFFFFFFFFFFFFFFFFFFFFFFFFFFFFFFF:F,:FF,,F:
@FS10000125:27:BPA73017-1634:1:1101:6380:2080 2:N:0:3
CCTGGTTTGAGCGTACTCGACGAAGTTATAGGGGGGGGGAGGGGGGGG
+
FFFFFFFFFFFFFFFFFFFFFFFFFFFFFFFFFFFFFFFFFFF,F,,:
@FS10000125:27:BPA73017-1634:1:1101:7160:2080 2:N:0:3
AAATATTTGAGCGTACTCGACGAAGGGGGGGGGGGGGGGAGATCGGAA
+
FFFFFFFFFFFFFFFFFFFFFFFFFFFFFFFFFFFFFF,:,,F:,,F:
@FS10000125:27:BPA73017-1634:1:1101:7170:2080 2:N:0:3
TTTCGCTTGAGCGTACTCGACGAAGTTTCAAGGGGGGGGGGGGGGGGA
+
FFFF:FFFFFFFFFFFFFFFFFFFFFFFFF:FFFFFFFFFFFF:FF,,
@FS10000125:27:BPA73017-1634:1:1101:7440:2080 2:N:0:3
TTTCAATTGAGCGTACTCGACGAAGTTGCGAGGGGGGGGGGGGGGGAA
+
:FFFFFFFFFFFFFFFFFFFFFFFFFFFFFFFFFFFFFFFFFFFF:FF
@FS10000125:27:BPA73017-1634:1:1101:8610:2080 2:N:0:3
TTATCGTTGAGCGTACTCGACGAAGTTGCGAGGGGGGGGGGGGGGGGA
+
,FFFF,FFFFFFFFFFFFFFFFFFFFFFFFFFFFFFFFFFFFFFFFFF
@FS10000125:27:BPA73017-1634:1:1101:8830:2080 2:N:0:3
TTAAGATTGAGCGTACTCGACGAAGTTTTAGGGGGGGGGGGGGGGGGG
+
FFFFFFFFFFFFFFFFFFFFFFFFFFFFFFFFFFFFFFFFFFFFF:,F
@FS10000125:27:BPA73017-1634:1:1101:9700:2080 2:N:0:3
ATTTTTTTGAGCGTACTCGACGAAGTTCTTTGGGGGGGGGGGGGGGGA
+
,FFFFFFFFFFFFFFFFFFFFFFFFFFFFFFFFFFFFFFFFFFFFF,,
@FS10000125:27:BPA73017-1634:1:1101:11670:2080 2:N:0:3
TTGCGTTTGAGCGTACTCGACGAAGTTCAGAGGGGGGGGGGGGGGGAA
+
FFFFFFFFFFFFFFFFFFFFFFFFFFFFFFFFFFFFFFFFFFFFF,FF
@FS10000125:27:BPA73017-1634:1:1101:11990:2080 2:N:0:3
TTCTTCTTGAGCGTACTCGACGAAGTTGCTTGGGGGGGGGGGGGGGAA
+
:FFFFFFFFFFFFFFFFFFFFFFFFFFFFFFFFFFFFFFFFFFFF:FF
@FS10000125:27:BPA73017-1634:1:1101:12520:2080 2:N:0:3
ATTCTATTGAGCGTACTCGACGAAGTTGGAAAGGGGGGGGGGGGGGGA
+
F,FFFFFFFFFFFFFFFFFFFFFFFFFFFFFFFFFFFFFFFFFFFFFF
@FS10000125:27:BPA73017-1634:1:1101:14380:2080 2:N:0:3
AAACTCTTGAGCGTACTCGACGAAGGGGGGGGGGGGGGGAGATCGGAA
+
FFFFFFFFFFFFFFFFFFFFFFFFFFFFFFFFFFFFFFFF,,F:,,::
@FS10000125:27:BPA73017-1634:1:1101:14880:2080 2:N:0:3
TCGTACTTGAGCGTACTCGACGAAGTTTTCAGGGGGGGGGGGGGGGGA
+
FF:FFFFFFFFFFFFFFFFFFFFFFFFFFFFFFFFFFFFFFFF:F:::
@FS10000125:27:BPA73017-1634:1:1101:14930:2080 2:N:0:3
ATAGAATTGAGCGTACTCGACGAAGTTGGGCGGGGGGGGGGGGGGGGG
+
FFFFFFFFFFFFFFFFFFFFFFFFFFFFFFFFFFFFFFFFFFFFFFF:
@FS10000125:27:BPA73017-1634:1:1101:14980:2080 2:N:0:3
CAAGGATTGAGCGTACTCGACGAAGTTCAGAGGGGGGGGGGGGGGGGA
+
FFFFFFFFFFFFFFFFFFFFFFFFFFFFFFFFFFFFFFFFFFFFF,:F
@FS10000125:27:BPA73017-1634:1:1101:2400:2090 2:N:0:3
TCCTTGTTGAGCGTACTCGACGAAGTTGAAAGGGGGGGGGGGGGGGAA
+
,FFFFFFFFFFFFFFFFFFFFFFFFFFFFFFFFFFFFFFFFFFFF,FF
@FS10000125:27:BPA73017-1634:1:1101:2920:2090 2:N:0:3
TTCTCATTGAGCGTACTCGACGAAGTTGCCCGGGGGGGGGGGGGGGGA
+
FFFFFFFFFFFFFFFFFFFFFFFFFFFFFFFFFFFFFFFFFFFFFF::
@FS10000125:27:BPA73017-1634:1:1101:4110:2090 2:N:0:3
TTATATTTGAGCGTACTCGACGAAGTTCTGCGGGGGGGGGGGGGGGAA
+
FFFFFFFFFFFFFFFFFFFFFFFFFFFFFFFFFFFFFFFFFFFFFF,F
@FS10000125:27:BPA73017-1634:1:1101:4690:2090 2:N:0:3
CTGTCATTGAGCGTACTCGACGAAGTTTGAAGGGGGGGGGGGGGGGGG
+
F,FFFFFFFFFFFFFFFFFFFFFFFFFFFFFFFFFFFFFFFFFFF:FF
@FS10000125:27:BPA73017-1634:1:1101:5320:2090 2:N:0:3
CACTGTTTGAGCGTACTCGACGAAGTTTAACGGGGGGGGGGGGGGGAA
+
FFFFFFFFFFFFFFFFFFFFFFFFFFFFFFFFFFFFFFFFFFFFF,FF
@FS10000125:27:BPA73017-1634:1:1101:5700:2090 2:N:0:3
GATAGATTGAGCGTACTCGACGAAGTTGCGAGGGGGGGGGGGGGGGAA
+
,,FFFF,FFFFF:FFFFFFFFFFFFFFFFFFFF:FFFFFFFF:,F:FF
@FS10000125:27:BPA73017-1634:1:1101:5850:2090 2:N:0:3
TCTCATTTGAGCGTACTCGACGAAGTTCGGCGGGGGGGGGGGGGGGGG
+
,FFFFFFFFFFFFFFFFFFFFFFFFFFFFFFFFFFFFFFFFFFFF,FF
@FS10000125:27:BPA73017-1634:1:1101:7740:2090 2:N:0:3
TCCGATTTGAGCGTACTCGACGAAGTTTACGGGGGGGGGGGGGGGGGG
+
,FFFFFFFFFFFFFFFFFFFFFFFFFFFFFFFFFFFFFFFFFFFFFF,
@FS10000125:27:BPA73017-1634:1:1101:8610:2090 2:N:0:3
TTCATTTTGAGCGTACTCGACGAAGTTCGTAGGGGGGGGGGGGGGGAA
+
FFFFFFFFFFFFFFFFFFFFFFFFFFFFFFFFFFFFFFFFFFFFF,,:
@FS10000125:27:BPA73017-1634:1:1101:8810:2090 2:N:0:3
TTGGTATTGAGCGTACTCGACGAAGTTGGGCGGGGGGGGGGGGGGGAA
+
FFFFFFFFFFFFFFFFFFFFFFFFFFFFFFFFFFFFFFFFFFFFFFFF
@FS10000125:27:BPA73017-1634:1:1101:8960:2090 2:N:0:3
ATTATCTTGAGCGTACTCGACGAAGTTTTTGGGGGGGGGGGGGGGAAA
+
FFFFFFFFFFFFFFFFFFFFFFFFFFFFFF:FFFFFFFFFFFFFF,FF
@FS10000125:27:BPA73017-1634:1:1101:9020:2090 2:N:0:3
CATATCTTGAGCGTACTCGACGAAGTTTGTAGGGGGGGGGGGGGGGAA
+
F,FFF,FFFFFFFFFFFFFFFFFFFFFF::FFFFFFFFFFFFFFFFFF
@FS10000125:27:BPA73017-1634:1:1101:9030:2090 2:N:0:3
TAAGGATTGAGCGTACTCGACGAAGTTGTAGGGGGGGGGGGGGGGAAA
+
FFFFFFFFFFFFFFFFFFFFFFFFFFFFFFFFFFFFFFFFFFFF:::,
@FS10000125:27:BPA73017-1634:1:1101:9290:2090 2:N:0:3
TTCATTTTGAGCGTACTCGACGAAGTTACTGGGGGGGGGGGGGGGGAA
+
,,FFFFFFFFFFFFFFFFFFFFFFFFFFFFF:FFFFFFFFFFFF,,,,
@FS10000125:27:BPA73017-1634:1:1101:10690:2090 2:N:0:3
ATTAGTTTGAGCGTACTCGACGAAGTTCATAGGGGGGGGGGGGGGGAA
+
FF:FFFFFF::FFFFFFFFFFFFFFFFFFFFFFFFFFFFFFFF:F,FF
@FS10000125:27:BPA73017-1634:1:1101:12130:2090 2:N:0:3
TCTCTATTGAGCGTACTCGACGAAGTTGGCCGGGGGGGGGGGGGGGAA
+
FFFFFFFFFFFFFFFFFFFFFFFFFFFFFFFFFFFFFFFFFFFFF,:F
@FS10000125:27:BPA73017-1634:1:1101:12580:2090 2:N:0:3
CTATCCTTGAGCGTACTCGACGAAGTTTTTAGGGGGGGGGGGGGGGGA
+
F,FFFFFFFFFFFFFFFFFFFFFFFFFFFFFFFFFFFFFFFFFFFFF,
@FS10000125:27:BPA73017-1634:1:1101:15940:2090 2:N:0:3
CTCTGATTGAGCGTACTCGACGAAGTTCAGTGGGGGGGGGGGGGGGGA
+
FFFFFFFFFFFFFFFFFFFFFFFFFFFFFFFFFFFFFFFFFFFFFFF,
@FS10000125:27:BPA73017-1634:1:1101:16350:2090 2:N:0:3
TTTATTTTGAGCGTACTCGACGAAGTTTGGTGGGGGGGGGGGGGGGGG
+
,,FFFFFFFFFFFFFFFFFFFFFFFFFFFFFFFFFFFFFFFFFFFFFF
@FS10000125:27:BPA73017-1634:1:1101:16430:2090 2:N:0:3
CTCCCCTTGAGCGTACTCGACGAAGTTGCATGGGGGGGGGGGGGGGGA
+
FFFFFFFFFFFFFFFFFFFFFFFFFFFFFFFFFFFFFFFFFFFFFF,F
@FS10000125:27:BPA73017-1634:1:1101:1560:2100 2:N:0:3
TTAGAATTGAGCGTACTCGACGAAGTTAACCGGGGGGGGGGGGGGGAA
+
F,FFFFFFFFFFFFFFFFFFFFFFFFFFFFFFFFFFFFFFFFFFF,,F
@FS10000125:27:BPA73017-1634:1:1101:2580:2100 2:N:0:3
ACACGCTTGAGCGTACTCGACGAAGTTAACTGGGGGGGGGGGGGGGAA
+
FFFFFFFFFFFFFFFFFFFFFFFFFFFFFFFFFFFFFFFFFFFF:,F:
@FS10000125:27:BPA73017-1634:1:1101:3510:2100 2:N:0:3
CATTCCTTGAGCGTACTCGACGAAGTTTGCGGGGGGGGGGGGGGGGGG
+
FFFFFFFFFFFFFFFFFFFFFFFFFFFFFFFFFFFFFFFFFFFFFFFF
@FS10000125:27:BPA73017-1634:1:1101:3620:2100 2:N:0:3
CTTGGGTTGAGCGTACTCGACGAAGTTGAGCGGGGGGGGGGGGGGGAA
+
FFFFFFFFFFFFFFFFFFFFFFFFFFFFFFFFFFFFFFFFFFFFF,FF
@FS10000125:27:BPA73017-1634:1:1101:4350:2100 2:N:0:3
AACGGTTTGAGCGTACTCGACGAAGTTCCTAAGGGGGGGGGGGGGGGG
+
FFFFFFFFFFFFFFFFFFFFFFFFFFFFFFFFFFFFFFFFFFFFFFFF
@FS10000125:27:BPA73017-1634:1:1101:5150:2100 2:N:0:3
TCTGTCTTGAGCGTACTCGACGAAGTTTTACGGGGGGGGGGGGGGGAA
+
FFFFFFFFFFFFFFFFFFFFFFFFFFFFFFFFFFFFFFFFFFFFF::F
@FS10000125:27:BPA73017-1634:1:1101:5740:2100 2:N:0:3
TTCCATTTGAGCGTACTCGACGAAGTTCGGTCGGGGGGGGGGGGGGGA
+
,FFFFFFFFFFFFFFFFFFFFFFFFFFFFFFFFFFFFFFFFFFFFFFF
@FS10000125:27:BPA73017-1634:1:1101:6820:2100 2:N:0:3
ATTTTTTTGAGCGTACTCGACGAAGGGGGGGGGGGGGGGAAATTCGAA
+
:,FFFFFFFFFFFFFFFFFFFFFFFFFFFFFFFFFFFFF,:F,,,,F,
@FS10000125:27:BPA73017-1634:1:1101:7310:2100 2:N:0:3
TATCGATTGAGCGTACTCGACGAAGGGGGGGGGGGGGGGGAGATTTTA
+
FFFF,F,FFF,F:FFFF:FF:F:F,F:::FF,F,:,:,F,,,,::,,F
@FS10000125:27:BPA73017-1634:1:1101:7650:2100 2:N:0:3
TCCCACTTTGAGCGTACTCGACGAAGTTAGGCGGGGGGGGGGGGGGGA
+
,FFFFFFFFFFFFFFFFFFFFFFFFFFFFFFFFFFFFFFFFFFFFFFF
@FS10000125:27:BPA73017-1634:1:1101:8700:2100 2:N:0:3
ATGGCATTGAGCGTACTCGACGAAGTTAAATGGGGGGGGGGGGGGGGA
+
FFFFFFFFFFFFFFFFFFFFFFFFFFFFFFFFFFFFFFFFFFFFFFF:
@FS10000125:27:BPA73017-1634:1:1101:9480:2100 2:N:0:3
TCATTTTTGAGCGTACTCGACGAAGTTTTCAGGGGGGGGGGGGGGGAA
+
,FFFFFFFFFFFFFFFFFFFFFFFFFFFFFFFFFFFFFFFFFFFFFFF
@FS10000125:27:BPA73017-1634:1:1101:9670:2100 2:N:0:3
AGTTAATTGAGCGTACTCGACGAAGTTCTTTGGGGGGGGGGGGGGGAA
+
F,FFFFFFFFFFFFFFFFFFFFFFFFFFFFFFFFFFFFFFFFFFF,F:
@FS10000125:27:BPA73017-1634:1:1101:10520:2100 2:N:0:3
ATTAGTTTGAGCGTACTCGACGAAGTTCGGGGGGGGGGGGGGGGGGAG
+
FFFFF,FFFFFFFFFFFFFFFFFFFFFFF,,,FFFFFFFFF::F:,:,
@FS10000125:27:BPA73017-1634:1:1101:11960:2100 2:N:0:3
TTGTCCTTGAGCGTACTCGACGAAGTTCATGGGGGGGGGGGGGGGGGG
+
FFFFFFFFFFFFFFFFFFFFFFFFFFFFFFFFFFFFFFFFFFFFFFF:
@FS10000125:27:BPA73017-1634:1:1101:12320:2100 2:N:0:3
AAACGATTGAGCGTACTCGACGAAGTTCTGTGGGGGGGGGGGGGGGGG
+
FFFFFFFFFFFFFFFFFFFFFFFFFFFFFFFFFFFFFFFFFFFFFFFF
@FS10000125:27:BPA73017-1634:1:1101:12460:2100 2:N:0:3
CCAATTTTGAGCGTACTCGACGAAGTTAATGGGGGGGGGGGGGGGAAA
+
FFFFFFFFFFFFFFFFFFFFFFFFFFFFFFFFFFFFFFFFFFFF,,F,
@FS10000125:27:BPA73017-1634:1:1101:13460:2100 2:N:0:3
AAAGAATTGAGCGTACTCGACGAAGTTTCGAGGGGGGGGGGGGGGGAA
+
FFFFFFFFFFFFFFFFFFFFFFFFFFFFFFFFFFFFFFFFFFFFFFFF
@FS10000125:27:BPA73017-1634:1:1101:14180:2100 2:N:0:3
ATGCCGTTGAGCGTACTCGACGAAGTTTGGGGGGGGGGGGGGAAATTC
+
F,FFFFFFFFFFFFFFFFFFFFFFFFFFFFFFFFFFFFFFFF,FF,::
@FS10000125:27:BPA73017-1634:1:1101:14630:2100 2:N:0:3
TACATTTTGAGCGTACTCGACGAAGTTGCAGGGGGGGGGGGGGGGGGA
+
FFFFFFFFFFFFFFFFFFFFFFFFFFFFFFFFFFFFFFFFFFFFF,:,
@FS10000125:27:BPA73017-1634:1:1101:15710:2100 2:N:0:3
ATGTACTTGAGCGTACTCGACGAAGTTCATTGGGGGGGGGGGGGGGGA
+
F,FFFFFFFFFFFFFFFFFFFFFFFFFFFFFFFFFFFFFFFFFFFFFF
@FS10000125:27:BPA73017-1634:1:1101:2220:2110 2:N:0:3
AACAAATTGAGCGTACTCGACGAAGTTTCACGGGGGGGGGGGGGGGAA
+
::FFFFFFFFFFFFFFFFFFFFFFFFFFFFFFFFFFFFFFFFFFFFFF
@FS10000125:27:BPA73017-1634:1:1101:3490:2110 2:N:0:3
TCTCGCTTGAGCGTACTCGACGAAGTTGGCAGGGGGGGGGGGGGGGGA
+
FFFFFFFFFFFFFFFFFFFFFFFFFFFFFFFFFFFFFFFFFFFFFF:F
@FS10000125:27:BPA73017-1634:1:1101:3730:2110 2:N:0:3
CATCAGTTGAGCGTACTCGACGAAGTTAGGTGGGGGGGGGGGGGGGAA
+
FFFFFFFFFFFFFFFFFFFFFFFFFFFFFFFFFFFFFFFFFFFFF,:F
@FS10000125:27:BPA73017-1634:1:1101:5280:2110 2:N:0:3
ATCCATTTGAGCGTACTCGACGAAGTTAGCAGGGGGGGGGGGGGGAAA
+
FFFFFFFFFFFFFFFFFFFFFFFFFFFFFFFFFFFFFFFFFFFFFFF:
@FS10000125:27:BPA73017-1634:1:1101:6390:2110 2:N:0:3
ATCTCATTGAGCGTACTCGACGAAGTTAAGTGGGGGGGGGGGGGGGAA
+
FFFFFFFFFFFFFFFFFFFFFFFFFFFFFFFFFFFFFFFFFFFFF:FF
@FS10000125:27:BPA73017-1634:1:1101:8480:2110 2:N:0:3
TCCAGTTTGAGCGTACTCGACGAAGTTAGGGGGGGGGGGGGGAAATCG
+
,FFFFFFFFFFFFFFFFFFFFFFFFFFFFFFFFFFFFFFFF:F,FFF,
@FS10000125:27:BPA73017-1634:1:1101:9030:2110 2:N:0:3
TCATTTTTGAGCGTACTCGACGAAGTTCAGGGGGGGGGGGGGGGGAAA
+
FFFFFFFFFFFFFFFFFFFFFFFFFFFFFFFFFFFFFFFFFFF::,:,
@FS10000125:27:BPA73017-1634:1:1101:9870:2110 2:N:0:3
TTTCACTTGAGCGTACTCGACGAAGTTGGGCGGGGGGGGGGGGGGGAA
+
F,FFFFFFFFFFFFFFFFFFFFFFFFFFFFFFFFFFFFFFFFFFF,FF
@FS10000125:27:BPA73017-1634:1:1101:10420:2110 2:N:0:3
ATTACATTGAGCGTACTCGACGAAGTTCTGCGGGGGGGGGGGGGGGAA
+
:,FFFFFFFFFFFFFFFFFFFFFFFFFFFFFFFFFFFFFFFFFFF::F
@FS10000125:27:BPA73017-1634:1:1101:10950:2110 2:N:0:3
TTATGTTTGAGCGTACTCGACGAAGTTCCATGGGGGGGGGGGGGGGAA
+
,,FFFFFFFFFFFFFFFFFFFFFFFFFFFFFFFFFFFFFFFFF::,FF
@FS10000125:27:BPA73017-1634:1:1101:11240:2110 2:N:0:3
TTGTATTTGAGCGTACTCGACGAAGTTAACAGGGGGGGGGGGGGGGAA
+
,FFFFFFFFFFFFFFFFFFFFFFFFFFFFFFFFFFFFFFFFFFFFF,F
@FS10000125:27:BPA73017-1634:1:1101:13070:2110 2:N:0:3
ACCAAATTGAGCGTACTCGACGAAGTTGCCAGGGGGGGGGGGGGGGGG
+
FFFFFFFFFFFFFFFFFFFFFFFFFFFFFFFFFFFFFFFFFFF:FFF,
@FS10000125:27:BPA73017-1634:1:1101:13290:2110 2:N:0:3
TCCCACTTGAGCGTACTCGACGAAGTTGTGCGGGGGGGGGGGGGGGAA
+
,FFFFFFFFFFFFFFFFFFFFFFFFFFFFFFFFFFFFFFFFFFFF,FF
@FS10000125:27:BPA73017-1634:1:1101:14080:2110 2:N:0:3
TTCTGGTTGAGCGTACTCGACGAAGTTTGTAGGGGGGGGGGGGGGGAA
+
,,F,,,FFFFFFFFFFFFFFFFFFFFFF,F:FFFFFFFFFFFFF:,:F
@FS10000125:27:BPA73017-1634:1:1101:14380:2110 2:N:0:3
TTCGCTTTGAGCGTACTCGACGAAGTTACCAGGGGGGGGGGGGGGGAA
+
F,FFFFFFFFFFFFFFFFFFFFFFFFFFFFFFFFFFFFFFFFFFF,FF
@FS10000125:27:BPA73017-1634:1:1101:14760:2110 2:N:0:3
ATACGTTTGAGCGTACTCGACGAGGTTGCTAGGGGGGGGGGGGGGGGG
+
FFFFFFFFFFFFFFFFFFFFFFFFFFFFFFFFFFFFFFFFFFFFFFF:
@FS10000125:27:BPA73017-1634:1:1101:15810:2110 2:N:0:3
TTGCATTTGAGCGTACTCGACGAAAGTTCGTAGGGGGGGGGGGGGGGA
+
FFFFFFFFFFFFFFFFFFFFFFFFFFFFFFFFFFFFFFFFFFFFFF,F
@FS10000125:27:BPA73017-1634:1:1101:16260:2110 2:N:0:3
AAATATTTGAGCGTACTCGACGAAGTTGCGGGGGGGGGGGGGGGGGGA
+
:,FFFFFFFFFFFFFFFFFFFFFFFFFFFFFFFFFFFFFFFFFFFFF,
@FS10000125:27:BPA73017-1634:1:1101:1030:2120 2:N:0:3
CGGCAATTGAGCGTACTCGACGAAGTTCTCGGGGGGGGGGGGGGGGAA
+
F:FFFFFFFFFFFFFFFFFFFFFFFFFFFFFFFFFFFFFFFFFFFF,F
@FS10000125:27:BPA73017-1634:1:1101:1110:2120 2:N:0:3
TTGTAATTGAGCGTACTCGACGAAGTTAGGGGGGGGGGGGGGGAAATC
+
,F::FFFFFFFFFFFFFFFFFFFFFFFFFFFFFFFFFFFFFF,FF,F:
@FS10000125:27:BPA73017-1634:1:1101:1150:2120 2:N:0:3
ATTCAATTGAGCGTACTCGACGAAGTTACAAGGGGGGGGGGGGGGGAA
+
F,FFFFFFFFFFFFFFFFFFFFFFFFFFFFFFFFFFFFFFFFFFFFFF
@FS10000125:27:BPA73017-1634:1:1101:2080:2120 2:N:0:3
ATCTGCTTGAGCGTACTCGACGAAGTTGAAGGGGGGGGGGGGGGGAAA
+
FFFFFF:FF:FFFFFFFFFFFFF:FFFFFFFFFFFF,F::F:F:::,:
@FS10000125:27:BPA73017-1634:1:1101:2210:2120 2:N:0:3
CCTGTTTTGAGCGTACTCGACGAAGTTCTGTGGGGGGGGGGGGGGGGG
+
FFFFFFFFFFFFFFFFFFFFFFFFFFFFFFFFFFFFFFFFFFFFFFFF
@FS10000125:27:BPA73017-1634:1:1101:2600:2120 2:N:0:3
TTCTGATTGAGCGTACTCGACGAAGTTTGTAGGGGGGGGGGGGGGAAA
+
F,FFFFFFFFFFFFFFFFFFFFFFFFFFFFFFFFFFFFFFFFFFF:FF
@FS10000125:27:BPA73017-1634:1:1101:3540:2120 2:N:0:3
CCCCCCTTGAGCGTACTCGACGAAGTTGACCGGGGGGGGGGGGGGGAA
+
FFFFFFFFFFFFFFFFFFFFFFFFFFFFFFFFFFFFFFFFFFFFFF,F
@FS10000125:27:BPA73017-1634:1:1101:4060:2120 2:N:0:3
TAGAGTTTGAGCGTACTCGACGAAGTTCCGGGGGGGGGGGGGGGGGAA
+
FFFFFFFFFFFFFFFFFFFFFFFFFFFFFFFFFFFFFFFFFFFFFFFF
@FS10000125:27:BPA73017-1634:1:1101:4370:2120 2:N:0:3
AACGGTTTGAGCGTACTCGACGAAGTTCCTAAGGGGGGGGGGGGGGGG
+
FFFFFFFFFFFFFFFFFFFFFFFFFFFFFFFFFFFFFFFFFFFFFFFF
@FS10000125:27:BPA73017-1634:1:1101:6770:2120 2:N:0:3
ATTGCATTGAGCGTACTCGACGAAGTTAGTGGGGGGGGGGGGGGGGAA
+
F,FFFFFFFFFFFFFFFFFFFFFFFFFFFFFFFFFFFFFFFFFFF:FF
@FS10000125:27:BPA73017-1634:1:1101:7050:2120 2:N:0:3
TTAGGGTTGAGCGTACTCGACGAAGTTAGGCGGGGGGGGGGGGGGGAA
+
,FF,F:FFFFFFFFFFFFFFFFFFFFFFF,FFFFFFFFFFFFFFFFFF
@FS10000125:27:BPA73017-1634:1:1101:7750:2120 2:N:0:3
CCCACCTTGAGCGTACTCGACGAAGTTGCCGGGGGGGGGGGGGGGGAA
+
FFFFFFFFFFFFFFFFFFFFFFFFFFFFFFFFFFFFFFFFFFFF,,F,
@FS10000125:27:BPA73017-1634:1:1101:8810:2120 2:N:0:3
AGGGATTTGAGCGTACTCGACGAAGTTCAGCGGGGGGGGGGGGGGGAA
+
F:,FFFFFFFFFFFFFFFFFFFFFFFFFFFFFFFFFFFFFFFFFF:FF
@FS10000125:27:BPA73017-1634:1:1101:10620:2120 2:N:0:3
CTTGCCTTGAACGTACTCGACGAAGTTCCGGGGGGGGGGGGGGGGGAG
+
FF,,FFFFFFFFFFFFFFFFFFFFFFF:F::FFFFFFFFFFFF:,,:,
@FS10000125:27:BPA73017-1634:1:1101:12400:2120 2:N:0:3
TCTAAATTGAGCGTACTCGACGAAGTTCAGCGGGGGGGGGGGGGGGGG
+
,FFFFFFFFFFFFFFFFFFFFFFFFFFFFFFFFFFFFFFFFFFFFFFF
@FS10000125:27:BPA73017-1634:1:1101:15200:2120 2:N:0:3
TAAATCTTGAGCGTACTCGACGAAGTTTGCTGGGGGGGGGGGGGGGGG
+
FFFFFFFFFFFFFFFFFFFFFFFFFFFFFFFFFFFFFFFFFFF:::,F
@FS10000125:27:BPA73017-1634:1:1101:15600:2120 2:N:0:3
AAGGAGTTGAGCGTACTCGACGAAGTTAAGGGGGGGGGGGGGGGGGGG
+
FF:FFFFFFFFFFFFFFFFFFFFFFFFFFFFFFFFFFFFFFFFFFFFF
@FS10000125:27:BPA73017-1634:1:1101:15740:2120 2:N:0:3
TGACTATTGAGCGTACTCGACGAAGTTACAGGGGGGGGGGGGGGGGGA
+
,,FFFFFFFFFFFFFFFFFFFFFFFFFFFFFFFFFFFFFFFFFFFF,F
@FS10000125:27:BPA73017-1634:1:1101:1010:2130 2:N:0:3
CCATTATTGAGCGTACTCGACGAAGTTATACCGGGAGGGGGGGGGGGG
+
FFF,:,FFFFFFFFFFFFFFFFFFFFF,,F,,F:FFFFFFF,:F,F,:
@FS10000125:27:BPA73017-1634:1:1101:1490:2130 2:N:0:3
AATCGCTTGAGCGTACTCGACGAAGTTCATTGGGGGGGGGGGGGGGAA
+
F:FFFFFFFFFFFFFFFFFFFFFFFFFFFFFFFFFFFFFFFFFFF,FF
@FS10000125:27:BPA73017-1634:1:1101:1610:2130 2:N:0:3
ATTCACTTGAGCGTACTCGACGAAGTTACAGGGGGGGGGGGGGGGGAA
+
,FF,FFFFFFFFFFFFFFFFFFF:FFFFF,:FFFFFFFFFFFFFFFFF
@FS10000125:27:BPA73017-1634:1:1101:2910:2130 2:N:0:3
CCGTTCTTGAGCGTACTCGACGAAGTTACGAGGGGGGGGGGGGGGGAA
+
FFFFFFFFFFFFFFFFFFFFFFFFFFFFFFFFFFFFFFFFFFFFF:FF
@FS10000125:27:BPA73017-1634:1:1101:3730:2130 2:N:0:3
TATTTATTGAGCGTACTCGACGAAGTTGGGCGGGGGGGGGGGGGGGAA
+
FFFFFFFFFFFFFFFFFFFFFFFFFFFFFFFFFFFFFFFFFFFF,FF,
@FS10000125:27:BPA73017-1634:1:1101:6070:2130 2:N:0:3
CTAGGCTTGAGCGTACTCGACGAAGTTTGGTGGGGGGGGGGGGGGGAA
+
FFFFFFFFFFFFFFFFFFFFFFFFFFFFFFFFFFFFFFFFFFFFF:,F
@FS10000125:27:BPA73017-1634:1:1101:6480:2130 2:N:0:3
TTAAATTTGAGCGTACTCGACGAAGTTGTAGGGGGGGGGGGGGGGAGA
+
,,:,,FFFFFFFFFFFFFFFFFFFFFFFFFF:FFFFFFFFFFFFFF,,
@FS10000125:27:BPA73017-1634:1:1101:6960:2130 2:N:0:3
CACCCTTTGAGCGTACTCGACGAAGTTACATGGGGGGGGGGGGGGGAA
+
:::FF:FFFFFFFFFFFFFFFFFFFFFFFFF,FFFFFFFFFFFFFF::
@FS10000125:27:BPA73017-1634:1:1101:7850:2130 2:N:0:3
CACTCATTGAGCGTACTCGACGAAGTTCGGGGGGGGGGGGGGGGAAAT
+
FFFFFFFFFFFFFFFFFFFFFFFFFFFFFFFFFFFFFFFFFFF:,,:,
@FS10000125:27:BPA73017-1634:1:1101:10970:2130 2:N:0:3
ATCAGATTGAGCGTACTCGACGAAGTTAGGGGGGGGGGGGGGAAATTC
+
F,FFFFFFFFFFFFFFFFFFFFFFFFFFFFFFFFFFFFFFFFFF:,,:
@FS10000125:27:BPA73017-1634:1:1101:13100:2130 2:N:0:3
TACGCATTGAGCGTACTCGACGAAGTTCAGCGGGGGGGGGGGGGGGGA
+
FFFFFFFFFFFFFFFFFFFFFFFFFFFFFFFFFFFFFFFFFFFFFF:F
@FS10000125:27:BPA73017-1634:1:1101:13610:2130 2:N:0:3
TTGTGGTTGAGCGTACTCGACGAAGTTACAGGGGGGGGGGGGGGAAAT
+
,,,FFFFFFFFFFFFFFFFFFFFFFFFFFFFFFFFFFFFFFFF::F:F
@FS10000125:27:BPA73017-1634:1:1101:14250:2130 2:N:0:3
ATGATTTTGAGCGTACTCGACGAAGTTTCGAGGGGGGGGGGGGGGGAA
+
:,FFFFFFFFFFFFFFFFFFFFFFFFFFFFFFFFFFFFFFFFFFFFF:
@FS10000125:27:BPA73017-1634:1:1101:14350:2130 2:N:0:3
TTGATGTTGAGCGTACTCGACGAAGTTCAGCGGGGGGGGGGGGGGGAA
+
F,:FFFFFFFFFFFFFFFFFFFFFFFFFFFFFFFFFFFFFF:,:,,FF
@FS10000125:27:BPA73017-1634:1:1101:14530:2130 2:N:0:3
CTTTAGTTGAGCGTACTCGACGAAGTTGAACGGGGGGGGGGGGGGGGA
+
FFFFFFFFFFFFFFFFFFFFFFFFFFFFFFFFFFFFFFFFFFFFFFF:
@FS10000125:27:BPA73017-1634:1:1101:14660:2130 2:N:0:3
ATGTAATTGAGCGTACTCGACGAAGTTTCATGGGGGGGGGGGGGGGGG
+
FFFFFFFFFFFFFFFFFFFFFFFFFFFFFFFFFFFFFFFFFFFFFFFF
@FS10000125:27:BPA73017-1634:1:1101:2010:2140 2:N:0:3
TAATATTTGAGCGTACTCGACGAAGTTGTTTTGGGGGGGGGGGGGGGA
+
FFFFFFFFFFFFFFFFFFFFFFFFFFFFFFFFFFFFFFFFFFFFFF::
@FS10000125:27:BPA73017-1634:1:1101:2500:2140 2:N:0:3
AATTTTTTTAGCGTACTCGACGAAGTTCAATGGGGGGGGGGGAGGGAA
+
,:F,FFFF:FFFFFFFFFFFFFFFF,,FF,FFFFFFFFFF:F,:,:FF
@FS10000125:27:BPA73017-1634:1:1101:3970:2140 2:N:0:3
GACGAAGTTGGGGGGGGGGGGGGGAGATCGGAAGAGCGTCGTGTAGGA
+
F:FFFFFFFFF:F:FFFFFFFFF,F,,,::FFF,:F::,::::::,FF
@FS10000125:27:BPA73017-1634:1:1101:4300:2140 2:N:0:3
GCCTCCTTGAGCGTACTCGACGAAGTTCAGGGGGGGGGGGGGGGGAAA
+
,FFFFFFFFFFFFFFFFFFFFFFFFFFFFFFFFFFFFFFFFFFF:,,F
@FS10000125:27:BPA73017-1634:1:1101:5290:2140 2:N:0:3
TTTGACTTGAGCGTACTCGACGAAGGGGGGGGGGGGGGGGGGGAGGAA
+
FFFFFFFFFFFFFFFFFFFFFFFFFFFFFFFFFFFFFFFFF,,,,,,F
@FS10000125:27:BPA73017-1634:1:1101:5600:2140 2:N:0:3
ATATTTTTGAGCGTACTCGACGAAGTTACAGGGGGGGGGGGGGGGGGA
+
F,FFFFFFFFFFFFFFFFFFFFFFFFFFFFFFFFFFFFFFFFFFFFF:
@FS10000125:27:BPA73017-1634:1:1101:6450:2140 2:N:0:3
TTTCTATTGAGCGTACTCGACGAAGTTCATTGGGGGGGGGGGGGGGGA
+
,,FFFFFFFFFFFFFFFFFFFFFFFFFFFFFFFFFFFFFFFFFFFFFF
@FS10000125:27:BPA73017-1634:1:1101:7350:2140 2:N:0:3
TTGGGTTTGAGCGTACTCGACGAAGTTTGTTGGGGGGGGGGGGGGAAA
+
,FFFFFFFFFFFFFFFFFFFFFFFFFFFFFFFFFFFFFFFFFFFF:::
@FS10000125:27:BPA73017-1634:1:1101:7570:2140 2:N:0:3
CCGGCTTTGAGCGTACTCGACGAAGTTAACGGGGGGGGGGGGGGGAAA
+
FFFFFFFFFFFFFFFFFFFFFFFFFFFFFFFFFFFFFFFFFFFF,F:,
@FS10000125:27:BPA73017-1634:1:1101:8040:2140 2:N:0:3
TAGCTGTTGAGCGTACTCGACGAAGTTTAATGGGGGGGGGGGGGGGAA
+
FFFFFFFFFFFFFFFFFFFFFFFFFFFFFFFFFFFFFFFFFFFFFFFF
@FS10000125:27:BPA73017-1634:1:1101:8050:2140 2:N:0:3
CCCTCCTTGAGCGTACTCGACGAAGTTGGCCGGGGGGGGGGGGGGGAA
+
FFFFFFFFFFFFFFFFFFFFFFFFFFFFFFFFFFFFFFFFFFFFFF,,
@FS10000125:27:BPA73017-1634:1:1101:8330:2140 2:N:0:3
CATATCTTGAGCGTACTCGACGAAGTTTAGCGGGGGGGGGGGGGGGAA
+
FFFFFFFFFFFFFFFFFFFFFFFFFFFFFFFFFFFFFFFFFFFFFFFF
@FS10000125:27:BPA73017-1634:1:1101:8600:2140 2:N:0:3
CTGGATTTGAGCGTACTCGACGAAGTTGTGCGGGGGGGGGGGGGGGAA
+
FFFFFFFFFFFFFFFFFFFFFFFFFFFFFFFFFFFFFFFFFFFFFFFF
@FS10000125:27:BPA73017-1634:1:1101:8830:2140 2:N:0:3
ATCAGTTTGAGCGTACTCGACGAAGTTCCGTGGGGGGGGGGGGGGGGA
+
FFFFFFFFFFFFFFFFFFFFFFFFFFFFFFFFFFFFFFFFFFFFFF:F
@FS10000125:27:BPA73017-1634:1:1101:9810:2140 2:N:0:3
TCGCGTTTGAGCGTACTCGACGAAGTTAGGGGGGGGGGGGGGGAGATC
+
FFFFFFFFFFFFFFFFFFFFFFFFFFFFFFFFFFFFFFFFFF,F,FFF
@FS10000125:27:BPA73017-1634:1:1101:9970:2140 2:N:0:3
AGCTATTTGAGCGTACTCGACGAAGTTTTGCCGGGGGGGGGGGGGGGA
+
FFFFFFFFFFFFFFFFFFFFFFFFFFFFFFFFFFFFFFFFFFFFFFFF
@FS10000125:27:BPA73017-1634:1:1101:10730:2140 2:N:0:3
GAGCGATTGAGCGTACTCGACGAAGTTATAAGGGGGGGGGGGGGGGAA
+
::FFFFFFFFFFFFFFFFFFFFFFFFFFFFFFFFFFFFFFFFFFFF,F
@FS10000125:27:BPA73017-1634:1:1101:12790:2140 2:N:0:3
TAGTACTTGAGCGTACTCGACGAAGTTGCAGGGGGGGGGGGGGGGGAA
+
FFFFFFFFFFFFFFFFFFFFFFFFFFFFFFFFFFFFFFFFFFFFF,FF
@FS10000125:27:BPA73017-1634:1:1101:13160:2140 2:N:0:3
TTTTGATTGAGCGTACTCGACGAAGTTCACAGGGGGGGGGGGGGGGAA
+
FFFFFFFFFFFFFFFFFFFFFFFFFFFFFFFFFFFFFFFFFFFFF:F:
@FS10000125:27:BPA73017-1634:1:1101:15150:2140 2:N:0:3
TAAATCTTGAGCGTACTCGACGAAGTTTGCTGGGGGGGGGGGGGGGGA
+
FFFF:FFFFFFFFFFFFFFF,,FF,FFFFFFFFFFFFFFFFFFFFF:F
@FS10000125:27:BPA73017-1634:1:1101:15800:2140 2:N:0:3
GAATCTTTGAGCGTACTCGACGAAGTTTATGGGGGGGGGGGGGGGGAG
+
,,,F:FFFFFFFFFFFFFFFFFFFFFF,,,,FFFFFFFFFFFFFFF,,
@FS10000125:27:BPA73017-1634:1:1101:1300:2150 2:N:0:3
TTCCCGTTGAGCGTACTCGACGAAGTTCCAGGGGGGGGGGGGGGGGAA
+
,FFFFFFFFFFFFFFFFFFFFFFFFFFFFFFFFFFFFFFFFFFFFF:F
@FS10000125:27:BPA73017-1634:1:1101:1650:2150 2:N:0:3
TAATGCTTGAGCGTACTCGACGAAGTTACAGGGGGGGGGGGGGGGAAA
+
::FFFFFFFFFFFFFFFFFFFFFFFFFFFFFFFFFFFFFFFFFF,F:,
@FS10000125:27:BPA73017-1634:1:1101:2080:2150 2:N:0:3
TTGTAATTGAGCGTACTCGACGAAGGGGGGGGGGGGGGGGAAATCGGA
+
F,FFFFFFFFFFFFFFFFFFFFFFFFFFFFFFFFFFFFFFF,,F,,,:
@FS10000125:27:BPA73017-1634:1:1101:3780:2150 2:N:0:3
TTTGGTTTGAGCGTACTCGACGAAGTTCTACGGGGGGGGGGGGGGGAA
+
,,FFFFFFFFFFFFFFFFFFFFFFFFFFFFFFFFFFFFFFFFFFF,FF
@FS10000125:27:BPA73017-1634:1:1101:6310:2150 2:N:0:3
TTATGGTTGAGCGTACTCGACGAAGTTCTTTTGGGGGGGGGGGGGGGA
+
,FFFFFFFFFFFFFFFFFFFFFFFFFFFFFFFFFFFFFFFFF:F:,,,
@FS10000125:27:BPA73017-1634:1:1101:7610:2150 2:N:0:3
TTCTCATTGAGCGTACTCGACGAAGTTGGTTGGGGGGGGGGGGGGGGG
+
,FFFFFFFFFFFFFFFFFFFFFFFFFFFFFFFFFFFFFFFFFFFFFF,
@FS10000125:27:BPA73017-1634:1:1101:10170:2150 2:N:0:3
CTGATTTTGAGCGTACTCGACGAAGTTCTCGGGGGGGGGGGGGGGGAA
+
FFFFFFFFFFFFFFFFFFFFFFFFFFFFFFFFFFFFFFFFFFFFF,FF
@FS10000125:27:BPA73017-1634:1:1101:11290:2150 2:N:0:3
TTGTTCTTGAGCGTACTCGACGAAGTTATGAGGGGGGGGGGGGGGGAA
+
,,F:FFFFFFFFFFFFFFFFFFFFFFFFFFFFFFFFFFFFFFFFFFFF
@FS10000125:27:BPA73017-1634:1:1101:11300:2150 2:N:0:3
ACCGGATTGAGCGTACTCGACGAAGTTGGGCGGGGGGGGGGGGGGGGA
+
:FFFFFFFFFFFFFFFFFFFFFFFFFFFFFFFFFFFFFFFFFFFFF:F
@FS10000125:27:BPA73017-1634:1:1101:11620:2150 2:N:0:3
TACATATTGAGCGTACTCGACGAAGTTCCAGGGGGGGGGGGGGGGAAA
+
F,:F:FFFFFFFFFFFFFFFFFFFFFFFFF:FFFFFFFFFF::,,,F,
@FS10000125:27:BPA73017-1634:1:1101:11910:2150 2:N:0:3
CATATCTTGAGCGTACTCGACGAAGTTGGGCGGGGGGGGGGGGGGGGG
+
F,F:FFFFFF:FFF:F:FFFFFF:F,:FFFFFFFFFFFFFFFF,FFF:
@FS10000125:27:BPA73017-1634:1:1101:12180:2150 2:N:0:3
ATATTATTGAGCGTACTCGACGAAGTTACAAGGGGGGGGGGGGGGGAA
+
FFFFFFFFFFFFFFFFFFFFFFFFFFFFFFFFFFFFFFFFFFFFFF,F
@FS10000125:27:BPA73017-1634:1:1101:12620:2150 2:N:0:3
ATCTCATTGAGCGTACTCGACGAAGTTTGGAGGGGGGGGGGGGGGGGA
+
FFFFFFFFFFFFFFFFFFFFFFFFFFFFFFFFFFFFFFFFFFFFFFFF
@FS10000125:27:BPA73017-1634:1:1101:14800:2150 2:N:0:3
TCGTACTTGAGCGTACTCGACGAAGTTTTCAGGGGGGGGGGGGGGGAA
+
:FFFFFFFFFFFFFFFFFFFFFFFFFFFFFFFFFFFFFFFFFFFF:,F
@FS10000125:27:BPA73017-1634:1:1101:15390:2150 2:N:0:3
TTTCTGTTGAGCGTACTCGACGAAGTTAGCCGGGGGGGGGGGGGGGGA
+
F:FFFFFFFFFFFFFFFFFFFFFFFFFFFFFFFFFFFFFFFFFFFF:F
@FS10000125:27:BPA73017-1634:1:1101:15800:2150 2:N:0:3
ATGGTCTTGAGCGTACTCGACGAAGTTATAGGGGGGGGGGGGGGGAAT
+
FFFFFFFFFFFFFFFFFFFFFFFFFFFFFFFFFFFFFFFFFFFF,FF,
@FS10000125:27:BPA73017-1634:1:1101:16030:2150 2:N:0:3
CTAGCATTGAGCGTACTCGACGAAGTTGTTGGGGGGGGGGGGGGGGAA
+
FFFFFFFFFFFFFFFFFFFFFFFFFFFFFFFFFFFFFFFFFFFFF:FF
@FS10000125:27:BPA73017-1634:1:1101:2150:2160 2:N:0:3
ATTAATTTGAGCGTACTCGACGAAGTTTTGGGGGGGGGGGGGGGGGGA
+
FFFFFFFFFFFFFFFFFFFFFFFFFFFFFFFFFFFFFFFFFFFFFF,,
@FS10000125:27:BPA73017-1634:1:1101:2220:2160 2:N:0:3
ACATGATTGAGCGTACTCGACGAAGTTCAGCGGGGGGGGGGGGGGAAA
+
FFFFFFFFFFFFFFFFFFFFFFFFFFFFFFFFFFFFFFFFFFFFF:FF
@FS10000125:27:BPA73017-1634:1:1101:4520:2160 2:N:0:3
TCGTTTTTGAGCGTACTCGACGAAGATGCTGGGGGGGGGGGGGGGGGA
+
FFFF,FFFFFFFFFFFFFFFFFFFFFFFFFFFFFFFFFFFFFFF:,,F
@FS10000125:27:BPA73017-1634:1:1101:5070:2160 2:N:0:3
ATCGGTTTGAGCGTACTCGACGAAGTTACGAGGGGGGGGGGGGGGGGA
+
,,F,,,FFFFFFFFFFFFFFFFFFFFF::,,,FFFFFFFFFFFF:F,F
@FS10000125:27:BPA73017-1634:1:1101:5640:2160 2:N:0:3
ATATTATTGAGCGTACTCGACGAAGTTACGGGGGGGGGGGGGGGAAAT
+
F:FFFFFFFFFFFFFFFFFFFFFFFFFFFFFFFFFFFFFFFFF,FF,F
@FS10000125:27:BPA73017-1634:1:1101:6060:2160 2:N:0:3
TTGATCTTGAGCGTACTCGACGAAGTTATCTGGGGGGGGGGGGGGGGA
+
F,FFFFFFFFFFFFFFFFFFFFFFFFFFFFFFFFFFFFFFFFFFF:FF
@FS10000125:27:BPA73017-1634:1:1101:6450:2160 2:N:0:3
CCTTGGTTGAGCGTACTCGACGAAGTTAGACGGGGGGGGGGGGGGGAA
+
FFFFFFFFFFFFFFFFFFFFFFFFFFFFFFFFFFFFFFFFFFFFFFFF
@FS10000125:27:BPA73017-1634:1:1101:7640:2160 2:N:0:3
TTTTAATTGAGCGTACTCGACGAAGTTGCATGGGGGGGGGGGGGGGGA
+
FFFFFFFFFFFFFFFFFFFFFFFFFFFFFFFFFFFFFFFFFFFFFFFF
@FS10000125:27:BPA73017-1634:1:1101:7900:2160 2:N:0:3
TTACATTTGAGCGTACTCGACGAAGTTATGGGGGGGGGGGGGGGGGGG
+
FFFFFFFFFFFFFFFFFFFFFFFFFFFFFFFFFFFFFFFFFFF,F,:F
@FS10000125:27:BPA73017-1634:1:1101:8100:2160 2:N:0:3
TCGGGGGGGGGGGGGGGAGATTGGAAAAGCGTCCTGTAGGGAAAAAAT
+
FFFFFFFFFFFFFFFFF,,:F,,FFF:F:,,,:,:,F,,:FFFFFFF:
@FS10000125:27:BPA73017-1634:1:1101:8950:2160 2:N:0:3
TTTATATTGAGCGTACTCGACGAAGTTTAGAGGGGGGGGGGGGGGGAA
+
FFFFFFFFFFFFFFFFFFFFFFFFFFFFFFFFFFFFFFFFFFFF:,FF
@FS10000125:27:BPA73017-1634:1:1101:9440:2160 2:N:0:3
CAGTGATTGAGCGTACTCGACGAAGTTCAGTGGGGGGGGGGGGGGGGG
+
FFFFFFFFFFFFFFFFFFFFFFFFFFFFFFFFFFFFFFFFFFFFFF:F
@FS10000125:27:BPA73017-1634:1:1101:10240:2160 2:N:0:3
TTCCGATTGAGCGTACTCGACGAAGTTGCCGGGGGGGGGGGGGGGGGA
+
:FFFFFFFFFFFFFFFFFFFFFFFFFFFFFFFFFFFFFFFFFFFFFF,
@FS10000125:27:BPA73017-1634:1:1101:11820:2160 2:N:0:3
TCCGTGTTGAGCGTACTCGACGAAGTTATTTGGGGGGGGGGGGGGGGG
+
FFFFFFFFFFFFFFFFFFFFFFFFFFFFFFFFFFFFFFFFFFFFFFF:
@FS10000125:27:BPA73017-1634:1:1101:12840:2160 2:N:0:3
ATTCTTTTGAGCGTACTCGACGAAGTTGCAAGGGGGGGGGGGGGGGGA
+
FFFFFFFFFFFFFFFFFFFFFFFFFFFFFFFFFFFFFFFFFFFFFF:F
@FS10000125:27:BPA73017-1634:1:1101:12930:2160 2:N:0:3
ATGTATTTGAGCGTACTCGACGAAGTTGGCTGGGGGGGGGGGGGGGAA
+
F,FFFFFFFFFFFFFFFFFFFFFFFFFFFFFFFFFFFFFFFFFFF:FF
@FS10000125:27:BPA73017-1634:1:1101:14230:2160 2:N:0:3
CTACAGTTGAGCGTACTCGACGAAGTTGGACGGGGGGGGGGGGGGGAA
+
FFFFFFFFFFFFFFFFFFFFFFFFFFFFFFF,FFFFFFFFFFFF:,,,
@FS10000125:27:BPA73017-1634:1:1101:14520:2160 2:N:0:3
AAAATATTGAGCGTACTCGACGAAGTTATCCGGGGGGGGGGGGGGGAA
+
FFFFFFFFFFFFFFFFFFFFFFFFFFFFFFFFFFFFFFFFFFFFFF,F
@FS10000125:27:BPA73017-1634:1:1101:15380:2160 2:N:0:3
AGGTCTTTGAGCGTACTCGACGAAGTTATCAGGGGGGGGGGGGGGAAA
+
F:FFFFFFFFFFFFFFFFFFFFFFFFFFFFFFFFFFFFFFFFFFF:FF
@FS10000125:27:BPA73017-1634:1:1101:1140:2170 2:N:0:3
ATCAATTTGAGCGTACTCGACGAAGTTGGGGGGGGGGGGGGGAAATCG
+
FFFFFFFFFFFFFFFFFFFFFFFFFFFFFFFFFFFFFFFFF,FF,F::
@FS10000125:27:BPA73017-1634:1:1101:1150:2170 2:N:0:3
TTCCTATTGAGCGTACTCGACGAAGTTGGCTGGGGGGGGGGGGGGGAA
+
FFF:F,FFFFFFFFFFFFFFFFFFFFF:::,FFFFFFFFFFFFFFFFF
@FS10000125:27:BPA73017-1634:1:1101:1730:2170 2:N:0:3
TATCTTTTGAGCGTACTCGACGAAGTTAACGGGGGGGGGGGGGGGAGA
+
F,FFFFFFFFFFFFFFFFFFFFFFFFFFFFFFFFFFFFFFFFFF:,,F
@FS10000125:27:BPA73017-1634:1:1101:2150:2170 2:N:0:3
ATCAGTTTGAGCGTACTCGACGAAGTTTATTGGGGGGGGGGGGGGGGG
+
FFFFFFFFFFFFFFFFFFFFFFFFFFFFFFFFFFFFFFFFFFFFFFFF
@FS10000125:27:BPA73017-1634:1:1101:2190:2170 2:N:0:3
TTGATTTTGAGCGTACTCGACGAAGTTATCGGGGGGGGGGGGGGGAAA
+
,FFFFFFFFFFFFFFFFFFFFFFFFFFFFFFFFFFFFFFFFFFFFF,,
@FS10000125:27:BPA73017-1634:1:1101:2770:2170 2:N:0:3
TGGCAATTGAGCGTACTCGACGAAGTTATGAGGGGGGGGGGGGGGGAA
+
,:FFFFFFFFFFFFFFFFFFFFFFFFFFFFFFFFFFFFFFFFFFF,FF
@FS10000125:27:BPA73017-1634:1:1101:2830:2170 2:N:0:3
TTTATATTGAGCGTACTCGACGAAGTTATCAGGGGGGGGGGGGGGGGA
+
FFFFFFFFFFFFFFFFFFFFFFFFFFFFFFFFFFFFFFFFFFFFFFFF
@FS10000125:27:BPA73017-1634:1:1101:3910:2170 2:N:0:3
CTTCTATTGAGCGTACTCGACGAAGTCACCACAGAGCGGAAGAGCGTG
+
,F,,FFFFFFFFFFFFFFFFFFFFFF,,,F,,,F,,,FF,,FFF,F,:
@FS10000125:27:BPA73017-1634:1:1101:4120:2170 2:N:0:3
TAACGTTTGAGCGTACTCGACGAAGTTAACTGGGGGGGGGGGGGGGAA
+
,,FFFFFFFFFFFFFFFFFFFFFFFFFFFFFFFFFFFFFFFFFFF:FF
@FS10000125:27:BPA73017-1634:1:1101:4600:2170 2:N:0:3
TTCCGTTTGAGCGTACTCGACGAAGTTTTCTGGGGGGGGGGGGGGGGG
+
,FFFFFFFFFFFFFFFFFFFFFFFFFFFFFFFFFFFFFFFFFFFFFFF
@FS10000125:27:BPA73017-1634:1:1101:4950:2170 2:N:0:3
CTTTTTTTGAGCGTACTCGACGAAGTTTGTGGGGGGGGGGGGGGGAAT
+
F:FFFFFFFFFFFFFFFFFFFFFFFFF,,F,FFFFFFFFFFFFF,,:,
@FS10000125:27:BPA73017-1634:1:1101:7420:2170 2:N:0:3
TTGCTTTTGAGCGTACTCGACGAAGTTGAAAGGGGGGGGGGGGGGGGA
+
F,FFFFFFFFFFFFFFFFFFFFFFFFFFFFFFFFFFFFFFFFFF:FFF
@FS10000125:27:BPA73017-1634:1:1101:8610:2170 2:N:0:3
GATCCATTGAGCGTACTCGACGAAGTTTCAAGGGGGGGGGGGGGGGAA
+
,,FFFFFFFFFFFFFFFFFFFFFFFFFFFFFFFFFFFFFFFFFFFF:F
@FS10000125:27:BPA73017-1634:1:1101:10230:2170 2:N:0:3
TTTAAATTGAGCGTACTCGACGAAGTTAGTCGGGGGGGGGGGGGGGAA
+
F:FFFFFFFFFFFFFFFFFFFFFFFFFFFFFFFFFFFFFFFFFF:,FF
@FS10000125:27:BPA73017-1634:1:1101:10260:2170 2:N:0:3
TTTAAATTGAGCGTACTCGACGAAGTTAGTCGGGGGGGGGGGGGGGAA
+
,,FF:FFFFFFFFFFFFFFFFFFFFFFFFFFFFFFFFFFFFFFFFFFF
@FS10000125:27:BPA73017-1634:1:1101:10560:2170 2:N:0:3
TGATCTTTGAGCGTACTCGACGAAGTTTGACGGGGGGGGGGGGGGGAA
+
::FFFFFFFFFFFFFFFFFFFFFFFFFFFFFFFFFFFFFFFFFFF,FF
@FS10000125:27:BPA73017-1634:1:1101:11780:2170 2:N:0:3
TTATACTTGAGCGTACTCGACGAAGTTGTTAGGGGGAGGGGGGGGGGG
+
:FF:F,FFFFFFFFFFFFFFFFFFFFF,,FFFFFFF:FFFFFFFFFF:
@FS10000125:27:BPA73017-1634:1:1101:11920:2170 2:N:0:3
ATCTAGTTGAGCGTACTCGACGAAGTTCTACGGGGGGGGGGGGGGGGA
+
FFFFFFFFFFFFFFFFFFFFFFFFFFFFFFFFFFFFFFFFFFFFFF,F
@FS10000125:27:BPA73017-1634:1:1101:12970:2170 2:N:0:3
TTTATATTGAGCGTACTCGACGAAGTTAAGGGGGGGGGGGGGGAGTTC
+
F,FFFFFFFFFFFFFFFFFFFFFFFFFFFFFFFFFFFFFFF,,F,,:,
@FS10000125:27:BPA73017-1634:1:1101:15160:2170 2:N:0:3
TTTCGATTGAGCGTACTCGACGAAGTTTACAGGGGGGGGGGGGGGGGA
+
,FFFFFFFFFFFFFFFFFFFFFFFFFFFFFFFFFFFFFFFFFFFFFF:
@FS10000125:27:BPA73017-1634:1:1101:15380:2170 2:N:0:3
TTCGGATTGAGCGTACTCGACGAAGTTCAGTGGGGGGGGGGGGGGGAA
+
F,FFFFFFFFFFFFFFFFFFFFFFFFFFFFFFFFFFFFFFFFFFFFFF
@FS10000125:27:BPA73017-1634:1:1101:15420:2170 2:N:0:3
GGATGTTTGAGCGTACTCGACGAAGTTAAGCGGGGGGGGGGGGGGAAA
+
:,FFFFFFFFFFFFFFFFFFFFFFFFFFFFFFFFFFFFFFFFFFFF:F
@FS10000125:27:BPA73017-1634:1:1101:15670:2170 2:N:0:3
ACCTTCTTGAACGTACTCCACCAAAGGGGGGGGGGGGGGAAATTTGAA
+
FFF,F:,F,,,F,:,,:,,:,,,F,FFFFFFFFFFFFFF,:,:,,,:,
@FS10000125:27:BPA73017-1634:1:1101:1180:2180 2:N:0:3
TGTAACTTGAGCGTACTCGACGAAGTTGTTTGGGGGGGGGGGGGGGAA
+
F:FFFFFFFFFFFFFFFFFFFFFFFFFFFFFFFFFFFFFFFFFFF:FF
@FS10000125:27:BPA73017-1634:1:1101:2470:2180 2:N:0:3
CTCTCTTTGAGCGTACTCGACGAAGTTCAGCCGGGGGGGGGGGGGGGG
+
FFFFFFFFFFFFFFFFFFFFFFFFFFFFFFFFFFFFFFFFFFF:F:FF
@FS10000125:27:BPA73017-1634:1:1101:4380:2180 2:N:0:3
CTTGAGTTGAGCGTACTCGACGAAGTTAGGTGGGGGGGGGGGGGGGGA
+
FFFFFFFFFFFFFFFFFFFFFFFFFFFFFFFFFFFFFFFFFFFFFFF:
@FS10000125:27:BPA73017-1634:1:1101:4490:2180 2:N:0:3
CAAATGTTGAGCGTACTCGACGAAGGGGGGGGGGGGGGGGAAATCGGA
+
F,FFFFFFFFFFFFFFFFFFFFFFFFFFFFFFFFFFFFFF,,FF,,,:
@FS10000125:27:BPA73017-1634:1:1101:5470:2180 2:N:0:3
TCGCGGTTGAGCGTACTCGACGAAGTTTAGCGGGGGGGGGGGGGGGGA
+
FFFFFFFFFFFFFFFFFFFFFFFFFF:FFFFFFFFFFFFFFFFFFFF,
@FS10000125:27:BPA73017-1634:1:1101:5850:2180 2:N:0:3
TCCATCTTGAGCGTACTCGACGAAGTTATGCGGGGGGGGGGGGGGGAA
+
:FFFFFFFFFFFFFFFFFFFFFFFFFFFFFFFFFFFFFFFFFFFFFFF
@FS10000125:27:BPA73017-1634:1:1101:6620:2180 2:N:0:3
TTCCAGTTGAGCGTACTCGACGAAGGGGGGGGGGGGGGGGGAATTTCA
+
F,FFF:,:,F,FFFFFF:F,FFFFFF,FF,::F:FF:F,,,FF,,,,,
@FS10000125:27:BPA73017-1634:1:1101:6640:2180 2:N:0:3
CTATGGTTGAGCGTACTCGACGAAGTTACACGGGGGGGGGGGGGGGGA
+
FFFFFFFFFFFFFFFFFFFFFFFFFFFFFFFFFFFFFFFFFFFFFFF,
@FS10000125:27:BPA73017-1634:1:1101:8340:2180 2:N:0:3
TTGATGTTGAGCGTACTCGACGAAGTTAAGCGGGGGGGGGGGGGGGGG
+
FFFFFFFFFFFFFFFFFFFFFFFFFFFFFFFFFFFFFFFFFFFFFFFF
@FS10000125:27:BPA73017-1634:1:1101:8790:2180 2:N:0:3
ATCAGTTTGAGCGTACTCGACGAAGTTCCGTGGGGGGGGGGGGGGGGA
+
FFFFFFFFFFFFFFFFFFFFFFFFFFFFFFFFFFFFFFFFFFFFFF:,
@FS10000125:27:BPA73017-1634:1:1101:9410:2180 2:N:0:3
TTACACTTGAGCGTACTCGACGAAGTTCCGAGGGGGGGGGGGGGGGAA
+
FFFFFFFFFFFFFFFFFFFFFFFFFFFFFFFFFFFFFFFFFFFFFFFF
@FS10000125:27:BPA73017-1634:1:1101:10270:2180 2:N:0:3
TTTAAATTGAGCGTACTCGACGAAGTTAGTCGGGGGGGGGGGGGGGGA
+
F:FFFFFFFFFFFFFFFFFFFFFFFFFFFFFFFFFFFFFFFFFFFFFF
@FS10000125:27:BPA73017-1634:1:1101:10280:2180 2:N:0:3
ATTCGGTTGAGCGTACTCGAGGGGGGGGGGGGGGGAAATCGGAAAAGC
+
FFFFFFFFFFFFFFFFFFFFFFFFFFFFFFFFFF,:,,F::,FFFF,:
@FS10000125:27:BPA73017-1634:1:1101:12120:2180 2:N:0:3
TTTCAATTGAGCGTACTCGACGAAGTTCCATGGGGGGGGGGGGGGGAA
+
F,FFFFFFFFFFFFFFFFFFFFFFFFFFFFFFFFFFFFFFFFFFF::F
@FS10000125:27:BPA73017-1634:1:1101:14470:2180 2:N:0:3
CTGGAATTGAGCGTACTCGACGAAGTTGCAGGGGGGGGGGGGGGGAAA
+
FF:FFFFFFFFFFFFFFFFFFFFFFFFFFFFFFFFFFFFFFFF:,,:,
@FS10000125:27:BPA73017-1634:1:1101:16160:2180 2:N:0:3
AAATTTTTGAGCGTACTCGACGAAGTTCGTGGGGGGGGGGGGGGGGGA
+
::FFFFFFFFFFFFFFFFFFFFFFFFFFFFFFFFFFFFFFFFFFFFFF
@FS10000125:27:BPA73017-1634:1:1101:1110:2190 2:N:0:3
TCCGGTTTGAGCGTACTCGACGAAGTTTTCTGGGGGGGGGGGGGGGGA
+
FFFFFFFFFFFFFFFFFFFFFFFFFFFFFFFFFFFFFFFFFFFFFF,F
@FS10000125:27:BPA73017-1634:1:1101:1470:2190 2:N:0:3
CTTGGTTTGAGCGTACTCGACGAAGGGGGGGGGGGGGGGAAATCGGAA
+
F:FFFFFFFFFFFFFFFFFFFFFFFFFFFFFFFFFFFF,F,,F,,,F:
@FS10000125:27:BPA73017-1634:1:1101:1660:2190 2:N:0:3
TTAATCTTGAGCGTACTCGACGAAGTTCAAGGGGGGGGGGGGGGGGGG
+
F,FFFFFFFFFFFFFFFFFFFFFFFFFFFFFFFFFFFFFFFFFFFFF:
@FS10000125:27:BPA73017-1634:1:1101:2110:2190 2:N:0:3
TTATACTTGAGCGTACTCGACGAAGTTGCGCGGGGGGGGGGGGGGGGA
+
FFFFFFFFFFFFFFFFFFFFFFFFFFFFFFFFFFFFFFFFFFFFFF::
@FS10000125:27:BPA73017-1634:1:1101:2480:2190 2:N:0:3
TTGGATTTGAGCGTACTCGACGAAGTTCAACGGGGGGGGGGGGGGGAA
+
FFFFFFFFFFFFFFFFFFFFFFFFFFFFFFFFFFFFFFFFFFFFFFFF
@FS10000125:27:BPA73017-1634:1:1101:3230:2190 2:N:0:3
TCTGTCTTGAGCGTACTCGACGAAGGGGGGGGGGGGGGGGGGGGGAAT
+
FFFFFFFFFFFFFFFFFFFFFFFFFFFFFFFFFFFFFFFFFFF:,,,,
@FS10000125:27:BPA73017-1634:1:1101:3250:2190 2:N:0:3
TCAACGTTGAGCGTACTCGACGAAGTTTGTTGGGGGGGGGGGGGGGGA
+
:FFFFFFFFFFFFFFFFFFFFFFFFFFFFFFFFFFFFFFFFFFFF:F,
@FS10000125:27:BPA73017-1634:1:1101:3280:2190 2:N:0:3
ATCGTATTGAGCGTACTCGACGAAGTTGGTGGGGGGGGGGGGGGGAAA
+
FFFFFFFFFFFFFFFFFFFFFFFFFFFFFFFFFFFFFFFFFFFF,FF,
@FS10000125:27:BPA73017-1634:1:1101:3750:2190 2:N:0:3
ATGACGTTGAGCGTACTCGACGAAGTTGATCGGGGGGGGGGGGGGGAA
+
FFFFFFFFFFFFFFFFFFFFFFFFFFFFFFFFFFFFFFFFFFFFF:FF
@FS10000125:27:BPA73017-1634:1:1101:4530:2190 2:N:0:3
GCTTTCTTGAGCGTACTCGACGAAGTTCAGAGGGGGGGGGGGGGGGAA
+
,FFFFFFFFFFFFFFFFFFFFFFFFFFFFFFFFFFFFFFFFFFFFFF:
@FS10000125:27:BPA73017-1634:1:1101:5510:2190 2:N:0:3
ATGTCTTTGAGCGTACTCGACGAAGTTGCTAGGGGGGGGGGGGGGGGA
+
F,FFFFFFFFFFFFFFFFFFFFFFFFFFFFFFFFFFFFFFFFFF,:,F
@FS10000125:27:BPA73017-1634:1:1101:5820:2190 2:N:0:3
TGGATCTTGAGCGTACTCGACGAAGTTATCTGGGGGGGGGGGGGGGGA
+
F,FFFFFFFFFFFFFFFFFFFFFFFFFFFFFFFFFFFFFFFFFFFFFF
@FS10000125:27:BPA73017-1634:1:1101:6670:2190 2:N:0:3
TAAGGTTTGAGCGTACTCGACGAAGTTTATCGGGGGGGGGGGGGGGAA
+
,:FF,:FFFFFFFFFFFFFFFFFFFFFFF,,FFFFFFFFFFFFFFFFF
@FS10000125:27:BPA73017-1634:1:1101:8430:2190 2:N:0:3
CATTGATTGAGCGTACTCGACGAAGTTCAGGAGGGGGGGGGGGGGGGA
+
FFFFFFFFFFFFFFFFFFFFFFFFFFFFFFFFFFFFFFFFFFFFF,,F
@FS10000125:27:BPA73017-1634:1:1101:10190:2190 2:N:0:3
AATATATTGAGCGTACTCGACGAAGTTGGCTGGGGGGGGGGGGGGGGA
+
FFFFFFFFFFFFFFFFFFFFFFFFFFFFFFFFFFFFFFFFFFFF:F:,
@FS10000125:27:BPA73017-1634:1:1101:11120:2190 2:N:0:3
TTTAATTTGAGCGTACTCGACGAAGTTGACGGGGGGGGGGGGGGGGGA
+
,FFF:FFFFFFFFFFFFFFFFFFFFFF:FF,,FFFFFFFFFFF:,,,F
@FS10000125:27:BPA73017-1634:1:1101:11140:2190 2:N:0:3
TTATCATTGAGCGTACTCGACGAAGTTACAAGGGGGGGGGGGGGGGAA
+
,,FFFFFFFFFFFFFFFFFFFFFFFFFFFFFFFFFFFFFFFFFFF:FF
@FS10000125:27:BPA73017-1634:1:1101:11470:2190 2:N:0:3
TTGTTTTTGAGCGTACTCGACGAAGTTTAAAAGGGGGGGGGGGGGGGG
+
:,FFFFFFFFFFFFFFFFFFFFFFFFFFFFFFFFFFFFFFFFFFFFFF
@FS10000125:27:BPA73017-1634:1:1101:11740:2190 2:N:0:3
TCATTCTTGAGCGTACTCGACGAAGTTACAGGGGGGGGGGGGGGGGGA
+
FFFFFFFFFFFFFFFFFFFFFFFFFFFFFFFFFFFFFFFFFFFFFF::
@FS10000125:27:BPA73017-1634:1:1101:12640:2190 2:N:0:3
TATACATTGAGCGTACTCGACGAAGTTCTTAGGGGGGGGGGGGGGGAA
+
FFFFFFFFFFFFFFFFFFFFFFFFFFFFFFFFFFFFFFFFFF:F:,:,
@FS10000125:27:BPA73017-1634:1:1101:13810:2190 2:N:0:3
TTTACCTTGAGCGTACTCGACGAAGGGGGGGGGGGGGGGAGATCGGAA
+
FFFFFFFFFFFFFFFFFFFFFFFFFFFFFFFFFFFFFFF:,,FF,,F:
@FS10000125:27:BPA73017-1634:1:1101:14300:2190 2:N:0:3
CCTCGGTTGAGCGTACTCGACGAAGTTGAAAAGGGGGGGGGGGGGGGA
+
FFFFFFFFFFFFFFFFFFFFFFFFFFFFFFFFFFFFFFFFFFFFFFFF
@FS10000125:27:BPA73017-1634:1:1101:14540:2190 2:N:0:3
CTGTGATTGAGCGTACTCGACGAAGCGAGGGGGGGGGGGGGGGAAATC
+
F,FFFFFFFFFFFFFFFFFFFFFFFFFFFFFFFFFFFFFFFF,F:,FF
@FS10000125:27:BPA73017-1634:1:1101:15640:2190 2:N:0:3
AAATAATTGAGCGTACTCGACGAAGTTTAGTGGGGGGGGGGGGGGGGA
+
FFFFFFFFFFFFFFFFFFFFFFFFFFFFFFFFFFFFFFFFFFF:F,F,
@FS10000125:27:BPA73017-1634:1:1101:15850:2190 2:N:0:3
TTAGGATTGAGCGTACTCGACGAAGTTCAAGGGGGGGGGGGGGGGGAA
+
F:,:F:FFFFFFFFFFFFFFFFFFFFFFFF::FFFFFFFFFFFFF,FF
@FS10000125:27:BPA73017-1634:1:1101:1230:2200 2:N:0:3
ATTTTTTTGAGCGTACTCGACGAAGTTGCTTGGGGGGGGGGGGGGGGG
+
F,FFFFFFFFFFFFFFFFFFFFFFFFFFFFFFFFFFFFFFFFFF:FFF
@FS10000125:27:BPA73017-1634:1:1101:2470:2200 2:N:0:3
TCTGCATTGAGCGTACTCGACGAAGTTCAGCGGGGGGGGGGGGGGGAA
+
FFFFFFFFFFFFFFFFFFFFFFFFFFFFFFFFFFFFFFFFFFFFF,FF
@FS10000125:27:BPA73017-1634:1:1101:4440:2200 2:N:0:3
ATGCGGTTGAGCGTACTCGACGAAGTTATCGGGGGGGGGGGGGGGGAA
+
F,FFFFFFFFFFFFFFFFFFFFFFFFFFFFFFFFFFFFFFFFFFF,FF
@FS10000125:27:BPA73017-1634:1:1101:4900:2200 2:N:0:3
GATACATTGAGCGTACTCGACGAAGTTTTGTGGGGGGGGGGGGGGGGA
+
,:,F,FFFFFFFFFFFFFFFFFFFFFF,:FF,FFFFFFFFFFFFFF,F
@FS10000125:27:BPA73017-1634:1:1101:5580:2200 2:N:0:3
TTAATCTTGAGCGTACTCGACGAAGTTGGAAAGGGGGGGGGGGGGGAA
+
,FFFFFFFFFFFFFFFFFFFFFFFFFFFFFFFFFFFFFFFFFFFFFFF
@FS10000125:27:BPA73017-1634:1:1101:6610:2200 2:N:0:3
AACCCCTTGAGCGTACTCGACGAAGTTGCCGGGGGGGGGGGGGGGAAA
+
,,FFFFFFFFFFFFFFFFFFFFFFFFFFFFFFFFFFFFFFFFFFFFF,
@FS10000125:27:BPA73017-1634:1:1101:7330:2200 2:N:0:3
ACATTTTTGAGCGTACTCGACGAAGTTGCCTGGGGGGGGGGGGGGGGA
+
FFFFFFFFFFFFFFFFFFFFFFFFFFFFFFFFFFFFFFFFFFFFFFFF
@FS10000125:27:BPA73017-1634:1:1101:7430:2200 2:N:0:3
ACAATATTGAGCGTACTCGACGAAGTTATACGGGGGGGGGGGGGGGGA
+
FFFFFFFFFFFFFFFFFFFFFFFFFFFFFFFFFFFFFFFFFFF:F,:F
@FS10000125:27:BPA73017-1634:1:1101:7920:2200 2:N:0:3
TATGAGTTGAGCGTACTCGACGAAGTTCAGAGGGGGGGGGGGGGGGAA
+
FFFFFFFFFFFFFFFFFFFFFFFFFFFFFFFFFFFFFFFFFFFFF,FF
@FS10000125:27:BPA73017-1634:1:1101:8330:2200 2:N:0:3
TTCTCTTTGAGCGTACTCGACGAAGTTAGGGGGGGGGGGGGGGGAAAT
+
FFFFFFFFFFFFFFFFFFFFFFFFFFFFFFFFFFFFFFFFFFF:F:FF
@FS10000125:27:BPA73017-1634:1:1101:8420:2200 2:N:0:3
TTATCGTTGAGCGTACTCGACGAAGTTGCGAGGGGGGGGGGGGGGGGA
+
,FFFFFFFFFFFFFFFFFFFFFFFFFFFFFFFFFFFFFFFFFFFFF,F
@FS10000125:27:BPA73017-1634:1:1101:8580:2200 2:N:0:3
ATAACCTTGAGCGTACTCGACGAAGTTCAGAGGGGGGGGGGGGGGGAA
+
:FFFFFFFFFFFFFFFFFFFFFFFFFFFFFFFFFFFFFFFFFFFFF,,
@FS10000125:27:BPA73017-1634:1:1101:8870:2200 2:N:0:3
TTCTACTTGAGCGTACTCGACGAAGTTAGGGGGGGGGGGGGGGGAAAT
+
,FFFFFFFFFFFFFFFFFFFFFFFFFFFFFFFFFFFFFFFFFF,F,,F
@FS10000125:27:BPA73017-1634:1:1101:11590:2200 2:N:0:3
TAATGCTTGAGCGTACTCGACGAAGTTGGTTGGGGGGGGGGGGGGGGA
+
,:FFFFFFFFFFFFFFFFFFFFFFFFFFFFFFFFFFFFFFFFFFF::F
@FS10000125:27:BPA73017-1634:1:1101:11780:2200 2:N:0:3
ACCACGTTGAGCGTACTCGACGAAGTTATTTGGGGGGGGGGGGGGGGG
+
:FFFFFFFFFFFFFFFFFFFFFFFFFFFFFFFFFFFFFFFFFFFFFFF
@FS10000125:27:BPA73017-1634:1:1101:13450:2200 2:N:0:3
TTGGTATTGAGCGTACTCGACGAAGTTATCTGGGGGGGGGGGGGGGGA
+
,:FFFFFFFFFFFFFFFFFFFFFFFFFFFFFFFFFFFFFFFFFFFFFF
@FS10000125:27:BPA73017-1634:1:1101:13630:2200 2:N:0:3
TTTACCTTGAGCGTACTCGACGAAGGGGGGGGGGGGGGGAGATCGGAA
+
FFFFFFFFFFFFFFFFFFFFFFFFFFFFFFFFFFFFFFF:,,F:,,F:
@FS10000125:27:BPA73017-1634:1:1101:13660:2200 2:N:0:3
TTCCATTTGAGCGTACTCGACGAAGTTTAGAGGGGGGGGGGGGGGGGA
+
FFFFFFFFFFFFFFFFFFFFFFFFFFFFFFFFFFFFFFFFFFFFFFF,
@FS10000125:27:BPA73017-1634:1:1101:15470:2200 2:N:0:3
CCTTAGTTGAGCGTACTCGACGAAGTTTAACGGGGGGGGGGGGGGGGG
+
FFFFFFFFFFFFFFFFFFFFFFFFFFFFFFFFFFFFFFFFFFFFF,:F
@FS10000125:27:BPA73017-1634:1:1101:16350:2200 2:N:0:3
CACAATTTGAGCGTACTCGACGAAGTTAGTGGGGGGGGGGGGGGGGAA
+
:F,F:FFFFFFFFFFFFFFFFFFFFFF,:F,FFFFFFFFFF::::,F,
@FS10000125:27:BPA73017-1634:1:1101:1250:2210 2:N:0:3
TTGGTATTGAGCGTACTCGACGAAGTTAGCAGGGGGGGGGGGGGGGAA
+
F,FFFFFFFFFFFFFFFFFFFFFFFFFFFFFFFFFFFFFFFFFFF:FF
@FS10000125:27:BPA73017-1634:1:1101:1460:2210 2:N:0:3
TTCCAATTGAGCGTACTCGACGAAGTTGTTAGGGGGGGGGGGGGGGAA
+
,,FFFFFFFFFFFFFFFFFFFFFFFFFFFFFFFFFFFFFFFFFFFFFF
@FS10000125:27:BPA73017-1634:1:1101:1630:2210 2:N:0:3
ATGCAATTGAGCGTACTCGACGAAGTTTGATGGGGGGGGGGGGGGGAA
+
,FFFFFFF:FFFFFFFFFFFFFFFFFFFFFFFFFFFFFFFFFFFF,FF
@FS10000125:27:BPA73017-1634:1:1101:5080:2210 2:N:0:3
AAAGTTTTGAGCGTACTCGACGAAGTTAGTAGGGGGGGGGGGGGGGAA
+
FFFFFFFFFFFFFFFFFFFFFFFFFFFFFFFFFFFFFFFFFFFFF,FF
@FS10000125:27:BPA73017-1634:1:1101:5200:2210 2:N:0:3
CCGTACTTGAGCGTACTCGACGAAGTTAAATGGGGGGGGGGGGGGGAA
+
FFFFFFFFFFFFFFFFFFFFFFFFFFFFFFFFFFFFFFFFFFFFFFFF
@FS10000125:27:BPA73017-1634:1:1101:7760:2210 2:N:0:3
AAGAGATTGAGCGTACTCGACGAAGTTAGGTGGGGGGGGGGGGGGGAA
+
FFFFFFFFFFFFFFFFFFFFFFFFFFFFFFFFFFFFFFFFFFFFFF,F
@FS10000125:27:BPA73017-1634:1:1101:9310:2210 2:N:0:3
TCTTGCTTGAGCGTACTCGACGAAGTTTCCAGGGGGGGGGGGGGGGAA
+
,FFFFFFFFFFFFFFFFFFFFFFFFFFFFFFFFFFFFFFFFFFFF:FF
@FS10000125:27:BPA73017-1634:1:1101:9430:2210 2:N:0:3
ATTCTGTTGAGCGTACTCGACGAAGTTGCCAGGGGGGGGGGGGGGGAA
+
FFFFFFFFFFFFFFFFFFFFFFFFFFFFFFFFFFFFFFFFFFFFF,FF
@FS10000125:27:BPA73017-1634:1:1101:9910:2210 2:N:0:3
TTGTTTTTGAGCGTACTCGACGAAGTTGGGGGGGGGGGGGGGGGGGGT
+
F:FFFFFFFFFFFFFFFFFFFFFFFFFFFFFFFFFFFFFFF,,,,,,F
@FS10000125:27:BPA73017-1634:1:1101:11270:2210 2:N:0:3
CTAAAATTGAGCGTACTCGACGAAGTTGGATGGGGGGGGGGGGGGGAA
+
F,FFFFFFFFFFFFFFFFFFFFFFFFFFFFFFFFFFFFFFFFFFF,FF
@FS10000125:27:BPA73017-1634:1:1101:11680:2210 2:N:0:3
TATTCTTTGAGCGTACTCGACGAAGTTCCGCGGGGGGGGGGGGGGGGG
+
FFFFFFFFFFFFFFFFFFFFFFFFFFFFFFFFFFFFFFFFFFFFFFF:
@FS10000125:27:BPA73017-1634:1:1101:12300:2210 2:N:0:3
CTCGCTTTGAGCGTACTCGACGAAGTTCAGTGGGGGGGGGGGGGGGAA
+
FFFFFFFFFFFFFFFFFFFFFFFFFFFFFFFFFFFFFFFFFFFFF,F:
@FS10000125:27:BPA73017-1634:1:1101:12930:2210 2:N:0:3
CCACATTTGAGCGTACTCGACGAAGTTGTCAGGGGGGGGGGGGGGGAA
+
FFFFFFFFFFFFFFFFFFFFFFFFFFFFFFFFFFFFFFFFFFFFFF,F
@FS10000125:27:BPA73017-1634:1:1101:12960:2210 2:N:0:3
TTGTCTTTGAGCGTACTCGACGAAGTTGGTGGGGGGGGGGGGGGGAAA
+
F,FFFFFFFFFFFFFFFFFFFFFFFFFFFFFFFFFFFFFFFFFF:F:,
@FS10000125:27:BPA73017-1634:1:1101:13210:2210 2:N:0:3
ATCTCATTGAGCGTACTCGACGAAGTTTGGAGGGGGGGGGGGGGGGGA
+
FFFFFFFFFFFFFFFFFFFFFFFFFFFFFFFFFFFFFFFFFFFFFFF,
@FS10000125:27:BPA73017-1634:1:1101:13450:2210 2:N:0:3
TTACAATTGAGCGTACTCGACGAAGTTCAGCGGGGGGGGGGGGGGGAA
+
FFFFFFFFFFFFFFFFFFFFFFFFFFFFFFFFFFFFFFFFFFFFF,FF
@FS10000125:27:BPA73017-1634:1:1101:15210:2210 2:N:0:3
ATGAGCTTGAGCGTACTCGACGAAGTGGGGGGGGGGGGGGGAAATTCG
+
FFFFFFFFFFFFFFFFFFFFFFFFFFFFFFFFFFFFFFFFF,F:,,:F
@FS10000125:27:BPA73017-1634:1:1101:15430:2210 2:N:0:3
GCATTTTTGAGCGTACTCGACGAAGTTCTCATGGGGGGGGGGGGGAGA
+
:FFF,FFFFFFFFFFFFFFFFFFFFFFFF::,FFFFFFFFFFFFF:F,
@FS10000125:27:BPA73017-1634:1:1101:16470:2210 2:N:0:3
GAGAAGTTGAGCGTACTCGACGAAGTTATGCGGGGGGGGGGGGGGGAA
+
,FFFFFFFFFFFFFFFFFFFFFFFFFFFFFFFFFFFFFFFFFFFF,FF
@FS10000125:27:BPA73017-1634:1:1101:1710:2220 2:N:0:3
ATTTTCTTGAGCGTACTCGACGAAGTTGTGTGGGGGGGGGGGGGGGAA
+
FFFFFFFFFFFFFFFFFFFFFFFFFFFFFFFFFFFFFFFFFFFFF,FF
@FS10000125:27:BPA73017-1634:1:1101:2620:2220 2:N:0:3
TAAGTGTTGAGCGTACTCGACGAAGTTAGAGGGGGGGGGGGGGGGAGA
+
,F:FF:FFFFFFFFFFFFFFFFFFFFFFFFF,FFFFFFFFFFFFF:,,
@FS10000125:27:BPA73017-1634:1:1101:4740:2220 2:N:0:3
GATTGTTTGAGCGTACTCGACGAAGTTAACGGGGGGGGGGGGGGGGGA
+
:,FFFFFFFFFFFFFFFFFFFFFFFFFFFFFFFFFFFFFFFFFFFF:,
@FS10000125:27:BPA73017-1634:1:1101:4850:2220 2:N:0:3
AATATTTTGAGCGTACTCGACGAAGTTCTAGGGGGGGGGGGGGGGAAT
+
FF:FFFFFFFFFFFFFFFFFFFFFFFFFFFFFFFFFFFFFFFF:,F,F
@FS10000125:27:BPA73017-1634:1:1101:5000:2220 2:N:0:3
ATTTCATTGAGCGTACTCGACGAAGTTGGCCGGGGGGGGGGGGGGGAA
+
FFFFFFFFFFFFFFFFFFFFFFFFFFFFFFFFFFFFFFFFFFFFF,,F
@FS10000125:27:BPA73017-1634:1:1101:5860:2220 2:N:0:3
TCCATCTTGAGCGTACTCGACGAAGTTATGCGGGGGGGGGGGGGGGAA
+
,FFFFFFFFFFFFFFFFFFFFFFFFFFFFFFFFFFFFFFFFFFFFFFF
@FS10000125:27:BPA73017-1634:1:1101:6150:2220 2:N:0:3
TCGGAATTGAGCGTACTCGACGAAGTTTGAAGGGGGGGGGGGGGGGAA
+
,FFFFFFFFFFFFFFFFFFFFFFFFFFFFFFFFFFFFFFFFFFFF:FF
@FS10000125:27:BPA73017-1634:1:1101:6400:2220 2:N:0:3
CCCACCTTGAGCGTACTCGACGAAGTTAAAAGGGGGGGGGGGGGGGAA
+
FFFFFFFFFFFFFFFFFFFFFFFFFFFFFFFFFFFFFFFFFFFFFFFF
@FS10000125:27:BPA73017-1634:1:1101:7580:2220 2:N:0:3
TTGATCTTGAGCGTACTCGACGAAGTTCTGAGGGGGGGGGGGGGGGGG
+
FFFFFFFFFFFFFFFFFFFFFFFFFFFFFFFFFFFFFFFFFFFFFFFF
@FS10000125:27:BPA73017-1634:1:1101:7660:2220 2:N:0:3
ATCTCTTTGAGCGTACTCGACGAAGTTGGGCGGGGGGGGGGGGGGGAA
+
FFFFFFFFFFFFFFFFFFFFFFFFFFFFFFFFFFFFFFFFFFFFFFFF
@FS10000125:27:BPA73017-1634:1:1101:7940:2220 2:N:0:3
TATGAGTTGAGCGTACTCGACGAAGTTCAGAGGGGGGGGGGGGGGGAA
+
FFFFFFFFFFFFFFFFFFFFFFFFFFFFFFFFFFFFFFFFFFFFF:FF
@FS10000125:27:BPA73017-1634:1:1101:8130:2220 2:N:0:3
TAAGAGTTGAGCGTACTCGACGAAGTTAAATGGGGGGGGGGGGGGGGA
+
::FFFFFFFFFFFFFFFFFFFFFFFFFFFFFFFFFFFFFFFFFFF::F
@FS10000125:27:BPA73017-1634:1:1101:8390:2220 2:N:0:3
CCACGTTTGAGCGTACTCGACGAAGTTTTTAGGGGGGGGGGGGGGGAA
+
FFFFFFFFFFFFFFFFFFFFFFFFFFFFFFFFFFFFFFFFFFFFF::F
@FS10000125:27:BPA73017-1634:1:1101:8560:2220 2:N:0:3
TTGACCTTGAGCGTACTCGACGAAGTGGGGGGGGGGGGGGGGAGATCG
+
F:::FFFFFFFFFFFFFFFFFFFFFFFFFFFFFFFFFFFFFFF,FFFF
@FS10000125:27:BPA73017-1634:1:1101:8820:2220 2:N:0:3
ATGGGCTTGAGCGTACTCGACGAAGTTGTACGGGGGGGGGGGGGGGGG
+
FFFFFFFFFFFFFFFFFFFFFFFFFFFFFFFFFFFFFFFFFFFF:FFF
@FS10000125:27:BPA73017-1634:1:1101:10030:2220 2:N:0:3
TTGGTCTTGAGCGTACTCGACGAAGTTTATGGGGGGGGGGGGGGGAAA
+
F,FFFFFFFFFFFFFFFFFFFFFFFFFFFFFFFFFFFFFFFFFF:FF,
@FS10000125:27:BPA73017-1634:1:1101:10900:2220 2:N:0:3
ATATCATTGAGCGTACTCGACGAAGTTTAAGGGGGGGGGGGGGGGGGA
+
,FFFFFFFFFFFFFFFFFFFFFFFFFFFFFFFFFFFFFFFFFFFFFF,
@FS10000125:27:BPA73017-1634:1:1101:11190:2220 2:N:0:3
AATGACTTGAGCGTACTCGACGAAGTTGGGGGGGGGGGGGGGGGGGAT
+
,:F:FF:FFFFF:FFFFFFFFFF:FFFF:FF:F:FFFFFFFF:,,,,F
@FS10000125:27:BPA73017-1634:1:1101:12310:2220 2:N:0:3
TTCTATTTGAGCGTACTCGACGAAGTTTTGTGGGGGGGGGGGGGGGGA
+
,FFFFFFFFFFFFFFFFFFFFFFFFFFFFFFFFFFFFFFFFFFFFF,F
@FS10000125:27:BPA73017-1634:1:1101:12620:2220 2:N:0:3
TTACTCTTGAGCGTACTCGACGAAGTTGTTGGGGGGGGGGGGGGGAAA
+
FFFFFFFFFFFFFFFFFFFFFFFFFFFFFFFFFFFFFFFFFFFFFFF,
@FS10000125:27:BPA73017-1634:1:1101:13850:2220 2:N:0:3
GCCACATTGAGCGTACTCGACGAAGTTGGTGGGGGGGGGGGGGGGGGA
+
F,FFFFFFFFFFFFFFFFFFFFFFFFFFFFFFFFFFFFFFFFFFFF,F
@FS10000125:27:BPA73017-1634:1:1101:1700:2230 2:N:0:3
CATGCTTTGAGCGTACTCGACGAAGTTCTAAGGGGGGGGGGGGGGGAA
+
F:,,FFFFFFFFFFFFFFFFFFFFFFFFFFFFFFFFFFFFFFFFFFF,
@FS10000125:27:BPA73017-1634:1:1101:2360:2230 2:N:0:3
CACACCTTGAGCGTACTCGACGAAGTTGGTTGGGGGGGGGGGGGGGAA
+
FFFFFFFFFFFFFFFFFFFFFFFFFFFFFFFFFFFFFFFFFFFFF:FF
@FS10000125:27:BPA73017-1634:1:1101:2870:2230 2:N:0:3
TTGTTTTTGAGCGTACTCGACGAAGTTTGATGGGGGGGGGGGGGGGGG
+
FFFFFFFFFFFFFFFFFFFFFFFFFFFFFFFFFFFFFFFFFFFFFF:F
@FS10000125:27:BPA73017-1634:1:1101:3250:2230 2:N:0:3
TCCCAATTGAGCGTACTCGACGAAGTTAAGTGGGGGGGGGGGGGGGAA
+
FFFFFFFFFFFFFFFFFFFFFFFFFFFFFFFFFFFFFFFFFFFFFFFF
@FS10000125:27:BPA73017-1634:1:1101:3620:2230 2:N:0:3
TCCCCCTTGAGCGTACTCGACTAAGTTAGATGGGGGGGGGGGGGGGGA
+
FFFFFFFFFFFFFFFFFFFFFFFFFFFFFFFFFFFFFFFFFFFFFFFF
@FS10000125:27:BPA73017-1634:1:1101:4440:2230 2:N:0:3
AAATAATTGAGCGTACTCGACGAAGTTCTGGGGGGGGGGGGGGGAAAT
+
,FFFFFFFFFFFFFFFFFFFFFFFFFFFFFFFFFFFFFFFFF:,F,,:
@FS10000125:27:BPA73017-1634:1:1101:5300:2230 2:N:0:3
CCAAATTTGAGCGTACTCGACGAAGTTATCAGGGGGGGGGGGGGGGAA
+
FFFFFFFFFFFFFFFFFFFFFFFFFFFFFFFFFFFFFFFFFFFFF,FF
@FS10000125:27:BPA73017-1634:1:1101:5720:2230 2:N:0:3
CTGAAGTTGAGCGTACTCGACGAAGGGGGGGGGGGGGGGGAATTCGAA
+
F,FFFFFFFFFFFFFFFFFFFFFFFFFFFFFFFFFFFFF,::,F,,,:
@FS10000125:27:BPA73017-1634:1:1101:5730:2230 2:N:0:3
AGGTACTTGAGCGTACTCGACGAAGTTGGGAGGGGGGGGGGGGGGGAA
+
F,FFFFFFFFFFFFFFFFFFFFFFFFFFFFFFFFFFFFFFFFFFF,FF
@FS10000125:27:BPA73017-1634:1:1101:6400:2230 2:N:0:3
CCTTGGTTGAGCGTACTCGACGAAGTTAGACGGGGGGGGGGGGGGGAA
+
FFFFFFFFFFFFFFFFFFFFFFFFFFFFFFFFFFFFFFFFFFF:::::
@FS10000125:27:BPA73017-1634:1:1101:6790:2230 2:N:0:3
CTGCATTTGAGCGTACTCGACGAAGTTTAAGGGGGGGGGGGGGGGGGG
+
F,FFFFFFFFFFFFFFFFFFFFFFFFFFFFFFFFFFFFFFFF:FF::F
@FS10000125:27:BPA73017-1634:1:1101:7820:2230 2:N:0:3
TATCCGTTGAGCGTACTCGACGAAGTTCCAGGGGGGGGGGGGGGGGGA
+
FFFFFFFFFFFFFFFFFFFFFFFFFFFFFFFFFFFFFFFFFFFFFFF,
@FS10000125:27:BPA73017-1634:1:1101:8230:2230 2:N:0:3
TTACTTTTGAGCGTACTCGACGAAGTCCGCGGGGGGGGGGGGGGGAAA
+
,FFFFFFFFFFFFFFFFFFFFFFFFFFFFFFFFFFFFFFFFFFF:F:,
@FS10000125:27:BPA73017-1634:1:1101:10510:2230 2:N:0:3
ACATCATTGAGCGTACTCGACGAAGTTGGGAGGGGGGGGGGGGGGAGA
+
FFFFFFFFFFFFFFFFFFFFFFFFFFFFFFFFFFFFFFFFFFFFFF::
@FS10000125:27:BPA73017-1634:1:1101:11240:2230 2:N:0:3
TATTAATTGGGGGGGGGGGGGGGGAAATCGGAAAAGCGTCCTGTGAGA
+
,,FFFFFFFF:FFFFFFFFFFFFFF,:F,,,FFFFFF,,F,:,,,,::
@FS10000125:27:BPA73017-1634:1:1101:12560:2230 2:N:0:3
ACTCGCTTGAGCGTACTCGACGAAGTTTAAGGGGGGGGGGGGGGGAAT
+
FFFFFFFFFFFFFFFFFFFFFFFFFFFFFFFFFFFFFFFFFFF,:F,F
@FS10000125:27:BPA73017-1634:1:1101:13860:2230 2:N:0:3
CATAAGTTGAGCGTACTCGACGAAGTTGTTAGGGGGGGGGGGGGGGGG
+
FFFFFFFFFFFFFFFFFFFFFFFFFFFFFFFFFFFFFFFFFFFFFFF,
@FS10000125:27:BPA73017-1634:1:1101:14030:2230 2:N:0:3
ACGATTTTGAGCGTACTCGACGAAGTTGGGGGGGGGGGGGGGGGAAAT
+
FFFFFFFFFFFFFFFFFFFFFFFFFFFFFFFFFFFFFFFFFFF,F,,F
@FS10000125:27:BPA73017-1634:1:1101:15410:2230 2:N:0:3
TTATACTTGAGCGTACTCGACGAAGTTCGAGGGGGGGGGGGGGGGGAA
+
FFFFFFFFFFFFFFFFFFFFFFFFFFFFFFFFFFFFFFFFFFFFF:FF
@FS10000125:27:BPA73017-1634:1:1101:1640:2240 2:N:0:3
TACTTATTGAGCGTACTCGACGAAGTTGCAAGGGGGGGGGGGGGGGGG
+
,,FFFFFFFFFFFFFFFFFFFFFFFFFFFFFFFFFFFFFFFFFFFFFF
@FS10000125:27:BPA73017-1634:1:1101:4770:2240 2:N:0:3
CAACTTTTGAGCGTACTCGACGAAGTTAAGTGGGGGGGGGGGGGGGGA
+
F:FF:FFFFFFFFFFFFFFFFFFFFFFF,:F,FFFFFFFFFFFF,:,,
@FS10000125:27:BPA73017-1634:1:1101:5430:2240 2:N:0:3
TTCAATTTGAGCGTACTCGACGAAGTTCCTCGGGGGGGGGGGGGGGAA
+
FFFFFFFFFFFFFFFFFFFFFFFFFFFFFFFFFFFFFFFFFFFF:,FF
@FS10000125:27:BPA73017-1634:1:1101:6270:2240 2:N:0:3
TAACCATTGAGCGTACTCGACGAAGTTGTCAGGGGGGGGGGGGGGGAA
+
FFFFFFFFFFFFFFFFFFFFFFFFFFFFFFFFFFFFFFFFFFFFF,FF
@FS10000125:27:BPA73017-1634:1:1101:7420:2240 2:N:0:3
TAAATTTTGAGCGTACTCGACGAAGTTCTACGGGGGGGGGGGGGGGAA
+
FFFFFFFFFFFFFFFFFFFFFFFFFFFFFFFFFFFFFFFFFFFF:,FF
@FS10000125:27:BPA73017-1634:1:1101:7490:2240 2:N:0:3
TAAAGGTTGAGCGTACTCGACGAAGTTTTTAGGGGGGGGGGGGGGGGA
+
FFFFFFFFFFFFFFFFFFFFFFFFFFFFFFFFFFFFFFFFFFFFFFFF
@FS10000125:27:BPA73017-1634:1:1101:7830:2240 2:N:0:3
CATGATTTGAGCGTACTCGACGAAGTTAACAGGGGGGGGGGGGGGGAA
+
FFFFFFFFFFFFFFFFFFFFFFFFFFFFFFFFFFFFFFFFFFFF:,FF
@FS10000125:27:BPA73017-1634:1:1101:10380:2240 2:N:0:3
TATCCATTGAGCGTACTCGACGAAGTTACGGGGGGGGGGGGGGGAAAT
+
,,FFFFFFFFFFFFFFFFFFFFFFFFFFFFFFFFFFFFFFFFF:,F,:
@FS10000125:27:BPA73017-1634:1:1101:10420:2240 2:N:0:3
ACCAGGTTGAGCGTACTCGACGAAGGGGGGGGGGGGGGGGGAGATTGA
+
,FFFFFFFFFFFFFFFFFFFFFFFFFFFFFFFFFFFFFFF,::,,,,F
@FS10000125:27:BPA73017-1634:1:1101:10600:2240 2:N:0:3
CTTCGTTTGAGCGTACTCGACGAAGTTCCAGGGGGGGGGGGGGGAAAA
+
FFFFFFFFFFFFFFFFFFFFFFFFFFFFFFFFFFFFFFFFFFFFFF:,
@FS10000125:27:BPA73017-1634:1:1101:11340:2240 2:N:0:3
TGTTATTTGAGCGTACTCGACGAAGTTGGTGGGGGGGGGGGGGGGGGA
+
F,:FF:FFFFFFFFFFFFFFFFFFFFFFFFFF:FFF,FFFF,,F,F,F
@FS10000125:27:BPA73017-1634:1:1101:11460:2240 2:N:0:3
TCATGCTTGAGCGTACTCGACGAAGTTCTTGGGGGGGGGGGGGGGGGA
+
FFFFFFFFFFFFFFFFFFFFFFFFFFFFFFFFFFFFFFFFFFFFFF,,
@FS10000125:27:BPA73017-1634:1:1101:13800:2240 2:N:0:3
TATCATTTGAGCGTACTCGACGAAGTTAGGGGGGGGGGGGGGGAATTC
+
F:FFFFFFFFFFFFFFFFFFFFFFFFFFFFFFFFFFFFFFF:,F,,::
@FS10000125:27:BPA73017-1634:1:1101:15800:2240 2:N:0:3
CCAGGTTTGAGCGTACTCGACGAAGTTCCTGGGGGGGGGGGGGGGGAA
+
FFFFFFFFFFFFFFFFFFFFFFFFFFFFFFFFFFFFFFFFFFFF:,F,
@FS10000125:27:BPA73017-1634:1:1101:2070:2250 2:N:0:3
TTCTACTTGAGCGTACTCGACGAAGTTTTGCGGGGGGGGGGGGGGGAA
+
F:FFFFFFFFFFFFFFFFFFFFFFFFFFFFFFFFFFFFFFFFFF,,FF
@FS10000125:27:BPA73017-1634:1:1101:3160:2250 2:N:0:3
TTTCACTTGAGCGTACTCGACGAAGTTGCTGGGGGGGGGGGGGGGGAA
+
F,FFFFFFFFFFFFFFFFFFFFFFFFFFFFFFFFFFFFFFFFFF,,F,
@FS10000125:27:BPA73017-1634:1:1101:3330:2250 2:N:0:3
CCTGGTTTGAGCGTACTCGACGAAGTTAGACGGGGGGGGGGGGGGGAA
+
FFFFFFFFFFFFFFFFFFFFFFFFFFFFFFFFFFFFFFFFFFFFF::F
@FS10000125:27:BPA73017-1634:1:1101:3580:2250 2:N:0:3
TAGTGATTGAGCGTACTCGACGAAGTTTAACGGGGGGGGGGGGGGGAA
+
FFFFFFFFFFFFFFFFFFFFFFFFFFFFFFFFFFFFFFFFFFFFFFFF
@FS10000125:27:BPA73017-1634:1:1101:3740:2250 2:N:0:3
ATATAGTTGAGCGTACTCGACGAAGTTCAGGGGGGGGGGGGGGGGGGG
+
,FFFFFFFFFFFFFFFFFFFFFFFFFFFFFFFFFFFFFFFFFFFFFF:
@FS10000125:27:BPA73017-1634:1:1101:4010:2250 2:N:0:3
TCTGAATTGAGCGTACTCGACGAAGTTATAAGGGGGGGGGGGGGGGAA
+
FFFFFFFFFFFFFFFFFFFFFFFFFFFFFFFFFFFFFFFFFFFFF,FF
@FS10000125:27:BPA73017-1634:1:1101:4870:2250 2:N:0:3
TCGGTTTTGAGCGTACTCGACGAAGTTGCTAGGGGGGGGGGGGGGGAA
+
FFFFFFFFFFFFFFFFFFFFFFFFFFFFFFFFFFFFFFFFFFFFF,FF
@FS10000125:27:BPA73017-1634:1:1101:6080:2250 2:N:0:3
TACGACTTGAGCGTACTCGACGAAGTTCAACGGGGGGGGGGGGGGAAA
+
FFFFFFFFFFFFFFFFFFFFFFFFFFFFFFFFFFFFFFFFFFFF:FF,
@FS10000125:27:BPA73017-1634:1:1101:8000:2250 2:N:0:3
TACATATTGAGCGTACTCGACGAAGTTGCGGGGGGGGGGGGGGGGAGG
+
,:FFFFFFFFFFFFFFFFFFFFFFFFFFF:FFFFFFFFFFFFF,,F,,
@FS10000125:27:BPA73017-1634:1:1101:9140:2250 2:N:0:3
TAAGGGTTGAGCGTACTCGACGAAGTTAACGGGGGGGGGGGGGGGGGA
+
FFFFFFFFFFFFFFFFFFFFFFFFFFFFFFFFFFFFFFFFFFFF:F,,
@FS10000125:27:BPA73017-1634:1:1101:9150:2250 2:N:0:3
ATCCCGTTGAGCGTACTCGACGAAGTTCAGGGGGGGGGGGGGGGAGAT
+
FFFFFFFFFFFFFFFFFFFFFFFFFFFFFFFFFFFFFFFFFFF,F,,F
@FS10000125:27:BPA73017-1634:1:1101:10120:2250 2:N:0:3
GCTACCTTGAGCGTACTCGACGAAGTTTCCGGGGGGGGGGGGGGGGAA
+
:FFFFFFFFFFFFFFFFFFFFFFFFFFFFFFFFFFFFFFFFFFFF,FF
@FS10000125:27:BPA73017-1634:1:1101:10800:2250 2:N:0:3
TCTAATTTGAGCGTACTCGACGAAGTTGGGTGGGGGGGGGGGAGATCG
+
FFFFFFFFFFFFFFFFFFFFFFFFFFFFFFFFFFFFFFFFFFF,FFFF
@FS10000125:27:BPA73017-1634:1:1101:10940:2250 2:N:0:3
TCCGTTTTGAGCGTACTCAACGAAGTTGGCTGGGGGGGGGGGGGGGAA
+
,,,,F:FFFFFFFFFFFF:FFFFFFFFFFFFFFFFFFFFFF,FF,,F,
@FS10000125:27:BPA73017-1634:1:1101:11460:2250 2:N:0:3
TCCTAGTTGAGCGTACTCGACGAAGTTCAGTGGGGGGGGGGGGGGGGA
+
FFFFFFFFFFFFFFFFFFFFFFFFFFFFFFFFFFFFFFFFFFFFFFFF
@FS10000125:27:BPA73017-1634:1:1101:12060:2250 2:N:0:3
TTGAGTTTGAGCGTACTCGACGAAGTTTGATGGGGGGGGGGGGGGGGA
+
F,FFFFFFFFFFFFFFFFFFFFFFFFFFFFFFFFFFFFFFFFFFFFFF
@FS10000125:27:BPA73017-1634:1:1101:12210:2250 2:N:0:3
CTCGCTTTGAGCGTACTCGACGAAGTTCAGTGGGGGGGGGGGGGGGAA
+
FFFFFFFFFFFFFFFFFFFFFFFFFFFFFFFFFFFFFFFFFFFFFF::
@FS10000125:27:BPA73017-1634:1:1101:13420:2250 2:N:0:3
TTTAGATTGAGCGTACTCGACGAAGTTTATAGGGGGGGGGGGGGGGAA
+
:,FFFFFFFFFFFFFFFFFFFFFFFFFFFFFFFFFFFFFFFFFFFF,:
@FS10000125:27:BPA73017-1634:1:1101:13450:2250 2:N:0:3
TAGGACTTGAGCGTACTCGACGAAGTTGCACGGGGGGGGGGGGGGGAA
+
FFFFFFFFFFFFFFFFFFFFFFFFFFFFFFFFFFFFFFFFFFFFF,FF
@FS10000125:27:BPA73017-1634:1:1101:13470:2250 2:N:0:3
ATCCTATTGGCGTACTCGAAGAGGGGGGGGGGGGGGGGAGATCGGAAA
+
F:FFFFFFFFFFFFFFFFFFFFFFFFFFFFFFFFFFF,:,,F::,FFF
@FS10000125:27:BPA73017-1634:1:1101:14180:2250 2:N:0:3
TTTCATTTGAGCGTACTCGACGAAGTTGGTAAGGGGGGGGGGGGGGGA
+
,FFFFFFFFFFFFFFFFFFFFFFFFFFFFFFFFFFFFFFFFFFFFFF:
@FS10000125:27:BPA73017-1634:1:1101:14220:2250 2:N:0:3
CAGTTTTTGAGCGTACTCGACGAAGTTTCCAGGGGGGGGGGGGGGGAA
+
FFFFFFFFFFFFFFFFFFFFFFFFFFFFFFFFFFFFFFFFFFFFFF,F
@FS10000125:27:BPA73017-1634:1:1101:14410:2250 2:N:0:3
ACAGTTTTGAGCGTACTCGACGAAGTTGCGGGGGGGGGGGGGGGAGGT
+
FFFFFFFFFFFFFFFFFFFFFFFFFFFFFFFFFFFFFFFFFFF,F,,,
@FS10000125:27:BPA73017-1634:1:1101:14720:2250 2:N:0:3
CTTTACTTGAGCGTACTCGACGAAGGGGGGGGGGGGGGAGATCGGAAA
+
:,::,FFFFFFFFFFFFFFFFFFFF,,F,,:FFFFFFF,:,:,,:,FF
@FS10000125:27:BPA73017-1634:1:1101:4040:2260 2:N:0:3
ACACGATTGAGCGTACTCGACGAAGTTGGAGGGGGGGGGGGGGGGAAA
+
FFFFFFFFFFFFFFFFFFFFFFFFFFFFF:FFFFFFFFFFFFFFFF,:
@FS10000125:27:BPA73017-1634:1:1101:6050:2260 2:N:0:3
TTTTTTTTGAGCGTACTCGACGAAGTTGCGAGGGGGGGGGGGGGGGGG
+
FFFFFFFFFFFFFFFFFFFFFFFFFFFFFFFFFFFFFFFFFFFFFFFF
@FS10000125:27:BPA73017-1634:1:1101:6790:2260 2:N:0:3
ATACCATTGAGCGTACTCGACGAAGTTGGGGGGGGGGGGGGGAAATCG
+
FFFFFFFFFFFFFFFFFFFFFFFFFFFFFFFFFFFFFFFFF:FF,F,:
@FS10000125:27:BPA73017-1634:1:1101:7600:2260 2:N:0:3
CAATTATTGAGCGTACTCGACGAAGTTTCGTGGGGGGGGGGGGGGGGA
+
FFFFFFFFFFFFFFFFFFFFFFFFFFFFFFFFFFFFFFFFFFFFFF:,
@FS10000125:27:BPA73017-1634:1:1101:7700:2260 2:N:0:3
AATCGTTTGAGCGTACTCGACGAAGTTATAAGGGGGGGGGGGGGGGGG
+
::FFFFFFFFFFFFFFFFFFFFFFFFFFFFFFFFFFFFFFFFF,F,,F
@FS10000125:27:BPA73017-1634:1:1101:7930:2260 2:N:0:3
TTTCGCTTGAGCGTACTCGACGAAGTTAACAGGGGGGGGGGGGGGGAA
+
F,FFFFFFFFFFFFFFFFFFFFFFFFFFFFFFFFFFFFFFFFFFFF:F
@FS10000125:27:BPA73017-1634:1:1101:8660:2260 2:N:0:3
GATCCATTGAGCGTACTCGACGAAGTTTCAAGGGGGGGGGGGGGGGAA
+
,:FFFFFFFFFFFFFFFFFFFFFFFFFFFFFFFFFFFFFFFFFFFFFF
@FS10000125:27:BPA73017-1634:1:1101:10500:2260 2:N:0:3
TCGATATTGAGCGTACTCGACGAAGGGGGGGGGGGGGGGGGAGCGGAA
+
:F,:,FFFFFFFFFFFFFFFFFFFF,,FF,,,FFFFFFF,:F,,,F::
@FS10000125:27:BPA73017-1634:1:1101:10770:2260 2:N:0:3
TCACACTTGAGCGTACTCGACGAAGTTTAATGGGGGGGGGGGGGGGGG
+
FFFFFFFFFFFFFFFFFFFFFFFFFFFFFFFFFFFFFFFFFFFFFFFF
@FS10000125:27:BPA73017-1634:1:1101:11120:2260 2:N:0:3
TTAGGATTGAGCGTACTCGACGAAGTTCAGGGGGGGGGGGGGGAAATT
+
FFFFFFFFFFFFFFFFFFFFFFFFFFFFFFFFFFFFFFFFFF::FF,,
@FS10000125:27:BPA73017-1634:1:1101:11210:2260 2:N:0:3
TTTCGTTTGAGCGTACTCGACGAAGTTTAACGGGGGGGGGGGGGGAAA
+
F,FFFFFFFFFFFFFFFFFFFFFFFFFFFFFFFFFFFFFFFFFFF:F:
@FS10000125:27:BPA73017-1634:1:1101:11420:2260 2:N:0:3
ACTGATTTGAGCGTACTCGACGAAGTTTTGCAGGGGGGGGGGGGGGGA
+
FFFFFFFFFFFFFFFFFFFFFFFFFFFFFFFFFFFFFFFFFFFFFFFF
@FS10000125:27:BPA73017-1634:1:1101:12200:2260 2:N:0:3
CCCACTTTGAGCGTACTCGACGAAGTTGCCAGGGGGGGGGGGGGGGGA
+
F,F:F,FFFFFFFFFFFFFFFFFFFFFFF:FFFFFFFFFFFFFF:F:,
@FS10000125:27:BPA73017-1634:1:1101:14910:2260 2:N:0:3
CTGATTTTGAGCGTACTCGACGAAGTTCGTCAGGGGGGGGGGGGGGGA
+
FFFFFFFFFFFFFFFFFFFFFFFFFFFFFFFFFFFFFFFFFFFFF,,F
@FS10000125:27:BPA73017-1634:1:1101:15200:2260 2:N:0:3
AGTTTATTGAGCGTACTCGACGAAGTTGAAGGGGGGGGGGGGGGGAAT
+
F:FFFFFFFFFFFFFFFFFFFFFFFFFFFFFFFFFFFFFFFFFF,F,,
@FS10000125:27:BPA73017-1634:1:1101:15220:2260 2:N:0:3
TTCTTCTTGAGCGTACTCGACGAAGAGGGGGGGGGGGGGGGGGGGAAA
+
,FFFFFFFFFFFFFFFFFFFFFFFFFFFFFFFFFFFFFFFFFFF:F::
@FS10000125:27:BPA73017-1634:1:1101:15520:2260 2:N:0:3
ATATACTTGAGCGTACTCGACGAAGTTCTGTGGGGGGGGGGGGGGGGG
+
FFFFFFFFFFFFFFFFFFFFFFFFFFFFFFFFFFFFFFFFFFFFFFFF
@FS10000125:27:BPA73017-1634:1:1101:16250:2260 2:N:0:3
ATAGTATTGAGCGTACTCGACGAGGTTTTGAGGGGGGGGGGGGGGGAA
+
FFFFFFFFFFFFFFFFFFFFFFFFFFFFFFFFFFFFFFFFFFFFFF,F
@FS10000125:27:BPA73017-1634:1:1101:4450:2270 2:N:0:3
ATTTCCTTGAGCGTACTCGACGAAGTTGGCGGGGGGGGGGGGGGGGGA
+
FFFFFFFFFFFFFFFFFFFFFFFFFFFFFFFFFFFFFFFFFFFFFF:F
@FS10000125:27:BPA73017-1634:1:1101:8050:2270 2:N:0:3
AATCGTTTGAGCGTACTCGACGAAGTTATAAGGGGGGGGGGGGGGGGA
+
FFFFFFFFFFFFFFFFFFFFFFFFFFFFFFFFFFFFFFFFFFFFFF,F
@FS10000125:27:BPA73017-1634:1:1101:8320:2270 2:N:0:3
CTATAATTGAGCGTACTCGACGAAGTTAGCCGGGGGGGGGGGGGGGGA
+
F:FFFFFFFFFFFFFFFFFFFFFFFFFFFFFFFFFFFFFFFFFF::,F
@FS10000125:27:BPA73017-1634:1:1101:8470:2270 2:N:0:3
TATCGCTTGAGCGTACTCGACGAAGTTACAGGGGGGGGGGGGGGGGGA
+
FFFFFFFFFFFFFFFFFFFFFFFFFFFFFF,FFFFFFFFFFFFFFF::
@FS10000125:27:BPA73017-1634:1:1101:10100:2270 2:N:0:3
CTGATATTGAGCGTACTGACGAAGGGGGGGGGGGGGGGAGATCGGAAA
+
F:FFFFFFFFFFFFFFFFFFFFFFFFFFFFFFFFFFFFF,FFF::F:F
@FS10000125:27:BPA73017-1634:1:1101:12040:2270 2:N:0:3
TACATTTTGAGCGTACTCGACGAAGTTGTTGGGGGGGGGGGGGGGAAA
+
,:FFFFFFFFFFFFFFFFFFFFFFFFFFFFFFFFFFFFFFFFFFFF:,
@FS10000125:27:BPA73017-1634:1:1101:12560:2270 2:N:0:3
CTGACGTTGAGCGTACTCGACGAAGTTTGGGGGGGGGGGGGGGGGGGA
+
FF:FFFFFFFFFFFFFFFFFFFFFFFFFFFFFFFFFFFFFFFFFF:,F
@FS10000125:27:BPA73017-1634:1:1101:12800:2270 2:N:0:3
CCACATTTGAGCGTACTCGACGAAGTTGTCAGGGGGGGGGGGGGGGGA
+
FFFFF:FFFFFFFFFFFFFFFFFFFFF:FF::FFFFFFFFFFFFFF,F
@FS10000125:27:BPA73017-1634:1:1101:13720:2270 2:N:0:3
CTGCCTTTGAGCGTACTCGACGAAGTTCTACGGGGGGGGGGGGGGGAA
+
FFFFFFFFFFFFFFFFFFFFFFFFFFFFFFFFFFFFFFFFFFFFF,FF
@FS10000125:27:BPA73017-1634:1:1101:13790:2270 2:N:0:3
TCTTATTTGAGCGTACTCGACGAAGTTGATCGGGGGGGGGGGGGGGAA
+
,FFFFFFFFFFFFFFFFFFFFFFFFFFFFFFFFFFFFFFFFFFFFFFF
@FS10000125:27:BPA73017-1634:1:1101:14090:2270 2:N:0:3
CCAGGATTGAGCGTACTCGACGAAGTTGGTGGGGGGGGGGGGGGGGGG
+
FFFFFFFFFFFFFFFFFFFFFFFFFFFFFFFFFFFFFFFFFFFFFFF,
@FS10000125:27:BPA73017-1634:1:1101:15820:2270 2:N:0:3
ATTACTTTGAGCGTACTCGACGAAGTTTGGGGGGGGGGGGGGGGGGAT
+
,,FFFFFFFFFFFFFFFFFFFFFFFFFFFFFFFFFFFFFFFFFF,,F,
@FS10000125:27:BPA73017-1634:1:1101:1180:2280 2:N:0:3
TAAGATTTGAGCGTACTCGACGAAGTTACTAGGGGGGGGGGGGGGGGA
+
FFFFFFFFFFFFFFFFFFFFFFFFFFFFFFFFFFFFFFFFFFFFFFFF
@FS10000125:27:BPA73017-1634:1:1101:1290:2280 2:N:0:3
TTACGTTTGAGCGTACTCGACGAAGTTACAGGGGGGGGGGGGGGGAAA
+
FFFFFFFFFFFFFFFFFFFFFFFFFFFFFFFFFFFFFFFFFFFFFF:F
@FS10000125:27:BPA73017-1634:1:1101:1340:2280 2:N:0:3
AACAGCTTGAGCGTACTCAACGAAGATCGGGGGGGGGGGGGGGGAAAT
+
F:FFFFFFFFFFFFFFFFFFFFFFFFFFFFFFFFFFFFFFFFF:F,FF
@FS10000125:27:BPA73017-1634:1:1101:3750:2280 2:N:0:3
ACTAATTTGAGCGTACTCGACGAAATTCTTTGGGGGGGGGGGGGGGAA
+
,F,FF:FF,F,F,F,,:,,:,,:F,FF,,F,FFFFFFFFFFFFFF:FF
@FS10000125:27:BPA73017-1634:1:1101:6810:2280 2:N:0:3
TTAAACTTGAGCGTACTCGACGAAGTTGGGGGGGGGGGGGGGGAGATC
+
FFFFFFFFFFFFFFFFFFFFFFFFFFFFFFFFFFFFFFFFFF,F,,F:
@FS10000125:27:BPA73017-1634:1:1101:7220:2280 2:N:0:3
TCTAAATTGAGCGTACTCGACGAAGTTCGTCAGGGGGGGGGGGGGGGA
+
FFFFFFFFFFFFFFFFFFFFFFFFFFFFFFFFFFFFFFFFFFFFFFF:
@FS10000125:27:BPA73017-1634:1:1101:8270:2280 2:N:0:3
TATGACTTGAGCGTACTCGACGAAGTTAATGGGGGGGGGGGGGGAAAT
+
FFFFFFFFFFFFFFFFFFFFFFFFFFFFFFFFFFFFFFFFFFF::FFF
@FS10000125:27:BPA73017-1634:1:1101:10460:2280 2:N:0:3
CTACAATTGAGCGTACTCGACGAAGTTATGTGGGGGGGGGGGGGGGAA
+
FFFFFFFFFFFFFFFFFFFFFFFFFFFFFFFFFFFFFFFFFFFFFFF:
@FS10000125:27:BPA73017-1634:1:1101:12260:2280 2:N:0:3
CTCTATTTGAGCGTACTCGACGAAGTTCAACGGGGGGGGGGGGGGGAA
+
FFFFFFFFFFFFFFFFFFFFFFFFFFFFFFFFFFFFFFFFFFFFF,FF
@FS10000125:27:BPA73017-1634:1:1101:15380:2280 2:N:0:3
TCGCGTTTGAGCGTACTCGACGAGGTGGGGGGGGGGGGGGGGGAAGTG
+
,F:FFFFFFFFFFFFFFFFFFFFFFFFFFFFFFFFFFFFFFF,,F,:,
@FS10000125:27:BPA73017-1634:1:1101:15600:2280 2:N:0:3
CTCGGTTTGAGCGTACTCGACGAAGTTGGTTGGGGGGGGGGGGGGGAA
+
FFFFFFFFFFFFFFFFFFFFFFFFFFFFFFFFFFFFFFFFFFFFF,FF
@FS10000125:27:BPA73017-1634:1:1101:15850:2280 2:N:0:3
ATCGTTTTGAGCGTACTCGACGAAGTTTCAAGGGGGGGGGGGGGGGAA
+
,:F:FFFFFF:FFFFFFFFFFFFFFFFFFFFFFFF:FFFFF,:,,,,,
@FS10000125:27:BPA73017-1634:1:1101:16040:2280 2:N:0:3
TCTCCGTTGAGCGTACTCGACGAAGTTTTTCGGGGGGGGGGGGGGGGA
+
FFFFFFFFFFFFFFFFFFFFFFFFFFFFFFFFFFFFFFFFFFFFFFFF
@FS10000125:27:BPA73017-1634:1:1101:16100:2280 2:N:0:3
CCAGAATTGAGCGTACTCGACGAAGTTTACAGGGGGGGGGGGGGGGAA
+
FFFFFFFFFFFFFFFFFFFFFFFFFFFFFFFFFFFFFFFFFFFFF,FF
@FS10000125:27:BPA73017-1634:1:1101:1720:2290 2:N:0:3
ATTTTTTTGAGCGTACTCGACGAAGGGGGGGGGGGGGGGAGATTGGAA
+
FFFFFFFFFFFFFFFFFFFFFFFFFFFFFFFFFFFFFFF,,F,,,,::
@FS10000125:27:BPA73017-1634:1:1101:3000:2290 2:N:0:3
CTGTGTTTGAGCGTACTCGACGAGGTTCATGGGGGGGGGGGGGGGAGA
+
FFFFFFFFFFFFFFFFFFFFFFFFFFFFFFFFFFFFFFFFFFFF,F,,
@FS10000125:27:BPA73017-1634:1:1101:3910:2290 2:N:0:3
CACTAATTGAGCGTACTCGACGAAGTTGGGGGGGGGGGGGGGGGGAAA
+
FFFFFFFFFFFFFFFFFFFFFFFFFFFFFFFFFFFFFFFFFFFF,F:,
@FS10000125:27:BPA73017-1634:1:1101:4320:2290 2:N:0:3
TGATTATTGAGCGTACTCGACGAAGTTGGGAGGGGGGGGGGGGGGGAA
+
,FFFFFFFFFFFFFFFFFFFFFFFFFFFFFFFFFFFFFFFFFFFF,FF
@FS10000125:27:BPA73017-1634:1:1101:4960:2290 2:N:0:3
TTGTGTTTGAGCGTACTCGACGAAGTTTTACGGGGGGGGGGGGGGGAA
+
F,FFFFFFFFFFFFFFFFFFFFFFFFFFFFFFFFFFFFFFFFFFF,FF
@FS10000125:27:BPA73017-1634:1:1101:5450:2290 2:N:0:3
ATTATTTTGAGCGTACTCGACGAAGTTATACGGGGGGGGGGGGGGGAA
+
FFFFFFFFFFFFFFFFFFFFFFFFFFFFFFFFFFFFFFFFFFFFFFFF
@FS10000125:27:BPA73017-1634:1:1101:5460:2290 2:N:0:3
TCGCAATTGAGCGTACTCGACGAAGTTACAGGGGGGGGGGGGGGGGGG
+
FFFFFFFFFFFFFFFFFFFFFFFFFFFFFFFFFFFFFFFFFFFFFFF:
@FS10000125:27:BPA73017-1634:1:1101:5850:2290 2:N:0:3
AATAAGTTGAGCGTACTCGACGAAGTTTCGTGGGGGGGGGGGGGGAAA
+
FFFFFFFFFFFFFFFFFFFFFFFFFFFFFFFFFFFFFFFFFFFFF:FF
@FS10000125:27:BPA73017-1634:1:1101:6530:2290 2:N:0:3
CCGCCTTTGAGCGTACTCGACGAAGTTCCGGGGGGGGGGGGGGGGAAT
+
FF:FFFFFFFFFFFFFFFFFFFFFFFFFF:FFFFFFFFFFFFF,,F,,
@FS10000125:27:BPA73017-1634:1:1101:8080:2290 2:N:0:3
TTGAACTTGAGCGTACTCGACGAAGTTGCAGGGGGGGGGGGGGGGAAA
+
F,FFFFFFFFFFFFFFFFFFFFFFFFFFFFFFFFFFFFFFFFFFFF,,
@FS10000125:27:BPA73017-1634:1:1101:8380:2290 2:N:0:3
ATGTCTTTGAGCGTACTCGACGAAGTTGTAGGGGGGGGGGGGGGGGGA
+
,F,F,,FFFFFFFFFFFFFFFFFFFFF,FF,FFFFFFFFFFFFFF,,F
@FS10000125:27:BPA73017-1634:1:1101:8880:2290 2:N:0:3
TAGAGGTTGAGCGTACTCGACGAAGTTCCAGGGGGGGGGGGGGGGAAT
+
FFFFFFFFFFFFFFFFFFFFFFFFFFFFFFFFFFFFFFFFFFFF,FF:
@FS10000125:27:BPA73017-1634:1:1101:9590:2290 2:N:0:3
TTGGAATTGAGCGTACTCGACGAAGTTACAGGGGGGGGGGGGGGGGAA
+
F,FFFFFFFFFFFFFFFFFFFFFFFFFFFFFFFFFFFFFFFFFFF,FF
@FS10000125:27:BPA73017-1634:1:1101:10100:2290 2:N:0:3
GTTTGGTTGAGCGTACTCGACGAAGTTACAAGGGGGGGGGGGGGGGAA
+
,FFFFFFFFFFFFFFFFFFFFFFFFFFFFFFFFFFFFFFFFFFFF:FF
@FS10000125:27:BPA73017-1634:1:1101:13700:2290 2:N:0:3
CTAATCTTGAGCGTACTCGACGAAGTTGGGCGGGGGGGGGGGGGGGAA
+
FFFFFFFFFFFFFFFFFFFFFFFFFFFFFFFFFFFFFFFFFFFFFF,:
@FS10000125:27:BPA73017-1634:1:1101:13770:2290 2:N:0:3
TTGGAATTGAGCGTACTCGACGAAGTTAGGGGGGGGGGGGGGGAAATT
+
,::::FFFFFFFFFFFFFFFFFFFFFFFFFFFFFFFFFFFFF:,F,,F
@FS10000125:27:BPA73017-1634:1:1101:14340:2290 2:N:0:3
GCCCCATTGAGCGTACTCGACGAAGTTGGCTGGGGGGGGGGGGGGGGG
+
,FFFFFFFFFFFFFFFFFFFFFFFFFFFFFFFFFFFFFFFFFFFFFFF
@FS10000125:27:BPA73017-1634:1:1101:14920:2290 2:N:0:3
TCTACATTGAGCGTACTCGACGAAGTTATGCGGGGGGGGGGGGGGGAA
+
,F:,FFFFFFFFFFFFFFFFFFFFFFF,FFFFFFFFFFFFFFFFF,FF
@FS10000125:27:BPA73017-1634:1:1101:15200:2290 2:N:0:3
AAATACTTGAGCGTACTCGACGAAGTTAATTGGGGGGGGGGGGGGGGG
+
FFFFFFFFFFFFFFFFFFFFFFFFFFFFFFFFFFFFFFFFFFFFFFF:
@FS10000125:27:BPA73017-1634:1:1101:16080:2290 2:N:0:3
TTTTAATTGAGCGTACTCGACGAAGTTTAAAGGGGGGGGGGGGGGGGA
+
,,FFFFFFFFFFFFFFFFFFFFFFFFFFFFFFFFFFFFFFFFFFF:,,
@FS10000125:27:BPA73017-1634:1:1101:1010:2300 2:N:0:3
ATTCGATTGAGCGTACTCGACGAGGTTACGTGGGGGGGGGGGGGGGAA
+
F,FFFFFFFFFFFFFFFFFFFFFFFFFFFFFFFFFFFFFFFFFFF,FF
@FS10000125:27:BPA73017-1634:1:1101:5560:2300 2:N:0:3
TAGATTTTGAGCGTACTCGACGAAGTTAGGGGGGGGGGGGGGAAATTG
+
FFFFFFFFFFFFFFFFFFFFFFFFFFFFFFFFFFFFFFFFFF,FF,,,
@FS10000125:27:BPA73017-1634:1:1101:6170:2300 2:N:0:3
CTCTATTTGAGCGTACTCGACGAAGGGGGGGGGGGGGGGAGATCGGAA
+
F,FFFFFFFFFFFFFFFFFFFFFFFFFFFFFFFFFFFFF:,:F,,,:,
@FS10000125:27:BPA73017-1634:1:1101:6980:2300 2:N:0:3
ATTGGATTGAGCGTACTCGACGAAATTGCCGGGGGGGGGGGGGGGAAA
+
FFFFFFFFFFFFFFFFFFFFFFFFFFFFFFFFFFFFFFFFFFFF,F,,
@FS10000125:27:BPA73017-1634:1:1101:8410:2300 2:N:0:3
TTCCGCTTGAGCGTACTCGACGAAGTTTGGAGGGGGGGGGGGGGGGAA
+
F,FFFFFFFFFFFFFFFFFFFFFFFFFFFFFFFFFFFFFFFFFFFF:F
@FS10000125:27:BPA73017-1634:1:1101:8780:2300 2:N:0:3
CATACCTTGAGCGTACTCGACGAAGTTGTATGGGGGGGGGGGGGGGGA
+
FFFF:FFFFFFFFFFFFFFFFFF:FFF,FF,FFFFFFFFFFFFFFFF,
@FS10000125:27:BPA73017-1634:1:1101:9380:2300 2:N:0:3
GTAGTTTTGAGCGTACTCGACGAAGTTTAGTGGGGGGGGGGGGGGGAA
+
FFFFFFFFF:FFFFFFFFFFFFFF:FFFFFFFFFF:F:FFF,F:FF:F
@FS10000125:27:BPA73017-1634:1:1101:9920:2300 2:N:0:3
TAATTCTTGAGCGTATCGACGAAGTTTAGGGGGGGGGGGGGGGGGAAA
+
,,FFFFFFFFFFFFFFFFFFFFFFFFFFFFFFFFFFFFFFFFFF,,::
@FS10000125:27:BPA73017-1634:1:1101:12140:2300 2:N:0:3
ATTGGCTTGAGCGTACTCGACGAAGTTCAGAGGGGGGGGGGGGGGGAA
+
,F,:FFFFFFFFFFFFFFFFFFFFFFFFFF,,FFFFFFFFFFF:,,F,
@FS10000125:27:BPA73017-1634:1:1101:12600:2300 2:N:0:3
CTACTATTGAGCGTACTCGACGAAGTTGGCTGGGGGGGGGGGGGGGGA
+
FF,FFFFFFFFFFFFFFFFFFFFFFFFF:FFFFFFFFFFFFFFFFF,F
@FS10000125:27:BPA73017-1634:1:1101:12840:2300 2:N:0:3
ATTTTTTTGAGCGTACTCGACGAAGTTCTGTGGGGGGGGGGGGGGGGG
+
,FFFFFFFFFFFFFFFFFFFFFFFFFFF:::FFFFFFFFFFFFFFF:,
@FS10000125:27:BPA73017-1634:1:1101:13710:2300 2:N:0:3
CTAATCTTGAGCGTACTCGACGAAGTTGGGCGGGGGGGGGGGGGGGAA
+
FFFFFFFFFFFFFFFFFFFFFFFFFFFFFFFFFFFFFFFFFFFFFF:F
@FS10000125:27:BPA73017-1634:1:1101:13720:2300 2:N:0:3
TATGATTTGAGCGTACTCGACGAAGTTGAACGGGGGGGGGGGGGGGAA
+
FFFFFFFFFFFFFFFFFFFFFFFFFFFFFFFFFFFFFFFFFFFFF,FF
@FS10000125:27:BPA73017-1634:1:1101:16230:2300 2:N:0:3
TTCTTCTTGAGCGTACTCGACGAAGTTCCGGGGGGGGGGGGGGGAGAT
+
,,FFFFFFFFFFFFFFFFFFFFFFFFFFFFFFFFFFFFFFFFF,F:,F
@FS10000125:27:BPA73017-1634:1:1101:1110:2310 2:N:0:3
TAAGATTTGAGCGTACTCGACGAAGTTACTAGGGGGGGGGGGGGGGGA
+
FFFFFFFFFFFFFFFFFFFFFFFFFFFFFFFFFFFFFFFFFFFFFFF,
@FS10000125:27:BPA73017-1634:1:1101:3140:2310 2:N:0:3
TATGTATTGAGCGTACTCGACGAAGTTGCAAGGGGGGGGGGGGGGGAA
+
,,FFFFFFFFFFFFFFFFFFFFFFFFFFFFFFFFFFFFFFFFFFFFFF
@FS10000125:27:BPA73017-1634:1:1101:3180:2310 2:N:0:3
TGGAAATTGAGCGTACTCGACGAAGGGGGGGGGGGGGGGAGATCGGAA
+
FFFFFFFFFFFFFFFFFFFFFFFFFFFFFFFFFFFFFFF,,F:,,,F:
@FS10000125:27:BPA73017-1634:1:1101:3200:2310 2:N:0:3
TACAGATTGAGCGTACTCGACGAAGTTCGGGAGGGGGGGGGGGGGGGA
+
FFFFFFFFFFFFFFFFFFFFFFFFFFFFFFFFFFFFFFFFFFFFFFFF
@FS10000125:27:BPA73017-1634:1:1101:3440:2310 2:N:0:3
TTTTGATTGAGCGTACTCGACGAAGTTGACAGGGGGGGGGGGGGGGAA
+
,FFFFFFFFFFFFFFFFFFFFFFFFFFFFFFFFFFFFFFFFFFFF,FF
@FS10000125:27:BPA73017-1634:1:1101:3770:2310 2:N:0:3
TACCGATTGAGCGTACTCGACGAAGTTTTGAGGGGGGGGGGGGGGGGG
+
FFFFFFFFFFFFFFFFFFFFFFFFFFFFFFFFFFFFFFFFFFFFFFFF
@FS10000125:27:BPA73017-1634:1:1101:4230:2310 2:N:0:3
TCTGACTTGAGCGTACTCGACGAAGTTTGTAGGGGGGGGGGGGGGGAA
+
,FF:FFFFFFFFFFFFFFFFFFFFFFFFFFFFFFFFFFFFFFFFF,FF
@FS10000125:27:BPA73017-1634:1:1101:5380:2310 2:N:0:3
CTAGGTTTGAGCGTACTCGACGAAGTTCCATGGGGGGGGGGGGGGGGA
+
FFFFFFFFFFFFFFFFFFFFFFFFFFFFFFFFFFFFFFFFFFFFFFF:
@FS10000125:27:BPA73017-1634:1:1101:5790:2310 2:N:0:3
ATCGCCTTGAGCGTACTCGACGAAGTTGTGGGGGGGGGGGGGGGAGAT
+
FFFFFFFFFFFFFFFFFFFFFFFFFFFFFFFFFFFFFFFFFFF,F,,F
@FS10000125:27:BPA73017-1634:1:1101:7670:2310 2:N:0:3
TTTATATTGAGCGTACTCGACGAAGTTTGTTGGGGGGGGGGGGGGGGG
+
F,FFFFFFFFFFFFFFFFFFFFFFFFFFFFFFFFFFFFFFFFFFFFFF
@FS10000125:27:BPA73017-1634:1:1101:8650:2310 2:N:0:3
AATAGATTGAGCGTACTCGACGAAGTTCGAAAGGGGGGGGGGGGGGGA
+
FFFFFFFFFFFFFFFFFFFFFFFFFFFFFFFFFFFFFFFFFFFFFFFF
@FS10000125:27:BPA73017-1634:1:1101:9380:2310 2:N:0:3
TTAGATTTGAGCGTACTCGACGAAGTTAAAAGGGGGGGGGGGGGGGAA
+
FFFFFFFFFFFFFFFFFFFFFFFFFFFFFFFFFFFFFFFFFFFFFF:F
@FS10000125:27:BPA73017-1634:1:1101:13110:2310 2:N:0:3
ATATGATTGAGCGTACTCGACGAAGTTACATGGGGGGGGGGGGGGGAA
+
F,FFFFFFFFFFFFFFFFFFFFFFFFFFFFFFFFFFFFFFFFFFF,F,
@FS10000125:27:BPA73017-1634:1:1101:13680:2310 2:N:0:3
TTTATATTGAGCGTACTCGACGAAGTTTTCCGGGGGGGGGGGGGGGGA
+
FFFFFFFFFFFFFFFFFFFFFFFFFFFFFFFFFFFFFFFFFFFFFF,F
@FS10000125:27:BPA73017-1634:1:1101:13710:2310 2:N:0:3
CCATCTTTGAGCGTACTCGACGAAGTTTGCGCGGGGGGGGGGGGGAGA
+
:FF,F,FFFFFFFFFFFFFFFFFFFFF:,,,FFFFFFFFFFFFFF:,F
@FS10000125:27:BPA73017-1634:1:1101:14220:2310 2:N:0:3
TTTTATTTGAGCGTACTCGACGAAGTTATACGGGGGGGGGGGGGGGAA
+
FFFFFFFFFFFFFFFFFFFFFFFFFFFFFFFFFFFFFFFFFFFFF:FF
@FS10000125:27:BPA73017-1634:1:1101:15110:2310 2:N:0:3
TCCCCTTTGAGCGTACTCGACGAAGTTGTCCGGGGGGGGGGGGGGGAA
+
FFFFFFFFFFFFFFFFFFFFFFFFFFFFFFFFFFFFFFFFFFFFF,FF
@FS10000125:27:BPA73017-1634:1:1101:15370:2310 2:N:0:3
TTCGTTTTGAGCGTACTCGACGAAGTTCCGAGGGGGGGGGGGGGGGGG
+
,,FFFFFFFFFFFFFFFFFFFFFFFFFFFFFFFFFFFFFFFFFFFFF:
@FS10000125:27:BPA73017-1634:1:1101:15600:2310 2:N:0:3
TTCCGGTTGAGCGTACTCGACGAAGTTAGGGGGGGGGGGGGGGAAATC
+
FFFFFFFFFFFFFFFFFFFFFFFFFFFFFFFFFFFFFFFFFFFFF,F:
@FS10000125:27:BPA73017-1634:1:1101:15920:2310 2:N:0:3
ATTATCTTGAGCGTACTCGACGAAGTTTGACGGGGGGGGGGGGGGGAA
+
FFFFFFFFFFFFFFFFFFFFFFFFFFFFFFFFFFFFFFFFFFFF,,F,
@FS10000125:27:BPA73017-1634:1:1101:16170:2310 2:N:0:3
TTAAGCTTGAGCGTACTCGACGAAGTTGGGAGGGGGGGGGGGGGAAAT
+
,FFFFFFFFFFFFFF:FFFFFFFFFFFFFFFFFFFFFFFFFFF,F,FF
@FS10000125:27:BPA73017-1634:1:1101:1190:2320 2:N:0:3
TAAGATTTGAGCGTACTCGACGAAGTTACTAGGGGGGGGGGGGGGGGA
+
FFFFFFFFFFFFFFFFFFFFFFFFFFFFFFFFFFFFFFFFFF:FFF,,
@FS10000125:27:BPA73017-1634:1:1101:1400:2320 2:N:0:3
CGATTATTGAGCGTACTCGACGAAGTTAAGTGGGGGGGGGGGGGGGAA
+
,:FF:FFFFFFFFFFFFFFFFFFFFFFFFFFFFFFFFFFFFFFFF,FF
@FS10000125:27:BPA73017-1634:1:1101:2220:2320 2:N:0:3
TAATCCTTGAGCGTACTCGACGAAGTTCGAGGGGGGGGGGGGGGAAAT
+
,:FFFFFFFFFFFFFFFFFFFFFFFFFFFFFFFFFFFFFFFFFF,,F,
@FS10000125:27:BPA73017-1634:1:1101:2350:2320 2:N:0:3
ATAGGCTTGAGCGTACTCGACGAAGTTTCCGGGGGGGGGGGGGGGAAT
+
:FFFFFFFFFFFFFFFFFFFFFFFFFFFFFFFFFFFFFFFFFFF,FF,
@FS10000125:27:BPA73017-1634:1:1101:4660:2320 2:N:0:3
TTCTTATTGAGCGTACTCGACGAAGTTGGGCGGGGGGGGGGGGGGGGG
+
FFFFFFFFFFFFFFFFFFFFFFFFFFFFFFFFFFFFFFFFFFFFFFFF
@FS10000125:27:BPA73017-1634:1:1101:5250:2320 2:N:0:3
TTATGGTTGAGCGTACTCGACGAAGTTAGAGGGGGGGGGGGGGGGGGA
+
FFFFFFFFFFFFFFFFFFFFFFFFFFFFFFFFFFFFFFFFFFFFFF,,
@FS10000125:27:BPA73017-1634:1:1101:5420:2320 2:N:0:3
ACTAGTTTGAGCGTACTCGACGAAGTTAAAAGGGGGGGGGGGGGGGGA
+
FFFFFFFFFFFFFFFFFFFFFFFFFFFFFFFFFFFFFFFFFFFFFFFF
@FS10000125:27:BPA73017-1634:1:1101:5730:2320 2:N:0:3
CTAATATTGAGCGTACTCGACGAGGTTGCTAGGGGGGGGGGGGGGGAA
+
FFFFFFFFFFFFFFFFFFFFFFFFFFFFFFFFFFFFFFFFFFFFF,FF
@FS10000125:27:BPA73017-1634:1:1101:5920:2320 2:N:0:3
ATCGTATTGAGCGTACTCGAGGGGGGGGGGGGGGGGGGAGAGGGGGAA
+
FFFFFFFFFFFFFFFFFFFFFFFFFFFFFFFF:FFFF,,,,,,,,,,,
@FS10000125:27:BPA73017-1634:1:1101:6280:2320 2:N:0:3
ACCTACTTGAGCGTACTCGACGAAGTTACGGGGGGGGGGGGGGGAAAT
+
FFFFFFFFFFFFFFFFFFFFFFFFFFFFFFFFFFFFFFFFFFF:FFFF
@FS10000125:27:BPA73017-1634:1:1101:7030:2320 2:N:0:3
TCTGGTTTGAGCGTACTCGACGAAGTTGCTGGGGGGGGGGGGGGGGGG
+
FFFFFFFFFFFFFFFFFFFFFFFFFFFFFFFFFFFFFFFFFFFFFF:F
@FS10000125:27:BPA73017-1634:1:1101:9090:2320 2:N:0:3
ACGTCCTTGAGCGTACTCGACGAAGTTATTGGGGGGGGGGGGGGGGAA
+
FFFFFFFFFFFFFFFFFFFFFFFFFFFFFFFFFFFFFFFFFFFFFFFF
@FS10000125:27:BPA73017-1634:1:1101:9730:2320 2:N:0:3
ACCTGGTTGAGCGTACTCGACGAAGTTTGATGGGGGGGGGGGGGGGAA
+
FFFFFFFFFFFFFFFFFFFFFFFFFFFFFFFFFFFFFFFFFFFFFFFF
@FS10000125:27:BPA73017-1634:1:1101:9950:2320 2:N:0:3
TAAACTTTGAGCGTACTCGACGAAGTTGCATGGGGGGGGGGGGGGGGA
+
FFFFFFFFFFFFFFFFFFFFFFFFFFFFFFFFFFFFFFFFFFFFFFF,
@FS10000125:27:BPA73017-1634:1:1101:10620:2320 2:N:0:3
TCCGTGTTGAGCGTACTCGACGAAGTTTCGTGGGGGGGGGGGGGGGAA
+
FFFFFFFFFFFFFFFFFFFFFFFFFFFFFFFFFFFFFFFFFFFFF:FF
@FS10000125:27:BPA73017-1634:1:1101:14690:2320 2:N:0:3
TCTCTTTTGAGCGTACTCGACGAAGTTGCAGGGGGGGGGGGGGGGAGA
+
FFFFFFFFFFFFFFFFFFFFFFFFFFFFFFFFFFFFFFFFFFFF,::,
@FS10000125:27:BPA73017-1634:1:1101:15060:2320 2:N:0:3
TATGTTTTGAGCGTACTCGACGAAGTTCGCGGGGGGGGGGGGGGGGAA
+
FFFFFFFFFFFFFFFFFFFFFFFFFFFFFFFFFFFFFFFFFFFFF,FF
@FS10000125:27:BPA73017-1634:1:1101:15420:2320 2:N:0:3
CATTACTTGAGCGTACTCGACGAAGTTTACTGGGGGGGGGGGGGGGAA
+
FFFFFFFFFFFFFFFFFFFFFFFFFFFFFFFFFFFFFFFFFFFFFFFF
@FS10000125:27:BPA73017-1634:1:1101:16170:2320 2:N:0:3
TTTAAATTGAGCGTACTCGACGAAGTTTGGCGGGGGGGGGGGGGGGAA
+
F,FFFFFFFFFFFFFFFFFFFFFFFFFFFFFFFFFFFFFFFFFF:,F,
@FS10000125:27:BPA73017-1634:1:1101:16400:2320 2:N:0:3
TAAGTTTTGAGCGTACTCGACGAAGTTCACAGGGGGGGGGGGGGGGGA
+
FFFFFFFFFFFFFFFFFFFFFFFFFFFFFFFFFFFFFFFFFFFFFFF,
@FS10000125:27:BPA73017-1634:1:1101:1870:2330 2:N:0:3
TAAGGATTGAGCGTACTCGACGAAGTTACAAGGGGGGGGGGGGGGGAA
+
FFFFFFFFFFFFFFFFFFFFFFFFFFFFFFFFFFFFFFFFFFFFFFFF
@FS10000125:27:BPA73017-1634:1:1101:2340:2330 2:N:0:3
CACCCCTTGAGCGTACTCGACGAAGTTGCCGGGGGGGGGGGGGGGGGA
+
:,,,FFFFFFFFFFFFFFFFFFFFFFFFFF,FFFFFFFFFFFFFFFF,
@FS10000125:27:BPA73017-1634:1:1101:2800:2330 2:N:0:3
TTATGATTGAGCGTACTCGACGAAGTTGACGGGGGGGGGGGGGGGGGA
+
FFFFFFFFFFFFFFFFFFFFFFFFFFFFFFFFFFFFFFFFFFFFFFF,
@FS10000125:27:BPA73017-1634:1:1101:2990:2330 2:N:0:3
CTGAGTTTGAGCGTACTCGACGAAGTTCTCGGGGGGGGGGGGGGGAAT
+
F:FFFFFFFFFFFFFFFFFFFFFFFFFFFFFFFFFFFFFFFFFF,F:,
@FS10000125:27:BPA73017-1634:1:1101:5420:2330 2:N:0:3
TATGGTTTGAGCGTACTCGACGAAGTTACTAGGGGGGGGGGGGGGGAA
+
FFFFFFFFFFFFFFFFFFFFFFFFFFFFFFFFFFFFFFFFFFFFFF:F
@FS10000125:27:BPA73017-1634:1:1101:6430:2330 2:N:0:3
ACTTCATTGGGCGGGGGGGGGGGAGATCGGAAGAGCGTCGTGTTGGGA
+
,F,F,,FFF:F,F,:,:,F,,F,F,:FF:FFF,:F:F,F::,F,:::F
@FS10000125:27:BPA73017-1634:1:1101:8030:2330 2:N:0:3
TCATTATTGAGCGTACTCGACGAAGTTTTGGGGGGGGGGGGGGGGGAA
+
FFFFFFFFFFFFFFFFFFFFFFFFFFFFF::FFFFFFFFFFFFF:,FF
@FS10000125:27:BPA73017-1634:1:1101:9240:2330 2:N:0:3
TTATCTTTGAGCGTACTCGACGAAGTTGGCAGGGGGGGGGGGGGGGGA
+
F,FFFFFFFFFFFFFFFFFFFFFFFFFFFFFFFFFFFFFFFFFFFFFF
@FS10000125:27:BPA73017-1634:1:1101:10680:2330 2:N:0:3
TCCGTGTTGAGCGTACTCGACGAAGTTTCGTGGGGGGGGGGGGGGGAA
+
FFFFFFFFFFFFFFFFFFFFFFFFFFFFFFFFFFFFFFFFFFFFFFFF
@FS10000125:27:BPA73017-1634:1:1101:11500:2330 2:N:0:3
TCATGCTTGAGCGTACTCGACGAAGTTCTTGGGGGGGGGGGGGGGGGG
+
FFFFFFFFFFFFFFFFFFFFFFFFFFFFFFFFFFFFFFFFFFFFFFF:
@FS10000125:27:BPA73017-1634:1:1101:12220:2330 2:N:0:3
TTATATTTGAGCGTACTCGACGAAGTTCAGCGGGGGGGGGGGGGGGAA
+
F,FFFFFFFFFFFFFFFFFFFFFFFFFFFFFFFFFFFFFFFFFFFFFF
@FS10000125:27:BPA73017-1634:1:1101:13270:2330 2:N:0:3
CTCTGTTTGAGCGTACTCGACGAAGTTGGAAGGGGGGGGGGGGGGGAA
+
F:FFFFFFFFFFFFFFFFFFFFFFFFFFFFFFFFFFFFFFFFFFFFFF
@FS10000125:27:BPA73017-1634:1:1101:13810:2330 2:N:0:3
ATCCGATTGAGCGTACTCGACGAAGTTGGATGGGGGGGGGGGGGGGAA
+
F,FFFFFFFFFFFFFFFFFFFFFFFFFFFFFFFFFFFFFFFFFFF,FF
@FS10000125:27:BPA73017-1634:1:1101:16220:2330 2:N:0:3
AGGTAATTGAGCGTACTCGACGAAGTTATGTGGGGGGGGGGGGGGGGA
+
::F:FFFFFFFFFFFFFFFFFFFFFFFFFFFFFFFFFFFFFFFFFFFF
@FS10000125:27:BPA73017-1634:1:1101:1150:2340 2:N:0:3
TACTTATTGAGCGTACTCGACGAAGTTCTACCGGGGGGGGGGGGGGAA
+
F:FFFFFFFFFFFFFFFFFFFFFFFFF::,,:FFFFFFFFFFFFFF,F
@FS10000125:27:BPA73017-1634:1:1101:1220:2340 2:N:0:3
ATTGGTTTGAGCGTACTCGACGAAGTTGCAAGGGGGGGGGGGGGGGAA
+
,FFFFFFFFFFFFFFFFFFFFFFFFFFFFFFFFFFFFFFFFFFFFF:F
@FS10000125:27:BPA73017-1634:1:1101:2530:2340 2:N:0:3
CTGTGTTTGAGCGTACTCGACGAAGTTTGCGGGGGGGGGGGGGGGGAA
+
FFFFFFFFFFFFFFFFFFFFFFFFFFFFFFFFFFFFFFFFFFFFFFFF
@FS10000125:27:BPA73017-1634:1:1101:3040:2340 2:N:0:3
TTCAAATTGAGCGTACTCGACGAAGGGGGGGGGGGGGGGAGATCGGAA
+
F:FFFFFFFFFFFFFFFFFFFFFFFFFFFFFFFFFFFFFF,:F:,,F:
@FS10000125:27:BPA73017-1634:1:1101:3570:2340 2:N:0:3
CCTCCCTTGAGCGTACTCGACGAAGTTTCAGGGGGGGGGGGGGGGGAA
+
FFFFFFFFFFFFFFFFFFFFFFFFFFFFFFFFFFFFFFFFFFFFF,FF
@FS10000125:27:BPA73017-1634:1:1101:4110:2340 2:N:0:3
CCACACTTGAGCGTACTCGACGAAGTTTCAGGGGGGGGGGGGGGGGAA
+
FFFFFFFFFFFFFFFFFFFFFFFFFFFFFFFFFFFFFFFFFFFFF,FF
@FS10000125:27:BPA73017-1634:1:1101:4540:2340 2:N:0:3
TGTCTTTTGAGCGTACTCGACGAAGTTGCGAGGGGGGGGGGGGGGGGG
+
FFFFFFFFFFFFFFFFFFFFFFFFFFFFFFFFFFFFFFFFFFFFFFF,
@FS10000125:27:BPA73017-1634:1:1101:4870:2340 2:N:0:3
CTAATTTTGAGCGTACTCGACGAAGTTTGTTGGGGGGGGGGGGGGGGA
+
F,FFFFFFFFFFFFFFFFFFFFFFFFFFFFFFFFFFFFFFFFFFFF:,
@FS10000125:27:BPA73017-1634:1:1101:5020:2340 2:N:0:3
CATTCATTGAGCGTACTCGACGAAGTTCAAAGGGGGGGGGGGGGGGAA
+
FF:FFFFFFFFFFFFFFFFFFFFFFFFFFFFFFFFFFFFFFFFFFFFF
@FS10000125:27:BPA73017-1634:1:1101:5650:2340 2:N:0:3
TTGAAATTGAGCGTACTCGACGAAGTTTGCTGGGGGGGGGGGGGGGAA
+
F,FFFFFFFFFFFFFFFFFFFFFFFFFFFFFFFFFFFFFFFFFFF:FF
@FS10000125:27:BPA73017-1634:1:1101:6000:2340 2:N:0:3
TTTCTTTTGAGCGTACTCGACGAAGTTGTCAGGGGGGGGGGGGGGGAA
+
FFFFFFFFFFFFFFFFFFFFFFFFFFFFFFFFFFFFFFFFFFFFF:FF
@FS10000125:27:BPA73017-1634:1:1101:7330:2340 2:N:0:3
TTAGGGTTGAGCGTACTCGACGAAGTTGTCAGGGGGGGGGGGGGGGGA
+
FFFFFFFFFFFFFFFFFFFFFFFFFFFFFFFFFFFFFFFFFFFFFFF,
@FS10000125:27:BPA73017-1634:1:1101:7390:2340 2:N:0:3
CTATTATTGAGCGTACTCGACGAAGTTGCTGGGGGGGGGGGGGGGAAA
+
FFFFFFFFFFFFFFFFFFFFFFFFFFFFFFFFFFFFFFFFFFFFFFF,
@FS10000125:27:BPA73017-1634:1:1101:8340:2340 2:N:0:3
TTGGAATTGAGCGTACTCGACGAAGTTGGGCGGGGGGGGGGGGGGGAA
+
FFFFFFFFFFFFFFFFFFFFFFFFFFFFFFFFFFFFFFFFFFFFF,:F
@FS10000125:27:BPA73017-1634:1:1101:9540:2340 2:N:0:3
TTCATCTTGAGCGTACTCGAGAAGTTAACAGGGGGGGGGGGGGGGGGG
+
FFFFFFFFFFFFFFFFFFFFFFFFFFFFFFFFFFFFFFFFFFFFFFF:
@FS10000125:27:BPA73017-1634:1:1101:10150:2340 2:N:0:3
CGTAACTTGAGCGTACTCGACGAAGGGGGGGGGGGGGGGAGATCGGAA
+
F,FF:FFFFFFFFFFFFFFFFFFFFFFFFFFFFFFFFFFF::F:,,F:
@FS10000125:27:BPA73017-1634:1:1101:10310:2340 2:N:0:3
ATTCGGTTGAGCGTACTCGAGGGGGGGGGGGGGGGGAATTCGAAAAAG
+
FFFFFFFFFFFFFFFFFFFFFFFFFFFFFFFFFFF,:,,:,:,FF:,,
@FS10000125:27:BPA73017-1634:1:1101:11030:2340 2:N:0:3
TCGTACTTGAGCGTACTCGACGAAGTTGGGGGGGGGGGGGGGGGGGGA
+
FFFFFFFFFFFFFFFFFFFFFFFFFFFFFFFFFFFFFFFFFFFF,,,,
@FS10000125:27:BPA73017-1634:1:1101:11330:2340 2:N:0:3
TCCCCCTTGAGCGTACTCGACGAAGTTCCTCGGGGGGGGGGGGGGGGG
+
FFFFFFFFFFFFFFFFFFFFFFFFFFFFFFFFFFFFFFFFFFFFFFF,
@FS10000125:27:BPA73017-1634:1:1101:12000:2340 2:N:0:3
TATTAATTGAGCGTACTCGACGAAGTTCTGTGGGGGGGGGGGGGGGGA
+
FFFFFFFFFFFFFFFFFFFFFFFFFFFFFFFFFFFFFFFFFFFFFFFF
@FS10000125:27:BPA73017-1634:1:1101:13940:2340 2:N:0:3
TTTGGGTTGAGCGTACTCGACGAAGTTGCACGGGGGGGGGGGGGGGGG
+
FFFFFFFFFFFFFFFFFFFFFFFFFFFFFFFFFFFFFFFFFFFFFFFF
@FS10000125:27:BPA73017-1634:1:1101:14850:2340 2:N:0:3
ATTAATTTGAGCGTACTCGACGAAGTTGAGTGGGGGGGGGGGGGGGGA
+
FFFFFFFFFFFFFFFFFFFFFFFFFFFFFFFFFFFFFFFFFFFFFF,F
@FS10000125:27:BPA73017-1634:1:1101:15290:2340 2:N:0:3
AATGTTTTGAGCGTACTCGACGAAGGGGGGGGGGGGGGGGGGAAATCG
+
::FFFFFFFFFFFFFFFFFFFFFFFFFFFFFFFFFFFFFFFFFF,F,,
@FS10000125:27:BPA73017-1634:1:1101:15530:2340 2:N:0:3
AAACGTTTGAGCGTACTCGACGAAGTTAGGAGGGGGGGGGGGGGGGGA
+
:,FFFFFFFFFFFFFFFFFFFFFFFFFFFFFFFFFFFFFFFFFFFFF:
@FS10000125:27:BPA73017-1634:1:1101:16460:2340 2:N:0:3
TTTCTTTTGAGCGTACTCGACGAAGTTCAACGGGGGGGGGGGGGGGAA
+
FFFFFFFFFFFFFFFFFFFFFFFFFFFFFFFFFFFFFFFFFFFFF::F
@FS10000125:27:BPA73017-1634:1:1101:2510:2350 2:N:0:3
TTATCATTGAGCGTACTCGACGAAGTTCTCAGGGGGGGGGGGGGGGGA
+
,FFFFFFFFFFFFFFFFFFFFFFFFFFFFFFFFFFFFFFFFFFFFF,F
@FS10000125:27:BPA73017-1634:1:1101:3110:2350 2:N:0:3
TTGTTTTTGAGCGTACTCGACGAAGGGGGGGGGGGGGGGGGGAATTCG
+
FFFFFFFFFFFFFFFFFFFFFFFFFFFFFFFFFFFFFFFFF,F,,F,:
@FS10000125:27:BPA73017-1634:1:1101:3140:2350 2:N:0:3
ATCCTTTTGAGCGTACTCGACGAAGTTGTCAGGGGGGGGGGGGGGGGA
+
FFFFFFFFFFFFFFFFFFFFFFFFFFFFFFFFFFFFFFFFFFFFFFFF
@FS10000125:27:BPA73017-1634:1:1101:3580:2350 2:N:0:3
CAATTGTTGAGCGTACTCGACGAAGTTATACGGGGGGGGGGGGGGGAA
+
FFFFFFFFFFFFFFFFFFFFFFFFFFFFFFFFFFFFFFFFFFFFFFFF
@FS10000125:27:BPA73017-1634:1:1101:4260:2350 2:N:0:3
TACAAATTGAGCGTACTCGACGAAGTTGTACGGGGGGGGGGGGGGGAA
+
:FFF::FFFFFFFFFFFFFFFFFFFFF:FFFFFFFFFFFFFFFFFF:F
@FS10000125:27:BPA73017-1634:1:1101:4890:2350 2:N:0:3
TATCTTTTGAGCGTACTCGACGAAGTTGCCTGGGGGGGGGGGGGGGAA
+
FFFFFFFFFFFFFFFFFFFFFFFFFFFFFFFFFFFFFFFFFFFFF:FF
@FS10000125:27:BPA73017-1634:1:1101:5010:2350 2:N:0:3
TGTCATTTGAGCGTACTCGACGAAGTTGAACGGGGGGGGGGGGGGGAA
+
FFFFFFFFFFFFFFFFFFFFFFFFFFFFFFFFFFFFFFFFFFFFF,F,
@FS10000125:27:BPA73017-1634:1:1101:6850:2350 2:N:0:3
TCCCCCTTGAGCGTACTCGACGAAGTTCGACGGGGGGGGGGGGGGGGA
+
FFFFFFFFFFFFFFFFFFFFFFFFFFFFFFFFFFFFFFFFFFFFFFFF
@FS10000125:27:BPA73017-1634:1:1101:7820:2350 2:N:0:3
TATCCATTGAGCGTACTCGACGAAGTTTCAAAGGGGGGGGGGGGGGGA
+
FFFFFFFFFFFFFFFFFFFFFFFFFFFFFFFFFFFFFFFFFFFFFF:F
@FS10000125:27:BPA73017-1634:1:1101:9820:2350 2:N:0:3
TTTTCCTTGAGCGTACTCGACGAAGTTCCAGGGGGGGGGGGGGGGAAT
+
FFFFFFFFFFFFFFFFFFFFFFFFFFFFFFFFFFFFFFFFFFFF,FF,
@FS10000125:27:BPA73017-1634:1:1101:9830:2350 2:N:0:3
TTATTCTTGAGCGTACTCGACGAAGTTCAGCGGGGGGGGGGGGGGGAA
+
FFFFF:FFFFFFFFFFFFFFFFFFFFFFF:FFFFFFFFFFFFFFFF,F
@FS10000125:27:BPA73017-1634:1:1101:10250:2350 2:N:0:3
TTGTAATTGAGCGTACTCGACGAAGTTGTAAGGGGGGGGGGGGGGGGA
+
FFFFFFFFFFFFFFFFFFFFFFFFFFFFFFFFFFFFFFFFFFFFFFF,
@FS10000125:27:BPA73017-1634:1:1101:11410:2350 2:N:0:3
TTACAATTGAGCGTACTCGACGAAGTTGCGTGGGGGGGGGGGGGGGGG
+
FFFFFFFFFFFFFFFFFFFFFFFFFFFFFFFFFFFFFFFFFFFFFFFF
@FS10000125:27:BPA73017-1634:1:1101:13660:2350 2:N:0:3
TTCCGGTTGAGCGTACTCGACGAAGTTTGGTGGGGGGGGGGGGGGGGG
+
F,FFFFFFFFFFFFFFFFFFFFFFFFFFFFFFFFFFFFFFFFFFFFF:
@FS10000125:27:BPA73017-1634:1:1101:15970:2350 2:N:0:3
TTGGTTTTGAGCGTACTCGACGAAGTTGTTTGGGGGGGGGGGGGGGGA
+
F::FFFFFFFFFFFFFFFFFFFFFFFFFFFFFFFFFFFFFFFFFF,,F
@FS10000125:27:BPA73017-1634:1:1101:2060:2360 2:N:0:3
TTACGTTTGAGCGTACTCGACGAAGTTTATGGGGGGGGGGGGGGGAAT
+
,FFFFFFFFFFFFFFFFFFFFFFFFFFFFFFFFFFFFFFFFFFF,,:,
@FS10000125:27:BPA73017-1634:1:1101:3400:2360 2:N:0:3
CTCCCCTTGAGCGTACTCGACGAAGTTGCTGGGGGGGGGGGGGGGAAA
+
FFFFFFFFFFFFFFFFFFFFFFFFFFFFFFFFFFFFFFFFFF:F:F,,
@FS10000125:27:BPA73017-1634:1:1101:4430:2360 2:N:0:3
CACATATTGAGCGTACTCGACGAAGTTAGCCGGGGGGGGGGGGGGAAA
+
FFFFFFFFFFFFFFFFFFFFFFFFFFFFFFFFFFFFFFFFFFFF:F::
@FS10000125:27:BPA73017-1634:1:1101:5540:2360 2:N:0:3
TTTGGCTTGAGCGTACTCGACGAAGTTTGGTGGGGGGGGGGGGGGGAA
+
F,FFFFFFFFFFFFFFFFFFFFFFFFFFFFFFFFFFFFFFFFFFFF,F
@FS10000125:27:BPA73017-1634:1:1101:6480:2360 2:N:0:3
AATATTTTGAGCGTACTCGACGAAGGGGAGGCGGGGGGGGGAGAGGGA
+
,:,,,,FFFFFFFFFFFFFFFFFFF,,F,F,,FFFFFFFFF,,F,,,F
@FS10000125:27:BPA73017-1634:1:1101:7800:2360 2:N:0:3
AATACATTGAGCGTACTCGACGAAGTTCTATGGGGGGGGGGGGGGGGA
+
FFFFFFFFFFFFFFFFFFFFFFFFFFFFFFFFFFFFFFFFFFFFFF:F
@FS10000125:27:BPA73017-1634:1:1101:8460:2360 2:N:0:3
ATTTTATTGAGCGTACTCGACGAAGTTTATTGGGGGGGGGGGGGGGGG
+
:FFFFFFFFFFFFFFFFFFFFFFFFFFFFFFFFFFFFFFFFFFFFFFF
@FS10000125:27:BPA73017-1634:1:1101:9150:2360 2:N:0:3
TTCTTATTGAGCGTACTCGACGAAGTTGCGCGGGGGGGGGGGGGGGAA
+
,,F,FFFFFFFFFFFFFFFFFFFFFFF,FFF,FFFFFFFFFFFFF,FF
@FS10000125:27:BPA73017-1634:1:1101:9320:2360 2:N:0:3
AATCGTTTGAGCGTACTCGACGAAGTTTCAAGGGGGGGGGGGGGGGAA
+
FFFFFFFFFFFFFFFFFFFFFFFFFFFFFFFFFFFFFFFFFFFFFFFF
@FS10000125:27:BPA73017-1634:1:1101:9870:2360 2:N:0:3
TTGTGATTGAGCGTACTCGACGAAGTTACGTGGGGGAGGGGGGGGGGG
+
,FFFFFFFFFFFFFFFFFFFFFFFFFFFFFFFFFFFFFFFFFFFFF:F
@FS10000125:27:BPA73017-1634:1:1101:10410:2360 2:N:0:3
CATCTATTGAGCGTACTCGACGAAGTTGCTAGGGGGGGGGGGGGGGAA
+
FFFFFFFFFFFFFFFFFFFFFFFFFFFFFFFFFFFFFFFFFFFFF,FF
@FS10000125:27:BPA73017-1634:1:1101:11320:2360 2:N:0:3
CACCACTTGAGCGTACTCGACGAAGTTCGATGGGGGGGGGGGGGGGAA
+
FFFFFFFFFFFFFFFFFFFFFFFFFFFFFFFFFFFFFFFFFFFFF:FF
@FS10000125:27:BPA73017-1634:1:1101:12400:2360 2:N:0:3
CTCGCTTTGAGCGTACTCGACGAAGTTGCAGGGGGGGGGGGGGGGAAA
+
FFFFFFFFFFFFFFFFFFFFFFFFFFFFFFFFFFFFFFFFFFFFF:FF
@FS10000125:27:BPA73017-1634:1:1101:13120:2360 2:N:0:3
CAGCATTTGAGCGTACTCGACGAAGTTGCAAGGGGGGGGGGGGGGGAA
+
FFFFFFFFFFFFFFFFFFFFFFFFFFFFFFFFFFFFFFFFFFFFF,FF
@FS10000125:27:BPA73017-1634:1:1101:14930:2360 2:N:0:3
CCGGATTTGAGCGTACTCGACGAAGTTACCGGGGGGGGGGGGGGGGAT
+
FF:FFFFFFFFFFFFFFFFFFFFFFFFFFFFFFFFFFFFFFFFF,,F,
@FS10000125:27:BPA73017-1634:1:1101:14980:2360 2:N:0:3
ATAGATTTGAGCGTACTCGACGAAGTTAGGTGGGGGGGGGGGGGGGGA
+
F:FFFFFFFFFFFFFFFFFFFFFFFFFFFFFFFFFFFFFFFFFFFFF:
@FS10000125:27:BPA73017-1634:1:1101:15450:2360 2:N:0:3
TTCGTTTTGAGCGTACTCGACGAAGTTGACAGGGGGGGGGGGGTGGGG
+
F,FFFFFFFFFFFFFFFFFFFFFFFFFFFFFFFFFFFFFFFFFFFFF:
@FS10000125:27:BPA73017-1634:1:1101:16120:2360 2:N:0:3
AAGTCCTTGAGCGTACTCGACGAAGTTAATAGGGGGGGGGGGGGGGGG
+
FFFFFFFFFFFFFFFFFFFFFFFFFFFFFFFFFFFFFFFFFFFFFFF:
@FS10000125:27:BPA73017-1634:1:1101:16450:2360 2:N:0:3
TTTACATTGAGCGTACTCGACGAAGTTGACCGGGGGGGGGGGGGGAAA
+
,F,,F,FFFFFFFFFFFFFFFFFFFFF,,,FFFFFFFFFFFFFF,:F,
@FS10000125:27:BPA73017-1634:1:1101:16460:2360 2:N:0:3
ATAACCTTGAGCGTACCGACGAAGTTCAGTGGGGGGGGGGGGGGGGAA
+
:FFFFFFFFFFFFFFFFFFFFFFFFFFFFFFFFFFFFFFFFFFFF:FF
@FS10000125:27:BPA73017-1634:1:1101:1310:2370 2:N:0:3
CAGCTTTTGAGCGTACTCGACGAAGTTCAGCGGGGGGGGGGGGGGGAA
+
FFFFFFFFFFFFFFFFFFFFFFFFFFFFFFFFFFFFFFFFFFFFFFFF
@FS10000125:27:BPA73017-1634:1:1101:2630:2370 2:N:0:3
CTTGCTTTGAGCGTACTCGACGAAGTTGTGTGGGGGGGGGGGGGGGGG
+
F,FFFFFFFFFFFFFFFFFFFFFFFFFFFFFFFFFFFFFFFFFFFF,F
@FS10000125:27:BPA73017-1634:1:1101:3240:2370 2:N:0:3
ACTTCGTTGAGCGTACTCGACGAAGTGGGGGGGGGGGGGGGGGAGATC
+
,FFFFFFFFFFFFFFFFFFFFFFFFFFFFFFFFFFFFFFFFFFF,:FF
@FS10000125:27:BPA73017-1634:1:1101:4370:2370 2:N:0:3
TTATCATTGAGCGTACTCGACGAAGGGGGGGGGGGGGGGAGATCGGAA
+
FFFFFFFFFFFFFFFFFFFFFFFFFFFFFFFFFFFFFFFF,::F,,F:
@FS10000125:27:BPA73017-1634:1:1101:4430:2370 2:N:0:3
CTAACCTTGAGCGTACTCGACGAAGTTCGTCGGGGGGGGGGGGGGGGG
+
FFFFFFFFFFFFFFFFFFFFFFFFFFFFFFFFFFFFFFFFFFFFFF:F
@FS10000125:27:BPA73017-1634:1:1101:5480:2370 2:N:0:3
ATTATTTTGAGCGTACTCGACGAAGTTCTTCGGGGGGGGGGGGGGGAA
+
FFFFFFFFFFFFFFFFFFFFFFFFFFFFFFFFFFFFFFFFFFFFFFFF
@FS10000125:27:BPA73017-1634:1:1101:5540:2370 2:N:0:3
TTTGGCTTGAGCGTACTCGACGAAGTTTGGTGGGGGGGGGGGGGGGGA
+
F,FFFFFFFFFFFFFFFFFFFFFFFFFFFFFFFFFFFFFFFFFFFFF:
@FS10000125:27:BPA73017-1634:1:1101:6020:2370 2:N:0:3
ATCTACTTGAGCGTACTCGACGAAGTTTAGCGGGGGGGGGGGGGGGGG
+
:FFFFFFFFFFFFFFFFFFFFFFFFFFFFFFFFFFFFFFFFFFFFFFF
@FS10000125:27:BPA73017-1634:1:1101:6130:2370 2:N:0:3
ACCGCCTTGAGCGTACTCGACGAAGTTTACGGGGGGGGGGGGGGGGAA
+
,F:,FFFFFFFFFFFFFFFFFFFFFFF,F:,FFFFFFFFFFFFFFF:F
@FS10000125:27:BPA73017-1634:1:1101:6740:2370 2:N:0:3
TACAATTTGAGCGTACTCGACGAAGTTACTTGGGGGGGGGGGGGGGAA
+
,,FFFFFFFFFFFFFFFFFFFFFFFFFFFFFFFFFFFFFFFFFFF,FF
@FS10000125:27:BPA73017-1634:1:1101:7740:2370 2:N:0:3
AATCGTTTGAGCGTACTCGACGAAGTTATAAGGGGGGGGGGGGGGGGA
+
,,FFFFFFFFFFFFFFFFFFFFFFFFFFFFFFFFFFFFFFFFFFFFF,
@FS10000125:27:BPA73017-1634:1:1101:7860:2370 2:N:0:3
TTCGCTTTGAGCGTACTCGACGAAGTTCATGGGGGGGGGGGGGGGAGA
+
FFFFFFFFFFFFFFFFFFFFFFFFFFFFFFFFFFFFFFFFFFFFF,,F
@FS10000125:27:BPA73017-1634:1:1101:8150:2370 2:N:0:3
TTGGATTTGAGCGTACTCGACGAAGTTGGAAGGGGGGGGGGGGGGGAA
+
,FFFFFFFFFFFFFFFFFFFFFFFFFFFFFFFFFFFFFFFFFFFFFFF
@FS10000125:27:BPA73017-1634:1:1101:9720:2370 2:N:0:3
TTCAAATTGAGCGTACTCGACGAAGTTGTGAGGGGGGGGGGGGGGGGA
+
FFFFFFFFFFFFFFFFFFFFFFFFFFFFFFFFFFFFFFFFFFFFFFFF
@FS10000125:27:BPA73017-1634:1:1101:11160:2370 2:N:0:3
TTATATTTGAGCGTACTCGACGAAAGTTGCGTGGGGGGGGGGGGGGAA
+
FFFFFFFFFFFFFFFFFFFFFFFFFFFFFFFFFFFFFFFFFFFFFF:F
@FS10000125:27:BPA73017-1634:1:1101:11670:2370 2:N:0:3
CATAGATTGAGCGTACTCGACGAAGTTTCTCGGGGGGGGGGGGGGGAA
+
FFFFFFFFFFFFFFFFFFFFFFFFFFFFFFFFFFFFFFFFFFFF:,:F
@FS10000125:27:BPA73017-1634:1:1101:2660:2380 2:N:0:3
TAATGTTTGAGCGTACTCGACGAAGTTGCGGGGGGGGGGGGGGGAGAT
+
,,FFFFFFFFFFFFFFFFFFFFFFFFFFFFFFFFFFFFFFFFF:F,FF
@FS10000125:27:BPA73017-1634:1:1101:3720:2380 2:N:0:3
TATTTATTGAGCGTACTCGACGAAGTTAACAGGGGGGGGGGGGGGGAA
+
FFFFFFFFFFFFFFFFFFFFFFFFFFFFFFFFFFFFFFFFFFFFFF,F
@FS10000125:27:BPA73017-1634:1:1101:5820:2380 2:N:0:3
TAACACTTGAGCGTACTCGACGAAGTTCCAGGGGGGGGGGGGGGGGGA
+
FFFFFFFFFFFFFFFFFFFFFFFFFFFFFFFFFFFFFFFFFFFFFFF:
@FS10000125:27:BPA73017-1634:1:1101:5940:2380 2:N:0:3
AATCTCTTGAGCGTACTCGACGAAGTTTCACGGGGGGGGGGGGGGGAA
+
,,FFFFFFFFFFFFFFFFFFFFFFFFF:FFFFFFFFFFFFFFFFFF,F
@FS10000125:27:BPA73017-1634:1:1101:6880:2380 2:N:0:3
AACGCCTTGAGCGTACTCGACGAAGTTTTCAGGGGGGGGGGGGGGGGA
+
FFFFFFFFFFFFFFFFFFFFFFFFFFFFFFFFFFFFFFFFFFFFFFF,
@FS10000125:27:BPA73017-1634:1:1101:7230:2380 2:N:0:3
ATTGGATTGAGCGTACTCGACGAAGTTTAGGGGGGGGGGGGGGGAAAT
+
FFFFFFFFFFFFFFFFFFFFFFFFFFFFFFFFFFFFFFFFFFF,FF,F
@FS10000125:27:BPA73017-1634:1:1101:7300:2380 2:N:0:3
ATCGGATTGAGCGTACTCGACGAAGTTCTGCGGGGGGGGGGGGGGGAA
+
:FF,,FFFFFFFFFFFFFFFFFFFFFFFFFF:FFFFFFFFFFFFFF,,
@FS10000125:27:BPA73017-1634:1:1101:8980:2380 2:N:0:3
ACGGCCTTGAGCGTACTCGACGAAGTTACATGGGGGGGGGGGGGGGGA
+
:FFFFFFFFFFFFFFFFFFFFFFFFFFFFFFFFFFFFFFFFFFFFFFF
@FS10000125:27:BPA73017-1634:1:1101:9340:2380 2:N:0:3
AACCGGTTGAGCGTACTCGACGAAGTTGGCAGGGGGGGGGGGGGGGGG
+
:,FFFFFFFFFFFFFFFFFFFFFFFFFFFFFFFFFFFFFFFFFFFFF:
@FS10000125:27:BPA73017-1634:1:1101:9510:2380 2:N:0:3
CACTATTTGAGCGTACTCGACGAAGTTGATAGGGGGGGGGGGGGGGAA
+
FFFFFFFFFFFFFFFFFFFFFFFFFFFFFFFFFFFFFFFFFFFF,,FF
@FS10000125:27:BPA73017-1634:1:1101:10910:2380 2:N:0:3
ATCTCATTGAGCGTACTCGACGAAGTTGGGAGGGGGGGGGGGGGGGAA
+
FFFFFFFFFFFFFFFFFFFFFFFFFFFFFFFFFFFFFFFFFFFFF,FF
@FS10000125:27:BPA73017-1634:1:1101:11800:2380 2:N:0:3
CTACAATTGAGCGTACTCGACGAAGTTAAAAGGGGGGGGGGGGGGGAG
+
FFFFFFFFFFFFFFFFFFFFFFFFFFFFFFFFFFFFFFFFFFFFFF:,
@FS10000125:27:BPA73017-1634:1:1101:12300:2380 2:N:0:3
TCGCTGTTTGAGCGTACTCGACGAAGTTGGATGGGGGGGGGGGGGGGG
+
FFFFFFFFFFFFFFFFFFFFFFFFFFFFFFFFFFFFFFFFFFFFFFFF
@FS10000125:27:BPA73017-1634:1:1101:12790:2380 2:N:0:3
TCATAATTGAGCGTACTCGACGAAGTTTGGTGGGGGGGGGGGGGGGGA
+
,FFFFFFFFFFFFFFFFFFFFFF:FFFFFFFFFFFFFFFFFFFFFF,:
@FS10000125:27:BPA73017-1634:1:1101:15150:2380 2:N:0:3
GATCTTTTGAGCGTACTCGACGAAGTTACGCGGGGGGGAGGGGGGGGG
+
,FFFFFFFFFFFFFFFFFFFFFFFFFFFFFFFFFFFFFFFFFFFFFFF
@FS10000125:27:BPA73017-1634:1:1101:15660:2380 2:N:0:3
ATATTATTGAGCGTACTCGACGAAGTTTCAGGGGGGGGGGGGGGGGAA
+
:,FFFFFFFFFFFFFFFFFFFFFFFFFFFFFFFFFFFFFFFFFFF,FF
@FS10000125:27:BPA73017-1634:1:1101:1060:2390 2:N:0:3
CAAGGGTTGAGCGTACTCGACGAAGTTCGCCGGGGGGGGGGGGGGGAA
+
FFFFFFFFFFFFFFFFFFFFFFFFFFFFFFFFFFFFFFFFFFFFF,FF
@FS10000125:27:BPA73017-1634:1:1101:2710:2390 2:N:0:3
AATATGTTGAGCGTACTCGACGAAGGGGGGGGGGGGGGGGGAGGGAAG
+
FFFFFFFFFFFFFFFFFFFFFFFFFFFFFFFFFFFFFFFFF,:,,:,,
@FS10000125:27:BPA73017-1634:1:1101:2920:2390 2:N:0:3
[truncated: 13,115,746 more chars]
