# Supplementary material for: Non-templated addition and template switching by Moloney murine leukemia virus (MMLV)-based reverse transcriptases co-occur and compete with each other
Source: J Biol Chem. 2019 Oct 22;294(48):18220–31. doi: 10.1074/jbc.RA119.010676 (PMC6885630; doi:10.1074/jbc.RA119.010676)
Supplement: Supporting Information [file supp_RA119.010676_155253_1_supp_413280_pzhsrd.zip › Tailing for synthetic RNA bias/TdT-OH-4rNV5FAM-D.fastq]

@FS10000125:27:BPA73017-1634:1:1101:1420:1000 2:N:0:4
TCCTGCTTGAGCGTACTCGACGAAGTTCTCTGGGGGGGGGGGGGGGGA
+
,F,,,FFFFFFFFFFFFFFFFFFFFFFF,F,,FFFFFFFFFFFFF:F:
@FS10000125:27:BPA73017-1634:1:1101:3860:1000 2:N:0:4
CTCACCTTGAGCGTACTCGACGAGGTTCGGCGGGGGGGGGGGGGGGGG
+
FFFFFFFFFFFFFFFFFFFFFFFFFFFFFFFFFFFFFFFFFFFFFF:F
@FS10000125:27:BPA73017-1634:1:1101:4820:1000 2:N:0:4
ACATGATTGAGCGTACTCGACGAAGTTGCCAGGGGGGGGGGGGGGGAA
+
FFFF,FFFFFFFFFFFFFFFFFFFFFFFFF:FFFFFFFFFF:F,F,FF
@FS10000125:27:BPA73017-1634:1:1101:5140:1000 2:N:0:4
AATGATTTGAGCGTACTCGACGAAGGGGGGGGGGGGGGGAGATCGGAA
+
FFFFFFFFFFFFFFFFFFFFFFFFFFFFFFFFFFFFFFFF,FF:,,F,
@FS10000125:27:BPA73017-1634:1:1101:5280:1000 2:N:0:4
ACTTGATTGAGCGTACTCGACGAAGTTCAGAGGGGGGGGGGGGGGGAA
+
FFFFFFFFFFFFFFFFFFFFFFFFFFFFFFFFFFFFFFFFFFFFF,FF
@FS10000125:27:BPA73017-1634:1:1101:5690:1000 2:N:0:4
ATTAATTTGAGCGTACTCGACGAAGTTCCATGGGGGGGGGGGGGGGGA
+
F,FFFFFFFFFFFFFFFFFFFFFFFFFFFFFFFFFFFFFFFFFF:,,F
@FS10000125:27:BPA73017-1634:1:1101:5700:1000 2:N:0:4
TTTCGGTTGAGCGTACTCGACGAAGTTGCCAGGGGGGGGGGGGGGGGA
+
F:,,,,FFFFFFFFFFFFFFFFFFFFF,F,FFFFFFFFFFFFFFF,,F
@FS10000125:27:BPA73017-1634:1:1101:6780:1000 2:N:0:4
CTTGCCTTGAGCGTACTCGACGAAGTTCCAGGGGGGGGGGGGGGGGAA
+
FFF:FFFFFFFFFFFFFFFFFFFFFFFFFFFFFFFFFFFFFFFFF,FF
@FS10000125:27:BPA73017-1634:1:1101:7620:1000 2:N:0:4
TCTTAATTGAGCGTACTCGACGAAGTTCTGGGGGGGGGGGGGGGAAAT
+
,FFF::FFFFFFFFFFFFFFFFFFFFFFFF,FFFFFFFFFFFF,FF:F
@FS10000125:27:BPA73017-1634:1:1101:8720:1000 2:N:0:4
ACAATGTTGAGCGTACTCGACGAAGTTGAATGGGGGGGGGGGGGGGAA
+
FFFFFFFFFFFFFFFFFFFFFFFFFFFFFFFFFFFFFFFFFFFFFF,F
@FS10000125:27:BPA73017-1634:1:1101:8730:1000 2:N:0:4
TATGACTTGAGCGTACTCGACGAAGTTTTAGGGGGGGGGGGGGGGGAA
+
FFFFFFFFFFFFFFFFFFFFFFFFFFFFFFFFFFFFFFFFFFFFF,FF
@FS10000125:27:BPA73017-1634:1:1101:8830:1000 2:N:0:4
ATCTACTTGAGCGTACTCGACGAAGTTACTTGGGGGGGGGGGGGGGAA
+
,F:FFFFFFFFFFFFFFFFFFFFFFFFFFFFFFFFFFFFFFFF::,F:
@FS10000125:27:BPA73017-1634:1:1101:8920:1000 2:N:0:4
TCCGAGTTGAGCGTACTCGACGAAGTTATTCGGGGGGGGGGGGGGGAA
+
FFFFFFFFFFFFFFFFFFFFFFFFFFFFFFFFFFFFFFFFFF:FFFFF
@FS10000125:27:BPA73017-1634:1:1101:10240:1000 2:N:0:4
ATCCCTTTGAGCGTACTCGACGAAGTTCTGTGGGGGGGGGGGGGGGGA
+
:FFFFFFFFFFFFFFFFFFFFFFFFFFFFFFFFFFFFFFFFFFF:,,F
@FS10000125:27:BPA73017-1634:1:1101:10430:1000 2:N:0:4
ATTTTTTTGAGCGTACTCGACGAAGTTCAGCGGGGGGGGGGGGGGGAA
+
FFFFFFFFFFFFFFFFFFFFFFFFFFFFFFFFFFFFFFFFFFF:,,::
@FS10000125:27:BPA73017-1634:1:1101:11520:1000 2:N:0:4
TGCATCTTGAGCGTACTCGACGAAGTTGAGCGGGGGGGGGGGGGGGAA
+
FFF:FFFFFFFFFFFFFFFFFFFFFFFF,FF:FFFFFFFFFFFFF:FF
@FS10000125:27:BPA73017-1634:1:1101:12620:1000 2:N:0:4
TCCAGTTTGAGCGTACTCGACGAAGTTTTCGGGGGGGGGGGGGGGGAA
+
:F,,,,FFFFFFFFFFFFFFFFFFFFFF::,:FFFFFFFFFFF::,:,
@FS10000125:27:BPA73017-1634:1:1101:13100:1000 2:N:0:4
TTGTCCTTGAGCGTACTCGACGAAGTTGGGGGGGGGGGGGGGAAATTG
+
,FFFFFFFFFFFFFFFFFFFFFFFFFFFFFFFFFFFFFFFF::F,,,,
@FS10000125:27:BPA73017-1634:1:1101:13120:1000 2:N:0:4
CCAACCTTGAGCGTACTCGACGAAGTTGTTGGGGGGGGGGGGGGGAAA
+
FF,:F:FFFFFFFFFFFFFFFFFFFFF::F::FFFFFFFFFFFF,:,,
@FS10000125:27:BPA73017-1634:1:1101:13150:1000 2:N:0:4
TAATGATTGAGCGTACTCGACGAAGTTCAGCGGGGGGGGGGGGGGGGA
+
FFFFFFFFFFFFFFFFFFFFFFFFFFFFFFFFFFFFFFFFFFFF::,F
@FS10000125:27:BPA73017-1634:1:1101:13250:1000 2:N:0:4
CCGATATTGAGCGTACTCGACGAAGTTGGGGGGGGGGGGGGGGGAATT
+
FFFFFFFFFFFFFFFFFFFFFFFFFFFFFFFFFFFFFFFFFF:,,,,F
@FS10000125:27:BPA73017-1634:1:1101:13710:1000 2:N:0:4
TTTAGTTTGAGCGTACTCGACGAAGTTGTGGGGGGGGGGGGGGGGAAT
+
FF:FFFFFFFFFFFFFFFFFFFFFFFFFFF:FFFFFFFFFF:F,,,,F
@FS10000125:27:BPA73017-1634:1:1101:14790:1000 2:N:0:4
ATGGCCTTGAGCGTACTCGACGAAGTTGGGTGGGGGGGGGGGGGGGAT
+
::,,FFFFF:FFFFFFFFFFFFFFFFFFFFFFFFFFFFFFFF::,,,F
@FS10000125:27:BPA73017-1634:1:1101:14940:1000 2:N:0:4
TCTTGTTTGAGCGTACTCGACGAAGTTGGCTGGGGGGGGGGGGGGGAA
+
FFFFFFFFFFFFFFFFFFFFFFFFFFFFFFFFFFFFFFFFFFFF:,:F
@FS10000125:27:BPA73017-1634:1:1101:15030:1000 2:N:0:4
ATACAGTTGAGCGTACTCGACGAAGTTTGCAGGGGGGGGGGGGGGGAA
+
:F::F,FFF:FFFFFFFFFFFFFFFFF,:F,FFFFFFFFFFF::,,,,
@FS10000125:27:BPA73017-1634:1:1101:15220:1000 2:N:0:4
ATCCATTTGAGCGTACTCGACGAAGTTAACTGGGGGGGGGGGGGGGGA
+
FFFFFFFFFFFFFFFFFFFFFFFFFFFFFFFFFFFFFFFFF,FFFF,F
@FS10000125:27:BPA73017-1634:1:1101:15960:1000 2:N:0:4
ATTACTTTGAGCGTACTCGACGAAGTTACCGGGGGGGGGGGGGGGGAG
+
::F,FFFFF::FFFFFFFFFFFFFFFF,F:,FFFFFFFFFFFF:,,,:
@FS10000125:27:BPA73017-1634:1:1101:16420:1000 2:N:0:4
TCGGTATTGAGCGTACTCGACGAAGTTCATAGGGGGGGGGGGGGGGGG
+
FFFFFFFFFFFFFFFFFFFFFFFFFFFFFFFFFFFFFFFFFFFFFF:F
@FS10000125:27:BPA73017-1634:1:1101:1020:1010 2:N:0:4
TCAATCTTGAGCGTACTCGACGAAGTTAAAAAGGGGGGGGGGGGGGAA
+
,FFFFFFFFFFFFFFFFFFFFFFFFFFFFFF:FFFFFFFFFFFFFFFF
@FS10000125:27:BPA73017-1634:1:1101:2710:1010 2:N:0:4
TTCATTTTGAGCGTACTCGACGAAGTTGGTGGGGGGGGGGGGGGGGAA
+
F:,:FFFFFFFFFFFFFFFFFFFFFFFFFF:FFFFFFFFFFFFF,,,,
@FS10000125:27:BPA73017-1634:1:1101:3220:1010 2:N:0:4
TATAACTTGAGCGTACTCGACGAAGTTCAGTGGGGGGGGGGGGGGGGA
+
FFFFFFFFFFFFFFFFFFFFFFFFFFFFFFFFFFFFFFFFFFFFFF:F
@FS10000125:27:BPA73017-1634:1:1101:3940:1010 2:N:0:4
TAGTACTTGAGCGTACTCGACGAAGTTGAGGGGGGGGGGGGGGGGGAA
+
FFFFFFFFFFFFFFFFFFFFFFFFFFFFFFFFFFFFFFFFFFFFF,FF
@FS10000125:27:BPA73017-1634:1:1101:4140:1010 2:N:0:4
TCCGATTTGAGCGTACTCGACGAAGTTGCGAGGGGGGGGGGAGGGGAA
+
FFFF,:FFFFFFFFFFFFFFFFFFF::FFFFFFFFFFFFFF,:,::FF
@FS10000125:27:BPA73017-1634:1:1101:4550:1010 2:N:0:4
CTACGGTTGAGCGTACTCGACGAAGTTCGGCGGGGGGGGGGGGGGGAA
+
F,FFFFFFFFFFFFFFFFFFFFFFFFFFFFFFFFFFFFFFFFFFF:FF
@FS10000125:27:BPA73017-1634:1:1101:5480:1010 2:N:0:4
TTTTTCTTGAGCGTACTCGACGAAGTTATAAGGGGGGGGGGGGGGGGG
+
FFFFFFFFFFFFFFFFFFFFFFF,FFFFFFFFFFFFFFFFFFF,F,,F
@FS10000125:27:BPA73017-1634:1:1101:5580:1010 2:N:0:4
TATTATTTGAGCGTACTCGACGAAGTTAGGGGGGGGGGGGGGGAAATC
+
FFFFFFFFFFFFFFFFFFFFFFFFFFFFFFFFFFFFFFFFFF,F:,F,
@FS10000125:27:BPA73017-1634:1:1101:5880:1010 2:N:0:4
AAGGTTTTGAGCGTACTCGCGAAGTTGATCGGGGGGGGGGGGGGGGAA
+
FFFFFFFFFFFFFFFFFFFFFFFFFFFFFFFFFFFFFFFFFFFF,,F,
@FS10000125:27:BPA73017-1634:1:1101:6300:1010 2:N:0:4
TCGTAATTGAGCGTACTCGACGAAGTTTTGAGGGGGGGGGGGGGGGGA
+
F,FF,FFFFFFFFFFFFFFFFFFFFFF,:F:FFFFFFFFFFFFFFF,,
@FS10000125:27:BPA73017-1634:1:1101:6670:1010 2:N:0:4
ATATGGTTGAGCGTACTCGACGAAGTTCATAGGGGGGGGGGGGGGGAA
+
FFFFFFFFFFFFFFFFFFFFFFFFFFFFFFFFFFFFFFFFFFFFFF,F
@FS10000125:27:BPA73017-1634:1:1101:7280:1010 2:N:0:4
CCTCCTTTGAGCGTACTCGACGAAGTTAGTAGGGGGGGGGGGGGGGGA
+
FFFFFFFFFFFFFFFFFFFFFFFFFFFFFFFFFFFFFFFFFFFFFFF,
@FS10000125:27:BPA73017-1634:1:1101:8340:1010 2:N:0:4
TTTAAGTTGAGCGTACTCGACGAAGTTCTCCGGGGGGGGGGGGGGGAA
+
F,FFFFFFFFFFFFFFFFFFFFFFFFFFFFFFFFFFFFFFFFFFF,FF
@FS10000125:27:BPA73017-1634:1:1101:8580:1010 2:N:0:4
GTTTCTTTGAGCGTACTCGACGAAGTTGGGCGGGGGGGGGGGGAGATG
+
FF,:,,FFFFFFFFFFFFFFFFFFFFF,,:,FFFFFFFFFFFF:,,,:
@FS10000125:27:BPA73017-1634:1:1101:9340:1010 2:N:0:4
TTTCATTTGAGCGTACTCGACGAAGTTAACGGGGGGGGGGGGGGGGGA
+
FFFFFFFFFFFFFFFFFFFFFFFFFFFFFFFFFFFFFFFFFFFFFFFF
@FS10000125:27:BPA73017-1634:1:1101:9910:1010 2:N:0:4
CCGATCTTGAGCGTACTCGACGAAGTTAAGAGGGGGGGGGGGGGGGGA
+
FFFFFFFFFFFFFFFFFFFFFFFFFFFFFFFFFFFFFFFFFFFFFF,,
@FS10000125:27:BPA73017-1634:1:1101:10520:1010 2:N:0:4
ACAGAATTGAGCGTACTCGACGAAGTTAGCTGGGGGGGGGGGGGGGAA
+
FFFFFFFFFFFFFFFFFFFFFFFFFFFFFFFFFFFFFFFFFFFF:,F:
@FS10000125:27:BPA73017-1634:1:1101:11000:1010 2:N:0:4
CTGTGATTGAGCGTACTCGACGAAGTTACGGGGGGGGGGGGGGGGGGA
+
,,,:,:FFFFFFFFFFFFFFFFFFFFF,F:,,:FFFFFFFFF:FF:,F
@FS10000125:27:BPA73017-1634:1:1101:11610:1010 2:N:0:4
TTCTACTTGAGCGTACTCGAACGAAGTTCTAGGGGGGGGGGGGGGGAA
+
FFFFFFFFFFFFFFFFFFFFFFFFFFF:FFFFFFFFFFFFFFFFFF,F
@FS10000125:27:BPA73017-1634:1:1101:12250:1010 2:N:0:4
TTGGCTTTGAGCGTACTCGACGAAGTTTGGTGGGGGGGGGGGGGGGAA
+
,FFFFFFFFFFFFFFFFFFFFFFFFFFFFFFFFFFFFFFFFFFFFFFF
@FS10000125:27:BPA73017-1634:1:1101:13420:1010 2:N:0:4
AATGGCTTGAGCGTACTCGACGAAGTTGGGTGGGGGGGGGGGGGGGGG
+
,,FFFFFFFFFFFFFFFFFFFFFFFFFFFFFFFFFFFFFFFFFFFFF,
@FS10000125:27:BPA73017-1634:1:1101:14320:1010 2:N:0:4
TTTAATTTGAGCGTACTCGACGAAGTTAGTCGGGGGGGGGGGGGGGAA
+
FFFFFFFFF:F:FFFFFFFFFFFFFFFFFFFFFFFFFFFFFFFF:,:F
@FS10000125:27:BPA73017-1634:1:1101:14460:1010 2:N:0:4
AGCGTATTGAGCGTACTCGACGAAGTTGCACGGGGGGGGGGGGGGGGG
+
FFFFFFFFFFFFFFFFFFFFFFFFFFFFFFFFFFFFFFFFFFFF,F,F
@FS10000125:27:BPA73017-1634:1:1101:14820:1010 2:N:0:4
GTAAACTTGAGCGTACTCGACGAAGTTGCGAGGGAGGGGGGGGGGGGG
+
FFFFFFFFFFFFFFFFFFFFFFFFFFFFFFFFFFFFFFFFFFFFFFFF
@FS10000125:27:BPA73017-1634:1:1101:14880:1010 2:N:0:4
AAGTTATTGAGCGTACTCGACGAAGTGGGGGGGGGGGGGGGGAAAGTC
+
,F:FFFFFFFFFFFFFFFFFFFFFFFFFFFFFFFFFFFFFF,,:,,F:
@FS10000125:27:BPA73017-1634:1:1101:1740:1020 2:N:0:4
TATGTTTTGAGCGTACTCGACGAAGTTATAGGGGGGGGGGGGGGGGAA
+
F,FFF:FFFFFFFFFFFFFFFFFFFF,FFFFFF::FFFFFF,F:,,FF
@FS10000125:27:BPA73017-1634:1:1101:3160:1020 2:N:0:4
TACAGGTTGAGCGTACTCGACGAAGTTGGGCGGGGGGGGGGGGGGGGG
+
F:FFFFFFFFFFFFFFFFFFFFFFFFFFFFFFFFFFFFFFFFFFFFFF
@FS10000125:27:BPA73017-1634:1:1101:3430:1020 2:N:0:4
TAGAACTTGAGCGTACTCGACGAAGTTATAAGGGGGGGGGGGGGGGGG
+
FFFFFFFFFFFFFFFFFFFFFFFFFFFFFFFFFFFFFFFFFFFFF,,F
@FS10000125:27:BPA73017-1634:1:1101:3770:1020 2:N:0:4
CCCACATTGAGCGTACTCGACGAAGTTCCTCGGGGGGGGGGGGGGGGA
+
FFFFFFFFFFFFFFFFFFFFFFFFFFFFFFFFFFFFFFFFFFF:F:,F
@FS10000125:27:BPA73017-1634:1:1101:3880:1020 2:N:0:4
AAGAGGTTTGAGCGTACTCGACGAAGTTGCACGGGGGGGGGGGGGGGG
+
FF:FF:FFFF:,FFFFFFFF:FFFFFFFFFFFFFFFFFFFFFF:F,FF
@FS10000125:27:BPA73017-1634:1:1101:3990:1020 2:N:0:4
AAATCATTGAGCGTACTCGACGAAGTTTAAGGAGGGGGGGGGGGGGGA
+
FFFFFFFFFFFFFFFFFFFFFFFFFFFFFFFFFFFFFFFFFFFFFFF:
@FS10000125:27:BPA73017-1634:1:1101:4190:1020 2:N:0:4
TACTGGTTGAGCGTACTCGACGAAGTTGTTGGGGGGGGGGGGGGAGAT
+
::FFF:FFFFFFFFFFFFFFFFFFFFFFFF::FFFFFFFFFFFFF,,,
@FS10000125:27:BPA73017-1634:1:1101:4690:1020 2:N:0:4
AATGCATTGAGCGTACTCGACGAAGTTGAGAGGGGGGGGGGGGGGGAA
+
FFF:FFFFFFFFFFFFFFFFFFFFFFFFFFFFFFFFFFFFFFFFFF,F
@FS10000125:27:BPA73017-1634:1:1101:5470:1020 2:N:0:4
TCAGTATTGAGCGTACTCGACGAAGTTCAAAGGGGGGGGGGGGGGGAA
+
,FFFFFFFFFFFFFFFFFFFFFFFFFFFFFFFFFFFFFFFFFFFFF:F
@FS10000125:27:BPA73017-1634:1:1101:6200:1020 2:N:0:4
CTAAATTTGAGCGTACTCGACGAAGTTACTAGGGGGGGGGGGGGGGAA
+
FFFFFFFFFFFFFFFFFFFFFFFFFFFFFFFFFFFFFFFFFFFFF:FF
@FS10000125:27:BPA73017-1634:1:1101:7370:1020 2:N:0:4
ATCGTTTTGAGCGTACTCGACGAAGTTATAGGGGGGGGGGGGGGGGAA
+
FFFFFFFFFFFFFFFFFFFFFFFFFFFFFFFFFFFFFFFFFFFFF:FF
@FS10000125:27:BPA73017-1634:1:1101:7540:1020 2:N:0:4
TCTGTATTGAGCGTACTCGACGAAGTTGCCAGGGGGGGGGGGGGGGGG
+
:FFF,FFFFFFFFFFFFFFFFFFFFFFFFFFFFFFFFFFFFFFFFFFF
@FS10000125:27:BPA73017-1634:1:1101:9560:1020 2:N:0:4
CTATTGTTGAGCGTACTCGACGAAGTTTAAGGGGGGGGGGGGGGGAGG
+
F:FFFFFFFFFFFFFFFFFFFFFFFFFFFFF:FFFFFFFFFFF::,,,
@FS10000125:27:BPA73017-1634:1:1101:11310:1020 2:N:0:4
TTATGGTTGAGCGTACTCGACGAAGTTTGCGGGGGGGGGGGGGGGAAA
+
,FFFFFFFFFFFFFFFFFFFFFFFFFFFFFFFFFFFFFFFFFFF,F:,
@FS10000125:27:BPA73017-1634:1:1101:13540:1020 2:N:0:4
ATCTCATTGAGCGTACTCGACGAAGTTAAATGGGGGGGGGGGGGGGAA
+
FFFFFFFFFFFFFFFFFFFFFFFFFFFFFFFFFFFFFFFFFFFFF:FF
@FS10000125:27:BPA73017-1634:1:1101:14210:1020 2:N:0:4
GTGATCTTGAGCGTACTCGACGAAGTTCCGGGGGGGGGGGGGGGAAAT
+
,:FFFFFFFFFFFFFFFFFFFFFFFFFFFFFFFFFFFFFFF:F,FF,,
@FS10000125:27:BPA73017-1634:1:1101:16450:1020 2:N:0:4
TTGTTATTGAGCGTACTCGACGAAGTTGGGGGGGGGGGGGGGAGATCG
+
F,FFFFFFFFFFFFFFFFFFFFFFFFFFFFFFFFFFFFFFF::,,F::
@FS10000125:27:BPA73017-1634:1:1101:1540:1030 2:N:0:4
ATTAACTTGAGCGTACTCGACGAAGTTGCGCGGGGGGGGGGGGGGGAA
+
,FFFFFFFFFFFFFFFFFFFFFFFFFFFFFFFFFFFFFFFFFFFFF,F
@FS10000125:27:BPA73017-1634:1:1101:3390:1030 2:N:0:4
TCAGGCTTGAGCGTACTCGACGAAGTTGGTGGGGGGGGGGGGGGGGGG
+
FFF,,,FFFFFFFFFFFFFFFFFFFFF:,FF,FFF,FFFFFFFF,:,:
@FS10000125:27:BPA73017-1634:1:1101:3580:1030 2:N:0:4
CTTCTATTGAGCGTACTCGACGAAGTTAGAGGGGGGGGGGGGGGGGGA
+
FFFFFFFFFFFFFFFFFFFFFFFFFFFFFFFFFFFFFFFFFFFFFF,F
@FS10000125:27:BPA73017-1634:1:1101:3600:1030 2:N:0:4
TTAGCTTTGAGCGTACTCGACGAAGAGGGGGGGGGGGGGGGAATTCGA
+
,FFFFFFFFFFFFFFFFFFFFFFFFFFFFFFFFFFFFFFF,F,,:,,F
@FS10000125:27:BPA73017-1634:1:1101:3910:1030 2:N:0:4
CATCTATTGAGCGTACTCGACGAAGGGGGGGGGGGGGGGGGATTGGGA
+
FFFFFFFFFFFFFFFFFFFFFFFFFFFFFFFFFFFFFFF,:,,,,,,F
@FS10000125:27:BPA73017-1634:1:1101:4100:1030 2:N:0:4
TTCATCTTGAGCGTACTCGACGAAGTTATGAGGGGGGGGGGGGGGGAA
+
F,FFFFFFFFFFFFFFFFFFFFFFFFFFFFFFFFFFFFFFFFFFF:FF
@FS10000125:27:BPA73017-1634:1:1101:4170:1030 2:N:0:4
CTAAAGTTGAGCGTACTCGACGAAGTTGCCGGGGGGGGGGGGGGGGAA
+
F,FFFFFFFFFFFFFFFFFFFFFFFFFFFFFFFFFFFFFFFFFF:,,:
@FS10000125:27:BPA73017-1634:1:1101:4350:1030 2:N:0:4
TCTATATTGAGCGTACTCGACGAAGTTGCGTGGGGGGGGGGGGGGGGA
+
FFFFFFFFFFFFFFFFFFFFFFFFFFFFFFFFFFFFFFFFFFFFF,,F
@FS10000125:27:BPA73017-1634:1:1101:4370:1030 2:N:0:4
ATCTTTTTGAGCGTACTCGACGAAGTTTATAGGGGGGGGGGGGGGGGA
+
FFFF:FFFFFFFFFFFFFFFFFFFFFFFFFFFFFFFFFFFFFFFF:,F
@FS10000125:27:BPA73017-1634:1:1101:5120:1030 2:N:0:4
CAGGACTTGAGCGTACTCGACGAAGTTAACTGGGGGGGGGGGGGGGGA
+
FFFFFFFFFFFFFFFFFFFFFFFFFFFFFFFFFFFFFFFFFFFFFF::
@FS10000125:27:BPA73017-1634:1:1101:7090:1030 2:N:0:4
AACAAGTTGAGCGTACTCGACGAAGTTTGCGGGGGGGGGGGGGGGAAA
+
FFFFFFFFFFFFFFFFFFFFFFFFFFFFFFFFFFFFFFFFFFFF,F,,
@FS10000125:27:BPA73017-1634:1:1101:7160:1030 2:N:0:4
TTAAGGTTGAGCGTACTCGACGAAGTTTGAAAGGGGGGGGGGGGGGGG
+
F,F,FFFFFFFFFFFFFFFFFFFFFFFFFFFFFFFFFFFFFFFFF:,,
@FS10000125:27:BPA73017-1634:1:1101:7180:1030 2:N:0:4
TTGGTCTTGAGCGTACTCGACGAAGTTTAGTGGGGGGGGGGGGGGGAA
+
F,FFFFFFFFFFFFFFFFFFFFFFFFFFFFFFFFFFFFFFFFFFF,FF
@FS10000125:27:BPA73017-1634:1:1101:8220:1030 2:N:0:4
CTGGTATTGAGCGTACTCGACGAAGTTGTATGGGGGGGGGGGGGGGAA
+
,,,,,FFFFFFFFFFFFFFFFFFFFFF,FF:FFFFFFFFFFFFFF:F:
@FS10000125:27:BPA73017-1634:1:1101:8360:1030 2:N:0:4
TTATTCTTGAGCGTACTCGACGAAGTTCCAGGGGGGGGGGGGGGGGAA
+
FF::FFFFFFFFFFFFFFFFFFFFFFFFFFFFFFFFFFFFFFFFF:FF
@FS10000125:27:BPA73017-1634:1:1101:8420:1030 2:N:0:4
CAATGGTTGAGCGTACTCGACGAAGTTTGGTGGGGGGGGGGGGGGGGA
+
FFFFF:FFFFFFFFFFFFFFFFFFFFFFFFFFFFFFFFFFFFFFFFF,
@FS10000125:27:BPA73017-1634:1:1101:8610:1030 2:N:0:4
AGACTCTTGAGCGTACTCGACGAAGTTGGCAGGGGGGGGGGGGGGGGA
+
FFFFFFFFFFFFFFFFFFFFFFFFFFFFFFFFFFFFFFFFFFFFFF,F
@FS10000125:27:BPA73017-1634:1:1101:8960:1030 2:N:0:4
TAGTATTTGAGCGTACTCGACGAAGTTTGTAGGGGGGGGGGGGGGGAA
+
FF:FFFFFFFFFFFFFFFFFFFFFFFFFFFFFFFFFFFFFFFFFFFFF
@FS10000125:27:BPA73017-1634:1:1101:10110:1030 2:N:0:4
ACTGTTTTGAGCGTACTCGACGAAGTTTGCAGGGGGGGGGGGGGGGAA
+
:FFFFFFFFFFFFFFFFFFFFFFFFFFFFFFFFFFFFFFFFFF::,FF
@FS10000125:27:BPA73017-1634:1:1101:10410:1030 2:N:0:4
TTCTCGTTGAGCGTACTCGACGAAGTTAGACGGGGGGGGGGGGGGGGA
+
::F:F,FFFFFFFFFFFFFFFFFFFFFFFFFFFFFFFFFFF::::,,F
@FS10000125:27:BPA73017-1634:1:1101:10780:1030 2:N:0:4
CTAGGGTTGAGCGTACTCGACGAAGTTCATCGGGGGGGGGGGGGGGGA
+
F,FFFFFFFFFFFFFFFFFFFFFFFFFFFFFFFFFFFFFFFFFFFFFF
@FS10000125:27:BPA73017-1634:1:1101:11360:1030 2:N:0:4
AATGAATTGAGCGTACTCGACGAAAGTTGGGGGGGGGGGGGGAGAGTT
+
FFFFFFFFFFFFFFFFFFFFFFFFFFFFFFFFFFFFFFFFFF,,:,::
@FS10000125:27:BPA73017-1634:1:1101:12600:1030 2:N:0:4
CAGCACTTGAGCGTACTCGACGAAGTTGGGTGGGGGGGGGGGGGGGGG
+
FFFFFFFFFFFFFFFFFFFFFFFFFFFFFFFFFFFFFFFFFFFFF,FF
@FS10000125:27:BPA73017-1634:1:1101:13880:1030 2:N:0:4
TACTTATTGAGCGTACTCGACGAAGTTAGTCGGGGGGGGGGGGGGGAA
+
,FFFFFFFFFFFFFFFFFFFFFFFFFFFFFFFFFFFFFFFFFFFF,FF
@FS10000125:27:BPA73017-1634:1:1101:14900:1030 2:N:0:4
TTGTACTTGAGCGTACTCGACGAAGTTCCAAGGGGGGGGGGGGGGGGA
+
,,,F,,FFF:FFFFFFFFFFFFFFFFF:,,FFFFFFFFFFF:F:,,,F
@FS10000125:27:BPA73017-1634:1:1101:15300:1030 2:N:0:4
CACGATTTGAGCGTACTCGACGAAGGGGGGGGGGGGGGGAGATCGGAA
+
FFFFFFFFFFFFFFFFFFFFFFFFFFFFFFFFFFFFFF::,,F:,,,F
@FS10000125:27:BPA73017-1634:1:1101:16020:1030 2:N:0:4
CGTTTATTGAGCGTACTCGACGAAGTTTAGGGGGGGGGGGGGGAAGGT
+
F:FFFFFFFFFFFFFFFFFFFFFFFFFFFFFFFFFFFFFFF:FFF,,,
@FS10000125:27:BPA73017-1634:1:1101:1050:1040 2:N:0:4
ATAGCCTTGAGCGTACTCGACGAAGGGGGGGGGGGGGGGAAGGTTGGA
+
FFFFFFFFFFFFFFFFFFFFFFFFFFFFFFFFFFFFFFF,:,,:,,,,
@FS10000125:27:BPA73017-1634:1:1101:1560:1040 2:N:0:4
TCTGGATTGAGCGTACTCGACGAAGTTCAGTGGGGGGGGGGGGGGGGG
+
FFFFFFFFFFFFFFFFFFFFFFFFFFFFFFFFFFFFFFFFFFFFFF:F
@FS10000125:27:BPA73017-1634:1:1101:1640:1040 2:N:0:4
TTCTCTTTGAGCGTACTCGACGAAGTTTACAGGGGGGGGGGGGGGAAA
+
,FFFFFFFFFFFFFFFFFFFFFFFFFFFFFFFFFFFFFFFFFFFFFFF
@FS10000125:27:BPA73017-1634:1:1101:1650:1040 2:N:0:4
CTTGACTTGAGCGTACTCGACGAAGTTCTGCGGGGGGGGGGGGGGGGA
+
FFFFFFFFFFFFFFFFFFFFFFFFFFFFFFFFFFFFFFFFFFFFFFFF
@FS10000125:27:BPA73017-1634:1:1101:1940:1040 2:N:0:4
ACGAATTTGAGCGTACTCGACGAAGTTATGTGGGGGGGGGGGGGGGAA
+
FF:FFFFFFFFFFFFFFFFFFFFFFFFFFFFFFFFFFFFFFFFFFFFF
@FS10000125:27:BPA73017-1634:1:1101:2420:1040 2:N:0:4
TTTCGATTGAGCGTACTCGACGAAGTTGGATGGGGGGGGGGGGGGGAA
+
,FFFFFFFFFFFFFFFFFFFFFFFFFFFFFFFFFFFFFFFFFFFF,FF
@FS10000125:27:BPA73017-1634:1:1101:2520:1040 2:N:0:4
ATCGACTTGAGCGTACTCGACGAAGTTAACGGGGGGGGGGGGGGGGAA
+
FFFFFFFFFFFFFFFFFFFFFFFFFFFFFFFFFFFFFFFFFFFFF:FF
@FS10000125:27:BPA73017-1634:1:1101:3460:1040 2:N:0:4
ACGTCTTTGAGCGTACTCGACGAAGTTCAAAGGGGGGGGGGGGGGGGA
+
,FFFFFFFFFFFFFFFFFFFFFFFFFFFFFFFFFFFFFFFFFFFFFF:
@FS10000125:27:BPA73017-1634:1:1101:3470:1040 2:N:0:4
TTAATTTTGAGCGTACTCGACGAAGTTAGTGGGGGGGGGGGGGGGAAA
+
,,FFFFFFFFFFFFFFFFFFFFFFFFFFFFFFFFFFFFFFFFFF,FF,
@FS10000125:27:BPA73017-1634:1:1101:3980:1040 2:N:0:4
TATCTCTTGAGCGTACTCGACGAAGTTAGCAGGGGGGGGGGGGGGGGA
+
,,F,F,FFFFFFFFFFFFFFFFFFFFFFF,FFFFFFFFFFFFF:FF:F
@FS10000125:27:BPA73017-1634:1:1101:4090:1040 2:N:0:4
TCAATTTTGAGCGTACTCGACGAAGTTCTTTGGGGGGGGGGGGGGGAA
+
FFFFFFFFFFFFFFFFFFFFFFFFFFFFFFFFFFFFFFFFFFFFF:,,
@FS10000125:27:BPA73017-1634:1:1101:4200:1040 2:N:0:4
TTGGTTTTGAGCGTACTCGACGAAGTTGCAAGGGGGGGGGGGGGGGAA
+
F,FFFFFFFFFFFFFFFFFFFFFFFFFFFFFFFFFFFFFFFFFFF,FF
@FS10000125:27:BPA73017-1634:1:1101:5370:1040 2:N:0:4
AAATTCTTGAGCGTACTCGACGAAATGTCTTGGGGGGGGGGAGAGGGA
+
,,FFF,FFFFFFFFFFFFFFFFFF,,,,,,,FFFFFFFFFF,,F,,,F
@FS10000125:27:BPA73017-1634:1:1101:5520:1040 2:N:0:4
TTAGGGTTGAGCGTACTCGACGAAGTTGCCAGGGGGGGGGGGGGGGAA
+
F,FFFFFFFFFFFFFFFFFFFFFFFFFFFFFFFFFFFFFFFFFF,,F,
@FS10000125:27:BPA73017-1634:1:1101:5760:1040 2:N:0:4
CTTCTATTGAGCGGACTCGACGAAGTTACGTGGGGGGGGGGGGGGAAA
+
F:,::FFFFFFFF:FFFFFFFFFFFFFFF:FFFFFFFFFFFFFFF,F:
@FS10000125:27:BPA73017-1634:1:1101:8260:1040 2:N:0:4
TTGACCTTGAGCGTACTCGACGAAGTGGGGGGGGGGGGGGGAAGATCG
+
F,FFFFFFFFFFFFFFFFFFFFFFFFFFFFFFFFFFFFFFF,,:,F,:
@FS10000125:27:BPA73017-1634:1:1101:8430:1040 2:N:0:4
CAATGGTTGAGCGTACTCGACGAAGTTTGGTGGGGGGGGGGGGGGGGA
+
FFFFFFFFFFFFFFFFFFFFFFFFFFFFFFFFFFFFFFFFFFFF,,,,
@FS10000125:27:BPA73017-1634:1:1101:9100:1040 2:N:0:4
TTATTCTTGAGCGTACTCGACGAAGTTGGGCGGGGGGGGGGGGGGAAA
+
,,FFFFFFFFFFFFFF,FFFFFFFFFFFFFFFFFFFFFFFFFFF,F,,
@FS10000125:27:BPA73017-1634:1:1101:9710:1040 2:N:0:4
CAACGCTTGAGCGTACTTGTTGATGTTCTGTGGGAGGGGGGGGGCTTA
+
,,:,,::FFFFFFF,,F,,,,,F,F,::FF:FF,,FF,,,,,,F,,,F
@FS10000125:27:BPA73017-1634:1:1101:9840:1040 2:N:0:4
TCCAATTTGAGCGTACTCGACGAAGTTATGGGGGGGGGGGGGGGGGAA
+
,FFFFFFFFFFFFFFFFFFFFFFFFFFFFFFFFFFFFFFFFFFFF,FF
@FS10000125:27:BPA73017-1634:1:1101:10180:1040 2:N:0:4
AAATGATTGAGCGTACTCGACGAAGTTATTAGGGGGGGGGGGGGGGAA
+
FFFFFFFFFFFFFFFFFFFFFFFFFFFFFFFFFFFFFFFFFFFFF,FF
@FS10000125:27:BPA73017-1634:1:1101:10340:1040 2:N:0:4
CCTCCCTTGAGCGTACTCGACGAAGTTGACAGGGGGGGGGGGGGGGGA
+
FFFFFFFFFFFFFFFFFFFFFFFFFFFFFFFFFFFFFFFFFFFFFF:F
@FS10000125:27:BPA73017-1634:1:1101:12000:1040 2:N:0:4
TTAGGATTGAGCGTACTCGACGAAGTTTGCTGGGGGGGGGGGGGGGGA
+
F,FFFFFFFFFFFFFFFFFFFFFFFFFFFFFFFFFFFFFFFFFFF:FF
@FS10000125:27:BPA73017-1634:1:1101:12110:1040 2:N:0:4
TTCCCTTTGAGCGTACTCGACGAAGAGCTCGGGGGGGGGGGGGGAGAT
+
FFFFFFFFFFFFFFFFFFFFFFFFFFFFFFFFFFFFFFFFF,:,:,,F
@FS10000125:27:BPA73017-1634:1:1101:12550:1040 2:N:0:4
TTCTAGTTGAGCGTACTCGACGAAGTTCATCGGGGGGGGGGGGGGGGG
+
FFFFFFFFFFFFFFFFFFFFFFFFFFFFFFFFFFFFFFFFFFFFF:FF
@FS10000125:27:BPA73017-1634:1:1101:13800:1040 2:N:0:4
TTAGATTTGAGCGTACTCGACGAAGTTTATGGGGGGGGGGGGGGGGGG
+
F,FFFFFFFFFFFFFFFFFFFFFFFFFFFFFFFFFFFFFFFFFFF,,:
@FS10000125:27:BPA73017-1634:1:1101:14270:1040 2:N:0:4
TAACGGTTGAGCGTACTCGACGAAAGGGGGGGGGGGGGGGAGTTTGGA
+
,FFF:FFFF,FF:FFFFFFFFFFFFFFFFFFFFFFFFFF:,,,F,,,,
@FS10000125:27:BPA73017-1634:1:1101:15080:1040 2:N:0:4
TCATTTTTGAGCGTACTCGACGAAGTTGTTCGGGGGGGGGGGGGGGAA
+
,:FFFFFFFFFFFFFFFFFFFFFFFFFFFFFFFFFFFFFFFFF:F,FF
@FS10000125:27:BPA73017-1634:1:1101:15430:1040 2:N:0:4
TCGCCATTGAGCGTACTCGACGAAGTTAGGTGGGGGGGGGGGGGGGGA
+
,F,FFFFFFFFFFFFFFFFFFFFFFFFFFFFFFFFFFFFFFFFF:,,F
@FS10000125:27:BPA73017-1634:1:1101:1640:1050 2:N:0:4
TTCGCTTTGAGCGTACTCGACGAAGTTATTCGGGGGGGGGGGGGGGAA
+
FFFFFFFFFFFFFFFFFFFFFFFFFFFFFFFFFFFFFFFFFFFFFF:F
@FS10000125:27:BPA73017-1634:1:1101:3630:1050 2:N:0:4
CTCGCGTTGAGCGTACTCGACGAAGTTTGATGGGGGGGGGGGGGGGGA
+
FFFFFFFFFFFFFFFFFFFFFFFFFFFFFFFFFFFFFFFFFFFFFFFF
@FS10000125:27:BPA73017-1634:1:1101:4070:1050 2:N:0:4
GTATAATTGAGCGTACTCGACGAAGTTATTGGGGGGGGGGGGGGGGAT
+
,,F,FFFFFFFFFFFFFFFFFFFFFFFF,FFFFFFFFFFFFFFF,,:,
@FS10000125:27:BPA73017-1634:1:1101:4250:1050 2:N:0:4
TATTGATTGAGCGTACTCGACGAAGTTGCGTGGGGGGGGGGGGGGGGA
+
FFFFFFFFFFFFFFFFFFFFFFFFFFFFFFFFFFFFFFFFFFFFFFFF
@FS10000125:27:BPA73017-1634:1:1101:4290:1050 2:N:0:4
TTTGTCTTGAGCGTACTCGACGAAGTTTAGAAGGGGGGGGGGGGGGGA
+
,F::FFFFFFFFFFFFFFFFFFFFFFF:FFFFF:FFFFFFF,F,F,FF
@FS10000125:27:BPA73017-1634:1:1101:4880:1050 2:N:0:4
ACAGGTTTGAGCGTACTCGACGAAGTTGAGAGGGGGGGGGGGGGGGAA
+
:FFFFFFFFFFFFFFFFFFFFFFFFFFFFFFFFFFFFFFFFFFFF,FF
@FS10000125:27:BPA73017-1634:1:1101:5040:1050 2:N:0:4
TCAGCTTTGAGCGTACTCGACGAAGTTCATGGGGGGGGGGGGGGGGGG
+
,FFFFFFFFFFFFFFFFFFFFFFFFFFFFFFFFFFFFFFFFF:FFFF:
@FS10000125:27:BPA73017-1634:1:1101:5580:1050 2:N:0:4
TAAGCATTGAGCGTACTCGACGAAGTTGTTTGGGGGGGGGGGGGGGGG
+
FFFFFFFFFFFFFFFFFFFFFFFFFFFFFFFFFFFFFFFFFFFFFFFF
@FS10000125:27:BPA73017-1634:1:1101:5670:1050 2:N:0:4
ACTTAATTGAGCGTACTCGACGAAGTTCCATGGGGGGGGGGGGGGGAA
+
FFFFFFFFFFFFFFFFFFFFFFFFFFFFFFFFFFFFFFFFFFFFF,,F
@FS10000125:27:BPA73017-1634:1:1101:6040:1050 2:N:0:4
TTAGCATTGAGCGTACTCGACGAAGTTTGAAAGGGGGGGGGGGGGGGA
+
F,FFFFFFFFFFFFFFFFFFFFFFFFFFFFFFFFFFFFFFF:F:F,,:
@FS10000125:27:BPA73017-1634:1:1101:6100:1050 2:N:0:4
GCAATTTTGAGCGTACTCGACGAAGGGGGGGGGGGGGGGGAAATCGGA
+
:F,FFFFFFFFFFFFFFFFFFFFFF::,:::FFFFFFFFF,,,F,,:F
@FS10000125:27:BPA73017-1634:1:1101:6370:1050 2:N:0:4
TTGCGGTTGAGCGTACTCGACGAAGTTCTGGGGGAGGGGGGGGGGGGG
+
FFFFFFFFFFFFFFFFFFFFFFFFFFFFFFFFFFFFFFFFFFFFFF::
@FS10000125:27:BPA73017-1634:1:1101:6630:1050 2:N:0:4
TCGGACTTGAGCGTACTCGACGAAGTTAGGTCGGGGGGGGGGGGGGGA
+
FFFFFFFFFFFFFFFFFFFFFFFFFFFFFFFFFFFFFFFFFFFFFFFF
@FS10000125:27:BPA73017-1634:1:1101:6990:1050 2:N:0:4
CTAGCCTTGAGCGTACTCGACGAAGTGGGGGGGGGGGGGGGGGAAATC
+
F,FFFFFFFFFFFFFFFFFFFFFFFFFFFFFFFFFFFFFFFF,FF,FF
@FS10000125:27:BPA73017-1634:1:1101:7970:1050 2:N:0:4
TTGTTTTTGAGCGTACTCGACGAAGTTTTGGGGGGGGGGGGGGGGAAG
+
,F,F,FFFFFFFFFFFFFFFFFFFFFF:,,,FFFFFFFFFFFF,,:,F
@FS10000125:27:BPA73017-1634:1:1101:8020:1050 2:N:0:4
TTTCGTTTGAGCGTACTCGACGAAGTTTCAGGGGGGGGGGGGGGGAGA
+
,:,FFFFFFFFFFFFFFFFFFFFFFFFFFFFFFFFFFFFFFFFF:F,:
@FS10000125:27:BPA73017-1634:1:1101:9050:1050 2:N:0:4
GCATCCTTGAGCGTACTCGACGAAGTTCTTGGGGGGGGGGGGGGGGAA
+
:F:,FFFFFFFFFFFFFFFFFFFFFFF:,FFFFFFFFFFFFFFFFF,F
@FS10000125:27:BPA73017-1634:1:1101:9670:1050 2:N:0:4
CAGGAATTGAGCGTACTCGACGAAGTTAGAAGGGGGGGGGGGGGGGGA
+
FFFFFFFFFFFFFFFFFFFFFFFFFFFFFFFFFFFF:FFFFF::,,,F
@FS10000125:27:BPA73017-1634:1:1101:9800:1050 2:N:0:4
GCAAACTTGAGCGTACTCGACGAAGGGGGGGGGGGGGGGAAATCGGAA
+
,FFFFFFFFFFFFFFFFFFFFFFFFFFFFFFFFFFFFFF,,:F:,:F:
@FS10000125:27:BPA73017-1634:1:1101:9860:1050 2:N:0:4
TTTAATTGAGCGTACTCGACGAAGTTCAGAGGGGGGGGGGGGGGGGGA
+
FFFFFFFFFFFFFFFFFFFFFFFFFFFFFFFFFFFFFFFFFFFFFF:F
@FS10000125:27:BPA73017-1634:1:1101:10110:1050 2:N:0:4
CACACCTTGAGCGTACTCGACGAAGTTACATGGGGGGGGGGGGGGGGA
+
FFFFFFFFFFFFFFFFFFFFFFFFFFFFFFFFFFFFFFFFFFFFFF,F
@FS10000125:27:BPA73017-1634:1:1101:10590:1050 2:N:0:4
TTCGGGTTGAGCGTACTCGACGAAGTTATCCGGGGGGGGGGGGGGGGA
+
FFFFFFFFFFFFFFFFFFFFFFFFFFFFFFFFFFFFFFFFFFFF,,,,
@FS10000125:27:BPA73017-1634:1:1101:11960:1050 2:N:0:4
CCGTCTTTGAGCGTACTCGACGAAGTTTACGGGGGGGGGGGGGGGGGG
+
FF,:FFFFFFFFFFFFFFFFFFFFFFF:FF:FFF,FFFFFF:FFFFFF
@FS10000125:27:BPA73017-1634:1:1101:12980:1050 2:N:0:4
ACTTATTTGAGCATACTCGACGAAGTTTTCAAGGGGGGGGGGGGGGGA
+
,,,FF,FFFFFFFFFFFFFFFFFFFFFF,:F:FFFFFFFFFFFFFFFF
@FS10000125:27:BPA73017-1634:1:1101:13140:1050 2:N:0:4
TAACTGTTGAGCGTACTCGACGAAGGGGGGGGGGGGGGGGGAAATTCG
+
FFFFFFFFFFFFFFFFFFFFFFFFFFFFFFFFFFFFFFFFF::F:,,F
@FS10000125:27:BPA73017-1634:1:1101:13320:1050 2:N:0:4
TCCATGTTGAGCGTACTCGACGAAGTTGTGCGGGGGGGGGGGGGGGAA
+
,FFFFFFFFFFFFFFFFFFFFFFFFFFFFFFFFFFFFFFFFFFFF,:F
@FS10000125:27:BPA73017-1634:1:1101:13510:1050 2:N:0:4
ACATGGTTGAGCGTACTCGACGAAGTTTATTGGGGGGGGGGGGGGGGA
+
:FFFFFFFFFFFFFFFFFFFFFFF:FFFFFFFFFFFFFFFFFF,:,,F
@FS10000125:27:BPA73017-1634:1:1101:13940:1050 2:N:0:4
TAGATATTGAGCGTACTCGACGAAGTTGACTGGGGGGGGGGGGGGGGA
+
:FFFFFFFFFFFFFFFFFFFFFFFFFFFFFFFFFFFFFFFFFFFFFFF
@FS10000125:27:BPA73017-1634:1:1101:14200:1050 2:N:0:4
CAGGGATTGAGCGTACTCGACGAAGTTGTGGGGGGGGGGGGGGGGAGT
+
FFFFFFFFFFFFFFFFFFFFFFFFFFFFFFFFFFFFFFFFFFF:,,,:
@FS10000125:27:BPA73017-1634:1:1101:14850:1050 2:N:0:4
AACCGCTTGAGCGTACTCGACGAAGTTGTACGGGGGGGGGGGGGGGAA
+
FFFFFF,FFFFFFFFFFFFFFFFFFFFFFFFFFFFFFFFFFFFFF,FF
@FS10000125:27:BPA73017-1634:1:1101:15520:1050 2:N:0:4
ATTTGGTTGAGCGTACTCGACGAAGTTACTAGGGGGGGGGGGGGGGGG
+
FFFFFFFFFFFFFFFFFFFFFFFFFFFFFFFFFFFFFFFFFFFFFFFF
@FS10000125:27:BPA73017-1634:1:1101:1800:1060 2:N:0:4
AGGGGCTTGAGCGTACTCGACAAAGTCGGGGGGGGGGGGGGGGAAGAT
+
,,F:F:FFFFFFFFFF:FFFF:F:,:,:FF,::F,F,:,FFF,::,FF
@FS10000125:27:BPA73017-1634:1:1101:2020:1060 2:N:0:4
TTCACCTTGAGCGTACTCGACGAAGTTGCTGGGGGGGGGGGGGGGAAA
+
,FFFFFFFFFFFFFFFFFFFFFFFFFFFFFFFFFFFFFFFFFFF:F:,
@FS10000125:27:BPA73017-1634:1:1101:2170:1060 2:N:0:4
TTGTATTTGAGCGTACTCGACGAAGTTCAGCGGGGGGGGGGGGGGGAA
+
F,FFFFFFFFFFFFFFFFFFFFFFFFFFFFFFFFFFFFFFFFFFFFFF
@FS10000125:27:BPA73017-1634:1:1101:2710:1060 2:N:0:4
TTCACATTGAGCGTACTCGACGAAGTTGGACGGGGGGGGGGGGGGGGA
+
F:FFFFFFFFFFFFFFFFFFFFFFFFFFFFFFFFFFFFFFFFFFFFF,
@FS10000125:27:BPA73017-1634:1:1101:3690:1060 2:N:0:4
CTCATGTTGAGCGTACTCGACGAAGTTGCCTGGGGGGGGGGGGGGGAA
+
FFFFFFFFFFFFFFFFFFFFFFFFFFFFFFFFFFFFFFFFFFFF:,F:
@FS10000125:27:BPA73017-1634:1:1101:3790:1060 2:N:0:4
TTTTCGTTGAGCGTACTCGACGAAGTTACAAGGGGGGGGGGGGGGGGA
+
FFFFFFFFFFFFFFFFFFFFFFFFFFFFFFFFFFFFFFFFFFFFFFFF
@FS10000125:27:BPA73017-1634:1:1101:4770:1060 2:N:0:4
TTAGGGTTGAGCGTACTCGACGAAGTTGCCAGGGGGGGGGGGGGGGAA
+
,FF,,:FFFFFFFFFFFFFFFFFFFFFFFFFFFFFFFFFFF,F,:,FF
@FS10000125:27:BPA73017-1634:1:1101:4870:1060 2:N:0:4
TCTGATTTGAGCGTACTCGACGAAGTTCTGCGGGGGGGGGGGGGGGAA
+
FFFFFFFFFFFFFFFFFFFFFFFFFFFFFFFFFFFFFFFFFFFFFFFF
@FS10000125:27:BPA73017-1634:1:1101:5390:1060 2:N:0:4
CAGGTATTGAGCGTACTCGACGAAGTTGCTTGGGGGGGGGGGGGGGGA
+
FFFFFFFFFFFFFFFFFFFFFFFFFFFFFFFFFFFFFFFFFFFFF,,F
@FS10000125:27:BPA73017-1634:1:1101:5970:1060 2:N:0:4
ATCAGATTGAGCGTACTCGACGAAGTTGCAGGGGGGGGGGGGGGAGAA
+
,FFFFFFFFFFFFFFFFFFFFFFFFFFFFFFFFFFFFFFFFFFF,,F,
@FS10000125:27:BPA73017-1634:1:1101:6020:1060 2:N:0:4
TTCGGCTTGAGCGTACTCGACGAAGTTTTTAGGGGGGGGGGGGGGGAA
+
FFFFFFFFFFFFFFFFFFFFFFFFFFFFFFFFFFFFFFFFFFFFFFFF
@FS10000125:27:BPA73017-1634:1:1101:6380:1060 2:N:0:4
TTATTGTTGAGCGTACTCGACGAAGTTGAGCGGGGGGGGGGGGGGGAA
+
FFFFFFFFFFFFFFFFFFFFFFFFFFFFFFFFFFFFFFFFFFFFFFFF
@FS10000125:27:BPA73017-1634:1:1101:6580:1060 2:N:0:4
GTAACTTTGAGCGTACTCGACGAAGTTGGAGGGGGGGGGGGGGGGGAA
+
:F:::FFFFFFFFFFFFFFFFFFFFFF,,:,FFFFFFFFFFFFFF,:F
@FS10000125:27:BPA73017-1634:1:1101:6610:1060 2:N:0:4
CTGGGATTGAGCGTACTCGACGAAGTTGAAGGGGGGGGGGGGGGGGGA
+
FF,F:FFFFFFFFFFFFFFFFFFFFFFFFFFFFFFFFFFFF,F::,,,
@FS10000125:27:BPA73017-1634:1:1101:7310:1060 2:N:0:4
TACTTCTTGAGCGTACTCGACGAGGTTGGGGGGGGGGGGGGGGAAGTC
+
FFFFFFFFFFFFFFFFFFFFFFFFFFFFFFFFFFFFFFFFFF,FF,F,
@FS10000125:27:BPA73017-1634:1:1101:7370:1060 2:N:0:4
CGTTTATTGAGCGTACTCGACGAAGTTAGGGGGGGGGGGGGGGGGGGA
+
F:FFFFFFFFFFFFFFFFFFFFFFFFFFFFFFFFFFFFFFF::F:,,,
@FS10000125:27:BPA73017-1634:1:1101:7730:1060 2:N:0:4
CCAAGGTTGAGCGTACTCGACGAAGTTGTTAGGGGGGGGGGGGGGGAA
+
FFFFFFFFFFFFFFFFFFFFFFFFFFFFFFFFFFFFFFFFFFFF:FFF
@FS10000125:27:BPA73017-1634:1:1101:8830:1060 2:N:0:4
TTATATTTGAGCGTACTCGACGAAGTTGTTTGGGGGGGGGGGGGGGGG
+
F,FFFFFFFFFFFFFFFFFFFFFFFFFFFFFFFFFFFFFFFFFFFFFF
@FS10000125:27:BPA73017-1634:1:1101:9050:1060 2:N:0:4
CGTACATTGAGCGTACTCGACGAAGTTTATCGGGGGGGGGGGGGGAAG
+
FFF:FFFFFFFFFFFFFFFFFFFFFFFFFFFFFFFFFFFFFFFF:F:,
@FS10000125:27:BPA73017-1634:1:1101:9100:1060 2:N:0:4
CTTGGGTTGAGCGTACTCGACGAAGTTTCGTGGGGGGGGGGGGGGGGA
+
FFFFFFFFFFFFFFFFFFFFFFFFFFFFFFFFFFFFFFFFFFFFFF:F
@FS10000125:27:BPA73017-1634:1:1101:9940:1060 2:N:0:4
TATATTTTGAGCGTACTCGACGAAGTTGTGCGGGGGGGGGGGGGGGAA
+
,F,F,FFFFFFFFFFFFFFFFFFFFFF:FFF,FFFFFFFFFFFFF::F
@FS10000125:27:BPA73017-1634:1:1101:10460:1060 2:N:0:4
TTGATGTTGAGCGTACTCGACGAAGTTAGTTGGGGGGGGGGGGGGGGG
+
FFFFFFFFFFFFFFFFFFFFFFFFFFFFFFFFFFFFFFFFFFFFFFF:
@FS10000125:27:BPA73017-1634:1:1101:10550:1060 2:N:0:4
ACAATTTTGAGCGTACTCGACGAAGTTCTGAGGGGGGGGGGGGGGGGG
+
,F::FFFFFFFFFFFFFFFFFFFFFFFFF,FFFFFFFFFFFFFF:,,F
@FS10000125:27:BPA73017-1634:1:1101:10670:1060 2:N:0:4
CTAATATTGAGCGTACTCGACGAAGTTTATAGGGGGGGGGGGGGGGGG
+
FFFFFFFFFFFFFFFFFFFFFFFFFFFFFFFFFFFFFFFFFFFF:,,F
@FS10000125:27:BPA73017-1634:1:1101:10830:1060 2:N:0:4
CTGAACTTGAGCGTACTCGACGAAGTTGCCCGGGGGGGGGGGGGGGGA
+
FFFFFFFFFFFFFFFFFFFFFFFFFFFFFFFFFFFFFFFFFF::,,,F
@FS10000125:27:BPA73017-1634:1:1101:11110:1060 2:N:0:4
TTTGAATTGAGCGTACTCGACGAAGTTTCCAGGGGGGGGGGGGGGGAA
+
,FF:FFFFFFFFFFFFFFFFFFFFFFFFFFFFFFFFFFFFFFFF:,,F
@FS10000125:27:BPA73017-1634:1:1101:11150:1060 2:N:0:4
TTCGTGTTGAGCGTACTCGACGAAGTTTTGTGGGGGGGGGGGGGGGAA
+
FFFFFFFFFFFFFFFFFFFFFFFFFFFFFFFFFFFFFFF:FF,,,,,F
@FS10000125:27:BPA73017-1634:1:1101:11390:1060 2:N:0:4
TCAGACTTGAGCGTACTCGACGAAGTTTTCTGGGGGGGGGGGGGGGGG
+
FFFFFFFFFFFFFFFFFFFFFFFFFFFFFFFFFFFFFFFFFFFFF:FF
@FS10000125:27:BPA73017-1634:1:1101:12260:1060 2:N:0:4
CTGAGCTTGAGCGTACTCGACGAAGTTGGCAGGGGGGGGGGGGGGGGA
+
F,FFFFFFFFFFFFFFFFFFFFFFFFFFFFFFFFFFFFFFFFF::,,F
@FS10000125:27:BPA73017-1634:1:1101:12290:1060 2:N:0:4
TAACCATTGAGCGTACTCGACGAAGTTCTTTGGGGGGGGGGGGGGGGA
+
FFFFFFFFFFFFFFFFFFFFFFFFFFFFFFFFFFFFFFFFFFFFFF,F
@FS10000125:27:BPA73017-1634:1:1101:14610:1060 2:N:0:4
CTATACTTGAGCGTACTCGACGAAATTTGCCGGGGGGGGGGGGGGGAA
+
FF,:FFFFFFFFFFFFFFFFFFFF:FFF,F,FFFFFFFFFFFFFF:FF
@FS10000125:27:BPA73017-1634:1:1101:15320:1060 2:N:0:4
TAAAAATTGAGCGTACTCGACGAAGTTAAAAAGGGGGGGGGGGGGGGA
+
FFFFFFFFFFFFFFFFFFFFFFFFFFFFFFFFFFFFFFFFFFFFF::F
@FS10000125:27:BPA73017-1634:1:1101:15350:1060 2:N:0:4
TCGGACTTGAGCGTACTCGACGAAAGGGGGGGGGGGGGGGGGGAATTG
+
FFFFFFFFFFFFFFFFFFFFFFFFFFFFFFFFFFFFFFFFF:,,,:,,
@FS10000125:27:BPA73017-1634:1:1101:15810:1060 2:N:0:4
TTTACTTTGAGCGTACTCGACGAAGTTCTGTGGGGGGGGGGGGGGGAA
+
FF,FF,FFFFFFFFFFFFFFFFFFFFFFF,,FFFFFFFFFFFFF:,::
@FS10000125:27:BPA73017-1634:1:1101:15890:1060 2:N:0:4
TCCCAATTGAGCGTACTCGACGAAGTTCTTGGGGGGGGGGGGGGGGGA
+
,FFFFFFFF:FFFFFFFFFFFFFFFFFFFFFFFFFF:FFFFFF,,,,,
@FS10000125:27:BPA73017-1634:1:1101:15970:1060 2:N:0:4
ACCGCTTTGAGCGTACTCGACGAAGTTAAGCGGGGGGGGGGGGGGGGG
+
FFFFFFFFF:FFFFFFFFFFFFFFFFFFFFFFFFFFFFFFFFF,,,,,
@FS10000125:27:BPA73017-1634:1:1101:1360:1070 2:N:0:4
CTGGGATTGAGCGTACTCGACGAAGGGGGGGGGGGGGGGGAAATCGGA
+
FFFFFFFFFFFFFFFFFFFFFFFFFFFFFFFFFFFFFFFF:,,F,,,:
@FS10000125:27:BPA73017-1634:1:1101:1620:1070 2:N:0:4
CCGATCTTGAGCGTACTCGACGAAGTTCGTAGGGGGGGGGGGGGGGAA
+
FFFFFFFFFFFFFFFFFFFFFFFFFFFFFFFFFFFFFFFFFFFFF:FF
@FS10000125:27:BPA73017-1634:1:1101:2550:1070 2:N:0:4
TTGTTATTGAGCGTACTCGACGAAGTTATATGGGGGGGGGGGGGGGGA
+
:FFFFFFFFFFFFFFFFFFFFFFFFFFFFFFFFFFFFFFFFFFFF:F,
@FS10000125:27:BPA73017-1634:1:1101:3090:1070 2:N:0:4
TTCCGGTTGAGCGTACTCGACGAAGTTGGTGGGGGGGGGGGGGGGGAA
+
,,,,,FFFFFFFF:FFFFFFFFFFF,,FF,FFFFFFFFF,:,:,,:FF
@FS10000125:27:BPA73017-1634:1:1101:3130:1070 2:N:0:4
TTATACTTGAGCGTACTCGACGAAGTTTGTGGGGGGGGGGGGGGGAAA
+
F,FFFFFFFFFFFFFFFFFFFFFFFFFFFFFFFFFFFFFFFFFF,:F:
@FS10000125:27:BPA73017-1634:1:1101:4370:1070 2:N:0:4
ATCGAATTGAGCGTACTCGACGAAGTTAGGTGGGGGGGGGGGGGGGAA
+
FFFFFFFFFFFFFFFFFFFFFFFFFFFFFFFFFFFFFFFFFFFFF,FF
@FS10000125:27:BPA73017-1634:1:1101:4910:1070 2:N:0:4
TTAATTTTGAGCGTACTCGACGAAGTTCGCTGGGGGGGGGGGGGGAAA
+
,,FFFFFFFFFFFFFFFFFFFFFFFFFFFFFFFFFFFFFFFFFFF:,:
@FS10000125:27:BPA73017-1634:1:1101:5530:1070 2:N:0:4
CCAGAATTGAGCGTACTCGACGAAGGGGGGGGGGGGGGGAGTTCGGAA
+
FFFFFFFFFFFFFFFFFFFFFFFFFFFFFFFFFFFFFF::,,F:,,F:
@FS10000125:27:BPA73017-1634:1:1101:5840:1070 2:N:0:4
CTTTATTTGAGCGTACTCGACGAAGTTGAATGGGGGGGGGGGGGGGGA
+
FF::FFFFFFFFFFFFFFFFFFFFFFFFFFFFFFFFFF:FF,F,,,,F
@FS10000125:27:BPA73017-1634:1:1101:6210:1070 2:N:0:4
ACCGTCTTGAGCATACTCGACGAAGTTTAAAGGGGGGGGGGGGGGGAA
+
,FFFF,FFFFFFFFFFFFFFFFFFFFFFFFFFFFFFFFFFFFFFF,FF
@FS10000125:27:BPA73017-1634:1:1101:6520:1070 2:N:0:4
TATCGATTGAGCGTACTCGACGAAGTTGGGCGGGGGGGGGGGGGGGGA
+
FFFFFFFFFFFFFFFFFFFFFFFFFFFFFFFFFFFFFFFFFFFFFFF,
@FS10000125:27:BPA73017-1634:1:1101:7050:1070 2:N:0:4
TTTGACTTGAGCGTACTCGACGAAGTTCCAAGGGGGGGGGGGGGGGAA
+
F,FFFFFFFFFFFFFFFFFFFFFFFFFFFFFFFFFFFFFFFFFFF,FF
@FS10000125:27:BPA73017-1634:1:1101:7390:1070 2:N:0:4
TCTTTATTGAGCGTACTCGACGAAGTTACAAGGGGGGGGGGGGGGGGG
+
FFF,,:FFFFFFFFFFFFFFFFFFFFF,,FF,FFFFFFFFFF:F:F:F
@FS10000125:27:BPA73017-1634:1:1101:8260:1070 2:N:0:4
TCCGTTTTGAGCGTACTCGACGAAGTTGATTCGGGGGGGGGGGGGGAA
+
F:,,F:FFFFFFFFFFFFFFFFFFFFF::F,,FFFFFFFFFFFFFF,,
@FS10000125:27:BPA73017-1634:1:1101:8990:1070 2:N:0:4
CATATATTGAGCGTACTCGACGAAGTTCAAAGGGGGGGGGGGGGGGAA
+
FFFFFFFFFFFFFFFFFFFFFFFFFFFFFFFFFFFFFFFFFFFF:,::
@FS10000125:27:BPA73017-1634:1:1101:9270:1070 2:N:0:4
TTTCTATTGAGCGTACTCGACGAAGTTTAGGGGGGGGGGGGGGGGGAA
+
F,FFFFFFFFFFFFFFFFFFFFFFFFFFFFFFFFFFFFFFFFFF:,FF
@FS10000125:27:BPA73017-1634:1:1101:9640:1070 2:N:0:4
CATTTATTGAGCGTACTCGACGAAGTTCAGCGGGGGGGGGGGGGGGGG
+
FFFFFFFFFFFFFFFFFFFFFFFFFFFFFFFFFFFFFFFFFFFFFF:,
@FS10000125:27:BPA73017-1634:1:1101:11850:1070 2:N:0:4
TTACTTTTGAGCGTACTCGACGAAGTTGGGAGGGGGGGGGGGGGGGAA
+
FFFFFFFFFFFFFFFFFFFFFFFFFFFFFFFFFFFFFFFFFFFFF:FF
@FS10000125:27:BPA73017-1634:1:1101:12040:1070 2:N:0:4
ATCAGATTGAGCGTACTCGACGAAGTTTCGAGGGGGGGGGGGGGGGAA
+
FFFFFFFFFFFFFFFFFFFFFFFFFFFFFFFFFFFFFFFFFFFFF:FF
@FS10000125:27:BPA73017-1634:1:1101:12260:1070 2:N:0:4
TTTCGATTGAGCGTACTCGACGAAGTTGCTAGGGGGGGGGGGGGGGAA
+
F,FFFFFFFFFFFFFFFFFFFFFFFFFFFFFFFFFFFFFFFF:::,,F
@FS10000125:27:BPA73017-1634:1:1101:12720:1070 2:N:0:4
TCTGACTTGAGCGTACTCGACGAAGTTCATAAGGGGGGGGGGGGGGGA
+
FF:FFFFFFFFFFFFFFFFFFFFFFFFFF:FFFFFFFFFF::FF:F,,
@FS10000125:27:BPA73017-1634:1:1101:13090:1070 2:N:0:4
CTCAGATTGAGCGTACTCGACGAAGTTCCGGGGGGGGGGGGGGGAAAT
+
F:FFFFFFFFFFFFFFFFFFFFFFFFFFFFFFFFFFFFFFFFF,FF,F
@FS10000125:27:BPA73017-1634:1:1101:14490:1070 2:N:0:4
AACGTCTTGAGCGTACTCGACGAAGTTACGAGGGGGGGGGGGGGGGGA
+
FFFFFFFFFFFFFFFFFFFFFFFFFFFFFFFFFFFFFFFFFFFFFFFF
@FS10000125:27:BPA73017-1634:1:1101:15020:1070 2:N:0:4
TTGCCTTTGAGCGTACTCGACGAAGTTAGCCGGGGGGGGGGGGGGGAA
+
,,,,FFFFFFFFFFFFFFFFFFFFFFFFFF:FFFFFFFFFFFFFF,,F
@FS10000125:27:BPA73017-1634:1:1101:15990:1070 2:N:0:4
ACTGTCTTGAGCGTACTCGACGAAGTTCACGGGGGGGGGGGGGGGAAT
+
FFFFFFFFFFFFFFFFFFFFFFFFFFFFFFFFFFFFFFFFFFF:,:,,
@FS10000125:27:BPA73017-1634:1:1101:16420:1070 2:N:0:4
ACTGTCTTGAGCGTACTCGACGAAGTTCACGGGGGGGGGGGGGGAGAT
+
FFFFFFFFFFFFFFFFFFFFFFFFFFFFFFFFFFFFFFFFFFFFF,FF
@FS10000125:27:BPA73017-1634:1:1101:1020:1080 2:N:0:4
TAGTAATTGAGCGTACTCGACGAAGGGGGGGGGGGGGGGAGATCGGAA
+
FF:FFFFFFFFFFFFFFFFFFFFFFFFFFFFFFFFFFFFF,FF::,,:
@FS10000125:27:BPA73017-1634:1:1101:1360:1080 2:N:0:4
CTTGGATTGAGCGTACTCGACGAAGGGGGGGGGGGGGGGGGGGGGTTA
+
FFFFFFFFFFFFFFFFFFFFFFFFFFFFFFFFFFFFFFFFF,,,,,,,
@FS10000125:27:BPA73017-1634:1:1101:2290:1080 2:N:0:4
CTACAATTGAGCGTACTCGACGAAGTTGAAGGGGGGGGGGGGGGGGGG
+
F,,FFFFFFFFFFFFFFFFFFFFFFFFFFFFFFFFFFFFFF,,,,,,,
@FS10000125:27:BPA73017-1634:1:1101:2450:1080 2:N:0:4
CACGGCTTGAGCGTACTCGACGAAGTTTGGTGGGGGGGGGGGGGGGAA
+
F:F,FFFFFFFFFFFFFFFFFFFFFFFF,,,FFFFFFFFFFFFFF:F,
@FS10000125:27:BPA73017-1634:1:1101:3620:1080 2:N:0:4
AAAAGATTGAGCGTACTCGACGAAGTTAGTAGGGGGGGGGGGGGGGGA
+
FFFFFFFFFFFFFFFFFFFFFFFFFFFFFFFFFFFFFFFFFFFFFF:F
@FS10000125:27:BPA73017-1634:1:1101:3680:1080 2:N:0:4
TTAGCTTTGAGCGTACTCGACGAAGAGGGGGGGGGGGGGGGAAATTCG
+
,FFFFFFFFFFFFFFFFFFFFFFFFFFFFFFFFFFFFFFFF:F::,,F
@FS10000125:27:BPA73017-1634:1:1101:4540:1080 2:N:0:4
CTTTTCTTGAGCGTACTCGACGAAGTTTGCAGGGGGGGGGGGGGGGAA
+
:,,,,,FFFFFFFFFFFFFFFFFFFFFF:FFFFFFFFFFFFFFFFF,F
@FS10000125:27:BPA73017-1634:1:1101:4800:1080 2:N:0:4
CCGAATTTGAGCGTACTCGACGAAGTTGGAAAGGGGGGGGGGGGGGGG
+
FFFFFFFFFFFFFFFFFFFFFFFFFFFFFFFFFF,FFFFFFFFFFFFF
@FS10000125:27:BPA73017-1634:1:1101:4960:1080 2:N:0:4
CTATCGTTGAGCGTACTCGACGAAGTTAAACGGGGGGGGGGGGGGGAA
+
F,FFFFFFFFFFFFFFFFFFFFFFFFFFFFFFFFFFFFFFFFFFF:FF
@FS10000125:27:BPA73017-1634:1:1101:5300:1080 2:N:0:4
TCTGGGTTGAGCGTACTCGACGAAGTTGCTAGGGGGGGGGGGGGGGAA
+
,FFFFFFFFFFFFFFFFFFFFFFFFFFFFFFFFFFFFFFFFFFFFF::
@FS10000125:27:BPA73017-1634:1:1101:6120:1080 2:N:0:4
ATATAATTGAGCGTACTCGACGAAGTTGCTCGGGGGGGGGGGGGGGGA
+
FFFFFFFFFFFFFFFFFFFFFFFFFFFFFFFFFFFFFFFFFFFFFF,F
@FS10000125:27:BPA73017-1634:1:1101:6580:1080 2:N:0:4
CCACCCTTGAGCGTACTCGACGAAGTTTTTAGGGGGGGGGGGGGGGAA
+
FFFFFFFFFFFFFFFFFFFFFFFFFFFFFFFFFFFFFFFFFFFFFF,F
@FS10000125:27:BPA73017-1634:1:1101:7300:1080 2:N:0:4
TGGTATTTGAGCGTACTCGACGAGGTTACGGGGGGGGGGGGGGGAAAT
+
,,F:FFFFFFFFFFFFFFFFFFFFFFFFFFFFFFFFFFFFFFFF:FFF
@FS10000125:27:BPA73017-1634:1:1101:7570:1080 2:N:0:4
ACGGTATTGAGCGTACTCGACGAAGTTTGGGGGGGGGGGGGGGGAGTT
+
FFFFFFFFFFFFFFFFFFFFFFFFFFFFFFFFFFFFFFFFFF,,F,,:
@FS10000125:27:BPA73017-1634:1:1101:8060:1080 2:N:0:4
TCTATCTTGAGCGTACTCGACGAAGTTGCGTGGGGGGGGGGGGGGGAA
+
FFFFFFFFFFFFFFFFFFFFFFFFFFFFFFFFFFFFFFFFFFFFFF,F
@FS10000125:27:BPA73017-1634:1:1101:8860:1080 2:N:0:4
CCTGTTTTGAGCGTACTCGACGAAGTTGGGTGGGGGGGGGGGGGGGGA
+
FFFFFFFFFFFFFFFFFFFFFFFFFFFFFFFFFFFFFFFFFFFFFFFF
@FS10000125:27:BPA73017-1634:1:1101:9150:1080 2:N:0:4
TTGTCGTTGAGCGTACTCGACGAAGTTAGTTGGGGGGGGGGGGGGGAA
+
,FFFFFFFFFFFFFFFFFFFFFFFFFFFFFFFFFFFFFFFFFFFF,FF
@FS10000125:27:BPA73017-1634:1:1101:10060:1080 2:N:0:4
CCGTTATTGAGCGTACTCGACGAAGTTCTATGGGGGGGGGGGGGGGGA
+
FFFFFFFFFFFFFFFFFFFFFFFFFFFFFFFFFFFFFFFFFFFF:,,F
@FS10000125:27:BPA73017-1634:1:1101:10380:1080 2:N:0:4
CTTCGATTGAGCGTACTCGACGAAGTTAAAAGGGGGGGGGGGGGGGGG
+
FFFFFFFFFFFFFFFFFFFFFFFFFFFFFFFFFFFFFFFFFFFFFFF:
@FS10000125:27:BPA73017-1634:1:1101:10710:1080 2:N:0:4
TACATATTGAGCGTACTCGACGAAGTTTACGGGGGGGGGGGGGGGAAA
+
,FFFFFFFFFFFFFFFFFFFFFFFFFFFFFFFFFFFFFFFFFFF,::,
@FS10000125:27:BPA73017-1634:1:1101:11240:1080 2:N:0:4
CTTTATTTGAGCGTACTCGACGAAGTTACTTGGGGGGGGGGGGGGGGA
+
F,FFFFFFFFFFFFFFFFFFFFFFFFFFFFFFFFFFFFFFFFFFF,,F
@FS10000125:27:BPA73017-1634:1:1101:12630:1080 2:N:0:4
TTGGGGGGGGGGGGGGGGGGGGGGGGGGGGGGGGGGGGGGGGGGGGGG
+
,::,,::::,,,,:::::FF:FF::FFFFFF:FFFFFFFFF:F::,,F
@FS10000125:27:BPA73017-1634:1:1101:13990:1080 2:N:0:4
ATGACTTTGAGCGTACTCGACGAAGTTAGCAGGGGGGGGGGGGGGGGA
+
F,:FFFFFFFFFFFFFFFFFFFFFFFFFFFFFFFFFFFFFF:FF,,,F
@FS10000125:27:BPA73017-1634:1:1101:14180:1080 2:N:0:4
CTTGCCTTGAGCGTACTCGACGAAGTTTGCCGGGGGGGGGGGGGGGAA
+
FFFFFFFFFFFFFFFFFFFFFFFFFFFFFFFFFFFFFFFFFFFFFF:F
@FS10000125:27:BPA73017-1634:1:1101:14730:1080 2:N:0:4
ACCGTTTGAGCGTACTCGACGAAGTTGGTAAGGGGGGGGGGGGGGGGA
+
FFFFFFFFFFFFFFFFFFFFFFFFFFFFFFFFFFFFFFFFFFFFFF:F
@FS10000125:27:BPA73017-1634:1:1101:15010:1080 2:N:0:4
GTATTTTTGAGCGTACTCGACGAAGTTGTTCGGGGGGGGGGGGGGGAA
+
::,:FFFFFFFFFFFFFFFFFFFFFFFFFFFFFFFFFFFFFFFF:,FF
@FS10000125:27:BPA73017-1634:1:1101:15650:1080 2:N:0:4
CCTAGTTTGAGCGTACTCGACGAAGTTGGACGGGGGGGGGGGGGAGAT
+
:FFFF,FFFFFFFFFFFFFFFFFFFFF,,,F,FFFFFFFFFFFFF,FF
@FS10000125:27:BPA73017-1634:1:1101:15880:1080 2:N:0:4
TAAGCTTTGAGCGTACTCGACGAAGTTGTGAGGGGGGGGGGGGGGGGG
+
,:FFFFFFFFFFFFFFFFFFFFFFFFFFFFFFFFFFFFFFFFFFFFFF
@FS10000125:27:BPA73017-1634:1:1101:16460:1080 2:N:0:4
TTGGAATTGAGCGTACTCGACGAAGTTGGACGGGGGGGGGGGGGGGAA
+
:FFFFFFFFFFFFFFFFFFFFFFFFFFFFFFFFFFFFFFFFFFFFFFF
@FS10000125:27:BPA73017-1634:1:1101:1520:1090 2:N:0:4
TTCTGTTTGAGCGTACTCGACGAGGTTATCCGGGGGGGGGGGGGGGAA
+
,FF,:FFFFFFFFFFFFFFFFFFFFFFFFF:FFFFFFFFFFFFF:F:F
@FS10000125:27:BPA73017-1634:1:1101:1650:1090 2:N:0:4
TTCGCCTTGAGCGTACTCGACGAAGTTCAGAAGGGGGGGGGGGGGGGA
+
FFFFFFFFFFFFFFFFFFFFFFFFFFFFFFFFFFFFFFFFFFFFFFF,
@FS10000125:27:BPA73017-1634:1:1101:1930:1090 2:N:0:4
CACTGTTTGAGCGTACTCGACGAAGTGGGGGGGGGGGGGGGGGAAGTC
+
FFFFFFFFFFFFFFFFFFFFFFFFFFFFFFFFFFFFFFFFFF,F:,F:
@FS10000125:27:BPA73017-1634:1:1101:2160:1090 2:N:0:4
TTCCTTTTGAGCGTACTCGACGAAGTTGAACGGGGGGGGGGGGGGGAA
+
,,FFFFFFFFFFFFFFFFFFFFFFFFFFFFFFFFFFFFFFFFFFFFFF
@FS10000125:27:BPA73017-1634:1:1101:2180:1090 2:N:0:4
TTCCACTTGAGCGTACTCGACGAAGTTGCTTGGGGGGGGGGGGGGGAA
+
,FFFFFFFFFFFFFFFFFFFFFFFFFFFFFFFFFFFFFFFFFFFFF:F
@FS10000125:27:BPA73017-1634:1:1101:2770:1090 2:N:0:4
TTATGATTGAGCGTACTCGACGAAGTTCAGCGGGGGGGGGGGGGGGAA
+
F,FFFFFFFFFFFFFFFFFFFFFFFFFFFFFFFFFFFFFFFFFFF,FF
@FS10000125:27:BPA73017-1634:1:1101:2890:1090 2:N:0:4
TCGTCATTGAGCGTACTCGACGAAGTTCCAAAGGGGGGGGGGGGGGGA
+
,FFFFFFFFFFFFFFFFFFFFFFFFFFFFFFFFFFFFFFFFFFFFFF:
@FS10000125:27:BPA73017-1634:1:1101:3010:1090 2:N:0:4
TTTACCTTGAGCGTACTCGACGAAGGGGGGGGGGGGGGGAGATCGGAA
+
F:FFFFFFFFFFFFFFFFFFFFFFFFFFFFFFFFFFFFFF,FFF,FF,
@FS10000125:27:BPA73017-1634:1:1101:3220:1090 2:N:0:4
ATTTTATTGAGCGTACTCGACGAAGTTATCTGGGGGGGGGGGGGGGAA
+
F,FFFFFFFFFFFFFFFFFFFFFFFFFFFFFFFFFFFFFFFFFFFFFF
@FS10000125:27:BPA73017-1634:1:1101:3550:1090 2:N:0:4
ATCTATTTGAGCGTACTCGACGAAGTTCCTCGGGGGGGGGGGGGGGGA
+
FFFFFFFFFFFFFFFFFFFFFFFFFFFFFFFFFFFFFFFFFFFFFFF:
@FS10000125:27:BPA73017-1634:1:1101:4160:1090 2:N:0:4
ATACCTTTGAGCGTACTCGACGAAGTTGCTGGGGGGGGGGGGGGGGAA
+
FFFFFFFFFFFFFFFFFFFFFFFFFFFFFFFFF:F:FFF:F,F,F:,:
@FS10000125:27:BPA73017-1634:1:1101:4330:1090 2:N:0:4
TAATCGTTGAGCGTACTCGACGAAGTTCCAAGGGGGGGGGGGGGGGAA
+
FFFFFFFFFFFFFFFFFFFFFFFFFFFFFFFFFFFFFFFFFFFFFFFF
@FS10000125:27:BPA73017-1634:1:1101:4370:1090 2:N:0:4
CCACGATTGAGCGTACTCGACGAAGTGGGGGGGGGGGGGGGAGATCGA
+
FFFF:FFFFFFFFFFFFFFFFFFFFFFFFFFFFFFFFFFFFF,,F,,,
@FS10000125:27:BPA73017-1634:1:1101:4840:1090 2:N:0:4
AGGAGCTTGAGCGTACTCGACGAAGTTACTCAGGGGGGGGGGGGGGAA
+
F:FFFFFFFFFFFFFFFFFFFFFFFFFFFFFFFFFFFFFFFFFFFF,,
@FS10000125:27:BPA73017-1634:1:1101:6440:1090 2:N:0:4
TCCTCTTTGAGCGTACTCGACGAAGTTTCATCGGGGGGGGGGGGGGGA
+
FFF,F:FFFFFFFFFFFFFFFFFFFFF,FF,FFFFFFFFFFFFFFFF:
@FS10000125:27:BPA73017-1634:1:1101:6480:1090 2:N:0:4
TTTAGTTTGAGCGTACTCGACGAAGTTGACGGGGGGGGGGGGGGGAAA
+
FFFFFFFFFFFFFFFFFFFFFFFFFFFFFFFFFFFFFFFFF:FF,::,
@FS10000125:27:BPA73017-1634:1:1101:7100:1090 2:N:0:4
TGATGGTTGAGCGTACTCGACGAAGTTTACTGGGGGGGGGGGGGGGGG
+
F:FFFFFFFFFFFFFFFFFFFFFFFFFFFFFFFFFFFFFFFFFFFFFF
@FS10000125:27:BPA73017-1634:1:1101:7500:1090 2:N:0:4
CACTATTTGAGCGTACTCGACGAAGTTCAGCGGGGGGGGGGGGGGGAA
+
F:FF:,FFFFFFFFFFFFFFFFFFF::FFFFFFFFFFFFFF:::FFFF
@FS10000125:27:BPA73017-1634:1:1101:7590:1090 2:N:0:4
TATCGTTTGAGCGTACTCGACGAAGTGGGGGGGGGGGGGGGAAATTCG
+
FFFFFFFFFFFFFFFFFFFFFFFFFFFFFFFFFFFFFFFFF:F,F,,:
@FS10000125:27:BPA73017-1634:1:1101:7740:1090 2:N:0:4
TATTATTTGAGCGTACTCGACGAAGTTATGAGGGGGGGGGGGGGGGGA
+
FFFFFFFFFFFFFFFFFFFFFFFFFFFFFFFFFFFFFFFFFFFFFF,F
@FS10000125:27:BPA73017-1634:1:1101:8190:1090 2:N:0:4
CACATTTTGAGCGTACTCGACGAAGTTTGGCGGGGGGGGGGGGGGGAA
+
FFFFFFFFFFFFFFFFFFFFFFFFFFFFFFFFFFFFFFFFFFFFF:FF
@FS10000125:27:BPA73017-1634:1:1101:9150:1090 2:N:0:4
TCTATCTTGAGCGTACTCGACGAAGTTTGCGGGGGGGGGGGGGGGAAA
+
FFFFFFFFFFFFFFFFFFFFFFFFFFFFFFFFFFFFFFFFFFFF,F:,
@FS10000125:27:BPA73017-1634:1:1101:9310:1090 2:N:0:4
TTCTGATTGAGCGTACTCGACGAAGTTTCAAGGGGGGGGGGGGGGGAA
+
F,FFFFFFFFFFFFFFFFFFFFFFFFFFFFFFFFFFFFFFFFFFF:FF
@FS10000125:27:BPA73017-1634:1:1101:9750:1090 2:N:0:4
TAGGGTTTGAGCGTACTCGACGAAGGGGGGGGGGGGGGGAGATCGGAA
+
F,FFFFFFFFFFFFFFFFFFFFFFFFFFFFFFFFFFFFFF,FFF,FF:
@FS10000125:27:BPA73017-1634:1:1101:9830:1090 2:N:0:4
CTTTATTTGAGCGTACTCGACGAAGTTTTAGGGGGGGGGGGGGGGGAA
+
F,F:F:FFFFFFFFFFFFFFFFFFFFF,,,,FFFFFFFFFFFF,,,,,
@FS10000125:27:BPA73017-1634:1:1101:10410:1090 2:N:0:4
TACGGTTTGAGCGTACTCGACGAAGTTAGCAGGGGGGGGGGGGGGGAA
+
F,FFFFFFFFFFFFFFFFFFFFFFFFFFFFFFFFFFFFFFFFFFF,,F
@FS10000125:27:BPA73017-1634:1:1101:10780:1090 2:N:0:4
TAACACTTGAGCGTACTCGACGAAGTTCATCTGGGGGGGGGGGGGGGA
+
F,FFFFFFFFFFFFFFFFFFFFFFFFFF:,FFFFFFFFFFFFFFFFFF
@FS10000125:27:BPA73017-1634:1:1101:13000:1090 2:N:0:4
TTCGATTTGAGCGTACTCGACGAAGTTTAGCGGGGGGGGGGGGGGAAA
+
,,FFFFFFFFFFFFFFFFFFFFFFFFFFFFFFFFFFFFFFFFFFF:FF
@FS10000125:27:BPA73017-1634:1:1101:14240:1090 2:N:0:4
TTTGTATTGAGCGTACTCGACGAAGTTACAGGGGGGGGGGGGGGGAAA
+
FFFFFFFFFFFFFFFFFFFFFFFFFFFFFFFFFFFFFFFFFFFF:F,,
@FS10000125:27:BPA73017-1634:1:1101:14860:1090 2:N:0:4
CGGATGTTGAGCGTACTCGACGAAGTTCCAAGGGGGGGGGGGGGGGAA
+
FFFFFFFFFFFFFFFFFFFFFFFFFFFFFFFFFFFFFFFFFFFFFFFF
@FS10000125:27:BPA73017-1634:1:1101:15250:1090 2:N:0:4
TATGCTTTGAGCGTACTCGACGAAGTTACGAGGGGGGGGGGGGGGGAA
+
,,FFFFFFFFFFFFFFFFFFFFFFFFFFFFFFFFFFFFFFFFFFFFFF
@FS10000125:27:BPA73017-1634:1:1101:15780:1090 2:N:0:4
AACAATTTGAGCGTACTCGACGAAGTTTCATGGGGGGGGGGGGGGGAA
+
F:FFFFFFFFFFFFFFFFFFFFFFFFFFFFFFFFFFFFFFFFFFFFFF
@FS10000125:27:BPA73017-1634:1:1101:1140:1100 2:N:0:4
CTCTGATTGAGCGTACTCGACGAAGTTGTGGGGGGGGGGGGGGAAGTC
+
FFFFFFFFFFFFFFFFFFFFFFFFFFFFFFFFFFFFFFFFFF,,F,F,
@FS10000125:27:BPA73017-1634:1:1101:1540:1100 2:N:0:4
TATAGCTTGAGCGTACTCGACGAAGTTTAAAGGGGGGGGGGGGGGAGA
+
FFFF:FFFFFFFFFFFFFFFFFFFFFF,FF,FFFFFFFFFFFFFF:,F
@FS10000125:27:BPA73017-1634:1:1101:2750:1100 2:N:0:4
CTAAGATTGAGCGTACTCGACGAAGTTCTCTGGGGGGGGGGGGGGGAA
+
FFFFFFFFFFFFFFFFFFFFFFFFFFFFFFFFFFFFFFFFFFFFF::F
@FS10000125:27:BPA73017-1634:1:1101:3250:1100 2:N:0:4
CTTTGTTTGAGCGTACTCGACGAAGTTTCCAGGGGGGGGGGGGGGGGA
+
F,FFFFFFFFFFFFFFFFFFFFFFFFFFFFFFFFFFFFFFFFFFFFFF
@FS10000125:27:BPA73017-1634:1:1101:4250:1100 2:N:0:4
AACTAATTGAGCGTACTCGACGAAGAGGGGGGGGGGGGGGGGGAAAGT
+
FFFFFFFFFFFFFFFFFFFFFFFFFFFFFFFFFFFFFFFFFF,::,,,
@FS10000125:27:BPA73017-1634:1:1101:4340:1100 2:N:0:4
TCCAAATTGAGCGTACTCGACGAAGTTACTAGGGGGGGGGGGGGGGGA
+
FFFFFFFFFFFFFFFFFFFFFFFFFFFFFFFFFFFFFFFFFFFFFFF,
@FS10000125:27:BPA73017-1634:1:1101:4860:1100 2:N:0:4
TCCCGGTTGAGCGTACTCGACGAAGTTTGAAAGGGGGGGGGGGGGGGA
+
FFFFFFFFFFFFFFFFFFFFFFFFFFFFFFFFFFFFFFFFFFFFFFFF
@FS10000125:27:BPA73017-1634:1:1101:5100:1100 2:N:0:4
TCAATCTTGAGCGTACTCGACGAAGTTTAGCGGGGGGGGGGGGGGGAA
+
,F,F,FFFFFFFFFFFFFFFFFFFFFFFF,FFFFFFFFFFFFFFFF,,
@FS10000125:27:BPA73017-1634:1:1101:5410:1100 2:N:0:4
CATACTTTGAGCGTACTCGACGAAGTTACCTGGGGGGGGGGGGGGGGA
+
:,F,:FFFFFFFFFFFFFFFFFFFFFFFF:,FFFFFFFFFFFFFFF,,
@FS10000125:27:BPA73017-1634:1:1101:5690:1100 2:N:0:4
TCATACTTGAGCGTACTCGACGAAGTTCAGAGGGGGGGGGGGGGGGAA
+
FFFFFFFFFFFFFFFFFFFFFFFFFFFFFFFFFFFFFFFFFFFFF,FF
@FS10000125:27:BPA73017-1634:1:1101:6160:1100 2:N:0:4
TTTCGGTTGAGCGTACTCGACGAAGTTACCAGGGGGGGGGGGGGGGGG
+
F,FFFFFFFFFFFFFFFFFFFFFFFFFFFFFFFFFFFFFFFFFFF::F
@FS10000125:27:BPA73017-1634:1:1101:6470:1100 2:N:0:4
CACCCCTTGAGCGTACTCGACGAAGTTGCCGGGGGGGGGGGGGGGAAA
+
FFFFFFFFFFFFFFFFFFFFFFFFFFFFFFFFFFFFFFFFFFFF,FF,
@FS10000125:27:BPA73017-1634:1:1101:6850:1100 2:N:0:4
ATATCTTTGAGCGTACTCGACGAAGTTTGGCGGGGGGGGGGGGGGGAA
+
FFFFFFFFFFFFFFFFFFFFFFFFFFFFFFFFFFFFFFFFFFFFF,FF
@FS10000125:27:BPA73017-1634:1:1101:6870:1100 2:N:0:4
TTCTCATTGAGCGTACTCGACGAAGTTTGAAAGGGGGGGGGGGGGGGA
+
,FFFFFFFFFFFFFFFFFFFFFFFFFFFFFFFFFFFFFFFFFFFFFFF
@FS10000125:27:BPA73017-1634:1:1101:7290:1100 2:N:0:4
ATTACCTTGAGCGTACTCGACGAAGTTTGTAAGGGGGGGGGGGGGGGA
+
FFFFFFFFFFFFFFFFFFFFFFFFFFFFFFFFFFFFFFFFFFFFFFFF
@FS10000125:27:BPA73017-1634:1:1101:7490:1100 2:N:0:4
TTTGGCTTGAGCGTACTCGACGAAGTTTCCGGGGGGGGGGGGGGGAGA
+
FFFFFFFFFFFFFFFFFFFFFFFFFFFFFFFFFFFFFFFFFFFF,F,,
@FS10000125:27:BPA73017-1634:1:1101:7670:1100 2:N:0:4
TTACTTTTGAGCGTACTCGACGAAGTTATTCGGGGGGGGGGGGGGGAA
+
F,FFFFFFFFFFFFFFFFFFFFFFFFFFFFFFFFFFFFFFF:F,:,FF
@FS10000125:27:BPA73017-1634:1:1101:7740:1100 2:N:0:4
TAAGGATTGAGCATACTCGACGAAGTTTGCGGGGGGGGGGGGGGGGGA
+
FFFFFFFFFFFFFFFFFFFFFFFFFFFFFFFFFFFFFFFFFFFFFFF,
@FS10000125:27:BPA73017-1634:1:1101:8100:1100 2:N:0:4
TTCTTCTTGAGCGTACTCGACGAAGATCAACGGGGGGGGGGGGGGGAA
+
FF:F,:FFFFFFFFFFFFFFFFFFFFFFFF:FFFFFFFFFFFFFFF:F
@FS10000125:27:BPA73017-1634:1:1101:8540:1100 2:N:0:4
CATACGTTGAGCGTACTCGACGAAGTTGATTGGGGGGGGGGGAGATCG
+
FFFFFFFFFFFFFFFFFFFFFFFFFFFFFFFFFFFFFFFFFFF:FFFF
@FS10000125:27:BPA73017-1634:1:1101:10160:1100 2:N:0:4
TTCAGGTTGAGCGTACTCGACGAAGTTACAAGGGGGGGGGGGGGGGGG
+
,FFFFFFFFFFFFFFFFFFFFFFFFFFFFFFFFFFFFFFFFFFFFFFF
@FS10000125:27:BPA73017-1634:1:1101:10970:1100 2:N:0:4
TTCCATTTGAGCGTACTCGACGAAGTTAAGAGGGGGGGGGGGGGGGAA
+
FFFFFFFFFFFFFFFFFFFFFFFFFFFFFFFFFFFFFFFFFFFFFFFF
@FS10000125:27:BPA73017-1634:1:1101:11170:1100 2:N:0:4
CTCGAATTGAGCGTACTCGACGAAGTTATAAGGGGGGGGGGGGGGGGG
+
F,F,::FFFFFFFFFFFFFFFFFFFFFFF:FFFFFFFFFFFFFF,,,F
@FS10000125:27:BPA73017-1634:1:1101:12480:1100 2:N:0:4
CTGTCTTTGAGCGTACTCGACGAAGTTCTAAGGGGGGGGGGGGGGGGA
+
FFFFFFFFFFFFFFFFFFFFFFFFFFFFFFFFFFFFFFFFFFFF:,,,
@FS10000125:27:BPA73017-1634:1:1101:13130:1100 2:N:0:4
CCGTATTTGAGCGTACTCGACGAAGTTGGGTGGGGGGGGGGGGGGGGA
+
FFFFFFFFFFFFFFFFFFFFFFFFFFFFFFFFFFFFFFFFFFFFFFF,
@FS10000125:27:BPA73017-1634:1:1101:13660:1100 2:N:0:4
TCGCGATTGAGCGTACTCGACGAAGTTGCGCGGGGGGGGGGGGGGGGA
+
FFFFFFFFFFFFFFFFFFFFFFFFFFFFFFFFFFFFFFFFFFFFFF,:
@FS10000125:27:BPA73017-1634:1:1101:14540:1100 2:N:0:4
TTATTTTTGAGCGTACTCGACGAGGTTTTGTGGGGGGGGGGGGGGGGA
+
F,FFFFFFFFFFFFFFFFFFFFFFFFFFFFFFFFFFFFFFFFFFFF::
@FS10000125:27:BPA73017-1634:1:1101:14720:1100 2:N:0:4
TAGATCTTGAGCGTACTCGACGAAGTTCGTCGGGGGGGGGGGGGGGGA
+
FFFFFFFFFFFFFFFFFFFFFFFFFFFFFFFFFFFFFFFFFFFFF:,F
@FS10000125:27:BPA73017-1634:1:1101:14730:1100 2:N:0:4
TTTGTGTTGAGCGTACTCGACGAAGTTTCTAGGGGGGGGGGGGGGGAA
+
FFFFFFFFFFFFFFFFFFFFFFFFFFFFFFFFFFFFFFFFFFFFF:FF
@FS10000125:27:BPA73017-1634:1:1101:14840:1100 2:N:0:4
ACTCATTTGAGCGTACTCGACGAAGTGGGGGGGGGGGGGGGAGATCGG
+
FFFFFFFFFFFFFFFFFFFFFFFFFFFFFFFFFFFFFFFFF:,,F,,,
@FS10000125:27:BPA73017-1634:1:1101:15430:1100 2:N:0:4
CACTATTCGAATATTCTCGACAAAGTTCCTTACAGCCAGCTTGCGGCA
+
F,,:,,F,F:,,,F,FF,,F:,,FF,F,,,F,,,F,,,F,,,F,,,,:
@FS10000125:27:BPA73017-1634:1:1101:16260:1100 2:N:0:4
TTTTGGTTGAGCGTACTCGACGAAGTTACATGGGGGGGGGGGGGGGGG
+
,,,FFFFFFFFFFFFFFFFFFFFFFFF,FF,FFFFFFFFFFFFFFF:F
@FS10000125:27:BPA73017-1634:1:1101:2320:1110 2:N:0:4
ACGCAGTTGAGCGTACTCGACGAAGTTCATGGGGGGGGGGGGGGGGAA
+
FFFFFFFFFFFFFFFFFFFFFFFFFFFFFFFFFFFFFFFFFFFFF,FF
@FS10000125:27:BPA73017-1634:1:1101:2490:1110 2:N:0:4
CCCATTTTGAGCGTACTCGACGAAGTTCATAGGGGGGGGGGGGGGGAA
+
,FFFFFFFFFFFFFFFFFFFFFFFFFFFF:FFFFFFFFFFFFFFF:FF
@FS10000125:27:BPA73017-1634:1:1101:3200:1110 2:N:0:4
ATGTGCTTGAGCGTACTCGACGAAGTTCCGGGGGGGGGGGGGGAAATT
+
,::::FFFFFFFFFFFFFFFFFFFFFFFFFFFFFFFFFFFFFF,::,,
@FS10000125:27:BPA73017-1634:1:1101:3270:1110 2:N:0:4
TACTTTTTGAGCGTACTCGACGAAGGGGGGGGGGGGGGGAAATCGGAA
+
FFFFFFFFFFFFFFFFFFFFFFFFFFFFFFFFFFFFFF,,,,F,,,F:
@FS10000125:27:BPA73017-1634:1:1101:3710:1110 2:N:0:4
TTCCAATTGAGCGTACTCGACGAAGTTGCATGGGGGGGGGGGGGGGAA
+
,FFFFFFFFFFFFFFFFFFFFFFFFFFFFFFFFFFFFFFFFFFFF,FF
@FS10000125:27:BPA73017-1634:1:1101:3930:1110 2:N:0:4
TAGACCTTGAGCGTACTCGACGAAGTTCCGTGGGGGGGGGGGGGGGAA
+
,:FFFFFFFFFFFFFFFFFFFFFFFFFFFFFFFFFFFFFFFFFFF,FF
@FS10000125:27:BPA73017-1634:1:1101:3940:1110 2:N:0:4
TTCTATTTTAGCGTACTCGACGAAGTTCACAGGGGGGGGGGGGGGGGA
+
,FFFFFFF:FFFFFFFFFFFFFFFFFFFFFFFFFFFFFFFFFFFFF,F
@FS10000125:27:BPA73017-1634:1:1101:5060:1110 2:N:0:4
CTATTATTGAGCGTACTCGACGAAGTTCACAGGGGGGGGGGGGGGGGA
+
FFFFFFFFFFFFFFFFFFFFFFFFFFFFFFFFFFFFFFFFFFFFFFFF
@FS10000125:27:BPA73017-1634:1:1101:6440:1110 2:N:0:4
ATCCGCTTGAGCGTACTCGACGAAGTTCTGGGGGGGGGGGGGGGAAAT
+
FFFFFFFFFFFFFFFFFFFFFFFFFFFFFFFFFFFFFFFFFFF,FF,F
@FS10000125:27:BPA73017-1634:1:1101:8030:1110 2:N:0:4
TTTTAATTGAGCGTACTCGACGAAGTTCTGGGGGGGGGGGGGGGAAAT
+
,,FFFFFFFFFFFFFFFFFFFFFFFFFFFFFFFFFFFFFFFFF,,F:F
@FS10000125:27:BPA73017-1634:1:1101:8460:1110 2:N:0:4
TTGAGTTTGAGCGTACTCGACGAAGTTGGCTGGGGGGGGGGGGGGGAA
+
F:FFFFFFFFFFFFFFFFFFFFFFFFFFFFFFFFFFFFFFFFFFF,FF
@FS10000125:27:BPA73017-1634:1:1101:8570:1110 2:N:0:4
ATGATATTGAGCGTACTCGACGAAGTTTTGCGGGGGGGGGGGGGGGAA
+
FFFFFFFFFFFFFFFFFFFFFFFFFFFFFFFFFFFFFFFFFFFFF,FF
@FS10000125:27:BPA73017-1634:1:1101:9760:1110 2:N:0:4
TTATTATTGAGCGTACTCGACGAAGTGGGGGGGGGGGGGGGGAGTTCG
+
FFFFFFFFFFFFFFFFFFFFFFFFFFFFFFFFFFFFFFFFF,F,,:,F
@FS10000125:27:BPA73017-1634:1:1101:10120:1110 2:N:0:4
TATATGTTGAGCGTACTCGACGAAGTTCTAAAGGGGGGGGGGGGGGGA
+
F:,FFFFFFFFFFFFFFFFFFFFFFFFFF,:FFFFFFFFFFFFFFFF,
@FS10000125:27:BPA73017-1634:1:1101:10140:1110 2:N:0:4
ATAGAATTGAGCGTACTCGACGAAGTTGGCAGGGGGGGGGGGGGGGAA
+
FFF:F:FFFFFFFFFFFFFFFFFFFFFFFFFFFFFFFFFFFFFFFFFF
@FS10000125:27:BPA73017-1634:1:1101:10670:1110 2:N:0:4
TAATACTTGAGCGTACTCGACGAAGTTCACAGGGGGGGGGGGGGGGAA
+
F:FFFFFFFFFFFFFFFFFFFFFFFFFFFFFFFFFFFFFFFFFFF,FF
@FS10000125:27:BPA73017-1634:1:1101:10910:1110 2:N:0:4
ACAATTTTGAGCGTACTCGACGAAGTTGCCAGGGGGGGGGGGGGGGGA
+
:FFFFFFFFFFFFFFFFFFFFFFFFFFFFFFFFFFFFFFFFFFF:,,F
@FS10000125:27:BPA73017-1634:1:1101:12930:1110 2:N:0:4
CATGGTTTGAGCGTACTCGACGAAGTTTGGCGGGGGGGGGGGGGGGAA
+
FFFFFFFFFFFFFFFFFFFFFFFFFFFFFFFFFFFFFFFFFFFFF,FF
@FS10000125:27:BPA73017-1634:1:1101:13520:1110 2:N:0:4
TAACATTTGAGCGTACTCGACGAAGTTGCGTGGGGGGGGGGGGGGGGG
+
FFFFFFFFFFFFFFFFFFFFFFFFFFFFFFFFFFFFFFFFFFFFFFF,
@FS10000125:27:BPA73017-1634:1:1101:13610:1110 2:N:0:4
TCGATATTGAGCGTACTCGACGAAGTTAGTTGGGGGGGGGGGGGGGAA
+
FFFFFFFFFFFFFFFFFFFFFFFFFFFFFFFFFFFFFFFFFFFFF,FF
@FS10000125:27:BPA73017-1634:1:1101:13660:1110 2:N:0:4
AACTTATTGAGCGTACTCGACGAAGTTCTAACGGGGGGGGGGGGGGGA
+
,FFFF,FFFFFFFFFFFFFFFFFFFFFF,,::FFFFFFFFFFFFFFFF
@FS10000125:27:BPA73017-1634:1:1101:14660:1110 2:N:0:4
TACTAATTGAGCGTACTCGACGAAGTTTGGGGGGGGGGGGGAGAGTTG
+
F:F:,,FFFFFFFFFFFFFFFFFFFF,:FFFFFFFFFFFFF,:F,::,
@FS10000125:27:BPA73017-1634:1:1101:15260:1110 2:N:0:4
CTAGATTTGAGCGTACTCGACGAAGTTTTGCGGGGAGGGGGGGGGGGG
+
FFFFFFFFFFFFFFFFFFFFFFFFFFFFFFFFFFFFFFFFFFFFFFF:
@FS10000125:27:BPA73017-1634:1:1101:16000:1110 2:N:0:4
TTATCCTTGAGCGTACTCGACGAAGTTGGCCGGGGGGGGGGGGGGGGA
+
F:FFFFFFFFFFFFFFFFFFFFFFFFFFFFFFFFFFFFFFF,FF:FFF
@FS10000125:27:BPA73017-1634:1:1101:1290:1120 2:N:0:4
CTCATCTTGAGCGTACTCGACGAAGTTGGCAGGGGGGGGGGGGGGGGA
+
FF:FFFFFFFFFFFFFFFFFFFFFFFF:FFF:FFFFFFFFFFFFF,,F
@FS10000125:27:BPA73017-1634:1:1101:1360:1120 2:N:0:4
ACGAGATTGAGCGTACTCGACGAAGTTCAAAAGGGGGGGGGGGGGGGA
+
,FFFFFFFFFFFFFFFFFFFFFFFFFFFFFFFFFFFFFFFFFFFFFF:
@FS10000125:27:BPA73017-1634:1:1101:1630:1120 2:N:0:4
TTCATATTGAGCGTACTCGACGAAGTTACCTGGGGGGGGGGGGGGGAA
+
FFFFFFFFFFFFFFFFFFFFFFFFFFFFFFFFFFFFFFFFFFFF:,FF
@FS10000125:27:BPA73017-1634:1:1101:2000:1120 2:N:0:4
TCGATTTTGAGCGTACTCGACGAAGTTTTCTCGGGGGGGGGGGGGGAA
+
FF,,,FFFFFFFFFFFFFFFFFFFFFF,F,,,FFFFFFFFFFFFFF,F
@FS10000125:27:BPA73017-1634:1:1101:2150:1120 2:N:0:4
CTTATTTTGAGCGTACTCGACGAAGTTGAAGGGGGGGGGGGGGGGGAA
+
FFFFFFFFFFFFFFFFFFFFFFFFFFFFFFFFFFFFFFFFFFFFF,FF
@FS10000125:27:BPA73017-1634:1:1101:3590:1120 2:N:0:4
TCAGATTTGAGCGTACTCGACGAAGTTCTAAGGGGGGGGGGGGGGGGA
+
,FFFFFFFFFFFFFFFFFFFFFFFFFFFFFFFFFFFFFFFFFF,F,,F
@FS10000125:27:BPA73017-1634:1:1101:3620:1120 2:N:0:4
TTACCTTTGAGCGTACTCGACGAAGGGGGGGGGGGGGGGGGAAGTTGA
+
:F:FFFFFFFFFFFFFFFFFFFFFFFFFFFFFFFFFFFFFF:,,,,,,
@FS10000125:27:BPA73017-1634:1:1101:3740:1120 2:N:0:4
TTTAGTTTGAGCGTACTCGACGAAGTTGAGCGGGGGGGGGGGGGGGAA
+
FFFFFFFFFFFFFFFFFFFFFFFFFFFFFFFFFFFFFFFFFFFFFF,F
@FS10000125:27:BPA73017-1634:1:1101:3940:1120 2:N:0:4
TCGGATTTGAGCGTACTCGACGAAGTTTCTCGGGGGGGGGGGGGGGGA
+
FFFFFFFFFFFFFFFFFFFFFFFFFFFFFFFFFFFFFFFFFFFFFFFF
@FS10000125:27:BPA73017-1634:1:1101:4540:1120 2:N:0:4
CTGTATTTGAGCGTACTCGACGAAGTTTGCTGGGGGGGGGGGGGGGGA
+
F,FFFFFFFFFFFFFFFFFFFFFFFFFFFFFFFFFFFFFFFFFFFF,F
@FS10000125:27:BPA73017-1634:1:1101:7110:1120 2:N:0:4
CAGTCTTTGAGCGTACTCGACGAAGTTATTAGGGGGGGGGGGGGGAAA
+
FFFFFFFFFFFFFFFFFFFFFFFFFFFFFFFFFFFFFFFFFFFFFFFF
@FS10000125:27:BPA73017-1634:1:1101:7630:1120 2:N:0:4
CATGGTTTGAGCGTACTCGACGAAGTTGGCTGGGGGGGGGGGGGGGAA
+
FFFFFFFFFFFFFFFFFFFFFFFFFFFFFFFFFFFFFFFFFFFFF,FF
@FS10000125:27:BPA73017-1634:1:1101:7960:1120 2:N:0:4
CCGTACTTGAGCGTACTCGACGAAGTTGCGTGGGGGGGGGGGGGGGGA
+
FFF:FFFFFFFFFFFFFFFFFFFFFFFFFF:FFFFFFFFFFFFFF:F:
@FS10000125:27:BPA73017-1634:1:1101:8210:1120 2:N:0:4
GTGGTGTTGAGCGTACTCGACGAAGTTGGGCGGGGGGGGGGGGGGAAA
+
,:FF:FFFFFFFFFFFFFFFFFFFFFFFFFFFFFFFFFFFFFFFFF,,
@FS10000125:27:BPA73017-1634:1:1101:8330:1120 2:N:0:4
CTGTAATTGAGCGTACTCGACGAAGTTGGCGGGGGGGGGGGGGGGGGA
+
F,FFFFFFFFFFFFFFFFFFFFFFFFFFFFFFFFFFFFFFFFFFFFF:
@FS10000125:27:BPA73017-1634:1:1101:9350:1120 2:N:0:4
TTCTGATTGAGCGTACTCGACGAAGTTTCAAGGGGGGGGGGGGGGGAA
+
F,FFFFFFFFFFFFFFFFFFFFFFFFFFFFFFFFFFFFFFFFFFF,FF
@FS10000125:27:BPA73017-1634:1:1101:10620:1120 2:N:0:4
TTACGGTTGAGCGTACTCGACGAAGTTTAGTGGGGGGGGGGGGGGGGA
+
FFFFFFFFFFFFFFFFFFFFFFFFFFFFFFFFFFFFFFFFFFFFFFF,
@FS10000125:27:BPA73017-1634:1:1101:10820:1120 2:N:0:4
TGATTCTTGAGCGTACTCGACGAAGTTCGGTGGGGGGGGGGGGGGGAA
+
,:FFFFFFFFFFFFFFFFFFFFFFFFFFFFFFFFFFFFFFFFFFFFFF
@FS10000125:27:BPA73017-1634:1:1101:10920:1120 2:N:0:4
CCTGCATTGAGCGTACTCGACGAAGTTCCTAAGGGGGGGGGGGGGGGA
+
FF:FFFFFFFFFFFFFFFFFFFFFFFFFFFF:FFFFFFFFFFFFF:,F
@FS10000125:27:BPA73017-1634:1:1101:11070:1120 2:N:0:4
ATCTATTTGAGTGTTTTCAACTATTTTAGCAGCGGGTGTGCGGGGGTT
+
,,::F,FF,,F,,:,,,F::F,,:,F,FFFF,,,F,,,,,,,F,,,,,
@FS10000125:27:BPA73017-1634:1:1101:12070:1120 2:N:0:4
TTCTAATTGAGCGTACTCGACGAAGTTGAGCGGGGGGGGGGGGGGGAA
+
FFFFFFFFFFFFFFFFFFFFFFFFFFFFFFFFFFFFFFFFFFF:F,FF
@FS10000125:27:BPA73017-1634:1:1101:14140:1120 2:N:0:4
TTGTGATTGAGCGTACTCGACGAAGTTGCAAGGGGGGGGGGGGGGGGA
+
,FFFFFFFFFFFFFFFFFFFFFFFFFFFFFFFFFFFFFFFFFFFFF,F
@FS10000125:27:BPA73017-1634:1:1101:15240:1120 2:N:0:4
TGCACATTGAGCGTACTCGACGAAGTTAAATGGGGGGGGGGGGGGGGA
+
FFFFFFFFFFFFFFFFFFFFFFFFFFFFFFFFFFFFFFFFFFF:FFF,
@FS10000125:27:BPA73017-1634:1:1101:15410:1120 2:N:0:4
TATCCATTGAGCGTACTCGACGAAGTTCGTAGGGGGGGGGGGGGGGAA
+
FFFFFFFFFFFFFFFFFFFFFFFFFFFFFFFFFFFFFFFFFFFFF,FF
@FS10000125:27:BPA73017-1634:1:1101:15450:1120 2:N:0:4
ATGTCTTTGAGCGTACTCGACGAAGTTGAAGGGGGGGGGGGGGGGAAA
+
F,FFFFFFFFFFFFFFFFFFFFFFFFFFFFFFFFFFFFFFFFFFFFFF
@FS10000125:27:BPA73017-1634:1:1101:15680:1120 2:N:0:4
CTTTAATTGAGCGTACTCGACGAAGTTCGAAGGGGGGGGGGGGGGGAA
+
FFFFFFFFFFFFFFFFFFFFFFFFFFFFFFFFFFFFFFFFFFFFF,FF
@FS10000125:27:BPA73017-1634:1:1101:1390:1130 2:N:0:4
CTGCCATTGAGCGTACTCGACGAAGTTTGTTAGGGGCGGGGGGGGGAG
+
F,,,FFFF:FFFFFFFFFFFFFFFF,F:F,F:FFFF,FFFFFFF,FF,
@FS10000125:27:BPA73017-1634:1:1101:1550:1130 2:N:0:4
ATCAAATTGAGCGTACTCGACGAAGTTAGGGGGGGGGGGGGGAAAGTC
+
FFFFFFFFFFFFFFFFFFFFFFFFFFFFFFFFFFFFFFFFFF,FF,F,
@FS10000125:27:BPA73017-1634:1:1101:3040:1130 2:N:0:4
CTGATTTTGAGCGTACTCGACGAAGTTTCTAGGGGGGGGGGGGGGGGG
+
FFFFFFFFFFFFFFFFFFFFFFFFFFFFFFFFFFFFFFFFFFFFF::F
@FS10000125:27:BPA73017-1634:1:1101:4820:1130 2:N:0:4
GGGAGCTTGAGCGTACTCGACGAAGTTACTCAGGGGGGGGGGGGGGGG
+
,,FF,FFFFFFFFFFFFFFFFFFFFFFFFFFFFFFFFFFFFFFFFF:,
@FS10000125:27:BPA73017-1634:1:1101:5350:1130 2:N:0:4
TTCTACTTGAGCGTACTCGACGAAGGGGGGGGGGGGGGGAGATCGGAA
+
,,FFFFFFFFFFFFFFFFFFFFFFFFFFFFFFFFFFFFFF:FFF,,F,
@FS10000125:27:BPA73017-1634:1:1101:6410:1130 2:N:0:4
ATTCGATTGAGCGTACTCGACGAAGTGGGGGGGGGGGGGGGAAATCGA
+
,,:FFFFFFFFFFFFFFFFFFFFFFFFFFFFFFFFFFFFFFF:FFF,:
@FS10000125:27:BPA73017-1634:1:1101:6510:1130 2:N:0:4
TAGAGCTTGAGCGTACTCGACAAGTTCCAAGGGGGGGGGGGGGGGAAA
+
FFFFFFFFFFFFFFFFFFFFFFFFFFFFFFFFFFFFFFFFFFFF:F,,
@FS10000125:27:BPA73017-1634:1:1101:7000:1130 2:N:0:4
AATTAATTGAGCGTACTCGACGAAGTTGGGGGGGGGGGGGGGAAATCG
+
FFFFFFFFFFFFFFFFFFFFFFFFFFFFFFFFFFFFFFFFF,F,,FFF
@FS10000125:27:BPA73017-1634:1:1101:7230:1130 2:N:0:4
AGTCCTTTGAGCATACTCGACGAAGTTGCAGGGGGGGGGGGGGGGGAA
+
FFFF:FFFFFFFFFFFFFFFFFFFFFFFFFFFFFFFFFFFFFFFF,FF
@FS10000125:27:BPA73017-1634:1:1101:7470:1130 2:N:0:4
ATTGTATTGAGCGTACTCGACGAAGTTCGCAGGGGGGGGGGGGGGGAA
+
:,FFFFFFFFFFFFFFFFFFFFFFFFFFFFFFFFFFFFFFFFFFF,FF
@FS10000125:27:BPA73017-1634:1:1101:7550:1130 2:N:0:4
CTGATCTTGAGCGTACTCGACGAAGTTGTTGGGGGGGGGGGGGGGAAT
+
FFFFFFFFFFFFFFFFFFFFFFFFFFFFFFFFFFFFFFFFFFF:,F,F
@FS10000125:27:BPA73017-1634:1:1101:7570:1130 2:N:0:4
TTTCGGTTGAGCGTACTCGACGAAGTTACCAGGGGGGGGGGGGGGGGG
+
,:,F:,FFFFFFFFFFFFFFFFFFFFF:FFFFFFFFFFFFFFFF,:FF
@FS10000125:27:BPA73017-1634:1:1101:7590:1130 2:N:0:4
ATTAGGTTGAGCGTACTCGACGAAGTTAGGGGGGGGGGGGGGGAAGTT
+
FFF,,,FFFFFFFFFFFFFFFFFFFFFFFFFFFFFFFFFFFF::F,,:
@FS10000125:27:BPA73017-1634:1:1101:8020:1130 2:N:0:4
GCATTTTTGAGCGTACTCGACGAAGTTCATAGGGGGGGGGGGGGGGGA
+
,,FFFFFFFFFFFFFFFFFFFFFFFFFFFFFFFFFFFFFFFFFFFF:,
@FS10000125:27:BPA73017-1634:1:1101:8940:1130 2:N:0:4
GTACAATTGAGCGTACTCGACGAAGTTCGCTGGGGGGGGGGGGGGAAA
+
,FF,FFFFFFFFFFFFFFFFFFFFFFF,:,,FFFFFFFFFFFFFFF,F
@FS10000125:27:BPA73017-1634:1:1101:9720:1130 2:N:0:4
CATCTTTTGAGCGTACTCGACGAAGTTTGCCGGGGGGGGGGGGGGGAA
+
FFFFFFFFFFFFFFFFFFFFFFFFFFFFFFFFFFFFFFFFFFFFFF,:
@FS10000125:27:BPA73017-1634:1:1101:10290:1130 2:N:0:4
CCTTTTTTGAGCGTACTCGACGAAGTTATAAGGGGGGGGGGGGGGGGA
+
FFFFFFFFFFFFFFFFFFFFFFFFFFFFFFFFFFFFFFFFFFF:FFF:
@FS10000125:27:BPA73017-1634:1:1101:10700:1130 2:N:0:4
TTGAATTTGAGCGTACTCGACGAAGTTAAAGGGGGGGGGGGGGGGGAA
+
,,:FFFFFFFFFFFFFFFFFFFFFFFFFFFFFFFFFFFFFFFFFF,FF
@FS10000125:27:BPA73017-1634:1:1101:12070:1130 2:N:0:4
TTTCGATTGAGCGTACTCGACGAAGTTGTAGGGGGGGGGGGGGGGAAA
+
F,FFFFFFFFFFFFFFFFFFFFFFFFFFFFFFFFFFFFFFFFFF:FF,
@FS10000125:27:BPA73017-1634:1:1101:12380:1130 2:N:0:4
TAAGACTTGAGCGTACTCGACGAAGTTTGGGGGGGGGGGGGGGGAAAT
+
FFFFFFFFFFFFFFFFFFFFFFFFFFFFFFFFFFFFFFFFFFF::,:F
@FS10000125:27:BPA73017-1634:1:1101:12800:1130 2:N:0:4
TACAACTTGAGCGTACTCGACGAAGTTAACAGGGGGGGGGGGGGGGAA
+
,FFFFFFFFFFFFFFFFFFFFFFFFFFFFFFFFFFFFFFFFFFFFFFF
@FS10000125:27:BPA73017-1634:1:1101:13200:1130 2:N:0:4
TTTCAATTGAGCGTACTCGACGAAGTTACACGGGGGGGGGGGGGGGAA
+
FFFFFFFFFFFFFFFFFFFFFFFFFFFFFFFFFFFFFFFFFFFFF,FF
@FS10000125:27:BPA73017-1634:1:1101:13810:1130 2:N:0:4
GAGGTCTTGAGCGTACTCGACGAAGTTGCTGGGGGGGGGGGGGGGAAA
+
,,FFFFFFFFFFFFFFFFFFFFFFFFFFFFFFFFFFFFFFFFFFFF,F
@FS10000125:27:BPA73017-1634:1:1101:13940:1130 2:N:0:4
TTTTTATTGAGCGTACTCGACGAAGTTCCTAGGGGGGGGGGGGGGGGA
+
FFFFFFFFFFFFFFFFFFFFFFFFFFFFFFFFFFFFFFFFFFFFF,FF
@FS10000125:27:BPA73017-1634:1:1101:14020:1130 2:N:0:4
CATGAATTGAGCGTACTCGACGAAGTTCGAGGGGGGGGGGGGGGGGGG
+
F,FFFFFFFFFFFFFFFFFFFFFFFFFFFFFFFFFFFFFFFFFFFF::
@FS10000125:27:BPA73017-1634:1:1101:14530:1130 2:N:0:4
ATTAGGTTGAGCGTACTCGACGAAGTTACAAGGGGGGGGGGGGGGGGA
+
FFFFFFFFFFFFFFFFFFFFFFFFFFFFFFFFFFFFFFFFFFFFF,,F
@FS10000125:27:BPA73017-1634:1:1101:14890:1130 2:N:0:4
TTCTTCTTGAGCGTACTCGACGAAGTTGCAAGGGGGGGGGGGGGGGAA
+
F,:FFFFFFFFFFFFFFFFFFFFFFFFFF,FFFFFFFFFFFFFF:,::
@FS10000125:27:BPA73017-1634:1:1101:15370:1130 2:N:0:4
TCATTTTTGAGCGTACTCGACGAAGTTAACTGGGGGGGGGGGGGGGGA
+
,FFFFFFFFFFFFFFFFFFFFFFFFFFFFFFFFFFFFFFFFFFFFF,F
@FS10000125:27:BPA73017-1634:1:1101:15800:1130 2:N:0:4
TATCTCTTGAGCGTACTCGACGAAGTTAACGGGGGGGGGGGGGGAAGT
+
FFFFFFFFFFFFFFFFFFFFFFFFFFFFFFFFFFFFFFFFFFF,:F,,
@FS10000125:27:BPA73017-1634:1:1101:1740:1140 2:N:0:4
CTGCCTTTGAGCGTACTCGACGAAGTTAGCCGGGGGGGGGGGGGGGAA
+
F:,FF:FFFFFFFFFFFFFFFFFFFFFFFFFFFFFFFFFFFFFF,,F,
@FS10000125:27:BPA73017-1634:1:1101:2140:1140 2:N:0:4
TTTATGTTTAGCGTACTCGACGAAGTTAACAGGGGGGGGGGGGGGGAA
+
FFFFFFFFFFFFFFFFFFFFFFFFFFFFFFFFFFFFFFFFFFFFF:FF
@FS10000125:27:BPA73017-1634:1:1101:2290:1140 2:N:0:4
TTTTAATTGAGCGTACCGACGAAGTTCAATGGGGGGGGGGGGGGGAAA
+
FFFFFFFFFFFFFFFFFFFFFFFFFFFFFFFFFFFFFFFFFFFFF:FF
@FS10000125:27:BPA73017-1634:1:1101:2350:1140 2:N:0:4
TTAGGCTTGAGCGTACTCGACGAAGTTTAGGGGGGGGGGGGGGGGGAA
+
,,FFFFFFFFFFFFFFFFFFFFFFFFFFFFFFFFFFFFFFFFFF:,F,
@FS10000125:27:BPA73017-1634:1:1101:2700:1140 2:N:0:4
GAATCATTGAGCGTACTCGACGAAGTTGACCGGGGGGGGGGGGGGGAA
+
,:FFFFFFFFFFFFFFFFFFFFFFFFFFFFFFFFFFFFFFFFFF:,,:
@FS10000125:27:BPA73017-1634:1:1101:2770:1140 2:N:0:4
CAGTTGTTGAGCGTACTCGACGGAGTTGCAAGGGGGGGGGGGGGGGGG
+
FFFFFFFFFFFFFFFFFFFFFFFFFFFFFFFFFFFFFFFFFFFFFFFF
@FS10000125:27:BPA73017-1634:1:1101:2860:1140 2:N:0:4
TTTCATTTGAGCGTACTCGACGAAGTTTCGCGGGGGGGGGGGGGGGGA
+
,FFFFFFFFFFFFFFFFFFFFFFFFFFFFFFFFFFFFFFFFFFFFF,F
@FS10000125:27:BPA73017-1634:1:1101:3110:1140 2:N:0:4
TCCTCTTTGAGCGTACTCGACGAAGTTCAGTGGGGGGGGGGGGGGGAA
+
,:,FF:FFFFFFFFFFFFFFFFFFFFFF:::FFFFFFFFFFFFFF,,:
@FS10000125:27:BPA73017-1634:1:1101:4270:1140 2:N:0:4
CTACTATTGAGCGTACTCGACGAAGGGGGGGGGGGGGGGGGAGTTTGA
+
F,FFFFFFFFFFFFFFFFFFFFFFFFFFFFFFFFFFFFF:::,,:,,,
@FS10000125:27:BPA73017-1634:1:1101:4300:1140 2:N:0:4
AAGCCATTGAGCGTACTCGACGAAGTTGCTTGGGGGGGGGGGGGGGGA
+
:FFFFF:FFFFF:FFFFFFFFFFFFFF:FFFF:FF:FFFFFFF::FF,
@FS10000125:27:BPA73017-1634:1:1101:4510:1140 2:N:0:4
TCTTCCTTGAGCGTACTCGACGAAGTTCGGCGGGGGGGGGGGGGGGGA
+
FFFFFFFFFFFFFFFFFFFFFFFFFFFFFFFFFFFFFFFFFFFFFFFF
@FS10000125:27:BPA73017-1634:1:1101:4910:1140 2:N:0:4
ATCAAATTGAGCGTACTCGACGAAGTTAAGTGGGGGGGGGGGGGGGGG
+
FFFFFFFFFFFFFFFFFFFFFFFFFFFFFFFFFFFFFFFFFFFFFFF:
@FS10000125:27:BPA73017-1634:1:1101:6170:1140 2:N:0:4
TTCTGCTTGAGCGTACTCGCGAAGGGGGGGGGGGGGGGAGATCGGAAA
+
,FFFFFFFFFFFFFFFFFFFFFFFFFFFFFFFFFFFFFF,FF:::FFF
@FS10000125:27:BPA73017-1634:1:1101:6850:1140 2:N:0:4
ATAACGTTGAGCGTACTCGACGAAGTTAATAGGGGGGGGGGGGGGGGA
+
,FFFF,FFFFFFFFFFFFFFFFFFFFFFFFF:FFFFFFFFFFFFFFFF
@FS10000125:27:BPA73017-1634:1:1101:7440:1140 2:N:0:4
TGTTATTTGAGCGTACTCGACGAAGTTTTAAGGGGGGGGGGGGGGGGG
+
,:FFFFFFFFFFFFFFFFFFFFFFFFFFFFFFFFFFFFFFFFFFFFFF
@FS10000125:27:BPA73017-1634:1:1101:7640:1140 2:N:0:4
CACTATTTGAGCGTACTCGACGAAGTTCTGCCGGGGGGGGGGGGGGAA
+
F,FF:FFFFFFFFFFFFFFFFFFFFFF:,,F,FFFFFFFFFFFFFFFF
@FS10000125:27:BPA73017-1634:1:1101:7910:1140 2:N:0:4
AATGATTTGAGCGTACTCGACGAAGTTGTGGGGGGGGGGGGGGGAAAT
+
FFFFFFFFFFFFFFFFFFFFFFFFFFFFFFFFFFFFFFFFFFF,FF,F
@FS10000125:27:BPA73017-1634:1:1101:7930:1140 2:N:0:4
TCCGGATTGAGCGTACTCGACGAAGTTTGTTGGGGGGGGGGGGGGGGG
+
,FFFFFFFFFFFFFFFFFFFFFFFFFFFFFFFFFFFFFFFFFFFFFFF
@FS10000125:27:BPA73017-1634:1:1101:9610:1140 2:N:0:4
TCTGCATTGAGCGTACTCGACGAAGTTACGAGGGGGGGGGGGGGGGGG
+
,FFFFFFFFFFFFFFFFFFFFFFFFFFFFFFFFFFFFFFFFF:FFFF:
@FS10000125:27:BPA73017-1634:1:1101:9750:1140 2:N:0:4
AACGTGTTGAGCGTACTCGACGAAGTTTGTTGGGGGGGGGGGGGGGAA
+
FFFFFFFFFFFFFFFFFFFFFFFFFFFFFFFFFFFFFFFFFFFFF:FF
@FS10000125:27:BPA73017-1634:1:1101:10040:1140 2:N:0:4
CGTTTGTTGAGCGTACTCGACGAAGTTCACTGGGGGGGGGGGGGGGAA
+
,,FFFFFFFFFFFFFFFFFFFFFFFFFFFFF:FFFFFFFFFFFFF,FF
@FS10000125:27:BPA73017-1634:1:1101:10100:1140 2:N:0:4
CATTAGTTGAGCGTACTCGACGAAGTTATACGGGGGGGGGGGGGGGAA
+
FFFFFFFFFFFFFFFFFFFFFFFFFFFFFFFFFFFFFFFFFFFFF,F:
@FS10000125:27:BPA73017-1634:1:1101:10480:1140 2:N:0:4
ATGTATTTGAGCGTACTCGACGAAGTTCCGTGGGGGGGGGGGGGGGAA
+
F,FFFFFFFFFFFFFFFFFFFFFFFFFFFFFFFFFFFFFFFFFFF:FF
@FS10000125:27:BPA73017-1634:1:1101:11010:1140 2:N:0:4
TTTTTTTTGAGCGTACTCGACGAAGTTCCATGGGGGGGGGGGGGGGAA
+
F,FFFFFFFFFFFFFFFFFFFFFFFFFFFFFFFFFFFFFFFFFFF,F:
@FS10000125:27:BPA73017-1634:1:1101:11190:1140 2:N:0:4
TCGTATTTGAGCGTACTCGACGAAGTTGGCGGGGGGGGGGGGGGGGGG
+
,FFFFFFFFFFFFFFFFFFFFFFFFFFFFFFFFFFFFFFFFFFF::,,
@FS10000125:27:BPA73017-1634:1:1101:12660:1140 2:N:0:4
TTTAATTTGAGCGTACTCGACGAAGTTGGCGGGGGGGGGGGGGGGGGG
+
FFFFFFFFFFFFFFFFFFFFFFFFFFFFFFFFFFFFFFFFFFFF::FF
@FS10000125:27:BPA73017-1634:1:1101:13290:1140 2:N:0:4
AAGCTTTGAGCGTACTCGACGAAGTTCTGGGGGGGGGGGGGGGGGGAA
+
FFFFFFFFFFFFFFFFFFFFFFFFFFFFFFFFFFFFFFFFFFFFF,FF
@FS10000125:27:BPA73017-1634:1:1101:14860:1140 2:N:0:4
ACGTAATTGAGCGTACTCGACGAAGTTTGGTGGGGGGGGGGGGGGGAA
+
FFFFFFFFFFFFFFFFFFFFFFFFFFFFFFFFFFFFFFFFFFFFFFFF
@FS10000125:27:BPA73017-1634:1:1101:14970:1140 2:N:0:4
ATTCGTTTGAGCGTACTCGACGAAGTTGGGAGGGGGGGGGGGGGGGAA
+
,FF,F,FFFFFFFFFFFFFFFFFFF,:FFFFFFFFFFFFF:,:,:,FF
@FS10000125:27:BPA73017-1634:1:1101:15060:1140 2:N:0:4
ACATAATTGAGCGTACTCGACGAAGTTTCACGGGGGGGGGGGGGGGGG
+
:FFF:FFFFFFFFFFFFFFFFFFFFFFFFFFFFFFFFFFFFFFFF,,F
@FS10000125:27:BPA73017-1634:1:1101:1540:1150 2:N:0:4
TAAGGCTTGAGCGTACTCGACGAAGTTGCATGGGGGGGGGGGGGGGAA
+
F:FFFFFFFFFFFFFFFFFFFFFFFFFFFFFFFFFFFFFFFFFFFF,:
@FS10000125:27:BPA73017-1634:1:1101:1560:1150 2:N:0:4
TCCCGGTACTCGACGAAGTTACGCGGGGGGGGGGGGGGGAAATCGGAA
+
FFFFFFFFFFFFFFFFFFFFFFFFFFFFFFFFFFFFFFF,,:,,,,FF
@FS10000125:27:BPA73017-1634:1:1101:1670:1150 2:N:0:4
TAGTGTCTTGAGCGTACTCGACGAAGTTAGCAGGGGGGGGGGGGGGGA
+
FFFFFFFFFFFFFFFFFFFFFFFFFFFFFFFFFFFFFFFFFFFFFFFF
@FS10000125:27:BPA73017-1634:1:1101:1760:1150 2:N:0:4
ACAGATTTGAGCGTACTCGACGAAAGGGGGGGGGGGGGGGGAAATCGA
+
FFFFFFFFFFFFFFFFFFFFFFFFFFFFFFFFFFFFFFFFFF,,F:,,
@FS10000125:27:BPA73017-1634:1:1101:2250:1150 2:N:0:4
TACGACTTGAGCGTACTCGACGAAGTTATACGGGGGGGGGGGGGGGAA
+
FFFFFFFFFFFFFFFFFFFFFFFFFFFFFFFFFFFFFFFFF:::F,FF
@FS10000125:27:BPA73017-1634:1:1101:3210:1150 2:N:0:4
CAAACCTTGAGCGTACTCGACGAAGTTATGAGGGGGGGGGGGGGGGGG
+
FFFFFFFFFFFFFFFFFFFFFFFFFFFFFFFFFFFFFFFFFFFFF:,F
@FS10000125:27:BPA73017-1634:1:1101:3400:1150 2:N:0:4
TTTGTTTTGACGTACTCGACGAAGTTCTGCGGGGGGGGGGGGGGGAAA
+
FFFFFFFFFFFFFFFFFFFFFFFFFFFFFFFFFFFFFFFFFFFFF,::
@FS10000125:27:BPA73017-1634:1:1101:3440:1150 2:N:0:4
CCGGGTTTGAGCGTATCGACGAAGTTCCAGGGGGGGGGGGGGGGAAAT
+
FFFFFFFFFFFFFFFFFFFFFFFFFFFFFFFFFFFFFFFFFFF,FF,F
@FS10000125:27:BPA73017-1634:1:1101:3510:1150 2:N:0:4
CAATTTTTGAGCGTACTCGACGAAGGGGGGGGGGGGGGGGAATTCGAA
+
FFFFFFFFFFFFFFFFFFFFFFFFFFFFFFFFFFFFFFF,:,,:,,,:
@FS10000125:27:BPA73017-1634:1:1101:3740:1150 2:N:0:4
CTGTCTTTGAGCGTACTCGACGAAGTTGGGGGGGGGGGGGGGAAATCG
+
F:FFFFFFFFFFFFFFFFFFFFFFFFFFFFFFFFFFFFFFF,FF,FFF
@FS10000125:27:BPA73017-1634:1:1101:3750:1150 2:N:0:4
ACCCCATTGAGCGTACTCGACGAGGTTCGAGGGGGGGGGGGGGGGGAA
+
FFFFFFFFFFFFFFFFFFFFFFFFFFFFFFFFFFFFFFFFFFFFF:,F
@FS10000125:27:BPA73017-1634:1:1101:4430:1150 2:N:0:4
CTATTCTTGAGCGTACTCGACGAAGTTAAAAAGGGGGGGGGGGGGGGA
+
F,FFFFFFFFFFFFFFFFFFFFFFFFFFFFFFFFFFFFFFFFFFFFFF
@FS10000125:27:BPA73017-1634:1:1101:6150:1150 2:N:0:4
CAACGTTTGAGCGTACTTGACGAAGTTTCAGGGGGGGGGGGGGGGGAA
+
FFF:FFFF:F,F,F,,,,,F,,FF,FFFFFFFFFFFFFFF,F,,,,,,
@FS10000125:27:BPA73017-1634:1:1101:6710:1150 2:N:0:4
TATTTTTGAGCGTACTCGACGAAGTTTCATGGGGGGGGGGGGGGGAAT
+
FFFFFFFFFFFFFFFFFFFFFFFFFFFFFFFFFFFFFFFFFFFF,F:,
@FS10000125:27:BPA73017-1634:1:1101:6760:1150 2:N:0:4
ATCGTCTTGAGCGTACTCGACGAAGTTCCCTGGGGGGGGGGGGGGGAA
+
FFFFFFFFFFFFFFFFFFFFFFFFFFFFFFFFFFFFFFFFFFFFF,FF
@FS10000125:27:BPA73017-1634:1:1101:6770:1150 2:N:0:4
CAACGATTGAGCGTACCGACGAAGTTTCGGGGGGGGGGGGGGGAGATC
+
FFFFFFFFFFFFFFFFFFFFFFFFFFFFFFFFFFFFFFFFFFFF,,F:
@FS10000125:27:BPA73017-1634:1:1101:7260:1150 2:N:0:4
TTCCTCTTGAGCGTACTCGACGAAGTTCCTGGGGGGGGGGGGGGGAAA
+
,,FFFFFFFFFFFFFFFFFFFFFFFFFFFFFFFFFFFFFFFFFF:F:,
@FS10000125:27:BPA73017-1634:1:1101:8260:1150 2:N:0:4
TATTCTTTGAGCGTACTCGACGAAGTTGAAAAGGGGAGGGGGGGGGGG
+
F,,,,,FFFFFFFFFFFFFFFFFFFFF,FF:FFFFFFFFFFFFFFFF,
@FS10000125:27:BPA73017-1634:1:1101:11070:1150 2:N:0:4
ACGTTCTTGAGCGTACTCGACGAAGTTGCCAGGGGGGGGGGGGGGGAA
+
FFFFFFFFFFFFFFFFFFFFFFFFFFFFFFFFFFFFFFFFFF:FF,,:
@FS10000125:27:BPA73017-1634:1:1101:12240:1150 2:N:0:4
TTCTTATTGAGCGTACTCGACGAAGTTCGAAGGGGGGGGGGGGGGAAA
+
FFFFFFFFFFFFFFFFFFFFFFFFFFFFFFFFFFFFFFFFF:FF,::,
@FS10000125:27:BPA73017-1634:1:1101:12270:1150 2:N:0:4
TATGCTTTGAGCGTACTCGACGAAGTTGGTGGGGGGGGGGGGGGGGAA
+
FFFFFFFFFFFFFFFFFFFFFFFFFFFFFFFFFFFFFFFFFFFF:,:F
@FS10000125:27:BPA73017-1634:1:1101:13130:1150 2:N:0:4
TCATGCTTGAGCGTACTCGACGAAGTTGGGGGGGGGGGGGGGAATTCG
+
,FFFFFFFFFFFFFFFFFFFFFFFFFFFFFFFFFFFFFFFF,FF,F,F
@FS10000125:27:BPA73017-1634:1:1101:14230:1150 2:N:0:4
AAGAATTTGAGCGTACTCGACGAAGTTGGGGGGGGGGGGGGGGAGGTC
+
FFFFFFFFFFFFFFFFFFFFFFFFFFFFFFFFFFFFFFFFF:,F,,F:
@FS10000125:27:BPA73017-1634:1:1101:15520:1150 2:N:0:4
TCACAATTGAGCGTACTCCGAAGTTGACAGGGGGGGGGGGGGGGGGAA
+
FFFF:FFFFFFFFFFFFFFF,FFFFF:F:F,,FFFFFFFFFFF:,,F,
@FS10000125:27:BPA73017-1634:1:1101:16160:1150 2:N:0:4
TTACCTTTGAGCGTACTCGACGAAGTTTGGTGGGGGGGGGGGGGGGGA
+
,,FFFFFFFFFFFFFFFFFFFFFFFFFFFFFFFFFFFFFFFFFFFFFF
@FS10000125:27:BPA73017-1634:1:1101:1140:1160 2:N:0:4
CTGAACTTGAGCGTACTCGACGAAGGGGGGGGGGGGGGGGAGATCGGA
+
FFFFFFFFFFFFFFFFFFFFFFFFFFFFFFFFFFFFFFFFF,,F:,,:
@FS10000125:27:BPA73017-1634:1:1101:1190:1160 2:N:0:4
TTACTTTTGAGCGTACTCGACGAAGTTCAGTGGGGGGGGGGGGGGGAA
+
FFFFFFFFFFFFFFFFFFFFFFFFFFFFFFFFFFFFFFFFFFFFF:,F
@FS10000125:27:BPA73017-1634:1:1101:1300:1160 2:N:0:4
ACTTTATTGAGCGTACTCGACGAAGCGTCATGGGGGGGGGGGGAGCGA
+
FF,F,,FFFFFFFFFFFFFFFFFFF,,,::,FFFFFFFFFF,,F,,,,
@FS10000125:27:BPA73017-1634:1:1101:1790:1160 2:N:0:4
TATATGTTGAGCGTACTCGACGAAGTTTGTCGGGGGGGGGGGGGGGAA
+
FF:F:FFFFFFFFFFFFFFFFFFFFFFFFFFFFFFFFFFFFFFFF,FF
@FS10000125:27:BPA73017-1634:1:1101:2110:1160 2:N:0:4
TTAGGATTGAGCGTACTCGACGAAGTTGGCAGGGGGGGGGGGGGGGAA
+
,,:,,FFFFFFFFFFFFFFFFFFFFFFFFFFFFFFFFFFFFF,F,:,F
@FS10000125:27:BPA73017-1634:1:1101:2280:1160 2:N:0:4
ACCTCCTTGAGCGTACTCGACGAAGTTGCCGGGGGGGGGGGGGGGAAA
+
FFFFFFFFFFFFFFFFFFFFFFFFFFFFFFFFFFFFFFFFFFFFFF:,
@FS10000125:27:BPA73017-1634:1:1101:2460:1160 2:N:0:4
TCTATCTTGAGCGTACTCGACGAAGTTTGCAGGGGGGGGGGGGGGGGA
+
FFFFFFFFFFFFFFFFFFFFFFFFFFFFFFFFFFFFFFFFFFFFFF:F
@FS10000125:27:BPA73017-1634:1:1101:2630:1160 2:N:0:4
TTGCGCTTGAGCGTACTCGACGAAGTTACGAGGGGGGGGGGGGGGGAA
+
FF:FFFFFFFFFFFFFFFFFFFFFFFFFFFFFFFFFFFFFFFFFF,FF
@FS10000125:27:BPA73017-1634:1:1101:2640:1160 2:N:0:4
TCTTTCTTGAGCGTACTCGACGAAGTTCAAGGGGGGGGGGGGGGGGAA
+
,FFFFFFFFFFFFFFFFFFFFFFFFFFFFFFFFFFFFFFFFFFFF:FF
@FS10000125:27:BPA73017-1634:1:1101:2940:1160 2:N:0:4
TAATCTTTGAGCGTACTCGACGAAGGGGGGGGGGGGGGGGGAATTCGA
+
FFFFFFFFFFFFFFFFFFFFFFFFFFFFFFFFFFFFFFFF,,F,F:,:
@FS10000125:27:BPA73017-1634:1:1101:3300:1160 2:N:0:4
AAATATTTGAGCGTACTCGACGAAGGGGGGGGGGGGGGGAGATCGGAA
+
FFFFFFFFFFFFFFFFFFFFFFFFFFFFFFFFFFFFFFFF,,FF,,F,
@FS10000125:27:BPA73017-1634:1:1101:3670:1160 2:N:0:4
TTTAGTTTGAGCGTACTCGACGAAGTTGAGCGGGGGGGGGGGGGGGAA
+
FFFFFFFFFFFFFFFFFFFFFFFFFFFFFFFFFFFFFFFFFFFFF:,F
@FS10000125:27:BPA73017-1634:1:1101:3780:1160 2:N:0:4
CTGATATTGAGCGTACTCGACGAAGTTTTACGGGGGGGGGGGGGGGGG
+
FFFFFFFFFFFFFFFFFFFFFFFFFFFFFFFFFFFFFFFFFFFFFFFF
@FS10000125:27:BPA73017-1634:1:1101:3800:1160 2:N:0:4
ATGGCTTTGAGCGTACTCGACGAAGTTCAGTGGGGGGGGGGGGGGGAA
+
FFFFFFFFFFFFFFFFFFFFFFFFFFFFFFFFFFFFFFFFFFFFFFFF
@FS10000125:27:BPA73017-1634:1:1101:3820:1160 2:N:0:4
CTTTCATTGAGCGTACTCGACGAAGTTCAGAGGGGGGGGGGGGGGGAA
+
F:FFFFFFFFFFFFFFFFFFFFFFFFFFFFFFFFFFFFFFFFFFF,,F
@FS10000125:27:BPA73017-1634:1:1101:4590:1160 2:N:0:4
CCATCATTGAGCGTACTCGACGAAGTTCAGGGGGGGGGGGGGGGGGGA
+
FFFFFFFFFFFFFFFFFFFFFFFFFFFFFFFFFFFFFFFFFFFFF:,F
@FS10000125:27:BPA73017-1634:1:1101:5990:1160 2:N:0:4
ATGCATTTGAGCGTACTCGACGAAGTTACAAGGGGGGGGGGGGGGGAA
+
:,:FFFFFFFFFFFFFFFFFFFFFFFFFFFFFFFFFFFFFFFFF:,::
@FS10000125:27:BPA73017-1634:1:1101:6130:1160 2:N:0:4
CATTAATTGAGCGTACTCGACGAAGGGGGGGGGGGGGGGAATTCGGAA
+
FFFFFFFFFFFFFFFFFFFFFFFFFFFFFFFFFFFFFF,:,,:,,,FF
@FS10000125:27:BPA73017-1634:1:1101:7110:1160 2:N:0:4
AATGAGTTGAGCGTACTCGACGAAGTTGGCCGGGGGGGGGGGGGGGAA
+
FFFF:FFFFFFFFFFFFFFFFFFFFFFFFFFFFFFFFFFFFFFFFFFF
@FS10000125:27:BPA73017-1634:1:1101:7710:1160 2:N:0:4
TATCGTTTGAGCGTACTCGACGAAGTGGGGGGGGGGGGGGGAAATCGA
+
FFFFFFFFFFFFFFFFFFFFFFFFFFFFFFFFFFFFFFFFFF,,F:,:
@FS10000125:27:BPA73017-1634:1:1101:8270:1160 2:N:0:4
CAAGCCTTGAGCGTACTCGACTAAGTTGTAGGGGGGGGGGGGGGGAAT
+
FFFFFFFFFFFFFFFFFFFFFFFFFFFFFFFFFFFFFFFFFFFF,F,,
@FS10000125:27:BPA73017-1634:1:1101:9180:1160 2:N:0:4
TAAACATTGAGCGTACTCGACGAAGTTAATTGGGGGGGGGGGGGGGGA
+
FFFFFFFFFFFFFFFFFFFFFFFFFFFFFFFFFFFFFFFFFFFFFF,F
@FS10000125:27:BPA73017-1634:1:1101:9260:1160 2:N:0:4
CCAAGGTTGAGCGTACTCGACGAAGTTGTTAGGGGGGGGGGGGGGGGA
+
FFFFFFFFFFFFFFFFFFFFFFFFFFFFFFFFFFFFFFFFFFFFF,F:
@FS10000125:27:BPA73017-1634:1:1101:11120:1160 2:N:0:4
CACACGTTGAGCGTACTCGACGAAGGGGGGGGGGGGGGGGGGGAAAGG
+
FFFFF,FFFFFFFFFFFFFFFFFFFFFFFFFFFFFFFFFFFF,,FF,,
@FS10000125:27:BPA73017-1634:1:1101:11140:1160 2:N:0:4
ACATCTTTGAGCGTACTCGACGAAGTTCTATGGGGGGGGGGGGGGGAA
+
FFFFFFFFFFFFFFFFFFFFFFFFFFFFFFFFFFFFFFFFFFFFF:FF
@FS10000125:27:BPA73017-1634:1:1101:11250:1160 2:N:0:4
CTTTATTTGAGCGTACTCGACGAAGTTACTTGGGGGGGGGGGGGGGGA
+
F,FFFFFFFFFFFFFFFFFFFFFFFFFFFFFFFFFFFFFFFFFFFF,F
@FS10000125:27:BPA73017-1634:1:1101:11650:1160 2:N:0:4
TCTTCCTTGAGCGTACTCGACGAAGTTACTTGGGGGGGGGGGGGGAAT
+
F:,::,FFFFFFFFFFFFFFFFFFFFF,F,,FFFFFFFFFF:,,:F,:
@FS10000125:27:BPA73017-1634:1:1101:12790:1160 2:N:0:4
GTTCTCTTGAGCGTACTCGACGAAGTTCAGGCCGGGGGGGGGGGGGGG
+
FFFFFFFFFFFFFFFFFFFFFFFFFFFFFFFF:FFFFFFFFF,FFFF,
@FS10000125:27:BPA73017-1634:1:1101:12830:1160 2:N:0:4
CATCCCTTGAGCGTACTCGACGAAGTTACTCGGGGGGGGGGGGGGGAA
+
FF,,FFFFFFFFFFFFFFFFFFFFFFFF:,,FFFFFFFFFFFFF:,FF
@FS10000125:27:BPA73017-1634:1:1101:13990:1160 2:N:0:4
TCGCCCTTGAGCGTACTCGACGAAGTTAGACGGGGGGGGGGGGGGAAA
+
FFFFFFFFFFFFFFFFFFFFFFFFFFFFFFFFFFFFFFFFFFFF::F,
@FS10000125:27:BPA73017-1634:1:1101:14250:1160 2:N:0:4
TACTTTTTGAGCGTACTCGACGAAGTTATGCGGGGGGGGGGGGGGGGA
+
F,FFFFFFFFFFFFFFFFFFFFFFFFFFFFFFFFFFFFFFFFFFF,,F
@FS10000125:27:BPA73017-1634:1:1101:14450:1160 2:N:0:4
ATCGTTTTGAGCGTACTCGACGAAGTTCCGTGGGGGGGGGGGGGGGAA
+
FFFFFFFFFFFFFFFFFFFFFFFFFFFFFFFFFFFFFFFFFFFFF,FF
@FS10000125:27:BPA73017-1634:1:1101:15950:1160 2:N:0:4
CCGGACTTGAGCGTACTCGACGAAGTTAAAGGGGGGGGGGGGGGGGGG
+
FFFFFFFF,,FFFFFFFF:FFFFFFFFFFFFFFFFFFFFFFF:F:F,F
@FS10000125:27:BPA73017-1634:1:1101:1250:1170 2:N:0:4
GTTTCATTGAGCGTACTCGACGAAGTTGACGGGGGGGGGGGGGGGAAA
+
,FFFFFFFFFFFFFFFFFFFFFFFFFFFFFFFFFFFFFFFFFFF,,,,
@FS10000125:27:BPA73017-1634:1:1101:1790:1170 2:N:0:4
TATTTATTGAGCGTACTCGACGAAGTTCCGGGGGGGGGGGGGGGGGAA
+
FF,FFFFFFFFFFFFFFFFFFFFFFFFFFFFFFFFFFFFFFFFFFFFF
@FS10000125:27:BPA73017-1634:1:1101:2880:1170 2:N:0:4
TCCAATTTGAGCGTACTCGACGAAGTTGCGGGGGGGGGGGGGGGAGAT
+
FFFFFFFFFFFFFFFFFFFFFFFFFFFFFFFFFFFFFFFFFFF,F,:F
@FS10000125:27:BPA73017-1634:1:1101:4500:1170 2:N:0:4
AGTGTGTTGAGCGTACTCGACGAAGTTTTTTGGGGGGGGGGGGGGGAA
+
FFFFFFFFFFFFFFFFFFFFFFFFFFFFFFFFFFFFFFFFFFFFFFFF
@FS10000125:27:BPA73017-1634:1:1101:4690:1170 2:N:0:4
GCCTTTTTGAGCGTACTCGACGAAGGGGGGGGGGGGGGGAGATCGGAA
+
:F,FF,FFFFFFFFFFFFFFFFFFFFF,,,,FFFFFFFF,,F,,,FF,
@FS10000125:27:BPA73017-1634:1:1101:5250:1170 2:N:0:4
CTGTGGTTGAGCGTACTCGACGAAGTTGTCCGGGGGGGGGGGGGGGAA
+
FFFFFFFFFFFFFFFFFFFFFFFFFFFFFFFFFFFFFFFFFFFFFF:F
@FS10000125:27:BPA73017-1634:1:1101:5740:1170 2:N:0:4
GTGGGTTTGAGCGTACTCGACGAAGTTTTGCGGGGGGGGGGGGGGGGA
+
FFFFFFFFFFFFFFFFFFFFFFFFFFFFFFFFFFFFFFFFFFFFF:,F
@FS10000125:27:BPA73017-1634:1:1101:6060:1170 2:N:0:4
CACCGATTGAGCGTACTCGACGAAGTTCTATGGGGGGGGGGGGGGGAA
+
FFFFFFFFFFFFFFFFFFFFFFFFFFFFFFFFFFFFFFFFFFFFF,,F
@FS10000125:27:BPA73017-1634:1:1101:6290:1170 2:N:0:4
TTTGAATTGAGCGTACTCGACGAAGGGGGGGGGGGGGGGGAAATCGGA
+
F,FFFFFFFFFFFFFFFFFFFFFFFFFFFFFFFFFFFFF,,,,:,,,:
@FS10000125:27:BPA73017-1634:1:1101:7240:1170 2:N:0:4
AGAAATGTTGAGCGTACTCGACGAAGTTAGATGGGGGGGGGGGGGGGG
+
FFFFFFFFFFFFFFFFFFFFFFFFFFFFFFFFFFFFFFFFFFFFFFF,
@FS10000125:27:BPA73017-1634:1:1101:7730:1170 2:N:0:4
TTCGTTTTGAGCGTACTCGACGAAGTTCAGCGGGGGGGGGGGGGGGGA
+
FFFFFFFFFFFFFFFFFFFFFFFFFFFFFFFFFFFFFFFFFFFFFFFF
@FS10000125:27:BPA73017-1634:1:1101:8740:1170 2:N:0:4
TAAAGATTAGCGTACTCGACGAAGTTAGGGGGGGGGGGGGGGAAATCG
+
FFFFFFFFFFFFFFFFFFFFFFFFFFFFFFFFFFFFFFFFF:F:,F::
@FS10000125:27:BPA73017-1634:1:1101:8830:1170 2:N:0:4
TCTGCTTTGAGCGTACTCGACGAAGTTTTAGGGGGGGGGGGGGGGAAA
+
FFFFFFFFFFFFFFFFFFFFFFFFFFFFFFFFFFFFFFFFFFFF,:F,
@FS10000125:27:BPA73017-1634:1:1101:8900:1170 2:N:0:4
GTGGAGTTGAGCGTACTCGACGAAGTTGGGGGGGGGGGGGGGGAGATC
+
,:FFF:FFFFFFFFFFFFFFFFFFFFFFFFFFFFFFFFFFFF,,,::F
@FS10000125:27:BPA73017-1634:1:1101:9460:1170 2:N:0:4
TGAAAATTGAGCGTACTCGACGAAGTTTATCGGGGGGGGGGGGGGGAA
+
F:FFFF:FFFFFFFFFFFFFFFFFFFFFFFFFFFFFFFFFFFF:F:,F
@FS10000125:27:BPA73017-1634:1:1101:10230:1170 2:N:0:4
ATATTTTTGAGCGTACTCGACGAAGTTCTGTGGGGGGGGGGGGGGGAA
+
,F,FFFFFFFFFFFFFFFFFFFFFFFFFF,F,FFFFFFFFFFFFF,FF
@FS10000125:27:BPA73017-1634:1:1101:13040:1170 2:N:0:4
ATTACATTGAGCGTACTCGACGAAGTTAAAGGGGGGGGGGGGGGGAAA
+
FFFFFFFFFFFFFFFFFFFFFFFFFFFFFFFFFFFFFFFFFFFF,F,,
@FS10000125:27:BPA73017-1634:1:1101:13120:1170 2:N:0:4
GTTACTTGAGCGTACTCGACGAAGTTTAACGGGGGGGGGGGGGGGAAA
+
,,FFF:F:FFFFFFFFF,:F,F:FF::F:FFFFFFFFFFFFFFF:F,,
@FS10000125:27:BPA73017-1634:1:1101:13140:1170 2:N:0:4
ATGCTATTGAGCGTACTCGACGAAGTTGACAGGGGGGGGGGGGGGGGA
+
:FFFFFFFFFFFFFFFFFFFFFFFFFFFFFFFFFFFFFFFFFFFFFFF
@FS10000125:27:BPA73017-1634:1:1101:13310:1170 2:N:0:4
CCACGGTTGAGCGTACTCGACGAAGTTGGAGGGGGGGGGGGGGGGAAT
+
FFFF::FFFFFFFFFFFFFFFFFFFFFFFFFFFFFFFFFFFFFF,F::
@FS10000125:27:BPA73017-1634:1:1101:16260:1170 2:N:0:4
ATTTAATTGAGCGTACTCGACGAAGTTCTGTGGGGGGGGGGGGGGGAA
+
FFFFFFFFFFFFFFFFFFFFFFFFFFFFFFFFFFFFFFFFFFFFF,FF
@FS10000125:27:BPA73017-1634:1:1101:1510:1180 2:N:0:4
CCGGTTTTGAGCGTACTCGACGAAGTTTGCTGGGGGGGGGGGGGGGAT
+
,F,:FFFFFFFFFFFFFFFFFFFFFFFFFFFFFFFFFFFFFFFFF,,F
@FS10000125:27:BPA73017-1634:1:1101:2670:1180 2:N:0:4
TTTTTTTTGAGCGTACTCGACGAAGTTTCATGGGGGGGGGGGGGGGAA
+
:,FFFFFFFFFFFFFFFFFFFFFFFFFFFFFFFFFFFFFFFFFF:,:F
@FS10000125:27:BPA73017-1634:1:1101:3910:1180 2:N:0:4
ATTCAATTGAGCGTACTCGACGAAGTTTGCAGGGGGGGGGGGGGGGGG
+
,F,F,FFFFFFFFFFFFFFFFFFFFFFF:FFFFFFFFFFFFFFFFF,F
@FS10000125:27:BPA73017-1634:1:1101:4570:1180 2:N:0:4
CTGCAATTGAGCGTACTCGACGAAGTTGCACGGGGGGGGGGGGGGGGA
+
FFFFFFFFFFFFFFFFFFFFFFFFFFFFFFFFFFFFFFFFFFFFFFFF
@FS10000125:27:BPA73017-1634:1:1101:5520:1180 2:N:0:4
CTAGATTTGAGCGTACTCGACGAAGTTCTCAGGGGGGGGGGGGGGGAA
+
FFFFFFFFFFFFFFFFFFFFFFFFFFFFFFFFFFFFFFFFFFFFF:FF
@FS10000125:27:BPA73017-1634:1:1101:5850:1180 2:N:0:4
TTCAACTTGAGCGTACTCGACGAAGTTGCGTGGGGGGGGGGGGGGGGA
+
,FFFFFFFFFFFFFFFFFFFFFFFFFFFFFFFFFFFFFFFFFFFFF,F
@FS10000125:27:BPA73017-1634:1:1101:6060:1180 2:N:0:4
TAGCAATTGAGCGTACTCGACGAAGTTCCAGGGGGGGGGGGGGGGAAT
+
F:FFFFFFFFFFFFFFFFFFFFFFFFFFFFFFFFFFFFFFFFFF,FFF
@FS10000125:27:BPA73017-1634:1:1101:7670:1180 2:N:0:4
CTATACTTGAGCGTACTCGACGAAGTTCGCCGGGGGGGGGGGGGGGGG
+
FFFFFFFFFFFFFFFFFFFFFFFFFFFFFFFFFFFFFFFFFFFFFFFF
@FS10000125:27:BPA73017-1634:1:1101:7740:1180 2:N:0:4
CTATCATTGAGCGTACTCGACGAAGTTAAGTGGGGGGGGGGGGGGGAA
+
FFFFFFFFFFFFFFFFFFFFFFFFFFFFFFFFFFFFFFFFFFFFFFFF
@FS10000125:27:BPA73017-1634:1:1101:7950:1180 2:N:0:4
TCTATCTTGAGCGTACTCGACGAAGTTGCGTGGGGGGGGGGGGGGGAA
+
FFFFFFFFFFFFFFFFFFFFFFFFFFFFFFFFFFFFFFFFFFFFF,FF
@FS10000125:27:BPA73017-1634:1:1101:8400:1180 2:N:0:4
CTCTGATTGAGCGTACTCGACGAAGTTAAGGGGGGGGGGGGGGGAGAT
+
F,FF:FFFFFFFFFFFFFFFFFFFFFFFF:FFFFFFFFFFFFF:F,:F
@FS10000125:27:BPA73017-1634:1:1101:9240:1180 2:N:0:4
TCGTGATTGAGCGTACTCGACGAAGTTTGCTGGGGGGGGGGGGGGGGG
+
FFFFFFFFFFFFFFFFFFFFFFFFFFFFFFFFFFFFFFFFFFFFFFF:
@FS10000125:27:BPA73017-1634:1:1101:9260:1180 2:N:0:4
ATTGTATTGAGCGTACTCGACGAAGTTTCAAGGGGGGGGGGGGGGGGG
+
:FFFFFFFFFFFFFFFFFFFFFFFFFFFFFFFFFFFFFFFFF:FFFFF
@FS10000125:27:BPA73017-1634:1:1101:9500:1180 2:N:0:4
CTATCTTTGAGCGTACTCGACGAAGTTACAAGGGGGGGGGGGGGGGGA
+
F,FFFFFFFFFFFFFFFFFFFFFFFFFFFFFFFFFFFFFFFFFFFFFF
@FS10000125:27:BPA73017-1634:1:1101:10750:1180 2:N:0:4
TTGGGATTGAGCGTACTCGACGAAGTTAGAGGGGGGGGGGGGGGGAAT
+
,FFFFFFFFFFFFFFFFFFFFFFFFFFFFFFFFFFFFFFFFFFF,,,F
@FS10000125:27:BPA73017-1634:1:1101:11500:1180 2:N:0:4
CTAATATTGAGCGTACTCGACGAAGTTCCATGGGGGGGGGGGGGGGGA
+
F,F,FFFFFFFFFFFFFFFFFFFFFFFFFFFFFFFFFFFFFFFFFFFF
@FS10000125:27:BPA73017-1634:1:1101:11700:1180 2:N:0:4
TATGAATTGAGCGTACTCGACGAAGTTCGCGGGGGGGGGGGGGAAAAT
+
FFFFFFFFFFFFFFFFFFFFFFFFFFFFFFFFFFFFFFFFFFF,F:,,
@FS10000125:27:BPA73017-1634:1:1101:12380:1180 2:N:0:4
ATAACGTTGAGCGTACTCGACGAAGTTCAGTGGGGGGGGGGGGGGGGG
+
FFFFFFFFFFFFFFFFFFFFFFFFFFFFFFFFFFFFFFFFFFFFFFFF
@FS10000125:27:BPA73017-1634:1:1101:13390:1180 2:N:0:4
TTGAAATTGAGCGTACTCGACGAAGTTGTATGGGGGGGGGGGGGGGGA
+
,FFFFFFFFFFFFFFFFFFFFFFFFFFFFFFFFFFFFFFFFFFFFFF,
@FS10000125:27:BPA73017-1634:1:1101:13510:1180 2:N:0:4
CTTACTTTGAGCGTACTCGACGAAGTTAAATGGGGGGGGGGGGGGGAA
+
F,FFFFFFFFFFFFFFFFFFFFFFFFFFFFFFFFFFFFFFFFFFF,FF
@FS10000125:27:BPA73017-1634:1:1101:13610:1180 2:N:0:4
CTTACTTTGAGCGTACTCGACGAAGTTAAATGGGGGGGGGGGGGGAAA
+
F,FFFFFFFFFFFFFFFFFFFFFFFFFFFFFFFFFFFFFFFFFFFFF:
@FS10000125:27:BPA73017-1634:1:1101:13910:1180 2:N:0:4
GTGATCTTGAGCGTACTCGACGAAGTTGCCGGGGGGGGGGGGGGGAAT
+
,F,FF,FFFFFFFFFFFFFFFFFFFFF,,,,FFFFFFFFFFFFF,,,,
@FS10000125:27:BPA73017-1634:1:1101:14370:1180 2:N:0:4
CAACTATTGAGCGTACTCGACGAAGTTATATGGGGGGGGGGGGGGGAA
+
FFFF,,FFFFFFFFFFFFFFFFFFFFF,,,,FFFFFFFFFFFFFFF::
@FS10000125:27:BPA73017-1634:1:1101:16430:1180 2:N:0:4
TGTACCTTGAGCGTACTCGACGAAGTTTGTAGGGGGGGGGGGGGGGAA
+
FFFFFFFFFFFFFFFFFFFFFFFFFFFF:F,,FFFFFFFFFFFFF,FF
@FS10000125:27:BPA73017-1634:1:1101:1480:1190 2:N:0:4
TTGGGGTTGAGCGTACTCGACGAAGTTGGTTGGGGGGGGGGGGGGGAA
+
,FFFFFFFFFFFFFFFFFFFFFFFFFFFFFFFFFFFFFFFFFFFF:FF
@FS10000125:27:BPA73017-1634:1:1101:2460:1190 2:N:0:4
TCCTATTTGAGCGTACTCGACGAAGTTCAGCTGGGGGGGGGGGGGGAA
+
FFFFFFFFFFFFFFFFFFFFFFFFFFFFFFFFFFFFFFFFFFFFFFFF
@FS10000125:27:BPA73017-1634:1:1101:3330:1190 2:N:0:4
TCTATTTTGAGCGTACTCGACGAAGTTCAGTGGGGGGGGGGGGGGGAA
+
FF:FFFFFFFFFFFFFFFFFFFFFFFFFFFFFFFFFFFFFFFFFFF:F
@FS10000125:27:BPA73017-1634:1:1101:3660:1190 2:N:0:4
ATAGTTTTGAGCGTACTCGACGAAGTTGCGGGGGGGGGGGGGGGAGAT
+
FFFFFFFFFFFFFFFFFFFFFFFFFFFFFFFFFFFFFFFFFFF,F,,F
@FS10000125:27:BPA73017-1634:1:1101:3700:1190 2:N:0:4
TTTCGTTTGAGCGTACTCGACGAAGTTCTTTGGGGGGGGGGGGGGGGA
+
:FFFFFFFFFFFFFFFFFFFFFFFFFFFFFFFFFFFFFFFFFFFFFF:
@FS10000125:27:BPA73017-1634:1:1101:3810:1190 2:N:0:4
ACATTCTTGAGCGTACTCGACGAAGTTCAATGGGGGGGGGGGGGGGAA
+
FFFFFFFFFFFFFFFFFFFFFFFFFFFFFFFFFFFFFFFFFFFFF,FF
@FS10000125:27:BPA73017-1634:1:1101:5540:1190 2:N:0:4
ATATACTTGAGCGTACTCGACGAAGTTGGGGGGGGGGGGGGGGAAGTC
+
FFFFFFFFFFFFFFFFFFFFFFFFFFFFFFFFFFFFFFFFFF,FF,F,
@FS10000125:27:BPA73017-1634:1:1101:5660:1190 2:N:0:4
ATAATATTGAGCGTACTCGACGAAGTTATTAGGGGGGGGGGGGGGGAA
+
FFFFFFFFFFFFFFFFFFFFFFFFFFFFFFFFFFFFFFFFFFFFFF:F
@FS10000125:27:BPA73017-1634:1:1101:6480:1190 2:N:0:4
ATACTGTTGAGCGTACTCGACGAAGTTCCTAGGGGGGGGGGGGGGGAA
+
,FF,F,FFFFFFFFFFFFFFFFFFFF,,,,:FFFFFFFFFFFFFF:FF
@FS10000125:27:BPA73017-1634:1:1101:6560:1190 2:N:0:4
TCACAATTGAGCGTACTCGACGAAGTTTAAAAGGGGGGGGGGGGGGGA
+
FFFFFFFFFFFFFFFFFFFFFFFFFFFFFFFFFFFFFFFFFFFFFFF,
@FS10000125:27:BPA73017-1634:1:1101:7710:1190 2:N:0:4
TTCCTCTTGAGCGTACTCGACGAAGTTTACGGGGGGGGGGGGGGGGAA
+
,,:F:FFFFFFFFFFFFFFFFFFFFFF:FF,FFFFFFFFFFFFFFF:F
@FS10000125:27:BPA73017-1634:1:1101:8740:1190 2:N:0:4
TTAGCGTTGAGCGTACTCGACGAAGTTCATAGGGGGGGGGGGGGGGAA
+
FFF,FFFFFFFFFFFFFFFFFFFFFFFFF,FFFFFFFFFFFFF,:,F,
@FS10000125:27:BPA73017-1634:1:1101:9120:1190 2:N:0:4
CTGGGTTTGAGCGTACTCGACGAAGTTACTAGGGGGGGGGGGGGGGAA
+
F,,F,:FFFFFFFFFFFFFFFFFFFFF:FF:FFFFFFFFFFFFFFF,F
@FS10000125:27:BPA73017-1634:1:1101:9130:1190 2:N:0:4
ACTATTTTGAGCGTACTCGACGAAGTGGGGGGGGGGGGGGGGGAAAAT
+
FFFFFFFFFFFFFFFFFFFFFFFFFFFFFFFFFFFFFFFFFFF,:F,,
@FS10000125:27:BPA73017-1634:1:1101:11310:1190 2:N:0:4
TAAGAGTTGAGCGTACTCGACGAAGTTTGGTGGGGGGGGGGGGGGGGA
+
FFFFFFFFFFFFFFFFFFFFFFFFFFFFFFFFFFFFFFFFFFFFFFFF
@FS10000125:27:BPA73017-1634:1:1101:12680:1190 2:N:0:4
TTGTATTTGAGCGTACTCGACGAAGTTTAAAGGGGAGGGGGGGGGGGG
+
,FFFFFFFFFFFFFFFFFFFFFFFFFFFFFFFFFFFFFFFFFFFFFFF
@FS10000125:27:BPA73017-1634:1:1101:13010:1190 2:N:0:4
CTAGGTTTGGGGGGGGGGGGGGGAGATCGGAAGAGCGTCGTGTAGGGA
+
F,FFFFFFFFFFFFFFFFFFFFFF,FFF::FF,F,F,FF,F,F,,F:,
@FS10000125:27:BPA73017-1634:1:1101:13920:1190 2:N:0:4
TACGGGTTGAGCGTACTCGACGAAGTTGCTAGGGGGGGGGGGGGGGAA
+
FFFFFFFFFFFFFFFFFFFFFFFFFFFFFFFFFFFFFFFFFFFFF:FF
@FS10000125:27:BPA73017-1634:1:1101:14600:1190 2:N:0:4
CTTAATTTGAGCGTACTCGACGAAGTTCAAAGGGGGGGGGGGGGGGGG
+
F,FFFFFFFFFFFFFFFFFFFFFFFFFFFFFFFFFFFFFFFF:,,,,F
@FS10000125:27:BPA73017-1634:1:1101:14620:1190 2:N:0:4
AATTGGTTGAGCGTACTCGACGAAGTTTAGCGGGGGGGGGGGGGGGAA
+
,:FF,FFFFFFFFFFFFFFFFFFFFFFFF,FFFFFFFFFFFFFFFFFF
@FS10000125:27:BPA73017-1634:1:1101:14820:1190 2:N:0:4
ATCGGATTGAGCGTACTCGACGAAGTTACCGGGGGGGGGGGGGGGGGG
+
FFFFFFFFFFFFFFFFFFFFFFFFFFFFFFFFFFFFFFFFFFF:,,,:
@FS10000125:27:BPA73017-1634:1:1101:15050:1190 2:N:0:4
CAGTAATTGAGCGTACTCGACGAAGTTGCATGGGGGGGGGGGGGGGGA
+
FFFFFFFFFFFFFFFFFFFFFFFFFFFFFFFFFFFFFFFFFFFF:,,:
@FS10000125:27:BPA73017-1634:1:1101:1140:1200 2:N:0:4
TTCATTTTGAGCGTACTCGACGAAGTTGAAGGGGGGGGGGGGGGGAAA
+
,,FFFFFFFFFFFFFFFFFFFFFFFFFFFFFFFFFFFFFFFFFFFFF,
@FS10000125:27:BPA73017-1634:1:1101:1400:1200 2:N:0:4
TTTGATTTGAGCGTACTCGACGAAGGGGGGGGGGGGGGGAGATCGGAA
+
F,FFFFFFFFFFFFFFFFFFFFFFFFFFFFFFFFFFFFFF,,F:,,,:
@FS10000125:27:BPA73017-1634:1:1101:1560:1200 2:N:0:4
TTCTCTTTGAGCGTACTCGACGAAGTTGCATGGGGGGGGGGGGGGGGG
+
F,:F,,FFFFFFFFFFFFFFFFFFFFFFF,,FFFFFFFFFFFFFFFF:
@FS10000125:27:BPA73017-1634:1:1101:1840:1200 2:N:0:4
TTTCTATTGAGCGTACTCGACGAAGTTACGTGGGGGGGGGGGGGGGAA
+
:FFFFFFFFFFFFFFFFFFFFFFFFFFFFFFFFFFFFFFFFFFFF,FF
@FS10000125:27:BPA73017-1634:1:1101:2020:1200 2:N:0:4
TATCTATTGAGCGTACTCGACGAAGTTTAGCGGGGGGGGGGGGGGGGG
+
FFFFFFFFFFFFFFFFFFFFFFFFFFFFFFFFFFFFFFFFFFFFFFF,
@FS10000125:27:BPA73017-1634:1:1101:2030:1200 2:N:0:4
TTGATATTGAGCGTACTCGACGAAGTTCAACGGGGGGGGGGGGGGGAA
+
,F,:FFFFFFFFFFFFFFFFFFFFFFFF,:F:FFFFFFFFFFFFFFFF
@FS10000125:27:BPA73017-1634:1:1101:2160:1200 2:N:0:4
TTTTATTTGAGCGTACTCGACGAAGTTGTACGGGGGGGGGGGGGGAAA
+
,FFFFFFFFFFFFFFFFFFFFFFFF,FFFFFFFFFFFFFFFFFFFFF:
@FS10000125:27:BPA73017-1634:1:1101:2420:1200 2:N:0:4
CATCATTTGAGCGTACTCGACGAAGTTTTAGGGGGGGGGGGGGGGGGG
+
F,FFFFFFFFFFFFFFFFFFFFFFFFFFFFFFFFFFFFFFFFFFFFF:
@FS10000125:27:BPA73017-1634:1:1101:3380:1200 2:N:0:4
TAGGGATTGAGCGTACTCGACGAAAGGGGGGGGGGGGGGGGGAAATCG
+
FFFFFFFFFFFFFFFFFFFFFFFFFFFFFFFFFFFFFFFFFF::F:,:
@FS10000125:27:BPA73017-1634:1:1101:4110:1200 2:N:0:4
AAGAGGTTGAGCGTACTCGACGAAAGGGGGGGGGGGGGGGGGAAATTG
+
FFFFFFFFFFFFFFFFFFFFFFFFFFFFFFFFFFFFFFFFFF,F:,:,
@FS10000125:27:BPA73017-1634:1:1101:5510:1200 2:N:0:4
ATATTTTTGAGCGTACTCGACGAAGTTCCAAGGGGGGGGGGGGGGGGG
+
FFFFFFFFFFFFFFFFFFFFFFFFFFFFFFFFFFFFFFFFFFFFF:FF
@FS10000125:27:BPA73017-1634:1:1101:5820:1200 2:N:0:4
AACTAATTGAGCGTACTCGACGAAGTTGGTCGGGGGGGGGGGGGGGAA
+
,FFFFFFFFFFFFFFFFFFFFFFFFFFFFFFFFFFFFFFFFFFFFF,F
@FS10000125:27:BPA73017-1634:1:1101:6260:1200 2:N:0:4
TTTGGCTTGAGCGTACTCGACGAAGTTCGGGGGGGGGGGGGGGGAGAT
+
FFFFFFFFFFFFFFFFFFFFFFFFFFFFFFFFFFFFFFFFFFFF,,FF
@FS10000125:27:BPA73017-1634:1:1101:6840:1200 2:N:0:4
AATCCTTTGAGCGTACTCGACGAAGGGGGGGGGGGGGGGAGATCGGAA
+
FFFFFFFFFFFFFFFFFFFFFFFFFFFFFFFFFFFFFFFF,:F:,,F,
@FS10000125:27:BPA73017-1634:1:1101:7280:1200 2:N:0:4
TATCGTTTGAGCGTACTCGACGAAGTTGGCAGGGGGGGGGGGGGGGAA
+
FFFFFFFFFFFFFFFFFFFFFFFFFFFFFFFFFFFFFFFFFFFFF,FF
@FS10000125:27:BPA73017-1634:1:1101:7420:1200 2:N:0:4
ATCGTATTGAGCGTACTCGACGAAGTTAGCAGGGGGGGGGGGGGGGGG
+
:FFFFFFF:FFFFFFFFFFFFFFFFFFFFFFFFFFFFFFFFF,FFF,:
@FS10000125:27:BPA73017-1634:1:1101:7460:1200 2:N:0:4
TCGGCTTTGAGCGTACTCGACGAAGTTGAGCGGGGGGGGGGGGGGGGA
+
,FFFFFFFFFFFFFFFFFFFFFFFFFFFFFFFFFFFFFFFFFFFFF:F
@FS10000125:27:BPA73017-1634:1:1101:9380:1200 2:N:0:4
ACGGTCTTGAGCGTACTCGACGAAAGGGGGGGGGGGGGGGAGATCGGA
+
FFFFFFFFFFFFFFFFFFFFFFFFFFFFFFFFFFFFFFFFF,:FF,F,
@FS10000125:27:BPA73017-1634:1:1101:9570:1200 2:N:0:4
ATGTATTTGAGCGTACTCGACGAAGTTCGGGGGGGGGGGGGGGAGATC
+
FFFFFFFFFFFFFFFFFFFFFFFFFFFFFFFFFFFFFFFFFF,F,,FF
@FS10000125:27:BPA73017-1634:1:1101:9900:1200 2:N:0:4
TACCAATTGAGCGTACTCGACGAAGTTGCATGGGGGGGGGGGGGGGGA
+
,,FFFFFFFFFFFFFFFFFFFFFFFFFFFFFFFFFFFFFFFFFFFFF,
@FS10000125:27:BPA73017-1634:1:1101:10040:1200 2:N:0:4
TCACATTTGAGCGTACTCGACGAAGTTATCAGGGGGGGGGGGGGGGGG
+
FFFFFFFFFFFFFFFFFFFFFFFFFFFFFFFFFFFFFFFFFFFFFF:F
@FS10000125:27:BPA73017-1634:1:1101:10060:1200 2:N:0:4
GATTTTTTGAGCGTACTCGACGAAGTTTTGTGGGGGGGGGGGGGGGGA
+
F:FFFFFFFFFFFFFFFFFFFFFFFFFFFFFFFFFFFFFFFFFFFFF,
@FS10000125:27:BPA73017-1634:1:1101:10280:1200 2:N:0:4
TTGGATTTGAGCGTACTCGACGAAGTTGTTTGGGGGGGGGGGGGGGAA
+
FFFFFFFFFFFFFFFFFFFFFFFFFFFFFFFFFFFFFFFFFFFFF:FF
@FS10000125:27:BPA73017-1634:1:1101:10370:1200 2:N:0:4
CTTCTATTGAGCGTACTCGACGAAGTTGACCGGGGGGGGGGGGGGGAA
+
,:,FFFFFFFFFFFFFFFFFFFFFFFFF,FFFFFFFFFFFFFFF:,,:
@FS10000125:27:BPA73017-1634:1:1101:10620:1200 2:N:0:4
TATTTGTTGAGCGTACTCGACGAAGTTTATTGGGGGGGGGGGGGGGAA
+
FFFFFFFFFFFFFFFFFFFFFFFFFFFFFFFFFFFFFFFFFFFFFFFF
@FS10000125:27:BPA73017-1634:1:1101:11380:1200 2:N:0:4
ATCCCATTGAGCGTACTCGACGAAGTTGCGCGGGGGGGGGGGGGGGAA
+
FFFFFFFFFFFFFFFFFFFFFFFFFFFFFFFFFFFFFFFFFFFFFFFF
@FS10000125:27:BPA73017-1634:1:1101:11980:1200 2:N:0:4
ATGTATTTGAGCGTACTCGACGAAGTTAGATGGGGGGGGGGGGGGGAA
+
FFFFFFFFFFFFFFFFFFFFFFFFFFFFFFFFFFFFFFFFFFFFFFFF
@FS10000125:27:BPA73017-1634:1:1101:12050:1200 2:N:0:4
TTAAGGTTGAGCGTACTCGACGAAGTTCGTCGGGGGGGGGGGGGGGAA
+
F,FFFFFFFFF,FFFFFFFFFFFFFFFFFFFFFFFFFFFFFFFFF,F:
@FS10000125:27:BPA73017-1634:1:1101:12350:1200 2:N:0:4
CCACTCTTGAGCGTACTCGACGAAGTTAGCTGGGGGGGGGGGGGGGGA
+
FFFFFFFFFFFFFFFFFFFFFFFFFFFFFFFFFFFFFFFFFFFFF,,F
@FS10000125:27:BPA73017-1634:1:1101:12370:1200 2:N:0:4
CATCTCTTGAGCGTACTCGACGAAGTTTGTGGGGGGGGGGGGGGGAAT
+
FFFFFFFFFFFFFFFFFFFFFFFFFFFFFFFFFFFFFFFFFFFF,:::
@FS10000125:27:BPA73017-1634:1:1101:14050:1200 2:N:0:4
TCGGATTTGAGCGTACTCGACGAAGTTTCCGGGGGGGGGGGGGGGGAA
+
FFFFFFFFFFFFFFFFFFFFFFFFFFFFFFFFFFFFFFFFFFFFFF:F
@FS10000125:27:BPA73017-1634:1:1101:14710:1200 2:N:0:4
TTTTATTTGAGCGTACTCGACGAAGTTGAGCGGGGGGGGGGGGGGTGA
+
F,F,::FFF::FFFF:F:FF:FFFFF::,F,FFFFFFFFFF,:,,,,,
@FS10000125:27:BPA73017-1634:1:1101:15440:1200 2:N:0:4
CTCGCTTTGAGCGTACTCGACGAAGTTATGAGGGGGGGGGGGGGGGAA
+
FFFFFFFFFFFFFFFFFFFFFFFFFFFFFFFFFFFFFFFFFFFFF,FF
@FS10000125:27:BPA73017-1634:1:1101:16060:1200 2:N:0:4
ATAATTTTGAGCGTACTCGACAAGTTAACATGGGGGGGGGGGGGGGAA
+
,F,F:FFFFFFFFFFFFFFF,FF:FF,FFFFFFFFFFFFFFFFFF:FF
@FS10000125:27:BPA73017-1634:1:1101:16470:1200 2:N:0:4
CTCAGGTTGAGCGTACTCGACGAAGTTGCTAGGGGGGGGGGGGGGGAA
+
FFFFFFFFFFFFFFFFFFFFFFFFFFFFFFFFFFFFFFFFFFFFFFFF
@FS10000125:27:BPA73017-1634:1:1101:1030:1210 2:N:0:4
TACCAATTGAGCGTACTCGACGAAGTTTTAAAGGGGGGGGGGGGGGGA
+
FFFFFFFFFFFFFFFFFFFFFFFFFFFFFFFFFFFFFFFFFFFF:F,F
@FS10000125:27:BPA73017-1634:1:1101:1280:1210 2:N:0:4
GCACGGTTGAGCGTACTCGACGAAGTTTATAGGGGGGGGGGGGGGGGG
+
FFFFFFFFFFFFFFFFFFFFFFFFFFFFFFFFFFFFFFFFFFFFFFFF
@FS10000125:27:BPA73017-1634:1:1101:1980:1210 2:N:0:4
TGTCTCTTGAGCGTACTCGACGAAGTTGATGGGGGGGGGGGGGGGAAT
+
,:FFFFFFFFFFFFFFFFFFFFFFFFFFFFFFFFFFFFFFFFFF,FF,
@FS10000125:27:BPA73017-1634:1:1101:2290:1210 2:N:0:4
TTTTAATTGAGCGTACTCGACGAAGTTGAACGGGGGGGGGGGGGGGAA
+
FFFFFFFFFFFFFFFFFFFFFFFFFFFFFFFFFFFFFFFFFFFFF:FF
@FS10000125:27:BPA73017-1634:1:1101:2410:1210 2:N:0:4
TCGCCATTGAGCGTACTCGACGAAGTTTAAAGGGGGGGGGGGGGGGGA
+
FFFFFFFFFFFFFFFFFFFFFFFFFFFFFFFFFFFFFFFFFFFFFFF,
@FS10000125:27:BPA73017-1634:1:1101:2850:1210 2:N:0:4
TTGTTTTTGAGCGTACTCGACGAAGTTCTGAGGGGGGGGGGGGGGGAA
+
FF:FF,FFFFFFFFFFFFFFFFFFFFFFF:,FFFFFFFFFFFFFFFFF
@FS10000125:27:BPA73017-1634:1:1101:2890:1210 2:N:0:4
ACAGTATTGAGCGTACTCGACGAAGTTGGTCGGGGGGGGGGGGGGGAA
+
,FFFFFFFFFFFFFFFFFFFFFFFFFFFFFFFFFFFFFFFFFFF:F:,
@FS10000125:27:BPA73017-1634:1:1101:3160:1210 2:N:0:4
TCTGGATTGAGCGTACTCGACGAAGTTTATCGGGGGGGGGGGGGGGAA
+
FFFFFFFFFFFFFFFFFFFFFFFFFFFFFFFFFFFFFFFFFFFFFFFF
@FS10000125:27:BPA73017-1634:1:1101:4630:1210 2:N:0:4
TATTTTTTGAGCGTACTCGACGAAGTTCAGCGGGGGGGGGGGGGGGAA
+
FFFFFFFFFFFFFFFFFFFFFFFFFFFFFFFFFFFFFFFFFFFFF:FF
@FS10000125:27:BPA73017-1634:1:1101:4920:1210 2:N:0:4
GTCTGTTTGAGCGTACTCGACGAAGTTCAGCGGGGGGGGGGGGGGGGA
+
,FFFFFFFFFFFFFFFFFFFFFFFFFFFFFFFFFFFFFFFFFFFF,,F
@FS10000125:27:BPA73017-1634:1:1101:5020:1210 2:N:0:4
TTACGTTTGAGCGTACTCGACGAAGTTGCATGGGGGGGGGGGGGGGGA
+
FFFFFFFFFFFFFFFFFFFFFFFFFFFFFFFFFFFFFFFFFFFFFF,F
@FS10000125:27:BPA73017-1634:1:1101:5850:1210 2:N:0:4
TCTATATTGAGCGTACTCGACGAAGTTGCTGGGGGGGGGGGGGGGAAA
+
FFFFFFFFFFFFFFFFFFFFFFFFFFFFFFFFFFFFFFFFFFFFFF,,
@FS10000125:27:BPA73017-1634:1:1101:6530:1210 2:N:0:4
AATCTCTTGAGCGTACTCGACGAAGTTACCGGGGGGGGGGGGGGGGAA
+
F:FFFFFFFFFFFFFFFFFFFFFFFFFFFFFFFFFFFFFFFFFFF,FF
@FS10000125:27:BPA73017-1634:1:1101:6780:1210 2:N:0:4
TATTGATTGAGCGTACTCGACGAAGTTTTACGGGGGGGGGGGGGGGGA
+
FFFFFFFFFFFFFFFFFFFFFFFFFFFFFFFFFFFFFFFFFFFFFFF,
@FS10000125:27:BPA73017-1634:1:1101:8990:1210 2:N:0:4
GGGGGGGGGGGGGGGGGGGGGGGGGGGGGGGGGGGGGGGGGGGGGGGG
+
:FFFFFFFFF::FFFFFFFFFFFF:FF::F:::::,F:::,,,,,,,:
@FS10000125:27:BPA73017-1634:1:1101:10800:1210 2:N:0:4
TTTGTATTGAGCGTACTCGACGAAGTTCGGTGGGGGGGGGGGGGGGGG
+
,FFFFFF,FFFFFFFFFFFFFFFFFFFFFFFFFFFFFFFFFFFFF:F,
@FS10000125:27:BPA73017-1634:1:1101:11550:1210 2:N:0:4
ATTGGGTTGAGCGTACTCGACGAAGTTAGGGGGGGGGGGGGGAAATTC
+
FFFFFFFFFFFFFFFFFFFFFFFFFFFFFFFFFFFFFFFFFF:F,,,,
@FS10000125:27:BPA73017-1634:1:1101:11580:1210 2:N:0:4
ATTAATTTGAGCGTACTCGACGAAGTTCAGCGGGGGGGGGGGGGGGGA
+
:FFFFFFFFFFFFFFFFFFFFFFFFFFFFFFFFFFFFFFFFFFFFF,F
@FS10000125:27:BPA73017-1634:1:1101:11960:1210 2:N:0:4
CGGAACTTGAGCGTACTCGACGAAGTTTATAGGGGGGGGGGGGGGGGA
+
FFFFFFFFFFFFFFFFFFFFFFFFFFFFFFFFFFFFFFFFFFFFF:FF
@FS10000125:27:BPA73017-1634:1:1101:12790:1210 2:N:0:4
CACGTCTTGAGCGTACTCGACGAAGTTTCAGGGGGGGGGGGGGGGAGA
+
,,F,,,FFFFFFFFFFFFFFFFFFFFFFFF,,FFFFFFFFFFFFF:,F
@FS10000125:27:BPA73017-1634:1:1101:13290:1210 2:N:0:4
ACAAGGTTGAGCGTACTCGACGAAGTTATAGGGGGGGGGGGGGGGGGA
+
FFFFFFFFFFFFFFFFFFFFFFFFFFFFFFFFFFFFFFFFFFFFF,,F
@FS10000125:27:BPA73017-1634:1:1101:13860:1210 2:N:0:4
CTTACATTGAGCGTACTCGACGAAGTTTGGGGGGGGGGGGGGGAGATG
+
FF,FFFFFFFFFFFFFFFFFFFFFFFFFFFF,FFFFFFFFFFFF,F:,
@FS10000125:27:BPA73017-1634:1:1101:14880:1210 2:N:0:4
TCTATTTTGAGCGCACTCGACGAAGTTCCAAGGGGGGGGGGGGGGGAA
+
,FFFFFFFFFFFFFFFFFFFFFFFFFFFFFFFFFFFFFFFFFFFFF,F
@FS10000125:27:BPA73017-1634:1:1101:15100:1210 2:N:0:4
AATCTGTTGAGCGTACTCGACGAAGTTTCGAGGGGGGGGGGGGGGGGA
+
:,FFFFFFFFFFFFFFFFFFFFFFFFFFFFFFFFFFFFFFFFFFFFFF
@FS10000125:27:BPA73017-1634:1:1101:15170:1210 2:N:0:4
TACCCCTTGAGCGTACTCGACGAAGTTCGCCGGGGGGGGGGGGGGGGA
+
F,FFFFFFFFFFFFFFFFFFFFFFFFFFFFFFFFFFFFFFFFFFFF:,
@FS10000125:27:BPA73017-1634:1:1101:1370:1220 2:N:0:4
AACGTATTGAGCGTACTCGACGAAGTTTATGGGGGGGGGGGGGGGGGG
+
::FFFFFFFFFFFFFFFFFFFFFFFFFFFFFFFFFFFFFFFFFFFFFF
@FS10000125:27:BPA73017-1634:1:1101:1680:1220 2:N:0:4
ATTGTATTGAGCGTACTCGACGAAGGGGGGGGGGGGGGGGAATTTTGA
+
F:FFFFFFFFFFFFFFFFFFFFFFFFFFFFFFFFFFFFF,::,F,,,F
@FS10000125:27:BPA73017-1634:1:1101:3450:1220 2:N:0:4
ACTGTTTTGAGCGTACTCGACGAAGTTTCTAGGGGGGGGGGGGGGGAA
+
,F,::FFFFFFFFFFFFFFFFFFFFFFFFFFFFFFFFFFFFFFFF:FF
@FS10000125:27:BPA73017-1634:1:1101:4080:1220 2:N:0:4
AATAGGTTGAGCGTACTCGACGAAGTTAAGTGGGGGGGGGGGGGGGAA
+
F:FFFFFFFFFFFFFFFFFFFFFFFFFFFFFFFFFFFFFFFFFFFFFF
@FS10000125:27:BPA73017-1634:1:1101:5340:1220 2:N:0:4
TCGCTTTTGAGCGTACTCGACGAAGTTAACAGGGGGGGGGGGGGGGAA
+
FFFFFFFFFFFFFFFFFFFFFFFFFFFFFFFFFFFFFFFFFFFFF,,:
@FS10000125:27:BPA73017-1634:1:1101:6000:1220 2:N:0:4
CAAGGTTTGAGCGTACTCGACGAAGTTTGAAGGGGGGGGGGGGGGGGG
+
FFFFFFFFFFFFFFFFFFFFFFFFFFFFFFFFFFFFFFFFFFFFFF,,
@FS10000125:27:BPA73017-1634:1:1101:6920:1220 2:N:0:4
TTCGGTTTGAGCGTACTCGACGAAGTTCAAGGGGGGGGGGGGGGGGAA
+
,,FFFFFFFFFFFFFFFFFFFFFFFFFFFFFFFFFFFFFFFFFFF:FF
@FS10000125:27:BPA73017-1634:1:1101:7280:1220 2:N:0:4
ACTGCATTGAGCGTACTCGACGAAGTTACGGGGGGGGGGGGGGGGGGA
+
FFFFFFFFFFFFFFFFFFFFFFFFFFFFFFFFFFFFFFFFFFFFFF,F
@FS10000125:27:BPA73017-1634:1:1101:9140:1220 2:N:0:4
TCACCGTTGAGCGTACTCGACGAAGTTAGGTGGGGGGGGGGGGGGGAA
+
,FFFFFFFFFFFFFFFFFFFFFFFFFFFFFFFFFFFFFFFFFFFFFFF
@FS10000125:27:BPA73017-1634:1:1101:9790:1220 2:N:0:4
TACCTATTGAGCGTACTCGACGAAGTTGGCAGGGGGGGGGGGGGGGAA
+
FFFFFFFFFFFFFFFFFFFFFFFFFFFFFFFFFFFFFFFFFFFFFFFF
@FS10000125:27:BPA73017-1634:1:1101:10010:1220 2:N:0:4
CATTAGTTGAGCGTACTCGACGAAGTTATACGGGGGGGGGGGGGGGAA
+
F::FFFFFFFFFFFFFFFFFFFFFFFFFF:FFFFFFFFFFFFFF:,FF
@FS10000125:27:BPA73017-1634:1:1101:11130:1220 2:N:0:4
TCTTATTTGAGCGTACTCGACGAAGTTGATTGGGGGGGGGGGGGGGAA
+
,FFFFFFFFFFFFFFFFFFFFFFFFFFFFFFFFFFFFFFFFFFFFF:F
@FS10000125:27:BPA73017-1634:1:1101:12180:1220 2:N:0:4
TCCCCATTGAGCGTACTCGACGAAGTTCAGCGGGGGGGGGGGGGGGAA
+
FFFFFFFFFFFFFFFFFFFFFFFFFFFFFFFFFFFFFFFFFFFFF,FF
@FS10000125:27:BPA73017-1634:1:1101:13030:1220 2:N:0:4
GTTGTTTTGAGCGTACTCGACGAAGTTCAGAGGGGGGGGGGGGGGGGG
+
,FFFFFFFFFFFFFFFFFFFFFFFFFFFFFFFFFFFFFFFFFFFFFFF
@FS10000125:27:BPA73017-1634:1:1101:13430:1220 2:N:0:4
TAAAACTTGAGCGTACTCGACGAAGTTGTTCGGGGGGGGGGGGGGGAA
+
FFFFFFFFFFFFFFFFFFFFFFFFFFFFFFFFFFFFFFFFFFFFF,FF
@FS10000125:27:BPA73017-1634:1:1101:13910:1220 2:N:0:4
TCAAAGTTGAGCGTACTCGACGAAGTTGAAGGGGGGGGGGGGGGGGAG
+
FFFFFFFFFFFFFFFFFFFFFFFFFFFFFFFFFFFFFFFFFFFF,,,,
@FS10000125:27:BPA73017-1634:1:1101:14340:1220 2:N:0:4
TCATCGTTGAGCGTACTCGACGAAATTCACAGGGGGGGGGGGGGGGGA
+
,FFFFFFFFFFFFFFFFFFFFFFFFFFFFFFFFFFFFFFFFFFFFFF:
@FS10000125:27:BPA73017-1634:1:1101:15040:1220 2:N:0:4
TTATGTTTGAGCGTACTCGACGAAGTTCAGTGGGGGGGGGGGGGGGAA
+
:,:F,FFFFFFFFFFFFFFFFFFFFFFFFFFFFFFFFFFFFFFFF,,F
@FS10000125:27:BPA73017-1634:1:1101:15120:1220 2:N:0:4
TTTGAATTGAGCGTACTCGACTAAGTTCCATGGGGGGGGGGGGGGGGA
+
FFFFFFFFFFFFFFFFFFFFFFFFFFFFFFFFFFFFFFFFFFFFFFF,
@FS10000125:27:BPA73017-1634:1:1101:15570:1220 2:N:0:4
TTCCGGTTGAGCGTACTCGACGAAGTTCAAGGGGGGGGGGGGGGGGAA
+
,FFFFFFFFFFFFFFFFFFFFFFFFFFFFFFFFFFFFFFFFFFFF:::
@FS10000125:27:BPA73017-1634:1:1101:15760:1220 2:N:0:4
ACTGATTTGAGCGTACTCGACGAAGTTTTAGGGGGGGGGGGGGGGGGA
+
FFFFFFFFFFFFFFFFFFFFFFFFFFFFFFFFFFFFFFFFFFFFFF:F
@FS10000125:27:BPA73017-1634:1:1101:16010:1220 2:N:0:4
TTCTGATTGAGCGTACTCGACGAAGTTACAGGGGGGGGGGGGGGGAAT
+
,FFFFFFFFFFFFFFFFFFFFFFFFFFFFFFFFFFF:FFFFF,,,FF,
@FS10000125:27:BPA73017-1634:1:1101:1260:1230 2:N:0:4
CTGCAATTGAGCGTACTCGACGAAGTTGCTTGGGGGGGGGGGGGGGGA
+
F:,,FFFFFFFFFFFFFFFFFFFFFFFFFFFFFFFFFFFFFFFFF:,,
@FS10000125:27:BPA73017-1634:1:1101:1390:1230 2:N:0:4
ACCTCCTTGAGCGTACTCGACGAAGTTATTAGGGGGGGGGGGGGGGAA
+
:FFFFFFFFFFFFFFFFFFFFFFFFFFFFFFFFFFFFFFFFFFFFFFF
@FS10000125:27:BPA73017-1634:1:1101:2020:1230 2:N:0:4
CGCATCTTGAGCGTACTCGACGAAGTTGAATGGGGGGGGGGGGGGGAA
+
F:FFFFFFFFFFFFFFFFFFFFFFFFFFFFFFFFFFFFFFFFFFFF,F
@FS10000125:27:BPA73017-1634:1:1101:2350:1230 2:N:0:4
TACGGGTTGAGCGTACTCGACGAAGGGGGGGGGGGGGGGAGATCGGAA
+
FFFFFFFFFFFFFFFFFFFFFFFFFFFFFFFFFFFFFFFF,FF:,,:,
@FS10000125:27:BPA73017-1634:1:1101:2970:1230 2:N:0:4
ATAGGATTGAGCGTACTCGACGAAGTTAAGCGGGGAGGGGGGGGGGAA
+
,F:FFFFFFFFFFFFFFFFFFFFFFFFFF,,FFFF,FFFFFFFFFF:,
@FS10000125:27:BPA73017-1634:1:1101:3310:1230 2:N:0:4
CAAGCGTTGAGCGTACTCGACGAAGTTGACTGGGGGGGGGGGGGGGGA
+
FFFFFFFFFFFFFFFFFFFFFFFFFFFFFFFFFFFFFFFFFFF:FF:F
@FS10000125:27:BPA73017-1634:1:1101:4360:1230 2:N:0:4
TTCTTTTTGAGCGTACTCGACGAAGTTGCCAGGGGGGGGGGGGGGGGA
+
,FFFFFFFFFFFFFFFFFFFFFFFFFFFFFFFFFFFFFFFFFFFFF,F
@FS10000125:27:BPA73017-1634:1:1101:4660:1230 2:N:0:4
CTGGATTTGAGCGTACTCGACGAAGTTATATGGGGGGGGGGGGGGGGA
+
FFFFFFFFFFFFFFFFFFFFFFFFFFFFFFFFFFFFFFFFFFFFFF:F
@FS10000125:27:BPA73017-1634:1:1101:4710:1230 2:N:0:4
TAACCATTGAGCGTACTCGACGAAGTTTAATGGGGGGGGGGGGGGGAA
+
,:FFFFFFFFFFFFFFFFFFFFFFFFFFFFFFFFFFFFFFFFFFF,FF
@FS10000125:27:BPA73017-1634:1:1101:4720:1230 2:N:0:4
TATTTTTTGAGCGTACTCGACGAAGTTATCGGGGGGGGGGGGGGGGGG
+
,:FFFFFFFFFFFFFFFFFFFFFFFFFFFFFFFFFFFFFFFFFFFFFF
@FS10000125:27:BPA73017-1634:1:1101:4940:1230 2:N:0:4
AAAAGGTTGAGCGTACTCGACGAAGTTGGCAGGGGGGGGGGGGGGGAA
+
FFFFFFFFFFFFFFFFFFFFFFFFFFFFFFFFFFFFFFFFFFFFF:FF
@FS10000125:27:BPA73017-1634:1:1101:6150:1230 2:N:0:4
AACGATTTGAGCGTACTCGACGAAGTTGCAGGGGGGGGGGGGGGGAAA
+
F:FFFFFFFFFFFFFFFFFFFFFFFFFFFFFFFFFFFFFFFFFF:F,,
@FS10000125:27:BPA73017-1634:1:1101:6330:1230 2:N:0:4
ATTCGGTTGAGCGTACTCGACGAAGTGGGGGGGGGGGGGGAAATCGGA
+
FFFFFFFFFFFFFFFFFFFFFFFFFFFFFFFFFFFFFFFF:,F:,,,F
@FS10000125:27:BPA73017-1634:1:1101:6370:1230 2:N:0:4
CACCCATTGAGCGTACTCGACGAAGTTGGGGGGGGGGGGGGGGAAATC
+
FFFFFFFFFFFFFFFFFFFFFFFFFFFFFFFFFFFFFFFFFF:,F:,,
@FS10000125:27:BPA73017-1634:1:1101:6890:1230 2:N:0:4
TTCGATTTGAGCGTACTCGACGAAGTTGGCTGGGGGGGGGGGGGGGAA
+
F,FFFFFFFFFFFFFFFFFFFFFFFFFFFFFFFFFFFFFFFFFFFFFF
@FS10000125:27:BPA73017-1634:1:1101:7680:1230 2:N:0:4
CTGCTATTGAGCGTACTCGACGAAGTTTAACGGGGGAGGGGGGGGGGG
+
F,FFFFFFFFFFFFFFFFFFFFFFFFFFFFFFFFFFFFFFFFFFF,,F
@FS10000125:27:BPA73017-1634:1:1101:7710:1230 2:N:0:4
ATTCTATTGAGCGTACTCGACGAAGGGGGGGGGGGGGGGGAAATCGGA
+
FFFFFFFFFFFFFFFFFFFFFFFFFFFFFFFFFFFFFFF::,,:,,,:
@FS10000125:27:BPA73017-1634:1:1101:8410:1230 2:N:0:4
CTCTACTTGAGCGTACTCGACGAAGTTCAGAGGGGGGGGGGGGGGGGA
+
F:FFFFFFFFFFFFFFFFFFFFFFFFFFFFFFFFFFFFFFFFFFFFF,
@FS10000125:27:BPA73017-1634:1:1101:8470:1230 2:N:0:4
CATCTTTTGAGCGTACTCGACGAAGTTAACTGGGGGGGGGGGGGGGAA
+
F,F,,,FFFFFFFFFFFFFFFFFFFFF,:::FFFFFFFF,F,:,:,FF
@FS10000125:27:BPA73017-1634:1:1101:9330:1230 2:N:0:4
CATGAATTGAGCGTACTCGACGAAGTTCGGGGGGGGGGGGGGGAAATT
+
FFF,FFFFFFFFFFFFFFFFFFFFFFFFFFFFFFFFFFFFFFF:F,,,
@FS10000125:27:BPA73017-1634:1:1101:9580:1230 2:N:0:4
AAGAAGTTGAGCGTACTCGACGAAGTTGGGGGGGGGGGGGGGAAATTG
+
FFFFFFFFFFFFFFFFFFFFFFFFFFFFFFFFFFFFFFFFFFFF,:,,
@FS10000125:27:BPA73017-1634:1:1101:10110:1230 2:N:0:4
TATGATTTGAGCGTACTCGACGAAGTTGATGGGGGGGGGGGGGGGGAA
+
F,,:FFFFFF:F:FFFFF:FFFFFFFFFFFF,FFFFFFFFFFF::,FF
@FS10000125:27:BPA73017-1634:1:1101:10380:1230 2:N:0:4
TCCACCATTGAGCGTACTCGACGAAGTTAGTTGGGGGGGGGGGGGGGA
+
FFFFFFFFFFFFFFFFFFFFFFFFFFFFFFFFFFFFFFFFFFFFFFFF
@FS10000125:27:BPA73017-1634:1:1101:10400:1230 2:N:0:4
CCACGATTGAGCGTACTCGACGAAGTTAGTCGGGGGGGGGGGGGGGGA
+
FFF,,FFFFFFFFFFFFFFFFFFFFFFFFFFFFFFFFFFFF,:,,:,,
@FS10000125:27:BPA73017-1634:1:1101:10940:1230 2:N:0:4
CCGATGTTGAGCGTACTCGACGAAGTTGCCTGGGGGGGGGGGGGGGGA
+
FFFFFFFFFFFFFFFFFFFFFFFFFFFFFFFFFFFFFFFFFFFFF:,F
@FS10000125:27:BPA73017-1634:1:1101:11340:1230 2:N:0:4
TTTCTCTTGAGCGTACTCGACGAAGTTGTAAGGGGGGGGGGGGGGGGG
+
,F,FFFFFFFFFFFFFFFFFFFFFFFF:FFFFFFFFFFFFFFFFFFF,
@FS10000125:27:BPA73017-1634:1:1101:11510:1230 2:N:0:4
CCATATTTGAGCGTACTCGACGAAGTTGCGCGGGGGGGGGGGGGGGAA
+
FFFFFFFFFFFFFFFFFFFFFFFFFFFFFFFFFFFFFFFFFF,F:,,F
@FS10000125:27:BPA73017-1634:1:1101:11680:1230 2:N:0:4
CTTAATTTGAGCGTACTCGACGAAGTTGTTGGGGGGGGGGGGGGGGAA
+
F,FFFFFFFFFFFFFFFFFFFFFFFFFFFFFFFFFFFFFFFFFFF:FF
@FS10000125:27:BPA73017-1634:1:1101:11840:1230 2:N:0:4
TAATTCTTGAGCGTACTCGACGAAGTTAAGTGGGGGGGGGGGGGGGGA
+
,:FFFFFFFFFFFFFFFFFFFFFFFFFFFFFFFFFFFFFFFFFFFFF,
@FS10000125:27:BPA73017-1634:1:1101:11870:1230 2:N:0:4
TTTTTATTGAGCGTACTCGACGAAGTTGGTGGGGGGGGGGGGGGGGGA
+
,FFFFFFFFFFFFFFFFFFFFFFFFFFFFFFFFFFFFFFFFFFFFF,F
@FS10000125:27:BPA73017-1634:1:1101:12460:1230 2:N:0:4
CTGTCTTTGAGCGTACTCGACGAAGTTTGACGGGGGGGGGGGGGGGAA
+
FFFFFFFFFFFFFFFFFFFFFFFFFFFFFFFFFFFFFFFFFFFFF,FF
@FS10000125:27:BPA73017-1634:1:1101:12560:1230 2:N:0:4
TTGCATTTGAGCGTACTCGACGAAGTTGATGCGGGGGGGGGGGGGGGG
+
FFFFFFFFFFFFFFFFFFFFFFFFFFFFFFFFFFFFFFFFFFFFFFF:
@FS10000125:27:BPA73017-1634:1:1101:12600:1230 2:N:0:4
CCGGTCTTGAGCGTACTCGACGAAGTTACTGGGGGGGGGGGGGGGAAA
+
FFFFFFFFFFFFFFFFFFFFFFFFFFFFFFFFFFFFFFFFFFFF:F:,
@FS10000125:27:BPA73017-1634:1:1101:12860:1230 2:N:0:4
TATTCTTTGAGCGTACTCGACGAAGTGGGGGGGGGGGGGGGGAAGTCG
+
FFFFFFFFFFFFFFFFFFFFFFFFFFFFFFFFFFFFFFFFF,FF,F,F
@FS10000125:27:BPA73017-1634:1:1101:12940:1230 2:N:0:4
CCATCATTGAGCGTACTCGACGAAGTTGCCGGGGGGGGGGGGGGGGAA
+
FFFFFFFFFFFFFFFFFFFFFFFFFFFFFFFFFFFFFFFFFFFFF,FF
@FS10000125:27:BPA73017-1634:1:1101:13050:1230 2:N:0:4
TCAAACTTGAGCGTACTCGACGAAGTTAAATGGGGGGGGGGGGGGGAA
+
FF,F,FFFFFFFFFFFFFFFFFFFFFF,,,,FFFFFFFFFFFFFFF,F
@FS10000125:27:BPA73017-1634:1:1101:14420:1230 2:N:0:4
ACTATGTTGAGCGTACTCGACGAAGTTCTGAGGGGGGGGGGGGGGGGA
+
FFFFFFFFFFFFFFFFFFFFFFFFFFFFFFFFFFFFFFFFFFFFF,,F
@FS10000125:27:BPA73017-1634:1:1101:16020:1230 2:N:0:4
CCATGATTGAGCGTACTCGACGAAGTTGTCAGGGGGGGGGGGGGGGGA
+
,F,,,FF,FFFFFFFFFFFFFFFFFFFFFFFFFF:FFFFFF,F,:F,F
@FS10000125:27:BPA73017-1634:1:1101:16080:1230 2:N:0:4
TTCGAATTGAGCGTACTCGACGAAGTTGTATGGGGGGGGGGGGGGGGA
+
F,FFFFFFFFFFFFFFFFFFFFFFFFFFFFFFFFFFFFFFFFFFFF,F
@FS10000125:27:BPA73017-1634:1:1101:16480:1230 2:N:0:4
ACTCAGTTGAGCGTACTCGACGAAAGGGGGGGGGGGGGGGAAATCGAA
+
FFFFFFFFFFFFFFFFFFFFFF::F:FFFFFFFFFFFFF,F,,F,,,:
@FS10000125:27:BPA73017-1634:1:1101:1010:1240 2:N:0:4
ATCGACTTGAGCGTACTCGACGAAGTTAGCCGGGGGGGGGGGGGGGGA
+
:FFFFFFFFFFFFFFFFFFFFFFFFFFFFFFFFFFFFFFFFFFFFF,F
@FS10000125:27:BPA73017-1634:1:1101:1150:1240 2:N:0:4
ATTACCTTGAGCGTACTCGACGAAGTTATGCGGGGGGGGGGGGGGGAA
+
FFFFFFFFFFFFFFFFFFFFFFFFFFFFFFFFFFFFFFFFFFFFF,FF
@FS10000125:27:BPA73017-1634:1:1101:1490:1240 2:N:0:4
CTAGTATTGAGCGTACTCGACGAAGTTGTGTGGGGGGGGGGGGGGGAA
+
,:F:,FFFFFFFFFFFFFFFFFFFFFFFFFFFFFFFFFFFFFFFF:FF
@FS10000125:27:BPA73017-1634:1:1101:1730:1240 2:N:0:4
TTAGATTTGAGCGTACTCGACGAAGTTGCTTGGGGGGGGGGGGGGGAA
+
,,FFFFFFFFFFFFFFFFFFFFFFFFFFFFFFFFFFFFFFFFFFFF,:
@FS10000125:27:BPA73017-1634:1:1101:2110:1240 2:N:0:4
GTATATTTGAGCGTACTCGACGAAGTTCATAGGGGGGGGGGGGGGGGG
+
FFFFFFFFFFFFFFFFFFFFFFFFFFFFFFFFFFFFFFFFFFFFFFF,
@FS10000125:27:BPA73017-1634:1:1101:2780:1240 2:N:0:4
TAGGGTTTGAGCGTACTCGACGAAGTTCATAGGGGGGGGGGGGGGGGG
+
,F,FF:FFFFFFFFFFFFFFFFFFFFFF:FFFFFFFFFFFFFFFFF::
@FS10000125:27:BPA73017-1634:1:1101:3720:1240 2:N:0:4
TATATGTTGAGCGTACTCGACGAAGTTAAAGGGGGGGGGGGGGGGGGG
+
,:FFFFFFFFFFFFFFFFFFFFFFFFFFFFFFFFFFFFFFFFFFFFF:
@FS10000125:27:BPA73017-1634:1:1101:5790:1240 2:N:0:4
AAACGGTTGAGCGTACTCGACGAAAGTTGGGAGGGGGGGGGGGGGGGA
+
:FFFFFFFFFFFFFFFFFFFFFFFFFFFFFFFFFFFFFFFFFFFFF:F
@FS10000125:27:BPA73017-1634:1:1101:5800:1240 2:N:0:4
TTTTATTTGAGCGTACTCGACGAAGGGGGGGGGGGGGGGAGATCGGAA
+
FFFFFFFFFFFFFFFFFFFFFFFFFFFFFFFFFFFFFFFF,FFF,FF,
@FS10000125:27:BPA73017-1634:1:1101:6860:1240 2:N:0:4
TATTAGTTGAGCGTACTCGACGAAGTTGTTGGGGGGGGGGGGGGGAAT
+
FFFFFFFFFFFFFFFFFFFFFFFFFFFFFFFFFFFFFFFFFFFF,F,,
@FS10000125:27:BPA73017-1634:1:1101:7190:1240 2:N:0:4
CCTAGATTGAGCGTACTCGACGAAGTGGGGGGGGGGGGGGGGAAATTG
+
FFFFFFFFFFFFFFFFFFFFFFFFFFFFFFFFFFFFFFFFF:,:,:,,
@FS10000125:27:BPA73017-1634:1:1101:7500:1240 2:N:0:4
TTTGTATTGAGCGTACTCGACGAAGTTCCACGGGGGGGGGGGGGGGGA
+
,FFFFFFFFFFFFFFFFFFFFFFFFFFFFFFFFFFFFFFFFFFFFFFF
@FS10000125:27:BPA73017-1634:1:1101:7690:1240 2:N:0:4
AATCATTTGAGCGTACTCGACGAAGTTTAAGGGGGGGGGGGGGGGGGG
+
FFFFFFFFFFFFFFFFFFFFFFFFFFFFFFFFFFFFFFFFFF:F:F:,
@FS10000125:27:BPA73017-1634:1:1101:7950:1240 2:N:0:4
TTATATTTGAGCGTACTCGACGAAGTTAAGCGGGGGGGGGGGGGGGGG
+
,FFFFFF:FFFFFFFFFFFFFFFFFFFFFFFFFFFFFFFFFF::F,FF
@FS10000125:27:BPA73017-1634:1:1101:8120:1240 2:N:0:4
TTCAGCTTGAGCGTACTCGACGAAGTTGGGGGGGGGGGGGGGAAATTG
+
F,FFFFFFFFFFFFFFFFFFFFFFFFFFFFFFFFFFFFFFFFF::,,,
@FS10000125:27:BPA73017-1634:1:1101:8170:1240 2:N:0:4
ACTATATTGAGCGTACTCGACGAAGTTCATCCGGGGGGGGGGGGGGAA
+
::,,,FFFFFFFFFFFFFFFFFFFFFF,,F,FFFFFFFFFFFFFFFFF
@FS10000125:27:BPA73017-1634:1:1101:9000:1240 2:N:0:4
TACACCTTGAGCGTACTCGACGAAGTTGCCTGGGGGGGGGGGGGGGGA
+
F,FFFFFFFFFFFFFFFFFFFFFFFFFFFFFFFFFFFFFFFFFFFFFF
@FS10000125:27:BPA73017-1634:1:1101:9670:1240 2:N:0:4
GCTCTTTTGAGCGTACTCGACGAAGTTGGCAGGGGGGGGGGGGGGGGG
+
,F:FFFFFFFFFFFFFFFFFFFFFFFFFFFFFFFFFFFFFFFFFFFF:
@FS10000125:27:BPA73017-1634:1:1101:9880:1240 2:N:0:4
ATCCATTTGAGCGTACTCGACGAAGTTCAGGGGGGGGGGGGGGGGGGG
+
FFFFFFFFFFFFFFFFFFFFFFFFFFFFFFFFFFFFFFFFFFFFFFFF
@FS10000125:27:BPA73017-1634:1:1101:10260:1240 2:N:0:4
AATAAGTTTGAGCGTACTCGACGAAGTTCCAAGGGGGGGGGGGGGGGA
+
FFFFFFFFFFFFFFFFFFFFFFFFFFFFFFFFFFFFFFFFFFFFFFFF
@FS10000125:27:BPA73017-1634:1:1101:11030:1240 2:N:0:4
TAGGATTTGAGCGTACTCGACGAAGTTTGAAGGGGGGGGGGGGGGGAA
+
F:FFFFFFFFFFFFFFFFFFFFFFFFFFFFFFFFFFFFFFFFFFF:FF
@FS10000125:27:BPA73017-1634:1:1101:12380:1240 2:N:0:4
TTCCCCTTGAGCGTACTCGACGAAGTTGCACGGGGGGGGGGGGGGGAA
+
FF:F:FFFFFFFFFFFFFFFFFFFFFF:F:FFFFFFFFFFFFFFF,F:
@FS10000125:27:BPA73017-1634:1:1101:14550:1240 2:N:0:4
ACTGCGTTGAGCGTACTCGACGAAGTTAGCCGGGGGGGGGGGGGGGAA
+
,FFFFFFFFFFFFFFFFFFFFFFFFFFFFFFFFFFFFFFFFFF:,,:F
@FS10000125:27:BPA73017-1634:1:1101:14610:1240 2:N:0:4
CTAATCTTGAGCGTACTCGACGAAGTTGCTAGGGGGGGGGGGGGGAAA
+
FFF,FFFFF:F:FFF:FFFFFFFFFFFFFFFFF:,::FFF:F::,:,,
@FS10000125:27:BPA73017-1634:1:1101:15080:1240 2:N:0:4
ATTAGATTGAGCGTACTCGACGAAGTTGGTTGGGGGGGGGGGGGGGAA
+
FFFFFFFFF:FFFFFFFFFFFFFFFFFFFFFFFFFFFFFFFFFFF,F:
@FS10000125:27:BPA73017-1634:1:1101:15740:1240 2:N:0:4
AATATTTTGAGCGTACTCGACGAAGTTTATGGGGGGGGGGGGGGGAAA
+
FFFFFFFFFFFFFFFFFFFFFFFFFFFFFFFFFFFFFFFFFFFF:F,,
@FS10000125:27:BPA73017-1634:1:1101:16430:1240 2:N:0:4
TTCAAATTGAGCGTACTCGACGAAGTTGACAGGGGGGGGGGGGGGGAA
+
F,FFFFFFFFFFFFFFFFFFFFFFFFFFFFFFFFFFFFFFFFFFF,::
@FS10000125:27:BPA73017-1634:1:1101:2200:1250 2:N:0:4
CCCCATTTGAGCGTACTCGACGAAGTTCTCAGGGGGGGGGGGGGGGAA
+
:FF,F:FFFFFFFFFFFFFFFFFFFFFF,,:FFFFFFFFFFFFFF:FF
@FS10000125:27:BPA73017-1634:1:1101:2460:1250 2:N:0:4
CCCGTGTTGAGCGTACTCGACGAAGTTCACCGGGGGGGGGGGGGGGAA
+
,FF,:FFFFFFFFFFFFFFFFFFFFFF:FFFFFFFFFFFFFFFFF,:F
@FS10000125:27:BPA73017-1634:1:1101:2480:1250 2:N:0:4
CCTCTTTTGAGCGTACTCGACGAAGTTGCCGGGGGGGGGGGGGGGAAA
+
FFFFFFFFFFFFFFFFFFFFFFFFFFFFFFFFFF:FFFFFFFFFF:FF
@FS10000125:27:BPA73017-1634:1:1101:2610:1250 2:N:0:4
TCGAACTTGAGCGTACTCGACGAAGTTGAAAGGGGGGGGGGGGGGGGG
+
FFFFFFFFFFFFFFFFFFFFFFFFFFFFFFFFFFFFFFFFFFF,F,,:
@FS10000125:27:BPA73017-1634:1:1101:3140:1250 2:N:0:4
AAATTTTTGAGCGTACTCGACGAAGTTGGCAGGGGGGGGGGGGGGGAA
+
FFFFFFFFFFFFFFFFFFFFFFFFFFFFFFFFFFFFFFFFFFFFF:FF
@FS10000125:27:BPA73017-1634:1:1101:3590:1250 2:N:0:4
CTTCTTTTGAGCGTACTCGACGAAGTTTGAAAGGGGGGGGGGGGGGGA
+
FFFFFFFFFFFFFFFFFFFFFFFFFFFFFFFFFFFFFFFFFFFFF,FF
@FS10000125:27:BPA73017-1634:1:1101:4510:1250 2:N:0:4
ACACCTTTGAGCGTACTCGACGAAGTTTAGAGGGGGGGGGGGGGGGGG
+
,FFFFFFFFFFFFFFFFFFFFFFFFFFFFFFFFFFFFFFFFFFFFFF:
@FS10000125:27:BPA73017-1634:1:1101:4820:1250 2:N:0:4
CTTTCATTGAGCGTACTCGACAGAAGTTGGGCGGGCGGGGGGGGGGGA
+
F,FFFFFFFFFFFFFFFFFFFFFFFFFFFFFFFFFFFFFFFFFFFFF,
@FS10000125:27:BPA73017-1634:1:1101:5170:1250 2:N:0:4
CTGATCTTGAGCGTACTCGACGAAGTTGAAAGGGGGGGGGGGGGGGAA
+
FFFFFFFFFFFFFFFFFFFFFFFFFFFFFFFFFFFFFFFFFFF:F,FF
@FS10000125:27:BPA73017-1634:1:1101:6100:1250 2:N:0:4
TTTATTCTTGAGCGTACTCGACGAAGTTTTGGGGGGGGGGGGGGGGGA
+
F,FFFFFFFFFFFFFFFFFFFFFFFFFFFFFFFFFFFFFFFFFFFFFF
@FS10000125:27:BPA73017-1634:1:1101:6950:1250 2:N:0:4
TTCCTTTTGAGCGTACTCGACGAAGTTGCTGGGGGGGGGGGGGGGAAA
+
FFFFFFFFFFFFFFFFFFFFFFFFFFFFFFFFFFFFFFFFFFFF,F,,
@FS10000125:27:BPA73017-1634:1:1101:7190:1250 2:N:0:4
CAAAAATTGAGCGTACTCGACGAAATTAGCAGGGGGGGGGGGGGGGAA
+
FFFF,FFFFFFFFFFFFFFFFFFF:F,FF::FFFFFFFFFFFFF,,,:
@FS10000125:27:BPA73017-1634:1:1101:8260:1250 2:N:0:4
GTCGATTTGAGCGTACTCGACGAAGTGGGGGGGGGGGGGGGGAGATCG
+
,FFFFFFFFFFFFFFFFFFFFFFFFFFFFFFFFFFFFFFFF:,,FFF,
@FS10000125:27:BPA73017-1634:1:1101:8550:1250 2:N:0:4
TTTTCTTTGAGCGTACTCGACGAAGTTCACAGGGGGGGGGGGGGGGGA
+
FFFFFFFFFFFFFFFFFFFFFFFFFFFFFFFFFFFFFFFFFFFFFF:F
@FS10000125:27:BPA73017-1634:1:1101:8620:1250 2:N:0:4
CTGTGCTTGAGCGTACTCGACGAAGTTACAAGGGGGGGGGGGGGGGGG
+
F,,:F:FFFFFFFFFFFFFFFFF:FFFFFFFFFFF:FFFFFFFFFF,,
@FS10000125:27:BPA73017-1634:1:1101:8810:1250 2:N:0:4
TCTGTTTTGAGCGTACTCGACGAAATTACTGGGGGGGGGGGGGGGAAA
+
FFFFFFFFFFFFFFFFFFFFFFFFFFFFFFFFFFFFFFFFFFFF,:F,
@FS10000125:27:BPA73017-1634:1:1101:10190:1250 2:N:0:4
ACATTTTTGAGCGTACTCGACGAAGTTGACAGGGGGGGGGGGGGGGAA
+
FFFFFFFFFFFFFFFFFFFFFFFFFFFFFFFFFFFFFFFFFFFFF:FF
@FS10000125:27:BPA73017-1634:1:1101:10330:1250 2:N:0:4
TTATCTTTGAGCGTACTCGACGAAGTTGCTGGGGGGGGGGGGGGGAAA
+
FF::FFFFFFFFFFFFFFFFFFFFFFFFFF::FFFFFFFFFFFF::F,
@FS10000125:27:BPA73017-1634:1:1101:10650:1250 2:N:0:4
CTCGGCTTGAGCGTACTCGACGAAGGGGGGGGGGGGGGGGGAATTTGA
+
FFFFFFFFFFFFFFFFFFFFFFFFFFFFFFFFFFFFFFFF,,:,:,,:
@FS10000125:27:BPA73017-1634:1:1101:11550:1250 2:N:0:4
TCTGGTTTGAGCGTACTCGACGAAGTTCAGCGGGGGGGGGGGGGGGAA
+
FFFFFFFFFFFFFFFFFFFFFFFFFFFFFFFFFFFFFFFFFFFFF,FF
@FS10000125:27:BPA73017-1634:1:1101:12460:1250 2:N:0:4
TCGTGGTTGAGCGTACTCGACGAAGTTTCATGGGGGGGGGGGGGGGGA
+
FFFFFFFFFFFFFFFFFFFFFFFFFFFFFFFFFFFFFFFFFFFFFFFF
@FS10000125:27:BPA73017-1634:1:1101:13150:1250 2:N:0:4
CTGCACTTGAGCGTACTCGACGAAGTTTTATGGGGGGGGGGGGGGGGG
+
FFFFFFFFFFFFFFFFFFFFFFFFFFFFFFFFFFFFFFFFFFFFFFF:
@FS10000125:27:BPA73017-1634:1:1101:14140:1250 2:N:0:4
CACAGATTGAGCGTACTCGACGAAGTTGACTGGGGGGGGGGGGGGGGA
+
FFFFFFFFFFFFFFFFFFFFFFFFFFFFFFFFFFFFFFFFFFFFF,:F
@FS10000125:27:BPA73017-1634:1:1101:14230:1250 2:N:0:4
TCATCGTTGAGCGTACTCGACGAAATTCACAGGGGGGGGGGGGGGGGA
+
,FFFFFFFFFFFFFFFFFFFFFFFFFFFFFFFFFFFFFFFFFFF:FFF
@FS10000125:27:BPA73017-1634:1:1101:14620:1250 2:N:0:4
CAAGTATTGAGCGTACTCGACGAAGTGGGGGGGGGGGGGGGAATTCGA
+
FFFFFFFFFFFFFFFFFFFFFFFFFFFFFFFFFFFFFFFFFF:,FF,,
@FS10000125:27:BPA73017-1634:1:1101:15010:1250 2:N:0:4
TTCTACTTGAGCGTACTCGACGAAGTTGTGTGGGGGGGGGGGGGGGGA
+
,FFFFFFFFFFFFFFFFFFFFFFFFFFFFFFFFFFFFFFFFFFFFFFF
@FS10000125:27:BPA73017-1634:1:1101:15210:1250 2:N:0:4
CCAGGGTTGAGCGTACTCGACGAAGTTGAAAGGGGGGGGGGGGGGGGG
+
FFFFFFFFFFFFFFFFFFFFFFFFFFFFFFFFFFFFFFFFFFFFF:FF
@FS10000125:27:BPA73017-1634:1:1101:15450:1250 2:N:0:4
TTTTCTTTGAGCGTACTCGACGAAGTTCAGTTGGGGGGGGGGGGGGGA
+
FFFFF,FFFFFFFFFFFFFFFFFFF,:FFFFFFFFFFFFFF,FFF:F:
@FS10000125:27:BPA73017-1634:1:1101:15560:1250 2:N:0:4
TAAGCTTTGAGCGTACTCGACGAAGTTGAGCGGGGGGGGGGGGGGGAA
+
F:FFFFFFFFFFFFFFFFFFFFFFFFFFFFFFFFFFFFFFFFFFFFFF
@FS10000125:27:BPA73017-1634:1:1101:15690:1250 2:N:0:4
CTACTTTTGAGCGTACTCGACAGAAGTTGGCAGGGGGGGGGGGGGGGA
+
F,FFFFFFFFFFFFFFFFFFFFFFFFFFFFFFFFFFFFFFFFFFFFFF
@FS10000125:27:BPA73017-1634:1:1101:1040:1260 2:N:0:4
ATTCACTTGAGCGTACTCGACGAAGTTTGCCGGGGGGGGGGGGGGGAA
+
::,:FFFFFFFFFFFFFFFFFFFFFFFFFFFFFFFFFFFFFFF::,,,
@FS10000125:27:BPA73017-1634:1:1101:1100:1260 2:N:0:4
TACTATTTGAGCGTACTCGACGAAGTTCAAGGGGGGGGGGGGGGGAAT
+
,,FFFFFFFFFFFFFFFFFFFFFFFFFFFFFFFFFFFFFFFFFF,F:,
@FS10000125:27:BPA73017-1634:1:1101:1480:1260 2:N:0:4
TCGAGATTGAGCGTACTCGACGAAGGGGGGGGGGGGGGGAGATCGGAA
+
F:,::,FFFFFFFFFFFFFFFFFFF:F:FFF,FFFFFFF::,,,,FFF
@FS10000125:27:BPA73017-1634:1:1101:2150:1260 2:N:0:4
ACCAGTTTGAGCGTACTCGACGAAGTTAGGGGGGGGGGGGGGAAATTG
+
FFFFFFFFFFFFFFFFFFFFFFFFFFFFFFFFFFFFFFFFFF:F,,,,
@FS10000125:27:BPA73017-1634:1:1101:2170:1260 2:N:0:4
CAGACCTTGAGCGTACTCGACGAAGTTAACCGGGGGGGGGGGGGGGAA
+
FFFFFFFFFFFFFFFFFFFFFFFFFFFFFFFFFFFFFFFFFFFFFFFF
@FS10000125:27:BPA73017-1634:1:1101:3000:1260 2:N:0:4
ATTATGTTGAGCGTACTCGACGAAGTTCAGCGGGGGGGGGGGGGGGGA
+
FFFFFFFFFFFFFFFFFFFFFFFFFFFFFFFFFFFFFFFFFFFFFF,F
@FS10000125:27:BPA73017-1634:1:1101:3260:1260 2:N:0:4
ATAGGTTTGAGCGTACTCGACGAAGTTTAGAGGGGGGGGGGGGGGGAA
+
FFFFFFFFFFFFFFFFFFFFFFFFFFFFFFFFFFFFFFFFFFFFF,FF
@FS10000125:27:BPA73017-1634:1:1101:3370:1260 2:N:0:4
AAATCTTTGAGCGTACTCGACGAAGTTCACGCGGGGGGGGGGGGGGAA
+
,,FF,FFFFFFFFFFFFFFFFFFFFFFFF:F:FFFFFFFFFFFFFFF,
@FS10000125:27:BPA73017-1634:1:1101:4300:1260 2:N:0:4
CGAATTTTGAGCGTACTCGACGAAGTTCAGTGGGGGGGGGGGGGGGGA
+
F,FF,,FFFFFFFFFFFFFFFFFFFFFFFF,FFFFFFFFFFFFFFF,F
@FS10000125:27:BPA73017-1634:1:1101:4360:1260 2:N:0:4
ACTACTTTGAGCGTACTCGACGAAGTTTTAAGGGGGGGGGGGGGGGGA
+
,F,FF:FFFFFFFFFFFFFFFFFFFFFFF,FFFFFFFFFFFFFFFFF,
@FS10000125:27:BPA73017-1634:1:1101:5540:1260 2:N:0:4
TACAGTTTGAGCGTACTCGACGAAGTTAGCCGGGGGGGGGGGGGGGAA
+
,,FFFFFFFFFFFFFFFFFFFFFFFFFFFFFFFFFFFFFFFFFFFFFF
@FS10000125:27:BPA73017-1634:1:1101:6810:1260 2:N:0:4
TCTACATTGAGCGTACTCGACGAAGTTTGCCGGGGGGGGGGGGGGGGA
+
FFFFFFFFFFFFFFFFFFFFFFFFFFFFFFFFFFFFFFFFFFFFFFF,
@FS10000125:27:BPA73017-1634:1:1101:8720:1260 2:N:0:4
AGGATTTTGAGCGTACTCGACGAAGTTGCATGGGGGGGGGGGGGGGGG
+
,,FFFF:FFFFFF:FF:FF:FFF:F::FFFFFFFFFFFFFFFFFFFF,
@FS10000125:27:BPA73017-1634:1:1101:8890:1260 2:N:0:4
TCTTGGTTGAGCGTACTCGACGAAGTTACCAGGGGGGGGGGGGGGGAA
+
FFFFFFFFFFFFFFFFFFFFFFFFFFFFFFFFFFFFFFFFFFFFF,:F
@FS10000125:27:BPA73017-1634:1:1101:9550:1260 2:N:0:4
ATCACCTTGAGCGTACTCGACGAAGTTTTCTGGGGGGGGGGGGGGGGA
+
,,F,FFFFFFFFFFFFFFFFFFFFFFF:,:,FFFFFFFFFFFFFFFF,
@FS10000125:27:BPA73017-1634:1:1101:9710:1260 2:N:0:4
TTGGGGGGGGGGGGGGGGGGGGGGGGGGGGGGGGGGGGGGGGGGGGGG
+
,,FFFFFFFF:FFFFFFFFFFFFFFFFFFFFFFFFFFFFFFFFFFFF:
@FS10000125:27:BPA73017-1634:1:1101:9730:1260 2:N:0:4
TATGCTTTGAGCGTACTCGACGAAGTTGCAAAGGGGGGGGGGGGGGGA
+
FFFFFFFFFFFFFFFFFFFFFFFFFFFFFFFFFFFFFFFFFFFFFF,,
@FS10000125:27:BPA73017-1634:1:1101:10130:1260 2:N:0:4
ATCAGCTTGAGCGTACTCGACGAAGTTTCCGGGGAGGGGGGGGGGGGG
+
FFFFFFFFFFFFFFFFFFFFFFFFFFFFFFFFFFFFFFFFFFFFFFF:
@FS10000125:27:BPA73017-1634:1:1101:10340:1260 2:N:0:4
ATACATTTGAGCGTACTCGACGAAGGGGGGGGGGGGGGGGGAATCGGA
+
FFFFFFFFFFFFFFFFFFFFFFFFFFFFFFFFFFFFFFFF,::,,,,F
@FS10000125:27:BPA73017-1634:1:1101:10650:1260 2:N:0:4
TTGTTATTGAGCGTACTCGACGAAGTTTCACGGGGGGGGGGGGGGGGA
+
,FFFFFFFFFFFFFFFFFFFFFFFFFFFFFFFFFFFFFFFFFFFFF,F
@FS10000125:27:BPA73017-1634:1:1101:13300:1260 2:N:0:4
TAAGTCTTGAGCGTACTCGACGAAGTTCTTGGGGGGGGGGGGGGGGGG
+
FFFFFFFFFFFFFFFFFFFFFFFFFFFFFFFFFFFFFFFFF:FFFF,:
@FS10000125:27:BPA73017-1634:1:1101:13930:1260 2:N:0:4
TGTGTATTGAGCGTACTCGACGAAGTTACTGGGGGGGGGGGGGGGGGA
+
F:FFFFFFFFFFFFFFFFFFFFFFFFFFFFFFFFFFFFFFFFFFFFF,
@FS10000125:27:BPA73017-1634:1:1101:13970:1260 2:N:0:4
TATCCATTGAGCGTACTCGACGAAGTTTAGAAGGGGGGGGGGGGGGGG
+
FFFFFFFFFFFFFFFFFFFFFFFFFFFFFFFFFFFFFFFFFFFFFFF:
@FS10000125:27:BPA73017-1634:1:1101:14240:1260 2:N:0:4
TCATCGTTGAGCGTACTCGACGAAATTCACAGGGGGGGGGGGGGGGAA
+
,FFFFFFFFFFFFFFFFFFFFFFFFFFFFFFFFFFFFFFFFFFFFF,F
@FS10000125:27:BPA73017-1634:1:1101:14450:1260 2:N:0:4
TAAACATTGAGCGTACTCGACGAAGTTGCGCGGGGGGGGGGGGGGGAA
+
,,FFFFFFFFFFFFFFFFFFFFFFFFFFFFFFFFFFFFFFFFFFFFFF
@FS10000125:27:BPA73017-1634:1:1101:14850:1260 2:N:0:4
CTCCTATTGAGCGTACTCGACGAAGTTTATAGGGGGGGGGGGGGGGGA
+
,F:FFFFFFFFFFFFFFFFFFFFFFFF,F,,FFFFFFFFFFFFF,,,,
@FS10000125:27:BPA73017-1634:1:1101:15210:1260 2:N:0:4
TTTCTTTTGAGCGTACTCGACGAAGTTTACGCGGGGGGGGGGGGGGGA
+
FFF:,,FFFFFFFFFFFFFFFFFFFFF,FFF,FFFFFFFFFFFF:FFF
@FS10000125:27:BPA73017-1634:1:1101:1310:1270 2:N:0:4
TATCCATTGAGCGTACTCGACGAAGTTGCCGGGGGGGGGGGGGGGAAA
+
FFFFFFFFFFFFFFFFFFFFFFFFFFFFFFFFFFFFFFFFFFFF,FF,
@FS10000125:27:BPA73017-1634:1:1101:1380:1270 2:N:0:4
TCGCGGTTGAGCGTACTCGACGAAGTTGGGCGGGGGGGGGGGGGGGAA
+
FFFFFFFFFFFFFFFFFFFFFFFFFFFFFFFFFFFFFFFFFFFFFF,F
@FS10000125:27:BPA73017-1634:1:1101:2870:1270 2:N:0:4
TCCAACTTGAGCGTACTCGACGAAGTTGGGGGGGGGGGGGGGGAAATT
+
FFFFFFFFFFFFFFFFFFFFFFFFFFFFFFFFFFFFFFFFFFFFF,:,
@FS10000125:27:BPA73017-1634:1:1101:2950:1270 2:N:0:4
TAGGACTTGAGCGTACTCGACGAAGTTTGCAGGGGGGGGGGGGGGGGA
+
FFFFFFFFFFFFFFFFFFFFFFFFFFFFFFFFFFFFFFFFFFFFFFF:
@FS10000125:27:BPA73017-1634:1:1101:3450:1270 2:N:0:4
CATTAATTGAGCGTACTCGACGAAGTTGCAGGGGGGGGGGGGGGGGGA
+
FFFFFFFFFFFFFFFFFFFFFFFFFFFFFFFFFFFFFFFFFFFFFF,F
@FS10000125:27:BPA73017-1634:1:1101:4210:1270 2:N:0:4
TTGTGATTGAGCGTACTCGACGAAGTTGTCCGGGGGGGGGGGGGGGGA
+
F,FFFFFFFFFFFFFFFFFFFFFFFFFFFFFFFFFFFFFFFFFFFF,F
@FS10000125:27:BPA73017-1634:1:1101:4480:1270 2:N:0:4
CCCACCTTGAGCGTACTCGACGAAGTTATAAGGGGGGGGGGGGGGGAA
+
FFFFFFFFFFFFFFFFFFFFFFFFFFFFFFFFFFFFFFFFFFFFFFFF
@FS10000125:27:BPA73017-1634:1:1101:4490:1270 2:N:0:4
TTGAGTTTGAGCGTACTCGACGAAGTTCATCGGGGGGGGGGGGGGGAA
+
FFFFFFFFFFFFFFFFFFFFFFFFFFFFFFFFFFFFFFFFFFFFF,FF
@FS10000125:27:BPA73017-1634:1:1101:4760:1270 2:N:0:4
CCCGCTTTGAGCGTACTCGACGAAGTTAACTGGGGGGGGGGGGGGGGG
+
FFFFFFFFFFFFFFFFFFFFFFFFFFFFFFFFFFFFFFFFFFFF:F,F
@FS10000125:27:BPA73017-1634:1:1101:4810:1270 2:N:0:4
TATTATTTGAGCGTACTCGACGAAGTTCGTGGGGGGGGGGGGGGGGGA
+
FFFFFFFFFFFFFFFFFFFFFFFFFFFFFFFFFFFFFFFFFFFFFF::
@FS10000125:27:BPA73017-1634:1:1101:5410:1270 2:N:0:4
ATGCGTTTGAGCGTACTCGACGAAGTTCTAGGGGGGGGGGGGGGGAAT
+
FFFFFFFFFFFFFFFFFFFFFFFFFFFFFFFFFFFFFFFFFFFF,FF,
@FS10000125:27:BPA73017-1634:1:1101:5670:1270 2:N:0:4
ACCCGGTTGAGCGTACTCGACGAAGTTTCTCGGGGGGGGGGGGGGAAA
+
FF,F,,FFFFFFFFFFFFFFFFFFFFFFFFFFFFFFFFFFFFF:,,F,
@FS10000125:27:BPA73017-1634:1:1101:6180:1270 2:N:0:4
TTGGTTTTGAGCGTACTCGACGAAGTTTAGGGGGGGGGGGGGGGGGGA
+
,FFFFFFFFFFFFFFFFFFFFFFFFFFFFFFFFFFFFFFFFFFFFFF,
@FS10000125:27:BPA73017-1634:1:1101:6480:1270 2:N:0:4
ACTCTCTTGAGCGTACTCGACGAAGTTGGGGGGGGGGGGGGGGAAGTC
+
FFFFFFFFFFFFFFFFFFFFFFFFFFFFFFFFFFFFFFFFFF,F,,F,
@FS10000125:27:BPA73017-1634:1:1101:6520:1270 2:N:0:4
CTGGTCTTGAGCGTACTCGACGAAGTTATATGGGGGGGGGGGGGGGAA
+
FF:FFFFFF:FFFFFFFFFFFFFFFFFFFFFFFFFFFFFFFFF:,,FF
@FS10000125:27:BPA73017-1634:1:1101:7390:1270 2:N:0:4
TCCTGGTTGAGCGTACTCGACGAAGTTGGCTGGGGGGGGGGGGGGGGA
+
FFFFFFFFFFFFFFFFFFFFFFFFFFFFFFFFFFFFFFFFFFFFFFF,
@FS10000125:27:BPA73017-1634:1:1101:9560:1270 2:N:0:4
CCTGGATTGAGCGTACTCGACGAAGTTGAAAGGGGGGGGGGGGGGGAA
+
FF,,:FFFFFFFFFFFFFFFFFFFFFFFFFF,FFFFFFFFFFFFFFF:
@FS10000125:27:BPA73017-1634:1:1101:9730:1270 2:N:0:4
TATACCTTGAGCGTACTCGACGAAGTTAGACGGGGGCGGGGGGGGGGG
+
FFFFFFFFFFFFFFFFFFFFFFFFFFFFFFFFFFFFFFFFFFFFFFF:
@FS10000125:27:BPA73017-1634:1:1101:9830:1270 2:N:0:4
ACTCCATTGAGCGTACTCGACGAAGTTCCAGGGGGGGGGGGGGGGAAA
+
,F,,F:FFFFFFFFFFFFFFFFFFFFFF:F,FFFFFFFFFFFFFFF,F
@FS10000125:27:BPA73017-1634:1:1101:10340:1270 2:N:0:4
ATACATTTGAGCGTACTCGACGAAGGGGGGGGGGGGGGGGAAATCGGA
+
:FFFFFFFFFFFFFFFFFFFFFFFFFFFFFFFFFFFFFF:,F,F,,,:
@FS10000125:27:BPA73017-1634:1:1101:11980:1270 2:N:0:4
TTGATTTTGAGCGTACTCGACGAAGTTTTAAGGGGGGGGGGGGGGGAA
+
FF,F,:FFFFFFFFFFFFFFFFFFFFFFFF,FFFFFFFFFFFFFFF::
@FS10000125:27:BPA73017-1634:1:1101:12180:1270 2:N:0:4
CTTGGATTGAGCGTACTCGACGAAATTGAAAGGGGGGGGGGGGGGGGA
+
FFFFFFFFFFFFFFFFFFFFFFFFFFFFF::FFFFFFFFFFFFFF:F,
@FS10000125:27:BPA73017-1634:1:1101:13540:1270 2:N:0:4
CCGCGATTGAGCGTACTCGACGAAGTTGTATGGGGGGGGGGGGGGGAA
+
FFFFFFFFFFFFFFFFFFFFFFFFFFFFFFFFFFFFFFFFFFFFFF,,
@FS10000125:27:BPA73017-1634:1:1101:13880:1270 2:N:0:4
ATGGAATTGAGCGTACTCGACGAAGGGGGGGGGGGGGGGGGGTCGGAA
+
,:,,F,FFFFFFFFFFFFFFFFFFF,,F:::FFFFFFFF,:,,,,,:F
@FS10000125:27:BPA73017-1634:1:1101:13970:1270 2:N:0:4
TATCCATTGAGCGTACTCGACGAAGTTTAGAAGGGGGGGGGGGGGGGA
+
,F:FFFFFFFF:FFFFFFFFFFFFFFFF:FF:FFF:FFFF:,:,:F,,
@FS10000125:27:BPA73017-1634:1:1101:14620:1270 2:N:0:4
TAACTTTTGAGCGTACTCGACGAAGTTGTAGGGGGGGGGGGGGGGGAA
+
FFFFFFFFFFFFFFFFFFFFFFFFFFFFFFFFFFFFFFFFFFFFF,FF
@FS10000125:27:BPA73017-1634:1:1101:14820:1270 2:N:0:4
TCATGATTGAGCGTACTCGACGAAGTTCACAGGGGGGGGGGGGGGGAA
+
:FFFFFFFFFFFFFFFFFFFFFFFFFFFFFFFFFFFFFFFFFFFFFFF
@FS10000125:27:BPA73017-1634:1:1101:15270:1270 2:N:0:4
CCGGCTTTGAGCGTACTCGACGAAGTTTGTAGGGGGGGGGGGGGGGAA
+
FFFFFFFFFFFFFFFFFFFFFFFFFFFFFFFFFFFFFFFFFFF,F:,F
@FS10000125:27:BPA73017-1634:1:1101:16100:1270 2:N:0:4
CTTTCATTGAGCGTACTCGACGAAGTTACTAGGGGGGGGGGGGGGGAG
+
F,FFFFFFFFFFFFFFFFFFFFFFFFFFFFFFFFFFFFFFFFFFFF,F
@FS10000125:27:BPA73017-1634:1:1101:1100:1280 2:N:0:4
TCTATTTTGAGCGTACTCGACGAAGTTGCCGGGGGGGGGGGGGGGAAA
+
,FFFFFFFFFFFFFFFFFFFFFFFFFFFFFFFFFFFFFFFFFFFF::F
@FS10000125:27:BPA73017-1634:1:1101:1340:1280 2:N:0:4
TTCTATTTGAGCGTACTCGACGAAGTTTGTAGGGGGGGGGGGGGGGGA
+
FFFFFFFFFFFFFFFFFFFFFFFFFFFFFFFFFFFFFFFFFFFFFFF,
@FS10000125:27:BPA73017-1634:1:1101:1380:1280 2:N:0:4
TTTATCTTGAGCGTACTCGACGAAGTTTTAAGGGGGGGGGGGGGGGAA
+
FFFFFFFFFFFFFFFFFFFFFFFFFFFFFFFFFFFFFFFFFFFFFFFF
@FS10000125:27:BPA73017-1634:1:1101:2150:1280 2:N:0:4
CTTGTCTTGAGCGTACTCGACGAAGTTTGGCGGGGGGGGGGGGGGGGG
+
FFFFFFFFFFFFFFFFFFFFFFFFFFFFFFFFFFFFFFFFFFFFFF:F
@FS10000125:27:BPA73017-1634:1:1101:2520:1280 2:N:0:4
ACGTACTTGAGCGTACTCGACGAAGTTAGACGGAGGGGGGGGGGGGGG
+
FFFFFFFFFFFFFFFFFFFFFFFFFFFFFFFFFFFFFFFFFFFFFFF:
@FS10000125:27:BPA73017-1634:1:1101:2980:1280 2:N:0:4
ACGTTTTTGAGCGTACTCGACGAAGTTGGAAGGGGGGGGGGGGGGGAA
+
F,,:FFFFFFFFFFFFFFFFFFFFFFFFFFFFFFFFFFFFFFFFFFFF
@FS10000125:27:BPA73017-1634:1:1101:3090:1280 2:N:0:4
TACGATTTGAGCGTACTCGACGAAGGGGGGGGGGGGGGGGGGGAAGTC
+
,,FFFFFFFFFFFFFFFFFFFFFFFFFFFFFFFFFFFFFFFF,,F,F,
@FS10000125:27:BPA73017-1634:1:1101:4130:1280 2:N:0:4
TCGTTCTTGAGCGTACTCGACGAAGTTTCAAAGGGGGGGGGGGGGGGA
+
FFFFFFFFFFFFFFFFFFFFFFFFFFFFFFFFFFFFFFFFFFFFFFFF
@FS10000125:27:BPA73017-1634:1:1101:4640:1280 2:N:0:4
TCTTGATTGAGCGTACTCGACGAAGTTACCAGGGGGGGGGGGGGGGAA
+
FFFFFFFFFFFFFFFFFFFFFFFFFFFFFFFFFFFFFFFFFFFFFFFF
@FS10000125:27:BPA73017-1634:1:1101:4990:1280 2:N:0:4
TTTCATTTGAGCGTACTCGACGAAGTTACATTAAAGATCGGAAGAGCG
+
,F,,F,FFFFFFFFFFFFFFFFFFFFFF::::,,:F:,,FFFFFF,,:
@FS10000125:27:BPA73017-1634:1:1101:5170:1280 2:N:0:4
TCCGGTTTGAGCGTACTCGACGAAGTTCCAAGGGGGGGGGGGGGGGAA
+
,FF:,FFFFFFFFFFFFFFFFFFFFFFFFF,FFFFFFFFFFFFF:FFF
@FS10000125:27:BPA73017-1634:1:1101:5180:1280 2:N:0:4
TTGAACTTGAGCGTACTCGACGAAGGGGGGGGGGGGGGGGATTTGGAA
+
,,FFFFFFFFFFFFFFFFFFFFFFFFFFFFFFFFFFFF,,F,:,,,F:
@FS10000125:27:BPA73017-1634:1:1101:6020:1280 2:N:0:4
CGGTTGTTGAGCGTACTCGACGAAGTGGGGGGGGGGGGGGGGGGGGAA
+
F:FFFFFFFFFFFFFFFFFFFFFFFFFFFFFFFFFFFFFFFFFFF,FF
@FS10000125:27:BPA73017-1634:1:1101:6180:1280 2:N:0:4
TAAAATTTGAGCGTACTCGACGAAGTTCAGTGGGGGGGGGGGGGGGAA
+
,,FFFFFFFFFFFFFFFFFFFFFFFFFFFFFFFFFFFFFFFFFFF,FF
@FS10000125:27:BPA73017-1634:1:1101:6900:1280 2:N:0:4
TTAATTTTGAGCGTACTCGACGAAGTTAGTTGGGGGGGGGGGGGGGAA
+
FFFFFFFFFFFFFFFFFFFFFFFFFFFFFFFFFFFFFFFFFFFFFFFF
@FS10000125:27:BPA73017-1634:1:1101:8280:1280 2:N:0:4
TTATCTTTGAGCGTACTCGACGAAGTTAATCGGGGGGGGGGGGGGGAA
+
,FFFFFFFFFFFFFFFFFFFFFFFFFFFFFFFFFFFFFFFFFFFFFFF
@FS10000125:27:BPA73017-1634:1:1101:8360:1280 2:N:0:4
ATAGGTTTGAGCGTACTCGACGAAGTTCTCTGGGGGGGGGGGGGGGGG
+
,FFFFFFFFFFFFFFFFFFFFFFFFFFFFFFFFFFFFFFFFFFFFF:,
@FS10000125:27:BPA73017-1634:1:1101:8850:1280 2:N:0:4
ATACTCTTGAGCGTACTCGACGAAGTTGGCAGGGGGGGGGGGGGGGGA
+
F,FF:FFFFFFFFFFFFFFFFFFFFFFFFFFFFFFFFFFFFFFFFFFF
@FS10000125:27:BPA73017-1634:1:1101:9710:1280 2:N:0:4
CAAACTTTGAGCGTACTCGACGAAGTTGATGGGTGGGGGGGGGGGGGG
+
FFFFFFFFFFFFFFFFFFFFFFFFFFFFFFFFFFFFFFFFFFFFFFFF
@FS10000125:27:BPA73017-1634:1:1101:11180:1280 2:N:0:4
ATCGTCTTGAGCGTACTCGACGAAGTTATGAGGGGGGGGGGGGGGGGA
+
,FFFFFFFFFFFFFFFFFFFFFFFFFFFFFFFFFFFFFFFFFFFFFF,
@FS10000125:27:BPA73017-1634:1:1101:11280:1280 2:N:0:4
TAGGATTTGAGCGTACTCGACGAAGTTTGAAGGGGGGGGGGGGGGGAA
+
FFFFFFFFFFFFFFFFFFFFFFFFFFFFFFFFFFFFFFFFFFFFF,FF
@FS10000125:27:BPA73017-1634:1:1101:12380:1280 2:N:0:4
ACGTCCTTGAGCGTACTCGACGAAGTTGCAAGGGGGTGGGGGGGGGGG
+
FFFFFFFFFFFFFFFFFFFFFFFFFFFFFFFFFFFFFFFFFFFFF:FF
@FS10000125:27:BPA73017-1634:1:1101:12520:1280 2:N:0:4
CATCGATTGAGCGTACTCGACGAAGTTTGCAGGGGGGGGGGGGGGGGA
+
F:FFFFFFFFFFFFFFFFFFFFFFFFFFFFFFFFFFFFFFFFFF::,F
@FS10000125:27:BPA73017-1634:1:1101:12590:1280 2:N:0:4
TTACTTTTGAGCGTACTCGACGAAGTTAAGGGGGGGGGGGGGGGGGAA
+
,,FFFFFFFFFFFFFFFFFFFFFFFFFFFFFFFFFFFFFFFFFFF:FF
@FS10000125:27:BPA73017-1634:1:1101:12980:1280 2:N:0:4
ATCCCGTTGAGCGTACTCGACGAAGTTGCGGGGGGGGGGGGGGGAGAT
+
F:FFFFFFFFFFFFFFFFFFFFFFFFFFFFFFFFFFFFFFFFF,F,:F
@FS10000125:27:BPA73017-1634:1:1101:13450:1280 2:N:0:4
TCTCGGTTGAGCGTACTCGACGAAGTTGGTAGGGGGGGGGGGGGGGGA
+
,FFFFFFFFFFFFFFFFFFFFFFFFFFFFFFFFFFFFFFFFFFFFFFF
@FS10000125:27:BPA73017-1634:1:1101:13500:1280 2:N:0:4
TCTAGGTTGAGCGTACTCGACGAAGTTTCACGGGGGGGGGGGGGGGAA
+
:FFFFFFFFFFFFFFFFFFFFFFFFFFFFFFFFFFFFFFFFFFFF,:F
@FS10000125:27:BPA73017-1634:1:1101:15810:1280 2:N:0:4
GCGGTCTTGAGCGTACTCGACGAAGTTCACACGGGGGGGGGGGGGGAA
+
,F,,F,FFFFFFFFFFFFFFFFFFFFF,F,,FFFFFFFFFFFFF::,F
@FS10000125:27:BPA73017-1634:1:1101:16060:1280 2:N:0:4
TTCTTCTTGAGCGTACTCGACGAAGTTTAGTGGGGGGGGGGGGGGGAA
+
F,FFFFFFFFFFFFFFFFFFFFFFFFFFFFFFFFFFFFFFFFFFFF,,
@FS10000125:27:BPA73017-1634:1:1101:16290:1280 2:N:0:4
CTTGGGTTGAGCGTACTCGACGAAGTTTGTGGGGGGGGGGGGGGGGGA
+
FFFFFFFFFFFFFFFFFFFFFFFFFFFFFFFFFFFFFFFFFFFF:,:,
@FS10000125:27:BPA73017-1634:1:1101:1000:1290 2:N:0:4
TCCACCTTGAGCGTACTCGACGAAGTTAGCTGGGGGGGGGGGGGGGGA
+
,FFFFFFFFFFFFFFFFFFFFFFFFFFFFFFFFFFFFFFFFFFFFF,:
@FS10000125:27:BPA73017-1634:1:1101:1560:1290 2:N:0:4
ATAGGTTTGAGCGTACTCGACGAAGTTTTTTTGGGGGGGGGGGGGGGG
+
:FFFFFFFFFFFFFFFFFFFFFFFFFFFFFFFFFFFFFFFFFFFFFF,
@FS10000125:27:BPA73017-1634:1:1101:1760:1290 2:N:0:4
TTCGACTTGAGCGTACTCGACGAAGTTACAAGGGGGGGGGGGGGGGGG
+
,FFFFFFFFFFFFFFFFFFFFFFFFFFFFFFFFFFFFFFFFFFFFFF:
@FS10000125:27:BPA73017-1634:1:1101:1870:1290 2:N:0:4
CTGCGATTGAGCGTACTCGACGAAGTTAGATGGGGGGGGGGGGGGGGG
+
F,FFFFFFFFFFFFFFFFFFFFFFFFFFFFFFFFFFFFFFFFFFFFFF
@FS10000125:27:BPA73017-1634:1:1101:1900:1290 2:N:0:4
TCAGGTTTGAGCGTACTCGACGAAGTTAGTCGGGGGGGGGGGGGGGAA
+
FFFFFFFFFFFFFFFFFFFFFFFFFFFFFFFFFFFFFFFFFFFFFF:F
@FS10000125:27:BPA73017-1634:1:1101:2930:1290 2:N:0:4
GTACGGTTGAGCGTACTCGACGAAGTTGGGAGGGGGGGGGGGGGGGAA
+
FFFFFFFFFFFFFFFFFFFFFFFFFFFFFFFFFFFFFFFFFFFFF,F,
@FS10000125:27:BPA73017-1634:1:1101:3160:1290 2:N:0:4
TATCATTTGAGCGTACTCGACGAAGTTGCCTGGGGGGGGGGGGGGGAA
+
FFFFFFFFFFFFFFFFFFFFFFFFFFFFFFFFFFFFFFFFFFFFFFFF
@FS10000125:27:BPA73017-1634:1:1101:3410:1290 2:N:0:4
CAATTTTTGAGCGTACTCGACGAAGGGGGGGGGGGGGGGGAAATCGGA
+
FFFFFFFFFFFFFFFFFFFFFFFFFFFFFFFFFFFFFFFFF,,FF,:,
@FS10000125:27:BPA73017-1634:1:1101:3630:1290 2:N:0:4
TATAGCTTGAGCGTACTCGACGAAGTTACTAGGGGGGGGGGGGGGGAA
+
FFFFFFFFFFFFFFFFFFFFFFFFFFFFFFFFFFFFFFFFFFFFFFFF
@FS10000125:27:BPA73017-1634:1:1101:4130:1290 2:N:0:4
TCCCAATTGAGCGTACTCGACGAAGTTGCTCGGGGGGGGGGGGGGGAA
+
FFFFFFFFFFFFFFFFFFFFFFFFFFFFFFFFFFFFFFFFFFFFFF:,
@FS10000125:27:BPA73017-1634:1:1101:4150:1290 2:N:0:4
TTCTTTTTGAGCGTACTCGACGAAGTTAACTGGGGGGGGGGGGGGGAA
+
,FFFFFFFFFFFFFFFFFFFFFFFFFFFFFFFFFFFFFFFFFFFF,FF
@FS10000125:27:BPA73017-1634:1:1101:4820:1290 2:N:0:4
TCTACATTGAGCGTACTCGACGAAGTTGGGCGGGGGGGGGGGGGGGAA
+
FFFFFFFFFFFFFFFFFFFFFFFFFFFFFFFFFFFFFFFFFFFFFF:F
@FS10000125:27:BPA73017-1634:1:1101:5680:1290 2:N:0:4
CCGACGTTGAGCGTACTCGACGAAGTTCAACGGGGGGGGGGGGGGGGG
+
FF,FF:FFFFFFFFFFFFFFFFFFFFFFFFFFFFFFFFFFFFFFFF:,
@FS10000125:27:BPA73017-1634:1:1101:5980:1290 2:N:0:4
ATACAATTGAGCGTACTCGACGAAGTTTGAAGGGGGGGGGGGGGGGAA
+
FFFFFFFFFFFFFFFFFFFFFFFFFFFFFFFFFFFFFFFFFFFFFFFF
@FS10000125:27:BPA73017-1634:1:1101:6370:1290 2:N:0:4
CACGGGTTGAGCGTACTCGACGAAGTTAGGTGGGGGGGGGGGGGGGGG
+
F:FFFFFFFFFFFFFFFFFFFFFFFFFFFFFFFFFFFFFFFFFFFFFF
@FS10000125:27:BPA73017-1634:1:1101:6670:1290 2:N:0:4
ATTGCCTTGAGCGTACTCGACGAAGTTATGGGGGGGGGGGGGGGGAAT
+
:FFFFFFFFFFFFFFFFFFFFFFFFFFFFFFFFFFFFFFFFFF,,FF:
@FS10000125:27:BPA73017-1634:1:1101:10360:1290 2:N:0:4
TTTATATTGAGCGTACTCGACGAAGTTATCTGGGGGGGGGGGGAGATG
+
,,FFFFFFFFFFFFFFFFFFFFFFFFFFFFFFFFFFFFFFFFFF::,,
@FS10000125:27:BPA73017-1634:1:1101:10530:1290 2:N:0:4
AGGGTGTTGAGCGTACTCGACGAAGTTATCAGGGGGGGGGGGGGGGGA
+
FFFFFFFFFFFFFFFFFFFFFFFFFFFFFFFFFFFFFFFFFFFFFF,F
@FS10000125:27:BPA73017-1634:1:1101:11820:1290 2:N:0:4
TTTTACTTGAGCGTACTCGACGAAGTTAAACGGGGGGGGGGGGGGGAA
+
:FFFFFFFFFFFFFFFFFFFFFFFFFFFFFFFFFFFFFFFFFFFFF,,
@FS10000125:27:BPA73017-1634:1:1101:12610:1290 2:N:0:4
CTAGGGTTGAGCGTACTCGACGAAGTTAGAAGGGGGGGGGGGGGGGGG
+
FFF,F:FFFFFFFFFFFFFFFFFFFFF:,FFFFFFFFFFFFFFFF::,
@FS10000125:27:BPA73017-1634:1:1101:12650:1290 2:N:0:4
TCCGTGTTGAGCGTACTCGACGAAGTTCCGTGGGGGGGGGGGGGGGGA
+
FFFFFFFFFFFFFFFFFFFFFFFFFFFFFFFFFFFFFFFFFFFF:,,,
@FS10000125:27:BPA73017-1634:1:1101:13650:1290 2:N:0:4
TTCGTGTTGAGCGTACTCGACGAAGTTCGATGGGGGGGGGGGGGGGGA
+
F:FFFFFFFFFFFFFFFFFFFFFFFFFFFFFFFFFFFFFFFFFFFF,F
@FS10000125:27:BPA73017-1634:1:1101:13870:1290 2:N:0:4
TTCCTTTTGAGCGTACTCGACGAAGTTATAGGGGGGGGGGGGGGGGGA
+
FFFFFFFFFFFFFFFFFFFFFFFFFFFFFFFFFFFFFFFFFFFFF,F:
@FS10000125:27:BPA73017-1634:1:1101:13960:1290 2:N:0:4
ATCATATTGAGCGTACTCGACGAAGTTGCTTGGGGGGGGGGGGGGGGG
+
,FFFFFFFFFFFFFFFFFFFFFFFFFFFFFFFFFFFFFFFFFFFFFF:
@FS10000125:27:BPA73017-1634:1:1101:14800:1290 2:N:0:4
CTTGTTTTGAGCGTACTCGACGAAGGGGGGGGGGGGGGGAGATCGGAA
+
F,F:FFFFFFFFFFFFFFFFFFFFF:FF::FFFFFFFFF::,F::,::
@FS10000125:27:BPA73017-1634:1:1101:15190:1290 2:N:0:4
CCATAATTGAGCGTACTCGACGAAGTTGCCGGGGGGGGGGGGGGGGGA
+
,F,::FFFFFFFFFFFFFFFFFFFFFFFF:,,FFFFFFFFFFFF:,,:
@FS10000125:27:BPA73017-1634:1:1101:15310:1290 2:N:0:4
ATGGATTTGAGCGTACTCGACGAAGTTTGTGGGGGGGGGGGGGGGAAA
+
FFFFFFFFFFFFFFFFFFFFFFFFFFFFFFFFFFFFFFFFFFFF,F,,
@FS10000125:27:BPA73017-1634:1:1101:15740:1290 2:N:0:4
TTTACATTGAGCGTACTCGACGAAGTTCTGAGGGGGGGGGGGGGGGAA
+
FFFFFFFFFFFFFFFFFFFFFFFFFFFFFFFFFFFFFFFFFFFFF,:F
@FS10000125:27:BPA73017-1634:1:1101:16360:1290 2:N:0:4
AGGTACTTGAGCGTACTCGACGAAGTTGCACGGGGGGGGGGGGGGAAA
+
F:FFFFFFFFFFFFFFFFFFFFFFFFFFFFFFFFFFFFFFFFFFF:FF
@FS10000125:27:BPA73017-1634:1:1101:16450:1290 2:N:0:4
ATTTGATTGAGCGTACTCGACGAAGTTAGGGGGGGGGGGGGGGAAGTC
+
FFFFFFFFFFFFFFFFFFFFFFFFFFFFFFFFFFFFFFFFFF,:F,F,
@FS10000125:27:BPA73017-1634:1:1101:1370:1300 2:N:0:4
TTGTGATTGAGCGTACTCGACGAAGTTGCACGGGGGGGGGGGGGGGAA
+
,FFFFFFFFFFFFFFFFFFFFFFFFFFFFFFFFFFFFFFFFFFFF:FF
@FS10000125:27:BPA73017-1634:1:1101:2090:1300 2:N:0:4
CTCCGTTTGAGCGTACTCGACGAAGTTGCAGGGGGGGGGGGGGGGGAA
+
FFFFFFFFFFFFFFFFFFFFFFFFFFFFFFFFFFFFFFFFFFFFF:FF
@FS10000125:27:BPA73017-1634:1:1101:2290:1300 2:N:0:4
TAATTATTGAGCGTACTCGACGAAGTTGACAGGGGGGGGGGGGGGGAA
+
FFFFFFFFFFFFFFFFFFFFFFFFFFFFFFFFFFFFFFFFFFFFF,FF
@FS10000125:27:BPA73017-1634:1:1101:2400:1300 2:N:0:4
CTATCATTGAGCGTACTCGACGAAGTTGACCGGGGGGGGGGGGGGGAA
+
FFFFFFFFFFFFFFFFFFFFFFFFFFFFFFFFFFFFFFFFFFFFF,FF
@FS10000125:27:BPA73017-1634:1:1101:2800:1300 2:N:0:4
TAATTCTTGAGCGTACTCGACGAAGTTGCAGGGGGGGGGGGGGGGGAA
+
FF,,:FFFFFFFFFFFFFFFFFFFFFFFFF,FFFFFFFFFFFFFF,,F
@FS10000125:27:BPA73017-1634:1:1101:2880:1300 2:N:0:4
ATGCTCTTGAGCGACGAAGTGGGGGGGGGGGGGGAGATCGGAAAAGCG
+
FFFFFFFFFFFFFFFFFFFFFFFFFFFFFFFFFF:,:F:FFFFFF,:,
@FS10000125:27:BPA73017-1634:1:1101:3700:1300 2:N:0:4
ACAACTTTGAGCGTACTCGACGAAGTTATACGGGGGGGGGGGGGGGAA
+
:FFFFFFFFFFFFFFFFFFFFFFFFFFFFFFFFFFFFFFFFFFFF,,F
@FS10000125:27:BPA73017-1634:1:1101:3820:1300 2:N:0:4
CTGCGGTTGAGCGTACTCGACGAAGTTAGTGGGGGGGGGGGGGGGAGA
+
FFFFFFFFFFFFFFFFFFFFFFFFFFFFFFFFFFFFFFFFFFFFF:::
@FS10000125:27:BPA73017-1634:1:1101:4060:1300 2:N:0:4
CTCACCTTGAGCGTACTCGACGAAGTTGCACGGGGGGGGGGGGGGGGA
+
FFFFFFFFFFFFFFFFFFFFFFFFFFFFFFFFFFFFFFFFFFFFFFFF
@FS10000125:27:BPA73017-1634:1:1101:4310:1300 2:N:0:4
TATTTTTTGAGCGTACTCGACGAAGTTGACTGGGGGGGGGGGGGGGGG
+
,,:FFFFFFFFFFFFFFFFFFFFFFFFFFFFFFFFFFFFFFFFFFFF:
@FS10000125:27:BPA73017-1634:1:1101:4480:1300 2:N:0:4
AATAATTTGAGCGTACTCGACGAAGTTAGCAGGGGGGGGGGGGGGGAA
+
FFFFFFFFFFFFFFFFFFFFFFFFFFFFFFFFFFFFFFFFFFFFFFFF
@FS10000125:27:BPA73017-1634:1:1101:4690:1300 2:N:0:4
TCATAATTGAGCGTACTCGACGAAGTTCTTGGGGGGGGGGGGGGGGAA
+
,FFFFFFFFFFFFFFFFFFFFFFFFFFFFFFFFFFFFFFFFFFFF,FF
@FS10000125:27:BPA73017-1634:1:1101:5640:1300 2:N:0:4
CGTCATTTGAGCGTACTCGACGAAGTTATCGGGGGGGGGGGGGGGGGA
+
F,FFFFFFFFFFFFFFFFFFFFFFFFFFFFFFFFFFFFFFFFFFFFF,
@FS10000125:27:BPA73017-1634:1:1101:5910:1300 2:N:0:4
TATATCTTGAGCGTACTCGACGAAGTTGCATGGGGGGGGGGGGGGGGA
+
,:FFFFFFFFFFFFFFFFFFFFFFFFFFFFFFFFFFFFFFFFFFF:,:
@FS10000125:27:BPA73017-1634:1:1101:6230:1300 2:N:0:4
TCCTTGTTGAGCGTACTCGACGAAGTTGAACGGGGGGGGGGGGGGGGG
+
FFFFFFFFFFFFFFFFFFFFFFFFFFFFFFFFFFFFFFFFFFFFFFF:
@FS10000125:27:BPA73017-1634:1:1101:6270:1300 2:N:0:4
CAACAGTTGAGCGTACTCGACGAAGTTGTCGGGGGGGGGGGGGGGAAT
+
FFFFFFFFFFFFFFFFFFFFFFFFFFFFFFFFFFFFFFFFFFFF,FF,
@FS10000125:27:BPA73017-1634:1:1101:6550:1300 2:N:0:4
CTAGAGTTGAGCGTACTCGACGAAGTTTTGTGGGGGGGGGGGGGGGGA
+
FFFFFFFFFFFFFFFFFFFFFFFFFFFFFFFFFFFFFFFFFFFFFFFF
@FS10000125:27:BPA73017-1634:1:1101:6980:1300 2:N:0:4
AGTGATTTGAGCGTACTCGACGAAGTTAGCAGGGGGGGGGGGGGGGAA
+
F:FFFFFFFFFFFFFFFFFFFFFFFFFFFFFFFFFFFFFFFFFFF,FF
@FS10000125:27:BPA73017-1634:1:1101:7290:1300 2:N:0:4
TACACTTTGAGCGTACTCGACGAAGTTGAGCGGGGGGGGGGGGGGAAA
+
FFFFFFFFFFFFFFFFFFFFFFFFFFFFFFFFFFFFFFFFFFFFF::F
@FS10000125:27:BPA73017-1634:1:1101:7510:1300 2:N:0:4
CATTAGTTGAGCGTACTCGACGAAGTTGGCCGGGGGGGGGGGGGGGAA
+
FFFFFFFFFFFFFFFFFFFFFFFFFFFFFFFFFFFFFFFFFFFFF:FF
@FS10000125:27:BPA73017-1634:1:1101:7600:1300 2:N:0:4
AAACTATTGAGCGTACTCGACGAAGTTGTTTGGGGGGGGGGGGGGGGG
+
FFFFFFFFFFFFFFFFFFFFFFFFFFFFFFFFFFFFFFFFFFFFFF::
@FS10000125:27:BPA73017-1634:1:1101:7960:1300 2:N:0:4
CTTTACTTGAGCGTACTCGACGAAGTTGCCGGGGGGGGGGGGGGGAAA
+
FFFFFFFFFFFFFFFFFFFFFFFFFFFFFFFFFFFFFFFFFFFFFFF:
@FS10000125:27:BPA73017-1634:1:1101:8380:1300 2:N:0:4
CCCGCCTTGAGCGTACTCGACGAAGTTGCTGGGGGGGGGGGGGGGGGG
+
FFFFFFFFFFFFFFFFFFFFFFFFFFFFFFFFFFFFFFFFFFFFFFFF
@FS10000125:27:BPA73017-1634:1:1101:8860:1300 2:N:0:4
CCAAGATTGAGCGTACTCGACGAAGGGGGGGGGGGGGGGGGGAATCTA
+
FFFFFFFFFFFFF,FFFFFFFFFFFFFFFFFFFFFFFFFFF,F,:,,,
@FS10000125:27:BPA73017-1634:1:1101:9780:1300 2:N:0:4
TCTAACTTGAGGGTACTCGACGAAGTTGGGCGGGGGGGGGGGGGGGAA
+
FFFFFFFFFFFFFFFFFFFFFFFFFFFFFFFFFFFFFFFFFFFFF,,F
@FS10000125:27:BPA73017-1634:1:1101:9890:1300 2:N:0:4
TGTGAATTGAGCGTACTCGACGAAGTTTAACGGGGGGGGGGGGGGGAA
+
,F,FFFFFFFFFFFFFFFFFFFFFFFF::FF:FFFFFFFFFFFFF,FF
@FS10000125:27:BPA73017-1634:1:1101:10260:1300 2:N:0:4
AACCCCTTGAGCGTACTCGACGAAGTTCCTCGGGGGGGGGGGGGGGGA
+
,,FFFFFFFFFFFFFFFFFFFFFFFFFFFFFFFFFFFFFFFFFFFF,:
@FS10000125:27:BPA73017-1634:1:1101:10570:1300 2:N:0:4
CTTTCTTTGAGCGTACTCGACGAAGTTTAAGGGGGGGGGGGGGGGGGA
+
FFFFFFFFFFFFFFFFFFFFFFFFFFFFFFFFFFFFFFFFFFFFF:,:
@FS10000125:27:BPA73017-1634:1:1101:12180:1300 2:N:0:4
ACTCGATTGAGCGTACTCGACGAAGTTAAAGGGGGGGGGGGGGGGGAA
+
FFFFFFFFFFFFFFFFFFFFFFFFFFFFFFFFFFFFFFFFFFFFF:FF
@FS10000125:27:BPA73017-1634:1:1101:13050:1300 2:N:0:4
GACGGATTGAGCGTACTCGACGAAGTTCTAGGGGGGGGGGGGGGGGGA
+
::FFFFFFFFFFFFFFFFFFFFFFFFFFFFFFFFFFFFFFFFFFFFF:
@FS10000125:27:BPA73017-1634:1:1101:13760:1300 2:N:0:4
TTAGTGTTGAGCGTACTCGACGAAGGGGGGGGGGGGGGGGGAAATCGA
+
F,FFFFFFFFFFFFFFFFFFFFFFFFFFFFFFFFFFFFFFFF,,F,,,
@FS10000125:27:BPA73017-1634:1:1101:13820:1300 2:N:0:4
TAGTATTTGAGCGTACTCGACGAAGTTCAGTGGGGGGGGGGGGGGGAA
+
F:F,,:FFFFFFFFFFFFFFFFFFFFFF::FFFFFFFFFFFFFFF,FF
@FS10000125:27:BPA73017-1634:1:1101:14140:1300 2:N:0:4
TACGATTTGAGCGTACTCGACGAAGTTCCGCGGGGGGGGGGGGGGGAA
+
FFFFFFFFFFFFFFFFFFFFFFFFFFFFFFFFFFFFFFFFFFFFF,FF
@FS10000125:27:BPA73017-1634:1:1101:14590:1300 2:N:0:4
TCGATCTTGAGCGTACTCGACGAAGTTCCGAGGGGGGGGGGGGGGGAA
+
FFFFFFFFFFFFFFFFFFFFFFFFFFFFFFFFFFFFFFFFFFFFF,FF
@FS10000125:27:BPA73017-1634:1:1101:14860:1300 2:N:0:4
CAGGGATTGAGCGTACTCGACGAAGTTGTGGGGGGGGGGGGGGGAAAT
+
FFFFFFFFFFFFFFFFFFFFFFFFFFFFFFFFFFFFFFFFFFF,F,,F
@FS10000125:27:BPA73017-1634:1:1101:15360:1300 2:N:0:4
ATTCCATTGAGCGTACTCGACGAAGTTGCAGGGGGGGGGGGGGGAAAT
+
F,FFFFFFFFFFFFFFFFFFFFFFFFFFFFFFFFFFFFFFFFFF:FFF
@FS10000125:27:BPA73017-1634:1:1101:15390:1300 2:N:0:4
ACCCCTTTGAGCGTACTCGACGAAGTTGCGGGGGGGGGGGGGGGAAAT
+
FFFFFFFFFFFFFFFFFFFFFFFFFFFFFFFFFFFFFFFFFFF,FF:F
@FS10000125:27:BPA73017-1634:1:1101:15650:1300 2:N:0:4
ATTGATTTGAGCGTACTCGACGAAGTTAACTGGGGGGGGGGGGGGGGA
+
FFFFFFFFFFFFFFFFFFFFFFFFFFFFFFFFFFFFFFFFFFFFFFFF
@FS10000125:27:BPA73017-1634:1:1101:16070:1300 2:N:0:4
TTGTTGTTGAGCGTACTCGACGAAGTTATACGGGGGGGGGGGGGGGAA
+
FFFFFFFFFFFFFFFFFFFFFFFFFFFFFFFFFFFFFFFFFFFFF,FF
@FS10000125:27:BPA73017-1634:1:1101:2460:1310 2:N:0:4
CTCTGATTGAGCGTACTCGACGAAAGGGGGGGGGGGGGGGAGATCGGA
+
FFFFFFFFFFFFFFFFFFFFFFFFFFFFFFFFFFFFFFFF,,F:F,F:
@FS10000125:27:BPA73017-1634:1:1101:3480:1310 2:N:0:4
CACAATTTGAGCGTACTCGACGAAGTTTCTTGGGGGGGGGGGGGGGAA
+
,FFF:FFFFFFFFFFFFFFFFFFFFFF,,,FFFFFFFFFFFFFFFF:F
@FS10000125:27:BPA73017-1634:1:1101:3740:1310 2:N:0:4
CGTCGGTTGAGCGTACTCGACGAAGTTTGATGGGGGGGGGGGGGGGGG
+
FFFF:FFFFFFFFFFFFFFFFFFFFFFFFFFFFFFFFFFFF::,FFFF
@FS10000125:27:BPA73017-1634:1:1101:4160:1310 2:N:0:4
ACCAGGTTGAGCGTACTCGACGAAGTTGCTAGGGGGGGGGGGGGGGGA
+
FFFFFFFFFFFFFFFFFFFFFFFFFFFFFFFFFFFFFFFFFFF:FF,F
@FS10000125:27:BPA73017-1634:1:1101:5190:1310 2:N:0:4
AAGCCATTGAGCGTACTCGACGAAGTTGCTTGGGGGGGGGGGGGGGGA
+
FFFFFFFFFFFFFFFFFFFFFFFFFFFFFFFFFFFFFFFFFFFFF,:,
@FS10000125:27:BPA73017-1634:1:1101:5990:1310 2:N:0:4
TTCCATTTGAGCGTACTCGACAAGTTGTACAGGGGGGGGGGGGGGGAA
+
FFFFFFFFFFFFFFFFFFFFFF:FFFFFFFFFFFFFFFFFFF:F:,FF
@FS10000125:27:BPA73017-1634:1:1101:6260:1310 2:N:0:4
ATTATCTTGAGCGTACTCGACGAAGTGGGGGGGGGGGGGGGGGGGGAA
+
FF:FFFFFFFFFFFFFFFFFFFFFFFFFFFFFFFFFFFFFFFF,:,,:
@FS10000125:27:BPA73017-1634:1:1101:7890:1310 2:N:0:4
ATAAGGTTGAGCGTACTCGACGAAGTTTGACGGGGGGGGGGGGGGGGG
+
FFFFFFFFFFFFFFFFFFFFFFFFFFFFFFFFFFFFFFFFFFFFFFFF
@FS10000125:27:BPA73017-1634:1:1101:9060:1310 2:N:0:4
GCTTTTTTGAGCGTACTCACAAGTGGGGGGGGGGGGGGGGAGATCGGA
+
:F:FFFFFFFFFFFFFFFFFFFFFFFFFFFFFFFFFFFFF,,,F:,F:
@FS10000125:27:BPA73017-1634:1:1101:9150:1310 2:N:0:4
TATCTATTGAGCGTACTCGACGAAGTTCTTGAGGGGGGGGGGGGGGGA
+
FFFFFFFFFFFFFFFFFFFFFFFFFFFFFFFFFFFFFFFFFFFFFFF,
@FS10000125:27:BPA73017-1634:1:1101:9190:1310 2:N:0:4
TCATTTTTGAGCGTACTCGACGAAGTTCAGCGGGGGGGGGGGGGGGGA
+
,FFFFFFFFFFFFFFFFFFFFFFFFFFFFFFFFFFFFFFFFFFFFFF,
@FS10000125:27:BPA73017-1634:1:1101:9290:1310 2:N:0:4
GTATCTTTGAGCGTACTCGACGAAGTGGGGGGGGGGGGGGGGAAGGGA
+
FFFFF:,FF:FFF:,F,FF,FF:,F,FFFFFFFFFFFFFF,:,,,,F,
@FS10000125:27:BPA73017-1634:1:1101:9300:1310 2:N:0:4
ATATCTTTGAGCGTACTCGACGAAGTGGGGGGGGGGGGGGGGGAAATC
+
FFFFFFFFFFFFFFFFFFFFFFFFFFFFFFFFFFFFFFFFFF,F,,:,
@FS10000125:27:BPA73017-1634:1:1101:9830:1310 2:N:0:4
AATAAATTGAGCGTACTCGACGAAGTTTGCAGGGGGGGGGGGGGGGAA
+
FFFFFFFFFFFFFFFFFFFFFFFFFFFFFFFFFFFFFFFFFFFFF,FF
@FS10000125:27:BPA73017-1634:1:1101:11920:1310 2:N:0:4
TTTTCCTTGAGCGTACTCGACGAAGTTACACGGGGGGGGGGGGGGGAA
+
FF:,,,FFFFFFFF,FFFFFFFFFFFF,,,FFFFFFFFFFFFFFFFFF
@FS10000125:27:BPA73017-1634:1:1101:12560:1310 2:N:0:4
ACCTAATTGAGCGTACTCGACGAAGTTACTCGGGGGGGGGGGGGGGGA
+
:FFFFF:FFFFFFFFFFFFFFFFFFFFFFFFFFFFFFFFFFFF:F,,F
@FS10000125:27:BPA73017-1634:1:1101:12720:1310 2:N:0:4
ACTTTCTTGAGCGTACTCATCAAAGTTCAGAGGGGGGGGGGGGGGAAA
+
,F:,F,FFFFFFFFF,,F,,F,FF,F:F:,FFFFFFFFFFFFFFFFF,
@FS10000125:27:BPA73017-1634:1:1101:12870:1310 2:N:0:4
CCACCCTTGAGCGTACTCGACGAAGTTTGCGGGGGGGGGGGGGGGGGA
+
FFFFFFFFFFFFFFFFFFFFFFFFFFFFFFFFFFFFFFFFFFFFF,FF
@FS10000125:27:BPA73017-1634:1:1101:14300:1310 2:N:0:4
CTTTAGTTGAGCGTACTCGACGAAGTTACTCCGGGGGGGGGGGGGAGA
+
FF,F:,FFFFFFFFFFFFFFFFFFFFFF:,,,FFFFFFFFFFFFF,FF
@FS10000125:27:BPA73017-1634:1:1101:14460:1310 2:N:0:4
CTGACTTTGAGCGTACTCGACGAAGTTGGCTGGGGGGGGGGGGGGGAA
+
FFFFFFFFFFFFFFFFFFFFFFFFFFFFFFFFFFFFFFFFFFFFF,FF
@FS10000125:27:BPA73017-1634:1:1101:14690:1310 2:N:0:4
TCTCAATTGAGCGTACTCGACGAAGTTGAAGGGGGGGGGGGGGGGAAA
+
FFFFFFFFFFFFFFFFFFFFFFFFFFFFFFFFFFFFFFFFFFFF,F:,
@FS10000125:27:BPA73017-1634:1:1101:14980:1310 2:N:0:4
TACAGCTTGAGCGTACTCGACGAAGTTAGAAGGGGGGGGGGGGGGGAA
+
,,FFFFFFFFFFFFFFFFFFFFFFFFFFFFFFFFFFFFFFFFFFF,FF
@FS10000125:27:BPA73017-1634:1:1101:15770:1310 2:N:0:4
TTTACATTGAGCGTACTCGACGAAGTTCTGAGGGGGGGGGGGGGGGAA
+
FFFFFFFFFFFFFFFFFFFFFFFFFFFFFFFFFFFFFFFFFFFFF,FF
@FS10000125:27:BPA73017-1634:1:1101:16320:1310 2:N:0:4
CGTTTTTTGAGCGTACTCGACGAAGTTCCATGGGGGGGGGGGGGGGGA
+
FF:FFFFFFFFFFFFFFFFFFFFFFFFFFFFFFFFFFFFFFFFFFF,F
@FS10000125:27:BPA73017-1634:1:1101:1080:1320 2:N:0:4
TACAATTTGAGCGTACTCGACGAAGTTGCTAGGGGGGGGGGGGGGGAA
+
FFFFFFFFFFFFFFFFFFFFFFFFFFFFFFFFFFFFFFFFFFFFFFFF
@FS10000125:27:BPA73017-1634:1:1101:1230:1320 2:N:0:4
TATTGGTTGAGCGTACTCGACGAAGTTGCATGGGGGGGGGGGGGGGGG
+
F,FFFFFFFFFFFFFFFFFFFFFFFFFFFFFFFFFFFFFFFFFFFFFF
@FS10000125:27:BPA73017-1634:1:1101:1350:1320 2:N:0:4
TTACGATTGAGCGTACTCGACGAAGTTGCTAGGGGGGGGGGGGGGGGG
+
:FFFFFFFFFFFFFFFFFFFFFFFFFFFFFFFFFFFFFFFFFFFF:FF
@FS10000125:27:BPA73017-1634:1:1101:1840:1320 2:N:0:4
ATACTCTTGAGCGTACTCGACGAAGTTCAGGAGGGGGGGGGGGGGGAA
+
FFFFFFFFFFFFFFFFFFFFFFFFFFFFFFFFFFFFFFFFFFFFFFFF
@FS10000125:27:BPA73017-1634:1:1101:1960:1320 2:N:0:4
CAACGATTGAGCGTACTCGACGAAGGGGGGGGGGGGGGGGAAATCGGA
+
FFFFFFFFFFFFFFFFFFFFFFFFFFFFFFFFFFFFFFFFF,:F:,,:
@FS10000125:27:BPA73017-1634:1:1101:2000:1320 2:N:0:4
TCATCCTTGAGCGTACTCGACGAAGTTTGGTGGGGGGGGGGGGGGGAA
+
FFFFFFFFFFFFFFFFFFFFFFFFFFFFFFFFFFFFFFFFF:F:::F,
@FS10000125:27:BPA73017-1634:1:1101:2050:1320 2:N:0:4
TCAATCTTGAGCGTACTCGACGAAGTTAAAAGGGGGGGGGGGGGGGAA
+
,FFFFFFFFFFFFFFFFFFFFFFFFFFFFFFFFFFFFFFFFFFFFFFF
@FS10000125:27:BPA73017-1634:1:1101:2080:1320 2:N:0:4
TTTTGGTTGAGCGTACTCGACGAAGTTAGCAGGGGGGGGGGGGGGGGG
+
FFFFFFFFFFFFFFFFFFFFFFFFFFFFFFFFFFFFFFFFFFFFFFF:
@FS10000125:27:BPA73017-1634:1:1101:2830:1320 2:N:0:4
CAATTCTTGAGCGTACTCGACGAAGTTCCTCGGGCGGGGGGGGGGGGG
+
FFFFFFFFFFFFFFFFFFFFFFFFFFFFFFFFFFFFFFFFFFFFFF:F
@FS10000125:27:BPA73017-1634:1:1101:3050:1320 2:N:0:4
ATTATCTTGAGCGTACTCGACGAAGTTGGGGGGGGGGGGGGGAAATCG
+
FFFFFFFFFFFFFFFFFFFFFFFFFFFFFFFFFFFFFFFFFFF::F,:
@FS10000125:27:BPA73017-1634:1:1101:3460:1320 2:N:0:4
TATTTTTTGAGCGTACTCGACGAAGTTCTCGGGGGGGGGGGGGGGAAA
+
F:F,,FFFFFFFFFFFFFFFFFFFFFFF,,,FFFFFFFFFFFFFF,,:
@FS10000125:27:BPA73017-1634:1:1101:3660:1320 2:N:0:4
TCTCGGTTGAGCGTACTCGACGAAGTTACGAGGGGGGGGGGGGGGGAA
+
FFFFFFFFFFFFFFFFFFFFFFFFFFFFFFFFFFFFFFFFFFFFFF,F
@FS10000125:27:BPA73017-1634:1:1101:3910:1320 2:N:0:4
ACGCAGTTGAGCGTACTCGACGAAGTTCTTTAGGGGGGGGGGGGGGGA
+
,FF,,FFFFFFFFFFFFFFFFFFFFFF:,:::FFFFFFFFFFFFFF,,
@FS10000125:27:BPA73017-1634:1:1101:3970:1320 2:N:0:4
CTCATATTGAGCGTACTCGACGAAGTTTCAAGGGGGGGGGGGGGGGAA
+
FFFFFFFFFFFFFFFFFFFFFFFFFFFFFFFFFFFFFFFFFFFFF,:F
@FS10000125:27:BPA73017-1634:1:1101:4400:1320 2:N:0:4
CATTTATTGAGCGTACTCGACGAAGTTACGGGGGGGGGGGGGGGGAAA
+
FFFFFFFFFFFFFFFFFFFFFFFFFFFFFFFFFFFFFFFFFFFF:FF,
@FS10000125:27:BPA73017-1634:1:1101:4470:1320 2:N:0:4
TAGGACTTGAGCGTACTCGACGAAGTTTGCAGGGGGGGGGGGGGGGGA
+
FFFFFFFFFFFFFFFFFFFFFFFFFFFFFFFFFFFFFFFFFFFFF,FF
@FS10000125:27:BPA73017-1634:1:1101:4710:1320 2:N:0:4
TTTACATTGAGCGTACTCGACGAAGTTTGGAGGGGGGGGGGGGGGGAA
+
,,,F,FFFFFFFFFFFFFFFFFFFF:,FFFFFFFFFFFF:F,:::,,F
@FS10000125:27:BPA73017-1634:1:1101:4880:1320 2:N:0:4
CAGTTATTGAGCGTACTCGACGAAGTTACAAGGGGGGGGGGGGGGGAA
+
FF,FFFFFFFFFFFFFFFFFFFFFFFFFFFFFFFFFFFFFFFFFFF,F
@FS10000125:27:BPA73017-1634:1:1101:5540:1320 2:N:0:4
CTCTCTTTGAGCGTACTCGACGAAGTTTATTGGGGGGGGGGGGGGAAA
+
FFFF,,FFFFFFFFFFFFFFFFFFFFF,,F,FFFFFFFFFFFFF,:,,
@FS10000125:27:BPA73017-1634:1:1101:6190:1320 2:N:0:4
TTTATTTTGAGCTACTCGACGAAGTTGCCAGGGGGGGGGGGGGGGGAA
+
F:FFFFFFFFFFFFFFFFFFFFFFFFFFFFFFFFFFFFFFFFFFF,FF
@FS10000125:27:BPA73017-1634:1:1101:7230:1320 2:N:0:4
TTGAGATTGAGCGTACTCGACGAAGTTACAAAGGGGGGGGGGGGGGGG
+
FFFFFFFFFFFFFFFFFFFFFFFFFFFFFFFFFFFFFFFFFFFFF::F
@FS10000125:27:BPA73017-1634:1:1101:7510:1320 2:N:0:4
TAACCATTGAGCGTACTCGACGAAGTGGGGGGGGGGGGGGGGAGATCG
+
FFFFFFFFFFFFFFFFFFFFFFFFFFFFFFFFFFFFFFFFF:F,,F:F
@FS10000125:27:BPA73017-1634:1:1101:7540:1320 2:N:0:4
TCCGGATTGAGCGTACTCGACGAAGTTCAGTGGGGGGGGGGGGGGGGA
+
FFFFFFFFFFFFFFFFFFFFFFFFFFFFFFFFFFFFFFFFFFFFFFF,
@FS10000125:27:BPA73017-1634:1:1101:7850:1320 2:N:0:4
CTCAGATTGAGCGTACTCGACGAAGTTGCAGGGGGGGGGGGGGGGGGG
+
FFFFFFFFFFFFFFFFFFFFFFFFFFFFF:FFFFFFFFFFFFFFFF,:
@FS10000125:27:BPA73017-1634:1:1101:8440:1320 2:N:0:4
CACGCTTTGAGCGTACTCGACGAAGTTAACACGGGGGGGGGGGGGGGA
+
F:FFFFFFFFFFFFFFFFFFFFFFFFFFFFFFFFFFFFFFFFFFFFFF
@FS10000125:27:BPA73017-1634:1:1101:8560:1320 2:N:0:4
TTGCAATTGAGCGTACTCGACGAAGTTGGCAGGGGGGGGGGGGGGGGA
+
FFFFFFFFFFFFFFFFFFFFFFFFFFFFFFFFFFFFFFFFFFFFFFFF
@FS10000125:27:BPA73017-1634:1:1101:8590:1320 2:N:0:4
TCTCAATTGAGCGTACTCGAGAAGTTGGGCGGGGGGGGGGGGGGGAAT
+
,FFFFFFFFFFFFFFFFFFFFFFFFFFFFFFFFFFFFFFFFFFF,FF,
@FS10000125:27:BPA73017-1634:1:1101:9220:1320 2:N:0:4
CTTGGTTTGAGCGTACTCGACGAAGTTGGCCGGGGGGGGGGGGGGAAA
+
F,,F,:FFFFFFFFFFFFFFFFFFF::FFFFFFFFFFF:F::,FFFFF
@FS10000125:27:BPA73017-1634:1:1101:9920:1320 2:N:0:4
ACGTACTTGAGCGTACTCGACGAAGTTGCCTGGGGGGGGGGGGGGGGG
+
:,FFFFFFFFFFFFFFFFFFFFFFFFFFFFFFFFFFFFFFFFFFFFF,
@FS10000125:27:BPA73017-1634:1:1101:10120:1320 2:N:0:4
TAGCATTTGAGCGTACTCGACGAAGTTGGCAGGGGGGGGGGGGGGGAA
+
FFFFFFFFFFFFFFFFFFFFFFFFFFFFFFFFFFFFFFFFFFFFF,FF
@FS10000125:27:BPA73017-1634:1:1101:10270:1320 2:N:0:4
TAAGGATTGAGCGTACTCGACGAAGTTCACAGGGGGGGGGGGGGGGAA
+
FFF:,:FFFFFFFFFFFFFFFFFFFFFFFFFFFFFFFFF:F::,:,::
@FS10000125:27:BPA73017-1634:1:1101:11500:1320 2:N:0:4
ATATGCTTGAGCGTACTCGACGAAGTTGGCAGGGGGGGGGGGGGGGAA
+
F,FFFFFFFFFFFFFFFFFFFFFFFFFFFFFFFFFFFFFFFFFFF,FF
@FS10000125:27:BPA73017-1634:1:1101:12410:1320 2:N:0:4
CACATGTTGAGCGTACTCGACGAAGTTATAAAGGGGGGGGGGGGGGGA
+
F:FFF:FFFFFFFFFFFFFFFFFFFFFFFFFFFFFFFFFF::F,,,,F
@FS10000125:27:BPA73017-1634:1:1101:12940:1320 2:N:0:4
AAATCATTGAGCGTACTCGACGAAGTTATGTGGGGGGGGGGGGGGGAA
+
FFFFFFFFFFFFFFFFFFFFFFFFFFFFFFFFFFFFFFFFFFFFFFFF
@FS10000125:27:BPA73017-1634:1:1101:14590:1320 2:N:0:4
AACCTATTGAGCGTACTCGACGAAGTTTCTTTGGGGGGGGGGGGGGGA
+
,:,F,FFFF:FFFFFFFFFFFFFFFFF,,,,,FFFFFFFFFF:F,,,F
@FS10000125:27:BPA73017-1634:1:1101:15570:1320 2:N:0:4
AACCTATTGAGCGTACTCGACGAAGTTCGGCGGGGGGGGGGGGGGGAA
+
F:FFFFFFFFFFFFFFFFFFFFFFFFFFFFFFFFFFFFFFFFFFF:FF
@FS10000125:27:BPA73017-1634:1:1101:16020:1320 2:N:0:4
TGAATGTTGAGCGTACTCGACGAAGTTAAGTGGGGGGGGGGGGGGGGG
+
,,FFFFFFFFFFFFFFFFFFFFFFFFFFFFFFFFFFFFFFFFFFFF::
@FS10000125:27:BPA73017-1634:1:1101:16070:1320 2:N:0:4
ACAGGTTTGAGCGTACTCGACGAAGTTTGAGGGGGGGGGGGGGGGGAA
+
,FFF,FFFFFFFFFFFFFFFFFFFFFFF,,:,FFFFFFFFFFFFFFFF
@FS10000125:27:BPA73017-1634:1:1101:1390:1330 2:N:0:4
TAAATCTTGAGCGTACTCGACGAAGTTCTTAGGGGGGGGGGGGGGGAA
+
FFFFFFFFFFFFFFFFFFFFFFFFFFFFFFFFFFFFFFFFFFFFF:,F
@FS10000125:27:BPA73017-1634:1:1101:1620:1330 2:N:0:4
TTATAATTGAGCGTACTCGACGAAGTTAAAAGGGGGGGGGGGGGGGAA
+
,FFFFFFFFFFFFFFFFFFFFFFFFFFFFFFFFFFFFFFFFFFFFFFF
@FS10000125:27:BPA73017-1634:1:1101:2410:1330 2:N:0:4
CAAGGATTGAGCGTACTCGAAGAAGTTTTGCCGGGGGGGGGGGGGGGG
+
FFFFFFFFFFFFFFFFFFFFFFFFFFFFFFFFFFFFFFFFFFFFF:FF
@FS10000125:27:BPA73017-1634:1:1101:3610:1330 2:N:0:4
ATTGTTTTGAGCGTACTCGACGAAGTTCAGAGGGGGGGGGGGGGGGGA
+
FFFFFFFFFFFFFFFFFFFFFFFFFFFFFFFFFFFFFFFFFFFFFF,F
@FS10000125:27:BPA73017-1634:1:1101:3930:1330 2:N:0:4
ATCATATTGAGCGTACTCGACGAAGTTTTATGGGGGAGGGGGGGGGGG
+
FFFFFFFFFFFFFFFFFFFFFFFFFFFFFFFFFFFFFFFFF,:,F,FF
@FS10000125:27:BPA73017-1634:1:1101:4720:1330 2:N:0:4
CACCACTTGAGCGTACTCGACGAAGTTGCTGGGGGGGGGGGGGGGAAA
+
FFFFFFFFFFFFFFFFFFFFFFFFFFFFFFFFFFFFFFFFFFFF:F,,
@FS10000125:27:BPA73017-1634:1:1101:5280:1330 2:N:0:4
TCCTATTTGAGCGTACTCGACGAAGTTTGGTGGGGGGGGGGGGGGGAG
+
,F,,F:FFFFFFFFFFFFFFFFFFFFFF,::FFFFFFFFFFFFF,,:,
@FS10000125:27:BPA73017-1634:1:1101:5320:1330 2:N:0:4
TTGTAGTTGAGCGTACTCGACGAAGTTGTTTGGGGGGGGGGGGGGGAA
+
FFFFFFFFFFFFFFFFFFFFFFFFFFFFFFFFFFFFFFFFFFFFF:FF
@FS10000125:27:BPA73017-1634:1:1101:5510:1330 2:N:0:4
TTTAATTTGAGCGTACTCGACGAAGTTCATTGGGGGGGGGGGGGGGAA
+
FFFFFFFFFFFFFFFFFFFFFFFFFFFFFFFFFFFFFFFFFFFFF,FF
@FS10000125:27:BPA73017-1634:1:1101:5550:1330 2:N:0:4
TTTTTTTTGAGCGTACTCGACGAAGTTGGCAGGGGGGGGGGGGGGGGA
+
FFFFFFFFFFFFFFFFFFFFFFFFFFFFFFFFFFFFFFFFFFFFFF,:
@FS10000125:27:BPA73017-1634:1:1101:6770:1330 2:N:0:4
TTATTATTGAGCGTACTCGACGAAGTTTATTTGGGGGGGGGGGGGGGG
+
,,FFFFFFFFFFFFFFFFFFFFFFFFFFFFFFFFFFFFFFFFFFFFF:
@FS10000125:27:BPA73017-1634:1:1101:6870:1330 2:N:0:4
ATGGGTTTGAGCGTACTCGACGAAGTTCAGCGGGGGGGGGGGGGGGGA
+
FFFFFFFFFFFFFFFFFFFFFFFFFFFFFFFFFFFFFFFFFF:F,FFF
@FS10000125:27:BPA73017-1634:1:1101:10280:1330 2:N:0:4
ACGATCTTGAGCGTACTCGACGAAGTTGCTGGGGGGGGGGGGGGGGGA
+
:FFFFFFFFFFFFFFFFFFFFFFFFFFFFFFFFFFFFFFFFFFFFFFF
@FS10000125:27:BPA73017-1634:1:1101:11160:1330 2:N:0:4
CGCTAGTTGAGCGTACTCGACGAAGTGGGGGGGGGGGGGGGAAATCGA
+
FFFFFFFFFFFFFFFFFFFFFFFFFFFFFFFFFFFFFFFFF:,,F:,,
@FS10000125:27:BPA73017-1634:1:1101:12350:1330 2:N:0:4
TTCTAATTGAGCGTACTCGACGAAGTTTACAGGGGGGGGGGGGGGGGA
+
FFFFFFFFFFFFFFFFFFFFFFFFFFFFFFFFFFFFFFFFFFFFFFF,
@FS10000125:27:BPA73017-1634:1:1101:12850:1330 2:N:0:4
CTGGTATTGAGCGTACTCGACGAAGTTTTGTGGGGGGGGGGGGGGGAA
+
FFFFFFFFFFFFFFFFFFFFFFFFFFFFFFFFFFFFFFFFFFFF,F:,
@FS10000125:27:BPA73017-1634:1:1101:13370:1330 2:N:0:4
TTCGGTTTGAGCGTACTCGACGAAGTTGCTGGGGGGGGGGGGGGGAAA
+
,,FFFFFFFFFFFFFFFFFFFFFFFFFFFFFFFFFFFFFFFFFFFFF,
@FS10000125:27:BPA73017-1634:1:1101:13450:1330 2:N:0:4
TTAATATTGAGCGTACTCGACGAAGTAGGGGGGGGGGGGGGGGGGGGA
+
FFFFFFFFFFFFFFFFFFFFFFFFFFFFFFFFFFFFFFFFFFFFF:,F
@FS10000125:27:BPA73017-1634:1:1101:15450:1330 2:N:0:4
GTCCTATTGAGCGTACTCGACGAAGTTAACAGGGGGGGGGGGGGGGAA
+
,FFFFFFFFFFFFFFFFFFFFFFFFFFFFFFFFFFFFFFFFFFFF:,F
@FS10000125:27:BPA73017-1634:1:1101:15770:1330 2:N:0:4
TTTACATTGAGCGTACTCGACGAAGTTCTGAGGGGGGGGGGGGGGGAA
+
FFFFFFFFFFFFFFFFFFFFFFFFFFFFFFFFFFFFFFFFFFFF:,:F
@FS10000125:27:BPA73017-1634:1:1101:15910:1330 2:N:0:4
CTAATTTTGAGCGTACTCGACGAAGTTTTATGGGGGGGGGGGGGGGAA
+
,,FFFFFFFFFFFFFFFFFFFFFFFFFFFFFFFFFFFFFFF:::F,FF
@FS10000125:27:BPA73017-1634:1:1101:15980:1330 2:N:0:4
TTAATTTTGAGCGTACTCGACGAAGTTGCTGGGGGGGGGGGGGGGAGG
+
F,FFFFFFFFFFFFFFFFFFFFFFFFFFFFFFFFFFFFFFFFF:F:,,
@FS10000125:27:BPA73017-1634:1:1101:16200:1330 2:N:0:4
CGAAATTTGAGCGTACTCGACGAAGTTGCGGGGGGGGGGGGGGGGAAA
+
,FFFFFFFFFFFFFFFFFFFFFFFFFFFF:FFFFFFFFFFFFFF,,:,
@FS10000125:27:BPA73017-1634:1:1101:1170:1340 2:N:0:4
CCGCTTTTGAGCGTACTCGACGAAGTTTAGCGGGGGGGGGGGGGGGAA
+
FFF:FFFFFFFFFFFFFFFFFFFFFFFF:FFFFFFFFFFFFFFFFFFF
@FS10000125:27:BPA73017-1634:1:1101:1550:1340 2:N:0:4
ATGTTTTTGAGCGTACTCGACGAAGTTTTTAGGGGGGGGGGGGGGGAA
+
FFFFFFFFFFFFFFFFFFFFFFFFFFFFFFFFFFFFFFFFFFFFF,FF
@FS10000125:27:BPA73017-1634:1:1101:1700:1340 2:N:0:4
AGGTTATTGAGCGTACTCGACGAAGTTCGGTGGGGGGGGGGGGGGGAA
+
FF,FFFFFFFFFFFFFFFFFFFFFFFFFFF:FFFFFFFFFFFFFFFFF
@FS10000125:27:BPA73017-1634:1:1101:1780:1340 2:N:0:4
GAGTAATTGAGCGTACTCGACGAAGTTGGGGGGGGGGGGGGGAGATCG
+
,,FFFFFFFFFFFFFFFFFFFFFFFFFFFFFFFFFFFFFFF:F,FFF,
@FS10000125:27:BPA73017-1634:1:1101:2580:1340 2:N:0:4
TACTATTTGAGCGTACTCGACGAAGTGGGGGGGGGGGGGGGAAATCGA
+
,,FFFFFFFFFFFFFFFFFFFFFFFFFFFFFFFFFFFFFF:F,,F:,,
@FS10000125:27:BPA73017-1634:1:1101:2870:1340 2:N:0:4
ATCCTATTGAGCGTACTCGACGAAGTTCCCCGGGGGGGGGGGGGGGGG
+
F,FFFFFFFFFFFFFFFFFFFFFFFFFFFFFFFFFFFFFFFFFFF:FF
@FS10000125:27:BPA73017-1634:1:1101:3380:1340 2:N:0:4
TAGCTCTTGAGCGTACTCGACGAAGTTTGCTGGGGGGGGGGGGGGGAA
+
FFFFFFFFFFFFFFFFFFFFFFFFFFFFFFFFFFFFFFFFFFFFFF:F
@FS10000125:27:BPA73017-1634:1:1101:4160:1340 2:N:0:4
TCCTCTTTGAGCGTACTCGACGAAGTTTAGTGGGGGGGGGGGGGGGGA
+
,FFFFFFFFFFFFFFFFFFFFFFFFFFFFFFFFFFFFFFFFFFFFF,F
@FS10000125:27:BPA73017-1634:1:1101:4190:1340 2:N:0:4
ATATTCTTGAGCGTACTCGACGAAGGGGGGGGGGGGGGGGGAAGTTCA
+
FFFFFFFFFFFFFFFFFFFFFFFFFFFFFFFFFFFFFFFFF:F,F,,,
@FS10000125:27:BPA73017-1634:1:1101:4330:1340 2:N:0:4
ATAATTTTGAGCGTACTCGACGAAGTTGAGGGGGGGGGGGGGGGGGGA
+
FFFFFFFFFFFFFFFFFFFFFFFFFFFFFFFFFFFFFFFFFFF::,FF
@FS10000125:27:BPA73017-1634:1:1101:4810:1340 2:N:0:4
ATAGCTTTGAGCGTACTCGACGAAAGGGGGGGGGGGGGGGGGGAAATC
+
FFFFFFFFFFFFFFFFFFFFFFFFFFFFFFFFFFFFFFFFFF,F:,F:
@FS10000125:27:BPA73017-1634:1:1101:5080:1340 2:N:0:4
TAGTGTTTGAGCGTACTCGACGAAGTTTCGAGGGGGGGGGGGGGGGAA
+
FFFFFFFFFFFFFFFFFFFFFFFFFFFFFFFFFFFFFFFFFFFFF:::
@FS10000125:27:BPA73017-1634:1:1101:5670:1340 2:N:0:4
ACGTAGTTGAGCGTACTCGACGAAGTTAAGAGGGGGGGGGGGGGGGAA
+
:FFFFFFFFFFFFFFFFFFFFFFFFFFFFFFFFFFFFFFFFFFFF:FF
@FS10000125:27:BPA73017-1634:1:1101:6110:1340 2:N:0:4
TACGGTTTGAGCGTACTCGACGAAGTTTAGCGGGGGGGGGGGGGGGGG
+
,FF:FFFFFFFFFFFFFFFFFFFFFFFFFFFFFFFFFFFFFFFFF:,F
@FS10000125:27:BPA73017-1634:1:1101:7870:1340 2:N:0:4
GTTTTCTTGAGCGTACTCGACGAAGTTCAGTGGGGGGGGGGGGGGGAA
+
,,FFFFFFFFFFFFFFFFFFFFFFFFFFFFFFFFFFFFFFFFFFFFFF
@FS10000125:27:BPA73017-1634:1:1101:8020:1340 2:N:0:4
TTAACTTTGAGCGTACTCGACGAAGTTACCGGGGGGGGGGGGGGGGGA
+
,,FFFFFFFFFFFFFFFFFFFFFFFFFFFFFFFFFFFFFFFFFFFF,F
@FS10000125:27:BPA73017-1634:1:1101:8070:1340 2:N:0:4
GTTCTTTTGAGCGTACTCGACGAAGTTAACGGGGGGGGGGGAGGGAAA
+
F,,FFFFFFFFFFFFFFFFFFFFFFFFFFFFFFFFFFFF:F,:,,FF,
@FS10000125:27:BPA73017-1634:1:1101:8110:1340 2:N:0:4
TCTGTTTTGAGCGTACTCGACGAAGTTCTTGGGGGGGGGGGGGGGGGG
+
,FFFFFFFFFFFFFFFFFFFFFFFFFFFFFFFFFF:FFFFFFF::,,F
@FS10000125:27:BPA73017-1634:1:1101:9550:1340 2:N:0:4
TTAGTCTTGAGCGTACTCGACGAAGTTACAAGGGGGGGGGGGGGGGGG
+
,,FFFFFFFFFFFFFFFFFFFFFFFFFFFFFFFFFFFFFFFFFFFFF,
@FS10000125:27:BPA73017-1634:1:1101:9740:1340 2:N:0:4
CTCGGATTGAGCGTACTCGACGAAGTTTTAAGGGGGGGGGGGGGGGGG
+
FFFFFFFFFFFFFFFFFFFFFFFFFFFFFFFFFFFFFFFFFFFFFFFF
@FS10000125:27:BPA73017-1634:1:1101:9870:1340 2:N:0:4
TTACGATTGAGCGTACTCGACGAAGTTGAACGGGGGGGGGGGGGGGGG
+
FFFFFFFFFFFFFFFFFFFFFFFFFFFFFFFFFFFFFFFFFFFFFFF:
@FS10000125:27:BPA73017-1634:1:1101:10480:1340 2:N:0:4
TATTTTTTGAGCGTACTCGACGAAGTTTTGTGGGGGGGGGGGGGGGGG
+
,FFFFFFFFFFFFFFFFFFFFFFFFFFFFFFFFFFFFFFFFFFFFFF:
@FS10000125:27:BPA73017-1634:1:1101:10620:1340 2:N:0:4
TTTCGCTTGAGCGTACTCGACGAAGAGGGGGGGGGGGGGGGGAAATCG
+
:FFF:FFFFFFFFFFFFFFFFFFFFFFFFFFFFFFFFFFFFFF,FF:,
@FS10000125:27:BPA73017-1634:1:1101:10850:1340 2:N:0:4
TCGACCTTGAGCGTACTCGACGAAGTTGACCGGGGGGGGGGGGGGGAA
+
FFFFFFFFFFFFFFFFFFFFFFFFFFFFFFFFFFFFFFFFFFFFFFFF
@FS10000125:27:BPA73017-1634:1:1101:11810:1340 2:N:0:4
CTACGTTTGAGCGTACTCGACGAAGTTCAGAGGGGGGGGGGGGGGGAA
+
F,FFFFFFFFFFFFFFFFFFFFFFFFFFFFFFFFFFFFFFFFFFF,FF
@FS10000125:27:BPA73017-1634:1:1101:12760:1340 2:N:0:4
GTCGTATTGAGCGTACTCGACGAAGTTTATGGGGGGGGGGGGGGGGGG
+
,FFFFFFFFFFFFFFFFFFFFFFFFFFFFFFFFFFFFFFFFFFFFFF,
@FS10000125:27:BPA73017-1634:1:1101:12850:1340 2:N:0:4
AATATATTGAGCGTACTCGACGAAGTTGCAAAGGGGGGGGGGGGGGAA
+
F,,F:FFFFFFFFFFFFFFFFFF:FFF,,FF,FFFFFFFFFFFFF:FF
@FS10000125:27:BPA73017-1634:1:1101:12940:1340 2:N:0:4
AAATCATTGAGCGTACTCGACGAAGTTATGTGGGGGGGGGGGGGGGAA
+
::F,,FFFFFFFFFFFFFFFFFFFFFF,FF,,FFFFFFFFFFFFFFFF
@FS10000125:27:BPA73017-1634:1:1101:13300:1340 2:N:0:4
TCCGGATTGAGCGTACTCGACGAAGTTTGCGGGGGGGGGGGGGGGGAA
+
FFFFFFFFFFFFFFFFFFFFFFFFFFFFFFFFFFFFFFFFFFFFF,FF
@FS10000125:27:BPA73017-1634:1:1101:13660:1340 2:N:0:4
GCGTACTTGAGCGTACTCGACGAAGTTTTACGGGGGGGGGGGGGGGAA
+
,FFFFFFFFFFFFFFFFFFFFFFFFFFFFFFFFFFFFFFFFFFFFF,F
@FS10000125:27:BPA73017-1634:1:1101:13680:1340 2:N:0:4
AGTCATTTGAGCGTACTCGACGAAGTTGCCAGGGGGGGGGGGGGGGAA
+
F:FFFFFFFFFFFFFFFFFFFFFFFFFFFFFFFFFFFFFFFFFFF,FF
@FS10000125:27:BPA73017-1634:1:1101:14020:1340 2:N:0:4
TATCTCTTGAGCGTACTCGACGAAGTTGAAGGGGGGGGGGGGGGGAAA
+
FF,FFFFFFFFFFFFFFFFFFFFFFFFFFFFFFFFFFFFFFFFF,F,,
@FS10000125:27:BPA73017-1634:1:1101:14430:1340 2:N:0:4
TTATATTTGAGCGTACTCGACGAAGTTGCTGGGGGGGGGGGGGGGGGA
+
FFFFFFFFFFFFFFFFFFFFFFFFFFFFFFFFFFFFFFFFFFFFF,,:
@FS10000125:27:BPA73017-1634:1:1101:15630:1340 2:N:0:4
GCGCGGTTGAGCGTACTCGACGAAGTTTTAGGGGGGGGGGGGGGGGGA
+
,FFFFFFFFFFFFFFFFFFFFFFFFFFFFFFFFFFFFFFFFFFFFF,F
@FS10000125:27:BPA73017-1634:1:1101:1870:1350 2:N:0:4
CAACGATTGAGCGTACTCGACGAAGGGGGGGGGGGGGGGGAAATCGGA
+
FFFFFFFFFFFFFFFFFFFFFFFFFFFFFFFFFFFFFFF:,:,F,,,:
@FS10000125:27:BPA73017-1634:1:1101:2340:1350 2:N:0:4
TTCAACTTGAGCGTACTCGACGAACTTGGCAGGGGGGGGGGGGGGGGG
+
FFFFFFFFFFFFFFFFFFFFFFFFFFFFFFFFFFFFFFFFFFFFFFF:
@FS10000125:27:BPA73017-1634:1:1101:2660:1350 2:N:0:4
CAGGTCTTGAGCGTACTCGACGAAGTTTGGCGGGGGGGGGGGGGGGGA
+
FFFFFFFFFFFFFFFFFFFFFFFFFFFFFFFFFFFFFFFFFFFFFF:F
@FS10000125:27:BPA73017-1634:1:1101:2780:1350 2:N:0:4
TACAGATTGAGCGTACTCGACGAAGTTCTACGGGGGGGGGGGGGGGGG
+
:FF:FFFFFFFFFFFFFFFFFFFFFFFFF:FFFFFFFFFFFFFFFFFF
@FS10000125:27:BPA73017-1634:1:1101:4000:1350 2:N:0:4
AGTTGATTGAGCGTACTCGACGAAGTTAGCTGGGGGGGGGGGGGGAAA
+
F:FFFFFFFFFFFFFFFFFFFFFFFFFFFFFFFFFFFFFFFFFF:FF,
@FS10000125:27:BPA73017-1634:1:1101:4670:1350 2:N:0:4
AAGGTCTTGAGCGTACTCGACGAAGTTGTAAGGGGGGGGGGGGGGGAA
+
FF::FFFFFFFFFFFFFFFFFFFFFFFFFFFFFFFFFFFFFFFFFFFF
@FS10000125:27:BPA73017-1634:1:1101:4890:1350 2:N:0:4
CTAGTTTTGAGCGTACTCGACGAAGTTGCGTGGGGGGGGGGGGGGAAA
+
FFFFFFFFFFFFFFFFFFFFFFFFFFFFFFFFFFFFFFFFFFFFFFFF
@FS10000125:27:BPA73017-1634:1:1101:5300:1350 2:N:0:4
CCTAAATTGAGCGTACTCGACGAAGTTAGGTGGGGGGGGGGGGGGGAA
+
FF,FFFFFFFFFFFFFFFFFFFFFFFFFFFFFFFFFFFFFFF:FFF:,
@FS10000125:27:BPA73017-1634:1:1101:5730:1350 2:N:0:4
TATCGCTTGAGCGTACTCGACGAAGTTGCACGGGGGGGGGGGGGGGGG
+
FFFFFFFFFFFFFFFFFFFFFFFFFFFFFFFFFFFFFFFFFFFFF,F:
@FS10000125:27:BPA73017-1634:1:1101:6190:1350 2:N:0:4
TAATATTTGAGCGTACTCGACGAAGTTAGAAGGGGGGGGGGGGGGGAA
+
,FFFFFFFFFFFFFFFFFFFFFFFFFFFFFFFFFFFFFFFFFFFFFFF
@FS10000125:27:BPA73017-1634:1:1101:6730:1350 2:N:0:4
TAAGGTTTGAGCGTACTCGACGAAGTTTAGCGGGGGGGGGGGGGGGAA
+
FFFFFFFFFFFFFFFFFFFFFFFFFFFFFFFFFFFFFFFFFFFFF:FF
@FS10000125:27:BPA73017-1634:1:1101:6940:1350 2:N:0:4
ATACTATTGAGCGTACTCGACGAAGTTGTTGGGGGGGGGGGGGGGGGA
+
FFFFFFFFFFFFFFFFFFFFFFFFFFFFFFFFFFFFFFFFFFFFFFF,
@FS10000125:27:BPA73017-1634:1:1101:6960:1350 2:N:0:4
ATGTGTTTGAGCGTACTCGACGAAGTTGTAAAGGGGGGGGGGGGGGGA
+
F,FFFFFFFFFFFFFFFFFFFFFFFFFFFFFFFFFFFFFFFFFFFF,F
@FS10000125:27:BPA73017-1634:1:1101:7840:1350 2:N:0:4
TTTAGTTTGAGCGTACTCGACGAAGTTTTGGGGGGGGGGGGGGGGGGG
+
FFFFFFFFFFFFFFFFFFFFFFFFFFFFFFFFFFFFFFFFFFF:FFFF
@FS10000125:27:BPA73017-1634:1:1101:8040:1350 2:N:0:4
TTTGAATTGAGCGTACTCGACGAAAGGGGCAGGGGGGGGGGGAAAGTG
+
FF,,FFFFFFFFFFFFFFFFFFFF:,,FF,,FFFFFFFFFFF,:,,F:
@FS10000125:27:BPA73017-1634:1:1101:8530:1350 2:N:0:4
GTATTATTGAGCGTACTCGACGAAGTTGCAGGGGGGGGGGGGGGGAAT
+
,FFFFFFFFFFFFFFFFFFFFFFFFFFFFFFFFFFFFFFFFFFF,,F,
@FS10000125:27:BPA73017-1634:1:1101:8550:1350 2:N:0:4
CTGCCATTGAGCGTACTCGACGAAGTTCGGCGGGGGGGGGGGAGGGGA
+
,,,F,,FFFFFFFFFFFFFFFFFFFFFF,,:,,F:F,::FF,,F,F,,
@FS10000125:27:BPA73017-1634:1:1101:9780:1350 2:N:0:4
TAATCATTGAGCGTACTCGACGAAGTTGGTGGGGGGGGGGGGGGGGGG
+
FFFFFFFFFFFFFFFFFFFFFFFFFFFFFFFFFFFFFFFFFFFFFFF:
@FS10000125:27:BPA73017-1634:1:1101:10440:1350 2:N:0:4
AATATGTTGAGCGTACTCGACGAAGTTCAGCGGGGGGGGGGGGGGGGG
+
FFFFFFFFFFFFFFFFFFFFFFFFFFFFFFFFFFFFFFFFFFFFFFFF
@FS10000125:27:BPA73017-1634:1:1101:11350:1350 2:N:0:4
CTATCATTGAGCGTACTCGACGAAGTTACACGGGGGGGGGGGGGGGGA
+
FFFFFFFFFFFFFFFFFFFFFFFFFFFFFFFFFFFFFFFFFF,F:F,:
@FS10000125:27:BPA73017-1634:1:1101:11590:1350 2:N:0:4
TTTCATTTGAGCGTACTCGACGAAGTTTTGGGGGGGGGGGGGGGGGGG
+
FFFFFFFFFFFFFFFFFFFFFFFFFFFFFFFFFFFFFFFFF:,:,,,,
@FS10000125:27:BPA73017-1634:1:1101:11740:1350 2:N:0:4
TGACAGTTGAGCGTACTCGACGAAGTTCATAGGGGGGGGGGGGGGGGA
+
F:FFF:FFFFFFFFFFFFFFFFFFFFFFF:FFFFFFFFFFFFFFFF:,
@FS10000125:27:BPA73017-1634:1:1101:11940:1350 2:N:0:4
TCTGTATTGAGCGTACTCGACGAAGGTTGACTGGGGGGGGGGGGGGGA
+
FFFFFFFFFFFFFFFFFFFFFFFFFFFFFFFFFFFFFFFFFFFFFFFF
@FS10000125:27:BPA73017-1634:1:1101:11970:1350 2:N:0:4
TTGTAATTGAGCGTACTCGACGAAGTTGCCAGGGGGGGGGGGGGGGGG
+
FFFFFFFFFFFFFFFFFFFFFFFFFFFFFFFFFFFFFFFFFFFFFFFF
@FS10000125:27:BPA73017-1634:1:1101:12910:1350 2:N:0:4
TAAAAATTGAGCGTACTCGACGAAGTTGGGCGGGGGGGGGGGGGGAGA
+
F:FFFFFFFFFFFFFFFFFFFFFFFFFFFFFFFFFFFFFFFFFF,F,,
@FS10000125:27:BPA73017-1634:1:1101:14530:1350 2:N:0:4
TAGCGCTTGAGCGTACTCGACGAAGTTCCAAGGGGGGGGGGGGGGGGA
+
FFFFFFFFFFFFFFFFFFFFFFFFFFFFFFFFFFFFFFFFFFFFFFFF
@FS10000125:27:BPA73017-1634:1:1101:14720:1350 2:N:0:4
TTAGGATTGAGCGTACTCGACGAAGTTGGTAAGGGGGGGGGGGGGGGA
+
::F::FFFFFFFFFFFFFFFFFFFFFFFFFFFFFFFFFFFFFFF::,,
@FS10000125:27:BPA73017-1634:1:1101:14740:1350 2:N:0:4
ATGCACTTGAGCGTACTCGACGAAGAGGGGGGGGGGGGGGGGAAATCG
+
FF,FFFFFFFFFFFFFFFFFFFFFFFF:::FFFFFFFFFFF,FF,F,:
@FS10000125:27:BPA73017-1634:1:1101:15590:1350 2:N:0:4
CTTTTGTTGAGCGTACTCGACGAAGTGGGGGGGGGGGGGGGAGGTCGA
+
F,F,:,FFFFFFFFFFFFFFFFFFFF,F,,F,FFFFFFFFFF,,F:,:
@FS10000125:27:BPA73017-1634:1:1101:16330:1350 2:N:0:4
AAGAAATTGAGCGTACTCGACGAGGTTTAAGGGGGGGGGGGGGGGGAA
+
FFFFFFFFFFFFFFFFFFFFFFFFFFFFFFFFFFFFFFFFFFFF,,F:
@FS10000125:27:BPA73017-1634:1:1101:2310:1360 2:N:0:4
ATCCGTTTGAGCGTACTCGACGAAATTAAGTGGGGGGGGGGGGGGGAA
+
FFFFFFFFFFFFFFFFFFFFFFFFFFFFFFFFFFFFFFFFFFFFF,FF
@FS10000125:27:BPA73017-1634:1:1101:2620:1360 2:N:0:4
TTCTACTTGAGCGTACTCGACGAAGTTACAGGGGGGGGGGGGGGGAAA
+
FFFFFFFFFFFFFFFFFFFFFFFFFFFFFFFFFFFFFFFFFFFFFF:,
@FS10000125:27:BPA73017-1634:1:1101:2750:1360 2:N:0:4
ATTATCTTGAGCGTACTCGACGAAGTTTGTAAGGGGGGGGGGGGGGGA
+
FFFFFFFFFFFFFFFFFFFFFFFFFFFFFFFFFFFFFFFFFFFFFFF,
@FS10000125:27:BPA73017-1634:1:1101:3640:1360 2:N:0:4
CACATTTTGAGCGTACTCGACGAAGTTTTGTGGGGGGGGGGGGGGGAA
+
FFFFFFFFFFFFFFFFFFFFFFFFFFFFFFFFFFFFFFFFFFFFF,FF
@FS10000125:27:BPA73017-1634:1:1101:4130:1360 2:N:0:4
CTTTTCTTGAGCGTACTCGACGAAGTTCTTGGGGGGGGGGGGGGGGAA
+
FFFFFFFFFFFFFFFFFFFFFFFFFFFFFFFFFFFFFFFFFFFFF:FF
@FS10000125:27:BPA73017-1634:1:1101:5290:1360 2:N:0:4
CCTGCATTGAGCGTACTCGACGAAGTTGGCAGGGGGGGGGGGGGGGAA
+
FFFFFFFFFFFFFFFFFFFFFFFFFFFFFFFFFFFFFFFFFFFFFFFF
@FS10000125:27:BPA73017-1634:1:1101:5440:1360 2:N:0:4
CTCTTTTTGAGCGTACTCGACGAAGTTAGTTGGGGGGGGGGGGGGGGG
+
FFFFFFFFFFFFFFFFFFFFFFFFFFFFFFFFFFFFFFFFFFFF:F,F
@FS10000125:27:BPA73017-1634:1:1101:5760:1360 2:N:0:4
TTAAAATTGAGCGTACTCGACGAAGTTGTATGGGGGGGGGGGGGGGGA
+
,FFFFFFFFFFFFFFFFFFFFFFFFFFFFFFFFFFFFFFFFFFFFF:F
@FS10000125:27:BPA73017-1634:1:1101:6820:1360 2:N:0:4
TATGATTTGAGCGTACTCGACGAAGTTGAAGGGGGGGGGGGGGGGAAA
+
FFFFFFFFFFFFFFFFFFFFFFFFFFFFFFFFFFFFFFFFFFFF,F,,
@FS10000125:27:BPA73017-1634:1:1101:7120:1360 2:N:0:4
CATGGTTTGAGCGTACTCGACGAAGGGGGGGGGGGGGGGAGATCGGAA
+
F:,::FFFFFFFFFFFFFFFFFFFFFF,:F::FFFFFFF:F:::,FFF
@FS10000125:27:BPA73017-1634:1:1101:7210:1360 2:N:0:4
ATGTAATTGAGCGTACTCGACGAAGTTATTAGGGGGGGGGGGGGGGAA
+
FFFFFFFFFFFFFFFFFFFFFFFFFFFFFFFFFFFFFFFFFFFFFFFF
@FS10000125:27:BPA73017-1634:1:1101:8090:1360 2:N:0:4
ATTTGATTGAGCGTACTCGACGAAGTTTCAAGGGGGGGGGGGGGGGGG
+
FFFFFFFFFFFFFFFFFFFFFFFFFFFFFFFFFFFFFFFFFFFFFFFF
@FS10000125:27:BPA73017-1634:1:1101:8290:1360 2:N:0:4
TTTATTTTGAGCGTACTCGACGAAGTGGGGGGGGGGGGGGGGAAGTCG
+
FFFFFFFFFFFFFFFFFFFFFFFFFFFFFFFFFFFFFFFFF,FF,F:F
@FS10000125:27:BPA73017-1634:1:1101:8500:1360 2:N:0:4
TTACATTTGAGCGTACTCGACGAAGTTACATGGGGGGGGGGGGGGGGA
+
F:FFFFFFFFFFFFFFFFFFFFFFFFFFFFFFFFFFFFFFFFFFFF,:
@FS10000125:27:BPA73017-1634:1:1101:8930:1360 2:N:0:4
TAAAAATTGAGCGTACTCGACGAAGTTCATTGGGGGGGGGGGGGGGAA
+
FFFFFFFFFFFFFFFFFFFFFFFFFFFFFFFFFFFFFFFFFFFFF:FF
@FS10000125:27:BPA73017-1634:1:1101:9370:1360 2:N:0:4
CTACGATTGAGCGTACTCGACGAAGTTTAACGGGGGGGGGGGGGGGAA
+
F::FF:FFFFFFFFFFFFFFFFFFFFFF:FFFFFFFFFFFFFFFF,FF
@FS10000125:27:BPA73017-1634:1:1101:9610:1360 2:N:0:4
AAAATTTTGAGCGTACTCGACGAAGTTCAGGGGGGGGGGGGGGGAAAT
+
FFFFFFFFFFFFFFFFFFFFFFFFFFFFFFFFFFFFFFFFFFF,F:,F
@FS10000125:27:BPA73017-1634:1:1101:9910:1360 2:N:0:4
CATTCTTTGAGCGTACTCGACGAAGTTAACGGGGGGGGGGGGGGGGAA
+
FFFFFFFFFFFFFFFFFFFFFFFFFFFFFFFFFFFFFFFFFFFF:,F:
@FS10000125:27:BPA73017-1634:1:1101:10740:1360 2:N:0:4
AGCTTTTTGAGCGTACTCGACGAAGTTACGGGGGGGGGGGGGGGAGAT
+
,FF,:,FFFFFFFFFFFFFFFFFFFFF:FF,FFFFFFFFFFFFF,,F:
@FS10000125:27:BPA73017-1634:1:1101:11720:1360 2:N:0:4
ATGGCTTTGAGCGTACTCGACGAAGTTTTCGGGGGGGGGGGGGGGAAA
+
FFFFFFFFFFFFFFFFFFFFFFFFFFFFFFFFFFFFFFFFFFFF:F,,
@FS10000125:27:BPA73017-1634:1:1101:12510:1360 2:N:0:4
TTAAATTTGAGCGTACTCGACGAAGTTTCTAGGGGGGGGGGGGGGGGA
+
FFFFFFFFFFFFFFFFFFFFFFFFFFFFFFFFFFFFFFFFFFFFFF:F
@FS10000125:27:BPA73017-1634:1:1101:13960:1360 2:N:0:4
ATCGTATTGAGCGTACTCGACGAAGTTCAGAGGGGGGGGGGGGGGGGA
+
FFFFFFFFFFFFFFFFFFFFFFFFFFFFFFFFFFFFFFFFFFFFFFFF
@FS10000125:27:BPA73017-1634:1:1101:14200:1360 2:N:0:4
TCATTTTTGAGCGTACTCGACGAAGTTTTGGGGGGGGGGGGGGGGAAT
+
FFFFFFFFFFFFFFFFFFFFFFFFFFFFFFFFFFFFFFFFFFF,,F,,
@FS10000125:27:BPA73017-1634:1:1101:15460:1360 2:N:0:4
TTTTTATTGAGCGTACTCGACGAAGTTGGTTGGGGGGGGGGGGGGGAG
+
FFFFFFFFFFFFFFFFFFFFFFFFFFFFFFFFFFFFFFFFFFF,F,,,
@FS10000125:27:BPA73017-1634:1:1101:1180:1370 2:N:0:4
TAAGAATTGAGCGTACTCGACGAAGTTCGAAAGGGGGGGGGGGGGGGA
+
,:F:FFFFFFFFFFFFFFFFFFFFFFFFFF,FFFFFFFFFFFFFFFF:
@FS10000125:27:BPA73017-1634:1:1101:2010:1370 2:N:0:4
GTTTTTTTGAGCGTACTCGACGAGGTTAGCTGGGGGGGGGGGGGGGAA
+
:FFFFFFFFFFFFFFFFFFFFFFFFFFFFFFFFFFFFFFFFFFFFFFF
@FS10000125:27:BPA73017-1634:1:1101:3560:1370 2:N:0:4
ACTTTCTTGAGCGTACTCGACGAAGGGGGGCGGGGGGGGGGGAGGGGA
+
,,,F,,FFFFFFFFFFFFFFFFFFF,:,,:,FFFFFFFFF,::,,,,F
@FS10000125:27:BPA73017-1634:1:1101:3730:1370 2:N:0:4
TTTACGTTGAGCGTACTCGACGAAGGGGGGGGGGGGGGGAGATCGGAA
+
:FFFFFFFFFFFFFFFFFFFFFFFFFFFFFFFFFFFFFFF,FFF,FF,
@FS10000125:27:BPA73017-1634:1:1101:5580:1370 2:N:0:4
TTTCAATTGAGCGTACTCGACGAAGTTGACTGGGGGGGGGGGGGGGAA
+
,,FFFFFFFFFFFFFFFFFFFFFFFFFFFFFFFFFFFFFFFFFFFFFF
@FS10000125:27:BPA73017-1634:1:1101:6630:1370 2:N:0:4
TGCAGATTGAGCGTACTCGACGAAGTTAAGAGGGGGGGGGGGGGGGGA
+
FFFFFFFFFFFFFFFFFFFFFFFFFFFFFFFFFFFFFFFFFFFFFF,F
@FS10000125:27:BPA73017-1634:1:1101:6730:1370 2:N:0:4
TTAAATTTGAGCGTACTCGACGAAGTTCAAGGGGGGGGGGGGGGAAAT
+
FF,FF:FFFFFFFFFFFFFFFFFFFFFFFF,,FFFFFFFFFFFF:FF:
@FS10000125:27:BPA73017-1634:1:1101:7410:1370 2:N:0:4
TCCATATTGAGCGTACTCGACGAAGTTTATCGGGGGGGGGGGGGGGGA
+
,FFFFFFFFFFFFFFFFFFFFFFFFFFFFFFFFFFFFFFFFFFFFFF:
@FS10000125:27:BPA73017-1634:1:1101:7880:1370 2:N:0:4
CAGTAGTTGAGCGTACTCGACGAAGTTTTGCGGGGGGGGGGGGGGGGG
+
FFFFFFFFFFFFFFFFFFFFFFFFFFFFFFFFFFFFFFFFFFFFFFF:
@FS10000125:27:BPA73017-1634:1:1101:8120:1370 2:N:0:4
AATTGTTTGAGCGTACTCGACGAAGTTGCGAGGGGGGGGGGGGGGGAA
+
F:FFFFFFFFFFFFFFFFFFFFFFFFFFFFFFFFFFFFFFFFFFFFFF
@FS10000125:27:BPA73017-1634:1:1101:8140:1370 2:N:0:4
AATGTTTTGAGCGTACTCGACGAAGTTCATTGGGGGGGGGGGGGGGGG
+
,,FFFFFFFFFFFFFFFFFFFFFFFFFFFFFFFFFFFFFFFFFFFFF:
@FS10000125:27:BPA73017-1634:1:1101:8780:1370 2:N:0:4
ACTTTTTTGAGCGTACTCGACGAAGTTAAATGGGGGGGGGGGGGGGAA
+
FFF,F:FFFFFFFFFFFFFFFFFFFFFFF,F:FFFFFFFFFFFFF:,F
@FS10000125:27:BPA73017-1634:1:1101:9430:1370 2:N:0:4
TCGACGTTGAGCGTACTCGACGAAGAGGGGGGGGGGGGGGGAGATCGA
+
FFFFF:FFFFFFFFFFFFFFFFFFFFFFFFFFFFFFFFFFFF,,F:,:
@FS10000125:27:BPA73017-1634:1:1101:10650:1370 2:N:0:4
TTTTATTTGAGCGTACTCGACGAAGTTCACGGGGGGGGGGGGGGGGGG
+
:F:FFFFFFFFFFFFFFFFFFFFFFFFFFFFFFFFFFFFFFFFF,:,:
@FS10000125:27:BPA73017-1634:1:1101:12250:1370 2:N:0:4
TTCACATTGAGCGTACTCGACGAAGTTGTAGGGGGGGGGGGGGGAAAT
+
,,FFFFFFFFFFFFFFFFFFFFFFFFFFFFFFFFFFFFFFFFF:FFFF
@FS10000125:27:BPA73017-1634:1:1101:12530:1370 2:N:0:4
CAAACCTTGAGCGTACTCGACGAAGTTGAGGGGGGGGGGGGGGGGAAA
+
FFFFFFFFFFFFFFFFFFFFFFFFFFFFFFFFFFFFFFFFFFFFFF,,
@FS10000125:27:BPA73017-1634:1:1101:13650:1370 2:N:0:4
CCGTTTTTGAGCGTACTCGACGAAGTTGTCAGGGGGGGGGGGGGGGAA
+
FFFFFFFFFFFFFFFFFFFFFFFFFFFFFFFFFFFFFFFFFFFFF:FF
@FS10000125:27:BPA73017-1634:1:1101:13710:1370 2:N:0:4
TTTTATTTGAGCGTACTCGACGAAGTTTGGCGGGGGGGGGGGGGGGGG
+
FFFFFFFFFFFFFFFFFFFFFFFFFFFFFFFFFFFFFFFFFFFFFFFF
@FS10000125:27:BPA73017-1634:1:1101:14460:1370 2:N:0:4
TTACAATTGAGCGTACTCGACGAAGTTAGATGGGGGGGGGGGGGGGGA
+
FFFFFFFFFFFFFFFFFFFFFFFFFFFFFFFFFFFFFFFFFFFFFFFF
@FS10000125:27:BPA73017-1634:1:1101:14870:1370 2:N:0:4
ATCTACTTGAGCGTACTCGACGAAGTTCCAGGGGGGGGGGGGGGAGAT
+
F,FFFFFFFFFFFFFFFFFFFFFFFFFFFFFFFFFFFFFFFFF:,,,:
@FS10000125:27:BPA73017-1634:1:1101:15430:1370 2:N:0:4
TTACAATTGAGCGTACTCGACAAGTTAGCTGGGGGGGGGGGGGGGAGT
+
F,FFFFFFFFFFFFFFFFFFFFFFFFFFFFFFFFFFFFFFFFFF,:,,
@FS10000125:27:BPA73017-1634:1:1101:15710:1370 2:N:0:4
TACAGTTTGAGCGTACTCGACGAAGTTCAGAGGGGGGGGGGGGGGGAA
+
FFFFFFFFFFFFFFFFFFFFFFFFFFFFFFFFFFFFFFFFFFFFFFFF
@FS10000125:27:BPA73017-1634:1:1101:15890:1370 2:N:0:4
ATTCGCTTGAGCGTACTCGACGAAGGGGGGGGGGGGGGGGGGGAAGTT
+
FFFFFFFFFFFFFFFFFFFFFFFFFFFFFFFFFFFFFFFFF::,:,:,
@FS10000125:27:BPA73017-1634:1:1101:16040:1370 2:N:0:4
GTTATGTTGAGCGTACTCGACGAAGTTGTAGGGGGGGGGGGGGGGAAA
+
,,FFFFFFFFFFFFFFFFFFFFFFFFFFFFFFFFFFFFFFFFFF::F:
@FS10000125:27:BPA73017-1634:1:1101:2550:1380 2:N:0:4
TTTTTATTGAGCGTACTCGACGAAGTTCAGAGGGGGGGGGGGGGGGGA
+
FFFFFFFFFFFFFFFFFFFFFFFFFFFFFFFFFFFFFFFFFFFFF:,F
@FS10000125:27:BPA73017-1634:1:1101:2610:1380 2:N:0:4
TAACTCTTGAGCGTACTCGACGAAGTTGGGCGGGGGGGGGGGGGGAAA
+
,,FFFFFFFFFFFFFFFFFFFFFFFFFFFFFFFFFFFFFFFFFFFFF,
@FS10000125:27:BPA73017-1634:1:1101:3280:1380 2:N:0:4
CTGGGATTGAGCGTACTCGACGAAGTTGGGGGGGGGGGGGGGGGGGAA
+
FFFFFFFFFFFFFFFFFFFFFFFFFFFFFFFFFFFFFFFFFFFF:,FF
@FS10000125:27:BPA73017-1634:1:1101:3870:1380 2:N:0:4
CATACTTTGAGCGTACTCGACGAAGTTCAGTGGGGGGGGGGGGGGGAA
+
F:FFFFFFFFFFFFFFFFFFFFFFFFFFFFFFFFFFFFFFFFFFFFFF
@FS10000125:27:BPA73017-1634:1:1101:4050:1380 2:N:0:4
CCCTTTTTGAGCGTACTCGACGAAGTTGCAAGGGGGGGGGGGGGGAAA
+
:F,,,FFFFFFFFFFFFFFFFFFF:FFF::FFF:F:,FFFF,,FFF,,
@FS10000125:27:BPA73017-1634:1:1101:7240:1380 2:N:0:4
CTGTCTTTGAGCGTACTCGACGAAGGGGGGGGGGGGGGGAAATCGGAA
+
F,FFFFFFFFFFFFFFFFFFFFFFFFFFFFFFFFFFFFF,,,:,,,::
@FS10000125:27:BPA73017-1634:1:1101:8690:1380 2:N:0:4
ATCGATTTGAGCGTACTCGACGAAGTTCTACGGGGGGGGGGGGGGGAA
+
FFFFFFFFFFFFFFFFFFFFFFFFFFFFFFFFFFFFFFFFFFFFF,FF
@FS10000125:27:BPA73017-1634:1:1101:8750:1380 2:N:0:4
CACTGCTTGAGCGTACTCGACGAAGTTGTATGGGGGGGGGGGGGGGAA
+
:::FFFFFFFFFFFFFFFFFFFFFFFF:FF,,FFFFFFFFFFFFF::F
@FS10000125:27:BPA73017-1634:1:1101:8930:1380 2:N:0:4
CTTTGATTGAGCGTACTCGACGAAGTTCCAGGGGGGGGGGGGGGGGGA
+
F,FFFFFFFFFFFFFFFFFFFFFFFFFFFFFFFFFFFFFFFF:::,:F
@FS10000125:27:BPA73017-1634:1:1101:9640:1380 2:N:0:4
CAATTATTGAGCGTACTCGACGAAGTTTGCAGGGGGGGGGGGGGGGGG
+
F:,,F,FFFFFFFFFFFF,FFFFFFFF:,F,FFFFFFFFFFFFF,,,F
@FS10000125:27:BPA73017-1634:1:1101:12580:1380 2:N:0:4
GTCGACTTGAGCGTACTCGACGAAGTTTCAGGGGGGGGGGGGGGGGGA
+
,,FFFFFFFFFFFFFFFFFFFFFFFFFFFFFFFFFFFFFFFFFFFFF,
@FS10000125:27:BPA73017-1634:1:1101:12680:1380 2:N:0:4
TCTCGTTTGAGCGTACTCGACGAAGTTGCAGGGGGGGGGGGGGGAAAT
+
FFFFFFFFFFFFFFFFFFFFFFFFFFFFFFFFFFFFFFFFFFFF:FF:
@FS10000125:27:BPA73017-1634:1:1101:12890:1380 2:N:0:4
GATATCTTGAGCGTACTCGACGAAGTTGGGCGGGGGGGGGGGGGGGAA
+
::F,FFFFFFFFFFFFFFFFFFFFFFFFFFF,FFFFFFFFFFFFFF,F
@FS10000125:27:BPA73017-1634:1:1101:13210:1380 2:N:0:4
TATACATTGAGCGTACTCGACGAAGTTGGGCGGGGGGGGGGGGGGAGA
+
,:FFFFFFFFFFFFFFFFFFFFFFFFFFFFFFFFFFFFFFFFFFFF,,
@FS10000125:27:BPA73017-1634:1:1101:13310:1380 2:N:0:4
TTCCCCTTGAGCGTACTCGACGAAGTTACCTGGGGGGGGGGGGGGGGA
+
FFFFFFFFFFFFFFFFFFFFFFFFFFFFFFFFFFFFFFFFFFFFFFF:
@FS10000125:27:BPA73017-1634:1:1101:13480:1380 2:N:0:4
AATGGTTTGAGCGTACTCGACGAAGTTCTAAAGGGGGGGGGGGGGGGA
+
FFFFFFFFFFFFFFFFFFFFFFFFFFFFFFFFFFFFFFFFFFFFFFF,
@FS10000125:27:BPA73017-1634:1:1101:13990:1380 2:N:0:4
TCGCCATTGAGCGTACTCGACGAAGTTTCTTGGGGGGGGGGGGGGGAA
+
FFFFFFFFFFFFFFFFFFFFFFFFFFFFFFFFFFFFFFFFFFFFF:FF
@FS10000125:27:BPA73017-1634:1:1101:14140:1380 2:N:0:4
TCCGGCTTGAGCGTACTCGACGAAGTTGTAAGGGGGGGGGGGGGGGAA
+
FFFFFFFFFFFFFFFFFFFFFFFFFFFFFFFFFFFFFFFFFFFFFFFF
@FS10000125:27:BPA73017-1634:1:1101:14520:1380 2:N:0:4
TCTCTATTGAGCGTACTCGACGAAGGGGGGGGGGGGGGGGGAGTTGGA
+
:FFFFFFFFFFFFFFFFFFFFFFFFFF:F:FFFFFFFFF:,,,:,,,:
@FS10000125:27:BPA73017-1634:1:1101:14630:1380 2:N:0:4
TTCAATTTGAGCGTACTCGACGAAGTTCCGAGGGGGGGGGGGGGGGAA
+
FFFFFFFFFFFFFFFFFFFFFFFFFFFFFFFFFFFFFFFFFFF:,,,:
@FS10000125:27:BPA73017-1634:1:1101:15420:1380 2:N:0:4
CCGAGGTTGAGCGTACTCGACGAAGTTGAATGGGGGGGGGGGGGGGAA
+
FF,:F,FFF,:FFFFFFF::FFFFFFFFF,::F,FFF:FFFF:,:FFF
@FS10000125:27:BPA73017-1634:1:1101:16040:1380 2:N:0:4
ACTGTATTGAGCGTACTCGACGAAGTTGGGTGGGGGGGGGGGGGGGAA
+
FF,,:FFFFFFFFFFFFFFFFFFFFFFF::FFFFFFFFFFFFFFF,FF
@FS10000125:27:BPA73017-1634:1:1101:1280:1390 2:N:0:4
TCTAGATTGAGCGTACTCGACGAAGTTAACAGGGGGGGGGGGGGGGGG
+
FFFFFFFFFFFFFFFFFFFFFFFFFFFFFFFFFFFFFFFFFFFFFFFF
@FS10000125:27:BPA73017-1634:1:1101:1720:1390 2:N:0:4
TTGGAATTGAGCGTACTCGACGAAGTTACTGGGGGGGGGGGGGGGAAA
+
F,FFFFFFFFFFFFFFFFFFFFFFFFFFFFFFFFFFFFFFFFFF,F,,
@FS10000125:27:BPA73017-1634:1:1101:2450:1390 2:N:0:4
TTAGATTTGAGCGTACTCGACGAAGTTCAGTGGGGGGGGGGGGGGGGG
+
FFFFFFFFFFFFFFFFFFFFFFFFFFFFFFFFFFFFFFFFFFFFFFFF
@FS10000125:27:BPA73017-1634:1:1101:3180:1390 2:N:0:4
AACGTTTTGAGCGTACTCGACAAGGTTTTTCGGGGGGGGGGGGGGGAA
+
,,FF,,FFFFFFFFFFFFFFFFFFFFF,,,FFFFFFFFFFFFFFFFFF
@FS10000125:27:BPA73017-1634:1:1101:3460:1390 2:N:0:4
AATTGGTTGAGCGTACTCGACGAAGTTACACGGGGGGGGGGGGGGGAA
+
:,FFFFFFFFFFFFFFFFFFFFFFFFFFFFFFFFFFFFFFFFFFFFFF
@FS10000125:27:BPA73017-1634:1:1101:4140:1390 2:N:0:4
AACCTTTTGAGCGTACTCGACGAAGTTCTAAGGGGGGGGGGGGGGGAA
+
:,FFFFFFFFFFFFFFFFFFFFFFFFFFFFFFFFFFFFFFFFFFF:FF
@FS10000125:27:BPA73017-1634:1:1101:5510:1390 2:N:0:4
TACTTATTGAGCGTACTCGACGAAGTTGACAGGGGGGGGGGGGGGGAA
+
FFFFFFFFFFFFFFFFFFFFFFFFFFFFFFFFFFFFFFFFFFFF:,FF
@FS10000125:27:BPA73017-1634:1:1101:5580:1390 2:N:0:4
ATGTTATTGAGCGTACTCGACGAAGTTCATGGGGGGGGGGGGGGGAAA
+
FFFFFFFFFFFFFFFFFFFFFFFFFFFFFFFFFFFFFFFFFFFF,F,,
@FS10000125:27:BPA73017-1634:1:1101:5640:1390 2:N:0:4
TTTACTTTGAGCGTACTCGACGAAGGGGGGGGGGGGGGGAGATCGGAA
+
FFFFFFFFFFFFFFFFFFFFFFFFFFFFFFFFFFFFFFFF,,F::,,,
@FS10000125:27:BPA73017-1634:1:1101:6250:1390 2:N:0:4
TTTTACTTGAGCGTACTCGACGAAGTTGGGAGGGGGGGGGGGGGAGAT
+
FFFFFFFFFFFFFFFFFFFFFFFFFFFFFFFFFFFFFFFFFFFFF,FF
@FS10000125:27:BPA73017-1634:1:1101:6440:1390 2:N:0:4
ATTATCTTGAGCGTACTCGACGAAGTGGGGGGGGGGGGGGGGGAAATG
+
,FFFFFFFFFFFFFFFFFFFFFFFFFFFFFFFFFFFFFFFF::F:,,,
@FS10000125:27:BPA73017-1634:1:1101:6560:1390 2:N:0:4
TCCTGTTTGAGCGTACTCGACGAAGTTGGCGGGGGGGGGGGGGGGAAA
+
FFFFFFFFFFFFFFFFFFFFFFFFFFFFFFFFFFFFFFFFFFFF,F:,
@FS10000125:27:BPA73017-1634:1:1101:7860:1390 2:N:0:4
GTCGTATTGAGCGTACTCGACGAAGTTAGCAGGGGGGGGGGGGGGGGG
+
,FF:FFFFFFFFFFFFFFFFFFFFFFFFFFFFFFFFFFFFFFFFFFF,
@FS10000125:27:BPA73017-1634:1:1101:8050:1390 2:N:0:4
TACAGTTTGAGCGTACTCGACGAAGTTGCAGGGGGGGGGGGGGGGAAA
+
FFFFFFFFFFFFFFFFFFFFFFFFFFFFFFFFFFFFFFFFFFFFF,:F
@FS10000125:27:BPA73017-1634:1:1101:8160:1390 2:N:0:4
CATCATTTGAGCGTACTCGACGAAGTTAAGGGGGGGGGGGGGGGAGAT
+
F,FFFFFFFFFFFFFFFFFFFFFFFFFFFFFFFFFFFFFFF,F,,,FF
@FS10000125:27:BPA73017-1634:1:1101:10160:1390 2:N:0:4
TTTGCATTGAGCGTACTCGACGAAGTTGGGTGGGGGGGGGGGGGGAAA
+
FFFFFFFFFFFFFFFFFFFFFFFFFFFFFFFFFFFFFFFFFFFFF:FF
@FS10000125:27:BPA73017-1634:1:1101:10260:1390 2:N:0:4
CCCACCTTGAGCGTACTCGACGAGGTTCGGTGGGGGGGGGGGGGGGGG
+
::FF,,FFFFFFFFFFFFFFFFF,FFFF,F,,FFFFFFFFFFFFFF,:
@FS10000125:27:BPA73017-1634:1:1101:10590:1390 2:N:0:4
ACGGTTTTGAGCGTACTCGACGAAGTTTGATGGGGGGGGGGGGGGGGA
+
FFFFFFFFFFFFFFFFFFFFFFFFFFFFFFFFFFFFFFFFFFFF:F,:
@FS10000125:27:BPA73017-1634:1:1101:11140:1390 2:N:0:4
CTTCTTTTGAGCGTACTCGACGAAGTTCCCTGGGGGGGGGGGGGGGGG
+
FFFFF:FFFFFFFFFFFFFFFFFFFFFFFFFFFFFFFFFFF:F,F,FF
@FS10000125:27:BPA73017-1634:1:1101:11880:1390 2:N:0:4
CATCTGTTGAGCGTACTCGACGAAGTTCGACGGGGGGGGGGGGGGGGG
+
FFFFFFFFFFFFFFFFFFFFFFFFFFFFFFFFFFFFFFFFFFFFF::F
@FS10000125:27:BPA73017-1634:1:1101:12090:1390 2:N:0:4
TTGATTTTGAGCGTACTCGACGAAGTTAGCCGGGGGGGGGGGGGGGAA
+
F:FFFFFFFFFFFFFFFFFFFFFFFFFFFFFFFFFFFFFFFFFF,,F,
@FS10000125:27:BPA73017-1634:1:1101:12220:1390 2:N:0:4
TTCTATTTGAGCGTACTCGACGAAGTTGCAGGGGGGGGGGGGGGGGGA
+
F:FFFFFFFFFFFFFFFFFFFFFFFFFFFFFFFFFFFFFFFFF,F,::
@FS10000125:27:BPA73017-1634:1:1101:12280:1390 2:N:0:4
ATCTGGTTGAGCGTACTCGACGAAGTTGAGGGGGGGGGGGGGGGGAAA
+
F,:FF:FFFFFFFFFFFFFFFFFFFFFF,:FFFFFFFFFFFFFFFF,,
@FS10000125:27:BPA73017-1634:1:1101:12540:1390 2:N:0:4
ACTCCTTTGAGCGTACTCGACGAAGTTGGTCGGGGGGGGGGGGGGAAA
+
:FFFFFFFFFFFFFFFFFFFFFFFFFFFFFFFFFFFFFFFFFFFF,,F
@FS10000125:27:BPA73017-1634:1:1101:12790:1390 2:N:0:4
TATTCTTTGAGCGTACTCGACGAAGTGGGGGGGGGGGGGGGGAATTTG
+
F:FFFFFFF:FFFFFFFFFFFFFFFFFFFFFFFFFFFFFFF,FF,F,F
@FS10000125:27:BPA73017-1634:1:1101:12850:1390 2:N:0:4
TTCATTTTGAGCGTACTCGACGAAGTTCACAGGGGGGGGGGGGGGGGA
+
,FFF:FFFFFFFFFFFFFFFFFFF,FFFFFFFFFFFFFFFFFFFFF,:
@FS10000125:27:BPA73017-1634:1:1101:13790:1390 2:N:0:4
GCAGTCTTGAGCGTACTCGACGAAGTTATTAGGGGGGGGGGGGGGGGA
+
:F,:FFFFFFFFFFFFFFFFFFFFFFFF,FFFFFFFFFFFFFFFFFF,
@FS10000125:27:BPA73017-1634:1:1101:14360:1390 2:N:0:4
TGCATATTGAGCGTACTCGACGAAGTTGGGCGGGGGGGGGGGGGGAGA
+
FFFFFFFFFFFFFFFFFFFFFFFFFFFFFFFFFFFFFFFFFFFF:F,:
@FS10000125:27:BPA73017-1634:1:1101:14380:1390 2:N:0:4
CTCGGTTTGAGCGTACTCGACGAAGTTAGTGGGGGGGGGGGGGGGAAT
+
FFFFFFFFFFFFFFFFFFFFFFFFFFFFFFFFFFFFFFFFFFF:,FF,
@FS10000125:27:BPA73017-1634:1:1101:15540:1390 2:N:0:4
CACACCTTGAGCGTACTCGACGAGGTTGCCGGGGGGGGGGGGGGGAGA
+
F,FFFFFFFFFFFFFFFFFFFFFFFFFFFFFFFFFFFFFFFFFFF:,F
@FS10000125:27:BPA73017-1634:1:1101:15830:1390 2:N:0:4
TTGATCTTGAGCGTACTCGACGAAGTTAGACGGGGGGGGGGGGGGGAA
+
F,FFFFFFFFFFFFFFFFFFFFFFFFFFFFFFFFFFFFFFFFFFFFFF
@FS10000125:27:BPA73017-1634:1:1101:16230:1390 2:N:0:4
TATTGTTTGAGCGTACTCGACGAAGTTTAGTGGGGGGGGGGGGGGGGA
+
FFFFFFFFFFFFFFFFFFFFFFFFFFFFFFFFFFFFFFFFFFFFFF,F
@FS10000125:27:BPA73017-1634:1:1101:1900:1400 2:N:0:4
AAAAGGTTGAGCGTACTCGACGAAGTTGTTAGGGGGGGGGGGGGGGGG
+
F:FFFFFFFFFFFFFFFFFFFFFFFFFFFFFFFFFFFFFFFFFFFFF:
@FS10000125:27:BPA73017-1634:1:1101:2320:1400 2:N:0:4
CCTGGGTTGAGCGTACTCGACGAAGTTACGAGGGGGGGGGGGGGGGAA
+
FFFFFFFFFFFFFFFFFFFFFFFFFFFFFFFFFFFFFFFFFFFFF:FF
@FS10000125:27:BPA73017-1634:1:1101:3280:1400 2:N:0:4
TACCTCTTGAGCGTACTCGACGAAGGTTACCCGGGGGGGGGGGGGGGA
+
FFFFFFFFFFFFFFFFFFFFFFFFFFFFFFFFFFFFFFFFFFFFFF,F
@FS10000125:27:BPA73017-1634:1:1101:3910:1400 2:N:0:4
TCCACCTTGAGCGTACTCGACGAAGTTTGCTGGGGGGGGGGGGGGGAA
+
FFFFFFFFFFFFFFFFFFFFFFFFFFFFFFFFFFFFFFFFFFFFFF:F
@FS10000125:27:BPA73017-1634:1:1101:3930:1400 2:N:0:4
AATAATTTGAGCGTACTCGACGAAGTTCCAAGGGGGGGGGGGGGGGGG
+
FFFFFFFFFFFFFFFFFFFFFFFFFFFFFFFFFFFFFFFFFFFFF,FF
@FS10000125:27:BPA73017-1634:1:1101:5480:1400 2:N:0:4
ATCGTCTTGAGCGTACTCGACGAAGTTGCATGGGGGGGGGGGGGGGGG
+
FFFFFFFFFFFFFFFFFFFFFFFFFFFFFFFFFFFFFFFFFFFFFFFF
@FS10000125:27:BPA73017-1634:1:1101:5520:1400 2:N:0:4
CCTTACTTGAGCGTACTCGACGAAGTTAGTGGGGGGGGGGGGGGGGGG
+
FFFFFFFFFFFFFFFFFFFFFFFFFFFFFFFFFFFFFFFFFFFFF,,F
@FS10000125:27:BPA73017-1634:1:1101:6930:1400 2:N:0:4
CCACCTTTGAGCGTACTCGACGAAGTTCTCAGGGGGGGGGGGGGGGAA
+
FFFFFFFFFFFFFFFFFFFFFFFFFFFFFFFFFFFFFFFFFFFF:,F:
@FS10000125:27:BPA73017-1634:1:1101:7680:1400 2:N:0:4
TCATGTTTGAGCGTACTCGACGAAGTTATAAGGGGGGGGGGGGGGGGA
+
FFFFFFFFFFFFFFFFFFFFFFFFFFFFFFFFFFFFFFFFFFFFF::F
@FS10000125:27:BPA73017-1634:1:1101:7860:1400 2:N:0:4
ATGATGTTGAGCGTACTCGACGAAGTTAAGGGGGGGGGGGGGGGGGGG
+
:FFFFFFFFFFFFFFFFFFFFFFFFFFFFFFFFFFFFFFFFFFFFFFF
@FS10000125:27:BPA73017-1634:1:1101:8920:1400 2:N:0:4
ATTTTTTTGAGCGTACTCGACGAAGTTTGGTGGGGGGGGGGGGGGGGA
+
,,F,,,FFFFFFFFFFFFFFFFFFFFFFF:,FFFFFFFFFF,:,:,,F
@FS10000125:27:BPA73017-1634:1:1101:9730:1400 2:N:0:4
TAGATATTGAGCGTACTCGACGAAGTTCTTGGGGGGGGGGGGGGGGGA
+
FFFFFFFFFFFFFFFFFFFFFFFFFFFFFFFFFFFFFFFFFFFFFFF,
@FS10000125:27:BPA73017-1634:1:1101:11140:1400 2:N:0:4
TAACAATTGAGCGTACTCGACGAAGTTAGAGGGGGGGGGGGGGGGGGA
+
,,FFFFFFFFFFFFFFFFFFFFFFFFFFFFFFFFFFFFFFFFFFFFF:
@FS10000125:27:BPA73017-1634:1:1101:11790:1400 2:N:0:4
ACACGGTTGAGCGTACTCGACGAAGTTCACGGGGGGGGGGGGGGGAAA
+
FFFFFFFFFFFFFFFFFFFFFFFFFFFFFFFFFFFFFFFFFFFF::F,
@FS10000125:27:BPA73017-1634:1:1101:12010:1400 2:N:0:4
TTCGCGTTGAGCGTACTCGACGAAGTTGGCTGGGGGGGGGGGGGGGGA
+
FFFFFFFFFFFFFFFFFFFFFFFFFFFFFFFFFFFFFFFFFFFFFF:F
@FS10000125:27:BPA73017-1634:1:1101:12380:1400 2:N:0:4
GTAATATTGAGCGTACTCGACGAAGGTTGGTGAGGGGGGGGGGGGGAA
+
,:FFFFFFFFFFFFFFFFFFFFFFFFFFFFFFFFFFFFFFFFF,:,,,
@FS10000125:27:BPA73017-1634:1:1101:12530:1400 2:N:0:4
TCTCGGTTGAGCGTACTCGACGAAGTTTTCAGGGGGGGGGGGGGGGGA
+
FFFFFFFFFFFFFFFFFFFFFFFFFFFFFFFFFFFFFFFFFFFFFFFF
@FS10000125:27:BPA73017-1634:1:1101:12770:1400 2:N:0:4
TTCATCTTGAGCGTACTCGACGAAGTTGGGGGGGGGGGGGGGAAAGTC
+
,FFFFFFFFFFFFFFFFFFFFFFFFFFFFFFFFFFFFFFFFF,FF,F:
@FS10000125:27:BPA73017-1634:1:1101:13190:1400 2:N:0:4
ACCCAGTTGAGCGTACTCGACGAAGTTTAAGGGGGGGGGGGGGGGGAA
+
FFFFFFFFFFFFFFFFFFFFFFFFFFFFFFFFFFFFFFFFFFFFF,FF
@FS10000125:27:BPA73017-1634:1:1101:14180:1400 2:N:0:4
CCCGGTTTGAGCGTACTCGACGAAGGGGGGGGGGGGGGGAGATCGGAA
+
FFFFFFFFFFFFFFFFFFFFFFFFFFFFFFFFFFFFFFF,:,:,,,,F
@FS10000125:27:BPA73017-1634:1:1101:14630:1400 2:N:0:4
CTCTCGTTGAGCGTACTCGACGAAGTTCAGGGGGGGGGGGGGGGAGGT
+
F,FFFFFFFFFFFFFFFFFFFFFFFFFFFFFFFFFFFFFFFFF,:,,F
@FS10000125:27:BPA73017-1634:1:1101:15860:1400 2:N:0:4
ATTATCTTGAGCGTACTCGACGAAGTTGGTGGGGGGGGGGGGGGAAAT
+
F:FFFFFFFFFFFFFFFFFFFFFFFFFFFFFFFFFFFFFFFFF::F::
@FS10000125:27:BPA73017-1634:1:1101:15900:1400 2:N:0:4
TTCTTATTGAGCGTACTCGACGAAGTTCACTGGGGGGGGGGGGGGGGG
+
FFFFFFFFFFFFFFFFFFFFFFFFFFFFFFFFFFFFFFFFFFFFFFF,
@FS10000125:27:BPA73017-1634:1:1101:15910:1400 2:N:0:4
TTAGGCTTGAGCGTACTCGACGAAGTTTGCAGGGGGGGGGGGGGGGAA
+
FFFFFFFFFFFFFFFFFFFFFFFFFFFFFFFFFFFFFFFFFFFFF,FF
@FS10000125:27:BPA73017-1634:1:1101:16000:1400 2:N:0:4
ATCTGATTGAGCGTACTCGACGAAGTTAATAGGGGGGGGGGGGGGGGA
+
FFFFFFFFFFFFFFFFFFFFFFFFFFFFFFFFFFFFFFFFFFFFFFF,
@FS10000125:27:BPA73017-1634:1:1101:16420:1400 2:N:0:4
AATATTTTGAGCGTACTCGACGAAGTTCTTGGGGGGGGGGGGGGGGAA
+
,,,,F,FFFFFFFFFFFFFFF,FFFFFF,,FFFFFFFFFFFFFFF,FF
@FS10000125:27:BPA73017-1634:1:1101:1000:1410 2:N:0:4
CGATTCTTAACCGTTCTCATCAAAGTTGGCGGGGGGGGGGGGGGAAAT
+
,FF,,FFF,F,F,,,,,F,,F,FF,F,,,,FFFFFFFFFFFFF,F::F
@FS10000125:27:BPA73017-1634:1:1101:2040:1410 2:N:0:4
TGACATTTGAGCGTACTCGACGAAGTTCATGGGGGGGGGGGGGGGAAA
+
,,FFFFFFFFFFFFFFFFFFFFFFFFFFFFFFFFFFFFFFFFFF:F:,
@FS10000125:27:BPA73017-1634:1:1101:2390:1410 2:N:0:4
TAACGGTTGAGCGTACTCGACGAAGTTGCATGGGGGGGGGGGGGGGGA
+
FFFFFFFFFFFFFFFFFFFFFFFFFFFFFFFFFFFFFFFFFFFFFFF:
@FS10000125:27:BPA73017-1634:1:1101:3150:1410 2:N:0:4
TATATTTGAGCGTACTCGACGAAGTTCAGCGGGGGGGGGGGGGGGAAA
+
:F::FFF,FFFFFFFFFFFF:FFFFFFFFF:FFF,,F:F:FF,,F:F,
@FS10000125:27:BPA73017-1634:1:1101:5010:1410 2:N:0:4
TAATTATTGAGCGTACTCGACGAAGTTGATAGGGGGGGGGGGGGGGAA
+
,:FFFFFFFFFFFFFFFFFFFFFFFFFFFFFFFFFFFFFFFFFFFFFF
@FS10000125:27:BPA73017-1634:1:1101:5330:1410 2:N:0:4
CAGGTCTTGAGCGTACTCGACGAAGTTAAAGGGGGGGGGGGGGGGGGA
+
FFFFFFFFFFFFFFFFFFFFFFFFFFFFFFFFFFFFFFFFFFFFFFF:
@FS10000125:27:BPA73017-1634:1:1101:5640:1410 2:N:0:4
TACGGATTGAGCGTACTCGACGAAGTTCGAAGGGGGGGGGGGGGGGAA
+
FFFFFFFFFFFFFFFFFFFFFFFFFFFFFFFFFFFFFFFFFFFFF:FF
@FS10000125:27:BPA73017-1634:1:1101:6850:1410 2:N:0:4
AATGGGTTAAGCGTACTCGACGAAGTTGGGAGGGGGGGGGGGGGGGGG
+
:,,FFFFFFFFFFFFFFFFFFFFFFFFF::FFFFFFFFFFFFFFFFF:
@FS10000125:27:BPA73017-1634:1:1101:7220:1410 2:N:0:4
TCAATTTTGAGCGTACTCGACGAAGTTTACCGGGGGGGGGGGGGGGGG
+
FFFFFFFFFFFFFFFFFFFFFFFFFFFFFFFFFFFFFFFFFFFFFFF,
@FS10000125:27:BPA73017-1634:1:1101:7570:1410 2:N:0:4
TCTTTTTTGAGCGTACTCGACGAAGTTTAGCGGGGGGGGGGGGGGGAA
+
FFFFFFFFFFFFFFFFFFFFFFFFFFFFFFFFFFFFFFFFFFFFF:FF
@FS10000125:27:BPA73017-1634:1:1101:7830:1410 2:N:0:4
TTAATATTGAGCGTACTCGACGAAGTTTATGGGGGGGGGGGGGGGGAA
+
,FFFFFFFFFFFFFFFFFFFFFFFFFFFFFFFFFFFFFFFFFFFFFFF
@FS10000125:27:BPA73017-1634:1:1101:7960:1410 2:N:0:4
TCTTCATTGAGCGTACTCGACGAAGTTATACGGGGGGGGGGGGGGGAA
+
FFFFFFFFFFFFFFFFFFFFFFFFFFFFFFFFFFFFFFFFFFFFF,FF
@FS10000125:27:BPA73017-1634:1:1101:9560:1410 2:N:0:4
TTCGTCTTGAGCGTACTCGACGAAGTTTAAAAGGGGGGGGGGGGGGGA
+
,,FFFFFFFFFFFFFFFFFFFFFFFFFFFFFFFFFFFFFFFFFFFF:F
@FS10000125:27:BPA73017-1634:1:1101:9900:1410 2:N:0:4
CACCTATTGAGCGTACTCGACGAAGTTGGCCGGGGGGGGGGGGGGGGA
+
FF,,FFFFFFFFFFFFFFFFFFFFFFF,FFFFFFFFFFFFFFF,,,,,
@FS10000125:27:BPA73017-1634:1:1101:10300:1410 2:N:0:4
TTCTGGTTGAGCGTACTCGACGAAGTTCAAAGGGGGGGGGGGGGGGGA
+
FFFFFFFFFFFFFFFFFFFFFFFFFFFFFFFFFFFFFFFFFFFFFFF:
@FS10000125:27:BPA73017-1634:1:1101:10650:1410 2:N:0:4
ATTAGATTGAGCGTACTCGACGAAGTTCCAAGGGGGGGGGGGGGGGAA
+
FFFFFFFFFFFFFFFFFFFFFFFFFFFFFFFFFFFFFFFFFFFFFFFF
@FS10000125:27:BPA73017-1634:1:1101:11090:1410 2:N:0:4
CGGTTATTGAGCGTACTCGACGAAGTTATTGGGGGGGGGGGGGGGGAA
+
F,FFFFFFFFFFFFFFFFFFFFFFFFFFFFFFFFFFFFFFFFFFFF,F
@FS10000125:27:BPA73017-1634:1:1101:11360:1410 2:N:0:4
ACTTCGTTGAGCGTACTCGACGAAGTTAACCGGGGGGGGGGGGGGGAA
+
:,,FFFFFFFFFFFFFFFFFFFFFFFFFFFFFFFFFFFFFFFFFFFFF
@FS10000125:27:BPA73017-1634:1:1101:12520:1410 2:N:0:4
AATAGGTTGAGCGCACTCGACGAAGTTGGGGGGGGGGGGGGGGAAGTG
+
FFFFFFFFFFFFF:FFFFFFFFFFFFFFFFFFFFFFFFFFFF,:F,,,
@FS10000125:27:BPA73017-1634:1:1101:14120:1410 2:N:0:4
TCGATATTGAGCGTACTCGACGAAGTTGCACGGGGGGGGGGGGGGGAA
+
,F:FFFFFFFFFFFFFFFFFFFFFFFFFFFFFFFFFFFFFFFFF:F:F
@FS10000125:27:BPA73017-1634:1:1101:14250:1410 2:N:0:4
TACATTTTGAGCGTACTCGACGAAGTTGTTCGGGGGGGGGGGGGGGAA
+
:FFFFFFFFFFFFFFFFFFFFFF:FFFFFFFFFFFFFFFFFFFFFF:,
@FS10000125:27:BPA73017-1634:1:1101:15920:1410 2:N:0:4
TTAAATTTGAGCGTACTCGACGAAGTTATAGGGGGGGGGGGGGGGGGA
+
FFFFFFFFFFFFFFFFFFFFFFFFFFFFFFFFFFFFFFFFFFFFFF:F
@FS10000125:27:BPA73017-1634:1:1101:16380:1410 2:N:0:4
TTGGGCTTGAGCGTACTCGACGAAGTTCAAGGGGGGGGGGGGGGGGGA
+
F,FFFFFFFFFFFFFFFFFFFFFFFFFFFFFFFFFFFFFFFFFFFF::
@FS10000125:27:BPA73017-1634:1:1101:1120:1420 2:N:0:4
TCGGAATTGAGCGTACTCGACGAAGTTCAGCCGGGGGGGGGGGGGGGA
+
FFFFFFFFF,FF:::FFFF,:,,,,FF:::,,:,,::F::::F:,,,F
@FS10000125:27:BPA73017-1634:1:1101:1330:1420 2:N:0:4
TATTGATTGAGCGTACTCGACGAAGTTCTGAGGGGGGGGGGGGGGGAA
+
FFFFFFFFFFFFFFFFFFFFFFFFFFFFFFFFFFFFFFFFFFFFFFFF
@FS10000125:27:BPA73017-1634:1:1101:1580:1420 2:N:0:4
CTGGGTTTGAGCGTACTCGACGAAGTTAGCAGGGGGGGGGGGGGGGGA
+
F::FFFFFFFFFFFFFFFFFFFFFFFFFFFFFFFFFFFFFFFFFFFF:
@FS10000125:27:BPA73017-1634:1:1101:2170:1420 2:N:0:4
TCCCCCTTGAGCGTACTCGACGAAGTTTTGGGGGGGGGGGGGGGGAAA
+
FFFFFFFFFFFFFFFFFFFFFFFFFFFFFFFFFFFFFFFFFFFF,FF,
@FS10000125:27:BPA73017-1634:1:1101:2590:1420 2:N:0:4
ACCACCTTGAGCGTACTCGACGAAGTTCCGAGGGGGGGGGGGGGGGGA
+
,FFFFFFFFFFFFFFFFFFFFFFFFFFFFFFFFFFFFFFFFFFFFF,F
@FS10000125:27:BPA73017-1634:1:1101:3250:1420 2:N:0:4
AACTCATTGAGCGTACTCGACGAAATTCATAGGGGGGGGGGGGGGGAA
+
::FF,FFFFFFFFFFFFFFFFFFFFFFFFFF,FFFFFFFFFFFFFFFF
@FS10000125:27:BPA73017-1634:1:1101:3750:1420 2:N:0:4
CCTTTTTTGAGCGTACTCGACGAAGTTACCAGGGGGGGGGGGGAGGGG
+
FFFFFFFFFFFFFFFFFFFFFFFFFFFFFFFFFFFFFFFFF,F,:,F,
@FS10000125:27:BPA73017-1634:1:1101:3980:1420 2:N:0:4
TTATGGTTGAGCGTACTCGACGAAGTTCGCCGGGGGGGGGGGGGGGGG
+
FFFFFFFFFFFFFFFFFFFFFFFFFFFFFFFFFFFFFFFFFFFFFFFF
@FS10000125:27:BPA73017-1634:1:1101:4020:1420 2:N:0:4
CTTGTTTTGAGCGTACTCGACGAAGTTTAGGGGGGGGGGGGGGAAAAC
+
FFFFFFFFFFFFFFFFFFFFFFFFFFFFFFFFFFFFFFFFFFF:FF,,
@FS10000125:27:BPA73017-1634:1:1101:4930:1420 2:N:0:4
CCACTTTTGAGCGTACTCGACGAAGTTCAAGGGGGGGGGGGGGGGAAA
+
FFFFFFFFFFFFFFFFFFFFFFFFFFFFFFFFFFFFFFFFFFFF:F,,
@FS10000125:27:BPA73017-1634:1:1101:4960:1420 2:N:0:4
TTTGTATTGAGCGTACTCGACGAAGTTAGGCGGGGGGGGGGGGGGGGA
+
,,:FFFFFFFFFFFFFFFFFFFFFFFFFFFFFFFFFFFFFFFFFFF:F
@FS10000125:27:BPA73017-1634:1:1101:6100:1420 2:N:0:4
CCGACATTGAGCGTACTCGACGAAGTTATTGGGGGGGGGGGGGGGAAA
+
FFFFFFFFFFFFFFFFFFFFFFFFFFFFFFFFFFFFFFFFFFFF,F,,
@FS10000125:27:BPA73017-1634:1:1101:7830:1420 2:N:0:4
TTACATTTGAGCGTACTCGACGAAGTTCATCGGGGGGGGGGGGGGGGA
+
FFFFFFFFFFFFFFFFFFFFFFFFFFFFFFFFFFFFFFFFFFFFFF,F
@FS10000125:27:BPA73017-1634:1:1101:9410:1420 2:N:0:4
CTAGAATTGAGCGTACTCGACGAAGTTGGCCGGGGGGGGGGGGGGAAA
+
F,FFFFFFFFFFFFFFFFFFFFFFFFFFFFFFFFFFFFFFFFFFFFF:
@FS10000125:27:BPA73017-1634:1:1101:9690:1420 2:N:0:4
CTTGAATTGAGCGTACTCGACGAAGTTGCGTGGGGGGGGGGGGGGGGG
+
F,FFFFFFFFFFFFFFFFFFFFFFFFFFFFFFFFFFFFFFFFFFFFF:
@FS10000125:27:BPA73017-1634:1:1101:10650:1420 2:N:0:4
TAAAGATTGAGCGTACTCGACGAAGTTCATCGGGGGGGGGGGGGGGAA
+
FFFFFFFFFFFFFFFFFFFFFFFFFFFFFFFFFFFFFFFFFFFFF,FF
@FS10000125:27:BPA73017-1634:1:1101:10930:1420 2:N:0:4
CCGGCTTTGAGCGTACTCGACGAGGTTATTCGGGGGGGGGGGGGGGGA
+
FFFFFFFFFFFFFFFFFFFFFFFFFFFFFFFFFFFFFFFFFFFFFFFF
@FS10000125:27:BPA73017-1634:1:1101:11040:1420 2:N:0:4
CGCGATTTGAGCGTACTCGACGAAGTTATTGGGGGGGGGGGGGGGGAA
+
F,:,::FFFFFFFFFFFFFFFFFFFFFF,F,FFFFFFFFFFFFFF,FF
@FS10000125:27:BPA73017-1634:1:1101:11120:1420 2:N:0:4
TCTAGATTGAGCGTACTCGACGAAGTTGAAAGGGGGGGGGGGGGGGGA
+
,FFFFFFFFFFFFFFFFFFFFFFFFFFFFFFFFFFFFFFFFFFFFF:F
@FS10000125:27:BPA73017-1634:1:1101:11200:1420 2:N:0:4
TTGAGCTTGAGCGTACTCGACGAAGTTGTCCGGGGGGGGGGGGGGGGG
+
FFFFFFFFFFFFFFFFFFFFFFFFFFFFFFFFFFFFFFFFFFFFF:FF
@FS10000125:27:BPA73017-1634:1:1101:11340:1420 2:N:0:4
CAAACATTGAGCGTACTCGACGAAGTTATAGAGGGGGGGGGGGGGGGA
+
FF::FFFFFFFFFFFFFFFFFFFFFFFFFFFFFFFFFFFFFFFFFFF:
@FS10000125:27:BPA73017-1634:1:1101:11370:1420 2:N:0:4
GTCTAATTGAGCGTACTCGACGAAGTTAGACGGGGGGGGGGGGGGGAA
+
FFFFFFFFFFFFFFFFFFFFFFFFFFFFFFFFFFFFFFFFFFFFF,FF
@FS10000125:27:BPA73017-1634:1:1101:11610:1420 2:N:0:4
AAACCATTGAGCGTACTCGACGAAGTTAAAGGGGGGGGGGGGGGGGGG
+
,FFFFFFFFFFFFFFFFFFFFFFFFFFFFFFFFFFFFFFFFFFFFFF,
@FS10000125:27:BPA73017-1634:1:1101:13380:1420 2:N:0:4
TTAGGTTTGAGCGTACTCGACGAAGTTGTAGGGGGGGGGGGGGGGAAA
+
,FFFFFFFFFFFFFFFFFFFFFFFFFFFFFFFFFFFFFFFFFFFF:F:
@FS10000125:27:BPA73017-1634:1:1101:13840:1420 2:N:0:4
TATGCCTTGAGCGTACTCGACGAAGTTGTGCGGGGGGGGGGGGGGGAA
+
FFFFFFFFFFFFFFFFFFFFFFFFFFFFFFFFFFFFFFFFFFFFFFFF
@FS10000125:27:BPA73017-1634:1:1101:14040:1420 2:N:0:4
ACTCTGTTGAGCGTACTCGACGAAGTGGGGGGGGGGGGGGGAAATCGG
+
,FFFFFFFFFFFFFFFFFFFFFFFFFFFFFFFFFFFFFFFFF::F:,F
@FS10000125:27:BPA73017-1634:1:1101:14130:1420 2:N:0:4
ATAACTTTGAGCGTACTCGACGAAGTTGGCGGGGGGGGGGGGGGGAAA
+
F,F,FFFFFFFFFFFFFFFFFFFFFFFFFFFFFFFFFFFFFFFF:F,,
@FS10000125:27:BPA73017-1634:1:1101:14340:1420 2:N:0:4
ATCGTGTTGAGCGTACTCGACGAAGTTAAACGGGGGGGGGGGGGGGGA
+
:FFFFFFFFFFFFFFFFFFFFFFFFFFFFFFFFFFFFFFFFFFFFFFF
@FS10000125:27:BPA73017-1634:1:1101:14780:1420 2:N:0:4
AAAAGATTGAGCGTACTCGACGAAGTGGGGGGGGGGGGGGGAATTCGA
+
FFFFFFFFFFFFFFFFFFFFFFFFFFFFFFFFFFFFFFFF:F,,FF,F
@FS10000125:27:BPA73017-1634:1:1101:15520:1420 2:N:0:4
TTAGGTTTGAGCGTACTCGACGAAGTTGCACGGGGGGGGGGGGGGGAA
+
,FFFFFFFFFFFFFFFFFFFFFFFFFFFFFFFFFFFFFFFFFFFFFFF
@FS10000125:27:BPA73017-1634:1:1101:1000:1430 2:N:0:4
TTAATCTTGAGCGTACTCGACGAAGTTGGGGGGGGGGGGGGGGGGAAA
+
F,FFFFFFFFFFFFFFFFFFFFFFFFFFFFFFFFFFFFFFFFF,,F:,
@FS10000125:27:BPA73017-1634:1:1101:1990:1430 2:N:0:4
CATTTGTTGAGCGTACTCGACGAAGTTGATTGGGGGGGGGGGGGGGAA
+
FFFFFFFFFFFFFFFFFFFFFFFFFFFFFFFFFFFFFFFFFFFFF,FF
@FS10000125:27:BPA73017-1634:1:1101:2000:1430 2:N:0:4
TTCTCTTTGAGCGTACTCGACGAAGGGGGGGGGGGGGGGGAAATCGGA
+
,FFFFFFFFFFFFFFFFFFFFFFFFFFFFFFFFFFFFFF:F,,F:,,,
@FS10000125:27:BPA73017-1634:1:1101:2810:1430 2:N:0:4
ATGTGTTTGAGCGTACTCGACGAAGTTACTAGGGGGGGGGGGGGAGAT
+
,,,,FFFFFFFFFFFFFFFFFFFFFFF:F,,FFFFFFFFFFFF,F,:F
@FS10000125:27:BPA73017-1634:1:1101:3840:1430 2:N:0:4
GTACACTTGAGCGTACTCGACGAAGTTGGGCGGGGGGGGGGGGGGGGA
+
,,FFFFFFFFFFFFFFFFFFFFFFFFFFFFFFFFFFFFFFFFFFFFF,
@FS10000125:27:BPA73017-1634:1:1101:5050:1430 2:N:0:4
GATTTTTTGAGCGTACTCGACGAAGTTCAGCGGGGGGGGGGGGGGGAA
+
,F,::FFFFFFFFFFFFFFFFFFFFFFFFFF:FFFFFFFFFFFFF:FF
@FS10000125:27:BPA73017-1634:1:1101:5150:1430 2:N:0:4
TTTTAATTGAGCGTACTCGACGAAGGGGGGGGGGGGGGGAGATCGGAA
+
,F,,,FFFFFFFFFFFFFFFFFFFFFF,F:,,FFFFFFF,:F,:,FFF
@FS10000125:27:BPA73017-1634:1:1101:5510:1430 2:N:0:4
CATTAATTGAGCGTACTCGACGAAGTTCCATGGGGGGGGGGGGGGGAA
+
F:FFFFFFFFFFFFFFFFFFFFFFFFFFFFFFFFFFFFFFFFFFF,:F
@FS10000125:27:BPA73017-1634:1:1101:5790:1430 2:N:0:4
AATCAGTTGAGCGTACTCGACGAAGTTGGTCGGGGGGGGGGGGGGGAA
+
FFFFFFFFFFFFFFFFFFFFFFFFFFFFFFFFFFFFFFFFFFFF:F,F
@FS10000125:27:BPA73017-1634:1:1101:6740:1430 2:N:0:4
CTATTTTTGAGCGTACTCGACGAAGTTCGCCGGGGGGGGGGGGGGGAA
+
FF,FFFFFFFFFFFFFFFFFFFFFFFFFF:FFFFFFFFFFFFFFF:FF
@FS10000125:27:BPA73017-1634:1:1101:6950:1430 2:N:0:4
TTGCATTTGAGCGTACTCGACGAAGTTTTGTGGGGGGGGGGGGGGGGG
+
:F,F::FFFFFFFFFFFFFFFFFFFFF,:,::FFFFFFFFF,FF:,,,
@FS10000125:27:BPA73017-1634:1:1101:8050:1430 2:N:0:4
TATCTCTTGAGCGTACTCGACGAAGTTGCGAGGGGGGGGGGGGGGGAA
+
FFFFFFFFFFFFFFFFFFFFFFFFFFFFFFFFFFFFFFFFFFFFF,FF
@FS10000125:27:BPA73017-1634:1:1101:11140:1430 2:N:0:4
TTATTTTTGAGCGTACTCGACGAAGTTCATAAGGGGCGGGGGGGGGGG
+
,F:,F,FFFFFFFFFFFFFFFFFFFFFFF,,,FFFFFFFFFFFFFF:F
@FS10000125:27:BPA73017-1634:1:1101:11810:1430 2:N:0:4
TATTTCTTGAGCGTACTCGACGAAGTTCAGTGGGGGGGGGGGGGGGAA
+
FF,FFFFFFFFFFFFFFFFFFFFFFFF:F,,:FFF:F:FFF,F,F,F,
@FS10000125:27:BPA73017-1634:1:1101:13320:1430 2:N:0:4
TGCGGTTTGAGCGTACTCGACGAAGTTGCTGGGGGGGGGGGGGGGAAT
+
,,FFFFFFFFFFFFFFFFFFFFFFFFFFFFFFFFFFFFFFFFFF,F:,
@FS10000125:27:BPA73017-1634:1:1101:13420:1430 2:N:0:4
TCTGAATTGAGCGTACTCGACGAAGTTGCCTGGGGGGGGGGGGGGGAA
+
FF:FFFFFFFFFFFFFFFFFFFFFFFFFFFFFFFFFFFFFFFFFF::F
@FS10000125:27:BPA73017-1634:1:1101:14090:1430 2:N:0:4
TCGATATTGAGCGTACTCGACGAAGTTGCACGGGGGGGGGGGGGGGAA
+
,FFFFFFFFFFFFFFFFFFFFFFFFFFFFFFFFFFFFFFFFFFFF:FF
@FS10000125:27:BPA73017-1634:1:1101:14800:1430 2:N:0:4
CTGCGGTTGAGCGTACTCGACGAAGTTCAAAGGGGGGGGGGGGGGGAA
+
FFFFFFFFFFFFFFFFFFFFFFFFFFFFFFFFFFFFFFFFFFFFF,FF
@FS10000125:27:BPA73017-1634:1:1101:14920:1430 2:N:0:4
CATTGATTGAGCGTACTCGACGAAGTTTATTGGGGGGGGGGGGGGGGA
+
FFFF:FFFFFFFFFFFFFFFFFFFFFFFFFFFFFFFFFFFFFFF:,,,
@FS10000125:27:BPA73017-1634:1:1101:15660:1430 2:N:0:4
TTCAGGTTGAGCGTACTCGACGAAGTTTTATGGGGGGGGGGGGGGGAA
+
FFFFFFFFFFFFFFFFFFFFFFFFFFFFFFFFFFFFFFFFFFFFF:FF
@FS10000125:27:BPA73017-1634:1:1101:15920:1430 2:N:0:4
GTCGCTTTGAGCGTACTCGACGAAGTTAGACGGGGGGGGGGGGGGGAA
+
FFF:FFFFFFFFFFFFFFFFFFFFFFFFFFFFFFFFFFFFFFFFFFFF
@FS10000125:27:BPA73017-1634:1:1101:1120:1440 2:N:0:4
TAGCTTTTGAGCGTACTCGACGAAGTTATATGGGGGGGGGGGGGGGAA
+
FFFFFFFFFFFFFFFFFFFFFFFFFFFFFFFFFFFFFFFFFFFFF:FF
@FS10000125:27:BPA73017-1634:1:1101:1190:1440 2:N:0:4
TACTATTTGAGCGTACTCGACGAGGGGGGGGGGGGGGGGGGGGGAAGG
+
FFFFFFFFFFFFFFFFFFFFFFFFFFFFFFFFFFFFFFFFFFF,FF,,
@FS10000125:27:BPA73017-1634:1:1101:1680:1440 2:N:0:4
TAAGATTTGAGCGTACTCGACGAAGTGGGGGGGGGGGGGGGAGTTCGA
+
FFFFFFFFFFFFFFFFFFFFFFFFFFFFFFFFFFFFFFFF:F,,F:,:
@FS10000125:27:BPA73017-1634:1:1101:1700:1440 2:N:0:4
TAACACTTGAGCGTACTCGACGAAGTTTACGGGGGGGGGGGGGGGGAA
+
FFFFFFFFFFFFFFFFFFFFFFFFFFFFFFFFFFFFFFFFFFFFFFFF
@FS10000125:27:BPA73017-1634:1:1101:3010:1440 2:N:0:4
CTGATATTGAGCGTACTCGACGAAGTTCTGGGGGGGGGGGGGGGGAAA
+
F:,F:,FFFFFFFFFFFFFFFFFFFFFF,,F:FFFFFFFFFFFF,:F,
@FS10000125:27:BPA73017-1634:1:1101:3310:1440 2:N:0:4
CATAGGTTGAGCGTACTCGACGAAGTTGCATGGGGGGGGGGGGGGGAG
+
FFFFFFFFFFFFFFFFFFFFFFFFFFFFFFFFFFFFFFFFFFFF,,,,
@FS10000125:27:BPA73017-1634:1:1101:3440:1440 2:N:0:4
CCTGGTTTGAGCGTACTCGACGAAGTTGTGAGGGGGGGGGGGGGGGAA
+
FFFFFFFFFFFFFFFFFFFFFFFFFFFFFFFFFFFFFFFFFFFFF:,,
@FS10000125:27:BPA73017-1634:1:1101:5640:1440 2:N:0:4
ATATTTTTGAGCGTACTCGACGAAGTTGCGTGGGGGGGGGGGGGGGAA
+
FFFFFFFFFFFFFFFFFFFFFFFFFFFFFFFFFFFFFFFFFFFF:,:F
@FS10000125:27:BPA73017-1634:1:1101:5790:1440 2:N:0:4
TAGTACTTGAGCGTACTCGACGAAGTTGAGGGGGGGGGGGGGGGGGAA
+
FFFFFFFFFFFFFFFFFFFFFFFFFFFFFFFFFFFFFFFFFFFFF:FF
@FS10000125:27:BPA73017-1634:1:1101:6500:1440 2:N:0:4
TTTTCATTGAGCGTACTCGACGAAGTTGGCGGGGGGGGGGGGGGGAAA
+
F,FFFFFFFFFFFFFFFFFFFFFFFFFFFFFFFFFFFFFFFFFFF:F,
@FS10000125:27:BPA73017-1634:1:1101:6610:1440 2:N:0:4
CTTATATTGAGCGTACTCGACGAAGTTGGGCGGGGGGGGGGGGGGGAA
+
,F,F:FFFFFFFFFFFFFFFFFFFFFFFFFFFFFFFFFFFFFFF:,F,
@FS10000125:27:BPA73017-1634:1:1101:7640:1440 2:N:0:4
TTATGGTTGAGCGTACTCGACGAAGGGGGGGGGGGGGGGAGATCGGAA
+
,FFFFFFFFFFFFFFFFFFFFFFFFFFFFFFFFFFFFFFF,,FF,:F,
@FS10000125:27:BPA73017-1634:1:1101:8130:1440 2:N:0:4
ATTGTCTTGAGCGTACTCGACGAAGTGGGGGGGGGGGGGGGAATTCGA
+
FFFFFFFFFFFFFFFFFFFFFFFFFFFFFFFFFFFFFFFF:FF,F,,:
@FS10000125:27:BPA73017-1634:1:1101:8650:1440 2:N:0:4
ATTAGTTTGAGCGTACTCGACGAAGTTCAGCGGGGGGGGGGGGGGGAA
+
F,FFFFFFFFFFFFFFFFFFFFFFFFFFFFFFFFFFFFFFFFFFF:FF
@FS10000125:27:BPA73017-1634:1:1101:9060:1440 2:N:0:4
AGTTACTTTGACCTTTCTCATCAAAGTTTACTGGGGGGGGGGGGGGAA
+
FFFFFFFFF,F,F,:,:FF,,F,FF,F,,FFFFFFFFFFFFFFFF:FF
@FS10000125:27:BPA73017-1634:1:1101:9250:1440 2:N:0:4
CATTAATTGAGCGTACTCGACGAAGTTGCGAGGGGGGGGGGGGGGGAA
+
FFFFFFFFFFFFFFFFFFFFFFFFFFFFFFFFFFFFFFFFFFFFFFFF
@FS10000125:27:BPA73017-1634:1:1101:9350:1440 2:N:0:4
TTCGCTTTGAGCGTACTCGACGAAGTTCTAAGGGGGGGGGGGGGGGAA
+
FFFFFFFFFFFFFFFFFFFFFFFFFFFFFFFFFFFFFFFFFFFF:,FF
@FS10000125:27:BPA73017-1634:1:1101:9430:1440 2:N:0:4
TTCTGCTTGAGCGTACTCGACGAAGTTTTAGGGGGGGGGGGGGGGAAA
+
F,FFFFFFFFFFFFFFFFFFF:FFFFFFFFFFFFFFFFFFFFFF,F:,
@FS10000125:27:BPA73017-1634:1:1101:11210:1440 2:N:0:4
CTCGTGTTGAGCGTACTCGACGAAGTTTTCAGGGGGGGGGGGGGGGGG
+
FFFFFFFFFFFFFFFFFFFFFFFFFFFFFFFFFFFFFFFFFFFF:,:F
@FS10000125:27:BPA73017-1634:1:1101:11540:1440 2:N:0:4
CCATTCTTGAGCGTACTCGACGAAGTTGAGCGGGGGGGGGGGGGGGAA
+
FFFFFFFFFFFFFFFFFFFFFFFFFFFFFFFFFFFFFFFFFFFFF:FF
@FS10000125:27:BPA73017-1634:1:1101:11810:1440 2:N:0:4
TAATTGTTGAGCGTACTCGACGAAGTTGATCGGGGGGGGGGGGGGGAA
+
FFFFFFFFFFFFFFFFFFFFFFFFFF,FFFFFFFFFFFFFFFFFF,FF
@FS10000125:27:BPA73017-1634:1:1101:12290:1440 2:N:0:4
AATTTATTGAGCGTACTCGACGAAGTGGTGGGGGGGGGGGGGGAAATC
+
,:F,FFFFFFFFFFFFFFFFFFFFFF,,,FFFFFFFFFFFFF,FF,FF
@FS10000125:27:BPA73017-1634:1:1101:12540:1440 2:N:0:4
TTAAATTTGAGCGTACTCGACGAAGTTTCTAGGGGGGGGGGGGGGAGA
+
FFFFFFFFFFFFFFFFFFFFFFFFFFFFFFFFFFFFFFFFFFFFF:FF
@FS10000125:27:BPA73017-1634:1:1101:15200:1440 2:N:0:4
AATTACTTGAGCGTACTCGACGAAGTTGTTAGGGGGGGGGGGGGGGAA
+
FFFFFFFFFFFFFFFFFFFFFFFFFFFFFFFFFFFFFFFFFFFFF:FF
@FS10000125:27:BPA73017-1634:1:1101:15570:1440 2:N:0:4
CAATGATTGAGCGTACTCGACGAAGTTCTGTAGGGGGGGGGGGGGGGA
+
FFFFFFFFFFFFFFFFFFFFFFFFFFFFFFFFFFFFFFFFFFFFFF:F
@FS10000125:27:BPA73017-1634:1:1101:15700:1440 2:N:0:4
TTTAATTTGAGCGTACTCGACGAAAGGGGGGGGGGGGGGGGAAAGTCG
+
FFFFFFFFFFFFFFFFFFFFFFFFFFFFFFFFFFFFFFFFF,:F,,,F
@FS10000125:27:BPA73017-1634:1:1101:16300:1440 2:N:0:4
CTACAGTTGAGCGTACTACGAAGTTAAAAGGGGGGGGGGGGGGGGAAT
+
F,FFFFFFFFFFFFFFFFFFFFFFFFFFFFFFFFFFFFFFFFFF,F,,
@FS10000125:27:BPA73017-1634:1:1101:16470:1440 2:N:0:4
ATATACTTGAGCGTACTCGACGAAGTTCTACGGGGGGGGGGGGGGGAA
+
FFFFFFFFFFFFFFFFFFFFFFFFFFFFFFFFFFFFFFFFFFFF::,F
@FS10000125:27:BPA73017-1634:1:1101:1980:1450 2:N:0:4
TTAACCTTGAGCGTACTCGACGAAGTTTGCAGGGGGGGGGGGGGGGAA
+
,FFFFFFFFFFFFFFFFFFFFFFFFFFFFFF:FFFFFFFFFFFFF,:F
@FS10000125:27:BPA73017-1634:1:1101:3000:1450 2:N:0:4
ATTTTTTTGAGCGTACTCGACGAAGTTCTGGCGGGGGGGGGGGGAAAT
+
::F,,FFFFFFFFFFFFFFFFFFFFFFFF,F,F,FFFFFFFFF:,,:,
@FS10000125:27:BPA73017-1634:1:1101:4200:1450 2:N:0:4
TGTTACTTGAGCGTACTCGACGAAGTTCATGGGGGGGGGGGGGGAAAT
+
F:FFFFFFFFFFFFFFFFFFFFFFFFFFFFFFFFFFFFFFFFFF,FF:
@FS10000125:27:BPA73017-1634:1:1101:4480:1450 2:N:0:4
TAGCACTTGAGCGTACTCGACGAAGTTGCTGGGGGGGGGGGGGGGAAA
+
FFFFFFFFFFFFFFFFFFFFFFFFFFFFFFFFFFFFFFFFFFFF:FF,
@FS10000125:27:BPA73017-1634:1:1101:4840:1450 2:N:0:4
CAGGTCTTGAGCGTACTCGACGAAGTTAAAGGGGGGGGGGGGGGGGGA
+
FFFFFFFFFFFFFFFFFFFFFFFFFFFFFFFFFFFFFFFFFFFFF,,F
@FS10000125:27:BPA73017-1634:1:1101:5140:1450 2:N:0:4
AGTAAATTGAGCGTACTCGACGAAGTTCAGGGGGGGGGGGGGGGAAAT
+
,,FFFFFFFFFFFFFFFFFFFFFFFFFFFFFFFFFFFFFFFFFF,FFF
@FS10000125:27:BPA73017-1634:1:1101:5340:1450 2:N:0:4
CTTTACTTGAGCGTACTCGACGAAGTTTGGGGGGGGGGGGGGGAAAGT
+
F,FFFFFFFFFFFFFFFFFFFFFFFFFFFFFFFFFFFFFFFFF,FF,,
@FS10000125:27:BPA73017-1634:1:1101:5350:1450 2:N:0:4
TCCATTTTGAGCGTACTCGACGAAGTTAACAGGGGGGGGGGGGGGGAA
+
,FFFFFFFFFFFFFFFFFFFFFFFFFFFFFFFFFFFFFFFFFFFF,FF
@FS10000125:27:BPA73017-1634:1:1101:6390:1450 2:N:0:4
ATTATCTTGAGCGTACTCGACGAAGTGGGGGGGGGGGGGGGGGGAGGG
+
FF,:FFFFFFFFFFFFFFFFFFFFFFF,FFFFFFFFFFFFFF,,F,,:
@FS10000125:27:BPA73017-1634:1:1101:6730:1450 2:N:0:4
ATAAAATTGAGCGTACTCGACGAAGTTACCGGGGGGGGGGGGGGGAAA
+
F,FFFFFFFFFFFFFFFFFFFFFFFFFFFFFFFFFFFFFFFFFF,FF,
@FS10000125:27:BPA73017-1634:1:1101:7630:1450 2:N:0:4
TTGTGCTTGAGCGTACTCGACGAAGAGGGGGGGGGGGGGGGGAAATCG
+
,FFFFFFFFFFFFFFFFFFFFFFFFFFFFFFFFFFFFFFFF,F:,F,F
@FS10000125:27:BPA73017-1634:1:1101:7760:1450 2:N:0:4
TTGGAGTTGAGCGTACTCGACGAAGTTCTGCGGGGGGGGGGGGGGGAA
+
,FFFFFFFFFFFFFFFFFFFFFFFFFFFFFFFFFFFFFFFFFFFFFFF
@FS10000125:27:BPA73017-1634:1:1101:7940:1450 2:N:0:4
TGATTATTGAGCGTACTCGACGAAGTTGGACGGGGGGGGGGGGGGGGG
+
F:FFFFFFFFFFFFFFFFFFFFFFFFFFFFFFFFFFFFFFFFF,F,,:
@FS10000125:27:BPA73017-1634:1:1101:8100:1450 2:N:0:4
AACAGATTGAGCGTACTCGACGAGGTTGAGGGGGGGGGGGGGGGGAGA
+
,:FFFFFFFFFFFFFFFFFFFFFFFFFFFFFFFFFFFFFFFFFFF:,F
@FS10000125:27:BPA73017-1634:1:1101:8460:1450 2:N:0:4
CCTGGGTTGAGCGTACTCGACGAAGTTTATGGGGGGGGGGGGGGAAAT
+
FFFFFFFFFFFFFFFFFFFFFFFFFFFFFFFFFFFFFFFFFFFFFFFF
@FS10000125:27:BPA73017-1634:1:1101:8810:1450 2:N:0:4
CTAGAATTGAGCGTACTCGACGAAGTTAAGCGGGGGGGGGGGGGGGAA
+
F,FFFFFFFFFFFFFFFFFFFFFFFFFFFFFFFFFFFFFFFFFFF:FF
@FS10000125:27:BPA73017-1634:1:1101:9200:1450 2:N:0:4
CCTGCCTTGAGCGTACTCGACGAAGTTCCTGGGGGGGGGGGGGGGAAA
+
FFFFFFFFFFFFFFFFFFFFFFFFFFFFFFFFFFFFFFFFFFFFFF::
@FS10000125:27:BPA73017-1634:1:1101:9570:1450 2:N:0:4
AAGGGATTGAGCGTACTCGACGAAGTTTTGTGGGGGGGGGGGGGGGGA
+
:FFFFFFFFFFFFFFFFFFFFFFFFFFFFFFFFFFFFFFFFFFFFFF:
@FS10000125:27:BPA73017-1634:1:1101:9990:1450 2:N:0:4
TCAACATTGAGCGTACTCGACGAAGTTAGCCGGGGGGGGGGGGGGGAA
+
,FFFFFFFFFFFFFFFFFFFFFFFFFFFFFFFFFFFFFFFFFFFFF:F
@FS10000125:27:BPA73017-1634:1:1101:10100:1450 2:N:0:4
ATCTGGTTGAGCGTACTCGACGAAGTTGCCAGGGGGGGGGGGGGGGAA
+
,,F,FFFFFFFFFFFFFFFFFFFFFFFF:F,FFFFFFFFFFFFFF:,F
@FS10000125:27:BPA73017-1634:1:1101:10150:1450 2:N:0:4
TTATGATTGAGCGTACTCGACGAAGTGGGGGGGGGGGGGGGGAAGTCG
+
FFFFFFFFFFFFFFFFFFFFFFFFFFFFFFFFFFFFFFFFF,:F,F,:
@FS10000125:27:BPA73017-1634:1:1101:10790:1450 2:N:0:4
TTTAATTTGAGCGTACTCGACGAAGTTCGTGGGGGGGGGGGGGGGAAA
+
,FFFFFFFFFFFFFFFFFFFFFFFFFFFFFFFFFFFFFFFFFFF,FF,
@FS10000125:27:BPA73017-1634:1:1101:10920:1450 2:N:0:4
CCGGCTTTGAGCGTACTCGACGAGGTTATTCGGGGGGGGGGGGGGGAA
+
FF:FFFFFFFFFFFFFFFFFFFFFFFFFFFFFFFFFFFFFFFFFFF,F
@FS10000125:27:BPA73017-1634:1:1101:12090:1450 2:N:0:4
TTCACTTTGAGCGTACTCGACGAAGTTACCGGGGGGGGGGGGGGGGAA
+
F,FFFFFFFFFFFFFFFFFFFFFFFFFFFFFFFFFFFFFFFF:F,,,F
@FS10000125:27:BPA73017-1634:1:1101:12100:1450 2:N:0:4
ACACGGTTGAGCGTACTCGACGAAGTTCACGGGGGGGGGGGGGGGGGA
+
,FFFFFFFFFFFFFFFFFFFFFFFFFFFFFFFFFFFFFFFFFF::,,F
@FS10000125:27:BPA73017-1634:1:1101:13220:1450 2:N:0:4
CCATCATTGAGCGTACTCGACGAAGTTCCGAGGGGGGGGGGGGGGGGA
+
FFFFFFFFFFFFFFFFFFFFFFFFFFFFFFFFFFFFFFFFFFFFFFF,
@FS10000125:27:BPA73017-1634:1:1101:13800:1450 2:N:0:4
CTACCGTTGAGCGTACTCGACGAAGTTGCAAGGGGGGGGGGGGGGGGA
+
F,FFFFFFFFFFFFFFFFFFFFFFFFFFFFFFFFFFFFFFFFFFFF:F
@FS10000125:27:BPA73017-1634:1:1101:14330:1450 2:N:0:4
TCATATTTGAGCGTACTCGACGAAGTTCTACGGGGGGGGGGGGGGGAA
+
FFFFFFFFFFFFFFFFFFFFFFFFFFFFFFFFFFFFFFFFFFFFFFFF
@FS10000125:27:BPA73017-1634:1:1101:14410:1450 2:N:0:4
ATAGATTTGAGCGTACTCGACGAAGTTAATAGGGGGGGGGGGGGGGGG
+
,F,F,,FFFFFFFFFFFFFFFFFFFFFF,,FFFFFFFFFFFFFFFF,:
@FS10000125:27:BPA73017-1634:1:1101:14760:1450 2:N:0:4
TAGGACTTGAGCGTACTCGACGAAGTTTGCCCGGGGGGGGGGGGGGGA
+
F,FFFFFFFFFFFFFFFFFFFFFFFFFFFF,:FFFFFFFFFFFF:,::
@FS10000125:27:BPA73017-1634:1:1101:16030:1450 2:N:0:4
TACGGTTTGAGCGTACTCGACGAAGTTCAGGGGGGGGGGGGGGGAGAT
+
FFFFFFFFFFFFFFFFFFFFFFFFFFFFFFFFFFFFFFFFFFF,F,:F
@FS10000125:27:BPA73017-1634:1:1101:16040:1450 2:N:0:4
TTACCATTGAGCGTACTCGACGAAGTTAACCGGGGGGGGGGGGGGGAA
+
F,FFFFFFFFFFFFFFFFFFFFFFFFFFFFFFFFFFFFFFFFFFFF,F
@FS10000125:27:BPA73017-1634:1:1101:1260:1460 2:N:0:4
TCGGTATTGAGCGTACTCGACGAAGTTCGTGGGGGGGGGGGGGGGAAA
+
,FFFFFFFFFFFFFFFFFFFFFFFFFFFFFFFFFFFFFFFFFFFF::F
@FS10000125:27:BPA73017-1634:1:1101:1820:1460 2:N:0:4
AACGCTTTGAGCGTACTCGACGAATGGGGGGGGGGGGGGGAAATTGGA
+
::FFFFFFFFFFFFFFFFFFFFFFFFFFFFFFFFFFFFF:,F,F,,,F
@FS10000125:27:BPA73017-1634:1:1101:3400:1460 2:N:0:4
CTGTTGTTGAGCGTACTCGACGAAGTTTGGGGGGGGGGGGGGGAAATC
+
FF,FFFFFFFFFFFFFFFFFFFFFFFFFFFFFFFFFFFFFFF:F:,F,
@FS10000125:27:BPA73017-1634:1:1101:4050:1460 2:N:0:4
TCTCGTTTGAGCGTACTCGACGAAGTTTCTGGGGGGGGGGGGGGGGGG
+
:FFFFFFFFFFFFFFFFFFFFFFFFFFFFFFFFFFFFFFFFFF:F,F:
@FS10000125:27:BPA73017-1634:1:1101:5160:1460 2:N:0:4
TCATTTTTGAGCGTACTCGACGAAGTTGCAAGGGGGGGGGGGGGGGGG
+
FF:FF:FFFFFFFFFFFFFFFFFFFFFFFFFFFFFFFFFFFFFFFF:F
@FS10000125:27:BPA73017-1634:1:1101:5380:1460 2:N:0:4
AACACATTGAGCGTACTCGACGAAGTTAAGTGGGGGGGGGGGGGGGGA
+
:FFFFFFFFFFFFFFFFFFFFFFFFFFFFFFFFFFFFFFFF:FFFFF:
@FS10000125:27:BPA73017-1634:1:1101:5440:1460 2:N:0:4
GAGATTTTGAGCGTACTCGACGAAGTTGGGCGGGGGGGGGGGGGGGAA
+
F,,FF,FFFFFFFFFFFFFFFFFFF::FFFFFFFFFFFF,F,:,FF::
@FS10000125:27:BPA73017-1634:1:1101:6100:1460 2:N:0:4
TGCATCTTGAGCGTACTCGACGAAGTTCCACGGGGGGGGGGGGGGGGA
+
FFFFFFFFFFFFFFFFFFFFFFFFFFFFFFFFFFFFFFFFFFFFFFFF
@FS10000125:27:BPA73017-1634:1:1101:6900:1460 2:N:0:4
TCCACATTGAGCGTACTCGACGAAGTTAGCCGGGGGGGGGGGGGGGAA
+
FFFFFFFFFFFFFFFFFFFFFFFFFFFFFFFFFFFFFFFFFFFFF,FF
@FS10000125:27:BPA73017-1634:1:1101:6920:1460 2:N:0:4
ATACTCTTGAGCGTACTCGACGAAGTTAACAGGGGGGGGGGGGGGGAA
+
FFFFFFFFFFFFFFFFFFFFFFFFFFFFFFFFFFFFFFFFFFFFFFFF
@FS10000125:27:BPA73017-1634:1:1101:8140:1460 2:N:0:4
CTAACTTTGAGCGTACTCGACGAAGTTTGGTGGGGGGGGGGGGGGGAA
+
F:FFFFFFFFFFFFFFFFFFFFFFFFFFFFFFFFFFFFFFFFFFFF:F
@FS10000125:27:BPA73017-1634:1:1101:8430:1460 2:N:0:4
TAAAATTTGAGCGTACTCGACGAAGTTAGGAGGGGGGGGGGGGGGGAA
+
FFF:FFFFFFFFFFFFFFFFFFFFFFFFFFFFFFFFFFFFFF::F,,F
@FS10000125:27:BPA73017-1634:1:1101:8630:1460 2:N:0:4
CTGTCATTGAGCGTACTCGACGAAGTTTATGGGGGGGGGGGGGGGAAA
+
FFFFFFFFFFFFFFFFFFFFFFFFFFFFFFFFFFFFFFFFFFFF,F,,
@FS10000125:27:BPA73017-1634:1:1101:8700:1460 2:N:0:4
TAGCGACTTGAGCGTACTCGACGAAGTTTGTCGGGGGGGGGGGGGGGA
+
,,FFFFFFFFFFFFFFFFFFFFFFFFFFFFFFFFFFFFFFFFFFFF,F
@FS10000125:27:BPA73017-1634:1:1101:9620:1460 2:N:0:4
CCTTTCTTGAGCGTACTCGACGAAGTTAAACCGGGGGGGGGGGGGGGA
+
,,FF:FFFFFFFFFFFFFFFFFFFFFF,FF,FFFFFFFFFFFF,F,::
@FS10000125:27:BPA73017-1634:1:1101:10190:1460 2:N:0:4
TTTTTTTTGAGCGTACTCGACGAAGTTATTGGGGGGGGGGGGGGGGGA
+
:,FFFFFFFFFFFFFFFFFFFFFFFFFFFFFFFFFFFFFFFFFFF::,
@FS10000125:27:BPA73017-1634:1:1101:11020:1460 2:N:0:4
AATCAATTGAGCGTACTCGACGAAGTTGTTGGGGGGGGGGGGGGGAAT
+
F:F,FFFFFFFFFFFFFFFFFFFFFFFFFFFFFFFFFFFFFFFF,FF,
@FS10000125:27:BPA73017-1634:1:1101:12340:1460 2:N:0:4
TCTGCTTTGAGCGTACTCGACGAAGTTGACCGGGGGGGGGGGGGGGGG
+
FFFFFFFFFFFFFFFFFFFFFFFFFFFFFFFFFFFFFFFFFFFFFFFF
@FS10000125:27:BPA73017-1634:1:1101:12450:1460 2:N:0:4
AGTCAGTTGAGCGTACTCGACGAAGTTAGCAGGGGGGGGGGGGGGGGA
+
:,FFFFFFFFFFFFFFFFFFFFFFFFFFFFFFFFFFFFFFFFFFFFF:
@FS10000125:27:BPA73017-1634:1:1101:12970:1460 2:N:0:4
AAAATTTTGAGCGTACACGACGAAGTTGTAAGGGGGGGGGGGGGGGGA
+
FF:,FFFFFFFFFFFFFFFFFFFFFFFFFF,FFFFFFFFFFFFFFF:F
@FS10000125:27:BPA73017-1634:1:1101:14220:1460 2:N:0:4
CATACATTGAGCGTACTCGACGAAGTTGCTTGGGGGGGGGGGGGGGGG
+
FFFFFFFFFFFFFFFFFFFFFFFFFFFFFFFFFFFFFFFFFFFFFF:F
@FS10000125:27:BPA73017-1634:1:1101:14550:1460 2:N:0:4
TTTCATTTGAGCGTACTCGACGAAGTTTGAGGGGGGGGGGGGGGGGAA
+
FFFFFFFFFFFFFFFFFFFFFFFFFFFFFFFFFFFFFFFFFFFF,,:F
@FS10000125:27:BPA73017-1634:1:1101:14750:1460 2:N:0:4
ATCCGGTTGAGCGTACTCGACGAAGTTCTAGGGGGGGGGGGGGGGGGG
+
FFFFFFFFFFFFFFFFFFFFFFFFFFFFFFFFFFFFFFFFFFF:::,:
@FS10000125:27:BPA73017-1634:1:1101:15010:1460 2:N:0:4
AAGGGTTTGAGCGTACTCGACGAAGTTGGCAGGGGGGGGGGGGGGGGA
+
FF,F,FFFFFFFFFFFFFFFFFFFFFFF:FFFFFFFFFFFFFFFFFF,
@FS10000125:27:BPA73017-1634:1:1101:15960:1460 2:N:0:4
TTAAATTTGAGCGTACTCGACGAAGTTATAGGGGGGGGGGGGGGGGGA
+
F,FFFFFFFFFFFFFFFFFFFFFFFFFF,FFFFFFFFFFFFFFFF:,F
@FS10000125:27:BPA73017-1634:1:1101:1360:1470 2:N:0:4
ACCCCGTTGAGCGTACTCGACGAAGTTAGTGGGGGGGGGGGGGGGGAA
+
:FFF:,FFFFFFFFFFFFFFFFFFFFFF:::FFFFFFFFFFFFFF,F,
@FS10000125:27:BPA73017-1634:1:1101:2310:1470 2:N:0:4
TTTCGATTGAGCGTACTCGACGAAGTTCAACGGGGGGGGGGGGGGGGA
+
FFFFFFFFFFFFFFFFFFFFFFFFFFFFFFFFFFFFFFFFFFFFFFF,
@FS10000125:27:BPA73017-1634:1:1101:2910:1470 2:N:0:4
CTAAGTTTGAGCGTACTCGACGAAGTTTTGGGGGGGGGGGGGGGAAAT
+
F:FFFFFFFFFFFFFFFFFFFFFFFFFFFFFFFFFFFFFFFFFF,:,:
@FS10000125:27:BPA73017-1634:1:1101:3060:1470 2:N:0:4
ATTCACTTGAGCGTACTCGACAAAGTTTATCGGGGGGGGGGGGGGGAA
+
FFFF,:FFFFFFFFFFFFFFF,FFFFF:F,,FFFFFFFFFFFFFF,FF
@FS10000125:27:BPA73017-1634:1:1101:3300:1470 2:N:0:4
TTATGATTGAGCGTACTCGACGAGGTTCCATGGGGGGGGGGGGGGGGG
+
FFFFFFFFFFFFFFFFFFFFFFFFFFFFFFFFFFFFFFFFFFFFFFF:
@FS10000125:27:BPA73017-1634:1:1101:3510:1470 2:N:0:4
ACCAGTTTGAGCGTACTCGACGAAGGGGGGGGGGGGGGGGGAATTTGA
+
FFFFFFFFFFFFFFFFFFFFFFFFFFFFFFFFFFFFFFF:,,F,F,,F
@FS10000125:27:BPA73017-1634:1:1101:3970:1470 2:N:0:4
CTAGTTTTGAGCGTACTCGACGAAGTTGACAGGGGGGGGGGGGGGGGG
+
FFFFFFFFFFFFFFFFFFFFFFFFFFFFFFFFFFFFFFFFFFFFFFF,
@FS10000125:27:BPA73017-1634:1:1101:4240:1470 2:N:0:4
TATTACTTGAGCGTACTCGACGAAGTTTGGTGGGGGGGGGGGGGGGGA
+
FFFFFFFFFFFFFFFFFFFFFFFFFFFFFFFFFFFFFFFFFFFFFF,F
@FS10000125:27:BPA73017-1634:1:1101:4580:1470 2:N:0:4
ATCTATTTGAGCGTACTCGACGAAGTTCCTCGGGGGGGGGGGGGGGGA
+
FFFFFFFFFFFFFFFFFFFFFFFFFFFFFFFFFFFFFFFFFFFFFFF,
@FS10000125:27:BPA73017-1634:1:1101:4590:1470 2:N:0:4
TTAGGTTTGAGCGTACTCGACGAAGGGGGGGGGGGGGGGGGATTGGGA
+
FFFFFFFFFFFFFFFFFFFFFFFFFFFFFFFFFFFFFFF,,:,,,,,F
@FS10000125:27:BPA73017-1634:1:1101:5390:1470 2:N:0:4
TTTAACTTGAGCGTACTCGACGAAGTTGTGGGGGGGGGGGGGGGAGAT
+
FFFFFFFFFFFFFFFFFFFFFFFFFFFFFFFFFFFFFFFFFFF,F,,F
@FS10000125:27:BPA73017-1634:1:1101:6240:1470 2:N:0:4
CTCGTCTTGAGCGTACTCGACGAAGTTCCCAGGGGGGGGGGGGGGGAA
+
::F:F,FFFFFFFFFFFFFFFFFFFFF::,FFFFFFFFFFFFFFF,FF
@FS10000125:27:BPA73017-1634:1:1101:6370:1470 2:N:0:4
TTAGGGTTGAGCGTACTCGACGAAGTTGCCAGGGGGGGGGGGGGGGAA
+
F:FFFFFFFFFFFFFFFFFFFFFFFFFFFFFFFFFFFFFFFFFFF,FF
@FS10000125:27:BPA73017-1634:1:1101:6540:1470 2:N:0:4
TCCGGTTTGAGCGTACTCGACGAAGTTATTGGGGGGGGGGGGGGGGAA
+
,FFFFFFFFFFFFFFFFFFFFFFFFFFFFFFFFFFFFFFFFFFFF:FF
@FS10000125:27:BPA73017-1634:1:1101:7080:1470 2:N:0:4
ACATACTTGAGCGTACTCGACGAAGTTGACAGGGGGGGGGGGGGGGGA
+
FFFFFFFFFFFFFFFFFFFFFFFFFFFFFFFFFFFFFFFFFFF:,F,F
@FS10000125:27:BPA73017-1634:1:1101:7490:1470 2:N:0:4
TGCAGGTTGAGCGTACTCGACGAAGTTGAATGGGGGGGGGGGGGGGAA
+
FFF:F:FFFFFFFFFFFFFFFFFF:,:F:,,FFFFFFFFFF,:,:,,F
@FS10000125:27:BPA73017-1634:1:1101:7550:1470 2:N:0:4
GTTATTTTGAGCGTACTCGACGAAGTTTCTCCGGGGGGGGGGGGGGGA
+
F,FFFFFFFFFFFFFFFFFFFFFFFFF,FF:,FFFFFFFFFF:FFF:,
@FS10000125:27:BPA73017-1634:1:1101:7940:1470 2:N:0:4
ATGCGGTTGAGCGTACTCGACGAAGTTGAAAGGGGGGGGGGGGGGGAT
+
FFFFFFFFFFFFFFFFFFFFFFFFFFFFFFFFFFFFFFFFFFFF,,F,
@FS10000125:27:BPA73017-1634:1:1101:8510:1470 2:N:0:4
CAATTCTTGAGCGTACTCGACGAAGTTCCTGGGGGGGGGGGGGGGGGA
+
FFFFFFFFFFFFFFFFFFFFFFFFFFFF,,,FFFFFFFFFFFFFF:,F
@FS10000125:27:BPA73017-1634:1:1101:11600:1470 2:N:0:4
TCAGGGTTGAGCGTACTCGACGAAGTTTGTAGGGGGGGGGGGGGGGAA
+
FFFFFFFFFFFFFFFFFFFFFFFFFFFFFFFFFFFFFFFFFFFF::F:
@FS10000125:27:BPA73017-1634:1:1101:11620:1470 2:N:0:4
TCATTCTTGAGCGTACTCGACGAAGTTTAAAAGGGGGGGGGGGGGGGA
+
,FFFFFFFFFFFFFFFFFFFFFFFFFFFFFFFFFFFFFFFFFFFFFFF
@FS10000125:27:BPA73017-1634:1:1101:11750:1470 2:N:0:4
TTTTACTTGAGCGTACTCGACGAAGTTTAAGGGGGGGGGGGGGGGGGA
+
F,FFFFFFFFFFFFFFFFFFFFFFFFFFFFFFFFFFFFFFFFFFF:FF
@FS10000125:27:BPA73017-1634:1:1101:13030:1470 2:N:0:4
TTATCATTGAGCGTACTCGACGAAGGGGGGGGGGGGGGGAAATCGGAA
+
F,FFFFFFFFFFFFFFFFFFFFFFFFFFFFFFFFFFFFF,,::,,,F:
@FS10000125:27:BPA73017-1634:1:1101:13390:1470 2:N:0:4
TATCGGTTGAGCGTACTCGACGAAGTTTAGGGGGGGGGGGGGGGAGAT
+
,:FFFFFFFFFFFFFFFFFFFFFFFFFFFFFFFFFFFFFFFFF,F,:F
@FS10000125:27:BPA73017-1634:1:1101:14610:1470 2:N:0:4
CTTGCCTTGAGCGTACTCGACGAAGTTCGGGGGGGGGGGGGGGAGGTC
+
:,,,,FFFFFFFFFFFFFFFFFFFFFF::FFFFFFFFFFFFFFF,,F,
@FS10000125:27:BPA73017-1634:1:1101:14840:1470 2:N:0:4
AAATCCTTGAGCGTACTCGACGAAGTTTGGCGGGGGGGGGGGGGGGAA
+
:FFFFFFFFFFFFFFFFFFFFFFFFFFFFFFFFFFFFFFFF::::,::
@FS10000125:27:BPA73017-1634:1:1101:14870:1470 2:N:0:4
ATCAATTTGAGCGTACTCGACGAAGTTTGCGGGGGGGGGGGGGGGGGA
+
FF,,F:FFF:FFFFFFFFFFFFFFFFFF,F,FFFFFFFFFFFF:,,,,
@FS10000125:27:BPA73017-1634:1:1101:15030:1470 2:N:0:4
TACACTTTGAGCGTACTCGACGAAGTTCCTCGGGGGGGGGGGGGGGGA
+
F:FF:,FFFFFFFFFFFFFFFFFFFFFF:FF,FFFFFFFFFFFF:,,F
@FS10000125:27:BPA73017-1634:1:1101:15560:1470 2:N:0:4
TCTTATTTGAGCGTACTCGACGAAGTTGGGGGGGGGGGGGGGAAATCG
+
FF:FFFFFFFFFFFFFFFFFFFFFFFFFFFFFFFFFFFFFF,:FFF,,
@FS10000125:27:BPA73017-1634:1:1101:15790:1470 2:N:0:4
TAACTGTTGAGCGTACTCGACGAAGTTATAAGGGGGGGGGGGGGGGAA
+
,:FFFFFFFFFFFFFFFFFFFFFFFFFFFFFFFFFFFFFFFFFFF,FF
@FS10000125:27:BPA73017-1634:1:1101:15840:1470 2:N:0:4
TTTACGTTGAGCGTACTCGACGAAGGGGGGGGGGGGGGGGGAAATCGA
+
F,FFFFFFFFFFFFFFFFFFFFFFFFFFFFFFFFFFFFFFFF,,F:,,
@FS10000125:27:BPA73017-1634:1:1101:15940:1470 2:N:0:4
TATATCTTGAGCGTACTCGACGAAGTTAGGGGGGGGGGGGGGGAGATC
+
,,FFFFFFFFFFFFFFFFFFFFFFFFFFFFFFFFFFFFFFFF::,:FF
@FS10000125:27:BPA73017-1634:1:1101:16170:1470 2:N:0:4
TTATTGTTGAGCGTACTCGACGAAGTTGCTGGGGGGGGGGGGGGGAAT
+
FFFFFFFFFFFFFFFFFFFFFFFFFFFFFFFFFFFFFFFFFFF,,:,F
@FS10000125:27:BPA73017-1634:1:1101:16390:1470 2:N:0:4
TTAGGGTTGAGCGTACTCGACGAAGTTGGCGGGGGGGGGGGGGGGAAT
+
,FFFFFFFFFFFFFFFFFFFFFFFFFFFFFFFFFFFFFFFFFFF,:,:
@FS10000125:27:BPA73017-1634:1:1101:1390:1480 2:N:0:4
TAGAAATTGAGCGTACTCGACGAAGTTCCACGGGGGGGGGGGGGGGGG
+
FFFFFFFFFFFFFFFFFFFFFFFFFFFFFFFFFFFFFFFFFFFFF:FF
@FS10000125:27:BPA73017-1634:1:1101:1930:1480 2:N:0:4
TCTACCTTGAGCGTACTCGACGAAGTTAGACGGGGGGGGGGGGGGGAA
+
,FFFFFFFFFFFFFFFFFFFFFFFFFFFFFFFFFFFFFFFFFFFF,FF
@FS10000125:27:BPA73017-1634:1:1101:2610:1480 2:N:0:4
TTTTTCTTGAGCGTACTCGACGAAGTTAGTGGGGGGGGGGGGGGAAAT
+
FFFFFFFFFFFFFFFFFFFFFFFFFFFFFFFFFFFFFFFFFFF::F,F
@FS10000125:27:BPA73017-1634:1:1101:3230:1480 2:N:0:4
ATCTTATTGAGCGTACTCGACGAAGTTGCGGGGGGGGGGGGGGGGGGA
+
,FFF,:FFFFFFFFFFFFFFFFFFFFFFFFF:FFFFFFFFFFFFFF,F
@FS10000125:27:BPA73017-1634:1:1101:4550:1480 2:N:0:4
TTCACGTTGAGCGTACTCGACGAAGTTTTTGGGGGGGGGGGGGGGGAA
+
:,FFFFFFFFFFFFFFFFFFFFFFFFFFFFFFFFFFFFFFFFFFFF,:
@FS10000125:27:BPA73017-1634:1:1101:4730:1480 2:N:0:4
TTGTCATTGAGCGTACTCGACGAAGTTGCCGGGGGGGGGGGGGGAAAT
+
,FFFFFFFFFFFFFFFFFFFFFFFFFFFFFFFFFFFFFFFFFF:F,FF
@FS10000125:27:BPA73017-1634:1:1101:5000:1480 2:N:0:4
CCAACATTGAGCGTACTCGACGAAGTTCAGAGGGGGGGGGGGGGGGAA
+
FFFFFFFFFFFFFFFFFFFFFFFFFFFFFFFFFFFFFFFFFFFFFFFF
@FS10000125:27:BPA73017-1634:1:1101:5810:1480 2:N:0:4
TCGTTCTTGAGCGTACTCGACGAAGTTTTCGGGGGGGGGGGGGGGAAA
+
F:,:F,FFFFFFFFFFFFFFFFFFFFF,,,FFFFFFFFFFFFFF,F:,
@FS10000125:27:BPA73017-1634:1:1101:6010:1480 2:N:0:4
AAAATTTTGAGCGTACTCGACGAAGTTCAGCGGGGGGGGGGGGGGGAA
+
FFFFFFFFFFFFFFFFFFFFFFFFFFFFFFFFFFFFFFFFFFFFF,:F
@FS10000125:27:BPA73017-1634:1:1101:6830:1480 2:N:0:4
TCACCGTTGAGCGTACTCGACGAAGTTGGCTGGGGGGGGGGGGGAGAG
+
:FFF::FFFFFFFFFFFFFFFFFFFFFFFF:FFFFFFFFFFFFF,,F,
@FS10000125:27:BPA73017-1634:1:1101:7840:1480 2:N:0:4
ACATTATTGAGCGTACTCGACGAAGTTCTCAGGGGGGGGGGGGGGGAA
+
FFFFFFFFFFFFFFFFFFFFFFFFFFFFFFFFFFFFFFFFFFFFFFFF
@FS10000125:27:BPA73017-1634:1:1101:8440:1480 2:N:0:4
TTGGGATTGAGCGTACTCGACGAAGTTGCAAGGGGGGGGGGGGGGGAA
+
,FFFFFFFFFFFFFFFFFFFFFFFFFFFFFFFFFFFFFFFFFFFF,FF
@FS10000125:27:BPA73017-1634:1:1101:8560:1480 2:N:0:4
TAGGACTTGAGCGTACTCGACGAAGTTTGTAGGGGGGGGGGGGGGGGA
+
FFFFFFFFFFFFFFFFFFFFFFFFFFFFFFFFFFFFFFFFFFFFFF,F
@FS10000125:27:BPA73017-1634:1:1101:8750:1480 2:N:0:4
TTATCGTTGAGCGTACTCGACGAAGTTTCTGGGGGGGGGGGGGGGGAA
+
FFFFFFFFFFFFFFFFFFFFFFFFFFFFFFFFFFFFFFFFFFFF,F,,
@FS10000125:27:BPA73017-1634:1:1101:8850:1480 2:N:0:4
ACTATCTTGAGCGTACTCGACGAAGTGGGGGGGGGGGGGGGGGAAGTT
+
F:,,FFFFFFFFFFFFFFFFFFFFFFFFFFFFFFFFFFFFFF,FF,F,
@FS10000125:27:BPA73017-1634:1:1101:9240:1480 2:N:0:4
TGATCCTTGAGCGTACTCGACGAAGTTCGTAGGGGGGGGGGGGGGGGG
+
F:FFFFFFFFFFFFFFFFFFFFFFFFFFFFFFFFFFFFFFFFFFFFF:
@FS10000125:27:BPA73017-1634:1:1101:9290:1480 2:N:0:4
AAATCATTGAGCGTACTCGACGAAGTTCACGGGGGGGGGGGGGGGAAT
+
FFFFFFFFFFFFFFFFFFFFFFFFFFFFFFFFFFFFFFFFFFFF,FF:
@FS10000125:27:BPA73017-1634:1:1101:10310:1480 2:N:0:4
TTAGTTTTGAGCGTACTCGACGAAGTTAGGCGGGGGGGGGGGGGGGAA
+
,FFFFFFFFFF::F:FFFFFFFFF:FFFF:F:FFFFFFFFFFF::,FF
@FS10000125:27:BPA73017-1634:1:1101:10980:1480 2:N:0:4
TAGAGATTGAGCGTACTCGACGAAGTTGCAAGGGGGGGGGGGGGGGAA
+
FFFFFFFFFFFFFFFFFFFFFFFFFFFFFFFFFFFFFFFFFFFFFFFF
@FS10000125:27:BPA73017-1634:1:1101:11010:1480 2:N:0:4
TTCCAATTGAGCGTACTCGACGAAGTTTGGCGGGGGGGGGGGGGGGAA
+
,,FFFFFFFFFFFFFFFFFFFFFFFFFFFFFFFFFFFFFFFFFFF,FF
@FS10000125:27:BPA73017-1634:1:1101:11260:1480 2:N:0:4
CTTCGTTTGAGCGTACTCGACGAAGAGGGGGGGGGGGGGGAAATTGAA
+
FFFFFFFFFFFFFFFFFFFFFFFFFFFFFF:FFFFFFFFF::F,,,F:
@FS10000125:27:BPA73017-1634:1:1101:11400:1480 2:N:0:4
ATCACGTTGAGCGTACTCGACGAAGTTCTCTGGGGGGGGGGGGGGGAA
+
FFFFFFFFFFFFFFFFFFFFFFFFFFFFFFFFFFFFFFFFFFFFFFFF
@FS10000125:27:BPA73017-1634:1:1101:12540:1480 2:N:0:4
GCAACCTTGAGCGTACTCGACGAAGTTCGGAGGGGGGGGGGGGGGGGG
+
FFFFFFFFFFFFFFFFFFFFFFFFFFFFFFFFFFFFFFFFFFFFFFFF
@FS10000125:27:BPA73017-1634:1:1101:15340:1480 2:N:0:4
CTCATTTTGAGCGTACTCGACGAAGTTTAAGGGGGGGGGGGGGGGGGG
+
F:FFFFFFFFFFFFFFFFFFFFFFFFFFFFFFFFFFFFFFFFF:FF:F
@FS10000125:27:BPA73017-1634:1:1101:15520:1480 2:N:0:4
ACTGCTTTGAGCGTACTCGACGAAGTTCAGTGGGGGGGAGGGGGGGGA
+
:,::FFFFFFFFFFFFFFFFFFFFFFFFFFFFFFFFFFFFFFFFF:::
@FS10000125:27:BPA73017-1634:1:1101:15660:1480 2:N:0:4
TTACTTTTGAGCGTACTCGACGAAGTTGTCGGGGGGGGGGGGGGGAAA
+
FFFFFFFFFFFFFFFFFFFFFFFFFFFFFFFFFFFFFFFFFFFFF,,F
@FS10000125:27:BPA73017-1634:1:1101:15860:1480 2:N:0:4
TTCGTTTTGAGCGTACTCGACGAAGTTAAACGGGGGGGGGGGGGGGAA
+
,FFFFFFFFFFFFFFFFFFFFFFFFFFFFFFFFFFFFFFFFFFFF::F
@FS10000125:27:BPA73017-1634:1:1101:1310:1490 2:N:0:4
TGCGAGTTGAGCGTACTCGACGAAGTTTCTGGGGGGGGGGGGGGGGGA
+
FFFFFFFFFFFFFFFFFFFFFFFFFFFFFFFFFFFFFFFFFFFFFF,F
@FS10000125:27:BPA73017-1634:1:1101:1390:1490 2:N:0:4
TAACTATTGAGCGTACTCGACGAAGTTACACGGGGGGGGGGGGGGGGA
+
:F,FFFFFFFFFFFFFFFFFFFFFFFF:FFFFFFFFFFFFFFFFFF,,
@FS10000125:27:BPA73017-1634:1:1101:1940:1490 2:N:0:4
TCGTTTTTGAGCGTACTCGACGAAGTTCAGAGGGGGGGGGGGGGGGAA
+
F:,,F,FFFFFFFFFFFFFFFFFFF:,FFFFFFFFFFFF,F,:,:FFF
@FS10000125:27:BPA73017-1634:1:1101:2880:1490 2:N:0:4
CCACCTTTGAGCGTACTCGACGAAGTTGCTCGGGGGGGGGGGGGGGAA
+
FFFFFFFFFFFFFFFFFFFFFFFFFFFFFFFFFFFFFFFFFFFFF,FF
@FS10000125:27:BPA73017-1634:1:1101:2990:1490 2:N:0:4
CATGATTTGAGCGTACTCGACGAAGTTGTTTGGGGGGGGGGGGGGGGA
+
FFFFFFFFFFFFFFFFFFFFFFFFFFFFFFFFFFFFFFFFFFFFFF,F
@FS10000125:27:BPA73017-1634:1:1101:3540:1490 2:N:0:4
ATAACATTGAGCGTACTCGACGAAGTTGCCGGGGGGGGGGGGGGAAAT
+
:FFFFFFFFFFFFFFFFFFFFFFFFFFFFFFFFFFFFFFFFFFF,:F:
@FS10000125:27:BPA73017-1634:1:1101:3650:1490 2:N:0:4
TAGGCATTGAGCGTACTCGACGAAGTTTTAAGGGGGGGGGGGGGGGGG
+
F:FFFFFFFFFFFFFFFFFFFFFFFFFFFFFFFFFFFFFFFFFFFFF,
@FS10000125:27:BPA73017-1634:1:1101:3680:1490 2:N:0:4
TAGGCATTGAGCGTACTCGACGAAGTTTTAAGGGGGGGGGGGGGGGGG
+
FFFFFFFFFFFFFFFFFFFFFFFFFFFFFFFFFFFFFFFFFFFFFFF:
@FS10000125:27:BPA73017-1634:1:1101:4130:1490 2:N:0:4
TTGATATTGAGCGTACTCGACGAAATTCGTGGGGGGGGGGGGGGGGAA
+
FFFFFFFFFFFFFFFFFFFFFFFFFFFFFFFFFFFFFFFFFFFFF,:F
@FS10000125:27:BPA73017-1634:1:1101:4360:1490 2:N:0:4
CTTGTCTTGAGCGTACTCGACGAAGTTAGCAGGGGGGGGGGGGGGGGG
+
FFFFFFFFFFFFFFFFFFFFFFFFFFFFFFFFFFFFFFFFFFFFFFF,
@FS10000125:27:BPA73017-1634:1:1101:4480:1490 2:N:0:4
AATGGTTTGAGCGTACTCGACGAAGTTTGCGGGGGGGGGGGGGGGAAA
+
FFFFFFFFFFFFFFFFFFFFFFFFFFFFFFFFFFFFFFFFFFFFFFF:
@FS10000125:27:BPA73017-1634:1:1101:4540:1490 2:N:0:4
CCGTCATTGAGCGTACTCGACGAAGTTAAAAGGGGGGGGGGGGGGGAA
+
FFFFFFFFFFFFFFFFFFFFFFFFFFFFFFFFFFFFFFFFFFFFF,FF
@FS10000125:27:BPA73017-1634:1:1101:5070:1490 2:N:0:4
TACGAATTGAGCGTACTCGACGAAGTTCTGTGGGGGGGGGGGGGGGAA
+
,:FFFFFFFFFFFFFFFFFFFFFFFFFFFFFFFFFFFFFFFFFFF,FF
@FS10000125:27:BPA73017-1634:1:1101:5240:1490 2:N:0:4
TCCCCATTGAGCGTACTCGACGAAGTTAGCCGGGGGGGGGGGGGGAAA
+
FFFFFFFFFFFFFFFFFFFFFFFFFFFFFFFFFFFFFFFFFFFFF::F
@FS10000125:27:BPA73017-1634:1:1101:5290:1490 2:N:0:4
TATCTCTTGAGCGTACTCGACGAAGTTCCGCGGGGGGGGGGGGGGGAA
+
F:FFFFFFFFFFFFFFFFFFFFFFFFFFF:FFFFFFFFFFFFFFFFFF
@FS10000125:27:BPA73017-1634:1:1101:5370:1490 2:N:0:4
TTCGAATTGAGCGTACTCGACGAAGTTTATCGGGGGGGGGGGGGGGGA
+
F:FFFFFFFFFFFFFFFFFFFFFFFFFFFFFFFFFFFFFFFFFFFFFF
@FS10000125:27:BPA73017-1634:1:1101:5610:1490 2:N:0:4
TCATTATTGAGCGTACTCGACGAAGTTGTAAGGGGGGGGGGGGGGGAA
+
,FFFFFFFFFFFFFFFFFFFFFF:FFFFFFFFFFFFFFFFFFFFFFFF
@FS10000125:27:BPA73017-1634:1:1101:6170:1490 2:N:0:4
ATTTCCTTGAGCGTACTCGACGAAGTTAACGGGGGGGGGGGGGGGAAA
+
F,FFFFFFFFFFFFFFFFFFFFFFFFFFFFFFFFFFFFFFFFFF,F:,
@FS10000125:27:BPA73017-1634:1:1101:7780:1490 2:N:0:4
TATTTCTTGAGCGTACTCGACGAAGTTATCTGGGGGGGGGGGGGGGAA
+
,,FFFFFFFFFFFFFFFFFFFFFFFFFFFFFFFFFFFFFFFFFFF,FF
@FS10000125:27:BPA73017-1634:1:1101:8250:1490 2:N:0:4
CCGTATTTGAGCGTACTCGACGAAGTTAGCAGGGGGGGGGGGGGGGGA
+
FFFFFFFFFFFFFFFFFFFFFFFFFFFFFFFFFFFFFFFFFFFFFF:F
@FS10000125:27:BPA73017-1634:1:1101:8460:1490 2:N:0:4
ACCTCTTTGAGCGTACTCGACGAAGTTTAACGGGGGGGGGGGGGGGAA
+
,F,,,FFFFFFFFFFFFFFFFFFFFFF,,FFFFFFFFFFFFFFFF:FF
@FS10000125:27:BPA73017-1634:1:1101:9400:1490 2:N:0:4
ATATGTTTGAGCGTACTCGACGAAGGGGGGGGGGGGGGGAATTCGGAA
+
,FFFFFFFFFFFFFFFFFFFFFFFFFFFFFFFFFFFFF:,,,F,,,FF
@FS10000125:27:BPA73017-1634:1:1101:9920:1490 2:N:0:4
ATTAGGTTGAGCGTACTCGACGAAGGTTAACTGGGGGGGGGGGGGGGG
+
:FFFFFFFFFFFFFFFFFFFFFFFFFFFFFFFFFFFFFFFFFFFFFF:
@FS10000125:27:BPA73017-1634:1:1101:10960:1490 2:N:0:4
TCTAGGTTGAGCGTACTCGACGAAGTTAAGGGGGGGGGGGGGGGAGAT
+
FFFFFFFFFFFFFFFFFFFFFFFFFFFFFFFFFFFFFFFFFFF,F,,F
@FS10000125:27:BPA73017-1634:1:1101:11170:1490 2:N:0:4
TTACTTTTGAGCGTACTCGACGAAAGGGGGGGGGGGGGGGGAAGTCGG
+
FFFFFFFFFFFFFFFFFFFFFFFFFFFFFFFFFFFFFFFFF:F,F,,,
@FS10000125:27:BPA73017-1634:1:1101:11530:1490 2:N:0:4
ATTTGCTTGAGCGTACTCGACGAAGTTATGCGGGGGGGGGGGGGGGAA
+
F:FFFFFFFFFFFFFFFFFFFFFFFFFFFFFFFFFFFFFFFFFFFF:F
@FS10000125:27:BPA73017-1634:1:1101:12380:1490 2:N:0:4
ATCTGCTTGAGCGTACTCGACGAAGTTCAAGGGGGGGGGGGGGGGAAA
+
FFFFFFFFFFFFFFFFFFFFFFFFFFFFFFFFFFFFFFFFFFFFFFFF
@FS10000125:27:BPA73017-1634:1:1101:12670:1490 2:N:0:4
CTCAACTTGAGCGTACTCGACGAAGTTGTCCGGGGGGGGGGGGGGGAA
+
FFFFFFFFFFFFFFFFFFFFFFFFFFFFFFFFFFFFFFFFFFFFF,FF
@FS10000125:27:BPA73017-1634:1:1101:13110:1490 2:N:0:4
TCAAGGTTGAGCGTACTCGACGAAGTTCAATGGGGGGGGGGGGGGGAA
+
,FFFFFFFFFFFFFFFFFFFFFFFFFFFFFFFFFFFFFFFFFFFF,F:
@FS10000125:27:BPA73017-1634:1:1101:14520:1490 2:N:0:4
TCTATATTGAGCGTACTCGACGAAGTTGCACGGGGGGGGGGGGGGAAA
+
FF,F,FFFFFFFFFFFFFFFFFFFFFF:FFFFFFFFFFFFFFFF,FF,
@FS10000125:27:BPA73017-1634:1:1101:15350:1490 2:N:0:4
TTTAAATTGAGCGTACTCGACGAAGTTCAGAGGGGGGGGGGGGGGGAA
+
,,FFFFFFFFFFFFFFFFFFFFFFFFFFFFFFFFFFFFFFFFFF:,FF
@FS10000125:27:BPA73017-1634:1:1101:15500:1490 2:N:0:4
TCACATTTGAGCGTACTCGACGAAGGGGGGGGGGGGGGGAGATCGGAA
+
FFFFFFFFFFFFFFFFFFFFFFFFFFFFFFFFFFFFFFF:,F::,,F:
@FS10000125:27:BPA73017-1634:1:1101:16280:1490 2:N:0:4
CCTGTTTTGAGCGTACTCGACGAAGTTGGCGGGGGGGGGGGGGGGGGA
+
FFFFFFFFFFFFFFFFFFFFFFFFFFFFFFFFFFFFFFFFFFFFFFFF
@FS10000125:27:BPA73017-1634:1:1101:1860:1500 2:N:0:4
TCTCCATTGAGCGTACTCGACGAAGTTTGTGGGGGGGGGGGGGGAAAT
+
FFFFFFFFFFFFFFFFFFFFFFFFFFFFFFFFFFFFFFFFFFFF,FF,
@FS10000125:27:BPA73017-1634:1:1101:2310:1500 2:N:0:4
CATCATTTGAGCGTACTCGACGAAGTTGCATGGGGGGGGGGGGGGGAA
+
FF:F,:FFFFFFFFFFFFFFFFFF:FFFFF:FFFFFFFFFFFFF,F,F
@FS10000125:27:BPA73017-1634:1:1101:3220:1500 2:N:0:4
CCATTTTTGAGCGTACTCGACGAAGTTGCCAGGGGGGGGGGGGGGGAA
+
FFFFFFFFFFFFFFFFFFFFFFFFFFFFFFFFFFFFFFFFFFFFF,FF
@FS10000125:27:BPA73017-1634:1:1101:4160:1500 2:N:0:4
CCGAGGTTGAGCGTACTCGACGAAGTTGTGCGGGGGGGGGGGGGGGAA
+
FF:F:FFFFFFFFFFFFFFFFFFFFFFFFFFFFFFFFFFFFFFF:,FF
@FS10000125:27:BPA73017-1634:1:1101:4950:1500 2:N:0:4
TTCTTTTTGAGCGTACTCGACGAAGTTTGTAGGGGGGGGGGGGGGGGA
+
FFFFFFFFFFFFFFFFFFFFFFFFFFFFFFFFFFFFFFFFFFFFFFFF
@FS10000125:27:BPA73017-1634:1:1101:7530:1500 2:N:0:4
TACTTTTTGAGCGTACTCGACGAAGTTTCCAGGGGGGGGGGGGGGGAA
+
F,:F,,FFFFFFFFFFFFFFFFFFFFF,:,FFFFFFFFFFFFFFFFFF
@FS10000125:27:BPA73017-1634:1:1101:7800:1500 2:N:0:4
ATCACTTTGAGCGTACTCGACGAAGTTTCTAGGGGGGGGGGGGGGGAA
+
FFFFF:FFFFFFFFFFFFFFFFFFFFFFFFFFFFFFFFFFF:F:FFFF
@FS10000125:27:BPA73017-1634:1:1101:7840:1500 2:N:0:4
CACCATTTGAGCGTACTCGACGAAGTTGCTTGGGGGGGGGGGGGGGAA
+
:,F,,FFFFFFFFFFFFFFFFFFFFFF,,F,FFFFFFFFFFFFFF,FF
@FS10000125:27:BPA73017-1634:1:1101:9100:1500 2:N:0:4
TTGTCTTTGAGCGTACTCGACGAAGGGGGGGGGGGGGGGGAAATCGGA
+
F,FFFFFFFFFFFFFFFFFFFFFFFFFFFFFFFFFFFFF:::,F,,,:
@FS10000125:27:BPA73017-1634:1:1101:9990:1500 2:N:0:4
TTTTTTTTGAGCGTACTCGACGAAGTTATTGGGGGGGGGGGGGGGGGA
+
,:FFFFFFFFFFFFFFFFFFFFFFFFFFFFFFFFFFFFFFFFFF:::,
@FS10000125:27:BPA73017-1634:1:1101:10000:1500 2:N:0:4
TCCGGATTGAGCGTACTCGACGAAGTTCACAGGGGGGGAGGGGGGGGG
+
FFFFFFFFFFFFFFFFFFFFFFFFFFFFFFFFFFFFFFFFFFFFFFF,
@FS10000125:27:BPA73017-1634:1:1101:10300:1500 2:N:0:4
CCTAGATTGAGCGTACTCGACGAAGTTGGGAGGGGGGGGGGGGGAGAT
+
FFFFFFFFFFFFFFFFFFFFFFFFFFFFFFFFFFFFFFFFFFFFF:F:
@FS10000125:27:BPA73017-1634:1:1101:10870:1500 2:N:0:4
TCTGCGTTGAGCGTACTCGACGAAGTTGCGCGGGGGGGGGGGGGGGAA
+
,FFFF:FFFFFFFFFFFFFFFFFFFFFFFFFFFFFFFFFFFFFFFFFF
@FS10000125:27:BPA73017-1634:1:1101:12240:1500 2:N:0:4
TCTACATTGAGCGTACTCGACGAAGTTAGTGGGGGGGGGGGGGGGGAA
+
FFFFFFFFFFFFFFFFFFFFFFFFFFFFFFFFFFFFFFFFFFFF:,F,
@FS10000125:27:BPA73017-1634:1:1101:13340:1500 2:N:0:4
CTCCCTTTGAGCGTACTCGACGAAGGGCGACGGGGGGGGGGATCGGAA
+
FFFF:FFFFFFFFFFFFFFFFFFFF,,,,,,FFFFFFFF,F:,,,F::
@FS10000125:27:BPA73017-1634:1:1101:13640:1500 2:N:0:4
CTTGGTTTGAGCGTACTCGACGAAGTTACGGGGGGGGGGGGGGGGGGA
+
FFFFFFFFFFFFFFFFFFFFFFFFFFFFFFFFFFFFFFFFFFFFF:F,
@FS10000125:27:BPA73017-1634:1:1101:13840:1500 2:N:0:4
CCAGATTTGAGCGTACTCGACGAAGTTTGCTGGGGGGGGGGGGGGGGG
+
FFFFFFFFFFFFFFFFFFFFFFFFFFFFFFFFFFFFFFFFFFFFF:,F
@FS10000125:27:BPA73017-1634:1:1101:14290:1500 2:N:0:4
ACATTTTTGAGCGTACTCGACGAAGTTCAGTGGGGGGGGGGGGGGGGG
+
,F:,FFFFFFFFFFFFFFFFFFFFFFFFFF,FFFFFFFFFFFFFFF:,
@FS10000125:27:BPA73017-1634:1:1101:15200:1500 2:N:0:4
TTTCGATTGAGCGTACTCGACGAAGTTTGAAGGGGGGGGGGGGGGGGG
+
FFFFFFFFFFFFFFFFFFFFFFFFFFFFFFFFFFFFFFFFFFFFFFFF
@FS10000125:27:BPA73017-1634:1:1101:15670:1500 2:N:0:4
ATAGTGTTGAGCGTACTCGACGAAGTGGGGGGGGGGGGGGGGGGAGAT
+
F,FFFFFFFFFFFFFFFFFFFFFFFFFFFFFFFFFFFFFFFFF,F,,F
@FS10000125:27:BPA73017-1634:1:1101:15800:1500 2:N:0:4
ATCTCTTTGAGCGTACTCGACGAAGTTTATTGGGGGGGGGGGGGGGAA
+
,,FFFFFFFFFFFFFFFFFFFFFFFFFFFFFFFFFFFFFFFFFFFF:F
@FS10000125:27:BPA73017-1634:1:1101:2630:1510 2:N:0:4
AAATTATTGAGCGTACTCGACGAAGTTCAACGGGGGGGGGGGGGGGGA
+
FFFFFFFFFFFFFFFFFFFFFFFFFFFFFFFFFFFFFFFFFFFFF,,F
@FS10000125:27:BPA73017-1634:1:1101:3320:1510 2:N:0:4
TTGTGCTTGAGCGTACTCGACGAAGTTTCTCGGGGGGGGGGGGGGGAA
+
,,F:FFFFFFFFFFFFFFFFFFFFFFFFFFFFFFFFFFFFFFFFF,FF
@FS10000125:27:BPA73017-1634:1:1101:4780:1510 2:N:0:4
TCAGGTTTGAGCGTACTCGACGAAGTTGCCGGGGGGGGGGGGGGGGGG
+
,FFFFFFFFFFFFFFFFFFFFFFFFFFFFFFFFFFFFFFFFFFFFFFF
@FS10000125:27:BPA73017-1634:1:1101:5650:1510 2:N:0:4
TCTCTTTTGAGCGTACTCGACGAAGTTTAAAAGGGGGGGGGGGGGGGA
+
FFFFFFFFF:FFFFFFFFFFFFFFFFFFFFFFFFFFFFFFFF::F,FF
@FS10000125:27:BPA73017-1634:1:1101:5870:1510 2:N:0:4
TTACATTTGAGCGTACTCGACGAAGTTGGGAGGGGGGGGGGGGGGAAT
+
,FFFFFFFFFFFFFFFFFFFFFFFFFFFFFFFFFFFFFFFFFFF,FF,
@FS10000125:27:BPA73017-1634:1:1101:6300:1510 2:N:0:4
AAATATTTGAGCGTACTCGACGAAGGGCGGGGGGGGGGGGAAGTGGAA
+
F,F:,FFFFFFFFFFFFFFFFFFFF:F,,,FFFFFFFFF,,,,,,,F:
@FS10000125:27:BPA73017-1634:1:1101:7260:1510 2:N:0:4
TCACAATTGAGCGTACTCGACGAAGTTGCGGGGGGGGGGGGGGGGGGA
+
FFFFFFFFFFFFFFFFFFFFFFFFFFFFFFFFFFFFFFFFFFFFFF,F
@FS10000125:27:BPA73017-1634:1:1101:8040:1510 2:N:0:4
TTTTGTTTGAGCGTACTCGACGAAGTTAGTTGGGGGAGGAAAAAAAAA
+
FFFFFFFFFFFFFFFFFFFFFFFFFFFFFFF,,,,,,,,,,,::FFF,
@FS10000125:27:BPA73017-1634:1:1101:8060:1510 2:N:0:4
TCCGGTTTGAGCGTACTCGACGAAGTTTCAGGGGGGGGGGGGGGGGAA
+
,FFFFFFFFFFFFFFFFFFFFFFFFFFFFFFFFFFFFFFFFFFFFFFF
@FS10000125:27:BPA73017-1634:1:1101:8800:1510 2:N:0:4
CACCTGTTGAGCGTACTCGACGAAGTTGGGTGGGGGGGGGGGGGGGAA
+
,:F,::FFFFFFFFFFFFFFFFFFFFF:FFF,FFFFFFFFFFFFF:FF
@FS10000125:27:BPA73017-1634:1:1101:8890:1510 2:N:0:4
TAACGTTTGAGCGTACTCGACGAAGCTGGTGGGGGGGGGGGGGGAAAT
+
,FFFFFFFFFFFFFFFFFFFFFFFF,FFFFFFFFFFFFFFFFFF:FF,
@FS10000125:27:BPA73017-1634:1:1101:9300:1510 2:N:0:4
AATATTTTGAGCGTACTCGACGGAGTTCCAAGGGGGGGGGGGGGGGAA
+
FFFFFFFFFFFFFFFFFFFFFFFFFFFFFFFFFFFFFFFFFFFFFFFF
@FS10000125:27:BPA73017-1634:1:1101:9400:1510 2:N:0:4
TTGCCATTGAGCGTACTCGACGAAGTTCGTGGGGGGGGGGGGGGGGGA
+
FFFFFFFFFFFFFFFFFF:FFFFF:F:FFFF:F:FF::FFF:,:,,,,
@FS10000125:27:BPA73017-1634:1:1101:10040:1510 2:N:0:4
ACGATCTTGAGCGTGGGGGGGGGGGGGGGAGATCGGAAAAGCGTCGTG
+
FFFFFFFFFFFFFFFFFFFFFFFFFFFFF,:FF,,FFF,FF,,,F,:,
@FS10000125:27:BPA73017-1634:1:1101:10980:1510 2:N:0:4
TTCTCGTTGAGCGTACTCGACGAAGGGGGGGGGGGGGGGGAATTGGAA
+
F:FFFFFFFFFFFFFFFFFFFFFFFFFFFFFFFFFFFFF,,F,,,,:F
@FS10000125:27:BPA73017-1634:1:1101:11440:1510 2:N:0:4
CTTACCTTGAGCGTACTCGACGAAGTTTGGGGGGGGGGGGGGGAAAGT
+
FFFFFFFFFFFFFFFFFFFFFFFFFFFFFFFFFFFFFFFFFFFFF:,,
@FS10000125:27:BPA73017-1634:1:1101:11950:1510 2:N:0:4
CTTAACTTGAGCGTACTCGACGAAGTTGGAAAGGGGGGGGGGGGGGGA
+
F,FFFFFFFFFFFFFFFFFFFFFFFFFFFFFFFFFFFFFFFFFF:,,F
@FS10000125:27:BPA73017-1634:1:1101:12810:1510 2:N:0:4
GTGACATTGAGCGTACTCGACGAAGTTGGTTGGGGGGGGGGGGGGGGA
+
,F:FFF:FFFFFFFFFFFFFFFFFFFFFF,,FFFFFFFFFFFFFF:::
@FS10000125:27:BPA73017-1634:1:1101:14500:1510 2:N:0:4
TCAACGTTGAGCGTACTCGACGAAGTTCCCAGGGGGGGGGGGGGGGGA
+
,FFFF,FFFFFFFFFFFFFFFFFFFFFFFFFFFFFFFFFFFFFFFF,F
@FS10000125:27:BPA73017-1634:1:1101:14660:1510 2:N:0:4
TACTAATTGAGCGTACTCGACGAAGTTCCAGGGGGGGGGGGGGGGGGA
+
FFFFFFFFFFFFFFFFFFFFFFFFFFFFFFFFFFFFFFFFFFFFFFFF
@FS10000125:27:BPA73017-1634:1:1101:14760:1510 2:N:0:4
CCTATTTTGAGCGTACTCGACGAAGTTGACGGGGGGGGGGGGGGGGAA
+
,F,:,:FFFFFFFFFFFFFFFFFFFFF:,,:FFFFFFFFFFF::,,::
@FS10000125:27:BPA73017-1634:1:1101:14810:1510 2:N:0:4
TACAGTTTGAGCGTACTCGACGAAGTTCTGGGGGGGGGGGGGGGGAAT
+
FFFFFFFFFFFFFFFFFFFFFFFFFFFFFFFFFFFFFFFFFFFF,,,F
@FS10000125:27:BPA73017-1634:1:1101:15100:1510 2:N:0:4
TTTCGATTGAGCGTACTCGACGAAGTTTGAAGGGGGGGGGGGGGGGGA
+
FFFFFFFFFFFFFFFFFFFFFFFFFFFFFFFFFFFFFFFFFFFFFFF,
@FS10000125:27:BPA73017-1634:1:1101:16250:1510 2:N:0:4
ATGTAATTGAGCGTACTCGACGAAGTTTACAGGGGGGGGGGGGGGGGG
+
,,:FFFFFFFFFFFFFFFFFFFFFFFFFFFFFFFFF:FFFF,FF,F,,
@FS10000125:27:BPA73017-1634:1:1101:1190:1520 2:N:0:4
ACAGTTTTGAGCGTACTCGACGAAGTTGCCAGGGGGGGGGGGGGGGAA
+
FFFFFFFFFFFFFFFFFFFFFFFFFFFFFFFFFFFFFFFFFFFFFFFF
@FS10000125:27:BPA73017-1634:1:1101:1610:1520 2:N:0:4
TTTATCTTGAGCGTACTCGACGAAGTTTTAAGGGGGGGGGGGGGGGAA
+
FFFFFFFFFFFFFFFFFFFFFFFFFFFFFFFFFFFFFFFFFFFFFFFF
@FS10000125:27:BPA73017-1634:1:1101:1890:1520 2:N:0:4
TACCTTTTGAGCGGAGGGGGGGGGGGGGGGGGGAGATCGGAAAAGCTC
+
FFFFFFFFFFFFFFFFFFFFFFFFFFFFFFFF,:,,:,F,FF,,:,,,
@FS10000125:27:BPA73017-1634:1:1101:2950:1520 2:N:0:4
CTCATGTTGAGCGTACTCGACGAAGTTAGCTGGGGGGGGGGGGGGGAA
+
F,FFFFFFFFFFFFFFFFFFFFFFFFFFFFFFFFFFFFFFFFFFF,,F
@FS10000125:27:BPA73017-1634:1:1101:3380:1520 2:N:0:4
TTCGGATTGAGCGTACTCGACGAAGTTTGCCGGGGGGGGGGGGGGGGA
+
F,FFFFFFFFFFFFFFFFFFFFFFFFFFFFF,FFFFFFFFFFFFFFF,
@FS10000125:27:BPA73017-1634:1:1101:3510:1520 2:N:0:4
TCTAGATTGAGCGTACTCGACGAAGTTACTGGGGGGGGGGGGGGGGAA
+
FFFFFFFFFFFFFFFFFFFFFFFFFFFFFFFFFFFFFFFFFFFF,:F,
@FS10000125:27:BPA73017-1634:1:1101:3530:1520 2:N:0:4
ATGTCTTTGAGCGTACTCGACGAAGTTGACAGGGGGGGGGGGGGGGGA
+
:,F:FFFFFFFFFFFFFFFFFFFFFFFFFFFFFFFFFFFFFFFFFFF,
@FS10000125:27:BPA73017-1634:1:1101:4140:1520 2:N:0:4
CTCCATTTGAGCGTACTCGACGAAGTTGGGGGGGGGGGGGGGAAATCG
+
FFFFFFFFFFFFFFFFFFFFFFFFFFFFFFFFFFFFFFFFF,F,,FF:
@FS10000125:27:BPA73017-1634:1:1101:4540:1520 2:N:0:4
CCACTCTTGAGCGTACTCGACGAAGTTCCAAGGGGGGGGGGGGGGGGA
+
FFFFFFFFFFFFFFFFFFFFFFFFFFFFFFFFFFFFFFFFFFFFFF,,
@FS10000125:27:BPA73017-1634:1:1101:5070:1520 2:N:0:4
TCCAGCTTGAGCGTACTCGACGAAGTTTGAGGGGGGGGGGGGGGGAAA
+
,FFFFFFFFFFFFFFFFFFFFFFFFFFFFFFFFFFFFFFFFFFFFF:,
@FS10000125:27:BPA73017-1634:1:1101:5190:1520 2:N:0:4
TTGATCTTGAGCGTACTCGACGAAGTTTACGGGGGGGGGGGGGGGGGG
+
FFFFFFFFFFFFFFFFFFFFFFFFFFFFFFFFFFFFFFFFFFFFFF:F
@FS10000125:27:BPA73017-1634:1:1101:6090:1520 2:N:0:4
TCTTGATTGAGCGTACTCGACGAAGTTCCGGGGGGGGGGGGGGGAGAT
+
,FFFFFFFFFFFFFFFFFFFFFFFFFFFFFFFFFFFFFFFFFF,:,,F
@FS10000125:27:BPA73017-1634:1:1101:6450:1520 2:N:0:4
TACAATTTGAGCGTACTCGACGAAGTTGTACGGGGGGGGGGGGGGGGA
+
F,FFFFFFFFFFFFFFFFFFFFFFFFFFFFFFFFFFFFFFFFFFFF:,
@FS10000125:27:BPA73017-1634:1:1101:6470:1520 2:N:0:4
AATTCCTTGAGCGTACTCGACGAAGTTGGGCGGGGGGGGGGGGGGGAA
+
,F,FFFFFFFFFFFFFFFF,F,FF:F,,F,FFFFFFFFFFFFFFF:FF
@FS10000125:27:BPA73017-1634:1:1101:6670:1520 2:N:0:4
TCTATTTTGAGCGTACTCGACGAAGTTAGACGGGGGGGGGGGGGGGAA
+
,FFFFFFFFFFFFFFFFFFFFFFFFFFFFFFFFFFFFFFFFFFFFFFF
@FS10000125:27:BPA73017-1634:1:1101:7110:1520 2:N:0:4
TTATCTTTGAGCGTACTCGACGAAGTTGACCGGGGGGGGGGGGGGGAA
+
FFF:FFFFFFFFFFFFFFFFFFFFFFFFFFFFFFFFFFFFFFFFF,:F
@FS10000125:27:BPA73017-1634:1:1101:7260:1520 2:N:0:4
TAAGGCTTGAGCGTACTCGACGAAGTTGCATGGGGGGGGGGGGGGGAA
+
FFFFFFFFFFFFFFFFFFFFFFFFFFFFFFFFFFFFFFFFFFFFFFFF
@FS10000125:27:BPA73017-1634:1:1101:8430:1520 2:N:0:4
ATTATCTTGAGCGTACTCGACGAAGTTGTCAGGGGGGGGGGGGGGAAA
+
:,FFFFFFFFFFFFFFFFFFFFFFFFFFFFFFFFFFFFFFFFF::::F
@FS10000125:27:BPA73017-1634:1:1101:8610:1520 2:N:0:4
TAAAATTTGAGCGTACTCGACGAAGTTGTAAGGGGGGGGGGGGGGGAA
+
FFFFFFFFFFFFFFFFFFFFFFFFFFFFFFFFFFFFFFFFFFFFFFFF
@FS10000125:27:BPA73017-1634:1:1101:9000:1520 2:N:0:4
TTGCACTACGAAGGGGGGGGGGGGGGGAGATCGGAAAAGCGTCGTGTA
+
,FFFFFFFFFFFFFFFFFFFFFFFFFF,,,:,F:FF,,F:,,:,:,::
@FS10000125:27:BPA73017-1634:1:1101:9210:1520 2:N:0:4
TCTAGGTTGAGCGTACTCGACGAAGTTGCTTGGGGGGGGGGGGGGGGG
+
,FFFFFFFFFFFFFFFFFFFFFFFFFFFFFFFFFFFFFFFFFFFFFFF
@FS10000125:27:BPA73017-1634:1:1101:10950:1520 2:N:0:4
TTGAATTTGAGCGTACTCGACGAAGTTGTCAGGGGGGGGGGGGGGGAA
+
FFFFFFFFFFFFFFFFFFFFFFFFFFFFFFFFFFFFFFFFFFFF,:::
@FS10000125:27:BPA73017-1634:1:1101:10980:1520 2:N:0:4
TCTGCGTTGAGCGTACTCGACGAAGTTGCGCGGGGGGGGGGGGGGGAA
+
,FFFFFFFFFFFFFFFFFFFFFFFFFFFFFFFFFFFFFFFFFFFFFFF
@FS10000125:27:BPA73017-1634:1:1101:11210:1520 2:N:0:4
TACTATTTGAGCGTACTCGACGAAGTTAGGGGGGGGGGGGGGGGAGTT
+
FFFFF:FFFFFFFFFFFFFFFFFFFF:FFFFFFFFFFFFFFF,,F,,F
@FS10000125:27:BPA73017-1634:1:1101:13010:1520 2:N:0:4
TACCCCTTGAGCGTACTCGACGAAGTTAGCCGGGGGGGGGGGGGGGAA
+
FFFFFFFFFFFFFFFFFFFFFFFFFFFFFFFFFFFFFFFFFFFFFFFF
@FS10000125:27:BPA73017-1634:1:1101:13150:1520 2:N:0:4
CTTTGTTTGAGCGTACTCGACGAAGTTACTAGGGGGGGGGGGGGGGGA
+
F,FFFFFFFFFFFFFFFFFFFFFFFFFFFFFFFFFFFFFFFFFFFF:F
@FS10000125:27:BPA73017-1634:1:1101:13380:1520 2:N:0:4
AAACCGTTGAGCGTACTCGACGAAGTTAACAGGGGGGGGGGGGGGGGA
+
:,FFFFFFFFFFFFFFFFFFFFFFFFFFFFFFFFFFFFFFFFFFFFF,
@FS10000125:27:BPA73017-1634:1:1101:13900:1520 2:N:0:4
ACGGTATTGAGCGTACTCGACGAAGTTTTGGGGGGGGGGGGGGGGGGA
+
,FFFFFFFFFFFFFFFFFFFFFFFFFFFFFFFFFFFFFFFF:FFF,,,
@FS10000125:27:BPA73017-1634:1:1101:14430:1520 2:N:0:4
ACGGACTTGAGCGTACTCGACGAAGTTAGTAAGGGGGGGGGGGGGGGA
+
FFFFFFFFFFFFFFFFFFFFFFFFFFFFFFFFFFFFFFFFFFFFF,,F
@FS10000125:27:BPA73017-1634:1:1101:14800:1520 2:N:0:4
AAAAATTTGAGCGTACTCGACGAAGTTCCGGGGGGGGGGGGGGGAGAT
+
FFFFFFFFFFFFFFFFFFFFFFFFFFFFFFFFFFFFFFFFFFF,F,,F
@FS10000125:27:BPA73017-1634:1:1101:14960:1520 2:N:0:4
TAATCTTTGAGCGTACTCGACGAAGTTAAGTGGGGGGGGGGGGGGGAA
+
,:FFFFFFFFFFFFFFFFFFFFFFFFFFFFFFFFFFFFFFFFFF:,,:
@FS10000125:27:BPA73017-1634:1:1101:15570:1520 2:N:0:4
TCGCGGTTGAGCGTACTCGACGAAGTTGCAAGGGGGGGGGGGGGGGAA
+
FFFF,FFFFFFFFFFFFFFFFFFFFFFFFFFFFFFFFFFFFFFFF::F
@FS10000125:27:BPA73017-1634:1:1101:1110:1530 2:N:0:4
AAAGTTTTGAGCGTACTCGACGAAGTTAAGGGGGGGGGGGGGGGAGAT
+
FFFFFFFFFFFFFFFFFFFFFFFFFFFFFFFFFFFFFFFFFFF:F,FF
@FS10000125:27:BPA73017-1634:1:1101:1600:1530 2:N:0:4
TTCATCTTGAGCGTACTCGACGAAGTTTTTTGGGGGGGGGGGGGGGAA
+
FF,,F,FFFFFFFFFFFFFFFFFFFFF,,,,FFFFFFFFFFFFFFFFF
@FS10000125:27:BPA73017-1634:1:1101:3230:1530 2:N:0:4
ACCGACTTGAGCGTACTCGACGAAGTTGCTCGGGGGGGGGGGGGGGAA
+
FFFFFFFFFFFFFFFFFFFFFFFFFFFFFFFFFFFFFFFFFFFFFF:F
@FS10000125:27:BPA73017-1634:1:1101:3840:1530 2:N:0:4
TAGGATTTGAGCGTACTCGACGAAGTTGGACGGGGGGGGGGGGGGGAA
+
FFFFFFFFFFFFFFFFFFFFFFFFFFFFFFFFFFFFFFFFFFFFF,FF
@FS10000125:27:BPA73017-1634:1:1101:5090:1530 2:N:0:4
TAGGCATTGAGCGTACTCGAGAAGTTATACCGGGGGGGGGGGGGGGAA
+
FFFFFFFFFFFFFFFFFFFFFFFFFFFFFFFFFFFFFFFFFFFFF:FF
@FS10000125:27:BPA73017-1634:1:1101:5180:1530 2:N:0:4
TCACCATTGAGCGTACTCGACGAAGTTGAGAGGGGGGGGGGGGGGGAA
+
FFFFFFFFFFFFFFFFFFFFFFFFFFFFFFFFFFFFFFFFFFFFF:FF
@FS10000125:27:BPA73017-1634:1:1101:5670:1530 2:N:0:4
TCTATTTTGAGCGTACTCGACGAAGTTAGACAGGGGGGGGGGGGGGGA
+
FFFFFFFFFFFFFFFFFFFFFFFFFFFFFFFFFFFFFFFFFFFFFF,F
@FS10000125:27:BPA73017-1634:1:1101:5780:1530 2:N:0:4
TTCAGTTTGAGCGTACTCGACGAAGTTCTGCGGGGGGGGGGGGGGGAA
+
FFFFFFFFFFFFFFFFFFFFFFFFFFFFFFFFFFFFFFFFFFFFFFFF
@FS10000125:27:BPA73017-1634:1:1101:5860:1530 2:N:0:4
CACGATTTGAGCGTACTCGACGAAGTTGGTGGGGGGGGGGGGGGGAAA
+
FFFFFFFFFFFFFFFFFFFFFFFFFFFFFFFFFFFFFFFFFFFF,FF,
@FS10000125:27:BPA73017-1634:1:1101:7330:1530 2:N:0:4
TAGTAATTGAGCGTACTCGACGAAGTTAAAGGGGGGGGGGGGGGGGGG
+
FFFFFFFFFFFFFFFFFFFFFFFFFFFFFFFFFFFFFFFFFFFFFFF:
@FS10000125:27:BPA73017-1634:1:1101:7390:1530 2:N:0:4
CTGGTGTTGAGCGTACTCGACGAAGTTGCACGGGGGGGGGGGGGGGAA
+
FFFFFFFFFFFFFFFFFFFFFFFFFFFFFFFFFFFFFFFFFFFFFFFF
@FS10000125:27:BPA73017-1634:1:1101:7860:1530 2:N:0:4
AAGGCTTTGAGCGTACTCGACGAAGTTATGGGGGGGGGGGGGGGAGGC
+
,,FFFFFFFFFFFFFFFFFFFFFFFFFFFFFFFFFFFFFFFFF,F,,,
@FS10000125:27:BPA73017-1634:1:1101:8070:1530 2:N:0:4
TACATATTGAGCGTACTCGACGAAGTTAACAGGGGGGGGGGGGGGGAA
+
,:FFFFFFFFFFFFFFFFFFFFFFFFFFFFFFFFFFFFFFFFFFF,FF
@FS10000125:27:BPA73017-1634:1:1101:8830:1530 2:N:0:4
TAAACCTTGAGCGTACTCGACGAAGTTGAAGGGGGGGGGGGGGGGAAA
+
F:FFFFFFFFFFFFFFFFFFFFFFFFFFFFFFFFFFFFFFFFFF,:F:
@FS10000125:27:BPA73017-1634:1:1101:9060:1530 2:N:0:4
ATTCCCTTGAGCGTACTCGACGAAGTTTGTCGGGGGGGGGGGGGGGGA
+
,FFFFFFFFFFFFFFFFFFFFFFFFFFFFFFFFFFFFFFFFFFFFFF:
@FS10000125:27:BPA73017-1634:1:1101:10300:1530 2:N:0:4
AAACTTTTGAGCGTACTCGACGAAGTTATGAGGGGGGGGGGGGGGGGA
+
F,FFFFFFFFFFFFFFFFFFFFFFFFFFFFFFFFFFFFFFFFFF,F:,
@FS10000125:27:BPA73017-1634:1:1101:11170:1530 2:N:0:4
TCGTACTTGAGCGTACTCGACGAAAGGGGGGGGGGGGGGGGGAATTCG
+
FFFFFFFFFFFFFFFFFFFFFFFFFFFFFFFFFFFFFFFFF,F:,:,F
@FS10000125:27:BPA73017-1634:1:1101:12450:1530 2:N:0:4
TTAATCTTGAGCGTACTCGACGAAGTTGGCCGGGGGGGGGGGGGGGAA
+
FFFFFFFFFFFFFFFFFFFFFFFFFFFFFFFFFFFFFFFFFFFFF,FF
@FS10000125:27:BPA73017-1634:1:1101:12600:1530 2:N:0:4
CTGATTTTGAGCGTACTCGACGAAGTTGCGGGGGGGGGGGGGGGAGAT
+
FFFFFFFFFFFFFFFFFFFFFFFFFFFFFFFFFFFFFFFFFFF,F,,:
@FS10000125:27:BPA73017-1634:1:1101:14050:1530 2:N:0:4
TAGGAATTGAGCGTACTCGACGAGGTTGTAAGGGGGGGGGGGGGGGGA
+
F,FFFFFFFFFFFFFFFFFFFFF:FFFFFFFFFFFFFFFFFFFFFF,,
@FS10000125:27:BPA73017-1634:1:1101:14570:1530 2:N:0:4
AGGCCCTTGAGCGTACTCGACGAAGTTGCTGGGGGGGGGGGGGGAAAT
+
F:FFFFFFFFFFFFFFFFFFFFFFFFFFFFFFFFFFFFFFFFFFFFFF
@FS10000125:27:BPA73017-1634:1:1101:14690:1530 2:N:0:4
ACTAATTTGAGCGTACTCGACGAAGTTACGCGGGGGGGGGGGGGGGAA
+
:F,F,FFFFFFFFFFFFFFFFFFFFFF:,,,FFFFFFFFFFFFFFFFF
@FS10000125:27:BPA73017-1634:1:1101:14810:1530 2:N:0:4
AAAAATTTGAGCGTACTCGACGAAGTTCCGGGGGGGGGGGGGGAAGTT
+
FFFFFFFFFFFFFFFFFFFFFFFFFFFFFFFFFFFFFFFFFF,:,,:,
@FS10000125:27:BPA73017-1634:1:1101:15170:1530 2:N:0:4
TTAACCTTGTGCGTACTCGACGAAATTGGATGGGGGGGGGGGGGGGGG
+
:FFF,F:F,,:F::FF:FFFFF:F,FF,F:FF:FF,,,F:FF,,,,,:
@FS10000125:27:BPA73017-1634:1:1101:15210:1530 2:N:0:4
TTGGTATTGAGCGTACTCGACGAAGGGGGGGGGGGGGGGGAGATCGGA
+
,FF:FFFFFFFFFFFFFFFFFFFFFFF:F,,FFFFFFFFF:,F:,,,F
@FS10000125:27:BPA73017-1634:1:1101:1590:1540 2:N:0:4
ATGGCCTTGAGCGTACTCGACGAAGTTTGGTGGGGGGGGGGGGGGGGA
+
F,FFFFFFFFFFFFFFFFFFFFFFFFFFFFFFFFFFFFFFFFFFFFFF
@FS10000125:27:BPA73017-1634:1:1101:1980:1540 2:N:0:4
TCAGAATTGAGCGTACTCGACGAAGTTGGTGGGGGGGGGGGGGGGAAA
+
,FFFFFFFFFFFFFFFFFFFFFFFFFFFFFFFFFFFFFFFFFFFFFF,
@FS10000125:27:BPA73017-1634:1:1101:2010:1540 2:N:0:4
ACATTTTTGAGCGTACTCGACGAAGTTCTTGGGGGGGGGGGGGGGAAT
+
,FF,F,FFFFFFFFFFFFFFFFFFFFFF:FFFFFFFFFFFFFFF,FF,
@FS10000125:27:BPA73017-1634:1:1101:2280:1540 2:N:0:4
CTGGAATTGAGCGTACTCGACGAAGTTGATGGGGGGGGGGGGGGGGAA
+
F,,FFFF,FFFFFFFFFFFFFFFFFFFF,:FFFFFFFFFFFFFFF,,:
@FS10000125:27:BPA73017-1634:1:1101:2760:1540 2:N:0:4
CCGCCCTTGAGCGTACTCGACGAAGTTTCTCGGGGGGGGGGGGGGGGA
+
FFFFFFFFFFFFFFFFFFFFFFFFFFFFFFFFFFFFFFFFFFFFFF:,
@FS10000125:27:BPA73017-1634:1:1101:3270:1540 2:N:0:4
ATGTATTTGAGCGTACTCGACGAAGTTTTCAGGGGGGGGGGGGGGGGG
+
F,FFFFFFFFFFFFFFFFFFFFFFFFFFFFFFFFFFFFFFFFFF:,,F
@FS10000125:27:BPA73017-1634:1:1101:3620:1540 2:N:0:4
AATAATTTGAGCGTACTCGACGAAGTTTGCTGGGGGGGGGGGGGGGGG
+
F:FFFFFFFFFFFFFFFFFFFFFFFFFFFFFFFFFFFFFFFFFFFF,F
@FS10000125:27:BPA73017-1634:1:1101:3740:1540 2:N:0:4
TTAGTCTTGAGCGTACTCGACGAAGTTTTAGTGGGGGGGGGGGGGGGA
+
FFFFFFFFFFFFFFFFFFFFFFFFFFFFFFFFFFFFFFFFFFFFFFF:
@FS10000125:27:BPA73017-1634:1:1101:4150:1540 2:N:0:4
TTGTCGTTGAGCGTACTCGACGAAGTTCACCGGGGGGGGGGGGGGGAA
+
FF,FF:FFFFFFFFFFFFFFFFFFFFFFFF,FFFFFFFFFFFFFFFFF
@FS10000125:27:BPA73017-1634:1:1101:4260:1540 2:N:0:4
CTCAGCTTGAGCGTACTCGACGAAGTTGTCTGGGGGGGGGGGGGGGAA
+
FFFFFFFFFFFFFFFFFFFFFFFFFFFFFFFFFFFFFFFFFFFFFFFF
@FS10000125:27:BPA73017-1634:1:1101:4470:1540 2:N:0:4
TACGTTTTGAGCGTACTCGACGAGGTTGCCACGGGGGGGGGGGGGGAA
+
,F,F,,FFFFFFFFFFFFFFFFF,FFF,FFF,FFFFFFFFFFFF::FF
@FS10000125:27:BPA73017-1634:1:1101:6430:1540 2:N:0:4
TGATTTTTGAGCGTACTCGACGAAGTTGGCTGGGGGGGGGGGGGGGAA
+
,FFFFFFFFFFFFFFFFFFFFFFFFFFFFFFFFFFFFFFFFFFFF,FF
@FS10000125:27:BPA73017-1634:1:1101:6450:1540 2:N:0:4
TTTCGCTTGAGCGTACTCGACGAAGTTTGCAGGGGGGGGGGGGGGGAA
+
FFFFFFFFFFFFFFFFFFFFFFFFFFFFFFFFFFFFFFFFFFFFFFFF
@FS10000125:27:BPA73017-1634:1:1101:8290:1540 2:N:0:4
TTTTTTTTGAGCGTACTCGACGAAGTTGTCTGGGGGGGGGGGGGGGGG
+
FFFFFFFFFFFFFFFFFFFFFFFFFFFFFFFFFFFFFFFFFFFFFFF:
@FS10000125:27:BPA73017-1634:1:1101:9530:1540 2:N:0:4
TAGGTCTTGAGCGTACTCGACGAAGTTAGCTGGGGGGGGGGGGGGAAA
+
,F:FFFFFFFFFFFFFFFFFFFFFFFFFFFFFFFFFFFFFFFFFF:FF
@FS10000125:27:BPA73017-1634:1:1101:9580:1540 2:N:0:4
TTGAATTTGAGCGTACTCGACGAAGTTACCGGGGGGGGGGGGGGGGAA
+
FFFFFFFFFFFFFFFFFFFFFFFFFFFFFFFFFFFFFFFFFFFFFFFF
@FS10000125:27:BPA73017-1634:1:1101:9600:1540 2:N:0:4
CCTCCATTGAGCGTACTCGACGAAGTTTAGCAGGGGGGGGGGGGGGGA
+
:F,F::FFFFFFFFFFFFFFFFFFFFFF:FF:FFFFFFFFFFFFFFFF
@FS10000125:27:BPA73017-1634:1:1101:10430:1540 2:N:0:4
TTATTTTTGAGCGTACTCGACGAAGGGGGGGGGGGGGGGGGGGAGGGG
+
,,F:::F:F,:FF:,F:FF,:F:,FFFFFFFFFFFFFFFFF,:,,,,F
@FS10000125:27:BPA73017-1634:1:1101:10460:1540 2:N:0:4
TTAGGCTTGAGCGTACTCGACGAAGTTTCAAGGGGGGGGGGGGGGGGG
+
FFFFFFFFFFFFFFFFFFFFFFFFFFFFFFFFFFFFFFFFFFFFFF:,
@FS10000125:27:BPA73017-1634:1:1101:10590:1540 2:N:0:4
TACTATTTGAGCGTACTCGACGAAGTTTAAAAGGGGGGGGGGGGGGGG
+
FFFFFFFFFFFFFFFFFFFFFFFFFFFFFFFFFFFFFFFFFFFFFFFF
@FS10000125:27:BPA73017-1634:1:1101:10720:1540 2:N:0:4
TATCTCTTGAGCGTACTCGACGAAGTTAAGGGGGGGGGGGGGGAAATT
+
,:FFFFFFFFFFFFFFFFFFFFFFFFFFFFFFFFFFFFFFFFFFF,,:
@FS10000125:27:BPA73017-1634:1:1101:11440:1540 2:N:0:4
TATTTTTTGAGCGTACTCGACGAAGTTAGTGGGGGGGGGGGGGAGAAT
+
,,FF,FFFFFFFFFFFFFFFFFFFFFFFFFFFFFFFFFFFFFF:,F,,
@FS10000125:27:BPA73017-1634:1:1101:12650:1540 2:N:0:4
GTCGTGTTGAGCGTACTCGACGAAGTTTGTAGGGGGGGGGGGGGGGGG
+
,FFFFFFFFFFFFFFFFFFFFFFFFFFFFFFFFFFFFFFFFFFFFF,F
@FS10000125:27:BPA73017-1634:1:1101:13130:1540 2:N:0:4
AAAAACTTGAGCGTACTCGACGAAGTGGGGGGGGGGGGGGGAAATTCG
+
FFFFFFFFFFFFFFFFFFFFFFFFFFFFFFFFFFFFFFFFF,F,,,,F
@FS10000125:27:BPA73017-1634:1:1101:13630:1540 2:N:0:4
CTCAGATTGAGCGTACTCGACGAAGTTATGGGGGGGGGGGGGGGAGAT
+
FFFFFFFFFFFFFFFFFFFFFFFFFFFFFFFFFFFFFFFFFFF::,:F
@FS10000125:27:BPA73017-1634:1:1101:13940:1540 2:N:0:4
AAATACTTGAGCGTACTCGACGAAGTTGCAAGGGGGGGGGGGGGGGAA
+
FFFFFFFFFFFFFFFFFFFFFFFFFFFFFFFFFFFFFFFFFFFFF:FF
@FS10000125:27:BPA73017-1634:1:1101:14620:1540 2:N:0:4
TATCGATTGAGCGTACTCGACGAAGGGGGGGGGGGGGGGGGGGAAGTC
+
,,FFFFFFFFFFFFFFFFFFFFFFFFFFFFFFFFFFFFFFFF,,:,F,
@FS10000125:27:BPA73017-1634:1:1101:14870:1540 2:N:0:4
AAGTGATTGAGCGTACTCGACGAAGTTGATAGGGGGGGGGGGGGGGAA
+
:FFFFFFFFFFFFFFFFFFFFFFFFFFFFFFFFFFFFFFFFF:F:,,F
@FS10000125:27:BPA73017-1634:1:1101:15270:1540 2:N:0:4
CTTACATTGAGCGTACTCGACGAAGTTGTCGGGGGGGGGGGGGGAGAT
+
F:,:FFFFFFFFFFFFFFFFFFFFFFFFFF:FFFFFFFFFFFF::,:F
@FS10000125:27:BPA73017-1634:1:1101:15310:1540 2:N:0:4
TCATTGTTGAGCGTACTCGACGAAGTTCATAGGGGGGGGGGGGGGGAA
+
F,:FF:FFFFFFFFFFFFFFFFFFFFFFF:F,FFFFFFFFFFFFF:FF
@FS10000125:27:BPA73017-1634:1:1101:15520:1540 2:N:0:4
TTTGTATTGAGCGTACTCGACGAAGTTCGAAGGGGGGGGGGGGGGGAA
+
,FFFFFFFFFFFFFFFFFFFFFFFFFFFFFFFFFFFFFFFFFFFFFFF
@FS10000125:27:BPA73017-1634:1:1101:16320:1540 2:N:0:4
ATATTCTTGAGCGTACTCGACGAAATTTACCGGGGGGGGGGGGGGGAA
+
F,FFFFFFFFFFFFFFFFFFFFFFFFFFFFFFFFFFFFFFFFFFF:FF
@FS10000125:27:BPA73017-1634:1:1101:16420:1540 2:N:0:4
ATGGCCTTGAGCGTACTCGACGAAGTTCAAAGGGGGGGGGGGGGGGAA
+
FFFFFFFFFFFFFFFFFFFFFFFFFFFFFFFFFFFFFFFFFFFFFF:F
@FS10000125:27:BPA73017-1634:1:1101:1280:1550 2:N:0:4
ATACCATTGAGCGTACTCGACGAAGTTAACAGGGGGGGGGGGGGGAAA
+
FFFFFFFFFFFFFFFFFFFFFFFFFFFFFFFFFFFFFFFFFFFF::F,
@FS10000125:27:BPA73017-1634:1:1101:1710:1550 2:N:0:4
AACCCATTGAGCGTACTCGACGAAGTTGTTCGGGGGGGGGGGGGGGAA
+
FFFFFFFFFFFFFFFFFFFFFFFFFFFFFFFFFFFFFFFFFFFFFFFF
@FS10000125:27:BPA73017-1634:1:1101:2480:1550 2:N:0:4
TCGGTATTGAGCGTACTCGACGAAGTTCTGCGGGGGGGGGGGGGGGGG
+
FFFFFFFFFFFFFFFFFFFFFFFFFFFFFFFFFFFFFFFFFFFFFFFF
@FS10000125:27:BPA73017-1634:1:1101:3180:1550 2:N:0:4
CCTTGTTTGAGCGTACTCGACGAAGTTCAGTGGGGGGGGGGGGGGGAA
+
FFFFFFFFFFFFFFFFFFFFFFFFFFFFFFFFFFFFFFFFFFFFFFFF
@FS10000125:27:BPA73017-1634:1:1101:3680:1550 2:N:0:4
TCCATCTTGAGCGTACTCGACGAAGTTATATGGGGGGGGGGGGGGGGA
+
FFFFFFFFFFFFFFFFFFFFFFFFFFFFFFFFFFFFFFFFFFFFFFFF
@FS10000125:27:BPA73017-1634:1:1101:5160:1550 2:N:0:4
CATCAATTGAGCGTACTCGACGAAGTTTGTAGGGGGGGGGGGGGGGGA
+
FFFFFFFFFFFFFFFFFFFFFFFFFFFFFFFFFFFFFFFFFFFFFFF,
@FS10000125:27:BPA73017-1634:1:1101:5270:1550 2:N:0:4
ATAAAATTTAGCGTACTCGACGAAGTTGCCGGGGGGGGGGGGGGGAAA
+
:FFFFFFFFFFFFFFFFFFFFFFFFFFFFFFFFFFFFFFFFFFF:FF,
@FS10000125:27:BPA73017-1634:1:1101:5410:1550 2:N:0:4
CTTGTATTGAGCGTACTCGACGAGGTTGCAAGGGGGGGGGGGGGGGAA
+
F,FFFFFFFFFFFFFFFFFFFFFFFFFFFFFFFFFFFFFFFFFFF,FF
@FS10000125:27:BPA73017-1634:1:1101:6450:1550 2:N:0:4
ATGACATTGAGCGTACTCGACGAAGTTGTGCGGGGGGGGGGGGGGAAA
+
F,FFFFFFFFFFFFFFFFFFFFFFFFFFFFFFFFFFFFFFFFFF:FF,
@FS10000125:27:BPA73017-1634:1:1101:6800:1550 2:N:0:4
TTGATGTTGAGCGTACTCGACGAAAGGGGGGGGGGGGGGGGGGGAAAT
+
FFFFFFFFFFFFFFFFFFFFFFFFFFFFFFFFFFFFFFFFF:F,:F,,
@FS10000125:27:BPA73017-1634:1:1101:8280:1550 2:N:0:4
ATCTCTTTGAGCGTACTCGACGAAGTTGTGTGGGGGGGGGGGGGGGGA
+
FFFFFFFFFFFFFFFFFFFFFFFFFFFFFFFFFFFFFFFFFFFFFFFF
@FS10000125:27:BPA73017-1634:1:1101:8320:1550 2:N:0:4
TCACCTTTGAGCGTACTCGACGAAGTTACTGGGGGGGGGGGGGGGGGA
+
,FFFFFFFFFFFFFFFFFFFFFFFFFFFFFFFFFFFFFFFFFFFFF:F
@FS10000125:27:BPA73017-1634:1:1101:9490:1550 2:N:0:4
TACTACTTGAGCGTACTCGACGAAGTTATTGGGGGGGGGGGGGGGGGG
+
FFFFFFFFFFFFFFFFFFFFFFFFFFFFFFFFFFFFFFFFFFFFFF,F
@FS10000125:27:BPA73017-1634:1:1101:9830:1550 2:N:0:4
TATGGTTTGAGCGTACTCGACGAAGTTAACAGGGGGGGGGGGGGGGAA
+
FFFFFFFFFFFFFFFFFFFFFFFFFFFFFFFFFFFFFFFFFFFFF,FF
@FS10000125:27:BPA73017-1634:1:1101:10060:1550 2:N:0:4
TTTAGGTTGAGCGTACTCGACGAAGTTTGGGGGGGGGGGGGGGAAATC
+
F,FFFFFFFFFFFFFFFFFFFFFFFFFFFFFFFFFFFFFFFF,F:,FF
@FS10000125:27:BPA73017-1634:1:1101:10840:1550 2:N:0:4
CCCACTTTGAGCGTACTCGACGAAGTTTCAACGGGGGGGGGGGGGGAA
+
,:,:F,FFFFFFFFFFFFFFFFFFFFF,,,,,FFFFFFFFFFFFFFFF
@FS10000125:27:BPA73017-1634:1:1101:10870:1550 2:N:0:4
ATTCATTTGAGCGTACTCGACGAAGTTGTCCGGGGGGGGGGGGGGGGA
+
F,FFFFFFFFFFFFFFFFFFFFFFFFFFFFFFFFFFFFFFFFFFF:,,
@FS10000125:27:BPA73017-1634:1:1101:11160:1550 2:N:0:4
TTCCTTTTGAGCGTACTCGACGAAGTTCCTAAGGGGGGGGGGGGGGAA
+
F,FFFFFFFFFFFFFFFFFFFFFFFFFFFFFFFFFFFFFFFFFFFF,F
@FS10000125:27:BPA73017-1634:1:1101:13030:1550 2:N:0:4
CTAAAATTGAGCGTACTCGACGAAGTTGTATGGGGGGGGGGGGGGGAA
+
FFFFFFFFFFFFFFFFFFFFFFFFFFFFFFFFFFFFFFFFFFFFF::F
@FS10000125:27:BPA73017-1634:1:1101:13070:1550 2:N:0:4
ATCAAATTGAGCGTACTCGACGAAGTTACATGGGGGGGGGGGGGGGAA
+
FFFFFFFFFFFFFFFFFFFFFFFFFFFFFFFFFFFFFFFFFFFFF,FF
@FS10000125:27:BPA73017-1634:1:1101:13600:1550 2:N:0:4
GTTTAATTGAGCGTACTCGACGAAGTTGGGAGGGGGGGGGGGGGGGGG
+
,,F,,,FFFFFFFFFFFFFFFFFFFFFFFFFFFFFFFFFFFF:,:,,:
@FS10000125:27:BPA73017-1634:1:1101:13650:1550 2:N:0:4
TGGACATTGAGCGTACCGACGAAGTTCGACGGGGGGGGGGGGGGGGGA
+
F,FFFFFFFFFFFFFFFFFFFFFFFFFFFFFFFFFFFFFFFFFFFFFF
@FS10000125:27:BPA73017-1634:1:1101:13750:1550 2:N:0:4
TCATTGTTGAGCGTACTCGACGAAGTTTGAGGGGGGGGGGGGGGGAAA
+
FFF:FFFFFFFFFFFFFFFFFFFFFFFFFFFFFFFFFFFFFFFF,:,,
@FS10000125:27:BPA73017-1634:1:1101:13920:1550 2:N:0:4
ACATACTTGAGCGTACTCGACGAAGTTTGACGGGGGGGGGGGGGGAAA
+
FFFFFFFFFFFFFFFFFFFFFFFFFFFFFFFFFFFFFFFFFFFFFFF:
@FS10000125:27:BPA73017-1634:1:1101:16100:1550 2:N:0:4
TAACAGTTGAGCGTACTCGACGAAGTTTGCAGGGGGGGGGGGGGGGGA
+
FFFFFFFFFFFFFFFFFFFFFFFFFFFFFFFFFFFFFFFFFFFFFFFF
@FS10000125:27:BPA73017-1634:1:1101:16150:1550 2:N:0:4
TTTTTATTGAGCGTACTCGACGAAGTTCTAAAGGGGGGGGGGGGGGGA
+
,,::FFFFFFFFFFFFFFFFFFFFFFFFFFFFFFFFFFFFFFFFF,FF
@FS10000125:27:BPA73017-1634:1:1101:1030:1560 2:N:0:4
TATCTATTGAGCGTACTCGACGAAGTTAAACGGGGGGGGGGGGGGGGA
+
FFFFFFFFFFFFFFFFFFFFFFFFFFFFFFFFFFFFFFFFFFFFFF:F
@FS10000125:27:BPA73017-1634:1:1101:1670:1560 2:N:0:4
TATCCCTTGAGCGTACTCGACGAAGTTTGCCGGGGGGGGGGGGGGGGG
+
FFFFFFFFFFFFFFFFFFFFFFFFFFFFFFFFFFFFFFFFFFFFFFFF
@FS10000125:27:BPA73017-1634:1:1101:3650:1560 2:N:0:4
TCCGCTTTGAGCGTACTCGACGAAGTTGTAGGGGGGGGGGGGGGAAAT
+
,FF:FFFFFFFFFFFFFFFFFFFFFFFFFFFFFFFFFFFFFFFFFFFF
@FS10000125:27:BPA73017-1634:1:1101:4480:1560 2:N:0:4
CTGGCCTTGAGCGTACTCGACGAAGTTTTCAGGGGGGGGGGGGGGGGG
+
FFFFFFFFFFFFFFFFFFFFFFFFFFFFFFFFFFFFFFFFFFFFFFF:
@FS10000125:27:BPA73017-1634:1:1101:4630:1560 2:N:0:4
CTATCTTTGAGCGTACTCGACGAAGTTCCGAGGGGAGGGGGGGGGGGA
+
FF,F,:FFFFFFFFFFFFFFFFFFFFF,FF,FFFFFFFFFFFFFFFF,
@FS10000125:27:BPA73017-1634:1:1101:5200:1560 2:N:0:4
AAGCGTTTGAGCGTACTCGACGAAGTTAAAGGGGGGGGGGGGGGGAAA
+
FFFFFFFFFFFFFFFFFFFFFFFFFFFFFFFFFFFFFFFFFFFFFFF,
@FS10000125:27:BPA73017-1634:1:1101:6130:1560 2:N:0:4
ACTGTTTTGAGCGTACTCGACGAAGTTATGAGGGGGGGGGGGGGGGAA
+
,FFFF:FFFFFFFFFFFFFFFFFFFFFFFFFFFFFFFFFFFFFFFF:F
@FS10000125:27:BPA73017-1634:1:1101:7580:1560 2:N:0:4
TTTTACTTGAGCGTACTCGACGAAGTTGCTAGGGGGGGGGGGGGGGAA
+
FFFFFFFFFFFFFFFFFFFFFFFFFFFFFFFFFFFFFFFFFFFFFFF:
@FS10000125:27:BPA73017-1634:1:1101:7840:1560 2:N:0:4
TTTCGGTTGAGCGTACTCGACGAAGTTGGGAGGGGGGGGGGGGGGGGA
+
F,FFF,FFFFFFFFFFFFFFFFFFFFF::FF,FFFFFFFFFF:F,,,F
@FS10000125:27:BPA73017-1634:1:1101:8120:1560 2:N:0:4
ATTGGTTTGAGCGTACTCGACGAAGTTGCTTGGGGGGGGGGGGGGGGA
+
FFFFFFFFFFFFFFFFFFFFFFFFFFFFFFFFFFFFFFFFFFFFFFF,
@FS10000125:27:BPA73017-1634:1:1101:10080:1560 2:N:0:4
TTGTGATTGAGCGTACTCGACGAAGTGGGGGGGGGGGGGGGAATTCGA
+
,:F:FFFFF:FF:FFFFFFFFF::FFFFFFFFFFFFFFF:F,,,F,,,
@FS10000125:27:BPA73017-1634:1:1101:11290:1560 2:N:0:4
AACATATTGAGCGTACTCGACGAAGTTATAAGGGGGGGGGGGGGGGGA
+
,,F:,FFFFFFFFFFFFFFFFFFFFFFFFFFFFFFFFFFFF,F,:,:F
@FS10000125:27:BPA73017-1634:1:1101:11730:1560 2:N:0:4
AAAATATTGAGCGTACTCGACGAAGGGGGGGGGGGGGGGGGAGTTCGA
+
::F:FFFFF,:FFFFFFFFFFFFFFFFFFFFFF:FFFFF:,::,F,,,
@FS10000125:27:BPA73017-1634:1:1101:12380:1560 2:N:0:4
AATGGATTGAGCGTACTCGACGAAGTGGGGGGGGGGGGGGGGGAAGTT
+
FFFFFFFFFFFFFFFFFFFFFFFFFFFFFFFFFFFFFFFFFF:::,,F
@FS10000125:27:BPA73017-1634:1:1101:12560:1560 2:N:0:4
ATGTCTTTGAGCATACTCGACGAAGTTTAGCGGGGGGGGGGGGGGGAA
+
,,,FFFFFFFFFFFFFFFFFFFFFFFF:FFFFFFFFFFFFFFFFFF:F
@FS10000125:27:BPA73017-1634:1:1101:13500:1560 2:N:0:4
ATGTGCTTGAGCGTACTCGACGAAGTTAACCGGGGGGGGGGGGGGGAA
+
FFFFFFFFFFFFFFFFFFFFFFFFFFFFFFFFFFFFFFFFFFFFFF,F
@FS10000125:27:BPA73017-1634:1:1101:13530:1560 2:N:0:4
TCCTCTTTGAGCGTACTCGACGAAGGGGGGGGGGGGGGGAGATCGGAA
+
,FFFFFFFFFFFFFFFFFFFFFFFFFFFFFFFFFFFFFFF,,F:,,F:
@FS10000125:27:BPA73017-1634:1:1101:15230:1560 2:N:0:4
TTGTAATTGAGCGTACTCGACGAAGTTAGAAGGGGGGGGGGGGGGGAA
+
F,FFFFFFFFFFFFFFFFFFFFFFFFFFFFFFFFFFFFFFFFFFF,FF
@FS10000125:27:BPA73017-1634:1:1101:15420:1560 2:N:0:4
CTATTGTTGAGCGTACTCGACGAAGTTAGCTGGGGGGGGGGGGGGGGG
+
FFFFFFFFFFFFFFFFFFFFFFFFFFFFFFFFFFFFFFFFFFFFF:FF
@FS10000125:27:BPA73017-1634:1:1101:15720:1560 2:N:0:4
ATTATTTTGAGCGACTCGACGAAGTTACCGGGGGGGGGGGGGGGAGAT
+
FFFFFFFFFFFFFFFFFFFFFFFFFFFFFFFFFFFFFFFFFFF,F,::
@FS10000125:27:BPA73017-1634:1:1101:16180:1560 2:N:0:4
GTCTCATTGAGCGTACTCGACGAAGTTACATGGGGGGGGGGGGGGGAA
+
FF:,FFFFFFFFFFFFFFFFFFFFFFF,FFFFFFFFFFFFFFFFF:FF
@FS10000125:27:BPA73017-1634:1:1101:1020:1570 2:N:0:4
CTAGCATTGAGCGTACTCGACGAAGTTGATCGGGGGGGGGGGGGGGGA
+
FFFFFFFFFFFFFFFFFFFFFFFFFFFFFFFFFFFFFFFFFFFFFF,,
@FS10000125:27:BPA73017-1634:1:1101:2320:1570 2:N:0:4
GTAGTATTGAGCGTACTCGACGAAGTTCAGCGGGGGGGGGGGGGGGGG
+
:,FFFFFFFFFFFFFFFFFFFFFFFFFFFFFFFFFFFFFFFFFFFFF,
@FS10000125:27:BPA73017-1634:1:1101:2620:1570 2:N:0:4
ATGGAATTGAGCGTACTCGACGAAGTTCAAAAGGGGGGGGGGGGGGGA
+
,,FFFFFFFFFFFFFFFFFFFFFFFFFFFFFFFFFFFFFFFFFFFF::
@FS10000125:27:BPA73017-1634:1:1101:3680:1570 2:N:0:4
TCCATCTTGAGCGTACTCGACGAAGTTATATGGGGGGGGGGGGGGGAA
+
:FFFFFFFFFFFFFFFFFFFFFFFFFFFFFFFFFFFFFFFFFFFFF:F
@FS10000125:27:BPA73017-1634:1:1101:4030:1570 2:N:0:4
TTGTCGTTGAGCGTACTCGACGAAGTTCACCGGGGGGGGGGGGGGGAA
+
FFFFFFFFFFFFFFFFFFFFFFFFFFFFFFFFFFFFFFFFFFF,F::F
@FS10000125:27:BPA73017-1634:1:1101:4160:1570 2:N:0:4
CTTTGGTTGAGCGTACTCGACGAAGTTCACGGGGGGGGGGGGGGAAAT
+
FFFFFFFFFFFFFFFFFFFFFFFFFFFFFFFFFFFFFFFFFFFF:FF:
@FS10000125:27:BPA73017-1634:1:1101:4200:1570 2:N:0:4
ATGTATTTGAGCGTACTCGACGAAGTTGCAAGGGGGGGGGGGGGGGAA
+
FFFFFFFFFFFFFFFFFFFFFFFFFFFFFFFFFFFFFFFFFFFFFFFF
@FS10000125:27:BPA73017-1634:1:1101:7110:1570 2:N:0:4
CCTCGATTGAGCGTACTCGACGAAGTTTGGCGGGGGGGGGGGGGGGAA
+
FF:FFFFFFFFFFFFFFFFFFFFFFFFFFFFFFFFFFFFFFFFFF,FF
@FS10000125:27:BPA73017-1634:1:1101:7370:1570 2:N:0:4
ACTTGCTTGAGCGTACTCGACGAAGTTTGCTGGGGGGGGGGGGGGGGG
+
FFFFFFFFFFFFFFFFFFFFFFFFFFFFFFFFFFFFFFFFFFFFFFFF
@FS10000125:27:BPA73017-1634:1:1101:8500:1570 2:N:0:4
CCGATTTTGAGCGTACTCGACGAAGTTACAAGGGGGGGGGGGGGGGGA
+
FFFFFFFFFFFFFFFFFFFFFFFFFFFFFFFFFFFFFFFFFFFFFFF,
@FS10000125:27:BPA73017-1634:1:1101:9060:1570 2:N:0:4
TGCCCCTTGAGCGTACTCGACGAAGTTGCCGGGGGGGGGGGGGGGGGA
+
:,FFFFFFFFFFFFFFFFFFFFFFFFFFFFFFFFFFFFFFFFFFFF:,
@FS10000125:27:BPA73017-1634:1:1101:9420:1570 2:N:0:4
TTCTTTTTGAGCGTACTCGACGAAGTTTGTGTGGGGGGGGGGGGGGGA
+
FFFFFFFFFFFFFFFFFFFFFFFFFFFFFFFFFFFFFFFFFFFFFFF:
@FS10000125:27:BPA73017-1634:1:1101:9610:1570 2:N:0:4
TATATCTTGAGCGTACTCGACGAAGTTGAAGGGGGGGGGGGGGGGGAA
+
F,FFFFFFFFFFFFFFFFFFFFFFFFFFFFFFFFFFFFFFFFFFF,,:
@FS10000125:27:BPA73017-1634:1:1101:10090:1570 2:N:0:4
GTTAGTTTGAGCGTACTCGACGAAGTTAGCCGGGGGGGGGGGGGGGGG
+
F,F,,,FFFFFFFFFFFFFFFFFFFFFFFFFFFFFFFFFFFFFFFFFF
@FS10000125:27:BPA73017-1634:1:1101:10250:1570 2:N:0:4
TAGGTCTTGAGCGTACTCGACGAAGTTAGCTGGGGGGGGGGGGGGGAA
+
,:FFFFFFFFFFFFFFFFFFFFFFFFFFFFFFFFFFFFFFFFFF::FF
@FS10000125:27:BPA73017-1634:1:1101:10470:1570 2:N:0:4
TTTGGCTTGAGCGTACTCGACGAAGTTAACGCGGGGGGGGGGGGGGAA
+
,F,,,FFFFFFFFFFFFFFFFFFFFFF,FF,,FFFFFFFFFFFFFF:F
@FS10000125:27:BPA73017-1634:1:1101:10710:1570 2:N:0:4
CCATAGTTGAGCGTACTCGACGAAGTTCAGTGGGGGGGGGGGGGGGAA
+
:F,,:,FFFFFFFFFFFFFFFFFFFFFFF,F,FFFFFFFFFFFFF:FF
@FS10000125:27:BPA73017-1634:1:1101:11470:1570 2:N:0:4
GGTGGATTGAGCGTACTCGACGAAGTTTATGGGGGGGGGGGGGGGGGA
+
,,F:FFFFFFFFFFFFFFFFFFFFFFFFFFFFFFFFFFFFFFFFFF,F
@FS10000125:27:BPA73017-1634:1:1101:12390:1570 2:N:0:4
ATGTAATTGAGCGTACTCGACGAAGTTCCAGGGGGGGGGGGGGGGGAA
+
F,,F,FFFFFFFFFFFFFFFFFFFFFFF,F:FFFFFFFFFFFFFF,FF
@FS10000125:27:BPA73017-1634:1:1101:13240:1570 2:N:0:4
GAAGGTTTGAGCGTACTCGACGAAGTTGCAAGGGGGGGGGGGGGGGGG
+
,,FFFFFFFFFFFFFFFFFFFFFFFFFFFFFFFFFFFFFFFFFFFFF,
@FS10000125:27:BPA73017-1634:1:1101:13490:1570 2:N:0:4
TCCGCTTTGAGCGTACTCGACGAAGTTATAAGGGGGGGGGGGGGGAAA
+
FFFFFFFFFFFFFFFFFFFFFFFFFFFFFFFFFFFFFFFFFFFFF,,F
@FS10000125:27:BPA73017-1634:1:1101:14320:1570 2:N:0:4
TATTTTTTGAGCGTACTCGACGAAGTTCAATGGGGGGGGGGGGGGGGA
+
F,FFFFFFFFFFFFFFFFFFFFFFFFFFFFFFFFFFFFFFFFFFFF:F
@FS10000125:27:BPA73017-1634:1:1101:14430:1570 2:N:0:4
GTTGACTTGAGCGTACTCGACGAAGTTTCTGGGGGGGGGGGGGGGGAA
+
:FFFFFFFFFFFFFFFFFFFFFFFFFFFFFFFFFFFFFFF,FFFFFFF
@FS10000125:27:BPA73017-1634:1:1101:14840:1570 2:N:0:4
TTTGAATTGAGCGTACTCGACGAAGTTGAGAGGGGGGGGGGGGGGGAA
+
F:FFFFFFFFFFFFFFFFFFFFFFFFFFFFFFFFFFFFFFFFFF:,FF
@FS10000125:27:BPA73017-1634:1:1101:15230:1570 2:N:0:4
GTCCTATTGAGCGTACTCGACGAAGTTTGGAGGGGGGGGGGGGGGGGA
+
,FFFFFFFFFFFFFFFFFFFFFFFFFFFFFFFFFFFFFFFFFFFFF:F
@FS10000125:27:BPA73017-1634:1:1101:15360:1570 2:N:0:4
ACATATTTGAGCGTACTCGACGAAGTTTAGCGGGGGGGGGGGGGGGAA
+
FFFFFFFFFFFFFFFFFFFFFFFFFFFFFFFFFFFFFFFFFFFFF,FF
@FS10000125:27:BPA73017-1634:1:1101:15440:1570 2:N:0:4
TTTTGGTTGAGCGTACTCGACGAAGTTTTGCGGGGGGGGGGGGGGGAA
+
:FF:FFFFFFFFFFFFFFFFFFFFFFFFFFFFFFFFFFFFFFFFF,,F
@FS10000125:27:BPA73017-1634:1:1101:16430:1570 2:N:0:4
TACAGTTTGAGCGTACTCGACGAAGTTAAAAGGGGGGGGGGGGGGGGG
+
F:FFFFFFFFFFFFFFFFFFFFFFFFFFFFFFFFFFFFFFFFFFFFF:
@FS10000125:27:BPA73017-1634:1:1101:2010:1580 2:N:0:4
GATTTCTTGAGCGTACTCGACGAAGTTGCACGGGGGGGGGGGGGGGAA
+
::FFFFFFFFFFFFFFFFFFFFFFFFFFFFFFFFFFFFFFFFFFFFFF
@FS10000125:27:BPA73017-1634:1:1101:3020:1580 2:N:0:4
ACTATTTTGAGCGTACTCGACGAAGTTCAGGGGGGGGGGGGGGGGGAA
+
:FFFFFFFFFFFFFFFFFFFFFFFFFFFFFFFFFFFFFFFFFFFFF,F
@FS10000125:27:BPA73017-1634:1:1101:3100:1580 2:N:0:4
TCTACTTTGAGCGTACTCGACGAAGTTCTGCGGGGGGGGGGGGGGGGG
+
FFFFFFFFFFFFFFFFFFFFFFFFFFFFFFFFFFFFFFFFFFFFFFF,
@FS10000125:27:BPA73017-1634:1:1101:4020:1580 2:N:0:4
TTGTCGTTGAGCGTACTCGACGAAGTTCACCGGGGGGGGGGGGGGGAA
+
FFFFFFFFFFFFFFFFFFFFFFFFFFFFFFFFFFFFFFFFFFFFFF,F
@FS10000125:27:BPA73017-1634:1:1101:4330:1580 2:N:0:4
TACCGATTGAGCGTACTCGACGAAGTTTGTAGGGGGGGGGGGGGGGGG
+
FFFFFFFFFFFFFFFFFFFFFFFFFFFFFFFFFFFFFFFFFFFFFFFF
@FS10000125:27:BPA73017-1634:1:1101:4730:1580 2:N:0:4
CTATTCTTGAGCGTACTCGACGAAGTTATACGGGGGGGGGGGGGGGGG
+
FFF::FFFFFFFFFFFFFFFFFFFFFFFFFFFFFFFFFFFFF:FFF,F
@FS10000125:27:BPA73017-1634:1:1101:5220:1580 2:N:0:4
TTCAATTTGAGCGTACTCGACGAAGTTAGCCGGGGGGGGGGGGGGGAA
+
,FFFFFFFFFFFFFFFFFFFFFFFFFFFFFFFFFFFFFFFFFFFFF,F
@FS10000125:27:BPA73017-1634:1:1101:5800:1580 2:N:0:4
TTCTTTTTGAGCGTACTCGACGAAGTTGCCAGGGGGGGGGGGGGGGAA
+
FFFFFFFFFFFFFFFFFFFFFFFFFFFFFFFFFFFFFFFFFFFFF:FF
@FS10000125:27:BPA73017-1634:1:1101:6550:1580 2:N:0:4
CTCTTCTTGAGCGTACTCGACGAAGTTGGTCGGGGGGGGGGGGGGGAA
+
F:FFFFFFFFFFFFFFFFFFFFFFFFFFFFFFFFFFFFFFFFFFF:FF
@FS10000125:27:BPA73017-1634:1:1101:8440:1580 2:N:0:4
TCCAATTTGAGCGTACTCGACGAAGTTCAAAGGGGGGGGGGGGGGGGG
+
FFFFFFFFFFFFFFFFFFFFFFFFFFFFFFFFFFFFFFFFFFFFF::F
@FS10000125:27:BPA73017-1634:1:1101:9720:1580 2:N:0:4
TTCTCATTGAGCGTACTCGACGAAGTTCCAGGGGGGGGGGGGGGGGGG
+
FFFFFFFFFFFFFFFFFFFFFFFFFFFFFFFFFFFFFFFFFFFFFFFF
@FS10000125:27:BPA73017-1634:1:1101:9960:1580 2:N:0:4
ATTAGGTTGAGCGTACTCGACGAAGGTTAACTGGGGGGGGGGGGGGGG
+
FFFFFFFFFFFFFFFFFFFFFFFFFFFFFFFFFFFFFFFFFFFFFFF,
@FS10000125:27:BPA73017-1634:1:1101:10390:1580 2:N:0:4
CTATTTTTGAGCGTACTCGACGAAGTTGACGGGGGGGGGGGGGGGAAA
+
:FF,:FFFFFFFFFFFFFFFFFFFFFFFFF,FFFFFFFFFFFFF:,F:
@FS10000125:27:BPA73017-1634:1:1101:11610:1580 2:N:0:4
CAGTAGTTGAGCGTACTCGACGAAGTTGCCGGGGGGGGGGGGGGGAAT
+
FFFFFFFFFFFFFFFFFFFFFFFFFFFFFFFFFFFFFFFFFFFF,FF,
@FS10000125:27:BPA73017-1634:1:1101:12640:1580 2:N:0:4
TATTACTTGAGCGTACTCGACGAAGTTTACAGGGGGGGGGGGGGGGGA
+
F,FFFFFFFFFFFFFFFFFFFFFFFFFFFFFFFFFFFFFFFFFFFFF:
@FS10000125:27:BPA73017-1634:1:1101:14210:1580 2:N:0:4
TTTACATTGAGCGTACTCGACGAAGTTCGGCGGGGGGGGGGGGGGGAA
+
F,F:FFFFFFFFFFFFFFFFFFFFFFFFFFFFFFFFFFFFFFFFFFFF
@FS10000125:27:BPA73017-1634:1:1101:14270:1580 2:N:0:4
CGCCTATTGAGCGTACTCGACGAAGGGGGGGGGGGGGGGGGAGATCGA
+
F,FFFFFFFFFFFFFFFFFFFFFFFFFF:F:FFFFFFFFFF,,,:,,,
@FS10000125:27:BPA73017-1634:1:1101:14940:1580 2:N:0:4
ACATTATTGAGCGTACTCGACGAAGTTTGGTGGGGGGGGGGGGGGGGG
+
FFFFFFFFFF:FFFFFFFFFFFFFFFFFFFFFFFFFFFFFFFFFF::F
@FS10000125:27:BPA73017-1634:1:1101:15530:1580 2:N:0:4
CTAACCTTGAGCGTACTCGACGAAGTTAAGTGGGGGGGGGGGGGGGAA
+
F,FFFFFFFFFFFFFFFFFFFFFFFFFFFFFFFFFFFFFFFFFFF:FF
@FS10000125:27:BPA73017-1634:1:1101:15980:1580 2:N:0:4
ATACTATTGAGCGTTCGACGAAGTTCCAAGGGGGGGGGGGGGGGAAAT
+
F,FFFFFFFFFFFFFFF:FFFFFFFFFFFFFFFFFFFFFFFFF,FF,F
@FS10000125:27:BPA73017-1634:1:1101:16000:1580 2:N:0:4
CTCTATTTGAGCGTACTCGACGAAGTTGCCAGGGGGGGGGGGGGGGGA
+
FFFFFFFFFFFFFFFFFFFFFFFFFFFFFFFFFFFFFFFFFFFFF::F
@FS10000125:27:BPA73017-1634:1:1101:1300:1590 2:N:0:4
CTCCGGTTGAGCGTACTCGACGAAGTTGATGGGGGGGGGGGGGGGAAA
+
:F,FF,FFFFFFFFFFFFFFFFFFFFFF,F:FFFFFFFFFFFFF,F,,
@FS10000125:27:BPA73017-1634:1:1101:1570:1590 2:N:0:4
CAATGGTTGAGCGTACTCGACGAAGTTCACAGGGGGGGGGGGGGGGAA
+
FFFFFFFFFFFFFFFFFFFFFFFFFFFFFFFFFFFFFFFFFFFF:F,,
@FS10000125:27:BPA73017-1634:1:1101:1720:1590 2:N:0:4
CTTCCTTTGAGCGTACTCGACGAAGTTCCGAGGGGGGGGGGGGGGGAA
+
FFFFFFFFFFFFFFFFFFFFFFFFFFFFFFFFFFFFFFFFFFFFF,FF
@FS10000125:27:BPA73017-1634:1:1101:2000:1590 2:N:0:4
ACTTGTTTGAGCGTACTCGACGAAGTTACAAGGGGGGGGGGGGGGGAA
+
FFFFFFFFFFFFFFFFFFFFFFFFFFFFFFFFFFFFFFFFFFFFFFFF
@FS10000125:27:BPA73017-1634:1:1101:2390:1590 2:N:0:4
TTGGTGTTGAGCGTACTCGACGAAGTTGCTTGGGGGGGGGGGGGGGGG
+
,FFFFFFFFFFFFFFFFFFFFFFFFFFFFFFFFFFFFFFFFFFFFFFF
@FS10000125:27:BPA73017-1634:1:1101:3970:1590 2:N:0:4
TTTTGGTTGAGCGTACTCGACGAAGTTTTCAGGGGGGGGGGGGGGGGA
+
,FFFFFFFFFFFFFFFFFFFFFFFFFFFFFFFFFFFFFFFFFFFFFFF
@FS10000125:27:BPA73017-1634:1:1101:4050:1590 2:N:0:4
CAACGTTTGAGCGTACTCGACGAAGTGGGGGGGGGGGGGGAAATCGGA
+
FFFFFFFFFFFFFFFFFFFFFFFFFFFFFFFFFFFFFFFF,,F::,:F
@FS10000125:27:BPA73017-1634:1:1101:4320:1590 2:N:0:4
ATCAAATTGAGCGTACTCGACAGTTGCTGGGGGGGGGGGGGGGGGGGA
+
,FFFFFFFFFFFFFFFFFFFFFFFFFFFFFFFFFFFFFFFFFFFFFFF
@FS10000125:27:BPA73017-1634:1:1101:6260:1590 2:N:0:4
AATCCGTTGAGCGTACTCGACGAAGTTGGGGGGGGGGGGGGGAATTCG
+
FFFFFFFFFFFFFFFFFFFFFFFFFFFFFFFFFFFFFFFFF,F:,:FF
@FS10000125:27:BPA73017-1634:1:1101:6920:1590 2:N:0:4
AAGTCCTTGAGCGTACTCGACGAAGTTTGGTGGGGGGGGGGGGGGGGA
+
F:FFFFFFFFFFFFFFFFFFFFFFFFFFFFFFFFFFFFFFFFFFFFF,
@FS10000125:27:BPA73017-1634:1:1101:7050:1590 2:N:0:4
TCAGATTTGAGCGTACTCGACGAAGTTGTCAGGGGGGGGGGGGGGGGG
+
FFFFFFFFFFFFFFFFFFFFFFFFFFFFFFFFFFFFFFFFFFFFFFFF
@FS10000125:27:BPA73017-1634:1:1101:7150:1590 2:N:0:4
CACGATTTGAGCGTACTCGACGAAGTTGGTGGGGGGGGGGGGGGGAAT
+
FFFFFFFFFFFFFFFFFFFFFFFFFFFFFFFFFFFFFFFFFFFF,F:,
@FS10000125:27:BPA73017-1634:1:1101:7210:1590 2:N:0:4
GTCTTGTTGAGCGTACTCGACGAAGTTACAGGGGGGGGGGGGGGGGGA
+
,:FFFFFFFFFFFFFFFFFFFFFFFFFFFFFFFFFFFFFFFFFFFF,F
@FS10000125:27:BPA73017-1634:1:1101:7380:1590 2:N:0:4
TTTTACTTGAGCGTACTCGACGAAGTTTGGCGGGGGGGGGGGGGGGGA
+
F,:FFFFFFFFFFFFFFFFFFFFFFFFFFFFFFFFFFFFFFFF:F,FF
@FS10000125:27:BPA73017-1634:1:1101:7650:1590 2:N:0:4
TGTGTTTTGAGCGTACTCACGAAGTTACAGGGGGGGGGGGGGGGGGAA
+
,:FFFFFFFFFFFFFFFFFFFFFFFFFFFFFFFFFFFFFFFFFFFFFF
@FS10000125:27:BPA73017-1634:1:1101:7810:1590 2:N:0:4
ACAGTGTTGAGCGTACTCGACGAAGTTTAAGGGGGGGGGGGGGGGGGA
+
FFF,,:FFFFFFFFFFFFFFFFFFFFF,:F,FFFFFFFFFFFFFFFF,
@FS10000125:27:BPA73017-1634:1:1101:10780:1590 2:N:0:4
CTTGTGTTGAGCGTACTCGACGAAGTTCTACGGGGGGGGGGGGGGGGA
+
F:FFFFFFFFFFFFFFFFFFFFFFFFFFFFFFFFFFFFFFFFFFFFF,
@FS10000125:27:BPA73017-1634:1:1101:10940:1590 2:N:0:4
CTACACTTGAGCGTACTCGACGAAGTTACCGGGGGGGGGGGGGGAAAT
+
FFFFFFFFFFFFFFFFFFFFFFFFFFFFFFFFFFFFFFFFFFFF,FFF
@FS10000125:27:BPA73017-1634:1:1101:10950:1590 2:N:0:4
TTCTCGTTGAGCGTACTCGACGAAGGGGGGGGGGGGGGGAGATCGGAA
+
F,FFFFFFFFFFFFFFFFFFFFFFFFFFFFFFFFFFFFF,,,F,,,,:
@FS10000125:27:BPA73017-1634:1:1101:12020:1590 2:N:0:4
GCAGGATTGAGCGTACTCGACGAAGTTCTGGGGGGGGGGGGGGGAGAG
+
FF,,,FFFFFFFFFFFFFFFFFFFFFFFF:,FFFFFFFFFFFF,,,,,
@FS10000125:27:BPA73017-1634:1:1101:12300:1590 2:N:0:4
TTCTAATTGAGCGTACTCGACGAAGTTAGACGGGGGGGGGGGGGGGAA
+
,FFFFFFFFFFFFFFFFFFFFFFFFFFFFFFFFFFFFFFFFFFFF,FF
@FS10000125:27:BPA73017-1634:1:1101:12640:1590 2:N:0:4
TTGCTATTGAGCGTACTCGACGAAAGGGGGGGGGGGGGGGGAATTCGA
+
FFFFFFFFFFFFFFFFFFFFFFFFFFFFFFFFFFFFFFFF,:,,,,:,
@FS10000125:27:BPA73017-1634:1:1101:15310:1590 2:N:0:4
CATAGGTTGAGCGTACTCGACGAAGGGGGGGGGGGGGGGGGAGGGGGG
+
FFFFFFFFFFFFFFFFFFFFFFFFFFFFFFFFFFFFFFFFF,:,,,,,
@FS10000125:27:BPA73017-1634:1:1101:2760:1600 2:N:0:4
TGTTCTTTGAGCGTACTCGACGAAGTTCTCAGGGGGGGGGGGGGGGAA
+
FFFFFFFFFFFFFFFFFFFFFFFFFFFF:F:FFFFFFFFFFFFFFFFF
@FS10000125:27:BPA73017-1634:1:1101:3530:1600 2:N:0:4
TTCTCATTGAGCGTACTCGACGAAAGGGGGGGGGGGGGGGAGATCGGA
+
F:FFFFFFFFFFFFFFFFFFFFFFFFFFFFFFFFFFFFFF:,:F,,,:
@FS10000125:27:BPA73017-1634:1:1101:3610:1600 2:N:0:4
ATTCTCTTGAGCGTACTCGACGAAGTTAGCAGGGGGGGGGGGGGGGAA
+
FFFFFFFFFFFFFFFFFFFFFFFFFFFFFFFFFFFFFFFFFFFFF:FF
@FS10000125:27:BPA73017-1634:1:1101:4670:1600 2:N:0:4
TTTTATTTGAGCGTACTCGACGAAGTTACAAGGGGGGGGGGGGGGGGA
+
FFFFFFFFFFFFFFFFFFFFFFFFFFFFFFFFFFFFFFFFFFFFF:,F
@FS10000125:27:BPA73017-1634:1:1101:5100:1600 2:N:0:4
TTAACATTGAGCGTACTCGACGAAGTTGGTGGGGGGGGGGGGGGGGAA
+
,FFFFFFFFFFFFFFFFFFFFFFFFFFFFFFFFFFFFFFFFFFFF,FF
@FS10000125:27:BPA73017-1634:1:1101:5440:1600 2:N:0:4
TTCATTTTGAGCGTACTCGACGAAGTTGACAGGGGGGGGGGGGGGGAA
+
FFFFFFFFFFFFFFFFFFFFFFFFFFFFFFFFFFFFFFFFFFFFFFFF
@FS10000125:27:BPA73017-1634:1:1101:5890:1600 2:N:0:4
TTAATTTTGAGCGTACTCGACGAAGTTGACGGGGGGGGGGGGGGGAAA
+
F:FFFFFFFFFFFFFFFFFFFFFFFFFFFFFFFFFFFFFFFFFFFF,,
@FS10000125:27:BPA73017-1634:1:1101:7130:1600 2:N:0:4
TAAAATTTGAGCGTACTCGACGAAGTTCGGCGGGGGGGGGGGGGGGGA
+
FFFFFFFFFFFFFFFFFFFFFFFFFFFFFFFFFFFFFFFFFFFFFFFF
@FS10000125:27:BPA73017-1634:1:1101:7360:1600 2:N:0:4
ACACAGTTGAGCGTACTCGACGAAGTTGAATGGGGGGGGGGGGGGGAA
+
FFFFFFFFFFFFFFFFFFFFFFFFFFFFFFFFFFFFFFFFFFFFFF,F
@FS10000125:27:BPA73017-1634:1:1101:7750:1600 2:N:0:4
AACATATTGAGCGTACTCGACGAAGTTTGCAGGGGGGGGGGGGGGGAA
+
FFFFFFFF:FFFFFFFFFFFFFFFFFFFFFFFFFFF:FFFFF,::,FF
@FS10000125:27:BPA73017-1634:1:1101:9100:1600 2:N:0:4
CTCTTTTTGAGCGTACTCGACGAAGTTGTGTGGGGGGGGGGGGGGGGA
+
FFFFFFFFFFFFFFFFFFFFFFFFFFFFFFFFFFFFFFFFFFFFF:,F
@FS10000125:27:BPA73017-1634:1:1101:9660:1600 2:N:0:4
TTATGTTTGAGCGTACTCGACGAAGTTTGTAGGGGGGGGGGGGGGGGA
+
FFFFFFFFFFFFFFFFFFFFFFFFFFFFFFFFFFFFFFFFFFFFFF,F
@FS10000125:27:BPA73017-1634:1:1101:10210:1600 2:N:0:4
TTCAGATTGAGCGTACTCGACGAAGTTGTCTGGGGGGGGGGGGGGGGG
+
,FFFFFFFFFFFFFFFFFFFFFFFFFFFFFFFFFFFFFFFFFFFFFFF
@FS10000125:27:BPA73017-1634:1:1101:10470:1600 2:N:0:4
TCGACGTTGAGCGTACTCGACGAAGAGGGGGGGGGGGGGGGAATTCGA
+
FFFFFFFFFFFFFFFFFFFFFFFFFFFFFFFFFFFFFFFF:F,,F,,,
@FS10000125:27:BPA73017-1634:1:1101:10870:1600 2:N:0:4
CTGCCTTTGAGCGTACTCGACGAAGTTGCCAGGGGGGGGGGGGGGGAA
+
FFFFFFFFFFFFFFFFFFF:FFFFFFF:FFFFFFFFFFFFFF:F,,F:
@FS10000125:27:BPA73017-1634:1:1101:11090:1600 2:N:0:4
TTTGGTTTGAGCGTACTCGACGAAGTTCTGCGGGGGGGGGGGGGGGGA
+
FFFFFFFFFFFFFFFFFFFFFFFFFFFFFFFFFFFFFFFFFFFFFF:F
@FS10000125:27:BPA73017-1634:1:1101:11360:1600 2:N:0:4
TTACGGTTGAGCGTACTCGACGAAGGGGGGGGGGGGGGGGGATTGGAA
+
FFFFFFFFFFFFFFFFFFFFFFFFFFFFFFFFFFFFFFF,,:,,,,:F
@FS10000125:27:BPA73017-1634:1:1101:13300:1600 2:N:0:4
CTTGGGTTGAGCGTACTCGACGAAGTTATAAGGGGGGGGGGGGGGGAA
+
FFFFFFFFFFFFFFFFFFFFFFFFFFFFFFFFFFFFFFFFFFF:F:FF
@FS10000125:27:BPA73017-1634:1:1101:13550:1600 2:N:0:4
TTGCTCTTGAGCGTACTCGACGAAGTTTCAGGGGGGGGGGGGGGGGAA
+
:F,:F:FFFFFFFFFFFF:,FFFFFFF,FF:FFFFFFFFFFFFF:,,,
@FS10000125:27:BPA73017-1634:1:1101:13930:1600 2:N:0:4
ACTCGATTGAGCGTACTCGACGAAGTTTAACGGGGGGGGGGGGGGGAA
+
FFFFFFFFFFFFFFFFFFFFFFFFFFFFFFFFFFFFFFFFFFFFF:FF
@FS10000125:27:BPA73017-1634:1:1101:14210:1600 2:N:0:4
TATACTTTGAGCGTACTCGACGAAGTTGCCAGGGGGGGGGGGGGGGGA
+
,,FFFFFFFFFFFFFFFFFFFFFFFFFFFFFFFFFFFFFFFFFFFFF,
@FS10000125:27:BPA73017-1634:1:1101:15670:1600 2:N:0:4
CTTGATTTGAGCGTACTCGACGAAGTTCAAGGGGGGGGGGGGGGGGGA
+
F,FFFFFFFFFFFFFFFFFFFFFFFFFFFFFFFFFFFFFFFFFFFF,F
@FS10000125:27:BPA73017-1634:1:1101:16350:1600 2:N:0:4
TTACGCTTGAGCGTACTCGACGAACTTAGTGGGGGGGGGGGGGGGAAA
+
F,FFFFFFFFFFFFFFFFFFFFFFFFFFFFFFFFFFFFFFFFFF,FF,
@FS10000125:27:BPA73017-1634:1:1101:1280:1610 2:N:0:4
CAGAACTTGAGCGTACTCGACGAAGTTACTGGGGGGGGGGGGGGGGAA
+
,:,FFFFFFFFFFFFFFFFFFFFFFFFFFFFFFFFFFFFFFFFFF,FF
@FS10000125:27:BPA73017-1634:1:1101:2550:1610 2:N:0:4
TATTCATTGAGCGTACTCGACGAAGTTTCTTGGGGGGGGGGGGGGGAA
+
,,FFFFFFFFFFFFFFFFFFFFFFFFFFFFFFFFFFFFFFF:F:FF,:
@FS10000125:27:BPA73017-1634:1:1101:2740:1610 2:N:0:4
ACTCGGTTGAGCGTACTCGACGAAGTTAGGTGGGGGGGGGGGGGGGGA
+
,FFFFFFFFFFFFFFFFFFFFFFFFFFFFFFFFFFFFFFFFFFFFF,F
@FS10000125:27:BPA73017-1634:1:1101:5540:1610 2:N:0:4
TCTCTTTTGAGCGTACTCGACGAAGTTTAAAAGGGGGGGGGGGGGGGA
+
FFFFFFFFFFFFFFFFFFFFFFFFFFFFFFFFFFFFFFFFFFFFFFFF
@FS10000125:27:BPA73017-1634:1:1101:5940:1610 2:N:0:4
AGTGGATTGAGCGTACTCGACGAAGTTTAACGGGGGGGGGGGGGGGAA
+
F:FFFFFFFFFFFFFFFFFFFFFFFFFFFFFFFFFFFFFFFFFFFF:F
@FS10000125:27:BPA73017-1634:1:1101:6980:1610 2:N:0:4
CACCCCTTGAGCGTACTCGACGAAGTTGGTCGGGGGGGGGGGGGGGGA
+
FFFFFFFFFFFFFFFFFFFFFFFFFFFFFFFFFFFFFFFFFFFFFF,F
@FS10000125:27:BPA73017-1634:1:1101:7240:1610 2:N:0:4
TGATTCTTGAGCGTACTCGACGAAGTTGTAGGGGGGGGGGGGGGGGGA
+
F:FFFFFFFFFFFFFFFFFFFFFFFFFFFFFFFFFFFFFFFFFFFF:,
@FS10000125:27:BPA73017-1634:1:1101:7960:1610 2:N:0:4
TCAACGTTGAGCGTACTCGACGAAGTTGTGTGGGGGGGGGGGGGGGGG
+
,FFFFFFFFFFFFFFFFFFFFFFFFFFFFFFFFFFFFFFFFFFFFFFF
@FS10000125:27:BPA73017-1634:1:1101:8000:1610 2:N:0:4
CTCGCATTGAGCGTACTCGACGAAGTTAGCCGGGGGGGGGGGGGGGAA
+
FFFFFFFFFFFFFFFFFFFFFFFFFFFFFFFFFFFFFFFFFFFFF:FF
@FS10000125:27:BPA73017-1634:1:1101:9220:1610 2:N:0:4
GTTATGTTGAGCGTACTCGACGAAGAGGGGGGGGGGGGGGGAGATCGG
+
,:FFFFFFFFFFFFFFFFFFFFFFFFFFFFFFFFFFFFFF,FFFFF:,
@FS10000125:27:BPA73017-1634:1:1101:11530:1610 2:N:0:4
CCCACCTTGAGCGTACTCGACGAAGTTGACCGGGGGGGGGGGGGGGGA
+
FFFFFFFFFFFFFFFFFFFFFFFFFFFFFFFFFFFFFFFFFFFFFFF,
@FS10000125:27:BPA73017-1634:1:1101:11690:1610 2:N:0:4
TATTACTTGAGCGTACTCGACGAAGTTGGGGGGGGGGGGGGGAAATCG
+
FFFFFFFFFFFFFFFFFFFFFFFFFFFFFFFFFFFFFFFFF:FF,F::
@FS10000125:27:BPA73017-1634:1:1101:11730:1610 2:N:0:4
TTAAGGTTGAGCGTACTCGACGAAGTTTAATGGGGGGGGGGGGGGGGA
+
,,FFFFFFFFFFFFFFFFFFFFFFFFFFFFFFFFFFFFFFFFFFFFF,
@FS10000125:27:BPA73017-1634:1:1101:12190:1610 2:N:0:4
CTTATCTTGAGCGTACTCGACGAAGTTTAAAAGGGGGGGGGGGGGGGA
+
F:FFFFFFFFFFFFFFFFFFFFFFFFFFFFFFFFFFFFFFFFFFF,,F
@FS10000125:27:BPA73017-1634:1:1101:13100:1610 2:N:0:4
CCTACCTTGAGCGTACTCGACGAAGTTGCTCGGGGGGGGGGGGGGGGA
+
FFFFFFFFFFFFFFFFFFFFFFFFFFFFFFFFFFFFFFFFFFFFFFFF
@FS10000125:27:BPA73017-1634:1:1101:14020:1610 2:N:0:4
ATTTCGTTGAGCGTACTCGACGAAGTTGCATGGGGGGGGGGGGGGGGA
+
:FFFFFFFFFFFFFFFFFFFFFFFFFFFFFFFFFFFFFFFFFFFFF,F
@FS10000125:27:BPA73017-1634:1:1101:14100:1610 2:N:0:4
ATATTTTTGAGCGTACTCGACGAAGTTGGGAGGGGGGGGGGGGGGGGA
+
F,FFFFFFFFFFFFFFFFFFFFFFFFFFFFFFFFFFFFFFFFFFFF,F
@FS10000125:27:BPA73017-1634:1:1101:14230:1610 2:N:0:4
AAGTACTTGAGCGTACTCGACGAAGTTACAAGGGGGGGGGGGGGGGAA
+
FFFFFFFFFFFFFFFFFFFFFFFFFFFFFFFFFFFFFFFFFFFFF,F:
@FS10000125:27:BPA73017-1634:1:1101:14810:1610 2:N:0:4
TCTGGATTGAGCGTACTCGACGAAGTTGCGCGGGGGGGGGGGGGGGGA
+
FFFFFFFFFFFFFFFFFFFFFFFFFFFFFFFFFFFFFFFFFFFFF:F,
@FS10000125:27:BPA73017-1634:1:1101:15340:1610 2:N:0:4
ACCTAATTGAGCGTACTCGACGAAGTTACTCGGGGGGAGGGGGGGGGG
+
FFFFFFFFFFFFFFFFFFFFFFFFFFFFFFFFFFFFFFFFFFFFFFF:
@FS10000125:27:BPA73017-1634:1:1101:15610:1610 2:N:0:4
GGTAGTTTGAGCGTACTCGACGAAGTTCAAAGGGGGGGGGGGGGGGGG
+
,,FFFFFFFFFFFFFFFFFFFFFFFFFFFFFFFFFFFFFFFFFFFFF,
@FS10000125:27:BPA73017-1634:1:1101:16040:1610 2:N:0:4
TTGGCCTTGAGCGTACTCGACGAAGTTCCAGGGGGGGGGGGGGGGAAT
+
F,FFFFFFFFFFFFFFFFFFFFFFFFFFFFFFFFFFFFFFFFFF,FF,
@FS10000125:27:BPA73017-1634:1:1101:2180:1620 2:N:0:4
ATTCGATTGAGCGTACTCGACGAAGTTGCTAGGGGGGGGGGGGGGAGA
+
,FFFFFFFFFFFFFFFFFFFFFFFFFFFFFFFFFFFFFFFFFFFFF,:
@FS10000125:27:BPA73017-1634:1:1101:3390:1620 2:N:0:4
TTAGTATTGAGCGTACTCGACGAAGTTGTCTGGGGGGGGGGGGGGGAA
+
FFFFFFFFFFFFFFFFFFFFFFFFFFFFFFFFFFFFFFFFFFFFFFFF
@FS10000125:27:BPA73017-1634:1:1101:3550:1620 2:N:0:4
CTCAGATTGAGCGTACTCGACGAAGTTGGCGGGGGGGGGGGGGGGGAA
+
F,FFFFFFFFFFFFFFFFFFFFFFFFFFFFFFFFFFFFFFFFFF,,F,
@FS10000125:27:BPA73017-1634:1:1101:5840:1620 2:N:0:4
TGTGACTTGAGCGTACTCGACGAAGTTGGCCGGGGGGGGGGGGGGGAA
+
F:FFFFFFFFFFFFFFFFFFFFFFFFFFFFFFFFFFFFFFF::F,,,F
@FS10000125:27:BPA73017-1634:1:1101:6510:1620 2:N:0:4
TTTGTTTTGAGCGTACTCGACGAAGTTCCAGGGGGGGGGGGGGGGGGA
+
,FFFFFFFFFFFFFFFFFFFFFFFFFFFFFFFFFFFFFFFFFFFF:,F
@FS10000125:27:BPA73017-1634:1:1101:6540:1620 2:N:0:4
TTTGTTTTGAGCGTACTCGACGAAGGGGGGGGGGGGGGGAGTTCGGAA
+
,F,FFFFFFFFFFFFFFFFFFFFFFFFFFFFFFFFFFF,F:,F,,,:F
@FS10000125:27:BPA73017-1634:1:1101:7130:1620 2:N:0:4
ATAACTTTGAGCGTACTCGACGAAGTTTTCGGGGGGGGGGGGGGGAAT
+
F,FFFFFFFFFFFFFFFFFFFFFFFFFFFFFFFFFFFFFFFFF:,F,:
@FS10000125:27:BPA73017-1634:1:1101:8100:1620 2:N:0:4
TCGAAATTGAGCGTACTCGACGAAGTTTAATGGGGGGGGGGGGGGGGA
+
F::F,:FFFFFFFFFFFFFFFFFFFFF,F,FFFFFFFFFFFFFFFF,,
@FS10000125:27:BPA73017-1634:1:1101:8920:1620 2:N:0:4
CCCCTCTTGAGCGTACTCGACGAAGTTAGCCGGGGGGGGGGGGGGAAA
+
FFFFFFFFFFFFFFFFFFFFFFFFFFFFFFFFFFFFFFFFFFFFF:,F
@FS10000125:27:BPA73017-1634:1:1101:9810:1620 2:N:0:4
AACATTTTGAGCGTACTCGACGAAGTTCAAGGGGGGGGGGGGGGGAAT
+
,,FF,FFFFFFFFFFFFFFFFFFFFFFF,FFFFFFFFFFFFFFF,,,,
@FS10000125:27:BPA73017-1634:1:1101:9850:1620 2:N:0:4
CTGATTTTGAGCGTACTCGACGAAGTTGAGGGGGGGGGGGGGGGGAAA
+
F,FFFFFFFFFFFFFFFFFFFFFFFFFFFFFFFFFFFFFFFFFFF,,F
@FS10000125:27:BPA73017-1634:1:1101:10180:1620 2:N:0:4
TCCAGATTGAGCGTACTCGACGAAGTTCCAGGGGGGGGGGGGGGGAAA
+
FFFFFFFFFFFFFFFFFFFFFFFFFFFFFFFFFFFFFFFFFFFFFF,:
@FS10000125:27:BPA73017-1634:1:1101:10480:1620 2:N:0:4
TTTATGTTGAGCGTACTCGACGAAGTTCTGCGGGGGGGGGGGGGGGGA
+
,:FFFFFFFFFFFFFFFFFFFFFFFFFFFFFFFFFFFFFFFFFFFFFF
@FS10000125:27:BPA73017-1634:1:1101:10690:1620 2:N:0:4
GTTGCCTTGAGCGTACTCGACGAAGTTAATTGGGGGGGGGGGGGGGGG
+
FF,,FFFFFFFFFFFF:F:FFFFFFFFFFFFFFFFFFFFFF:FF:F,F
@FS10000125:27:BPA73017-1634:1:1101:11190:1620 2:N:0:4
CATTAATTGAGCGTACTCGACGAAGTTCAGAGGGGGGGGGGGGGGGAA
+
FFFF:FFFFFFFFFFFFFFFFFFFFFFFFFFFFFFFFFFFFFFF:,::
@FS10000125:27:BPA73017-1634:1:1101:11310:1620 2:N:0:4
AACAAATTGAGCGTACTCGACGAAGTTATAAGGGGGGGGGGGGGGGAA
+
FFFFFFFFFFFFFFFFFFFFFFFFFFFFFFFFFFFFFFFFFFFFFF,F
@FS10000125:27:BPA73017-1634:1:1101:12020:1620 2:N:0:4
TAGATCTTGAGCGTACTCGACGAAGTTTGTCGGGGGGGGGGGGGGGAA
+
,FFFFFFFFFFFFFFFFFFFFFFFFFFFFFFFFFFFFFFFFFFFF:FF
@FS10000125:27:BPA73017-1634:1:1101:12830:1620 2:N:0:4
AAAAATTTGAGCGTACTCGACGAAGTTCTACGGGGGGGGGGGGGGAAA
+
FFFFFFFFFFFFFFFFFFFFFFFFFFFFFFFFFFFFFFFFFFFF:FF:
@FS10000125:27:BPA73017-1634:1:1101:13030:1620 2:N:0:4
TACGGTTTGAGCGTACTCGACGAAGTTGACGGGGGGGGGGGGGGGAGT
+
FFFFFFFFFFFFFFFFFFFFFFFFFFFFFFFFFFFFFFFFFFFFFF,,
@FS10000125:27:BPA73017-1634:1:1101:15210:1620 2:N:0:4
CTATAATTGAGCGTACTCGACGAAGTTGTGTGGGGGGGGGGGGGGGGA
+
F,F:FFFFFFFFFFFFFFFFFFFFFFFFFFFFFFFFFFFFFFFF:,FF
@FS10000125:27:BPA73017-1634:1:1101:16270:1620 2:N:0:4
ATTTCCTTGAGCGTACTCGACGAAGTTGACAGGGGGGGGGGGGGGGGG
+
FFFFFFFFFFFFFFFFFFFFFFFFFFFFFFFFFFFFFFFFFFFFFFF,
@FS10000125:27:BPA73017-1634:1:1101:1230:1630 2:N:0:4
GCGTCTTTGAGCGTACTCGACGAAGTTATGGGGGGGGGGGGGGGGGGG
+
FFF:FFFFFFFFFFFFFFFFFFFFFFFFFFFFFFFFFFFFF:FF:,F:
@FS10000125:27:BPA73017-1634:1:1101:2610:1630 2:N:0:4
TCCCAGTTGAGCGTACTCGACGAAGTTGTGAGGGGGGGGGGGGGGAAT
+
FFFFFFFFFFFFFFFFFFFFFFFFFFFFFFFFFFFFFFFFFFFF,FF,
@FS10000125:27:BPA73017-1634:1:1101:3130:1630 2:N:0:4
CTTCATTTGAGCGTACTCGACGAAGTTAGCCGGGGGGGGGGGGGGGAA
+
FF,F:FFFFFFFFFFFFFFFFFFFFFFF:FFFFFFFFFFFFFFFF::F
@FS10000125:27:BPA73017-1634:1:1101:3470:1630 2:N:0:4
GACATTTTGAGCGTACTCGACGAAGTTACTTCGGGGGGGGGGGGGGGA
+
F,FF:,FFFFFFFFFFFFFFFFFFFFF,,F:,FFFFFFFFFFFF:,FF
@FS10000125:27:BPA73017-1634:1:1101:4380:1630 2:N:0:4
ATCGAATTGAGCGTACTCGACGAAGTTATGAGGGGGGGGGGGGGGGAA
+
FFFFFFFFFFFFFFFFFFFFFFFFFFFFFFFFFFFFFFFFFFFFF,FF
@FS10000125:27:BPA73017-1634:1:1101:4390:1630 2:N:0:4
TTCATTTTGAGCGTACTCGACGAAGTTGGCAGGGGGGGGGGGGGGGAA
+
FFFFFFFFFFFFFFFFFFFFFFFFFFFFFFFFFFFFFFFFFFFFF,FF
@FS10000125:27:BPA73017-1634:1:1101:6000:1630 2:N:0:4
CAGCTGTTGAGCGTACTCGACGAAGTTAGCAGGGGGGGGGGGGGGGAA
+
FFFFFFFFFFFFFFFFFFFFFFFFFFFFFFFFFFFFFFFFFFFFF,FF
@FS10000125:27:BPA73017-1634:1:1101:6060:1630 2:N:0:4
ATAGGATTGAGCGTACTCGACGAAGTTAGCAGGGGGGGGGGGGGGGAA
+
FFF:,:FFFFFFFFFFFFFFFFFFFFFFFFF:FFFFFFFFFFFFFFFF
@FS10000125:27:BPA73017-1634:1:1101:6140:1630 2:N:0:4
TACTCCTTGAGCGTACTCGACGAAGTTCAGCGGGGGGGGGGGGGGGGG
+
FFF:FFFFFFFFFFFFFFFFFFFFFFFFFFFFFFFFFFFFFFFFFFF,
@FS10000125:27:BPA73017-1634:1:1101:7490:1630 2:N:0:4
TTTCCTTTGAGCGTACTCGACGAAGTTACATGGGGGGGGGGGGGGAAA
+
F,FFFFFFFFFFFFFFFFFFFFFFFFFFFFFFFFFFFFFFFF:F:F::
@FS10000125:27:BPA73017-1634:1:1101:8230:1630 2:N:0:4
TATACTTTGAGCGTACTCGACGAAGTGGGGGGGGGGGGGGGGAAGTTG
+
,:FFFFFFFFFFFFFFFFFFFFFFFFFFFFFFFFFFFFFFF::F,F,,
@FS10000125:27:BPA73017-1634:1:1101:8790:1630 2:N:0:4
TTGAACTTGAGCGTACTCGACGAAGTTGTACGGGGGGGGGGGGGGGGA
+
,FFFFFFFFFFFFFFFFFFFFFFFFFFFFFFFFFFFFFFFFFFF:F:,
@FS10000125:27:BPA73017-1634:1:1101:9160:1630 2:N:0:4
CTATATTTGAGCGTACTCGACGAAAGGGGGGGGGGGGGGGAGATCGGA
+
FFFFFFFFFFFFFFFFFFFFFFFFFFFFFFFFFFFFFFF::,,FF,::
@FS10000125:27:BPA73017-1634:1:1101:9690:1630 2:N:0:4
TAGCACTTGAGCGTACTCGACGAAGTGGGGGGGGGGGGGGGAAATTGG
+
FFFFFFFFFFFFFFFFFFFFFFFFFFFFFFFFFFFFFFFFF::F:,,F
@FS10000125:27:BPA73017-1634:1:1101:9820:1630 2:N:0:4
TTAACATTGAGCGTACTCGACGAAGTTTGATGGGGGGGGGGGGGGGAA
+
FFFFFFFFFFFFFFFFFFFFFFFFFFFFFFFFFFFFFFFFFFFFF:FF
@FS10000125:27:BPA73017-1634:1:1101:10750:1630 2:N:0:4
TCACTATTGAGCGTACTCGACGAAGTTGTGTGGGGGGGGGGGGGGGGG
+
FFFFFFFFFFFFFFFFFFFFFFFFFFFFFFFFFFFFFFFFFFFFF,FF
@FS10000125:27:BPA73017-1634:1:1101:11870:1630 2:N:0:4
CTAGGTTTGAGCGTACTCGACGAAGTTTTGCGGGGGGGGGGGGGGGAA
+
FFFFFFFFFFFFFFFFFFFFFFFFFFFFFFFFFFFFFFFFFFFFF:FF
@FS10000125:27:BPA73017-1634:1:1101:13850:1630 2:N:0:4
TTTTATTTGAGCGTACTCGACGAAGTTTTGCAGGGGGGGGGGGGGGGA
+
,FFFFFFFFFFFFFFFFFFFFFFFFFFFFFFFFFFFFFFFFFFFFFFF
@FS10000125:27:BPA73017-1634:1:1101:14530:1630 2:N:0:4
CTAGGATTGAGCGTACTCGACGAAGTTGTGTGGGGGGGGGGGGGGGGA
+
F,FFFFFFFFFFFFFFFFFFFFFFFFFFFFFFFFFFFFFFFFFFF:FF
@FS10000125:27:BPA73017-1634:1:1101:15260:1630 2:N:0:4
TAATCTTTGAGCGTACTCGACGAAGTTGTGAGGGGGGGGGGGGGGGGG
+
F:F,:,FFFFFFFFFFFFFFFFFFFFF,,FFFFFFFFFFFFFF,F,,:
@FS10000125:27:BPA73017-1634:1:1101:16380:1630 2:N:0:4
CTGACCTTGAGCGTACTCGACGAAGTTGGCCGGGGGGGGGGGGGGGGA
+
FFFFFFFFFFFFFFFFFFFFFFFFFFFFFFFFFFFFFFFFFFFFFF:F
@FS10000125:27:BPA73017-1634:1:1101:1170:1640 2:N:0:4
TAATTCTTGAGCGTACTCGACGAAGTTATGTGGGGGGGGGGGGGGGAA
+
FFFFFFFFFFFFFFFFFFFFFFFFFFFFFFFFFFFFFFFFFF:FF,F:
@FS10000125:27:BPA73017-1634:1:1101:1310:1640 2:N:0:4
GTCTCATTGAGCGTACTCGACGAAGTTAAATGGGGGGGGGGGGGGGAA
+
FFF,FFFFFFFFFFFFFFFFFFFFFFFF:,F,FFFFFFFFFFFFF,FF
@FS10000125:27:BPA73017-1634:1:1101:1530:1640 2:N:0:4
TTGGACTTGAGCGTACTCGACGAAGTTTGGCGGGGGGGGGGGGGGGGA
+
FFFFFFFFFFFFFFFFFFFFFFFFFFFFFFFFFFFFFFFFFFFFFF,F
@FS10000125:27:BPA73017-1634:1:1101:2290:1640 2:N:0:4
TCAAGCTTGAGCGTACTCGACGAAGTTAACCGGGGGGGGGGGGGGGAA
+
FFFFFFFFFFFFFFFFFFFFFFFFFFFFFFFFFFFFFFFFFFFFF,FF
@FS10000125:27:BPA73017-1634:1:1101:2390:1640 2:N:0:4
TTTAGGTTGAGCGTACTCGACGAAGTTGTAAGGGGGGGGGGGGGGGAA
+
FFFFFFFFFFFFFFFFFFFFFFFFFFFFFFFFFFFFFFFFFFFFFF:F
@FS10000125:27:BPA73017-1634:1:1101:3150:1640 2:N:0:4
CACGCCTTGAGCGTACTCGACGAAGTTTGCAGGGGGGGGGGGGGGGGA
+
FFFFFFFFFFFFFFFFFFFFFFFFFFFFFFFFFFFFFFFFFFFF::,,
@FS10000125:27:BPA73017-1634:1:1101:3170:1640 2:N:0:4
CCCCCTTTGAGCGTACTCGACGAAGTTCCAGGGGGGGGGGGGGGGAAT
+
FFFFFFFFFFFFFFFFFFFFFFFFFFFFFFFFFFFFFFFFFFFF,F,:
@FS10000125:27:BPA73017-1634:1:1101:3760:1640 2:N:0:4
TTTGACTTGAGCGTACTCGACGAAGTTACCGGGGGGGGGGGGGGAAAT
+
,FFFFFFFFFFFFFFFFFFFFFFFFFFFFFFFFFFFFFFFFFF,:FFF
@FS10000125:27:BPA73017-1634:1:1101:6150:1640 2:N:0:4
ATGTCTTTGAGCGTACTCGACGAAGTTAAAGGGGGGGGGGGGGGGGAA
+
FFFFFFFFFFFFFFFFFFFFFFFFFFFFFFFFFFFFFFFFFFFF:,FF
@FS10000125:27:BPA73017-1634:1:1101:6490:1640 2:N:0:4
TTAACCTTGAGCGTACTCGACGAAGTTGTCCGGGGGGGGGGGGGGGAA
+
F:FFFFFFFFFFFFFFFFFFFFFFFFFFFFFFFFFFFFFFFFFFFFFF
@FS10000125:27:BPA73017-1634:1:1101:6820:1640 2:N:0:4
CATCGCTTGAGCGTACTCGACGAAGTTCTTAGGGGGGGGGGGGGGGGG
+
F:FFFFFFFFFFFFFFFFFFFFFFFFFFFFFFFFFFFFFFFFFFFFF:
@FS10000125:27:BPA73017-1634:1:1101:6940:1640 2:N:0:4
CCGTACTTGAGCGTACTCGACGAAGTTACAGGGGGGGGGGGGGGGAGA
+
FFFFFFFFFFFFFFFFFFFFFFFFFFFFFFFFFFFFFFFFFFFF,F,,
@FS10000125:27:BPA73017-1634:1:1101:7590:1640 2:N:0:4
TTCGGTTTGAGCGTACTCGACGAAGTTGCGAGGGGGGGGGGGGGGAAA
+
,FF,,,FFFFFFFFFFFFFFFFFFFFF,,FF,FFFFFFFFF:FF:F,,
@FS10000125:27:BPA73017-1634:1:1101:7650:1640 2:N:0:4
TTTCTATTGAGCGTACTCGACGAAGTTAAGTGGGGGGGGGGGGGGGAA
+
,FFFFFFFFFFFFFFFFFFFFFFFFFFFFFFFFFFFFFFFFFFFF,FF
@FS10000125:27:BPA73017-1634:1:1101:9860:1640 2:N:0:4
ACCTCCTTGAGCGTACTCGACGAAGTTGGGGGGGGGGGGGGGAATTCG
+
FFFFFFFFFFFFFFFFFFFFFFFFFFFFFFFFFFFFFFFFF,FF,FFF
@FS10000125:27:BPA73017-1634:1:1101:10360:1640 2:N:0:4
TTAATTTTGAGCGTACTCGACGAAGTTGACGGGGGGGGGGGGGGGGAA
+
,FFFFFFFFFFFFFFFFFFFFFFFFFFFFFFFFFFFFFFFFFFFF,FF
@FS10000125:27:BPA73017-1634:1:1101:10450:1640 2:N:0:4
ATAACGTTGAGCGTACTCGACGAAGTTACAAGGGGGGGGGGGGGGGAA
+
FFFFFFFFFFFFFFFFFFFFFFFFFFFFFFFFFFFFFFFFFFFFF:FF
@FS10000125:27:BPA73017-1634:1:1101:11200:1640 2:N:0:4
ATTAACTTGAGCGTACTCGACGAAGTTGGCTGGGGGGGGGGGGGGAGA
+
FFFFFFFFFFFFFFFFFFFFFFFFFFFFFFFFFFFFFFFFFFFFFF,F
@FS10000125:27:BPA73017-1634:1:1101:11560:1640 2:N:0:4
TCATCGTTGAGCGTACTCGACGAAGTTATACGGGGGGGGGGGGGGGGG
+
FFFFFFFFFFFFFFFFFFFFFFFFFFFFFFFFFFFFFFFFFFFFFF:F
@FS10000125:27:BPA73017-1634:1:1101:13730:1640 2:N:0:4
AACAGGTTGAGCGTACTCGACGAAGTTGTTAGGGGGGGGGGGGGGGAA
+
,:FFF:FFFFFFFFFFFFFFFFFFFFFFFF:FFFFFFFFFFFFFFF,F
@FS10000125:27:BPA73017-1634:1:1101:14500:1640 2:N:0:4
TTCCAATTGAGCGTACTCGACGAAGTTGTCCGGGGGGGGGGGGGGGGA
+
FFFFFFFFFFFFFFFFFFFFFFFFFFFFFFFFFFFFFFFFFFFFFF:F
@FS10000125:27:BPA73017-1634:1:1101:16160:1640 2:N:0:4
ATTACCTTGAGCGTACTCGACGAAGTTTGCCGGGGGGGGGGGGGGGAA
+
FFFFFFFFFFFFFFFFFFFFFFFFFFFFFFFFFFFFFFFFFFFFF,FF
@FS10000125:27:BPA73017-1634:1:1101:16200:1640 2:N:0:4
CATATATTGAGCGTACTCGACGAAGTTACTCGGGGGGGGGGGGGGGAA
+
F,F,,FFFFFFFFFFFFFFFFFFFFFF,F:FFFFFFFFFFFFFFF:FF
@FS10000125:27:BPA73017-1634:1:1101:1490:1650 2:N:0:4
TAGAGGTTGAGCGTACTCGACGAAGTTCAGCGGGGGGGGGGGGGGGAA
+
FFFFFFFFFFFFFFFFFFFFFFFFFFFFFFFFFFFFFFFFFFFFFFF,
@FS10000125:27:BPA73017-1634:1:1101:1620:1650 2:N:0:4
TCAGTCTTGAAGGGGGGGGGGGGGGGAAATCGGAAAAGCGTCGTGTAA
+
,FFFFFFFFFFFFFFFFFFFFFFFFFF,,F:F,FF,F,F,,F,:,:,,
@FS10000125:27:BPA73017-1634:1:1101:1980:1650 2:N:0:4
GAATCATTGAGCGTACTCGACGAAGTTGCGCGGGGGGGGGGGGGGGAA
+
,FFFFFFFFFFFF:FFFF:FFFFFFFFFFFFFFFFFFFFFFF,FFF:,
@FS10000125:27:BPA73017-1634:1:1101:2280:1650 2:N:0:4
TATTATTTGAGCGTACTCGACGAAGTTGCGTGGGGGGGGGGGGGGAAA
+
FFFFFFFFFFFFFFFFFFFFFFFFFFFFFFFFFFFFFFFFFFF,F:F,
@FS10000125:27:BPA73017-1634:1:1101:4270:1650 2:N:0:4
TTTTGGTTGAGCGTACTCGACGAAGTTTTCAGGGGGGGGGGGGGGGGA
+
,FFFFFFFFFFFFFFFFFFFFFFFFFFFFFFFFFFFFFFFFFFFFFFF
@FS10000125:27:BPA73017-1634:1:1101:4640:1650 2:N:0:4
TAATTCTTGAGCGTACTCGACGAAGTTGATAAGGGGGGGGGGGGGGGA
+
FFFFFFFFFFFFFFFFFFFFFFFFFFFFFFFFFFFFFFFFFFFFFFFF
@FS10000125:27:BPA73017-1634:1:1101:4670:1650 2:N:0:4
TGGTATTTGAGCGTACTCGACGAAGTTAGGTGGGGGGGGGGGGGGGAA
+
,,F:FFFFFFFFFFFFFFFFFFFFFFFFFFFFFFFFFFFFFFFFFFFF
@FS10000125:27:BPA73017-1634:1:1101:4860:1650 2:N:0:4
ATAATATTGAGCGTACTCGACGAAGTTGGGTGGGGGGGGGGGGGGGGA
+
:,FFFFFFFFFFFFFFFFFFFFFFFFFFFFFFFFFFFFFFFFFFFFF,
@FS10000125:27:BPA73017-1634:1:1101:5320:1650 2:N:0:4
AGGGACTTGAGCGTACTCGACGAAGGGGGGGGGGGGGGGGAAATCGGA
+
F:FFFFFFFFFFFFFFFFFFFFFFFFFFFFFFFFFFFFFF,::F,,,F
@FS10000125:27:BPA73017-1634:1:1101:5700:1650 2:N:0:4
AATGGTTTGAGCGTACTCGACGAAGTTGGCGGGGGGGGGGGGGGAAAT
+
FFFFFFFFFFFFFFFFFFFFFFFFFFFFFFFFFFFFFFFFFFF::FF:
@FS10000125:27:BPA73017-1634:1:1101:7680:1650 2:N:0:4
GTCAATTTGAGCGTACTCGACGAAGTTAGTAGGGGGGGGGGGGGGGGG
+
FFFFFFFFFFFFFFFFFFFFFFFFFFFFFFFFFFFFFFFFFFFFFFFF
@FS10000125:27:BPA73017-1634:1:1101:7700:1650 2:N:0:4
TAGGTCTTGAGCGTACTCGACGAAGTTTATTGGGGGGGGGGGGGGGGG
+
F:FFFFFFFFFFFFFFFFFFFFFFFFFFFFFFFFFFFFFFFFFFFFF,
@FS10000125:27:BPA73017-1634:1:1101:7760:1650 2:N:0:4
GTCCTTTTGAGCGTACTCGACGAAGTTGTTGGGGGGGGGGGGGGGAGA
+
:F:F::FFFFFFFFFFFFFFFFFFFFFF:,:FFFFFFFFFFFFFFF,,
@FS10000125:27:BPA73017-1634:1:1101:7770:1650 2:N:0:4
TTTTACTTGAGCGTACTCGACGAAGTTTGACGGGGGGGGGGGGGGGGG
+
FFFFFFFFFFFFFFFFFFFFFFFFFFFFFFFFFFFFFFFFFFFF:FF,
@FS10000125:27:BPA73017-1634:1:1101:10130:1650 2:N:0:4
GAACCATTGAGCGTACTCGACGAAGTTTGTCAGGGGGGGGGGGGGGGA
+
::FFFFFFFFFFFFFFFFFFFFFFFFFFFFFFFFFFFFFFFFFFF:FF
@FS10000125:27:BPA73017-1634:1:1101:11460:1650 2:N:0:4
AACATTTTGAGCGTACTCGACGAAGGGGGGGGGGGGGGAGATCGGAAA
+
FFFFFFFFFFFFFFFFFFFFFFFFFFFFFFFFFFFFF:F,:F::,FFF
@FS10000125:27:BPA73017-1634:1:1101:11790:1650 2:N:0:4
TTAGTATTGAGCGTACTCGACGAAGTTACCAGGGGGGGGGGGGGGGAA
+
F,FFFFFFFFFFFFFFFFFFFFFFFFFFFFFFFFFFFFFFF:F::,FF
@FS10000125:27:BPA73017-1634:1:1101:13270:1650 2:N:0:4
TATCTCTTGAGCGTACTCGACGAAGTTAACTGGGGGGGGGGGGGGGAA
+
F,,:FFFFFFFFFFFFFFFFFFFFFFFF,FFFFFFFFFFFFFF:F,::
@FS10000125:27:BPA73017-1634:1:1101:13410:1650 2:N:0:4
ATCCGGTTGAGCGTACTCGACGAAGTTAAGGGGGGGGGGGGGGGAGAT
+
FFFFFFFFFFFFFFFFFFFFFFFFFFFFFFFFFFFFFFFFFFF,F,:F
@FS10000125:27:BPA73017-1634:1:1101:14930:1650 2:N:0:4
TCCTTATTGAGCGTACTCGACGAAGTTTGACCGGGGGGGGGGGGGGGG
+
FFFFFFFFFFFFFFFFFFFFFFFFFFFFFFFFFFFFFFFFFFFFF:,F
@FS10000125:27:BPA73017-1634:1:1101:15360:1650 2:N:0:4
TTCCTGTTGAGCGTACTCGACGAAGTTCAGTGGGGGGGGGGGGGGGAA
+
F,FFFFFFFFFFFFFFFFFFFFFFFFFFFFFFFFFFFFFFFFFFF,:F
@FS10000125:27:BPA73017-1634:1:1101:15390:1650 2:N:0:4
TTTGGTTTGAGCGTACTCGACGAAGTTACACGGGGGGGGGGGGGGGGG
+
,,FFFFFFFFFFFFFFFFFFFFFFFFFFFFFFFFFFFFFFFFFFFFF,
@FS10000125:27:BPA73017-1634:1:1101:16120:1650 2:N:0:4
ATCGTTTTGGGCGTACTCGACGAAGTTCAGTGGGGGGGGGGGGGGGGA
+
:,FFFFFFFFFFFFFFFFFFFFFFFFFFFFFFFFFFFFFFFFFFFF:F
@FS10000125:27:BPA73017-1634:1:1101:1270:1660 2:N:0:4
ACCAAATTGAGCGTACTCGACGAAGTTGTCAGGGGGGGGGGGGGGGGA
+
FFFFFFFFFFFFFFFFFFFFFFFFFFFFFFFFFFFFFFFFFFFFF:F:
@FS10000125:27:BPA73017-1634:1:1101:1290:1660 2:N:0:4
ATTATATTGAGCGTACTCGACGAAGTTGGGAGGGGGGGGGGGGGGGAA
+
FFFFFFFFFFFFFFFFFFFFFFFFFFFFFFFFFFFFFFFFFFFFF,FF
@FS10000125:27:BPA73017-1634:1:1101:1570:1660 2:N:0:4
GTGACCTTGAGCGTACTCGACGAAGTTGATCGGGGGGGGGGGGGGGAA
+
,FFFFFFFF:FFFFFFFFFFFFFFFFFFFFFFFFFFFFFFFF,FF,:F
@FS10000125:27:BPA73017-1634:1:1101:1640:1660 2:N:0:4
TAAACATTGAGCGTACTCGACGAAGTTGCTTGGGGGGGGGGGGGGGGA
+
,,FFFFFFFFFFFFFFFFFFFFFFFFFFFFFFFFFFFFFFFFFFFFFF
@FS10000125:27:BPA73017-1634:1:1101:2260:1660 2:N:0:4
TAGCGATTGAGCGTACTCGACGAAATTAACGGGGGGGGGGGGGGGAAA
+
FFFFFFFFFFFFFFFFFFFFFFFF,FFFFFFFFFFFFFFFFFFFFF::
@FS10000125:27:BPA73017-1634:1:1101:2420:1660 2:N:0:4
TATGTATTGAGCGTACTCGACGAAGTTGGCGGGGGGGGGGGGGGGGGG
+
F,FFFFFFFFFFFFFFFFFFFFFFFFFFFFFFFFFFFFFFFFFFFFF,
@FS10000125:27:BPA73017-1634:1:1101:2900:1660 2:N:0:4
TAGGTCTTGAGCGTACTCGACGAAGTTGTTAGGGGGGGGGGGGGGAAA
+
FFFFFFFFFFFFFFFFFFFFFFFFFFFFFFFFFFFFFFFFFFFFF:FF
@FS10000125:27:BPA73017-1634:1:1101:4420:1660 2:N:0:4
CTTAGTTTGAGCGTACTCGACGAAGTTTTAAGGGGGGGGGGGGGGGGA
+
FFFFFFFFFFFFFFFFFFFFFFFFFFFFFFFFFFFFFFFFFFFFFFFF
@FS10000125:27:BPA73017-1634:1:1101:4840:1660 2:N:0:4
TTCTGTTTGAGCGTACTCGACGAAGTTTCACGGGGGGGGGGGGGGGAA
+
FFFFFFFFFFFFFFFFFFFFFFFFFFFFFFFFFFFFFFFFFFFFFFFF
@FS10000125:27:BPA73017-1634:1:1101:5210:1660 2:N:0:4
CTGCCATTGAGCGTACTCGACGAAGTTGACAGGGGGGGGGGGGGGGGG
+
FFFFFFFFFFFFFFFFFFFFFFFFFFFFFFFFFFFFFFFFFFFFF::F
@FS10000125:27:BPA73017-1634:1:1101:5660:1660 2:N:0:4
ACTATGTTGAGCGTACTCGACGAAGTTACTAGGGGGGGGGGGGGGGGA
+
FFFFFFFFFFFFFFFFFFFFFFFFFFFFFFFFFFFFFFFFFFFFFFF:
@FS10000125:27:BPA73017-1634:1:1101:8690:1660 2:N:0:4
CTCACATTGAGCGTACTCGACGAAGTTCCGGGGGGGGGGGGGGGAGAT
+
FFFFFFFFFFFFFFFFFFFFFFFFFFFFFFFFFFFFFFFFFFF::,,,
@FS10000125:27:BPA73017-1634:1:1101:8740:1660 2:N:0:4
ACATCATTGAGCGTACTCGACGAAGTTACTTGGGGGGGGGGGGGGGAA
+
FFFFFFFFFFFFFFFFFFFFFFFFFFFFFFFFFFFFFFFFFFFFF,FF
@FS10000125:27:BPA73017-1634:1:1101:8830:1660 2:N:0:4
TTCCTTTTGAGCGTACTCGACGAAGTTGCCGGGGGGGGGGGGGGGGAA
+
FFFFFFFFFFFFFFFFFFFFFFFFFFFFFFFFFFFFFFFFFFFFFF,F
@FS10000125:27:BPA73017-1634:1:1101:9250:1660 2:N:0:4
TTTAAGTTGAGCGTACTCGACGAAGTTCACTGGGGGGGGGGGGGGGGG
+
FF,FFFFF,FFFFFFF:F:FFFFFFFF,FF,FF:FFFFFFF,,F:,:F
@FS10000125:27:BPA73017-1634:1:1101:9580:1660 2:N:0:4
TACCACTTGAGCGTACTCGACGAAGTTCTTGGGGGGGGGGGGGGGGGG
+
,,FFFFFFFFFFFFFFFFFFFFFFFFFFFFFFFFFFFFFFFFFFFFF:
@FS10000125:27:BPA73017-1634:1:1101:9650:1660 2:N:0:4
TTAGTTTTGAGCGTACTCGACGAAGTTCTCCAGGGGGGGGGGGGGGGA
+
F,FFFFFFFFFFFFFFFFFFFFFFFFFFFFFFFFFFFFFFFFFFFFF,
@FS10000125:27:BPA73017-1634:1:1101:9840:1660 2:N:0:4
CTCGTTTTGAGCGTACTCGACGAAGTTTGGCGGGGGGGGGGGGGGGAA
+
FFFFFFFFFFFFFFFFFFFFFFFFFFFFFFFFFFFFFFFFFFFFFFFF
@FS10000125:27:BPA73017-1634:1:1101:10790:1660 2:N:0:4
TCACTATTGAGCGTACTCGACGAAGTTGTGTGGGGGGGGGGGGGGGGG
+
FFFFFFFFFFFFFFFFFFFFFFFFFFFFFFFFFFFFFFFFFFFF:,,F
@FS10000125:27:BPA73017-1634:1:1101:11190:1660 2:N:0:4
CTACATTTGAGCGTACTCGACGAAGTTCGGGGGGGGGGGGGGGAGGTC
+
FFFFFFFFFFFFFFFFFFFFFFFFFFFFFFFFFFFFFFFFFF:F,,F,
@FS10000125:27:BPA73017-1634:1:1101:11720:1660 2:N:0:4
AAATCATTGAGCGTACTCGACGAAGGGGGGGGGGGGGGGAGATCGGAA
+
:F::F,FFFFFFFFFFFFFFFFFFFFFF:FFFFFFFFFFF:,FF:,F:
@FS10000125:27:BPA73017-1634:1:1101:11810:1660 2:N:0:4
TATCACTTGAGCGTACTCGACGAAGTTCAAAGGGGGGGGGGGGGGGGG
+
FFFFFFFFFFFFFFFFFFFFFFFFFFFFFFFFFFFFFFFFFFFFFFFF
@FS10000125:27:BPA73017-1634:1:1101:12270:1660 2:N:0:4
TTCCGTTTGAGCGTACTCGACGAAGTTTCATGGGGGGGGGGGGGGGAA
+
,FFFFFFFFFFFFFFFFFFFFFFFFFF,FFFFFFFFFFFFFFFFF,FF
@FS10000125:27:BPA73017-1634:1:1101:12360:1660 2:N:0:4
AATTAATTGAGCGTACTCGACGAAGTTTGCTGGGGGGGGGGGGGGGGG
+
F:FFFFFFFFFFFFFFFFFFFFFFFFFFFFFFFFFFFFFFFFFFFFFF
@FS10000125:27:BPA73017-1634:1:1101:12920:1660 2:N:0:4
TTTCCATTGAGCGTACTCGACGAAGTTGCCAGGGGGGGGGGGGGGGGA
+
,,FFFFFFFFFFFFFFFFFFFFFFFFFFFFFFFFFFFFFFFFFFFFF:
@FS10000125:27:BPA73017-1634:1:1101:13140:1660 2:N:0:4
TTGGACTTGAGCGTACTCGACGAAGTTGGTGGGGGGGGGGGGGGGAAA
+
FFFFFFFFFFFFFFFFFFFFFFFFFFFFFFFFFFFFFFFFFFFF,FF,
@FS10000125:27:BPA73017-1634:1:1101:13560:1660 2:N:0:4
CGCGGCTTGAGCGTACTCGACGAAGTTGGGAGGGGGGGGGGGGGGGAA
+
FFF:FFFFFFFFFFFFFFFFFFFFFFFFFFFFFFFFFFFFF::::,FF
@FS10000125:27:BPA73017-1634:1:1101:13850:1660 2:N:0:4
TTCTTTTTGAGCGTACTCGACGAAGTTCACGGGGGGGGGGGGGGGGAA
+
FFFFFFFFFFFFFFFFFFFFFFFFFFFFFFFFFFFFFFFFFFFFFFFF
@FS10000125:27:BPA73017-1634:1:1101:14380:1660 2:N:0:4
ATCCTTTTGAGCGTACTCGACGAAGTTAAAGGGGGGGGGGGGGGGGAA
+
FFFFFFFFFFFFFFFFFFFFFFFFFFFFFFFFFFFFFFFFFFFFF,FF
@FS10000125:27:BPA73017-1634:1:1101:15120:1660 2:N:0:4
TTATATTTGAGCGTACTCGACGAAGTTAAACGGGGGGGGGGGGGGGGA
+
,FFFFFFFFFFFFFFFFFFFFFFFFFFFFFFFFFFFFFFFFFFFFFF,
@FS10000125:27:BPA73017-1634:1:1101:15380:1660 2:N:0:4
TCATAGTTGAGCGTACTCGACGAAGTTCACTGGGGGGGGGGGGGGGAA
+
FFFFFFFFFFFFFFFFFFFFFFFFFFFFFFFFFFFFFFFFFFFFF:FF
@FS10000125:27:BPA73017-1634:1:1101:15910:1660 2:N:0:4
CTTGCGTTGAGCGTACTCGAAAGTGGGGGGGGGGGGGGGAAATTCGAA
+
FFFFFFFFFFFFFFFFFFFFFFFFFFFFFFFFFFFFFFF,,,:,,,::
@FS10000125:27:BPA73017-1634:1:1101:16340:1660 2:N:0:4
AATCTCTTGAGCGTACTCGACGAAGTTGCTAGGGGGGGGGGGGGGGAA
+
::FFFFFFFFFFFFFFFFFFFFFFFFFFFFFFFFFFFFFFFFFFFF:F
@FS10000125:27:BPA73017-1634:1:1101:1750:1670 2:N:0:4
ATCTTATTGAGCGTACTCGACGAAGTTGGGGGGGGGGGGGGGGAAATC
+
FFFFFFFFFFFFFFFFFFFFFFFFFFFFFFFFFFFFFFFFFF,F,:FF
@FS10000125:27:BPA73017-1634:1:1101:2080:1670 2:N:0:4
CTCACTTTGAGCGTACTCGACGAAGTTGTATGGGGGGGGGGGGGGGAA
+
FFFFFFFFFFFFFFFFFFFFFFFFFFFFFFFFFFFFFFFFFFFFFFFF
@FS10000125:27:BPA73017-1634:1:1101:2220:1670 2:N:0:4
CTAGTGTTGAGCGTACTCGACGAAGTTACGGGGGGGGGGGGGGGAAAT
+
FFFFFFFFFFFFFFFFFFFFFFFFFFFFFFFFFFFFFFFFFFF,:F,F
@FS10000125:27:BPA73017-1634:1:1101:2720:1670 2:N:0:4
GTATAATTGAGCGTACTCGACGAAGTTAGGGGGGGGGGGGGGGAAGTG
+
,FFFFFFFFFFFFFFFFFFFFFFFFFFFFFFFFFFFFFFFFF,F:,F,
@FS10000125:27:BPA73017-1634:1:1101:2970:1670 2:N:0:4
TCGTCCTTGAGCGTACTCGACGAAGAGGGGGGGGGGGGGGGGGGGGGA
+
FFFFFFFFFFFFFFFFFFFFFFFFFFFFFFFFFFFFFFFFF,,:,,,,
@FS10000125:27:BPA73017-1634:1:1101:4050:1670 2:N:0:4
ATGGATTTGAGCGTACTCGACGAAGTTGCATGGGGGGGGGGGGGGGGG
+
FFFFFFFFFFFFFFFFFFFFF,FFFFFFFFFFFFFFFFFFFFFFFFF:
@FS10000125:27:BPA73017-1634:1:1101:4180:1670 2:N:0:4
TTTATGTTGACGTACTCGCGAAGTTAAGAGGGGGGGGGGGGGGGAGAT
+
F,FFFFFFFFFFFFFFFFFFFFFFFFFFFFFFFFFFFFFFFFF,F,,F
@FS10000125:27:BPA73017-1634:1:1101:4300:1670 2:N:0:4
CCTGTCTTGAGCGTACTCGACGAAGTTTTGCGGGGGGGGGGGGGGGGA
+
FFFFFFFFFFFFFFFFFFFFFFFFFFFFFFFFFFFFFFFFFFFFFF,F
@FS10000125:27:BPA73017-1634:1:1101:5700:1670 2:N:0:4
TTATTGTTGAGCGTACTCGACGAAGTTTTATGGAGGGGGGGGGGGGGG
+
FFFFFFFFFFFFFFFFFFFFFFFFFFFFFFFFFFFFFFFFFFFFFFFF
@FS10000125:27:BPA73017-1634:1:1101:5980:1670 2:N:0:4
CTGCACTTGAGCGTACTCGACGAAGTTGCACGGGGGGGGGGGGGGGAA
+
FFFFFFFFFFFFFFFFFFFFFFFFFFFFFFFFFFFFFFFFFFFFFFFF
@FS10000125:27:BPA73017-1634:1:1101:6080:1670 2:N:0:4
TATGGATTGAGCGTACTCGACGAAGTTGCATGGGGGGGGGGGGGGAAA
+
,FFFF:FFFFFFFFFFFFFFFFFFFFFFFFFFFFFFFFFFFFFFFF,,
@FS10000125:27:BPA73017-1634:1:1101:6790:1670 2:N:0:4
TTCTAGTTGAGCGTACTCGACGAAGTTCATTTGGGGGGGGGGGGGGGA
+
F,FFFFFFFFFFFFFFFFFFFFFFFFFFFFFFFFFFFFFFFFFFFFF,
@FS10000125:27:BPA73017-1634:1:1101:7190:1670 2:N:0:4
TTGGATTTGAGCGTACTCGACGAAGTTGGCGGGGGGGGGGGGGGGAAA
+
,FFFFFFFFFFFFFFFFFFFFFFFFFFFFFFFFFFFFFFFFFFFF,F,
@FS10000125:27:BPA73017-1634:1:1101:7200:1670 2:N:0:4
TTATTTTTGAGCGTACTCGACGAAGTTGCCGGGGGGGGGGGGGGGAAA
+
,FFFFFFFFFFFFFFFFFFFFFFFFFFFFFFFFFFFFFFFFFFF,F:,
@FS10000125:27:BPA73017-1634:1:1101:7510:1670 2:N:0:4
CCCTTTTTGAGCGTACTCGACGAAGTTAGCGGGGGGGGGGGGGGAAAT
+
FFFFFFFFFFFFFFFFFFFFFFFFFFFFFFFFFFFFFFFFFFFFF,FF
@FS10000125:27:BPA73017-1634:1:1101:7880:1670 2:N:0:4
TCTATTTTGAGCGTACTCGACGAAGTTCTTCAGGGGGGGGGGGGGGGG
+
FFFFFFFFFFFFFFFFFFFFFFFFFFFFFFFFFFFFFFFFFFFFFFF,
@FS10000125:27:BPA73017-1634:1:1101:8330:1670 2:N:0:4
TAGTGTTTGAGCGTACTCGACGAAGGGGGGGGGGGGGGGAGATCGGAA
+
FFFFFFFFFFFFFFFFFFFFFFFFFFFFFFFFFFFFFFFF,FFF,FF,
@FS10000125:27:BPA73017-1634:1:1101:8670:1670 2:N:0:4
ATTGTCTTGAACGTACTCGACGAAGTTATAAGAGGGGGGGGGGGGGGG
+
FFFFFFFFFFFFFFFFFFFFFFFFFFFFFFFFFFFFFFFFFFFFFFFF
@FS10000125:27:BPA73017-1634:1:1101:9200:1670 2:N:0:4
TAAGCCTTGAGCGTACTCGACGAAGTTAACGGGGGGGGGGGGGGGGAA
+
,:FFFFFFFFFFFFFFFFFFFFFFFFFFFFFFFFFFFFFFFFFFF,,F
@FS10000125:27:BPA73017-1634:1:1101:10440:1670 2:N:0:4
CTTTCATTGAGCGTACTGGACGAAGTTCATGGGGGGGGGGGGGGGGAA
+
FF:FFFFFFFFFFFFFFFFFFFFFFFFFFFFFFFFFFFFFFFFFF:,,
@FS10000125:27:BPA73017-1634:1:1101:10680:1670 2:N:0:4
TTTCCATTGAGCGTACTCGACGAAGTTGTAGGGGGGGGGGGGGGGGAA
+
F,FFFFFFFFFFFFFFFFFFFFFFFFFFFFFFFFFFFFFFFFFF,F:F
@FS10000125:27:BPA73017-1634:1:1101:11540:1670 2:N:0:4
TCCCGTTTGAGCGTACTCGACGAAGTTGACCGGGGGGGGGGGGGGGAA
+
:FFFFFFFFFFFFFFFFFFFFFFFFFFFFFFFFFFFFFFFFFFFFFFF
@FS10000125:27:BPA73017-1634:1:1101:11680:1670 2:N:0:4
TTACGATTGAGCGTACTCGACGAAGTTGAACGGGGGGGGGGGGGGGGG
+
FFFFFFFFFFFFFFFFFFFFFFFFFFFFFFFFFFFFFFFFFFF,F,,F
@FS10000125:27:BPA73017-1634:1:1101:11790:1670 2:N:0:4
TATAAATTGAGCGTACTCGACGAAGTTGGCAGGGGGGGGGGGGGGGAA
+
FFFFFFFFFFFFFFFFFFFFFFFFFFFFFFFFFFFFFFFFFFF,::,,
@FS10000125:27:BPA73017-1634:1:1101:11970:1670 2:N:0:4
CAATCTTTGAGCGTACTCGACGAAGTTGCTGGGGGGGGGGGGGGGGGG
+
FFFFFFFFFFFF:FFFFFFFFFFFFFFFFFFFFFFFFFFFFFF,:,F:
@FS10000125:27:BPA73017-1634:1:1101:11980:1670 2:N:0:4
TCTAAATTGAGCGTACTCGACGAAGTTGGGCGGGGGGGGGGGGGGGAA
+
FFFFFFFFFFFFFFFFFFFFFFFFFFFFFFFFFFFFFFFFFFFFF,FF
@FS10000125:27:BPA73017-1634:1:1101:12020:1670 2:N:0:4
CTAATATTGAGCGTACTCGACGAAGTTTATAGGGGGGGGGGGGGGGGG
+
FFFFFFFFFFFFFFFFFFFFFFFFFFFFFFFFFFFFFFFFFFFFFFFF
@FS10000125:27:BPA73017-1634:1:1101:12820:1670 2:N:0:4
TCTAATTTGAGCGTACTCGACGAAGTTTGCAGGGGGGGGGGGGGGGAA
+
FFFFFFFFFFFFFFFFFFFFFFFFFFFFFFFFFFFFFFFFFFFFFF,F
@FS10000125:27:BPA73017-1634:1:1101:13300:1670 2:N:0:4
CTAGACTTGAGCGTACTCGACGAAGTTTCAACGGGGGGGGGGGGGGGG
+
FFFFFFFFFFFFFFFFFFFFFFFFFFFFFFFFFFFFFFFFFFFFFF:F
@FS10000125:27:BPA73017-1634:1:1101:13560:1670 2:N:0:4
ACATATTTGAGCGTACTCGACGAAGTTCGGCGGGGGGGGGGGGGGGGA
+
FFFFFFFFFFFFFFFFFFFFFFFFFFFFFFFFFFFFFFFFFFFFFFF,
@FS10000125:27:BPA73017-1634:1:1101:14320:1670 2:N:0:4
CTGGATTTGAGCGTACTCGACGAAGTTGCAGGGGGGGGGGGGGGGAAT
+
,F:::FFFFFFFFFFFFFFFFFFFFFFFF:F:FFFFFFFFF:::,,,,
@FS10000125:27:BPA73017-1634:1:1101:14440:1670 2:N:0:4
TAGCGATTGAGCGTACTCGACGAAGTTCATAGGGGGGGGGGAAGGGGA
+
FFFFFFFFFFFFFFFFFF,:FFFF,FFF,F,,F:F::FFF,,,,,,,,
@FS10000125:27:BPA73017-1634:1:1101:14750:1670 2:N:0:4
CAAGTCTTGAGCGTACTCGACGAAGTTATGCGGGGGGGGGGGGGGGGA
+
F:,:FFFFF:FFFFFFFFFFFFFFFFFF:,FFFFFFFFFFFFF:,,,:
@FS10000125:27:BPA73017-1634:1:1101:14790:1670 2:N:0:4
TTATGCTTGAGCGTACTCGACGAAGTTACAAGGGGGGGGGGGGGGGGA
+
,,F,,:FFFFFFFFFFFFFFFFFFFFF:F,:,FFFFFFFFFFF,:,,F
@FS10000125:27:BPA73017-1634:1:1101:15690:1670 2:N:0:4
TATAGATTGAGCGTACTCGACGAAGTTATTAGGGGGGGGGGGGGGGGA
+
FFFFFFFFFFFFFFFFFFFFFFFFFFFFFFFFFFFFFFFFFFFFFF,F
@FS10000125:27:BPA73017-1634:1:1101:15980:1670 2:N:0:4
TTCCGATTGAGCGTACTCGACGAAGTTGCCAGGGGGGGGGGGGGGGGG
+
FFFFFFFFFFFFFFFFFFFFFFFFFFFFFFFFFFFFFFFFFFFFFFFF
@FS10000125:27:BPA73017-1634:1:1101:16050:1670 2:N:0:4
TTCAGTTTGAGCGTACTCGACGAAGTTGGCCGGGGGGGGGGGGGGGGG
+
FFFFFFFFFFFFFFFFFFFFFFFFFFFFFFFFFFFFFFFFFFFFF,F,
@FS10000125:27:BPA73017-1634:1:1101:16200:1670 2:N:0:4
CCACCCTTGAGCGTACTCGACGAAGTTAGCGGGGGGGGGGGGGGGGGG
+
FFFFFFFFFFFFFFFFFFFFFFFFFFFFFFFFFFFFFFFFFFFFFFFF
@FS10000125:27:BPA73017-1634:1:1101:16230:1670 2:N:0:4
CTCGTGTTGAGCGTACTCGACGAAGTTAGTAGGGGGGGGGGGGGGGGA
+
FFFFFFFFFFFFFFFFFFFFFFFFFFFFFFFFFFFFFFFFFFF:F,,:
@FS10000125:27:BPA73017-1634:1:1101:16290:1670 2:N:0:4
ACTATGTTGAGCGTACTCGACGAAGTTGTATGGGGGGGGGGGGGGGAA
+
FFFFFFFFFFFFFFFFFFFFFFFFFFFFFFFFFFFFFFFFFFFF:,,:
@FS10000125:27:BPA73017-1634:1:1101:2310:1680 2:N:0:4
TCTTCTTTGAGCGTACTCGACGAAAGGGGGGGGGGGGGGGGGAAATCG
+
FFFFFFFFFFFFFFFFFFFFFFFFFFFFFFFFFFFFFFFFF,F,,F:F
@FS10000125:27:BPA73017-1634:1:1101:2640:1680 2:N:0:4
TCCGTGTTGAGCGTACTCGACGAAGTTCAGTGGGGGGGGGGGGGGGAA
+
FFFFFFFFFFFFFFFFFFFFFFFFFFFFFFFFFFFFFFFFFFFFF,FF
@FS10000125:27:BPA73017-1634:1:1101:3300:1680 2:N:0:4
TAACTGTTGAGCGTACTCGACGAAGGGGGGGAGGGGGGGGGGGGGAGA
+
::FFF:FFFFFFFFFFFFFFFFFFFFFFFFFFFFFFFFFFFF,,,F,,
@FS10000125:27:BPA73017-1634:1:1101:3640:1680 2:N:0:4
CCATTTTTGAGCGTACTCGACGAAGTTACCGGGGGGGGGGGGGGGGAA
+
,:,,,,FFFFFFFFFFFFFFFFFFFFF,::,FFFFFFFFFFFFFFFFF
@FS10000125:27:BPA73017-1634:1:1101:3950:1680 2:N:0:4
TCTAGTTTGAGCGTACTCGACGAAGTTCAGTGGGGGGGGGGGGGGGAA
+
FFFFFFFFFFFFFFFFFFFFFFFFFFFFFFFFFFFFFFFFFFFFF,FF
@FS10000125:27:BPA73017-1634:1:1101:4350:1680 2:N:0:4
TCCTTGTTGAGCGTACTCGAACGAAGTTATCGGGGGGGGGGGGGGGGA
+
F:FFF,FFFFFFFFFFFFFF,FFFF,FFFFFF:FF::FFFF,,,F,,,
@FS10000125:27:BPA73017-1634:1:1101:4470:1680 2:N:0:4
CTTTTTTTGTACTCACGGGGGGGGGGGGGTAGATCGAAAGAGCGTCGT
+
F,,,,:FFF:FFFFF,,,F,,F,,F,,F,,F,:F,F,,:,:F,,,F,:
@FS10000125:27:BPA73017-1634:1:1101:4700:1680 2:N:0:4
TTCTAATTGAGCGTACTCGACGAAGTTAATAGGGGGGGGGGGGGGGAA
+
,FF:F:FFFFFFFFFFFFFFFFFFFFFF,FFFFFFFFFFFFFFF:F,:
@FS10000125:27:BPA73017-1634:1:1101:4750:1680 2:N:0:4
TTTTACTTGAGCGTACTCGACGAAGTGGGGGGGGGGGGGGGAAATCGA
+
FFFFFFFFFFFFFFFFFFFFFFFFFFFFFFFFFFFFFFFFFF,,F:,:
@FS10000125:27:BPA73017-1634:1:1101:7890:1680 2:N:0:4
TTGTACTTGAGCGTACTCGACGAAGTTCAGAGGGGGGGGGGGGGGGGA
+
FF:FFFFFFFFFFFFFFFFFFFFFFFFFFFFFFFFFFFFFFFFFFFFF
@FS10000125:27:BPA73017-1634:1:1101:8660:1680 2:N:0:4
CCACGATTGAGCGTACTCGACGAAGTTTTAAAGGGGGGGGGGGGGGGG
+
FFFFFFFFFFFFFFFFFFFFFFFFFFFFFFFFFFFFFFFFFFFFFFF,
@FS10000125:27:BPA73017-1634:1:1101:8840:1680 2:N:0:4
TTATAATTGAGCGTACTCGACGAAGTTCACAGGGGGGGGGGGGGGGAA
+
FFFFFFFFFFFFFFFFFFFFFFFFFFFFFFFFFFFFFFFFFFFFFFFF
@FS10000125:27:BPA73017-1634:1:1101:9070:1680 2:N:0:4
TTAGTTTTGAGCGTACTCGACGAAGTTTGCAGGGGGGGGGGGGGGGGA
+
FFFFFFFFFFFFFFFFFFFFFFFFFFFFFFFFFFFFFFFFFFFFFFF,
@FS10000125:27:BPA73017-1634:1:1101:10380:1680 2:N:0:4
ACACCGTTGAGCGTACTCGACGAAGTTTGAAAGGGGGGGGGGGGGGGA
+
FFFFFFFFFFFFFFFFFFFFFFFFFFFFFFFFFFFFFFFFFFFFFFFF
@FS10000125:27:BPA73017-1634:1:1101:10530:1680 2:N:0:4
CTCATCTTGAGCGTACTCGACGAAGTTGCAAGAGGGGGGGGGGGGGAA
+
,FFF,,FF,FFFFFFFFFFFFFFFFFFFF:,F,FFFFFFFFFFFFFF,
@FS10000125:27:BPA73017-1634:1:1101:10890:1680 2:N:0:4
CGTATCTTGAGCGTACTCGACGAAGTTCTGAGGGGGGGGGGGGGGGGA
+
F,F:FFFFFFFFFFFFFFFFFFFFFFFFFF:FFFFFFFFFFFFFFF,F
@FS10000125:27:BPA73017-1634:1:1101:12040:1680 2:N:0:4
AGGTTCTTGAGCGTACTCGACGAAGTTGTCAGGGGGGGGGGGGGGAAA
+
F:FFFFFFFFFFFFFFFFFFFFFFFFFFFFFFFFFFFFFFFFFFFFFF
@FS10000125:27:BPA73017-1634:1:1101:12800:1680 2:N:0:4
TCTATTTTGAGCGTACTCGACGAAGTTTGCTGGGGGGGGGGGGGGGGA
+
FF,:,FFFFFFFFFFFFFFFFFFFFFF:::,FFFFFFFFFF:FFFF,F
@FS10000125:27:BPA73017-1634:1:1101:12870:1680 2:N:0:4
TCCCTTTTGAGCGTACTCGACGAAGTTACAGGGGGGGGGGGGGGGAAA
+
,FFFFFFFFFFFFFFFFFFFFFFFFFFFFFFFFFFFFFFFFFFF,FF,
@FS10000125:27:BPA73017-1634:1:1101:13050:1680 2:N:0:4
TTGTCTTTGAGCGTACTCGACGAAGTTGGTGGGGGGGGGGGGGGAAAT
+
,FFFFFFFFFFFFFFFFFFFFFFFFFFFFFFFFFFFFFFFFFF,F,,F
@FS10000125:27:BPA73017-1634:1:1101:13570:1680 2:N:0:4
CTGCGGTTGAGCGTACTCGACGAAGTTGCGCGGGGGGGGGGGGGGGGG
+
F,FF:FFFFFFFFFFFFFFFFFFFFFFFFFFFFFFFFFFFFFFFFFFF
@FS10000125:27:BPA73017-1634:1:1101:14430:1680 2:N:0:4
CTCCTATTGAGCGTACTCGACGAAGGGGGGGGGGGGGGGGGGGGTTTG
+
F,FFFFFFFFFFFFFFFFFFFFFFFFFFFFFFFFFFFFFF:,,,,:,,
@FS10000125:27:BPA73017-1634:1:1101:14690:1680 2:N:0:4
ACTATGTTGAGCGTACTCGACGAAGTTCTGAGGGGGGGGGGGGGGGAA
+
FFFFFFFFFFFFFFFFFFFFFFFFFFFFFFFFFFFFFFFFFFFFF:FF
@FS10000125:27:BPA73017-1634:1:1101:14830:1680 2:N:0:4
TTCCTATTGAGCGTACTCGACGAAGTTTGGAGGGGGGGGGGGGGGGAA
+
FFFF,,FFFFFFFFFFFFFFFFFFF,,:FFFFFFFFFFF,F,,,:,,F
@FS10000125:27:BPA73017-1634:1:1101:1150:1690 2:N:0:4
TTTATTTTGAGCGTACTCGACGAAGTTGCGGGGGGGGGGGGGGGGGGA
+
F,FFFFFFFFFFFFFFFFFFFFFFFFFFFFFFFFFFFFFFFFFFFFF,
@FS10000125:27:BPA73017-1634:1:1101:1820:1690 2:N:0:4
ATCTTATTGAGCGTACTCGACGAAGTTGGGGGGGGGGGGGGGGAAATC
+
FFFFFFFFFFFFFFFFFFFFFFFFFFFFFFFFFFFFFFFFFF:F,FFF
@FS10000125:27:BPA73017-1634:1:1101:1970:1690 2:N:0:4
CTCTTTTTGAGCGTACTCGACGAAGTTGACAGGGGGGGGGGGGGGGGA
+
FFFFFFFFFFFFFFFFFFFFFFFFFFFFFFFFFFFFFFFFFFFFFFFF
@FS10000125:27:BPA73017-1634:1:1101:2110:1690 2:N:0:4
CTCACTTTGAGCGTACTCGACGAAGTTGTATGGGGGGGGGGGGGGGAA
+
FFFFFFFFFFFFFFFFFFFFFFFFFFFFFFFFFFFFFFFFFFFFFFFF
@FS10000125:27:BPA73017-1634:1:1101:2330:1690 2:N:0:4
TATTGCTTGAGCGTACTCGACGAAGTTCCAAGGGGGGGGGGGGGGGAA
+
FFFFFFFFFFFFFFFFFFFFFFFFFFFFFFFFFFFFFFFFFFFFFF,F
@FS10000125:27:BPA73017-1634:1:1101:3740:1690 2:N:0:4
TCTCTCTTGAGCGTACTCGACGAAGTTTTTCGGGGGGGGGGGGGGGAA
+
FFFFFFFFFFFFFFFFFFFFFFFFFFFFFFFFFFFFFFFFFFFFFF,F
@FS10000125:27:BPA73017-1634:1:1101:4760:1690 2:N:0:4
CAATTCTTGAGCGTACTCGACGAAGTTATGGGGGGGGGGGGGGGAAAT
+
FFFFFFFFFFFFFFFFFFFFFFFFFFFFFFFFFFFFFFFFFFF,FF,F
@FS10000125:27:BPA73017-1634:1:1101:6110:1690 2:N:0:4
CTTGGCTTGAGCGTACTCGACGAAGTTGGGGGGGGGGGGGGGAAATCG
+
F::F:FFFFFFFFFFFFFFFFFFFFFFFF:FFFFFFFFFFFF::F,,:
@FS10000125:27:BPA73017-1634:1:1101:6130:1690 2:N:0:4
ACGAGTTTGAGCGTACTCGACGAAGTTCTAAGGGGGGGGGGGGGGGAA
+
FFFFFFFFFFFFFFFFFFFFFFFFFFFFFFFFFFFFFFFFFFFFF:FF
@FS10000125:27:BPA73017-1634:1:1101:8490:1690 2:N:0:4
AACATCTTGAGCGTACTCGACAGTTTTAAGGGGGGGGGGGGGGGGGGG
+
F:FFFFFFFFFFFFFFFFFFFFFFFFFFFFFFFFFFFFFFFFFFFFFF
@FS10000125:27:BPA73017-1634:1:1101:8820:1690 2:N:0:4
ACGGTCTTGAGCGTACTCGACGAAGTTGCATGGGGGGGGGGGGGGGGA
+
:FFFFFFFFFFFFFFFFFFFFFFFFFFFFFFFFFFFFFFFFFFFFF:F
@FS10000125:27:BPA73017-1634:1:1101:9010:1690 2:N:0:4
TAGAAATTGAGCGTACTCGACGAAGTTGGACGGGGGGGGGGGGGGGGG
+
FF,FFFFFFFFFFFFFFFFFFFFFFFFFFFFFFFFFFFFFFFFFFFFF
@FS10000125:27:BPA73017-1634:1:1101:9210:1690 2:N:0:4
ATGTACTTGAGCGTACTCGACGAAGTTGAGCGGGGGGGGGGGGGGGGA
+
,FFFFFFFFFFFFFFFFFFFFFFFFFFFFFFFFFFFFFFFFFFFF,FF
@FS10000125:27:BPA73017-1634:1:1101:9730:1690 2:N:0:4
TCAATCTTGAGCGTACTCGACGAAGTTCAGTGGGGGGGGGGGGGGGGA
+
FFFFFFFFFFFFFFFFFFFFFFFFFFFFFFFFFFFFFFFFFFFFFFF:
@FS10000125:27:BPA73017-1634:1:1101:9810:1690 2:N:0:4
CTACGGTTGAGCGTACTCGACGAAGTTAGGTGGGGGGGGGGGGGGGAA
+
F,FFFFFFFFFFFFFFFFFFFFFFFFFFFFFFFFFFFFFFFFFFF,FF
@FS10000125:27:BPA73017-1634:1:1101:10410:1690 2:N:0:4
ACCTCCTTGAGCGTACTCGACGAAGTTGGGGGGGGGGGGGGAAATTCG
+
FFFFFFFFFFFFFFFFFFFFFFFFFFFFFFFFFFFFFFFFF,F,,F,F
@FS10000125:27:BPA73017-1634:1:1101:11070:1690 2:N:0:4
CAACCTTTGAGCGCTCGACGAAGTTCAGGGGGGGGGGGGGGGAGATCG
+
FFFFFFFFFFFFFFFFFFFFFFFFFFFFFFFFFFFFFFFFFFF,,F::
@FS10000125:27:BPA73017-1634:1:1101:11510:1690 2:N:0:4
AACCAATTGAGCGTACTCGACGAAGTTCGGCGGGGGGGGGGGGGGGAA
+
FFFFFFFFFFFFFFFFFFFFFFFFFFFFFFFFFFFFFFFFFFFFF,FF
@FS10000125:27:BPA73017-1634:1:1101:12900:1690 2:N:0:4
ATAGAATTGAGCGTACTCGACGAAGTTGAGCGGGGGGGGGGGGGGGGG
+
:FFFFFFFFFFFFFFFFFFFFFFFFFFFFFFFFFFFFFFFFFFFFFF:
@FS10000125:27:BPA73017-1634:1:1101:13020:1690 2:N:0:4
CATCGCTTGAGCGTACTCGACGAAGTTCTGCGGGGGGGGGGGGGGGAA
+
FFFFFFFFFFFFFFFFFFFFFFFFFFFFFFFFFFFFFFFFFFFFF:FF
@FS10000125:27:BPA73017-1634:1:1101:13970:1690 2:N:0:4
ATATGCTTGAGCGTACTCGACGAAGTTATGTGGGGGGGGGGGGGGGAA
+
,FFFFFFFFFFFFFFFFFFFFFFFFFFFFFFFFFFFFFFFFFF:FF,:
@FS10000125:27:BPA73017-1634:1:1101:15710:1690 2:N:0:4
TTTAATTTGAGCGTACTCGACGAAGGGGGGGGGGGGGGGAGATCGGAA
+
F,F::FFFFFFFFFFFFFFFFFFFF::,::,FFFFFFFF,:,:,:,FF
@FS10000125:27:BPA73017-1634:1:1101:1060:1700 2:N:0:4
TTTTGATTGAGCGTACTCGACGAAGTTTCTCGGGGGGGGGGGGGGGGG
+
,FFFFFFFFFFFFFFFFFFFFFFFFFFFFFFFFFFFFFFFFFFFFF:,
@FS10000125:27:BPA73017-1634:1:1101:1830:1700 2:N:0:4
TCGCGTTTGAGCGTACTCGACGAAGTTCTACCGGGGGGGGGGGGGGGG
+
,FFFFFFFFFFFFFFFFFFFFFFFFFFFFFFFFFFFFFFFFFFFFFFF
@FS10000125:27:BPA73017-1634:1:1101:1940:1700 2:N:0:4
TCCCCCTTGAGCGTACTCGACGAAGTTGCACGGGGGGGGGGGGGGGGA
+
:FFFFFFFFFFFFFFFFFFFFFFFFFFFFFFFFFFFFFFFFFFFFF::
@FS10000125:27:BPA73017-1634:1:1101:2180:1700 2:N:0:4
ACCGTATTGAGCGTACTCGACGAAGTTGGGGGGGGGGGGGGGAAATCG
+
:FFFFFFFFFFFFFFFFFFFFFFFFFFFFFFFFFFFFFFFF,FF,::F
@FS10000125:27:BPA73017-1634:1:1101:2310:1700 2:N:0:4
AAATTTTTGAGCGTACTCGACGAAGTTGTATGGGGGGGGGGGGGGGAA
+
FFFFFFFFFFFFFFFFFFFFFFFFFFFFFFFFFFFFFFFFFFFFFFFF
@FS10000125:27:BPA73017-1634:1:1101:2330:1700 2:N:0:4
TATTGCTTGAGCGTACTCGACGAAGTTCCAAGGGGGGGGGGGGGGGAA
+
FFFFFFFFFFFFFFFFFFFFFFFFFFFFFFFFFFFFFFFFFFFFFFFF
@FS10000125:27:BPA73017-1634:1:1101:2720:1700 2:N:0:4
CATCTTTTGAGCGTACTCGACGAAGTTGGTGGGGGGGGGGGGGGGAGA
+
F:,FF,FFFFFFFFFFFFFFFFFFFFF:,,:,FFFF,FFFFFFF,:,:
@FS10000125:27:BPA73017-1634:1:1101:2910:1700 2:N:0:4
ATATTATTGAGCGTACTCGACGAAGTTAGCTGGGGGGGGGGGGGGGAA
+
F,FFFFFFFFFFFFFFFFFFFFFFFFFFFFFFFFFFFFFFFFFFF:FF
@FS10000125:27:BPA73017-1634:1:1101:3530:1700 2:N:0:4
CTCACCTTGAGCGTACTCGAGAAGTTAGGCAGGGGGGGGGGGGGGGAA
+
FFFFFFFFFFFFFFFFFFFFFFFFFFFFFFFFFFFFFFFFFFFFFFFF
@FS10000125:27:BPA73017-1634:1:1101:4060:1700 2:N:0:4
GGCCTATTGAGCGTACTCGACGAAGTTACCGGGGGGGGGGGGGGGGGA
+
F:FFFFFFFFFFFFFFFFFFFFFFFFFFFFFFFFFFFFFFFFFFFFF,
@FS10000125:27:BPA73017-1634:1:1101:4290:1700 2:N:0:4
ACTAATTGAGCGTACTCGACGAAGAGGGGGGGGGGGGGGGGGAGATCG
+
,FFFFFFFFFFFFFFFFFFFFFFFFFFFFFFFFFFFFFFFFFF,FF::
@FS10000125:27:BPA73017-1634:1:1101:4540:1700 2:N:0:4
TTAGGATTGAGCGTACTCGACGAAGTTGGGGGGGGGGGGGGGGAAATC
+
FFFFFFFFFFFFFFFFFFFFFFFFFFFFFFFFFFFFFFFFFF,F:,FF
@FS10000125:27:BPA73017-1634:1:1101:5410:1700 2:N:0:4
GTCTATTTGAGCGTACTCGACGAAGTGGGGGGGGGGGGGGGAATTCGA
+
:FFFFFFFFFFFFFFFFFFFFFFFFFFFFFFFFFFFFFFF,F,,:,,:
@FS10000125:27:BPA73017-1634:1:1101:5470:1700 2:N:0:4
TCTTCTTTGAGCGTACTCGACGAAGTTGACTGGGGGGGGGGGGAGGGG
+
,:::,FFFFFFFFFFFFFFFFFFFFFF,,F,FFFFFFFFFFFF::,,:
@FS10000125:27:BPA73017-1634:1:1101:5660:1700 2:N:0:4
ATTGTCTTGAGCGTACTCGACGAAGTTAGCCGGGGGGGGGGGGGGGAA
+
FFFFFFFFFFFFFFFFFFFFFFFFFFFFFFFFFFFFFFFFFFFFFFFF
@FS10000125:27:BPA73017-1634:1:1101:6110:1700 2:N:0:4
TTTCGTTTGAGCGTACTCGACGAAGTTTGAAGGGGGGGGGGGGGGGAA
+
,FFFFFFFFFFFFFFFFFFFFFFFFFFFFFFFFFFFFFFFFFFFF:FF
@FS10000125:27:BPA73017-1634:1:1101:6550:1700 2:N:0:4
CTCTATTTGAGCGTACTCGACGAAGTTAACCGGGGGGGGGGGGGGGGA
+
FFFFFFFFFFFFFFFFFFFFFFFFFFFFFFFFFFFFFFFFFFFF:F,,
@FS10000125:27:BPA73017-1634:1:1101:7650:1700 2:N:0:4
TTAGATTTGAGCGTACTCGACGAAGTTCAGCAGGGGGGGGGGGGGGGA
+
FFFFFFFFFFFFFFFFFFFFFFFFFFFFFFFFFFFFFFFFF::F:F,F
@FS10000125:27:BPA73017-1634:1:1101:8000:1700 2:N:0:4
TTAGCATTGAGCGTACTCGACGAAGTTAAGAGGGGGGGGGGGGGGAAA
+
FFF:FFFFFFFFFFFFFFFFFFFFFFFFF:FFFFFFFFFFFFFFF:FF
@FS10000125:27:BPA73017-1634:1:1101:8110:1700 2:N:0:4
TCACCCTTGAGCGTACTCGACGAAGTTTGGACGGGGGGGGGGGGGGAA
+
FFF,F,FFFFFFFFFFFFFFFFFFFFF:FFF,FFFFFFFFFFFFF:FF
@FS10000125:27:BPA73017-1634:1:1101:8150:1700 2:N:0:4
TCAGGATTGAGCGTACTCGACGAAGTTGGTTGGGGGGGGGGGGGGGGG
+
FFFFFFFFFFFFFFFFFFFFFFFFFFFFFFFFFFFFFFFFFFFFFFFF
@FS10000125:27:BPA73017-1634:1:1101:8560:1700 2:N:0:4
CCGTAGTTGAGCGTACTCGACGAAGTTGCGAGGGGGGGGGGGGGGGAA
+
FFFFFFFFFFFFFFFFFFFFFFFFFFFFFFFFFFFFFFFFFFFFF:FF
@FS10000125:27:BPA73017-1634:1:1101:9380:1700 2:N:0:4
CTAATTTTGAGCGTACTCGACGAAGTTACTGGGGGGGGGGGGGGGGAA
+
FFFFFFFFFFFFFFFFFFFFFFFFFFFFFFFFFFFFFFFFFFFFF,:F
@FS10000125:27:BPA73017-1634:1:1101:10330:1700 2:N:0:4
TTTTATTTGAGCGTACTCGACGAAGTTCAGAGGGGGGGGGGGGGGGGG
+
FFFFFFFFFFFFFFFFFFFFFFFFFFFFFFFFFFFFFFFFFFFFFF:,
@FS10000125:27:BPA73017-1634:1:1101:10610:1700 2:N:0:4
TTAATATTGAGCGTACTCGACGAAGTTCTAGGGGGGGGGGGGGGGGAA
+
,,FFFFFFFFFFFFFFFFFFFFFFFFFFFFFFFFFFFFFFFFFFF,FF
@FS10000125:27:BPA73017-1634:1:1101:12860:1700 2:N:0:4
CACCTCTTGAGCGTACTCGACGAAGTTGCGCGGGGGGGGGGGGGGGAA
+
FFFFFFFFFFFFFFFFFFFFFFFFFFFFFFFFFFFFFFFFFFFFFFFF
@FS10000125:27:BPA73017-1634:1:1101:14170:1700 2:N:0:4
TTTCACTTGAGCGTACTCGACGAAGTTCACGGGGGGGGGGGGGGGGGG
+
FFFFFFFFFFFFFFFFFFF:FFFFFFFFFFFFFFFFFFFFFFFFF:,,
@FS10000125:27:BPA73017-1634:1:1101:15600:1700 2:N:0:4
TTCATTTTGAGCGTACTCGACGAAGTTGACAGGGGGGGGGGGGGGGGA
+
FFFFFFFFFFFFFFFFFFFFFFFFFFFFFFFFFFFFFFFFFFFFFFFF
@FS10000125:27:BPA73017-1634:1:1101:15880:1700 2:N:0:4
CCCGCTTTGAGCGTACTCGACGAAGTTGGGGGGGGGGGGGGGGAAATC
+
FFFFFFFFFFFFFFFFFFFFFFFFFFFFFFFFFFFFFFFFFFFFF,,,
@FS10000125:27:BPA73017-1634:1:1101:16260:1700 2:N:0:4
TTAGTCTTGAGCGTACTCGACGAAGTTTTATGGGGGGGGGGGGGGGGG
+
F,FFFFFFFFFFFFFFFFFFFFFFFFFFFFFFFFFFFFFFFFFFFFF:
@FS10000125:27:BPA73017-1634:1:1101:1090:1710 2:N:0:4
TCGACTTTGAGCGTACTCGACGAAGTTTCAAAGGGGGGGGGGGGGGGG
+
,F:FFFFFFFFFFFFFFFFFFFFFFFFFFFFFFFFFFFFFFFFFFFF:
@FS10000125:27:BPA73017-1634:1:1101:1540:1710 2:N:0:4
TCAAATTTGAGCGTACTCGACGAAGTTCAGTGGGGGGGGGGGGGGAAA
+
FFFFFFFFFFFFFFFFFFFFFFFFFFFFFFFFFFFFFFFFFFFFFFFF
@FS10000125:27:BPA73017-1634:1:1101:2330:1710 2:N:0:4
TTTTTATTGAGCGTACTCGACGAAGTTGCAGGGGGGGGGGGGGGGAAT
+
,,FFFFFFFFFFFFFFFFFFFFFFFFFFFFFFFFFFFFFFFFF,,F,,
@FS10000125:27:BPA73017-1634:1:1101:2860:1710 2:N:0:4
CATCTCTTGAGCGTACTCGACGAAGTTGCAGGGGGGGGGGGGGGAAAT
+
FFFFFFFFFFFFFFFFFFFFFFFFFFFFFFFFFFFFFFFFFFFF,F:,
@FS10000125:27:BPA73017-1634:1:1101:3860:1710 2:N:0:4
TAGGAATTGAGCGTACTCGACGAAGTTGGGGGGGGGGGGGGGAAATCG
+
,:FFFFFFFFFFFFFFFFFFFFFFFFFFFFFFFFFFFFFFFF:F:F,:
@FS10000125:27:BPA73017-1634:1:1101:3880:1710 2:N:0:4
TCCTCCTTGAGCGTACTCGACGAAGTTCCTCGGGGGGGGGGGGGGGGA
+
FFFFFFFFFFFFFFFFFFFFFFFFFFFFFFFFFFFFFFFFFFFFFFF,
@FS10000125:27:BPA73017-1634:1:1101:3950:1710 2:N:0:4
TTCCGATTGAGCGTACTCGACGAAGTTGCAAGGGGGGGGGGGGGGGGG
+
FFFFFFFFFFFFFFFFFFFFFFFFFFFFFFFFFFFFFFFFFFFFFF:,
@FS10000125:27:BPA73017-1634:1:1101:4300:1710 2:N:0:4
CTTAGTTTGAGCGTACTCGACGAAGTTTTAAGGGGGGGGGGGGGGGGA
+
FFFFFFFFFFFFFFFFFFFFFFFFFFFFFFFFFFFFFFFFFFFFFFFF
@FS10000125:27:BPA73017-1634:1:1101:6140:1710 2:N:0:4
TTATCGTTGAGCGTACTCGACGAAGTTACACGGGGGGGGGGGGGGGAA
+
F:FFFFFFFFFFFFFFFFFFFFFFFFFFFFFFFFFFFFFFFFFFFFFF
@FS10000125:27:BPA73017-1634:1:1101:6920:1710 2:N:0:4
ATCATTTTGAGCGTACTCGACGAAGTTCAGAGGGGGGGGGGGGGGGGG
+
FFFFFFFFFFFFFFFFFFFFFFFFFFFFFFFFFFFFFFFFFFFFFFFF
@FS10000125:27:BPA73017-1634:1:1101:6940:1710 2:N:0:4
AATCATTTGAGCGTACTCGACGAAGTTGGGCGGGGGGGGGGGGGGGAA
+
FFFFFFFFFFFFFFFFFFFFFFFFFFFFFFFFFFFFFFFFFFFFFFFF
@FS10000125:27:BPA73017-1634:1:1101:7260:1710 2:N:0:4
TACATCTTGAGCGTACTCGACGAAGTTTTCAGGGGGGGGGGGGGGGGG
+
FFFFFFFFFFFFFFFFFFFFFFFFFFFFFFFFFFFFFFFFFFFFFFFF
@FS10000125:27:BPA73017-1634:1:1101:7530:1710 2:N:0:4
TTTTCTTTGAGCGTACTCGACGAAGTTGCGAGGGGGGGGGGGGGGGAA
+
,FFFFFFFFFFFFFFFFFFFFFFFFFFFFFFFFFFFFFFFFFFFF,FF
@FS10000125:27:BPA73017-1634:1:1101:7550:1710 2:N:0:4
TCGGACTTGAGCGTACTCGACGAAGTTGCCTGGGGGGGGGGGGGAGAG
+
,F:FFFFFFFFFFFFFFFFFFFFFFFFFFFFFFFFFFFFFFF:F:,:,
@FS10000125:27:BPA73017-1634:1:1101:7780:1710 2:N:0:4
TTCAATTTGAGCGTACTCGACGAAGTTAGTAGGGGGGGGGGGGGGGGG
+
,FFFFFFFFFFFFFFFFFFFFFFFFFFFFFFFFFFFFFFFFFFFFFF:
@FS10000125:27:BPA73017-1634:1:1101:8730:1710 2:N:0:4
TTTAGGTTGAGCGTACTCGACGAAGTTAGACGGGGGGGGGGGGGGGAA
+
FFFFFFFFFFFFFFFFFFFFFFFFFFFFFFFFFFFFFFFFFFFFF:FF
@FS10000125:27:BPA73017-1634:1:1101:11010:1710 2:N:0:4
CCACCCTTGAGCGTACTCGACGAAGTGGGGGGGGGGGGGGGGGAAGTC
+
FFFFFFFFFFFFFFFFFFFFFFFFFFFFFFFFFFFFFFFFFF,F:,F,
@FS10000125:27:BPA73017-1634:1:1101:11530:1710 2:N:0:4
CCCCCTTTGAGCGTACTCGACGAAGTTCCTCGGGGGGGGGGGGGGGGG
+
:FFFFFFFFFFFFFFFFFFFFFFFFFFFFFFFFFFFFFFFF:FFFF::
@FS10000125:27:BPA73017-1634:1:1101:11940:1710 2:N:0:4
CCCCCCTTGAGCGTACTCGACGAAGTTATGTGGGGGGGGGGGGGGGGG
+
FFFFFFFFFFFFFFFFFFFFFFFFFFFFFFFFFFFFFFFFFFFFFFFF
@FS10000125:27:BPA73017-1634:1:1101:11980:1710 2:N:0:4
TTCCCCTTGAGCGTACTCGACGAAGTTAGCCGGGGGGGGGGGGGGGGA
+
FFFFFFFFFFFFFFFFFFFFFFFFFFFFFFFFFFFFFFFFFFFFFF,F
@FS10000125:27:BPA73017-1634:1:1101:12470:1710 2:N:0:4
ATTCACTTGAGCGTACTCGACGAAGTTCAACGGGGGGGGGGGGGGGGG
+
FFFFFFFFFFFFFFFFFFFFFFFFFFFFFFFFFFFFFFFFFFFFFFFF
@FS10000125:27:BPA73017-1634:1:1101:12930:1710 2:N:0:4
CCCTTTTTGAGCGTACTCGACGAAGTTTCCAGGGGGGGGGGGGGGGGG
+
FFFFFFFFFFFFFFFFFFFFFFFFFFFFFFFFFFFFFFFFFFFFFFFF
@FS10000125:27:BPA73017-1634:1:1101:13160:1710 2:N:0:4
CATAATTTGAGCGTACTCGACGAAGTTCAGCGGGGGGGGGGGGGGGAA
+
FFFFFFFFFFFFFFFFFFFFFFFFFFFFFFFFFFFFFFFFFFFFFF,F
@FS10000125:27:BPA73017-1634:1:1101:13240:1710 2:N:0:4
TCGGGTTTGAGCGTACTCGACGAAGTTCGTCGGGGGGGGGGGGGGGGG
+
FFFFFFFFFFFFFFFFFFFFFFFFFFFFFFFFFFFFFFFFFFFFFFFF
@FS10000125:27:BPA73017-1634:1:1101:13380:1710 2:N:0:4
ACTGGATTGAGCGTACTCGACGAAGTTAATGGGGGGGGGGGGGGGGGG
+
FFFFFFFFFFFFFFFFFFFFFFFFFFFFFFFFFFFFFFFFFFFFF::F
@FS10000125:27:BPA73017-1634:1:1101:13540:1710 2:N:0:4
CTATGCTTGAGCGTACTCGACGAAGTTATGTGGGGGGGGGGGGGGGGG
+
F,FFFFFFFFFFFFFFFFFFFFFFFFFFFFFFFFFFFFFFFFFFFFF,
@FS10000125:27:BPA73017-1634:1:1101:13610:1710 2:N:0:4
TTATCCTTGAGCGTACTCGACGAAGTTTATTGGGGGGGGGGGGGGGGA
+
F,FFFFFFFFFFFFFFFFFFFFFFFFFFFFFFFFFFFFFFFFFFFFF,
@FS10000125:27:BPA73017-1634:1:1101:13880:1710 2:N:0:4
TCGGTCTTGAGCGTACTCGACGAAGTTGCCAGGGGGGGGGGGGGGGAA
+
FFFFFFFFFFFFFFFFFFFFFFFFFFFFFFFFFFFFFFFFFFFFF::F
@FS10000125:27:BPA73017-1634:1:1101:14360:1710 2:N:0:4
TTTCAATTGAGCGTACTCGACGAAGTTCAACGGGGGGGGGGGGGGGGG
+
F,FFFFFFFFFFFFFFFFFFFFFFFFFFFFFFFFFFFFFFFF:F,,,:
@FS10000125:27:BPA73017-1634:1:1101:15070:1710 2:N:0:4
TCCGTATTGAGCGTACTCGACGAAGTTGCAGGGGGGGGGGGGGGGAAA
+
:FFFFFFFFFFFFFFFFFFFFFFFFFFFFFFFFFFFFFFFFFFF,FF,
@FS10000125:27:BPA73017-1634:1:1101:15690:1710 2:N:0:4
CTGTAATTGAGCGTACTCGACGAGGTTTGCTGGGGGGGGGGGGGGGAA
+
F,FFFFFFFFFFFFFFFFFFFFFFFFFFFFFFFFFFFFFFFF:FFF:,
@FS10000125:27:BPA73017-1634:1:1101:15980:1710 2:N:0:4
TATCACTTGAGCGTACTCGACGAAGTTGAACGGGGGGGGGGGGGGGAA
+
FFFFFFFFFFFFFFFFFFFFFFFFFFFFFFFFFFFFFFFFF:F,FF,:
@FS10000125:27:BPA73017-1634:1:1101:16250:1710 2:N:0:4
CTCGTGTTGAGCGTACTCGACGAAGTTAGTAGGGGGGGGGGGGGGGGA
+
FFFFFFFFFFFFFFFFFFFFFFFFFFFFFFFFFFFFFFFFFFFF:,,F
@FS10000125:27:BPA73017-1634:1:1101:16440:1710 2:N:0:4
ATCGGCTTGAGCGTACTCGACGAAGTTGCGGGGGGGGGGGGGGGGAAA
+
:FFFFFFFFFFFFFFFFFFFFFFFFFFFFFFFFFFFFFFFFFFFFF,,
@FS10000125:27:BPA73017-1634:1:1101:16490:1710 2:N:0:4
TTTGTGTTGAGCGTACTCGACGAAGTTTTTTGGGGGGGGGGGGGGGAA
+
FFFF,,FFFFFFFFFFFFFFFFFFFFFF,:FFFFFFFFFFFFFF:,F,
@FS10000125:27:BPA73017-1634:1:1101:1080:1720 2:N:0:4
TTTTACTTGAGCGTACTCGACGAAGTTGCATGGGGGGGGGGGGGGGGG
+
F,FFFFFFFFFFFFFFFFFFFFFFFFFFFFFFFFFFFFFFFFFFFFFF
@FS10000125:27:BPA73017-1634:1:1101:1150:1720 2:N:0:4
TTTCAGTTGAGCGTATCGACGAAGTTCAGCGGGGGGGGGGGGGGGGAA
+
FFFFFFFFFFFFFFFFFFFFFFFFFFFFFFFFFFFFFFFFFFFFFFFF
@FS10000125:27:BPA73017-1634:1:1101:1340:1720 2:N:0:4
ATGTCCTTGAGCGTACTCGACGAAGTTACATGGGGGGGGGGGGGGGAA
+
FFF:FFFFFFFFFFFFFFFFFFFFFFFFFFFFFFFFFFFFFFFFF,FF
@FS10000125:27:BPA73017-1634:1:1101:2100:1720 2:N:0:4
CTTCCATTGAGCGTACTCGACGAAGTTTGCTGGGGGGGGGGGGGGGGA
+
FFFFFFFFFFFFFFFFFFFFFFFFFFFFFFFFFFFFFFFFFFFFFF,:
@FS10000125:27:BPA73017-1634:1:1101:2770:1720 2:N:0:4
CCCTCCTTGAGCGTACTCGACGAAGTTCACGGGGGGGGGGGGGGGGGG
+
FFFFFFFFFFFFFFFFFFFFFFFFFFFFFFFFFFFFFFFFFFFFF,:F
@FS10000125:27:BPA73017-1634:1:1101:3380:1720 2:N:0:4
AAATGCTTGAGCGTACTCGACGAAGTTGGCCGGGGGGGGGGGGGGGGG
+
:,FFFFFFFFFFFFFFFFFFFFFFFFFFFFFFFFFFFFFFFFFFFFF,
@FS10000125:27:BPA73017-1634:1:1101:3990:1720 2:N:0:4
ATAAAATTGAGCGTACTCGACGAAGTGGGGGGGGGGGGGGGGAAGTTG
+
F,FFFFFFFFFFFFFFFFFFFFFFFFFFFFFFFFFFFFFFF:::,:,,
@FS10000125:27:BPA73017-1634:1:1101:4580:1720 2:N:0:4
CCAGACTTGAGCGTACTCGACGAAGTTTTTCGGGGGGGGGGGGGGGGA
+
FF,::FFFFFFFFFFFFFFFFFFFFFFFFFFFFFFFFFFFFFFFFF,F
@FS10000125:27:BPA73017-1634:1:1101:4740:1720 2:N:0:4
AGTTATTTGAGCGTACTCGACGAAGTTTGATGGGGGGGGGGGGGGGAA
+
:F,FFFFFFFFFFFFFFFFFFFFFFFFF,F,:FFFFFFFFFFFFF:,:
@FS10000125:27:BPA73017-1634:1:1101:4880:1720 2:N:0:4
CTATACTTGAGCGTACCGACGAAGTTTCCAGGGGGGGGGGGGGAGATC
+
FFFFFFFFFFFFFFFFFFFFFFFFFFFFFFFFFFFFFFFFFFFF,FF:
@FS10000125:27:BPA73017-1634:1:1101:4900:1720 2:N:0:4
CTAAAATTGAGCGTACTCGACGAAGTTGGATGGGGGGGGGGGGGGGGA
+
FFFFF:FFFFFFFFFFFFFFFFFFFFFFFFFFFFFFFFFFFFFFFF,F
@FS10000125:27:BPA73017-1634:1:1101:5420:1720 2:N:0:4
CACTTATTGAGCGTACTCGACGAAGTTAGTGGGGGGGGGGGGGGGGAA
+
FFFFFFFFFFFFFFFFFFFFFFFFFFFFFFFFFFFFFFFFFFFFF:,F
@FS10000125:27:BPA73017-1634:1:1101:5880:1720 2:N:0:4
CTGCAATTGAGCGTACTCGACGAAGTTTCACGGGGGGGGGGGGGGGGA
+
F,FFFFFFFFFFFFFFFFFFFFFFFFFFFFFFFFFFFFFFFFFFFFFF
@FS10000125:27:BPA73017-1634:1:1101:7110:1720 2:N:0:4
CACGTATTGAGCGTACTCGACGAAGTTCATAGGGGGGGGGGGGGGGGA
+
FFFFFFFFFFFFFFFFFFFFFFFFFFFFFFFFFFFFFFFFFFFFF,,F
@FS10000125:27:BPA73017-1634:1:1101:7760:1720 2:N:0:4
TTATGCTTGAGCGTACTCGACGAAGTTTTGTGGGGGGGGGGGGGGGGA
+
FFFFFFFFFFFFFFFFFFFFFFFFFFFFFFFFFFFFFFFFFFFFFF:,
@FS10000125:27:BPA73017-1634:1:1101:9000:1720 2:N:0:4
CCTCACTTGAGCGTACTCGACGAAGTTCGGGGGGGGGGGGGGGAGATC
+
FFFFFFFFFFFFFFFFFFFFFFFFFFFFFFFFFFFFFFFFFF,F,,F:
@FS10000125:27:BPA73017-1634:1:1101:9180:1720 2:N:0:4
ATCGATTTGAGCGTACTCGACGAAGGGGGGGGGGGGGGGGGGAATTCG
+
FFFFFFFFFFFFFFFFFFFFFFFFFFFFFFFFFFFFFFFFF:F:,F,F
@FS10000125:27:BPA73017-1634:1:1101:9220:1720 2:N:0:4
ATGGCCTTGAGCGTACTCGACGAAGTTACGGGGGGGGGGGGGGGAGAT
+
:FFFFFFFFFFFFFFFFFFFFFFFFFFFFFFFFFFFFFFFFFF:F,FF
@FS10000125:27:BPA73017-1634:1:1101:10470:1720 2:N:0:4
TATATCTTGAGCGTACTCGACGAAGTTTGGGGGGGGGGGGGGGAAGTC
+
FFFFFFFFFFFFFFFFFFFFFFFFFFFFFFFFFFFFFFFFFF,F,,F:
@FS10000125:27:BPA73017-1634:1:1101:11060:1720 2:N:0:4
AAAATCTTGAGCGTACTCGACGAAGTTAAAAGGGGGGGGGGGGGGGAA
+
F:FFFFFFFFFFFFFFFFFFFFFFFFFFFFFFFFFFFFFFFFFFFFFF
@FS10000125:27:BPA73017-1634:1:1101:11690:1720 2:N:0:4
AGGTTTTTGAGCGTACTCGACGAAGTGGGGGGGGGGGGGGGGAGTTCG
+
F,FFFFFFFFFFFFFFFFFFFFFFFFFFFFFFFFFFFFFFFF,,,F::
@FS10000125:27:BPA73017-1634:1:1101:11700:1720 2:N:0:4
ATCACTTTGAGCGTACTCGACGAAGTTGCGTGGGGGGGGGGGGGGGAA
+
FFFFFFFFFFFFFFFFFFFFFFFFFFFFFFFFFFFFFFFFFFFFF,FF
@FS10000125:27:BPA73017-1634:1:1101:11880:1720 2:N:0:4
ATTCCCTTGAGCGTACTCGACGAAGTTATAGGGGGGGGGGGGGGGAAA
+
:FF,FFFFFFFFFFFFFFFFFFFFFFFFFFFFFFFFFFFFFFFF:F,,
@FS10000125:27:BPA73017-1634:1:1101:12060:1720 2:N:0:4
ATGGGTTTGAGCGTACTCGACGAAGTTAGAGGGGGGGGGGGGGGGGAA
+
FFFFFFFFFFFFFFFFFFFFFFFFFFFFFFFFFFFFFFFFFFFFFF,F
@FS10000125:27:BPA73017-1634:1:1101:12380:1720 2:N:0:4
TTGCAGTTGAGCGTACTCGACGAAGTTTGTGGGGGGGGGGGGGGGGAA
+
F,FFFFFFFFFFFFFFFFFFFFFFFFFFFFFFFFFFFFFFFFFFFFFF
@FS10000125:27:BPA73017-1634:1:1101:13520:1720 2:N:0:4
TTTATCTTGAGCGTACTCGACGAAGTTGCAAGGGGGGGGGGGGGGGAA
+
FFFFFFFFFFFFFFFFFFFFFFFFFFFFFFFFFFFFFFFFFFFF:F:F
@FS10000125:27:BPA73017-1634:1:1101:13810:1720 2:N:0:4
TCTGGGTTGAGCGTACTCGACGAAGTTCCACGGGGGGGGGGGGGGGAG
+
,F:,,,FFFFFFFFFFFFFFFFFFFFFF,:,FFFFFFFFFFFF:,F,,
@FS10000125:27:BPA73017-1634:1:1101:14220:1720 2:N:0:4
CCTAGGTTGAGCGTACTCGACGAAGTTCAGAGGGGGGGGGGGGGGGAA
+
FFFFFFFFFFFFFFFFFFFFFFFFFFFFFFFFFFFFFFFFFFFFF,FF
@FS10000125:27:BPA73017-1634:1:1101:14820:1720 2:N:0:4
TTTGATTTGAGCGTACTCGACGAAGTTAGTAGGGGGGGGGGGGGGGAA
+
FFFFFFFFFFFFFFFFFFFFFFFFFFFFFF,FFFFFFFFFFFFFF,FF
@FS10000125:27:BPA73017-1634:1:1101:14920:1720 2:N:0:4
TTCTCCTTGAGCGTACTCGACGAAGTTGCCGGGGGGGGGGGGGGAGGA
+
,,,,,:FFFFFFFFFFF:FFFFF:FFFFF,::F:,FFFFFF::,F,,,
@FS10000125:27:BPA73017-1634:1:1101:14940:1720 2:N:0:4
TTCGAATTGAGCGTACTCGACGAAGTTGGATGGGGGGGGGGGGGGGGG
+
,F,:,FFFFFFFFFFFFFFFFFFFFFFF:F:FFFFFFFFFF:FFF,,F
@FS10000125:27:BPA73017-1634:1:1101:15470:1720 2:N:0:4
TTACCTTTGAGCGTACTCGACGAAGTTCTTAGGGGGGGGGGGGGGGGA
+
,FFFFFFFFF:F,FFFFFFF::FF:FFFFFFFFFFFFFFFFFFFFF,F
@FS10000125:27:BPA73017-1634:1:1101:15540:1720 2:N:0:4
TTTACATTGAGCGTACTCGACGAAGTTGAAAGGGGGGGGGGGGGGAAA
+
FFFFFFFFFFFFFFFFFFFFFFFFFFFFFFFFFFFFFFFFFFFFF,,F
@FS10000125:27:BPA73017-1634:1:1101:1850:1730 2:N:0:4
TTCTATTTGAGCGTACTCGACGAAGTTGCGCGGGGGGGGGGGGGGGAA
+
FFFFF:FFFFFFFFFFFFFFFFFFFFFFFFFFFFFFFFFFFFFFFF,F
@FS10000125:27:BPA73017-1634:1:1101:1880:1730 2:N:0:4
TTCATATTGAGCGTACTCGACGAAGTTCCAGGGGGGGGGGGGGGGGGG
+
FFFFFFFFFFFFFFFFFFFFFFFFFFFFFFFFFFFFFFFFFFFFFF::
@FS10000125:27:BPA73017-1634:1:1101:2270:1730 2:N:0:4
TTGCTATTGAGCGTACTCGACGAAGGGGGGGGGGGGGGGAAATCCGAA
+
F,FFFFFFFFFFFFFFFFFFFFFFFFFFFFFFFFFFFFF,,F,,,,::
@FS10000125:27:BPA73017-1634:1:1101:2500:1730 2:N:0:4
TTTGAATTGAGCGTACTCGACGAAGTTTGGCGGGGGGGGGGGGGGGAA
+
,,FFFFFFFFFFFFFFFFFFFFFFFFFFFFFFFFFFFFFFFFFFFFFF
@FS10000125:27:BPA73017-1634:1:1101:2520:1730 2:N:0:4
CAACCTTTGAGCGTACTCGACGAAGTTACTAGGGGGGGGGGGGGGGGA
+
,FFFFFFFFFFFFFFFFFFFFFFFFFF,F,,FFFFFFFFFFFFFF,,:
@FS10000125:27:BPA73017-1634:1:1101:3300:1730 2:N:0:4
TAAGCTTTGAGCGTACTCGACGAAGTTGTACGGGGGGGGGGGGGGGGA
+
,,FFFFFFFFFFFFFFFFFFFFFFFFFFFFFFFFFFFFFFFFFFFFF,
@FS10000125:27:BPA73017-1634:1:1101:3310:1730 2:N:0:4
TATTGGTTGAGCGTACTCGACGAAGTTGATGGGGGGGGGGGGGGGAAA
+
FFFFFFFFFFFFFFFFFFFFFFFFFFFFFFFFFFFFFFFFFFFF,F:,
@FS10000125:27:BPA73017-1634:1:1101:3380:1730 2:N:0:4
CTACAATTGAGCGTACTCGACGAAGTTGCCTGGGGGGGGGGGGGGGAA
+
F,FFFFFFFFFFFFFFFFFFFFFFFFFFFFFFFFFFFFFFFFFFFFFF
@FS10000125:27:BPA73017-1634:1:1101:3460:1730 2:N:0:4
TTAGTTTTGAGCGTACTCGACGAAGTTGGATGGGGGGGGGGGGGGGAA
+
::F:FFFFFFFFFFFFFFFFFFFFFFFFFFFFFFFFFFFFFFFFFF,,
@FS10000125:27:BPA73017-1634:1:1101:3530:1730 2:N:0:4
ATTTCTTTGAGCGTACTCGACGAAGTTTCCAGGGGGGGGGGGGGGGGA
+
F,FFFFFFFFFFFFFFFFFFFFFFFFFFFFFFFFFFFFFFFFFFFFFF
@FS10000125:27:BPA73017-1634:1:1101:3550:1730 2:N:0:4
TATTAGTTGAGCGTACTCGACGAAGTTAACCGGGGGGGGGGGGGGGGA
+
FF,,,FFFFFFFFFFFFFFFFFFFFFF:,FF,FFFFFFFFFFFFF:F,
@FS10000125:27:BPA73017-1634:1:1101:3810:1730 2:N:0:4
ATTCTTTTGAGCGTACTCGACGAAGTTTGCAGGGGGGGGGGGGGGGGG
+
:,FFFFFFFFFFFFFFFFFFFFFFFFFFFFFFFFFFFFFFFFFFFFF,
@FS10000125:27:BPA73017-1634:1:1101:4120:1730 2:N:0:4
TTTCATTTGAGCGTACTCGACGAAGTTAGCGGGGGGGGGGGGGGGGGA
+
FFFFFFFFFFFFFFFFFFFFFFFFFFFFFFFFFFFFFFFFFFFF:F,F
@FS10000125:27:BPA73017-1634:1:1101:4140:1730 2:N:0:4
CCACTCTTGAGCGTACTCGACGAAGGGGGGGGGGGGGGGGAAATCGGA
+
FFFFFFFFFFFFFFFFFFFFFFFFFFFFFFFFFFFFFFFF:,FF,,,F
@FS10000125:27:BPA73017-1634:1:1101:4940:1730 2:N:0:4
TTATTTTTGAGCGTACTCGACGAAGTTGAGAGGGGGGGGGGGGGGGGG
+
F,,,FFFFFFFFFFFFFFFFFFFFFFF:FF,FFFFFFFFFFFFFFFF,
@FS10000125:27:BPA73017-1634:1:1101:5140:1730 2:N:0:4
CCGGTTTTGAGCGTACTCGACGAAGTTCCGTGGGGGGGGGGGGGGGGG
+
FFFFFFFFFFFFFFFFFFFFFFFFFFFFFFFFFFFFFFFFFFFFFFF,
@FS10000125:27:BPA73017-1634:1:1101:5630:1730 2:N:0:4
ATATCCTTGAGCGTACTCGACGAAGTCCTGTCAAAGATCGGAAGAGCA
+
FF,FFFFFFFFFFFFFFFFFFFFFFF,F:F,,:,,F:,,FFFFFF,,,
@FS10000125:27:BPA73017-1634:1:1101:5800:1730 2:N:0:4
ATTTTTTTGAGCGTACTCGACGAAGTTGGTAGGGGGGGGGGGGGGGGA
+
FFFFFFFFFFFFFFFFFFFFFFFFFFFFFFFFFFFFFFFFFFFFFFF,
@FS10000125:27:BPA73017-1634:1:1101:6270:1730 2:N:0:4
TTTGATTTGAGCGTACTCGACGAAGTTACGGGGGGGGGGGGGGGGGAA
+
,FFFFFFFFFFFFFFFFFFFFFFFFFFFFFFFFFFFFFFFFFFFFFFF
@FS10000125:27:BPA73017-1634:1:1101:7130:1730 2:N:0:4
TAATCATTGAGCGTACTCGACGAAGGGGGGGGGGGGGGGAGATGGGAA
+
FF,F::FFFFFFFFFFFFFFFFFFF,,,,,,FFFFFFFF,F,,,:FF:
@FS10000125:27:BPA73017-1634:1:1101:8010:1730 2:N:0:4
TTGCAATTGAGCGTACTCGACGAAGTTAGGCGGGGGGGGGGGGGGGAA
+
,,FF,,FFFFFFFFFFFFFFFFFFFFFF,FFFFFFFFFFFFFFF,,F,
@FS10000125:27:BPA73017-1634:1:1101:8520:1730 2:N:0:4
CCGGGGTTGAGCGTACTCGACGAAGTTGGTTGGGGGGGGGGGGGGGGA
+
FFFFFFFFFFFFFFFFFFFFFFFFFFFFFFFFFFFFFFFFFFFFFFFF
@FS10000125:27:BPA73017-1634:1:1101:8740:1730 2:N:0:4
CATTTATTGAGCGTACTCGACGAAGTTGCCAGGGGGGGGGGGGGGGAA
+
FFFFFFFFFFFFFFFFFFFFFFFFFFFFFFFFFFFFFFFFFFFFFF:F
@FS10000125:27:BPA73017-1634:1:1101:8780:1730 2:N:0:4
AGTTCCTTGAGCGTACTCGACGAAGTTGTGTGGGGGGGGGGGGGGGAA
+
F:FFFFFFFFFFFFFFFFFFFFFFFFFFFFFFFFFFFFFFFFFFFFFF
@FS10000125:27:BPA73017-1634:1:1101:9620:1730 2:N:0:4
TGCCTATTGAGCGTACTCGACGAAGTTGCAAGGGGGGGGGGGGGGGAA
+
FFFFFFFFFFFFFFFFFFFFFFFFFFFFFFFFFFFFFFFFFFF:F::F
@FS10000125:27:BPA73017-1634:1:1101:9850:1730 2:N:0:4
CGAATATTGAGCGTACTCGACGAAGTTTTAAGGGGGGGGGGGGGGGGA
+
F,FFFFFFFFFFFFFFFFFFFFFFFFFFFFFFFFFFFFFFFFFFFFFF
@FS10000125:27:BPA73017-1634:1:1101:10050:1730 2:N:0:4
TGTCAATTGAGCGTACTCGACGAAGTTTCACGGGGGGGGGGGGGGGGA
+
,:FFFFFFFFFFFFFFFFFFFFFFFFFFFFFFFFFFFFFFFFFFFF,F
@FS10000125:27:BPA73017-1634:1:1101:10260:1730 2:N:0:4
CCGAGGTTGAGCGTACTCGACGAAGTTGTATGGGGGGGGGGGGGGGGG
+
FFFFFFFFFFFFFFFFFFFFFFFFFFFFFFFFFFFFFFFFFFFFFFF:
@FS10000125:27:BPA73017-1634:1:1101:11080:1730 2:N:0:4
CTATAGTTGAGCGTACTCGACGAAGTTTAAGGGGGGGGGGGGGGGAAT
+
FFFFFFFFFFFFFFFFFFFFFFFFFFFFFFFFFFFFFFFFFFFF,F,,
@FS10000125:27:BPA73017-1634:1:1101:11250:1730 2:N:0:4
TTTGATTTGAGCGTACTCGACGAAGTTGTAGGGTGGGGGGGGGGGGAA
+
,FF,F,FFFFFFFFFFFFFFFFFFFFF:::,,FFFFFFFFFFFFFFFF
@FS10000125:27:BPA73017-1634:1:1101:13240:1730 2:N:0:4
CTCTATTTGAGCGTTTCTCGTCGAAGTTTACCGGGGGGGGGGGGGGAA
+
F:FF:FFFFFFFFF:::FF,:F,F:,FFFFFFFFFFFFFFFFFFF:FF
@FS10000125:27:BPA73017-1634:1:1101:13400:1730 2:N:0:4
TAGATGTTGAGCGTACTCGACGAAGGGGGGGGGGGGGGGGGAATTCGA
+
,,FFFFFFFFFFFFFFFFFFFFFFFFFFFFFFFFFFFFFF:F:,F:,F
@FS10000125:27:BPA73017-1634:1:1101:14240:1730 2:N:0:4
TCCACATTGAGCGTACTCGACGAAGTTCAGAGGGGGGGGGGGGGGGGA
+
,FFFFFFFFFFFFFFFFFFFFFFFFFFFFFFFFFFFFFFFFFFFFFFF
@FS10000125:27:BPA73017-1634:1:1101:15010:1730 2:N:0:4
ACAGTATTGAGCGTACTCGACGAAGTTGCATGGGGGGGGGGGGGGGAA
+
:FFFFFFFFFFFFFFFFFFFFFFFFFFFFF:FFFFFFFFFF:FFF:,F
@FS10000125:27:BPA73017-1634:1:1101:16200:1730 2:N:0:4
AACTGATTGAGCGTACTCGACGAAGTTGGGGGGGGGGGGGGGGAAGTC
+
::FFFFFFFFFFFFFFFFFFFFFFFFFFFFFFFFFFFFFFFF,F:,F,
@FS10000125:27:BPA73017-1634:1:1101:16400:1730 2:N:0:4
TCATTCTTGAGCGTACTCGACGAAGTTCCGTGGGGGGGGGGGGGGGAA
+
FFFFFFFFFFFFFFFFFFFFFFFFFFFFFFFFFFFFFFFFFFFFFF,F
@FS10000125:27:BPA73017-1634:1:1101:1240:1740 2:N:0:4
TTTTTCTTGAGCGTACTCGACGAAGTTTAAGGGGGGGGGGGGGGGGAA
+
,FFFFFFFFFFFFFFFFFFFFFFFFFFFFFFFFFFFFFFFFFFFF,,F
@FS10000125:27:BPA73017-1634:1:1101:1350:1740 2:N:0:4
TGAAGCTTGAGCGTACTTGACGAAGTTAACAGGGGGGGGGGGGGGGAA
+
FF,,FFFFFFFFFFFFFFFFFFFFFFFFFFFFFFFFFFFFF,F,,,FF
@FS10000125:27:BPA73017-1634:1:1101:1550:1740 2:N:0:4
CTAGGTTTGAGCGTACTCGACGAAGTTCAGCGGGGGGGGGGGGGGGAA
+
FFFFFFFFFFFFFFFFFFFFFFFFFFFFFFFFFFFFFFFFFFFFFFFF
@FS10000125:27:BPA73017-1634:1:1101:2160:1740 2:N:0:4
CTGAATTTGAGCGTACTCGACGAAGTTGAGCGGGGGGGGGGGGGGGGA
+
FFFFFFFFFFFFFFFFFFFFFFFFFFFFFFFFFFFFFFFFFFFFFFFF
@FS10000125:27:BPA73017-1634:1:1101:2890:1740 2:N:0:4
TTTTCTTTGAGCGTACTCGACGAAGTTCTCAGGGGGGGGGGGGGGGAA
+
F:FFFFFFFFFFFFFFFFFFFFFFFFFFFFFFFFFFFFFFFFFFFFFF
@FS10000125:27:BPA73017-1634:1:1101:2950:1740 2:N:0:4
ATTACTTTGAGCGTACTCGACGAAGTTTCCAGGGGGGGGGGGGGGGAA
+
F,FFFFFFFFFFFFFFFFFFFFFFFFFFFFFFFFFFFFFFFFFFFFFF
@FS10000125:27:BPA73017-1634:1:1101:3300:1740 2:N:0:4
CAAGCTTTGAGCGTACTCGACGAAGTTGTACGGGGGGGGGGGGGGGGG
+
,,FFFFFFFFFFFFFFFFFFFFFFFFFFFFFFFFFFFFFFFFFFFFF,
@FS10000125:27:BPA73017-1634:1:1101:4090:1740 2:N:0:4
ACTTATTTGAGCGTACTCGACGAAGTTCAGCGGGGGGGGGGGGGGAAA
+
:FF:FFFFFFFFFFFFFFFFFFFFFFFFFFFFFFFFFFFFFFF:,F,,
@FS10000125:27:BPA73017-1634:1:1101:4270:1740 2:N:0:4
TATCCATTGAGCGTACTCGACGAAGTTGGGGGGGGGGGGGGGAAATCG
+
F::FFFFFFFFFFFFFFFFFFFFFFFFFFFFFFFFFFFFFF:F::F:F
@FS10000125:27:BPA73017-1634:1:1101:4840:1740 2:N:0:4
ACGGCATTGAGCGTACTCGACGAAGTTATTGGGGGGGGGGGGGGGAGA
+
:FFFFFFFFFFFFFFFFFFFFFFFFFFFFFFFFFFFFFFFFFFF::,:
@FS10000125:27:BPA73017-1634:1:1101:5190:1740 2:N:0:4
ATTTCTTTGAGCGTACTCGACGAAGTTCACGGGGGGGGGGGGGGGGGA
+
FFFFFFFFFFFFFFFFFFFFFFFFFFFFFFFFFFFFFFFFFFFFFFFF
@FS10000125:27:BPA73017-1634:1:1101:5610:1740 2:N:0:4
TTACCATTGAGCGTACTCGACGAAGTTTTGGGGGGGGGGGGGGGGGGG
+
FFFFFFFFFFFFFFFFFFFFFFFFFFFFFFFFFFFFFFFFFFFFFF:F
@FS10000125:27:BPA73017-1634:1:1101:5650:1740 2:N:0:4
TTTCAATTGAGCGTACTCGACGAAGTTCTATGGGGGGGGGGGGGGGGG
+
,,FFFFFFFFFFFFFFFFFFFFFFFFFFFFFFFFFFFFFFFFFFFFF,
@FS10000125:27:BPA73017-1634:1:1101:7450:1740 2:N:0:4
TAGTGTTTGAGCGTACTCGACGAAGGGGGGGGGGGGGGGAGATCGGAA
+
F,FFFFFFFFFFFFFFFFFFFFFFFFFFFFFFFFFFFFFF,FFF,FF,
@FS10000125:27:BPA73017-1634:1:1101:7610:1740 2:N:0:4
CTTTTCTTGAGCGTACTCGACGAAGTTGCCTGGGGGGGGGGGGGGGAA
+
FFFFFFFFFFFFFFFFFFFFFFFFFFFFFFFFFFFFFFFFF:FFFF,F
@FS10000125:27:BPA73017-1634:1:1101:9580:1740 2:N:0:4
TACGGATTGAGCGTACTCGACGAAGTTATTAGGGGGGGGGGGGGGGAA
+
FFFFFFFFFFFFFFFFFFFFFFFFFFFFFFFFFFFFFFFFFFFFF:FF
@FS10000125:27:BPA73017-1634:1:1101:10430:1740 2:N:0:4
AATTAGTTGAGCGTACTCGTCGAAGTTTCGGGGGGGGGGGGGGGAAAT
+
FFFFFFFFFFFFFFFFFFFFFFFFFFFFFFFFFFFFFFFFFFF,::,F
@FS10000125:27:BPA73017-1634:1:1101:11000:1740 2:N:0:4
TTAAGCTTGAGCGTACTCGACGAAAGTGGGGGGGGGGGGGGGAGATTG
+
F,,F,FFFFFFFFFFFFFFFFFFF:,FF,F,FFFFFFFFFFFF,,,,F
@FS10000125:27:BPA73017-1634:1:1101:11010:1740 2:N:0:4
TCAGGATTGAGCGTACTCGACGAAGTTCTCGGGGGGGGGGGGGGGGAA
+
,FFFFFFFFFFFFFFFFFFFFFFFFFFFFFFFFFFFFFFFFFFFF,FF
@FS10000125:27:BPA73017-1634:1:1101:11800:1740 2:N:0:4
TATAAATTGAGCGTACTCGACGAAGTTGGCAGGGGGGGGGGGGGGGAA
+
FFFFFFFFFFFFFFFFFFFFFFFFFFFFFFFFFFFFFFFFFFFFF,FF
@FS10000125:27:BPA73017-1634:1:1101:13180:1740 2:N:0:4
CAACGGTTGAGCGTACTCGACGAAGTTGGCAGGGGGGGGGGGGGGGAA
+
FFFFFFFFFFFFFFFFFFFFFFFFFFFFFFFFFFFFFFFFFFFFF,FF
@FS10000125:27:BPA73017-1634:1:1101:13630:1740 2:N:0:4
TATGAATTGAGCGTACTCGACAGAGTTTACCGGGGGGGGGGGGGGGGG
+
FFFFFFFFFFFFFFFFFFFFFFFFFFFFFFFFFFFFFFFFFFFFFFFF
@FS10000125:27:BPA73017-1634:1:1101:14050:1740 2:N:0:4
TTTGTCTTGAGCGTACTCGACGAAGTTCAACGGGGGGGGGGGGGGGAA
+
,FFFFFFFFFFFFFFFFFFFFFFFFFFFFFFFFFFFFFFFFFFFFF::
@FS10000125:27:BPA73017-1634:1:1101:14300:1740 2:N:0:4
TAATCTTTGAGCGTACTCGACGAAGTTTGGAGGGGGGGGGGGGGGGGA
+
FFFFFFFFFFFFFFFFFFFFFFFFFFFFFFFFFFFFFFFFFFFFFFFF
@FS10000125:27:BPA73017-1634:1:1101:14490:1740 2:N:0:4
ACCGCCTTGAGCGTACTCGACGAAGTGGGGGGGGGGGGGGGAAATCGA
+
:FFFFFFFFFFFFFFFFFFFFFFFFFFFFFFFFFFFFFFFFF,:FF,,
@FS10000125:27:BPA73017-1634:1:1101:14570:1740 2:N:0:4
TTTTGTTTGAGCGTACTCGACGAAGTTTCAGGGGGGGGGGGGGGGGGG
+
FF,:FFFFFFFFFFFFFFFFFFFFFFFFFFFFFFFFFFFFFFFFFFF,
@FS10000125:27:BPA73017-1634:1:1101:14940:1740 2:N:0:4
TGATATTTGAGCGTACTCGACGAAGTTACTAAGGGGGGGGGGGGGGGG
+
,:FFFFFFFFFFFFFFFFFFFFFFFFFFFFFFFFFFFFFFFFFFFFFF
@FS10000125:27:BPA73017-1634:1:1101:15090:1740 2:N:0:4
GAATCTTTGAGCGTACTCGACGAAGTTAAGTGGGGGGGGGGGGGGGAA
+
,FFFFFFFFFFFFFFFFFFFFFFFFFFFFFFFFFFFFFFFFFFFFFFF
@FS10000125:27:BPA73017-1634:1:1101:15820:1740 2:N:0:4
TAATAGTTGAGCGTACTCGACGAAGTTCAGTGGGGGGGGGGGGGGGAA
+
FFFFFFFFFFFFFFFFFFFFFFFFFFFFFFFFFFFFFFFFFFFFF:FF
@FS10000125:27:BPA73017-1634:1:1101:15930:1740 2:N:0:4
ACCGCTTTGAGCGTACTCGACGAAGTGGGGGGGGGGGGGGGGGGGGTT
+
FFFFFFFFFFFFFFFFFFFFFFFFFFFFFFFFFFFFFFFFFFF,,,,:
@FS10000125:27:BPA73017-1634:1:1101:16260:1740 2:N:0:4
TTACGGTTGAGCGTACTCGACGAAGTTTGGTGGGGGGGGGGGGGGGGG
+
,FFFFFFFFFFFFFFFFFFFFFFFFFFFFFFFFFFFFFFFFFFFFFF:
@FS10000125:27:BPA73017-1634:1:1101:16470:1740 2:N:0:4
GTAATTTTGAGCGTACTCGACGAAGTTGAGAGGGGGGGGGGGGGGGAA
+
F,FFFFFFFFFFFFFFFFFFFFFFFFFFFFFFFFFFFFFFFFFFF,FF
@FS10000125:27:BPA73017-1634:1:1101:1080:1750 2:N:0:4
CTCTTTTTGAGCGTACTCGACGAAGTTTACTGGGGGGGGGGGGGGGAA
+
FFFFFFFFFFFFFFFFFFFFFFFFFFFFFFFFFFFFFFFFFFFFFF,F
@FS10000125:27:BPA73017-1634:1:1101:1490:1750 2:N:0:4
TCCCGATTGAGCGTACTCGACGAAGTTCTCTGGGGGGGGGGGGGGGAA
+
FFFFFFFFFFFFFFFFFFFFFFFFFFFFFFFFFFFFFFFFFFFFFF,F
@FS10000125:27:BPA73017-1634:1:1101:1820:1750 2:N:0:4
TCGCCGTTGAGCGTACTCGACGAAGTTTAACGGGGGGGGGGGGGGGGA
+
FFFFFFFFFFFFFFFFFFFFFFFFFFFFFFFFFFFFFFFFFFFFFF,,
@FS10000125:27:BPA73017-1634:1:1101:3100:1750 2:N:0:4
TCATTCTTGAGCGTACTCGACGAAGTTAAGTGGGGGGGGGGGGGGGAA
+
FFFFFFFFFFFFFFFFFFFFFFFFFFFFFFFFFFFFFFFFFFFFFFFF
@FS10000125:27:BPA73017-1634:1:1101:3220:1750 2:N:0:4
GCATCTTTGAGCGTACTCGACGAAGTTCTATGGGGGTGGGGGGGGGGG
+
,FFFFFFFFFFFFFFFFFFFFFFFFFFFFFFFFFFFFFFFFFF,F,,:
@FS10000125:27:BPA73017-1634:1:1101:3490:1750 2:N:0:4
AGTATCTTGAGCGTACTCGACGAAGTGGGGGGGGGGGGGGGAAATTCG
+
F:FFFFFFFFFFFFFFFFFFFFFFFFFFFFFFFFFFFFFFF,F,,:,F
@FS10000125:27:BPA73017-1634:1:1101:4290:1750 2:N:0:4
TACTGTTTGAGCGTACTCGACGAAGTTCTGGGGGGGGGGGGGGGAAAT
+
FFFFFFFFFFFFFFFFFFFFFFFFFFFFFFFFFFFFFFFFFFF,FF,F
@FS10000125:27:BPA73017-1634:1:1101:4500:1750 2:N:0:4
TAGAATTTGAGCGTACTCGACGAAGTTGCTGGGGGGGGGGGGGGGGAA
+
FFFFFFFFFFFFFFFFFFFFFFFFFFFFFFFFFFFFFFFFFFFFFFFF
@FS10000125:27:BPA73017-1634:1:1101:5190:1750 2:N:0:4
GTAGTTTTGAGCGTACTCGACGAAGTTCCAAGGGGGGGGGGGGGGGAA
+
,FFFFFFFFFFFFFFFFFFFFFFFFFFFFFFFFFFFFFFFFFFFF,FF
@FS10000125:27:BPA73017-1634:1:1101:5820:1750 2:N:0:4
CACTATTTGAGCGTACTCGACGAAGTCAAGTGGGGGGGGGGGGGGAAT
+
,FFFF,FFFFFFFFFFFFFFFFFFFF,,,F,FFFFFFFFFFFF,,:,,
@FS10000125:27:BPA73017-1634:1:1101:6010:1750 2:N:0:4
CATCACTTGAGCGTACTCGACGAAGTTATTAGGGGGGGGGGGGGGGAA
+
F::,FFFFFFFFFFFFFFFFFFFFFFFFF:F,FFFFFFFFFFFFF,::
@FS10000125:27:BPA73017-1634:1:1101:6650:1750 2:N:0:4
TTGTCTTTGAGCGTACTCGACGAAGTTCTGGGGGGGGGGGGGGGAAAT
+
,,F:FFFFFFFFFFFFFFFFFFFFFFFFFFFFFFFFFFFFFFF,F:,F
@FS10000125:27:BPA73017-1634:1:1101:7290:1750 2:N:0:4
TATTGATTGAGCGTACTCGACGAAGTTCACTGGGGGGGGGGGGGGGAA
+
FFFFFFFFFFFFFFFFFFFFFFFFFFFFFFFFFFFFFFFFFFFFFFFF
@FS10000125:27:BPA73017-1634:1:1101:7320:1750 2:N:0:4
TTGAAATTGAGCGTACTCGACGAAGTTCGGCGGGGGGGGGGGGGGGGG
+
F,FFFFFFFFFFFFFFFFFFFFFFFFFFFFFFFFFFFFFFFFFFFFF,
@FS10000125:27:BPA73017-1634:1:1101:8170:1750 2:N:0:4
AACTGTTTGAGCGTACTCGACGAAGGGGGGGGGGGGGGGGGAAATCGA
+
FFFFFFFFFFFFFFFFFFFFFFFFFFFFFFFFFFFFFFFFFF:FF:,,
@FS10000125:27:BPA73017-1634:1:1101:8330:1750 2:N:0:4
TTTATTTTGAGCGTACTCGACGAAGTTTGCAGGGGGGGGGGGGGGGAA
+
,FFFFFFFFFFFFFFFFFFFFFFFFFFFFFFFFFFFFFFFFFFFFF:F
@FS10000125:27:BPA73017-1634:1:1101:8660:1750 2:N:0:4
ATTAATTTGAGCGTACTCGACGAAGTTGACGGGGGGGGGGGGGGGAAA
+
FFFFFFFFFFFFFFFFFFFFFFFFFFFFFFFFFFFFFFFFFFFF:F,,
@FS10000125:27:BPA73017-1634:1:1101:9340:1750 2:N:0:4
TAAAATTTGAGCGTACTCGACGAAGGGGGGGGGGGGGGGAAATTTAAA
+
,FFFFFFFFFFFFFFFFFFFF:FFFFFFFFFFFFFFFFF,,F:,FF::
@FS10000125:27:BPA73017-1634:1:1101:9540:1750 2:N:0:4
TTTCTATTGAGCGTACTCGACGAAGTTAATGGGGGGGGGGGGGGGGAA
+
F,FFFFFFFFFFFFFFFFFFFFFFFFFFFFFFFFFFFFFFFFFFF,:F
@FS10000125:27:BPA73017-1634:1:1101:10960:1750 2:N:0:4
TTTTAATTGAGCGTACTCGACGAAGTTCTGAGGGGGGGGGGGGGGGGG
+
FFFFFFFFFFFFFFFFFFFFFFFFFFFFFFFFFFFFFFFFFFFFFFFF
@FS10000125:27:BPA73017-1634:1:1101:13110:1750 2:N:0:4
CATCGATTGAGCGTACTCGACGAAGTTAGGTGGGGGGGGGGGGGGGAA
+
FFFFFFFFFFFFFFFFFFFFFFFFFFFFFFFFFFFFFFFFFFFF:,::
@FS10000125:27:BPA73017-1634:1:1101:14800:1750 2:N:0:4
TATAATTTGAGCGTACTCGACGAAGTTGAACGGGGGGGGGGGGGGGGA
+
FFFFFFFFFFFFFFFFFFFFFFFFFFFFFFFFFFFFFFFFF:FF,F,,
@FS10000125:27:BPA73017-1634:1:1101:15620:1750 2:N:0:4
GTGAAATTGAGCGTACTCGACGAAGTTGTATGGGGGGGGGGGGGGGGA
+
,FFFFFFFFFFFFFFFFFFFFFFFFFFFFFFFFFFFFFFFFFFFFFF,
@FS10000125:27:BPA73017-1634:1:1101:16350:1750 2:N:0:4
TTTTTTTGAGCGTACTCGACGAAGTTTAGAGGGGGGGGGGGGGGGAGT
+
FFFFFFF:FFF:FFFFFFFFFFFFFFFFFFFFFFFFFFFFFFF,,F,,
@FS10000125:27:BPA73017-1634:1:1101:16380:1750 2:N:0:4
CATTACTTGAGCGTACTCGACGAAGTTCTTCGGGGGGGGGGGGGGGGG
+
F:FFFFFFFFFFFFFFFFFFFFFFFFFFFFFFFFFFFFFFFFFFFFF:
@FS10000125:27:BPA73017-1634:1:1101:2540:1760 2:N:0:4
ACGAATTTGAGCGTACTCGACGAAGTTATGTGGGGGGGGGGGGGGGGA
+
,FFFFFFFFFFFFFFFFFFFFFFFFFFFFFFFFFFFFFFFFFFFF:,F
@FS10000125:27:BPA73017-1634:1:1101:2700:1760 2:N:0:4
TTGGCCTTGAGCGTACTCGACGAAGTGGGGGGGGGGGGGGGGGGAGCG
+
F,FFFFFFFFFFFF:FFFFFFFFFFFFFFFFFFFFFFFFFFF,,,,:,
@FS10000125:27:BPA73017-1634:1:1101:2910:1760 2:N:0:4
TCGAAATTGAGCGTACTCGACGAAGTTCGTAGGGGGGGGGGGGGGGGA
+
FF,FFFFFFFFFFFFFFFFFFFFFFFFFFFFFFFFFFFFFFFFFF:F,
@FS10000125:27:BPA73017-1634:1:1101:3560:1760 2:N:0:4
TGAGGTTTGAGCGTACTCGACGAAGTGGGGGGGGGGGGGGGAAGTCTA
+
F,FFFFFFFFFFFFFFFFFFFFFFFFFFFFFFFFFFFFFFFF,,F,,,
@FS10000125:27:BPA73017-1634:1:1101:4520:1760 2:N:0:4
TTTATCTTGAGCGTACTCGACGAAGTTAGCTGGGGGGGGGGGGGGGGA
+
FFFFFFFFFFFFFFFFFFFFFFFFFFFFFFFFFFFFFFFFFFFFFFF,
@FS10000125:27:BPA73017-1634:1:1101:5060:1760 2:N:0:4
ATTAAGTTGAGCGTACTCGACGAAGTTGCCCGGGGGGGGGGGGGGGAA
+
FFFFFFFFFFFFFFFFFFFFFFFFFFFFFFFFFFFFFFFFFFFFFFFF
@FS10000125:27:BPA73017-1634:1:1101:5720:1760 2:N:0:4
TTCTCATTGAGCGTACTCGACGAAGTTGCCAGGGGGGGGGGGGGGGGA
+
:FFFFFFFFFFFFFFFFFFFFFFFFFFFFFFFFFFFFFFFFFFFFF,F
@FS10000125:27:BPA73017-1634:1:1101:6230:1760 2:N:0:4
TTAGATTTGAGCGTACTCGACGAAGTTGGTGGGGGGGGGGGGGGAAAT
+
FFFFFFFFFFFFFFFFFFFFFFFFFFFFFFFFFFFFFFFFFFF:::FF
@FS10000125:27:BPA73017-1634:1:1101:7900:1760 2:N:0:4
TCACGATTGAGCGTACTCGACGAAGTTGAAAAGGGGGGGGGGGGGGGA
+
F:F::,FFFFFFFFFFFFFFFFFFFFF,,FF,FFFFFFFFFFFFFFFF
@FS10000125:27:BPA73017-1634:1:1101:8040:1760 2:N:0:4
TAGTCTTTGAGCGTACTCGACGAAGGGGGGGGGGGGGGGAGATCGGAA
+
FFFFFFFFFFFFFFFFFFFFFFFFFFFFFFFFFFFFFF:F,,F:,,F:
@FS10000125:27:BPA73017-1634:1:1101:9270:1760 2:N:0:4
TTTACATTGAGCGTACTCGACGAAGTTGGTGGGGGGGGGGGGGGGAAA
+
FFFFFFFFFFFFFFFFFFFFFFFFFFFFFFFFFFFFFFFFFFFF,::,
@FS10000125:27:BPA73017-1634:1:1101:9290:1760 2:N:0:4
GGGACTTTGAGCGTACTCGACGAAGTTCTTGGGGGGGGGGGGGGGAGA
+
,,FFFFFFFFFFFFFFFFFFFFFFFFFFFFFFFFFFFFFFFFFFF,,F
@FS10000125:27:BPA73017-1634:1:1101:9550:1760 2:N:0:4
ATATGCTTGAGCGTACTCGACGAAGTTGGGAGGGGGGGGGGGGGGGAA
+
F:FFFFFFFFFFFFFFFFFFFFFFFFFFFFFFFFFFFFFFFFFFF:FF
@FS10000125:27:BPA73017-1634:1:1101:9900:1760 2:N:0:4
CATCTGTTGAGCGTACTCGACGAAGTTTAACGGGGGGGGGGGGGGGAA
+
FFFFFFFFFFFFFFFFFFFFFFFFFFFFFFFFFFFFFFFFFFFFFFFF
@FS10000125:27:BPA73017-1634:1:1101:10860:1760 2:N:0:4
CATATCTTGAGCGTACTCGACGAAGTTTAGGGGGGGGGGGGGGGAGAT
+
FFFFFFFFFFFFFFFFFFFFFFFFFFFFFFFFFFFFFFFFFFF:F,,:
@FS10000125:27:BPA73017-1634:1:1101:11250:1760 2:N:0:4
CTATCCTTGAGCGTACTCGACGAAGTTACAAGGGGGGGGGGGGGGGGG
+
F,FFF:FFFFFFFFFFFFFFFFFFFFFFFFFFFFFFFFFFFF:F:F::
@FS10000125:27:BPA73017-1634:1:1101:11530:1760 2:N:0:4
AAATTCTTGAGCGTACTCGACGAAGTTACGGGGGGGGGGGGGGAAAGT
+
FFFFFFFFFFFFFFFFFFFFFFFFFFFFFFFFFFFFFFFFFFFFF:,,
@FS10000125:27:BPA73017-1634:1:1101:11610:1760 2:N:0:4
TCAGATTTGAGCGTACTCGACGAAGTTGTATGGGGGGGGGGGGGGGAA
+
FFFFFFFFFFFFFFFFFFFFFFFFFFFFFFFFFFFFFFFFFFFFF:,F
@FS10000125:27:BPA73017-1634:1:1101:12170:1760 2:N:0:4
TTATCTTTGAGCGTACTCGACGAAGTTGCGTGGGGGGGGGGGGGGGAA
+
,,FFFFFFFFFFFFFFFFFFFFFFF:FFFFFFFFFFFFFFFFFFF:FF
@FS10000125:27:BPA73017-1634:1:1101:13270:1760 2:N:0:4
CTTTTCTTGAGCGTACTCGACGAAGTTCCAGGGGGGGGGGGGGGGGGA
+
F:FFFFFFFFFFFFFFFFFFFFFFFFFFFFFFFFFFFFFFFFFFF:,F
@FS10000125:27:BPA73017-1634:1:1101:13710:1760 2:N:0:4
TTGCTATTGAGCGTACTCGACGAAGGGGGGGGGGGGGGGAAATCGGAA
+
,,,FFFFFFFFFFFFFFFFFFFFFFFFFFFFFFFFFFFF:,,F,,,F,
@FS10000125:27:BPA73017-1634:1:1101:14720:1760 2:N:0:4
TTTGTATTGAGCGTACTCGACGAAGTTACAAGGGGGGGGGGGGGGGAA
+
F,FFFFFFFFFFFFFFFFFFFFFFFFFFFFFFFFFFFFFFFFFF:,:F
@FS10000125:27:BPA73017-1634:1:1101:15170:1760 2:N:0:4
TATGGATTGAGCGTACTCGACGAAGTTCATCGGGGGGGGGGGGGGGAA
+
FFFFFFFFFFFFFFFFFFFFFFFFFFFFFFFFFFFFFFFFFFFFF:FF
@FS10000125:27:BPA73017-1634:1:1101:15690:1760 2:N:0:4
TATCAATTGAGCGTACTCGACGAAGTTCTTAGGGGGGGGGGGGGGGGG
+
F,,FFFFFFFFFFFFFFFFFFFFFFFF:FFFFFFFFFFFFFF,,,,,,
@FS10000125:27:BPA73017-1634:1:1101:15830:1760 2:N:0:4
GTATGATTGAGCGTACTCGACGAAGTTAAGTGGGGGGGGGGGGGGGAA
+
,,,FF:FFFFFFFFFFFFFFFFFFFFFF,F,,FFFFFFFFFFF:F,::
@FS10000125:27:BPA73017-1634:1:1101:16010:1760 2:N:0:4
GTTTACTTGAGCGTACTCGACGAAGGGGGGGCGGGGGGGGGTTCGGAA
+
,F,:,:FFFFFFFFFFFFFFFFFFF,,,,,F,:FF::F:,:,F,,,,,
@FS10000125:27:BPA73017-1634:1:1101:1110:1770 2:N:0:4
TTCAGCTTGAGCGTACTCGACGAAGTTTGTTGGGGGGGGGGGGGGGGA
+
,F,,,FFFFFFFFFFFFFFFFFFFFFF,:,,FFFFFFFFFFFFFFFFF
@FS10000125:27:BPA73017-1634:1:1101:1300:1770 2:N:0:4
CTCTACTTGAGCGTACTCGACGAAATTACCAGGGGGGGGGGGGGGGGA
+
FFFFFFFFFFFFFFFFFFFFFFFFFFFFFFFFFFFFFFFFFFFFFFF,
@FS10000125:27:BPA73017-1634:1:1101:1900:1770 2:N:0:4
TTATCATTGAGCGTACTCGACGAAGTTCATAGGGGGGGGGGGGGGAAA
+
FFFFFFFFFFFFFFFFFFFFFFFFFFFFFFFFFFFFFFFFFFFFFF:F
@FS10000125:27:BPA73017-1634:1:1101:2220:1770 2:N:0:4
TTGCAATTGAGCGTACTCGACGAAGTTTGCAGGGGGGGGGGGGGGGAA
+
,,:FFFFFFFFFFFFFFFFFFFFFFFFFFFFFFFFFFFFFFFFFFF,:
@FS10000125:27:BPA73017-1634:1:1101:2580:1770 2:N:0:4
GCAAAGTTGAGCGTACTCGACGAAGTTAGTAGGGGGGGGGGGGGGGAA
+
FF:FFFFFFFFFFFFFFFFFFFFFFFF:FFFFFFFFFFFFFFFFF,FF
@FS10000125:27:BPA73017-1634:1:1101:2920:1770 2:N:0:4
TTTTGCTTGAGCGTACTCGACGAAGTTGGCGGGGGGGGGGGGGGGAAT
+
FFFFFFFFFFFFFFFFFFFFFFFFFFFFFFFFFFFFFFFFFFFF,FF,
@FS10000125:27:BPA73017-1634:1:1101:3520:1770 2:N:0:4
TTAAGATTGAGCGTACTCGACGAAGTTTGGCGGGGGGGGGGGGGGGGA
+
FFFFFFFFFFFFFFFFFFFFFFFFFFFFFFFFFFFFFFFFFFFFFF,F
@FS10000125:27:BPA73017-1634:1:1101:4360:1770 2:N:0:4
TCTTGGTTGAGCGTACTCGACGAAGTTTCGCGGGGGGGGGGGGGAAAT
+
FFFFFFFFFFFFFFFFFFFFFFFFFFFFFFFFFFFFFFFFFFFF,,F:
@FS10000125:27:BPA73017-1634:1:1101:5560:1770 2:N:0:4
CTAGGATTGAGCGTACTCGACGAAGTTTAACGGGGGGGGGGGGGGGGG
+
F,FFF:FFFFFFFFFFFFFFFFFFFFFFFFF,FFFFFFFFFFFF:F:F
@FS10000125:27:BPA73017-1634:1:1101:5590:1770 2:N:0:4
CTTTAATTGAGCGTACTCGACGAAGTTGGGAGGGGGGGGGGGGGGGAA
+
F,F,:FFFFFFFFFFFFFFFFFFFFFFF,,:FFFFFFFFFFFFFF,FF
@FS10000125:27:BPA73017-1634:1:1101:6750:1770 2:N:0:4
TATATTTTGAGCGTACTCGACGAAGTTAAGCGGGGGGGGGGGGGGAGA
+
F,FFFFFFFFFFFFFFFFFFFFFFFFFFFFFFFFFFFFFFFFFFF,,F
@FS10000125:27:BPA73017-1634:1:1101:6990:1770 2:N:0:4
TTTTCATTGAGCGTACTCGACGAAGTTAGGGGGGGGGGGGGGGAGATC
+
F,F:F:FFFFFFFFFFFFFFFFFFFFFFF,,FFFFFFFFFFF,F,,:,
@FS10000125:27:BPA73017-1634:1:1101:7050:1770 2:N:0:4
TGGGAATTGAGCGTACTCGACGAAGTTGCGAGGGGGGGGGGGGGGGAA
+
,FFFFFFFFFFFFFFFFFFFFFFFFFFFFFFFFFFFFFFFFFFFF,FF
@FS10000125:27:BPA73017-1634:1:1101:7180:1770 2:N:0:4
ACTCACTTGAGCGTACTCGACGAAGTTTGGGGGGGGGGGGGGGGGAAA
+
,FFFFFFFFFFFFFFFFFFFFFFFFFFFFFFFFFFFFFFFFFFF,F:,
@FS10000125:27:BPA73017-1634:1:1101:7480:1770 2:N:0:4
CTAATCTTGAGCGTACTCGACGAAGTTGGCAGGGGGGGGGGGGGGGAA
+
FFFFFFFFFFFFFFFFFFFFFFFFFFFFFFFFFFFFFFFFFFFFFF,:
@FS10000125:27:BPA73017-1634:1:1101:8220:1770 2:N:0:4
ACTCAATTGAGCGTACTCGACGAAGTTGGCAGGGGGGGGGGGAGGGGA
+
,F,:,FFFFFFFFFFFFFFFFFFFF,FFFFFFFFFFFFFF,:,:,,F:
@FS10000125:27:BPA73017-1634:1:1101:8410:1770 2:N:0:4
TTGGTATTGAGCGTACTCGACGAAGTTGCTGGGGGGGGGGGGGGGGGA
+
F,FFFFFFFFFFFFFFFFFFFFFFFFFFFFFFFFFFFFFFFFFFFF,F
@FS10000125:27:BPA73017-1634:1:1101:9830:1770 2:N:0:4
TCATCGTTGAGCGTACTCGACGAAGTTTTCTCGGGGGGGGGGGGGGGA
+
,FFF,FFFFFFFFFFFFFFFFFFFFFF,,F::FFFFFFFFFFFFF::F
@FS10000125:27:BPA73017-1634:1:1101:9980:1770 2:N:0:4
TTACTATTTAGCGTACTCGACGAAGTTAGCAGGGGGGGGGGGGGGGAA
+
FFFFFFFFFFFFFFFFFFFFFFFFFFFFFFFFFFFFFFFFFFFFFF::
@FS10000125:27:BPA73017-1634:1:1101:11030:1770 2:N:0:4
ATGGAATTGAGCGTACTCGACGAAGTTTTGTGGGGGGGGGGGGGGGGA
+
:,:,FFFFFFFFFFFFFFFFFFFFFFFFFFFFFFFFFFFFFFFFFF,F
@FS10000125:27:BPA73017-1634:1:1101:11280:1770 2:N:0:4
TAGCGCTTGAGCGTACTCGACGAAGTTCATGGGGGGGGGGGGGGGGAA
+
FFFFFFFFFFFFFFFFFFFFFFFFFFFFFFFFFFFFFFFFFFFFF:FF
@FS10000125:27:BPA73017-1634:1:1101:11520:1770 2:N:0:4
CATACTTTGAGCGTACTCGACGAAGTTTTAGGGGGGGGGGGGGGGAAA
+
FFFFFFFFFFFFFFFFFFFFFFFFFFFFFFFFFFFFFFFFFFFF,FF,
@FS10000125:27:BPA73017-1634:1:1101:11660:1770 2:N:0:4
CAAATATTGAGCGTACTCGACGAAGTTGCAGGGGGGGGGGGGGGGAAT
+
FFFFFFFFFFFFFFFFFFFFFFFFFFF:FF:FFFFFFFFFFFFF,:F,
@FS10000125:27:BPA73017-1634:1:1101:12160:1770 2:N:0:4
GTCTACTTGAGCGTACTCGACGAAGTTCGAAGGGGGGGGGGGGGGGGA
+
:,FFFFFFFFFFFFFFFFFFFFFFFFFFFFFFFFFFFFFFFFFFF,FF
@FS10000125:27:BPA73017-1634:1:1101:12350:1770 2:N:0:4
ACGGAATTAGCGTACTCGACGAAGTTGGAGGGGGGGGGGGGGGGAAAT
+
:FFFFFFFFFFFFFFFFFFFFFFFFFFFFFFFFFFFFFFFFFF,FF,F
@FS10000125:27:BPA73017-1634:1:1101:12920:1770 2:N:0:4
CTACCCTTGAGCGTACTCGACGAAGTTCAAAGGGGGGGGGGGGGGGGA
+
::F,,,FFFFFFFFFFFFFFFFFFFFF:F,FFFFFFFFFFFFFFFF,F
@FS10000125:27:BPA73017-1634:1:1101:13260:1770 2:N:0:4
ATCCTCTTGAGCGTACTCGACGAAGTTCCAGGGGGGGGGGGGGGGGGG
+
FFFFFFFFFFFFFFFFFFFFFFFFFFFFFFFFFFFFFFFFFFFFFFF,
@FS10000125:27:BPA73017-1634:1:1101:13360:1770 2:N:0:4
AAAGACTTGAGCGTACTCGACGAAGTTGAGAGGGGGGGGGGGGGGGAA
+
FFFFFFFFFFFFFFFFFFFFFFFFFFFFFFFFFFFFFFFFFFFFFFFF
@FS10000125:27:BPA73017-1634:1:1101:13540:1770 2:N:0:4
TACGAATTGAGCGTACTCGACGAAAGGGGGGGGGGGGGGGGAGATCGA
+
FFFFFFFFFFFFFFFFFFFFFFFFFFFFFFFFFFFFFFFFFF,::F,:
@FS10000125:27:BPA73017-1634:1:1101:13780:1770 2:N:0:4
TGTATCTTGAGCGTACTCGACGAAGTTAAAGGGGGGGGGGGGGGGGGA
+
,,FFFFFFFFFFFFFFFFFFFFFFFFFFFFFFFFFFFFFFFFFFFF:F
@FS10000125:27:BPA73017-1634:1:1101:14810:1770 2:N:0:4
TTAACTTTGAGCGTACTCGACGAAGTTCCTAGGGGGGGGGGGGGGGGA
+
F:FFFFFFFFFFFFFFFFFFFFFFFFFFFFFFFFFFFFFFFFFFFF:F
@FS10000125:27:BPA73017-1634:1:1101:15260:1770 2:N:0:4
CCAATGTTGAGCGTACTCGACGAAGTTTTGGGGGGGGGGGGGGGAGAT
+
FFFFFFFFFFFFFFFFFFFFFFFFFFFFFFFFFFFFFFFFFFF,F,,F
@FS10000125:27:BPA73017-1634:1:1101:15700:1770 2:N:0:4
CGACATTTGAGCGTACTCGACGAAGTTTGCAGGGGGGGGGGGGGGGGG
+
:F,FF:FFFFFFFFFFFFFFFF:FFFF:FFFFFFFFFFFFFFFFF:,,
@FS10000125:27:BPA73017-1634:1:1101:15750:1770 2:N:0:4
CTGATGTTGAGCGTACTCGACGAAGTTCGGCGGGGGGGGGGGGGGGAA
+
F,FFFFFFFFFFFFFFFFFFFFFFFFFFFFFFFFFFFFFFFFFFFF::
@FS10000125:27:BPA73017-1634:1:1101:1400:1780 2:N:0:4
TTCTTGTTGAGCGTACTCGACGAAGTTTAAAGGGGGGGGGGGGGGGGG
+
,FFFFFFFFFFFFFFFFFFFFFFFFFFFFFFFFFFFFFFFFFFFFFF:
@FS10000125:27:BPA73017-1634:1:1101:1540:1780 2:N:0:4
TCATCATTGAGCGTACTCGACGAAGTTCCGGGGGGGGGGGGGGGGAAA
+
,FFFFFFFFFFFFFFFFFFFFFFFFFFFFFFFFFFFFFFFFFFF:F:,
@FS10000125:27:BPA73017-1634:1:1101:2310:1780 2:N:0:4
TTCTTATTGAGCGTACTCGACGAAGTTAGCGGGGGGGGGGGGGGGGGG
+
FFFFFFFFFFFFFFFFFFFFFFFFFFFFFFFFFFFFFFFFFFFFFF:F
@FS10000125:27:BPA73017-1634:1:1101:3400:1780 2:N:0:4
TTCATCTTGAGCGTACTCGACGAAGTTACTAGGGGGGGGGGGGGGGGG
+
,FFFFFFFFFFFFFFFFFFFFFFFFFFFFFFFFFFFFFFFFFFFFFF:
@FS10000125:27:BPA73017-1634:1:1101:3540:1780 2:N:0:4
CCATGATTGAGCGTACTCGACGAAGTTCTATGGGGGGGGGGGGGGGAA
+
FFF,:FFFFFFFFFFFFFFFFFFFFFFFFF,FFFFFFFFFFFF,:,FF
@FS10000125:27:BPA73017-1634:1:1101:3730:1780 2:N:0:4
TAGATATTGAGCGTACTCGACGAAGTTTATGGGGGGGGGGGGGGGGGG
+
F:FFFFFFFFFFFFFFFFFFFFFFFFFFFFFFFFFFFFFFFFFFFFF,
@FS10000125:27:BPA73017-1634:1:1101:3820:1780 2:N:0:4
TTGAAATTGAGCGTACTCGACGAAGTTCTGCGGGGGGGGGGGGGGGGG
+
F,FFFFFFFFFFFFFFFFFFFFFFFFFFFFFFFFFFFFFFFFFFFFFF
@FS10000125:27:BPA73017-1634:1:1101:4060:1780 2:N:0:4
TCCGGGTTGAGCGTACTCGACGAAGTTGGCTGGGGGGGGGGGGGGGAA
+
:,F,,,FFFFFFFFFFFFFFFFFFFFFF:F:FFFFFFFFFFFFFF:FF
@FS10000125:27:BPA73017-1634:1:1101:5760:1780 2:N:0:4
ATTTATTTGAGCGTACTCGACGAAGTTACAGGGGGGGGGGGGGGGGAA
+
FFFFFFFFFFFFFFFFFFFFFFFFFFFFFFFFFFFFFFFFFFFFF,,F
@FS10000125:27:BPA73017-1634:1:1101:6100:1780 2:N:0:4
ATCGTCTTGAGCGTACTCGACGAAGTTTGCGGGGGGGGGGGGGGAAAT
+
,FFFFFFFFFFFFFFFFFFFFFFFFFFFFFFFFFFFFFFFFFF:,,FF
@FS10000125:27:BPA73017-1634:1:1101:6450:1780 2:N:0:4
TTTCATTTGAGCGTACTCGACGAAGTTACTCGGGGGGGGGGGGGGGGA
+
FFF,,,FFFFFFFFFFFFFFFFFFFFF,,,FFFFFFFFFFFFFFFF,:
@FS10000125:27:BPA73017-1634:1:1101:6820:1780 2:N:0:4
CTGGCCTTGAGCGTACTCGACGAAGTTCGTAGGGGGGGGGGGGGGGAA
+
F,,:FFFFFFFFFFFFFFFFFFFFFFFFFFFFFFFFFFFFFF::F,:F
@FS10000125:27:BPA73017-1634:1:1101:7220:1780 2:N:0:4
GTTGCATTGAGCGTACTCGACGAAGTTCAGCGGGGGGGGGGGGGGGGA
+
,FFFFFFFFFFFFFFFFFFFFFFFFFFFFFFFFFFFFFFFFFFFFFFF
@FS10000125:27:BPA73017-1634:1:1101:8980:1780 2:N:0:4
CCCTAGTTGAGCGTACTCGACGAAGTTGCACGGGGGGGGGGGGGGAGA
+
F:,FF,FFFFFFFFFFFFFFFFFFFFF,:FFFFFFFFFFFFFF:,F,F
@FS10000125:27:BPA73017-1634:1:1101:9130:1780 2:N:0:4
CCACATTTGAGCGTACTCGACGAAGTTTCTAAGGGGGGGGGGGGGGAA
+
FFFFFFFFFFFFFFFFFFFFFFFFFFF,FFFFFFFFFFFFFFFFFF,F
@FS10000125:27:BPA73017-1634:1:1101:9150:1780 2:N:0:4
CTATTATTGAGCGTACTCGACGAAGTTCACAGGGGGGGGGGGGGGGGA
+
F,FFFFFFFFFFFFFFFFFFFFFFFFFFFFFFFFFFFFFFFFFFFF,F
@FS10000125:27:BPA73017-1634:1:1101:9330:1780 2:N:0:4
AAAACCTTGAGCGTACTCCGAAGTTAAGAGGGGGGGGGGGGGGGAAAT
+
:,FFFFFFFFFFFFFFFFFFFFFFFFFFFFFFFFFFFFFFFFF,FF,:
@FS10000125:27:BPA73017-1634:1:1101:9400:1780 2:N:0:4
ATTCGCTTGAGCGTACTCGACGAAGTTACAGGGGGGGGGGGGGGAAAT
+
FFFFFFFFFFFFFFFFFFFFFFFFFFFFFFFFFFFFFFFFFFF:FF:F
@FS10000125:27:BPA73017-1634:1:1101:10380:1780 2:N:0:4
ATTCTTTTGAGCGTACTCGACGAAGTTGCAGGGGGGGGGGGGGGGAAT
+
F,FFFFFFFFFFFFFFFFFFFFFFFFFFFFFFFFFFFFFFFFFF:FF:
@FS10000125:27:BPA73017-1634:1:1101:10430:1780 2:N:0:4
AAATCCTTGAGCGTACTCGACGAAGTTCAGTGGGGGGGGGGGGGGGGA
+
FFFFFFFFFFFFFFFFFFFFFFFFFFFFFFFFFFFFFFFFFFFFFFF,
@FS10000125:27:BPA73017-1634:1:1101:10650:1780 2:N:0:4
TTTGTTTTGAGCGTACTCGACGAAGTTGCGGGGGGGGGGGGGGGAGAT
+
FFFFFFFFFFFFFFFFFFFFFFFFFFFFFFFFFFFFFFFFFFF,F,,F
@FS10000125:27:BPA73017-1634:1:1101:11290:1780 2:N:0:4
CCTAATTTGAGCGTACTCGACGAAGTTGCAAGGGGGGGGGGGGGGGAA
+
,FFFFFFFFFFFFFFFFFFFFFFFFFFFFFFFFFFFFFFFFFFFFF,:
@FS10000125:27:BPA73017-1634:1:1101:11670:1780 2:N:0:4
CCGTGATTGAGCGTACTCGACGAAGTTCCGAGGGGGGGGGGGGGGGAA
+
FFFFFFFFFFFFFFFFFFFFFFFFFFFFFFFFFFFFFFFFFFFFF,FF
@FS10000125:27:BPA73017-1634:1:1101:11720:1780 2:N:0:4
CTTTTCTTGAGCGTACTCGACGAAGTTTTGTGGGGGGGGGGGGGGGGG
+
FFFFFFFFFFFFFFFFFFFFFFFFFFFFFFFFFFFFFFFFFFFFFFFF
@FS10000125:27:BPA73017-1634:1:1101:11960:1780 2:N:0:4
CAAACGTTGAGCGTACTCGACGAAGGGGGGGGGGGGGGGAGATCGGAA
+
FFFFFFFFFFFFFFFFFFFFFFFFFFFFFFFFFFFFFFF:F,F:::FF
@FS10000125:27:BPA73017-1634:1:1101:13310:1780 2:N:0:4
CTTGGTTTGAGCGTACTCGACGAAGTTCAACGGGGGGGGGGGGGGGAA
+
FFFFFFFFFFFFFFFFFFFFFFFFFFFFFFFFFFFFFFFFFFFFFFFF
@FS10000125:27:BPA73017-1634:1:1101:13390:1780 2:N:0:4
CTCCACTTGAGCGTACTCGACGAAGTTGCTTGGGGGGGGGGGGGGGGA
+
FFFFFFFFFFFFFFFFFFFFFFFFFFFFFFFFFFFFFFFFFFFFFFF,
@FS10000125:27:BPA73017-1634:1:1101:13560:1780 2:N:0:4
ATATACTTGAGCGTACTCGACGAAGTTCTTGGGGGGGGGGGGGAGATT
+
FFF:FFFFFFFFFFFFFFFFFFFFFFF,FFFFFFFFFFFFFFF,,,,F
@FS10000125:27:BPA73017-1634:1:1101:13640:1780 2:N:0:4
ACGTTCTTGAGCGTACTCGACGAAGTTCCCGGGGGGGGGGGGGGGGGA
+
FFFFFFFFFFFFFFFFFFFFFFFFFFFFFFFFFFFFFFFFFFFFFFFF
@FS10000125:27:BPA73017-1634:1:1101:14370:1780 2:N:0:4
TACCAATTGAGCGTACTCGACGAAGTTCCGTGGGGGGGGGGGGGGGGG
+
,,FFFFFFFFFFFFFFFFFFFFFFFFFFFFFFFFFFFFFFFFFFFFFF
@FS10000125:27:BPA73017-1634:1:1101:14390:1780 2:N:0:4
GCCGGTTTGAGCGTACTCGACGAAGTTTGTTGGGGGGGGGGGGGGGAA
+
,FF,,FFFFFFFFFFFFFFFFFFFFFFFFFFFFFFFFFFFF,:::,FF
@FS10000125:27:BPA73017-1634:1:1101:14430:1780 2:N:0:4
TTACACTTGAGCGTACTCGACGAAGTTAACAGGGGGGGGGGGGGGGAA
+
F,FFFFFFFFFFFFFFFFFFFFFFFFFFFFFFFFFFFFFFFFF:F,:F
@FS10000125:27:BPA73017-1634:1:1101:14730:1780 2:N:0:4
TCTTTATTGAGCGTACTCGACGAAGTTGAACGGGGGGGGGGGGGGGAA
+
FFFFFFFFFFFFFFFFFFFFFFFFFFFFFFFFFFFFFFFFFFFFF,FF
@FS10000125:27:BPA73017-1634:1:1101:15060:1780 2:N:0:4
TAAAGTTTGAGCGTACTCGACGAAGTTAATAGGGGGGGGGGGGGGGAA
+
FFFFFFFFFFFFFFFFFFFFFFFFFFFFFFFFFFFFFFFFFFFFFF,F
@FS10000125:27:BPA73017-1634:1:1101:15370:1780 2:N:0:4
CTGCTATTGAGCGTACTCGACGAAGTTAGGGGGGGGGGGGGGAAATTC
+
FF:FFFFFFFFFFFFFFFFFFFFFFF:FFFFFFFFFFFFFFF,F:,FF
@FS10000125:27:BPA73017-1634:1:1101:15920:1780 2:N:0:4
CAACCGTTGAGCGTACTCGACGAAGTTAGTGGGGGGGGGGGGGGGAAA
+
FFFFFFFFFFFFFFFFFFFFFFFFFFFFFFFFFFFFFFFFFFFF,F,,
@FS10000125:27:BPA73017-1634:1:1101:16220:1780 2:N:0:4
TCAATATTGAGCGTACTCGACGAAGTTTGCGGGGGGGGGGGGGGGAAA
+
,FFFFFFFFFFFFFFFFFFFFFFFFFFFFFFFFFFFFFFFFFFFFF,,
@FS10000125:27:BPA73017-1634:1:1101:1010:1790 2:N:0:4
TAGTATTTGAGCGTACTCGACGAAGTTACTCGGGGGGGGGGGGGGGAA
+
,:FFFFFFFFFFFFFFFFFFFFFFFFFFFFFFFFFFFFFFFFFFFFFF
@FS10000125:27:BPA73017-1634:1:1101:1360:1790 2:N:0:4
TTTCGTTTGAGCGTACTCGACGAAGGGGGGGGGGGGGGGAGATCGGAA
+
FFFFFFFFFFFFFFFFFFFFFFFFFFFFFFFFFFFFFFFF,,FF,:F:
@FS10000125:27:BPA73017-1634:1:1101:1640:1790 2:N:0:4
CTCAGGTTGAGCGTACTCGACGAAGGGGGGGGGGGGGGGAGATCGGAA
+
FFFFFFFFFFFFFFFFFFFFFFFFFFFFFFFFFFFFFFFF,,FF,,F:
@FS10000125:27:BPA73017-1634:1:1101:3200:1790 2:N:0:4
AGGGCCTTGAGCGTACTCGACGAAGTTTGGTGGGGGGGGGGGGGGGGA
+
F:FFFFFFFFFFFFFFFFFFFFFFFFFFFFFFFFFFFFFFFFFFFFF:
@FS10000125:27:BPA73017-1634:1:1101:3390:1790 2:N:0:4
TACTATTTGAGCGTACTCGACGAAGGGGGGGGGGGGGGGGAATTCGAA
+
FFFFFFFFFFFFFFFFFFFFFFFFFFFFFFFFFFFFFFF,,:,:,,,:
@FS10000125:27:BPA73017-1634:1:1101:3400:1790 2:N:0:4
CACTCTTTGAGCGTACTCGACGAAGTTATGCGGGGGGGGGGGGGGGAA
+
FFFFFFFFFFFFFFFFFFFFFFFFFFFFFFFFFFFFFFFFFFFFFFFF
@FS10000125:27:BPA73017-1634:1:1101:3700:1790 2:N:0:4
CTCTCTTTGAGCGTACTCGACGAAGTTCTTTGGGGGGGGGGGGGGGAA
+
F,FFFFFFFFFFFFFFFFFFFFFFFFFFFFFFFFFFFFFFFFFFFFFF
@FS10000125:27:BPA73017-1634:1:1101:3810:1790 2:N:0:4
CTATAATTGAGCGTACTCGACGAAGTTGGTCCGGGGGGGGGGGGGGGA
+
FFFFFFFFFFFFFFFFFFFFFFFFFFFFFFFFFFFFFFFFFFFFFFF:
@FS10000125:27:BPA73017-1634:1:1101:4440:1790 2:N:0:4
TTAACTTTGAGCGTACTCGACGAAGTGGGGGGGGGGGGGGGAAATCGG
+
F,FFFFFFFFFFFFFFFFFFFFFFFFF:FF:FFFFFFFFFF,,F,,,:
@FS10000125:27:BPA73017-1634:1:1101:4590:1790 2:N:0:4
TTTACATTGAGCGTACTCGACGAAGTTTCATGGGGGGGGGGGGGGGGA
+
FFFFFFFFFFFFFFFFFFFFFFFFFFFFFFFFFFFFFFFFFFFFFFF:
@FS10000125:27:BPA73017-1634:1:1101:5850:1790 2:N:0:4
TTTAGATTTGAGCGTACTCGACGAAGTTGCTGGGGGGGGGGGGGGGGG
+
FFFFFFFFFFFFFFFFFFFFFFFFFFFFFFFFFFFFFFFFFFFFFFFF
@FS10000125:27:BPA73017-1634:1:1101:6010:1790 2:N:0:4
TTTCTATTGAGCGTACTCGACGAAGTTCCGTGGGGGGGGGGGGGGGAA
+
F,FFFFFFFFFFFFFFFFFFFFFFFFFFFFFFFFFFFFFFFFFFF,FF
@FS10000125:27:BPA73017-1634:1:1101:6070:1790 2:N:0:4
TAGCTCTTGAGCGTACTCGACGAAGTTGCATGGGGGGGGGGGGGGAAA
+
F,,:FFFFFFFFFFFFFFFFFFFFFFFFFFFFFFFFFFFFFFFFF::,
@FS10000125:27:BPA73017-1634:1:1101:7130:1790 2:N:0:4
CACGGATTGAGCGTACTCGACGAAGTTTTGTGGGGGGGGGGGGGGGGG
+
FFF:FFFFFFFFFFFFFFFFFFFFFFFFFFFFFFFFFFFFFFFFFFF,
@FS10000125:27:BPA73017-1634:1:1101:7990:1790 2:N:0:4
TTTTTCTTGAGCGTACTCGACGAAGTTGCGTGGGGGGGGGGGGGGGAA
+
FFFFFFFFFFFFFFFFFFFFFFFFFFFFFFFFFFFFFFFFFFFF:,:F
@FS10000125:27:BPA73017-1634:1:1101:8980:1790 2:N:0:4
TCTCGATTAAGCGTACTCGACGAAGTTACAAGGGGGGGGGGGGGGGGG
+
FFFFFFFFFFFFFFFFFFFFFFFFFFFFFFFFFFFFFFFFFFFFFFF:
@FS10000125:27:BPA73017-1634:1:1101:9430:1790 2:N:0:4
ACAGTGTTGAGCGTACTCGACGAAGTTAGTCGGGGGGGGGGGGGGGAA
+
FFFFFFFFFFFFFFFFFFFFFFFFFFFFFFFFFFFFFFFFFFFF:F,F
@FS10000125:27:BPA73017-1634:1:1101:9890:1790 2:N:0:4
CCGAACTTGAGCGTACTCGACGAAGTTTTTAGGGGGGGGGGGGGGGGA
+
FFFFFFFFFFFFFFFFFFFFFFFFFFFFFFFFFFFFFFFFFFFFFFFF
@FS10000125:27:BPA73017-1634:1:1101:10000:1790 2:N:0:4
ATGGTCTTGAGCGTACTCGACGAAGTTGCATGGGGGGGGGGGGGGGAA
+
FFFFFFFFFFFFFFFFFFFFFFFFFFFFFFFFFFFFFFFFFF:F,F:F
@FS10000125:27:BPA73017-1634:1:1101:10150:1790 2:N:0:4
AATCCTTTGAGCGTACTCGACGAAGTTCTTCGGGGGGGGGGGGGGGGA
+
FFFFFFFFFFFFFFFFFFFFFFFFFFFFFFFFFFFFFFFFFFFF:F,F
@FS10000125:27:BPA73017-1634:1:1101:10330:1790 2:N:0:4
CTTTTGTTGAGCGTACTCGACGAAGGGGGGGGGGGGGGGAGATCGGAA
+
F,FFFFFFFFFFFFFFFFFFFFFFFFFFFFFFFFFFFFFF,,F:,,::
@FS10000125:27:BPA73017-1634:1:1101:10990:1790 2:N:0:4
ATATGATTGAGCGTACTCGACGAAGTTTCCAGGGGGGGGGGGGGGGGA
+
:F:F:,FFFFFFFFFFFFFFFFFFFFFFFFFFFFFFFFFFFFFFFFF,
@FS10000125:27:BPA73017-1634:1:1101:11520:1790 2:N:0:4
TAGATATTGAGCGTACTCGACGAAGTTCTTGGGGGGGGGGGGGGGGGA
+
FFFFFFFFFFFFFFFFFFFFFFFFFFFFFFFFFFFFFFFFFFFFF:,F
@FS10000125:27:BPA73017-1634:1:1101:11590:1790 2:N:0:4
AAAATCTTGAGCGTACTCGACGAAGTTAAAAGGGGGGGGGGGGGGAAA
+
FFFFFFFFFFFFFFFFFFFFFFFFFFFFFFFFFFFFFFFFFFFF,:,,
@FS10000125:27:BPA73017-1634:1:1101:13470:1790 2:N:0:4
TTCACATTGAGCGTACTCGACGAAGTTAGCGGGGGGGGGGGGGGGAAT
+
F,FFFFFFFFFFFFFFFFFFFFFFFFFFFFFFFFFFFFFFFFFF,FF,
@FS10000125:27:BPA73017-1634:1:1101:13680:1790 2:N:0:4
TCTGCATTGAACGTACTCGACGAAGTTCCTGGGGGGGGGGGGGGGGGA
+
FFFFFFFFFF,FFFFFFFFFFFFFFFFFFFFFFFFFFFFFFFFF:F,:
@FS10000125:27:BPA73017-1634:1:1101:13700:1790 2:N:0:4
CCACAATTGAGCGTACTCGACGAAGTTCTGAGGGGGGGGGGGGGGGAA
+
FFFFFFFFFFFFFFFFFFFFFFFFFFFFFFFFFFFFFFFFFFFFFFFF
@FS10000125:27:BPA73017-1634:1:1101:13920:1790 2:N:0:4
TTCCCCTTGAGCGTACTCGACGAAGTTCGGGGGGGGGGGGGGGAAGTC
+
,FFFFFFFFFFFFFFFFFFFFFFFFFFFFFFFFFFFFFFFFF,FF,F,
@FS10000125:27:BPA73017-1634:1:1101:14150:1790 2:N:0:4
TAGGGATTGAGCGTACTCGACGAAGTTTCAAGGGGGGGGGGGGGGGGA
+
,FFFFFFFFFFFFFFFFFFFFFFFFFFFFFFFFFFFFFFFFFFF,,,F
@FS10000125:27:BPA73017-1634:1:1101:15570:1790 2:N:0:4
CTGATCTTGAGCGTACTCGACGAAGTTGGCGGGGGGGGGGGGGGGGAA
+
FFFFFFFFFFFFFFFFFFFFFFFFFFFFFFFFFFFFFFFFFFFFF:,F
@FS10000125:27:BPA73017-1634:1:1101:15770:1790 2:N:0:4
TTACATTTGAGCGTACTCGACGAAGTTCTAAAGGGGGGGGGGGGGGGG
+
FFFFFFFFFFFFFFFFFFFFFFFFFFFFFFFFFFFFFFFFF::,:,,F
@FS10000125:27:BPA73017-1634:1:1101:15990:1790 2:N:0:4
ATTAGCTTGAGCGTACTCGACGAAGTTCAGTGGGGGGGGGGGGGAGGG
+
FFFFFFFFFFFFFFFFFFFFFFFFFFFFFFFFFFFFFFFFFFF,,,,:
@FS10000125:27:BPA73017-1634:1:1101:1800:1800 2:N:0:4
TTTACCTTGAGCGTACTCGACGAAGTTCACCGGGGGGGGGGGGGGGGG
+
FFF,F,FFFFFFFFFFFFFFFFFFFFFFF,,FFFFFFFFFFF:FFFF,
@FS10000125:27:BPA73017-1634:1:1101:1890:1800 2:N:0:4
TTTGACTTGAGCGTACTCGACGAAGTTGACAGGGGGGGGGGGGGGAAA
+
FFFFFFFFFFFFFFFFFFFFFFFFFFFFFFFFFFFFFFFFFFFFFFFF
@FS10000125:27:BPA73017-1634:1:1101:1900:1800 2:N:0:4
TATGACTTGAGCGTACTCGACGAAGTTAGTGGGGGGGGGGGGGGGGGA
+
F,FFFFFFFFFFFFFFFFFFFFFFFFFFFFFFFFFFFFFFFFFFFFF,
@FS10000125:27:BPA73017-1634:1:1101:2410:1800 2:N:0:4
AAACGCTTGAGCGTACTCGACGAAGTTTAGAGGGGGGGGGGGGGGGAA
+
FFFFFFFFFFFFFFFFFFFFFFFFFFFFFFFFFFFFFFFFFFFFF:FF
@FS10000125:27:BPA73017-1634:1:1101:3020:1800 2:N:0:4
TTCTCTTTGAGCGTACTCGACGAAGTTGGCGGGGGGGGGGGGGGGGAA
+
,,F,:,FFFFFFFFFFFFFFFFFFFFF,F,,,FFFFFFFFFFFFF,,F
@FS10000125:27:BPA73017-1634:1:1101:3110:1800 2:N:0:4
ATGATCTTGAGCGTACTCGACGAAGTTAGCGGGGGGGGGGGGGGGGAA
+
FFFFFFFFFFFFFFFFFFFFFFFFFFFFFFFFFFFFFFFFFFFFF,FF
@FS10000125:27:BPA73017-1634:1:1101:3630:1800 2:N:0:4
TCCCCTTTGAGCGTACTCGACGAAGTTAACCGGGGGGGGGGGGGGGGA
+
,FFFFFFFFFFFFFFFFFFFFFFFFFFFFFFFFFFFFFFFFFFFFF,,
@FS10000125:27:BPA73017-1634:1:1101:3950:1800 2:N:0:4
TCCCCCTTGAGCGTACTCGACGAAGTTGGCGGGGGGGGGGGGGGGGGA
+
,FFFFFFFFFFFFFFFFFFFFFFFFFFFFFFFFFFFFFFFFFFFF:,F
@FS10000125:27:BPA73017-1634:1:1101:4240:1800 2:N:0:4
TCTGAATTGAGCGTACTCGACGAAGTTGGCTGGGGGGGGGGGGGGGAA
+
FFFFFFFFFFFFFFFFFFFFFFFFFFFFFFFFFFFFFFFFFFFFF,FF
@FS10000125:27:BPA73017-1634:1:1101:4650:1800 2:N:0:4
CCTAGATTGAGCGTACTCGACGAAGTTATTGGGGGGGGGGGGGGGAGT
+
FFFF,FFFFFFFFFFFFFFFFFFFFFFFFFFFFFFFFFFFFFFF,:,,
@FS10000125:27:BPA73017-1634:1:1101:6860:1800 2:N:0:4
TTCTCATTGAGCGTACTCGACGAAGTTTAAAAGGGGGGGGGGGGGGGA
+
FFFFFFFFFFFFFFFFFFFFFFFFFFFFFFFFFFFFFFFFFFFFF,FF
@FS10000125:27:BPA73017-1634:1:1101:7800:1800 2:N:0:4
TTCTGGTTGAGCGTACTCGACGAAGTTGGGCGGGGGGGGGGGGGGGGA
+
:,FFFFFFFFFFFFFFFFFFFFFFFFFFFFFFFFFFFFFFFFFFF:,,
@FS10000125:27:BPA73017-1634:1:1101:8060:1800 2:N:0:4
ACAACGTTGAGCGTACTCGACGAAGTTTATCGGGGGGGGGGGGGGGGA
+
FFFFFFFFFFFFFFFFFFFFFFFFFFFFFFFFFFFFFFFFFFFFFF,F
@FS10000125:27:BPA73017-1634:1:1101:8150:1800 2:N:0:4
TTAAGCTTGAGCGTACTCGACGAAGTTAGGTGGGGGGGGGGGGGGGAA
+
FFFFFFFFFFFFFFFFFFFFFFFFFFFFFFFFFFFFFFFFFFFFF,FF
@FS10000125:27:BPA73017-1634:1:1101:8760:1800 2:N:0:4
TAGGTATTGAGCGTACTCGACGAAGTTTCAGCGGGGGGGGGGGGGGAA
+
F,,F,,FFFFFFFFFFFFFFFFFFFFFF,,F:FFFFFFFFFFFFFF,F
@FS10000125:27:BPA73017-1634:1:1101:9610:1800 2:N:0:4
CCGATTTTGAGCGTACTCGACGAAGTTTGTAGGGGGGGGGGGGGGGGG
+
FFFFFFFFFFFFFFFFFFFFFFFFFFFFFFFFFFFFFFFFFFFFFFFF
@FS10000125:27:BPA73017-1634:1:1101:9650:1800 2:N:0:4
ATCGGATTGAGCGTACTCGACGAGGTTCACGGGGGGGGGGGGGGGAAT
+
FFFFFFFFFFFFFFFFFFFFFFFFFFFFFFFFFFFFFFFFFFFF,FF,
@FS10000125:27:BPA73017-1634:1:1101:10030:1800 2:N:0:4
AAATGATTGAGCGTACTCGACGAAGTTAGCGGGGGGGGGGGGGGGAAA
+
FFFFFFFFFFFFFFFFFFFFFFFFFFFFFFFFFFFFFFFFFFFF,:,,
@FS10000125:27:BPA73017-1634:1:1101:10640:1800 2:N:0:4
TTCCTGTTGAGCGTACTCGACGAAGTTAGACGGGGGGGGGGGGGGGGG
+
FFFFFFFFFFFFFFFFFFFFFFFFFFFFFFFFFFFFFFFFFFFFFFF,
@FS10000125:27:BPA73017-1634:1:1101:11350:1800 2:N:0:4
ATGGACTTGAGCGTACTCGACGAAGTTAAGTGGGGGGGGGGGGGGGAA
+
FFFFFFFFFFFFFFFFFFFFFFFFFFFFFFFFFFFFFFFFFFFFFF,F
@FS10000125:27:BPA73017-1634:1:1101:11820:1800 2:N:0:4
TCAGTTTTGAGCGTACTCGACGAAGTTCTTGAGGGGGGGGGGGGGGGG
+
,FFFFFFFFFFFFFFFFFFFFFFFFFFFFFFFFFFFFFFFFFFFFFF,
@FS10000125:27:BPA73017-1634:1:1101:12480:1800 2:N:0:4
TTGCAGTTGAGCGTACTCGACGAAGTTTGTGGGGGGGGGGGGGGGGAA
+
F,FFFFFFFFFFFFFFFFFFFFFFFFFFFFFFFFFFFFFFFFFFF:,F
@FS10000125:27:BPA73017-1634:1:1101:12830:1800 2:N:0:4
AAATGATTGAGCGTACTCGACGAAGTTGGGCGGGGGGGGGGGGGGGAA
+
FFFFFFFFFFFFFFFFFFFFFFFFFFFFFFFFFFFFFFFFFFFF:,FF
@FS10000125:27:BPA73017-1634:1:1101:12870:1800 2:N:0:4
CCCGGATTGAGCGTACTCGACGAAGTTCAGCGGGGGGGGGGGGGGGAA
+
:F:,,FFFFFFFFFFFFFFFFFFFFFFFF:F:FFFFFFFFFFFFF:FF
@FS10000125:27:BPA73017-1634:1:1101:13500:1800 2:N:0:4
TCATCATTGAGCGTACTCGACGAAGTTGGGGGGGGGGGGGGGAAGTCG
+
,FFFFFFFFFFFFFFFFFFFFFFFFFFFFFFFFFFFFFFFF:FF,F,:
@FS10000125:27:BPA73017-1634:1:1101:13700:1800 2:N:0:4
ATCAGGTTGAGCGTACTCGACGAAGTTTTGCGGGGGGGGGGGGGGGAA
+
FFFFFFFFFFFFFFFFFFFFFFFFFFFFFFFFFFFFFFFFFFFFFFFF
@FS10000125:27:BPA73017-1634:1:1101:15120:1800 2:N:0:4
TACTCATTGAGCGTACTCGACGAAGTTGCATGGGGGGGGGGGGGGGAA
+
FFFFFFFFFFFFFFFFFFFFFFFFFFFFFFFFFFFFFFFFFFFF:,F:
@FS10000125:27:BPA73017-1634:1:1101:15850:1800 2:N:0:4
TATAGGTTGAGCGTACTCGACGAAGTTAGACGGGGGGGGGGGGGGGGA
+
FFFFFFFFFFFFFFFFFFFFFFFFFFFFFFFFFFFFFFFFFFFFF,,,
@FS10000125:27:BPA73017-1634:1:1101:16160:1800 2:N:0:4
AATCTCTTGAGCGTACTCGACGAAGTTTCGCGGGAGGGGGGGGGGGGG
+
FFFFFFFFFFFFFFFFFFFFFFFFFFFFFFFFFFFFFFFFFFFFF::F
@FS10000125:27:BPA73017-1634:1:1101:16380:1800 2:N:0:4
TTTGGTTTGAGCGTACTCGACGAAGTTAACAGGGGGGGGGGGGGGGGA
+
FFFFFFFFFFFFFFFFFFFFFFFFFFFFFFFFFFFFFFFFFFFF:F,F
@FS10000125:27:BPA73017-1634:1:1101:1030:1810 2:N:0:4
TTCGGATTGAGCGTACTCGACGAAGTTGCTGGGGGGGGGGGGGGGAAT
+
F:F:FFFFFFFFFFFFFFFFFFFFFFFFFFFFFFFFFFFFFFFF:FF,
@FS10000125:27:BPA73017-1634:1:1101:3640:1810 2:N:0:4
CCATGGTTGAGCGTACTCGACGAAGTTTACTGGGGGGGGGGGGGGGGG
+
F,F:FFFFFFFFFFFFFFFFFFFFFFFFFFFFFFFFFFFFFFFFFFF,
@FS10000125:27:BPA73017-1634:1:1101:3830:1810 2:N:0:4
CTATATTTGAGCGTACTCGACGAAGTTGGCGGGGGGGGGGGGGGGAAA
+
F,FFFFFFFFFFFFFFFFFFFFFFFFFFFFFFFFFFFFFFFFFF:FF,
@FS10000125:27:BPA73017-1634:1:1101:3900:1810 2:N:0:4
ATCTTTTTGAGCGTACTCGACGAAGTTATGTGGGGGGGGGGGGGGGGA
+
:,FFFFFFFFFFFFFFFFFFFFFFFFFFFFFFFFFFFFFFFFFFFFFF
@FS10000125:27:BPA73017-1634:1:1101:4140:1810 2:N:0:4
TTAAATTTGAGCGTACTCGACGAAGTTGGCTGGGGGGGGGGGGGGGGG
+
F:FFFFFFFFFFFFFFFFFFFFFFFFFFFFFFFFFFFFFFFFFFFFF:
@FS10000125:27:BPA73017-1634:1:1101:4330:1810 2:N:0:4
TTCGGCTTGAGCGTACTCGACGAAGTTCGCTGGGGGGGGGGGGGGGGG
+
FFFFFFFFFFFFFFFFFFFFFFFFFFFFFFFFFFFFFFFFFFFFFFF,
@FS10000125:27:BPA73017-1634:1:1101:5670:1810 2:N:0:4
ACTCGGTTGAGCGTACTCGACGAAGTTCAGCGGGGGGGGGGGGGGGGA
+
FFFFFFFFFFFFFFFFFFFFFFFFFFFFFFFFFFFFFFFFFFFFF::F
@FS10000125:27:BPA73017-1634:1:1101:6800:1810 2:N:0:4
ACGCTTTTGAGCGTACTCGACGAAGTTACAGGGGGGGGGGGGGGGAAA
+
FFFFFFFFFFFFFFFFFFFFFFFFFFFFFFFFFFFFFFFFFFFF,F:,
@FS10000125:27:BPA73017-1634:1:1101:6920:1810 2:N:0:4
TCAGTATTGAGCGTACTCGACGAAGTTTATTGGGGGGGGGGGGGGGGA
+
FFFFFFFFFFFFFFFFFFFFFFFFFFFFFFFFFFFFFFFFFFFFFFFF
@FS10000125:27:BPA73017-1634:1:1101:7190:1810 2:N:0:4
CCTAAATTGAGCGTACTCGACGAAGTTAACAGGGGGGGGGGGGGGGAA
+
FFFFFFFFFFFFFFFFFFFFFFFFFFFFFFFFFFFFFFFFFFFF,:F,
@FS10000125:27:BPA73017-1634:1:1101:7730:1810 2:N:0:4
TACTGGTTGAGCGTACTCGACGAAGTTTCTGGGGGGGGGGGGGGGAAA
+
,:FFFFFFFFFFFFFFFFFFFFFFFFFFFFFFFFFFFFFFFFFF,FF,
@FS10000125:27:BPA73017-1634:1:1101:8250:1810 2:N:0:4
TTTGTGTTGAGCGTACTCGACGAAGTTGGGCGGGGGGGGGGGGGGGGA
+
F,FFFFFFFFFFFFFFFFFFFFFFFFFFFFFFFFFFFFFFFFFFFFF,
@FS10000125:27:BPA73017-1634:1:1101:8520:1810 2:N:0:4
ATGGAATTGAGCGTACTCGACGAAGTTGGCAGGGGGGGGGGGGGGGGA
+
:FFFFFFFFFFFFFFFFFFFFFFFFFFFFFFFFFFFFFFFFFFFFF::
@FS10000125:27:BPA73017-1634:1:1101:8810:1810 2:N:0:4
ACTCCCTTGAGCGTACTCGACGAAGTTGTGGGGGGGGGGGGGGGGAGA
+
FF,F:FFFFFFFFFFFFFFFFFFFFFF::F:FFFFFFFFFFFFF::,,
@FS10000125:27:BPA73017-1634:1:1101:9830:1810 2:N:0:4
TTTGTGTTGAGCGTACTCGACGAAGTTAGGCGGGGGGGGGGGGGGGGA
+
FFFFFFFFFFFFFFFFFFFFFFFFFFFFFFFFFFFFFFFFFFFFFFFF
@FS10000125:27:BPA73017-1634:1:1101:11270:1810 2:N:0:4
CTGTCCTTGAGCGTACTCGACGAAGTTCGACGGGGGGGGGGGGGGGAA
+
F,FFFFFFFFFFFFFFFFFFFFFFFFFFFFFFFFFFFFFFFFFFF:FF
@FS10000125:27:BPA73017-1634:1:1101:12270:1810 2:N:0:4
AGTCTTTTGAGCGTACTCGACGAAGTTAGTGGGGGGGGGGGGGGGAAA
+
:F:FFFFFFFFFFFFFFFFFFFFFFFFFFFFFFFFFFFFFFFFF,:F,
@FS10000125:27:BPA73017-1634:1:1101:12410:1810 2:N:0:4
TATTACTTGAGCGTACTCGACGAAGTTAGGGGGGGGGGGGGGGAAATC
+
F:FFFFFFFFFFFFFFFFFFFFFFFFFFFFFFFFFFFFFFFF:F,,F:
@FS10000125:27:BPA73017-1634:1:1101:13210:1810 2:N:0:4
CTTGTATTGAGCGTACTCGACGAAGTTGACTGGGGGGGGGGGGGGGAA
+
FFFFFFFFFFFFFFFFFFFFFFFFFFFFFFFFFFFFFFFFFFFFF:F:
@FS10000125:27:BPA73017-1634:1:1101:13440:1810 2:N:0:4
ACGCCTTTGAGCGTACTCGACGAAGTTCTGTGGGGGGGGGGGGGGGAA
+
FFFFFFFFFFFFFFFFFFFFFFFFFFFFFFFFFFFFFFFFFFFFFFFF
@FS10000125:27:BPA73017-1634:1:1101:14000:1810 2:N:0:4
TAAGATTTGAGCGTACTCGACGAAGTTTGGGGGGGGGGGGGGGGAAAT
+
,FFFFFFFFFFFFFFFFFFFFFFFFFFFFFFFFFFFFFFFFFF,FF,F
@FS10000125:27:BPA73017-1634:1:1101:14350:1810 2:N:0:4
TTTCTTTTGAGCGTACTCGACGAAGTTTGGTGGGGGGGGGGGGGGGGA
+
,FFFFFFFFFFFFFFFFFFFFFFFFFFFFFFFFFFFFFFFFFFFFF:F
@FS10000125:27:BPA73017-1634:1:1101:14600:1810 2:N:0:4
CCCCATTTGAGCGTACTCGACGAAGTTGCTCGGGGGGGGGGGGGGGGA
+
FFFFFFFFFFFFFFFFFFFFFFFFFFFFFFFFFFFFFFFFFFFFFF,F
@FS10000125:27:BPA73017-1634:1:1101:14810:1810 2:N:0:4
TTTTACTTGAGCGTACTCGACGAAGTTGGCGGGGGGGGGGGGGGGGAA
+
FFFFFFFFFFFFFFFFFFFFFFFFFFFFFFFFFFFFFFFFFFFFF,FF
@FS10000125:27:BPA73017-1634:1:1101:15720:1810 2:N:0:4
AACGTTTTGAGCGTACTCGACGAAGTTGCGAGGGGGGGGGGGGGGGGG
+
,:FFFFFFFFFFFFFFFFFFFFFFFFFFFFFFFFFFFFFFFFFFFFF:
@FS10000125:27:BPA73017-1634:1:1101:15940:1810 2:N:0:4
TTATAATTGAGCGTACTCGACGAAGTTTAGGGGGGGGGGGGAGGGGGG
+
FFF,:,FFFFFFFFFFFFFFFFFFF::FFFFF,,FF:FFFF:,FF,FF
@FS10000125:27:BPA73017-1634:1:1101:16000:1810 2:N:0:4
CAGGTATTGAGCGTACTCGACGAAGGGGGGGGGGGGGGGGGAAATCCG
+
FFFFFFFFFFFFFFFFFFFFFFFFFFFFFFFFFFFFFFFFFF:,,,,F
@FS10000125:27:BPA73017-1634:1:1101:1150:1820 2:N:0:4
TTGCGTTTGAGCGTACTCGACGAAGTTTAAAAGGGGGGGGGGGGGGAA
+
,,FFFFFFFFFFFFFFFFFFFFFFFFFFFFFFFFFFFFFFFFFFFF,F
@FS10000125:27:BPA73017-1634:1:1101:1930:1820 2:N:0:4
ATTTGTTTGAGCGTACTCGACGAAGTTCGGGGGGGGGGGGGGGGAAGT
+
:FFFFFFFFFFFFFFFFFFFFFFFFFFFFFFFFFFFFFFFFFF,F:,:
@FS10000125:27:BPA73017-1634:1:1101:3080:1820 2:N:0:4
TACGGTTTGAGCGTACTCGACGAAGTTGACTGGGGGGGGGGGGGGGAA
+
FFFFFFFFFFFFFFFFFFFFFFFFFFFFFFFFFFFFFFFFFFFFF:FF
@FS10000125:27:BPA73017-1634:1:1101:3610:1820 2:N:0:4
CTTTGATTGAGCGTACTCGACGAAGTTGTCTGGGGGGGGGGGGGGGGA
+
FFFFFFFFFFFFFFFFFFFFFFFFFFFFFFFFFFFFFFFFFFFFFF:,
@FS10000125:27:BPA73017-1634:1:1101:3840:1820 2:N:0:4
TCTAGCTTGAGCGTACTCGACGAAGTTGGTGGGGGGGGGGGGGGGAAA
+
FFFFFFFFFFFFFFFFFFFFFFFFFFFFFFFFFFFFFFFFFFFF,FF,
@FS10000125:27:BPA73017-1634:1:1101:4820:1820 2:N:0:4
TTGTGCTTGAGCGTACTCGACGAAGTGGGGGGGGGGGGGGGGAATTCG
+
F,FFFFFFFFFFFFFFFFFFFFFFFFFFFFFFFFFFFFFFF,FF,FFF
@FS10000125:27:BPA73017-1634:1:1101:5940:1820 2:N:0:4
ATGGACTTGAGCGTACTCGACGAAAGGGGGGGGGGGGGGGAAATTGGA
+
FFFFFFFFFFFFFFFFFFFFFFFFFFFFFFFFFFFFFFFF,:,:,,,F
@FS10000125:27:BPA73017-1634:1:1101:7470:1820 2:N:0:4
TTTTTATTGAGCGTACTCGACGAAGTTGAAGGGGGGGGGGGGGGGGGA
+
,,,,::FFFFFFFFFFFFFFFFFFFFFFFFFFFFFFFFFFFFF,,,,,
@FS10000125:27:BPA73017-1634:1:1101:7560:1820 2:N:0:4
CTGATTGAGCGTACTCGACGAAGTTTGACGGGGGGGGGGGGGGGGGAA
+
FFFFFFFFFF:FFFFFFFFFFFFFFFFFFFFFFFFFFFFFFFFFFFF:
@FS10000125:27:BPA73017-1634:1:1101:11140:1820 2:N:0:4
AGTGGGTTGAGCGTACTCGACGAAGTTTTGGGGGGGGGGGGGGGAGAT
+
,FF,,,FFFFFFFFFFFFFFFFFFFFFF::FFFFFFFFFFFFFFF:F,
@FS10000125:27:BPA73017-1634:1:1101:11240:1820 2:N:0:4
ACTAGTTTTAACCTTTCTCATCAAATTGCCAGGGGGGGGGGGGGGAAT
+
,,:FFFFF,,FFFF,F,:FFFFFFF,FFF::FFFFFFFFFFFFF,FF,
@FS10000125:27:BPA73017-1634:1:1101:11320:1820 2:N:0:4
AAAAGTTGAGCGTACTCGACGAAGTTGAGGGGGGGGGGGGGGGGAGGT
+
FFFFFFFF:FF:FFFFFFFFFFFFFFFFFFFFFFFFFFFFFFF,F,,:
@FS10000125:27:BPA73017-1634:1:1101:12710:1820 2:N:0:4
ATGATTTTGAGCTACTCGACGAAGTTTAAAAGGGGGGGGGGGGGGGGA
+
:,,FF:FFFFFFFFFFFFFFFFFFFFF,FFFFFFFFFFFFFFFF::,F
@FS10000125:27:BPA73017-1634:1:1101:13260:1820 2:N:0:4
TTTAGATTGAGCGTACTCGACGAAGTTTACTGGGGGGGGGGGGGGGAA
+
,FFFFFFFFFFFFFFFFFFFFFFFFFFFFFFFFFFFFFFFFFFFFF,F
@FS10000125:27:BPA73017-1634:1:1101:13490:1820 2:N:0:4
TACACTTTGAGCGTACTCGACGAAGTTAAGCGGGGGGGGGGGGGGGAA
+
FFFFFFFFFFFFFFFFFFFFFFFFFFFFFFFFFFFFFFFFFFFFFFFF
@FS10000125:27:BPA73017-1634:1:1101:13600:1820 2:N:0:4
ATCTTTTTGAGCGTACTCGACGAAGTTGCTAGGGGGGGGGGGGGGAAA
+
,FFFF:FFFFFFFFFFFFFFFFFFFFF,:,FFFFFFFFFFFFFF:FF,
@FS10000125:27:BPA73017-1634:1:1101:14290:1820 2:N:0:4
TAAATATTGAGCGTACTCGACGAAGTTGTTTGGGGGGGGGGGGGGGGG
+
FFFFFFFFFFFFFFFFFFFFFFFFFFFFFFFFFFFFFFFFFFFFFF::
@FS10000125:27:BPA73017-1634:1:1101:15280:1820 2:N:0:4
TCTGATTTGAGCGTACTCGACGAAGTTTCAGGGGGGGGGGGGGGGAAA
+
FFFFFFFFFFFFFFFFFFFFFFFFFFFFFFFFFFFFFFFFFFF:,FF,
@FS10000125:27:BPA73017-1634:1:1101:15870:1820 2:N:0:4
ATCGCCTTGAGCGTACTCGACGAAGTTGGCTGGGGGGGGGGGGGGGAA
+
FFFFFFFFFFFFFFFFFFFFFFFFFFFFFFFFFFFFFFFFFFFFF,F:
@FS10000125:27:BPA73017-1634:1:1101:15890:1820 2:N:0:4
TAATCATTGAGCGTACTCGACGAAGTTTCTAGGGGGGGGGGGGGGGGA
+
F,:FF,FFFFFFFFFFFFFFFFFFFFFFFFFFFFFFFFFFFFFF:,,F
@FS10000125:27:BPA73017-1634:1:1101:16440:1820 2:N:0:4
CTTAGCTTGAGCGTACTCGACGAAGTTTCCTGGGGGGGGGGGGGGGGG
+
FF:FFFFFFFFFFFFFFFFFFFFFFFFFFFFFFFFFFFFFFFFFFFFF
@FS10000125:27:BPA73017-1634:1:1101:1980:1830 2:N:0:4
TGTTGATTGAGCGTACTCGACGAAGTTCGCCGGGGGGGGGGGGGGGGG
+
F:FFFFFFFFFFFFFFFFFFFFFFFFFFFFFFFFFFFFFFFF,F,,,F
@FS10000125:27:BPA73017-1634:1:1101:2040:1830 2:N:0:4
TTGGGCTTGAGCGTACTCGACGAAGGGGGGGGGGGGGGGAAATCGGAA
+
,,FFFFFFFFFFFFFFFFFFFFFFFFFFFFFFFFFFFF::,,FF,,F,
@FS10000125:27:BPA73017-1634:1:1101:2480:1830 2:N:0:4
TTTTGATTGAGCGTACTCGACGAAGTTCGCCGGGGGGGGGGGGGGGGG
+
F,FFFFFFFFFFFFFFFFFFFFFFFFFFFFFFFFFFFFFFFFFFFF,,
@FS10000125:27:BPA73017-1634:1:1101:4670:1830 2:N:0:4
TTCGGTTTGAGCGTACTCGACGAAGTTGTAGGGGGGGGGGGGGGGAAA
+
FFFFFFFFFFFFFFFFFFFFFFFFFFFFFFFFFFFFFFFFFF,F:F,,
@FS10000125:27:BPA73017-1634:1:1101:4770:1830 2:N:0:4
ACACGGTTGAGCGTACTCGACGAAGTTAATAGGGGGGGGGGGGGGAAA
+
FFFFFFFFFFFFFFFFFFFFFFFFFFFFFFFFFFFFFFFFFFFF:F,,
@FS10000125:27:BPA73017-1634:1:1101:4830:1830 2:N:0:4
CTTACATTGAGCGTACTCGACGAAGTTAACCGGGGGGGGGGGGGGGGG
+
FFFFFFFFFFFFFFFFFFFFFFFFFFFFFFFFFFFFFFFFFFFFFFF,
@FS10000125:27:BPA73017-1634:1:1101:5380:1830 2:N:0:4
CACTCATTGAGCGTACTCGACGAAGTTAGGGGGGGGGGGGGGGGAGAT
+
FFFFFFFFFFFFFFFFFFFFFFFFFFFFFFFFFFFFFFFFFFF,F,F:
@FS10000125:27:BPA73017-1634:1:1101:6820:1830 2:N:0:4
TATCGGTTGAGCGTACTCGACGAAGTTTAGCGGGGGGGGGGGGGGGGA
+
,:FFFFFFFFFFFFFFFFFFFFFFFFFFFFFFFFFFFFFFFFFFFFFF
@FS10000125:27:BPA73017-1634:1:1101:6840:1830 2:N:0:4
TCATATTTGAGCGTACTCGACGAAGTTGTGCGGGGGGGGGGGGGGGGG
+
FFFFFFFFFFFFFFFFFFFFFFFFFFFFFFFFFFFFFFFFF:,F:,:F
@FS10000125:27:BPA73017-1634:1:1101:7150:1830 2:N:0:4
ATATGCTTGAGCGTACTCGAGAAGTTGCGGGGGGGGGGGGGGGGAAAT
+
F,FFFFFFFFFFFFFFFFFFFFFFFFFFFFFFFFFFFFFFFFF,FF,F
@FS10000125:27:BPA73017-1634:1:1101:7240:1830 2:N:0:4
ATATGATTGAGCGTACTCGACGAAGTTCGGAGGGGGGGGGGGGGGGGA
+
F,FFFFFFFFFFFFFFFFFFFFFFFFFFFFFFFFFFFFFFFFFFFF:F
@FS10000125:27:BPA73017-1634:1:1101:8200:1830 2:N:0:4
ACTAGTTTGAGCGTACTCGACGAAGTTGCAAGGGGGGGGGGGGGGGGG
+
FFFFFFFFFFFFFFFFFFFFFFFFFFFFFFFFFFFFFFFFFFFFFFF,
@FS10000125:27:BPA73017-1634:1:1101:8310:1830 2:N:0:4
AGAGGTTTGAGCGTACTCGACGAAGTTGTGCGGGGGGGGGGGGGGGGG
+
,FFFFFFF:F:FFFFFFFFFFFFFFFFFFFFFFF:FFFFFF,:F,,,,
@FS10000125:27:BPA73017-1634:1:1101:8720:1830 2:N:0:4
GTCCCATTGAGCGTACTCGACGAAGTTAACTGGGGGGGGGGGGGGGAA
+
:,FFFFFFFFFFFFFFFFFFFFFFFFFFFFFFFFFFFFFFFFFFF,FF
@FS10000125:27:BPA73017-1634:1:1101:9910:1830 2:N:0:4
TATCAGTTGAGCGTACTCGACGAAGTTCTTGGGGGGGGGGGGGGGGGG
+
FFFFFFFFFFFFFFFFFFFFFFFFFFFFFFFFFFFFFFFFFFFFF:F:
@FS10000125:27:BPA73017-1634:1:1101:10110:1830 2:N:0:4
AAATGATTGAGCGTACTCGACGAAGTTAGCGGGGGGGGGGGGGGGAAA
+
,FFFFFFFFFFFFFFFFFFFFFFFFFFFFFFFFFFFFFFFFFF,,FF,
@FS10000125:27:BPA73017-1634:1:1101:11390:1830 2:N:0:4
TATTCATTGAGCGTACTCGACGAAGTTGAGGGGGGGGGGGGGGGGGGA
+
,FFFFFFFFFFFFFFFFFFFFFFFFFFFFFFFFFFFFFFFFFF:F::,
@FS10000125:27:BPA73017-1634:1:1101:11720:1830 2:N:0:4
CTTTTCTTGAGCGTACTCGACGAAGTTTTGTGGGGGGGGGGGGAGGGG
+
FFFFFFFFFFFFFFFFFFFFFFFFFFFFFFFFFFFFFFFFF,F,:,FF
@FS10000125:27:BPA73017-1634:1:1101:12280:1830 2:N:0:4
TTTTAATTGAGCGTACTCGACGAAGTTTGGGTGGGGGGGGGGGGGGAA
+
F,FFFFFFFFFFFFFFFFFFFFFFFFFFFFFFFFFFFFFFFFFFFFFF
@FS10000125:27:BPA73017-1634:1:1101:13830:1830 2:N:0:4
TATAGATTGAGCGTACTCGACAAAGTTCAAAGGGGGGGGGGGGGGGAA
+
FFFFFFFFFFFFFFFFFFFFFFFFFFFFFFFFFFFFFFFFFFFF:,FF
@FS10000125:27:BPA73017-1634:1:1101:14740:1830 2:N:0:4
TAGATATTGAGCGTACTCGACGAAGTTAGGTGGGGGGGGGGAGAGGAT
+
,,,:FFFFFFFFFFFFFFFFFFFFFFF,,,,F,,F,,,FF,,F:F,F:
@FS10000125:27:BPA73017-1634:1:1101:15110:1830 2:N:0:4
TTCACCTTGAGCGTACTCGACGAAGTTACTAAGGGGGGGGGGGGGGGA
+
F,F,:,FFFFFFFFFFFFFFFFFFFFFF::,FFFFFFFFFFFFFF:,F
@FS10000125:27:BPA73017-1634:1:1101:15290:1830 2:N:0:4
CTTGTATTGAGCGTACTCGACGAAGTTCGGAGGGGGGGGGGGGGGGAA
+
FFFFFFFFFFFFFFFFFFFFFFFFFFFFFFFFFFFFFFFFFFFFF,FF
@FS10000125:27:BPA73017-1634:1:1101:15960:1830 2:N:0:4
ATGATCTTGAGCGTACTCGACGAGGTTACAAGGGGGGGGGGGGGGGGG
+
:FFFFFFFFFFFFFFFFFFFFFFFFFFFFF,FFFFFFFFFFFFFF,::
@FS10000125:27:BPA73017-1634:1:1101:16470:1830 2:N:0:4
TAGGTCTTGAGCGTACTCGACGAAGTTAATCGGGGGGGGGGGGGGGAA
+
FFFFFFFFFFFFFFFFFFFFFFFFFFFFFFFFFFFFFFFFFFFFF,FF
@FS10000125:27:BPA73017-1634:1:1101:1210:1840 2:N:0:4
CTATTTTTGAGCGTACTCGACGAAGTTCCATGGGGGGGGGGGGGGGGG
+
F,FFFFFFFFFFFFFFFFFFFFFFFFFFFFFFFFFFFFFFFFFFFF:F
@FS10000125:27:BPA73017-1634:1:1101:1480:1840 2:N:0:4
TACAAGTTGAGCGTACTCGACGAAGTTACCTGGGGGGGGGGGGGGGAA
+
FFFFFFFFFFFFFFFFFFFFFFFFFFFFFFFFFFFFFFFFFFFFF:FF
@FS10000125:27:BPA73017-1634:1:1101:1840:1840 2:N:0:4
ATTATTTTGAGCGTACTCGACGAAGTTGGAAAGGGGGGGGGGGGGGGG
+
FFFFFFFFFFFFFFFFFFFFFFFFFFFFFFFFFFFFFFFFFFFFFFF,
@FS10000125:27:BPA73017-1634:1:1101:2110:1840 2:N:0:4
TCCAAGTTGAGCCTACTCGACGAAGTTGCTTGGGGGGGGGGGGGGGGA
+
FFFFFFFFFFFFFFFFFFFFFFFFFFFFFFFFFFFFFFFFFFFFFF:F
@FS10000125:27:BPA73017-1634:1:1101:2470:1840 2:N:0:4
ATTCTTTTGAGCGTACTCGACGAAGTTCATTGGGGGGGGGGGGGGGAA
+
FFFFFFFFFFFFFFFFFFFFFFFFFFFFFFFFFFFFFFFFFFFFF,FF
@FS10000125:27:BPA73017-1634:1:1101:2480:1840 2:N:0:4
TCTACATTGAGCGTACTCGACGAAGTTCTTGGGGGGGGGGGGGGGGAA
+
FFFFFFFFFFFFFFFFFFFFFFFFFFFFF::FFFFFFFFFFFFFF,FF
@FS10000125:27:BPA73017-1634:1:1101:3380:1840 2:N:0:4
TTACGTTTGAGCGTACTCGACGAAGTTATTTCGGGGGGGGGGGGGGGA
+
FFFFFFFFFFFFFFFFFFFFFFFFFFFFFFFFFFFFFFFFFFFFFFFF
@FS10000125:27:BPA73017-1634:1:1101:4230:1840 2:N:0:4
CAATCATTGAGCGTACTCGACGAAGGGGGGGGGGGGGGGGGGGAGGTG
+
FFFFFFFFFFFFFFFFFFFFFFFFFFFFFFFFFFFFFFFFFF,:,,F,
@FS10000125:27:BPA73017-1634:1:1101:4520:1840 2:N:0:4
TTCCTTTTGAGCGTACTCGACGAAGTTGTTCGGGGGGGGGGGGGGGGA
+
FFFFF:FFFFFFFFFFFFFFFFFFFFF:FF:FFFFFFFFFFFFFFF,:
@FS10000125:27:BPA73017-1634:1:1101:4880:1840 2:N:0:4
TTCCACTTGAGCGTACTCGACGAAGTTACCAGGGGGGGGGGGGGGGGA
+
FFFFFFFFFFFFFFFFFFFFFFFFFFFFFFFFFFFFFFFFFFFFFFFF
@FS10000125:27:BPA73017-1634:1:1101:5070:1840 2:N:0:4
TATGAATTGAGCGTACTCGACGAAGTTCCATGGGGGGGGGGGGGGGAA
+
FFFFFFFFFFFFFFFFFFFFFFFFFFFFFFFFFFFFFFFFFFFFFFFF
@FS10000125:27:BPA73017-1634:1:1101:5240:1840 2:N:0:4
CACACCTTGAGCGTACTCGACGAAGTTCATGGGGGGGGGGGGGGGAAA
+
FFFFFFFFFFFFFFFFFFFFFFFFFFFFFFFFFFFFFFFFFFFF,F,,
@FS10000125:27:BPA73017-1634:1:1101:5280:1840 2:N:0:4
TTAATCTTGAGCGTACTCGACGAAGTTTGGGGGGGGGGGGGGGGGAAA
+
FFFFFFFFFFFFFFFFFFFFFFFFFFF::FF,FFFFFFFFFFFF,FF,
@FS10000125:27:BPA73017-1634:1:1101:5550:1840 2:N:0:4
ACCGGATTGAGCGTACTCGACGAAGTTGACTGGGGGGGGGGGGGGGGA
+
FFFFFFFFFFFFFFFFFFFFFFFFFFFFFFFFFFFFFFFFFFFFFF:,
@FS10000125:27:BPA73017-1634:1:1101:5820:1840 2:N:0:4
TCCGTCTTGAGCGTACTCGACGAAGTTCCTTGGGGAGGGGGGGGGGGG
+
FFFFFFFFFFFFFFFFFFFFFFFFFFFFFFFFFFFFFFFFFFFFFFFF
@FS10000125:27:BPA73017-1634:1:1101:5860:1840 2:N:0:4
CTGTTATTGAGCGTACTCGACGAAGTTACGTGGGGGGGGGGGGGGGAA
+
F:FFFFFFFFFFFFFFFFFFFFFFFFFFFFFFFFFFFFFFFFFFFF:F
@FS10000125:27:BPA73017-1634:1:1101:8010:1840 2:N:0:4
AGGTTCTTGAGCGTACTCGACGAAGTTGTACGGGGGGGGGGGGGGGGA
+
F:FFFFFFFFFFFFFFFFFFFFFFFFFFFFFFFFFFFFFFFFFFFFFF
@FS10000125:27:BPA73017-1634:1:1101:8040:1840 2:N:0:4
AACTGTTTGAGCGTACTCGACGAAGGGGGGGGGGGGGGGGGAAATCGA
+
::F,FFFFFFFFFFFFFFFFFFFFFFFFFFFFFFFFFFFFF:F,:,,,
@FS10000125:27:BPA73017-1634:1:1101:8450:1840 2:N:0:4
CTCAAGTTGAGCGTACTCGACGAAGTTATGAAGGGGGGGGGGGGGGAA
+
F,FFFFFFFFFFFFFFFFFFFFFFFFFFFFFFFFFFFFFFFFFFFF:F
@FS10000125:27:BPA73017-1634:1:1101:8910:1840 2:N:0:4
TATCCTTTGAGCGTACTCGACGAAGTTGTGCGGGGGGGGGGGGGGGAA
+
FFFFFFFFFFFFFFFFFFFFFFFFFFFFFFFFFFFFFFFFFFFFFFFF
@FS10000125:27:BPA73017-1634:1:1101:9480:1840 2:N:0:4
ACCCACTTGAGCGTACTCGACGAAGTTTGCCGGGGGGGGGGGGGGGGA
+
FFFFFFFFFFFFFFFFFFFFFFFFFFFFFFFFFFFFFFFFFFFFFFF,
@FS10000125:27:BPA73017-1634:1:1101:9950:1840 2:N:0:4
CATGTCTTGAGCGTACTCGACGAAGTTAAAAGGGGGGGGGGAGGGGGG
+
FFF,,FFFFFFFFFFFFFFFFFFFFFFF:,F,FFFFFFFFF:FFFFF,
@FS10000125:27:BPA73017-1634:1:1101:10490:1840 2:N:0:4
AATCGGTTGAGCGTACTCGACGAAGTTTGGCGGGGGGGGGGGGGGAAA
+
FFFFFFFFFFFFFFFFFFFFFFFFFFFFFFFFFFFFFFFFFFFF,FF,
@FS10000125:27:BPA73017-1634:1:1101:10690:1840 2:N:0:4
AGTCTATTGAGCGTACTCGACGAAGTTGCTGGGGGGGGGGGGGGGAGT
+
F,FFFFFFFFFFFFFFFFFFFFFFFFFFFFFFFFFFFFFFFFF:,F,,
@FS10000125:27:BPA73017-1634:1:1101:11310:1840 2:N:0:4
TACATGTTGAGCGTACTCGACGAAGTTAGACGGGGGGGGGGGGGGGAA
+
,:FFFFFFFFFFFFFFFFFFFFFFFFFFFFFFFFFFFFFFFFFFF::F
@FS10000125:27:BPA73017-1634:1:1101:11500:1840 2:N:0:4
ACGCCGTTGAGCGTACTCGACGAAGTTTTCGCGGGGGGGGGGGGGGGA
+
FFFFFFFFFFFFFFFFFFFFFFFFFFFFFFFFFFFFFFFFFFFFFFF,
@FS10000125:27:BPA73017-1634:1:1101:12650:1840 2:N:0:4
TTCTATTTGAGCGTACTCGACGAAGTTGGTTGGGGGGGGGGGGGGGAA
+
,FFFFFFFFFFFFFFFFFFFFFFFFFFFFFFFFFFFFFFFFFFFF,FF
@FS10000125:27:BPA73017-1634:1:1101:13650:1840 2:N:0:4
TTTTTTTTGAGCGTACTCGACGAAGTTAGTGGGGGGGGGGGGGGGAAT
+
F:FFFFFFFFFFFFFFFF:,FFFFFFFFFFFFFFFFFFFFFFFF,FF,
@FS10000125:27:BPA73017-1634:1:1101:13720:1840 2:N:0:4
TTCAGCTTGAGCGTACTCGACGAAGTTCGGTGGGGGGGGGGGGGGGGG
+
FFFFFFFFFFFFFFFFFFFFFFFFFFFFFFFFFFFFFFFFFFFFFFFF
@FS10000125:27:BPA73017-1634:1:1101:13750:1840 2:N:0:4
TTTACTTTGAGCGTACTCGACGAAGGGGGGGGGGGGGGGAGTTCGGAA
+
,,FFFFFFFFFFFFFFFFFFFFFFFFFFFFFFFFFFFF:F,,FF,,:,
@FS10000125:27:BPA73017-1634:1:1101:14020:1840 2:N:0:4
TATTCTTTGAGCGTACTCGACGAAGGGGGGGGGGGGGGGAGATCGGAA
+
FFFFFFFFFFFFFFFFFFFFFFFFFFFFFFFFFFFFFFF:,,F:,,F,
@FS10000125:27:BPA73017-1634:1:1101:14060:1840 2:N:0:4
CCGCGTTTGAGCGTACTCGACGAAGTTAGTTGGGGGGGGGGGGGGGAA
+
FFFFFFFFFFFFFFFFFFFFFFFFFFFFFFFFFFFFFFFFFFFFF,FF
@FS10000125:27:BPA73017-1634:1:1101:15750:1840 2:N:0:4
TTTTCTTTGAGCGTACTCGACGAAGTTCGTCGGGGGGGGGGGGGGGGA
+
FFFFFFFFFFFFFFFFFFFFFFFFFFFFFFFFFFFFFFFFFFFFFFFF
@FS10000125:27:BPA73017-1634:1:1101:1260:1850 2:N:0:4
TGCTTTTTGAGCGTACTCGACGAAGTTCTAAGGGGGGGGGGGGGGGGG
+
FFFFFFFFFFFFFFFFFFFFFFFFFFFFFFFFFFFFFFFFFFFFFFF:
@FS10000125:27:BPA73017-1634:1:1101:1700:1850 2:N:0:4
TAATAATTGAGCGTACTCGACGAAGTTGATTGGGGGGGGGGGGGGGGA
+
FFFFFFFFFFFFFFFFFFFFFFFFFFFFFFFFFFFFFFFFFFFFFFF,
@FS10000125:27:BPA73017-1634:1:1101:1720:1850 2:N:0:4
ACGTCATTGAGCGTACTCGACGAAGTTGCTCGGGGGGGGGGGGGGGGG
+
FF,:FFFFF,:F,,FF,FFFFFFF:FFFFFF:F:FF,F,:F,,,,,,F
@FS10000125:27:BPA73017-1634:1:1101:2420:1850 2:N:0:4
TATCGTTTGAGCGTACTCGACGAAGTTAATCGGGGGGGGGGGGGGGGG
+
FFFFFFFFFFFFFFFFFFFFFFFFFFFFFFFFFFFFFFFFF:FFFFF,
@FS10000125:27:BPA73017-1634:1:1101:2540:1850 2:N:0:4
AAAATATTGAGCGTACTCGACGAAGTTTGCAGGGGGGGGGGGGGGGGG
+
F:FFFFFFFFFFFFFFFFFFFFFFFFFFFFFFFFFFFFFFFFFFFFF:
@FS10000125:27:BPA73017-1634:1:1101:3390:1850 2:N:0:4
ACCGCGTTGAGCGTACTCGACGAAGTTGCATGGGGGGGGGGGGGGGAA
+
:F:,F,FFFFFFFFFFFFFFFFFFFFF:F:FFFFFFFFFFFFFFF,FF
@FS10000125:27:BPA73017-1634:1:1101:3680:1850 2:N:0:4
AATACATTGAGCGTACTCGACGAAGTTTGTAGGGGGGGGGGGGGGGGG
+
FFFFFFFFFFFFFFFFFFFFFFFFFFFFFFFFFFFFFFFFFFFF::,F
@FS10000125:27:BPA73017-1634:1:1101:3980:1850 2:N:0:4
ATATACTTGAGCGTACTCGACGAAGTTAATAGGGGGGGGGGGGGGGAA
+
FFFFFFFFFFFFFFFFFFFFFFFFFFFFFFFFFFFFFFFFFFFFF::F
@FS10000125:27:BPA73017-1634:1:1101:4100:1850 2:N:0:4
ATTTCTTTGAGCGTACTCGACGAAGTTTTACGGGGGGGGGGGGGGGAA
+
:F,FFFFFFFFFFFFFFFFFFFFFFFFFFFFFFFFFFFFFFFFFFF:F
@FS10000125:27:BPA73017-1634:1:1101:5130:1850 2:N:0:4
ATCATATTGAGCGTACTCGACGAAGTTCAGCGGGGGGGGGGGGGGGGA
+
FFFFFFFFFFFFFFFFFFFFFFFFFFFFFFFFFFFFFFFFFFFFFFF,
@FS10000125:27:BPA73017-1634:1:1101:5300:1850 2:N:0:4
GTGTCCTTGAGCGTACTCGACGAAGTTCCAAAGGGGGGGGGGGGGGGG
+
::FFFFFFFFFFFFFFFFFFFFFFFFFFFFFFFFFFFFFFFFFFFFF:
@FS10000125:27:BPA73017-1634:1:1101:5570:1850 2:N:0:4
ATTCGCTTGAGCGTACTCGACGAAGTTCAGTGGGGGGGGGGGGGGGAA
+
FFFFFFFFFFFFFFFFFFFFFFFFFFFFFFFFFFFFFFFFFFFFF,FF
@FS10000125:27:BPA73017-1634:1:1101:5610:1850 2:N:0:4
TTGCCGTTGAGCGTACTCGACGAAGTTGGGCGGGGGGGGGGGGGGAAA
+
F,FFFFFFFFFFFFFFFFFFFFFFFFFFFFFFFFFFFFFFFFFFFF,,
@FS10000125:27:BPA73017-1634:1:1101:5630:1850 2:N:0:4
CTTGTTTTGAGCGTACTCGACGAAGTTAGACGGGGGGGGGGGGGGGGA
+
FFFFFFFFFFFFFFFFFFFFFFFFFFFFFFFFFFFFFFFFFFF:,:,F
@FS10000125:27:BPA73017-1634:1:1101:5690:1850 2:N:0:4
TTTAGATTGAGCGTACTCGACGAAGGGGGGGGGGGGGGGGGGGGGGAT
+
FFFFFFFFFFFFFFFFFFFFFFFFFFFFFFFFFFFFFFFFF::,,,,,
@FS10000125:27:BPA73017-1634:1:1101:5980:1850 2:N:0:4
TATTGCTTGAGCGTACTCGACGAAGTTGCAAGGGGGGGGGGGGGGGGG
+
,,FFFFFFFFFFFFFFFFFFFFFFFFFFFFFFFFFFFFFFFFFFFFFF
@FS10000125:27:BPA73017-1634:1:1101:7670:1850 2:N:0:4
TACTATTTGAGCGTACTCGACGAAGTTTTTGGGGGGGGGGGGGGAGAG
+
F,FFF,FFFFFFFFFFFFFFFFFFFFF,,,FFFFFFFFFFFFFFF,,:
@FS10000125:27:BPA73017-1634:1:1101:8890:1850 2:N:0:4
TCCACTTTGAGCGTACTCGACGAAGTTCAGCGGGGGGGGGGGGGGGAA
+
F:F:F,FFFFFFFFFFFFFFFFFFFFFFF:,FFFFFFFFFFFFFF,FF
@FS10000125:27:BPA73017-1634:1:1101:9290:1850 2:N:0:4
CTTATTTTGAGCGTACTCGACGAAGTTGCCGGGGGGGGGGGGGGGAGA
+
F,FFFFFFFFFFFFFFFFFFFFFFFFFFFFFFFFFFFFFFFFFF::,,
@FS10000125:27:BPA73017-1634:1:1101:9320:1850 2:N:0:4
TCATCGTTGAGCGTACTCGACGAAGTTCCAGGGGGGGGGGGGGGGGGA
+
,FFFFFFFFFFFFFFFFFFFFFFFFFFFFFFFFFFFFFFFFF:FFF,,
@FS10000125:27:BPA73017-1634:1:1101:9860:1850 2:N:0:4
AACATTTTGAGCGTACTCGACGAAGTTAGATGGGGGGGGGGGGGGGAA
+
F:FFFFFFFFFFFFFFFFFFFFFFFFFFFFFFFFFFFFFFFFFFFFFF
@FS10000125:27:BPA73017-1634:1:1101:9970:1850 2:N:0:4
GCAAACTTGAGCGTACTCGACGAAGTTCAGAGGGGGGGGGGGGGGGGG
+
,FFFFFFFFFFFFFFFFFFFFFFFFFFFFFFFFFFFFFFFFFFFFFF,
@FS10000125:27:BPA73017-1634:1:1101:10260:1850 2:N:0:4
TTACACTTGAGCGTACTCGACGAAGTTATGCGGGGGGGGGGGGGGGAA
+
FFFFFFFFFFFFFFFFFFFFFFFFFFFFFFFFFFFFFFFFF:FFF,FF
@FS10000125:27:BPA73017-1634:1:1101:11080:1850 2:N:0:4
TGGAGCTTGAGCGTACTCGACGAAGTTTTGGGGGGGGGGGGGGGGGGA
+
FF:,FFFFFFFFFFFFFFFFFFFFFFF:F::FFFFFFFFFFFFFF,,:
@FS10000125:27:BPA73017-1634:1:1101:11120:1850 2:N:0:4
ACATTTTTGAGCGTACTCGACGAAGTTAGCAGGGGGGGGGGGGGGGGA
+
FFFFFFFFFFFFFFFFFFFFFFFFFFFFFFFFFFFFFFFFFFFFFF:,
@FS10000125:27:BPA73017-1634:1:1101:11520:1850 2:N:0:4
CTATCCTTGAGCGTACTCGACGAAGTTAGTAGGGGGGGGGGGGGGGGG
+
FFFFFFFFFFFFFFFFFFFFFFFFFFFFFFFFFFFFFFFFFFFFFFFF
@FS10000125:27:BPA73017-1634:1:1101:12430:1850 2:N:0:4
ATTGTATTGAGCGTACTCGACGAAGTTGTGAAGGGGGGGGGGGGGGGG
+
FFFFFFFFFFFFFFFFFFFFFFFFFFFFFFFFFFFFFFFFFFFFFF,F
@FS10000125:27:BPA73017-1634:1:1101:12590:1850 2:N:0:4
TCTGAATTGAGCGTACTCGACGAAGTTACATGGGGGGGGGGGGGGGAA
+
FFFFFFFFFFFFFFFFFFFFFFFFFFFFFFFFFFFFFFFFFFFFFFFF
@FS10000125:27:BPA73017-1634:1:1101:14460:1850 2:N:0:4
GCATTATTGAGCGTACTCGACGAAGTTCAACGGGGGGGGGGGGGGGGA
+
F,FF,FFFFFFFFFFFFFFFFFFFFFF:FFFFFFFFFFFFFFFFFF,F
@FS10000125:27:BPA73017-1634:1:1101:14800:1850 2:N:0:4
TACGGGTTGAGCGTACTCGACGAAGTTAGTTGGGGGGGGGGGGGGGGA
+
FFFFFFFFFFFFFFFFFFFFFFFFFFFFFFFFFFFFFFFFFFFFFF:F
@FS10000125:27:BPA73017-1634:1:1101:15400:1850 2:N:0:4
TTACATTTGAGCGTACTCGACGAAGTTGTCTGGGGGGGGGGGGGGGAA
+
FFFFFFFFFFFFFFFFFFFFFFFFFFFFFFFFFFFFFFFFFFFFFF,F
@FS10000125:27:BPA73017-1634:1:1101:15680:1850 2:N:0:4
CTATGATTGAGCGTACTCGACGAAGTTACTAGGGGGGGGGGGGGGGGA
+
FFFFFFFFFFFFFFFFFFFFFFFFFFFFFFFFFFFFFFFFFFFFFF:F
@FS10000125:27:BPA73017-1634:1:1101:2020:1860 2:N:0:4
TTTATCTTGAGCGTACTCGACGAAGTTACCAGGGGGGGGGGGGGGGGA
+
FFFFFFFFFFFFFFFFFFFFFFFFFFFFFFFFFFFFFFFFFFFFFFF,
@FS10000125:27:BPA73017-1634:1:1101:4630:1860 2:N:0:4
CCCGCTTTGAGCGTACTCGACGAAGTTCGAGGGGGGGGGGGGGGGGAA
+
FFFFFFFFFFFFFFFFFFFFFFFFFFFFFFFFFFFFFFFFFFFFF:FF
@FS10000125:27:BPA73017-1634:1:1101:4880:1860 2:N:0:4
TTCTGTTTGAGCGTACTCGACGAAGTTTCACGGGGGGGGGGGGGGGAA
+
FFFFFFFFFFFFFFFFFFFFFFFFFFFFFFFFFFFFFFFFFFFFFFFF
@FS10000125:27:BPA73017-1634:1:1101:5890:1860 2:N:0:4
CTTGTATTGAGCGTACTGACGAAGTTGGGGGGGGGGGGGGAAATTCGA
+
F,FFFFFFFFFFFFFFFFFFFFFFFFFFFFFFFFFFFFFF,:,,,,,F
@FS10000125:27:BPA73017-1634:1:1101:5990:1860 2:N:0:4
TAAGAGTTGAGCGTACTCGACGAAGTTTCACGGGGGGGGGGGGGGGGA
+
FFFFFFFFFFFFFFFFFFFFFFFFFFFFFFFFFFFFFFFFFFFFFF:,
@FS10000125:27:BPA73017-1634:1:1101:6210:1860 2:N:0:4
CTCGAATTGAGCGTACTCGACGAAGGGGGGGGGGGGGGGGGGGAAGTG
+
FFFFFFFFFFFFFFFFFFFFFFFFFFFFFFFFFFFFFFFFFF,:F,,,
@FS10000125:27:BPA73017-1634:1:1101:6740:1860 2:N:0:4
ACTCACTTGAGCGTACTCGACCAAGTTGGAGGGGGGGGGGGGGGGAAA
+
FFFFFFFFFFFFFFFFFFFFFFFFFFFFFFFFFFFFFFFFFFFF:FF,
@FS10000125:27:BPA73017-1634:1:1101:7550:1860 2:N:0:4
TAAATGTTGAGCGTACTCGACGAAGTGGGGGGGGGGGGGGGAAATCGG
+
F,FFFFFFFFFFFFFFFFFFFFFFFFFFFFFFFFFFFFFF:F,,F,,F
@FS10000125:27:BPA73017-1634:1:1101:8330:1860 2:N:0:4
TCCTCTTTGAGCGTACTCGACGAAGTTGCATGGGGGGGGGGGGGGGAA
+
,FFFFFFFFFFFFFFFFFFFFFFFFFFFFFFFFFFFFFFFFFFFF,FF
@FS10000125:27:BPA73017-1634:1:1101:9010:1860 2:N:0:4
GTGCACTTGAGCGTACTCGACGAAGTTTTAGGGGGGGGGGGGGGGAGA
+
,FFFFFFFFFFFFFFFFFFFFFFFFFFFFFFFFFFFFFFFFF:F:F,,
@FS10000125:27:BPA73017-1634:1:1101:9320:1860 2:N:0:4
TAACTTTTGAGCGTACTCGACGAAGTTGATAGGGGGGGGGGGGGGGAA
+
FFFFFFFFFFFFFFFFFFFFFFFFFFFFFFFFFFFFFFFFFFFFFF::
@FS10000125:27:BPA73017-1634:1:1101:9550:1860 2:N:0:4
ACATCATTGAGCGTACTCGACGAAAGGGGGGGGGGGGGGGGAGATCGA
+
,F::,,FFFFFFFFFFFFFFFFFFF::,F,FFFFFFFFFFF:,,F,,,
@FS10000125:27:BPA73017-1634:1:1101:9860:1860 2:N:0:4
GTCCCTTTGAGCGTACTCGACGAAGTTGTATGGGGGGGGGGGGGGGGA
+
FFFFF:FFFFFFFFFFFFFFFFFFFFFFFFF:FFFFFFFFFFFFFFFF
@FS10000125:27:BPA73017-1634:1:1101:10390:1860 2:N:0:4
AATCAGTTGAGCGTACTCGACGAAGTTCTGGGGGGGGGGGGGGGAAAT
+
FFFFFFFFFFFFFFFFFFFFFFFFFFFFFFFFFFFFFFFFFFF,FF,F
@FS10000125:27:BPA73017-1634:1:1101:10440:1860 2:N:0:4
GTTCTGTTGAGCGTACTCGACGAAGTTCGGTGGGGGGGGGGGGGGGGA
+
:,FFFFFFFFFFFFFFFFFFFFFFFFFFFFFFFFFFFFFFFFFFFF,:
@FS10000125:27:BPA73017-1634:1:1101:10940:1860 2:N:0:4
ATCTTGTTGAGCGTACTCGACGAAGTTCTGAGGGGGGGGGGGGGGGAA
+
,FF,F,FFFFFFFFFFFFFFFFFFFFFF,,FFFFFFFFFFFFFFFFFF
@FS10000125:27:BPA73017-1634:1:1101:10980:1860 2:N:0:4
ATTTTCTTGAGCGTACTCGACGAAGTTGATTGGGGGGGGGGGGGGGAA
+
:,FFFFFFFFFFFFFFFFFFFFFFFFFFFFFFFFFFFFFFFFFFFFFF
@FS10000125:27:BPA73017-1634:1:1101:11630:1860 2:N:0:4
ACCATATTGAGCGTACTCGACGAAGTTGTATGGGGGGGGGGGGGGGGA
+
FFFFFFFFFFFFFFFFFFFFFFFFFFFFFFFFFFFFFFFFFFFFFFF,
@FS10000125:27:BPA73017-1634:1:1101:12650:1860 2:N:0:4
CCTTTATTGAGCGTACTCGACGAAGTTAGGCGGGGGGGGGGGGGGGAA
+
,:FF,FFFFFFFFFFFFFFFFFFFFFFFFFFFFFFFFFFFFF,,,,FF
@FS10000125:27:BPA73017-1634:1:1101:12820:1860 2:N:0:4
ATTTCTTTGAGCGTACTCGACGAAGTTGACGGGGGGGGGGGGGGGGAA
+
FFFFFFFFFFFFFFFFFFFFFFFFFFF:FF:FFFFFFFFFFFFFF,FF
@FS10000125:27:BPA73017-1634:1:1101:13170:1860 2:N:0:4
CAATGGTTGAGCGTACTCGACGAAGTTAGCTGGGGGGGGGGGGGGGGA
+
::,:,,FFFFFFFFFFFFFFFFFFFFF:FF,FFFFFFFFFFFFFF,,F
@FS10000125:27:BPA73017-1634:1:1101:13730:1860 2:N:0:4
ATCAGGTTGAGCGTACTCGACGAAGTTTTGCGGGGGGGGGGGGGGGAA
+
FFFFFFFFFFFFFFFFFFFFFFFFFFFFFFFFFFFFFFFFFFFFF:FF
@FS10000125:27:BPA73017-1634:1:1101:13770:1860 2:N:0:4
ACTGCATTGAGCGTACTCGACGAAGTTGTTCGGGGGGGGGGGGGGGGA
+
FFFFFFFFFFFFFFFFFFFFFFFFFFFFFFFFFFFFFFFFFFFFF:,F
@FS10000125:27:BPA73017-1634:1:1101:14300:1860 2:N:0:4
AAAGATTTGAGCGTACTCGACGAAGTTCAGGGGGGGGGGGGGGGGGAA
+
F:FFF:FFFFFFFFFFFFFFFFFFFFFF:FFFFFFFFFFFFFFF,,F:
@FS10000125:27:BPA73017-1634:1:1101:14740:1860 2:N:0:4
TTCGCTTTGAGCGTACTCGACGAAGTTACAAGGGGGGGGGGGGGGGGA
+
,FFFFFF,FFFFFFFFFFFFFFFFFFFFFFFFFFFFFFFFFFFFFFFF
@FS10000125:27:BPA73017-1634:1:1101:14900:1860 2:N:0:4
TAAAGTTTGAGCGTACTCGACGAAGTGGGGGGGGGGGGGGGAAATCGA
+
,:FFFFFFFFFFFFFFFFFFFFFFFFFFFFFFFFFFFFFFFF,,F:,,
@FS10000125:27:BPA73017-1634:1:1101:15430:1860 2:N:0:4
TTCGAATTGAGCGTACTCGACGAGGTTTATAGGGGGGGGGGGGGGGGG
+
FFFFFFFFFFFFFFFFFFFFFFFFFFFFFFFFFFFFFFFFFFF,,,,F
@FS10000125:27:BPA73017-1634:1:1101:1790:1870 2:N:0:4
CAATGGTTGAGCGTACTCGACGAAGTTCTAGGGGGGGGGGGGGGGGAA
+
F,F:F,FFFFFFFFFFFFFFFFFFFFFFFF:FFFFFFFFFFFFFFF,F
@FS10000125:27:BPA73017-1634:1:1101:1920:1870 2:N:0:4
TCGAGATTGAGCGTACTCGACGAAGTTATTAGGGGGGGGGGGGGGGGA
+
,FFFFFFFFFFFFFFFFFFFFFFFFFFFFFFFFFFFFFFFFFFFFF,F
@FS10000125:27:BPA73017-1634:1:1101:2540:1870 2:N:0:4
TTGGAATTGAGCGTACTCGACGAATTTTAACGGGGGGGGGGGGGGGGG
+
F,FFFFFFFFFFFFFFFFFFFFFFFFFFFFFFFFFFFFFFFFFFF,:F
@FS10000125:27:BPA73017-1634:1:1101:3080:1870 2:N:0:4
TCAGCCTTGAGCGTACTCGACGAAGTTTGAAAGGGGGGGGGGGGGGGA
+
,,FFFFFFFFFFFFFFFFFFFFFFFFFFFFFFFFFFFFFFFFFFFFF,
@FS10000125:27:BPA73017-1634:1:1101:3090:1870 2:N:0:4
TTGATTTTGAGCGTACTCGACGAAGTTGGCGGGGGGGGGGGGGGGGGG
+
F,,FFFFFFFFFFFFFFFFFFFFFFFFF:F,,FFFFFFFFFFFFFFF:
@FS10000125:27:BPA73017-1634:1:1101:3130:1870 2:N:0:4
TTGAATTTGAGCGTACTCGACGAAGTTGCCAGGGGGGGGGGGGGGGAA
+
F,FFFFFFFFFFFFFFFFFFFFFFFFFFFFFFFFFFFFFFFFFFF,FF
@FS10000125:27:BPA73017-1634:1:1101:3220:1870 2:N:0:4
TTAACCTTGAGCGTACTCGACGAAGGGGGGGGGGGGGGGGGGGGGGAA
+
F,FFF:FFFFFFFFFFFFFFFFFFF:F:::FFFFFFFFFF:,:,:,,,
@FS10000125:27:BPA73017-1634:1:1101:3610:1870 2:N:0:4
ATTTTTTTGAGCGTACTCGACGAAGTTGGCAAGGGGGGGGGGGGGGAA
+
,FFFFFFFFFFFFFFFFFFFFFFFFFFFFFFFFFFFFFFFFFFFFFFF
@FS10000125:27:BPA73017-1634:1:1101:4470:1870 2:N:0:4
TACATTTTGAGCGTACTCGACGAAGTTTACTGGGGGGGGGGGGGGTTA
+
F:F:FFFFFFFFFFFFFFFFFFFFFFF:F,,FFFFFFFFFFF,F,,,,
@FS10000125:27:BPA73017-1634:1:1101:4950:1870 2:N:0:4
ATTGGTTTGAGCGTACTCGACGAAGTTATCAGGGGGGGGGGGGGGGGG
+
FFFFFFFFFFFFFFFFFFFFFFFFFFFFFFFFFFFFFFFFFFFFFFFF
@FS10000125:27:BPA73017-1634:1:1101:6000:1870 2:N:0:4
ATGCTCTTGAGCGTACTCGACGAAGTTTTTCGGGGGGGGGGGGGGGGA
+
FFFFFFFFFFFFFFFFFFFFFFFFFFFFFFFFFFFFFFFFFFFFF:F,
@FS10000125:27:BPA73017-1634:1:1101:6380:1870 2:N:0:4
TTGTATTTGAGCGTACTCGACGAAGTTGCGCGGGGGGGGGGGGGGAAT
+
,FFFFFFFFFFFFFFFFFFFFFFFFFFFFFFFFFFFFFFFFFFF,FF,
@FS10000125:27:BPA73017-1634:1:1101:6620:1870 2:N:0:4
CAAGGTTTGAGCGTACTCGACGAAGAGGGGGGGGGGGGGGGGGAGATG
+
F:,::FFFFFFFFFFFFFFFFFFFFF:,F:::FFFFFFFFFFF,,F:,
@FS10000125:27:BPA73017-1634:1:1101:7470:1870 2:N:0:4
ACAAAGTTGAGCGTACTCGACGAAGTTGTAGGGGGGGGGGGGGGAAAT
+
FFFFFFFFFFFFFFFFFFFFFFFFFFFFFFFFFFFFFFFFFFF:FF,F
@FS10000125:27:BPA73017-1634:1:1101:7680:1870 2:N:0:4
TTTTAGTTGAGCGTACTCGACGAAGTTCGTCGGGGGGGGGGGGGGGAA
+
,FFFFFFFFFFFFFFFFFFFFFFFFFFFFFFFFFFFFFFFFFFFFFFF
@FS10000125:27:BPA73017-1634:1:1101:9300:1870 2:N:0:4
CTGTGGTTGAGCGTACTCGACGAAGTTTGGCGGGGGGGGGGGGGGGAA
+
,FFFF:FFFFFFFFFFFFFFFFFFFFFFF,FFFFFFFFFFFFFFF:,,
@FS10000125:27:BPA73017-1634:1:1101:10460:1870 2:N:0:4
GTTGTATTGAGCGTACTCGACGAAGTTGTCAGGGGGGGGGGGGGGGGA
+
,::FFFFFFFFFFFFFFFFFFFFFFFFFFFFFFFFFFFFFFFFFFF:F
@FS10000125:27:BPA73017-1634:1:1101:10610:1870 2:N:0:4
TCTTAATTAAGCGTACTCGACGAAGTTGCCGGGGGGGGGGGGGGGGGG
+
FFFFFFFFFFFFFFFFFFFFFFFFFFFFFFFFFFFFFFFFFFFFFFFF
@FS10000125:27:BPA73017-1634:1:1101:11280:1870 2:N:0:4
ACATTTTTGAGCGTACTCGACGAAGGGGGGGGGGGGGGGAGATCGGAA
+
FFFFFFFFFFFFFFFFFFFFFFFFFFFFFFFFFFFFFFF::,F::,F:
@FS10000125:27:BPA73017-1634:1:1101:12800:1870 2:N:0:4
TTATTCTTGAGCGTACTCGACGAAGTTGGGGGGGGGGGGGGGAAAGTC
+
F,FFFFFFFFFFFFFFFFFFFFFFFFFFFFFFFFFFFFFFFF,F:,F,
@FS10000125:27:BPA73017-1634:1:1101:1370:1880 2:N:0:4
TTTCCTTTGAGCGTACTCGACGAAGTTACTAGGGGGGGGGGGGGGGAA
+
FFFFFFFFFFFFFFFFFFFFFFFFFFFFFFFFFFFFFFFFFFFFFFFF
@FS10000125:27:BPA73017-1634:1:1101:2070:1880 2:N:0:4
ATGCCATTGAGCGTACTCGACGAAGTTTGTGGGGGGGGGGGGGGGAAA
+
:FFFFFFFFFFFFFFFFFFFFFFFFFFFFFFFFFFFFFFFFFFF:FF,
@FS10000125:27:BPA73017-1634:1:1101:2660:1880 2:N:0:4
AACAATTTGAGCGTACTCGACGAAGTTGTAGGGGGGGGGGGGGGGAAA
+
FFFFFFFFFFFFFFFFFFFFFFFFFFFFFFFFFFFFFFFFFFFF,F,,
@FS10000125:27:BPA73017-1634:1:1101:2820:1880 2:N:0:4
CTATCCTTGAGCGTACTCGACGAAGTTACGTGGGGGGGGGGGGGGAAA
+
F,FFFFFFFFFFFFFFFFFFFFFFFFFFFFFFFFFFFFFFFFFFF:F:
@FS10000125:27:BPA73017-1634:1:1101:3610:1880 2:N:0:4
CCAATTTTGAGCGTACTCGACGAAGTTTTGGGGGGGGGGGGGGGGGGA
+
FFFFFFFFFFFFFFFFFFFFFFFFFFFFFFFFFFFFFFFFFFFF:,,,
@FS10000125:27:BPA73017-1634:1:1101:3790:1880 2:N:0:4
ATGTTCTTGAGCGTACTCGACGAAGTTCACAGGGGGGGGGGGGGGGAA
+
F,FFFFFFFFFFFFFFFFFFFFFFFFFFFFFFFFFFFFFFFFFFF,FF
@FS10000125:27:BPA73017-1634:1:1101:4630:1880 2:N:0:4
AAGGCATTGAGCGTACTCGACGAAGTTTCTAGGGGGGGGGGGGGGGGA
+
FF,FFFFFFFFFFFFFFFFFFFFFFFF:FFF:FFFFFFFFFFFFFF,F
@FS10000125:27:BPA73017-1634:1:1101:5040:1880 2:N:0:4
CTGTCTTTGAGCGTACTCGACGAAGTTAGCCGGGGGGGGGGGGGGGAA
+
F,:FFFFFFFFFFFFFFFFFFFFFFFFFFFFFFFFFFFFFFFFFFFFF
@FS10000125:27:BPA73017-1634:1:1101:5570:1880 2:N:0:4
TTTAGTTTGAGCGTACTCGACGAAGTTCTACAGGGGGGGGGGGGGGGG
+
,,FFFFFFFFFFFFFFFFFFFFFFFFFFFFFFFFFFFFFFFFFFFFF:
@FS10000125:27:BPA73017-1634:1:1101:5760:1880 2:N:0:4
ATATATTTGAGCGTACTCGACGAAGTTAACTGGGGGGGGGGGGGGGGG
+
FFFFFFFFFFFFFFFFFFFFFFFFFFFFFFFFFFFFFFFFFFFFFFF:
@FS10000125:27:BPA73017-1634:1:1101:6610:1880 2:N:0:4
CAGTCTTTGAGCGTACTCGACGAAGTTGGTGGGGGGGGGGGGGGGGGG
+
FFFFFFFFFFFFFFFFFFFFFFFFFFFFFFFFFFFFFFFFFFF:FFFF
@FS10000125:27:BPA73017-1634:1:1101:7350:1880 2:N:0:4
CCTACTTTGAGCGTACTCGACGAAGTTCCGAGGGGGGGGGGGGGGGAA
+
FFFFFFFFFFFFFFFFFFFFFFFFFFFFFFFFFFFFFFFFFFFFF:FF
@FS10000125:27:BPA73017-1634:1:1101:7450:1880 2:N:0:4
CTTGTTTTGAGCGTACTCGACGAAGTTTCGTGGGGGGGGGGGGGGGGA
+
F,FFFFFFFFFFFFFFFFFFFFFFFFFFFFFFFFFFFFFFFF:FFFF,
@FS10000125:27:BPA73017-1634:1:1101:8090:1880 2:N:0:4
AAGACCTTGAGCGTACTCGACGAAGTTAGGCGGGGGGGGGGGGGGGAA
+
FFFFFFFFFFFFFFFFFFFFFFFFFFFFFFFFFFFFFFFFFFFFF:FF
@FS10000125:27:BPA73017-1634:1:1101:8830:1880 2:N:0:4
TTTTTGTTGAGCTTACTCGACGAAGTTGGCAGGGGGGGGGGGGGGGGA
+
FFFFFFFFFFFFFFFFFFFFFFFFFFFFFFFFFFFFFFFFFFFFFF,,
@FS10000125:27:BPA73017-1634:1:1101:9020:1880 2:N:0:4
CTAGTATTGAGCGTACTCGACGAAGTTTTGCGGGGGGGGGGGGGGGGG
+
FFFFFFFFFFFFFFFFFFFFFFFFFFFFFFFFFFFFFFFFFFFFFFF,
@FS10000125:27:BPA73017-1634:1:1101:9620:1880 2:N:0:4
ATTAGTTTGAGCGTACTCGACGAAGTTCGATGGGGGGGGGGGGGGGAA
+
FFFFFFFFFFFFFFFFFFFFFFFFFFFFFFFFFFFFFFFFFFFFF,FF
@FS10000125:27:BPA73017-1634:1:1101:9700:1880 2:N:0:4
TTCTGATTGAGCGTACTCGACGAAGTTATACGGGGGGGGGGGGGGGGG
+
F,,,,,F:FFFFFFFFFFFFFFFFFFF,,F,FFF:FFFFFF::,F,,,
@FS10000125:27:BPA73017-1634:1:1101:9710:1880 2:N:0:4
TTCCTGTTGAGCGTACTCGACGAAGTTAATCGGGGGGGGGGGGGGGGG
+
FFFFFFFFFFFFFFFFFFFFFFFFFFFFFFFFFFFFFFFFFFFFFFFF
@FS10000125:27:BPA73017-1634:1:1101:9850:1880 2:N:0:4
TTCCTCTTGAGCGTACTCGACGAAGTTGGGTGGGGGGGGGGGGGGGGA
+
,,,,,:FFFFFFFFFFFFFFFFFFFFF,F,FFFFFFFFFFFFFFFF,F
@FS10000125:27:BPA73017-1634:1:1101:10100:1880 2:N:0:4
CCCCACTTGAGCGTACTCGACGAAGTTCCTAGGGGGGGGGGGGGGGAA
+
FFFFFFFFFFFFFFFFFFFFFFFFFFFFFFFFFFFFFFFFFFFFFF:F
@FS10000125:27:BPA73017-1634:1:1101:10150:1880 2:N:0:4
ACGGCTTTGAGCGTACTCGACGAAGTTAACTGGGGGGGGGGGGGGGGG
+
,FFFFFFFFFFFFFFFFFFFFFFFFFFF,FFFFFFFFFFFFFFFFF,F
@FS10000125:27:BPA73017-1634:1:1101:10240:1880 2:N:0:4
CTTGTGTTGAGCGTACTCGACGAAGTTCTACGGGGGGGGGGGGGGGAA
+
FFFFFFFFFFFFFFFFFFFFFFFFFFFFFFFFFFFFFFFFFFFFF,,F
@FS10000125:27:BPA73017-1634:1:1101:10560:1880 2:N:0:4
TAATATTTGAGCGTACTCGACAAATTTCATGAGCGTCGTGTGGGGAAA
+
FFF,F,:FF:FFFFFFFFFF:,F:,:FF:,F,F,:,,:,:,,,:,,,F
@FS10000125:27:BPA73017-1634:1:1101:10960:1880 2:N:0:4
ATTCGATTGAGCGTACTCGACGAAGTTAGTAGGGGGGGGGGGGGGGAA
+
FFFFFFFFFFFFFFFFFFFFFFFFFFFFFFFFFFFFFFFFFFFFF,FF
@FS10000125:27:BPA73017-1634:1:1101:11400:1880 2:N:0:4
CTCAGGTTGAGCGTACTCGACGAAGTTCAGCGGGGGGGGGGGGGGGGA
+
FFFFFFFFFFFFFFFFFFFFFFFFFFFFFFFFFFFFFFFFFF,FFF,:
@FS10000125:27:BPA73017-1634:1:1101:11600:1880 2:N:0:4
TTACCTTTGAGCGTACTCGACGAAGGGGGGGGGGGGGGGAGATCGGAA
+
FFFFFFFFFFFFFFFFFFFFFFFFFFFFFFFFFFFFFFF,::,,,,FF
@FS10000125:27:BPA73017-1634:1:1101:11850:1880 2:N:0:4
AAGCAATTGAGCGTACTCGACGAAGTTACAAGGGGGGGGGGGGGGGAA
+
FF,FFFFFFFFFFFFFFFFFFFFFFFFFF,,FFFFFFFFFFFFFF:FF
@FS10000125:27:BPA73017-1634:1:1101:13970:1880 2:N:0:4
AATTCTTTGAGCGTACTCGACGAAGTTCACTGGGGGGGGGGGGGGGGA
+
::FFFFFFFFFFFFFFFFFFFFFFFFFFFFFFFFFFFFFFFFFFFFFF
@FS10000125:27:BPA73017-1634:1:1101:14130:1880 2:N:0:4
TTTCTCTTGAGCGTACTCGACGAAGTTATCGGGGGGGGGGGGGGGAGA
+
FF:FFFFFFFFFFFFFFFFFFFFFFFFFFFFFFFFFFFFFFFFFFF,F
@FS10000125:27:BPA73017-1634:1:1101:14690:1880 2:N:0:4
TTTGGTTTGAGCGTACTCGACGAAGTTACCTGGGGGGGGGGGGGGGAA
+
F,FFFFFFFFFFFFFFFFFFFFFFFFFFFFFFFFFFFFFFFFFFF:FF
@FS10000125:27:BPA73017-1634:1:1101:14870:1880 2:N:0:4
TTACACTTGAGCGTACTCGACGAAGTTTAGGGGGGGGGGGGGGGGGGA
+
FF:FFFFFFFFFFFFFFFFFFFFFFFFFFFFFFFFFFFFFFFF,:,,,
@FS10000125:27:BPA73017-1634:1:1101:15000:1880 2:N:0:4
TATATTTTGAGCGTACTCGACGAAGTTGCGAGGGGGGGGGGGGGGGGA
+
,:FFFFFFFFFFFFFFFFFFFFFFFFFFFFFFFFFFFFFFFFF:::,,
@FS10000125:27:BPA73017-1634:1:1101:15540:1880 2:N:0:4
TTTTGATTGAGCGTACTCGACGAAGTTAGGGGGGGGGGGGGGGAAGTC
+
FFFFFFFFFFFFFFFFFFFFFFFFFFFFFFFFFFFFFFFFFF,F,,,,
@FS10000125:27:BPA73017-1634:1:1101:15630:1880 2:N:0:4
TCTGCCTTGAGCGTACTCGACGAAGTTGTATGGGGGGGGGGGGGGGGG
+
FF:FFFFFFFFFFFFFFFFFFFFFFFFFFFFFFFFFFFFFFFFFFFFF
@FS10000125:27:BPA73017-1634:1:1101:16110:1880 2:N:0:4
TCGATATTGAGCGTACTCGACGAAGTTTCGAGGGGGGGGGGGGGGGAA
+
FFFFFFFFFFFFFFFFFFFFFFFFFFFFFFFFFFFFFFFFFFFFFFFF
@FS10000125:27:BPA73017-1634:1:1101:16490:1880 2:N:0:4
TATATATTGAGCGTACTCGACGAAGTTTAGGGGGGGGGGGGGGGGGAA
+
FFFFFFFFFFFFFFFFFFFFFFFFFFFFFFFFFFFFFFFFFFF,:F:F
@FS10000125:27:BPA73017-1634:1:1101:1000:1890 2:N:0:4
CTTAATTTGAGCGTACTCGACGAAGTTGACGGGGGGGGGGGGGGGAAA
+
F,FFFFFFFFFFFFFFFFFFFFFFFFFFFFFFFFFFFFFFFFFF,,F:
@FS10000125:27:BPA73017-1634:1:1101:1110:1890 2:N:0:4
TTTACTTTGAGCGTACTCGACGAAGTTACGAGGGGGGGGGGGGGGAAA
+
FFFFFFFFFFFFFFFFFFFFFFFFFFFFFFFFFFFFFFFFFFFFF,:F
@FS10000125:27:BPA73017-1634:1:1101:1920:1890 2:N:0:4
CTGCGCTTGAGCGTACTCGACGAAGTTCGGGGGGGGGGGGGGGAAATC
+
FFFFFFFFFFFFFFFFFFFFFFFFFFFFFFFFFFFFFFFFFF,F:,FF
@FS10000125:27:BPA73017-1634:1:1101:3600:1890 2:N:0:4
AATTCCTTGAGCGTACTCGACGAAGTTAAGTGGGGGGGGGGGGGGGGA
+
::FFFFFFFFFFFFFFFFFFFFFFFFFFFFFFFFFFFFFFFFFFFFFF
@FS10000125:27:BPA73017-1634:1:1101:3720:1890 2:N:0:4
CTTTGGTTGAGCGTACTCGACGAAGTTGCGCGGGGGGGGGGGGGAAAA
+
FF,F,FFFFFFFFFFFFFFFFFFFFFF,FFFF:FF:FFFF,FFF,FFF
@FS10000125:27:BPA73017-1634:1:1101:4270:1890 2:N:0:4
TTTTCTTTGAGCGTACTCGACGAAGTTGGGGGGGGGGGGGGGAATTCG
+
,,FFFFFFFFFFFFFFFFFFFFFFFFFFFFFFFFFFFFFFF,FF,FFF
@FS10000125:27:BPA73017-1634:1:1101:4790:1890 2:N:0:4
TTGGTATTGAGCGTACTCGACGAAGTTCCAAGGGGGGGGGGGGGGGGA
+
,F,FF:FFFFFFFFFFFFFFFFFFFFFFFFFFFFFFFFFFFFFFFFFF
@FS10000125:27:BPA73017-1634:1:1101:4820:1890 2:N:0:4
TTCCGATTGAGCGTACTCGACGAAATTGAGTGGGGGGGGGGGGGGGAA
+
FFFFFFFFFFFFFFFFFFFFFFFFFFFFFFFFFFFFFFFFFFFFFFFF
@FS10000125:27:BPA73017-1634:1:1101:5890:1890 2:N:0:4
TAACAGTTGAGCGTACTCGACGAAGTTTCTAGGGGGGGGGGGGGGGGA
+
F::FFFFFFFFFFFFFFFFFFFFFFFF::,FFFFFFFFFFFFFFFF,F
@FS10000125:27:BPA73017-1634:1:1101:6080:1890 2:N:0:4
ACTCTTTTGAGCGTACTCGACGAAGTTGTCCGGGGGGGGGGGGGGAAA
+
,FFFFFFFFFFFFFFFFFFFFFFFFFFFFFFFFFFFFFFFFFFFF,:F
@FS10000125:27:BPA73017-1634:1:1101:6180:1890 2:N:0:4
GTGAGGTTGAGCGTACTCGACGAAGTTTGAGGGGGGGGGGGGGGGGGA
+
,,FFFFFFFFFFFFFFFFFFFFFFFFFFFFFFFFFFFFFFFFFFFFF,
@FS10000125:27:BPA73017-1634:1:1101:6740:1890 2:N:0:4
TATCCATTGAGCGTACTCGACGAAGTTCAGCGGGGGGGGGGGGGGGAA
+
FFFFFFFFFFFFFFFFFFFFFFFFFFFFFFFFFFFFFFFFFFFFFF,F
@FS10000125:27:BPA73017-1634:1:1101:7070:1890 2:N:0:4
TCAGTCTTGAGCGTACTCGACGAAGTTATGAGGGGGGGGGGGGGGGGA
+
FFFFFFFFFFFFFFFFFFFFFFFFFFFFFFFFFFFFFFFFFFFFFF:F
@FS10000125:27:BPA73017-1634:1:1101:7290:1890 2:N:0:4
CTATACTTGAGCGTACTCGACGAAGTTGCCTGGGGGGGGGGGGGGGGA
+
FFFFFFFFFFFFFFFFFFFFFFFFFFFFFFFFFFFFFFFFFFFFFFFF
@FS10000125:27:BPA73017-1634:1:1101:8190:1890 2:N:0:4
TATTGGTTGAGCGTACTCGACGAAGTTGCTTGGGGGGGGGGGGGGGAA
+
F,FFFFFFFFFFFFFFFFFFFFFFFFFFFFFFFFFFFFFFFFFFF:::
@FS10000125:27:BPA73017-1634:1:1101:8400:1890 2:N:0:4
TTTTGTTTGAGCGTACTCGACGAAAGGGGGGGGGGGGGGGGGGGGAAA
+
,FFFFFFFFFFFFFFFFFFFFFFFFFFFFFFFFFFFFFFFF:F,,F,F
@FS10000125:27:BPA73017-1634:1:1101:9170:1890 2:N:0:4
TATACATTGAGCGTACTCGACGAAGTTGGCTGGGGGGGGGGGGGGGGG
+
FF,FFFFFFFFFFFFFFFFFFFFFFFFFFFFFFFFFFFFFFFFFFFF:
@FS10000125:27:BPA73017-1634:1:1101:10790:1890 2:N:0:4
TCAATATTGAGCGTACTCGACGAAGTTGCGCGGGGGGGGGGGGGGGAA
+
,FFFFFFFFFFFFFFFFFFFFFFFFFFFFFFFFFFFFFFFFFFF,F,F
@FS10000125:27:BPA73017-1634:1:1101:11010:1890 2:N:0:4
TTCAGATTGAGCGTACTCGACGAAGTTATGTGGGGGGGGGGGGGGGGG
+
,,FFFFFFFFFFFFFFFFFFFFFFFFFFFFFFFFFFFFFFFFFFFF:F
@FS10000125:27:BPA73017-1634:1:1101:11750:1890 2:N:0:4
TTAAGGTTGAGCGTACTCGACGAAGTTCGTGGGGGGGGGGGGGGGGAA
+
,,FFFFFFFFFFFFFFFFFFFFFFFFFFFFFFFFFFFFFFFFFFF,F:
@FS10000125:27:BPA73017-1634:1:1101:12270:1890 2:N:0:4
ATTCTCTTGAGCGTACTCGACGAAGTTCCAGGGGGGGGGGGGGGGGGA
+
FFFFFFFFFFFFFFFFFFFFFFFFFFFFFFFFFFFFFFFFFFFFFFFF
@FS10000125:27:BPA73017-1634:1:1101:12290:1890 2:N:0:4
CCCATGTTGAGCGTACTCGACGAAGTTGTCAGGGGGGGGGGGGGGGAA
+
FFFFF:FFFFFFFFFFFFFFFFFFFFFFFF::FFFF:FFFFFFFF:::
@FS10000125:27:BPA73017-1634:1:1101:13130:1890 2:N:0:4
TTGTTATTGAGCGTACTCGACGAAGGGGGGGGGGGGGGGGGAGCGTGA
+
:::::FFFFFFFFFFFFFFFFFFFF,,F,::FF:F:FF:,,F,,,,,F
@FS10000125:27:BPA73017-1634:1:1101:13290:1890 2:N:0:4
GAAATTTTGAGCGTACTCGACGAAGTTCAGGGGGGGGGGGGGGGAAAT
+
,FFFFFFFFFFFFFFFFFFFFFFFFFFFFFFFFFFFFFFFFFF::FFF
@FS10000125:27:BPA73017-1634:1:1101:13470:1890 2:N:0:4
CGGAACTTGAGCGTACTCGACGAAGTTAGCGCGGGGGGGGGGGGGGGA
+
F::F:FFFFFFFFFFFFFFFFFFFFFFF:FFFFFFFFFFFFFFFFFFF
@FS10000125:27:BPA73017-1634:1:1101:13500:1890 2:N:0:4
GTTATATTGAGCGTACTCGACGAAGTTGAAAGGGGGGGGGGGGGGGAA
+
,,FFFFFFFFFFFFFFFFFFFFFFFFFFFFFFFFFFFFFFFFFFFFFF
@FS10000125:27:BPA73017-1634:1:1101:13800:1890 2:N:0:4
TCCCTTTTGAGCGTACTCGACGAAGTTACAGGGGGGGGGGGGGGGAAT
+
,FFFFFFFFFFFFFFFFFFFFFFFFFFFFFFFFFFFFFFFFFFF,F:,
@FS10000125:27:BPA73017-1634:1:1101:13950:1890 2:N:0:4
TTTTCCTTGAGCGTACTCGACGAAGTTGTGAGGGGGGGGGGGGGGGGG
+
F,FFFFFFFFFFFFFFFFFFFFFFFFFFFFFFFFFFFFFFFFFFF,::
@FS10000125:27:BPA73017-1634:1:1101:15360:1890 2:N:0:4
ATGAAATTGAGCGTACTCGACGAAGTTGCGGGGGGGGGGGGGGGGGGG
+
F,FFFFFFFFFFFFFFFFFFFFFFFFFFFFFFFFFFFFFFFFFFF:::
@FS10000125:27:BPA73017-1634:1:1101:15370:1890 2:N:0:4
ATGATCTTGAGCGTACTCGACGAGGTTACAAGGGGGGGGGGGGGGGGG
+
:FFFFFFFFFFFFFFFFFFFFFFFFFFFFFFFFFFFFFFFFFFFF:F,
@FS10000125:27:BPA73017-1634:1:1101:15460:1890 2:N:0:4
ATTTCGTTGAGCGTACTCGACGAAGTTAACCGGGGGGGGGGGGGGGGA
+
:,FFFFFFFFFFFFFFFFFFFFFFFFFFFFFFFFFFFFFFFFFF:F,:
@FS10000125:27:BPA73017-1634:1:1101:15620:1890 2:N:0:4
TTATCATTGAGCGTACTCGACGAAGTTGCTAGGGGGGAGGGGGGGGGG
+
F,FFFFFFFFFFFFFFFFFFFFFFFFFFFFFFFFFFFFFFFFFFFFF,
@FS10000125:27:BPA73017-1634:1:1101:15800:1890 2:N:0:4
TTATTATTGAGCGTACTCGACGAAGTTTAGCGGGGGGGGGGGGGGGAA
+
FFFFFFFFFFFFFFFFFFFFFFFFFFFFFFFFFFFFFFFFFFFFFF,:
@FS10000125:27:BPA73017-1634:1:1101:1370:1900 2:N:0:4
TCACATTTGAGCGTACTCGACGAAGTTGGTAGGGGGGGGGGGGGGGGG
+
,FFFFFFFFFFFFFFFFFFFFFFFFFFFFFFFFFFFFFFFFFFFFFF,
@FS10000125:27:BPA73017-1634:1:1101:1540:1900 2:N:0:4
TTCACATTGAGCGTACTCGACGAAGTTTCACGGGGGGGGGGGGGGGGA
+
FFFFFFFFFFFFFFFFFFFFFFFFFFFFFFFFFFFFFFFFFFFFFFF,
@FS10000125:27:BPA73017-1634:1:1101:1860:1900 2:N:0:4
ATCCACTTGAGCGTACTCGACGAAGTTAGGGGGGGGGGGGGGGGGGAA
+
F,FFFFFFFFFFFFFFFFFFFFFFFFFFFFFFFFFFFFFFFFFFF,,F
@FS10000125:27:BPA73017-1634:1:1101:1920:1900 2:N:0:4
ATTCACTTGAGCGTACTCGACGAAGTTTGCCGGGGGGGGGGGGGGGAA
+
FFFFFFFFFFFFFFFFFFFFFFFFFFFFFFFFFFFFFFFFFFFFFFFF
@FS10000125:27:BPA73017-1634:1:1101:2080:1900 2:N:0:4
ATGAACTTGAGCGTACTCGACGAAGTTAATTGGGGGGGGGGGGGGGAA
+
F:FFFFFFFFFFFFFFFFFFFFFFFFFFFFFFFFFFFFFFFFFFF,FF
@FS10000125:27:BPA73017-1634:1:1101:3130:1900 2:N:0:4
TTAACCTTGAGCGTACTCGACGAAGGGGGGGGGGGGGGGGGGGGGGAA
+
FFFFFFFFFFFFFFFFFFFFFFFFFFFFFFFFFFFFFFF::,,,:,,:
@FS10000125:27:BPA73017-1634:1:1101:3230:1900 2:N:0:4
ACTTTTTTGAGCGTACTCGACGAAGTTCTCTGGGGGGGGGGGGGGGAA
+
FF,:::FFFFFFFFFFFFFFFFFFFFFF:F,FFFFFFFFFFFFFFF,F
@FS10000125:27:BPA73017-1634:1:1101:4850:1900 2:N:0:4
TTATCAAGGGGGGGGGGGGGGGAGATCGGAAGAGCGTCGTGTAGGGAA
+
,FFFFFFFFFFFFFFFFFFFFF:,:FF:FFF,:F:,,F,,,:,,F:F,
@FS10000125:27:BPA73017-1634:1:1101:5160:1900 2:N:0:4
CCTTGTTTGAGCGTACTCGACGAAGTTCAACGGGGGGGGGGGGGGGGA
+
FFFFFFFFFFFFFFFFFFFFFFFFFFFFFFFFFFFFFFFFFFFFF,,F
@FS10000125:27:BPA73017-1634:1:1101:5500:1900 2:N:0:4
GTTATATTGAGCGTACTCGACGAAGTTCAGGGGGGGGGGGGGGGGGGA
+
,,FFFFFFFFFFFFFFFFFFFFFFFFFFFFFFFFFFFFFFFFFFFF,:
@FS10000125:27:BPA73017-1634:1:1101:6570:1900 2:N:0:4
TTTCAATTGAGCGTACTCGACGAATTTGAGCGGGGGGGGGGGGGGGAA
+
,,FFFFFFFFFFFFFFFFFFFFFFFFFFFFFFFFFFFFFFFFFFF::F
@FS10000125:27:BPA73017-1634:1:1101:6900:1900 2:N:0:4
TAATCATTGAGCGTACTCGACGAAGTTAGGCGGGGGGGGGGGGGGGGA
+
FFFFFFFFFFFFFFFFFFFFFFFFFFFFFFFFFFFFFFFFFFFFFFF,
@FS10000125:27:BPA73017-1634:1:1101:7210:1900 2:N:0:4
AACTACTTGAGCGTACTCGACGAAGTTGGGTGGGGGGGGGGGGGGGGA
+
,FFFFFFFFFFFFFFFFFFFFFFFFFFFFFFFFFFFFFFFFFFFFFF:
@FS10000125:27:BPA73017-1634:1:1101:7400:1900 2:N:0:4
ATTCGGTTGAGCGTACTCGACGAAGGGGGGGGGGGGGGGGAAATTGGA
+
,FFFFFFFFFFFFFFFFFFFFFFFFFFFFFFFFFFFFFFF,,FF,,,F
@FS10000125:27:BPA73017-1634:1:1101:7410:1900 2:N:0:4
CTTCCCTTGAGCGTACTCGACGAAGTTGCTGGGGGGGGGGGGGGGAAA
+
,FF:FFFFFFFFFFFFFFFFFFFFFFFFFFFFFFFFFFFFFFFF,F:,
@FS10000125:27:BPA73017-1634:1:1101:7700:1900 2:N:0:4
TTAAGCTTGAGCGTACTCGACGAAGTTCACCGGGGGGGGGGGGGGGAA
+
:FFFFFFFFFFFFFFFFFFFFFFFFFFFFFFFFFFFFFFFFFFFFFFF
@FS10000125:27:BPA73017-1634:1:1101:8360:1900 2:N:0:4
TTTTCATTGAGCGTACTCGACGAAGTTGTATGGGGGGGGGGGGGGGAA
+
FFFFFFFFFFFFFFFFFFFFFFFFFFFFFFFFFFFFFFFFFFFFFF,,
@FS10000125:27:BPA73017-1634:1:1101:9710:1900 2:N:0:4
TCATTATTGAGCGTACTCGACGAAGTTACTTGGGGGGGGGGGGGGGAA
+
FFFFFFFFFFFFFFFFFFFFFFFFFFFFFFFFFFFFFFFFFFF:F,:F
@FS10000125:27:BPA73017-1634:1:1101:10180:1900 2:N:0:4
TATCTTTAGGGCGTGCGGGGCGAAGTTTTATTAAGCGCCCTGTGAAGA
+
F,,:,:F,F,F,F,,,,,F,,F,F,,F:,,,:,:F,,,:,,,,,,F,,
@FS10000125:27:BPA73017-1634:1:1101:10350:1900 2:N:0:4
TTCCAATTGAGCGTACTCGACGAAGTTTTGAGGGGGGGGGGGGGGGAA
+
FFFFFFFFFFFFFFFFFFFFFFFFFFFFFFFFFFFFFFFFFFFFFFFF
@FS10000125:27:BPA73017-1634:1:1101:10360:1900 2:N:0:4
CTTCGATTGAGCGTACTCGACGAAGTGGGGGGGGGGGGGGGGGGGGGA
+
FFFFFFFFFFFFFFFFFFFFFFFFFFFFFFFFFFFFF:F,:,,,,,,,
@FS10000125:27:BPA73017-1634:1:1101:10490:1900 2:N:0:4
CCCAACTTGAGCGTACTCGACGAAGTTTCTCGGGGGGGGGGGGGGGGA
+
FFFFFFFFFFFFFFFFFFFFFFFFFFFFFFFFFFFFFFFFFFFF:FFF
@FS10000125:27:BPA73017-1634:1:1101:10630:1900 2:N:0:4
TCGCAGTTGAGCGTACTCGACGAAATTTACGGGGGGGGGGGGGGGAAA
+
FFFFFFFFFFFFFFFFFFFFFFFFFFFFFFFFFFFFFFFFFF,F,,,,
@FS10000125:27:BPA73017-1634:1:1101:11090:1900 2:N:0:4
ATCCTTTTGAGCGTACTCGACGAAGTTGGGCGGGGGGGGGGGGGGGAA
+
FFFFFFFFFFFFFFFFFFFFFFFFFFFFFFFFFFFFFFFFFFFFF:FF
@FS10000125:27:BPA73017-1634:1:1101:11110:1900 2:N:0:4
TTTGTTTTGAGCGTACTCGACGAAGTTTCTTGGGGGGGGGGGGGGGAA
+
FF,F,:FFFFFFFFFFFFFFFFFFFFF::,,FFFFFFFFFF::F:,,:
@FS10000125:27:BPA73017-1634:1:1101:11190:1900 2:N:0:4
CACATGTTGAGCTACTCGACGAAGTTTCATGGGGGGGGGGGGGGGGAA
+
FFFFFFFFFFFFFFFFFFFFFFFFFFFFFFFFFFFFFFFFFFFF:,F:
@FS10000125:27:BPA73017-1634:1:1101:11610:1900 2:N:0:4
TTATTTTTGAGCGTACTCGACGAAGTTGTGGGGGGGGGGGGGGGGGGA
+
,,,,:,FF:F,F:FFFFFFFFFFFFFFF,::,FFFFF:FFFF,,,,FF
@FS10000125:27:BPA73017-1634:1:1101:12410:1900 2:N:0:4
ATGGAATTGAGCGTACTCGACGAAGTTAGGTGGGGGGGGGGGGGGGGA
+
FFFFFFFFFFFFFFFFFFFFFFFFFFFFFFFFFFFFFFFFFFFFFFFF
@FS10000125:27:BPA73017-1634:1:1101:12960:1900 2:N:0:4
TAAAACTTGAGCGTACTCGACGAAGTTCAGTGGGGGGGGGGGGGGGGA
+
,:FFFFFFFFFFFFFFFFFFFFFFFFFFFFFFFFFFFFFFFFFF:,F,
@FS10000125:27:BPA73017-1634:1:1101:13100:1900 2:N:0:4
TCATATTTGAGCGTACTCGACGAAGTTTAGTGGGGGGGGGGGGGGAAA
+
,FFFFFFFFFFFFFFFFFFFFFFFFFFFFFFFFFFFFFFFFFFFF,FF
@FS10000125:27:BPA73017-1634:1:1101:13350:1900 2:N:0:4
CTCTTATTGAGCGTACTCGACGAAGTTAAAGGGGTGGGGGGGGGGGGG
+
,FFF,FFFFFFFFFFFFFFFFFFFFFF:,F,,FFFFFFFFFF:F::F:
@FS10000125:27:BPA73017-1634:1:1101:13760:1900 2:N:0:4
CTTATCTTGAGCGTACTCGACGAAGTTCCACGGGGGGGGGGGGGGGGA
+
F,F:F:FFFFFFFFFFFFFFFFFFFFFFFFFFFFFFFFFFFFFFF:,:
@FS10000125:27:BPA73017-1634:1:1101:13880:1900 2:N:0:4
ATCTCCTTGAGCGTACTCGACGAAGTTGGTTGGGGGGGGGGGGGGGGG
+
FFFFFFFFFFFFFFFFFFFFFFFFFFFFFFFFFFFFFFFFFFFFFF,F
@FS10000125:27:BPA73017-1634:1:1101:16400:1900 2:N:0:4
ATGTAATTGAGCGTACTCGACGAAGTGGGGGGGGGGGGGGGGGGGGAA
+
FFFFFFFFFFFFFFFFFFFFFFFFFFFFFFFFFFFFFFFFFFF:,,,,
@FS10000125:27:BPA73017-1634:1:1101:1490:1910 2:N:0:4
CATAAATTGAGCGTACTCGACGAAGTTGGTGGGGGGGGGGGGGGGGAA
+
FFFFFFFFFFFFFFFFFFFFFFFFFFFFFFFFFFFFFFFFFFFFF,FF
@FS10000125:27:BPA73017-1634:1:1101:2980:1910 2:N:0:4
TTGCGCTTGAGCGTACTCGACGAAGTTGCATGGGGGGGGGGGGGGGGG
+
FFFFFFFFFFFFFFFFFFFFFFFFFFFFFFFFFFFFFFFFFFFFFFF:
@FS10000125:27:BPA73017-1634:1:1101:3380:1910 2:N:0:4
TTGGTTTTGAGCGTACTCGACGAAGTTTAGGGGGGGGGGGGGGGAAAT
+
FFFFFFFFFFFFFFFFFFFFFFFFFFFFFFFFFFFFFFFFFFFFF::F
@FS10000125:27:BPA73017-1634:1:1101:3540:1910 2:N:0:4
TTGGAATTGAGCGTACTCGACGAAGTTATAAGGGGGGGGGGGGGGGAA
+
F,FFFFFFFFFFFFFFFFFFFFFFFFFFFFFFFFFFFFFFFFFFF:FF
@FS10000125:27:BPA73017-1634:1:1101:4810:1910 2:N:0:4
TAGGCATTGAGCGTACTCGACGAAGTTCCGAGGGGGGGGGGGGGGGAA
+
,,FFFFFFFFFFFFFFFFFFFFFFFFFFFFFFFFFFFFFFFFFFFF::
@FS10000125:27:BPA73017-1634:1:1101:5710:1910 2:N:0:4
TTCATCTTGAGCGTACTCGACGAAGTTGAACGGGGGGGGGGGGGGGGA
+
,FFFFFFFFFFFFFFFFFFFFFFFFFFFFFFFFFFFFFFFFFFFFFF,
@FS10000125:27:BPA73017-1634:1:1101:5860:1910 2:N:0:4
TTGTGATTGAGCGTACTCGACGAAGTTGAAGGGGGGGGGGGGGGGGGA
+
FFFFFFFFFFFFFFFFFFFFFFFFFFFFFFFFFFFFFFFFFFFFFF:F
@FS10000125:27:BPA73017-1634:1:1101:5920:1910 2:N:0:4
CAGCGTTTGAGCGTACTCGACGAAGTTCAGGGGGGGGGGGGGGGAGAG
+
F:,F,,FFFFFFFFFFFFFFFFFFFFFF:,,FFFFFFFFFFFF,,,,,
@FS10000125:27:BPA73017-1634:1:1101:6970:1910 2:N:0:4
TCTCGCTTGGAGCGTACTCGTCGAAGTTTCGGGGGGGGGGGGGGGGGA
+
,F,:,FFFF,F,F,F,FFF,,F,FF:F,FF,FFFFFFFFFFFFFFF,F
@FS10000125:27:BPA73017-1634:1:1101:7500:1910 2:N:0:4
TTATAATTGAGCGTACTCGACGAAGTTTCAAGGGGGGGGGGGGGGGGA
+
FFFFFFFFFFFFFFFFFFFFFFFFFFFFFFFFFFFFFFFFFFFFFFFF
@FS10000125:27:BPA73017-1634:1:1101:7810:1910 2:N:0:4
TTTCTTTTGAGCGTACTCGACGAGGTTGTCCGGGGGGGGGGGGGGGAA
+
F,FFFFFFFFFFFFFFFFFFFFFFFFFFFFFFFFFFFFFFFFFFF,FF
@FS10000125:27:BPA73017-1634:1:1101:7860:1910 2:N:0:4
CTTTAATTGAGCGTACTCGACGAAGTTCCAAGGGGGGGGGGGGGGGGA
+
FFFFFFFFFFFFFFFFFFFFFFFFFFFFFFFFFFFFFFFFFFFFFFFF
@FS10000125:27:BPA73017-1634:1:1101:8030:1910 2:N:0:4
CTTTGATTGAGCGTACTCGACGAAGTTGCAAAGGGGGGGGGGGGGGGA
+
FFFFFFFFFFFFFFFFFFFFFFFFFFFFFFFFFFFFFFFFFFF:FF,F
@FS10000125:27:BPA73017-1634:1:1101:9700:1910 2:N:0:4
TTGTTCTTGAGCGTACTCGACGAAGTTTTCCGGGGGGGGGGGGGGGGA
+
FFFFFFFFFFFFFFFFFFFFFFFFFFFFFFFFFFFFFFFFFFFFFF,:
@FS10000125:27:BPA73017-1634:1:1101:10050:1910 2:N:0:4
CCCGTTTTGAGCGTACTCGACGAAGTTGCGGGGGGGGGGGGGGGGGAA
+
FFFFFFFFFFFFFFFFFFFFFFFFFFFFFF:FFFFFFFFFFFFFF,FF
@FS10000125:27:BPA73017-1634:1:1101:10160:1910 2:N:0:4
CATACATTGAGCGTACTCGACGAAGTTGCTTGGGGGGGGGGGGGGGGG
+
FFFFFFFFFFFFFFFFFFFFFFFFFFFFFFFFFFFFFFFFFFFFFFFF
@FS10000125:27:BPA73017-1634:1:1101:11650:1910 2:N:0:4
TTAAGCTTGAGCGTACTCGACGAAAGTGGGGGGGGGGGGGGGAAATCG
+
FFFFFFFFFFFFFFFFFFFFFFFFFFFFFFFFFFFFFFFFF,F:,F::
@FS10000125:27:BPA73017-1634:1:1101:11920:1910 2:N:0:4
TTGCGTTTGAGCGTACTCGACGAAGTTGCAGGGGGGGGGGGGGGGGGG
+
F,FFFFFFFFFFFFFFFFFFFFFFFFFFFFFFFFFFFFFFFFFFFFFF
@FS10000125:27:BPA73017-1634:1:1101:12000:1910 2:N:0:4
CAAAATTTGAGCGTACTCGACGAAGTGGGGCGGGGGGGGGGGGAGGTG
+
,,,,,,FFFFFFFFFFFFFFFFFFFF,FFF,FFFFFFFFFFF,,,,,,
@FS10000125:27:BPA73017-1634:1:1101:12260:1910 2:N:0:4
ATACTTTTGAGCGTACTCGACGAAGTTTGCAGGGGGGGGGGGGGGGGG
+
F:FFFFFFFFFFFFFFFFFFFFFFFFFFFFFFFFFFFFFFFFF,:,F:
@FS10000125:27:BPA73017-1634:1:1101:13040:1910 2:N:0:4
TATAAGTTGAGCGTACTCGACGAAGTTACTAGGGGGGGGGGGGGGGGA
+
:FFFFFFFFFFFFFFFFFFFFFFFFFFFFFFFFFFFFFFFFFFFFFFF
@FS10000125:27:BPA73017-1634:1:1101:13090:1910 2:N:0:4
CTATGGTTGAGCGTACTCGACGAAGTTGGGGGGGGGGGGGGAAATTCG
+
F,FFFFFFFFFFFFFFFFFFFFFFFFFFFFFFFFFFFFFFF,FF,:FF
@FS10000125:27:BPA73017-1634:1:1101:13680:1910 2:N:0:4
CCCTCCTTGAGCGTACTCGACGAAGTTTTCAGGGGGGGGGGGGGGGAA
+
FFF,F:FFFFFFFFFFFFFFFFFFFFF,,FFFFFFFFFFFFFFFF:,F
@FS10000125:27:BPA73017-1634:1:1101:13840:1910 2:N:0:4
TCCTGATTGAGCGTACTCGACGAAGTTTATAGGGGGGGGGGGGGAAAT
+
FFFFFFFFFFFFFFFFFFFFFFFFFFFFFFFFFFFFFFFFFFF,FF,F
@FS10000125:27:BPA73017-1634:1:1101:14650:1910 2:N:0:4
TTATTATTGAGCGTACTCGACGAAGTTTGAAAGGGGGGGGGGGGGGGA
+
FFFFFFFFFFFFFFFFFFFFFFFFFFFFFFFFFFFFFFFFFFFFFFF,
@FS10000125:27:BPA73017-1634:1:1101:15130:1910 2:N:0:4
TTATCCTTGAGCGTACTCGACGAAGTTAGTAGGGGGGGGGGGGGGGGA
+
,,F:FFFFFFFFFFFFFFFFFFFFFFFFFFFFFFFFFFFFFFFFFFF,
@FS10000125:27:BPA73017-1634:1:1101:15180:1910 2:N:0:4
ACTCTATTGAGCGTACTCGACGAAGTTTAATCGGGGGGGGGGGGGGGG
+
FF:FFFFFFFFFFFFFFFFFFFFFFFFF,,FFFFFFFFFFFFFFFFF:
@FS10000125:27:BPA73017-1634:1:1101:15550:1910 2:N:0:4
CATTAGTTGAGCGTACTCGACGAAGTGGGGGGGGGGGGGGGGAAATTC
+
FFFFFFFFFFFFFFFFFFFFFFFFFFFFFFFFFFFFFFFFFF,:,,:,
@FS10000125:27:BPA73017-1634:1:1101:16070:1910 2:N:0:4
CCGCGGTTGAGCGTACTCGACGAAGTTAATCGGGGGGGGGGGGGGGGA
+
FFFFFFFFFFFFFFFFFFFFFFFFFFFFFFFFFFFFFFFFFFFFF,,F
@FS10000125:27:BPA73017-1634:1:1101:1750:1920 2:N:0:4
TCCTTTTTGAGCGTACTCGACGAAGTTGAAGGGGGGGGGGGGGGAAAT
+
F:,F,FFFFFFFFFFFFFFFFFFFFFF,:F,FFFFFFFFFFFF,,:,F
@FS10000125:27:BPA73017-1634:1:1101:1930:1920 2:N:0:4
TTACGATTGAGCGTACTCGACGAAATTAGACGGGGGGGGGGGGGGGGG
+
FF:FFFFFFFFFFFFFFFFFFFFFFFFFFFFFFFFFFFFFFFFFFFF,
@FS10000125:27:BPA73017-1634:1:1101:2770:1920 2:N:0:4
ATGGCCTTGAGCGTACTCGACGAAGTTAGCAGGGGGGGGGGGGGGGAA
+
FFFFFFFFFFFFFFFFFFFFFFFFFFFFFFFFFFFFFFFFFFFFFFFF
@FS10000125:27:BPA73017-1634:1:1101:4060:1920 2:N:0:4
TTAGTTTTGAGCGTACTCGACGAAGTTACCGGGGGGGGGGGGGGGAAA
+
FFFFFFFFFFFFFFFFFFFFFFFFFFFFFFFFFFFFFFFFFFFF:FF:
@FS10000125:27:BPA73017-1634:1:1101:6380:1920 2:N:0:4
TAGGTGTTGAGCGTACTCGACGAAGTTATACGGGGGGGGGGGGGGGAA
+
FF,:FFFFFFFFFFFFFFFFFFFFFFF:FFFFFFFFFFFFFFFFFFFF
@FS10000125:27:BPA73017-1634:1:1101:6490:1920 2:N:0:4
TCTAAATTGAGCGTACTCGACGAAGTTAGGGGGGGGGGGGGGGGGGGA
+
,FFFFFFFFFFFFFFFFFFFFFFFFFFFFFFFFFFFFFFFFFFFFFF,
@FS10000125:27:BPA73017-1634:1:1101:7000:1920 2:N:0:4
[truncated: 19,659,936 more chars]
