# Supplementary material for: Non-templated addition and template switching by Moloney murine leukemia virus (MMLV)-based reverse transcriptases co-occur and compete with each other
Source: J Biol Chem. 2019 Oct 22;294(48):18220–31. doi: 10.1074/jbc.RA119.010676 (PMC6885630; doi:10.1074/jbc.RA119.010676)
Supplement: Supporting Information [file supp_RA119.010676_155253_1_supp_413280_pzhsrd.zip › Tailing for synthetic RNA bias/TdT-P-4rNV5FAM-A.fastq]

@FS10000125:27:BPA73017-1634:1:1101:1250:1000 2:N:0:5
ACCCTATTGAGCGTACTCGACGAAGTTTCATCGGGGGGGGGGGGGGAA
+
,,:,F,FFFFFFFFFFFFFFFFFFFFFF,F,,FFFFFFFFFFF::,,F
@FS10000125:27:BPA73017-1634:1:1101:1980:1000 2:N:0:5
AATGGATTGAGCGTACTCGACGAAGTTAGGTGGGGGGGGGGGGGGGGG
+
FFFFFFFFFFFFFFFFFFFFFFFFFFFFFFFFFFFFFFFFFFFFFF,F
@FS10000125:27:BPA73017-1634:1:1101:2360:1000 2:N:0:5
TATTTATTGAGCGTACTCGACGAAGTTGATGGGGGGGGGGGGGGGAAT
+
,FFFFFFFFFFFFFFFFFFFFFFFFFFFFFFFFFFFFFFFFFFF,FF,
@FS10000125:27:BPA73017-1634:1:1101:2590:1000 2:N:0:5
CTGTCCTTGAGCGTACTCGACGAAGTTTGCTGGGGGGGGGGGGGGGGA
+
F,,F:FFFFFFFFFFFFFFFFFFFFFFF,FF:FFFFFFFFFFFF:,,F
@FS10000125:27:BPA73017-1634:1:1101:2670:1000 2:N:0:5
TCGCTTTTGAGCGTACTCGACGAAGTTTAACGGGGGGGGGGGGGGGAA
+
,F,FFFFFFFFFFFFFFFFFFFFFFFFFFFFFFFFFFFFFFFF::,:,
@FS10000125:27:BPA73017-1634:1:1101:3450:1000 2:N:0:5
TATCACTTGAGCGTACTCGACGAAGTTGTAGGGGGGGGGGGGGGGGGA
+
FFFFFFFFFFFFFFFFFFFFFFFFFFFFFFFFFFFFFFFFFFF::,,,
@FS10000125:27:BPA73017-1634:1:1101:3590:1000 2:N:0:5
TATCAATTGAGCGTACTCGACGAAGTTCGTAGGGGGGGGGGGGGGGAA
+
,FFFFFFFFFFFFFFFFFFFFFFFFFFFFFFFFFFFFFFFFFFFF,FF
@FS10000125:27:BPA73017-1634:1:1101:3980:1000 2:N:0:5
TTCCCATTGAGCGTACTCGACGAAGTTGCGAGGGGGGGGGGGGGGGAA
+
,,FFFFFFFFFFFFFFFFFFFFFFFFFFFFFFFFFFFFFFFFFFF,FF
@FS10000125:27:BPA73017-1634:1:1101:4760:1000 2:N:0:5
CATGTCTTGAGCGTACTCGACGAAAGGGGGGGGGGGGGGGAGATCGGA
+
FFFFFFFFFFFFFFFFFFFFFFFFFFFFFFFFFFFFFFFF:,,F,,,,
@FS10000125:27:BPA73017-1634:1:1101:4960:1000 2:N:0:5
TCAGTCTTGAGCGTACTCGACGAAGTTGCCAGGGGGGGGGGGGGGGAA
+
FFFFFFFFFFFFFFFFFFFFFFFFFFFFFFFFFFFFFFFFFFFF:,:F
@FS10000125:27:BPA73017-1634:1:1101:5030:1000 2:N:0:5
TTTATCTTGAGCGTACTCGACGAAGTTGCACGGGGGGGGGGGGGGGGA
+
F::FFFFFFFFFFFFFFFFFFFFFFFFFFFFFFFFFFFFFFFFFF:,F
@FS10000125:27:BPA73017-1634:1:1101:5420:1000 2:N:0:5
TAGCCCTTGAGCGTACTCGACGAAGTTGCTGGGGGGGGGGGGGGGGAA
+
FFFFFFFFFFFFFFFFFFFFFFFFFFFFFFFFFFFFFFFFFFFF:,F:
@FS10000125:27:BPA73017-1634:1:1101:5540:1000 2:N:0:5
TGTCTGTTGAGCGTACTCGACGAAGTTAACAGGGGGGGGGGGGGGGAA
+
FFFFFFFFFFFFFFFFFFFFFFFFFFFFFFFFFFFFFFFFFFFFFFFF
@FS10000125:27:BPA73017-1634:1:1101:6040:1000 2:N:0:5
TTATTATTGAGCGTACTCGACGAAATTGATAGGGGGGGGGGGGGGGAA
+
FFFFFFFFFFFFFFFFFFFFFFFFFFFFFFFFFFFFFFFFFFFFF,FF
@FS10000125:27:BPA73017-1634:1:1101:6120:1000 2:N:0:5
TTTCAATTGAGCGTACTCGACGAAGTTTCAAGGGGGGGGGGGGGGGGA
+
,FFFFFFFFFFFFFFFFFFFFFFFFFFFFFFFFFFFFFFFFFF:F:,F
@FS10000125:27:BPA73017-1634:1:1101:6160:1000 2:N:0:5
ATCACTTTGAGCGTACTCGACGAAGTTGGGCGGGGGGGGGGGGGGGAA
+
FF:F:FFFFFFFFFFFFFFFFFFFFFF,:FF,FFFFFFFFFF:::,::
@FS10000125:27:BPA73017-1634:1:1101:7950:1000 2:N:0:5
CCCTCATTGAGCGTACTCGACGAAGTTGCACGGGGGGGGGGGGGGGGA
+
FFFFFFFFFFFFFFFFFFFFFFFFFFFFFFFFFFFFFFFFFFFF:,,F
@FS10000125:27:BPA73017-1634:1:1101:8070:1000 2:N:0:5
CTTGGTTTGAGCGTACTCGACGAAGGGGGGGGGGGGGGGGGGGAGTTG
+
FFFFFFFFFFFFFFFFFFFFFFFFFFFFFFFFFFFFFFFFF,,,,F,,
@FS10000125:27:BPA73017-1634:1:1101:8820:1000 2:N:0:5
GTACAATTGAGCGTACTCGACGAAAGGGGGGGGGGGGGGGGGGGGAGT
+
:F,F,FFFFFFFFFFFFFFFFFFF:FFFFFFFF:FF:FF:F:,,,F,,
@FS10000125:27:BPA73017-1634:1:1101:9310:1000 2:N:0:5
TTGGACTTGAGCGTACTCGACGAAGTTGATGGGGGGGGGGGGGGGGGG
+
FFFFFFFFFFFFFFFFFFFFFFFFFFFFFFFFFFFFFFFFFF:F,,,F
@FS10000125:27:BPA73017-1634:1:1101:9330:1000 2:N:0:5
CGTCATTTGAGCGTACTCGACGAAGTTGCTTGGGGGGGGGGGGGGGAA
+
,:,F:FFFFFFFFFFFFFFFFFFFFFF,,FFFFFFFFFFFFFFFF,FF
@FS10000125:27:BPA73017-1634:1:1101:9730:1000 2:N:0:5
ATACAATTGAGCGTACTCGACGAAGTTTTGCGGGGGGGGGGGGGGGAA
+
FFFFFFFFFFFFFFFFFFFFFFFFFFFFFFFFFFFFFFFFFFFFF,FF
@FS10000125:27:BPA73017-1634:1:1101:10340:1000 2:N:0:5
CCCATATTGAGCGTACTCGACGAAGTTCTGAGGGGGGGGGGGGGGGAA
+
:FFFF,FFFFFFFFFFFFFFFFFFFFFFF,FFFFFFFFFFFFFF:,,:
@FS10000125:27:BPA73017-1634:1:1101:10440:1000 2:N:0:5
TTAGACTTGAGCGTACTCGACGAAGTTGAGCGGGGGGGGGGGGGGGGG
+
FFFFFFFFFFFFFFFFFFFFFFFFFFFFFFFFFFFFFFFFFFFFFFF:
@FS10000125:27:BPA73017-1634:1:1101:11530:1000 2:N:0:5
CTCCGGTTGAGCGTACTCGACGAAGTTTCAAGGGGGGGGGGGGGGGAA
+
FFFFFFFFFFFFFFFFFFFFFFFFFFFFFFFFFFFFFFFFFFFFF,:F
@FS10000125:27:BPA73017-1634:1:1101:12390:1000 2:N:0:5
TCCTGGTTGAGCGTACTCGACGAAGTTAACGGGGGGGGGGGGGGGAAT
+
:FFFFFFFFFFFFFFFFFFFFFFFFFFFFFFFFFFFFFFFF,:,,,,,
@FS10000125:27:BPA73017-1634:1:1101:12470:1000 2:N:0:5
TCGCCATTGAGCGTACTCGACGAAGTTCAGGGGGGGGGGGGGGGGGAT
+
FF:FFFFFFFFFFFFFFFFFFFFFFFFFFFFFFFFFFFFFFF::,,,F
@FS10000125:27:BPA73017-1634:1:1101:12610:1000 2:N:0:5
ATGCGTTTGAGCGTACTCGACGAAGTTCATTGGGGGGGGGGGGGGGAA
+
FFFFFFFFFFFFFFFFFFFFFFFFFFFFFFFFFFFFFFFFFFFFF,F:
@FS10000125:27:BPA73017-1634:1:1101:13310:1000 2:N:0:5
TCAAGATTGAGCGTACTCGACGAAGTTGGGCGGGGGGGGGGGGGGGAA
+
FFF,,FFFFFFFFFFFFFFFFFFFFFF:FFFFFFFFFFFFFFFF:,:,
@FS10000125:27:BPA73017-1634:1:1101:14610:1000 2:N:0:5
TTAATCTTGAGCGTACTCGACGAAGGGGGGGGGGGGGGGGGAAATTTG
+
F,FFFFFFFFFFFFFFFFFFFFFFFFFFFFFFFFFFFFFFF,F,,F,:
@FS10000125:27:BPA73017-1634:1:1101:15340:1000 2:N:0:5
TTTCGGTTGAGCGTACTCGACGAAGTTGAAGGGGGGGGGGGGGGGGGA
+
:FFFFFFFFFFFFFFFFFFFFFFFFFFFFFFFFFFFFFFFFFFFFFF,
@FS10000125:27:BPA73017-1634:1:1101:15580:1000 2:N:0:5
TTGCAATTGAGCGTACTCGACGAAGTTTGCAGGGGGGGGGGGGGGGGA
+
,,:FFFFFFFFFFFFFFFFFFFFFFFFFFFFFFFFFFFFFFFFFF::F
@FS10000125:27:BPA73017-1634:1:1101:2340:1010 2:N:0:5
AAGGGTTTGAGCGTACTCGACGAAGTTTAGGGGGGGGGGGGGGAAATT
+
FFFFFFFFFFFFFFFFFFFFFFFFFFFFFFFFFFFFFFFFFFFFFF,:
@FS10000125:27:BPA73017-1634:1:1101:7670:1010 2:N:0:5
TATTCCTTGAGCGTACTCGACGAAGTTGGGGGGGGGGGGGGGAGATCG
+
F:FFFFFFFFFFFFFFFFFFFFFFFFFFFFFFFFFFFFFFF:F,:F::
@FS10000125:27:BPA73017-1634:1:1101:9030:1010 2:N:0:5
TTTTTTTTGAGCGTACTCGACGAAGTTGTCAGGGGGGGGGGGGGGGAA
+
,FFFFFFFFFFFFFFFFFFFFFFFFFFFFFFFFFFFFFFFFFFF:,::
@FS10000125:27:BPA73017-1634:1:1101:9200:1010 2:N:0:5
ATACGGTTGAGCGTACTCGACGAAGTTTGATGGGGGGGGGGGGGGGGA
+
FF:F:FFFFFFFFFFFFFFFFFFFFFFFFF:FFFFFFFFFFFFFFFF:
@FS10000125:27:BPA73017-1634:1:1101:9560:1010 2:N:0:5
TTTAAATTGAGCGTACTCGACGAAGTTAGTAGGGGGGGGGGGGGGGGA
+
FFFFFFFFFFFFFFFFFFFFFFFFFFFFFFFFFFFFFFFFFFFFFF:F
@FS10000125:27:BPA73017-1634:1:1101:9900:1010 2:N:0:5
CTCCGATTGAGCGTACTCGACGAAGTTCGACGGGGGGGGGGGGGGGAA
+
FFFFFFFFFFFFFFFFFFFFFFFFFFFFFFFFFFFFFFFFFFFFFF,F
@FS10000125:27:BPA73017-1634:1:1101:10490:1010 2:N:0:5
ATATTATTGAGCGTACTCGACGAAGTTGCCTGGGGGGGGGGGGGGGAA
+
:FFFFFFFFFFFFFFFFFFFFFFFFFFFFFFFFFFFFFFFFFFFF,FF
@FS10000125:27:BPA73017-1634:1:1101:11580:1010 2:N:0:5
CCACTATTGAGCGTACTCGACGAAGTTAATCGGGGGGGGGGGGAGGGG
+
F,::FFFFFFFFFFFFFFFFFFFFFF,:,::FFFFFFFFFFF,,,,,,
@FS10000125:27:BPA73017-1634:1:1101:13590:1010 2:N:0:5
TCTCCTTTGAGCGTACTCGACGAAGTTGATCGGGGGGGGGGGGGGGGA
+
FFFFFFFFFFFFFFFFFFFFFFFFFFFFFFFFFFFFFFFFFFFFF,,F
@FS10000125:27:BPA73017-1634:1:1101:14140:1010 2:N:0:5
ATTATTTTGAGCGTACTCGACGAAGTTGTAGGGGGGGGGGGGGGGGAA
+
FFFFFFFFFFFFFFFFFFFFFFFFFFFFFFFFFFFFFFFFFFFFFFFF
@FS10000125:27:BPA73017-1634:1:1101:14930:1010 2:N:0:5
TTTCTATTGAGCGTACTCGACGAAGTTGCAAGGGGGGGGGGGGGGGAA
+
FFFFFFFFFFFFFFFFFFFFFFFFFFFFFFFFFFFFFFFFFFFFF,:F
@FS10000125:27:BPA73017-1634:1:1101:15250:1010 2:N:0:5
TTGTAATTGAGCGTACTCGACGAAGTTGTCGGGGGGGGGGGGGGGGGG
+
F,FFFFFFFFFFFFFFFFFFFFFFFFFFFFFFFFFFFFFFFFFFF:F:
@FS10000125:27:BPA73017-1634:1:1101:1010:1020 2:N:0:5
CTACGGTTGAGCGTACTCGACGAAGTTAGGTGGGGGGGGGGGGGGGGG
+
FFFFFFFFFFFFFFFFFFFFFFFFFFFFFFFFFFFFFFFFFFFF:FFF
@FS10000125:27:BPA73017-1634:1:1101:2020:1020 2:N:0:5
TATATATTGAGCGTACTCGACGAAGTTTATAGGGGGGGGGGGGGGGAA
+
FFFFFFFFFFFFFFFFFFFFFFFFFFFFFFFFFFFFFFFFFFFFFFFF
@FS10000125:27:BPA73017-1634:1:1101:3120:1020 2:N:0:5
TACGGTTTGAGCGTACTCGACGAAGTTTAGCGGGGGGGGGGGGGGGGA
+
,:FFFFFFFFFFFFFFFFFFFFFFFFFFFFFFFFFFFFFFFFFFF:,F
@FS10000125:27:BPA73017-1634:1:1101:3130:1020 2:N:0:5
AAACCATTGAGCGTACTCGACGAAGTTGCTACGGGGGGGGGGGGGGGA
+
,,:,F,FFFFFFFFFFFFFFFFFFFFF,:,:,FFFFFFFFFFF::,,,
@FS10000125:27:BPA73017-1634:1:1101:3720:1020 2:N:0:5
TTATGGTTGAGCGTACTCGACGAAGGGGGGGGGGGGGGGAGATCGGAA
+
F,FFFFFFFFFFFFFFFFFFFFFFFFFFFFFFFFFFFFFF,:F:,,F,
@FS10000125:27:BPA73017-1634:1:1101:4400:1020 2:N:0:5
TCTTCATTGAGCGTACTCGACGAAGTTCATCGGGGGGGGGGGGGGGGA
+
FFFFFFFFFFFFFFFFFFFFFFFFFFFFFFFFFFFFFFFFFFFFFF,:
@FS10000125:27:BPA73017-1634:1:1101:4470:1020 2:N:0:5
TTCGAGTTGAGCGTACTCGACGAAGTTGGTGGGGGGGGGGGGGGGAAA
+
,:FFFFFFFFFFFFFFFFFFFFFFFFFFFFFFFFFFFFFFFFFF,::,
@FS10000125:27:BPA73017-1634:1:1101:4750:1020 2:N:0:5
CCTCCCTTGAGCGTACTCGACGAAGTTGGCCGGGGGGGGGGGGGGGGA
+
FFFFFFFFFFFF:FFFFFFFFFFFFFFFFFFFFFFFFFF:FFF:F:,,
@FS10000125:27:BPA73017-1634:1:1101:5990:1020 2:N:0:5
CTGCTTTTGAGCGTACTCGACGAAGTTCCAAGGGGGGGGGGGGGGGGA
+
FFFFFFFFFFFFFFFFFFFFFFFFFFFFFFFFFFFFFFFFFFFF:,F,
@FS10000125:27:BPA73017-1634:1:1101:6440:1020 2:N:0:5
TTAGATTTGAGCGTACTCAAAGGGGGGGGGGGGGGGAAATTCGAAAAA
+
,FFFFFFFFFFFFFFFFFFFFFFFFFFFFFFFFFFF,,,,:,::FFFF
@FS10000125:27:BPA73017-1634:1:1101:8910:1020 2:N:0:5
AGGTTGTTGAGCGTACTCGACGAAGTTCAGTGGGGGGGGGGGGGGGGA
+
:,FFFFFFFFFFFFFFFFFFFFFFFFFFFFF:FFFFFFFFF:FF,,,,
@FS10000125:27:BPA73017-1634:1:1101:8970:1020 2:N:0:5
TCTTGATTGAGCGTACTCGACGAAGTTGGGCGGGGGGGGGGGGGGGAA
+
FFFFFFFFFFFFFFFFFFFFFFFFFFFFFFFFFFFFFFFFFFFFFFFF
@FS10000125:27:BPA73017-1634:1:1101:8980:1020 2:N:0:5
CTCAGATTGAGCGTACTCGACGAAGGGGGGGGGGGGGGGGGGAAGTCG
+
:,FF,,FFFFFFFFFFFFFFFFFFFFFF:F,FFFFFFFFFFFF,,:,F
@FS10000125:27:BPA73017-1634:1:1101:9950:1020 2:N:0:5
GTACTTTTGAGCGTACTCGACGAAGTTTGACGGGGGGGGGGGGGGAAA
+
::FF::FF,:,FFF::FFF:FFFFF,,FFFFFFFFFFFFFFFFF,FF,
@FS10000125:27:BPA73017-1634:1:1101:10460:1020 2:N:0:5
TAGTAGTTGAGCGTACTCGAGGAAGTTTGCTGGGGGGGGGGGGGGGGA
+
F:FFFFFFFFFFFFFFFFFFFFFFFFFFFFFFFFFFFFFFFFFFFFF,
@FS10000125:27:BPA73017-1634:1:1101:10820:1020 2:N:0:5
TTGCTATTGAGCGTCTCGACGAAGTTTTTTTGGGGGGGGGGGGGGGGA
+
F,FFFFFFFFFFFFFFFFFFFFFFFFFFFFFFFFFFFFFFFFFFFFF,
@FS10000125:27:BPA73017-1634:1:1101:11080:1020 2:N:0:5
TCCAGGTTGAGCGTACTCGACGAAGTTAGTGGGGGGGGGGGGGGAGAG
+
,FFFFFFFFFFFFFFFFFFFFFFFFFFFFFFFFFFFFFFFFFFF:,,,
@FS10000125:27:BPA73017-1634:1:1101:11180:1020 2:N:0:5
ACTTCCTTGAGCGTACTCGACGAAGTTTGCAGGGGGGGGGGGGGGGAA
+
:FFF:FFFFFFFFFFFFFFFFFFFFFFFFFFFFFFFFFFFFFFFFFFF
@FS10000125:27:BPA73017-1634:1:1101:13470:1020 2:N:0:5
GCTGAATTGAGCGTACTCGACGAAGTTGGGGGGGGGGGGGGGGAAGTG
+
FF,,FFFFFFFFFFFFFFFFFFFFFFFFF:FFFFFFFFFFF:,F,,F,
@FS10000125:27:BPA73017-1634:1:1101:13480:1020 2:N:0:5
TCCTCTTTGAGCGTACTCGACGAAGTTGCCGGGGGGGGGGGGGGAAAT
+
FFFFFFFFFFFFFFFFFFFFFFFFFFFFFFFFFFFFFFFFFFF::,FF
@FS10000125:27:BPA73017-1634:1:1101:13850:1020 2:N:0:5
GTTCTCTTGAGCGTACTCGACGAAATTTCAACGGGGGGGGGGGGGGGG
+
FFFFFFFFFFFFFFFFFFFFFFFFFFFFFFFFFFFFFFFFFFFFFFFF
@FS10000125:27:BPA73017-1634:1:1101:13980:1020 2:N:0:5
ACAAGATTGAGCGTACTCGACGAAGTGGGGGGGGGGGGGGGAAATCCG
+
FFFFFFFFFFFFFFFFFFFFFFFFFFFFFFFFFFFFFFFFFF:,F,,:
@FS10000125:27:BPA73017-1634:1:1101:16420:1020 2:N:0:5
TTGGGTTTGAGCGTACTCGACGAAATTAGAGGGGGGGGGGGGGGGGGA
+
F,FFFFFFFFFFFFFFFFFFFFFFFFFFFFFFFFFFFFFFFFFFFFF,
@FS10000125:27:BPA73017-1634:1:1101:1780:1030 2:N:0:5
TTGGAATTGAGCGTACTCGACGAAGTTGGCGGGGGGGGGGGGGGGGAG
+
FF:FFFFFFFFFFFFFFFFFFFFFFFFFFFFFFFFFFFFFFF:F:,,,
@FS10000125:27:BPA73017-1634:1:1101:3050:1030 2:N:0:5
TTTATTTTGAGCGTACTCGACGAAGTTGAGAGGGGGGGGGGGGGGAAA
+
,F:FFFFFFFFFFFFFFFFFFFFFFFFF,FFFFFFFFFFFFFFFF:,:
@FS10000125:27:BPA73017-1634:1:1101:4230:1030 2:N:0:5
CACGAATTGAGCGTACTCGACAAAGTTCTTAGGGGGGGGGGGGGGGGG
+
FFFFFFFFFFFFFFFFFFFFFFFFFFFFFFFFFFFFFFFFFFF::,,F
@FS10000125:27:BPA73017-1634:1:1101:4910:1030 2:N:0:5
ACTATTTTGAGCGTACTCGACGAAGTTCCTTGGGGGGGGGGGGGGGAA
+
,F,FFFFFFFFFFFFFFFFFFFFFFFFF,:,FFFFFFFFFFFFFF,:F
@FS10000125:27:BPA73017-1634:1:1101:7110:1030 2:N:0:5
TCTGTTTTGAGCGTACTCGACGAAGTTCTGGGGGGGGGGGGGGGGGAA
+
FFFFFFFFFFFFFFFFFFFFFFFFFFFFFFFFFFFFFFFFFFFFF::F
@FS10000125:27:BPA73017-1634:1:1101:8540:1030 2:N:0:5
ATGTATTTGAGCGTACTCGACGAAGTTGGCGGGGGGGGGGGGGGAAGT
+
F::FF:FFFFFF:FFFFFFFFFFFFFFFFF:F:FFFFFFFF,F,:F,F
@FS10000125:27:BPA73017-1634:1:1101:9240:1030 2:N:0:5
TAGTCTTTGAGCGTACTCGACGAAGTTAAGGGGGGGGGGGGGGGGGAA
+
FFFFFFFFFFFFFFFFFFFFFFFFFFFFFFFFFFFFFFFFFFFFF,FF
@FS10000125:27:BPA73017-1634:1:1101:9250:1030 2:N:0:5
CTTCTCTTGAGCGTACTCGACAAGTTTCAAGGGGGGGGGGGGGGGAAT
+
FFFFFFFFFFFFFFFFFFFFFFFFFFFFFFFFFFFFFFFFFFFF,F,,
@FS10000125:27:BPA73017-1634:1:1101:9320:1030 2:N:0:5
ACATACTTGAGCGTACTCGACGAAGTTAGGGGGGGGGGGGGGGGGGGA
+
,FFFFFFFFFFFFFFFFFFFFFFFFFFFFFFFFFFFFFFFFFFFF:F:
@FS10000125:27:BPA73017-1634:1:1101:9780:1030 2:N:0:5
ATACTTTTGAGCGTACTCGACGAAAGGGGGGGGGGGGGGGAATTCGGA
+
F,FFFFFFFFFFFFFFFFFFFFFFFFFFFFFFFFFFFFF,:F,F,,,:
@FS10000125:27:BPA73017-1634:1:1101:10230:1030 2:N:0:5
TTCCTGTTGAGCGTACTCGACGAAGTTCCAGAGGGGGGGGGGGGGGAA
+
F,FFFFFFFFFFFFFFFFFFFFFFFFFFFFFFFFFFFFFFFFFF:,,:
@FS10000125:27:BPA73017-1634:1:1101:10590:1030 2:N:0:5
CTTGTCTTGAGCGTACTCGACGAAGTTAGAAGGGGGGGGGGGGGGAAA
+
F:FFFFFFFFFFFFFFFFFFFFFFFFFFFFFFFFFFFFFFFF:F::,,
@FS10000125:27:BPA73017-1634:1:1101:10950:1030 2:N:0:5
CAATGATTGAGCGTACTCGACGAAGTTTGCAGGGGGGGGGGGGGGGAA
+
F:FF:FFFF:F:FFFFFFF:FFFFFFFFFFFFFFFFFFFFFF:,:,,,
@FS10000125:27:BPA73017-1634:1:1101:11490:1030 2:N:0:5
TCGTGATTGAGCGTACTCGACGAAGTTAGAAGGGGGGGGGGGGGGGAA
+
,FFFFFFFFFFFFFFFFFFFFFFFFFFFFFFFFFFFFFFFFFF::,::
@FS10000125:27:BPA73017-1634:1:1101:13010:1030 2:N:0:5
TTTCAGTTGAGCGTACTCGACGAAGTTGGGGGGGGGGGGGGGAATTCG
+
,,:FFFFFFFFFFFFFFFFFFFFFFFFFFFFFFFFFFFFFF,FF,F::
@FS10000125:27:BPA73017-1634:1:1101:13120:1030 2:N:0:5
CTTAATTTGAGCGTACTCGACGAAGTTGTAGGGGGGGGGGGGGGGGAA
+
F:FFFFFFFFFFFFFFFFFFFFFFFFFFFFFFFFFFFFFFFFFFF,FF
@FS10000125:27:BPA73017-1634:1:1101:13820:1030 2:N:0:5
CTTAAATTGAGCGTACTCGACGAAGTTCAGAGGGGGGGGGGGGGGGAA
+
FFFFFFFFFFFFFFFFFFFFFFFFFFFFFFFFFFFFFFFFFFFFFF,F
@FS10000125:27:BPA73017-1634:1:1101:14280:1030 2:N:0:5
CTCGGTTTGAGCGTACTCGACGAAGTTCTGAGGGAGGGGGGGGGGGGG
+
FFFFFFFFF:FFFFFFFFFFFFFFFFFFFFFFFFFFFFFFFFFF:,,F
@FS10000125:27:BPA73017-1634:1:1101:14460:1030 2:N:0:5
ATAATTTTGAGCGTACTCGACGAAGTTCAAAGGGGGGGGGGGGGGGGA
+
FFFFFFFFFFFFFFFFFFFFFFFFFFFFFFFFFFFFFFFFFFFF::,,
@FS10000125:27:BPA73017-1634:1:1101:14820:1030 2:N:0:5
ATGCACTTGAGCGTACTCGACGAAGTTATGTGGGGGGGGGGGGGGGGG
+
F,FFFFFFFFFFFFFFFFFFFFFFFFFFFFFFFFFFFFFFFF:FFFFF
@FS10000125:27:BPA73017-1634:1:1101:14850:1030 2:N:0:5
AACAGATTGAGCGTACTCGACGAAGTTTTGGGGGGGGGGGGGGGGGGG
+
FFFFFFFFFFFFFFFFFFFFFFFFFFFFFFFFFFFF:FFFF:,:,,,F
@FS10000125:27:BPA73017-1634:1:1101:14970:1030 2:N:0:5
TTTTGTTTGAGCGTACTCGACGAAGTTCTGCGGGGGGGGGGGGGGGAA
+
,FFFFFFFFFFFFFFFFFFFFFFFFFFFFFFFFFFFFFFFFFFFF,FF
@FS10000125:27:BPA73017-1634:1:1101:15890:1030 2:N:0:5
TCTCAATTATCCTTTTTCATTCTTTTACGTTGGCTGACGACCGATTTG
+
,F,FF:FF::,,,F,,F:,FF,:FF:,,F:,:F::F,:F,,,,,:FF,
@FS10000125:27:BPA73017-1634:1:1101:16270:1030 2:N:0:5
TAACATTTGAGCGTACTCGACGAAGTTATAGGGGGGGGGGGGGGGGGG
+
,FFFFFFFFFFFFFFFFFFFFFFFFFFFFFFFFFFFFFFFFFF:,,,F
@FS10000125:27:BPA73017-1634:1:1101:16460:1030 2:N:0:5
TCTCACTTGAGCGTACTCGACGAAGTTGCCCGGGGGGGGGGGGGGGAA
+
FFFFFFFFFFFFFFFFFFFFFFFFFFFFFFFFFFFFFFFFFFFFF:FF
@FS10000125:27:BPA73017-1634:1:1101:1190:1040 2:N:0:5
CCTTGTTTGAGCGTACTCGACGAAGTTTCGTGGGGGGGGGGGGGGGGA
+
FFFFFFFFF:FFFFFFFFFFFFFFFFFFFFFFFFFFFFFFFFFF:,,,
@FS10000125:27:BPA73017-1634:1:1101:1390:1040 2:N:0:5
CCCTTGTTGAGCGTACTCGACGAAGTTCAAGGGGGGGGGGGGGGGGGA
+
FFFFFFFFFFFFFFFFFFFFFFFFFFFFFFFFFFFFFFFFFFFF::,F
@FS10000125:27:BPA73017-1634:1:1101:2550:1040 2:N:0:5
ATATCCTTGAGCGTACTCGACGAAGTTGGCGGGGGGGGGGGGGGGAAT
+
,FF,F,FFFFFFFFFFFFFFFFFFFFF,,:FFFFFFFFFFFFFF,FF,
@FS10000125:27:BPA73017-1634:1:1101:2920:1040 2:N:0:5
TTTTTGTTGAGCGTACTCGACGAAGTTCGTGGGGGGGGGGGGGGGGAA
+
,FFFFFFFFFFFFFFFFFFFFFFFFFFFFFFFFFFFFFFFFF::F,::
@FS10000125:27:BPA73017-1634:1:1101:3520:1040 2:N:0:5
CAATTATTGAGCGTACTCGACGAAGTTACTTGGGGGGGGGGGGGGGAA
+
FFFFFFFFFFFFFFFFFFFFFFFFFFFFFFFFFFFFFFFFFFFFFF,F
@FS10000125:27:BPA73017-1634:1:1101:3890:1040 2:N:0:5
TAATGGTTGAGCGTACTCGACGAAGTTTGCTGGGGGGGGGGGGGGGGG
+
FFFFFFFFFFFFFFFFFFFFFFFFFFFFFFFFFFFFFFFFFFFFFF:F
@FS10000125:27:BPA73017-1634:1:1101:4150:1040 2:N:0:5
TTTTGGTTGAGCGTACTCGACGAAGTTCTGGGGGGGGGGGGGGGGAAT
+
F:,F:FFFFFFFFFFFFFFFFFFFFFFFFFFFFFFFFFFFFFFF,FF,
@FS10000125:27:BPA73017-1634:1:1101:4240:1040 2:N:0:5
CGTGACTTGAGCGTACTCGACGAAGTTCAACGGGGGGGGGGGGGGGAA
+
F:FFFFFFFFFFFFFFFFFFFFFFFFFFFFFFFFFFFFFFFFFFF,,F
@FS10000125:27:BPA73017-1634:1:1101:4580:1040 2:N:0:5
TCCGCTTTGAGCGTACTCGACGAAGTTCTATGGGGGGGGGGGGGGGAA
+
,FFFFFFFFFFFFFFFFFFFFFFFFFFFFFFFFFFFFFFFFFFFFFFF
@FS10000125:27:BPA73017-1634:1:1101:4910:1040 2:N:0:5
GTAAGGTTGAGCGTACTCGACGAAGTTACGGGGGGGGGGGGGGAAATT
+
,,FFFFFFFFFFFFFFFFFFFFFFFFFFFFFFFFFFFFFFFF::F,:,
@FS10000125:27:BPA73017-1634:1:1101:5500:1040 2:N:0:5
TTTCATTTGAGCGTACTCGACGAAGTTGTCAGGGGGGGGGGGGGGGAA
+
,FFFFFFFFFFFFFFFFFFFFFFFFFFFFFFFFFFFFFFFFFFFF,FF
@FS10000125:27:BPA73017-1634:1:1101:5890:1040 2:N:0:5
TCAGTATTGGAGCGTACTCGACGAAGTTACACGGGGGGGGGGGGGGGG
+
FF,FF:FFFFFFF:FFFFFF,FFF:FFFFFFFFFFFFFFFF,F,F,,F
@FS10000125:27:BPA73017-1634:1:1101:6800:1040 2:N:0:5
CACCACTTGAGCGTACTCGACGAAGTTTGCTGGGGGGGGGGGGGGGAA
+
FFFFFFFFFFFFFFFFFFFFFFFFFFFFFFFFFFFFFFFFFFFFF::F
@FS10000125:27:BPA73017-1634:1:1101:9490:1040 2:N:0:5
TGTAAATTGAGCGTACTCGACGAAGTTCATAGGGGGGGGGGGGGGGAA
+
,FFFFFFFFFFFFFFFFFFFFFFFFFFFFFFFFFFFFFFFFFFFF:,F
@FS10000125:27:BPA73017-1634:1:1101:12810:1040 2:N:0:5
ATGATATTGAGCGTACTCGACGAAGTTACTGGGGGGGGGGGGGGGGAA
+
F,FFFFFFFFFFFFFFFFFFFFFFFFFFFFFFFFFFFFFFFFFFF::F
@FS10000125:27:BPA73017-1634:1:1101:13640:1040 2:N:0:5
ATTGGATTGAGCGTACTCGACGAAGTTTAAGGGGGGGGGGGGGGGGAA
+
FFFFFFFFFFFFFFFFFFFFFFFFFFFFFFFFFFFFFFFFFFFFF,FF
@FS10000125:27:BPA73017-1634:1:1101:13950:1040 2:N:0:5
ATAGAATTGAGCGTACTCGACGAAGGGGGGGGGGGGGGGGGAGTTCGA
+
:FFFFFFFFFFFFFFFFFFFFFFFFFFFFFFFFFFFFFFF,,,,F,,,
@FS10000125:27:BPA73017-1634:1:1101:15270:1040 2:N:0:5
TATTGTTTGAGCGTACTCGACGAAGTTTGCAGGGGGGGGGGGGGGGGA
+
FFFFFFFFFFFFFFFFFFFFFFFFFFFFFFFFFFFFFFFFF:F::,,,
@FS10000125:27:BPA73017-1634:1:1101:15520:1040 2:N:0:5
AAACATTTGAGCGTACTCGACGAAGTTTGGGGGGGGGGGGGGGAAGTT
+
FFFFFFFFFFFFFFFFFFFFFFFFFFFFFFFFFFFFFFFFFF:,F,,F
@FS10000125:27:BPA73017-1634:1:1101:16090:1040 2:N:0:5
TTTTGGTTGAGCGTACTCGACGAAGTTGGAGGGGGGGGGGGGGGGAAA
+
FFFFFFFFFFFFFFFFFFFFFFFFFFFFFFFFFFFFFFFFFFF:,,:,
@FS10000125:27:BPA73017-1634:1:1101:1120:1050 2:N:0:5
TTTATATTGAGCGTACTCGACGAAGTTACGGGGGGGGGGGGGGGGGAG
+
FFFFFFFFFFFFFFFFFFFFFFFFFFFFFFFFFFFFFFFFFFFFF:,,
@FS10000125:27:BPA73017-1634:1:1101:1360:1050 2:N:0:5
TTGTCTTTGAGCGTACTCGACGAAGTTCAGTGGGGGGGGGGGGGGGAA
+
,FFFFFFFFFFFFFFFFFFFFFFFFFFFFFFFFFFFFFFFFFFFF,FF
@FS10000125:27:BPA73017-1634:1:1101:2520:1050 2:N:0:5
ATCGCCTTGAGCGTACTCGACGAGGTTTGCAGGGGGGGGGGGGGGGAA
+
FFFFFFFFFFFFFFFFFFFFFFFFFFFFFFFFFFFFFFFFFFFFFFFF
@FS10000125:27:BPA73017-1634:1:1101:3490:1050 2:N:0:5
TGAATCTTGAGCGTACTCGACGAAGTTGGGGGGGGGGGGGGGAAATCG
+
F:FFFFFFFFFFFFFFFFFFFFFFFFFFFFFFFFFFFFFFFFF,:FF:
@FS10000125:27:BPA73017-1634:1:1101:3990:1050 2:N:0:5
GAATCGTTGAGCGTACTCGACGAAGTGGGGGGGGGGGGGGGAATTCGA
+
,FFFFFFFFFFFFFFFFFFFFFFFFFFFFFFFFFFFFFFF:F:,F,,:
@FS10000125:27:BPA73017-1634:1:1101:4760:1050 2:N:0:5
TCGATCTTGAGCGTACTCGACGAAGTTGCTGGTGGGGGGGGGGGGGGA
+
FFFFFFFFFFFFFFFFFFFFFFFFFFFFFFFFFFFFFFFFFFFFFFFF
@FS10000125:27:BPA73017-1634:1:1101:4860:1050 2:N:0:5
TTAAGGTTGAGCGTACTCGACGAAGTTACGGGGGGGGGGGGGGAAATC
+
FFFF,FFFFFFFFFFFFFFFFFFFFFFFF:FFFFFFFFFFFFFF::F:
@FS10000125:27:BPA73017-1634:1:1101:4890:1050 2:N:0:5
TTAGGCTTGAGCGTACTCGACGAAGTTTGGTGGGGGGGGGGGGGGGAA
+
F,FFFFFFFFFFFFFFFFFFFFFFFFFFFFFFFFFFFFFFFFFFF:FF
@FS10000125:27:BPA73017-1634:1:1101:4990:1050 2:N:0:5
ATGTTTTTGAGCGTACTCGACGAAGTTTAACGGGGGGGGGGGGGGGAA
+
,FFFFFFFFFFFFFFFFFFFFFFFFFFFFFFFFFFFFFFFFFFF:,FF
@FS10000125:27:BPA73017-1634:1:1101:5820:1050 2:N:0:5
ATTGGATTGAGCGTACTCGACGAAGGGGGGGGGGGGGGGAAATCGGAA
+
,FFFFF:FFF:FFFFFFFFFFFFFFFFFFFFFFFFFFFFF,::F,,F,
@FS10000125:27:BPA73017-1634:1:1101:5910:1050 2:N:0:5
AACACCTTGAGCGTACTCGACGAAGTTTAGAGGGGGGGGGGGGGGGAA
+
FFFFFFFFFFFFFFFFFFFFFFFFFFFFFFFFFFFFFFFFFFFFF,FF
@FS10000125:27:BPA73017-1634:1:1101:5920:1050 2:N:0:5
ATAACATTGAGCGTACTCGACGAAGTTGTATGGGGGGGGGGGGGGGGG
+
FFFFFFFFFFFFFFFFFFFFFFFFFFFFFFFFFFFFFFFFFFFFFF:F
@FS10000125:27:BPA73017-1634:1:1101:7170:1050 2:N:0:5
TAGTGGTTGAGCGTACTCGACGAAGTTCAATGGGGGGGGGGGGGGAAA
+
::F:F:FFFFFFFFFFFFFFFFFFFFFFF:FFFFFFFFFFFFFFFF,,
@FS10000125:27:BPA73017-1634:1:1101:7790:1050 2:N:0:5
TTAGTTTTGAGCGTACTCGACGAGGTTAGTAGGGGGGGGGGGGGGGAA
+
FFFFFFFFFFFFFFFFFFFFFFFFFFFFFFFFFFFFFFFFFFFFF,FF
@FS10000125:27:BPA73017-1634:1:1101:7950:1050 2:N:0:5
CTGCTATTGAGCGTACTCGACGAAGGGGGGGGGGGGGGGGAAATCGGA
+
FF,FFFFFFFFFFFFFFFFFFFFFFFFFFFFFFFFFFFFF,F,F,,,F
@FS10000125:27:BPA73017-1634:1:1101:8630:1050 2:N:0:5
TTTTATTTGAGCGTACTCGACGAAGTTCTGAGGGGGGGGGGGGGGGAA
+
FFFFFFFFFFFFFFFFFFFFFFFFFFFFF::FF:FFFFF:F:F::,,F
@FS10000125:27:BPA73017-1634:1:1101:9450:1050 2:N:0:5
AATCGGTTGAGCGTACTCGACGAAGTTAGGGGGGGGGGGGGGGAAATC
+
F:FFFFFFFFFFFFFFFFFFFFFFFFFFFFFFFFFFFFFFFF:FF:F,
@FS10000125:27:BPA73017-1634:1:1101:11090:1050 2:N:0:5
GCCTGGTTGAGCGTACTCGACGAAGTTGCCTGGGGGGGGGGGGGGGAA
+
:FFFFFFFFFFFFFFFFFFFFFFFFFFFFFFFFFFFFFFFFFFFF,FF
@FS10000125:27:BPA73017-1634:1:1101:11550:1050 2:N:0:5
CACCCTTTGAGCGTACTCGACGAAGTTTACTGGGGGGGGGGGGGGGAA
+
,,FF,,FFFFFFFFFFFFFFFFFFFFF:F,,FFFFFFFFFFFFFF:,F
@FS10000125:27:BPA73017-1634:1:1101:11620:1050 2:N:0:5
ATACGTTTGAGCGTACTCGACGAAGTTACAAGGGGGGGGGGGGGGGGG
+
:FFFFFFFFFFFFFFFFFFFFFFFFFFFFFFFFFFFFFFFFFFFFF,F
@FS10000125:27:BPA73017-1634:1:1101:12920:1050 2:N:0:5
TTTTCTTTGAGCGTACTCGACGAAGAGGGGGGGGGGGGGGGGGAATTG
+
FFFF,,FFFFFFFFFFFFFFFFFFF::,,,,FFFFFFFFFF:,:,,::
@FS10000125:27:BPA73017-1634:1:1101:13310:1050 2:N:0:5
ACGCCTTTGAGCGTACTCGACGAAGTTCGCTGGGGGGGGGGGGGGGAA
+
FFFFFFFFFFFFFFFFFFFFFFFFFFFFFFFFFFFFFFFFFFFFF,FF
@FS10000125:27:BPA73017-1634:1:1101:13370:1050 2:N:0:5
ACATGGTTGAGCGTCTCGACGAAGTTTGCCGGGGGGGGGGGGGGGGGA
+
,,F,,,FFFFFFFFFFFFFFFFFFFFFFFF:FFFFFFFFFFFFFFF,F
@FS10000125:27:BPA73017-1634:1:1101:13740:1050 2:N:0:5
TTTTAATTGAGCGTACTCGACGAAGTTGCTTGGGGGGGGGGGGGGGGA
+
,FFFFFFFFFFFFFFFFFFFFFFFFFFFFFFFFFFFFFFFFFFFFFFF
@FS10000125:27:BPA73017-1634:1:1101:14480:1050 2:N:0:5
AACTGATTGAGCGTACTCGACGAAGTTGCTGGGGGGGGGGGGGGGGGA
+
,F,,F,FFFFFFFFFFFFFFFFFFFFF,,,,,FFFFFFFFF:FF,,,:
@FS10000125:27:BPA73017-1634:1:1101:15230:1050 2:N:0:5
TTTCGTTTGAGCGTACTCGACGAAGTTGGGTGGGGGGGGGGGGGGGAA
+
,FFFFFFFFFFFFFFFFFFFFFFFFFFFFFFFFFFFFFFFFFFFF,FF
@FS10000125:27:BPA73017-1634:1:1101:15280:1050 2:N:0:5
CCAAGATTGAGCGTACTCGACGAAGGGGGGGGGGGGGGGGGAAATCCG
+
FFFFFFFFFFFFFFFFFFFFFFFFFFFFFFFFFFFFFFFFFF,,F,,,
@FS10000125:27:BPA73017-1634:1:1101:15920:1050 2:N:0:5
ATTCGGTTGAGCGTACTCGACGAAGTTAGTAAGGGGGGGGGGGGGGGA
+
:FFFFFFFFFFFFFFFFFFFFFFFFFFFFFFFFFFFFFFFFFFFFFF,
@FS10000125:27:BPA73017-1634:1:1101:16290:1050 2:N:0:5
TCCCCCTTGAGCGTACTCGACGAAGTTGGCCGGGGGGGGGGGGGGGAA
+
FFFFFFFFFFFFFFFFFFFFFFFFFFFFFFFFFFFFFFFFFFFF:,FF
@FS10000125:27:BPA73017-1634:1:1101:2920:1060 2:N:0:5
TTTTTTTTGAGCGTACTCGACGAAGTTCAGTGGGGGGGGGGGGGGGGG
+
FFFFFFFFFFFFFFFFFFFFFFFFFFFFFFFFFFFFFFFFFFFFF,,F
@FS10000125:27:BPA73017-1634:1:1101:3640:1060 2:N:0:5
CTCTTATTGAGCGTACTCGACGAAGTTGAAGGGGGGGGGGGGGGAAAT
+
FFFFFFFFFFFFFFFFFFFFFFFFFFFFFFFFFFFFFFFFFFFFFFFF
@FS10000125:27:BPA73017-1634:1:1101:3970:1060 2:N:0:5
TAATTTTTGAGCGTACTCGACGAAGTTAGAGGGGGGGGGGGGGGGAAA
+
FFFFFFFFFFFFFFFFFFFFFFFFFFFFFFFFFFFFFFFFFFFFFF::
@FS10000125:27:BPA73017-1634:1:1101:4280:1060 2:N:0:5
AATACCTTGAGCGTACTCGACGAAGTTTCGGGGGGGGGGGGGGGAAGG
+
F::FFFFFFFFFFFFFFFFFFFFFFFF:F:::FFFFFFFFFFF,:F,,
@FS10000125:27:BPA73017-1634:1:1101:4480:1060 2:N:0:5
TCTAATTTGAGCGTACTCGACGAAGTTCGGCGGGGGGGGGGGGGGGAA
+
FFFFFFFFFFFFFFFFFFFFFFFFFFFFFFFFFFFFFFFFFFFFF:FF
@FS10000125:27:BPA73017-1634:1:1101:5010:1060 2:N:0:5
TAGTCCTTGAGCGTACTCGACGAAGTTCCAAAGGGGGGGGGGGGGGGA
+
,:FFFFFFFFFFFFFFFFFFFFFFFFFFFFFFFFFFFFFFFFFFFFFF
@FS10000125:27:BPA73017-1634:1:1101:5600:1060 2:N:0:5
CATCTGTTGAGCGTACTCGACGAAGTTGGGGGGGGGGGGGGGGAAATG
+
FFFFFFFFFFFFFFFFFFFFFFFFFFFFFFFFFFFFFFFFFF,:F,:,
@FS10000125:27:BPA73017-1634:1:1101:5630:1060 2:N:0:5
ATAGAATTGAGCGTACTCGACGAAGTTTGGCGGGGGGGGGGGGGGGAA
+
,FF:,FFFFFFFFFFFFFFFFFFFFFF:FFF:FFFFFFFFFFFFF:FF
@FS10000125:27:BPA73017-1634:1:1101:7960:1060 2:N:0:5
CTGCTATTGAGCGTACTCGACGAAGGGGGGGGGGGGGGGGAAATCGGA
+
F,FFFFFFFFFFFFFFFFFFFFFFFFFFFFFFFFFFFFFF,,:F,,,F
@FS10000125:27:BPA73017-1634:1:1101:7990:1060 2:N:0:5
TAAAGATTGAGCGTACTCGACGAAGTTCATCGGGGGGGGGGGGGGGAA
+
FFFFFFFFFFFFFFFFFFFFFFFFFFFFFFFFFFFFFFFFFF:::,,F
@FS10000125:27:BPA73017-1634:1:1101:8300:1060 2:N:0:5
TCTTTTTTGAGCGTACTCGACGAAGTTCAAAGGGGGGGGGGGGGGGGG
+
FFFFFFFFFFFFFFFFFFFFFFFFFFFFFFFFFFFFFFFFFFFFFFFF
@FS10000125:27:BPA73017-1634:1:1101:9290:1060 2:N:0:5
ATTGTCTTGAGCGTACTCGACGAAGTTAACCGGGGGGGGGGGGGGGAA
+
:FFFFFFFFFFFFFFFFFFFFFFFFFFFFFFFFFFFFFFFFFFFFF,F
@FS10000125:27:BPA73017-1634:1:1101:10530:1060 2:N:0:5
ATTCTCTTGAGCGTACTCGACGAAGTTTAGTGGGGGGGGGGGGGGGGA
+
FFFFFFFFFFFFFFFFFFFFFFFFFFFFFFFFFFFFFFFFFFFFFF,F
@FS10000125:27:BPA73017-1634:1:1101:11010:1060 2:N:0:5
TCAGGATTGAGCGTACTCGACGAAGTTCCATGGGGGGGGGGGGGGGAA
+
FFFFFFFFFFFFFFFFFFFFFFFFFFFFFFFFFFFFFFFFFFFFF,FF
@FS10000125:27:BPA73017-1634:1:1101:11030:1060 2:N:0:5
ACATTTTTGAGCGTACTCGACGAAGTTCAGGGGGGGGGGGGGGGGGGT
+
,F,F,FFFFFFFFFFFFF:,FFFFFFFFF,,,FFFFFFFFFFF:,,,F
@FS10000125:27:BPA73017-1634:1:1101:11640:1060 2:N:0:5
AGGAGTGTTGAGCGTACTCGACGAAGTTTAAGGGGGGGGGGGGGGGGG
+
F:FFFFFFFFFFFFFFFFFFFFFFFFFFFFFFFFFFFFFFFF,F,,,:
@FS10000125:27:BPA73017-1634:1:1101:11750:1060 2:N:0:5
TTATCTTTGAGCGTACTCGACGAAGTTGGAAGGGGGGGGGGGGGGGGA
+
F,FFFFFFFFFFFFFFFFFFFFFFFFFFFFFFFFFFFFFFFFFFFF:F
@FS10000125:27:BPA73017-1634:1:1101:11950:1060 2:N:0:5
ATGTGTTTGAGCGTACTCGACGAAGTTGTGCGGGGGGGGGGGGGGAAA
+
,F,F,FFFFFFFFFFFFFFFFFFFFFFFF::FFFFFFFFFFFFF,,F,
@FS10000125:27:BPA73017-1634:1:1101:12010:1060 2:N:0:5
AACGAATTGAGCGTACTCGACGAAGTTTCCGGGGGGGGGGGGGGGGAA
+
FFFFFFFFFFFFFFFFFFFFFFFFFFFFFFFFFFFFFFFFFFFFF,,F
@FS10000125:27:BPA73017-1634:1:1101:12460:1060 2:N:0:5
CTAAAGTTGAGCGTACTCGACGAAGTTATGGGGGGGGGGGGGGAGGTC
+
FF,,,FFFFFFFFFFFFFFFFFFFFFF:FF:FFFFFFFFFFF:,,,F,
@FS10000125:27:BPA73017-1634:1:1101:13170:1060 2:N:0:5
CTTACCTTGAGCGTACTCGACGAAGTTTTTAGGGGGGGGGGGGGGAAA
+
:,FFFFFFFFFFFFFFFFFFFFFFFFFF:FFFFFFFFFFFFFF,FFF,
@FS10000125:27:BPA73017-1634:1:1101:14080:1060 2:N:0:5
AAACATTTGAGCGTACTCGACGAAGTTCAATGGGGGGGGGGGGGGGGA
+
FFFFFFFFFFFFFFFFFFFFFFFFFFFFFFFFFFFFFFFFFFF:F,,,
@FS10000125:27:BPA73017-1634:1:1101:15420:1060 2:N:0:5
TTAATTTTGAGCGTACTCGACGAAGTTCAGGGGGGGGGGGGGGAAATT
+
FFFFFFFFFFFFFFFFFFFFFFFFFFFFFFFFFFFFFFFFFFFFF,,,
@FS10000125:27:BPA73017-1634:1:1101:1820:1070 2:N:0:5
AAATCATTGAGCGTACTCGACGAAGTTTACAGGGGGGGGGGGGGGGAA
+
:,,FF,FFFFFFFFFFFFFFFFFFFFFFFFFFFFFFFFFFFFFFFFFF
@FS10000125:27:BPA73017-1634:1:1101:2140:1070 2:N:0:5
CTCGATTTGAGCGTACTCGACGAAGTTGTGTGGGGGGGGGGGGGGGGA
+
FFFFFFFFFFFFFFFFFFFFFFFFFFFFFFFFFFFFFFFFFFFFF,F,
@FS10000125:27:BPA73017-1634:1:1101:2380:1070 2:N:0:5
TAATGCTTGAGCGTACTCGACGAAGTTGCAGGGGGGGGGGGGGGGAAT
+
FFFFFFFFFFFFFFFFFFFFFFFFFFFFFFFFFFFFFFFFFFF:,F:F
@FS10000125:27:BPA73017-1634:1:1101:2680:1070 2:N:0:5
TCATTGTTGAGCGTACTCGACGAAGTTGATTGGGGGGGGGGGGGGGAA
+
FFFFFFFFFFFFFFFFFFFFFFFFFFFFFFFFFFFFFFFFFFFFFFFF
@FS10000125:27:BPA73017-1634:1:1101:2960:1070 2:N:0:5
AACAACTTGAGCGTACTCGACGAAGTTAGGCGGGGGGAGGGGGGGGGA
+
,F,FFFFFFFFFFFFFFFFFFFFFFFFF,::FFFFFF,FFFFFFFFF,
@FS10000125:27:BPA73017-1634:1:1101:3010:1070 2:N:0:5
ATATCTTTGAGCGTACTCGACGAAGTTTAGCGGGGGGGGGGGGGGGAA
+
FFFFFFFFFFFFFFFFFFFFFFFFFFFFF:FFFFFFFFFFFFFFF:FF
@FS10000125:27:BPA73017-1634:1:1101:4340:1070 2:N:0:5
CAAAGGTTGAGCGTACTCGACGAAGTTTGTGGGGGGGGGGGGGGGGGA
+
FFFFFFFFFFFFFFFFFFFFFFFFFFFFFFFFFFFFFFFFFFFFFFF,
@FS10000125:27:BPA73017-1634:1:1101:7840:1070 2:N:0:5
TCAATCTTGAGCGTACTCGACGAAGTTAACCGGGGGGGGGGGGGGGGA
+
,FFFFFFFFFFFFFFFFFFFFFFFFFFFFFFFFFFFFFFFFFFFFFF,
@FS10000125:27:BPA73017-1634:1:1101:8770:1070 2:N:0:5
TTGTTCTTGAGCGTACTCGACGAAGTTAGTAGGGGGGGGGGGGGGGAA
+
FFFFFFFFFFFFFFFFFFFFFFFFFFFFFFFFFFFFFFFFFFFFF,FF
@FS10000125:27:BPA73017-1634:1:1101:9280:1070 2:N:0:5
TTAAAATTGAGCGTACTCGACGAAGTTTGCGGGGGGGGGGGGGGGAGA
+
,:FFFFFFFFFFFFFFFFFFFFFFFFFF:FFFFFFFFFFFFFF,,,,,
@FS10000125:27:BPA73017-1634:1:1101:10390:1070 2:N:0:5
AATTCTTTGAGCGTACTCGACGAAGGGGGGGGGGGGGGGGAGTCGGAA
+
FFFFFFFFFFFFFFFFFFFFFFFFFFFFFFFFFFFFFFF,,,:,,,,:
@FS10000125:27:BPA73017-1634:1:1101:10600:1070 2:N:0:5
CATACGTTGAGCGTACTCGACGAAGTTAGGCGGGGGGGGGGGGGGGAA
+
FFFFFFFFFFFFFFFFFFFFFFFFFFFFFFFFFFFFFFFFFFFF:,,:
@FS10000125:27:BPA73017-1634:1:1101:10970:1070 2:N:0:5
CACATTTTGAGCGTACTCGACGAAGTTTGTCGGGGGGGGGGGGGGGAA
+
FFFFFFFFFFFFFFFFFFFFFFFFFFFFFFFFFFFFFFFFFFFFF,,F
@FS10000125:27:BPA73017-1634:1:1101:12070:1070 2:N:0:5
CTTGATTTGAGCGTACTCGACGAAGTTCTTTGGGGGGGGGGGGGGGAA
+
,F:F,,FFFFFFFFFFFFFFFFFFFFF::,:FFFFFFFFFFFF::,,F
@FS10000125:27:BPA73017-1634:1:1101:12210:1070 2:N:0:5
TTATTGTTGAGCGTACTCGACGAAGTTCAGCGGGGGGGGGGGGGGGAA
+
FFFFFFFFFFFFFFFFFFFFFFFFFFFFFFFFFFFFFFFFFFFFF,FF
@FS10000125:27:BPA73017-1634:1:1101:12560:1070 2:N:0:5
TTAGTCTTGAGCGTACTCGACGAAGTTTAAAGGGGGGGGGGGGGGGGA
+
F,FFFFFFFFFFFFFFFFFFFFFFFFF,F:,FFFFFFFFFFFFFFF,F
@FS10000125:27:BPA73017-1634:1:1101:12770:1070 2:N:0:5
AACCCTTTGAGCGTACTCGACGAAGTTTTTTTGGGGGGGGGGGGGGAA
+
F:FFFFFFFFFFFFFFFFFFFFFFFFFF,FFFFFFFFFFFFFF,,,,,
@FS10000125:27:BPA73017-1634:1:1101:12830:1070 2:N:0:5
TTAGGTTTGAGCGTACTCGACGAAGTTACTGGGGGGGGGGGGGGGGGG
+
FFFFFFFFFFFFFFFFFFFFFFFFFFFFFFFFFFFFFFFFFFFFF:FF
@FS10000125:27:BPA73017-1634:1:1101:13240:1070 2:N:0:5
TACTACTTGAGCGTACTCGACGAAGTTTTTTGGGGGGGGGGGGGGGGA
+
FFFFFFFFFFFFFFFFFFFFFFFFFFFFFFFFFFFFFFFFFFFF:,,F
@FS10000125:27:BPA73017-1634:1:1101:13960:1070 2:N:0:5
ATCTGGTTGAGCGTACTCGACGAAGTTGTAGGGGGGGGGGGGGGGGGG
+
FFFFFFFFFFFFFFFFFFFFFFFFFFFFFFFFFFFFFFFFFFFFF,:F
@FS10000125:27:BPA73017-1634:1:1101:15100:1070 2:N:0:5
GTCCCCTTGAGCGTACTCGACGAAGTTAGCTGGGGGGGGGGGGGGGGA
+
,FFFFFFFFFFFFFFFFFFFFFFFFFFFFFFFFFFFFFFFFFFFFF,F
@FS10000125:27:BPA73017-1634:1:1101:15600:1070 2:N:0:5
TAACACTTGAGCGTACTCGACGAAGGGGGGGGGGGGGGGAGATCGGAA
+
FFFFFFFFFFFFFFFFFFFFFFFFFFFFFFFFFFFFFFFFF:FF,,F:
@FS10000125:27:BPA73017-1634:1:1101:15960:1070 2:N:0:5
AACGACTTGAGCGTACTCGACGAAGTTGCTGGGGGGGGGGGGGGGAAA
+
FFF,FFFFFFFFFFFFFFFFFFFFFFFFFFFFFFFFFFFFFFFF,F,,
@FS10000125:27:BPA73017-1634:1:1101:1150:1080 2:N:0:5
TTTCACTTGAGCGTACTCGACGAAGTTTAAGGGGGGGGGGGGGGGGAA
+
,FFF::FFFFFFFFFFFFFFFFFFFFF,F:FFFFFFFFFFFFF:,,,,
@FS10000125:27:BPA73017-1634:1:1101:1450:1080 2:N:0:5
CTTTGTTTGAGCGTACTCGACGAAGTTCAGGGGGGGGGGGGGGGGGGA
+
:FF,,,FFFFFFFFFFFFFFFFFFFFFFF,,FFFFFFFFFFFFFF:,,
@FS10000125:27:BPA73017-1634:1:1101:2060:1080 2:N:0:5
AATCCTTTGAGCGTACTCGACGAAGTTTGCGGGGGGGGGGGGGGGAAA
+
::,FFFFFFFFFFFFFFFFFFFFFFFFFFFFFFFFFFFFFFFFFF,,F
@FS10000125:27:BPA73017-1634:1:1101:2640:1080 2:N:0:5
TTCGCTTTGAGCGTACTCGACGAAGTTCAAAGGGGGGGGGGGGGGGAA
+
FF:,FFFFFFFFFFFFFFFFFFFFFFFFF,,:FFFFFFFFFFFFF,FF
@FS10000125:27:BPA73017-1634:1:1101:3330:1080 2:N:0:5
CATATCTTGAGCGTACTCGACGAAGGGGGGGGGGGGGGGAGATCGGAA
+
FFFFFFFFFFFFFFFFFFFFFFFFFFFFFFFFFFFFFFFF,:FF,FF:
@FS10000125:27:BPA73017-1634:1:1101:3500:1080 2:N:0:5
TCCATTTTGAGCGTACTCGACGAAGTTTATCGGGGGGGGGGGGGGGAA
+
FFFFFFFFFFFFFFFFFFFFFFFFFFFFFFFFFFFFFFFFFFFFFF,F
@FS10000125:27:BPA73017-1634:1:1101:4990:1080 2:N:0:5
TTCGATTTGAGCGTACTCGACGAAGTTGCGGGGGGGGGGGGGGGAAAT
+
,FFFFFFFFFFFFFFFFFFFFFFFFFFFFFFFFFFFFFFFFFF,F:,F
@FS10000125:27:BPA73017-1634:1:1101:6130:1080 2:N:0:5
TCGATCTTGAGCGTACTCGACGAAGTTGCATGGGGGGGGGGGGGGGAA
+
FFFFFFFFFFFFFFFFFFFFFFFFFFFFFFFFFFFFFFFFFFFFF,:F
@FS10000125:27:BPA73017-1634:1:1101:6690:1080 2:N:0:5
TCCGGATTGAGCGTACTCGACGAAGTTGTAGGGGCGGGGGGGGGGGGA
+
FFFFFFFFFFFFFFFFFFFFFFFFFFFFFFFFFFFFFFFFFFFFFFF,
@FS10000125:27:BPA73017-1634:1:1101:7410:1080 2:N:0:5
AGGGTATTGAGCGTACTCGACGAAGTTAAGCGGGAGGGGGGGGGGGGG
+
F:FFFFFFFFFFFFFFFFFFFFFFFFFFFFFFFFFFFFFFFFFFFFF:
@FS10000125:27:BPA73017-1634:1:1101:7770:1080 2:N:0:5
CTGGTGTTGAGCGTACTCGACGAAGTTCAGGGGGGGGGGGGGGGGGAA
+
F:,FF:FFFFFFFFFFFFFFFFFFFFFFFFFFFFFFFFFFFFFF:,:,
@FS10000125:27:BPA73017-1634:1:1101:8540:1080 2:N:0:5
AATCATTTGAGCGTACTCGACGAAGTTTCTAAGGGGGGGGGGGGGGGG
+
F:FFFFFFFFFFFFFFFFFFFFFFFFFFFFFFFFFFFFFFFFFFFFFF
@FS10000125:27:BPA73017-1634:1:1101:12240:1080 2:N:0:5
CAACATTTGAGCGTACTCGACGAAGTTCTAGGGGGGGGGGGGGGGGGG
+
FFFFFFFFFFFFFFFFFFFFFFFFFFFFFFFFFFFFFFFFFFFF:,,:
@FS10000125:27:BPA73017-1634:1:1101:12650:1080 2:N:0:5
TTTGTTTTGAGCGTACTCGACGAAGTTCAGCGGGGGGGGGGGGGGGGA
+
FF,FFFF:F:F::FFFFFFF:F:FFFFFF:FFFFFFFFF:F,:,,,,:
@FS10000125:27:BPA73017-1634:1:1101:12820:1080 2:N:0:5
AACCCGTTGAGCGTACTCGACGAAGTTTTGTGGGGGGTGGGGGGGGGG
+
,:FFF:FFFFFFFFFFFFFFFFFFFFFFFFFFFFFFFFFFF,F,:,FF
@FS10000125:27:BPA73017-1634:1:1101:12900:1080 2:N:0:5
AAATCCTTGAGCGTACTCGACGAAGTTACTGGGGGGGGGGGGGGGGAA
+
FFFFFFFFFFFFFFFFFFFFFFFFFFFFFFFFFFFFFFFFFFFF:,FF
@FS10000125:27:BPA73017-1634:1:1101:12910:1080 2:N:0:5
TTTTCTTTGAGCGTACTCGACGAAGAGGGGGGGGGGGGGGGAAATTCG
+
F,FFFFFFFFFFFFFFFFFFFFFFFFFFFFFFFFFFFFFFF:F,:,,,
@FS10000125:27:BPA73017-1634:1:1101:13090:1080 2:N:0:5
ATCCACTTGAGCGTACTCGACGAAGTTGCCCGGGGGGGGGGGGGGGAA
+
:,FF,FFFFFFFFFFFFFFFFFFFFFFFFFFFFFFFFFFFF::,:,FF
@FS10000125:27:BPA73017-1634:1:1101:13170:1080 2:N:0:5
TTACGTTTGAGCGTACTCGACGAAGTTAGGCGGGGGGGGGGGGGGGGA
+
F,FFFFFFFFFFFFFFFFFFFFFFFFFFFFFFFFFFFFFFFFF:F:,F
@FS10000125:27:BPA73017-1634:1:1101:13400:1080 2:N:0:5
TTTTTCTTGAGCGTACTCGACGAAGTTGGCCGGGGGGGGGGGGAGATG
+
,,,,::FFFFFFFFFFFFFFFFFFFFFFF,,FFFFFFFFFFFF::F,,
@FS10000125:27:BPA73017-1634:1:1101:13670:1080 2:N:0:5
ATAATTTTGAGCGTACTCGACGAAGTTAGACGGGGGGGGGGGGGGGAA
+
FFFFFFFFFFFFFFFFFFFFFFFFFFFFFFFFFFFFFFFFFFF:F:FF
@FS10000125:27:BPA73017-1634:1:1101:14330:1080 2:N:0:5
TTCTGCTTGAGCGTACTCGACGAAGTTTGTAGGGGGGGGGGGGGGGAA
+
,FFFFFFFFFFFFFFFFFFFFFFFFFFFFFFFFFFFFFFFFFFFF,FF
@FS10000125:27:BPA73017-1634:1:1101:15020:1080 2:N:0:5
TAAAGTTTGAGCGTACTCGACGAAGTTGGGGGGGGGGGGGGGAAATCG
+
FFFFFFFFFFFFFFFFFFFFFFFFFFFFFFFFFFFFFFFFF:F:,F::
@FS10000125:27:BPA73017-1634:1:1101:1630:1090 2:N:0:5
ACGCGTTTGAGCGTACTCGACGAAGTTTTAAGGGGGGGGGGGGGGGAA
+
FFFFFFFFFFFFFFFFFFFFFFFFFFFFFFFFFFFFFFFFFFFFF,:F
@FS10000125:27:BPA73017-1634:1:1101:2400:1090 2:N:0:5
AGTCACTTGAGCGTACTCGACGAAGTTGGCAGGGGGGGGGGGGGGGAA
+
F:FFFFFFFFFFFFFFFFFFFFFFFFFFFFFFFFFFFFFFFFFFFFFF
@FS10000125:27:BPA73017-1634:1:1101:2450:1090 2:N:0:5
TTTACATTGAGCGTACTCGACGAAGTTGATGGGGGGGGGGGGGGAAAT
+
FFFFFFFFFFFFFFFFFFFFFFFFFFFFFFFFFFFFFFFFFFF,FF,,
@FS10000125:27:BPA73017-1634:1:1101:3950:1090 2:N:0:5
ACGACTTTGAGCGTACTCGACGAAGTTCAGTGGGGGGGGGGGGGGGAA
+
FFFFFFFFFFFFFFFFFFFFFFFFFFFFFFFFFFFFFFFFFFFFF:FF
@FS10000125:27:BPA73017-1634:1:1101:4290:1090 2:N:0:5
ATAGCGTTGAGCGTACTCGACGAAGTTCTGTGGGGGGGGGGGGGGGAA
+
FFFFFFFFFFFFFFFFFFFFFFFFFFFFFFFFFFFFFFFFFFFFFFFF
@FS10000125:27:BPA73017-1634:1:1101:6310:1090 2:N:0:5
TCACGGTTGAGCGTACTCGACGAAGTTTAGCGGGGGGGGGGGGGGGAA
+
FFFFFFFFFFFFFFFFFFFFFFFFFFFFFFFFFFFFFFFFFFFFFFFF
@FS10000125:27:BPA73017-1634:1:1101:6810:1090 2:N:0:5
ATATCCTTGAGCGTACTCGACGAAGTTTGCGGGGGGGGGGGGGGGGGA
+
FFFFFFFFFFFFFFFFFFFFFFFFFFFFFFFFFFFFFFFFFFFFFFFF
@FS10000125:27:BPA73017-1634:1:1101:7010:1090 2:N:0:5
TTAGTGTTGAGCGTACTCGACGAAGTTGTCTGGGGGGGGGGGGGGGAA
+
F:FFFFFFFFFFFFFFFFFFFFFFFFFFFFFFFFFFFFFFFFFFF,FF
@FS10000125:27:BPA73017-1634:1:1101:8100:1090 2:N:0:5
TAACGTATTGAGCGTACTCGACGAAGTTGGCGGGGGGGGGGGGGGGAA
+
FFFFFFFFFFFFFFFFFFFFFFFFFFFFFFFFFFFFFFFFFFFFFF::
@FS10000125:27:BPA73017-1634:1:1101:10100:1090 2:N:0:5
ATCGTCTTGAGCGTACTCGACGAAGTTAAGGGGGGGGGGGGGGGAAAT
+
F,FFFFFFFFFFFFFFFFFFFFFFFFFFFFFFFFFFFFFFFFF,FF,F
@FS10000125:27:BPA73017-1634:1:1101:10730:1090 2:N:0:5
CCGCGATTGAGCGTACTCGACGAAGTTCATAGGGGGGGGGGGGGGGGG
+
FFFF:FFFFFFFFFFFFFFFFFFFFFFFFFFFFFFFFFFFFFFFFF::
@FS10000125:27:BPA73017-1634:1:1101:11120:1090 2:N:0:5
ATGCAATTGAGCGTACTCGACGAAGTTTGGCGGGGGGGGGGGGGGGGA
+
:F:FFFFFFFFFFFFFFFFFFFFFFFFFFFFFFFFFFFFFFFF,,,,:
@FS10000125:27:BPA73017-1634:1:1101:12870:1090 2:N:0:5
ATATCTTTGAGCGTACTCGACGAAGTTACTAGGGGGGGGGGGGGGGGA
+
FFFFFFFFFFFFFFFFFFFFFFFFFFFFFFFFFFFFFFFFFFFFFFF,
@FS10000125:27:BPA73017-1634:1:1101:13710:1090 2:N:0:5
CTTTAATTGAGCGTACTCGACGAAGTTGACAGGGGGGGGGGGGGGGAA
+
FFFFFFFFFFFFFFFFFFFFFFFFFFFFFFFFFFFFFFFFFFFF:,FF
@FS10000125:27:BPA73017-1634:1:1101:13910:1090 2:N:0:5
ATTGCCTTTGAGCGTACTCGACGAAGTTAGAAGGGGGGGGGGGGGGGG
+
:,FFFFFFFF:FFFFFFFFFFFFFFFFFFFFFFFFFFFFFFFFFF,,F
@FS10000125:27:BPA73017-1634:1:1101:14530:1090 2:N:0:5
CAGACATTGAGCGTACTCGACGAAGTTAAGGGGGGGGGGGGGGGAGAT
+
F:,,F:FFFFFFFFFFFFFFFFFFF::::FFFFFFFFFF:F,:::,FF
@FS10000125:27:BPA73017-1634:1:1101:14840:1090 2:N:0:5
CTCTGCTTGAGCGTACTCGACGAAGTTGCTGGGGGGGGGGGGGGGGGA
+
F::F:FFFFFFFFFFFFFF:FFFFFFFFFFFFFFFFFFFFFFFF:,,:
@FS10000125:27:BPA73017-1634:1:1101:14910:1090 2:N:0:5
TTATGGTTGAGCGTACTCGACGAAGTTGCGCGGGGGGGGGGGGGGGAA
+
F,F:,:FFFFFFFFFFFFFFFFFFFFFFF:FFFFFFFFFFFFF:,,,:
@FS10000125:27:BPA73017-1634:1:1101:1440:1100 2:N:0:5
TCATTATTGAGCGTACTCGACGAAGGGGGGGGGGGGGGGAGATCGGAA
+
FFFF,FFFFFFFFFFFFFFFFFFFFFF:FF::FFFFFFFF::::,:F:
@FS10000125:27:BPA73017-1634:1:1101:2100:1100 2:N:0:5
TCCCCCTTGAGCGTACTCGACGAAGTTAAGCGGGGGGGGGGGGGGGGG
+
FFFFFFFFFFFFFFFFFFFFFFFFFFFFFFFFFFFFFFFFFFFFFFF:
@FS10000125:27:BPA73017-1634:1:1101:2170:1100 2:N:0:5
ACACTCTTGAGCGTACTCGACGAAGTTGGGGGGGGGGGGGGGAAATCG
+
FFFFFFFFFFFFFFFFFFFFFFFFFFFFFFFFFFFFFFFFF,F::F::
@FS10000125:27:BPA73017-1634:1:1101:3160:1100 2:N:0:5
ATGTCATTGAGCGTACTCGACGAAGTTTCAGGGGGGGGGGGGGGGAGA
+
F,FFFFFFFFFFFFFFFFFFFFFFFFFFFFFFFFFFFFFFFFFF,F,,
@FS10000125:27:BPA73017-1634:1:1101:4980:1100 2:N:0:5
CTCTCTTTGAGCGTACTCGACGAAGTTTGTGGGGGGGGGGGGGGGGAG
+
F,FFFFFFFFFFFFFFFFFFFFFFFFFFFFFFFFFFFFFFFFF:,:F,
@FS10000125:27:BPA73017-1634:1:1101:5120:1100 2:N:0:5
TTCCCATTGAGCGTACTCGACGAAGTTGCGAGGGGGGGGGGGGGGGAA
+
,,FFFFFFFFFFFFFFFFFFFFFFFFFFFFFFFFFFFFFFFFFFFF,F
@FS10000125:27:BPA73017-1634:1:1101:6230:1100 2:N:0:5
CTTCACTTGAGCGTACTCGACGAAGTTGCGCGGGGGGGGGGGGGGGAA
+
F,FFFFFFFFFFFFFFFFFFFFFFFFFFFFFFFFFFFFFFFFFFF:FF
@FS10000125:27:BPA73017-1634:1:1101:6250:1100 2:N:0:5
ATTACCTTGAGCGTACTCGACGAAGTTCAGAGGGGGGGGGGGGGGGAA
+
FFFFFFFFFFFFFFFFFFFFFFFFFFFFFFFFFFFFFFFFFFFFF,FF
@FS10000125:27:BPA73017-1634:1:1101:6590:1100 2:N:0:5
ATTGCTTTGAGCGTACTCGACGAAGTTCGGAGGGGGGGGGGGGGGGAA
+
F,FFFFFFFFFFFFFFFFFFFFFFFFFFFFFFFFFFFFFFFFFFF,FF
@FS10000125:27:BPA73017-1634:1:1101:7190:1100 2:N:0:5
TTCGGCTTGAGCGTACTCGACGAAGTTGGAGGGGGGGGGGGGGGGAAA
+
,,F,:FFFFFFFFFFFFFFFFFFFFFFFFFFFFFFFFFFFFFFF,F,,
@FS10000125:27:BPA73017-1634:1:1101:7340:1100 2:N:0:5
CTAATTTTGAGCGTACTCGACGAAGTTTCAAGGGGGGGGGGGGGGGGG
+
FFFFFFFFFFFFFFFFFFFFFFFFFFFFFFFFFFFFFFFFFFFFFFF,
@FS10000125:27:BPA73017-1634:1:1101:7520:1100 2:N:0:5
AAGTCGTTGAGCGTACTCGACGAAGTTGGGGGGGGGGGGGGGAAATCG
+
::FFFFFFFFFFFFFFFFFFFFFFFFFFFFFFFFFFFFFFF,F:,FFF
@FS10000125:27:BPA73017-1634:1:1101:7600:1100 2:N:0:5
ACTTGCTTGAGCGTACTCGACGAAGTTGGGGGGGGGGGGGGGAAATTC
+
FFFFFFFFFFFFFFFFFFFFFFFFFFFFFFFFFFFFFFFFFF:F:,,,
@FS10000125:27:BPA73017-1634:1:1101:7980:1100 2:N:0:5
TAGGAATTGAGCGTACTCGACGAAGTTTAAAGGGGGGGGGGGGGGGAA
+
FFFFFFFFFFFFFFFFFFFFFFFFFFFFFFFFFFFFFFFFFFFFF,FF
@FS10000125:27:BPA73017-1634:1:1101:8140:1100 2:N:0:5
TCACAATTGAGCGCACTCGACGAAGTTACCGGGGGGGGGGGGGGGGGG
+
FFFFFFFFFFFFFFFFFFFFFFFFFFFFFFFFFFFFFFFFFFFFFFFF
@FS10000125:27:BPA73017-1634:1:1101:8600:1100 2:N:0:5
AGTTATTTGAGCGTACTCGACGAAGTTATCCGGGGGGGGGGGGGGGAA
+
FFFFF:FFFFFFFFFFFFFFFFFFFFFFFFFFFFFFFFFFFFFFFFFF
@FS10000125:27:BPA73017-1634:1:1101:9780:1100 2:N:0:5
CACGATTTGATACTCGACGAAGTTTAGAAGGGGGGGGGGGGGGGGGGA
+
FFFFFFFFFFFFFFFFFFFFFFFFFFFFFFFFFFFFFFFFFFFFF:,,
@FS10000125:27:BPA73017-1634:1:1101:10350:1100 2:N:0:5
TTCATATTGAGCGTACTCGACGAAGTTGGGCGGGGGGGGGGGGAAATC
+
F:FFFFFFFFFFFFFFFFFFFFFFFFFFFFFFFFFFFFFFFF:F,:FF
@FS10000125:27:BPA73017-1634:1:1101:10530:1100 2:N:0:5
TATATATTGAGCGTACTCGACGAAGTTCACAGGGGGGGGGGGGGGGAA
+
,:FFFFFFFFFFFFFFFFFFFFFFFFFFFFFFFFFFFFFFFFF::,FF
@FS10000125:27:BPA73017-1634:1:1101:10570:1100 2:N:0:5
TCCAAGTTGAGCGTACTCGACGAAGTGGGGGGGGGGGGGGGAAATCCG
+
,FFFFFFFF:FFFFFFFFFFFFFFFFFFFFFFFFFFFFFFFF,,F,,,
@FS10000125:27:BPA73017-1634:1:1101:11580:1100 2:N:0:5
TCGAAATTGAGCGTACTCGACGAAGTTCAACGGGGGGGGGGGGGGGAA
+
,FFFFFFFFFFFFFFFFFFFFFFFFFFFFFFFFFFFFFFFFFFFFFFF
@FS10000125:27:BPA73017-1634:1:1101:12160:1100 2:N:0:5
TCATTTTTGAGCGTACTCGACGAAGTTAGTGGGGGGGGGGGGGGGGGG
+
,FFFFFFFFFFFFFFFFFFFFFFFFFFFFFFFFFFFFFFFFFF:F:FF
@FS10000125:27:BPA73017-1634:1:1101:13080:1100 2:N:0:5
ATAGTCTTGAGCGTACTCGACGAAGTTGGATGGGGGGGGGGGGGGGGA
+
FFFFFFFFFFFFFFFFFFFFFFFFFFFFFFFFFFFFFFFFFFFF,F,F
@FS10000125:27:BPA73017-1634:1:1101:13420:1100 2:N:0:5
TTAATCTTGAGCGTACTCGACGAAGGGGGGGGGGGGGGGGGAAGTTTA
+
F,FFFFFFFFFFFFFFFFFFFFFFFFFFFFFFFFFFFFFFF,F,,:,,
@FS10000125:27:BPA73017-1634:1:1101:13650:1100 2:N:0:5
CCCACCTTGAGCGTACTCGACGAAGTTGCCAGGGGGGGGGGGGGGGGA
+
FFFFFFFFFFFFFFFFFFFFFFFFFFFFFFFFFFFFFFFFFFFFFF,F
@FS10000125:27:BPA73017-1634:1:1101:14200:1100 2:N:0:5
CTAAGTTTGAGCGTACTCGACGAAGTTGGCGGGGGGGGGGGGGGGAGA
+
FFFFFFFFFFFFFFFFFFFFFFFFFFFFFFF:FFFFFFFFFFF,:F,,
@FS10000125:27:BPA73017-1634:1:1101:14230:1100 2:N:0:5
GTCGACTTGAGCGTACTCGACGAAGTTTCACGGGGGGGGGGGGGGGAA
+
:FFFFFFFFFFFFFFFFFFFFFFFFFFFFFFFFFFFFFFFFFFFF,FF
@FS10000125:27:BPA73017-1634:1:1101:14820:1100 2:N:0:5
CTATATTTGAGCGTACTCGACGAAGTTGTAGTCGGGGGGGGGGGGGGG
+
FFFFFFFFFFFFFFFFFFFFFFFFFFFFFFFFFFFFFFFFFFFFFF::
@FS10000125:27:BPA73017-1634:1:1101:16090:1100 2:N:0:5
TTTTTCTTGAGCGTACTCGACGAAGTTCCTAGGGGGGGGGGGGGGGAA
+
,FFFFFFFFFFFFFFFFFFFFFFFFFFFFFFFFFFFFFFFFFFF:,::
@FS10000125:27:BPA73017-1634:1:1101:2220:1110 2:N:0:5
TAGGCATTGAGCGTACTCGACGAAGTTTCAGGGGGGGGGGGGGGGAAA
+
FFFFFFFFFFFFFFFFFFFFFFFFFFFFFFFFFFFFFFFFFFFF:F,,
@FS10000125:27:BPA73017-1634:1:1101:2270:1110 2:N:0:5
AGGACGTTGAGCGTACTCGACGAAGTTTAGGGGGGGGGGGGGGGAAAT
+
F,FFFFFFFFFFFFFFFFFFFFFFFFFFFFFFFFFFFFFFFFF,:F:F
@FS10000125:27:BPA73017-1634:1:1101:2500:1110 2:N:0:5
CCGGAATTGAGCGTACTCGACGAAGTTTCAAGGGGGGGGGGGGGGGAA
+
,FF:FFFFFFFFFFFFFFFFFFFFFFFFFFFFFFFFFFFFFFFFF:,F
@FS10000125:27:BPA73017-1634:1:1101:3260:1110 2:N:0:5
GCTTCATTGAGCGTACTCGACGAAGTTACCTGGGGGGGGGGGGGGGGG
+
,FFFFFFFFFFFFFFFFFFFFFFFFFFFFFFFFFFFFFFFFFFFFFF:
@FS10000125:27:BPA73017-1634:1:1101:4590:1110 2:N:0:5
ATAGCGTTGAGCGTACTCGACGAAGTTCTGTGGGGGGGGGGGGGGGAA
+
FFFFFFFFFFFFFFFFFFFFFFFFFFFFFFFFFFFFFFFFFFFFF,:F
@FS10000125:27:BPA73017-1634:1:1101:5330:1110 2:N:0:5
CATCTTTTGAGCGTACTCGACGAAGTTCAATGGGGGGGGGGGGGGGGA
+
FFFFFFFFFFFFFFFFFFFFFFFFFFFFFFFFFFFFFFFFFFFFF,,:
@FS10000125:27:BPA73017-1634:1:1101:6200:1110 2:N:0:5
CATTATTTGAGCGTACTCGACGAAGTTACTGGGGGGGGGGGGGGGAAT
+
FFFFFFFFFFFFFFFFFFFFFFFFFFFFFFFFFFFFFFFFFFF:,:,,
@FS10000125:27:BPA73017-1634:1:1101:6860:1110 2:N:0:5
TCCGGATTGAGCGTACTCGACGAAGTTGTAGGGGCGGGGGGGGGGGGG
+
FFFFFFFFFFFFFFFFFFFFFFFFFFFFFFFFFFFFFFFFFFFFFFF,
@FS10000125:27:BPA73017-1634:1:1101:6980:1110 2:N:0:5
TGTTAGTTGAGCGTACTCGACGAAGTTGACAGGGGGGGGGGGGGGGAA
+
F,,F:,FFFFFFFFFFFFFFFFFFFFF:FFFFFFFFFFFFFFFFF:,,
@FS10000125:27:BPA73017-1634:1:1101:7320:1110 2:N:0:5
TGTTTGTTGAGCGTACTCGACGAAGTTTGTCGGGGGGGGGGGGGGGAA
+
,,FFFFFFFFFFFFFFFFFFFFFFFFFFFFFFFFFFFFFFFFFFFF,:
@FS10000125:27:BPA73017-1634:1:1101:7540:1110 2:N:0:5
TATATCTTGAGCGTACTCGACGAAGTTCTGGGGGGGGGGGGGGGAGAT
+
FF,FFFFFFFFFFFFFFFFFFFFFFFFFFFFFFFFFFFFFFFF,F,:,
@FS10000125:27:BPA73017-1634:1:1101:8780:1110 2:N:0:5
TTCGGCTTGAGCGTACTCGACGAAGTTCACCGGGGGGGGGGGGGGGGA
+
FFFFFFFFFFFFFFFFFFFFFFFFFFFFFFFFFFFFFFFFFFFFFFF,
@FS10000125:27:BPA73017-1634:1:1101:9460:1110 2:N:0:5
ATATTATTGAGCGTACTCGACGAAGTTGATGGGGGGGGGGGGGGGGGA
+
FFFFFFFFFFFFFFFFFFFFFFFFFFFFFFFFFFFFFFFFFFFFFF,:
@FS10000125:27:BPA73017-1634:1:1101:9660:1110 2:N:0:5
CCGTATTTGAGCGTACTCGACGAAGTTCAACGGGGGGGGGGGGGGGGG
+
F:,FF,FFFFFFFFFFFFFFFFFFFFF:::F,FFFFFFFFFFFFFFF,
@FS10000125:27:BPA73017-1634:1:1101:10600:1110 2:N:0:5
TAGCACTTGAGCGTACTCGACGAAGTGGGGGGGGGGGGGGGGGGGAAA
+
F:::FFFFFFFFFFFFFFFFFFFFFFFFFFF:FFFFFFFFFFFF,:,,
@FS10000125:27:BPA73017-1634:1:1101:11380:1110 2:N:0:5
TTTCCATTGAGCGTACTCGACGAAGTTAGTTGGGGGGGGGGGGGGGGA
+
F:FFFFFFFFFFFFFFFFFFFFFFFFFFFFFFFFFFFFFFFFFFFFF:
@FS10000125:27:BPA73017-1634:1:1101:11450:1110 2:N:0:5
ATCGACTTGAGCGTACTCGACGAAGTTTAGGGGGGGGGGGGGGGGGAA
+
FFFFFFFFFFFFFFFFFFFFFFFFFFFFFFFFFFFFFFFFFFFFF,FF
@FS10000125:27:BPA73017-1634:1:1101:11590:1110 2:N:0:5
CCCTAATTGAGCGTACTCGACGAAGGGGGGGGGGGGGGGAGATCGGAA
+
FFFFFFFFFFFFFFFFFFFFFFFFFFFFFFFFFFFFFFF,,,F,,,::
@FS10000125:27:BPA73017-1634:1:1101:11830:1110 2:N:0:5
TTGGAGTTGAGCGTACTCGACGAAGTTCCGTGGGGGGGGGGGGGGGGA
+
F,FFFFFFFFFFFFFFFFFFFFFFFFFFFFFFFFFFFFFFFFF::,,F
@FS10000125:27:BPA73017-1634:1:1101:12140:1110 2:N:0:5
CCATTTTTGAGCGTACTCGACGAAGTGGGGGGGGGGGGGGGGGAAGTT
+
::,FFFFFFFFFFFFFFFFFFFFFFF:,,,F:FFFFFFFFFFFFF,:,
@FS10000125:27:BPA73017-1634:1:1101:13560:1110 2:N:0:5
CTCACATTGAGCGTACTCGACGAAGTTGTCTGGGGGGGGGGGGGGGAA
+
FFFFFFFFFFFFFFFFFFFFFFFFFFFF:FFFFFFFFFFFFFFF:,FF
@FS10000125:27:BPA73017-1634:1:1101:14480:1110 2:N:0:5
AAATGCTTGAGCGTACTCGACGAAGTTCAGCGGGGGGGGGGGGGGGAA
+
:FFFFFFFFFFFFFFFFFFFFFFFFFFFFFFFFFFFFFFFFFF::,:F
@FS10000125:27:BPA73017-1634:1:1101:14830:1110 2:N:0:5
TTCTTATTGAGCGTACTCGACGAAGTTGAAGGGGGGGGGGGGGGGGAA
+
F:,FFFFFFFFFFFFFFFFFFFFFFFF,,,F,FFFFFFFFFFF:,,,,
@FS10000125:27:BPA73017-1634:1:1101:15290:1110 2:N:0:5
TCCCCTTTGAGCGTACTCGACGAAGTTGCCAGGGGGGGGGGGGGGGGA
+
FFFFF:FFFFFFFFFFFFFFFFFFFFFFFFFFFFFFFFFFFFFFFFF,
@FS10000125:27:BPA73017-1634:1:1101:15350:1110 2:N:0:5
AATAATTTGAGCGTACTCGACGAAGTTGATAGGGGGGGGGGGGGGGAA
+
FFFFFFFFFFFFFFFFFFFFFFFFFFFFFFFFFFFFFFFFFF:FF,FF
@FS10000125:27:BPA73017-1634:1:1101:15660:1110 2:N:0:5
ATACTATTGAGCGTACTCGACGAAGTTCGGTGGGGGGGGGGGGGGGAA
+
,,FFFFFFFFFFFFFFFFFFFFFFFFFFFFFFFFFFFFFFFFFFFF:F
@FS10000125:27:BPA73017-1634:1:1101:1270:1120 2:N:0:5
CTCATATTGAGCGTACTCGACGAAGTTATGCGGGGGGGGGGGGGGGAA
+
FFFFFFFFFFFFFFFFFFFFFFFFFFFFFFF,FFFFFFFFFFF:F,FF
@FS10000125:27:BPA73017-1634:1:1101:1970:1120 2:N:0:5
AACCGATTGAGCGTACTCGACGAAGTTTGCTGGGGGGGGGGGGGGGGA
+
FFFFFFFFFFFFFFFFFFFFFFFFFFFFFFFFFFFFFFFFFFFFF,:F
@FS10000125:27:BPA73017-1634:1:1101:2090:1120 2:N:0:5
TTCTGCTTGAGCGTACTCGACGAAGTTTTGAGGGGGGGGGGGGGGGGA
+
,:F:FFFFFFFFFFFFFFFFFFFFFFFFFFFFFFFFFFFFFFFFFF,F
@FS10000125:27:BPA73017-1634:1:1101:3240:1120 2:N:0:5
TCTTCATTGAGCGTACTCGACGAAGTTACCTGGGGGGGGGGGGGGAGA
+
,FFFFFFFFFFFFFFFFFFFFFFFFFFFFFFFFFFFFFFFFFFFF,,F
@FS10000125:27:BPA73017-1634:1:1101:4440:1120 2:N:0:5
TTAGATTTGAGCGTACTCGACGAAGTTGTAGGGGGGGGGGGGGGGGGA
+
FFFFFFFFFFFFFFFFFFFFFFFFFFFFFFFFFFFFFFFFFFFFFFF:
@FS10000125:27:BPA73017-1634:1:1101:4460:1120 2:N:0:5
ACCACTTTGAGCGTACTCGACGAAGTTCAGTGGGGGGGGGGGGGGGGA
+
:F,FF:FFFFFFFFFFFFFFFFFFFFFFFFFFFFFFFFFFFFFFFF,F
@FS10000125:27:BPA73017-1634:1:1101:4940:1120 2:N:0:5
TAACCTTTGAGCGTACTCGACGAAGTTCCGCGGGGGGGGGGGGGGGAA
+
,,FFFFFFFFFFFFFFFFFFFFFFFFFFFFFFFFFFFFFFFFFFFF:F
@FS10000125:27:BPA73017-1634:1:1101:6440:1120 2:N:0:5
GTTTACTTGAGCGTACTCGACGAAGTGGGGGGGGGGGGGGGGGGAAAT
+
,,FFFFFFFFFFFFFFFFFFFFFFFFFFFFFFFFFFFFFFFFF,F,,F
@FS10000125:27:BPA73017-1634:1:1101:6820:1120 2:N:0:5
AGTGAATTGAGCGTACTCGACGAAGTTGACCGGGGGGGGGGGGGGGAA
+
F:FFFFFFFFFFFFFFFFFFFFFFFFFFFFFFFFFFFFFFFFFFF:FF
@FS10000125:27:BPA73017-1634:1:1101:7650:1120 2:N:0:5
TTTTAGTTGAGCGTACTCGACGAAGTTGACAGGGGGGGGGGGGGGAAT
+
F,FFFFFFFFFFFFFFFFFFFFFFFFFFFFFFFFFFFFFFFFFF,FF,
@FS10000125:27:BPA73017-1634:1:1101:7760:1120 2:N:0:5
TTATTCTTGAGCGTACTCGACGAAGGGGGGGGGGGGGGGAGATCGGAA
+
F:FFF:FFFFFFFFFFFFFFFFFFF:::F,,FFFFFFFF,F::,,,F:
@FS10000125:27:BPA73017-1634:1:1101:7780:1120 2:N:0:5
TTAGAATTGAGCGTACTCGACGAAGTTGGAAGGGGGGGGGGGGAGATG
+
F,FFFFFFFFFFFFFFFFFFFFFFFFFFFFFFFFFFFFFFFFF:FF,:
@FS10000125:27:BPA73017-1634:1:1101:8080:1120 2:N:0:5
TACTTTTTGAGCGTACTCGACGAAGTTGCAGGGGGGGGGGGGGGGAAT
+
FFFFFFFFFFFF:FFFFFFFFFFFFFFFFFFFFFFFFFFFFFFF,FF,
@FS10000125:27:BPA73017-1634:1:1101:9080:1120 2:N:0:5
TTCCTATTGAGCGTACTCGACGAAGTTACTGGGGGGGGGGGGGGGAAA
+
F,,F,:FFFFFFFFFFFFFFFFFFFFFF,,,FFFFFFFFFFFFF,:F,
@FS10000125:27:BPA73017-1634:1:1101:9240:1120 2:N:0:5
AAAAAATTGAGCGTACTCGACGAAGTTGGCTGGGGGGGGGGGGGGGAA
+
:FFFFFFF,FFFFFFFFFFFFFFFFF::FFFFFFFF:F:FF:,F,,,F
@FS10000125:27:BPA73017-1634:1:1101:10010:1120 2:N:0:5
TCCCTATTGAGCGTACTCGACGAAGTTGGTTGGGGGGGGGGGGGGGGA
+
F:,,:,FFFFFFFFFFFFFFFFFFFFF,,F,FFFFFFFFFFFFF:F,F
@FS10000125:27:BPA73017-1634:1:1101:10090:1120 2:N:0:5
ATGTTTTTGAGCGTACTCGACGAAGTTGTTGGGGGGGGGGGGGGGGGA
+
:FF:,:FFFFFFFFFFFFFF,FFFFFF,,F,,FFFFFFFFFFFFF,,F
@FS10000125:27:BPA73017-1634:1:1101:11030:1120 2:N:0:5
ACTCAATTGAGCGTACTCGACGAAGTTCGATGGGGGGGGGGGGGGGGA
+
FFFFFFFFFFFFFFFFFFFFFFFFFFFFFFFFFFFFFFFFFFFF:,,,
@FS10000125:27:BPA73017-1634:1:1101:11360:1120 2:N:0:5
TCACATTTGAGCGTACTCGACGAAGTTGGCAGGGGGGGGGGGGGGGAA
+
,FFFFFFFFFFFFFFFFFFFFFFFFFFFFFFFFFFFFFFFFFFFF,FF
@FS10000125:27:BPA73017-1634:1:1101:12590:1120 2:N:0:5
ATCGTCTTGAGCGTACTCGACGAAGTTGTAGGGGGGGGGGGGGGGGGA
+
::,,FFFFFFFFFFFFFFFFFFFFFFFFFF,:FFFFFFFFFFF:F:,,
@FS10000125:27:BPA73017-1634:1:1101:13400:1120 2:N:0:5
CATGTTTTGAGCGTACTCGACGAAGTTATATGGGGGGGGGGGGGGGGA
+
FFFFFFFFFFFFFFFFFFFFFFFFFFFFFFFFFFFFFFFFFFFFF,FF
@FS10000125:27:BPA73017-1634:1:1101:13420:1120 2:N:0:5
ATTTTTTTGAGCGTACTCGACGAAGTTCTGTGGGGGGGGGGGGGGGGA
+
:FFFFFFFFFFFFFFFFFFFFFFFFFFF:FFFFFFFFFFFFFFFFFF,
@FS10000125:27:BPA73017-1634:1:1101:13790:1120 2:N:0:5
CAAAGTTTGAGCGTACTCGACGAAGTTACAGGGGGGGGGGGGGGGGAA
+
FFFFFFFFFFFFFFFFFFFFFFFFFFFFFFFFFFFFFFFFFFF::,FF
@FS10000125:27:BPA73017-1634:1:1101:14280:1120 2:N:0:5
ACCTGATTGAGCGTACTCGACGAAGTTAAACGGGGGGGGGGGGGGGGA
+
FFFFFFFFFFFFFFFFFFFFFFFFFFFFFFFFFFFFFFFFFFFFF:,F
@FS10000125:27:BPA73017-1634:1:1101:15480:1120 2:N:0:5
AATAGGTTGAGCGTACTCGACGAAGTTGGTGGGGGGGGGGGGGGAAAT
+
FFFFFFFFFFFFFFFFFFFFFFFFFFFFFFFFFFFFFFFFFFF::FFF
@FS10000125:27:BPA73017-1634:1:1101:15670:1120 2:N:0:5
TTCAAGTTGAGCGTACTCGACGAAGTTGGCTGGGGGGGGGGGGGGGAA
+
,FFFFFFFFFFFFFFFFFFFFFFFFFFFFFFFFFFFFFFFFFFFF,FF
@FS10000125:27:BPA73017-1634:1:1101:15890:1120 2:N:0:5
TTGTCGTTGAGCGTACTCGACGAAGTTCCAAGGGGGGGGGGGGGGGAA
+
FFFFFFFFFFFFFFFFFFFFFFFFFFFFFFFFFFFFFFFFFFFFF:,F
@FS10000125:27:BPA73017-1634:1:1101:16350:1120 2:N:0:5
ATCCTCTTGAGCGTACTCGACGAAGTTACTAGGGGGGGGGGGGGGGAA
+
FFFFFFFFFFFFFFFFFFFFFFFFFFFFFFFFFFFFFFFFFFFFFF:F
@FS10000125:27:BPA73017-1634:1:1101:1100:1130 2:N:0:5
TTGCGGTTGAGCGTACTCGACGAAATTGGGGGGGGGGGGGGGAAATCG
+
FF:FFFFFFFFFFFFFFFFFFFFFFFFFFFFFFFFFFFFFF,F,FFFF
@FS10000125:27:BPA73017-1634:1:1101:1160:1130 2:N:0:5
TTGCGGTTGAGCGTACTCGACGAAATTGGGGGGGGGGGGGGGAAATCG
+
FFFFFFFFFFFFFFFFFFFFFFFFFFFFFFFFFFFFFFFFF,FF,F,:
@FS10000125:27:BPA73017-1634:1:1101:1410:1130 2:N:0:5
TAGTATTTGAGCGTACTCGACGAAGTTAGGGGGGGGGGGGGGGAAGTT
+
FFFFFFFFFFFFFFFFFFFFFFFFFFFFFFFFFFFFFFFFFFF:F,,:
@FS10000125:27:BPA73017-1634:1:1101:1840:1130 2:N:0:5
CCTCCATTGAGCGTACTCGACGAAGTTGGTAGGGGGGGGGGGGGGGGA
+
FFFFFFFFFFFFFFFFFFFFFFFFFFFFFFFFFFFFFFFFFFFFFF,F
@FS10000125:27:BPA73017-1634:1:1101:2560:1130 2:N:0:5
CAAAGGTTGAGCGTACTCGACGAAGTTTGGGGGGGGGGGGGGGGGAAA
+
F,,FF,FFFFFFFFFFFFFFFFFFF:,FFFFFFFFFFFFFF,FFF::,
@FS10000125:27:BPA73017-1634:1:1101:2570:1130 2:N:0:5
TACAGCTTGAGCGTACTCGACGAATTTCTACGGGGGGGGGGGGGGGAA
+
,,FFFFFFFFFFFFFFFFFFFFFFFFFFFFFFFFFFFFFFFFFFF,FF
@FS10000125:27:BPA73017-1634:1:1101:2830:1130 2:N:0:5
CCTCTTTTGAGCGTACTCGACGAAGTTCAGTGGGGGGGGGGGGGGGGG
+
FFFFFFFFFFFFFFFFFFFFFFFFFFFFFFFFFFFFFFFFFFFF:,,,
@FS10000125:27:BPA73017-1634:1:1101:3080:1130 2:N:0:5
ACTTAATTGAGCGTACTCGACGAAGTTTAAAGGGGGGGGGGGGGGGGA
+
,,,,FFFFFFFFFFFFFFFFFFFFFFFF:FF:FFFFFFFFFFFFFFF:
@FS10000125:27:BPA73017-1634:1:1101:3480:1130 2:N:0:5
CTCACTTTGAGCGTACTCGACGAAGTTGTGCGGGGGGGGGGGGGGGAA
+
F,FFFFFFFFFFFFFFFFFFFFFFFFFFFFFFFFFFFFFFFFFFFFFF
@FS10000125:27:BPA73017-1634:1:1101:3640:1130 2:N:0:5
CACCTTTTGAGCGTACTCGACGAAGTTCTGGGGGGGGGGGGGGGGGAA
+
FFFFFFFFFFFFFFFFFFFFFFFFFFFFFFFFFFFFFFFFFFF:,,::
@FS10000125:27:BPA73017-1634:1:1101:3940:1130 2:N:0:5
TTGCGATTGAGCGTACTCGACGAAGTTAGGGGGGGGGGGGGGGAGATC
+
:FFFFFFFFFFFFFFFFFFFFFFFFFFFFFFFFFFFFFFFFFFF,FFF
@FS10000125:27:BPA73017-1634:1:1101:4890:1130 2:N:0:5
ATATGTTTGAGCGTACTCGACGAAGTTGCTAGGGGGGGGGGGGGGGAA
+
FF,,,FFFFFFFFFFFFFFFFFFFFFF,FF:FFFFFFFFFFFFFFFFF
@FS10000125:27:BPA73017-1634:1:1101:4940:1130 2:N:0:5
GGTATCTTGAGCGTACTCGAAGAAGTTCTTCCGGGGGGGGGGGGGGGA
+
,,FFFFFFFFFFFFFFFFFFFFFFFFFFFFFFFFFFFFFFFFFFFF,,
@FS10000125:27:BPA73017-1634:1:1101:5140:1130 2:N:0:5
CCCATATTGAGCGTACTCGACGAAGTTACTCGGGGGGGGGGGGGGGAA
+
FFFFFFFFFFFFFFFFFFFFFFFFFFFFFFFFFFFFFFFFFFFFFF,,
@FS10000125:27:BPA73017-1634:1:1101:5700:1130 2:N:0:5
TTTACTTTGAGCGTACTCGACGAAGTTAGCCGGGGGGGGGGGGGGGGA
+
FF::FFFFFFFFFFFFFFFFFFFFFFF:FFFFFFFFFFFFFFFFFFF,
@FS10000125:27:BPA73017-1634:1:1101:5820:1130 2:N:0:5
TTGGACTTGAGCGTACTCGACGAAGTTGGCCGGGGGGGGGGGGGGGAA
+
FFFFFFFFFFFFFFFFFFFFFFFFFFFFFFFFFFFFFFFFFFFFFF::
@FS10000125:27:BPA73017-1634:1:1101:6040:1130 2:N:0:5
TATTCCTTGAGCGTACTCGACGAAGTTCATTGGGGGGGGGGGGGGGGA
+
FFFFFFFFFFFFFFFFFFFFFFFFFFFFFFFFFFFFFFFFFFFFF:F,
@FS10000125:27:BPA73017-1634:1:1101:6210:1130 2:N:0:5
CATTATTTGAGCGTACTCGACGAAGTTACTGGGGGGGGGGGGGGAAAT
+
FFFFFFFFFFFFFFFFFFFFFFFFFFFFFFFFFFFFFFFFFFFF:F:F
@FS10000125:27:BPA73017-1634:1:1101:6340:1130 2:N:0:5
TAACAGTTGAGCGTACTCGACGAAGTTTCCAGGGGGGGGGGGGGGGAA
+
FFFFFFFFFFFFFFFFFFFFFFFFFFFFFFFFFFFFFFFFFFFFFF,F
@FS10000125:27:BPA73017-1634:1:1101:6750:1130 2:N:0:5
TTTGTCTTTAGCGTACTCGACGAAGTTAAAAGGGGGGGGGGGGGGGGA
+
,FFFFFFFFFFFFFFFFFFFFFFFFFFFFFFFFFFFFFFFFFFFFFFF
@FS10000125:27:BPA73017-1634:1:1101:7170:1130 2:N:0:5
TTGACCTTGAGCGTACTCGACGAGGTTGGCTGGGGGGGGGGGGGGGAA
+
,,F,FFFFFFFFFFFFFFFFFFFFFFF,,FF,FFFFFFFFFFFFFF:F
@FS10000125:27:BPA73017-1634:1:1101:7740:1130 2:N:0:5
TCTTTCTTGAGCGTACTCGACGAAGTTCAGCGGGGGGGGGGGGGGAAA
+
F,:FFFFFFFFFFFFFFFFFFFFFFFFFFFFFFFFFFFFFFFFF:FF:
@FS10000125:27:BPA73017-1634:1:1101:8090:1130 2:N:0:5
TACTTTTTGAGCGTACTCGACGAAGTTGCAGGGGGGGGGGGGGGGAAA
+
FFFFFFFFFFFFFFFFFFFFFFFFFFFFFFFFFFFFFFFFFFFF,F,,
@FS10000125:27:BPA73017-1634:1:1101:8190:1130 2:N:0:5
AATCCCTTGAGCGTACTCGACGAAGTTGCCTGGGGGGGGGGGGGGGGA
+
F:FFFFFFFFFFFFFFFFFFFFFFFFFFFFFFFFFFFFFFFFFFFF,F
@FS10000125:27:BPA73017-1634:1:1101:11150:1130 2:N:0:5
ATATGGTTGAGCGTACTCGACGAAGTTTGGGGGGGGGGGGGGGAAATC
+
F,FFFFFFFFFFFFFFFFFFFFFFFFFFFFFFFFFFFFFFFF,FF,F,
@FS10000125:27:BPA73017-1634:1:1101:13380:1130 2:N:0:5
TTATTATTGAGCGTACTCGACGAAGTTGCTGGGGGGGGGGGGGGGGAA
+
F,FFFFFFFFFFFFFFFFFFFFFFFFFFFFFFFFFFFFFFFFFFF:,F
@FS10000125:27:BPA73017-1634:1:1101:2210:1140 2:N:0:5
CCCTGTTTGAGCGTACTCGACGAAGTTCAATGGGGGGGGGGGGGGGAA
+
FFFFFFFFFFFFFFFFFFFFFFFFFFFFFFFFFFFFFFFFFFFFF,F:
@FS10000125:27:BPA73017-1634:1:1101:2320:1140 2:N:0:5
TCGGAATTGAGCGTACTCGACGAAGTTTCAAGGGGGGGGGGGGGGGAA
+
,FFFFFFFFFFFFFFFFFFFFFFFFFFFFFFFFFFFFFFFFFFFFFFF
@FS10000125:27:BPA73017-1634:1:1101:2820:1140 2:N:0:5
TATTGCTTGAGCGTACTCGACGAAGTTAGTCGGGGGGGGGGGGGGGGA
+
FF:FFFFFFFFFFFFFFFFFFFFFFF:FFFFFFFFFFFFFF:FFFFFF
@FS10000125:27:BPA73017-1634:1:1101:3370:1140 2:N:0:5
TTAAATTTGAGCGTACTCGACGAAGTTGATGGGGGGGGGGGGGGGGAA
+
,:FFFFFFFFFFFFFFFFFFFFFFFFFFFFFFFFFFFFFFFFFFF,FF
@FS10000125:27:BPA73017-1634:1:1101:3680:1140 2:N:0:5
TTTGAGCGTACTCGACGAAGTTGTACGGGGGGGGGGGGGGGGGAAGTG
+
FFFFFFFFFFFFFFFFF:FFFFFFFFFFFFFFFFFFFFFFFF,:F,:,
@FS10000125:27:BPA73017-1634:1:1101:4120:1140 2:N:0:5
TTGTTCTTGAGCGTACTCGACGAAGTTATTTGGGGGGGGGGGGGGGGA
+
,,FFFFFFFFFFFFFFFFFFFFFFFFFFFFFFFFFFFFFFFFFFFFF,
@FS10000125:27:BPA73017-1634:1:1101:5680:1140 2:N:0:5
TATTCATTGAGCGTACTCGACGAAGTTCACAGGGGGGGGGGGGGGGGG
+
FFFFFFFFFFFFFFFFFFFFFFFFFFFFFF,FFFFFFFFFFFFFFFF,
@FS10000125:27:BPA73017-1634:1:1101:5770:1140 2:N:0:5
ATATCATTGAGCGTACTCGACGAAGTTTGGCGGGGGGGGGGGGGGGGA
+
FFFFFFFFFFFFFFFFFFFFFFFFFFFFFFFFFFFFFFFFFFF:F,,F
@FS10000125:27:BPA73017-1634:1:1101:6330:1140 2:N:0:5
ACGGAATTGAGCGTACTCGACGAAGTTTTGAGGGGGGGGGGAGGGGAA
+
FF,,FFFFFFFFFFFFFFFFFFFFF,,,:F:FFFFFFFF,F,::FFFF
@FS10000125:27:BPA73017-1634:1:1101:6500:1140 2:N:0:5
AAGGGATTGAGCGTACTCGACGAAGTTCTGAGGGGGGGGGGGGGGGGG
+
F,FFFFFFFFFFFFFFFFFFFFFFFFFFFFFFFFFFFFFFFFFFFFFF
@FS10000125:27:BPA73017-1634:1:1101:6790:1140 2:N:0:5
TGTCGATTGAGCGTACTCGACGAAGTTTCCAGGGGGGGGGGGGGGGAA
+
,,:FFFFFFFFFFFFFFFFFFFFFFFFFFFFFFFFFFFFFFFFFF,FF
@FS10000125:27:BPA73017-1634:1:1101:9180:1140 2:N:0:5
CACCAATTGAGCGTACTCGACGAAGTTGTCGGGGGGGGGGGGGGGGAA
+
FFFFFFFFFFFFFFFFFFFFFFFFFFFFFFFFFFFFFFFFFFFFF,FF
@FS10000125:27:BPA73017-1634:1:1101:12060:1140 2:N:0:5
CTCGTATTGAGCGTACTCGACGAAGTTGGGCGGGGGGGGGGGGGGGGG
+
FFFFFFFFFFFFFFFFFFFFFFFFFFFFFFFFFFFFFFFFFFFFFFFF
@FS10000125:27:BPA73017-1634:1:1101:12190:1140 2:N:0:5
TCTGTTTTGAGCGTACTCGACGAAGTTGTCGGGGGGGGGGGGGGAGAT
+
FFFFFFFFFFFFFFFFFFFFFFFFFFFFFFFFFFFFFFFFFFF::,F,
@FS10000125:27:BPA73017-1634:1:1101:12270:1140 2:N:0:5
TTCGTATTGAGCGTACTCGACGAAAGTTGCTAGGGGGGGGGGGGGGGA
+
FFFFFFFFFFFFFFFFFFFFFFFFFFFFFFFFFFFFFFFFFFFFFFFF
@FS10000125:27:BPA73017-1634:1:1101:13490:1140 2:N:0:5
TTGAAGTTGAGCGTACTCGACGAAGTTGCAAGGGGGGGGGGGGGGGGA
+
F,FFFFFFFFFFFFFFFFFFFFFFFFFFFFFFFFFFFFFFFFFFFFFF
@FS10000125:27:BPA73017-1634:1:1101:13840:1140 2:N:0:5
TAGCATTTGAGGTACTCGACGAAGTTGCAAGGGGGGGGGGGGGGGAAA
+
,FFFFFFFFFFFFFFFFFFFFFFFFFFFFFFFFFFFFFFFFFFF::F,
@FS10000125:27:BPA73017-1634:1:1101:13860:1140 2:N:0:5
TAGCATTTGAGGTACTCGACGAAGTTGCAAGGGGGGGGGGGGGGGGAA
+
,,FFFFFFFFFFFFFFFFFFFFFFFFFFFFFFFFFFFFFFFFFFF,FF
@FS10000125:27:BPA73017-1634:1:1101:14210:1140 2:N:0:5
TTTGAGTTGAGCGTACTCGACGAAGTTCGACGGGGGGGGGGGGGGGAA
+
FFFFFFFFFFFFFFFFFFFFFFFFFFFFFFFFFFFFFFFFFFFFF::,
@FS10000125:27:BPA73017-1634:1:1101:15250:1140 2:N:0:5
CATGCCTTGAGCGTACTCGACGAAGTTGGGCGGGGGGGGGGGGGGGGG
+
F,FFFFFFFFFFFFFFFFFFFFFFFFFFFFFFFFFFFFFFFFFFFFF:
@FS10000125:27:BPA73017-1634:1:1101:15260:1140 2:N:0:5
ATGGCATTGAGCGTACTCGACGAAGTTGGTCGGGGGGGGGGGGGGGAA
+
FFFFFFFFFFFFFFFFFFFFFFFFFFFFFFFFFFFFFFFFFFFFF,FF
@FS10000125:27:BPA73017-1634:1:1101:15310:1140 2:N:0:5
TTCGGGTTGAGCGTACTCGACGAAGTTGGAAGGGGGGGGGGGGGGGGG
+
FFFFFFFFFFFFFFFFFFFFFFFFFFFFFFFFFFFFFFFFFFFFF:FF
@FS10000125:27:BPA73017-1634:1:1101:1110:1150 2:N:0:5
TTCCAATTGAGCGTACTCGACGAAGTTGCCTGGGGGGGGGGGGGGGGA
+
FFFFFFFFFFFFFFFFFFFFFFFFFFFFFFFFFFFFFFFFFFFFFF,F
@FS10000125:27:BPA73017-1634:1:1101:1550:1150 2:N:0:5
CTTAATTTGAGCGTACTCGACGAAGTTCAGTGGGGGGGGGGGGGGGAA
+
FFFFFFFFFFFFFFFFFFFFFFFFFFFFFFFFFFFFFFFFFFFFF,FF
@FS10000125:27:BPA73017-1634:1:1101:2170:1150 2:N:0:5
AATCCATTGAGCGTACTCGACGAAGTTGCGCGGGGGGGGGGGGGGGAA
+
FFFFFFFFFFFFFFFFFFFFFFFFFFFFFFFFFFFFFFFFFFFFF,,F
@FS10000125:27:BPA73017-1634:1:1101:2390:1150 2:N:0:5
CCGTTTTTGAGCGTACTCGACGAAGTTTTTTTGGGGGGGGGGGGGGGA
+
FF,FFFFFFFFFFFFFFFFFFFFFFFFFFFFFFFFFFFFFFFFF:,,,
@FS10000125:27:BPA73017-1634:1:1101:2580:1150 2:N:0:5
TTAATGTTGAGCGTACTCGACGAAGTTGCGAGGGGGGGGGGGGGGGAA
+
FFFFFFFFFFFFFFFFFFFFFFFFFFFFFFFFFFFFFFFFFFFF,,F,
@FS10000125:27:BPA73017-1634:1:1101:2620:1150 2:N:0:5
ATAGGATTGAGCGTACTCGACGAAGTTATCGGGGGGGGGGGGGGGGGA
+
FFFFFFFFFFFFFFFFFFFFFFFFFFFFFFFFFFFFFFFFFFFFFFFF
@FS10000125:27:BPA73017-1634:1:1101:3190:1150 2:N:0:5
CCCGCATTGAGCGTACTCGACGAAGTTTCTTAGGGGGGGGGGGGGGGA
+
FFFFFFFFF:FFFFFFFFFFFFFFFFFFFFFFFFFFFFFFFFFFF,,F
@FS10000125:27:BPA73017-1634:1:1101:4100:1150 2:N:0:5
AACGTCTTGAGCGTACTCGACGAAGTTGATAGGGGGGGGGGGGGGGAA
+
F:FFFFFFFFFFFFFFFFFFFFFFFFFFFFFFFFFFFFFFFFFFFFFF
@FS10000125:27:BPA73017-1634:1:1101:4490:1150 2:N:0:5
ACACTTTTGAGCGTACTCGACGAAGTTCCTGGGGGGGGGGGGGGGAAA
+
:F,FFFFFFFFFFFFFFFFFFFFFFFFFFFFFFFFFFFFFFFF:,F,,
@FS10000125:27:BPA73017-1634:1:1101:8750:1150 2:N:0:5
TTTAACTTGAGCGTACTCGACGAAGTTTCCTGGGGGGGGGGGGGGGGA
+
FFFFFFFFFFFFFFFFFFFFFFFFFFFFFFFFFFFFFFFFFFFFFF,F
@FS10000125:27:BPA73017-1634:1:1101:8990:1150 2:N:0:5
ATAACTTTGAGCGTACTCGACGAAGTTATGGGGGGGGGGGGGGGGAGA
+
,FFFFFFFFFFFFFFFFFFFFFFFFFFFFFFFFFFFFFFFFF:F,F,,
@FS10000125:27:BPA73017-1634:1:1101:10000:1150 2:N:0:5
CAGTTTTTGAGCGTACTCGACGAAGTTCGGCGGGGGGGGGGGGGGGGA
+
FFFFFFFFFFFFFFFFFFFFFFFFFFFFFFFFFFFFFFFFFFFF:F:F
@FS10000125:27:BPA73017-1634:1:1101:10860:1150 2:N:0:5
CTCAGATTGAGCGTACTCGACGAAGTTGCCTGGGGGGGGGGGGGGGAA
+
FFFFFFFFFFFFFFFFFFFFFFFFFFFFFFFFFFFFFFFFFFFFFF,F
@FS10000125:27:BPA73017-1634:1:1101:11730:1150 2:N:0:5
TCTTTTTTGAGCGTACTCGACGAAGTTCAGAGGGGGGGGGGGGGGGAA
+
FFFFFFFFFFFFFFFFFFFFFFFFFFFFFFFFFFFFFFFFFFFFFFFF
@FS10000125:27:BPA73017-1634:1:1101:11800:1150 2:N:0:5
GCCCGATTGAGCGTACTCGACGAAGTTTCTAGGAGGGGGGGGGGGGGG
+
F,FF:FFFFFFFFFFFFFFFFFFFFFFFFFFFFFFFFFFFFFFFFFFF
@FS10000125:27:BPA73017-1634:1:1101:11930:1150 2:N:0:5
ATACGTTTGAGCGTACTCGACGAAGTTACAAGGGGGGGGGGGGGGGGG
+
FFFFFFFFFFFFFFFFFFFFFFFFFFFFFFFFFFFFFFFFFFFFF:FF
@FS10000125:27:BPA73017-1634:1:1101:12930:1150 2:N:0:5
CTCGACTTGAGCGTACTCGACGAAGTTCTATGGGGGGGGGGGGGGGGG
+
F,FFFFFFFFFFFFFFFFFFFFFFFFFFFFFFFFFFFFFFFFFFFF,,
@FS10000125:27:BPA73017-1634:1:1101:13250:1150 2:N:0:5
TATTCATTGAGCGTACTCGACGAAGTGTCGCGGGGGGGGGGGGGGGGA
+
,,F,,FFFFFFFFFFFFFFFFFFFFF,,,F,FFFFFFFFF:,,,,,,,
@FS10000125:27:BPA73017-1634:1:1101:13560:1150 2:N:0:5
GACGCGTTGAGCGTACTCGACGAAGTTACCAGGGGGGGGGGGGGGGAA
+
,FFFFFFFFFFFFFFFFFFFFFFFFFFFFFFFFFFFFFFFFFFFF,FF
@FS10000125:27:BPA73017-1634:1:1101:13880:1150 2:N:0:5
CTAATATTGAGCGTACTCGACGAAGTTGGTAGGGGGGGGGGGGGGGAA
+
FFFFFFFFFFFFFFFFFFFFFFFFFFFFFFFFFFFFFFFFFFFFF,:F
@FS10000125:27:BPA73017-1634:1:1101:14780:1150 2:N:0:5
TATAGATTGAGCGTACTCGACGAAAGGGGGGGGGGGGGGGGGAAGTTG
+
FFFFFFFFFFFFFFFFFFFFFFFFFFFFFFFFFFFFFFFFF:::,F,:
@FS10000125:27:BPA73017-1634:1:1101:2610:1160 2:N:0:5
CTGCGATTGAGCGTACTCGACGAAGTTCGCTGGGGGGGGGGGGGGGGG
+
FFFFFFFFFFFFFFFFFFFFFFFFFFFFFFFFFFFFFFFFFFFFFFF:
@FS10000125:27:BPA73017-1634:1:1101:2750:1160 2:N:0:5
CTACTTTTGAGCGTACTCGACGAAGTTACATGGGGGGGGGGGGGGGAA
+
FF,FFFFFF,FFFFFFFFFFFF::FFF:FFF:FFFFFFFFFF:::,,,
@FS10000125:27:BPA73017-1634:1:1101:2810:1160 2:N:0:5
TTTTATTTGAGCGTACTCGACGAAGTTCAGAGGGGGGGGGGGGGGGAA
+
,FFFFFFFFFFFFFFFFFFFFFFFFFFFF:::FFFFFFFFFFFFF,FF
@FS10000125:27:BPA73017-1634:1:1101:3350:1160 2:N:0:5
TTCAGCTTGAGCGTACTCGACGAAGTTGCCAGGGGGGGGGGGGGGGAA
+
:FFFFFFFFFFFFFFFFFFFFFFFFFFFFFFFFFFFFFFFFFFF::,F
@FS10000125:27:BPA73017-1634:1:1101:4380:1160 2:N:0:5
TTATTTTTGAGCGTACTCGACGAAGTTAGACGGGGGGGGGGGGGGGAA
+
FFFFFFFFFFFFFFFFFFFFFFFFFFFFFFFFFFFFFFFFFFFFF,FF
@FS10000125:27:BPA73017-1634:1:1101:4600:1160 2:N:0:5
ACGAAGTTGAGCGTACTCGACGAAGTTGTGCGGGGGGGGGGGGGGGAA
+
FFFFFFFFFFFFFFFFFFFFFFFFFFFFFFFFFFFFFFFFFFFFFF,F
@FS10000125:27:BPA73017-1634:1:1101:4620:1160 2:N:0:5
TCAGCGTTGAGCGTACTCGACGAAGTTGAATGGGGGGGGGGGGGGGAA
+
FFFFFFFFFFFFFFFFFFFFFFFFFFFFFFFFFFFFFFFFFFFFF:FF
@FS10000125:27:BPA73017-1634:1:1101:5420:1160 2:N:0:5
TATATCTTGAGCGTACTCGACGAAGTTAGGTGGGGGGGGGGGGGGGAA
+
FFFFFFFFFFFFFFFFFFFFFFFFFFFFFFFFFFFFFFFFFFFFF,FF
@FS10000125:27:BPA73017-1634:1:1101:5690:1160 2:N:0:5
TCTTTGTTGAGCGTACTCGACGAAGTTCCTGGGGGGGGGGGGGGGAGA
+
FFFFFFFFFFFFFFFFFFFFFFFFFFFFFFFFFFFFFFFFFFFF,F,,
@FS10000125:27:BPA73017-1634:1:1101:6620:1160 2:N:0:5
ATGCCTTTGAGCGTACTCGACGAAGTTGGCAGGGGGGGGGGGGGGGAA
+
FFFFFFFFFFFFFFFFFFFFFFFFFFFFFFFFFFFFFFFFFFFFF,FF
@FS10000125:27:BPA73017-1634:1:1101:7260:1160 2:N:0:5
AAAGGATTGAGCGTACTCGACGAAGTTAGCCGGGGGGGGGGGGGGGAA
+
FFFFFFFFFFFFFFFFFFFFFFFFFFFFFFFFFFFFFFFFFFFFF,FF
@FS10000125:27:BPA73017-1634:1:1101:7820:1160 2:N:0:5
TAGATGTTGAGCGTACTCGACGAAAGGGGGGGGGGGGGGGAAATCGGA
+
,FFFFFFFFFFFFFFFFFFFFFFFFFFFFFFFFFFFFFFF,:F:,,,F
@FS10000125:27:BPA73017-1634:1:1101:8250:1160 2:N:0:5
TCTTGGTTGAGCGTACTCGACGAAGTTGGATGGGGGGGGGGGGGGGGG
+
FF:FFFFFFFFFFFFFFFFFFFFFFFFFFFFFFFFFFFFFFFF,::,F
@FS10000125:27:BPA73017-1634:1:1101:8720:1160 2:N:0:5
ACGTTCTTGAGCGTACTCGACGAAAGGGGGGGGGGGGGGGGGATCGGA
+
,F,:FFFFFFF:FFFFFF::FF:FFFFFF:FFFF::FFFF,:,,,,,,
@FS10000125:27:BPA73017-1634:1:1101:9410:1160 2:N:0:5
TTTTCCTTGAGCGTACTCGACGAAGTTGGACGGGGGGGGGGGGGGGGG
+
FFFFFFFFFFFFFFFFFFFFFFFFFFFFFFFFFFFFFFFFFFFFF:FF
@FS10000125:27:BPA73017-1634:1:1101:11100:1160 2:N:0:5
GACACGTTGAGCGTACTCGACGAAGTTCGGTGGGGGGGGGGGGGGGAA
+
F:FFF:FFFFFFFFFFFFFFFFFFFFFFFFFFFFFFFFFFFFFFFFFF
@FS10000125:27:BPA73017-1634:1:1101:11420:1160 2:N:0:5
TTATAATTGAGCGTACTCGACGAAGTTGATGGGGGGGGGGGGGGGGAA
+
,FF:FFFFFFFFFFFFFFFFFFFFFFFFF,:FFFFFFFFFFFFFF,FF
@FS10000125:27:BPA73017-1634:1:1101:12880:1160 2:N:0:5
TCCTGATTGAGCGTACTCGACGAAGTTGCATGGGGGGGGGGGGGGGAA
+
FF,F,,FFFFFFFFFFFF,FFFFFF::FFF:FFFFFFFFFF,:,:::,
@FS10000125:27:BPA73017-1634:1:1101:13550:1160 2:N:0:5
CTTTTATTGAGCGTACTCGACGAAGTTCCGCGGGGGGGGGGGGGGGAG
+
FF,,:,FFFFFFFFFFFFFFFFFFFFFF:,FFFFFFFFFFFFFF:F:,
@FS10000125:27:BPA73017-1634:1:1101:13670:1160 2:N:0:5
GGACGTTTGAGCGTACTCGACGAAGTTTTACGGGGGGGGGGGGGGGAA
+
F:,FF,FFFFFFFFFFFFFFFFFFFFF:,F,FFFFFFFFFFFFFF,FF
@FS10000125:27:BPA73017-1634:1:1101:14050:1160 2:N:0:5
CTCAGATTGAGCGTACTCGACGAAGTTAATTGGGGGGGGGGGGGGGGG
+
FFFFFFFFFFFFFFFFFFFFFFFFFFFFFFFFFFFFFFFFFFFFFF:F
@FS10000125:27:BPA73017-1634:1:1101:14610:1160 2:N:0:5
AAATGCTTGAGCGTACTCGACGAAGTTCAGCGGGGGGGGGGGGGGGAA
+
FFFFFFFFFFFFFFFFFFFFFFFFFFFFFFFFFFFFFFFFFFFFF,FF
@FS10000125:27:BPA73017-1634:1:1101:1440:1170 2:N:0:5
GTTATCTTGAGCGTACTCGACGAAGTTAAAGGGGGGGGGGGGGGGAGA
+
F,FFFFFFFFFFFFFFFFFFFFFFFFFFFFFFFFFFFFFFFFF,:F,,
@FS10000125:27:BPA73017-1634:1:1101:2310:1170 2:N:0:5
TTAAATTTGAGCGTACTCGACGAAGTTATAAGGGGGGGGGGGGGGGGG
+
FFFFFFFFFFFFFFFFFFFFFFFFFFFFFFFFFFFFFFFFFFFFFFF:
@FS10000125:27:BPA73017-1634:1:1101:3100:1170 2:N:0:5
TGTTTTTTGAGCGTACTCGACGAAAGGGGGGGGGGGGGGGAAATCGGA
+
F,:FFFFFFFFFFFFFFFFFFFFFFFFFFFFFFFFFF:FFFF,F:,:,
@FS10000125:27:BPA73017-1634:1:1101:3340:1170 2:N:0:5
ACGCCATTGAGCGTACTCGACGAAGTTCATAGGGGGGGGGGGGGGGGA
+
F,,FFFFFFFFFFFFFFF,,FFFFFF,FF,FFFFFFFFFFFFFFFFF:
@FS10000125:27:BPA73017-1634:1:1101:3570:1170 2:N:0:5
AGTGAATTGAGCGTACTCGACGAAGTTGCTAGGGGGGGGGGGGGGGGA
+
::FFFFFFFFFFFFFFFFFFFFFFFFFFFFFFFFFFFFFFFFFFFF:F
@FS10000125:27:BPA73017-1634:1:1101:3880:1170 2:N:0:5
AATACTTTGAGCGTACTCGACGAAGTTGGGGGGGGGGGGGGGGAAAGT
+
F:FFFFFFFFFFFFFFFFFFFFFFFFFFFFFFFFFFFFFFFFF,F:,:
@FS10000125:27:BPA73017-1634:1:1101:4640:1170 2:N:0:5
TCCAGATTGAGCGTACTCGACGAAGTTAGTGGGGGGGGGGGGGGAAAT
+
FFFFFFFFFFFFFFFFFFFFFFFFFFFFFFFFFFFFFFFFFFF:FF,F
@FS10000125:27:BPA73017-1634:1:1101:5950:1170 2:N:0:5
TTTACTTTGAGCGTACTCGACGAAGTTCAGTGGGGGGGGGGGAGGGGG
+
,,,,,,FFFFFFFFFFFFFFFFFFFFF,F,F,,F,,,FF,,F:F,F,,
@FS10000125:27:BPA73017-1634:1:1101:6110:1170 2:N:0:5
TATTCCTTGAGCGTACTCGACGAAGTTCATTGGGGGGGGGGGGGGGGA
+
FFFFFFFFFFFFFFFFFFFFFFFFFFFFFFFFFFFFFFFFFFFFF:F,
@FS10000125:27:BPA73017-1634:1:1101:7740:1170 2:N:0:5
AATGTTTTGAGCGTACTCGACGAAGTTCAGAGGGGGGGGGGGGGGGAA
+
FF,:FFFFFFFFFFFFFFFFFFFFFFFFFFFFFFFFFFFFFFFFF,FF
@FS10000125:27:BPA73017-1634:1:1101:7970:1170 2:N:0:5
TAAGGTTTGAGCGTACTCGACGAAGTTAGCTGGGGGGGGGGGGGGGAA
+
FFFFFFFFFFFFFFFFFFFFFFFFFFFFFFFFFFFFFFFFFFFFF,FF
@FS10000125:27:BPA73017-1634:1:1101:8400:1170 2:N:0:5
CTTGATTTGAGCGTACTCGACGAAGTTCTTGGGGGGGGGGGGGGGAAA
+
FFFFFFFFFFFFFFFFFFFFFFFFFFFFFFFFFFFFFFFFFFFF::,:
@FS10000125:27:BPA73017-1634:1:1101:9110:1170 2:N:0:5
AATTTTTTGAGCGTACTCGACGAAGTTGGCAGGGGGGGGGGGGGGGAA
+
FFFFFFFFFFFFFFFFFFFFFFFFFFFFFFFFFFFFFFFFFFFFF,FF
@FS10000125:27:BPA73017-1634:1:1101:9370:1170 2:N:0:5
TTTACCTTGAGCGTACTCGACGAAGTTTCGAGGGGGGGGGGGGGGGGA
+
FFFFFFFFFFFFFFFFFFFFFFFFFFFFFFFFFFFFFFFFFFFFFF,F
@FS10000125:27:BPA73017-1634:1:1101:10210:1170 2:N:0:5
TTGCTTTTGAGCGTACTCGACGAAGTTCAAAGGGGGGGGGGGGGGGAA
+
,,,F:FFFFFFFFFFFFFFFFFFFFFFFFFFFFFFFFFFFFFFFF:,F
@FS10000125:27:BPA73017-1634:1:1101:11400:1170 2:N:0:5
TTGTCATTGAGCGTACTCGACGAAGTTATGCCGGGGGGGGGGGGGGAA
+
FFF,,,FFFFFFFFFFFFFFFFFFFFFFF,F:FFFFFFFFFFFFFF,F
@FS10000125:27:BPA73017-1634:1:1101:11890:1170 2:N:0:5
ATAACGTTGAGCGTACTCGACGAAGTTAGATGGGGGGGGGGGGGGGAA
+
F,FFFFFFFFFFFFFFFFFFFFFFFFFFFFFFFFFFFFFFFFFFF,FF
@FS10000125:27:BPA73017-1634:1:1101:12770:1170 2:N:0:5
TCCGTCTTGAGCGTACTCGACGAAGTTCCAGGGGGGGGGGGGGGGAAA
+
,FFFFFFFFFFFFFFFFFFFFFFFFFFFFFFFFFFFFFFFFFFFFFF,
@FS10000125:27:BPA73017-1634:1:1101:14290:1170 2:N:0:5
TCAATCTTGAGCGTACTCGACGAAGTTCCAAGGGGGGGGGGGGGGGAA
+
FFFFFFFFFFFFFFFFFFFFFFFFFFFFFFFFFFFFFFFFFFFFFFFF
@FS10000125:27:BPA73017-1634:1:1101:14800:1170 2:N:0:5
ATAGACTTGAGCGTACTCGACGAAGTTGGTTGGGGGGGGGGGGGGGGA
+
F,FFFFFFFFFFFFFFFFFFFFFFFFFFFFFFFFFFFFFFFFFF:,,F
@FS10000125:27:BPA73017-1634:1:1101:15060:1170 2:N:0:5
TAGATGTTGAGCGTACTCGACGAAGTTGCCGGGGGGGGGGGGGGAGAT
+
F,FFFFFFFFFFFFFFFFFFFFFFFFFFFFFFFFFFFFFFFFF:F,:F
@FS10000125:27:BPA73017-1634:1:1101:15320:1170 2:N:0:5
TTGGTTTTGAGCGTACTCGACGAAGTTCGAGGGGGGGGGGGGGGGGAA
+
,:FFFFFFFFFFFFFFFFFFFFFFFFFFFFFFFFFFFFFFFFFFFFFF
@FS10000125:27:BPA73017-1634:1:1101:16200:1170 2:N:0:5
AGACATTTGAGCGTACTCGACGAAGTTTATTGGGGGGGGGGGGGGGGA
+
FF,FF:FFFFFFFFFFFFFFFFFFFFF:F,,FFFFFFFFFFFFFFF,,
@FS10000125:27:BPA73017-1634:1:1101:2300:1180 2:N:0:5
ACGGAATTGAGCGTACTCGACGAAGTTCAAGGGGGGGGGGGGGGGGGA
+
:FFFFFFFFFFFFFFFFFFFFFFFFFFFFFFFFFFFFFFFFFFFFFF:
@FS10000125:27:BPA73017-1634:1:1101:2600:1180 2:N:0:5
ATTGAATTGAGCGTACTCGACGAAATTCTGTGGGGGGGGGGGGGGGAA
+
FFFFFFFFFFFFFFFFFFFFFFFFFFFFFFFFFFFFFFFFFFFFFFFF
@FS10000125:27:BPA73017-1634:1:1101:3860:1180 2:N:0:5
TCTTTGTTGAGCGTACTCGACGAAGTTGGTAGGGGGGGGGGGGGGGAA
+
,FFFFFFFFFFFFFFFFFFFFFFFFFFFFFFFFFFFFFFFFFFFFFFF
@FS10000125:27:BPA73017-1634:1:1101:4490:1180 2:N:0:5
ATCACATTGAGCGTACTCGACGAAGTTTAGTGGGGGGGGGGGGGGGGA
+
FFFFFFFFFFFFFFFFFFFFFFFFFFFFFFFFFFFFFFFFFFFFFFF,
@FS10000125:27:BPA73017-1634:1:1101:4880:1180 2:N:0:5
CTGACCTTGAGCGTACTCGACGAAGTTGCTGGGGGGGGGGGGGGGGAA
+
F,FFFFFFFFFFFFFFFFFFFFFFFFFFFFFFFFFFFFFFFFFFFF,F
@FS10000125:27:BPA73017-1634:1:1101:4950:1180 2:N:0:5
TTTGAATTGAGCGTACTCGACGAAGTTGCCGGGGGGGGGGGGGGGGAT
+
,,F,FFFFFFFFFFFFFFFFFFFFFFFFFFFFFFFFFFFFFFFF,,F,
@FS10000125:27:BPA73017-1634:1:1101:4990:1180 2:N:0:5
GCGCCCTTGAGCGTACTCGACGAAGTTATGCGGGGGGGGGGGGGGGGA
+
,FFFFFFFFFFFFFFFFFFFFFFFFFFFFFFFFFFFFFFFFFFFF,F,
@FS10000125:27:BPA73017-1634:1:1101:5500:1180 2:N:0:5
TTGACCTTGAGCGTACTCGACGAAGTTTAGAGGGGGGGGGGGGGGGAA
+
,,:FFFFFFFFFFFFFFFFFFFFFFFFFFFFFFFFFFFFFFFFFF,FF
@FS10000125:27:BPA73017-1634:1:1101:5530:1180 2:N:0:5
CTTGATTTGAGCGTACTCGACGAAGTTCAAAGGGGGGGGGGGGGGGAA
+
FFF:FFFFFFFFFFFFFFFFFFFFFFFFFFFFFFFFFFFFFFF::,,,
@FS10000125:27:BPA73017-1634:1:1101:6290:1180 2:N:0:5
TATAGTTTGAGCGTACTCGACGAAGTTATATGGAGGGGGGGGGGGGGG
+
FFFFFFFFFFFFFFFFFFFFFFFFFFFFFFFFFFFFFFFFFFFFF:FF
@FS10000125:27:BPA73017-1634:1:1101:6510:1180 2:N:0:5
ATCAACTTGAGCGTACTCGACGAAGGGGGGGGGGGGGGGGAGATTTGA
+
F:FFFFFFFFFFFFFFFFFFFFFFFFFFFFFFFFFFFFFF,,::,,,F
@FS10000125:27:BPA73017-1634:1:1101:7080:1180 2:N:0:5
CTAAGCTTGAGCGTACTCGACGAAGTTCTGGGGGGGGGGGGGAAAAAT
+
FFFFFFFFFFFFFFFFFFFFFFFFFFFFFFFFF,,,:::,:,,:FF:F
@FS10000125:27:BPA73017-1634:1:1101:7790:1180 2:N:0:5
AGCAGGTTGAGCGTACTCGACGAAGTTCCGTGGGGGGGGGGGGGGGGA
+
::FFFFFFFFFFFFFFFFFFFFFFFFFFFFFFFFFFFFFFFFFF,,,,
@FS10000125:27:BPA73017-1634:1:1101:8580:1180 2:N:0:5
TTTCCCTTGAGCGTACTCGACGAAGTTAGCTGGGGGGGGGGGGGGGAA
+
,FFFFFFFFFFFFFFFFFFFFFFFFFFFFFFFFFFFFFFFFFFFFF,:
@FS10000125:27:BPA73017-1634:1:1101:8670:1180 2:N:0:5
TCTTGGTTGAGCGTACTCGACGAAGTTGGATGGGGGGGGGGGGGGGGA
+
FFFFFFFFFFFFFFFFFFFFFFFFFFFFFFFFFFFFFFFFFFFFFF,F
@FS10000125:27:BPA73017-1634:1:1101:9190:1180 2:N:0:5
TTATCCTTGAGCGTACTCGACGAAGTTAGCTGGGGGGGGGGGGGGGGA
+
,,FFFFFFFFFFFFFFFFFFFFFFFFFFFFFFFFFFFFFFFFFFFF,F
@FS10000125:27:BPA73017-1634:1:1101:9230:1180 2:N:0:5
AGTGTTTTGAGCGTACTCGACGAAGTTGGGTGGGGGGGGGGGGGGGAA
+
F,FFFFFFFFFFFFFFFFFFFFFFFFFFFFFFFFFFFFFFFFFFF,FF
@FS10000125:27:BPA73017-1634:1:1101:9740:1180 2:N:0:5
ATCCTTTTGAGCGTACTCGACGAAGTTAGCAGGGGGGGGGGGGGGGAA
+
:FFFFFFFFFFFFFFFFFFFFFFFFFFFFFFFFFFFFFFFFFFFFF,F
@FS10000125:27:BPA73017-1634:1:1101:10530:1180 2:N:0:5
GTGAGGTTGAGCGTACTCGACGAAGTTACTAGGGGGGGGGGGGGGGGG
+
,FFFFFFFFFFFFFFFFFFFFFFFFFFFFFFFFFFFFFFFFFFF,F,,
@FS10000125:27:BPA73017-1634:1:1101:11900:1180 2:N:0:5
ATGTGATTGAGCGTACTCGACGAAGTTGGCAGGGGGGGGGGGGGGGAA
+
FFFFFFFFFFFFFFFFFFFFFFFFFFFFFFFFFFFFFFFFFFFFF,FF
@FS10000125:27:BPA73017-1634:1:1101:11930:1180 2:N:0:5
ATAACGTTGAGCGTACTCGACGAAGTTAGATGGGGGGGGGGGGGGGGA
+
F,FFFFFFFFFFFFFFFFFFFFFFFFFFFFFFFFFFFFFFFFFFF::,
@FS10000125:27:BPA73017-1634:1:1101:12280:1180 2:N:0:5
TCTTATTTGAGCGTACTCGACGAAGTGGGGGGGGGGGGGGGAGATCGA
+
FFFFFFFFFFFFFFFFFFFFFFFFFFFFFFFFFFFFFFFFFF,,F:,,
@FS10000125:27:BPA73017-1634:1:1101:12880:1180 2:N:0:5
TCCGTCTTGAGCGTACTCGACGAAGTTCCAGGGGGGGGGGGGGGGGGG
+
,FFFFFFFFFFFFFFFFFFFFFFFFFFFFFFFFFFFFFFFFFFFFF:,
@FS10000125:27:BPA73017-1634:1:1101:13110:1180 2:N:0:5
CCGTATTTGAGCGTACTCGACGAAGTTCTTTGGGGGGGGGGGGGGGGG
+
,F,FFFFFFFFFFFFFFFFFFFFFFFFFFFFFFFFFFFFFFFFFF,FF
@FS10000125:27:BPA73017-1634:1:1101:13240:1180 2:N:0:5
CTATTATTGAGCGTACTCGACGAAGTTAGACGGGGGGGGGGGGGGGAA
+
:FFFFFFFFFFFFFFFFFFFFFFFFFFFFFFFFFFFFFFFFFFFFFFF
@FS10000125:27:BPA73017-1634:1:1101:13840:1180 2:N:0:5
TAAAACTTGAGCGTACTCGACGAAGTTGCATGGGGGGGGGGGGGGGAA
+
FFFFFFFFFFFFFFFFFFFFFFFFFFFFFFFFFFFFFFFFFFF:F:FF
@FS10000125:27:BPA73017-1634:1:1101:13880:1180 2:N:0:5
TTAGTATTGAGCGTACTCGACGAGGGGGGGGGGGGGGGAATTCGGAAA
+
,FFFFFFFFFFFFFFFFFFFFFFFFFFFFFFFFFFFF,,,,F,,,FFF
@FS10000125:27:BPA73017-1634:1:1101:14400:1180 2:N:0:5
CCTTTCTTGAGCGTACTCGACGAAGTTAATTGGGGGAGGGGGGGGGGA
+
::,,,FFFFFFFFFFFFFFFFFFFFFF,FFFFFFFF,FFFFFFFF::,
@FS10000125:27:BPA73017-1634:1:1101:14680:1180 2:N:0:5
ACTCATTTGAGCGTACTCGACGAAGTTACCTGGGGGGGGGGGGGGGGG
+
FFFFFFFFFFFFFFFFFFFFFFFFFFFFFFFFFFFFFFFFFFFF:,,F
@FS10000125:27:BPA73017-1634:1:1101:15050:1180 2:N:0:5
CTGGTATTGAGCGTACTCGACGAAGTTACCAGGGGGGGGGGGGGGGGA
+
FFFFFFFFFFFFFFFFFFFFFFFFFFFFFFFFFFFFFFFFFFFFF,,F
@FS10000125:27:BPA73017-1634:1:1101:1110:1190 2:N:0:5
TATCATTTGAGCGTACTCGACGAAATTGCGCGGGGGGGGGGGGGGGGG
+
FFFFFFFFFFFFFFFFFFFFFFFFFFFFFFFFFFFFFFFFFFFFFFF:
@FS10000125:27:BPA73017-1634:1:1101:1310:1190 2:N:0:5
CTGAATTTGAGCGTACTCGACGAAGTTTACCGGGGGGGGGGGGGGGGA
+
F,FFFFFFFFFFFFFFFFFFFFFFFFFFFFFFFFFFFFFFFFFFF:FF
@FS10000125:27:BPA73017-1634:1:1101:1690:1190 2:N:0:5
TTTCTCTTGAGCGTACTCGACGAAGTTTTTAGGGGGGGGGGGGGGGGG
+
,FFFFFFFFFFFFFFFFFFFFFFFFFFFFFFFFFFFFFFFFFFFFF::
@FS10000125:27:BPA73017-1634:1:1101:2420:1190 2:N:0:5
TTCTCCTTGAGCGTACTCGACGAAGTTGTGTGGGGGGGGGGGGGGGAA
+
,,F:FFFFFFFFFFFFFFFFFFFFFFFFFFFFFFFFFFFFFFFFF:FF
@FS10000125:27:BPA73017-1634:1:1101:2790:1190 2:N:0:5
ACTGTATTGAGCGTACTCGACGAAGGGGGGGGGGGGGGGAAATTCGAA
+
FFFFFFFFFFFFFFFFFFFFFFFFFFFFFFFFFFFFFFF,F::,,,F:
@FS10000125:27:BPA73017-1634:1:1101:3770:1190 2:N:0:5
AACTTATTGAGCGTACTCGACGAAGTTTGAAGGGGGGGGGGGGGGGGA
+
:,FFFFFFFFFFFFFFFFFFFFFFFFFFFFFFFFFFFFFFFFFFFFF:
@FS10000125:27:BPA73017-1634:1:1101:4200:1190 2:N:0:5
ATCCTTTTGAGCGTACTCGACGAAGTTCAGTGGGGGGGGGGGGGGGAA
+
FFFFFFFFFFFFFFFFFFFFFFFFFFFFFFFFFFFFFFFFFFFFF:FF
@FS10000125:27:BPA73017-1634:1:1101:4250:1190 2:N:0:5
CTCAAATTGAGCGTACTCGACGAAGTTTGCAGGGGGGGGGGGGGGGGA
+
,,,F,FFFFFFFFFFFFFFFFFFFFFF:,F::F:FF:F:FF,,F,F,F
@FS10000125:27:BPA73017-1634:1:1101:6680:1190 2:N:0:5
CAGATTTTGAGCGTACTCGACGAAGTTGCAAGGGGGGGGGGGGGGGGA
+
FFFF,:FFFFFFFFFFFFFFFFFFFFF,FFFFFFFFFFFFFFFFFF,F
@FS10000125:27:BPA73017-1634:1:1101:7030:1190 2:N:0:5
GACAGATTGAGCGTACTCGACGAAGTTGTCGGGGGGGGGGGGGGGAAA
+
F:FF:,FFFFFFFFFFFFFFFFFFFFF,,,:FFFFFFFFFFFFF,F,,
@FS10000125:27:BPA73017-1634:1:1101:7230:1190 2:N:0:5
TTTTCCTTGAGCGTACTCGACGAAGGTTGGCTGGGGGGGGGGGGGGGG
+
FF:FFFF,F,FFFFFFFFFFFFFFFFFFFFFFFFF:FFFFFF::::,F
@FS10000125:27:BPA73017-1634:1:1101:7560:1190 2:N:0:5
ATGCCGTTGAGCGTACTCGACGAAGTTCTACGGGGGGGGGGGGGGGAA
+
FFFFFFFFFFFFFFFFFFFFFFFFFFFFFFFFFFFFFFFFFFFFFF,F
@FS10000125:27:BPA73017-1634:1:1101:8230:1190 2:N:0:5
CGTCATTTGAGCGTACTCGACGAAGTTGCATGGGGGGGGGGGGGGGGG
+
FFFFFFFFFFFFFFFFFFFFFFFFFFFFFF:FFFFFFFFFFFF:F:FF
@FS10000125:27:BPA73017-1634:1:1101:11210:1190 2:N:0:5
CTGCGCTTGAGCGTACTCGACGAAGTTTGCGGGGGGGGGGGGGGGGGA
+
F,:F:FFFFFFFFFFFFFFFFFFFFFFFFFFFFFFFFFFFFFFFF,,F
@FS10000125:27:BPA73017-1634:1:1101:14090:1190 2:N:0:5
CATATCTTGAGCGTACTCGACGAAGTTAAGCGGGGGGGGGGGGGGGGA
+
FFFFFFFFF,FF:FFFFFFFFFFFFFFFFFFFFFFFFFFFFFFFF,:,
@FS10000125:27:BPA73017-1634:1:1101:14190:1190 2:N:0:5
TAGCCGTTGAGCGTACTCGACGAAGTGGGGGGGGGGGGGGGAGTTCGA
+
FFFF:FFFFFFFFFFFFFFFFFFFFFFFFF:FFFFFFFFFFF,,F:,,
@FS10000125:27:BPA73017-1634:1:1101:14370:1190 2:N:0:5
TACATGTTGAGCGTACTCGACGAAGTTGCTGGGGGGGGGGGGGGGGGA
+
,,FFFFFFFFFFFFFFFFFFFFFFFFFFFFFFFFFFFFFFFFFFFFFF
@FS10000125:27:BPA73017-1634:1:1101:15410:1190 2:N:0:5
TTGTTTTTGAGCGTACTCGACGAAGTTATCAGGGGGGGGGGGGGGGAA
+
,,:FFFFFFFFFFFFFFFFFFFFFFFFFFFFFFFFFFFFFFFFFF:FF
@FS10000125:27:BPA73017-1634:1:1101:15490:1190 2:N:0:5
TTGCAATTGAGCGTACTCGACGAAGTTTGCAGGGGGGGGGGGGGGGGA
+
,,F:FFFFFFFFFFFFFFFFFFFFFFFFFFFFFFFFFFFFFFFFFFFF
@FS10000125:27:BPA73017-1634:1:1101:1610:1200 2:N:0:5
TTACTATTGAGCGTACTCGACGAAGTTCAGGGGGGGGGGGGGGGGGAA
+
::FFFFFFFFFFFFFFFFFFFFFFFFFF:FFFFFFFFFFFFFF,,,,,
@FS10000125:27:BPA73017-1634:1:1101:1940:1200 2:N:0:5
TAATTGTTGAGCGTACTCGACGAAGTTTTGTGGGGGGGGGGGGGGGGA
+
FFFFFFFFFFFFFFFFFFFFFFFFFFF:FFF:FFFFFFFFFFFFFF:F
@FS10000125:27:BPA73017-1634:1:1101:2090:1200 2:N:0:5
ACCGAATTGAGCGTACTCGACGAAGTTTCAGGGGGGGGGGGGGGGGGA
+
FFFFFFFFFFFFFFFFFFFFFFFFFFFFFFFFFFFFFFFFFFFFFFF,
@FS10000125:27:BPA73017-1634:1:1101:2200:1200 2:N:0:5
AAGTGTTTGAGCGTACTCGACGAAGTTTGGGGGGGGGGGGGGGGGGAA
+
,,FFFFFFFFFFFFFFFFFFFFFFFFFFFFFFFFFFFFFFFFFFF,:F
@FS10000125:27:BPA73017-1634:1:1101:2270:1200 2:N:0:5
GTGTTCTTGAGCGTACTCGACGAAGTTCCAGGGGGGGGGGGGGGGGAA
+
F,F:FFFFFFFFFFFFFFFFFFFFFFFFFFFFFFFFFFFFFFFFFFFF
@FS10000125:27:BPA73017-1634:1:1101:2490:1200 2:N:0:5
TTCCCCTTGAGCGTACTCGACGAAGCTAGCCGGGGGGGGGGGGGGAAA
+
F:FFFFFFFFFFFFFFFFFFFFFFF,FFFFFFFFFFFFFFFFFFF,:F
@FS10000125:27:BPA73017-1634:1:1101:3140:1200 2:N:0:5
CAAGAGTTGAGCGTACTCGACGAAGTTAGCAGGGGGAGGGGGGGGGGG
+
FFFFF,FFFFFFFFFFFFFFFFFFFFFFFFFFFFFFFFFFFFFFFFF:
@FS10000125:27:BPA73017-1634:1:1101:4790:1200 2:N:0:5
TATTTCTTGAGCGTACTCGACGAAGTTCGCCGGGGGGGGGGGGGGGAA
+
FFFFFFFFFFFFFFFFFFFFFFFFFFFFFFFFFFFFFFFFFFFFFFFF
@FS10000125:27:BPA73017-1634:1:1101:4990:1200 2:N:0:5
AATGGATTGAGCGTACTCGACGAAGTTGCGGGGGGGGGGGGGGGAGAT
+
FFFFFFFFFFFFFFFFFFFFFFFFFFFFFFFFFFFFFFFFFFF:F,,F
@FS10000125:27:BPA73017-1634:1:1101:5270:1200 2:N:0:5
AAGTGATTGAGCGTACTCGACGAAGTTGTAGGGGGGGGGGGGGGGAAA
+
FFFFFFFFFFFFFFFFFFFFFFFFFFFFFFFFFFFFFFFFFFFF:,,,
@FS10000125:27:BPA73017-1634:1:1101:5990:1200 2:N:0:5
TCATTTTTGAGCGTACTCGACGAAGTTTGGCGGGGGGGGGGGGGGGAA
+
,FFFF:FFFFFFFFFFFFFFFFFFF,F,,F,FFFFFFFFFFFFFF,FF
@FS10000125:27:BPA73017-1634:1:1101:6050:1200 2:N:0:5
TTCCTGTTGAGCGTACTCGACGAAGTTGATCGGGGGGGGGGGGGGGGA
+
FFFFFFFFFFFFFFFFFFFFFFFFFFFFFFFFFFFFFFFFFFFFFFF,
@FS10000125:27:BPA73017-1634:1:1101:6760:1200 2:N:0:5
TATTGTTTGAGCGTACTCGACGAAGTTGCGAGGGGGGGGGGGGGGGAA
+
,:FFFFFFFFFFFFFFFFFFFFFFFFFFFFFFFFFFFFFFFFFFFFFF
@FS10000125:27:BPA73017-1634:1:1101:7590:1200 2:N:0:5
ACTGGATTGAGCGTACTCGACGAAGGGGGGGGGGGGGGGAAATTCGAA
+
FFFFFFFFFFFFFFFFFFFFFFFFFFFFFFFFFFFFFFF,,:,,,,::
@FS10000125:27:BPA73017-1634:1:1101:11060:1200 2:N:0:5
TCGGTATTGAGCGTACTCGACGAAGTTATTCGGGGGGGGGGGGGGGAA
+
FFFFFFFFFFFFFFFFFFFFFFFFFFFFFFFFFFFFFFFFFFFFFFFF
@FS10000125:27:BPA73017-1634:1:1101:11850:1200 2:N:0:5
ATCAGCTTGAGCGTACTCGACGAAGTTGCTAGGGGGGGGGGGGGGGGG
+
F,FFFFFFFFFFFFFFFFFFFFFFFFFFFFFFFFFFFFFFFFFFFF::
@FS10000125:27:BPA73017-1634:1:1101:13010:1200 2:N:0:5
TTCACATTGAGCGTACTCGACGAAGTTGCAAGGGGGGGGGGGGGGGGA
+
F,FFFFFFFFFFFFFFFFFFFFFFFFFFFFFFFFFFFFFFFFFFFFF,
@FS10000125:27:BPA73017-1634:1:1101:15120:1200 2:N:0:5
ATATATTTGAGCGTACTCGACGAAGTTCAGGGGGGGGGGGGGGGAAAT
+
FFFFFFFFFFFFFFFFFFFFFFFFFFFFFFFFFFFFFFFFFFF,FF,F
@FS10000125:27:BPA73017-1634:1:1101:3770:1210 2:N:0:5
AAAACTTTGAGCGTACTCGACGAAGTCAGACGGGGGGGGGGGGGGGAA
+
::FFFFFFFFFFFFFFFFFFFFFFFFFFFFFFFFFFFFFFFFFFFFF:
@FS10000125:27:BPA73017-1634:1:1101:4890:1210 2:N:0:5
GGTTGATTGAGCGTACTCGACGAAGTTAACGGGGAGGGGGGGGGGGGG
+
,,FFFFFFFFFFFFFFFFFFFFFFFFFFFFFFFFFFFFFFFFFFFFF,
@FS10000125:27:BPA73017-1634:1:1101:5690:1210 2:N:0:5
TTGAGGTTGAGCGTACTCGACGAAGGGGGGGGGGGGGGGGGGGAAGTG
+
FFFFFFFFFFFFFFFFFFFFFFFFFFFFFFFFFFFFFFFFF:,:F,,,
@FS10000125:27:BPA73017-1634:1:1101:5890:1210 2:N:0:5
ACATGTTTGAGCGTACTCGACGAAGTTGCAGGGGGGGGGGGGGGAAAT
+
,:,FFFFFFFFFFFFFFFFFFFFFFFFFF,,FFFFFFFFFFFF,:F::
@FS10000125:27:BPA73017-1634:1:1101:6160:1210 2:N:0:5
CTATGTTTGAGCGTACTCGACGAAGTTCAAGGGGGGGGGGGGGGGAGA
+
FFFFFFFFFFFFFFFFFFFFFFFFFFFFFFFFFFFFFFFFFFFFFF:,
@FS10000125:27:BPA73017-1634:1:1101:6390:1210 2:N:0:5
TTTCACTTGAGCGTACTCGACGAAGTTGTAGGGGGGGGGGGGGGGAAA
+
FFFFFFFFFFFFFFFFFFFFFFFFFFFFFFFFFFFFFFFFFFFF,F,,
@FS10000125:27:BPA73017-1634:1:1101:6750:1210 2:N:0:5
TTGCCATTGAGCGTACTCGACGAAGTTATTAGGGGGGGGGGGGGGGAA
+
,FFFFFFFFFFFFFFFFFFFFFFFFFFFFFFFFFFFFFFFFFFFF,F:
@FS10000125:27:BPA73017-1634:1:1101:7120:1210 2:N:0:5
TTGACATTGAGTGTACTCGACGAAGTTGGGGGGGGGGGGGGGAGTTCG
+
,FF,FFFFFFFFFFFFFFFFFFFFFFFFFFFFFFFFFFF:,,F,,::,
@FS10000125:27:BPA73017-1634:1:1101:7150:1210 2:N:0:5
TTTCCTTTGAGCGTACTCGACGAAGTTTGGCGGGGGGGGGGGGGGGAA
+
F,FFFFFFFFFFFFFFFFFFFFFFFFFFFFFFFFFFFFFFFFFFFFFF
@FS10000125:27:BPA73017-1634:1:1101:9120:1210 2:N:0:5
ATGCTATTGAGCGTACTCGACGAAGTTTGAAGGGGGGGGGGGGGGGAA
+
:FFFFFFFFFFFFFFFFFFFFFFFFFFFFFFFFFFFFFFFFFFFFF,F
@FS10000125:27:BPA73017-1634:1:1101:9230:1210 2:N:0:5
TTGGTCTTGAGCGTACTCGACGAAGTTCCAGGGGGGGGGGGGGGGGGA
+
,,,FF:FFFFFFFFFFFFFFFFFFFFF:FFF,FFFFFFFFFFFFFFFF
@FS10000125:27:BPA73017-1634:1:1101:10380:1210 2:N:0:5
ATAGGATTGAGCGTACTCGACGAAGTTAGTCGGGGGGGGGGGGGGGGA
+
,,FFFFFFFFFFFFFFFFFFFFFFFFFFFFFFFFFFFFFFFFFFFFF:
@FS10000125:27:BPA73017-1634:1:1101:10510:1210 2:N:0:5
ATCCATTTGAGCGTACTCGACGAAGTTTGCAGGGGGGGGGGGGGGGAA
+
F,FFFFFFFFFFFFFFFFFFFFFFFFFFFFFFFFFFFFFFFFFFF,,F
@FS10000125:27:BPA73017-1634:1:1101:10590:1210 2:N:0:5
TAAGCCTTGAGCGTACTCGACGAAGTTTTCAGGGGGGGGGGGGGGGAA
+
FFFFFFFFFFFFFFFFFFFFFFFFFFFFFFFFFFFFFFFFFFFFF,FF
@FS10000125:27:BPA73017-1634:1:1101:12170:1210 2:N:0:5
TTCACATTGAGCGTACTCGACGAAGTTGCAAGGGGGGGGGGGGGGGGA
+
F,FFFFFFFFFFFFFFFFFFFFFFFFFFFFFFFFFFFFFFFFFFFFF,
@FS10000125:27:BPA73017-1634:1:1101:13370:1210 2:N:0:5
CTGTGATTGAGCGTACTCGACGAAGTTGCGAGGGGGGGGGGGGGGGAA
+
FFFFFFFFFFFFFFFFFFFFFFFFFFFFFFFFFFFFFFFFFFFFF:FF
@FS10000125:27:BPA73017-1634:1:1101:13690:1210 2:N:0:5
TATTATTTGAGCGTACTCGACGAAGTTGACGGGGGGGGGGGGGGAGAT
+
FFFFFFFFFF:::FFFFF:FFF:,FF:FFF,FFF:FF:FFF,,,,,,F
@FS10000125:27:BPA73017-1634:1:1101:14210:1210 2:N:0:5
ACTTATTTGAGGACAAGGGGGGGGGGGGGGGGAATCGGAAGAGCGTCG
+
FFF,FFFFFFF,FFF,F:F:,FF:FFF,:,F,,F:,FF:FFFF,,,::
@FS10000125:27:BPA73017-1634:1:1101:14610:1210 2:N:0:5
ATCCGCTTGAGCGTACTCGACGAAGTTTTACGGGGGGGGGGGGGGGGG
+
,FFFFFFFFFFFFFFFFFFFFFFFFFFFFFFFFFFFFFFFFFFFFFF,
@FS10000125:27:BPA73017-1634:1:1101:15220:1210 2:N:0:5
TTGCCGTTGAGCGTACTCGACGAAGTTTAGAGGGGGGGGGGGGGGGAA
+
,FFFFFFFFFFFFFFFFFFFFFFFFFFFFFFFFFFFFFFFFFFFFF:F
@FS10000125:27:BPA73017-1634:1:1101:15390:1210 2:N:0:5
TTGCAATTGAGCGTACTCGACGAAGTTTGCAGGGGGGGGGGGGGGGGA
+
,,FFFFFFFFFFFFFFFFFFFFFFFFFFFFFFFFFFFFFFFFFFFF,F
@FS10000125:27:BPA73017-1634:1:1101:15550:1210 2:N:0:5
ATACTGTTGAGCGTACTCGACGAAGTTGCAAGGGGGGGGGGGGGGGGA
+
FFFFFFFFFFFFFFFFFFFFFFFFFFFFFFFFFFFFFFFFFFFFFFFF
@FS10000125:27:BPA73017-1634:1:1101:15870:1210 2:N:0:5
TTGATGTTGAGCGTACTCGACGAAGGGGGGGGGGGGGGGAGATTGGAA
+
F,FFFFFFFFFFFFFFFFFFFFFFFFFFFFFFFFFFFFF,:,:,,,,F
@FS10000125:27:BPA73017-1634:1:1101:16010:1210 2:N:0:5
TTAAGGTTGAGCGTACTCGACGAAGTTGAAGGGGGGGGGGGGGGGGAA
+
,FFFFFFFF:FFFFFFFFFFFFFFFFFFFFFFFFFFFFFFFFF:,,FF
@FS10000125:27:BPA73017-1634:1:1101:1830:1220 2:N:0:5
TTCAGGTTGAGCGTACTCGACGAAGTTTGTTGGGGGGGGGGGGGGGGA
+
FFFFFFFFFFFFFFFFFFFFFFFFFFFFFFFFFFFFFFFFFFFFFFF:
@FS10000125:27:BPA73017-1634:1:1101:2070:1220 2:N:0:5
TTTCATTTGAGCGTACTCGACGAAGTTTAATGGGGGGGGGGGGGGGGA
+
F,FFFFFFFFFFFFFFFFFFFFFFFFFFFFFFFFFFFFFFFFFFFFFF
@FS10000125:27:BPA73017-1634:1:1101:2520:1220 2:N:0:5
CACACCTTGAGCGTACTCGACGAAGTTGCTTGGGGGGGGGGGGGGGAG
+
FFFFFFFFFFFFFFFFFFFFFFFFFFFFFFFFFFFFFFFFFFFF,:,:
@FS10000125:27:BPA73017-1634:1:1101:3320:1220 2:N:0:5
TTATTTTTGAGCGTACTCGACGAAGTTGCTCGGGGGGGGGGGGGGGAA
+
FFFFFFFFFFFFFFFFFFFFFFFFFFFFFFFFFFFFFFFFFFFFFFFF
@FS10000125:27:BPA73017-1634:1:1101:4010:1220 2:N:0:5
CAATCATTGAGCGTACTCGACGAAGTTACTTGGGGGGGGGGGGGGGGA
+
F::,,:FFFFFFFFFFFFFFFFFFFFF:F,F,FFFFFFFFFFFFF:FF
@FS10000125:27:BPA73017-1634:1:1101:4180:1220 2:N:0:5
GCACCATTGAGCGTACTCGACGAAGTTAGACGGGGGGGGGGGGGGGGG
+
,FFFFF,FFFFFFFFFFFFFFFFFFFFFFFFFFFFFFFFFFFFFFFF:
@FS10000125:27:BPA73017-1634:1:1101:6100:1220 2:N:0:5
TATTCCTTGAGCGTACTCGACGAAGTTCATTGGGGGGGGGGGGGGGGA
+
FFFFFFFFFFFFFFFFFFFFFFFFFFFFFFFFFFFFFFFFFFFFFFF,
@FS10000125:27:BPA73017-1634:1:1101:6140:1220 2:N:0:5
ATGCCCTTGAGCGTACTCGACGAAGTTCTACGGGGGGGGGGGGGGGGA
+
,,FFFFFFFFFFFFFFFFFFFFFFFFFFFFFFFFFFFFFFFFFFFFF,
@FS10000125:27:BPA73017-1634:1:1101:6160:1220 2:N:0:5
CCATATTTGAGCGTACTCGACGAAGTTTTTGGGGGGGGGGGGGGGAAA
+
FFFF,FFFFFFFFFFFFFFFFFFFFFFFFFFFFFFFFFFFFFFF,::,
@FS10000125:27:BPA73017-1634:1:1101:7770:1220 2:N:0:5
AGGGGTTTGAGCGCACTCGACGAAGTTAGCTGGGGGGGGGGGGGGGAA
+
F:FFFFFFFFFFFFFFFFFFFFFFFFFFFFFFFFFFFFFFFFFFFF,F
@FS10000125:27:BPA73017-1634:1:1101:8090:1220 2:N:0:5
TTACAATTGAGCGTACTCGACGAAGTTCCACGGGGGGGGGGGGGGGAA
+
F,FFFFFFFFFFFFFFFFFFFFFFFFFFFFFFFFFFFFFFFFFFF:FF
@FS10000125:27:BPA73017-1634:1:1101:10250:1220 2:N:0:5
TAAATCTTGAGCGTACTCGACGAAGTTTGCGGGGGGGGGGGGGGGGGG
+
FFFFFFFFFFFFFFFFFFFFFFFFFFFFFFFFFFFFFFFFFFFFF::F
@FS10000125:27:BPA73017-1634:1:1101:10720:1220 2:N:0:5
ATATTATTGAGCGTACTCGACGAAGTTGTGGGGGGGGGGGGGGGGGGG
+
FFFFFFFFFFFFFFFFFFFFFFFFFFFFFFFFFFFFFFFFFFF,F,,F
@FS10000125:27:BPA73017-1634:1:1101:11260:1220 2:N:0:5
TTAATGTTGAGCGTACTCGACGAAGTTGCAAGGGGGGGGGGGGGGGGA
+
FFFFFFFFFFFFFFFFFFFFFFFFFFFFFFFFFFFFFFFFFFFFFF,F
@FS10000125:27:BPA73017-1634:1:1101:11730:1220 2:N:0:5
CTGAGTTTGAGCGTACTCGACGAAGTTAAAAGGGGGGGGGGGGGGAAA
+
,FFFFFFFFFFFFFFFFFFFFFFFFFFFFFFFFFFFFFFFFFFF:FF,
@FS10000125:27:BPA73017-1634:1:1101:12460:1220 2:N:0:5
ATCTCATTGAGCGTACTCGACGAAGTTGGGCGGGGGGGGGGGGAGGTC
+
,,:FF,FFFFFFFFFFFFFFFFFFFF:FFFFFFFFFFFFFF,::,,F,
@FS10000125:27:BPA73017-1634:1:1101:13370:1220 2:N:0:5
TAATTTTTGAGCGTACTCGACGAAGTTGGTAGGGGGGGGGGGGGGGGA
+
FFFFFFFFFFFFFFFFFFFFFFFFFFFFFFFFFFFFFFFFFFFFFF,F
@FS10000125:27:BPA73017-1634:1:1101:13670:1220 2:N:0:5
CAAGTCTTGAGCGTACTCGACGAAGTTACGGGGGGGGGGGGGGGGGGA
+
F:F,:FFFFFFFFFFFFFFFFFFFFFF:FF,FFFFFFFFFFFF:FF,,
@FS10000125:27:BPA73017-1634:1:1101:15100:1220 2:N:0:5
CACCCATTGAGCGTACTCGACGAAGTTAAAAGGGGGGGGGGGGGGGGA
+
F,FFFFFFFFFFFFFFFFFFFFFFFFFFFFFFFFFFFFFFFFFFFFF,
@FS10000125:27:BPA73017-1634:1:1101:15660:1220 2:N:0:5
TTCTCTTTGAGCGTACTCGACGAAGTTTTCACGGGGGGGGGGGGGGGA
+
FF:,,,FFFFFFFFFFFFFFFFFFFFF,FFF,FFFFFFFFFFFFF:FF
@FS10000125:27:BPA73017-1634:1:1101:3060:1230 2:N:0:5
CAGCCATTGAGCGTACTCGACGAAGTTGCTGGGGGGGGGGGGGAGGAA
+
FF,,,FFFFFFFFFFFFFFFFFFFFF:FFFFFFFFFFFFFF,F,,,,F
@FS10000125:27:BPA73017-1634:1:1101:3290:1230 2:N:0:5
CTTCTTTTGAGCGTACTCGACGAAGTTCAGTGGGGGGGGGGGGGGGAA
+
F:FFFFFFFFFFFFFFFFFFFFFFFFFFFFFFFFFFFFFFFFFFF,FF
@FS10000125:27:BPA73017-1634:1:1101:3860:1230 2:N:0:5
CCCATTTTGAGCGTACTCGACGAAGTTAACTGGGGGGGGGGGGGGGAA
+
FFFFFF,FF:FFFFFFFFFFFFFF:FFFFF:FFFFFFFF:F:,F,,:,
@FS10000125:27:BPA73017-1634:1:1101:3910:1230 2:N:0:5
AATCGATTGAGCGTACTCGACGAAGTTGGCAGGGGGGGGGGGGGGGGA
+
FFFFFFFFFFFFFFFFFFFFFFFFFFFFFFFFFFFFFFFFFFFFFF:F
@FS10000125:27:BPA73017-1634:1:1101:4490:1230 2:N:0:5
ACCCTCTTGAGCGTACTCGACGAAGTTGGTCGGGGGGGGGGGGGGGAA
+
FFFFFFFFFFFFFFFFFFFFFFFFFFFFFFFFFFFFFFFFFFFFFFFF
@FS10000125:27:BPA73017-1634:1:1101:4570:1230 2:N:0:5
ATTTCATTGAGCGTACTCGACGAAGTTCAAAGGGGGGGGGGGGGGGAA
+
FFFFFFFFFFFFFFFFFFFFFFFFFFFFFFFFFFFFFFFFFFFFF,FF
@FS10000125:27:BPA73017-1634:1:1101:5150:1230 2:N:0:5
TTTCCATTGAGCGTACTCGACGAAGTTACCCGGGGGGGGGGGGGGGAA
+
:FFFFFFFFFFFFFFFFFFFFFFFFFF:F,FFFFFFFFFFFFFFFFFF
@FS10000125:27:BPA73017-1634:1:1101:5240:1230 2:N:0:5
AACGCGTTGAGCGTACTCGACGAAGTTCAACGGGGGGGGGGGGGGGGA
+
:FFFFFFFFFFFFFFFFFFFFFFFFFFFFFFFFFFFFFFFFFFFFFFF
@FS10000125:27:BPA73017-1634:1:1101:6050:1230 2:N:0:5
AAGTATTTGAGCGTACTCGACGAAGGGGGGGGGGGGGGGAGATCGGAA
+
FFFFFFFFFFFFFFFFFFFFFFFFFFFFFFFFFFFFFFFF,,FF:,,:
@FS10000125:27:BPA73017-1634:1:1101:6230:1230 2:N:0:5
TACTGCTTGAGCGTACTCGACGAAGTTCTCAGGGGGGGGGGGGGGGAA
+
,:FFFFFFFFFFFFFFFFFFFFFFFFFFFFFFFFFFFFFFFFFFFFFF
@FS10000125:27:BPA73017-1634:1:1101:6490:1230 2:N:0:5
TTTAGCTTGAGCGTACTCGACGAAGTTTGGGGGGGGGGGGGGGAGATC
+
,FFFFFFFFFFFFFFFFFFFFFFFFFFFFFFFFFFFFFFFFF,F,,F:
@FS10000125:27:BPA73017-1634:1:1101:6620:1230 2:N:0:5
TCGTCTTTGAGCGTACTCGACGAAGTTCATCGGGGGGGGGGGGGGGGA
+
,F,,,:FFFFFFFFFFFFFFFFFFFFFFF:FFFFFFFFFFFFFFFF,:
@FS10000125:27:BPA73017-1634:1:1101:6860:1230 2:N:0:5
ATTGTTTTGAGCGTACTCGACGAAGTTAATGGGGGGGGGGGGGGGAAA
+
FFFFFFFFFFFFFFFFFFFFFFFFFFFFFFFFFFFFFFFFFFFFF,FF
@FS10000125:27:BPA73017-1634:1:1101:6950:1230 2:N:0:5
TTTAAGTTGAGCGTACTCGACGAAGTTTGATGGGGGGGGGGGGGGGAA
+
,FFFFFFFFFFFFFFFFFFFFFFFFFFFFFFFFFFFFFFFFFFF,,F,
@FS10000125:27:BPA73017-1634:1:1101:7100:1230 2:N:0:5
GTGGGGGGGGGGGGGGGGGGGTTGTTTTTTTTTTTTTTTTGTTGTTTG
+
,,F,FFFFFF,:,::,:,,,,,,,,,,,,,,:F::F,F:,,,,,,,,:
@FS10000125:27:BPA73017-1634:1:1101:7650:1230 2:N:0:5
CCGGTCTTGAGCGTACTCGACGAAGTTAGCGGGGGGGGGGGGGGGAGA
+
FFFFFFFFFFFFFFFFFFFFFFFFFFFFFFFFFFFFFFFFFFFFFF,,
@FS10000125:27:BPA73017-1634:1:1101:7820:1230 2:N:0:5
TTTCTATCGAGCGTACTCGACGAAGTTCACAGGGGGGGGGGGGGGGAA
+
FFFFFFFFFFFFFFFFFFFFFFFFFFFFFFFFFFFFFFFFFFFFFFFF
@FS10000125:27:BPA73017-1634:1:1101:7850:1230 2:N:0:5
TTGGTATTGAGCGTACTCGACGAAGGGGGGGGGGGGGGGGAAATTGGA
+
FFFFFFFFFFFFFFFFFFFFFFFFFFFFFFFFFFFFFFFF,:,:,,,F
@FS10000125:27:BPA73017-1634:1:1101:7890:1230 2:N:0:5
TAGCATTTGAGCGTACTCGACGAAGTTCGGGGGGGGGGGGGGGAAATC
+
,:FFFFFFFFFFFFFFFFFFFFFFFFFFFFFFFFFFFFFFFF:F,FFF
@FS10000125:27:BPA73017-1634:1:1101:7940:1230 2:N:0:5
TTTCGGTTGAGCGTACTCGACGAAGTTGGGGGGGGGGGGGGGGAAATC
+
,FFFFFFFFFFFFFFFFFFFFFFFFFFFFFFFFFFFFFFFFF:F,,FF
@FS10000125:27:BPA73017-1634:1:1101:8070:1230 2:N:0:5
ATGAATTTGAGCGTACTCGACGAGGTGGGGGGGGGAGGGGGGGGGAGA
+
F,FFFFFFFFFFFFFFFFFFFFFFFFFFFFFFFFFFFFFFFFFFFFF,
@FS10000125:27:BPA73017-1634:1:1101:8310:1230 2:N:0:5
TTTTTATTGAGCGTACTCGACGAAGTTCTACGGGGGGGGGGGGGGGAA
+
FF,,:FFFFFFFFFFFFFFFFFFFFFF,F,FFFFFFFFFFFFFF:,FF
@FS10000125:27:BPA73017-1634:1:1101:9720:1230 2:N:0:5
CATTCTTTGAGCGTACTCGACGAAGTTATAGGGGGGGGGGGGGGGAAT
+
FFFFFFFFFFFFFFFFFFFFFFFFFFFFFFFFFFFFFFFFFFF,,FF,
@FS10000125:27:BPA73017-1634:1:1101:10730:1230 2:N:0:5
TTGCTTTTGAGCGTACTCGACGAAGTTCAAAGGGGGGGGGGGGGGGAA
+
,,FFFFFFFFFFFFFFFFFFFFFFFFFFFFFFFFFFFFFFFFFFF,FF
@FS10000125:27:BPA73017-1634:1:1101:13480:1230 2:N:0:5
CACCGGTTGAGCGTACTCGACGAAGTTTAGCGGGGGGGCGGGGGGGGG
+
FFFF,FFFFFFFFFFFFFFFFFFFFFFFF,FFFFFFFFFFFFFFFF::
@FS10000125:27:BPA73017-1634:1:1101:13500:1230 2:N:0:5
GCTGGATTGAGCGTACTCGACGAAGTTCGAAGGGAGGGGGGGGGGGGG
+
FFFF:FFFFFFFFFFFFFFFFFFFFFFFFFFFFFFFFFFFFFFFFFFF
@FS10000125:27:BPA73017-1634:1:1101:15100:1230 2:N:0:5
ATTTCATTGAGCGTACTCGACGAAGTTATGCAGGGGGGGGGGGGGGGA
+
FFFFFFFFFFFFFFFFFFFFFFFFFFFFFFFFFFFFFFFFFFFFFF,F
@FS10000125:27:BPA73017-1634:1:1101:15540:1230 2:N:0:5
TATCCATTGAGCGTACTCGACGAAGTTTGGGGGGGGGGGGGGGGAAAT
+
FFFFFFFFFFFFFFFFFFFFFFFFFFFFFFFFFFFFFFFFFFF,FF,:
@FS10000125:27:BPA73017-1634:1:1101:15920:1230 2:N:0:5
TTTTATTTGAGCGTACTCGACGAAGTTAAGGGGGGGGGGGGGGGGGAA
+
,FFFFFFFFFFFFFFFFFFFFFFFFFFFFFFFFFFFFFFFFFFFFF:F
@FS10000125:27:BPA73017-1634:1:1101:15960:1230 2:N:0:5
CCATCCTTGAGCGTACTCGACGAAGTTCGTTGGGGGGGGGGGGGGGAA
+
FFFFFFFFFFFFFFFFFFFFFFFFFFFFFFFFFFFFFFFFFFFFFF,,
@FS10000125:27:BPA73017-1634:1:1101:1450:1240 2:N:0:5
TGCATCTTGAGCGTACTCGACGAAGTTTAGAGGGGGGGGGGGGGGGGG
+
,,FFFFFFFFFFFFFFFFFFFFFFFFFFFFFFFFFFFFFFFFFFFF:F
@FS10000125:27:BPA73017-1634:1:1101:2800:1240 2:N:0:5
CCCTCATTGAGCGTACTCGACGAAGTTAGCCGGGGGGGGGGGGGGGGG
+
FFFFFFFFFFFFFFFFFFFFFFFFFFFFFFFFFFFFFFFFFFFFFF::
@FS10000125:27:BPA73017-1634:1:1101:3530:1240 2:N:0:5
CTCATATTGAGCGTACTCGACGAAGTTAGAGGGGGGGGGGGGGGGAAT
+
FFFFFFFFFFFFFFFFFFFFFFFFFFFFFFFFFFFFFFFFFFFF,FF,
@FS10000125:27:BPA73017-1634:1:1101:4440:1240 2:N:0:5
TTATTTTTGAGCGTACTCGACGAAGTTGGCAGGGGGGGGGGGGGGGGA
+
F,FFFFFFFFFFFFFFFFFFFFFFFFFFFFFFFFFFFFFFFFFFFFF:
@FS10000125:27:BPA73017-1634:1:1101:6030:1240 2:N:0:5
CTCGATTTGAGCGTACTCGACGAAGTTGACTGGGGGGGGGGGGGGGAA
+
FFFFFFFFFFFFFFFFFFFFFFFFFFFFFFFFFFFFFFFFFFFF::,F
@FS10000125:27:BPA73017-1634:1:1101:6210:1240 2:N:0:5
ATTATATTGAGCGTACTCGACGAAGTTATGCGGGGGGGGGGGGGGGAA
+
F,FFFFFFFFFFFFFFFFFFFFFFFFFFFFFFFFFFFFFFFFFFFFFF
@FS10000125:27:BPA73017-1634:1:1101:6340:1240 2:N:0:5
TTTTATTTGAGCGTACTCGACGAAGTTCTGAGGGGGGGGGGGGGGGAA
+
FFFFFFFFFFFFFFFFFFFFFFFFFFFFFFFFFFFFFFFFFFFFFFFF
@FS10000125:27:BPA73017-1634:1:1101:7240:1240 2:N:0:5
TGCGGCTTGAGCGTACTCGACGAAGTTGGAGGGGGGGGGGGGGGAAAT
+
,,F:FFFFFFFFFFFFFFFFFFFFFFFFFFFFFFFFFFFFFFF,FF,F
@FS10000125:27:BPA73017-1634:1:1101:7400:1240 2:N:0:5
TTATTCTTGAGCGTACTCGACAGTTGGCCGGGGGGGGGGGGGGGGAAA
+
FFFFFFFFFFFFFFFFFFFFFFFFFFFFFFFFFFFFFFFFFFFFF,FF
@FS10000125:27:BPA73017-1634:1:1101:7640:1240 2:N:0:5
ATCGTTTTGAGCGTACTCGACGAAGTTTGCTGGGGGGGGGGGGGGGGA
+
,FF,:,FFFFFFFFFFFFFFFFFFFFF,:FF,,FFFFFFFFFFFFF:F
@FS10000125:27:BPA73017-1634:1:1101:8340:1240 2:N:0:5
ACCTACTTGAGCGTAGCTCGTCGAAGTTTCCACGGGGGGGGGGGGGGG
+
,F,:,,FFFFFFFFF,F::,,F,FF:FF:::FFFFFFFFFFFFFFF,,
@FS10000125:27:BPA73017-1634:1:1101:8750:1240 2:N:0:5
CTCTTATTGAGCATACTCGACGAAGTTGGTAGGGGGGGGGGGGGGGAA
+
FFFFFFFFFFFFFFFFFFFFFFFFFFFFFFF:FF:FFFFFF,,F,F,,
@FS10000125:27:BPA73017-1634:1:1101:8790:1240 2:N:0:5
CTATGTTTGAGCGTACTCGACGAAGTTGCTGGGGGGGGGGGGGGGGAA
+
FFFFFFFFFFFFFFFFFFFFFFFFFFFFFFFFFFFFFFFFFFFF:,,:
@FS10000125:27:BPA73017-1634:1:1101:9210:1240 2:N:0:5
TCTAAATTGAGCGTACTCGACGAAGTTCTTTGGGGGGGGGGGGGGGGG
+
FFFFFFFFFFFFFFFFFFFFFFFFFFFFFFFFFFFFFFFFFFFFFFFF
@FS10000125:27:BPA73017-1634:1:1101:9420:1240 2:N:0:5
CATTACTTGAGCGTACTCGACGAAATTAACAGGGGGGGGGGGGGGGGG
+
,:F,::FFFFFFFFFFFFFFFFFF,FF,,,FFFFFFFFFFFFFF,F:F
@FS10000125:27:BPA73017-1634:1:1101:12140:1240 2:N:0:5
GGTAGCTTGAGCGTACTCGACGAAGTTACTAGGGGGGGGGGGGGGGAA
+
,:FFFFFFFFFFFFFFFFFFFFFFFFFFFFFFFFFFFFFFFFFFF,F:
@FS10000125:27:BPA73017-1634:1:1101:13430:1240 2:N:0:5
AAGTTCTTGAGCGTACTCGACGAAGTTGCCAGGGGGGGGGGGGGGGAA
+
FFFFFFFFFFFFFFFFFFFFFFFFFFFFFFFFFFFFFFFFFFFFF,FF
@FS10000125:27:BPA73017-1634:1:1101:15480:1240 2:N:0:5
CAGGCTTTGAGCGTACTCGACGAAGTTGCTAGGGGGGGGGGGGGGGAA
+
FFFFFFFFFFFFFFFFFFFFFFFFFFFFFFFFFFFFFFFFFFFFF,FF
@FS10000125:27:BPA73017-1634:1:1101:1080:1250 2:N:0:5
TATAAATTGAGCGTACTCGACGAAGTTACAGGGGGGGGGGGGGGGGGA
+
,,FFFFFFFFFFFFFFFFFFFFFFFFFFFFFFFFFFFFFFFFFFFFF:
@FS10000125:27:BPA73017-1634:1:1101:1870:1250 2:N:0:5
TCGTGTTTGAGCGTACTCGACGAAGGGGGGGGGGGGGGGAAATCGGAA
+
,FFFFFFFFFFFFFFFFFFFFFFFFFFFFFFFFFFFFFFF,FF,,,F,
@FS10000125:27:BPA73017-1634:1:1101:2120:1250 2:N:0:5
TCGCCGTTGAGCGTACTCGACGAAGTTTCCTGGGGGGGGGGGGGGGGG
+
,FFFFFFFFFFFFFFFFFFFFFFFFFFFFFFFFFFFFFFFFFFFFFF,
@FS10000125:27:BPA73017-1634:1:1101:2760:1250 2:N:0:5
TTTGGTTTGAGCGTACTCGACGAAGTTAGGTGGGGGGGGGGGGGGAAA
+
FFFFFFFFFFFFFFFFFFFFFFFFFFFFFFFFFFFFFFFFFFFFFFF:
@FS10000125:27:BPA73017-1634:1:1101:3550:1250 2:N:0:5
TATCTTTTGAGCGTACTCGACGAAGTTCCGAGGGGGGGGGGGGGGGGG
+
,,FFFFFFFFFFFFFFFFFFFFFFFFFFFFFFFFFFFFFFFFFFFF,F
@FS10000125:27:BPA73017-1634:1:1101:3920:1250 2:N:0:5
TTCCCTTTGAGCGTACTCGACGAAGTTCTCGGGGGGGGGGGGGGGAAA
+
,FFFFFFFFFFFFFFFFFFFFFFFFFFFFFFFFFFFFFFFFFFFFF,F
@FS10000125:27:BPA73017-1634:1:1101:3960:1250 2:N:0:5
TCATAGTTGAGCGTACTCGACGAAGTTCTGTGGGGGGGGGGGGGGGGA
+
,FFFFFFFFFFFFFFFFFFFFFFFFFFFFFFFFFFFFFFFFFFFFFF,
@FS10000125:27:BPA73017-1634:1:1101:5630:1250 2:N:0:5
CAGGATTTGAGCGTACTCGACGAAGTTGCTAGGGGGGGGGGGGGGGGA
+
F:::FFFFFFFFFFFFFFFFFFFFFFFFF:,:FFFFFFFFFF::F,FF
@FS10000125:27:BPA73017-1634:1:1101:5930:1250 2:N:0:5
AAACGATTGAGCGTACTCGACGAAGTTACAGGGGGGGGGGGGGGGAAA
+
FFFFFFFFFFFFFFFFFFFFFFFFFFFFFFFFFFFFFFFFFFFF,F,,
@FS10000125:27:BPA73017-1634:1:1101:6520:1250 2:N:0:5
TTGGCATTGAGCGTACTCGACGAAGTTCAGAGGGGGGGGGGGAGGGGG
+
FF,,F:FFFFFFFFFFFFFFFFFFFFFFFFFFFFFFFFF:,F,:,F,F
@FS10000125:27:BPA73017-1634:1:1101:8350:1250 2:N:0:5
GATGTATTGAGCGTACTCGACGAAGTTGCCAGGGGGGGGGGGGGGGAA
+
,FFFFFFFFFFFFFFFFFFFFFFFFFFFFFFFFFFFFFFFFF:FF,:F
@FS10000125:27:BPA73017-1634:1:1101:8390:1250 2:N:0:5
TAAAACTTGAGCGTACTCGACGAAGTTAGGTGGGGGGGGGGGGGGGAA
+
FFFFFFFFFFFFFFFFFFFFFFFFFFFFFFFFFFFFFFFFFFFFF:FF
@FS10000125:27:BPA73017-1634:1:1101:9240:1250 2:N:0:5
TTTCATTTGAGCGTACTCGACGAAGTTCTACGGGGGGGGGGGGGGGGG
+
FFFFFFFFFFFFFFFFFFFFFFFFFFFFFFFFFFFFFFFFFFFFFFF:
@FS10000125:27:BPA73017-1634:1:1101:10210:1250 2:N:0:5
ACTTTTTTGAGCGTACTCGACGAAGTTGATCGGGGGGGGGGGGGGGAA
+
,,,,,,FFFFFFFFFFFFFFFFFFFFF,:FFFFFFFFFFFFFFF:FFF
@FS10000125:27:BPA73017-1634:1:1101:10280:1250 2:N:0:5
CCCTGCTTGAGCGTACTCGACGAAGTTAGTTCGGGGGGGGGGGGGGGG
+
FFFFFFFFFFFFFFFFFFFFFFFFFFFFFFFFFFFFFFFFFFFFFF:F
@FS10000125:27:BPA73017-1634:1:1101:11200:1250 2:N:0:5
ACTAGATTGAGCGTACTCGACGAAGTTCACAGGGGGGGGGGGGGGGAA
+
FFF,,FFFFFFFFFFFFFFFFFFFFFFFFF,FFFFFFFFFFFFFF:,F
@FS10000125:27:BPA73017-1634:1:1101:11500:1250 2:N:0:5
TCTTCATTGAGCGTACTCGACGAAGTTTCAGGGGGGGGGGGGGGGAAA
+
FFF,:,FFFFFFFFFFFFFFFFFFFFFFF:,FFFFFFFFFFFFFFF:,
@FS10000125:27:BPA73017-1634:1:1101:11510:1250 2:N:0:5
TCCAACTTGAGCGTACTCGACGAAGTTTGTTGGGGGGGGGGGGGGGGA
+
,FFFFFFFFFFFFFFFFFFFFFFFFFFFFFFFFFFFFFFFFFFFF,F,
@FS10000125:27:BPA73017-1634:1:1101:11830:1250 2:N:0:5
TTTAGATTGAGCGTACTCGACGAAATTGGCGGGGGGGGGGGGGGGGAA
+
F,FFFFFFFFFFFFFFFFFFFFFFFFFFFFFFFFFFFFFFFFFFF:FF
@FS10000125:27:BPA73017-1634:1:1101:11970:1250 2:N:0:5
TCAATCTTGAACGTACTCGACGAAGTTTTGTTATTGGAAGGGGCTTTT
+
,F,,FFFFFF::F:,:,:F,FF,:F:,FFFF,,,,,,,,,,,,,,,:F
@FS10000125:27:BPA73017-1634:1:1101:13630:1250 2:N:0:5
TATATCTTGAGCGTACTCGACGAAGTTCATAGGGGGGGGGGGGGGGAA
+
FFFFFFFFFFFFFFFFFFFFFFFFFFFFFFFFFFFFFFFFFFFF:,FF
@FS10000125:27:BPA73017-1634:1:1101:15900:1250 2:N:0:5
TATCTCTTGAGCGTACTCGACGAAGTTGGCGGGGGGGGGGGGGGAAAT
+
FFFFFFFFFFFFFFFFFFFFFFFFFFFFFFFFFFFFFFFFFFFF,:FF
@FS10000125:27:BPA73017-1634:1:1101:16100:1250 2:N:0:5
TATTTTTTGAGCGTACTCGACGAAGTTCAGAGGGGGGGGGGGGGGGGG
+
F,FFFFFFFFFFFFFFFFFFFFFFFFFFFFFFFFFFFFFFFFFFFFF:
@FS10000125:27:BPA73017-1634:1:1101:1960:1260 2:N:0:5
TCATGATTGAGCGTACTCGACGAAGTTGGCCGGGGGGGGGGGGGGGAA
+
FFFFFFFFFFFFFFFFFFFFFFFFFFFFFFFFFFFFFFFFFFFFFFFF
@FS10000125:27:BPA73017-1634:1:1101:2810:1260 2:N:0:5
TTAGACTTGAGCGTACTCGACGAAGTTAGTTGGGGGGGGGGGGGGGGG
+
F,F:FFFFFFFFFFFFFFFFFFFFFFFFFFFFFFFFFFFFFFFFF,F,
@FS10000125:27:BPA73017-1634:1:1101:4210:1260 2:N:0:5
CTAATCTTGAGCGTACTCGACGAAGTGGGGGGGGGGGGGGGAAATCGA
+
FFFFFFFFFFFFFFFFFFFFFFFFFFFFFFFFFFFFFFFFFF:,F:,,
@FS10000125:27:BPA73017-1634:1:1101:5640:1260 2:N:0:5
TTCTCTTTGAGCGTACTCGACGAAGTTCAAGGGGGGGGGGGGGGGGAA
+
,,FFFFFFFFFFFFFFFFFFFFFFFFFFFFFFFFFFFFFFFFFFF:FF
@FS10000125:27:BPA73017-1634:1:1101:5880:1260 2:N:0:5
TTTCCGTTGAGCGTACTCGACGAAGTTCGCAGGGGGGGGGGGGGGGGA
+
,FFFFFFFFFFFFFFFFFFFFFFFFFFFFFFFFFFFFFFFFFFFFFFF
@FS10000125:27:BPA73017-1634:1:1101:5990:1260 2:N:0:5
CATCGGTTGAGCGTACTCGACGAAGTTGACTGGGGGGGGGGGGGGGGG
+
FFFFFFFFFFFFFFFFFFFFFFFFFFFFFFFFFFFFFFFFFFFFF:::
@FS10000125:27:BPA73017-1634:1:1101:6450:1260 2:N:0:5
CCTACATTGAGCGTACTCGACGAAGTTGCAAGGGGGGGGGGGGGGGAA
+
FFFFFFFFFFFFFFFFFFFFFFFFFFFFFFFFFFFFFFFFFFFFFF:F
@FS10000125:27:BPA73017-1634:1:1101:6530:1260 2:N:0:5
ATCCTATTGAGCGTACTCGACGAAGTTCAGGGGGGGGGGGGGGGAAAT
+
FFFFFFFFFFFFFFFFFFFFFFFFFFFFFFFFFFFFFFFFFFFFFFFF
@FS10000125:27:BPA73017-1634:1:1101:7210:1260 2:N:0:5
TTAGAATTGAGCGTACTCGACGAAGTTTAACGGGGGGGGGGGGGGGGA
+
FFFFFFFFFFFFFFFFFFFFFFFFFFFFFFFFFFFFFFFFFFFF:FFF
@FS10000125:27:BPA73017-1634:1:1101:7290:1260 2:N:0:5
TTAGAATTGAGCGTACTCGACGAAGTTTAACGGGGGGGGGGGGGGGGA
+
FFFFFFFFFFFFFFFFFFFFFFFFFFFFFFFFFFFFFFFFFFFFFFFF
@FS10000125:27:BPA73017-1634:1:1101:8020:1260 2:N:0:5
CCCACCTTGAGCGTACTCGACGAAGTTGGGGGGGGGGGGGGGGGGAAT
+
FFFFFFFFFFFFFFFFFFFFFFFFFFFFFFFFFFFFFFFFFFF:,F:,
@FS10000125:27:BPA73017-1634:1:1101:8200:1260 2:N:0:5
TATTGGTTGAGCGTACTCGACGAAGGGGGGGGGGGGGGGAGATCGGAA
+
FFFFFFFFFFFFFFFFFFFFFFFFFFFFFFFFFFFFFFFF,,FF:,F:
@FS10000125:27:BPA73017-1634:1:1101:8250:1260 2:N:0:5
TTTGGCTTGAGCGTACTCGACGAAGTTCATTGGGGGGGGGGGGGGGGA
+
FFFFFFFFFFFFFFFFFFFFFFFFFFFFFFFFFFFFFFFFFFFFFF,F
@FS10000125:27:BPA73017-1634:1:1101:8330:1260 2:N:0:5
CCGATCTTGAGCGTACTCGACGAAGTTTTGCGGGGGGGGGGGGGGGAA
+
F,,FFFFFFFFFFFFFFFFFFFFFFFFFF,FFFFFFFFFFFFFFF,FF
@FS10000125:27:BPA73017-1634:1:1101:8440:1260 2:N:0:5
ATCAGTTTGAGCGTACTCGACGAAGTTAAAAGGGGGGGGGGGGGGGAA
+
FFFFFFFFFFFFFFFFFFFFFFFFFFFFFFFFFFFFFFFFFFFFFFFF
@FS10000125:27:BPA73017-1634:1:1101:8900:1260 2:N:0:5
TCAATATTGAGCGTACTCGACGAAGTTAGGTGGGGGGGGGGGGGGGGA
+
,FFFFFFFFFFFFFFFFFFFFFFFFFFFFFFFFFFFFFFFFFFFFF:F
@FS10000125:27:BPA73017-1634:1:1101:9270:1260 2:N:0:5
TTATCCTTGAGCGTACTCGACGAAGTTGTAGGGGGGGGGGGGGGGGGG
+
FFFFFFFFFFFFFFFFFFFFFFFFFFFFFFFFFFFFFFFFFFFFFFF:
@FS10000125:27:BPA73017-1634:1:1101:9300:1260 2:N:0:5
TAATGCTTGAGCGTACTCGACGAAGTTTGTGGGGGGGGGGGGGGGAAA
+
,:FFFFFFFFFFFFFFFFFFFFFFFFFFFFFFFFFFFFFFFFFF,F,,
@FS10000125:27:BPA73017-1634:1:1101:11170:1260 2:N:0:5
CTCTGATTGAGCGTACTCGACGAAGTTTTTTGGGGGGGGGGGGGGGAA
+
FFFFF,FFFFFFFFFFFFFFFFFFFFF,F:,FFFFFFFFFFFFFF,,:
@FS10000125:27:BPA73017-1634:1:1101:13060:1260 2:N:0:5
CCGAACTTGAGCGTACTCGACGAAGTTCATTGGGGGGGGGGGGGGGGA
+
F,F::FFFFFFFFFFFFFFFFFFFFFF,F,FFFFFFFFFFFFFFFF,:
@FS10000125:27:BPA73017-1634:1:1101:13600:1260 2:N:0:5
CAGGCATTGAGCGTACTCGACGAAGTTGACAGGGGGGGGGGGGGGGAA
+
FFFFFFFFFFFFFFFFFFFFFFFFFFFFFFFFFFFFFFFFFFFFF,FF
@FS10000125:27:BPA73017-1634:1:1101:14680:1260 2:N:0:5
TTGCATTTGAGCGTACTCGACGAAGTTTATTGGGGGGGGGGGGGGGGG
+
,FFFFFFFFFFFFFFFFFFFFFFFFFFFFFFFFFFFFFFFFFF:FFF,
@FS10000125:27:BPA73017-1634:1:1101:15010:1260 2:N:0:5
ACTTGCTTGAGCGTACTCGACGAAGTTTTGCGGGGGGGGGGGGGGGGA
+
FFFFFFFFFFFFFFFFFFFFFFFFFFFFFFFFFFFFFFFFFFFFFF,F
@FS10000125:27:BPA73017-1634:1:1101:15330:1260 2:N:0:5
TATTCCTTGAGCGTACTCGACGAAGTTACCTGGGGGGGGGGGGGGGGA
+
F,FFFFFFFFFFFFFFFFFFFFFFFFFFFFFFFFFFFFFFFFFFFF,:
@FS10000125:27:BPA73017-1634:1:1101:15580:1260 2:N:0:5
TCTTGATTGAGCGTACTCGACGAAGTTAACAGGGGGGGGGGGGGGGAA
+
FFFFFFFFFFFFFFFFFFFFFFFFFFFFFFFFFFFFFFFFFFFFFFFF
@FS10000125:27:BPA73017-1634:1:1101:16350:1260 2:N:0:5
CTGAACTTGAGCGTACTCGACGAAGTTTACGGGGGGGGGGGGGGGAAA
+
F,FFFFFFFFFFFFFFFFFFFFFFFFFFFFFFFFFFFFFFFFFF,F,,
@FS10000125:27:BPA73017-1634:1:1101:16370:1260 2:N:0:5
TTTCCTTTGAGCGTACTCGACGAAGTTGCAAAGGGGGGGGGGGGGGGA
+
FFFFFFFFFFFFFFFFFFFFFFFFFFFFFFFFFFFFFFFFFFFF:,F,
@FS10000125:27:BPA73017-1634:1:1101:1860:1270 2:N:0:5
CTGGTTTTGAGCGTACTCGACGAAGTTGTTAGGGGGGGGGGGGGGGAA
+
F,:,FFFFFFFFFFFFFFFFFFFFFFFFF:FFFFFFFFFFFFFFFFFF
@FS10000125:27:BPA73017-1634:1:1101:4070:1270 2:N:0:5
TTTACTTTGAGCGGTACTCGACGAAGTTATGGGGGGGGGGGGGGAAAT
+
F,FFFFFFFFFFFFFFFFFFFFFFFFFFFFFFFFFFFFFFFFF,FF:F
@FS10000125:27:BPA73017-1634:1:1101:5540:1270 2:N:0:5
AAGGTTTTGAGCGTACTCGACGAAGTTACCAGGGGGGGGGGGGGGGGA
+
F:FFFFFFFFFFFFFFFFFFFFFFFFFFFFFFFFFFFFFFFFFFFF,F
@FS10000125:27:BPA73017-1634:1:1101:5840:1270 2:N:0:5
ACTATCTTGAGCGTACTCGACGAAGTTAAACGGGGGGGGGGGGGGGAA
+
FFFFFFFFFFFFFFFFFFFFFFFFFFFFFFFFFFFFFFFFFFFFF,FF
@FS10000125:27:BPA73017-1634:1:1101:6510:1270 2:N:0:5
CTACATTTGAGCGTACTCGACGAAGTTCTTTGGGGGGGGGGGGGGGGG
+
FFFFFFFFFFFFFFFFFFFFFFFFFFFFFFFFFFFFFFFFFFFFFFFF
@FS10000125:27:BPA73017-1634:1:1101:9550:1270 2:N:0:5
AGGTTGTTGAGCGTACTCGACGAAGTTCAGTGGGGGGGGGGGGGGGGA
+
F:FFFFFFFFFFFFFFFFFFFFFFFFFFFFFFFFFFFFFFFFFFFF,F
@FS10000125:27:BPA73017-1634:1:1101:10070:1270 2:N:0:5
TCTTCGTTGAGCGTACTCGACGAAGCAGATCGGAAGAGCGGGGGGGGG
+
,FFFFFFFFFFFFFFFFFFFFFFFFFFFFFFFFFFFFFFFFFFFFFFF
@FS10000125:27:BPA73017-1634:1:1101:10480:1270 2:N:0:5
TTGTGTTTGAGCGTACTCGACGAAGTTCAGTGGGGGGGGGGGGGGGAA
+
,FFFFFFFFFFFFFFFFFFFFFFFFFFFFFFFFFFFFFFFFFFFF:FF
@FS10000125:27:BPA73017-1634:1:1101:11350:1270 2:N:0:5
AACGAATTGAGCGTACTCGACGAAGTGGGGGGGGGGGGGGGAAATCGG
+
:FFFFFFFFFFFFFFFFFFFFFFFFFFFFFFFFFFFFFFFFFF,F:,,
@FS10000125:27:BPA73017-1634:1:1101:11480:1270 2:N:0:5
CTACATTTGAGCGTACTCGACGAGGTTCCAGGGGGGGGGGGGGGGGGA
+
FFFFFFFFFFFFFFFFFFFFFFFFFFFFFFFFFFFFFFFFFFFFFFF,
@FS10000125:27:BPA73017-1634:1:1101:11620:1270 2:N:0:5
TAGATTTTGAGCGTACTCGACGAAGTTAGAAGGGGGGGGGGGGGGGGA
+
FFFFFFFFFFFFFFFFFFFFFFFFFFFFFFFFFFFFFFFFFFFFFFFF
@FS10000125:27:BPA73017-1634:1:1101:13950:1270 2:N:0:5
CACCATTTGAGCGTACTCGACGAAGTTGTTCGGGGGGGGGGGGGGGGG
+
FFFFFFFFFFFFFFFFFFFFFFFFFFFFFFFFFFFFFFFFFFFF,,,F
@FS10000125:27:BPA73017-1634:1:1101:14170:1270 2:N:0:5
CTGTTTTTGAGCGTACTCGACGAAGTTTACGGGGGGGGGGGGGGGGAA
+
F:FFFFFFFFFFFFFFFFFFFFFFFFFFFFFFFFFFFFFFFFFF::,,
@FS10000125:27:BPA73017-1634:1:1101:16000:1270 2:N:0:5
TAAGGCTTGAGCGTACTCGACGAAGGGGGGGGGGGGGGGAGATCGGAA
+
FFFFFFFFFFFFFFFFFFFFFFFFFFFFFFFFFFFFFFF:::FF,,F:
@FS10000125:27:BPA73017-1634:1:1101:1600:1280 2:N:0:5
TCTGGTTTGAGCGTACTCGACGAAGTTAAACGGGGGGGGGGGGGGGGG
+
FFFFFFFFFFFFFFFFFFFFFFFFFFFFFFFFFFFFFFFFFFFFFFFF
@FS10000125:27:BPA73017-1634:1:1101:2220:1280 2:N:0:5
TTGTGGTTGAGCGTACTCGACGAAGTGGGGGGGGGGGGGGGGAAATCG
+
F,FFFFFFFFFFFFFFFFFFFFFFFFFFFFFFFFFFFFFFFFF,:FF:
@FS10000125:27:BPA73017-1634:1:1101:2730:1280 2:N:0:5
CTGGTTTTGAGCGTACTCGACGAAGTTATCCGGGGGGGGGGGGGGGAA
+
F,FFFFFFFFFFFFFFFFFFFFFFFFFFFFFFFFFFFFFFFFF:F,FF
@FS10000125:27:BPA73017-1634:1:1101:5250:1280 2:N:0:5
TCGGGATTGAGCGTACTCGACGAAGTTTGGAGGGGGGGGGGGGGGGGG
+
FF:FFFFFFFFFFFFFFFFFFFFFFFFFFFFFFFFFFFFFFFFFFFFF
@FS10000125:27:BPA73017-1634:1:1101:7830:1280 2:N:0:5
GATTCCTTGAGCGTACTCGACGAAGTTTGCAGGGGGGGGGGGGGGGAA
+
FFFFFFFFFFFFFFFFFFFFFFFFFFFFFFFFFFFFFFFFFFFFF:FF
@FS10000125:27:BPA73017-1634:1:1101:8380:1280 2:N:0:5
CTGTCCTTGAGCGTACTCGACGAAGTTGAATGGGGGGGGGGGGGGGGA
+
F,:FFFFFFFFFFFFFFFFFFFFFFFFFFFFFFFFFFFFFFFFFF:,,
@FS10000125:27:BPA73017-1634:1:1101:8810:1280 2:N:0:5
TTGGCATTGAGCGTACTCGACGAAGTTTTGTGGGGGGGGGGGGGGGAA
+
F,FFFFFFFFFFFFFFFFFFFFFFFFFFFFFFFFFFFFFFFFFFFFFF
@FS10000125:27:BPA73017-1634:1:1101:9920:1280 2:N:0:5
TCAATCTTGAGCGTACTCGACGAAGTTTAGCGGGGGGGGGGGGGGGGA
+
,FFFFFFFFFFFFFFFFFFFFFFFFFFFFFFFFFFFFFFFFFFFFFFF
@FS10000125:27:BPA73017-1634:1:1101:10020:1280 2:N:0:5
ACGAATTTGAGCGTACTCGACGAAGTTCAGTGGGGGGGGGGGGGGGGA
+
FFFFFFFFFFFFFFFFFFFFFFFFFFFFFFFFFFFFFFFFFFFFFFF,
@FS10000125:27:BPA73017-1634:1:1101:10150:1280 2:N:0:5
ATTTGATTGAGCGTACTCGACGAAGTTGCAAGGGGGGGGGGGGGGGAA
+
F:FF:FFFFFFFFFFFFFFFFFFFFFFFFFFFFFFFFFFFFFFF:,::
@FS10000125:27:BPA73017-1634:1:1101:10280:1280 2:N:0:5
CGTTAATTGAGCGTACTCGACGAAGTTGGGCGGGGGGGGGGGGGGGAA
+
FFFFFFFFFFFFFFFFFFFFFFFFFFFFFFFFFFFFFFFFFFFFFFFF
@FS10000125:27:BPA73017-1634:1:1101:10620:1280 2:N:0:5
ATCTCTTTGAGCGTACTCGACGAAGTTGCACGGGGGGGGGGGGGGGAA
+
FFFFFFFFFFFFFFFFFFFFFFFFFFFFFFFFFFFFFFFFFFFFF,FF
@FS10000125:27:BPA73017-1634:1:1101:11400:1280 2:N:0:5
ACAGTCTTGAGCGTACTCGACGAAGTTTAGTGGGGGGGGGGGGGGGAA
+
:FFFFFFFFFFFFFFFFFFFFFFFFFFFFFFFFFFFFFFFFFFFF,FF
@FS10000125:27:BPA73017-1634:1:1101:11490:1280 2:N:0:5
AAAGTTTTGAGCGTACTCGACGAAGTTTACTGGGGGGGGGGGGGGGAA
+
FFFFFFFFFFFFFFFFFFFFFFFFFFFFFFFFFFFFFFFFFFFFF,FF
@FS10000125:27:BPA73017-1634:1:1101:13850:1280 2:N:0:5
TAGAGATTGAGCGTACTCGACGAAGTTGGCTGGGGGGGGGGGGGGAAA
+
FFFFFFFFFFFFFFFFFFFFFFFFFFFFFFFFFFFFFFFFFFFFFFF:
@FS10000125:27:BPA73017-1634:1:1101:14600:1280 2:N:0:5
TTTTGATTGAGCGTACTCGACGAAGTTGTAAGGGGGGGGGGGGGGGGA
+
,FFFFFFFFFFFFFFFFFFFFFFFFFFFFFFFFFFFFFFFFFFFF,,F
@FS10000125:27:BPA73017-1634:1:1101:16340:1280 2:N:0:5
CACAAATTGAGCGTACTCGACGAAGTTGTCGGGGGGGGGGGGGGGAAA
+
FFFFFFFFFFFFFFFFFFFFFFFFFFFFFFFFFFFFFFFFFFFF:FF,
@FS10000125:27:BPA73017-1634:1:1101:1840:1290 2:N:0:5
TTCCGTTTGAGCGTACTCGACGAAGTTTCACGGGGGGGGGGGGGGGGA
+
,:FFFFFFFFFFFFFFFFFFFFFFFFFFFFFFFFFFFFFFFFFFFFFF
@FS10000125:27:BPA73017-1634:1:1101:2610:1290 2:N:0:5
TCTCGTTTGAGCGTACTCGACGAAGTTGTACGGGGGGGGGGGGGGGAA
+
,F:FFFFFFFFFFFFFFFFFFFFFFFFFFFFFFFFFFFFFFFFFF:,F
@FS10000125:27:BPA73017-1634:1:1101:3290:1290 2:N:0:5
AATAAATTGAGCGTACTCGACGAAGTTCTTGGGGGGGGGGGGGGGGGA
+
FFFFFFFFFFFFFFFFFFFFFFFFFFFFFFFFFFFFFFFFFFFFF,F,
@FS10000125:27:BPA73017-1634:1:1101:3400:1290 2:N:0:5
GCTGGTTTGAGCGTACTCGACGAAGTTCCTGGGGGGGGGGGGGGGGAA
+
FF,,,FFFFFFFFFFFFFFFFFFFFFFFF:::FFFFFFFFFFFFF,,F
@FS10000125:27:BPA73017-1634:1:1101:3710:1290 2:N:0:5
CTTACTTTGAGCGTACTCGACGAAGTTGTTTGGGGGGGGGGGGGGAAA
+
FFFFFFFFFFFFFFFFFFFFFFFFFFFFFFFFFFFFFFFFFFFFFF,:
@FS10000125:27:BPA73017-1634:1:1101:4170:1290 2:N:0:5
TATAGTTTGAGCGTACTCGACGAAGTTGGTGGGGGGGGGGGGGGGGGG
+
,,FFFFFFFFFFFFFFFFFFFFFFFFFFFFFFFFFFFFFFFFFFFF:F
@FS10000125:27:BPA73017-1634:1:1101:5490:1290 2:N:0:5
TTATCGTTGAGCGTACTCGACGAAGTTCGGCGGGGGGGGGGGGGGGAA
+
,FFFFFFFFFFFFFFFFFFFFFFFFFFFFFFFFFFFFFFFFFFFFFFF
@FS10000125:27:BPA73017-1634:1:1101:7170:1290 2:N:0:5
TTACTCTTGAGCGTACTCGACGAAGTTCAGTGGGGGGGGGGGGGGGAA
+
F,,,F:FFFFFFFFFFFFFFFFFFFFFFF,,FFFFFFFFFFFFFF,:F
@FS10000125:27:BPA73017-1634:1:1101:8010:1290 2:N:0:5
TACTCCTTGAGCGTACTCGACGAAGTGGGGGGGGGGGGGGGGGAAATT
+
F,F,F:FFFFFFFFFFFFFFFFFFFF:F,,FFFFFFFFFFFF,FF,F,
@FS10000125:27:BPA73017-1634:1:1101:8640:1290 2:N:0:5
TATTTGTGAGCGTACTCGACGAAGTTGAAGGGGGGGGGGGGGGGGAAA
+
F:FFFFFFFFFFFFFFFFFFFFFFFFFFFFFFFFFFFFFFFFFF,F,,
@FS10000125:27:BPA73017-1634:1:1101:9800:1290 2:N:0:5
ATGAACTTGAGCGTACTCGACGAAGTTGCTTGGGGGGGGGGGGGGGGG
+
:,FFFFFFFFFFFFFFFFFFFFFFFFFFFFFFFFFFFFFFFFFFFFF,
@FS10000125:27:BPA73017-1634:1:1101:10060:1290 2:N:0:5
GCGTAATTGAGCGTACTCGACGAAGTTGCAGGGGGGGGGGGGGGGAAA
+
,FFFFFFFFFFFFFFFFFFFFFFFFFFFFFFFFFFFFFFFFFFF:FF,
@FS10000125:27:BPA73017-1634:1:1101:10850:1290 2:N:0:5
CATTCATTGAGCGTACTCGACGAAGTTGGCGGGGGGGGGGGGGGAAAT
+
FFFFFFFFFFFFFFFFFFFFFFFFFFFFFFFFFFFFFFFFFFFFF::F
@FS10000125:27:BPA73017-1634:1:1101:10940:1290 2:N:0:5
CACTTCTTGAGCGTACTCGACGAAGTTCAGGGGGGGGGGGGGGGAGAT
+
F:FFF:FFFFFFFFFFFFFFFFFFFFFFF:F:FFFFFFFFFFFFF:,F
@FS10000125:27:BPA73017-1634:1:1101:11500:1290 2:N:0:5
ATGTGCTTGAGCGTACTCGACGAAGTTCATGAGGGGGGGGGGGGGGGA
+
,FFFFFFFFFFFFFFFFFFFFFFFFFFFFFFFFFFFFFFFFFFFFFFF
@FS10000125:27:BPA73017-1634:1:1101:11800:1290 2:N:0:5
TTTTCCTTGAGCGTACTCGACGAAGTTGTTGGGGGGGGGGGGGGAGGA
+
,FFFFFFFFFFFFFFFFFFFFFFFFFFFFFFFFFFFFFFFFFF,FF::
@FS10000125:27:BPA73017-1634:1:1101:12200:1290 2:N:0:5
CTGTCCTTGAGCGTACTCGACGAAGTTCCACGGGGGGGGGGGGGGGGA
+
F,FFFFFFFFFFFFFFFFFFFFFFFFFFFFFFFFFFFFFFFFFFFFFF
@FS10000125:27:BPA73017-1634:1:1101:12380:1290 2:N:0:5
TAGTGGTTGAGCGTACTCGACGAAGTTCCGGGGGGGGGGGGGGAAGAT
+
FFFFFFFFFFFFFFFFFFFFFFFFFFFFFFFFFFFFFFFFFFF:F,,:
@FS10000125:27:BPA73017-1634:1:1101:12410:1290 2:N:0:5
TATTGCTTGAGCGTACTCGACGAAGTTAAAAGGGGGGGGGGGGGGGGA
+
FF,FFFFFFFFFFFFFFFFFFFFFFFFFFF:FFFFFFFFFF:FFF,FF
@FS10000125:27:BPA73017-1634:1:1101:15880:1290 2:N:0:5
CCATCTTTGAGCGTACTCGACGAAGTTCTCGGGGGGGGGGGGGGGGGA
+
FF,F,FFFFFFFFFFFFFFFFFFFFFF,F,,:FFFFFFFFFFFFF,FF
@FS10000125:27:BPA73017-1634:1:1101:16160:1290 2:N:0:5
AAAGGTTTGAGCGTACTCGACGAAGTTGAAAGGGGGGGGGGGGGGGAA
+
FFFFFFFFFFFFFFFFFFFFFFFFFFFFFFFFFFFFFFFFFFFFFF,F
@FS10000125:27:BPA73017-1634:1:1101:3190:1300 2:N:0:5
TTATAGTTGAGCGTACTCGACGAAGTTAAAGGGGGGGGGGGGGGGAAA
+
,FFFFFFFFFFFFFFFFFFFFFFFFFFFFFFFFFFFFFFFFFFF:F,,
@FS10000125:27:BPA73017-1634:1:1101:3250:1300 2:N:0:5
TTTCCCTTGAGCGTACTCGACGAAGTTTTTCGGGGGGGGGGGGGGGGA
+
FF:FFFFFFFFFFFFFFFFFFFFFFFFFFFFFFFFFFFFFFFF:F,F,
@FS10000125:27:BPA73017-1634:1:1101:3640:1300 2:N:0:5
CTACGGTTGAGCGTACTCGACGAAGTTGTGGGGGGGGGGGGGGGAAAT
+
FFFFFFFFFFFFFFFFFFFFFFFFFFFFFFFFFFFFFFFFFFF,F:,F
@FS10000125:27:BPA73017-1634:1:1101:3810:1300 2:N:0:5
TTACCTTTGAGCGTACTCGACGAAGGGGGGGGGGGGGGGAGATCGGAA
+
FF:FFFFFFFFFFFFFFFFFFFFFF:F:,FFFFFFFFFF,,::,,,F:
@FS10000125:27:BPA73017-1634:1:1101:4520:1300 2:N:0:5
ACATTATTGAGCGTACTCGACGAAGTGGGGGGGGGGGGGGGAGATCGA
+
FFFFF:FFFFFFFFFFFFFFFFFFFFFFFFFFFFFFFFFFFF,,F:,,
@FS10000125:27:BPA73017-1634:1:1101:4550:1300 2:N:0:5
AAGTGTTTGAGCGTACTCGACGAAGTTGTCAGGGGGGGGGGGGGGGAA
+
FF:FFFFFFFFFFFFFFFFFFFFFFFFFFFFFFFFFFFFFFFFFFFFF
@FS10000125:27:BPA73017-1634:1:1101:5700:1300 2:N:0:5
ATTGAGTTGAGCGTACTCGACGAAGTTTAATGGGGGGGGGGGGGGGGG
+
,:FFFFFFFFFFFFFFFFFFFFFFFFFFFFFFFFFFFFFFFFFFFFF:
@FS10000125:27:BPA73017-1634:1:1101:5840:1300 2:N:0:5
TTTGGTTTGAGCGTACTCGACGAAGTTAGGAGGGGGGGGGGGGGGGAA
+
F:FFFFFFFFFFFFFFFFFFFFFFFFFFFFFFFFFFFFFFFFFFF,FF
@FS10000125:27:BPA73017-1634:1:1101:6530:1300 2:N:0:5
TGCTCATTGAGCGTACTCGACGAAGTTTATAGGGGGGGGGGGGGGGGA
+
,,FFFFFFFFFFFFFFFFFFFFFFFFFFFF:FFFFFFFFFFFFFFFFF
@FS10000125:27:BPA73017-1634:1:1101:7310:1300 2:N:0:5
CTACTCTTGAGCGTACTCGACGAAGTTCTGTGGGGGGGGGGGGGGGGG
+
FF,FFFFFFFFFFFFFFFFFFFFFFFFFF:FFFFFFFFFFF:FFF,,F
@FS10000125:27:BPA73017-1634:1:1101:8030:1300 2:N:0:5
CTATTGTTGAGCGTACTCGACGAAGTTAGTGGGGGGGGGGGGGGGGAT
+
FFFFFFFFFFFFFFFFFFFFFFFFFFFFFFFFFFFFFFFFFFFF,,:,
@FS10000125:27:BPA73017-1634:1:1101:9060:1300 2:N:0:5
TTCAGGTTGAGCGTACTCGACGAAGTTCCAGGGGGGGGGGGGGGGGGA
+
FFFFFFFFFFFFFFFFFFFFFFFFF,FFFFFFFFFFFFFFFFFFFF,,
@FS10000125:27:BPA73017-1634:1:1101:9510:1300 2:N:0:5
CCTATATTGAGCGTACTCGACGAAGTTCCACGGGGGGGGGGGGGGGAA
+
FF,FFFFFFFFFFFFFFFFFFFFFFFF,,F,FFFFFFFFFFFFFF,FF
@FS10000125:27:BPA73017-1634:1:1101:9920:1300 2:N:0:5
TAGCCTTTGAGCGTACTCGACGAAATTAAGGGGGGGGGGGGGGGAAAT
+
F:,,FFFFFFFFFFFFFFFFFFFFFFFF,F:FFFFFFFFFFFF,F:,F
@FS10000125:27:BPA73017-1634:1:1101:11790:1300 2:N:0:5
CACGCATTGAGCGTACTCGACGAAGTTTTTAGGGGGGGGGGGGGGGAA
+
FFFFF:FFFFFFFFFFFFFFFFFFFFFFFFFFFFFFFFFFF::F:::F
@FS10000125:27:BPA73017-1634:1:1101:11960:1300 2:N:0:5
TTAAAATTGAGCGTACTCGACGAAGTTTGGTGGGGGGGGGGGGGGGAA
+
FFFFFFFFFFFFFFFFFFFFFFFFFFFFFFFFFFFFFFFFFFFFF::F
@FS10000125:27:BPA73017-1634:1:1101:12860:1300 2:N:0:5
AAATTATTGAGCGTACTCGACGAAGTTGCTTGGGGGGGGGGGGGGGAA
+
:FFFFFFFFFFFFFFFFFFFF:FFFFFFFFFFFFFFFFFFFFFF,,FF
@FS10000125:27:BPA73017-1634:1:1101:13040:1300 2:N:0:5
TTCTACTTGAGCGTACTCGACGAAGTTCTGAGGGGGGTGGGGGGGGGG
+
FFFFFFFFFFFFFFFFFFFFFFFFFFFFFFFFFFFFFFFFFFFFFFFF
@FS10000125:27:BPA73017-1634:1:1101:16150:1300 2:N:0:5
AAAGGTTTGAGCGTACTCGACGAAGTTGAAAGGGGGGGGGGGGGGGAA
+
FFFFFFFFFFFFFFFFFFFFFFFFFFFFFFFFFFFFFFFFFFFFF,FF
@FS10000125:27:BPA73017-1634:1:1101:1030:1310 2:N:0:5
TCAGTTTTGAGCGTACTCGACGAAGTTTGATGGGGGGGGGGGGGGGGA
+
FFFFFFFFFFFFFFFFFFFFFFFFFFFF,:FFFFFFFFFFFFFFF,,,
@FS10000125:27:BPA73017-1634:1:1101:1190:1310 2:N:0:5
TCCCTTTTGAGCGTACTCGACGAAGTTCTGCGGGGGGGGGGGGGGGGA
+
FFFFFFFFFFFFFFFFFFFFFFFFFFFFFFFFFFFFFFFFFFFFFFF,
@FS10000125:27:BPA73017-1634:1:1101:2160:1310 2:N:0:5
TAAATCTTGAGCGTACTCGACGAAGTTTTAAGGGGGGGGGGGGGGGAA
+
FFFFFFFFFFFFFFFFFFFFFFFFFFFFFFFFFFFFFFFFFFFFFFFF
@FS10000125:27:BPA73017-1634:1:1101:2800:1310 2:N:0:5
ATTATTTTGAGCGTACTCGACGAAGTTCAGGGGGGGGGGGGGGGAGAT
+
:FFF,FFFFFFFFFFFFFFFFFFFFFFFFFF:FFFFFFFFFFF:F,:F
@FS10000125:27:BPA73017-1634:1:1101:3220:1310 2:N:0:5
ATTCTATTGAGCGTACTCGACGAAGTTAAACGGGGGGGGGGGGGGGGG
+
,FFFFFFFFFFFFFFFFFFFFFFFFFFFFFFFFFFFFFFFFFFFFFF:
@FS10000125:27:BPA73017-1634:1:1101:4020:1310 2:N:0:5
TCATTTTTGAGCGTACTCGACGAAGTTCAGTGGGGGGGGGGGGGGGAA
+
,FFFFFFFFFFFFFFFFFFFFFFFFFFFFFFFFFFFFFFFFFFFF::F
@FS10000125:27:BPA73017-1634:1:1101:4100:1310 2:N:0:5
CAATTATTGAGCGTACTCGACGAAGTTACTTGGGGGGGGGGGGGGGGA
+
FFFFFFFFFFFFFFFFFFFFFFFFFFFFFFFFFFFFFFFFFFFFFF:F
@FS10000125:27:BPA73017-1634:1:1101:4550:1310 2:N:0:5
CTGAACTTGAGGGTACTCGACGAAGTTGCGGGGGGGGGGGGGGGGGGG
+
FFFFFFFFFFFFFFFFFFFFFFFFFFFFFFFFFFFFFFFFFFFFF:::
@FS10000125:27:BPA73017-1634:1:1101:5440:1310 2:N:0:5
TCTTTATTGAGCATACTCGACGAAGTTCAAAGGGGGGGGGGGGGGGGG
+
FFFFFFFFFFFFFFFFFFFFFFFFFFFFFFFFFFFFFFFFFFFFFFF:
@FS10000125:27:BPA73017-1634:1:1101:5790:1310 2:N:0:5
ACATTTTTGAGCGTACTCGACGAAGTTCGCTGGGGGGGGGGGGGGGGG
+
FFFFFFFFFFFFFFFFFFFFFFFFFFFFFFFFFFFFFFFFFFFF::,:
@FS10000125:27:BPA73017-1634:1:1101:6860:1310 2:N:0:5
CACGTATTGAGCGTACTCGACGAAGTTATCGGGGGGGGGGGGGGGGGA
+
FFFFFFFFFFFFFFFFFFFFFFFFFFFFFFFFFFFFFFFFFFFF:F:F
@FS10000125:27:BPA73017-1634:1:1101:8240:1310 2:N:0:5
CTTAATTTGAGCGTACTCGACGAAGTTCAGGGGGGGGGGGGGGGAAAT
+
FFFFFFFFFFFFFFFFFFFFFFFFFFFFFFFFFFFFFFFFFFF,F:,:
@FS10000125:27:BPA73017-1634:1:1101:8590:1310 2:N:0:5
TCCTTATTGAGCGTACTCGACGAAGTTTTTGGGGGGGGGGGGGGGAAA
+
F,FF,,FFFFFFFFFFFFFFFFFFFFF,,:FFFFFFFFFFFFFF,:F,
@FS10000125:27:BPA73017-1634:1:1101:10360:1310 2:N:0:5
CCGGTTTTGAGCGTACTCGACGAAGTTAGGGGGGGGGGGGGGGAGATC
+
F,:,FFFFFFFFFFFFFFFFFFFFFFFFFFFFFFFFFFFFFF,F,:FF
@FS10000125:27:BPA73017-1634:1:1101:10900:1310 2:N:0:5
TCACCCTTGAGCGTACTCGACGAAGTTGCGGGGGGGGGGGGGGGAGAT
+
:FFFFFFFFFFFFFFFFFFFFFFFFFFFFFFFFFFFFFFFFFFF,,F,
@FS10000125:27:BPA73017-1634:1:1101:11340:1310 2:N:0:5
TTACTATTGAGCGTACTCGACGAAGTTTGTTGGGGGGGGGGGGGGGGA
+
FFF,,,FFFFFFFFFFFFFFFFFFFFF,,:FFFFFFFFFFFFFFFFF:
@FS10000125:27:BPA73017-1634:1:1101:13690:1310 2:N:0:5
CTAATCTTGAGCGTACTCGACGAAGTTGCGGGGGGGGGGGGGGGGAAA
+
FFFFFFFFFFFFFFFFFFFFFFFFFFFFFFFFFFFFFFFFFFFF,,F,
@FS10000125:27:BPA73017-1634:1:1101:14090:1310 2:N:0:5
TCAAGTTTGAGCGTACTCGACGAAGTTACAAGGGGGGGGGGGGGGGAA
+
,FFF:FFFFFFFFFFFFFFFFFFFFFFFFFFFFFFFFFFFFFFFF,FF
@FS10000125:27:BPA73017-1634:1:1101:15380:1310 2:N:0:5
CTAGGGTTGAGCGTACTCGACGAAGTTAACCGGGGGGGGGGGGGGGAA
+
FFFFFFFFFFFFFFFFFFFFFFFFFFFFFFFFFFFFFFFFFFFFF,FF
@FS10000125:27:BPA73017-1634:1:1101:15450:1310 2:N:0:5
CCACTCTTGAGCGTACTCGACGAAGTTTGTTGGGGGGGGGGGGGGGGG
+
FFFFFFFFFFFFFFFFFFFFFFFFFFFFFFFFFFFFFFFFFFFFFF::
@FS10000125:27:BPA73017-1634:1:1101:16010:1310 2:N:0:5
TTAGACTTGAGCGTACTCGACGAAGTTAGAAGGGGGGGGGGGGGGGGA
+
FFFFFFFFFFFFFFFFFFFFFFFFFFFFFFFFFFFFFFFFFFFFF:F:
@FS10000125:27:BPA73017-1634:1:1101:1150:1320 2:N:0:5
TCTGATTTGAGCGTACTCGACGAAGTTAGGGGGGGGGGGAGGGGGATT
+
FF,FF:FFF,:F,FFFFF:,F,FFFF,F,,FFF,::,:F,F,,,:F,,
@FS10000125:27:BPA73017-1634:1:1101:2140:1320 2:N:0:5
ACTACATTGAGCGTACTCGACGAAGTTTTCAGGGGGGGGGGGGGGGGA
+
FFFFFFFFFFFFFFFFFFFFFFFFFFFFFFFFFFFFFFFFFFFFFFFF
@FS10000125:27:BPA73017-1634:1:1101:2730:1320 2:N:0:5
CTGGGTTTGAGCGTAACTCGACGAAGTTGCCTGGGGGGGGGGGGGGGG
+
FFFFFFFFFFFFFFFFFFFFFFFFFFFFFFFFFFFFFFFFFFFFFFFF
@FS10000125:27:BPA73017-1634:1:1101:3170:1320 2:N:0:5
CTGCTCTTGAGCGTACTCGACGAAGTTATGTGGGGGGGGGGGGGGGGG
+
FFFFFFFFFFFFFFFFFFFFFFFFFFFFFFFFFFFFFFFFFFF:FF,F
@FS10000125:27:BPA73017-1634:1:1101:4390:1320 2:N:0:5
CTTGCCTTGAGCGTACTCGACGAAGTTGCTGGGGGGGGGGGGGGGGAA
+
FFFFFFFFFFFFFFFFFFFFFFFFFFFFFFFFFFFFFFFFFFFFF,,F
@FS10000125:27:BPA73017-1634:1:1101:5730:1320 2:N:0:5
CTTGTATTGAGCGTACTCGACGAAGTTTGCTGGGGGGGGGGGGGGGGG
+
F:FFFFFFFFFFFFFFFFFFFFFFFFFFFFFFFFFFFFFFFFFFF:F:
@FS10000125:27:BPA73017-1634:1:1101:6640:1320 2:N:0:5
ATCGGCTTGAGCGTACTCGACGAAGTTAGGTGGGGGGGGGGGGGGGGG
+
FFFFFFFFFFFFFFFFFFFFFFFFFFFFFFFFFFFFFFFFFFFFFFFF
@FS10000125:27:BPA73017-1634:1:1101:6650:1320 2:N:0:5
TTCCGTTTGAGCGTACTCGACGAAGGGGGGGGGGGGGGGAGATCGGAA
+
FFFFFFFFFFFFFFFFFFFFFFFFFFFFFFFFFFFFFFFF,FFF,:F,
@FS10000125:27:BPA73017-1634:1:1101:6870:1320 2:N:0:5
TTTCACTTGAGCGTACTCGACGAAGTTGTAGGGGGGGGGGGGGGGAAT
+
FFFFFFFFFFFFFFFFFFFFFFFFFFFFFFFFFFFFFFFFFFFF,FF:
@FS10000125:27:BPA73017-1634:1:1101:7050:1320 2:N:0:5
CTCTAATTGAGCGTACTCGACGAAGTTTCAGGGGGGGGGGGGGGGAAT
+
FFFFFFFFFFFFFFFFFFFFFFFFFFFFFFFFFFFFFFFFFFFF:F,,
@FS10000125:27:BPA73017-1634:1:1101:7260:1320 2:N:0:5
CTTGTCTTGAGCGTACTCGACGAAGTTTAGGGGGGGGGGGGGGAAATC
+
FFFFFFFFFFFFFFFFFFFFFFFFFFFFFFFFFFFFFFFFFFF,:F,,
@FS10000125:27:BPA73017-1634:1:1101:7730:1320 2:N:0:5
CTTGTATTGAGCGTACTCGACGAAGTTTCGAGGGGGGGGGGGGGGGAA
+
FFFFFFFFFFFFFFFFFFFFFFFFFFFFFFFFFFFFFFFFFF:FFFFF
@FS10000125:27:BPA73017-1634:1:1101:8020:1320 2:N:0:5
CCCTCATTGAGCGTACTCGACGAAGTTGCACGGGGGGGGGGGGGGGGA
+
FFFFFFFFFFFFFFFFFFFFFFFFFFFFFFFFFFFFFFFFFFFFFF:F
@FS10000125:27:BPA73017-1634:1:1101:8630:1320 2:N:0:5
ATAATGTTGAGCGTACTCGACGAAGTTTCGCGGGGGGGGGGGGGGGGG
+
FFFFFFFFFFFFFFFFFFFFFFFFFFFFFFFFFFFFFFFFFFFFF,,:
@FS10000125:27:BPA73017-1634:1:1101:9670:1320 2:N:0:5
TTTGGTTTGAGCGTACTCGACGAAGTTGTTGGGGGGGGGGGGGGGAAT
+
:FFFFFFFFFFFFFFFFFFFFFFFFFFFFFFFFFFFFFFFFFFF,::,
@FS10000125:27:BPA73017-1634:1:1101:10700:1320 2:N:0:5
ATGAGCTTGAGCGTACTCGACGAAGTTCAACGGGGGGGGGGGGGGGAA
+
F,FFFFFFFFFFFFFFFFFFFFFFFFFFFFFFFFFFFFFFFFFFF,FF
@FS10000125:27:BPA73017-1634:1:1101:10820:1320 2:N:0:5
CTTGACTTGAGCGTACTCGACGAAGTTTCCAGGGGGGGGGGGGGGGAA
+
FFFFFFFFFFFFFFFFFFFFFFFFFFFFFFFFFFFFFFFFFFFFF,:,
@FS10000125:27:BPA73017-1634:1:1101:10850:1320 2:N:0:5
CATCAGTTGAGCGTACTCGACGAAGTTAACTGGGGGGGGGGGGGGGGA
+
FFFFFFFFFFFFFFFFFFFFFFFFFFFFFFFFFFFFFFFFFFFFFF,F
@FS10000125:27:BPA73017-1634:1:1101:11110:1320 2:N:0:5
AATCGATTGAGCGTACTCGACGAAGTTCGCCGGGGGGGGGGGGGGGAA
+
,FFF:FF,FFFFFFFFFFFFFFFFFFFFFFFFFFFFFFFFFFFF,:FF
@FS10000125:27:BPA73017-1634:1:1101:12100:1320 2:N:0:5
TTATGGTTGAGCGTACTCGACGAAGTTCAAAGGGGGGGGGGGGGGGAA
+
F,FFFFFFFFFFFFFFFFFFFFFFFFFFFFFFFFFFFFFFFFFFFF:F
@FS10000125:27:BPA73017-1634:1:1101:12780:1320 2:N:0:5
ATGGGTTTGAGCGTACCGACGAAGTTCCATGGGGGGGGGGGGGGGGAA
+
FFFFFFFFFFFFFFFFFFFFFFFFFFFFFFFFFFFFFFFFFFFFF,FF
@FS10000125:27:BPA73017-1634:1:1101:13000:1320 2:N:0:5
TCTTTCTTGAGCGTACTCGACGAAGTTCAAAGGGGGGGGGGGGGGGAA
+
FFFFFFFFFFFFFFFFFFFFFFFFFFFFFFFFFFFFFFFFFFFFF,:F
@FS10000125:27:BPA73017-1634:1:1101:14010:1320 2:N:0:5
CTATGATTGAGCGTACTCGACGAAGTTCCAGGGGGGGGGGGGGGGGGG
+
FFFFFFFFFFFFFFFFFFFFFFFFFFFFFFFFFFFFFFFFFFFFFFF,
@FS10000125:27:BPA73017-1634:1:1101:14680:1320 2:N:0:5
TTGAACTTGAGCGTACTCGACGAAGTTACTAGGGGGGGGGGGGGGGGA
+
F,FFFFFFFFFFFFFFFFFFFFFFFFFFFFFFFFFFFFFFFFF:::,F
@FS10000125:27:BPA73017-1634:1:1101:15250:1320 2:N:0:5
TCATCATTGAGCGTACTCGACGAAGTTAAAGGGGGGGGGGGGGGGGGG
+
,FFFFFFFFFFFFFFFFFFFFFFFFFFFFFFFFFFFFFFFFFFFFFFF
@FS10000125:27:BPA73017-1634:1:1101:16350:1320 2:N:0:5
ACTGGTTTGAGCGTACTCGACGAAGTTGCGGGGGGGGGGGGGGAAATC
+
FFFFFFFFFFFFFFFFFFFFFFFFFFFFFFFFFFFFFFFFFFFFF,F,
@FS10000125:27:BPA73017-1634:1:1101:1610:1330 2:N:0:5
ATTTCATTGAGCGTACTCGACGAAGTTTTAAGGGGGGGGGGGGGGAAA
+
FFFFFFFFFFFFFFFFFFFFFFFFFFFFFFFFFFFFFFFFFFFF:FF:
@FS10000125:27:BPA73017-1634:1:1101:2530:1330 2:N:0:5
TTGTTCTTGAGCGTACTCGACGAAGGGGGGGGGGGGGGAGATCGGAAA
+
,,FFFFFFFFFFFFFFFFFFFFFFFFFFFFFFFFFFFFF,FF:,:F:F
@FS10000125:27:BPA73017-1634:1:1101:3770:1330 2:N:0:5
TAGCGATTGAGCGTACTCGACGAAGTTAACCGGGGGGGGGGGGGGGAA
+
FF:FFFFFFFFFFFFFFFFFFFFFFFF,FFFFFFFFFFFFFFFFF:FF
@FS10000125:27:BPA73017-1634:1:1101:4050:1330 2:N:0:5
GCCATATTGAGCGTACTCGACGAAGTTCTTCGGGGGGGGGGGGGGGAA
+
F,FF,:FFFFFFFFFFFFFFFFFFFFFFFFFFFFFFFFFFFFFF,,,F
@FS10000125:27:BPA73017-1634:1:1101:5120:1330 2:N:0:5
TACTTTTTGAGCGTACTCGACGAAGTGGGGGGGGGGGGGGGAATTCGA
+
FFFFFFFFFFFFFFFFFFFFFFFFFFFFFFFFFFFFFFFF:F,,F:,F
@FS10000125:27:BPA73017-1634:1:1101:8080:1330 2:N:0:5
ATTGCATTGAGCGTACTCGACGAAGGGGGGGGGGGGGGGAGATCGGAA
+
FFFFFFFFFFFFFFFFFFFFFFFFFFFFFFFFFFFFFFF:,FF:,:F:
@FS10000125:27:BPA73017-1634:1:1101:8470:1330 2:N:0:5
TTATCCTTGAGCGTACTCGACGAAGTTCAGGGGGGGGGGGGGGGGAAT
+
F,FFFFFFFFFFFFFFFF:FFFFFFFFFFFF:FF:F:FF:FF,F::,F
@FS10000125:27:BPA73017-1634:1:1101:9300:1330 2:N:0:5
TTACATTTGAGCGTACTCGACGAAGTTCAGTGGGGGGGGGGGGGGGAA
+
,,FFFFFFFFFFFFFFFFFFFFFFFFFFFFFFFFFFFFFFFFFFFF::
@FS10000125:27:BPA73017-1634:1:1101:9950:1330 2:N:0:5
ACACTATTGAGCGTACTCGACGAAGTTTTATGGGGGGGGGGGGGGGGG
+
FFFFFFFFFFFFFFFFFFFFFFFFFF,FFFFFFFFFFFFFFFFFFFFF
@FS10000125:27:BPA73017-1634:1:1101:10780:1330 2:N:0:5
TTCCCTTTGAGCGTACTCGACGAAGTTGCCAGGGGGGGGGGGGGGGGA
+
F:FFFFFFFFFFFFFFFFFFFFFFFFFFFFFFFFFFFFFFFFFFF:,,
@FS10000125:27:BPA73017-1634:1:1101:11700:1330 2:N:0:5
TTGTGGTTGAGCGTACTCGACGAAGTTGCCGGGGGGGGGGGGGGGAAT
+
,:::FFFFFFFFFFFFFFFFFFFFFFFFFFFFFFFFFFFFFFFF,F:,
@FS10000125:27:BPA73017-1634:1:1101:13570:1330 2:N:0:5
CCTAAGTTGAGCGTACTCGACGAAGTGGGGGGGGGGGGGGGGGGAGAT
+
FF,,,,FFFFFFFFFFFFFFFFFFFFF,,,F:FFFFFFFFFFF::,,:
@FS10000125:27:BPA73017-1634:1:1101:13720:1330 2:N:0:5
TTACGATTGAGCGTACTCGACGAAGTTGGCGGGGGGGGGGGGGGAAAT
+
,:FFFFFFFFFFFFFFFFFFFFFFFFFFFFFFFFFFFFFFFFF,F,FF
@FS10000125:27:BPA73017-1634:1:1101:1210:1340 2:N:0:5
CTTCCTTTGAGCGTACTCGACGAAGTTGTTTGGGGGGGGGGGGGGGAA
+
FFFFFFFFFFFFFFFFFFFFFFFFFFFFFFFFFFFFFFFFFFFFFF,:
@FS10000125:27:BPA73017-1634:1:1101:1250:1340 2:N:0:5
TACAATTTGAGCGTACTCGACGAAGTTGGGCGGGGGGGGGGGGGGGAA
+
,,FFFFFFFFFFFFFFFFFFFFFFFFFFFFFFFFFFFFFFFFFFFFFF
@FS10000125:27:BPA73017-1634:1:1101:2130:1340 2:N:0:5
ATACACTTGAGCGTACTCGACGAAGTTCAGTGGGGGGGGGGGGGGGGA
+
,,FF:FFFFFFFFFFFFFFFFFFFFFFFFFFFFFFFFFFFFFFFFF,:
@FS10000125:27:BPA73017-1634:1:1101:2230:1340 2:N:0:5
ATAGGCTTGAGCGTACTCGACGAAGTTCGTGGGGGGGGGGGGGGGGGA
+
F,FFFFFFFFFFFFFFFFFFFFFFFFFFFFFFFFFFFFFFFFFFFF,F
@FS10000125:27:BPA73017-1634:1:1101:3540:1340 2:N:0:5
TCCGGCTTGAGCGTACTCGACGAAGTTTAATGGGGGGGGGGGGGGGGA
+
FFFFFFFFFFFFFFFFFFFFFFFFFFFFFFFFFFFFFFFFFFFFFFF,
@FS10000125:27:BPA73017-1634:1:1101:3640:1340 2:N:0:5
TTCTTCTTGAGCGTACTCGACGAAGTTGGCTGGGGGGGGGGGGGGGGA
+
,F,FF:FFFFFFFFFFFFFFFFFFFFFF,:,FFFFFFFFFFFFFFF::
@FS10000125:27:BPA73017-1634:1:1101:4540:1340 2:N:0:5
AAGTGTTTGAGCGTACTCGACGAAGTTGTCAGGGGGGGGGGGGGGGAA
+
FF:FFFFFFFFFFFFFFFFFFFFFFFFFFFFFFFFFFFFFFF:FFF:F
@FS10000125:27:BPA73017-1634:1:1101:4570:1340 2:N:0:5
CTAATGTTGAGCGTACTCGACGAAGTTAAGCGGGGGGGGGGGGGGGGA
+
FFFFFFFFFFFFFFFFFFFFFFFFFFFFFFFFFFFFFFFFFFFFFFFF
@FS10000125:27:BPA73017-1634:1:1101:5060:1340 2:N:0:5
AGTGCCTTGAGCGTACTCGACGAAGTTCAACGGGGGGGGGGGGGGGAA
+
::FFFFFFFFFFFFFFFFFFFFFFFFFFFFFFFFFFFFFFFFFFFFFF
@FS10000125:27:BPA73017-1634:1:1101:6160:1340 2:N:0:5
CTATGGTTGAGCGTACTCGACGAAGTTAACAGGGGCGGGGGGGGGGGG
+
FFFF,FFFFFFFFFFFFFFFFFFFFFFF,FFFFFFFFFFFFFFF,F,F
@FS10000125:27:BPA73017-1634:1:1101:7300:1340 2:N:0:5
CCTGAATTGAGCGTACTCGACGAAGTTACCAGGGGGGGGGGGGGGGAA
+
FF,F:FFFFFFFFFFFFFFFFFFFFFFFF:FFFFFFFFFFFFFFF,,F
@FS10000125:27:BPA73017-1634:1:1101:9180:1340 2:N:0:5
CTACTCTTGAGCGTACTCGACGAAGTTGTATGGGGGGGGGGGGGGGAA
+
F:FFFFFFFFFFFFFFFFFFFFFFFFFFFFFFFFFFFFFFFFFFFF,F
@FS10000125:27:BPA73017-1634:1:1101:9460:1340 2:N:0:5
AGTATCTTGAGCGTACTCGACGAAGTTACTTGGGGGGGGGGGGGGGGA
+
,F:FFFFFFFFFFFFFFFFFFFFFFFFFFFFFFFFFFFFFFFFFFFFF
@FS10000125:27:BPA73017-1634:1:1101:10190:1340 2:N:0:5
CACGATTTGATACTCGACGAAGTTTAGAAGGGGGGGGGGGGGGGGGGA
+
FFFFFFFFFFFFFFFFFFFFFFFFFFFFFFFFFFFFFFFFFFFFF,:,
@FS10000125:27:BPA73017-1634:1:1101:10740:1340 2:N:0:5
CTTCTATTGAGCGTACTCGACGAAGTTTCAGGGGGGGGGGGGGGGGAA
+
:FFFFFFFFFFFFFFFFFFFFFFFFFFFFFFFFFFFFFFFFFFFFFFF
@FS10000125:27:BPA73017-1634:1:1101:11140:1340 2:N:0:5
GACTTTTTGAGCGTACTCGACGAAGTTGAACGGGGGGGGGGGGGGGGA
+
F,F,F,FFFFFFFFFFFFFFFFFFFFFFF,,FFFFFFFFFFFFFFF:F
@FS10000125:27:BPA73017-1634:1:1101:12180:1340 2:N:0:5
TTCTAATTGAGCGTACTCGACGAAGTTGAAAGGGGGGGGGGGGGGGAA
+
,:FFFFFFFFFFFFFFFFFFFFFFFFFFFFFFFFFFFFFFFFFFF,:F
@FS10000125:27:BPA73017-1634:1:1101:12340:1340 2:N:0:5
TTTAGTTTGAGCGTACTCGACGAAGTTTGGCGGGGGGGGGGGGGGGAA
+
FFFFFFFFFFFFFFFFFFFFFFFFFFFFFFFFFFFFFFFFFFFFF,FF
@FS10000125:27:BPA73017-1634:1:1101:13610:1340 2:N:0:5
TTCTGGTTGAGCGTACTCGACGAAGTTGACAGGGGGGGGGGGGGGAAA
+
F,FFFFFFFFFFFFFFFFFFFFFFFFFFFFFFFFFFFFFFFFFFFFF,
@FS10000125:27:BPA73017-1634:1:1101:14560:1340 2:N:0:5
ACAATTTTGAGCGTACTCGACGAAGTTTGGCGGGGGGGGGGGGGGGAA
+
,FFFFFFFF,:FFFFFFFFFFFFFFFFFFFFFFFFFFFFFF::,,,,F
@FS10000125:27:BPA73017-1634:1:1101:15260:1340 2:N:0:5
ATGAAATTGAGCGTACTCGACGAAGTTGCAGGGGGGGGGGGGGGGAAT
+
FFFFFFFFFFFFFFFFFFFFFFFFFFFFFFFFFFFFFFFFFFFF,F:,
@FS10000125:27:BPA73017-1634:1:1101:15660:1340 2:N:0:5
ATTCTGTTGAGCGTACTCGACGAAGTTGCACGGGGGGGGGGGGGGAAA
+
FFFFFFFFFFFFFFFFFFFFFFFFFFFFFFFFFFFFFFFFFFFFF:F:
@FS10000125:27:BPA73017-1634:1:1101:15960:1340 2:N:0:5
TTAACGTTGAGCGTACTCGACGAAGTTCTTAGGGGGGGGGGGGGGGAA
+
F,FFFFFFFFFFFFFFFFFFFFFFFFFFFFFFFFFFFFFFFFFFFFFF
@FS10000125:27:BPA73017-1634:1:1101:16110:1340 2:N:0:5
CATTATTTGAGCGTACTCGACGAAGTTTCCAGGGGGGGGGGGGGGGAA
+
F,:,,FFF:F:F:FFFFFFFFFF:FFFF,,F:F:FFF:::F,F:,,FF
@FS10000125:27:BPA73017-1634:1:1101:1060:1350 2:N:0:5
ATGTTATTGAGCGTACTCGACGAGGTTGCTGGGGGGGGGGGGGGGGAA
+
F,:FFFFFFFFFFFFFFFFFFFFFFFFFFFFFFFFFFFFFFFFF:,F:
@FS10000125:27:BPA73017-1634:1:1101:1390:1350 2:N:0:5
CTGACCTTGAGCGTACTCGACGAAGTTCACAGGGGGGGGGGGGGGGAA
+
F:FFFFFFFFFFFFFFFFFFFFFFFFFFFFFFFFFFFFFFFFFFFFFF
@FS10000125:27:BPA73017-1634:1:1101:3860:1350 2:N:0:5
TTTCGTTTGAGCGTACTCGACGAAGTTATTGGGGGGGGGGGGGGGAAA
+
FFFFFFFFFFFFFFFFFFFFFFFFFFFFFFFFFFFFFFFFFFFFFF,,
@FS10000125:27:BPA73017-1634:1:1101:3980:1350 2:N:0:5
TTTACTTTGAGCGGTACTCGACGAAGTTATGGGGGGGGGGGGGGGAAA
+
F:FFFFFFFFFFFFFFFFFFFFFFFFFFFFFFFFFFFFFFFFFFFF:,
@FS10000125:27:BPA73017-1634:1:1101:4480:1350 2:N:0:5
TTAGATTTGAGCGTACTCGACGAAGTTGGCAGGGGGGGGGGGGGGGAA
+
F,FFFFFFFFFFFFFFFFFFFFFFFFFFFFFFFFFFFFFFFFFFFF,F
@FS10000125:27:BPA73017-1634:1:1101:4560:1350 2:N:0:5
CTGTATTTGAGCGTACTCGACGAAGTTTGTAGGGGGGGGGGGGGGGGG
+
F,:FFFFFF:FFFFFFFFFFFFFFFFFFFFFFFFFFFFFFFFFF:F,F
@FS10000125:27:BPA73017-1634:1:1101:5070:1350 2:N:0:5
CCCCCCTTGAGCGTACTCGACGAAGTTGCCGGGGGGGGGGGGGGGGAA
+
FFFFFFFFFFFFFFFFFFFFFFFFFFFFFFFFFFFFFFFFFFFFFFFF
@FS10000125:27:BPA73017-1634:1:1101:6310:1350 2:N:0:5
TTTTGATTGAGCGTACTCGACGAAGTTGTCGGGGGGGGGGGGGGGGAA
+
F,,,,:FFFFFFFFFFFFFFFFFFFFF,,,,FFFFFFFFFFFFFFFFF
@FS10000125:27:BPA73017-1634:1:1101:7380:1350 2:N:0:5
GGGGGGGGGGGGGGGGGGGGGGGGGGGGGGGGGGGGGGGGGGGGGGGG
+
,,:,F:::FF,F:FFFFFFFFFF:FF:,FF::F:FFFFFF:FF,F,F:
@FS10000125:27:BPA73017-1634:1:1101:7440:1350 2:N:0:5
CATCTATTGAGCGTACTCGACGAAGTTCACGGGGGGGGGGGGGGGAAT
+
FFFFFFFFFFFFFFFFFFFFFFFFFFFFFFFFFFFFFFFFFFFF,FF:
@FS10000125:27:BPA73017-1634:1:1101:7810:1350 2:N:0:5
TATGGCTTGAGCGTACTCGACGAAGTTCAGAGGGGGGGGGGGGGGGAA
+
F,F,FFFFFFFFFFFFFFFFFFFFF:,FFFFFFFFFFFF:F,:,FFFF
@FS10000125:27:BPA73017-1634:1:1101:8520:1350 2:N:0:5
TGTGAATTGAGCGTACTCGACGAAGTTTACGGGGGGGGGGGGGGGGGA
+
,:FFFFFFFFFFFFFFFFFFFFFFFFFFFFFFFFFFFFFFFFFFFF:F
@FS10000125:27:BPA73017-1634:1:1101:9280:1350 2:N:0:5
TTAAGGTTGAGCGTACTCGACGAAGTTGTGCGGGGGGGGGGGGGGGGA
+
F,FFF:FFFFFFFFFFFFFFFFFFFFFFFFF:FFFFFFFFFFFFFFFF
@FS10000125:27:BPA73017-1634:1:1101:10050:1350 2:N:0:5
TTTCTCTTGAGCGTACTCGAAGAAGTTCAGTGGGGGGGGGGGGGGGGA
+
FFFFFFFFFFFFFFFF,FFFFFFFFFFFFFFFFFFFFFFFFFFFF:F:
@FS10000125:27:BPA73017-1634:1:1101:10110:1350 2:N:0:5
TTGTATTTGAGCGTACTCGACGAAGTTCAAGGGGGGGGGGGGGGGGGG
+
,,FFFFFFFFFFFFFFFFFFFFFFFFFFFFFFFFFFFFFFFFFFF,,F
@FS10000125:27:BPA73017-1634:1:1101:10920:1350 2:N:0:5
ATACTCTTGAGCGTACTCGACGAAGTTTTGCGGGGGGGGGGGGGGGAA
+
F,FFFFFFFFFFFFFFFFFFFFFFFFFFFFFFFFFFFFFFFFFFFFFF
@FS10000125:27:BPA73017-1634:1:1101:11250:1350 2:N:0:5
CTTCGGTTGAGCGTACTCGACGAAGTTCACAGGGGGGGGGGGGGGGAA
+
FFFFFFFFFFFFFFFFFFFFFFFFFFFFFFFFFFFFFFFFFFFFFFFF
@FS10000125:27:BPA73017-1634:1:1101:14010:1350 2:N:0:5
AGCGAATTGAGCGTACTCGACGAAGTTCATTGGGGGGGGGGGGGGGGA
+
,,FFFFFFFFFFFFFFFFFFFFFFFFFFFFFFFFFFFFFFFFFFFF:,
@FS10000125:27:BPA73017-1634:1:1101:14280:1350 2:N:0:5
TCACTATTGAGCGTACTCGACGAAGTTGTCCCGGGGGGGGGGGGGGAA
+
,FF:,FFFFFFFFFFFFFFFFFFFFFF,F,,,FFFFFFFFFFFFF:FF
@FS10000125:27:BPA73017-1634:1:1101:15040:1350 2:N:0:5
TTTAATTTGAGCGTACTCGACGAAGTTCCTGGGGGGGAGGGGGGGGGG
+
FFFFFFFFFFFFFFFFFFFFFFFFFFFFFFFFFFFFFFFFFFFFF:FF
@FS10000125:27:BPA73017-1634:1:1101:15360:1350 2:N:0:5
CTAGGGTTGAGCGTACTCGACGAAGTTAACCGGGGGGGGGGGGGGGAA
+
FFFFFFFFFFFFFFFFFFFFFFFFFFFFFFFFFFFFFFFFFFFFF:FF
@FS10000125:27:BPA73017-1634:1:1101:15570:1350 2:N:0:5
TTTGCTTTGAGCGTACTCGACGAAGTTTGACGGGGGGGGGGGGGGGAA
+
,FFFFFFFFFFFFFFFFFFFFFFFFFFFFFFFFFFFFFFFFFFFF,FF
@FS10000125:27:BPA73017-1634:1:1101:15800:1350 2:N:0:5
CTCACATTGAGCGTACTCGACGAAGTTTTCTGGGGGGGGGGGGGGGGA
+
FFFFFFFFFFFFFFFFFFFFFFFFFFFFFFF:FFFFFFFFFFFFFFFF
@FS10000125:27:BPA73017-1634:1:1101:1120:1360 2:N:0:5
TTTGTATTGAGCGTACTCGACGAAGTTTTGTGGGGGGGGGGGGGGGAA
+
F:FFFFFFFFFFFFFFFFFFFFFFFFFFFFFFFFFFFFFFFFFFF::F
@FS10000125:27:BPA73017-1634:1:1101:1950:1360 2:N:0:5
ATGTTCTTGAGCGTACTCGACGAAGTTACACAGGGGGGGGGGGGGGGG
+
,,FFFFFFFFFFFFFFFFFFFFFFFFFFFFFFFFFFFFFFFFFFFFF:
@FS10000125:27:BPA73017-1634:1:1101:3690:1360 2:N:0:5
TTTTATTTGAGCGTACTCGACGAAGTTGAGCGGGGGGGGGGGGGGGGA
+
FFFFFFFFFFFFFFFFFFFFFFFFFFFFFFFFFFFFFFFFFFFFFF:F
@FS10000125:27:BPA73017-1634:1:1101:4020:1360 2:N:0:5
TTATTATTGAGCGTACTCGACGAAGTTGAGTGGGGGGGGGGGGGGGGA
+
FFFFFFFFFFFFFFFFFFFFFFFFFFFFFFFFFFFFFFFFFFFF:F,F
@FS10000125:27:BPA73017-1634:1:1101:4310:1360 2:N:0:5
TTTTATTTGAGCGTACTCGACGAAGTTCATCGGGGGGGGGGGGGGAAA
+
F:FFFFFFFFFF:FFFFFFFFFFFFFF::FFFFFFFFFFFFFFF,:F,
@FS10000125:27:BPA73017-1634:1:1101:4520:1360 2:N:0:5
TTCACCTTGAGCGTACTCGACGAAGTTCATTGGGGGGGGGGGGGGGGG
+
,,FFFFFFFFFFFFFFFFFFFFFFFFFFFFFFFFFFFFFFFFFFFF:F
@FS10000125:27:BPA73017-1634:1:1101:5420:1360 2:N:0:5
ACAATCTTGAGCGTACTCGACGAAGGGGGGGGGGGGGGGGGAGTTGAA
+
,FFFFFFFFFFFFFFFFFFFFFFFFFFFFFFFFFFFFFF,,F,,,,FF
@FS10000125:27:BPA73017-1634:1:1101:5610:1360 2:N:0:5
CCGCAATTGAGCGTACTCGACGAAGTTCGCGGGGGGGGGGGGGGGGGG
+
FFFFFFFFFFFFFFFFFFFFFFFFFFFFFFFFFFFFFFFFFFFFF,::
@FS10000125:27:BPA73017-1634:1:1101:5670:1360 2:N:0:5
CCAGCGTTGAGCGTACTCGACGAAGTTACAAGGGGGGGGGGGGGGGAA
+
FFFFFFFFFFFFFFFFFFFFFFFFFFFFFFFFFFFFFFFFFFFFF,FF
@FS10000125:27:BPA73017-1634:1:1101:7640:1360 2:N:0:5
ATTTATTTGAGCGTACTCGACGAAGTTGGACGGGGGGGGGGGGGGGAA
+
F:FFFFFFFFFFFFFFFFFFFFFFFFFFFFFFFFFFFFFFFFFFFFFF
@FS10000125:27:BPA73017-1634:1:1101:8030:1360 2:N:0:5
ACTATCTTGAGCGTACTCGACGAAGTTGGCGGCGGGGGGGAGGGGGGG
+
FFFFFFFFFFFFFFFFFFFFFFFFFFFFFFFFFFFFFFFFFFFFF::F
@FS10000125:27:BPA73017-1634:1:1101:8460:1360 2:N:0:5
GACGGTTTGAGCGTACTCGACGAAGTTACGGGGGGGGGGGGGGGGGGG
+
,,FFFFFFFFFFFFFFFFFFFFFFFFFFFFFFFFFFFFFFFFFFFFF:
@FS10000125:27:BPA73017-1634:1:1101:8890:1360 2:N:0:5
ATTTCTTTGAGCGTACTCGACGAAGTTCAGAGGGGGGGGGGGGGGGGA
+
FFFFFFFFFFFFFFFFFFFFFFFFFFFFFFFFFFFFFFFFFFFFFFFF
@FS10000125:27:BPA73017-1634:1:1101:11410:1360 2:N:0:5
TTCAGTTTGAGCGTACTCGACGAAGTGGGGGGGGGGGGGGGAAATCGA
+
F,F,FFFFFFFFFFFFFFFFFFFFFFF,F,FFFFFFFFFFFF,,:,,,
@FS10000125:27:BPA73017-1634:1:1101:11760:1360 2:N:0:5
CTAATCTTGAGCGTACTCGACGAAGTTTGGTGGGGGGGGGGGGGGGGG
+
FF:FFFFFFFFFFFFFFFFFFFFFFFFFFFFFFFFFFFFFFFF:,,,F
@FS10000125:27:BPA73017-1634:1:1101:12340:1360 2:N:0:5
CCTCCCTTGAGCGTACTCGACGAAGTTGCCGGGGGGGGGGGGGGGAAA
+
FFF,::FFFFFFFFF,FFFFFFFFFFF,F,:FFFFFFFFFFFF::,:,
@FS10000125:27:BPA73017-1634:1:1101:13010:1360 2:N:0:5
TCGATTTTGAGCGTACTCGACGAAGTTGGAGGGGGGGGGGGGGGAAAT
+
FFFFFFFFFFFFFFFFFFFFFFFFFFFFFFFFFFFFFFFFFFF::FFF
@FS10000125:27:BPA73017-1634:1:1101:13790:1360 2:N:0:5
CTAACATTGAGCGTACTCGACGAAGTTGGGCGGGGGGGGGGGGGGAAT
+
FFFFFFFFFFFFFFFFFFFFFFFFFFFFFFFFFFFFFFFFFFFF,FF,
@FS10000125:27:BPA73017-1634:1:1101:15070:1360 2:N:0:5
CTCTTTTCGAGCGTACTCGACGAAGTTAAACGGGGGGGGGGGGGGGGG
+
FFFFFFF,F::FFFFFFFFFFFFFFFFFFFFFFFFFFFFFFFF:,,,F
@FS10000125:27:BPA73017-1634:1:1101:15360:1360 2:N:0:5
TTGGGATTGAGCGTACTCGACGAAGTTACGGGGGGGGGGGGGGGGGGA
+
F,FFFFFFFFFFFFFFFFFFFFFFFFFFFFFFFFFFFFFFFFFFFF:,
@FS10000125:27:BPA73017-1634:1:1101:15550:1360 2:N:0:5
TTTAATTTGAGCGTACTCGACGAAGTTTGCCGGGGGGGGGGGGGGAAA
+
FFFFFFFFFFFFFFFFFFFFFFFFFFFFFFFFFFFFFFFFFFFFF:F,
@FS10000125:27:BPA73017-1634:1:1101:15960:1360 2:N:0:5
TCAGTGTTGAGCGTACTCGACGAAGTGGGGGGGGGGGGGGGGAAAATT
+
,FFFFFFFFFFFFFFFFFFFFFFFFFFFFFFFF:FFFFFFFF,FF,F,
@FS10000125:27:BPA73017-1634:1:1101:1340:1370 2:N:0:5
CATCACTTGAGCGTACTCGACGAAGTTACGGGGGGGGGGGGGGGAGAT
+
F,FFFFFFFFFFFFFFFFFFFFFFFFFFFFFFFFFFFFFFFFFF:,FF
@FS10000125:27:BPA73017-1634:1:1101:1530:1370 2:N:0:5
TTTCTGTTGAGCGTACTCGACGAAGTTGCGGGGGGGGGGGGGGGAGAT
+
,FFFFFFFFFFFFFFFFFFFFFFFFFFFFFFFFFFFFFFFFFFFF,FF
@FS10000125:27:BPA73017-1634:1:1101:1830:1370 2:N:0:5
TCATTTTTGAGCGTACTGACGAAGTTTGCAGGGGGGGGGGGGGGGAAA
+
FFFFFFFFFFFFFFFFFFFFFFFFFFFFFFFFFFFFFFFFFFFF,F,,
@FS10000125:27:BPA73017-1634:1:1101:2820:1370 2:N:0:5
CAAGATTTGAGCGTACTCGACGAAGTTCAGTGGGGGGAGGGGGGGGGG
+
F:FFFFFFFFFFFFFFFFFFFFFFFFFFFFFFFFFFFFFFFFFFFFF:
@FS10000125:27:BPA73017-1634:1:1101:4160:1370 2:N:0:5
TACGAATTGAGCGTACTCGACGAAGTTCAAAGGGGGGGGGGGGGGGGG
+
FFFFFFFFFFFFFFFFFFFFFFFFFFFFFFFFFFFFFFFFFFFFFFFF
@FS10000125:27:BPA73017-1634:1:1101:5210:1370 2:N:0:5
GAAAGTTTGAGCGTACTCGACGAAGTTCTGGGGGGGGGGGGGGGAGAT
+
,FFFFFFFFFFFFFFFFFFFFFFFFFFFFFFFFFFFFFFFFFFF,,,F
@FS10000125:27:BPA73017-1634:1:1101:6400:1370 2:N:0:5
TTGGCTTTGAGCGTACTCGACGAAGTTGCAAGGGGGGGGGGGGGGGAA
+
,,FFFFFFFFFFFFFFFFFFFFFFFFFFFFFFFFFFFFFFFFFFFF::
@FS10000125:27:BPA73017-1634:1:1101:6470:1370 2:N:0:5
TCACAATTGAGCGTACTCGACGAAGTTCAGCGGGGGGGGGGGGGGGGA
+
FFFFFFFFFFFFFFFFFFFFFFFFFFFFFFFFFFFFFFFFFFFFFFF,
@FS10000125:27:BPA73017-1634:1:1101:6790:1370 2:N:0:5
TCTAAATTGAGCGTTCTCGACGAAGTTAGGGGGGGGGGGGGGAAATTC
+
,FFFFFFFFFFFFFFFFFFFFFFFFFFFFFFFFFFFFFFFFF:::,F,
@FS10000125:27:BPA73017-1634:1:1101:7320:1370 2:N:0:5
TTACCTTTGAGCGTACTCGACGAAGTTTGGTGGGGGGGGGGGGGGGGG
+
FFFFFFFFFFFFFFFFFFFFFFFFFFFFFFFFFFFFFFFFFFFFFFF:
@FS10000125:27:BPA73017-1634:1:1101:7380:1370 2:N:0:5
TTATTCTTGAGCGTACTCGACGAAGGGGGGGGGGGGGGGAGATCGGAA
+
FFFFFFFFFFFFFFFFFFFFFFFFFFFFFFFFFFFFFFF:,:FF,:F:
@FS10000125:27:BPA73017-1634:1:1101:8480:1370 2:N:0:5
TTATGATTGAGCGTACTCGACGAAGGGGGGGGGGGGGGGAGATCGGAA
+
FFFFFFFFFFFFFFFFFFFFFFFFFFFFFFFFFFFFFFFF::FF,FF:
@FS10000125:27:BPA73017-1634:1:1101:9390:1370 2:N:0:5
ATAAGATTGAGCGTACTCGACGAAGTTGCTCGGGGGGGGGGGGGGGGG
+
FFFFFFFFFFFFFFFFFFFFFFFFFFFFFFFFFFFFFFFFFFFFFFFF
@FS10000125:27:BPA73017-1634:1:1101:9440:1370 2:N:0:5
TATAGATTTGAGCGTACTCGACGAAGTTCTAGGGGGGGGGGGGGGGAA
+
FFFFFFFFFFFFFFFFFFFFFFFFFFFFFFFFFFFFFFFFFFFFFFFF
@FS10000125:27:BPA73017-1634:1:1101:9790:1370 2:N:0:5
ATATTTTTGAGCGTACTCGACGAAATTACCGGGGGGGGGGGGGGGAAA
+
FFFFFFFFFFFFFFFFFFFFFFFFFFFFFFFFFFFFFFFFFFFF,F,,
@FS10000125:27:BPA73017-1634:1:1101:10860:1370 2:N:0:5
ACCTGTTTGAGCGTACTCGACGAAGTTGATCGGGGGGGGGGGGGGGAA
+
FFFFFFFFFFFFFFFFFFFFFFFFFFFFFFFFFFFFFFFFFFFFFFFF
@FS10000125:27:BPA73017-1634:1:1101:11470:1370 2:N:0:5
CTATTTTTGAGCGTACTCGACGAAGTTTAGCGGGGGGGGGGGGGGGAA
+
FFFFFFFFFFFFFFFFFFFFFFFFFFFFFFFFFFFFFFFFFFFF:,::
@FS10000125:27:BPA73017-1634:1:1101:11850:1370 2:N:0:5
TAGATTTTGAGCGTACTCGACGAAGTTAGAAGGGGGGGGGGGGGGGGA
+
FFFFFFFFFFFFFFFFFFFFFFFFFFFFFFFFFFFFFFFFFFFFFF,F
@FS10000125:27:BPA73017-1634:1:1101:13410:1370 2:N:0:5
CCATAGTTGAGCGTACTCGACGAAGTTAGGCGGGGGGGGGGGGGGGGA
+
FFFFFFFFFFFFFFFFFFFFFFFFFFFFFFFFFFFFFFFFFFFFF,FF
@FS10000125:27:BPA73017-1634:1:1101:13500:1370 2:N:0:5
CTCTTCTTGAGCGTACTCGACGAAGTTCCAGGGGGGGGGGGGGGGGGA
+
FFFFFFFFFFFFFFFFFFFFFFFFFFFFFFFFFFFFFFFFFFFFFFF,
@FS10000125:27:BPA73017-1634:1:1101:13670:1370 2:N:0:5
TTTGGATTGAGCGTACTCGACGAAGTTTGCGGGGGGGGGGGGGGGAAA
+
,FFFFFFFFFFFFFFFFFFFFFFFFFFFFFFFFFFFFFFFFFFFFF:,
@FS10000125:27:BPA73017-1634:1:1101:13700:1370 2:N:0:5
TCGTATTTGAGCGTACTCGACGAAGTTCTTTGGGGGGGGGGGGGGGGG
+
,FFFFFFFFFFFFFFFFFFFFFFFFFFFFFFFFFFFFFFFFFFFFF::
@FS10000125:27:BPA73017-1634:1:1101:13760:1370 2:N:0:5
CTAACATTGAGCGTACTCGACGAAGTTGGGCGGGGGGGGGGGGGGAAT
+
FFFFFFFFFFFFFFFFFFFFFFFFFFFFFFFFFFFFFFFFFFFF,F:,
@FS10000125:27:BPA73017-1634:1:1101:14010:1370 2:N:0:5
TTGAAATTGAGCGTACTCGACGAAGTTGGCGGGGGGGGGGGGGGGGGG
+
F,FFFFFFFFFFFFFFFFFFFFFFFFFFFFFFFFFFFFFFFFFFFFF:
@FS10000125:27:BPA73017-1634:1:1101:15100:1370 2:N:0:5
GGGGCATTGAGCGTACTCGACGAAGTTTATAGGGGGGGGGGGGGGGGG
+
:,,,FFFFFFFFFFFFFFFFFFFFFFFFFFFFFFFFFFFFFFFFFFFF
@FS10000125:27:BPA73017-1634:1:1101:15260:1370 2:N:0:5
TATTATTTGAGCGTACTCGACGAAGTTGGCCGGGGGGGGGGGGGGGAA
+
,,FFFFFFFFFFFFFFFFFFFFFFFFFFFFFFFFFFFFFFFFFFF:,F
@FS10000125:27:BPA73017-1634:1:1101:15450:1370 2:N:0:5
CACATCTTGAGCGTACTCGACGAAGTTTGGCGGGGGGGGGGGGGGGAA
+
FFFFFFFF::FFFF:FFFF:FF::FFFFFFFFFF:FFFFFF,F,,,F:
@FS10000125:27:BPA73017-1634:1:1101:15530:1370 2:N:0:5
TTATTTTTGAGCGTACTCGACGAAGTTACGGGGGGGGGGGGGGAAAAT
+
F,FFFFFFFFFFFFFFFFFFFFFFFFFFFFFFFFFFFFFFFFF,FF,:
@FS10000125:27:BPA73017-1634:1:1101:15790:1370 2:N:0:5
ATTCGATTGAGCGTACTCGACGAAGTTGCGAGGGGGGGGGGGGGGGAA
+
:FFFFFFFFFFFFFFFFFFFFFFFFFFFFFFFFFFFFFFFFFFFF,,F
@FS10000125:27:BPA73017-1634:1:1101:16460:1370 2:N:0:5
ATTTATTTGAGCGTACTCGACGAAGTTACGGGGGGGGGGGGGGGGAGG
+
,,FFFFFFFFFFFFFFFFFFFFFFFFFFFFFFFFFFFFFFFFF,,:,,
@FS10000125:27:BPA73017-1634:1:1101:1660:1380 2:N:0:5
TGTACATTGAGCGTACTCGACGAAGTTAGCAGGGGGGGGGGGGGGGGA
+
FF,FFFFFFFFFFFFFFFFFFFFFFFFF,:F,FFFFFFFFFFFF:FF,
@FS10000125:27:BPA73017-1634:1:1101:1870:1380 2:N:0:5
ACCACCTTGAGCGTACTCGACGAAGTTTGCACGGGGGGGGGGGGGGGA
+
,,:FF,FFFFFFFFFFFFFFFFFFFF:,F:F:FFFFFFFFFFFFFFFF
@FS10000125:27:BPA73017-1634:1:1101:2300:1380 2:N:0:5
CCAACCTTGAGCGTACTCGACGAAGTTAGCTGGGGGGGGGGGGGGGAA
+
FFFFFFFFFFFFFFFFFFFFFFFFFFFFFFFFFFFFFFFFFFFFFFFF
@FS10000125:27:BPA73017-1634:1:1101:3090:1380 2:N:0:5
GGCAAATTGAGCGTACTCGACGAAGTTACCTGGGGGGGGGGGGGGGGA
+
F,FFFFFFFFFFFFFFFFFFFFFFFFFFFFFFFFFFFFFFFFFFFFFF
@FS10000125:27:BPA73017-1634:1:1101:3240:1380 2:N:0:5
TTCAACTTGAGCGTACTCGACGAAGGGGGGGGGGGGGGGGGGAAATCG
+
,,::FFFFFFFFFFFFFFFFFFFFFFFFFFFFFFFFFFFFF,F:,F,F
@FS10000125:27:BPA73017-1634:1:1101:3790:1380 2:N:0:5
TCATTATACTCGACGAAAGGGGGGGGGGGGGGGAGATCGGAAGAGCGT
+
,FFFFFFFFFFFFFFFFFFFFFFFFFFFFFFFFF,:FFFFFF,F,F,,
@FS10000125:27:BPA73017-1634:1:1101:4480:1380 2:N:0:5
TCGTACTTGAGCGTACTCGACGAAGTTACCGGGGGGGGGGGGGGGAAT
+
,FFFFFFFFFFFFFFFFFFFFFFFFFFFFFFFFFFFFFFFFFFF,FF,
@FS10000125:27:BPA73017-1634:1:1101:5290:1380 2:N:0:5
CCGTTGTTGAGCGTACTCGACGAAGTTCCTTGGGGGGGGGGGGGGGAA
+
FFFFFFFFFFFFFFFFFFFFFFFFFFFFFFFFFFFFFFFFFFFFF:FF
@FS10000125:27:BPA73017-1634:1:1101:5870:1380 2:N:0:5
ATTCGCTTGAGCGTACTCGACGAAGTTGGTGGGGGGGGGGGGGGAAAT
+
FFFFFFFFFFFFFFFFFFFFFFFFFFFFFFFFFFFFFFFFFFFF:FFF
@FS10000125:27:BPA73017-1634:1:1101:6650:1380 2:N:0:5
TAGGAGTTGAGCGTACTCGACGAAGTTGTATGGGGGGGGGGGGGGGAA
+
FF,F,FFFFFFFFFFFFFF:FFFFFFFFFFFFFFFFFFFFFFFFFFFF
@FS10000125:27:BPA73017-1634:1:1101:7270:1380 2:N:0:5
TCACCGTTGAGCGTACTCGACGAAGGGGGGGGGGGGGGGGGATTGGAA
+
,FFFFFFFFFFFFFFFFFFFFFFFFFFFFFFFFFFFFFFF:,,,,,::
@FS10000125:27:BPA73017-1634:1:1101:7340:1380 2:N:0:5
ATCTCATTGAGCGTACTCGACGAAGTTAACTGGGGGGGGGGGGGGGGA
+
:FFFFFFFFFFFFFFFFFFFFFFFFFFFFFFFFFFFFFFFFFFFFFFF
@FS10000125:27:BPA73017-1634:1:1101:8100:1380 2:N:0:5
TAGCCCTTGAGCGTACTCGACGAAGTTTAGCGGGGGGGGGGGGGGGAA
+
,,FFFFFFFFFFFFFFFFFFFFFFFFFFFFFFFFFFFFFFFFFFFFFF
@FS10000125:27:BPA73017-1634:1:1101:8140:1380 2:N:0:5
ATCGAATTGAGCGTACTCGACGAAGTTTTATGGGGGGGGGGGGGGGAA
+
,,F,FFFFFFFFFFFFFFFFFFFFFFFFFFFFFFFFFFFFFFFFFFFF
@FS10000125:27:BPA73017-1634:1:1101:8620:1380 2:N:0:5
ATATAATTGAGCGTACTCGACGAAGTTGAGCCGGGGGGGGGGGGGGGA
+
,FFFF:FFFFFFFFFFFFFFFFFFFFF,,:F,FFFFFFFFFFFFFF:,
@FS10000125:27:BPA73017-1634:1:1101:10890:1380 2:N:0:5
AAACATTTGAGCGTACTCGACGAAGTTTACGGGGGGGGGGGGGGGAAA
+
FFFFFFFFFFFFFFFFFFFFFFFFFFFFFFFFFFFFFFFFFFFF,F,,
@FS10000125:27:BPA73017-1634:1:1101:12650:1380 2:N:0:5
CCAATTTTGAGCGTACTCGACGAAGTTGCAGGGGGGGGGGGGGGGAAT
+
,:FFFFFFFFFFFFFFFFFFFFFFFFFFFFFFFFFFFFFFFFFF,F,,
@FS10000125:27:BPA73017-1634:1:1101:13060:1380 2:N:0:5
TTTGATTTGAGCGTACTCGACGAAGTTTATAGGGGGGGGGGGGGGGGG
+
:FF:FFFFFFFFFFFFFFFFFFFFFFFFFFFFFFFFFFFFFFFFFFF,
@FS10000125:27:BPA73017-1634:1:1101:13510:1380 2:N:0:5
TTTTCCTTGAGCGTACTCGACGAAGTTCCAGGGGGGGGGGGGGGGGGG
+
,,FFFFFFFFFFFFFFFFFFFFFFFFFFFFFFFFFFFFFFFFFFFFF,
@FS10000125:27:BPA73017-1634:1:1101:16240:1380 2:N:0:5
TATTCATTGAGCGTACTCGACGAAGTTAGTGGGGGGGGGGGGGGGAGA
+
FFFFFFFFFFFFFFFFFFFFFFFFFFFFFFFFFFFFFFFFFFFF:F,,
@FS10000125:27:BPA73017-1634:1:1101:1140:1390 2:N:0:5
ATCGTATTGAGCGTACTCGACGAAAGGGGGGGGGGGGGGGGGAGATCG
+
,FFFFFFFFFFFFFFFFFFFFFFFFFFFFFFFFFFFFFFFFF:,,::F
@FS10000125:27:BPA73017-1634:1:1101:1660:1390 2:N:0:5
CATTATTTGAGCGTACTCGACGAAGTTTGCGGGGGGGGGGGGGGGGAA
+
F,F:FFFFFFFFFFFFFFFFFFFFFFFF,F:FFFFFFFFFFFFF,:::
@FS10000125:27:BPA73017-1634:1:1101:1880:1390 2:N:0:5
ATAATATTGAGCGTACTCGACGAAGTTGCGTGGGGGGGGGGGGGGGAA
+
,FFFFFFFFFFFFFFFFFFFFFFFFFFFFFFFFFFFFFFFFFFFF:FF
@FS10000125:27:BPA73017-1634:1:1101:3260:1390 2:N:0:5
TTGCATTTGAGCGTACTCGACGAAGTTCAACGGGGGGGGGGGGGGGAA
+
F,FFFFFFFFFFFFFFFFFFFFFFFFFFFFFFFFFFFFFFFFFFFFFF
@FS10000125:27:BPA73017-1634:1:1101:3340:1390 2:N:0:5
TAATTCTTGAGCGTACTCGACGAAGTTAAATGGGGGGGGGGGGGGGGG
+
:,FFFFFFFFFFFFFFFFFFFFFFFFFFFFFFFFFFFFFFFFFFFFF:
@FS10000125:27:BPA73017-1634:1:1101:3390:1390 2:N:0:5
AATAGGTTGAGCGTACTCGACGAAGTTAGGGGGGGGGGGGGGGGAAAT
+
FFFFF:FFFFFFFFFFFFFFFFFFFFFFFFFFFFFFFFFFFFF:,:FF
@FS10000125:27:BPA73017-1634:1:1101:4200:1390 2:N:0:5
GTCCTATTGAGCGTACTCGACGAAGTTGTTGGGGGGGGGGGGGGGGGG
+
,FFFFFFFFFFFFFFFFFFFFFFFFFFFFFFFFFFFFFFFFFFFFFF,
@FS10000125:27:BPA73017-1634:1:1101:4600:1390 2:N:0:5
TTTCAATTGAGCGTACTCGACGAAGTGGGGGGGGGGGGGGGGGAGATG
+
FFFFFFFFFFFFFFFFFFFFFFFFFFFFFFFFFFFFFFFFFF,F,::,
@FS10000125:27:BPA73017-1634:1:1101:4880:1390 2:N:0:5
CACTATTTGAGCGTACTCGACGAAGTTTTTCGGGGGGGGGGGGGGGAA
+
FFFFFFFFFFFFFFFFFFFFFFFFFFFFFFFFFFFFFFFFFFF:F,FF
@FS10000125:27:BPA73017-1634:1:1101:5680:1390 2:N:0:5
GTTCTTTTGAGCGTACTCGACGAAGTTAATGGGGGGGGGGGGGGGGGA
+
F:FFF:FFFFFFFFFFFFFFFFFFFFFFFFFFFFFFFFFFFFFFFFF,
@FS10000125:27:BPA73017-1634:1:1101:6120:1390 2:N:0:5
CTTATCTTGAGCGTACACGACGAAGTTACGGGGGGGGGGGGGGGGGAA
+
FFFFFFFFFFFFFFFFFFFFFFFFFFFFFFFFFFFFFFFFFFFFFF,,
@FS10000125:27:BPA73017-1634:1:1101:6510:1390 2:N:0:5
CAACAATTTGACCTTTCTCGTCAAAGTTGGCGGGGGGGGGGGGGAAAT
+
F:FFF:FFF,F,F,:,FFF,,F,FF:FFFF,FFFFFFFFFFFF:::FF
@FS10000125:27:BPA73017-1634:1:1101:7940:1390 2:N:0:5
CTTATTTTGAGCGTACTCGGGGGGGGGGGGGGAAAATCGGAAAAGCTC
+
FFFFFFFFFFFFFFFFFFFFFFFFFFFFFFFF,,,,,,F,FF:F,:,F
@FS10000125:27:BPA73017-1634:1:1101:9210:1390 2:N:0:5
TTCATGTTGAGCGTACTCGACGAAGTTAGCCGGGGGGGGGGGGGGGGG
+
,FFFFFFFFFFFFFFFFFFFFFFFFFFFFFFFFFFFFFFFFFFFFFF,
@FS10000125:27:BPA73017-1634:1:1101:9460:1390 2:N:0:5
TTAAGGTTGAGCGTACTCGACGAAGTTGTGCGGGGGGGGGGGGGGGGG
+
FFFFFFFFFFFFFFFFFFFFFFFFFFFFFFFFFFFFFFFFFFFFFFF,
@FS10000125:27:BPA73017-1634:1:1101:9560:1390 2:N:0:5
CAACTATTGAGCGTACTCGACGAAGTTGACGGGGGGGGGGGGGGGGGA
+
FFFFFFFFFFFFFFFFFFFFFFFFFFFFFFFFFFFFFFFFFFFFFFFF
@FS10000125:27:BPA73017-1634:1:1101:10750:1390 2:N:0:5
CAGTAATTGAGCGTACTCGACGAAGTTACACGGGGGGGGGGGGGGGGG
+
FFFFFFFFFFFFFFFFFFFFFFFFFFFFFFFFFFFFFFFFFFFFF,,F
@FS10000125:27:BPA73017-1634:1:1101:11270:1390 2:N:0:5
TTCTTTTTGAGCGTACTCGACGAAGTTGAACGGGGGGGGGGGGGGGAA
+
FFFFFFFFFFFFFFFFFFFFFFFFFFFFFFFFFFFFFFFFFFFFFF,F
@FS10000125:27:BPA73017-1634:1:1101:11330:1390 2:N:0:5
TATCCCTTGAGCGTACTCGACGAAGTTTAAGGGGGGGGGGGGGGGGGA
+
,F:F:FFFFFFFFFFFFFFFFFFFFFF,F,:FFFFFFFFFFFFFFF,F
@FS10000125:27:BPA73017-1634:1:1101:13160:1390 2:N:0:5
TTTACCTTGAGCGTACTCGACGAAGTTTGTAGGGGGGGGGGGGGGGGG
+
FFFFFFFFFFFFFFFFFFFFFFFFFFFFFFFFFFFFFFFFFFFFFFFF
@FS10000125:27:BPA73017-1634:1:1101:14440:1390 2:N:0:5
ATATTATTGAGCGTACTCGACGAAGTTTCATGGGGGGGGGGGGGGGGA
+
FFFFFFFFFFFFFFFFFFFFFFFFFFFFFFFFFFFFFFFFFFFFF::,
@FS10000125:27:BPA73017-1634:1:1101:1160:1400 2:N:0:5
ATCTTTTTGAGCGTACTCGACGAAGTTTCATGGGGGGGGGGGGGGGAA
+
,:F,,FFFFFFFFFFFFFFFFFFFFFF,,,FFFFFFFFFFFFFFF,::
@FS10000125:27:BPA73017-1634:1:1101:2110:1400 2:N:0:5
ACTCTCTTGAGCGTACTCGACGAAGTTCACTGGGGGGGGGGGGGGGAA
+
FFFFFFFFFFFFFFFFFFFFFFFFFFFFFFFFFFFFFFFFFFFFF,,F
@FS10000125:27:BPA73017-1634:1:1101:3090:1400 2:N:0:5
CTGGCGTTGAGCGTACTCGACGAAGTTGGTTGGGGGGGGGGGGGGGAA
+
FFFFFFFFFFFFFFFFFFFFFFFFFFFFFFFFFFFFFFFFFFFFF:FF
@FS10000125:27:BPA73017-1634:1:1101:4440:1400 2:N:0:5
TCCTATTTGAGCGTACTCGACGAAGTTGCCTGGGGGGGGGGGGGGAGA
+
FFFFFFFFFFFFFFFFFFFFFFFFFFFFFFFFFFFFFFFFFFF:F:,F
@FS10000125:27:BPA73017-1634:1:1101:4510:1400 2:N:0:5
ATAATGTTGAGCGTACTCGACGAAGTTAGCTGGGGGGGGGGGGGGGAA
+
FFFFFFFFFFFFFFFFFFFFFFFFFFFFFFFFFFFFFFFFFFFFFF:F
@FS10000125:27:BPA73017-1634:1:1101:4520:1400 2:N:0:5
TTCGGTTTGAGCGTACTCGACGAAGTTTTAGGGGGGGGGGGGGGGAGA
+
F:F,FFFFFFFFFFFFFFFFFFFFFFFFFFFFFFFFFFFFFFFFF:::
@FS10000125:27:BPA73017-1634:1:1101:4620:1400 2:N:0:5
TATAAATTGAGCGTACTCGACGAAGTTGACAGGGGGGGGGGGGGGGAA
+
FFFFFFFFFFFFFFFFFFFFFFFFFFFFFFFFFFFFFFFFFFFFFFFF
@FS10000125:27:BPA73017-1634:1:1101:4910:1400 2:N:0:5
TACCATTTGAGCGTACTCACGAAGTTTGCCGGGGGGGGGGGGGGGGGA
+
FFFFFFFFFFFFFFFFFFFFFFFFFFFFFFFFFFFFFFFFFFFFFFFF
@FS10000125:27:BPA73017-1634:1:1101:6090:1400 2:N:0:5
TCACTTTTGAGCGTACTCGACGAAGTTCAACGGGGGGGGGGGGGGGAA
+
,FF,,FFFFFFFFFFFFFFFFFFFFFF,F:FFFFFFFFFFF,FFF,:F
@FS10000125:27:BPA73017-1634:1:1101:6840:1400 2:N:0:5
AAAGGGTTGAGCGTACTCGACGAAGTTGAACGGGGGGGGGGGGGGGGA
+
FFFFFFFFFFFFFFFFFFFFFFFFFFFFFFFFFFFFFFFFFFFFFFFF
@FS10000125:27:BPA73017-1634:1:1101:6980:1400 2:N:0:5
CTCTAATTGAGCGTACTCGACGAAGTTTCAGGGGGGGGGGGGGGGAAT
+
FFFFFFFFFFFFFFFFFFFFFFFFFFFFFFFFFFFFFFFFFFFF,F,:
@FS10000125:27:BPA73017-1634:1:1101:7220:1400 2:N:0:5
CTATAATTGAGCGTACTCGACGAAGTTCTCAGGGGGGGGGGGGGGGAA
+
FFFFFFFFFFFFFFFFFFFFFFFFFFFFFFFFFFFFFFFFFFFFF:FF
@FS10000125:27:BPA73017-1634:1:1101:7280:1400 2:N:0:5
TTTATCTTGAGCGTACTCGACGAAGTTCGACGGGGGGGGGGGGGGGGA
+
FFFFFFFFFFFFFFFFFFFFFFFFFFFFFFFFFFFFFFFFFFFFFF,F
@FS10000125:27:BPA73017-1634:1:1101:7690:1400 2:N:0:5
CCTCTATTGAGCGTACTCGACGAAGTTGCGGGGGGGGGGGGGGGGAAT
+
:,,:,,FFFFFFFFFFFFFFFFFFFFF,F:F:,:F:FF:,FF,,,:,:
@FS10000125:27:BPA73017-1634:1:1101:8180:1400 2:N:0:5
ACGGTGTTGAGCGTACTCGACGAAGTTCACTGGGGGGGGGGAGGGGGG
+
:FF,F,FFFFFFFFFFFFFFFFFFFFFFFF,FFFFFFFFFFFFFFF::
@FS10000125:27:BPA73017-1634:1:1101:11380:1400 2:N:0:5
TCGGGTTTGAGCGTACTCGACGAAGTTACAGGGGGGGGGGGGGGGGGA
+
FF:FFFFFFFFFFFFFFFFFFFFFFFFFFFFFFFFFFFFFFFF:FF:,
@FS10000125:27:BPA73017-1634:1:1101:12720:1400 2:N:0:5
CTTCATTTGAGCGTACTCGACGAAGTTAAGTGGGGGGGGGGGGGGGGA
+
FFFFFFFFFFFFFFFFFFFFFFFFFFFFFFFFFFFFFFFFFFFFF,,F
@FS10000125:27:BPA73017-1634:1:1101:13270:1400 2:N:0:5
TTGAAATTGAGCGTACTCGACGAAGTTAGGCGGGGGGGGGGGGGGGAA
+
,F,FF:FFFFFFFFFFFFFFFFFFFFFF,:,,FFFFFFFFFFF:,,,,
@FS10000125:27:BPA73017-1634:1:1101:15480:1400 2:N:0:5
CATCCCTTGAGCGTACTCGACGAAGTTGGACGGGGGGGGGGGGGGGAA
+
FFFFFFFFFFFFFFFFFFFFFFFFFFFFFFFFFFFFFFFFFFFFFFFF
@FS10000125:27:BPA73017-1634:1:1101:15640:1400 2:N:0:5
TCTAATTTGAGCGTACTCGACGAAGTGGGGGGGGGGGGGGGGGAAAAT
+
FF:FFFFFFFFFFFFFFFFF:F,FFF:FFF:F:,FFFFFFF:,FF:,F
@FS10000125:27:BPA73017-1634:1:1101:15950:1400 2:N:0:5
GTCGGTTTGAGCGTACTCGACGAAGTTAGTGGGGGGGGGGGGGGGGAA
+
::FFFFFFFFFFFFFFFFFFFFFFFFFF:F:FFFFFFFFFFFFFF,FF
@FS10000125:27:BPA73017-1634:1:1101:2720:1410 2:N:0:5
CTATCATTGAGCGTACTCGACGAAGTTTCAAGGGGGGGGGGGGGGGAA
+
FFFFFFFFFFFFFFFFFFFFFFFFFFFFFFFFFFFFFFFFFFFF,FF:
@FS10000125:27:BPA73017-1634:1:1101:2850:1410 2:N:0:5
TCAGTTTTGAGCGTACTCGACGAAGTTTTAGGGGGGGGGGGGGGGGGG
+
,FFFFFFFFFFFFFFFFFFFFFFFFFFFFFFFFFFFFFFFFFFFF,,F
@FS10000125:27:BPA73017-1634:1:1101:2900:1410 2:N:0:5
GAAGTTTTGAGCGTACTCGACGAAGTTTTACGGGGGGGGGGGGGGGAA
+
F,FFFFFFFFFFFFFFFFFFFFFFFFFFFFFFFFFFFFFFFFFFF:FF
@FS10000125:27:BPA73017-1634:1:1101:2930:1410 2:N:0:5
GAAGTTTTGAGCGTACTCGACGAAGTTTTACGGGGGGGGGGGGGGGAA
+
F:FFFFFFFFFFFFFF:FFFFFFFFFFFFFFFFFFFFFFFFFFFFFFF
@FS10000125:27:BPA73017-1634:1:1101:3020:1410 2:N:0:5
TCAGGGTTGAGCGTACTCGACGAAATTGCTAGGGGGGGGGGGGGGGGA
+
FFFFFFFFFFFFFFFFFFFFFFFFFFFFFFFFFFFFFFFFFFFFFFF,
@FS10000125:27:BPA73017-1634:1:1101:4170:1410 2:N:0:5
CTTTATTTGAGCGTACTCGACGAAGTTACTGGGGAGGGGGGGGGGGGG
+
FFFFFFFFFFFFFFFFFFFFFFFFFFFFFFFFFFFFFFFFFFFFFF,:
@FS10000125:27:BPA73017-1634:1:1101:4780:1410 2:N:0:5
TTTGGGTTGAGCGTACTCGACGAAGTTCATGGGGGAGGGGGGGGGGGG
+
,FFFFFFFFFFFFFFFFFFFFFFFFFFFFFFFFFFFFFFFFFFFFFF,
@FS10000125:27:BPA73017-1634:1:1101:4970:1410 2:N:0:5
CTTCGGTTGAGCGTACTCGACGAAGTTCATGGGGGGGGGGGGGGGAAA
+
F,FFFFFFFFFFFFFFFFFFFFFFFFFFFFFFFFFFFFFFFFFF:F:,
@FS10000125:27:BPA73017-1634:1:1101:5150:1410 2:N:0:5
TTAGTTTTGAGCGTACTCGACGAAGTTACGGGGGGGGGGGGGGGAGAT
+
FFFFFFFFFFFFFFFFFFFFFFFFFFFFFFFFFFFFFFFFFFF:F,,F
@FS10000125:27:BPA73017-1634:1:1101:5290:1410 2:N:0:5
TAGGTGTTGAGCGTACTCGACGAAGTTGCCAGGGGGGGGGGGGGGGGG
+
,,FFFFFFFFFFFFFFFFFFFFFFFFFFFFFFFFFFFFFFFFFFFFF:
@FS10000125:27:BPA73017-1634:1:1101:5450:1410 2:N:0:5
CCCATTTTGAGCGTACTCGACGAAGTTTTCAGGGGGGGGGGGGGGGGA
+
FF:,:FFFFFFFFFFFFFFFFFFFFFFF,,FFFFFFFFFFFFFFFF,,
@FS10000125:27:BPA73017-1634:1:1101:6090:1410 2:N:0:5
TAAGTCTTGAGCGTACTCGACGAAGTTAGGTGGGGGGGGGGGGGGGGG
+
FF:FFFFFFFFFFFFFFFFFFFFFFFFFF:FFFFFFFFFFFFFFFFF:
@FS10000125:27:BPA73017-1634:1:1101:7860:1410 2:N:0:5
CAGTTATTGAGCGTACTCGACGAAGTTGCCCGGGGGGGGGGGGGGGGG
+
FFFFFFFFFFFFFFFFFFFFFFFFFFFFFFFFFFFFFFFFFFFFFFF,
@FS10000125:27:BPA73017-1634:1:1101:8550:1410 2:N:0:5
ATGCCTTTGAGCGTACTCGACGAAGTTGGCAGGGGGGGGGGGGGGGAA
+
FFFFFFFFFFFFFFFFFFFFFFFFFFFFFFFFFFFFFFFFFFFFF,FF
@FS10000125:27:BPA73017-1634:1:1101:9150:1410 2:N:0:5
CTGATTTTGAGCGTACTCGACGAAGTTAAACGGGGGGGGGGGGGGGAA
+
FFFFFFFFFFFFFFFFFFFFFFFFFFFFFFFFFFFFFFFFFFFF,:F,
@FS10000125:27:BPA73017-1634:1:1101:9600:1410 2:N:0:5
AAGGCTTTGAGCGTACTCGACGAAGTTGTTAAAGGGGGGGGGGGGGGG
+
:FFFFFFFFFFFFFFFFFFFFFFFFFFFFFFFFFFFFFFFFFFFFFF,
@FS10000125:27:BPA73017-1634:1:1101:10160:1410 2:N:0:5
ACCAATTTGAGCGTACTCGACGAAGTTAAAGGGGGGGGGGGGGGGGGG
+
FFFFFFFFFFFFFFFFFFFFFFFFFFFFFFFFFFFFFFFFFFFFFF:F
@FS10000125:27:BPA73017-1634:1:1101:10290:1410 2:N:0:5
TTCCGTTTGAGCGTACTCGACGAAGTTATTAGGGGGGGGGGGGGGGAA
+
F,FFFFFFFFFFFFFFFFFFFFFFFFFFFFFFFFFFFFFFFFFFF,FF
@FS10000125:27:BPA73017-1634:1:1101:10330:1410 2:N:0:5
ATTCACTTGAGCGTACTCGACGAAGTTCCAGGGGGGGGGGGGGGGGAA
+
FFFFFFFFFFFFFFFFFFFFFFFFFFFFFFFFFFFFFFFFFFFFFFFF
@FS10000125:27:BPA73017-1634:1:1101:10490:1410 2:N:0:5
ATATCTTTGAGCGTACTCGACGAAGTTTGTTGGGGGAGGGGGGGGGGG
+
FFFFFFFFFFFFFFFFFFFFFFFFFFFFFFFFFFFFFFFFFFFFFFFF
@FS10000125:27:BPA73017-1634:1:1101:10640:1410 2:N:0:5
AACAGTTTGAGCGTACTCGACGAAGTTAGTTGGGGGGGGGGGGGGGAA
+
F,F:FFFFFFFFFFFFFFFFFFFFFFFFF,,FFFFFFFFFFFFFF:FF
@FS10000125:27:BPA73017-1634:1:1101:10690:1410 2:N:0:5
TAGGGGTTGAGCGTACTCGACGAAGTTTTACGGGGGGGGGGGGGGGGG
+
FFFFFFFFFFFFFFFFFFFFFFFFFFFFFFFFFFFFFFFFFFFFFF::
@FS10000125:27:BPA73017-1634:1:1101:11260:1410 2:N:0:5
ATACTCTTGAGCGTACTCGACGAAGTTCCTTGGGGGGGGGGGGGGAAA
+
FFFFFFFFFFFFFFFFFFFFFFFFFFFFFFFFFFFFFFFFFFFFF,:F
@FS10000125:27:BPA73017-1634:1:1101:11810:1410 2:N:0:5
TAATTTTTGAGCGTACTCGACGAAGTTATATGGGGGGGGGGGGGGGGG
+
,FFFFFFFFFFFFFFFFFFFFFFFFFFFFFFFFFFFFFFFFFFFFFFF
@FS10000125:27:BPA73017-1634:1:1101:12510:1410 2:N:0:5
CAGTTCTTGAGCGTACTCGACGAAGTTTCAAGGGGGGGGGGGGGGGAA
+
FFFFFFFFFFFFFFFFFFFFFFFFFFFFFFFFFFFFFFFFFFFFF,FF
@FS10000125:27:BPA73017-1634:1:1101:13190:1410 2:N:0:5
ATACTTATTGAGCGTACTCGTCGAAGTTATGTGGGGGGGGGGGGGGAA
+
,FFF:F,FF,F,F,F,FFF:,F,FFF:FFFFFFFFFFFFFF,:,,,,:
@FS10000125:27:BPA73017-1634:1:1101:13310:1410 2:N:0:5
TCGATTTTGAGCGTACTCGACGAAGTTTATCGGGGGGGGGGGGGGGGA
+
:,,,,:FFFFFFFFFFFFFFFFFFFFF:,,:FFFFFFFFFFFFFF,,F
@FS10000125:27:BPA73017-1634:1:1101:13360:1410 2:N:0:5
ACTTGATTGAGCGTACTCGACGAAGTTCTGTGGGGGGGGGGGGGGGAA
+
FFFFFFFFFFFFFFFFFFFFFFFFFFFFFFFFFFFFFFFFFF:FF,,F
@FS10000125:27:BPA73017-1634:1:1101:13610:1410 2:N:0:5
GTTAGGTTGAGCGTACTCGACGAAGTTCGGGGGGGGGGGGGGGAAATC
+
:FFFFFFFFFFFFFFFFFFFFFFFFFFFFFFFFFFFFFFFFF,F,,FF
@FS10000125:27:BPA73017-1634:1:1101:14730:1410 2:N:0:5
ATCATATTGAGCGTACTCGACGAAGTTTGGAGGGGGGGGGGGGGGGAA
+
FFFFFFFFFFFFFFFFFFFFFFFFFFFFFFFFFFFFFFFFFFFF,,F,
@FS10000125:27:BPA73017-1634:1:1101:15130:1410 2:N:0:5
TTTCTCTTGAGCGTACTCGACGAAGTTGGGGGGGGGGGGGGGGAAGTC
+
FFFFFFFFFFFFFFFFFFFFFFFFFFFFFFFFFFFFFFFFFF:F:,F:
@FS10000125:27:BPA73017-1634:1:1101:15480:1410 2:N:0:5
CCCGCGTTGAGCGTACTCGACGAAGTGGGGGGGGGGGGGGGAAAATCG
+
FFF,FFFFFFFFFFFFFFFFFFFFFFFFFFF,::,F:F:FFFF:,,F:
@FS10000125:27:BPA73017-1634:1:1101:1430:1420 2:N:0:5
TACACTTTGAGCGTACTCGACGAAATTAGCAGGGGGGGGGGGGGGGAA
+
F,FFFFFFFFFFFFFFFFFFFFFFF:FFFFFFFFFFFFFFFFFFF,,F
@FS10000125:27:BPA73017-1634:1:1101:1530:1420 2:N:0:5
CACCCCTTGAGCGTACTCGACGAAGTTTGCCGGGGGGGGGGGGGGGGG
+
FFFFFFFFFFFFFFFFFFFFFFFFFFFFFFFFFFFFFFFFFFFFF,:F
@FS10000125:27:BPA73017-1634:1:1101:1860:1420 2:N:0:5
TTTCATTTGAGCGTACTCGACGAAGTTTTAGGGGGGGGGGGGGGGGAA
+
F,FFFFFFFFFFFFFFFFFFFFFFFFFFFFFFFFFFFFFFFFFFF:,,
@FS10000125:27:BPA73017-1634:1:1101:2410:1420 2:N:0:5
TCTATCTTGAGCGTACTCGACGAAGTTCCAAGGGGGGGGGGGGGGGAA
+
FFF:F:FFFFFFFFFFFFFFFFFFFFFFFF:FFFFFFFFFFFF,:,,:
@FS10000125:27:BPA73017-1634:1:1101:8330:1420 2:N:0:5
AATAAATTGAGCGTACTCGACGAAGGGGGGGGGGGGGGGGAAGTCGAA
+
FFFFFFFFFFFFFFFFFFFFFFFFFFFFFFFFFFFFFFF,,F,:,,F:
@FS10000125:27:BPA73017-1634:1:1101:8340:1420 2:N:0:5
CAGGATTTGAGCGTACTCGACGAAGTTCTCAGGGGGGGGGGGGGGGAA
+
FFFFFFFFFFFFFFFFFFFFFFFFFFFFFFFFFFFFFFFFFFFFFFFF
@FS10000125:27:BPA73017-1634:1:1101:8460:1420 2:N:0:5
ATCTTTTTGAGCGTACTCGACGAAGTTTCAAGGGGGGGGGGGGGGGAA
+
FFFFFFFFFFFFFFFFFFFFFFFFFFFFFFFFFFFFFFFFFFFFFFFF
@FS10000125:27:BPA73017-1634:1:1101:9940:1420 2:N:0:5
TCAATATTGAGCGTACTCGACGAAGTTAGGTGGGGGGGGGGGGGGGGA
+
,FFFFFFFFFFFFFFFFFFFFFFFFFFFFFFFFFFFFFFFFFFFFFF:
@FS10000125:27:BPA73017-1634:1:1101:10880:1420 2:N:0:5
TCTTTATTGAGCGTACTCGACGAAGTTGGTCGGGGGGGGGGGGGGGAA
+
FF:FFFFFFFFFFFFFFFFFFFFFFFFFFFFFFFFFFFFFFFFFF,FF
@FS10000125:27:BPA73017-1634:1:1101:11270:1420 2:N:0:5
CTTACTTTGAGCGTACTCGACGAAGTTGAACGGGGGGGGGGGGGGGAA
+
F,F,FFFFFFFFFFFFFFFFFFFFFFFF:FFFFFFFFFFFFFFFFF:F
@FS10000125:27:BPA73017-1634:1:1101:11360:1420 2:N:0:5
TCAGTATTGAGCGTACTCGACGAAGTTCTATGGGGGGGGGGGGGGGGA
+
FFF:FFFFFFFFFFFFFF:FFFFFFFFFFFFFFFFFFFFFFFFFFFF,
@FS10000125:27:BPA73017-1634:1:1101:13220:1420 2:N:0:5
TTCTTTTTGAGCGTACTCGACGAAGTTAGCGGGGGGGGGGGGGGGGGG
+
,FF:F:FFFFFFFFFFFFFFFFFFFFFFFFFFFFFFFFFFFFF:F,,F
@FS10000125:27:BPA73017-1634:1:1101:13250:1420 2:N:0:5
TCCATCTTGAGCGTACTCGACGAAGTTCTGCGGGGGGGGGGGGGGGAA
+
FFFFFFFFFFFFFFFFFFFFFFFFFFFFFFFFFFFFFFFFFFFFFFFF
@FS10000125:27:BPA73017-1634:1:1101:13540:1420 2:N:0:5
ATAGTCTTGAGCGTACTCGACGAAGTTCCATGGGGGGGGGGGGGGGAA
+
,FFFFFFFFFFFFFFFFFFFFFFFFFFFFFFFFFFFFFFFFFFFFF:,
@FS10000125:27:BPA73017-1634:1:1101:13680:1420 2:N:0:5
AAGTTCTTGAGCGTACTCGACGAAGTTGCCAGGGGGGGGGGGGGGAAA
+
FF:FFFFFFFFFFFFFFFFFFFFFFFFFFFFFFFFFFFFFFF:,F::F
@FS10000125:27:BPA73017-1634:1:1101:13950:1420 2:N:0:5
ATATTCTTGAGCGTACTCGACGAAGTTTCGCGGGGGGGGGGGGGGGAA
+
F:FFFFFFFFFFFFFFFFFFFFFFFFFFFFFFFFFFFFFFFFFFF,F:
@FS10000125:27:BPA73017-1634:1:1101:14200:1420 2:N:0:5
TCAAGTTTGAGCGTACTCGACGAAGTTACAAGGGGGGGGGGGGGGGAA
+
FFFFFFFFFFFFFFFFFFFFFFFFFFFFFFFFFFFFFFFFFFFFFFFF
@FS10000125:27:BPA73017-1634:1:1101:15240:1420 2:N:0:5
TTATTTTTGAGCGTACTCGACGAAGTTACGGGGGGGGGGGGGGGAAAT
+
F,FFFFFFFFFFFFFFFFFFFFFFFFFFFFFFFFFFFFFFFFF,FF,:
@FS10000125:27:BPA73017-1634:1:1101:16000:1420 2:N:0:5
CTGGCCTTGAGCGTACTCGACGAAGTTTAACGGGGGGGGGGGGGGGAA
+
FFFFFFFFFFFFFFFFFFFFFFFFFFFFFFFFFFFFFFFFFFFFF:FF
@FS10000125:27:BPA73017-1634:1:1101:16300:1420 2:N:0:5
TATCGATTGAGCGTACTCGACGAAGTTGCGTGGGGGGGGGGGGGGGAA
+
,,FFFFFFFFFFFFFFFFFFFFFFFFFFFFFFFFFFFFFFFFFFFFFF
@FS10000125:27:BPA73017-1634:1:1101:1040:1430 2:N:0:5
CCGATGTTGAGCGTACTCGACGAAGTTCTCAGGGGGGGGGGGGGGGAA
+
FFFFFFFFFFFFFFFFFFFFFFFFFFFFFFFFFFFFFFFFFFFFF:FF
@FS10000125:27:BPA73017-1634:1:1101:3350:1430 2:N:0:5
AAAATATTGAGCGTACTCGACGAAGTTATACGGGGGGGGGGGGGGGAA
+
FFFFFFFFFFFFFFFFFFFFFFFFFFFFFFFFFFFFFFFFFFFFF:FF
@FS10000125:27:BPA73017-1634:1:1101:3680:1430 2:N:0:5
TTTAAATTGAGCGTACTCGACGAAGTTCAGTGGGGGGGGGGGGGGGAA
+
,FFFFFFFFFFFFFFFFFFFFFFFFFFFFFFFFFFFFFFFFFFFFF,F
@FS10000125:27:BPA73017-1634:1:1101:3770:1430 2:N:0:5
CATAGTTTGAGCGTACTCGACGAAGGGGGGGGGGGGGGGAGATCGGAA
+
FF:FFFFFFFFFFFFFFFFFFFFFFFFFFFFFFFFFFFF:,FF:,,,:
@FS10000125:27:BPA73017-1634:1:1101:4930:1430 2:N:0:5
AACCGATTGAGCGTACTCGACGAAGTTAGCCGGGGGGGGGGGGGGGAA
+
FFFFFFFFFFFFFFFFFFFFFFFFFFFFFFFFFFFFFFFFFFFFF,FF
@FS10000125:27:BPA73017-1634:1:1101:6470:1430 2:N:0:5
ACGCCCTTGAGCGTACTCGACGAAGTTCTACGGGGGGGGGGGGGGGGA
+
FF:F,:FFFFFFFFFFFFFFFFFFFFFFF,F,FFFFFFFFFFFFFFFF
@FS10000125:27:BPA73017-1634:1:1101:7250:1430 2:N:0:5
TACATCTTGAGCGTACTCGACGAAGTTTACGGGGGGGGGGGGGGGAAA
+
FFFFFFFFFFFFFFFFFFFFFFFFFFFFFFFFFFFFFFFFFFFF:F:,
@FS10000125:27:BPA73017-1634:1:1101:7990:1430 2:N:0:5
CTGAACTTGAGCGTACTCGACGAAGTTAACAGGGGGGGGGGGGGGGGA
+
FFFFFFFFFFFFFFFFFFFFFFFFFFFFFFFFFFFFFFFFFFFF::,F
@FS10000125:27:BPA73017-1634:1:1101:8120:1430 2:N:0:5
TTGATTTTGAGCGTACTCGACGAAGTTGCCAGGGGGGGGGGGGGGGGG
+
FFFFFFFFFFFFFFFFFF:FFFFFFFFFFFFFFF:FFFFFF:F:F:,,
@FS10000125:27:BPA73017-1634:1:1101:8230:1430 2:N:0:5
TTTACTTTGAGCGTACTCGACGAAGTTGATGGGGGGGGGGGGGGGAAA
+
:FFFFFFFFFFFFFFFFFFFFFFFFFFFFFFFFFFFFFFFFFFF:F:,
@FS10000125:27:BPA73017-1634:1:1101:9600:1430 2:N:0:5
TATCGTTTGAGCGTACTCGACGAAGTTACAGGGGGGGGGGGGGGGAAA
+
,:FF:FFFFFFFFFFFFFFFFFFFFFFFFFFFFFFFFFFFFFFFF::,
@FS10000125:27:BPA73017-1634:1:1101:12990:1430 2:N:0:5
CCTGTATTGAGCGTACTCGACGAAGTTAGGTGGGGGGGGGGGGGGGAA
+
FFF,:FFFFFFFFFFFFFFFFFFFFFF,:FFFFFFFFFFFFFF,,:::
@FS10000125:27:BPA73017-1634:1:1101:13440:1430 2:N:0:5
AATCATTTGAGCGTACTCGACGAAGTTAGTAGGGGGGGGGGGGGGGAA
+
::FFFFFFFFFFFFFFFFFFFFFFFFFFFFFFFFFFFFFFFFF:F,FF
@FS10000125:27:BPA73017-1634:1:1101:14720:1430 2:N:0:5
ACTCTCTTGAGCGTACTCGACGAAGTTTTTTGGGGGGGGGGGGGGGAA
+
,FF,,:FFFFFFFFFFFFFFFFFFFFF,FF:FFFFFFFFFFFF::,,F
@FS10000125:27:BPA73017-1634:1:1101:16010:1430 2:N:0:5
ACCTCGTTGAGCGTACTCGACGAAGTTCTCGGGGGGGGGGGGGGGGGA
+
FFFFFFFFFFFFFFFFFFFFFFFFFFFFFFFFFFFFFFFFFFF,:,,,
@FS10000125:27:BPA73017-1634:1:1101:1570:1440 2:N:0:5
CTTTGATTGAGCGTACTCGACGAAGTTAGCGGGGGGGGGGGGGGGGGA
+
F,FFFFFFFFFFFFFFFFFFFFFFFFFFFFFFFFFFFFFFFF:F,,,,
@FS10000125:27:BPA73017-1634:1:1101:3090:1440 2:N:0:5
TGTACTTTGAGCGTACTCGACGAAGTTTTCAGGGGGGGGGGGGGGGAA
+
,,:FFFFFFFFFFFFFFFFFFFFFFFFFFFFFFFFFFFFFFFFFFF,F
@FS10000125:27:BPA73017-1634:1:1101:3290:1440 2:N:0:5
AATGTATTGAGCGTACTCGACGAAGTTCTTCGGGGGGGGGGGGGGGAA
+
FFFFFFFFFFFFFFFFFFFFFFFFFFFFFFFFFFFFFFFFFFFFFFFF
@FS10000125:27:BPA73017-1634:1:1101:3660:1440 2:N:0:5
TTTAAATTGAGCGTACTCGACGAAGTTCAGTGGGGGGGGGGGGGGGGA
+
,FFFFFFFFFFFFFFFFFFFFFFFFFFFFFFFFFFFFFFFFFFFFF:F
@FS10000125:27:BPA73017-1634:1:1101:4020:1440 2:N:0:5
GTACACTTGAGCGTACTCGACGAAGTTCCAAGGGGGGGGGGGGGGGGG
+
,FFFFFFFFFFFFFFFFFFFFFFFFFFFFFFFFFFFFFFFFFFFFFF,
@FS10000125:27:BPA73017-1634:1:1101:4170:1440 2:N:0:5
CTGCATTTGAGCGTACTCGACGAAGTTATGCGGGGGGGGGGGGGGGGA
+
FF,FFFFFFFFFFFFFFFFFFFFFFFF:F:F:FF,FF::FF,,:,,,F
@FS10000125:27:BPA73017-1634:1:1101:4360:1440 2:N:0:5
CTGTATTTGAGCGTACTCGACGAAGTTAACCGGGGGGGGGGGGGGGGG
+
FFFFFFFFFFFFFFFFFFFFFFFFFFFFFFFFFFFFFFFFFFFFFF:F
@FS10000125:27:BPA73017-1634:1:1101:4390:1440 2:N:0:5
CAGTTTTTGAGCGTACTCGACGAAGTTGAAAGGGGGGGGGGGGGGGGA
+
FFFFFFFFFFFFFFFFFFFFFFFFFFFFFFFFFFFFFFFFFFFFF,,,
@FS10000125:27:BPA73017-1634:1:1101:4780:1440 2:N:0:5
AAATACTTGAGCGTACTCGACGAAGTTCAGTGGGGGGGGGGGGGGGGA
+
FFFFFFFFFFFFFFFFFFFFFFFFFFFFFFFFFFFFFFFFFFFFF,FF
@FS10000125:27:BPA73017-1634:1:1101:5850:1440 2:N:0:5
TTAAACTTGAGCGTACTCGACGAAGTGGGGGGGGGGGGGGGGGAAGTC
+
,,FFFFFFFFFFFFFFFFFFFFFFFFFFFFFFFFFFFFFFFF,F:,F,
@FS10000125:27:BPA73017-1634:1:1101:5950:1440 2:N:0:5
ATCGATCTTGAGCGTACTCGACGAAGTTTAAGGGGGGGGGGGGGGGGG
+
FFFFFFF:FFFFFFFFFFFFFFFFFFFFFFFFFFFFFFFFFFFF::FF
@FS10000125:27:BPA73017-1634:1:1101:7250:1440 2:N:0:5
TCCAGATTGAGCGTACTCGACGAAGTTGCGGGGGGGGGGGGGGAAATC
+
FFFFF,FFFFFFFFFFFFFFFFFFFFFFFFFFFFFFFFFFFFFF,FF:
@FS10000125:27:BPA73017-1634:1:1101:7870:1440 2:N:0:5
CTGCTTTTGAGCGTACTCGACGAAGTTATGCGGGGGGGGGGGGGGGAA
+
FFFFFFFFFFFFFFFFFFFFFFFFFFFFFFFFFFFFFFFFF:FF:,:F
@FS10000125:27:BPA73017-1634:1:1101:9830:1440 2:N:0:5
ATTCTATTGAGCGTACTCGACGAAGTTGTAGGGGGGGGGGGGGGGGGA
+
:FFFFFFFFFFFFFFFFFFFFFFFFFFFFFFFFFFFFFFFFFFFFF,F
@FS10000125:27:BPA73017-1634:1:1101:10250:1440 2:N:0:5
CTATACTTGAGCGTACTCGACGAAGTTTAAGGGGGGGGGGGGGGGGGA
+
F,FFFFFF::FFFFFFFFFFFFFFFFFFFFFFFFFFFFFFFFF:,:,F
@FS10000125:27:BPA73017-1634:1:1101:10910:1440 2:N:0:5
TTACTCTTGAGCGTACTCGACGAAGTTAGCTGGGGGGGGGGGGGGGAA
+
FFFFFFFFF:FFFFFFFFFFFFFFFFFFFFFFFFFFFFFFFFFF:,,:
@FS10000125:27:BPA73017-1634:1:1101:11380:1440 2:N:0:5
TCGGGTTTGAGCGTACTCGACGAAGTTACAGGGGGGGGGGGGGGGAGA
+
FF:FFFFFFFFFFFFFFFFFFFFFFFFFFFFFFFFFFFFFFFFF:,:F
@FS10000125:27:BPA73017-1634:1:1101:12440:1440 2:N:0:5
TCTCATTTGAGCGTACTCGACGAAGTTCAAGGGGGGGGGGGGGGGAAA
+
FFFFFFFFFFFFFFFFFFFFFFFFFFFFFFFFFFFFFFFFFFFF,F,,
@FS10000125:27:BPA73017-1634:1:1101:12750:1440 2:N:0:5
AATACTTTGAGCGTACTCGACGAAGTTAATCGGGGGGGGGGGGGGGGA
+
FFFFFFFFFFFFFFFFFFFFFFFFFFFFFFFFFFFFFFFFFFFFFF:F
@FS10000125:27:BPA73017-1634:1:1101:13620:1440 2:N:0:5
TTACCTTTGAGCGTACTCGACGAAGTTTTGGGGGGGGGGGGGGGGGGA
+
F,FFFFFFFFFFFFFFFFFFFFFFFFFFFFFFFFFFFFFFFFFFF,,F
@FS10000125:27:BPA73017-1634:1:1101:13860:1440 2:N:0:5
ATTGTTTTGAGCGTACTCGACGAAGTTTGTTGGGGGGGGGGGGGGGGA
+
FFFFFFFFFFFFFFFFFFFFFFFFFFFFFFFFFFFFFFFFFFFFFF,F
@FS10000125:27:BPA73017-1634:1:1101:14240:1440 2:N:0:5
TTGGTTTTGAACCTTTTTCATCAAATTAGGCTGGGGGGGGGGGGAGGT
+
F,FF,FFF,,:F,F,,,,,F,:FF,:F,FF,,FFFFFFFFFF:,:,,F
@FS10000125:27:BPA73017-1634:1:1101:14450:1440 2:N:0:5
ATTGTATTGAGCGTACTCGACGAAGTTCAAAGGGGGGGGGGGGGGGAA
+
FFFFFFFFFFFFFFFFFFFFFFFFFFFFFFFFFFFFFFFFFFFFFFFF
@FS10000125:27:BPA73017-1634:1:1101:14660:1440 2:N:0:5
CAAGTTTTGAGCGTACTCGACGAAGTTTGGCGGGGGGGGGGGGGGGAA
+
FFFFFFFFFFFFFFFFFFFFFFFFFFFFFFFFFFFFFFFFFFFFF,FF
@FS10000125:27:BPA73017-1634:1:1101:14780:1440 2:N:0:5
AACGATTTGAGCGTACTCGACGAAGTTCTACGGGGGGGGGGGGGGGAA
+
FFF,,FFFFFFFFFFFFFFFFFFFFFFFFFFFFFFFFFFFFFFFF,F,
@FS10000125:27:BPA73017-1634:1:1101:14940:1440 2:N:0:5
GCTTGATTGAGCGTACTCGACGAAGTTGCTGGGGGGGGGGGGGGGGGA
+
:FFFFFFFFFFFFFFFFFFFFFFFFFFFFFFFFFFFFFFFFFFFFFF,
@FS10000125:27:BPA73017-1634:1:1101:16230:1440 2:N:0:5
TTAGACTTGAGCGTACTCGACGAAGTTAGAAGGGGGGGGGGGGGGGGA
+
FFFFFFFFFFFFFFFFFFFFFFFFFFFFFFFFFFFFFFFFFFFF:F:,
@FS10000125:27:BPA73017-1634:1:1101:16420:1440 2:N:0:5
TATCGATTGAGCGTACTCGACGAAGTTGCGTGGGGGGGGGGGGGGGAA
+
F:FF,FFFFFFFFFFFFFFFFFFFFFFFF:FFFFFFFFFFFFFFF:FF
@FS10000125:27:BPA73017-1634:1:1101:1050:1450 2:N:0:5
TACAATTTGAGCGTACTCGACGAAGTTGGGCGGGGGGGGGGGGGGGAA
+
,,FFFFFFFFFFFFFFFFFFFFFFFFFFFFFFFFFFFFFFFFFFFF,F
@FS10000125:27:BPA73017-1634:1:1101:1130:1450 2:N:0:5
CTTTGTTTGAGCGTACTCGACGAAGTTGAATGGGGGGGGGGGGGGGGG
+
FFFFFFFFFFFFFFFFFFFFFFFFFFFFFFFFFFFFFFFFFFFFF:,:
@FS10000125:27:BPA73017-1634:1:1101:2920:1450 2:N:0:5
ATTCTATTGAGCGTACTCGACGAAGTTATCGGGGGGGGGGGGGGGAAA
+
F,,F:FFFFFFFFFFFFFFFFFFFFFFFFF,:FFFFFFFFFFFFFFF,
@FS10000125:27:BPA73017-1634:1:1101:3240:1450 2:N:0:5
TACCTTTTGAGCGTACTCGACGAAGTTTAAGGGGGGGGGGGGGGGGGG
+
F:FFFFFFFFFFFFFFFFFFFFFFFFF,FF,FFFFFFFFFFFFFFF,,
@FS10000125:27:BPA73017-1634:1:1101:3580:1450 2:N:0:5
CTACGGTTGAGCGTACTCGACGAAGTTGTGGGGGGGGGGGGGGGAGTT
+
FFFFFFFFFFFFFFFFFFFFFFFFFFFFFFFFFFFFFFFFFF,,F,,,
@FS10000125:27:BPA73017-1634:1:1101:4130:1450 2:N:0:5
TGCCCCTTGAGCGTACTCGACGAAGTTGCACGGGGGGGGGGGGGGAGA
+
FFFFFFF,FFFF:FFFFFFFFFFFFFFFFFFF:,F::FFFF,F,,,,F
@FS10000125:27:BPA73017-1634:1:1101:5920:1450 2:N:0:5
CCCCCATTGAGCGTACTAAGGGGGGGGGGGGGGGGGGGATTGGAAAAG
+
FFFFFFFFFFFFFFFFF:FFFFFFFFFFFFFFFFF:,,,,,,FFFFFF
@FS10000125:27:BPA73017-1634:1:1101:6060:1450 2:N:0:5
GACGATTTGAGCGTACTCGACGAAGTTGCTAGGGGGGGGGGGGGGGGG
+
,:FFFFFFFFFFFFFFFFFFFFFFFFFFFFFFFFFFFFFFFFFFFFFF
@FS10000125:27:BPA73017-1634:1:1101:6100:1450 2:N:0:5
TAACCATTGAGCGTACTCGACGAAGTTAACGGGGGGGGGGGGGGGGGA
+
F,FFFFFFFFFFFFFFFFFFFFFFFFFFFFFFFFFFFFFFFFFFFFFF
@FS10000125:27:BPA73017-1634:1:1101:7180:1450 2:N:0:5
TAAAGGGGGGGGGGGGGGGAGATTGGAAGAGCGTCGTGTAGGAAAAGA
+
:::FF,,,F:F:F,F:::FF:FF,F:FF:FFF,:F,:F:FFF,FF,,F
@FS10000125:27:BPA73017-1634:1:1101:7950:1450 2:N:0:5
CTCTTTTTGAGCGTACTCGACGAAGTTACTTGGGGGGGGGGGGGGGAA
+
FFFFFFFFFFFFFFFFFFFFFFFFFFFFFFFFFFFFFFFFFFFFF,,F
@FS10000125:27:BPA73017-1634:1:1101:8900:1450 2:N:0:5
TTATTATTGAGCGTACTCGACGAAGTTATGCGGGGGGGGGGGGGGGGG
+
F,FFFFFFFFFFFFFFFFFFFFFFFFFFFFFFFFFFFFFFFFFFFFF:
@FS10000125:27:BPA73017-1634:1:1101:10780:1450 2:N:0:5
CCCCCTTTTTATCTTTTTCTTCTAATTTTTGGGGGGGGGGGGGGGGAA
+
FFF,,,:FF,,,,:FF,,,F:F,,F,FFFF,:FFFFFFFFFFFF:,F:
@FS10000125:27:BPA73017-1634:1:1101:11190:1450 2:N:0:5
TATCGATTGAGCGTACTCGACGAAGTTTAATGGGGGGGGGGGGGGGAA
+
FFFFFFFFFFFFFFFFFFFFFFFFFFFFFFFFFFFFFFFFFFFFFF,F
@FS10000125:27:BPA73017-1634:1:1101:11360:1450 2:N:0:5
TCGGTCTTGAGCGTACTCGACGAAGTTCTACGGGGGGGGGGGGGGGGG
+
,FFFFFFFFFFFFFFFFFFFFFFFFFFFFFFFFFFFFFFFFFFFFFFF
@FS10000125:27:BPA73017-1634:1:1101:11480:1450 2:N:0:5
ACGATTTTGAGCGTACTCGACGAAGTTGCAGGGGGGGGGGGGGGGAGA
+
FFFFFFFFFFFFFFFFFFFFFFFFFFFFFFFFFFFFFFFFFFFF:F,,
@FS10000125:27:BPA73017-1634:1:1101:11660:1450 2:N:0:5
TCAAACTTGAGCGTACTCGACGAAGTTGACAGGGGGGGGGGGGGGGAG
+
FFFFFFFFFFFFFFFFFFFFFFFFFFFFFFFFFFFFFFFFFFF,F,,:
@FS10000125:27:BPA73017-1634:1:1101:12220:1450 2:N:0:5
TCAACATTGAGCGTACTCGACGAAGTTAGCAGGGGGGGGGGGGGGGAA
+
,::,,FFFFFFFFFFFFFFFFFFFFFF:FF,FFFFFFFFFFFF:,,F,
@FS10000125:27:BPA73017-1634:1:1101:13110:1450 2:N:0:5
CTTTATTTGAGCGTACTCGACGAAGTTACTAGGGGGGGGGGGGGGGGG
+
FFFFFFFFFFFFFFFFFFFFFFFFFFFFFFFFFFFFFFFFFFFFFFF,
@FS10000125:27:BPA73017-1634:1:1101:13160:1450 2:N:0:5
ACCCTATTGAGCGTACTCGACGAAGTTGAACGGGGGGGGGGGGGGGGA
+
FFFFFFFFFFFFFFFFFFFFFFFFFFFFFFFFFFFFFFFFFFFFFFF,
@FS10000125:27:BPA73017-1634:1:1101:14090:1450 2:N:0:5
CAACCTTTGAGCGTACTCGACGAAGTTTGAAGGCGGGGGGGGGGGGGG
+
FFFFFFFFFFFFFFFFFFFFFFFFFFFFFFFFFFFFFFFFFFFFFFF:
@FS10000125:27:BPA73017-1634:1:1101:15250:1450 2:N:0:5
GTGTGGTTGAGCGTACTCGACGAAGTTCGGCGGGGGGGGGGGGGGGGA
+
,FFFFFFFFFFFFFFFFFFFFFFFFFFFFFFFFFFFFFFFFFFFFF:,
@FS10000125:27:BPA73017-1634:1:1101:16400:1450 2:N:0:5
AAATGTTTGAGCGTACTCGACGAAGTTACGAGGGGGGGGGGGGGGGAA
+
F:,F,,FFFFFFFFFFFFFFFFFFFFF:FFFFFFFFFFFFFFFF,,F:
@FS10000125:27:BPA73017-1634:1:1101:1420:1460 2:N:0:5
CTCATCTTGAGCGTACTCGACGAAGTTTCTCGGGGGGGGGGGGGGGGA
+
FFFFFFFFFFFFFFFFFFFFFFFFFFFFFFFFFFFFFFFFFFFFFFF,
@FS10000125:27:BPA73017-1634:1:1101:2020:1460 2:N:0:5
TTTTGTTTGAGCGTACTCGACGAAGGGGGGGGGGGGGGGAGATCGGAA
+
:,F:FFFFFFFFFFFFFFFFFFFFFFFFFFFFFFFFFFF:,F:,,:F,
@FS10000125:27:BPA73017-1634:1:1101:2180:1460 2:N:0:5
TTACGGTTGAGCGTACTCGACGAAGTTTGAGGGGGGCGGGGGGGGGGG
+
F,FFFFFFFFFFFFFFFFFFFFFFFFFFFFFFFFFFFFFFFFFFFFF,
@FS10000125:27:BPA73017-1634:1:1101:3340:1460 2:N:0:5
TATCGATTGAGCGTACTCGACGAAGTTGCTGGGGGGGGGGGGGGGGGA
+
FFFFFFFFFFFFFFFFFFFFFFFFFFFFFFFFFFFFFFFFFFFFFFFF
@FS10000125:27:BPA73017-1634:1:1101:4190:1460 2:N:0:5
CTTTATTTGAGCGTACTCGACGAAGTTACTGGGGAGGGGGGGGGGGGG
+
FFFFFFFFFFFFFFFFFFFFFFFFFFFFFFFFFFFFFFFFFFFFFF:F
@FS10000125:27:BPA73017-1634:1:1101:4690:1460 2:N:0:5
ATTCGTTTGAGCGTACTCGACGGAGTTCAGGGGGGGGGGGGGGGAAAT
+
FFFFFFFFFFFFFFFFFFFFFFFFFFFFFFFFFFFFFFFFFFF,F::F
@FS10000125:27:BPA73017-1634:1:1101:5400:1460 2:N:0:5
TTATTTTTGAGCGTACTCGACGAAGTTGGCTGGGGGGGGGGGGGGGGA
+
,,FFFFFFFFFFFFFFFFFFFFFFFFFFFFFFFFFFFFFFFFFFFFFF
@FS10000125:27:BPA73017-1634:1:1101:6790:1460 2:N:0:5
TCCAGCTTGAGCGTACTCGACGAAGTTGGGCGGGGGGGGGGGGGGGAA
+
,FFFFFFFFFFFFFFFFFFFFFFFFFFFFFFFFFFFFFFFFFFFFFFF
@FS10000125:27:BPA73017-1634:1:1101:7020:1460 2:N:0:5
TCAGTGTTGAGCGTACTCGACGAAGTTTCCAGGGGGGGGGGGGGGGAA
+
FFFFFFFFFFFFFFFFFFFFFFFFFFFFFFFFFFFFFFFFFFFF,,:F
@FS10000125:27:BPA73017-1634:1:1101:10310:1460 2:N:0:5
TCCATGTTGAGCGTACTCGACGAAGTGGGGGGGGGGGGGGAAATTCGA
+
,FFFFFFFFFFFFFFFFFFFFFFFFFFFFFFFFFFFFFFF,::F,,,F
@FS10000125:27:BPA73017-1634:1:1101:10460:1460 2:N:0:5
TATTTATTGAGCGTACTCGACGAAGTTTCTGGGGGGGGGGGGGGAAAT
+
,,FFFFFFFFFFFFFFFFFFFFFFFFFFFFFFFFFFFFFFFFFF,FFF
@FS10000125:27:BPA73017-1634:1:1101:10490:1460 2:N:0:5
TTCTCGTTGAGCGTACTCGACGAAGTTCGACGGGGGGGGGGGGGGGGA
+
FFFFFFFFFFFFFFFFFFFFFFFFFFFFFFFFFFFFFFFFFFFFFFF,
@FS10000125:27:BPA73017-1634:1:1101:10500:1460 2:N:0:5
TCTCGCTTGAGCGTACTCGACGAAGTTAAATGGGGGGGGGGGGGGGGA
+
FFFFFFFFFFFFFFFFFFFFFFFFFFFFFFFFFFFFFFFFFFFFFFF,
@FS10000125:27:BPA73017-1634:1:1101:10600:1460 2:N:0:5
TAGAATTTGAGCGTACTCGACGAGGTTGCAGGGGGGGGGGGGGGGGGA
+
FFFFFFFFFFFFFFFFFFFFFFFFFFFFFFFFFFFFFFFFFFFFFF:F
@FS10000125:27:BPA73017-1634:1:1101:11130:1460 2:N:0:5
TTCCCCTTGAGCGTACTCGACGAAGTTAGCCGGGGGGGGGGGGGGGAA
+
FFFFFFFFFFFFFFFFFFFFFFFFFFFFFFFFFFFFFFFFF:FF:,,F
@FS10000125:27:BPA73017-1634:1:1101:12510:1460 2:N:0:5
TACCTTTTGAGCGTACTCGACGAAGTTTTATGGGGGGGGGGGGGGGGA
+
::,,FFFFFFFFFFFFFFFFFFFFFFF,F,,FFFFFFFFFFFFFF,,F
@FS10000125:27:BPA73017-1634:1:1101:13480:1460 2:N:0:5
ACTCGATTGAGCGTACTCGACGAAGTTAGAGGGGGGGGGGGGGGGAAA
+
FFFFFFFFFFFFFFFFFFFFFFFFFFFFFFFFFFFFFFFFFFFF:F,,
@FS10000125:27:BPA73017-1634:1:1101:13700:1460 2:N:0:5
TCGGTTTTGAGCGTACTCGACGAAGTTAATTGGGGGGGGGGGGGGGAA
+
FFFFFFFFFFFFFFFFFFFFFFFFFFFFFFFFFFFFFFFFFFFFF:FF
@FS10000125:27:BPA73017-1634:1:1101:14050:1460 2:N:0:5
TATTTTTTGAGCGTACTCGACGAAGTTGTAGGGGGGGGGGGGGGGGGA
+
FFFFFFFFFFFFFFFFFFFFFFFFFFFFFFFFFFFFFFFFFFFFFFF,
@FS10000125:27:BPA73017-1634:1:1101:15870:1460 2:N:0:5
TCTATATTGAGCGTACTCGACGAAGTGGGGGGAGGGGGGGGGGGGGGG
+
FFFFFFFFFFFFFFFFFFFFFFFFFFFFFFFFFFFFFFFFFFFFFFFF
@FS10000125:27:BPA73017-1634:1:1101:16020:1460 2:N:0:5
CTTGGTTTGAGCGTACTCGACGAAGTTCATAGGGGGGGGGGGGGGGAA
+
FFFFFFFFFFFFFFFFFFFFFFFFFFFFFFFFFFFFFFFFFFFFF:FF
@FS10000125:27:BPA73017-1634:1:1101:16350:1460 2:N:0:5
ATAACCTTGAGCGTACTCGACGAAGTTACTGGGGGGGGGGGGGGGGGA
+
:F:FFFFFFFFFFFFFFFFFFFFFFFFFFFFFFFFFFFFFFFF:,,F,
@FS10000125:27:BPA73017-1634:1:1101:1490:1470 2:N:0:5
TTTCTTTTGAGCGTACTCGACGAAGTTAAGGGGGGGGGGGGGGGAGTT
+
FFF::FFFFFFFFFFFFFFFFFFFFFFF,F::,,,F,F:FF,,:F:,F
@FS10000125:27:BPA73017-1634:1:1101:2050:1470 2:N:0:5
TCTTGTTTGAGCGTACTCGACGAAGGGGGGGGGGGGGGGAGATCGGAA
+
:,F:,FFFFFFFFFFFFFFFFFFFFFFF:FFFFFFFFFFF,FF::,F,
@FS10000125:27:BPA73017-1634:1:1101:2140:1470 2:N:0:5
ACCTAATTGAGCGTACTCGACGAAGTTAGCTGGGGGGGGGGGGGGGAA
+
:F:,FFFFFFFFFFFFFFFFFFFFFFF,:::FFFFFFFFFFFFFFFFF
@FS10000125:27:BPA73017-1634:1:1101:3160:1470 2:N:0:5
TTTACTTTGAGCGTACTCGACGAAGTTTTCAGGGGGGGGGGGGGGGGA
+
::FFFFFFFFFFFFFFFFFFFFFFFFFFFFFFFFFFFFFFFFFFFFFF
@FS10000125:27:BPA73017-1634:1:1101:3390:1470 2:N:0:5
ATTTGATTGAGCGTACTCGACGAAGTTAACCGGGGGGGGGGGGGGGGA
+
FFFFFFFFFFFFFFFFFFFFFFFFFFFFFFFFFFFFFFFFFFFFFF,F
@FS10000125:27:BPA73017-1634:1:1101:3420:1470 2:N:0:5
CCTTGATTGAGCGTACTCGACGAAAGGGGGGGGGGGGGGGAGATCGGA
+
FFFF,FFFFFFFFFFFFFFFFFFFFFFFF:,FFFFFFFFF,,,:,,,:
@FS10000125:27:BPA73017-1634:1:1101:4000:1470 2:N:0:5
ACACGATTGAGCGTACTCGACGAAGTTGCGGGGGGGGGGGGGGGAAAT
+
FFFFFFFFFFFFFFFFFFFFFFFFFFFFFFFFFFFFFFFFFFF,F:,F
@FS10000125:27:BPA73017-1634:1:1101:4640:1470 2:N:0:5
TTCGGCTTGAGCGTACTCGACGAAGTTGTTTGGGGGGGGGGGGGGGAA
+
F,FFFFFFFFFFFFFFFFFFFFFFFFFFFFFFFFFFFFFFFFFFF,FF
@FS10000125:27:BPA73017-1634:1:1101:4810:1470 2:N:0:5
CTCTTATTGAGCGTACTCGACGAAGTTGAGCGGGGGGGGGGGGGGGAA
+
FFFFFFFFFFFFFFFFFFFFFFFFFFFFFFFFFFFFFFFFFFFFFFFF
@FS10000125:27:BPA73017-1634:1:1101:5250:1470 2:N:0:5
TACTTTTTGAGCGTACTCGACGAAGTGGGGGGGGGGGGGGGAAATCGA
+
F:FFFFFFFFFFFFFFFFFFFFFFFFFFFFFFFFFFFFFF,:::F,,,
@FS10000125:27:BPA73017-1634:1:1101:6750:1470 2:N:0:5
ATGCAATTGAGCGTACTCGACGAAGTTGGCAGGGGGGGGGGGGGGGGA
+
FFFFFFFFFFFFFFFFFFFFFFFFFFFFFFFFFFFFFFFFFFFFFF,F
@FS10000125:27:BPA73017-1634:1:1101:6950:1470 2:N:0:5
CCGCATTTGAGCGTACTCGACGAAGTTTGTCGGGGGGGGGGGGGGGAA
+
FFFFFFFFFFFFFFFFFFFFFFFFFFFFFFFFFFFFFFFFFFFFFF:F
@FS10000125:27:BPA73017-1634:1:1101:9120:1470 2:N:0:5
TCACCGTTGAGCGTACTCGACGAAGTTATAGGGGGGGGGGGGGGGGAA
+
FFFFFFFFFFFFFFFFFFFFFFFFFFFFFFFFFFFFFFFFFFFFF:FF
@FS10000125:27:BPA73017-1634:1:1101:10580:1470 2:N:0:5
TAGAATTTGAGCGTACTCGACGAGGTTGCAGGGGGGGGGGGGGGGGAA
+
FFFFFFFFFFFFFFFFFFFFFFFFFFFFFFFFFFFFFFFFFFFFF:,F
@FS10000125:27:BPA73017-1634:1:1101:10590:1470 2:N:0:5
CCATTATTGAGCGTACTCGACGAAGTTGTTAGGGGGGGGGGGGGGGAA
+
,FFF:FFFFFFFFFFFFFFFFFFFFFFFFF::FFFFFFFFFFFF:,:F
@FS10000125:27:BPA73017-1634:1:1101:10950:1470 2:N:0:5
ACAGGTTTGAGCGTACTCGACGAGGTTACAGGGGGGGGGGGGGGGAAT
+
:FFFFFFFFFFFFFFFFFFFFFFFFFFFFFFFFFFFFFFFFFFF,,,,
@FS10000125:27:BPA73017-1634:1:1101:10970:1470 2:N:0:5
CTAATCTTGAGCGTACTCGACGAAGTTGCGAGGGGGGGGGGGGGGGAA
+
FFFFFFFFFFFFFFFFFFFFFFFFFFFFFFFFFFFFFFFFFFFFF,::
@FS10000125:27:BPA73017-1634:1:1101:11010:1470 2:N:0:5
CACTATTTGAGCGTACTCGACGAAGTTAGTTGGGGGGGGGGGGGGGGA
+
FFFFFFFFFFFFFFFFFFFFFFFFFFFFFFFFFFFFFFFFFFFFFF,F
@FS10000125:27:BPA73017-1634:1:1101:11120:1470 2:N:0:5
ATACGGTTGAGCGTACTCGACGAAGTTTGATGGGGGGGGGGGGGGGGA
+
,FFFF,FFFFFFFFFFFFFFFFFFFFFF:F:FFFFFFFFFFFFFF:,F
@FS10000125:27:BPA73017-1634:1:1101:11870:1470 2:N:0:5
TCCGTTTTGAGCGTACTCGACGAAGTTACAAGGGGGGGGGGGGGGGAA
+
FFFFFFFFFFFFFFFFFFFFFFFFFFFFFFFFFFFFFFFFFFF,:,FF
@FS10000125:27:BPA73017-1634:1:1101:13220:1470 2:N:0:5
ATAAAGTTGAGCGTACTCGACGAAGTTCCGTGGGGGGGGGGGGGGGAA
+
FFFFFFFFFFFFFFFFFFFFFFFFFFFFFFFFFFFFFFFFFFFFFFFF
@FS10000125:27:BPA73017-1634:1:1101:14460:1470 2:N:0:5
AAAGCATTGAGCGTACTCGACGAAGTTCTAAGGGGGGGGGGGGGGGAA
+
FFFFFFFFFFFFFFFFFFFFFFFFFFFFFFFFFFFFFFFFFFFFF,FF
@FS10000125:27:BPA73017-1634:1:1101:15340:1470 2:N:0:5
CCCAACTTGAGCGTACTCGACGAAGTTGCTGGGGGGGGGGGGGGGGAA
+
FFFFFFFFFFFFFFFFFFFFFFFFFFFFFFFFFFFFFFFFFFFFF:,F
@FS10000125:27:BPA73017-1634:1:1101:15520:1470 2:N:0:5
CAGAAATTGAGCGTACTCGACGAAGGGGGGGGGGGGGGGAGATCGGAA
+
FF,:FFFFFFFFFFFFFFFFFFFFFFFFFFFFFFFFFFF,,,F,:,,:
@FS10000125:27:BPA73017-1634:1:1101:15990:1470 2:N:0:5
TTATATTTGAGCGTACTCGACGAAGTTGGAAGGGGGGGGGGGGGGGAT
+
,FFFFFFFFFFFFFFFFFFFFFFFFFF,,FFFFFFFFFFFFF:,,,F,
@FS10000125:27:BPA73017-1634:1:1101:16320:1470 2:N:0:5
TTGATTTTGAGCGTACTCGACGAAGTTGGTAGGGGGGGGGGGGGGGGG
+
FFFFFFFFFFFFFFFFFFFFFFFFFFFFFFFFFFFFFFFFFFFFFFFF
@FS10000125:27:BPA73017-1634:1:1101:16430:1470 2:N:0:5
TCTGGTTGAGCGTACTCGACGAAGTTTCTGGGGGGGGGGGGGGGGAAT
+
FF,:F:F:FFFFFFFFFFFFFFFFFFFFFFFFFFFFFFFFFFF,,F,F
@FS10000125:27:BPA73017-1634:1:1101:1700:1480 2:N:0:5
ATATTCTTGAGCGTACTCGACGAAGTTGCAGGGGGGGGGGAGGGGAGA
+
F,FFFFFFFFFFFFFFFFFFFFFFFFFFFFFFFFFFFFFFFFFFFF:,
@FS10000125:27:BPA73017-1634:1:1101:1720:1480 2:N:0:5
ATATTCTTGAGCGTACTCGACGAAGTTGCAGGGGGGGGGGGGGGGAAT
+
F,FFFFFFFFFFFFFFFFFFFFFFFFFFFFFFFFFFFFFFFFF:,FF,
@FS10000125:27:BPA73017-1634:1:1101:2550:1480 2:N:0:5
TCAAATTTGAGCGTACTCGACGAAGTTGGTGGGGGGGGGGGGGGGGGA
+
,FFFFFFFFFFFFFFFFFFFFFFFFFFFFFFFFFFFFFFFFFFFFF,F
@FS10000125:27:BPA73017-1634:1:1101:3770:1480 2:N:0:5
TTGTATTTGAGCGTACTCGACGAAGTTTGGCGGGGGGGGGGGGGGGGA
+
F,FFFFFFFFFFFFFFFFFFFFFFFFFFFFFFFFFFFFFFFFFFFFF,
@FS10000125:27:BPA73017-1634:1:1101:4050:1480 2:N:0:5
CATTGGTTGAGCGTACTCGACGAAGTTATGAGGGGGGGGGGGGGGGGG
+
FFFF::FFFFFFFFFFFFFFFFFF,:FFFFF,FFFFFFFFFF,FF,,F
@FS10000125:27:BPA73017-1634:1:1101:4230:1480 2:N:0:5
TAGACTTTGAGCGTACTCGACGAAGTTGACTGGGGGGGGGGGGGGAAA
+
FFFFFFFFFFFFFFFFFFFFFFFFFFFFFFFFFFFFFFFFFFFFF:FF
@FS10000125:27:BPA73017-1634:1:1101:4350:1480 2:N:0:5
TCATAGTTGAGCGTACTCGACGAAGTTAAAAGGGGGGGGGGGGGGGAA
+
FFFFF,FFFFFFFFFFFFFFFFFFFFF::,:FFFFFFFFFFFFFFFFF
@FS10000125:27:BPA73017-1634:1:1101:4920:1480 2:N:0:5
TTCTTTTTGAGCGTACTCGACGAAGTTTACTGGGGGGGGGGGGGGGAA
+
F,FF,,FFFFFFFFFFFFFFFFFFFFF,:F,FFFFFFFFFFFFFF,FF
@FS10000125:27:BPA73017-1634:1:1101:5650:1480 2:N:0:5
TAATAATTGAGCGTACTCGACGAAGTTGGCCGGGGGGGGGGGGGGGAA
+
FFFFFFFFFFFFFFFFFFFFFFFFFFFFFFFFFFFFFFFFFFFF:,F:
@FS10000125:27:BPA73017-1634:1:1101:5840:1480 2:N:0:5
ACGGCATTGAGCGTACTCGACGAAGTTGCATGGGGGGGGGGGGGGGAA
+
FFFFFFFFFFFFFFFFFFFFFFFFFFFFFFFFFFFFFFFFFFFFF,,,
@FS10000125:27:BPA73017-1634:1:1101:6680:1480 2:N:0:5
ATCGAATTGAGCGTACTCGACGAAGTTACAGGGGGGGGGGGGGGAAGA
+
F,FFF:FFFFFFFFFFFFFFFFFFFFF,FFF:F:FF:FFFF,:F:F,,
@FS10000125:27:BPA73017-1634:1:1101:7340:1480 2:N:0:5
TAACGATTGAGCGTACTCGACGAGGGGGGGGGGGGGGGGGAAATGTGA
+
,,FFFFFFFFFFFFFFFFFFFFFFFFFFFFFFFFFFFFFF:::,,,,,
@FS10000125:27:BPA73017-1634:1:1101:8010:1480 2:N:0:5
CTATATTTGAGCGTACTCGACGAAGTTATGAGGGGGGGGGGGGGGGAA
+
FFF:,FFFFFFFFFFFFFFFFFFFFFFFFFFFFFFFFFFFF:F::,FF
@FS10000125:27:BPA73017-1634:1:1101:11170:1480 2:N:0:5
ATCGCTTTGAGCGTCTCGACGAAGTTCTAGGGGGGGGGGGGGAGGGAA
+
F,F:F:::FF:FFFFFF:F,:,F:FFFFFF:F:::,F,:FFF,,,,:F
@FS10000125:27:BPA73017-1634:1:1101:12520:1480 2:N:0:5
TTCACTTTGAGCGTACTCGACGAAGTTGGCCGGGGGGGGGGGGGGGAA
+
FFFFFFFFFFFFFFFFFFFFFFFFFFFFFFFFFFFFFFFFFFFFF:FF
@FS10000125:27:BPA73017-1634:1:1101:13670:1480 2:N:0:5
TTATACTTGAGCGTACTCGACGAAGTTTTGGGGGGGGGGGGGGGGAGT
+
:F:FFFFFFFFFFFFFFFFFFFFFFFFFF:FFFFFFFFFFF:FF,,,,
@FS10000125:27:BPA73017-1634:1:1101:13960:1480 2:N:0:5
TTGATCTTGAGCGTACTCGACGAAGTTTGCAGGGGGGGGGGGGGGGGG
+
FFFFFFFFFFFFFFFFFFFFFFFFFFFFFFFFFFFFFFFFFFFFF:F,
@FS10000125:27:BPA73017-1634:1:1101:15080:1480 2:N:0:5
CTCCAATTGAGCGTACTCGACGAAGTTGGGGGGGGGGGGGGGGAAGTC
+
FFFFFFFFFFFFFFFFFFFFFFFFFFFFFFFFFFFFFFFFFF,F,,F,
@FS10000125:27:BPA73017-1634:1:1101:16290:1480 2:N:0:5
CACGTATTGAGCGTAGGGGGGGGGGGGGGGGAGTTCGGAAGAGCGTCG
+
FFFFFFFFFFFFFFFFFFFFFFFFFFFFFF::,,F,,:F::,,F,,F,
@FS10000125:27:BPA73017-1634:1:1101:1970:1490 2:N:0:5
CTCAAATTGAGCGTACTCGACGAAGTTAGTGGGGGGGGGGGGGGGGAA
+
,:FFFFFFFFFFFFFFFFFFFFFFFFFFFFFFFFFFFFFFFFFFF:,F
@FS10000125:27:BPA73017-1634:1:1101:2110:1490 2:N:0:5
CTCGTCTTGAGCGTACTCGACGAAGTTCGAAGGGGGGGGGGGGGGGGA
+
F:FFFFFFFFFFFFFFFFFFFFFFFFFFFFFFFFFFFFFFFFFFFF,F
@FS10000125:27:BPA73017-1634:1:1101:3030:1490 2:N:0:5
AACTACTTGAGCGTACTCGACGAAGTTGTTTGGGGGGGGGGGGGGGAA
+
::FFFFFFFFFFFFFFFFFFFFFFFFFFFFFFFFFFFFFFFFFFFF,F
@FS10000125:27:BPA73017-1634:1:1101:3670:1490 2:N:0:5
TAATTATTGAGCGTACTCGACGAAGTTGCCAGGGGGGGGGGGGGGGGA
+
FFFFFFFFFFFFFFFFFFFFFFFFFFFFFFFFFFFFFFFFFFFFFF,F
@FS10000125:27:BPA73017-1634:1:1101:3910:1490 2:N:0:5
ATCAATTTGAGCGTACTCGACGAAGTTGCTGGGGGGGGGGGGGGGAAT
+
:,FFFFFFFFFFFFFFFFFFFFFFFFFFFFFFFFFFFFFFFFFF,F:,
@FS10000125:27:BPA73017-1634:1:1101:5060:1490 2:N:0:5
TTTGACTTGAGCGTACTCGACGAAGTTGGGGGGGGGGGGGGGGAAATC
+
FFFFFFFFFFFFFFFFFFFFFFFFFFFFFFFFFFFFFFFFFFFF,,:,
@FS10000125:27:BPA73017-1634:1:1101:5760:1490 2:N:0:5
TAATGATTGAGCGTACTCGACGAAGTTACACGGGGGGGGGGGGGGAAA
+
FFFFFFFFFFFFFFFFFFFFFFFFFFFFFFFFFFFFFFFFFFFFFFFF
@FS10000125:27:BPA73017-1634:1:1101:5790:1490 2:N:0:5
TTTTTTTTGAGCGTACTCGACGAAGTTCTGCGGGGGGGGGGGGGGGAA
+
::,,,FFFFFFFFFFFFFFFFFFFFFF:F,F,FFFFFFFFFFFFF,F,
@FS10000125:27:BPA73017-1634:1:1101:5870:1490 2:N:0:5
ATCATCTTGAGCGTACTCGACGAAGTTATTAGGGGGGGGGGGGGGGGG
+
FFFFFFFFFFFFFFFFFFFFFFFFFFFFFFFFFFFFFFFFFFFF:,,F
@FS10000125:27:BPA73017-1634:1:1101:6140:1490 2:N:0:5
TCTGCATTGAGCGTACTCGACGAAGTTTTCTGTGGGGGGGGGGGGGGG
+
FF,FF,FFFFFFFFFFFFFFFFFFFFFFFFFFFFFFFFFFFFF,FF:F
@FS10000125:27:BPA73017-1634:1:1101:6290:1490 2:N:0:5
TTTTACTTGAGCGTACTCGACGAAGTTTGCTGGGGGGGGGGGGGGGGG
+
FFFFFFFFFFFFFFFFFFFFFFFFFFFFFFFFFFFFFFFFFFFFFFFF
@FS10000125:27:BPA73017-1634:1:1101:7290:1490 2:N:0:5
CAGTAATTGAGCGTACTCGACGAAAGGGGGGGGGGGGGGGGAAGTTTA
+
FFFFFFFFFFFFFFFFFFFFFFFFFFFFFFFFFFFFFFFFF:,,F,,,
@FS10000125:27:BPA73017-1634:1:1101:7890:1490 2:N:0:5
TTACTATTGAGCGTACTCGACGAAGTTACCAGGGGGGGGGGGGGGGAA
+
FFFFFFFFFFFFFFFFFFFFFFFFFFFFFFFFFFFFFFFFFFFFFFFF
@FS10000125:27:BPA73017-1634:1:1101:8200:1490 2:N:0:5
CTCCGATTGAGCGTACTCGACGAAGTTTGGGGGGGGGGGGGGGAGATG
+
F:FF:,FFFFFFFFFFFFFFFFFFFFFFFF:,FFFFFFFFFF,:,,:,
@FS10000125:27:BPA73017-1634:1:1101:8260:1490 2:N:0:5
CTTGGCTTGAGCGTACTCGACGAAGTTGCATGGGGGGGGGGGGGGGGG
+
F,FFFFFFFFFFFFFFFFFFFFFFFFFFFFFFFFFFFFFFFFFFFF:,
@FS10000125:27:BPA73017-1634:1:1101:8790:1490 2:N:0:5
TTATCCTTGAGCGTACTCGACGAAGAGGGGGGGGGGGGGGGGAAATCG
+
,,FFFFFFFFFFFFFFFFFFFFFFFFFFFFFFFFFFFFFFF,FF,F:,
@FS10000125:27:BPA73017-1634:1:1101:10680:1490 2:N:0:5
AATTGGTTGAGCGTACTCGACGAAGTTTCTTGGGGGGGGGGGGGGGGA
+
F:FFFFFFFFFFFFFFFFFFFFFFFFFFFFFFFFFFFFFFFFFFFFF,
@FS10000125:27:BPA73017-1634:1:1101:12640:1490 2:N:0:5
TTTTAATTGAGCGTACTCGACGAAGTTCGTAGGGGGGGGGGGGGGGAA
+
F:FFFFFFFFFFFFFFFFFFFFFFFFFFFFFFFFFFFFFFFFFFF,FF
@FS10000125:27:BPA73017-1634:1:1101:13070:1490 2:N:0:5
TCGGTATTGAGCGTACTCGACGAAGTTGTGGCGGGGGGGGGGGGGGGA
+
FFFF,FFFFFFFFFFFFFFFFFFFFFF:FF:FF:FFFFFFF:F,F,F,
@FS10000125:27:BPA73017-1634:1:1101:13420:1490 2:N:0:5
TTACATTTGAGCGTACTCGACGAAGTTTAAGGGGGGGGGGGGGGGGGG
+
FFFFFFFFFFFFFFFFFFFFFFFFFF,FFFFFFFFFFFFFFFFFFFFF
@FS10000125:27:BPA73017-1634:1:1101:14160:1490 2:N:0:5
TTCAGATTGAGCGTACTCGACGAAGTTGGGGGGGGGGGGGGGGGGAAA
+
FFFFFFFFFFFFFFFFFFFFFFFFFFFFFFFFFFFFFFFFFFFF,FF,
@FS10000125:27:BPA73017-1634:1:1101:14430:1490 2:N:0:5
ACGGATTTGAGCGTACTCGACGAAGTTTAGTGGGGGGGGGGGGGGGGA
+
FFFFFFFFFFFFFFFFFFFFFFFFFFFFFFFFFFFFFFFFFFFFF:,F
@FS10000125:27:BPA73017-1634:1:1101:15100:1490 2:N:0:5
GTTATTTTGAGCGTACTCGACGAAGTTACTAGGGGGGGGGGGGGGGAA
+
,FFFFFFFFFFFFFFFFFFFFFFFFFFFFFFFFFFFFFFFFFFFFF,,
@FS10000125:27:BPA73017-1634:1:1101:16370:1490 2:N:0:5
TCTGGTTGAGCGTACTCGACGAAGTTTCTGGGGGGGGGGGGGGGGAAT
+
FFFFFFFFFFFFFFFFFFFFFFFFFFFFFFFFFFFFFFFFFFFF,,::
@FS10000125:27:BPA73017-1634:1:1101:1030:1500 2:N:0:5
CCAACCTTGAGCGTACTCGACGAAGTTCATTGGGGGGGGGGGGGGGGA
+
FFF:::FFFFFFFFFFFFFFFFFFFFFFFFFF:FFFFF:FF:,F,F,F
@FS10000125:27:BPA73017-1634:1:1101:1490:1500 2:N:0:5
ATCGGGTTGAGCGTACTCGACGAAGTTACGGGGGGGGGGGGGGGGGGG
+
:FFFFFFFFFFFFFFFFFFFFFFFFFFFFFFFFFFFFFFFFFFF,:,F
@FS10000125:27:BPA73017-1634:1:1101:2200:1500 2:N:0:5
CTTGTTTTGAGCGTACTCGACGAAGTTTAATGGGGGGGGGGGGGGGAA
+
F,FFFFFFFFFFFFFFFFFFFFFFFFFFFFFFFFFFFFFFFFFFF:F:
@FS10000125:27:BPA73017-1634:1:1101:3090:1500 2:N:0:5
CTCAGATTGAGCGTACTCGACGAAGTTTTAGGGGGGGGGGGGGGGGAA
+
F:FFFFFFFFFFFFFFFFFFFFFFFFFFFFFFFFFFFFFFFFFFF,FF
@FS10000125:27:BPA73017-1634:1:1101:3350:1500 2:N:0:5
GACCTTTTGAGCGTACTCGACGAAGTTTAAGGGGGGGGGGGGGGGGGG
+
F:FFFFFFFFFFFFFFFFFFFFFFFFFFFFFFFFFFFFFFFFFFFFFF
@FS10000125:27:BPA73017-1634:1:1101:3770:1500 2:N:0:5
AAACGCTTGAGCGTACTCGACGAAGTTTGAAGGGGGGGGGGGGGGAAA
+
:FFFFFFFFFFFFFFFFFFFFFFFFFFFFFFFFFFFFFFFFFFFFF:F
@FS10000125:27:BPA73017-1634:1:1101:4050:1500 2:N:0:5
TTTTAATTGAGCGTACTCGACGAAAGTTGGACGGGGGGGGGGGGGGGG
+
,FFFFFFFFFFFFFFFFFFFFFFFFFFFFFFFFFFFFFFFFFFFFF:F
@FS10000125:27:BPA73017-1634:1:1101:4170:1500 2:N:0:5
TAACCCTTGAGCGTACTCGAAGAAGTTCACAGGGGGGGGGGGGGGGAA
+
FFFFFFFFFFFFFFFFFFFFFFFFFFFFFFFFFFFFFFFFFFFFF:FF
@FS10000125:27:BPA73017-1634:1:1101:4380:1500 2:N:0:5
TGATTTTTTTTTTTTTTTTTTTTTTTTTTAAAATAAAGGGGGGGGAAA
+
,FF:,F:F,FFF:,F:,FF,FFFFFF:,,,,,,,,,,,:FFF,F,FF:
@FS10000125:27:BPA73017-1634:1:1101:5730:1500 2:N:0:5
ACTGATTTGAGCGTACTCGACGAAGTTAGCTGGGGTGGGGGGGGGGGG
+
FFFFFFFFFFFFFFFFFFFFFFFFFFFFFFFFFFFFFFFFFF,,F,,F
@FS10000125:27:BPA73017-1634:1:1101:5800:1500 2:N:0:5
CTGAAATTGAGCGTACTCGACGAAGTTCACAGGGGGGGGGGGGGGGGG
+
FFFFFFFFFFFFFFFFFFFFFFFFFFFFFFFFFFFFFFFFFFFFF:F,
@FS10000125:27:BPA73017-1634:1:1101:6800:1500 2:N:0:5
CCGCTATTGAGCGTACTCGACGAAGTTGGGGGGGGGGGGGGGGGGGGG
+
FF:FFFFFFFFFFFFFFFFFFFFFFFFFFFFFFFFFFFFFFFFF,:F,
@FS10000125:27:BPA73017-1634:1:1101:6860:1500 2:N:0:5
TTGACCTTGAGCGTACTCGACGAAGTTAACCGGGGGGGGGGGGGGGGG
+
,,FFFFFFFFFFFFFFFFFFFFFFFFFFFFFFFFFFFFFFFFFFFFF:
@FS10000125:27:BPA73017-1634:1:1101:8830:1500 2:N:0:5
TCATCATTGAGCGTACTCGACGAAGTTAAGGGGGGGGGGGGGGGGAAA
+
FFFFFFFFFFFFFFFFFFFFFFFFFFFFFFFFFFFFFFFFFF,::FF:
@FS10000125:27:BPA73017-1634:1:1101:9420:1500 2:N:0:5
GCATTCTTGAGCGTACTCGACGAAGTTCGGGGGGGGGGGGGGGGAAAT
+
,F::FFFFFFFFFFFFFFFFFFFFFFFF,,,FFFFFFFFFFFF::,::
@FS10000125:27:BPA73017-1634:1:1101:10540:1500 2:N:0:5
TTTTTATTGAGCGTACTCGACGAAGTTCAGAGGGGGGGGGGGGGGGAA
+
,FFFFFFFFFFFFFFFFFFFFFFFFFFFFFFFFFFFFFFFFFFFF,:F
@FS10000125:27:BPA73017-1634:1:1101:10620:1500 2:N:0:5
ATCCACTTGAGCGTACTCGACGAAGTTGCACGGGGGGGGGGGGGGGAA
+
:::,FFFFFFFFFFFFFFFFFFFFFFF:FFFFFFFFFFFFFFFFFFFF
@FS10000125:27:BPA73017-1634:1:1101:10660:1500 2:N:0:5
TAACTCTTGAGCGTACTCGACGAAGTTGTAGGGGGCGGGGGGGGGGGG
+
FFFFFFFFFFFFFFFFFFFFFFFFFFFFFFFFFFFFFFFFFFFFFFF:
@FS10000125:27:BPA73017-1634:1:1101:10750:1500 2:N:0:5
CAATTCTTGAGCGTACTCGACGAAGTTCGGTGGGGGGGGGGGGGGGGA
+
FFFFFFFFFFFFFFFFFFFFFFFFFFFFFFFFFFFFFFFFFFFFF,,,
@FS10000125:27:BPA73017-1634:1:1101:10800:1500 2:N:0:5
ATGACTTTGAGCGTACTCGACGAAGTTACTAGGGGGAGGGGGGGGGGG
+
FFFFFFFFFFFFFFFFFFFFFFFFFFFFFFFFFFFFFFFFFFFFFFFF
@FS10000125:27:BPA73017-1634:1:1101:12120:1500 2:N:0:5
ATTTAGTTGAGCGTACTCGACGAAGTTCGTAGGGGGGGGGGGGGGGAA
+
FFFFFFFFFFFFFFFFFFFFFFFFFFFFFFFFFFFFFFFFFFFFF:FF
@FS10000125:27:BPA73017-1634:1:1101:13650:1500 2:N:0:5
CCAGGATTAAGCGTATCTCGACGAAGTTGCACGGGGGGGGGGGGGGGA
+
FF,FFF,F,,,,FFF,F:F:FF,FFFFFFF:FFFF,,,FFF,F,,,,F
@FS10000125:27:BPA73017-1634:1:1101:13900:1500 2:N:0:5
TCCCTATTGAGCGTACTCGACGAAGTTTCTGGGGGGGGGGGGGGGAAA
+
FF,,,FFFFFFFFFFFFFFFFFFFFFF,::,FFFFFFFFFFFFF,:F,
@FS10000125:27:BPA73017-1634:1:1101:14040:1500 2:N:0:5
TAGTCATTGAGCGTACTCGACGAAGTTGCAAGGGGGGGGGGGGGGGGA
+
FFFFFFFFFFFFFFFFFFFFFFFFFFFFFFFFFFFFFFFFFFFFF::,
@FS10000125:27:BPA73017-1634:1:1101:14940:1500 2:N:0:5
CTGCTTTTGAGCGTACTCGACGAAGTTAAGGGGGGAGGGGGGGGGGGG
+
FFFFFFFFFFFFFFFFFFFFFFFFFFFFFFFFFFFFFFFFFFFFFFFF
@FS10000125:27:BPA73017-1634:1:1101:15920:1500 2:N:0:5
CTTCTTTTGAGCGTACTCGACGAAGTTACATGGGGGGGGGGGGGGGAA
+
:F,:::FFFFFFFFFFFFFFFFFFFFF:F:FFFFFFFFFFFFFFFFF,
@FS10000125:27:BPA73017-1634:1:1101:15990:1500 2:N:0:5
ATTCGATTGAGCGTACTCGACGAAGTTGGATGGGGGGGGGGGGGGGAA
+
FFFFFFFFFFFFFFFFFFFFFFFFFFFFFFFFFFFFFFFFFFFF:,F:
@FS10000125:27:BPA73017-1634:1:1101:16220:1500 2:N:0:5
TCTGGTTTGAGCGTACTCGACGAAGTTTTGGGGGGGGGGGGGGGGAAT
+
,F,,F,FFFFFFFFFFFFFFFFFFFFF,F,,FFFFFFFFFFFFF,F,,
@FS10000125:27:BPA73017-1634:1:1101:1050:1510 2:N:0:5
TATCACTTGAGCGTACTCGACGAAGTTCCAAGGGGGGGGGGGGGGGGA
+
FFFFFFFFFFFFFFFFFFFFFFFFFFFFFFFFFFFFFFFFFFFFFFFF
@FS10000125:27:BPA73017-1634:1:1101:3290:1510 2:N:0:5
TTTTTTTTGAGCGTACTCGACGAAGTTAAAGGGGGGGGGGGGGGGGAA
+
FFFFFFFFFFFFFFFFFFFFFFFFFFFFFFFFFFFFFFFFFFFFF,FF
@FS10000125:27:BPA73017-1634:1:1101:5640:1510 2:N:0:5
TTGAAGTTGAGCGTACTCGACGAAGGGGGGGGGGGGGGGAGATCGGAA
+
,,,FFFFFFFFFFFFFFFFFFFFFFFFFFFFFFFFFFFFF,,F:,,F,
@FS10000125:27:BPA73017-1634:1:1101:6120:1510 2:N:0:5
TTCGCTTTGAGCGTACTCGACGAAGGGGGGGGGGGGGGGGAAATCGGA
+
FFFFFFFFFFFFFFFFFFFFFFFFFFFFFFFFFFFFFFFF,:,:,,,F
@FS10000125:27:BPA73017-1634:1:1101:7280:1510 2:N:0:5
TTGCTTTTGAGCGTACTCGACGAAGTTTTATGGGGGGGGGGGGGGGGA
+
FFFFFFFFFFFFFFFFFFFFFFFFFFFFFFFFFFFFFFFFFFFFF,FF
@FS10000125:27:BPA73017-1634:1:1101:7420:1510 2:N:0:5
CATTACTTGAGCGTACTCGACGAAGTTGCGTGGGGGGGGGGGGGGGAA
+
FFFFFFFFFFFFFFFFFFFFFFFFFFFFFFFFFFFFFFFFFFFFFFFF
@FS10000125:27:BPA73017-1634:1:1101:7460:1510 2:N:0:5
CACCGCTTGAGCGTACTCGACGAAGTTGAGAGGGGGGGGGGGGGGGGA
+
F,FFFFFFFFFFFFFFFFFFFFFFFFFFFFFFFFFFFFFFFFFFFFF:
@FS10000125:27:BPA73017-1634:1:1101:7470:1510 2:N:0:5
CCAGCTTTGAGCGTACTCGACGAAGTTCTTGGGGGGGGGGGGGGGGGG
+
FFFFFFFFFFFFFFFFFFFFFFFFFFFFFFFFFFFFFFFFFFFFFFFF
@FS10000125:27:BPA73017-1634:1:1101:8340:1510 2:N:0:5
CAGGGCTTGAGCGTACTCGACGAAGTTCCCGGGGGGGGGGGGGGGGAA
+
F,FFFFFFFFFFFFFFFFFFFFFFFFFFFFFFFFFFFFFFFFFFF,,F
@FS10000125:27:BPA73017-1634:1:1101:8630:1510 2:N:0:5
CTAAGATTGAGCGTACTCGACGAAGTTCCGTGGGGGGGGGGGGGGGGA
+
FFFFFFFFFFFFFFFFFFFFFFFFFFFFFFFFFFFFFFFFFFFFFF:F
@FS10000125:27:BPA73017-1634:1:1101:10440:1510 2:N:0:5
CTATGGTTGAGCGTACTCGACGAAGTTTTAAGGGGGGGGGGGGGGGGA
+
FFFFFFFFFFFFFFFFFFFFFFFFFFFFFFFFFFFFFFFFFFFFFFF:
@FS10000125:27:BPA73017-1634:1:1101:11300:1510 2:N:0:5
ACGAAATTGAGCGTACTCGACGAAGTTAAGTGGGGGGGGGGGGGGGAA
+
FF:FFFFFFFFFFFFFFFFFFFFFFFFFFFFFFFFFFFFFFFFFFF,F
@FS10000125:27:BPA73017-1634:1:1101:12540:1510 2:N:0:5
CTGCGTTTGAGCGTACTCGACGAAGTTGTGAGGGGGGGGGGGGGGGGA
+
F,FF:FFFFFFFFFFFFFFFFFFFFFFFFFFFFFFFFFFFFFFF::,F
@FS10000125:27:BPA73017-1634:1:1101:12650:1510 2:N:0:5
AACATTTTGAGCGTACTCGACGAAGTTGTTGGGGGGGGGGGGGGGGAA
+
,:F,::FFFFFFFFFFFFFFFFFFFFF,,,,FFFFFFFFFFFFFFF,:
@FS10000125:27:BPA73017-1634:1:1101:12760:1510 2:N:0:5
TATCTATTGAGCGTACTCGACGAAGTTGGACGGGGGGGGGGGGGGGGA
+
FFFFFFFFFFFFFFFFFFFFFFFFFFFFFFFFFFFFFFFFFFFFFFF,
@FS10000125:27:BPA73017-1634:1:1101:13310:1510 2:N:0:5
TCTTGATTGAGCGTACTCGACGAAGTTCCAGGGGGGGGGGGGGGAAAT
+
,FFFFFFFFFFFFFFFFFFFFFFFFFFFFFFFFFFFFFFFFFFFFFFF
@FS10000125:27:BPA73017-1634:1:1101:13660:1510 2:N:0:5
CTACCATTGAGCGTACTCGACGAAGTTTGTCGGGGGGGGGGGGGGGAA
+
F,F,,,FFFFFFFFFFFFFFFFFFFFF,,,,FFFFFFFFFFFFFFF,F
@FS10000125:27:BPA73017-1634:1:1101:13720:1510 2:N:0:5
CTGTATTTGAGCGTACTCGACGAAGTTGTTCGGGGGGGGGGGGGGGGA
+
F,FFF,FFFFFFFFFFFFFFFFFFFFF:FFF,FFFF,FFFFFFFFFFF
@FS10000125:27:BPA73017-1634:1:1101:13760:1510 2:N:0:5
GACTGGTTGAGCGTACTCGACGAAGTTCGCCGGGGGGGGGGGGGGGAA
+
::FFFFFFFFFFFFFFFFFFFFFFFFFFFFFFFFFFFFFFFFFFFF:F
@FS10000125:27:BPA73017-1634:1:1101:13840:1510 2:N:0:5
ATCTTATTGAGCGTACTCGACGAAGTTGCAAGGGGGGGGGGGGGGGGG
+
FFFFFFFFFFFFFFFFFFFFFFFFFFFFFFFFFFFFFFFFFFFFF:,F
@FS10000125:27:BPA73017-1634:1:1101:14090:1510 2:N:0:5
TTTTAATTGAGCGTACTCGACGAAGTTGCCGGGGGGGGGGGGGGGAAT
+
,FFFFFFFFFFFFFFFFFFFFFFFFFFFFFFFFFFFFFFFFFFF,FF,
@FS10000125:27:BPA73017-1634:1:1101:14110:1510 2:N:0:5
CCGTATTTGAGCGTACTCGACGAAGTTCGACGGGGGGGGGGGGGGGGG
+
FFFFFFFFFFFFFFFFFFFFFFFFFFFFFFFFFFFFFFFFFFFFF::F
@FS10000125:27:BPA73017-1634:1:1101:14400:1510 2:N:0:5
TTCTACTTGAGCGTACTCGACGAAGTTCATGGGGGGGGGGGGGGGGGA
+
FFFFFFFFF:FFFFFFFFFFFFFFFFFFFFFFFFFFFFFFFFFFF,,F
@FS10000125:27:BPA73017-1634:1:1101:14680:1510 2:N:0:5
TTCTACTTGAGCGTACTCGACGAAGTTGCGTGGGGGGGGGGGGGGGAA
+
FFFFFFFFFFFFFFFFFFFFFFFFFFFFFFFFFFFFFFFFFFFF:,FF
@FS10000125:27:BPA73017-1634:1:1101:15140:1510 2:N:0:5
CAGGATTTGAGCGTACTCGACGAAGTTTCTTGGGGGGGGGGGGGGGGA
+
FFFFFFFFFFFFFFFFFFFFFFFFFFFFFFFFFFFFFFFFFFFFFFFF
@FS10000125:27:BPA73017-1634:1:1101:1880:1520 2:N:0:5
CTGGGCTTGAGCGTACTCGACGAAGTTGGCTGGGGGGGGGGGGGGGAA
+
FFFFFFFFFFFFFFFFFFFFFFFFFFFFFFFFFFFFFFFFFFFFFFFF
@FS10000125:27:BPA73017-1634:1:1101:5130:1520 2:N:0:5
ATTTATTTGAGCGTACTCGACGAAGTTGGGGGGGGGGGGGGGGGGAGA
+
FFF:FFFFFFFFFFFFFFFFFFFFFFFFFFFFFFFFFFFFFFF,::,,
@FS10000125:27:BPA73017-1634:1:1101:7440:1520 2:N:0:5
CTAACCTTGAGCGTACTCGACGAAGTTTGTCGGGGGGGGGGGGGGGGG
+
FFFFFFFFFFFFFFFFFFFFFFFFFFFFFFFFFFFFFFFFFFFFFFF:
@FS10000125:27:BPA73017-1634:1:1101:10040:1520 2:N:0:5
TCAAATTTGAGCGTACTCGACGAAGTTTACGGGGGGGGGGGGGGGGGA
+
FFFFFFFFFFFFFFFFFFFFFFFFFFFFFFFFFFFFFFFFFFFFFFF,
@FS10000125:27:BPA73017-1634:1:1101:10460:1520 2:N:0:5
GCGTGTTTGAGCGTACTCGACGAAGTTGGCGGGGGGGGGGGGGGGGGG
+
,FFFFFFFFFFFFFFFFFFFFFFFFFFFFFFFFFFFFFFFFFFFFFFF
@FS10000125:27:BPA73017-1634:1:1101:12300:1520 2:N:0:5
TTAAGCTTGAAGGGGGGGGGGGGGGGGGGGAGTTCGGAAGGGCTTCTT
+
F,FF,FFFFFF,F,:,,:FF:F:,F,,:,FF,,F,,,::,,,,,:,,:
@FS10000125:27:BPA73017-1634:1:1101:12380:1520 2:N:0:5
TTTCTTTTGAGCGTACTCGACGAAGTTAGACGGGGGGGGGGGGGGGAA
+
FFFFFFFFFFFFFFFFFFFFFFFFFFFFFFFFFFFFFFFFFFFFF,FF
@FS10000125:27:BPA73017-1634:1:1101:13350:1520 2:N:0:5
TTGCGGTTGAGCGTACTCGACGAAGTTCTCAGGGGGGGGGGGGGGGGG
+
FFFFFFFFFFFFFFFFFFFFFFFFFFFFFFFFFFFFFFFFFFFFF,FF
@FS10000125:27:BPA73017-1634:1:1101:16030:1520 2:N:0:5
TTATGATTGAGCGTACTCGAGAAGTTCAGAGGGGGGGGGGGGGGGAAA
+
,,F:,FFFFFFFFFFFFFFF,FFFFFFFFF,FFFFFFFFFFFFF,:,,
@FS10000125:27:BPA73017-1634:1:1101:16360:1520 2:N:0:5
TTGGATTTGAGCGTACTCGACGAAGTTCTATGGGGGGGGGGGGGGGAA
+
FFFFFFFFFFFFFFFFFFFFFFFFFFFFFFFFFFFFFFFFFFFFFFFF
@FS10000125:27:BPA73017-1634:1:1101:1160:1530 2:N:0:5
TCATCTTTGAGCGTACTCGACGAAGTTGTAGGGGGGGGGGGGGGGGAA
+
,FFFFFFFFFFFFFFFFFFFFFFFFFFFFFFFFFFFFFFFFFFFF,FF
@FS10000125:27:BPA73017-1634:1:1101:1540:1530 2:N:0:5
TTCCGTTTGAGCGTACTCGACGAAGTTACAAGGGGGGGGGGGGGGGAA
+
,FFFFFFFFFFFFFFFFFFFFFFFFFFFFFFFFFFFFFFFFFFFFFFF
@FS10000125:27:BPA73017-1634:1:1101:2210:1530 2:N:0:5
TTTATTTTGAGCGTACTCGACGAAGTTGAACGGCGGGGGGGGGGGGGG
+
F,FFFFFFFFFFFFFFFFFFFFFFFFFFFFFFFFFFFFFFFFFFFFFF
@FS10000125:27:BPA73017-1634:1:1101:2950:1530 2:N:0:5
ACCCCATTGAGCGTACTCGACGAAGTTAGCCGGGGGGGGGGGGGGGAA
+
FFFFFFFFFFFFFFFFFFFFFFFFFFFFFFFFFFFFFFFFFFFFFF,F
@FS10000125:27:BPA73017-1634:1:1101:3000:1530 2:N:0:5
ATACGTTTGAGCGTACTCGACGAAGTTCAGCGGGGGGGGGGGGGGGGA
+
FFFFFFFFFFFFFFFFFFFFFFFFFFFFFFFFFFFFFFFFFFFFFFF,
@FS10000125:27:BPA73017-1634:1:1101:3040:1530 2:N:0:5
TGGAAGTTGAGCGTACTCGACGAAGTTGTGAGGGGGGGGGGGGGGGGG
+
FFFFFFFFFFFFFFFFFFFFFFFFFFFFFFFFFFFFFFFFFFFFFFF:
@FS10000125:27:BPA73017-1634:1:1101:3460:1530 2:N:0:5
ACATCATTGAGCGTACTCGACGAAGTTAATGGGGGGGGGGGGGGAAAT
+
FFFFFFFFFFFFFFFFFFFFFFFFFFFFFFFFFFFFFFFFFFFFFFFF
@FS10000125:27:BPA73017-1634:1:1101:3710:1530 2:N:0:5
TGCTTATTGAGCGTACTCGACGAAGTTGGCTGGGGGGGGGGGGGGGGA
+
,,FFFFFFFFFFFFFFFFFFFFFFFFFFFFFFFFFFFFFFF:FF:F,:
@FS10000125:27:BPA73017-1634:1:1101:3960:1530 2:N:0:5
TACTGGTTGAGCGTACTCGACGAAGTTGCTGGGGGGGGGGGGGGGGGA
+
FFFFFFFFFFFFFFFFFFFFFFFFFFFFFFFFFFFFFFFFFFFFFFF,
@FS10000125:27:BPA73017-1634:1:1101:4920:1530 2:N:0:5
TTCGAATTGAGCGTACTCGACGAAGTTTAAAGGGGGGGGGGGGGGGGG
+
F,FFFFFFFFFFFFFFFFFFFFFFFFFFFFFFFFFFFFFFFFFFFFFF
@FS10000125:27:BPA73017-1634:1:1101:5110:1530 2:N:0:5
CTGTCCTTGAGCGTACTCGACGAAGTGGGGGGGGGGGGGGGGGGGGAA
+
FFFFFFFFFFFFFFFFFFFFFFFFFFFFFFFFFFFFFFFFFFF:,,,,
@FS10000125:27:BPA73017-1634:1:1101:6500:1530 2:N:0:5
TTTTGGTTGAGCGTACTCGACGAAGTTGCAAGGGGGGGGGGGGGGGAA
+
F,FFFFFFFFFFFFFFFFFFFFFFFFFFFFFFFFFFFFFFFFFFFF:,
@FS10000125:27:BPA73017-1634:1:1101:9210:1530 2:N:0:5
CGCGGATTGAGCGTACTCGACGAAGTTAGCAGGGGGGGGGGGGGGGGA
+
F,FFFFFFFFFFFFFFFFFFFFFFFFFFFFFFFFFFFFFFFFFFFF:,
@FS10000125:27:BPA73017-1634:1:1101:9510:1530 2:N:0:5
TACCAATTGAGCGTACTCGACGAAGTTCAGTGGGGGGGGGGGGGGGAA
+
,:FFFFFFFFFFFFFFFFFFFFFFFFFFFFFFFFFFFFFFFFFFF,FF
@FS10000125:27:BPA73017-1634:1:1101:9640:1530 2:N:0:5
TTATTATTGAGCGTACTCGACGAAGTTCCAGGGGGGGGGGGGGGGGGG
+
FFFFFFFFFFFFFFFFFFFFFFFFFFFFFFFFFFFFFFFFFFFFFFF,
@FS10000125:27:BPA73017-1634:1:1101:12140:1530 2:N:0:5
TTGGGATTGAGCGTACTCGACGAAGTTGGGGGGGGGGGGGGGGGAAAT
+
,,::::FFFFFFFFFFFFFFFFFFFFFFFFFFFFFFFFFFFFF,FF,F
@FS10000125:27:BPA73017-1634:1:1101:12260:1530 2:N:0:5
ATACTCTTGAGCGTACTCGACGAAGTTAAAAGGGGGGGGGGGGGGGGG
+
F,FFFFFFFFFFFFFFFFFFFFFFFFFFFFFFFFFFFFFFFFFFF,F,
@FS10000125:27:BPA73017-1634:1:1101:12420:1530 2:N:0:5
CCTAGATTGAGCGTACTCGACGAAGTTGCACGGGGGGGGGGGGGGGAA
+
FFFFFFFFFFFFFFFFFFFFFFFFFFFFFFFFFFFFFFFFFFFFFF,F
@FS10000125:27:BPA73017-1634:1:1101:14150:1530 2:N:0:5
ATCTGTTTGAGCGTACTCGACGAAGTTCACTGGGGGGGGGGGGGGGAA
+
,FF,,:FFFFFFFFFFFFFFFFFFFFFF,:,FFFFFFFFFFFFFF::F
@FS10000125:27:BPA73017-1634:1:1101:14310:1530 2:N:0:5
CCTACATTGAGCGTACTCGACGAAGTTGTCTCGGGGGGGGGGGGGGAA
+
,FF:FFFFFFFFFFFFFFFFFFFFFFFFF:F,FFFFFFFFFFFFF,,,
@FS10000125:27:BPA73017-1634:1:1101:15110:1530 2:N:0:5
CTACTCTTGAGCGTACTCGACGAAGTTAACAGGGGGGGGGGGGGGGAA
+
F,FFFFFFFFFFFFFFFFFFFFFFFFFFFFFFFFFFFFFFFFFFF,,F
@FS10000125:27:BPA73017-1634:1:1101:15530:1530 2:N:0:5
ATGGACTTGAGCGTACTCGACGAAGTTGCACGGGGGGGGGGGGGGGAA
+
:FFFFFFFFFFFFFFFFFFFFFFFFFFFFFFFFFFFFFFFFFFFFF::
@FS10000125:27:BPA73017-1634:1:1101:1770:1540 2:N:0:5
ATAAGTTTGAGCGTACTCGACGAAGTTGGCGGGGGGGGGGGGGGGGGG
+
FFFFFFFFFFFFFFFFFFFFFFFFFFFFFFFFFFFFFFFFFFFFFFFF
@FS10000125:27:BPA73017-1634:1:1101:2430:1540 2:N:0:5
CTGGCATTGAGCGTACTCGACGAAGTTGATGGGGGGGGGGGGGGGAAT
+
F,FFFFFFFFFFFFFFFFFFFFFFFFFFFFFFFFFFFFFFFFFF,F:,
@FS10000125:27:BPA73017-1634:1:1101:3150:1540 2:N:0:5
GAGAGATTGAGCGTACTCGACGAAGTTGTCAGGGGGGGGGGGGGGGGA
+
:FFF,FFFFFFFFFFFFFFFFFFFFFFFFFFFFFFFFFFFFFFFFF:F
@FS10000125:27:BPA73017-1634:1:1101:5080:1540 2:N:0:5
CTATGATTGAGCGTACTCGACGAAGTTAGGGGGGGGGGGGGGGGGGAA
+
F,FFFFFFFFFFFFFFFFFFFFFFFFFFFFFFFFFFFFFFFFFF:::,
@FS10000125:27:BPA73017-1634:1:1101:5180:1540 2:N:0:5
TCCAGCTTGAGCGTACTCGACGAAGGGGGGGGGGGGGGGAGATCGGAA
+
,FFFFFFFFFFFFFFFFFFFFFFFFFFFFFFFFFFFFFFF,FFF:FF,
@FS10000125:27:BPA73017-1634:1:1101:5630:1540 2:N:0:5
TTGACATTGAGCGTACTCGACGAAGTTCCGAGGGGGGGGGGGGGGGAA
+
FF:FFFFFFFFFFFFFFFFFFFFFFFFFFFFFFFFFFFFFFFFFF::F
@FS10000125:27:BPA73017-1634:1:1101:6470:1540 2:N:0:5
ATTCTTTTGAGCGTACTCGACGAAGTTGGGCGGGGGGGGGGGGGGGAA
+
FFFF:FFFFFFFFFFFFFFFFFFFFFFFFFFFFFFFFFFFFFF::::F
@FS10000125:27:BPA73017-1634:1:1101:7780:1540 2:N:0:5
ATCGTGTTGAGCGTACTCGACGAAGTTTGACGGGGGGGGGGGGGGGGA
+
:FFFFFFFFFFFFFFFFFFFFFFFFFFFFFFFFFFFFFFFFFFFFF:F
@FS10000125:27:BPA73017-1634:1:1101:8960:1540 2:N:0:5
CCTTTTTTGAGCGTACTCGACGAAGTTCGGAGGGGGGGGGGGGGGGGG
+
:F,F,,FFFFFFFFFFFFFFFFFFFFFFF,,FFFFFFFFFFFFFFF,F
@FS10000125:27:BPA73017-1634:1:1101:9280:1540 2:N:0:5
AACGGATTGAGCGTACTCGACGAAGTTGAGCGGGGGGGGGGGGGGGGG
+
F:FFFFFFFFFFFFFFFFFFFFFFFFFFFFFFFFFFFFFFFFFF:FFF
@FS10000125:27:BPA73017-1634:1:1101:9770:1540 2:N:0:5
CCCACTTTGAGCGTACTCGACGAAGGGGGGGGGGGGGGGGGGAAATCG
+
FFFFFFFFFFFFFFFFFFFFFFFFFFFFFFFFFFFFFFFFF::,::,:
@FS10000125:27:BPA73017-1634:1:1101:11030:1540 2:N:0:5
AACGTTTTGAGCGTACTCGACGAAGTTACATGGGGGGGGGGGAGGGGA
+
,,F::FFFFFFFFFFFFFFFFFFFFFF,F:F,FFFFFFFFFF,:,,,,
@FS10000125:27:BPA73017-1634:1:1101:12220:1540 2:N:0:5
TTCTGTTTGAGCGTACTCGACGAAGTTCTGCGGGGGGGGGGGGGGGGG
+
FFFFFFFFFFFFFFFFFFFFFFFFFFFFFFFFFFFFFFFFFFFFF,FF
@FS10000125:27:BPA73017-1634:1:1101:12400:1540 2:N:0:5
ATAATCTTGAGCGTACTCGACGAAGTTTAACGGGGGGGGGGGGGGGGA
+
:FFFFFFFFFFFFFFFFFFFFFFFFFFFFFFFFFFFFFFFFFF::,F,
@FS10000125:27:BPA73017-1634:1:1101:12970:1540 2:N:0:5
TAGCAATTGAGCGTACTCGACGAAGTTGACAGGGGGGGGGGGGGGGAA
+
FFFFFFFFFFFFFFFFFFFFFFFFFFFFFFFFFFFFFFFFFFFFFFFF
@FS10000125:27:BPA73017-1634:1:1101:15140:1540 2:N:0:5
CTACTCTTGAGCGTACTCGACGAAGTTAACAGGGGGGGGGGGGGAGGT
+
F,FFFFFFFFFFFFFFFFFFFFFFFFFFFFFFFFFFFFFFFFFFF,,,
@FS10000125:27:BPA73017-1634:1:1101:1390:1550 2:N:0:5
ATGATTTTGAGCGTACTCGACGAAGTTAGCTGGGGGGGGGGGGGGGAA
+
F,FFFFFFFFFFFFFFFFFFFFFFFFFFFFFFFFFFFFFFFFFFFFFF
@FS10000125:27:BPA73017-1634:1:1101:1410:1550 2:N:0:5
GCCCATTTGAGCGTACTCGACGAAGTTCAGTGGGGGGGGGGGGGAGAA
+
FFFFFFFFFFFFFFFFFFFFFFFFFFFFFFFFFFFFFFFFFFFF:,FF
@FS10000125:27:BPA73017-1634:1:1101:1440:1550 2:N:0:5
ATCGCTTTGAGCGTACTCGACGAAGAGGGGGGGGGGGGGGGAAATCGA
+
FFFFFFFFFFFFFFFFFFFFFFFFFFFFFFFFFFFFFFFFFF,,F,,,
@FS10000125:27:BPA73017-1634:1:1101:1490:1550 2:N:0:5
TTTCTTTTGAGCGTACTCGACGAAGTTAAGGGGGGGGGGGGGGGAGAT
+
FFFFFFFFFFFFFFFFFFFFFFFFFFFFFFFFFFFFFFFFFFF,F,,F
@FS10000125:27:BPA73017-1634:1:1101:1910:1550 2:N:0:5
TTATGTTTGAGCGTACTCGACGAAGTTTATGGGGGGGGGGGGGGGGGT
+
,F:F,FFFFF:FFFFFFF::F:FF:FFFFFF,FF:,FFFFF:::,,,,
@FS10000125:27:BPA73017-1634:1:1101:2300:1550 2:N:0:5
GTCATATTGAGCGTACTCGACGAAGTTGTTGGGGGGGGGGGGGGGGGA
+
,FFFFFFFFFFFFFFFFFFFFFFFFFFFFFFFFFFFFFFFFFFFFFFF
@FS10000125:27:BPA73017-1634:1:1101:3650:1550 2:N:0:5
TATATGTTGAGCGTACTCGACGAAGTTCCAGGGGGGGGGGGGGGGGGA
+
FFFFFFFFFFFFFFFFFFFFFFFFFFFFFFFFFFFFFFFFFFFFF,::
@FS10000125:27:BPA73017-1634:1:1101:3660:1550 2:N:0:5
GTTCACTTGAGCGTACTCGACGAAGTTAGGAGGGGGGGGGGGGGGAGA
+
:,FFFFFFFFFFFFFFFFFFFFFFFFFFFFFFFFFFFFFFFFFFFF,,
@FS10000125:27:BPA73017-1634:1:1101:3670:1550 2:N:0:5
CCAACCTTGAGCGTACTCGACGAAGTTGAACGGGGGGGGGGGGGGGGG
+
FFFFFFFFFFFFFFFFFFFFFFFFFFFFFFFFFFFFFFFFFFFFF,,F
@FS10000125:27:BPA73017-1634:1:1101:5170:1550 2:N:0:5
CACTCATTGAGCGTACTCGACGAAGTTTAAGGGGGGGGGGGGGGGGGG
+
FFFFFFFFFFFFFFFFFFFFFFFFFFFFFFFFFFFFFFFFFFFFF,:F
@FS10000125:27:BPA73017-1634:1:1101:7040:1550 2:N:0:5
TCACACTTGAGCGTACTCGACGAAGTTCAACGGGGGGGGGGGGGGGAA
+
FFFFFFFFFFFFFFFFFFFFFFFFFFFFFFFFFFFFFFFFFFFFFFFF
@FS10000125:27:BPA73017-1634:1:1101:7970:1550 2:N:0:5
ATGCGTTTGAGCGTACTCGACGAAGTTTATGGGGGGGGGGGGGGGAAA
+
FFFFFFFFFFFFFFFFFFFFFFFFFFFFFFFFFFFFFFFFFFFFFF,,
@FS10000125:27:BPA73017-1634:1:1101:9670:1550 2:N:0:5
TTAGGATTGAGCGTACTCGACGAAGGGGGGGGGGGGGGGGAGATCGGA
+
FFFFFFFFFFFFFFFFFFFFFFFFFFFFFFFFFFFFFFFFF,,FF,,:
@FS10000125:27:BPA73017-1634:1:1101:10360:1550 2:N:0:5
CTATGGTTGAGCGTACTCGACGAAGTTTTAAGGGGGGGGGGGGGGGGA
+
FFFFFFFFFFFFFFFFFFFFFFFFFFFFFFFFFFFFFFFFFFFFFF,F
@FS10000125:27:BPA73017-1634:1:1101:10800:1550 2:N:0:5
TATGTATTGAGCGTACTCGACGAAGTTCTGGGGGGGGGGGGGGGAAAT
+
,:FFFFFFFFFFFFFFFFFFFFFFFFFFFFFFFFFFFFFFFFF:F:,F
@FS10000125:27:BPA73017-1634:1:1101:11080:1550 2:N:0:5
TCCTACTTGAGCGTACTCGACGAAGTTAATTGGGGGGGGGGGGGGGGA
+
,FFFFFFFFFFFFFFFFFFFFFFFFFFFFFFFFFFFFFFFFFFFFF,F
@FS10000125:27:BPA73017-1634:1:1101:11640:1550 2:N:0:5
ATCTCTTTGAGCGTACTCGACGAAGTTGCACGGGGGGGGGGGGGGGAT
+
FFFFFFFFFFFFFFFFFFFFFFFFFFFFFFFFFFFFFFFFFFFF,,:,
@FS10000125:27:BPA73017-1634:1:1101:12280:1550 2:N:0:5
ATTGTGTTGAGCGTACTCGACGAAGTTATGCGGGGGGGGGGGGGGGGA
+
F,FFFFFFFFFFFFFFFFFFFFFFFFFFFFFFFFFFFFFFFFFFFFFF
@FS10000125:27:BPA73017-1634:1:1101:12980:1550 2:N:0:5
GTACACTTGAGCGTACTCGACGAAGTTCTGGGGGGGGGGGGGGGGGGA
+
:,FFFFFFFFFFFFFFFFFFFFFFFFFF:FFFFFFFFFFFFFFFFFF,
@FS10000125:27:BPA73017-1634:1:1101:14040:1550 2:N:0:5
TTCCGGTTGAGCGTACTCGACGAAGTTTTGTGGGGGGGGGGGGGGGGG
+
FFFFFFFFFFFFFFFFFFFFFFFFFFFFFFFFFFFFFFFFFFFFFFFF
@FS10000125:27:BPA73017-1634:1:1101:16110:1550 2:N:0:5
CCAACCTTGAGCGTACTCGACGAAGTTGCTCGGGGGGGGGGGGGGGGG
+
FFFFFFFFFFFFFFFFFFFFFFFFFFFFFFFFFFFFFFFFFFFFFFFF
@FS10000125:27:BPA73017-1634:1:1101:1560:1560 2:N:0:5
CCAACCTTGAGCGTACTCGACGAAGTTGTCAGGGGGGGGGGGGGGGAA
+
FFFFFFFFFFFFFFFFFFFFFFFFFFFFFFFFFFFFFFFFFFFFF,FF
@FS10000125:27:BPA73017-1634:1:1101:3580:1560 2:N:0:5
TCTGGATTGAGCGTACTCGACGAAGTTGTTGGGGGGGGGGGGGGGAGA
+
,F,FFFFFFFFFFFFFFFFFFFFFFFFFFFFFFFFFFFFFFFFFF:,,
@FS10000125:27:BPA73017-1634:1:1101:3670:1560 2:N:0:5
CGAAGATGAGCGTACTCGACGAAGTTACGGGGGGGGGGGGGGGAGATC
+
,:F:FFFFFFFFFFFFFFFFFFFFFFFFFFFFFFFFFFFFFF,,,,F,
@FS10000125:27:BPA73017-1634:1:1101:5250:1560 2:N:0:5
ATCCAATTGAGCGTACTCGACGAAGTTATATGGGGGGGGGGGGGGGAA
+
FFFFFFFFFFFFFFFFFFFFFFFFFFFFFFFFFFFFFFFFFFFFF,FF
@FS10000125:27:BPA73017-1634:1:1101:6340:1560 2:N:0:5
ACACGGTTGAGCGTACTCGACGAAGTTGCAAGGGGGGGGGGGGGGGAA
+
FFFF:FFFFFFFFFFFFFFFFFFFFFFFFF:FFFFFFFFFFFFFF,FF
@FS10000125:27:BPA73017-1634:1:1101:6760:1560 2:N:0:5
TATCTCTTGAGCGTACTCGACGAAGTTGGGGGGGGGGGGGGGGGGGAA
+
:FFFFFFFFFFFFFFFFFFFFFFFFFFFFFFFFFFFFFFFFFF:,,,,
@FS10000125:27:BPA73017-1634:1:1101:7460:1560 2:N:0:5
TCTTTCTTGAGCGTACTCGACGAAGTTGCAAGGGGGGGGGGGGGGGGG
+
FFFFFFFFFFFFFFFFFFFFFFFFFFFFFFFFFFFFFFFFFFFFFFF:
@FS10000125:27:BPA73017-1634:1:1101:8500:1560 2:N:0:5
TTTGTGTTGAGCGTACTCGACGAAGTTATGCCGGGGGGGGGGGGGGGA
+
F,FFFFFFFFFFFFFFFFFFFFFFFFFFFFFFFFFFFFFFFFFFFFF,
@FS10000125:27:BPA73017-1634:1:1101:9080:1560 2:N:0:5
AATTATTTGAGCGTACTCGACGAAGGGGGGGGGGGGGGGAGATCGGAA
+
FFFFFFFFFFFFFFFFFFFFFFFFFFFFFFFFFFFFFFF:,:::,,F,
@FS10000125:27:BPA73017-1634:1:1101:9740:1560 2:N:0:5
CCCACTTTGAGCGTACTCGACGAAGGGGGGGGGGGGGGGGGGAAATTG
+
FFFFFFFFFFFFFFFFFFFFFFFFFFFFFFFFFFFFFFFFFF:F:,,,
@FS10000125:27:BPA73017-1634:1:1101:9850:1560 2:N:0:5
CCCCACTTGAGCGTACTCGACGAAGTTATCAGGGGGGGGGGGGGGGAA
+
FFFFFFFFFFFFFFFFFFFFFFFFFFFFFFFFFFFFFFFFFFFFFF,F
@FS10000125:27:BPA73017-1634:1:1101:9870:1560 2:N:0:5
TACAGGTTGAGCGTACTCGACGAAGTTTTGCGGGGGGGGGGGGGGGGA
+
FFFFFFFFFFFFFFFFFFFFFFFFFFFFFFFFFFFFFFFFFFFFFFFF
@FS10000125:27:BPA73017-1634:1:1101:10950:1560 2:N:0:5
ACAGGTTTGAGCGTACTCGACGAGGTTACAGGGGGGGGGGGGGGGAAA
+
FFFFFFFFFFFFFFFFFFFFFFFFFFFFFFFFFFFFFFFFFF:::F,,
@FS10000125:27:BPA73017-1634:1:1101:11490:1560 2:N:0:5
AACAGTTTGAGCGTACTCGACGAAGTTACATGGGGGGGGGGGGGGGAA
+
FFFFFFFFFFFFFFFFFFFFFFFFFFFFFFFFFFFFFFFFFFF:F,F:
@FS10000125:27:BPA73017-1634:1:1101:11800:1560 2:N:0:5
TAAAACTTGAGCGTACTCGACGAAGTTATTCGGGGGGGGGGGGGGGAA
+
FFFFFFFFFFFFFFFFFFFFFFFFFFFFFFFFFFFFFFFFFF:F::FF
@FS10000125:27:BPA73017-1634:1:1101:13910:1560 2:N:0:5
TTGATCTTGAGCGTACTCGACGAAGTTTGCAGGGGGGGGGGGGGGGAA
+
FF:FFFFFFFFFFFFFFFFFFFFFFFFFFFFFFFFFFFFFFFF:,F,,
@FS10000125:27:BPA73017-1634:1:1101:14220:1560 2:N:0:5
TTGCACTTGAGCGTACTCGACGAAGTTATGAGGGGGGGGGGGGGGGAA
+
,FFFFFFFFFFFFFFFFFFFFFFFFFFFFFFFFFFFFFFFFFFFFF:F
@FS10000125:27:BPA73017-1634:1:1101:1150:1570 2:N:0:5
TTTATTTTGAGCGTACTCGACGAAGTTTCGAGGGGGGGGGGGGGGGAA
+
FFFFFFFFFFFFFFFFFFFFFFFFFFFFFFFFFFFFFFFFFFFF:,:,
@FS10000125:27:BPA73017-1634:1:1101:1510:1570 2:N:0:5
TCAGGTTTGAGCGTACTCGACGAAGTTAGGTGGGGGGGGGGGGGGGGA
+
FFFFFFFFFFFFFFFFFFFFFFFFFFFFFFFFFFFFFFFFFFFFFF,F
@FS10000125:27:BPA73017-1634:1:1101:2840:1570 2:N:0:5
CTGAAGTTGAGCGTACTCGACGAAGTTGCATGGGGGGGGGGGGGGGGA
+
F,FFFFFFFFFFFFFFFFFFFFFFFFFFFFFFFFFFFFFFFFFFFFFF
@FS10000125:27:BPA73017-1634:1:1101:3550:1570 2:N:0:5
ATATCTTTGAGCGTACTCGACGAAGTTTGTGGGGGGGGGGGGGGGGAA
+
FFFFFFFFFFFFFFFFFFFFFFFFFFFFFFFFFFFFFFFFFFFFF::F
@FS10000125:27:BPA73017-1634:1:1101:5200:1570 2:N:0:5
CCAACCTTGAGCGTACTCGACGAAGTTACCAGGGGGGGGGGGGGGGGA
+
FFFFFFFFFFFFFFFFFFFFFFFFFFFFFFFFFFFFFFFFFFFFFF,,
@FS10000125:27:BPA73017-1634:1:1101:6040:1570 2:N:0:5
AAAACATTGAGCGTACTCGACGAAGTTCGGCGGGGGGGGGGGGGGGGA
+
FFFFFFFFFFFFFFFFFFFFFFFFFFFFFFFFFFFFFFFFFFFFF:FF
@FS10000125:27:BPA73017-1634:1:1101:6490:1570 2:N:0:5
TTTTTTTTGAGCGTACTCGACGAAGTTCAAGGGGGGGGGGGGGGGAAA
+
,FFFFFFFFFFFFFFFFFFFFFFFFFFFFFFFFFFFFFFFFFFF:F,,
@FS10000125:27:BPA73017-1634:1:1101:6730:1570 2:N:0:5
ACAGATTTGAGCGTACTCGACGAAGTTAGAGGGGGGGGGGGGGGGGGA
+
,FFFFFFFFFFFFFFFFFFFFFFFFFFFFFFFFFFFFFFFFFFFFF,F
@FS10000125:27:BPA73017-1634:1:1101:6760:1570 2:N:0:5
ATGGGATTGAGCGTACTCGACGAAGTTGGGGGGGGGGGGGGGGGGGGA
+
FFFFFFFFFFFFFFFFFFFFFFFFFFFFFFFFFFFFFFFFF,F:F,,,
@FS10000125:27:BPA73017-1634:1:1101:7430:1570 2:N:0:5
AGTGGTTTGAGCGTACTCGACGAAATTCAGGGGGGGGGGGGGGGAAAT
+
:,FFFFFFFFFFFFFFFFFFFFFFFFFFFFFFFFFFFFFFFFF:FFFF
@FS10000125:27:BPA73017-1634:1:1101:8880:1570 2:N:0:5
ATTATTTTGAGCGTACTCGACGAAGTTCTTAGGGGGGGGGGGGGGGGA
+
,FFFFFFFFFFFFFFFFFFFFFFFFFFFFFFFFFFFFFFFFFFFFF::
@FS10000125:27:BPA73017-1634:1:1101:9140:1570 2:N:0:5
ATGCACTTGAGCGTACTCGACGAAGTTCAGGGGGGGGGGGGGGGGGGA
+
:FFFFFFFFFFFFFFFFFFFFFFFFFFFFFFFFFFFFFFFFFFFFFF,
@FS10000125:27:BPA73017-1634:1:1101:10030:1570 2:N:0:5
CCACACTTGAGCGTACTCGACGAAGTTCATCGGGGGGGGGGGGGGGGA
+
FFFFFFFFFFFFFFFFFFFFFFFFFFFFFFFFFFFFFFFFFFFF:F,F
@FS10000125:27:BPA73017-1634:1:1101:10160:1570 2:N:0:5
CTGGAATTGAGCGTACTCGACGAAGTTAAGTGGGGGGGGGGGGGGGAA
+
FFFFFFFFFFFFFFFFFFFFFFFFFFFFFFFFFFFFFFFFFFFF:,FF
@FS10000125:27:BPA73017-1634:1:1101:11060:1570 2:N:0:5
TAATCCTTGAGCGTACTCAACGAAGTTCTATGGGGGGGGGGGGGGGGG
+
FFFFFFFFFFFFFFFFFFFFFFFFFFFFFFFFFFFFFFFFFFFFF,F:
@FS10000125:27:BPA73017-1634:1:1101:11420:1570 2:N:0:5
TTCCCCTTGAGCGTACTCGACGAAGTTAGCCGGGGGGGGGGGGGGGGG
+
FFFFFFFFFFFFFFFFFFFFFFFFFFFFFFFFFFFFFFFFFFFFFFF:
@FS10000125:27:BPA73017-1634:1:1101:11730:1570 2:N:0:5
GCAACATTGAGCGTACTCGACGAAGTTCATGGGGGGGGGGGGGGGGGA
+
:FFFFFFFFFFFFFFFFFFFFFFFFFFFFFFFFFFFFFFFFFFFFFF,
@FS10000125:27:BPA73017-1634:1:1101:11850:1570 2:N:0:5
CTTTTTTTGAGCGTACTCGACGAAGTTAACGGGGGGGGGGGGGGAAAT
+
FF,,:FFFFFFFFFFFFFFFFFFFFFF,F,,FFFFFFFFFFFFF:FFF
@FS10000125:27:BPA73017-1634:1:1101:12050:1570 2:N:0:5
CTGTAATTGAGCGTACTCGACGAAGTTGAAAGGGGGGGGGGGGGGGGA
+
FFFFFFFFFFFFFFFFFFFFFFFFFFFFFFFFFFFFFFFFFFFFF:F,
@FS10000125:27:BPA73017-1634:1:1101:14140:1570 2:N:0:5
CATCAATTGAGCGTACTCGACGAAGTTTTGCAGGGGGGGGGGGGGGGA
+
FFFFFFFFFFFFFFFFFFFFFFFFFFFFFFFFFFFFFFFFFFFFFFFF
@FS10000125:27:BPA73017-1634:1:1101:15310:1570 2:N:0:5
AATTAATTGAGCGTACTCGACGAAGTTGGGCGGGGGGGGGGGGGGGAA
+
FFFFFFFFFFFFFFFFFFFFFFFFFFFFFFFFFFFFFFFFFFFFFFFF
@FS10000125:27:BPA73017-1634:1:1101:15410:1570 2:N:0:5
ATTTTGTTGAGCGTACTCGACGAAGTTAAAAGGGGGGGGGGGGGGGAA
+
FFFFFFFFFFFFFFFFFFFFFFFFFFFFFFFFFFFFFFFFFFFFFF:F
@FS10000125:27:BPA73017-1634:1:1101:15820:1570 2:N:0:5
TTAACCTTGAGCGTACTCGACGAAGTTAACCGGGGGGGGGGGGGGGAA
+
,,FFFFFFFFFFFFFFFFFFFFFFFFFFFFFFFFFFFFFFFFFFFF:F
@FS10000125:27:BPA73017-1634:1:1101:3250:1580 2:N:0:5
TGGAAGTTGAGCGTACTCGACGAAGTTCTGCGGGGGGGGGGGGGGGGG
+
F,FFFFFFFFFFFFFFFFFFFFFFFFFFFFFFFFFFFFFFFFFFFFF,
@FS10000125:27:BPA73017-1634:1:1101:3740:1580 2:N:0:5
GGACTTTTGAGCGTACTCGACGAAGTTGGTGGGGGGGGGGGGGGGGGA
+
,,FFFFFFFFFFF:FFFFFFFFFFFFFFFFFFFFFFFFFFFFF:,F:,
@FS10000125:27:BPA73017-1634:1:1101:4010:1580 2:N:0:5
TTAAGTTTGAGCGTACTCGACGAAGGGGGGGGGGGGGGGGGAGTGGGA
+
FFFFFFFFFFFFFFFFFFFFFFFFFFFFFFFFFFFFFFF:,F,,,,,F
@FS10000125:27:BPA73017-1634:1:1101:6040:1580 2:N:0:5
TAGCCATTGAGCGTACTCGACGAAGTTAACGGGGGGCGGGGGGGGGGG
+
,:FFFFFFFFFFFFFFFFFFFFFFFFFFFFFFFFFFFFFFFFFFFF:F
@FS10000125:27:BPA73017-1634:1:1101:6540:1580 2:N:0:5
AACATGTTGAGCGTACTCGACGAAGTTTAACAGGGGGGGGGGGGGGGG
+
F,FFFFFFFFFFFFFFFFFFFFFFFFFFFFFFFFFFFFFFFFFFFFF,
@FS10000125:27:BPA73017-1634:1:1101:7160:1580 2:N:0:5
TTATTCTTGAGCGTACTCGACGAAGTTGGCTGGGGGGGGGGGGGGGAA
+
F,FFFFFFFFFFFFFFFFFFFFFFFFFFFFFFFFFFFFFFFFFFF,FF
@FS10000125:27:BPA73017-1634:1:1101:8600:1580 2:N:0:5
TTAAACTTGAGCGTACTCGACGAAGTTAGCTGGGGGGGGGGGGGGGAA
+
FF,,F,FFFFFFFFFFFFFFFFFFFFFF,,FFFFFFFFFFFFFFF:FF
@FS10000125:27:BPA73017-1634:1:1101:10240:1580 2:N:0:5
CTCTCATTGAGCGTACTCGACGAAGTTCTAGGGGGGGGGGGGGGGAAA
+
F,FFFFFFFFFFFFFFFFFFFFFFFFFFFFFFFFFFFFFFFFFF,F,,
@FS10000125:27:BPA73017-1634:1:1101:12200:1580 2:N:0:5
TCCAGGTTGAGCGTACTCGACGAAGTTACCAGGGGGGGGGGGGGGGAA
+
FFFFFFFFFFFFFFFFFFFFFFFFFFFFFFFFFFFFFFFFFFFFF,FF
@FS10000125:27:BPA73017-1634:1:1101:12390:1580 2:N:0:5
TTCTATTTGAGCGTACTCGACGAAGTTCACGCGGGGGAGGGGGGAGAA
+
:FF,FFFFFFFFFFFFFFFFFFFFFFF,F,,,FFFFF,FFFFF:,,:,
@FS10000125:27:BPA73017-1634:1:1101:12900:1580 2:N:0:5
CCTCGGTTGAGCGTACTCGACGAAGTTTTACGGGGGGGGGGGGGGGGG
+
FFFFFFFFFFFFFFFFFFFFFFFFFFFFFFFFFFFFFFFFFFFFFFF,
@FS10000125:27:BPA73017-1634:1:1101:13860:1580 2:N:0:5
TATTTATTGAGCGTACTCGACGAAGTTGAGAGGGGGGGGGGGGGGGAA
+
F:FFFFFFFFFFFFFFFFFFFFFFFFFFFFFFFFFFFFFFFFFFFFFF
@FS10000125:27:BPA73017-1634:1:1101:14800:1580 2:N:0:5
AATTTTTTGAGCGTACTCGACGAAGTTTCGAGGGGGGGGGGGGGGGGG
+
,:,FF:FFFFFFFFFFFFFFFFFFFFF:,,:FFFFFFFFFFFFF,,,F
@FS10000125:27:BPA73017-1634:1:1101:15870:1580 2:N:0:5
ATCCTTTTGAGCGTACTCGACGAAGTTACATGGGGGGGGGGGGGGGGA
+
FFFFFFFFFFFFFFFFFFFFFFFFFFFFFFFFFFFFFFFFFFFFFFF:
@FS10000125:27:BPA73017-1634:1:1101:16090:1580 2:N:0:5
TCCGTCTTGAGCGTACTCGACGAAGTTTGGGGGGGGGGGGGGGGAGAT
+
FFFFFFFFFFFFFFFFFFFFFFFFFFFFFFFFFFFFFFFFFFF,F,,F
@FS10000125:27:BPA73017-1634:1:1101:1920:1590 2:N:0:5
CTACGATTGAGCGTACTCGACGAAGTTCAAAGGGGGGGGGGGGGGGAA
+
FFFFFFFFFFFFFFFFFFFFFFFFFFFFFFFFFFFFFFFFFFFFF,FF
@FS10000125:27:BPA73017-1634:1:1101:2330:1590 2:N:0:5
AAGGTCTTGAGCGTACTCGACGAAGTTTCCGGGGGGGGGGGGGGGGGA
+
F::,FFFFFFFFFFFFFFFFFFFFFFFFFF:FFFFFFFFFF,F,FF:F
@FS10000125:27:BPA73017-1634:1:1101:3220:1590 2:N:0:5
GTCTTTTTGAGCGTACTCGACGAAGGGGGGGGGGGGGGGGAAATTGGA
+
:FFFFFFFFFFFFFFFFFFFFFFFFFFFFFFFFFFFFFFF,,F,,,,F
@FS10000125:27:BPA73017-1634:1:1101:3510:1590 2:N:0:5
CTGGCGTTGAGCGTACTCGACGAAGTTGTGTGGGGGGGGGGGGGGAAA
+
FFFFFFFFFFFFFFFFFFFFFFFFFFFFFFFFFFFFFFFFFF::FF:,
@FS10000125:27:BPA73017-1634:1:1101:3730:1590 2:N:0:5
CCCCTCTTGAGCGTACTCGACGAAGTTGCAAGGGGGGGGGGGGGGGGA
+
FFFFFFFFFFFFFFFFFFFFFFFFFFFFFFFFFFFFFFFFFFFFFF,F
@FS10000125:27:BPA73017-1634:1:1101:4890:1590 2:N:0:5
ATCATTTTGAGCGTACTCGACGAAGTTTGAGGGGGGGGGGGGGGGAAA
+
FFFFFFFFFFFFFFFFFFFFFFFFFFFFFFFFFFFFFFFFFFFFFF,,
@FS10000125:27:BPA73017-1634:1:1101:4930:1590 2:N:0:5
TTACATTTGAGCGTACTCGACGAAGTTTACTGGGGGGGGGGGGGGGGA
+
F:FFFFFFFFFFFFFFFFFFFFFFFFFFFFFFFFFFFFFFFFFFFF,:
@FS10000125:27:BPA73017-1634:1:1101:5290:1590 2:N:0:5
ATGCTATTGAGCGTACTCGACGAAGTTGCAAGGGGGGGGGGGGGGGAA
+
FFFFFFFFFFFFFFFFFFFFFFFFFFFFFFFFFFFFFFFFFFFF::FF
@FS10000125:27:BPA73017-1634:1:1101:5560:1590 2:N:0:5
TTAAGATTGAGCGTACTCGACGAAGTTTAGAGGGGGGGGGGGGGGGAA
+
FFFFFFFFFFFFFFFFFFFFFFFFFFF:FFFFFFFFFFFFFFFFFF,F
@FS10000125:27:BPA73017-1634:1:1101:5900:1590 2:N:0:5
ACTCTTTTGAGCGTACTCGACGAAGTTACAGGGGGGGGGGGGGGGAAA
+
FFFFFFFFFFFFFFFFFFFFFFFFFFFFFFFFFFFFFFFFFFFFF:F:
@FS10000125:27:BPA73017-1634:1:1101:6270:1590 2:N:0:5
CCTGGTTTGAGCGTACTCGACGAAGGGGGGGGGGGGGGGGGGGGAGTG
+
FFFFFFFFFFFFFFFFFFFFFFFFFFFFFFFFFFFFFFFFFF,,:,,,
@FS10000125:27:BPA73017-1634:1:1101:6750:1590 2:N:0:5
CCGCAATTGAGCGTACTCGACGAAGTTCGCGGGGGGGGGGGGGGGGGA
+
FFFFFFFFFFFFFFFFFFFFFFFFFFFFFFFFFFFFFFFFFFFFFF,,
@FS10000125:27:BPA73017-1634:1:1101:7610:1590 2:N:0:5
CACCCCTTGAGCGTACTCGACGAAGTTGCCGGGGGGGGGGGGGGGAAA
+
FFFFFFFFFFFFFFFFFFFFFFFFFFFFFFFFFFFFFFFFFFFF:F,,
@FS10000125:27:BPA73017-1634:1:1101:7840:1590 2:N:0:5
TTACCATTGAGCGTACTCGACGAAGAGGGGGGGGGGGGGGGAAATCGA
+
,FFFFFFFFFFFFFFFFFFFFFFFFFFFFFFFFFFFFFFFFF:,F:,,
@FS10000125:27:BPA73017-1634:1:1101:8680:1590 2:N:0:5
GCAATCTTGAGCGTACTCGACGAAGTTAACCGGGGGGGGGGGGGGGGG
+
,FFFFFFFFFFFFFFFFFFFFFFFFFFFFFFFFFFFFFFFFFFFFFF,
@FS10000125:27:BPA73017-1634:1:1101:9160:1590 2:N:0:5
TATCTTTTGAGCGTACTCGACGAAGTTTCGAGGGGGGGGGGGGGGGAA
+
FFFFFFFFFFFFFFFFFFFFFFFFFFFFFFFFFFFFFFFFFFFFFF,F
@FS10000125:27:BPA73017-1634:1:1101:11310:1590 2:N:0:5
TTTTAGTTGAGCGTACTCGACGAAGTTTTCAGGGGGGGGGGGGGGGAA
+
:FFFFFFFFFFFFFFFFFFFFFFFFFFFFFFFFFFFFFFFFFFFF,FF
@FS10000125:27:BPA73017-1634:1:1101:11670:1590 2:N:0:5
TTATCTTTGAGCGTACTCGACGAAGTTGACGGGGGGGGGGGGGGGGAA
+
FFF,F:FFFFFFFFFFFFFFFFFFFFF,F,,FFFFFFFFFFFFFF:FF
@FS10000125:27:BPA73017-1634:1:1101:12280:1590 2:N:0:5
ACTCGACGAAGTTACTAGGGGGGGGGGGGGGGGGGGGTTGGAAAAGTC
+
FFFF,FF,FFFFFFFFF,F::FFFFFFF:FFFFF,,,,,,F,FFF,,:
@FS10000125:27:BPA73017-1634:1:1101:12430:1590 2:N:0:5
TTGTAATTGAGCGTACTCGACGAAGTTTGGCGGGGGGGGGGGGGGGAA
+
F:,FFFFFFFFFFFFFFFFFFFFFFFFFFFFFFFFFFFFFF,:F:,:F
@FS10000125:27:BPA73017-1634:1:1101:12840:1590 2:N:0:5
TAGTATTTGAGCGTACTCGACGAAGTTCAAAGGGGGGGGGGGGGGGAA
+
FFFFFFFFFFFFFFFFFFFFFFFFFFFFFFFFFFFFFFFFFFFFFF:F
@FS10000125:27:BPA73017-1634:1:1101:13120:1590 2:N:0:5
CAGGTATTGAGCGTACTCGACGAAGTTCTGCGGGGGGGGGGGGGGGGA
+
FFFFFFFFFFFFFFFFFFFFFFFFFFFFFFFFFFFFFFFFFFFFFFFF
@FS10000125:27:BPA73017-1634:1:1101:13240:1590 2:N:0:5
CTCTTCTTGAGCGTACTCGACGAAGTTCAGTGGGGGGGGGGGGGGGGA
+
FFFFFFFFFFFFFFFFFFFFFFFFFFFFFFFFFFFFFFFFFFFFFFF,
@FS10000125:27:BPA73017-1634:1:1101:15610:1590 2:N:0:5
TTGAGCTTGAGCGTACTCGACGAAGTTTCATGGGGGGGGGGGGGGGGA
+
FFFFFFFFFFFFFFFFFFFFFFFFFFFFFFFFFFFFFFFFFFFFFF,F
@FS10000125:27:BPA73017-1634:1:1101:15620:1590 2:N:0:5
AAAAGGTTGAGCGTACTCGACGAAGTTAACCGGGGGGGGGGGGGGGGG
+
F,FFFFFFFFFFFFFFFFFFFFFFFFFFFFFFFFFFFFFFFFFFFFF:
@FS10000125:27:BPA73017-1634:1:1101:15770:1590 2:N:0:5
TCACGTTTGAGCGTACTCGACGAAGTTGAGAGGGGGGGGGGGGGGGGG
+
FF,F,FFFFFFFFFFFF,FFFFFFFFFF,:F,FFFFFFFFFFFF,,,:
@FS10000125:27:BPA73017-1634:1:1101:1220:1600 2:N:0:5
CTGATATTGAGCGTACTCGACGAAGTTTCTACGGGGGGGGGGGGGGGA
+
FFFF:FFFFFFFFFFFFFFFFFFFFFF,,,,,FFFFFFFFFFFFFFFF
@FS10000125:27:BPA73017-1634:1:1101:2300:1600 2:N:0:5
AATCATTTGAGCGTACTCGACGAAGTTGGTTGGGGGGGGGGGGGGGAA
+
F:FFFFFFFFFFFFFFFFFFFFFFFFFFFFFFFFFFFFFFFFFFF,FF
@FS10000125:27:BPA73017-1634:1:1101:3410:1600 2:N:0:5
CCACGTTTGAGCGTACTCGACGAAGTTGGTAGGGGGGGGGGGGGGGGA
+
FF:F:FFFFFFFFFFFFFFFFFFFFFFFFFF:FFFFFFFFFFFFFFF:
@FS10000125:27:BPA73017-1634:1:1101:3930:1600 2:N:0:5
GACCCCTTGAGCGTACTCGACGAAGTTGTATGGGGGGGGGGGGGGGAA
+
,,FFFFFFFFFFFFFFFFFFFFFFFFFFFFFFFFFFFFFFFFFFF:F:
@FS10000125:27:BPA73017-1634:1:1101:3960:1600 2:N:0:5
TTGACGTTGAGCGTACTCGACGAAGTTGACAGGGGGGGGGGGGGGGAA
+
FFFFFFFFFFFFFFFFFFFFFFFFFFFFFFFFFFFFFFFFFFFFF,,F
@FS10000125:27:BPA73017-1634:1:1101:5110:1600 2:N:0:5
CTCTTATTGAGCGTACTCGACGAAGTTGAGCGGGGGGGGGGGGGGGGA
+
FFFFF:FFFFFFFFFFFFFFFFFFFFFFFFFFFFFFFFFFFF,F:,,F
@FS10000125:27:BPA73017-1634:1:1101:5190:1600 2:N:0:5
ATGGTTTTGAGCGTACTCGACGAAGTTAAGAGGGGGGGGGGGGGGGAA
+
FFFFFFFFFFFFFFFFFFFFFFFFFFFFFFFFFFFFFFFFFFFFF,FF
@FS10000125:27:BPA73017-1634:1:1101:5740:1600 2:N:0:5
TAGGCGTTGAGCGTACTCGACGAAGTTATTAGGGGGGGGGGGGGGGAA
+
FFFFFFFFFFFFFFFFFFFFFFFFFFFFFFFFFFFFFFFFFFFFF:FF
@FS10000125:27:BPA73017-1634:1:1101:5790:1600 2:N:0:5
CTAGGATTGAGCGTACTCGACGAAGTTAAGTGGGGGGGGGGGGGGAAA
+
F,FFFFFFFFFFFFFFFFFFFFFFFFFFFFFFFFFFFFFFFFFF,,:,
@FS10000125:27:BPA73017-1634:1:1101:7220:1600 2:N:0:5
CTATGCTTGAGCGTACTCGACGAAGTTTGGGGGGGGGGGGGGAAAGTC
+
FFFFFFFFFFFFFFFFFFFFFFFFFFFFFFFFFFFFFFFFFF,F,,,,
@FS10000125:27:BPA73017-1634:1:1101:7810:1600 2:N:0:5
ATACGATTGAGCGTACTCGACGAAGTTCACGGGGGGGGGGGGGGGGAA
+
FFFFFFFFFFFFFFFFFFFFFFFFFFFFFFFFFFFFFFFFFFFFFFFF
@FS10000125:27:BPA73017-1634:1:1101:7920:1600 2:N:0:5
CATTGATTGAGCGTACTCGACGAAGTTGCAAGGGGGGGGGGGGGGGGG
+
FFFFFFFFFFFFFFFFFFFFFFFFFFFFFFFFFFFFFFFFFFFF,,,F
@FS10000125:27:BPA73017-1634:1:1101:8040:1600 2:N:0:5
TTAAAATTGAGCGTACTCGACGAAGTTGCCAGGGGGGGGGGGGGGGGG
+
,FF,FFFFFFFFFFFFFFFFFFFFFFFFFFFFFFF,FFFFFFFFFFFF
@FS10000125:27:BPA73017-1634:1:1101:8600:1600 2:N:0:5
CCCGCCTTGAGCGTACTCGACGAAGTTACTCGGGGGGGGGGGGGGGGA
+
FFF,FFFFFFFFFFFFFFFFFFFFFFFFFFFFFFFFFFFFF,FF::FF
@FS10000125:27:BPA73017-1634:1:1101:8770:1600 2:N:0:5
ATTTTTTTGAGCGTACTCGACGAAGTTTAGTGGGGGGGGGGGGGGGGG
+
FFFFFFFFFFFFFFFFFFFFFFFFFFFFFFFFFFFFFFFFFFFFFFF,
@FS10000125:27:BPA73017-1634:1:1101:9070:1600 2:N:0:5
TTGGAATTGAGCGTACTCGACGAGGTTCTCAGGGGGGGGGGGGGGGAA
+
FFFFFFFFFFFFFFFFFFFFFFFFFFFFFFFFFFFFFFFFFFFFFFFF
@FS10000125:27:BPA73017-1634:1:1101:9830:1600 2:N:0:5
TCCGGATTGAGCGTACTCGACGAAGTTAGCGGGGGGGGGGGGGGGGAA
+
FFF:FFFFFFFFFFFFFFFFFFFFFFF:FFFFFFFFFFFFFFFFF,,F
@FS10000125:27:BPA73017-1634:1:1101:10380:1600 2:N:0:5
TTTGTATTGAGCGTACTCGACGAAGTTTGCAGGGGGGGGGGGGGGGAA
+
FFFFFFFFFFFFFFFFFFFFFFFFFFFFFFFFFFFFFFFFFFFFF,,:
@FS10000125:27:BPA73017-1634:1:1101:13390:1600 2:N:0:5
TCACATTTGAGCGTACTCGACGAAGTTCAGGGGGGGGGGGGGGGGGGA
+
,FFF:FFFFFFFFFFFFFFFFFFFFFFFFFFFFFFFFFFFFFF:F:,,
@FS10000125:27:BPA73017-1634:1:1101:14890:1600 2:N:0:5
CTCGAGTTGAGCGTACTCGACGAAGTTTGCAGGGGGGGGGGGGGGGGA
+
FFFFFFFFFFFFFFFFFFFFFFFFFFFFFFFFFFFFFFFFFFFFF,,F
@FS10000125:27:BPA73017-1634:1:1101:15430:1600 2:N:0:5
TACTTCTTGAGCGTACTCGACGAGGTTGGAGGGGGGGGGGGGGGAAAT
+
,FFFFFFFFFFFFFFFFFFFFFFFFFFFFFFFFFFFFFFFFFF::,,F
@FS10000125:27:BPA73017-1634:1:1101:15570:1600 2:N:0:5
AAGATATTGAGCGTACTCGACGAAGTTTGGTGGGGGGGGGGGGGGGAA
+
:FFFFFFFFFFFFFFFFFFFFFFFFFFFFFFFFFFFFFFFFFFFFF:F
@FS10000125:27:BPA73017-1634:1:1101:16150:1600 2:N:0:5
CTCGAATTGAGCGTACTCGACGAAGTTGCGCGGGGGGGGGGGGGGGAA
+
FFFFFFFFFFFFFFFFFFFFFFFFFFFFFFFFFFFFFFFFFFFFF,FF
@FS10000125:27:BPA73017-1634:1:1101:1650:1610 2:N:0:5
TTATTATTGAGCGTACTCGACGAAGTTCGTTGGGGGGGGGGGGGGGGA
+
FFFF:FFFFFFFFFFFFFFFFFFFFFFFFFFFFFFFFFFFFFFFF,F,
@FS10000125:27:BPA73017-1634:1:1101:2080:1610 2:N:0:5
CCAGCGTTGAGCGTACTCGACGAAGTTACAGGGGGGGGGGGGGGGAAT
+
F,F:F:FFFFFFFFFFFFFFFFFFFFFFFFFFFFFFFFFFFF:F,F,:
@FS10000125:27:BPA73017-1634:1:1101:2760:1610 2:N:0:5
AACTGTTTGAGCGTACTCGACGAAGGGGGGGGGGGGGGGGGAATGGGA
+
:,F,:FFFFFFFFFFFFFFFFFFFFF::,F:FFFFFFFFF,,F:,,F:
@FS10000125:27:BPA73017-1634:1:1101:3540:1610 2:N:0:5
CTCCGTTTGAGCGTACTCGACGAAGTTGCGGGGGGGGGGGGGGGGGAA
+
FF,:F:FFFFFFFFFFFFFFFFFFFFFFF::FFFFFFFFFFFFFFF:F
@FS10000125:27:BPA73017-1634:1:1101:6050:1610 2:N:0:5
CCGGCATTGAGCGTACTCGACGAAGTTACAGGGGGGGGGGGGGGGGGT
+
FF::F:FFF,,F,FFFFF:FFFFFF:FFF:FFF:,F:FF:F,F:,,,F
@FS10000125:27:BPA73017-1634:1:1101:6800:1610 2:N:0:5
TAAATCTTGAGCGTACTCGACGAAGTTCAATGGGGGGGGGGGGGGGGA
+
FFFFFFFFFFFFFFFFFFFFFFFFFFFFFFFFFFFFFFFFFFFFFFF,
@FS10000125:27:BPA73017-1634:1:1101:7920:1610 2:N:0:5
CTGGTATTGAGCGTACTCGACGAAGTTCAGTGGGGGGGGGGGGGGGAA
+
FFFFFFFFFFFFFFFFFFFFFFFFFFFFFFFFFFFFFFFFFFFFF,FF
@FS10000125:27:BPA73017-1634:1:1101:8150:1610 2:N:0:5
ACATCTTTGAGCGTACTCGACGAAATTACAGGAGGGGGGGGGGGGGGG
+
FFFFFFFFFF:FF:FFFFFFFFFFFFFFFFFFFFFFFFFFFFFFF:::
@FS10000125:27:BPA73017-1634:1:1101:9510:1610 2:N:0:5
CTCTGATTGAGCGTACTCGACGAAGTTTAGGGGGGGGGGGGGGGGGGA
+
FFFFFFFFFFFFFFFFFFFFFFFFFFFFFFFFFFFFFFFFFFFFFFF,
@FS10000125:27:BPA73017-1634:1:1101:9990:1610 2:N:0:5
ATCTTTTTGAGCGTACTCGACGAAGGGGGGGGGGGGGGGAAATCCGAA
+
F,FFFFFFFFFFFFFFFFFFFFFFFFFFFFFFFFFFFFF,,,:,,,,,
@FS10000125:27:BPA73017-1634:1:1101:10070:1610 2:N:0:5
CACAATTTGAGCGTACTCGACGAAGTTTGCCGGGGGGGGGGGGGGGGT
+
:F,,,,FFFFFFFFFFFFFFFFFFFFFF,:,,FF,:,FF,,F,F,,,,
@FS10000125:27:BPA73017-1634:1:1101:10370:1610 2:N:0:5
ATCCCCTTGAGCGTACTCGACGAAGTTAGCCGGGGGGGGGGGGGGGAA
+
FFFFFFFFFFFFFFFFFFFFFFFFFFFFFFFFFFFFFFFFFFFF:F:F
@FS10000125:27:BPA73017-1634:1:1101:10690:1610 2:N:0:5
TTGACATTGAGCGTACTCGACGAAGTTAGCAGGGGGGGGGGGGGGGAA
+
FFFFFFFFFFFFFFFFFFFFFFFFFFFFFFFFFFFFFFFFFFFFF,FF
@FS10000125:27:BPA73017-1634:1:1101:12980:1610 2:N:0:5
TTTCCGTTGAGCGTACTCGACGAAGTTAGTTGGGGGGGGGGGGGGGGA
+
FFFFFFFFFFFFFFFFFFFFFFFFFFFFFFFFFFFFFFFFFFFFFFF,
@FS10000125:27:BPA73017-1634:1:1101:14820:1610 2:N:0:5
ATGTGATTGAGCGTACTCGACGAAGTTACCCGGGGGGGGGGGGGGGAA
+
,FFFFFFFFFFFFFFFFFFFFFFFFFFFFFFFFFFFFFFFFFFFFFFF
@FS10000125:27:BPA73017-1634:1:1101:15010:1610 2:N:0:5
CACCATTTGAGCGTACTCGACGAAGTTGTTCGGGGGGGGGGGGGGGGG
+
FFFFFFFFFFFFFFFFFFFFFFFFFFFFFFFFFFFFFFFFFFFFFF:F
@FS10000125:27:BPA73017-1634:1:1101:15540:1610 2:N:0:5
AAGATATTGAGCGTACTCGACGAAGTTTGGTGGGGGGGGGGGGGGGAA
+
,,FFFFFFFFFFFFFFFFFFFFFFFFFFFFFFFFFFFFFFFFFFFF,:
@FS10000125:27:BPA73017-1634:1:1101:1860:1620 2:N:0:5
CCGTTCTTGAGCGTATCGACGAAGTTCCGTGGGGGGGGGGGGGGGAAT
+
FF:FFFF:F:FFFFFFF:FFFFFFFFFFFFFFFF:FFFFFFF,,,F,,
@FS10000125:27:BPA73017-1634:1:1101:2270:1620 2:N:0:5
TTAAAATTGAGCGTACTCGACGAAGTTGGCTGGGGGGGGGGGGGGGAA
+
FFFFFFFFFFFFFFFFFFFFFFFFFFFFFFFFFFFFFFFFFFFFFFFF
@FS10000125:27:BPA73017-1634:1:1101:2760:1620 2:N:0:5
CGATCATTGAGCGTACTCGACGAAGTTTCAAGGGGGGGGGGGGGGGAA
+
F:,,F:FFFFFFFFFFFFFFFFFFFFFFFFFFFFFFFFFFFFFFFF,:
@FS10000125:27:BPA73017-1634:1:1101:2850:1620 2:N:0:5
TAGCCATTGAGCGTACTCGACGAAGTTCGGAGGGGGGGGGGGGGGGGG
+
F:FFFFFFFFFFFFFFFFFFFFFFFFFFFFF:F,:F:F:FF,,F,F,,
@FS10000125:27:BPA73017-1634:1:1101:3000:1620 2:N:0:5
TTGATTTTGAGCGTACTCGACGAAGTTCCGGGGGCGGGGGGGGGGGGG
+
,,:FFFFFFFFFFFFFFFFFFFFFFFFFFFFFFFFFFFFFFFFFFFF:
@FS10000125:27:BPA73017-1634:1:1101:3210:1620 2:N:0:5
AAATTATTGAGCGTACTCGACGAGGTTGTCAGGGGGGGGGGGGGGGGA
+
::FF:,FFFFFFFFFFFFFFFFFFFFF:FF:,FFFFFFFFFFFFFFF,
@FS10000125:27:BPA73017-1634:1:1101:3530:1620 2:N:0:5
TCTTAATTGAGCGTACTCGACGAAGTTAGTCGGGGGGGGGGGGGGGAA
+
FFFFFFFFFFFFFFFFFFFFFFFFFFFFFFFFFFFFFFFFFFFFFFFF
@FS10000125:27:BPA73017-1634:1:1101:5360:1620 2:N:0:5
ATATTCTTGAGCGTACTCGACGAAGTTCAGGGGGGGGGGGGGGGGAAA
+
FFFFFFFFFFFFFFFFFFFFFFFFFFFFFFFFFFFFFFFFFFFFFF:,
@FS10000125:27:BPA73017-1634:1:1101:6210:1620 2:N:0:5
CTGAAATTGAGCGTACTCGACGAAAGGGGGGGGGGGGGGGAGATCGGA
+
F:FFFFFFFFFFFFFFFFFFFFFFFFFFFFFFFFFFFFF:F,,F,,,,
@FS10000125:27:BPA73017-1634:1:1101:6500:1620 2:N:0:5
TTTTGGTTGAGCGTACTCGACGAAGTTGCAAGGGGGGGGGGGGGGGAA
+
F,FFFFFFFFFFFFFFFFFFFFFFFFFFFFFFFFFFFFFFFFFFFF,:
@FS10000125:27:BPA73017-1634:1:1101:7180:1620 2:N:0:5
TCCTAATTGAGCGTACTCGACGAAGTTGGTTGGGGGGGGGGGGGGGGA
+
FFFFFFFFFFFFFFFFFFFFFFFFFFFFFFFFFFFFFFFFFFFFF:F:
@FS10000125:27:BPA73017-1634:1:1101:9000:1620 2:N:0:5
TAATACTTGAGCGTACTCGACGAAGTTCAGGGGGGGGGGGGGGGGAAT
+
FFFFFFFFFFFFFFFFFFFFFFFFFFFFFFFFFFFFFFFFFFFF,F:,
@FS10000125:27:BPA73017-1634:1:1101:10270:1620 2:N:0:5
TTTCTCTTGAGCGTACTCGACGAAGTTGCAAGGGGGGGGGGGGGGGAA
+
FFFFFFFFFFFFFFFFFFFFFFFFFFFFFFFFFFFFFFFFFFFFF,FF
@FS10000125:27:BPA73017-1634:1:1101:10290:1620 2:N:0:5
TTATCTTTGAGCGTACTCGACGAAGTTCAGTGGGGGGGGGGGGGGGGA
+
FFFFFFFFFFFFFFFFFFFFFFFFFFFFFFFFFFFFFFFFFFFFFFF:
@FS10000125:27:BPA73017-1634:1:1101:10330:1620 2:N:0:5
TTATCTTTGAGCGTACTCGACGAAGTTCAGTGGGGGGGGGGGGGGGGG
+
FFFFFFFFFFFFFFFFFFFFFFFFFFFFFFFFFFFFFFFFFFFFFFFF
@FS10000125:27:BPA73017-1634:1:1101:12420:1620 2:N:0:5
ACCACCTTGAGCGTACTCGACGAAGTTGCACGGGGGGGGGGGGGGGGG
+
FFFFFFFFFFFFFFFFFFFFFFFFFFFFFFFFFFFFFFFFFFFFF:F:
@FS10000125:27:BPA73017-1634:1:1101:13990:1620 2:N:0:5
CTGTGGTTGAGCGTACTCGACGAAGTTTAGTGGGGGGGGGGGGGGGGA
+
FFFFFFFFFFFFFFFFFFFFFFFFFFFFFFFFFFFFFFFFFFFFFF:,
@FS10000125:27:BPA73017-1634:1:1101:14110:1620 2:N:0:5
TCTAAATTGAGCGTACTCGACGAAGTTTACGGGGGGGGGGGGGGGAAA
+
FFFFFFFFFFFFFFFFFFFFFFFFFFFFFFFFFFFFFFFFFFFF,:F:
@FS10000125:27:BPA73017-1634:1:1101:15170:1620 2:N:0:5
TTCCTCTTGAGCGTACTCGACGAAGTTGTTGGGGGGGGGGGGGGGGGA
+
F,FFFFFFFFFFFFFFFFFFFFFFFFFFFFFFFFFFFFFFFFFFF,FF
@FS10000125:27:BPA73017-1634:1:1101:16110:1620 2:N:0:5
TTCACATTGAGCGTACTCGACGAAGTTGGTGGGGGGGGGGGGGGGGAA
+
FFFFFFFFFFFFFFFFFFFFFFFFFFFFFFFFFFFFFFFFFFFFF,FF
@FS10000125:27:BPA73017-1634:1:1101:2770:1630 2:N:0:5
TTTTACTTGAGCGTACTCGACGAAGTTCAAGCGGGGGGGGGGGGGGGG
+
,F,F,FFFFFFFFFFFFFFFFFFFFFFFFFFFFFFFFFFFFFFFFFF,
@FS10000125:27:BPA73017-1634:1:1101:3580:1630 2:N:0:5
TCATCCTTGAGCGTACTCGACGAAGTTAAATGGGGGGGGGGGGGGGGA
+
FFFFFFFFFFFFFFFFFFFFFFFFFFFFFFFFFFFFFFFFFFFFFF:F
@FS10000125:27:BPA73017-1634:1:1101:4000:1630 2:N:0:5
TTCGTGTTGAGCGTACTCGACGAAGTTCTGTGGGGGGGGGGGGGGGAA
+
,FFFFFFFFFFFFFFFFFFFFFFFFFFFFFFFFFFFFFFFFFFFF,FF
@FS10000125:27:BPA73017-1634:1:1101:4580:1630 2:N:0:5
GTCCTTTTGAGCGTACTCGACGAAGTTGGGTAGGGGGGGGGGGGGGGG
+
,FFFFFFFFFFFFFFFFFFFFFFFFFFFFFFFFFFFFFFFFFFFFFF,
@FS10000125:27:BPA73017-1634:1:1101:5270:1630 2:N:0:5
TATTTTTTGAGCGTACCGACGAAGTTGCGAGGGGGGGGGGGGGGGGAA
+
,FFFFFFFFFFFFFFFFFFFFFFFFFFFFFFFFFFFFFFFFFFFFFFF
@FS10000125:27:BPA73017-1634:1:1101:5570:1630 2:N:0:5
CTCCGATTGAGCGTACTCGACGAAGTTAATGGGGGGGGGGGGGGGAAA
+
FFFFFFFFFFFFFFFFFFFFFFFFFFFFFFFFFFFFFFFFFFFF,,,,
@FS10000125:27:BPA73017-1634:1:1101:5880:1630 2:N:0:5
AAACTATTGAGCGTACTCGACGAAGTTAAGAGGGGGGGGGGGGGGGAA
+
F:FFF:FFFFFFFFFFFFFFFFFFFFFFFFFFFFFFFFFFF:F::,,:
@FS10000125:27:BPA73017-1634:1:1101:6400:1630 2:N:0:5
GACGATTTGAGCGTACTCGACGAAGTTGGCCGGGGGGGGGGGGGGGAA
+
:FFFFFFFFFFFFFFFFFFFFFFFFFFFFFFFFFFFFFFFFFFFFFFF
@FS10000125:27:BPA73017-1634:1:1101:7250:1630 2:N:0:5
AAGACATTGAGCGTACTCGACGAAGTGGGGGGGGGGGGGGGAATTCGA
+
FFFFFFFFFFFFFFFFFFFFFFFFFFFFFFFFFFFFFFFF:F,,F,,F
@FS10000125:27:BPA73017-1634:1:1101:8030:1630 2:N:0:5
GTTGGATTGAGCGTACTCGACGAAGTTTATTGGGGGGGGGGGGGGGGA
+
FFFFFFFFFFFFFFFFFFFFFFFFFFFFFFFFFFFFFFFFFFFFFFF,
@FS10000125:27:BPA73017-1634:1:1101:8220:1630 2:N:0:5
TATTTTTTGAGCGTACTCGACGAAGTTCCGTGGGGGGGGGGGGGGGGA
+
,,FFFFFFFFFFFFFFFFFFFFFFFFFFFFFFFFFFFFFFFFFFFFF,
@FS10000125:27:BPA73017-1634:1:1101:9180:1630 2:N:0:5
CACATATTGAGCGTACTCGACGAAGGGGGGGGGGGGGGGAGATCGGAA
+
F:FF:FFFFFFFFFFFFFFFFFFFFFFFFF:FFFFFFF:,,,,,,,F:
@FS10000125:27:BPA73017-1634:1:1101:9670:1630 2:N:0:5
CCTCCATTGAGCGTACTCGACGAAGTTTCGGGGGGGGGGGGGGAGATG
+
F,FF:FFFFFFFFFFFFFFFFFFFFFF,,,,FFFFFFFFFFFF:,,,,
@FS10000125:27:BPA73017-1634:1:1101:10460:1630 2:N:0:5
GACAATTTGAGCGTACTCGACGAAGTTCAACGGGGGGGGGGGGGGGGA
+
,,FFFFFFFFFFFFFFFFFFFFFFFFFFFFFFFFFFFFFFFFFFFF,:
@FS10000125:27:BPA73017-1634:1:1101:10610:1630 2:N:0:5
ACATCTTTGAGCGTACTCGACGAAGTTACGAGGGGGGGGGGGGGGGGA
+
FFFFFFFFFFFFFFFFFFFFFFFFFFFFFFFFFFFFFFFFFFFFFFFF
@FS10000125:27:BPA73017-1634:1:1101:10700:1630 2:N:0:5
AATTTCTTGAGCGTACTCGACGAAGTTCTGGCGGGGGGGGGGGGGGGG
+
,:FFFFFFFFFFFFFFFFFFFFFFFFFFFFFFFFFFFFFFFFFFFFFF
@FS10000125:27:BPA73017-1634:1:1101:10960:1630 2:N:0:5
TGTCACTTGAGCGTACTCGACGAAGTTCGCCAGGGGGGGGGGGGGGGG
+
F:FFFFFFFFFFFFFFFFFFFFFFFFFFFFFFFFFFFFFFFFFFFFFF
@FS10000125:27:BPA73017-1634:1:1101:12220:1630 2:N:0:5
TTACTGTTGGCGTACTCGACGAAGTTAGACGGGGGGGGGGGGGGGGAA
+
,,FFFFFFFFFFFFFFFFFFFFFFFFFFFFFFFFFFFFFFFFFFF:FF
@FS10000125:27:BPA73017-1634:1:1101:12300:1630 2:N:0:5
ATTCGATTGAGCGTACTCGACGAAGTTCGCAGGGGGGGGGGGGGGGAA
+
:FFFFFFFFFFFFFFFFFFFFFFFFFFFFFFFFFFFFFFFFFFF:,::
@FS10000125:27:BPA73017-1634:1:1101:13150:1630 2:N:0:5
TCAAGATTGAGCGTACTCGACGAAGTTCAAGGGGGGGGGGGGGGGGAA
+
,FFFFFFFFFFFFFFFFFFFFFFFFFFFFFFFFFFFFFFFFFFFF,FF
@FS10000125:27:BPA73017-1634:1:1101:13160:1630 2:N:0:5
TAAAGTTTGAGCGTACTCGACGAAGTTGATAGGGGGGGGGGGGGGAAA
+
FFF::FFFFFFFFFFFFFFFFFFFFFF,FF,:FFFFFFFFFFFFFFFF
@FS10000125:27:BPA73017-1634:1:1101:16360:1630 2:N:0:5
AAGCATTTGAGCGTACTCGACGAAGTGGGGGGGGGGGGGGGGAAATCG
+
FFFFFFFFFFFFFFFFFFFFFFFFFFFFFFFFFFFFFFFFF,F,,FFF
@FS10000125:27:BPA73017-1634:1:1101:1090:1640 2:N:0:5
TATAATTTGAGCGTACTCGACGAAGTTGGGGGGGGGGGGGGGAAAGTC
+
,:FFFFFFFFFFFFFFFFFFFFFFFFFFFFFFFFFFFFFFFF,FF,F:
@FS10000125:27:BPA73017-1634:1:1101:1180:1640 2:N:0:5
AAGCGTTTGAGCGTACTCGACGAAGTTAGACGGGGGGGGGGGGGGGAA
+
FFFFFFFFFFFFFFFFFFFFFFFFFFFFFFFFFFFFFFFFFFFFFFFF
@FS10000125:27:BPA73017-1634:1:1101:1650:1640 2:N:0:5
TCCTTTTTGAGCGTACTCGACGAAGTGGGGGGGGGGGGGGGAAATTTG
+
FFFFFFFFFFFFFFFFFFFFFFFFFFFFFFFFFFFFFFFFF:F,,:,F
@FS10000125:27:BPA73017-1634:1:1101:6750:1640 2:N:0:5
CCATGCTTGAGCGTACTCGACGAAGTTCCATGGGGGGGGGGGGGGGGG
+
FFFFFFFFFFFFFFFFFFFFFFFFFFFFFFFFFFFFFFFFFFFFFF:,
@FS10000125:27:BPA73017-1634:1:1101:6840:1640 2:N:0:5
CCAGACTTGAGCGTACTCGACGAAGTTAAACGGGGGGGGGGGGGGGAA
+
FFFFFFFFFFFFFFFFFFFFFFFFFFFFFFFFFFFFFFFFFFFFFFFF
@FS10000125:27:BPA73017-1634:1:1101:8640:1640 2:N:0:5
TCCGGTTTGAGCGTACTCGACGAAGTTCATCGGGGGGAGCGGGGGGGG
+
FFFFFFFFFFFFFFFFFFFFFFFFFFFFFFFFFFFFFFFFFFFFF:FF
@FS10000125:27:BPA73017-1634:1:1101:8820:1640 2:N:0:5
GCGACATTGAGCGTACTCGACGAAGTTAATTGGGGGGGGGGGGGGGGA
+
F,,FF,FFFFFFFFFFFFFFFFFFF,,F:,FFFFFFFFFFFF::FF,,
@FS10000125:27:BPA73017-1634:1:1101:8940:1640 2:N:0:5
TCGTCCTTGAGCGTACTCCAACGAAGATCGGAAGAGCACACGGGGGGG
+
FFFFFFFFFFFFFFFFFFFFFFFFFFFFFFFFFFFFFFFFFFFFFFF,
@FS10000125:27:BPA73017-1634:1:1101:9250:1640 2:N:0:5
CCATTATTGAGCGTACTCGACGAAGTCGGGCGGGGGGGCGGGGGGGGG
+
FFF,:,FFFFFFFFFFFFFFFFFFFF:FFFFFFFFFFF:FFF:FF,,,
@FS10000125:27:BPA73017-1634:1:1101:10190:1640 2:N:0:5
AAAATCTTGAGCGTACTCGACGAAGTTTGCTGGGGGGGGGGGGGGGGA
+
FFFFFFFFFFFFFFFFFFFFFFFFFFFFFFFFFFFFFFFFFFFFFFFF
@FS10000125:27:BPA73017-1634:1:1101:10650:1640 2:N:0:5
ATTGAATTGAGCGTACTCGACGAAGTTATCCGGGGGGGGGGGGGGGGG
+
,FF,F:FFFFFFFFFFFFFFFFFFFFFFFFF:FFFFFFFFFFFF,F,,
@FS10000125:27:BPA73017-1634:1:1101:10690:1640 2:N:0:5
TCCGGATTGAGCGTACTCGACGAAGTTACAGGGGGGGGGGGGGGAAAT
+
,FFFFFFFFFFFFFFFFFFFFFFFFFFFFFFFFFFFFFFFFFFF:FF:
@FS10000125:27:BPA73017-1634:1:1101:10760:1640 2:N:0:5
ATACCTTTGAGCGTACTCGACGAAGTTCACTGGGGGGGGGGGGGGGAA
+
:FFFFFFFFFFFFFFFFFFFFFFFFFFFFFFFFFFFFFFFFFFF:,FF
@FS10000125:27:BPA73017-1634:1:1101:11550:1640 2:N:0:5
ACCGATTTGAGCGTACTCGACGAAGTTCAGTGGAGGGGGGGGGGGGGG
+
FFFFFFFFFFFFFFFFFFFFFFFFFFFFFFFFFFFFFFFFFFFFFF:F
@FS10000125:27:BPA73017-1634:1:1101:12250:1640 2:N:0:5
TCTGGTTTGAGCGTACTCGACGAAGTTTCGTGGGGGGGGGGGGGGGGG
+
FFFFFFFFFFFFFFFFFFFFFFFFFFFFFFFFFFFFFFFFFFFFFFFF
@FS10000125:27:BPA73017-1634:1:1101:15730:1640 2:N:0:5
CAGTTTTTGAGCGTACTCGACGAAGTTTGTCGGGGGGGGGGGGGGGAA
+
FFFFFFFFFFFFFFFFFFFFFFFFFFFFFFFFFFFFFFFFFFFFF,FF
@FS10000125:27:BPA73017-1634:1:1101:2230:1650 2:N:0:5
TTAGTTTTGAGCGTACTCGACGAAGTTTTCAGGGGGGGGGGGGGGGAA
+
FFFFFFFFFFFFFFFFFFFFFFFFFFFFFFFFFFFFFFFFFFFF::FF
@FS10000125:27:BPA73017-1634:1:1101:2770:1650 2:N:0:5
CATGTCTTGAGCGTACTCGACGAAGTTTATTGGGGGGGGGGGGGGGAA
+
FFFFFFFFFFFFFFFFFFFFFFFFFFFFFFFFFFFFFFFFFFFFFF,F
@FS10000125:27:BPA73017-1634:1:1101:3320:1650 2:N:0:5
AATTACTTGAGCGTACTCGACGAAGTTAACGGGGGTGGGGGGGGGGGG
+
FFFFFFFFFFFFFFFFFFFFFFFFFFFFFF:FFFFFFFFFFFFFFFFF
@FS10000125:27:BPA73017-1634:1:1101:4130:1650 2:N:0:5
TTATGCTTGAGCGTACTCGACAAGTTATGCAGGGGGGGGGGGGGGAAA
+
F,,FFFFFFFFFFFFFFFFF,:F,,F,,F,:FFFFFFFFFFFFF,FF,
@FS10000125:27:BPA73017-1634:1:1101:5130:1650 2:N:0:5
TTATTGTTGAGCGTACTCGACGAAGTTCGAGGGGGGGGGGGGGGGAAT
+
:FFFFFFFFFFFFFFFFFFFFFFFFFFFFFFFFFFFFFFFFFF::FF,
@FS10000125:27:BPA73017-1634:1:1101:5150:1650 2:N:0:5
AAATGATTGAGCGTACTCGACGAAGTTACCGGGGGGGGGGGGGGGGAA
+
,,FFFFFFFFFFFFFFFFFFFFFFFFFFFFFFFFFFFFFFFFFFF:,F
@FS10000125:27:BPA73017-1634:1:1101:5400:1650 2:N:0:5
TTAGAATTGAGCGTACTCGACGAAGTTCAACGGGGGGGGGGGGGGGAA
+
F,FFFFFFFFFFFFFFFFFFFFFFFFFFFFFFFFFFFFFFFFFFFFFF
@FS10000125:27:BPA73017-1634:1:1101:6650:1650 2:N:0:5
AGCGAATTGAGCGTACTCGACGAAGTTACGAGGGGGGGGGGGGGGGGA
+
FFFFFFFFFFFFFFFFFFFFFFFFFFFFFFFFFFFFFFFFFFFFF,,F
@FS10000125:27:BPA73017-1634:1:1101:6870:1650 2:N:0:5
AAATAATTGAGCGTACTCGACGAAGTTCAGAGGGGGGGGGGGGGGGAA
+
:FF:FFFFFFFFFFFFFFFFFFFFFFFFFFFFFFFFFFFFFF:F:F:F
@FS10000125:27:BPA73017-1634:1:1101:8110:1650 2:N:0:5
TCTTTATTGAGCGTACTCGACGAAGTTCAGAGGGGGGGGGGGGGGGGG
+
FFFFFFFFFFFFFFFFFFFFFFFFFFFFFFFFFFFFFFFFFFFFFFFF
@FS10000125:27:BPA73017-1634:1:1101:9650:1650 2:N:0:5
TTTTGGTTGAGCGTACTCGACGAAGTTGCAAGGGGGGGGGGGGGGGGA
+
FFFFFFFFFFFFFFFFFFFFFFFFFFFFFFFFFFFFFFFFFFFFFFFF
@FS10000125:27:BPA73017-1634:1:1101:10240:1650 2:N:0:5
TTGGGGGGGGGGGGGGGGGGGGGGGGGGGGGGGGGGGGGGGGGGGGGG
+
,,FFFFFF:F,F:FFFFFFFFFFFFFFFFFFFFFFFFFFFFFFFFFF,
@FS10000125:27:BPA73017-1634:1:1101:10540:1650 2:N:0:5
CATCGGTTTGAGCGTACTCGACGAGGTTCAGCGGGGGGGGGGGGGGGG
+
FFFFFFFFFFFFFFFFFFFFFFFFFFFFFFFFFFFFFFFFFFFFFFF:
@FS10000125:27:BPA73017-1634:1:1101:11010:1650 2:N:0:5
TAATTCTTGAGCGTACTCGACGAAGTTTCCTGGGGGGGGGGGGGGGGA
+
,:FFFFFFFFFFFFFFFFFFFFFFFFFFFFFFFFFFFFFFFFFFFFFF
@FS10000125:27:BPA73017-1634:1:1101:11320:1650 2:N:0:5
TTAAGTTTGAGCGTACTCGACGAAGTTGCCAGGGGGAGGGGGGGGGGG
+
,FFFFFFFFFFFFFFFFFFFFFFFFFFFFFFFFFFFFFFFFFFFFFF:
@FS10000125:27:BPA73017-1634:1:1101:11450:1650 2:N:0:5
CTATGTTTGAGCGTACTCGACGAAGTTGCTGGGGGGGGGGGGGGGGAA
+
FFFFFFFFFFFFFFFFFFFFFFFFFFFFFFFFFFFFFFFFFFFFF,,F
@FS10000125:27:BPA73017-1634:1:1101:13810:1650 2:N:0:5
TTTCTCTTGAGCGTACTCGACGAAGTTTAGAGGGGGGGGGGGGGGGAA
+
,:FFFFFFFFFFFFFFFFFFFFFFFFFFFFFFFFFFFFFFFFFFFFFF
@FS10000125:27:BPA73017-1634:1:1101:15440:1650 2:N:0:5
ATCTTGTTGAGCGTACTCGACGAAGTTACCAGGGGGGGGGGGGGGGGA
+
,,FFFFFFFFFFFFFFFFFFFFFFFFFFFFFFFFFFFFFFFFFFFF,:
@FS10000125:27:BPA73017-1634:1:1101:15500:1650 2:N:0:5
TTGGGTTTGAGCGTACTCGACGAAGTTGGATGGGGGGGGGGGGGGGGG
+
F:FFFFFFFFFFFFFFFFFFFFFFFFFFFFFFFFFFFFFFFFFFFF:,
@FS10000125:27:BPA73017-1634:1:1101:15620:1650 2:N:0:5
TTATTATTGAGCGTACTCGACGAAGTTGCCTGGGGGGGGGGGGGGGAA
+
,FF:FFFFFFFFFFFFFFFFFFFFFFFFFFFFFFFFFFFFFFFFFF,,
@FS10000125:27:BPA73017-1634:1:1101:16030:1650 2:N:0:5
TTAATCTTGAGCGTACTCGACGAAGTTGTGGGGGGGGGGGGGGGAAAT
+
,,FFFFFFFFFFFFFFFFFFFFFFFFFFFFFFFFFFFFFFFFF,:,,F
@FS10000125:27:BPA73017-1634:1:1101:1550:1660 2:N:0:5
TCATGTTTGAGCGTACTCGACGAAGTTAACGGGGGGGGGGGGGGGAAA
+
FFFFFFFFFFFFFFFFFFFFFFFFFFFFFFFFFFFFFFFFFFFF,F:,
@FS10000125:27:BPA73017-1634:1:1101:2200:1660 2:N:0:5
TAATATTTGAGCGTACTCGACGAAGTTCGACGGGGGGGGGGGGGGGAA
+
FFFFFFFFFFFFFFFFFFFFFFFFFFFFFFFFFFFFFFFFFFFFF,FF
@FS10000125:27:BPA73017-1634:1:1101:2400:1660 2:N:0:5
CTCGTTTTGAGCGTACTCGACGAAGTTGGCAGGGGGGGGGGGGGGGAA
+
FFFFFFFFFFFFFFFFFFFFFFFFFFFFFFFFFFFFFFFFFFFFF:FF
@FS10000125:27:BPA73017-1634:1:1101:2590:1660 2:N:0:5
TTAAAATTGAGCGTACTCGACGAAGTTAACGGGGGGGGGGGGGGGGAA
+
FFFFFFFFFFFFFFFFFFFFFFFFFFFFFFFFFFFFFFFFFFFFF,FF
@FS10000125:27:BPA73017-1634:1:1101:2790:1660 2:N:0:5
TCATATTTGAGCGTACTCGACGAAGTTCATGGGGGGGGGGGGGGGAAT
+
,FFFFFFFFFFFFFFFFFFFFFFFFFFFFFFFFFFFFFFFFFFF,FF,
@FS10000125:27:BPA73017-1634:1:1101:3180:1660 2:N:0:5
AAAATATTGAGCGTACTCGACGAAGTTAGGGGGGGGGGGGGGGAAATC
+
FFFFFFFFFFFFFFFFFFFFFFFFFFFFFFFFFFFFFFFFFF,FF,F:
@FS10000125:27:BPA73017-1634:1:1101:3790:1660 2:N:0:5
ATTTAATTGAGCGTACTCGACGAAGTTGTCGGGGGGGGGGGGGGGAAA
+
FFFFFFFFFFFFFFFFFFFFFFFFFFFFFFFFFFFFFFFFFFFF:F:,
@FS10000125:27:BPA73017-1634:1:1101:4640:1660 2:N:0:5
ACGGTTTTGAGCGTACTCGACGAAGTTCAATGGGGGGGGGGGGGGGAA
+
FFFFFFFFFFFFFFFFFFFFFFFFFFFFFFFFFFFFFFFFFFFFFFFF
@FS10000125:27:BPA73017-1634:1:1101:4750:1660 2:N:0:5
CATGTCTTGAGCGTACTCGACGAAGTTAACTGGGGGGGGGGGGGGGGG
+
FFFFFFFFFFFFFFFFFFFFFFFFFFFFFFFFFFFFFFFFFFFF:::F
@FS10000125:27:BPA73017-1634:1:1101:4860:1660 2:N:0:5
CTTGTCTTGAGCGTACTCGACGAAGTTTATGGGGGGGGGGGGGGGGGG
+
F,FFFFFFFFFFFFFFFFFFFFFFFFFFFFFFFFFFFFFFFFFFFFF:
@FS10000125:27:BPA73017-1634:1:1101:5070:1660 2:N:0:5
TCACGTTTGAGCGTACTCGACGAAGTTGCCAGGGGGGGGGGGGGGGGA
+
FFFFFFFFFFFFFFFFFFFFFFFFFFFFFFFFFFFFFFFFFFFFFFF:
@FS10000125:27:BPA73017-1634:1:1101:7410:1660 2:N:0:5
CTTGGTTTGAGCGTACTCGACGAAGTTTTCTGGGGGGGGGGGGGGGGG
+
FFFFFFFFFFFFFFFFFFFFFFFFFFFFFFFFFFFFFFFFFFFFFF,F
@FS10000125:27:BPA73017-1634:1:1101:7440:1660 2:N:0:5
ATATACTTGAGCGTACTCGACGAAGTTCAGAGGGGGGGGGGGGGGGAA
+
FFFFFFFFFFFFFFFFFFFFFFFFFFFFFFFFFFFFFFFFFFFFFFFF
@FS10000125:27:BPA73017-1634:1:1101:9450:1660 2:N:0:5
TTCTATTTGAGCGTACTCGACGAAGTTAGTCGGGGGGGGGGGGGGGGA
+
FFFFFFFFFFFFFFFFFF:FFFFFFFFFFFFFFFFFFFFFF:,,FF,F
@FS10000125:27:BPA73017-1634:1:1101:10050:1660 2:N:0:5
ACTATCTTGAGCGTACTCGACGAAGTTAAACGGGGGGGGGGGGGGAAA
+
FFFFFFFFFFFFFFFFFFFFFFFFFFFFFFFFFFFFFFFFFFFFFFFF
@FS10000125:27:BPA73017-1634:1:1101:10430:1660 2:N:0:5
ACTAAATTGAGCGTACTCGACGAAGTTAATAGGGGGGGGGGGGGGGAA
+
,,,FF,FFFFFFFFFFFFFFFFFFFFF,FFFFFFFFFFFFFFFF:FFF
@FS10000125:27:BPA73017-1634:1:1101:10680:1660 2:N:0:5
CCAGTGTTGAGCGTACTCGACGAAGTTTAAAGGGGGGGGGGGGGGGGA
+
FF,::,FFFFFFFFFFFFFFFFFFFFFF,F,FFFFFFFFFFFFF:,,F
@FS10000125:27:BPA73017-1634:1:1101:11390:1660 2:N:0:5
ATGTTATTGAGCGTACTCGACGAAGTTCGTAGGGGGGGGGGGGGGGGA
+
F,FFFFFFFFFFFFFFFFFFFFFFFFFFFFFFFFFFFFFFFFFFFFFF
@FS10000125:27:BPA73017-1634:1:1101:13010:1660 2:N:0:5
ATTCACTTGAGCGTACTCGACGAAGTTATCAGGGGGGGGGGGGGGGGA
+
FFFFFFFFFFFFFFFFFFFFFFFFFFFFFFFFFFFFFFFFFFF:FF:F
@FS10000125:27:BPA73017-1634:1:1101:13060:1660 2:N:0:5
GGAAGATTGAGCGTACTCGACGAAGTTACCAGGGGGGGGGGGGGGGGA
+
:,FFFFFF:FFF:FFFFFFFFFFFFF,FFFFFFFFFFFFFF,F,FF,,
@FS10000125:27:BPA73017-1634:1:1101:13340:1660 2:N:0:5
TCATTTTTGAGCGTACTCGACGAAGTTTAGGGGGGGGGGGGGGGGAAA
+
FFFFFFFFFFFFFFFFFFFFFFFFFFFFFFFFFFFFFFFFFFFFFFF,
@FS10000125:27:BPA73017-1634:1:1101:13610:1660 2:N:0:5
ATAATCTTGAGCGTACTCGACGAAGTTAGCTGGGGGGGGGGGGGGGAA
+
FFFFFFFFFFFFFFFFFFFFFFFFFFFFFFFFFFFFFFFFFFFFF,FF
@FS10000125:27:BPA73017-1634:1:1101:13990:1660 2:N:0:5
CAGAGGTTGAGCGTACTCGACGAAGTTCTTAGGGGGGGGGGGGGGGAA
+
FFFFFFFFF:FFFFFFFFFFFFFFFFFFFFFFFFFFFFFFFFFF:,,F
@FS10000125:27:BPA73017-1634:1:1101:14780:1660 2:N:0:5
TTTTGCTTGAGCGTACTCGACGAAGTTTGCGGGGGGGGGGGGGGGGGG
+
,,FFFFFFFFFFFFFFFFFFFFFFFFFFFFFFFFFFFFFFFFFFFFFF
@FS10000125:27:BPA73017-1634:1:1101:14840:1660 2:N:0:5
TTTCCCTTGAGCGTACTCGACGAAGGTTAGCTGGGGGGGGGGGGGGAA
+
,FFFFFFFFFFFFFFFFFFFFFFFFFFFFFFFFFFFFFFFFFFFFF,F
@FS10000125:27:BPA73017-1634:1:1101:15480:1660 2:N:0:5
TTTGGATTGAGCGTACTCGACGAAGTTTACGGGGGGGGGGGGGGGAAA
+
FFFFFFFFFFFFFFFFFFFFFFFFFFFFFFFFFFFFFFFFFFFF,F,,
@FS10000125:27:BPA73017-1634:1:1101:16000:1660 2:N:0:5
ATAGCGTTGAGCGTACTCGACGAAGTTCAAGGGGGGGGGGGGGGGAAA
+
F,FFFFFFFFFFFFFFFFFFFFFFFFFFFFFFFFFFFFFFFFFF,F,,
@FS10000125:27:BPA73017-1634:1:1101:16300:1660 2:N:0:5
TTAGGCTTGAGCGTACTCGACGAAGTTGCAGGGGGGGGGGGGGGGAGA
+
FFFFFFFFFFFFFFFFFFFFFFFFFFFFFFFFFFFFFFFFFFFF:,,,
@FS10000125:27:BPA73017-1634:1:1101:16400:1660 2:N:0:5
TAATTGTTGAGCGTACTCGACGAAGTTGAAGGGGGGGGGGGGGGGGAA
+
,:FFFFFFFFFFFFFFFFFFFFFFFFFFFFFFFFFFFFFFFFFFF,,F
@FS10000125:27:BPA73017-1634:1:1101:1150:1670 2:N:0:5
TAGAATTTGAGCGTACTCGACGAAGTTCAATGGGGGGGGGAGGGGGGG
+
FFFFFFFFFFFFFFFFFFFFFFFFFFFFFFFFFFFFFFFFFFFFF:FF
@FS10000125:27:BPA73017-1634:1:1101:1600:1670 2:N:0:5
AATCGTTTGAGCGTACTCGACGAAGTTGGGGGGGGGGGGGGGGGGGGA
+
F:FFFFFFFFFFFFFFFFFFFFFFFFFFFFFFFFFFFFFFFFF,FF:F
@FS10000125:27:BPA73017-1634:1:1101:3150:1670 2:N:0:5
AAACTCTTGAGCGTACTCGACGAAGTTACATGGGGGGGGGGGGGGGAA
+
:FFFFFFFFFFFFFFFFFFFFFFFFFFFFFFFFFFFFFFFFFFF:,FF
@FS10000125:27:BPA73017-1634:1:1101:3600:1670 2:N:0:5
TCCTTATTGAGCGTACTCGACGAAGTTAGAAGGGGGGGGGGGGGGGGG
+
,FFFFFFFFFFFFFFFFFFFFFFFFFFFFFFFFFFFFFFFFFFFFFFF
@FS10000125:27:BPA73017-1634:1:1101:4870:1670 2:N:0:5
AAGCGGTTGAGCGTACTCGACGAAGTTAGCAGGGGGGGGGGGGGGGAA
+
:F,F,:FFFFFFFFFFFFFFFFFFFFF:FFFFFFFFFFFFFFFFFFFF
@FS10000125:27:BPA73017-1634:1:1101:5530:1670 2:N:0:5
ATCACTTTGAGCGTACTCGACGAAGTTGGGGGGGGGGGGGGGGGAAAT
+
,FFFFFFFFFFFFFFFFFFFFFFFFFFFFFFFFFFFFFFFFFF,,F:,
@FS10000125:27:BPA73017-1634:1:1101:6020:1670 2:N:0:5
AATCATTTGAGCGTACTCGACGAAGTTAGCGGGGGGGGGGGGGGGGGA
+
,,FFFFFFFFFFFFFFFFFFFFFFFFFFFFFFFFFFFFFFFFFFFF,F
@FS10000125:27:BPA73017-1634:1:1101:8070:1670 2:N:0:5
TATCTTTTGAGCGTACTCGACGAAGTTCCGAGGGGGGGGGGGGGGGAA
+
FFFFFFFFFFFFFFFFFFFFFFFFFFFFFFFFFFFFFFFFFFFF,FFF
@FS10000125:27:BPA73017-1634:1:1101:8380:1670 2:N:0:5
GCCATATTGAGCGTACTCGACGAAGTTTAAGGGGGGGGGGGGGGAAAA
+
FFFF,FFFFFFFFFFFFFFFFFFFFFF,,FFFFFFFFFFFFFFF:FF,
@FS10000125:27:BPA73017-1634:1:1101:13890:1670 2:N:0:5
ACTCCTTTGAGCGTACTCGACGAAGTTAATAGGGAGGGGGGGGGGGGG
+
:FFFFFFFFFFFFFFFFFFFFFFFFFFFFFFFFFFFFFFFFFFFFFF:
@FS10000125:27:BPA73017-1634:1:1101:14280:1670 2:N:0:5
TCTGTATTGAGCGTACTCGACGAAGTTATGCGGGGGGGGGGGGGGGGA
+
FFFFFFFFFFFFFFFFFFFFFFFFFFFFFFFFFFFFFFFFFFFFFF,F
@FS10000125:27:BPA73017-1634:1:1101:15390:1670 2:N:0:5
ATCGGTTTGAGCGTACTCGACGAAGTTCAGGGGGGGGGGGGGGAAGTT
+
FFFFFFFFFFFFFFFFFFFFFFFFFFFFFFFFFFFFFFFFFFFFF,:,
@FS10000125:27:BPA73017-1634:1:1101:15480:1670 2:N:0:5
TTAATCTTGATCGTACTCGACCAAGTTAGTCGGGGGGGGGGGGGGGAA
+
,FFFFFFFFFFFFFFFFFFFFFFFFFFFFFFFFFFFFFFFFFFFFFFF
@FS10000125:27:BPA73017-1634:1:1101:16460:1670 2:N:0:5
ATTTCTTTGAGCGTACTCGACGAAGTTAAGCGGGGGGGGGGGGGGGAA
+
FFFFFFFFFFFFFFFFFFFFFFFFFFFFFFFFFFFFFFFFFFFFFFFF
@FS10000125:27:BPA73017-1634:1:1101:1080:1680 2:N:0:5
TCAACCTTGAGCGTACTCGACGAAGTTCATTGGGGGGGGGGGGGGGAA
+
,FFFFFFFFFFFFFFFFFFFFFFFFFFFFFFFFFFFFFFFFFFFF,FF
@FS10000125:27:BPA73017-1634:1:1101:1460:1680 2:N:0:5
TTTTAATTGAGCGTACTCGACGAAGTTCCGTGGGGGGGGGGGGGGGAA
+
FFFFFFFFFFFFFFFFFFFFFFFFFFFFFFFFFFFFFFFFFFFFF,FF
@FS10000125:27:BPA73017-1634:1:1101:1740:1680 2:N:0:5
CATTGTTTGAGCGTACTCGACGAAGGGGGGGGGGGGGGGAGATCGGAA
+
FFFFFFFFFFFFFFFFFFFFFFFFFFFFFFFFFFFFFFFF,,FF:,F:
@FS10000125:27:BPA73017-1634:1:1101:2510:1680 2:N:0:5
TTATCATTGAGCGTACTCGACGAAAGGGGAGGGGGGGGGGGGGGGGGA
+
FFFFFFFFFFFFFFFFFFFFFFFFFFFFFFFFFFFFFFFFFFF,:,,,
@FS10000125:27:BPA73017-1634:1:1101:3150:1680 2:N:0:5
AAACTCTTGAGCGTACTCGACGAAGTTACATGGGGGGGGGGGGGGGAA
+
FFFFFFFFFFFFFFFFFFFFFFFFFFFFFFFFFFFFFFFFFFFF:,F:
@FS10000125:27:BPA73017-1634:1:1101:3670:1680 2:N:0:5
TTTTCGTTGAGCGTACTCGACGAAGTTGGGGGGGGGGGGGGGGGAAAT
+
FFFFFFFFFFFFFFFFFFFFFFFFFFFFFFFFFFFFFFFFFFF,FF,:
@FS10000125:27:BPA73017-1634:1:1101:3880:1680 2:N:0:5
ATGACCTTGAGCGTACTCGACGAAGTTAACGGGGGGGGGGGGGGGGGA
+
F,:FFFFFFFFFFFFFFFFFFFFFFFFFFFFFFFFFFFFFFFFFFF:F
@FS10000125:27:BPA73017-1634:1:1101:7950:1680 2:N:0:5
TTTTTATTGAGCGTACTCGACGAAGTTCCAGGGGGGGGGGGGGGGAAA
+
,FFFFFFFFFFFFFFFFFFFFFFFFFFFFFFFFFFFFFFFFFFF,F,,
@FS10000125:27:BPA73017-1634:1:1101:8220:1680 2:N:0:5
TTCGCATTGAGCGTACTCGACGAAGTGGGGGGGGGGGGGGGGGAAATC
+
FFF:FFFFFFFFFFFFFFFFFFFFFFFFFFFFFFFFFFFFFF,FF,F,
@FS10000125:27:BPA73017-1634:1:1101:8970:1680 2:N:0:5
TTTCATTTGAGCGTACTCGACGAAGTTCTAAGGGGGGGGGGGGGGGAA
+
FFFFFFFFFFFFFFFFFFFFFFFFFFFFFFFFFFFFFFFFFFFFF,::
@FS10000125:27:BPA73017-1634:1:1101:9550:1680 2:N:0:5
CGCGAATTGAGCGTACTCGACGAAGTTGGGGGGGGGGGGGGGAAGTTG
+
F,F,FFFFFFFFFFFFFFFFFFFFFFFFF:FFFFFFFFFFF:F,,:,:
@FS10000125:27:BPA73017-1634:1:1101:10840:1680 2:N:0:5
ACCGGATTGAGTACTCGACGAAGTTATGCGGGGGGGGGGGGGGGGAAT
+
:FFFFFFFFFFFFFFFFFFFFFFFFFFFFFFFFFFFFFFFFFF:,::,
@FS10000125:27:BPA73017-1634:1:1101:10950:1680 2:N:0:5
CCTCCGTTGAGCGTACTCGACGAAGTTTGCTGGGGGGGGGGGGGGGAA
+
FFFFFFFFFFFFFFFFFFFFFFFFFFFFFFFFFFFFFFFFFFFF:,:F
@FS10000125:27:BPA73017-1634:1:1101:12840:1680 2:N:0:5
ACTCCGTTGAGCGTACTCGACGAAGTTTAATGGGGGGGGGGGGGGGGA
+
FFFFFFFFFFFFFFFFFFFFFFFFFFFFFFFFFFFFFFFFFFFFFFF,
@FS10000125:27:BPA73017-1634:1:1101:14190:1680 2:N:0:5
TCTGGCTTGAGCGTACTCGACGAAGTTTTCAGGGGGGGGGGGGGGGGG
+
,FFFFFFFFFFFFFFFFFFFFFFFFFFFFFFFFFFFFFFFF:F,,,,,
@FS10000125:27:BPA73017-1634:1:1101:14530:1680 2:N:0:5
ATTACTTTGAGCGTACTCGACGAAGTTGCCGGGGGGGGGGGGGGGGGA
+
:,FFFFFFFFFFFFFFFFFFFFFFFFFFFFFFFFFFFFFFFFFFFF:F
@FS10000125:27:BPA73017-1634:1:1101:14990:1680 2:N:0:5
TCTTTGTTGAGCGTACTCGACGAAGTTGAGGGGGGGGGGGGGGGAAAT
+
FF:FFFFFFFFFFFFFFFFFFFFFFFFFFFFFFFFFFFFFFF:,:,,F
@FS10000125:27:BPA73017-1634:1:1101:16240:1680 2:N:0:5
TTGGCTTTGAGCGTACTCGACGAAGTTAAAAGGGGGGGGGGGGGGGAA
+
F,FFFFFFFFFFFFFFFFFFFFFFFFFFFFFFFFFFFFFFFFFFF:FF
@FS10000125:27:BPA73017-1634:1:1101:1310:1690 2:N:0:5
TTCCCTTTGAGCGTACTCGACGAAGTTGCAGGGGGGGGGGGGGGGAAA
+
FFFFFFFFFFFFFFFFFFFFFFFFFFFFFFFFFFFFFFFFFFFF,F:,
@FS10000125:27:BPA73017-1634:1:1101:1330:1690 2:N:0:5
TAAATCTTGAGCGTACTCGACGAAGTTCAGTGGGGGGAGGGGGGGGGG
+
FFFFFFFFFFFFFFFFFFFFFFFFFFFFFFFFFFFFFFFFFFFFFFF,
@FS10000125:27:BPA73017-1634:1:1101:2320:1690 2:N:0:5
TTTCCTTTGAGCGTACTCGACGAAGTTCCCAGGGGGGGGGGGGGGGGG
+
FFFF,FFFFFFFFFFFFFFFFFFFFFF:,,,FFFFFFFFFFFFFFFF:
@FS10000125:27:BPA73017-1634:1:1101:2460:1690 2:N:0:5
TAATTTTTGAGCGTACTCGACGAAGTTTTGCGGGGGGGGGGGGGGGAA
+
FFFFFFFFFFFFFFFFFFFFFFFFFFFFFFFFFFFFFFFFFFFFFFFF
@FS10000125:27:BPA73017-1634:1:1101:2710:1690 2:N:0:5
TCATGCTTGAGCGTACTCGACGAAGTTTAAAGGGGGGGGGGGGGGGAA
+
,FFFFFFFFFFFFFFFFFFFFFFFFFFFFFFFFFFFFFFFFFFFF:FF
@FS10000125:27:BPA73017-1634:1:1101:2810:1690 2:N:0:5
AATCTATTGAGCGTACTCGACGAAGTTCTTGGGGGGGGGGGGGGGGAA
+
,,FFFFFFFFFFFFFFFFFFFFFFFFFFFFFFFFFFFFFFFFFFF::F
@FS10000125:27:BPA73017-1634:1:1101:3390:1690 2:N:0:5
TATTGGTTGAGCGTACTCGACGAAGTTTCAAGGGGGGGGGGGGGGGAA
+
FFFFFFFFFFFFFFFFFFFFFFFFFFFFFFFFFFFFFFFFFFFFFFFF
@FS10000125:27:BPA73017-1634:1:1101:4020:1690 2:N:0:5
AAAATTTTGAGCGTACTCGACGAAAGTAGTAGGGGCGGGGGGGGGGGG
+
F:FFFFFFFFFFFFFFFFFFFFFFFFFFFFFFFFFFFFFFFFFFFFF:
@FS10000125:27:BPA73017-1634:1:1101:4060:1690 2:N:0:5
TTCTTATTGAGCGTACTCGACGAAGTTGCTGGGGGGGGGGGGGGGAAT
+
FFFFFFFFFFFFFFFFFFFFFFFFFFFFFFFFFFFFFFFFFFFF,F:,
@FS10000125:27:BPA73017-1634:1:1101:4770:1690 2:N:0:5
CTGTTTTTGAGCGTACTCGACGAAGTTACAAGGGGGGGGGGGGGGGAA
+
FFFFFFFFFFFFFFFFFFFFFFFFFFFFFFFFFFFFFFFFFFFFF:,F
@FS10000125:27:BPA73017-1634:1:1101:5900:1690 2:N:0:5
TCCGATTTGAGCGTACTCGACGAAGTTTACGGGGGGGGGGGGGGGAAA
+
FFFFFFFFFFFFFFFFFFFFFFFFFFFFFFFFFFFFFFFFFFFF,FF,
@FS10000125:27:BPA73017-1634:1:1101:6850:1690 2:N:0:5
ATATCCTTGAGCGTACTCGACGAAGTTAGTGGGGGGGGGGGGGGGGGG
+
:FFFFFFFFFFFFFFFFFFFFFFFFFFFFFFFFFFFFFFFFFFFFFF:
@FS10000125:27:BPA73017-1634:1:1101:7300:1690 2:N:0:5
TTAACCTTGAGCGTACTCGACGAAGTTGGGCGGGGGGGGGGGGGGAGA
+
FFFFFFFFFFFFFFFFFFFFFFFFFFFFFFFFFFFFFFFFFFFFF:,:
@FS10000125:27:BPA73017-1634:1:1101:7420:1690 2:N:0:5
TATCGATTGAGCGTACTCGACGAAGTTTATAGGGGGGGGGGGGGGGAA
+
FFFFFFFFFFFFFFFFFFFFFFFFFFFFFFFFFFFFFFFFFFFFFFFF
@FS10000125:27:BPA73017-1634:1:1101:7680:1690 2:N:0:5
TTATTGTTGAGCGTACTCGACGAAGTTACAAGGGGGGGGGGAAGGGAA
+
,,FFF,FF,F,,::FF:FF,:,:F:,FFFFF,,,:,,:,:,:,,,F,F
@FS10000125:27:BPA73017-1634:1:1101:10350:1690 2:N:0:5
TCGGTTTTGAGCGTACTCGACGAAGTTAAAAGGGGGGGGGGGGGGGAA
+
FF,,,,FFFFFFFFFFFFFFFFFFFFFF:FFFFFFFFFFFFFFF:,FF
@FS10000125:27:BPA73017-1634:1:1101:10490:1690 2:N:0:5
GAACAATTGAGCGTACTCGACGAAGTTCTGGGGGGGGGGGGGGGGAAT
+
,FFFFFFFFFFFFFFFFFFFFFFFFFFFFFFFFFFFFFFFFFFF,F,F
@FS10000125:27:BPA73017-1634:1:1101:11870:1690 2:N:0:5
TTGCTTTTGAGCGTACTCGACGAAGTTACATGGGGGGGGGGGGGGGAA
+
FFFFFFFFFFFFFFFFFFFFFFFFFFFFFFFFFFFFFFFFFFFF:,::
@FS10000125:27:BPA73017-1634:1:1101:15960:1690 2:N:0:5
CTTTAATTGAGCGTACTCGACGAAGTTCGACGGGGGGGGGGGGGGGAA
+
FFFFFFFFFFFFFFFFFFFFFFFFFFFFFFFFFFFFFFFFFFFFFFFF
@FS10000125:27:BPA73017-1634:1:1101:16100:1690 2:N:0:5
TTTGTCTTGAGCGTACTCGACGAAGTTATGAGGGGGGGGGGGGGGGAA
+
F,FFFFFFFFFFFFFFFFFFFFFFFFFFFFFFFFFFFFFFFFFFFFFF
@FS10000125:27:BPA73017-1634:1:1101:16420:1690 2:N:0:5
TTTATATTGAGCGTACTCGACGAAGTTTAGGGGGGGGGGGGGGGGAGA
+
:FFFFFFFFFFFFFFFFFFFFFFFFFFFFFFFFFFFFFFFFFFFF,,F
@FS10000125:27:BPA73017-1634:1:1101:1150:1700 2:N:0:5
ATAGTATTGAGCGTACTCGACGAAGTTAGCAGGGGGGGGGGGGGGGGA
+
,FFFFFFFFFFFFFFFFFFFFFFFFFFFFFFFFFFFFFFFFFFFFF:,
@FS10000125:27:BPA73017-1634:1:1101:1520:1700 2:N:0:5
AAGGGGTTGAGCGTACTCGACGAAGTTTCATGGGGGGGGGGGGGGGGG
+
,,FFFFFFFFFFFFFFFFFFFFFFFFFFFFFFFFFFFFFFFFFFFFF:
@FS10000125:27:BPA73017-1634:1:1101:2090:1700 2:N:0:5
TATTGCTTGAGCGTACTCGACGAAGTTCAGAGGGGGGGGGGGGGGGAA
+
FFFFFFFFFFFFFFFFFFFFFFFFFFFFFFFFFFFFFFFFFFFFF,:F
@FS10000125:27:BPA73017-1634:1:1101:3490:1700 2:N:0:5
ATGTTCTTGAGCGTACTCGACGAAGTTTGGCGGGGGGGGGGGGGGGGA
+
,FFFFFFFFFFFFFFFFFFFFFFFFFFFFFFFFFFFFFFFFFFFF,,F
@FS10000125:27:BPA73017-1634:1:1101:3950:1700 2:N:0:5
TTTCCCTTGAGCGTACTCGACGAAGTTCCTTGGGGGGGGGGGGGGGGA
+
FFFFFFFFFFFFFFFFFFFFFFFFFFFFFFFFFFFFFFFFFFFFFFFF
@FS10000125:27:BPA73017-1634:1:1101:4340:1700 2:N:0:5
TAGGATTTGAGCGTACTCGACGAAGTTCAGTGGGGGGGGGGGGGGGGA
+
F,FFFFFFFFFFFFFFFFFFFFFFFFFFFFFFFFFFFFFFFFFFF:::
@FS10000125:27:BPA73017-1634:1:1101:4640:1700 2:N:0:5
ATGCACTTGAGCGTAACTCGACGAAGTTTGGAGGGGGGGGGGGGGGGG
+
,FFFFFFFFFFFFFFFFFFFFFFFFFFFFFFFFFFFFFFFFFFFFFFF
@FS10000125:27:BPA73017-1634:1:1101:4860:1700 2:N:0:5
TGCCTTTTGAGCGTACTCGACGAAGTTCTGTGGGGGGGGGGGGGGGGG
+
,,FFFFFFFFFFFFFFFFFFFFFFFFFFFFFFFFFFFFFFFFFFFFF,
@FS10000125:27:BPA73017-1634:1:1101:5010:1700 2:N:0:5
TAGACTTTTTTTTTTTTTTTTTTTTTTTTTTTTTTTTTTGGGGGGGGA
+
F,:,,FFFFFFFFFFFF:FF::F:FFFF,,FFFFF:F,,,,,:,,,,,
@FS10000125:27:BPA73017-1634:1:1101:5140:1700 2:N:0:5
TTGATTTTGAGCGTACTCGACGAAGTTGCATGGGGGGGGGGGGGGGGA
+
FFFFFFFFFFFFFFFFFFFFFFFFFFFFFFFFFFFFFFFFFFFFF,:F
@FS10000125:27:BPA73017-1634:1:1101:5720:1700 2:N:0:5
CACGTTTTGAGCGTACTCGACGAAGTTTAACGGGGGGGGGGGGGGGAG
+
,,,FF,FFFFFFFFFFFFFFFFFFFFF,,FFFFFFFFFFFFFFF,F,:
@FS10000125:27:BPA73017-1634:1:1101:6360:1700 2:N:0:5
TCACTATTGAGCGGGGGGGGGGGGGGGGGATTGGAAAGGGGCCGGTTA
+
FFFFFFFFFFFFFFFFFFFFFFFFFF:,,,,,,F:F,,F,,,,,,,,,
@FS10000125:27:BPA73017-1634:1:1101:6850:1700 2:N:0:5
TTCTAATTGAGCGTACTCGACGAAGTTACGGGGGGGGGGGGGGGGGAA
+
FFFFFFFFFFFFFFFFFFFFFFFFFFFFFFFFFFFFFFFFFFFFFF:F
@FS10000125:27:BPA73017-1634:1:1101:8920:1700 2:N:0:5
GTAAGGTTGAGCGTACTCGACGAAGGGTGCGGGGGGGGGGGGGGGGGG
+
F:::FF,,F,FFF,,F,,F,:F,,F,,,FFFFFFFFFFFFFFFFF,,F
@FS10000125:27:BPA73017-1634:1:1101:9330:1700 2:N:0:5
TTACCCCTTGAGCGTACTCGACGAAGTTCCTCGGGGGGGGGGGGGGGG
+
F,FFFFFFFFFFFFFFFFFFFFFFFFFFFFFFFFFFFFFFFFFFFFFF
@FS10000125:27:BPA73017-1634:1:1101:11260:1700 2:N:0:5
TTATCCTTGAGCGTACTCGACGAAGTTACCAGGGGGGGGGGGGGGGAA
+
F,FFFFFFFFFFFFFFFFFFFFFFFFFFFFFFFFFFFFFFFFFFFFFF
@FS10000125:27:BPA73017-1634:1:1101:12690:1700 2:N:0:5
AACGTCTTGAGCGTACTCGACGAAGTTCATTGGGGGGGGGGGGGGGGA
+
,:FFFFFFFFFFFFFFFFFFFFFFFFFFFFFFFFFFFFFFFFFFFF,F
@FS10000125:27:BPA73017-1634:1:1101:13670:1700 2:N:0:5
TTTGTGTTGAGCGTACTCGACGAAGTTGGGGGCGGGGGGGGGGGGGGG
+
FFFFFFFFFFFFFFFFFFFFFFFFFFFFFFFFFFFFFFFFFFFF:,,F
@FS10000125:27:BPA73017-1634:1:1101:14040:1700 2:N:0:5
ACTCCTTTGAGCGTACTCGACGAAGTTAATAGGGAGGGGGGGGGGGGG
+
FFFFFFFFFFFFFFFFFFFFFFFFFFFFFFFFFFFFFFFFFFFFFFFF
@FS10000125:27:BPA73017-1634:1:1101:16010:1700 2:N:0:5
TTTATCTTGAGCGTACTCGACGAAGTTCAGCGGGGGGAGGGGGGGGGG
+
F,FFFFFFFFFFFFFFFFFFFFFFFFFFFFFFFFFFFFFFFFFFF:FF
@FS10000125:27:BPA73017-1634:1:1101:1110:1710 2:N:0:5
TTTCATTTGAGCGTACTCGACGAAGTTACTTGGGGGGGGGGGGGGGGG
+
,FFFFFFFFFFFF:FFFFFFFFFFFFFFFFFFFFFFFFFFFFFFFFF:
@FS10000125:27:BPA73017-1634:1:1101:1970:1710 2:N:0:5
TAGCAATTGAGCGTACTCGACGAAGTTGAGCGGGGGGGGGGGGGGGAA
+
F:,,,,FFFFFFFFFFFFFFFFFFFFFF,F,FFFFFFFFFFFFFF:FF
@FS10000125:27:BPA73017-1634:1:1101:2160:1710 2:N:0:5
ATATGAGCGTACTCGACGAAGTTATCAGGGGGGGGGGGGGGGAAATCG
+
FFFFFFFF:FFFFFFFFFFFFFFFFFFFFFFFFFFFFFFFFFF::F,:
@FS10000125:27:BPA73017-1634:1:1101:2750:1710 2:N:0:5
TCAAACTTGAGCGTACTCGACGAAGTTGGGGGGGGGGGGGGGGGGGAA
+
,FFFFFFFFFFFFFFFFFFFFFFFFFFFFFFFFFFFFFFFFFFF,,,,
@FS10000125:27:BPA73017-1634:1:1101:4310:1710 2:N:0:5
ATATACTTGAGCGTACTCGACGAAGTTCAGCGGGGGGGGGGGGGGGGG
+
FFFFFFFFFFFFFFFFFFFFFFFFFFFFFFFFFFFFFFFFFFFFFFF:
@FS10000125:27:BPA73017-1634:1:1101:4950:1710 2:N:0:5
TTACGGTTGAGCGTACTCGACGAAGTTTTCAGGGGGGGGGGGGGGGAA
+
,FFFFFFFFFFFFFFFFFFFFFFFFFFFFFFFFFFFFFFFFFFFF,FF
@FS10000125:27:BPA73017-1634:1:1101:8200:1710 2:N:0:5
CTGTCGTTGAGCGTACTCGACGAAGTTGTTAGGGGGGGGGGGGGGGAA
+
F,FFFFFFFFFFFFFFFFFFFFFFFFFFFFFFFFFFFFFFFFFFFFFF
@FS10000125:27:BPA73017-1634:1:1101:8420:1710 2:N:0:5
CTTAGATTGAGCGTACTCGACGAAGTTAAGGGGGGGGGGGGGGGGAAT
+
FFFFFFFFFFFFFFFFFFFFFFFFFFFFFFFFFFFFFFFFFFFF,F:,
@FS10000125:27:BPA73017-1634:1:1101:8770:1710 2:N:0:5
ACTCGCTTGAGCGTACTCGACGAAATTCGCAGGGGGGGGGGGGGGGAA
+
FFFFFFFFFFFFFFFFFFFFFFFFFFFFFFFFFFFFFFFFFFFFF:FF
@FS10000125:27:BPA73017-1634:1:1101:9280:1710 2:N:0:5
CTTCGCTTGAGCGTACTCGACGAAGTTCACGGGGGGGGGGGGGGGGAA
+
FF:FFFFFFFFFFFFFFFFFFFFFF:FFFFFFFFFFFFFFFFFFFF,,
@FS10000125:27:BPA73017-1634:1:1101:10850:1710 2:N:0:5
TAATTTTGAGCGTACTCGACGAAGTTGCGTGGGGGGGGGGGGGGGGGG
+
,:FFFFFFFFFFFFFFFFFFFFFFFFFFFFFFFFFFFFFFFFFFFF:,
@FS10000125:27:BPA73017-1634:1:1101:10950:1710 2:N:0:5
TTGATTTTGAGCGTACTCGACGAAGTTGGAGGGGGGGGGGGGGGGGGA
+
,F,:::FFFFFFFFFFFFFFFFFFFFF:F::FFFFFFFFFFFFF:F:F
@FS10000125:27:BPA73017-1634:1:1101:11060:1710 2:N:0:5
GACCGATTGAGCGTACTCGACGAAGTTGCCAGGGGGGGGGGGGGGGAA
+
:,FFFFFFFFFFFFFFFFFFFFFFFFFFFFFFFFFFFFFFFFFFF,FF
@FS10000125:27:BPA73017-1634:1:1101:11630:1710 2:N:0:5
AACTAGTTGAGCGTACTCGACGAAGTTGGGCGGGGGGGGGGGGGGGGA
+
FFFFFFFFFFFFFFFFFFFFFFFFFFFFFFFFFFFFFFFFFFFFFFFF
@FS10000125:27:BPA73017-1634:1:1101:11700:1710 2:N:0:5
TATTGATTGAGCGTACTCGACGAAGTTATAAGGGGGGGGGGGGGGGGA
+
F,FFFFFFFFFFFFFFFFFFFFFFFFFFFFFFFFFFFFFFFFFFFFF:
@FS10000125:27:BPA73017-1634:1:1101:12080:1710 2:N:0:5
TATGTCTTGAGCGTACTCGACGAAGTTACATGGGGGGGGGGGGGGGGA
+
FFFFFFFFFFFFFFFFFFFFFFFFFFFFFFFFFFFFFFFFFFFFFF,F
@FS10000125:27:BPA73017-1634:1:1101:12300:1710 2:N:0:5
ACACTTTTGAGCGTACTCGACGAAGTTACACGGGGGGGGGGGGGGGAA
+
FFFFFFFFFFFFFFFFFFFFFFFFFFFFFFFFFFFFFFFFFFFFF,FF
@FS10000125:27:BPA73017-1634:1:1101:12850:1710 2:N:0:5
TACAATTTGAGCGTACTCGACGAAGTTCATGGGGGGGGGGGGGGGAAT
+
,:FFFFFFFFFFFFFFFFFFFFFFFFFFFFFFFFFFFFFFFF:,,F,F
@FS10000125:27:BPA73017-1634:1:1101:13200:1710 2:N:0:5
CCGGTGTTGAGCGTACTCGACGAAGTTTCCTGGGGGGGGGGGGGGGGG
+
FFFFFFFFFFFFFFFFFFFFFFFFFFFFFFFFFFFFFFFFFFFFFF:F
@FS10000125:27:BPA73017-1634:1:1101:13960:1710 2:N:0:5
TTTGTCTTGAGCGTACTCACGAAGTTACGAGGGGGGGGGGGGGGGGAA
+
F,F,FFFFFFFFFFFFFFF,,FF:FF,F,F,,FFFFFFFFFFFF,,,,
@FS10000125:27:BPA73017-1634:1:1101:14860:1710 2:N:0:5
CTTCCGTTGAGCGTACTCGACGAAGTTGTCAGGGGGGGGGGGGGGAAA
+
F,FFFFFFFFFFFFFFFFFFFFFFFFFFFFFFFFFFFFFFFFFFFFF:
@FS10000125:27:BPA73017-1634:1:1101:15760:1710 2:N:0:5
CATGTATTGAGCGTACTCGACGAAGTTTGGGGGGGGGGGGGGGAAAAT
+
F:FFFFFFFFFFFFFFFFFFFFFFFFFFFFFFFFFFFFFFFFF,FF,,
@FS10000125:27:BPA73017-1634:1:1101:16070:1710 2:N:0:5
TACTCTTTGAGCGTACTCGACGAAGTTTGAGGGGGGGGGGGGGGGGAA
+
,:FFFFFFFFFFFFFFFFFFFFFFFFFFFFFFFFFFFFFFFFFFF:FF
@FS10000125:27:BPA73017-1634:1:1101:16130:1710 2:N:0:5
TTATTCTTGAGCGTACTCGACGAAGTTGCGGGGGGGGGGGGGGGAAAT
+
F,FFFFFFFFFFFFFFFFFFFFFFFFFFFFFFFFFFFFFFFFF,F,,F
@FS10000125:27:BPA73017-1634:1:1101:16180:1710 2:N:0:5
AATTATTTGAGCGTACTCGACGAAGTTCGGGGGGGGGGGGGGGAAATC
+
FFFFFFFFFFFFFFFFFFFFFFFFFFFFFFFFFFFFFFFFFF:F:,FF
@FS10000125:27:BPA73017-1634:1:1101:1770:1720 2:N:0:5
TAGCAATTGAGCGTACTCGACGAAGTTAATGGGGGGGGGGGGGGGGAA
+
FFFFFFFFFFFFFFFFFFFFFFFFFFFFFFFFFFFFFFFFFFFF::FF
@FS10000125:27:BPA73017-1634:1:1101:4390:1720 2:N:0:5
TAGCACTTGAGCGTACTCGACGAAGTTAGCTGGGGGGGGGGGGGGGGA
+
::FFFFFFFFFFFFFFFFFFFFFFFFFFFFFFFFFFFFFFFFFFFF:F
@FS10000125:27:BPA73017-1634:1:1101:5960:1720 2:N:0:5
ATATCCTTGAGCGTACTCGACGAAGTTAGTGGGGGGGGGGGGGGGGGG
+
FFFFFFFFFFFFFFFFFFFFFFFFFFFFFFFFFFFFFFFFFFFFFF:F
@FS10000125:27:BPA73017-1634:1:1101:6440:1720 2:N:0:5
TCTTAGTTGAGCGTACTCGACGAAGTTCCAAGGGGGGGGGGGGGGGGA
+
,FFFFFFFFFFFFFFFFFFFFFFFFFFFFFFFFFFFFFFFFFFFFF,F
@FS10000125:27:BPA73017-1634:1:1101:8430:1720 2:N:0:5
TTAATTTTGAGCGTACTCGACGAAGTTGCTGGGGGGGGGGGGGGGGGA
+
FFFFFFFFFFFFFFFFFFFFFFFFFFFFFFFFFFFFFFFFFFFFFF,F
@FS10000125:27:BPA73017-1634:1:1101:8700:1720 2:N:0:5
GGCGTCTTGAGCGTACTCGACGAAGTTAATAGGGGGGGGGGGGGGGGA
+
,,FFFFFFFFFFFFFFFFFFFFFFFFFFFFFFFFFFFFFFFFFFF:,:
@FS10000125:27:BPA73017-1634:1:1101:8860:1720 2:N:0:5
CTAATATTGAGCGTACTCGACGAAGTTTGCCGGGGGGGGGGGGGGGAA
+
F:FFFFFFFFFFFFFFFFFFFFFFFFFFFFFFFFFFFFFFFFFFFFFF
@FS10000125:27:BPA73017-1634:1:1101:9290:1720 2:N:0:5
CTTCGCTTGAGCGTACTCGACGAAGTTCACGGGGGGGGGGGGGGGGAA
+
FFFFFFFFFFFFFFFFFFFFFFFFFFFFFFFFFFFFFFFFFFFFFF:F
@FS10000125:27:BPA73017-1634:1:1101:10290:1720 2:N:0:5
TAAGCCTTGAGCGTACTCGACGAAGTTGCTGGGGGGGGGGGGGGAAAT
+
FFFFFFFFFFFFFFFFFFFFFFFFFFF:FFFFFFFFFFFFFFF,:F,:
@FS10000125:27:BPA73017-1634:1:1101:10970:1720 2:N:0:5
TTTGCGTTGAGCGTACTCGACGAAGTTAGCCGGGGGGGGGGGGGGGAA
+
FFFFFFFFFFFFFFFFFFFFFFFFFFFFFFFFFFFFFFFFFFFFFF:F
@FS10000125:27:BPA73017-1634:1:1101:11070:1720 2:N:0:5
TAGGGCTTGAGCGTACTCGACGAAGTTTGCCGGGGGGGGGGGGGGGAA
+
FFFFFFFFFFFFFFFFFFFFFFFFFFFFFFFFFFFFFFFFFFFFF,:F
@FS10000125:27:BPA73017-1634:1:1101:11150:1720 2:N:0:5
TCTTAATTGAGCGTACTCGACGAAGTTACATGGGGGGGGGGGGGGGAA
+
:FFFFFFFFFFFFFFFFFFFFFFFFFFFFFFFFFFFFFFFFFF:,,,,
@FS10000125:27:BPA73017-1634:1:1101:11730:1720 2:N:0:5
CATCTGTTGAGCGTACTCGACGAAGTTAGCTGGGGGGGGGGGGAGGGG
+
:FFF,:FFFFFFFFFFFFFFFFFFFF:FFFFFFFFFFFFFF,F,:,,:
@FS10000125:27:BPA73017-1634:1:1101:12430:1720 2:N:0:5
TTGTGATTGAGCGTACTCGACGAAGTTGCCGGGGGGGGGGGGGGAAAT
+
FFFFFFFFFFFFFFFFFFFFFFFFFFFFFFFFFFFFFFFFFFF:,FFF
@FS10000125:27:BPA73017-1634:1:1101:13170:1720 2:N:0:5
CTGGAATTGAGCGTACTCGACGAAAGGGGGGGGGGGGGGGGAATCCGA
+
F:FFFFFFFFFFFFFFFFFFFFFFFFFFFFFFFFFFFFFF,,,F,,,:
@FS10000125:27:BPA73017-1634:1:1101:14420:1720 2:N:0:5
CTGTCTTTGAGCGTACTCGACGAAGTTTGACGGGGGGGGGGGGGGGAA
+
FFFFFFFFFFFFFFFFFFFFFFFFFFFFFFFFFFFFFFFFFFFFFFFF
@FS10000125:27:BPA73017-1634:1:1101:15290:1720 2:N:0:5
TTTCATTTGAGCGTGCTCGACGAAGTTTCAAGGGGGGGGGGGGGGGAA
+
FFFFFFFFFFFFFFFFFFFFFFFFFFF:FF:FFFFFFFFFFFFFF::,
@FS10000125:27:BPA73017-1634:1:1101:15560:1720 2:N:0:5
TCGTTATTGAGCGTACTCGACGAAGTTAACGGGGGGGGGGGGGGGGGG
+
FFFFFFFFFFFFFFFFFFFFFFFFFFFFFFFFFFFFFFFFFFFFFF:F
@FS10000125:27:BPA73017-1634:1:1101:1520:1730 2:N:0:5
TCTACATTGAGCGTACTCGACGAAGTTTGAGGGGGGGGGGGGGGGGGG
+
,FFFFFFFFFFFFFFFFFFFFFFFFFFFFFFFFFFFFFFFFFFFFF:,
@FS10000125:27:BPA73017-1634:1:1101:3400:1730 2:N:0:5
CAACAATTGAGCGTACTCGACGAAGTTAACAGGGGGGGGGGGGGGGAA
+
FFFFFFFFFFFFFFFFFFFFFFFFFFFFFFFFFFFFFFFFFFFFF::F
@FS10000125:27:BPA73017-1634:1:1101:3820:1730 2:N:0:5
TATACCTTGAGCGTACTCGACGGAGTTACAAGGGGGGGGGGGGGGGGA
+
,,:FFFFFFFFFFFFFFFFFFFFFFFFFFFFFFFFFFFFFFFFFFF,F
@FS10000125:27:BPA73017-1634:1:1101:6990:1730 2:N:0:5
ACGAATTTGAGCGTACTCGACGAAGTTAGTGGGGGGGGGGGGGGGGGG
+
FFFFFFFFFFFFFFFFFFFFFFFFFFFFFFFFFFFFFFFFFF,,,,,F
@FS10000125:27:BPA73017-1634:1:1101:7440:1730 2:N:0:5
CAAAGGTTGAGCGTACTCGACGAAGTTCCGTGGGGGGGGGGGGGGGGG
+
,,FFFFFFFFFFFFFFFFFFFFFFFFFFFFFFFFFFFFFFF:FFF:,F
@FS10000125:27:BPA73017-1634:1:1101:8280:1730 2:N:0:5
CATACCTTGAGCGTACTCGACGAAGTTCAACGGGGGGGGGGGGGGGGA
+
F,FFFFFFFFFFFFFFFFFFFFFFFFFFFFFFFFFFFFFFFFFFFF:,
@FS10000125:27:BPA73017-1634:1:1101:9870:1730 2:N:0:5
TTCTTCTTGAGCGTACTCGACGAAGTTAGACGGGGGGGGGGGGGGGGA
+
,FFFFFFFFFFFFFFFFFFFFFFFFFFFFFFFFFFFFFFFFFFFFF:,
@FS10000125:27:BPA73017-1634:1:1101:10870:1730 2:N:0:5
TCCGGTTTGAGCGTACTCGACGAAGTTGTCTGGGGGGGGGGGGGGGAA
+
F,,,,,FFFFFFFFFFFFFFFFFFFFF,,:,,FFFFFFFFFFFF,F,:
@FS10000125:27:BPA73017-1634:1:1101:10920:1730 2:N:0:5
CTAACATTGAGCGTACTCGACGAAGTTCAAAGGGGGGGGGGGGGGGGA
+
FFFFFFFFFFFFFFFFFFFFFFFFFFFFFFFFFFFFFFFFFFFF:F:,
@FS10000125:27:BPA73017-1634:1:1101:10970:1730 2:N:0:5
TTTGCGTTGAGCGTACTCGACGAAGTTAGCCGGGGGGGGGGGGGGGAA
+
FFFFFFFFFFFFFFFFFFFFFFFFFFFFFFFFFFFFFFFFFFFFF,FF
@FS10000125:27:BPA73017-1634:1:1101:14010:1730 2:N:0:5
CATTACTTGAGCGTACTCGACGAAGTTGGAGGGGGGGGGGGGGGGAAA
+
FFFFFFFFFFFFFFFFFFFFFFFFFFFFFFFFFFFFFFFFFFFFFFFF
@FS10000125:27:BPA73017-1634:1:1101:16150:1730 2:N:0:5
TTATAGTTGAGCGTACTCGACGAAGTTAACAGGGGGGGGGGGGGGGGA
+
F:FFFFFFFFFFFFFFFFFFFFFFFFFFFFFFFFFFFFFFFFFFFFF,
@FS10000125:27:BPA73017-1634:1:1101:16380:1730 2:N:0:5
CAGCAGTTGAGCGTACTCGACGAAGTTACGGGGGAGAGGGGAGGAGTT
+
FF,F,,FFFFFFFFFFFFFFFFFFFFFFF,,,,,,F,:,FF:,,F:,,
@FS10000125:27:BPA73017-1634:1:1101:1310:1740 2:N:0:5
ATTATCTTGAGCGTACTCGACGAAGTTCTTGGGGGGGGGGGGGGGAAA
+
FFFFFFFFFFFFFFFFFFFFFFFFFFFFFFFFFFFFFFFFFFFF:F,,
@FS10000125:27:BPA73017-1634:1:1101:1990:1740 2:N:0:5
ATATACTTGAGCGTACTCGACGAAGTTTGATGGGGGGGGGGGGGGGAA
+
FFFFFFFFFFFFFFFFFFFFFFFFFFFFFFFFFFFFFFFFFFFFF,FF
@FS10000125:27:BPA73017-1634:1:1101:3120:1740 2:N:0:5
TATTCGTTGAGCGTACTCGACGAAGTTGCGTGGGGGGGGGGGGGGGAA
+
FFFFFFFFFFFFFFFFFFFFFFFFFFFFFFFFFFFFFFFFFFFFF,FF
@FS10000125:27:BPA73017-1634:1:1101:3740:1740 2:N:0:5
ACCCTATTGAGCGTACTCGACAAGTTGGTGGGGGGGGGGGGGGGGAAA
+
FFFFFFFFFFFFFFFFFFFFFFFFFFFFFFFFFFFFFFFFFFF::F,,
@FS10000125:27:BPA73017-1634:1:1101:3850:1740 2:N:0:5
CTTGGATTGAGCGTACTCGACGAAGTTGTTTGGGGGGGGGGGGGGGAA
+
F,FFFFFFFFFFFFFFFFFFFFFFFFFFFFFFFFFFFFFFFFFFF,FF
@FS10000125:27:BPA73017-1634:1:1101:6310:1740 2:N:0:5
TTTCGCTTGAGCGTACTCGACGAAGTTCTGTGGGGGGGGGGGGGGGAA
+
,FFFFFFFFFFFFFFFFFFFFFFFFFFFFFFFFFFFFFFFFFFFF,FF
@FS10000125:27:BPA73017-1634:1:1101:6680:1740 2:N:0:5
CCATATTTGAGCGTACTCGACGAAGTTGCCGGGGGGGGGGGGGGGAAA
+
FFFFFFFFFFFFFFFFFFFFFFFFFFFFFFFFFFFFFFFFFFFF,F,,
@FS10000125:27:BPA73017-1634:1:1101:7910:1740 2:N:0:5
TCGCATTTGAGCGTACTCGACGAAGTTTGGTGGGGGGGGGGGGGGGAA
+
FFFFFFFFFFFFFFFFFFFFFFFFFFFFFFFFFFFFFFFFFFFFFFFF
@FS10000125:27:BPA73017-1634:1:1101:8150:1740 2:N:0:5
AACCTATTGAGCGTACTCGACGAAGTTTGCAGGGGGGGGGGGGGGGGA
+
FFFFFFFFFFFFFFFFFFFFFFFFFFFFFFFFFFFFFFFFFFFFFFF,
@FS10000125:27:BPA73017-1634:1:1101:8450:1740 2:N:0:5
TTAATTTTGAGCGTACTCGACGAAGTTGCTGGGGGGGGGGGGGGGGGA
+
FFFFFFFFFFFFFFFFFFFFFFFFFFFFFFFFFFFFFFFFFFFFFF,F
@FS10000125:27:BPA73017-1634:1:1101:8840:1740 2:N:0:5
TACCGTTTGAGCGTACTCGACGAAGTTTACAGGGGGGGGGGGGGGGGA
+
FFFFFFFFFFFFFFFFFFFFFFFFFFFFFFFFFFFFFFFFFFFFF:F,
@FS10000125:27:BPA73017-1634:1:1101:9660:1740 2:N:0:5
ATAAATTTGAGCGTACTCGACGAAGTTGGGGGGGGGGGGGGGGAAGTC
+
:FFFFFFFFFFFFFFFFFFFFFFFFFFFFFFFFFFFFFFFFFF:F,,,
@FS10000125:27:BPA73017-1634:1:1101:11130:1740 2:N:0:5
ACATAGTTGAGCGTACTCGACGAAGTTAGAAGGGGGGGGGGGGGGGGA
+
FFFFFFFFFFFFFFFFFFFFFFFFFFFFFFFFFFFFFFFFFFFFFFF,
@FS10000125:27:BPA73017-1634:1:1101:11380:1740 2:N:0:5
TAATTCTTGAGCGTACTCGACGAAGTTGGGGGGGGGGGGGGGGGGGAA
+
FFFFFFFFFFFFFFFFFFFFF::FFFFFFF:FFFF:F::FF:F,,,,,
@FS10000125:27:BPA73017-1634:1:1101:16220:1740 2:N:0:5
TTAACATTGAGCGTACTCGACGAAGTTGGTTGGGGGGGGGGGGGGAAA
+
F,FFFFFFFFFFFFFFFFFFFFFFFFFFFFFFFFFFFFFFFFFFF,F:
@FS10000125:27:BPA73017-1634:1:1101:1050:1750 2:N:0:5
GTAACATTGAGCGTACTCGACGAAGTTACTTGGGGGGGGGGGGGGGAA
+
,,FFFFFFFFFFFFFFFFFFFFFFFFFFFFFFFFFFFFFFFFFFFF,:
@FS10000125:27:BPA73017-1634:1:1101:1610:1750 2:N:0:5
GGGGGGTTGAGCGTACTCGACGAAGTTTCTTGGGGGGGGGGGGGGGAA
+
F:FF,,FFFFFFFFFFFFFFFFFFFFF,F,,FFFFFFFFFFFFFFF,,
@FS10000125:27:BPA73017-1634:1:1101:1710:1750 2:N:0:5
TACAACTTGAGCGTACTCGACGAAGGGGGGGGGGGGGGGAGATCGGAA
+
,FF:FFFFFFFFFFFFFFFFFFFFFF:F:FFFFFFFFFFF:,:F::F:
@FS10000125:27:BPA73017-1634:1:1101:2600:1750 2:N:0:5
ATGACTTTGAGCGTACTCGACGAAGTTCCTGGGGGGGGGGGGGGGGAA
+
FFFFFFFFFFFFFFFFFFFFFFFFFFFFFFFFFFFFFFFFFFFFFF,F
@FS10000125:27:BPA73017-1634:1:1101:3870:1750 2:N:0:5
TTCACTTTGAGCGTACTCGACGAAGTTAGCCGGGGGGGGGGGGGGGGG
+
F,FFFFFFFFFFFFFFFFFFFFFFFFFFFFFFFFFFFFFFFFFFF,FF
@FS10000125:27:BPA73017-1634:1:1101:4250:1750 2:N:0:5
TAGGTTTTGAGCGTACTCGACGAAGTTTTTGGGGGGGGGGGGGGGAGA
+
FFFFFFFFFFFFFFFFFFFFFFFFFFFFFFFFFFFFFFFFFFFF:F,,
@FS10000125:27:BPA73017-1634:1:1101:4820:1750 2:N:0:5
TACCTCTTGAGCGTACTCGACGAAGGGGGGGGGGGGGGGAGATCGGAA
+
,,FFFFFFFFFFFFFFFFFFFFFFFFFFFFFFFFFFFFFF,FFF,:F,
@FS10000125:27:BPA73017-1634:1:1101:6040:1750 2:N:0:5
ATGAAGTTGAGCGTACTCGACGAAGTTGATAGGGGGGGGGGGGGGGGA
+
FFFFFFFFFFFFFFFFFFFFFFFFFFFFFFFFFFFFFFFFFFFFFFFF
@FS10000125:27:BPA73017-1634:1:1101:6240:1750 2:N:0:5
CTGCTATTGAGCGTACTCGACGAAGTTCAGAGGGGGGGGGGGGGGGGA
+
F,FFFFFFFFFFFFFFFFFFFFFFFFFFFFFFFFFFFFFFFFFFFFFF
@FS10000125:27:BPA73017-1634:1:1101:6320:1750 2:N:0:5
TGGTGTTTGAGCGTACTCGACGAAGTTGCTAGGGGGGGGGGGGGGGGG
+
F:FFFFFFFFFFFFFFFFFFFFFFFFFFFFFFFFFFFFFFFFFFFFFF
@FS10000125:27:BPA73017-1634:1:1101:6460:1750 2:N:0:5
ACGTTATTGAGCGTACTCGACGAAGTTCTGAGGGGGGGGGGGGGGGAA
+
FFFFFFFFFFFFFFFFFFFFFFFFFFFFFFFFFFFFFFFFFFFFF:FF
@FS10000125:27:BPA73017-1634:1:1101:6510:1750 2:N:0:5
ATTGTTTTGAGCGTACTCGACGAAGTTGCAAGGGGGGGGGGGGGGGAA
+
F,FFFFFFFFFFFFFFFFFFFFFFFFFFFFFFFFFFFFFFFFFFFF,F
@FS10000125:27:BPA73017-1634:1:1101:7260:1750 2:N:0:5
ATGATTTTGAGCGTACTCGACGAAGTTGGCTGGGGGGGGGGGGGGGAA
+
,FFFFFFFFFFFFFFFFFFFFFFFFFFFFFFFFFFFFFFFFFFFFF::
@FS10000125:27:BPA73017-1634:1:1101:7780:1750 2:N:0:5
CCGACATTGAGCGTACTCGACGAAGTTTATGGGGGGGGGGGGGGGAAA
+
FFFFFFFFFFFFFFFFFFFFFFFFFFFFFFFFFFFFFFFFFFFFFF:F
@FS10000125:27:BPA73017-1634:1:1101:8080:1750 2:N:0:5
ATTAATTTGAGCGTACTCGACGAAGGGGGGGGGGGGGGGAGATCGGAA
+
FFFFFFFFFFFFFFFFFFFFFFFFFFFFFFFFFFFFFFFF,,FF:,F:
@FS10000125:27:BPA73017-1634:1:1101:8090:1750 2:N:0:5
ATCCAATTGAGCGTACTCGACGAAGTTACCGGGGGGGGGGGGGGGAAA
+
F,FFFFFFFFFFFFFFFFFFFFFFFFFFFFFFFFFFFFFFFF::,FF,
@FS10000125:27:BPA73017-1634:1:1101:8360:1750 2:N:0:5
TCCGCCTTGAGCGTACTCGACGAAGTTAAGCCGGGGGGGGGGGGGGGA
+
FFFFFFFFFFFFFFFFFFFFFFFFFFFFFFFFFFFFFFFFFFFFFFFF
@FS10000125:27:BPA73017-1634:1:1101:8730:1750 2:N:0:5
CTCGGATTGAGCGTACTCGACGAAGTTGCGGGGGGGGGGGGGGGAAAT
+
F,FFFFFFFFFFFFFFFFFFFFFFFFFFFFFFFFFFFFFFFFF,FF,F
@FS10000125:27:BPA73017-1634:1:1101:9770:1750 2:N:0:5
TTGCATTTGAGCGTACTCGACGAAGTTACTGGGGGGGGGGGGGGGAAA
+
,FFFFFFFFFFFFFFFFFFFFFFFFFFFFFFFFFFFFFFFFFFF:FF,
@FS10000125:27:BPA73017-1634:1:1101:11120:1750 2:N:0:5
CCGTCATTGAGCGTACTCGACGAAGTTATCAGGGGGGGGGGGGGGGAA
+
FFFFFFFFFFFFFFFFFFFFFFFFFFFFFFFFFFFFFFFFFFFFF:FF
@FS10000125:27:BPA73017-1634:1:1101:13030:1750 2:N:0:5
TTTTTCATTGAGCGTACTCGTCGAAGTGGGGGGGGGGGGGGGAGATCG
+
,F,FFF:F:,F,F,F,FF:,,F,F::F:,,,FFFFFFFFFFFF,,:,F
@FS10000125:27:BPA73017-1634:1:1101:13200:1750 2:N:0:5
CACGTCTTGAGCGTACTCGACGAAGTGGGGGGGGGGGGGGGGGGGAAT
+
F:F:FFFFFFFFFFFFFFFFFFFFFFFF:FFFFFFFFFFFFFF:,:,F
@FS10000125:27:BPA73017-1634:1:1101:13980:1750 2:N:0:5
TTAAGCTTGAGCGTACTCGACGAAGTTAAAGGGGGGGGGGGGGGGGGA
+
F,FFFFFFFFFFFFFFFFFFFFFFFFFFFFFFFFFFFFFFFFFFFFFF
@FS10000125:27:BPA73017-1634:1:1101:14590:1750 2:N:0:5
CAGATATTGAGCGTACTCGACGAAGTTACCAGGGGGGGGGGGGGGGAA
+
FF,FFFFFF:FFFFFFFFFFFFFF:FF:FFF:F:FFF:,F:F,,:,FF
@FS10000125:27:BPA73017-1634:1:1101:14970:1750 2:N:0:5
TAAGTTTTGAGCGTACTCGACGAAGTTTCTGGGGGGGGGGGGGGGAGG
+
FFFFFFFFFFFFFFFFFFFFFFFFFFFFFFFFFFFFFFFFFFF,,F,,
@FS10000125:27:BPA73017-1634:1:1101:15700:1750 2:N:0:5
TATGGTTTGAGCGTACTCGACGAAGTTCACGGGGGGGGGGGGGGGGAA
+
FFFFFFFFFFFFFFFFFFFFFFFFFFFFFFFFFFFFFFFFFFFFF:FF
@FS10000125:27:BPA73017-1634:1:1101:2610:1760 2:N:0:5
ATGTCTTTGAGCGTACTCGACGAAGTTCCACGGGGGGGGGGGGGGAGA
+
,,,FF:FF:FFFFFFFFFFFFFFFFFF,,F,F,FFFFFFFFFFFFF,,
@FS10000125:27:BPA73017-1634:1:1101:2620:1760 2:N:0:5
CCCCTGTTGAGCGTACTCGACGAAGTTTCTTGGGGGGGGGGGGGGGGG
+
FFFFFFFFFFFFFFFFFFFFFFFFFFFFFFFFFFFFFFFFFFFFFFFF
@FS10000125:27:BPA73017-1634:1:1101:4360:1760 2:N:0:5
TCTTAATTGAGCGTACTCGACGAAGTTAGTCGGGGGGGGGGGGGGGAA
+
FFFFFFFFFFFFFFFFFFFFFFFFFFFFFFFFFFFFFFFFFFFFFFFF
@FS10000125:27:BPA73017-1634:1:1101:6480:1760 2:N:0:5
CTTGGGTTGAGCGTACTCGACTAAGTGGGGGGGGGGGGGGGAAGTCGA
+
FFFFFFFFFFFFFFFFFFFFFFFFFFFFFFFFFFFFFFFF,:F,F,,:
@FS10000125:27:BPA73017-1634:1:1101:6670:1760 2:N:0:5
TAGCGCTTGAGCGTACTCGACGAAGTTTGGGCCGGGGGGGGGGGGGGA
+
F::F:FFFFFFFFFFFFFFFFFFFFFFFFFFFFFFFFFFFFFFFF:,F
@FS10000125:27:BPA73017-1634:1:1101:7050:1760 2:N:0:5
TAGTGGTTGAGCGTACTCGACGAGGTTCTCAGGGGGGGGGGGGGGGGG
+
FFFFFFFFFFFFFFFFFFFFFFFFFFFFFFFFFFFFFFFFFFFFFFFF
@FS10000125:27:BPA73017-1634:1:1101:8820:1760 2:N:0:5
CTCGGATTGAGCGTACTCGACGAAGTTAGGTGGGGGGGGGGGGGGGAA
+
FFFFFFFFFFFFFFFFFFFFFFFFFFFFFFFFFFFFFFFFFFFFF,FF
@FS10000125:27:BPA73017-1634:1:1101:9370:1760 2:N:0:5
CCTACCTTGAGCGTACTCGACGAAGTTTGCCGGGGGGGGGGGGGGGAA
+
FFFFFFFFFFFFFFFFFFFFFFFFFFFFFFFFFFFFFFFFFFFFF,FF
@FS10000125:27:BPA73017-1634:1:1101:9950:1760 2:N:0:5
AAAATATTGAGCGTACTCGACGAAGTTGCGGGGGGGGGGGGGGGAAAT
+
F:FFFFFFFFFFFFFFFFFFFFFFFFFFFF:FFFFFFFFFFFF,FF,F
@FS10000125:27:BPA73017-1634:1:1101:10430:1760 2:N:0:5
TTAACCTTGAGCGTACTCGACGAAGTTGAGCGGGGGGGGGGGGGGGGG
+
FFFFFFFFFFFFFFFFFFFFFFFFFFFFFFFFFFFFFFFFFFFF:FFF
@FS10000125:27:BPA73017-1634:1:1101:11330:1760 2:N:0:5
TAATTCTTGAGCGTACTCGACGAAGTTTCCTGGGGGGGGGGGGGGGGA
+
,:FFFFFFFFFFFFFFFFFFFFFFFFFFFFFFFFFFFFFFFFFFFF,F
@FS10000125:27:BPA73017-1634:1:1101:11580:1760 2:N:0:5
ATATGATTGAGCGTACTCGGGGGGGGGGGGGGGGGAAATCGGAAAAGC
+
FFFFFFFFFFFFFFFFFFFFFFFFFFFFFFFFFF::,:FFF,FF:F,F
@FS10000125:27:BPA73017-1634:1:1101:11650:1760 2:N:0:5
TAATTTTTGAGCGTACTCGACGAAGTTCTGTGGGGGGGGGGGGGGGGA
+
FFFFFFFFFFFFFFFFFFFFFFFFFFFFFFFFFFFFFFFFFFFFFFFF
@FS10000125:27:BPA73017-1634:1:1101:11680:1760 2:N:0:5
CCTCAGTTGAGCGTACTCGACGAAGTTGGTAGGGGGGGGGGGGGGGGA
+
FFFFFFFFFFFFFFFFFFFFFFFFFFFFFFFFFFFFFFFFFFFFF:F,
@FS10000125:27:BPA73017-1634:1:1101:12310:1760 2:N:0:5
ATTCGATTGAGCGTACTCGACGAAGTTCGCAGGGGGGGGGGGGGGGAA
+
FFFFFFFFFFFFFFFFFFFFFFFFFFFFFFFFFFFFFFFFFFFFF,FF
@FS10000125:27:BPA73017-1634:1:1101:12490:1760 2:N:0:5
ACCGGTTTGAGCGTACTCGACGAAGTTATTTGGGGGGGGGGGGGGGGA
+
FFFFFFFFFFFFFFFFFFFFFFFFFFFFFFFFFFFFFFFFFFFFFF,F
@FS10000125:27:BPA73017-1634:1:1101:12780:1760 2:N:0:5
TTGTATTTGAGCGTACTCGACGAAGTTGCAAGGGGGGGGGGGGGGGGA
+
FFFFFFFFFFFFFFFFFFFFFFFFFFFFFFFFFFFFFFFFFFFFFFF,
@FS10000125:27:BPA73017-1634:1:1101:12820:1760 2:N:0:5
TAGGTTTTGAGCGTACTCGACGAAGTTGCACGGGGGGGGGGGGGGAAA
+
FFFFFFFFFFFFFFFFFFFFFFFFFFFFFFFFFFFFFFFFFFFFFF,:
@FS10000125:27:BPA73017-1634:1:1101:13050:1760 2:N:0:5
TCTTTATTGAGCGTACTCGACGAAGTTCTTGGGGGGGGGGGGGGGGAA
+
FF,,::FFFFFFFFFFFFFFFFFFFFFF::,FFFFFFFFFFFF,F,FF
@FS10000125:27:BPA73017-1634:1:1101:14250:1760 2:N:0:5
CTCCGTTTGAGCGTACTCGACGAAGTTTGCCGGGGGGGGGGGGGGGAA
+
F,FFF:FFFFFFFFFFFFFFFFFFFFFFFFFFFFFFFFFFFFFFF:,:
@FS10000125:27:BPA73017-1634:1:1101:15140:1760 2:N:0:5
CCCGGTTTGAGCGTACTCGACGAAGTTGGGGGGGGGGGGGGGGAAGTC
+
FFFFFFFFFFFFFFFFFFFFFFFFFFFFFFFFFFFFFFFFFF,FF,F,
@FS10000125:27:BPA73017-1634:1:1101:15360:1760 2:N:0:5
CTCATCTTGAGCGTACTCGACGAAGTTCGGGGGGGGGGGGGGGGAGAT
+
FFFF,FFFFFFFFFFFFFFFFFFFFFF,F,,FFFFFFFFFFFF:,,,,
@FS10000125:27:BPA73017-1634:1:1101:16180:1760 2:N:0:5
ATTTTATTGAGCGTACTCGACGAAGTTGGCTGGGGGGGGGGGGGGGAA
+
:FF:FFFFFFFFFFFFFFFFFFFFFFFFFFFFFFFFFFFFFFFFF,FF
@FS10000125:27:BPA73017-1634:1:1101:1180:1770 2:N:0:5
ATTTGTTTGAGCGTACTCGACGAAGTTAGGGGGGGGGGGGGGGAAATC
+
,FFFFFFFFFFFFFFFFFFFFFFFFFFFFFFFFFFFFFFFFFFF,:FF
@FS10000125:27:BPA73017-1634:1:1101:5300:1770 2:N:0:5
AGTCTCTTGAGCGTACTCGACGAAGTTAGCTGGGGGGGGGGGGGGGGA
+
F,FFFFFFFFFFFFFFFFFFFFFFFFFFFFFFFFFFFFFFFFFFFF,F
@FS10000125:27:BPA73017-1634:1:1101:6430:1770 2:N:0:5
TTTGATTTGAGCGTACTCGACGAAGTTCTGCGGGGGGGGGGGGGGGGA
+
FFFFFFFFFFFFFFFFFFFFFFFFFFFFFFFFFFFFFFFFFFFFFFF,
@FS10000125:27:BPA73017-1634:1:1101:6760:1770 2:N:0:5
TTTGATTTGAGCGTACTCGACGAAGTTCTAGGGGGGGGGGGGGGGGGG
+
,FFFFFFFFFFFFFFFFFFFFFFFFFFFFFFFFFFFFFFFFFFFFFFF
@FS10000125:27:BPA73017-1634:1:1101:7330:1770 2:N:0:5
ACTACTTTGAGCGTACTCGACGAAGTTGTATCGGGGGGGGGGGGGGGA
+
F,,:F:FFFFFFFFFFFFFFFFFFFFFF,F,,FFFFFFFFFFFFFFFF
@FS10000125:27:BPA73017-1634:1:1101:8110:1770 2:N:0:5
ATGTTATTGAGCGTACTCGACGAAGTTTGAAGGGGGGGGGGGGGGGGA
+
FFFFFFFFFFFFFFFFFFFFFFFFFFFFFFFFFFFFFFFFFFFFFFFF
@FS10000125:27:BPA73017-1634:1:1101:9910:1770 2:N:0:5
CTTTAGTTGAGCGTACTCGACGAAATTCAAGGGGGGGGGGGGGGGGGA
+
F,FFFFFFFFFFFFFFFFFFFFFFFFFFFFFFFFFFFFFFFF,F,,,,
@FS10000125:27:BPA73017-1634:1:1101:9990:1770 2:N:0:5
ACACCTTTGAGCGTACTCGACGAAGTTCATAGGGGGGGGGGGGGGGAA
+
FFFFFFFFFFFFFFFFFFFFFFFFFFFFFFFFFFFFFFFFFFFFF,FF
@FS10000125:27:BPA73017-1634:1:1101:10120:1770 2:N:0:5
TTGAGTTTGAGCGTACTCGACGAAGTTCCTAGGGGGGGGGGGGGGGGA
+
,FFFFFFFFFFFFFFFFFFFFFFFFFFFFFFFFFFFFFFFFFFFFFFF
@FS10000125:27:BPA73017-1634:1:1101:11060:1770 2:N:0:5
TTTGCGTTGAGCGTACTCGACGAAGTTAGCCGGGGGGGGGGGGGGGAA
+
FFFFFFFFFFFFFFFFFFFFFFFFFFFFFFFFFFFFFFFFFFFFFF:,
@FS10000125:27:BPA73017-1634:1:1101:11170:1770 2:N:0:5
CTCCTATTGAGCGTACTCGACGAAGTTAGAAGGGGGGGGGGGGGGGGA
+
F:FFFFFFFFFFFFFFFFFFFFFFFFFFFFFFFFFFFFFFFFFF::,,
@FS10000125:27:BPA73017-1634:1:1101:11570:1770 2:N:0:5
TCCATATTGAGCGTACTCGACGAAGTTTAGGGGGGGGGGGGGGAGAAT
+
,FFFFFFFFFFFFFFFFFFFFFFFFFFFFFFFFFFFFFFFFFF,,:,,
@FS10000125:27:BPA73017-1634:1:1101:11640:1770 2:N:0:5
TCAGCATTGAGCGTACTCGACGAAGGGGGGGGGGGGGGGGGAGTTGGA
+
FFFFFFFFFFFFFFFFFFFFFFFFFFFFFFFFFFFFFFFF,F,F,,,F
@FS10000125:27:BPA73017-1634:1:1101:12190:1770 2:N:0:5
TGTCTATTGAGCGTACTCGACGAAGTTAGCCGGGGGGGGGGGGGGGGA
+
FF:FFFFFFFFFFFFFFFFFFFFFFFF:FFFFFFFFFFFFFFFFFFFF
@FS10000125:27:BPA73017-1634:1:1101:12310:1770 2:N:0:5
CTATTCTTGAGCGTACTCGACGAAGTTTCGTGGGGGGGGGGGGGGGAA
+
,F:FFFFFFFFFFFFFFFFFF,FFFFFFFFFFFFFFFFFFFFFF:,F:
@FS10000125:27:BPA73017-1634:1:1101:12420:1770 2:N:0:5
TTCCTCTTGAGCGTACTCGACAAGTGCGGGGGGGGGGGGGGGGAAAGT
+
FFFFFFFFFFFFFFFFFFFFFFFFFFFFFFFFFFFFFFFFFFF:F:,,
@FS10000125:27:BPA73017-1634:1:1101:13990:1770 2:N:0:5
AAAGGCTTGAGCGTACTCGACGAAGTTGTCAGGGGGGGGGGGGGGGGA
+
FFFFFFFFFFFFFFFFFFFFFFFFFFFFFFFFFFFFFFFFFFFF,,,,
@FS10000125:27:BPA73017-1634:1:1101:14150:1770 2:N:0:5
TGTAGATTGAGCGTACTCGACGAAGTCACGAGGGGGGGGGGGGGGGAA
+
,,FF,FFFFFFFFFFFFFFFFFFFFFFF,,,FFFFFFFFFFFFFFF:F
@FS10000125:27:BPA73017-1634:1:1101:14360:1770 2:N:0:5
CAGGCCTTGAGCGTACTCGACGAAGTTGCTTGGGGGGGGGGGGGGGGA
+
FFFFFFFFFFFFFFFFFFFFFFFFFFFFFFFFFFFFFFFFFFFFFFF,
@FS10000125:27:BPA73017-1634:1:1101:14410:1770 2:N:0:5
TTTACGTTGAGCGTACTCGACGAAGTTACGTGGGGGGGGGGGGGGGGA
+
FF:FFFFFFFFFFFFFFFFFFFFFFFFFFFFFFFFFFFFFFFFFFF:,
@FS10000125:27:BPA73017-1634:1:1101:15640:1770 2:N:0:5
CAGACGTTGAGCGTACTCGACGAAGTTTGGTGGGGGGGGGGGGGGGGA
+
::FFF,FFFFFFFFFFFFFFFFFFFFFFFFFFFFFFFFFFFFFFFF,F
@FS10000125:27:BPA73017-1634:1:1101:15870:1770 2:N:0:5
TTCAGATTGAGCGTACTCGACGAAGTTAGTTCGGGGCGGGGGGGGGGA
+
F,F,,:FFFFFFFFFFFFFFFFFFFFF,FF,,FFFFFFFFFFFFFFF,
@FS10000125:27:BPA73017-1634:1:1101:15900:1770 2:N:0:5
ACATATTTGAGCGTACTCGACGAAGTTACTAGGGGGGGGGGGGGGGGA
+
FFFFFFFFFFFFFFFFFFFFFFFFFFFFFFFFFFFFFFFFFFFFFFFF
@FS10000125:27:BPA73017-1634:1:1101:16020:1770 2:N:0:5
TATCCATTGAGCGTACTCGACGAAGTTTGGGGGGGGGGGGGGGGAGAG
+
:FFFFFFFFFFFFFFFFFFFFFFFFFFFFFFFFFFFFFFFFFF,,,F,
@FS10000125:27:BPA73017-1634:1:1101:1070:1780 2:N:0:5
ACATTCTTGAGCGTACTCGACGAAGTTTCAGGGGGGGGGGGGGGGAAA
+
FFFFFFFFFFFFFFFFFFFFFFFFFFFFFFFFFFFFFFFFFFFF,F:,
@FS10000125:27:BPA73017-1634:1:1101:2440:1780 2:N:0:5
TTACGGTTGAGCGTACTCGACGAAGTTAAAGGGGGGGGGGGGGGGGGA
+
,FFFFFFFFFFFFFFFFFFFFFFFFFFFFFFFFFFFFFFFFFFFFF,F
@FS10000125:27:BPA73017-1634:1:1101:3220:1780 2:N:0:5
AGCGGTTTGAGCGTACTCGACGAAGTTGGCAGGGGGGGGGGGGGGGAA
+
F:FFFFFFFFFFFFFFFFFFFFFFFFFFFFFFFFFFFFFFFFFFFF,F
@FS10000125:27:BPA73017-1634:1:1101:3460:1780 2:N:0:5
TCCTATTTGAGCGTACTCGACGAAGTTTACGGGGGGGGGGGGGGGAAA
+
FFF::FFFFFFFFFFFFFFFFFFFFFFFFFFFFFFFFFFFFFFF:F,,
@FS10000125:27:BPA73017-1634:1:1101:4620:1780 2:N:0:5
AATCTCTTGAGCGTACTCGACGAAGTGGGGGGGGGGGGGGGGAAATTG
+
:,,F,FFFFFFFFFFFFFFFFFFFFFFFFFFFFFFFFFFFFF:,F,,,
@FS10000125:27:BPA73017-1634:1:1101:6180:1780 2:N:0:5
TCTCCGTTGAGCGTACTCGACGAAGTTGCCAGGGGGGGGGGGGGGGGA
+
,FFFFFFFFFFFFFFFFFFFFFFFFFFFFFFFFFFFFFFFFFFFFFFF
@FS10000125:27:BPA73017-1634:1:1101:7890:1780 2:N:0:5
ATTTCATTGAGCGTACTCGACGAAGTTGGCCGGGGAGGGGGGGGGGGG
+
FFFFFFFFFFFFFFFFFFFFFFFFFFFFFFFFFFFFFFFFFFFFFFF:
@FS10000125:27:BPA73017-1634:1:1101:8060:1780 2:N:0:5
TTAATATTGAGCGTACTCGACGAAGGGGGGGGGGGGGGGGGAATTCGA
+
,,FFFFFFFFFFFFFFFFFFFFFFFFFFFFFFFFFFFFFFFFF,F,,:
@FS10000125:27:BPA73017-1634:1:1101:9820:1780 2:N:0:5
AGTTCTTTGAGCGTACTCGACGAAGTTGTAAGGGGGGGGGGGGGGGGA
+
:,FFFFFFFFFFFFFFFFFFFFFFFFFFFFFFFFFFFFFFFFFFFF:F
@FS10000125:27:BPA73017-1634:1:1101:10710:1780 2:N:0:5
TTCTACTTGAGCGTACTCGACGAAGTTAATCGGGGGGGGGGGGGGGAA
+
F,FFFFFFFFFFFFFFFFFFFFFFFFFFFFFFFFFFFFFFFFFFF,FF
@FS10000125:27:BPA73017-1634:1:1101:12670:1780 2:N:0:5
CTTTAGTTGAGCGTACTCGACGAAGTTCAGGGGGGGGGGGGGGGGGAA
+
FFFFFFFFFFFFFFFFFFFFFFFFFFFFFFFFFFFFFFFFFFFFFFFF
@FS10000125:27:BPA73017-1634:1:1101:14070:1780 2:N:0:5
CCCTGCTTGAGCGTACTCGACGAAGTTTATTCGGGGGGGGGGGGGGGG
+
FFFF:FFFF:FFFFFFFFFFFF:FFFFFFFFFFFFFFFFFFF:::,,:
@FS10000125:27:BPA73017-1634:1:1101:14860:1780 2:N:0:5
ATCAGTTTGAGCGTACTCGACGAAGTTCTGGGGGGGGGGGGGGGGAAT
+
FF:,,FFFFFFFFFFFFFFFFFFFFFF:,,FFFFFFFFFFFFFF,F::
@FS10000125:27:BPA73017-1634:1:1101:15570:1780 2:N:0:5
CAGGATTTGAGCGTACTCGACGAAGTTTCTTGGGGGGGGGGGGGGGAA
+
FF:,F:FFFFFFFFFFFFFFFFFFFFFFFFFFFFFFFFFFFF:FF,FF
@FS10000125:27:BPA73017-1634:1:1101:15680:1780 2:N:0:5
TTCAAATTGAGCGTACTCGACGAAGTTATTAGGGGGGGGGGGGGGGAA
+
FFFFFFFFFFFFFFFFFFFFFFFFFFFFFFFFFFFFFFFFFFFFFF,F
@FS10000125:27:BPA73017-1634:1:1101:1200:1790 2:N:0:5
CATTCTTTGAGCGTACTCGACGAAGTTACCAGGGGGGGGGGGGGGGGA
+
FF:FFFFFFFFFFFFFFFFFFFFFFFFFFFFFFFFFFFFFFFFFFF,F
@FS10000125:27:BPA73017-1634:1:1101:2220:1790 2:N:0:5
TTATCTTTGAGCGTACTCGACGAAGTTGGTTGGGGGGGGGGGGGGGGA
+
,:FFFFFFFFFFFFFFFFFFFFFFFFFFFFFFFFFFFFFFFFFFFF,F
@FS10000125:27:BPA73017-1634:1:1101:2340:1790 2:N:0:5
CTTGATTTGAGCGTACTCGACGAAGTTATGCGGGGGGGGGGGGGGGGA
+
F,FFFFFFFFFFFFFFFFFFFFFFFFFFFFFFFFFFFFFFFFFFFFF,
@FS10000125:27:BPA73017-1634:1:1101:2620:1790 2:N:0:5
GCCGATTTGAGCGTACTCGACGAAGTTTGGCGGGGGGGGGGGGGGGAA
+
,FFFFFFFFFFFFFFFFFFFFFFFFFFFFFFFFFFFFFFFFFFF,F::
@FS10000125:27:BPA73017-1634:1:1101:3050:1790 2:N:0:5
TTATCATTGAGCGTACTCGACGAAGTTTTAAGGGGGGGGGGGGGGGAA
+
FFFFFFFFFFFFFFFFFFFFFFFFFFFFFFFFFFFFFFFFFFFFFF:F
@FS10000125:27:BPA73017-1634:1:1101:3240:1790 2:N:0:5
TTAATCTTGAGCGTACTCGACGAAGGGGGGGGGGGGGGGGGAGGAGTG
+
FFFFFFFFFFFFFFFFFFFFFFFFFFFFFFFFFF,F,F:FF:,:F,,,
@FS10000125:27:BPA73017-1634:1:1101:3250:1790 2:N:0:5
TTAATCTTGAGCGTACTCGACGAAGGGGGGGGGGGGGGGGGGGAGGGA
+
FFFFFFFFFFFFFFFFFFFFFFFFFFFFFFFFFFFFFFFFF,,F,,,,
@FS10000125:27:BPA73017-1634:1:1101:3730:1790 2:N:0:5
ACACGTTTGAGCGTACTCGACGAAGTTGATTGGGGGGGGGGGGGGAGA
+
FFFF:FFFFFFFFFFFFFFFFFFFFFFFFFFFFFFFFFFFFFFFFF,F
@FS10000125:27:BPA73017-1634:1:1101:3980:1790 2:N:0:5
AACTCTTTGAGCGTACTCGACGAAGTTAAGCAGGGGGGGGGGGGGGAA
+
F:FFFFFFFFFFFFFFFFFFFFFFFFFFFFFFFFFFFFFFFFFFFFFF
@FS10000125:27:BPA73017-1634:1:1101:4110:1790 2:N:0:5
TTGCGGTTGAGCGTACTCGACGAAGTTGTCAGGGGGGGGGGGGGGGAA
+
::,:,FFFFFFFFFFFFFFFFFFFFFFFFFFFFFFFFFFFFFFFF:,F
@FS10000125:27:BPA73017-1634:1:1101:4720:1790 2:N:0:5
ATGTTATTGAGCGTACTCGACGAAGTTGGGCGGGGGGGGGGGGGGGAA
+
FFFFFFFFFFFFFFFFFFFFFFFFFFFFFFFFFFFFFFFFFFFFFFFF
@FS10000125:27:BPA73017-1634:1:1101:5360:1790 2:N:0:5
TACGCATTGAGCGTACTCGACGAAGTTTACTGGGGGGGGGGGGGGGGA
+
FFFFFFFFFFFFFFFFFFFFFFFFFFFFFFFFFFFFFFFFFFFFFF:F
@FS10000125:27:BPA73017-1634:1:1101:5630:1790 2:N:0:5
CTGTACTTGAGCGTACTCGACGAAGTTGATCGGGGGGGGGGGGGGGAA
+
F:FFFFFFFFFFFFFFFFFFFFFFFFFFFFFFFFFFFFFFFFFFF,FF
@FS10000125:27:BPA73017-1634:1:1101:6440:1790 2:N:0:5
AATGGATTGAGCGTACTCGACGAAGTTGCTTGGGGGGGGGGGGGGGGA
+
,:FFFFFFFFFFFFFFFFFFFFFFFFFFFFFFFFFFFFFFFFFFF,:F
@FS10000125:27:BPA73017-1634:1:1101:8430:1790 2:N:0:5
ACAAGATTGAGCGTACTCGACGAAGTTCGAAGGGGGGGGGGGGGGGAA
+
FFFFFFFFFFFFFFFFFFFFFFFFFFFFFFFFFFFFFFFFFFFFF::F
@FS10000125:27:BPA73017-1634:1:1101:9220:1790 2:N:0:5
TTAGAGTTGAGCGTACTCGACGAAGTTTGCAGGGGGGGGGGGGGGGAA
+
FFFFFFFFFFFFFFFFFFFFFFFFFFFFFFF:FFFFFFFFFFFFF,,F
@FS10000125:27:BPA73017-1634:1:1101:10270:1790 2:N:0:5
TACTCTTTGAGCGTACTCGACGAAGTTGGGGGGGGGGGGGGGAGGTCG
+
FFF:FFFFFFFFFFFFFFFFFFFFFFFFFFFFFFFFFFFF::F,,F,:
@FS10000125:27:BPA73017-1634:1:1101:11100:1790 2:N:0:5
TAGGGCTTGAGCGTACTCGACGAAGTTTGCCGGGGGGGGGGGGGGGAA
+
FFFFFFFFFFFFFFFFFFFFFFFFFFFFFFFFFFFFFFFFFFFF,,F,
@FS10000125:27:BPA73017-1634:1:1101:12450:1790 2:N:0:5
TTGTGGTTGAGCGTACTCGACGAAGTTGGACGGGGGGGGGGGGGGGGA
+
FFFFFFFFFFFFFFFFFFFFFFFFFFFFFFFFFFFFFFFFFFFFFFF,
@FS10000125:27:BPA73017-1634:1:1101:12910:1790 2:N:0:5
ATTCATTTGAGCGTACTCGACGAAGTTTGGACGGGGGGGGGGGGGGGG
+
F,FFFFFFFFFFFFFFFFFFFFFFFFFFFFFFFFFFFFFFFFFFFFFF
@FS10000125:27:BPA73017-1634:1:1101:13010:1790 2:N:0:5
ATGACTTTGAGCGTACTCGACGAAGTTGGCCGGGGGGGGGGGGGGGGG
+
FFFFFFFFFFFFFFFFFFFFFFFFFFFFFFFFFFFFFFFFFFFFFFF,
@FS10000125:27:BPA73017-1634:1:1101:13440:1790 2:N:0:5
AGGTTATTGAGCGTACTCGACGAAGTGGGGGGGGGGGGGGGAAATCGA
+
F,FFFFFFFFFFFFFFFFFFFFFFFFFFFFFFFFFFFFFFFF,,FF,,
@FS10000125:27:BPA73017-1634:1:1101:14080:1790 2:N:0:5
ATCTTATTGAGCGTACTCGACGAAGTTCATTGGGGGGGGGGGGGGGGA
+
FFF::,FFFFFFFFFFFFFFFFFFFFF:,FF,FFFFFFFFFFFFF,,F
@FS10000125:27:BPA73017-1634:1:1101:14280:1790 2:N:0:5
ACATGTTTGAGCGTACTCGACGAAGTTGGCAGGGGGGGGGGGGGGGAA
+
FFFFFFFFFFFFFFFFFFFFFFFFFFFFFFFFFFFFFFFFFFFF:,FF
@FS10000125:27:BPA73017-1634:1:1101:15120:1790 2:N:0:5
TCCCCATTGAGCGTACTCGACGAAGTTAGCTGGGGGGGGGGGGGGGAA
+
FFFFFFFFFFFFFFFFFFFFFFFFFFFFFFFFFFFFFFFFFFFFFF,F
@FS10000125:27:BPA73017-1634:1:1101:15840:1790 2:N:0:5
CAGTTTTTGAGCGTACTCGACGAAGTTTGTCGGGGGGGGGGGGGGGAA
+
FFFFFFFFFFFFFFFFFFFFFFFFFFFFFFFFFFFFFFFFFFFF,,F:
@FS10000125:27:BPA73017-1634:1:1101:1150:1800 2:N:0:5
TTTAGCTTGAGCGTACTCGACGAAGTTCTGAGGGGGGGGGGGGGGGAA
+
FFFFFFFFFFFFFFFFFFFFFFFFFFFFFFFFFFFFFFFFFFFFF:FF
@FS10000125:27:BPA73017-1634:1:1101:1230:1800 2:N:0:5
TCCAGGTTGAGCGTACTCGACGAAGTTTGGTGGGGGGGGGGGGGGGAA
+
FFFFFFFFFFFFFFFFFFFFFFFFFFFFFFFFFFFFFFFFFFFFF,F:
@FS10000125:27:BPA73017-1634:1:1101:1710:1800 2:N:0:5
ACAGTATTGAGCGTACTCGACGAAGTTTAGAGGGGGGGGGGGGGGGGG
+
FFFFFFFFFFFFFFFFFFFFFFFFFFFFFFFFFFFFFFFFFFFFFFF:
@FS10000125:27:BPA73017-1634:1:1101:2620:1800 2:N:0:5
TGGAATTTGAGCGTACTCGACGAAGTTGCTAGGGGGGGGGGGGGGGGA
+
,,FFFFFFFFFFFFFFFFFFFFFFFFFFFFFFFFFFFFFFFFFFFFF:
@FS10000125:27:BPA73017-1634:1:1101:2650:1800 2:N:0:5
TTACCATTGAGCGTACTCGACGAAGTTGCTGGGGGGGGGGGGGGGAAA
+
:FFFFFFFFFFFFFFFFFFFFFFFFFFFFFFFFFFFFFFFFFFF,F,,
@FS10000125:27:BPA73017-1634:1:1101:2750:1800 2:N:0:5
ACTCGATTGAGCGTACTCGACGAAGTTGGGGGGGGGGGGGGGAAGTCG
+
FFFFFFFFFFFFFFFFFFFFFFFFFFFFFFFFFFFFFFFFF,F,,F,F
@FS10000125:27:BPA73017-1634:1:1101:4290:1800 2:N:0:5
TATTGATTGAGCGTACTCGACGAAGTTTGGTGGGGGGGGGGGGGGGAA
+
,:FFFFFFFFFFFFFFFFFFFFFFFFFFFFFFFFFFFFFFFFFFF:FF
@FS10000125:27:BPA73017-1634:1:1101:4540:1800 2:N:0:5
CTAAGTTTGAGCGTACTCGACGAAGTTCCAGGGGGGGGGGGGGGGGGA
+
FFFFFFFFFFFFFFFFFFFFFFFFFFFFFFFFFFFFFFFFFFFFFF::
@FS10000125:27:BPA73017-1634:1:1101:4990:1800 2:N:0:5
CTTCATTTGAGCGTACTCGACGAAGTTGCCTGGGGGGGGGGGGGGGGA
+
FFFFFFFFFFFFFFFFFFFFFFFFFFFFFFFFFFFFFFFFFFFFF:FF
@FS10000125:27:BPA73017-1634:1:1101:5030:1800 2:N:0:5
TTGATATTGAGCGTACTCGACGAAGTTGCTGGGGGGGGGGGGGGGAAA
+
FFFFFFFFFFFFFFFFFFFFFFFFFFFFFFFFFFFFFFFFFFFFF,FF
@FS10000125:27:BPA73017-1634:1:1101:5430:1800 2:N:0:5
ATTACTTTGAGCGTACTCGACGAAGTTGACCGGGGGGGGGGGGGGGAA
+
F,FFFFFFFFFFFFFFFFFFFFFFFFFFFFFFFFFFFFFFFFFFFF:F
@FS10000125:27:BPA73017-1634:1:1101:5610:1800 2:N:0:5
CATAGTTTGAGCGTACTCGACGAAGGGGGGGGGGGGGGGAGATCGGAA
+
FFFFFFFFFFFFFFFFFFFFFFFFFFFFFFFFFFFFFFF,,,F,,,,:
@FS10000125:27:BPA73017-1634:1:1101:6620:1800 2:N:0:5
TCGGTTTTGAGCGTACTCGACGAGGTTAGCTGGGGGGGGGGGGGGAGA
+
,FFFFFFFFFFFFFFFFFFFFFFFFFFFFFFFFFFFFFFFFFFF::,,
@FS10000125:27:BPA73017-1634:1:1101:6630:1800 2:N:0:5
TCGGTTTTGAGCGTACTCGACGAGGTTAGCTGGGGGGGGGGGGGGGGG
+
,F:FFFFFFFFFFFFFFFFFFFFFFFFFFFFFFFFFFFFFFFFFF:,F
@FS10000125:27:BPA73017-1634:1:1101:7500:1800 2:N:0:5
ACAATACTGAGCGTACTCGACGAAGTTTAACGGGGGGGGGGGGGGGAA
+
FFFFFF,FFFFFFFFFFFFFFFFFFFFFFFFFFFFFFFFFFFF,F,,,
@FS10000125:27:BPA73017-1634:1:1101:7590:1800 2:N:0:5
CCTTGATTGAGCGTACTCGACGAAGTTCTAGGGGGGGGGGGGGGGGGA
+
FFFF:FFFFFFFFFFFFFFFFFFFFFFFFFFFFFFFFFFFFFFF:,,F
@FS10000125:27:BPA73017-1634:1:1101:8690:1800 2:N:0:5
TCAGCATTGAGCGTACTCGACGAAGTTTTGAGGGGGGGGGGGGGGGAA
+
,FFFFFFFFFFFFFFFFFFFFFFFFFFFFFFFFFFFFFFFFFFFF:FF
@FS10000125:27:BPA73017-1634:1:1101:10930:1800 2:N:0:5
TTTTGCTTGAGCGTACTCGACGAAGTTACCAGGGGGGGGGGGGGGGGG
+
FFFFFFFFFFFFFFFFFFFFFFFFFFFFFFFFFFFFFFFFFFFFFFF,
@FS10000125:27:BPA73017-1634:1:1101:12030:1800 2:N:0:5
ATTTACTTGAGCGTCGACGAAGTTGGGTGGGGGGGGGGGGGAAATCGA
+
FFFFFFFFFFFFFFFFFFFFFFFFFFFFFFFFFFFFFFFFFF:,F,,,
@FS10000125:27:BPA73017-1634:1:1101:13020:1800 2:N:0:5
GCCCTATTGAGCGTACTCGACGAAGTTTCACGGGGGGGGGGGGGAGAT
+
FF,,FFFFFFFFFFFFFFFFFFFFFFF,F,,FFFFFFFFFFFF,F,,F
@FS10000125:27:BPA73017-1634:1:1101:13940:1800 2:N:0:5
TTTTGCTTGAGCGTACTCGACGAAGTTACGGGGGGGGGGGGGGAAAGT
+
F,FFFFFFFFFFFFFFFFFFFFFFFFFFFFFFFFFFFFFFFFF:F:,,
@FS10000125:27:BPA73017-1634:1:1101:15540:1800 2:N:0:5
CTGGGGTTGAGCGTACTCGACGAAGGGGGGGGGGGGGGGGAAATTGGA
+
FFFFFFFFFFFFFFFFFFFFFFFFFFFFFFFFFFFFFFFF,,,F,,,F
@FS10000125:27:BPA73017-1634:1:1101:15700:1800 2:N:0:5
TTCTTCTTGAGCGTACTCGACGAAGTTGCGCGGGGGGGGGGGGGGGAA
+
FFFFFFFFFFFFFFFFFFFFFFFFFFFFFFFFFFFFFFFFFFFFFFFF
@FS10000125:27:BPA73017-1634:1:1101:1670:1810 2:N:0:5
TTCGTTTTGAGCGTACTCGACGAAGTTAGGTGGGGGGGGGGGGGGAAA
+
,FFFFFFFFFFFFFFFFFFFFFFFFFFFFFFFFFFFFFFFFFFFFF::
@FS10000125:27:BPA73017-1634:1:1101:2090:1810 2:N:0:5
CTACCATTGAGCGTACTCGACGAAGTTGAGGGGGGGGGGGGGGGGAAA
+
FFFFFFFFFFFFFFFFFFFFFFFFFFFFFFFFFFFFFFFFFFFFF,F:
@FS10000125:27:BPA73017-1634:1:1101:2320:1810 2:N:0:5
TTTTTCTTGAGCGTACTCGACGAAGTTACAAGGGGGGGGGGGGGGGAA
+
,FFFFFFFFFFFFFFFFFFFFFFFFFFFFFFFFFFFFFFFFFFFFFFF
@FS10000125:27:BPA73017-1634:1:1101:2640:1810 2:N:0:5
GAGAACTTGAGCGTACTCGACGAAGTTACCCGGGGGGGGGGGGGGGGG
+
,,FFFFFFFFFFFFFFFFFFFFFFFFFFFFFFFFFFFFFFFFFFFFF:
@FS10000125:27:BPA73017-1634:1:1101:3380:1810 2:N:0:5
TTGCGTTTGAGCGTACTCGACGAAGTTCAGAGGGGGGGGGGGGGGGGA
+
FFFFFFFFFFFFFFFFFFFFFFFFFFFFFFFFFFFFFFFFFFFFFFFF
@FS10000125:27:BPA73017-1634:1:1101:3850:1810 2:N:0:5
CCTTGATTGAGCGTACTCGACGAAGTTAGCCGGGGGGGGGGGGGGGGA
+
FFFFFFFFFFFFFFFFFFFFFFFFFFFFFFFFFFFFFFFFFFFFF,,,
@FS10000125:27:BPA73017-1634:1:1101:4700:1810 2:N:0:5
TCTTCTTTGAGCGTACTCGACGAAGTTCACCGGGGGGGGGGGGGGGAA
+
FFFFFFFFFFFFFFFFFFFFFFFFFFFFFFFFFFFFFFFFFFFFFF,:
@FS10000125:27:BPA73017-1634:1:1101:4820:1810 2:N:0:5
CCAATATTGAGCGTACTCGACGAAGTTACGTGGGGGGGGAGAGGGGAA
+
FFFFFFFFFFFFFFFFFFFFFFFFFFFFFFFFFFFFFFF,F,,,FFF:
@FS10000125:27:BPA73017-1634:1:1101:6450:1810 2:N:0:5
CATATTTTGAGCGTACTCGACGAAGTTAGGGGGGGGGGGGGGGGGGAA
+
FFFFFFFFFFFFFFFFFFFFFFFFFFFFFFFFFFFFFFFFFFFFF:,F
@FS10000125:27:BPA73017-1634:1:1101:6530:1810 2:N:0:5
TCACACTTGAGCGTACTCGACGAAGTTCAACGGGGGGGGGGGGGGGAA
+
FFFFFFFFFFFFFFFFFFFFFFFFFFFFFFFFFFFFFFFFFFFFFFFF
@FS10000125:27:BPA73017-1634:1:1101:6640:1810 2:N:0:5
AATTCCTTGAGCGTACTCGACGAAGTTGAGAGGGGGGGGGGGGGGGAA
+
FFFFFFFFFFFFFFFFFFFFFFFFFFFFFFFFFFFFFFFFFFFF:FFF
@FS10000125:27:BPA73017-1634:1:1101:6660:1810 2:N:0:5
TTGAACTTGAGCGTACTCGACGAAGTTCACGGGGGGGGGGGGGGAGAT
+
,F,FFFFFFFFFFFFFFFFFFFFFFFF,FF,FFFFFFFFFFFF:F,::
@FS10000125:27:BPA73017-1634:1:1101:7540:1810 2:N:0:5
TTATTTTTGAGCGTACTCGACGAAGTTGCCGGGGGGGGGGGGGGGGAA
+
FFFFFFFFFFFFFFFFFFFFFFFFFFFFFFFFFFFFFFFFFFFF,,F,
@FS10000125:27:BPA73017-1634:1:1101:10780:1810 2:N:0:5
GTATCTTTGAGCGTACTCGACGAAGTTCTCGGGGGGGGGGGGGGGAAA
+
,,FFFFFFFFFFFFFFFFFFFFFFFFFFFFFFFFFFFFFFFFFF:F:,
@FS10000125:27:BPA73017-1634:1:1101:10990:1810 2:N:0:5
TACAATTTGAGCGTACTCGACGAAGTTGTTGGGGGGGGGGGGGGGGGG
+
,FFFFFFFFFFFFFFFFFFFFFFFFFFFFFFFFFFFFFFFFFFFFFFF
@FS10000125:27:BPA73017-1634:1:1101:11280:1810 2:N:0:5
TTATTATTGAGCGTACTCGACGAAGTTCCGGGGGGGGGGGGGGGAGAT
+
FFFFFFFFFFFFFFFFFFFFFFFFFFFFFFFFFFFFFFFFFFF,F,,F
@FS10000125:27:BPA73017-1634:1:1101:12170:1810 2:N:0:5
CTCAATTTGAGCGTACTCGACGAAGTTCTAGGGGCGGGGGGGGGGGGG
+
FFFFFFFFFFFFFFFFFFFFFFFFFFFFFFFFFFFFFFFFFFFFFFF:
@FS10000125:27:BPA73017-1634:1:1101:12370:1810 2:N:0:5
TCCCACTTGAGCGTACTCGACGAAGTTGCTTGGGGGGGGGGGGGGGGA
+
FFFFFFFFFFFFFFFFFFFFFFFFFFFFFFFFFFFFFFFFFFFFFFF,
@FS10000125:27:BPA73017-1634:1:1101:12400:1810 2:N:0:5
CTATTTTTGAGCGTACTCGACGAAGTTGCAAGGGGGGGGGGGGGGGAA
+
FFFFFFFFFFFFFFFFFFFFFFFFFFFFFFFFFFFFFFFFFFFFF,FF
@FS10000125:27:BPA73017-1634:1:1101:12540:1810 2:N:0:5
TTTGTCTTGAGCGTACTCGACGAAGTTGCCTGGGGGGGGGGGGGGGGG
+
,FFFFFFFFFFFFFFFFFFFFFFFFFFFFFFFFFFFFFFFFFFFFFFF
@FS10000125:27:BPA73017-1634:1:1101:13560:1810 2:N:0:5
CAAGCGTTGAGCGTACTCGACGAAGTTGCGGGGGGGGGGGGGGGAAAT
+
FFFFFFFFFFFFFFFFFFFFFFFFFFFFFFFFFFFFFFFFFFFFF::F
@FS10000125:27:BPA73017-1634:1:1101:14190:1810 2:N:0:5
TTTATCTTGAGCGTACTCGACGAAGTTATAAGGGGGGGGGGGGGGGAG
+
,,FFFFFFFFFFFFFFFFFFFFFFFFFFFFFFFFFFFFFFFFF:,:,:
@FS10000125:27:BPA73017-1634:1:1101:15070:1810 2:N:0:5
CCATGGTTGAGCGTACTCGACGAAGTTGACGGGGGGGGGGGGGGGGGG
+
FFFFFFFFF:FFFFFFFFFFFFFFFFFFFFFFFFFFFFFFF:F::,::
@FS10000125:27:BPA73017-1634:1:1101:15400:1810 2:N:0:5
TATCTGTTGAGCGTACTCGACGAAGTTGCCAGGGGGGGGGGGGGGGAA
+
F,FFFFFFFFFFFFFFFFFFFFFFFFFFFFFFFFFFFFFFFFFFF,,F
@FS10000125:27:BPA73017-1634:1:1101:15440:1810 2:N:0:5
CTGAATTTGAGCGTACTCGACGAAGTTTCGCGGGGGGGGGGGGGGGGA
+
FFFFFFFFFFFFFFFFFFFFFFFFFFFFFFFFFFFFFFFFFFFFFF,F
@FS10000125:27:BPA73017-1634:1:1101:15950:1810 2:N:0:5
AGCTTTTTGAGCGTACTCGACGAAGTTCATGGGGGGGGGGGGGGGGGA
+
,:,,,FFFFFFFFFFFFFFFFFFFFFF,,::,FFFFFFFFFFFFFF,,
@FS10000125:27:BPA73017-1634:1:1101:1970:1820 2:N:0:5
AACTTGTTGAGCGTACTCGACGAAATTCACAGGGGGGGGGGGGGGGAA
+
F:FFFFFFFFFFFFFFFFFFFFFFFFFFFFFFFFFFFFFFFFFFF,FF
@FS10000125:27:BPA73017-1634:1:1101:2720:1820 2:N:0:5
ATAACTTTGAGCGTACTCGACGAAGTTTTGCGGGGGGGGGGGGGGGAA
+
F,FFFFFFFFFFFFFFFFFFFFFFFFFFFFFFFFFFFFFFFFFFFF:F
@FS10000125:27:BPA73017-1634:1:1101:4870:1820 2:N:0:5
TTTGCCTTGAGCGTACTCGACGAAGTTGGGTGGGGGGGGGGGGGGGAA
+
,FFFFFFFFFFFFFFFFFFFFFFFFFFFFFFFFFFFFFFFFFFFF,:F
@FS10000125:27:BPA73017-1634:1:1101:5260:1820 2:N:0:5
CCCCACTTGAGCGTACTCGACGAAGTTCCGCGGGGGGGGGGGGGGGGG
+
FFFFFFFFFFFFFFFFFFFFFFFFFFFFFFFFFFFFFFFFFFFFFFF,
@FS10000125:27:BPA73017-1634:1:1101:6190:1820 2:N:0:5
CCAACGTTGAGCGTACTCGACGAAGTTATCAGGGGGGGGGGGGGGGAA
+
FFFFFFFFFFFFFFFFFFFFFFFFFFFFFFFFFFFFFFFFFFFFFF,F
@FS10000125:27:BPA73017-1634:1:1101:6810:1820 2:N:0:5
ATAGTATTGAGCGTACTCGACGAAGTTCAGCCGGGGGGGGGGGGGGGA
+
FFFFFFFFFFFFFFFFFFFFFFFFFFFFFFFFFFFFFFFFFFFFFF,F
@FS10000125:27:BPA73017-1634:1:1101:6930:1820 2:N:0:5
CCTGTATTGAGCGTACTCGACGAAGTTACCGGGGGGGGGGGGGGGAAA
+
FFFFFFFFFFFFFFFFFFFFFFFFFFFFFFFFFFFFFFFFFFFFFFF:
@FS10000125:27:BPA73017-1634:1:1101:9400:1820 2:N:0:5
TCGATCTTGAGCGTACTCGACGAAGTTGCAAGGGGGGGGGGGGGGGGG
+
FFFFFFFFFFFFFF:FFFFFFFFFFFFFFFFFFFFFFFFFFFFFFFF:
@FS10000125:27:BPA73017-1634:1:1101:10250:1820 2:N:0:5
TCATTCTTGAGCGTACTCGACGAAGTTAAAGGGGGGGGGGGGGGGAGT
+
,F:FFFFFFFFFFFFFFFF:FFFFFFFFF:FFFFFFFFFFFFFF,F,,
@FS10000125:27:BPA73017-1634:1:1101:10430:1820 2:N:0:5
TTTGATTTGAGCGTACTCGACGAAGTTACACGGGGGGGGGGGGGGGAA
+
FFFFFFFFFFFFFFFFFFFFFFFFFFFFFFFFFFFFFFFFFFFFF:,F
@FS10000125:27:BPA73017-1634:1:1101:10880:1820 2:N:0:5
TAAGCGTTGAGCGTACTCGACGAAGTGGGGGGGGGGGGGGGAAATCGA
+
FFFFFFFFFFFFFFFFFFFFFFFFFFFFFFFFFFFFFFFFFF,,F:,,
@FS10000125:27:BPA73017-1634:1:1101:11370:1820 2:N:0:5
TTATTATTGAGCGTACTCGACGAAGTTCCGGGGGGGGGGGGGGGAAAT
+
FFFFFFFFFFFFFFFFFFFFFFFFFFFFFFFFFFFFFFFFFFF,FFFF
@FS10000125:27:BPA73017-1634:1:1101:11880:1820 2:N:0:5
TTTATATTGAGCGTACTCGACGAAGTGGGGGGGGGGGGGGGAATTCGA
+
FFFFFFFFFFFFFFFFFFFFFFFFFFFFFFFFFFFFFFFF:F,,::,F
@FS10000125:27:BPA73017-1634:1:1101:13300:1820 2:N:0:5
TACTGCTTGAGCGTACTCGACGAAGTTGATGGGGGGGGGGGGGGGAAT
+
,,F:FFFFFFFFFFFFFFFFFFFFFFFFFFFFFFFFFFFFFFFF,F,,
@FS10000125:27:BPA73017-1634:1:1101:13540:1820 2:N:0:5
ATACTCTTGAGCGTACTCGACGAAGTTGCGAGGGGGGGGGGGGGGGGA
+
:FFFFFFFFFFFFFFFFFFFFFFFFFFFFFFFFFFFFFFFFFFFFFF,
@FS10000125:27:BPA73017-1634:1:1101:2310:1830 2:N:0:5
TTTTTCTTGAGCGTACTCGACGAAGTTACAAGGGGGGGGGGGGGGGGA
+
,FFFFFFFFFFFFFFFFFFFFFFFFFFFFF:FFFFFFFFFFFFFFF,F
@FS10000125:27:BPA73017-1634:1:1101:3490:1830 2:N:0:5
TTGTCCTTGAGCGTACTCGACGAAGTTCAAGGGGGGGGGGGGGGGAAA
+
,FFFFFFFFFFFFFFFFFFFFFFFFFFFFFFFFFFFFFFFFFFF:FF,
@FS10000125:27:BPA73017-1634:1:1101:3820:1830 2:N:0:5
TATTGCTTGAGCGTACTCGACGAAGTTAGCAGGGGGGGGGGGGGGGGA
+
FFFFFFFFFFFFFFFFFFFFFFFFFFFFFFFFFFFFFFFFFFFFFF,F
@FS10000125:27:BPA73017-1634:1:1101:4380:1830 2:N:0:5
AATCTCTTGAGCGTACTCGACGAAGTTCAAAGGGGGGGGGGGGGGGGA
+
,,FFFFFFFFFFFFFFFFFFFFFFFFFFFFFFFFFFFFFFFFFFFF,:
@FS10000125:27:BPA73017-1634:1:1101:4480:1830 2:N:0:5
ATTTCATTGAGCGTACTCGACGAAGTTCTGCGGGGGGGGGGGGGGGAA
+
F,FFFFFFFFFFFFFFFFFFFFFFFFFFFFFFFFFFFFFFFFFFFFFF
@FS10000125:27:BPA73017-1634:1:1101:4490:1830 2:N:0:5
ATTTCATTGAGCGTACTCGACGAAGTGGGGGGGGGGGGGGGAAATCCG
+
F:FFFFFFFFFFFFFFFFFFFFFFFFFFFFFFFFFFFFFFFF,:F,,,
@FS10000125:27:BPA73017-1634:1:1101:4680:1830 2:N:0:5
ATCGCTTTGAGCGTACTCGACGAAGTTCAGCGGGGGGGGGGGGGGGAA
+
FFFFFFFFFFFFFFFFFFFFFFFFFFFFFFFFFFFFFFFFFFFFF:FF
@FS10000125:27:BPA73017-1634:1:1101:5260:1830 2:N:0:5
TCATAGTTGAGCGTACTCGACGAAGTTCTGTGGGGGGGGGGGGGGGGG
+
,FFFFFFFFFFFFFFFFFFFFFFFFFFFFFFFFFFFFFFFFFFFFFF,
@FS10000125:27:BPA73017-1634:1:1101:5450:1830 2:N:0:5
TATATATTGAGCGTACTCGACGAAGTTCGACGGGGGGGGGGGGGGGAA
+
FFFFFFFFFFFFFFFFFFFFFFFFFFFFFFFFFFFFFFFFFFFFF:FF
@FS10000125:27:BPA73017-1634:1:1101:6750:1830 2:N:0:5
CTCGTTTTGAGCGTACTCGACGAAGTTTCAGGGGGGGGGGGGGGGGAA
+
F,FFFFFFFFFFFFFFFFFFFFFFFFFFFFFFFFFFFFFFFFFFF,FF
@FS10000125:27:BPA73017-1634:1:1101:6920:1830 2:N:0:5
CCTGTATTGAGCGTACTCGACGAAGTTACCGGGGGGGGGGGGGGGGAA
+
FFFFFFFFFFFFFFFFFFFFFFFFFFFFFFFFFFFFFFFFFFFFF:FF
@FS10000125:27:BPA73017-1634:1:1101:8100:1830 2:N:0:5
ACCAGCTTGAGCGTACTCGACGAAGTTGCCAGGGGGGGGGGGGGGGAA
+
FFFFFFFFFFFFFFFFFFFFFFFFFFFFFFFFFFFFFFFFFFFFF:FF
@FS10000125:27:BPA73017-1634:1:1101:10470:1830 2:N:0:5
TTAGTGTTGAGCGTACTCGACGAAGTTGGTAGGGGGGGGGGGGGGGAA
+
F:FFFFFFFFFFFFFFFFFFFFFFFFFFFFFFFFFFFFFFFFF::,:F
@FS10000125:27:BPA73017-1634:1:1101:10810:1830 2:N:0:5
TTATCATTGAGCGTACTCGACGAAGTTGTTAGGGGGGGGGGGGGGGAA
+
,F,FFFFFFFFFFFFFFFFFFFFFFFF,FFFFFFFFFFFFFFFF:,,F
@FS10000125:27:BPA73017-1634:1:1101:10940:1830 2:N:0:5
GGAATTTTGAGCGTACTCGACGAAGTTTGGAGGGGGGGGGGGGGGGAA
+
,,FFFFFFFFFF:FFFFFFFFFFFFFFFFFFFFFFFFFFFF:FFF:,F
@FS10000125:27:BPA73017-1634:1:1101:12840:1830 2:N:0:5
TCGCAATTGAGCGTACTCGACGAAGAGGGGGGGGGGGGGGGGGAAGTC
+
,FFFFFFFFFFFFFFFFFFFFFFFFFFFFFFFFFFFFFFFFF,FF,F:
@FS10000125:27:BPA73017-1634:1:1101:13080:1830 2:N:0:5
ACCAACTTGAGCGTACTCGACGAAGTTGTGGGGGGGGGGGGGGGAAAT
+
FFFFFFFFFFFFFFFFFFFFFFFFFFFFFFFFFFFFFFFFFFF,FF,F
@FS10000125:27:BPA73017-1634:1:1101:13250:1830 2:N:0:5
TCAAACTTGAGCGTACTCGACGAAGTTAGCGGGGGGGGGGGGGGGGAT
+
FFFFFFFFFFFFFFFFFFFFFFFFFFFFFFFFFFFFFFFFF:FF,,:,
@FS10000125:27:BPA73017-1634:1:1101:13260:1830 2:N:0:5
TAGTATTTGAGCGTACTCGACGAAGTTCAAAGGGGGGGGGGGGGGGAA
+
FFFFFFFFFFFFFFFFFFFFFFFFFFFFFFFFFFFFFFFFFFFFF,FF
@FS10000125:27:BPA73017-1634:1:1101:1420:1840 2:N:0:5
AACTGCTTGAGCGTACTCGACGAAGTTGGCAGGGGGGGGGGGGGGGGA
+
,:FF::FFFFFFFFFFFFFFFFFFFFFF,FFFFFFFFFFFFFF:FF:F
@FS10000125:27:BPA73017-1634:1:1101:2670:1840 2:N:0:5
ACGTACTTGAGCGTACTCGACGAAGTTTACAGGGGGGGGGGGGGGGAA
+
FFFFFFFFFFFFFFFFFFFFFFFFFFFFFFFFFFFFFFFFFFFFF:,F
@FS10000125:27:BPA73017-1634:1:1101:3650:1840 2:N:0:5
TCCACGTTGAGCGTACTCGACGAAGTTATTGGGGGGGGGGGGGGGGAA
+
FFFFFFFFFFFFFFFFFFFFFFFFFFFFFFFFFFFFFFFFFFFF,F,F
@FS10000125:27:BPA73017-1634:1:1101:5350:1840 2:N:0:5
TCTGATTTGAGCGTACTCGACGAAGTTCGTCGGGGGGGGGGGGGGGAA
+
FFFFFFFFFFFFFFFFFFFFFFFFFFFFFFFFFFFFFFFFFFFFFFFF
@FS10000125:27:BPA73017-1634:1:1101:5680:1840 2:N:0:5
ACCGATTTGAGCGTACTCGACGAAGTTCATAGGGGGGGGGGGGGGGAA
+
FFFFFFFFFFFFFFFFFFFFFFFFFFFFFFFFFFFFFFFFFFFFF:,F
@FS10000125:27:BPA73017-1634:1:1101:7960:1840 2:N:0:5
CCAGTCTTGAGCGTACTCGACGAAGTTGAGCGGGGGGGGGGGGGGAGA
+
FFFFFFFFFFFFFFFFFFFFFFFFFFFFFFFFFFFFFFFFFFFFF:,F
@FS10000125:27:BPA73017-1634:1:1101:8000:1840 2:N:0:5
CATAACTTGAGCGTACTCGACGAAGTTGGGTGGGGGGGGGGGGGGGAA
+
FFFFFFFFFFFFFFFFFFFFFFFFFFFFFFFFFFFFFFFFFFFFF,F:
@FS10000125:27:BPA73017-1634:1:1101:8810:1840 2:N:0:5
TATTTTTTGAGCGTACTCGACGAAGTTCCGTGGGGGGGGGGGGGGGAA
+
,:FFFFFFFFFFFFFFFFFFFFFFFFFFFFFFFFFFFFFFFFFF,,F,
@FS10000125:27:BPA73017-1634:1:1101:10240:1840 2:N:0:5
ACAGTCTTGAGCGTACTCGACGAAGTTCCTCGGGGGGGGGGGGGGGAA
+
FF:,,,FFFFFFFFFFFFFFFFFFFFFFFF:,FFFFFFFFFFFFF:FF
@FS10000125:27:BPA73017-1634:1:1101:10480:1840 2:N:0:5
ATTTAATTGAGCGTACTCGACGAAGTTAAATCGGGGGGGGGGGGGGGA
+
,FFFFFFFFFFFFFFFFFFFFFFFFFFF,FF:FFFFFFFFFFFFF::,
@FS10000125:27:BPA73017-1634:1:1101:10880:1840 2:N:0:5
TATCGATTGAGCGTACTCGACGAAGTTTGTTGGGGGGGGGGGGGGGAA
+
FFFFFFFFFFFFFFFFFFFFFFFFFFFFFFFFFFFFFFFFFFFFF,FF
@FS10000125:27:BPA73017-1634:1:1101:11730:1840 2:N:0:5
TATTCATTGAGCGTACTCGACGAAGGGGGGGGGGGGGGGGGGGGGGAA
+
FFFFFFFFFFFFFFFFFFFFFFFFFFFFFFFFFFFFFF:F,,:,:,,,
@FS10000125:27:BPA73017-1634:1:1101:12040:1840 2:N:0:5
TTATTTTTGAGCGTACTCGACGAAGTTCAGAGGGGAGGGGGGGGGGGG
+
FFFFFFFFFFFFFFFFFFFFFFFFFFFFFFFFFFFFFFFFF:F,:FFF
@FS10000125:27:BPA73017-1634:1:1101:12150:1840 2:N:0:5
ACCGAATTGAGCGTACTCGACGAAGTTCCGTGGGGGGGGGGGGGGGAA
+
FFFFFFFFFFFFFFFFFFFFFFFFFFFFFFFFFFFFFFFFFFFF:,F:
@FS10000125:27:BPA73017-1634:1:1101:12800:1840 2:N:0:5
CTTTGGTTGAGCGTACTCGACGAAGTTAACAGGGGGGGGGGGGGGGAA
+
FFFFFFFFFFFFFFFFFFFFFFFFFFFFFFFFFFFFFFFFFFFF:,F:
@FS10000125:27:BPA73017-1634:1:1101:12990:1840 2:N:0:5
CCGATATTGAGCGTACTCGACGAAGTGGGGGGGGGGGGGGGGAGTTCG
+
FFFFFFFFFFFFFFFFFFFFFFFFFFFFFFFFFFFFFFFFF,:,,:,:
@FS10000125:27:BPA73017-1634:1:1101:13310:1840 2:N:0:5
CTGGATTTGAGCGTACTCGACGAAGTTGACGGGGGGGGGGGGGGGGAA
+
F:::FFFFFFFFFFFFFFFFFFFFFFFFFFFFFFFFFFFFFFFF:,:,
@FS10000125:27:BPA73017-1634:1:1101:13490:1840 2:N:0:5
TCCACGTTGAGCGTACTCGACGAAGTTGTGGGGGGGGGGGGGGGGGGA
+
,FFFFFFFFFFFFFFFFFFFFFFFFFFFFFFFFFFFFFFFFFFFFFFF
@FS10000125:27:BPA73017-1634:1:1101:15420:1840 2:N:0:5
ATGTCATTGAGCGGTACTCGACGAAGTTCTACGGGGGGGGGGGGGGGG
+
:FFFFFFFFFFFFFFFFFFFFFFFFFFFFFFFFFFFFFFFFFFFFFF,
@FS10000125:27:BPA73017-1634:1:1101:15650:1840 2:N:0:5
TTTGATTTGAGCGTACTCGACGAAGTTGGTTGGGGGGGGGGGGGGGAA
+
FFFFFFFFFFFFFFFFFFFFFFFFFFFFFFFFFFFFFFFFFFFFF,:F
@FS10000125:27:BPA73017-1634:1:1101:16280:1840 2:N:0:5
TTACGTTTGAGCGTACTCGACGAAGGGGGGGGGGGGGGGAGGTCGGAA
+
F,FFFFFFFFFFFFFFFFFFFFFFFFF:FFFFFFFFFF:,,,,,,,FF
@FS10000125:27:BPA73017-1634:1:1101:16320:1840 2:N:0:5
TTAGGTTTGAGCGTACTCGACGAAGTTGCTGCGGGGGGGGGGGGGGGA
+
FFFFFFFFFFFFFFFFFFFFFFFFFFFFFFFFFFFFFFFFFFFFFF:F
@FS10000125:27:BPA73017-1634:1:1101:1020:1850 2:N:0:5
GCTAATTTGAGCGTACTCGACGAAGTTTTATGGGGGGGGGGGGGGGAA
+
,FFFFFFFFFFFFFFFFFFFFFFFFFFFFFFFFFFFFFFFFFFFF:,,
@FS10000125:27:BPA73017-1634:1:1101:1420:1850 2:N:0:5
AAGGTGTTGAGCGTACTCGACGAAGTTCGAGGGGGGGGGGGGGGGGGA
+
FF:FFFFFFFFFFFFFFFFFFFFFFFFFFFFFFFFFFFFFFFF:F:,F
@FS10000125:27:BPA73017-1634:1:1101:1860:1850 2:N:0:5
CAGTTGTTGAGCGTACTCGACGAAGTTAGCCGGGGGGGGGGGGGGGAA
+
F:,F::FFFFFFFFFFFFFFFFFFFFFFFFFFFFFFFFFFFFFFF,FF
@FS10000125:27:BPA73017-1634:1:1101:2720:1850 2:N:0:5
TTAGCATTGAGCGTACTCGACGAAGTTTACCGGGGGGGGGGGGGGGGA
+
FFFFFFFFFFFFFFFFFFFFFFFFFFFFFFFFFFFFFFFFFFFFFF:F
@FS10000125:27:BPA73017-1634:1:1101:2780:1850 2:N:0:5
CGTGATTTGAGCGTACTCGACGAAGTTATGTGGGGGGGGGGGGGGGAA
+
FFFFFFFFFFFFFFFFFFFFFFFFFFFFFFFFFFFFFFFFFFFFFF,F
@FS10000125:27:BPA73017-1634:1:1101:4210:1850 2:N:0:5
CAACATTTGAGCGTACTCGACGAAGTTCCCGGGGGGGGGGGGGGGGGA
+
FFFFFFFFFFFFFFFFFFFFFFFFFFFFFFFFFFFFFFFFFFFFF,,F
@FS10000125:27:BPA73017-1634:1:1101:4370:1850 2:N:0:5
TAGGTTTTGAGCGTACTCGACGAAGTTCAGCGGGGGGGGGGGGGGGAA
+
FFFFFFFFFFFFFFFFFFFFFFFFFFFFFFFFFFFFFFFFFFFFFFFF
@FS10000125:27:BPA73017-1634:1:1101:4600:1850 2:N:0:5
TTTCGGTTGAGCGTACTCGACGAAGTTTACGGGGGGGGGGGGGGGGGG
+
F,FFFFFFFFFFFFFFFFFFFFFFFFFFFFFFFFFFFFFFFFFFFFF:
@FS10000125:27:BPA73017-1634:1:1101:5500:1850 2:N:0:5
GCTCTTTTGAGCGTACTCGACGAAGTTACGAGGGGGGGGGGGGGGGAA
+
,FFFFFFFFFFFFFFFFFFFFFFFFFFFFFFFFFFFFFFFFFFFF:,:
@FS10000125:27:BPA73017-1634:1:1101:5560:1850 2:N:0:5
TTACGTTTGAGCGTACTCGACGAAGTTAAACGGGGGGGGGGGGGGGGG
+
F,FFFFFFFFFFFFFFFFFFFFFFFFFFFFFFFFFFFFFFFFFFFFFF
@FS10000125:27:BPA73017-1634:1:1101:7140:1850 2:N:0:5
TACATATTGAGCGTACTCGACGAAGTTAACAGGGGGGGGGGGGGGGAA
+
FFFFFFFFFFFFFFFFFFFFFFFFFFFF,FFFFFFFFFFFFFFFFF:F
@FS10000125:27:BPA73017-1634:1:1101:9170:1850 2:N:0:5
TTTCGGTTGAGCGTACTCGACGAAGTTAAAAGGGGGGGGGGGGGGGGA
+
:,FFFFFFFFFFFFFFFFFFFFFFFFF:FFFFFFFFFFFFFFFFFF:,
@FS10000125:27:BPA73017-1634:1:1101:10140:1850 2:N:0:5
AATATTTTGAGCGTACTCGACGAAGTTGGGAGGGGGGGGGGGGGGGAA
+
,,FFFFFFFFFFFFFFFFFFFFFFFFFFFFFFFFFFFFFFFFFFF,FF
@FS10000125:27:BPA73017-1634:1:1101:10200:1850 2:N:0:5
TCATGTTTGAGCGTACTCGACGAAGTTAAGAGGGGGGGGGGGGGGGGA
+
,FFFFFFFFFFFFFFFFFFFFFFFFFFFFFFFFFFFFFFFFFFFF:FF
@FS10000125:27:BPA73017-1634:1:1101:13730:1850 2:N:0:5
TAATATTTGAGCGTACTCGACGAAGGGGGGGGGGGGGGGGAATTCGGA
+
FFFFFFFFFFFFFFFFFFFFFFFFFFFFFFFFFFFFFFF:,F,F,,,:
@FS10000125:27:BPA73017-1634:1:1101:14440:1850 2:N:0:5
TTGCGGTTGAGCGTACTCGACGAAGTTTCAGGGGGGGGGGGGGGGGGA
+
::FF:FFFFFFFFFFFFFFFFFFFFFFFFFFFFFFFFFFFF,FF:,:F
@FS10000125:27:BPA73017-1634:1:1101:14610:1850 2:N:0:5
CAGCGTACTCGACGAAAGTTGACTGGGGGAGGGGGGGGGGGGGGGGGA
+
F,:F,FFF:FF:F,F,:,FFFFF:F:FF,,FFF:FFFFFFF,FF:,,:
@FS10000125:27:BPA73017-1634:1:1101:14650:1850 2:N:0:5
ACATTTTTGAGCGTACTCGACGAAGTTCCAAGGGGGGGGGGGGGGGAG
+
,,,,,FFFFFFFFFFFFFFFFFFFFFFF,F,FFFFFFFFFFFF,,F,:
@FS10000125:27:BPA73017-1634:1:1101:14870:1850 2:N:0:5
TATCATTTGAGCGTACTCGACGAAGTTCGTCGGGGGGGGGGGGGGGGA
+
FFFFFFFFFFFFFFFFFFFFFFFFFFFFFFFFFFFFFFFFFFFFF:FF
@FS10000125:27:BPA73017-1634:1:1101:15980:1850 2:N:0:5
TTTTCCTTGAGCGTACTCGACGAAGTTAACGGGGGGGGGGGGGGGGGG
+
,FFFFFFFFFFFFFFFFFFFFFFFFFFFFFFFFFFFFFFFFFFFFFF,
@FS10000125:27:BPA73017-1634:1:1101:1570:1860 2:N:0:5
TATCCCTTGAGCGTACTCGACGAAGTTAGCCGGGGGGGGGGGGGGGGG
+
FFFFFFFFFFFFFFFFFFFFFFFFFFFFFFFFFFFFFFFFFFFFFFFF
@FS10000125:27:BPA73017-1634:1:1101:2230:1860 2:N:0:5
AAATTATTGAGCGTACTCGACGAAGTGGGGGGGGGGGGGGGAATTCGA
+
FFFFFFFFFFFFFFFFFFFFFFFFFFFFFFFFFFFFFFFF:F,,FF,:
@FS10000125:27:BPA73017-1634:1:1101:4490:1860 2:N:0:5
ATCGTATTGAGCGTACTCGACGAAGTTTCGGGGGGGGGGGGGGGGAAA
+
:,FFFFFFFFFFFFFFFFFFFFFFFFFFFFFFFFFFFFFFFFFF:F,,
@FS10000125:27:BPA73017-1634:1:1101:4890:1860 2:N:0:5
TTCAGTTTGAGCGTACTCGACGAAGTTGGTGGGGGGGGGGGGGGGAAA
+
FFFFFFFFFFFFFFFFFFFFFFFFFFFFFFFFFFFFFFFFFFFFFF,,
@FS10000125:27:BPA73017-1634:1:1101:5720:1860 2:N:0:5
CATAGTTTGAGCGTACTCGACGAAGGGGGGGGGGGGGGGAGATCGGAA
+
FF:FFFFFFFFFFFFFFFFFFFFFFFFFFFFFFFFFFF:F,:FF,,F:
@FS10000125:27:BPA73017-1634:1:1101:5960:1860 2:N:0:5
TTTATATTGAGCGTACTCGACGAAGTTATTAGGGGGGGGGGGGGGGAA
+
:F:FFFFFFFFFFFFFFFFFFFFFFFFFFFFFFFFFFFFFFFFFF:FF
@FS10000125:27:BPA73017-1634:1:1101:6450:1860 2:N:0:5
TACTATTTGAGCGTACTCGACGAAGTTGATTGGGGGGGGGGGGGGGAA
+
FFF,:,FFFFFFFFFFFFFFFFFFFFF,FF,FFFFFFFFFFFFFF,FF
@FS10000125:27:BPA73017-1634:1:1101:6870:1860 2:N:0:5
AATCTGTTGAGCGTACTCGACGAAGTTGCCGAGGGGGGGGGGGGGGAA
+
,FFFFFF:F,FF:FFFFFFFFFFF:FFFFFFFFFF:FFFF:,F,F,:F
@FS10000125:27:BPA73017-1634:1:1101:6980:1860 2:N:0:5
TTGAGTTTGAGCGTACTCGACGAAGTTCGGCGGGGGGGGGGGGGGGAA
+
F,FFFFFFFFFFFFFFFFFFFFFFFFFFFFFFFFFFFFFFFFFFF,FF
@FS10000125:27:BPA73017-1634:1:1101:8530:1860 2:N:0:5
AGAGTGTTGAGCGTACTCGACGAAGTGGGGGGGGGGGGGGGAAATCCG
+
FFFFFFFFFFFFFFFFFFFFFFFFFFFFFFFFFFFFFFFFF::F:,,:
@FS10000125:27:BPA73017-1634:1:1101:9280:1860 2:N:0:5
ACAGCCTTGAGCGTACTCGACGAAAGGGGGGGGGGGGGGGGAAAATCG
+
FFFFFFFFFFFFFFFFFFFFFFFFFFFFFFFFFFFFFFFFF,FF,F::
@FS10000125:27:BPA73017-1634:1:1101:9920:1860 2:N:0:5
AATTTATTGAGCGTACTCGACGAAGTTACGGGGGGGGGGGGGGGAAAT
+
FFFFFFFFFFFFFFFFFFFFFFFFFFFFFFFFFFFFFFFFFFF:FF,F
@FS10000125:27:BPA73017-1634:1:1101:10500:1860 2:N:0:5
TTTGTCTTGAGCGTACTCGACGAAGTTCTGAGGGGGGGGGGGGGGGAA
+
F,FFFFFFFFFFFFFFFFFFFFFFFFFFFFFFFFFFFFFFFFFFF:FF
@FS10000125:27:BPA73017-1634:1:1101:10830:1860 2:N:0:5
AAAAAATTGAGCGTACTCGACGAAGTTGTGGGGGGGGGGGGGGGGAAT
+
FFFFFFFFFFFFFFFFFFFFFFFFFFFFFFFFFFFFFFFFFFFF,:,:
@FS10000125:27:BPA73017-1634:1:1101:11740:1860 2:N:0:5
ACTAAATTGAGCGTACTCGACGAAGTTCATTGGGGGGGGGGGGGGGAA
+
FFFFFFFFFFFFFFFFFFFFFFFFFFFFFFFFFFFFFFFFFFFFFFFF
@FS10000125:27:BPA73017-1634:1:1101:12660:1860 2:N:0:5
ATCGGCTTGAGCGTACTCGACGAAGTTGCCGGGGGGGGGGGGGGGAGA
+
FF,FFFF:FFFFFFFFFFFFFFFFFFFF,:,FFFFFFFFFFFFFFF,F
@FS10000125:27:BPA73017-1634:1:1101:12830:1860 2:N:0:5
AAGCTTTTGAGCGTACTCGACGAAGTTCTCCGGGGGGGGGGGGGGGGA
+
,F,,:,FFFFFFFFFFFFFFFFFFFFF,::,:FFFFFFFFFFFFFFF,
@FS10000125:27:BPA73017-1634:1:1101:13070:1860 2:N:0:5
TCATACTTGAGCGTACTCGACGAAGTTATCTGGGGGGGGGGGGGGGGG
+
FFFFFFFFFFFFFFFFFFFFFFFFFFFFFFFFFFFFFFFFFFFFFFFF
@FS10000125:27:BPA73017-1634:1:1101:13990:1860 2:N:0:5
TCAAATTTGAGCGTACTCGACGAAGTTACACGGGGGGGGGGGGGGGAA
+
,FFFFFFFFFFFFFFFFFFFFFFFFFFFFFFFFFFFFFFFFFFF,:FF
@FS10000125:27:BPA73017-1634:1:1101:14340:1860 2:N:0:5
TTTCAGTTGAGCGTACTCGACGAAGTTCGTAGGGGGGGGGGGGGGGAA
+
F,FFFFFFFFFFFFFFFFFFFFFFFFFFFFFFFFFFFFFFFFFFFFFF
@FS10000125:27:BPA73017-1634:1:1101:14370:1860 2:N:0:5
CTTCTATTGAGCGTACTCGACGAAGTTCATTGGGGGGGGGGGGGGGAA
+
FFFFFFFFFFFFFFFFFFFFFFFFFFFFFFFFFFFFFFFFFFFFFF,F
@FS10000125:27:BPA73017-1634:1:1101:16060:1860 2:N:0:5
ATGATTTTGAGCGTACTCGACGAAGTTCTACGGGGGGGGGGGGGGGGA
+
,FFFFFFFFFFFFFFFFFFFFFFFFFFFFFFFFFFFFFFFFFFFFFF,
@FS10000125:27:BPA73017-1634:1:1101:3910:1870 2:N:0:5
ACACGTTTGAGCGTACTCGACGAAGTTGATTGGGGGGGGGGGGGGGGG
+
FFFFFFFFFFFFFFFFFFFFFFFFFFFFFFFFFFFFFFFFFFFFFF,,
@FS10000125:27:BPA73017-1634:1:1101:5580:1870 2:N:0:5
TAAATGTTGAGCGTACTCGACGAAGTTAGGTGGGGGGGGGGGGGGGAA
+
FFFFFFFFFFFFFFFFFFFFFFFFFFFFFFFFFFFFFFFFFFFFF::F
@FS10000125:27:BPA73017-1634:1:1101:5600:1870 2:N:0:5
TCAGGTTTGAGCGTACTCGACGAAGTTAGCCGGGGGGGGGGGGGGGAA
+
FFFFFFFFFFFFFFFFFFFFFFFFFFFFFFFFFFFFFFFFFFFFF,FF
@FS10000125:27:BPA73017-1634:1:1101:6450:1870 2:N:0:5
ATCAGGTTGAGCGTACTCGACGAAGTTCAGGGGGGGGGGGGGGAAATT
+
F,FFFFFF,FFFFFFFFFFFFFFFFFFFFFFFFFFFFFFFFFF,F,,F
@FS10000125:27:BPA73017-1634:1:1101:7150:1870 2:N:0:5
CATCGGTTGAGCGTACTCGACGAAAGGGGGGGGGGGGGGGAGATCGGA
+
FFFFFFFFFFFFFFFFFFFFFFFFFFFFFFFFFFFFFFFF:,,F,,,:
@FS10000125:27:BPA73017-1634:1:1101:7600:1870 2:N:0:5
CTTTGATTGAGCGTACTCGACGAAGTTGGCTGGGGGGGGGGGGGGGGG
+
F,FF:FFFFFFF:FFFFFFFFFFFFFFFFFFFFFFFFFFFFF:FF:FF
@FS10000125:27:BPA73017-1634:1:1101:7940:1870 2:N:0:5
AAAGGGTTGAGCGTACTCGACGAAGTTGAACGGGGGGGGGGGGGGGGA
+
,,FFF:FFFFFFFFFFFFFFFFFFFFFFFFFFFFFFFFFFFFFFFF,F
@FS10000125:27:BPA73017-1634:1:1101:7970:1870 2:N:0:5
TTTAAGTTGAGCGTACTCGACAGAGTTAAGCGGGGGGGGGGGGGGGAA
+
F:F:,FFFFFFFFFFFFFFFFFFFFFFFFFFFFFFFFFFFFFFFFFFF
@FS10000125:27:BPA73017-1634:1:1101:8100:1870 2:N:0:5
ATGCATTTGAGCGTACTCGACGAAGTTCAATAGGGGGGGGGGGGGGGG
+
FFFFFFFFFFFFFFFFFFFFFFFFFFFFFFFFFFFFFFFFFFFFFFFF
@FS10000125:27:BPA73017-1634:1:1101:9070:1870 2:N:0:5
TTTAAATTGAGCGTACTCGACGAAGTTACGGGGGGGGGGGGGGGAGTT
+
,:FFFFFFFFFFFFFFFFFFFFFFFFFFFFFFFFFFFFFFFF,,F,,F
@FS10000125:27:BPA73017-1634:1:1101:9110:1870 2:N:0:5
TTTGCTTTGAGCGTACTCGACGAAGTTCGGGGGGGGGGGGGGGGGAAT
+
FFFFFFFFFFFFFFFFFFFFFFFFFFFFFFFFFFFFFFFFFFFF,FF,
@FS10000125:27:BPA73017-1634:1:1101:9730:1870 2:N:0:5
CACTTTTTGAGCGTACTCGACGAAGTTCTGTGGGGGGGGGGGGGGGGG
+
F:FFFFFFFFFFFFFFFFFFFFFFFFFFFFFFFFFFFFFFFFFFFFF:
@FS10000125:27:BPA73017-1634:1:1101:11000:1870 2:N:0:5
TTAAAATTGAGCGTACTCGACGAAGTTTGAAGGGGGGGGGGGGGGGGA
+
,:FFFFFFFFFFFFFFFFFFFFFFFFFFFFFFFFFFFFFFFFFFFF,F
@FS10000125:27:BPA73017-1634:1:1101:11300:1870 2:N:0:5
TTCTAGTTGAGCGTACTCGACGAAGTTCAATGGGGGGGGGGGGGGGGA
+
FFFFFFFFFFFFFFFFFFFFFFFFFFFFFFFFFFFFFFFFFFFFFFF,
@FS10000125:27:BPA73017-1634:1:1101:13030:1870 2:N:0:5
CACTTATTGAGCGTACTCGACGAAGTTGGGGGGGGGGGGGGGGAAGTC
+
FFFFFFFFFFFFFFFFFFFFFFFFFFFFFFFFFFFFFFFFFF,F:,F,
@FS10000125:27:BPA73017-1634:1:1101:13560:1870 2:N:0:5
ATCGTGTTGAGCGTACTCGACGAAGTTGTGGGGGGGGGGGGGGGAAAT
+
FFFFFFFFFFFFFFFFFFFFFFFFFFFFFFFFFFFFFFFFFFF,FF:F
@FS10000125:27:BPA73017-1634:1:1101:13990:1870 2:N:0:5
TTCATTTTGAGCGTACTCGACGAAGTTCCGTGGGTGGGGGGGGGGGGG
+
FFFFFFFFFFFFFFFFFFFFFFFFFFFFFFFFFFFFFFFFFFFFF,,F
@FS10000125:27:BPA73017-1634:1:1101:15090:1870 2:N:0:5
TCATAGTTGAGCGTACTCGAAGAAGTTAAGTGGGGGGGGGGGGGGGAA
+
,FFFFFFFFFFFFFFFFFFFFFFFFFFFFFFFFFFFFFFFFFFF,,:,
@FS10000125:27:BPA73017-1634:1:1101:15460:1870 2:N:0:5
TGAGTCTTGAGCGTACTCGACGAAGTTAGCAGGGGGGGGGGGGGGGAA
+
FFFFFFFFFFFFFFFFFFFFFFFFFFFFFFFFFFFFFFFFFFFFFFFF
@FS10000125:27:BPA73017-1634:1:1101:16280:1870 2:N:0:5
TTGGTTTTGAGCACTCGACGAAGTTGCTGGGGGGGGGGGGGGGAGATC
+
,F:FFFFFFFFFFFFFFFFFFFFFFFFFFFFFFFFFFFFFFF,F,,F,
@FS10000125:27:BPA73017-1634:1:1101:1560:1880 2:N:0:5
ATGTTCTTGAGCGTACTCGACGAAGTTCAGAGGGGGGGGGGGGGGGGA
+
FFFFFFFFFFFFFFFFFFFFFFFFFFFFFFFFFFFFFFFFFFFFFF,F
@FS10000125:27:BPA73017-1634:1:1101:1800:1880 2:N:0:5
AACCCCTTGAGCGTACTCGACGAAGTTCGCTGGGGGGGGGGGGGGGGA
+
,FFFFFFFFFFFFFFFFFFFFFFFFFFFFFFFFFFFFFFFFF:FFF:,
@FS10000125:27:BPA73017-1634:1:1101:2480:1880 2:N:0:5
GTACTTTTGAGCGTACTCGACGAAGTTATATGGGGGGGGGGGGGGGAA
+
,:FF:FFFFFFFFFFFFF:,F:FFFF:FFF:FFFFFFFFFFFFFF:FF
@FS10000125:27:BPA73017-1634:1:1101:3270:1880 2:N:0:5
CATCACTTGAGCGTACTCGACGAAGTTAACGGGGGGGGGGGGGGGAAA
+
F:,::FFFFFFFFFFFFFFFFFFFFFFFFF,FFFFFFFFFFFFF,F:,
@FS10000125:27:BPA73017-1634:1:1101:3590:1880 2:N:0:5
AAAGGCTTGAGCGTACTCGACGAAGTTACAAGGGGGGGGGGGGGGGGG
+
FFFFFFFFFFFFFFFFFFFFFFFFFFFFFFFFFFFFFFFFFF:F::,F
@FS10000125:27:BPA73017-1634:1:1101:4360:1880 2:N:0:5
ACTTACTTGAGCGTACTCGACGAAGTTCTTAGGGGGGGGGGGGGGGGA
+
FFFFFFFFFFFFFFFFFFFFFFFFFFFFFFFFFFFFFFFFFFFFF::F
@FS10000125:27:BPA73017-1634:1:1101:5120:1880 2:N:0:5
AATTCGTTGAGCGTACTCGACGAAGTTGGTTGGGGGGGGGGGGGGGGA
+
,:FF,FFFFFFFFFFFFFFFFFFFFFF,:,,FFFFFFFFFFFFFFF,F
@FS10000125:27:BPA73017-1634:1:1101:5660:1880 2:N:0:5
TCGGTTTTGAGCGTACTCGACGAAGTTAAATGGGGGGGGGGGGGGGGG
+
FFFFFFFFFFFFFFFFFFFFFFFFFFFFFFFFFFFFFFFFFFFFFFF:
@FS10000125:27:BPA73017-1634:1:1101:5870:1880 2:N:0:5
TTATCGTTGAGCGTACTCGACGAAGTTGGGGGGGGGGGGGGAAAATCG
+
,FFFFFFFFFFFFFFFFFFFFFFFFFFFFFFFFFFFFFFFF,FF,FFF
@FS10000125:27:BPA73017-1634:1:1101:6740:1880 2:N:0:5
TTAAATTTGAGCGTACTCGACGAAGTTTTAGGGGGGGGGGGGGGGAAT
+
:,FFFFFFFFFFFFFFFFFFFFFFFFFFFFFFFFFFFFFFFFFF,F,,
@FS10000125:27:BPA73017-1634:1:1101:7880:1880 2:N:0:5
CATTCCTTGAGCGTACTCGACGAAGTTCTGAGGGGGGGGGGGGGGGAA
+
FFFFFFFFFFFFFFFFFFFFFFFFFFFFFFFFFFFFFFFFFFFFF,FF
@FS10000125:27:BPA73017-1634:1:1101:10190:1880 2:N:0:5
TTGACGTTGAGCGTACTCGACGAAGTTACTTGGGGGGGGGGGGGGGGA
+
,FFFFFFFFFFFFFFFFFFFFFFFFFFFFFFFFFFFFFFFFFFFFFF:
@FS10000125:27:BPA73017-1634:1:1101:10480:1880 2:N:0:5
TTACTGTTGAGCGTACTCGACGAAGTTCGTGGGGGGGGGGGGGGGGAA
+
,FFFFFFFFFFFFFFFFFFFFFFFFFFFFFFFFFFFFFFFFFFFF,FF
@FS10000125:27:BPA73017-1634:1:1101:10820:1880 2:N:0:5
TATACCTTGAGCGTACTCGACGAAGTTCTGGGGGGGGGGGGGGAAGTT
+
,,FFFFFFFFFFFFFFFFFFFFFFFFFFFFFFFFFFFFFFFFFFF,F,
@FS10000125:27:BPA73017-1634:1:1101:11170:1880 2:N:0:5
CACTTGTTGAGCGTACTCGACGAAGTTCATAGGGGGGGGGGGGGGGGA
+
FFFFFFFFFFFFFFFFFFFFFFFFFFFFFFFFFFFFFFFFFFFF:F,,
@FS10000125:27:BPA73017-1634:1:1101:11580:1880 2:N:0:5
ACGTTTTTGAGCGTACTCGACGAAGTTCTAGGGGGGGGGGGGGGGAAA
+
FFFFFFFFFFFFFFFFFFFFFFFFFFFFFFFFFFFFFFFFFFFF,F,,
@FS10000125:27:BPA73017-1634:1:1101:11710:1880 2:N:0:5
TTGCTATTGAGCGTACTCGACGAAGTTGGCAGGGGGGGGGGGGGAGAT
+
,,FFFFFFFFFFFFFFFFFFFFFF,FFF,:FFFFFFFFFFFFF:F,F:
@FS10000125:27:BPA73017-1634:1:1101:11820:1880 2:N:0:5
TTTAAATTGAGCGTACTCGACGAAGTTAGGCGGGGGGGGGGGGGGAAA
+
F,FFFFFFFFFFFFFFFFFFFFFFFFFFFFFFFFFFFFFFFFFFF,,F
@FS10000125:27:BPA73017-1634:1:1101:12030:1880 2:N:0:5
CTGACTTTGAGCGTACTCGACGAAGTTGGGGGGGGGGGGGGGGAATTT
+
F,:FFFFFFFFFFFFFFFFFFFFFFFFFFFFFFFFFFFFFF,,,,,F,
@FS10000125:27:BPA73017-1634:1:1101:12100:1880 2:N:0:5
TCGGCCTTGAGCGTACTCGACGAAGTTGTATGGGTGGGGGGGGGGGGG
+
FFFFFFFFFFFFFFFFFFFFFFFFFFFFFFFFFFFFFFFFFFFFFFFF
@FS10000125:27:BPA73017-1634:1:1101:13770:1880 2:N:0:5
TTTGGATTGAGCGTACTCGACGAAGTTAACCGGGGGGGGGGAGAGGGG
+
FFFFFFFFFFFFFFFFFFFFFFFFFFFFFFFFFFFFFFFFF,F:,,:F
@FS10000125:27:BPA73017-1634:1:1101:13890:1880 2:N:0:5
TTCCCGTTGAGCGTACTCGACGAAGTTTCCCGGGGGGGGGGGGGGGGA
+
,FFFFFFFFFFFFFFFFFFFFFFFFFFFFFFFFFFFFFFFFFFFFFFF
@FS10000125:27:BPA73017-1634:1:1101:14470:1880 2:N:0:5
TTTCGATTGAGCGTACTCGACGAAGTTCCCGGGGGGGGGGGGGGGGAT
+
FFFFFFFFFFFFFFFFFFFFFFFFFFFFFFFFFFFFFFFFFFF:,,,,
@FS10000125:27:BPA73017-1634:1:1101:14640:1880 2:N:0:5
ATTTCTTTGAGCGTACTCGACGAAGTTGCGAGGGGGGGGGGGGGGGAA
+
F,FFFFFFFFFFFFFFFFFFFFFFFFFFFFFFFFFFFFFFFFFF,:,F
@FS10000125:27:BPA73017-1634:1:1101:14920:1880 2:N:0:5
TTTTCATTGAGCGTACTCGACGAAGTGGGGGGGGGGGGGGGGGGGGAA
+
FFFFFFFFFFFFFFFFFFFFFFFFFFFFFFFFFFFFFFFFF,F:,,,,
@FS10000125:27:BPA73017-1634:1:1101:15480:1880 2:N:0:5
CTTTATTTGAGCGTACTCGACGAAGTTATTGGGGGGGGGGGGGGGAAT
+
F,FFFFFFFFFFFFFFFFFFFFFFFFFFFFFFFFFFFFFFFFFF,F::
@FS10000125:27:BPA73017-1634:1:1101:16170:1880 2:N:0:5
CCGAATTTGAGCGTACTCGACGAAGTTAAAGGGGGGGGGGGGGGGGGA
+
FF:FFFFFF:FFFFFFFFFFFF:FFFFFFFFFFFFFFFFFFFF:,,,,
@FS10000125:27:BPA73017-1634:1:1101:1900:1890 2:N:0:5
ATGTTCTTGAGCGTACTCGACGAAGTTGCTAGGGGGGGGGGGGGGGAA
+
,,FFFFFFFFFFFFFFFFFFFFFFFFFFFFFFFFFFFFFFFFFFFF:,
@FS10000125:27:BPA73017-1634:1:1101:4260:1890 2:N:0:5
CTTTGATTGAGCGTACTCGACGAAGTTGCTGGGGGGGGGGGGGGGGGA
+
F,FFFFFFFFFFFFFFFFFFFFFFFFFFFFFFFFFFFFFFFFFFFFFF
@FS10000125:27:BPA73017-1634:1:1101:4700:1890 2:N:0:5
ATCGCTTTGAGCGTACTCGACGAAGTTCCAAGGGGGGGGGGGGGGGGA
+
FFF,FFFFFFFFFFFFFFFFFFFFFFFFFFFFFFFFFFFFFFFFFF,F
@FS10000125:27:BPA73017-1634:1:1101:5280:1890 2:N:0:5
TACAATTTGAGCGTACCCGACGAAGTTGTTTGGGGGGGGGGGGGGGAA
+
FFFFFFFFFFFFFFFF,FFFFFFFFFFFFFFFFFFFFFFFFFFFFFFF
@FS10000125:27:BPA73017-1634:1:1101:6520:1890 2:N:0:5
TCTTTTTTGAGCGTACTCGACGAAGTTGAGCGGGGGGGGGGGGGGGGA
+
,FFFFFFFFFFFFFFFFFFFFFFFFFFFFFFFFFFFFFFFFFFFFF,F
@FS10000125:27:BPA73017-1634:1:1101:6970:1890 2:N:0:5
AATCGTTTGAGCGTACTCGACGAAGTTGTGCGGGGGGGGGGGGGGAAA
+
:,FFFFFFFFFFFFFFFFFFFFFFFFFFFFFFFFFFFFFFFFFFF::F
@FS10000125:27:BPA73017-1634:1:1101:7110:1890 2:N:0:5
CTTTGTTTGAGCGTACTCGACGAAGTTCAAAGGGGGGGGGGGGGGGAA
+
F,FFFFFFFFFFFFFFFFFFFFFFFFFFFFFFFFFFFFFFFFFF:,::
@FS10000125:27:BPA73017-1634:1:1101:9290:1890 2:N:0:5
TCATCGTTGAGCGTACTCGACGAAGTTGGCCGGGGGGGGGGGGGGGAA
+
FFFFFFFFFFFFFFFFFFFFFFFFFFFFFFFFFFFFFFFFFFFFF,FF
@FS10000125:27:BPA73017-1634:1:1101:9350:1890 2:N:0:5
AATTAATTGAGCGTACTCGACGAAGTTCCAGGGGGGGGGGGGGGGGAA
+
FFFFFFFFFFFFFFFFFFFFFFFFFFFFFFFFFFFFFFFFFFFFF,FF
@FS10000125:27:BPA73017-1634:1:1101:9460:1890 2:N:0:5
CCTAGATTGAGCGTACTCGACGAAGTTGGTCGGGGGGGGGGGGGGGGG
+
FFFFFFFFFFFFFFFFFFFFFFFFFFFFFFFFFFFFFFFFFFFFFFF,
@FS10000125:27:BPA73017-1634:1:1101:10970:1890 2:N:0:5
TATTTTTTGAGCGTACTCGACGAAGTTGCGGGGGGGGGGGGGGGAAAT
+
,:FFFFFFFFFFFFFFFFFFFFFFFFFFFFFFFFFFFFFFFFF,F,,F
@FS10000125:27:BPA73017-1634:1:1101:12210:1890 2:N:0:5
CATTGGTTGAGCGTACTCGACGAAGTTGCAAGGGGGGGGGGGGGGGAA
+
FFFFFFFFFFFFFFFFFFFFFFFFFFFFFFFFFFFFFFFFFFFFFF:F
@FS10000125:27:BPA73017-1634:1:1101:13020:1890 2:N:0:5
AAATCCTTGAGCGTACTCGACGAAGTTAATTAGGGGGGGGGGGGGGGA
+
,FF,::FFFFFFFFFFFFFFFFFFFFFF:::FFFFFFFFFFFFFFF,,
@FS10000125:27:BPA73017-1634:1:1101:13450:1890 2:N:0:5
TCCCTCTTGAGCGTACTCGACGAAGTTCGATGGGGGGGGGGGGGGGAA
+
FFFFFFFFFFFFFFFFFFFFFFFFFFFFFFFFFFFFFFFFFFFFF,FF
@FS10000125:27:BPA73017-1634:1:1101:14130:1890 2:N:0:5
CCCTAGTTGAGCGTACTCGACGAAGTTAATGGGGGGGGGGGGGGGGGA
+
FFFFFFFFFFFFFFFFFFFFFFFFFFFFFFFFFFFFFFFFFFFFF,,F
@FS10000125:27:BPA73017-1634:1:1101:15280:1890 2:N:0:5
AATCCCTTGAGCGTACTCGACGAAGTTTAGTGGGGGGGGGGGGGGGAA
+
FFFFFFFFFFFFFFFFFFFFFFFFFFFFFFFFFFFFFFFFFFFFF,FF
@FS10000125:27:BPA73017-1634:1:1101:15390:1890 2:N:0:5
TCGCCTTTGAGCGTACTCGACGAAGTTTCGAGGGGGGGGGGGGGGGAA
+
FFFFFFFFFF:FFFFFFFFFFFFFFFFFFFFFFFFFFFFFFFFFFFF,
@FS10000125:27:BPA73017-1634:1:1101:15660:1890 2:N:0:5
ATATCGTTGAGCGTACTCGACGAAGTTACAAGGGGGGGGGGGGGGGGG
+
F,FFF,F:F,FFF:FFFF:FF:FFFF:FFFFFFFFF:FFFFFFFF,F,
@FS10000125:27:BPA73017-1634:1:1101:1040:1900 2:N:0:5
ATACCATTGAGCGTACTCGACGAAGTTAGGTGGGGGGGGGGGGGGAAA
+
:FF,,,FFFFFFFFFFFFFFFFFFFFF,,,:FFFFFFFFFFFFF:FF,
@FS10000125:27:BPA73017-1634:1:1101:1580:1900 2:N:0:5
CTATTCTTGAGCGTACTCGACGAAGTTATTTGGGGGGGGGGGGGGAGG
+
,FF,:,FFFFFFFFFFFFFFFFFFFFFF,:FFFFFFFFFFFFF,F:,,
@FS10000125:27:BPA73017-1634:1:1101:2280:1900 2:N:0:5
ATCAGCTTGAGCGTACTCGACGAAGTTTCAAGGGGGGGGGGGGGGGAA
+
FFFFFFFFFFFFFFFFFFFFFFFFFFFFFFFFFFFFFFFFFFFFFFFF
@FS10000125:27:BPA73017-1634:1:1101:4460:1900 2:N:0:5
AAACGATTGAGCGTACTCGACGAAGTTGCACGGGGGGGGGGGGGGGGG
+
,:FFFFFFFFFFFFFFFFFFFFFFFFFFFFFFFFFFFFFFFFFFFFF,
@FS10000125:27:BPA73017-1634:1:1101:4470:1900 2:N:0:5
TCATCATTGAGCGTACTCACGAAGTTTGTTGGGGGGGGGGGGGGGGAA
+
,FFFFFFFFFFFFFFFFFFFFFFFFFFFFFFFFFFFFFFFFFFFF,FF
@FS10000125:27:BPA73017-1634:1:1101:4610:1900 2:N:0:5
AATAGATTGAGCGTACTCGACGAAGTTTGCAGGGGGGGGGGGGGGGGG
+
FFFFFFFFFFFFFFFFFFFFFFFFFFFFFFFFFFFFFFFFFFFFFFF,
@FS10000125:27:BPA73017-1634:1:1101:8100:1900 2:N:0:5
TCGAAGTTGAGCGTACTCGACGAAGTTTCCTGGGGGGGGGGGGGGGGA
+
FFFFFFFFFFFFFFFFFFFFFFFFFFFFFFFFFFFFFFFFFFFFFF:F
@FS10000125:27:BPA73017-1634:1:1101:8120:1900 2:N:0:5
AAAAGTTTGAGCACGAAGGGGGGGGGGGGGGGAAATCGGAAAAGCGCC
+
FFFFFFFFFFFFFFFFFFFFFFFFFFFFFFFF:,FF,,F:F:F,,,,F
@FS10000125:27:BPA73017-1634:1:1101:10610:1900 2:N:0:5
ATATGATTGAGCGTACTCGACGAAGTTATGCGGGGGGGGGGGGGGGAA
+
FFFF:FFFFFFFFFFFFFFFFFFFFFFFFFFFFFFFFFFFFFFFF::F
@FS10000125:27:BPA73017-1634:1:1101:11550:1900 2:N:0:5
ACGTTCTTGAGCGTACTCGACGAAAGGGGGGGGGGGGGGGGAATTCGA
+
FFFFFFFFFFFFFFFFFFFFFFFFFFFFFFFFFFFFFFFF,F,,:,,F
@FS10000125:27:BPA73017-1634:1:1101:13110:1900 2:N:0:5
CTTCAATTGAGCGTACTCGACGAAGTTTAATGGGGGGGGGGGGGGGGA
+
F:FFFFFFFFFFFFFFFFFFFFFFFFFFFFFFFFFFFFFFFFFFF::,
@FS10000125:27:BPA73017-1634:1:1101:13470:1900 2:N:0:5
CATGTATTGAGCGTACTCGACGAAGTTCAAAGGGGGGGGGGGGGGGAA
+
F:FFFFFFFFFFFFFFFFFFFFFF:FFFFFFFFFFFFFFFF,:::,F,
@FS10000125:27:BPA73017-1634:1:1101:14600:1900 2:N:0:5
TTGAAATTGAGCGTACTCGACGAAGTTATATGGGGGGGGGGGGGGGGG
+
FF,FF:FF,F,F,F,,FF,,F:FF:FF:FFFFFFFFFFFFFFFFF,:,
@FS10000125:27:BPA73017-1634:1:1101:14690:1900 2:N:0:5
ATTTGCTTGAGCGTACTCGACGAAGTTGGGGGGGGGGGGGGGGAGGTC
+
FFFFFFFFFFFFFFFFFFFFFFFFFFFFFFFFFFFFFFFFFF,F,,F:
@FS10000125:27:BPA73017-1634:1:1101:14850:1900 2:N:0:5
ACGTGATTGAGCGTACTCGACGAAGTTAGCGGGGGGGGGGGGGGGGGG
+
FFFFFFFFFFFFFFFFFFFFFFFFFFFFFFFFFFFFFFFFFFFFF,FF
@FS10000125:27:BPA73017-1634:1:1101:15010:1900 2:N:0:5
CCCACCTTGAGCGTACTCGACGAAGTTGCCAGGGGGGGGGGGGGGGGA
+
FFFFFFFFFFFFFFFFFFFFFFFFFFFFFFFFFFFFFFFFFFFFFFFF
@FS10000125:27:BPA73017-1634:1:1101:15080:1900 2:N:0:5
ATAAAATTGAGCGTACTCGACGAAGTTGGCAGGGGGGGGGGGGGGGAA
+
F,FFFFFFFFFFFFFFFFFFFFFFFFFFFFFFFFFFFFFFFFFFF,FF
@FS10000125:27:BPA73017-1634:1:1101:15660:1900 2:N:0:5
TTAGAATTGAGCGTACTCGACGAAGTTTGTGGGGGGGGGGGGGGGAAT
+
,,F:FFFFFFFFFFFFFFFFFFFFFFFFFFFFFFFFFFFFFFFF,F,,
@FS10000125:27:BPA73017-1634:1:1101:15690:1900 2:N:0:5
AAGAGCTTGAGCGTACTCGACGAAGTTGTAAGGGGGGGGGGGGGGGAA
+
,:FF,FFFFFFFFFFFFFFFFFFFFFFFF,,FFFFFFFFFFFFFF,FF
@FS10000125:27:BPA73017-1634:1:1101:1670:1910 2:N:0:5
CAGGGATTGAGCGTACTCGACGAATTTTCAGGGGGGGGGGGGGGGGAA
+
FFFFFFFFFFFFFFFFFFFFFFFFFFFFFFFFFFFFFFFFFFFFF,FF
@FS10000125:27:BPA73017-1634:1:1101:1920:1910 2:N:0:5
TTAGAGTTGAGCGTACTCGACGAAGTTACGTGGGGGGGGGGGGGGGGA
+
,FFFFFFFFFFFFFFFFFFFFFFFFFFFFFFFFFFFFFFFFFFFFF:F
@FS10000125:27:BPA73017-1634:1:1101:2090:1910 2:N:0:5
TATGCATTGAGCGTACTCGACGAAGTTGTTAGGGGGGGGGGGGGGGAA
+
,:FFFFFFFFFFFFFFFFFFFFFFFFFFFFFFFFFFFFFFFFFFF:FF
@FS10000125:27:BPA73017-1634:1:1101:3960:1910 2:N:0:5
TTGTCTTTGAGCGTACTCGACGAAGTTGGCAGGGGGGGGGGGGGGGAA
+
F:FFFFFFFFFFFFFFFFFFFFFFFFFFFFFFFFFFFFFFFF:F:,,F
@FS10000125:27:BPA73017-1634:1:1101:4370:1910 2:N:0:5
ATACTTTTGAGCGTACTCGACGAAGTTATGCGGGGGGGGGGGGGGGGA
+
F,FFFFFFFFFFFFFFFFFFFFFFFFFFFFFFFFFFFFFFFFFFFFFF
@FS10000125:27:BPA73017-1634:1:1101:5360:1910 2:N:0:5
TTTTGATTGAGCGTACTCGACGAAGTTGCGGGGGGGGGGGGGGGGAAA
+
FFFFFFFFFFFFFFFFFFFFFFFFFFFFFFFFFFFFFFFFFFFF:F:,
@FS10000125:27:BPA73017-1634:1:1101:5390:1910 2:N:0:5
TATTATTTGAGCGTACTCGACGAAGTTGTGTGGGGGGGGGGGGGGGGA
+
,:FFFFFFFFFFFFFFFFFFFFFFFFFFFFFFFFFFFFFFFFFFFF:F
@FS10000125:27:BPA73017-1634:1:1101:5470:1910 2:N:0:5
TTATAATTGAGCGTACTCGACGAAGTTTTTGGGGGGGGGGGGGGGGAA
+
FFFFFFFFFFFF:FFFFFFFF:FFFFFFFFFFFFFFFFFFFFFFF,,F
@FS10000125:27:BPA73017-1634:1:1101:5670:1910 2:N:0:5
TTATTGTTGAGCGTACTCGACGAAGTTATGGGGGGGGGGGGGGGGAAT
+
F,FFFFFFFFFFFFFFFFFFFFFFFFFFFFFFFFFFFFFFF:FF,FF,
@FS10000125:27:BPA73017-1634:1:1101:5790:1910 2:N:0:5
TATCGTTTGAGCGTACTCGACGAAGTTACAAGGGGGGGGGGGGGGAAA
+
FFFFFFFFFFFFFFFFFFFFFFFFFFFFFFFFFFFFFFFFFFFFFFFF
@FS10000125:27:BPA73017-1634:1:1101:6030:1910 2:N:0:5
CTATTATTGAGCGTACTCGACGAAGTTCCTGGGGGGGGGGGGGGGGAA
+
F,FFFFFFFFFFFFFFFFFFFFFFFFFFFFFFFFFFFFFFFFFF,,,,
@FS10000125:27:BPA73017-1634:1:1101:6620:1910 2:N:0:5
TTTTAGTTGAGCGTACTCGACGAAGTTGCGGGGGGGGGGGGGGGGAAA
+
FFFFFFFFFFFFFFFFFFFFFFFFFFFFFFFFFFFFFFFFFFF,,:,,
@FS10000125:27:BPA73017-1634:1:1101:6750:1910 2:N:0:5
ATCTATTTGAGCGTACTCGACGAAGTTAACCGGGGGGGGGGGGGGGGG
+
FFFFFFFFFFFFFFFFFFFFFFFFFFFFFFFFFFFFFFFFFFFFFFF,
@FS10000125:27:BPA73017-1634:1:1101:6870:1910 2:N:0:5
TTTTACTTGAGCGTACTCGACGAAGTTCCTGGGGGCGGGGGGGGGGGG
+
,FFFFFFFFFFFFFFFFFFFFFFFFFFFFFFFFFFFFFFFFFFFFFFF
@FS10000125:27:BPA73017-1634:1:1101:10090:1910 2:N:0:5
TCCGACTTGAGCGTACTCGACGAAGTTCGATGGGGGGGGGGGGGGGAA
+
,FF,FFFFFFFFFFFFFFFFFFFFFFFFF:FFFFFFFFFFFFFFF,:F
@FS10000125:27:BPA73017-1634:1:1101:10280:1910 2:N:0:5
ATTGTATTGAGCGTACTCGACGAAGTTGCAGGGGGGGGGGGGGGAAGT
+
F,FFFFFFFFFFFFFFFFFFFFFFFFFFFFF:::,F:F:FF,,FFF,,
@FS10000125:27:BPA73017-1634:1:1101:10540:1910 2:N:0:5
TCAGTATTGAGCGTACTCGACGAAGTTGGGGGGGGGGGGGGGGGGAAA
+
FFFFFFFFFFFFFFFFFFFFFFFFFFFFFFFFFFFFFFFFFFFF,,,,
@FS10000125:27:BPA73017-1634:1:1101:11450:1910 2:N:0:5
CCTCCTTTGAGCGTACTCGACGAAGTTCCGGGGGGGGGGGGGGAAGGC
+
FF:FFFFFFFFFFFFFFFFFFFFFFFFFFFFF:FF:FFFFFF,:F,,,
@FS10000125:27:BPA73017-1634:1:1101:11960:1910 2:N:0:5
GTAGCTTTTTTTTTTTTTTTTTTTTTTTTTTTTTTTGGGGGGGGGGGA
+
FF,,,,FFF:FF:FFFF:FF:,FFFFF,,,:F,:,,,,::,::::,,,
@FS10000125:27:BPA73017-1634:1:1101:12560:1910 2:N:0:5
CTGCATTTGAGCGTACTCGACGAAGTTATGGGGGGGGGGGGGGGGGAA
+
FFFFFFFFFFFFFFFFFFFFFFFFFFF,F::FFFFFFFFFFFFF,,,,
@FS10000125:27:BPA73017-1634:1:1101:12790:1910 2:N:0:5
TCATCATTGAGCGTACTCGACGAAGTTAGTAGGGGGGGGGGGGGGGAA
+
FFFFFFFFFFFFFFFFFFFFFFFFFFFFFFFFFFFFFFFFFFFFF:FF
@FS10000125:27:BPA73017-1634:1:1101:14050:1910 2:N:0:5
CAACAGTTGAGCGTACTCGACGAAGTTGGTAGGGGGGGGGGGGGGGGA
+
FFFFFFFFFFFFFFFFFFFFFFFFFFFFFFFFFFFFFFFFFFFFFFFF
@FS10000125:27:BPA73017-1634:1:1101:14600:1910 2:N:0:5
TTTGCTTTGAGCGTACTCGACGAAGTTGTATGGGGGGGGGGGGGGGGA
+
FFFFFFFFFFFFFFFFFFFFFFFFFFFFFFFFFFFFFFFFFFFFFF,F
@FS10000125:27:BPA73017-1634:1:1101:15850:1910 2:N:0:5
TCTTTATTGAGCGTACTCGACGAAGTTGCTAGGGGGGGGGGGGGGGAA
+
FFFFFFFFFFFFFFFFFFFFFFFFFFFFFFFFFFFFFFFFFFFF:,:F
@FS10000125:27:BPA73017-1634:1:1101:16160:1910 2:N:0:5
TGGGCTTTGAGCGTACTCGACGAAGTTAAAAGGGGGGGGGGGGGGAGA
+
FFFFFFFFFFFFFFFFFFFFFFFFFFFFFFFFFFFFFFFFFFF::F,F
@FS10000125:27:BPA73017-1634:1:1101:2620:1920 2:N:0:5
AAATTATTGAGCGTACTCGACGAAGTGGGGGGGGGGGGGGGAAATCGA
+
FFFFFFFFFFFFFFFFFFFFFFFFFFFFFFFFFFFFFFFFFF,,F,,,
@FS10000125:27:BPA73017-1634:1:1101:4160:1920 2:N:0:5
GTTCTGTTGAGCGTACTCGACGAAGTTGCGGGGGGGGGGGGGGGAAAT
+
:FFFFFFFFFFFFFFFFFFFFFFFFFFFFFFFFFFFFFFFFFF,FF,F
@FS10000125:27:BPA73017-1634:1:1101:4180:1920 2:N:0:5
TTCTTTTTGAGCGTACTCGACGAAGTTGCTTGGGGGGGGGGGGGGGGA
+
FFFFFFFFFFFFFFFFFFFFFFFFFFFFFFFFFFFFFFFFFFFFFF,F
@FS10000125:27:BPA73017-1634:1:1101:4300:1920 2:N:0:5
TACAGTTTGAGCGTACTCGACGAAGTTTAGTGGGGGGGGGGGGGGGGA
+
F,FFFFFFFFFFFFFFFFFFFFFFFFFFFFFFFFFFFFFFFFFFFF,,
@FS10000125:27:BPA73017-1634:1:1101:4580:1920 2:N:0:5
CTCTTCTTGAGCGTACTCGACGAAGTTCCAGGGGGGGGGGGGGGGAGA
+
FFF,,,FFFFFFFFFFFFFFFFFFFFF,F,FFFFFFFFFFFFFFFF::
@FS10000125:27:BPA73017-1634:1:1101:5600:1920 2:N:0:5
TTTCCATTGAGCGTACTCGACGAAGTTTGTTGGGGGGGGGGGGGGGAA
+
FFFFFFFFFFFFFFFFFFFFFFFFFFFFFFFFFFFFFFFFFFFFFFFF
@FS10000125:27:BPA73017-1634:1:1101:6940:1920 2:N:0:5
TGCTATTTGAGCGTACTCGACGAAGTTGCTAGGGGGGGGGGGGGGGGG
+
FF,F,FFFFFFFFFFFFFFFFFFFFFF,FFFFFFFFFFFFFFFFFF,,
@FS10000125:27:BPA73017-1634:1:1101:7780:1920 2:N:0:5
AGCTCGTTGAGCGTACTCGACGAAGTTATGCGGGGGGGGGGGGGGGAA
+
FFFFFFFFFFFFF:FFFFFFFFFFFFFFFFFFFF:FFFFFFFFFFF:F
@FS10000125:27:BPA73017-1634:1:1101:8450:1920 2:N:0:5
TCCTAATTGAGCGTACTCGACGAAAGGGGGGGGGGGGGGGGAATTCGA
+
,FFFFFFFFFFFFFFFFFFFFFFFFFFFFFFFFFFFFFFF,F:,F,,F
@FS10000125:27:BPA73017-1634:1:1101:8650:1920 2:N:0:5
AAAATCTTGAGCGTACTCGACGAAGTTTGCAGGGGGGGGGGGGGGAAA
+
FFFFFFFFFFFFFFFFFFFFFFFFFFFFFFFFFFFFFFFFFFFFFFF:
@FS10000125:27:BPA73017-1634:1:1101:8720:1920 2:N:0:5
AAAACTTTGAGCGTACTCGACGAAGTTCCGAGGGGGGGGGGGGGGGGG
+
FFFFFFFFFFFFFFFFFFFFFFFFFFFFFFFFFFFFFFFFFFFFFFFF
@FS10000125:27:BPA73017-1634:1:1101:9780:1920 2:N:0:5
CAAATCTTGAGCGTACTCGACGAAGTTAGCTGGGGGGGGGGGGGGGGA
+
FFFFFFFFFFFFFFFFFFFFFFFFFFFFFFFFFFFFFFFFFFFFFF,,
@FS10000125:27:BPA73017-1634:1:1101:9840:1920 2:N:0:5
AATTTCTTGAGCGTACCCATCAAGTTTACAGGGGGGGGGGGGGGAAAT
+
,,:F,FFFFFFFFFFF,,F,:FF,FF,,FFFFFFFFFFFFFFF,:F,F
@FS10000125:27:BPA73017-1634:1:1101:10000:1920 2:N:0:5
TTCCTTTTGAGCGTACTCGACGAAGTTGGCAGGGGGGGGGGGGGGGGG
+
FFFFFFFFFFFFFFFFFFFFFFFFFFFFFFFFFFFFFFFFFFFFFF:F
@FS10000125:27:BPA73017-1634:1:1101:10860:1920 2:N:0:5
TAAGTTTTGAGCGTACTCGACGAAGTTAAAAGGGGGGGGGGGGGGGAA
+
FFFFFFFFFFFFFFFFFFFFFFFFFFFFFFFFFFFFFFFFFFFFFFFF
@FS10000125:27:BPA73017-1634:1:1101:11190:1920 2:N:0:5
ATGAATTTGAGCGTACTCGACGAAGTTAGACGGGGGGGGGGGGGGAAA
+
,,FFFFFFFFFFFFFFFFFFFFFFFFFFFFFFFFFFFFFFFFFF:,F,
@FS10000125:27:BPA73017-1634:1:1101:11580:1920 2:N:0:5
GCTAGGTTGAGCGTACTCGACGAAGTTGGCCGGGGGGGGGGGGGGGGG
+
:FFFFFFFFFFFFFFFFFFFFFFFFFFFFFFFFFFFFFFFFFFFFFF:
@FS10000125:27:BPA73017-1634:1:1101:13650:1920 2:N:0:5
TTCATTTTGAGCGTACTCGACGAAGTTCCGTGGGTGGGGGGGGGGGGG
+
FFFFFFFFFFFFFFFFFFFFFFFFFFFFFFFFFFFFFFFFFFFFFFFF
@FS10000125:27:BPA73017-1634:1:1101:14490:1920 2:N:0:5
ATTAGTTTGAGCGTACTCGACGAAGTTCGGCCGGGGGGGGGGGGGGGA
+
FFFFFFFFFFFFFFFFFFFFFFFFFFFFFFFFFFFFFFFFFFFFFF:F
@FS10000125:27:BPA73017-1634:1:1101:15430:1920 2:N:0:5
CTGGCATTGAGCGTACTCGACGAAGTTAAGGGGGGGGGGGGGGGGGAA
+
F,FFFFFFFFFFFFFFFFFFFFFFFFFFFFFFFFFFFFFFFFFF,,F:
@FS10000125:27:BPA73017-1634:1:1101:16030:1920 2:N:0:5
ATGGGATTGAGCGTACTCGACGAAGTTGGATGGGGGGGGGGGGGGAAA
+
:FFFFFFFFFFFFFFFFFFFFFFFFFFFFFFFFFFFFFFFFFF:::::
@FS10000125:27:BPA73017-1634:1:1101:1910:1930 2:N:0:5
TAACTTTTGAGCGTACTCGAAGAAGTTGTTTGGGGGGGGGGGGGGGGA
+
,FFFFFFFFFFFFFFFFFFFFFFFFFFFFFF:FFFFFFFFFFFFFF,F
@FS10000125:27:BPA73017-1634:1:1101:2190:1930 2:N:0:5
CGAATCTTGAGCGTACTCGACGAAGTTATTGGGGGGGGGGGGGGGGGA
+
FFFFFFFFFFFFFFFFFFFFFFFFFFFFFFFFFFFFFFFFFFFFFFF:
@FS10000125:27:BPA73017-1634:1:1101:2330:1930 2:N:0:5
AATCGTTTGAGCGTACTCGACGAAGTTTACTGGGGGGGGGGGGGGGGA
+
F:FFFFFFFFFFFFFFFFFFFFFFFFFFFFFFFFFFFFFFFFFFFFFF
@FS10000125:27:BPA73017-1634:1:1101:2340:1930 2:N:0:5
GAACCGTTGAGCGTACTCGACGAAGTTATGGGGGGGGGGGGGGGGGGG
+
F,FFF:FFFFFFFFFFFFFFFFFFFFFFFF:FFFFFFFFFFFFFFFF,
@FS10000125:27:BPA73017-1634:1:1101:3490:1930 2:N:0:5
TATAGTTTGAGCGTACTCGACGAAGTTGGTAGGGGGGGGGGGGGGGAA
+
FFFFFFFFFFFFFFFFFFFFFFFFFFFFFFFFFFFFFFFFFFFFF:FF
@FS10000125:27:BPA73017-1634:1:1101:4620:1930 2:N:0:5
TTTTCCTTGAGCGTACTCGAGGAAGTTTGTGAGGGGGGGGGGGGGGGA
+
FFFFFFFFFFFFFFFFFFFFFFFFFFFFFFFFFFFFFFFFFFFFFFF:
@FS10000125:27:BPA73017-1634:1:1101:5190:1930 2:N:0:5
TTAGATTTGAGCGTACTCGACGAAGTTTCGGGGGGGGGGGGGGGGGAA
+
FFFFFFFFFFFFFFFFFFFFFFFFFFFFFFFFFFFFFFFFFFFFFF:,
@FS10000125:27:BPA73017-1634:1:1101:6820:1930 2:N:0:5
TTGACGTTGAGCGTACTCGACGAAGTTCGGGGGGGGGGGGGGGAGATC
+
F,FFFFFFFFFFFFFFFFFFFFFFFFFFFFFFFFFFFFFFFF::,FFF
@FS10000125:27:BPA73017-1634:1:1101:7320:1930 2:N:0:5
TAATTCTTGAGCGTACTCGACGAAGTTCAGTGGGGGGGGGGGGGGGAA
+
F:FFFFFFFFFFFFFFFFFFFFFFFFFFFFFFFFFFFFFFFFFFF,FF
@FS10000125:27:BPA73017-1634:1:1101:7400:1930 2:N:0:5
TTTAAATTGAGCGTACTCGACGAAGTTAACAGGGGGGGGGGGGGGGAA
+
FFFFFFFFFFFFFFFFFFFFFFFFFFFFFFFFFFFFFFFFFFFFF,FF
@FS10000125:27:BPA73017-1634:1:1101:7560:1930 2:N:0:5
GTGTTCTTGAGCGTACTCGACGAAATTGTGGGGGGGGGGGGGAGAGTT
+
,F,F,:FFFFFFFFFFFFFFFFFF,,,F,FFFFFFFFFFFFF,,F,F,
@FS10000125:27:BPA73017-1634:1:1101:8410:1930 2:N:0:5
TTAGTATTGAGCGTACTCGACGAAGTTTGCTGGGGGGGGGGGGGGGAA
+
FFFFFFFFFFFFFFFFFFFFFFFFFFFFFFFFFFFFFFFFFFFFFFFF
@FS10000125:27:BPA73017-1634:1:1101:10150:1930 2:N:0:5
ATGAGCTTGAGCGTACTCGACGAAGTTTCACGGGGGGGGGGGGGGGAA
+
FFFFFFFFFFFFFFFFFFFFFFFFFFFFFFFFFFFFFFFFFFFFFFFF
@FS10000125:27:BPA73017-1634:1:1101:10550:1930 2:N:0:5
TTCGATTTGAGCGTACTCGACGAAGTTTTACGGGGGGGGGGGGGGGGA
+
FFFFFFFFFFFFFFFFFFFFFFFFFFFFFFFFFFFFFFFFFFFFFFFF
@FS10000125:27:BPA73017-1634:1:1101:11880:1930 2:N:0:5
ATGGGATTGAGCGTACTCGACGAAGTTGTCAGGGGGGGGGGGGGGGGA
+
:FFFFFFFFFFFFFFFFFFFFFFFFFFFFFFFFFFFFFFFFFFFFFFF
@FS10000125:27:BPA73017-1634:1:1101:12200:1930 2:N:0:5
ATACATTTGAGCGTACTCGACGAAGTTCAGCGGGGGGGGGGGGGGGAA
+
F,FFFFFFFFFFFFFFFFFFFFFFFFFFFFFFFFFFFFFFFFFFFF:F
@FS10000125:27:BPA73017-1634:1:1101:13240:1930 2:N:0:5
TTTGTCTTGAGCGTACTCGACGAAGTTGCTAGGGGGGGGGGGGGGGAA
+
,FFFFFFFFFFFFFFFFFFFFFFFFFFFFFFFFFFFFFFFFFFFF,FF
@FS10000125:27:BPA73017-1634:1:1101:1590:1940 2:N:0:5
ACAATATTGAGCGTACTCGACGAAGTTCTGGGGGGGGGGGGGGGGAAT
+
FFFFFFFFFFFFFFFFFFFFFFFFFFFFFFFFFFFFFFFFFFFF,F:,
@FS10000125:27:BPA73017-1634:1:1101:1960:1940 2:N:0:5
TAGCAATTGAGCGTACTCGACGAAGTTGTCTGGGGGGGGGGGGGGGAA
+
,,FFFFFFFFFFFFFFFFFFFFFFFFFFFFFFFFFFFFFFFFFFFFFF
@FS10000125:27:BPA73017-1634:1:1101:2320:1940 2:N:0:5
TTAATTTCGAGCGTACTCGACGAAGTTCAACGGGGGGGGGGGGGGGGA
+
FFFFFFF,FFFFFFFFFFFFFFFFFFFFFFFFFFFFFFFFFFFFFFFF
@FS10000125:27:BPA73017-1634:1:1101:4250:1940 2:N:0:5
ACGAAATTGAGCGTACTCGACGAAGTTGGACGGGGGGGGGGGGGGGAA
+
FFFFFFFFFFFFFFFFFFFFFFFFFFFFFFFFFFFFFFFFFFFFFFFF
@FS10000125:27:BPA73017-1634:1:1101:5760:1940 2:N:0:5
CCGTGTTTGAGCGTACTCGACGAAGTTCAGGGGGGGGGGGGGGGAAAT
+
FFFFFFFFFFFFFFFFFFFFFFFFFFFFFFFFFFFFFFFFFFF:FF:F
@FS10000125:27:BPA73017-1634:1:1101:6270:1940 2:N:0:5
CAGCGATTGAGCGTACTCGACGAAGTTGGTGGGGGGGGGGGGGGAAAT
+
FFFFFFFFFFFFFFFFFFFFFFFFFFFFFFFFFFFFFFFFFFF:,FF:
@FS10000125:27:BPA73017-1634:1:1101:7730:1940 2:N:0:5
ACCGCCTTGAGCGTACTCGACGAAGTTGCTGGGGGGGGGGGGGGGGGG
+
FFF:FFFFFFFFFFFFFFFFFFFFFFFFFFFFFFFFFFFFFF:F:,:,
@FS10000125:27:BPA73017-1634:1:1101:7850:1940 2:N:0:5
TTTCTCTTGAGCGTACTCGACGAAGTTCCCGAGGGGGGGGGGGGGGGA
+
FFFFFFFFFFFFFFFFFFFFFFFFFFFFFFFFFFFFFFFFFFFFFFFF
@FS10000125:27:BPA73017-1634:1:1101:8260:1940 2:N:0:5
AACCGCTTGAGCGTACTCGACGAAGTTATAAGGGGGGGGGGGGGGGGA
+
FFFFFFFFFFFFFFFFFFFFFFFFFFFFFFFFFFFFFFFFFFFFFF:,
@FS10000125:27:BPA73017-1634:1:1101:9260:1940 2:N:0:5
CTTTCATTGAGCGTACTCGACGAAGTTTCCAGGGGGGGGGGGGGGGGG
+
FFFFFFFFFFFFFFFFFFFFFFFFFFFFFFFFFFFFFFFFFFFFFFF,
@FS10000125:27:BPA73017-1634:1:1101:9530:1940 2:N:0:5
TTCTATTTGAGCGTACTCGACGAAGTTCTTCGGGGGGGGGGGGGGGAA
+
F,FFFFFFFFFFFFFFFFFFFFFFFFFFFFFFFFFFFFFFFFFFFFFF
@FS10000125:27:BPA73017-1634:1:1101:10010:1940 2:N:0:5
ACTTCTTTGAGCGTACTCGACGAAGTTTGCTGGGGGGGGGGGGGGAAA
+
,F,,F,FFFFFFFFFFFFFFFFFFFFFF,FFFFFFFFFFFFFFFFFF:
@FS10000125:27:BPA73017-1634:1:1101:10840:1940 2:N:0:5
CAAATGTTGAGCGTACTCGACGAAGTTAACTGGGGGGGGGGGGGGGAA
+
FFFFFFFFFFFFFFFFFFFFFFFFFFFFFFFFFFFFFFFFFFFF:,::
@FS10000125:27:BPA73017-1634:1:1101:10990:1940 2:N:0:5
AACTCATTGAGCGTACTCGACGAAGTGGGGGGGGGGGGGGGGAAATCG
+
,:FFFFFFFFFFFFFFFFFFFFFFFFFFFFFFFFFFFFFFFFF:::,,
@FS10000125:27:BPA73017-1634:1:1101:11350:1940 2:N:0:5
TAATTGTTGAGCGTACTCGACGAAGTTAGTGGGGGGGGGGGGGGGAAA
+
FFFFFFFFFFFFFFFFFFFFFFFFFFFFFFFFFFFFFFFFFFFF::F,
@FS10000125:27:BPA73017-1634:1:1101:11710:1940 2:N:0:5
GCTAAATTGAGCGTACTCGACGAAGTTCATTGGGGGGGGGGGGGGGAA
+
,FFFFFFFFFFFFFFFFFFFFFFFFFFFFFFFFFFFFFFFFFFFF:FF
@FS10000125:27:BPA73017-1634:1:1101:12000:1940 2:N:0:5
TATAACTTGAGCGTACTCGACGAAGTTCAGTGGGGGGGGGGGGGGGAA
+
,,FFFFFFFFFFFFFFFFFFFFFFFFFFFFFFFFFFFFFFFFFFFF,:
@FS10000125:27:BPA73017-1634:1:1101:13340:1940 2:N:0:5
TAAATCTTGAGCGTACTCGACGAAGTTAGGCGGGGGGGGGGGGGGGGA
+
,:FFFFFFFFFFFFFFFFFFFFFFFFFFFFFFFFFFFFFFFFFFFFF,
@FS10000125:27:BPA73017-1634:1:1101:15070:1940 2:N:0:5
CTAATCTTGAGCGTACTCGACGAAGTTTTACGGGGCGGGGGGGGGGGG
+
F:FFFFFFFFFFFFFFFFFFFFFFFFFFFFFFFFFFFFFFFFFF:,,F
@FS10000125:27:BPA73017-1634:1:1101:15240:1940 2:N:0:5
CGGGCATTGAGCGTACTCGACGAAGTTAAGGGGGGGGGGGGGGGGGAA
+
F,,,FFFFFFFFFFFFFFFFFFFFFFF,FFFFFFFFFFFFFFFFF,FF
@FS10000125:27:BPA73017-1634:1:1101:15520:1940 2:N:0:5
CCGCATTTGAGCGTACTCGACGAAGTTACTGGGGGGGGGGGGGGGGGG
+
FFFFFFFFFFFFFFFFFFFFFFFFFFFFFFFFFFFFFFFFFFFFF::F
@FS10000125:27:BPA73017-1634:1:1101:16280:1940 2:N:0:5
CCGGCGTTGAGCGTACTCGACGAAGTTATGTGGGGGGGGGGGGGGGAA
+
FFFFFFFFFFFFFFFFFFFFFFFFFFFFFFFFFFFFFFFFFFFFF:FF
@FS10000125:27:BPA73017-1634:1:1101:1150:1950 2:N:0:5
CCCGTCTTGAGCGTACTCGACGAAGTTACACGGGGGGGGGGGGGGGGA
+
FFFFFFFFFFFFFFFFFFFFFFFFFFFFFFFFF:FFFFFFF::FFF,F
@FS10000125:27:BPA73017-1634:1:1101:1200:1950 2:N:0:5
CCACTCTTGAGCGTACTCGACGAAGTTGCGGGGGGGGGGGGGGGAGAT
+
FFFFFFFFFFFFFFFFFFFFFFFFFFFFFFFFFFFFFFFFFFFFF,,F
@FS10000125:27:BPA73017-1634:1:1101:1640:1950 2:N:0:5
CTGAAGTTGAGCGTACTCGACGAAGTTGTGAGGGGGGGGGGGGGGGAA
+
F,FFFFFFFFFFFFFFFFFFFFFFFFFFFFFFFFFFFFFFFFFFFFFF
@FS10000125:27:BPA73017-1634:1:1101:2880:1950 2:N:0:5
ATCTTGTTGAGCGTACTCGACAAGGTTCTTCGGGGGGGGGGGGGGGAA
+
F,FFFFFFFFFFFFFFFFFFFFFFFFFFFFFFFFFFFFFFFFFFF,FF
@FS10000125:27:BPA73017-1634:1:1101:3060:1950 2:N:0:5
TGCTAGTTGAGCGTACTCGACGAAGTTACCAGGGGGGGGGGGGGGGAA
+
,,FFFFFFFFFFFFFFFFFFFFFFFFFFFFFFFFFFFFFFFFFF:FFF
@FS10000125:27:BPA73017-1634:1:1101:3780:1950 2:N:0:5
TAGATATTGAGCGTACTCGACGAAGTTAATAGGGGGGGGGGGGGGGAA
+
,:FFFFFFFFFFFFFFFFFFFFFFFFFFFFFFFFFFFFFFFFFFF,FF
@FS10000125:27:BPA73017-1634:1:1101:4810:1950 2:N:0:5
TTACGTTTGAGCGTACTCGACGAAGTTTCGTCGGGGGGGGGGGGGGAA
+
:,F:F:FFFFFFFFFFFFFFFFFFFFFF:F,,FFFFFFFFFFFFFFFF
@FS10000125:27:BPA73017-1634:1:1101:5940:1950 2:N:0:5
ATTAATTTGAGCGTACTCGACGAAGTTGCTAGGGGGGGGGGGGGGGAA
+
FFFFFFFFFFFFFFFFFFFFFFFFFFFFFFFFFFFFFFFFFFFFF,FF
@FS10000125:27:BPA73017-1634:1:1101:7300:1950 2:N:0:5
TTGCCATTGAGCGTACTCGACGAAGTTGGCGGGGGGGGGGGGGGAGAT
+
F,FFFFFFFFFFFFFFFFFFFFFFFFFFFFFFFFFFFFFFFFFFF,FF
@FS10000125:27:BPA73017-1634:1:1101:7690:1950 2:N:0:5
AATGATTTGAGCGTACTCGACGAAGTTCGGGGGGGGGGGGGGGGGGGG
+
F,FFFFFFFFFFFFFFFFFFFFFFFFFFFFFFFFFFFFFFF,:,:,,F
@FS10000125:27:BPA73017-1634:1:1101:9400:1950 2:N:0:5
ACATCATTGAGCGTACTCGACGAAGTTATTAGGGGGGCGGGGGGGGGG
+
F,,::FFFFFFFFFFFFFFFFFFFFFFF,F:FFFFFFFFFFFFFFFF:
@FS10000125:27:BPA73017-1634:1:1101:9440:1950 2:N:0:5
CCCCACTTGAGCGTACTCGACGAAGTTCACAGGGGGGGGGGGGGGGGG
+
FFFFFFFFFFFFFFFFFFFFFFFFFFFFFFFFFFFFFFFFFFFF:,FF
@FS10000125:27:BPA73017-1634:1:1101:10250:1950 2:N:0:5
ATTTCTTTGAGCGTACTCGACGAAGTTGTAAGGGGGGGGGGGGGGGGA
+
F:FFFFFFFFFFFFFFFFFFFFFFFFFFFFFFFFFFFFFFFFFFFFFF
@FS10000125:27:BPA73017-1634:1:1101:10560:1950 2:N:0:5
CTCTACTTGAGCGTACTCGACGAAGTTGGTGGGGGGGGGGGGGGGGAA
+
FFFFFFFFFFFFFFFFFFFFFFFFFFFFFFFFFFFFFFFFFFFFF,F:
@FS10000125:27:BPA73017-1634:1:1101:12300:1950 2:N:0:5
ATTCTCTTGAGCGTACTCGACGAAGTTAACTGGGGGGGGGGGGGGGAG
+
:FFFFFFFFFFFFFFFFFFFFFFFFFFFFFFFFFFFFFFFFFFF,:,,
@FS10000125:27:BPA73017-1634:1:1101:12310:1950 2:N:0:5
TATAGATTGAGCGTACTCGACGAAGTTCAGGGGGGGGGGGGGGGGGAA
+
FFFFFFFFFFFFFFFFFFFFFFFFFFFFFFFFFFFFFFFFFFF:,,:,
@FS10000125:27:BPA73017-1634:1:1101:12890:1950 2:N:0:5
ACCAGATTGAGCGTACTCGACGAAGTTGTAGGGGGGGGGGGGGGGGGA
+
FF:F:FFFFFFFFFFFFFFFFFFFFFF:F:F:FFFFFFFFFFFF:,FF
@FS10000125:27:BPA73017-1634:1:1101:12950:1950 2:N:0:5
TAGCGATTGAGCGTACTCGACGAAGTTGCAAGGGGGGGGGGGGGGGAA
+
::,F,FFFFFFFFFFFFFFFFFFFFFF:FFF:FFFFFFFFFFFFF,FF
@FS10000125:27:BPA73017-1634:1:1101:13890:1950 2:N:0:5
TCAATCTTGAGCGTACTCGACGAAGTTCGAAGGGGGGGGGGGGGGGGG
+
,FFFFFFFFFFFFFFFFFFFFFFFFFFFFFFFFFFFFFFFFFFFFFF,
@FS10000125:27:BPA73017-1634:1:1101:15970:1950 2:N:0:5
CCGGACTTGAGCGTACTCGACGAAGTTGTGCGGGGGGGGGGGGGGGAA
+
FFFFFFFFFFFFFFFFFFFFFFFFFFFFFFFFFFFFFFFFFFFF,,F,
@FS10000125:27:BPA73017-1634:1:1101:2520:1960 2:N:0:5
TATTCATTGAGCGTACTCGACGAAGTTTGCAGGGGGGGGGGGGGGGAA
+
,,FFFFFFFFFFFFFFFFFFFFFFFFFFFFFFFFFFFFFFFFFFF,FF
@FS10000125:27:BPA73017-1634:1:1101:2990:1960 2:N:0:5
TTCCTATTGAGCGTACTCGACAGTTGGGGGGGGGGGGGGGGGGGGGAA
+
:FFFFFFFFFFFFFFFFFFFFFFFFFFFFFFFFFFFFFFFFFF,,,,:
@FS10000125:27:BPA73017-1634:1:1101:3130:1960 2:N:0:5
ATTCCTTTGAGCGTACTCGACGAAGTTACAGGGGGGGGGGGGGGGGGG
+
FFFFFFFFFFFFFFFFFFFFFFFFFFFFFFFFFFFFFFFFFFFFFF,,
@FS10000125:27:BPA73017-1634:1:1101:3910:1960 2:N:0:5
ATAGACTTGAGCGTACTCGACGAAGTTATCGGGGGGGGGGGGGGGGGA
+
F:FFFFFFFFFFFFFFFFFFFFFFFFFFFFFFFFFFFFFFFFF:F:,F
@FS10000125:27:BPA73017-1634:1:1101:4410:1960 2:N:0:5
TATGTATTGAGCATACTCGACGAAGTTGGGTGGGGGGGGGGGGGGGGA
+
:,FFFFFFFFFFFFFFFFFFFFFFFFFFFFFFFFFFFFFFFFFFFFF,
@FS10000125:27:BPA73017-1634:1:1101:4690:1960 2:N:0:5
AAAGCGTTGAGCGTACTCGACGAAGTTGAAAGGGGGGGGGGGGGGGAA
+
FFFFF,FFFFFFFFFFFFFFFFFFFFFFFFFFFFFFFFFFFFFFFFFF
@FS10000125:27:BPA73017-1634:1:1101:5210:1960 2:N:0:5
TTCGATTTGAGCGTACTCGACGAAGTGGGGGGGGGGGGGGGGAAGTCG
+
FFFFFFFFFFFFFFFFFFFFFFFFFFFFFFFFFFFFFFFFF,FF,F,F
@FS10000125:27:BPA73017-1634:1:1101:7200:1960 2:N:0:5
ATACATTTGAGCGTACTCGACGAAGTTCCGCGGGGGGGGGGGGGGGAA
+
:FFFFFFFFFFFFFFFFFFFFFFFFFFFFFFFFFFFFFFFFFFFFFFF
@FS10000125:27:BPA73017-1634:1:1101:7850:1960 2:N:0:5
ACGAATTTGAGCGTACTCGACGAAGTTAGTGGGGGGGGGGGGGGGGGG
+
FFFFFFFFFFFFFFFFFFFFFFFFFFFFFFFFFFFFFFFFF,FF:,:F
@FS10000125:27:BPA73017-1634:1:1101:8060:1960 2:N:0:5
ATGGTTTTGAGCGTACTCGACAAAGTTCGAAGGGGGGGGGGGGGGGAA
+
,,FFFFFFFFFFFFFFFFFFFFFFFFFFFFFFFFFFFFFFFFFFFF::
@FS10000125:27:BPA73017-1634:1:1101:8540:1960 2:N:0:5
CTAGATTTGAGCGTACTCGACGAAGTGGGGGGGGGGGGGGGGAAATCG
+
FFFFFFFFFFFFFFFFFFFFFFFFFFFFFFFFFFFFFFFFFFF:,:,,
@FS10000125:27:BPA73017-1634:1:1101:8860:1960 2:N:0:5
GTAGGATTGAGCGTACTCGACGAAGGGGGGGGGGGGGGGAGATCGGAA
+
,FFFFFFFFFFFFFFFFFFFFFFFFFFFFFFFFFFFFF::,,FF,:F,
@FS10000125:27:BPA73017-1634:1:1101:9430:1960 2:N:0:5
TCTGACTTGAGCGTACTCGACGAAGTTAAGGGGGGGGGGGGGGAAATT
+
FFFFFFFFFFFFFFFFFFFFFFFFFFFFFFFFFFFFFFFFFFF,FF,,
@FS10000125:27:BPA73017-1634:1:1101:9530:1960 2:N:0:5
TCAATCTTGAGCGTACTCGACGAAGTTGGGAGGGGGGGGGGGGGGAAA
+
FFFFFFFFFFFFFFFFFFFFFFFFFFFFFFFFFFFFFFFFFFFF:F,,
@FS10000125:27:BPA73017-1634:1:1101:9550:1960 2:N:0:5
ATATGATTGAGCGTACTCGACGAAGTTAAGGGGGGGGGGGGGGGAAAT
+
FFFFFFFFFFFFFFFFFFFFFFFFFFFFFFFFFFFFFFFFFFF,::,F
@FS10000125:27:BPA73017-1634:1:1101:10000:1960 2:N:0:5
TTTGACTTGAGCGTACTCGACGAAGTTCTTAGGGGGGGGGGGGGGGGG
+
FFFFFFFFFFFFFFFFFFFFFFFFFFFFFFFFFFFFFFFFFFFFFF:F
@FS10000125:27:BPA73017-1634:1:1101:10270:1960 2:N:0:5
TTACGATTGAGCGTACTCGACGAAGTTTAGTGGGGGGGGGGGGGGGGA
+
F:FFFFFFFFFFFFFFFFFFFFFFFFFFFFFFFFFFFFFFFFFF::,,
@FS10000125:27:BPA73017-1634:1:1101:11050:1960 2:N:0:5
TATTTCTTGAGCGTACTCGACGAAGTTTTCAGGGGGGGGGGGGGGGGA
+
FFFFFFFFFFFFFFFFFFFFFFFFFFFFFFFFFFFFFFFFFFFFFFF,
@FS10000125:27:BPA73017-1634:1:1101:11310:1960 2:N:0:5
AATGGTTTGAGCGTACTCGACGAAGTTGGACGGGGGGGGGGGGGGGAA
+
FFFFFFFFFFFFFFFFFFFFFFFFFFFFFFFFFFFFFFFFFFFFF,FF
@FS10000125:27:BPA73017-1634:1:1101:13800:1960 2:N:0:5
TCCCAGTTGAGCGTACTCGACGAAGTTTACCGGGGGGGGGGGGGGGAA
+
FFFFFFFFFFFFFFFFFFFFFFFFFFFFFFFFFFFFFFFFFFFFFF,F
@FS10000125:27:BPA73017-1634:1:1101:13920:1960 2:N:0:5
ATACTTTTGAGCGTACTCGACGAAATGGGGGGGGGGGGGGGAATTCGA
+
FFFFFFFFF:FFFFFFFFFFFFFFFFFFFFFFFFFFFFFFF:,,F:,,
@FS10000125:27:BPA73017-1634:1:1101:14040:1960 2:N:0:5
ACTATATTGAGCGTACTCGACGAAGTTCACGGGGGGGGGGGGGGGAAT
+
FFFFFFFFFFFFFFFFFFFFFFFFFFFFFFFFFFFFFFFFFF:F,F::
@FS10000125:27:BPA73017-1634:1:1101:14480:1960 2:N:0:5
TTTGCTTTGAGCGTACTCGACGAAGTTGTATGGGGGGGGGGGGGGGGA
+
FFFFFFFFFFFFFFFFFFFFFFFFFFFFFFFFFFFFFFFFFFFFF::F
@FS10000125:27:BPA73017-1634:1:1101:14840:1960 2:N:0:5
TAACGTTTGAGCGTACTCGACGAAGTTCAGAGGGGGGGGGGGGGGGGA
+
FFFFFFFFFFFFFFFFFFFFFFFFFFFFFFFFFFFFFFFFFFFFFF,F
@FS10000125:27:BPA73017-1634:1:1101:15530:1960 2:N:0:5
CATAATTTGAGCGTACTCGACGAAGTTGGCAGGGGGGGGGGGGGGGGA
+
FFFFFFFFFFFFFFFFFFFFFF,FFFFFFFFFFFFFFFFFF:::F,,,
@FS10000125:27:BPA73017-1634:1:1101:1290:1970 2:N:0:5
ATGATCTTGAGCGTACTCGACGAAGTTGCTTGGGGGGGGGGGGGGGGG
+
:FFFFFFFFFFFFFFFFFFFFFFFFFFFFFFFFFFFFFFFFFFFFF:,
@FS10000125:27:BPA73017-1634:1:1101:2020:1970 2:N:0:5
GTAGAGTTGAGCGTACTCGACGAAGTTACGTGGGGGGGGGGGGGGGGA
+
,,FFFFFFFFFFFFFFFFFFFFFFFFFFFFFFFFFFFFFFFFFFFF,,
@FS10000125:27:BPA73017-1634:1:1101:2180:1970 2:N:0:5
ATAGATTTGAGCGTACTCGACGAAGTTTCAAGGGGGGGGGGGGGGGAG
+
,,:,,FFFFFFFFFFFFFFFFFFFFFFFFF:FFFFFFFFFFFFFFFF,
@FS10000125:27:BPA73017-1634:1:1101:3380:1970 2:N:0:5
TCGTACTTGAGCGTACTCGACGAAGTTGGCTGGGGGGGGGGGGGGAGA
+
FFFFFFFFFFFFFFFFFFFFFFFFFFFFFFFFFFFFFFFFF:FF,:,F
@FS10000125:27:BPA73017-1634:1:1101:3550:1970 2:N:0:5
GCAAATTTGAGCGTACTCGACGAAGTTGGTGGGGGGGGGGGGGGGGAA
+
FFFFF:FFFF:FF,FFFFFFFFFFFF:FFFF::FFFFF:FFFF:,,F,
@FS10000125:27:BPA73017-1634:1:1101:4370:1970 2:N:0:5
TCATCATTGAGCGTACTCGACGAAGTTCAGGGGGGGGGGGGGGGGGGA
+
,FFFFFFFFFFFFFFFFFFFFFFFFFFFFFFFFFFFFFFFFFFFFF:F
@FS10000125:27:BPA73017-1634:1:1101:4400:1970 2:N:0:5
TGAATATTGAGCGTACTCGACGAAGGGGGCAGGGGGGGGGGGAGAATG
+
F::F,,FFFFFFFFFFFFFFFFFFF::FF:,FFFFFFFFFFF,:,,,,
@FS10000125:27:BPA73017-1634:1:1101:4660:1970 2:N:0:5
CACATCTTGAGCGTACTCGACGAAGTTCACGGGGGGGGGGGGGGGGAA
+
F,FF,FFFFFFFFFFFFFFFFFFFFFFF:F,FFFFFFFFFFFF,,F,F
@FS10000125:27:BPA73017-1634:1:1101:5830:1970 2:N:0:5
CATTGTTTGAGCGTACTCGACGAAGTTTCCAGGGGGGGGGGGGGGGAA
+
FFFFFFFFFFFFFFFFFFFFFFFFFFFFFFFFFFFFFFFFFFFFF:FF
@FS10000125:27:BPA73017-1634:1:1101:5840:1970 2:N:0:5
TTAGTATTGAGCGTACTCGACGAAGTTCCAAGGGGGGGGGGGGGGGGA
+
,,FFFFFFFFFFFFFFFFFFFFFFFFFFFFFFFFFFFFFFFFFFFFF,
@FS10000125:27:BPA73017-1634:1:1101:5930:1970 2:N:0:5
ATGCTGTTGAGCGTACTCGACGAAGTTCCTGGGGGGGGGGGGGGGAGA
+
FF:FFFFFFFFFFFFFFFFFFFFFFFFFFFFFFFFFFFFFFF:F,F,,
@FS10000125:27:BPA73017-1634:1:1101:6460:1970 2:N:0:5
ATTTTATTGAGCGTACTCGACGAAGTTAAGCGGGGGGGGGGGGGGGGG
+
F,FFFFFFFFFFFFFFFFFFFFFFFFFFFFFFFFFFFFFFFFFFFFFF
@FS10000125:27:BPA73017-1634:1:1101:7460:1970 2:N:0:5
TCGGTCTTGAGCGTACTCGACGAAGTTACAAGGGGGGGGGGGGGGGGA
+
FFFFFFFFFFFFFFFFFFFFFFFFFFFFFFFFFFFFFFFFFFFFFFF,
@FS10000125:27:BPA73017-1634:1:1101:7640:1970 2:N:0:5
AACATCTTGAGCGTACTCGACGAAGGACGAAGTTTAAGGGGGGGGGGG
+
F:FFFFFFFFFFFFFFFFFFFFFFFFFF:,,FFFFFFFFFFFFFFFFF
@FS10000125:27:BPA73017-1634:1:1101:8110:1970 2:N:0:5
TTACTCTTGAGCGTACTCGACGAAGGGGGGGGGGGGGGGAGATCGGAA
+
:FFFFFFFFFFFFFFFFFFFFFFFFFFFFFFFFFFFFFFF:FFF,:F,
@FS10000125:27:BPA73017-1634:1:1101:8840:1970 2:N:0:5
CTCTTTTTGAGCGTACTCGACGAAGTTGACAGGGGGGGGGGGGGGGAA
+
F,FFFFFFFFFFFFFFFFFFFFFFFFFFFFFFFFFFFFFFFFFFFFFF
@FS10000125:27:BPA73017-1634:1:1101:10610:1970 2:N:0:5
TCTAAATTGAGCGTACTCGACGAAGTTCTTTGGGGGGGGGGGGGGGGG
+
FF:FFFFFFFFFFFFFFFFFFFFFFFFFFFFFFFFFFFFFFFFFFF:F
@FS10000125:27:BPA73017-1634:1:1101:11420:1970 2:N:0:5
TAATGATTGAGCGTACTCGACGAAGTTGCTAGGGGGGGGGGGGGGGAA
+
FFFFFFFFFFFFFFFFFFFFFFFFFFFFFFFFFFFFFFFFFFFFF,:F
@FS10000125:27:BPA73017-1634:1:1101:11880:1970 2:N:0:5
CCTAATTTGAGCGTACTCGACGAAGTTCGGTGGGGGGGGGGGGGGGGG
+
FFFFF,FFFFFFFFFFFFFFFFFFFFFF:F:FFFFFFFFFFFFFFFF,
@FS10000125:27:BPA73017-1634:1:1101:13120:1970 2:N:0:5
CTAATATTGAGCGTACTCGACGAAGTTGGGTGGGGGGGGGGGGGGGAA
+
FF:F,FFFFFFFFFFFFFFFFFFFFFFF,FFFFFFFFFFFFFFF,,,,
@FS10000125:27:BPA73017-1634:1:1101:13290:1970 2:N:0:5
CTCCGTTTGAGCGTACTCGACGAAGTTTGCCGGGGGGGGGGGGGGGAA
+
FFFFFFFFFFFFFFFFFFFFFFFFFFFFFFFFFFFFFFFFFFFFFF:F
@FS10000125:27:BPA73017-1634:1:1101:13300:1970 2:N:0:5
ACTAAATTGAGCGTACTCGACGAAGTTCATTGGGGGGGGGGGGGGGAA
+
FFFFFFFFFFFFFFFFFFFFFFFFFFFFFFFFFFFFFFFFFFFFF,FF
@FS10000125:27:BPA73017-1634:1:1101:13990:1970 2:N:0:5
TTTCAGTTGAGCGTACTCGACGAAGTTCCTCGGGGGGGGGGGGGGGGG
+
F,FFFFFFFFFFFFFFFFFFFFFFFFFFFFFFFFFFFFFFFFFFF:,F
@FS10000125:27:BPA73017-1634:1:1101:14060:1970 2:N:0:5
ACAACATTGAGCGTACTCGACGAAGTTTCATGGGGGGGGGGGGGGGAA
+
FFFFFFFFFFFFFFFFFFFFFFFFFFFFFFFFFFFFFFFFFFFF,FF,
@FS10000125:27:BPA73017-1634:1:1101:14420:1970 2:N:0:5
ATATTATTGAGCGTACTCGACGAAGTTATTAGGGGGGGGGGGGGGGAA
+
FFFFFFFFFFFFFFFFFFFFFFFFFFFFFFFFFFFFFFFFFFFFFFFF
@FS10000125:27:BPA73017-1634:1:1101:15160:1970 2:N:0:5
TATCTATTGAGCGTACTCGACGAAGTTCTGCGGGGGGGGGGGGGGGAA
+
FFFFFFFFFFFFFFFFFFFFFFFFFFFFFFFFFFFFFFFFFFFFF:FF
@FS10000125:27:BPA73017-1634:1:1101:16380:1970 2:N:0:5
TGATTCTTGAGCGTACTCGACGAAGTTGCGGGGGGGGGGGGGGGAGAT
+
F:FFFFFFFFFFFFFFFFFFFFFFFFFFFFFFFFFFFFFFFFF,F,:F
@FS10000125:27:BPA73017-1634:1:1101:1910:1980 2:N:0:5
TAGTTTTTGAGCGTACTCGAGAGTTCGTTGGGGGGGGGGGGGGGGGAA
+
FFFFFFFFFFFFFFFFFFFFFFFFFFFFFFFFFFFFFFFFFFFFF,FF
@FS10000125:27:BPA73017-1634:1:1101:2750:1980 2:N:0:5
ATTAATTTGAGCGTACTCGACGAAGTTGCAAGGGGGGGGGGGGGGGGG
+
FFFFFFFFFFFFFFFFFFFFFFFFFFFFFFFFFFFFFFFFFFFFFFFF
@FS10000125:27:BPA73017-1634:1:1101:3720:1980 2:N:0:5
TACACATTGAGCGTACTCGACGAAGTTTTAGGGGGGGGGGGGGGGGGA
+
FFFFFFFFFFFFFFFFFFFFFFFFFFFFFFFFFFFFFFFFFFFFFFF,
@FS10000125:27:BPA73017-1634:1:1101:4400:1980 2:N:0:5
TATTCCTTGAGCGTACTCGACGAAGGGGGGGGGGGGGGGGAAATCGGA
+
FFFFFFFFFFFFFFFFFFFFFFFFFFFFFFFFFFFFFFFFF,:FF,:,
@FS10000125:27:BPA73017-1634:1:1101:4530:1980 2:N:0:5
TTGCGTTTGAGCGTACTCGACGAAGTTGCTAGGGGGGGGGGGGGGGGA
+
FFFF::FFFFFFFFFFFFFFFFFFFFFFFFFFFFFFFFFFFFFFFF:F
@FS10000125:27:BPA73017-1634:1:1101:4580:1980 2:N:0:5
ATTTCATTGAGCGTACTCGACGAAGTTCTGCGGGGGGGGGGGGGGGAA
+
F:FFFFFFFFFFFFFFFFFFFFFFFFFFFFFFFFFFFFFFFFFFFFFF
@FS10000125:27:BPA73017-1634:1:1101:5490:1980 2:N:0:5
CCAATCTTGAGCGTACTCGACGAAGTTTTCGGGGGGGGGGGGGGGAGA
+
FFF:FFFFFFFFFFFFFFFFFFFFFFFFFFF:FFFFFFFFFFFFFF,:
@FS10000125:27:BPA73017-1634:1:1101:5890:1980 2:N:0:5
CTACGCTTGAGCGTACTCGACGAAGTTAGGGGGGGGGGGGGGGGGGAA
+
FFFFFFFFFFFFFFFFFFFFFFFFFFFFFFFFFFFFFFFFFFFF:,::
@FS10000125:27:BPA73017-1634:1:1101:6000:1980 2:N:0:5
CTACAATTGAGCGTACTCGACGAAGTTACAGGGGGGGGGGGGGGGAAA
+
F,FFFFFFFFFFFFFFFFFFFFFFFFFFFFFFFFFFFFFFFFFFFF:,
@FS10000125:27:BPA73017-1634:1:1101:6450:1980 2:N:0:5
ATCGTGTTGAGCGTACTCGACGAAGTTAGGGGGGGGGGGGGGGGAGAT
+
:FFFFFFFFFFFFFFFFFFFFFFFFFFFFFFFFFFFFFFFFFF,F,FF
@FS10000125:27:BPA73017-1634:1:1101:6820:1980 2:N:0:5
GCTCGCTTGAGCGTACTCGACGAAGTTGACTGGGGGGGGGGGGGGGGA
+
FF:FFFFFFFFFFFFFFFFFFFFFFFFFFFFFFFFFFFFFFFFFFFF,
@FS10000125:27:BPA73017-1634:1:1101:7100:1980 2:N:0:5
ACCCGTTTGAGCGTACTCGACGAAGTTTTCTGGGGGGGGGGGGGGGGA
+
FFFFFFFFFFFFFFFFFFFFFFFFFFFFFFFFFFFFFFFFFFFFFFFF
@FS10000125:27:BPA73017-1634:1:1101:7370:1980 2:N:0:5
TTTTCATTGAGCGTACTCGACGAAGTTCATGGGGGGGGGGGGGGGGGA
+
FFFFFFFFFFFFFFFFFFFFFFFFFFFFFFFFFFFFFFFFFFFFF:FF
@FS10000125:27:BPA73017-1634:1:1101:7670:1980 2:N:0:5
TAGGTTTTGAGCGTACTCGACGAAGTTGGGGGGGGGGGGGGGGAATTC
+
FFFFFFFFFFFFFFFFFFFFFFF:FFFFFFFFFFFFFFFFFF,F,:,,
@FS10000125:27:BPA73017-1634:1:1101:9060:1980 2:N:0:5
CTGCTTTTGAGCGTACTCGACGAAGTTCCAAGGGGGGGGGGGGGGGGG
+
FFFFFFFFFFFFFFFFFFFFFFFFFFFFFFFFFFFFFFFFFFFFFFF:
@FS10000125:27:BPA73017-1634:1:1101:9990:1980 2:N:0:5
TTCGTGTTGAGCGTACTCGACGAAGTTCCACGGGGGGGGGGGGGGGGG
+
FFFFFFFFFFFFFFFFFFFFFFFFFFFFFFFFFFFFFFFFFFFFF:FF
@FS10000125:27:BPA73017-1634:1:1101:10600:1980 2:N:0:5
TAGACGTTGAGCGTACTCGACGAAGTTTGCCGGGGGGGGGGGGGGGAA
+
F:,FF:FFFFFFFFFFFFFFFFFFFFFFFFF,FFFFFFFFF:F,F,F,
@FS10000125:27:BPA73017-1634:1:1101:14420:1980 2:N:0:5
GATACTTTGAGCGTACTCGACGAAGTTGCTTGGGGGGGGGGGGGGGAA
+
,:,FF,FFFFFFFFFFFFFFFFFFFFF,,,FFFFFFFFFFFFFFF,FF
@FS10000125:27:BPA73017-1634:1:1101:15260:1980 2:N:0:5
CTCGGATTGAGCGTACTCGACGAAGTTCCAAGGGGGGGGGGGGGGGAA
+
F,FFFFFFFFFFFFFFFFFFFFFFFFFFFFF,FFFFFFFFFFFFFF,F
@FS10000125:27:BPA73017-1634:1:1101:3470:1990 2:N:0:5
ATGAAATTGAGCGTACTCGACGAAGTTACAGGGGGGGGGGGGGGGAAA
+
F,FFFFFFFFFFFFFFFFFFFFFFFFFFF,FFFFFFFFFFFFFF:F,,
@FS10000125:27:BPA73017-1634:1:1101:6240:1990 2:N:0:5
CATACATTGAGCGTACTCGACGAAGTGGGGGGGGGGGGGGGAAATTCG
+
FFFFFFFFFFFFFFFFFFFFFFFFFFFFFFFFFFFFFFFFF,FF,,,F
@FS10000125:27:BPA73017-1634:1:1101:6270:1990 2:N:0:5
TACCTTTTGAGCGTACTCGACGAAGTTTAGCGGGGGGGGGGGGGGAAA
+
,FF,FFFFFFFFFFFFFFFFFFFFFFF,,:FFFFFFFFFFFFFF,F,,
@FS10000125:27:BPA73017-1634:1:1101:6640:1990 2:N:0:5
TTTGGTTTGAGCGTACTCGACGAAGTTTAGAGGGGGGGGGGGGGGGAA
+
F,FFFFFFFFFFFFFFFFFFFFFFFFFFFFFFFFFFFFFFFFFFF,FF
@FS10000125:27:BPA73017-1634:1:1101:6650:1990 2:N:0:5
CTCGGTTTGAGCGTACTCGACGAAGTTGAAAGGGGGGGGGGGGGGGGA
+
FFFFFFFFFFFFFFFFFFFFFFFFFFFFFFFFFFFFFFFFFFFFFF:F
@FS10000125:27:BPA73017-1634:1:1101:7130:1990 2:N:0:5
TAAGTTTTGAGCGTACTCGACGAAGTTAGTCGGGGGGGGGGGGGGGAA
+
,:FFFFFFFFFFFFFFFFFFFFFFFFFFFFFFFFFFFFFFFFFFF,FF
@FS10000125:27:BPA73017-1634:1:1101:9140:1990 2:N:0:5
TAAGGATTGAGCGTACTCGACGAAGTTGGCGGGGGGGGGGGGGGGAAA
+
FFFFFFFFFFFFFFFFFFFFFFFFFFFFFFFFFFFFFFFFFFFF,F,,
@FS10000125:27:BPA73017-1634:1:1101:9260:1990 2:N:0:5
TCCCTCTTGAGCGTACTCGACGAAGTTAGCTGGGGGGGGGGGGGGGAA
+
,FFFFFFFFFFFFFFFFFFFFFFFFFFFFFFFFFFFFFFFFFFFF,FF
@FS10000125:27:BPA73017-1634:1:1101:9460:1990 2:N:0:5
TTCACATTGAGCGTACTCGACGAAGTTACTGGGGGGGGGGGGGGGGGA
+
FFFFFFFFFFFFFFFFFFFFFFFFFFFFFFFFFFFFFFFFFFFFFF,F
@FS10000125:27:BPA73017-1634:1:1101:9830:1990 2:N:0:5
TTTACTTTGAGCGTACTCGACGAAGTTCTAAGGGGGGGGGGGGGGGGA
+
F,FF:,FFFFFFFFFFFFFFFFFFFF,::::FFFFFFFFFF,,,,,,:
@FS10000125:27:BPA73017-1634:1:1101:10940:1990 2:N:0:5
TAATCTTTGAGCGTACTCGACGAAGTTTTTAGGGGGGGGGGGGGGGGA
+
,,FFFFFFFFFFFFFFFFFFFFFFFFFFFFFFFFFFFFFFFFFFFFFF
@FS10000125:27:BPA73017-1634:1:1101:11430:1990 2:N:0:5
TTTACCTTGAGCGTACTCGACGAAGTTTTAGGGGGGGGGGGGGGGGGA
+
:FF,F:FFFFFFFFFFFFFFFFFFFFFFFF,:FFFFFFFFFFFFF:,,
@FS10000125:27:BPA73017-1634:1:1101:12510:1990 2:N:0:5
TACCAATTGAGCGTACTCGACGAAGTTAGTGGGGGGGGGGGGGGGAAT
+
FFFFFFFFFFFFFFFFFFFFFFFFFFFFFFFFFFFFFFFFFFF,,F,,
@FS10000125:27:BPA73017-1634:1:1101:13940:1990 2:N:0:5
TTCTTATTGAGCGTACTCGACGAAGTTGGACGGGGGGGGGGGGGGGGA
+
FFFFFFFFFFFFFFFFFFFFFFFFFFFFFFFFFFFFFFFFFFFFFFFF
@FS10000125:27:BPA73017-1634:1:1101:14520:1990 2:N:0:5
TTTGCTTTGAGCGTACTCGACGAAGTTGTATGGGGGGGGGGGGGGAAA
+
FFFFFFFFFFFFFFFFFFFFFFFFFFFFFFFFFFFFFFFFFFFF::F:
@FS10000125:27:BPA73017-1634:1:1101:14580:1990 2:N:0:5
TATCAATTGAGCGTACTCGACGAAGCTACATGGGGGGGGGGGGGGGGG
+
F:FFFFFFFFFFFFFFFFFFFFFFF,FFFFFFFFFFFFFFFFFFFFF:
@FS10000125:27:BPA73017-1634:1:1101:1240:2000 2:N:0:5
TGCATTTTGAGCGTACTCGACGAAGTTCGAAGGGGGGGGGGGGGGGGG
+
F,FFFFFFFFFFFFFFFFFFFFFFFFFFFFFFFFFFFFFFFFFFFFFF
@FS10000125:27:BPA73017-1634:1:1101:1610:2000 2:N:0:5
TACGGATTGAGCGTACTCGACGAAGTTGGCTGGGGGGGGGGGGGGAAA
+
FFFFFFFFFFFFFFFFFFFFFFFFFFFFFFFFFFFFFFFFFFFFFFF:
@FS10000125:27:BPA73017-1634:1:1101:1920:2000 2:N:0:5
TATATATTGAGCGTACTCGACGAAGTTATATGGGGGGGGGGGGGGGGA
+
,:FFFFFFFFFFFFFFFFFFFFFFFFFFFFFFFFFFFFFFFFFFFF,F
@FS10000125:27:BPA73017-1634:1:1101:2260:2000 2:N:0:5
CTCCGGTTGAGCGTACTCGACGAAGTTATATGGGGGGGGGGGGGGGGA
+
F,FFFFFFFFFFFFFFFFFFFFFFFFFFFFFFFFFFFFFFFFFFFFFF
@FS10000125:27:BPA73017-1634:1:1101:3000:2000 2:N:0:5
CTCGAATTGAGCGTACTCGACGAAGTTTGTCGGGGGGGGGGGGGGGGA
+
FFFFFFFFFFFFFFFFFFFFFFFFFFFFFFFFFFFFFFFFFFFFFFFF
@FS10000125:27:BPA73017-1634:1:1101:3240:2000 2:N:0:5
AAATTTTTGAGCGTACTCGACGAAGTTGTAGGGGGGGGGGGGGGGAAA
+
FFFFFFFFFFFFFFFFFFFFFFFFFFFFFFFFFFFFFFFFFFFF,FF,
@FS10000125:27:BPA73017-1634:1:1101:3920:2000 2:N:0:5
TTCCTCTTGAGCGTACTCGACGAAGTTTCATGGGGGGGGGGGGGGGGA
+
:FFFFFFFFFFFFFFFFFFFFFFFFFFFFFFFFFFFFFFFFFFFFFFF
@FS10000125:27:BPA73017-1634:1:1101:4400:2000 2:N:0:5
TCATCATTGAGCGTACTCGACGAAGTTCAGGGGGGGGGGGGGGGGGGA
+
,FFFFFFFFFFFFFFFFFFFFFFFFFFFFFFFFFFFFFFFFFFFF:,F
@FS10000125:27:BPA73017-1634:1:1101:5080:2000 2:N:0:5
TATCGGTTGAGCGTACTCGACGAAGTTTCGGGGGGGGGGGGGGAGGTG
+
F,F,,:FFFFFFFFFFFFFFFFFFF,::FFFFFFFFFFFFF,:F,,,,
@FS10000125:27:BPA73017-1634:1:1101:6260:2000 2:N:0:5
ATTATTTTGAGCGTACTCGACGAAGTTTCGAGGGGGGGGGGGGGGGAA
+
F,FFFFFFFFFFFFFFFFFFFFFFFFFFFFFFFFFFFFFFFFFFFFFF
@FS10000125:27:BPA73017-1634:1:1101:6980:2000 2:N:0:5
CTGGGATTGAGCGTACTCGACGAAGTTAGCAGGGGGGGGGGGGGGGAA
+
FFFFFFFFFFFFFFFFFFFFFFFFFFFFFFFFFFFFFFFFFFFFF,,F
@FS10000125:27:BPA73017-1634:1:1101:8860:2000 2:N:0:5
TTTCAGTTGAGCGTACTCGACGAAGTTCCGGGGGTGGGGGGGGGGGGG
+
FFFFFFFFFFFFFFFFFFFFFFFFFFFFFFFFFFFFFFFFFFFFF::F
@FS10000125:27:BPA73017-1634:1:1101:10080:2000 2:N:0:5
TCGGTCTTGAGCGTACTCGACGAAGTTCCGAGGGGGGGGGGGGGGGAA
+
FFFFFFFFFFFFFFFFFFFFFFFFFFFFFFFFFFFFFFFFFFFFFFFF
@FS10000125:27:BPA73017-1634:1:1101:10450:2000 2:N:0:5
TTATTATTGAGCGTACTCGACGAAGTTTGCAGGGGGGGGGGGGGGGAA
+
FFFFFFFFFFFFFFFFFFFFFFFFFFFFFFFFFFFFFFFFFFFFF,,:
@FS10000125:27:BPA73017-1634:1:1101:10630:2000 2:N:0:5
TAGATCTTGAGCGTACTCGACGAAGTTAGTCGGGGGGGGGGGGGGGAA
+
,FFFFFFFFFFFFFFFFFFFFFFFFFFFFFFFFFFFFFFFFFFFFF:F
@FS10000125:27:BPA73017-1634:1:1101:10930:2000 2:N:0:5
CATCTTTTGAGCGTACTCGACGAAGTTCATAGGGGGGGGGGGGGGGGT
+
FFFFF,FFF,:F,F:FFF:FF::F:FFFFFF:F,:F:F:F:::,F,,,
@FS10000125:27:BPA73017-1634:1:1101:12190:2000 2:N:0:5
TATATGTTGAGCGTACTCGACGAAGTTAGCTGGGGGGGGGGGGGGGGA
+
FFFFFFFFFFFFFFFFFFFFFFFFFFFFFFFFFFFFFFFFFFFFF,,F
@FS10000125:27:BPA73017-1634:1:1101:12330:2000 2:N:0:5
ATCGGCTTGAGCGTACTCGACGAAGTTTTTCGGGGGGGGGGGGGGGGG
+
FFFFFFFFFFFFFFFFFFFFFFFFFFFFFFFFFFFFFFFFFFFFFFFF
@FS10000125:27:BPA73017-1634:1:1101:12350:2000 2:N:0:5
TTGATTTTGAGCGTACTCGACGAAGTTAAGGGGGGGGGGGGGGGGGGG
+
,F:FFFFFFFFFFFFFFFFFFFFFFFFFFFFFFFFFFFFFFFFF:::F
@FS10000125:27:BPA73017-1634:1:1101:12640:2000 2:N:0:5
TTCTTATTGAGCGTACTCGACGAAGTTGAAAGGGGGGGGGGGGGGGAA
+
FFFFFFFFFFFFFFFFFFFFFFFFFFFFFFFFFFFFFFFFFF:F:,F:
@FS10000125:27:BPA73017-1634:1:1101:13960:2000 2:N:0:5
TATAACTTGAGCGTACTCGACGAAGTTGTTGGGGGGGGGGGGGGGGGA
+
FFFFFFFFFFFFFFFFFFFFFFFFFFFFFFFFFFFFFFFFFFFF::,F
@FS10000125:27:BPA73017-1634:1:1101:14170:2000 2:N:0:5
TAACTGTTGAGCGTACTCGACGAAGTTTTGCGGGGGGGGGGGGGGGGA
+
,,FFFFFFFFFFFFFFFFFFFFFFFFFFFFFFFFFFFFFFFFFFFFFF
@FS10000125:27:BPA73017-1634:1:1101:2930:2010 2:N:0:5
TACTTATTGAGCGTACTCGACGAAGTTGTGGGGGGGGGGGGGGGGAAA
+
FFFFFFFFFFFFFFFFFFFFFFFFFFFFFFFFFFFFFFFFFFFFF:F:
@FS10000125:27:BPA73017-1634:1:1101:3070:2010 2:N:0:5
TTTTTTTTGAGCGTACTCGAACGAAGGGGGGGGGGGGGGGGATGGGGA
+
F,FFFFFFFFFFFFFFFFFFFFFFFFFFFFFFFFFFFFF,,F,,,,,F
@FS10000125:27:BPA73017-1634:1:1101:4300:2010 2:N:0:5
TAGTGTTTGAGCGTACTCGACGAAGTTGGAGGGGGGGGGGGGGGGGGG
+
FFFFFFFFFFFFFFFFFFFFFFFFFFFFFFFFFFFFFFFFFFFFFFFF
@FS10000125:27:BPA73017-1634:1:1101:5950:2010 2:N:0:5
TTACTGTTGAGCGTACTCGACGAAGTTACCAGGGGGGGGGGGGGGAAA
+
,F:,F,FFFFFFFFFFFFFFFFFFFFF:FF,FFFFFFFFFFFFF:F:,
@FS10000125:27:BPA73017-1634:1:1101:7840:2010 2:N:0:5
CCAGGGTTGAGCGTACTCGACGAAGTTAGAAGGGGGGGGGGGGGGGAA
+
FFFFFFFFFFFFFFFFFFFFFFFFFFFFFFFFFFFFFFFFFFFFF,FF
@FS10000125:27:BPA73017-1634:1:1101:8350:2010 2:N:0:5
TCCATCTTGAGCGTACTCGACGAAGTTGCCAGGGGGGGGGGGGGGGAA
+
FFFFFFFFFFFFFFFFFFFFFFFFFFFFFFFFFFFFFFFFFFFFF:FF
@FS10000125:27:BPA73017-1634:1:1101:8530:2010 2:N:0:5
TTAGTATTGAGCGTACTCGACGAAGTTTGCTGGGGGGGGGGGGGGGAA
+
FFFFFFFFFFFFFFFFFFFFFFFFFFFFFFFFFFFFFFFFFFFFF,FF
@FS10000125:27:BPA73017-1634:1:1101:8660:2010 2:N:0:5
ATTACATTGAGCGTACTCGACGAAGTTTTATGGGGGGGGGGGGGGGGA
+
:FFFFFFFFFFFFFFFFFFFFFFFFFFFFFFFFFFFFFFFFFFFFFF,
@FS10000125:27:BPA73017-1634:1:1101:8750:2010 2:N:0:5
AGTGAATTGAGCGTACTCGACGAAGTTAGATGGGGGGGGGGGGGGGGA
+
F,FFFFFFFFFFFFFFFFFFFFFFFFFFFFFFFFFFFFFFFFFFF::F
@FS10000125:27:BPA73017-1634:1:1101:9670:2010 2:N:0:5
CTATAGTTGAGCGTACTCGACGAAGTTGCAAGGGGGGGGGGGGGGGGG
+
F,FFFFFFFFFFFFFFFFFFFFFFFFFFFFFFFFFFFFFFFFFFFFFF
@FS10000125:27:BPA73017-1634:1:1101:10020:2010 2:N:0:5
GCATTCTTGAGCGTACTCGACGAAGTTAAAGGGGGGGGGGGGGGGGAA
+
:FFFFFFFFFFFFFFFFFFFFFFFFFFFFFFFFFFFFFFFFFFFFF:F
@FS10000125:27:BPA73017-1634:1:1101:10520:2010 2:N:0:5
CTATCTTTGAGCGTACTCGACGAAGTTAAACGGGGGGGGGGGGGGGGG
+
F:FFFFFFFFFFFFFFFFFFFFFFFFFFFFFFFFFFFFFFFFFFFFFF
@FS10000125:27:BPA73017-1634:1:1101:11180:2010 2:N:0:5
TCCTTATTGAGCGTACTCGACGAAGTTTGCGGGGGAGGGGGGGGGGGG
+
,FFFFFFFFFFFFFFFFFFFFFFFFFFFFFFFFFFFFFFFFFFFFFF:
@FS10000125:27:BPA73017-1634:1:1101:11390:2010 2:N:0:5
TCCGGGTTGAGCGTACTCGACGAAGTTATCCGGGGGGGGGGGGGGGGA
+
FFFFFFFFFFFFFFFFFFFFFFFFFFFFFFFFFFFFFFFFFFFFFF,F
@FS10000125:27:BPA73017-1634:1:1101:12530:2010 2:N:0:5
ACCGGCTTGAGCGTACTCGACGAAGTTAATAGGGGGGGGGGGGGGGAA
+
FFFFFFFFFFFFFFFFFFFFFFFFFFFFFFFFFFFFFFFFFFFFFF,F
@FS10000125:27:BPA73017-1634:1:1101:13100:2010 2:N:0:5
TCGTCGTTGAGCGTACTCGACGAAGTTTAGCGGGGGGGGGGGGGGGAA
+
:,,:F:FFFFFFFFFFFFFFFFFFFFF:F:FFFFFFFFFFFFFFFFFF
@FS10000125:27:BPA73017-1634:1:1101:14850:2010 2:N:0:5
CCTGATTTGAGCGTACTCGACGAAGTTGGCCGGGGGGGGGGGGGGGGG
+
FFFFFFFFFFFFFFFFFFFFFFFFFFFFFFFFFFFFFFFFFFFFFFFF
@FS10000125:27:BPA73017-1634:1:1101:15090:2010 2:N:0:5
TATCATTTGAGCGTACTCGACGAAGTTTTACGGGGGGGGGGAGGGGAA
+
,FF,,,FFFFFFFFFFFFFFFFFFFF:FFFFFFFFFFFFFF,:,F:FF
@FS10000125:27:BPA73017-1634:1:1101:15230:2010 2:N:0:5
TTTTATTTGAGCGTACTCGACGAAGTTCCGGGGGGGGGGGGGGGGAAT
+
F:FFFFFFFFFFFFFFFFFFFFFFFFFFFFFFFFFFFFFFFFFF,:F,
@FS10000125:27:BPA73017-1634:1:1101:15440:2010 2:N:0:5
TAGTCATTGAGCGTACTCGACGAAGTTGGCCGGGGGGGGGGGGGGGAA
+
F,FFFFFFFFFFFFFFFFFFFFFFFFFFFFFFFFFFFFFFFFFFF:,F
@FS10000125:27:BPA73017-1634:1:1101:15760:2010 2:N:0:5
TAAGACTTGAGCGTACTCGACGAAGTTATGTTGGGGGGGGGGGGGGGA
+
FFFFFFFFFFFFFFFFFFFFFFFFFFFFFFFFFFFFFFFFFFFFFF:,
@FS10000125:27:BPA73017-1634:1:1101:16450:2010 2:N:0:5
AACCTATTGAGCGTACTCGACGAAGTTCTGGGGGGGGGGGGGGGAAGT
+
FFFFFFFFFFFFFFFFFFFFFFFFFFFFFFFFFFFFFFFFFFF,F,,F
@FS10000125:27:BPA73017-1634:1:1101:1470:2020 2:N:0:5
ACAGTATTGAGCGTACTCGACGAAGTTGTATGGGGGGGGGGGGGGGAA
+
FFFFFFFFFFFFFFFFFFFFFFFFFFFFFFFFFFFFFFFFFFFFFF,F
@FS10000125:27:BPA73017-1634:1:1101:2830:2020 2:N:0:5
AGGGAATTGAGCGTACTCGACGAAGTTATCAGGGGGGGGGGGGGGGGG
+
F,FFF:FFFFFFFFFFFFFFFFFFFFFFFFFFFFFFFFFFFFFFFFFF
@FS10000125:27:BPA73017-1634:1:1101:4180:2020 2:N:0:5
CATTTGTTGAGCGTACTCGACGAAGTTCAGGGGGGGGGGGGGGAAAAT
+
FFFFFFFFFFFFFFFFFFFFFFFFFFFFFFFFFFFFFFFFFFF,FF,F
@FS10000125:27:BPA73017-1634:1:1101:4610:2020 2:N:0:5
TTGATCTTGAGCGTACTCGACGAAGTTGTTTGGGGGGGGGGGGGGGAA
+
,FFFFFFFFFFFFFFFFFFFFFFFFFFFFFFFFFFFFFFFFFFFF,FF
@FS10000125:27:BPA73017-1634:1:1101:4690:2020 2:N:0:5
TTTTCCTCGAGCGTACTCGAGGAAGTTTGTGAGGGGGGGGGGGGGGGA
+
:,,F:FFFFFFFFFFFFFFF,FFFFFF,F:FFFFFFFFFFFFFFFF::
@FS10000125:27:BPA73017-1634:1:1101:5000:2020 2:N:0:5
ATTTGGTTGAGCGTACTCGACGAAGTTGCTAAGGGGGGGGGGGGGGGG
+
FFFFFFFFFFFFFFFFFFFFFFFFFFFFFFFFFFFFFFFFFFFFFFF,
@FS10000125:27:BPA73017-1634:1:1101:5940:2020 2:N:0:5
AAGATATTGAGCGTACTCGACGAAGTTCCGGGGGGGGGGGGGGGAAAT
+
FF,FFFFFFFFFFFFFFFFFFFFFFFFFFFFFFFFFFFFFFFFFF,FF
@FS10000125:27:BPA73017-1634:1:1101:6980:2020 2:N:0:5
CTGTATTTGAGCGTACTCGACGAAGTTGCTAGGGGGGGGGGGGGGGAA
+
FFFFFFFFFFFFFFFFFFFFFFFFFFFFFFFFFFFFFFFFFFFFFFF:
@FS10000125:27:BPA73017-1634:1:1101:7460:2020 2:N:0:5
ATCTTATTGAGCGTACTCGACGAAGTTGCGTGGGGGGGGGGGGGGGGA
+
,FFFFFFFFFFFFFFFFFFFFFFFFFFFFFFFFFFFFFFFFFFFFF,F
@FS10000125:27:BPA73017-1634:1:1101:11000:2020 2:N:0:5
TTTTCATTGAGCGTACTCGACGAAGTTTACAGGGGGGGGGGGGGGGAA
+
,FFFFFFFFFFFFFFFFFFFFFFFFFFFFFFFFFFFFFFFFFFFF:FF
@FS10000125:27:BPA73017-1634:1:1101:11030:2020 2:N:0:5
AAAGAGTTGAGCGTACTCGACGAAGGGGGGGGGGGGGGGAGATCGGAA
+
:FF:FFFFFFFFFFFFFFFFFFFFFFFFFFFFFFFFFFFFF,FF:,:,
@FS10000125:27:BPA73017-1634:1:1101:11120:2020 2:N:0:5
CTTCTTTTGAGCGTACTCGACGAAGTTCCAAGGGGGGGGGGGGGGGGA
+
FFFFFFFFFFFFFFFFFFFFFFFFFFFFFFFFFFFFFFFFFFFFFF,F
@FS10000125:27:BPA73017-1634:1:1101:12660:2020 2:N:0:5
TTCGGTTTGAGCGTACTCGACGAGGTTAATAGGGGGGGGGGGGGGGAA
+
FFFFFFFFFFFFFFFFFFFFFFFFFFFFFFFFFFFFFFFFFFFFF:FF
@FS10000125:27:BPA73017-1634:1:1101:13290:2020 2:N:0:5
AAATTTTTGAGCGTACTCGACGAAGTTGCTGGGGGGGGGGGGGGGGGA
+
FFFFFFFFFFFFFFFFFFFFFFFFFFFFFFFFFFFFFFFFFFF:F,,F
@FS10000125:27:BPA73017-1634:1:1101:13390:2020 2:N:0:5
CTAGCATTGAGCGTACTCGACGAAGTTTCCGGGGGGGGGGGGGGGGGA
+
FFFFFFFFFFFFFFFFFFFFFFFFFFFFFFFFFFFFFFFFFFFFF,F,
@FS10000125:27:BPA73017-1634:1:1101:14620:2020 2:N:0:5
CTCATCTTGAGCGTACTCGACGAAGTTAGGGGGGGGGGGGGGGAAGTC
+
F,FF:FFFFFFFFFFFFFFFFFFFFFFFFFFFFFFFFFFFFF,F:,F,
@FS10000125:27:BPA73017-1634:1:1101:14730:2020 2:N:0:5
TATTGTTTGAGCGTACTCGACGAAGTTCGTGGGGGGGGGGGGGGAAAT
+
,:FFFFFFFFFFFFFFFFFFFFFFFFFFFFFFFFFFFFFFFFFF,FF,
@FS10000125:27:BPA73017-1634:1:1101:15680:2020 2:N:0:5
CTTCATTTGAGCGTACTCGACGAAGGGGGGGGGGGGGGGGGAAATCGA
+
FFFFFFFFFFFFFFFFFFFFFFFFFFFFFFFFFFFFFFFFF:,,F:,,
@FS10000125:27:BPA73017-1634:1:1101:16060:2020 2:N:0:5
CTTCGGTTGAGCGTACTCGACGAAGTTTAGGGGGGGGGGGGGGGAGAT
+
FFFFFFFFFFFFFFFFFFFFFFFFFFFFFFFFFFFFFFFFFFFFF,FF
@FS10000125:27:BPA73017-1634:1:1101:16290:2020 2:N:0:5
TTTTTATTGAGCGTACTCGACGAAGTTCAGAGGGGGGGGGGGGGGGAA
+
,FFFFFFFFFFFFFFFFFFFFFFFFFFFFFFFFFFFFFFFFFFF:,,,
@FS10000125:27:BPA73017-1634:1:1101:1030:2030 2:N:0:5
ATCAAATTGAGCGTACTCGACGAAGTTTGGGGGGGGGGGGGGGGAAAT
+
FFFFFFFFFFFFFFFFFFFFFFFFFFFFFFFFFFFFFFFFFFF,F:,F
@FS10000125:27:BPA73017-1634:1:1101:1120:2030 2:N:0:5
TCCGCTTTGAGCGTACTCGACGGAAGAGCCGGGGGGGGGGGGGGGGAA
+
FFFFFFFFFFFFFFFFFFFFFFFFFFFFFFFFFFFFFFFFFFFFF,:F
@FS10000125:27:BPA73017-1634:1:1101:1930:2030 2:N:0:5
GTTAGATTGAGCGTACTCGACGAAGTTATGAGGGGGGGGGGGGGGAAA
+
,FFFFFFFFFFFFFFFFFFFFFFFFFFFFFFFFFFFFFFFFFFFFFF:
@FS10000125:27:BPA73017-1634:1:1101:2000:2030 2:N:0:5
CTGACATTGAGCGTACTCGACGAAGTTTGTCGGGGGGGGGGGGGGGGG
+
FFFFFFFFFFFFFFFFFFFFFFFFFFFFFFFFFFFFFFFFFFFFF:F:
@FS10000125:27:BPA73017-1634:1:1101:2180:2030 2:N:0:5
TACAAGTTGAGCGTACTCGACGAAGTTGATAGGGGGGGGGGGGGGGAA
+
FFFFFFFFFFFFFFFFFFFFFFFFFFFFFFFFFFFFFFFFFFFFFF,F
@FS10000125:27:BPA73017-1634:1:1101:4250:2030 2:N:0:5
TAGTGTTTGAGCGTACTCGACGAAGTTGGAGGGGGGGGGGGGGGGGAA
+
FFFFFFFFFFFFFFFFFFFFFFFFFFFFFFFFFFFFFFFFFFFFF:,,
@FS10000125:27:BPA73017-1634:1:1101:4670:2030 2:N:0:5
CTTTCATTGAGCGTACTCGACGAAGTTTGTGGGGGGGGGGGGGGGAAA
+
FFFFFFFFFFFFFFFFFFFFFFFFFFFFFFFFFFFFFFFFFFFF,FF,
@FS10000125:27:BPA73017-1634:1:1101:6850:2030 2:N:0:5
TTATTTTTGAGCGTACTCGACGAAGTTGTAAGGGGGGGGGGGGGGGAA
+
FFFFFFFFFFFFFFFFFFFFFFFFFFFFFFFFFFFFFFFFFFFF,FF,
@FS10000125:27:BPA73017-1634:1:1101:6950:2030 2:N:0:5
CTTTTTTTGAGCGTACTCGACGAAGTTGATAGGGGGGGGGGGGGGGAA
+
FFFFFFFFFFFFFFFFFFFFFFFFFFFFFFFFFFFFFFFFFF:F:,:F
@FS10000125:27:BPA73017-1634:1:1101:7870:2030 2:N:0:5
TACTCGTTGAGCGTACTCGACGAAGTTTTAGGGGGGGGGGGGGGGAAA
+
FFFFFFFFFFFFFFFFFFFFFFFFFFFFFFFFFFFFFFFFFFFFF:F,
@FS10000125:27:BPA73017-1634:1:1101:8120:2030 2:N:0:5
CTAGAATTGAGCGTACTCGACGAAGTTAGCAGGGGGGGGGGGGGGGAA
+
FFFFFFFFFFFFFFFFFFFFFFFFFFFFFFFFFFFFFFFFFFFFFFFF
@FS10000125:27:BPA73017-1634:1:1101:8260:2030 2:N:0:5
TCGGCTTTGAGCGTACTCGACGAAGTTGACGGGGGGGGGGGGGGGAAA
+
FFFFFFFFFFFFFFFFFFFFFFFFFFFFFFFFFFFFFFFFFFFF,F,,
@FS10000125:27:BPA73017-1634:1:1101:8360:2030 2:N:0:5
TTATCCTTGAGCGTACTCGACGAAGTTATCTCGGGGAGGGGGGGGGGG
+
,F::FFFFFFFFFFFFFFFFFFFFFFFF,F:FFFFFFFFFFFFF,F,:
@FS10000125:27:BPA73017-1634:1:1101:10750:2030 2:N:0:5
TTATCGTTGAGCGTACTGAAGGGGGGGGGGGGGGGGAGATTGGAAAAG
+
FFFFFFFFFFFFFFFFFFFFFFFFFFFFFFFFFFFF,,:F,,:::::,
@FS10000125:27:BPA73017-1634:1:1101:11590:2030 2:N:0:5
TTACTATTGAGCGTACTCGACGAAGTTGCTAGGGGGGGGGGGGGGGGG
+
,,FFFFFFFFFFFFFFFFFFFFFFFFFFFFFFFFFFFFFFFFFFFF,F
@FS10000125:27:BPA73017-1634:1:1101:12220:2030 2:N:0:5
ACAAATTTGAGCGTACTCGACGAAGTTCGTGGGGGGGGGGGGGGGGGG
+
FFFFFFFFFFFFFFFFFFFFFFFFFFFFFFFFFFFFFFFFFFFF:FFF
@FS10000125:27:BPA73017-1634:1:1101:12480:2030 2:N:0:5
ATCGGCTTGAGCGTACTCGACGAAGTTTTTCGGGGGGGGGGGGGGGGG
+
FFFFFFFFFFFFFFFFFFFFFFFFFFFFFFFFFFFFFFFFFFFFFFF,
@FS10000125:27:BPA73017-1634:1:1101:12590:2030 2:N:0:5
CACGGTTTGAGCGTACTCGACGAAGTTTTATGGGGGGGGGGGGGGGGG
+
FFFFFFFFFFFFFFFFFFFFFFFFFFFFFFFFFFFFFFFFFFFFFFFF
@FS10000125:27:BPA73017-1634:1:1101:13090:2030 2:N:0:5
TTCGGATTGAGCGTACTCGACGAAGTTGTAGGGGGGGGGGGGGGGGAA
+
FFFFFFFFFFFFFFFFFFFFFFFFFFFFFFFFFFFFFFFFFFFFFF,F
@FS10000125:27:BPA73017-1634:1:1101:13670:2030 2:N:0:5
TTATAATTGAGCGTACTCGACGAAGTTTGCAGGGGGGGGGGGGGGGGA
+
FFFFFFFFFFFFFFFFFFFFFFFFFFFF:F,FFFFFFFFFFFFFFF,:
@FS10000125:27:BPA73017-1634:1:1101:13770:2030 2:N:0:5
TTAAATTTGAGCGTACTCGACGAAGTTGCTTGGGGGGGGGGGGGGGGG
+
,,FFFFFFFFFFFFFFFFFFFFFFFFFFFFFFFFFFFFFFFFFFF,FF
@FS10000125:27:BPA73017-1634:1:1101:14480:2030 2:N:0:5
ATTCGTTTGAGCGTACTCGACGAAGTTTGCAGGGGGGGGGGGGGGGAA
+
:FFFFFFFFFFFFFFFFFFFFFFFFFFF:FFFFFFFFFFFFFFFF,FF
@FS10000125:27:BPA73017-1634:1:1101:15220:2030 2:N:0:5
GCCACATTGAGCGTACTCGACGAAGTTAACTGGGGGGGGGGGGGGGGA
+
:FFFFFFFFFFFFFFFFFFFFFFFFFFF:FFFFFFFFFFFFFFFFF::
@FS10000125:27:BPA73017-1634:1:1101:15970:2030 2:N:0:5
AACCCATTGAGCGTACTCGACGAAGTTTAGCCGGGGGGGGGGGGGGAA
+
,,FFF:FFFFFFFFFFFFFFFFFFFFFF,::FFFFFFFFFF,:::::F
@FS10000125:27:BPA73017-1634:1:1101:16140:2030 2:N:0:5
ATTTGCTTGAGCGTACTCGACGAAGTTGGGGGGGGGGGGGGGGAAATT
+
FFFFFFFFFFFFFFFFFFFFFFFFFFFFFFFFFFFFFFFFFFF,F:,,
@FS10000125:27:BPA73017-1634:1:1101:1750:2040 2:N:0:5
ATCGTATTGAGCGTACTCGACGAAGTTCAGCGGGGGGGGGGGGGGAAA
+
FFFFFFFFFFFFFFFFFFFFFFFFFFFFFFFFFFFFFFFFFFFFF:FF
@FS10000125:27:BPA73017-1634:1:1101:1840:2040 2:N:0:5
TTTTATTTGAGCGTACTCGACGAAGTTTCAGGGGGGGGGGGGGGGGAA
+
,FFFFFFFFFFFFFFFFFFFFFFFFFFFFFFFFFFFFFFFFFFFF:FF
@FS10000125:27:BPA73017-1634:1:1101:1970:2040 2:N:0:5
ATATATTTGAGCGTACTTGACGAAGTTGCAACGGGGGGGGGGGAAAAT
+
,,,FF,FFFFFFFFFFF,FFFFFFFFFFF,,,FFFFFFFFFFFF:F,F
@FS10000125:27:BPA73017-1634:1:1101:2620:2040 2:N:0:5
ACATTCTTGAGCGTACTCGACGAAGTTACCTGGGGGGGGGGGGGGGAA
+
:FFFFFFFFFFFFFFFFFFFFFFFFFFFFFFFFFFFFFFFFFFFFFFF
@FS10000125:27:BPA73017-1634:1:1101:3890:2040 2:N:0:5
TTTTATTTGAGCGTACTCGACGAAGTTGTTGGGGGGGGGGGGGGGGGA
+
,FFFFFFFFFFFFFFFFFFFFFFFFFFFFFFFFFFFFFFFFFFFFFF,
@FS10000125:27:BPA73017-1634:1:1101:5180:2040 2:N:0:5
ATACTCTTGAGCGTACTCGACGAAGTTGTTAGGGGGGGGGGGGGGGGA
+
FFFFFFFFFFFFFFFFFFFFFFFFFFFFFFFFFFFFFFFFFFFFFF:F
@FS10000125:27:BPA73017-1634:1:1101:5300:2040 2:N:0:5
AAATACTTGAGCGTACTCGACGAAGTTCGGCGGGGGGGGGGGGGGGAA
+
FFFFFFFFFFFFFFFFFFFFFFFFFFFFFFFFFFFFFFFFFFFFF,:F
@FS10000125:27:BPA73017-1634:1:1101:6930:2040 2:N:0:5
AATGATTTGAGCGTACTCGACGAAGTTGGCCGGGGGGGGGGGGGGGAA
+
FFFFFFFFFFFFFFFFFFFFFFFFFFFFFFFFFFFFFFFFFFFFF,FF
@FS10000125:27:BPA73017-1634:1:1101:7130:2040 2:N:0:5
ACGGTATTGAGCGTACTCGACGAAGTGGGGGGGGGGGGGGGGGGGGGG
+
FFFFFFFFFFFFFFFFFFFFFFFFFFFFFFFFFFFFFFFFF,,,,,,,
@FS10000125:27:BPA73017-1634:1:1101:7560:2040 2:N:0:5
TTCCCCTTGAGCGTACTCGACGAAGTTGCCGGGGGGGGGGGGGGGGGG
+
FFFFFFFFFFFFFFFFFFFFFFFFFFFFFFFFFFFFFFFFFFFFFFFF
@FS10000125:27:BPA73017-1634:1:1101:8200:2040 2:N:0:5
CAAATCTTGAGCGTACTCGACGAAATTGGCTGGGGGGGGGGGGGGGGG
+
FFFFFFFFFFFFFFFFFFFFFFFFFFFFFFFFFFFFFFFFFFFFF,,F
@FS10000125:27:BPA73017-1634:1:1101:8350:2040 2:N:0:5
CCACCCTTGAGCGTACTCGACGAAGTTCATGGGGGGGGGGGGGGGGAA
+
FFFFFFFFFFFFFFFFFFFFFFFFFFFFFFFFFFFFFFFFFF:F::,F
@FS10000125:27:BPA73017-1634:1:1101:8650:2040 2:N:0:5
TTACTCTTGAGCGTACTCGACGAAGGGGGGGGGGGGGGGAGATCGGAA
+
,FFFFFFFFFFFFFFFFFFFFFFFFFFFFFFFFFFFFFFF,FFF,:F,
@FS10000125:27:BPA73017-1634:1:1101:8850:2040 2:N:0:5
AACCCCTTGAGCGTACTCGACGAAGTTCTCGGGGGGGGGGGGGGGGGA
+
FFFFFFFFFFFFFFFFFFFFFFFFFFFFFFFFFFFFFFFFFFFFF:,F
@FS10000125:27:BPA73017-1634:1:1101:10150:2040 2:N:0:5
CGGATTCTTGAGCGTACTCGACGAAGTTATATGGGGGGGGGGGGGGGG
+
F,::FFFFF:::F:FFFFFF:FFFFFFFFFFFFFFFFFFFFFF::,,F
@FS10000125:27:BPA73017-1634:1:1101:11400:2040 2:N:0:5
TTCGGCTTGAGCGTACTCGACGAAGTTCTCCGGGGGGGGGGGGGGGGA
+
FFFFFFFFFFFFFFFFFFFFFFFFFFFFFFFFFFFFFFFFFFFFFF,F
@FS10000125:27:BPA73017-1634:1:1101:11740:2040 2:N:0:5
TGACATTTGAGCGTACTCGACGAAGTTCACAGGGGGGGGGGGGGGGGA
+
,:FFFFFFFFFFFFFFFFFFFFFFFFFFFFFFFFFFFFFFFFFFFF:F
@FS10000125:27:BPA73017-1634:1:1101:12470:2040 2:N:0:5
AAAAGTTTGAGCGTACTCGACGAAGTTGCCTGGGGGGGGGGGGGGGGG
+
FFFFFFFFFFFFFFFFFFFFFFFFFFFFFFFFFFFFFFFFFFFFFFFF
@FS10000125:27:BPA73017-1634:1:1101:13370:2040 2:N:0:5
TAAATATTGAGCGTACTCGACGAAGTTCAAAGGGGGGGGGGGGGGGAA
+
,FFFFFFFFFFFFFFFFFFFFFFFFFFFFFFFFFFFFFFFFFFFFF:F
@FS10000125:27:BPA73017-1634:1:1101:13660:2040 2:N:0:5
CCTTGCTTGAGCGTACTCGACGAAGTTCAAAGGGGGGGGGGGGGGGGG
+
FFFFFFFFFFFFFFFFFFFFFFFFFFFFFFFFFFFFFFFFFFF,FFFF
@FS10000125:27:BPA73017-1634:1:1101:13840:2040 2:N:0:5
TATTTTTTGAGCGTACTCGACGAAGTTATACGGGGGGGGGGGGGGGGA
+
FFFFFFFFFFFFFFFFFFFFFFFFFFFFFFFFFFFFFFFFFFFFF:F,
@FS10000125:27:BPA73017-1634:1:1101:13980:2040 2:N:0:5
CTCATTTTGAGCGTACTCGACGAAGTTTTCAGGGGGGGGGGGGGGGGG
+
FFFFFFFFFFFFFFFFFFFFFFFFFFFFFFFFFFFFFFFFFFFFF::,
@FS10000125:27:BPA73017-1634:1:1101:14620:2040 2:N:0:5
CTCCTATTGAGCGTACTCGACGAAGTTGTAAGGGGGGGGGGGGGGGAA
+
F:FFFFFFFFFFFFFFFFFFFFFFFFFFFFFFFFFFFFFFFFFFFF:F
@FS10000125:27:BPA73017-1634:1:1101:15100:2040 2:N:0:5
GGACGATTGAGCGTACTCGACGAAGTTAGCAGGGGGGGGGGGGGGGAA
+
,,FFFFFFFFFFFFFFFFFFFFFFFFFFFFFFFFFFFFFFFFFFFF,,
@FS10000125:27:BPA73017-1634:1:1101:15140:2040 2:N:0:5
TCGATATTGAGCGTACTCGACGAAGTTCCAAGGGGGGGGGGGGGGGAA
+
FFFFFFFFFFFFFFFFFFFFFFFFFFFFFFFFFFFFFFFFFFFFFFFF
@FS10000125:27:BPA73017-1634:1:1101:1170:2050 2:N:0:5
ATCCAGTTGAGCGTACTCGACGAAGTTGAAGGGGGGGGGGGGGGGAAA
+
FFFFFFFFFFFFFFFFFFFFFFFFFFFFFFFFFFFFFFFFFFFFFF,:
@FS10000125:27:BPA73017-1634:1:1101:1470:2050 2:N:0:5
CTCTTGTTGAGCGTACTCGACGAGGTTACATGGGGGGGGGGGGGGGGG
+
FFFFFFFFFFFFFFFFFFFFFFFFFFFFFFFFFFFFFFFFFFFFFFFF
@FS10000125:27:BPA73017-1634:1:1101:2370:2050 2:N:0:5
GTCGGCTTGAGCGTACTCGACGAAGTTCTGTGGGGGGGGGGGGGGGAA
+
,FFFFFFFFFFFFFFFFFFFFFFFFFFFFFFFFFFFFFFFFFFFFF,F
@FS10000125:27:BPA73017-1634:1:1101:2700:2050 2:N:0:5
ATTGGGTTGAGCGTACTCGACGAAGTTAGCTGGGGGGGGGGGGGGGGA
+
FFFFFFFFFFFFFFFFFFFFFFFFFFFFFFFFFFFFFFFFFFFFFFF,
@FS10000125:27:BPA73017-1634:1:1101:3530:2050 2:N:0:5
TTTGATTTGAGCGTACTCGACGAAGTTAGAAGGGGGGGGGGGGGGAGA
+
FFFFFFFFFFFFFFFFFFFFFFFFFFFFF:,FFFFFFFFFFFFFF:,F
@FS10000125:27:BPA73017-1634:1:1101:4480:2050 2:N:0:5
AATCAGTTGAGCGTACTCGGACGAAGTTCACTGGGGGGGGGGGGGGGG
+
FF:FFFFFFFFFFFFFFFFFFFFFFFFFFFFFFFFFFFFFFFFF,F,F
@FS10000125:27:BPA73017-1634:1:1101:6250:2050 2:N:0:5
TTACCATTGAGCGTACTCGACGAAGTTTCGCGGGGGGGGGGGGGGGAA
+
,,,FF:FFFFFFFFFFFFFFFFFFFFF::,FFFFFFFFFFFFFFF,FF
@FS10000125:27:BPA73017-1634:1:1101:6950:2050 2:N:0:5
CTGTATTTGAGCGTACTCGACGAAGTTGCTAGGGGGGGGGGGGGGGAA
+
FFFFFFFFFFFFFFFFFFFFFFFFFFFFFFFFFFFFFFFFFFFF:,FF
@FS10000125:27:BPA73017-1634:1:1101:7720:2050 2:N:0:5
CCAGGGTTGAGCGTACTCGACGAAGTTAGAAGGGGGGGGGGGGGGGAA
+
FFFFFFFFFFFFFFFFFFFFFFFFFFFFFFFFFFFFFFFFFFFFFFFF
@FS10000125:27:BPA73017-1634:1:1101:9690:2050 2:N:0:5
AATTAATTGAGCGTACTCGACGAAGTTCCAGGGGGGGGGGGGGGGGAA
+
::FFFFFFFFFFFFFFFFFFFFFFFFFFFFFFFFFFFFFFFFFFF,FF
@FS10000125:27:BPA73017-1634:1:1101:12120:2050 2:N:0:5
TACTGCTTGAGCGTACTCGACGAAGTTGTAAGGGGGGGGGGGGGGGGA
+
,,F:FFFFFFFFFFFFFFFFFFFFFFFFFFFFFFFFFFFFFFFFFFF:
@FS10000125:27:BPA73017-1634:1:1101:12270:2050 2:N:0:5
AACAATTTGAGCGTACTCGACGAAGTTCAAGGGGGGGGGGGGGGGGGA
+
FFFFFFFFFFFFFFFFFFFFFFFFFFFFFFFFFFFFFFFFFFFFFFF,
@FS10000125:27:BPA73017-1634:1:1101:13000:2050 2:N:0:5
TCGATTTTGAGCGTACTCGACGAAGTTAGTTGGGGGGGGGGGGGGGGA
+
FFFFFFFFFFFFFFFFFFFFFFFFFFFFFFFFFFFFFFFFFFFFF:FF
@FS10000125:27:BPA73017-1634:1:1101:13060:2050 2:N:0:5
CCATTATTGAGCGTACTCGACGAAGTTTCTTCGGGGGGGGGGGGGGGA
+
,FFFFFFFFFFFFFFFFFFFFFFFFFFFFFFFFFFFFFFFFFFFFFF,
@FS10000125:27:BPA73017-1634:1:1101:13400:2050 2:N:0:5
CTAGCATTGAGCGTACTCGACGAAGTTCAGTGGGGGGGGGGGGGGGAA
+
FFFFFFFFFFFFFFFFFFFFFFFFFFFFFFFFFFFFFFFFFFFFF:,F
@FS10000125:27:BPA73017-1634:1:1101:14260:2050 2:N:0:5
CACTTCTTGAGCGTACTCGACGAAGTTTCTGGGGGGGGGGGGGGGAAA
+
F:,F:FFFFFFFFFFFFFFFFFFFFFF:FF,FFFFFFFFFFFFF:FF,
@FS10000125:27:BPA73017-1634:1:1101:14620:2050 2:N:0:5
CCTAACTTGAGCGTACTCGACGAAGTTCTAGGGGGGGGGGGGGGGGGG
+
FFFFFFFFFFFFFFFFFFFFFFFFFFFFFFFFFFFFFFFFFFFFFFFF
@FS10000125:27:BPA73017-1634:1:1101:15570:2050 2:N:0:5
ATGATATTGAGCGTACTCGACGAAGTTCCAGGGGGGGGGGGGGGGAGA
+
FFFFFFFFFFFFFFFFFFFFFFFFFFFFFFFFFFFFFFFFFFFF:FF,
@FS10000125:27:BPA73017-1634:1:1101:16330:2050 2:N:0:5
TTATCATTGAGCGTACTCGACGAAGTTAGGGGGGGGGGGGGGGAAGTC
+
,,FFFFFFFFFFFFFFFFFFFFFFFFFFFFFFFFFFFFFFFF,F,,F:
@FS10000125:27:BPA73017-1634:1:1101:2950:2060 2:N:0:5
CAAGAGTTGAGCGTACTCGACGAAGTTAAACGGGGGGGGGGGGGGGAA
+
FFFFFFFFFFFFFFFFFFFFFFFFFFFFFFFFFFFFFFFFFFFFFF:F
@FS10000125:27:BPA73017-1634:1:1101:3620:2060 2:N:0:5
TACCGGTTGAGCGTACTCGACGAAGTTCATTGGGGGGGGGGGGGGGGG
+
FFFFFFFFFFFFFFFFFFFFFFFFFFFFFFFFFFFFFFFFFFFFFFFF
@FS10000125:27:BPA73017-1634:1:1101:4130:2060 2:N:0:5
ATTGTCTTGAGCGTACTCGACGAAGTTGCAGGGGGGGGGGGGGGAAAT
+
FFFFFFFFFFFFFFFFFFFFFFFFFFFFFFFFFFFFFFFFFFF:FF:F
@FS10000125:27:BPA73017-1634:1:1101:4230:2060 2:N:0:5
AAACCGTTGAGCGTACTCGACGAAGTTAGCAGGGGGGGGGGGGGGGAA
+
FFFFFFFFFFFFFFFFFFFFFFFFFFFFFFFFFFFFFFFFFFFFFFFF
@FS10000125:27:BPA73017-1634:1:1101:4670:2060 2:N:0:5
AGTACTTTGAGCGTACTCGACGAAGTTGCTAGGGGGGGGGGGGGGGAA
+
,,FF,,,FFFFFFFFFFFFFFFFFFFF,,,FFFFFFFFFFFFFFFFFF
@FS10000125:27:BPA73017-1634:1:1101:5070:2060 2:N:0:5
TTCATTTTGAGCGTACTCGACGAAGTTACTAGGGGGGGGGGGGGGGAA
+
F,F:::FFFFFFFFFFFFFFFFFFFFF,FF,,FFFFFFFFFFFFFFFF
@FS10000125:27:BPA73017-1634:1:1101:5680:2060 2:N:0:5
ACGGACTTGAGCGTACTCGACGAAGTTGGCAGGGGGGGGGGGGGGGAA
+
FFFFFFFFFFFFFFFFFFFFFFFFFFFFFFFFFFFFFFFFFFFF,F::
@FS10000125:27:BPA73017-1634:1:1101:5920:2060 2:N:0:5
TTCTTGTTGAGCGTACTCGACGAAGTTCGAAGGGGGGGGGGGGGGGAA
+
F,FFFFFFFFFFFFFF,FFFFFFFFFFFFFFFFFFFFFFFFFFFF,FF
@FS10000125:27:BPA73017-1634:1:1101:6950:2060 2:N:0:5
CTGTATTTGAGCGTACTCGACGAAGTTGCTAGGGGGGGGGGGGGGGAA
+
FFFFFFFFFFFFFFFFFFFFFFFFFFFFFFFFFFFFFFFFFFFF,,::
@FS10000125:27:BPA73017-1634:1:1101:8350:2060 2:N:0:5
CGTTATTTGAGCGTACTCGACGAAGTTGGCTGGGGGGGGGGGGGGGGA
+
F:FFFFFFFFFFFFFFFFFFFFFFFFFFFFFFFFFFFFFFFFFFF,:,
@FS10000125:27:BPA73017-1634:1:1101:8670:2060 2:N:0:5
ATCTGGTTGAGCGTACTCGACGAAGTTGTCAGGGGGGGGGGGGGGGAA
+
FFFFFFFFFFFFFFFFFFFFFFFFFFFFFFFFFFFFFFFFFFFFF,:F
@FS10000125:27:BPA73017-1634:1:1101:9100:2060 2:N:0:5
TATCGTTTGAGCGTACTCGACGAAGTTGGCAGGGGGGGGGGGGGGGGA
+
FF,FFFFF:FFFFFFFF:FFFF:,:FF:FFFF:FF::FFF,,,:,,,,
@FS10000125:27:BPA73017-1634:1:1101:9700:2060 2:N:0:5
TCGTTCTTGAGCGTACTCGACGAAGTTATCGGGGGGGGGGGGGGGGAA
+
,FFFFFFFFFFFFFFFFFFFFFFFFFFFFFFFFFFFFFFFFFFF:FF,
@FS10000125:27:BPA73017-1634:1:1101:10740:2060 2:N:0:5
TTTAAATTGAGCGTACTCGACGAAGTGGGGGGGGGGGGGGGGGGAATG
+
FFFFFFFFFFFFFFFFFFFFFFFFFFFFFFFFFFFFFFFFFF,,F,,,
@FS10000125:27:BPA73017-1634:1:1101:11160:2060 2:N:0:5
TTCAATTTGAGCGTACTCGACGAAGTTACTAGGGGGGGGGGGGGGGGG
+
F:FFFFFFFFFFFFFFFFFFFFFFFFFFFFFFFFFFFFFFFFFFFFFF
@FS10000125:27:BPA73017-1634:1:1101:11490:2060 2:N:0:5
TACATATTGAGCATACTCGACGAAGTTGTGCGGGGGGGGGGGGGGGGG
+
,FFFFFFFFFFFFFFFFFFFFFFFFFFFFFFFFFFFFFFFFFFFFFF,
@FS10000125:27:BPA73017-1634:1:1101:11980:2060 2:N:0:5
TTCGGTTTGAGCGTACTCGACGAAGTTATCAGGGGGGGGGGGGGGGGA
+
FFFFFFFFFFFFFFFFFFFFFFFFFFFFFFFFFFFFFFFFFFFFFFFF
@FS10000125:27:BPA73017-1634:1:1101:12910:2060 2:N:0:5
CTACGTTTGAGCGTACTCGACGAAGTTCGAAGGGGAGGGGGGGGGGGG
+
F:FF::FFFFFFFFFFFFFFFFFFFFFF:FF,FFFFFFFFFFFFF:F:
@FS10000125:27:BPA73017-1634:1:1101:13140:2060 2:N:0:5
CATTGCTTGAGCGTACTCGACGAAGTTCTGAGGGGGGGGGGGGGGGGG
+
FFFFFFFFFFFFFFFFFFFFFFFFFFFFFFFFFFFFFFFFFFFFFFF,
@FS10000125:27:BPA73017-1634:1:1101:15730:2060 2:N:0:5
TCGAGTTTGAGCGTACTCGACGAAGTTCCGTGGGGGGGGGGGGGGGAA
+
FFFFFFFFFFFFFFFFFFFFFFFFFFFFFFFFFFFFFFFFFFFFFF,:
@FS10000125:27:BPA73017-1634:1:1101:15840:2060 2:N:0:5
TTTCTATTGAGCGTACTCGACGAAGTTAAGGGGGGGGGGGGGGAAAGT
+
,FFFFFFFFFFFFFFFFFFFFFFFFFFFFFFFFFFFFFFFFFF:FF,,
@FS10000125:27:BPA73017-1634:1:1101:15990:2060 2:N:0:5
TTTTGTTTGAGCGTACTCGACGAAGTTGCCAGGGGGGGGGGGGGGGAA
+
FFFFFFFFFFFFFFFFFFFFFFFFFFFFFFFFFFFFFFFFFFFFFF:F
@FS10000125:27:BPA73017-1634:1:1101:16300:2060 2:N:0:5
ATGTCATTGAGCGGTACTCGACGAAGTTCTACGGGGGGGGGGGGGGGA
+
FFFFFFFFFFFFFFFFFFFFFFFFFFFFFFFFFFFFFFFFFFFFFF:F
@FS10000125:27:BPA73017-1634:1:1101:2620:2070 2:N:0:5
TCACTCTTGAGCGTACTCGACGAAGTTTATGGGGGGGGGGGGGGGGGA
+
:FFFFFFFFFFFFFFFFFFFFFFFFFFFFFFFFFFFFFFFFFFFFF,F
@FS10000125:27:BPA73017-1634:1:1101:2700:2070 2:N:0:5
TCTCTTTTGAGCGTACTCGACGAAGTTTCTAGGGGGGGGGGGGGGGAA
+
F:F,,,FFFFFFFFFFFFFFFFFFFFF,,F,FFFFFFFFFFFFFF::F
@FS10000125:27:BPA73017-1634:1:1101:3320:2070 2:N:0:5
GAAGCCTTGAGCGTACTCGACGAAGTTACGGGGGGGGGGGGGGAAATC
+
,FFFFFFFFFFFFFFFFFFFFFFFFFFFFFFFFFFFFFFFFF:FF,F,
@FS10000125:27:BPA73017-1634:1:1101:4050:2070 2:N:0:5
ACGGACTTGAGCGTACTCGACGAAGTTAGGTGGGGGGGGGGGGGGGGA
+
FF::FFFFFFFFFFFFFFFFFFFFFFFFFFFFFFFFFFFFFFFFFFFF
@FS10000125:27:BPA73017-1634:1:1101:6080:2070 2:N:0:5
CTTTAATTGAGCGTACTCGACGAAGTTTACTGGGGGGGGGGGGGGGAA
+
FFFF:FFFFFFFFFFFFFFFFFFFFFFFFFFFFFFFFFFFFFFF:,:F
@FS10000125:27:BPA73017-1634:1:1101:6440:2070 2:N:0:5
TAACCTTGAGCGTACTCGACGAAGTTAACAGGGGGGGGGGGGGGGGGA
+
,:FFFFF:FFFFFFFFFFFFFFFFFFFFFFFFFFFFFFFFFFFFFF:,
@FS10000125:27:BPA73017-1634:1:1101:8070:2070 2:N:0:5
TATTCTTTGAGCGTACTCGACGAAGTTCAGCGGGGGGGGGGGGGGGGA
+
,FFFFFFFFFFFFFFFFFFFFFFFFFFFFFFFFFFFFFFFFFFF:F,F
@FS10000125:27:BPA73017-1634:1:1101:8460:2070 2:N:0:5
CACAATTTGAGCGTACTCGACGAAGTTTCAGGGGGGGGGGGGGGGAAT
+
FFFFFFFFFFFFFFFFFFFFFFFFFFFFFFFFFFFFFFFFFFFF,:,:
@FS10000125:27:BPA73017-1634:1:1101:9420:2070 2:N:0:5
TAGTCTTTGAGCGTACTCGACGAAGTTGGGTGGGGGGGGGGGGGGAAA
+
FFFFFFFFFFFFFFFFFFFFFFFFFFFFFFFFFFFFFFFFFFFF,:F,
@FS10000125:27:BPA73017-1634:1:1101:9870:2070 2:N:0:5
AATTCTTTGAGCGTACTCGACGAAGTTCACCGGGGGGGGGGGGGGGAA
+
FFFFFFFFFFFFFFFFFFFFFFFFFFFFFFFFFFFFFFFFFFFFF:FF
@FS10000125:27:BPA73017-1634:1:1101:11530:2070 2:N:0:5
GCCCTATTGAGCGTACTCGACGAAGTTGGCAGGGGGGGGGGGGGGGAA
+
,,,F:FFFFFFFFFFFFFFFFFFFFFF:FFF,FFFFFFFFFFFFF,FF
@FS10000125:27:BPA73017-1634:1:1101:11860:2070 2:N:0:5
AATACCTTGAGCGTACTCGACGAAGTTAAGGGGGGGGGGGGGGGAAAT
+
,,FFFFFFFFFFFFFFFFFFFFFFFFFFFFFFFFFFFFFFFFF,FF,:
@FS10000125:27:BPA73017-1634:1:1101:16450:2070 2:N:0:5
ATATTTTTGAGCGTACTCGACGAAGTTAGGTGGGGGGGGGGGGGGGAA
+
F,FFFFFFFFFFFFFFFFFFFFFFFFFFFFFFFFFFFFFFFFFF:,:F
@FS10000125:27:BPA73017-1634:1:1101:1280:2080 2:N:0:5
ACTTCTTTGAGCGTACTCGACGAAGTTTTACGGGGGGGGGGGGGGGGG
+
FFFFFFFFFFFFFFFFFFFFFFFFFFFFFFFFFFFFFFFFFFFFFFF:
@FS10000125:27:BPA73017-1634:1:1101:3970:2080 2:N:0:5
TTACTCTTGAGCGTACTCGACGAAGTTACACGGGGGGGGGGGGGGGGG
+
,,FFFFFFFFFFFFFFFFFFFFFFFFFFFFFFFFFFFFFFFFF:F,,F
@FS10000125:27:BPA73017-1634:1:1101:4020:2080 2:N:0:5
TTTACATTGAGCGTACTCGACGAAGTTTTACGGGGGGGGGGGGGGGAA
+
FF:FFFFFFFFFFFFFFFFFFFFFFFFF:FFFFFFFFFFFFFFFFFFF
@FS10000125:27:BPA73017-1634:1:1101:4560:2080 2:N:0:5
CTGGTCTTGAGCGTACTCGACGAAAGTTTCTCGGGGGGGGGGGGGGGG
+
F,FFFFFFFFFFFFFFFFFFFFFFFFFFFFFFFFFFFFFFFFFFFFFF
@FS10000125:27:BPA73017-1634:1:1101:4910:2080 2:N:0:5
TCAACGTTGAGCGTACTCGACGAAGTTGGGCGGGGGGGGGGGGGGGAA
+
FFFFFFFFFFFFFFFFFFFFFFFFFFFFFFFFFFFFFFFFFFFF::F:
@FS10000125:27:BPA73017-1634:1:1101:5320:2080 2:N:0:5
TACAGGTTGAGCGTACTCGACGAAGTTTGCCGGGGGGGGGGGGGGGGG
+
FFFFF:FF,F,F::,:,F,,F,FFFF,F,FFFFFFFFFFFFFF:F:,,
@FS10000125:27:BPA73017-1634:1:1101:6620:2080 2:N:0:5
AACAACTTGAGCGTACTCGACGAAGTTCGGGGGGGGGGGGGGGAAATC
+
:FFFFFFFFFFFFFFFFFFFFFFFFFFFFFFFFFFFFFFFFF,F,,F:
@FS10000125:27:BPA73017-1634:1:1101:8620:2080 2:N:0:5
TTACGATTGAGCGTACTCGACGAAGTTAATCGGGGGGGGGGGGGGGAA
+
FFFFFFFFFFFFFFFFFFFFFFFFFFFFFFFFFFFFFFFFFFFFF,FF
@FS10000125:27:BPA73017-1634:1:1101:8860:2080 2:N:0:5
ATATTCTTGAGCGTACTGACGAAGTTTACAGGGGGGGGGGGGGGGGAA
+
FFFFFFFFFFFFFFFFFFFFFFFFFFFFFFFFFFFFFFFFFFFFF,FF
@FS10000125:27:BPA73017-1634:1:1101:12040:2080 2:N:0:5
TTCTAATTGAGCGTACTCGACGAAGTTCGGAGGGGGGGGGGGGGGGGA
+
FFFFFFFFFFFFFFFFFFFFFFFFFFFFFFFFFFFFFFFFFFF,F,,,
@FS10000125:27:BPA73017-1634:1:1101:12820:2080 2:N:0:5
TTCGCTTTGAGCGTACTCGACGAAGGGGGGGGGGGGGGGGGATTGGAA
+
FFFFFFFFFFFFFFFFFFFFFFFFFFFFFFFFFFFFFFF,,F,,,,FF
@FS10000125:27:BPA73017-1634:1:1101:13280:2080 2:N:0:5
TTGTTGTTGAGCGTACTCGACGAAGTTCACAGGGGGGGGGGGGGGGAA
+
FF,FFFFFFFFFFFFFFFFFFFFFFFFFFFFFFFFFFFFFFFFF:,FF
@FS10000125:27:BPA73017-1634:1:1101:16130:2080 2:N:0:5
TATTCGTTGAGCGTACTCGACGAAGTTATTCGGGGGGGGGGGGGAGAA
+
F::,:,FFFFFFFFFFFFFFFFFFFFFFFFFFFFFFFFFFFFF::,,,
@FS10000125:27:BPA73017-1634:1:1101:16390:2080 2:N:0:5
TTATCATTGAGCGTACTCGACGAAGTTTCGCGGGGGGGGGGGGGGGAA
+
F,FFFFFF:FFFFFFFFFFFFFFFFFFFFFFFFFFFFFFFFFFFF,FF
@FS10000125:27:BPA73017-1634:1:1101:1040:2090 2:N:0:5
TAAAGTTTGAGCGTACTCGACGAAGTTTTTGGGGGGGGGGGGGGGAGA
+
FFFFFFFFFFFFFFFFFFFFFFFFFFFFFFFFFFFFFFFFFFFF,F,,
@FS10000125:27:BPA73017-1634:1:1101:1550:2090 2:N:0:5
TGCGTCTTGAGCGTACTCGACGAAGTTACTAGGGGGGGGGGGGGGGGA
+
FFFF:FFFFFFFFFFFFFFFFFFFFFFFFFFFFFFFFFFFFFFFFF:,
@FS10000125:27:BPA73017-1634:1:1101:2180:2090 2:N:0:5
CTAAAATTGAGCGTACTCGACGAAGTTTGGGGGGGGGGGGGGGGAAAT
+
FFFFFFFFFFFFFFFFFFFFFFFFFFFFFFFFFFFFFFFFFFF:,,,,
@FS10000125:27:BPA73017-1634:1:1101:2930:2090 2:N:0:5
CTCATCTTGAGCGTACTCGACGAAGTTGTAGGGGGGGGGGGGGGGAAA
+
FFFFFFFFFFFFFFFFFFFFFFFFFFFFFFFFFFFFFFFFFFFFFF,,
@FS10000125:27:BPA73017-1634:1:1101:3020:2090 2:N:0:5
TACTCTTTGAGCGTACTCGACGAAGTTGCTTGGGGGGGGGGAGGGGGG
+
,FF:FFFFFFFFFFFFFFFFFFFFFFFFFFFFFFFFFFFFFFFFF,:,
@FS10000125:27:BPA73017-1634:1:1101:3130:2090 2:N:0:5
TAGAAATTGAGCGTACTCGACGAAGTTGGTGGGGGGGGGGGGGGGAAA
+
FFFFFFFFFFFFFFFFFFFFFFFFFFFFFFFFFFFFFFFFFFFF,:,,
@FS10000125:27:BPA73017-1634:1:1101:3390:2090 2:N:0:5
CTTTTCTTGAGCGTACTCGACGAAGTTAGTGGGGGGGGGGGGGGGGAA
+
FF:FFFFFFFFFFFFFFFFFFFFFFFF:FFF:FFFFFFFFFFFFF:FF
@FS10000125:27:BPA73017-1634:1:1101:3410:2090 2:N:0:5
TTATCCTTGAGCGTACTCGACGAAGTTCAGTGGGGGGGGGGGGGGGGA
+
FFFFFFFFFFFFFFFFFFFFFFFFFFFFFFFFFFFFFFFFFFFFF,,F
@FS10000125:27:BPA73017-1634:1:1101:3890:2090 2:N:0:5
ACATTTTTGAGCGTACTCGACGAAGTTCTACGGGGGGGGGGGGGGGGA
+
F,,FFFFFFFFFFFFFFFFFFFFFFFFFFFFFFFFFFFFFFFFFFFF,
@FS10000125:27:BPA73017-1634:1:1101:4050:2090 2:N:0:5
CCAGACTTGAGCGTACTCGACGAAGTTTTGCGGGGGGGGGGGGGGGAA
+
FFFFFFFFFFFFFFFFFFFFFFFFFFFFFFFFFFFFFFFFFFFFF,FF
@FS10000125:27:BPA73017-1634:1:1101:4670:2090 2:N:0:5
ATGTCTTTAAGCGTACTCGACGAAGTTGCTGGAGGGGGGGGGGGGGGA
+
,,,F::,,,FF,,F,,F,:,,FFF,,:F::,F,F,,F,,,,,,,FFFF
@FS10000125:27:BPA73017-1634:1:1101:5190:2090 2:N:0:5
CTGGTATTGAGCGTACTCGACGAAGTTTACAGGGGGGGGGGGGGGGAA
+
F::FFFFFFFFFFFFFFFFFFFFFFFFFFFFFFFFFFFFFFFFF:,,:
@FS10000125:27:BPA73017-1634:1:1101:5750:2090 2:N:0:5
CTGTTATTGAGCGTACTCGACGAAGTTGCCGGGGGGGGGGGGGGGGAA
+
F,:F:FFFFFFFFFFFFFFFFFFFFFFFFFFFFFFFFFFFFFFF::FF
@FS10000125:27:BPA73017-1634:1:1101:5880:2090 2:N:0:5
CCGTCATTGAGCGTACTCGACGAAGTTTGCTGGGGGGGGGGGGGGGGA
+
FFFFFFFFFFFFFFFFFFFFFFFFFFFFFFFFFFFFFFFFFFFFFFFF
@FS10000125:27:BPA73017-1634:1:1101:6080:2090 2:N:0:5
ATATTCTTGAGCGTACTCGACGAAGTTCAGAGGGGGGGGGGGGGGGAA
+
FFFFFFFFFFFFFFFFFFFFFFFFFFFFFFFFFFFFFFFFFFFFF:FF
@FS10000125:27:BPA73017-1634:1:1101:6140:2090 2:N:0:5
CCATCATTGAGCGTACTCGACGAAGTTCCTAAGGGGGGGGGGGGGGGA
+
FFFFFFFFFFFFFFFFFFFFFFFFFFFFFFFFFFFFFFFFFFFFFF:F
@FS10000125:27:BPA73017-1634:1:1101:6400:2090 2:N:0:5
ATGTCATTGAGCGTACTCGACGAAGTTAGGGGGGGGGGGGGGGAAATC
+
,,FFFF::FFFFFFFFFFFFFFFFFFFFFFFFF:FFFFFFF,:FF,FF
@FS10000125:27:BPA73017-1634:1:1101:7460:2090 2:N:0:5
TTTATCTTGAGCGTACTCGACGAAGTTCCTGGGGGGGGGGGGGGGGGA
+
F,:FFFFFFFFFFFFFFFFFFFFFFFFFFFFFFFFFFFFFFFFFF,,F
@FS10000125:27:BPA73017-1634:1:1101:8720:2090 2:N:0:5
TACATTTTGAGCGTACTCGACGAAGTTTGGGGGGGGGGGGGGAAATCG
+
F:FF,FFFFFFFFFFFFFFFFFFFFFFF:FF:FFFFFFFFFF:F,,,F
@FS10000125:27:BPA73017-1634:1:1101:10260:2090 2:N:0:5
CCATTATTGAGCGTACTCGACGAAGTTCATGGGGGGGGGGGGGGGGGA
+
FFFFFFFFFFFFFFFFFFFFFFFFFFFFFFFFFFFFFFFFFFFFFF:F
@FS10000125:27:BPA73017-1634:1:1101:10480:2090 2:N:0:5
CTATGTTTGAGCGTACTCGACGACGTTACAGGGGGGGGGGGGGGGAGT
+
FFFFFFFFFFFFFFFFFFFFFFFFFFFFFFFFFFFFFFFFFFF,,F,,
@FS10000125:27:BPA73017-1634:1:1101:11300:2090 2:N:0:5
ACAGCGTTGAGCGTACTCGACGAAGTTTGCAGGGGGGGGGGGGGGGAA
+
,FFFFFFFFFFFFFFFFFFFFFFFFFFFFFFFFFFFFFFFFFFFFF,F
@FS10000125:27:BPA73017-1634:1:1101:11870:2090 2:N:0:5
AATGCATTGAGCGTACTCGACGAAGTTATGTGGGGGGGGGGGGGGGAA
+
FFFFFFFFFFFFFFFFFFFFFFFFFFFFFFFFFFFFFFFFFFFFF:FF
@FS10000125:27:BPA73017-1634:1:1101:12150:2090 2:N:0:5
TTTCTTTTGAGCGTACTCGACGAAGTTTCAGGGGGGGGGGGGGGGAAA
+
,,,FFFFFFFFFFFFFFFFFFFFFFFFFFF,FFFFFFFFFFFFFFFF,
@FS10000125:27:BPA73017-1634:1:1101:12940:2090 2:N:0:5
TAACCATTGAGCGTACTCGACGAAGTTACGTGGGGGGGGGGGGGGGAA
+
FFFFFFFFFFFFFFFFFFFFFFFFFFFFFFFFFFFFFFFFFFFF,FF,
@FS10000125:27:BPA73017-1634:1:1101:13490:2090 2:N:0:5
TTTTGGTTGAGCGTACTCGACGAAGTTCTAAGGGGGGGGGGGGGGGAA
+
F:FF::FFFFFFFFFFFFFFFFFFFFF:FFFFFFFFFFFFFFFFF,FF
@FS10000125:27:BPA73017-1634:1:1101:14160:2090 2:N:0:5
TCTTATTTGAGCGTACTCGACGAAGGGGGGGGGGGGGGGAGATCGGAA
+
FFFFFFFFFFFFFFFFFFFFFF:FFFFFFFFFFFFFFFF,,,F,,,,:
@FS10000125:27:BPA73017-1634:1:1101:14660:2090 2:N:0:5
TTGAAATTGAGCGTACTCGACGAAGTTCACGGGGGGGGGGGGGGGGGA
+
F,FFFFFFFFFFFFFFFFFFFFFFFFFFFFFFFFFFFFFFFFFFF:F:
@FS10000125:27:BPA73017-1634:1:1101:14980:2090 2:N:0:5
TCGCGCTTGAGCGTACTCGACGAAGTTCCGAGGGGGGGGGGGGGGGGA
+
FFFFFFFFFFFFFFFFFFFFFFFFFFFFFFFFFFFFFFFFFFFFFFFF
@FS10000125:27:BPA73017-1634:1:1101:15060:2090 2:N:0:5
AACTCTTTGAGCGTACTCGACGAAGTTGGGGGGGGGGGGGGGAATTCG
+
FFFFFFFFFFFFFFFFFFFFFFFFFFFFFFFFFFFFFFFFF,F:,::F
@FS10000125:27:BPA73017-1634:1:1101:15770:2090 2:N:0:5
TATCTATTGAGCGTACTCGACGAAGTTGCCAGGGGGGGGGGGGGGGAA
+
FFFFFFFFFFFFFFFFFFFFFFFFFFFFFFFFFFFFFFFFFFFFF,FF
@FS10000125:27:BPA73017-1634:1:1101:1040:2100 2:N:0:5
CTTTCATTGAGCGTACTCGACGAAGTTGTGCGGGGGGGGGGGGGGGAA
+
:FFFF,FFFFFFFFFFFFFFFFFFFFFF:,,FFFFFFFFFFFFFFFFF
@FS10000125:27:BPA73017-1634:1:1101:2730:2100 2:N:0:5
TTAACATTGAGCGTACTCGACGAAGTTCAGTGGGGGGGGGGGGGGGAA
+
FFFFFFFFFFFFFFFFFFFFFFFFFFFFFFFFFFFFFFFFFFFFF,FF
@FS10000125:27:BPA73017-1634:1:1101:3930:2100 2:N:0:5
ATTCGATTGAGCGTACTCGACGAAGTTTGAAGGGGGGGGGGGGGGGGA
+
F,FFFFFFFFFFFFFFFFFFFFFFFFFFFFFFFFFFFFFFFFFFFF:F
@FS10000125:27:BPA73017-1634:1:1101:4520:2100 2:N:0:5
TCGCAATTGAGCGTACTCGACGAAGTTAGCGGGGGGGGGGGGGGGAGA
+
,FFFFFFFFFFFFFFFFFFFFFFFFFFFFFFFFFFFFFFFFFFFFF,:
@FS10000125:27:BPA73017-1634:1:1101:5630:2100 2:N:0:5
TTTCGATTGAGCGTACTCGACGAAGTTACACGGGGGGGGGGGGGGAAA
+
FFFFFFFFFFFFFFFFFFFFFFFFFFFFFFFFFFFFFFFFFFFF,:,,
@FS10000125:27:BPA73017-1634:1:1101:5910:2100 2:N:0:5
ATACGTTTGAGCGTACTCGACGAAGTTAAAGGGGGGGGGGGGGGGAAT
+
F,FFFFFFFFFFFFFFFFFFFFFFFFFFFFFFFFFFFFFFFFF:,:,,
@FS10000125:27:BPA73017-1634:1:1101:6480:2100 2:N:0:5
ACGGACTTGAGCGTACTCGACGAAGTTGGCAGGGGGGGGGGGGGGGAA
+
FFFFFFFFFFFFFFFFFFFFFFFFFFFFFFFFFFFFFFFFFFFFF,FF
@FS10000125:27:BPA73017-1634:1:1101:8260:2100 2:N:0:5
TCTTCTTTGAGCGTACTCGACGAAGAGGGGGGGGGGGGGGGGAAATTG
+
FFFFFFFFFFFFFFFFFFFFFFFFFFFFFFFFFFFFFFFFFFF,:,,:
@FS10000125:27:BPA73017-1634:1:1101:8390:2100 2:N:0:5
CTTCTATTGAGCGTACTCGACGAAGTTAAGCGGGGGGGGGGGGGGGGA
+
FFFFFFFFFFFFFFFFFFFFFFFFFFFFFFFFFFFFFFFFFFFFFF:F
@FS10000125:27:BPA73017-1634:1:1101:9780:2100 2:N:0:5
TCGGTATTGAGCGTACTCGACGAAGTTCTGCGGGGGGGGGGGGGGGAA
+
,FFFFFFFFFFFFFFFFFFFFFFFFFFFFFFFFFFFFFFFFFFFFFFF
@FS10000125:27:BPA73017-1634:1:1101:11370:2100 2:N:0:5
ATCACATTGAGCGTACTCGACGAAGTTTACAGGGGGGGGGGGGGGGGG
+
FFFFFFFFFFFFFFFFFFFFFFFFFFFFFFFFFFFFFFFFFF,F,,,F
@FS10000125:27:BPA73017-1634:1:1101:16470:2100 2:N:0:5
CCCAACTTGAGCGTACTCGACGAAGTTGCTGGGGGGGGGGGGGGGGAA
+
FFFFFFFFFFFFFFFFFFFFFFFFFFFFFFFFFFFFFFFFFFFF:,::
@FS10000125:27:BPA73017-1634:1:1101:1820:2110 2:N:0:5
CCCTCTTTGAGCGTACTCGACGAAGTTGCCTCGGGGGGGGGGGGGGGA
+
F,F,,,FFFFFFFFFFFFFFFFFFFFFFFF:,FFFFFFFFFFFFFFFF
@FS10000125:27:BPA73017-1634:1:1101:2010:2110 2:N:0:5
GATGGTTTGAGCGTACTCGACGAAATTTAGTGGGGGGGGGGGGGGGGA
+
:FFFFFFFFFFFFFFFFFFFFFFFFFFFFFFFFFFFFFFFFFFFFFFF
@FS10000125:27:BPA73017-1634:1:1101:2680:2110 2:N:0:5
TATAGATTGAGCGTACTCGACGAAGTTGCAGGGGGGGGGGGGGGGAAA
+
FFFFFFFFFFFFFFFFFFFFFFFFFFFFFFFFFFFFFFFFFFFF:F,,
@FS10000125:27:BPA73017-1634:1:1101:2980:2110 2:N:0:5
CTCCGCTTGAGCGTACTCGACGAAGTTGCTTGGGGGGGGGGGGGGGAA
+
FFFFFFFFFFFFFFFFFFFFFFFFFFFFFFFFFFFFFFFFFFFFF,FF
@FS10000125:27:BPA73017-1634:1:1101:3070:2110 2:N:0:5
ATTTTCTTTGAGCGTACTCGACGAAGTTGTAGGGGGGGGGGGGGGGAA
+
:,:FFFFFFFFFFFFFFFFFFFFFFFFFFFFFFFFFFFFFFFFFF,FF
@FS10000125:27:BPA73017-1634:1:1101:3240:2110 2:N:0:5
TAGGCGTTGAGCGTACTCGACGAAGTTCGTTGGGGGGGGGGGGGGGAA
+
FFFFFFFFFFFFFFFFFFFFFFFFFFFFFFFFFFFFFFFFFFFFFFF:
@FS10000125:27:BPA73017-1634:1:1101:3300:2110 2:N:0:5
TTTATTTTGAGCGTACTCGACGAAGTTAAGCGGGGGGGGGGGGGGGAA
+
,FFFFFFFFFFFFFFFFFFFFFFFFFFFFFFFFFFFFFFFFFF:FFFF
@FS10000125:27:BPA73017-1634:1:1101:4200:2110 2:N:0:5
ATATGGTTGAGCGTACTCGACGAAGTTACTAGGGGGGGGGGGGGGGAA
+
FFFFFFFFFFFFFFFFFFFFFFFFFFFFFFFFFFFFFFFFFFFFF,FF
@FS10000125:27:BPA73017-1634:1:1101:4210:2110 2:N:0:5
TCTAGATTGAGCGTACTCGACGAAGTTTAAAGGGGGGGGGGGGGGGGA
+
FFFFFFFFFFFFFFFFFFFFFFFFFFFFFFFFFFFFFFFFFFF,F:,F
@FS10000125:27:BPA73017-1634:1:1101:4360:2110 2:N:0:5
TTTTACTTGAGCGTACTCGACGAAGTTCAGTGGGGGGGGGGGGGGGAA
+
FFFFFFFFFFFFFFFFFFFFFFFFFFFFFFFFFFFFFFFFFFFFFFFF
@FS10000125:27:BPA73017-1634:1:1101:4560:2110 2:N:0:5
CTTTCATTGAGCGTACTCGACGAAGTTTGTGGGGGGGGGGGGGGGAAA
+
FFFFFFFFFFFFFFFFFFFFFFFFFFFFFFFFFFFFFFFFFFFFF:,F
@FS10000125:27:BPA73017-1634:1:1101:4880:2110 2:N:0:5
TTGCGATTGAGCGTACTCGACGAAGTTCTGAGGGGGGGGGGGGGGGGA
+
,FFFFFFFFFFFFFFFFFFFFFFFFFFFFFFFFFFFFFFFFFFFFFFF
@FS10000125:27:BPA73017-1634:1:1101:5880:2110 2:N:0:5
TAATTATTGAGCGTACTCGACGAAGTTGCGCAGGGGGGGGGGGGGGGA
+
FFFF::FFFFFFFFFFFFFFFFFFFFFFF:F:FFFFFFFFFFFFFF:F
@FS10000125:27:BPA73017-1634:1:1101:6170:2110 2:N:0:5
TTTGTCTTGAGCGTACTCGACGAAGTTAGGGGGGGGGGGGGGGGGGGA
+
,FFFFFFFFFFFFFFFFFFFFFFFFFFF:FFFFFFFFFFFFFFFFFF:
@FS10000125:27:BPA73017-1634:1:1101:8280:2110 2:N:0:5
TTATGTTTGAGCGTACTCGACGAAGTTGCTAGGGGGGGGGGGGGGGAA
+
F,FFFFFFFFFFFFFFFFFFFFFFFFFFFFFFFFFFFFFFFFFFFFFF
@FS10000125:27:BPA73017-1634:1:1101:9310:2110 2:N:0:5
ATTATTTTGAGCGTACTCGACGAAGTTCTTAGGGGGGGGGGGGGGGGG
+
FFFFFFFFFFFFFFFFFFFFFFFFFFFFFFFFFFFFFFFFFFFFFFF,
@FS10000125:27:BPA73017-1634:1:1101:9850:2110 2:N:0:5
CTAGCTTTGAGCGTACTCGACGAAGTTGCCGGGGGGGGGGGGGGGAGA
+
FFFFFFFFFFFFFFFFFFFFFFFFFFFFFFFFFFFFFFFFFFF:,F,,
@FS10000125:27:BPA73017-1634:1:1101:9890:2110 2:N:0:5
TTATGTTTGAGCGTACTCGACGAAGTTGTGGGGGGGGGGGGGGAAAGT
+
FFFFFFFFFFFFFFFFFFFFFFFFFFFFFFFFFFFFFFFFFFF,FF,F
@FS10000125:27:BPA73017-1634:1:1101:13970:2110 2:N:0:5
CATACATTGAGCGTACTCGACGAAGTTCGAGGGGGGGGGGGGGGGGGG
+
FFFFFFFFFFFFFFFFFFFFFFFFFFFFFFFFFFFFFFFFFFFFFFF:
@FS10000125:27:BPA73017-1634:1:1101:14590:2110 2:N:0:5
TTCGCGTTGAGCGTACTCGACGAAGTTAGCCGGGGGGGGGGGGGGGGG
+
F,FFFFFFFFFFFFFFFFFFFFFFFFFFFFF:FFFFFFFFFF:::,,F
@FS10000125:27:BPA73017-1634:1:1101:1420:2120 2:N:0:5
ATAGGGTTGAGCGTACTCGACGAAGTTAGGTGGGGGGGGGGGGGGGAA
+
F,FFFFFFFFFFFFFFFFFFFFFFFFFFFFFFFFFFFFFFFFFFFFFF
@FS10000125:27:BPA73017-1634:1:1101:1590:2120 2:N:0:5
ATTTTATTGAGCGTACTCGACGAAGTTATTAGGGGGGGGGGGGGGAAA
+
:FFFFFFFFFFFFFFFFFFFFFFFFFFFFFFFFFFFFFFFFFFFFFFF
@FS10000125:27:BPA73017-1634:1:1101:1630:2120 2:N:0:5
TTAGGTTTGAGCGTACTCGACGAAGTTTGAAGGGGGCGGGGGGGGGGG
+
,FFFFFFFFFFFFFFFFFFFFFFFFFFFFFFFFFFFFFFFFFFFFFFF
@FS10000125:27:BPA73017-1634:1:1101:2650:2120 2:N:0:5
TCAAATTTGAGCGTACTCGACGAAGTTCAGCGGGGGGGGGGGGGGGGA
+
FFFFFFFFFFFFFFFFFFFFFFFFFFFFFFFFFFFFFFFFFFFFF:,F
@FS10000125:27:BPA73017-1634:1:1101:3030:2120 2:N:0:5
ACTGGGTTGAGCGTACTCGACGAAGTTTACAGGGGGGGGGGGGGGGAA
+
FFFFFFFFFFFFFFFFFFFFFFFFFFFFFFFFFFFFFFFFFFFFF,FF
@FS10000125:27:BPA73017-1634:1:1101:3360:2120 2:N:0:5
CAATCCTTGAGCGTACTCGACGAAGTTGACAGGGGGGGGGGGGGGGAA
+
FFFFFFFFFFFFFFFFFFFFFFFFFFFFFFFFFFFFFFFFFFFFFFFF
@FS10000125:27:BPA73017-1634:1:1101:3590:2120 2:N:0:5
TCGCGATTGAGCGTACTCGACGAAGTTTACGGGGGGGGGGGGGGGGGA
+
FFFFFFFFFFFFFFFFFFFFFFFFFFFFFFFFFF:FFFFFFF:FFF,F
@FS10000125:27:BPA73017-1634:1:1101:3950:2120 2:N:0:5
TCTTGATTGAGCGTACTCGACGAAGTTACAGGGGGGGGGGGGGGGGAA
+
,FFFFFFFFFFFFFFFFFFFFFFFFFFFFFFFFFFFFFFFFFFFFF:F
@FS10000125:27:BPA73017-1634:1:1101:4140:2120 2:N:0:5
CTTACTTTGAGCGTACTCGACGAAGTTGGGGGGGGGGGGGGGAAATCG
+
F,FFFFFFFFFFFFFFFFFFFFFFFFFFFFFFFFFFFFFFF,F,,F::
@FS10000125:27:BPA73017-1634:1:1101:4150:2120 2:N:0:5
AAAGACTTGAGCGTACTCGACGAAGTTAAGCGGGGGGGGGGGGGGGAA
+
FFFFFFFFFFFFFFFFFFFFFFFFFFFFFFFFFFFFFFFFFFFFF,FF
@FS10000125:27:BPA73017-1634:1:1101:5260:2120 2:N:0:5
TGATATTTGAGCGTACTCGACGAAGGGGGGGGGGGGGGGAGATCGGAA
+
F,FFFFFFFFFFFFFFFFFFFFFFFFFFFF:,FFFFFFF,,FF:,FF,
@FS10000125:27:BPA73017-1634:1:1101:5460:2120 2:N:0:5
TTATCTTTGAGCGTACTCGACGAAGTTCATCGGGGGGGGGGGGGGGGA
+
::FFFFFFFFFFFFFFFFFFFFFFFFFFFFFFFFFFFFFFFFFFFFF,
@FS10000125:27:BPA73017-1634:1:1101:5780:2120 2:N:0:5
TTTGTTTTGAGCGTACTCGACGAAGTTGGCGGGGGGGGGGGGGGGGGG
+
FFFFFFFFFFFFFFFFFFFFFFFFFFFFFFFFFFFFFFFFFFFFFFF:
@FS10000125:27:BPA73017-1634:1:1101:5920:2120 2:N:0:5
ATATGCTTGAGCGTACTCGACGAAGTTGCATGGGGGGGGGGGGGGAAG
+
FFFFFFFFFFFFFFFFFFFFFFFFFFFFFFFFFFFFFFFFFFF,:F,,
@FS10000125:27:BPA73017-1634:1:1101:6600:2120 2:N:0:5
ATTGCATTGAGCGTACTCGACGAAGTTGCATGGGGGGGGGGGGGGGAA
+
FFFFFFFFFFFFFFFFFFFFFFFFFFFFFFFFFFFFFFFFFFFFF,FF
@FS10000125:27:BPA73017-1634:1:1101:6670:2120 2:N:0:5
CATGTATTGAGCGTACTCGACGAAGTTACAGGGGGGGGGGGGGGGGAA
+
FF:FFFFFFFFFFFFFFFFFFFFFFFFFFFFFFFFFFFFFF,,F,,,F
@FS10000125:27:BPA73017-1634:1:1101:6750:2120 2:N:0:5
TCAAAATTGAGCGTACTCGACGAAGTTAGAGGGGGGGGGGGGGGGAAA
+
FFFFFFFFFFFFFFFFFFFFFFFFFFFFFFFFFFFFFFFFFFFF,FF,
@FS10000125:27:BPA73017-1634:1:1101:6780:2120 2:N:0:5
TTCGAATTGAGCGTACTCGACGAAGTTGCTTGGGGGGGGGGGGGGGGA
+
FFFFFFFFFFFFFFFFFFFFFFFFFFFFFFFFFFFFFFFFFFFFFF:F
@FS10000125:27:BPA73017-1634:1:1101:7040:2120 2:N:0:5
TTTCCTTTGAGCGTACTCGACGAAGTTCCATGGGGGGGGGGGGGGGGA
+
FFFFFFFFFFFFFFFFFFFFFFFFFFFFFFFFFFFFFFFFFFFFFF:F
@FS10000125:27:BPA73017-1634:1:1101:7300:2120 2:N:0:5
TTCCCCTTGAGCGTACTCGACGAAGTTAGCCGGGGGGGGGGGGGGGGA
+
FFFFFFFFFFFFFFFFFFFFFFFFFFFFFFFFFFFFFFFFFFFFFF:F
@FS10000125:27:BPA73017-1634:1:1101:8280:2120 2:N:0:5
AGCTTATTGAGCGTACTCGACGAAGTTAGTAGGGGGGGGGGGGGGGGA
+
,::F,FFFFFFFFFFFFFFFFFFFFFFF:FFFFFFFFFFFFFFFFF,:
@FS10000125:27:BPA73017-1634:1:1101:9850:2120 2:N:0:5
AATGGCTTGAGCGTACTCGACGAAGTTAATCGGGGGGGGGGGGGGGAA
+
FFFFFFFFFFFFFFFFFFFFFFFFFFFFFFFFFFFFFFFFFFFFF,FF
@FS10000125:27:BPA73017-1634:1:1101:11090:2120 2:N:0:5
TTGAGGTTGAGCGTACTCGACGAAGTTGCAGGGGGGGGGGGGGGGAAA
+
FFFFFFFFFFFFFFFFFFFFFFFFFFFFFFFFFFFFFFFFFFFFFFF:
@FS10000125:27:BPA73017-1634:1:1101:11360:2120 2:N:0:5
TTGTCTTTGAGCGTACTCGACGAAGTTTGCAGGGGGGGGGGGGGGGAA
+
F,FFFFFFFFFFFFFFFFFFFFFFFFFFFFFFFFFFFFFFFFFFF:FF
@FS10000125:27:BPA73017-1634:1:1101:11540:2120 2:N:0:5
CTGGGTTTGAGCGTACTCGACGAAGTTTTTAGGGGGGGGGGGGGGGGA
+
F,FFFFFFFFFFFFFFFFFFFFFFFFFFFFFFFFFFFFFFFFFFFF:F
@FS10000125:27:BPA73017-1634:1:1101:11940:2120 2:N:0:5
TTAGTATTGAGCGTACTCGACGAAGTTACTGGGGGGGGGGGGGGGGGG
+
FFFFFFFFFFFFFFFFFFFFFFFFFFFFFFFFFFFFFFFFFFFFFFF:
@FS10000125:27:BPA73017-1634:1:1101:12330:2120 2:N:0:5
TAGATTTTGAGCGTACTCGACGAAGTTGGGTGGGGGGGGGGGGGGGAA
+
F::F:FFF:F::FFFFFF:FFFF,FFFFF:FFFFFF:FFFFFF,F,,,
@FS10000125:27:BPA73017-1634:1:1101:12500:2120 2:N:0:5
CTTATCTTGAGCGTACTCGACGAAGTTTTACGGGGGGGGGGGGGGGAA
+
FFF:FFFFFFFFFFFFFFFFFFFFFFFFFFFFFFFFFFFFFFFF:,,:
@FS10000125:27:BPA73017-1634:1:1101:13370:2120 2:N:0:5
CTGTATTTGAGCGTACTCGACGAAGTTAGGAGGGGGGGGGGGGGGGAA
+
F,,F,FFFFFFFFFFFFFFFFFFFFFF,,::FFFFFFFFFFFFFF,::
@FS10000125:27:BPA73017-1634:1:1101:15190:2120 2:N:0:5
TCTACGTTGAGCGTACTCGACGAAGTTTCAAGGGGGGGGGGGGGGGGA
+
FF,,F:FFFFFFFFFFFFFFFFFFFFFFFFFFFFFFFFFFFFF,F:FF
@FS10000125:27:BPA73017-1634:1:1101:15320:2120 2:N:0:5
TTAGGTTTGAGCGTACTCGACGAAGTTCCACGGGGGGGGGGGGGGGAA
+
FFFFFFFFFFFFFFFFFFFFFFFFFFFFFFFFFFFFFFFFFFFFFF::
@FS10000125:27:BPA73017-1634:1:1101:1750:2130 2:N:0:5
CCGTTATTGAGCGTACTCGACGAAGTTTTTAGGGGGGGGGGGGGGGAA
+
FFFFFFFFFFFFFFFFFFFFFFFFFFFFFFFFFFFFFFFFFFFFFFFF
@FS10000125:27:BPA73017-1634:1:1101:1800:2130 2:N:0:5
TCCGGATTGAGCGTACTCGACGAAGTTTGGGGGGGGGGGGGGAAAGTC
+
,FFFFFFFFFFFFFFFFFFFFFFFFFFFFFFFFFFFFFFFFF,FF,FF
@FS10000125:27:BPA73017-1634:1:1101:2360:2130 2:N:0:5
CATAGTTTGAGCGTACTCGACGAAGTTGGGGGGGGGGGGGGGAAATTG
+
FFFFFFFFFFFFFFFFFFFFFFFFFFFFFFFFFFFFFFFFFF:FF,:,
@FS10000125:27:BPA73017-1634:1:1101:3500:2130 2:N:0:5
CTGGGGGGGGGGGGGGGAGATCGGAAGAGCTTCGTGTAGGGAAAAAAT
+
FFFFFFFFFFFFFFFFFF,FFFFFFF,F:F,FF,FFFF:FFFFF,F,F
@FS10000125:27:BPA73017-1634:1:1101:3640:2130 2:N:0:5
ATTCAATTGAGCGTACTCGACGAAGTTGAGGGGGGGGGGGGGGGGGAA
+
:FFFFFFFFFFFFFFFFFFFFFFFFFFFFFFFFFFFFFFFFFFFF,FF
@FS10000125:27:BPA73017-1634:1:1101:3660:2130 2:N:0:5
CAACATTTGAGCGTACTCGACGAAGTTCGTAGGGGGGGGGGGGGGGGA
+
FFFFFFFFFFFFFFFFFFFFFFFFFFFFFFFFFFFFFFFFFFFFFFF,
@FS10000125:27:BPA73017-1634:1:1101:3970:2130 2:N:0:5
TACTTTTTGAGCGTACTCGACGAAGTTAGCTAGGGGGGGGGGGGGGGA
+
F,FFFFFFFFFFFFFFFFFFFFFFFFFFFFFFFFFFFFFFFFFFFF:F
@FS10000125:27:BPA73017-1634:1:1101:4070:2130 2:N:0:5
TTATTTTTGAGCGTACTCGACGAAGTTTCTAGGGGGGGGGGGGGGGAA
+
F,FFFFFFFFFFFFFFFFFFFFFFFFFFFFFFFFFFFFFFFFFFF,FF
@FS10000125:27:BPA73017-1634:1:1101:5040:2130 2:N:0:5
TATCCCTTGAGCGTACTCGACGAAGTTAGGCGGGGGGGGGGGGGGGAA
+
FFFFFFFFFFFFFFFFFFFFFFFFFFFFFFFFFFFFFFFFFFFFF:FF
@FS10000125:27:BPA73017-1634:1:1101:5270:2130 2:N:0:5
TCCACGTTGAGCGTACTCGACGAAGTTTAGAGGGTGGGGGGGGGGGGG
+
FFFFFFFFFFFFFFFFFFFFFFFFFFFFFFFFFFFFFFFFFFFFF:FF
@FS10000125:27:BPA73017-1634:1:1101:5690:2130 2:N:0:5
TTGGTATTGAGCGTACTCGACGAAGTTTCATGGGGGGGGGGGGGGGAA
+
FFFFFFFFFFFFFFFFFFFFFFFFFFFFFFFFFFFFFFFFFFFFF,FF
@FS10000125:27:BPA73017-1634:1:1101:5920:2130 2:N:0:5
TGATTTTTGAGCGTACTCGACGAAGTTCTCGGGGGGGGGGGGGGGGGA
+
FFFFFFFFFFFFFFFFFFFFFFFFFFFFFFFFFFFFFFFFFFFFFF:F
@FS10000125:27:BPA73017-1634:1:1101:6140:2130 2:N:0:5
ACGATTTTGAGCGTACTCGACGAAGTTTGGCGGGGGGGGGGGGGGGGA
+
FFFFFFFFFFFFFFFFFFFFFFFFFFFFFFFFFFFFFFFFFFFFFF,F
@FS10000125:27:BPA73017-1634:1:1101:6220:2130 2:N:0:5
TCTCTTTTGAGCGTACTCGACGAAGTTACAGGCGGGGGGGGGGGGGGG
+
FFFFFFFFFFFFFFFFFFFFFFFFFFFFFFFFFFFFFFFFFFFFFFF:
@FS10000125:27:BPA73017-1634:1:1101:6910:2130 2:N:0:5
TCACTCTTGAGCGTACTCGACGAAGTTGTTGGGGGGGGGGGGGGGAAA
+
FFFFFFFFFFFFFFFFFFFFFFFFFFFFFFFFFFFFFFFFFFFFFF:,
@FS10000125:27:BPA73017-1634:1:1101:7160:2130 2:N:0:5
TATATCTTGAGCGTACTCGACGAAGTTATAAAGGGGGGGGGGGGGGGG
+
,,FFFFFFFFFFFFFFFFFFFFFFFFFFFFFFFFFFFFFFFFFFFFFF
@FS10000125:27:BPA73017-1634:1:1101:7230:2130 2:N:0:5
TCCCGGTTGAGCGTACTCGACGAAGTGGGGGGGGGGGGGGGAAATCGA
+
,FFF:FFFFFFFFFFFFFFFFFFFFFFFFFFFFFFFFFFFFF,,F:,F
@FS10000125:27:BPA73017-1634:1:1101:7860:2130 2:N:0:5
GGAATTTTGAGCGTACTCGACGAAGGGGGGGGGGGGGGGAGATCGGAA
+
,,FFFFFFFFFFFFFFFFFFFFFFFFFFFFFFFFFFFFF::FFF:::,
@FS10000125:27:BPA73017-1634:1:1101:8120:2130 2:N:0:5
TCCGCCTTGAGCGTACTCAACGAAGTTCACGGGGGGGGGGGGGGGAAA
+
FFFFFFFFFFFFFFFFFF:FFFFFFFFFFFFFFFFFFFFFFFFFFF,,
@FS10000125:27:BPA73017-1634:1:1101:8280:2130 2:N:0:5
TCATGGTTGAGCGTACTCGACGAAGTTCAGCGGGGGGGGGGGGGGGAA
+
FFFFFFFFFFFFFFFFFFFFFFFFFFFFFFFFFFFFFFFFFFFFF:,:
@FS10000125:27:BPA73017-1634:1:1101:8490:2130 2:N:0:5
ACACGGTTGAGCGTACTCGACGAAGTTGCATGGGGGGGGGGGGGGGAA
+
FFFFFFFFFFFFFFFFFFFFFFFFFFFFFFFFFFFFFFFFFFFFF,FF
@FS10000125:27:BPA73017-1634:1:1101:9810:2130 2:N:0:5
CTACGATTGAGCGTACTCGACGAAGTTGCGAGGGGGGGGGGGGGGGAA
+
FFFFFFFFFFFFFFFFFFFFFFFFFFFFFFFFFFFFFFFFFFFFFF:F
@FS10000125:27:BPA73017-1634:1:1101:10560:2130 2:N:0:5
AATGGCTTGAGCGTACTCGACGAAGTTAATCGGGGGGGGGGGGGGGAA
+
:FFFFFFFFFFFFFFFFFFFFFFFFFFFFFFFFFFFFFFFFFFFF,FF
@FS10000125:27:BPA73017-1634:1:1101:10670:2130 2:N:0:5
CTTTAATTGAGCGTACTCGACGAAGTTCTTTGGGGGGGGGGGGGGGAA
+
F,FFFFFFFFFFFFFFFFFFFFFFFFFFFFFFFFFFFFFFFFFF,,,:
@FS10000125:27:BPA73017-1634:1:1101:11390:2130 2:N:0:5
ATCACATTGAGCGTACTCGACGAAGTTTACAGGGGGGGGGGGGGGGGG
+
FFFFFFFFFFFFFFFFFFFFFFFFFFFFFFFFFFFFFFFFFFFFFF,F
@FS10000125:27:BPA73017-1634:1:1101:12380:2130 2:N:0:5
TAAGTTTTGAGCGTACTCGACGAAATTTGGGGGGGGGGGGGGGAAATC
+
,FFFFFFFFFFFFFFFFFFFFFFFFFFFFFFFFFFFFFFFFF::F,FF
@FS10000125:27:BPA73017-1634:1:1101:13570:2130 2:N:0:5
TTTAAATTGAGCGTACTCGACGAAGGGGGGGGGGGGGGGAATTCGAAA
+
FFFFFFFFFFFFFFFFFFFFFFFFFFFFFFFFFFFFFF,,,,:,,,FF
@FS10000125:27:BPA73017-1634:1:1101:14260:2130 2:N:0:5
TCATTATTGAGCGTACTCGACGAAGTTTCTTCGGGGGGGGGGGGGGAA
+
F,:F,,FFFFFFFFFFFFFFFFFFFFF,:F:,FFFFFFFFFFFFF::F
@FS10000125:27:BPA73017-1634:1:1101:14270:2130 2:N:0:5
TATGGTTTGAGCGTACTCGACGAAGTTTGTAGGGGGGGGGGGGGGGGG
+
FFFFFFFFFFFFFFFFFFFFFFFFFFFFFFFFFFFFFFFFFFFFF,FF
@FS10000125:27:BPA73017-1634:1:1101:15150:2130 2:N:0:5
TAGGCGTTGAGCGTACTCGACGAAGTTCAACGGGGGGGGGGGGGGGGA
+
FFFFFFFFFFFFFFFFFFFFFFFFFFFFFFFFFFFFFFFFFFFFFFFF
@FS10000125:27:BPA73017-1634:1:1101:1640:2140 2:N:0:5
TTTTTGTTTGAGCATACTCGACGAAGTTTGAAGGGGGGGGGGGGGGGG
+
F,FFFFFF:FFFF,FFFFFFFFFFFFFFFFFFFFFFFFFFFFFFFF:F
@FS10000125:27:BPA73017-1634:1:1101:2280:2140 2:N:0:5
TTCTTCTTGAGCGTACTCGACGAAGTTTGTGGGGGGGGGGGGGGGGGG
+
F:F:FFFFFFFFFFFFFFFFFFFFFFFFFFFFFFFFFFFFFFFFFFFF
@FS10000125:27:BPA73017-1634:1:1101:3110:2140 2:N:0:5
TAGTACTTGAGCGTACTCGACGAAGTTGAATGGGGGGGGGGGGGGAAA
+
::FFFFFFFFFFFFFFFFFFFFFFFFFFFFFFFFFFFFFFFFFF:FF,
@FS10000125:27:BPA73017-1634:1:1101:3540:2140 2:N:0:5
CAAGAGTTGAGCGTACTCGACGAAGTTAAACGGGGGGGGGGGGGGAAA
+
FFFFFFFFFFFFFFFFFFFFFFFFFFFFFFFFFFFFFFFFFFFFFFF,
@FS10000125:27:BPA73017-1634:1:1101:5180:2140 2:N:0:5
TTCTCCTTGAGCGTACTCGACGAAGGGGGGGGGGGGGGGAGATCGGAA
+
,FFFFFFFFFFFFFFFFFFFFFFFFFFFFFFFFFFFFFF,,FF:,,F,
@FS10000125:27:BPA73017-1634:1:1101:5900:2140 2:N:0:5
AAGATCTTGAGCGTACTCGACGAAGTTGCCGGGGGGGGGGGGGGAAAT
+
FFFFFFFFFFFFFFFFFFFFFFFFFFFFFFFFFFFFFFFFFFF,F:,F
@FS10000125:27:BPA73017-1634:1:1101:6200:2140 2:N:0:5
CAATGATTGAGCGTACTCGACGAAGGGGGGGGGGGGGGGGAGATCGGA
+
FFFFFFFFFFFFFFFFFFFFFFFFFFFFFFFFFFFFFFFFF,FFF,::
@FS10000125:27:BPA73017-1634:1:1101:7930:2140 2:N:0:5
CTCACGTTGAGCGTACTCGACGAAGTTAAACGGGGGGGGGGGGGGGGG
+
FFFFFFFFFFFFFFFFFFFFFFFFFFFFFFFFFFFFFFFFFFFFF:F,
@FS10000125:27:BPA73017-1634:1:1101:8710:2140 2:N:0:5
ACAGGGTTGAGCGTACTCGACGAAGTTGTACGGGGGGGAGGGGGGGGG
+
,FFFFFFFFFFFFFFFFFFFFFFFFFFFFFFFFFFFFFFFF::::F:F
@FS10000125:27:BPA73017-1634:1:1101:9220:2140 2:N:0:5
TTAAGGTTGAGCGGACTCGAGAAGGGGGGGGGGGGGGGGGGGAAATCG
+
FFFFFFFFFFFFFFFFFFFFFFFFFFFFFFFFFFFFFFFFFF,,FF:,
@FS10000125:27:BPA73017-1634:1:1101:9950:2140 2:N:0:5
CTAGCTTTGAGCGTACTCGACGAAGTTGCCGGGGGGGGGGGGGGGAAA
+
FFFFFFFFFFFFFFFFFFFFFFFFFFFFFFFFFFFFFFFFFFFF::,,
@FS10000125:27:BPA73017-1634:1:1101:10190:2140 2:N:0:5
TTAACATTGAGCGTACTCGACGAGGTTCGCTGGGGGGGGGGGGGGGAA
+
FFFFFFFFFFFFFFFFFFFFFFFFFFFFFFFFFFFFFFFFFFFFF,,F
@FS10000125:27:BPA73017-1634:1:1101:11260:2140 2:N:0:5
TCAAGCTTGAGCGTACTCGACGAAGTTAACCCGGGGGGGGGGGGGGGA
+
FFFFFFFFFFFFFFFFFFFFFFFFFFFFFFFFFFFFFFFFFFFFF,FF
@FS10000125:27:BPA73017-1634:1:1101:12750:2140 2:N:0:5
AGAACCTTGAGCGTACTCGACGAAGTTCAGCGGGGGGGGGGGGGGGAA
+
:,,FFFFFFFFFFFFFFFFFFFFFFFFFF:FFFFFFFFFFFFFFF:FF
@FS10000125:27:BPA73017-1634:1:1101:12800:2140 2:N:0:5
TTATCCTTGAGCGTACTCGACGAAGTGGGGGGGGGGGGGGGGAGGGGA
+
FFFFFFFFFFFFFFFFFFFFFFFFFFFFFFFFFFFFFFFF:::,,,,,
@FS10000125:27:BPA73017-1634:1:1101:13690:2140 2:N:0:5
TTCACTTTGAGCGTACTCGACGAAGTTTCCAGGGGGGGGGGGGGGGAA
+
FFFFFFFFFFFFFFFFFFFFFFFFFFFFFFFFFFFFFFFFFFFFF,FF
@FS10000125:27:BPA73017-1634:1:1101:14030:2140 2:N:0:5
TTTCCTTTGAGCGTACTCGACGAAAGGGGGGGGGGGGGGGAAATCGGA
+
FFFFFFFFFFFFFFFFFFFFFFFFFFFFFFFFFFFFFFFF,,,F,,,F
@FS10000125:27:BPA73017-1634:1:1101:14340:2140 2:N:0:5
ATCTAATTGAGCGTACTCGACGAAGTTCCGGGGGGGGGGGGGGGAAAT
+
FFFFFFFFFFFFFFFFFFFFFFFFFFFFFFFFFFFFFFFFFFF,F:,F
@FS10000125:27:BPA73017-1634:1:1101:14570:2140 2:N:0:5
TTAAACTTGAGCGTACTCGACGAAGTTGGTGGGGGGGGGGGGGGGAAA
+
FFFFFFFFFFFFFFFFFFFFFFFFFFFFFFFFFFFFFFFFFFFFF:F,
@FS10000125:27:BPA73017-1634:1:1101:15040:2140 2:N:0:5
CTCACATTGAGCGTACTCAGCCGAAGTTGCCAGGGGGGGGGGGGGGGA
+
F,FFFFFFFFFFFFFFFFFFFFFFFFFFFFF,FFFFFFFFFFFFF,,F
@FS10000125:27:BPA73017-1634:1:1101:16240:2140 2:N:0:5
TCTTGATTGAGCGTACTCGACGAAGGGGGGGGGGGGGGGGAGATCGGA
+
,F,,FFFFFFFFFFFFFFFFFFFFFFFF:F:FFFFFFFFF,,:,,,:,
@FS10000125:27:BPA73017-1634:1:1101:2050:2150 2:N:0:5
AATTTGAGCGTACTCGACGAAGGGGGGGGGGGGGGGAGATCGGAAAAG
+
::FFFFFFFFFFF:FFFFFFFFFFFFFFFFFFFFFF,,:,,,FFF,FF
@FS10000125:27:BPA73017-1634:1:1101:2580:2150 2:N:0:5
CTTAACTTGAGCGTACTCGACGAGGTTGGCAGGGGGGGGGGGGGGGAA
+
F,FFFFFFFFFFFFFFFFFFFFFFFFFFFFFFFFFFFFFFFFFFF:,:
@FS10000125:27:BPA73017-1634:1:1101:3070:2150 2:N:0:5
TTGCATTTGAGCGTACTCGACGAAGTTCATGGGGGGGGGGGGGGGGGG
+
,FFFFFFFFFFFFFFFFFFFFFFFFFFFFFFFFFFFFFFFFFFF,F,F
@FS10000125:27:BPA73017-1634:1:1101:3800:2150 2:N:0:5
ATTACTTTGAGCGTACTCGACGAAGTTGGGGGGGGGGGGGGGAAATCG
+
,,FFFFFFFFFFFFFFFFFFFFFFFFFFFFFFFFFFFFFFF,:,,:,F
@FS10000125:27:BPA73017-1634:1:1101:4150:2150 2:N:0:5
TATTCGTTGAGCGTACTCGACGAAGGGGGGGGGGGGGGGGGAATTTGA
+
FFFFFFFFFFFFFFFFFFFFFFFFFFFFFFFFFFFFFFFF,,,,,,,,
@FS10000125:27:BPA73017-1634:1:1101:4790:2150 2:N:0:5
AATCGGTTGAGCGTACTCGACGAAGTTGCGTGGGGGGGGGGGGGGGAA
+
FFFFFFFFFFFFFFFFFFFFFFFFFFFFFFFFFFFFFFFFFFFFF,FF
@FS10000125:27:BPA73017-1634:1:1101:5360:2150 2:N:0:5
TTCGCGTTGAGCGTACTCGACGAAGTTATAGGGGGGGGGGGGGGGAAT
+
F,FFFFFFFFFFFFFFFFFFFFFFFFFFFFFFFFFFFFFFFFFF,FF,
@FS10000125:27:BPA73017-1634:1:1101:5760:2150 2:N:0:5
TAAAATTTGAGCGTACTCGACGAAGTTACAAGGGGGGGGGGGGGGGAA
+
,:FFFFFFFFFFFFFFFFFFFFFFFFFFFFFFFFFFFFFFFFFFF,FF
@FS10000125:27:BPA73017-1634:1:1101:7260:2150 2:N:0:5
GCCCGGTTGAGCGTACTCGACGAAGTGGGGGGGGGGGGGGGAAGTCGA
+
,FFFFFFFFFFFFFFFFFFFFFFFFFFFFFFFFFFFFFFFFF,,F:,F
@FS10000125:27:BPA73017-1634:1:1101:8730:2150 2:N:0:5
CACAGATTGAGCGTACTCGACGAAGTTGCTAGGGGGGGGGGGGGGGGA
+
F,,FF,FFFFFFFFFFFFFFFFFFFFFF,,:FFFFFFFFFFFFFFFFF
@FS10000125:27:BPA73017-1634:1:1101:9350:2150 2:N:0:5
TCAGACTTGAGCGTACTCGACGAAGTTTCGCGGGGGGGGGGGGGGGAA
+
FFFFFFFFFFFFFFFFFFFFFFFFFFFFFFFFFFFFFFFFFFFFF:FF
@FS10000125:27:BPA73017-1634:1:1101:9400:2150 2:N:0:5
TAGGCATTGAGCGTACTCGACGAAGTTTACAGGGGGGGGGGGGGGGGA
+
FFFFFFFFFFFFFFFFFFFFFFFFFFFFFFFFFFFFFFFFFFFFFF:F
@FS10000125:27:BPA73017-1634:1:1101:9710:2150 2:N:0:5
TATTTCTTGAGCGTACTCGACGAAGTTATTTGGGGGGGGGGGGGGGTA
+
F,,,,FFFFFFFFFFFFFFFFFFFF:,,:,FFFFFFFFFFF:,,,,,,
@FS10000125:27:BPA73017-1634:1:1101:9760:2150 2:N:0:5
TGATACTTGAGCGTACTCGACGAAGTTGTCCGGGGGGGGGGGGGGGAA
+
,:FFFFFFFFFFFFFFFFFFFFFFFFFFFFFFFFFFFFFFFFFFFFFF
@FS10000125:27:BPA73017-1634:1:1101:9890:2150 2:N:0:5
ACAGATTTGAGCGTACTCGACGAAGTTATTATGGGGGGGGGGGGGGGG
+
FFFFFFFFFFFFFFFFFFFFFFFFFFFFFFFFFFFFFFFFFFFFFFFF
@FS10000125:27:BPA73017-1634:1:1101:10820:2150 2:N:0:5
ATCGTTTTGAGCGTACTCGACGAAGTTCCGTGGGGGGGGGGAGGGGGA
+
,FFFFFFFFFFFFFFFFFFFFFFFFFFFFFFFFFFFFFFFFFFFF:F,
@FS10000125:27:BPA73017-1634:1:1101:11270:2150 2:N:0:5
TAACATTTGAGCGTACTCGACGAAGGGGGGGGGGGGGGGAGATCGGAA
+
FFFFFFFFFFFFFFFFFFFFFFFFFFFFFFFFFFFFFFFF::F:,,F,
@FS10000125:27:BPA73017-1634:1:1101:11870:2150 2:N:0:5
CAGGCCTTGAGCGTACTCGACGAAGTTATTCGGGGGGGGGGGGGGGAA
+
F,,FFFFFFFFFFFFFFFFFFFFFFFFF,,:FFFFFFFFFFFFF:F,F
@FS10000125:27:BPA73017-1634:1:1101:12220:2150 2:N:0:5
CACGATTTGATACTCGACGAAGTTTAGAAGGGGGGGGGGGGGGGGGGA
+
FFFFFFFFFFFFFFFFFFFFFFFFFFFFFFFFFFFFFFFFFFFFF,,F
@FS10000125:27:BPA73017-1634:1:1101:13560:2150 2:N:0:5
AACAATTTGAGCGTACTCGACGAAGTTTCCAGGGGGGGGGGGGGGGGA
+
F:FFFFFFFFFFFFFFFFFFFFFFFFFFFFFFFFFFFFFFFFFFFFFF
@FS10000125:27:BPA73017-1634:1:1101:13860:2150 2:N:0:5
TCGTTCTTGAGCGTACTCGACGAAGATGAAGGGGGGGGGGGGGGGGGG
+
FFFFFFFFFFFFFFFFFFFFFFFFFFFFFFFFFFFFFFFFFFFFF:F,
@FS10000125:27:BPA73017-1634:1:1101:13900:2150 2:N:0:5
AACTTTTTGAGCGTACTCGACGAAGTTAAGCGGGGGGGGGGGGGGGAA
+
FFFFFFFFFFFFFFFFFFFFFFFFFFFFFFFFFFFFFFFFFFFFF,FF
@FS10000125:27:BPA73017-1634:1:1101:14160:2150 2:N:0:5
TCATCATTGAGCGTACTCGACGAAGTTAGCAGGGGGGGGGGGGGGGAA
+
,FFFFFFFFFFFFFFFFFFFFFFFFFFFFFFFFFFFFFFFFFFFF,FF
@FS10000125:27:BPA73017-1634:1:1101:14700:2150 2:N:0:5
TTGACGTTGAGCGTACTCGACGAAGTTGTTAGGGGGGGGGGGGGGGGA
+
FFFFFFFFFFFFFFFFFFFFFFFFFFFFFFFFFFFFFFFFFFFFFFFF
@FS10000125:27:BPA73017-1634:1:1101:16040:2150 2:N:0:5
GTCTAATTGAGCGTACTCGACGAAGTTTCGTGGGGGGGGGGGGGGGGA
+
,FFFFFFFFFFFFFFFFFFFFFFFFFFFFFFFFFFFFFFFFFFFFF,:
@FS10000125:27:BPA73017-1634:1:1101:2290:2160 2:N:0:5
TAGTCATTGAGCGTACTCGACGAAGTTTGGAGGGGGGGGGGGGGGGAA
+
,:FFFFFFFFFFFFFFFFFFFFFFFFFFFFFFFFFFFFFFFFFFF,FF
@FS10000125:27:BPA73017-1634:1:1101:3110:2160 2:N:0:5
TTGAGGTTGAGCGTACTCGACGAAGTTCAGAGGGGGGGGGGGGGGGAA
+
F,:FFFFFFFFFFFFFFFFFFFFFFFFFFFF:FFFF:FFFFF:F,F,:
@FS10000125:27:BPA73017-1634:1:1101:3120:2160 2:N:0:5
TTTAATTTGAGCGTACTCGACGAAGTTCAGCGGGGGGGGGGGGGGGGG
+
FFFFFFFFFFFFFFFFFFFFFFFFFFFFFFFFFFFFFFFFFFFFFFF:
@FS10000125:27:BPA73017-1634:1:1101:3200:2160 2:N:0:5
AAGGTCTTGAGCGTACTCGACGAAGTTTCACGGGGGGGGGGGGGGGAA
+
,,F,F,FFFFFFFFFFFFFFFFFFFFF:,FF,FFFFFFFFFFFFFF,:
@FS10000125:27:BPA73017-1634:1:1101:3510:2160 2:N:0:5
CGCCACTTGAGCGTACTCGACGAAGTTGCGAGGGGGGGGGGGGGGGAA
+
FFFFFFFFFFFFFFFFFFFFFFFFFFFFFFFFFFFFFFFFFFFFF,FF
@FS10000125:27:BPA73017-1634:1:1101:3710:2160 2:N:0:5
ATCTAATTGAGCGTACTCGACGAAGTTGGCGGGGGGGGGGGGGGGGGA
+
F,,FFFFFFFFFFFFFFFFFFFFFFFFFFFFFFFFFFFFFF,,,,,,,
@FS10000125:27:BPA73017-1634:1:1101:4010:2160 2:N:0:5
TTATTTTTGAGCGTACTCGACGAAGTTTCTAGGGGGGGGGGGGGGGAA
+
F,FFFFFFFFFFFFFFFFFFFFFFFFFFFFFFFFFFFFFFFFFFF,FF
@FS10000125:27:BPA73017-1634:1:1101:4400:2160 2:N:0:5
CACGGCTTGAGCGTACTCGACGAAGTTGCTGGGGGGGGGGGGGGGAGA
+
FFF:FF:FFFFFFFFFFFFFF:FFFFFFF::FFFFFFFFFFFFFFF:,
@FS10000125:27:BPA73017-1634:1:1101:4910:2160 2:N:0:5
TTGAGCTTGAGCGTACTCGACGAAGTTGGACGGGGGGGGGGGGGGAAA
+
,::FFFFFFFFFFFFFFFFFFFFFFFFFFFFFFFFFFFFFFFFFF:FF
@FS10000125:27:BPA73017-1634:1:1101:5000:2160 2:N:0:5
TATCTATTGAGCGTACTCGACGAAGTTGTTCGGGGGGGGGGGGGGGAA
+
FFFFFFFFFFFFFFFFFFFFFFFFFFFFFFFFFFFFFFFFFFFFFFFF
@FS10000125:27:BPA73017-1634:1:1101:6100:2160 2:N:0:5
CGGTGGTTGAGCGTACTGACGAAGTTGGCCGGGGGGGGGGGGGGGGAA
+
F,FFF:FFFFFFFFFFFFFFFFFFFFFFFFFFFFFFFFFFFFFFFFFF
@FS10000125:27:BPA73017-1634:1:1101:6410:2160 2:N:0:5
TACCGGTTGAGCGTACTCGACAGAAGTTAGCGGGGGGGGGGGGGGGGG
+
FFFFFFFFFFFFFFFFFFFFFFFFFFFFFFFFFFFFFFFFFFFFFFFF
@FS10000125:27:BPA73017-1634:1:1101:6920:2160 2:N:0:5
TTCTTTTTGAGCGTACTCGACGAAGTTAGCCGGGGGGGGGGGGGGGAA
+
FFFFFFFFFFFFFFFFFFFFFFFFFFFFFFFFFFFFFFFFFFFFF:F,
@FS10000125:27:BPA73017-1634:1:1101:7050:2160 2:N:0:5
ATTCTCTTGAGCGTACTCGACGAAGTTGAATGGGGGGGGGGGGGGGAA
+
FFFFFFFFFFFFFFFFFFFFFFFFFFFFFFFFFFFFFFFFFFFFF:FF
@FS10000125:27:BPA73017-1634:1:1101:8180:2160 2:N:0:5
TTAAATTTGAGCGTACTCGACGAAGTTCCAGGGGGGGGGGGGGGGAAT
+
,FFFFFFFFFFFFFFFFFFFFFFFFFFFFFFFFFFFFFFFFFFF,F,:
@FS10000125:27:BPA73017-1634:1:1101:8500:2160 2:N:0:5
TTTGCTTTGAGCGTACTCGACGAAGTTCGATGGGGGGGGGGGGGGGAA
+
,FFFFFFFFFFFFFFFFFFFFFFFFFFFFFFFFFFFFFFFFFFFFF:F
@FS10000125:27:BPA73017-1634:1:1101:9130:2160 2:N:0:5
CTCGATTTGAGCGTACTCGACGAAGTTCAGAGGGGGGGGGGGGGGGGG
+
FFFFFFFFFFFFFFFFFFFFFFFFFFFFFFFFFFFFFFFFFFFFFF:F
@FS10000125:27:BPA73017-1634:1:1101:10890:2160 2:N:0:5
TGTCTTTTGAGCGTACTCGACGAAGTTTTGCCGGGGGGGGGGGGGGAA
+
,,FF:,FFFFFFFFFFFFFFFFFFFFFF,::FFFFFFFFFFFFFFF,F
@FS10000125:27:BPA73017-1634:1:1101:11420:2160 2:N:0:5
TTGTAATTGAGCGTACTCGACGAAGGGGGGGGGGGGGGGGAGTTCGGA
+
F,FFFFFFFFFFFFFFFFFFFFFFFFFFFFFFFFFFFFF,F,,F:,,,
@FS10000125:27:BPA73017-1634:1:1101:11930:2160 2:N:0:5
TTTGGGTTGAGCGTACTCGACGAAGTTCATAGGGGGGGGGGGGGGGGG
+
,:FFFFFFFFFFFFFFFFFFFFFFFFFFFFFFFFFFFFFFFFFFFFF:
@FS10000125:27:BPA73017-1634:1:1101:12230:2160 2:N:0:5
CCAGGATTGAGCGTACTCGACGAAGTTCGGTGGGCGGGGGGGGGGGGG
+
FFFFFFFFFFFFFFFFFFFFFFFFFFFFFFFFFFFFFFFFFFFFF::F
@FS10000125:27:BPA73017-1634:1:1101:12340:2160 2:N:0:5
TAGATTTTGAGCGTACTCGACGAAGTTGGGTGGGGGGGGGGGGGGGGA
+
FFFFFFFFFFFFFFFFFFFFFFFFFFFFFFFFFFFFFFFFFFFFFFF,
@FS10000125:27:BPA73017-1634:1:1101:13420:2160 2:N:0:5
TATATTTGAGCGTACTCGACGAAGTTCAATGGGGGGAGGGGGGGGGGG
+
F,FFFFFFFFFFFFFFFFFFFFFFFFFFFFFFFFFFFFFFFFFFFFF:
@FS10000125:27:BPA73017-1634:1:1101:13480:2160 2:N:0:5
ATTCTCTTGAGCGTACTCGACGAAGTTCAGCGGGGGGGGGGGGGGGGA
+
FFFFFFFFFFFFFFFFFFFFFFFFFFFFFFFFFFFFFFFFFFFFFFF:
@FS10000125:27:BPA73017-1634:1:1101:13710:2160 2:N:0:5
TAAATCTTGAGCGTACTCGACGAAGTTAGGCGGGGGGGGGGGGGGGAA
+
,:FFFFFFFFFFFFFFFFFFFFFFFFFFFFFFFFFFFFFFFFFFF:,F
@FS10000125:27:BPA73017-1634:1:1101:14950:2160 2:N:0:5
ATTGAATTGAGCGTACTCGACGAAGTTTTGCGGGGGGGGGGGGGGGAA
+
FFFFFFFFFFFFFFFFFFFFFFFFFFFFFFFFFFFFFFFFFFFF:,,F
@FS10000125:27:BPA73017-1634:1:1101:1340:2170 2:N:0:5
TAGTTGTTGAGCGTACTCGACGAAGTTCAGCGGGGGGGGGGGGGGGAG
+
FFFFFFFFFFFFFFFFFFFFFFFFFFFFFFFFFFFFFFFFFFFFFF,,
@FS10000125:27:BPA73017-1634:1:1101:2100:2170 2:N:0:5
TACCTTTTGAGCGTACTCGACGAAGTTTAGTGGGGGGGGGGGGGGGAA
+
FFFF,FFFFFFFFFFFFFFFFFFFFFF,FFF,FFFFFFFFFFFFFFFF
@FS10000125:27:BPA73017-1634:1:1101:3360:2170 2:N:0:5
TTCGGATTGAGCGTACTCGACGAAGTTACTGGGGGGGGGGGGGGGAAT
+
F,FFFFFFFFFFFFFFFFFFFFFFFFFFFFFFFFFFFFFFFFF,,F,,
@FS10000125:27:BPA73017-1634:1:1101:3390:2170 2:N:0:5
CCGGACTTGAGCGTACTCGACGAAGTTCAGTGGGGGGGGGGGGGGGGA
+
FFFFFFFFFFFFFFFFFFFFFFFFFFFFFFFFFFFFFFFFFFFFFF,F
@FS10000125:27:BPA73017-1634:1:1101:4140:2170 2:N:0:5
AATCTATTGAGCGTACTCGACGAAGTTTACAGGGGGGGGGGGGGGGGG
+
FF:FFFFFFFFFFFFFFFFFFFFFFFFFFFFFFFFFFFFFFFFFFFF:
@FS10000125:27:BPA73017-1634:1:1101:4290:2170 2:N:0:5
CACGGCTTGAGCGTGCTCGACGAAGTTGCTGGGGGGGGGGGGGGGAGA
+
F,FFFFFFFFFFFFFFFFFFFFFFFFFFFFFFFFFFFFFFFFFF,,,,
@FS10000125:27:BPA73017-1634:1:1101:5080:2170 2:N:0:5
TAAATTTTGAGCGTACTCGACGAAGTTGGGAGGGGGGGGGGGGGAGAT
+
FFFFFFFFFFFFFFFFFFFFFFFFFFFFFFFFFFFFFFFFFFF,F,,F
@FS10000125:27:BPA73017-1634:1:1101:6030:2170 2:N:0:5
CATCGGTTGAGCGTACTCGACGAAGGTTCCTGGGGGGGGGGGGGGGGG
+
FFFFFFFFFFFFFFFFFFFFFFFFFFFFFFFFFFFFFFFFFFFFF,:F
@FS10000125:27:BPA73017-1634:1:1101:6680:2170 2:N:0:5
TTATTATTGAGCGTACTCGACGAAGTTACATGGGGGGGGGGGGGGGAA
+
,,FFFFFFFFFFFFFFFFFFFFFFFFFFFFFFFFFFFFFFFFFFF,FF
@FS10000125:27:BPA73017-1634:1:1101:8660:2170 2:N:0:5
AAGAGCTTGAGCGTACTCGACGAAGTTGTCCGGGGGGGGGGGGGGGAA
+
F,FFFFFFFFFFFFFFFFFFFFFFFFFFFFFFFFFFFFFFFFFFFFFF
@FS10000125:27:BPA73017-1634:1:1101:8890:2170 2:N:0:5
GTATCATTGAGCGTACTCGACGAAGGGGGGGGGGGGGGGGAGGGGGAA
+
:,FFFFFFFFFFFFFFFFFFFFFFFFFFFFFFFFFFFF:,,,,,,,:F
@FS10000125:27:BPA73017-1634:1:1101:9840:2170 2:N:0:5
TCGGATTTGAGCGTACTCGACGAAGTTTGATGGGGGGGGGGGGGGGAA
+
FFFFFFFFFFFFFFFFFFFFFFFFFFFFFFFFFFFFFFFFFFFFFFFF
@FS10000125:27:BPA73017-1634:1:1101:10540:2170 2:N:0:5
AACCACTTGAGCGTACTCGACGAAGTTGGTTGGGGGGGGGGGGGGGAA
+
,,FFFFFFFFFFFFFFFFFFFFFFFFFFFFFFFFFFFFFFFFFFFF,F
@FS10000125:27:BPA73017-1634:1:1101:11500:2170 2:N:0:5
TTAGCATTGAGCGTACTCGACGAAGTTCAGTGGGGGGGGGGGGGGGGG
+
F,FFFFFFFFFFFFFFFFFFFFFFFFFFFFFFFFFFFFFFFFFFF:F:
@FS10000125:27:BPA73017-1634:1:1101:14910:2170 2:N:0:5
GATTGTTTGAGCGTACTCGACGAAGTTCGTGGGGGGGGGGGGGGGAAT
+
F,,F,:FFFFFFFFFFFFFFFFFFFFFFF:FFFFFFFFFFFFF,,FF:
@FS10000125:27:BPA73017-1634:1:1101:1000:2180 2:N:0:5
CTTTAATTGAGCGTACTCGACGAAGTTGCTGGGGGGGGGGGGGGGGAA
+
F,FFFFFFFFFFFFFFFFFFFFFFFFFFFFFFFFFFFFFFFFFFF:,F
@FS10000125:27:BPA73017-1634:1:1101:1660:2180 2:N:0:5
CAGCACTTGAGCGTACTCGACGAAGTTTAGAGGGGGGGGGGGGGGGGG
+
FFFFFFFFFFFFFFFFFFFFFFFFFFFFFFFFFFFFFFFFFFFFFFF,
@FS10000125:27:BPA73017-1634:1:1101:1810:2180 2:N:0:5
TTCGTCTTGAGCGTACTCGACGAAGGGGGGGGGGGGGGGGGAATTCGA
+
F,FFFFFFFFFFFFFFFFFFFFFFFFFFFFFFFFFFFFFF,,:,,,,,
@FS10000125:27:BPA73017-1634:1:1101:2120:2180 2:N:0:5
AGACCTTTGAGCGTACTCGACGAAGTTGGCGGGGGGGGGGGGGGGGGA
+
FFFFFFFFFFFFFFFFFFFFFFFFFFFFFFFFFFFFFFFFFFFFFFFF
@FS10000125:27:BPA73017-1634:1:1101:3520:2180 2:N:0:5
TAATCCTTGAGCGTACTCGACGAAGTTAATAGGGGGGGGGGGGGGGAA
+
FFFFFFFFFFFFFFFFFFFFFFFFFFFF,FFFFFFFFFFFFFFFF:FF
@FS10000125:27:BPA73017-1634:1:1101:3840:2180 2:N:0:5
ATGAGCTTGAGCGTACTCGACGAAGGGGGGGGGGGGGGGAGATCGGAA
+
FF:FFFFFFFFFFFFFFFFFFFFFFFFFFFFFFFFFFFFF::FF,,F,
@FS10000125:27:BPA73017-1634:1:1101:4170:2180 2:N:0:5
CTGTTGTTGAGCGTACTCGACGAAGTTGCAGGGGGGGGGGGGGGGAAA
+
F,FFFFFFFFFFFFFFFFFFFFFFFFFFFFFFFFFFFFFFFFFFF,:F
@FS10000125:27:BPA73017-1634:1:1101:4260:2180 2:N:0:5
ATATACTTGAGCGTACTCGACGAAGTTCGGCGGGGGGGGGGGGGGGGA
+
:,FFFFFFFFFFFFFFFFFFFFFFFFFFFFFFFFFFFFFFFFFFFF,F
@FS10000125:27:BPA73017-1634:1:1101:4650:2180 2:N:0:5
CTTAATTTGAGCGTACTCGACGAAGTTCATGGGGGGGGGGGGGGGGGA
+
FFFFFFFFFFFFFFFFFFFFFFFFFFFFFFFFFFFFFFFFFFFFF:,F
@FS10000125:27:BPA73017-1634:1:1101:5480:2180 2:N:0:5
TTTGGTTTGAGCGTACTCGACGAAGTTCTCGGGGGGGGGGGGGGGAAA
+
F,FFFFFFFFFFFFFFFFFFFFFFFFFFFFFFFFFFFFFFFFFFFF:,
@FS10000125:27:BPA73017-1634:1:1101:5640:2180 2:N:0:5
TATTTTTTGAGCGTACTCGACGAAGTTATGCGGGGGGGGGGGGGGGAA
+
FFFFFFFFFFFFFFFFFFFFFFFFFFFFFFFFFFFFFFFFFFFFFFFF
@FS10000125:27:BPA73017-1634:1:1101:6790:2180 2:N:0:5
TTCGAATTGAGCGTACTCGACGAAGTTGTGAGGGGGGGGGGGGGGGGG
+
,FFFFFFFFFFFFFFFFFFFFFFFFFFFFFFFFFFFFFFFFFFFFFFF
@FS10000125:27:BPA73017-1634:1:1101:7130:2180 2:N:0:5
AACGCCTTGAGCGTACTCGACGAAGTTAAGAGGGGGGGGGGGGGGGGA
+
FFFFFFFFFFFFFFFFFFFFFFFFFFFFFFFFFFFFFFFFFFFFFF:,
@FS10000125:27:BPA73017-1634:1:1101:7520:2180 2:N:0:5
ATTGGTTTGAGCGTACTCGACGAAGTTCAGGGGGGGGGGGGGGGAAAT
+
:,FFFFFFFFFFFFFFFFFFFFFFFFFFFFFFFFFFFFFFFFF,FF,F
@FS10000125:27:BPA73017-1634:1:1101:8140:2180 2:N:0:5
TGTTATTTGAGCGTACTCGACGAAGTTCATAGGGGGGGGGGGGGGGAG
+
F,FF:FFFFFFFFFFFFFFFFFFFFFFFFFFFFFFFFFFFFFFFF:,,
@FS10000125:27:BPA73017-1634:1:1101:8630:2180 2:N:0:5
TTTATCTTGAGCGTACTCGACGAAGTTTGCGGGGGGGGGGGGGGGGGG
+
F,FFFFFFFFFFFFFFFFFFFFFFFFFFFFFFFFFFFFFFFF,:F::F
@FS10000125:27:BPA73017-1634:1:1101:8800:2180 2:N:0:5
AAAGGGTTGAGCGTACTCGACGAAGTTGAACGGGGGGGGGGGGGGGGG
+
FFFFFFFFFFFFFFFFFFFFFFFFFFFFFFFFFFFFFFFFFFFFFFFF
@FS10000125:27:BPA73017-1634:1:1101:9480:2180 2:N:0:5
TTGTCTTTGAGCGTACTCGACGAAGTTCCAGGGGGGGGGGGGGGGGAA
+
,FFFFFFFFFFFFFFFFFFFFFFFFFFFFFFFFFFFFFFFFFFFF,FF
@FS10000125:27:BPA73017-1634:1:1101:11680:2180 2:N:0:5
CACGTATTGAGCGTACTCGACGAAGTTGGGCGGGGGGGGGGGGGGGAA
+
FFFF:FFFFFFFFFFFFFFFFFFFFFFFFFFFFFFFFFFFFFFFFFFF
@FS10000125:27:BPA73017-1634:1:1101:11750:2180 2:N:0:5
TTCTCTTTGAGCGTACTCGACGAAGTTAGCCGGGGGGGGGGGGGGGAA
+
F,FFFFFFFFFFFFFFFFFFFFFFFFFFFFFFFFFFFFFFFFFFF,FF
@FS10000125:27:BPA73017-1634:1:1101:12020:2180 2:N:0:5
TCCTGCTTGAGCGTACTCGACGAAGTTGGCAGGGGGGGGGGGGGGGAA
+
,,:,,FFFFFFFFFFFFFFFFFFFFFF::FFFFFFFFFFFFFFFF,FF
@FS10000125:27:BPA73017-1634:1:1101:12080:2180 2:N:0:5
ATCCGGTTGAGCGTACTCGACGAAGTTCATTGGGGGGGGGGGGGGGGA
+
:FFFFFFFFFFFFFFFFFFFFFFFFFFFFFFFFFFFFFFFFFFFFFF,
@FS10000125:27:BPA73017-1634:1:1101:13130:2180 2:N:0:5
TTTTGCTTGAGCGTACTCGACGAAGTTAGCAGGGGGGGGGGGGGGGAA
+
,FFFFFFFFFFFFFFFFFFFFFFFFFFFFFFFFFFFFFFFFFFFF,FF
@FS10000125:27:BPA73017-1634:1:1101:14630:2180 2:N:0:5
CCCCTCTTGAGCGTACTCGACGAAGTTGTCGGGGGGGGGGGGGGGGAA
+
FFFFFFFFF::FFFFFFFFFFFFFFFFFFFFFFFFFFFFFFFFF:,F:
@FS10000125:27:BPA73017-1634:1:1101:15650:2180 2:N:0:5
TTGTCGTTTGAGCGTACTCGACGAAGGGGGGGGGGGGGGGAGATCGGA
+
F,:FFFFFFFFFFFFFFFFFFFFFFFFFFFFFFFFFFFFF:,,F:,:,
@FS10000125:27:BPA73017-1634:1:1101:15820:2180 2:N:0:5
TTTCCTTTGAGCGTACTCGACGAAGTTCAGTGGGGGGGGGGGGGGGGA
+
F,,,F,FFFFFFFFFFFFFFFFFFFFFF,F:FFFFFFFFFFFFFFFF,
@FS10000125:27:BPA73017-1634:1:1101:1770:2190 2:N:0:5
GCAGACTTGAGCGTACTCGACGAAGTTAAGCGGGGGGGGGGGGGGGGA
+
FFF:FFFFFFFFFFFFFFFFFFFFFFFFFFFFFFFFFFFFFFFFFF,,
@FS10000125:27:BPA73017-1634:1:1101:3840:2190 2:N:0:5
TATTAGTTGAGCGTACTCGACGAAGTTCACGGGGGGGGGGGGGGGAGA
+
FFFF:FFFFFFFFFFFFFFFFFFFFFFFFFFFFFFFFFFFFFF,,,,,
@FS10000125:27:BPA73017-1634:1:1101:4130:2190 2:N:0:5
[truncated: 15,751,586 more chars]
