# Supplementary material for: Non-templated addition and template switching by Moloney murine leukemia virus (MMLV)-based reverse transcriptases co-occur and compete with each other
Source: J Biol Chem. 2019 Oct 22;294(48):18220–31. doi: 10.1074/jbc.RA119.010676 (PMC6885630; doi:10.1074/jbc.RA119.010676)
Supplement: Supporting Information [file supp_RA119.010676_155253_1_supp_413280_pzhsrd.zip › Tailing for synthetic RNA bias/TdT-P-4rNV5FAM-B.fastq]

@FS10000125:27:BPA73017-1634:1:1101:2340:1000 2:N:0:6
ACGGAATTGAGCGTACTCGACGAAGTTTGGCGGGGGGGGGGGGGGAAA
+
FFFFFFFFFFFFFFFFFFFFFFFFFFFFFFFFFFFFFFFFFFFFFFF,
@FS10000125:27:BPA73017-1634:1:1101:2750:1000 2:N:0:6
CTCTATTTAACCTTTTTCATCAAATTTAACGGGGGGGGGGGGGGGTAT
+
:,,,FFFF,:,:::,,:F,FF,:F,F,,:,::FFFFF:FFF,F,,,,,
@FS10000125:27:BPA73017-1634:1:1101:6030:1000 2:N:0:6
CTTGCATTGAGCGTACTCGACGAAGTTCAGTGGGGGGGGGGGGGGGAA
+
FFF:FFFFFFFFFFFFFFFFFFFFFFFFFFFFFFFFFFFFFFF:,,,,
@FS10000125:27:BPA73017-1634:1:1101:8060:1000 2:N:0:6
CAGAACTTGAGCGTACTCGACGAAGTTGGTGGGGGGGGGGGGGGAAAT
+
F:FFFFFFFFFFFFFFFFFFFFFFFFFFFFF:FFFFFFFFFFFF,F,,
@FS10000125:27:BPA73017-1634:1:1101:10560:1000 2:N:0:6
CCTCCTTTGAGCGTACTCGACGAAGTTAGCCGGGGGGGGGGGGGGGGA
+
FFFFFFFFFFFFFFFFFFFFFFFFFFFFFFFFFFFFFFFFFFFF:,,,
@FS10000125:27:BPA73017-1634:1:1101:10890:1000 2:N:0:6
TCACATTTGAGCGTACTCGACGAAGTTCTGAGGGGGGGGGGGGGGGAA
+
,FFFFFFFFFFFFFFFFFFFFFFFFFFFFFFFFFFFFFFFFFFF,,:F
@FS10000125:27:BPA73017-1634:1:1101:13460:1000 2:N:0:6
TTATCCTTGAGCGTACTCGACGAAGGGGGGGGGGGGGGGGGAGGGTTA
+
FF,F:FFFFFFFFFFFFFFFFFFFFFFFFFFFFFFFFFF,FF,,,F:,
@FS10000125:27:BPA73017-1634:1:1101:14360:1000 2:N:0:6
TTAACCTTGAGCGTACTCGACGAAGTTCCTGGGGGGGGGGGGGGGAAT
+
FF:FFFFFFFFFFFFFFFFFFFFFFFFFFFFFFFFFFFFFFFF:,,,,
@FS10000125:27:BPA73017-1634:1:1101:15160:1000 2:N:0:6
TTGAAATTGAGCGTACTCGACGAAGTTAATGGGGGGGGGGGGGGGAAT
+
,F:FFFFFFFFFFFFFFFFFFFFFFFFFFFFFFFFFFFFFFFFF,,,,
@FS10000125:27:BPA73017-1634:1:1101:15860:1000 2:N:0:6
TACCCCTTGAGCGTACTCGACGAAGTTTTGCGGGGGGGGGGGGGGGAA
+
F,FFFFFFFFFFFFFFFFFFFFFFFFFFFFFFFFFFFFFFFFFFF:FF
@FS10000125:27:BPA73017-1634:1:1101:16280:1000 2:N:0:6
TCAACCTTGAGCGTACTCGACGAAGTTAACCGGGGGGGGGGGGGGGAA
+
FF:FFFFFFFFFFFFFFFFFFFFFFFF,F:FFFFFFFFFFFFFF:,FF
@FS10000125:27:BPA73017-1634:1:1101:1410:1010 2:N:0:6
ACCGACTTGAGCGTACTCGACGAAGTGGGGGGGGGGGGGGGAATTCGA
+
FFFFFFFFFFFFFFFFFFFFFFFFFFFFFFFFFFFFFFFF,F,,F:,:
@FS10000125:27:BPA73017-1634:1:1101:1840:1010 2:N:0:6
ATTCATTTGAGCGTACTCGACGAAGTTAATGGGGGGGGGGGGGGAAAT
+
FFFFFFFFFFFFFFFFFFFFFFFFFFFFFFFFFFFFFFFFFFF,FF,F
@FS10000125:27:BPA73017-1634:1:1101:6030:1010 2:N:0:6
AATACTTTGAGCGTACTCGACGAAGTTCAGTGGGGGGGGGGGGGGGAA
+
:FFFFFFFFFFFFFFFFFFFFFFFFFFFFFFFFFFFFFFFFFF:F,FF
@FS10000125:27:BPA73017-1634:1:1101:7020:1010 2:N:0:6
TGAGGTTTGAGCGTACTCGACGAAGTTACACGGGGGGGGGGGGGGGAA
+
,,FFFFFFFFFFFFFFFFFFFFFFFFFFFFFFFFFFFFFFFFFFF:FF
@FS10000125:27:BPA73017-1634:1:1101:7430:1010 2:N:0:6
TATCGTTTGAGCGTACTCGACGAAGTTTATTGGGGGGGGGGGGGGGGA
+
FFFFFFFFFFFFFFFFFFFFFFFFFFFFFFFFFFFFFFFFFFFFFFF,
@FS10000125:27:BPA73017-1634:1:1101:7950:1010 2:N:0:6
TTGTTATTGAGCGTACTCGACGAAGTTGATGGGGGGGGGGGGGGAAAT
+
,,FFFFFFFFFFFFFFFFFFFFFFFFFFFFFFFFFFFFFFFFFF:F,:
@FS10000125:27:BPA73017-1634:1:1101:9250:1010 2:N:0:6
TCATTATTGAGCGTACTCGACGAAGTGGGGGGGGGGGGGGGAAATTCG
+
FFFFFFFFFFFFFFFFFFFFFFFFFFFFFFFFFFFFFFFFF,FF,F:F
@FS10000125:27:BPA73017-1634:1:1101:10480:1010 2:N:0:6
TTAAGGTTGAGCGTACTCGACGAAGTTTCTTGGGGGGGGGGGGGGGGA
+
FFFFFFFFFFFFFFFFFFFFFFFFFFF,FFFFFFFFFFFFFF:FFF:F
@FS10000125:27:BPA73017-1634:1:1101:10840:1010 2:N:0:6
CAAGTTTTGAGCGTACTCGACGAAGTTCATAGGGGGGGGGGGGGGGAA
+
FFFFFFFFFFFFFFFFFFFFFFFFFFFFFFFFFFFFFFFFFFFF,,:F
@FS10000125:27:BPA73017-1634:1:1101:16490:1010 2:N:0:6
TTATTCTTGAGCGTACTCGACGAAGTTGTAAGGGGGGGGGGGGGGGAA
+
F,FFFFFFFFFFFFFFFFFFFFFFFFFFFFFFFFFFFFFFFFFF,,F,
@FS10000125:27:BPA73017-1634:1:1101:1120:1020 2:N:0:6
TCGCTCTTGAGCGTACTCGACGAAGTTTAAAAGGGGGGGGGGGGGGGA
+
FFFF:FFFFFFFFFFFFF:F:,FF:FFFFF:FFFFFFFFFFFF:F,:F
@FS10000125:27:BPA73017-1634:1:1101:1690:1020 2:N:0:6
TTTTGCTTGAGCGTACTCGACGAAGTTACAAGGGGGGGGGGGGGGGAA
+
,:FFFFFFFFFFFFFFFFFFFFFFFFFFFFFFFFFFFFFFFFFFF,FF
@FS10000125:27:BPA73017-1634:1:1101:1700:1020 2:N:0:6
TAACATTTGAGCGTACTCGACGAAGTTAACCGGGGGGGGGGGGGGGGA
+
FFFFFFFFFFFFFFFFFFFFFFFFFFFFFFFFFFFFFFFFFFFFFFFF
@FS10000125:27:BPA73017-1634:1:1101:4050:1020 2:N:0:6
ACGTGATTGAGCGTACTCGACGAAGTTCATTGGGGGGGGGGGGGGGGA
+
FFFFFFFFFFFFFFFFFFFFFFFFFFFFFFFFFFFFFFFFFFFFF:FF
@FS10000125:27:BPA73017-1634:1:1101:4620:1020 2:N:0:6
GGAGAGTTGAGCATACTCGACGAAGTTGGCTAGGGGGGGGGGGGGGGG
+
,:FFFFFFFFFFFFFFFFFFFFFFFFFFFFFFFFFFFFFFFFFFFFF,
@FS10000125:27:BPA73017-1634:1:1101:4640:1020 2:N:0:6
TCCCCATTGAGCGTACTCGACGAAGTTCTACGGGGGGGGGGGGGGGAA
+
FFFFFFFFFFFFFFFFFFFFFFFFFFFFFFFFFFFFFFFFFFFFFFFF
@FS10000125:27:BPA73017-1634:1:1101:4950:1020 2:N:0:6
TTGTAATTGAGCGTACTCGACGAAGTTGGGGGGGGGGGGGGGAGATTG
+
FF,FFFFFFFFFFFFFFFFFFFFFFFFFF:F:FFFFFFFFF:F,,,,,
@FS10000125:27:BPA73017-1634:1:1101:5760:1020 2:N:0:6
ACTTACTTGAGCGTACTCGACGAAGTTCTGCGGGGGGGGGGGGGGGAA
+
,F:,,FFFFFFFFFFFFFFFFFFFFFFFF,FFFFFFFFFFFFFFF,FF
@FS10000125:27:BPA73017-1634:1:1101:6490:1020 2:N:0:6
AATTTTTTGAGCGTACTCGACGAAGTTCTACGGGGGGGGGGGGGGAAA
+
FFFFFFFFFFFFFFFFFFFFFFFFFFFFFFFFFFFFFFFFFFFFFFFF
@FS10000125:27:BPA73017-1634:1:1101:7840:1020 2:N:0:6
ATCATTTTGAGCGTACTCGACGAAGTTTCACGGGGGGGGGGGGGGGGG
+
FF:,F,FFFFFFFFFFFFFFFFFF,F:FFFFFFFFFFFFFFF,,,,,F
@FS10000125:27:BPA73017-1634:1:1101:7910:1020 2:N:0:6
CACGCATTGAGCGTACTCGACGAAGTTAGCATGGGGGGGGGGGGGGGA
+
FFFFFFFFFFFFFFFFFFFFFFFFFFFFFFFFFFFFFFFFFF:F:,,,
@FS10000125:27:BPA73017-1634:1:1101:8270:1020 2:N:0:6
CCTTGCTTGAGCGTACTCGACAAAGTTGATGGGGGGGGGGGGGGGAAT
+
FFFFFFFFFFFFFFFFFFFFFFFFFFFFFFFFFFFFFFFFFFFF,:,:
@FS10000125:27:BPA73017-1634:1:1101:8890:1020 2:N:0:6
TTATAATTGAGCGTACTCGACGAAGTTTACGGGGGGGGGGGGGGGGAA
+
F,FFFFFFFFFFFFFFFFFFFFFFFFFFFFFFFFFFFFFFFFFFF,:F
@FS10000125:27:BPA73017-1634:1:1101:9380:1020 2:N:0:6
GCACACTTGAGCGTACTCGACGAAGTTCGTGGGGGGGGGGGGGGGAGA
+
,FFFFFFFFFFFFFFFFFFFFFFFFFFFFFFFFFFFFFFFFFFF,,,,
@FS10000125:27:BPA73017-1634:1:1101:10400:1020 2:N:0:6
TCGACTTTGAGCGTACTCGACGAAGTTAGAGGGGGGGGGGGGGGGAAT
+
FFFFFFFFFFFFFFFFFFFFFFFFFFFFFFFFFFFFFFFFFFF:,::,
@FS10000125:27:BPA73017-1634:1:1101:10680:1020 2:N:0:6
TATGGTTTGAGCGTACTCGACGAAGTTCAGCGGGGGGGGGGGGGGGAA
+
F:F,FFFFFFFFFFFFFFFFFFFFFFFFFFFFFFFFFFFFFFFF,,,,
@FS10000125:27:BPA73017-1634:1:1101:13190:1020 2:N:0:6
CCTTTCTTGAGCGTACTCGACGAAGTTATCAGGGGCGGGGGGGGGGGA
+
FFF,F:FFFFFFFFFFFFFFFFFFFFF,,,,FFFF:FFFFFFF:F,,,
@FS10000125:27:BPA73017-1634:1:1101:13370:1020 2:N:0:6
TTTGCATTGAGCGTACTCAACGAAGGGGGGGGGGGGGGGGGGGGGGAT
+
F:F,:FFFFFFFFFFFFF,F:F,,F,,F,,,FFFFF:,,,,:,,,,:,
@FS10000125:27:BPA73017-1634:1:1101:14130:1020 2:N:0:6
CGGTTTTTGAGCGTACTCGACGAAGTTGATCGGGGGAGGGGGGGGGAA
+
::,:F,FFFFFFFFFFFFFFFFFFFFF,,:,FFFFF,F,FFFFFFF,,
@FS10000125:27:BPA73017-1634:1:1101:14400:1020 2:N:0:6
TTTGCCTTGAGCGTACTCGACGAAGTGGGGGGGGGGGGGGGAGATCGA
+
F,FFFFFFFFFFFFFFFFFFFFFFFFFFFFFFFFFFFFFFF:,,F:,,
@FS10000125:27:BPA73017-1634:1:1101:14490:1020 2:N:0:6
ATTAACTTGAGCGTACTCGACGAAGTGGCAGCGGGGGGGGGAAGTCGA
+
,,FF,:FFFFFFFFFFFFFFFFFFFF,,,,,,FFFFFFFFFF,,:,,:
@FS10000125:27:BPA73017-1634:1:1101:14650:1020 2:N:0:6
ATGTCATTGAGCGTACTCGACGAAGTGGGGGGGGGGGGGGGAAATCGA
+
F,FFFFFFFFFFFFFFFFFFFFFFFFFFFFFFFFFFFFFFFF:,F:,,
@FS10000125:27:BPA73017-1634:1:1101:14670:1020 2:N:0:6
ACGCAATTGAGCGTACTCGACGAGGGGGGGGGGGGGGGAGTTCGGAAA
+
,:::FFFFFFFFFFFFFFFFFFF:F,,F,F,FFFFFF:,,,:,:,,,F
@FS10000125:27:BPA73017-1634:1:1101:15100:1020 2:N:0:6
CCGCCATTGAGCGTACTCGACGAAGTTCCAGGGGGGGGGGGGGGGGAA
+
FFFFFFFFFFFFFFFFFFFFFFFFFFFFFFFFFFFFFFFFFFFFFF,,
@FS10000125:27:BPA73017-1634:1:1101:16020:1020 2:N:0:6
TTCGAGTTGAGCGTACTCGACGAAGTTGGGCGGGGGGGGGGGGGGGGG
+
FFFFFFFFFFFFFFFFFFFFFFFFFFFFFFFFFFFFFFFFFFFFFFF:
@FS10000125:27:BPA73017-1634:1:1101:1910:1030 2:N:0:6
CTCGGTTTGAGCGTACTCGACGAAGTTGGCAAGGGGGGGGGGGGGGGG
+
FFF:FFFFFFFFFFFFFFFFFFFFFFFFFFFFFF:FFF:FF::F:,FF
@FS10000125:27:BPA73017-1634:1:1101:2620:1030 2:N:0:6
ACACATTTGAGCGTACTCGACGAAGTTGTTGGGGGGGGGGGGGGGGAA
+
FF,FFFFFFFFFFFFFFFFFFFFFFFFFFFF:FFFFFFFFFFFFF:::
@FS10000125:27:BPA73017-1634:1:1101:3120:1030 2:N:0:6
TTGCGCTTGAGCGTACTCGACGAAGTTGGGCGGGGGGGGGGGGGGGGA
+
,,F,FFFFFFFFFFFFFFFFFFFFFFFF:,,FFFFFFFFFFFFFFF,F
@FS10000125:27:BPA73017-1634:1:1101:5490:1030 2:N:0:6
CTAGATTTGAGCGTACTCGACGAAGTTCTCCGGGGGGGGGGGGGGGAA
+
F:F:FFFFFFFFFFFFFFFFFFFFFFFFFFFFFFFFFFFFFFFF:,,F
@FS10000125:27:BPA73017-1634:1:1101:6050:1030 2:N:0:6
TAGTTTTTGAGCGTACTCGACGAAGTTGCCAGGGGGGGGGGGGGGGAA
+
FFFFFFFFFFFFFFFFFFFFFFFFFFFFFFFFFFFFFFFFFFFFF,FF
@FS10000125:27:BPA73017-1634:1:1101:6370:1030 2:N:0:6
AAATTCTTGAGCGTACTCGACGAAGGGGGGGGGGGGGGGGGAGTTCGA
+
F:FFFFFFFFFFFFFFFFFFFFFFFFFFFFFFFFFFFFF:,:,,F,,,
@FS10000125:27:BPA73017-1634:1:1101:7170:1030 2:N:0:6
TCCTACTTGAGCGTACTCGACGAAGTTGAAGGGGGGGGGGGGGGGAGA
+
FF,F:,FFFFFFFFFFFFFFFFFFFFF,FF,FFFFFFFFFFFFFFFF:
@FS10000125:27:BPA73017-1634:1:1101:7730:1030 2:N:0:6
CAGTTCTTGAGCGTACTCGACGAAGTTGGGGGGGGGGGGGGGGAAATC
+
FFFFFFFFFFFFFFFFFFFFFFFFFFFFFFFFFFFFFFFFF::::,:,
@FS10000125:27:BPA73017-1634:1:1101:7770:1030 2:N:0:6
CTTATTTTGAGCGTACTCGACGAAGTTGCCGGGGGGGGGGGGGGGGGA
+
FF,FFFFFFFFFFFFFFFFFFFFFFFF,:FFFFFFFFFFFFFFFFF,F
@FS10000125:27:BPA73017-1634:1:1101:8390:1030 2:N:0:6
CTGTTTTTGAGCGTACTCGACGAAGTTTCTAAGGGGGGGGGGAGAGCG
+
FFFFFFFFFFFFFFFFFFFFFFFFFFFFFFFFFFFFFFFFFF,F,,,F
@FS10000125:27:BPA73017-1634:1:1101:12570:1030 2:N:0:6
CTCAGTTTGAGCGTACTCGACGAAGTTCCTGGGGGGGGGGGGGGGGGA
+
FFFFFFFFFFFFFFFFFFFFFFFFFFFFFFFFFFFFFFFFFF,:,,,,
@FS10000125:27:BPA73017-1634:1:1101:13760:1030 2:N:0:6
ATTTTTTTGAGCGTACTCGACGAAGTTACTGGGGGGGGGGGGGGGGAA
+
F,FFFFFFFFFFFFFFFFFFFFFFFFFFFFFFFFFFFFFFFFFFF,FF
@FS10000125:27:BPA73017-1634:1:1101:15100:1030 2:N:0:6
ATATCGTGAGCGTACTCGACGAAGTTCGGAGGGGGGGGGGGGGGGGAA
+
,FFFFFFFFFF:FFFFFFFFF:FFFFFFF:FFF:FFFFFFF:F,F,FF
@FS10000125:27:BPA73017-1634:1:1101:15700:1030 2:N:0:6
AACTCTTTGAGCGTACTCGACGAAGTTGACAGGGGGGGGGGGGGGGAA
+
,:,,,,FFFFFFFFFFFFFFFFFFFFF,FFFFFFFFFFFFFFFFF,,F
@FS10000125:27:BPA73017-1634:1:1101:1540:1040 2:N:0:6
TGCACTTTGAGCGTACTCGACAGAAGTTCAAAGGGGGGGGGGGGGGGG
+
,FFFFFFFFFFFFFFFFFFFFFFFFFFFFFFFFFFFFFFFFFFFFFF,
@FS10000125:27:BPA73017-1634:1:1101:1840:1040 2:N:0:6
GTTGTATTGAGCGTACTCGACGAAGTTGCAACGGGGGGGGGGGGGGAA
+
F,,F,,FFFFFFFFFFFFFFFFFFFFF,FF:,FFFFFFFFFFFFFFFF
@FS10000125:27:BPA73017-1634:1:1101:2700:1040 2:N:0:6
AATAACTTGAGCGTACTCGACGAAGTTTCCAGGGGGGGGGGGGGGGGG
+
F,,F:FFFFFFFFFFFFFFFFFFFFFFFFF:FFFFFFFFFFFFFFFFF
@FS10000125:27:BPA73017-1634:1:1101:5200:1040 2:N:0:6
TCAATATTGAGCGTACTCGACGAAGTTCAGAGGGGGGGGGGGGGGGAA
+
FFFFFFFFFFFFFFFFFFFFFFFFFFFFFFFFFFFFFFFFFFF:F,F:
@FS10000125:27:BPA73017-1634:1:1101:5290:1040 2:N:0:6
AAAACATTGAGCGTACTCGACGAAGTTGCCGGGGGGGGGGGGGGGGAA
+
FFFFFFFFFFFFFFFFFFFFFFFFFFFFFFFFFFFFFFFFFFFFF,FF
@FS10000125:27:BPA73017-1634:1:1101:5310:1040 2:N:0:6
CTGATCTTGAGCGTACTCGACGAAGTTGTTGGGGGGGGGGGGGGGAGA
+
F:FFFFFFFFFFFFFFFFFFFFFFFFFFFFFFFFFFFFFFFFF:,:,,
@FS10000125:27:BPA73017-1634:1:1101:5630:1040 2:N:0:6
TAAAGCTTGAGCGTACTCGACGAAGTTATTGGGGGGGGGGGGGGGAAA
+
FFFFFFFFFFFFFFFFFFFFFFFFFFFFFFFFFFFFFFFFFFFF,:,,
@FS10000125:27:BPA73017-1634:1:1101:5860:1040 2:N:0:6
TACGTATTGAGCGTACTCGACGAAGTTGGGGGGGGGGGGGGGAGGTCG
+
FFF:FFFFFFFFFFFFFFFFFFFFFFFFFFFFFFFFFFFFF,F,,F::
@FS10000125:27:BPA73017-1634:1:1101:6200:1040 2:N:0:6
TCGGCCTTGAGCGTACTCGACGAAGGGGGGGGGGGGGGGAGATCGGAA
+
FFFFFFFFFFFFFFFFFFFFFFFFFFFFFFFFFFFFFFFF,:FF,:F,
@FS10000125:27:BPA73017-1634:1:1101:7670:1040 2:N:0:6
TCGGAGTTGAGCGTACTCGACGAAGTTAAAGGGGGGGGGGGGGGGGGA
+
FFFFFFFFFFFFFFFFFFFFFFFFFFFFFFFFFFFFFFFFFFFFFF,F
@FS10000125:27:BPA73017-1634:1:1101:8480:1040 2:N:0:6
TTATTTTTGAGCGTACTCGACGAAGTTTATGGGGGGGGGGGGGGGGAA
+
FFFFFFFFFFFFFFFFFFFFFFFFFFFFFFFFFFFFFFFFFFFFF,FF
@FS10000125:27:BPA73017-1634:1:1101:8620:1040 2:N:0:6
CTGGATTTGAGCGTACTCGACGAAGTTGAAAGGGGGGGGGGGGGGGGG
+
FFFFFFFFFFFFFFFFFFFFFFFFFFFFFFFFFFFFFFFFFFFFFFF,
@FS10000125:27:BPA73017-1634:1:1101:9390:1040 2:N:0:6
TTGGAATTGAGCGTACTCGACGAAGTTAGCTGGGGGGGGGGGGGGGGG
+
F,::FFFFFFFFFFFFFFFFFFFFFFFFFFFFFFFFFFFFFFFFFFFF
@FS10000125:27:BPA73017-1634:1:1101:10140:1040 2:N:0:6
TCAATTTTGAGCGTACTCGACGAAGTTTGTGGGGGGGGGGGGGGGAAA
+
,FFF:FFFFFFFFFFFFFFFFFFFFFFFFFF:FFFFFFFFFFF:FFF:
@FS10000125:27:BPA73017-1634:1:1101:10360:1040 2:N:0:6
CAACCTTTGAGCGTACTCGACGAAGTTACATGGGGGGGGGGGGGGGAA
+
F:FFFFFFFFFFFFFFFFFFFFFFFFFFF,FFFFFFFFFFFFF:,,:,
@FS10000125:27:BPA73017-1634:1:1101:10660:1040 2:N:0:6
TCCATTTTGAGCGTATCGACGAAGTTGCCGGGGGGGGGGGGGGGGGAA
+
FFFFFFFFFFFFFFFFFFFFFFFFFFFFFFFFFFFFFFFFFFFFFF::
@FS10000125:27:BPA73017-1634:1:1101:10760:1040 2:N:0:6
CTTATTTTGAGCGTACTCGACGAAGTTCAGGAGGGGGGGGGGGGGGGA
+
FFFFFFFFFFFFFFFFFFFFFFFFFFFFFFFFFFFFFFFFFFFF:,,F
@FS10000125:27:BPA73017-1634:1:1101:11370:1040 2:N:0:6
ATCTCTTTGAGCGTACTCGACGAAGTTCCGTCGGGGGGGGGGGGGAGA
+
,,,,::FFFFFFFFFFFFFFFFFFFFF,FF,,FFFFFFFFFFFF,F,,
@FS10000125:27:BPA73017-1634:1:1101:12050:1040 2:N:0:6
TTACACTTGAGCGTACTCGACGAAGTTCCGAGGGGGGGGGGGGGGGGA
+
FFFFFFFFFFFFFFFFFFFFFFFFFFFFFFFFFFFFFFFFFFFFFFFF
@FS10000125:27:BPA73017-1634:1:1101:12070:1040 2:N:0:6
TTATGATTGAGCGTACTCGACGAAGTTAGTGGGGGGGGGGGGGGGGGG
+
FFFF:FFFFFFFFFFFFFFFFFFFFFFFFFFFFFFFFFFFF::::,,:
@FS10000125:27:BPA73017-1634:1:1101:12740:1040 2:N:0:6
TTTCACTTGAGCGTACTCGACGAAGTTTTGCGGGGGGGGGGGGGGGAA
+
FFFFFFFFFFFFFFFFFFFFFFFFFFFFFFFFFFFFFFFFFFFFF,FF
@FS10000125:27:BPA73017-1634:1:1101:13180:1040 2:N:0:6
CACCCTTTGAGCGTACTCGACGAAGTTTGGTGGGGGGGGGGGGGGGAA
+
F,FFFFFFFFFFFFFFFFFFFFFFFFFFFFFFFFFFFFFFFFFFFF,F
@FS10000125:27:BPA73017-1634:1:1101:13280:1040 2:N:0:6
AAAATTTTGAGCGTACTCGACGAAGTTGCTGGGGGGGGGGGGGGGAAT
+
FFFFFFFFFFFFFFFFFFFFFFFFFFFFFFFFFFFFFFFFFFFF,FF,
@FS10000125:27:BPA73017-1634:1:1101:13550:1040 2:N:0:6
ACTAAATTGAGCGTACTCGACGAAGTTGAAACGGGGGGGGGGGGGGAA
+
,F,F,FFFFFFFFFFFFFFFFFFFFFF,FFF,FFFFFFFFFFFF:,::
@FS10000125:27:BPA73017-1634:1:1101:13670:1040 2:N:0:6
ACATATTTGAGCGTACTCGACGAAATTAGTCGGGGGGGGGGGGGGGAA
+
FFFFFFFFFFFFFFFFFFFFFFFFFFFFFFFFFFFFFFFFFFFFF,FF
@FS10000125:27:BPA73017-1634:1:1101:15800:1040 2:N:0:6
CCACCCTTGAGCGTACTCGACGAAGTTGCTGGGGGGGGGGGGGGGGGA
+
FFFFFFFFFFFFFFFFFFFFFFFFFFFFFFFFFFFFFFFFFFFFF,,F
@FS10000125:27:BPA73017-1634:1:1101:15820:1040 2:N:0:6
TTCTTATTGAGCGTACTCGACGAAGTTCTCCGGGGGGGGGGGGGGGAA
+
,,F,,FFFFFFFFFFFFFFFFFFFFFF:F:,FFFFFFFFFFFFFF:FF
@FS10000125:27:BPA73017-1634:1:1101:16410:1040 2:N:0:6
TCACTCTTGAGCGTACTCGACGAAGTTCTTAGGGGGGGGGGGGGGGGA
+
FFFFFFFFF:FFFFFFFFFFFFFFFFFFFFFFFFFFFFFFF:F:,,,F
@FS10000125:27:BPA73017-1634:1:1101:2430:1050 2:N:0:6
CTCAGGTTGAGCGTACTCGACGAAGTTCAGAGGGGGGGGGGGGGGGAA
+
FFFFFFFFFFFFFFFFFFFFFFFFFFFFFFFFFFFFFFFFFFFF:,,:
@FS10000125:27:BPA73017-1634:1:1101:2810:1050 2:N:0:6
TAGGTTTTGAGCGTACTCGACGAAGTTGGCCGGGGGGGGGGGGGGGAA
+
FFFFFFFFFFFFFFFFFFFFFFFFFFFFFFFFFFFFFFFFFFFF:FFF
@FS10000125:27:BPA73017-1634:1:1101:4840:1050 2:N:0:6
GTGTTATTGAGCGTACTCGACGAAGTTGTTTGGGGGGGGGGGGGGGGA
+
,,FFF,FFFFFFFFFFFFFFFFFFFFFFF:FFFFFFFFFFFFFF:,,,
@FS10000125:27:BPA73017-1634:1:1101:5800:1050 2:N:0:6
TTAGGCTTGAGCGTACTCGACGAAGTTGGGGGGGGGGGGGGGAGATCG
+
F,FFFFFFFFFFFFFFFFFFFFFFFFFFFFFFFFFFFFFFF:,,,F,,
@FS10000125:27:BPA73017-1634:1:1101:6440:1050 2:N:0:6
AATGACTGGAGCGTACTCGACGAAGTTTGTAGGGGGGGGGGGGGGGGA
+
F:FFFFF,FFFFFFFFFFFFFFFFFFFFFFFFFFFFFFFFFFFFFF:F
@FS10000125:27:BPA73017-1634:1:1101:6660:1050 2:N:0:6
TTCTGTTTGAGCGTACTCGACGAAGTTACGAGGGGGGGGGGGGGGGGA
+
FFFFFFFFFFFFFFFFFFFFFFFFFFFFFFFFFFFFFFFFFFFFFF,:
@FS10000125:27:BPA73017-1634:1:1101:7940:1050 2:N:0:6
CCATTCTTGAGCGTACTCGACGAAGTTGTACGGGGGGGGGGGGGGGGG
+
FFFFFFFFFFFFFFFFFFFFFFFFFFFFFFFFFFFFFFFFFFFFFF::
@FS10000125:27:BPA73017-1634:1:1101:8220:1050 2:N:0:6
TTTATATTGAGCGTACTCGACGAAGTGGGGGGGGGGGGGGGGAAATTG
+
FFFFFFFFFFFFFFFFFFFFFFFFFFFFFFFFFFFFFFFFFF:F,,,:
@FS10000125:27:BPA73017-1634:1:1101:8690:1050 2:N:0:6
AGTGAATTGAGCGTACTCGACGAAGTTATATGGGGGGGGGGGGGGGGA
+
F:FFFFFFFFFFFFFFFFFFFFFFFFFFFFFFFFFFFFFFFFFFF,F:
@FS10000125:27:BPA73017-1634:1:1101:9330:1050 2:N:0:6
TAGCTTTTGAGCGTACTCGACGAAGGGGGGGGGGGGGGGGGGAGTGAA
+
F,,FF,FFFFFFFFFFFFFFFFFFFFF,FFFFFFFFFFFF:,,,,,,F
@FS10000125:27:BPA73017-1634:1:1101:11700:1050 2:N:0:6
CTGCTCTTGAGCGTACTCGACGAAGTTACAGGGGGGGGGGGGGGGGAA
+
FFFFFFFFFFFFFFFFFFFFFFFFFFFFFFFFFFFFFFFFFFFFFFFF
@FS10000125:27:BPA73017-1634:1:1101:12040:1050 2:N:0:6
CTTTATTTGAGCGTACTCGACGAAGTTTCAGGGGGGGGGGGGGGGAGT
+
F,FFFFFFFFFFFFFFFFFFFFFFFFFFFFFFFFFFFFFFFFFF,F,,
@FS10000125:27:BPA73017-1634:1:1101:12360:1050 2:N:0:6
TCATGCTTGAGCGTACTCGACGAAGTTTTAGGGGGGGGGGGGGGAAGA
+
,FFFFFFFFFFFFFFFFFFFFFFFFFFFFFFFFFFFFFFFF,FF,,,,
@FS10000125:27:BPA73017-1634:1:1101:13350:1050 2:N:0:6
CTTTGATTGAGCGTACTCGACGAAGTTTCCGGGGGGGGGGGGGGGGAA
+
F,FF,FFFFFFFFFFFFFFFFFFFFFFFFFFFFFFFFFFFFFF::,FF
@FS10000125:27:BPA73017-1634:1:1101:13490:1050 2:N:0:6
CTTTTCTTGAGCGTACTCGACGAAGTTACCCGGGGGGGGGGGGGGGAA
+
F,:FFFFFFFFFFFFFFFFFFFFFFFFFFFFFFFFFFFFFFFFF,,F,
@FS10000125:27:BPA73017-1634:1:1101:14980:1050 2:N:0:6
GTTCAATTGAGCGTACTCGACGAAGTTTATGGGGGGGGGGGGGGGAAT
+
,::::,FFF::FFFFFFFF::F:F:FFFFFFF:FFF:FFFF:,,,,F:
@FS10000125:27:BPA73017-1634:1:1101:16400:1050 2:N:0:6
TTTTGTTTGAGCGTACTCGACGAAGGGGGGGGGGGGGGGGAATTCGGA
+
F,FFFFFFFFFFFFFFFFFFFFFFFFFFFFFFFFFFFFF,FF,F,,,F
@FS10000125:27:BPA73017-1634:1:1101:4150:1060 2:N:0:6
AATTTCTTGAGCGTACTCGACGAAGTTGCAAGGGGGGGGGGGGGGGAA
+
FFFFFFFFF:FFFFFFFFFFFFFFFFFFFFFFFFFFFFFFF:F:,,::
@FS10000125:27:BPA73017-1634:1:1101:6790:1060 2:N:0:6
TTTACATTGAGCGTACTCGACGAAGTTCATGCGGGGGGGGGGGGGGAA
+
FF,,FFFFFFFFFFFFFFFFFFFFFFF,F,,,FFFFFFFFFF,FFF::
@FS10000125:27:BPA73017-1634:1:1101:7010:1060 2:N:0:6
TACTTTTTGAGCGTACTCGACGAAGTTGAAAGGGGGGGGGGGGGGGGG
+
FFFFFFFFFFFFFFFFFFFFFFFFFFFFFFFFFFFFFFFFFFFFFFFF
@FS10000125:27:BPA73017-1634:1:1101:8530:1060 2:N:0:6
TATCGCTTGAGCGTACTCGACGAAGTTAAGAGGGGGGGGGGGGGGGAA
+
FFF::FFFFFFFFFFFFFFFFFFFFFFFFFFFFFFFFFFFFFFFF:FF
@FS10000125:27:BPA73017-1634:1:1101:9730:1060 2:N:0:6
ACGATTTTGAGCGTACTCGACGAAGTTTCTAGGGGGGGGGGGGGGGGA
+
F,,,,,FFFFFFFFFFFFFFFFFFFFFFF:F,FFFFFFFFFFFFFFF:
@FS10000125:27:BPA73017-1634:1:1101:10020:1060 2:N:0:6
TCCATTTTGAGCGTACTCGACGAAGTTATAAGGGGGGGGGGGGGGGAA
+
:FFFFFFFFFFFFFFFFFFFFFFFFFFFFFFFFFFFFFFFFFFFF,:F
@FS10000125:27:BPA73017-1634:1:1101:11610:1060 2:N:0:6
CTTGAATTGAGCGTACTCGACGAAGTTAAGGGGGGGGGGGGGGGGGAA
+
FFFFFFFFFFFFFFFFFFFFFFFFFFFFFFFFFFFFFFFFFFFFFF:F
@FS10000125:27:BPA73017-1634:1:1101:11670:1060 2:N:0:6
TCCCACTTGAGCGTACTCGACGAAGTTGCTGGGGGGGGGGGGGGGGGA
+
,FFFFFFFFFFFFFFFFFFFFFFFFFFFFFFFFFFFFFFFF:FFFF:,
@FS10000125:27:BPA73017-1634:1:1101:12040:1060 2:N:0:6
ATGCGATTGAGCGTACTCGACGAAGTTGCAAGGGGGGGGGGGGGGGGA
+
F,FFFFFFFFFFFFFFFFFFFFFFFFFFFFFFFFFFFFFFFFFFFFFF
@FS10000125:27:BPA73017-1634:1:1101:1730:1070 2:N:0:6
CTCATATTGAGCGTACTCGACGAAGTTTTGTGGGGGGGGGGGGGGAAA
+
F::FFFFF,FFFFFFFFF:FFF:FFFFFF:F:FFFFFFFF:F::,FFF
@FS10000125:27:BPA73017-1634:1:1101:3300:1070 2:N:0:6
ACTTGATTGAGCGTACTCGACGAAGTTACAAGGGGGGGGGGGGGGGAA
+
FFFFFFFFFFFFFFFFFFFFFFFFFF:FFFFFFFFFFFFFFFFFF:FF
@FS10000125:27:BPA73017-1634:1:1101:3580:1070 2:N:0:6
TAATACTTGAGCGTACTCGACGAAGTTACCAGGGGGGAGGGGGGGGGG
+
FFFFFFFFFFFFFFFFFFFFFFFFFFFFFFFFFFFF:FFFFFFFFFF:
@FS10000125:27:BPA73017-1634:1:1101:4920:1070 2:N:0:6
TTCTTTTTGAGCATACTCGACGAAGTTTACGCGGGGGGGGGGGGGGAA
+
FF,,,FFFFFFF,FFFFFFFFFFFFFF,,:F,FFFFFFFFFFFFF,FF
@FS10000125:27:BPA73017-1634:1:1101:5270:1070 2:N:0:6
TTAAATTTGAGCGTACTCGACGAAGTTGGGGGGGGGGGGGGGGAAGTC
+
FFFFFFFFFFFFFFFFFFFFFFFFFFFFFFFFFFFFFFFFFF,::,F,
@FS10000125:27:BPA73017-1634:1:1101:7630:1070 2:N:0:6
CAGAAGTTGAGCGTACTCGACGAAGTTGATTGGGGGGGGGGGGGGGAA
+
FFFFFFFFFFFFFFFFFFFFFFFFFFFFFFFFFFFFFFFFFFFFF,FF
@FS10000125:27:BPA73017-1634:1:1101:8230:1070 2:N:0:6
TTCTGTTTGAGCGTACTCGACGAAGTTCCCGGGGGGGGGGGGGGGAGT
+
FF:,,,FFFFFFFFFFFFFFFFFFFFF::FFFFFFFFFFFFF:,,,,F
@FS10000125:27:BPA73017-1634:1:1101:10120:1070 2:N:0:6
CAACGGTTGAGCGTACTCGACGAAGTTTAATGGGGGGGGGGGGGGGGG
+
FFFFFFFFFFFFFFFFFFFFFFFFFFFFFFFFFFFFFFFFFFFFF:,F
@FS10000125:27:BPA73017-1634:1:1101:10550:1070 2:N:0:6
TTATTCTTGAGCGTACTCGACGAAGTTTTTTTGGGGGGGGGGGGGGGG
+
:FFFFFFFFFFFFFFFFFFFFFFFFFFFFFFFFFFFFFFFFF::::,F
@FS10000125:27:BPA73017-1634:1:1101:10980:1070 2:N:0:6
TTGCTCTTGAGCGTACTCGACGAAGTTACTGGGGGGGGGGGGGGGGAA
+
F,FFFFFFFFFFFFFFFFFFFFFFFFFFFFFFFFFFFFFFFFFFFF,F
@FS10000125:27:BPA73017-1634:1:1101:11240:1070 2:N:0:6
TTGGCTTTGAGCGTACTCGACGAAGTTACCTGGGGGGGGGGGGGGGGG
+
F,FFFFFFFFFFFFFFFFFFFFFFFFFFFFFFFFFFFFFFFFFFFFF,
@FS10000125:27:BPA73017-1634:1:1101:11500:1070 2:N:0:6
TCTCGGTTGAGCGTACTCGACGAAGTTAGGTGGGGGGGGGGGGGGGAA
+
:F,F,,FFFFFFFFFFFFFFFFFFFFFFF:FFFFFFFFFFFFFFF,FF
@FS10000125:27:BPA73017-1634:1:1101:13690:1070 2:N:0:6
TCAGGCTTGAGCGTACTCGACGAAGTTCTTAGGGGGGGGGGGGGGGGA
+
FFFFFFFFFFFFFFFFFFFFFFFFFFFFFFFFFFFFFFFFFFFFFFF,
@FS10000125:27:BPA73017-1634:1:1101:15490:1070 2:N:0:6
ATTATCTTGAGCGTACTCGACGAAGTTACCGGGGGGGGGGGGGGGGAA
+
FFF:F:FFFFFFFFFFFFFFFFFFFFF,FF,,FFFFFFFFFF:FF:F:
@FS10000125:27:BPA73017-1634:1:1101:15580:1070 2:N:0:6
ATGCTGTTGAGCGTACTCGACGAAGTTTGAAGGGGGGGGGGGGGGGAA
+
FFFFFFFFFFFFFFFFFFFFFFFFFFFFFFFFFFFFFFFFFFFFF:FF
@FS10000125:27:BPA73017-1634:1:1101:16170:1070 2:N:0:6
TAATTCTTGAGCGTACTCGACGAAGTTCTACGGGGGGGGGGGGGGGAA
+
F:FFFFFFFFFFFFFFFFFFFFFFFFFFFFFFFFFFFFFFFFF::,,F
@FS10000125:27:BPA73017-1634:1:1101:1310:1080 2:N:0:6
TTTCAATTGAGCGTACTCGACGAAGTTCCTAGGGGGGGGGGGGGGGAA
+
F,FFFFFFFFFFFFFFFFFFFFFFFFFFFFFFFFFFFFFFFFFFFFFF
@FS10000125:27:BPA73017-1634:1:1101:2360:1080 2:N:0:6
TTTCTATTGAGCGTACTCGACGAAGTTACGAGGGGGGGGGGGGGGGGG
+
,FFFFFFFFFFFFFFFFFFFFFFFFFFFFFFFFFFFFFFFFFFFFF,F
@FS10000125:27:BPA73017-1634:1:1101:4070:1080 2:N:0:6
CCGTAATTGAGCGTACTCGACGAAGTTGGTCGGGGGGGGGGGGGGGGA
+
FFFFFFFFFFFFFFFFFFFFFFFFFFFFFFFFFFFFFFFFFFF,FF,F
@FS10000125:27:BPA73017-1634:1:1101:4360:1080 2:N:0:6
ACCATTTTGAGCGTACTCGACGAAGTTACAAGGGGGGGGGGGGGGGAA
+
,FFFFFFFFFFFFFFFFFFFFFFFFFFFFFFFFFFFFFFFFFFFFF,:
@FS10000125:27:BPA73017-1634:1:1101:5910:1080 2:N:0:6
TATGATTTGAGCGTACTCGACGAAGTGGGGGGGGGGGGGGGGAGATCG
+
F:,,FFFFFFFFFFFFFFFFFFFFFFF::F:,FFFFFFFFF,F,,F:,
@FS10000125:27:BPA73017-1634:1:1101:7750:1080 2:N:0:6
TCAGATTTGAGCGTACTCGACGAAGTTAAGTGGGGGGGGGGGGGGGGG
+
FFFFFFFFFFFFFFFFFFFFFFFFFFFFFFFFFFFFFFFFFFFFFFFF
@FS10000125:27:BPA73017-1634:1:1101:7980:1080 2:N:0:6
ATGCACTTGAGCGTACTCGACGAAGTTGTATGGGGGGGGGGGGGGGAA
+
FFFFFFFFFFFFFFFFFFFFFFFFFFFFFFFFFFFFFFFFFF,F,FFF
@FS10000125:27:BPA73017-1634:1:1101:8420:1080 2:N:0:6
TAACCGTTGAGCGTACTCGACGAAGTTGCTGGGGGGGGGGGGGGGAAT
+
,,FFFFFFFFFFFFFFFFFFFFFFFFFFFFFFFFFFFFFFFFFF,F:,
@FS10000125:27:BPA73017-1634:1:1101:9070:1080 2:N:0:6
TCTAAGTTGAGCGTACTCGACGAAGTTAGAGGGGGGGGGGGGGGGAAT
+
FFFFFFFFFFFFFFFFFFFFFFFFFFFFFFFFFFFFFFFFFFFF,F,,
@FS10000125:27:BPA73017-1634:1:1101:11960:1080 2:N:0:6
CCACGTTTGAGCGTACTCGAGAAGTTTAAGGGGGGGGGGGGGGGGAGA
+
FF:F:FFFF::::FF:FF::::,FFFFFFFFF:FFFFFFFFFFF,,,,
@FS10000125:27:BPA73017-1634:1:1101:14340:1080 2:N:0:6
TTTCATTTGAGCGTACTCGACGAAGTTCTAAGGGGGGGGGGGGGGGGA
+
FFFFFFFFFFFFFFFFFFFFFFFFFFFFFFFFFF,FFFFFFF::FFFF
@FS10000125:27:BPA73017-1634:1:1101:15270:1080 2:N:0:6
AATGACTTGAGCGTACTCGACGAAGTTATGGGGGGGGGGGGGGGGGGA
+
FFFFFFFFFFFFFFFFFFFFFFFFFFFFFFFFFFFFFFFFFFF::,,,
@FS10000125:27:BPA73017-1634:1:1101:1440:1090 2:N:0:6
TTCAAATTGAGCGTACTCGACGAAGTTGTACGGGGGGGGGGGGGGGAA
+
FFFFFFFFFFFFFFFFFFFFFFFFFFFFFFFFFFFFFFFFFFFFFFFF
@FS10000125:27:BPA73017-1634:1:1101:1920:1090 2:N:0:6
TTTTTCTTGAGCGTACTCGACGAAGTTGTAGGGGGGGGGGGGGGGGAA
+
F,FFFFFFFFFFFFFFFFFFFFFFFFFFFFFFFFFFFFFFFFFFF,FF
@FS10000125:27:BPA73017-1634:1:1101:3780:1090 2:N:0:6
ATTGACTTGAGCGTACTCGACGAAGTTAGAAGGGGGGGGGGGGGGGAA
+
FFFFFFFFFFFFFFFFFFFFFFFFFFFFFFFFFFFFFFFFFFFFF:FF
@FS10000125:27:BPA73017-1634:1:1101:3860:1090 2:N:0:6
ATACGCTTGAGCGTACTCGACGAAGTTCTCCGGGGGGGGGGGGGGGGG
+
FFFFFFFFFFFFFFFFFFFFFFFF:FFFFFFFFFFFFFFFFF,F,FF,
@FS10000125:27:BPA73017-1634:1:1101:6800:1090 2:N:0:6
TACTCATTGAGCGTACTCGACGAAGTTGGAGGGGGGGGGGGGGGGAAT
+
,,F:FFFFFFFFFFFFFFFFFFFFFFFFFFFFFFFFFFFFFFFF,F:,
@FS10000125:27:BPA73017-1634:1:1101:8750:1090 2:N:0:6
CTCGAGTTGAGCGTACTCGACGAAGTTACCGGGGGGGGGGGGGGGGAA
+
FFFFFFFFFFFFFFFFFFFFFFFFFFFFFFFFFFFFFFFFFFFFFF,:
@FS10000125:27:BPA73017-1634:1:1101:9950:1090 2:N:0:6
TTGATATTGAGCGTACTCGACGAAGTTGGGCGGGGGGGGGGGGGGGAA
+
FFFFFFFFFFFFFFFFFFFFFFFFFFFFFFFFFFFFFFFFFFFFF,FF
@FS10000125:27:BPA73017-1634:1:1101:11330:1090 2:N:0:6
TTATCATTGAGCGTACTCGACGAAGTTAGGCGGGGGGGGGGGGGGGAA
+
FFFFFFFFFFFFFFFFFFFFFFFFFFFFFFFFFFFFFFFFFFFFFFFF
@FS10000125:27:BPA73017-1634:1:1101:12450:1090 2:N:0:6
TAGGCATTGAGCGTACTCGACGAAGTTCAGGGGGGGGGGGGGGGAAAT
+
FFFFFFFFFFFFFFFFFFFFFFFFFFFFFFFFFFFFFFFFFFFF,F,,
@FS10000125:27:BPA73017-1634:1:1101:13770:1090 2:N:0:6
CTTATATTGAGCGTACTCGACGAAGTTGCGTGGGGGGGGGGGGGGGAA
+
FFFFFFFFFFFFFFFFFFFFFFFFFFFFFFFFFFFFFFFFFFFFF,FF
@FS10000125:27:BPA73017-1634:1:1101:14070:1090 2:N:0:6
TATCTATTGTGCGTACTCGACGAAGTTGTAAGGGGGGGGGGGGGGGAA
+
F:F:F,FF,,,,,F,,F,,,,,,,,FF:FF:,::FFFFFFFFF::,,F
@FS10000125:27:BPA73017-1634:1:1101:14730:1090 2:N:0:6
TTTGATTTGAGCGTACTCGACGAAGTTATCGGGGGGGGGGGGGGGAAT
+
FFFFFFFFFFFFFFFFFFFFFFFFFFFFFFFFFFFFFFFFFFF,,:::
@FS10000125:27:BPA73017-1634:1:1101:15050:1090 2:N:0:6
TTCCATTTGAGCGTACTCGACGAAGTTCCGAGGGGGGGGGGGGGGGGG
+
,,FFFFFFFFFFFFFFFFFFFFFFFFFFFFFFFFFFFFFFFFFF,,,:
@FS10000125:27:BPA73017-1634:1:1101:15310:1090 2:N:0:6
AATTTATTGAGCGTACTCGACGAAGTTCTAAGGGGGGGGGGGGGGGAA
+
,,,F,,FFFFFFFFFFFFFFFFFFFFF,,,FFFFFFFFFFFFFFFF:,
@FS10000125:27:BPA73017-1634:1:1101:16360:1090 2:N:0:6
TAAGACTTGAGCGTACTCGACGAAGTTAACCGGGGGGGGGGGGGGGGA
+
FFFFFFFFFFFFFFFFFFFFFFFFFFFFFFFFFFFFFFFFFFFFFFFF
@FS10000125:27:BPA73017-1634:1:1101:1680:1100 2:N:0:6
CTCTTATTGAGCGTACTCGACGAAGTTGAAGGGGGGGGGGGGAGATCG
+
,,,,F,FFFFFFFFFFFFFFFFFFFFFF:,FFFFFFFFFFF:,,F,,F
@FS10000125:27:BPA73017-1634:1:1101:1700:1100 2:N:0:6
ATTAGGTTGAGCGTACTCGACGAAGTTACTTGGGGGGGGGGGGGGGAA
+
:,,:F:FFFFFFFFFFFFFFFFFFFF:FFFFFFFFFFFFFFFF,F,FF
@FS10000125:27:BPA73017-1634:1:1101:2850:1100 2:N:0:6
GCACGCTTGAGCGTACTCGACGAAGAGGGGGGGGGGGGGGGAATTCGG
+
FFFFFFFFF:FFFFFFFFFFFFFFFF:FFFFFFFFFFFFF:F:,F,,:
@FS10000125:27:BPA73017-1634:1:1101:3690:1100 2:N:0:6
ACGGACTTGAGCGTACTCGACGAAGTTCAGTGGGGGGGGGGGGGGGGA
+
FFFFFFFFFFFFFFFFFFFFFFFFFFFFFFFFFFFFFFFFFFFFFF,F
@FS10000125:27:BPA73017-1634:1:1101:4130:1100 2:N:0:6
CTAGCGTTGAGCGTACTCGACGAAGTTTTAAGGGGGGGGGGGGGGGGA
+
FF:,FFFFFFFFFFFFFFFFFFFFFFFF::,FFFFFFFFFFFFFFF:F
@FS10000125:27:BPA73017-1634:1:1101:4420:1100 2:N:0:6
CGATATTTGAGCGTACTCGACGAAGTTTAGTGGGGGGGGGGGGGGGAG
+
F,F,,:FFFFFFFFFFFFFFFFFFFFF,,,,FFFFFFFFFFF::,:F,
@FS10000125:27:BPA73017-1634:1:1101:4950:1100 2:N:0:6
ATCCAATTGAGCGTACTCGACGAAGTTCGTTGGGGGGGGGGGGGGGAA
+
FFFFFFFFFFFFFFFFFFFFFFFFFFFFFFFFFFFFFFFFFFFFFFFF
@FS10000125:27:BPA73017-1634:1:1101:5060:1100 2:N:0:6
GCCCTCTTGAGCGTACTCGACGAAGTTGGCCGGGGGGGGGGGGGGGGA
+
,FFFFFFFFFFFFFFFFFFFFFFFFFFFFFFFFFFFFFFFFFFFFFFF
@FS10000125:27:BPA73017-1634:1:1101:5930:1100 2:N:0:6
CTATGCTTGAGCGTACTCGACGAAGTTTCCAGGGGGGGGGGGGGGGGA
+
F:,F:FFFFFFFFFFFFFFFFFFFFFFFFFFFFFFFFFFFFFF,F,,:
@FS10000125:27:BPA73017-1634:1:1101:6790:1100 2:N:0:6
ATGAAATTGAGCGTACTCGACGAAGTTGGGGGGGGGGGGGGGGGGGAA
+
:F::FFFFFFFFFFFFFFFFFFFFFFFFFFFFFFFFFFFFFFFF:,,,
@FS10000125:27:BPA73017-1634:1:1101:9410:1100 2:N:0:6
CTACCGTTGAGCGTACTCGACGAAGTTTCTGGGGGGGGGGGGGGGAGA
+
FFFFFFFFFFFFFFFFFFFFFFFFFFFFFFFFFFFFFFFFFFFFF:,:
@FS10000125:27:BPA73017-1634:1:1101:9650:1100 2:N:0:6
TCGGTGTTGAGCGTACTCGACGAAGGGGGGGGGGGGGGGGGAAATCGA
+
,FFFFFFFFFFFFFFFFFFFFFFFFFFFFFFFFFFFFFFFFFF,F:,,
@FS10000125:27:BPA73017-1634:1:1101:11980:1100 2:N:0:6
TTGATCTTGAGCGTACTCGACGAAGTTGAGCGGGGGGGGGGGGGGGAA
+
FFFFFFFFFFFFFFFFFFFFFFFFFFFFFFFFFFFFFFFFFFFFFFFF
@FS10000125:27:BPA73017-1634:1:1101:12090:1100 2:N:0:6
ATCATCTTGAGCGTACTCGACGAAGTTTGGCGGGGGGGGGGGGGGGGA
+
FFFFFFFFFFFFFFFFFFFFFFFFFFFFFFFFFFFFFFFFFFFFFFF,
@FS10000125:27:BPA73017-1634:1:1101:12320:1100 2:N:0:6
CTGTGGTTGAGCGTACTCGACGAAGGGGGGGGGGGGGGGGGAATTCGA
+
FFFFFFFFFFFFFFFFFFFFFFFFFFFFFFFFFFFFFFFF,F,,,,,F
@FS10000125:27:BPA73017-1634:1:1101:12760:1100 2:N:0:6
TAATAGTTGAGCGTACTCGACGAAGTTCTACGGGGGGGGGGGGGGGGA
+
F:FFF:FFFFFFFFFFFFFFFFFFFFFFF:FFFFFFFFFFFFFFFF,:
@FS10000125:27:BPA73017-1634:1:1101:14670:1100 2:N:0:6
ATTTTATTGAGCGTACTCGACGAAGTTCCTGGGGGGGGGGGGGGGGAT
+
:,F,FFFFF:FF:FFFFFFFFFFFFFF,F,,FFFFFFFFFFFF:,,,,
@FS10000125:27:BPA73017-1634:1:1101:15760:1100 2:N:0:6
TCTGACTTGAGCGTACTCGACGAAGTTAGGAGGGGGGGGGGGGGGGAA
+
,FFFFFFFFFFFFFFFFFFFFFFFFFFFFFFFFFFFFFFFFFFFFFFF
@FS10000125:27:BPA73017-1634:1:1101:1060:1110 2:N:0:6
CTATATTTGAGCGTACTCGACGAAGTTTAGGGGGGGGGGGGGGGGAAA
+
F,FFFFFFFFFFFFFFFFFFFFFFFFFFFFFFFFFFFFFFFFFF:F,,
@FS10000125:27:BPA73017-1634:1:1101:2590:1110 2:N:0:6
ATGTCATTGAGCGTACTCGACGAAGTTTCGGGGGGGGGGGGGGGAAAT
+
,F,:,:FFFFFFFFFFFFFFFFFFFFFFFFFFFFFFFFFFFFF,,,,F
@FS10000125:27:BPA73017-1634:1:1101:3500:1110 2:N:0:6
CAATCATTGAGCGTACTCGACGAAGGGGGGGGGGGGGGGGGAGGGGAA
+
FFFFFFFFFFFFFFFFFFFFFFFFFFFFFFFFFFFFFFF,,,,,,,,:
@FS10000125:27:BPA73017-1634:1:1101:4620:1110 2:N:0:6
ATTTTCTTGAGCGTACTCGACGAAGTTTGCGGGGGGGGGGGGGGGAAA
+
FFFFFFFFFFFFFFFFFFFFFFFFFFFFFFFFFFFFFFFFFFFFFF:F
@FS10000125:27:BPA73017-1634:1:1101:5480:1110 2:N:0:6
TAATAATTGAGCGTACTCGACGAAGTTTCACGGGGGGGGGGGGGGGGA
+
,,,,,,FFFFFFFFFFFFFFFFFFFFFF,FFFFFFFFFFFFFFFF,,F
@FS10000125:27:BPA73017-1634:1:1101:5590:1110 2:N:0:6
CTGTGGTTGAGCGTACTCGACGAGGTTGCCAGGGGGGGGGGGGGGGGA
+
F,FFFFFFFFFFFFFFFFFFFFFFFFFFFFFFFFFFFFFFFFFFF:,F
@FS10000125:27:BPA73017-1634:1:1101:5870:1110 2:N:0:6
CTATGGTTGAGCGTACTCGACGAAGTTAATGGGGGGGGGGGGGGGGGA
+
FFFFFFFFFFFFFFFFFFFFFFFFFFFFFFFFFFFFFFFFFFFFFF:,
@FS10000125:27:BPA73017-1634:1:1101:6010:1110 2:N:0:6
TTATCCTTGAGCGTACTCGACGAAGTTACTAGGGGGGGGGGGGGGGGA
+
F,FFFFFFFFFFFFFFFFFFFFFFFFFFFFFFFFFFFFFFFFFFFFF:
@FS10000125:27:BPA73017-1634:1:1101:6020:1110 2:N:0:6
CATTGTTTGAGCGTACTCGACGAAGTTGGCAGGGGGGGGGGGGGGGGA
+
F,FFFFFFFFFFFFFFFFFFFFFFFFFFFFFFFFFFFFFFFFFFFFF,
@FS10000125:27:BPA73017-1634:1:1101:6260:1110 2:N:0:6
TTGGTTTTGAGCGTACTCGACGAAGTGGGGGGGGGGGGGGGAAATCGG
+
,FFFFFFFFFFFFFFFFFFFFFFFFFFFFFFFFFFFFFFF:F::F:,,
@FS10000125:27:BPA73017-1634:1:1101:7250:1110 2:N:0:6
TAATGATTGAGCGTACTCGACGAAGTTGCTTGGGGGGGGGGGGGGGAA
+
F:F,,,FFFFFFFFFFFFFFFFFFFFF,F,FFFFFFFFFFFFFFFFFF
@FS10000125:27:BPA73017-1634:1:1101:7980:1110 2:N:0:6
TTCACTTTGAGCGTACTCGACGAAGTTAGTAGGGGGGGGGGGGGGGAA
+
,,FFFFFFFFFFFFFFFFFFFFFFFFFFFFFFFFFFFFFFFFFF,:,F
@FS10000125:27:BPA73017-1634:1:1101:8430:1110 2:N:0:6
TTGAACTTGAGCGTACTCGACGAAGTTTAACGGGGGGGGGGGGGGGAA
+
:FFFFFFFFFFFFFFFFFFFFFFFFFFFFFFFFFFFFFFFFFFFFF:F
@FS10000125:27:BPA73017-1634:1:1101:9170:1110 2:N:0:6
TATGATTTGAGCGTACTCGACGAAGTTCGGTGGGGGGGGGGGGGGGGG
+
FFFFFFFFFFFFFFFFFFFFFFFFFFFFFFFFFFFFFFFFFFFFF::F
@FS10000125:27:BPA73017-1634:1:1101:9260:1110 2:N:0:6
CAGATTTTGAGCGTACTCGACGAAGTTACAGGGGGGGGGGGGGGGAAA
+
FFFFFFFFFFFFFFFFFFFFFFFFFFFFFFFFFFFFFFFFFFFF:F,,
@FS10000125:27:BPA73017-1634:1:1101:9540:1110 2:N:0:6
CCCAGTTTGAGCGTACTCGACGAAGTTTTGGGGGGGGGGGGGGGGGGG
+
FFFFFFFFFFFFFFFFFFFFFFFFFFFFFFFFFFFFFFFFFFFFF:FF
@FS10000125:27:BPA73017-1634:1:1101:10510:1110 2:N:0:6
TTTTTATTGAGCGTACTCGACGAAGTTGAAAGGGGGGGGGGGGGGAAA
+
FFFFFFFFFFFFFFFFFFFFFFFFFFFFFFFFFFFFFFFFFFFF::::
@FS10000125:27:BPA73017-1634:1:1101:10850:1110 2:N:0:6
CTAGCTTTGAGCGTACTCGACGAAGTTCCGAGGGGGGGGGGGGGGGAA
+
::,,,,FFFFFFFFFFFFFFFFFFFFF::,::FFFFFFFFFFF,:,,F
@FS10000125:27:BPA73017-1634:1:1101:12510:1110 2:N:0:6
TAATCTTTGAGCGTACTCGACGAAGGGGGGTGGGGGGGGGGGAGGTCG
+
F:,F,:FFFFFFFFFFFFFFFFFFF,,,,,,FFFFFFFFFF:,,,:,,
@FS10000125:27:BPA73017-1634:1:1101:13080:1110 2:N:0:6
CCCCATTTGAGCGTACTCGACGAAGTTTATGGGGGGGGGGGGGGGAAT
+
:F,F::FFFFFFFFFFFFFFFFFFFFFFF,,,FFFFFFFFFFFF,F,,
@FS10000125:27:BPA73017-1634:1:1101:14180:1110 2:N:0:6
ATGGTTTTGAGCGTACTCGACGAAGTTTACGGGGGGGGGGGGGGGGAA
+
FFFFFFFFFFFFFFFFFFFFFFFFFFFFFFFFFFFFFFFFFFFFFF,F
@FS10000125:27:BPA73017-1634:1:1101:14190:1110 2:N:0:6
TTAAGGTTGAGCGTACTCGACGAAGTTAATAGGGGGGGGGGGGGGGAA
+
FFFFFFFFFFFFFFFFFFFFFFFFFFF::FFFFFFFFFFFFFFFFF,F
@FS10000125:27:BPA73017-1634:1:1101:14670:1110 2:N:0:6
CACGACTTGAGCGTACTCGACGAAGTTGACAGGGGGGGGGGGGGGGAA
+
FFF:FFFFF:FFFFFFFFFFFFFFFFFFFFFFFFFFFFFFFFF::,,,
@FS10000125:27:BPA73017-1634:1:1101:15420:1110 2:N:0:6
TCGTGATTGAGCGTACTCGACGAAGTTAGGAGGGGGGAGGGGGGGGGG
+
FFFFFFFFFFFFFFFFFFFFFFFFFFFFFFFFFFFFFFFFFFFFFFF:
@FS10000125:27:BPA73017-1634:1:1101:15560:1110 2:N:0:6
CTGATTTTGAGCGTACTCGACGAAGTTTACAGGGGGGGGGGGGGGGGA
+
F,FFFFFFFFFFFFFFFFFFFFFFFFFFFFFFFFFFFFFFFFFFFF,:
@FS10000125:27:BPA73017-1634:1:1101:1450:1120 2:N:0:6
TCGTTCTTGAGCGTACTCGACGAAGTTGGTTGGGGGGGGGGGGGGGGA
+
,F,F::FFFFFFFFFFFFFFFFFFFFF:F,FFFFFFFFFFFF:F,,,,
@FS10000125:27:BPA73017-1634:1:1101:1720:1120 2:N:0:6
CTTTCATTGAGCGTACTCGACGAAGTTAGCCGGGGGGGGGGGGGGGGA
+
FFFFFFFFFFFFFFFFFFFFFFFFFFFFFFFFFFFFFFFFFFFFFF:,
@FS10000125:27:BPA73017-1634:1:1101:3060:1120 2:N:0:6
CTGCATTTGAGCGTACTCGACGAAGTTCTATGGGGGGGGGGGGGGGGG
+
F,FFFFFFFFFFFFFFFFFFFFFFFFFFFFFFFFFFFFFFFFFFF,,F
@FS10000125:27:BPA73017-1634:1:1101:3990:1120 2:N:0:6
TAAATTTTGAGCGTACTCGACGAAGGGGGGGGGGGGGGGGGAATTCGA
+
FFFFFFFFFFFFFFFFFFFFFFFFFFFFFFFFFFFFFFFF::,,F:,,
@FS10000125:27:BPA73017-1634:1:1101:4430:1120 2:N:0:6
TCTCGCTTGAGCGTACTCGACGAAGTTGCGTGGGGGGGGGGGGGGGGG
+
FFFFFFFFFFFFFFFFFFFFFFFFFFFFFFFFFFFFFFFFFFF::,:F
@FS10000125:27:BPA73017-1634:1:1101:7750:1120 2:N:0:6
TATCTATTGAGCGTACTCGACGAAGTGGGGGGGGGGGGGGGAGTTCGA
+
FFFFFFFFFFFFFFFFFFFFFFFFFFFFFFFFFFFFFFFF,F,,F,,F
@FS10000125:27:BPA73017-1634:1:1101:8670:1120 2:N:0:6
CCCAGGTTGAGCGTACTCGACGAAGTTAGGCGGGGGGGGGGGGGGGGA
+
F:FF:FFFFFFFFFFFFFFFFFFFFFFFFFF:FF:F:F:FF,,:,,,,
@FS10000125:27:BPA73017-1634:1:1101:8800:1120 2:N:0:6
TGCCGATTGAGCGTACTCGACGAAAGGGGGGGGGGGGGGGGAAGTTCG
+
,,FFFFFFFFFFFFFFFFFFFFFFFFFFFFFFFFFFFFFFF,:,:,,:
@FS10000125:27:BPA73017-1634:1:1101:8910:1120 2:N:0:6
CTCTACTTGAGCGTACTCGACGAAGTTTATAGGGGGGGGGGGGGGGGA
+
FFFFFFFFFFFFFFFFFFFFFFFFFFFFFFFFFFFFFFFFFFF::,,,
@FS10000125:27:BPA73017-1634:1:1101:9020:1120 2:N:0:6
TTTTCTTTGAGCGTACTCGACGAAGTTGGGCGGGGGGGGGGGGGGGGA
+
F,FFFFFFFFFFFFFFFFFFFFFFFFFFFFFFFFFFFFFFFFFFFFF,
@FS10000125:27:BPA73017-1634:1:1101:9870:1120 2:N:0:6
TTAATTTTGAGCGTACTCGACGAAGTTGCCAGGGGGGGGGGGGGGGAA
+
FFFFFFFFFFFFFFFFFFFFFFFFFFFFFFFFFFFFFFFFFFFFF:FF
@FS10000125:27:BPA73017-1634:1:1101:9920:1120 2:N:0:6
AAACTATTGAGCGTACTCGACGAAGTTGAAGGGGGGGGGGGGGGGAAA
+
FFFFFFFFFFFFFFFFFFFFFFFFFFFFFFFFFFFFFFFFFFFFFF,,
@FS10000125:27:BPA73017-1634:1:1101:10120:1120 2:N:0:6
TCTTTATTGAGCGTACTCGACGAAGTTTAACGGGGGGGGGGGGGGGAA
+
FFF,F:FFFFFFFFFFFFFFFFFFFFF:F,FFFFFFFFFFFFFFFFF:
@FS10000125:27:BPA73017-1634:1:1101:10600:1120 2:N:0:6
TCATGTTTGAGCGTACTCGACGAAGTTAATGGGGGGGGGGGGGGGGGA
+
FFFFFFFFFFFFFFFFFFFFFFFFFFFFFFFFFFFFFFFFFF:FF,,,
@FS10000125:27:BPA73017-1634:1:1101:11120:1120 2:N:0:6
TCCATTTTGAGCGTACTCGACGAAGTTGGCAGGGGGGGGGGGGGGGGA
+
,F:F:FFFF,F:FFFFFFFFFF::FFFFFF,FFFFFFFFFFFF,,,,F
@FS10000125:27:BPA73017-1634:1:1101:11740:1120 2:N:0:6
ATAAAATTGAGCGTACTCGACGAAGTTTAGCGGGGGGGGGGGGGGGGG
+
FFFFFFFFFFFFFFFFFFFFFFFFFFFFFFFFFFFFFFFFFFFFFFF:
@FS10000125:27:BPA73017-1634:1:1101:12810:1120 2:N:0:6
TACGGTTTGAGCGTACTCGACGAAGTTGGGGGGGGGGGGGGGGGGAAT
+
FFFFFFFFFFFFFFFFFFFFFFFFFFFFFFFFFFFFFFFFFFF,,:,:
@FS10000125:27:BPA73017-1634:1:1101:13110:1120 2:N:0:6
TTCAGGTTGAGCGTACTCGACGAAGTTGGGCGGGGGGGGGGGGGGAAA
+
,FFFFFFFFFFFFFFFFFFFFFFFFFFFFFFFFFFFFFFFFFFFFFF,
@FS10000125:27:BPA73017-1634:1:1101:16450:1120 2:N:0:6
AATGGATTGAGCGTACTCGACGAAGTTCTACGGGGGGGGGGGGGGGAA
+
F:F,,FFFFFFFFFFFFFFFFFFFFFFFFFFFFFFFFFFFFFFF::,F
@FS10000125:27:BPA73017-1634:1:1101:1870:1130 2:N:0:6
CTGTGCTTGAGCGTACTCGACGAAGTTTTATGGGGGGGGGGGGAGGGG
+
FFFFFFFFFFFFFFFFFFFFFFFFFFFFFFFFFFFFFFFFFFFF:F:,
@FS10000125:27:BPA73017-1634:1:1101:1960:1130 2:N:0:6
ATAACTTTGAGCGTACTCGACGAAGGGGAGGGGGGGGGGGGGGGGGAA
+
FFFFFFFFFFFFFFFFFFFFFFFFFFFFFFFFFFFFFFFFFFFF:,FF
@FS10000125:27:BPA73017-1634:1:1101:2130:1130 2:N:0:6
TAGTTCTTGAGCGTACTCGACGAAGTTCGACGGGGGGGGGGGGGGAAA
+
F:::F,FF,F,F,:,::F,,F,FFFF,F:FFFFFFFFFFFFFFFFFF:
@FS10000125:27:BPA73017-1634:1:1101:2870:1130 2:N:0:6
CCCTCCTTGAGCGTACTCGACGAAGTTTGTCGGGGGGGGGGGGGGGGA
+
FFFFFFFFFFFFFFFFFFFFFFFFFFFFFFFFFFFFFFFFFFFFFFF,
@FS10000125:27:BPA73017-1634:1:1101:3120:1130 2:N:0:6
TAGAAATTGAGCGTACTCGACGAAGTTGTCAGGGGGGGGGGGGGGGAA
+
FFFFFFFFFFFFFFFFFFFFFFFFFFFFFFFFFFFFFFFFFFFFF:FF
@FS10000125:27:BPA73017-1634:1:1101:4210:1130 2:N:0:6
CTATTATTGAGCGTACTCGACGAAGTTAAACCGGGGGGGGGGGGGGGA
+
F,F,::FFFFFF:FFFFFFFFFFFFFFFFFF,::FFFFFFFFFFF::F
@FS10000125:27:BPA73017-1634:1:1101:5440:1130 2:N:0:6
TAATGTTTGAGCGTACTCGACGAAGTTCAGCGGGGGGGGGGGGGGGAA
+
FFFFFFFFFFFFFFFFFFFFFFFFFFFFFFFFFFFFFFFFFFFFFF:,
@FS10000125:27:BPA73017-1634:1:1101:6400:1130 2:N:0:6
CCAATTTTGAGCGTACTCGACGAAGTTACTAGGGGGGGGGGGGGGGAA
+
F:F,,,FFFFFFFFFFFFFFFFFFFFF,,,,FFFFFFFFFFFFFF:FF
@FS10000125:27:BPA73017-1634:1:1101:8060:1130 2:N:0:6
ATAGTTTTGAGCGTACTCGACGAAGTTGCAAGGGGGGGGGGGGGGGAA
+
FFFFFFFFFFFFFFFFFFFFFFFFFFFFFFFFFFFFFFFFFFFFFFF:
@FS10000125:27:BPA73017-1634:1:1101:9850:1130 2:N:0:6
TTGAGCTTGAGCGTACTCGACGAAGTTGCTAGGGGGGGGGGGGGGGAA
+
,FFFFFFFFFFFFFFFFFFFFFFFFFFFFFFFFFFFFFFFFFFFFFFF
@FS10000125:27:BPA73017-1634:1:1101:10930:1130 2:N:0:6
TAGCTATTGAGCGTACTCGACGAAGAGGGGGGGGGGGGGGGAAATCGA
+
F:,FFFFFFFFFFFFFFFFFFFFFFF:FFFF:FFFFFFFFF,,,F,,,
@FS10000125:27:BPA73017-1634:1:1101:12580:1130 2:N:0:6
TAATATTTGAGCGTACTCGACGAAGTTACGAGGGGGGGGGGGGGGGAA
+
FFFFFFFFFFFFFFFFFFFFFFFFFFFFFFFFFFFFFFFFFFFFF:FF
@FS10000125:27:BPA73017-1634:1:1101:12670:1130 2:N:0:6
CCGTCGTTGAGCGTACTCGACGAAGTTGCGCGGGGGGGGGGGGGGGAA
+
FFFFFFFFFFFFFFFFFFFFFFFFFFFFFFFFFFFFFFFFFFFFFFFF
@FS10000125:27:BPA73017-1634:1:1101:14520:1130 2:N:0:6
CAGTTTTTGAGCGTACTCGACGAAGTTTAACGGGGGGGGGGGGGGGAA
+
F:,FFFFFFFFFFFFFFFFFFFFFFFFF:FFFFFFFFFFFFFFF:,,F
@FS10000125:27:BPA73017-1634:1:1101:15020:1130 2:N:0:6
CTAATCTTGAGCGTACTCGACGAAGTTGCGTGGGGGGGGGGGGGGGAA
+
FFFFFFF,FFFFFFFFFFFFFFFFFFFFFFFFFFFFFFFFFFFFF,FF
@FS10000125:27:BPA73017-1634:1:1101:15090:1130 2:N:0:6
CTGGCGTTGAGCGTACTCGACGAAGTTAGAGGGGGGGGGGGGGGGGAT
+
F,::FFFFF,FFFFFFFFFFF:FFFFFFFFF::,FFFFFFF:,,,,:,
@FS10000125:27:BPA73017-1634:1:1101:15410:1130 2:N:0:6
CTCCCCTTGAGCGTACTCGACGAAGTTCAACCGGGGGGGGGGGGGGAA
+
,FFFFFFFFFFFFFFFFFFFFFFFFFF,,,:,FFFFFFFFFFFFFF,F
@FS10000125:27:BPA73017-1634:1:1101:15420:1130 2:N:0:6
ATGTCTTTGAGCGTACTCGACGAAGTTTGATGGGGGGGGGGGGGGGAA
+
,F,FFFFFFFFFFFFFFFFFFFFFFFFF,F,FFFFFFFFFFFFFFFFF
@FS10000125:27:BPA73017-1634:1:1101:16110:1130 2:N:0:6
TCTCTTTTGAGCGTACTCGACGAAGTTGTTTGGGGGGGGGGGGGGGAA
+
FFFFFFFFFFFFFFFFFFFFFFFFFFFFFFFFFFFFFFFFFFFFF,FF
@FS10000125:27:BPA73017-1634:1:1101:1950:1140 2:N:0:6
TTCGCATTGAGCGTACTCGACGAAGTTAACAGGGGGGGGGGGGGAGAT
+
,FFF,FFFFFFFFFFFFFFFFFFFFFF,FFFFFFFFFFFFFFFF:,F:
@FS10000125:27:BPA73017-1634:1:1101:5830:1140 2:N:0:6
CCTCTCTTGAGCGTACTCGACGAAGTTGGCTGGGGGGGGGGGGGGGGG
+
FFFFFFFFFFFFFFFFFFFFFFFFFFFFFFFFFFFFFFFFFFF:,,,F
@FS10000125:27:BPA73017-1634:1:1101:6880:1140 2:N:0:6
ATTCGATTGAGCGTACTCGACGAAGGGGGGGGGGGGGGGAGATCGGAA
+
FFFFFFFFFFFFFFFFFFFFFFFFFFFFFFFFFFFFFFFF,:FF,,F,
@FS10000125:27:BPA73017-1634:1:1101:7020:1140 2:N:0:6
ATTATATTGAGCGTACTCGACGAAGTTTAAGGGGGGGGGGGGGGGAAT
+
FF,FFFFFFFFFFFFFFFFFFFFFFFFFFFFFFFFFFFFFFFFF,F::
@FS10000125:27:BPA73017-1634:1:1101:8920:1140 2:N:0:6
GGATCCTTTTTTTTTTTTTTTTTTTTTTTCTTCGGGGGGGGGGGGGAA
+
:FF::,FFF,,,:F,:F,,F,,,,,FF::,:,,,,,,FFFF:F::,:,
@FS10000125:27:BPA73017-1634:1:1101:9150:1140 2:N:0:6
TACTTTTTGAGCGTACTCGACGAAGTTCCACGGGGGGGGGGGGGGGAA
+
FFFFFFFFFFFFFFFFFFFFFFFFFFFFFFFFFFFFFFFFFFFFF,,F
@FS10000125:27:BPA73017-1634:1:1101:10080:1140 2:N:0:6
TTGCTCTTGAGCGTACTCGACGAAGTTTACAGGGGGAGGGGGGGGGGG
+
,FFFFFFFFFFFFFFFFFFFFFFFFFFFFFFFFFFFFFFFFFFFFFFF
@FS10000125:27:BPA73017-1634:1:1101:10160:1140 2:N:0:6
TCTGTGTTGAGCGTACTCGACGAAGTTGCAAGGGGGGGGGGGGGGGAA
+
,FFFFFFFFFFFFFFFFFFFFFFFFFFFFFFFFFFFFFFFFFFFF:FF
@FS10000125:27:BPA73017-1634:1:1101:11750:1140 2:N:0:6
TTTCGATTGAGCGTACTCGACGAAGTTTAGAGGGGGGGGGGGGGGGAA
+
,:FFFFFFFFFFFFFFFFFFFFFFFFFFFFFFFFFFFFFFFFFFF:FF
@FS10000125:27:BPA73017-1634:1:1101:13930:1140 2:N:0:6
CCAGCATTGAGCGTACTCGACGAAGTTCGAGGGGGGGGGGGGGGGAAA
+
FFFFFFFFFFFFFFFFFFFFFFFFFFFFFFFFFFFFFFFFFFFFFF,,
@FS10000125:27:BPA73017-1634:1:1101:14100:1140 2:N:0:6
TCATATTTGAGCGTACTCGACGAAGTTCTTTGGGGGGGGGGGGGGGAA
+
,FFFFFFFFFFFFFFFFFFFFFFFFFFFFFFFFFFFFFFFFFFFF,:F
@FS10000125:27:BPA73017-1634:1:1101:15610:1140 2:N:0:6
GTTAATTTGAGCGTACTCGACGAAGTTGGAGGGGGGGGGGGGGGGAAA
+
F:FFF,FFFFFFFFFFFFFFFFFFF:,FFFFFFFFFFFFFF,F:FF,F
@FS10000125:27:BPA73017-1634:1:1101:15960:1140 2:N:0:6
TTTAGATTGAGCGTACTCGACGAAGTTCTATGGGGGGGGGGGGGGGGG
+
,FFFFFFFFFFFFFFFFFFFFFFFFFFFFFFFFFFFFFFFFFFFFFF,
@FS10000125:27:BPA73017-1634:1:1101:1530:1150 2:N:0:6
TAAATCTTGAGCGTACTCGACGAAGTTTGTAGGGGGAGGGGGGGGGGG
+
F,FFFFFFFFFFFFFFFFFFFFFFFFFFFFFFFFFFFFFFFFFFFFFF
@FS10000125:27:BPA73017-1634:1:1101:2240:1150 2:N:0:6
TTTTTTTTGAGCGTACTCGACGAAGTTTTAACGGGGGGGGGGGGGGGA
+
FFFFFFFFFFFF:FFFFFFFFFFFFFFFFFFFFFFFFFFFFFFFFF,F
@FS10000125:27:BPA73017-1634:1:1101:2430:1150 2:N:0:6
CTAATATTGAGCGTACTCGACGAAGTTAGAGGGGGGGGGGGGGGGGGA
+
FF:FFFFFFFFFFFFFFFFFFFFFFFFFFFFFFFFFFFFFFFFF,F,:
@FS10000125:27:BPA73017-1634:1:1101:2890:1150 2:N:0:6
TTTCTTTTGAGCGTACTCGACGAAGTTGTTAGGGGGGGGGGGGGGAAA
+
FFF,,FFFFFFFFFFFFFFFFFFFFFFF,F,FFFFFFFFFFFFF:F:,
@FS10000125:27:BPA73017-1634:1:1101:4470:1150 2:N:0:6
TTTATGTTGAGCGTACTCGACGAAGTTGGCTGGGGCGGGGGGGGGGGA
+
:F,,F:FFFFFFFFFFFFFFFFFFFFF,,:F,FFFFFFFFFFFFFFF,
@FS10000125:27:BPA73017-1634:1:1101:4550:1150 2:N:0:6
CTTTCCTTAAGCGTACTCGACGAAGTTAACCGGGGGGGGGGGGGGGAA
+
FF:FFFFF,FF:FFFFFFFFF:FFF:F,,F:,FF:FFFFFFF::,F:F
@FS10000125:27:BPA73017-1634:1:1101:5970:1150 2:N:0:6
GTCGCTTTGAGCGTACTCGACGAAGAGGGGGGGGGGGGGGGGAAGTCG
+
,FFFFFFFFFFFFFFFFFFFFFFFFFFFFFFFFFFFFFFFF,:F,:,:
@FS10000125:27:BPA73017-1634:1:1101:6040:1150 2:N:0:6
TATTGATTGAGCGTACTCGACGAAGTTAGCAGGGGGGGGGGGGGGGGA
+
FFFFFFFFFFFFFFFFFFFFFFFFFFFFFFFFFFFFFFFFFFFFFF:F
@FS10000125:27:BPA73017-1634:1:1101:6640:1150 2:N:0:6
AAATTCTTGAGCGTACTCGACGAAGGGGGGGGGGGGGGGGGAAATTCG
+
F,FFFFFFFFFFFFFFFFFFFFFFFFFFFFFFFFFFFFFFF,FF,:,:
@FS10000125:27:BPA73017-1634:1:1101:7950:1150 2:N:0:6
CTGCGGTTGAGCGTACTCGACGAAGTTGGCCGGGGGGGGGGGGGGGGA
+
FFFFFFFFFFFFFFFFFFFFFFFFFFFFFFFFFFFFFFFFFFFFFF,F
@FS10000125:27:BPA73017-1634:1:1101:8640:1150 2:N:0:6
TCGTATTTGAGCGTACTCGACGAAGAGGGAGGGGGGGGGGGGGGGAAA
+
FF,FF:FFFFFFFFFFFFFFFFFFFFFFFFFFFFFFFFFFFFFF:FF,
@FS10000125:27:BPA73017-1634:1:1101:10490:1150 2:N:0:6
GTACATTTGAGCGTACTCGACGAAGTTGCTTGGGGGGGGGGGGGGGGG
+
:FFFFFFFFFFFFFFFFFFFFFFFFFFFFFFFFFFFFFFFFFFFFFF:
@FS10000125:27:BPA73017-1634:1:1101:10910:1150 2:N:0:6
ACATTATTGAGCGTACTCGACGAAGTTGGATGGGGGGGGGGGGGGGAA
+
,FF,,:FFFFFFFFFFFFFFFFFFFFF:F:FFFFFFFFFFFFFF:,,,
@FS10000125:27:BPA73017-1634:1:1101:11130:1150 2:N:0:6
ACAGGATTGAGCGTACTCGACGAAGTTTGGCGGGGGGGGGGGGGGGGA
+
FFFFFFFFFFFFFFFFFFFFFFFFFFFFFFFFFFFFFFFFFFFFF::F
@FS10000125:27:BPA73017-1634:1:1101:12490:1150 2:N:0:6
CTTTGTTTGAGCGTACTCGACGAAGTTCCGAGGGGGGGGGGGGGGGAA
+
FF,FFFFFFFFFFFFFFFFFFFFFFFFF:,,FFFFFFFFFFFFFF,:F
@FS10000125:27:BPA73017-1634:1:1101:12830:1150 2:N:0:6
TATATTTTGAGCGTACTCGACGAAGTTTTGTGGGGGGGGGGGGGGGAA
+
F,F:,,FFFFFFFFFFFFFFFFFFFFF:,FFFFFFFFFFFFFFFF:FF
@FS10000125:27:BPA73017-1634:1:1101:13350:1150 2:N:0:6
ACGTTCTTGAGCGTACTCGACGAAGTTGCCAGGGGGGGGGGGGGGGGA
+
FFFFFFFFFFFFFFFFFFFFFFFFFFFFFFFFFFFFFFFFFFFFFF,:
@FS10000125:27:BPA73017-1634:1:1101:13410:1150 2:N:0:6
TCTTTCTTGAGCGTACTCGACGAAGTTCAACGGGGGGGGGGGGGGGGA
+
FFFFFFFFFFFFFFFFFFFFFFFFFFFFF,FFFFFFFFFFFFFFFF,F
@FS10000125:27:BPA73017-1634:1:1101:14280:1150 2:N:0:6
CACCGTTTGAGCGTACTCGACGAAGTTAGCGGGGGGGGGGGGGGGGGG
+
FFFFFFFFFFFFFFFFFFFFFFFFFFFFFFFFFFFFFFFFFFFFF:,,
@FS10000125:27:BPA73017-1634:1:1101:2330:1160 2:N:0:6
TTAAATTTGAGCGTACTCGACGAAGTTGCAGGGGGGGGGGGGGGGGAA
+
FFFFFFFFFFFFFFFFFFFFFFFFFFFFFFFFFFFFFFFFF:F:,,:F
@FS10000125:27:BPA73017-1634:1:1101:4540:1160 2:N:0:6
AATTCATTGAGCGTACTCGACGAAGTTTGCGGGGGGGGGGGGGGGAAA
+
,,F:::FFFFFFFFFFFFFF,FFFFFFF:::,FFFFFFFFFFFFFF::
@FS10000125:27:BPA73017-1634:1:1101:5730:1160 2:N:0:6
TTGACTTTGAGCGTACTCGACGAAGTTGCAAGGGGGGGGGGGGGGGGA
+
,FFFFFFFFFFFFFFFFFFFFFFFFFFFFFFFFFFFFFFFFFFFFFF,
@FS10000125:27:BPA73017-1634:1:1101:7080:1160 2:N:0:6
ACTCGATTGAGCGTACTCGACGAAGTTATAGGGGGGGGGGGGGGGGGG
+
FF:FFFFFFFFFFFFFFFFFFFFFFFFFFFFFFFFFFFFFFFFFFFFF
@FS10000125:27:BPA73017-1634:1:1101:7230:1160 2:N:0:6
TTAACATTGAGCGTACTCGACGAAGTTGGGTGGGGGGGGGGGGGGAGA
+
FFFFFFFFFFFFFFFFFFFFFFFFFFFFFFFFFFFFFFFFFFFF:F,,
@FS10000125:27:BPA73017-1634:1:1101:7550:1160 2:N:0:6
TTCGGGTTGAGCGTACTCGACGAAGTGGGGGGGGGGGGGGGAAATCGG
+
F,FFFFFFFFFFFFFFFFFFFFFFFFFFFFFFFFFFFFFFFF,,F,,,
@FS10000125:27:BPA73017-1634:1:1101:10410:1160 2:N:0:6
ACCCCCTTGAGCGTACTCGACGAAGTTAAGGGGGGGGGGGGGGGAAAT
+
FFFFFFFFFFFFFFFFFFFFFFFFFFFFFFFFFFFFFFFFFFF::F:F
@FS10000125:27:BPA73017-1634:1:1101:10810:1160 2:N:0:6
TTTTTTTTGAGCGTACTCGACGAAGTTGAGAGGGGGGGGGGGGGGGAA
+
FF:FFFFFFFFFFFFFFFFFFFFFFFFFFFFFFFFFFFFFFFFFF:FF
@FS10000125:27:BPA73017-1634:1:1101:10910:1160 2:N:0:6
ACCAAATTGAGCGTACTCGACGAAGTTCTGGGGGGGGGGGGGGGAGAT
+
,F,F:FFFFFFFFFFFFFFFFFFFFFFFF,,FFFFFFFFFFF:,:,,F
@FS10000125:27:BPA73017-1634:1:1101:11220:1160 2:N:0:6
TCATTTTTGAGCGTACTCGACGAAGTTAATGGGGGGGGGGGGGGGGAA
+
FFFFFFFFFFFFFFFFFFFFFFFFFFFFFFFFFFFFFFFFFFFFFF,F
@FS10000125:27:BPA73017-1634:1:1101:13370:1160 2:N:0:6
AAACATTTGAGCGTACTCGACGAAGTTGTGGGGGGGGGGGGGGGGAAT
+
,FFFFFFFFFFFFFFFFFFFFFFFFFFFFF:FFFFFFFFFFFF,,,,:
@FS10000125:27:BPA73017-1634:1:1101:13640:1160 2:N:0:6
ACGTAATTGAGCGTACTCGACGAAGTTCACCGGGGGGGGGGGGGGGGA
+
FF,FFFFFFFFFFFFFFFFFFFFFFFF:FFFFFFFFFFFFFFFFF,FF
@FS10000125:27:BPA73017-1634:1:1101:14740:1160 2:N:0:6
CATATTTTGAGCGTACTCGACGAAGTTTTACGGGGGGGGGGGGGGGGA
+
FFFFFFFFFFFFFFFFFFFFFFFFFFFFFFFFFFFFFFFFFFFFF,,:
@FS10000125:27:BPA73017-1634:1:1101:1500:1170 2:N:0:6
TCATGTTTGAGCGTACTCGACGAAGTTAGATGGGGGGGGGGGGGGAAA
+
:FF:FF::FFFF::FFFFFFFF:FFFFFFFFFFF:FFF:FF::,FF:,
@FS10000125:27:BPA73017-1634:1:1101:2260:1170 2:N:0:6
TCGGCGTTTGAGCGTACTCGACGAAGTTATCTGGGGGGGGGGGGGGGA
+
F,,:F:FFFFF:FFFFFFFFFFFFFFFFFFFFFFFFFFFFFFFFFFF:
@FS10000125:27:BPA73017-1634:1:1101:3430:1170 2:N:0:6
ATACCCTTGAGCGTACTCGACGAAGTTTCAAGGGGGGGGGGGGGGGAA
+
FFFFFFFFFFFFFFFFFFFFFFFFFFFFFFFFFFFFFFFFFFFFF,FF
@FS10000125:27:BPA73017-1634:1:1101:5200:1170 2:N:0:6
CTTAATTTGAGCGTACTCGACGAAGTTTTAGGGGGGGGGGGGGGGAAA
+
:F,FFFFFFFFFFFFFFFFFFFFFFFFFFF:FFF:::FFF:FF,,FF,
@FS10000125:27:BPA73017-1634:1:1101:6460:1170 2:N:0:6
CTCTAATTGAGCGTACTCGACGAAGTTTCTGGGGGAGGGGGGGGGGGG
+
F,FFFFFFFFFFFFFFFFFFFFFFFFFFFFFFFFFFFFFFFFFFFFF,
@FS10000125:27:BPA73017-1634:1:1101:8420:1170 2:N:0:6
TTGAACTTGAGCGTACTCGACGAAGTTTAACGGGGGGGGGGGGGGGAA
+
,FFFFFFFFFFFFFFFFFFFFFFFFFFFFFFFFFFFFFFFFFFFFFFF
@FS10000125:27:BPA73017-1634:1:1101:10310:1170 2:N:0:6
TACATTTTGAGCGTACTCGACGAAGTTCCGCGGGGGGGGGGGGGGGAA
+
FFFFFFFFFFFFFFFFFFFFFFFFFFFFFFFFFFFFFFFFFFFFF,FF
@FS10000125:27:BPA73017-1634:1:1101:11650:1170 2:N:0:6
CCGAGCTTGAGCGTACTCGACGAAGTTTACCGGGGGGGGGGGGGGGGG
+
FFFFFFFFFFFFFFFFFFFFFFFFFFFFFFFFFFFFFFFFFFFF:FF,
@FS10000125:27:BPA73017-1634:1:1101:12380:1170 2:N:0:6
TGTTCTTTGAGCGTACTCGACGAAGTTGGCTGGGGGGGGGGGGGGAGA
+
F,FFFFFFFFFF:FFFFFFFFFF:FFFFFFFFFFFFFFFFFF:,:F,,
@FS10000125:27:BPA73017-1634:1:1101:12730:1170 2:N:0:6
AATCTATTGAGCGTACTCGACGAAGTTTCAGGGGGGGGGGGGGGGGGA
+
F:,FFFFFFFFFFFFFFFFFFFFFFF:FFFFFFFFFFFFFF:,,:,,,
@FS10000125:27:BPA73017-1634:1:1101:13200:1170 2:N:0:6
CCACAGTTGAGCGTACTCGACGAAGTTACCGGGGGCGGGGGGGGGGGG
+
FFFFFFFFFFFFFFFFFFFFFFFFFFFFFFFFFFFFFFFFFFFFFFFF
@FS10000125:27:BPA73017-1634:1:1101:13990:1170 2:N:0:6
AATCGTTTGAGCGTACTCGACGAAGTTTAAGGGGGGGGGGGGGGGGGA
+
FFFF:FFFFFFFFF:FFFFFFFFFFFFFFFFFFFFFFFFFFFF,:,F,
@FS10000125:27:BPA73017-1634:1:1101:14740:1170 2:N:0:6
AAGCTTTTGAGCGTACTCGACGAAGGGGGGGGGGGGGGGGAAATTCGA
+
F:FFFFFFFFFFFFFFFFFFFFFFFFFFFFFFFFFFFFFF,F:::,,F
@FS10000125:27:BPA73017-1634:1:1101:16380:1170 2:N:0:6
TTAGCTTTGAGCGTACTCGACGAAGTTCGAGGGGGGGGGGGGGGGGGA
+
FFFFFFFFFFFFFFFFFFFFFFFFFFFFFFFFFFFFFFFFFFFFFF,F
@FS10000125:27:BPA73017-1634:1:1101:1150:1180 2:N:0:6
TAACATTTGAGCGTACTCGACGAAGTTTGGTGGGGGGGGGGGGGGGGG
+
,:FFFFFFFFFFFFFFFFFFFFFFFFFFFFFFFFFFFFFFFFFF::FF
@FS10000125:27:BPA73017-1634:1:1101:1710:1180 2:N:0:6
TATCGTTTGAGCGTACTCGACGAAGTTGCAGGGGGGGGGGGGGGGAAA
+
,FF,,:FFFFFFFFFFFFFFFFFFFFF,:FFFFFFFFFFFFFFF,FF,
@FS10000125:27:BPA73017-1634:1:1101:2280:1180 2:N:0:6
CTATGTTTGAGCGTACTCGACGAAGTTGCAAGGGGGGGGGGGGGGGGA
+
F,:,FFFFFFFFFFFFFFFFFFFFFFFFFFFFFFFFFFFFFFFFFFF:
@FS10000125:27:BPA73017-1634:1:1101:3170:1180 2:N:0:6
CCGGGTTTGAGCGTACTCGACGAAGTTTGGGGGGGGGGGGGGGGGGGG
+
FFFFFFFFFFFFFFFFFFFFFFFFFFFFFFFFFFFFFFFFFFFFF,,,
@FS10000125:27:BPA73017-1634:1:1101:3410:1180 2:N:0:6
TCACGTTTGAGCGTACTCGACGAAGTTTTGAGGGGGGGGGGGGGGGGG
+
,FFFFFFFFFFFFFFFFFFFFFFFFFFFFFFFFFFFFFFFFFFFFFF:
@FS10000125:27:BPA73017-1634:1:1101:3480:1180 2:N:0:6
TAGTATTTGAGCGTACTCGACGAAGTTCAACGGGGGGGGGGGGGGGAA
+
F:FFFFFFFFFFFFFFFFFFFFFFFFFFFFFFFFFFFFFFFFFFFFFF
@FS10000125:27:BPA73017-1634:1:1101:3730:1180 2:N:0:6
AACCGTTTGAGCGTACTCGACGAAGTTTGTTGGGGGGGGGGGGGGGAA
+
FFFFFFFFFFFFFFFFFFFFFFFFFFFFFFFFFFFFFFFFFFFFFF,F
@FS10000125:27:BPA73017-1634:1:1101:5400:1180 2:N:0:6
ACTCAATTGAGCGTACTCGACGAAGTTTACGGGGGGGGGGGGGGGAGA
+
FF:FFFFFFFFFFFFFFFFFFFFFFFFFFFFFFFFFFFFFFFFFF:,:
@FS10000125:27:BPA73017-1634:1:1101:5810:1180 2:N:0:6
TTTCCTTTGAGCGTACTCGACGAAGTTAGGGGGGGGGGGGGGGGAAAT
+
F,FFFFFFFFFFFFFFFFFFFFFFFFFFFFFFFFFFFFFFFFF,F:,F
@FS10000125:27:BPA73017-1634:1:1101:7280:1180 2:N:0:6
TTAGCATTGAGCGTACTCGACGAAGTGGGGGGGGGGGGGGGGAAATTG
+
FFFFFFFFFFFFFFFFFFFFFFFFFFFFFFFFFFFFFFFFF,:F,:,:
@FS10000125:27:BPA73017-1634:1:1101:7830:1180 2:N:0:6
CTAAAATTGAGCGTACTCGACGAAGTTACAAGGGGGGGGGGGGGGGGG
+
:F:,FFFFFFFFFFFFFFFFFFFFFFFFFFFFFFFFFFF:F,::F,,:
@FS10000125:27:BPA73017-1634:1:1101:9910:1180 2:N:0:6
CCTAGTTTGAGCGTACTCGACGAAGTTCACGGGGGGGGGGGGGGGAAA
+
FFFFFFFFFFFFFFFFFFFFFFFFFFFFFFFFFFFFFFFFFF:F:,:,
@FS10000125:27:BPA73017-1634:1:1101:10490:1180 2:N:0:6
ATACACTTGAGCGTACTCGACGAAGTTCAGTGGGGGGGGGGGGGGGGG
+
FFFFFFFFFFFFFFFFFFFFFFFFFFFFFFFFFFFFFFFFFFFFFFF,
@FS10000125:27:BPA73017-1634:1:1101:10500:1180 2:N:0:6
CTCATGTTGAGCGTACTCGACGAAGGGGGGGGGGGGGGGGAGATCGGA
+
FFFFFFFFFFFFFFFFFFFFFFFFFFFFFFFFFFFFFFFFF,FFF,::
@FS10000125:27:BPA73017-1634:1:1101:11080:1180 2:N:0:6
TCTATCTTGAGCGTACTCGACGAAGTTACAAGGGGGGGGGGGGGGGGA
+
FFFFFFFFFFFFFFFFFFFFFFFFFFFFFFFFFFFFFFFFFFFFFFFF
@FS10000125:27:BPA73017-1634:1:1101:11280:1180 2:N:0:6
CTCAAATTGAGCGTACTCGACGAAGTTCATAGGGGGGGGGGGGGGGGA
+
F,FFFFFFFFFFFFFFFFFFFFFFFFFFFFFFFFFFFFFFFFFFF:,F
@FS10000125:27:BPA73017-1634:1:1101:12480:1180 2:N:0:6
TTAAGTTTGAGCGTACTCGACGAAGGGGGGGGGGGGGGGGGGGAAGTG
+
FFFFFFFFFFFFFFFFFFFFFFFFFFFFFFFFFFFFFFFFF:,F:,:,
@FS10000125:27:BPA73017-1634:1:1101:12740:1180 2:N:0:6
ATGTCTTTGAGCGTACTCGACGAAGTGGGGGGGGGGGGGGGGGAAGTT
+
FFFFFFFFFFFFFFFFFFFFFFFFFFFFFFFFFFFFFFFFFF,F:,,,
@FS10000125:27:BPA73017-1634:1:1101:12780:1180 2:N:0:6
CCATATTTGAGCGTACTCGACGAAGTTCACCGGGGGGGGGGGGAGGGG
+
FFFFFFFFFFFFFFFFFFFFFFFFFFF,,FFFFFFFFFFFFFF,,,,,
@FS10000125:27:BPA73017-1634:1:1101:15160:1180 2:N:0:6
CTGAATTTGAGCGTACTCGACGAAGTTGCGGGGGGGGGGGGGGGGGAA
+
F,FFFFFFFFFFFFFFFFFFFFFFFFFFF,FFFFFFFFFFFFFFF,::
@FS10000125:27:BPA73017-1634:1:1101:1770:1190 2:N:0:6
CTTGTTTTGAGCGTACTCGACGAAGTTGCTGGGGGGGGGGGGGGGAAA
+
F,FFFFFFFFFFFFFFFFFFFFFFFFFFFFFFFFFFFFFFFFFFF,FF
@FS10000125:27:BPA73017-1634:1:1101:2630:1190 2:N:0:6
AACAAATTGAGCGTACTCGACGAAGTGGGGGGGGGGGGGGGAGATCGA
+
FFFFFFFFFFFFFFFFFFFFFFFFFFFFFFFFFFFFFFFF:F,,F:,F
@FS10000125:27:BPA73017-1634:1:1101:2830:1190 2:N:0:6
TAGAAATTGAGCGTACTCGACGAAGTTGCCAGGGGGGGGGGGGGGGAA
+
FFFFFFFFFFFFFFFFFFFFFFFFFFFFFFFFFFFFFFFFFFFFFFFF
@FS10000125:27:BPA73017-1634:1:1101:3110:1190 2:N:0:6
TTTCCTTTGAGCGTACTCGACGAAGAGGGGCGGGGGGGGGGGGGGGGA
+
FF,F,FFFFFFFFFFFFFFFFFFFF,,,,,,FFFFFFFFFF:,,,,,,
@FS10000125:27:BPA73017-1634:1:1101:4420:1190 2:N:0:6
AACCCTTTGAGCGTACTCGACGAAGTTTAGAGGGGGGGGGGGGGGGGA
+
,:F,FFFFFFFFFFFFFFFFFFFFFFF,,:F,FFFFFFFFFFFFFFFF
@FS10000125:27:BPA73017-1634:1:1101:5090:1190 2:N:0:6
ATTCAATTGAGCGTACTCGACGAAGTTGGGGGGGGGGGGGGGAATTCG
+
F,FFFFFFFFFFFFFFFFFFFFFFFFFFFFFFFFFFFFFFF,:F,F:F
@FS10000125:27:BPA73017-1634:1:1101:10260:1190 2:N:0:6
TTATCATTGAGCGTACTCGACGAAGTTGGTGGGGGGGGGGGGGGGGGA
+
:FF,,,FFF,FFFFFFFFFFFFFF,,,FF,FFFFFFFFFF:F,:,F::
@FS10000125:27:BPA73017-1634:1:1101:11570:1190 2:N:0:6
CACGTTTTGAGCGTACTCGACGAAGTTAGGGGGGGGGGGGGGGAAGTC
+
FFFFFFFFFFFFFFFFFFFFFFFFFFFFFFFFFFFFFFFFFF,::,FF
@FS10000125:27:BPA73017-1634:1:1101:11990:1190 2:N:0:6
CTTTTTTTGAGCGTACTCGACGAAGTTAGTCGGGGGTGGGGGGGGGGG
+
FFFFFFFFFFFFFFFFFFFFFFFFFFFFFFFFFFFFFFFFFFF::,:F
@FS10000125:27:BPA73017-1634:1:1101:12370:1190 2:N:0:6
TTTGATTTGAGCGTACTCGACGAAGTTGGTAGGGGGGGGGGGGGGGAA
+
,FF,F,FFFFFFFFFFFFFFFFFFFFFF:,FFFFFFFFFFFFFFF,FF
@FS10000125:27:BPA73017-1634:1:1101:15480:1190 2:N:0:6
CTGGTATTGAGCGTACTCGACGAAGTTCAGTGGGGGGGGGGGGGGGGG
+
FFF,,,FFFFFFFFFFFFFFFFFFFFFF:F:,FFFFFFFFFFFFF,,:
@FS10000125:27:BPA73017-1634:1:1101:15500:1190 2:N:0:6
TTATACTTGAGCGTACTCGACGAAGTTTCTAGGGGGGGGGGGGGGGAA
+
,FF:FFFFFFFFFFFFFFFFFFFFFFFFFFFFFFFFFFFFFFFFFFFF
@FS10000125:27:BPA73017-1634:1:1101:1420:1200 2:N:0:6
TATTGATTGAGCGTACTCGACGAAGTTACAGGGGGGGGGGGGGGGAGG
+
,,FFFFFFFFFFFFFFFFFFFFFFFFFFFFFFFFFFFFFFFFFF,:,,
@FS10000125:27:BPA73017-1634:1:1101:3250:1200 2:N:0:6
TGATAATTGAGCGTACTCGACGAAGGGGGGGGGGGGGGGAGATCGGAA
+
,:FFFFFFFFFFFFFFFFFFFFFFFFFFFFFFFFFFFFFF,:FF,:F,
@FS10000125:27:BPA73017-1634:1:1101:3810:1200 2:N:0:6
TAGTATTTGAGCGTACTCGACGAAGTTGACTGGGGGGGGGGGGGGGAA
+
F:FFFFFFFFFFFFFFFFFFFFFFFFFFFFFFFFFFFFFFFFFFF,FF
@FS10000125:27:BPA73017-1634:1:1101:3850:1200 2:N:0:6
TTGAATTTGAGCGTACTCGACGAAGTTCTGCGGGGGGGGGGGGGGGAA
+
,,FFFFFFFFFFFFFFFFFFFFFFFFFFFFFFFFFFFFFFFFFFFFFF
@FS10000125:27:BPA73017-1634:1:1101:4010:1200 2:N:0:6
TTAATTTTGAGCGTACTCGACGAAATTCAAAGGGGGGGGGGAGGGGGA
+
F,,::FFFFFFFFFFFFFFFFFFF,:F,,F,FFFFF,FFFF,F,:,,,
@FS10000125:27:BPA73017-1634:1:1101:4210:1200 2:N:0:6
CTAAGGTTGAGCGTACTCGACGAAGTTAAACGGGGGGGGGGGGGGAAA
+
FFFFFFFFFFFFFFFFFFFFFFFFFFFFFFFFFFFFFFFFFFFFF:FF
@FS10000125:27:BPA73017-1634:1:1101:4660:1200 2:N:0:6
TATATTTTGAGCGTACTCGACGAAAGGGGGGGGGGGGGGGGGGGAAAT
+
F,FFFFFFFFFFFFFFFFFFFFFFFFFFFFFFFFFFFFFFFFF,F:,:
@FS10000125:27:BPA73017-1634:1:1101:5800:1200 2:N:0:6
TATTAATTGAGCGTACTCGACGAAGTTGCGGGGGGGGGGGGGGGAGTT
+
F::,FFFFFFFFFFFFFFFFFFFFFFFFFFFFFFFFFFFFFF,,:,,F
@FS10000125:27:BPA73017-1634:1:1101:6250:1200 2:N:0:6
ATCTGGTTGAGCGTACTCGACGAAGTTGCAAGGGGGGGGGGGGGGGGG
+
FFFFFFFFFFFFFFFFFFFFFFFFFFFFFFFFFFFFFFFFFFFFF:FF
@FS10000125:27:BPA73017-1634:1:1101:6530:1200 2:N:0:6
CCCACCTTGAGCGTACTCGACGAAGTTTGCGGGGGGGGGGGGGGGGGG
+
FFFFFFF:FFFFFFFFFFFFFFFFFFFFFFFFFFFFFFFFFFF:FF,F
@FS10000125:27:BPA73017-1634:1:1101:6990:1200 2:N:0:6
TCATATTTGAGCGTACTCGACGAAGTTCAGGGGGGGGGGGGGGGAAAT
+
,FFFFFFFFFFFFFFFFFFFFFFFFFFFFFFFFFFFFFFFFF:,F:,F
@FS10000125:27:BPA73017-1634:1:1101:7510:1200 2:N:0:6
CTATCCTTGAGCGTACTCGACGAAGTTGGCCGGGGGGGGGGGGGGGAA
+
FFFFFFFFFFFFFFFFFFFFFFFFFFFFFFFFFFFFFFFFFFFF:,F:
@FS10000125:27:BPA73017-1634:1:1101:11430:1200 2:N:0:6
CTGTTTTTGAGCGTACTCGACGAAGTTCCGAGGGGGGGGGGGGGGGGA
+
FFFFFFFFFFFFFFFFFFFFFFFFFFFFFFFFFFFFFFFFF:FFF:,,
@FS10000125:27:BPA73017-1634:1:1101:13850:1200 2:N:0:6
TTGACCTTGAGCGTACTCGACGAAGGGGGGGGGGGGGGGGGAGTTGGA
+
F,,FF:FFFFFFFFFFFFFFFFFFFFF::FF,FFFFFFFF,,,,,,,F
@FS10000125:27:BPA73017-1634:1:1101:14190:1200 2:N:0:6
GAGTCGTTGAGCGTACTCGACGAAGTTGCGTGGGGGGGGGGGGGGGAA
+
FF:FFFFFFFFFFFFFFFFFFFFF:FFFFFFFFFFFFFFFF,:,:,,F
@FS10000125:27:BPA73017-1634:1:1101:15870:1200 2:N:0:6
TTTTCCTTGAGCGTACTCGACGAAGTTAGAAGGGGGGGGGGGGGGGAA
+
F:FF::FFFFFFFFFFFFFFFFFFFFF::F,:FFFFFFFFFFFFF,FF
@FS10000125:27:BPA73017-1634:1:1101:1450:1210 2:N:0:6
TCCCCATTGAGCGTACTCGACGAAGTTCAAAGGGGGGGGGGGGGGGAA
+
FFFFFFFFFFFFFFFFFFFFFFFFFFFFFFFFFFFFFFFFFFFFFFFF
@FS10000125:27:BPA73017-1634:1:1101:2170:1210 2:N:0:6
TCCTGATTGAGCGTACTCGACGAAGTTGATAGGGGGGGGGGGGGGGAA
+
FFFF:FFFFFFFFFFFFFFFFFFFFFF:FF:FFFFFFFFFFFFFFFFF
@FS10000125:27:BPA73017-1634:1:1101:2360:1210 2:N:0:6
TCTCAATTGAGCGTACTCGACGAAGTTAAATGGGGGGGGGGGGGGGGG
+
,F:FFFFFFFFFFFFFFFFFFFFFFFFFFFFFFFFFFFFFFFFFFFFF
@FS10000125:27:BPA73017-1634:1:1101:4790:1210 2:N:0:6
ATGGGATTGAGCGTACTCGACGAAGTTTTCGGGGGGGGGGGGGGGGAA
+
FFFFFFFFFFFFFFFFFFFFFFFFFFFFFFFFFFFFFFFFFFFFF,FF
@FS10000125:27:BPA73017-1634:1:1101:6170:1210 2:N:0:6
TCAGCGTTGAGCGTACTCGACGAAGTTTACTGGGGGGGGGGGGGGGAA
+
FFFFFFFFFFFFFFFFFFFFFFFFFFFFFFFFFFFFFFFFFFFFFFFF
@FS10000125:27:BPA73017-1634:1:1101:6810:1210 2:N:0:6
CTCTGATTGAGCGTACTCGACGAAGTTCAGGGGGGGGGGGGGGGAAAT
+
:,F,,FFFFFFFFFFFFFFFFFFFFFFF,,FFFFFFFFFFFFFF,FFF
@FS10000125:27:BPA73017-1634:1:1101:6960:1210 2:N:0:6
TAGTCTTTGAGCGTACTCGACGAAGTTTAGCGGGGGGGGGGGGGGGAA
+
,,FFFFFFFFFFFFFFFFFFFFFFFFFFFFFFFFFFFFFFFFFFFFFF
@FS10000125:27:BPA73017-1634:1:1101:7010:1210 2:N:0:6
CACACTTTGAGCGTACTCGACGAAGTTCACGGGGGGGGGGGGGGGAAA
+
FFFFFFFFFFFFFFFFFFFFFFFFFFFFFFFFFFFFFFFFFFFF:F,,
@FS10000125:27:BPA73017-1634:1:1101:8510:1210 2:N:0:6
CATTTTTTGAGCGTACTCGACGAAGTTTACGGGGGGGGGGGGGGGGGA
+
FFFFFFFFFFFFFFFFFFFFFFFFFFFFFFFFFFFFFFFFFFFF::,F
@FS10000125:27:BPA73017-1634:1:1101:8610:1210 2:N:0:6
TCGGCTTTGAGCGTACTCGACGAAGGGGGGGGGGGGGGGGGAAGGGGA
+
FF,FFFFFFFFFFFFFFFFFFFFFFFFFFFFFFFFFFFFF,,,,,,,F
@FS10000125:27:BPA73017-1634:1:1101:9370:1210 2:N:0:6
GCAGTTTTGAGCGTACTCGACGAAGTTATAGGGGGGGGGGGGGGGAAA
+
,FFFFFFFFFFFFFFFFFFFFFFFFFFFFFFFFFFFFFFFFFFF:F,,
@FS10000125:27:BPA73017-1634:1:1101:9630:1210 2:N:0:6
TAGAGATTGAGCGTACTCGACGAAGTTGCTTGGGGGGGGGGGGGGGAA
+
FF,,,FFFFFFFFFFFFFFFFFFFFFFFFFF:FFFFFFFFFFFFF:FF
@FS10000125:27:BPA73017-1634:1:1101:11130:1210 2:N:0:6
CAGCATTTGAGCGTACTCGACGAAGTTCTCGGGGGGGGGGGGGGGGAA
+
FFFFFFFFFFFFFFFFFFFFFFFFFFFFFFFFFFFFFFFFFFFF,,,,
@FS10000125:27:BPA73017-1634:1:1101:11970:1210 2:N:0:6
TTTGCTTTGAGCGTACTCGACGAAGTTTGCAGGGGGGGGGGGGGGGAA
+
F,FFFFFFFFFFFFFFFFFFFFFFFFFFFFFFFFFFFFFFFFFFF,FF
@FS10000125:27:BPA73017-1634:1:1101:12620:1210 2:N:0:6
ACCTTATTGAGCGTACTCGACGAAGTTTGACGGGTGGGGGGGGGGGGG
+
FFFFFFFFFFFFFFFFFFFFFFFFFFFFFFFFFFFFFFFFFFFFFFFF
@FS10000125:27:BPA73017-1634:1:1101:12910:1210 2:N:0:6
TTCAGGTTGAGCGTACTCGACGAAGTTGGGCGGGGGGGGGGGGGGGAA
+
::FF:FFFFFFFFFFFFFFFFFFFFFFFFFFFFFFFFFFFFFFFFFFF
@FS10000125:27:BPA73017-1634:1:1101:13360:1210 2:N:0:6
TATTGTTTGAGCGTACTCGACGAAGTTCCATGGGGGGGGGGGGGGGAA
+
FFFFFFFFFFFFFFFFFFFFFFFFFFFFFFFFFFFFFFFFFFFF:,FF
@FS10000125:27:BPA73017-1634:1:1101:1300:1220 2:N:0:6
TTTAGATTGAGCGTACTCGACGAAGTTTGCTGGGGGGGGGGGGGGGGG
+
,,FFFFFFFFFFFFFFFFFFFFFFFFFFFFFFFFFFFFFFFFFFFF,F
@FS10000125:27:BPA73017-1634:1:1101:1610:1220 2:N:0:6
CTGAGTTTGAGCGTACTCGACGAAGTTTTGAGGGGGGGGGGGGGGGAA
+
F::FFFFFFFFFFFFFFFFFFFFFFFFFFFFFFFFFFFFFFFFFFFFF
@FS10000125:27:BPA73017-1634:1:1101:2300:1220 2:N:0:6
TTTGTCTTGAGCGTACTCGACGAAGTTCACGGGGGGGGGGGGGGGAAA
+
,,:FFFFFFFFFFFFFFFFFFFFFFFFFFFFFFFFFFFFFFFFF:F:,
@FS10000125:27:BPA73017-1634:1:1101:2530:1220 2:N:0:6
CTTCATTTGAGCGTACTCGACGAAGTTGTGCGGGGGGGGGGGGGGGAA
+
F:FFFFFFFFFFFFFFFFFFFFFFFFFFFFFFFFFFFFFFFFFFFF:F
@FS10000125:27:BPA73017-1634:1:1101:2760:1220 2:N:0:6
CAGTTATTGAGCGTACTCGACGAAGTTAGCAGGGGGGGGGGGGGGGAA
+
:F,,F,FFFFFFFFFFFFFFFFFFFFFFFFF:FFFFFFFFFFF::,FF
@FS10000125:27:BPA73017-1634:1:1101:2920:1220 2:N:0:6
TGCAGTTTGAGCGTACTCGACGAAGTTCAAGGGGGGGGGGGGGGGAAA
+
,:FFFFFFFFFFFFFFFFFFFFFFFFFFFFFFFFFFFFFFFFFF,F:,
@FS10000125:27:BPA73017-1634:1:1101:4640:1220 2:N:0:6
CTGGACTTGAGCGTACTCGACGAAGTGGGGGGGGGGGGGGGGGAAATC
+
FFFFFFFFFFFFFFFFFFFFFFFFFFFFFFFFFFFFFFFFFF,F,,F:
@FS10000125:27:BPA73017-1634:1:1101:4950:1220 2:N:0:6
TTCCCGTTGAGCGTACTCGACGAAGTTCAAGGGGGGGGGGGGGGGGGA
+
,FFFFFFFFFFFFFFFFFFFFFFFFFFFFFFFFFFFFFFFFF:::,,F
@FS10000125:27:BPA73017-1634:1:1101:5860:1220 2:N:0:6
TATTATTTGAGCGTACTCGACGAAGTTACTAGGGGGGGGGGGGGGGGA
+
,,,,:,FFFFFFFFFFFFFFFFFFFFFFF,:FFFFFFFFFFFFFF,FF
@FS10000125:27:BPA73017-1634:1:1101:6010:1220 2:N:0:6
TTCCGTTTGAGCGTACTCGACGAAGTTGCAAGGGGGGGGGGGGGGGGA
+
,FFFFFFFFFFFFFFFFFFFFFFFFFFFFFFFFFFFFFFFF,FFF,F:
@FS10000125:27:BPA73017-1634:1:1101:6380:1220 2:N:0:6
TTATTATTGAGCGTACTCGACGAAGTTCTGGGGGGGGGGGGGGGGAAA
+
FFFFFFFFFFFFFFFFFFFFFFFFFFFFFFFFFFFFFFFFFFFF,FF,
@FS10000125:27:BPA73017-1634:1:1101:6980:1220 2:N:0:6
ATCTTCTTGAGCGTACTCGACGAAGTTTGGGGGGGGGGGGGGGGGGGA
+
,,FFFFFFFFFFFFFFFFFFFFFFFFFFFFFFFFFFFFFFFFFFFF,F
@FS10000125:27:BPA73017-1634:1:1101:7160:1220 2:N:0:6
CTTGTATTGAGCGTACTCGACGAAGTTAACCGGGGGGGGGGGGGGGGA
+
F,FFFFFFFFFFFFFFFFFFFFFFFFFFFFFFFFFFFFFFFFFFFFF,
@FS10000125:27:BPA73017-1634:1:1101:7990:1220 2:N:0:6
TTCCATTTGAGCGTACTCGACGAAGTTATCCGGGGGGGGGGGGGGGAA
+
F,FFFFFFFFFFFFFFFFFFFFFFFFFFFFFFFFFFFFFFFF:FF,FF
@FS10000125:27:BPA73017-1634:1:1101:8670:1220 2:N:0:6
CATCTATTGAGCGTACTCGACGAAGTTCATAGGGGGGGGGGGGGGGAA
+
::F,,,FFFFFFFFFFFFFFFFFFFFF:F:FFFFFFFFFFFFFFF,FF
@FS10000125:27:BPA73017-1634:1:1101:8800:1220 2:N:0:6
CTCTACTTGAGCGTACTCGACGAAGTTTTTTGGGGGGGGGGGGGGGAA
+
,FFFFFFFFFFFFFFFFFFFFFFFFFF,,F,,FFFFFFFFFFFFF,,F
@FS10000125:27:BPA73017-1634:1:1101:8810:1220 2:N:0:6
CTCTACTTGAGCGTACTCGACGAAGTTTATAGGGGGGGGGGGGGGGGA
+
FFFFFFFFFFFFFFFFFFFFFFFFFFFFFFFFFFFFFFFFFFFFFFFF
@FS10000125:27:BPA73017-1634:1:1101:10050:1220 2:N:0:6
TAAGATTTGAGCGTACTCGACGAAGTTAACAGGGGGGGGGGGGGGGGA
+
FFFFFFFFFFFFFFFFFFFFFFFFFFFFFFFFFFFFFFFFFFFFFFFF
@FS10000125:27:BPA73017-1634:1:1101:10620:1220 2:N:0:6
TCGGATTTGAGCGTACTCGACGAAGTTTGCGGGGGGGGGGGGGGGGGA
+
,FFFFFFFFFFFFFFFFFFFFFFFFFFFFFFFFFFFFFFFFFFFFF:F
@FS10000125:27:BPA73017-1634:1:1101:12170:1220 2:N:0:6
CCTGGCTTGAGCGTACTCGACGAAGTTGTAGGGGGGGGGGGGGGGGGA
+
FF,F,:FFFFFFFFFFFFFFFFFFFFF:F,,,FFFFFFFFFFF::,,F
@FS10000125:27:BPA73017-1634:1:1101:13350:1220 2:N:0:6
GGCACATTGAGCGTACTCGACGAAGTTAGGTGGGGGGGGGGGGGGGAA
+
,:FFFFFFFFFFFFFFFFFFFFFFFFFFFFFFFFFFFFFFFFF::,:F
@FS10000125:27:BPA73017-1634:1:1101:14320:1220 2:N:0:6
TCATCCTTGAGCGTACTCGACGAAGTTCGGTGGGGGGGGGGGGGGGAA
+
FFFFFFFFFFFFFFFFFFFFFFFFFFFFFFFFFFFFFFFFFFFFFF,F
@FS10000125:27:BPA73017-1634:1:1101:1650:1230 2:N:0:6
CTCCACTTGAGCGTACTCGACGAAGTTGCCGGGGGGAGGGGGGGGGAG
+
FFFFFFFFFFFFFFFFFFFFFFFFFF,FFFFFFFFF:FFFFFFFFF:,
@FS10000125:27:BPA73017-1634:1:1101:2880:1230 2:N:0:6
CTGATATTGAGCGTACTCGACGAAGTTCGCCGGGGGGGGGGGGGGGGA
+
F:FFFFFFFFFFFFFFFFFFFFFFFFFFFFFFFFFFFFFFFFFFFFFF
@FS10000125:27:BPA73017-1634:1:1101:3130:1230 2:N:0:6
TATTTATTGAGCGTACTCGACGAAGTTGCGAGGGGGGGGGGGGGGGAA
+
FFFFFFFFFFFFFFFFFFFFFFFFFFFFFFFFFFFFFFFFFFFFFFFF
@FS10000125:27:BPA73017-1634:1:1101:4160:1230 2:N:0:6
ATGCACTTGAGCGTACTCGACGAAGTTATGCGGGGGGGGGGGGGGAAA
+
FFFFFFFFFFFFFFFFFFFFFFFFFFFFFFFFFFFFFFFFFFFFFF:F
@FS10000125:27:BPA73017-1634:1:1101:5010:1230 2:N:0:6
ACAGTCTTGAGCGTACTCGACGAAGTTAGGGGGGGGGGGGGGGGAGAT
+
,FFFFFFFFFFFFFFFFFFFFFFFFFF::FF,FFFFFFFFFFFF,,,,
@FS10000125:27:BPA73017-1634:1:1101:5730:1230 2:N:0:6
TCTATTTTGAGCGTACTCGACGAAGTTCGTCGGGGGGGGGGGGGGGAA
+
FFFFFFFFFFFFFFFFFFFFFFFFFFFFFFFFFFFFFFFFFFFFF:FF
@FS10000125:27:BPA73017-1634:1:1101:7790:1230 2:N:0:6
TTACGATTGAGCGTACTCGACGAAGAGGGGGGGGGGGGGGGGGAAATG
+
,FFFFFFFFFFFFFFFFFFFFFFFFFFFFFFFFFFFFFFFFFFFF:,,
@FS10000125:27:BPA73017-1634:1:1101:9320:1230 2:N:0:6
GACCTATTGAGCGTACTCGACGAAGTTTGACGGGGGGGGGGGGGGGGG
+
,,FFFFFFFFFFFFFFFFFFFFFFFFFFFFFFFFFFFFFFFFFFFF::
@FS10000125:27:BPA73017-1634:1:1101:9920:1230 2:N:0:6
ATACCATTGAGCGTACTCGACGAAGTTTCACGGGGGGGGGGGGGGGAA
+
,,FFFFFFFFFFFFFFFFFFFFFFFFFFF,FFFFFFFFFFFFFFFFFF
@FS10000125:27:BPA73017-1634:1:1101:10040:1230 2:N:0:6
TAGGGGTTGAGCGTACTCGACGAAGTTACTAGGGGGGGGGGGGGGGGA
+
FFFFFFFFFFFFFFFFFFFFFFFFFFFFFFFFFFFFFFFFFFFFFFF:
@FS10000125:27:BPA73017-1634:1:1101:11020:1230 2:N:0:6
TTTAATTTGAGCGTACTCGACGAAGTTTGGCGGGGGGGGGGGGGGGGG
+
FFFFFFFFFFFFFFFFFFFFFFFFFFFFFFFFFFFFFFFFFFFFFFF:
@FS10000125:27:BPA73017-1634:1:1101:11450:1230 2:N:0:6
ATTCCCTTGAGCGTACTCGACGAAGTTAGGTGGGGGGGGGGGGGGGAA
+
FFFFFFFFFFFFFFFFFFFFFFFFFFFFFFFFFFFFFFFFFFFFFFFF
@FS10000125:27:BPA73017-1634:1:1101:11810:1230 2:N:0:6
CTTTTCTTGAGCGTACTCGACGAAGTTCACGGGGGGGGGGGGGGGGGG
+
FF:FFFFFFFFFFFFFFFFFFFFFFFFFFF:FFFFFFFFFFFF,FF,F
@FS10000125:27:BPA73017-1634:1:1101:12330:1230 2:N:0:6
TTAAGTTTGAGCGTACTCGACGAAGGGGGGGGGGGGGGGGGGGAATTG
+
FFFFFFFFFFFFFFFFFFFFFFFFFFFFFFFFFFFFFFFFF:,:,,,,
@FS10000125:27:BPA73017-1634:1:1101:12430:1230 2:N:0:6
ACCGCATTGAGCGTACTCGACGAAGTTTCCAGGGGGGGGGGGGGGGGA
+
FFFFFFFFFFFFFFFFFFFFFFFFFFFFFFFFFFFFFFFFFFFFFFFF
@FS10000125:27:BPA73017-1634:1:1101:15190:1230 2:N:0:6
TTTAGATTGAGCGTACTCGACGAAGTTGTGCGGGGGGGGGGGGGGGGA
+
FFFFFFFFFFFFFFFFFFFFFFFFFFFFFFFFFFFFFFFFFFFFF,,F
@FS10000125:27:BPA73017-1634:1:1101:15330:1230 2:N:0:6
AGCTCGTTGAGCGTACTCGACGAAGTTCAGGGGGGGGGGGGGGAAATC
+
FFF,FFFFFFFFFFFFFFFFFFFFFFFFFFFFFFFFF,FFFFFF,F:F
@FS10000125:27:BPA73017-1634:1:1101:15410:1230 2:N:0:6
TTAAGATTGAGCGTACTCGACGAAGTTTAGCGGGGGGGGGGGGGGGGG
+
FFFFFFFFFFFFFFFFFFFFFFFFFFFFFFFFFFFFFFFFFFFFFF:,
@FS10000125:27:BPA73017-1634:1:1101:15870:1230 2:N:0:6
CATACCTTGAGCGTACTCGACGAAGTTCGGCGGGGGGGGGGGGGGGAA
+
FFFFFFFFFFFFFFFFFFFFFFFFFFFFFFFFFFFFFFFFFFFF:,FF
@FS10000125:27:BPA73017-1634:1:1101:1360:1240 2:N:0:6
CTGTTTTTGAGCGTACTCGACGAAGTTAGGTGGGGGGGGGGGGGGGGA
+
FFFFFFFFF:FFFFFFFFFFFFFFFFFFFFFFFFFFFFFFFFFF:,,F
@FS10000125:27:BPA73017-1634:1:1101:1890:1240 2:N:0:6
CCTACATTGAGCGTACTCGACGAAGTTCCAGGGGGGGGGGGGGGGGAA
+
FFFFFFFFFFFFFFFFFFFFFFFFFFFFFFFFFFFFFFFFFFFFFF:,
@FS10000125:27:BPA73017-1634:1:1101:3520:1240 2:N:0:6
AACATATTGAGCGTACTCGACGAAGTTCGGTGGGGGGAGGGGGGGGAG
+
,,,F::FFFFFFFFFFFFFFFFFFFFFF:,:FFFFFF:FFFFFF,F,:
@FS10000125:27:BPA73017-1634:1:1101:3560:1240 2:N:0:6
TAGGGTTTGAGCGTACTCGACGAAGTTTTACGGGGGGGGGGGGGGGGA
+
FFFFFFFFFFFFFFFFFFFFFFFFFFFFFFFFFFFFFFFFFFFFFFFF
@FS10000125:27:BPA73017-1634:1:1101:4400:1240 2:N:0:6
CCACCTTTGAGCGTACTCGACGAAGTTGAACGGGGGGGGGGGGGGGGA
+
FFFFFFFFFFFFFFFFFFFFFFFFFFFFFFFFFFFFFFFFFFFFFFF:
@FS10000125:27:BPA73017-1634:1:1101:5040:1240 2:N:0:6
CTTAGGTTGAGCGTACTCGACGAAGTTGCCGGGGGGGGGGGGGGGGGT
+
F,FF,FFFFFFFFFFFFFFFFFFFFFFFFFFFFFFFFFFFF:F:,,,,
@FS10000125:27:BPA73017-1634:1:1101:7480:1240 2:N:0:6
TTACTATTGAGCGTACTCGACGAAGTTGATGGGGGGGGGGGGGGGAAA
+
,FFFFFFFFFFFFFFFFFFFFFFFFFFFFFFFFFFFFFFFFFFF,:,,
@FS10000125:27:BPA73017-1634:1:1101:9060:1240 2:N:0:6
CCTCATTTGAGCGTACTCGACGAAGTTCACCCGGGGGGGGGGGGGGAA
+
:FFF,,FFFFFFFFFFFFFFFFFFFFF,,,F:FFFFFFFFFFFF:F:F
@FS10000125:27:BPA73017-1634:1:1101:9300:1240 2:N:0:6
TCAGAATTGAGCGTACTCGACGAAGTTAGACGGGGGGGGGGGGGGGGA
+
FFFFFFFFFFFFFFFFFFFFFFFFFFFFFFFFFFFFFFFFFFFFFFF,
@FS10000125:27:BPA73017-1634:1:1101:9480:1240 2:N:0:6
ATAGGTTTGAGCGTACTCGACGAAGGGGGGGGGGGGGGGAGATCGGAA
+
FFFFFFFFFFFFFFFFFFFFFFFFFFFFFFFFFFFFFFFF::FF,FF:
@FS10000125:27:BPA73017-1634:1:1101:10100:1240 2:N:0:6
TAACTCTTGAGCGTACTCGACGAAGTTCTGCGGGGGGGGGGGGGGGGG
+
,:FFFFFFFFFFFFFFFFFFFFFFFFFFFFFFFFFFFFFFFFFFFFFF
@FS10000125:27:BPA73017-1634:1:1101:10680:1240 2:N:0:6
TAGTAATTGAGCGTACTCGACGAAGTTTTATGGGGGGGGGGGGGGGAA
+
FFFFFFFFFFFFFFFFFFFFFFFFFFFFFFFFFFFFFFFFFFFF:,,F
@FS10000125:27:BPA73017-1634:1:1101:11300:1240 2:N:0:6
CAAGGTTTGAGCGTACTCGACGAAGTTACAGGGGGGGGGGGGGGGGGA
+
FFFFFFFFFFFFFFFFFFFFFFFFFFFFFFFFFFFFFFFFFFFFF,:F
@FS10000125:27:BPA73017-1634:1:1101:11450:1240 2:N:0:6
TTCCTATTGAGCGTACTCGACGAAGTTGAGCGGGGGGGGGGGGGGGGA
+
::FFFFFFFFFFFFFFFFFFFFFFFFFFFFFFFFFFFFFFFFFFFF:F
@FS10000125:27:BPA73017-1634:1:1101:11940:1240 2:N:0:6
AGCCCCTTGAGCGTACTCGACGAAGTTTGCTGGGGGGGGGGGGGGGGA
+
FFFFFFFFFFFFFFFFFFFFFFFFFFFFFFFFFFFFFFFFFFFFFF,F
@FS10000125:27:BPA73017-1634:1:1101:12370:1240 2:N:0:6
TTTCATTTGAGCGTACTCGACGAAGTTAACGGGGGGGGGGGGGGGAGA
+
,,FFF,FFFFFFFFFFFFFFFFFFFFFF,FF,FFFFF,FFFFFFFFF,
@FS10000125:27:BPA73017-1634:1:1101:14140:1240 2:N:0:6
ACGAGATTGAGCGTACTCGACGAAGTTTACTGGGGAGGGGGGGGGGGG
+
FFFFFFFFFFFFFFFFFFFFFFFFFFFFFFFFFFFFFFFFFFFFFFFF
@FS10000125:27:BPA73017-1634:1:1101:16210:1240 2:N:0:6
CATTAATTGAGCGTACTCGACGAAGTTCCATGGGGGGGGGGGGGGGGA
+
FFFFFFFFFFFFFFFFFFFFFFFFFFFFFFFFFFFFFFFFFFFF:,,F
@FS10000125:27:BPA73017-1634:1:1101:16380:1240 2:N:0:6
TTATCTTTGAGCGTACTCGACGAAGTTCCAGGGGGGGGGGGGGGGGAA
+
FFFFFFFFFFFFFFFFFFFFFFFFFFFFFFFFFFFFFFFFFFFF:F,F
@FS10000125:27:BPA73017-1634:1:1101:1210:1250 2:N:0:6
TTTAGATTGAGCGTACTCGACGAAGTTCAAGGGGGGGGGGGGGGAAAT
+
,FFFFFFFFFFFFFFFFFFFFFFFFFFFFFFFFFFFFFFFFFFFF:FF
@FS10000125:27:BPA73017-1634:1:1101:1900:1250 2:N:0:6
CACTTTTTGAGCGTACTCGACGAAGTTGCAAGGGGGGGGGGGGGGGAA
+
FFFFFFFFFFFFFFFFFFFFFFFFFFFFFFFFFFFFFFFFFFFFFFFF
@FS10000125:27:BPA73017-1634:1:1101:2310:1250 2:N:0:6
TCCAATTTGAGCGTACTCGACGAAGTTGCACGGGGGGGGGGGGGGAAA
+
,FFFFFFFFFFFFFFFFFFFFFFFFFFFFFFFFFFFFFFFFFFFF:F:
@FS10000125:27:BPA73017-1634:1:1101:2370:1250 2:N:0:6
TACTAATTGAGCGTACTCGACGAAGGGGGGGGGGGGGGGGAAATTGGA
+
FFFFFFFFFFFFFFFFFFFFFFFFFFFFFFFFFFFFFFFF,F,F,,,F
@FS10000125:27:BPA73017-1634:1:1101:2820:1250 2:N:0:6
TACTGGTTGAGCGTACTCGACGAAGTTGTCTGGGGGGGGGGGGGGGGA
+
FFFFFFFFFFFFFFFFFFFFFFFFFFFFFFFFFFFFFFFFFFFFFF,:
@FS10000125:27:BPA73017-1634:1:1101:2900:1250 2:N:0:6
CTTAAATTGAGCGTACTCGACGAAGTTCTCAGGGGGGGGGGGGGGGAA
+
FF:FFFFFFFFFFFFFFFFFFFFFFFFFFFFFFFFFFFFFFFFFFFFF
@FS10000125:27:BPA73017-1634:1:1101:4290:1250 2:N:0:6
ATCGTTTTGAGCGTACTCGACGAAGTTATGCGGGGGGGGGGGGGGGAA
+
F,F,FFFFFFFFFFFFFFFFFFFFFFFFFFFFFFFFFFFFFFFFF,FF
@FS10000125:27:BPA73017-1634:1:1101:4780:1250 2:N:0:6
TTTGGCTTGAGCGTACTCGACGAAGTTCATGGGGGGGGGGGGGGGAGA
+
FFFFFFF,:FFF::FFFFFFFFFFFF:FFF:FFFFFFFFFFFF,FF,F
@FS10000125:27:BPA73017-1634:1:1101:5200:1250 2:N:0:6
ACTCTATTGAGCGTACTCGACGAAATTATATCGGGGGGGGGGGGGGAA
+
,F,F:FFFFFFFFFFFFFFFFFFF,FFF,F::FFFFFFFFFFFFFF,:
@FS10000125:27:BPA73017-1634:1:1101:6810:1250 2:N:0:6
CCGATCTTGAGCGTACTCGACGAAGTGGGGGGGGGGGGGGGGGAAGTC
+
FFFFFFFFFFFFFFFFFFFFFFFFFFFFFFFFFFFFFFFFF::F:,F,
@FS10000125:27:BPA73017-1634:1:1101:6960:1250 2:N:0:6
CTGCCTTTGAGCGTACTCGACGAAGTTCGGTAGGGGGGGGGGGGGGAA
+
F,FFFFFFFFFFFFFFFFFFFFFFFFFFFFFFFFFFFFFFFFFFF:,,
@FS10000125:27:BPA73017-1634:1:1101:7120:1250 2:N:0:6
ATATTATTGAGCGTACTCGACGAAGTTGCTAGGGGGGGGGGGGGGGAA
+
,FFFFFFFFFFFFFFFFFFFFFFFFFFFFFFFFFFFFFFFFFFFFFFF
@FS10000125:27:BPA73017-1634:1:1101:7480:1250 2:N:0:6
CTACTATTGAGCGTACTCGACGAAGTTGATGGGGGGGGGGGGGGGGGA
+
,FFFFFFFFFFFFFFFFFFFFFFFFFFFFFFFFFFFFFFFFFFFFF,:
@FS10000125:27:BPA73017-1634:1:1101:7790:1250 2:N:0:6
CCCCTCTTGAGCGTACTCGAAGAAGTTGCCGGGGGGGGGGGGGGGGAA
+
FFFFFFFFFFFFFFFFFFFFFFFFFFFFFFFFFFFFFFFFFFFFF,FF
@FS10000125:27:BPA73017-1634:1:1101:8870:1250 2:N:0:6
CTATAATTGAGCGTACTCGACGAAGTTGGCAGGGGGGGGGGGGGGGGA
+
F,FFFFFFFFFFFFFFFFFFFFFFFFFFFFFFFFFFFFFFFFFF:,,F
@FS10000125:27:BPA73017-1634:1:1101:9490:1250 2:N:0:6
CTTGAATTGAGCGTACTCGACGAAGTTAGGGGGGGGGGGGGGGAAATC
+
F,FFFFFFFFFFFFFFFFFFFFFFFFFFFFFFFFFFFFFFFFFFF,F,
@FS10000125:27:BPA73017-1634:1:1101:9520:1250 2:N:0:6
TTCTCATTGAGCGTACTCGACGAAGTTCCATGGGGGGGGGGGGGGGGA
+
FF,F,FFFFFFFFFFFFFFFFFFFFFFF,F,FFFFFFFFFFFFFFFF,
@FS10000125:27:BPA73017-1634:1:1101:9590:1250 2:N:0:6
TATCTCTTGAGCGTACTCGACGAAGTTAACAGGGGGGGGGGGGGGGAA
+
F,FF:FFFFFFFFFFFFFFFFFFFFFFFFFFFFFFFFFFFFFFF,,F:
@FS10000125:27:BPA73017-1634:1:1101:11150:1250 2:N:0:6
TTATGTTTGAGCGTACTCGACGAAGTTCAGTGGGGGGGGGGGGGGGAA
+
F,FFFFFFFFFFFFFFFFFFFFFFFFFFFFFFFFFFFFFFFFFFF,FF
@FS10000125:27:BPA73017-1634:1:1101:13280:1250 2:N:0:6
TCTTCCTTGAGCGTACTCGACGAAGTTTGGTGGGGGGGGGGGGGGGGA
+
FFFFFFFFFFFFFFFFFFFFFFFFFFFFFFFFFFFFFFFFFFFFFFFF
@FS10000125:27:BPA73017-1634:1:1101:13360:1250 2:N:0:6
TCTCCCTTGAGCGTACTCGACGAAGTTCGGGGGGGGGGGGGGGAGATC
+
FFFFFFFFFFFFFFFFFFFFFFFFFFFFFFFFFFFFFFFFFF,F,,FF
@FS10000125:27:BPA73017-1634:1:1101:13880:1250 2:N:0:6
TATTTTTTGAGCGTACTCGACGAAGTTCACAGGGGGGGGGGGGGAGAT
+
,F,F:FFFFFFFFFFFFFFFFFFFF,,:F:FFFFFFFFFFFFF:F,,,
@FS10000125:27:BPA73017-1634:1:1101:15390:1250 2:N:0:6
AATGACTTGAGCGTACTCGACGAAGTTCTGTGGGGGGGGGGGGAGGGG
+
FFFFFFFFFFFFFFFFFFFFFFFFFFFFFFFFFFFFFFFFFFF,F,,:
@FS10000125:27:BPA73017-1634:1:1101:16170:1250 2:N:0:6
AGTCTTTTGAGCGTACTCGACGAAGTTATAGGGGGGGGGGGGGGGGAT
+
,,FF::FFFFFFFFFFFFFFFFFFFFF,,::FFFFFFFFFFFFF,,:,
@FS10000125:27:BPA73017-1634:1:1101:16280:1250 2:N:0:6
ACAGGCTTGAGCGTACTCGACGAAGTGGGGGGGGGGGGGGGAGATCGA
+
:FFFFFFFFFFFFFFFFFFFFFFFFFFFFFFFFFFFFFFFFF,:F:,,
@FS10000125:27:BPA73017-1634:1:1101:1700:1260 2:N:0:6
ACGGGCTTGAGCGTACTCGACGAAGTTTCAGGGGGGGGGGGGGGGGGA
+
,F:FFFFFFFFFFFFFFFFFFFFFFFFFFFFFFFFFFFFFFFFFFFF,
@FS10000125:27:BPA73017-1634:1:1101:3170:1260 2:N:0:6
TCTGTTTTGAGCGTACTCGACGAAGTTAGCCGGGGGGGGGGGGGGGAA
+
:F,FFFFFFFFFFFFFFFFFFFFFFFFFFFFFFFFFFFFFFFFFF,FF
@FS10000125:27:BPA73017-1634:1:1101:4100:1260 2:N:0:6
ATGTGATTGAGCGTACTCGACGAAGTTACTTGGGGGGGGGGGGGGGGA
+
FFFF:FFFFFFFFFFFFFFFFFFFFFFFFFFFFFFFFFFFFF:FF,,F
@FS10000125:27:BPA73017-1634:1:1101:4540:1260 2:N:0:6
CTATACTTGAGCGTACTCGACGAAGTTAGGGGGGGGGGGGGGGAGATC
+
FFFFFFFFFFFFFFFFFFFFFFFFFFFFF:FFFFFFFFFFFF,F,,F:
@FS10000125:27:BPA73017-1634:1:1101:5340:1260 2:N:0:6
TTCAGGTTGAGCGTACTCGACGAAGTTTAAGGGGGGGGGGGGGGGGGA
+
F,FFFFFFFFFFFFFFFFFFFFFFFFFFFFFFFFFFFFFFFFFFFF:,
@FS10000125:27:BPA73017-1634:1:1101:5530:1260 2:N:0:6
CACAGTTTGAGCGTACTCGACGAAGTTTAGCGGGGGGGGGGGGGGGGA
+
FFFFFFFFFFFFFFFFFFFFFFFFFFFF:FFFFFFFFFFFFFFFF,,F
@FS10000125:27:BPA73017-1634:1:1101:7200:1260 2:N:0:6
CATCGCTTGAGCGTACTCGACGAAGTTCTTTGGGGGGGGGGGGGGGGG
+
FF:F:FFFFFFFFFFFFFFFFFFFFFFFFFFFFFFFFFFFF:F:,F,,
@FS10000125:27:BPA73017-1634:1:1101:8750:1260 2:N:0:6
ACTGTGTTGAGCGTACTCGACGAAGTTGGCAGGGGGGGGGGGGGGGGA
+
FFFFFFFFFFFFFFFFFFFFFFFFFFFFFFFFFFFFFFFFFFFFFFFF
@FS10000125:27:BPA73017-1634:1:1101:11280:1260 2:N:0:6
TAGGACTTGAGCGTACTCGACGAAGTTACTCGGGGGGGGGGGGGGGGA
+
FFFFFFFFFFFFFFFFFFFFFFFFFFFFFFFFFFFFFFFFFFFFFF,F
@FS10000125:27:BPA73017-1634:1:1101:11770:1260 2:N:0:6
AATGCGTTGAGCGTACTCGACGAAGTGGGGGGGGGGGGGGGAATTCGA
+
FFFFFFFFFFFFFFFFFFFFFFFFFFFFFFFFFFFFFFFF:F,,F,,,
@FS10000125:27:BPA73017-1634:1:1101:12370:1260 2:N:0:6
TTCTGCTTGAGCGTACTCGACGAAGGGGGGCGGGGGGGGGGGGGGGGA
+
:FFFFFFFFFFFFFFFFFFFFFFFFFF:FFFFFFFFFFFFF,FF,,,F
@FS10000125:27:BPA73017-1634:1:1101:12590:1260 2:N:0:6
ATATTATTGAGCGTACTCGACGAAGTTAGGGGGGGGGGGGGGGAGGTC
+
FF:FFFFFFFFFFFFFFFFFFFFFFFFFFFFFFFFFFFFFF:,:,,F,
@FS10000125:27:BPA73017-1634:1:1101:16280:1260 2:N:0:6
CTGCAGTTGAGCGTACTCGCGAAGTTGGACGGGGGGGGGGGGGGGAAT
+
F,FFFFFFFFFFFFFFFFFFFFFFFFFFFFFFFFFFFFFFFFFF,F:,
@FS10000125:27:BPA73017-1634:1:1101:1030:1270 2:N:0:6
GTTCTCTTGAGCGTACTCGACGAAGTTCTGGGGGGGGGGGGGGGGGAA
+
FFFFFFFFFFFFFFFFFFFFFFFFFFFFFFFFFFFFFFFFFFFFF,FF
@FS10000125:27:BPA73017-1634:1:1101:1140:1270 2:N:0:6
AAAAGATTGAGCGTACTCGACGAAGTTGCGCGGGGGGGGGGGGGGGAA
+
FFF:FFFFFFFFFFFFFFFFFFFFFFFFFFFFFFFFFFFFFFFFFFFF
@FS10000125:27:BPA73017-1634:1:1101:1690:1270 2:N:0:6
TCACTTTTGAGCGTACTCGACGAAGTTGAAGGGGGGGGGGGGGGGAAA
+
FFFF:FFFFFFFFFFFFFFFFFFFFFFFFFFFFFFFFFFFFFFF,FF,
@FS10000125:27:BPA73017-1634:1:1101:3550:1270 2:N:0:6
GACGCATTGAGCGTACTCGACGAAGTTTAGGGGGGGGGGGGGGGGGAA
+
,,FFFFFFFFFFFFFFFFFFFFFFFFFFFFFFFFFFFFFFFFFFF,FF
@FS10000125:27:BPA73017-1634:1:1101:4600:1270 2:N:0:6
CCCACCTTGAGCGTACTCGACGAAGTTGGCAGGGGGGGGGGGGGGGGG
+
,,,,,FFFFFFFFFFFFFFFFFFFFFFFFF,FFFFFFFFFFFFFFFF,
@FS10000125:27:BPA73017-1634:1:1101:4730:1270 2:N:0:6
CCACCTTTGAGCGTACTCGACGAAGTTGGTCGGGGGGGGGGGGGGGAA
+
FFFFFFFFFFFFFFFFFFFFFFFFFFF:FFFFFFFFFFFFFFFF:FFF
@FS10000125:27:BPA73017-1634:1:1101:8640:1270 2:N:0:6
TTGTACTTGAGCGTACTCGACGAAGTTAGCAGGGGGGGGGGGGGGGGA
+
FFFFFFFFFFFFFFFFFFFFFFFFFFFFFFFFFFFFFFFFFFFFFF,,
@FS10000125:27:BPA73017-1634:1:1101:9940:1270 2:N:0:6
TTTCATTTGAGCGTACTCGACGAAGTTCCTGGGGGGGGGGGGGGGGGG
+
F,FFFFFFFFFFFFFFFFFFFFFFFFFFFFFFFFFFFFFFFFFFFF:,
@FS10000125:27:BPA73017-1634:1:1101:10840:1270 2:N:0:6
TACTTATTGAGCGTACTCGACGAAGTTCAGGGGGGGGGGGGGGGGAAA
+
,,FF:,FFFFFFFFFFFFFFF,FFFFFF::,FFFFFFFFFFFFF,,,,
@FS10000125:27:BPA73017-1634:1:1101:11050:1270 2:N:0:6
TTTAAATTGAGCGTACTCGACGAAGTTCTTCGGGGGGGGGGGGGGGAA
+
FFFFFFFFFFFFFFFFFFFFFFFFFFFFFFFFFFFFFFFFFFFFF:FF
@FS10000125:27:BPA73017-1634:1:1101:11890:1270 2:N:0:6
ATCGTTTTGAGCGTACTCGACGAAGTTAACCGGGGGGGGGGGGGGGAA
+
FFFFFFFFFFFFFFFFFFFFFFFFFFFFFFFFFFFFFFFFFFFFFFFF
@FS10000125:27:BPA73017-1634:1:1101:12080:1270 2:N:0:6
ACCTTCTTGAGCGTACTCGACGAAGTTCTCAGGGGGGGGGGGGGGGAA
+
,,,:F,FFFFFFFFFFFFFFFFFFFFF,,:,FFFFFFFFFFFF::,,,
@FS10000125:27:BPA73017-1634:1:1101:14040:1270 2:N:0:6
TTTTGATTGAGCGTACTCGACGAAGGGGGGGGGGGGGGGAGATGGAAA
+
FFFFFFFFFFFFFFFFFFFFFFFFFFFFFFFFFFFFFF::,,,,,FFF
@FS10000125:27:BPA73017-1634:1:1101:14160:1270 2:N:0:6
CTATCTTTGAGCGTACTCGACGAAGTTTCACGGGGGGGGGGGGGGGAA
+
F,,,::FFFFFFFFFFFFFFFFFFFFF:FF,FFFFFFFFFFF:F:,F:
@FS10000125:27:BPA73017-1634:1:1101:15650:1270 2:N:0:6
TCCGTGTTGAGCGTACTCGACGAAGTTAAGCGGGGGGGGGGGGGGGAA
+
FFFFFFFFFFFFFFFFFFFFFFFFFFFFFFFFFFFFFFFFFFFFF,FF
@FS10000125:27:BPA73017-1634:1:1101:16270:1270 2:N:0:6
TTTTTTTTGAGCGTACTCGACGAAGTTTACTGGGGGGGGGGGGGGGGG
+
F,FFFFFFFFFFFFFFFFFFFFFFFFFFFFFFFFFFFFFFFFFF::FF
@FS10000125:27:BPA73017-1634:1:1101:1070:1280 2:N:0:6
AGGAAATTGAGCGTACTCGACGAAGTTAAAAGGGGGGGGGGGGGGGGA
+
FFFFFFFFFFFFFFFFFFFFFFFFFFFFFFFFFFFFFFFFFFFFFF:F
@FS10000125:27:BPA73017-1634:1:1101:1470:1280 2:N:0:6
TTTCGATTGAGCGTACTCGACGAAGTTCAAGGGGGGGGGGGGGGGAAA
+
,FFF,FFFFFFFFFFFFFFFFFFFFFFFFFFFFFFFFFFFFFFF,F,,
@FS10000125:27:BPA73017-1634:1:1101:2170:1280 2:N:0:6
TTTTAATTGAGCGTACTCGACGAAGTTGCAAGGGGGGGGGGGGGGAAA
+
F:FFF,FFFFFFFFFFFFFFFFFFFFFFFFFFFFFFFFFFFF:FF,FF
@FS10000125:27:BPA73017-1634:1:1101:2620:1280 2:N:0:6
ACGTCCTTGAGCGTACTCGACGAGGTTATACGGGGGGGGGGGGGGGGA
+
,F,,,FFFFFFFFFFFFFFFFFF,FFFFFF:FFFFFFFFFFFFFFFF,
@FS10000125:27:BPA73017-1634:1:1101:3320:1280 2:N:0:6
CCCCCCTTGAGCGTACTCGACGAAGTTCCCCAGGGGGGGGGGGGGGGG
+
FFFFFFFFFFFFFFFFFFFFFFFFFFFFFFFFFFFFFFFFFFFFFFFF
@FS10000125:27:BPA73017-1634:1:1101:3590:1280 2:N:0:6
TTGGATTTGAGCGTACTCGACGAAGTTGACGGGGGGGGGGGGGGGAAA
+
FFFFF:FFFFFFFFFFFFFFFFFFFFFFFF:FFFFFFFFFFFFF,F,,
@FS10000125:27:BPA73017-1634:1:1101:3660:1280 2:N:0:6
CAAGTGTTGAGCGTACTCGACGAAGTTACAAGGGGAGGGGGGGGGGGG
+
FFFFFFFFFFFFFFFFFFFFFFFFFFFFFFFFFFFFFFFFFFFFFFF:
@FS10000125:27:BPA73017-1634:1:1101:4150:1280 2:N:0:6
TCTGCATTGAGCGTACTCGACGAGGTTGCCGGGGGGGGGGGGGGGAAT
+
FFFFFFFFFFFFFFFFFFFFFFFFFFFFFFFFFFFFFFFFFFFF,FF,
@FS10000125:27:BPA73017-1634:1:1101:5260:1280 2:N:0:6
TTTACGTTGAGCGTACTCGACGAAGTTAGGGGGGGGGGGGGGGGGGAA
+
FFFFFFFFFFFFFFFFFFFFFFFFFFFFFFFFFFFFFFFFFFFFFFFF
@FS10000125:27:BPA73017-1634:1:1101:5580:1280 2:N:0:6
TTACCATTGAGCGTACTCGACGAAGTTCCACGGGGGGGGGGGGGGGGA
+
FFFFFFFFFFFFFFFFFFFFFFFFFFFFFFFFFFFFFFFFFFFFFFFF
@FS10000125:27:BPA73017-1634:1:1101:6100:1280 2:N:0:6
TTCAATTTGAGCGTACTCGACGAAGTTGGGTGGGGGGGGGGGGGGGAA
+
FF:FF:FFFFFFFFFFFFFFFFFFFFFFFF:FFFFFFFFFFFFFF,FF
@FS10000125:27:BPA73017-1634:1:1101:7150:1280 2:N:0:6
TATAAATTGAGCGTACTCGACGAAGGGGGGGGGGGGGGGGGAAATTCG
+
FFFFFFFFFFFFFFFFFFFFFFFFFFFFFFFFFFFFFFFFF,FF,F,:
@FS10000125:27:BPA73017-1634:1:1101:8650:1280 2:N:0:6
ATAGACTTGAGCGTACTCGACGAAGTTGCTAGGGGGGGGGGGGGGAAA
+
FFFFFFFFFFFFFFFFFFFFFFFFFFFFFFFFFFFFFFFFFFFFFFFF
@FS10000125:27:BPA73017-1634:1:1101:9370:1280 2:N:0:6
TCTTCATTGAGCGTACTCGACGAAGTTAAACGGGGGGGGGGGGGGAAA
+
,FFFFFFFFFFFFFFFFFFFFFFFFFFFFFFFFFFFFFFFFFFFF,FF
@FS10000125:27:BPA73017-1634:1:1101:9400:1280 2:N:0:6
AAACATTTGAGCGTACTCGACGAAGTTTCATGGGGGGGGGGGGGGGAA
+
,,FFF:FFFFFFFFFFFFFFFFFFFFF,,F,FFFFFFFFFFFFFFFFF
@FS10000125:27:BPA73017-1634:1:1101:14000:1280 2:N:0:6
TTCTCTTTGAGCGTACTCGACGAAGTTTTGAGGGGGGGGGGGGGGGAA
+
:FFFFFFFFFFFFFFFFFFFFFFFFFFFFFFFFFFFFFFFFFFFFF:F
@FS10000125:27:BPA73017-1634:1:1101:16460:1280 2:N:0:6
TTTGCCTTGAGCGTACTCGACGAAGTTGGCCGGGGGGGGGGGGGGGAA
+
F,FFFFFFFFFFFFFFFFFFFFFFFFFFFFFFFFFFFFFFFFFFF,:F
@FS10000125:27:BPA73017-1634:1:1101:1780:1290 2:N:0:6
TTAAATTTGAGCGTACTCGACGAAGTTGGGGGGGGGGGGGGAAATTCG
+
F:FFFFFFFFFFFFFFFFFFFFFFFFFFFFFFFFFFFFFFF,FF,,::
@FS10000125:27:BPA73017-1634:1:1101:3350:1290 2:N:0:6
TTCAGTTTGAGCGTACTCGACGAAGTTAAGAGGGGGGGGGGGGGGGGA
+
,FFFFFFFFFFFFFFFFFFFFFFFFFFFFFFFFFFFFFFFFFFFFF:F
@FS10000125:27:BPA73017-1634:1:1101:4220:1290 2:N:0:6
AGCTTTTTGAGCGTACTCGACGAAGGGGGGGGGGGGGGGGGGGGGGGA
+
,,F,F,FFFFFFFFFFFFFFFFFFFFFFFF,FFFFFFFFFFFFFF,,,
@FS10000125:27:BPA73017-1634:1:1101:5470:1290 2:N:0:6
TTCTCATTGAGCGTACTCGACGAAGTTCTCCGGGGGGGGGGGGGGGAA
+
F,FFFFFFFFFFFFFFFFFFFFFFFFFFFFFFFFFFFFFFFFFFF:F:
@FS10000125:27:BPA73017-1634:1:1101:5730:1290 2:N:0:6
TTATAATTGAGCGTACTCGACGAAGGGGGGGGGGGGGGGAGATCGGAA
+
F,FFFFFFFFFFFFFFFFFFFFFFFFFFFFFFFFFFFFFF,:F:,,F,
@FS10000125:27:BPA73017-1634:1:1101:5790:1290 2:N:0:6
GTCCGTTTGAGCGTACTCGACGAAGTTGCAAGGGGGGGGGGGGGGGGA
+
::FFFFFFFFFFFFFFFFFFFFFFFFF:FFFFFFFFFFFFFFFFF:,F
@FS10000125:27:BPA73017-1634:1:1101:6940:1290 2:N:0:6
CTTGTGTTGAGCGTACTCGACGAAGTTCATCGGGGGGGGGGGGGGGGG
+
F,FFFFFFFFFFFFFFFFFFFFFFFFFFFFFFFFFFFFFFFFFFFFF:
@FS10000125:27:BPA73017-1634:1:1101:9080:1290 2:N:0:6
TTTTGGTTGAGCGTACTCGACGAAGTTGCACGGGGGGGGGGGGGGGGA
+
FFFFFFFFFFFFFFFFFFFFFFFFFFFFFFFFFFFFFFFFFFFFFFFF
@FS10000125:27:BPA73017-1634:1:1101:9480:1290 2:N:0:6
GTCTATTTGAGCGTACTCGACGAAGTTCTGGGGGGGGGGGGGGGAGAG
+
,FFFFFFFFFFFFFFFFFFFFFFFFFFFFFFFFFFFFFFFFFF,,,F,
@FS10000125:27:BPA73017-1634:1:1101:11730:1290 2:N:0:6
CTTATATTGAGCGTACTCGACGAAGTTCAGCGGGGGGGGGGGGGGGGG
+
F:FFF:FF,:FF,FFFFF:FF::FFF:FF:FF::F:,F::FF,:FF,,
@FS10000125:27:BPA73017-1634:1:1101:12540:1290 2:N:0:6
TTCTCGTTGAGCGTACTCGACGAAGTTCAAAGGGGGGGGGGGGGGGGA
+
F,FFFFFFFFFFFFFFFFFFFFFFFFFFFFFFFFFFFFFFFFFFFFF,
@FS10000125:27:BPA73017-1634:1:1101:13100:1290 2:N:0:6
TTATTTTTGAGCGTACTCGACGAAGTTGTAGGGGGGGGGGGGGGGGGG
+
F,FFF,FFFFFFFFFFFFFFFFFFFFF,,F,FFFFFFFFFFFFFFF,:
@FS10000125:27:BPA73017-1634:1:1101:13550:1290 2:N:0:6
TCCATATTGAGCGTACTCGACGAAGTTGAACGGGGGGGGGGGGGGGAA
+
FFFFFFFFFFFFFFFFFFFFFFFFFFFFFFFFFFFFFFFFFFFFFF,F
@FS10000125:27:BPA73017-1634:1:1101:14470:1290 2:N:0:6
TTAATCTTGAGCGTACTCGACGAAGTTTCAAGGGGGGGGGGGGGGGGG
+
FFFFFFFFFFFFFFFFFFFFFFFFFFFFFFFFFFFFFFFFFFFF:,,F
@FS10000125:27:BPA73017-1634:1:1101:14820:1290 2:N:0:6
CAAGGATTGAGCGTACTCGACGAAGTTGGTGGGGGGGGGGGGGGGAAA
+
F,FFFFFFFFFFFFFFFFFFFFFFFFFFFFFFFFFFFFFFFFFFF,FF
@FS10000125:27:BPA73017-1634:1:1101:15540:1290 2:N:0:6
CCTAAATTGAGCGTACTCGACGAAGTTACCGGGGGCGGGGGGGGGGGG
+
FFFFFFFFFFFFFFFFFFFFFFFFFFFFFF:FFFFFFFFFFFFFFFFF
@FS10000125:27:BPA73017-1634:1:1101:16090:1290 2:N:0:6
TTATCATTGAGCGTACTCGACGAAGTTTGTGGGGGGGGGGGGGGGAAT
+
F,:,F,FFFFFFFFFFFFFFFFFFFFF:,,,FFFFFFFFFFFF,,F:,
@FS10000125:27:BPA73017-1634:1:1101:1510:1300 2:N:0:6
CTCGGGTTGAGCGTACTCGACGAAGTTCAGTGGGGGGGGGGGGGGGAA
+
FFFFFFFFFFFFFFFFFFFFFFFFFFFFFFFFFFFFFFFFFFFFFFFF
@FS10000125:27:BPA73017-1634:1:1101:2820:1300 2:N:0:6
CAAGCTTTGAGCGTACTCGACGAAGTTAGGAGGGGGGGGGGGGGGGAA
+
FFFFFFFFFFFFFFFFFFFFFFFFFFFFFFFFFFFFFFFFFFFFF,:F
@FS10000125:27:BPA73017-1634:1:1101:3440:1300 2:N:0:6
TCGGTATTGAGCGTACTCGACGAAGTTTGATGGGGGGGGGGGGGGGAA
+
,FFFFFFFFFFFFFFFFFFFFFFFFFFFFFFFFFFFFFFFFFFFF,FF
@FS10000125:27:BPA73017-1634:1:1101:3470:1300 2:N:0:6
ACCAGCTTGAGCGTACTCGACGAAGGGGGGGGGGGGGGGGAAATTCGA
+
FFFFFFFFFFFFFFFFFFFFFFFFFFFFFFFFFFFFFFFF:F,F,,,F
@FS10000125:27:BPA73017-1634:1:1101:3490:1300 2:N:0:6
TTAGTCTTGAGCGTACTCGACGAAGTTGCTTGGGGGGGGGGGGGGGAA
+
FFFFFFFFFFFFFFFFFFFFFFFFFFFFFFFFFFFFFFFFFFFFF:,F
@FS10000125:27:BPA73017-1634:1:1101:3600:1300 2:N:0:6
GTAAGCTTGAGCGTACTCGACGAAGAGGGGGGGGGGGGGGGAGATCGA
+
FFF,FFFFFFFFFFFFFFFFFFFFFFFFFF:F::F:FFFF,F,,:F,,
@FS10000125:27:BPA73017-1634:1:1101:4240:1300 2:N:0:6
GGGTACTTGAGCGTACTCGACGAAGTTTAGCGGGGGGGGGGGGGGGGA
+
,:F:FFFFFFFFFFFFFFFFFFFFFFFFFFFFFFFFFFFFFFFFFFFF
@FS10000125:27:BPA73017-1634:1:1101:4490:1300 2:N:0:6
CCATACTTGAGCGTACTCGACGAAGTTGACTGGGGGGGGGGGGGGGGA
+
FFFFFFFFFFFFFFFFFFFFFFFFFFFFFFFFFFFFFFFFFFFF::,F
@FS10000125:27:BPA73017-1634:1:1101:5390:1300 2:N:0:6
TATCTATTGAGCGTACTCGACGAAGTTCCGGGGGGGGGGGGGGGAAAT
+
,:FFFFFFFFFFFFFFFFFFFFFFFFFFFFFFFFFFFFFFFFF:,F,:
@FS10000125:27:BPA73017-1634:1:1101:6440:1300 2:N:0:6
ACTTCTTTGAGCGTACTCGACGAAGGGGGGGGGGGGGGGGAAATTGGA
+
FFFFFFFFFFFFFFFFFFFFFFFFFFFFFFFFFFFFFFFF,,F:,,,F
@FS10000125:27:BPA73017-1634:1:1101:7730:1300 2:N:0:6
ATCTTATTGAGCGTACTCGACGAAGTTTGGGGGGGGGGGGGGAAATTC
+
F,FFFFFFFFFFFFFFFFFFFFFFFFFFFFFFFFFFFFFFFF,F:,::
@FS10000125:27:BPA73017-1634:1:1101:9390:1300 2:N:0:6
TCACGCTTGAGCGTACTCGACGAAGAGGGGGGGGGGGGGGGAATTCGA
+
,FFFFFFFFFFFFFFFFFFFFFFFFFFFFFFFFFFFFFFF,:F,,,,F
@FS10000125:27:BPA73017-1634:1:1101:9730:1300 2:N:0:6
ATGTAGTTGAGCGTACTCGACGAAGTTACCCGGGGGGGGGGGGGGGAA
+
FFFFFFFFFFFFFFFFFFFFFFFFFFFFFFFFFFFFFFFFFFFFF,FF
@FS10000125:27:BPA73017-1634:1:1101:10940:1300 2:N:0:6
TAATCGTTGAGCGTACTCGACGAAGTTTGTAGGGGGGGGGGGGGGGAA
+
FFFFFFFFFFFFFFFFFFFFFFFFFFFFFFFFFFFFFFFFFFFFFF,F
@FS10000125:27:BPA73017-1634:1:1101:11160:1300 2:N:0:6
CATCTTTTGAGCGTACTCGACGAAGTTCCGAGGGGGGGGGGGGGGGAA
+
FF:FFFFFFFFFFFFFFFFFFFFFFFFFFFFFFFFFFFFFFFFFF,FF
@FS10000125:27:BPA73017-1634:1:1101:11800:1300 2:N:0:6
ATATCGTTGAGCGTACTCGACGAAGTTATGGGGGGGGGGGGGGGAGAT
+
FFFFFFFFFFFFFFFFFFFFFFFFFFFFFFFFFFFFFFFFFFF,F,,,
@FS10000125:27:BPA73017-1634:1:1101:12610:1300 2:N:0:6
TCTAAATTGAGCGTACTCGACGAAGTTACATGGGGGGGGGGGGGGGGG
+
FFFFFFFFFFFFFFFFFFFFFFFFFFFFFFFFFFFFFFFFFFFFFFF:
@FS10000125:27:BPA73017-1634:1:1101:12960:1300 2:N:0:6
AATACATTGAGCGTACTCGACGAAGTTCATGGGGGGGGGGGGGGGAAT
+
FFFFFFFFFFFFFFFFFFFFFFFFFFFFFFFFFFFFFFFFFFFF,F:,
@FS10000125:27:BPA73017-1634:1:1101:13090:1300 2:N:0:6
TTTAGGTTGAGCGTACTAGACGAAGTTTGAAGGGGGGGGGGGGGGGGG
+
,FFFFFFFFFFFFFFFFFFFFFFFFFFFFFFFFFFFFFFFFFFFFFFF
@FS10000125:27:BPA73017-1634:1:1101:13260:1300 2:N:0:6
ATTACTTTGAGCGTACTCGACGAAGTTTGACGGGGGGGGGGGGGGGGA
+
:FFFFFFFFFFFFFFFFFFFFFFFFFFFFFFFFFFFFFFFFFFFFF::
@FS10000125:27:BPA73017-1634:1:1101:13430:1300 2:N:0:6
CCAAGTTTGAGCGTACTCGACGAAGTTTGCCGGGGGGGGGGGGGGGGA
+
FFFFFFFFFFFFFFFFFFFFFFFFFFFFFFF:FFFFFFFFFFF:::FF
@FS10000125:27:BPA73017-1634:1:1101:13720:1300 2:N:0:6
TTAGGTTTGAGCGTACTCGACGAAGTTGAGCGGGGGGGGGGGGGGGGA
+
,FFFFFFFFFFFFFFFFFFFFFFFFFFFFFFFFFFFFFFFFFFFFFF,
@FS10000125:27:BPA73017-1634:1:1101:15620:1300 2:N:0:6
CTGGATTTGAGCGTACTCGACGAAGTTCCGAGGGGGGGGGGGGGGAGA
+
F:FFFFFFFFFFFFFFFFFFFFFFFFFFFFFFFFFFFFFFFFFFFF,:
@FS10000125:27:BPA73017-1634:1:1101:1960:1310 2:N:0:6
TTTATTTTGAGCGTACTCGACGAAGTTGCGCGGGGGGGGGGGGGGGGA
+
,,:FFFFFFFFFFFFFFFFFFFFFFFFFFFFFFFFFFFFFFFFFFF,F
@FS10000125:27:BPA73017-1634:1:1101:2530:1310 2:N:0:6
TTCTGCTTGAGCGTACTCGACGAAGTTATGGGGGGGGGGGGGGGAGAT
+
FFFFFFFFFFFFFFFFFFFFFFFFFFFFFFFFFFFFFFFFFFFFF,FF
@FS10000125:27:BPA73017-1634:1:1101:2610:1310 2:N:0:6
CCGGCTTTGAGCGTACTCGACGAAGTTTGGGGGGGGGGGGGGGGAAAT
+
FFFFFFFFFFFFFFFFFFFFFFFFFFFFFFFFFFFFFFFFFFF,F:,F
@FS10000125:27:BPA73017-1634:1:1101:4040:1310 2:N:0:6
ACTCTCTTGAGCGTACTCGACGAAGTTTGGGGGGGGGGGGGGGGAAGT
+
FFFFFFFFFFFFFFFFFFFFFFFFFFFFFFFFFFFFFFFFFFF,FF,F
@FS10000125:27:BPA73017-1634:1:1101:4270:1310 2:N:0:6
CCCCATTTGAGCGTACTCGACGAAGTTTCCGGGGGGAGGGGGGGGGGG
+
FFFFFFFFFFFFFFFFFFFFFFFFFFFFFFFFFFFFFFFFFFFF:,FF
@FS10000125:27:BPA73017-1634:1:1101:4450:1310 2:N:0:6
CCAATATTGAGCGTACTCGACGAAGTTAGGGGGGGGGGGGGGGAGATG
+
:F::F:FFFFFFFFFFFFFFFFFFFFF,FF,FFFFFFFFFFF,F,::,
@FS10000125:27:BPA73017-1634:1:1101:5090:1310 2:N:0:6
ACCATCTTGAGCGTACTCGACGAAGTTATCAGGGGGGGGGGGGGGGAA
+
,,FFFFFFFFFFFFFFFFFFFFFFFFFFFF:FFFFFFFFFFFFFFFFF
@FS10000125:27:BPA73017-1634:1:1101:5650:1310 2:N:0:6
ACAGTATTGAGCGTACTCGACGAAGTTAGTGGGGGGGGGGGGGGGGGA
+
FFFFFFFFFFFFFFFFFFFFFFFFFFFFFFFFFFFFFFFFFFFFF,F,
@FS10000125:27:BPA73017-1634:1:1101:6770:1310 2:N:0:6
TTTAATTTGAGCGTACTCGACGAAGTTACACGGGGGGGGGGGGGGGAA
+
FFFFFFFFFFFFFFFFFFFFFFFFFFFFFFFFFFFFFFFFFFFFFF:F
@FS10000125:27:BPA73017-1634:1:1101:6950:1310 2:N:0:6
ACTCGCTTGAGCGTACTCGACGAAGTTCATGGGGGGGGGGGGGGGGAA
+
FF:FFFFFFFFFFFFFFFFFFFFFFFFFFFFFFFFFFFFFFFFFF,,F
@FS10000125:27:BPA73017-1634:1:1101:6970:1310 2:N:0:6
AACTCATTGAGCGTACTCGACGAAGTTTTTACGGGGGGGGGGGGGGAA
+
,,FFF,FFFFFFFFFFFFFFFFFFFFF,FFF,FFFFFFFFFFFFFF,F
@FS10000125:27:BPA73017-1634:1:1101:8040:1310 2:N:0:6
TTAACATTGAGCGTACTCGACGAAGTTCAAAGGGGGGGGGGGGGGGAA
+
FFFFFFFFFFFFFFFFFFFFFFFFFFFFFFFFFFFFFFFFFFFFF:FF
@FS10000125:27:BPA73017-1634:1:1101:8180:1310 2:N:0:6
TTTTTCTTGAGCGTACTCGACGAAGTTTAGGGGGGGGGGGGGGGGAGA
+
F,FFFFFFFFFFFFFFFFFFFFFFFFFFFFFFFFFFFFFFFFFFF,,F
@FS10000125:27:BPA73017-1634:1:1101:9450:1310 2:N:0:6
GTGAATTTGAGCGTACTCGACGAAGTTTGGTGGGGGGGTATTTTTTTT
+
F:FFFFFFFFFFFFFFFFFFFFFFFFFFFFFFFFFFFF,:F:FFFFF,
@FS10000125:27:BPA73017-1634:1:1101:9480:1310 2:N:0:6
ATCCATTTGAGCGTACTCGACGAAGTTTCAAGGGGGGGGGGGGGGGAA
+
FFFFFFFFFFFFFFFFFFFFFFFFFFFFFFFFFFFFFFFFFFFFF,FF
@FS10000125:27:BPA73017-1634:1:1101:9710:1310 2:N:0:6
CAAGTGTTGAGCGTACTCGACGAAGTTTCCGGGGGGGGGGGGGGGGAA
+
FFFFF,FFFFFFFFFFFFFFFFFFFFF:F,:FFFFFFFFFFFFF,F,,
@FS10000125:27:BPA73017-1634:1:1101:10450:1310 2:N:0:6
TCGGATTTGAGCGTACTCGACGAAGTTCATAGGGGGGGGGGGGGGGGA
+
,FFFFFFFFFFFFFFFFFFFFFFFFFFFFFFFFFFFFFFFFFFFFF,:
@FS10000125:27:BPA73017-1634:1:1101:11230:1310 2:N:0:6
TATATATTGAGCGTACTGACGAAGTTTTGAGGGGGGGGGGGGGGGGGA
+
FFFFFFFFFFFFFFFFFFFFFFFFFFFFFFFFFFFFFFFFFFFFFF,F
@FS10000125:27:BPA73017-1634:1:1101:13680:1310 2:N:0:6
TCACTGTTGAGCGTACTCGACGAAGTTACTTGGGGGGGGGGGGGGGAA
+
FFFFFFFFFFFFFFFFFFFFFFFFFFFFFFFFFFFFFFFFFFFFF:FF
@FS10000125:27:BPA73017-1634:1:1101:13810:1310 2:N:0:6
CCTCAATTGAGCGTACTCGACGAAGTTAACTGGGGGGGGGGGGGGGGA
+
FFFFFFFFFFFFFFFFFFFFFFFFFFFFFFFFFFFFFFFFFFF::,F,
@FS10000125:27:BPA73017-1634:1:1101:15180:1310 2:N:0:6
ATTCGCTTGAGCGTACTCGACGAAGTTACTGGGGGGGGGGGGGGGGGA
+
:,,F,,FFFFFFFFFFFFFFFFFFFFFFFFFFFFFFFFFFFFFFFF,F
@FS10000125:27:BPA73017-1634:1:1101:15490:1310 2:N:0:6
CTAGGTTTGAGCGTACTCGACGAAGTTAACCGGGGGGGGGGGGGGGAA
+
FFFFFFFFFFFFFFFFFFFFFFFFFFFFFFFFFFFFFFFFFFFFFF,,
@FS10000125:27:BPA73017-1634:1:1101:15780:1310 2:N:0:6
TATCTATTGAGCGTACTCGACGAAGTTAGCGGGGGGGGGGGGGGGAGA
+
FFFF,,FFFFFFFFFFFFFFFFFFFFFFFF,FFFFFFFFFFFFFF,FF
@FS10000125:27:BPA73017-1634:1:1101:15840:1310 2:N:0:6
TAAAAATTGAGCGTACTCGACGAAGTTAGCAGGGGGGGGGGGGGGGAA
+
,:FFFFFFFFFFFFFFFFFFFFFFFFFFFFFFFFFFFFFFFFFFF,FF
@FS10000125:27:BPA73017-1634:1:1101:16240:1310 2:N:0:6
TTTAAATTGAGCGTACTCGACGAAGTTAGCTGGGGGGGGGGGGGGGGA
+
,FFFFFFFFFFFFFFFFFFFFFFFFFFFFFFFFFFFFFFFFFFFF:F:
@FS10000125:27:BPA73017-1634:1:1101:1490:1320 2:N:0:6
ACCTACTTGAGCGTACTCGACGAAGTTGGTTGGGGGGGGGGGGGGGGG
+
FFFFFFFFFFFFFFFFFFFFFFFFFFFFFFFFFFFFFFFFFFFFFFFF
@FS10000125:27:BPA73017-1634:1:1101:3540:1320 2:N:0:6
TCACATTTGAGCGTACTCAACGAAGTTCATTGGGGGGGGGGGGGGGGA
+
FFFFFFFFFFFFFFFFFFFFFFFFFFFFFFFFFFFFFFFFFFFFFF,:
@FS10000125:27:BPA73017-1634:1:1101:6300:1320 2:N:0:6
CACTGCTTGAGCGTACTCGACGAAGTTCAATGGGGGGGGGGGGGGGAA
+
FFFFFFFFFFFFFFFFFFFFFFFFFFFFFFFFFFFFFFFFFFFFF:FF
@FS10000125:27:BPA73017-1634:1:1101:8870:1320 2:N:0:6
TCATCGTTGAGCGTACTCGACGAAGTTCTAGGGGGGGGGGGGGGGGGA
+
FFFFFFFFFFFFFFFFFFFFFFFFFFFFFFFFFFFFFFFFFFFFFF,,
@FS10000125:27:BPA73017-1634:1:1101:9150:1320 2:N:0:6
ATTCCTTTGAGCGTACTCGACGAAGTTGCAAGGGGGGGGGGGGGGGGG
+
:FFFFFFFFFFFFFFFFFFFFFFFFFFFFFFFFFFFFFFFFFFF,,,F
@FS10000125:27:BPA73017-1634:1:1101:10030:1320 2:N:0:6
CCCCCTTTGAGCGTACTCGACGAAGTTGCCAGGGGGGGGGGGGGGGAA
+
FFFFFFFFFFFFFFFFFFFFFFFFFFF,FFFFFFFFFFFFFFFFFF,F
@FS10000125:27:BPA73017-1634:1:1101:11300:1320 2:N:0:6
TAAATGTTGAGCGTACTCGACGAAGTTGCACGGGGGGGGGGGGGGGAA
+
FFFFFFFFFFFFFFFFFFFFFFFFFFFFFFFFFFFFFFFFFFFFF,FF
@FS10000125:27:BPA73017-1634:1:1101:11410:1320 2:N:0:6
CCGTAGTTGAGCGTACTCGACGAAGTTGCTTGGGGGGGGGGGGGGGGG
+
FFFFFFFFFFFFFFFFFFFFFFFFFFFFFFFFFFFFFFFFFFFF,F,F
@FS10000125:27:BPA73017-1634:1:1101:11420:1320 2:N:0:6
CCGTAGTTGAGCGTACTCGACGAAGTTGCTTGGGGGGGGGGGGGGGGA
+
FFFFFFFFFFFFFFFFFFFFFFFFFFFFFFFFFFFFFFFFFFFFFFF:
@FS10000125:27:BPA73017-1634:1:1101:13780:1320 2:N:0:6
GTGTCATTGAGCGTACTCGACGAAGTTGTTAGGGGGGGGGGGGGGGAA
+
:FFFFFFFFFFFFFFFFFFFFFFFFFFFFFFFFFFFFFFFFFFFFFFF
@FS10000125:27:BPA73017-1634:1:1101:14050:1320 2:N:0:6
TAATATTTGAGCGTACTCGACGAAGTTATTAGGGGGGGGGGGGGGGGA
+
FFF,FFFFFFFFFFFFFFFFFFFFFFFFFFFFFFFFFFFFFFFFFFFF
@FS10000125:27:BPA73017-1634:1:1101:15930:1320 2:N:0:6
ATTGGCTTGAGCGTACTCGACGAAGTTAGCAGGGGGGGGGGGGGGGAA
+
,FFFFFFFFFFFFFFFFFFFFFFFFFFFFFFFFFFFFFFFF:FF:,FF
@FS10000125:27:BPA73017-1634:1:1101:16190:1320 2:N:0:6
ACCGCCTTGAGCGTACTCGACGAAGTTGTAGGGGGGGGGGGGGGGGAA
+
FFFFFFFFF:FFFFFFFFFFFFFFFFFFFFFFFFFFFFFFFF:F,,,F
@FS10000125:27:BPA73017-1634:1:1101:1360:1330 2:N:0:6
GAATGGTTGAGCGTACTCGACGAAGTTGGCAGGGGGGGGGGGGGGGAA
+
,,FFFFFFFFFFFFFFFFFFFFFFFFFFFFFFFFFFFFFFFFFFFF::
@FS10000125:27:BPA73017-1634:1:1101:1380:1330 2:N:0:6
TCCGGATTGAGCGTACTCGACGAAGTTATTGGGGGGGGGGGGGGGAAA
+
FFFFFFFFFFFFFFFFFFFFFFFFFFFFFFFFFFFFFFFFFFFFF:FF
@FS10000125:27:BPA73017-1634:1:1101:1710:1330 2:N:0:6
GAAAAATTGAGCGTACTCGACGAAGTTGCCGGGGGGGGGGGGGGGGGA
+
F:FFFFFFFFFFFFFFFFFFFFFFFFFFFFFFFFFFFFFFFFFFFFF,
@FS10000125:27:BPA73017-1634:1:1101:2350:1330 2:N:0:6
ATGAATTTGAGCGTACTCGACGAAGTTAACTGGGGGGGGGGGGGGGGA
+
FFFFFFFFFFFFFFFFFFFFFFFFFFFFFFFFFFFFFFFFFFFFF,F,
@FS10000125:27:BPA73017-1634:1:1101:2820:1330 2:N:0:6
TTCAATTTGAGCGTACTCGACGAAGTTCAAAGGGGGGGGGGGGGGAAA
+
F,FFFFFFFFFFFFFFFFFFFFFFFFFFFFFFFFFFFFFFFFFFF:,F
@FS10000125:27:BPA73017-1634:1:1101:4000:1330 2:N:0:6
ACGGCTTTGAGCGTACTCGACGAAGTTGGGCGGGGGGGGGGGGGGGAA
+
FFFFFFFFFFFFFFFFFFFFFFFFFFFFFFFFFFFFFFFFFFFFFFFF
@FS10000125:27:BPA73017-1634:1:1101:4530:1330 2:N:0:6
ATCGCGTTGAGCGTACTCGACGAAATTCAGAGGGGGGGGGGGGGGAAA
+
:FF,F,FFFFFFFFFFFFFFFFFFFFFFFFFFFFFFFFFFFFFFFFF,
@FS10000125:27:BPA73017-1634:1:1101:5950:1330 2:N:0:6
TTATAATTGAGCGTACTCGACGAAGGGGGGGGGGGGGGGAAATCGGAA
+
F,FFFFFFFFFFFFFFFFFFFFFFFFFFFFFFFFFFFFFF,,F,,,::
@FS10000125:27:BPA73017-1634:1:1101:8410:1330 2:N:0:6
CAACTATTGAGCGTACTCGACGAAGTTACACGGGGGGGGGGGGGGAAA
+
F,FFF,FFFFFFFFFFFFFFFFFFFFFF:FFFFFFFFFFFFFF,:F:,
@FS10000125:27:BPA73017-1634:1:1101:8440:1330 2:N:0:6
ATCAGCTTGAGCGTACTCGACGAAGTTGTTAGGGGGGGGGGGGGGGAA
+
:F,:F,FFFFFFFFFFFFFFFFFFFFFFFF,FFFFFFFFFFFFFF,,F
@FS10000125:27:BPA73017-1634:1:1101:9070:1330 2:N:0:6
TCCAACTTGAGCGTACTCGACGAAGTTGCCAGGGGGGGGGGGGGGAAA
+
FFFFFFFFFFFFFFFFFFFFFFFFFFFFFFFFFFFFFFFFFFFF,,FF
@FS10000125:27:BPA73017-1634:1:1101:10570:1330 2:N:0:6
ATCAGCTTGAGCGTACTCGACGAAGTTCAGAGGGGGGGGGGGGGGGAA
+
,FFFFFFFFFFFFFFFFFFFFFFFFFFFFFFFFFFFFFFFFFFFFFFF
@FS10000125:27:BPA73017-1634:1:1101:11440:1330 2:N:0:6
TTCATATTGAGCGTACTCGACGAAGGGGGGGGGGGGGGGGAAATCGGA
+
FFFFFFFFFFFFFFFFFFFFFFFFFFFFFFFFFFFFFFFF,:,F,,,F
@FS10000125:27:BPA73017-1634:1:1101:12790:1330 2:N:0:6
TCATCTTTGAGCGTACTCGACGAAGTTACAGGGGGGGGGGGGGGAAAT
+
,FFFFFFFFFFFFFFFFFFFFFFFFFFFFFFFFFFFFFFFFFFF,FFF
@FS10000125:27:BPA73017-1634:1:1101:14280:1330 2:N:0:6
CCTAGATTGAGCGTACTCGACGAAGTTTCCGGGGGGGGGGGGGGGGAA
+
FFFFFFFFFFFFFFFFFFFFFFFFFFFFFFFFFFFFFFFFFFFF,,::
@FS10000125:27:BPA73017-1634:1:1101:15380:1330 2:N:0:6
CTGTCATTGAGCGTACTCGACGAAGTTTGCGGGGGGGGGGGGGGGGAA
+
FFFFFFFFFFFFFFFFFFFFFFFFFFFFFFFFFFFFFFFFFFFFFF::
@FS10000125:27:BPA73017-1634:1:1101:15610:1330 2:N:0:6
TCCTGATTGAGCGTACTCGACGAAGTTACCGGGGGGGGGGGGGGGGGA
+
FFFFFFFFFFFFFFFFFFFFFFFFFFFFFFFFFFFFFFFFFFFFF:FF
@FS10000125:27:BPA73017-1634:1:1101:1770:1340 2:N:0:6
CACCCCTTGAGCGTACTCGACGAAGTTACGTGGGGGGGGGGGGGGGGG
+
,F,,,FFFFFFFFFFFFFFFFFFFFFF,,,FFFFFFFFFFFFFFFFFF
@FS10000125:27:BPA73017-1634:1:1101:1810:1340 2:N:0:6
TTATTTTTGAGCGTACTCGACGAAGTTCAACGGGGGGGGGGGGGGGGG
+
FFFFFFFFFFFFFFFFFFFFFFFFFFFFFFFFFFFFFFFFFFFFFFF,
@FS10000125:27:BPA73017-1634:1:1101:2700:1340 2:N:0:6
TTCAATTTGAGCGTACTCGACGAAGTTCAGCGGGGGGGGGGGGGGGAA
+
FFFFFFFFFFFFFFFFFFFFFFFFFFFFFFFFFFFFFFFFFFFFFFFF
@FS10000125:27:BPA73017-1634:1:1101:3450:1340 2:N:0:6
ATGGCGTTGAGCGTACTCGACGAAGTTAAACGGGGGGGGGGGGGGGGA
+
FFFFFFFFFFFFFFFFFFFFFFFFFFFFFFFFFFFFFFFFFFFFFF:F
@FS10000125:27:BPA73017-1634:1:1101:3510:1340 2:N:0:6
TCGTCTTTGAGCGTACTCGACGAAAGGGGGGGGGGGGGGGAAATCGGA
+
FFFFFFFFFFFFFFFFFFFFFFFFFFFFFFFFFFFFFFF,F,,FF,,,
@FS10000125:27:BPA73017-1634:1:1101:3520:1340 2:N:0:6
TACCATTTGAGCGTACTCGACGAAGTTGCAGGGGGGGGGGGGGGGAAT
+
FFFFFFFFFFFFFFFFFFFFFFFFFFFFFFFFFFFFFFFFFFFF,FF,
@FS10000125:27:BPA73017-1634:1:1101:6940:1340 2:N:0:6
ACACGTTTGAGCGTACTCGACGAAGGGGGGGGGGGGGGGGAAATCGGA
+
:FFF:FFFFFFFFFFFFFFFFFFFFFFFFFFFFFFFFFFF::,F:,,:
@FS10000125:27:BPA73017-1634:1:1101:9510:1340 2:N:0:6
CTACTCTTGAGCGTACTCGACGAAGTTGACCGGGGGGGGGGGGGGGAA
+
FFFFFFFFFFFFFFFFFFFFFFFFFFFFFFFFFFFFFFFFFFFFFFFF
@FS10000125:27:BPA73017-1634:1:1101:9880:1340 2:N:0:6
TTATTGTTGAGCGTACTCGACGAAGTTCTGAGGGGGGGGGGGGGGGAA
+
FFFFFFFFFFFFFFFFFFFFFFFFFFFFFFFFFFFFFFFFFFF:F:FF
@FS10000125:27:BPA73017-1634:1:1101:11490:1340 2:N:0:6
CTATCGTTGAGCGTACTCGACGAAGTTAGCAGGGGGGGGGGGGGGGAA
+
FFFFFFFFFFFFFFFFFFFFFFFFFFFFFFFFFFFFFFFFFFFFF,:F
@FS10000125:27:BPA73017-1634:1:1101:13700:1340 2:N:0:6
ATAATATTGAGCGTACTCGACGAAGTTATGTGGGGGGGGGGGGGGGGA
+
,FFFFFFFFFFFFFFFFFFFFFFFFFFFFFFFFFFFFFFFFFFFFFF,
@FS10000125:27:BPA73017-1634:1:1101:15000:1340 2:N:0:6
TAGGGATTGAGCGTACTCGACGAAGTTGGCGGGGGGGGGGGGGGGAAT
+
:FFFFFFFFFFFFFFFFFFFFFFFFFFFFFFFFFFFFFFFFFFF,:,,
@FS10000125:27:BPA73017-1634:1:1101:16120:1340 2:N:0:6
CTTCGGTTGAGCGTACTCGACGAAGTTCAGCGGGGGGGGGGGGGGGGA
+
FFFFFFFFFFFFFFFFFFFFFFFFFFFFFFFFFFFFFFFFFFFFFFFF
@FS10000125:27:BPA73017-1634:1:1101:16480:1340 2:N:0:6
CTTAGCTTGAGCGTACTCGACGAAGTTTCACGGGGGGGGGGGGGGGAA
+
F,FFFFFFFFFFFFFFFFFFFFFFFFFFFFFFFFFFFFFFFFFFF,:F
@FS10000125:27:BPA73017-1634:1:1101:1570:1350 2:N:0:6
ATTAATTTGAGCGTACTCGACGAAGTTTACTGGGGGGGGGGGGGGAAA
+
FFFFFFFFFFFFFFFFFFFFFFFFFFFFFFFFFFFFFFFFFFFFF:FF
@FS10000125:27:BPA73017-1634:1:1101:2350:1350 2:N:0:6
CAGGGGTTGAGCGTACTCGACGAAGTTCCAAGGGGGGGGGGGGGGGGG
+
FFF:FFF:FFFFFFFFFFFFFFFFFFFFFF:FFFFFFFFFFF,::,,:
@FS10000125:27:BPA73017-1634:1:1101:3430:1350 2:N:0:6
ATGGCGTTGAGCGTACTCGACGAAGTTAAACGGGGGGGGGGGGGGGGA
+
FFFFFFFFFFFFFFFFFFFFFFFFFFFFFFFFFFFFFFFFFFFFFF,F
@FS10000125:27:BPA73017-1634:1:1101:3450:1350 2:N:0:6
TTACATTTGAGCGTACTCGACGAAGTTCATAGGGGGGGGGGGGGGGAA
+
FFFFFFFFFFFFFFFFFFFFFFFFFFFFFFFFFFFFFFFFFFFFF:FF
@FS10000125:27:BPA73017-1634:1:1101:3760:1350 2:N:0:6
CCAAATTTGAGCGTACTCGACGAAGTTTGTGGGGGGGGGGGGGGGAAA
+
FFFFFFFFFFFFFFFFFFFFFFFFFFFFFFFFFFFFFFFFFFFFFF,F
@FS10000125:27:BPA73017-1634:1:1101:4230:1350 2:N:0:6
CACCTCCTTGAGCGTACTCGACGAAGTGGGGGGGGGGGGGGGGAGGTT
+
FFFFFFFFFF,FFFFFFFFFFFFFFFFFFFFFFF:FFFFFFF,F,,:,
@FS10000125:27:BPA73017-1634:1:1101:4360:1350 2:N:0:6
CTGGAGTTGAGCGTACTCGACGAAGTTGTAAGGGGGGGGGGGGGGGAA
+
FFFFFFFFFFFFFFFFFFFFFFFFFFFFFFFFFFFFFFFFFFFFF:FF
@FS10000125:27:BPA73017-1634:1:1101:4520:1350 2:N:0:6
TCCTCCTTGAGCGTACTCGACGAAGTTTGCCGGGGGGGGGGGGGGGAA
+
FFFFFFFFFFFFFFFFFFFFFFFFFFFFFFFFFFFFFFFFFFFFFF,F
@FS10000125:27:BPA73017-1634:1:1101:5140:1350 2:N:0:6
TTTGTTTTGAGCGTACTCGACGAAGGGGGGGGGGGGGGGAGATCGGAA
+
F:F::FFFFFFFFFFFFFFFFFFFFFFFFFFFFFFFFFF:,FF,:,,F
@FS10000125:27:BPA73017-1634:1:1101:5740:1350 2:N:0:6
TATCTATTGAGCGTACTCTACGAAGTTCCCAGGGGGGGGGGGGGGGGA
+
FFFFFFFFFFFFFFFFFFFFFFFFFFFFFFFFFFFFFFFFFFFFFFF,
@FS10000125:27:BPA73017-1634:1:1101:6350:1350 2:N:0:6
ATTAATTTGAGCGTACTCGACGAAGTTACTGGGGGGGGGGGGGGGGGG
+
FFFFFFFFFFFFFFFFFFFFFFFFFFFFFFFFFFFFFFFFFF:F:F:F
@FS10000125:27:BPA73017-1634:1:1101:7000:1350 2:N:0:6
TAACTATTGAGCGTACTCGACGAAGTTTCCGGGGGGGGGGGGGGGGGG
+
FFFFFFFFFFFFFFFFFFFFFFFFFFFFFFFFFFFFFFFFFFFFFF:F
@FS10000125:27:BPA73017-1634:1:1101:8150:1350 2:N:0:6
ATTCCATTGAGCGTACTCGACGAAGTTATACGGGCGGGGGGGGGGGGG
+
F,FFFFFFFFFFFFFFFFFFFFFFFFFFFFFFFFFFFFFFFFF:FFFF
@FS10000125:27:BPA73017-1634:1:1101:8450:1350 2:N:0:6
TTTATCCTTGAGCGTACTCGACGAAGTTGGCAGGGGGGGGGGGGGGGA
+
FF:FFFFFFFFFFFFFFFFFFFFFFFFFFFFFFFFFFFFFFFFFFF:F
@FS10000125:27:BPA73017-1634:1:1101:8460:1350 2:N:0:6
TTCGTATTGAGCGTACTCGACGAAGTTTTCAGGGGGGGGGGGGGGGGA
+
:FFFFFFFFFFFFFFFFFFFFFFFFFFFFFFFFFFFFFFFFFFFFFF,
@FS10000125:27:BPA73017-1634:1:1101:8980:1350 2:N:0:6
TCTTACTTGAGCGTACTCGACGAAGTTCTGCGGGGAGGGGGGGGGGGG
+
FFFFFFFFFFFFFFFFFFFFFFFFFFFFFFFFFFFFFFFFFFFFFF:,
@FS10000125:27:BPA73017-1634:1:1101:9550:1350 2:N:0:6
TTGCCTTTGAGCGTACTCGACGAAGTTTGCCGGGGGGGGGGGGGGGAA
+
F,FFFFFFFFFFFFFFFFFFFFFFFFFFFFFFFFFFFFFFFFFFFFFF
@FS10000125:27:BPA73017-1634:1:1101:9910:1350 2:N:0:6
CGATTATTGAGCGTACTCGACGAAGTTCGGGGGGGGGGGGGGAAAGTG
+
F,FFFFFFFFFFFFFFFFFFFFFFFFFFFFFFFFFFFFFFFF,FF,:,
@FS10000125:27:BPA73017-1634:1:1101:11340:1350 2:N:0:6
CTGTCATTGAGCGTACTCGACGAAGGGGGGGGGGGGGGGAGATCGGAA
+
FFFFFFFFFFFFFFFFFFFFFFFFFFFFFFFFFFFFFFFF,FFF,FF:
@FS10000125:27:BPA73017-1634:1:1101:11830:1350 2:N:0:6
CTTTATTTGAGCGTACTCGGCGAAGTTTAGTGGGGGAGGGGGGGGGGG
+
F,FFFFFFFFFFFFFFFFF,FFFFFFFFFFFFFFFFFFFFFFFF:,,F
@FS10000125:27:BPA73017-1634:1:1101:13800:1350 2:N:0:6
TAATATTTGAGCGTACTCGACGAAGTTGGGGAGGGGGGGGGGGGGGGG
+
,,FFF,FFFFFFFFFFFFFFFFFFFFFF,,FFFFFFFFFFFFFFFF,F
@FS10000125:27:BPA73017-1634:1:1101:15180:1350 2:N:0:6
TTATCGTTGAGCGTACTCGACGAAGTTCGTTGGGGGGGGGGGGGGGGA
+
F:FFFFFFFFFFFFFFFFFFFFFFFFFFFFFFFFFFFFFFFFFFFF,F
@FS10000125:27:BPA73017-1634:1:1101:15390:1350 2:N:0:6
TTTGCTTTGAGCGTACTCGACGAAGTTAGCAGGGGGGGGGGGGGGGAA
+
FFFFFFFFFFFFFFFFFFFFFFFFFFFFFFFFFFFFFFFFFFFFFFFF
@FS10000125:27:BPA73017-1634:1:1101:15430:1350 2:N:0:6
CTAGGGTTGAGCGTACTCGACGAAGTTGTAAGGGGGGGGGGGGGGGGA
+
FFFFFFFFFFFFFFFFFFFFFFFFFFFFFFFFFFFFFFFFFFFF::,,
@FS10000125:27:BPA73017-1634:1:1101:16160:1350 2:N:0:6
TTGGTCTTGAGCGTACTCGACGAAGTTGTTAGGGGGGGGGGGGGGGAA
+
FFFFFFFFFFFFFFFFFFFFFFFFFFFFFFFFFFFFFFFFFFFFF:FF
@FS10000125:27:BPA73017-1634:1:1101:1070:1360 2:N:0:6
AACTAATTGAGCGTACTCGACGAAGTTTAATGGGGGGGGGGGGGGGGG
+
FFF,FFFFFFFFFFFFFFFFFFFFFFFFFFFFFFFFFFFFFFFFFFFF
@FS10000125:27:BPA73017-1634:1:1101:1430:1360 2:N:0:6
CTTAAGTTGAGCGTACTCGACGAAGTTCAAAGGGGGGGGGGGGGGAAA
+
FFF:F,FFFFFFFFFFFFFFFFFFFFFF:F,FFFFFFFFFFFF:F:,,
@FS10000125:27:BPA73017-1634:1:1101:1440:1360 2:N:0:6
TATTTGTTGAGCGTACTCGACGAAGGGGGGGGGGGGGGGGGAAATTTG
+
::FFFFFFFFFFFFFFFFFFFFFFFFFFFFFFFFFFFFFFF::,,F,:
@FS10000125:27:BPA73017-1634:1:1101:1720:1360 2:N:0:6
GTACACTTGAGCGTACTCGACGAAGTTTGGTGGGGGGGGGGGGGGAAA
+
FF,:,,FFFFFFFFFFFFFFFFFFFFF,:,,FFFFFFFFFFFFFF,:F
@FS10000125:27:BPA73017-1634:1:1101:1760:1360 2:N:0:6
CCTGACTTGAGCGTACTCGACGAAGTTCTTTGGGGGGGGGGGGGGGGA
+
,,,FF,FFFFFFFFFFFFFFFFFFFFFF,,,,FFFFFFFFFFFFF,:,
@FS10000125:27:BPA73017-1634:1:1101:1910:1360 2:N:0:6
AATGCATTGAGCGTACTCGACGAAGTTGTGCGGGGGGGGGGGGGGAAA
+
FFFFFFFFFFFFFFFFFFFFFFFFFFFFFFFFFFFFFFFFFFFF,F,,
@FS10000125:27:BPA73017-1634:1:1101:2170:1360 2:N:0:6
CCCCCATTGAGCGTACTCGACGAGGTTGCATGGGGGGGGGGGGGGGGA
+
FFF:F:FFFFFFFFFFFFFFFFFFFFFFFFFFFFFFFFFFFFFFFF:F
@FS10000125:27:BPA73017-1634:1:1101:2780:1360 2:N:0:6
CATGGGTTGACGTACTCGACGAAGTTAGTAGGGGGGGGGGGGGGGAGA
+
F,FFFFFFFFFFFFFFFFFFFFFFFFFFFFFFFFFFFFFFFFFFF:,,
@FS10000125:27:BPA73017-1634:1:1101:2820:1360 2:N:0:6
TTCCTCTTGAGCGTACTCGACGAAGTGGGGGGGGGGGGGGGAAGTTCG
+
FFFFFFFFFFFFFFFFFFFFFFFFFFFFFFFFFFFFFFFFF,F,,,,:
@FS10000125:27:BPA73017-1634:1:1101:4460:1360 2:N:0:6
ATATTGTTGAGCGTACTCGACGAAGTTGTAGGGGGGGGGGGGGGGGGA
+
F:FFFFFFFFFFFFFFFFFFFFFFFFFFFFFFFFFFFFFFFFFFFFFF
@FS10000125:27:BPA73017-1634:1:1101:5980:1360 2:N:0:6
AATTGATTGAGCGTACTCGACGAAGTTAGTGGGGGGGGGGGGGGAGGT
+
FF,,,FFFFFFFFFFFFFFFFFFFFFFFFFFFFFFFFFFFFFF,,,,F
@FS10000125:27:BPA73017-1634:1:1101:6260:1360 2:N:0:6
TTGCCTTTGAGCGTACTCGACGAAGTTAATAGGGGGGGGGGGGGGGAA
+
,:FFFFFFFFFFFFFFFFFFFFFFFFFFFFFFFFFFFFFFFFFFFFFF
@FS10000125:27:BPA73017-1634:1:1101:8790:1360 2:N:0:6
TCTTCCTTGAGCGTACTCGACGAAGTTTAGTGGGGGGGGGGGGGGGGA
+
,FFFFFFFFFFFFFFFFFFFFFFFFFFFFFFFFFFFFFFFFFFF:F,F
@FS10000125:27:BPA73017-1634:1:1101:10240:1360 2:N:0:6
CACCGGTTGAGCGTACTCGACGAAGTTCTAGGGGGGGGGGGGGGGAAA
+
F:FFFFFFFFFFFFFFFFFFFFFFFFFFFFFFFFFFFFFFFFFF,FF,
@FS10000125:27:BPA73017-1634:1:1101:11700:1360 2:N:0:6
ATAACCTTGAGCGTACTCGACGAAGTTATTTGGGGGGGGGGGGGGGGA
+
:FFFFFFFFFFFFFFFFFFFFFFFFFFF,FFFFFFFFFFFFFFFFF,:
@FS10000125:27:BPA73017-1634:1:1101:16260:1360 2:N:0:6
TACTAATTGAGCGTACTCGACGAAGGGGGGGGGGGGGGGGAGATCGGA
+
,:FFFFFFFFFFFFFFFFFFFFFFFFF:FFFFFFFFFFFF,,::,,F:
@FS10000125:27:BPA73017-1634:1:1101:16410:1360 2:N:0:6
TTCGCTTTGAGCGTACTCGACGAAGTTCATGGGGGGGGGGGGGGGAAT
+
FF:FFFFFFFFFFFFFFFFFFFFFFFFFFFF:FFFFFFFFFF:F,:,F
@FS10000125:27:BPA73017-1634:1:1101:1440:1370 2:N:0:6
TATTTGTTGAGCGTACTCGACGAAGGGGGGGGGGGGGGGGGAAATTCG
+
,,FFFFFFFFFFFFFFFFFFFFFFFFFFFFFFFFFFFFFFF,F,,F,:
@FS10000125:27:BPA73017-1634:1:1101:1540:1370 2:N:0:6
ATGACTTTGAGCGTACTCGACGAAGTTTGCGGGGGGGGGGGGGGGAAA
+
:F:FFFFFFFFFFFFFFFFFFFFFFFFFFFFFFFFFFFFFFFFF,F,,
@FS10000125:27:BPA73017-1634:1:1101:1970:1370 2:N:0:6
AATCCTTTGAGCGTACTCGACGAAGGGGGGGGGGGGGGGGGGGGAAAT
+
,,FFFFFFFFFFFFFFFFFFFFFFFFFFFFFFFFFFFFFFF:F,::,,
@FS10000125:27:BPA73017-1634:1:1101:2180:1370 2:N:0:6
AATTGTTTGAGCGTACTCGACGAAGGGGGGGGGGGGGGGGAGATCGGA
+
::,F:FFFFFFFFFFFFFFFFFFFFFFFFFFFFFFFFFFFF,:F,,,,
@FS10000125:27:BPA73017-1634:1:1101:2810:1370 2:N:0:6
TATTATTTGAGCGTACTCGACGAAGGGGGGGGGGGGGGGAGATCGGAA
+
,:FFFFFFFFFFFFFFFFFFFFFFFFFFFFFFFFFFFFFF,:F:,,:,
@FS10000125:27:BPA73017-1634:1:1101:3410:1370 2:N:0:6
ATGGCGTTGAGCGTACTCGACGAAGTTAAACGGGGGGGGGGGGGGGGA
+
FFFFFFFFFFFFFFFFFFFFFFFFFFFFFFFFFFFFFFFFFFFFFFFF
@FS10000125:27:BPA73017-1634:1:1101:3910:1370 2:N:0:6
CATTATTTGAGCGTACTCGACGAAGTTTGCTGGGGGGGGGGGGGGGAA
+
FFFF:FFFFFFFFFFFFFFFFFFFFFFFFFFFFFFFFFFFFFFF,,:,
@FS10000125:27:BPA73017-1634:1:1101:5700:1370 2:N:0:6
CAACGTTTGAGCGTACTCGACGAAGTTTGAGGGGGGGGGGGGGGGAAA
+
FFFFFFFFFFFFFFFFFFFFFFFFFFFFFFFFFFFFFFFFFFFFFF,,
@FS10000125:27:BPA73017-1634:1:1101:7710:1370 2:N:0:6
AAGTACTTGAGCGTACTCGACGAAGTTCCAGGGGGGGGGGGGGGGAAA
+
FFFFFFFFFFFFFFFFFFFFFFFFFFFFFFFFFFFFFFFFFFFF,F,,
@FS10000125:27:BPA73017-1634:1:1101:8010:1370 2:N:0:6
TACGTATTGAGCGTACTCGACGAAGTTACAAGGGGGGGGGGGGGGAAA
+
FFFFFFFFFFFFFFFFFFFFFFFFFFFFFFFFFFFFFFFFFFFFFF,:
@FS10000125:27:BPA73017-1634:1:1101:8670:1370 2:N:0:6
ACACACTTGAGCGTACTCGACGAAGTTATTGGGGGGGGGGGGGGGGGA
+
FFFFFFFF:FFFFFFFFFFFFFFFFFFFFFFFFFFFFFFFFFFFFF,,
@FS10000125:27:BPA73017-1634:1:1101:10080:1370 2:N:0:6
GGGCATTTGAGCGTACTCGACGAAGGGGGGGGGGGGGGGGAGATCGGA
+
F,FFFFFFFFFFFFFFFF,,F,FF:FFFFFFFFFFFFFFF,,::,,,F
@FS10000125:27:BPA73017-1634:1:1101:10490:1370 2:N:0:6
TAGCGCTTGAGCGTACTCGACGAAGTTGGTGGGGGGGGGGGGGGGGGA
+
FFFFFFFFFFFFFFFFFFFFFFFFFFFFFFFFFFFFFFFFFFFFFFF,
@FS10000125:27:BPA73017-1634:1:1101:11630:1370 2:N:0:6
TTCATCTTGAGCGTACTCGACGAAGTTCAGTGGGGGGGGGGGGGGGAA
+
FFFFFFFFFFFFFFFFFFFFFFFFFFFFFFFFFFFFFFFFFFFF,,,,
@FS10000125:27:BPA73017-1634:1:1101:11790:1370 2:N:0:6
TTGGACTTGAGCGTACTCGACGAAGTTTAAAGGGGGGGGGGGGGGGGG
+
,FFFFFFFFFFFFFFFFFFFFFFFFFFFFFFFFFFFFFFFFFFFFFFF
@FS10000125:27:BPA73017-1634:1:1101:13050:1370 2:N:0:6
TTGGTATTGAGCGTACTCGACGAAGTTCAGAGGGGGGGGGGGGGGGAA
+
,FF:FFFFFFFFFFFFFFFFFFFFFFFFFFFFFFFFFFF:FFFFF,FF
@FS10000125:27:BPA73017-1634:1:1101:13910:1370 2:N:0:6
AACTTATTGAGCGTACTCGACGAAGTTTGCGGGGGGGGGGGGGGGGGA
+
,,,F:FFFFFFFFFFFFF,FFFFFFFFF,F,,FFFFFFFFFFF,:,,:
@FS10000125:27:BPA73017-1634:1:1101:13980:1370 2:N:0:6
TTCCTATTGAGCGTACTCGACGAAGTTTGCAGGGGGGGGGGGGGGGGA
+
FFFFFFFFFFFFFFFFFFFFFFFFFFFFFFFFFFFFFFFFFFFFFF,F
@FS10000125:27:BPA73017-1634:1:1101:14530:1370 2:N:0:6
AACGTATTGAGCGTACTCGACGAAGTGGGGGGGGGGGGGGGGAAATTC
+
::FFFFFFFFFFFFFFFFFFFFFFFFFFFFFFFFFFFFFFFF,FF,,,
@FS10000125:27:BPA73017-1634:1:1101:15480:1370 2:N:0:6
TTTTGATTGAGCGTACTCGACGAAGTTACTAGGGGGGGGGGGGGGGGA
+
FFFFFFFFFFFFFFFFFFFFFFFFFFFFFFFFFFFFFFFFFFFFFF,F
@FS10000125:27:BPA73017-1634:1:1101:15580:1370 2:N:0:6
TAGACATTGAGCGTACTCGACGAAGGGGGGGGGGGGGGGAATTCGGAA
+
FFFFFFFFFFFFFFFFFFFFFFFFFFFFFFFFFFFFFF,,,,F::,FF
@FS10000125:27:BPA73017-1634:1:1101:16420:1370 2:N:0:6
TATACTTTGAGCGTACTCGACGAAGGGGGGGGGGGGGGGGGAATTGGA
+
F:FFFFFFFFFFFFFFFFFFFFFFFFFFFFFFFFFFFFFF,,F,,,,F
@FS10000125:27:BPA73017-1634:1:1101:1120:1380 2:N:0:6
CATCGTTTGAGCGTACTCGACGAAGTTCCGGGGGGGGGGGGGGGGAAA
+
FFFFFFFFFFFFFFFFFFFFFFFFFFFFFFFFFFFFFFFFFFFF,FF:
@FS10000125:27:BPA73017-1634:1:1101:1670:1380 2:N:0:6
GCCGGTTTGAGCGTACTCGACGAAGTTGACAGGGGGGGGGGGGGGGGA
+
:FFFFFFFFFFFFFFFFFFFFFFFFFFFFFFFFFFFFFFFFFFFF:,F
@FS10000125:27:BPA73017-1634:1:1101:2070:1380 2:N:0:6
CAACTTTTGAGCGTACTCGACGAAGTTCATGGGGGGGGGGGGGGGGAA
+
FFFFFFFFFFFFFFFFFFFFFFFFFFFFFFFFFFFFFFFFFFFFF,FF
@FS10000125:27:BPA73017-1634:1:1101:2380:1380 2:N:0:6
CACAAATTGAGCGTACTCGACGAAGTTGAACGGGGGGGGGGGGGGGAA
+
F:FFFFFFFFFFFFFFFFFFFFFFFFFFFFFFFFFFFFFFFFFFFFFF
@FS10000125:27:BPA73017-1634:1:1101:3450:1380 2:N:0:6
CTACTATTGAGCGTACTCGACGAAGTTACCGGGGGGGGGGGGGGGAAA
+
F,FFFFFFFFFFFFFFFFFFFFFFFFFFFFFFFFFFFFFFFFFF,F:,
@FS10000125:27:BPA73017-1634:1:1101:4230:1380 2:N:0:6
AAACTTTTGAGCGTACTCGACGAAGTTGAACGGGGGGGGGGGGGGGAA
+
FFFFFFFFFFFFFFFFFFFFFFFFFFFFFFFFFFFFFFFFFFFFF,FF
@FS10000125:27:BPA73017-1634:1:1101:6190:1380 2:N:0:6
TCCGGTTTGAGCGTACTCGACGAAGTTGGGGGGGGGGGGGGGGGGAAA
+
,FFFFFFFFFFFFFFFFFFFFFFFFFFFFFFFFFFFFFFFFFFF,FF,
@FS10000125:27:BPA73017-1634:1:1101:7190:1380 2:N:0:6
CATTGATTGAGCGTACTCGACGAAGTGGGGGGGGGGGGGGAATTCGGA
+
FFFFFFFFFFFFFFFFFFFFFFFFFFFFFFFFFFFFFFF,F,,FF,,,
@FS10000125:27:BPA73017-1634:1:1101:7230:1380 2:N:0:6
ATAATATTGAGCGTACTCGACGAAGTTGCCGGGGGGGGGGGGGGGAAA
+
F,FFFFFFFFFFFFFFFFFFFFFFFFFFFFFFFFFFFFFFFFFFF:F,
@FS10000125:27:BPA73017-1634:1:1101:8470:1380 2:N:0:6
TTGAGCTTGAGCGTACTCGACGAAGTTCGTAGGGGGGGGGGGGGGGAA
+
FF,::FFFFFFFFFFFFFFFFFFFFFFFFFFFFFFFFFFFFFFFF,FF
@FS10000125:27:BPA73017-1634:1:1101:9200:1380 2:N:0:6
CCTCAGTTGAGCGTACTCGACGAAGTTATTGGGGGGGGGGGGGGGAAA
+
FF,FF,FFFFFFFFFFFFFFFFFFFFF::F,FFFFFFFFFFFFF:FF,
@FS10000125:27:BPA73017-1634:1:1101:9980:1380 2:N:0:6
CCCCCTTTGAGCGTACTCGACGAAGTTGCCAGGGGGGGGGGGGGGGAA
+
FFFFFFFFFFFFFFFFFFFFFFFFFFFFFFFFFFFFFFFFFFFFFF,F
@FS10000125:27:BPA73017-1634:1:1101:10720:1380 2:N:0:6
ATATCTTTGAGCGTACTCGACGAAGTTGCAAAGGGGGGGGGGGGGGGG
+
F,FFFFFFFFFFFFFFFFFFFFFFFFFFFFFFFFFFFFFFFFFFFF:F
@FS10000125:27:BPA73017-1634:1:1101:11250:1380 2:N:0:6
ATGCTTTTGAGCGTACTCGACGAAGTTTAGCGGGGGGGGGGGGGGGAA
+
F,FFFFFFFFFFFFFFFFFFFFFFFFFFFFFFFFFFFFFFFFFFF,FF
@FS10000125:27:BPA73017-1634:1:1101:13240:1380 2:N:0:6
TTATAATTGAGCGTACTCGACGAAGTTAGCCGGGGGGGGGGGGGGGAA
+
,:F:FFFFFFFFFFFFFFFFFFFFFFFFFFFFFFFFFFFFFFFF,FF,
@FS10000125:27:BPA73017-1634:1:1101:13260:1380 2:N:0:6
TTAAGATTGAGCGTACTCGACGAAGTTCCATGGGGGGGGGGGGGGGAA
+
F:FFFFFFFFFFFFFFFFFFFFFFFFFFFFFFFFFFFFFFFFFFFF,F
@FS10000125:27:BPA73017-1634:1:1101:16480:1380 2:N:0:6
ATCTCATTGAGCGTACTCGACGAAGTTGCACGGGGGGGGGGGGGGGGA
+
F:FFFFFFFFFFFFFFFFFFFFFFFFFFFFFFFFFFFFFFFFFFF:F:
@FS10000125:27:BPA73017-1634:1:1101:1130:1390 2:N:0:6
CTGGAATTGAGCGTACTCGACGAAGTGGGGGGGGGGGGGGGAAATCGG
+
FFFFFFFFFFFFFFFFFFFFFFFFFFFFFFFFFFFFFFFFFF,,F:,:
@FS10000125:27:BPA73017-1634:1:1101:3160:1390 2:N:0:6
CCAAGGTTGAGCGTACTCGACGAAGTTGAAAGGGGGGGGGGGGGGGAA
+
FF:,,:FFFFFFFFFFFFFFFFFFFFFF,FFFFFFFFFFFFFFFF,F:
@FS10000125:27:BPA73017-1634:1:1101:3510:1390 2:N:0:6
ACGGCCTTGAGCGTACTCGACGAAGTTTGCAGGGGGGGGGGGGGGGGG
+
:F,FFFFFFFFFFFFFFFFFFFFFFFFFFFF:FFFFFFFFFFFFFFF:
@FS10000125:27:BPA73017-1634:1:1101:3650:1390 2:N:0:6
TAAACATTGAGCGTACTCGACGAAGTTGGATGGGGGGGGGGGGGGGGA
+
FFFFFFFFFFFFFFFFFFFFFFFFFFFFFFFFFFFFFFFFFFFFFFFF
@FS10000125:27:BPA73017-1634:1:1101:4010:1390 2:N:0:6
TCAATCTTGAGCGTACTCGACGAAGTTCACAGGGGGGGGGGGGGGGGA
+
,FF,FFFFFFFFFFFFFFFFFFFFFFFFFF:FFFFFFFFFFFFFFF,F
@FS10000125:27:BPA73017-1634:1:1101:5120:1390 2:N:0:6
CTTCAATTGAGCGTACTCGACGAAGTTGCGAGGGGGGGGGGGGGGGAA
+
F,FFFFFFFFFFFFFFFFFFFFFFFFFFFFFFFFFFFFFFFFFFF:FF
@FS10000125:27:BPA73017-1634:1:1101:5820:1390 2:N:0:6
TTCCATTTGAGCGTACTCGACGAAGTTGGCAGGGGGGGGGGGGAGGGG
+
,FF:::FFFFFFFFFFFFFFFFFFFFFFFFFFFFFFFFFFFFF,F:,:
@FS10000125:27:BPA73017-1634:1:1101:6090:1390 2:N:0:6
TTATATTTGAGCGTACTCGACGAAGTTGGTAAGGGGGGGGGGGGGGGA
+
FFFFFFFFFFFFFFFFFFFFFFFFFFFFFFFFFFFFFFFFFFF:F::,
@FS10000125:27:BPA73017-1634:1:1101:6210:1390 2:N:0:6
CCACAATTGAGCGTACTCGACGAAGTTTGGGGGGGGGGGGGGGGGGGA
+
FFFFFFFFFFFFFFFFFFFFFFFFFFFFFFFFFFFFFFFFFFFFFF::
@FS10000125:27:BPA73017-1634:1:1101:8190:1390 2:N:0:6
TATAATTTGAGCGTACTCGACGAAGTTGGCCGGGGGGGGGGGGGGGAA
+
,:FFFFFFF,FFFFFFFFFFFFFFFFFFFFFFFFFFFFFFFFFFF,FF
@FS10000125:27:BPA73017-1634:1:1101:8820:1390 2:N:0:6
TTTTTCTTGAGCGTACTCGACGAAGTTTGAAGGGGGGGGGGGGGGGAA
+
FFF:FFFFFFFFFFFFFFFFFFFFFFFFFFFFFFFFFFFFFFFFFFFF
@FS10000125:27:BPA73017-1634:1:1101:8960:1390 2:N:0:6
TAGTACTTGAGCGTACTCGACGAAGTTAACTGGGGGGGGGGGGGGGGG
+
FFFFFFFFFFFFFFFFFFFFFFFFFFFFFFFFFFFFFFFFFFFFFF:F
@FS10000125:27:BPA73017-1634:1:1101:13340:1390 2:N:0:6
GGGGTTTTGAGCGTACTCGACGAAGTTTTCGGGGGGGGGGGGGGGAGA
+
,,:F::FFFFFFFFFFFFFFFFFFFF:FFFFFFFFFFFFFFFFFFF:F
@FS10000125:27:BPA73017-1634:1:1101:14850:1390 2:N:0:6
CCTAAATTGAGCGTACTCGACGAAGTTACCGGGGGCGGGGGGGGGGGG
+
FFFFFFFFFFFFFFFFFFFFFFFFFFFFFFFFFFFF:FFFFFFFFF::
@FS10000125:27:BPA73017-1634:1:1101:14910:1390 2:N:0:6
TTGATTTTGAGCGTACTCAACGAAGTTCGTTGGGGGGGGGGGGGGGGA
+
,F,FFFFFFFFFFFFFFFFFFFFFFFFFFFFFFFFFFFFFFFF:F,,F
@FS10000125:27:BPA73017-1634:1:1101:15990:1390 2:N:0:6
ATCGAATTGAGCGTACTCGACGAAGTTACTAGGGGGGGGGGGGGGGAA
+
,F:FFFFFFFFFFFFFFFFFFFFFF,F,,FFFFFFFFFFFFFFFFF:F
@FS10000125:27:BPA73017-1634:1:1101:1000:1400 2:N:0:6
ATGACGTTGAGCGTACTCGACGAAGTTGGCTGGGGGGGGGGGGGGGGA
+
F,FFFFFFFFFFFFFFFFFFFFFFFFFFFFFFFFFFFFFFFFFFFF,F
@FS10000125:27:BPA73017-1634:1:1101:1070:1400 2:N:0:6
CCTGCCTTGAGCGTACTCGACGAAGTTAGCTGGGGGGGGGGGGGGGAA
+
FFFFFFFFFFFFFFFFFFFFFFFFFFFFFFFFFFFFFFFFFFFFFFFF
@FS10000125:27:BPA73017-1634:1:1101:1760:1400 2:N:0:6
TTACTGTTGAGCGTACTCGACGAAGTTCTGAGGGGGGGGGGGGGGGAA
+
FFFFFFFFFFFFFFFFFFFFFFFFFFFFFFFFFFFFFFFFFFFFFFFF
@FS10000125:27:BPA73017-1634:1:1101:4260:1400 2:N:0:6
CTTGCATTGAGCGTACTCGACGAAGTTCGAGGGGGGGGGGGGGGGAAA
+
FFFFFFFFFFFFFFFFFFFFFFFFFFFFFFFFFFFFFFFFFFFFFF,F
@FS10000125:27:BPA73017-1634:1:1101:7720:1400 2:N:0:6
ATGGTTTTGAGCGTACTCGACGAAGTTCCGGGGGGGGGGGGGGGAAAT
+
FFFFFFFFFFFFFFFFFFFFFFFFFFFFFFFFFFFFFFFFFFF,FF,F
@FS10000125:27:BPA73017-1634:1:1101:8680:1400 2:N:0:6
TCGGATTTGAGCGTACTCGACGAAGTTGGTCGGGGGGGGGGGGGGGGA
+
,F:FFFFFFFFFFFFFFFFFFFFFFFFFFFFFFFFFFFFFFFFFFFFF
@FS10000125:27:BPA73017-1634:1:1101:9140:1400 2:N:0:6
TTCTATTTGAGCGTACTCGACGAAGTTGGATGGGGGGGGGGGGGGGGG
+
F,FFFFFFFFFFFFFFFFFFFFFFFFFFFFFFFFFFFFFFFFFFFFF:
@FS10000125:27:BPA73017-1634:1:1101:10370:1400 2:N:0:6
CCTCCCTTGAGCGTACTCGACGAAGTTGTCAGGGGGGGGGGGGGGGGA
+
FFFFFFFFFFFFFFFFFFFFFFFFFFFFFFFFFFFFFFFFFFFFF:,F
@FS10000125:27:BPA73017-1634:1:1101:10740:1400 2:N:0:6
CCTGGTTTGAGCGTACTCGACGAAAGTGGTGGGGGGGGGGGGGGGGGA
+
FFFFFFFFFFFFFFFFFFFFFFFFFFFFFFFFFFFFFFFFFFFFFFF:
@FS10000125:27:BPA73017-1634:1:1101:11770:1400 2:N:0:6
TATCGTTTGAGCGTACTCGACGAAGTTAGCAGGGGGGGGGGGGGGAAA
+
FFFFFFFFFFFFFFFFFFFFFFFFFFFFFFFFF,FF::FFF,,,,FFF
@FS10000125:27:BPA73017-1634:1:1101:15040:1400 2:N:0:6
AAGAGGTTGAGCGTACTCGACGAAGTTATCTGGGGGGGGGGGGGGGGA
+
:F,:,,FFFFFFFFFFFFFFFFFFFFF,F:FFFFFFFFFFFFFFF:,F
@FS10000125:27:BPA73017-1634:1:1101:15990:1400 2:N:0:6
TCAGTCTTGAGCGTACTCGACGAAGTTGCACGGGGGGGGGGGGGGGGG
+
FFFFFFFFF:FFFFFFFFFFFFFFFFFFFFFFFFFFFFFFFFFF,,,F
@FS10000125:27:BPA73017-1634:1:1101:1950:1410 2:N:0:6
TCCCCCTTGAGCGTACTCGACGAAGTTGTCAGGGGGGGGGGGGGGGGA
+
FFFFFFFFFFFFFFFFFFFFFFFFFFFF,FF,FFFFFFFFFFFFFF::
@FS10000125:27:BPA73017-1634:1:1101:2260:1410 2:N:0:6
AATACGTTGAGCGTACTCGACGAAGTGGGGGGGGGGGGGGGAGATCGG
+
,,FFFFFFFFFFFFFFFFFFFFFFFFFFFFFFFFFFFFFFF:,F:,,F
@FS10000125:27:BPA73017-1634:1:1101:2350:1410 2:N:0:6
CTTTCCTTGAGCGTACTCGACGAAGTTAACTGGGGGGGGGGGGGGGAA
+
F,FFFFFFFFFFFFFFFFFFFFFFFFFFFFFFFFFFFFFFFFFFF,F,
@FS10000125:27:BPA73017-1634:1:1101:3980:1410 2:N:0:6
TACTAGTTGAGCGTACTCGACGAAGTTTGGGGGGGGGGGGGGGGGGAA
+
FFFFFFFFFFFFFFFFFFFFFFFFFFFFFFFFFFFFFFFFFFFFF,FF
@FS10000125:27:BPA73017-1634:1:1101:5060:1410 2:N:0:6
GGATGATTGAGCGTACTCGACGAAGGGGGGGGGGGGGGGAAATCCGAA
+
F:,FFFFFFFFFFFFFFFFFFFFFFFFF,,:,,F,F,FFF,:FF,F,,
@FS10000125:27:BPA73017-1634:1:1101:5190:1410 2:N:0:6
CAATAGTTGAGCGTACTCGACGAAGTTCAAAGGGGGGGGGGGGGGGAA
+
FFFFFFFFFFFFFFFFFFFFFFFFFFFFFFFFFFFFFFFFFFFF:,FF
@FS10000125:27:BPA73017-1634:1:1101:5620:1410 2:N:0:6
TCACGTTTGAGCGTACTCGACGAAGTTGTTGGGGGGGGGGGGGGGGAA
+
FFFFFFFFFFFFFFFFFFFFFFFFFFFFFFFFFFFFFFFFFFFFFFFF
@FS10000125:27:BPA73017-1634:1:1101:6020:1410 2:N:0:6
ATCAAATTGAGCGTACTCGACGAAGTTGCCGGGGGGGGGGGGGGAAAT
+
FFFFFFFFFFFFFFFFFFFFFFFFFFFFFFFFFFFFFFFFFFFF,FF,
@FS10000125:27:BPA73017-1634:1:1101:6270:1410 2:N:0:6
TACTACTTGAGCGTACTCGACGAAGTTTTCTGGGGGGGGGGGGGGGAA
+
,:F::FFFFFFFFFFFFFFFFFFFFFF::,,,FFFFFFFFFFFFFFFF
@FS10000125:27:BPA73017-1634:1:1101:9450:1410 2:N:0:6
GACTACTTGAGCGTACTCGACGAAGTTAAATGGGGGGGGGGGGGGGAA
+
FFFFFFFFFFFFFFFFFFFFFFFFFFFFFFFFFFFFFFFFFFFFF,FF
@FS10000125:27:BPA73017-1634:1:1101:10050:1410 2:N:0:6
CATGGCTTGAGCGTACTCGACGAAGTTGCTGGGGGGGGGGGGGGGAAT
+
FFFFFFFFFFFFFFFFFFFFFFFFFFFFFFFFFFFFFFFFFFFF,:,:
@FS10000125:27:BPA73017-1634:1:1101:10310:1410 2:N:0:6
TTCTGATTGAGCGTACTCGACGAAGTTACCAGGGGGAGGGGGGGGGGG
+
,FFFFFFFFFFFFFFFFFFFFFFFFFFFFFFFFFFFFFFFFFFFFFFF
@FS10000125:27:BPA73017-1634:1:1101:10480:1410 2:N:0:6
GCTTTATTGAGCGTACTCGACGAAGTTCGTTAGGGGGGGGGGGGGGGG
+
,FFFFFFFFFFFFFFFFFFFFFFFFFFFFFFFFFFFFFFFFFFFFFFF
@FS10000125:27:BPA73017-1634:1:1101:10570:1410 2:N:0:6
TATTTATTGAGCGTACTCGACGAAGTTGAAAGGGGGGGGGGGGGGGAA
+
FFFFFFFFFFFFFFFFFFFFFFFFFFFFFFFFFFFFFFFFFFFF:,FF
@FS10000125:27:BPA73017-1634:1:1101:11470:1410 2:N:0:6
CCTAGGGGGGGGGGGGGGGAGATTGGAAAAGCCTCGTGTAGGGAAAAA
+
,FF:,,,,F:F,F,::::FF,,F,,,FF,F,:,::,F,:,::,FF:F:
@FS10000125:27:BPA73017-1634:1:1101:14030:1410 2:N:0:6
TTGTTTTTGAGCGTACTCGACGAAGTTCACGGGGGGGGGGGGGGGGAA
+
,FFFFFFFFFFFFFFFFFFFFFFFFFFFFFFFFFFFFFFFFFFFF,FF
@FS10000125:27:BPA73017-1634:1:1101:14590:1410 2:N:0:6
TCAAGGTTGAGCGTACTCGACGAAGTTCCACGGGGGGGGGGGGGGGAA
+
,FFFFFFFFFFFFFFFFFFFFFFFFFFFFFFFFFFFFFFFFFFF:,FF
@FS10000125:27:BPA73017-1634:1:1101:15620:1410 2:N:0:6
CTTCATTTGAGCGTACTCGACGAAGTTACAAGGAGGGGGGGGGGGGGG
+
FFFFFFFFFFFFFFFFFFFFFFFFFFFFFFFFFFFFFFFFFFFFF,F:
@FS10000125:27:BPA73017-1634:1:1101:16140:1410 2:N:0:6
TGATATTTGAGCGTACTCGACGAAGGGGGGGGGGGGGGGAGATCGGAA
+
,FF:FFFFFFFFFFFFFFFFFFFFFFFFFFFFFFFFFFFF,:FF,FF,
@FS10000125:27:BPA73017-1634:1:1101:1760:1420 2:N:0:6
ACCTACTTGAGCGTACTCGACGAAGTTGGTTGGGGGGGGGGGGGGGGA
+
FFFF,FFFFFFFFFFFFFFFFFFFFFFFFFFFFFFFFFFFFFFFFFF,
@FS10000125:27:BPA73017-1634:1:1101:2860:1420 2:N:0:6
GCCTCATTGAGCGTACTCGACGAAGTTGACAGGGGGGGGGGGGGGGGA
+
,FFFFFFFFFFFFFFFFFFFFFFFFFFFFFFFFFFFFFFFFFFFFF,F
@FS10000125:27:BPA73017-1634:1:1101:5530:1420 2:N:0:6
TTTAACTTGAGCGTACTCGACGAAGTTCAGCTGGGGGGGGGGGGGGGA
+
,FFFFFFFFFFFFFFFFFFFFFFFFFFFFFFFFFFFFFFFFFFFFF,F
@FS10000125:27:BPA73017-1634:1:1101:6030:1420 2:N:0:6
TTTTATTTGAGCGTACTCGACGAAGTTGTCCGGGGGGGGGGGGGGAAA
+
F,FFFFFFFFFFFFFFFFFFFFFFFFFFFFF,FFFFFFFFFFFF:::,
@FS10000125:27:BPA73017-1634:1:1101:6070:1420 2:N:0:6
CACCGTTTGAGCGTACTCGACGAAGTTTTGAGGGGGGGGGGGGGGGAA
+
FFFFFFFFFFFFFFFFFFFFFFFFFFFFFFFFFFFFFFFFFFFF:,FF
@FS10000125:27:BPA73017-1634:1:1101:7510:1420 2:N:0:6
TCATTATTGAGCGTACTCGACGAAGTTGGTGGGGGGGGGGGGGGGGAA
+
FFFFFFFFFFFFFFFFFFFFFFFFFFFFFFFFFFFFFFFFFFFFF,FF
@FS10000125:27:BPA73017-1634:1:1101:9550:1420 2:N:0:6
GTAGATTTGAGCGTACTCGACGAAGTTGGGGGGGGGGGGGGGGGAAGT
+
F,F:FFFFFFFFFFFFFFFFFFFFFFFFFFFFFFFFFFFFFFF,F,,,
@FS10000125:27:BPA73017-1634:1:1101:9580:1420 2:N:0:6
TCTCATTTGAGCGTACTCGACGAAGTTGGGAGGGGGGGGGGGGGGGGA
+
FFFFFFFFFFFFFFFFFFFFFFFFFFFFFFFFFFFFFFFFFFFFFF,:
@FS10000125:27:BPA73017-1634:1:1101:9650:1420 2:N:0:6
ATTTTGTTGAGCGTACTCGACGAAGTTTGGCGGGGGGGGGGGGGGGGA
+
,,,,FFFFFFFFFFFFFFFFFFFFFFFF,,F,FFFFFFFFFFFF:FFF
@FS10000125:27:BPA73017-1634:1:1101:11850:1420 2:N:0:6
AGGAGGTTGAGCGTACTCGACGAAGTTGCTAGGGGGGGGGGGGGGGAA
+
F,FFFFFFFFFFFFFFFFFFFFFFFFFFFFFFFFFFFFFFFFFFF:FF
@FS10000125:27:BPA73017-1634:1:1101:11890:1420 2:N:0:6
CTTTAATTGAGCGTACTCGACGAAGTTTGCGGGGGGGGGGGGGGGGAA
+
FFFFFFFFFFFFFFFFFFFFFFFFFFFFFFFFFFFFFFFFFFFFF,FF
@FS10000125:27:BPA73017-1634:1:1101:12220:1420 2:N:0:6
TATCGTTTGAGCGTACTCGACGAAGTTTGTCGGGGGGGGGGGGGGGAA
+
FFFFFFFFFFFFFFFFFFFFFFFFFFFFFFFFFFFFFFFFFFFFFFFF
@FS10000125:27:BPA73017-1634:1:1101:12630:1420 2:N:0:6
TTCTCCTTGAGCGTACTCGACGAAGTTAATGGGGGGGGGGGGGGGGGG
+
FFF:FFFFFFFFFFFFFFFFFFFFFFFFFFFFFFFFFFFFFFFF::,F
@FS10000125:27:BPA73017-1634:1:1101:13300:1420 2:N:0:6
TTAAGATTGAGCGTACTCGACGAAGTTCCATGGGGGGGGGGGGGGGGA
+
F,FF:FFFFFFFFFFFFFFFFFFFFFFFFFFFFFFFFFFFFF:F:FFF
@FS10000125:27:BPA73017-1634:1:1101:14860:1420 2:N:0:6
AATCGCTTGAGCGTACTCGACGAAGTTCTGGGGGGGGGGGGGGGGGAA
+
FFFFFFFFFFFFFFFFFFFFFFFFFFFFFFFFFFFFFFFFFFFFF:,F
@FS10000125:27:BPA73017-1634:1:1101:15070:1420 2:N:0:6
TATACATTGAGCGTACTCGACGAAGTGGGGGGGGGGGGGGGAATTCGA
+
F:FFFFFFFFFFFFFFFFF:FFFFFFFFFFFFFFFFFFFF::,,FF,,
@FS10000125:27:BPA73017-1634:1:1101:15600:1420 2:N:0:6
TATCTTTTGAGCGTACTCGACGAAGTTCCGCGGGGGGGGGGGGGGGGG
+
F,FFFFFFFFFFFFFFFFFFFFFFFFFFFFFFFFFFFFFFFFFFFFF:
@FS10000125:27:BPA73017-1634:1:1101:15740:1420 2:N:0:6
TGTCACTTGAGCGTACTCGACGAAGTTCGCGGGGGGGGGGGGGGGGGA
+
,,,FFFFFFFFFFFFFFFFFFFFFFFFFFF:FFFFFFFFFFFFF:,,F
@FS10000125:27:BPA73017-1634:1:1101:2320:1430 2:N:0:6
TATCGGTTGAGCGTACTCACGAAGTTAGCGGGGGGGGGGGGGGGGGAA
+
FFFFFFFFFFFFFFFFFFFFFFFFFFFFFFFFFFFFFFFFFFFF,,F,
@FS10000125:27:BPA73017-1634:1:1101:2750:1430 2:N:0:6
ACAATTTTGAGCGTACTCGACGAGGTTGCAAGGGGGGGGGGGGGGGAA
+
FFFFFFFFFFFFFFFFFFFFFFFFFFFFFFFFFFFFFFFFFFFFFF,F
@FS10000125:27:BPA73017-1634:1:1101:2870:1430 2:N:0:6
TTTAGATTGAGCGTACTCGACGAAGTTAGTGGGGGGGGGGGGGGGGGA
+
FFFFFFFFFFFFFFFFFFFFFFFFFFFFFFFFFFFFFFFFFFFFFFF:
@FS10000125:27:BPA73017-1634:1:1101:3010:1430 2:N:0:6
TTCCTCTTGAGCGTACTCGACGAAGTGGGGGGGGGGGGGGGGAAATCG
+
FFFFFFFFFFFFFFFFFFFFFFFFFFFFFFFFFFFFFFFFF:F::F,:
@FS10000125:27:BPA73017-1634:1:1101:5210:1430 2:N:0:6
TTAGCCTTGAGCGTACTCGACGAAGTTTTTCCGGGGGGGGGGGGGGGA
+
F,FF,FFFFFFFFFFFFFFFFFFFFFF:,,,:FFFFFFFFFFFFFF:F
@FS10000125:27:BPA73017-1634:1:1101:6080:1430 2:N:0:6
TTGGTTTTGAGCGTACTCGACGAAGTTACTAAGGGGGGGGGGGGGGAA
+
F:FFFFFFFFFFFFFFFFFFFFFFFFFFFFF:FFFFFFFFFFFFF,,F
@FS10000125:27:BPA73017-1634:1:1101:7630:1430 2:N:0:6
TCCCCTTTGAGCGTACTCGACGAAGTTAGCCGGGGGGGGGGGGGGGGG
+
FFFFFFFFFFFFFFFFFFFFFFFFFFFFFFFFFFFFFFFFFFFFFFFF
@FS10000125:27:BPA73017-1634:1:1101:9300:1430 2:N:0:6
CTCATATTGAGCGTACTCGACGAAGTTGCTAGGGGGGGGGGGGGGGGA
+
F,,,:FFFFFFFFFFFFFFFFFFFFFFFF,FFFFFFFFFFFFF:F,FF
@FS10000125:27:BPA73017-1634:1:1101:9340:1430 2:N:0:6
ATTGTTTTGAGCGTACTCGACGAAGTTTACTGGGGGGGGGGGGGGGGA
+
:FFFFFFFFFFFFFFFFFFFFFFFFFFFFFFFFFFFFFFFFFFFFF:F
@FS10000125:27:BPA73017-1634:1:1101:11120:1430 2:N:0:6
CGAGGCTTGAGCGTACTCGACGAAGTTCTAGGGGGGGGGGGGGGGGGG
+
F,FFFFFFFFFFFFFFFFFFFFFFFFFFFFFFFFFFFFFFFFFFFF:F
@FS10000125:27:BPA73017-1634:1:1101:11990:1430 2:N:0:6
CTATGATTGAGCGTACTCGACGAAGTTGGGGGGGGGGGGGGGAATTCG
+
FFFFFFFFFFFFFFFFFFFFFFFFFFFFFFFFFFFFFFFFF,,,,F,:
@FS10000125:27:BPA73017-1634:1:1101:12480:1430 2:N:0:6
TTATAATTGAGCGTACTCGACGAAGTTCGACGGGGGGGGGGGGGGGGA
+
FFFFFFFFFFFFFFFFFFFFFFFFFFFFFFFFFFFFFFFFFFFFFFF,
@FS10000125:27:BPA73017-1634:1:1101:14930:1430 2:N:0:6
TCTAACTTGAGCGTACTCGACGAAGTTGCGAGGGGGGGGGGGGGGGAA
+
FFFFFFFFFFFFFFFFFFFFFFFFFFFFFFFFFFFFFFFFFFFFF:FF
@FS10000125:27:BPA73017-1634:1:1101:15090:1430 2:N:0:6
TTCAGATTGAGCGTACTCGACGAAGTTGGTAGGGGGGGGGGGGGGGAA
+
FFFFFFFFFFFFFFFFFFFFFFFFFFFFFFFFFFFFFFFFFFFFFFFF
@FS10000125:27:BPA73017-1634:1:1101:15180:1430 2:N:0:6
TAGTATTTGAGCGTACTCGACGAAGTTACATGGGGGGGGGGGGGGGAA
+
FFFFFFFFFFFFFFFFFFFFFFFFFFFFFFFFFFFFFFFFFFFFFFFF
@FS10000125:27:BPA73017-1634:1:1101:1360:1440 2:N:0:6
CCAGCATTGAGCGTACTCGACGAAGTTTAGTGGGGGGGGGGGGGGAAA
+
FFFFFFFFFFFFFFFFFFFFFFFFFFFFFFFFFFFFFFFFFFFFF,:F
@FS10000125:27:BPA73017-1634:1:1101:2960:1440 2:N:0:6
ATTGTATTTGAGCGTACTCGACGAAGTTATGCGGGGGGAGGGGGGGGG
+
FF,:FFFFF,F,F,F,FFF:,F,FF:FFFF:FFFFFFFFFFFFFFFF,
@FS10000125:27:BPA73017-1634:1:1101:2980:1440 2:N:0:6
TAACGCTTGAGCGTACTCGACGAAGTTCTGTGGGGGGGGGGGGGGGAA
+
FFFFFFFFFFFFFFFFFFFFFFFFFFFFFFFFFFFFFFFFFFFFFF,F
@FS10000125:27:BPA73017-1634:1:1101:4660:1440 2:N:0:6
TTCAATTTGAGCGTACTCGACGAAGTTGGCGGGGGGGGGGGGGGGGAG
+
,,::F:FFFFFFFFFFFFFFFFFFFFF,FFFFFFFFFFFFFF:,F:,F
@FS10000125:27:BPA73017-1634:1:1101:6180:1440 2:N:0:6
TATGTCTTGAGCGTACTCGACGAAGTTGGCGGGGGGGGGGGGGGGGGA
+
,,:FFFFFFFFFFFFFFFFFFFFFFFFFFFFFFFFFFFFFFFFFFF::
@FS10000125:27:BPA73017-1634:1:1101:8320:1440 2:N:0:6
TAAATCTTGAGCGTACTCGACGAAGTTACCGGGGGGGGGGGGGGAAGT
+
FFFFFFFFFFFFFFFFFFFFFFFFFFFFFFFFFFFFFFFFF::F:F,,
@FS10000125:27:BPA73017-1634:1:1101:8470:1440 2:N:0:6
ATTTAATTGAGCGTACTCGACGAGGTTGGAGGGGGGGGGGGGGGGAAT
+
:FFFFFFFFFFFFFFFFFFFFFFFFFFFFFFFFFFFFFFFFFF:,F::
@FS10000125:27:BPA73017-1634:1:1101:10370:1440 2:N:0:6
CAAGGATTGAGCGTACTCGACGAAGTTAGGCGGGGGGGGGGGGGGGGG
+
FFFFF:FFFFFFFF:FFFFFFFFF::FFFFF:FF:FFFFFF::,FFFF
@FS10000125:27:BPA73017-1634:1:1101:10400:1440 2:N:0:6
TCGTGATTGAGCGTACTCGACGAAGTGGGGGGGGGGGGGGGAAATCGG
+
,FFFFFFFFFFFFFFFFFFFFFFFFFFFF,FFFFFFFFFF::,,FF,,
@FS10000125:27:BPA73017-1634:1:1101:13510:1440 2:N:0:6
CTATCCTTGAGCGTACTCGACGAAGTTAACAGGGGGGAGGGGGGGGGG
+
FFFFFFFFFF:FFFFFFFFFFFFFFFFFFFFFFFFFFFFFF,FFFFFF
@FS10000125:27:BPA73017-1634:1:1101:13990:1440 2:N:0:6
CTGGATTTGAGCGTACTCGACGAAGTTGAAAGGGGGGGGGGGGGGGGA
+
FFFFFFFFF:FFFFFFFFFFFFFFFFFFFFFFFFFFFFFFFFF,:,,,
@FS10000125:27:BPA73017-1634:1:1101:14540:1440 2:N:0:6
TTAGCTTTGAGCGTACTCGACGAAGTTATCAGGGGGGGGGGGGGGGGG
+
FFFFFFFFFFFFFFFFFFFFFFFFFFFFFFFFFFFFFFFFFFFFF,FF
@FS10000125:27:BPA73017-1634:1:1101:1280:1450 2:N:0:6
CTTTATTTGAGCGTACTCGACGAAGTTCAATGGGGGGGGGGGGGGGAA
+
FFFFFFFFF:FFFFFFFFFFFFFFFFFFFFFFFFFFFFFFFFFFF,::
@FS10000125:27:BPA73017-1634:1:1101:1700:1450 2:N:0:6
ATCTATTTGAGCGTACTCGACGAAGTTCAATGGGGGGGGGGGGGGGAA
+
,FFFFFFFFFFFFFFFFFFFFFFFFFFFFFFFFFFFFFFFFFFFFFFF
@FS10000125:27:BPA73017-1634:1:1101:2620:1450 2:N:0:6
CCAATGTTGAGCGTACTCGACGAAGTTGTGGGGGGGGGGGGGGAAGTC
+
FFFFFFFFFFFFFFFFFFFFFFFFFFFFFFFFFFFFFFFFF:FF:,:,
@FS10000125:27:BPA73017-1634:1:1101:3110:1450 2:N:0:6
ATTACATTGAGCGTACTCGACGAAGTTAAGTGGGGGGGGGGGGGGGGA
+
,F:FF:FFFFFFFFFFFFFFFFFFFFF,FF,,FFFFFFFFFFFFFFF:
@FS10000125:27:BPA73017-1634:1:1101:3590:1450 2:N:0:6
TTCCATTTGAGCGTACTCGACGAAGTGGGGGGGGGGGGGGGAAATTCG
+
FFFFFFFFFFFFFFFFFFFFFFFFFFFFFFFFFFFFFFFFFF:F,,,F
@FS10000125:27:BPA73017-1634:1:1101:5360:1450 2:N:0:6
CTTAATTTGAGCGTACTCGACGAAGTTGTCAGGGGGGGGGGGGGGGAA
+
FFFFFFFFFFFFFFFFFFFFFFFFFFFFFFFFFFFFFFFFFFFFFFFF
@FS10000125:27:BPA73017-1634:1:1101:6280:1450 2:N:0:6
ATCTTTTTGAGCGTACTCGACGAAGTTGGTGGGGGGGGGGGGGGGAAA
+
,F,,,:FFFFFFFFFFFFFFFFFFFFF,F,FFFFFFFFFFFFFF,F,,
@FS10000125:27:BPA73017-1634:1:1101:8870:1450 2:N:0:6
TCAGTGTTGAGCGTACTCGACGAAGTTGAAAGGGGGGGGGGGGGGGAA
+
:FF,,,FFFFFFFFFFFFFFFFFFFFFFF::FFFFFFFFFFFFF:,F:
@FS10000125:27:BPA73017-1634:1:1101:8930:1450 2:N:0:6
GCATTCTTGAGCGTACTCGACGAAGTTCACAGGGGGGGGGGGGGGGGA
+
FFFFFFFFFFFFFFFFFFFFFFFFFFFFFFFFFFFFFFFFFFFFFF:F
@FS10000125:27:BPA73017-1634:1:1101:9850:1450 2:N:0:6
ACCGTATTGAGCGTACTCGACGAAGTTCAGTGGGGGGGGGGGGGGGAA
+
,FFF:FFFFFFFFFFFFFFFFFFFFFF:FFFFFFFFFFFFFFFFF:FF
@FS10000125:27:BPA73017-1634:1:1101:10700:1450 2:N:0:6
TGTATTTTGAGCGTACTCGACGAAGTTGAACGGGGGGGGGGGGGGGAA
+
,:FFFFFFFFFFFFFFFFFFFFFFFFFFFFFFFFFFFFFFFFFFFFF:
@FS10000125:27:BPA73017-1634:1:1101:10830:1450 2:N:0:6
CTAAGATTGAGCGTACTCGACGAAGTTCAACGGGGGGGGGGGGGGGAA
+
FFFFFFFFFFFFFFFFFFFFFFFFFFFFFFFFFFFFFFFFFFFF,,,,
@FS10000125:27:BPA73017-1634:1:1101:12150:1450 2:N:0:6
ATATGTTTGAGCGTACTCGACGAAGTTCAGTGGGGGGGGGGGGGGGAA
+
F,FFFFFFFFFFFFFFFFFFFFFFFFFFFFFFFFFFFFFFFFFFF,FF
@FS10000125:27:BPA73017-1634:1:1101:12910:1450 2:N:0:6
ATTAACTTGAGCGTACTCGACGAAGTTGCACGGGGGGGGGGGGGGGAA
+
FFFFFFFFFFFFFFFFFFFFFFFFFFFFFFFFFFFFFFFFFFFFFFFF
@FS10000125:27:BPA73017-1634:1:1101:14710:1450 2:N:0:6
AGTTTCTTGAGCGTACTCGACGAAGTTCAGGGGGGGGGGGGGGGAAAT
+
F,,FFFFFFFFFFFFFFFFFFFF,FFFFFF,FFFFFFFFFFFF,:,,,
@FS10000125:27:BPA73017-1634:1:1101:15960:1450 2:N:0:6
TTAGATTTGAGCGTACTCGACGAAGTTTGTCGGGGGGGGGGGGGGGAA
+
FFFFFFFFFFFFFFFFFFFFFFFFFFFFFFFFFFFFFFFFFFFFFFFF
@FS10000125:27:BPA73017-1634:1:1101:16380:1450 2:N:0:6
TTTGGCTTGAGCGTACTCGACGAAGTTGGGGGGGGGGGGGGGGGGGGG
+
F::FFFFFFFFFFFFFFFFFFFFFFFFFFF:FFFFFFFFFFF,,,,,,
@FS10000125:27:BPA73017-1634:1:1101:2540:1460 2:N:0:6
ATTGCTTTGAGCGTACTCGACGAAGTTCACTGGGGGGGGGGGGGGGGA
+
FFFFFFFFFFFFFFFFFFFFFFFFFFFFFFFFFFFFFFFFFFFFFFF:
@FS10000125:27:BPA73017-1634:1:1101:2630:1460 2:N:0:6
TCCGGTTTGAGCGTACTCGACGAAGTTGACAGGGGGGGGGGGGGGAAA
+
,FF:FFFFFFFFFFFFFFFFFFFFFFFFFFFFFFFFFFFFFFF::FF,
@FS10000125:27:BPA73017-1634:1:1101:2950:1460 2:N:0:6
AATTATTTGAGCGTACTCGACGAGGTTTCATGGGGGGGGGGGGGGAAA
+
FFFFFFFFFFFFFFFFFFFFFFFFFFFFFFFFFFFFFFFFFFFF::F,
@FS10000125:27:BPA73017-1634:1:1101:5740:1460 2:N:0:6
TTGGTATTGAGCGTACTCGACGAAGTTCCACGGGGGGGGGGGGGGGAA
+
,:,F:FFFFFFFFFFFFFFFFFFFFFFFFFFFFFFFFFFFFFFFF,FF
@FS10000125:27:BPA73017-1634:1:1101:5750:1460 2:N:0:6
ATGGACTTGAGCGTACTCGACGAAGTTAACAGGGGGGGGGGGGGGGAA
+
,FF,FFFFFFFFFFFFFFFFFFFFFFFFFF:FFFFFFFFFFFF::,:F
@FS10000125:27:BPA73017-1634:1:1101:5800:1460 2:N:0:6
TTTTCTTTGAGCGTACTCGACGAAGTTGGGGGGGGGGGGGGAAAGTCG
+
,,FFFFFFFFFFFFFFFFFFFFFFFFFFFFFFFFFFFFFFF,FF,F,:
@FS10000125:27:BPA73017-1634:1:1101:6280:1460 2:N:0:6
TATATTTTGAGCGTACTCGACGAAATTTTCTGGGGGGGGGGGGGGGGG
+
FFFFFFFFFFFFFFFFFFFFFFFFFFFFFFFFFFFFFFFFFFFFFFF:
@FS10000125:27:BPA73017-1634:1:1101:6760:1460 2:N:0:6
ATACATTTGAGCGGGGGGGGGGGGGGGAGATCGGAAGAGCGTCGTGTA
+
FFFFFFFFFFFFFFFFFFFFFFFFFFF:,:F:FFFF,:F::,:,:,F,
@FS10000125:27:BPA73017-1634:1:1101:7980:1460 2:N:0:6
CATCGCTTGAGCGTACTCGACGAAGTTCTTTGGGGGGGGGGGGGGGGG
+
FFFFFFFFFFFFFFFFFFFFFFFFFFFFFFFFFFFFFFFFFFFFFFFF
@FS10000125:27:BPA73017-1634:1:1101:8540:1460 2:N:0:6
GTCGGTTTGAGCGTACTCGACGAAGTTACACGGGGGGGGGGGGGGGGG
+
F::,,FFFFFFFFFFFFFFFFFFFFFF::,:,FFFFFFFFFFFFFFF:
@FS10000125:27:BPA73017-1634:1:1101:8910:1460 2:N:0:6
CAAAATTTGAGCGTACTCGACGAAGTTTTTAGGGGGGGGGGGGGGGAA
+
,,:,,:FFFFFFFFFFFFFFFFFFFFF:FF:FFFFFFFFFFF:F,,,,
@FS10000125:27:BPA73017-1634:1:1101:9300:1460 2:N:0:6
CGTCCCTTGAGCGTACTCGACGAAGTTCACAGGGGGGGGGGGGGGGAA
+
F,FFFFFFFFFFFFFFFFFFFFFFFFFFFFFFFFFFFFFFFFFFFFFF
@FS10000125:27:BPA73017-1634:1:1101:10290:1460 2:N:0:6
CAAATGTTGAGCGTACTCGACGAAGTTCCACGGGGGGGGGGGGGGGGG
+
FFFFFFFFFFFFFFFFFFFFFFFFFFFFFFFFFFFFFFFFFFFFFF:,
@FS10000125:27:BPA73017-1634:1:1101:10510:1460 2:N:0:6
TTTCAGTTGAGCGTACTCGACGAAGTTATTAGGGGGGAGGGGGGGGGG
+
,FFFFFFFFFFFFFFFFFFFFFFFFFFFFFFFFFFFFFFFFFFFF:,F
@FS10000125:27:BPA73017-1634:1:1101:11180:1460 2:N:0:6
AATGATTTGAGCGTACTCGACGAAGTTGCGCGGGGGGGGGGGGGGGGA
+
:FFFFFFFFFFFFFFFFFFFFFFFFFFFFFFFFFFFFFFFFFFFFFFF
@FS10000125:27:BPA73017-1634:1:1101:12080:1460 2:N:0:6
CACAATTTGAGCGTACTCGACGAAGTTTCCAGGGGGGGGGGGGGGGGA
+
FFFFFFFFFFFFFFFFFFFFFFFFFFFFFFFFFFFFFFFFFF::F,::
@FS10000125:27:BPA73017-1634:1:1101:13180:1460 2:N:0:6
TAAGCGTTGAGCGTACTCGACGAAGTTGCTGGGGGGGGGGGGGGGGAA
+
FFFFFFFFFFFFFFFFFFFFFFFFFFFFFFFFFFFFFFFFFFFFF,FF
@FS10000125:27:BPA73017-1634:1:1101:13340:1460 2:N:0:6
CTATTCTTGAGCGTACTCGACGAAGTTAGACGGGGGGGGGGGGGGGAA
+
FFFFFFFFFFFFFFFFFFFFFFFFFFFFFFFFFFFFFFFFFFFFF,FF
@FS10000125:27:BPA73017-1634:1:1101:14060:1460 2:N:0:6
TCAGTATTGAGCGTACTCGACGAAGTTTATAGGGGGGGGGGGGGGGAA
+
,:F,,,FFFFFFFFFFFFFFFFFFFFF,,FFFFFFFFFFFFFF:::,,
@FS10000125:27:BPA73017-1634:1:1101:15250:1460 2:N:0:6
CTGCAATTGAGCGTACTCGACGAAGTTCCTTCGGGGGGGGGGGGGGAA
+
,:FF,FFFFFFFFFFFFFFFFFFFFFF,:,,,FFFFFFFFFFFFFF:F
@FS10000125:27:BPA73017-1634:1:1101:15460:1460 2:N:0:6
AAGACCTTGAGCGTACTCGACGAAGTTAAAAGGGGGGGGGGGGGGAAA
+
FFFFFFFFFFFFFFFFFFFFFFFFFFFFFFFFFFFFFFFFFFFFFF:F
@FS10000125:27:BPA73017-1634:1:1101:15550:1460 2:N:0:6
ATTCTATTGAGCGTACTCGACGAAGTTGCAAGGGGGGGGGGGGGGGAA
+
F,FFFFFFFFFFFFFFFFFFFFFFFFFFFFFFFFFFFFFFFFFFF:FF
@FS10000125:27:BPA73017-1634:1:1101:1100:1470 2:N:0:6
TTCTAATTGAGCGTACTCGACGAAGTTCAAGGGGGGGGGGGGGGGAAA
+
:,FFFFFFFFFFFFFFFFFFFFFFFFFFFFFFFFFFFFFFFFFFFFF,
@FS10000125:27:BPA73017-1634:1:1101:1900:1470 2:N:0:6
TTTGCCTTGAGCGTACTCGACGAAGTTAGGGGGGGGGGGGGGGGGGAA
+
,:,:FFFFFFFFFFFFFFFFFFFFFFFF,FFFFFFFFFFFFFFF:FF,
@FS10000125:27:BPA73017-1634:1:1101:2100:1470 2:N:0:6
CCACGCTTGAGCGTACTCGACGAAGTTACCCGGGGGGGGGGGGGGGAA
+
FFFFFFFFFFFFFFFFFFFFFFFFFFFFFFFFFFFFFFFFFFFFFFFF
@FS10000125:27:BPA73017-1634:1:1101:2720:1470 2:N:0:6
CTTACTTTGAGCGTACTCGACGAAGTTTGCCGGGGGGGGGGGGGGGGG
+
FFFFFFFFFFFFFFFFFFFFFFFFFFFFFFFFFFFFFFFFFFFFFFFF
@FS10000125:27:BPA73017-1634:1:1101:4250:1470 2:N:0:6
CGGAACTTGAGCGTACTCGACGAAGTTACGAGGGGGGGGGGGGGGGAA
+
F,FFFFFFFFFFFFFFFFFFFFFFFFFFFFF:FFFFFFFFFFFFFFFF
@FS10000125:27:BPA73017-1634:1:1101:4410:1470 2:N:0:6
GCCGTTTGAGCGTACTCGACGAAGTGGGGGGGGGGGGGGGGGGAAATG
+
,FFFFFFFFFFFFFFFFFFFFFFFFFFFFFFFFFFFFFFFFF,::,,,
@FS10000125:27:BPA73017-1634:1:1101:4800:1470 2:N:0:6
ATTCTTTTGAGCGTACTCGACGAAGTTGGGGGGGGGGGGGGGAATTCG
+
FFFFFFFFFFFFFFFFFFFFFFFFFFFFFFFFFFFFFFFFF,F:,F:F
@FS10000125:27:BPA73017-1634:1:1101:7350:1470 2:N:0:6
ATTGCTTTGAGCGTACTCGACGGAGTTACAGGGGGGGGGGGGGGGAAA
+
FFFFFFFFFFFFFFFFFFFFFFFFFFFFFFFFFFFFFFFFFFFF:FF,
@FS10000125:27:BPA73017-1634:1:1101:8370:1470 2:N:0:6
AAGTCATTGAGCGTACTCGACGAAGTTGTCTGGGGGGGGGGGGGGGAA
+
:F,,,,FFFFFFFFFFFFFFFFFFFFFF,,:FFFFFFFFFFFFFF,FF
@FS10000125:27:BPA73017-1634:1:1101:8400:1470 2:N:0:6
AAAAAGTTGAGCGTACTCGACGAAGTTACCAGGGGGGGGGGGGGGGAA
+
FFFFFFFFFFFFFFFFFFFFFFFFFFFFFFFFFFFFFFFFFFFFF:FF
@FS10000125:27:BPA73017-1634:1:1101:8960:1470 2:N:0:6
TACAAATTGAGCGTACTCGACGAAGTTGCGGGGGGGGGGGGGGGGAAA
+
,,FFFFFFFFFFFFFFFFFFFFFFFFFFF:FFFFF:FFFFFF:::FF,
@FS10000125:27:BPA73017-1634:1:1101:13450:1470 2:N:0:6
GTTTGTTTGAGCGTACTCGACGAAGTTGCAGGGGGGGGGGGGGGGGGA
+
,,,,,FFFFFFFFFFFFFFFFFFFFFFF:,,FFFFFFFFFFFF:,,,,
@FS10000125:27:BPA73017-1634:1:1101:13870:1470 2:N:0:6
TTAATCTTGAGCGTACTCGACGAAATTTGCCGGGGGGGGGGGGGGGGG
+
,,FFF:FFFFFFFFFFFFFFFFFFFFFF:FFFFFFFFFFFFFFF::FF
@FS10000125:27:BPA73017-1634:1:1101:14000:1470 2:N:0:6
ATGTTCTTGAGCGTACTCGACGAAGTTCAGGGGGGGGGGGGGGGAAAT
+
F,:FFFFFFFFFFFFFFFFFFFFFFFFFFFFFFFFFFFFFFFF,F:,F
@FS10000125:27:BPA73017-1634:1:1101:15860:1470 2:N:0:6
TCCCCATTGAGCGTACTCGACGAAATTTCCCGGGGGGGGGGGGGGGAA
+
FFF,,:FFFFFFFFFFFFFFFFFFFFFF:FFFFFFFFFFFFFF:,,,F
@FS10000125:27:BPA73017-1634:1:1101:2190:1480 2:N:0:6
TAATCATTGAGCGTACTCGACGAAGTTGCTAGGGGGGGGGGGGGGGGG
+
F,F:F,FFF,FFFF:FFFFFFF:FFF:FF:,:,FF,,FFF:::,:,,:
@FS10000125:27:BPA73017-1634:1:1101:2330:1480 2:N:0:6
TATGACTTGAGCGTACTCGACGAAGTTTGCTGGGGGGGGGGGGGGGGA
+
FFFFFFFFFFFFFFFFFFFFFFFFFFFFFFFFFFFFFFFFFFFFFF,F
@FS10000125:27:BPA73017-1634:1:1101:2690:1480 2:N:0:6
CTGTTATTGAGCGTACTCGACGAAGTTGCCAGGGGGGGGGGGGGGGAA
+
FFFFFFFFFFFFFFFFFFFFFFFFFFFFFFFFFFFFFFFFFFFFF:FF
@FS10000125:27:BPA73017-1634:1:1101:5690:1480 2:N:0:6
ATCGGTTTGAGCGTACTCGACGAAGTTTGTGGGGGGGGGGGGGGGAAT
+
F,F:FFFFFFFFFFFFFFFFFFFFFFFFFFFFFFFFFFFFFFFF,F:,
@FS10000125:27:BPA73017-1634:1:1101:5820:1480 2:N:0:6
TACTATTTGAGCGTACTCGACGAAGTTGCGGGGGGGGGGGGGGGAAAT
+
F:FFFFFFFFFFFFFFFFFFFFFFFFFFFFFFFFFFFFFFFFF,F:,F
@FS10000125:27:BPA73017-1634:1:1101:6250:1480 2:N:0:6
ATGAAGTTGAGCGTACTCGACGAAGTTAAGGGGGGGGGGGGGGGGAAT
+
,,FFF:FFFFFFFFFFFFFFFFFFFFFF,FFFFFFFFFFFFFFF,FF,
@FS10000125:27:BPA73017-1634:1:1101:8620:1480 2:N:0:6
TTGAGTTTGAGCGTACTCGACGAAGTTGCGGGGGGGGGGGGGGGAGAT
+
F,,F:,FFFFFFFFFFFFFFFFFFFFFFF,FFFFFFFFFFFFF,:,F:
@FS10000125:27:BPA73017-1634:1:1101:9830:1480 2:N:0:6
CTGTTTTTGAGCGTACTCGACGAAGTTCCGAGGGGGGGGGGGGGGGAA
+
FFFFFFFFFFFFFFFFFFFFFFFFFFFFFFFFFFFFFFFFFFFFF:,F
@FS10000125:27:BPA73017-1634:1:1101:11230:1480 2:N:0:6
AAGCTATTGAGCGTACTCGACGAGGGGGGGGGGGGGGGAGGTTGGAAA
+
,:FFF,FFFFFFFFFFFFFFFFFFF::F:FFFFFFFFF,,,:,,,,,F
@FS10000125:27:BPA73017-1634:1:1101:14560:1480 2:N:0:6
ATGCACTTGAGCGTACTCGACGAAGAGCGGCGGGGGGGGGGGGGGGGA
+
FFFFFFFFFFFFFFFFFFFFFFFFFFFFFFFFFFFFFFFFFFFFF:,F
@FS10000125:27:BPA73017-1634:1:1101:16260:1480 2:N:0:6
CTGTACTTGAGCGTACTCGACGAAGGGGGGGGGGGGGGGGGGAAATCG
+
FFFFFFFFFFFFFFFFFFFFFFFFFFFFFFFFFFFFFFFFF,,:,,,F
@FS10000125:27:BPA73017-1634:1:1101:16310:1480 2:N:0:6
TATAATTTGAGCGTACTCGACGAAGTTGAGAGGGGGGGGGGGGGGGAA
+
,FFFFFFFFFFFFFFFFFFFFFFFFFFFFFFFFFF:FFFFFFFF,,F:
@FS10000125:27:BPA73017-1634:1:1101:16400:1480 2:N:0:6
TTTGGCTTGAGCGTACTCGACGAAGTTGGGGGGGGGGGGGGGGGGGGA
+
FFFFFFFFFFFFFFFFFFFFFFFFFFFFFFFFFFFFFFFFFFFF:,,F
@FS10000125:27:BPA73017-1634:1:1101:2280:1490 2:N:0:6
CGACCATTGAGCGTACTCGACGAAGTTGGACGAGGGGGGGGGGGGGGG
+
F:FFFFFFFFFFFFFFFFFFFFFFFFFFFFFFFFFFFFFFFFFFFFF,
@FS10000125:27:BPA73017-1634:1:1101:3400:1490 2:N:0:6
ATGCACTTGAGCGTACTCGACGAAGTTTTACGGGGGGGGGGGGGGGGA
+
:FFFFFFFFFFFFFFFFFFFFFFFFFFFFFFFFFFFFFFFFFFFFFFF
@FS10000125:27:BPA73017-1634:1:1101:3690:1490 2:N:0:6
AACCTTTTGAGCGTACTCGACGAAGTTGGGGGGGGGGGGGGGGAAATT
+
::FFFFFFFFFFFFFFFFFFFFFFFFFFFFFFFFFFFFFFFFF,FF,,
@FS10000125:27:BPA73017-1634:1:1101:4920:1490 2:N:0:6
ACTAAATTGAGCGTACTCGACGAAGTTTTCTGGGGGGGGGGGGGGGAA
+
FFFFFFFFFFFFFFFFFFFFFFFFFFF,,F,FFFFFFFFFFFFFFFFF
@FS10000125:27:BPA73017-1634:1:1101:5570:1490 2:N:0:6
TCCGATTTGAGCGTACTCGACGAAGTTATAAGGGGGGGGGGGGGGGGA
+
,FFFFFFFFFFFFFFFFFFFFFFFFFFFFFFFFFFFFFFFFFFFF:,F
@FS10000125:27:BPA73017-1634:1:1101:6220:1490 2:N:0:6
CCTGATTTGAGCGTACTCGACGAAGTTTCTAGGGGGGGGGGGGGGGGG
+
FFFFFFFFFFFFFFFFFFFFFFFFFFFFFFFFFFFFFFFFFFFFFFF,
@FS10000125:27:BPA73017-1634:1:1101:7650:1490 2:N:0:6
TTACTCTTGAGCGTACTCGACGAAGTTGGGCGGGGGAGGGGGGGGGGG
+
F,FFFFFFFFFFFFFFFFFFFFFFFFFFFFFFFFFFFFFFFFFFFFF,
@FS10000125:27:BPA73017-1634:1:1101:8000:1490 2:N:0:6
ATCATATTGAGCGTACTCGACGAAGTTAAAGGGGGGGGGGGGGGGAGA
+
,FFFFFFFFFFFFFFFFFFFFFFFFFFFFFFFFFFFFFFFFFFFFF,,
@FS10000125:27:BPA73017-1634:1:1101:10290:1490 2:N:0:6
CTCCAATTGAGCGTACTCGACGAAGTTGGGGGGGGGGGGGGGAAATCG
+
F,FFFFFFFFFFFFFFFFFFFFFFFFFFFFFFFFFFFFFFFF:,FF:,
@FS10000125:27:BPA73017-1634:1:1101:10370:1490 2:N:0:6
TAATCGGGGGGGGGGGGGGGGGGGAGCGGAAAGGCGTCCTGGAGGAAA
+
,,FFF:FFFFFFFFFFFFFF:F,F,,,FF,F,,:F,,:,,,,FFF,F,
@FS10000125:27:BPA73017-1634:1:1101:10770:1490 2:N:0:6
CAGTACTTGAGCGTACTCGACGAAGTTACATGGGGGGGGGGGGGGGAA
+
FF::FFFFFFFFFFFFFFFFFFFFFFF:FFF:FFFFFFFFFFFF:,,:
@FS10000125:27:BPA73017-1634:1:1101:14150:1490 2:N:0:6
TAATAATTGAGCGTACTCGACGAAGTTGAATGGGGGGGGGGGGGGGGG
+
FFFFFFFFFFFFFFFFFFFFFFFFFFFFFFFFFFFFFFFFFFFFFFF,
@FS10000125:27:BPA73017-1634:1:1101:14350:1490 2:N:0:6
GTATCTTTGAGCGTACTCGACGAAGGGGGGGGGGGGGGGGGTGTTTTG
+
,F:FF,FFFFFFFF:FFFFFFFFFFFFF::,:FF,::FF,:,,,,F:,
@FS10000125:27:BPA73017-1634:1:1101:15290:1490 2:N:0:6
ACGTCTTTGAGCGTACTCGACGAAGTTCAGTGGGGGGGGGGGGGGGAA
+
FFFFFFFFFFFFFFFFFFFFFFFFFFFFFFFFFFFFFFFFFFFFFFFF
@FS10000125:27:BPA73017-1634:1:1101:15720:1490 2:N:0:6
CTTTGATTGAGCGTACTCGACGAAGTTCGACGGGGGGGGGGGGGGGGA
+
FFFFFFFFFFFFFFFFFFFFFFFFFFFFFFFFFFFFFFFFFFFFFFF,
@FS10000125:27:BPA73017-1634:1:1101:1200:1500 2:N:0:6
CTAATATTGAGCGTACTCGACGAAGTTGCAAGGGGGGGGGGGAGGAGG
+
FF,FFFFFFFFFFFFFFFFFFFFFFFF:FFFF:,F,FFF:FF,,F,:F
@FS10000125:27:BPA73017-1634:1:1101:2590:1500 2:N:0:6
TTGGTATTGAGCGTACTCGACGAAGTTCCGGGGGGGGGGGGGGGGGGG
+
FFFFFFFFFFFFFFFFFFFFFFFFFFFFFFFFFFFFFFFFFFFF::,,
@FS10000125:27:BPA73017-1634:1:1101:4110:1500 2:N:0:6
GACAGGTTGAGCGTACTCGACGAAGTTGAAAGGGGGGGGGGGGGGGGA
+
F:F,,,FFFFFFFFFFFFFFFFFFFFFFF:FFFFFFFFFFFFFFFFFF
@FS10000125:27:BPA73017-1634:1:1101:5740:1500 2:N:0:6
TTCTCCTTGAGCGTACTCGACGAAGTTCACAGGGGGGGGGGGGGGGAA
+
,,F:FFFFFFFFFFFFFFFFFFFFFFFFFFFFFFFFFFFFFFFFFFFF
@FS10000125:27:BPA73017-1634:1:1101:8010:1500 2:N:0:6
ACAATTTTGAGCGTACTCGACGAAGTTCTGCGGGGGGGGGGGGGGGGA
+
FFFFFFFFFFFFFFFFFFFFFFFFFFFFFFFFFFFFFFFFFFFFFFFF
@FS10000125:27:BPA73017-1634:1:1101:9090:1500 2:N:0:6
TAAATTTTGAGCGTACTCGACGAAGTTTACAGGGGGGGGGGGGGGGAA
+
FF,,,,FFFFFFFFFFFFFFFFFFF,,,:,,FFFFFFFF,:,,,,F:F
@FS10000125:27:BPA73017-1634:1:1101:11760:1500 2:N:0:6
TTTATGTTGAGCGTACTCGACGAAGTTCATAGGGGGGGGGGGGGGGAA
+
FFFFFFFFFFFFFFFFFFFFFFFFFFFFFFFFFFFFFFFFFFFFF:FF
@FS10000125:27:BPA73017-1634:1:1101:13160:1500 2:N:0:6
TTCGGATTGAGCGTACTCGACGAAGTTGATGGGGGGGGGGGGGGGGGA
+
FFFFFFFFFFFFFFFFFFFFFFFFFFFFFFFFFFFFFFFFFFFFFFFF
@FS10000125:27:BPA73017-1634:1:1101:13850:1500 2:N:0:6
ATCATCTTGAGCGTACTCGACGAAGTTTTGCGGGGGGGGGGGGGGGGA
+
FFFFFFFFFFFFFFFFFFFFFFFFFFFFFFFFFFFFFFFFFFFFFFF,
@FS10000125:27:BPA73017-1634:1:1101:14820:1500 2:N:0:6
TTATACTTGAGCGTACTCGACGAAGTTACCAAGGGGGGGGGGGGGGGA
+
FFFFFFFFFFFFFFFFFFFFFFFFFFFFFFFFFFFFFFFFFFFFFFF,
@FS10000125:27:BPA73017-1634:1:1101:15510:1500 2:N:0:6
TATTTCTTGAGCGTACTCGACGAAGTTAGATGGGGGGGGGGGGGGGAA
+
,:FFFFFFFFFFFFFFFFFFFFFFFFFFFFFFFFFFFFFFFFFFF,FF
@FS10000125:27:BPA73017-1634:1:1101:15570:1500 2:N:0:6
ACCTCGTTGAGCGTACTCGACGAAGTTTTAAGGGGGGGGGGGGGGGAA
+
:FFFFFFFFFFFFFFFFFFFFFFFFFFFFFFFFFFFFFFFFFFFF:FF
@FS10000125:27:BPA73017-1634:1:1101:1190:1510 2:N:0:6
TCGCTATTGAGCGTACTCGACGAAGTTTAACGGGGGGGGGGGGGGGAA
+
F:,F:,FFFFFFFFFFFFFFFFFFFFF,FF,,FFFFFFFFFFFFFF,F
@FS10000125:27:BPA73017-1634:1:1101:1290:1510 2:N:0:6
CCAGCATTGAGCGTACTCGACGAAGTTTAGTGGGGGGGGGGGGGGGAA
+
FFFFFFFFFFFFFFFFFFFFFFFFFFFFFFFFFFFFFFFFFFFFFFFF
@FS10000125:27:BPA73017-1634:1:1101:2480:1510 2:N:0:6
TTCAGGTTGAGCGTACTCGACGAAATTATAAGGGGGGGGGGGGGGGAG
+
FFFFFFFFFFFFFFFFFFFFFFFFFFFFFFFFFFFFFFFFFFF,,:,F
@FS10000125:27:BPA73017-1634:1:1101:2660:1510 2:N:0:6
TCGGATTTGAGCGTACTCGACGAAGTTTCTGGGGGGGGGGGGGGGGAA
+
FFFFFFFFFFFFFFFFFFFFFFFFFFFFFFFFFFFFFFFFFFFFFF:F
@FS10000125:27:BPA73017-1634:1:1101:3530:1510 2:N:0:6
CAAACATTGAGCGTACTCGACGAAGTTACACGGGGGGGGGGGGGGGAA
+
FFFFFFFFFFFFFFFFFFFFFFFFFFFFFFFFFFFFFFFFFFFF:FFF
@FS10000125:27:BPA73017-1634:1:1101:3670:1510 2:N:0:6
TATGTATTGAGCGTACTCGAACGAAGTTTCAGGGGGGGGGGGGGGGGA
+
FFFFFFFFFFFFFFFFFFFFFFFFFFFFFFFFFFFFFFFFFFFFFFF:
@FS10000125:27:BPA73017-1634:1:1101:6090:1510 2:N:0:6
TATGGTTTGAGCGTACTCGACGAAGTTACTAGGGGGGGGGGGGGGGAA
+
FFFFFFFFFFFFFFFFFFFFFFFFFFFFFFFFFFFFFFFFFFFFF,:F
@FS10000125:27:BPA73017-1634:1:1101:8600:1510 2:N:0:6
ATTGTCTTGAGCGTACTCGACGAAGTTATTTGGGGGGGGGGGGGGGGA
+
FF::FFFFFFFFFFFFFFFFFFFFFFFFFFFFFFFFFFFFFFFFFF,F
@FS10000125:27:BPA73017-1634:1:1101:12390:1510 2:N:0:6
TCTATTTTGAGCGTACTCGACGAAGGGGGGGGGGGGGGGAGATCGGAA
+
FF:FF:FFFFFFFFFFFFFFFFFFF:::,F,FFFFFFFF,:::,,,::
@FS10000125:27:BPA73017-1634:1:1101:12660:1510 2:N:0:6
AATACTTTGAGCGTACTCGACGAAGTTAGTCGGGGGGGGGGGGGGGGA
+
FFFFFFFFFFFFFFFFFFFFFFFFFFFFFFFFFFFFFFFFFFFFF::F
@FS10000125:27:BPA73017-1634:1:1101:12870:1510 2:N:0:6
TCTACTTTGAGCGTACTCGACGAAGTTCAAGGGGGGGGGGGGGGGGGG
+
,FFFFFFFFFFFFFFFFFFFFFFFFFFFFFFFFFFFFFFFFFFFF:FF
@FS10000125:27:BPA73017-1634:1:1101:13850:1510 2:N:0:6
TTTACGTTGAGCGTACTCGACGAAGTTCTGCGGGGGGGGGGGGGGAAA
+
F,FFFFFFFFFFFFFFFFFFFFFFFFFFFFFFFFFFFFFFFFFFFF,,
@FS10000125:27:BPA73017-1634:1:1101:15420:1510 2:N:0:6
CTTAGATTGAGCGTACTCGACGAAGTTGAAAGGGGGGGGGGGGGGGAA
+
FFFFFFFFFFFFFFFFFFFFFFFFFFFFFFFFFFFFFFFFFFFFFFFF
@FS10000125:27:BPA73017-1634:1:1101:15730:1510 2:N:0:6
TTATCCTTGAGCGTACTCGACGAAGTTTATAGGGGGGGGGGGGGGGGG
+
FFFFFFFFFFFFFFFFFFFFFFFFFFFFFFFFFFFFFFFFFFFFFFF:
@FS10000125:27:BPA73017-1634:1:1101:1230:1520 2:N:0:6
ATGTACTTGAGCGTACTCGACGAAGTTCACAGGGGGGGGGGGGGGGAA
+
FFFFFFFFFFFFFFFFFFFFFFFFFFFFFFFFFFFFFFFFFFFFF,FF
@FS10000125:27:BPA73017-1634:1:1101:1280:1520 2:N:0:6
TGCGTTTTGAGCGTACTCGACGAAGTACTTGGGGGGAGGGGGGGGGGG
+
F,F:FFFFFFFFFFFFFFFFFFFFFFFFF:FFFFFFFFFFFFFF:FFF
@FS10000125:27:BPA73017-1634:1:1101:2340:1520 2:N:0:6
ATTATTTTGAGCGTACTCGACGAAGTTTACCGGGGGGGGGGGGGGGGA
+
F,FFFFFFFFFFFFFFFFFFFFFFFFFFFFFFFFFFFFFFFFFFFF:F
@FS10000125:27:BPA73017-1634:1:1101:3340:1520 2:N:0:6
AAATACTTGAGCGTACTCGACGAAGTTGCCGGGGGGGGGGGGGGGAAA
+
FFFFFFFFFFFFFFFFFFFFFFFFFFFFFFFFFFFFFFFFFFFF:FF,
@FS10000125:27:BPA73017-1634:1:1101:3900:1520 2:N:0:6
GTTGAGCGTACTCGACGAAGTTTACTGGGGGGGGGGGGGGGAAATCGA
+
:FFFFFFFFFFFFFFFFFFFFFFFFFFFFFFFFFFFFFFF:F:,F,,,
@FS10000125:27:BPA73017-1634:1:1101:4130:1520 2:N:0:6
CAACATTTGAGCGTACTCGACGAAGTTTTAAGGGGGGGGGGGGGGAAA
+
FF,FFFFFFFFFFFFFFFFFFFFFFFFFFFFFFFFFFFFFFFFF,:F:
@FS10000125:27:BPA73017-1634:1:1101:4400:1520 2:N:0:6
TTATTTTTGAGCGTACTCGACGAAGTTTAGGGGGGGGGGGGGGGAAAT
+
,,FFFFFFFFFFFFFFFFFFFFFFFFFFFFFFFFFFFFFFFFF:FF,F
@FS10000125:27:BPA73017-1634:1:1101:4860:1520 2:N:0:6
CTTTTTTTGAGCGTACTCGACGAAGTTATTTGGGGGGGGGGGGGGGGA
+
FFFFFFFFFFFFFFFFFFFFFFFFFFFFFFFFFFFFFFFFFFFFFF,F
@FS10000125:27:BPA73017-1634:1:1101:5970:1520 2:N:0:6
TTGGAATTGAGCGTACTCGACGAAGTTGCGTGGGGGGGGGGGGGGGAA
+
F,FFFFFFFFFFFFFFFFFFFFFFFFFFFFFFFFFFFFFFFFFFF,FF
@FS10000125:27:BPA73017-1634:1:1101:6750:1520 2:N:0:6
ACAATCTTGAGCGTACTCGACGAAGTTCGTAGGGGGGGGGGGGGGGAA
+
FFFFFFFFFFFFFFFFFFFFFFFFFFFFFFFFFFFFFFFFFFFFFFFF
@FS10000125:27:BPA73017-1634:1:1101:7860:1520 2:N:0:6
AGTTATTTGAGCGTACTCGACGAAGTTATAAGGGGGGGGGGGGGGGGG
+
,FFFFFFFFFFFFFFFFFFFFFFFFFFFFFFFFFFFFFFFFFFFFFF:
@FS10000125:27:BPA73017-1634:1:1101:8150:1520 2:N:0:6
CCAACCTTGAGCGTACTCGACGAAGTTCGATGGGGGGGGGGGGGGGAA
+
FFFFFFFFFFFFFFFFFFFFFFFFFFFFFFFFFFFFFFFFFFFFFFFF
@FS10000125:27:BPA73017-1634:1:1101:8750:1520 2:N:0:6
TTAATGTTGAGCGTACTCGACGAAGTTGAGAGGGGGGGGGGGGGGGGA
+
FFF,::FFFFFFFFFFFFFFFFFFFFFFF:,:FFFFFFFFFFFFF,,:
@FS10000125:27:BPA73017-1634:1:1101:9830:1520 2:N:0:6
CGGTTTTTGAGCGTACTCGACGAAGTTTGCAGGGGGGGGGGGGGGGAA
+
FF:,FFFFFFFFFFFFFFFFFFFFFFFFFFF:FFFFFFFFFFFFF,:F
@FS10000125:27:BPA73017-1634:1:1101:10540:1520 2:N:0:6
CTTGCTTTGAGCGTACTCGACGAAGTTCATAGGGGGGGGGGGGGGGAA
+
F,FFFFFFFFFFFFFFFFFFFFFFFFFFFFFFFFFFFFFFFFFFF,FF
@FS10000125:27:BPA73017-1634:1:1101:13090:1520 2:N:0:6
CAATTGTTGAGCGTACTCGACGAAGTTCAAAGGGGGGGGGGGGGGGGA
+
FFFFFFFFFFFFFFFFFFFFFFFFFFFFFFFFFFFFFFFFFFFFFF,F
@FS10000125:27:BPA73017-1634:1:1101:1070:1530 2:N:0:6
GCCAATTTGAGCGTACTCGACGAAGTTATCAGGGGGGGGGGGGGGGAA
+
,FFFFFFFFFFFFFFFFFFFFFFFFFFFFFFFFFFFFFFFFFFFF,FF
@FS10000125:27:BPA73017-1634:1:1101:1080:1530 2:N:0:6
GCCAATTTGAGCGTACTCGACGAAGTTATCAGGGGGGGGGGGGGGGAA
+
:FFFFFFFFFFFFFFFFFFFFFFFFFFFFFFFFFFFFFFFFFFFFF,,
@FS10000125:27:BPA73017-1634:1:1101:1920:1530 2:N:0:6
TTAGCCTTGAGCGTACTCGACGAAGTTCTACGGGGGGGGGGGGGGGAA
+
FF,FFFFFFFFFFFFFFFFFFFFFFFFFF:FFFFFFFFFFFFFFF:FF
@FS10000125:27:BPA73017-1634:1:1101:2320:1530 2:N:0:6
TTTAATTTGAGCGTACTCGACGAAGTTAAAGGGGGGGGGGGGGGGAGA
+
FFFFFFFFFFFFFFFFFFFFFFFFFFFFFFFFFFFFFFFFFFFFF,,:
@FS10000125:27:BPA73017-1634:1:1101:2400:1530 2:N:0:6
TAGGAATTGAGCGTACTCGACGAAGTTGGGGGGGGGGGGGGGGGAGAT
+
FFFFFFFFFFFFFFFFFFFFFFFFFFFFFFFFFFFFFFFFFFF:,,FF
@FS10000125:27:BPA73017-1634:1:1101:2700:1530 2:N:0:6
TTGGTGTTGAGCGTACTCGACGAAGTTCTGTGGGGGGGGGGGGGGGGA
+
FFFFFFFFFFFFFFFFFFFFFFFFFFFFFFFFFFFFFFFFFFFFFFFF
@FS10000125:27:BPA73017-1634:1:1101:4270:1530 2:N:0:6
CCGATTTTGAGCGTACTCGACGAAGTTTACAGGGGGGGGGGGGGGGAA
+
FFFFFFFFFFFFFFFFFFFFFFFFFFFFFFFFFFFFFFFFFFFFF,FF
@FS10000125:27:BPA73017-1634:1:1101:8450:1530 2:N:0:6
TTAATCTTGAGCGTACTCGACGAAGTTAGGAGGGGGGGGGGGGGGGAA
+
,FFFFFFFFFFFFFFFFFFFFFFFFFFFFFFFFFFFFFFFFFFFFFFF
@FS10000125:27:BPA73017-1634:1:1101:8490:1530 2:N:0:6
TTACCATTGAGCGTACTCGACGAAGAGGGGGGGGGGGGGGGAGAGTGA
+
,FFFFFFFFFFFFFFFFFFFFFFFFFFFFFFFFFFFFFFFF,FF,,,F
@FS10000125:27:BPA73017-1634:1:1101:8960:1530 2:N:0:6
AATAGTTTGAGCGTACTCGACGAAGTTGGGGGGGGGGGGGGAAGTTCG
+
FFFFFFFFFFFFFFFFFFFFFFFFFFFFFFFFFFFFFFFFF,F,,,:F
@FS10000125:27:BPA73017-1634:1:1101:9820:1530 2:N:0:6
TCTCAGTTGAGCGTACTCGACGAAGTTAGGCGGGGGGGGGGGGGGGAA
+
,F:FFFFFFFFFFFFFFFFFFFFFFFFFFFFFFFFFFFFFFFFFF,:F
@FS10000125:27:BPA73017-1634:1:1101:10460:1530 2:N:0:6
CTATAATTGAGCGTACTCGACGAAGTGGGGGAGGGGGGGGGGGGGGGG
+
F::FFFFFFFFFFFFFFFFFFFFFFFFFFFFFFFFFFFFFFFFFFF:,
@FS10000125:27:BPA73017-1634:1:1101:11120:1530 2:N:0:6
TAGGAATTGAGCGTACTCGACGAAGGTTGAAAAGGGGGGGGGGGGGGA
+
FFFFFFFFFFFFFFFFFFFFFFFFFFFFFFFFFFFFFFFFFFFFF:F,
@FS10000125:27:BPA73017-1634:1:1101:11640:1530 2:N:0:6
ATCGGGTTGAGCGTACTCGACGAAGGGGGGGGGGGGGGGGGAGTGGAA
+
,FF,,:FFFFFFFFFFFFFFFFFFFFF:FFFFFFFFFFF,,:,F,,,:
@FS10000125:27:BPA73017-1634:1:1101:11850:1530 2:N:0:6
CACCCCTTGAGCGTACTCGACGAAGTGGGGGGGGGGGGGGGAGATCGG
+
FFFFFFFFFFFFFFFFFFFFFFFFFFFFFFFFFFFFFFFFFF,FFF,,
@FS10000125:27:BPA73017-1634:1:1101:12950:1530 2:N:0:6
ATGGTATTGAGCGTACTCGACGAAGTTAAAAGGGGGGGGGGGGGGGGA
+
F,F:FFFFFFFFFFFFFFFFFFFFFFFFFFFFFFFFFFFFFFFFFFF,
@FS10000125:27:BPA73017-1634:1:1101:13690:1530 2:N:0:6
TTAATTTTGAGCGTACTCGACGAAGTTCGAAGGGGGGGGGGGGGGGGG
+
,,FFFFFFFFFFFFFFFFFFFFFFFFFFFFFFFFFFFFFFFFFFFFFF
@FS10000125:27:BPA73017-1634:1:1101:14620:1530 2:N:0:6
AACGGTTTGAGCGTACTCGACGAAGTTTCGCGGGGGGGGGGGGGGGAA
+
F:FFFFFFFFFFFFFFFFFFFFFFFFFFFFFFFFFFFFFFFFFFFFFF
@FS10000125:27:BPA73017-1634:1:1101:1460:1540 2:N:0:6
GTCAGGTTGAGCGTACTCGACGAAGTTAGCAGGGGGGGGGGGGGGGGA
+
F,FFFFFFFFFFFFFFFFFFFFFFFFFFFFFFFFFFFFFFFFFFF:F,
@FS10000125:27:BPA73017-1634:1:1101:1640:1540 2:N:0:6
TTGTCATTGAGCGTACTCGACGAAGTTTAGAGGGGGGGGGGGGGGGGA
+
F,FFFFFFFFFFFFFFFFFFFFFFFFFFFFFFFFFFFFFFFFFFFF,:
@FS10000125:27:BPA73017-1634:1:1101:2160:1540 2:N:0:6
CCATGTTTGAGCGTACTCGACGAAGTTCAGCGGGGGGGGGGGGGGGGA
+
FFFFFFFFFFFFFFFFFFFFFFFFFFFFFFFFFFFFFFFFFFFFFFFF
@FS10000125:27:BPA73017-1634:1:1101:2780:1540 2:N:0:6
AGCTTGTTGAGCGTACTCGACGAAGTTGGGTGGGGGGGGGGGGGGGGG
+
F,FFFFFFFFFFFFFFFFFFFFFFFFFFFFFFFFFFFFFFFFFFFFF:
@FS10000125:27:BPA73017-1634:1:1101:3240:1540 2:N:0:6
CAATAGTTGAGCGTACTCGACGAAGTTACAAGGGGGGGGGGGGGGGGA
+
FFFFFFFFFFFFFFFFFFFFFFFFFFFFFFFFFFFFFFFFFFFFF,:F
@FS10000125:27:BPA73017-1634:1:1101:3840:1540 2:N:0:6
CTCGCATTGAGCGTACTCGACGAAGTTGGGGGGGGGGGGGGGGGAGAT
+
FFF:FFFFF:FFFFFFFFFFFFFFFFFFFFFFFFFFFFFFFFF,:,,,
@FS10000125:27:BPA73017-1634:1:1101:3940:1540 2:N:0:6
TCTTTATTGAGCGTACTCGACGAAGTTACGTGGGGGGGGGGGGGGGGA
+
FFFFFFFFFFFFFFFFFFFFFFFFFFFFFFFFFFFFFFFFFFFFFFF,
@FS10000125:27:BPA73017-1634:1:1101:5000:1540 2:N:0:6
ATGCGGTTGAGCGTACTCGACGAAGTTACCGGGGGGGGGGGGGGGAAA
+
FFFFFFFFFFFFFFFFFFFFFFFFFFFFFFFFFFFFFFFFFFFFFF:,
@FS10000125:27:BPA73017-1634:1:1101:5820:1540 2:N:0:6
CTACGATTGAGCGTACTCGACGAAGTTACCAGGGGGGGGGGGGGGGAA
+
F,FFFFFFFFFFFFFFFFFFFFFFFFFFFFFFFFFFFFFFFFFFFFFF
@FS10000125:27:BPA73017-1634:1:1101:5960:1540 2:N:0:6
CCTATCTTGAGCGTACTCGACGAAGTTCAACGGGGGGGGGGGGGGGAA
+
FFFFFFFFFFFFFFFFFFFFFFFFFFFFFFFFFFFFFFFFFFF:F,FF
@FS10000125:27:BPA73017-1634:1:1101:5990:1540 2:N:0:6
CCCACATTGAGCGTACTCGACGAAGGGGGGGGGGGGGGGGGAATTCGA
+
FFFFFFFFFFFFFFFFFFFFFFFFFFFFFFFFFFFFFFFF,:,,F,,,
@FS10000125:27:BPA73017-1634:1:1101:6360:1540 2:N:0:6
TAGGAATTGAGCGTACTCGACGAAGTTGTGTGGGGGGGGGGGGAGATG
+
,:FFFFFFFFFFFFFFFFFFFFFFFFFFFFFFFFFFFFFFFF:F,:,:
@FS10000125:27:BPA73017-1634:1:1101:6380:1540 2:N:0:6
ACTTTGTTGAGCGTACTCGACGAAGTTGGCCGGGGGGGGGGGGGGGAA
+
,FFFFFFFFFFFFFFFFFFFFFFFFFFFFFFFFFFFFFFFFFFFF,,F
@FS10000125:27:BPA73017-1634:1:1101:6920:1540 2:N:0:6
AAGGTTTTGAGCGTACTCGACGAAGGGGGGGGGGGGGGGGGAAATCGA
+
F:FFFFFFFFFFFFFFFFFFFFFFFFFFFFFFFFFFFFFF:FF,F:,,
@FS10000125:27:BPA73017-1634:1:1101:7370:1540 2:N:0:6
CACAAATTGAGCGTACTCGACGAAGTTACATGGGGGGGGGGGGGGGGA
+
FFFFFFFFFFFFFFFFFFFFFFFFFFFFFFFFFFFFFFFFFFFFF::F
@FS10000125:27:BPA73017-1634:1:1101:8260:1540 2:N:0:6
TTACATTTGAGCGTACTCGACGAAGTTAACCCGGGGGGGGGAGGGGAA
+
FFFF:,FFFFFFFFFFFFFFFFFFF,,:::,:FFFFFFF,F:,,:FFF
@FS10000125:27:BPA73017-1634:1:1101:11640:1540 2:N:0:6
TTAAAATTGAGCGTACTCGACGAAGTTGACGGGGGGGGGGGGGGGAGA
+
FFFFFFFFFFFFFFFFFFFFFFFFFFFFF,FFFFFFFFFFFFFF:F,,
@FS10000125:27:BPA73017-1634:1:1101:12240:1540 2:N:0:6
AAAGATTTGAGCGTACTCGACGAAGTTGCAGGGGGGGGGGGGGGGGGA
+
FFFFFFFFFFFFFFFFFFFFFFFFFFFFFFFFFFFFFFFFFFFFFF,F
@FS10000125:27:BPA73017-1634:1:1101:12270:1540 2:N:0:6
GTAATTTTGAGCGTACTCGACGAAGTTGTATGGGGGGGGGGGGGGGAA
+
,,FFFFFFFFFFFFFFFFFFFFFFFFFFFF:FFFFFFFFFFFFFF,,F
@FS10000125:27:BPA73017-1634:1:1101:12350:1540 2:N:0:6
TTTGAATTGAGCGTACTCGACGAAGTTGAGGGGGGGGGGGGGGGGGGA
+
,,FFFFFFFFFFFFFFFFFFFFFFFFFFFFFFFFFFFFFFFFF:F,,,
@FS10000125:27:BPA73017-1634:1:1101:13060:1540 2:N:0:6
AAAAGTTTGAGCGTACTCGACGAAGTTCAGAGGGGGGGGGGGGGGGGA
+
::FFFFFFFFFFFFFFFFFFFFFFFFFFFFFFFFFFFFFFFFFFFFF:
@FS10000125:27:BPA73017-1634:1:1101:14650:1540 2:N:0:6
TCTTCCTTGAGCGTACTCGACGAAGTTTGGTGGGGGGGGGGGGGGGAA
+
FFFFFFFFFFFFFFFFFFFFFFFFFFFFFFFFFFFFFFFFFFFFFF:F
@FS10000125:27:BPA73017-1634:1:1101:16080:1540 2:N:0:6
CTAATTTTGAGCGTACTCGACGAAGTTCGTGGGGGGGGGGGGGGGGAA
+
FFFFFFFFFFFFFFFFFFFFFFFFFFFFFFFFFFFFFFFFFFFFF,FF
@FS10000125:27:BPA73017-1634:1:1101:1150:1550 2:N:0:6
ATCCGCTTGAGCGTACTCGACGAAGTTGGGCGGGGGGGGGGGGGGGAA
+
:,FFFFFFFFFFFFFFFFFFFFFFFFFFFFFFFFFFFFFFFFFFFFFF
@FS10000125:27:BPA73017-1634:1:1101:2750:1550 2:N:0:6
CCGCTCTTGAGCGTACTCGACGAAGTTTGCGGGGGGGGGGGGGGGAAA
+
FFFFFFFFFFFFFFFFFFFFFFFFFFFFFFFFFFFFFFFFFFFFFFF,
@FS10000125:27:BPA73017-1634:1:1101:4230:1550 2:N:0:6
CACGATTTGAGCGTACTCGACGAAGTTTTGAGGGGGGGGGGGGGGGGG
+
FFFFFFFFFFFFFFFFFFFFFFFFFFFFFFFFFFFFFFFFFFF:FF,F
@FS10000125:27:BPA73017-1634:1:1101:4540:1550 2:N:0:6
AATTATTTGAGCGTACTCGACGAAGTTTATAGGGGGGGGGGGGGGGAA
+
F,,F,FFFFFFFFFFFFFFFFFFFFFF,FFF,FFFFFFFFFFFFF,FF
@FS10000125:27:BPA73017-1634:1:1101:5920:1550 2:N:0:6
TACGCATTGAGCGTACTCGACGAAGTTCAGTGGGTGGGGGGGGGGGGG
+
FFFFFFFFFFFFFFFFFFFFFFFFFFFFFFFFFFFFFFFFFFFFF:FF
@FS10000125:27:BPA73017-1634:1:1101:7650:1550 2:N:0:6
ATCCGCTTGAGCGTACTCGACGAAGTTGGGCGGGGGGGGGGGGGGAGA
+
:FF:FFFFFFFFFFFFFFFFFFFFFFFFF:FFFFFFFFFFFFFFFF,:
@FS10000125:27:BPA73017-1634:1:1101:7730:1550 2:N:0:6
TTTTACTTGAGCGTACTCGACGAAGTTCACGGGGGGGGGGGGGGGAAA
+
,,FFFFFFFFFFFFFFFFFFFFFFFFFFFFFFFFFFFFFFFFFF:F,,
@FS10000125:27:BPA73017-1634:1:1101:9080:1550 2:N:0:6
AAGTCTTTGAGCGTACTCGACGAAGTTCAGAGGGGGGGGGGGGGGGAA
+
FFFFFFFFFFFFFFFFFFFFFFFFFFFFFFFFFFFFFFFFFFFFF:FF
@FS10000125:27:BPA73017-1634:1:1101:10440:1550 2:N:0:6
TACAACTTGAGCGTACTCGACGAAGTTTCATGGGGGGGGGGGGGGGGA
+
,:FFFFFFFFFFFFFFFFFFFFFFFFFFFFFFFFFFFFFFFFFFFFF,
@FS10000125:27:BPA73017-1634:1:1101:11990:1550 2:N:0:6
ATCGAATTGAGCGTACTCGACGAAGTTCTGCGGGGGGGGGGGGGGGAA
+
F:F,FFFFFFFFFFFFFFFFFFFFFFFFFFFFFFFFFFFFFFFFF,F,
@FS10000125:27:BPA73017-1634:1:1101:12360:1550 2:N:0:6
TTGAGGTTGAGCGTACTCGACGAAGTTTATAGGGGGGGGGGGGGGGGA
+
,,,F:FFFFFFFFFFFFFFFFFFFFFFFFFFFFFFFFFFFFFFFFF::
@FS10000125:27:BPA73017-1634:1:1101:12730:1550 2:N:0:6
CTCCCTTTGAGCGTACTCGACGAAGTTTGCAGGGGGGGGGGGGGGGAA
+
FFFFFFFFFFFFFFFFFFFFFFFFFFFFFFFFFFFFFFFFFFFFFFFF
@FS10000125:27:BPA73017-1634:1:1101:13640:1550 2:N:0:6
TTATTCTTGAGCGTACTCGACGAAGGGGGGGGGGGGGGGGGATTGGAA
+
FFFFFFFFFFFFFFFFFFFFFFFFFFFFFFFFFFFFFFF,,:,,,,FF
@FS10000125:27:BPA73017-1634:1:1101:14210:1550 2:N:0:6
TTGATATTGAGCGTACTCGACGAAGTTGGAGGGGGGGGGGGGGGGAAA
+
,FFFFFFFFFFFFFFFFFFFFFFFFFFFFFFFFFFFFFFFFFFF,F,,
@FS10000125:27:BPA73017-1634:1:1101:14610:1550 2:N:0:6
CTATTTTTGAGCGTACTCGACGAAGTTAGCTGGGGGGGGGGGGGGGAA
+
FFFFFFFFFFFFFFFFFFFFFFFFFFFFFFFFFFFFFFFFFFFFF,FF
@FS10000125:27:BPA73017-1634:1:1101:15640:1550 2:N:0:6
TAAACATTGAGCGTACTCGACGAAGTTCAAGGGGGGGGGGGGGGGGAA
+
FFFFFFFFFFFFFFFFFFFFFFFFFFFFFFFFFFFFFFFFFFFFF:::
@FS10000125:27:BPA73017-1634:1:1101:16460:1550 2:N:0:6
TACGTCTTGAGCGTACTCGACGAAGTTTAGCGGGAGGGGGGGGGGGGG
+
,,F,,FFFFFFFFFFFFFFFFFFFFFF,:FFFFFFFFFFFFFFFFFF:
@FS10000125:27:BPA73017-1634:1:1101:2890:1560 2:N:0:6
ACCAGGTTGAGCGTACTCGACGAAGTTCGGTGGGGGGGGGGGGGGGGG
+
:FFFFFFFFFFFFFFFFFFFFFFFFFFFFFFFFFFFFFFFFFFF:,,F
@FS10000125:27:BPA73017-1634:1:1101:4180:1560 2:N:0:6
CATCGTTTGAGCGTACTCGACGAAGTTCCGGGGGGGGGGGGGGGAAGT
+
FFFFFFFFFFFFFFFFFFFFFFFFFFFFFFFFFFFFFFFFFFF,FF,F
@FS10000125:27:BPA73017-1634:1:1101:7850:1560 2:N:0:6
TAGTGTTTGAGCGTACTCGACGAAGTTGGGGGGGGGGGGGGGAAGGTC
+
FFFFFFFFFFFFFFFFFFFFFFFFFFFFFFFFFFFFFFFFF,,F,,F,
@FS10000125:27:BPA73017-1634:1:1101:7930:1560 2:N:0:6
TAGTACTTGAGCGTACTCGACGAAGTTTCGAGGGGGGGGGGGGGGGAA
+
FFFFFFFFFFFFFFFFFFFFFFFFFFFFFFFFFFFFFFFFFFFFF:FF
@FS10000125:27:BPA73017-1634:1:1101:9820:1560 2:N:0:6
CCGGTGTTGAGCGTACTCGACGAAGTTCTCTGGGGGGGGGGGGGGGGG
+
FFFFFFFFFFFFFFFFFFFFFFFFFFFFFFFFFFFFFFFFFFFFFFF,
@FS10000125:27:BPA73017-1634:1:1101:12300:1560 2:N:0:6
CTGTATTTGAGCGTACTCGACGAAGTTGGGGGGGGGGGGGGGAATTCG
+
FF,FFFFFFFFFFFFFFFFFFFFFFFF:,:,,FFFFFFFFF,,,,F,:
@FS10000125:27:BPA73017-1634:1:1101:13750:1560 2:N:0:6
TTGGCTTTGAGCGTACTCGACGAAGTTTTACGGGGGGGGGGGGGGGAA
+
FFFFFFFFFFFFFFFFFFFFFFFFFFFFFFFFFFFFFFFFFFFFF,FF
@FS10000125:27:BPA73017-1634:1:1101:14610:1560 2:N:0:6
CTCGTGTTGAGCGTACTCGACGAAGTTAACCGGGGGGGGGGGGGGGGA
+
FFFFFFFFFFFFFFFFFFFFFFFFFFFFFFFFFFFFFFFFFF:F,F,F
@FS10000125:27:BPA73017-1634:1:1101:15220:1560 2:N:0:6
CCTGTGTTGAGCGTACTCGACGAAGTTAATAAGGGGGGGGGGGGGGGA
+
FFFFFFFFFFFFFFFFFFFFFFFFFFFFFFFFFFFFFFFFFFFFFF:F
@FS10000125:27:BPA73017-1634:1:1101:15330:1560 2:N:0:6
TAAAGCTTGAGCGTACTCGACGAAGTTCCAAGGGGGGGGGGGGGGGGA
+
,,FFFFFFFFFFFFFFFFFFFFFFFFFFFFFFFFFFFFFFFFFFFFFF
@FS10000125:27:BPA73017-1634:1:1101:1210:1570 2:N:0:6
CAGGGTTTGAGCGTACTCGACGAAGTTCGCGGGGGGGGGGGGGGGGGG
+
F:FFFFFFFFFFFFFFFFFFFFFFFFFFFFFFFFFFFFFFFFFFFFF:
@FS10000125:27:BPA73017-1634:1:1101:2270:1570 2:N:0:6
TACCACTTGAGCGTACTCGACGAAGAGGGGGGGGGGGGGGGAATTCGA
+
FFFFFFFFFFFFFFFFFFFFFFFFFFFFFFFFFFFFFFFFFF:,F,,,
@FS10000125:27:BPA73017-1634:1:1101:2930:1570 2:N:0:6
TTCTGCTTGAGCGTACTCGACGAAGTTACTGGGGGGGGGGGGGGAAAT
+
,FFFFFFFFFFFFFFFFFFFFFFFFFFFFFFFFFFFFFFFFFFF,FFF
@FS10000125:27:BPA73017-1634:1:1101:3380:1570 2:N:0:6
ACGATATTGAGCGTACTCGACGAAGTTGGGGGGGGGGGGGGGGGGGAT
+
,F,F:FFFFFFFFFFFFFFFFFFFFFFFFF::::FFF:FF,,F,F,F:
@FS10000125:27:BPA73017-1634:1:1101:3470:1570 2:N:0:6
TAACATTTGAGCGTACTCGACGAAGTTTCTAGGGGGGGGGGGGGGGGA
+
FFFFFFFFFFFFFFFFFFFFFFFFFFFFFFFFFFFFFFFFFFFFFFF,
@FS10000125:27:BPA73017-1634:1:1101:3540:1570 2:N:0:6
ATAGATTTGAGCGTACTCGACGAAGTTATGCGGGGGGGGGGGGGGGGA
+
:FFFFFFFFFFFFFFFFFFFFFFFFFFFFFFFFFFFFFFFFFFFFFF,
@FS10000125:27:BPA73017-1634:1:1101:3620:1570 2:N:0:6
ACGGCCTTGAGCGTACTCGACGAAGTTTGCAGGGGGGGGGGGGGGGGG
+
,FFFFFFFFFFFFFFFFFFFFFFFFFFFFFFFFFFFFFFFFFFFFFF:
@FS10000125:27:BPA73017-1634:1:1101:4450:1570 2:N:0:6
ATCGACTTGAGCGTACTCGACGAAGTTTCCCGGGGGGGGGGGGGGGGA
+
:,FFFFFFFFFFFFFFFFFFFFFFFFFFFFFFFFFFFFFFFFFFFFF,
@FS10000125:27:BPA73017-1634:1:1101:6100:1570 2:N:0:6
CAGGTATTGAGCATACTCGACGAAATTTACAGGGGGGGGGGGGGGGGA
+
,:FFFFFFFFFF,FFFFFFFFFFFFFFFFFFFFFFFFFFFFFF:F,,F
@FS10000125:27:BPA73017-1634:1:1101:8820:1570 2:N:0:6
TTCCTCTTGAGCGTACTCGACGAAGTTTGCTGGGGGGGGGGGGGGGGA
+
FFFFFFFFFFFFFFFFFFFFFFFFFFFFFFFFFFFFFFFFFFFFFFFF
@FS10000125:27:BPA73017-1634:1:1101:10820:1570 2:N:0:6
ATCCTGTTGAGCCTACTCGACAAGGGGGGGGGGGGGGGGGATTGAAAA
+
:FFFF:FFFFFFFFFFFFFFFFFFFFFF:F::,,:F::,::F,FFF,F
@FS10000125:27:BPA73017-1634:1:1101:11310:1570 2:N:0:6
ATTGGTTTGAGCGTACTCGACGAAGTTCTGCGGGGGGGGGGGGGGGAA
+
FFFFFFFFFFFFFFFFFFFFFFFFFFFFFFFFFFFFFFFFFFFFF,FF
@FS10000125:27:BPA73017-1634:1:1101:12440:1570 2:N:0:6
CTGTAATTGAGCGTACTCGACGAAGTTTGCAGGGGGGGGGGGGGGGGG
+
FFFFFFFFFFFFFFFFFFFFFFFFFFFFFFFFFFFFFFFFFFFFF:FF
@FS10000125:27:BPA73017-1634:1:1101:13880:1570 2:N:0:6
CTTATATTGAGCGTACTCGACGAAGTTGCGTGGGGGGGGGGGGGGGAA
+
FFFFFFFFFFFFFFFFFFFFFFFFFFFFFFFFFFFFFFFFFFFFF::F
@FS10000125:27:BPA73017-1634:1:1101:15090:1570 2:N:0:6
TTCAATTTGAGCGTACTCGACGAAGTGGGGGAGGGGGGGGGGGGGGGA
+
FFFFFFFFFFFFFFFFFFFFFFFFFFFFFFFFFFFFFFFFFFFFFF:F
@FS10000125:27:BPA73017-1634:1:1101:15370:1570 2:N:0:6
TTTAAGTTGAGCGTACTCGACGAAGTTGCAAGGGGGGGGGGGGGGGGG
+
,FFFFFFFFFFFFFFFFFFFFFFFFFFFFFFFFFFFFFFFFFFFFFF,
@FS10000125:27:BPA73017-1634:1:1101:15880:1570 2:N:0:6
CATCATTTGAGCGTACTCGACGAAGTTTATGAGGGGGGGGGGGGGGGA
+
F,FFFFFFFFFFFFFFFFFFFFFFFFFFFFFFFFFFFFFFFFFFFFF,
@FS10000125:27:BPA73017-1634:1:1101:1200:1580 2:N:0:6
CAGGGTTTGAGCGTACTCGACGAAGTTCGCGGGGGGGGGGGGGGGGGG
+
FFFFFFFFFFFFFFFFFFFFFFFFFFFFFFFFFFFFFFFFFFFFFF,F
@FS10000125:27:BPA73017-1634:1:1101:1650:1580 2:N:0:6
GATCCTTTGAGCGTACTCGACGAAGGGGGGGGGGGGGGGGGGGAAGTG
+
,,FFFFFFFFFFFFFFFFFFFFFFFFFFFFFFFFFFFFFFFF,FF,:,
@FS10000125:27:BPA73017-1634:1:1101:1860:1580 2:N:0:6
TCAGGGTTGAGCGTACTCGACGAAGTTGTGTGGGGGGGGGGGGGGAAA
+
FFFFFFFFFFFFFFFFFFFFFFFFFFFFFFFFFFFFFFFFFFFFF,,F
@FS10000125:27:BPA73017-1634:1:1101:2940:1580 2:N:0:6
TTTCCATTGAGCGTACTCGACGAAGTTGCGTGGGGGGGGGGGGGGGGA
+
F,:FFFFFFFFFFFFFFFFFFFFFFFFFFFFFFFFFFFFFFFFFFFF,
@FS10000125:27:BPA73017-1634:1:1101:3120:1580 2:N:0:6
TCATTCTTGAGCGTACTCGACGAAGTTAGGCGGGGGGGGGGGGGGGGA
+
::,:,,FFFFFFFFFFFFFFFFFFFFFF,:F:FFFFFFFFFFFFF,:F
@FS10000125:27:BPA73017-1634:1:1101:3820:1580 2:N:0:6
TTCCCCTTGAGCGTACTCGACGAAGTTTGCCGGGGGGGGGGGGGGGAA
+
FFFFFFFFFFFFFFFFFFFFFFFFFFFFFFFFFFFFFFFFFFFF:F,F
@FS10000125:27:BPA73017-1634:1:1101:4150:1580 2:N:0:6
TAAATTTTGAGCGTACTCGACGAAGTTACTCGGGGGGGGGGGGGGGAA
+
,:FFFFFFFFFFFFFFFFFFFFFFFFFFFFFFFFFFFFFFFFFFF,FF
@FS10000125:27:BPA73017-1634:1:1101:4290:1580 2:N:0:6
TCCGCATTGAGCGTACTCGACGAAGTTTACGGGGGGGGGGGGGGGAAA
+
FFFFFFFFFFFFFFFFFFFFFFFFFFFFFFFFFFFFFFFFFFFF:FF,
@FS10000125:27:BPA73017-1634:1:1101:4520:1580 2:N:0:6
CTTTCTTTGAGCGTACTCGACGAAGTTAGCTGGGGGGGGGGGGGGGAA
+
F,,F:,FFFFFFFFFFFFFFFFFFFFF:,:,,FFFFFFFFFFFFF:FF
@FS10000125:27:BPA73017-1634:1:1101:4720:1580 2:N:0:6
CCCAGGTTGAGCGTACTCGACGAAGTTCAGTGGGGGGGGGGGGGGGAA
+
FFFFFFFFFFFFFFFFFFFFFFFFFFFFFFFFFFFFFFFFFFFFF,FF
@FS10000125:27:BPA73017-1634:1:1101:6080:1580 2:N:0:6
TTGGAATTGAGCGTACTCGACGAAGTTGCGTGGGGGGGGGGGGGGGAA
+
F,FFFFFFFFFFFFFFFFFFFFFFFFFFFFFFFFFFFFFFFFFFF,FF
@FS10000125:27:BPA73017-1634:1:1101:8060:1580 2:N:0:6
GGCTTTTTGAGCGTACTCGACGAAGTTGGGGGGGGGGGGGGGGAAATC
+
,,FFFFFFFFFFFFFFFFFFFFFFFF:FFFFFFFFFFFFFFFF,,::,
@FS10000125:27:BPA73017-1634:1:1101:11690:1580 2:N:0:6
TTCTCATTGAGCGTACTCGACGAAGTTGCAGGGGGGGGGGGGGGGAAA
+
FFFFFFFFFFFFFFFFFFFFFFFFFFFFFFFFFFFFFFFFFFFF:F,,
@FS10000125:27:BPA73017-1634:1:1101:12670:1580 2:N:0:6
TTTACTTTGAGCGTACTCGACGAAGTTCGTGGGGGGGGGGGGGGGAGA
+
,,FFFFFFFFFFFFFFFFFFFFFFFFFFFFFFFFFFFFFFFFFF:F,:
@FS10000125:27:BPA73017-1634:1:1101:12870:1580 2:N:0:6
ACATTATTGAGCGTACTCGACGAAGTTGGCAGGGGGGGGGGGGGGGAA
+
:FFFFFFFFFFFFFFFFFFFFFFFFFFFFFFFFFFFFFFFFFFF:,F,
@FS10000125:27:BPA73017-1634:1:1101:12890:1580 2:N:0:6
TCGAACTTGAGCGTACTCGACGAAGTTCCACGGGGGGGGGGGGGGGAA
+
FFFFFFFFFFFFFFFFFFFFFFFFFFFFFFFFFFFFFFFFFFFFFF:F
@FS10000125:27:BPA73017-1634:1:1101:14050:1580 2:N:0:6
AGGTGATTGAGCGTACTCGACGAAGTTGGAAGGGGGGGGGGGGGGGGG
+
::FFFFFFFFFFFFFFFFFFFFFFFFFFFFFFFFFFFFFFFFFFFFF:
@FS10000125:27:BPA73017-1634:1:1101:15110:1580 2:N:0:6
TCCGGATTGAGCGTACTCGACGAAGTTAAACGGGGGGGGGGGGGGGAA
+
,FF:FFFFFFFFFFFFFFFFFFFFFFFFFFFFFFFFFFFFFF:FF,F:
@FS10000125:27:BPA73017-1634:1:1101:1360:1590 2:N:0:6
AGTTCCTTGAGCGTACTCGACGAAGTTTGAAGGGGGGGGGGGGGGGAA
+
FFFFFFFFFFFFFFFFFFFFFFFFFFFFFFF:FFFFFFFFFFFFFFFF
@FS10000125:27:BPA73017-1634:1:1101:2880:1590 2:N:0:6
CTAGCTTTGAGCGTACTCGACGAAGTTGCTGGGGGGGGGGGGGGGGGG
+
F:FFFFFFFFFFFFFFFFFFFFFFFFFFFFFFFFFFFFFFFFFFF,FF
@FS10000125:27:BPA73017-1634:1:1101:3050:1590 2:N:0:6
TGGTCTTTGAGCGTACTCGACGAAGTTATGTGGGGGGGGGGGGGGGGA
+
,FF:FFFFFFFFFFFFFFFFFFFFFFFFFFFFFFFFFFFFFFFFF,F:
@FS10000125:27:BPA73017-1634:1:1101:3210:1590 2:N:0:6
TATTCTTTGAGCGTACTCGACGAAGTTTCCAGGGGGGGGGGGGGGGAA
+
FFFFFFFFFFFFFFFFFFFFFFFFFFFFFFFFFFFFFFFFFFFFF:FF
@FS10000125:27:BPA73017-1634:1:1101:3930:1590 2:N:0:6
AAAATCTTGAGCGTACTCGACGAAGTTTCAAGGGGGGGGGGGGGGGGG
+
FFFFFFFFFFFFFFFFFFFFFFFFFFFFFFFFFFFFFFFFFFFFFFFF
@FS10000125:27:BPA73017-1634:1:1101:4140:1590 2:N:0:6
TTAGATTTGAGCGTACTCGACGAGGTTGCAAGGGGGGGGGGGGGGGAA
+
,FFFFFFFFFFFFFFFFFFFFFFFFFFFFFFFFFFFFFFFFFFFF:FF
@FS10000125:27:BPA73017-1634:1:1101:4880:1590 2:N:0:6
TCGTGTTTGAGCGTACTCGACGAAGTTGTGGGGGGGGGGGGGGGAAAT
+
FFFFFFFFFFFFFFFFFFFFFFFFFFFFFFFFFFFFFFFFFFFF,FFF
@FS10000125:27:BPA73017-1634:1:1101:5050:1590 2:N:0:6
ATGTGATTGAGCGTACTCGACGAAGTTACTTGGGGGGGGGGGGGGGGA
+
FFFFFFFFFFFFFFFFFFFFFFFFFFFFFFFFFFFFFFFFFFFFFF:,
@FS10000125:27:BPA73017-1634:1:1101:5810:1590 2:N:0:6
CCGACCTTGAGCGTACTCGACGAAGTTTAGCGGGGGGGGGGGGGGGGA
+
FF:FFFFFFFFFFFFFFFFFFFFFFFFFFFFFFFFFFFFFFFFFF,,F
@FS10000125:27:BPA73017-1634:1:1101:5870:1590 2:N:0:6
TCCGATTTGAGCGTACTCGACGAAGTTATAAGGGGGGGGGGGGGGGGA
+
,FF:FFFFFFFFFFFFFFFFFFFFFFFFFFFFFFFFFFFFFFFFF,,F
@FS10000125:27:BPA73017-1634:1:1101:6960:1590 2:N:0:6
TTTTTTTTGAGCGTACTCGACGAAGTTAGGTGGGGGGGGGGGGGGGAA
+
,,FFFFFFFFFFFFFFFFFFFFFFFFFFFFFFFFFFFFFFFFFFF,FF
@FS10000125:27:BPA73017-1634:1:1101:8060:1590 2:N:0:6
ACAGGTTTGAGCGTACTCGACGAAGTTGCTGGGGGGGGGGGGGGGAAT
+
FFFFFFFFFFFFFFFFFFFFFFFFFFFFFFFFFFFFFFFFFFFF,F:,
@FS10000125:27:BPA73017-1634:1:1101:12890:1590 2:N:0:6
CCACTTTTGAGCGTACTCGACGAAGTTTGCAGGGGGGGGGGGGGGGGA
+
FFFFFFFFFFFFFFFFFFFFFFFFFFFFFFFFFFFFFFFFFFFFFF:,
@FS10000125:27:BPA73017-1634:1:1101:13110:1590 2:N:0:6
CTCCCTTTGAGCGTACTCGACGAAGTTTGCAGGGGGGGGGGGGGGGAA
+
FFFFFFFFFFFFFFFFFFFFFFFFFFFFFFFFFFFFFFFFFFFF,,F,
@FS10000125:27:BPA73017-1634:1:1101:13450:1590 2:N:0:6
AAGAGCTTGAGCGTACTCGACGAAGTTCCATGGGGGGGGGGGGGGGGA
+
FFFFFFFFFFFFFFFFFFFFFFFFFFFFFFFFFFFFFFFFFFFFF:,F
@FS10000125:27:BPA73017-1634:1:1101:14110:1590 2:N:0:6
GTGCATTTGAGCGTACTCGACGAAGTTGGCTGGGGGGGGGGGGGGGAA
+
F,FFFFFFFFFFFFFFFFFFFFFFFFFFFFFF:FFFFFFFFFFFF,F:
@FS10000125:27:BPA73017-1634:1:1101:14120:1590 2:N:0:6
ACCAGCTTGAGCGTACTCGACGAAGTTCGGCGGGGGGGGGGGGGGAGA
+
FFFFFFFFF:FFFFFFFFFFFFFFFFFFFFFFFFFFFFFFFFFF,:,:
@FS10000125:27:BPA73017-1634:1:1101:14360:1590 2:N:0:6
TAGCATTTGAGCGTACTCGACGAAGTTTACAGGGGGGGGGGGGGGGGA
+
F::FFFFFFFFFFFFFFFFFFFFFFFFFFFFFFFFFFFFFFFFFF:,F
@FS10000125:27:BPA73017-1634:1:1101:15120:1590 2:N:0:6
TTATCATTGAGCGTACTCGACGAAGTTTATGGGGGGGGGGGGGGGAAA
+
:F,FFFFFFFFFFFFFFFFFFFFFFFFFF:FFFFFFFFFFFFFF,F:,
@FS10000125:27:BPA73017-1634:1:1101:16170:1590 2:N:0:6
CTTTTATTGAGCGTACTCGACGAAGTTATTTCGGGGGGGGGGGGGGGA
+
,FF,,FFFF:FFFFFFFFFFFFFFFFF:,F,,FFFFFFFFFF:::,,F
@FS10000125:27:BPA73017-1634:1:1101:16190:1590 2:N:0:6
TCTACATTGAGCGTACTCGACGAAGTTGCAAGAGGGGGGGGGGGGGGG
+
,FFFFFFFFFFFFFFFFFFFFFFFFFFFFFFFFFFFFFFFFFFFFFF,
@FS10000125:27:BPA73017-1634:1:1101:2090:1600 2:N:0:6
TTCGGCTTGAGCGTACTCGACGAAGTTGTGCGGGGGGGGGGGGGGGGA
+
,FFFFFFFFFFFFFFFFFFFFFFFFFFFFFFFFFFFFFFFFFFFFFFF
@FS10000125:27:BPA73017-1634:1:1101:2790:1600 2:N:0:6
TCAGCATTGAGCGTACTCGACGAAGTTGAGAGGGGGGGGGGGGGGGAA
+
,FFFFFFFFFFFFFFFFFFFFFFFFFFFFFFFFFFFFFFFFFFFF,F:
@FS10000125:27:BPA73017-1634:1:1101:3360:1600 2:N:0:6
TATCACTTGAGCGTACTCGACGAAGTTGCTAGGGGGGGGGGGGGGGAA
+
,:FFFFFFFFFFFFFFFFFFFFFFFFFFFFFFFFFFFFFFFFFFFFFF
@FS10000125:27:BPA73017-1634:1:1101:3460:1600 2:N:0:6
TATCACTTGAGCGTACTCGACGAAGTTGCTAGGGGGGGGGGGGGGAAA
+
,,FFFFFFFFFFFFFFFFFFFFFFFFFFFFFFFFFFFFFFFFFFFFF:
@FS10000125:27:BPA73017-1634:1:1101:4200:1600 2:N:0:6
TGAACGTTGAGCGTACTCGACGAAGTTTTGCGGGGGGGGGGGGGGGAA
+
,FFFFFFFFFFFFFFFFFFFFFFFFFFFFFFFFFFFFFFFFFFFFF,F
@FS10000125:27:BPA73017-1634:1:1101:4380:1600 2:N:0:6
TATCGATTGAGCGTACTCGACGAAGTTACTGGGGGGGGGGGGGGGGGG
+
FFFFFFFFFFFFFFFFFFFFFFFFFFFFFFFFFFFFFFFFFFFFFFF,
@FS10000125:27:BPA73017-1634:1:1101:5580:1600 2:N:0:6
TTTATCTTGAGCGTACTCGACGAAGGGGGGGGGGGGGGGGGGAAATCG
+
,FFFFFFFFFFFFFFFFFFFFFFFFFFFFFFFFFFFFFFFFFFF,F:F
@FS10000125:27:BPA73017-1634:1:1101:6150:1600 2:N:0:6
AATGAGTTGAGCGTACTCGACGAAGTTAAAGGGGGGGGGGGGGGGGGA
+
FFFFF:FFFFFFFFFFFFFFFFFFFFFFFFFFFFFFFFFFFFF,:,,F
@FS10000125:27:BPA73017-1634:1:1101:7550:1600 2:N:0:6
AATGATTTGAGCGTACTCGACGAAGTTACGGGGGGGGGGGGGGGAGAT
+
FFFFFFFFFFFFFFFFFFFFFFFFFFFFFFFFFFFFFFFFFFF,F,,F
@FS10000125:27:BPA73017-1634:1:1101:8500:1600 2:N:0:6
TTATTGTTGAGCGTACTCGACGAAGTTGTGCGGGGGGGGGGGGGGGAA
+
,FFFFFFFFFFFFFFFFFFFFFFFFFFFFFFFFFFFFFFFFFFFFF::
@FS10000125:27:BPA73017-1634:1:1101:10310:1600 2:N:0:6
ATGTAGTTGAGCGTACTCGACGAAGTTTTAGGGGGGGGGGGGGGGGAA
+
FFFFFFFFFFFFFFFFFFFFFFFFFFFFFFFFFFFFFFFFFFFFF,FF
@FS10000125:27:BPA73017-1634:1:1101:10670:1600 2:N:0:6
ACTACATTGAGCGTACTCGACGAAGTTGTGTGGGGGGGGGGGGGGGAA
+
FFFFFFFFFFFFFFFFFFFFFFFFFFFFFFFFFFFFFFFFFFF,::,:
@FS10000125:27:BPA73017-1634:1:1101:11790:1600 2:N:0:6
CTAGCTTTGAGCGTACTCGACGAAGTTTAAGGGGGGGGGGGGGGGGAA
+
FFFFFFFFFFFFFFFFFFFFFFFFFFFFFFFFFFFFFFFFFFFFF,:F
@FS10000125:27:BPA73017-1634:1:1101:12580:1600 2:N:0:6
ATTTACTTGAGCGTACTCGACGAAGTTGTAAGGGGGGGGGGGGGGGAA
+
,FF:FFFFFFFFFFFFFFFFFFFFFFFFFFFFFFFFFFFFF,,F,F,F
@FS10000125:27:BPA73017-1634:1:1101:13320:1600 2:N:0:6
TCTACTTTGAGCGTACTCGACGAAGTTCAAGGGGGGGGGGGGGGGGGA
+
,FFFFFFFFFFFFFFFFFFFFFFFFFFFFFFFFFFFFFFFFFFFF:FF
@FS10000125:27:BPA73017-1634:1:1101:14510:1600 2:N:0:6
AAGGCTTTGAGCGTACTCGACGAAGTTCGCGGGGGGGGGGGGGGAAAT
+
FFFFFFFFFFFFFFFFFFFFFFFFFFFFFFFFFFFFFFFFFFF:::::
@FS10000125:27:BPA73017-1634:1:1101:14520:1600 2:N:0:6
AAGGCTTTGAGCGTACTCGACGAAGTTCGCGGGGGGGGGGGGGGGGAA
+
FFFFFFFFFFFFFFFFFFFFFFFFFFFFFFFFFFFFFFFFFFFF:,F,
@FS10000125:27:BPA73017-1634:1:1101:15460:1600 2:N:0:6
TCTGTCTTGAGCGTACTCGACGAAGTTCAAAAGGGGGGGGGGGGGGGA
+
:FFFFFFFFFFFFFFFFFFFFFFFFFFFFFFFFFFFFFFFFFFFFF:,
@FS10000125:27:BPA73017-1634:1:1101:16070:1600 2:N:0:6
CAGCGTTTGAGCGTACTCGACGAAGTTTGGCGGGGGGGGGGGGGGGAA
+
FFFFFFFFFFFFFFFFFFFFFFFFFFFFFFFFFFFFFFFFFFFF::FF
@FS10000125:27:BPA73017-1634:1:1101:16080:1600 2:N:0:6
TTGTCATTGAGCGTACTCGACGAAGTTCGACGGGGGGGGGGGGGGGAA
+
,FFFFFFFFFFFFFFFFFFFFFFFFFFFFFFFFFFFFFFFFFFFFFFF
@FS10000125:27:BPA73017-1634:1:1101:2450:1610 2:N:0:6
CTGGTCTTGAGCGTACTCGACGAAGTTAGGGGGGGGGGGGGGGAAATC
+
FFFFFFFFFFFFFFFFFFFFFFFFFFFFFFFFFFFFFFFFFF,FF,FF
@FS10000125:27:BPA73017-1634:1:1101:3090:1610 2:N:0:6
TTTATCTTGAGCGTACTCGACGAAGTTGACAGGGGGGGGGGGGGGGAA
+
F,FFFFFFFFFFFFFFFFFFFFFFFFFFFFFFFFFFFFFFFFFFF:FF
@FS10000125:27:BPA73017-1634:1:1101:4320:1610 2:N:0:6
ATACTATTGAGGCGTACTCGACGAAGTTAACAGGGGGGGGGGGGGGGA
+
F,FFFFFFFFFFFFFFFFFFFFFFFFFFFFFFFFFFFFFFFFFFFF,F
@FS10000125:27:BPA73017-1634:1:1101:5340:1610 2:N:0:6
TAATCGTTGAGCGTACTAAGGGGGGGGGGGGGGAAATCGGAAAAACCC
+
FFFFFFFFFFFFFFFFFFFFFFFFFFFFFFFFFF,F::,FFF:F::,,
@FS10000125:27:BPA73017-1634:1:1101:6480:1610 2:N:0:6
TCATGTTTGAGCGTACTCGACGAAGTTCTGTGGGGGGGGGGGGGGGAA
+
FFFFFFFFFFFFFFFFFFFFFFFFFFFFFFFFFFFFFFFFFFFFF,FF
@FS10000125:27:BPA73017-1634:1:1101:8170:1610 2:N:0:6
TTAATTTTGAGCGTACTCGACGAAGTTCAGGGGGGGGGGGGGGGGGGA
+
,FFFFFFFFFFFFFFFFFFFFFFFFFFFFFFFFFFFFFFFFFFFFF::
@FS10000125:27:BPA73017-1634:1:1101:8370:1610 2:N:0:6
CTAGCTTTGAGCGTACTCGACGAAGTTGGCAGGGGGGGGGGGGGGGGG
+
FFFFFFFFFFFFFFFFFFFFFFFFFFFFFFFFFFFFFFFFFFFF:F,F
@FS10000125:27:BPA73017-1634:1:1101:8470:1610 2:N:0:6
GCAATTTTGAGCGTACTCGACGAAGTTTCTAGGGGGGGGGGGGGGGGG
+
,FFFFFFFFFFFFFFFFFFFFFFFFFFFFFFFFFFFFFFFFFFF:F,F
@FS10000125:27:BPA73017-1634:1:1101:8630:1610 2:N:0:6
CTATACTTGAGCGTACTCGACGAAGTTTCAAGGGGGGGGGGGGGGGAA
+
FFFFFFFFF:FFFFFFFFFFFFFFFFFFFFFFFFFFFFFFFFFF:,,:
@FS10000125:27:BPA73017-1634:1:1101:9590:1610 2:N:0:6
TAGCTCTTGAGCGTACTCGACGAAGTTAATCGGGGGGGGGGGGGGGAA
+
FFFFFFFFFFFFFFFFFFFFFFFFFFFFFFFFFFFFFFFFFFFFF:FF
@FS10000125:27:BPA73017-1634:1:1101:10640:1610 2:N:0:6
TTGGTGTTGAGCGTACTCGACGAAGTTGGCTGGGGGGGGGGGGGGGAA
+
,FFFFFFFFFFFFFFFFFFFFFFFFFFFFFFFFFFFFFFFFFFFF,FF
@FS10000125:27:BPA73017-1634:1:1101:13160:1610 2:N:0:6
CTTCACTTGAGCGTACTCGACGAAGGTTTACTGGGGGGGGGGGGGGGA
+
,,,,,,FFFFFFFFFFFFFFFFFFF,F,,,:,FFFFFFFFFFFF:FF,
@FS10000125:27:BPA73017-1634:1:1101:14550:1610 2:N:0:6
CTTATTTTGAGCGTACTCGACGAAGTTGAACGGGGGGGGGGGGGGGGG
+
F:FFFFFFF,:::FFFFFFFFF:FFFFFFFF:FFFFFFFFF:::,,,,
@FS10000125:27:BPA73017-1634:1:1101:15120:1610 2:N:0:6
GTTACTTTGAGCGTACTCGACGAAGGGGGGGGGGGGGGGAGATCGGAA
+
:,FFFFFFFFFFFFFFFFFFFFFFFFFFFFFFFFFFFFF:::F,,,:F
@FS10000125:27:BPA73017-1634:1:1101:15760:1610 2:N:0:6
CTTTTCTTGAGCGTACTCGACGAAGTTTGTGGGGGGGGGGGGGGGGGG
+
FFFF,FFFFFFFFFFFFFFFFFFFFFF,F,FFFFFFFFFFFFF,,,,:
@FS10000125:27:BPA73017-1634:1:1101:3240:1620 2:N:0:6
ATCTAGTTGAGCGTACTCGACGAAGTTCTACGGGGGGGGGGGGGGGAA
+
FFFFFFFFFFFFFFFFFFFFFFFFFFFFFFFFFFFFFFFFFFFFFFFF
@FS10000125:27:BPA73017-1634:1:1101:3340:1620 2:N:0:6
TACAATTTGAGCGTACTCGACGAAGTTTTGAGGGGGGGGGGGGGGGGG
+
F:FFFFFFFFFFFFFFFFFFFFFFFFFFFFFFFFFFFFFFFFFFFFF:
@FS10000125:27:BPA73017-1634:1:1101:4330:1620 2:N:0:6
CAATCCTTGAGCGTACTCGACGAAGTTGCGCGGGGGGGGGGGGGGGAA
+
FFFFFFFFFFFFFFFFFFFFFFFFFFFFFFFFFFFFFFFFFFFFFFFF
@FS10000125:27:BPA73017-1634:1:1101:5370:1620 2:N:0:6
TCTTTATTTGAGCGTACTCGACGAAGTTAATAGGGGGGGGGGGGGGGA
+
FFFFFFFFFFFFFFFFFFFFFFFFFFFFFFFFFFFFFFFFFFFFFF,F
@FS10000125:27:BPA73017-1634:1:1101:9980:1620 2:N:0:6
AATACCTTGAGCGTACTCGACGAAGTTTAGCGGGGGGGGGGGGGGGGA
+
FFFFFFFFFFFFFFFFFFFFFFFFFFFFFFFFFFFFFFFFFFFFFF:,
@FS10000125:27:BPA73017-1634:1:1101:10360:1620 2:N:0:6
TTCAGATTGAGCGTACTCGACGAAGTTTAGCGGGGGGGGGGGGGGGGA
+
F,FFFFFFFFFFFFFFFFFFFFFFFFFFFFFFFFFFFFFFFFFFFFF,
@FS10000125:27:BPA73017-1634:1:1101:10470:1620 2:N:0:6
TAGAGGTTGAGCGTACTCGACGAAGTTGTGAGGGGGGGGGGGGGGGGG
+
F:,FFFFFFFFFFFFFFFFFFFFFFFFFFFFFFFFFFFFFFFFFFFFF
@FS10000125:27:BPA73017-1634:1:1101:12850:1620 2:N:0:6
TAACATTTGAGCGTACTCGACGAAGTTGCAAGGGGGGGGGGGGGGGAA
+
FFFFFFFFFFFFFFFFFFFFFFFFFFFFFFFFFFFFFFFFFFFFFFFF
@FS10000125:27:BPA73017-1634:1:1101:2040:1630 2:N:0:6
ATCCAGTTGAGCGTACTCGACGAAGTTACTAGGGGGGGGGGGGGGGAA
+
FF,F,FFFFFFFFFFFFFFFFFFFFFF,,,,FFFFFFFFFFFFFFFF:
@FS10000125:27:BPA73017-1634:1:1101:6680:1630 2:N:0:6
CTCCGATTGAGCGTACTCGACGAAGTTGTCCGGGGGGGGGGGGGGAAA
+
FFFFFFFFFFFFFFFFFFFFFFFFFFFFFFFFFFFFFFFFFFFF:FF:
@FS10000125:27:BPA73017-1634:1:1101:6750:1630 2:N:0:6
CTGCATTTGAGCGTACTCGACGAAGTTAGCCGGGGGGGGGGGGGGGAA
+
FFFFFFFFFFFFFFFFFFFFFFFFFFFFFFFFFFFFFFFFFFFFF,FF
@FS10000125:27:BPA73017-1634:1:1101:6890:1630 2:N:0:6
TTACACTTGAGCGTACTCGACGAAGAGGGGGGGGGGGGGGGGGAAATT
+
,FFFFFFFFFFFFFFFFFFFFFFFFFFFFFFFFFFFFFFFFFF,,,,:
@FS10000125:27:BPA73017-1634:1:1101:7660:1630 2:N:0:6
CAATCATTGAGCGTACTCGACGAAGTTGCCAGGGGGGGGGGGGGGGAA
+
FF,,F,FFFFFFFFFFFFFFFFFFF::F:FFFFFFFFFF:F,F,FF,F
@FS10000125:27:BPA73017-1634:1:1101:8390:1630 2:N:0:6
CACCCTTTGAGCGTACTCGACGAAGTTCTGGGGGGGGGGGGGGGGGGA
+
FFFFFFFFFFFFFFFFFFFFFFFFFFFFFFFFFFFFFFFFFFF,F,,:
@FS10000125:27:BPA73017-1634:1:1101:9960:1630 2:N:0:6
AGTTGATTGAGCGTACTCGACGAAGTTGGGCGGGGGGGGGGGGGGGAA
+
F:FFFFFFFFFFFFFFFFFFFFFFFFFFFFFFFFFFFFFFFFFFF:FF
@FS10000125:27:BPA73017-1634:1:1101:11880:1630 2:N:0:6
AATTGCTTGAGCGTACTCGACGAAGTTGCGAGGGGGGGGGGGGGGGAA
+
FFFFFFFFFFFFFFFFFFFFFFFFFFFFFFFFFFFFFFFFFFFFF,FF
@FS10000125:27:BPA73017-1634:1:1101:11990:1630 2:N:0:6
ATACCTTTGAGCGTACTCGACGAAGTTCCAAGGGGGGGGGGGGGGGAA
+
FFFFFFFFFFFFFFFFFFFFFFFFFFFFFFFFFFFFFFFFFFFFF,FF
@FS10000125:27:BPA73017-1634:1:1101:13770:1630 2:N:0:6
CATAGATTGAGCGTACTCGACGAAGTTCAGCGGGGGGGGGGGGGGGGG
+
FFFFFFFFFFFFFFFFFFFFFFFFFFFFFFFFFFFFFFFFFFFFF::F
@FS10000125:27:BPA73017-1634:1:1101:15560:1630 2:N:0:6
ATCGTATTGAGCGTACTCGACGAAGTTCGAGGGGGGGGGGGGGGGGGA
+
FFFFFFFFFFFFFFFFFFFFFFFFFFFFFFFFFFFFFFFFFFFF:,FF
@FS10000125:27:BPA73017-1634:1:1101:1600:1640 2:N:0:6
CTTTACTTGAGCGTACTCGACGAAGTTAAAGGGGGGGGGGGGGGGGAA
+
FFFFFFFFFFFFFFFFFFFFFFFFFFFFFFFFFFFFFFFFFFFFF,FF
@FS10000125:27:BPA73017-1634:1:1101:2600:1640 2:N:0:6
TAGGTTTTGAGCGTACTCGACGAAGTTTAAGGGGGGGGGGGGGGGAAA
+
F,FFFFFFFFFFFFFFFFFFFFFFFFFFFFFFFFFFFFFFFFFFF,F:
@FS10000125:27:BPA73017-1634:1:1101:2980:1640 2:N:0:6
ATGTAATTGAGCGTACTCGACGAAGTTGGGGGGGGGGGGGGGAGGGAA
+
,,FF:FFF,F,F,F:FF:,FF,FF,FF:FFFFFFFFFFFF,F:,,,F:
@FS10000125:27:BPA73017-1634:1:1101:3390:1640 2:N:0:6
TTATACTTGAGCGTACTCGACGAAGTTACCAGGGGGGGGGGGGGGGGA
+
FFFFFFFFFFFFFFFFFFFFFFFFFFFFFFFFFFFFFFFFFFFFFFF:
@FS10000125:27:BPA73017-1634:1:1101:3710:1640 2:N:0:6
CTTTAATTGAGCGTACTCGACGAAGTTCCATGGGGGGGGGGGGGGGGG
+
F,FFFFFFFFFFFFFFFFFFFFFFFFFFFFFFFFFFFFFFFFFFF,:,
@FS10000125:27:BPA73017-1634:1:1101:6980:1640 2:N:0:6
TGCATTTTGAGCGTACTCGACGAAGTTTGTAGGGGGGGGGGGGGGGAA
+
,F,:,FFFFFFFFFFFFFFFFFFFFFFF,,FFFFFFFFFFFFFFFFFF
@FS10000125:27:BPA73017-1634:1:1101:7480:1640 2:N:0:6
CACTAATTGAGCGTACTCGACGAAGTTACATCGGGGGGGGGGGGGGGA
+
F,::,,FFFFFFFFFFFFFFFFFFFFF,F,,,FFFFFFFFFFFFFFF,
@FS10000125:27:BPA73017-1634:1:1101:8390:1640 2:N:0:6
CTTTATTTGAGCGTACTCGACGAAGTTACGAGGGGGGGGGGGGGGGAA
+
F:FFFFFFFFFFFFFFFFFFFFFFFFFFFFFFFFFFFFFFFFFF:,:F
@FS10000125:27:BPA73017-1634:1:1101:9360:1640 2:N:0:6
TCTTATTTGAGCGTACTCGACGAAGTTTACGGGGGGGGGGGGGGGAAA
+
,FFF:FFFFFFFFFFFFFFFFFFFFFFF:F:FFFFFFFFFFFFF,F:,
@FS10000125:27:BPA73017-1634:1:1101:11670:1640 2:N:0:6
TCCGCATTGAGCGTACTCGACGAAGTTGGGGGGGGGGGGGGGAAATCG
+
FFFFFFFFFFFFFFFFFFFFFFFFFFFFFFFFFFFFFFFFF:F:,F::
@FS10000125:27:BPA73017-1634:1:1101:11740:1640 2:N:0:6
ATCACATTGAGCGTACTCGACGAAGTTTCGAGGGGGGGGGGGGGGGAA
+
F,FFFFFFFFFFFFFFFFFFFFFFFFFFFFFFFFFFFFFFFFFFFF:F
@FS10000125:27:BPA73017-1634:1:1101:11910:1640 2:N:0:6
TTGATTTTGAGCGTACTCGACGAAGTTCTATGGGGGGGGGGGGGGGGG
+
:FFFFFFFFFFFFFFFFFFFFFFFFFFFFFFFFFFFFFFFFFFFF,F,
@FS10000125:27:BPA73017-1634:1:1101:14620:1640 2:N:0:6
CAATCTTTGAGCGTACTCGACGAAGTTTTCAGGGGGGGGGGGGGAGAT
+
F,FF,,FFFFFFFFFFFFFFFFFFFFF,,,,FFFFFFFFFFFF,F,,,
@FS10000125:27:BPA73017-1634:1:1101:15980:1640 2:N:0:6
CCAGCGGGGGGCGGGGGGGGGGGGGGGGGGGGGGGGGGGGGGGGGGGG
+
,,,F,F,,F,F,F,:,,,F,,F,:F:FFFFFFFFFFFFFFFF,F,,,:
@FS10000125:27:BPA73017-1634:1:1101:1010:1650 2:N:0:6
GCAGGATTGAGCGTACTCGACGAAGTTCTGCGGGGGGGGGGGGGGGAA
+
:F,,,FFFFFFFFFFFFFFFFFFFFFF,:,,FFFFFFFFFFFFFFFFF
@FS10000125:27:BPA73017-1634:1:1101:1690:1650 2:N:0:6
ACCGGTTTGAGCGTACTCGACGAAGTTAGGTGGGGGGGGGGGGGGGAG
+
,,F,:FFFFFFFFFFFFFFFFFFFFFFFFFFFFFFFFFFFFFFFF:,:
@FS10000125:27:BPA73017-1634:1:1101:1840:1650 2:N:0:6
GATTGATTGAGCGTACTCGACGAAGTTAAGTGGGGGGGGGGGGGGGGA
+
,,FFFFFFFFFFFFFFFFFFFFFFFFFFFFFFFFFFFFFFFFFFFF,:
@FS10000125:27:BPA73017-1634:1:1101:2110:1650 2:N:0:6
CTACATTTGAGCGTACTCGACGAAGTTCCGAGGGGGGGGGGGGGGGAA
+
FFFFFFFFFFFFFFFFFFFFFFFFFFFFFFFFFFFFFFFFFFFFFFFF
@FS10000125:27:BPA73017-1634:1:1101:2650:1650 2:N:0:6
ATCTTCTTGAGCGTACTCGACGAAGTTTAACGGGGGGGGGGGGGGAAA
+
FFFFFFFFFFFFFFFFFFFFFFFFFFFFFFFFFFFFFFFFFFFFF:FF
@FS10000125:27:BPA73017-1634:1:1101:3280:1650 2:N:0:6
ATTATTTTGAGCGTACTCGACGAAGTTATCAGGGGGGGGGGGGGGGAA
+
FFFFFFFFFFFFFFFFFFFFFFFFFFFFFFFFFFFFFFFFFFFFFFFF
@FS10000125:27:BPA73017-1634:1:1101:4230:1650 2:N:0:6
CAACATTTGAGCGTACTCGACGAAGTTTTAAGGGGGGGGGGGGGGGGG
+
FFFFFFFFFFFFFFFFFFFFFFFFFFFFFFFFFFFFFFFFFFFFFF,F
@FS10000125:27:BPA73017-1634:1:1101:4580:1650 2:N:0:6
CTACCTTTGAGCGTACTCGACGAAGTTGATGGGGGGGGGGGGGGGAAA
+
F,FFFFFFFFFFFFFFFFFFFFFFFFFFFFFFFFFFFFFFFFFFFF,,
@FS10000125:27:BPA73017-1634:1:1101:6160:1650 2:N:0:6
TATCACTTGAGCGTACTCGACGAAGTTTAGGGGGGGGGGGGGGGAGAT
+
FFFFFFFFFFFFFFFFFFFFFFFFFFFFFFFFFFFFFFFFFFF,F,F:
@FS10000125:27:BPA73017-1634:1:1101:8400:1650 2:N:0:6
TTTAGATTGAGCGTACTCGACGAAGTTGGGAGGGGGGGGGGGGGGGGG
+
FFFFFFFFFFFFFFFFFFFFFFFFFFFFFFFFFFFFFFFFFFFFFFFF
@FS10000125:27:BPA73017-1634:1:1101:9270:1650 2:N:0:6
TTAATTTTGAGCGTACTCGACGAAGTTTACCGGGGGGGGGGGGGGGAA
+
,FFFFFFFFFFFFFFFFFFFFFFFFFFFFFFFFFFFFFFFFFFFF:FF
@FS10000125:27:BPA73017-1634:1:1101:10380:1650 2:N:0:6
TAGGCGTTGAGCGTACTCGACGAAGTTGGTCGGGGGGGGGGGGGGGGA
+
,,:FFFFFFFFFFFFFFFFFFFFFFFFFFFFFFFFFFFFFFFFFFFF:
@FS10000125:27:BPA73017-1634:1:1101:11120:1650 2:N:0:6
TGTGTTTTGAGCGTACTCGACGAAGTTGGGGGGGGGGGGGGGAAAGTC
+
,,,FFFFFFFFFFFFFFFFFFFFFFFF:FFFFFFFFFFFFFF,FF,:,
@FS10000125:27:BPA73017-1634:1:1101:11130:1650 2:N:0:6
TTGGGTTTGAGCGTACTCGACGAAGTTAGCTGGGGGGGGGGGGGGGAA
+
FFFFFFFFFFFFFFFFFFFFFFFFFFF:FFFFFFFFFFFFFFFFFF,F
@FS10000125:27:BPA73017-1634:1:1101:14910:1650 2:N:0:6
CTATACTTGAGCGTACTCGACGAAGTTTTGGGGGGGGGGGGGGAAGTT
+
FFFFFFFFF:FFFFFFFFFFFFFFFFFFFFFFFFFFFFFFFFF,,,,:
@FS10000125:27:BPA73017-1634:1:1101:2950:1660 2:N:0:6
CTGGTCTTGAGCGTACTCGACGAAGTTAGGGGGGGGGGGGGGAAATCG
+
F,FFFFFFFFFFFFFFFFFFFFFFFFFFFFFFFFFFFFFFFF:,,F,:
@FS10000125:27:BPA73017-1634:1:1101:3160:1660 2:N:0:6
TTGTTATTGAGCGTACTCGACGAAGTTGTGGGGGGGGGGGGGGGAAAT
+
F,FFFFFFFFFFFFFFFFFFFFFFFFFFFFFFFFFFFFFFFFF,FF,F
@FS10000125:27:BPA73017-1634:1:1101:6160:1660 2:N:0:6
AATGAGTTGAGCGTACTCGACGAAGTTAAAGGGGGGGGGGGGGGGGGA
+
F:FFFFFFFFFFFFFFFFFFFFFFFFFFFFFFFFFFFFFFFFFFFFF,
@FS10000125:27:BPA73017-1634:1:1101:6530:1660 2:N:0:6
ATGGGTTTGAGCGTACTCGACGAAGTTGTGGGGGGGGGGGGGGGAAAT
+
F:FFFFFFFFFFFFFFFFFFFFFFFFFFFFFFFFFFFFFFFFFFFF:F
@FS10000125:27:BPA73017-1634:1:1101:6990:1660 2:N:0:6
TACCATTTGAGCGTACTCGACGAAGTTTTAGGGGGGGGGGGGGGGAAA
+
FFFFFFFFFFFFFFFFFFFFFFFFFFFFFFFFFFFFFFFFFFFF:::,
@FS10000125:27:BPA73017-1634:1:1101:7280:1660 2:N:0:6
TTAAAGTTGAGCGTACTCGACGAAGTTATCAGGGGGGGGGGGGGGGGA
+
FFFFFFFFFFFFFFFFFFFFFFFFFFFFFFFFFFFFFFFFFFFFFFFF
@FS10000125:27:BPA73017-1634:1:1101:7610:1660 2:N:0:6
TCAACCTTGAGCGTACTCGACGAAGTTGCGAGGGGGGGGGGGGGGGAA
+
,FFFFFFFFFFFFFFFFFFFFFFFFFFFFFFFFFFFFFFFFFFFF,FF
@FS10000125:27:BPA73017-1634:1:1101:7860:1660 2:N:0:6
AACCTGTTGAGCGTACTCGACGAAGTTTCGAGGGGGGGGGGGGGGGAA
+
::FFFFFFFFFFFFFFFFFFFFFFFFFFFFFFFFFFFFFFFFFFFF,:
@FS10000125:27:BPA73017-1634:1:1101:8350:1660 2:N:0:6
AGTACATTGAGCGTACTCGACGAAGTTGGCTGGGGGGGGGGGGGGGAA
+
F:FFFFFFFFFFFFFFFFFFFFFFFFFFFFFFFFFFFFFFFFFFF::F
@FS10000125:27:BPA73017-1634:1:1101:8430:1660 2:N:0:6
TTTAGATTGAGCGTACTCGACGAAGTTGGGAGGGGGGGGGGGGGGGGG
+
FFFFFFFFFFFFFFFFFFFFFFFFFFFFFF:FFFFFFFFFF::::,:,
@FS10000125:27:BPA73017-1634:1:1101:8530:1660 2:N:0:6
TTTAGATTGAGCGTACTCGACGAAGTTGGGAGGGGGGGGGGGGGGGGG
+
FFFFFFFFFFFFFFFFFFFFFFFFFFFFFFFFFFFFFFFFFFFFFFF:
@FS10000125:27:BPA73017-1634:1:1101:10640:1660 2:N:0:6
AATCGCTTGAGCGTACTCGACGAAGTTATGCGGGGGGCGGGGGGGGGG
+
FFFF:FFFFFFFFFFFFFFFFFFFFFFFFFFFFFFFFFFFFFFFF:,F
@FS10000125:27:BPA73017-1634:1:1101:12070:1660 2:N:0:6
CTGTTATTGAGCGTACTCGACGAAGTTAGTGGGGGGGGGGGGGGGGAA
+
F,FFFFFFFFFFFFFFFFFFFFFFFFFFFFFFFFFFFFFFFFFFF,::
@FS10000125:27:BPA73017-1634:1:1101:14080:1660 2:N:0:6
TTCGTTTTGAGTGTACTCGACGAAGTTAGGAGGGGGGGGGGGGGGGGA
+
:,F:FFFFFFFFFFFFFFFFFFFFFFFFFFFFFFFFFFFFFFFFF:,F
@FS10000125:27:BPA73017-1634:1:1101:14660:1660 2:N:0:6
TTTACATTGAGCGTACTCGACGAAGTTGCCGGGGGGGGGGGGGGGAAA
+
F,FFFFFFFFFFFFFFFFFFFFFFFFFFFFFFFFFFFFFFFFFF,F,,
@FS10000125:27:BPA73017-1634:1:1101:15580:1660 2:N:0:6
TTGCGGTTGAGCGTACTCGACGAAGTTAGCTGGGGGGGGGGGGGGGAA
+
,,FFFFFFFFFFFFFFFFFFFFFFFFFFFFFFFFFFFFFFFFFFFFFF
@FS10000125:27:BPA73017-1634:1:1101:15990:1660 2:N:0:6
TTAAGCTTGAGCGTACTCGACGAAGTTAGAAGGGGGGGGGGGGGGGGG
+
F,FFFFFFFFFFFFFFFFFFFFFFFFFFFFFFFFFFFFFFFFFFF,,F
@FS10000125:27:BPA73017-1634:1:1101:1560:1670 2:N:0:6
GAGCAGTTGAGCGTACTCGACGAAGTTGTGGGGGGGGGGGGGGGAGTT
+
:,FFFFFFFFFFFFFFFFFFFFFFFFFFFFFFFFFFFFFFFFF,F,F:
@FS10000125:27:BPA73017-1634:1:1101:2100:1670 2:N:0:6
CATAGATTGAGCGTACTCGACGAAGTTAACGGGGGGGGGGGGGGGAAT
+
FFFFFFFFFFFFFFFFFFFFFFFFFFFFFF:FFFFFFFFFFFFF,F,:
@FS10000125:27:BPA73017-1634:1:1101:3390:1670 2:N:0:6
ACGATATTGAGCGTACTCGACGAAGTTGGGGGGGGGGGGGGGGGGAAT
+
FF:FFFFFFFFFFFFFFFFFFFFFFFFFFFFFFFFFFFFFFFF:,,,:
@FS10000125:27:BPA73017-1634:1:1101:3810:1670 2:N:0:6
CTGAATTTGAGCGTACTCGACGAAGTTGGCAGGGGGGGGGGGGGGGGA
+
FFFFFFFFFFFFFFFFFFFFFFFFFFFFFFFF:FFFFFFF:::,F,,,
@FS10000125:27:BPA73017-1634:1:1101:4770:1670 2:N:0:6
ACAACATTGAGCGTACTCGACGAAGTGTTTCGGGGGGGGGGGGGGGAA
+
,F,,FFFFFFFFFFFFFFFFFFFFF,,,,,,FFFFFFFF:,,,,,,:F
@FS10000125:27:BPA73017-1634:1:1101:5590:1670 2:N:0:6
AAGTCTTTGAGCGTACTCGACGAAGTTAGGCGGGGGGGGGGGGGGGAA
+
FFFFFFFFFFFFFFFFFFFFFFFFFFFFFFFFFFFFFFFFFFFFF:FF
@FS10000125:27:BPA73017-1634:1:1101:5650:1670 2:N:0:6
GTTAAATTGAGCGTACTCGACGAAGTGGGGGGGGGGGGGGGAAATCCA
+
:F:FFFFFFFFFFFFFFFFFFFFFFFFFFFFFFFFFFFFFFF::F,,,
@FS10000125:27:BPA73017-1634:1:1101:8140:1670 2:N:0:6
CTGATTTTGAGCGTACTCGACGAAGTTCAGTGGGGGGGGGGGGGGGGA
+
F,:FFFFFFFFFFFFFFFFFFFFFFFFFFFFFFFFFFFFFFFFFFF:F
@FS10000125:27:BPA73017-1634:1:1101:8540:1670 2:N:0:6
TTTATGTCGAGCGTACTCGACGAAATTGCCAGGGGGGGGGGGGGGGGA
+
F,FFFFF,FFFFFFFFFFFFFFFFFFFFFFFFFFFFFFFFFFFFFF:F
@FS10000125:27:BPA73017-1634:1:1101:10830:1670 2:N:0:6
CTTCACTTGAGCGTACTCGACGAAGTTTCAGGGGGGGGGGGGGGGAAA
+
F,FFFFFFFFFFFFFFFFFFFFFFFFFFFFFFFFFFFFFFFFFF:F,,
@FS10000125:27:BPA73017-1634:1:1101:14890:1670 2:N:0:6
TTAGCTTTGAGCGTACTCGACGAAGTTATCAGGGGGGGGGGGGGGGGA
+
FFFFFFFFFFFFFFFFFFFFFFFFFFFFFFFFFFFFFFFFFFFFFFF,
@FS10000125:27:BPA73017-1634:1:1101:15290:1670 2:N:0:6
TACGGGTTGAGCGTACTCGACGAAGTTGCGCGGGGGGGGGGGGGGGAA
+
FFFFFFFFFFFFFFFFFFFFFFFFFFFFFFFFFFFFFFFFFFFFF,FF
@FS10000125:27:BPA73017-1634:1:1101:1580:1680 2:N:0:6
ATGGGGGGGGGGGGGGAAATTCGAAAAGCCTCCTGTAAGGAAAAAATT
+
,,FFFFFFFFFFFFFFF,FF,,FFF,F:F,:F,F,FF,FFFFFFFFFF
@FS10000125:27:BPA73017-1634:1:1101:2270:1680 2:N:0:6
CTACATTTGAGCGTACTCGACGAAGTTCCGAGGGGGGGGGGGGGGGAA
+
F::F::FFFFFFFFFFFFFFFFFFFFF:::FFFFFFFFFFFFFFF:FF
@FS10000125:27:BPA73017-1634:1:1101:2700:1680 2:N:0:6
CTTTAATTGAGCGTACTCGACGAAGTTATCTGGGGGGGGGGGGGGGAA
+
FFFFFFFFFFFFFFFFFFFFFFFFFFFFFFFFFFFFFFFFFFFFF:FF
@FS10000125:27:BPA73017-1634:1:1101:4030:1680 2:N:0:6
TCTTTATTGAGCGTACTCGACGAAGTTACGTGGGGGGGGGGGGGGGAA
+
FFFFFFFFFFFFFFFFFFFFFFFFFFFFFFFFFFFFFFFFFFFFF:FF
@FS10000125:27:BPA73017-1634:1:1101:4590:1680 2:N:0:6
TTGGAATTGAGCGTACTCGACGAAGTTAGCTGGGGGGGGGGGGGGGAA
+
F,FFFFFFFFFFFFFFFFFFFFFFFFFFFFFFFFFFFFFFFFFFF:FF
@FS10000125:27:BPA73017-1634:1:1101:6370:1680 2:N:0:6
TTGACTTTGAGCGTACTCGACGAAGTTGCAAGGGGGGGGGGGGGGGGA
+
,FFFFFFFFFFFFFFFFFFFFFFFFFFFFFFFFFFFFFFFFFFFFFF:
@FS10000125:27:BPA73017-1634:1:1101:6730:1680 2:N:0:6
TCCTGATTGAGCGTACTCGACGAAGTTATGAGGGGGGGGGGGGGGGAA
+
FFFFFFFFFFFFFFFFFFFFFFFFFFFFFFFFFFFFFFFFFFFFF,:F
@FS10000125:27:BPA73017-1634:1:1101:7980:1680 2:N:0:6
GCTCTTTTGAGCGTACTCGACGAAGTTGTGGGGGGGGGGGGGGGAGGA
+
,,::FFFFFFFFFFFFFFFFFFFFF,F,F,,FFFFFFFFFFFF:F,,,
@FS10000125:27:BPA73017-1634:1:1101:8290:1680 2:N:0:6
TTGTCATTGAGCGTACTCGACGAAGTTAGCCGGGGGGGGGGGGGGGAA
+
F,FFFFFFFFFFFFFFFFFFFFFFFFFFFFFFFFFFFFFFFFFFFFFF
@FS10000125:27:BPA73017-1634:1:1101:9860:1680 2:N:0:6
GTTGATTTGAGCGTACTCGACGAAGTTGCATGGGGGGGGGGGGGGGGA
+
,FFFFFFFFFFFFFFFFFFFFFFFFFFFFFFFFFFFFFFFFFFFFFFF
@FS10000125:27:BPA73017-1634:1:1101:10760:1680 2:N:0:6
TTGGTATTGAGCGTACTCGACGAAATTAGCCGGGGGGGGGGGGGGGAA
+
,,,,,FFFFFFFFFFFFFFFFFFF:FF,,F,,FFFFFFFFFFFFFF,F
@FS10000125:27:BPA73017-1634:1:1101:11610:1680 2:N:0:6
ATCGCCTTGAGCGTACTCGACGAAGTTCATGGGGGGGGGGGGGGGAAT
+
F,FFFFFFFFFFFFFFFFFFFFFFFFFFFFFFFFFFFFFFFFF:,FF,
@FS10000125:27:BPA73017-1634:1:1101:11770:1680 2:N:0:6
TTTACGTTGAGCGTACTCGACGAAGTTTTTAGGGGGGGGGGGGGGGAA
+
FFFFFFFFFFFFFFFFFFFFFFFFFFFFFFFFFFFFFFFFFFFFFFFF
@FS10000125:27:BPA73017-1634:1:1101:11950:1680 2:N:0:6
TAAGTTTTGAGCGTACTCGACGAAGTTGTATGGGGGGGGGGGGGGGAA
+
,FFFFFFFFFFFFFFFFFFFFFFFFFFFFFFFFFFFFFFFF:F:F,,F
@FS10000125:27:BPA73017-1634:1:1101:12260:1680 2:N:0:6
ATATAATTGAGCGTACTCGACGAAGTTAAGTGGGGGGGGGGGGGGGAA
+
,F,F:FFFFFFFFFFFFFFFFFFFFFF,FFFFFFFFFFFFFFFFF,FF
@FS10000125:27:BPA73017-1634:1:1101:15410:1680 2:N:0:6
TCAAAGTTGAGCGTACTCGACGAAGTTGCACGGGGGGGGGGGGGGGAA
+
,::,FFFFFFFFFFFFFFFFFFFFFFFFFFF::FFF:FFFFFF,,,FF
@FS10000125:27:BPA73017-1634:1:1101:16070:1680 2:N:0:6
TTGTCATTGAGCGTACTCGACGAAGTTCGACGGGGGGGGGGGGGGGAA
+
,FFFFFFFFFFFFFFFFFFFFFFFFFFFFFFFFFFFFFFFFFFFF,FF
@FS10000125:27:BPA73017-1634:1:1101:1530:1690 2:N:0:6
TACTGATTGAGCGTACTCGACGAAGTTACTAGGGGGGGGGGGGGGGGA
+
FFFFFFFFFFFFFFFFFFFFFFFFFFFFFFFFFFFFFFFFFFFFFF:,
@FS10000125:27:BPA73017-1634:1:1101:2560:1690 2:N:0:6
CTCTACTTGAGCGTACTCGACGAAGTTCAGTGGGGGGGGGGGGGGGAA
+
FF::FFFFFFFFFFFFFFFFFFFFFFFF,::FFFFFFFFFFFFFF,FF
@FS10000125:27:BPA73017-1634:1:1101:3250:1690 2:N:0:6
ATCGAAGGGGGGGGGGGGGGGAAATCGGAAAAGCCTCCTGTTAGGAAA
+
F,FFFFFFFFFFFFFFFFFF:,,,F:,:FF,::,,,F,,,:,,F,F:,
@FS10000125:27:BPA73017-1634:1:1101:3490:1690 2:N:0:6
TCGTGATTGAGCGTACTCGACGAAGTTCACAGGGGGGGGGGGGGGGAA
+
,FFFFFFFFFFFFFFFFFFFFFFFFFFFFFFFFFFFFFFFFFFFF,FF
@FS10000125:27:BPA73017-1634:1:1101:3810:1690 2:N:0:6
TTCCATTTGAGCGTACTCGACGAAGTTGTTCAGGGGGGGGGGGGGGGG
+
FFFFFFFFFFFFFFFFFFFFFFFFFFFFFFFFFFFFFFFFFFFFFF:F
@FS10000125:27:BPA73017-1634:1:1101:4310:1690 2:N:0:6
TATTAGTTGAACCTTTTTCATCAAAGGTAGTGCGGGGGGAGATCGGAA
+
F,,,F,:F,:,F,F,,,,,F,:FF:F,,,,,F:FFFFFFF:FFF,:F:
@FS10000125:27:BPA73017-1634:1:1101:6060:1690 2:N:0:6
TGTTATTTGAGCGTACTCGACGAAGTTGTCCGGGGGGGGGGGGGGGGA
+
F::FFFFFFFFFFFFFFFFFFFFFFFFFFFFFFFFFFFFFFFFFFF,:
@FS10000125:27:BPA73017-1634:1:1101:6200:1690 2:N:0:6
ATCCTGTTGAGCGTACTCGACGAAGTTGGGCGGGGGGGGGGGGGGGAA
+
,,FFFFFFFFFFFFFFFFFFFFFFFFFFFFFFFFFFFFFFFFFFF:FF
@FS10000125:27:BPA73017-1634:1:1101:6500:1690 2:N:0:6
TAATGCTTGAGCGTACTCGACGAAGTTGTGCGGGGCGGGGGGGGGGGG
+
FFFFFFFFFFFFFFFFFFFFFFFFFFFFFFFFFFFFFFFFFFFFFFF,
@FS10000125:27:BPA73017-1634:1:1101:7990:1690 2:N:0:6
TTCCGGTTGAGCGTACTCGACGAAGTTCGACGGGGGGGGGGGGGGGGA
+
F,FFFFFFFFFFFFFFFFFFFFFFFFFFFFFFFFFFFFFFFFFFFF,F
@FS10000125:27:BPA73017-1634:1:1101:8730:1690 2:N:0:6
ATCCCCTTGAGCGTACTCGACGAAGTTGGCTGGGGGGGGGGGGGGGAA
+
F,FFFFFFFFFFFFFFFFFFFFFFFFFFFFFFFFFFFFFFFFFFF,FF
@FS10000125:27:BPA73017-1634:1:1101:9520:1690 2:N:0:6
AACCGGTTGAGCGTACTCGACGAAGTTTTATGGGGGGGGGGGGGGGGA
+
F:FFFFFFFFFFFFFFFFFFFFFFFFFFFFFFFFFFFFFFFFFFFFF,
@FS10000125:27:BPA73017-1634:1:1101:9840:1690 2:N:0:6
GAGAGCTTGAGCGTACTCGACGAAGTTGCCTGGGGGGGGGGGGGAGGG
+
:,,FFFF:F,:FFF,FFFFFF,FFF:,FFFFF,,F:,,,FFF,,,,,:
@FS10000125:27:BPA73017-1634:1:1101:10310:1690 2:N:0:6
CTCCTTTTGAGCGTACTCGACGAAGGGGAGGGGGGGGGGGGGTCGGAA
+
,F,,:FFFFFFFFFFFFFFFFFFFF,,,,FFFFFFFFFF,,,,,,,,,
@FS10000125:27:BPA73017-1634:1:1101:10420:1690 2:N:0:6
ATAATGTTGAGCGTACTCGACGAAGTTCCTAGGGGGGGGGGGGGGGGA
+
:,FFFFFFFFFFFFFFFFFFFFFFFF:FFFFFFFFFFFFFFFFFFF,:
@FS10000125:27:BPA73017-1634:1:1101:11670:1690 2:N:0:6
AATGAATTGAGCGTACTCGACGAAGGGGGGGGGGGGGGGAAGTTTGAA
+
FFFFFFFFFFFFFFFFFFFFFFFFFFFFFFFFFFFFFFF,,,,,,,F:
@FS10000125:27:BPA73017-1634:1:1101:11950:1690 2:N:0:6
CCAACATTGAGCGTACTCGACGAAGTTACATGGGGGGGGGGGGGGGAA
+
FFFFFFFFFFFFFFFFFFFFFFFFFFFFFFFFFFFFFFFFF:FFF,,F
@FS10000125:27:BPA73017-1634:1:1101:12530:1690 2:N:0:6
ACTTGTTTGAGCGTACTCGACGAAGTTTTGGGGGGGGGGGGGGGAAAT
+
:F,:FFFFFFFFFFFFFFFFFFFFFFFFF,F:FFFFFFFFF,,,F,::
@FS10000125:27:BPA73017-1634:1:1101:1020:1700 2:N:0:6
CAGAGGTTGAGCGTACTCGACGAAGTTGAGAGGGGGGGGGGGGGGGGA
+
FFFFFFFFFFFFFFFFFFFFFFFFFFFFFFFFFFFFFFFFFFFFFFF,
@FS10000125:27:BPA73017-1634:1:1101:1110:1700 2:N:0:6
TCAAGCTTGAGCGTACTCGACGAAGTTTTACGGGGGGGGGGGGGGGGA
+
:FF,FFF::FFF::FFFFFFFFFFFFFFFFF::::FFFFFFF:,,:,,
@FS10000125:27:BPA73017-1634:1:1101:1240:1700 2:N:0:6
TAGCGGTTGAGCGTACTCGACGAAGTTCTGCCGGGGGGGGGGGGGGGA
+
F,:FFFFFFFFFFFFFFFFFFFFFFFFFF,:FFFFFFFFFFFFFFFF,
@FS10000125:27:BPA73017-1634:1:1101:1740:1700 2:N:0:6
ATAGGTTTGAGCGTACTCGACGAAGTTGCAAGGGGGGGGGGGGGGGGG
+
,FFFFFFFFFFFFFFFFFFFFFFFFFFFFFFFFFFFFFFFFFFFFFF:
@FS10000125:27:BPA73017-1634:1:1101:1780:1700 2:N:0:6
CTCTTGTTGAGCGTACTCGACGAAGTTTCCAGGGGGGGGGGGGGGGGA
+
FFFFFFFFFFFFFFFFFFFFFFFFFFFFFFFFFFFFFFFFFFFFFF,:
@FS10000125:27:BPA73017-1634:1:1101:4660:1700 2:N:0:6
TTGGGGTTGAGCGTACTCGACGAAGTTTAACGGGGGGGGGGGGGGGGG
+
FFFFFFFFFFFFFFFFFFFFFFFFFFFFFFFFFFFFFFFFFFFFFFF:
@FS10000125:27:BPA73017-1634:1:1101:5120:1700 2:N:0:6
TCCGGGTTGAGCGTACTCGACGAAGTTCTGTGGGGGGGGGGGGGGGAA
+
FFFFFF,FFFFFFFFFFFFFFFFFFFFFFFF:FFFFFFFFF::FFF:F
@FS10000125:27:BPA73017-1634:1:1101:6600:1700 2:N:0:6
CAGTGTTTGAGCGTACTCGACGAAGTTGCTGGGGGGGGGGGGGGGGAA
+
FFF:FF:FFFFFFFFFFFFFFFFFFFFFFFFFFFFFFFFFFFFFF:FF
@FS10000125:27:BPA73017-1634:1:1101:7930:1700 2:N:0:6
TTGTCTTTGAGCGTACTCGACGAAGTTATAGGGGAGGGGGGGGGGGGG
+
,FFFFFFFFFFFFFFFFFFFFFFFFFFFFFFFFFFFFFFFFFFFFF::
@FS10000125:27:BPA73017-1634:1:1101:10930:1700 2:N:0:6
TAAGGTTTGAGCGTACTCGACGAAGTTCGTTGGGGGGGGGGGGGGGGA
+
FFFFFFFFFFFFFFFFFFFFFFFFFFFFFFFFFFFFFFFFFFFFFF:F
@FS10000125:27:BPA73017-1634:1:1101:11720:1700 2:N:0:6
GTCTTCTTGAGTGTACTCGACATAGAGGGGGCGGCGGGGGGAATTCAA
+
:,FF,:,F,,,,,,,FFFF,F,,,FF:F,,F,,,,,FF,F,F,,F:,,
@FS10000125:27:BPA73017-1634:1:1101:12030:1700 2:N:0:6
ACGTAATTGAGCGTACTCGACGAAGTTTGCTGGGGGGGGGGGGGGGAA
+
FFFFFFFFFFFFFFFFFFFFFFFFFFFFFFFFFFFFFFFFFFFF::F:
@FS10000125:27:BPA73017-1634:1:1101:12670:1700 2:N:0:6
TTCTAATTGAGCGTACTCGACGAAGTTTAAAAGGGGGGGGGGGGGGGA
+
,FFFFFFFFFFFFFFFFFFFFFFFFFFFFFFFFFFFFFFFFFFFF,F,
@FS10000125:27:BPA73017-1634:1:1101:14250:1700 2:N:0:6
GTGGTTTTGAGCGTACTCGACGAAGTTGGAGGGGGGGGGGGGGGGGGG
+
:FFFFFFFFFFFFFFFFFFFFFFFFFFFFFFFFFFFFFFFFFFFFFFF
@FS10000125:27:BPA73017-1634:1:1101:14750:1700 2:N:0:6
TTACTATTGAGCGTACTCGACGAAGTTGCGGGGGGGGGGGGGGGAAAT
+
,,FFFFFFFFFFFFFFFFFFFFFFFFFFFFFFFFFFFFFFF:F,F,,F
@FS10000125:27:BPA73017-1634:1:1101:14930:1700 2:N:0:6
AATATATTGAGCGTACTCGACGAAGGGGGGGGGGGGGGGAGATCGGAA
+
FFFFFFFFFFFFFFFFFFFFFFFFFFFFFFFFFFFFFFFF,,F:,,F,
@FS10000125:27:BPA73017-1634:1:1101:15070:1700 2:N:0:6
CCTCGATTGAGCGTACTCGACGAAGTTGACAGGGGGGGGGGGGGGGGA
+
FFFFFFFFF:FFFFFFFFFFFFFFFFFFFFFFFFFFFFFFFFF::,,F
@FS10000125:27:BPA73017-1634:1:1101:15590:1700 2:N:0:6
TTTGCTTTGAGCGTACTCGACGAAGTTAGCAGGGGGGGGGGGGGGGAA
+
FFFFFFFFFFFFFFFFFFFFFFFFFFFFFFFFFFFFFFFFFFFFF,FF
@FS10000125:27:BPA73017-1634:1:1101:16060:1700 2:N:0:6
ATATATTTGAGCGTACTCGACGAAGTTAAACGGGGGGGGGGGGGGGGA
+
:FFFFFFFFFFFFFFFFFFFFFFFFFFFFFFFFFFFFFFFFFFFFF:F
@FS10000125:27:BPA73017-1634:1:1101:16400:1700 2:N:0:6
ATTTACTTGAGCGTACTCGACGAAGTTAGCCGGGGGGGGGGGGGGGAA
+
FFFFFFFFFFFFFFFFFFFFFFFFFFFFFFFFFFFFFFFFFFFFF,FF
@FS10000125:27:BPA73017-1634:1:1101:1240:1710 2:N:0:6
TACTCTTTGAGCGTACTCGACGAAGTTCTACGGGGGGGGGGGGGGGGA
+
FFFFFFFFFFFFFFFFFFFFFFFFFFFFFFFFFFFFFFFFFFFFFFFF
@FS10000125:27:BPA73017-1634:1:1101:2410:1710 2:N:0:6
CGTACCTTGAGCGTACTCGACGAAGTTGGCGGGGGGGGGGGGGGGAAA
+
F:FFFFFFFFFFFFFFFFFFFFFFFFFFFFFFFFFFFFFFFFFFFF,F
@FS10000125:27:BPA73017-1634:1:1101:4340:1710 2:N:0:6
TCAGGTTTGAGCGTACTCGACGAAGTTGTTGGGGGGGGGGGGGGGGAA
+
FFFFFFFFFFFFFFFFFFFFFFFFFFFFFFFFFFFFFFFFFFFFF::F
@FS10000125:27:BPA73017-1634:1:1101:4710:1710 2:N:0:6
AATCTTTTGAGCGTACTCGACGAAGTTCTGCGGGGGGGGGGGGGGGAA
+
FFFFFFFFFFFFFFFFFFFFFFFFFFFFFFFFFFFFFFFFFFFFFFFF
@FS10000125:27:BPA73017-1634:1:1101:6020:1710 2:N:0:6
TTTTATTTGAGCGTACTCGACGAAGTTGTCCGGGGGGGGGGGGGGGGA
+
F,FFFFFFFFFFFFFFFFFFFFFFFFFFFFFFFFFFFFFFFFFFFFFF
@FS10000125:27:BPA73017-1634:1:1101:10620:1710 2:N:0:6
TTGCTCTTGAGCGTACTCGACGAAGTTGTGTCGGGGGGGGGGGGGGAA
+
F,,,,FFFFFFFFFFFFFFFFFFFFFF,,,,,FFFFFFFFFFFFFF,F
@FS10000125:27:BPA73017-1634:1:1101:11740:1710 2:N:0:6
CTGTTCTTGAGCGTACTCGACGAAGTTACGGGGGGGGGGGGGGGAAAT
+
FFFFFFFFFFFFFFFFFFFFFFFFFFFFFFFFFFFFFFFFFFF::FFF
@FS10000125:27:BPA73017-1634:1:1101:13980:1710 2:N:0:6
TATATTTTGAGCGTACTCGACGAAGTTGATGGGGGGGGGGGGGGGAAT
+
FFFFFFFFFFFFFFFFFFFFFFFFFFFFFFFFFFFFFFFFFFFF,FF:
@FS10000125:27:BPA73017-1634:1:1101:16080:1710 2:N:0:6
ACACGTTTGAGCGTACTCGACGAAGTTAAAAGGGGGGGGGGGGGGGAA
+
,FFFFFFFFFFFFFFFFFFFFFFFFFFFFFFFFFFFFFFFFFFFF::,
@FS10000125:27:BPA73017-1634:1:1101:16270:1710 2:N:0:6
TACCTCTTGAGCGTACTCGACGAAGTTTTTAGGGGGGGGGGGGGGGAA
+
,,FFFFFFFFFFFFFFFFFFFFFFFFFFFFFFFFFFFFFFFFFFFFFF
@FS10000125:27:BPA73017-1634:1:1101:1230:1720 2:N:0:6
ACGGTATTGAGCGTACTCGACGAAGTTGCTTGGGGGGGGGGGGGGGGA
+
FF,:FFFFFFFFFFFFFFFFFFFFFFFFFFFFFFFFFFFFFFFF:,,F
@FS10000125:27:BPA73017-1634:1:1101:1710:1720 2:N:0:6
CCTCGTTTGAGCGTACTCGACGAAGTTGGTTGGGGGGGGGGGGGGGAA
+
FFFF,FFFFFFFFFFFFFFFFFFFFFFF:F:FFFFFFFFFFFFFF,FF
@FS10000125:27:BPA73017-1634:1:1101:2520:1720 2:N:0:6
CCTGACTTGAGCGTACTCGACGAAGTTGACAGGGGGGGGGGGGGGGAA
+
FFFFFFFFFFFFFFFFFFFFFFFFFFFFFFFFFFFFFFFFFFFFF,:F
@FS10000125:27:BPA73017-1634:1:1101:3070:1720 2:N:0:6
CTTATATTGAGCGTACTCGACGAAGTTGCAAGGGGGGGGGGGGGGGAA
+
FF::FFFFFFFFFFFFFFFFFFFFFFFFFFFFFFFFFFFFFFFF:,:F
@FS10000125:27:BPA73017-1634:1:1101:3630:1720 2:N:0:6
CTTAACTTGAGCGTACTCGACGAAGTTTCGTGGGGGGGGGGGGGGGGG
+
FFFFFFFFFFFFFFFFFFFFFFFFFFFFFFFFFFFFFFFFFFFFFF,F
@FS10000125:27:BPA73017-1634:1:1101:5210:1720 2:N:0:6
TTAATTTTGAGCGTACTCGACGAAGTTCGTTGGGGGGGGGGGGGGGGG
+
,FFFFFFFFFFFFFFFFFFFFFFFFFFFFFFFFFFFFFFFFFFFF:F,
@FS10000125:27:BPA73017-1634:1:1101:5400:1720 2:N:0:6
AACAACTTGAGCGTACTCGACGAAGTTGTGGGGGGGGGGGGGGGAAAT
+
FFFFFFFFFFFFFFFFFFFFFFFFFFFFFFFFFFFFFFFFFFF,FF:F
@FS10000125:27:BPA73017-1634:1:1101:6800:1720 2:N:0:6
TTTGTTTTGAGCGTACTCGACGAAGTTCATTGGGGGGCGGGGGGGGGA
+
FFFFFFFFFFFFFFFFFFFFFFFFFFFFFFFFFFFFFFFFFFFFFFF,
@FS10000125:27:BPA73017-1634:1:1101:7770:1720 2:N:0:6
ATTCAATTGAGCGTACTCGACGAAGTTAGGGGGGGGGGGGGGGGGAGA
+
FFFFFFFFFFFFFFFFFFFFFFFFFFFFFFFFFFFFFFFFFFFF,,,,
@FS10000125:27:BPA73017-1634:1:1101:9520:1720 2:N:0:6
TTTTTTTTGAGCGTACTCGACGAAGTTGGTCGGGGGAGGGGGGGGGGG
+
,:FFFFFFFFFFFFFFFFFFFFFFFFFFFFFFFFFFFFFFFFFFFFF:
@FS10000125:27:BPA73017-1634:1:1101:11580:1720 2:N:0:6
TTTGTATTGAGCGTACTCGACGAAGTTGGTGGGGGGGGGGGGGGGGGG
+
,FFFFFFFFFFFFFFFFFFFFFFFFFFFFFFFFFFFFFFFFFFFFFF,
@FS10000125:27:BPA73017-1634:1:1101:13310:1720 2:N:0:6
TCTTGATTGAGCGTACTCGACGAAGTTACCGGGGGGGGGGGGGGAAAT
+
FFFFFFFFFFFFFFFFFFFFFFFFFFFFFFFFFFFFFFFFFFF::F,F
@FS10000125:27:BPA73017-1634:1:1101:14760:1720 2:N:0:6
ATTAAGTTGAGCGTACTCGACGAAGTTCTGCGGGGGGGGGGGGGGGAA
+
FFFFFFFFFFFFFFFFFFFFFFFFFFFFFFFFFFFFFFFFFFFFF:FF
@FS10000125:27:BPA73017-1634:1:1101:14890:1720 2:N:0:6
TTTACATTGAGCGTACTCGACGAAGTTGGTGGGGGGGGGGGGGGGAAT
+
F,FFFFFFFFFFFFFFFFFFFFFFFFFFFFFFFFFFFFFFFFFF,:,:
@FS10000125:27:BPA73017-1634:1:1101:1130:1730 2:N:0:6
TTCCACTTGAGCGTACTCGACGAAGTTGCTTGGGGGGGGGGGGGGGAA
+
FFFFFFFFFFFFFFFFFFFFFFFFFFFFFFFFFFFFFFFFFFFFF,FF
@FS10000125:27:BPA73017-1634:1:1101:1920:1730 2:N:0:6
ATCGGATTGAGCGTACTCGACGAAGTTGCGAGGGGGGGGGGTGGGGGG
+
F,FFFFFFFFFFFFFFFFFFFFFFFFFFFFF:FFFFFFFFFFFFFFF,
@FS10000125:27:BPA73017-1634:1:1101:4600:1730 2:N:0:6
CTAGGATTGAGCGTACTCGACGAAGTTGTTGGGGGGGGGGGGGGAAAT
+
FFFFFFFFFFFFFFFFFFFFFFFFFFFFFFFFFFFFFFFFFFFF:,F:
@FS10000125:27:BPA73017-1634:1:1101:4820:1730 2:N:0:6
TTTAACTTGAGCGTACTCGACGAAGTGGGGGGGGGGGGGGGGAGGGGG
+
FF,FFFFFFFFFFFFFFFFFFFFFFFFFFFFFFFFFFFFFF,::,,,:
@FS10000125:27:BPA73017-1634:1:1101:6470:1730 2:N:0:6
TTCTTATTGAGCGTACTCGACGAAGTTGGGGGGGGGGGGGGAAGATTG
+
FFFFF:FFFFFFFFFFFFFFFFFFF,,FFFFFFFFFFFF:F,,:,:,:
@FS10000125:27:BPA73017-1634:1:1101:7350:1730 2:N:0:6
TTGGGGGGGGGGGGGGGGGGGGGGGGGGGGGGGGGGGGGGGGGGGGGG
+
,,FF:F::FF:::FF:FFFFFFFFFFFFFFFFFFFFFFFFFFF::,FF
@FS10000125:27:BPA73017-1634:1:1101:7750:1730 2:N:0:6
TAGCCTTTTTACCTTTTTCTTCTATTTATTTTGGGGGGGGGGGGGGGG
+
F,,:,:FFF,,,,:,F:,,:,,,:,,:,:FF::FFFFFFFFFF:,,FF
@FS10000125:27:BPA73017-1634:1:1101:7930:1730 2:N:0:6
TACCAATTGAGCGTACTCGACGAAGTTTCTGGGGGGGGGGGGGGGGGA
+
:FFF,FFFFFFFFFFFFFFFFFFFF,,,,,F:FFFFFFF,F,:,FF,,
@FS10000125:27:BPA73017-1634:1:1101:7980:1730 2:N:0:6
ATCCTATTGAGCGTACTCGACGAAGTTACGGGGGGGGGGGGGGGGGAA
+
,FFFFFFFFFFFFFFFFFFFFFFFFFFFFFFFFFFFFFFFFFFFF:FF
@FS10000125:27:BPA73017-1634:1:1101:8480:1730 2:N:0:6
TTTTGATTGAGCGTACTCGACGAAGTTTAGCGGGGGGGGGGGGGGGAA
+
,FF,FFFFFFFFFFFFFFFFFFFFFFF,FF:FFFFFFFFFFFFFFF,F
@FS10000125:27:BPA73017-1634:1:1101:8640:1730 2:N:0:6
CTTTGATTGAGCGTACTCGACGAAGGGGGGGGGGGGGGGGGGGGGAAA
+
FFFFFFFFFFFFFFFFFFFFFFFFFFFFFFFFFFFFFFFFFFFF,FF,
@FS10000125:27:BPA73017-1634:1:1101:9130:1730 2:N:0:6
TATAAGTTGAGCGTACTCGACGAAGGGGGGGGGGGGGGGAGATCGGAA
+
,,FFFFFFFFFFFFFFFFFFFFFFFFFFFFFFFFFFFFFF,FF:,,,,
@FS10000125:27:BPA73017-1634:1:1101:13470:1730 2:N:0:6
CTCACCTTGAGCGTACTCGACGAAGTTGGCCGGGGGGGGGGGGGGGGA
+
FFFFFFFFFFFFFFFFFFFFFFFFFFFFFFFFFFFFFFFFFFFFFFFF
@FS10000125:27:BPA73017-1634:1:1101:13590:1730 2:N:0:6
TTAATCTTGAGCGTACTCGACGAAATTTGCCGGGGGGGGGGGGGGGAA
+
F,FFFFFFFFFFFFFFFFFFFFFFFFFFFFFFFFFFFFFFFFFFF,FF
@FS10000125:27:BPA73017-1634:1:1101:14500:1730 2:N:0:6
ATTGTTTTGAGCGTACTCGACGAAGTTTCGCGGGGGGGGGGGGGGGAA
+
F,FFFFFFFFFFFFFFFFFFFFFFFFFFFFFFFFFFFFFFFFFFFF,F
@FS10000125:27:BPA73017-1634:1:1101:14840:1730 2:N:0:6
ACCCGTTTGAGCGTACTCGACGAAGTTCCGGGGGGGGGGGGGGGGGGG
+
FFFFFFFFFFFFFFFFFFFFFFFFFFFFFFFFFFFFFFFFFFF::,,,
@FS10000125:27:BPA73017-1634:1:1101:14960:1730 2:N:0:6
CCGCAGTTGAGCGTACTCGACGAAGTTCAGCCGGGGGGGGGGGGGGGA
+
FFFFFFFFFFFFFFFFFFFFFFFFFFFFFFFFFFFFFFFFFFFFF:FF
@FS10000125:27:BPA73017-1634:1:1101:15770:1730 2:N:0:6
TTCTGCTTGAGCGTACTCGACGAAGTTGGCGGGGGGGGGGGGGGGGAA
+
,,FFFFFFFFFFFFFFFFFFFFFFFFFFFFFFFFFFFFFFF,:,:,:,
@FS10000125:27:BPA73017-1634:1:1101:1280:1740 2:N:0:6
ATGCAGTTGAGCGTACTCGACGAAGTTCTTTGGGGGGGGGGGGGGGAA
+
FFFFFFFFFFFFFFFFFFFFFFFFFFFFFFFFFFFFFFFFFFFFFF,F
@FS10000125:27:BPA73017-1634:1:1101:2680:1740 2:N:0:6
TACTGATTGAGCGTACTCGACGAAGTTTATAGGGGGGGGGGGGGGAAA
+
,,FFFFFFFFFFFFFFFFFFFFFFFFFFFFFFFFFFFFFFFFFFF,,F
@FS10000125:27:BPA73017-1634:1:1101:2730:1740 2:N:0:6
TTCAATTTGAGCGTACTCGACGAAGTTTGCGGGGGGGGGGGGGGGGGA
+
FFFFFFFFFFFFFFFFFFFFFFFFFFFFFFFFFFFFFFFFFFFFFFF,
@FS10000125:27:BPA73017-1634:1:1101:4030:1740 2:N:0:6
ATATTCTTGAGCGTACTCGACGAAGTTCAGGGGGGGGGGGGGGGAGAT
+
,F,FFFFFFFFFFFFFFFFFFFFFFFFFFFFFFFFFFFFFFFF,:,,F
@FS10000125:27:BPA73017-1634:1:1101:4450:1740 2:N:0:6
TTTTACTTGAGCGTACTCGACGAAGTTTTAGGGGGGGGGGGGGGGGGA
+
FFFFFFFFFFFFFFFFFFFFFFFFFFFFFFFFFFFFFFFFFFFFFF,:
@FS10000125:27:BPA73017-1634:1:1101:4910:1740 2:N:0:6
CAATCATTGAGCGTACTCGACGAAGTTCATAGGGGGGGGGGGGGGGGA
+
FFFFFFFFFFFFFFFFFFFFFFFFFFFFFFFFFFFFFFFFFFFFFFFF
@FS10000125:27:BPA73017-1634:1:1101:5120:1740 2:N:0:6
TACCCTTTGAGCGTACTCGACGAAGTTGCACGGGGGGGGGGGGGGGGA
+
FFFFFFFFFFFFFFFFFFFFFFFFFFFFFFFFFFFFFFFFFFFFF,:F
@FS10000125:27:BPA73017-1634:1:1101:8320:1740 2:N:0:6
CTTCTTTTGAGCGTACTCGACGAAGAGGGGGGGGGGGGGGGGGGAAAT
+
FF,FF,FFFFFFFFFFFFFFFFFFFF:,F,F,FFFFFFFFFFF,F:,F
@FS10000125:27:BPA73017-1634:1:1101:9850:1740 2:N:0:6
CTTACATTGAGCGTACTCGACGAAGTTAGTTGGGGGGGGGGGGGGGAA
+
F,FFFFFFFFFFFFFFFFFFFFFFFFFFFFFFFFFFFFFFFFFFF,:F
@FS10000125:27:BPA73017-1634:1:1101:10180:1740 2:N:0:6
TAAACGTTGAGCGTACTCGACGAAGTTCCTGGGGGGGGGGGGGGGGGA
+
FFFFFFFFFFFFFFFFFFFFFFFFFFFFFFFFFFFFFFFFFFFFFFF,
@FS10000125:27:BPA73017-1634:1:1101:11700:1740 2:N:0:6
TCATTTTTGAGCGTACTCGACGAAGTTGGGCGGGGGGGGGGGGGGGAA
+
,FFFFFFFFFFFFFFFFFFFFFFFFFFFFFFFFFFFFFFFFFFFFF,F
@FS10000125:27:BPA73017-1634:1:1101:12430:1740 2:N:0:6
TACATGATTGAGCGTACTCGACGAAGTTGGCAGGGGGGGGGGGGGGGA
+
F:F,,:FFFFF:F:F:FFFF:FFFFFFFFFFFFFFFFFFFF,F::F,F
@FS10000125:27:BPA73017-1634:1:1101:12550:1740 2:N:0:6
ACCTTTTTGAGCGTACTCGACGAAGTTCTCAGGGGGGGGGGGGGGGGA
+
F:,F,:FFFFFFFFFFFFFFFFF:FFF:F,F:FFFFFFFFFF:F,,,:
@FS10000125:27:BPA73017-1634:1:1101:12590:1740 2:N:0:6
TTCAGTTTGAGCGTACTCGACGAAGTTTAGGGGGGGGGGGGGGGGAAA
+
FFFFFFFFFFFFFFFFFFFFFFFFFFFFFFFFFFFFFFFFFFFF,F:,
@FS10000125:27:BPA73017-1634:1:1101:15600:1740 2:N:0:6
TCTCGGTTGAGCGTACTCGACGAAGTTCGAAGGGGGGGGGGGGGGGAA
+
,FFFFFFFFFFFFFFFFFFFFFFFFFFFFFFFFFFFFFFFFFFFF:FF
@FS10000125:27:BPA73017-1634:1:1101:15840:1740 2:N:0:6
ATGCTTTTGAGCGTACTCGACGAAGTTAATCGGGGGGGGGGGGGGGGG
+
FFFFFFFFFFFFFFFFFFFFFFFFFFFFFFFFFFFFFFFFFFFFFFFF
@FS10000125:27:BPA73017-1634:1:1101:1110:1750 2:N:0:6
GCCATTTTGAGCGTACTCGACGAAGTTCTGCGGGGGGGGGGAGAGCAA
+
,FFFFFFFFFFFFFFFFFFFFFFFFF:F:FFFFFFFFFFFFF,F,,,F
@FS10000125:27:BPA73017-1634:1:1101:1430:1750 2:N:0:6
TAACCATTGAGCGTACTCGACGAAGTTTGTCGGGGGGGGGGGGGGGAA
+
,FFFFFFFFFFFFFFFFFFFFFFFFFFFFFFFFFFFFFFFFFFFFF,,
@FS10000125:27:BPA73017-1634:1:1101:1590:1750 2:N:0:6
TAGCGGTTGAGCGTACTCGACGAAGTTGGATGGGGGGGGGGGGGGGGA
+
,:FFFFFFFFFFFFFFFFFFFFFFFFFFFFFFFFFFFFFFFFFFF:,F
@FS10000125:27:BPA73017-1634:1:1101:2630:1750 2:N:0:6
TAAATATTGAGCGTACTCGACGAAGTTAAACGGGGGGGGGGGGGGGAA
+
FFFF:,FFFFFFFFFFFFFFFFFFFFF,:F,FFFFFFFFFFFFFF,FF
@FS10000125:27:BPA73017-1634:1:1101:3960:1750 2:N:0:6
TTTTTGTTGAGCGTACTCGACGAAGTTGGACGGGGGGGGGGGGGGAAA
+
,,FFFFFFFFFFFFFFFFFFFFFFFFFFFFFFFFFFFFFFFFFF,FF,
@FS10000125:27:BPA73017-1634:1:1101:5860:1750 2:N:0:6
CATTAATTGAGCGTACTCGACGAAGTTGCTTGGGGGGGGGGGGGGGAA
+
FFFFFFFFFFFFFFFFFFFFFFFFFFFFFFFFFFFFFFFFFFFFFF,F
@FS10000125:27:BPA73017-1634:1:1101:6990:1750 2:N:0:6
TTAGCTTTGAGCGTACTCGACGAAGTTACTAGGGGGGGGGGGGGGGAA
+
FFFFFFFFFFFFFFFFFFFFFFFFFFFFFFFFFFFFFFFFFFFFF:FF
@FS10000125:27:BPA73017-1634:1:1101:8350:1750 2:N:0:6
TCCACTTTGAGCGTACTCGACGAAGTTAGGGGGGGGGGGGGGGGGGGA
+
FFFFFFFFFFFFFFFFFFFFFFFFFFFFFFFFFFFFFFFFFFFFFF,F
@FS10000125:27:BPA73017-1634:1:1101:8790:1750 2:N:0:6
TTTTATTTGAGCGTACTCGACGAAGTTTATAGGGGGGGGGGGGGGGGG
+
F:FFFFFF:FFF:FFFFFFFFFFF:FFFFFFFFFFFFFFFFFF::,,,
@FS10000125:27:BPA73017-1634:1:1101:9860:1750 2:N:0:6
CTTGGGTTGAGCGTACTCGACGAAGTTAGCTGGCGGGGGGGGGGGGGG
+
F,FFFFFFFFFFFFFFFFFFFFFFFFFFFFFFFFFFFFFFFFFFFFFF
@FS10000125:27:BPA73017-1634:1:1101:11880:1750 2:N:0:6
CTGAATTTGAGCGTACTCGACAAGTTGATAAGGGGGGGGGGGGGGGGG
+
F,,FFFFFFFFFFFFFFF:FFF:FFFFFFFFF:FFFFFFFFF,:F::,
@FS10000125:27:BPA73017-1634:1:1101:12180:1750 2:N:0:6
TGGAGGTTGAGCGTACTCGACGAAGTTAAGAGGGGGGGGGGGGGGAAA
+
,,FF,,FFFFFFFFFFFFFFFFFFFFF:FFFFFFFFFFFFFFFFF:FF
@FS10000125:27:BPA73017-1634:1:1101:14260:1750 2:N:0:6
AAGCATTTGAGCGTACTCGACGAAGTTTACAGGGGGGGGGGGGGGGAA
+
FFFFFFFFFFFFFFFFFFFFFFFFFFFFFFFFFFFFFFFFFFFFFFFF
@FS10000125:27:BPA73017-1634:1:1101:15980:1750 2:N:0:6
TAATTTTTGAGCGTACTCGACGAAGGGGGGGGGGGGGGGGGAATTCGA
+
FFFFFFFFFFFFFFFFFFFFFFFFFFFFFFFFFFFFFFFF,FF,,,,F
@FS10000125:27:BPA73017-1634:1:1101:1470:1760 2:N:0:6
CTTAGTTTGAGCGTACTCGACGAAGTTGGCGGGGGGGGGGGGGGGAAA
+
F,FF,FFF:FFF:FFFFFFFF:FFFFFFFFF:FFFFFFFFFF:,,FF,
@FS10000125:27:BPA73017-1634:1:1101:1950:1760 2:N:0:6
ACCGCTTTGAGCGTACTCGACGAAGTTGCAAGGGGGGGGGGGGGGGAA
+
FFFFFFFFFFFFFFFFFFFFFFFFFFFFFFFFFFFFFFFFFFFFF::F
@FS10000125:27:BPA73017-1634:1:1101:4150:1760 2:N:0:6
ATATACTTGAGCGTACTCGACGAGGGGGGGGGGGGGGGGGGAAATCGA
+
FFFFFFFFFFFFFFFFFFFFFFFFFFFFFFFFFFFFFFFF:F,,F:,,
@FS10000125:27:BPA73017-1634:1:1101:5380:1760 2:N:0:6
ATCTTGTTGAGCGTACTCGACGAAGGGGGGGGGGGGGGGAGATCGGAA
+
FFFFFFFFFFFFFFFFFFFFFFFFFFFFFFFFFFFFFFFF,FFF,:F,
@FS10000125:27:BPA73017-1634:1:1101:7060:1760 2:N:0:6
TCACTCTTGGTACTCGACGAAGTTGCACGGGGGGGGGGGGGGGGGGAA
+
:FFFFFFFFFFFFFFFFFFFFFFFFFFFFFFFFFFFFFFFFFFFF,,:
@FS10000125:27:BPA73017-1634:1:1101:7770:1760 2:N:0:6
TTCGTTTTGAGCGTACTCGACAAAGTTATCTGGGGGGGGGGGGGGGGA
+
,FFFFFFFFFFFFFFFFFFFFFFFFFFFFFFFFFFFFFFFFFFFFFF,
@FS10000125:27:BPA73017-1634:1:1101:8810:1760 2:N:0:6
ATTCTGTTGAGCGTACTCGACGAAGTTTCTGGGGGGGGGGGGGGGGAA
+
,FF:FFFFFFFFFFFFFFFFFFFFFFF::F,,FFFFFFFFFFFFF,F:
@FS10000125:27:BPA73017-1634:1:1101:10480:1760 2:N:0:6
CTGCTATTGAGCGTACTCGACGAAGTTACACGGGGGGGGGGGGGGGAA
+
F:FFFFFFFFFFFFFFFFFFFFFFFFFFFFFFFFFFFFFFFFFF:,::
@FS10000125:27:BPA73017-1634:1:1101:11090:1760 2:N:0:6
TTTTGATTGAGCGTACTCGACGAAGTTACCGGGGGGGGGGGGGGGAGA
+
FFFF:FFFFFFFFFFFFFFFFFFFFFF,FFFFFFFFFFFFFF:F,F,,
@FS10000125:27:BPA73017-1634:1:1101:12060:1760 2:N:0:6
CAGAGTTTGAGCGTACTCGACGAAGTTAGCAGGGGGGGGGGGGGGGAA
+
FF:F:FFFFFFFFFFFFFFFFFF:FFF:FF,FFFFFFFFFFF:FF,,F
@FS10000125:27:BPA73017-1634:1:1101:12210:1760 2:N:0:6
TTGGTCTTGAGCGTACTCGACGAAGTTCCAGGGGGGGGGGGGGGGGAA
+
FFFFFFFFFFFFFFFFFFFFFFFFFFFFFFFFFFFFFFFFFFFFFF,F
@FS10000125:27:BPA73017-1634:1:1101:14520:1760 2:N:0:6
TAATACTTGAGCGTACTCGACGAAGTTTCTAGGGGGGGGGGGGGGGGG
+
FFFFFFFFFFFFFFFFFFFFFFFFFFFFFFFFFFFFFFFFFFF,,,,F
@FS10000125:27:BPA73017-1634:1:1101:3580:1770 2:N:0:6
TCATCCTTGAGCGTACTCGACGAAGTTCTAAGGGGGGGGGGGGGGGGG
+
,FFFFFFFFFFFFFFFFFFFFFFFFFFFFFFFFFFFFFFFFFFF,,,:
@FS10000125:27:BPA73017-1634:1:1101:5380:1770 2:N:0:6
GTACGGTTGAGCGTACTCGACGAAGTTGTTTGGGGGGGGGGGGGGGGA
+
F,FF,:FFFFFFFFFFFFFFFFFFFFFFFFFFFFFFFFFFFFFFFFF:
@FS10000125:27:BPA73017-1634:1:1101:5400:1770 2:N:0:6
CTGCCCTTGAGCGTACTCGACGAAGTTCACGGGGGGGGGGGGGGGGAA
+
F,FFFFFFFFFFFFFFFFFFFFFFFFFFFFFFFFFFFFFFFFFFFF,F
@FS10000125:27:BPA73017-1634:1:1101:5760:1770 2:N:0:6
CTATGGTTGAGCGTACTCGACGAAGTTGCTGGGGGGGGGGGGGGGAAT
+
FFFFFFFFFFFFFFFFFFFFFFFFFFFFFFFFFFFFFFFFFFF:,::,
@FS10000125:27:BPA73017-1634:1:1101:5950:1770 2:N:0:6
ATTAGCTTGAGCGTACTCGACGAAGTTTTCTGGGGGGGGGGGGGGGGG
+
FFFFFFFFFFFFFFFFFFFFFFFFFFFFFFFFFFFFFFFFFFFFFFFF
@FS10000125:27:BPA73017-1634:1:1101:8020:1770 2:N:0:6
ATCAGTTTGAGCGTACTCGACGAAGGGGGGGGGGGGGGGGGGAAATCG
+
,FFFFFFFFFFFFFFFFFFFFFFFFFFFFFFFFFFFFFFFF,F,,F,F
@FS10000125:27:BPA73017-1634:1:1101:10020:1770 2:N:0:6
TATTGCTTGAGCGTACTCGACGAAGTTAAACGGGGGGGGGGGGGGAAA
+
FFFFFFFFFFFFFFFFFFFFFFFFFFFFFFFFFFFFFFFFFFFFFFFF
@FS10000125:27:BPA73017-1634:1:1101:11390:1770 2:N:0:6
ATTCTTTTGAGCGTACTCGACGAAGTTGGTTGGGGGGGGGGGGGGGAA
+
F,FFF:FFFFFFFFFFFFFFFFFFFFFFFFFFFFFFFFFFFFFFF,FF
@FS10000125:27:BPA73017-1634:1:1101:11650:1770 2:N:0:6
ATCTTTTTGAGCGTACTCGACGAAGTTGCCGGGGGGGGGGGGGGGGGG
+
FFFFFFFFFFFFFFFFFFFFFFFFFFFFFFFFFFFFFFFFFFFFFFFF
@FS10000125:27:BPA73017-1634:1:1101:12590:1770 2:N:0:6
TACATGATTGAGCGTACTCGACGAAGTTGGCAGGGGGGGGGGGGGGGA
+
FFFFFFFFFFFFFFFFFFFFFFFFFFFFFFFFFFFFFFFFFFFFFFF,
@FS10000125:27:BPA73017-1634:1:1101:13160:1770 2:N:0:6
AAGATGTTGAGCGTACTCGACGAAGGGGGGGGGGGGGGGGGATCGGAA
+
,,FFFFFFFFFFFFFFFFFFFFFFFFFFF:FFFFFFFFF,,F:,,,F:
@FS10000125:27:BPA73017-1634:1:1101:13490:1770 2:N:0:6
AAGTATTTGAGCGTACTCGACGAAGTTCAGAGGGGGGGGGGGGGGGGA
+
FFFFFFFFFFFFFFFFFFFFFFFFFFFFFFFFFFFFFFFFFFF,:F,:
@FS10000125:27:BPA73017-1634:1:1101:13860:1770 2:N:0:6
TAAGATTTGAGCGTACTCGACGAAGTTTGGGGGGGGGGGGGGGGGGAA
+
,FF,FFFFFFFFFFFFFFFFFFFFFFFFF:FFFFFFFFFFFFFFFFFF
@FS10000125:27:BPA73017-1634:1:1101:14850:1770 2:N:0:6
TTCGGTTTGAGCGTACTCGACGAAGTTTTCAGGGGGGGGGGGGGGGGG
+
FFFFFFFFFFFFFFFFFFFFFFFFFFFFFFFFFFFFFFFFFFFFFFF,
@FS10000125:27:BPA73017-1634:1:1101:1870:1780 2:N:0:6
CCGAATTTGAGCGTACTCGACGAAGTTCTAGGGGGGGGGGGGGGGGGG
+
FFFFFFFFFFFFFFFFFFFFFFFFFFFFFFFFFFFFFFFFFFFFFFFF
@FS10000125:27:BPA73017-1634:1:1101:1950:1780 2:N:0:6
ACCGCTTTGAGCGTACTCGACGAAGTTGCAAGGGGGGGGGGGGGGGAA
+
FFFFFFFFFFFFFFFFFFFFFFFFFFFFFFFFFFFFFFFFFFFF:,FF
@FS10000125:27:BPA73017-1634:1:1101:2760:1780 2:N:0:6
TTAAACTTGAGCGTACTCGACGAAGTTACTAGGGGGGGGGGGGGGGGA
+
:FFFFFFFFFFFFFFFFFFFFFFFFFFFFFFFFFFFFFFFFFFFFFF,
@FS10000125:27:BPA73017-1634:1:1101:2880:1780 2:N:0:6
CCTCGGTTGAGCGTACTCGACGAAGTTAAGTGGGGGGGGGGGGGGGAA
+
F,,F,FFFFFFFFFFFFFFFFFFFFFFFFFFFFFFFFFFFFFFFF,FF
@FS10000125:27:BPA73017-1634:1:1101:3770:1780 2:N:0:6
CTAGCCTTGAGCGTACTCGACGAAGTTTCCAGGGGGGGGGGGGGGGGA
+
FF:FFFFFFFFFFFFFFFFFFFFFFFFFFFFFFFFFFFFFFFFFFF,,
@FS10000125:27:BPA73017-1634:1:1101:3780:1780 2:N:0:6
TCGGATTTGAGCGTACTCGACGAAGTTTGCAGGGGGGGGGGGGGGGAA
+
,F,FFFFFFFFFFFFFFFFFFFFFFFFFFFFFFFFFFFFFFFFFFFFF
@FS10000125:27:BPA73017-1634:1:1101:4000:1780 2:N:0:6
TGATCTTTGAGCGTACTCGACGAAGTTTGACGGGGGGGGGGGGGGGGG
+
:FFFFFFFFFFFFFFFFFFFFFFFFFFFFFFFFFFFFFFFFFFF:F:F
@FS10000125:27:BPA73017-1634:1:1101:4650:1780 2:N:0:6
TTCTCCTTGAGCGTACTCGACGAAGTTTGAGGGGGGGGGGGGGGGAAA
+
FFFFFFFFFFFFFFFFFFFFFFFFFFFFFFFFFFFFFFFFFFFF,,F,
@FS10000125:27:BPA73017-1634:1:1101:4670:1780 2:N:0:6
TTATAATTGAGCGTACTGACGAAGTTGTAAGGGGGGGGGGGGGGGGAA
+
FFFFFFFFFFFFFFFFFFFFFFFFFFFFFFFFFFFFFFFFFFFFF,FF
@FS10000125:27:BPA73017-1634:1:1101:6680:1780 2:N:0:6
CAACCATTAAGCGTACTCGACGAAGTTCTTTGGGGGGGGGGGGGGGGA
+
FFFFFFFF:FFFFFFFFFFFFFFFFFFFFFFFFFFFFFFFFFFFFFFF
@FS10000125:27:BPA73017-1634:1:1101:9520:1780 2:N:0:6
TTCCATTTGAGCGTACTCGACGAAGTTTGACGGGGGGGGGGGGGGGAA
+
,FFFFFFFFFFFFFFFFFFFFFFFFFFFFFFFFFFFFFFFFFFFF,FF
@FS10000125:27:BPA73017-1634:1:1101:9530:1780 2:N:0:6
ACCGTCTTGAGCGTACTCGACGAAGTTATACGGGGGGGGGGGGGGGGG
+
FFFFFFFFFFFFFFFFFFFFFFFFFFFFFFFFFFFFFFFFFFFFFFF:
@FS10000125:27:BPA73017-1634:1:1101:10100:1780 2:N:0:6
TATTCATTGAGCGTACTCGACGAAGTTATATGGGGGGGGGGGGGGGGA
+
FFF,,,FFFFFFFFFFFFFFFFFFFFF:,F:FFFFFFFFFFFFFFF:F
@FS10000125:27:BPA73017-1634:1:1101:12740:1780 2:N:0:6
AATTGCTTGAGCGTACTCGACGAAGTTGCGAGGGGGGGGGGGGGGGAA
+
F:FFFFFFFFFFFFFFFFFFFFFFFFFFFFFFFFFFFFFFFFFFFF,F
@FS10000125:27:BPA73017-1634:1:1101:13140:1780 2:N:0:6
CCGTCTTTGAGCGTACTCGACGAAGTTTGTTGGGGGGGGGGGGGGGAA
+
FFF:FFFFFFFFFFFFFFFFFFFFFFFFFFFFFFFFFFFFFFFFF:F,
@FS10000125:27:BPA73017-1634:1:1101:15170:1780 2:N:0:6
AATTCCTTGAGCGTACTCGACGAAGTTGTGCGGGGGGGGGGGGGGGGA
+
:F:FFFFFFFFFFFFFFFFFFFFFFFFFFFFFFFFFFFFFFFFFFFFF
@FS10000125:27:BPA73017-1634:1:1101:16300:1780 2:N:0:6
TTATCTTTGAGCGTACTCGACGAAGTTTCAAGGGGGGGGGGGGGGGAA
+
F,FFFFFFFFFFFFFFFFFFFFFFFFFFFFFFFFFFFFFFFFFFFF::
@FS10000125:27:BPA73017-1634:1:1101:1680:1790 2:N:0:6
TTGCGGTTGAGCGTACTCGACGAAGTTAAAAGGGGGGGGGGGGGGGAA
+
,,:::FFFFFFFFFFFFFFFFFFFFFFFFFFFFFFFFFFFFFFFFFFF
@FS10000125:27:BPA73017-1634:1:1101:1870:1790 2:N:0:6
CCATCCTTGAGCGTACTCGACGAAGTTAGCCGGGGGGGGGGGGGGGGG
+
FFFFFFFFFFFFFFFFFFFFFFFFFFFFFFFFFFFFFFFFFFFFFF:F
@FS10000125:27:BPA73017-1634:1:1101:2480:1790 2:N:0:6
TTGAATTTGAGCGTACTCGACGAAGTTATATGGGGGGGGGGGGGGGAA
+
FFFFFFFFFFFFFFFFFFFFFFFFFFFFFFFFFFFFFFFFFFFFFFFF
@FS10000125:27:BPA73017-1634:1:1101:2990:1790 2:N:0:6
ACGCTTTTGAGCGTACTCGACGAAGAGCCACGGGGGGGGGGGGGGGGG
+
FFFFFFFFFFFFFFFFFFFFFFFFFFFFFFFFFFFFFFFFFFFFFF:F
@FS10000125:27:BPA73017-1634:1:1101:3800:1790 2:N:0:6
CATTAGTTGAGCGTACTCGACGAAGTTGCATGGGGGGGGGGGGGGGAA
+
FFFFFFFFFFFFFFFFFFFFFFFFFFFFFFFFFFFFFFFFFFFFF,FF
@FS10000125:27:BPA73017-1634:1:1101:4270:1790 2:N:0:6
CAACCCTTGAGCGTACTCGACGAAGTTCCATGGGGGGGGGGGGGAGAG
+
FFFFFFFFFFFFFFFFFFFFFFFFFFFFFFFFFFFFFFFFFFFFFF,F
@FS10000125:27:BPA73017-1634:1:1101:8110:1790 2:N:0:6
AACAGATTGAGCGTACTCGACGAAGTTGCGAGGGGGGGGGGGGGGGGA
+
FFFFFFFFFFFFFFFFFFFFFFFFFFFFFFFFFFFFFFFFFFFFF:FF
@FS10000125:27:BPA73017-1634:1:1101:9500:1790 2:N:0:6
TCGGCCTTGAGCGTACTCGACGAAGTTTCGGGGGGGGGGGGGGGAGAT
+
FFFFFFFFFFFFFFFFFFFFFFFFFFFFFFFFFFFFFFFFFFF,F,::
@FS10000125:27:BPA73017-1634:1:1101:10140:1790 2:N:0:6
ATGCGATTGAGCGTACTCGACGAAGTTGACAGGGGGGGGGGGGGGGGG
+
FFFFFFFFFFFFFFFFFFFFFFFFFFFFFFFFFFFFFFFFFFFFFFFF
@FS10000125:27:BPA73017-1634:1:1101:11040:1790 2:N:0:6
ATAATTTTGAGCGTACTCGACGAAGTTATAAGGGGGGGGGGGGGGGGG
+
FFFFFFFFFFFFFFFFFFFFFFFFFFFFFFFFFFFFFFFFFFFFFF:F
@FS10000125:27:BPA73017-1634:1:1101:13360:1790 2:N:0:6
CATACATTGAGCGTACTCGACGAAGTTGGCCGGGGGGGGGGGGGGGAA
+
FFFFFFFFFFFFFFFFFFFFFFFFFFFFFFFFFFFFFFFFFFF:F,FF
@FS10000125:27:BPA73017-1634:1:1101:14060:1790 2:N:0:6
TCGGTCTTGAGCGTACTCGACGAAGTTCCATGGGGGGGGGGGGGGGGG
+
,F:FFFFFFFFFFFFFFFFFFFFFFFFFFFFFFFFFFFFFFFFFFFFF
@FS10000125:27:BPA73017-1634:1:1101:14940:1790 2:N:0:6
ATTAAGTTGAGCGTACTCGACGAAGTTTGTCGGGGGGGGGGGGGGGGA
+
FFFFFFFFFFFFFFFFFFFFFFFFFFFFFFFFFFFFFFFFFFFFFFFF
@FS10000125:27:BPA73017-1634:1:1101:15100:1790 2:N:0:6
TCATCATTGAGCGTACTCGACGAAGTTGTGTGGGGGGGGGGGGGGGGA
+
FFFFFFFFFFFFFFFFFFFFFFFFFFFFFFFFFFFFFFFFFFFFFFF,
@FS10000125:27:BPA73017-1634:1:1101:1810:1800 2:N:0:6
ACCCTCTTGAGCGTACTCGACGAAGTTTGCACGGGGGGGGGGGGGGGG
+
FFFFFFFFFFFFFFFFFFFFFFFFFFFFFFFFFFFFFFFFFFFFFFFF
@FS10000125:27:BPA73017-1634:1:1101:2630:1800 2:N:0:6
TTCTTATTGAGCGTACTCGACAAGTTCAAGGGGGGGGGGGGGGGGGAA
+
,FFFFFFFFFFFFFFFFFFFFFFFFFFFFFFFFFFFFFFFFFFFFF,F
@FS10000125:27:BPA73017-1634:1:1101:3010:1800 2:N:0:6
TTCTGTTTGAGCGTACTCGACGAAGTTAAGCGGGGGGGGGGGGGGGAA
+
F:FFFFFFFFFFFFFFFFFFFFFFFFFFFFFFFFFFFFFFFFFFFFFF
@FS10000125:27:BPA73017-1634:1:1101:3210:1800 2:N:0:6
TTGCGCTTGAGCGTACTCGACGAAGTTCCACGGGGGGGGGGGGGGGAA
+
FFFFFFFFFFFFFFFFFFFFFFFFFFFFFFFFFFFFFFFFFFFFFFFF
@FS10000125:27:BPA73017-1634:1:1101:4580:1800 2:N:0:6
CATCGTTTGAGCGTACTCGACGAAGTTCCGGGGGGGGGGGGGGGAAAT
+
FFFFFFFFFFFFFFFFFFFFFFFFFFFFFFFFFFFFFFFFFFFFF::F
@FS10000125:27:BPA73017-1634:1:1101:5410:1800 2:N:0:6
TCCGTCTTGAGCGTACTCGACGAAGTTGCCCGGGGGGGGGGGGGGGAA
+
FFFFFFFFFFFFFFFFFFFFFFFFFFFFFFFFFFFFFFFFFFFFF:FF
@FS10000125:27:BPA73017-1634:1:1101:6550:1800 2:N:0:6
TCTTGGTTGAGCGTACTCGACGAAGTTATCGGGGGGGGGGGGGGGGGA
+
FFFFFFFFFFFFFFFFFFFFFFFFFFFFFFFFFFFFFFFFFFFFFF,F
@FS10000125:27:BPA73017-1634:1:1101:6700:1800 2:N:0:6
CTACGCTTGAGCGTACTCGACGAAGTTGGCGGGGGGGGGGGGGGGAAA
+
F,FFFFFFFFFFFFFFFFFFFFFFFFFFFFFFFFFFFFFFFFFF,F,,
@FS10000125:27:BPA73017-1634:1:1101:8260:1800 2:N:0:6
TTAGAATTGAGCGTACTCGACGAAGTTATACGGGGGGGGGGGGGGGGA
+
FFFFFFFFFFFFFFFFFFFFFFFFFFFFFFFFFFFFFFFFFFFFFF,F
@FS10000125:27:BPA73017-1634:1:1101:9800:1800 2:N:0:6
ACCCTTTTGAGCGTACTCGACGAAGTTATGGGGGGGGGGGGGGGGGGG
+
,FF:,:FFFFFFFFFFFFFFFFFF,FF,,F,:FFFFFFFFFF:,,,,,
@FS10000125:27:BPA73017-1634:1:1101:9840:1800 2:N:0:6
TTACGGTTGAGCGTACTCGACGAAGTTATGTGGGGGGGGGGGGGGGGA
+
FFFFFFFFFFFFFFFFFFFFFFFFFFFFFFFFFFFFFFFFFFFFFFFF
@FS10000125:27:BPA73017-1634:1:1101:11000:1800 2:N:0:6
CTAGCTTTGAGCGTACTCGACGAAGTTTAAGGGGGGGGGGGGGGGGGA
+
FFFFFFFFFFFFFFFFFFFFFFFFFFFFFFFFFFFFFFFFFFFFFF,F
@FS10000125:27:BPA73017-1634:1:1101:12420:1800 2:N:0:6
GACAGCTTGAGCGTACTCGACGAAAGGGGGGGGGGGGGGGAGATCGGA
+
,,FFFFFFFFFFFFFFFFFFFFFFFFFFFFFFFFFFFFFF:,FF,,,F
@FS10000125:27:BPA73017-1634:1:1101:16000:1800 2:N:0:6
CCAGACTTGAGCGTACTCGACGAAGTTGCCGGGGGGGGGGGGGGGAAA
+
FFFFFFFFFF:FFFFFFFFFFFFF:FF:FFFFFF:FF::FF::FF:,,
@FS10000125:27:BPA73017-1634:1:1101:16080:1800 2:N:0:6
CATATGTTGAGCGTACTCGACGAAGTTCCAGGGGGGGGGGGGGGGGGA
+
FFFFFFFFFFFFFFFFFFFFFFFFFFFFFFFFFFFFFFFFFFFFFFF,
@FS10000125:27:BPA73017-1634:1:1101:1800:1810 2:N:0:6
AAATACTTGAGCGTACTCGACGAAGTTGGTAGGGGGGGGGGGGGGGAA
+
FFFFFFFFFFFFFFFFFFFFFFFFFFFFFFFFFFFFFFFFFFFFFFFF
@FS10000125:27:BPA73017-1634:1:1101:2220:1810 2:N:0:6
TCTAGTTTGAGCGTACTCGACGAAGTTAAACGGGGGGGGGGGGGGGGA
+
,FFFFFFFFFFFFFFFFFFFFFFFFFFFFFFFFFFFFFFFFFFFFFF,
@FS10000125:27:BPA73017-1634:1:1101:2350:1810 2:N:0:6
TAATCCTTGAGCGTACTCGACGAAGTTGCAAGGGGGGGGGGGGGGGAA
+
FF,F,,FFFFFFFFFFFFFFFFFFFFFFFF,FFFFFFFFFFFFF,,F,
@FS10000125:27:BPA73017-1634:1:1101:2900:1810 2:N:0:6
ATAATGTTGAGCGTACTCGACGAAGTTAAGCGGGGGGGGGGGGGGGGA
+
:FFFFFFFFFFFFFFFFFFFFFFFFFFFFFFFFFFFFFFFFFFFFF,F
@FS10000125:27:BPA73017-1634:1:1101:3970:1810 2:N:0:6
ATTCCTTTGAGCGTACTCGACGAAGTTAACTGGGGGGGGGGGGGGGAA
+
FFFFFFFFFFFFFFFFFFFFFFFFFFFFFFFFFFFFFFFFFFFFFFFF
@FS10000125:27:BPA73017-1634:1:1101:4030:1810 2:N:0:6
ATTTTATTGAGCGTACTCGACGAAGTTCTGGGGGGGGGGGGGGGGAAT
+
FFFFFFFFFFFFFFFFFFFFFFFFFFFFFFFFFFFFFFFFFFF:,F,,
@FS10000125:27:BPA73017-1634:1:1101:4080:1810 2:N:0:6
TACATCTTGAGCGTACTCGACGAAGTTACGTGGGGGGGGGGGGGGGAA
+
FFFFFFFFFFFFFFFFFFFFFFFFFFFFFFFFFFFFFFFFFFFFF:FF
@FS10000125:27:BPA73017-1634:1:1101:5250:1810 2:N:0:6
CCAACCTTGAGCGTACTCGACGAAGTTAGCGGGGGGGGGGGGGGGGAA
+
FFFFFFFFFFFFFFFFFFFFFFFFFFFFFFFFFFFFFFFFFFFFF,FF
@FS10000125:27:BPA73017-1634:1:1101:7320:1810 2:N:0:6
ATTCGGTTGAGCGTACTCGACGAAGTTAGGTGGGGGGGGGGGGGGGAA
+
FF,FFFFFFFFFFFFFFFFFFFFFFFFF:FF:FFFFFFFFFFFFF::F
@FS10000125:27:BPA73017-1634:1:1101:9210:1810 2:N:0:6
GCAATCTTGAGCGTACTCGACGAAGGGGGGGGGGGGGGGAGATCGGAA
+
,FFFFFFFFFFFFFFFFFFFFFFFFFFFFFFFFFFFFF,F,FFF,,F,
@FS10000125:27:BPA73017-1634:1:1101:9430:1810 2:N:0:6
ATACTATTGAGCGTACTCGACGAAGTTCCAAGGGGGGGGGGGGGGGGG
+
:,FFFFFFFFFFFFFFFFFFFFFFFFFFFFFFFFFFFFFFFF:FFF::
@FS10000125:27:BPA73017-1634:1:1101:9760:1810 2:N:0:6
TTCAAATTGAGCGTACTCGACGAAGTTTTGGGGGGGGGGGGGGGAAAT
+
FFFFFFFFFFFFFFFFFFFFFFFFFFFFFFFFFFFFFFFFFFF,F:,F
@FS10000125:27:BPA73017-1634:1:1101:12850:1810 2:N:0:6
TCTCCCTTGAGCGTACTCGACGAAGTTCTGCGGGGGGGAGGGGGGGGG
+
:F,,FFFFFFFFFFFFFFFFFFFFFFFFFFF:FFFFFFFFFFFFFFFF
@FS10000125:27:BPA73017-1634:1:1101:13050:1810 2:N:0:6
CTTTCATTGAGCGTACTCGACGAAGGGGGGGGGGGGGGGGGGGGAAAG
+
FFFFFFFFFFFFFFFFFFFFFFFFFFFFFFFFFFFFFFFFFFF,,F,,
@FS10000125:27:BPA73017-1634:1:1101:15090:1810 2:N:0:6
CTGACATTGAGCGTACTCGACGAAGTTTTAGGGGGGGGGGGGGGGGGA
+
F,FFFFFFFFFFFFFFFFFFFFFFFFFFFFFFFFFFFFFFFFFFFF,F
@FS10000125:27:BPA73017-1634:1:1101:1590:1820 2:N:0:6
ACTCGGTTGAGCGTACTCGACGAAGTTACTAGGGGGGGGGGGGGGGGA
+
,FFFFFFFFFFFFFFFFFFFFFFFFFFFFFFFFFFFFFFFFFFFFF::
@FS10000125:27:BPA73017-1634:1:1101:2660:1820 2:N:0:6
CCTGACTTGAGCGTACTCGACGAAGTTGACAGGGGGGGGGGGGGGGAA
+
FFFFFFFFFFFFFFFFFFFFFFFFFFFFFFFFFFFFFFFFFFFFFFFF
@FS10000125:27:BPA73017-1634:1:1101:3390:1820 2:N:0:6
ATGTAATTGAGCGTACTCGACGAAGTGGGGGGGGGGGGGGGAGATCGA
+
,,FFFFFFFFFFFFFFFFFFFFFFFFFFFFFFFFFFFFFF,F,:FF,F
@FS10000125:27:BPA73017-1634:1:1101:3510:1820 2:N:0:6
TTCATTTTGAGCGTACTCGACGAAGTTAAATGGGGGGGGGGGGGGGAA
+
FFFF,FFFFFFFFFFFFFFFFFFFFFFFFFFFFFFFFFFFFFFF,,,,
@FS10000125:27:BPA73017-1634:1:1101:5110:1820 2:N:0:6
TAGTATTTGAGCGTACTCGACGAAGTTTAAAGGGGGGGGGGGGGGAGA
+
,FFFFFFFFFFFFFFFFFFFFFFFFFFFFFFFFFFFFFFFFFFF:F,:
@FS10000125:27:BPA73017-1634:1:1101:5230:1820 2:N:0:6
CATTATTTGAGCGTACTCGACGAAGTTGGGTGGGGGGGGGGGGGGGAA
+
,:FFFFFFFFFFFFFFFFFFFFFFFFFFFFFFFFFFFFFFFF:F:,FF
@FS10000125:27:BPA73017-1634:1:1101:5680:1820 2:N:0:6
TACTGTTTGAGCGTACTCGACGAAGTTTACGGGGGGGGGGGGGGGAAA
+
FFFFFFFFFFFFFFFFFFFFFFFFFFFFFFFFFFFFFFFFFFFF:F:,
@FS10000125:27:BPA73017-1634:1:1101:5850:1820 2:N:0:6
CAGATTTTGAGCGTACTCGACGAAGTTCCGAGGGGGGGGGGGGGGGAA
+
FFFFFFFFFFFFFFFFFFFFFFFFFFFFFFFFFFFFFFFFFFFFFF,F
@FS10000125:27:BPA73017-1634:1:1101:7190:1820 2:N:0:6
CTAGATTTGAGCGTACTCGACGAAGTTCTAAGGGGGGGGGGGGGGGGG
+
FFFFFFFFFFFFFFFFFFFFFFFFFFFFFFFFFFFFFFFFFFFFF:,:
@FS10000125:27:BPA73017-1634:1:1101:7240:1820 2:N:0:6
TTGTGGTTGAGCGTACTCGACGAAGTTAGGCGGGGGGGGGGGGGGAAA
+
FFFFFFFFFFFFFFFFFFFFFFFFFFFFFFFFFFFFFFFFFFFFF:FF
@FS10000125:27:BPA73017-1634:1:1101:7310:1820 2:N:0:6
TTCTGATTGAGCGTACTCGACGAAGTTTGTCGGGGGGGGGGGGGGGGG
+
FFFFFFFFFFFFFFFFFFFFFFFFFFFFFFFFFFFFFFFFFFFFFFFF
@FS10000125:27:BPA73017-1634:1:1101:7520:1820 2:N:0:6
TAATTTTTGAGCGTACTCGACGAAGTTGGGGGGGGGGGGGGGGGAGAT
+
FFFFFFFFFFFFFFFFFFFFFFFFFFFFFFFFFFFFFFFFFFF,F,,F
@FS10000125:27:BPA73017-1634:1:1101:7890:1820 2:N:0:6
CCAAAATTGAGCGTACTCGACGAAAGGGGGGGGGGGGGGGGGGAAATT
+
FFFFFFFFFFFFFFFFFFFFFFFFFFF:F,,FFFFFFFFFFF:F::F,
@FS10000125:27:BPA73017-1634:1:1101:9440:1820 2:N:0:6
CCTTTGTTGAGCGTACTCGACGAAGTAGGGGGGGGGGGGGGGAGATCG
+
FFFFFFFFFFFFFFFFFFFFFFFFFFFFFFFFFFFFFFFFFFF,,FF:
@FS10000125:27:BPA73017-1634:1:1101:10050:1820 2:N:0:6
TTCCGATTGAGCGTACTCGACGAAGTTCTACGGGGGGGGGGGGGGGGG
+
FFFFFFFFFFFFFF:FFFFFF:FFF:FFF,FF:FF:FFFFF:FFF,F:
@FS10000125:27:BPA73017-1634:1:1101:10550:1820 2:N:0:6
TCGATTTTGAGCGTACTCGACGAAGTTTCAGGGGGGGGGGGGAGGTTG
+
,F,,,,FFFFFFFFFFFFFFFFFFFFF,,,FFFFFFFFFFFF,:,,,,
@FS10000125:27:BPA73017-1634:1:1101:13250:1820 2:N:0:6
ACTACTTTGAGCGTACTCGACGAAGTTATGGGGGGGGGGGGGGGGGAA
+
FFFFFFFFFFFFFFFFFFFFFFFFFFFFFFFFFFFFFFFFFFFFF:,F
@FS10000125:27:BPA73017-1634:1:1101:13880:1820 2:N:0:6
TAAGATTTGAGCGTACTCGACGAAGTTTGGGGGGGGGGGGGGGGGGGA
+
,FFFFFFFFFFFFFFFFFFFFFFFFFFFFFFFFFFFFFFFFFFFF,,F
@FS10000125:27:BPA73017-1634:1:1101:14380:1820 2:N:0:6
CTTAGGTTGAGCGTACTCGACGAAGTTCCAAGGGGGGGGGGGGGGGGG
+
FF,FFFFFFFFFFFFFFFFFFFFFFFFFFFF:FFFFFFFFFFFFF,F,
@FS10000125:27:BPA73017-1634:1:1101:14500:1820 2:N:0:6
TTTGGATTGAGCGTACTCGACGAAGTTTACAGGGGGGGGGGGGGGGGA
+
FFFFFFFFFFFFFFFFFFFFFFFFFFFFFFFFFFFFFFFFFFFFFF,F
@FS10000125:27:BPA73017-1634:1:1101:15580:1820 2:N:0:6
TCGATATTGAGCGTACTCGACGAAGTTGTGTGGGGGGGGGGGGGGGAA
+
,FFFFFFFFFFFFFFFFFFFFFFFFFFFFFFFFFFFFFFFFFFFF,,F
@FS10000125:27:BPA73017-1634:1:1101:15780:1820 2:N:0:6
CTTTAATTGAGCGTACTCGACGAAGTTCGTTGGGGGGGGGGGGGGGAA
+
F,,FFFFFFFFFFFFFFFFFFFFFFFFFFFFFFFFFFFFFF:F:FFFF
@FS10000125:27:BPA73017-1634:1:1101:1130:1830 2:N:0:6
TTTAAGTTGAGCGTACTCGACGAAGTTAACAGGGGGGGGGGGGGGGAA
+
FFFFFFFFFFFFFFFFFFFFFFFFFFFFFFFFFFFFFFFFFFFFF,,F
@FS10000125:27:BPA73017-1634:1:1101:1640:1830 2:N:0:6
AAAGGATTGAGCGTACTCGACGAAGTTTAGTGGGGGGGGGGGGGGGAA
+
FFFFFFFFFFFFFFFFFFFFFFFFFFFFFFFFFFFFFFFFFFFFF,FF
@FS10000125:27:BPA73017-1634:1:1101:2750:1830 2:N:0:6
TTTGTATTGAGCGTACTCGACGAAGTTTCTGGGGGGGGGGGGGGGAAA
+
F,FFFFFFFFFFFFFFFFFFFFFFFFFFFFFFFFFFFFFFFFFF::FF
@FS10000125:27:BPA73017-1634:1:1101:3300:1830 2:N:0:6
TGATTTTTGAGCGTACTCGACGAAGTTTGAAGGGGGGGGGGGGGGGGG
+
F,:FFFFFFFFFFFFFFFFFFFFFFFFFFFFFFFFFFFFFFFFFFF:,
@FS10000125:27:BPA73017-1634:1:1101:4980:1830 2:N:0:6
TTGTTCTTGAGCGTACTCGACGAAGTTTAATGGGGGGGGGGGGGGGGG
+
FFFFFFFFFFFFFFFFFFFFFFFFFFFFFFFFFFFFFFFFFFFFFFF:
@FS10000125:27:BPA73017-1634:1:1101:5730:1830 2:N:0:6
AACTTATTGAGCGTACTCGACGAAGGGGGGGGGGGGGGGGGAGGTTGA
+
:FF:FFFFFFFFFFFFFFFFFFFFFFFFFFF:FFFFFFFFF:,,:,,:
@FS10000125:27:BPA73017-1634:1:1101:6510:1830 2:N:0:6
ATCTGGTTGAGCGTACTCGACGAAGTTAGTCGGGGGGGGGGGGGGGGG
+
::FF::FFFFFFFFFFFFFFFFFFFFFFFFFFFFFFFFFFFFF,F,,F
@FS10000125:27:BPA73017-1634:1:1101:8440:1830 2:N:0:6
TCATTATTGAGCGTACTCGACGAAGTTGGCCGGGGGGGGGGGGGGGGA
+
FFFFFFFFFFFFFFFFFFFFFFFFFFFFFFFFFFFFFFFFFFFFF:,,
@FS10000125:27:BPA73017-1634:1:1101:8630:1830 2:N:0:6
TACTTCTTGAGCGTACTCGACGAAGTTGATAGGGGGGGGGGGGGGGAA
+
,,FFFFFFFFFFFFFFFFFFFFFFFFFFFFFFFFFFFFFFFFFFF:FF
@FS10000125:27:BPA73017-1634:1:1101:9920:1830 2:N:0:6
TCTGCCTTGAGCGTACTCGACGAAGTTCCTAGGGGGGGGGGGGGGGAA
+
,FFFFFFFFFFFFFFFFFFFFFFFFFFFFFFFFFFFFFFFFFFFFF:F
@FS10000125:27:BPA73017-1634:1:1101:9940:1830 2:N:0:6
TCTCTTTTGAGCGTACTCGACGAAGTTCAACGGGGGGGGGGGGGGAAA
+
FFFFFFFFFFFFFFFFFFFFFFFFFFFFFFFFFFFFFFFFFFFFFFFF
@FS10000125:27:BPA73017-1634:1:1101:11290:1830 2:N:0:6
TACTAATTGAGCGTACTCGACGAAGTTCCAGGGGGGGGGGGGGGAAAT
+
,:FFFFFFFFFFFFFFFFFFFFFFFFFFFFFFFFFFFFFFFFFF,FF,
@FS10000125:27:BPA73017-1634:1:1101:12540:1830 2:N:0:6
TTGAAGTTGAGCGTACTCGACGAAGTTGGCCGGGGGGGGGGGGGGGAA
+
FFFFFFFFFFFFFFFFFFFFFFFFFFFFFFFFFFFFFFFFFFFFF:FF
@FS10000125:27:BPA73017-1634:1:1101:12820:1830 2:N:0:6
TCCATGTTGAGCGTACTCGACGAAGTTTCTTGGGGGGGGGGGGGGGGG
+
FFFFFFFFFFFFFFFFFFFFFFFFFFFFFFFFFFFFFFFFF,:F,F,:
@FS10000125:27:BPA73017-1634:1:1101:13430:1830 2:N:0:6
CTTAATTTGAGCGTACTCGACGAAGTTGGGGGGGGGGGGGGAAATTCG
+
FFFFFFFFFFFFFFFFFFFFFFFFFFFFFFFFFFFFFFFFF,::,F::
@FS10000125:27:BPA73017-1634:1:1101:14860:1830 2:N:0:6
TAGGTATTGAGCGTACTCGACGAAGTTGTCTGGGGGGGGGGGGGGGGG
+
,::FFFFFFFFFFFFFFFFFFFFFFFFFFFFFFFFFFFFFFFFFFFFF
@FS10000125:27:BPA73017-1634:1:1101:16410:1830 2:N:0:6
GCTACATTGAGCGTACTCGACGAAGTTAGGGGGGGGGGGGGGGGAAAT
+
,F:FFFFFFFFFFFFFFFFFFFFFFFFFFF:F::FF:FFFF::,F,,F
@FS10000125:27:BPA73017-1634:1:1101:2890:1840 2:N:0:6
CAAAGTTTGAGCGTACTCGACGAAGTTCTTCGGGGGGGGGGGGGGGAA
+
FFFFFFFFFFFFFFFFFFFFFFFFFFFFFFFFFFFFFFFFFFFFF,FF
@FS10000125:27:BPA73017-1634:1:1101:5120:1840 2:N:0:6
ATGTTTTTGAGCGTACTCGACGAAGTGGGGGGGGGGGGGGGAAATCGA
+
,F:FFFFFFFFFFFFFFFFFFFFFFFFFFFFFFFFFFFFFFF,:FF,,
@FS10000125:27:BPA73017-1634:1:1101:5370:1840 2:N:0:6
TTCTCATTGAGCGTACTCGACGAAGTTAGGAGGGGGGGGGGGGGGGGA
+
FFF:FFFFFFFFFFFFFFFFFFFFFFFFFFF:FFFFFFFFFFFFFFF:
@FS10000125:27:BPA73017-1634:1:1101:5890:1840 2:N:0:6
TCCTGGTTGAGCGTACTCGACGAAGTTGTCAGGGGGGGGGGGGGGGGA
+
FFFFFFFFFFFFFFFFFFFFFFFFFFFFFFFFFFFFFFFFFFFFFF:F
@FS10000125:27:BPA73017-1634:1:1101:6420:1840 2:N:0:6
CACTCTTTGAGCGTACTCGACGAAGTTAGGCGGGGGGGGGGGGGGGAA
+
F:FFFFFFFFFFFFFFFFFFFFFFFFFFFFFFFFFFFFFFFFFF,:F,
@FS10000125:27:BPA73017-1634:1:1101:9910:1840 2:N:0:6
TTTAAATTGAGCGTACTCGACGAAGTTAGCCGGGGGGGGGGGGGGGAA
+
,FFFFFFFFFFFFFFFFFFFFFFFFFFFFFFFFFFFFFFFFFFFF,FF
@FS10000125:27:BPA73017-1634:1:1101:10200:1840 2:N:0:6
AAGGTGTTGAGCGTACTCGACGAAGTTGGAGGGGGGGGGGGGGGGGAG
+
,:,,F,F:FF:F:FFFFF:FFF:,:FF,::,,FFF::::FF:,F,,,,
@FS10000125:27:BPA73017-1634:1:1101:12410:1840 2:N:0:6
TACGGTTTGAGCGTACTCGACGAGGGGGGGGGGGGGGGGGGAGTTTGA
+
FFFFFFFFFFFFFFFFFFFFFFFFFFFFFFFFFFFFFFF:,,,:,,,F
@FS10000125:27:BPA73017-1634:1:1101:13500:1840 2:N:0:6
CTGATTTTGAGCGTACTCGACGAAGTTACAGGGGGGGGGGGGGGGGAA
+
F,FFFFFFFFFFFFFFFFFFFFFFFFFFFFFFFFFFFFFFFFFFFF,F
@FS10000125:27:BPA73017-1634:1:1101:15250:1840 2:N:0:6
TTTATTTTGAGCGTACTCGACGAAGTTGCTAGGGGGGGGGGGGGGGAA
+
,FFFFFFFFFFFFFFFFFFFFFFFFFFFFFFFFFFFFFFFFFFFFF::
@FS10000125:27:BPA73017-1634:1:1101:1240:1850 2:N:0:6
GGAAGATTGAGCGTACTCGACGAAGTTACGTGGGGGGGGGGGGGGGGA
+
,,FFFFFFFFFFFFFFFFFFFFFFFFFFFF:FFFFFFFFFFFFFFF,,
@FS10000125:27:BPA73017-1634:1:1101:1340:1850 2:N:0:6
CAAGACTTGAGCGTACTCGACGAAGTTCTAAGGGGGGGGGGGGGGGGA
+
FFF,FFFFFFFFFFFFFFFFFFFFFFFFF:FFFFFFFFFFFFFFFF,:
@FS10000125:27:BPA73017-1634:1:1101:3170:1850 2:N:0:6
TCACTCTTGAGCGTACTCGACGAAGTTAGCTGGGCGGGGGGGGGGGGG
+
FFFFFFFFFFFFFFFFFFFFFFFFFFFFFFFFFFFFFFFFFFFFFFF:
@FS10000125:27:BPA73017-1634:1:1101:3280:1850 2:N:0:6
GGTAATTTGAGCGTACTCGACGAAGTTCCTAGGGGGGAGGGGGGGGGG
+
,,FFFFFFFFFFFFFFFFFFFFFFFFFFFFFFFFFFFFFFFF:FFFF,
@FS10000125:27:BPA73017-1634:1:1101:3310:1850 2:N:0:6
TAAATATTGAGCGTACTCGACGAAGTTGGGAGGGGGGGGGGGGGAGAT
+
FFFFFFFFFFFFFFFFFFFFFFFFFFFFFFFFFFFFFFFFFFF:F,:F
@FS10000125:27:BPA73017-1634:1:1101:3380:1850 2:N:0:6
AAAGCATTGAGCGTACTCGACGAAGTTGAACGGGGGGGGGGGGGGGGA
+
:FFFFFFFFFFFFFFFFFFFFFFFFFFFFFFFFFFFFFFFFFFFFF,F
@FS10000125:27:BPA73017-1634:1:1101:3650:1850 2:N:0:6
TCCCGGTTGAGCGTACTCGACGAAGGGGGGGGGGGGGGGGGGGAAGTC
+
FFFFFFFFFFFFFFFFFFFFFFFFFFFFFFFFFFFFFFFFFF,FF,F,
@FS10000125:27:BPA73017-1634:1:1101:3920:1850 2:N:0:6
CTGTAGTTGAGCGTACTCGACGAAGTTTCATGGGGGGGGGGGGGGGGA
+
FFFFFFFFFFFFFFFFFFFFFFFFFFFFFFFFFFFFFFFFFFFFFFF,
@FS10000125:27:BPA73017-1634:1:1101:4020:1850 2:N:0:6
TTCCGGTTGAGCGTACTCGACGAAGTTAAATGGGGGGGGGGGGGGGAA
+
,FFFFFFFFFFFFFFFFFFFFFFFFFFFFFFFFFFFFFFFFFFFFFFF
@FS10000125:27:BPA73017-1634:1:1101:4200:1850 2:N:0:6
TTACCATTGAGCGTACTCGACGAAGTTCACCGGGGGGGGGGGGGGGGA
+
,FFFFFFFFFFFFFFFFFFFFFFFFFFFFFFFFFFFFFFFFFFFFFF:
@FS10000125:27:BPA73017-1634:1:1101:5100:1850 2:N:0:6
TAAGATTTGAGCGTACTCGACGAAGTTCAGAGGGGGGGGGGGGGGGGA
+
FFFFFFFFFFFFFFFFFFFFFFFFFFFFFFFFFFFFFFFFFFFFFFFF
@FS10000125:27:BPA73017-1634:1:1101:5740:1850 2:N:0:6
AAGCTCTTGAGCGTACTCGACGAAGTTCAAGGGGGGGGGGGGGGGGGA
+
F:FFFFFFFFFFFFFFFFFFFFFFFFFFFFFFFFFFFFFFFFFFFF,F
@FS10000125:27:BPA73017-1634:1:1101:6180:1850 2:N:0:6
TTAGTGTTGAGCGTACTCGACGAAGTTCAGTGGGGGGGGGGGGGGGGA
+
F,FFFFFFFFFFFFFFFFFFFFFFFFFFFFFFFFFFFFFFFFFFFF,F
@FS10000125:27:BPA73017-1634:1:1101:6320:1850 2:N:0:6
CTCAGTTTGAGCGTTCTCGACGAAGTTTTCAGGGGGGGGGGGAGGAAG
+
:,,,FFFFFFFFF:,F:,FFFFFFFF:FFFFFFFF:F,,,FF:,,F,:
@FS10000125:27:BPA73017-1634:1:1101:6360:1850 2:N:0:6
TCAGTTTTGAGCGTACTCGACGAAGTTTTCCGGGGGGGGGGGGGGGAA
+
FF:F,:FFFFFFFFFFFFFFFFFFFFF,FF:,FFFFFFFFFFFFFF:F
@FS10000125:27:BPA73017-1634:1:1101:8390:1850 2:N:0:6
TATTACTTGAGCGTACTCGACGAAGTTTGCGGGGGGGGGGGGGGGAGA
+
FFFFFFFFFFFFFFFFFFFFFFFFFFFFFFFFFFFFFFFFFF::::,,
@FS10000125:27:BPA73017-1634:1:1101:11380:1850 2:N:0:6
TCTCTTTTGAGCGTACTCGACGAAGGGAGGAGGGGGGGGGGGGGGGGA
+
F:FF,,FFFFFFFFFFFFFFFFFFF,,:,F,FFFFFFFFF,:,,,,F:
@FS10000125:27:BPA73017-1634:1:1101:13520:1850 2:N:0:6
ATGTGCTTGAGCGTACTCGACGAAGTTACCGGGGGGGGGGGGGGGGGA
+
FFFFFFFFFFFFFFFFFFFFFFFFFFFFFFFFFFFFFFFFFFF:F,,,
@FS10000125:27:BPA73017-1634:1:1101:13600:1850 2:N:0:6
CTTATTTTGAGCGTACTCATCGAAGTTGCTGGGGGGGGGGGGGGGGAA
+
:F,F,,FFFFFFFFFFFF,:F,FF,F,FF::FFFFFFFFFFFFF,FFF
@FS10000125:27:BPA73017-1634:1:1101:16060:1850 2:N:0:6
ATTAAATTGAGCGTACTCGACGAAGTTTAGTGGGGGGGGGGGGGGAAA
+
FFFFFFFFFFFFFFFFFFFFFFFFFFFFFFFFFFFFFFFFFFFFF,,:
@FS10000125:27:BPA73017-1634:1:1101:16300:1850 2:N:0:6
ATTATCTTGAGCGTACTCGACGAAGTTCATAGGGGGGGGGGGGGGGAA
+
:,FFFFFFFFFFFFFFFFFFFFFFFFFFFFFFFFFFFFFFFFFFF:FF
@FS10000125:27:BPA73017-1634:1:1101:16470:1850 2:N:0:6
GCTACATTGAGCGTACTCGACGAAGTTAGGGGGGGGGGGGGGGGAGAT
+
:FFFFFFFFFFFFFFFFFFFFFFFFFFFF::FFFFFFFFFFFF,F,:F
@FS10000125:27:BPA73017-1634:1:1101:2900:1860 2:N:0:6
TATATTTTGAGCGTACTCGACGAAGTTATGGGGGGGGGGGGGGGGGGG
+
,,FFFFFFFFFFFFFFFFFFFFFFFFFFFFFFFFFFFFFFFFFFFFFF
@FS10000125:27:BPA73017-1634:1:1101:3000:1860 2:N:0:6
TTCTGCTTGAGCGTACTCGACGAAGTTCAAAGGGGGGGGGGGGGGGGG
+
FFFFFFFFFFFFFFFFFFFFFFFFFFFFFFFFFFFFFFFFFFFFFFF:
@FS10000125:27:BPA73017-1634:1:1101:3630:1860 2:N:0:6
TACTGTTTGAGCGTACTCGACGAAGTTGGCAGGGGGGGGGGGGGGGGG
+
FFFFFFFFFFFFFFFFFFFFFFFFFFFFFFFFFFFFFFFFFFFF,F,:
@FS10000125:27:BPA73017-1634:1:1101:4310:1860 2:N:0:6
TCCTTTTTGAGCGTACTCGACGAAGTTAGCAGGGGGGGGGGGGGGGAA
+
FFFFFFFFFFFFFFFFFFFFFFFFFFFFFFFFFFFFFFFFFFFFFF:F
@FS10000125:27:BPA73017-1634:1:1101:6710:1860 2:N:0:6
TTTCATTTGAGCGTACTCGACGAAGTTGTGGGGGGGGGGGGGGGAAAT
+
FFFFFFFFFFFFFFFFFFFFFFFFFFFFFFFFFFFFFFFFFFF,F:,F
@FS10000125:27:BPA73017-1634:1:1101:8030:1860 2:N:0:6
TTCGGCTTGAGCGTACTCGACGAAGTTAGGAGGGGGGGGGGGGGGGGA
+
FFFFFFFFFFFFFFFFFFFFFFFFFFFF,:FFFFFFFFFFFFFFFFF,
@FS10000125:27:BPA73017-1634:1:1101:9250:1860 2:N:0:6
ATCCATTTGAGCGTACTCGACGAAGTTCTATGGGGGGGGGGGGGGGGG
+
,FFFFFFFFFFFFFFFFFFFFFFFFFFFFFFFFFFFFFFFFFFFFFF:
@FS10000125:27:BPA73017-1634:1:1101:9530:1860 2:N:0:6
TTATACTTGAGCGTACTCGACGAAGTTTGTAGGGGGGGGGGGGGGAAA
+
:F,FFFFFFFFFFFFFFFFFFFFFFFF:,,FFFFFFFFFFFFFFFF:F
@FS10000125:27:BPA73017-1634:1:1101:10090:1860 2:N:0:6
ATGTACTTGAGCGTACTCGACGAAGTTTGAGGGGGGGGGGGGGGGAAA
+
F,FFFFFFFFFFFFFFFFFFFFFFFFFFFFFFFFFFFFFFFFFF,FF,
@FS10000125:27:BPA73017-1634:1:1101:10750:1860 2:N:0:6
TTGCCATTGAGCGTACTCGACGAAGTTGTGCGGGGGGGGGGGGGGGAA
+
FFFFFFFFFFFFFFFFFFFFFFFFFFFFFFFFFFFFFFFFFFFFF,FF
@FS10000125:27:BPA73017-1634:1:1101:11220:1860 2:N:0:6
CTTGGCTTGAGCGTACTCGACGAAGTTTCGGGGGGGGGGGGGGGGGAA
+
FFFFFFFFFFFFFFFFFFFFFFFFFFFFFFFFFFFFFFFFFFFFF,,F
@FS10000125:27:BPA73017-1634:1:1101:12550:1860 2:N:0:6
TTTGATTTGAGCGTACTCGACGAAGTTGCCTGGGGGGGGGGGGGGGAA
+
FFFFFFFFFFFFFFFFFFFFFFFFFFFFFFFFFFFFFFFFFFFFFFFF
@FS10000125:27:BPA73017-1634:1:1101:13190:1860 2:N:0:6
TCCGCCTTGAGCGTACTCGACGAAGTTGCTGGGGGGGGGGGGGGGAAT
+
,F:,FFFFFFFFFFFFFFFFFFFFFFF,FFF:FF:FFFFFF::,,FF,
@FS10000125:27:BPA73017-1634:1:1101:13260:1860 2:N:0:6
TACCGCTTGAGCGTACTCGACGAAGTTTTCGGGGGGGGGGGGGGGGGG
+
FFFFFFFFFFFFFFFFFFFFFFFFFFFFFFFFFFFFFFFFFFFFFFF:
@FS10000125:27:BPA73017-1634:1:1101:13300:1860 2:N:0:6
GACTTTTTGAGCGTACTCGACGAAGTTAGACGGGGGGGGGGGGGGAAA
+
,FFFFFFFFFFFFFFFFFFFFFFFFFFFFFFFFFFFFFFFFFFF:FF,
@FS10000125:27:BPA73017-1634:1:1101:14050:1860 2:N:0:6
ATCTATTTGAGCGTACTCGACGAAGTTTCTAGGGGGGGGGGGGGGGAA
+
FFFFFFFFFFFFFFFFFFFFFFFFFFFFFFFFFFFFFFFFFFFFF,FF
@FS10000125:27:BPA73017-1634:1:1101:14380:1860 2:N:0:6
TTGCTTTTGAGCGTACTCGACGAAGTTCAAGGGGGGGGGGGGGGGGGA
+
,FFFFFFFFFFFFFFFFFFFFFFFFFFFFFFFFFFFFFFFFFFFFFFF
@FS10000125:27:BPA73017-1634:1:1101:1640:1870 2:N:0:6
ATGTTCTTGAGCGTACTCGACGAAGGGGGGGGGGGGGGGGAAGTCGGA
+
FFFFFFFFFFFFFFFFFFFFFFFFFFFFFFFFFFFFFFF::,,F,,,:
@FS10000125:27:BPA73017-1634:1:1101:2010:1870 2:N:0:6
ATAATCTTGAGCGTACTCGACGAAGTTTAAAGGGGGGGGGGGGGGGGG
+
F,FFFFFFFFFFFFFFFFFFFFFFFFFFFFFFFFFFFFFFFFFFFFFF
@FS10000125:27:BPA73017-1634:1:1101:3580:1870 2:N:0:6
CTACACTTGAGCGTACTCGACGAAGTTGTTTGGGGGGGGGGGGGGGGG
+
FFFFFFFFFFFFFFFFFFFFFFFFFFFFFFFFFFFFFFFFFFFFFF:F
@FS10000125:27:BPA73017-1634:1:1101:4080:1870 2:N:0:6
ATCCGGTTGAGCGTACTCGACGAAGTTACCAGGGGGGGGGGGGGGGAA
+
FFFFFFFFFFFFFFFFFFFFFFFFFFFFFFFFFFFFFFFFFFFFF,FF
@FS10000125:27:BPA73017-1634:1:1101:4100:1870 2:N:0:6
TGGTATTTGAGCGTACTCGACGAAGTTCAGCGGGGGGGGGGGGGGGAA
+
FF:FFFFFFFFF:FFFFFFFFFFFF,FFFFFFFFFFFFFFFFFF,,FF
@FS10000125:27:BPA73017-1634:1:1101:4820:1870 2:N:0:6
TAACGATTGAGCGTACTCGACGAAGTTCGCAGGGGGGGGGGGGGGGAA
+
FFFFFFFFFFFFFFFFFFFFFFFFFFFFFFFFFFFFFFFFFFFFFF,:
@FS10000125:27:BPA73017-1634:1:1101:5460:1870 2:N:0:6
CTTTGATTGAGCGTACTCGACGAAGTTGCCAGGGGGGGGGGGGGGGAA
+
F:FFFFFFFFFFFFFFFFFFFFFFFFFFFFFFFFFFFFFFFFFFF,FF
@FS10000125:27:BPA73017-1634:1:1101:6640:1870 2:N:0:6
GAGAGATTGAGCGTACTCGACGAGGTTCGGGGGGGGGGGGGGGAGATC
+
FFFFFFFFFFFFFFFFFFFFFFFFFFFFFFFFFFFFFFFFFF:F,FF:
@FS10000125:27:BPA73017-1634:1:1101:8480:1870 2:N:0:6
AATATTTTGAGCGTACTCGACGAAGTTTGGTGGGGGGGGGGGGGGGAA
+
FFFFFFFFFFFFFFFFFFFFFFFFFFFFFFFFFFFFFFFFFFFFF,F:
@FS10000125:27:BPA73017-1634:1:1101:10150:1870 2:N:0:6
CATCATTTGAGCGTGCTCGACGAAGTTGAGTGGGGGGGGGGGGGGGGG
+
FFFFFFFFFFFFFFFFFFFFFFFFFFFFFFFFFFFFFFFFFFFFF::F
@FS10000125:27:BPA73017-1634:1:1101:11110:1870 2:N:0:6
TCTGGGTTGAGCGTACTCGACGAAGTTTGCTGGGGGGGGGGGGGGGGA
+
FFFFFFFFFFFFFFFFFFFFFFFFFFFFFFFFFFFFFFFFFFFFF,,F
@FS10000125:27:BPA73017-1634:1:1101:11290:1870 2:N:0:6
ACGTATTTGAGCGTACTCGACGAAGTTCAGCGGGGGGGGGGGGGGGAA
+
F:,F,,FFFFFFFFFFFFFFFFFFFFF:,,:FFFFFFFFFFFFF,,,,
@FS10000125:27:BPA73017-1634:1:1101:11520:1870 2:N:0:6
TACATGTTGAGCGTACTCGACGAAGTTCTGCGGGGGGGGGGGGGGGGA
+
,FFFFFFFFFFFFFFFFFFFFFFFFFFFFFFFFFFFFFFFFFFFFF,F
@FS10000125:27:BPA73017-1634:1:1101:11830:1870 2:N:0:6
ACTCTTTGAGCGTACTCGACGAAGTTTGTCGGGGGGGGGGGGGGGAAA
+
FFFFFFFFFFFFFFFFFFFFFFFFFFFFFFFFFFFFFFFFFFFFF:F:
@FS10000125:27:BPA73017-1634:1:1101:13870:1870 2:N:0:6
TCATCCTTGAGCGTACTCGACGAAGTTCACAGGGGGGGGGGGGGGGAA
+
FFFFFFFFFFFFFFFFFFFFFFFFFFFFFFFFFFFFFFFFFFF:F:,F
@FS10000125:27:BPA73017-1634:1:1101:13960:1870 2:N:0:6
ATGGATTTGAGCGTACTCGACGAAGTTGGAGGGGGGGGGGGGGGGAAA
+
,F:FFFFFFFFFFFFFFFFFFFFFFFFFFFFFFFFFFFFFFFFF,:,,
@FS10000125:27:BPA73017-1634:1:1101:14080:1870 2:N:0:6
TATCGTTTGAGCGTACTCGACGAAGTTGATAGGGGGGGGGGGGGGGGA
+
FFFFFFFFFFFFFFFFFFFFFFFFFFFFFFFFFFFFFFFFFFFFFFF,
@FS10000125:27:BPA73017-1634:1:1101:14120:1870 2:N:0:6
ATGCTGTTGAGCGTACTCGACGAAGGGGTGGGGGGGGGGGGAAATCCG
+
FFFFFFFFFFFFFFFFFFFFFFFFFFFFFFFFFFFFFFFFFF,FF:,F
@FS10000125:27:BPA73017-1634:1:1101:15720:1870 2:N:0:6
TTTTGGTTGAGCGTACTCGACGAAGTTGGTTGGGGGGGGGGGGGGGGA
+
FFFFFFFFFFFFFFFFFFFFFFFFFFFFFFFFFFFF:FFFF,,,:FFF
@FS10000125:27:BPA73017-1634:1:1101:15820:1870 2:N:0:6
CGAAGATTGAGCGTACTCGACGAAGGGGGGGGGGGGGGGGAAATTCGA
+
F,FFFFFFFFFFFFFFFFFFFFFFFFFFFFFFFFFFFFFF,:::,,,F
@FS10000125:27:BPA73017-1634:1:1101:15890:1870 2:N:0:6
CCCCTTTTGAGCGTACTCGACGAAGTTCAGCGGGGGGGGGGGGGGGAA
+
F::,F:FFF:FFFFFFFFFFFFFFFFF:FFFFFFFFFFFFF,:,,,,,
@FS10000125:27:BPA73017-1634:1:1101:16240:1870 2:N:0:6
TTTTGCTTGAGCGTACTCGACGAAGTTGCCTGGGGGGGGGGGGGGGGG
+
F,FFFFFFFFFFFFFFFFFFFFFFFFFFFFFFFFFFFFFFFFFFFFFF
@FS10000125:27:BPA73017-1634:1:1101:1470:1880 2:N:0:6
CCTTTATTGAGCGTACTCGACGAAGTTATTTGGGGGGGGGGGGGGGAA
+
FFFFF:FFFFFFFFFFFFFFFFFFFFFFFFFFFFFFFFF:F:FF,,FF
@FS10000125:27:BPA73017-1634:1:1101:1540:1880 2:N:0:6
TTCTTATTGAGCGTACTCGACGAAGTTGTGCGGGGGGGGGGGGGGGAA
+
,FFFFFFFFFFFFFFFFFFFFFFFFFFFFFFFFFFFFFFFFFFFFFFF
@FS10000125:27:BPA73017-1634:1:1101:1920:1880 2:N:0:6
TCTATTTTGAGCGTACTCGACGAAGTTGTAAGGGGGGGGGGGGGGGAA
+
F:,FF,FFFFFFFFFFFFFFFFFFFFF,,F:FFFFFFFFFFFFFFFFF
@FS10000125:27:BPA73017-1634:1:1101:2470:1880 2:N:0:6
TACGTATTGAGCGTACTCGACGAAGTTTTGGGGGGGGGGGGGGGGAAA
+
,:FFFFFFFFFFFFFFFFFFFFFFFFFFFFFFFFFFFFFFFFFF:FF,
@FS10000125:27:BPA73017-1634:1:1101:3420:1880 2:N:0:6
ATGGCATTGAGCGTACTCGACGAAGTTATGGGGGGGGGGGGGGGGGGA
+
,FFFFFFFFFFFFFFFFFFFFFFFFFFFFFF,FFFFFFFFF:F:,,,F
@FS10000125:27:BPA73017-1634:1:1101:3950:1880 2:N:0:6
TCATCATTGAGCGTACTCGACGAAGTTACCCGGGGGGGGGGGGGGGAA
+
FFFFFFFFFFFFFFFFFFFFFFFFFFFFFFFFFFFFFFFFFFFFF,FF
@FS10000125:27:BPA73017-1634:1:1101:4080:1880 2:N:0:6
AATCCATTGAGCGTACTCGACGAAGTTATAAGGGGGGAGGGGGGGGGG
+
FFFFFFFFFFFFFFFFFFFFFFFFFFFFFFFFFFFFFFFFFFFFF:,F
@FS10000125:27:BPA73017-1634:1:1101:4840:1880 2:N:0:6
TAAGCCTTGAGCGTACTCGACGAAGTTTTAAGGGAGGGGGGGGGGGGG
+
FFFFFFFFFFFFFFFFFFFFFFFFFFFFFFFFFFFFFFFFFFFFFF,:
@FS10000125:27:BPA73017-1634:1:1101:5440:1880 2:N:0:6
CTTTGATTGAGCGTACTCGACGAAGTTGCCAGGGGGGGGGGGGGGGAA
+
F,FFFFFFFFFFFFFFFFFFFFFFFFFFFFFFFFFFFFFFFFFFFF,F
@FS10000125:27:BPA73017-1634:1:1101:6670:1880 2:N:0:6
CTGCACTTGAGCGTACTCGACGAAGTTGTCTGGGGGGGGGGGGGGGGA
+
F,FFFFFFFFFFFFFFFFFFFFFFFFFFFFFFFFFFFFFFFFFFF,,F
@FS10000125:27:BPA73017-1634:1:1101:8170:1880 2:N:0:6
TCACAATTGAGCGTACTCGACGAAGTTGTTGGGGGGGGGGGGGGGGAA
+
,FFFFFFFFFFFFFFFFFFFFFFFFFFFFFFFFFFFFFFFFFFFF,FF
@FS10000125:27:BPA73017-1634:1:1101:8420:1880 2:N:0:6
CTAAATTTGAGCGTACTCGACGAAGTTTAGTGGGGGGGGGGGGGGGAA
+
F,FFFFFFFFFFFFFFFFFFFFFFFFFFFFFFFFFFFFFFFFFFF,FF
@FS10000125:27:BPA73017-1634:1:1101:10520:1880 2:N:0:6
AAATAATTGAGCGTACTCGACGAAGTTGCCAGGGGGGGGGGGGGGAAA
+
FFFFFFFFFFFFFFFFFFFFFFFFFFFFFFFFFFFFFFFFFFFF:FFF
@FS10000125:27:BPA73017-1634:1:1101:11410:1880 2:N:0:6
TTATAATTGAGCGTACTCGACGAAGGGGGGGGGGGGGGGGAAATCGGA
+
,FFFFFFFFFFFFFFFFFFFFFFFFFFFFFFFFFFFFFFF:,,F:,,,
@FS10000125:27:BPA73017-1634:1:1101:11860:1880 2:N:0:6
TCCATTTTGAGCGTACTCGACGAAGTTTCAAGGGGGGGGGGGGGGGAA
+
FFFFFFFFFFFFFFFFFFFFFFFFFFFFFFFFFFFFFFFFFFFFFFFF
@FS10000125:27:BPA73017-1634:1:1101:12110:1880 2:N:0:6
TAGGGCTTGAGCGTACTCGACGAAGGGGGGGGGGGGGGGAGATCGGAA
+
FF:,,FFFFFFFFFFFFFFFFFFFF,:,,F,FFFFFFFF,:F,,,,FF
@FS10000125:27:BPA73017-1634:1:1101:12910:1880 2:N:0:6
ATGGGTTTGAGCGTACTCGACGAAGTTTGAGGGGGGGGGGGGGGGAAT
+
FFFFFFFFFFFFFFFFFFFFFFFFFFFFFFFFFFFFFFFFFFFF,::,
@FS10000125:27:BPA73017-1634:1:1101:15500:1880 2:N:0:6
TTGTAATTGAGCGTACTCGACGAAGTTATGCGGGGGGGGGGGGGGGAA
+
F,FFFFFFFFFFFFFFFFFFFFFFFFFFFFFFFFFFFFFFFFFFFFFF
@FS10000125:27:BPA73017-1634:1:1101:1860:1890 2:N:0:6
CATTTCTTGAGCGTACTCGACGAAGTTGACAGGGGGGGGGGGGGGGAA
+
FF,FFFFFFFFFFFFFFFFFFFFFFFFFFFFFFFFFFFFFFFFFFF:,
@FS10000125:27:BPA73017-1634:1:1101:2580:1890 2:N:0:6
TCGGGTTTGAGCGTACTCGACGAAGTTGCTGGGGGGGGGGGGGGGGGA
+
,F,FFFFFFFFFFFFFFFFFFFFFFFFFFFFFFFFFFFFFFFFFFFF,
@FS10000125:27:BPA73017-1634:1:1101:2770:1890 2:N:0:6
ATTTTCTTGAGCGTACTCGACGAAGTTCTTGGGGGGGGGGGGGGGAAA
+
FFFFFFFFFFFFFFFFFFFFFFFFFFFFFFFFFFFFFFFFFFFF:F:,
@FS10000125:27:BPA73017-1634:1:1101:4560:1890 2:N:0:6
ATGTGATTGAGCGTACTCGACGAAGTTGGATGGGGGGGGGGGGGGGAA
+
FFFFFFFFFFFFFFFFFFFFFFFFFFFFFFFFFFFFFFFFFFFFF,FF
@FS10000125:27:BPA73017-1634:1:1101:6960:1890 2:N:0:6
TTTACATTGAGCGTACTCGACGAAGTTCCAGGGGGGGGGGGGGGGAAA
+
F,FFFFFFFFFFFFFFFFFFFFFFFFFFFFFFFFFFFFFFFFFF::,,
@FS10000125:27:BPA73017-1634:1:1101:8360:1890 2:N:0:6
ACGCGATTGAGCGTACTCGACGAAGTTCAAAGGGGGGGGGGGGGGGAA
+
FFFFFFFFFFFFFFFFFFFFFFFFFFFFFFFFFFFFFFFFFFFFFFFF
@FS10000125:27:BPA73017-1634:1:1101:10330:1890 2:N:0:6
CTGTACTTGAGCGTACTCGACGAAGTTCTAAGGGGGGGGGGGGGGGAA
+
F:FFFFFFFFFFFFFFFFFFFFFFFFFFFFFFFFFFFFFFFFFF:,F:
@FS10000125:27:BPA73017-1634:1:1101:10390:1890 2:N:0:6
CTCCATTTGAGCGTACTCGACGAAGTTAGTAGGGGGGGGGGGGGGGGG
+
F,FFFFFFFFFFFFFFFFFFFFFFFFFFFFFFFFFFFFFFFFFFF::F
@FS10000125:27:BPA73017-1634:1:1101:11770:1890 2:N:0:6
ATTCAATTGAGCGTACTCGACGAAGTTGCATGGGGGGGGGGGGGGGGG
+
FFFFFFFFFFFFFFFFFFFFFFFFFFFFFFFFFFFFFFFFFFFFFFFF
@FS10000125:27:BPA73017-1634:1:1101:13110:1890 2:N:0:6
ATGATTTTGAGCGTACTCGACGAAGTTGGGCGGGGGGGGGGGGGGGAA
+
FFFFFFFFFFFFFFFFFFFFFFFFFFFFFFFFFFFFFFFFFFFFF,FF
@FS10000125:27:BPA73017-1634:1:1101:13180:1890 2:N:0:6
CATCGCTTGAGCGTACTCGACGAAGTTACACGGGGGGGGGGGGGGGGG
+
FFFFFFFFFFFFFFFFFFFFFFFFFFFFFFFFFFFFFFFFFFFFFFF:
@FS10000125:27:BPA73017-1634:1:1101:14640:1890 2:N:0:6
CTTATCTTGAGCGTACTCGACGAAGTGGGGGGGGGGGGGGGAATTCGA
+
F:FFFFFFFFFFFFFFFFFFFFFFFFFFFFFFFFFFFFFFF:,,F:,:
@FS10000125:27:BPA73017-1634:1:1101:3260:1900 2:N:0:6
CTGTTCTTGAGCGTACTCGACGAAGTTGCTGGGGGGGGGGGGAGGTCG
+
F,FFFFFFFFFFFFFFFFFFFFFFFFFFFFFFFFFFFFFFFF,::,F,
@FS10000125:27:BPA73017-1634:1:1101:3460:1900 2:N:0:6
TTTAGTTTGAGCGTACTCGACGAAGTTGAATGGGGGGGGGGGGGGGAA
+
FFFFFFFFFFFFFFFFFFFFFFFFFFFFFFFFFFFFFFFFFFFFF,FF
@FS10000125:27:BPA73017-1634:1:1101:3680:1900 2:N:0:6
TCTTATTTGAGCGTACTCGACGAAGTTCCTAGGGGGGGGGGGGGGGAA
+
,FFFFFFFFFFFFFFFFFFFFFFFFFFFFFFFFFFFFFFFFFFFF,FF
@FS10000125:27:BPA73017-1634:1:1101:3820:1900 2:N:0:6
CCTACATTGAGCGTACTCGACGAAGTTCCAGGGGGGGGGGGGGAGAGG
+
FFFFFFFFFFFFFFFFFFFFFFFFFFFFFFFFFFFFFFFFFFF,FF,,
@FS10000125:27:BPA73017-1634:1:1101:3830:1900 2:N:0:6
TTCCATTTGAGCGTACTCGACGAAGTTATCCGGGGGGGGGGGGGGGGA
+
FFFFFFFFFFFFFFFFFFFFFFFFFFFFFFFFFFFFFFFFFFFFFFF,
@FS10000125:27:BPA73017-1634:1:1101:4340:1900 2:N:0:6
TTAAATTTGAGCGTACTCGACGAAGTTGACTGGGGGGGGGGGGGGGGA
+
FFFFFFFFFFFFFFFFFFFFFFFFFFFFFFFFFFFFFFFFFFFFFFF,
@FS10000125:27:BPA73017-1634:1:1101:5680:1900 2:N:0:6
ATTACTTTGAGCGTACTCGACGAAGTTCCAGGGGGGGGGGGGGGGGGA
+
F,FF,FFFFFFFFFFFFFFFFFFFFFFFFFFFFFFFFFFFFFFFFFF,
@FS10000125:27:BPA73017-1634:1:1101:5860:1900 2:N:0:6
TTTCTTTTGAGCGTACTCGACGAACTTCAGCGGGGGGGGGGGGGGGAA
+
FFFFFFFFFFFFFFFFFFFFFFFFFFFFFFFFFFFFFFFFFFFFF:,F
@FS10000125:27:BPA73017-1634:1:1101:6110:1900 2:N:0:6
TATTCCTTGAGCGTACTCGACGAAGTTGTTGGGGGGGGAGGGGGGGGG
+
FFFFFFFFFFFFFFFFFFFFFFFFFFFFFFFFFFFFFFFFFFFFFF,F
@FS10000125:27:BPA73017-1634:1:1101:6690:1900 2:N:0:6
TAGTTATTGAGCGTACTCGACGAAGTTGAAGGGGGGGGGGGGGGGAAT
+
FFFFFFFFFFFFFFFFFFFFFFFFFFFFFFFFFFFFFFFFFFFF,FF,
@FS10000125:27:BPA73017-1634:1:1101:7440:1900 2:N:0:6
TTATACTTGAGCGTACTCGACGAAGTTGCTTGGGGGGGGGGGGGGGGA
+
F,F:FFFFFFFFFFFFFFFFFFFFFFFFFFFFFFFFFFFFFFFFFF:F
@FS10000125:27:BPA73017-1634:1:1101:8050:1900 2:N:0:6
TTAGCATTGAGCGTACTCGACGAAGTTGAAAGGGGGGGGGGGGGGGGA
+
F:FFFFFFFFFFFFFFFFFFFFFFFFFFFFFFFFFFFFFFFFFFFFFF
@FS10000125:27:BPA73017-1634:1:1101:9110:1900 2:N:0:6
ATAGGCTTGAGCGTACTCGACGAAGGGGGGGGGGGGGGGAGATCGGAA
+
,FFFFFFFFFFFFFFFFFFFFFFFFFFFFFFFFFFFFFFF,,F::::F
@FS10000125:27:BPA73017-1634:1:1101:9840:1900 2:N:0:6
CCGACTTTGAGCGTACTCGACGAAGTTTGCCGGGGGGGGGGGGGGGAA
+
FFFFFFFFFFFFFFFFFFFFFFFFFFFFFFFFFFFFFFFFFFFFFFFF
@FS10000125:27:BPA73017-1634:1:1101:10090:1900 2:N:0:6
TATGGATTGAGCGTACTCGACGAAGGGGGGGGGGGGGGGAGATCGGAA
+
FFFFFFFFFFFFFFFFFFFFFFFFFFFFFFFFFFFFFF,:,,F:,,F:
@FS10000125:27:BPA73017-1634:1:1101:10110:1900 2:N:0:6
TTATCATTGAGCGTACTCGACGAAGTTCAGAGGGGGGGGGGGGGGAAA
+
FFFFFFFFFFFFFFFFFFFFFFFFFFFFFFFFFFFFFFFFFFFFFFFF
@FS10000125:27:BPA73017-1634:1:1101:10270:1900 2:N:0:6
TTGAAATTGAGCGTACTCGACGAAGTTGGGGGGGGGGGGGGGGGGGGA
+
:,FFF:FF,:,FFF,:F:F::FF,F,,FFFFFFFFFFFFFFF:F,,,,
@FS10000125:27:BPA73017-1634:1:1101:11280:1900 2:N:0:6
CAAGGGTTGAGCGTACTCGACGAAGTTGTTTGGGGGGGGGGGGGGGGA
+
FFFFFFFFFFFFFFFFFFFFFFFFFFFFFFFFFFFFFFFFFFFFFFFF
@FS10000125:27:BPA73017-1634:1:1101:12480:1900 2:N:0:6
TACGGTTTGAGCGTACTCGACGAGGGGGGGGGGGGGGGGGAAATCGGA
+
FFFFFFFFFFFFFFFFFFFFFFFFFFFFFFFFFFFFFFFF:::F,,,F
@FS10000125:27:BPA73017-1634:1:1101:12620:1900 2:N:0:6
TTAGATTTGAGCGTACTCGACGAAGTTGGGTGGGGGGGGGGGGGGGAA
+
F,FFFFFFFFFFFFFFFFFFFFFFFFFFFFFFFFFFFFFFFFFFF,FF
@FS10000125:27:BPA73017-1634:1:1101:13130:1900 2:N:0:6
GCTGTATTGAGCGTACTCGACGAAGTTGCATGGGGGGGGGGGGGGGAA
+
FF,FFFFFFFFFFFFFFFFFFFFFFFFFFFFFFFFFFFFFFFFFF,FF
@FS10000125:27:BPA73017-1634:1:1101:13140:1900 2:N:0:6
ATGCTGTTGAGCGTACTCGACGAAGTTCCAGGGGGGGGGGGGGGGAAA
+
FFFF:FFFFFFFFFFFFFFFFFFFFFFFFFFFFFFFFFFFFFFF::,F
@FS10000125:27:BPA73017-1634:1:1101:13190:1900 2:N:0:6
ACGAGCTTGAGCGTACTCGACGAAGGGGGGGGGGGGGGGAGATCGGAA
+
FFFFFFFFFFFFFFFFFFFFFFFFFFFFFFFFFFFFFFFF,,FF:,:,
@FS10000125:27:BPA73017-1634:1:1101:13790:1900 2:N:0:6
CTTACTTTGAGCGTACTCGACGAAGTTAACTGGGGGGGGGGGGGGGGG
+
FFFFFFFFFFFFFFFFFFFFFFFFFFFFFFFFFFFFFFFFFFFFF,,,
@FS10000125:27:BPA73017-1634:1:1101:14520:1900 2:N:0:6
ACCCCTTTGAGCGTACTCGACAAGTTGCCAGGGGGGGGGGGGGGGAAA
+
FFFFFFFFFFFFFFFFFFFFFFFFFFFFFFFFFFFFFFFFFFFF,F,,
@FS10000125:27:BPA73017-1634:1:1101:15600:1900 2:N:0:6
CTTTGGTTGAGCGTACTCGACGAAGTTAGCTGGGGGGGGGGGGGGGGA
+
F,FFFFFFFFFFFFFFFFFFFFFFFFFFFFFFFFFFFFFFFFFFFF:F
@FS10000125:27:BPA73017-1634:1:1101:1850:1910 2:N:0:6
CATGAATTGAGCGTACTCGACGAAGTTGGGTGGGGGGGGGGGGGGGGG
+
FFFFFFFFFFFFFFFFFFFFFFFFFFFFFFFFFFFFFFFFFFFFFF:F
@FS10000125:27:BPA73017-1634:1:1101:2320:1910 2:N:0:6
CCTTTCTTGAGCGTACTCGACGAAGTTCGAAGGGGGGGGGGGGGGGAA
+
F,FF,:FFFFFFFFFFFFFFFFFF:FFFFFFFFFFFFFFFF:,::,FF
@FS10000125:27:BPA73017-1634:1:1101:2740:1910 2:N:0:6
TCCAACTTGAGCGTACTCGACGAAGTTGACGGGGGGGGGGGGGGGAAT
+
,FFFFFFFFFFFFFFFFFFFFFFFFFFFFFFFFFFFFFFFFFFF,:F:
@FS10000125:27:BPA73017-1634:1:1101:2800:1910 2:N:0:6
TATACGTTGAGCGTACTCGACGAAGTTAACTGGGGGGGGGGGGGGGGA
+
FFFFFFFFFFFFFFFFFFFFFFFFFFFFFFFFFFFFFFFFFFFFFFF,
@FS10000125:27:BPA73017-1634:1:1101:5600:1910 2:N:0:6
ACACCATTGAGCGTACTCGACGAAGTTGACGGGGGGGGGGGGGGGAAA
+
FFFFFFFFFFFFFFFFFFFFFFFFFFFFFFFFFFFFFFFFFFFFFF:,
@FS10000125:27:BPA73017-1634:1:1101:10380:1910 2:N:0:6
ATAAGGTTGAGCGTACTCGACGAAGTTAAGTGGGGGGGGGGGGGGGAA
+
FFFFFFFFFFFFFFFFFFFFFFFFFFFFFFFFFFFFFFFFFFFFF,FF
@FS10000125:27:BPA73017-1634:1:1101:11580:1910 2:N:0:6
TACTCCTTGAGCGTACTCGACGAAGTTTTTAGGGGGGGGGGGGGGGAA
+
F:F:FFFFFFFFFFFFFFFFFFFFFFFFFFFFFFFFFFFFFFFFFF::
@FS10000125:27:BPA73017-1634:1:1101:11800:1910 2:N:0:6
TTCCTATTGAGCGTACTCGACGAAGTTGCTTGGGGGGGGGGGGGGGGA
+
,FFFFFFFFFFFFFFFFFFFFFFFFFFFFFFFFFFFFFFFFFFFF,,F
@FS10000125:27:BPA73017-1634:1:1101:12290:1910 2:N:0:6
CTTGTGTTGAGCGTACTCGACGAAGTTACTAGGGGGGGGGGGGGGGGA
+
FFFFFFFFFFFFFFFFFFFFFFFFFFFFFFFFFFFFFFFFFFFFF:,F
@FS10000125:27:BPA73017-1634:1:1101:13170:1910 2:N:0:6
CCACGTTTGAGCGTACTCGACGAAGTTGCAAGGGGGGGGGGGGGGGGA
+
FF,F:FFFFFFFFFFFFFFFFFFFFFF:FF,FFFFFFFFFFFFFF,,F
@FS10000125:27:BPA73017-1634:1:1101:13870:1910 2:N:0:6
ATGATATTGAGCGTACTCGACGAAGTTTCACGGGGGGGGGGGGGGGAA
+
FFFFFFFFFFFFFFFFFFFFFFFFFFFFFFFFFFFFFFFFFFF:F,,F
@FS10000125:27:BPA73017-1634:1:1101:14270:1910 2:N:0:6
TTTAATTTGAGCGTACTCGACGAGGTTACTAGGGGGGGGGGGGGGGAA
+
FFFFFFFFFFFFFFFFFFFFFFFFFFFFFFFFFFFFFFFFFFFF::,F
@FS10000125:27:BPA73017-1634:1:1101:14280:1910 2:N:0:6
TTTAATTTGAGCGTACTCGACGAGGTTACTAGGGGGGGGGGGGGGGAA
+
FFFFFFFFFFFFFFFFFFFFFFFFFFFFFFFFFFFFFFFFFFFFF,FF
@FS10000125:27:BPA73017-1634:1:1101:14610:1910 2:N:0:6
ATGTTGTTGAGCGTACTCGACGAAGTTCTAGGGGGGGGGGGGGGGAAA
+
FFFFFFFFFFFFFFFFFFFFFFFFFFFFFFFFFFFFFFFFFFFF:F,,
@FS10000125:27:BPA73017-1634:1:1101:15530:1910 2:N:0:6
TCTACTCGACGAAGTTGCGGGGGGGGGGGGGGAAATTGGGAAAAGGTC
+
,FFFFFFFF:FFFFFFFFFFFFFFFFFFFFFF,,:,,,F,FFF:,,,:
@FS10000125:27:BPA73017-1634:1:1101:1220:1920 2:N:0:6
CCCTCTTTGAGCGTACTCGACGAAGTTCACAGGGGGGGGGGGGGGGGG
+
F:,FF,FFFFFFFFFFFFFFFFFFFFFFF:,FFFFFFFFFFFFFF:,,
@FS10000125:27:BPA73017-1634:1:1101:3160:1920 2:N:0:6
TTAATTTTGAGCGTACTCGACGAAGTTAGTAGGGGGGGGGGGGGGGAA
+
F,FFFFFFFFFFFFFFFFFFFFFFFFFFFFFFFFFFFFFFFFFFF,FF
@FS10000125:27:BPA73017-1634:1:1101:5940:1920 2:N:0:6
TCACTGTTAGCGTACTCGACGAAGTTAGGTGGGGGGGGGGGGGGGGAA
+
FFFF,,FFF:F,F::F:,F:,FFFFF,,,F,FFFFFFFFFFFFFF,FF
@FS10000125:27:BPA73017-1634:1:1101:6600:1920 2:N:0:6
AACTCTTTGAGCGTACTCGACGAAGTTGCGCGGGGGGGGGGGGGGAAA
+
FFFFFFFFFFFFFFFFFFFFFFFFFFFFFFFFFFFFFFFFFFFFFFF,
@FS10000125:27:BPA73017-1634:1:1101:7220:1920 2:N:0:6
TCATCATTGAGCGTACTCGACGAAGTTGACAGGGGGGGGGGGGGGGGA
+
:FFFFFFFFFFFFFFFFFFFFFFFFFFFFFFFFFFFFFFFFFFFFF::
@FS10000125:27:BPA73017-1634:1:1101:7830:1920 2:N:0:6
ATGGGCTTGAGCGTACTCGACGAAGTTGGGGGGGGGGGGGGGAAATCG
+
FFFFFFFFFFFFFFFFFFFFFFFFFFFFFFFFFFFFFFFFF,F,,F:F
@FS10000125:27:BPA73017-1634:1:1101:8240:1920 2:N:0:6
TAAGCGTTGAGCGTACTCGACGAAGTTCGTATGGGGGGGGGGGGGGGA
+
FFF,F,FFFFFFFFFFFFFFFFFFFFFF,F:,FFFFFFFFFFFFFF:F
@FS10000125:27:BPA73017-1634:1:1101:9300:1920 2:N:0:6
TTCATCTTGAGCGTACTCGACGAAGTTCAGCGGGGGGGGGGGGGGGGA
+
,,:,F,FFFFFFFFFFFFFFFFFFFFFFFFFFFFFFFFFFFF,F,,,F
@FS10000125:27:BPA73017-1634:1:1101:9380:1920 2:N:0:6
GTATTATTGAGCGTACTCGACGAAGTTGGTGGGGGGGGGGGGGGGGGG
+
,FFFFFFFFFFFFFFFFFFFFFFFFFFFFFFFFFFFFFFFFFFFFFF,
@FS10000125:27:BPA73017-1634:1:1101:9430:1920 2:N:0:6
TTGGACTTGAGCGTACTCGACGAAGTTTCGCTGGGGGGGGGGGGGGGA
+
,,FFFFFFFFFFFFFFFFFFFFFFFFFFFFFFFFFFFFFFFFFFFFF,
@FS10000125:27:BPA73017-1634:1:1101:10140:1920 2:N:0:6
ATCCCCTTGAGCGTACTCGACGAAGTTTGCGGGGGGGGGGGGGGGGGA
+
F,FFFFFFFFFFFFFFFFFFFFFFFFFFFFFFFFFFFFFFFFFFFF:F
@FS10000125:27:BPA73017-1634:1:1101:10520:1920 2:N:0:6
TCTCATTTGAGCGTACTCGACGAAGTTTGCAGGGGGGGGGGGGGGGGA
+
,F,FFFFFFFFFFFFFFFFFFFFFFFFF:FFFFFFFFFFFFFFFF:,F
@FS10000125:27:BPA73017-1634:1:1101:14540:1920 2:N:0:6
TTTAATTTGAGCGTACTCGACGAGGTTACTAGGGGGGGGGGGGGGGAA
+
FFFFFFFFFFFFFFFFFFFFFFFFFFFFFFFFFFFFFFFFFFFFFF,F
@FS10000125:27:BPA73017-1634:1:1101:14680:1920 2:N:0:6
TCGTTTTTGAGCGTACTCGACGAAGTTAGGTGGGGGGGGGGGGGGGGA
+
,F,,,:FFF:FFFFFFFFFFFFFFFFF,,,:,FFFFFFFFFF,::,,:
@FS10000125:27:BPA73017-1634:1:1101:15960:1920 2:N:0:6
ACGATTTTGAGCGTACTCGACGAAGTTTGCAGGGGGGGGGGGGGGGAA
+
FFFFFFFFFFFFFFFFFFFFFFFFFFFFFFFFFFFFFFFFFFFF:,FF
@FS10000125:27:BPA73017-1634:1:1101:1470:1930 2:N:0:6
AAGCATTTGAGCGTACTCGACGAAGTTTTCGGGGGGGGGGGGGGGGAA
+
FFFFFFFFFFFFFFFFFFFFFFFFFFFFFFFFFFFFFFFFFFFFF,FF
@FS10000125:27:BPA73017-1634:1:1101:2110:1930 2:N:0:6
TCATTGTTGAGCGTACTCGACGAAGTTGTTCGGGGGGGGGGGGGGGAA
+
,FFFFFFFFFFFFFFFFFFFFFFFFFFFFFFFFFFFFFFFFFFFF:FF
@FS10000125:27:BPA73017-1634:1:1101:2420:1930 2:N:0:6
CACGTCTTGAGCGTACTCGACGAAGTTCAAGGGGGGGGGGGGGGGAAA
+
FFFFFFFFFFFFFFFFFFFFFFFFFFFFFFFFFFFFFFFFFFFF:F,,
@FS10000125:27:BPA73017-1634:1:1101:2720:1930 2:N:0:6
AAACTTTTGAGCGTACTCGACGAAGTTGGGGGGGGGGGGGGGAAATTA
+
,:F,,,FFFFFFFFFFFFFFFFFFFFFF,,,,FFFFFFFFF:F::,,,
@FS10000125:27:BPA73017-1634:1:1101:3020:1930 2:N:0:6
TTCTGTTTGAGCGTACTCGACGAAGTTAAGCGGGGGGGGGGGGGGGAA
+
F,FFFFFFFFFFFFFFFFFFFFFFFFFFFFFFFFFFFFFFFFFFFFFF
@FS10000125:27:BPA73017-1634:1:1101:3260:1930 2:N:0:6
ATGCCGTTGAGCGTACTCGACGAAGTTATTCGGGGGGGGGGGGGGGAA
+
:FFFFFFFFFFFFFFFFFFFFFFFFFFFFFFFFFFFFFFFFFFFFFFF
@FS10000125:27:BPA73017-1634:1:1101:3520:1930 2:N:0:6
ATGTAATTGAGCGTACTCGACGAAGTTGGGGGGGGGGGGGGGGGGGGA
+
F:FFFFFFFFFFFFFFFFFFFFFFFFFFFFFFFFFFFFFFF,F,:,,F
@FS10000125:27:BPA73017-1634:1:1101:3990:1930 2:N:0:6
TTCCTCTTGAGCGTACTCGACGAAGTTAGCTGGGGGGGGGGGGGGAAA
+
,,FFFFFFFFFFFFFFFFFFFFFFFFFFFFFFFFFFFFFFFFFFF,F,
@FS10000125:27:BPA73017-1634:1:1101:5540:1930 2:N:0:6
CTTAAATTGAGCGTACTCGACGAAGGGGGGGGGGGGGGGAGATCGGAA
+
FFFFFFFFFFFFFFFFFFFFFFFFFFFFFFFFFFFFFFF:,FF:,FF,
@FS10000125:27:BPA73017-1634:1:1101:7110:1930 2:N:0:6
GTACTATTGAGCGTACTCGACGAAGTTGACGGGGGGGGGGGGGGGGGA
+
F:FFFFFFFFFFFFFFFFFFFFFFFFFFFFFFFFFFFFFFFFFFFF,F
@FS10000125:27:BPA73017-1634:1:1101:7870:1930 2:N:0:6
AAAGATTTGAGCGTACTCGACGAAGTTGGCTGGGGGGGGGGGGGGGAA
+
,,,,:,FFFFFFFFFFFFFFFFFFFFF,,FFFFFFFFFFFFFFFF,FF
@FS10000125:27:BPA73017-1634:1:1101:11370:1930 2:N:0:6
TAGCGCTTGAGCGTACTCGACGAAGTTGAAGGGGGGGGGGGGGGGAAT
+
FFFFFFFFFFFFFFFFFFFFFFFFFFFFFFFFFFFFFFFFFFFF,F,,
@FS10000125:27:BPA73017-1634:1:1101:11520:1930 2:N:0:6
TTCCACTTGAGCGTACTCGACGAAGTTACTTGGGGGGGGGGGGGGGGA
+
FFFFFFFFFFFFFFFFFFFFFFFFFFFFFFFFFFFFFFFFFFFFFFFF
@FS10000125:27:BPA73017-1634:1:1101:14150:1930 2:N:0:6
TTTTTATTGAGCGTACTCGACGAAGTTTACGGGGGGGGGGGGGGGGGG
+
,:FFFFFFFFFFFFFFFFFFFFFFFFFFFFFFFFFFFFFFFFFF,,,F
@FS10000125:27:BPA73017-1634:1:1101:16200:1930 2:N:0:6
TTCTTATTGAGCGTACTCGACGAAGTTAGTAGGGGGGGGGGGGGGAAA
+
,FFFFFFFFFFFFFFFFFFFFFFFFFFFFFFFFFFFFFFFFFFF:,FF
@FS10000125:27:BPA73017-1634:1:1101:1490:1940 2:N:0:6
TTTCGCTTGAGCGTACTCGACGAAGTTACTAGGGGGGGGGGGGGGGAG
+
,,,F,FFFFFFFFFFFFFFFFFFFFFFF:,,FFFFFFFFFFFFFFF,,
@FS10000125:27:BPA73017-1634:1:1101:3610:1940 2:N:0:6
ATATTTTTGAGCGTACTCGACGAAGTTCAATGGGGGGGGGGGGGGGGG
+
FFFFFFFFFFFFFFFFFFFFFFFFFFFFFFFFFFFFFFFFFFFF:::,
@FS10000125:27:BPA73017-1634:1:1101:4570:1940 2:N:0:6
CACAACTTGAGCGTACTCGACGAAGTTACTTGGGGGGGGGGGGGGGAA
+
FFFFFFFFFFFFFFFFFFFFFFFFFFFFFFFFFFFFFFFFFFFFF,FF
@FS10000125:27:BPA73017-1634:1:1101:4960:1940 2:N:0:6
ATCAGTTTGAGCGTACTCGACGAAGTCTCCAGGGGGGGGGGGGGGGGA
+
FFFFFFFFFFFFFFFFFFFFFFFFFFFFFFFFFFFFFFFFFFFFFFFF
@FS10000125:27:BPA73017-1634:1:1101:5370:1940 2:N:0:6
CACTCCTTGAGCGTACTCGACGAAGTTATTGGGGGGGGGGGGGGGGGA
+
FFFFFFFFFFFFFFFFFFFFFFFFFFFFFFFFFFFFFFFFFFFFFFFF
@FS10000125:27:BPA73017-1634:1:1101:6950:1940 2:N:0:6
CAACCATTGAGCGTACTCGACGAAGTTTAATGGGGGGGGGGGGGGGAA
+
F:FFFFFFFFFFFFFFFFFFFFFFFFFFFFFFFFFFFFFFFFFFF,FF
@FS10000125:27:BPA73017-1634:1:1101:7020:1940 2:N:0:6
TGTTGATTGAGCGTACTCGACGAAGTTACAAGGGGGGGGGGGGGGGAA
+
,:FFFFFFFFFFFFFFFFFFFFFFFFFFFFFFFFFFFFFFF,F,:,,F
@FS10000125:27:BPA73017-1634:1:1101:8960:1940 2:N:0:6
ATGGCATTGAGCGTACTCGACGAAGTTAGTAGGGGGGGGGGGGGGGGA
+
F,FFFFFFFFFFFFFFFFFFFFFFFFFFFFFFFFFFFFFFFFFFFFFF
@FS10000125:27:BPA73017-1634:1:1101:10460:1940 2:N:0:6
ATTCGGTTGAGCGTACTCGACGAAGTTACAAGGGGGGGGGGGGGGGAA
+
,FFFFFFFFFFFFFFFFFFFFFFFFFFFFFFFFFFFFFFFFFFFFF::
@FS10000125:27:BPA73017-1634:1:1101:10550:1940 2:N:0:6
TTTATCTTGAGCGTACTCGACGAAGTTTACAGGGGGGGGGGGGGGGAA
+
F,FFFFFFFFFFFFFFFFFFFFFFFFFFFFFFFFFFFFFFFFFF:,FF
@FS10000125:27:BPA73017-1634:1:1101:11320:1940 2:N:0:6
TCGGATTTGAGCGTACTCGACGAAGTTTCGAGGGGGGGGGGGGGGGGA
+
FFFFFFFFFFFFFFFFFFFFFFFFFFFFFFFFFFFFFFFFFFFFFF,F
@FS10000125:27:BPA73017-1634:1:1101:11790:1940 2:N:0:6
TATCAATTGAGCGTACTCGACGAAAGGGGGGGGGGGGGGAGATTGGAT
+
,FFFFFFFFFFFFFFFFFFFFFFFFFFFFFFFFFFFFFF,F,,,,,,:
@FS10000125:27:BPA73017-1634:1:1101:12110:1940 2:N:0:6
CTATAATTGAGCGTACTCGACGAAGTTGGCAGGGGGGGGGGGGGGGAA
+
FFFFFFFFFFFFFFFFFFFFFFFFFFFFFFFFFFFFFFFFFFFFF,F,
@FS10000125:27:BPA73017-1634:1:1101:13390:1940 2:N:0:6
TAAATTTTGAGCGTACTCGACGAAGTTGGTAGGGGGGGGGGGGGGGGG
+
FFFFFFFFFFFFFFFFFFFFFFFFFFFFFFFFFFFFFFFFFFFFFFFF
@FS10000125:27:BPA73017-1634:1:1101:13640:1940 2:N:0:6
TCTTTCTTGAGCGTACTCGACGAAGGGGGGGGGGGGGGGAAATCGGAA
+
,FFFFFFFFFFFFFFFFFFFFFFFFFFFFFFFFFFFFF::,,F,,,F,
@FS10000125:27:BPA73017-1634:1:1101:1090:1950 2:N:0:6
TTTACATTGAGCGTACTCGACGAAGTTTGTAGGGGGGGGGGGGGGGAA
+
F:FFFFFFFFFFFFFFFFFFFFFFFFFFFFFFFFFFFFFFFFFFF:FF
@FS10000125:27:BPA73017-1634:1:1101:1840:1950 2:N:0:6
TTGCGGTTGAGCGTACTCGACGAAGTTATTTGGGGGGGGGGGGGGGAA
+
FFFFFFFFFFFFFFFFFFFFFFFFFFFFFFFFFFFFFFFFFFFFFF:F
@FS10000125:27:BPA73017-1634:1:1101:3120:1950 2:N:0:6
TCTTTATTGAGCGTACTCGACGAAGTTACGTGGGGGGGGGGGGGGGGA
+
FFFFFFFFFFFFFFFFFFFFFFFFFFFFFFFFFFFFFFFFFFFFF::F
@FS10000125:27:BPA73017-1634:1:1101:3470:1950 2:N:0:6
TATTGGTTGAGCGTACTCGACGAAGTTGGGGGGGGGGGGGGGAAATCG
+
,FFFFFFFFFFFFFFFFFFFFFFFFFFFFFFFFFFFFFFFFFFF,F,:
@FS10000125:27:BPA73017-1634:1:1101:4000:1950 2:N:0:6
TATATCTTGAGCGTACTCGACGAAGTTTAACGGGGGGGGGGGGGGAAA
+
,FFFFFFFFFFFFFFFFFFFFFFFFFFFFFFFFFFFFFFFFFFFF,FF
@FS10000125:27:BPA73017-1634:1:1101:4230:1950 2:N:0:6
TCCATTTTGAGCGTACTCGACGAAGTTACACGGGGGGGGGGGGGGGGA
+
,FFFFFFFFFFFFFFFFFFFFFFFFFFFFFFFFFFFFFFFFFFF:FF,
@FS10000125:27:BPA73017-1634:1:1101:4260:1950 2:N:0:6
TATACATTGAGCGTACTCGACGAAGTTCTTAGGGGGGGGGGGGGGGGG
+
F,FFFFFFFFFFFFFFFFFFFFFFFFFFFFFFFFFFFFFFFFFFFFF:
@FS10000125:27:BPA73017-1634:1:1101:4750:1950 2:N:0:6
TTAATATTGAGCGTACTCGACGAAGTTCACAAGGGGGGGGGGGGGGGG
+
,:FFFFFFFFFFFFFFFFFFFFFFFFFFFFFFFFFFFFFFFFFFFF:F
@FS10000125:27:BPA73017-1634:1:1101:4820:1950 2:N:0:6
GTAGTTTTGAGCGTACTCGACGAAGTTCGTAGGGGGGGGGGGGGGGGA
+
FFFFFFFFFFFFFFFFFFFFFFFFFFFFFFFFFFFFFFFFFFFFFF,F
@FS10000125:27:BPA73017-1634:1:1101:8140:1950 2:N:0:6
TATATCTTGAGCGTACTCGACGAAGTTATACGGGGGGGGGGGGGGGGA
+
,:FFFF:,F,FF::F:FF:,F,FF::FFFFFFFFF:::,FFF:::,,F
@FS10000125:27:BPA73017-1634:1:1101:10120:1950 2:N:0:6
CCTGTTTTGAGCGTACTCGACGAAGTTACTGGGGGGGGGGGGGGGAAT
+
FFFFFFFFFFFFFFFFFFFFFFFFFFFFFFFFFFFFFFFFFFFF,FF,
@FS10000125:27:BPA73017-1634:1:1101:12450:1950 2:N:0:6
TTATTTTTGAGCGTACTCGACGAAGTTTACAGGGGGGGGGGGGGGGGA
+
FFFFFFFFFFFFFFFFFFFFFFFFFFFFFFFFFFFFFFFFFFFFF,,F
@FS10000125:27:BPA73017-1634:1:1101:13140:1950 2:N:0:6
CCTCATTTGAGCGTACTCGACGAAGTTGCAAGGGGGGGGGGGGGGGAA
+
FF,F,FFFFFFFFFFFFFFFFFFFFFFFFFFFFFFFFFFFFFFFFFFF
@FS10000125:27:BPA73017-1634:1:1101:13390:1950 2:N:0:6
CTTTCATTGAGCGTACTCGACGAAGTTACTGGGGGGGGGGGGGGGGGA
+
FF,F:FFFFFFFFFFFFFFFFFFFFFFFFFFFFFFFFFFFFFFFF,,F
@FS10000125:27:BPA73017-1634:1:1101:13520:1950 2:N:0:6
TTTATTTTGAGCGTACTCGACGAAGTTTGGTGGGGGGGGGGGGGGGGA
+
,FFFFFFFFFFFFFFFFFFFFFFFFFFFFFFFFFFFFFFFFFFFFF,F
@FS10000125:27:BPA73017-1634:1:1101:14480:1950 2:N:0:6
ACAGAGTTGAGCGTACTCGACGAAGTTGCGCGGGGGGGGGGGGGGAAA
+
FFFFFFFFFFFFFFFFFFFFFFFFFFFFFFFFFFFFFFFFFFFF::F,
@FS10000125:27:BPA73017-1634:1:1101:15900:1950 2:N:0:6
TCAGATTTGAGCGTACTCGACGAAGTTAACGGGGGGGGGGGGGGGGAA
+
,FFFFFFFFFFFFFFFFFFFFFFFFFFF:FFFFFFFFFFFFFFF:,,F
@FS10000125:27:BPA73017-1634:1:1101:1210:1960 2:N:0:6
ACAGGCTTGAGCGTACTCGACGAAGGGGGGGGGGGGGGGGAAATCGGA
+
FFFFFFFFFFFFFFFFFFFFFFFFFFFFFFFFFFFFFFF,,,,F,,,:
@FS10000125:27:BPA73017-1634:1:1101:1300:1960 2:N:0:6
TTACATTTGAGCGTACTCGACGAAGTTAAACGGGGGGGGGGGGGGGGG
+
,FFFFFFFFFFFFFFFFFFFFFFFFFFFFFFFFFFFFFFFFFFFFFFF
@FS10000125:27:BPA73017-1634:1:1101:1310:1960 2:N:0:6
TATCGCTTGAGCGTACTCGACGAAGTTCACAGGGGGGGGGGGGGGGGG
+
FFFFFFFFFFFFFFFFFFFFFFFFFFFFFFFFFFFFFFFFFFFFFF:,
@FS10000125:27:BPA73017-1634:1:1101:1370:1960 2:N:0:6
AATCAATTGAGCGTACTCGACGAAGTTCCAAGGGGGGGGGGGGGGGGA
+
,:,F:FFFFFFFFFFFFFFFFFFFFFF:FFF,FFFFFFFFFFFFFFF,
@FS10000125:27:BPA73017-1634:1:1101:2540:1960 2:N:0:6
ATGAAGTTTGAGCGTACTCGACGAAGTTGCTTGGGGGGGGGGGGGGGG
+
FFFFFFFFFFFFFFFFFFFFFFFFFFFFFFFFFFFFFFFFFFFFFFF:
@FS10000125:27:BPA73017-1634:1:1101:2610:1960 2:N:0:6
AACTAATTGAGCGTACTCGACGAAGTTCTTAGGGGGGGGGGGGGGGGA
+
::F,FFFFFFFFFFFFFFFFFFFFFFF:F:FFFFFFFFFFFFFFFFFF
@FS10000125:27:BPA73017-1634:1:1101:3310:1960 2:N:0:6
TTAATTTTGAGCGTACTCGACGAAGTTATCCGGGGGGGGGGGGGGGAA
+
FFFFFFFFFFFFFFFFFFFFFFFFFFFFFFFFFFFFFFFFFFFFF:FF
@FS10000125:27:BPA73017-1634:1:1101:4360:1960 2:N:0:6
TTACGGTTGAACTCGACGAAGTTCAAGGGGGGGGGGGGGGGGAAATCG
+
FFFFFFFFFFFFFFFFFFFFFFFFFFFFFFFFFFFFFFFFFF::F,,:
@FS10000125:27:BPA73017-1634:1:1101:5830:1960 2:N:0:6
ATTTGATTGAGCGTACTCGACGAAGTTACAAGGGGGGGGGGGGGGGGA
+
FFFFFFFFFFFFFFFFFFFFFFFFFFFFFFFFFFFFFFFFFFFFF,F,
@FS10000125:27:BPA73017-1634:1:1101:5930:1960 2:N:0:6
ATACATTTGAGCGTACTCGACGAAGTTATCTGGGGGGGGGGGGGGGAA
+
FF,,,,FFFFFFFFFFFFFFFFFFFFF:,:,FFFFFFFFFFFFFF::F
@FS10000125:27:BPA73017-1634:1:1101:6110:1960 2:N:0:6
TTAGTGTTGAGCGTACTCGACGAAGTTCAGTGGGGGGGGGGGGGGGAA
+
F,FFFFFFFFFFFFFFFFFFFFFFFFFFFFFFFFFFFFFFFFFFF,FF
@FS10000125:27:BPA73017-1634:1:1101:7030:1960 2:N:0:6
TTTACATTGAGCGTACTCGACGAAGTTCCAGGGGGGGGGGGGGGGGAT
+
F,FFFFFFFFFFFFFFFFFFFFFFFFFFFFFFFFFFFFFFFFF:,,:F
@FS10000125:27:BPA73017-1634:1:1101:8000:1960 2:N:0:6
TTTAATTTGAGCGTACTCGACGAAGTTGCCGGGGGGGGGGGGGGGGGA
+
FFFFFFFFFFFFFFFFFFFFFFFFFFFFFFFFFFFFFFFFFFFFFFF,
@FS10000125:27:BPA73017-1634:1:1101:9960:1960 2:N:0:6
ATTAATTTGAGCGTACTCGACGAAGTTGTCTGGGGGGGGGGGGGGGGG
+
FFFFFFFFFFFFFFFFFFFFFFFFFFFFFFFFFFFFFFFFFFFFFFFF
@FS10000125:27:BPA73017-1634:1:1101:10290:1960 2:N:0:6
TTCTTCTTGAGCGTACTCGACGAAGTTGCAGGGGGGGGGGGGGGGGAA
+
,FFFFFFFFFFFFFFFFFFFFFFFFFFFFFFFFFFFFFFFFFFFFF,F
@FS10000125:27:BPA73017-1634:1:1101:10580:1960 2:N:0:6
ACAATTTTGAGCGTACTCGACGAAGTTCATTGGGGGGGGGGGGGGGGA
+
:FFFFFFFFFFFFFFFFFFFFFFFFFFFFFFFFFFFFFFFFFFFFF,F
@FS10000125:27:BPA73017-1634:1:1101:12090:1960 2:N:0:6
TCGAGCTTGAGCGTACTCGACGAAGTTACATGGGGGGGGGGGGGGGGA
+
FFFFFFFFFFFFFFFFFFFFFFFFFFFFFFFFFFFFFFFFFFFFFF,F
@FS10000125:27:BPA73017-1634:1:1101:14730:1960 2:N:0:6
TCAATTTTGAGCGTACTCGACGAAGTTCGTCAGGGGGGGGGGGGGGGG
+
,FFFFFFFFFFFFFFFFFFFFFFFFFFFFFFFFFFFFFFFFFFFFFF:
@FS10000125:27:BPA73017-1634:1:1101:15540:1960 2:N:0:6
TCCACCTTGAGCGTACTCGACGAAGTTAACCGGGGGGGGGGGGGGGGG
+
FFFFFFFFFFFFFFFFFFFFFFFFFFFFFFFFFFFFFFFFFFFFFFF,
@FS10000125:27:BPA73017-1634:1:1101:15960:1960 2:N:0:6
ACTAATTTGAGCGTACTCGACGAAGTTGCATGGGGGGGGGGGGGGGAA
+
FFFFFFFFFFFFFFFFFFFFFFFFFFFFFFF:FFFFFFFFFFFFFF,F
@FS10000125:27:BPA73017-1634:1:1101:16040:1960 2:N:0:6
AAGACTTTGAGCGTACTCGACGAAGTTATCGGGGGGGGGGGGGGGAAA
+
FF:FFFFFFFFFFFFFFFFFFFFFFFFFFFFFFFFFFFFFFFF::FF,
@FS10000125:27:BPA73017-1634:1:1101:2040:1970 2:N:0:6
TCTTCCTTGAGCGTACTCGACGAAGTTTCTGCGGGGGGGGGGGGGGGG
+
FF:F,,FFFFFFFFFFFFFFFFFFFFF,,,,:FFFFFFFFFFFFFFF:
@FS10000125:27:BPA73017-1634:1:1101:2850:1970 2:N:0:6
TTTAACTTGAGCGTACTCGACGAAGTTAGGTGGGGGGGGGGGGGGGAA
+
FFFFFFFFFFFFFFFFFFFFFFFFFFFFFFFFFFFFFFFFFFFFF,FF
@FS10000125:27:BPA73017-1634:1:1101:3980:1970 2:N:0:6
ATCGTTTTGAGCGTACTCGACGAAGTTACCGGGGGGGGGGGGGGGAAA
+
FFFFFFFFFFFFFFFFFFFFFFFFFFFFFFFFFFFFFFFFFFFF,F:,
@FS10000125:27:BPA73017-1634:1:1101:4330:1970 2:N:0:6
CTTACCTTGAGCGTACTCGACGAAGTTTCTTGGGGGGGGGGGGGGGGG
+
,,,,FFFFFFFFFFFFFFFFFFFFFFFFF,FFFFFFFFFFFFFFFFF,
@FS10000125:27:BPA73017-1634:1:1101:5800:1970 2:N:0:6
CTTGGTTTGAGCGTACTCGACGAAGGGGGGGGGGGGGGGAGATCGGAA
+
FFFFFFFFFFFFFFFFFFFFFFFFFFFFFFFFFFFFFF:,,:,,:,FF
@FS10000125:27:BPA73017-1634:1:1101:6450:1970 2:N:0:6
TTGGTATTGAGCGTACTTGACGAAGTTTCATGGGGGGGGGGGGGGGGG
+
F,FFFFFFFFFFFFFFF,FFFFFFFFFFFFFFFFFFFFFFFFFFFFFF
@FS10000125:27:BPA73017-1634:1:1101:6640:1970 2:N:0:6
CACACTTTGAGCGTACTCGACGAAGTTGCCGGGGGGGGGGGGGGGGGG
+
FFFFFFFFFFFFFFFFFFFFFFFFFFFFFFFFFFFFFFFFFFFFFF::
@FS10000125:27:BPA73017-1634:1:1101:7200:1970 2:N:0:6
TCATCATTGAGCGTACTCGACGAAGTTGACAGGGGGGGGGGGGGGGAA
+
,FFFFFFFFFFFFFFFFFFFFFFFFFFFFFFFFFFFFFFFFFFFFFFF
@FS10000125:27:BPA73017-1634:1:1101:7510:1970 2:N:0:6
CATATTTTGAGCGTACTCGACGAAGTTGAATGGGGGGGGGGGGGGGGA
+
FFFFFFFFFFFFFFFFFFFFFFFFFFFFFFFFFFFFFFFFF::::,,:
@FS10000125:27:BPA73017-1634:1:1101:8950:1970 2:N:0:6
CTTCTCTTGAGCGTACTCGACGAAGTTGCACGGGGGGGGGGGGGGGGA
+
F:,FFFFFFFFFFFFFFFFFFFFFFFF,F:FFFFFFFFFFFFF:F,,,
@FS10000125:27:BPA73017-1634:1:1101:9320:1970 2:N:0:6
TATCTATTGAGCGTACTCGACGAAGTTTACGGGGGGGGGGGGGGGGGG
+
FFFFFFFFFFFFFFFFFFFFFFFFFFFFFFFFFFFFFFFFFFFFFFFF
@FS10000125:27:BPA73017-1634:1:1101:10080:1970 2:N:0:6
CTTGCTTTAAGCGTTCTCGGCGAAGTTATTTGGGGGGGGGGGGGGGGG
+
FF,,FFF:,,,F::,,,F:,:,F,:F,FFFFFFFFFFFFFFFFFFFF:
@FS10000125:27:BPA73017-1634:1:1101:10300:1970 2:N:0:6
CTCTTCTTGAGCGTACTCGACGAAGTTGCAGGGGGGGGGGGGGGGGAA
+
,FFFFFFFFFFFFFFFFFFFFFFFFFFFFFFFFFFFFFFFFFFFFFFF
@FS10000125:27:BPA73017-1634:1:1101:10700:1970 2:N:0:6
CTATACTTGAGCGTACTCGACGAAGGGGGGGGGGGGGGGAGATCGGAA
+
FFFFFFFFFFFFFFFFFFFFFFFFFFFFFFFFFFFFFFF:FFFF,FF:
@FS10000125:27:BPA73017-1634:1:1101:11990:1970 2:N:0:6
TTGAGGTTGAGCGTACTCGACGAAGTTAAGAGGGGGGGGGGGGGGAAA
+
,::FFFFFFFFFFFFFFFFFFFFFFFFFFFFFFFFFFFFFFFFF,,F,
@FS10000125:27:BPA73017-1634:1:1101:15080:1970 2:N:0:6
TCCTCCTTGAGCGTACTCGACGAAGTTGCTTGGGGGGGGGGGGGGGAA
+
F:F,,FFFFFFFFFFFFFFFFFFFFFFF,,,FFFFFFFFFFFFFFFFF
@FS10000125:27:BPA73017-1634:1:1101:15200:1970 2:N:0:6
GTCTATTTGAGCGTACTCGACGAAGTTTTGCGGGGGGGGGGGGGGGGG
+
FFFFFFFFFFFFF:FFFFFFFFFFFFF,FFFFFFFFFF,FF,F,F:,F
@FS10000125:27:BPA73017-1634:1:1101:16390:1970 2:N:0:6
TCTATATTGAGCGTACTCGACGAAGTTAAATGGGGGAGGGGGGGGGGG
+
,FFFFFFFFFFFFFFFFFFFFFFFFFFFFFFFFFFFFFFFFFFFFFFF
@FS10000125:27:BPA73017-1634:1:1101:1940:1980 2:N:0:6
GTGTTGTTGAGCGTACTCGACGAAGTTAGACGGGGGGGGGGGGGGGGA
+
:FFFFFFFFFFFFFFFFFFFFFFFFF:FFFFFFFFFFFFFFFF:FF:F
@FS10000125:27:BPA73017-1634:1:1101:3280:1980 2:N:0:6
TTCCCCTTGAGCGTACTCGACGAAGTTGGCTGGGGGGGGGGGGGGGAA
+
F,FFFFFFFFFFFFFFFFFFFFFFFFFFFFFFFFFFFFFFFFFFF:FF
@FS10000125:27:BPA73017-1634:1:1101:3390:1980 2:N:0:6
TTCTGGTTGAGCGTACTCGACGAAGTTGACCGGGGGGGGGGGGGGGAA
+
FFFFF,FFFFFFFFFFFFFFFFFFFFFFFF:FFFFFFFFFFFFFF,FF
@FS10000125:27:BPA73017-1634:1:1101:3680:1980 2:N:0:6
CTCGTCTTGAGCGTACTCGACGAAGTTGTGCGGGGGGGGGGGGGGGAA
+
F:FFFFFFFFFFFFFFFFFFFFFFFFFFFFFFFFFFFFFFFFFFFFFF
@FS10000125:27:BPA73017-1634:1:1101:3690:1980 2:N:0:6
CTTGGATTGAGCGTACTCGACGAAGGGGGGGGGGGGGGGAGATCGGAA
+
FFFFFFFFFFFFFFFFFFFFFFFFFFFFFFFFFFFFFF::,,F::,,:
@FS10000125:27:BPA73017-1634:1:1101:4680:1980 2:N:0:6
TGGGACTTGAGCGTACTCGACGAAGTTCAGAGGGGGGGGGGGGGGGGG
+
F:,,:,FFFFFFFFFFFFFFFFFFFFFFFFFFFFFFFFFFFFFFFFF:
@FS10000125:27:BPA73017-1634:1:1101:5030:1980 2:N:0:6
AAGCTCTTGAGCGTACTCGACGAAGTTAGACGGGGGGGGGGGGGGGAA
+
FFFFFFFFFFFFFFFFFFFFFFFFFFFFFFFFFFFFFFFFFFFFF,F:
@FS10000125:27:BPA73017-1634:1:1101:5970:1980 2:N:0:6
CCTTTTTTGAGCGTACTCGACGAAGGGGGGGGGGGGGGGAAATCGGAA
+
FFFFFFFFFFFFFFFFFFFFFFFFFFFFFFFFFFFFFFF,,:F,,,F:
@FS10000125:27:BPA73017-1634:1:1101:6990:1980 2:N:0:6
TTCTAATTGAGCGTACTCGACGAAGTTCTGCGGGGGGGGGGGGGGAGA
+
FFFFFFFFFFFFFFFFFFFFFFFFFFFFFFFFFFFFFFFFFFFFFFFF
@FS10000125:27:BPA73017-1634:1:1101:8550:1980 2:N:0:6
CATGACTTGAGCGTACTCGACGAAGTTTCATGGGGGGGGGGGGGGGGG
+
FFFFFFFFFFFFFFFFFFFFFFFFFFFFFFFFFFFFFFFFF:F:::,F
@FS10000125:27:BPA73017-1634:1:1101:8710:1980 2:N:0:6
TTAACTTTGAGCGTACTCGACGAAGTTTACAGGGGGGGGGGGGGGGGA
+
FFFFFFFFFFFFFFFFFFFFFFFFFFFFFFFFFFFFFFFFFFFF::,,
@FS10000125:27:BPA73017-1634:1:1101:9390:1980 2:N:0:6
ATCCTGTTGAGCGTACTCGACGAAGTTAGCGGGGGGGGGGGGGGGAAT
+
FFFFFFFFFFFFFFFFFFFFFFFFFFFFFFFFFFFFFFFFFFFF,:,,
@FS10000125:27:BPA73017-1634:1:1101:9630:1980 2:N:0:6
TAACATTTGAGCGTACTCGACGAAGTTGCCGGGGGGGGGGGGGGGAAT
+
FFFFFFFFFFFFFFFFFFFFFFFFFFFFFFFFFFFFFFFFFFFF,F,,
@FS10000125:27:BPA73017-1634:1:1101:9830:1980 2:N:0:6
TTCGGGGGGGGGGGGGGGGGGGGGGGGGGGGGGGGGGGGGGGGGGGGG
+
,,,F,FF:F,:,:::,,,:F:,:F:::F:,,,,FF:FF,F,,:,,,,:
@FS10000125:27:BPA73017-1634:1:1101:10430:1980 2:N:0:6
AAGAGCTTGAGCGTACTCGACGAAGTTGCCTGGGGGGGGGGGGGGGGA
+
FFFFFFFFFFFFFFFFFFFFFFFFFFFFFFFFFFFFFFFFFFFFFFF,
@FS10000125:27:BPA73017-1634:1:1101:10590:1980 2:N:0:6
CAGGTGTTGAGCGTACTCGACGAAGTTTGGCGGGGGGGGGGGGGGGAA
+
FFFFFFFFFFFFFFFFFFFFFFFFFFFFFFFFFFFFFFFFFFFFF:,F
@FS10000125:27:BPA73017-1634:1:1101:11450:1980 2:N:0:6
TTCCTTTTGAGCGTACTCGACGAAGTTCCGAGGGGGGGGGGGGGGAAA
+
FFFF:FFFFFFFFFFFFFFFFFFFFFFFFFFFFFFFFFFFFFFFFFF,
@FS10000125:27:BPA73017-1634:1:1101:13050:1980 2:N:0:6
TCTACATTGAGCGTACTCGACGAAGTTTTTTCGGGGGGGGGGGGGGGA
+
FF:,,FF:FFFFFFFFFFFFFFFFFFFF:,,:FFFFFFFFFFF:FFF,
@FS10000125:27:BPA73017-1634:1:1101:14150:1980 2:N:0:6
CCATCATTGTTTTTTCTCCATATACTTTAAATAAACGCGAACAATTCA
+
,FFF,FFFF,:,,,,F,:,F,:F::F,:,FF:,,,:FFF,,F,,FF,,
@FS10000125:27:BPA73017-1634:1:1101:15090:1980 2:N:0:6
TCTTTTTTGAGCGTACTCGACGAAGTTTCCAGGGGGGGGGGGGGGGAA
+
FFFFFFFFFFFFFFFFFFFFFFFFFFFFFFFFFFFFFFFFFFFFFFFF
@FS10000125:27:BPA73017-1634:1:1101:15430:1980 2:N:0:6
TATGGATTGAGCGTACTCGACGAAGTTGCGTGGGGGGGGGGGGGGGGG
+
FFFFFFFFFFFFFFFFFFFFFFFFFFFFFFFFFFFFFFFFFFFFF,,F
@FS10000125:27:BPA73017-1634:1:1101:16220:1980 2:N:0:6
ACTCAGTTGAGCGTACTCGACGAAGTGGGGGGGGGGGGGGAGATCGGA
+
,FFFFFFFFFFFFFFFFFFFFFFFFFFFFFFFFFFFFFFFF,FFF,F,
@FS10000125:27:BPA73017-1634:1:1101:16430:1980 2:N:0:6
TTCATCTTGAGCGTACTCGACGAAGTTTAGAGGGGGGGGGGGGGGGAA
+
,FFFFFFFFFFFFFFFFFFFFFFFFFFFFFFFFFFFFFFFFFFFF,FF
@FS10000125:27:BPA73017-1634:1:1101:1210:1990 2:N:0:6
AATATATTGAGCGTACTCGACGAAATTGCGTGGGGGGGGGGGGGGGGA
+
,,FF::FF,FFFFFFFFFFFFFFF,FF,,F,,FFFFFFF:F:,:FF,,
@FS10000125:27:BPA73017-1634:1:1101:1310:1990 2:N:0:6
AATATATTGAGCGTACTCGACGAAGTTTAAAGGGGGGGGGGGGGGGAA
+
FFFFFFFFFFFFFFFFFFFFFFFFFFFFFFFFFFFFFFFFFFFFFFFF
@FS10000125:27:BPA73017-1634:1:1101:1480:1990 2:N:0:6
TAAATATTGAGCGTACTCGACGAGGTTTACGGGGGGGGGGGGGGGAAA
+
FFFFFFFFFFFFFFFFFFFFFFFFFFFFFFFFFFFFFFFFFFFF,FF,
@FS10000125:27:BPA73017-1634:1:1101:1780:1990 2:N:0:6
ACTACTTTGAGCGTACTCGACGAAGTTCTCAGGGGGGGGGGGGGGGAA
+
FFFFFFFFFFFFFFFFFFFFFFFFFFFFFFFFFFFFFFFFFFFFFFFF
@FS10000125:27:BPA73017-1634:1:1101:2580:1990 2:N:0:6
TCACGTTTGAGCGTACTCGACGAAGTTATAAGGGGGGGGGGGGGGGAA
+
FFFFFFFFFFFFFFFFFFFFFFFFFFFFFFFFFFFFFFFFFFFFFF,F
@FS10000125:27:BPA73017-1634:1:1101:4030:1990 2:N:0:6
CTCAATTTGAGCGTACTCGACGAAGTTTTTAGGGGGGGGGGGGGGGGA
+
FFFFFFFFFFFFFFFFFFFFFFFFFFFFFFFFFFFFFFFFFFFF::,F
@FS10000125:27:BPA73017-1634:1:1101:4760:1990 2:N:0:6
CAATTATTGAGCGTACTCGACGAAGTTTTAGGGGGGGGGGGGGGGGGA
+
FFFFFFFFFFFFFFFFFFFFFFFFFFFFFFFFFFFFFFFFFFFFF:F:
@FS10000125:27:BPA73017-1634:1:1101:5320:1990 2:N:0:6
TTGCGATTGAGCGTACTCGACGAAGTTAGCTGGGGGGGGGGGGGGGGG
+
FFFFFFFFFFFFFFFFFFFFFFFFFFFFFFFFFFFFFFFFFFFFFF:F
@FS10000125:27:BPA73017-1634:1:1101:5960:1990 2:N:0:6
TTATCGTTGAGCGTACTCGACGAAGTTCCAGGGGGGGGGGGGGGGAAA
+
FFFFFFFFFFFFFFFFFFFFFFFFFFFFFFFFFFFFFFFFFFFF:FF,
@FS10000125:27:BPA73017-1634:1:1101:6510:1990 2:N:0:6
TCGATCTTGAGCGTACTCGACGAAGTTAGCCGGGGGGGGGGGGGGGGA
+
FF,F,FFFFFFFFFFFFFFFFFFFFFF:F:FFFFFFFFFFFFFFFF:,
@FS10000125:27:BPA73017-1634:1:1101:6520:1990 2:N:0:6
TTTCAATTGAGCGTACTCGACGAAGTTCTGTGGGGGGGGGGGGGGGGA
+
FFFFFFFFFFFFFFFFFFFFFFFFFFFFFFFFFFFFFFFFFFFFFF,F
@FS10000125:27:BPA73017-1634:1:1101:6550:1990 2:N:0:6
CATTCCTTGAGCGTACTCGACGAAGTTCATGGGGGGGGGGGGGGGGAA
+
FFFFFFFFFFFFFFFFFFFFFFFFFFFFFFFFFFFFFFFFFFFF:,FF
@FS10000125:27:BPA73017-1634:1:1101:8060:1990 2:N:0:6
GCTCCTTTAACCGTTCTCATCAAAGTTTTTCGGGGGGGGGGGGGGGAA
+
FF,F,:FF,F,F,,,,,F,:F,FF,F:,F,FFFFFFFFFFFFFFFF:F
@FS10000125:27:BPA73017-1634:1:1101:8920:1990 2:N:0:6
ACGCGGTTGAGCGTACTCGACGAAGTTACCAGGGGGGGGGGGGGGGAA
+
FFFFFFFFFFFFFFFFFFFFFFFFFFFFFFFFFFFFFFFFFFFFF:FF
@FS10000125:27:BPA73017-1634:1:1101:8940:1990 2:N:0:6
TTAGTTTTGAGCGTACTCGACGAAGTTCTAAGGGGGGGGGGGGGGGAA
+
,,F:FFFFFFFFFFFFFFFFFFFFFFFFFFFFFFFFFFFFFFFFFFFF
@FS10000125:27:BPA73017-1634:1:1101:12020:1990 2:N:0:6
TGGTGATTGAGCGTACTCGACGAAGTTCTCTGGGGGGGGGGGGGGGGA
+
F:FFFFFFFFFFFFFFFFFFFFFFFFFFFFFFFFFFFFFFFFFFF,:F
@FS10000125:27:BPA73017-1634:1:1101:14260:1990 2:N:0:6
ATCGATTTGAGCGTACTCGACGAAGTTCATAGGGGGGGGGGGGGGGAA
+
FFFFFFFFFFFFFFFFFFFFFFFFFFFFFFFFFFFFFFFFFFFFF,FF
@FS10000125:27:BPA73017-1634:1:1101:15830:1990 2:N:0:6
TTAGCTTTGAGCGTACTCGACGAAGTTTTTCGGGGGGGGGGGGGGGGG
+
F,FFFFFFFFFFFFFFFFFFFFFFFFFFFFFFFFFFFFFFFFF:FF,F
@FS10000125:27:BPA73017-1634:1:1101:1290:2000 2:N:0:6
ATGGAATTGAGCGTACTCGACGAAGTTGACAGGGGGGGGGGGGGGGGA
+
FFFFFFFFFFFFFFFFFFFFFFFFFFFFFFFFFFFFFFFFFFFFFFF:
@FS10000125:27:BPA73017-1634:1:1101:1470:2000 2:N:0:6
TCGTAATTGAGCGTACTCGACGAAGTTGGCTGGGGGGGGGGGGGGGGG
+
FF:FFF:F:FFFFFFFFFFFFFFFFFFFFFFFF:FFFFFFFF,,F,,:
@FS10000125:27:BPA73017-1634:1:1101:2480:2000 2:N:0:6
TTTACTTTGAGCGTACTCGACGAAGTTGGCGGGGGGGGGGGGGGGGAA
+
,FFFFFFFFFFFFFFFFFFFFFFFFFFFFFFFFFFFFFFFFFFFF,,F
@FS10000125:27:BPA73017-1634:1:1101:2910:2000 2:N:0:6
CACATCTTGAGCGTACTCGACGAAGTTGTAGGGGGGGGGGGGGGGAAT
+
FFFFFFFFFFFFFFFFFFFFFFFFFFFFFFFFFFFFFFFFFFFF,F,,
@FS10000125:27:BPA73017-1634:1:1101:3210:2000 2:N:0:6
TATCAATTGAGCGTACTCGACGAAGTTTTTGGGGGGGGGGGGGGGGGA
+
,:FFFFFFFFFFFFFFFFFFFFFFFFFFFFFFFFFFFFFFFFFFFF,F
@FS10000125:27:BPA73017-1634:1:1101:6120:2000 2:N:0:6
TCCCGATTGAGCGTACTCGACGAAGTTGAAAGGGGGGGGGGGGGGGAA
+
,FFFFFFFFFFFFFFFFFFFFFFFFFFFFFFFFFFFFFFFFFFFF,FF
@FS10000125:27:BPA73017-1634:1:1101:12490:2000 2:N:0:6
TTATTTTTGAGCGTACTCGACGAAGTTTACAGGGGGGGGGGGGGGGAA
+
FFFFFFFFFFFFFFFFFFFFFFFFFFFFFFFFFFFFFFFFFFFFFF:F
@FS10000125:27:BPA73017-1634:1:1101:13090:2000 2:N:0:6
ATTGGCTTGAGCGTACTCGACGAAGTTGGCTGGGGGGGGGGGGGGGGG
+
,F:::FFFFFFFFFFFFFFFFFFFFFFFFFFFFFFFFFFFFFFFF:F,
@FS10000125:27:BPA73017-1634:1:1101:13590:2000 2:N:0:6
TTGGTTTTGAGCGTACTCGACGAAGTTGAATGGGGGGGGGGGGGGGGG
+
FFFFFFFFFFFFFFFFFFFFFFFFFFFFFFFFFFFFFFFFFFF:F:,F
@FS10000125:27:BPA73017-1634:1:1101:16000:2000 2:N:0:6
ACATCCTTGAGCGTACTCGACGAAGTTTGTGGGGGGGGGGGGGGGGGA
+
:FFFFFFFFFFFFFFFFFFFFFFFFFFFFFFFFFFFFFFFFFFFFFF,
@FS10000125:27:BPA73017-1634:1:1101:16140:2000 2:N:0:6
TATTAATTGAGCGTACTCGACGAAGTGGGGGGGGGGGGGGGGAGATCG
+
FFFFFFFFFFFFFFFFFFFFFFFFFFFFFFFFFFFFFFFFFFF,FF,:
@FS10000125:27:BPA73017-1634:1:1101:16200:2000 2:N:0:6
ATTACTTTGAGCGTACTCGACGAAGTTCCAGGGGGGGGGGGGGGGGAA
+
FFFFFFFFFFFFFFFFFFFFFFFFFFFFFFFFFFFFFFFFFFFFFFFF
@FS10000125:27:BPA73017-1634:1:1101:1350:2010 2:N:0:6
CACCCCTTGAGCGTACTCGACGAAGTTGCTAGGGGGGGGGGGGGGGAA
+
FFFFFFFFFFFFFFFFFFFFFFFFFFFFFFFFFFFFFFFFFFFFF:FF
@FS10000125:27:BPA73017-1634:1:1101:1840:2010 2:N:0:6
TTATAATTGAGCGTACTCGACGAAGGGGGGGGGGGGGGGAGATCGGAA
+
FF:FFFFFFFFFFFFFFFFFFFFFFFFFFFFFFFFFFFFF,,F::,F:
@FS10000125:27:BPA73017-1634:1:1101:2720:2010 2:N:0:6
TTTGATTTGAGCGTACTCGACGAAGTTTGACGGGGGGGGGGGGGGGAA
+
FFFFFFFFFFFFFFFFFFFFFFFFFFFFFFFFFFFFFFFFFFFFFF,F
@FS10000125:27:BPA73017-1634:1:1101:3250:2010 2:N:0:6
AGTGTCTTGAGCGTACTCGACGAAGTTAAAGGGGGGGGGGGGGGGGGA
+
FFFFFFFFFFFFFFFFFFFFFFFFFFFFFFFFFFFFFFFFFFFFFFF:
@FS10000125:27:BPA73017-1634:1:1101:3710:2010 2:N:0:6
TACACCTTGAGCGTACTCGACGAAGTTGTCCGGGGGGGGGGGGGGGGG
+
,:FFFFFFFFFFFFFFFFFFFFFFFFFFFFFFFFFFFFFFFFFFFFFF
@FS10000125:27:BPA73017-1634:1:1101:3910:2010 2:N:0:6
ACACGATTGAGCGTACTCGACGAAGTCCGCAGGGGGGGGGGGGGGGGG
+
FFFFFFFFFFFFFFFFFFFFFFFFFFFFFFFFFFFFFFFFFFFFF,:F
@FS10000125:27:BPA73017-1634:1:1101:4420:2010 2:N:0:6
AAGTCTTTGAGCGTACTCGACGAAGTTCATAGGGGGGGGGGGGGGGGA
+
,,FFFFFFFFFFFFFFFFFFFFFFFFFFFFFFFFFFFFFFFFFFFFF,
@FS10000125:27:BPA73017-1634:1:1101:4990:2010 2:N:0:6
CATCGATTGAGCGTACTCGACGAAGTTACGTGGGGGGGGGGGGGGGGA
+
FFFFFFFFFFFFFFFFFFFFFFFFFFFFFFFFFFFFFFFFFFFF,,,F
@FS10000125:27:BPA73017-1634:1:1101:5610:2010 2:N:0:6
AATATTTTGAGCGTACTCGACGAAGTTGGGGGGGGGGGGGGGAGATCG
+
FFFFFFFFFFFFFFFFFFFFFFFFFFFFFFFFFFFFFFFFF,F,,F:F
@FS10000125:27:BPA73017-1634:1:1101:6280:2010 2:N:0:6
TCACTATTGAGCGTACTCGACGAAGTTTGCCGGGGGGGGGGGGGGGAA
+
FFFFFFFFFFFFFFFFFFFFFFFFFFFFFFFFFFFFFFFFFFFFF:FF
@FS10000125:27:BPA73017-1634:1:1101:6410:2010 2:N:0:6
ATCGTTTTGAGCGTACTCGACGAAGTTTGAAGGGGGGGGGGGGGGGGG
+
FFFFFFFFFFFFFFFFFFFFFFFFFFFFFFFFFFFFFFFFFFFFFFFF
@FS10000125:27:BPA73017-1634:1:1101:7640:2010 2:N:0:6
GTCAGCTTGAGCGTACTCGACGAAGTTCGGGGGGGGGGGGGGGGAAAT
+
:FFFFFFFFFFFFFFFFFFFFFFFFFFFFFFFFFFFFFFFFFFF:FFF
@FS10000125:27:BPA73017-1634:1:1101:7680:2010 2:N:0:6
CCCACCTTGAGCGTACTCGACGAAGTTCTGTGGGGGGGGGGGGGGGGG
+
FF:,,:FFFFFFFFFFFFFFFFFFFFF,,,,FFFFFFFFFFFFFF:,,
@FS10000125:27:BPA73017-1634:1:1101:10150:2010 2:N:0:6
TTGAAATTGAGCGTACTCGACGAAGTTGGGGGGGGGGGGGGGGGGGGA
+
,,:FFFFFFFFFFFFFFFFFFFFFFFFFFFFFFFFFFFFFFFF:,,,:
@FS10000125:27:BPA73017-1634:1:1101:11510:2010 2:N:0:6
TCCTTCTTGAGCGTACTCGACGAGGGGGGGGGGGGGGGGGAAGTTGGA
+
FFFFFFFFFFFFFFFFFFFFFFFFFFFFFFFFFFFFFFF:,,,F,,,:
@FS10000125:27:BPA73017-1634:1:1101:11840:2010 2:N:0:6
CTGCTATTGAGCGTACTCGACGAAGGGGGGGGGGGGGGGGGAATTCGA
+
F,FFFFFFFFFFFFFFFFFFFFFFFFFFFFFFFFFFFFFF,F,:,,,F
@FS10000125:27:BPA73017-1634:1:1101:12080:2010 2:N:0:6
TAAAGCTTGAGCGTACTCGACGAAGTTCAAAGGGGGGGGGGGGGGGAA
+
,:FFFFFFFFFFFFFFFFFFFFFFFFFFFFFFFFFFFFFFFFFFFFFF
@FS10000125:27:BPA73017-1634:1:1101:12770:2010 2:N:0:6
GTCCGATTGAGCGTACTCGACGAAGTTAACTGGGGGGGGGGGGGGGGG
+
FFFFFFFFFFFFFFFFFFFFFFFFFFFFFFFFFFFFFFFFFFFFFFFF
@FS10000125:27:BPA73017-1634:1:1101:13170:2010 2:N:0:6
CTTTCTTTGAGCGTACTCGACGAAGTTGGGGAGGGGGGGGGGGGGGGA
+
F,FFFFFFFFFFFFFFFFFFFFFFFFFFFFFFFFFFFFFFFFFFF:::
@FS10000125:27:BPA73017-1634:1:1101:13900:2010 2:N:0:6
TTGTTTTTGAGCGTACTCGACGAAGGGGGGGGGGGGGGGGGAGTGGAA
+
FF:FF:FFFFFFFFFFFFFFFFFFFFF:F:FFFFF:FFF,::,,,,,F
@FS10000125:27:BPA73017-1634:1:1101:16260:2010 2:N:0:6
ACAGTGTTGAGCGTACTCGACGAAGTTCCGTGGGGGGGGGGGGGGAAA
+
,F,F:FFFFFFFFFFFFFFFFFFFFFFFFFFFFFFFFFFFFFFFF:,,
@FS10000125:27:BPA73017-1634:1:1101:1810:2020 2:N:0:6
ATGTGGTTGAGCGTACTCGACGAAGTTGCCTGGGGGGGGGGGGGGGAA
+
F,FFFFFFFFFFFFFFFFFFFFFFFFFFFFFFFFFFFFFFFFFFF,FF
@FS10000125:27:BPA73017-1634:1:1101:1820:2020 2:N:0:6
ATTATATTGAGCGTACTCGACGAAGTTCAGTGGGGGGGGGGGGGGGGG
+
FFFFFFFFFFFFFFFFFFFFFFFFFFFFFFFFFFFFFFFFFFFFFF:F
@FS10000125:27:BPA73017-1634:1:1101:3360:2020 2:N:0:6
ATGCCGTTGAGCGTACTCGACGAAGTTATTCGGGGGGGGGGGGGGGAA
+
FFFFFFFFFFFFFFFFFFFFFFFFFFFFFFFFFFFFFFFFFFFFFFFF
@FS10000125:27:BPA73017-1634:1:1101:3780:2020 2:N:0:6
AATGGCTTGAGCGTACTCGACGAAGTTCTAAGGGGGGGGGGGGGGGGG
+
FFFFFFFFFFFFFFFFFFFFFFFFFFFFFFFFFFFFFFFFFFFFFFFF
@FS10000125:27:BPA73017-1634:1:1101:5750:2020 2:N:0:6
TCCGTCTTGAGCGTACTCGACGAAGTTGGCCGGGGGGGGGGGGGGGAA
+
FFFFFFFFFFFFFFFFFFFFFFFFFFFFFFFFFFFFFFFFFFFFF:FF
@FS10000125:27:BPA73017-1634:1:1101:5800:2020 2:N:0:6
TTAATATTGAGCGTACTCGACGAAGTTCCAGGGGGGGGGGGGGGGAAA
+
F,FFFFFFFFFFFFFFFFFFFFFFFFFFFFFFFFFFFFFFFFFF:F,,
@FS10000125:27:BPA73017-1634:1:1101:6140:2020 2:N:0:6
TTTAATTTGAGCGTACTCGACGAAGTTAGGGGGGGGGGGGGGGGGAAA
+
F,FFFFFFFFFFFFFFFFFFFFFFFFFFFFFFFFFFFFFFFFFF,FF,
@FS10000125:27:BPA73017-1634:1:1101:6740:2020 2:N:0:6
TCGTAATTGAGCGTACTCGACGAAGTTCCACGGGGGGGGGGGGGGGAA
+
,FFFFFFFFFFFFFFFFFFFFFFFFFFFFFFFFFFFFFFFFFFFFFFF
@FS10000125:27:BPA73017-1634:1:1101:6810:2020 2:N:0:6
CTTTCATTGAGCGTACTCGACGAAGTTAAGCGGGGGGGGGGGGGGGAA
+
FFFFFFFF:F:FFFFFFFFFFF:FFFFFF:F:FFFFFFF:F,F,,F,F
@FS10000125:27:BPA73017-1634:1:1101:7020:2020 2:N:0:6
TTTTTCTTGAGCGTACTCGACGAAGTTCAGAGGGGGGGGGGGGGGGGA
+
F,FFFFFFFFFFFFFFFFFFFFFFFFFFFFFFFFFFFFFFFFFFFFFF
@FS10000125:27:BPA73017-1634:1:1101:7230:2020 2:N:0:6
TTTGGTTTGAGCGTACTCGACGAAGTGGGGGGGGGGGGGGAAATCGGA
+
,FFFFFFFFFFFFFFFFFFFFFFFFFFFFFFFFFFFFFFF::FF,,,F
@FS10000125:27:BPA73017-1634:1:1101:7700:2020 2:N:0:6
ATACTCTTGAGCGTACTCGACGAAGTGGGCGGGGGGGGGGGGGGGAAA
+
FFFFFFFFFFFFFFFFFFFFFFFFFFFFFFFFFFFFFFFFFFFF,F:,
@FS10000125:27:BPA73017-1634:1:1101:8710:2020 2:N:0:6
CCCAACTTGAGCGTACTCGACGAAGTTGAGCGGGGGGGGGGGGGGGAA
+
FFFFFFFFFFFFFFFFFFFFFFFFFFFFFFFFFFFFFFFFFFFFF,FF
@FS10000125:27:BPA73017-1634:1:1101:8840:2020 2:N:0:6
ACCATTTTGAGCGTACTCGACGAAGTTGCTTGGGGGGGGGGGGGGGAA
+
FFFFFFFFFFFFFFFFFFFFFFFFFFFFFFFFFFFFFFFFFFFFFFFF
@FS10000125:27:BPA73017-1634:1:1101:10290:2020 2:N:0:6
TTCAAATTGAGCGTACTCGACGAAGTTTTGGGGGGGGGGGGGGGAAAT
+
FFFFFFFFFFFFFFFFFFFFFFFFFFFFFFFFFFFFFFFFFFF,F:,F
@FS10000125:27:BPA73017-1634:1:1101:15100:2020 2:N:0:6
TTGTAATTGAGCGTACTCGACGAAGTTGTCCGGGGGGGGGGGGGGGAA
+
F,FFFFFFFFFFFFFFFFFFFFFFFFFFFFFFFFFFFFFFFFFFFF,F
@FS10000125:27:BPA73017-1634:1:1101:15180:2020 2:N:0:6
CATGTATTGAGCGTACTCGACGAAGTTATGGGGGGGGGGGGGGGAAGT
+
FFFFFFFFFFFFFFFFFFFFFFFFFFFFFFFFFFFFFFFFFFF,F:,,
@FS10000125:27:BPA73017-1634:1:1101:15640:2020 2:N:0:6
ATGTGGTTGAGCGTACTCGACGAAGTTAACAGGGGGGGGGGGGGGGGG
+
,,FFFFFFFFFFFFFFFFFFFFFFFFFFFFFFFFFFFFFFFFFFFFF:
@FS10000125:27:BPA73017-1634:1:1101:15940:2020 2:N:0:6
TCATCCTTGAGCGTACTCGACGAAGTTTAAAAGGGGGGGGGGGGGGGA
+
,FFFFFFFFFFFFFFFFFFFFFFFFFFFFFFFFFFFFFFFFFFFFF,F
@FS10000125:27:BPA73017-1634:1:1101:1750:2030 2:N:0:6
TTAGATTTGAGCGTACTCGACGAAGGGGGGGGGGGGGGGGGGGGGAAA
+
F,FFFFFFFFFFFFFFFFFFFFFFFFFFFFFFFFFFFFFFFF,,,F,,
@FS10000125:27:BPA73017-1634:1:1101:4560:2030 2:N:0:6
CTTCCGTTGAGCGTACTCGACGAAGTTTGGGGGGGGGGGGGGGAAATC
+
F,FFFFFFFFFFFFFFFFFFFFFFFFFFFFFFFFFFFFFFF:F,F,F,
@FS10000125:27:BPA73017-1634:1:1101:5040:2030 2:N:0:6
TTTCTTTTGAGCGTACTCGACGAAGTTCTATGGGGGGGGGGGGGGGAA
+
F,,F,:FFFFFFFFFFFFFFFFFFFFF,,F,FFFFFFFFFFFFFF,FF
@FS10000125:27:BPA73017-1634:1:1101:5400:2030 2:N:0:6
TCATGATTGAGCGTACTCGACGAAATTAAGAGGGGGGGGGGGGGGGAA
+
FFFFFFFFFFFFFFFFFFFFFFFFFFFFFFFFFFFFFFFFFFFFF:::
@FS10000125:27:BPA73017-1634:1:1101:6290:2030 2:N:0:6
TATGATTTGAGCGTACTCGACGAAGTTGACTGGGGGGGGGGGGGGGGA
+
FFFFFFFFFFFFFFFFFFFFFFFFFFFFFFFFFFFFFFFFFFFFFFFF
@FS10000125:27:BPA73017-1634:1:1101:6500:2030 2:N:0:6
TCCCGCTTGAGCGTACTCGACGAAGTTTGCAGGGGGGGGGGGGGGGGA
+
FFFFFFFFFFFFFFFFFFFFFFFFFFFFFFFFFFFFFFFFFFFFFFFF
@FS10000125:27:BPA73017-1634:1:1101:8920:2030 2:N:0:6
ACGCGGTTGAGCGTACTCGACGAAGTTACCAGGGGGGGGGGGGGGGAA
+
FFFFFFFFFFFFFFFFFFFFFFFFFFFFFFFFFFFFFFFFFFFF:FFF
@FS10000125:27:BPA73017-1634:1:1101:10070:2030 2:N:0:6
TTAAAATTGAGCGTACTCGACGAAGTTTGGGGGGGGGGGGGGGAGTTC
+
::FFFFFFFFFFFFFFFFFFFFFFFFFFFFFFFFFFFFFFFF,,,,:,
@FS10000125:27:BPA73017-1634:1:1101:10720:2030 2:N:0:6
TTTGTATTGAGCGTACTCGACGAAGTTCAGGGGGGGGGGGGGGGGGGG
+
FFFFFFFFFFFFFFFFFFFFFFFFFFFFFFFFFFFFFFFFFFF:F,,:
@FS10000125:27:BPA73017-1634:1:1101:11500:2030 2:N:0:6
AATTACTTGAGCGTACTCGACGAAGTTATTAGGGGGGGGGGGGGGGGA
+
FFFFFFFFFFFFFFFFFFFFFFFFFFFFFFFFFFFFFFFFFFFFFF::
@FS10000125:27:BPA73017-1634:1:1101:12840:2030 2:N:0:6
ATTGGGTTGAGCGTACTCGACGAAGTTGCGAGGGGGGGGGGGGGGGAA
+
FFFFFFFFFFFFFFFFFFFFFFFFFFFFFFFFFFFFFFFFFFFFFF,F
@FS10000125:27:BPA73017-1634:1:1101:13080:2030 2:N:0:6
TAAACATTGAGCGTACTCGACGAAGTTAAGGGGGGGGGGGGGGGAAAT
+
,:FFFFFFFFFFFFFFFFFFFFFFFFFFFFFFFFFFFFFFFFF,FF,F
@FS10000125:27:BPA73017-1634:1:1101:13720:2030 2:N:0:6
TATTTATTGAGCGTACTCGACGAAGGGGGGGGGGGGGGGGAATTCGAA
+
FFFFFFFFFFFFFFFFFFFFFFFFFFFFFFFFFFFFFFF,,:,:,,F:
@FS10000125:27:BPA73017-1634:1:1101:15650:2030 2:N:0:6
TTTGAATTGAGCGTACTCGACGAAGTTCCAGGGGGGGGGGGGGGGAAA
+
,FFFFFFFFFFFFFFFFFFFFFFFFFFFFFFFFFFFFFFFFFFF,FF,
@FS10000125:27:BPA73017-1634:1:1101:1130:2040 2:N:0:6
TACACTTTGAGCGTACTCGACGAAGTTTCCAGGGGGGGGGGGGGGGAA
+
FFFFFFFFFFFFFFFFFFFFFFFFFFFFFFFFFFFFFFFFFFFFF:FF
@FS10000125:27:BPA73017-1634:1:1101:1730:2040 2:N:0:6
AACATCTTGAGCGTACTCGACGAAGTTGGGAGGGGGGGGGGGGGGGGA
+
::FFFFFFFFFFFFFFFFFFFFFFFFFFF,FFFFFFFFFFFFFFFFF,
@FS10000125:27:BPA73017-1634:1:1101:2930:2040 2:N:0:6
AATGATTTGAGCGTACTCGACGAAGGGGGGGGGGGGGGGAAATTCGAA
+
FFFFFFFFFFFFFFFFFFFFFFFFFFFFFFFFFFFFFFF,F:,::,,,
@FS10000125:27:BPA73017-1634:1:1101:3380:2040 2:N:0:6
TTGCTCTTGAGCGTACTCGACGAAGTTGGCCGGGGGGGGGGGAGAGGG
+
,FF,FFFFF,,,,FFFFFFFFF,F:F:::F:FFFFFFFF,F,,,,,,F
@FS10000125:27:BPA73017-1634:1:1101:3590:2040 2:N:0:6
TAGATATTGAGCGTACTCGACGAAGTTGCAGGGGGGGGGGGGGGGAAA
+
FFFFFFFFFFFFFFFFFFFFFFFFFFFFFFFFFFFFFFFFFFFF:F:,
@FS10000125:27:BPA73017-1634:1:1101:5700:2040 2:N:0:6
CTTGATTTGAGCGTACTCGACGAAGTGGGGGGGGGGGGGGAGATTGGA
+
FFF::,FFFFFFFFFFFFFFFFFFFFFFFFFFFFFFFFFF:,,F,,,F
@FS10000125:27:BPA73017-1634:1:1101:7310:2040 2:N:0:6
CATTCCTTGAGCGTACTCGACGAAGTTCATGGGGGGGGGGGGGGGAAA
+
FFFFFFFFFFFFFFFFFFFFFFFFFFFFFFFFFFFFFFFFFFFFFFF:
@FS10000125:27:BPA73017-1634:1:1101:13990:2040 2:N:0:6
AACAATTTGAGCGTACTCGACGAAGTTGTCAGGGGGGGGGGGGGGGAA
+
FFFFFFFFFFFFFFFFFFFFFFFFFFFFFFFFFFFFFFFFFFFF:,:F
@FS10000125:27:BPA73017-1634:1:1101:14240:2040 2:N:0:6
TTTTTCTTGAGCGTACTCGACGAAGTTGGGGGGGGGGGGGGGAAATCG
+
FFFFFFFFFFFFFFFFFFFFFFFFFFFFFFFFFFFFFFFFF:F,,F:F
@FS10000125:27:BPA73017-1634:1:1101:14260:2040 2:N:0:6
GTTAAATTGAGCGTACTCGACGAAGTTCCAGGGGGGGGGGGGGGGGGA
+
,FFFFFFFFFFFFFFFFFF:FFFFFFFFFFFFFFFFFFFFFFFFFF,,
@FS10000125:27:BPA73017-1634:1:1101:14390:2040 2:N:0:6
ATGGGATTGAGCGTACTCGACGAAGTTTGTAGGGGGGGGGGGGGGGGG
+
,::::,FFF:FFFFFFFFFFFFFFFFFFFFFFFFFFFFFFFFF:,,,:
@FS10000125:27:BPA73017-1634:1:1101:15470:2040 2:N:0:6
CACCTCTTGAGCGTACTCGACGAAGTTCTCGGGGGGGGGGGGGGGGAA
+
F:FFFFFFFFFFFFFFFFFFFFFFFFF:F::,FFFFFFFFFFFFF,FF
@FS10000125:27:BPA73017-1634:1:1101:15550:2040 2:N:0:6
ATTAAATTGAGCGTACTCGACGAAGTTAGGGGGGGGGGGGGGGGAAAT
+
FFFFFFFFFFFFFFFFFFFFFFFFFFFFFFFFFFFFFFFFFFF,F:,F
@FS10000125:27:BPA73017-1634:1:1101:1160:2050 2:N:0:6
TCACTGTTGAGCGTACTCGACGAAGTTCTATGGGGGGGGGGGGGGGAA
+
FFFFFFFFFFFFFFFFFFFFFFFFFFFFFFFFFFFFFFFFFFFFF,FF
@FS10000125:27:BPA73017-1634:1:1101:1630:2050 2:N:0:6
TTGGGATTGAGCGTACTCGACGAAGTTGCTGGGGGGGGGGGGGGGGGA
+
F,FFFFFFFFFFFFFFFFFFFFFFFFFFFFFFFFFFFFFFFFFFFF:,
@FS10000125:27:BPA73017-1634:1:1101:1880:2050 2:N:0:6
AAATGTTTGAGCGTACTCGACGAAGTTTAGGGGGGGGGGGGGGAAGAT
+
,,FFFFFFFFFFFFFFFFFFFFFFFFFFFFFFFFFFFFFFF:FF,,,,
@FS10000125:27:BPA73017-1634:1:1101:1950:2050 2:N:0:6
TTTGAATTGAGCGTACTCGACGAAGTTGGACGGGGGGGGGGGGGGGAA
+
FFFFFFFFFFFFFFFFFFFFFFFFFFFFFFFFFFFFFFFFFFFFFFFF
@FS10000125:27:BPA73017-1634:1:1101:2210:2050 2:N:0:6
GCATTATTGAGCGTACTCGACGAAGTTCAAAGGGGGGGGGGGGGGGGA
+
FFFFFFFFFFFFFFFFFFFFFFFFFFFFFFFFFFFFFFFFFFFFF:FF
@FS10000125:27:BPA73017-1634:1:1101:2790:2050 2:N:0:6
TTAATCTTGAGCGTACTCGACGAAGTTTGTACGGGGAGGGGGGGGGGG
+
F,FFFFFFFFFFFFFFFFFFFFFFFFF,,,F,FFFFFFFFFFFFFF,:
@FS10000125:27:BPA73017-1634:1:1101:3360:2050 2:N:0:6
CTCAACTTGAGCGTACTCGACGAAGTTCAGCGGGGGGGGGGGGGGGGG
+
FFFFFFFFFFFFFFFFFFFFFFFFFFFFFFFFFFFFFFFFFFFFFFFF
@FS10000125:27:BPA73017-1634:1:1101:4860:2050 2:N:0:6
CTGTGCTTGAGCGTACTCGACGAAGTTGGGGGGGGGGGGGGGAGATCG
+
FFFFFFFFFFFFFFFFFFFFFFFFFFFFFFFFFFFFFFFFF:F,:FFF
@FS10000125:27:BPA73017-1634:1:1101:6210:2050 2:N:0:6
TTAATTTTGAGCGTACTCGACGAAGTTACAAGGGGGGGGGGGGGGGAA
+
FFFFFFFFFFFFFFFFFFFFFFFFFFFFFFFFFFFFFFFFFFFFFFFF
@FS10000125:27:BPA73017-1634:1:1101:7770:2050 2:N:0:6
CTTGACTTGAGCGTACTCGACGAAGTTAATAGGGGGGGGGGGGGGGAA
+
FFFFFFFFFFFFFFFFFFFFFFFFFFFFFFFFFFFFFFFFFFFFF:FF
@FS10000125:27:BPA73017-1634:1:1101:8680:2050 2:N:0:6
TTCGGCTTGAGCGTACTCGACGAAGTTAGGAGGGGGGGGGGGGGGGGA
+
,,F,FFFFFFFFFFFFFFFFFFFFFFFFFFFFFFFFFFFFFFFF:,::
@FS10000125:27:BPA73017-1634:1:1101:9650:2050 2:N:0:6
AATAAATTGAGCGTACTCGACGAAGTTTTAGGGGGGGGGGGGGGGGAA
+
FFFFFFFFFFFFFFFFFFFFFFFFFFFFFFFFFFFFFFFFFFF:F,FF
@FS10000125:27:BPA73017-1634:1:1101:9670:2050 2:N:0:6
ATCCTGTTGAGCGTACTCGACGAAGTTAGCGGGGGGGGGGGGGGGAAA
+
FFFFFFFFFFFFFFFFFFFFFFFFFFFFFFFFFFFFFFFFFFFFFF,,
@FS10000125:27:BPA73017-1634:1:1101:10210:2050 2:N:0:6
TTCGGTTTGAGCGTACTCGACGAAGTTTAGCGGGGGGGGGGGGGGGAA
+
,FFFFFFFFFFFFFFFFFFFFFFFFFFFFFFFFFFFFFFFFFFFFFFF
@FS10000125:27:BPA73017-1634:1:1101:11140:2050 2:N:0:6
CTGACCTTGAGCGTACTCGACGAAGTTGGGCGGGGGGGGGGGGGGGAA
+
F,FFFFFFFFFFFFFFFFFFFFFFFFFFFFFFFFFFFFFFFFFFFFFF
@FS10000125:27:BPA73017-1634:1:1101:11480:2050 2:N:0:6
TAATCATTGAGCGTACTCGACGAAGTTTGCGGGGGGGGGGGGGGGGGG
+
FFFFFFFFFFFFFFFFFFFFFFFFFFFFFF,:FFFFFFFFFFFFFF:F
@FS10000125:27:BPA73017-1634:1:1101:11850:2050 2:N:0:6
TGGTTCTTGAGCGTACTCGACGAAGTTCCTTGGGGGGGGGGGGGGGGG
+
FFF:FFFFFFFFFFFFFFFFFFFFFFFFFFFFFFFFFFFFFFFFFFFF
@FS10000125:27:BPA73017-1634:1:1101:12220:2050 2:N:0:6
TTTCATTTGAGCGTACTCGACGAAGGTTAACGGGGGGGGGGGGGGGGA
+
F,FFFFFFFFFFFFFFFFFFFFFFFFFFFFFFFFFFFFFFFFFFFFFF
@FS10000125:27:BPA73017-1634:1:1101:12290:2050 2:N:0:6
ATATAGTTGAGCGTACTCGACGAAGTTGGTGGGGGGGGGGGGGGGAGT
+
FF,FFFFFF,:F:FFFFFFFFF:FFFFFFFFF:FFF,FF:::,:,F,:
@FS10000125:27:BPA73017-1634:1:1101:12530:2050 2:N:0:6
TTCCCATTGAGCGTACTCGACGAAGTTGCCGGGGGGGGGGGGGGGAAA
+
FFFFFFFFFFFFFFFFFFFFFFFFFFFFFFFFFFFFFFFFFFFF,F,,
@FS10000125:27:BPA73017-1634:1:1101:13090:2050 2:N:0:6
TTAGCGTTGAGCGTACTCGACGAAGTTATGGGGGGGGGGGGGGGGGAA
+
F,FFFFFFFFFFFFFFFFFFFFFFFFFFFFFFFFFFFFFFFFFFF:,F
@FS10000125:27:BPA73017-1634:1:1101:14340:2050 2:N:0:6
CTTTTATTGAGCGTACTCGACGAAGTTTACGGGGGGGGGGGGGGGGGG
+
,,,::FFFFFFFFFFFFFFFFFFFFFFFFF::FF:F:FF:FF,F,F,F
@FS10000125:27:BPA73017-1634:1:1101:14360:2050 2:N:0:6
ATGGGATTGAGCGTACTCGACGAAGTTTGTAGGGGGGGGGGGGGGGGG
+
FFFFFFFFFFFFFFFFFFFFFFFFFFFFFFFFFFFFFFFFFFFFFFFF
@FS10000125:27:BPA73017-1634:1:1101:14970:2050 2:N:0:6
ATCGGCTTGAGCGTACTCGACGAAGTTTAGTGGGGGGGGGGGGGGGGA
+
F,FFFFFFFFFFFFFFFFFFFFFFFFFFFFFFFFFFFFFFFFFFFFFF
@FS10000125:27:BPA73017-1634:1:1101:15550:2050 2:N:0:6
TAAACATTGAGCGTACTCGACGAAGTTGCTGGGGGGGGGGGGGGGGGA
+
FFFFFFFFFFFFFFFFFFFFFFFFFFFFFFFFFFFFFFFFFFFFF::F
@FS10000125:27:BPA73017-1634:1:1101:1210:2060 2:N:0:6
CCCTCCTTGAGCGTACTCGACGAAGTTCGCCGGGGGGGGGGGGGGGGG
+
FFFFFFFFFFFFFFFFFFFFFFFFFFFFFFFFFFFFFFFFFFFFFFFF
@FS10000125:27:BPA73017-1634:1:1101:2380:2060 2:N:0:6
CCGATATTGAGCGTACTCGACGAAATTAATGGGGGGGGGGGGGGGGGG
+
FFFFFFFFFFFFFFFFFFFFFFFFFFFFFFFFFFFFFFFFFFFFFFFF
@FS10000125:27:BPA73017-1634:1:1101:2400:2060 2:N:0:6
CTTTCATTGAGCGTACTCGACGAAGTTACATGGGGGGGGGGGGGGGAA
+
FF,F,FFFFFFFFFFFFFFFFFFFFFFFF,,FFFFFFFFFFFFF:,F,
@FS10000125:27:BPA73017-1634:1:1101:2430:2060 2:N:0:6
CTGGATTTGAGCGTACTCGACGAAGTTCTAAGGGGGGGGGGGGGGAAA
+
F,FFFFFFFFFFFFFFFFFFFFFFFFFFFFFFFFFFFFFFFFFFF:F:
@FS10000125:27:BPA73017-1634:1:1101:5030:2060 2:N:0:6
TCGTGTTTGAGCGTACTCGACGAAGTTGTGGGGGGGGGGGGGGGGGAA
+
FF:FFFFFFFFFFFFFFFFFFFFFFFFFFFFFFFFFFFFFFF:F,,,F
@FS10000125:27:BPA73017-1634:1:1101:8090:2060 2:N:0:6
TACAGATTGAGCGTACTCGACGAAGTTATACGGGGGGGGGGGGGGGAA
+
F:FFFFFFFFFFFFFFFFFFFFFFFFFFFFFFFFFFFFFFFFFFFFFF
@FS10000125:27:BPA73017-1634:1:1101:11090:2060 2:N:0:6
TTGTATTTGAGCGTACTCGACGAAGTTCCAAGGGGGGGGGGGGGGGAA
+
FFFFFFFFFFFFFFFFFFFFFFFFFFFFFFFFFFFFFFFFFFFF::FF
@FS10000125:27:BPA73017-1634:1:1101:13540:2060 2:N:0:6
GTAAAATTGAGCGTACTCGACGAAGTTAGTAGGGGGGGGGGGGGGGGG
+
,FFFFFFFFFFFFFFFFFFFFFFFFFFFFFFFFFFFFFFFFFFFFFF,
@FS10000125:27:BPA73017-1634:1:1101:14430:2060 2:N:0:6
CAACCCTTGAGCGTACTCGACGAAGTTCCTCGGGGGGGGGGGGGGGGG
+
FFFFFFFFFFFFFFFFFFFFFFFFFFFFFFFFFFFFFFFFFFFFF,FF
@FS10000125:27:BPA73017-1634:1:1101:15980:2060 2:N:0:6
ATCAGCTTGAGCGTACTCGACGAAGTTGACAGGGGGGGGGGGGGGGGA
+
:FFFFFFFFFFFFFFFFFFFFFFFFFFFFFFFFFFFFFFFFFFFFFFF
@FS10000125:27:BPA73017-1634:1:1101:1730:2070 2:N:0:6
ATTAACTTGAGCGTACTCGACGAAGTTGACAGGGGGGGGGGGGGGGAA
+
FFFFFFFFFFFFFFFFFFFFFFFFFFFFFFFFFFFFFFFFFFFFFFFF
@FS10000125:27:BPA73017-1634:1:1101:2970:2070 2:N:0:6
TAGCGATTGAGCGTACTCGACGAAGTTCAGGGGGGGGGGGGGGGGGGA
+
FF,F,FFFFFFFFFFFFFFFFFFFFFF:F,:,FFFFFFFFFF:,,,,,
@FS10000125:27:BPA73017-1634:1:1101:4720:2070 2:N:0:6
TCACGATTGAGCGTACTCGACGAAGTTTCCCGGGGGGGGGGGGGGGGA
+
FFFFFFFFFFFFFFFFFFFFFFFFFFFFFFFFFFFFFFFFFFFFFFFF
@FS10000125:27:BPA73017-1634:1:1101:5490:2070 2:N:0:6
CTTTCCTTGAGCGTACTCGACGAAAGGGGGGGGGGGGGGGAGACGGAA
+
FFFFFFFFFFFFFFFFFFFFFFFFFFFFFFFFFFFFFFF:F,,:,,F,
@FS10000125:27:BPA73017-1634:1:1101:7440:2070 2:N:0:6
CTAAATTTGAGCGTACTCGACGAAGTTCAGAGGGGGGGGGGGGGGGGG
+
F,FFFFFFFFFFFFFFFFFFFFFFFFFFFFFFFFFFFFFFFFFF:,,F
@FS10000125:27:BPA73017-1634:1:1101:8420:2070 2:N:0:6
TTACGATTGAGCGTACTCGACGAAGTTAGTGGGGGGGGGGGGGGGAGA
+
F,FFFFFFFFFFFFFFFFFFFFFFFFFFFFFFFFFFFFFFFFFFF,:F
@FS10000125:27:BPA73017-1634:1:1101:9650:2070 2:N:0:6
AATAAATTGAGCGTACTCGACGAAGTTTTAGGGGGGGGGGGGGGGGAA
+
FFFFFFFFFFFFFFFFFFFFFFFFFFFFFFFFFFFFFFFFFFFFF,F:
@FS10000125:27:BPA73017-1634:1:1101:10000:2070 2:N:0:6
TCGATATTGAGCGTACTCGACGAAGTTCTCTGGGGGGGGGGGGGGGGA
+
FF,FF:FFFFFFFFFFFFFFFFFFFFFF:,FFFFFFFFFFFFFFFF:F
@FS10000125:27:BPA73017-1634:1:1101:10260:2070 2:N:0:6
TTTAAATTGAGCGTACTCGACGAAGGGGGGGGGGGGGGGGGAAATCGG
+
F,FFFFFFFFFFFFFFFFFFFFFFFFFFFFFFFFFFFFFFFF:,F,,:
@FS10000125:27:BPA73017-1634:1:1101:11600:2070 2:N:0:6
TATTCCTTGAGCGTACTCGACGAAGTTTGAAGGGGGGGGGGGGGGGAA
+
FFFFFFFFFFFFFFFFFFFFFFFFFFFFFFFFFFFFFFFFFFFFF,,F
@FS10000125:27:BPA73017-1634:1:1101:12810:2070 2:N:0:6
TCCGCATTGAGCGTACTCGACGAAGGGGGGGGGGGGGGGAGATCGGAA
+
FFFFFFFFFFFFFFFFFFFFFFFFFFFFFFFFFFFFFFF:,FF:,,F:
@FS10000125:27:BPA73017-1634:1:1101:14390:2070 2:N:0:6
CTAATTTTGAGCGTACTCGACGAAGTTTCACGGGGGGGGGGGGGGGAA
+
FFF:FFFFF,F:FFFFFFFFFFF:FFFFFFFFFFFFFFFFF::::,,,
@FS10000125:27:BPA73017-1634:1:1101:14570:2070 2:N:0:6
AAGCATTTGAGCGTACTCGACGAAGTTTCTTGGGGGGGGGGGGGGGGA
+
F:FFFFFFFFFFFFFFFFFFFFFFFFFFFFFFFFFFFFFFFFFFFFFF
@FS10000125:27:BPA73017-1634:1:1101:14930:2070 2:N:0:6
TCCCCGTTGAGCGTACTCGACGAAGTTGGTCGGGGGGGGGGGGGGGGG
+
FFFFFFFFFFFFFFFFFFFFFFFFFFFFFFFFFFFFFFFFFFFFF:F,
@FS10000125:27:BPA73017-1634:1:1101:15770:2070 2:N:0:6
ATATCATTGAGCGTACTCGACGAAGTTATAAGGGGGGGGGGGGGGGAA
+
FFFFFFFFFFFFFFFFFFFFFFFFFFFFFFFFFFFFFFFFFFFFF::F
@FS10000125:27:BPA73017-1634:1:1101:2330:2080 2:N:0:6
ATCTCATTGAGCGTACTCGACGAAGTTGGGGGGGGGGGGGGGAAATCG
+
FFFFFFFFFFFFFFFFFFFFFFFFFFFFFFFFFFFFFFFFF:F::F:F
@FS10000125:27:BPA73017-1634:1:1101:2430:2080 2:N:0:6
AATTTTTTGAGCGGTACTCGACGAAGTTCCAGGGGGGGGGGGGGGGGA
+
:FFFFFFFFFFFFFFFFFFFFFFFFFFFFFFFFFFFFFFFFF:,F,,,
@FS10000125:27:BPA73017-1634:1:1101:2710:2080 2:N:0:6
TTAATTTTGAGCGTACTCGACGAAGTTCAGCGGGGGGGGGGGGGGGAA
+
FFFFFFFFFFFFFFFFFFFFFFFFFFFFFFFFFFFFFFFFFFFFF:FF
@FS10000125:27:BPA73017-1634:1:1101:4760:2080 2:N:0:6
TTACATTTGAGCGTACTCGACGAAGTTGCGAGGGGGGGGGGGGGGGGA
+
FFFFFFFFFFFFFFFFFFFFFFFFFFFFFFFFFFFFFFFFFFFFFFFF
@FS10000125:27:BPA73017-1634:1:1101:5390:2080 2:N:0:6
TCGGCGTTGAGCGTACTCGACGAAGTTTGCCGGGGGGGGGGGGGGGAA
+
FFFFFFFFFFFFFFFFFFFFFFFFFFFFFFFFFFFFFFFFF::FF,FF
@FS10000125:27:BPA73017-1634:1:1101:6280:2080 2:N:0:6
TTATGGTTGAGCGTACTCGACGAAGGGGGGGGGGGGGGGAAATTGGAA
+
,,FFFFFFFFFFFFFFFFFFFFFFFFFFFFFFFFFFFFF,,::,,,F,
@FS10000125:27:BPA73017-1634:1:1101:6980:2080 2:N:0:6
CTTACATTGAGCGTACTCGACGAAGTTAGCAGAGGGGGGGGGGGGGGA
+
FFFFFFFFFFFFFFFFFFFFFFFFFFFFFFFFFFFFFFFFFFFFFFFF
@FS10000125:27:BPA73017-1634:1:1101:8140:2080 2:N:0:6
ATCCGGTTGAGCGTACTCGACGAAGTTTCAAGGGGGGGGGGGGGGGGG
+
F,FFFFFFFFFFFFFFFFFFFFFFFFFFFFFFFFFFFFFFFFFFFFF:
@FS10000125:27:BPA73017-1634:1:1101:8400:2080 2:N:0:6
TCAAGTTTGAGCGTACTCGACGAAGTTAGTAGGGGGGGGGGGGGGGAA
+
,FFFFFFFFFFFFFFFFFFFFFFFFFFFFFFFFFFFFFFFFFFFF:FF
@FS10000125:27:BPA73017-1634:1:1101:9310:2080 2:N:0:6
AAGGCGTTGAGCGTACTCGACGAAGTTGCATGGGGGGGGGGGGGGGGA
+
FFFFFFFFFFFFFFFFFFFFFFFFFFFFFFFFFFFFFFFFFFFFFFF:
@FS10000125:27:BPA73017-1634:1:1101:9340:2080 2:N:0:6
ATCTCCTTGAGCGTACTCGACGAAGTTTCTAGGGGGGGGGGGGGGGGG
+
F,FFFFFFFFFFFFFFFFFFFFFFFFFFFFFFFFFFFFFFFFFFFFFF
@FS10000125:27:BPA73017-1634:1:1101:9470:2080 2:N:0:6
TAGTAATTGAGCGTACTCGACGAAGTTTTTAGGGGGAGGGGGAGGGGG
+
F,,F:,FFFFFFFFFFFFFFFFFFFFF:F,FFFFFFFFFFFFFFFFF,
@FS10000125:27:BPA73017-1634:1:1101:10070:2080 2:N:0:6
ATTGTGTTGAGCGTACTCGACGAAGTTAACGCGGGGGGGGGGGGGGGG
+
FFFFFFFFFFFFFFFFFFFFFFFFFFFFFFFFFFFFFFFFFFFF:F,F
@FS10000125:27:BPA73017-1634:1:1101:11940:2080 2:N:0:6
TTCATTTTGAGCGTACTCGACGAAGTTGTGCGGGGGGGGGGGGGGAAA
+
FFFFFFFFFFFFFFFFFFFFFFFFFFFFFFFFFFFFFFFFFFFFF:,:
@FS10000125:27:BPA73017-1634:1:1101:12230:2080 2:N:0:6
TTCCCTTTGAGCGTACTCGACGAAGTTGCTTGGGGGGGGGGGGGGGAA
+
,FFFFFFFFFFFFFFFFFFFFFFFFFFFFFFFFFFFFFFFFFFFF,,F
@FS10000125:27:BPA73017-1634:1:1101:13030:2080 2:N:0:6
TATTTTTTGAGCGTACTCGACGAAGTTTTTCGGGGGGGGGGGGGGGGG
+
F:F,FFFFFFFFFFFFFFFFFFFFFFF:,F,FFFFFFFFFFFF::,,,
@FS10000125:27:BPA73017-1634:1:1101:14020:2080 2:N:0:6
ATCATCTTGAGCGTACTCGACGAAGTTAGGGGGGGGGGGGGGGGAAAT
+
FFFFFFFFFFFFFFFFFFFFFFFFFFFFFFFFFFFFFFFFFFFF,FFF
@FS10000125:27:BPA73017-1634:1:1101:16060:2080 2:N:0:6
TTCTTATTGAGCGTACTCGACGAAGTTCTAGGGGGGGGGGGGGGGGGA
+
F,FFFFFFFFFFFFFFFFFFFFFFFFFFFFFFFFFFFFFFFFFFFFF,
@FS10000125:27:BPA73017-1634:1:1101:1080:2090 2:N:0:6
GTCGTCTTGAGCGTACTCGACGAAGTTAGGCGGGGGGGGGGGGGGGAA
+
,FFFFFFFFFFFFFFFFFFFFFFFFFFFFFFFFFFFFFFFFFFFFFF:
@FS10000125:27:BPA73017-1634:1:1101:1740:2090 2:N:0:6
AGTAACTTGAGCGTACTCGACGAAGTTGGTTGGGGGGGGGGGGGGGAA
+
F,FFFFFFFFFFFFFFFFFFFFFFFFFFFFFFFFFFFFFFFFFFFF,F
@FS10000125:27:BPA73017-1634:1:1101:1850:2090 2:N:0:6
TTCGTTTTGAGCGTACTCGACGAAGTTGCAAAGGGGGGGGGGGGGGGA
+
,FFFFFFFFFFFFFFFFFFFFFFFFFFFFFFFFFFFFFFFFFFFFFF:
@FS10000125:27:BPA73017-1634:1:1101:2370:2090 2:N:0:6
GCTCGGTTGAGCGTACTCGACGAAGTTTGCGGGGGGGGGGGGGGGGAA
+
,FFFFFFFFFFFFFFFFFFFFFFFFFFFFFFFFFFFFFFFFFFF,,:,
@FS10000125:27:BPA73017-1634:1:1101:3290:2090 2:N:0:6
TCAACTTTGAGCGTACTCGACGAAGTTCCAAGGGGGGGGGGGGGGAAA
+
,FFFFFFFFFFFFFFFFFFFFFFFFFFFFFFFFFFFFFFFFFFFF:,F
@FS10000125:27:BPA73017-1634:1:1101:5070:2090 2:N:0:6
ATTTTTTTGAGCGTACTCGACGAAGTTGTAGGGGGGGGGGGGGGGGAA
+
F,FFFFFFFFFFFFFFFFFFFFFFFFFFFFFFFFFFFFFFFFFF:,:,
@FS10000125:27:BPA73017-1634:1:1101:6420:2090 2:N:0:6
TTTGTTTTGAGCGTACTCGACGAAGTTGATGGGGGGGGGGGGGGGAAA
+
,,FFFFFFFFFFFFFFFFFFFFFFFFFFFFFFFFFFFFFFFFFF,FF,
@FS10000125:27:BPA73017-1634:1:1101:6770:2090 2:N:0:6
TCTTCTTTGAGCGTACTCGACGAAGTTCGCCGGGGGGGGGGGGGGAAA
+
FFFFFFFFFFFFFFFFFFFFFFFFFFFFFFFFFFFFFFFFFFFFF:FF
@FS10000125:27:BPA73017-1634:1:1101:7000:2090 2:N:0:6
GTGTTTTTGAGCGTACTCGACGAAGTTGGACGGGGGGGGGGGGGGGGG
+
FF,:,FFFFFFFFFFFFFFFFFFFFFF:,FFFFFFFFFFFFFF,F,,:
@FS10000125:27:BPA73017-1634:1:1101:8280:2090 2:N:0:6
TCCGGCTTGAGCGTACTCGACGAAGTTATGAGGGGGGGGGGGGGGGGA
+
FFFFFFFFFFFFFFFFFFFFFFFFFFFFFFFFFFFFFFFFFFFFFF,,
@FS10000125:27:BPA73017-1634:1:1101:8640:2090 2:N:0:6
ATATAATTGAGCGTACTCGACGAAGTTTTCACGGGGGGGGGGGGGGAA
+
,,F:,,FFFFFFFFFFFFFFFFFFFFFF,F,,FFFFFFFFFFFFF,FF
@FS10000125:27:BPA73017-1634:1:1101:8770:2090 2:N:0:6
AGTTATTTGAGCGTACTCGACGAAGTTATAAGGGGGGGGGGGGGGGGG
+
FFFFFFFFFFFFFFFFFFFFFFFFFFFFFFFFFFFFFFFFFFFFFFFF
@FS10000125:27:BPA73017-1634:1:1101:9090:2090 2:N:0:6
TACGTATTGAGCGTACTCGACGAAGTTGCTAGGGGGGGGGGGGGGGAA
+
FFFFFFFFFFFFFFFFFFFFFFFFFFFFFFFFFFFFFFFFFFFFF,FF
@FS10000125:27:BPA73017-1634:1:1101:12250:2090 2:N:0:6
TCGTGATTGAGCGTACTCGACGAAGTTCCAGGGGGGGGGGGGGGGGGG
+
,FFFFFFFFFFFFFFFFFFFFFFFFFFFFFFFFFFFFFFFFFFFFFF:
@FS10000125:27:BPA73017-1634:1:1101:14930:2090 2:N:0:6
GTATATTTGAGCGTACTCGACGAAGTTCCACGGGGGGGGGGGGGGGAA
+
,,:,:FFFFFFFFFFFFFFFFFFFFFF:,FFFFFFFFFFFFFFFF,FF
@FS10000125:27:BPA73017-1634:1:1101:1620:2100 2:N:0:6
TATAATTTGAGCGTACTCGACGAAGTTCAGCGGGGGGGGGGGGGGGGG
+
FFFFFFFFFFFFFFFFFFFFFFFFFFFFFFFFFFFFFFFFFFFFFFF:
@FS10000125:27:BPA73017-1634:1:1101:2090:2100 2:N:0:6
TCTACCTTGAGCGTACTCGACGAAGTTATTAGGGGGGGGGGGGGGGAA
+
,FFFFFFFFFFFFFFFFFFFFFFFFFFFFFFFFFFFFFFFFFFFFFFF
@FS10000125:27:BPA73017-1634:1:1101:2150:2100 2:N:0:6
TTAGTCTTGAGCGTACTCGACGAAGTTGGTTGGGGGGGGGGGGGGAAA
+
,,FFFFFFFFFFFFFFFFFFFFFFFFFFFFFFFFFFFFFFFFFFFFF,
@FS10000125:27:BPA73017-1634:1:1101:3260:2100 2:N:0:6
TATACTTTGAGCGTACTCGACGAAGTTAGGTGGGGAGGGGGGGGGGGG
+
FFFFFFFFFFFFFFFFFFFFFFFFFFFFFFFFFFFFFFFFFFFFFFF:
@FS10000125:27:BPA73017-1634:1:1101:3960:2100 2:N:0:6
TATGATTTGAGCGTACTCGACGAAGTTGGTTGGGGGGGGGGGGGGGGA
+
FFFFFFFFFFFFFFFFFFFFFFFFFFFFFFFFFFFFFFFFFFFFFFFF
@FS10000125:27:BPA73017-1634:1:1101:5710:2100 2:N:0:6
TCATATTTGAGCGTACTCGACGAAGGGGGGGGGGGGGGGAGATCGGAA
+
,FFFFFFFFFFFFFFFFFFFFFFFFFFFFFFFFFFFFFFF,:FF,,F,
@FS10000125:27:BPA73017-1634:1:1101:5940:2100 2:N:0:6
TTCTGATTGAGCGTACTCGACGAAGTTATAAGGGGGGGGGGGGGGGGA
+
,FFFFFFFFFFFFFFFFFFFFFFFFFFFFFFFFFFFFFFFFFFFFF,F
@FS10000125:27:BPA73017-1634:1:1101:6390:2100 2:N:0:6
ATGAACTTGAGCGTACTCGACGAAGTTAAATGGGGGGGGGGGGGGGAA
+
F,FFFFFFFFFFFFFFFFFFFFFFFFFFFFFFFFFFFFFFFFFFF:,F
@FS10000125:27:BPA73017-1634:1:1101:6580:2100 2:N:0:6
CCAACCTTGAGCGTACTCGACGAAGTTGCCAGGGGGGGGGGGGGGGGA
+
FFFFFFFFFFFFFFFFFFFFFFFFFFFFFFFFFFFFFFFFFFFFFFFF
@FS10000125:27:BPA73017-1634:1:1101:6690:2100 2:N:0:6
CTATTCTTGAGCGTACTCGACGAAGTTCACGGGGGGGGGGGGGGGAAT
+
FFFFFFFFFFFFFFFFFFFFFFFFFFFFFFFFFFFFFFFFFFFF,FF:
@FS10000125:27:BPA73017-1634:1:1101:9570:2100 2:N:0:6
AATAAATTGAGCGTACTCGACGAAGTTTTAGGGGGGGGGGGGGGGAAA
+
FF:FFFFFFFFFFFFFFFFFFFFFFFFFFFFFFFFFFFFFFFFFF:FF
@FS10000125:27:BPA73017-1634:1:1101:10750:2100 2:N:0:6
TTTTCATTGAGCGTACTCGACGAAGTTCAGCGGGGGGGGGGGGGGGAA
+
,,FFFFFFFFFFFFFFFFFFFFFFFFFFFFFFFFFFFFFFFFFFF:FF
@FS10000125:27:BPA73017-1634:1:1101:11590:2100 2:N:0:6
TTGTCCTTGAGCGTACTCGACGAAGTTCAGAGGGGGGGGGGGGGGGAA
+
FFFFFFFFFFFFFFFFFFFFFFFFFFFFFFFFFFFFFFFFFFFFF,FF
@FS10000125:27:BPA73017-1634:1:1101:11760:2100 2:N:0:6
AATCAATTGAGCGTACTACGAAGTTTAGCGGGGGGGGGGGGGGGAAAT
+
FFFFFFFFFFFFFFFFFFFFFFFFFFFFFFFFFFFFFFFFFFF,FF,:
@FS10000125:27:BPA73017-1634:1:1101:11860:2100 2:N:0:6
CCCTGATTGAGCGTACTCGACGAAGTTCTGTGGGGGGGGGGGGGGGGA
+
:,F,F,FFFFFFFFFFFFFFFFFFFFFF,FFFFFFFFFFFFFFFFFFF
@FS10000125:27:BPA73017-1634:1:1101:12790:2100 2:N:0:6
TTATGATTGAGCGTACTCGACGAAGACGGGGGGGGGCGGGGGGGGGAA
+
F,FFFFFFFFFFFFFFFFFFFFFFFFFFFFFFFFFFFFFFFFFFF:F,
@FS10000125:27:BPA73017-1634:1:1101:15770:2100 2:N:0:6
ATGTGGTTGAGCGTACTCGACGAAGTTAACAGGGGGGGGGGGGGGGGG
+
F,FFFFFFFFFFFFFFFFFFFFFFFFFFFFFFFFFFFFFFFFFFF,,F
@FS10000125:27:BPA73017-1634:1:1101:1500:2110 2:N:0:6
CTTTTCTTGAGCGTACTCGACGAAGTTCCAAGGGGGGGGGGGGGGGAA
+
F,FFFFFFFFFFFFFFFFFFFFFFFFFFFFFFFFFFFFFFFFFFF,FF
@FS10000125:27:BPA73017-1634:1:1101:2110:2110 2:N:0:6
TATGCTTTGAGCGTACTCGACGAAGTTCCGCGGGGGGGGGGGGGGGAA
+
FFFFFFFFFFFFFFFFFFFFFFFFFFFFFFFFFFFFFFFFFFFFFFFF
@FS10000125:27:BPA73017-1634:1:1101:2300:2110 2:N:0:6
TATCAGTTGAGCGTACTCGACGAAGTTGGGCGGGGGGGGGGGGGGAAA
+
FFFFFFFFFFF,FFFFFFFFFFFFFFFFFFFFFFFFFFFFF:F:F:FF
@FS10000125:27:BPA73017-1634:1:1101:3420:2110 2:N:0:6
ATGGATTTGAGCGTACTCGACGAAGTTGGAGGGGGGGGGGGGGGGGGG
+
:FFFFFFFFFFFFFFFFFFFFFFFFFFFFFFFFFFFFFFFFFFFFFFF
@FS10000125:27:BPA73017-1634:1:1101:4440:2110 2:N:0:6
CCCCATTTGAGCGTACTCGACGAAGTTCAAGGGGGGGGGGGGGGGAGA
+
FFFFFFFFFFFFFFFFFFFFFFFFFFFFFFFFFFFFFFFFFFFF:F,,
@FS10000125:27:BPA73017-1634:1:1101:4630:2110 2:N:0:6
TTCCATTTGAGCGTACTCGACGAAGTTCAGAGGGGGGGGGGGGGGGGG
+
F,FFFFFFFFFFFFFFFFFFFFFFFFFFFFFFFFFFFFFFFFFFFFFF
@FS10000125:27:BPA73017-1634:1:1101:5480:2110 2:N:0:6
TAAGTCTTGAGCGTACTCGACGAGGTTTTTCGGGGGGGGGGGGGGAGA
+
F:,F::FFFFFFFFFFFFFFFFF,FFF,,,,FFFFFFFFFFFFFF:,F
@FS10000125:27:BPA73017-1634:1:1101:8040:2110 2:N:0:6
ATAGCTTTGAGCGTACTCGACGAAGTTACTAGGGGGGGGGGGGGGGAA
+
,FFF,FFFFFFFFFFFFFFFFFFFFFFF:,FFFFFFFFFFFFFFF,FF
@FS10000125:27:BPA73017-1634:1:1101:8410:2110 2:N:0:6
TAAAGGTTGAGCGTACTCGACGAAGTTATGGGGGGGGGGGGGGGAAAT
+
F:FFF:FFFFFFFFFFFFFFFFFFFFFFFFFFFFFFFFFFFFF,F:,,
@FS10000125:27:BPA73017-1634:1:1101:9470:2110 2:N:0:6
CTATTGTTGAGCGTACTCGACGAAGTTCCAAGGGGGGGGGGGGGGGAA
+
FFFFFFFFFFFFFFFFFFFFFFFFFFFFFFFFFFFFFFFFF:F::,:F
@FS10000125:27:BPA73017-1634:1:1101:9680:2110 2:N:0:6
ATTAGATTGAGCGTACTCGACGAAGTTGGGAGGGGGGGGGGGGGGGGG
+
FFFFFFFFFFFFFFFFFFFFFFFFFFFFFFFFFFFFFFFFFFFFFF,F
@FS10000125:27:BPA73017-1634:1:1101:10830:2110 2:N:0:6
CTATCTTTGAGCGTACTCGACGAAGTGGGGGGGGGGGGGGGGAAGTTG
+
FFFFFFFFFFFFFFFFFFFFFFFFFFFFFFFFFFFFFFFFFF:,,:,,
@FS10000125:27:BPA73017-1634:1:1101:10870:2110 2:N:0:6
CAAGTTTTGAGCGTACTCGACAGTTACCAGGGGGGGGGGGGGGGGGGA
+
FFFFFFFFFFFFFFFFFFFFFFFFFFFFFFFFFFFFFFFFFFFFF,,F
@FS10000125:27:BPA73017-1634:1:1101:11590:2110 2:N:0:6
TTGTCCTTGAGCGTACTCGACGAAGTTCAGAGGGGGGGGGGGGGGGAA
+
FFFFFFFFFFFFFFFFFFFFFFFFFFFFFFFFFFFFFFFFFFFF:,::
@FS10000125:27:BPA73017-1634:1:1101:12550:2110 2:N:0:6
CCATGCTTGAGCGTACTCGACGAAGTTGGGGGGGGGGGGGGGGGAGAT
+
FFFFFFFFFFFFFFFFFFFFFFFFFFFFFFFFFFFFFFFFFFF,,,,F
@FS10000125:27:BPA73017-1634:1:1101:13000:2110 2:N:0:6
ATTATCTTGAGCGTACTCGACGAAGTTTAGGGGGGGGGGGGGGGAAAT
+
FFFFFFFFFFFFFFFFFFFFFFFFFFFFFFFFFFFFFFFFFFF,F:,F
@FS10000125:27:BPA73017-1634:1:1101:14890:2110 2:N:0:6
TTGTTTTTGAGCGTACTCGACGAAGTTCACGGGGGGGGGGGGGGGGGA
+
FFFFFFFFFFFFFFFFFFFFFFFFFFFFFFFFFFFFFFFFFFFFFFF,
@FS10000125:27:BPA73017-1634:1:1101:15770:2110 2:N:0:6
TCTCCATTGAGCGTACTCGACGAAGTTACCAGGGGGGGGGGGGGGGGG
+
FFFFFFFFFFFFFFFFFFFFFFFFFFFFFFFFFFFFFFFFFFFFFF:,
@FS10000125:27:BPA73017-1634:1:1101:1000:2120 2:N:0:6
TTTTGGTTGAGCGTACTCGACGAAGTTGCAAAGGGGGGGGGGGGGGGA
+
,FFFFFFFFFFFFFFFFFFFFFFFFFFFFFFFFFFFFFFFFFFFFF::
@FS10000125:27:BPA73017-1634:1:1101:2390:2120 2:N:0:6
TTTCATTTGAGCGTACTCGACGAAGTTGTAGGGGGGGGGGGGGGAAAT
+
F,FFFFFFFFFFFFFFFFFFFFFFFFFFFFFFFFFFFFFFF:F,FF,:
@FS10000125:27:BPA73017-1634:1:1101:2660:2120 2:N:0:6
CCAATATTGAGCGTACTCGACGAAGTTGTTCGGGGGGGGGGGGGGGAA
+
FFFFFFFFFFFFFFFFFFFFFFFFFFFFFFFFFFFFFFFFFFFFFFFF
@FS10000125:27:BPA73017-1634:1:1101:3270:2120 2:N:0:6
TGTTCATTGAGCGTACTCGACGAAGTTGCGAGGGGGGGGGGGGGGGAA
+
FFFFFFFFFFFFFFFFFFFFFFFFFFFFFFFFFFFFFFFFF:FF:,FF
@FS10000125:27:BPA73017-1634:1:1101:5070:2120 2:N:0:6
GTTGTCTTGAGCGTACTCGACGAAGTTTTCCGGGGGGGGGGGGGGGAA
+
F,,,FFFFFFFFFFFFFFFFFFFFFFFFF::FFFFFFFFFFFFF,,FF
@FS10000125:27:BPA73017-1634:1:1101:6930:2120 2:N:0:6
ATAAATTTGAGCGTACTCGACGAAGTTACAAGGGGGGGGGGGGGGGAA
+
FFFFFFFFFFFFFFFFFFFFFFFFFFFFFFFFFFFFFFFFFFFFFF:F
@FS10000125:27:BPA73017-1634:1:1101:7640:2120 2:N:0:6
TTCTTGAGCGTACTCGACGAAGTTGAACGGGGGGGGGGGGGGAAAGTC
+
F,FFFFFFFFFFF:FFFFFFFFFFFFFFFFFFFFFFFFFFFF,FF,:,
@FS10000125:27:BPA73017-1634:1:1101:8630:2120 2:N:0:6
TCAGCTTTGAGCGTACTCGACGAAGTTTAAGGGGGGGGGGGGGGGAAT
+
,FFFFFFFFFFFFFFFFFFFFFFFFFFFFFFFFFFFFFFFFFFF,:,,
@FS10000125:27:BPA73017-1634:1:1101:8860:2120 2:N:0:6
TTAGTGTTGAGCGTACTCGACGAAGTTTTCGGGGGGGGGGGGGGGGAA
+
FFFFFFFFFFFFFFFFFFFFFFFFFFFFFFFFFFFFFFFFFFFFF:FF
@FS10000125:27:BPA73017-1634:1:1101:8950:2120 2:N:0:6
TTTGACTTGAGCGTACTCGACGAAGTTACGGGGGGGGGGGGGGGGGTT
+
FFF,:FFFFFFFFFFFFFFFFFFFFFF:F::FFFFFFFFFFF:,,,,F
@FS10000125:27:BPA73017-1634:1:1101:9900:2120 2:N:0:6
AACTTATTGAGCGTACTCGACGAAGTTCGAAGGGGGGGGGGGGGGGAA
+
,:FFFFFFFFFFFFFFFFFFFFFFFFFFFFFFFFFFFFFFFFFFF,:F
@FS10000125:27:BPA73017-1634:1:1101:10770:2120 2:N:0:6
CTGATCTTGAGCGTACTTCGACGAAGTTGATAGGGGGGGGGGGGGGGA
+
FFFFFFFFFFFFFFFFFFFFFFFFFFFFFFFFFFFFFFFFFFFFF:,:
@FS10000125:27:BPA73017-1634:1:1101:12710:2120 2:N:0:6
CTACATTTGAGCGTACTCGACGAAGTTGCTTGGGGGGGGGGGGGGGGA
+
,F::,FFFFFFFFFFFFFFFFFFFFFF:,FFFFFFFFFFFFFFF:,,,
@FS10000125:27:BPA73017-1634:1:1101:13770:2120 2:N:0:6
CTTCTTTTGAGCGTACTCGACGAAGTTGCACGGGGGGGGGGGGGGGAA
+
F,FFFFFFFFFFFFFFFFFFFFFFFFFFFFFFFFFFFFFFFFFFF,::
@FS10000125:27:BPA73017-1634:1:1101:14150:2120 2:N:0:6
CTGCAATTGAGCGTACTCGACGAAGTTCTAGGGGGGGGGGGGGGGGGG
+
FF,FF:FFF:FFFFFFFFFFFFFFFFFFFFFFFFFFFFFFFFF:,,,,
@FS10000125:27:BPA73017-1634:1:1101:14950:2120 2:N:0:6
ATTCTTTTGAGCGTACTCGACGAAGTTGCTAGGGGGGGGGGGGGGGAA
+
:FFFFFFFFFFFFFFFFFFFFFFFFFFFFFFFFFFFFFFFFFFFF,FF
@FS10000125:27:BPA73017-1634:1:1101:14980:2120 2:N:0:6
CTACGTTTGAGCGTACTCGACGAAGTTCTTCGGGGGGGGGGGGGGGGA
+
:,::::FFFFFFFFFFFFFFFFFFFFFF,,,FFFFFFFFFFFFF:,,F
@FS10000125:27:BPA73017-1634:1:1101:15270:2120 2:N:0:6
TCGGATTTGAGCGTACTCGACGAAGTTGAAAGGGGGGGGGGGGGGAAA
+
,FFFFFFFFFFFFFFFFFFFFFFFFFFFFFFFFFFFFFFFFFFFFFFF
@FS10000125:27:BPA73017-1634:1:1101:16070:2120 2:N:0:6
ATTCCCTTGAGCGTACTCGACGAAGTTGTTAGGGGGGGGGGGGGGGGG
+
FFFFFFFFFFFFFFFFFFFFFFFFFFFFFFFFFFFFFFFFFFFFFFF,
@FS10000125:27:BPA73017-1634:1:1101:2050:2130 2:N:0:6
CTGCCATTGAGCGTACTCGACGAAGTTTACAGGGGGGGGGGGGGGGGA
+
FFFFFFFFFFFFFFFFFFFFFFFFFFFFFFFFFFFFFFFFFFFFFFF,
@FS10000125:27:BPA73017-1634:1:1101:3450:2130 2:N:0:6
TCACTCTTGAGCGTACTCGACGAAGTTAGCTGGGGGGGGGGGGGGGGG
+
FFFFFFFFFFFFFFFFFFFFFFFFFFFFFFFFFFFFFFFFFFFFFFF,
@FS10000125:27:BPA73017-1634:1:1101:4060:2130 2:N:0:6
CTGGAATTGAGCGTACTCGACGAAGTGGGGGGGGGGGGGGGAAATCGA
+
FFFFFFFFFFFFFFFFFFFFFFFFFFFFFFFFFFFFFFFFFF:,F,,,
@FS10000125:27:BPA73017-1634:1:1101:5020:2130 2:N:0:6
CCACCTTTGAGCGTACTCGACGAAGTTGGATGGGGGGGGGGGGGGGGG
+
FFFFFFFFF:FFFFFFFFFFFFFFFFFFFFFFFFFFFFFFFF:FF::F
@FS10000125:27:BPA73017-1634:1:1101:7090:2130 2:N:0:6
TCCTAATTGAGCGTACTCGACGAAGGGGGGGGGGGGGGGGAGATCGGA
+
FFF,F,FFFFFFFFFFFFFFFFFFF:F,:,,,FFFFFFFF,,:,,,,F
@FS10000125:27:BPA73017-1634:1:1101:8610:2130 2:N:0:6
TTATAATTGAGCGTACTCGACGAAGTTTCCAGGGGGGGGGGGGGGGGA
+
FFFFFFFFFFFFFFFFFFFFFFFFFFFFFFFFFFFFFFFFFFFFFFF,
@FS10000125:27:BPA73017-1634:1:1101:9790:2130 2:N:0:6
TTACCTTTGAGCGTACTCGACGAAGTTGCTGGGGGGGGGGGGGGGAAA
+
FFFFFFFFFFFFFFFFFFFFFFFFFFFFFFFFFFFFFFFFFFFF,F:,
@FS10000125:27:BPA73017-1634:1:1101:10150:2130 2:N:0:6
TTTAAGTTGAGCGTACTCGACGAAGGGGGGGGGGGGGGGGAATTCGGA
+
F,FFFFFFFFFFFFFFFFFFFFFFFFFFFFFFFFFFFFF::,,F,,,,
@FS10000125:27:BPA73017-1634:1:1101:10620:2130 2:N:0:6
TTTAACTTGAGCGTACTCGACGAAGTTCAGCGGGGGGGGGGGGGGGAA
+
FFFFFFFFFFFFFFFFFFFFFFFFFFFFFFFFFFFFFFFFFFFFFF:F
@FS10000125:27:BPA73017-1634:1:1101:11590:2130 2:N:0:6
CCACCCTTGAGCGTACTCGACGAAGTTGGGGGGGGGGGGGGGAAATCG
+
FFFFFFFFFFFFFFFFFFFFFFFFFFFFFFFFFFFFFFFFF:FF,F,:
@FS10000125:27:BPA73017-1634:1:1101:11990:2130 2:N:0:6
ATCAGATTGAGCGTACTCGACGAAGTTTCGTGGGGGGGGGGGGGGGAA
+
FFFFFFFFFFFFFFFFFFFFFFFFFFFFFFFFFFFFFFFFFFFFF,FF
@FS10000125:27:BPA73017-1634:1:1101:12880:2130 2:N:0:6
TTTTACTTGAGCGTACTCGACGAAGTTATCGGGGGGGGGGGGGGGAGA
+
FFFFFFFFFFFFFFFFFFFFFFFFFFFFFFFFFFFFFFFFF:FF,F,,
@FS10000125:27:BPA73017-1634:1:1101:14960:2130 2:N:0:6
TTCAATTTGAGCGTACTCGACGAAGTTTGAAGGGGGGGGGGGGGGGGA
+
,FFFFFFFFFFFFFFFFFFFFFFFFFFFFFFFFFFFFFFFFFFFFFFF
@FS10000125:27:BPA73017-1634:1:1101:1230:2140 2:N:0:6
CCCACTTTGAGCGTACTCGACGAAGTTTTCAGGGGGGGGGGGGGGGGA
+
FFFFFFFFFFFFFFFFFFFFFFFFFFFFFFFFFFFFFFFFFFFFFF,F
@FS10000125:27:BPA73017-1634:1:1101:2060:2140 2:N:0:6
CTGCCATTGAGCGTACTCGACGAAGTTTACAGGGGGGGGGGGGGGGAA
+
FFFFFFFFFFFFFFFFFFFFFFFFFFFFFFFFFFFFFFFFFFFFFF,F
@FS10000125:27:BPA73017-1634:1:1101:3780:2140 2:N:0:6
CTGCCATTGAGCGTACTCGACGAAGTTGCTTGGGGGGGGGGGGGGGAA
+
FFFFFFFFFFFFFFFFFFFFFFFFFFFFFFFFFFFFFFFFFFFFF:FF
@FS10000125:27:BPA73017-1634:1:1101:7220:2140 2:N:0:6
CCCTCCTTGAGCGTACTCGACGAAGTTGGGCGGGGGGGGGGGGGGGGA
+
::F,F:FFFFFFFFFFFFFFFFFFFFF,,,FFFFFFFFFFFFFFFFFF
@FS10000125:27:BPA73017-1634:1:1101:7560:2140 2:N:0:6
ATATTTTTGAGCGTACTCGACGAAGTTTAGAGGGGGGGGGGGGGGGAA
+
FFFFFFFFFFFFFFFFFFFFFFFFFFFFFFFFFFFFFFFFFFFFFFF,
@FS10000125:27:BPA73017-1634:1:1101:7620:2140 2:N:0:6
TTGGCTTTGAGCGTACTCGACGAAGGGGGGGGGGGGGGGGAGATCGGA
+
FFFFFFFFFFFFFFFFFFFFFFFFFFFFFFFFFFFFFFFF,,F:,,:F
@FS10000125:27:BPA73017-1634:1:1101:8800:2140 2:N:0:6
TAAATCTTGAGCGTACTCGACGAAGTTCAACGGGGGGGGGGGGGGGAA
+
FFFFFFFFFFFFFFFFFFFFFFFFFFFFFFFFFFFFFFFFFFFFF,FF
@FS10000125:27:BPA73017-1634:1:1101:11990:2140 2:N:0:6
CCACATTTGAGCGTACTCGACGAAGTTAGTCGGGGGGGGGGGGGGGGA
+
FFFFFFFFFFFFFFFFFFFFFFFFFFFFFFFFFFFFFFFFFFFFF,,F
@FS10000125:27:BPA73017-1634:1:1101:12290:2140 2:N:0:6
TATATATTGAGCGTACTCGACGAAGTTGCAAGGGGGGGGGGGGGGGAA
+
FFFFFFFFFFFFFFFFFFFFFFFFFFFFFFFFFFFFFFFFFFFFF,:F
@FS10000125:27:BPA73017-1634:1:1101:13910:2140 2:N:0:6
TAGAATTTGAGCGTACTCGACGAAGTTCGCGGGGGGGGGGGGGGGGGG
+
FFFFFFFFFFFFFFFFFFFFFFFFFFFFFFFFFFFFFFFFFFF,:,,,
@FS10000125:27:BPA73017-1634:1:1101:14040:2140 2:N:0:6
CTTGTTTTGAGCGTACTCGACGAAGTTCAGAGGGGGGGGGGGGGGGGA
+
FFFFFFFFFFFFFFFFFFFFFFFFFFFFFFFFFFFFFFFFFFFFF:,F
@FS10000125:27:BPA73017-1634:1:1101:14440:2140 2:N:0:6
TTTCCGTTGAGCGTACTCGACGAAGTTGATCGGGGGGGGGGGGGGGGA
+
F,FFFFFFFFFFFFFFFFFFFFFFFFFFFFFFFFFFFFFFFFFFFF,F
@FS10000125:27:BPA73017-1634:1:1101:15010:2140 2:N:0:6
ACATCATTGAGCGTACTCGACGAAGTTGGCCGGGGGGGGGGGGGGGGA
+
FFFFFFFFFFFFFFFFFFFFFFFFFFFFFFFFFFFFFFFFFFFFFFF,
@FS10000125:27:BPA73017-1634:1:1101:16480:2140 2:N:0:6
ATTCCCTTGAGCGTACTCGACGAAGTTGTTAGGGGGGGGGGGGGGGGG
+
FFFFFFFFFFFFFFFFFFFFFFFFFFFFFFFFFFFFFFFFFFFFFF:F
@FS10000125:27:BPA73017-1634:1:1101:1180:2150 2:N:0:6
TTGGATTTGAGCGTACTCGACGAAGTTTGCGGGGGGGGGGGGGGGGGA
+
F,FFFF:F:FFFFFFFFFFFFFFFFFFFFFFFFFFFFFFFF,F:FF,,
@FS10000125:27:BPA73017-1634:1:1101:2920:2150 2:N:0:6
TTGTTCTTGAGCGTACTCGACGAAGTTATAAGGGGGGGGGGGGGGGGA
+
FFFFFFFFFFFFFFFFFFFFFFFFFFFFFFFFFFFFFFFFFFFFFFF,
@FS10000125:27:BPA73017-1634:1:1101:3020:2150 2:N:0:6
ACAATCTTGAGCGTACTCGACGAAGTTAAGGGGGGGGGGGGGGGAAAT
+
FFFFFFFFFFFFFFFFFFFFFFFFFFFFFFFFFFFFFFFFFFF,F:,F
@FS10000125:27:BPA73017-1634:1:1101:3200:2150 2:N:0:6
TCAGTATTGAGCGTACTCGACGAAGTTTCGAGGGGGGGGGGGGGGGGG
+
,FF:FFFFFFFFFFFFFFFFFFFFFFFF:F:FFFFFFFFFFFFFFFFF
@FS10000125:27:BPA73017-1634:1:1101:3500:2150 2:N:0:6
CCCAACTTGAGCGTACTCGGCGAAGTTTGGTGGGGGGGGGGGGGGGAA
+
F:,,,FFFFFFFFFFFFFF,FFFFFFF,,,:FFFFFFFFFFFFFF,,F
@FS10000125:27:BPA73017-1634:1:1101:3660:2150 2:N:0:6
ACCCAATTGAGCGTACTCGACGAAGTTATAGGGGGGGGGGGGGGGAAA
+
,FFFFFF,:FFFFFFFFFFFFFF:FFFFFF:FFFFFFFFFFFFF:F,F
@FS10000125:27:BPA73017-1634:1:1101:3920:2150 2:N:0:6
TTAACGTTGAGCGTACTCGACGAAGTTCCAAGGGGGGGGGGGGGGGAA
+
F:FFFFFFFFFFFFFFFFFFFFFFFFFFFFFFFFFFFFFFFFF,:::F
@FS10000125:27:BPA73017-1634:1:1101:3980:2150 2:N:0:6
TTGCAATTGAGCGTACTCGACGAAGTTAGGGGGGGGGGGGGGAAATTG
+
F,FFFFFFFFFFFFFFFFFFFFFFFFFFFFFFFFFFFFFFFFFF:,,,
@FS10000125:27:BPA73017-1634:1:1101:5280:2150 2:N:0:6
TTACAGTTGAGCGTACTCGACGAAGTTTCCAGGGGGGGGGGGAAAAAA
+
,:FFFFFFFFF:,FFFF::F::FF:F:FF,F:,,,,,:,,,,,,::FF
@FS10000125:27:BPA73017-1634:1:1101:5320:2150 2:N:0:6
TACATATTGAGCGTACTCGACGAAGTTAGCAGGGGGGGGGGGGGGGAA
+
,FFFFFFFFFFFFFFFFFFFFFFFFFFFFFFFFFFFFFFFFFF:F,FF
@FS10000125:27:BPA73017-1634:1:1101:6610:2150 2:N:0:6
CAAAGATTGAGCGTACTCGACGAAGTTTCCCGGGGGGGGGGGGGGGGA
+
FFFFFFFFFFFFFFFFFFFFFFFFFFFFFFFFFFFFFFFFFFFFFFF,
@FS10000125:27:BPA73017-1634:1:1101:6670:2150 2:N:0:6
CATCTATTGAGCGTACTCGACGAAGTTATCTGGGGGGGGGGGGGGGGA
+
FFFFFFFFFFFFFFFFFFFFFFFFFFFFFFFFFFFFFFFFFFFF::,F
@FS10000125:27:BPA73017-1634:1:1101:10510:2150 2:N:0:6
TCTCTCTTGAGCGTACTCGACGAAGTTAGTCGGGGGGGGGGGGGGGAA
+
,F:FF,FFFFFFFFFFFFFFFFFFFFFFF:,FFFFFFFFFFFFFF,,:
@FS10000125:27:BPA73017-1634:1:1101:10830:2150 2:N:0:6
TATGGATTGAGCGTACTCGACGAAGGGGGGGGGGGGGGGAAATTCGAA
+
FFFFFFFFFFFFFFFFFFFFFFFFFFFFFFFFFFFFFFF,,,,,,,::
@FS10000125:27:BPA73017-1634:1:1101:11010:2150 2:N:0:6
CATCAATTGAGCGTACTCGACGAGGTCAACGGGGGGGGGGGGGGGAAT
+
FFFFFFFFFFFFFFFFFFFFFFFFFFFFFFFFFFFFFFFFFFFF,F:,
@FS10000125:27:BPA73017-1634:1:1101:11500:2150 2:N:0:6
ATGCAGTTGAGCGTACTCGACGAAGTTAGTTGGGGGGGGGGGGGGGAA
+
,FFFF:FFFFFFFFFFFFFFFFFFFFFFF,F:FFFFFFFFFFFFFF,F
@FS10000125:27:BPA73017-1634:1:1101:13150:2150 2:N:0:6
TAAAACTTGAGCGTACTCGACGAAGTTGCGCGGGGGGGGGGGGGGGAA
+
,:FFFFFFFFFFFFFFFFFFFFFFFFFFFFFFFFFFFFFFFFFFF,FF
@FS10000125:27:BPA73017-1634:1:1101:13800:2150 2:N:0:6
TCGGTTTTGAGCGTACTCGACGAAGTTGGGGGGGGGGGGGGGGGGGAA
+
,FFFFFFFFFFFFFFFFFFFFFFFFFFFFFFFFFFFFFFFF:F:,,FF
@FS10000125:27:BPA73017-1634:1:1101:13950:2150 2:N:0:6
CCATCGTTGAGCGTACTCGACGAAGTTGTAGGGGGGGGGGGGGGGGAA
+
FFFFFFFFFFFFFFFFFFFFFFFFFFFFFFFFFFFFFFFFFFFF,,,,
@FS10000125:27:BPA73017-1634:1:1101:15110:2150 2:N:0:6
TCTGGTTTGAGCGTACTCGACGAAGTTGCCAGGGGGGGGGGGGGGGGA
+
,FF,:FFFFFFFFFFFFFFFFFFFFFFF:,,FFFFFFFFFFFFFFFFF
@FS10000125:27:BPA73017-1634:1:1101:16360:2150 2:N:0:6
TTTTCTTTGAGCGTACTCGACGAAGTTGTTAGGGGGGGGGGGGGGGAA
+
,FFFFFFFFFFFFFFFFFFFFFFFFFFFFFFFFFFFFFFFFFFFF,:F
@FS10000125:27:BPA73017-1634:1:1101:3530:2160 2:N:0:6
ACACTCTTGAGCGTACTCGACGAAGTTTACCGGGGGGGGGGGGGGGGA
+
FFFFFFFFFFFFFFFFFFFFFFFFFFFFFFFFFFFFFFFFFFFFFFFF
@FS10000125:27:BPA73017-1634:1:1101:3640:2160 2:N:0:6
CCCTGATTGAGCGTACTCGACGAAGGGGGGGGGGGGGGGGGGAAATCG
+
,FFFFFFFFFFFFFFFFFFFFFFFFFFFFFFFFFFFFFFFF,F:,::F
@FS10000125:27:BPA73017-1634:1:1101:6860:2160 2:N:0:6
CCCACCTTGAGCGTACTCGACGAAATTGAGCGGGGGGGGGGGGGGGGA
+
FFFFFFFFFFFFFFFFFFFFFFFFFFFFFFFFFFFFFFFFFFFFFF:,
@FS10000125:27:BPA73017-1634:1:1101:7610:2160 2:N:0:6
ATATTTTTGAGCGTACTCGACGAAGTTTAGAGGGGGGGGGGGGGGGGA
+
FFFFFFFFFFFFFFFFFFFFFFFFFFFFFFFFFFFFFFFFFFFFFF:,
@FS10000125:27:BPA73017-1634:1:1101:7840:2160 2:N:0:6
TTTTCCTTGAGCGTACTCGACGAAGTTTGGCGGGGGGGGGGGGGGGAA
+
,FFFFFFFFFFFFFFFFFFFFFFFFFFFFFFFFFFFFFFFFFF:F,::
@FS10000125:27:BPA73017-1634:1:1101:8610:2160 2:N:0:6
CTTTTCTTGAGCGTACTCGACGAAGTTTTCTGGGGGGGGGGGGGAGAT
+
FFFF,FFFFFFFFFFFFFFFFFFFFFF,,,,FFFFFFFFFFFFF,,,,
@FS10000125:27:BPA73017-1634:1:1101:8790:2160 2:N:0:6
TTTAAGTTGAGCGTACTCGACGAAGTTGGCTGGGGGGGGGGGGGGGGG
+
,FFFFFFFFFFFFFFFFFFFFFFFFFFFFFFFFFFFFFFFFFFF::,F
@FS10000125:27:BPA73017-1634:1:1101:11260:2160 2:N:0:6
ATATCATTGAGCGTACTCGACGAAGTTAAAAGGGGGGGGGGGGGGGGA
+
F:FFFFFFFFFFFFFFFFFFFFFFFFFFFFFFFFFFFFFFFFFFFFFF
@FS10000125:27:BPA73017-1634:1:1101:12620:2160 2:N:0:6
AAAATATTGAGCGTACTCGACGAAGTTGAATGGGGGGGGGGGGGGAAA
+
,,FFFFFFFFFFFFFFFFFFFFFFFFF:,:FFFFFFFFFFFFFFF:F,
@FS10000125:27:BPA73017-1634:1:1101:13620:2160 2:N:0:6
TCAACCTTGAGCGTACTCGACGAAGTTGCAAGGGGGGGGGGGGGGGAA
+
FFFFFFFFFFFFFFFFFFFFFFFFFFFFFFFFFFFFFFFFFFFFF,FF
@FS10000125:27:BPA73017-1634:1:1101:13820:2160 2:N:0:6
TCCTTCTTGAGCGTACTCGACGAGGGGGGGGGGGGGGGGAGATTGGAA
+
FFFFFFFFFFFFFFFFFFFFFFFFFFFFFFFFFFFFFFF,:F,,,,FF
@FS10000125:27:BPA73017-1634:1:1101:14010:2160 2:N:0:6
CCGTCGTTGAGCGTACTCGACGAAGTTGCGCGGGGGGGGGGGGGGGAA
+
FFFFFFFFFFFFFFFFFFFFFFFFFFFFFFFFFFFFFFFFFFFF:FF,
@FS10000125:27:BPA73017-1634:1:1101:14610:2160 2:N:0:6
TAGATTTTGAGCGTACTCGACGAAGTTACGTGGGGGGGGGGGGGGGAA
+
FFFFFFFFFFFFFFFFFFFFFFFFFFFFFFFFFFFFFFF:FF,F,,:,
@FS10000125:27:BPA73017-1634:1:1101:14930:2160 2:N:0:6
AATATATTGAGCGTACTCGACGAAGTTGGGTGGGGGGGGGGGGGGGAA
+
FFFFFFFFFFFFFFFFFFFFFFFFFFFFFFFFFFFFFFFFFFFFF,FF
@FS10000125:27:BPA73017-1634:1:1101:1280:2170 2:N:0:6
TTCCTATTGAGCGTACTCGACGAAGTTTACGGGGGGGGGGGGGGGGGG
+
,,FFFFFFFFFFFFFFFFFFFFFFFFFFFFFFFFFFFFFFFFFF:,,F
@FS10000125:27:BPA73017-1634:1:1101:5670:2170 2:N:0:6
TTTCCTTTGAGCGTACTCGACGAAGTTCATGGGGGGGGGGGGGGGGAA
+
FFFFFFFFFFFFFFFFFFFFFFFFFFFFFFFFFFFFFFFFFFFF,,:,
@FS10000125:27:BPA73017-1634:1:1101:6810:2170 2:N:0:6
AATCTCTTGAGCGTACTCGACGAAGTTGTATGGGGGGGGGGGGGGGAA
+
,:F:F:FFFFFFFFFFFFFFFFFFFFF,:FFFFFFFFFFFFFFFF,,F
@FS10000125:27:BPA73017-1634:1:1101:9520:2170 2:N:0:6
TCTCTATTGAGCGTACTCGACGAAGTTAGGTGGGGGGGGGGGGGGGAA
+
FFFFFFFFFFFFFFFFFFFFFFFFFFFFFFFFFFFFFFFFFFFFFFFF
@FS10000125:27:BPA73017-1634:1:1101:10630:2170 2:N:0:6
TAAATATTGAGCGTACTCGACGAAGTTCAGCGGGGGGGGGGGGGGAAA
+
FFFFFFFFFFFFFFFFFFFFFFFFFFFFFFFFFFFFFFFFFFFF:,,,
@FS10000125:27:BPA73017-1634:1:1101:10800:2170 2:N:0:6
ATTATCTTGAGCGTACTCGACGAAGTTAACAGGGGGGGGGGGGGGGGA
+
FFFFFFFFFFFFFFFFFFFFFFFFFFFFFFFFFFFFFFFFFFFFFFF,
@FS10000125:27:BPA73017-1634:1:1101:12450:2170 2:N:0:6
TATTCTTTGAGCGTACTCGACGAAGTTGGACGGGGGGGGGGGGGGGAA
+
FFFFFFFFFFFFFFFFFFFFFFFFFFFFFFFFFFFFFFFFFFFFF,FF
@FS10000125:27:BPA73017-1634:1:1101:13480:2170 2:N:0:6
ATTTATTTGAGCGTACTCGACGAAGTTGAACGGGGGGGGGGGGGGGGA
+
:FFFFFFFFFFFFFFFFFFFFFFFFFFFFFFFFFFFFFFFFFFFFFFF
@FS10000125:27:BPA73017-1634:1:1101:13640:2170 2:N:0:6
CCATGCTTGAGCGTACTCGACGAAGTTTGTGGGGGGGGGGGGGGGAGA
+
FFFFFFFFFFFFFFFFFFFFFFFFFFFFFFFFFFFFFFFFFFFF::,,
@FS10000125:27:BPA73017-1634:1:1101:16350:2170 2:N:0:6
CCTGCCTTGAGCGTACTCGACGAAGTTGCACGGGGGGGGGGGGGGGGA
+
,FFFFFFFFFFFFFFFFFFFFFFFFFFFFFFFFFFFFFFFFFFFFFF,
@FS10000125:27:BPA73017-1634:1:1101:2010:2180 2:N:0:6
TTAAGATTGAGCGTACTCGACGAAGTTTCTCGGGGGGGGGGGGGGGAA
+
,FFFFFFFFFFFFFFFFFFFFFFFFFFFFFFFFFFFFFFFFFFFF:FF
@FS10000125:27:BPA73017-1634:1:1101:3360:2180 2:N:0:6
TCTTCATTGAGCGTACTCGACGAAGTTAAGGGGGGGGGGGGGGGAGAT
+
FFFFFFFFFFFFFFFFFFFFFFFFFFFFFFFFFFFFFFFFFFF,F,FF
@FS10000125:27:BPA73017-1634:1:1101:3870:2180 2:N:0:6
TTGATATTGAGCGTACTCGACGAAGTTCTAAGGGGGGGGGGGGGGGGA
+
FFFFFFFFFFFFFFFFFFFFFFFFFFFFFFFFFFFFFFFFFFFFFF,F
@FS10000125:27:BPA73017-1634:1:1101:3940:2180 2:N:0:6
CATTAATTGAGCGTACTCGACGAAGTTTAGGGGGGGGGGGGGGGGGAT
+
FFFFFFFFFFFFFFFFFFFFFFFFFFFFFFFFFFFFFFFFFF,,,,,F
@FS10000125:27:BPA73017-1634:1:1101:6150:2180 2:N:0:6
ATATGTTTGAGCGTACTCGACGAAGTGGGGGGGGGGGGGGGGAAGTTG
+
FFFFFFFFFFFFFFFFFFFFFFFFFFFFFFFFFFFFFFFFF:,:,,,,
@FS10000125:27:BPA73017-1634:1:1101:6670:2180 2:N:0:6
TCTTCCTTGAGCGTACTCGACGAAGTTCAGTGGGGGGGGGGGGGGGGA
+
FFFFFFFFFFFFFFFFFFFFFFFFFFFFFFFFFFFFFFFFFFFFF,,F
@FS10000125:27:BPA73017-1634:1:1101:8330:2180 2:N:0:6
AACTAATTGAGCGTACTCGACGAAGTTCAAAGGGGGGGGGGGGGGGAA
+
FFFFFFFFFFFFFFFFFFFFFFFFFFFFFFFFFFFFFFFFFFFFF,FF
@FS10000125:27:BPA73017-1634:1:1101:8650:2180 2:N:0:6
TTATTATTGAGCGTACTCGACGAATTTGTTAGGGGGGGGGGGGGGGAA
+
FFFF:FFFFFFFFFFFFFFFFFFFFFFFFFF:FFFFFFFFFFFFFFFF
@FS10000125:27:BPA73017-1634:1:1101:9450:2180 2:N:0:6
TATTGCTTGAGCGTACTCGACGAAGTTTATAGGGGGGGGGGGGGGGAA
+
,:FFFFFFFFFFFFFFFFFFFFFFFFFFFFFFFFFFFFFFFFFFF:FF
@FS10000125:27:BPA73017-1634:1:1101:10540:2180 2:N:0:6
ATCGGTTTGAGCGTACTCGACGAAGTGGGGGGGGGGGGGGGGGAAATC
+
:FFFFFFFFFFFFFFFFFFFFFFFFFFFFFFFFFFFFFFFFF:F::F:
@FS10000125:27:BPA73017-1634:1:1101:10910:2180 2:N:0:6
TCCCACTTGAGCGTACTCGACGAAGTTCTGCGGGGGGGGGGGGGGGGA
+
,FFFFFFFFFFFFFFFFFFFFFFFFFFFFFFFFFFFFFFFFFFFFF,:
@FS10000125:27:BPA73017-1634:1:1101:12180:2180 2:N:0:6
CCTTGGTTGAGCGTGCGCGACGAGGGGAGGGGGGGGGGGGGGGGGGGG
+
FF,,F,,,F,FFF,,,,,F,,F,,F,:,FFFFFFFFFFFFFFF,F,,:
@FS10000125:27:BPA73017-1634:1:1101:12770:2180 2:N:0:6
CATATTTTGAGCGTACTCGACGAAGTTCCGCGGGGGGGGGGGGGGGAA
+
FFFFFFFFFFFFFFFFFFFFFFFFFFFFFFFFFFFFFFFFFFFFFFF:
@FS10000125:27:BPA73017-1634:1:1101:13040:2180 2:N:0:6
CCAGGCTTGAGCGTACTCGACGAAGTTTTGGGGGGGGGGGGGGGGGGA
+
FFFFFFFFFFFFFFFFFFFFFFFFFFFFFFFFFFFFFFFFFFFFF:,F
@FS10000125:27:BPA73017-1634:1:1101:13560:2180 2:N:0:6
CAAATCTTGAGCGTACTCGACGAAGTTAGAGGGGGGGGGGGGGGGGAA
+
FFFFFFFFFFFFFFFFFFFFFFFFFFFFFFFFFFFFFFFFFFFF:,F,
@FS10000125:27:BPA73017-1634:1:1101:15090:2180 2:N:0:6
CTAAGGTTGAGCGTACTCGACGAAGTTTTAGGGGGGGGGGGGGGGAAA
+
FFFFFFFFFFFFFFFFFFFFFFFFFFFFFFFFFFFFFFFFFFFF:F,,
@FS10000125:27:BPA73017-1634:1:1101:15310:2180 2:N:0:6
TTTAATTTGAGCGTACTCGACGAAGTCGGCGGGGGGGGGGGGGGGGGA
+
F,FFFFFFFFFFFFFFFFFFFFFFFFFFFFFFFFFFFFFFFFFFFF:F
@FS10000125:27:BPA73017-1634:1:1101:15520:2180 2:N:0:6
AAGCGGTTGAGCGTACTCGACGAAGTTTTTGGGGGGAGGGGGGGGGGG
+
FFFFFFFFFFFFFFFFFFFFFFFFFFFFFFFFFFFFFFFFFFFFFFF:
@FS10000125:27:BPA73017-1634:1:1101:15610:2180 2:N:0:6
TTTATATTGAGCGTACTCGACGAAGTTAGAAGGGGGGGGGGGGGGGAA
+
FFFFFFFFFFFFFFFFFFFFFFFFFFFFFFFFFFFFFFFFFFFFFF,,
@FS10000125:27:BPA73017-1634:1:1101:2540:2190 2:N:0:6
TAAGAATTGAGCGTACTCGACGAAGTTCAGAGGGGGGGGGGGGGGGAA
+
FFFFFFFFFFFFFFFFFFFFFFFFFFFFFFFFFFFFFFFFFFFFFF,F
@FS10000125:27:BPA73017-1634:1:1101:6430:2190 2:N:0:6
TTCAGCTTGAGCGTACTCGACGAAGTTAGTAGGGGGGGGGGGGGGGAA
+
FFFFFFFFFFFFFFFFFFFFFFFFFFFFFFFFFFFFFFFFFFFFF,FF
@FS10000125:27:BPA73017-1634:1:1101:7270:2190 2:N:0:6
CTTACCTTGAGCGTACTCGACGAAGTTGTTAGGGGGGGGGGGGGGGAA
+
:F,,F:FFFFFFFFFFFFFFFFFFFFFF:F,FFFFFFFFFFFFFF,FF
@FS10000125:27:BPA73017-1634:1:1101:7650:2190 2:N:0:6
AACTACTTGAGCGTACTCGACGAAGTTGCCGGGGGGGGGGGGGGAAAT
+
FFFFFFFFFFFFFFFFFFFFFFFFFFFFFFFFFFFFFFFFFFFF,FF:
@FS10000125:27:BPA73017-1634:1:1101:11070:2190 2:N:0:6
TATTCATTGAGCGTACTCGACGAAGTTATATGGGGGGGGGGGGGGGGA
+
FFFFFFFFFFFFFFFFFFFFFFFFFFFFFFFFFFFFFFFFFFFFFF,F
@FS10000125:27:BPA73017-1634:1:1101:11940:2190 2:N:0:6
TTTGTGTTGAGCGTACTCGACGAAGTTCAGCGGGGGGGGGGGGGGGGA
+
F,FFFFFFFFFFFFFFFFFFFFFFFFFFFFFFFFFFFFFFFFFFFFFF
@FS10000125:27:BPA73017-1634:1:1101:13950:2190 2:N:0:6
TAAATATTGAGCGTACTCGACGAAAGGGGGGGGGGGGGGGAGTTCGGA
+
,FFFFFFFFFFFFFFFFFFFFFFFFFFFFFFFFFFFFFF::,,F,,,,
@FS10000125:27:BPA73017-1634:1:1101:14990:2190 2:N:0:6
TTTGCCTTGAGCGTACTCGACGAAGTTTATGGGGGGGGGGGGGGGGGA
+
FFFFFFFFFFFFFFFFFFFFFFFFFFFFFFFFFFFFFFFFFFFFFF:F
@FS10000125:27:BPA73017-1634:1:1101:15320:2190 2:N:0:6
TTTAATTTGAGCGTACTCGACGAAGTCGGCGGGGGGGGGGGGGGGGGA
+
F:FFFFFFFFFFFFFFFFFFFFFFFFFFFFFFFFFFFFFFFFFFFFF,
@FS10000125:27:BPA73017-1634:1:1101:15450:2190 2:N:0:6
GCATCTTTGAGCGTACTCGACGAAGTTTTTCGGGGGGGGGGGGGGAAA
+
FFFFF,FFFFFFFFFFFFFFFFFFFFF:,,,FFFFFFFFFFFFFFF,F
@FS10000125:27:BPA73017-1634:1:1101:15920:2190 2:N:0:6
TTTTATTTGAGCGTACTCGACGAGGTTTCATCGGGGGAGGGGGGGGGG
+
FFFFFFFFFFFFFFFFFFFFFFF,FFF,,F,,FFFFF,FFFFFFFF,,
@FS10000125:27:BPA73017-1634:1:1101:1370:2200 2:N:0:6
TTAATCTTGAGCGTACTCGACGAAGTTCTGAGGGGGGGGGGGGGGGAA
+
FFFFFFFFFFFFFFFFFFFFFFFFFFFFFFFFFFFFFFFFFFFFF,,F
@FS10000125:27:BPA73017-1634:1:1101:2170:2200 2:N:0:6
CAAAGATTGAGCGTACTCGACGAAGTTGCTGGGGGGGGGGGGGGGAAT
+
FFFFFFFFFFFFFFFFFFFFFFFFFFFFFFFFFFFFFFFFFFFF,FF,
@FS10000125:27:BPA73017-1634:1:1101:2500:2200 2:N:0:6
CATACATTGAGCGTACTCGACGAAGTTCAAGGGGGGGGGGGGGGGGAA
+
FF,FFFFFFFFFFFFFFFFFFFFFFFFFF:F:FFFFFFFFF::F,F,F
@FS10000125:27:BPA73017-1634:1:1101:2560:2200 2:N:0:6
TTATTCTTGAGCGTACTCGACGAAGTTCCCAGGGGGGGGGGGGGGGGA
+
F,FFFFFFFFFFFFFFFFFFFFFFFFFFFFFFFFFFFFFFFFFFFF,F
@FS10000125:27:BPA73017-1634:1:1101:3090:2200 2:N:0:6
CACACCTTGAGCGTACTCGACGAAGTTAGCTGGGGGGGGGGGGGGGGA
+
FFFFFFFFFFFFFFFFFFFFFFFFFFFFFFFFFFFFFFFFFFFFFFF,
@FS10000125:27:BPA73017-1634:1:1101:3100:2200 2:N:0:6
TAGGCATTGAGCGTACTCGACGAAGTTGCTAGGGGGGGGGGGGGGGAA
+
,F,FF,FFFFFFFFFFFFFFFFFFFFFFFF:,FFFFFFFFFFFFFFFF
@FS10000125:27:BPA73017-1634:1:1101:3570:2200 2:N:0:6
TAGGTGTTGAGCGTACTCGACGAAGGGGGGGGGGGGGGGAGATCGGAA
+
FFFFFFFFFFFFFFFFFFFFFFFFFFFFFFFFFFFFFFFF,:FF,,:,
@FS10000125:27:BPA73017-1634:1:1101:3830:2200 2:N:0:6
CTTTACTTGAGCGTACTCGACGAAGTTGCCAGGGGGGGGGGGGGGGAA
+
FFFFFFFFFFFFFFFFFFFFFFFFFFFFFFFFFFFFFFFFFFFFF,FF
@FS10000125:27:BPA73017-1634:1:1101:4360:2200 2:N:0:6
TTTCTGTTGAGCGTACTCGACGAAGTTAGGTGGGGGGGGGGGGGGGAA
+
F:FFFFFFFFFFFFFFFFFFFFFFFFFFFFFFFFFFFFFFFFFFFFFF
@FS10000125:27:BPA73017-1634:1:1101:4390:2200 2:N:0:6
CTGTGTTTGAGCGTACTCGACGAAGTTGCACGGGGGGGGGGGGGGGAA
+
,FF,,,FFFFFFFFFFFFFFFFFFFFFF,FFFFFFFFFFFFFFFF,FF
@FS10000125:27:BPA73017-1634:1:1101:5140:2200 2:N:0:6
CTGTATTTGAGCGTACTCGACGAAGTTGTCAGGGGGGGGGGGGGGGAA
+
F,FFFFFFFFFFFFFFFFFFFFFFFFFFFFFFFFFFFFFFFFFFFFFF
@FS10000125:27:BPA73017-1634:1:1101:5380:2200 2:N:0:6
TGGAAGTTGAGCGTACTCGACGAAGTTAGCAGGGGGGGGGGGGGGGGA
+
F:FFFFFFFFFFFFFFFFFFFFFFFFFFFFFFFFFFFFFFFFFFFF,F
@FS10000125:27:BPA73017-1634:1:1101:5760:2200 2:N:0:6
TTGATATTGAGCGTACTCGACGAAGTTTGAGGGGGGGGGGGGGGGAAA
+
,,,FFFFFFFFFFFFFFFFFFFFFFFFFFFFFFFFFFFFFFFF:F::,
@FS10000125:27:BPA73017-1634:1:1101:6780:2200 2:N:0:6
CGTAACTTGAGCGTACTCGACGAAGGGGGGGGGGGGGGGAGATCGGAA
+
FFFFFFFFFFFFFFFFFFFFFFFFFFFFFFFFFFFFFF::,,FF,,F:
@FS10000125:27:BPA73017-1634:1:1101:7290:2200 2:N:0:6
ATTCATTTGAGCGTTTCCATCAAATTAGTGGGGGGGGGGGGAAGTTGT
+
,F:,,,FFFFFFFF,,,::::FF,,,:F,FFFFFFFFFFFF,,,::,,
@FS10000125:27:BPA73017-1634:1:1101:8270:2200 2:N:0:6
ATCATATTGAGCGTACTCGACGAAGTTGGGCGGGGGGGGGGGGGGGGA
+
FFFFFFFFFFFFFFFFFFFFFFFFFFFFFFFFFFFFFFFFFFFFFFFF
@FS10000125:27:BPA73017-1634:1:1101:8640:2200 2:N:0:6
TAGAGATTGAGCGTACTCGACGAAGTTCGGCGGGGAGGGGGGGGGGGG
+
FFFFFFFFFFFFFFFFFFFFFFFFFFFFFFFFFFF:FFFFFFFFFFFF
@FS10000125:27:BPA73017-1634:1:1101:10960:2200 2:N:0:6
TTACTCTTGAGCGTACTCGACGAAGTTAGGCGGGGGGGGGGGGGGGGG
+
,FFFFFFFFFFFFFFFFFFFFFFFFFFFFFFFFFFFFFFFFFFFFFF,
@FS10000125:27:BPA73017-1634:1:1101:11100:2200 2:N:0:6
CATTGATTGAGCGTACTCGACGAAGTTCATTGGGGGGGGGGGGGGGAA
+
FFFFFFFFFFFFFFFFFFFFFFFFFFFFFFFFFFFFFFFFFFFFFFFF
@FS10000125:27:BPA73017-1634:1:1101:11830:2200 2:N:0:6
TTAGAATTGAGCGTACTCGACGAAGTTCAAGGGGGGGGGGGGGGGGAA
+
FFFFFFFFFFFFFFFFFFFFFFFFFFFFFFFFFFFFFFFFFFFF,,FF
@FS10000125:27:BPA73017-1634:1:1101:12010:2200 2:N:0:6
TTAAGTTTGAGCGTACTCGACGAAGTTCAATGGGGGGGGGGGGGGGAA
+
,FFFFFFFFFFFFFFFFFFFFFFFFFFFFFFFFFFFFFFFFFFFF:FF
@FS10000125:27:BPA73017-1634:1:1101:12070:2200 2:N:0:6
TTGAGATTGTGCGTACTCGACGAAGTTAGAGGGGGGGGGGGGGGGGGT
+
FF,:F:F:,,F,,F:FFFFFFFFFFFFFFFFFF::FF,:F:F,:,,,F
@FS10000125:27:BPA73017-1634:1:1101:12490:2200 2:N:0:6
CACTCGTTGAGCGTACTCGACGAAGGGGGGGGGGGGGGGGGAAAGTGG
+
FFFFFFFFFFFFFFFFFFFFFFFFFFFFFFFFFFFFFFFFF,:,,,,:
@FS10000125:27:BPA73017-1634:1:1101:12680:2200 2:N:0:6
TTTTCATTGAGCGTACTCGACGAAGTTCATAGGGGGGGGGGGGGGGAA
+
FFFFFFFFFFFFFFFFFFFFFFFFFFFFFFFFFFFFFFFFFFFFF,FF
@FS10000125:27:BPA73017-1634:1:1101:13400:2200 2:N:0:6
CGTTCATTGAGCGTACTCGACGAAGTTGGGAGGGGGGGGGGGGGGGGG
+
FFFFFFFFFFFFFFFFFFFFFFFFFFFFFFFFFFFFFFFFFFFFFFFF
@FS10000125:27:BPA73017-1634:1:1101:14750:2200 2:N:0:6
CTCGAATTGAGCGTACTCGACGAAGTTCAGAGGGGGGGGGGGGGGGAA
+
FFFFFFFFFFFFFFFFFFFFFFFFFFFFFFFFFFFFFFFFFFFF,,:,
@FS10000125:27:BPA73017-1634:1:1101:14860:2200 2:N:0:6
TAGAGGTTGAGCGTACTCGACGAAGTTAGTGGGGGGGGGGGGGGGAAA
+
FFFFFFFFFFFFFFFFFFFFFFFFFFFFFFFFFFFFFFFFFFFF,F:,
@FS10000125:27:BPA73017-1634:1:1101:15950:2200 2:N:0:6
TTTTTTTTGAGCGTACTCGACGAAGTTGCATGGGGGGGAGGGGGGGGG
+
FFFFFFFFFFFFFFFFFFFFFFFFFFFFFFFFFFFFFFFFFFFFF:FF
@FS10000125:27:BPA73017-1634:1:1101:16290:2200 2:N:0:6
ATGACTTTGAGCGTACTCGACGAAGTTAAATGGGGGGGGGGGGGGGGA
+
FFFFFFFFFFFFFFFFFFFFFFFFFFFFFFFFFFFFFFFFFFFFF:,,
@FS10000125:27:BPA73017-1634:1:1101:1480:2210 2:N:0:6
CTGTCTTTGAGCGTACTCGACGAAGTTCACAGGGGGGGGGGGGGGGAA
+
FFFFFFFFFFFFFFFFFFFFFFFFFFFFFFFFFFFFFFFFFFFF:,F,
@FS10000125:27:BPA73017-1634:1:1101:2260:2210 2:N:0:6
TAGAAATTGAGCGTACTCGACGAAGTTTACAGGGGGGGGGGGGGGGAA
+
,,FFFFFFFFFFFFFFFFFFFFFFFFFFFFFFFFFFFFFFFFFFFFFF
@FS10000125:27:BPA73017-1634:1:1101:2450:2210 2:N:0:6
GTCGTGTTGAGCGTACTCGACGAAGTTGTTGAGGGGGGGGGGGGGGGA
+
:FFFFFFFFFFFFFFFFFFFFFFFFFFFFFFFFFFFFFFFFFFFFFFF
@FS10000125:27:BPA73017-1634:1:1101:3350:2210 2:N:0:6
TTTAATTTGAGCGTACTCGACGAAGTTACAGGGGGGGGGGGGGGGAAA
+
,,FFFFFFFFFFFFFFFFFFFFFFFFFFFFFFFFFFFFFFFFFF,FF,
@FS10000125:27:BPA73017-1634:1:1101:5160:2210 2:N:0:6
TCCTTCTTGAGCGTACTCGACGAAGTTGGGGGGGGGGGGGGGAGATCG
+
FFFFFFFFFFFFFFFFFFFFFFFFFFFFFFFFFFFFFFFFF:F,,FFF
@FS10000125:27:BPA73017-1634:1:1101:5930:2210 2:N:0:6
TAGGTATTGAGCGTACTCGACGAAGTTGCTAGGGGGGGGGGGGGGGGG
+
,FFFFFFFFFFFFFFFFFFFFFFFFFFFFFFFFFFFFFFFFFFFF:FF
@FS10000125:27:BPA73017-1634:1:1101:6000:2210 2:N:0:6
TTTATTTTGAGCGTACTCGACGAAGTTCTCGGGGGGGGGGGGGGGAAA
+
F,FFFFFFFFFFFFFFFFFFFFFFFFFFFFFFFFFFFFFFFFFF,FF,
@FS10000125:27:BPA73017-1634:1:1101:6160:2210 2:N:0:6
TGATAGTTGAGCGTACTCGACGAAGTTGTGCGGGGGGGGGGGGGGGAA
+
,:FFFFFFFFFFFFFFFFFFFFFFFFFFFFFFFFFFFFFFFFFFFFFF
@FS10000125:27:BPA73017-1634:1:1101:8430:2210 2:N:0:6
TTGTAATTGAGCGTACTCGACGAAGTTGGGAGGGGGGGGGGGGGGGGG
+
FFFFFFFFFFFFFFFFFFFFFFFFFFFFFFFFFFFFFFFFFFFFF:FF
@FS10000125:27:BPA73017-1634:1:1101:8590:2210 2:N:0:6
TTTCGGTTGAGCGTACTCGACGAAAGGGGGGGGGGGGGGGGAAATCCG
+
FFFFFFFFFFFFFFFFFFFFFFFFFFFFFFFFFFFFFFFFFFF:F,,,
@FS10000125:27:BPA73017-1634:1:1101:8630:2210 2:N:0:6
ACTCTCTTGAGCGTACTCGACGAAGTTGCTGGGGGGGGGGGGGGGAAT
+
FFFFFFFFFFFFFFFFFFFFFFFFFFFFFFFFFFFFFFFFFFFF,,:,
@FS10000125:27:BPA73017-1634:1:1101:8840:2210 2:N:0:6
TATTGCTTGAGCGTACTCGACGAAGTTTATAGGGGGGGGGGGGGGGAA
+
,FFF:FFFFFFFFFFFFFFFFFFFFFF:FF:FFFFFFFFFFFFFF:FF
@FS10000125:27:BPA73017-1634:1:1101:9140:2210 2:N:0:6
TACTTTTTGAGCGTACTCGACGAAGTTATTAGGGGGGGGGGGGGGGGA
+
:FFFF:FFFFFFFFFFFFFFFFFFFFFFFF,,FFFFFFFFFFF:FFFF
@FS10000125:27:BPA73017-1634:1:1101:10230:2210 2:N:0:6
CACTCTTTGAGCGTACTCGACGAAGTTAGTGGGGGGGGGGGGGGGGGA
+
F:FF,,FFFFFFFFFFFFFFFFFFFFF,,,,FFFFFFFFFFF,F,,,,
@FS10000125:27:BPA73017-1634:1:1101:10390:2210 2:N:0:6
ATGAACTTGAGCGTACTCGACGAAGTTTGGTGGGGGGGGGGGGGGGAA
+
FFFFFFFFFFFFFFFFFFFFFFFFFFFFFFFFFFFFFFFFFFFFF,F,
@FS10000125:27:BPA73017-1634:1:1101:11960:2210 2:N:0:6
CTCAATTTGAGCGTACTCGACGAAGTTCCACGGGGGGGGGGGGGGGAA
+
FFFF:FFFFFFFFFFFFFFFFFFFFFFFFFFFFFFFFFFFFFFFFF,,
@FS10000125:27:BPA73017-1634:1:1101:12740:2210 2:N:0:6
TTTTAATTGAGCGTACTCGACGAAGTTAATGGGGGGGGGGGGGGGGGA
+
FFFFFFFFFFFFFFFFFFFFFFFFFFFFFFFFFFFFFFFFFFFFFF,F
@FS10000125:27:BPA73017-1634:1:1101:12820:2210 2:N:0:6
ACATTATTGAGCGTACTCGACGAAGTTACAAGGGGGGGGGGGGGGGAA
+
FFFFFFFFFFFFFFFFFFFFFFFFFFFFFFFFFFFFFFFFFFFFFFFF
@FS10000125:27:BPA73017-1634:1:1101:12980:2210 2:N:0:6
TTAGAATTGAGCGTACTCGACGAAGTTCTATGGGGGGGGGGGGGGGGG
+
,FFFFFFFFFFFFFFFFFFFFFFFFFFFFFFFFFFFFFFFFFFFFFF:
@FS10000125:27:BPA73017-1634:1:1101:13930:2210 2:N:0:6
CACCTCTTGAGCGTACTCGACGAAGTTGCCGGGGGGGGGGGGGGGGGA
+
F:FFFFFFFFFFFFFFFFFFFFFFFFFFFFFFFFFFFFFFFFFFFF,F
@FS10000125:27:BPA73017-1634:1:1101:1100:2220 2:N:0:6
AGTTTCTTGAGCGTACTCGACGAAGTTCTGAGGGGGGGGGGGGGGGGA
+
:,,,,FF:,F,FFFFFFFFFFFFFF:F:,,,FF::FFFFFFFF:,,FF
@FS10000125:27:BPA73017-1634:1:1101:1210:2220 2:N:0:6
ATTAGATTGAGCGTACTCGACGAAGTGGGGGGGGGGGGGGGAAATTTG
+
FFFFFFFFFFFFFFFFFFFFFFFFFFFFFFFFFFFFFFFFFF,:F,,F
@FS10000125:27:BPA73017-1634:1:1101:1270:2220 2:N:0:6
AGGGAATTGAGCGTACTCGACGAAGTTGAAAGGGGGGGGGGGGGGGGA
+
:,FFFFFFFFFFFFFFFFFFFFFFFFFFFFFFFFFFFFFFFFFFFFFF
@FS10000125:27:BPA73017-1634:1:1101:2200:2220 2:N:0:6
CCGGGCTTGAGCGACTCGACGAAGTTTGGTGGGGGGGGGGGGGGGAGA
+
FFFFFFFFFFFFFFFFFFFFFFFFFFFFFFFFFFFFFFFFFFFF:,,,
@FS10000125:27:BPA73017-1634:1:1101:3420:2220 2:N:0:6
TATAACTTGAGCGTACTCGACGAAGTTCAGGGGGGGGGGGGGGGGAAA
+
,,:FFFFFFFFFFFFFFFFFFFFFFFFFFFFFFFFFFFFFFFFF:F,,
@FS10000125:27:BPA73017-1634:1:1101:5300:2220 2:N:0:6
ATGTTTTTGAGCGTACTCGACGAAGTTTTGCGGGGGGGGGGGGGGGGG
+
F,FFFFFFFFFFFFFFFFFFFFFFFFFFFFFFFFFFFFFFFFFFFFF:
@FS10000125:27:BPA73017-1634:1:1101:5590:2220 2:N:0:6
CCTCTATTGAGCGTACTCGACGAAGTTTCTCAAGAGCGGAAGAGCGTG
+
:F,:FFFFFFFFFFFFFFFFFFFFFFFFF:,,,F,,,FF,,FF:,::,
@FS10000125:27:BPA73017-1634:1:1101:5650:2220 2:N:0:6
TTTCAATTGAGCGTACTCGACGAAGGGGGGGGGGGGGGGGGGGGGGGG
+
FFFFFFFFFFFFFFFFFFFFFFFFFFFFFFFFFFFFFFFFF,,,,,,,
@FS10000125:27:BPA73017-1634:1:1101:9690:2220 2:N:0:6
TCATGATTGAGCGTACTCGACGAAGTTATAGGGGGGGGGGGGGGGGAA
+
FFFF,FFFFFFFFFFFFFFFFFFFFFFFFFFFFFFFFFFFFFFFF,FF
@FS10000125:27:BPA73017-1634:1:1101:12340:2220 2:N:0:6
TTTCTTTTGAGCGTACTCGACGAAGTTGAAAGGGGGGGGGGGGGGGGG
+
F,FFFFFFFFFFFFFFFFFFFFFFFFFFFFFFFFFFFFFFFFFFF,F,
@FS10000125:27:BPA73017-1634:1:1101:12810:2220 2:N:0:6
CCAAAATTGAGCGTACTCGACAGAAGTTTAGCGGGGGGGGGGGGGGGA
+
FFFFFFFFFFFFFFFFFFFFFFFFFFFFFFFFFFFFFFFFFFFFF,::
@FS10000125:27:BPA73017-1634:1:1101:14030:2220 2:N:0:6
TCCGTTTTGAGCGTACTCGACGAAGTTAAAGGGGGGGGGGGGGGGGGA
+
,FFFFFFFFFFFFFFFFFFFFFFFFFFFFFFFFFFFFFFFFFF:F:F,
@FS10000125:27:BPA73017-1634:1:1101:15040:2220 2:N:0:6
TTCGTGTTGAGCGTACTCGACGAAGTTGGGGGGGGGGGGGGGGAAATC
+
FFFFFFFFFFFFFFFFFFFFFFFFFFFFFFFFFFFFFFFFFF:FF,FF
@FS10000125:27:BPA73017-1634:1:1101:2170:2230 2:N:0:6
TTCCGCTTGAGCGTACTCGACGAAGTTGCACGGGGGGGGGGGGGGGGA
+
F,FFFFFFFFFFFFFFFFFFFFFFF:FFFFFFFFFFFFFFFFFFFFFF
@FS10000125:27:BPA73017-1634:1:1101:2920:2230 2:N:0:6
TCTACTTTGAGCGTACTCGACGAAAGGGGGGGGGGGGGGGAAATCGGA
+
,FFFFFFFFFFFFFFFFFFFFFFFFFFFFFFFFFFFFFFFF::F,,,F
@FS10000125:27:BPA73017-1634:1:1101:3070:2230 2:N:0:6
AATTTCTTGAGCGTACTCGACGAAGTTTGATCGGGGGGGGGGGGGGGA
+
F:FFF,FFFFFFFFFFFFFFFFFFFFF,FF,,FFFFFFFFFFFFFF:F
@FS10000125:27:BPA73017-1634:1:1101:5060:2230 2:N:0:6
TGCTCGTTGAGCGTACTCGACGAAGTTACGTGGGGGGGGGGGGGGGGA
+
F:FFFFF::FFFFFFFFFFFFFFFFFFFF,F,FFFFFFFFFF:FFF:F
@FS10000125:27:BPA73017-1634:1:1101:5920:2230 2:N:0:6
ATAATTTTGAGCGTACTCGACGAAGTTCAGCGGGGGGGGCGGGGGGGG
+
FFFFFFFFFFFFFFFFFFFFFFFFFFFFFFFFFFFFFFFFFF:F:,:F
@FS10000125:27:BPA73017-1634:1:1101:6190:2230 2:N:0:6
TTGCTATTGAGCGTACTCGACGAAGTTCAGGGGGGGGGGGGGGGGAAT
+
F:FFFFFFFFFFFFFFFFFFFFFFFFFFFFFFFFFFFFFFFFF:,F,:
@FS10000125:27:BPA73017-1634:1:1101:7380:2230 2:N:0:6
CAACCATTGAGCGTACTCGACGAAGTTCTTCGGGGGGGGGGGGGGGAA
+
F,FFFFFFFFFFFFFFFFFFFFFFFFFFFFFFFFFFFFFFFFFFFF,,
@FS10000125:27:BPA73017-1634:1:1101:7600:2230 2:N:0:6
TCACTCTTGGTTCTCGACGAAGTTGCACGGGGGGGGGGGGGGGGGAGT
+
:FFFFFFFF,F,F:,:FFFF,FFFF:,FFF,:FFFFFFFFFFF,,,,,
@FS10000125:27:BPA73017-1634:1:1101:8180:2230 2:N:0:6
TCAATCTTGAGCGTACTCGACGAAGTGGGGGGGGGGGGGGGGGAAATC
+
FFFFFFFFFFFFFFFFFFFFFFFFFFFFFFFFFFFFFFFFFF:F:,F,
@FS10000125:27:BPA73017-1634:1:1101:9580:2230 2:N:0:6
CAAGGGTTGAGCGTACTCGACGAAGTTCATTGGGGGGGGGGGGGGGGG
+
F:F:,,FFFFFFFFFFFFFFFFFFFFFFFF,FFFF:FFFFFFFFFFFF
@FS10000125:27:BPA73017-1634:1:1101:9690:2230 2:N:0:6
ACATGATTGAGCGTACTCGACGAAGTTCCGGGGGGGGGGGGGGGAAAT
+
FFFFFFFFFFFFFFFFFFFFFFFFFFFFFFFFFFFFFFFFFFF,F:,F
@FS10000125:27:BPA73017-1634:1:1101:10560:2230 2:N:0:6
CTCTTATTGAGCGTACTCGACGAAGTTTGTTGGGGGGGGGGGGGGGGG
+
,,:F,FFFFFFFFFFFFFFFFFFFFFFF,FFFFFFFFFFFFFF,F,,:
@FS10000125:27:BPA73017-1634:1:1101:11420:2230 2:N:0:6
GAATCATTGAGCGTACTCGACGAAGTTCAGTGGGGGGGGGGGGGGGGA
+
:,FFFFFFFFFFFFFFFFFFFFFFFFFFFFFFFFFFFFFFFFFFFFF:
@FS10000125:27:BPA73017-1634:1:1101:12020:2230 2:N:0:6
CTGTTATTGAGCGTACTCGACGAAGGGGGGGGGGGGGGGAGATCGGAA
+
F,FFFFFFFFFFFFFFFFFFFFFFFFFFFFFFFFFFFFF,,FF,,,F:
@FS10000125:27:BPA73017-1634:1:1101:12110:2230 2:N:0:6
CTGTTATTGAGCGTACTCGACGAAGGGGGGGGGGGGGGGAAATCGGAA
+
F,,FFFFFFFFFFFFFFFFFFFFFFFFFFFFFFFFFFF:,,,F,,,,:
@FS10000125:27:BPA73017-1634:1:1101:12670:2230 2:N:0:6
CATGATTTGAGCGTACTCGACGAAGTTGGGGGGGAGGGGGGGGGGGGG
+
FFFFFFFFFFFFFFFFFFFFFFFFFFFFFFFFFFFFFFFFFFFFF::F
@FS10000125:27:BPA73017-1634:1:1101:12760:2230 2:N:0:6
AATAAATTGAGCGTACTCGACGAAGTTCAGCGGGGGGGGGGGGGGGGA
+
FFFFFFFFFFFFFFFFFFFFFFFFFFFFFFFFFFFFFFFFFFFFFF,F
@FS10000125:27:BPA73017-1634:1:1101:12940:2230 2:N:0:6
TAAAACTTAGCCTACTCCACCAAGTTTTATGGGGGGGGGGGGGGGGAA
+
F:,F,FF,F:F,F:,F:,F,,FF,F:,F:FFFFFFFFFFFF,F,,,,:
@FS10000125:27:BPA73017-1634:1:1101:13140:2230 2:N:0:6
ATTATCTTGAGCGTACTCGACGAAGTTGGATGGGGGGGGGGGGGGGAA
+
FF,FFFFFFFFFFFFFFFFFFFFFFFFFFFFFFFFFFFFFFFFFF:FF
@FS10000125:27:BPA73017-1634:1:1101:13400:2230 2:N:0:6
TTCAGGTTGAGCGTACTCGACGAAGTTACAAGGGGGGGGGGGGGGGAA
+
FFFFFFFFFFFFFFFFFFFFFFFFFFFFFFFFFFFFFFFFFFFFFFF:
@FS10000125:27:BPA73017-1634:1:1101:14200:2230 2:N:0:6
ATTCATTTGAGCGTACTCGACGAAGTTTTCAGGGGGGGGGGGGGGAAA
+
,,,F:FFFFFFFFFFFFFFFFFFFFFF:FFFFFFFFFFFFFFFF:FF,
@FS10000125:27:BPA73017-1634:1:1101:1480:2240 2:N:0:6
GTTTCTTTGAGCGTACTCGACGAAGTTCTGTGGGGGGGGGGGGGGGAA
+
F:FFFFFFFFFFFFFFFFFFFFFFFFFFFFFFFFFFFFFFFFFFFFFF
@FS10000125:27:BPA73017-1634:1:1101:3030:2240 2:N:0:6
CAGATCTTGAGCGTACTCGACGAAGTTGGGGGGGGGGGGGGGAATTCG
+
FFFFFFFFFFFFFFFFFFFFFFFFFFFFFFFFFFFFFFFFF,F:,F:F
@FS10000125:27:BPA73017-1634:1:1101:3130:2240 2:N:0:6
ACCGAATTGAGCGTACTCGACGAAGTTAAAGGGGGGGGGGGGGGGGGG
+
FFFFFFFFFFFFFFFFFFFFFFFFFFFFFFFFFFFFFFFFFF::FF,F
@FS10000125:27:BPA73017-1634:1:1101:4010:2240 2:N:0:6
ACTATCTTGAGCGTACTCGACGAAGTTTGCCGGGGGGGGGGGGGGGAA
+
FFFFFFFFFFFFFFFFFFFFFFFFFFFFFFFFFFFFFFFFFFFFF,FF
@FS10000125:27:BPA73017-1634:1:1101:4150:2240 2:N:0:6
ATTTCATTGAGCGTACTCGACGAAGTTGGCAGGGGGGGGGGGGGGGAA
+
:F:F::FFFFFFFFFFFFFFFFFFFFFFFFFFFFFFFFFFFFFFF,FF
@FS10000125:27:BPA73017-1634:1:1101:8270:2240 2:N:0:6
AACGGCTTGAGCGTACTCGACGAAGTTTGCAGGGGGGGGGGGGGGGAA
+
FFFFFFFFFFFFFFFFFFFFFFFFFFFFFFFFFFFFFFFFFFFFF:F:
@FS10000125:27:BPA73017-1634:1:1101:9070:2240 2:N:0:6
TTTATTTTGAGCGTACTCGACGAAGTTGTATGGGGGGGGGGGGGGGAA
+
F,:,FFFFFFFFFFFFFFFFFFFFFFF,:F:FFFFFFFFFFFF::,,,
@FS10000125:27:BPA73017-1634:1:1101:11960:2240 2:N:0:6
TATGTCTTGAGCGTACTCGACGAAGTTTTTTCTGGGGGGGGGGGGGGG
+
FFFFFFFFFFFFFFFFFFFFFFFFFFFFFFFFFFFFFFFFFFFFFFFF
@FS10000125:27:BPA73017-1634:1:1101:12300:2240 2:N:0:6
TTATTGGGGGGGGGGGGGGGAAATCGGAAAAGCCTCCTTTTAGGAAAA
+
F,FFFFFFFFFFFFFFFFFF,,,F,,FFF,,,,,,,,,,:,,,,FFF:
@FS10000125:27:BPA73017-1634:1:1101:14830:2240 2:N:0:6
CTCTCATTGAGCGTACTCGACGAAGTTGTCAGGGGGGGGGGGGGGGAA
+
FFFFFFFFFFFFFFFFFFFFFFFFFFFFFFFFFFFFFFFFFFF::,,F
@FS10000125:27:BPA73017-1634:1:1101:15050:2240 2:N:0:6
TAAAAATTGAGCGTACTCGACGAAGTTTTTAGGGGGGGGGGGGGGGGG
+
FFFFFFFFFFFFFFFFFFFFFFFFFFFFFFFFFFFFFFFFFFF:FFF:
@FS10000125:27:BPA73017-1634:1:1101:15100:2240 2:N:0:6
TTTGCCTTGAGCGTACTCGACGAAGTTTATGGGGGGGGGGGGGGGGAA
+
FFFFFFFFFFFFFFFFFFFFFFFFFFFFFFFFFFFFFFFFFFFFFF:F
@FS10000125:27:BPA73017-1634:1:1101:15830:2240 2:N:0:6
ATTCGGTTGAGCGTACTCGACGAAGTTTCTCGGGGGGGGGGGGGGGGA
+
FFFFFFFFFFFFFFFFFFFFFFFFFFFFFFFFFFFFFFFFFFFFF:F,
@FS10000125:27:BPA73017-1634:1:1101:1990:2250 2:N:0:6
TTCTATTTGAGCGTACTCGACGAAGTTGTGGGGGCGGGGGGGGGGGGG
+
F,FFFFFFFFFFFFFFFFFFFFFFFFFFFFFFFFFFFFFFFFFFFFFF
@FS10000125:27:BPA73017-1634:1:1101:2190:2250 2:N:0:6
ATATATTTGAGCATACTCGACGAAGTTGGTGGGGGGGGGGGGGGGAAT
+
F,FFFFFFFFFF:FFFFFFFFFFFFFFFFFFFFFFFFFFFFFFF,FF,
@FS10000125:27:BPA73017-1634:1:1101:2860:2250 2:N:0:6
TTTGAATTGAGCGTACTCGACGAAGTTGGCAGGGGGGGGGGGGGGAAA
+
FFFFFFFFFFFFFFFFFFFFFFFFFFFFFFFFFFFFFFFFFFFFFFFF
@FS10000125:27:BPA73017-1634:1:1101:2910:2250 2:N:0:6
CTTCCCTTGAGCGTACTCGACGAAGTTACAGGGGGGGGGGGGGGGGGG
+
FF::FFFFFFFFFFFFFFFFFFFFFFFFFFF:FFFFFF,FF,F:F,,F
@FS10000125:27:BPA73017-1634:1:1101:3000:2250 2:N:0:6
CTTAGTTTGAGCGTACTCGACGAAGTTCAGGGGAGGGGGGGGGGGGGG
+
FFFFFFFFFFFFFFFFFFFFFFFFFFFFFFFFFF:FFFFFFFFFFFF,
@FS10000125:27:BPA73017-1634:1:1101:3260:2250 2:N:0:6
CCGTTTTTTTTTTTTTTTTTTTTTTTTTTTTTTTTTTTTTTTGGGTGG
+
,,,,,F,,F,FFF::F,F:,FF,FF:FFFFFFFFFFF,,::,,,,,,,
@FS10000125:27:BPA73017-1634:1:1101:3350:2250 2:N:0:6
ATGATCTTGAGCGTACTCGACGAAGTTGATAGGGGGGGGGGGGGGGAA
+
FFFFFFFFFFFFFFFFFFFFFFFFFFFFFFFFFFFFFFFFFFFFF:FF
@FS10000125:27:BPA73017-1634:1:1101:3920:2250 2:N:0:6
TCATTCTTGAGCGTACTCGACGAAGTTAACTGGGGGGGGGGGGGGGAA
+
FFFFFFFFFFFFFFFFFFFFFFFFFFFFFFFFFFFFFFFFFFFFF,FF
@FS10000125:27:BPA73017-1634:1:1101:5410:2250 2:N:0:6
TTCCGATTGAGCGTACTCGACGAAGTTCGCAGGGGGGGGGGGGGGGAA
+
,FFFFFFFFFFFFFFFFFFFFFFFFFFFFFFFFFFFFFFFFFFFFFFF
@FS10000125:27:BPA73017-1634:1:1101:6630:2250 2:N:0:6
CCGCAATTGAGCGTACTCGACGAAGTTCATAGGGGGGGGGGGGGGGAA
+
F,,F:,FFFFFFFFFFFFFFFFFFFFFFF,FFFFFFFFFFFFFFF,FF
@FS10000125:27:BPA73017-1634:1:1101:7310:2250 2:N:0:6
AAAGTTTTGAGCGTACTCGACGAAGTTACTAGGGGGGGGGGGGGGGGG
+
FFFFFFFFFFFFFFFFFFFFFFFFFFFFFFFFFFFFFFFFFFFFFF:F
@FS10000125:27:BPA73017-1634:1:1101:8320:2250 2:N:0:6
AATTTATTGAGCGTACTCGACGAAGTTGGTAGGGGGGGGGGGGGGGAA
+
,,FFFFFFFFFFFFFFFFFFFFFFFFFFFFFFFFFFFFFFFFFFF,FF
@FS10000125:27:BPA73017-1634:1:1101:8330:2250 2:N:0:6
GCGGTTTTGAGCGTACTCGACGAAGTTCAAGGGGTGGGGGGGGGGGGA
+
,FFFFFFFFFFFFFFFFFFFFFFFFFFFFFFFFFFFFFFFFFFFFFF:
@FS10000125:27:BPA73017-1634:1:1101:9180:2250 2:N:0:6
TTATTATTGAGCGTACTCGACGAAGTTGAAAGGGGGGGGGGGGGGGGG
+
,FFFFFFFFFFFFFFFFFFFFFFFFFFFFFFFFFFFFFFFFFFFFFFF
@FS10000125:27:BPA73017-1634:1:1101:10330:2250 2:N:0:6
ATCGGTTTGAGCGTACTCGACGAAGTGGGGGGGGGGGGGGGGGAGGTG
+
FFFFFFFFFFFFFFFFFFFFFFFFFFFFFFFFFFFFFFFFFF,F,,:,
@FS10000125:27:BPA73017-1634:1:1101:10950:2250 2:N:0:6
AATTTTTTGAGCGTACTCGACGAAGTTCTGTGGGGGGGGGGGGGGGAA
+
,,,:,,FFFFFFFFFFFFFFFFFFFFF::F,FFFFFFFFFFFF:F,FF
@FS10000125:27:BPA73017-1634:1:1101:14900:2250 2:N:0:6
ATGAACTTGAGCGTACTCGACGAAGTTTACGGGGGGGGGGGGGGGGAA
+
F,FFFFFFFFFFFFFFFFFFFFFFFFFFFFFFFFFFFFFFFFFFFFFF
@FS10000125:27:BPA73017-1634:1:1101:15890:2250 2:N:0:6
AATTCATTGAGCGTACTCGACGAAGTTATTTGGGGGGGGGGGGGGGAA
+
F,F,:FFFFFFFFFFFFFFFFFFFFFF,,,:FFFFFFFFFFFF:F,,F
@FS10000125:27:BPA73017-1634:1:1101:2490:2260 2:N:0:6
TCTGATTTGAGCGTACTCGACGAAGTTAGCAGGGGGGGGGGGGGGGGG
+
FFFFFFFFFFFFFFFFFFFFFFFFFFFFFFFFFFFFFFFFFFFFFFF,
@FS10000125:27:BPA73017-1634:1:1101:2530:2260 2:N:0:6
TTGCGGTTGAGCGTACTCGACGAAGTTATTTGGGGGGGGGGGGGGGAA
+
FFFFFFFFFFFFFFFFFFFFFFFFFFFFFFFFFFFFFFFFFFFFFFFF
@FS10000125:27:BPA73017-1634:1:1101:3650:2260 2:N:0:6
TTGCTATTGAGCGTACTCGACGAAGTTGCTTGGGGGGGGGGGGGGGAA
+
FF:FFF:FFFFFFFFFFFFFFFFFFFFFFF:FFFFF:FFFFF::F,FF
@FS10000125:27:BPA73017-1634:1:1101:4010:2260 2:N:0:6
TTTCTATTGAGCGTACTCGACGAAGTTATAGGGGGGGGGGGGGGGAAA
+
,FFFFFFFFFFFFFFFFFFFFFFFFFFFFFFFFFFFFFFFFFFF,FF,
@FS10000125:27:BPA73017-1634:1:1101:4020:2260 2:N:0:6
AGTCATTTGAGCGTACTCGACGAAGTTGTCAGGGGGGGGGGGGGGGAA
+
F,:FFFFFFFFFFFFFFFFFFFFFFFFFFFFFFFFFFFFFFFFFFFFF
@FS10000125:27:BPA73017-1634:1:1101:4990:2260 2:N:0:6
AAAAGATTGAGCGTACTCGACGAAGTTGCCAGGGGGGGGGGGGGGGAA
+
FFFFFFFFFFFFFFFFFFFFFFFFFFFFFFFFFFFFFFFFFFFFFFFF
@FS10000125:27:BPA73017-1634:1:1101:5440:2260 2:N:0:6
TCCGGTTTGAGCGTACTCGACGAAGTTGCTAGGGGGGGGGGGGGGGAA
+
FFFFFFFFFFFFFFFFFFFFFFFFFFFFFFFFFFFFFFFFFFFFF:FF
@FS10000125:27:BPA73017-1634:1:1101:7550:2260 2:N:0:6
ACTCTCTTGAGCGTACTCGACGAAGTTGCTGGGGGGGGGGGGGGGAAA
+
FFFFFFFFFFFFFFFFFFFFFFFFFFFFFFFFFFFFFFFFFFFF,F,,
@FS10000125:27:BPA73017-1634:1:1101:9470:2260 2:N:0:6
CTTGATTTGAGCGTACTCGACGAAGTTGCTAGGGGGGGGGGGGGGGAA
+
FFFFFFFFFFFFFFFFFFFFFFFFFFFFFFFFFFFFFFFFFFFF:,:F
@FS10000125:27:BPA73017-1634:1:1101:10210:2260 2:N:0:6
TTTGGGTTGAGCGTACTCGACGAAGTTTAACGGGGGGGGGGGGGGGGG
+
FFFFFFFFFFFFFFFFFFFFFFFFFFFFFFFFFFFFFFFFFFFFFF:F
@FS10000125:27:BPA73017-1634:1:1101:12000:2260 2:N:0:6
TTACTCTTGAGCGTACTCGACGAAGTTCTGCGGGGGGGGGGGGGGGAA
+
FFFFFFFFFFFFFFFFFFFFFFFFFFFFFFFFFFFFFFFFFF::F,,,
@FS10000125:27:BPA73017-1634:1:1101:16100:2260 2:N:0:6
CACCTCTTGAGCGTACTCGACGAAGTTCTCGGGGGGGGGGGGGGGGGA
+
F,FFFFFFFFFFFFFFFFFFFFFFFFFFFFFFFFFFFFFFFFFFFF,,
@FS10000125:27:BPA73017-1634:1:1101:16190:2260 2:N:0:6
TAGCGTTTGAGCGTACTCGACGAAGTTTCGGGGGGGGGGGGGGGAGGT
+
FFFFFFFFFFFFFFFFFFFFFFFFFFFFFFFFFFFFFFFFFFF,F,,,
@FS10000125:27:BPA73017-1634:1:1101:1820:2270 2:N:0:6
CTGCATTTGAGCGTACTCGACGAAGTTAGTGGGGGGGGGGGGGGGGGA
+
FFFFFFFFFFFFFFFFFFFFFFFFFFFFFFFFFFFFFFFFFFFFFFFF
@FS10000125:27:BPA73017-1634:1:1101:2970:2270 2:N:0:6
TCGACTTTGAGCGTACTCGACGAAGTTCAATGGGGGGGGGGGGGGGAA
+
,FFFFFFFFFFFFFFFFFFFFFFFFFFFFFFFFFFFFFFFFFFF:,F:
@FS10000125:27:BPA73017-1634:1:1101:3060:2270 2:N:0:6
CTCTTTTTGAGCGTACTCGACGAAGTTAGGAGGGGGGGGGGGGGGGGA
+
F,,FF:FFFFFFFFFFFFFFFFFFFFFFFFFFFFFFFFFFFFFFFFF,
@FS10000125:27:BPA73017-1634:1:1101:3290:2270 2:N:0:6
CCTCCCTTGAGCGTACTCGACGAAGTTGAGCGGGGGGGGGGGGGGGGA
+
FF:FFFFFFFFFFFFFFFFFFFFFFFFFFFFFFFFFFFFFFFFFFFFF
@FS10000125:27:BPA73017-1634:1:1101:5550:2270 2:N:0:6
ATCTGGTTGAGCGTACTCGACGAAGTTCATGGGGGGGGGGGGGGGAAA
+
FFFFFFFFFFFFFFFFFFFFFFFFFFFFFFFFFFFFFFFFFFFF,FF,
@FS10000125:27:BPA73017-1634:1:1101:6460:2270 2:N:0:6
TTAAGTTTGAGCGTACTCGACGAAGTTGAAAGGGGGGGGGGGGGGGAA
+
,,FFFFFFFFFFFFFFFFFFFFFFFFFFFFFFFFFFFFFFFFFFFFFF
@FS10000125:27:BPA73017-1634:1:1101:6640:2270 2:N:0:6
ATTATATTGAGCGTACTCGACGAAGTTGTAGGGGGGGGGGGGGGGGAA
+
F,,FFFFFFFFFFFFFFFFFFFFFFFFFF:FFFFFFFFFFFFFF,F:,
@FS10000125:27:BPA73017-1634:1:1101:7230:2270 2:N:0:6
TTCACTTTGAGCGTACTCGACGAAGTTGCCGGGGGGGGGGGGGGGGGA
+
:,FFFFFFFFFFFFFFFFFFFFFFFFFFFFFFFFFFFFFFFFFFFF:F
@FS10000125:27:BPA73017-1634:1:1101:8900:2270 2:N:0:6
TATTTTTTGAGCGTACTCGACGAAGTTGCCGGGGGGGGGGGGGGGGAA
+
FFFFFFFFFFFFFFFFFFFFFFFFFFFFFF:FFFFFFFFFFFFFF,,F
@FS10000125:27:BPA73017-1634:1:1101:9120:2270 2:N:0:6
ACTTACTTGAGCGTACTCGACGAAGTTGCGGGGGGGGGGGGGGGGGGG
+
FFFFFFFFFFFFFFFFFFFFFFFFFFFFFFFFFFFFFFFFFF,FFF,F
@FS10000125:27:BPA73017-1634:1:1101:9300:2270 2:N:0:6
ATGGGATTGAGCGTACTCGACGAAGTTGGAGGGGGGGGGGGGGGGGGA
+
FFFFFFFFFFFFFFFFFFFFFFFFFFFFFFFFFFFFFFFFFFFFFFF:
@FS10000125:27:BPA73017-1634:1:1101:9590:2270 2:N:0:6
TTTGCTTTGAGCGTACTCGACGAAGTTGCAAGGGGGGGGGGGGGGGGA
+
F,FFFFFFFFFFFFFFFFFFFFFFFFFFFFFFFFFFFFFFFFFFFF,F
@FS10000125:27:BPA73017-1634:1:1101:10910:2270 2:N:0:6
CTTTTTTTGAGCGTACTCGACGAAGTTTTCCGGGGGGGGGGGGGGGAA
+
F:FFF:FFFFFFFFFFFFFFFFFFFFFF,,,FFFFFFFFFFFFF:,,,
@FS10000125:27:BPA73017-1634:1:1101:11110:2270 2:N:0:6
ATTGTGTTGAGCGTACTCGACGAAGTTAACGCGGGGGGGGGGGGGGGG
+
FFFFFFFFFFFFFFFFFFFFFFFFFFFFFFFFFFFFFFFFFFFFF,FF
@FS10000125:27:BPA73017-1634:1:1101:11340:2270 2:N:0:6
ATAAACTTGAGCGTACTCGACGAAGTTCCAGGGGGGGGGGGGGGGGGA
+
F,,FFF::FFFFF:FFFFFFF:FFFFFF,F:FFF:F:FFF:,:,,F,:
@FS10000125:27:BPA73017-1634:1:1101:11460:2270 2:N:0:6
TGGGGGGGGGGGGGGGGGGGGGGGGGGGGGGGGGGGGGGGGGGGGGGG
+
,,FFFFFFFF:FFFFFFFFFFFFFFFFFFFFFFFFFFFFFFF::FFF,
@FS10000125:27:BPA73017-1634:1:1101:11900:2270 2:N:0:6
AGTAATTTGAGCGTACTCGACGAAGTTGCTGGGGGGGGGGGGGGGAAT
+
,:,FFFFFFFFFFFFFFFFFFFFFF:,FF:FFFFFFFFFFFFF,,FFF
@FS10000125:27:BPA73017-1634:1:1101:12870:2270 2:N:0:6
TTCCGGTTGAGCGTACTCGACGAAGTTTGGTGGGGGGGGGGGGGGGAA
+
,:FF:FFFF,:F:FFFFFFFF:FFFF:FFFFFFFFFFFFFFF,FF,FF
@FS10000125:27:BPA73017-1634:1:1101:14450:2270 2:N:0:6
ACATATTTGAGCGTACTCGACGAAGTTTCACGGGGGGGGGGGGGGGGA
+
FFFFFFFFFFFFFFFFFFFFFFFFFFFFFFFFFFFFFFFFFFFFFFFF
@FS10000125:27:BPA73017-1634:1:1101:14840:2270 2:N:0:6
CTACATTTGAGCGTACTCGACGAAGTTTACAGGGGGGGGGGGGGGGGA
+
F,FFFFFFFFFFFFFFFFFFFFFFFFFFFFFFFFFFFFFFFFFFF,,F
@FS10000125:27:BPA73017-1634:1:1101:15860:2270 2:N:0:6
TCCTTTTTGAGCGTACCCATCAAGTTTCCTCGGGCGGGGGGGGGGGAG
+
FF,FF,FFFFFFFFFF,,F::FF,,F,,,,,FFFFFFFFFFFFFFF,,
@FS10000125:27:BPA73017-1634:1:1101:2080:2280 2:N:0:6
TTGCCATTGAGCGTACTCGACGAAGTTGGGGGGGGGGGGGGGAGATCG
+
F:,:FFFFFFFFFFFFFFFFFFFFFFF:FFFFFFFFFFFFF::,:F,F
@FS10000125:27:BPA73017-1634:1:1101:3470:2280 2:N:0:6
TACCTTTTGAGCGTACTCGACGAAGTTACCAGGGGGGGGGGGGGGGGA
+
FFFFFFFFFFFFFFFFFFFFFFFFFFFFFFFFFFFFFFFFFFFFFFF,
@FS10000125:27:BPA73017-1634:1:1101:6770:2280 2:N:0:6
GTTCGGTTGAGCGTACTCGACGAAGTTAATAGGGGGGGGGGGGGGGAA
+
:FFFFFFFFFFFFFFFFFFFFFFFFFFFFFFFFFFFFFFFFFFFF,FF
@FS10000125:27:BPA73017-1634:1:1101:7560:2280 2:N:0:6
TTCGTTTTGAGCGTACTCGACGAAGTTACTTGGGGGGGGGGGGGGGAA
+
FFFFFFFFFFFFFFFFFFFFFFFFFFFFFFFFFFFFFFFFFFFFF,FF
@FS10000125:27:BPA73017-1634:1:1101:7930:2280 2:N:0:6
CTGTAATTGAGCGTACTCGACGAAGTTGGGGGGGGGGGGGGAAATTCG
+
FFFFFFFFFFFFFFFFFFFFFFFFFFFFFFFFFFFFFFFFF,FF,:FF
@FS10000125:27:BPA73017-1634:1:1101:8670:2280 2:N:0:6
TTAACATTGAGCGTACTCGACGAAGTTCATGGGGGGGGGGGGGGGGGA
+
FF,FFFFFFFFFFFFFFFFFFFFFFFFF:F:FFFFFFFFFFFFFF::,
@FS10000125:27:BPA73017-1634:1:1101:8930:2280 2:N:0:6
ATAGGCTTGAGCGTACTCGACGAAGTTCTGGGGGGGGGGGGGGGGGGG
+
FFFFFFFFFFFFFFFFFFFFFFFFFFFFFFFFFFFFFFFFFFFFFFFF
@FS10000125:27:BPA73017-1634:1:1101:9930:2280 2:N:0:6
TTAATTTTGAGCGTACTCGACGAAGTTCCGAGGGGGGGGGGGGGGGGG
+
,FFFFFFFFFFFFFFFFFFFFFFFFFFFFFFFFFFFFFFFFFFF,F,:
@FS10000125:27:BPA73017-1634:1:1101:11290:2280 2:N:0:6
CTACGGTTGAGCGTACTCGACGAAGTTAAGCGGGGGGGGGGGGGGGGG
+
F:FF,:FFFFFFFFFFFFFFFFFFFFFFF:FFFFFFFFFFFFFFF:,,
@FS10000125:27:BPA73017-1634:1:1101:11530:2280 2:N:0:6
TTGTTATTGAGCGTACTCGACGAAGTTGATGGGGGGGGGGGGGGGAAT
+
,,FFFFFFFFFFFFFFFFFFFFFFFFFFFFFFFFFFFFFFFFFF,F:,
@FS10000125:27:BPA73017-1634:1:1101:15280:2280 2:N:0:6
TATACCTTGAGCGTACTCGACGAAGTTGAATGGGGGGGGGGGGGGGGA
+
,:FFFFFFFFFFFFFFFFFFFFFFFFFFFFFFFFFFFFFFFFFFF:,F
@FS10000125:27:BPA73017-1634:1:1101:16210:2280 2:N:0:6
CTGCGGTTGAGCGTACTCGACGAAGTTGGCTGGGGGGGGGGGGGGGAA
+
FFFFFFFFF:FFFFFFFFFFFFFFFFFFFFFFFFFFFFFFFFFF:,F:
@FS10000125:27:BPA73017-1634:1:1101:1410:2290 2:N:0:6
AATAATTTGAGCGTACTCGACGAAGTTCAAAGGGGGGGGGGGGGGGGA
+
,,,:F:FFFFFFFFFFFFFFFFFFFFFFFFFFFFFFFFFFFFFFFF:F
@FS10000125:27:BPA73017-1634:1:1101:1500:2290 2:N:0:6
ATTCATTTGAGCGTACTCGACAAGTTTGTAGGGGGGGGGGGGGGGAGA
+
FFFFFFFFFFFFFFFFFFFFFFFFFFFFFFFFFFFFFFFFFFFFFF,,
@FS10000125:27:BPA73017-1634:1:1101:1950:2290 2:N:0:6
AATCTCTTGAGCGCGACGAAGTTGGGGGGGGGGGGGGGAAATCGGAAA
+
FFFFFFFFFFFFFFFFFFFFFFFFFFFFFFFFFFFFFFF,:F:,,:FF
@FS10000125:27:BPA73017-1634:1:1101:2090:2290 2:N:0:6
ACGATCTTGAGCGTACTCGACGAAGTCCCGCGGGGGGGGGGGGGGGGA
+
FFFFFFFFFFFFFFFFFFFFFFFFFF,FFFFFFFFFFFFFFFFFFF,F
@FS10000125:27:BPA73017-1634:1:1101:6760:2290 2:N:0:6
TCGTAATTGAGCGTACTCGACGAAGTTTGACGGGGGGGGGGGGGGGAA
+
,FFFFFFFFFFFFFFFFFFFFFFFFFFFFFFFFFFFFFFFFFFFF,FF
@FS10000125:27:BPA73017-1634:1:1101:6870:2290 2:N:0:6
TTTTATTTGAGCGTACTCGACGAAGTTGCAAGGGGGGGGGGGGGGGAA
+
,FFFFFFFFFFFFFFFFFFFFFFFFFFFFFFFFFFFFFFFFFFFF,FF
@FS10000125:27:BPA73017-1634:1:1101:8470:2290 2:N:0:6
TTGATCTTGAGCGTACTCGACGAAGTGGGGGGGGGGGGGGGAGTTCGA
+
F,FFFFFFFFFFFFFFFFFFFFFFFFFFFFFFFFFFFFFF:F,,F:,:
@FS10000125:27:BPA73017-1634:1:1101:8740:2290 2:N:0:6
CCTCTCTTGAGCGTACTCGACGAAGTTCTCGGGGGGGGGGGGGGGGAA
+
FFFFFFFFFFFFFFFFFFFFFFFFFFFFFFFFFFFFFFFFFFFFF,FF
@FS10000125:27:BPA73017-1634:1:1101:9080:2290 2:N:0:6
ACTTACTTGAGCGTACTCGACGAAGTTGCGGGGGGGGGGGGGGGGGGG
+
FFFFFFFFFFFFFFFFFFFFFFFFFFFFFFFFFFFFFFFFFF:F:F,,
@FS10000125:27:BPA73017-1634:1:1101:10410:2290 2:N:0:6
ACACATTTGAGCGTACTCGACGAAGTTCAGTGGGGGGGGGGGGGGGAA
+
FFFFFFFFFFFFFFFFFFFFFFFFFFFFFFFFFFFFFFFFFFFFF,F:
@FS10000125:27:BPA73017-1634:1:1101:10830:2290 2:N:0:6
TCTACATTGAGCGTACTCGACGAAGATGCATGGGGGGGGGGGGGGGGG
+
FFFFFFFFFFFFFFFFFFFFFFFFFFFFFFFFFFFFFFFFFFFF:,,:
@FS10000125:27:BPA73017-1634:1:1101:11490:2290 2:N:0:6
CTGGTCTTGAGCGTACTCGACGAAGTTCTTTGGGGGGGGAGGGGGGGG
+
F,FFFFFFFFFFFFFFFFFFFFFFFFFFFFFFFFFFFFFFFFFF:,FF
@FS10000125:27:BPA73017-1634:1:1101:11550:2290 2:N:0:6
TTTAACTTGAGCGTACTCGACGAAGTTAGACGGGGGGGGGGGGGGAAA
+
,,FFFFFFFFFFFFFFFFFFFFFFFFFFFFFFFFFFFFFFFFFF:FF,
@FS10000125:27:BPA73017-1634:1:1101:13680:2290 2:N:0:6
TTTGATTTGAGCGTACTCGACGAAGTTCAAGGGGGGGGGGGGGGGGAA
+
FFFFFFFFFFFFFFFFFFFFFFFFFFFFFFFFFFFFFFFFFFFFFFFF
@FS10000125:27:BPA73017-1634:1:1101:14230:2290 2:N:0:6
TAGTGTTTGAGCGTACTCGACGAAGTTAACAGGGGGGGGGGGGGGGAA
+
F:FFFFFFFFFFFFFFFFFFFFFFFFFFFFFFFFFFFFFFFFFFFFFF
@FS10000125:27:BPA73017-1634:1:1101:14660:2290 2:N:0:6
TTGGGATTGAGCGTACTCGACGAAGTTTCAAGGGGGGGGGGGGGGGGG
+
FFFFFFFFFFFFFFFFFFFFFFFFFFFFFFFFFFFFFFFFFFFFFFFF
@FS10000125:27:BPA73017-1634:1:1101:14900:2290 2:N:0:6
CGCGAATTGAGCGTACTCGACGAAGTTAGAAGGGGGGGGGGGGGGGAA
+
F,FFFFFFFFFFFFFFFFFFFFFFFFFFFFFFFFFFFFFFFFFFFF,,
@FS10000125:27:BPA73017-1634:1:1101:15780:2290 2:N:0:6
CTCATCTTGAGCGTACTCGACGAAGTTAGTGGGGGGGGGGGGGGGGAA
+
F,FFFFFFFFFFFFFFFFFFFFFFFFFFFFFFFFFFFFFFFFFFFF,:
@FS10000125:27:BPA73017-1634:1:1101:1380:2300 2:N:0:6
CTCGGTTTGAGCGTACTCGACGAAGTTTAAAGGGGGGGGGGGGGGGAA
+
FFFFFFFFFFFFFFFFFFFFFFFFFFFFFFFFFFFFFFFFFFFFFF:F
@FS10000125:27:BPA73017-1634:1:1101:2410:2300 2:N:0:6
TCACCTTTGAGCGTACTCGACGAAGTTCCATGGGGGGGGGGGGGGGAA
+
,FFFFFFFFFFFFFFFFFFFFFFFFFFFFFFFFFFFFFFFFFFF,:F,
@FS10000125:27:BPA73017-1634:1:1101:3310:2300 2:N:0:6
AAACCATTGAGCGTACTCGACGAAGTTCTGGGGGGGGGGGGGGGGAAT
+
FFFFFFFFFFFFFFFFFFFFFFFFFFFFFFFFFFFFFFFFFFFF,FF,
@FS10000125:27:BPA73017-1634:1:1101:3800:2300 2:N:0:6
TTCGAATTGAGCGTACTCGACGAAGTTAGCGGGGGGGGGGGGGGGAAA
+
,FFFFFFFFFFFFFFFFFFFFFFFFFFFFFFFFFFFFFFFFFFF:F,,
@FS10000125:27:BPA73017-1634:1:1101:4420:2300 2:N:0:6
GCGGGATTGAGCGTACCGACGAAGTTGTTAGGGGGGGGGGGGGGGGGA
+
:FFFFFFFFFFFFFFFFFFFFFFFFFFFFFFFFFFFFFFFFFFF:FFF
@FS10000125:27:BPA73017-1634:1:1101:4660:2300 2:N:0:6
ATGAAGTTGAGCGTACTCGACGAAGTTGGCCGGGGGGGGGGGGGGGAA
+
FFFFFFFFFFFFFFFFFFFFFFFFFFFFFFFFFFFFFFFFFFFFF,,F
@FS10000125:27:BPA73017-1634:1:1101:5250:2300 2:N:0:6
CTTGATTTGAGCGTACTCGACGAAGTTGATAGGGGGGGGGGGGGGGGG
+
FFFFFFFFFFFFFFFFFFFFFFFFFFFFFFFFFFFFFFFFFFFF:FFF
@FS10000125:27:BPA73017-1634:1:1101:6770:2300 2:N:0:6
TTGTTATTGAGCGTACTCGACGAAGTTCCGAGGGGGGGGGGGGGGGAA
+
F,FFFFFFFFFFFFFFFFFFFFFFFFFFFFFFFFFFFFFFFFFFFFFF
@FS10000125:27:BPA73017-1634:1:1101:8070:2300 2:N:0:6
TCAATCTTGAGCGTACTCGACGAAGTGGGGGGGGGGGGGGGGAAAGTC
+
FFFFFFFFFFFFFFFFFFFFFFFFFFFFFFFFFFFFFFFFFF,FF,F,
@FS10000125:27:BPA73017-1634:1:1101:10090:2300 2:N:0:6
TCGCGCTTGAGCGTACTCGACGAGGTTAGTTGGGGGGGGGGGGGGGAA
+
,FFFFFFFFFFFFFFFFFFFFFFFFFFFFFFFFFFFFFFFFFFFF,FF
@FS10000125:27:BPA73017-1634:1:1101:10390:2300 2:N:0:6
TATTATTTGAGCGTACTCGACGAAGTTCAACGGGGGGGGGGGGGGGGA
+
FFFFFFFFFFFFFFFFFFFFFFFFFFFFFFFFFFFFFFFFFFFFFF,F
@FS10000125:27:BPA73017-1634:1:1101:10660:2300 2:N:0:6
CAATCATTGAGCGTACTCGACGAAGTTGCTGGGGGGGGGGGGGGGGAA
+
FFFFFFFFFFFFFFFFFFFFFFFFFFFFFFFFFFFFFFFFFFFFFFFF
@FS10000125:27:BPA73017-1634:1:1101:15710:2300 2:N:0:6
TAAGGATTGAGCGTACTCGACGAAGTTAGAAGGGGGGGGGGGGGGGGG
+
FFFFFFFFFFFFFFFFFFFFFFFFFFFFFFFFFFFFFFFFFFFFF,FF
@FS10000125:27:BPA73017-1634:1:1101:1640:2310 2:N:0:6
ATCGCATTGAGCGTACTCGACGAAGTTGGCTGGGGGGGGGGGGGGGGA
+
FFFFFFFFFFFFFFFFFFFFFFFFFFFFFFFFFFFFFFFFFFFFFFFF
@FS10000125:27:BPA73017-1634:1:1101:4660:2310 2:N:0:6
TCTTGATTGAGCGTACTCGACGAAGTTGACGGGGGGGGGGGGGGGAAA
+
FFFFFFFFFFFFFFFFFFFFFFFFFFFFFFFFFFFFFFFFFFFF:F,,
@FS10000125:27:BPA73017-1634:1:1101:5230:2310 2:N:0:6
ATATCATTGAGCGTACTCGACGAAGTTCAAGGGGGGGGGGGGGAGGGG
+
:FFFFFFFFFFFFFFFFFFFFFFFFFFFFFFFFFFFFFFFFFF:,,,F
@FS10000125:27:BPA73017-1634:1:1101:5550:2310 2:N:0:6
ATAACTTTGAGCGTACTCGACGAAGTTCAACGGGGGGGGGGGGGGGAA
+
FFFFFFFFFFFFFFFFFFFFFFFFFFFFFFFFFFFFFFFFFFFFF:FF
@FS10000125:27:BPA73017-1634:1:1101:5620:2310 2:N:0:6
TGGACATTGAGCGTACTCGACGAAGTTCACAGGGGGGGGGGGGGGGGG
+
FF,FFFFFFFFFFFFFFFFFFFFFFFFFFFFFFFFFFFFFFF,F,F:F
@FS10000125:27:BPA73017-1634:1:1101:6080:2310 2:N:0:6
ACTCTATTGAGCGTACTCGACGAAGTTTGGTGGGGGGGGGGGGGGGGG
+
FFFFFFFFFFFFFFFFFFFFFFFFFFFFFFFFFFFFFFFFFFFFFFF,
@FS10000125:27:BPA73017-1634:1:1101:6390:2310 2:N:0:6
TCAAAATTGAGCGTACTCGACGAAGTTGGCAGGGGGGGGGGGGGGGAA
+
FFFFFFFFFFFFFFFFFFFFFFFFFFFFFFFFFFFFFFFFFFFFFFFF
@FS10000125:27:BPA73017-1634:1:1101:7190:2310 2:N:0:6
CTTATGTTGAGCGTACTCGACGAAGTTCAAAGGGGGGGGGGGGGGGAA
+
F,FFFFFFFFFFFFFFFFFFFFFFFFFFFFFFFFFFFFFFFFFFF,FF
@FS10000125:27:BPA73017-1634:1:1101:7320:2310 2:N:0:6
CTTAATTTGAGCGTACTCGACGAAGTTTCAAGGGGGGGGGGGGGGGAA
+
F,FFFFFFFFFFFFFFFFFFFFFFFFFFFFFFFFFFFFFFFFFFF,F:
@FS10000125:27:BPA73017-1634:1:1101:7850:2310 2:N:0:6
CCCTTCTTGAGCGTACTCGACGAAGTTTTATCGGGGGGGGGGGGGGGG
+
F,,,:,FFFFFFFFFFFFFFFFFFFFFFF,::FFFFFFFFFF,F,,,F
@FS10000125:27:BPA73017-1634:1:1101:8120:2310 2:N:0:6
CTACTATTGAGCGTACTCGACGAAGTTACTAGGGGGGGGGGGGGGGGG
+
FFFFFFFFFFFFFFFFFFFFFFFFFFFFFFFFFFFFFFFFFFFFFFF,
@FS10000125:27:BPA73017-1634:1:1101:8160:2310 2:N:0:6
TTTTACTTGAGCGTACTCGACGAAGTTTATGGGGGGGGGGGGGGGGGA
+
FFFFFFFFFFFFFFFFFFFFFFFFFFFFFFFFFFFFFFFFFFFFFF:F
@FS10000125:27:BPA73017-1634:1:1101:10970:2310 2:N:0:6
CTTTTTTTGAGCGTACTCGACGAAGTTTACCGGGGGGGGGGGGGGGAA
+
FFFFFFFFFFFFFFFFFFFFFFFFFFFFFFFFFFFFFFFFFFFFF,FF
@FS10000125:27:BPA73017-1634:1:1101:12200:2310 2:N:0:6
TAATTATTGAGCGTACTCGACGAAGTTATCAGGGGGGGGGGGGGGGGA
+
,:FFFFFFFFFFFFFFFFFFFFFFFFFFFFFFFFFFFFFFFFFFFF:F
@FS10000125:27:BPA73017-1634:1:1101:12640:2310 2:N:0:6
TTCTTGTTGAGCGTACTCGACGAAGTTCCATGGGGGGGGGGGGGGGGA
+
,FFFFFFFFFFFFFFFFFFFFFFFFFFFFFFFFFFFFFFFFFFFFFFF
@FS10000125:27:BPA73017-1634:1:1101:14460:2310 2:N:0:6
CAGCACTTGAGCGTACTCGACGAAGTTAGCCGGGGGGGGGGGGGGGGA
+
:,,F,FFFF:FFFFFFFFFFFFFFFFFF,F:FFFFFFFFFFFFF:,,F
@FS10000125:27:BPA73017-1634:1:1101:14610:2310 2:N:0:6
AAAGGCTTGAGCGTACTCGACGAAGTTCTATGGGGGGGGGGGGGGGGG
+
F,FFFFFFFFFFFFFFFFFFFFFFFFFFFFFFFFFFFFFFFFFFFFF:
@FS10000125:27:BPA73017-1634:1:1101:16200:2310 2:N:0:6
TCGTTATTGAGCGTACTCGACGAAGTTTAAGGGGGGGGGGGGGGGAGA
+
,FFFFFFFFFFFFFFFFFFFFFFFFFFFFFFFFFFFFFFFFFFF:F:,
@FS10000125:27:BPA73017-1634:1:1101:1410:2320 2:N:0:6
TATTTCTTGAGCGTACTCGACGAAGTTCGAAGGGGGGGGGGGGGGGGA
+
FFFFFFFFFFFFFFFFFFFFFFFFFFFFFFFFFFFFFFFFFFFFFF,F
@FS10000125:27:BPA73017-1634:1:1101:2200:2320 2:N:0:6
CTTGACTTGAGCGTACTGGACGAAGTTTTGTGGGGGGGGGGGAAGTCG
+
,FFFFFFFFFFFFFFFF,FFFFFFFF,:FF:FFFFFFFFFF,::,,,F
@FS10000125:27:BPA73017-1634:1:1101:2470:2320 2:N:0:6
CACTCGTTGAGCGTACTCGACGAAGTTGTGGGGGGGGGGGGGGGGAAA
+
FFFFFFFFFFFFFFFFFFFFFFFFFFFFFFFFFFFFFFFFFFFF,:,,
@FS10000125:27:BPA73017-1634:1:1101:3200:2320 2:N:0:6
TATTTTTTGAGCGTACTCGACGAAGTTAAATGGGGGGGGGGGGGGGAA
+
FFFFFFFFFFFFFFFFFFFFFFFFFFFFFFFFFFFFFFFFFF:F,,,,
@FS10000125:27:BPA73017-1634:1:1101:3650:2320 2:N:0:6
TAGATTTTGAGCGTACTCGACGAAGTTGGGAGGGGGGGGGGGGGGAAA
+
FFFFFFFFFFFFFFFFFFFFFFFFFFFFFFFFFFFFFFFFFFFF,:F,
@FS10000125:27:BPA73017-1634:1:1101:3850:2320 2:N:0:6
ACCATTTTGAGCGTACTCGACGAAGGGGGGGGGGGGGGGAGATCGGAA
+
FFFFFFFFFFFFFFFFFFFFFFFFFFFFFFFFFFFFFFFF,:F:,,::
@FS10000125:27:BPA73017-1634:1:1101:3910:2320 2:N:0:6
CATTCTTTGAGCGTACTCGACGAAGTTCTAAGGGGGGGGGGGGGGGAA
+
FFFFFFFFFFFFFFFFFFFFFFFFFFFFFFFFFFFFFFFFFFFF:,,F
@FS10000125:27:BPA73017-1634:1:1101:4020:2320 2:N:0:6
ATCTGATTGAGCGTACTCGACGAAGTTGCAAGGGGGGGGGGGGGGGGA
+
FFFFFFFFFFFFFFFFFFFFFFFFFFFFFFFFFFFFFFFFFFFFFFFF
@FS10000125:27:BPA73017-1634:1:1101:5710:2320 2:N:0:6
TTAGTATTGAGCGTACTCGACGAAGTTACTGGGGGGGGGGGGGGGAAT
+
F,FFFFFFFFFFFFFFFFFFFFFFFFFFFFFFFFFFFFFFFFFF,F:,
@FS10000125:27:BPA73017-1634:1:1101:6480:2320 2:N:0:6
AAATTTTTGAGCGTACTCGACGAAGTTCCTGGGGGGGGGGGGGGGAAA
+
FFFFFFFFFFFFFFFFFFFFFFFFFFFFFFFFFFFFFFFFFFFFFFF,
@FS10000125:27:BPA73017-1634:1:1101:7380:2320 2:N:0:6
TTCCTTTTGAGCGTACTCGACGAAGTTCTTAGGGGGGGGGGGGGGGGG
+
FFFFFFFFFFFFFFFFFFFFFFFFFFFFFFFFFFFFFFFFFFFFFFF:
@FS10000125:27:BPA73017-1634:1:1101:8130:2320 2:N:0:6
TAAAAATTGAGCGTACTCGACGAAGTTGGTGGGGGGGGGGGGGGGAAA
+
FFFFFFFFFFFFFFFFFFFFFFFFFFFFFFFFFFFFFFFFFFF::FF,
@FS10000125:27:BPA73017-1634:1:1101:11280:2320 2:N:0:6
TTTCACTTGAGCGTACTCGACGAAGTTCTGGGGGGGGGGGGGGGAAAT
+
,FFFFFFFFFFFFFFFFFFFFFFFFFFFFFFFFFFFFFFFFFF:,F,:
@FS10000125:27:BPA73017-1634:1:1101:11590:2320 2:N:0:6
TTTAACTTGAGCGTACTCGACGAAGTTAGACGGGGGGGGGGGGGGGAA
+
,,FFFFFFFFFFFFFFFFFFFFFFFFFFFFFFFFFFFFFFFFFFF::F
@FS10000125:27:BPA73017-1634:1:1101:11950:2320 2:N:0:6
ATCGTGTTGAGCGTACTCGACGAAGTTCTTTGGGGGGGGGGGGGGGGA
+
F,FFFFFFFFFFFFFFFFFFFFFFFFFFFFFFFFFFFFFFFFFF:FF,
@FS10000125:27:BPA73017-1634:1:1101:13290:2320 2:N:0:6
ATGGCCTTGAGCGTACTCGACGAAGTTTGATGGGGGGGGGGGGGGGAA
+
FFFFFFFFFFFFFFFFFFFFFFFFFFFFFFFFFFFFFFFFFFFF,:F,
@FS10000125:27:BPA73017-1634:1:1101:14470:2320 2:N:0:6
TAATATTTGAGCGTACTCGACGAAGTTGCGTGGGGGGGGGGGGGGGAA
+
FFFFFFFFFFFFFFFFFFFFFFFFFFFFFFFFFFFFFFFFFFFF:,FF
@FS10000125:27:BPA73017-1634:1:1101:14630:2320 2:N:0:6
ACGTTGTTGAGCGTACTCGACGAAGTTGCAAGGGGGGGGGGGGGGGGA
+
:F:FFFFFFFFFFFFFFFFFFFFFFFFFFFFFFFFFFFFFFFF::,,F
@FS10000125:27:BPA73017-1634:1:1101:16390:2320 2:N:0:6
ACACAATTGAGCGTACTCGACGAAGTTTGCAGGGGGGGGGGGGGGGAA
+
FFFFFFFFFFFFFFFFFFFFFFFFFFFFFFFFFFFFFFFFFFFF:,F:
@FS10000125:27:BPA73017-1634:1:1101:5140:2330 2:N:0:6
TCAGGTTTGAGCGTACTCGACGAAGTTTCAGGGGGGGGGGGGGGGGGG
+
,FFFFFFFFFFFFFFFFFFFFFFFFFFFFFFFFFFFFFFFFFFFFFF,
@FS10000125:27:BPA73017-1634:1:1101:5300:2330 2:N:0:6
TGATAGTTGAGCGTACTCGACGAAGTTGGTTGGGGGGGGGGGGGGGGG
+
,,:F:FFFFFFFFFFFFFFFFFFFFFFFFFFFFFFFFFFFFFFFFF:,
@FS10000125:27:BPA73017-1634:1:1101:5620:2330 2:N:0:6
AATCAGTTGAGCGTACTCGACGAAGTTTCACGGGGGGGGGGGGGGGAA
+
FFFFFFFFFFFFFFFFFFFFFFFFFFFFFFFFFFFFFFFFFFFFFFFF
@FS10000125:27:BPA73017-1634:1:1101:6230:2330 2:N:0:6
TTAGTATTGAGCGTACTCGACGAAGTTACATGGGGGGGGGGGGGGGGG
+
FFFFFFFFFFFFFFFFFFFFFFFFFFFFFFFFFFFFFFFFFFFFFFF:
@FS10000125:27:BPA73017-1634:1:1101:9860:2330 2:N:0:6
ATAGACTTGAGCGTACTCGACGAAGTTCCTGGGGGGGGGGGGGGGGGG
+
:FFFFFFFFFFFFFFFFFFFFFFFFFFFFFFFFFFFFFFFFFFFFFFF
@FS10000125:27:BPA73017-1634:1:1101:10040:2330 2:N:0:6
TTAATCTTGAGCGTACTCGACGAAGTTGTGGGGGGGGGGGGGGGGGAA
+
,,FFFFFFFFFFFFFFFFFFFFFFFFFFFFFFFFFFFFFFFFFFF,:F
@FS10000125:27:BPA73017-1634:1:1101:11010:2330 2:N:0:6
GTTCCCTTGAGCGTACTCGACGAAGTTAGCTGGGGGGGGGGGGGGGAA
+
:FFFFFFFFFFFFFFFFFFFFFFFFFFFFFFFFFFFFFFFFFFFF:,,
@FS10000125:27:BPA73017-1634:1:1101:11910:2330 2:N:0:6
TTGATTTTGAGCGTACTCGACGAAGTTGGCGGGGGGGGGGGGGGGAAT
+
,FFFFFFFFFFFFFFFFFFFFFFFFFFFFFFFFFFFFFFFFFFF,FF,
@FS10000125:27:BPA73017-1634:1:1101:12590:2330 2:N:0:6
TCCTTTTTGAGCGTACTCGACGAAGTTCCATGGGGGGGGGGGGGGGGA
+
F,FFF,FFFFFF:FFFFF:FFFFF:F:FFFFFFFFFFFFFFFFFFFFF
@FS10000125:27:BPA73017-1634:1:1101:12850:2330 2:N:0:6
TCTGGATTGAGCGTACTCGACGAAGTTGCAGGGGGGGGGGGGGGAAAT
+
,FFFFFFFFFFFFFFFFFFFFFFFFFFFFFFFFFFFFFFFFFFF:F::
@FS10000125:27:BPA73017-1634:1:1101:13740:2330 2:N:0:6
AAGAAATTGAGCGTACTCGACGAAGGGGGGGGGGGGGGGAAATCCGAA
+
FFFFFFFFFFFFFFFFFFFFFFFFFFFFFFFFFFFFFFF,,F:,,,F,
@FS10000125:27:BPA73017-1634:1:1101:15050:2330 2:N:0:6
TTCGATTTGAGCGTACTCGACGAAGTTAATGGGGGGGGGGGGGGGAAT
+
FFFFFFFFFFFFFFFFFFFFFFFFFFFFFFFFFFFFFFFFFFFF,F,,
@FS10000125:27:BPA73017-1634:1:1101:15620:2330 2:N:0:6
CTGCGATTGAGCGTACTCGAACGAAGTTTGCCGGGGGGGGGGGGGGGG
+
FFFFFFFFFFFFFFFFFFFFFFFFFFFFFFFFFFFFFFFFFFFFFFF,
@FS10000125:27:BPA73017-1634:1:1101:1850:2340 2:N:0:6
ATTCATTTGAGCGTACTCGACGAAGTTCCGGGGAGGGGGGGGGGGGGG
+
FFFFFFFFFFFFFFFFFFFFFFFFFFFFFFFFFFFFFFFFFFF:F,,,
@FS10000125:27:BPA73017-1634:1:1101:1920:2340 2:N:0:6
ATTATATTGAGCGTACTCGACGAAGTTGATGGGGGGGGGGGGGGGAAA
+
:FFFFFFFFFFFFFFFFFFFFFFFFFFFFFFFFFFFFFFFFFFF:F,,
@FS10000125:27:BPA73017-1634:1:1101:2230:2340 2:N:0:6
TCATAATTGAGCGTACTCGACGAAGTTTCCGAGGGGGGGGGGGGGGGA
+
FFFFFFFFFFFFFFFFFFFFFFFFFFFFFFFFFFFFFFFFFFFFFF,F
@FS10000125:27:BPA73017-1634:1:1101:3280:2340 2:N:0:6
TACAGATTGAGCGTACTCGACGAAGTTAAGCGGGGGGGGGGGGGGGAA
+
FFFF:FFFFFFFFFFFFFFFFFFFFFFFFFFFFFFFFFFFFFFFF:FF
@FS10000125:27:BPA73017-1634:1:1101:3680:2340 2:N:0:6
TTATTATTGAGCGTACTCGACGAAGTTGCCTGGGGGGGGGGGGGGGGG
+
F,FFFFFFFFFFFFFFFFFFFFFFFFFFFFFFFFFFFFFFFFFFFF,F
@FS10000125:27:BPA73017-1634:1:1101:3690:2340 2:N:0:6
ATTGTGTTGAGCGTACTCGACGAAGTTACTGGGGGGGGGGGGGGGAAA
+
FFFFFFFFFFFFFFFFFFFFFFFFFFFFFFFFFFFFFFFFFFFF,FF,
@FS10000125:27:BPA73017-1634:1:1101:4440:2340 2:N:0:6
CTATTATTGAGCGTACTCGACGAAGTTGCTGGGGGGGGGGGGGGGAGA
+
FFFFFFFFFFFFFFFFFFFFFFFFFFFFFFFFFFFFFFFFFFFFF,,:
@FS10000125:27:BPA73017-1634:1:1101:4530:2340 2:N:0:6
TTTAATTTGAGCGTACTCGACGAAGTTCTGCGGGGGGGGGGGGGGGAA
+
,FFFFFFFFFFFFFFFFFFFFFFFFFFFFFFFFFFFFFFFFFFFF,FF
@FS10000125:27:BPA73017-1634:1:1101:5230:2340 2:N:0:6
ATACGATTGAGCGTACTCGACGAAGTTGGCAGGGGGGGGGGGGGGGGG
+
FFFFFFFFFFFFFFFFFFFFFFFFFFFFFFFFFFFFFFFFFFFFFF,F
@FS10000125:27:BPA73017-1634:1:1101:5280:2340 2:N:0:6
AAAGGTTTGAGCGTACTCGACGAAGTAGGGGGGGGGGGGGGGGAAATT
+
FFFFFFFFFFFFFFFFFFFFFFFFFFFFFFFFFFFFFFFFFFFFFF,,
@FS10000125:27:BPA73017-1634:1:1101:6170:2340 2:N:0:6
GCTCAATTGAGCGTACTCGACGAAGTTGTGCGGGGGGGGGGGGGGGGA
+
,FFFFFFFFFFFFFFFFFFFFFFFFFFFFFFFFFFFFFFFFF:FFFF,
@FS10000125:27:BPA73017-1634:1:1101:6630:2340 2:N:0:6
TATTAATTGAGCGTACTCGACGAAGTTCAGCCGGGGGGGGGGAAGGTG
+
F,FF:FFFFFFFFFFFFFFFFFFFFFF,,F,,FFFFFFFFFF,,,,,:
@FS10000125:27:BPA73017-1634:1:1101:8890:2340 2:N:0:6
ATAACCTTGAGCGTACTCGACGAAGGGGGGGGGGGGGGGAGATTTGAA
+
FFFFFFFFFFFFFFFFFFFFFFFFFFFFFFFFFFFFFFF,,:,,,,::
@FS10000125:27:BPA73017-1634:1:1101:9920:2340 2:N:0:6
CATCGTTTGAGCGTACTCGACGAAGTTGTTAAGGGGGGGGGGGGGGGA
+
FFFFFFFFFFFFFFFFFFFFFFFFFFFFFFFFFFFFFFFFFFFFFFF,
@FS10000125:27:BPA73017-1634:1:1101:11050:2340 2:N:0:6
TGACGTTTGAGCGTACTCGACGAAATTCACAGGGGGGGGGGGGGGGGA
+
::FFFFFFFFFFFFFFFFFFFFFFFFFFFFFFFFFFFFFFFFFFF,,:
@FS10000125:27:BPA73017-1634:1:1101:11580:2340 2:N:0:6
TAGGAATTGAGCGTACTCGACGAAGTTATCCGGGGGGGGGGGGGGGAA
+
FFFFFFFFFFFFFFFFFFFFFFFFFFFFFFFFFFFFFFFFFFFFF:FF
@FS10000125:27:BPA73017-1634:1:1101:12440:2340 2:N:0:6
TTTGATTTGAGCGTACTCGACGAAGTTGGGGGGGGGGGGGGGGAATTT
+
FFFFFFFFFFFFFFFFFFFFFFFFFFFFFFFFFFFFFFFFF:,FF:F,
@FS10000125:27:BPA73017-1634:1:1101:12710:2340 2:N:0:6
ACAAGCTTGAGCGTACTCGACGAAGTTGGTGGGGGGGGGGGGGGGAAT
+
,FFFFFFFFFFFFFFFFFFFFFFFFFFFFFFFFFFFFFFFFFFF,F:F
@FS10000125:27:BPA73017-1634:1:1101:13350:2340 2:N:0:6
CTATCATTGAGCGTACTCGACGAAGTTGTGGGGGGGGGGGGGGGGGGA
+
F:FFFFFFFFFFFFFFFFFFFFFFFFFFFFFFFFFFFFFFFFFF,,,:
@FS10000125:27:BPA73017-1634:1:1101:15610:2340 2:N:0:6
TTCATATTGAGCGTACTCGACGAAGTTTGTAGGGGGGGGGGGGGGGAA
+
FFFFFFFFFFFFFFFFFFFFFFFFFFFFFFFFFFFFFFFFFFFFF:FF
@FS10000125:27:BPA73017-1634:1:1101:15620:2340 2:N:0:6
TCCGAATTGAGCGTACTCGACGAAGTTAAAGGGGGGGGGGGGGGGGGA
+
,FFFFFFFFFFFFFFFFFFFFFFFFFFFFFFFFFFFFFFFFFFFFFF:
@FS10000125:27:BPA73017-1634:1:1101:1840:2350 2:N:0:6
CTTCTTTTGAGCGTACTCGACGAAGTTGCTAGGGGGCGGGGGGGGGGG
+
FFFFFFFFFFFFFFFFFFFFFFFFFFFFFFFFFFFFFFFFFFFFF:,F
@FS10000125:27:BPA73017-1634:1:1101:2150:2350 2:N:0:6
TCCATTTTGAGCGTACTCGAAAGTTAAACGGGGGGGGGGGGGGGAAAT
+
FFFFFFFFFFFFFFFFFFFFFFFFFFFFFFFFFFFFFFFFFFF,FFF:
@FS10000125:27:BPA73017-1634:1:1101:2450:2350 2:N:0:6
AATTATTTGAGCGTACTCGACGAAGTTCTACGGGGGGGGGGGGGGGAA
+
FFFFFFFFFFFFFFFFFFFFFFFFFFFFFFFFFFFFFFFFFFFFF,FF
@FS10000125:27:BPA73017-1634:1:1101:3660:2350 2:N:0:6
GACTCTTTGAGCGTACTCGACGAAGTTATCCGGGGGGGGGGGGGGGGA
+
F,FFFFFFFFFFFFFFFFFFFFFFFFFFFFFFFFFFFFFFFFFFFFFF
@FS10000125:27:BPA73017-1634:1:1101:4630:2350 2:N:0:6
TTTCCCTTGAGCGTACTCGACGAAGTTTGCCGGGGGGGGGGGGGGGAA
+
FFF:,:FFFFFFFFFFFFFFFFFFFFF,F:F,FFFFFFFFFFFFF,,F
@FS10000125:27:BPA73017-1634:1:1101:4790:2350 2:N:0:6
CTTTGATTGAGCGTACTCGACGAAGTTGCACGGGGGGGGGGGGGGGGA
+
FFFF,FFFFFFFFFFFFFFFFFFFFFFFFFFFFFFFFFFFFFFF::,F
@FS10000125:27:BPA73017-1634:1:1101:5160:2350 2:N:0:6
TGATATTTGAGCGTACTCGACGAAGTTCAGAGGGGGGGGGGGGGGGAA
+
,FFFFFFFFFFFFFFFFFFFFFFFFFFFFFFFFFFFFFFFFFFFFFFF
@FS10000125:27:BPA73017-1634:1:1101:5370:2350 2:N:0:6
ATACAATTGAGCGTACTCGACGAAGTTTCGAGGGGGGGGGGGGGGGAA
+
FFFFFFFFFFFFFFFFFFFFFFFFFFFFFFFFFFFFFFFFFFFFFF:F
@FS10000125:27:BPA73017-1634:1:1101:5490:2350 2:N:0:6
GTCTACTTGAGCGTACTCGACGAAGTTGCCGGGGGGGGGGGGGGGAAA
+
F,FFFFFFFFFFFFFFFFFFFFFFFFFFFFFFFFFFFFFFFFFFFFF,
@FS10000125:27:BPA73017-1634:1:1101:5670:2350 2:N:0:6
TTGAATTTGAGCGTACTCGACGAAGTTACATGGGGGGGGGGGGGGGGA
+
,FFFFFFFFFFFFFFFFFFFFFFFFFFFFFFFFFFFFFFFFFF::,,F
@FS10000125:27:BPA73017-1634:1:1101:6650:2350 2:N:0:6
TTGTCATTGAGCGTACTCGACGAAGTTGATTGGGGGGGGGGGGGGGGA
+
FFFFFFFFFFFFFFFFFFFFFFFFFFFFFFFFFFFFFFFFFFFFFFF,
@FS10000125:27:BPA73017-1634:1:1101:6810:2350 2:N:0:6
TTTGCCTTGAGCGTACTCGACGAAGTTTACAGGGGGGGGGGGGGGGGG
+
FFFFFFFFFFFFFFFFFFFFFFFFFFFFFFFFFFFFFFFFF:F:F,FF
@FS10000125:27:BPA73017-1634:1:1101:7130:2350 2:N:0:6
TTCATTTTGAGCGTACTCGACGAAGTTGGCAGGGGGGGGGGGGGGGAA
+
FFFFFFFFFFFFFFFFFFFFFFFFFFFFFFFFFFFFFFFFFFF:F,FF
@FS10000125:27:BPA73017-1634:1:1101:8070:2350 2:N:0:6
ATGGATTTGAGCGTACTCGACGAAGTTATTCGGGGGGGGGGGGGGGAA
+
FFFFFFFFFFFFFFFFFFFFFFFFFFFFFFFFFFFFFFFFFFFFF,FF
@FS10000125:27:BPA73017-1634:1:1101:8120:2350 2:N:0:6
TATTCTTTGAGCGTACTCGACGAAGTTATGGGGGGGGGGGGGGGGGGA
+
F,:FFFFFFFFFFFFFFFFFFFFFFFFFFFFFFFFFFFFFFFF:F:,:
@FS10000125:27:BPA73017-1634:1:1101:8800:2350 2:N:0:6
TAGTATTTGAGCGTACTCGACGAAGTTACGGGGGGGGGGGGGGGAGAT
+
FFFFFFFFFFFFFFFFFFFFFFFFFFFFFFFFFFFFFFFFFFF,F,,F
@FS10000125:27:BPA73017-1634:1:1101:8810:2350 2:N:0:6
CACTCGTTGAGCGTACTCGACGAAGTTAGCCGGGGGGGGGGGGGGGAA
+
FFFFFFFFFFFFFFFFFFFFFFFFFFFFFFFFFFFFFFFFFFFFFF,F
@FS10000125:27:BPA73017-1634:1:1101:9330:2350 2:N:0:6
TTGAATTTGAGCGTACTCGACGAAAGTTATGTGGGGGGGGGGGGGGGA
+
F,FFFFFFFFFFFFFFFFFFFFFFFFFFFFFFFFFFFFFFFFFFFFFF
@FS10000125:27:BPA73017-1634:1:1101:9500:2350 2:N:0:6
ACAATTTTGAGCGTACTCGACGAAGTTGTGGGGGGGGGGGGGGGGGGA
+
,F,,FFFFFFFFFFFFFFFFFFFFF,:F:FFFFFFFFFFFFF,,,,,,
@FS10000125:27:BPA73017-1634:1:1101:12640:2350 2:N:0:6
ATGTGGTTGAGCGTACTCGACGAAGTTTAAAGGGGGGGGGGGGGGGAA
+
F,FFFFFFFFFFFFFFFFFFFFFFFFFFFFFFFFFFFFFFFFFFF,FF
@FS10000125:27:BPA73017-1634:1:1101:13690:2350 2:N:0:6
ATCGTGTTGAGCGTACTCGACGAAGTTTCTGGGGTGGGGGGGGGGGGG
+
F:F:FFFFFFFFFFFFFFFFFFFFFFFFFFFFFFFFFFFFFFFFFF,F
@FS10000125:27:BPA73017-1634:1:1101:14180:2350 2:N:0:6
AATATCTTGAGCGTACTCGACGAAGTTACCGGGGGGGGGGGGGGGGGG
+
FFFFFFFFFFFFFFFFFFFFFFFFFFFFFFFFFFFFFFFFFFFFFFF,
@FS10000125:27:BPA73017-1634:1:1101:14310:2350 2:N:0:6
CCCACCTTGAGCGTACTCGACGAAGTTCCGCGGGGGGGGGGGGGGGGG
+
FFFFFFFFFFFFFFFFFFFFFFFFFFFFFFFFFFFFFFFFFFF::,,:
@FS10000125:27:BPA73017-1634:1:1101:14740:2350 2:N:0:6
AAGGACTTGAGCGTACTCGACGAAGGGGGGAGGGGGGGGGGGGGGGGA
+
FFFFFFFFFFFFFFFFFFFFFFFFFFFFFFFFFFFFFFFFFFFFFF,F
@FS10000125:27:BPA73017-1634:1:1101:15580:2350 2:N:0:6
TTAAGTTTGAGCGTACTCGACGAAGTTGATAGGGGGGGGGGGGGGGAA
+
FFFFFFFFFFFFFFFFFFFFFFFFFFFFFFFFFFFFFFFFFFFFF:FF
@FS10000125:27:BPA73017-1634:1:1101:15790:2350 2:N:0:6
TTAAATTTGAGCGTACTCGACGAAGTTTACAGGGGGGGGGGGGGGGAA
+
F,FFFFFFFFFFFFFFFFFFFFFFFFFFFFFFFFFFFFFFFFFFF,FF
@FS10000125:27:BPA73017-1634:1:1101:2910:2360 2:N:0:6
TCATTGTTGAGCGTACTCGACGAAGTTGGTGGGGGGGGGGGGGGGGGA
+
,,FFFFFFFFFF:FFFFFFFFFFFFFFFFFFFFFFFFFFFFF:F,F,,
@FS10000125:27:BPA73017-1634:1:1101:3240:2360 2:N:0:6
AACCACTTGAGCGTACTCGACGAAGTTACCAGGGGGGGGGGGGGGGAA
+
FFFFFFFFFFFFFFFFFFFFFFFFFFFFFFFFFFFFFFFFFFFFFFFF
@FS10000125:27:BPA73017-1634:1:1101:3630:2360 2:N:0:6
CTGCTTTTGAGCGTACTCGACGAAGTTTTATGGGGGGGGGGGGGGGGG
+
F,FFFFFFFFFFFFFFFFFFFFFFFFFFFFFFFFFFFFFFFFFFFFFF
@FS10000125:27:BPA73017-1634:1:1101:3800:2360 2:N:0:6
TACTAGTTGAGCGTACTCGACGAAGTTCGGGGGGGGGGGGGGGGAAAT
+
,,FFFFFFFFFFFFFFFFFFFFFFFFFFFFFFFFFFFFFFFFF:FF,F
@FS10000125:27:BPA73017-1634:1:1101:4130:2360 2:N:0:6
CTTGGATTGAGCGTACTCGACGAAGTTACTAGGGGGGGGGGGGGGGGA
+
FFFFFFFFFFFFFFFFFFFFFFFFFFFFFFFFFFFFFFFFFFFFFFFF
@FS10000125:27:BPA73017-1634:1:1101:4710:2360 2:N:0:6
TCAAATTTGAGCGTACTCGACGAAGTTTGGGGGGGGGGGGGGGAGTGA
+
,FFFFFFFFFFFFFFFFFFFFFFFFFFFFFFFFFFFFFFFF,FF,,,:
@FS10000125:27:BPA73017-1634:1:1101:5140:2360 2:N:0:6
TTTCCCTTGAGCGTACTCGACGAAGTTAGCCGGGGGGGGGGGGGGGAA
+
F,FFFFFFFFFFFFFFFFFFFFFFFFFFFFFFFFFFFFFFFFFFFF:F
@FS10000125:27:BPA73017-1634:1:1101:5510:2360 2:N:0:6
TTAAAATTGAGCGTACTCGACGAAGTTCCTAGGGGGGGGGGGGGGGAA
+
,,FFFFFFFFFFFFFFFFFFFFFFFFFFFFFFFFFFFFFFFFFFF,FF
@FS10000125:27:BPA73017-1634:1:1101:5720:2360 2:N:0:6
CTGCAATTGAGCGTACTCGACGAAGTTCTCCGGGGGGGGGGGGGGGGA
+
F,FFFFFFFFFFFFFFFFFFFFFFFFFFFFFFFFFFFFFFFFF::F,F
@FS10000125:27:BPA73017-1634:1:1101:6310:2360 2:N:0:6
CCATCTTTGAGCGTACTCGACGAAGTTTGGTGGGGGGGGGGGGGGGGA
+
:F,::,FFFFFFFFFFFFFFFFFFFFFF:,FFFFFFFFFFFFF:F,,,
@FS10000125:27:BPA73017-1634:1:1101:6840:2360 2:N:0:6
TCCAATTTGAGCGTACTCGACGAAGTTGACAGGGGGGGGGGGGGGGGA
+
FFFFFFFFFFFFFFFFFFFFFFFFFFFFFFFFFFFFFFFFFFFFFFFF
@FS10000125:27:BPA73017-1634:1:1101:11500:2360 2:N:0:6
TTTGGGTTGAGCGTACTCGACGAAGTTCTGTGGGGGGGGGGGGGGGGG
+
,,FFFFFFFFFFFFFFFFFFFFFFFFFFFFFFFFFFFFFFFFFFFFF:
@FS10000125:27:BPA73017-1634:1:1101:11680:2360 2:N:0:6
GCTTCATTGAGCGTACTCGACGAAGTTCTTGGGGGGGGGGGGGGGAAA
+
F,FF,FFFFFFFFFFFFFFFFFFFFFFF,:,FFFFFFFFFFFF:FFFF
@FS10000125:27:BPA73017-1634:1:1101:12020:2360 2:N:0:6
TTAGTGTTGAGCGTACTCGACGAAGTTGGCAGGGGGGGGGGGGGGGGG
+
F:FFFFFFFFFFFFFFFFFFFFFFFFFFFFFFFFFFFFFFFFFFFFF,
@FS10000125:27:BPA73017-1634:1:1101:13010:2360 2:N:0:6
TTCTAGTTGAGCGTACTCGACGAAGGGGGGGGGGGGGGGAGATCGGAA
+
F:FFFFFFFFFFFFFFFFFFFFFFFFFFFFFFFFFFFFFF:FFF,FF:
@FS10000125:27:BPA73017-1634:1:1101:13280:2360 2:N:0:6
CACTAATTGAGCGTACTCGACGAAGTTCTCAGGGGGGGGGGGGGGGAA
+
FFFF:FFFFFFFFFFFFFFFFFFFFFFFFFFFFFFFFFFFFFFFF,:F
@FS10000125:27:BPA73017-1634:1:1101:13430:2360 2:N:0:6
CTTAACTTGAGCGTACTCGACGAAGTTCGATGGGGGGGGGGGGGGGGG
+
FFFFFFFFFFFFFFFFFFFFFFFFFFFFFFFFFFFFFFFFFFFFF,,F
@FS10000125:27:BPA73017-1634:1:1101:15840:2360 2:N:0:6
ATGTAATTGAGCGTACTCGACGAAGTTGTGCGGGGGGGGGGGGGGGGG
+
FFFFFFFFFFFFFFFFFFFFFFFFFFFFFFFFFFFFFFFFFFFFFFFF
@FS10000125:27:BPA73017-1634:1:1101:2010:2370 2:N:0:6
TTATCGTTGAGCGTACTCGACGAAGTTCATTGGGGGGGGGGGGGGGAA
+
F,F,FFFFFFFFFFFFFFFFFFFFFFFFF:,,FFFFFFFFFFFFFF,F
@FS10000125:27:BPA73017-1634:1:1101:2230:2370 2:N:0:6
TTTCCTTTGAGCGTACTCGACGAAGTTGGCCGGGGGGGGGGGGGGGAA
+
::,F,FFFFFFFFFFFFFFFFFFFFFF,,F:FFFFFFFFFFFFFF:FF
@FS10000125:27:BPA73017-1634:1:1101:2250:2370 2:N:0:6
TTTTATTTGAGCGTACTCGACGAAGTTGTGGGGGGGGGGGGGGGAGAT
+
,FFFFFFFFFFFFFFFFFFFFFFFFFFFFFFFFFFFFFFFFFF,F:,F
@FS10000125:27:BPA73017-1634:1:1101:2350:2370 2:N:0:6
ATATTTTTGAGCGTACTCGACGAAGTTGTCAGGGGGGGGGGGGGGGGA
+
FFFFFFFFFFFFFFFFFFFFFF:FFFFFFFFFFFFFFFFFFFFFFFF,
@FS10000125:27:BPA73017-1634:1:1101:3260:2370 2:N:0:6
ATCCGGTTGAGCGTACTCGACGAAGTTTTAAGGGGGGGGGGGGGGGAA
+
FFFFFFFFFFFFFFFFFFFFFFFFFFFFFFFFFFFFFFFFFFFFFFFF
@FS10000125:27:BPA73017-1634:1:1101:3460:2370 2:N:0:6
TCCGCTTTGAGCGTACTCGACGAAGTTTGGCGGGGGGGGGGGGGGGAA
+
FFFFFFFFFFFFFFFFFFFFFFFFFFFFFFFFFFFFFFFFFFFFFFFF
@FS10000125:27:BPA73017-1634:1:1101:4540:2370 2:N:0:6
ATTCAATTGAGCGTACTCGACGAAGTTAAACGGGGGGGGGGGGGGGGA
+
FFFFFFFFFFFFFFFFFFFFFFFFFFFFFFFFFFFFFFFFFFFFFFFF
@FS10000125:27:BPA73017-1634:1:1101:5010:2370 2:N:0:6
AATCAGTTGAGCGTACTCGACGAAGTTGAGTGGGGGGGGGGGGGGGAA
+
::FFFFFFFFFFFFFFFFFFFFFFFFFFFFFFFFFFFFFFFFFFF:FF
@FS10000125:27:BPA73017-1634:1:1101:5020:2370 2:N:0:6
TTGCCTTTGAGCGTACTCGACGAAGTTACTTGGGGGGGGGGGGGGGAA
+
F,,F:FFFFFFFFFFFFFFFFFFFFFFF:,,FFFFFFFFFFFFFFFFF
@FS10000125:27:BPA73017-1634:1:1101:6250:2370 2:N:0:6
CTTGATTTGAGCGTACTCGACGAAGTTTGGTGGGGGGGGGGGGGGGGA
+
FFFFFFFFFFFFFFFFFFFFFFFFFFFFFFFFFFFFFFFFFFFFFF,F
@FS10000125:27:BPA73017-1634:1:1101:6310:2370 2:N:0:6
ACCTTGTTGAGCGTACTCGACGAAGTTAAACGGGGGGGGGGGGGGGAA
+
FFFFFFFFFFFFFFFFFFFFFFFFFFFFFFFFFFFFFFFFFFFFF,FF
@FS10000125:27:BPA73017-1634:1:1101:6610:2370 2:N:0:6
CCTTACTTGAGCGTACTCGACGAAGTTTACAGGGGGGGGGGGGGGGAA
+
FFFFFFFFFFFFFFFFFFFFFFFFFFFFFFFF::FFFFFFFF,,F,F,
@FS10000125:27:BPA73017-1634:1:1101:7040:2370 2:N:0:6
CTGAATTTGAGCGTACTCGACGAAATTCAAAGGGGGGGGGGGGGGGAA
+
FFFFFFFFFFFFFFFFFFFFFFFFFFFFFFFFFFFFFFFFFFFFFF:F
@FS10000125:27:BPA73017-1634:1:1101:9440:2370 2:N:0:6
TCACATTTGAGCGTACTCGACGAAGTTTGCGGGGGGGGGGGGGGGGGA
+
FFFFFFFFFFFFFFFFFFFFFFFFFFFFFFFFFFFFFFFFFFFFFFFF
@FS10000125:27:BPA73017-1634:1:1101:9680:2370 2:N:0:6
ATGTATTTGAGCGTACTCGACGAAGTTGGGGGGGGGGGGGGGGAAGTC
+
F:FFFFFFFFFFFFFFFFFFFFFFFFFFFFFFFFFFFFFFFF,F:,F,
@FS10000125:27:BPA73017-1634:1:1101:10550:2370 2:N:0:6
TTGGGGGGGGGGGGGGGGGGGGGGGGGGGGGGGGGGGGGGGGGGGGGG
+
,,FFF:FF:F,,:FF:F:FFFFFFFFFFFFFFFFFFFFFFFFF::,,F
@FS10000125:27:BPA73017-1634:1:1101:10880:2370 2:N:0:6
GCAGATTTGAGCGTACTCGACGAAGTTTAAAGGGGGGGGGGGGGGGAA
+
FFFFFFFFFFFFFFFFFFFFFFFFFFFFFFFFFFFFFFFFFFFFF,FF
@FS10000125:27:BPA73017-1634:1:1101:11430:2370 2:N:0:6
ATTTAATTGAGCGTACTCGACGAAGTTTAGTGGGGGGGGGGGGGGGGG
+
,FFFFFFFFFFFFFFFFFFFFFFFFFFFFFFFFFFFFFFFFFFF,F::
@FS10000125:27:BPA73017-1634:1:1101:11460:2370 2:N:0:6
ACCTATTTGACGTACTCGACGAAGTTGTGGGGGGGGGGGGGGGAGATC
+
,FFFFFFFFFFFFFFFFFFFFFFFFFFFFFFFFFFFFFFFFF:F,:::
@FS10000125:27:BPA73017-1634:1:1101:13670:2370 2:N:0:6
TATCAATTGAGCGTACTCGACGAAGTTCATTGGGGGGGGGGAAGAGGA
+
,,,FF,FFFFFFFFFFFFFFFFFFFFFFFF,,,,,F,::FF,,F,,,:
@FS10000125:27:BPA73017-1634:1:1101:13860:2370 2:N:0:6
TACAGATTGAGCGTACTCGACGAAGTTGAAAGGGGGGGGGGGGGGGGA
+
F,FFFFFFFFFFFFFFFFFFFFFFFFFFFFFFFFFFFFFFFFFFFF,F
@FS10000125:27:BPA73017-1634:1:1101:15280:2370 2:N:0:6
CACGCCTTGAGCGTACTCGACGAAGTTTGGCGGGGGGGGGGGGGGGGA
+
FFFFFFFFFFFFFFFFFFFFFFFFFFFFFFFFFFFFFFFFFFFFF,FF
@FS10000125:27:BPA73017-1634:1:1101:15950:2370 2:N:0:6
TCATTTTTGAGCGTACTCGACGAAGTTTTACCGGGGGGGGGGGGGGGA
+
:,,,::FFF:FFFFFFFFFFFFFFFFF,,,FFFF:F:FFFF:F:F:,,
@FS10000125:27:BPA73017-1634:1:1101:1360:2380 2:N:0:6
CATTCTTTGAGCGTACTCGACGAAGGGGACGCGGGGGGGGGGAAATCG
+
F,,,:,FFFFFFFFFFFFFFFFFFF::,,,,,FFFFFFFFFF::,:,:
@FS10000125:27:BPA73017-1634:1:1101:1610:2380 2:N:0:6
ACCTTTTTGAGCGTACTCGACGAAGTTAGGGGGGGGGGGGGGGGGAAA
+
FFFFFFFFFFFFFFFFFFFFFFFFFFFFFFFFFFFFFFFFFFFF:,,,
@FS10000125:27:BPA73017-1634:1:1101:1890:2380 2:N:0:6
CTTGTATTGAGCGTACTCGACGAAGTTGTGTGGGGGGGGGGGGGGAAA
+
,F,,,,FFFFFFFFFFFFFFFFFFFFFFFF:FFFFFFFFFFFFFF:FF
@FS10000125:27:BPA73017-1634:1:1101:2380:2380 2:N:0:6
GGTTATTTGAGCGTACTCGACGAAGGGGGGGGGGGGGGGGAAATCGGA
+
:FFFFFFFFFFFFFFFFFFFFFFFFFFFFFFFFFFFFFFF,,F:,,FF
@FS10000125:27:BPA73017-1634:1:1101:3680:2380 2:N:0:6
TTATTATTGAGCGTACTCGACGAAGTTGCCTGGGGGGGGGGGGGGGGG
+
F,FFFFFFFFFFFFFFFFFFFFFFFFFFFFFFFFFFFFFFFFFFFFFF
@FS10000125:27:BPA73017-1634:1:1101:4720:2380 2:N:0:6
CATCTCTTGAGCGTACTCGACGAAGTTGCTGGGGGGGGGGGGGGGAGA
+
FFFFFFFFFFFFFFFFFFFFFFFFFFFFFFFFFFFFFFFFFFFFF,F,
@FS10000125:27:BPA73017-1634:1:1101:6570:2380 2:N:0:6
TTGTCATTGAGCGTACTCGACGAAGTTGATTCGGGGGGGGGGGGGGGA
+
,F,:,FFFFFFFFFFFFFFFFFFFFFFFF:F,FFFFFFFFFFFFFF,F
@FS10000125:27:BPA73017-1634:1:1101:7290:2380 2:N:0:6
TTGACATTGAGCGTACTCGACGAAGTTTGTAGGGGGGGGGGGGGGGGA
+
F,FFFFFFFFFFFFFFFFFFFFFFFFFFFFFFFFFFFFFFFFFFFFFF
@FS10000125:27:BPA73017-1634:1:1101:7700:2380 2:N:0:6
TCCTCCTTGAGCGTACTCGACGAAGTTGGTCGGGGGGGGGGGGGGGGA
+
,FFFFFFFFFFFFFFFFFFFFFFFFFFFFFFFFFFFFFFFFFFFFFF:
@FS10000125:27:BPA73017-1634:1:1101:7980:2380 2:N:0:6
TACCCGTTGAGCGTACTCGACGAAGTTCAGAGGGGGGGGGGGGGGGGA
+
FFFFFFFFFFFFFFFFFFFFFFFFFFFFFFFFFFFFFFFFFFFFFFFF
@FS10000125:27:BPA73017-1634:1:1101:8750:2380 2:N:0:6
ATAGTTTTGAGCGTACTCGACGAAGTTGTCCGGGGGGGGGGGGGGGGG
+
FFFFFFFFFFFFFFFFFFFFFFFFFFFFFFFFFFFFFFFFFFFFFF:F
@FS10000125:27:BPA73017-1634:1:1101:9200:2380 2:N:0:6
TACTAGTTGAGCGTACTCGACGAAGTTTCAGGGGGGGGGGGGGGGAAA
+
,:FFFFFFFFFFFFFFFFFFFFFFFFFFFFFFFFFFFFFFFFFF:FF,
@FS10000125:27:BPA73017-1634:1:1101:9760:2380 2:N:0:6
TCGATATTGAGCGTACTCGACGAAGTTGTGTGGGGGGGGGGGGGGGAA
+
FFFFFFFFFFFFFFFFFFFFFFFFFFFFFFFFFFFFFFFFFFFFF:FF
@FS10000125:27:BPA73017-1634:1:1101:10480:2380 2:N:0:6
GATAGCTTGAGCGTACTCGACGAAGTTAAGGGGGGGGGGGGGGGAAAT
+
,,FFFFFFFFFFFFFFFFFFFFFFFFFFFFFFFFFFFFFFFFF:,,F,
@FS10000125:27:BPA73017-1634:1:1101:11280:2380 2:N:0:6
CTATATCTTGAGCGTACTCGACGAAGTTGGGCGGGGGGGGGGGGGGGA
+
F,FFFFFFFFFFFFFFFFFFFFFFFFFFFFFFFFFFFFFFFFFFF:FF
@FS10000125:27:BPA73017-1634:1:1101:11500:2380 2:N:0:6
GTACTATTGAGCGTACTCGACGAAGTTCTAGGGGGGGGGGGGGGGAGA
+
,:FFFFFFFFFFFFFFFFFFFFFFFFFFFFFFFFFFFFFFFFFFF,,F
@FS10000125:27:BPA73017-1634:1:1101:12200:2380 2:N:0:6
AAATCATTGAGCGTACTCGACGAAGGGGGGGGGGGGGGGGGAGTTCGA
+
F:FFFFFFFFFFFFFFFFFFFFFFFFFFFFFFFFFFFFFF,F,,,F,F
@FS10000125:27:BPA73017-1634:1:1101:14280:2380 2:N:0:6
ATTCCATTGAGCGTACTCGACGAAGTTTGCGGGAGGGGGGGGGGGGGG
+
:FFFFFFFFFF:FFFFFFFFFF,FFFFFFFFFF:FFFFFFFFF:F,,F
@FS10000125:27:BPA73017-1634:1:1101:14580:2380 2:N:0:6
TTATGATTGAGCGTACTGACGAAGTTCATAGGGGGGGGGGGGGGGAAA
+
FFFFFFFFFFFFFFFFFFFFFFFFFFFFFFFFFFFFFFFFFFFF::F,
@FS10000125:27:BPA73017-1634:1:1101:14800:2380 2:N:0:6
CTGCTGTTGAGCGTACTCGACGAAGTTAGCTGGGGGGGGGGGGGGGGA
+
FFFFFFFFFFFFFFFFFFFFFFFFFFFFFFFFFFFFFFFFFFFFF::F
@FS10000125:27:BPA73017-1634:1:1101:14950:2380 2:N:0:6
TAGGATTTGAGCGTACTCGACGAAGTTGATGGGGGGGGGGGGGGGGAA
+
FFFFFFFFFFFFFFFFFFFFFFFFFFFFFFFFFFFFFFFFFFFF:,F:
@FS10000125:27:BPA73017-1634:1:1101:15030:2380 2:N:0:6
TTTTGATTGAGCGTACTCGACGAAGTTGCTGGGGGGGGGGGGGGGGAA
+
:FFFFFFFFFFFFFFFFFFFFFFFFFFFFFFFFFFFFFFFFFFFF,:F
@FS10000125:27:BPA73017-1634:1:1101:15620:2380 2:N:0:6
CTACCTTTGAGCGTACTCGACGAAGTTATTGGGGGGGGGGGGGGGAGA
+
F,:FF:FFFFFFFFFFFFFFFFFFFFF,,::,FFFFFFFFFFFFF:,:
@FS10000125:27:BPA73017-1634:1:1101:15740:2380 2:N:0:6
TTTCTTTTGAGCGTACTCGACGAAGTTCTCAGGGGGGGGGGGGGGGAG
+
F:FFFFFFFFFFFFFFFFFFFFFFFFFFFFFFFFFFFFFFFFFFFF,,
@FS10000125:27:BPA73017-1634:1:1101:1870:2390 2:N:0:6
ATCGCATTGAGCGTACTCGACGAAGTTGGCTGGGGGGGGGGGGGGGGA
+
F,,::FFFFFFFF:FFFFFFFFFFFFFFFF:F:FFFF:FFF:::,,,:
@FS10000125:27:BPA73017-1634:1:1101:2960:2390 2:N:0:6
AAGGTGTTGAGCGTACTCGACGAAGTTGGCGGGGGGGGGGGGGGGAAA
+
FF:FFFFFFFFFFFFFFFFFFFFFFFFFFFFFFFFFFFFFFFFF:FF,
@FS10000125:27:BPA73017-1634:1:1101:3110:2390 2:N:0:6
CAGAAATTGAGCGTACTCGACGAAGTTTACAGGGGGGGGGGGGGGGAA
+
,F,F,FFFFFFFFFFFFFFFFFFFFFFF:FFFFFFFFFFFF::F:F:F
@FS10000125:27:BPA73017-1634:1:1101:4240:2390 2:N:0:6
TTTGTGTTGAGCGTACTCGACGAAGTTAGAAGGGGGGGGGGGGGGAAA
+
,FFFFFFFFFFFFFFFFFFFFFFFFFFFFFFFFFFFFFFFFFFFFFFF
@FS10000125:27:BPA73017-1634:1:1101:4710:2390 2:N:0:6
TTTCCCTTGAGCGTACTCGACGAAGTTAGCCGGGGGGGGGGGGGGGGA
+
F,FFFFFFFFFFFFFFFFFFFFFFFFFFFFFFFFFFFFFFFFFFFF,F
@FS10000125:27:BPA73017-1634:1:1101:5010:2390 2:N:0:6
TTATCGTTGAGCGTACTCGACGAAGTTTTACGGGGGGGGGGGGGGGAA
+
,FFFFFFFFFFFFFFFFFFFFFFFFFFFFFFFFFFFFFFFFFFFFFFF
@FS10000125:27:BPA73017-1634:1:1101:6080:2390 2:N:0:6
TCACTTTTGAGCGTACTCGACGAAGTTCTTCGGGGGGGGGGGGGGGAA
+
FF,FF,FFFFFFFFFFFFFFFFFFFFF,,::,FFFFFFFFFFFFFFF,
@FS10000125:27:BPA73017-1634:1:1101:6250:2390 2:N:0:6
CCGCCCTTGAGCGTACTCGACGAAATTCAGGGGGGGGGGGGGGGGGAA
+
FF,FFFFFFFFFFFFFFFFFFFFFFFFFFFFFFFFFFFFFFFFFF:FF
@FS10000125:27:BPA73017-1634:1:1101:6580:2390 2:N:0:6
ATACCCTTGAGCGTACTCGACGAAGTTAGCTGGGGGGGGGGGGGGGAA
+
FFFFFFFFFFFFFFFFFFFFFFFFFFFFFFFFFFFFFFFFFFFFFFFF
@FS10000125:27:BPA73017-1634:1:1101:6870:2390 2:N:0:6
TTATTTTTGAGCGTACTCGACGAAGTTTAATGCGGGGGGGGGGGGGGA
+
FFFFFFFFFFFFFFFFFFFFFFFFFFFFFFFFFFFFFFFFFFFFFF:,
@FS10000125:27:BPA73017-1634:1:1101:8530:2390 2:N:0:6
AATACTTTGAGCGTACTCGACGAAGTTTGCTGGGGGGGGGGGGGGGAA
+
,,F,:,FFFFFFFFFFFFFFFFFFFFF,,,,FFFFFFFFFFFFFF,FF
@FS10000125:27:BPA73017-1634:1:1101:9940:2390 2:N:0:6
ACCTCCTTGAGCGTACTCGACGAAGTTAACGGGGGGGGGGGGGGGAAA
+
FFFFFFFFFFFFFFFFFFFFFFFFFFFFFFFFFFFFFFFFFFFF:F:,
@FS10000125:27:BPA73017-1634:1:1101:11910:2390 2:N:0:6
CTGTATTTGAGCGTACTCGACGAAGTTTTGTGGGGGGCGGGGGGGGGG
+
FF:FFFFFFFFFFFFFFFFFFFFFFFFFFFFFFFFFFFFFFF:::,,F
@FS10000125:27:BPA73017-1634:1:1101:12010:2390 2:N:0:6
AAAATATTGAGCGTACTCGACGAAGTTAAGGGGGGGGGGGGGGGAAAT
+
FFFFFFFFFFFFFFFFFFFFFFFFFFFFFFFFFFFFFFFFFFF,F,:F
@FS10000125:27:BPA73017-1634:1:1101:12400:2390 2:N:0:6
TCTAATTTGAGCGTACTCGACGAAGTTGGGGGGGGGGGGGGAAAGTCG
+
FFFF,FFFFFFFFFFFFFFFFFFFFFFFFF:FFFFFFFFFF,FF,F:F
@FS10000125:27:BPA73017-1634:1:1101:12490:2390 2:N:0:6
CAGTGCTTGAGCGTACTCGACGAAGTTAGCCGGGGGGGGGGGGGGGAA
+
F::F:FFFFFFFFFFFFFFFFFFFFFFFFFFFFFFFFFFFFFFF,,FF
@FS10000125:27:BPA73017-1634:1:1101:12540:2390 2:N:0:6
GAAAACTTGAGCGTACTCGACGAAGTTTCGAGGGGGGGGGGGGGGGAA
+
FFFFFFFFFFFFFFFFFFFFFFFFFFFFFFFFFFFFFFFFFFFFFF,F
@FS10000125:27:BPA73017-1634:1:1101:12890:2390 2:N:0:6
AAGTTTTTGAGCGTACTCGACGAAGTTAGCTGGGGGGGGGGGGGGGAA
+
FFFFFFFFFFFFFFFFFFFFFFFFFFFFFFFFFFFFFFFFFFFF::F:
@FS10000125:27:BPA73017-1634:1:1101:15150:2390 2:N:0:6
ACTTCATTGAGCGTACTCGACGAAGTTCCATGGGGGGGGGGGGGGGGG
+
FFFFFFFFFFFFFFFFFFFFFFFFFFFFFFFFFFFFFFFFFFFFF:F:
@FS10000125:27:BPA73017-1634:1:1101:15770:2390 2:N:0:6
TTCGAATTGAGCGTACTCGACGAAGTTATCCGGGGGGGGGGGGGGGGA
+
FFFFFFFFFFFFFFFFFFFFFFFFFFFFFFFFFFFFFFFFFFFFF::,
@FS10000125:27:BPA73017-1634:1:1101:16290:2390 2:N:0:6
AATTCCTTGAGCGTACTCGACGAAGTTGACGGGGGGGGGGGGGGGGAA
+
FFFFFFFFFFFFFFFFFFFFFFFFFFFFFFFFFFFFFFFFFFFF,,:,
@FS10000125:27:BPA73017-1634:1:1101:16390:2390 2:N:0:6
TTAAAGTTGAGCGTACTCGACGAAGGGGGGGGGGGGGGGAGATCGGAA
+
FF:FFFFFFFFFFFFFFFFFFFFFFFFFFFFFFFFFFFF:,,F::,::
@FS10000125:27:BPA73017-1634:1:1101:1060:2400 2:N:0:6
TGTACATTGAGCGTACTCGACGAAGTTTAACGGGGGGGGGGGGGGGGA
+
,,FFFFFFFFFFFFFFFFFFFFFFFFFFFFFFFFFFFFFFFFFFF,,F
@FS10000125:27:BPA73017-1634:1:1101:1440:2400 2:N:0:6
ACCTTTTTGAGCGTACTCGACGAAGTTAGGGGGGGGGGGGGGGGGAAT
+
FFFFFFFFFFFFFFFFFFFFFFFFFFFFFFFFFFFFFFFFFFFF,FF,
@FS10000125:27:BPA73017-1634:1:1101:1610:2400 2:N:0:6
TTGTTGTTGAGCGTACTCGACGAAGTTTGAGGGGGGGGGGGGGGGAAA
+
F,FFFFFFFFFFFFFFFFFFFFFFFFFFFFFFFFFFFFFFFFFF,FF,
@FS10000125:27:BPA73017-1634:1:1101:3650:2400 2:N:0:6
TCAAGATTGAGCGTACTCGACGAAGTTGGGGGGGGGGGGGGGAAGTCG
+
FFFFFFFFFFFFFFFFFFFFFFFFFFFFF:FFFFFFFFFFF,F:,F,,
@FS10000125:27:BPA73017-1634:1:1101:7150:2400 2:N:0:6
TTGGGGGGGGGGGGGGGGGGGGGGGGGGGGGGGGGGGGGGGGGGGGGG
+
,,FF::::F::,:FFFFFFFFFFFFFFFFFFFFFFFFFFFFFF::,,F
@FS10000125:27:BPA73017-1634:1:1101:8030:2400 2:N:0:6
TTTGGATTGAGCGTACTCGACGAAGTTGGTCGGGGGGGGGGGGGGGAA
+
FFFFFFFFFFFFFFFFFFFFFFFFFFFFFFFFFFFFFFFFFFFFFFFF
@FS10000125:27:BPA73017-1634:1:1101:9210:2400 2:N:0:6
ATCATTTTGAGCGTACTCGACGAAGTTGGTTGGGGAGGGGGGGGGGGG
+
FFFFFFFFFFFFFFFFFFFFFFFFFFFFFFFFFFFFFFFFFFFFFFF:
@FS10000125:27:BPA73017-1634:1:1101:9500:2400 2:N:0:6
CAACATTTGAGCGTACTCGACGAAGTTAATCGGGGGGGGGGGGGGGGG
+
FFFFFFFFFFFFFFFFFFFFFFFFFFFFFFFFFFFFFFFFFFFFFFF,
@FS10000125:27:BPA73017-1634:1:1101:11880:2400 2:N:0:6
TTACTATTGAGCGTACTCGACGAAGTTAACGGGGGGGGGGGGGGGGGA
+
FFFFFFFFFFFFFFFFFFFFFFFFFFFFFFFFFFFFFFFFFFFFFFF:
@FS10000125:27:BPA73017-1634:1:1101:13060:2400 2:N:0:6
CCGATTTTGAGCGTACTCGACGAAGTTAACTCGGGGGGGGGGGGGGGA
+
FFF,,,FFFFFFFFFFFFFFFFFFFFFF,:,,FFFFFFFFFFFFFFF:
@FS10000125:27:BPA73017-1634:1:1101:13150:2400 2:N:0:6
CACTATTTGAGCGTACTCGACGAAGTTTTTGGGGGGGGGGGGGGGGGA
+
FFFFFFFFFFFFFFFFFFFFFFFFFFFFFF,FFFFFFFFFFFFFFFFF
@FS10000125:27:BPA73017-1634:1:1101:14150:2400 2:N:0:6
CTTACGTTGAGCGTACTCGACGAAGTTTTGGGGGGGGGGGGGGGGGGA
+
F:FFFFFFFFFFFFFFFFFFFFFFFFFFFFFFFFFFFFFFF:FF:,,:
@FS10000125:27:BPA73017-1634:1:1101:16030:2400 2:N:0:6
TCTCTTTTGAGCGTACTCGACGAAGTTATACGGGGGGGGGGGGGGGAA
+
,,,F,,FFFFFFFFFFFFFFFFFFFFF,:FFFFFFFFFFFFFFFFF:F
@FS10000125:27:BPA73017-1634:1:1101:1010:2410 2:N:0:6
CTCCGGTTGAGCGTACTCGACGAAGTTCCAAGGGGGGGGGGGGGGGGA
+
F,FF,FF:FFFFFFFFFF:FF:FFFFFFFFFFF:FFFFFFFFF::,,,
@FS10000125:27:BPA73017-1634:1:1101:1850:2410 2:N:0:6
CATCTATTGAGCGTACTCGACGAAGTTCTGCGGGGGGGGGGGGGGGAA
+
FF,FF:FFFFFFFFFFFFFFFFFFFFFFFFFFFFFFFFFFFFFFFFFF
@FS10000125:27:BPA73017-1634:1:1101:2370:2410 2:N:0:6
TCTTGCTTGAGCGTACTCGACGAAGTTTATAGGGGGGGGGGGGGGGGA
+
FFFFFFFFFFFFFFFFFFFFFFFFFFFFFFFFFFFFFFFFFFFFFFFF
@FS10000125:27:BPA73017-1634:1:1101:2410:2410 2:N:0:6
AAATATTTGAGCGTACTCGACGAAGTTTGATGGGGGGGGGGGGGGGGA
+
F:,,,FFFFFFFFFFFFFFFFFFFF:F:F::FFFFFFFFFF,::FF,F
@FS10000125:27:BPA73017-1634:1:1101:3390:2410 2:N:0:6
TTATTATTGAGCGTACTCGACGAAGTTGCCTGGGGGGGGGGGGGGGGA
+
F,FFFFFFFFFFFFFFFFFFFFFFFFFFFFFFFFFFFFFFFFFFFF::
@FS10000125:27:BPA73017-1634:1:1101:4040:2410 2:N:0:6
ATATCATTGAGCGTACTCGACGAAGTTAATCGGGGGGGGGGGGGGGGA
+
,FFFFFFFFFFFFFFFFFFFFFFFFFFFFFFFFFFFFFFFFFFFFFF,
@FS10000125:27:BPA73017-1634:1:1101:4140:2410 2:N:0:6
ATTGGTTTGAGCGTACTCGACGAAGTGGGGGGGGGGGGGGGGAGATCG
+
FFFFFFFFFFFFFFFFFFFFFFFFFFFFFFFFFFFFFFFFF,F,,FFF
@FS10000125:27:BPA73017-1634:1:1101:4320:2410 2:N:0:6
TATCGATTGAGCGTACTCGACGAAGTTGGCTGGGGGGGGGGGGGGGGG
+
FFFFFFFFFFFFFFFFFFFFFFFFFFFFFFFFFFFFFFFFFFFFFFFF
@FS10000125:27:BPA73017-1634:1:1101:4520:2410 2:N:0:6
ACTCATTTGAGCGTACTCGACGAAGTTGATGGGGGGGGGGGGGGGGAA
+
FFFFFFFFFFFFFFFFFFFFFFFFFFFFFFFFFFFFFFFFFFFFFFFF
@FS10000125:27:BPA73017-1634:1:1101:5400:2410 2:N:0:6
TTTCAATTGAGCGTACTCGACGAAGTTAAAGGGGGGGGGGGGGGGGAA
+
,FFFFFFFFFFFFFFFFFFFFFFFFFFFFFFFFFFFFFFFFFFFFFFF
@FS10000125:27:BPA73017-1634:1:1101:5780:2410 2:N:0:6
CTGTGATTGAGCGTACTCGACGAAGTTTGCTAGGGGGGGGGGGGGGGA
+
:F,,,FFFFFFFFFFFFFFFFFFFFFF,,,,:FFFFFFFFFFFFFFF:
@FS10000125:27:BPA73017-1634:1:1101:6150:2410 2:N:0:6
TTGAATTTGAGCGTACTCGACGAAGTTACATGGGGGGGGGGGGGGGAA
+
,FFFFFFFFFFFFFFFFFFFFFFFFFFFFFFFFFFFFFFFFFFFF,FF
@FS10000125:27:BPA73017-1634:1:1101:7110:2410 2:N:0:6
TAAAGTTTGAGCGTACTCGACGAAGTTATTTGGGGGGGGGGGGGGGGA
+
FFF:FFFFFFFFFFFFFFFFFFFFFFFFFFFFFFFFFFFF:,F:F,:,
@FS10000125:27:BPA73017-1634:1:1101:7270:2410 2:N:0:6
TACTCTTTGAGCGTACTCGACGAAGTTAGCCGGGGGGGGGGGGGGGGA
+
FFFFFFFFFFFFFFFFFFFFFFFFFFFFFFFFFFFFFFFFFFFFFF,F
@FS10000125:27:BPA73017-1634:1:1101:7950:2410 2:N:0:6
TTTGGCTTGAGCGTACTCGACGAAGAGGGGGGGGGGGGGGGGAAAGTC
+
,FFFFFFFFFFFFFFFFFFFFFFFFFFFFFFFFFFFFFFFF:,FF,::
@FS10000125:27:BPA73017-1634:1:1101:9290:2410 2:N:0:6
ATTTCCTTGAGCGTACTCGACGAAGTTATGTGGGGGGGGGGGGGGGAA
+
F:FFFFFFFFFFFFFFFFFFFFFFFFFFFFFFFFFFFFFFFFFFF,FF
@FS10000125:27:BPA73017-1634:1:1101:9510:2410 2:N:0:6
CAACATTTCATTTTTTTCAACCTATTTTACTGGCGGCGATTGCGTATT
+
FF,FF,,,:F,,,F,,FF:FF:,F,FF,F:,FF:FF:FF,,:,,F,:,
@FS10000125:27:BPA73017-1634:1:1101:11030:2410 2:N:0:6
TTGATTTTGAGCGTACTCGACGAAGTTTTGAGGGGGGGGGGGGGGGGG
+
FFFFFFFFFFFFFFFFFFFFFFFFFFFFFFFFFFFFFFFFFFFF:,,F
@FS10000125:27:BPA73017-1634:1:1101:12940:2410 2:N:0:6
CTAGGTTTGAGCGTACTCGACGAAGTTGTGCGGGGGGGGGGGGGGGAA
+
FFFFFFFFFFFFFFFFFFFFFFFFFFFFFFFFFFFFFFFFF::F:,F:
@FS10000125:27:BPA73017-1634:1:1101:14330:2410 2:N:0:6
CTTTCTTTGAGCGTACTCGACGAGGTTTGGTGGGGGGGGGGGGGGGGA
+
F,FFFFFFFFFFFFFFFFFFFFFFFFFFFFFFFFFFFFFFFFFFF:FF
@FS10000125:27:BPA73017-1634:1:1101:16430:2410 2:N:0:6
ATTCCCTTGAGCGTACTCGACGAAGTTGTTAGGGGGGGGGGGGGGGGG
+
FFFFFFFFFFFFFFFFFFFFFFFFFFFFFFFFFFFFFFFFFFFFFFFF
@FS10000125:27:BPA73017-1634:1:1101:1870:2420 2:N:0:6
ATGTTCTTGAGCGTACTCGACGAAGTTCGGGGGGGGGGGGGGGAAATC
+
F,FFFFFFFFFFFFFFFFFFFFFFFFFFFFFFFFFFFFFFFF,FF,F:
@FS10000125:27:BPA73017-1634:1:1101:1970:2420 2:N:0:6
TTCGACTTGAGCGTACTCGACGAAGTTACTTGGGGGGGGGGGGGGGGA
+
FFFFFFFFFFFFFFFFFFFFFFFFFFFFFFFFFFFFFFFFFFFFFFF:
@FS10000125:27:BPA73017-1634:1:1101:2760:2420 2:N:0:6
ATGTAGTCGAGCGTACTCGACGAAGTTGTATGGGGGGGGGGGGGGGAA
+
FFFFFFFFFFFFFFFFFFFFFFFFFFFFFFFFFFFFFFFFFFFFF:FF
@FS10000125:27:BPA73017-1634:1:1101:3910:2420 2:N:0:6
CATTCTTTGAGCGTACTCGACGAAGTTCAAGGGGGAGGGGGGGGGGGG
+
FFFFFFFFFFFFFFFFFFFFFFFFFFFFFFFFFFFFFFFFFFFFF:FF
@FS10000125:27:BPA73017-1634:1:1101:4780:2420 2:N:0:6
TCGAGGTTGAGCGTACTCGACGAAGTTCACAGGGGGGGGGGGGGGAAA
+
FFFFFFFFFFFFFFFFFFFFFFFFFFFFFFFFFFFFFFFFFFFFFFFF
@FS10000125:27:BPA73017-1634:1:1101:5020:2420 2:N:0:6
TTCATCTTGAGCGTACTCGACGAAGTTGAATGGGGGGGGGGGGGGGAA
+
,,FFFFFFFFFFFFFFFFFFFFFFFFFFFFFFFFFFFFFFFFFFF:FF
@FS10000125:27:BPA73017-1634:1:1101:5700:2420 2:N:0:6
CCACCCTTGAGCGTACTCGACGAAGTTGCGGGGGGGGGGGGGGGGGGT
+
FF:FFFFFFFFFFFFFFFFFFFFFF::FFFFFFFFFFFFFFF,,,,,F
@FS10000125:27:BPA73017-1634:1:1101:7030:2420 2:N:0:6
CCTTCTTTGAGCGTACTCGACGAAGTTCGCCGGGGGGGGGGGGGGGAA
+
:FF,,FFFFFFFFFFFFFFFFFFFFFF:FFFFFFFFFFFFFFFFF::F
@FS10000125:27:BPA73017-1634:1:1101:7490:2420 2:N:0:6
GATTACTTGAGCGTACTCGACGAAGGGGGGGGGGGGGGGAGTTCGGAA
+
FF:FFFFFFFFFFFFFFFFFFFFFFFFFFFFFFFFFFF::,,F:,,F:
@FS10000125:27:BPA73017-1634:1:1101:9020:2420 2:N:0:6
ACTAGGTTGAGCGTACTCGACGAAGTTCAAAGGGGGGGGGGGGGGGGG
+
,FFFFFFFFFFFFFFFFFFFFFFFFFF,,,,FFFFFFFFFFFF:,,,:
@FS10000125:27:BPA73017-1634:1:1101:11140:2420 2:N:0:6
TTATTTTTGAGCGTACTCGACGAAGTTCAGTGGGGGGGGGGGGGGGGA
+
FFFFFFFFFFFFFFFFFFFFFFFFFFFFFFFFFFFFFFFFFFFFFFFF
@FS10000125:27:BPA73017-1634:1:1101:11530:2420 2:N:0:6
CTCGGATTGAGCGTACTCGACGAAGTTAGGGGGGGGGGGGGGAAAGTC
+
FFFFFFFFFFFFFFFFFFFFFFFFFFFFFFFFFFFFFFFFFF,FF,F,
@FS10000125:27:BPA73017-1634:1:1101:11840:2420 2:N:0:6
TTGAGGTTGAGCGTACTCGACGAAGTTCAACGGGGGGGGGGGGGGGGG
+
FFFFFFFFFFFFFFFFFFFFFFFFFFFFFFFFFFFFFFFFFFFFF:FF
@FS10000125:27:BPA73017-1634:1:1101:13860:2420 2:N:0:6
TCCACATTGAGCGTACTCGACGAAGTTGTGCGGGGGGGGGGGGGGGAA
+
,FFFFFFFFFFFFFFFFFFFFFFFFFFFFFFFFFFFFFFFFFFFF:FF
@FS10000125:27:BPA73017-1634:1:1101:14710:2420 2:N:0:6
TCTTTCTTGAGCGTACTCGACGAAGTTTTGTGGGGGGGGGGGGGGGGG
+
FF,:F,FFFFFFFFFFFFFFFFFFFFF,FF:FFFFF,FFFFFFF:,,,
@FS10000125:27:BPA73017-1634:1:1101:3610:2430 2:N:0:6
AAAAGATTGAGCGTACTCGACGAAGTTACAGGGGGGGGGGGGGGGAAA
+
:FFFFFFFFFFFFFFFFFFFFFFFFFFFFFFFFFFFFFFFFFF,,,F,
@FS10000125:27:BPA73017-1634:1:1101:3900:2430 2:N:0:6
CTTTAGTTGAGCGTACTCGACGAAGTTGAAAGGGGGGGGGGGGGGGGA
+
FFFFFFFFFFFFFFFFFFFFFFFFFFFFFFFFFFFFFFFFFFFFF:FF
@FS10000125:27:BPA73017-1634:1:1101:6180:2430 2:N:0:6
CCCTTATTGAGCGTACTCGACGAAGTTCTCAGGGGGGGGGGGGGGGAA
+
:FF,,FFFFFFFFFFF,FFFFFFFFFFF,F:FFFFFFFFFFFFFF,FF
@FS10000125:27:BPA73017-1634:1:1101:6400:2430 2:N:0:6
ATACGATTGAGCGTACTCGACGAAGTTCAAGGGGGGGGGGGGGGGGGG
+
FFFFFFFFFFFFFFFFFFFFFFFFFFFFFFFFFFFFFFFFFFFFF:F:
@FS10000125:27:BPA73017-1634:1:1101:6470:2430 2:N:0:6
TTCATTTTGAGCGTACTCGACGAAGTTCGTAGGGGGGGGGGGGGGGGG
+
FFFFFFFFFFFFFFFFFFFFFFFFFFFFFFFFFFFFFFFFFFFF::,F
@FS10000125:27:BPA73017-1634:1:1101:7490:2430 2:N:0:6
TACGGCTTGAGCGTACTCGACGAAGTTACTAGGGGGGGGGGGGGGGGG
+
F,FFFFFFFFFFFFFFFFFFFFFFFFFFFFFFFFFFFFFFFFF,F,FF
@FS10000125:27:BPA73017-1634:1:1101:10170:2430 2:N:0:6
TCGTCTTTGAGCGTACTCGACGAAGATCACAGGGGGCGGGGGGGGGGG
+
FF,:FFFFFFFFFFFFFFFFFFFFFFFFFFFFFFFFFFFFFFFFFFFF
@FS10000125:27:BPA73017-1634:1:1101:10260:2430 2:N:0:6
CTGGGTCTTGAGCGTACTCGACGAAGTTACAAGGGGGGGGGGGGGGAA
+
FFFFFFFFFFFFFFFFFFFFFFFFFFFFFFFFFFFFFFFFFFFF,F,,
@FS10000125:27:BPA73017-1634:1:1101:12270:2430 2:N:0:6
TTCAAATTGAGCGTACTCGACGAAGTTATCCGGGGGGGGGGGGGGGAA
+
,FFFFFFFFFFFFFFFFFFFFFFFFFFFFFFFFFFFFFFFFFFFF:FF
@FS10000125:27:BPA73017-1634:1:1101:12550:2430 2:N:0:6
AATCAATTGAGCGTACTCGACGAAGTTAAACGGGGGGGGGGGGGGGGA
+
FFFFFFFFFFFFFFFFFFFFFFFFFFFFFFFFFFFFFFFFFFFFF,,F
@FS10000125:27:BPA73017-1634:1:1101:12870:2430 2:N:0:6
CATCTATTGAGCGTACTCGACGAAATTACCGGGGGGGGGGGGGGGGAA
+
FFFFFFFFFFFFFFFFFFFFFFFFFFFFFFFFFFFFFFFFFFFFF,F:
@FS10000125:27:BPA73017-1634:1:1101:13590:2430 2:N:0:6
CCCGGATTGAGCGTACTCGACGAAGTTGGGGGGGGGGGGGGGAAGTTG
+
FFF:FFFFFFFFFFFFFFFFFFFFFFFFFFFFFFFFFFFFF,,,,F,,
@FS10000125:27:BPA73017-1634:1:1101:14390:2430 2:N:0:6
CCCACCTTGAGCGTACTCGACGAAGTTCCGCGGGGGGGGGGGGGGGGA
+
FFFFFFFFFFFFFFFFFFFFFFFFFFFFFFFFFFFFFFFFFFF::,,,
@FS10000125:27:BPA73017-1634:1:1101:14630:2430 2:N:0:6
TCAACTTTGAGCGTACTCGACGAAGTTGTCGGGGGGGGGGGGGGGAAT
+
,FFFFFFFFFFFFFFFFFFFFFFFFFFFFFFFFFFFFFFFFFFF,F,,
@FS10000125:27:BPA73017-1634:1:1101:14820:2430 2:N:0:6
CTGTTATTGAGCGTACTCGACGAAGTTTCACGGGGGGGGGGGGGGGGG
+
F,FFFFFFFFFFFFFFFFFFFFFFFFFFFFFFFFFFFFFFFFFFF,FF
@FS10000125:27:BPA73017-1634:1:1101:14840:2430 2:N:0:6
TAGTAGTTGAGCGTACTCGACGAAGAGGGGGGGGGGGGGGGGAAATCG
+
,FFFFFFFFFFFFFFFFFFFFFFFFFFFFFFFFFFFFFFFFFFF,FF:
@FS10000125:27:BPA73017-1634:1:1101:15080:2430 2:N:0:6
TTCTTTTTGAGCGTACTCGACGAAGTTAGAGGGGGGGGGGGGGGGGGG
+
FFFFFFFFFFFFFFFFFFFFFFFFFFFFFFFFFFFFFFFFFFFF:F,F
@FS10000125:27:BPA73017-1634:1:1101:15370:2430 2:N:0:6
TCTGTTTTGAGCGTACTCGACGAAGTTGTCCGGGGGGGAGGGGGGGGG
+
FFFFFFFFFFFFFFFFFFFFFFFFFFFFFFFFFFFFFFFFFFFFFFF,
@FS10000125:27:BPA73017-1634:1:1101:15660:2430 2:N:0:6
CATGACTTGAGCGTACTCGACGAAGTTCACCGGGGGGGGGGGGGGGGG
+
F,FFFFFFFFFFFFFFFFFFFFFFFFFFFFFFFFFFFFFFFFFFFFF:
@FS10000125:27:BPA73017-1634:1:1101:15680:2430 2:N:0:6
CTCAATTTGAGCGTACTCGACGAAGTTACTAGGGGGGGGGGAGGAGAA
+
FFF,,:FFFFFFFFFFFFFFFFFFFFFFFF,FFFFFFFFF,,FF,F:,
@FS10000125:27:BPA73017-1634:1:1101:1550:2440 2:N:0:6
TATCTGTTGAGCGTACTCGACGAAGTTGAAGGGGGGGGGGGGGGGAAA
+
FFFFFFFFFFFFFFFFFFFFFFFFFFFFFFFFFFFFFFFFFFFF,F:,
@FS10000125:27:BPA73017-1634:1:1101:2810:2440 2:N:0:6
TTCTTTTTGAGCGTACTCGACGAAGTTTAATGGGGGGGGGGGGGGGAA
+
,FFFFFFFFFFFFFFFFFFFFFFFFFFFFFFFFFFFFFFFFFFFFFFF
@FS10000125:27:BPA73017-1634:1:1101:3550:2440 2:N:0:6
CAACCCTTGAGCGTACTCGACGAAGTTTTCGGGGGGGGGGGGGGGAAA
+
FFFFFFFFFFFFFFFFFFFFFFFFFFFFFFFFFFFFFFFFFFFF,F:,
@FS10000125:27:BPA73017-1634:1:1101:4240:2440 2:N:0:6
TCGTGGTTGAGCGTACTCGACGAAGTTTGATGGAGGGGGGGGGGGGGG
+
,FFFFFFFFFFFFFFFFFFFFFFFFFFFFFFFFFFFFFFFFFFFFFFF
@FS10000125:27:BPA73017-1634:1:1101:4290:2440 2:N:0:6
TTTCGTTTGAGCGTACTCGACGAAGTTGAATGGGGGGGGGGGGGGGAA
+
FFFFFFFFFFFFFFFFFFFFFFFFFFFFFFFFFFFFFFFFFFFFFFFF
@FS10000125:27:BPA73017-1634:1:1101:4570:2440 2:N:0:6
CCACACTTGAGCGTACTCGACGAAGTTCGGGGGGGGGGGGGGGAGATC
+
FFFFFFFFFFFFFFFFFFFFFFFFFFFFFFFFFFFFFFFFFFFF,:FF
@FS10000125:27:BPA73017-1634:1:1101:5450:2440 2:N:0:6
TCGAGGTTGAGCGTACTCGACGAAGTTCACAGGGGGGGGGGGGGGGAA
+
FFFFFFFFFFFFFFFFFFFFFFFFFFFFFFFFFFFFFFFFFFFFFFFF
@FS10000125:27:BPA73017-1634:1:1101:6010:2440 2:N:0:6
ATCAACTTGAGCGTACTCGACGAAGTTTACGGGGGGGGGGGGGGGGGG
+
FFFFFFF:FFFFFFFFFFFFFFFFFFFFFFFFFFFFFFFFFF:FFF:F
@FS10000125:27:BPA73017-1634:1:1101:8000:2440 2:N:0:6
ATATCGTTGAGCGTACTCGACGAAGTTAGGAGGGGGGGGGGGGGGAAA
+
FF:F:,FF::::FFF:FF,:F::FFFFF:FFFFFFFFFFFFFFFF:,F
@FS10000125:27:BPA73017-1634:1:1101:8990:2440 2:N:0:6
AAGACTTTGAGCGTACTCGACGAGGTTCCGGGGGGGGGGGGGGGAAAT
+
FFFFFFFFFFFFFFFFFFFFFFFFFFFFFFFFFFFFFFFFFFFF:FF:
@FS10000125:27:BPA73017-1634:1:1101:10080:2440 2:N:0:6
CAGAGGTTGAGCGTACTCGACGAAGTTGTTGGGGGGGGGGGGGGGAAA
+
FFFFFFFFFFFFFFFFFFFFFFFFFFFFFFFFFFFFFFFFFFFFF:FF
@FS10000125:27:BPA73017-1634:1:1101:10430:2440 2:N:0:6
TAAGGATTGAGCGTACTCGACGAAGTTTAACGGGGGGGGGGGGGGAGT
+
,FFFFFFFFFFFFFFFFFFFFFFFFFFFFFFFFFFFFFFFFFF:,,,,
@FS10000125:27:BPA73017-1634:1:1101:11060:2440 2:N:0:6
TTCGCTTTGAGCGTACTCGACGAAGTTAGGGGGGGGGGGGGGGAGATC
+
,FFFFFFFFFFFFFFFFFFFFFFFFFFFFFFFFFFFFFFFFFF::FFF
@FS10000125:27:BPA73017-1634:1:1101:11160:2440 2:N:0:6
TTTGAATTGAGCGTACTCGACGAAGTTGTCAGGGGGGGGGGGGGGGGG
+
FFFFFFFFFFFFFFFFFFFFFFFFFFFFFFFFFFFFFFFFFFFFFFF,
@FS10000125:27:BPA73017-1634:1:1101:11810:2440 2:N:0:6
ATTCGATTGAGCGTACTCGACGAAGTTGCTTAGGGGGGGGGGGGGGGA
+
FFFFFFFFFFFFFFFFFFFFFFFFFFFFFFFFFFFFFFFFFFFFF::F
@FS10000125:27:BPA73017-1634:1:1101:12900:2440 2:N:0:6
ATGACCTTGAGCGTACTCGACGAAGTTTGTGGGGGGGGGGGGGGGGGG
+
FFFFFFFFFFFFFFFFFFFFFFFFFFFFFFFFFFFFFFFFFFFFFFF,
@FS10000125:27:BPA73017-1634:1:1101:13730:2440 2:N:0:6
AATTATTTGAGCGTACTCGACGAAGTTGGTTGGGGGGGGGGGGGGGGA
+
:FFF::FFFFF::FFFFFFFFFFFFFF::FFFF:FF:FFF::,::,,,
@FS10000125:27:BPA73017-1634:1:1101:14550:2440 2:N:0:6
TACCTTTTGAGCGTACTCGACGAAAGTTCTTCGGGGGGGGGGGGGGGG
+
FFFFFFFFFFFFFFFFFFFFFFFFFFFFFFFFFFFFFFFFFFF:FFFF
@FS10000125:27:BPA73017-1634:1:1101:15840:2440 2:N:0:6
TTTATCTTGAGCGTACTCGACGAAGTTTGCGGGGGGGGGGGGGGGGGA
+
F,F,,:FFFFFFFFFFFFFFFFFFFFFFFFFFFFFFFFFFFFFFF:,F
@FS10000125:27:BPA73017-1634:1:1101:16020:2440 2:N:0:6
ACGTCGTTGAGCGTACTCGACGAAGTTAGCTGGGGGGGGGGGGGGGGA
+
:FFFFFFFFFFFFFFFFFFFFFFFFFFFFFFFFFFFFFFFFFFFFFFF
@FS10000125:27:BPA73017-1634:1:1101:16210:2440 2:N:0:6
TATTCTTTGAGCGTACTCGACGAAGTTGTATGGGGGGGGGGGGGGGGA
+
,:FF,,FFF:FFFFFFFFFFFF:FFFF,FF,,FFFFFFFFFFF:,,,,
@FS10000125:27:BPA73017-1634:1:1101:1370:2450 2:N:0:6
CCACACTTGAGCGTACTCGACGAAGTTTATCGGGGGGGGGGGGGGGGA
+
FFFFFFFFFFFFFFFFFFFFFFFFFFFFFFFFFFFFFFFFFFFFF::F
@FS10000125:27:BPA73017-1634:1:1101:1940:2450 2:N:0:6
TTCGCTTTGAGCGTACTCGACGAAGTTAAGGGGGGGGGGGGGGGGGAA
+
FFF,F:FFFFFFFFFFFFFFFFFFFFFF:,,FFFFFFFFFFFFFFFFF
@FS10000125:27:BPA73017-1634:1:1101:5490:2450 2:N:0:6
ATGGTCTTGAGCGTACTCGACGAAGTTCAAAGGGGGGGGGGGGGGGGG
+
FFFFFFFFFFFFFFFFFFFFFFFFFFFFFFFFFFFFFFFFFFFFFFFF
@FS10000125:27:BPA73017-1634:1:1101:5530:2450 2:N:0:6
TTAATATTGAGCGTACTCGACGAAGTTACAAGGGGGGGGGGGGGGGGA
+
F,FFFFFFFFFFFFFFFFFFFFFFF,FFFFFFFFFFFFFFFFFFFF,F
@FS10000125:27:BPA73017-1634:1:1101:6560:2450 2:N:0:6
CCATTCTTGAGCGTACTGACGAAGTTATTTGGGGGGGGGGGGGGGGAA
+
FF,,FFFFFFFFFFFFF,F:,FFFFF:F,F,FFFFFFFFFFFFFFFFF
@FS10000125:27:BPA73017-1634:1:1101:7390:2450 2:N:0:6
AAGATCTTGAGCGTACTCGACGAAGTTGCAAGGGGGGGGGGGGGAGGG
+
FFFFFFFFFFFFFFFFFFFFFFFFFFFFFFFFFFFFFFFFFFF,:,,,
@FS10000125:27:BPA73017-1634:1:1101:8170:2450 2:N:0:6
ATTCCTTTGAGCGTACTCGACGAAGTTTGCCGGGGGGGGGGGGGGGGG
+
FFFFFFFFFFFFFFFFFFFFFFFFFFFFFFFFFFFFFFFFFFFFFFF,
@FS10000125:27:BPA73017-1634:1:1101:9610:2450 2:N:0:6
GTTATTTTGAGCGTACTCGACGAAGTTGGAAGGGGGGGGGGGGGGGAA
+
FFFFFFFFFFFFFFFFFFFFFFFFFFFFFFFFFFFFFFFFFFFFF,FF
@FS10000125:27:BPA73017-1634:1:1101:10420:2450 2:N:0:6
TGGGGTTTGAGCGTACTCGACGAAGTTGGCAGGGGGGGGGGGGGGGGG
+
,F::FFFFFFFFFFFFFFFFFFFFFFFFFFFFFFFFFFFFFFFFFFF,
@FS10000125:27:BPA73017-1634:1:1101:12450:2450 2:N:0:6
TAAAACTTGAGCGTACTCGACGAAGTTTCGTGGGGGGGGGGGGGGGAA
+
,FFF,,FFFFFFFFFFFFFFFFFFFFF,:,,FFFFFFFFFFFFFF,FF
@FS10000125:27:BPA73017-1634:1:1101:12690:2450 2:N:0:6
AAAGGTTTGAGCGTACTCGACGAAGTTGCTTGGGGGGGGGGGGGGGGG
+
FFFFFFFFFFFFFFFFFFFFFFFFFFFFFFFFFFFFFFFFFFFFFFFF
@FS10000125:27:BPA73017-1634:1:1101:13540:2450 2:N:0:6
CTAGTCTTAGCGTACTCGACGAAGTTAATCGGGGGGGGGGGGGGGGGA
+
FFFFFFFFFFFFFFFFFFFFFF:FFFFFFFFFFFFFFFFFFFFFF,,F
@FS10000125:27:BPA73017-1634:1:1101:13800:2450 2:N:0:6
ACAGGATTGAGCGTACTCGACGAAGTTTAACGGGGGGGGGGGGGGGGG
+
FFFFFFFFFFFFFFFFFFFFFFFFFFFFFFFFFFFFFFFFFFFFF,FF
@FS10000125:27:BPA73017-1634:1:1101:14730:2450 2:N:0:6
AGTTATTTGAGCGTACTCGACGAAGTTCAAAGGGGGGGGGGGGGGGAA
+
,:FFFFFFFFFFFFFFFFFFFFFFFFFFFFFFFFFFFFFFFFFFFF,:
@FS10000125:27:BPA73017-1634:1:1101:16230:2450 2:N:0:6
TAGCGATTGAGCGTACTCGACGAAGTTGCGTGGGGGGGGGGGGGGGGA
+
FFFFFFFFFFFFFFFFFFFFFFFFFFFFFFFFFFFFFFFFFFFFFF:F
@FS10000125:27:BPA73017-1634:1:1101:2560:2460 2:N:0:6
TATGATTTGAGCGTACTCGACGAAGTTTGCGGGGGGGGGGGGGGGAAA
+
FFFFFFFFFFFFFFFFFFFFFFFFFFFFFFFFFFFFFFFFFFFFF,,F
@FS10000125:27:BPA73017-1634:1:1101:4950:2460 2:N:0:6
AAAGGTTTGAGCGTACTCGACGAAGTAGGGGGGGGGGGGGGGGGAAAT
+
FFFFFFFFFFFFFFFFFFFFFFFFFFFFFFFFFFFFFFFFFFF,F:,F
@FS10000125:27:BPA73017-1634:1:1101:6620:2460 2:N:0:6
TTAGGGTTGAGCGTACTCGACGAAGTTGTCGGGGGGGGGGGGGGGGGG
+
,FFFFFFFFFFFFFFFFFFFFFFFFFFFFFFFFFFFFFFFFFFFFFF,
@FS10000125:27:BPA73017-1634:1:1101:7740:2460 2:N:0:6
CAGTGATTGAGCGTACTCGACGAAGTTTAGCGGGGGGGGGGGGGGGAA
+
FFFFFFFFFFFFFFFFFFFFFFFFFFFFFFFFFFFFFFFFFF:,:,,:
@FS10000125:27:BPA73017-1634:1:1101:7860:2460 2:N:0:6
TTTCAATTGAGCGTACTCGACGAAGTTAAAGGGGGGGGGGGGGGAGAT
+
,FFFFFFFFFFFFFFFFFFFFFFFFFFFFFFFFFFFFFFFFFF,F,,:
@FS10000125:27:BPA73017-1634:1:1101:8160:2460 2:N:0:6
TTTATCTTGAGCGTACTCGACGAAGTTTGCCGGGGGGGGGGGGGGGAA
+
,FFFFFFFFFFFFFFFFFFFFFFFFFFFFFFFFFFFFFFFFFFFF,FF
@FS10000125:27:BPA73017-1634:1:1101:8220:2460 2:N:0:6
TATGTTTTGAGCGTACTCGACGAAGTTGCGAGGGGGGGGGGGGGGGAA
+
FFFFFFFFFFFFFFFFFFFFFFFFFFFFFFFFFFFFFFFFFFFFFFFF
@FS10000125:27:BPA73017-1634:1:1101:8520:2460 2:N:0:6
CATTGCTTGAGCGTACTCGACGAAGTTCATGGGGGGGGGGGGGGGGGA
+
FFFFFFFFFFFFFFFFFFFFFFFFFFFFFFFFFFFFFFFFFFFFFF::
@FS10000125:27:BPA73017-1634:1:1101:9160:2460 2:N:0:6
TAGTTCTTGAGCGTACTCGACGAAGTTACCTGGGGGGGGGGGGGGGGA
+
FFFFFFFFFFFFFFFFFFFFFFFFFFFFFFFFFFFFFFFFFFFFFFF,
@FS10000125:27:BPA73017-1634:1:1101:9510:2460 2:N:0:6
ATCTGGTTGAGCGTACTCGACGAAGTTCAAAGGGGGGGGGGGGGGGGG
+
FFFFFFFFFFFFFFFFFFFFFFFFFFFFFFFFFFFFFFFFFFFF:F,F
@FS10000125:27:BPA73017-1634:1:1101:9740:2460 2:N:0:6
TTACTCTTGAGCGTACTCGACGAAGTTCGCAGGGGGGGGGGGGGGGAA
+
FFFFFFFFFFFFFFFFFFFFFFFFFFFFFFFFFFFFFFFFFFFFF,FF
@FS10000125:27:BPA73017-1634:1:1101:11060:2460 2:N:0:6
ATTAGCTTGAGCGTACTCGACGAAGTTAATTGGGGGGGGGGGGGGGGA
+
,FFFFFFFFFFFFFFFFFFFFFFFFFFFFFFFFFFFFFFFFFFFFFF:
@FS10000125:27:BPA73017-1634:1:1101:11670:2460 2:N:0:6
AATCCTTTGAGCGTACTCGACGAAGTTTAAAAGGGGGGGGGGGGGGGA
+
FFFFFFFFFFFFFFFFFFFFFFFFFFFFFFFFFFFFFFFFFFFFFF,:
@FS10000125:27:BPA73017-1634:1:1101:11800:2460 2:N:0:6
TTCTGTTTGAGCGTACTCGACGAAGTTAACTGGGGGGGGGGGGGGGAA
+
FFFFFFFFFFFFFFFFFFFFFFFFFFFFFFFFFFFFFFFFFFFFF,FF
@FS10000125:27:BPA73017-1634:1:1101:12450:2460 2:N:0:6
TTATCTTTGAGCGTACTCGACGAAGTTCCACGGGGGGGGGGGGGGGAA
+
FFFFFFFFFFFFFFFFFFFFFFFFFFFFFFFFFFFFFFFFFFFFF,FF
@FS10000125:27:BPA73017-1634:1:1101:13000:2460 2:N:0:6
TTATTATTGAGCGTACTCGACGAAGTTGTCGGGGGGGGGGGGGGGGGG
+
,FFFFFFFFFFFFFFFFFFFFFFFFFFFFFFFFFFFFFFFFFFFFFFF
@FS10000125:27:BPA73017-1634:1:1101:15090:2460 2:N:0:6
ATGTACTTGAGCGTACTCGACGAAGTTTTATGGGGGGGGGGGGGGGAG
+
,F,,F,FFFFFFFFFFFFFFFFFFFFF,FF,FFFFFFFFFFFF,,,,,
@FS10000125:27:BPA73017-1634:1:1101:15620:2460 2:N:0:6
CCCTCTTTGAGCGTACTCGACGAAGTTGTTCGGGGGGGGGGGGGGGGG
+
FFFFFFFFFFFFFFFFFFFFFFFFFFFFFFFFFFFFFFFFFFFFFFF,
@FS10000125:27:BPA73017-1634:1:1101:16110:2460 2:N:0:6
TTTATTTTGAGCGTACTCGACGAAATTCTAGGGGGGGGGGGGGGGGGA
+
F,FFFFFFFFFFFFFFFFFFFFFFFFFFFFFFFFFFFFFFFFFFFFF:
@FS10000125:27:BPA73017-1634:1:1101:3670:2470 2:N:0:6
TCTGGGTTGAGCGTACTCGACGAAGTTGTGCGGGGGGGGGGGGGGGAA
+
FFFFFFFFFFFFFFFFFFFFFFFFFFFFFFFFFFFFFFFFFFFFFFFF
@FS10000125:27:BPA73017-1634:1:1101:3730:2470 2:N:0:6
TAGAATTTGAGCGTACTCGACGAAGTTAAAGGGGGGGGGGGGGGGAGA
+
F:FFFFFFFFFFFFFFFFFFFFFFFFFFFFFFFFFFFFFFFFFF:F,,
@FS10000125:27:BPA73017-1634:1:1101:4320:2470 2:N:0:6
TTATTTTTGAGCGTACTCGACGAAGTTCTGTGGGGGGGGGGGGGGGGG
+
FFFFFFFFFFFFFFFFFFFFFFFFFFFFFFFFFFFFFFFFFFFFFF:,
@FS10000125:27:BPA73017-1634:1:1101:5260:2470 2:N:0:6
TTGATGTTGAGCGTACTCGACGAAGTTTCAGGGGGGGGGGGGGGGAAA
+
F,FFFFFFFFFFFFFFFFFFFFFFFFFFFFFFFFFFFFFFFFFFF,,F
@FS10000125:27:BPA73017-1634:1:1101:5480:2470 2:N:0:6
ATGGTCTTGAGCGTACTCGACGAAGTTCAAAGGGGGGGGGGGGGGGGA
+
FFFFFFFFFFFFFFFFFFFFFFFFFFFFFFFFFFFFFFFFFFFFFFFF
@FS10000125:27:BPA73017-1634:1:1101:5650:2470 2:N:0:6
AATCTATTGAGCGTACTCGACGAAGTTCTAGGGGGGGGGGGGGGGAAA
+
,:FFF:FFFFFFFFFFFFFFFFFFFFFFFFFFFFFFFFFFFFFF:F,,
@FS10000125:27:BPA73017-1634:1:1101:6080:2470 2:N:0:6
CTTCGATTGAGCGTACTCGACGAAGTTTCCGGGGGGGGGGGGGGGAAA
+
F,FFFFFFFFFFFFFFFFFFFFFFFFFFFFFFFFFFFFFFFFFF,FF,
@FS10000125:27:BPA73017-1634:1:1101:6540:2470 2:N:0:6
GTAGGGTTGAGCGTACTCGACGAAGTTGTCGGGGGGGGGGGGGGGGGG
+
,:FFFF::FFFFFFFF:FF:FF::F,,FFFFFFFFFFFFFFFFFFFF,
@FS10000125:27:BPA73017-1634:1:1101:7580:2470 2:N:0:6
ATAACTTTGAGCGTACTCGACGAAGTTAGCGAGGGGGGGGGGGGGGAA
+
,,FFFFFFFFFFFFFFFFFFFFFFFFFFFFFFFFFFFFFFFFFFFF:F
@FS10000125:27:BPA73017-1634:1:1101:7900:2470 2:N:0:6
ATGTTATTGAGCGTACTCGACGAAGTTCCAGGGGGGGGGGGGGGGAAA
+
FFFFFFFFFFFFFFFFFFFFFFFFFFFFFFFFFFFFFFFFFFFFFF,,
@FS10000125:27:BPA73017-1634:1:1101:8080:2470 2:N:0:6
TTCATATTGAGCGTACTCGACGAAGTTTAAGGGGGGGGGGGGGGGGAA
+
F:FFFFFFFFFFFFFFFFFFFFFFFFFFFFFFFFFFFFFFFF:::,FF
@FS10000125:27:BPA73017-1634:1:1101:8430:2470 2:N:0:6
CAGGCCTTGAGCGTACTCGAGAAGTTGCAAGGGGGGGGGGGGGGGAAA
+
FFFFFFFFFFFFFFFFFFFFFFFFFFFFFFFFFFFFFFFFFFFF,:,,
@FS10000125:27:BPA73017-1634:1:1101:10870:2470 2:N:0:6
TATTGCTTGAGCGTACTCGACGAAGTTGCGTGGGGGGGGGGGGGGGAA
+
,:FFFFFFFFFFFFFFFFFFFFFFFFFFFFFFFFFFFFFFFFFF:,:,
@FS10000125:27:BPA73017-1634:1:1101:13310:2470 2:N:0:6
CTGAAATTGAGCGTACTCGACGAAGTTGAATGGGGGGGGGGGGGGGAA
+
F:FFFFFFFFFFFFFFFFFFFFFFFFFFFFFFFFFFFFFFFFFFF,F:
@FS10000125:27:BPA73017-1634:1:1101:15440:2470 2:N:0:6
ACGTGATTGAGCGTACTCGACGAAGTTGGGTGGGGGGGGGGGGGGGGG
+
FFFFFFFFFFFFFFFFFFFFFFFFFFFFFFFFFFFFFFFFFFFFFFFF
@FS10000125:27:BPA73017-1634:1:1101:1390:2480 2:N:0:6
CCGGGGTTGAGCGTACTCGACGAAGTTGGGGGGGGGGGGGGGAAATCG
+
FFFFFFFFFFFFFFFFFFFFFFFFFFFFFFFFFFFFFFFFF,F::F:F
@FS10000125:27:BPA73017-1634:1:1101:2070:2480 2:N:0:6
TAGAAATTGAGCGTACTCGACGAAGTTCTAGGGGGGGGGGGGGGGAAA
+
FFFFFFFFFFFFFFFFFFFFFFFFFFFFFFFFFFFF:FFFFFF:,F,,
@FS10000125:27:BPA73017-1634:1:1101:2240:2480 2:N:0:6
TTGAGTTTGAGCGTACTCGACGAAGTTCTGGGGGGGGGGGGGGGAGAT
+
FFFFFFFFFFFFFFFFFFFFFFFFFFFFFFFFFFFFFFFFFFF,F,::
@FS10000125:27:BPA73017-1634:1:1101:3690:2480 2:N:0:6
ACAAATTTGAGCGTACTCGACGAAGTTCTATGGGGGGGGGGGGGGGGG
+
FFFFFFFFFFFFFFFFFFFFFFFFFFFFFFFFFFFFFFFFFFFFFF,,
@FS10000125:27:BPA73017-1634:1:1101:4040:2480 2:N:0:6
CTACATTTGAGCGTACTCGACGAAGTTCCGAGGGGGGGGGGGGGGGAA
+
FFFFFFFFFFFFFFFFFFFFFFFFFFFFFFFFFFFFFFFFFFFFF,FF
@FS10000125:27:BPA73017-1634:1:1101:4260:2480 2:N:0:6
CTGGGCTTGAGCGTACTCGACGAAGTTGAAAGGGGGGGGGGGGGGGGA
+
FFFFFFFFFFFFFFFFFFFFFFFFFFFFFFFFFFFFFFFFFFFFFFFF
@FS10000125:27:BPA73017-1634:1:1101:6700:2480 2:N:0:6
TTCCAGTTGAGCGTACTCGACGAAGTTGCATGGGGGGGGGGGGGGGAA
+
F,FFFFFFFFFFFFFFFFFFFFFFFFFFFFFFFFFFFFFFFFFFFFFF
@FS10000125:27:BPA73017-1634:1:1101:8050:2480 2:N:0:6
TTCCTCTTGAGCGTACTCGACGAAGTTCTTGGGGGGGGGGGGGGGGAA
+
,FFFFFFFFFFFFFFFFFFFFFFFFFFFFFFFFFFFFFFFFFFFF,:F
@FS10000125:27:BPA73017-1634:1:1101:8810:2480 2:N:0:6
CTTCTTTTGAGCGTACTCGACGAAGTTGACGGGGGGGGGGGGGGGAAT
+
F,,,,,FFFFFFFFFFFFFFFFFFFFF,F,FFFFFFFFFFFFFF:F:,
@FS10000125:27:BPA73017-1634:1:1101:10410:2480 2:N:0:6
TCTGTCTTGAGCGTACTCGACGAAGTTGGGCGGGGGGGGGGGGGGGAA
+
FFFFFFFFFFFFFFFFFFFFFFFFFFFFFFFFFFFFFFFFFFFFF,,,
@FS10000125:27:BPA73017-1634:1:1101:11130:2480 2:N:0:6
TTTGACTTGAGCGTACTCGACGAAGTTACTAGGGGGGGGGGGGGGGAA
+
,FF:FFFFFFFFFFFFFFFFFFFFFFFFFFFFFFFFFFFFFFFFF,:F
@FS10000125:27:BPA73017-1634:1:1101:11320:2480 2:N:0:6
ATCCCTTTGAGCGTACTCGACGAAGTTGCAGGGGGGGGGGGGGGGAAA
+
:F::FFFFFFFFFFFFFFFFFFFFFFFFFFFFFFFFFFFFF,::,FF,
@FS10000125:27:BPA73017-1634:1:1101:12470:2480 2:N:0:6
CATATCTTGAGCGTACTCGACGAAGTTTTCAGGGGGGGGGGGGGGGAA
+
FFFFFFFFFFFFFFFFFFFFFFFFFFFFFFFFFFFFFFFFFFFF:,F:
@FS10000125:27:BPA73017-1634:1:1101:12830:2480 2:N:0:6
TCGGTTTTGAGCGTACTCGACGAAGTTGCTTGGGGGGGGGGGGGGGAA
+
,FFFFFFFFFFFFFFFFFFFFFFFFFFFFFFFFFFFFFFFFFFFF,FF
@FS10000125:27:BPA73017-1634:1:1101:14290:2480 2:N:0:6
TCTGATTTGAGCGTACTCGACGAAGTTCTGGGGGGGGGGGGGGAAGAT
+
FFFFFFFFFFFFFFFFFFFFFFFFFFFFFFFFFFFFFFFFFFF:F,,,
@FS10000125:27:BPA73017-1634:1:1101:1040:2490 2:N:0:6
TTGTTCTTGAGCGTACTCGACGAAGTTCAGCGGGGGGGGGGGGGGGAA
+
FFFFFFFFFFFFFFFFFFFFFFFFFFFFFFFFFFFFFFFFF,,F:F,F
@FS10000125:27:BPA73017-1634:1:1101:1110:2490 2:N:0:6
TATCAATTGAGCGTACTCGACGAAGTTGACAGGGGGGGGGGGGGGGAA
+
FFFFFFFFFFFFFFFFFFFFFFFFFFFFFFFFFFFFFFFFFFFFF:FF
@FS10000125:27:BPA73017-1634:1:1101:2650:2490 2:N:0:6
TCAAGCTTGAGCGTACTCGACGAAGTTTTACGGGGGGGGGGGGGGGGG
+
FFFFFFFFFFFFFFFFFFFFFFFFFFFFFFFFFFFFFFFFFFFFFFF:
@FS10000125:27:BPA73017-1634:1:1101:4160:2490 2:N:0:6
ATGTCCTTGAGCGTACTCGACGAAGGGGGGGGGGGGGGGGAGATCGGA
+
,,,F,:FFFFFFFFFFFFFFFFFFFFF,:F:FFFFFFFFF,,F:,,FF
@FS10000125:27:BPA73017-1634:1:1101:4790:2490 2:N:0:6
CCTGATTTGAGCGTACTCGACGAAGTTATACGGGGGGGGGGGGGGGGG
+
FFFFFFFFFFFFFFFFFFFFFFFFFFFFFFFFFFFFFFFFFFF::,,F
@FS10000125:27:BPA73017-1634:1:1101:5900:2490 2:N:0:6
TACCGTTTGAGCGTACTCGACGAAGTTAATAGGGGGGGGGGGGGGGAA
+
FFFFFFFFFFFFFFFFFFFFFFFFFFFFFFFFFFFFFFFFFFFFFFFF
@FS10000125:27:BPA73017-1634:1:1101:6190:2490 2:N:0:6
TTAGTATTGAGCGTACTCGACGAAGTTACATGGGGGGGGGGGGGGGGA
+
FFFFFFFFFFFFFFFFFFFFFFFFFFFFFFFFFFFFFFFFF:F,F,,F
@FS10000125:27:BPA73017-1634:1:1101:6680:2490 2:N:0:6
TAAAAGTTGAGGGGGGGGGGGGGGGGAGATCGGAAAAGCGTCGTGTAA
+
FFFFFFFFFFFFFFFFFFFFFFFFFF:,FF::FFF,FF:,:F,:,:,,
@FS10000125:27:BPA73017-1634:1:1101:9360:2490 2:N:0:6
TACTAGTTGAGCGTACTCGACGAAGTTTCAGGGGGGGGGGGGGGGAAT
+
::FFFFFFFFFFFFFFFFFFFFFFFFFFFFFFFFFFFFFFFFFF,F,,
@FS10000125:27:BPA73017-1634:1:1101:9770:2490 2:N:0:6
CAGGTCTTGAGCGTACTCGACGAAGTTATGTGGGGGGGGGGGGGGGAA
+
FFFFFFFFFFFFFFFFFFFFFFFFFFFFFFFFFFFFFFFFFFFFF:F,
@FS10000125:27:BPA73017-1634:1:1101:9850:2490 2:N:0:6
ATGTTCTTGAGCGTACTCGACGAAGTTCAAGGGGGGGGGGGGGGGAGA
+
FFFFFFFFFFFFFFFFFFFFFFFFFFFFFFFFFFFFFFFFFFFF,F,,
@FS10000125:27:BPA73017-1634:1:1101:9880:2490 2:N:0:6
ATGTTCTTGAGCGTACTCGACGAAGTTCAAGGGGGGGGGGGGGGGAAA
+
FFFFFFFFFFFFFFFFFFFFFFFFFFFFFFFFFFFFFFFFFFFFFF,,
@FS10000125:27:BPA73017-1634:1:1101:10280:2490 2:N:0:6
CAGATCTTGAGCGTACTCGACGAAGTTCGCCGGGGGGGGGGGGGGGAA
+
FFFFFFFFFFFFFFFFFFFFFFFFFFFFFFFFFFFFFFFFFFFFFFFF
@FS10000125:27:BPA73017-1634:1:1101:11010:2490 2:N:0:6
TTTGACTTGAGCGTACTCGACGAAGTTACTAGGGGGGGGGGGGGGGGA
+
,FFFFF:FFFFFFFFF,FFFFFF:F:,FFFFFFFFFFFFFFFFFF,F,
@FS10000125:27:BPA73017-1634:1:1101:12900:2490 2:N:0:6
TAATCGTTGAGCGTACTCGACGAAGTGGGGGGGGGGGGGGGAAGTCGA
+
FFFFFFFFFFFFFFFFFFFFFFFFFFFFFFFFFFFFFFFF:F:,:,,F
@FS10000125:27:BPA73017-1634:1:1101:13420:2490 2:N:0:6
TAATAATTGAGCGTACTCGACGAAGTTAAGTGGGGGGGGGGGGGGGAA
+
,,FFFFFFFFFFFFFFFFFFFFFFFFFFFFFFFFFFFFFFFFFFFF,F
@FS10000125:27:BPA73017-1634:1:1101:14370:2490 2:N:0:6
TGAAGTTTGAGCGTACTCGACGAAGTTTTGCGGGGGGGGGGGGGGAAA
+
,:FFFFFFFFFFFFFFFFFFFFFFFFFFFFFFFFFFFFFFFFFF,F:,
@FS10000125:27:BPA73017-1634:1:1101:14600:2490 2:N:0:6
TCTTAATTGAGCGTACTCGACGAAGTTACTGGGGGGGGGGGGGGGGGA
+
FF,F::FFFFFFFFFFFFFFFFFFFFFFF,,FFFFFFFFFFFFF:F,F
@FS10000125:27:BPA73017-1634:1:1101:15860:2490 2:N:0:6
CTTGATTTGAGCGTACTCGACGAAGTTAGAAGGGGGGGGGGGGGGGAA
+
F,FFFFFFFFFFFFFFFFFFFFFFFFFFFFFFFFFFFFFFFFFFFF,,
@FS10000125:27:BPA73017-1634:1:1101:16230:2490 2:N:0:6
TTTTTTTTGAGCGTACTCGACGAAGTTCAGAGGGGGGGGGGGGGGGGA
+
FFFFFFFFFFFFFFFFFFFFFFFFFFFFFFFFFFFFFFFFFFFFFFFF
@FS10000125:27:BPA73017-1634:1:1101:1440:2500 2:N:0:6
ATTTTATTGAGCGTACTCGACGAAGTTCTGCGGGGGGGGGGGGGGGAA
+
FFFFFFFFFFFFFFFFFFFFFFFFFFFFFFFFFFFFFFFFFFFFFFFF
@FS10000125:27:BPA73017-1634:1:1101:2320:2500 2:N:0:6
TTGAGATTGAGCGTACTCGACGAAGTTGGGGGGGGGGGGGGGAAATCG
+
FFFFFFFFFFFFFFFFFFFFFFFFFFFFFFFFFFFFFFFFF:F:FF::
@FS10000125:27:BPA73017-1634:1:1101:2390:2500 2:N:0:6
TTCCTTTTGAGCGTACTCGACGAAGTTAGCCGGGGGGGGGGGGGGAAA
+
,,FFFFFFFFFFFFFFFFFFFFFFFFFFFFFFFFFFFFFFFFFFFFF:
@FS10000125:27:BPA73017-1634:1:1101:2830:2500 2:N:0:6
TTAAGATTGAGCGTACTCGACGAAGTTTCTCGGGGGGGGGGGGGGGAA
+
,FFFFFFFFFFFFFFFFFFFFFFFFFFFFFFFFFFFFFFFFFFFFFFF
@FS10000125:27:BPA73017-1634:1:1101:3740:2500 2:N:0:6
ATATGATTGAGCGTACTCGACGAAGTTAAGCGGGGGGGGGGGGGGGAA
+
:FFFFFFFFFFFFFFFFFFFFFFFFFFFFFFFFFFFFFFFFFFFFF:F
@FS10000125:27:BPA73017-1634:1:1101:3750:2500 2:N:0:6
TCGAGTTTGAGCGTACTCGACGAAGTTCAAGGGGGGGGGGGGGGGAAA
+
FFFFFFFFFFFFFFFFFFFFFFFFFFFFFFFFFFFFFFFFFFFF,FF,
@FS10000125:27:BPA73017-1634:1:1101:3970:2500 2:N:0:6
GTATCCTTGAGCGTACTCGACGAAGTTTGAGGGGGGGGGGGGGGGGAA
+
:FFFFFFFFFFFFFFFFFFFFFFFFFFFFFFFFFFFFFFFFFFFF,FF
@FS10000125:27:BPA73017-1634:1:1101:5410:2500 2:N:0:6
CCATGATTGAGCGTACTCGACGAAGTTTGACGGGGGGGGGGGGGGGAA
+
FFFFFFFFFFFFFFFFFFFFFFFFFFFFFFFFFFFFFFFFFFFFFF,F
@FS10000125:27:BPA73017-1634:1:1101:7670:2500 2:N:0:6
CTATGATTGAGCGTACTCGACGAAGTTACAAAGGGGGGGGGGGGGGGG
+
F:FFFFFFF:FFFFFFFFFFFFFFFFFFFFFFFFFFFFFFFFF::,,,
@FS10000125:27:BPA73017-1634:1:1101:8620:2500 2:N:0:6
CCAACCTTGAGCGTACTCGACGAAGTTGTCTGGGGGGGGGGGGGGGAA
+
,FFFFFFFFFFFFFFFFFFFFFFFFFFFFFFFFFFFFFFFFFFFF:FF
@FS10000125:27:BPA73017-1634:1:1101:9480:2500 2:N:0:6
TAATGTTTGAGCGTACTCGACGAAGTTGGCTGGGGGGGGGGGGGGGGG
+
FFFFFFFFFFFFFFFFFFFFFFFFFFFFFFFFFFFFFFFFFFFFFFF:
@FS10000125:27:BPA73017-1634:1:1101:10000:2500 2:N:0:6
ACTCGGTTGAGCGTACTCGACGAAGTTAGGCGGGGGGGGGGGGGGGGA
+
FFFFFFFFFFFFFFFFFFFFFFFFFFFFFFFFFFFFFFFFFFFF:FFF
@FS10000125:27:BPA73017-1634:1:1101:11630:2500 2:N:0:6
TCCTCATTGAGCGTACTCGACGAAGTTCTGAGGGGGGGGGGGGGGGGG
+
FFFFFFFFFFFFFFFFFFFFFFFFFFFFFFFFFFFFFFFFFFFF:,,F
@FS10000125:27:BPA73017-1634:1:1101:15890:2500 2:N:0:6
CAATTGTTGAGCGTACTCGACGAAGTTGACCGGGGGGGGGGGGGGGAA
+
FFFFFFFFF:FFFFFFFFFFFFFFFFFFFFFFFFFFFFFFFFF::,,,
@FS10000125:27:BPA73017-1634:1:1101:2740:2510 2:N:0:6
TTACCATTGAGCGTACTCGACGAAGTTCATCGGGAGAGGGGAAGAGTA
+
FF:,FFFFFFFFFFFFFFFFFFFFFFFF,::,FF,F,,,FFF:FFF,F
@FS10000125:27:BPA73017-1634:1:1101:3010:2510 2:N:0:6
TTTCATTTGAGCGTACTCGACGAAGTTTTATGGGGGGGGGGGGGGGGA
+
F:FFFFFFFFFFFFFFFFFFFFFFFFFFFFFFFFFFFFFFFFFFFF:F
@FS10000125:27:BPA73017-1634:1:1101:4310:2510 2:N:0:6
TCGGTCTTGAGCGTACTCGACGAAGTTATTGGGGGGGGGGGGGGGAAT
+
,F,F,:FFFFFFFFFFFFFFFFFFFFFF:,,FFFFFFFFFF:FF,FF,
@FS10000125:27:BPA73017-1634:1:1101:5190:2510 2:N:0:6
CCGTATTTGAGCGTACTCGACGAAGTTCATAGGGGGGGGGGGGGGGAT
+
,F,,,:FFFFFFFFFFFFFFFFFFFFF:F,,FFFFFFFFFFFFFF,,,
@FS10000125:27:BPA73017-1634:1:1101:5660:2510 2:N:0:6
TTTCCATTGAGCGTACTCGACGAAGTTAATGGGGGGGGGGGGGGGGAA
+
FFFFFFFFFFFFFFFFFFFFFFFFFFFFFFFFFFFFFFFFFFFFF:,F
@FS10000125:27:BPA73017-1634:1:1101:5880:2510 2:N:0:6
TTGAACTTGAGCGTACTCGACGAAGTTTGCCGGGGGGGGGGGGGGGAA
+
FF,,,FFFFFFFFFFFFFFFFFFFFFFF,:FFFFFFFFFFFFFFFFFF
@FS10000125:27:BPA73017-1634:1:1101:5890:2510 2:N:0:6
TATCCATTGAGCGTACTCGACGAAGTTCCGGGGGGGGGGGGGGGAAAT
+
FFFFFFFFFFFFFFFFFFFFFFFFFFFFFFFFFFFFFFFFFFF,FF,F
@FS10000125:27:BPA73017-1634:1:1101:8190:2510 2:N:0:6
ATGCCATTGAGCGTACTCGACGAAGTTTAAAGGGGGGGGGGGGGGGGA
+
FFFFFFFFFFFFFFFFFFFFFFFFFFFFFFFFFFFFFFFFFFFFFFFF
@FS10000125:27:BPA73017-1634:1:1101:9130:2510 2:N:0:6
TACATCTTGAGCGTACTCGACGAAGTTCGTCGGGGGGGGGGGGGGGGG
+
FFFFFFFFFFFFFFFFFFFFFFFFFFFFFFFFFFFFFFFFFFFFFF:F
@FS10000125:27:BPA73017-1634:1:1101:9170:2510 2:N:0:6
ATGATTTTGAGCGTACTCGACGAAGTTCTGGGGGGGGGGGGGGGGGAA
+
,,FF,FFFFFFFFFFFFFFFFFFFFFFF,:FFFFFFFFFFFFFFF:FF
@FS10000125:27:BPA73017-1634:1:1101:10820:2510 2:N:0:6
TTCCCCTTGAGCGTACTCGACGAAGTTGGCTGGGGGGGGGGGGGGGAA
+
F:FFFFFFFFFFFFFFFFFFFFFFFFFFFFFFFFFFFFFFFFFFFF:F
@FS10000125:27:BPA73017-1634:1:1101:11800:2510 2:N:0:6
TATGGTTTGAGCGTACTCGACGAAGTTACGGGGGGGGGGGGGGGGAAA
+
F:FFFFFFFFFFFFFFFFFFFFFFFFFFFFFFFFFFFFFFFFFF:F:,
@FS10000125:27:BPA73017-1634:1:1101:12100:2510 2:N:0:6
TTTATGTTGAGCGTACTCAACGAAGTTGCTGGGGGGGGGGGGGGGGGG
+
FFFFFFFFFFFFFFFFFFFFFFFFFFFFFFFFFFFFFFFFFFFFF:FF
@FS10000125:27:BPA73017-1634:1:1101:12240:2510 2:N:0:6
TCTTCGTTGAGCGTACTCGACGAAGCGGGGGGGGGGGGGGGGAAATTG
+
,FFFFFFFFFFFFFFFFFFFFFFFFFFFFFFFFFFFFFFFFF,FF,,,
@FS10000125:27:BPA73017-1634:1:1101:14260:2510 2:N:0:6
CATATATTGAGCGTACTCGACGAAGTTCTAGGGGGGGGGGGGGGGGGA
+
FFFFFFFFFFFFFFFFFFFFFFFFFFFFFFFFFFFFFFFFFFFFF:FF
@FS10000125:27:BPA73017-1634:1:1101:14860:2510 2:N:0:6
ATAGGCTTGAGCGTACTCGACGAAGTTCAAAAGGGGGGGGGGGGGGGA
+
FFFFFFFFFFFFFFFFFFFFFFFFFFFFFFFFFFFFFFFFFFFFFFF,
@FS10000125:27:BPA73017-1634:1:1101:14940:2510 2:N:0:6
TACACGTTGAGCGTACTCGACGAAGTTGCTGGGGGGGGGGGGGGGGAA
+
,FFFFFFFFFFFFFFFFFFFFFFFFFFFFFFFFFFFFFFFFFFFF:,F
@FS10000125:27:BPA73017-1634:1:1101:15110:2510 2:N:0:6
CATCCCTTGAGCGTACTCGACGAAGTTAGACGGGGGGGGGGGGGGGGA
+
FFFFFFFFFFFFFFFFFFFFFFFFFFFFFFFFFFFFFFFFFFFFFF,F
@FS10000125:27:BPA73017-1634:1:1101:15780:2510 2:N:0:6
TCTTGGTTGAGCGTACTCGACGAAGTTAGCAGGGGGGAGGGGGGGGGG
+
FFFFFFFFFFFFFFFFFFFFFFFFFFFFFFFFFFFFFFFFFFFFFFF:
@FS10000125:27:BPA73017-1634:1:1101:15830:2510 2:N:0:6
TTGGGTTTGAGCGTACTCGACGAAGTTGCATGGGGGGGGGGGGGGGAA
+
F,F:FFFFFFFFFFFFFFFFFFFFFFFFFFFFFFFFFFFFFFFFF,FF
@FS10000125:27:BPA73017-1634:1:1101:16040:2510 2:N:0:6
ACGTCGTTGAGCGTACTCGACGAAGTTAGCTGGGGGGGGGGGGGGGGA
+
FFFFFFFFFFFFFFFFFFFFFFFFFFFFFFFFFFFFFFFFFFFFFFF:
@FS10000125:27:BPA73017-1634:1:1101:1830:2520 2:N:0:6
TCGAGTTTGAGCGTACTCGACGAAGTTCAAGGGGGGGGGGGGGGGGGA
+
FFFFFFFFFFFFFFFFFFFFFFFFFFFFFFFFFFFFFFFFFFFFFF,F
@FS10000125:27:BPA73017-1634:1:1101:2440:2520 2:N:0:6
ACTATTTTGAGCGTACTCGACGAAGTTAGTGGGGGGGGGGGGGGGGAA
+
FFFFFFFFFFFFFFFFFFFFFFFFFFFFFFFFFFFFFFFFFFFFFFFF
@FS10000125:27:BPA73017-1634:1:1101:2590:2520 2:N:0:6
CAACATTTGAGCGTACTCGACGAAGTTACTAGGGGGGGGGGGGGGGAA
+
F:FFFFFFFFFFFFFFFFFFFFFFFFFFFFFFFFFFFFFFFFFFF,F,
@FS10000125:27:BPA73017-1634:1:1101:3910:2520 2:N:0:6
CCTTCATTGAGCGTACTCGACGAAGTTTTGCGGGGGGGGGGGGGGGAA
+
F:,:FFFFFFFFFFFFFFFFFFFFFFFFF,FFFFFFFFFFFFFF:,FF
@FS10000125:27:BPA73017-1634:1:1101:5310:2520 2:N:0:6
TACCTTTTGAGCGTACTCGACGAAGTTAGACGGGGGGGGGGGGGGAAA
+
,:FFFFFFFFFFFFFFFFFFFFFFFFFFFFFFFFFFFFFFFFFFF:F:
@FS10000125:27:BPA73017-1634:1:1101:5650:2520 2:N:0:6
ATAGGATTGAGCGTACTCGACGAAGTTGGCGGGGGGGGGGGGGGGGGG
+
FFFFFFFFFFFFFFFFFFFFFFFFFFFFFFFFFFFFFFFFFFFFFFFF
@FS10000125:27:BPA73017-1634:1:1101:5710:2520 2:N:0:6
TAATCATTGAGCGTACTCGACGAAGTTGCCGGGGGGGGGGGGGGGAAT
+
FFFFFFFFFFFFFFFFFFFFFFFFFFFFFFFFFFFFFFFFFFF,F:,,
@FS10000125:27:BPA73017-1634:1:1101:6240:2520 2:N:0:6
TTCTTATTGAGCGTACTCGACGAAGTTCAAGGGGGAGGGGGGGGGGGA
+
FFFFFFFFFFFFFFFFFFFFFFFFFFFFFFFFFFFFFFFFFFFFFFF:
@FS10000125:27:BPA73017-1634:1:1101:7370:2520 2:N:0:6
TCACTATTGAGCGTACTCGACGAAGTTCTAAGGGGGGGGGGGGGGGGG
+
FFFFFFFFFFFFFFFFFFFFFFFFFFFFFFFFFFFFFFFFFFFFFFFF
@FS10000125:27:BPA73017-1634:1:1101:8110:2520 2:N:0:6
AAAAAATTGAGCGTACTCGACGAAAGTTCTTGGGGGGGGGGGGGGGGG
+
,FFFFFFFFFFFFFF:FFFFFFFFFFFFFFFFFF:FFFFFF,,F,,,F
@FS10000125:27:BPA73017-1634:1:1101:8940:2520 2:N:0:6
TCCGTTTTGAGCGTACTCGACGAAATTTCTCGGGGGGGGGGGGGGGAA
+
FFFFFFFFFFFFFFFFFFFFFFFFFFFFFFFFFFFFFFFFFFFFFFF:
@FS10000125:27:BPA73017-1634:1:1101:9090:2520 2:N:0:6
TTGTGTTTGAGCGTACTCGACGAGGTTGCCAGGGGGGGGGGGGGGGAA
+
F,FFFFFFFFFFFFFFFFFFFFFFFFFFFFFFFFFFFFFFFFFFFFFF
@FS10000125:27:BPA73017-1634:1:1101:9780:2520 2:N:0:6
TTTTTTTTGAGCGTACTCGACGAAGTTAGGGGGGGGGGGGGGGGGAAA
+
FFFFFFFFFFFFFFFFFFFFFFFFFFFFFFFFFFFFFFFFFFFF,:F:
@FS10000125:27:BPA73017-1634:1:1101:9930:2520 2:N:0:6
TTATAATTGAGCGTACTCGACGAAGTTTAATGGGGGGGGGGGGGGGGG
+
FFFFFFFFFFFFFFFFFFFFFFFFFFFFFFFFFFFFFFFFFFFFFFF:
@FS10000125:27:BPA73017-1634:1:1101:10890:2520 2:N:0:6
AATTTTTTGAGCGTACTCGACGAAATGGGGGGGGGGGGGGAGATGGGA
+
,::F,FFFFFFFFFFFFFFFFFFF,:,:,:FFF::F:FFF,:,,,,,,
@FS10000125:27:BPA73017-1634:1:1101:11500:2520 2:N:0:6
TAAGTATTGAGCGTACTCGACGAAGTTGGCTGGGGGGGGGGGGGGGGA
+
,,FFFFFFFFFFFFFFFFFFFFFFFFFFFFFFFFFFFFFFFFFFFFFF
@FS10000125:27:BPA73017-1634:1:1101:14320:2520 2:N:0:6
TGATATTTGAGCGTACTCGACGAAGTTGACTGGGGGGGGGGGGGGGGA
+
[truncated: 12,927,721 more chars]
