# Supplementary material for: Non-templated addition and template switching by Moloney murine leukemia virus (MMLV)-based reverse transcriptases co-occur and compete with each other
Source: J Biol Chem. 2019 Oct 22;294(48):18220–31. doi: 10.1074/jbc.RA119.010676 (PMC6885630; doi:10.1074/jbc.RA119.010676)
Supplement: Supporting Information [file supp_RA119.010676_155253_1_supp_413280_pzhsrd.zip › Tailing for synthetic RNA bias/TdT-P-4rNV5FAM-C.fastq]

@FS10000125:27:BPA73017-1634:1:1101:1460:1000 2:N:0:7
ATCGGATTGAGCGTACTCGACGAAGTTGATTGGGGGGGGGGGGGGGGA
+
FFFFFFFFFFFFFFFFFFFFFFFFFFFFFFFFFFFFFFFFFFFFFFFF
@FS10000125:27:BPA73017-1634:1:1101:2420:1000 2:N:0:7
TAGGTATTGAGCGTACTCGACGAAGTTAGCGGGGGGGGGGGGGGGGAA
+
FFFFFFFFFFFFFFFFFFFFFFFFFFFFFFFFFFFFFFFFFFFFF:FF
@FS10000125:27:BPA73017-1634:1:1101:4500:1000 2:N:0:7
ATCTTTTTGAGCGTACTCGACGAAGGGGGGGGGGGGGGGAGATCGGAA
+
F,FFFFFFFFFFFFFFFFFFFFFFFFFFFFFFFFFFFFFF,FFF,FF:
@FS10000125:27:BPA73017-1634:1:1101:5090:1000 2:N:0:7
ATGGTTTTGAGCGTACTCGACGAGGTTTGCCGGGGGGGGGGGGGGGAA
+
FFFFFFFFFFFFFFFFFFFFFFFFFFFFFFFFFFFFFFFFFFF:F:,F
@FS10000125:27:BPA73017-1634:1:1101:6480:1000 2:N:0:7
CATAGGTTGAGCGTACTCACGAAGTTGAAAGGGGGGGGGGGGGGGAAA
+
FFFFF:FFFFFFFFFFFFFFFFFFFFFFFFFFFFFFFFFFFFF,,,,,
@FS10000125:27:BPA73017-1634:1:1101:6660:1000 2:N:0:7
TGCTTTTTGAGCGTACTCGACGAAGTTAAGAGGGGGGGGGGGGGGGGA
+
FFFFFFFFFFFFFFFFFFFFFFFFFFFFFFFFFFFFFFFFFFFFFF,F
@FS10000125:27:BPA73017-1634:1:1101:7440:1000 2:N:0:7
CTCTCATTGAGCGTTCTCGACGAAGTTATTACAGCAGGAAACGGAGAA
+
:,F,,FFF,,,F,F,,F,FF,,FF,FFF:F,,,,,,F,,,,,F,F,:,
@FS10000125:27:BPA73017-1634:1:1101:7910:1000 2:N:0:7
TAATATTTGAGCGTACTCGACGAAGTTCCAGGGGGGGGGGGGGGGAAT
+
FFFFFFFFFFFFFFFFFFFFFFFFFFFFFFFFFFFFFFFFFFFF,:,:
@FS10000125:27:BPA73017-1634:1:1101:11610:1000 2:N:0:7
CTGTCTTTGAGCGTACTCGACGAAGTTGGGCGGGGGGGGGGGGGGGGG
+
FFFFFFFFFFFFFFFFFFFFFFFFFFFFFFFFFFFFFFFFF:FFF,:F
@FS10000125:27:BPA73017-1634:1:1101:13240:1000 2:N:0:7
GTAAGGTTGAGCGTACTCGACGAAGTTTGAAGGGGGGGGGGGGGGGAA
+
,FFFFFFFFFFFFFFFFFFFFFFFFFFFFFFFFFFFFFFFFFFFF,FF
@FS10000125:27:BPA73017-1634:1:1101:4690:1010 2:N:0:7
TCATGCTTGAGCGTACTCGACGAAGTTATTAGGGGGGGGGGGGGGGAA
+
FFFFFFFFFFFFFFFFFFFFFFFFFFFFFFFFFFFFFFFFFFFFFF,F
@FS10000125:27:BPA73017-1634:1:1101:5450:1010 2:N:0:7
CTTACGTTGAGCGTACTCGACGAAGTTCCAGGGGGGGGGGGGGGGGGA
+
F,FFFFFFFFFFFFFFFFFFFFFFFFFFFFFFFFFFFFFFFFFFFF,:
@FS10000125:27:BPA73017-1634:1:1101:6120:1010 2:N:0:7
TTCGACTTGAGCGTACTCGACGAAGTTTAACGGGGGGGGGGGGGGGAA
+
,FFFFFFFFFFFFFFFFFFFFFFFFFFFFFFFFFFFFFFFFFFFFF:F
@FS10000125:27:BPA73017-1634:1:1101:6280:1010 2:N:0:7
TCCACCTTGAGCGTACTCGACGAAGTTAGCCGGGGGGGGGGGGGGGAA
+
FFFFFFFFFFFFFFFFFFFFFFFFFFFFFFFFFFFFFFFFFFFFFFFF
@FS10000125:27:BPA73017-1634:1:1101:8570:1010 2:N:0:7
CTCTTTTTGAGCGTACTCGACGAAGTTCCGTGGGGGGGGGGGGGGGAA
+
F:FFFFFFFFFFFFFFFFFFFFFFFFFFF,FFFFFFFFFFFF:F:,F:
@FS10000125:27:BPA73017-1634:1:1101:9180:1010 2:N:0:7
TCTTCTTTGAGCGTACTCGACGAAGTTATAGGGGGGGGGGGGGGGGAA
+
,FFFFFFFFFFFFFFFFFFFFFFFFFFFFFFFFFFFFFFFFFFFF,FF
@FS10000125:27:BPA73017-1634:1:1101:11050:1010 2:N:0:7
ATTGCATTGAGCGTACTCGACGAAGTTAAGTGGGGGGGGGGGGGGGAA
+
:FFFFFFFFFFFFFFFFFFFFFFFFFFFFFFFFFFFFFFFFFFFF,FF
@FS10000125:27:BPA73017-1634:1:1101:11540:1010 2:N:0:7
TTATTTTTGAGCGTACTCGACGAAGTTTTCTGGGGGGGGGGGGGGGGA
+
F:FFFFF:FFFFFFFFFFFFFFFFFFFFFFFFFFFFFFFFFFFFF,FF
@FS10000125:27:BPA73017-1634:1:1101:11920:1010 2:N:0:7
ATTCGTTTGAGCGTACTCGACGAAGTTGGGTGGGGGGGGGGGGGGGGG
+
FFFFFFFFFFFFFFFFFFFFFFFFFFFFFFFFFFFFFFFFFFFF::F,
@FS10000125:27:BPA73017-1634:1:1101:12470:1010 2:N:0:7
TAGTCATTGAGCGTACTCGACGAAGTTCCGTGGGGGGGGGGGGGGGGA
+
,FFFFFFFFFFFFFFFFFFFFFFFFFFFFFFFFFFFFFFFFFF:F,,F
@FS10000125:27:BPA73017-1634:1:1101:14750:1010 2:N:0:7
TCGGAATTGAGCGTACTCGACGAAGTTAATGGGGGGGGGGGGGGGGAA
+
FFFFF:FFFFFFFFFFFFFFFFFFFFFF:FFFFFFFFFFFFFF,,,,F
@FS10000125:27:BPA73017-1634:1:1101:15480:1010 2:N:0:7
CTCTAATTGAGCGTACTCGACGAAGTTACCCGGGGGGGGGGGGGGGGG
+
F,F::,FFFFFFFFFFFFFFFFFFFFFFFF,FFFFFFFFFFF:F:,:F
@FS10000125:27:BPA73017-1634:1:1101:15940:1010 2:N:0:7
TTCAGGTTGAGCGTACTCGACGAAGTTATGAGGGGGGGGGGGGGGAAA
+
F:FFFFFFFFFFFFFFFFFFFFFFFFFFFFFFFFFFFFFFFFFFFFFF
@FS10000125:27:BPA73017-1634:1:1101:1420:1020 2:N:0:7
TCGAATTTGAGCGTACTCGACGAAGTTAATAGGGGGGGGGGGGGGGGG
+
,F,FF,FFFFFFFFFFFFFFFFFFFF:FFFFFFFFFFFFFFF::,,,F
@FS10000125:27:BPA73017-1634:1:1101:1440:1020 2:N:0:7
TTTTTTTTTTTTTTTTTTTTTTTTTTTTTTTTTTTTTTTTTTGGGGGG
+
FF,:F,,,:FF:F:FFFF::F:::FFFFF::,,,:,,,,,,,,,,,,,
@FS10000125:27:BPA73017-1634:1:1101:2870:1020 2:N:0:7
ATGACCTTGAGCGTACTCGACGAAGTTCTGGGGGGGGGGGGGGGAAAT
+
:,FFFFFFFFFFFFFFFFFFFFFFFFFFFFFFFFFFFFFFFFF,F:,F
@FS10000125:27:BPA73017-1634:1:1101:4010:1020 2:N:0:7
ATGGATTTGAGCGTACTCGACGAAGTTCATCGGGGGGGGGGGGGGGAA
+
FFFFFFFFFFFFFFFFFFFFFFFFFFFFFFFFFFFFFFFFFFFFF,FF
@FS10000125:27:BPA73017-1634:1:1101:4600:1020 2:N:0:7
ATCCAATTGAGCGTACTCGACGAAGTTCTAAGGGGGGGGGGGGGGGGA
+
F,FFFFFFFFFFFFFFFFFFFFFFFFFFFFFFFFFFFFFFFFFFFF,F
@FS10000125:27:BPA73017-1634:1:1101:5680:1020 2:N:0:7
CTTGGGTTGAGCGTACTCGACGAAGTTATTCGGGGGGGGGGGGGGGGA
+
FFFFFFFFFFFFFFFFFFFFFFFFFFFFFFFFFFFFFFFFFFFFF,,:
@FS10000125:27:BPA73017-1634:1:1101:6780:1020 2:N:0:7
AAGGCTTTGAGCGTACTCGACGAAGTTACCAGGGGGGGGGGGGGGGAA
+
FFFFFFFFFFFFFFFFFFFFFFFFFFFFFFFFFFFFFFFFFFFFFFFF
@FS10000125:27:BPA73017-1634:1:1101:7320:1020 2:N:0:7
CCCCTCTTGAGCGTACTCGACGAAGTTAGCCGGGGGGGGGGGGGGGAA
+
FFFFFFFFFFFFFFFFFFFFFFFFFFFFFFFFFFFFFFFFFFFFFF:F
@FS10000125:27:BPA73017-1634:1:1101:7990:1020 2:N:0:7
TTTTCCTTGAGCGTACTCGACGAAGTTTGCCGGGGGGGGGGGGGGGAA
+
FFFFFFFFFFFFFFFFFFFFFFFFFFFFFFFFFFFFFFFFFFFFFF,F
@FS10000125:27:BPA73017-1634:1:1101:8130:1020 2:N:0:7
CCTACGAAGGGGGGGGGGGGGGGGGGGGTTGGAAGGGGGGGGGGGAGG
+
,F,FF,::FFF,F:F:FFFF:FF:,,,,F,,F,,,,:,:,,,:,,::,
@FS10000125:27:BPA73017-1634:1:1101:8460:1020 2:N:0:7
TAATGGTTGAGCGTACTCGACGAAGTTTACCGGGGGGGGGGGGGGGGG
+
:,F:F:FFFFFFFFFFFFFFFFFFFFFFFFFFFFFFFFFFFFFF:F,,
@FS10000125:27:BPA73017-1634:1:1101:8640:1020 2:N:0:7
ATAACATTGAGCGTACTCGACGAAGTTAGTAGGGGGGGGGGGGGGGAA
+
FF,,F,FFFFFFFFFFFFFFFFFFFFF,,,,FFFFFFFFFFFFF,,:,
@FS10000125:27:BPA73017-1634:1:1101:9160:1020 2:N:0:7
CCTTATTTGAGCGTACTCGACGAAGTTACTAGGGGGGGGGGGGGGGAA
+
:FF,,,FFFFFFFFFFFFFFFFFFFFF,:F,FFFFFFFFFFFFFF:,F
@FS10000125:27:BPA73017-1634:1:1101:10630:1020 2:N:0:7
CTTTTGTTGAGCGTACTCGACGAAGGGGGGGGGGGGGGGAGTTCGGAA
+
FFFFFFFFFFFFFFFFFFFFFFFFFFFFFFFFFFFFFFF,,,F,,,,:
@FS10000125:27:BPA73017-1634:1:1101:11470:1020 2:N:0:7
CTAATCTTGAGCGTACTCGACGAAGAGGGGGGGGGGGGGGGAGATCGG
+
FFFFFFFFFFFFFFFFFFFFFFFFFFFFFFFFFFFFFFFFF:,,F,,,
@FS10000125:27:BPA73017-1634:1:1101:11550:1020 2:N:0:7
TTTCTTTTGAGCGTACTCGACGAAGTGGGGGGGGGGGGGGGGAAATTG
+
FFFFFFFFFFFFFFFFFFFFFFFFFFFFFFFFFFFFFFFFFFF:,,,,
@FS10000125:27:BPA73017-1634:1:1101:11560:1020 2:N:0:7
TATCAATTGAGCGTACTCGACGAAGTTTTTTTGGGGGGGGGGGGGGGA
+
FFFFFFFFFFFFFFFFFFFFFFFFFFFFFFFFFFFFFFFFFFFFF:F:
@FS10000125:27:BPA73017-1634:1:1101:11910:1020 2:N:0:7
TACTCATTGAGCGTACTCGACGAAGTTTGCTGGGGGGGGGGGGGGGAA
+
,:FFFFFFFFFFFFFFFFFFFFFFFFFFFFFFFFFFFFFFFFFFF,FF
@FS10000125:27:BPA73017-1634:1:1101:12570:1020 2:N:0:7
CTGTTATTGAGCGTACTCGACGAAGTTGAAGGGGGGGGGGGGGGGAAT
+
FFFFFFFFFFFFFFFFFFFFFFFFFFFFFFFFFFFFFFFFFFF:,,FF
@FS10000125:27:BPA73017-1634:1:1101:13390:1020 2:N:0:7
ATCTTATTGAGCGTACTCGACGAAAGGGGGGGGGGGGGGGGAAATCGA
+
FFFFFFFFFFFFFFFFFFFFFFFFFFFFFFFFFFFFFFFF:F,,F,,,
@FS10000125:27:BPA73017-1634:1:1101:14390:1020 2:N:0:7
ACTGTATTGAGCGTACTCGACGAAGTTCCGCGGGGGGGGGGGGGGGGA
+
,FFFFFFF::FF:FFFFFFFFFFF:FFFFFF:FFFFFFFFF:::,,,,
@FS10000125:27:BPA73017-1634:1:1101:16300:1020 2:N:0:7
GGTATATTGAGCGTACTCGACGAAGTTCAGAGGGGGGGGGGGGGGGGA
+
,,::FFF:FFFFF:,F:FF:FF::F,,FFFFFF:FFFFFF:FFFFF:,
@FS10000125:27:BPA73017-1634:1:1101:1900:1030 2:N:0:7
CTGTGATTGAGCGTACTCGACGAAGTTGCGAGGGGGGGGGGGGGGGAA
+
FFFFFFFFFFFFFFFFFFFFFFFFFFFFFFFFFFFFFFFFFFFFFFFF
@FS10000125:27:BPA73017-1634:1:1101:2230:1030 2:N:0:7
TTTGGATTGAGCGTACTCGACGAAGTTGATAGGGGGGGGGGGGGGGAA
+
FF,,,FFFFFFFFFFFFFFFFFFFFFFFF::FFFFFFFFFFFFFF:,:
@FS10000125:27:BPA73017-1634:1:1101:2580:1030 2:N:0:7
TTTCAATTGAGCGTACTCGACGAAGGGGGGGGGGGGGGGAAATCGGAA
+
,FFFFFFFFFFFFFFFFFFFFFFFFFFFFFFFFFFFFF:,,,:,:,::
@FS10000125:27:BPA73017-1634:1:1101:3310:1030 2:N:0:7
TAAGGTTTGAGCGTACTCGACGAAGTTTGGTGGGGGGGGGGGGGGGAA
+
,FFFFFFFFFFFFFFFFFFFFFFFFFFFFFFFFFFFFFFFFFFFFFFF
@FS10000125:27:BPA73017-1634:1:1101:4150:1030 2:N:0:7
TTGGTTTTGAGCGTACTCGACGAAGTTAGTTGGGGGGGGGGGGGGGAA
+
,,,:FFFFFFFFFFFFFFFFF:FFFFF,,F,FFFFFFFFFFFFFF,FF
@FS10000125:27:BPA73017-1634:1:1101:4310:1030 2:N:0:7
CTCATATTGAGCGTACTCGACGAAGTTTTGTGGGGGGGGGGGGGGGGA
+
::,,FFFFFFFFFFFFFFFFFFFFFFFFF:FFFFFFFFFFFFFF:,,F
@FS10000125:27:BPA73017-1634:1:1101:4780:1030 2:N:0:7
ATATTATTGAGCGTACTCGACGAAATTACTGGGGGGGGGGGGGGGGGA
+
F:FFFFFFFFFFFFFFFFFFFFFFFFFFFFFFFFFFFFFFFFFF:FF:
@FS10000125:27:BPA73017-1634:1:1101:4930:1030 2:N:0:7
AAAAGTTTGAGCGTACTCGACGAAGTTCTACGGGGGGGGGGGGGGAAA
+
FFFFFFFFFFFFFFFFFFFFFFFFFFFFFFFFFFFFFFFFFFFFF:FF
@FS10000125:27:BPA73017-1634:1:1101:5280:1030 2:N:0:7
CTCGGATTGAGCGTACTCGACGAAGTTATATAGGGGGGGGGGGGGGGA
+
F,F,FFFFFFFFFFFFFFFFFFFFFFFFF:FFFFFFFFFFFFF,FFFF
@FS10000125:27:BPA73017-1634:1:1101:5370:1030 2:N:0:7
TACTACTTGAGCGTACTCGACGAGGTTGGGCGGGGGGGGGGGGGGGAA
+
FFFFFFFFFFFFFFFFFFFFFFFFFFFFFFFFFFFFFFFFFFFFFFFF
@FS10000125:27:BPA73017-1634:1:1101:6510:1030 2:N:0:7
TTGTATTTGAGCGTACTCGACGAAGTTGATTGGGGGGGGGGGGGGGGA
+
FFFFFFFFFFFFFFFFFFFFFFFFFFFFFFFFFFFFFFFFFFFFFFF,
@FS10000125:27:BPA73017-1634:1:1101:7540:1030 2:N:0:7
TACCGATTGAGCGTACTCGACGAAGTTCAGAGGGGGGGGGGGGGGGGA
+
F:FFFFFFFFFFFFFFFFFFFFFFFFFFFFFFFFFFFFFFFFFFFF:F
@FS10000125:27:BPA73017-1634:1:1101:8080:1030 2:N:0:7
CTTGTCTTGAGCGTACTCGACGAAGTTCCAGGGGGGGGGGGGGGGGAA
+
FFFF:FFFFFFFFFFFFFFFFFFFFFFFFFFFFFFFFFFFFF:::,FF
@FS10000125:27:BPA73017-1634:1:1101:8850:1030 2:N:0:7
AATCGATTGAGCGTACTCGACGAAGTTACGGGGGGGGGGGGGGGAAAT
+
FFFFFFFFFFFFFFFFFFFFFFFFFFFFFFFFFFFFFFFFFFF,FF,F
@FS10000125:27:BPA73017-1634:1:1101:9740:1030 2:N:0:7
TCATCCTTGAGCGTACTCGACGAAGTTAGCCGGGGGGGGGGGGGGGGA
+
,FFFFFFFFFFFFFFFFFFFFFFFFFFFFFFFFFFFFFFFFFFFFF,F
@FS10000125:27:BPA73017-1634:1:1101:10170:1030 2:N:0:7
TTGTCTTTGAGCGTACTCGACGAAGTTGACCGGGGGGGGGGGGGGAAA
+
F,,FFFFFF:F:FFFFFFFFFFFFFFFFFFFFFF:FFFFF:F::::F:
@FS10000125:27:BPA73017-1634:1:1101:10450:1030 2:N:0:7
TATAGATTGGAGCGTACTCGACGAAGTTACATGGGGGGGGGGGGGGGA
+
FFFFFFFFFFFFFFFFFFFFFFFFFFFFFFFFFFFFFFFFFFFFFFFF
@FS10000125:27:BPA73017-1634:1:1101:12880:1030 2:N:0:7
TCAGCGTTGAGCGTACTCGACGAAGTTTTGTGGGGGGGGGGGGGGGGA
+
,FF,FFFFFFFFFFFFFFFFFFFFFFF,FF,,FFFFFFFFFFFFFFFF
@FS10000125:27:BPA73017-1634:1:1101:14170:1030 2:N:0:7
CCAAATTTGAGCGTACTCGACGAAGTTTCTGGGGGGGGGGGGGGGGAA
+
FFFFFFFFFFFFFFFFFFFFFFFFFFFFFFFFFFFFFFFFFFFFF,FF
@FS10000125:27:BPA73017-1634:1:1101:14260:1030 2:N:0:7
TTGAATTTGAGCGTACTCGACGAAGTTGGTAGGGGGGGGGGGGGGGGA
+
FFFFFFFFFFFFFFFFFFFFFFFFFFFFFFFFFFFFFFFFFFFFF,FF
@FS10000125:27:BPA73017-1634:1:1101:14320:1030 2:N:0:7
ACTCCCTTGAGCGTACTCGACGAAGTTGGTGGGGGGGGGGGGGGGGAA
+
:FF:,FFFFFFFFFFFFFFFFFFFFFF::FF:FFFFFFFFFFFFF,FF
@FS10000125:27:BPA73017-1634:1:1101:15560:1030 2:N:0:7
TATGTTTTGAGCGTACTCGACGAAGTTAACGGGGGGGGGGGGGGGAAA
+
FFFFFFFFFFFFFFFFFFFFFFFFFFFFFFFFFFFFFFFFFFFF,:F,
@FS10000125:27:BPA73017-1634:1:1101:1600:1040 2:N:0:7
ATCCGATTGAGCGTACTCGACGAAGTTCAACGGGGGGGGGGGGGGGAA
+
,FF,F:FFFFFFFFFFFFFFFFFFFFFF:F,FFFFFFFFFFFFF:F:F
@FS10000125:27:BPA73017-1634:1:1101:7030:1040 2:N:0:7
AAGATTTTGAGCGTACTCGACGAAGTTAGAAGGGGGGGGGGGGGGGAA
+
FFFFFFFFFFFFFFFFFFFFFFFFFFFFFFFFFFFFFFFFFFFF:,FF
@FS10000125:27:BPA73017-1634:1:1101:7520:1040 2:N:0:7
TCTTTCTTGAGCGTACTCGACGAAGTTTGGGGGGGGGGGGGGGAAATC
+
FFFFFFFFFFFFFFFFFFFFFFFFFFFFFFFFFFFFFFFFFF,FF,F:
@FS10000125:27:BPA73017-1634:1:1101:9910:1040 2:N:0:7
ATTCTATTGAGCGTACTCGACGAAGTTGTCAGGGGGGGGGGGGGGGAA
+
FFFFFFFFFFFFFFFFFFFFFFFFFFFFFFFFFFFFFFFFFFFFF,:F
@FS10000125:27:BPA73017-1634:1:1101:10110:1040 2:N:0:7
CCTCGTTTGAGCGTACTCGACGAAGTTGGACGGGGGGGGGGGGGGGAA
+
FFFFFFFFFFFFFFFFFFFFFFFFFFFFFFFFFFFFFFFFFFFF:,,,
@FS10000125:27:BPA73017-1634:1:1101:13430:1040 2:N:0:7
CTCTTATTGAGCGTACTCGACGAAGTTCCAAGGGGGGGGGGGGGGGAA
+
FFFFFFFFFFFFFFFFFFFFFFFFFFFFFFFFFFFFFFFFFFFF:,F,
@FS10000125:27:BPA73017-1634:1:1101:15220:1040 2:N:0:7
AAAGCTTTGAGCGTACTCGACGAAGTTAATGGGGGGGGGGGGGGGGGG
+
FFFFFFFFFFFFFFFFFFFFFFFFFFFFFFFFFFFFFFFFFFFFFF:F
@FS10000125:27:BPA73017-1634:1:1101:15250:1040 2:N:0:7
TCGAGCTTGAGCGTACTCGACGAAGTTCAAGGGGGGGGGGGGGGGGAA
+
FFFFFFFFFFFFFFFFFFFFFFFFFFFFFFFFFFFFFFFFFFFFF:FF
@FS10000125:27:BPA73017-1634:1:1101:15440:1040 2:N:0:7
TTTGTCTTGAGCGTACTCGACGAAGTTTGTGGGGGGGGGGGGGGGGGG
+
,,FFFFFFFFFFFFFFFFFFFFFFFFFFFFFFFFFFFFFFF:FFF,,F
@FS10000125:27:BPA73017-1634:1:1101:16440:1040 2:N:0:7
TATATGTTGAGCGTACTCGACGAAGTTGTAAGGGGGGGGGGGGGGGAA
+
FFFFFFFFFFFFFFFFFFFFFFFFFFFFFFFFFFFFFFFFFFF:F,:F
@FS10000125:27:BPA73017-1634:1:1101:1140:1050 2:N:0:7
CATTTCTTGAGCGTACTCGACGAAGTTTATAGGGGGGGGGGGGGGGAA
+
F:FFFFFFFFFFFFFFFFFFFFFFFFFFFFFFFFFFFFFFFFFFFFFF
@FS10000125:27:BPA73017-1634:1:1101:1250:1050 2:N:0:7
GTGATCTTGAGCGTACTCGACGAAGTTCACTGGGGGGGGGGGGGGGGG
+
,,FFFFFFFFFFFFFFFFFFFFFFFFFFFFFFFFFFFFFFFFFFFFF:
@FS10000125:27:BPA73017-1634:1:1101:1630:1050 2:N:0:7
ATCCGATTGAGCGTACTCGACGAAGTTTTAAGGGGGGGGGGGGGGGAA
+
,FFFFFFFFFFFFFFFFFFFFFFFFFFFFFFFFFFFFFFFFFFFFF:F
@FS10000125:27:BPA73017-1634:1:1101:2260:1050 2:N:0:7
TACTCGTTGAGCGTACTCGACGAAGTTGGCTGGGGGGGGGGGGGGGAA
+
,,F:FFFFFFFFFFFFFFFFFFFFFFFFFFFFFFFFFFFFFFFFF,FF
@FS10000125:27:BPA73017-1634:1:1101:2870:1050 2:N:0:7
TTATATTTGAGCGTACTCGACGAAGTTGCAAGGGGGGGGGGGGGGGAA
+
:FFFFFFFFFFFFFFFFFFFFFFFFFFFFFFFFFFFFFFFFFFFF,FF
@FS10000125:27:BPA73017-1634:1:1101:3450:1050 2:N:0:7
TCAATATTGAGCGTACTCGACGAAGTTGTGTGGGGGGGGGGGGGGGAA
+
FFFFFFFFFFFFFFFFFFFFFFFFFFFFFFFFFFFFFFFFFFFFF:FF
@FS10000125:27:BPA73017-1634:1:1101:4030:1050 2:N:0:7
TCAATATTGAGCGTACTCGACGAAGTTGCGGGGGGGGGGGGGGGAAAT
+
,FFFFFFFFFFFFFFFFFFFFFFFFFFFFFFFFFFFFFFFFFF,FF,F
@FS10000125:27:BPA73017-1634:1:1101:4710:1050 2:N:0:7
GAACGTTTGAGCGTACTCGACGAAGTTATGCGGGGGGGGGGGGGGGGG
+
:FFFFFFFFFFFFFFFFFFFFFFFFFFFFFFFFFFFFFFFFFFFFF,F
@FS10000125:27:BPA73017-1634:1:1101:5590:1050 2:N:0:7
ATATTTTTGAGCGTACTCGACGAAGGGGGGGGGGGGGGGAGATCGGAA
+
FFFFFFFFFFFFFFFFFFFFFFFFFFFFFFFFFFFFFFF,,,F,,,,,
@FS10000125:27:BPA73017-1634:1:1101:6020:1050 2:N:0:7
TTTACATTGAGCGTACTCGACGAAGTTCTCAGGGGGGGGGGGGGGGAA
+
F,FFFFFFFFFFFFFFFFFFFFFFFFFFFFFFFFFFFFFFFFFFF,FF
@FS10000125:27:BPA73017-1634:1:1101:6470:1050 2:N:0:7
CTGTACTTGAGCGTACTCGACGAAGTTTACGGGGGGGGGGGGGGGAAA
+
,FFFFFFFFFFFFFFFFFFFFFFFFFFFFFFFFFFFFFFFFFFF,F:,
@FS10000125:27:BPA73017-1634:1:1101:6520:1050 2:N:0:7
TCTCAATTGAGCGTACTCGACGAAGTTGTGGGGGGGGGGGGGGGGAAT
+
,FFFFFFFFFFFFFFFFFFFFFFFFFFFFFFFFFFFFFFFFFF,,F::
@FS10000125:27:BPA73017-1634:1:1101:6830:1050 2:N:0:7
TCATCCTTGAGCGTACTCGACGAAGTTTAGCGGGGGGGGGGGGGGGAA
+
FFFF,:FFFFFFFFFFFF:,F:FFFFFFFFFFFFFFFFFFFFFFF:FF
@FS10000125:27:BPA73017-1634:1:1101:7800:1050 2:N:0:7
TACAAATTGAGCGTACTCGACGAAGTTCTTAGGGGGGGGGGGGGGGAA
+
,FF:F,FFFFFFFFFFFFFFFFFFFFFFF:,FFFFFFFFFFFFFFFFF
@FS10000125:27:BPA73017-1634:1:1101:8500:1050 2:N:0:7
CTACGAAGTTGAACGGGGGGGGGGGGGGGAGATCGGAAGAGCGTCGTG
+
FFFFFFFFFFFFFFFFFFFFFFFFFFFFF,,,F,::FF,,:,,,:,,,
@FS10000125:27:BPA73017-1634:1:1101:9780:1050 2:N:0:7
TCGGTTTTGAGCGTACTCGACGAAGTTCTGCGGGGGGGGGGGGGGGGA
+
FFFFFFFFFFFFFFFFFFFFFFFFFFFFFFFFFFFFFFFFFFFFFFFF
@FS10000125:27:BPA73017-1634:1:1101:9930:1050 2:N:0:7
TCAGACTTGAGCGTACTCGACGAAGTTGGGCGGGGGGGGGGGGGGGAA
+
,FFFFFFFFFFFFFFFFFFFFFFFFFFFFFFFFFFFFFFFFFFFFFFF
@FS10000125:27:BPA73017-1634:1:1101:10670:1050 2:N:0:7
TTCATGCTTGAGCGTACTCGACGAAGTTAAAGGGGGGGGGGGGGGGAA
+
F:FFFFFFFFF:F:FFFFFFFFFFFFFFF:FFFFFFFFFFFFFFF::F
@FS10000125:27:BPA73017-1634:1:1101:10920:1050 2:N:0:7
TCCTACTTGAGCGTACTCGACGAAGTTTTTAGGGGGGGGGGGGGGGGA
+
FFFFFFFFFFFFFFFFFFFFFFFFFFFFFFFFFFFFFFFFFFFF:F,F
@FS10000125:27:BPA73017-1634:1:1101:11630:1050 2:N:0:7
TTTCCCTTGAGCGTACTCGTCGAAGTTAATCGAGGGGGGGGGGGGGGA
+
,F,::FFFFFFFFFFFFF,,F,FF:F:F:FFFFFFFFFFFFFFFF,F,
@FS10000125:27:BPA73017-1634:1:1101:12010:1050 2:N:0:7
GTTCGATTGAGCGTACTCGACGAAGTTACGTGGGGGGGGGGGGGGGGA
+
,F:FFFFFFFFFFFFFFFFFFFFFFFFFF:FFFFFFFFFFFFFFF:F,
@FS10000125:27:BPA73017-1634:1:1101:13600:1050 2:N:0:7
CATGTATTGAGCGTACTCGACGAAGTTTGGGGGGGGGGGGGGGGGGGT
+
:FF,:,FFFFFFFFFFFFFFFFFFFFFF::FFFFFFFFFFF,F,,,,,
@FS10000125:27:BPA73017-1634:1:1101:13730:1050 2:N:0:7
CTCGTCTTGAGCGTACTCGACGAAGTTCATGGGGGGGGGGGGGGGGAA
+
F,F,,FFFFFFFFFFFFFFFFFFFFFFF:F:FFFFFFFFFFFFFF,:F
@FS10000125:27:BPA73017-1634:1:1101:13990:1050 2:N:0:7
TCGATCTTGAGCGTACTCGACGAAGTTGGCTGGGGGGGGGGGGGGGAA
+
FFFFFFF,FFFFFFFFFFFFFFFFFFFFFFFFFFFFFFFFFFFF,,F:
@FS10000125:27:BPA73017-1634:1:1101:14410:1050 2:N:0:7
TCAACATTGAGCGTACTCGACGAAGTTCACCGGGGGGGGGGGGGGGGA
+
FFFFFFFFFFFFFFFFFFFFFFFFFFFFFFFFFFFFFFFFFFFFFFFF
@FS10000125:27:BPA73017-1634:1:1101:14750:1050 2:N:0:7
TCCATTTTGAGCGTACTCGACGAAGTTGGTAGGGGGGGGGGGGGGGAA
+
FFFFFFFFFFFFFFFFFFFFFFFFFFFFFFFFFFFFFFFFFFF::,:F
@FS10000125:27:BPA73017-1634:1:1101:14840:1050 2:N:0:7
TAAACATTGAGCGTACTCGACGAAGTTGGCTGGGGGGGGGGGGGGGAA
+
FFFFFFFFFFFFFFFFFFFFFFFFFFFFFFFFFFFFFFFFFFFF,,,:
@FS10000125:27:BPA73017-1634:1:1101:15440:1050 2:N:0:7
TTTGTCTTGAGCGTACTCGACGAAGTTTGTGGGGGGGGGGGGGGGGGG
+
,,FFFFFFFFFFFFFFFFFFFFFFFFFFFFFFFFFFFFFFFFFFF,FF
@FS10000125:27:BPA73017-1634:1:1101:16060:1050 2:N:0:7
TCAAATTTGAGCGTACTCGACGAAGTTCAGTGGGGGGGGGGGGGGGGG
+
FFFFFFFFFFFFFFFFFFFFFFFFFFFFFFFFFFFFFFFFFFFFFF:F
@FS10000125:27:BPA73017-1634:1:1101:1330:1060 2:N:0:7
TATGGATTGAGCGTACTCGACGAAGTTTAACGGGGGGGGGGGGGGGAA
+
FFFFFFFFFFFFFFFFFFFFFFFFFFFFFFFFFFFFFFFFFFFFFFFF
@FS10000125:27:BPA73017-1634:1:1101:2450:1060 2:N:0:7
CAATATTTGAGCGTACTCGACGAAGTTTTACAGGGGGGGGGGGGGGGA
+
,:FFFFFFFFFFFFFFFFFFFFFFFFF,:F:FFFFFFFFFFFFFFF:,
@FS10000125:27:BPA73017-1634:1:1101:2780:1060 2:N:0:7
TAAAACTTGAGCGTACTCGACGAAGTTAAAAGGGGGGGGGGGGGGGAA
+
FFFFFFFFFFFFFFFFFFFFFFFFFFFFFFFFFFFFFFFFFFFFFFFF
@FS10000125:27:BPA73017-1634:1:1101:2810:1060 2:N:0:7
TCCTTGTTGAGCGTACTCGACGAAGTTACCTGGGGGGGGGGGGGGGAA
+
FFFFFFFFFFFFFFFFFFFFFFFFFFFFFFFFFFFFFFFFFFFFF:FF
@FS10000125:27:BPA73017-1634:1:1101:8450:1060 2:N:0:7
ATTCCATTGAGCGTACTCGACGAGGTGGGGGGGGGGGGGGGGAAAATC
+
FFFFFFFFFFFFFFFFFFFFFFFFFFFFFFFFFFFFFFFFF:,F:,:,
@FS10000125:27:BPA73017-1634:1:1101:9000:1060 2:N:0:7
TGGCGGTTGAGCGTACTCGACGAAGTTCAACGGGGGGGGGGGGGGGGA
+
,,FFFFFFFFFFFFFFFFFFFFFFFFFFFFFFFFFFFFFFFFFFFFFF
@FS10000125:27:BPA73017-1634:1:1101:9360:1060 2:N:0:7
GGTGTATTGAGCGTACTCGACGAAGTTAAAAGGGGGGGGGGGGGGGGA
+
,,FFFFFFFFFFFFFFFFFFFFFFFFFFFFFFFFFFFFFFFFFFF:,F
@FS10000125:27:BPA73017-1634:1:1101:9600:1060 2:N:0:7
CTCATCTTGAGCGTACTCGACGAAGTTTACCGGGGGGGGGGGGGGGGA
+
FFFFFFFFFFFFFFFFFFFFFFFFFFFFFFFFFFFFFFFFFFFFFF,F
@FS10000125:27:BPA73017-1634:1:1101:11220:1060 2:N:0:7
GCAAATTTGAGCGTACTCGACGAAGTTGGGGGGGGGGGGGGGGGGGGA
+
:FFFFFFFFFFFFFFFFFFFFFFFFFFFFFFFFFFFFFFFFFFF,,,F
@FS10000125:27:BPA73017-1634:1:1101:12360:1060 2:N:0:7
CTATCGTTGAGCGTACTCGACGAAGTTTGCAGGGGGGGGGGGGGGGAG
+
F,FFFFFFFFFFFFFFFFFFFFFFFFFFFFFFFFFFFFFFFFFFF,F:
@FS10000125:27:BPA73017-1634:1:1101:12960:1060 2:N:0:7
TTTTCGTTGAGCGTACTCGACGAAGTTCAGGGGGGGGGGGGGGGGAAT
+
,,:FFFFFFFFFFFFFFFFFFFFFFFFFFFFFFFFFFFFFFFFF,FF,
@FS10000125:27:BPA73017-1634:1:1101:13130:1060 2:N:0:7
ATGGGCTTGAGCGTACTCGACGAAGTTGCTAGGGGGGGGGGGGGGGAA
+
:FFFFFFFFFFFFFFFFFFFFFFFFFFFFFFFFFFFFFFFFFFFF,F:
@FS10000125:27:BPA73017-1634:1:1101:14020:1060 2:N:0:7
CTTTTTTTGAGCGTACTCGACGAAGTTTGCAGGGGGGGGGGGGGGGGA
+
FFF::FFFFFFFFFFFFFFFFFFFFFFF:FFFFFFFFFFFFFFFFFFF
@FS10000125:27:BPA73017-1634:1:1101:14050:1060 2:N:0:7
ATGATCTTGAGCGTACTCGACGAAGTTACTCGGGGGGGAGGGGGGGGG
+
:,FFFFFFFFFFFFFFFFFFFFFFFFFFFFFFFFFFFFFFFFFFFFF,
@FS10000125:27:BPA73017-1634:1:1101:16150:1060 2:N:0:7
TTCCCATTGAGCGTACTCGACGAAGTTGGGAGGGGGGGGGGGGGGGAA
+
::F:FFFFFFFFFFFFFFFFFFFFFFFFFFF:FFFFFFFFFFFF:,F:
@FS10000125:27:BPA73017-1634:1:1101:16390:1060 2:N:0:7
ATGCAATTGAGCGTACTCGACGAAGTTGGGCGGGGGGGGGGGGGGGAA
+
:FFFFFFFFFFFFFFFFFFFFFFFFFFFFFFFFFFFFFFFFFFF:,FF
@FS10000125:27:BPA73017-1634:1:1101:1830:1070 2:N:0:7
ATCTCATTGAGCGTACTCGACGAAGTTAAAAGGGGGGGGGGGGGGGAA
+
FFFFFFFFFFFFFFFFFFFFFFFFFFFFFFFFFFFFFFFFFFF::,:F
@FS10000125:27:BPA73017-1634:1:1101:3830:1070 2:N:0:7
TCGGATTTGAGCGTACTCGACGAAGTTGGAGGGGGGGGGGGGGGGAGA
+
,F:FFFFFFFFFFFFFFFFFFFFFFFFFFFF:FFFF:FFFF,:F,F,,
@FS10000125:27:BPA73017-1634:1:1101:4450:1070 2:N:0:7
TTTAGTTTGAGCGTACTCGACGAAGTTAGCAGGGGGGGGGGGGGGGAA
+
,,FF:,FFFFFFFFFFFFFFFFFFFFFFFFFFFFFFFFFFFFF,FFFF
@FS10000125:27:BPA73017-1634:1:1101:4540:1070 2:N:0:7
ATATATTTGAGCGTACTCGACGAAGTTTTGTGGGGGGGGGGGGGGGAA
+
:FFFFFFFFFFFFFFFFFFFFFFFFFFFFFFFFFFFFFFFFFFFFF,:
@FS10000125:27:BPA73017-1634:1:1101:9060:1070 2:N:0:7
TTAGTATTGAGCGTACTCGACGAAGTTGCATGGGGGGGGGGGGGGGGA
+
FFFFFFFFFFFFFFFFFFFFFFFFFFFFFFFFFFFFFFFFFFFFFF,F
@FS10000125:27:BPA73017-1634:1:1101:10230:1070 2:N:0:7
TCTCTCTTGAGCGTACTCGACGAAGTTTTGGGGGGGGGGGGGGGGAAA
+
FFFFFFFFFFFFFFFFFFFFFFFFFFFFFFFFFFFFFFFFFFF,,F,,
@FS10000125:27:BPA73017-1634:1:1101:11420:1070 2:N:0:7
AAGGACTTGAGCGTACTCGACGAAGTTCTATGGGGGGGGGGGGGGGAA
+
FFFFFFFFFFFFFFFFFFFFFFFFFFFFFFFFFFFFFFFFFFF::,FF
@FS10000125:27:BPA73017-1634:1:1101:11740:1070 2:N:0:7
TTCCAATTGAGCGTACTCGACGAAGTTGCTCGGGGGGGGGGGGGGGAA
+
FFFFFFFFFFFFFFFFFFFFFFFFFFFFFFFFFFFFFFFFFFFFF::F
@FS10000125:27:BPA73017-1634:1:1101:12100:1070 2:N:0:7
CAAGGATTGAGCGTACTCGACGAAGTTGCAGGGGGAGGGGGGGGGGGA
+
FFFF,FFFFFFFFFFFFFFFFFFFFFFFFFFFFFFFFFFFFFFFF:F,
@FS10000125:27:BPA73017-1634:1:1101:12170:1070 2:N:0:7
TAAGATTTGAGCGTACTCGACGAAGTTTCTTGGGGGGGGGGGGGGGAA
+
,:,FFFFFFFFFFFFFFFFFFFFFFFF:FFFFFFFFFFFFFFFF:,FF
@FS10000125:27:BPA73017-1634:1:1101:12370:1070 2:N:0:7
ATATAATTGAGCGTACTCGACGAAGTTAACTGGAGGAGGGGGGGGGGG
+
,F:,:FFFFFFFFFFFFFFFFFFFFFFF:FF,FFFF,FFFFFF:FFFF
@FS10000125:27:BPA73017-1634:1:1101:13220:1070 2:N:0:7
TGTTACTTGAGCGTACTCGACGAAGTTCGGGGGGGGGGGGGGGGGAAA
+
F::FFFFFFFFFFFFFFFFFFFFFFFFFFFFFFFFFFFFFFFFF:F:,
@FS10000125:27:BPA73017-1634:1:1101:13560:1070 2:N:0:7
TTCTCATTGAGCGTACTCGACGAAGTTACTGGGGGGGGGGGGGGGAAT
+
,FF:FFFFFFFFFFFFFFFFFFFFFFFFFFFFFFFFFFFFFFF::::,
@FS10000125:27:BPA73017-1634:1:1101:2770:1080 2:N:0:7
TTGACGTTGAGCGTACTCGACGAAGTTAGCAGGGGGGGGGGGGGGGAA
+
,:,FFFFFFFFFFFFFFFFFFFFFFFFFFFFFFFFFFFFFFFFFF,FF
@FS10000125:27:BPA73017-1634:1:1101:2970:1080 2:N:0:7
ACCTTTTTGAGCGTACTCGACGAAGTTTCTACGGGGGGGGGGGGGGGA
+
FF,F,FFFFFFFFFFFFFFFFFFFFFF:,:F,FFFFFFFFFFFFF:FF
@FS10000125:27:BPA73017-1634:1:1101:3530:1080 2:N:0:7
ATATATTTGAGCGTACTCGACGAAGTTCCATGGGGGGGGGGGGGGGAA
+
FFFFFFFFFFFFFFFFFFFFFFFFFFFFFFFFFFFFFFFFFFFFF,FF
@FS10000125:27:BPA73017-1634:1:1101:4780:1080 2:N:0:7
TATAGTTTGAGCGTACTCGACGAAGTTCAATGGGGGGGGGGGGGGGGA
+
FFFFFFFFFFFFFFFFFFFFFFFFFFFFFFFFFFFFFFFFFFFFFFFF
@FS10000125:27:BPA73017-1634:1:1101:5370:1080 2:N:0:7
TAGCCTTTGAGCGTACTCGACGAAGTTGCCGGGGGGGGGGGGGGGGGA
+
FFFFFFFFFFFFFFFFFFFFFFFFFFFFFFFFFFFFFFFFFFFFFFFF
@FS10000125:27:BPA73017-1634:1:1101:6800:1080 2:N:0:7
TTCTTTTTGAGCGTACTCGACGAAGTTCGAAGGGGGGGGGGGGGGGGG
+
FFFFFFFFFFFFFFFFFFFFFFFFFFFFFFFFFFFFFFFFFFFFF::F
@FS10000125:27:BPA73017-1634:1:1101:6860:1080 2:N:0:7
CTGGCTTTGAGCGTACTCGACGAAGTTACTTGGGGGGGGGGGGGGGGA
+
FFFFFFFFFFFFFFFFFFFFFFFFFFFFFFFFFFFFFFFFFFFFFF,F
@FS10000125:27:BPA73017-1634:1:1101:7270:1080 2:N:0:7
ATGTCATTGAGCGTACTCGACGAAGTTGTTTGGGGGGGGGGGGGGGGA
+
FFFFFFFFFFFFFFFFFFFFFFFFFFFFFFFFFFFFFFFFFFFFFF:F
@FS10000125:27:BPA73017-1634:1:1101:7870:1080 2:N:0:7
TTCCGTTTGAGCGTACTCGACGAAGTTTAAGGGGGGGGGGGGGGGGAA
+
,FFFFFFFFFFFFFFFFFFFFFFFFFFFFFFFFFFFFFFFFFFFF:F:
@FS10000125:27:BPA73017-1634:1:1101:8500:1080 2:N:0:7
CCGATCTTGAGCGTACTCGACGAAGTTTGAAGGGGGGGGGGGGGGGGA
+
FFFFFFFFFFFFFFFFFFFFFFFFFFFFFFFFFFFFFFFFFFFFFFF,
@FS10000125:27:BPA73017-1634:1:1101:8580:1080 2:N:0:7
TAAAATTTGAGCGTACTCGACGAAGTTAGCAGGGGGGGGGGGGGGGAA
+
,,FFFFFFFFFFFFFFFFFFFFFFFFFFFFFFFFFFFFFFFFFFF,FF
@FS10000125:27:BPA73017-1634:1:1101:8910:1080 2:N:0:7
TTATGGTTGAGCGTACTCGACGAAGTTAGTTGGGGGGGGGGGGGGGGA
+
F,FFFFFFFFFFFFFFFFFFFFFFFFFFFFFFFFFFFFFFFFFFF::F
@FS10000125:27:BPA73017-1634:1:1101:10160:1080 2:N:0:7
CTCTTTTTGAGCGTACTCGACGAAGTTAGCAGGGGGGGGGGGGGGGGA
+
FFFFFFFFFFFFFFFFFFFFFFFFFFFFFFFFFFFFFFFFFFFF::,,
@FS10000125:27:BPA73017-1634:1:1101:10340:1080 2:N:0:7
TAATTATTGAGCGTACTCGACGAAGTTTCTTGGGGGGGGGGGGGGGGA
+
F:,FF:FFFFFFFFFFFFFFFFFFFFF,::,FFFFFFFFFFFFFF,FF
@FS10000125:27:BPA73017-1634:1:1101:10480:1080 2:N:0:7
TTATACTTGAGCGTACTCGACGAAGTTAGCTGGGGGGGGGGGGGGGAA
+
FFFFFFFFFFFFFFFFFFFFFFFFFFFFFFFFFFFFFFFFFFFFF,FF
@FS10000125:27:BPA73017-1634:1:1101:11730:1080 2:N:0:7
TATATTTTGAGCGTACTCGACGAAGTTGACGGGGGGGGGGGGGGGGAA
+
,FFFFFFFFFFFFFFFFFFFFFFFFFFFFFFFFFFFFFFFFFFFF,F,
@FS10000125:27:BPA73017-1634:1:1101:12920:1080 2:N:0:7
ACATTATTGAGCGTACTCGACGAAGTTCATGGGGGGGGGGGGGGGGGA
+
FFFFFFFFFFFFFFFFFFFFFFFFFFFFFFFFFFFFFFFFFFFFFF,,
@FS10000125:27:BPA73017-1634:1:1101:13420:1080 2:N:0:7
TTTGTGTTGAGCGTACTCGACGAAGTTGCTGGGGGGGGGGGGGGGAAA
+
F,FFFFFFFFFFFFFFFFFFFFFFFFFFFFFFFFFFFFFFFFFF:F,,
@FS10000125:27:BPA73017-1634:1:1101:15750:1080 2:N:0:7
CTAGTTTTGAGCGTACTCGACGAAGTTTCCTGGGGGGGGGGGGGGGGA
+
FFF:FFFFFFFFFFFFFFFFFFFFFFFFF:FFFFFFFFFFFFF::,,,
@FS10000125:27:BPA73017-1634:1:1101:16120:1080 2:N:0:7
CTTTAATTGAGCGTACTCGACGAAGTTACCGGGGGGGGGGGGGGGGAA
+
FFFFFFFFFFFFFFFFFFFFFFFFFFFFFFFFFFFFFFFFFFF:F:FF
@FS10000125:27:BPA73017-1634:1:1101:1720:1090 2:N:0:7
TCTAATTTGAGCGTACTCGACGAAGTTAAAGGGGGGGGGGGGGGGAAA
+
,FFFFFFFFFFFFFFFFFFFFFFFFFFFFFFFFFFFFFFFFFFF,F,,
@FS10000125:27:BPA73017-1634:1:1101:2630:1090 2:N:0:7
ATAAGTTTGAGCGTACTCGACGAAGTTCCGGGGGGGGGGGGGGGAGGT
+
,FFFFFFFFFFFFFFFFFFFFFFFFFFF,,,,FFFFFFFFFFF,F,,:
@FS10000125:27:BPA73017-1634:1:1101:2870:1090 2:N:0:7
AAAGTCTTGAGCGTACTCGACGAAGTTGTAGGGGGGGGGGGGGGGGGA
+
FFFFFFFFFFFFFFFFFFFFFFFFFFFFFFFFFFFFFFFFFFFFFFFF
@FS10000125:27:BPA73017-1634:1:1101:3490:1090 2:N:0:7
ATCCGGTTGAGCGTACTCGACGAAGTTGGCGGGGGGGGGGGGGGGGGG
+
:FFFFFFFFFFFFFFFFFFFFFFFFFFFFFFFFFFFFFFFFFFFFFF:
@FS10000125:27:BPA73017-1634:1:1101:4340:1090 2:N:0:7
CCACCATTGAGCGTACTCGACGAAGTTCAGCGGGGGGGGGGGGGGGGA
+
FFFFFFFFFFFFFFFFFFFFFFFFFFFFFFFFFFFFFFFFFFFFFFF:
@FS10000125:27:BPA73017-1634:1:1101:4890:1090 2:N:0:7
TTTCCATTGAGCGTACTCGACGAAGTTTTTGGGGGGGGGGGGGGGGGA
+
F,FFFFFFFFFFFFFFFFFFFFFFFFFFFFFFFFFFFFFFFFFFFF,,
@FS10000125:27:BPA73017-1634:1:1101:4900:1090 2:N:0:7
CTAGGGTTGAGCGTACTCGACGAAGTTGGGGGGGGGGGGGGGGAAATC
+
FFFFFFFFFFFFFFFFFFFFFFFFFFFFFFFFFFFFFFFFFF:F,,FF
@FS10000125:27:BPA73017-1634:1:1101:5270:1090 2:N:0:7
TATCCTTTGAGCGTACTCGACGAAGTTGTGGGGGGGGGGGGGGAAAAT
+
F,,,,FFF:FFF:FFFFFFFFFFF:FF,,,,F::,:FFF::,,,F:,,
@FS10000125:27:BPA73017-1634:1:1101:5480:1090 2:N:0:7
ACCACCTTGAGCGTACTCGACGAAGTTATGCGGGGGGGGGGGGGGGAA
+
FFFFFFFFFFFFFFFFFFFFFFFFFFFFFFFFFFFFFFFFFFFFFF,F
@FS10000125:27:BPA73017-1634:1:1101:6160:1090 2:N:0:7
TATACTTTGAGCGTACTCGACGAAGTTGACTCGGGGGGGGGGGGGGGA
+
:,,F,FFFFFFFFFFFFFFFFFFFFFFF,::,FFFFFFFFFFFFFF,F
@FS10000125:27:BPA73017-1634:1:1101:6220:1090 2:N:0:7
CTGCAATTGAGCGTACTCGACGAAGTTACGTGGGGGGGGGGGGGGGAA
+
FFFFFFFFFFFFFFFFFFFFFFFFFFFFFFFFFFFFFFFFFFFFFFFF
@FS10000125:27:BPA73017-1634:1:1101:8820:1090 2:N:0:7
TGATGCTTGAGCGTACTCGACGAAGTTTCAAGGGGGGGGGGGGGGGAA
+
F:FFFFFFFFFFFFFFFFFFFFFFFFFFFFFFFFFFFFFFFFFFFF,F
@FS10000125:27:BPA73017-1634:1:1101:8850:1090 2:N:0:7
TTGCGGTTGAGCGTACTCGACGAAGTTCAACGGGGGGGGGGGGGGGGA
+
,,FFFFFFFFFFFFFFFFFFFFFFFFFFFFFFFFFFFFFFFFFFFFF:
@FS10000125:27:BPA73017-1634:1:1101:8960:1090 2:N:0:7
CTTCTATTGAGCGTACTCGACGAAGTTCAGGGGGGGGGGGGGGGGAAA
+
FFFFFFFFFFFFFFFFFFFFFFFFFFFFFFFFFFFFFFFFFFFFFFF,
@FS10000125:27:BPA73017-1634:1:1101:9320:1090 2:N:0:7
GTGTCATTGAGCGTACTCGACGAAGTTGCTAGGGGGGGGGGGGGGGAA
+
,,FFFFFFFFFFFFFFFFFFFFFFFFFFFFFFFFFFFFFFFFFFF,FF
@FS10000125:27:BPA73017-1634:1:1101:10380:1090 2:N:0:7
ATCCGTTTGAGCGTACTCGACGAAGTTTCAAGGGGGGGGGGGGGGGAA
+
:FF:F:FFFFFFFFFFFFFFFFFFFFFFFFFFFFFFFFFFFFFFFFFF
@FS10000125:27:BPA73017-1634:1:1101:10640:1090 2:N:0:7
ATATGATTGAGCGTACTCGACGAAGTTCTCCGGGGGGGGGGGGGGGGA
+
FFFFFFFFFFFFFFFFFFFFFFFFFFFFFFFFFFFFFFFFFFFFFF,F
@FS10000125:27:BPA73017-1634:1:1101:10700:1090 2:N:0:7
CTTACATTGAGCGTACTCGACGAAGTTGGTCGGGGGGGGGGGGGGAGA
+
FFFFFFFFFFFFFFFFFFFFFFFFFFFFFFFFFFFFFFFFFFFFF:,F
@FS10000125:27:BPA73017-1634:1:1101:10990:1090 2:N:0:7
TTCCTTTTGAGCGTACTCGACGAAGTTAGACGGGGGGGGGGGGGGGGA
+
FFFFFFFFFFFFFFFFFFFFFFFFFFFFFFFFFFFFFFFFFFFFFF,F
@FS10000125:27:BPA73017-1634:1:1101:11090:1090 2:N:0:7
TCTATCTTGAGCGTACTCGACGAAGTTGAAAGGGGGGGGGGGGGGGAA
+
,FFFFFFFFFFFFFFFFFFFFFFFFFFFFFFFFFFFFFFFFFFF,,::
@FS10000125:27:BPA73017-1634:1:1101:11590:1090 2:N:0:7
AGTTTCTTGAGCGTACTCGACGAAGTTAAGTGGGGGGGGGGGGGGGAA
+
F:FFFFFFFFFFFFFFFFFFFFFFFFFFFFFFFFFFFFFFFFFFF,FF
@FS10000125:27:BPA73017-1634:1:1101:12770:1090 2:N:0:7
TTATTGTTGAGCGTACTCGACGAAGTTAAAAGGGGGGGGGGGGGGAAG
+
FFFFFFFFFFFFFFFFFFFFFFFFFFFFFFFFFFFFFFFFFFF:,,F,
@FS10000125:27:BPA73017-1634:1:1101:13300:1090 2:N:0:7
TCGGCATTGAGCGTACTCGACGAAGTTCAACGGGGGGGGGGGGGGGAA
+
FFFFFFFFFFFFFFFFFFFFFFFFFFFFFFFFFFFFFFFFFFFFFF::
@FS10000125:27:BPA73017-1634:1:1101:13430:1090 2:N:0:7
TTATCTTTGAGCGTACTCGACGAAGTTTCAAGGGGGGGGGGGGGGGGG
+
FF,FFFFFFFFFFFFFFFFFFFFFFFFFFFFFFFFFFFFFFFFFF:::
@FS10000125:27:BPA73017-1634:1:1101:13590:1090 2:N:0:7
TAAAAATTGAGCGTACTCGACGAAGGGGGGGGGGGGGGGAGTTCGGAA
+
FFFFFFFFFFFFFFFFFFFFFFFFFFFFFFFFFFFFFF::,,FF,,F:
@FS10000125:27:BPA73017-1634:1:1101:14580:1090 2:N:0:7
ATGCATTTGAGCGTACTCGACGAAGTTGAACGGGGGGGGGGGGGGGAA
+
,,FFFFFFFFFFFFFFFFFFFFFFFFFFFFFFFFFFFFFFFFFFFFFF
@FS10000125:27:BPA73017-1634:1:1101:15190:1090 2:N:0:7
AAACTCTTGAGCGTACTCGACGAAGTTTAAAGGGGGGGGGGGGGGGGA
+
:FFFFFFFFFFFFFFFFFFFFFFFFFFFFFFFFFFFFFFFFFFFF:,:
@FS10000125:27:BPA73017-1634:1:1101:15840:1090 2:N:0:7
ATACAATTGAGCGTACTCGACGAAGTTGAGCGGGGGGGGGGGGGGGAA
+
F:FFFFFFFFFFFFFFFFFFFFFFFFFFFFFFFFFFFFFFFFFFFF,F
@FS10000125:27:BPA73017-1634:1:1101:15920:1090 2:N:0:7
TTTGGCTTGAGCGTACTCGACGAAGGGGGGGGGGGGGGGGAGATCGGA
+
FFFFFFFFFFFFFFFFFFFFFFFFFFFFFFFFFFFFFFFF:,FF,,F:
@FS10000125:27:BPA73017-1634:1:1101:2000:1100 2:N:0:7
CGACTTTTGAGCGTACTCGACGAAGTTCCATGGGGGGGGGGGGGGGAA
+
F,FF,FFFFFFFFFFFFFFFFFFFFFFF:F,FFFFFFFFFFFF:F,FF
@FS10000125:27:BPA73017-1634:1:1101:3100:1100 2:N:0:7
TTTGCATTGAGCGTACTCGACGAAGTTCACGGGGGGGGGGGGGGGAAA
+
FFFFFFFFFFFFFFFFFFFFFFFFFFFFFFFFFFFFFFFFFFFF,:F,
@FS10000125:27:BPA73017-1634:1:1101:4190:1100 2:N:0:7
TTGGACTTGAGCGTACTCGACGAAGGGGGGGGGGGGGGGAGATTGGAA
+
F,FFFFFFFFFFFFFFFFFFFFFFFFFFFFFFFFFFFFF,,:F,,,,F
@FS10000125:27:BPA73017-1634:1:1101:4680:1100 2:N:0:7
ACATCTTTGAGCGTACTCGACGAAGTTCAATGGGGGGGGGGGGGGGAA
+
F,FFFFFFFFFFFFFFFFFFFFFFFFFFFFFFFFFFFFFFFFFFF,FF
@FS10000125:27:BPA73017-1634:1:1101:6860:1100 2:N:0:7
ACAGAATTGAGCGTACTCGACGAAGTTACAGGGGGGGGGGGGGGAAAT
+
FFFFFFFFFFFFFFFFFFFFFFFFFFFFFFFFFFFFFFFFFFFF:F:F
@FS10000125:27:BPA73017-1634:1:1101:7170:1100 2:N:0:7
TTGAATTTGAGCGTACTCGACGAAGTTGTTTGGGGGGGGGGGGGGGAA
+
,FFFFFFFFFFFFFFFFFFFFFFFFFFFFFFFFFFFFFFFFFFFF:,F
@FS10000125:27:BPA73017-1634:1:1101:8320:1100 2:N:0:7
TCATTGTTGAGCGTACTCGACGAAGTTGACGGGGGGGGGGGGGGGAGA
+
,FFFFFFFFFFFFFFFFFFFFFFFFFFFFFFFFFFFFFFFFFFF:F,,
@FS10000125:27:BPA73017-1634:1:1101:10820:1100 2:N:0:7
CATGGATTGAGCGTACTCGACGAAGTTTGGGGGGGGGGGGGGGAGTTC
+
FFFFFFFFFFFFFFFFFFFFFFFFFFFFFFFFFFFFFFFFFF,F,,FF
@FS10000125:27:BPA73017-1634:1:1101:10830:1100 2:N:0:7
TCATTTTTGAGCGTACTCGACGAAGTTGACTGGGGGGGGGGGGGGGGG
+
FFFFFFFFFFFFFFFFFFFFFFFFFFFFFFFFFFFFFFFFFFFFF:,:
@FS10000125:27:BPA73017-1634:1:1101:12800:1100 2:N:0:7
CTAATTTTGAGCGTACTCGACGAAGTTTCGAGGGGGGGGGGGGGGGAA
+
FFFFFFFFFFFFFFFFFFFFFFFFFFFFFFFFFFFFFFFFFFFFF,FF
@FS10000125:27:BPA73017-1634:1:1101:13150:1100 2:N:0:7
TTGTGCTTGAGCGTACTCGACGAAGTTAATGGGGGGGGGGGGGGGGGG
+
F,FFFFFFFFFFFFFFFF:FFFFFFFFFFFFFF:FFFFFFFFF:::F,
@FS10000125:27:BPA73017-1634:1:1101:13610:1100 2:N:0:7
CTCACGTTGAGCGTACTCGACGAAGTTTTTTGGGGGGGGGGGGGGGGA
+
FFFFFFFFFFFFFFFFFFFFFFFFFF:FFFFFFFFFFFFFF:F:,FFF
@FS10000125:27:BPA73017-1634:1:1101:13760:1100 2:N:0:7
ATATTGTTGAGCGTACTCGACGAAGTTGCTTGGGGGGGGGGGGGGGGA
+
FFFFFFFFFFFFFFFFFFFFFFFFFFFFFFFFFFFFFFFFFFFFF:,F
@FS10000125:27:BPA73017-1634:1:1101:14970:1100 2:N:0:7
TTTACATTGAGCGTACTCGACGAAGTTCTCTGGGGGGGGGGGGGGGAA
+
FFFFFFFFFFFFFFFFFFFFFFFFFFFFFFFFFFFFFFFFFFFFF:,F
@FS10000125:27:BPA73017-1634:1:1101:15580:1100 2:N:0:7
TCTTCCTTGAGCGTACTCGACGAAGTTATGGGGGGGGGGGGGGGAAGT
+
FFFFFFFFFFFFFFFFFFFFFFFFFFFFFFFFFFFFFFFFFFF,:F,,
@FS10000125:27:BPA73017-1634:1:1101:16040:1100 2:N:0:7
TTTCACTTGAGCGTACTCGACGAAGTTTGGCGGGGGGGGGGGGGGGAA
+
,,FFFFFFFFFFFFFFFFFFFFFFFFFFFFFFFFFFFFFFFFFFF:::
@FS10000125:27:BPA73017-1634:1:1101:2440:1110 2:N:0:7
TACTCATTGAGCGTACGACGAAGTTCTAGGGGGGGGGGGGGGGGGAAA
+
FFFFFFFFFFFFFFFFFFFFFFFFFFFFFFFFFFFFFFFFFFFF,FF,
@FS10000125:27:BPA73017-1634:1:1101:3020:1110 2:N:0:7
CCATCATTGAGCGTACTCGACGAAGTTGGGAGGGGGGGGGGGGGGGAA
+
F:,:,:FFFFFFFFFFFFFFFFFFFFFF::FFFFFFFFFFFFFFFFFF
@FS10000125:27:BPA73017-1634:1:1101:3610:1110 2:N:0:7
ATGGGATTGAGCGTACTCGACGAAGTTGGGAGGGGGGGGGGGGGGGAA
+
F,F:FFFFFFFFFFFFFFFFFFFFFFFFFFFFFFFFFFFFFFFFF,FF
@FS10000125:27:BPA73017-1634:1:1101:5440:1110 2:N:0:7
CCCAGCTTGAGCGTACTCGACGAAGTTGGGGGGGGGGGGGGGGGGGGA
+
FFFFFFFFFFFFFFFFFFFFFFFFFFFFFFFFFFFFFFFFF:F:::,F
@FS10000125:27:BPA73017-1634:1:1101:5630:1110 2:N:0:7
CTTGCATTGAGCGTACTCGACGAAGTTCTGGGGGGGGGGGGGGGGAAA
+
FFFFFFFFFFFFFFFFFFFFFFFFFFFFFFFFFFFFFFFFFFFF,F::
@FS10000125:27:BPA73017-1634:1:1101:6150:1110 2:N:0:7
AGTGCTTTGAGCGTACTGACGAAGTTACTTGGGGGGGGGGGGGGGGAA
+
F,F,FFFFFFFFFFFFFFFFFFFFFFFFFFFFFFFFFFFFFFFF:,,:
@FS10000125:27:BPA73017-1634:1:1101:7900:1110 2:N:0:7
TCCACCTTGAGCGTACTCGACGAAGTTGCACGGGGGGGGGGGGGGGGG
+
,FFFFFFFFFFFFFFFFFFFFFFFFFFFF,FFFFFFFFFFFFFFFF,,
@FS10000125:27:BPA73017-1634:1:1101:8240:1110 2:N:0:7
TCAAACTTGAGCGTACTCGACGAAGTTCAAAGGGGGGGGGGGGGGGAA
+
FFFFFFFFFFFFFFFFFFFFFFFFFFFFFFFFFFFFFFFFFFFFF:FF
@FS10000125:27:BPA73017-1634:1:1101:8670:1110 2:N:0:7
TACATATTGAGCGTACTCGACGAAGGGGGGGGGGGGGGGAGTTCGGAA
+
FFFFFFFFFFFFFFFFFFFFFFFFFFFFFFFFFFFFFF::,,F::,::
@FS10000125:27:BPA73017-1634:1:1101:9030:1110 2:N:0:7
ATGGCCTTGGGCGTACTCGACGAAGTTACAAGGGGGGGGGGGGGGGAA
+
FFFFFFFFFFFFFFFFFFFFFFFFFFFFFFFFFFFFFFFFFFFFF,FF
@FS10000125:27:BPA73017-1634:1:1101:9910:1110 2:N:0:7
TTTGTCTTGAGCGTACTCGACGAAGTTAATGGGGGGGGGGGGGGGAAT
+
FFFFFFFFFFFFFFFFFFFFFFFFFFFFFFFFFFFFFFFFFFFF,F,,
@FS10000125:27:BPA73017-1634:1:1101:10160:1110 2:N:0:7
CTGGTCTTGAGCGTACTCGACGAAGTTGTAGGGGGGGGGGGGGGGGGA
+
F,:FFFFFFFFFFFFFFFFFFFFFFFFFFFFFFFFFFFFFFFFFF:,F
@FS10000125:27:BPA73017-1634:1:1101:11160:1110 2:N:0:7
TCCTTTTTGAGCGTACTCGACGAAGTTAATCGGGGGGGGGGGGGGGAA
+
,FFFFFFFFFFFFFFFFFFFFFFFFFFFFFFFFFFFFFFFFFFFFFF:
@FS10000125:27:BPA73017-1634:1:1101:11270:1110 2:N:0:7
CAGCTATTGAGCGTACTCGACGAAGTTCTCAGGGGGGGGGGGGGGGGA
+
FFFFFFFFFFFFFFFFFFFFFFFFFFFFFFFFFFFFFFFFFFF,:,,:
@FS10000125:27:BPA73017-1634:1:1101:11410:1110 2:N:0:7
ATTATATTGAGCGTACTCGACGAAGTTGGCGGGGGGGGGGGGGGGAAA
+
:FFFFFFFFFFFFFFFFFFFFFFFFFFFFFFFFFFFFFFFFFFF,F,,
@FS10000125:27:BPA73017-1634:1:1101:11840:1110 2:N:0:7
AAGGTTTTGAGCGTACTCGACGAAGTTTGAAGGGGGGGGGGGGGGGAA
+
FFFFFFFFFFFFFFFFFFFFFFFFFFFFFFFFFFFFFFFFFFFFF,FF
@FS10000125:27:BPA73017-1634:1:1101:12250:1110 2:N:0:7
TCAACTTTGAGCGTACCACGAAGTTGTCTGGGGGGGGGGGGGGGAGAT
+
FFFFFFFFFFFFFFFFFFFF,FFFFFFFFFFFFFFFFFFFF,F,F,:,
@FS10000125:27:BPA73017-1634:1:1101:12760:1110 2:N:0:7
TATTGTTTGAGCGTACTCGACGAAGTTTCCTGGGGGGGGGGGGGGGAA
+
F:,FFFFFFFFFFFFFFFFFFFFFFFFFFFFFFFFFFFFFFFF:FFFF
@FS10000125:27:BPA73017-1634:1:1101:12980:1110 2:N:0:7
TTTGACTTGAGCGTACTCGACGAAATTACTGGGGGGGGGGGGGGGGGA
+
FFFFFFFFFFFFFFFFFFFFFFFFFFFFFFFFFFFFFFFFFFFFFFFF
@FS10000125:27:BPA73017-1634:1:1101:13850:1110 2:N:0:7
TTGGGTTTGAGCGTACTCGACGAAGTTTAGCGGGGGGGGGGGGGGGAA
+
FFFFFFFFFFFFFFFFFFFFFFFFFFFFFFFFFFFFFFFFFFFFFF,F
@FS10000125:27:BPA73017-1634:1:1101:13900:1110 2:N:0:7
ATTAAGTTGAGCGTACTCGACGAAGTTAGGGGGGGGGGGGGGGGAAAT
+
FFF,FFFFFFFFFFFFFFFFFFFFFFFFFFFFFFFFFFFFFFF,FF,F
@FS10000125:27:BPA73017-1634:1:1101:16100:1110 2:N:0:7
TTTCGTTTGAGCGTACTCGACGAAGGGGGGGGGGGGGGGAGATCGGAA
+
,F:FFFFFFFFFFFFFFFFFFFFFFFFFFFFFFFFFFFFF:,FF,,F,
@FS10000125:27:BPA73017-1634:1:1101:1860:1120 2:N:0:7
AATGCATTGAGCGTACTCGACGAAGTTGGGCGGGAGGGGGGGGGGGGG
+
FFFFFFFFFFFFFFFFFFFFFFFFFFFFFFFFFFFFFFFFFFFFFFF:
@FS10000125:27:BPA73017-1634:1:1101:2450:1120 2:N:0:7
TTATTCTTGAGCGTACTCGACGAAGTTTAGGGGGGGGGGGGGGGAGAT
+
FFFFFFFFFFFFFFFFFFFFFFFFFFFFFFFFFFFFFFFFFFF,F,,F
@FS10000125:27:BPA73017-1634:1:1101:3160:1120 2:N:0:7
CAAGGCTTGAGCGTACTCGACGAAGGGGGGGGGGGGGGGAGATCGGAA
+
FFFFFFFFFFFFFFFFFFFFFFFFFFFFFFFFFFFFFFFF,,F:,,F,
@FS10000125:27:BPA73017-1634:1:1101:3770:1120 2:N:0:7
TTTTGTTTGAGCGTACTCGACGAAGTTGTGGGGGGGGGGGGGGGAAAT
+
,FFFFFFFFFFFFFFFFFFFFFFFFFFFFFFFFFFFFFFFFFF,FF,F
@FS10000125:27:BPA73017-1634:1:1101:5170:1120 2:N:0:7
TCTCAATTGAGCGTACTCGACGAAGTTTAACGGGGGGGGGGGGGGGAA
+
FF:FFFFFFFFFFFFFFFFFFFFFFFFFFFFFFFFFFFFFFFFFFFFF
@FS10000125:27:BPA73017-1634:1:1101:5540:1120 2:N:0:7
TACGAAGTTCCGGGGGGGGGGGGGGGAGATCGGAAGAGCGTCGTGTAA
+
,,FFFFFFFFFFFFFFFFFFFFFFFFF:FF:,FFF,FF:,:F,:,::,
@FS10000125:27:BPA73017-1634:1:1101:6160:1120 2:N:0:7
TAAGAATTGAGCGTACTCGACGAAGTTGCCGGGGGGGGGGGGGGGAAA
+
FFFFFFFFFFFFFFFFFFFFFFFFFFFFFFFFFFFFFFFFFFF:,,,,
@FS10000125:27:BPA73017-1634:1:1101:6400:1120 2:N:0:7
ATGCTATTGAGCGTACTCGACGAAGTTTGTCGGGGGGGGGGGGGGGAA
+
F:FFFFFFFFFFFFFFFFFFFFFFFFFFFFFFFFFFFFFFFFFFFF:F
@FS10000125:27:BPA73017-1634:1:1101:7430:1120 2:N:0:7
TTCAGTTTGAGCGTACTCGACGAAGTTAAATGGGGGGGGGGGGGGGGG
+
FFFFFFFFFFFFFFFFFFFFFFFFFFFFFFFFFFFFFFFFFFFFF:F:
@FS10000125:27:BPA73017-1634:1:1101:8260:1120 2:N:0:7
AGAATATTGAGCGTACTCGACGAAGTTGCTGGGGGGGGGGGGGGGAAA
+
F,FFFFFFFFFFFFFFFFFFFFFFFFFFFFFFFFFFFFFFF:FFF:,,
@FS10000125:27:BPA73017-1634:1:1101:8650:1120 2:N:0:7
TCCCGTTTGAGCGTACTCGACGAAGTTGTGCGGGGGGGGGGGGGGGAA
+
FFF::FFFFFFFFFFFFFFFFFFFFFF:FFF:FFFFFFFFFFFFF,FF
@FS10000125:27:BPA73017-1634:1:1101:8830:1120 2:N:0:7
TTATGCTTGAGCGTACTCGACGAAGTTTCAAGGGGGGGGGGGGGGGAA
+
FF:F,:FFFFFFFFFFFFFFFFFFFFFFFF,:FFFFFFFFFFFF:,,:
@FS10000125:27:BPA73017-1634:1:1101:9480:1120 2:N:0:7
TAATGATTGAGCGTACTCGACGAAGTTTGGTGGGGGGGGGGGGGGGGA
+
FFFFFFFFFFFFFFFFFFFFFFFFFFFFFFFFFFFFFFFFFFFFFFFF
@FS10000125:27:BPA73017-1634:1:1101:9880:1120 2:N:0:7
ATTCCTTTGAGCGTACTCGACGAAGTTCAGGGGGGGGGGGGGGGAGAT
+
,FFFFFFFFFFFFFFFFFFFFFFFFFFFFFFFFFFFFFFFFFF::,F:
@FS10000125:27:BPA73017-1634:1:1101:10280:1120 2:N:0:7
TATTCATTGAGCGTACTCGACGAAGTTACGAGGGGGGGGGGGGGGGGG
+
F:FFFFFFFFFFFFFFFFFFFFFFFFFFFFFFFFFFFFFFFFFFFFF,
@FS10000125:27:BPA73017-1634:1:1101:10780:1120 2:N:0:7
TATCGTTTGAGCGTACTCGACGAAGTTCTGAGGGGGGGGGGGGGGGAA
+
FFFFFFFFFFFFFFFFFFFFFFFFFFFFFFFFFFFFFFFFFFFF,:F,
@FS10000125:27:BPA73017-1634:1:1101:11200:1120 2:N:0:7
AAAATCTTGAGCGTACTCGACGAAGTTACGTGGGGGGGAGGGGGGGGG
+
FFFFFFFFFFFFFFFFFFFFFFFFFFFFFFFFFFFFFFFFFFFFF::F
@FS10000125:27:BPA73017-1634:1:1101:12220:1120 2:N:0:7
ATTAGATTGAGCGTACTCGACGAAGTTGAAGGGGGGGGGGGGGGGGGA
+
F:F,FFFFFFFFFFFFFFFFFFFFFFFFFFFFFFFFFFFFFFFFF,::
@FS10000125:27:BPA73017-1634:1:1101:12750:1120 2:N:0:7
TTGGCTTTGAGCGTACTCGACGAAGTTGATAGGGGGGGGGGGGGGGAA
+
F,FFFFFFFFFFFFFFFFFFFFFFFFFFFFFFFFFFFFFFFFFF:,FF
@FS10000125:27:BPA73017-1634:1:1101:13360:1120 2:N:0:7
TTGGGCTTGAGCGTACTCGACGAAGTTGATGGGGGGGGGGGGGGGGGA
+
FFFFFFFFFFFFFFFFFFFFFFFFFFFFFFFFFFFFFFFFFFFFFFF:
@FS10000125:27:BPA73017-1634:1:1101:15330:1120 2:N:0:7
TCATGTTTGAGCGTACTCGACGAAGTTCATCGGGGGGGGGGGGGGGAA
+
,FF:F,FFFFFFFFFFFFFFFFFFFFF,,,,FFFFFFFFFFFFFF,,:
@FS10000125:27:BPA73017-1634:1:1101:15620:1120 2:N:0:7
TGGCTTTTGAGCGTACTCGACGAAGTTAACGGGGGGGGGGGGGGGGAA
+
FFFFFFFFFFFFFFFFFFFFFFFFFFFFFFFFFFFFFFFFFFFFFF,F
@FS10000125:27:BPA73017-1634:1:1101:16230:1120 2:N:0:7
AAATTATTGAGCGTACTCGACGAAGTTGACTGGGGGGGGGGGGGGGGG
+
FFFFFFFFFFFFFFFFFFFFFFFFFFFFFFFFFFFFFFFFFFF::,,,
@FS10000125:27:BPA73017-1634:1:1101:3020:1130 2:N:0:7
AGACGGTTGAGCGTACTCGACGAAGTTACCAGGGGGGGGGGGGGGGGG
+
F:FFFFFFFFFFFFFFFFFFFFFFFFFFFFFFFFFFFFFFFFFFF:FF
@FS10000125:27:BPA73017-1634:1:1101:3570:1130 2:N:0:7
TTACGGTTGAGCGTACTCGACGAAGTTTGTAGGGGAGGGGGGGGGGGG
+
F,FFFFFFFFFFFFFFFFFFFFFFFFFFFFFFFFFFFFFFFFFFFFF:
@FS10000125:27:BPA73017-1634:1:1101:3670:1130 2:N:0:7
ATGCTCTTGAGCGTACTCGACGAAGTTGTAGGGGGGGGGGGGGGGGAA
+
FFFFFFFFFFFFFFFFFFFFFFFFFFFFFFFFFFFFFFFFFFFFF,FF
@FS10000125:27:BPA73017-1634:1:1101:4040:1130 2:N:0:7
AAGCATTTGAGCGTACTCGACGAAGGGGGGGGGGGGGGGGGAAATCGA
+
F:FFFFFFFFFFFFFFFFFFFFFFFFFFFFFFFFFFFFFF:F:,F:,,
@FS10000125:27:BPA73017-1634:1:1101:5050:1130 2:N:0:7
ATAATCTTGAGCGTACTCGACGAAGTTGACTGGGGGGGGGGGGGGGGG
+
,FFFFFFFFFFFFFFFFFFFFFFFFFFFFFFFFFFFFFFFFFFFFFF:
@FS10000125:27:BPA73017-1634:1:1101:5400:1130 2:N:0:7
ATTTCTTTGAGCGTACTCGACGAAGTTCAAAGGGGGGGGGGGGGGGAA
+
FFFFFFFFFFFFFFFFFFFFFFFFFFFFFFFFFFFFFFFFFFFFFFFF
@FS10000125:27:BPA73017-1634:1:1101:7500:1130 2:N:0:7
TATCCTTTGAGCGTACTCGACGAAGTTGGCGGGGGGGGGGGGGGGGGA
+
FFFFFFFFFFFFFFFFFF:FFFFFFFFFFFFF:FFF:FFFF:F,FF,F
@FS10000125:27:BPA73017-1634:1:1101:8530:1130 2:N:0:7
ATTCTCTTGAGCGTACTCGACGAAGTTCAGCGGGGGGGGGGGGGGGGG
+
FFFFFFFFFFFFFFFFFFFFFFFFFFFFFFFFFFFFFFFFFFFFFFF:
@FS10000125:27:BPA73017-1634:1:1101:9740:1130 2:N:0:7
TTATTCTTGAGCGTACTCGACGAAGTTGCCTGGGGGGGGGGGGGGGGA
+
::FFFFFFFFFFFFFFFFFFFFFFFFF:FFFFFFFFFFFFFF:FF,,,
@FS10000125:27:BPA73017-1634:1:1101:9900:1130 2:N:0:7
TAACGATTGAGCGTACTCGACGAAGTTTACAGGGGGGGGGGGGGGGGG
+
FFFFFFFFFFFFFFFFFFFFFFFFFFFFFFFFFFFFFFFFFFFFFFF:
@FS10000125:27:BPA73017-1634:1:1101:10060:1130 2:N:0:7
CTGGAATTGAGCGTACTCGACGGAGTTTTCGGGGGGGGGGGGGGGAAT
+
F,FFFFFFFFFFFFFFFFFFFFFFFFFFFFFFFFFFFFFFFFFF:F,:
@FS10000125:27:BPA73017-1634:1:1101:10180:1130 2:N:0:7
TAAGGCTTGAGCGTACTCGACGAAGTTGGGCGGGGGGGGGGGGGGGAA
+
FFFFFFFFFFFFFFFFFFFFFFFFFFFFFFFFFFFFFFFFFFFFF,FF
@FS10000125:27:BPA73017-1634:1:1101:10720:1130 2:N:0:7
TAAATTTTGAGCGTACTCGACGAAGTTGGCTGGGGGGGGGGGGGGGAA
+
,FFFFFFFFFFFFFFFFFFFFFFFFFFFFFFFFFFFFFFFFFFF:,:F
@FS10000125:27:BPA73017-1634:1:1101:11020:1130 2:N:0:7
ACGACTTTGAGCGTACTCGACGAAGTTGCACGGGGGGGGGGGGGGGAA
+
FF:FFFFFFFFFFFFFFFFFFFFFFFFFFFFFFFFFFFFFFFFFFFFF
@FS10000125:27:BPA73017-1634:1:1101:11790:1130 2:N:0:7
TTTGCTTTGAGCGTACTCGACGAAGTTGGCAGGGGGGGGGGGGGGGGA
+
FFFFF:F::FF:FFFFFFFFF:FFFFFFFFFFFFFFFFFFF,F:FF,F
@FS10000125:27:BPA73017-1634:1:1101:12050:1130 2:N:0:7
ACTGTATTGAGCGTACTCGACGAAGTTTGGGGGGGGGGGGGGGAAGTC
+
FFFFFFFFFFFFFFFFFFFFFFFFFFFFFFFFFFFFFFFFFF,FF,F:
@FS10000125:27:BPA73017-1634:1:1101:12490:1130 2:N:0:7
ATTCGATTGAGCGTACTCGACGAAGTTGTGCGGGGGGGGGGGGGGGAA
+
FFFFFFFFFFFFFFFFFFFFFFFFFFFFFFFFFFFFFFFFFFFFF,,F
@FS10000125:27:BPA73017-1634:1:1101:13020:1130 2:N:0:7
CACGGTTTGAGCGTACTCGACGAGGTTTGCAGGGGGGGGGGGGGGAAA
+
FFF,:FFFFFFFFFFFFFFFFFFFFFFFFFFFFFFFFFFFFFFFFFF:
@FS10000125:27:BPA73017-1634:1:1101:13440:1130 2:N:0:7
AAAGGTTTGAGCGTACTCGACGAAGTTGAACGGGGGGGAGGGGGGGGG
+
FFFFFFFFFFFFFFFFFFFFFFFFFFFFFFFFFFFFFFFFFFFF:::F
@FS10000125:27:BPA73017-1634:1:1101:15170:1130 2:N:0:7
TGCCCCTTGAGCGTACTCGACGAAGTTTGCCGGGGGGGGGGGGGGGGA
+
,,FFFFFFFFFFFFFFFFFFFFFFFFFFFFFFFFFFFFFFFFFFFFF:
@FS10000125:27:BPA73017-1634:1:1101:15400:1130 2:N:0:7
TTTTTTTTGAGCGTACTCGACGAAGTTAGCAGGGGGGGGGGGGGGGAA
+
FFFFFFFFFFFFFFFFFFFFFFFFFFFFFFFFFFFFFFFFFFFFF,FF
@FS10000125:27:BPA73017-1634:1:1101:16140:1130 2:N:0:7
CCCATCTTGAGCGTACTCGACGAAGTTGGTCGGGGGGGGGGGGGGGAA
+
FF:F:FFFFFFFFFFFFFFFFFFFFFFFFFFFFFFFFFFFFF,FF,,F
@FS10000125:27:BPA73017-1634:1:1101:16320:1130 2:N:0:7
ATTGTCTTGAGCGTACTCGACGAAATTTAAGGGGGGGGGGGGGGGGGG
+
F,FFFFFFFFFFFFFFFFFFFFFFFFFFFFFFFFFFFFFFFFFF:F:F
@FS10000125:27:BPA73017-1634:1:1101:1240:1140 2:N:0:7
ATCCCTTTGAGCGTACTCGACGAAGTGGGGGGGGGGGGGGGAAATTCG
+
FFFFFFFFFFFFFFFFFFFFFFFFFFFFFFFFFFFFFFFFF,FF,F,:
@FS10000125:27:BPA73017-1634:1:1101:2070:1140 2:N:0:7
TCGGTTTTGAGCGTACTCGACGAAGTTCTTGGGGGGGGGGGGGGGGGA
+
FFFFFFFFFFFFFFFFFFFFFFFFFFFFFFFFFFFFFFFFFFFFFF:,
@FS10000125:27:BPA73017-1634:1:1101:3620:1140 2:N:0:7
GCATCGTTGAGCGTACTCGACGAAGTTGGAGAGGGGGGGGGGGGGGGG
+
,FF,,,FFFFFFFFFFFFFFFFFFFFFF:F,,FFFFFFFFFFFF,F:,
@FS10000125:27:BPA73017-1634:1:1101:4940:1140 2:N:0:7
TTTCCATTGAGCGTACTCGACGAAGTTTTTGGGGGGGGGGGGGGGGGA
+
F,FFFFFFFFFFFFFFFFFFFFFFFFFFFFFFFFFFFFFFFFFFFFF,
@FS10000125:27:BPA73017-1634:1:1101:5500:1140 2:N:0:7
TCAAGCTTGAGCGTACTCGACGAAGTTGTTGGGGGGGGGGGGGGGAAA
+
,FFFFFFFFFFFFFFFFFFFFFFFFFFFFFFFFFFFFFFFFFFF,FF,
@FS10000125:27:BPA73017-1634:1:1101:6410:1140 2:N:0:7
AATTTATTGAGCGTACTCGACGAAGTTGTCTGGGGGGGGGGGGGGGAA
+
,,,F,,FFFFFFFFFFFFFFFFFFFFFF,,,FFFFFFFFFFFF,F,,,
@FS10000125:27:BPA73017-1634:1:1101:6750:1140 2:N:0:7
TTATCATTGAGCGTACTCGACGAAGTTCATTGGGGGGGGGGGGGGGAG
+
,,FF:FFFFFFFFFFFFFFFFFFFFFFFFF,,FFFFFFFFFFF:F,,,
@FS10000125:27:BPA73017-1634:1:1101:8490:1140 2:N:0:7
TAAAATTTGAGCGTACTCGACGAAGTTAGCAGGGGGGGGGGGGGGGAA
+
,:FFFFFFFFFFFFFFFFFFFFFFFFFFFFFFFFFFFFFFFFFFFFFF
@FS10000125:27:BPA73017-1634:1:1101:9020:1140 2:N:0:7
TCGGCTTTGAGCGTACTCGACGAAGTTGTATGGGGGGGGGGGGGGGAT
+
FFFFFFFFFFFFFFFFFFFFFFFFFFFFFFFFFFFFFFFFFFFF:,F:
@FS10000125:27:BPA73017-1634:1:1101:9670:1140 2:N:0:7
ATGGCATTGAGCGTACTCGACGAAGTTAAAAGGGGGGGGGGGGGGGAA
+
F:::FFFFFFFFFFFFFFFFFFFFFFFFFFFFFFFFFFFFFFFF,F,F
@FS10000125:27:BPA73017-1634:1:1101:9780:1140 2:N:0:7
ATAATATTGAGCGTACTCGACGAAGTGGGGGGGGGGGGGGGGGAAATC
+
,,FFFFFFFFFFFFFFFFFFFFFFFFFFFFFFFFFFFFFFFFF,FF,,
@FS10000125:27:BPA73017-1634:1:1101:9800:1140 2:N:0:7
CTAATTTTGAGCGTACTCGACGAAGTTGCGCGGGGGGGGGGGGGGGAA
+
F,F:FFFFFFFFFFFFFFFFFFFFFFFFFFFFFFFFFFFFFFFFF,FF
@FS10000125:27:BPA73017-1634:1:1101:10230:1140 2:N:0:7
TTCTGCTTGAGCGTACTCGGACGAATTTCCAGGGGGGGGGGGGGGGAA
+
FFFFFFFFFFFFFFFFFFFFFFFFFFFFFFFFFFFFFFFFFFFF::FF
@FS10000125:27:BPA73017-1634:1:1101:10700:1140 2:N:0:7
TTCGAATTGAGCGTACTCGACGAAGTTTGTAGGGGGGGGGGGGGGGAA
+
FFFFFFFFFFFFFFFFFFFFFFFFFFFFFFFFFFFFFFFFFFFFFF:F
@FS10000125:27:BPA73017-1634:1:1101:10800:1140 2:N:0:7
TATCGTTTGAGCGTACTCGACGAAGTTCTGAGGGGGGGGGGGGGGGAA
+
FFFFFFFFFFFFFFFFFFFFFFFFFFFFFFFFFFFFFFFFFFFFF,FF
@FS10000125:27:BPA73017-1634:1:1101:11320:1140 2:N:0:7
TGATCATTGAGCACGAAGGGGGGGGGGGGGGGAAATCGGAAAAGCTCC
+
F,FFFFFFFFFFFFFFFFFFFFFFFFFFFFFF,,,,,F,F:FF,,,,:
@FS10000125:27:BPA73017-1634:1:1101:11830:1140 2:N:0:7
ATGATTTTGAGCGTACTCGACGAAGTTGCGTGGGGGGGGGGGGGGGAA
+
FFFFFFFFFFFFFFFFFFFFFFFFFFFFFFFFFFFFFFFFFFFFF:FF
@FS10000125:27:BPA73017-1634:1:1101:12050:1140 2:N:0:7
TGAGGCTTGAGCGTACTCGACGAAGTTTGCCGGGGGGGGGGGGGGGGA
+
:,,:,FFFFFFFFFFFFFFFFFFFFFF,:,FFFFFFFFFFFFFFFFFF
@FS10000125:27:BPA73017-1634:1:1101:13740:1140 2:N:0:7
TTTGACTTGAGCGTACTCGACGAAGTTACTGGGGGGGGGGGGGGGGGA
+
FFFFFFFFFFFFFFFFFFFFFFFFFFFFFFFFFFFFFFFFFFFFFFF:
@FS10000125:27:BPA73017-1634:1:1101:13910:1140 2:N:0:7
CTGGATTTGAGCGTACTCGACGAAGTTATGCGGGGGGGGGGGGGGGAA
+
FF,,:FFFF:FFFFFFFFFFFFFFFFF:FFF,FFFFFFFFFFF::,::
@FS10000125:27:BPA73017-1634:1:1101:4720:1150 2:N:0:7
CTCGTTTTGAGCGTACTCGACGAAGTTGGCGGGGGGGGGGGGGGGAGG
+
F,:,,,FFFFFFFFFFFFFFFFFFFFF,F,,:FFFFFFFFF:F,F:,,
@FS10000125:27:BPA73017-1634:1:1101:4870:1150 2:N:0:7
TTGCCTTTGAGCGTACTCGACGAAGTTAATGGGGGGGGGGGGGGGGAA
+
F,FFFFFFFFFFFFFFFFFFFFFFFFFFFFFFFFFFFFFFFFFFF,:,
@FS10000125:27:BPA73017-1634:1:1101:5080:1150 2:N:0:7
CCACCATTGAGCGTACTCGACGAAGTTGCGAGGGGGGGGGGGGGGGGA
+
FFFFFFFFFFFFFFFFFFFFFFFFFFFFFFFFFFFFFFFFFFFFFFF,
@FS10000125:27:BPA73017-1634:1:1101:5930:1150 2:N:0:7
ATGGTTTTGAGCGTACTCGACGAAGTTTGGTGGGGGGGGGGGGGGGGG
+
,FFFF,FFFFFFFFFFFFFFFFF,FFF:F,:FFFFFFFFFFFFFFFF,
@FS10000125:27:BPA73017-1634:1:1101:6480:1150 2:N:0:7
TAGGTTTTGAGCGTACTCGACGAAGTTGGATGGGGGGGGGGGGGGGGA
+
,,FFFFFFFFFFFFFFFFFFFFFFFFFFFFFFFFFFFFFFFFFFFFFF
@FS10000125:27:BPA73017-1634:1:1101:6700:1150 2:N:0:7
TTCTTATTGAGCGTACTCGACGAAGTTTGCTGGGGGGGGGGGGGGGAA
+
F,FFFFFFFFFFFFFFFFFFFFFFFFFFFFFFFFFFFFFFFFFFF:FF
@FS10000125:27:BPA73017-1634:1:1101:7400:1150 2:N:0:7
TTACTCTTGAGCGTACTCGACGAAGTTCTGAGGGGGGGGGGGGGGGGG
+
FF:F:FF,,FFFFFFFFFFFFFFFFFFFF,:FF:,FFFFF:,F::,,,
@FS10000125:27:BPA73017-1634:1:1101:7490:1150 2:N:0:7
TCGTTATTGAGCGTACTCGACGAAGTTCAGTGGGGGGGGGGGGGGGAA
+
FFFFFFFFFFFFFFFFFFFFFFFFFFFFFFFFFFFFFFFFFFFFF,FF
@FS10000125:27:BPA73017-1634:1:1101:8090:1150 2:N:0:7
CTGTTCTTGAGCGTACTCGACGAAGTTCTTGGGGGGGGGGGGGGGAAA
+
FFFFFFFFFFFFFFFFFFFFFFFFFFFFFFFFFFFFFFFFF:FF,:::
@FS10000125:27:BPA73017-1634:1:1101:8580:1150 2:N:0:7
TTGTGTTTGAGCGTACTCGACGAAGTTGGTTGGGGGGGGGGGGGGGGA
+
F::FFFFFFFFFFFFFFFFFFFFFFFFFFFFFFFFFFFFFFFFFF:,,
@FS10000125:27:BPA73017-1634:1:1101:8680:1150 2:N:0:7
ATCCGGTTGAGCGTACTCGACGAAGTTATCTGGGGGGGGGGGGGGGAA
+
FFFFFFFFFFFFFFFFFFFFFFFFFFFFFFFFFFFFFFFFFFFFF:FF
@FS10000125:27:BPA73017-1634:1:1101:9010:1150 2:N:0:7
TAAAATTTGAGCGTACTCGACGAAGTTGTACGGGGGGGGGGGGGGGAA
+
FFFFFFFFFFFFFFFFFFFFFFFFFFFFFFFFFFFFFFFFFFFFF:FF
@FS10000125:27:BPA73017-1634:1:1101:9890:1150 2:N:0:7
AGTTGTTTGAGCGTACTCGACGAAGTTATGCGGGGGGGGGGGGGGGAA
+
:,F:FFFFFFFFFFFFFFFFFFFFFFF:F:FFFFFFFFFFFFFFFF,F
@FS10000125:27:BPA73017-1634:1:1101:10930:1150 2:N:0:7
TAGGCCTTGAGCGTACTCGACGAAGTTACAGGGGGGGGGGGGGGGAAA
+
FFFFFFFFFFFFFFFFFFFFFFFFFFFFFFFFFFFFFFFFFFFF:F:,
@FS10000125:27:BPA73017-1634:1:1101:12420:1150 2:N:0:7
TACTACTTGAGCGTACTCGACGAAGTTCCTAGGGGGGGGGGGGGGGAA
+
FFFFFFFFFFFFFFFFFFFFFFFFFFFFFFFFFFFFFFFFFFFFF,FF
@FS10000125:27:BPA73017-1634:1:1101:12850:1150 2:N:0:7
GTGCGTTTGAGCGTACTCGACGAAGGGGGGGGGGGGGGGAGATCGGAA
+
,FFFFFFFFFFFFFFFFFFFFFFFFFFFFFFFFFFFFFF,,F,,,,F:
@FS10000125:27:BPA73017-1634:1:1101:13760:1150 2:N:0:7
CTCATATTGAGCGTACTCGACGAAGTTCAGTGGGGGGGGGGGGGGGAA
+
FFFFFFFFFFFFFFFFFFFFFFFFFFFFFFFFFFFFFFFFFFFFF:FF
@FS10000125:27:BPA73017-1634:1:1101:14430:1150 2:N:0:7
TCCTTTTTGAGCGTACTCGACGAAGTTGGGGGGGGGGGGGGGAAATCG
+
FFFFFFFFFFFFFFFFFFFFFFFFFFFFFFFFFFFFFFFFF:FF,F::
@FS10000125:27:BPA73017-1634:1:1101:15650:1150 2:N:0:7
ATCCTTTTGAGCGTACTCGACGAAGTTAAACGGGGGGGGGGGGGGGAA
+
FFFFFFFFFFFFFFFFFFFFFFFFFFFFFFFFFFFFFFFFFFFFF,FF
@FS10000125:27:BPA73017-1634:1:1101:1680:1160 2:N:0:7
AATCGGTTGAGCGTACTCGACGAAGTTTGGAGGGGGGGGGGGGGGGAA
+
FFFFFFFFFFFFFFFFFFFFFFFFFFFFFFFFFFFFFFFFFFFFF:FF
@FS10000125:27:BPA73017-1634:1:1101:1970:1160 2:N:0:7
TCTACCTTGAGCGTACTCGACGAAGTTCGCAGGGGGGGGGGGGGGAAA
+
,FFFFFFFFFFFFFFFFFFFFFFFFFFFFFFFFFFFFFFFFFFFFF:,
@FS10000125:27:BPA73017-1634:1:1101:2240:1160 2:N:0:7
TCACATTTGAGCGTACTCGACGAAGTTGGCGGGGGGGGGGGGGGGAAA
+
FF,FF:FFFFFFFFFFFFFFFFFFFFFFFFFFFFFFFFFFFFFF:FF,
@FS10000125:27:BPA73017-1634:1:1101:2350:1160 2:N:0:7
ATTTTATTGAGCGTACTCGACGAAGTTGGACGGGGGGGGGGGGGGGGA
+
,F:F:FFFFFFFFFFFFFFFFFFFFFF:FFFFFFFFFFFFFFFFF::F
@FS10000125:27:BPA73017-1634:1:1101:4460:1160 2:N:0:7
GTAGGGTTGAGCGTTTTTGTTTTTTTTTTTTTTTTTTTTTTTTTTTTT
+
F,::,,,,F,,,,:,,F,,:,,FFFFF:FFFFFFFFFFFFFFFFFF,F
@FS10000125:27:BPA73017-1634:1:1101:4640:1160 2:N:0:7
AAACATTTGAGCGTACTCGACGAAGTTTGACGGGGGGGGGGGGGGGAA
+
FFFFFFFFFFFFFFFFFFFFFFFFFFFFFFFFFFFFFFFFFFFFF,FF
@FS10000125:27:BPA73017-1634:1:1101:5290:1160 2:N:0:7
ATAGCATTGAGCGTACTCGACGAAGTTATACGGGGGGGGGGGGGGGGA
+
F,FFFFFFFFFFFFFFFFFFFFFFFFFFFFFFFFFFFFFFFFFFF:,F
@FS10000125:27:BPA73017-1634:1:1101:8040:1160 2:N:0:7
TACAGGTTGAGCGTACTCGACGAAGTTACGAGGGGGGGGGGGGGGGGA
+
FFFFFFFFFFFFFFFFFFFFFFFFFFF:FFFFFFFFFFFFFFFFFFFF
@FS10000125:27:BPA73017-1634:1:1101:8220:1160 2:N:0:7
TAGTCTTTGAGCGTACTCGACGAAGTTTGACGGGGGGGGGGGGGGGGA
+
F:FFFFFFFFFFFFFFFFFFFFFFFFFFFFFFFFFFFFFFFFFFFF::
@FS10000125:27:BPA73017-1634:1:1101:8410:1160 2:N:0:7
ATTTAGTTGAGCGTACTCGACGAAGTTGCCTGGGGGGGGGGGGGGGGG
+
F,FFFFFFFFFFFFFFFFFFFFFFFFFFFFFFFFFFFFFFFFFF:FFF
@FS10000125:27:BPA73017-1634:1:1101:8570:1160 2:N:0:7
AATCTATTGAGCGTACTCGACGAAGTTTCTTGGGGGGGGGGGGGGGGA
+
FFFFFFFFFFFFFFFFFFFFFFFFFFFFFFFFFFFFFFFFFFFFFF,F
@FS10000125:27:BPA73017-1634:1:1101:9640:1160 2:N:0:7
TCACGCTTGAGCGTACTCGACGAAGTTAGAAGGGGGGGGGGGGGGGGA
+
FFFFFFFFFFFFFFFFFFFFFFFFFFFFFFFFFFFFFFFFFFFFFFF,
@FS10000125:27:BPA73017-1634:1:1101:10040:1160 2:N:0:7
TTTTCCTTGAGCGTACTCGACGAAGTTAGGGGGGGGGGGGGGGAAAAT
+
:FFFFFFFFFFFFFFFFFFFFFFFFFFFFFFFFFFFFFFFFFF,FF,F
@FS10000125:27:BPA73017-1634:1:1101:12560:1160 2:N:0:7
ACTTACTTGAGCGTACTCGACGAAGTTAAAGGGGGGGGGGGGGGGAAA
+
FF:FFFFFFFFFFFFFFFFFFFFFFFFFFFFFFFFFFFFFFFFF:FF,
@FS10000125:27:BPA73017-1634:1:1101:13040:1160 2:N:0:7
TCTTCCTTGAGCGTACTCGACGAAGTTTATAGGGGGGGGGGGGGGGGA
+
:,,,,:FFFFFFFFFFFFFFFFFFFFF,FFFFFFFFFFFFFFFFFF:,
@FS10000125:27:BPA73017-1634:1:1101:14520:1160 2:N:0:7
AAAATCTTGAGCGTACTCGACGAAGTGGGGGGGGGGGGGGGAAATTCG
+
FFFFFFFFFFFFFFFFFFFFFFFFFFFFFFFFFFFFFFFFF,:,,,,:
@FS10000125:27:BPA73017-1634:1:1101:15210:1160 2:N:0:7
TTGTACTTGAGCGTACTCGACGAAGTTTAACGGGGGGGGGGGGGGGGA
+
FFFFFFFFFFFFFFFFFFFFFFFFFFFFFFFFFFFFFFFFFFFFFF::
@FS10000125:27:BPA73017-1634:1:1101:15330:1160 2:N:0:7
CTTTTATTGAGCGGACTCGACGAAGTTAGCAGGGGGGGGGGGGGGGAA
+
FFFFFFFFFFFFFFFFFFFFFFFFFFFFFFFFFFFFFFFFFFFFF:FF
@FS10000125:27:BPA73017-1634:1:1101:15870:1160 2:N:0:7
TAGCTATTGAGCGTACTCGACGAAGTTCTGAGGGGGGGGGGGGGGGGA
+
FFFFFFFFFFFFFFFFFFFFFFFFFFFFFFFFFFFFFFFFFFFF,FF,
@FS10000125:27:BPA73017-1634:1:1101:2850:1170 2:N:0:7
TCGTGGTTGAGCGTACTCGACGAAGAGGGGGGGGGGGGGGGGAAATCG
+
FFFFFFFFFFFFFFFFFFFFFFFFFFFFFFFFFFFFFFFFF:FF,F,:
@FS10000125:27:BPA73017-1634:1:1101:3010:1170 2:N:0:7
TTTATCTTGAGCGTACTCGACGAAGGGGGGGGGGGGGGGAGATCGGAA
+
FFFFFFFFFFFFFFFFFFFFFFFFFFFFFFFFFFFFFF:F,:F:,,F,
@FS10000125:27:BPA73017-1634:1:1101:4490:1170 2:N:0:7
CGCACATTGAGCGTACTCGACGAAGTTGCAGGGGGGGGGGGGGGGGAA
+
F,FFFFFFFFFFFFFFFFFFFFFFFFFFFFFFFFFFFFFFFFFF:,FF
@FS10000125:27:BPA73017-1634:1:1101:4560:1170 2:N:0:7
ATTATCTTGAGCGTACTCGACGAAGTGGGGGGGGGGGGGGGGAAGTTG
+
F,:FFFFFFFFFFFFFFFFFFFFFFFFFFFFFFFFFFFFFF,:F,:,,
@FS10000125:27:BPA73017-1634:1:1101:5110:1170 2:N:0:7
TTAACCTTGAGCGTACTCGACGAAGGGGGGGGGGGGGGGAAATCGGAA
+
F,FFFFFFFFFFFFFFFFFFFFFFFFFFFFFFFFFFFFFF,,F:,,F:
@FS10000125:27:BPA73017-1634:1:1101:8190:1170 2:N:0:7
CTAATCTTGAGCGTACTCGACGAAGTGGCGGGGGGGGGGGGGGAAAAT
+
F,FFFFFFFFFFFFFFFFFFFFFFFFFFFFFFFFFFFFFFFFF:FF,,
@FS10000125:27:BPA73017-1634:1:1101:8220:1170 2:N:0:7
TCCCATTTGAGCGTACTCGACGAAGTTCATCGGGGGGGGGGGGGGGAA
+
FF,FF,FFFFFFFFFFFFFFFFFFFFF,,,,FFFFFFFFFFFFFF:FF
@FS10000125:27:BPA73017-1634:1:1101:8360:1170 2:N:0:7
AAAGATTTGAGCGTACTCGACGAAGTTCTGTGGGGGGGGGGGGGGGGA
+
F:FFFFFFFFFFFFFFFFFFFFFFFFFFFFFFFFFFFFFFFFFFFF,F
@FS10000125:27:BPA73017-1634:1:1101:9620:1170 2:N:0:7
ACGGTCTTGAGCGTACTCGACGAAGGGGGGGGGGGGGGGGGAAATCGA
+
,FFFFFFFFFFFFFFFFFFFFFFFFFFFFFFFFFFFFFFFFF,:FF,,
@FS10000125:27:BPA73017-1634:1:1101:11280:1170 2:N:0:7
AACTCTTTGAGCGTACTCGACGAAGTTAAGTGGGGGGGGGGGGGGGAA
+
,:FFFFFFFFFFFFFFFFFFFFFFFFFFFFFFFFFFFFFFFFFFF,FF
@FS10000125:27:BPA73017-1634:1:1101:11950:1170 2:N:0:7
TCGCGTTTGAGCGTACTCGACGAAGTTACTAGGGGGGGGGGGGGGGGA
+
,FFFFFFFFFFFFFFFFFFFFFFFFFFFFFFFFFFFFFFFFFFFF:FF
@FS10000125:27:BPA73017-1634:1:1101:12410:1170 2:N:0:7
TAGTTTTTGAGCGTACTCACGAAGTTGGCATGGGGGGGGGGGGGGGAA
+
FFFFFFFFFFFFFFFFFFFFFFFFFFFFFFFFFFFFFFFFFFFFF:FF
@FS10000125:27:BPA73017-1634:1:1101:12540:1170 2:N:0:7
ATTCTCTTGAGCGTACTCGACGAAGTTATGTGGGGGGGGGGGGGGGGG
+
:F,FFFFFFFFFFFFFFFFFFFFFFFFFFFFFFFFFFFFFFFFFFFFF
@FS10000125:27:BPA73017-1634:1:1101:14340:1170 2:N:0:7
TAGATTTTGAGCGTACTCGACGAAGTTGGCTGGGGGGGGGGGGGGGAA
+
FFFF:FFFFFFFFFFFFFFFFFFFFFFFFFFFFFFFFFFFFFFFFFFF
@FS10000125:27:BPA73017-1634:1:1101:3300:1180 2:N:0:7
GAAACTTTGAGCGTACTCGACGAAGTTAGGGGGGGGGGGGGGGAGATC
+
,FFFFFFFFFFFFFFFFFFFFFFFFFFFFFFFFFFFFFFFFF:F,,::
@FS10000125:27:BPA73017-1634:1:1101:3400:1180 2:N:0:7
GAACTCTTGAGCGTACTCGACGAAGTTTGTAGGGGGGGGGGGGGGGAA
+
,:FFFFFFFFFFFFFFFFFFFFFFFFFFFFFFFFFFFFFFFFFFFFFF
@FS10000125:27:BPA73017-1634:1:1101:3820:1180 2:N:0:7
TTTTGATTGAGCGTACTCGACGAAGTTGCCGGGGGGGGGGGGGGGAAA
+
FFFFFFFFFFFFFFFFFFFFFFFFFFFFFFFFFFFFFFFFFFFF,FF,
@FS10000125:27:BPA73017-1634:1:1101:4740:1180 2:N:0:7
CTGTATTTGAGCGTACTCGACGAAATTCCATGGGGGGGGGGGGGGGGA
+
FFFFFFFFFFFFFFFFFFFFFFFFFFFFFFFFFFFFFFFFFFFFFF,F
@FS10000125:27:BPA73017-1634:1:1101:4760:1180 2:N:0:7
CTGTATTTGAGCGTACTCGACGAAATTCCATGGGGGGGGGGGGGGGGG
+
FFFFFFFFFFFFFFFFFFFFFFFFFFFFFFFFFFFFFFFFFFFFFFF,
@FS10000125:27:BPA73017-1634:1:1101:4860:1180 2:N:0:7
CATCAATTGAGCGTACTCGACGAAGTTATTTGGGGGGGGGGGGGGGGA
+
FFFFFF:FFFFFFFFFFFFFFFFFFFFFFFFFFFFFFFFFFFFFFFFF
@FS10000125:27:BPA73017-1634:1:1101:4870:1180 2:N:0:7
GCATAATTGAGCGTACTCGACGAAGTTGTATGGGGGGGGGGGGGGGAA
+
,FFFFFFFFFFFFFFFFFFFFFFFFFFFFFFFFFFFFFFFFFFFF,FF
@FS10000125:27:BPA73017-1634:1:1101:6130:1180 2:N:0:7
TATCTGTTGAGCGTACTCGACGAAGTTGGCAGGGGGGGGGGGGGGGGA
+
FFFFFFFFFFFFFFFFFFFFFFFFFFFFFFFFFFFFFFFFFFFFFF,F
@FS10000125:27:BPA73017-1634:1:1101:8310:1180 2:N:0:7
TATCTGTTGAGCGTACTCGACGAAGTTGAAAGGGGGGGGGGGGGGGAA
+
FFFFFFFFFFFFFFFFFFFFFFFFFFFFFFFFFFFFFFFFFFFFFF,F
@FS10000125:27:BPA73017-1634:1:1101:8450:1180 2:N:0:7
TCCTAATTGAGCGTACTCGACGAAGTTCTGTGGGGGGGGGGGGGGGAA
+
,FFFFFFFFFFFFFFFFFFFFFFFFFFFFFFFFFFFFFFFFFFFF,FF
@FS10000125:27:BPA73017-1634:1:1101:9030:1180 2:N:0:7
TTAATCTTGAGCGTACTCGACGAAGTTTACGGGGGGGGGGGGGGGAAA
+
FFFFFFFFFFFFFFFFFFFFFFFFFFFFFFFFFFFFFFFFFFFF,::,
@FS10000125:27:BPA73017-1634:1:1101:9110:1180 2:N:0:7
TTGGCCTTGAGCGTACTCGACGAAGTTTGACGGGGGGGGGGGGGGGAA
+
,::::FFFFFFFFFFFFFFFFFFFFFFFFFFFFFFFFFFFFFFF:,F,
@FS10000125:27:BPA73017-1634:1:1101:10280:1180 2:N:0:7
TAGATTTTGAGCGTACTCGACGAAGTTTCAAGGGGGGGGGGGGGGGGG
+
F:FFFFFFFFFFFFFFFFFFFFFFFFFFFFFFFFFFFFFFFFFFFFF:
@FS10000125:27:BPA73017-1634:1:1101:12660:1180 2:N:0:7
TTGATCTTGAGCGTACTCGACGAAGTTGCGGGGGGGGGGGGGGGGAAA
+
,FFFFFFFFFFFFFFFFFFFFFFFFFFFFFFFFFFFFFFFFFFFFF,F
@FS10000125:27:BPA73017-1634:1:1101:14020:1180 2:N:0:7
CCGATTTTGAGCGTACTCGACGAAGTGGGGGCGGGGGGGGGAGAGTCG
+
F,,FFFFFFFFFFFFFFFFFFFFFFF:,,,F,FFFFFFFFF,,F,,,F
@FS10000125:27:BPA73017-1634:1:1101:14610:1180 2:N:0:7
CTGGTATTGAGCGTACTCGACGAAGTTACACGGGGGGGGGGGGGGGGG
+
F,,FF:FFFFFFFFFFFFFFFFFFFFF:FFFFFFFFFFFFFFFFFFFF
@FS10000125:27:BPA73017-1634:1:1101:15360:1180 2:N:0:7
TTACGGTTGAGCGTACTCGACGAAGTTGTGGGGGGGGGGGGGGGAGAT
+
,FFFFFFFFFFFFFFFFFFFFFFFFFFFFFFFFFFFFFFFFFF,:,,,
@FS10000125:27:BPA73017-1634:1:1101:1390:1190 2:N:0:7
ATTTATTTGAGCGTACTCGACGAAGTTTACGGGGGGGGGGGGGGGAAA
+
F:FFFFFFFFFFFFFFFFFFFFFFFFFFFFFFFFFFFFFFFF:F:FF,
@FS10000125:27:BPA73017-1634:1:1101:2450:1190 2:N:0:7
TTTGACTTGAGCGTACTCGACGAAGTTATCAGGGGGGGGGGGGGGGAA
+
FF:FFFFFFFFFFFFFFFFFFFFFFFFFFFFFFFFFFFFFFFFFFFFF
@FS10000125:27:BPA73017-1634:1:1101:2920:1190 2:N:0:7
TATTCATTGAGCGTACTCGACGAAGTTAGATGGGGGGGGGGGGGGGGA
+
F,FFFFFFFFFFFFFFFFFFFFFFFFFFFFFFFFFFFFFFFFFFFF:,
@FS10000125:27:BPA73017-1634:1:1101:2990:1190 2:N:0:7
TTACAATTGAGCGTACTCGACGAAGTTCTAGGGGGGGGGGGGGGGGAA
+
,FFFFFFFFFFFFFFFFFFFFFFFFFFFFFFFFFFFFFFFFFFFFF:F
@FS10000125:27:BPA73017-1634:1:1101:3390:1190 2:N:0:7
CATCGGTTGAGCGTACTCGACGAAGTTAGCTGGGGGGGGGGGGGGGAA
+
FFFFFFFFFFFFFFFFFFFFFFFFFFFFFFFFFFFFFFFFFFFFF,FF
@FS10000125:27:BPA73017-1634:1:1101:3600:1190 2:N:0:7
TTAAAGCTGAGCGTACTCGACGAAGTTAGAGGGGGGGGGGGGGGGGAA
+
,FFFFFFFFFFFFFFFFFFFFFFFFFFFFFFFFFFFFFFFFFFFF:FF
@FS10000125:27:BPA73017-1634:1:1101:3930:1190 2:N:0:7
TTGCATTTGAGCGTACTCGACGAAGTTGGGGGGGGGGGGGGGAGATCG
+
F,FFFFFFFFFFFFFFFFFFFFFFFFFFFFFFFFFFFFFFF,F,,FFF
@FS10000125:27:BPA73017-1634:1:1101:4140:1190 2:N:0:7
TTCCCCTTGAGCGTACTCGACGAAGTTGCACGGGGGGGGGGGGGGGAA
+
,,FFFFFFFFFFFFFFFFFFFFFFFFFFFFFFFFFFFFFFFFFFFF,F
@FS10000125:27:BPA73017-1634:1:1101:5980:1190 2:N:0:7
CCTTTTTTTTTTTTTTTTTTTTTTTTTTTTTTTGGGGGGGGGGGGGGG
+
FF,:F,,,FFFF:,FF,::F::FF::FFF:FFF,,:FFFFFFFFF,,:
@FS10000125:27:BPA73017-1634:1:1101:6010:1190 2:N:0:7
TTGGGATTGAGCGTACTCGACGAAGGGGGGGGGGGGGGGGGGGGGGGA
+
FFFFFFFFFFFFFFFFFFFFFFFFFFFFFFFFFFFFFFFFFF,,,,,,
@FS10000125:27:BPA73017-1634:1:1101:6120:1190 2:N:0:7
ATCTAATTGAGCGTACTCGACGAAGTTCACAGGGGGGGGGGGGGGGAA
+
,FFFFFFFFFFFFFFFFFFFFFFFFFFFFFFFFFFFFFFFFFFFFF:F
@FS10000125:27:BPA73017-1634:1:1101:6440:1190 2:N:0:7
TATCGGTTGAGCGTACTCGACGAAGTTCGAAGGGGGGGGGGGGGGGGG
+
,,FFFFFFFFFFFFFFFFFFFFFFFFFFFFFFFFFFFFFFFFFFFFFF
@FS10000125:27:BPA73017-1634:1:1101:6610:1190 2:N:0:7
TTAAGTTTGAGCGTACTCGACGAAGTTATGGGGGGGGGGGGGGGAAAT
+
F,FFFFFFFFFFFFFFFFFFFFFFFFFFFFFFFFFFFFFFFFF,F,,F
@FS10000125:27:BPA73017-1634:1:1101:7910:1190 2:N:0:7
TTCTGCTTGAGCGTACTCGACGAAGTTATGTGGGGGGGGGGGGGGGAA
+
,FFFFFFFFFFFFFFFFFFFFFFFFFFFFFFFFFFFFFFFFFFFF,FF
@FS10000125:27:BPA73017-1634:1:1101:8160:1190 2:N:0:7
TTTTAATTGAGCGTACTCGACGAAGTTGCAAGGGGGGGGGGGGGGGAA
+
FFFFFFFFFFFFFFFFFFFFFFFFFFFFFFFFFFFFFFFFFFFFF,FF
@FS10000125:27:BPA73017-1634:1:1101:10020:1190 2:N:0:7
TTAATGTTGAGCGTACTCGACGAAGTTTGGCGGGGGGGGGGGGGGGAA
+
F,FFFFFFFFFFFFFFFFFFFFFFFFFFFFFFFFFFFFFFFFFFFFFF
@FS10000125:27:BPA73017-1634:1:1101:10110:1190 2:N:0:7
ATCGTATTGAGCGTACTCGACGAAGGGGGGGGGGGGGGGAGATCGGAA
+
FFFFFFFFFFFFFFFFFFFFFFFFFFFFFFFFFFFFFFFF,,FF,,::
@FS10000125:27:BPA73017-1634:1:1101:10910:1190 2:N:0:7
TTGATATTGAGCGTACTCGACGAAGTTGCTAGGGGGGGGGGGGGGGAA
+
FF:FFFFFFFFFFFFFFFFFFFFFFFFFFFFFFFFFFFFFFF:F:,,:
@FS10000125:27:BPA73017-1634:1:1101:10940:1190 2:N:0:7
ATTTTCTTGAGCGTACTCGACGAAGTTGGGCGGGGGGGGGGGGGGGGA
+
:F,:FFFFFFFFFFFFFFFFFFFFFFF:,,,,FFFFFFFFFFFFFF:F
@FS10000125:27:BPA73017-1634:1:1101:11180:1190 2:N:0:7
CCTAGATTGAGCGTACTCGACGAAGTTTAAAGGGGGGGGGGGGGGGAA
+
FFFFFFFFFFFFFFFFFFFFFFFFFFFFFFFFFFFFFFFFFFFFFF,F
@FS10000125:27:BPA73017-1634:1:1101:11440:1190 2:N:0:7
CTTGGTTTGAGCGTACTCGACGAAGTTGCAGGGGGGGGGGGGGGGGGG
+
FFF,FFFFFFFFFFFFFFFFFFFFFFFFFFFFFFFFFFFFFFFF:FFF
@FS10000125:27:BPA73017-1634:1:1101:12010:1190 2:N:0:7
ATCCGCTTGAGCGTACTCGACGAAGTTTGAAGGGGGGGGGGGGGGGAA
+
:FFFFFFFFFFFFFFFFFFFFFFFFFFFFFFFFFFFFFFFFFFFF,:,
@FS10000125:27:BPA73017-1634:1:1101:12110:1190 2:N:0:7
CTAAGATTGAGCGTACTCGACGAGGTTAGGGGGGGGGGGGGGGAGTTC
+
FFFFFFFFFFFFFFFFFFFFFFFFFFFFFFFFFFFFFFFFFF::,,:,
@FS10000125:27:BPA73017-1634:1:1101:12170:1190 2:N:0:7
AAAGCCATTGACCTTTCTCGTCAAAGTTTTTCGGGGGGGGGGGGGGGA
+
F,,,FF,FF,F,F,F,:FF,,F,FF,FFFF,FFFFFFFFFFFF:,,:,
@FS10000125:27:BPA73017-1634:1:1101:12710:1190 2:N:0:7
CCTGGATTGAGCGTACTCGACGAAGTTCAATGGGGGGGGGGGGGGGGA
+
FFFFFFFFFFFFFFFFFFFFFFFFFFFFFFFFFFFFFFFFFFFFFF:F
@FS10000125:27:BPA73017-1634:1:1101:13740:1190 2:N:0:7
CACATCTTGAGCGTACTCGACGAAGTTTTGGGGGGGGGGGGGGGGAGA
+
F:FFFFFFFFFFFFFFFFFFFFFFFFFFFFFFFFFFFFFFFFFFF:,F
@FS10000125:27:BPA73017-1634:1:1101:15530:1190 2:N:0:7
TAAAGTTTGAGCGTACTCGACGAAGTTACAGGGGGGGGGGGGGGGAAT
+
FFFFFFFFFFFFFFFFFFFFFFFFFFFFFFFFFFFFFFFFFFFF,FF,
@FS10000125:27:BPA73017-1634:1:1101:15620:1190 2:N:0:7
CTCTTTTTGAGCGTACTCGACGAAGTTGCATGGGGGGGGGGGGGGGAA
+
F,FFFFFFFFFFFFFFFFFFFFFFFFFFFFFFFFFFFFFFFFFFFF:F
@FS10000125:27:BPA73017-1634:1:1101:15960:1190 2:N:0:7
TTGTCCTTGAGCGTACTCGACGAAGTTACTTGGGGGGGGGGGGGGGAA
+
,,FFFFFFFFFFFFFFFFFFFFFFFFFFFFFFFFFFFFFFFFF:F,,F
@FS10000125:27:BPA73017-1634:1:1101:1740:1200 2:N:0:7
CAGGATTTGAGCGTACTCGACGAAGGGGGGGGGGGGGGGAAATTCGAA
+
FFFFFFFFFFFFFFFFFFFFFFFFFFFFFFFFFFFFFFF,F:,,,,F,
@FS10000125:27:BPA73017-1634:1:1101:2540:1200 2:N:0:7
ATTACTTTGAGCGTACTCGACGAAGTTCCATGGGGGGGGGGGGGGGAA
+
FFFFFFFFFFFFFFFFFFFFFFFFFFFFFFFFFFFFFFFFFFFFFFFF
@FS10000125:27:BPA73017-1634:1:1101:3390:1200 2:N:0:7
TCAACATTGAGCGTACTCGACGAAGTTGGCGAGGGGGGGGGGGGGGGA
+
,:FFFFFFFFFFFFFFFFFFFFFFFFFFFFFFFFFFFFFFFFFF:F,F
@FS10000125:27:BPA73017-1634:1:1101:4280:1200 2:N:0:7
TTATATTTGAGCGTACTCGACGAAGTTTGACGGGGGAGGGGGGGGGGG
+
FF,,FFFFFFFFFFFFFFFFFFFFFFFFFFFFFFFFFFFFFFF,F,,,
@FS10000125:27:BPA73017-1634:1:1101:5120:1200 2:N:0:7
TCAAGCTTGAGCGTACTCGACGAAGTTGTTGGGGGGGGGGGGGGGAAA
+
,FFFFFFFFFFFFFFFFFFFFFFFFFFFFFFFFFFFFFFFFFFFF:,F
@FS10000125:27:BPA73017-1634:1:1101:5570:1200 2:N:0:7
TCCACCTTGAGCGTACTCGACGAAGTTGATCGGGGGGGGGGGGGGGGA
+
,FFFFFFFFFFFFFFFFFFFFFFFFFFFFFFFFFFFFFFFFFFFFFFF
@FS10000125:27:BPA73017-1634:1:1101:8420:1200 2:N:0:7
TAGCACTTGAGCGTACTCGACGAAGTTAGCAGGGGGGGGGGGGGGGGA
+
,,FFFFFFFFFFFFFFFFFFFFFFFFFFFFFFFFFFFFFFFFFFFF::
@FS10000125:27:BPA73017-1634:1:1101:9280:1200 2:N:0:7
TTAATTTTGAGCGTACTCGACGAAGTTGCTGGGGGGGGGGGGGGGAGA
+
FF::FFFFFFFFFFFFFFFFFFFFFFFFFFFFFFFFFFFFFFFF,F,,
@FS10000125:27:BPA73017-1634:1:1101:10570:1200 2:N:0:7
AAATCCTTGAGCGTACTCGACGAAGTTACGGGGGGGGGGGGGGGAAAT
+
FFFFFFFFFFFFFFFFFFFFFFFFFFFFFFFFFFFFFFFFFFF,FF:F
@FS10000125:27:BPA73017-1634:1:1101:10970:1200 2:N:0:7
TTGAATTTGAGCGTACTCGACGAAGTTTAAAGGGGGGGGGGGGGGGAA
+
F,FFFFFFFFFFFFFFFFFFFFFFFFFFFFFFFFFFFFFFFFFFF,FF
@FS10000125:27:BPA73017-1634:1:1101:11580:1200 2:N:0:7
AAAGGATTGAGCGTACTCGACGAAGTTCATTGGGGGGGGGGGGGGGAA
+
FFFFFFFFFFFFFFFFFFFFFFFFFFFFFFFFFFFFFFFFFFFFF,FF
@FS10000125:27:BPA73017-1634:1:1101:12210:1200 2:N:0:7
TTCCGGTTGAGCGTACTCGACGAAGTTTGCTGGGGGGGGGGGGGGGGG
+
FFFFFFFFFFFFFFFFFFFFFFFFFFFFFFFFFFFFFFFFFFFFF,FF
@FS10000125:27:BPA73017-1634:1:1101:13020:1200 2:N:0:7
AGTCTATTGAGCGTACTCGACGAAGTTAACAGGGGGGGGGGGGGGGAA
+
FFFFFFFFFFFFFFFFFFFFFFFFFFFFFFFFFFFFFFFFFFFFF,FF
@FS10000125:27:BPA73017-1634:1:1101:13250:1200 2:N:0:7
CTGAAATTGAGCGTACTCGACGAAGTTGACAGGGGGGGGGGGGGGGAA
+
FFFFFFFFFFFFFFFFFFFFFFFFFFFFFFFFFFFFFFFFFFF::,F:
@FS10000125:27:BPA73017-1634:1:1101:13370:1200 2:N:0:7
TCCTGGTTGAGCGTACTCGACGAAGTTCAGTGGGGGGGGGGGGGGAAA
+
,FFFFFFFFFFFFFFFFFFFFFFFFFFFFFFFFFFFFFFFFFFFF:FF
@FS10000125:27:BPA73017-1634:1:1101:13450:1200 2:N:0:7
ACATAATTGAGCGTACTCGACGAAGTTCAAGGGGGGGGGGGGGGGAAA
+
FFFFFFFFFFFFFFFFFFFFFFFFFFFFFFFFFFFFFFFFFFFF,FF,
@FS10000125:27:BPA73017-1634:1:1101:13480:1200 2:N:0:7
GCAATCTTGAGCGTACTCGACGAAGTTGTATGGGGGGGGGGGGGGGGA
+
,F,F:FFFFFFFFFFFFFFFFFFFFFF:F,FFFFFFFFFFFFFFF,F,
@FS10000125:27:BPA73017-1634:1:1101:13930:1200 2:N:0:7
TAGCCTTTGAGCGTACTCGACAAGTTGTTGGGGGGGGGGGGGGAAAGT
+
,:FFFFFFFFFFFFFFFFFFFFFFFFFFFFFFFFFFFFFFFFF,F:,:
@FS10000125:27:BPA73017-1634:1:1101:14280:1200 2:N:0:7
TTCATATTGAGCGTACTCGACGAAGTTTAACGGGGGGGGGGGGGGGGA
+
F,FFFFFFFFFFFFFFFFFFFFFFFFFFFFFFFFFFFFFFFFFFFFF,
@FS10000125:27:BPA73017-1634:1:1101:15740:1200 2:N:0:7
ATGCGTTTGAGCGTACTCGACGAAGTTGGGGGGGGGGGGGGGAAATCG
+
:FFFFFFFFFFFFFFFFFFFFFFFFFFFFFFFFFFFFFFFFF:FF:,,
@FS10000125:27:BPA73017-1634:1:1101:16260:1200 2:N:0:7
TTCAGGTTGAGCGTACTCGACGAAGTTATGAGGGGGGGGGGGGGGGAA
+
F:FFFFFFFFFFFFFFFFFFFFFFFFFFFFFFFFFFFFFFFFFFF:FF
@FS10000125:27:BPA73017-1634:1:1101:1560:1210 2:N:0:7
ATGCTGTTGAGCGTACTCGACGAAATTGAAAGGGGGGGGGGGGGGGGA
+
FFFFFFFFFFFFFFFFFFFFFFFFFFFFFFFFFFFFFFFFFFFFFF,F
@FS10000125:27:BPA73017-1634:1:1101:2780:1210 2:N:0:7
CACGTATTGAGCGTACTCGACGAAGTTGTTAGGGGGGGGGGGGGGGAA
+
F:FFFFFFFFFFFFFFFFFFFFFFFFFFF:FFFFFFFFFFFFFFFF:F
@FS10000125:27:BPA73017-1634:1:1101:4090:1210 2:N:0:7
TTAAATTTGAGCGTACTCGACGAAGTTAGCCGGGGGGGGGGGGGGGGG
+
,FFFFFFFFFFFFFFFFFFFFFFFFFFFFFFFFFFFFFFFFFFFFFF,
@FS10000125:27:BPA73017-1634:1:1101:4220:1210 2:N:0:7
TGAAATTTGAGCGTACTCGACGAAGTTCAATGGGGGGGGGGGGGGGAA
+
,FFFFFFFFFFFFFFFFFFFFFFFFFFFFFFFFFFFFFFFFFFFF::F
@FS10000125:27:BPA73017-1634:1:1101:4510:1210 2:N:0:7
CTAAAGTTGAGCGTACTCGACGAAGTTACAAGGGGGGGGGGGGGGGGA
+
FF:FFFFFFFFFFFFFFFFFFFFFFFFFFFFFFFFFFFFFFFFFF:,F
@FS10000125:27:BPA73017-1634:1:1101:4530:1210 2:N:0:7
ACACTATTGAGCGTACTCGACGAAGTTGGTGGGGGGGGGGGGGGGAAA
+
FFFFFFFFFFFFFFFFFFFFFFFFFFFFFFFFFFFFFFFFFFFF:F,,
@FS10000125:27:BPA73017-1634:1:1101:5350:1210 2:N:0:7
TAAACTTTGAGCGTACTCGACGAAGTTCAGTGGGGGGGGGGGGGGGGA
+
FFFFFFFFFFFFFFFFFFFFFFFFFFFFFFFFFFFFFFFFFFFFFFFF
@FS10000125:27:BPA73017-1634:1:1101:6020:1210 2:N:0:7
TCGATGTTGAGCGTACTCGACGAAGTTGAATGGGGGGGGGGGGGGGAA
+
,FFFFFFFFFFFFFFFFFFFFFFFFFFFFFFFFFFFFFFFFFFFFFFF
@FS10000125:27:BPA73017-1634:1:1101:7510:1210 2:N:0:7
CTTGTTTTGAGCGTACTCGACGAAGTTCTTTGGGGGGGGGGGGGGGAA
+
FFFFFFFFFFFFFFFFFFFFFFFFFFFFFFFFFFFFFFFFFFFF:,,F
@FS10000125:27:BPA73017-1634:1:1101:8430:1210 2:N:0:7
ACTGTATTGAGCGTACTCGACGAAGTTGAGGGGGGGGGGGGGGGAGAT
+
:FFFFFFFFFFFFFFFFFFFFFFFFFFFFFFFFFFFFFFFFFF:F,FF
@FS10000125:27:BPA73017-1634:1:1101:10920:1210 2:N:0:7
CCTCTTTTGAGCGTACTCGACGAAGTTTAGAGGGGGGGGGGGGGGGAA
+
:FFFF:FFFFFFFFFFFFFFFFFFFFF,F:,FFFFFFFFFFFFFFFF,
@FS10000125:27:BPA73017-1634:1:1101:12680:1210 2:N:0:7
ATTGTTTTGAGCGTACTCGACGAAGTTGGCAGGGGGGGGGGGGGGGGA
+
FFFFFFFFFFFFFFFFFFFFFFFFFFFFFFFFFFFFFFFFFFFFFF:F
@FS10000125:27:BPA73017-1634:1:1101:14190:1210 2:N:0:7
TTCTCTCTTTCCTTATTTTATTTTTTTACTTATGGCTAAAGCGGGTAA
+
F,,:F,,F,F,F:,,,F,,:,,,::::,F,,,,FF,,,,,F:,F,,F:
@FS10000125:27:BPA73017-1634:1:1101:14560:1210 2:N:0:7
TTTTCATTGAGCATACTCGACGAAGATCCGGGGGGGGGGGGGGGAAAT
+
:FFFFFFFFFFFFFFFFFFFFFFFFFFFFFFFFFFFFFFFFFF,F,,F
@FS10000125:27:BPA73017-1634:1:1101:14570:1210 2:N:0:7
CTGGTCTTGAGCGTACTCGACGAAGTTCAGGGGGGGGGGGGGGGAAAT
+
FFFFFFFFFFFFFFFFFFFFFFFFFFFFFFFFFFFFFFFFFFFFFF,F
@FS10000125:27:BPA73017-1634:1:1101:14600:1210 2:N:0:7
ACAGTATTGAGCGTACTCGACGAAGTTCTGCGGGGGGGGGGGGGGGGG
+
FFFFFFFFFFFFFFFFFFFFFFFFFFFFFFFFFFFFFFFFFFFFF,:F
@FS10000125:27:BPA73017-1634:1:1101:16480:1210 2:N:0:7
ATGGGGTTGAGCGTACTCGACGAAGTTCGTGGGGGGGGGGGGGGGAAA
+
F,FFFFFFFFFFFFFFFFFFFFFFFFFFFFFFFFFFFFFFFFFF::F,
@FS10000125:27:BPA73017-1634:1:1101:1210:1220 2:N:0:7
ATTGCTTTGAGCGTACTCGACGAAGTTCCAGGGGGGGGGGGGGGGAAA
+
FFFFFFFFFFFFFFFFFFFFFFFFFFFFFFFFFFFFFFFFFFFFFF,,
@FS10000125:27:BPA73017-1634:1:1101:1320:1220 2:N:0:7
ACGTATTTGAGCGTACTCGACGAAGTTCTTTGGGGGGGGGGGGGGGAA
+
FFFFFFFFFFFFFFFFFFFFFFFFFFFFFFFFFFFFFFFFFFFFF,FF
@FS10000125:27:BPA73017-1634:1:1101:2200:1220 2:N:0:7
ACTATTTTGAGCGTACTCGACGAAGTTTGAAGGGGGGGGGGGGGGGGA
+
FFFFFFFFFFFFFFFFFFFFFFFFFFFFFFFFFFFFFFFFFFFFFFFF
@FS10000125:27:BPA73017-1634:1:1101:3410:1220 2:N:0:7
CTGGCATTGAGCGTACTCGACGAAGTTGGTGGGGGGGGGGGGGGGGAA
+
FFFFFFFFFFFFFFFFFFFFFFFFFFFFFFFFFFFFFFFFFFFFFF,F
@FS10000125:27:BPA73017-1634:1:1101:4860:1220 2:N:0:7
TTCGGGTTGAGCGTACTCGACGAAGTTACAAGGGGGGGGGGGGGGGAA
+
F,FFFFFFFFFFFFFFFFFFFFFFFFFFFFFFFFFFFFFFFFFFFFFF
@FS10000125:27:BPA73017-1634:1:1101:4960:1220 2:N:0:7
TTTACGTTGAGCGTACTCGACGAAGTTTGCTGGGGGGGGGGGGGGGAA
+
FF:FFFFFFFFFFFFFFFFFFFFFFFFFFFFFFFFFFFFFFFFFFFFF
@FS10000125:27:BPA73017-1634:1:1101:5090:1220 2:N:0:7
TTTTCTTTGAGCGTACTCGACGAAGTTAATGGGGGGGGGGGGGGGGAA
+
FFFFFFFFFFFFFFFFFFFFFFFFFFFFFFFFFFFFFFFFFFFFFFFF
@FS10000125:27:BPA73017-1634:1:1101:5240:1220 2:N:0:7
CATTATTTGAGCGTACTCGACGAAAGGGGGGGGGGGGGGGGGATTTGA
+
FFFFFFFFFFFFFFFFFFFFFFFFFFFFFFFFFFFFFFFF,,:,,,,,
@FS10000125:27:BPA73017-1634:1:1101:5330:1220 2:N:0:7
AATTATTTGAGCGTACTCGACGAAGTTCAAGGGGGGGGGGGGGGGAAA
+
:FFFFFFFFFFFFFFFFFFFFFFFFFFFFFFFFFFFFFFFFFFFF,FF
@FS10000125:27:BPA73017-1634:1:1101:5750:1220 2:N:0:7
TATCGTTTGAGCGTACTCGACGAAGTTCGACGGGGGGGGGGGGGGGAA
+
FFFFFFFFFFFFFFFFFFFFFFFFFFFFFFFFFFFFFFFFFFFFF,FF
@FS10000125:27:BPA73017-1634:1:1101:6550:1220 2:N:0:7
ATTTCTTTTTTTTTTTTTTTTTTTTTTTTTTTTTTTGGGGGGGGGGGG
+
F,,,,:FFFFFFF,FF,F,FF,FFFFFF,FFFF,,,,::F,F:::,:F
@FS10000125:27:BPA73017-1634:1:1101:6740:1220 2:N:0:7
AAATATTTGAGCGTACTCGACGAAGTTTGCTGGGGGGGGGGGGGGGAA
+
F:FFFFFFFFFFFFFFFFFFFFFFFFFFFFFFFFFFFFFFFFFFFFFF
@FS10000125:27:BPA73017-1634:1:1101:8250:1220 2:N:0:7
TATATATTGAGCGTACTCGACGAAGTTATATGGGGGGGGGGGGGGGGA
+
FFFFFFFFFFFFFFFFFFFFFFFFFFFFFFFFFFFFFFFFFFFFFFF,
@FS10000125:27:BPA73017-1634:1:1101:9250:1220 2:N:0:7
TTCTCCTTGAGCGTACTCGACGAAGTTTGGCGGGGGGGGGGGGGGGGG
+
FF,FFFFFFFFFFFFFFFFFFFFFFFFF,,F,FFFFFFFFFFFFFFF,
@FS10000125:27:BPA73017-1634:1:1101:10240:1220 2:N:0:7
ACGCCTTTGAGCGTACTCGACGAAGTTGCAAGGGGGGGGGGGGGGGGA
+
FFFFFFFFFFFFFFFFFFFFFFFFFFFFFFFFFFFFFFFFFFFFFF,F
@FS10000125:27:BPA73017-1634:1:1101:10270:1220 2:N:0:7
TTTCAATTGAGCGTACTCGACGAAGTTTGTGGGGGGGGGGGGGGGGGA
+
,,FFFFFFFFFFFFFFFFFFFFFFFFFFFFFFFFFFFFFFFFFFFFF,
@FS10000125:27:BPA73017-1634:1:1101:10440:1220 2:N:0:7
ACGACTTTGAGCGTACTCGACGAAGTTCAGTGGGGGGGGGGGGGGGAA
+
FFFFFFFFFFFFFFFFFFFFFFFFFFFFFFFFFFFFFFFFFFFFF,FF
@FS10000125:27:BPA73017-1634:1:1101:10520:1220 2:N:0:7
CATGTTTTGAGCGTACTCGACGAAGTTTGTAGGGGGGGGGGGGGGGAA
+
FFFFFFFFFFFFFFFFFFFFFFFFFFFFFFFFFFFFFFFFFFFFF,FF
@FS10000125:27:BPA73017-1634:1:1101:11610:1220 2:N:0:7
AAAGGTTTGAGCGTACTCGACGAAGTTAGGGGGGGGGGGGGGGGAAAT
+
FFFFFFFFFFFFFFFFFFFFFFFFFFFFFFFFFFFFFFFFFFF,FF,F
@FS10000125:27:BPA73017-1634:1:1101:12380:1220 2:N:0:7
TAGTTTTTGAGCGTACTCACGAAGTTGGCAGGGGGGGGGGGGGGGGAA
+
FFFFFFFFFFFFFFFFFFFFFFFFFFFFFFFFFFFFFFFFFFFF:F:F
@FS10000125:27:BPA73017-1634:1:1101:12710:1220 2:N:0:7
ATTGTTTTGAGCGTACTCGACGAAGTTGGCAGGGGGGGGGGGGGGGAA
+
FFFFFFFFFFFFFFFFFFFFFFFFFFFFFFFFFFFFFFFFFFFFF:,F
@FS10000125:27:BPA73017-1634:1:1101:13210:1220 2:N:0:7
AGGATATTGAGCGTACTCGACGAAGTTCAGGGGGGGGGGGGGGGGAAA
+
FF,FF:FFFFFFFFFFFFFFFFFFFFFFFF:FFFFFFFFFFFFF:F:,
@FS10000125:27:BPA73017-1634:1:1101:13530:1220 2:N:0:7
TAATTCTTGAGCGTACTCGACGAAGTTTTTTGGGGGGGGGGGGGGGGA
+
,FF,F:FFFFFFFFFFFFFFFFFFFFF,FF,,FFFFFFFFFFFFF:FF
@FS10000125:27:BPA73017-1634:1:1101:15910:1220 2:N:0:7
TTTTGATTGAGCGTACTCGACGAAGTTGTAAGGGGGGGGGGGGGGGGA
+
F,FFFFFFFFFFFFFFFFFFFFFFFFFFFFFFFFFFFFFFFFFFFFFF
@FS10000125:27:BPA73017-1634:1:1101:16030:1220 2:N:0:7
TTTTCCTTGAGCGTACTCGACGAAGTTGGGTGGGGGGGGGGGGGGGAA
+
FFFFFFFFFFFFFFFFFFFFFFFFFFFFFFFFFFFFFFFFFFFFF,FF
@FS10000125:27:BPA73017-1634:1:1101:16180:1220 2:N:0:7
TTCGTTTTGAGCGTACTCGACGAAGTTGCTGGGGGGGGGGGGGGGGAA
+
,F::F:FFFFFFFFFFFFFFFFFFFFFFFF:FFFFFFFFFFFFFFF,F
@FS10000125:27:BPA73017-1634:1:1101:16310:1220 2:N:0:7
TCTTGATTGAGCGTACTCGACGAAGTTCGGGGGGGGGGGGGGGGAAAT
+
FFFFFFFFFFFFFFFFFFFFFFFFFFFFFFFFFFFFFFFFFFF,F::F
@FS10000125:27:BPA73017-1634:1:1101:1660:1230 2:N:0:7
CCATCTTTGAGCGTACTCGACGAAGTTTTTTGGGGGGGGGGGGGGGAA
+
FFFFFFFFFFFFFFFFFFFFFFFFFFFFFFFFFFFFFFFFFFFFF:FF
@FS10000125:27:BPA73017-1634:1:1101:2620:1230 2:N:0:7
TCGCGATTGAGCGTACTCGACGAAGTTTGGGGGGGGGGGGGGGAAATC
+
FFFFFFFFFFFFFFFFFFFFFFFFFFFFFFFFFFFFFFFFFFFFFFF,
@FS10000125:27:BPA73017-1634:1:1101:3730:1230 2:N:0:7
CCGATATTGAGCGTACTCGACGAAGTTGCCCGGGGGGGGGGGGGGGGA
+
FFFFFFFFFFFFFFFFFFFFFFFFFFFFFFFFFFFFFFFFFFFFFFFF
@FS10000125:27:BPA73017-1634:1:1101:4220:1230 2:N:0:7
CTATTATTGAGCGTACTCGACGAAGTTACACGGGGGGGGGGGGGGGAA
+
F,FFFFFFFFFFFFFFFFFFFFFFFFFFFFFFFFFFFFFFFFFF:,FF
@FS10000125:27:BPA73017-1634:1:1101:4410:1230 2:N:0:7
TTGTCGTTGAGCGTACTCGACGAAGTTAGCAGGGGGGGGGGGGGGGAA
+
FFFFFFFFFFFFFFFFFFFFFFFFFFFFFFFFFFFFFFFFFFFFF,FF
@FS10000125:27:BPA73017-1634:1:1101:4640:1230 2:N:0:7
CCAGGATTGAGCGTACTCGACGAAGTTCAGCGGGGGGGGGGGGGGGAA
+
FFF,,,FFFFFFFFFFFFFFFFFFFFFFFFFFFFFFFFFFFFFFFFFF
@FS10000125:27:BPA73017-1634:1:1101:5200:1230 2:N:0:7
TCTATTTTGAGCGTACTCGACGAAGTTCCTGCGGGGGGGGGGGGGGGA
+
FFFFFFFFFFFFFFFFFFFFFFFFFFFFFFFFFFFFFFFFFFFFFFF,
@FS10000125:27:BPA73017-1634:1:1101:6260:1230 2:N:0:7
TTGAAATTGAGCGTACTCGACGAGGTTATGAGGGGGGGGGGGGGGGGG
+
F,FFFFFFFFFFFFFFFFFFFFFFFFFFFFFFFFFFFFFFFFFFFFF:
@FS10000125:27:BPA73017-1634:1:1101:6840:1230 2:N:0:7
ACAGAATTGAGCGTACTCGACGAAGTTACAGGGGGGGGGGGGGGGAAA
+
FFFFFFFFFFFFFFFFFFFFFFFFFFFFFFFFFFFFFFFFFFFFFF:,
@FS10000125:27:BPA73017-1634:1:1101:8480:1230 2:N:0:7
ATGACATTGAGCGTACTCGACGAAGTTTGGGGGGGGGGGGGGGGAAAT
+
FFF:FFFFFFFFFFFFFFFFFFFFFFFF,,FFFFFFFFFFFF::FF,F
@FS10000125:27:BPA73017-1634:1:1101:9630:1230 2:N:0:7
TTTACCTTGAGCGTACTCGACGAAGTTAGCAGGGGGGGGGGGGGGGAA
+
FFFFFFFFFFFFFFFFFFFFFFFFFFFFFFFFFFFFFFFFFFFFF,FF
@FS10000125:27:BPA73017-1634:1:1101:9750:1230 2:N:0:7
TCGCATTTGAGCGTACTCGACGAAGGGGGGGGGGGGGGGAGATTGGGA
+
FFFFFFFFFFFFFFFFFFFFFFFFFFFFFFFFFFFFFFF,,,,,,,,F
@FS10000125:27:BPA73017-1634:1:1101:12350:1230 2:N:0:7
CTATCTTTGAGCGTACTCGACGAAGTTGTCAGGGGGGGGGGGGGGGAA
+
F,FFFFFFFFFFFFFFFFFFFFFFFFFFFFFFFFFFFFFFFFFF:,FF
@FS10000125:27:BPA73017-1634:1:1101:13320:1230 2:N:0:7
ATCACATTGAGCGTACTCGACGAAGTTCTTTGGGGGGGGGGGGGGGGA
+
FFFFFFFFFFFFFFFFFFFFFFFFFFFFFFFFFFFFFFFFFFFFFF:F
@FS10000125:27:BPA73017-1634:1:1101:15750:1230 2:N:0:7
TTTGACCTTGAGCGTACTCGACGAAGTTGACTGGGGGGGGGGGGGGGA
+
,FF,FFFFFFF:F:FFFFFF:FFFFFFFFFFFFFFFFFFFFFFFF:,F
@FS10000125:27:BPA73017-1634:1:1101:1180:1240 2:N:0:7
TATAAGTTGAGCGTACTCGACGAAGTTACCGGGGGGGGGGGGGGGGAA
+
F,FF:FFFFFFFFFFFFFFFFFFFFFF,::FFFFFFFFFFFFFFFF:F
@FS10000125:27:BPA73017-1634:1:1101:3340:1240 2:N:0:7
GTTTCCTTGAGCGTAACGAAGGGGGGGGGGGGGGGAGATCGGAAAAGC
+
,FFFFFFFFFFFFFFFFFFFFFFFFFFFFFFFFFFF,:F:F:FF,F,:
@FS10000125:27:BPA73017-1634:1:1101:3890:1240 2:N:0:7
GTATGATTGAGCGTACTCGACGAAGTTGCGGGGGGGGGGGGGGGAGAT
+
FFFFFFFFFFFFFFFFFFFFFFFFFFFFFFFFFFFFFFFFFFF,F,,:
@FS10000125:27:BPA73017-1634:1:1101:4240:1240 2:N:0:7
TCTGGGTTGAGCGTACTCGACGAAGTTTTTAGGGGGGGGGGGGGGGGG
+
FFFFFFFFFFFFFFFFFFFFFFFFFFFFFFFFFFFFFFFFFFFFFFF:
@FS10000125:27:BPA73017-1634:1:1101:5600:1240 2:N:0:7
ACGAATTTGAGCGTACTCGACGAAGTTGGCTGGGGGGGGGGGGGGGGA
+
FFFFFFFFFFFFFFFFFFFFFFFFFFFFFFFFFFFFFFFFFFFFF:FF
@FS10000125:27:BPA73017-1634:1:1101:6220:1240 2:N:0:7
TTAATTTTGAGCGTACTCGACGAAGTTAACAGGGGGGGGGGGGGGGAA
+
FFFFFFFFFFFFFFFFFFFFFFFFFFFFFFFFFFFFFFFFFFFFF,FF
@FS10000125:27:BPA73017-1634:1:1101:7880:1240 2:N:0:7
AATAACTTGAGCGTACTCGACGAAGTTAATTGGGGGGGGGGGGGGGAA
+
FFFFFFFFFFFFFFFFFFFFFFFFFFFFFFFFFFFFFFFFFFFFF,FF
@FS10000125:27:BPA73017-1634:1:1101:8220:1240 2:N:0:7
CTACATTTGAGCGTACTCGACGAAGTTACACGGGGGAGGGGGGGGGGG
+
F:FFFFFFFFFFFFFFFFFFFFFFFFFFFFFFFFFFFFFFFFFFFFF,
@FS10000125:27:BPA73017-1634:1:1101:8540:1240 2:N:0:7
CCACGTTTGAGCGTGGGGGGGGGGGGGGGGGAAATTGGAAAAGGGTCC
+
FFFFFFFFFFFFFFFFFFFFFFFFFFFFFF:,,,:,,F:F,F:,,,:,
@FS10000125:27:BPA73017-1634:1:1101:9230:1240 2:N:0:7
TTCACTTTGAGCGTACTCGACGAAGTTATCAGGGGGGGGGGGGGGGGA
+
FFFFFFFFFFFFFFFFFFFFFFFFFFFFFFFFFFFFFFFFF:FF,,:F
@FS10000125:27:BPA73017-1634:1:1101:11550:1240 2:N:0:7
TCTTGATTGAGCGTACTCGACGAAGTTGACTGGGGGGGGGGGGGGGAA
+
FFFFFFFFFFFFFFFFFFFFFFFFFFFFFFFFFFFFFFFFFFFFF,FF
@FS10000125:27:BPA73017-1634:1:1101:11840:1240 2:N:0:7
TTTATCTTGAGCGTACTCGACGAAGTTCGGGGGGGGGGGGGGGAAGTC
+
:FFFFFFFFFFFFFFFFFFFFFFFFFFFFFFFFFFFFFFFFF:FF,F:
@FS10000125:27:BPA73017-1634:1:1101:11880:1240 2:N:0:7
TTGGCCTTGAGCGTACTCGACGAAGTTCTAAGGGGGGGGGGGGGGGAA
+
FF,,FFFFFFFFFFFFFFFFFFFFFFFFFF,FFFFFFFFFFFFFFFFF
@FS10000125:27:BPA73017-1634:1:1101:12260:1240 2:N:0:7
TAGACATTGAGCGTACTCGACGAAGTTCCGGGGGGGGGGGGGGGAGAT
+
FFFFFFFFFFFFFFFFFFFFFFFFFFFFFFFFFFFFFFFFFFF,F,,F
@FS10000125:27:BPA73017-1634:1:1101:12330:1240 2:N:0:7
TTTTCCTTGAGCGTACTCGACGAAGTTGCACGGGGGGGGGGGGGGGAA
+
FFFFFFFFFFFFFFFFFFFFFFFFFFF:FFFFFFFFFFFFFFFFF:FF
@FS10000125:27:BPA73017-1634:1:1101:12790:1240 2:N:0:7
ACAGGATTGAGCGTACTCGACGAAGTTGGGTGGGGGGGGGGGGGGGGA
+
FFFFFFFFFFFFFFFFFFFFFFFFFFFFFFFFFFFFFFFFFFFFFF::
@FS10000125:27:BPA73017-1634:1:1101:12870:1240 2:N:0:7
TAGGTCTTGAGCGTACTCGACGAAGTTGGAGGGGGGGGGGGGGGGGAA
+
FFFFFFFFFFFFFFFFFFFFFFFFFFFFFFFFFFFFFFFFFFFFFFFF
@FS10000125:27:BPA73017-1634:1:1101:13450:1240 2:N:0:7
ATCAGCTTGAGCGTACTCGACGAAGTTTTCCGGGGAGGGGGGGGGGGG
+
,,FF,FFFFFFFFFFFFFFFFFFFFFFFF,FFFFFFFFFFFFFFF:F:
@FS10000125:27:BPA73017-1634:1:1101:14050:1240 2:N:0:7
GGTTTTTTGAGCGTACTCGACGAAGTTGTCAGGGGGGGGGGGGGGGAA
+
::FFFFFFFFFFFFFFFFFFFFFFFFFFFFFFFFFFFFFFFFFFF:FF
@FS10000125:27:BPA73017-1634:1:1101:15560:1240 2:N:0:7
TCACAGTTGAGCGTACTCGACGAAGTTCTACGGGGGGGGGGGGGGGGA
+
FFFFFFFFFFFFFFFFFFFFFFFFFFFFFFFFFFFFFFFFFFFFFF,F
@FS10000125:27:BPA73017-1634:1:1101:16030:1240 2:N:0:7
ATTATATTGAGCGTACTCGACGAAGTTTGCTGGGGGGGGGGGGGGGGA
+
FFFFFFFFFFFFFFFFFFFFFFFFFFFFFFFFFFFFFFFFFFFF,F:,
@FS10000125:27:BPA73017-1634:1:1101:16480:1240 2:N:0:7
TGATCGTTGAGCGTACTCGACGAAGTTAGACGGGGGGGGGGGGGGGAA
+
,FF:FFFFFFFFFFFFFFFFFFFFFFFFFFFF:FFFFFFFFF::::F,
@FS10000125:27:BPA73017-1634:1:1101:1170:1250 2:N:0:7
CGTCGGTTGAGCGTACTCGACGAAGTTTCTCGGGGGGGGGGGGGGGAA
+
,,FF,,FFFFFFFFFFFFFFFFFFFFFF,,,FFFFFFFFFFFFFFF,F
@FS10000125:27:BPA73017-1634:1:1101:2000:1250 2:N:0:7
TTCCTATTGAGCGTACTCGACGAAGTTAATTGGGGGGGGGGGGGGGAA
+
F:FFFFFFFFFFFFFFFFFFFFFFFFFFFFFFFFFFFFFFFFFFFF:F
@FS10000125:27:BPA73017-1634:1:1101:2960:1250 2:N:0:7
CTATGGTTGAGCGTACTCGACGAAGTTGGTTGGGGGGGGGGGGGGGAA
+
FFFFFFFFFFFFFFFFFFFFFFFFFFFFFFFFFFFFFFFFFFFFFFFF
@FS10000125:27:BPA73017-1634:1:1101:3510:1250 2:N:0:7
TATTGTTTGAGCGTACTCGACGAAGTTGCTAGGGGGGGGGGGGGGGGA
+
FFFFFFFFFFFFFFFFFFFFFFFFFFFFFFFFFFFFFFFFFFFFFF,:
@FS10000125:27:BPA73017-1634:1:1101:3840:1250 2:N:0:7
CCGATATTGAGCGTACTCGACGAAGTTGCCCGGGGGGGGGGGGGGGGA
+
FFFFFFFFFFFFFFFFFFFFFFFFFFFFFFFFFFFFFFFFFFFFFFFF
@FS10000125:27:BPA73017-1634:1:1101:4260:1250 2:N:0:7
TAAATTTTGAGCGTACTCGACGAAGTTCCGGGGGGGGGGGGGGGGAAA
+
,,FFFFFFFFFFFFFFFFFFFFFFFFFFFFFFFFFFFFFFFFFF,F,,
@FS10000125:27:BPA73017-1634:1:1101:4300:1250 2:N:0:7
CAGAGTTTGAGCGTACTCGACGAAGTTTAACGGGGGGGGGGGGGGGAA
+
FFFFFFFFFFFFFFFFFFFFFFFFFFFFFFFFFFFFFFFFFFFFF:FF
@FS10000125:27:BPA73017-1634:1:1101:4350:1250 2:N:0:7
ACCACGTTGAGCGTACTCGACGAAGTTAAATGGGGGGGGGGGGGGGGG
+
FFFFFFFFFFFFFFFFFFFFFFFFFFFFFFFFFFFFFFFFFFFFFFFF
@FS10000125:27:BPA73017-1634:1:1101:4400:1250 2:N:0:7
CCATAATTGAGCGTACTCGACGAAGTTGTATGGGGGGGGGGGGGGGAA
+
FFF:FFFFFFFFFFFFFFFFFFFFFFF:FF,FFFFFFFFFFFFFF,FF
@FS10000125:27:BPA73017-1634:1:1101:6280:1250 2:N:0:7
CTGGTATTGAGCGTACTGACGAAGTTCTCGGGGGGGGGGGGGGGGGAA
+
FFFFFFFFFFFFFFFFFFFFFFFFFFFFFFFFFFFFFFFFFFFFF:,,
@FS10000125:27:BPA73017-1634:1:1101:6900:1250 2:N:0:7
CATAGTTTGAGCGTACTCGACGAAGTTCGGCGGGGGGGGGGGGGGGGA
+
FF,F,FFFFFFFFFFFFFFFFFFFFFF,:,FFFFFFFFFFFFFFFF,F
@FS10000125:27:BPA73017-1634:1:1101:7420:1250 2:N:0:7
TTGGAATTGAGCGTACTCGACGAAGTTTGGCGGGGGGGGGGGGGGGAA
+
FFFFFFFFFFFFFFFFFFFFFFFFFFFFFFFFFFFFFFFFFFFFFFF:
@FS10000125:27:BPA73017-1634:1:1101:8520:1250 2:N:0:7
CTCGATTTGAGCGTACTCGACGAAGTTACTGGGGGGGGGGGGGGGAAT
+
F,FFFFFFFFFFFFFFFFFFFFFFFFFFFFFFFFFFFFFFFFFF,FF,
@FS10000125:27:BPA73017-1634:1:1101:8690:1250 2:N:0:7
ACAATTTTGAGCGTACTCGACGAAGTTATAGGGGGGGGGGGGGGGGGG
+
FFFFFFFFFFFFFFFFFFFFFFFFFFFFFFFFFFFFFFFFFFFFFFF,
@FS10000125:27:BPA73017-1634:1:1101:8780:1250 2:N:0:7
TCTGATTTGAGCGTACTCGACGAAGTTAGCTGGGGGGGGGGGGGGGGA
+
,FFFFFFFFFFFFFFFFFFFFFFFFFFFFFFFFFFFFFFFFFFFFFF,
@FS10000125:27:BPA73017-1634:1:1101:9630:1250 2:N:0:7
ATGTGATTGAGCGTACTCGACGAAGTTCAAAGGGGGGGGGGGGGGGAA
+
F,FFFFFFFFFFFFFFFFFFFFFFFFFFFFFFFFFFFFFFFFFFF,FF
@FS10000125:27:BPA73017-1634:1:1101:10160:1250 2:N:0:7
CCAGACTTGAGCGTACTCGACGAAGTTAGCAGGGGGGGGGGGGGGGAA
+
FFFFFFFFFFFFFFFFFFFFFFFFFFFFFFFFFFFFFFFFFFFFF:::
@FS10000125:27:BPA73017-1634:1:1101:11730:1250 2:N:0:7
CTTCGATTGAGCGTACTCGACGAAAGGGGGGGGGGGGGGGAGATCGGA
+
FFFFFFFFFFFFFFFFFFFFFFFFFFFFFFFFFFFFFFFF:,:F:,:F
@FS10000125:27:BPA73017-1634:1:1101:14780:1250 2:N:0:7
TATTACTTGAGCGTACTCGACGAAGTTCAGAGGGGGGGGGGGGGGGAA
+
FFFFFFFFFFFFFFFFFFFFFFFFFFFFFFFFFFFFFFFFFFFFFF:,
@FS10000125:27:BPA73017-1634:1:1101:15120:1250 2:N:0:7
TCTATATTGAGCGTACTCGACGAAGTTCGTGGGGGGGGGGGGGGGGGA
+
FFFF:FFF,FFFFFFFFFFFFFFFFFFFFF,,FFFFFFFFFFFFFFF,
@FS10000125:27:BPA73017-1634:1:1101:1010:1260 2:N:0:7
TATTTTTTGAGCGTACTCGACGAAGTTAAAGGGGGGGGGGGGGGGGGA
+
F,FFFFFFFFFFFFFFFFFFFFFFFFFFFFFFFFFFFFFFFFFFFFF,
@FS10000125:27:BPA73017-1634:1:1101:1980:1260 2:N:0:7
CTGTATTTGAGCGTACTCGACGAAGTTCCAGGGGGGGGGGGGGGGGGA
+
FFFFFFFFFFFFFFFFFFFFFFFFFFFFFFFFFFFFFFFFFFFFFF,F
@FS10000125:27:BPA73017-1634:1:1101:2260:1260 2:N:0:7
GTCCATTTGAGCGTACTCGACGAAGGGGGGGGGGGGGGGAGATTGGAA
+
:FFFFFFFFFFFFFFFFFFFFFFFFFFFFFFFFFFF:FF,F,,,,,:F
@FS10000125:27:BPA73017-1634:1:1101:2400:1260 2:N:0:7
TCATTATTGAGCGTACTCGACGAAGTTTTAAGGGGGGGGGGGGGGGGA
+
,:,FFFFFFFFFFFFFFFFFFFFFFFF,FFFFFFFFFFFFFFFFFFF,
@FS10000125:27:BPA73017-1634:1:1101:3020:1260 2:N:0:7
TACACATTGAGCGTACTCGACGAAGTTTACTGGGGGGGGGGGGGGGGA
+
FFFFFFFFFFFFFFFFFFFFFFFFFFFFFFFFFFFFFFFFFFFFFFF:
@FS10000125:27:BPA73017-1634:1:1101:3410:1260 2:N:0:7
ACTTATTTGAGCGTACTCGACGAAGTTATTTGGGGGGGGGGGGGGGAA
+
,F,,FFFFFFFFFFFFFFFFFFF:FFFFF:FFFFFFFFFFFFFF,:F,
@FS10000125:27:BPA73017-1634:1:1101:3430:1260 2:N:0:7
TTAGATTTGAGCGTACTCGACGAAGTTCAACGGGGGGGGGGGGGGGAA
+
FFFFFFFFFFFFFFFFFFFFFFFFFFFFFFFFFFFFFFFFFFFFFFFF
@FS10000125:27:BPA73017-1634:1:1101:3480:1260 2:N:0:7
CTAATGTTGAGCGTACTCGACGAAGTTACACGGGGGGGGGGGGGGGAA
+
F,FFFFFFFFFFFFFFFFFFFFFFFFFFFFFFFFFFFFFFFFFFFF::
@FS10000125:27:BPA73017-1634:1:1101:4580:1260 2:N:0:7
CTGGGCTTGAGCGTACTCGACGAAGTTTTCAGGGGGGGGGGGGGGGAA
+
F,FFFFFFFFFFFFFFFFFFFFFFFFFFFFFFFFFFFFFFFFFFFF::
@FS10000125:27:BPA73017-1634:1:1101:7170:1260 2:N:0:7
CCTGTCTTGAGCGTACTCGACGAAGTTATCTGGGGGGGGGGGGGGGAA
+
FF,,FFFFFFFFFFFFFFFFFFFFFFFFFF:,FFF,FFFFFFFFF,,,
@FS10000125:27:BPA73017-1634:1:1101:8410:1260 2:N:0:7
ATCTAATTGAGCGTACTCGACGAAGTTGTCTGGGGGGGGGGGGGGGAA
+
F,FFFFFFFFFFFFFFFFFFFFFFFFFFFFFFFFFFFFFFFFFFF,,F
@FS10000125:27:BPA73017-1634:1:1101:8610:1260 2:N:0:7
TACCTATTGAGCGTACTCGACGAAGTTGGGGGGGGGGGGGGGAAATCG
+
FFFFFFFFFFFFFFFFFFFFFFFFFFFFFFFFFFFFFFFFF,F:,FF:
@FS10000125:27:BPA73017-1634:1:1101:9210:1260 2:N:0:7
ATTACTTTGAGCGTACTCGACGAAGTGGGGGGGGGGGGGGGAAGTTGA
+
FFFFFFFFFFFFFFFFFFFFFFFFFFFFFFFFFFFFFFFF:,F,:,,,
@FS10000125:27:BPA73017-1634:1:1101:9790:1260 2:N:0:7
CAATAATTGAGCGTACTCGACGAAGTTCAAGGGGGGGGGGGGGGGGAA
+
F,F::FFFFFFFFFFFFFFFFFFFFFFFFFF,FFFFFFFFFFFF:,FF
@FS10000125:27:BPA73017-1634:1:1101:10290:1260 2:N:0:7
ATCAACTTGAGCGTACTCGACGAAGTTTGGGGGGGGGGGGGGAAAGTC
+
FFFFFFFFFFFFFFFFFFFFFFFFFFFFFFFFFFFFFFFFFF,F,,::
@FS10000125:27:BPA73017-1634:1:1101:10830:1260 2:N:0:7
CTAGGTTTGAGCGTACTCGACGAAGTTCTACGGGGGGGGGGGGGGGGA
+
F,FFFFFFFFFFFFFFFFFFFFFFFFFFFFFFFFFFFFFFFF:F:,,:
@FS10000125:27:BPA73017-1634:1:1101:11630:1260 2:N:0:7
CCATGATTGAGCGTACTCGACGAAGTTGTGGGGGGGGGGGGGGGAGAT
+
FFFFFFFFFFFFFFFFFFFFFFFFFFFFFFFFFFFFFFFFFFF:,,,,
@FS10000125:27:BPA73017-1634:1:1101:12660:1260 2:N:0:7
TTATCGTTGAGCGTACTCGACGAAGTTGCCGGGGGGGGGGGGGGGGGG
+
,FFFFFFFFFFFFFFFFFFFFFFFFFFFFFFFFFFFFFFFFFFFFFFF
@FS10000125:27:BPA73017-1634:1:1101:13030:1260 2:N:0:7
ATGGATTTGAGCGTACTCGACGAAGTTGTCGGGGGGGGGGGGGGGGGA
+
F,FFFFFFFFFFFFFFFFFFFFFFFFFFFF,FFFFFFFFFFFFFFF,F
@FS10000125:27:BPA73017-1634:1:1101:13480:1260 2:N:0:7
AACACCTTGAGCGTACTCGACGAAGTTCGTTGGGGGGGGGGGGGGGAA
+
FFFFFFFFFFFFFFFFFFFFFFFFFFFFFFFFFFFFFFFFFFFFFFFF
@FS10000125:27:BPA73017-1634:1:1101:14010:1260 2:N:0:7
TGTCATTTGAGCGTACTCGACGAAGTTCAGTGGGGGGGGGGGGGGGAA
+
F,FFFFFFFFFFFFFFFFFFFFFFFFFFFFFFFFFFFFFFFFFFF,F:
@FS10000125:27:BPA73017-1634:1:1101:15860:1260 2:N:0:7
TAAACCTTGAGCGTACTCGACGAGGTTGCGGGGGGGGGGGGGGGAGAT
+
FFFFFFFFFFFFFFFFFFFFFFFFFFFFFFFFFFFFFFFFFFFFF,FF
@FS10000125:27:BPA73017-1634:1:1101:16240:1260 2:N:0:7
CCGAAATTGAGCGTACTCGACGAAGTTGCCAGGGGGGGGGGGGGGGAA
+
FFFFFFFFFFFFFFFFFFFFFFFFFFFFFFFFFFFFFFFFFFFFF,FF
@FS10000125:27:BPA73017-1634:1:1101:16390:1260 2:N:0:7
CTAAGGTTGAGCGTACTCGACGAAGTTAATGGGGGGGGGGGGGGGGAA
+
F,FFFFFFFFFFFFFFFFFFFFFFFFFFFFFFFFFFFFFFFFFF:,F:
@FS10000125:27:BPA73017-1634:1:1101:2420:1270 2:N:0:7
AACCAATTGAGCGTACTCGACGAAGTTGCTGGGGGGGGGGGGGGGGGA
+
,,FFFFFFFFFFFFFFFFFFFFFFFFFFFFFFFFFFFFFFFFFFFF,F
@FS10000125:27:BPA73017-1634:1:1101:2440:1270 2:N:0:7
TTGAAATTGAGCGTACTCGACGAAGTTAACCGGGGGGGGGGGGGGGGG
+
F:FFFFFFFFFFFFFFFFFFFFFFFFFFFFFFFFFFFFFFFFFFFFF:
@FS10000125:27:BPA73017-1634:1:1101:2920:1270 2:N:0:7
ATTACCTTGAGCGTACTCGACGAAGTTGGCAGGGGGGGGGGGGGGGAA
+
F,FFFFFFFFFFFFFFFFFFFFFFFFFFFFFFFFFFFFFFFFFFFFFF
@FS10000125:27:BPA73017-1634:1:1101:3250:1270 2:N:0:7
CCGCTGTTGAGCGTACTCGACGAAGTTCCGGGGGGGGGGGGGGGGAAT
+
FFFFFFFFFFFFFFFFFFFFFFFFFFFFFFFFFFFFFFFFFFFF,FF,
@FS10000125:27:BPA73017-1634:1:1101:4030:1270 2:N:0:7
TTTATATTGAGCGTACTCGACGAAGTTTGGGGGGGGGGGGGGGAGTTC
+
,FFFFFFFFFFFFFFFFFFFFFFFFFFFFFFFFFFFFFFFF:,F,,:,
@FS10000125:27:BPA73017-1634:1:1101:5110:1270 2:N:0:7
TACGTCTTGAGCGTACTCGACGAAGTTGACAGGGGGGGGGGGGGGGGG
+
FFFFFFFFFFFFFFFFFFFFFFFFFFFFFFFFFFFFFFFFFFFFFFFF
@FS10000125:27:BPA73017-1634:1:1101:5130:1270 2:N:0:7
ACGTTATTGAGCGTACTCGACGAAGTTGTAGGGGGGGGGGGGGGGAAA
+
FFFFFFFFFFFFFFFFFFFFFFFFFFFFFFFFFFFFFFFFFFFFFFFF
@FS10000125:27:BPA73017-1634:1:1101:6170:1270 2:N:0:7
ATACCATTGAGCGTACTCGACGAAGTTCAAGGGGGGGGGGGGGGGAAA
+
FFFFFFFFFFFFFFFFFFFFFFFFFFFFFFFFFFFFFFFFFF:,FF,,
@FS10000125:27:BPA73017-1634:1:1101:6990:1270 2:N:0:7
TATGTTTTGAGCGTACTCGACGAAGTTACCAGGGGGGGGGGGGGGGAA
+
F,FFFFFFFFFFFFFFFFFFFFFFFFFFFFFFFFFFFFFFFFFFFF::
@FS10000125:27:BPA73017-1634:1:1101:7440:1270 2:N:0:7
ATTACCTTGAGCGTACTCGACGAAGGGGGGGGGGGGGGGAGATCGGAA
+
FFFFFFFFFFFFFFFFFFFFFFFFFFFFFFFFFFFFFFFF,,FF,:F:
@FS10000125:27:BPA73017-1634:1:1101:9190:1270 2:N:0:7
TTCCATTTGAGCGTACTCGACGAAGTTTCTGGGGGGGGGGGGGGGGAA
+
,FF,FFFFFFFFFFFFFFFFFFFFFFFFFF,,FFFFFFFFFFFFF,FF
@FS10000125:27:BPA73017-1634:1:1101:9590:1270 2:N:0:7
TAGTCATTGAGCGTACTCGACGAAGTTTTCAGGGGGGGGGGGGGGGAA
+
,FFFFFFFFFFFFFFFFFFFFFFFFFFFFFFFFFFFFFFFFFFFFF:F
@FS10000125:27:BPA73017-1634:1:1101:10010:1270 2:N:0:7
TCGCTCTTGAGCGTACTCGACGAAGTTTCCAGGGGGGGGGGGGGGGAA
+
,FFFFFFFFFFFFFFFFFFFFFFFFFFFFFFFFFFFFFFFFFFFF,FF
@FS10000125:27:BPA73017-1634:1:1101:10520:1270 2:N:0:7
TACAAATTGAGCGTACTCGACGAAGTTAGCCGGGGGGGGGGGGGGGAA
+
,:FFFFFFFFFFFFFFFFFFFFFFFFFFFFFFFFFFFFFFFFFFF:FF
@FS10000125:27:BPA73017-1634:1:1101:10910:1270 2:N:0:7
TACGCTTTGAGCGTACTCGACGAAGAGGGGGGGGGGGGGGGAGATCGA
+
FFFFFFFFFFFFFFFFFFFFFFFFFFFFFFFFFFFFFFFFFF,,F:,,
@FS10000125:27:BPA73017-1634:1:1101:11130:1270 2:N:0:7
TATTAGTTGAGCGTACTCGACGAAATTAGCAGGGGGGGGGGGGGGGAA
+
,F,,F,FFFFFFFFFFFFFFFFFF:FF:F:FFFFFFFFFFFF,:,,,F
@FS10000125:27:BPA73017-1634:1:1101:12430:1270 2:N:0:7
ATGGCTTTGAGCGTACTCGACGAAGTTTAAGGGGGGGGGGGGGGGGAA
+
F,FFFFFFFFFFFFFFFFFFFFFFFFFFFFFFFFFFFFFFFFFFF,,F
@FS10000125:27:BPA73017-1634:1:1101:13300:1270 2:N:0:7
AAATATTTGAGCGTACTCGACGAAGTTAAAAGGGGGGGGGGGGGGAAA
+
FFFFFFFFFFFFFFFFFFFFFFFFFFFFFFFFFFFFFFFFFFFFFFF,
@FS10000125:27:BPA73017-1634:1:1101:13310:1270 2:N:0:7
ATCACATTGAGCGTACTCGACGAAGTTCTTTGGGGGGGGGGGGGGGGA
+
FFFFFFFFFFFFFFFFFFFFFFFFFFFFFFFFFFFFFFFFFFFFFFFF
@FS10000125:27:BPA73017-1634:1:1101:14380:1270 2:N:0:7
TCTATGTTGAGCGTACTCGACGAAGTTCAATGGGGGGGGGGGGGGGGA
+
FFFFFFFFFFFFFFFFFFFFFFFFFFFFFFFFFFFFFFFFFFFFFFF,
@FS10000125:27:BPA73017-1634:1:1101:15610:1270 2:N:0:7
TTGTAATTGAGCGTACTCGACGAAGTTAGGGGGGGGGGGGGGGAAGTC
+
:FFFFFFFFFFFFFFFFFFFFFFFFFFFFFFFFFFFFFFFFF,F:,FF
@FS10000125:27:BPA73017-1634:1:1101:1040:1280 2:N:0:7
TCCTATTTGAGCGTACTCGACGAAGTGGGGGGGGGGGGGGGGGAATTG
+
FFFFFFFFFFFFFFFFFFFFFFFFFFFFFFFFFFFFFFFFF,,,,,:,
@FS10000125:27:BPA73017-1634:1:1101:1590:1280 2:N:0:7
ATAATGTTGAGCGTACTCGACGAAGTTCCGGGGGGGGGGGGGGGGAAA
+
F,FFFFFFFFFFFFFFFFFFFFFFFFFFFFFFFFFFFFFFFFFF,::,
@FS10000125:27:BPA73017-1634:1:1101:1920:1280 2:N:0:7
TTTCGATTGAGCGTACTCGACGAAGGGGGGGGGGGGGGGGAAATTGGA
+
F,FFFFFFFFFFFFFFFFFFFFFFFFFFFFFFFFFFFFF:,,:F,,,F
@FS10000125:27:BPA73017-1634:1:1101:3800:1280 2:N:0:7
TATTAATTGAGCGTACTCGACGAAGGGGGGGGGGGGGGGGGATTCGAA
+
FFFFFFFFFFFFFFFFFFFFFFFFFFFFFFF:FFFFFFF,,:,:,,,,
@FS10000125:27:BPA73017-1634:1:1101:3830:1280 2:N:0:7
CCAAATTTGAGCGTACTCGACGAAGTGGGGGGGGGGGGGGGAGATCGA
+
FFF::FFFFFFFFFFFFFFFFFFFFFFFFFFFFFFFFFFFFF,,F:,,
@FS10000125:27:BPA73017-1634:1:1101:4630:1280 2:N:0:7
TTTATCTTGAGCGTACTCGACGAAGTTACGTGGGGGGGGGGGGGGGGA
+
:,,FFFFFFFFFFFFFFFFFFFFFFFFFFFFFFFFFFFFFFFFF:F,:
@FS10000125:27:BPA73017-1634:1:1101:4900:1280 2:N:0:7
GAGGATTGAGCGTACTCGACGAAGTTTTCAGGGGGGGGGGGGGGGAAA
+
,,FFFFFFFFFFFFFFFFFFFFFFFFFFFFFFFFFFFFFFFFFFF:,,
@FS10000125:27:BPA73017-1634:1:1101:5480:1280 2:N:0:7
TCGGATTTGAGCGTACTCGACGAAGTTTGATGGGGGGGGGGGGGGGAA
+
FF,:FFFFFFFFFFFFFFFFFFFFFFFFFFFFFFFFFFFFFFFFF,FF
@FS10000125:27:BPA73017-1634:1:1101:5600:1280 2:N:0:7
CATAACTTGAGCGTACTCGACGAAGTTTCCAGGGGGGGGGGGGGGGAA
+
F:F::FFFFFFFFFFFFFFFFFFFFF:FFFFFFFFFFFFFFFFFF,FF
@FS10000125:27:BPA73017-1634:1:1101:5680:1280 2:N:0:7
ATTATTTTGAGCGTACTCGACGAAGAGGGGGGGGGGGGGGGAGATCGA
+
F,FFFFFFFFFFFFFFFFFFFFFFFFFFFFFFFFFFFFFFFF,,FF,,
@FS10000125:27:BPA73017-1634:1:1101:5690:1280 2:N:0:7
TATTGATTGAGCGTACTCGACGAAGTTGGCGGGGGGGGGGGGGAGGGA
+
:FF:,F,:F,,FFF:FFFFFF:FF:FFFFFFF::FFF:FFF:,,F,,,
@FS10000125:27:BPA73017-1634:1:1101:7690:1280 2:N:0:7
TGTGGTTTGAGCGTACTCGACGAAGTTGATAGGGGGGGGGGGGGGGGG
+
FF,,:FFFFFFFFFFFFFFFFFFFFFF,,FFFFFFFFFFFFFFFFFF,
@FS10000125:27:BPA73017-1634:1:1101:8400:1280 2:N:0:7
ATCTAATTGAGCGTACTCGACGAAGTTGTCTGGGGGGGGGGGGGGGAA
+
F:FFFFFFFFFFFFFFFFFFFFFFFFFFFFFFFFFFFFFFFFFFFFFF
@FS10000125:27:BPA73017-1634:1:1101:8610:1280 2:N:0:7
TAGTACTTGAGCGTACTCGACGAAGTTAATTGGGGGGGGGGGGGGGAA
+
,,FFFFFFFFFFFFFFFFFFFFFFFFFFFFFFFFFFFFFFFFFFF,FF
@FS10000125:27:BPA73017-1634:1:1101:8660:1280 2:N:0:7
AAGCTCTTGAGCGTACTCGACGAAGTTGCAGGGGGGGGGGGGGGGGAA
+
,:FFFFFFFFFFFFFFFFFFFFFFFFFFFFFFFFFFFFFFFFFFFF:F
@FS10000125:27:BPA73017-1634:1:1101:8670:1280 2:N:0:7
CTAGATTTGAGCGTACTCGACGAAGTTGACCGGGGGGGGGGGGGGGAA
+
FFFFFFFFFFFFFFFFFFFFFFFFFFFFFFFFFFFFFFFFFFFF:,,F
@FS10000125:27:BPA73017-1634:1:1101:10520:1280 2:N:0:7
ATTACTTTGAGCGTACTCGACGAAGTTGAGCGGGGGGGGGGGGGGGGA
+
FFFFFFFFFFFFFFFFFFFFFFFFFFFFFFFFFFFFFFFFFFFFFFFF
@FS10000125:27:BPA73017-1634:1:1101:11840:1280 2:N:0:7
CATATCTTGAGCGTACTCGACGAAGTTAATTGGGGGGGGGGGGGGGGA
+
FFFFFFFFFFFFFFFFFFFFFFFFFFFFFFFFFFFFFFFFFFFFFFFF
@FS10000125:27:BPA73017-1634:1:1101:11870:1280 2:N:0:7
TCCCCTTTGAGCGTACTCGACGAAGTTCTCGGGGGGGGGGGGGGGAAA
+
FFFFFFFFFFFFFFFFFFFFFFFFFFFFFFFFFFFFFFFFFFFF:FF,
@FS10000125:27:BPA73017-1634:1:1101:12000:1280 2:N:0:7
TTACTATTGAGCGTACTCGACGAAGTTCAGAGGGGGGGGGGGGGGGGA
+
FFFFFFFFFFFFFFFFFFFFFFFFFFFFFFFFFFFFFFFFFFFFF:FF
@FS10000125:27:BPA73017-1634:1:1101:12110:1280 2:N:0:7
ACAGGTTTGAGCGTACTCGACGAAGTTAAGGGGGGGGGGGGGGGGGAA
+
,FFF:FFFFFFFFFFFFFFFFFFFFFF::FFFFFFFFFFFFFFF,,,,
@FS10000125:27:BPA73017-1634:1:1101:12190:1280 2:N:0:7
TTTTCATTGAGCGTACTCGACGAAGTTTAGTGGGGGGGGGGGGGGGGG
+
FFFFFFFFFFFFFFFFFFFFFFFFFFFFFFFFFFFFFFFFFFFF:::F
@FS10000125:27:BPA73017-1634:1:1101:12350:1280 2:N:0:7
TTCTTCTTGAGCGTACTCGACGAAGGGGGGGGGGGGGGGGGAATTCGA
+
FFFFFFFFFFFFFFFFFFFFFFFFFFFFFFFFFFFFFFFFFF,,F,,:
@FS10000125:27:BPA73017-1634:1:1101:12370:1280 2:N:0:7
AGTTATTTGAGCGTACTCGACGAAGTTCTGTGGGGGGGGGGGGGGGGG
+
F:FFFFFFFFFFFFFFFFFFFFFFFFFFFFFFFFFFFFFFFFFFF:FF
@FS10000125:27:BPA73017-1634:1:1101:1030:1290 2:N:0:7
TCACCATTGAGCGTACTCGACGAAGTTACTGGGGGGGGGGGGGGGGAA
+
FFFFFFFFFFFFFFFFFFFFFFFFFFFFFFFFFFFFFFFFFFFFF,:F
@FS10000125:27:BPA73017-1634:1:1101:2220:1290 2:N:0:7
ATATATTTGAGCGTACTCGACGAAGTTCACAGGGGGGGGGGGGGGGGA
+
:FFFFFFFFFFFFFFFFFFFFFFFFFFFFFFFFFFFFFFFFFFFFF,F
@FS10000125:27:BPA73017-1634:1:1101:2460:1290 2:N:0:7
CGAGGATTGAGCGTACTCGACGAAGTTCCAGGGGGGGGGGGGGGGGGA
+
F,F::FFFFFFFFFFFFFFFFFFFFFFFFFF,FFFFFFFFFFFFFFF,
@FS10000125:27:BPA73017-1634:1:1101:2650:1290 2:N:0:7
ATACTTTTGAGCGTACTCGACGAAGTTCCGGGGGGGGGGGGGGGGGAA
+
F,F,:FFFFFFFFFFFFFFFFFFFFFFFFF,,FFFFFFFFF,F,,,,,
@FS10000125:27:BPA73017-1634:1:1101:3580:1290 2:N:0:7
GACCACTTGAGCGTACTCGACGAAGTTGGGGGGGGGGGGGGGAAATCG
+
,,FFFFFFFFFFFFFFFFFFFFFFFFFFFFFFFFFFFFFFFF,:F::,
@FS10000125:27:BPA73017-1634:1:1101:3670:1290 2:N:0:7
TAAAGTTTGAGCGTACTCGACGAAGTTGTACGGGGGGGGGGGGGGGGA
+
FFFFFFFFFFFFFFFFFFFFFFFFFFFFFFFFFFFFFFFFFFFFFFFF
@FS10000125:27:BPA73017-1634:1:1101:6160:1290 2:N:0:7
ATACCATTGAGCGTACTCGACGAAGTTCAAGGGGGGGGGGGGGGGAAA
+
FFFFFFFFFFFFFFFFFFFFFFFFFFFFFFFFFFFFFFFFFFFFFF,,
@FS10000125:27:BPA73017-1634:1:1101:7230:1290 2:N:0:7
TCGATCTTGAGCGTACTCGACGAAGTTTCAAGGGGGGGGGGGGGGGAA
+
FFFFFFFFFFFFFFFFFFFFFFFFFFFFFFFFFFFFFFFFFFFFF:FF
@FS10000125:27:BPA73017-1634:1:1101:7690:1290 2:N:0:7
CACGGTTTGAGCGTACTCGACGAAGTTCCATGGGGGGGGGGGGGGGAA
+
FFFFFFFFFFFFFFFFFFFFFFFFFFFFFFFFFFFFFFFFFFFFFF:F
@FS10000125:27:BPA73017-1634:1:1101:11980:1290 2:N:0:7
TTACTATTGAGCGTACTCGACGAAGTTCAGAGGGGGGGGGGGGGGGGA
+
,:FFFFFFFFFFFFFFFFFFFFFFFFFFFFFFFFFFFFFFFFFFFFF:
@FS10000125:27:BPA73017-1634:1:1101:12590:1290 2:N:0:7
TTCTAATTGAGCGTACTCGACGAAGTTATGCGGGGGGGGGGGGGGGGG
+
F,FFFFFFFFFFFFFFFFFFFFFFFFFFFFFFFFFFFFFFFFFFFFF,
@FS10000125:27:BPA73017-1634:1:1101:12620:1290 2:N:0:7
CTGCTGTTGAGCGTACTCGACGAAGTTCGTCAGGGGGGGGGGGGGGGA
+
F:FFFFFFFFFFFFFFFFFFFFFFFFFFFFFFFFFFFFFFFFFFF:,F
@FS10000125:27:BPA73017-1634:1:1101:13600:1290 2:N:0:7
TCGCATTTGAGCGTACTCGACGAAGTTACAGGGGGGGGGGGGGGGGGA
+
,FFFFFFFFFFFFFFFFFFFFFFFFFFFFFFFFFFFFFFFFFFFFFFF
@FS10000125:27:BPA73017-1634:1:1101:13830:1290 2:N:0:7
GTCTTTTTGAGCGTACTCGACGAAGTTATAAGGGGGGGGGGGGGGAAA
+
,FFFFFFFFFFFFFFFFFFFFF:FFFFFFFFFFFFFFFFFFFF:,:,,
@FS10000125:27:BPA73017-1634:1:1101:15470:1290 2:N:0:7
CAACCCTTGAGCGTACTCGACGAAGTTTTACGGGGGGGGGGGGGGGGG
+
FFFFFFFFFFFFFFFFFFFFFFFFFFFFFFFFFFFFFFFFFFFFFF,F
@FS10000125:27:BPA73017-1634:1:1101:15480:1290 2:N:0:7
CCGCTGTTGAGCGTACTCGACGAAGTTAAAGGGGGGGGGGGGGGGAAA
+
FFFFFFFFFFFFFFFFFFFFFFFFFFFFFFFFFFFFFFFFFFFF,:,,
@FS10000125:27:BPA73017-1634:1:1101:15660:1290 2:N:0:7
GACTGATTGAGCGTACTCGACGAAGTTTACCGGGGGGGGGGGGGGAAA
+
:FFFFFFFFFFFFFFFFFFFFFFFFFFFFFFFFFFFFFFFFFFFFF:F
@FS10000125:27:BPA73017-1634:1:1101:2990:1300 2:N:0:7
TTTACATTGAGCGTACTCGACGAAGGGGGGGGGGGGGGGAGATCGGAA
+
F,FFFFFFFFFFFFFFFFFFFFFFFFFFFFFFFFFFFFFF,,F:,,F,
@FS10000125:27:BPA73017-1634:1:1101:3200:1300 2:N:0:7
TTTCGATTGAGCGTACTCGACGAAGTTGTCAGGGGGGGGGGGGGGGAA
+
F,FFFFFFFFFFFFFFFFFFFFFFFFFFFFFFFFFFFFFFFFFFFFFF
@FS10000125:27:BPA73017-1634:1:1101:3220:1300 2:N:0:7
TTAATTTTGAGCGTACTCGACGAAGTTCAGCGGGGGGGGGGGGGGGGG
+
FFFFFFFFFFFFFFFFFFFFFFFFFFFFFFFFFFFFFFFFFFFFFFF:
@FS10000125:27:BPA73017-1634:1:1101:4250:1300 2:N:0:7
TCATTTTTGAGCGTACTCGACGAAGTTCGTCAGGGGGGGGGGGGGGGA
+
FF:FFFFFFFFFFFFFFFFFFFFFFFF:,F,FFFFFFFFFFFFFF,,F
@FS10000125:27:BPA73017-1634:1:1101:4500:1300 2:N:0:7
TAATGGTTGAGCGTACTCGACGAAGTTCTAAGGGGGGGGGGGGGGGGA
+
FFFFFFFFFFFFFFFFFFFFFFFFFFFFFFFFFFFFFFFFFFFFFFF,
@FS10000125:27:BPA73017-1634:1:1101:4510:1300 2:N:0:7
TTATGTTTGAGCGTACTCGACGAAGTTCACGGGGGGGGGGGGGGGAAA
+
F,FFFFFFFFFFFFFFFFFFFFFFFFFFFFFFFFFFFFFFFFFFFF:,
@FS10000125:27:BPA73017-1634:1:1101:5090:1300 2:N:0:7
TTATGGTTGAGCGTACTCGACGAAGTTGCCAGGGGGGGGGGGGGGGAA
+
FFFFFFFFFFFFFFFFFFFFFFFFFFFFFFFFFFFFFFFFFFFFFFFF
@FS10000125:27:BPA73017-1634:1:1101:5560:1300 2:N:0:7
AATCCTTTGAGCGTACTCGACGAAGTTTTAGGGGGGGGGGGGGGAGAG
+
,F,,,,FFFFFFFFFFFFFFFFFFF,FF,,FFFFFFFFFFFFFFF,F,
@FS10000125:27:BPA73017-1634:1:1101:7040:1300 2:N:0:7
CCCTACTTGAGCGTACTCGACAAAGTTCGAACGGGGGGGGGGGGGGGG
+
FF:FFFFFFFFFFFFFFFFFF,FF,:FF,F,,,FFFFFFFFFFFFF:F
@FS10000125:27:BPA73017-1634:1:1101:8970:1300 2:N:0:7
TTTTATTTGAGCGTACTCGACGAAGTTTAATGGGGGGGGGGGGGGGGA
+
F,,FFFFFFFFFFFFFFFFFFFFFFFFFFFFFFFFFFFFFFFFFFFF,
@FS10000125:27:BPA73017-1634:1:1101:9380:1300 2:N:0:7
CTGTGCTTGAGCGTACTCGACGAAGTTAAAAGGGGGGGGGGGGGGGAA
+
F,FFFFFFFFFFFFFFFFFFFFFFFFFFFFFFFFFFFFFFFFFFF,FF
@FS10000125:27:BPA73017-1634:1:1101:9590:1300 2:N:0:7
TCTCGGTTGAGCGTACTCGACGAAGTTATACGGGGGGGGGGGGGGGAA
+
FFFFFFFFFFFFFFFFFFFFFFFFFFFFFFFFFFFFFFFFFFFFF:FF
@FS10000125:27:BPA73017-1634:1:1101:10710:1300 2:N:0:7
AAGGAATTGAGCGTACTCGACGAAGTTGTTTGGGGGGGGGGGGGGGGA
+
FFFFFFFFFFFFFFFFFFFFFFFFFFFFFFFFFFFFFFFFFFFFF:,F
@FS10000125:27:BPA73017-1634:1:1101:10790:1300 2:N:0:7
AGTCCCTTGAGCGTACTCGACGAAGTTCTAGGGGGGGGGGGGGGGGAA
+
F,FFFFFFFFFFFFFFFFFFFFFFFFFFFFFFFFFFFFFFFFFFF,FF
@FS10000125:27:BPA73017-1634:1:1101:11350:1300 2:N:0:7
ACAGATTTGAGCGTACTCGACGAAGTTCAGTGGGGGGGGGGGGGGGAA
+
FFF:FFFFFFFFFFFFFFFFFFFFFFFFFFFFFFFFFFFFFFFF:F,F
@FS10000125:27:BPA73017-1634:1:1101:12270:1300 2:N:0:7
CCAACTTTGAGCGTACTCGACGAAGTTGTAGGGGGGGGGGGGGGGAAT
+
FFFFFFFFFFFFFFFFFFFFFFFFFFFFFFFFFFFFFFFFFFFF,FF,
@FS10000125:27:BPA73017-1634:1:1101:12720:1300 2:N:0:7
ACCGTCTTGAGCGTACTCGACGAAGTTATAGGGGGGGGGGGGGGGAGA
+
:FFFFFFFFFFFFFFFFFFFFFFFFFFFFFFFFFFFFFFFFF:F,F,,
@FS10000125:27:BPA73017-1634:1:1101:12780:1300 2:N:0:7
TTTAATTTGAGCGTACTCGACGAAGTTTGATTGGGGGGGGGGGGGGAA
+
,FFFFFFFFFFFFFFFFFFFFFFFFFFFFFFFFFFFFFFFFFFFFF,F
@FS10000125:27:BPA73017-1634:1:1101:12870:1300 2:N:0:7
AAAATTTTGAGCGTACTCGACGAAGTTCTAGGGGGGGGGGGGGGGGGA
+
FFFFFFFFFFFFFFFFFFFFFFFFFFFFFFFFFFFFFFFFFFFFFF:F
@FS10000125:27:BPA73017-1634:1:1101:13480:1300 2:N:0:7
ACGGAATTGAGCGTACTCGACGAAGTTATAGGGGGGGGGGGGGGGAAA
+
FFFFFFFFFFFFFFFFFFFFFFFFFFFFFFFFFFFFFFFFFFFF,F,,
@FS10000125:27:BPA73017-1634:1:1101:13570:1300 2:N:0:7
TTTATCTTGAGCGTACTCGACGAAGTTAGATGGGGGGGGGGGGGGGAA
+
FFFFFFFFFFFFFFFFFFFFFFFFFFFFFFFFFFFFFFFFFFFFF,,F
@FS10000125:27:BPA73017-1634:1:1101:13840:1300 2:N:0:7
TTCAGGTTGAGCGTACTCGACGAAGTTTCGAGGGGGGGGGGGGGGGAG
+
FFFFFFFFFFFFFFFFFFFFFFFFFFFFFFFFFFFFFFFFFFFF,F,,
@FS10000125:27:BPA73017-1634:1:1101:14220:1300 2:N:0:7
GTAAAGTTGAGCGTACTCGACGAAGTTATCAGGGGGGGGGGGGGGGAA
+
,FFFFFFFFFFFFFFFFFFFFFFFFFFFFFFFFFFFFFFFFFFFFFFF
@FS10000125:27:BPA73017-1634:1:1101:15500:1300 2:N:0:7
CTCCCCTTGAGCGTACTCGACGAAGTTGCCGGGGGGGGGGGGGGGGAA
+
FFFFFFF:FFFFFFFFFFFFFFFFFFFFFFFFFFFFFFFFFFFFF:,F
@FS10000125:27:BPA73017-1634:1:1101:2910:1310 2:N:0:7
ACGGTGTTGAGCGTACTCGACGAAGTTGCGTGGGGGGGGGGGGGGGGA
+
FFFFFFFFFFFFFFFFFFFFFFFFFFFFFFFFFFFFFFFFFFFFFF,F
@FS10000125:27:BPA73017-1634:1:1101:3450:1310 2:N:0:7
CCGGTTTTGAGCGTACTCGACGAAGTTGGAGGGGGGGGGGGGGGGGAA
+
FFFFFFFFF:FFFFFFFFFFFFFFFFFFFFFFFFFFFFFFFFFFF,FF
@FS10000125:27:BPA73017-1634:1:1101:4430:1310 2:N:0:7
ATTAAGTTGAGCGTACTCGACGGAGTTTTTGGGGGGGGGGGGGGGAAA
+
FF::FFFFFFFFFFFFFFFFFFFFFFFFFFFFFFFFFFFFFFFFFF:F
@FS10000125:27:BPA73017-1634:1:1101:5800:1310 2:N:0:7
GTGTACTTGAGCGTACTCGACGAAGTTCCGGGGGGGGGGGGGGGAGAT
+
,FFFFFFFFFFFFFFFFFFFFFFFFFFFFFFFFFFFFFFFFFF,F,,F
@FS10000125:27:BPA73017-1634:1:1101:6220:1310 2:N:0:7
TCCCAGTTGAGCGTACTCGACGAAGTTAACGGGGGGGGGGGGGGGGAA
+
FFFFFFFFFFFFFFFFFFFFFFFFFFFFFFFFFFFFFFFFFFFFFF:F
@FS10000125:27:BPA73017-1634:1:1101:7200:1310 2:N:0:7
CTAGATTTGAGCGTACTCGACGAAGTTTGGGGGGGGGGGGGGGAGGTC
+
F,F:,FFFFFFFFFFFFFFFFFFFFFFF:F:FFFFFFFFFFF,F,,F,
@FS10000125:27:BPA73017-1634:1:1101:10100:1310 2:N:0:7
TTCTGGTTGAGCGTACTCGACGAAGTTTACTGGGGGGGGGGGGGGGAA
+
F,FFFFFFFFFFFFFFFFFFFFFFFFFFFFFFFFFFFFFFFFFFF:FF
@FS10000125:27:BPA73017-1634:1:1101:10240:1310 2:N:0:7
CAAAAATTGAGCGTACTCGACGAAGTTCAAGGGGGGGGGGGGGGGAAT
+
F:FFFFFFFFFFFFFFFFFFFFFFFFFFF:FFFFFFFFFFFFFF,:,,
@FS10000125:27:BPA73017-1634:1:1101:10720:1310 2:N:0:7
TATTTATTGAGCGTACTCATCAAAGTCTGTGGGGGCGGGGGGGGAGAG
+
F,F,FFFFFFFFFFFFFF:::,F,,F,,F,FFFFFFFFFFFFF::,,:
@FS10000125:27:BPA73017-1634:1:1101:10770:1310 2:N:0:7
TTCGGGTTGAGCGTACTCGACGAAGTTCAGGGGGGGGGGGGGGGGAAT
+
,FF,:,FFFFFFFFFFFFFFFFFFFFFFF:FFFFFFFFFFFF:,,F,F
@FS10000125:27:BPA73017-1634:1:1101:11030:1310 2:N:0:7
CAATCATTGAGCGTACTCGACGAAGTTTTTCGGGGGGGGGGGGGGGAA
+
FFFFFFFFFFFFFFFFFFFFFFFFFFFFFFFFFFFFFFFFFFFF:,,,
@FS10000125:27:BPA73017-1634:1:1101:13080:1310 2:N:0:7
TTGAACTTGAGCGTACTCGACGAAGTTCTTAGGGGGGGGGGGGGGGAA
+
,FFFFFFFFFFFFFFFFFFFFFFFFFFFFFFFFFFFFFFFFFFFFF:F
@FS10000125:27:BPA73017-1634:1:1101:15060:1310 2:N:0:7
CTTGTCTTGAGCGTACTCGACGAAGTTGGCGGGGGGGGGGGGGGGGAA
+
FFFFFFFFFFFFFFFFFFFFFFFFFFFFFFFFFFFFFFFFFFFFF,FF
@FS10000125:27:BPA73017-1634:1:1101:15740:1310 2:N:0:7
CCGCGTTTGAGCGTACTCGACGAAGTTATTTGGGGGGGGGGGGGGGGA
+
FFFFFFFFFFFFFFFFFFFFFFFFFFFFFFFFFFFFFFFFFFFFFFF,
@FS10000125:27:BPA73017-1634:1:1101:16120:1310 2:N:0:7
AAATCATTGAGCGTACTCGACGAAGTTAAAGGGGGGGGGGGGGGGAAA
+
FFFFFFFFFFFFFFFFFFFFFFFFFFFFFFFFFFFFFFFFFFFF,F:,
@FS10000125:27:BPA73017-1634:1:1101:16370:1310 2:N:0:7
AATATATTGAGCGTACTCGACGAAAGTTGCGAGGGGGGGGGGGGGGGG
+
FFFFFFFFFFFFFFFFFFFFFFFFFFFFFFFFFFFFFFFFFFFFF:,,
@FS10000125:27:BPA73017-1634:1:1101:16400:1310 2:N:0:7
GTTTTATTGAGCGTACTCGACGAAGTTGGGGGGGGGGGGGGGGAAATC
+
:FFFFFFFFFFFFFFFFFFFFFFFFFFFFFFFFFFFFFFFFF,F:,F,
@FS10000125:27:BPA73017-1634:1:1101:2610:1320 2:N:0:7
CTTTGATTGAGCGTACTCGACGAAGTTCGTAGGGGGGGGGGGGGGGGA
+
F,,F,FFFFFFFFFFFFFFFFFFFFFFF:,FFFFFFFFFFFFFFF,F,
@FS10000125:27:BPA73017-1634:1:1101:2950:1320 2:N:0:7
TACCAATTGAGCGTACTCGACGAAGTTGCTAGGGGGGGGGGGGGGGGA
+
::FFFFFFFFFFFFFFFFFFFFFFFFFFFFFFFFFFFFFFFFFFFF:F
@FS10000125:27:BPA73017-1634:1:1101:3120:1320 2:N:0:7
TCACACTTGAGCGTACTCGACGAAGTTAGAAGGGGGGGGGGGGGGGAA
+
FFFFFFFFFFFFFFFFFFFFFFFFFFFF:FF,FFFFFFFFFFFFFF,F
@FS10000125:27:BPA73017-1634:1:1101:3390:1320 2:N:0:7
TCTCGGTTGAGCGTACTCGACGAAGTTCAGGGGGGGGGGGGGGGAAAT
+
FFFFFFFFFFFFFFFFFFFFFFFFFFFFFFFFFFFFFFFFFFF,FF,F
@FS10000125:27:BPA73017-1634:1:1101:3650:1320 2:N:0:7
ACTGTCTTGAGCGTACTCGACGAAGGGGGGGGGGGGGGGAGATTGGAA
+
F,FF,FFFFFFFFFFFFFFFFFFFF:,,,,FFFFFFFFF,,,,,,,:,
@FS10000125:27:BPA73017-1634:1:1101:4000:1320 2:N:0:7
CCTACTTTGAGCGTACTCGACGAAGTTGGGGGGGGGGGGGGGAAATCG
+
FFFFFFFFFFFFFFFFFFFFFFFFFFFFFFFFFFFFFFFFFFF:,F:F
@FS10000125:27:BPA73017-1634:1:1101:4560:1320 2:N:0:7
CTGTATTTGAGCGTACTCGACGAAATTCCATGGGGGGGGGGGGGGGAA
+
FFFFFFFFFFFFFFFFFFFFFFFFFFFFFFFFFFFFFFFFFFFFF:FF
@FS10000125:27:BPA73017-1634:1:1101:4830:1320 2:N:0:7
TTTATCTTGAGCGTACTCGACGAAGTTATTGGGGGGGGGGGGGGGGAA
+
F:FFFFFFFFFFFFFFFFFFFFFFFFFFFFFFFFFFFFFFFFFF,F,,
@FS10000125:27:BPA73017-1634:1:1101:5850:1320 2:N:0:7
TAAATTTTGAGCGTACTCGACGAAGTTCAGAGGGGGGGGGGGGGGGAA
+
,,F,:FFFFFFFFFFFFFFFFFFFFFFFF:::FFFFFFFFFFFFF,FF
@FS10000125:27:BPA73017-1634:1:1101:6790:1320 2:N:0:7
TTGATCTTGAGCGTACTCGACGAAGTTAACGGGGGGGGGGGGGGGAAT
+
F,FFFFFFFFFFFFFFFFFFFFFFFFFFFFFFFFFFFFFFFFFF,FF,
@FS10000125:27:BPA73017-1634:1:1101:7250:1320 2:N:0:7
CACCCCTTGAGCGTACTCGACGAAGTTCTAGGGGGGGGGGGGGGGGAA
+
FFFFFFFFFFFFFFFFFFFFFFFFFFFFFFFFFFFFFFFFFFFFF:FF
@FS10000125:27:BPA73017-1634:1:1101:9620:1320 2:N:0:7
ATATGTTTGAGCGTACTCGACGAAGTTCACGGGGGGGGGGGGGGGGGA
+
:FFFFFFFFFFFFFFFFFFFFFFFFFFFFFFFFFFFFFFFFFFFFFF,
@FS10000125:27:BPA73017-1634:1:1101:10150:1320 2:N:0:7
TTATAATTGAGCGTACTCGACGAAAGTTTCGGGGGGGGGGGGGGGGGG
+
,,FFFFFFFFFFFFFFFFFFFFFFFFFFFFFFFFFFFFFFFFFFF,:F
@FS10000125:27:BPA73017-1634:1:1101:10880:1320 2:N:0:7
TTGAATTTGAGCGTACTCGACGAAGTTTCTTGGGGGGGGGGGGGGGAA
+
F,:FFFFFFFFFFFFFFFFFFFFFFFFFFFFFFFFFFFFFFFFFF,:F
@FS10000125:27:BPA73017-1634:1:1101:11090:1320 2:N:0:7
TCACGGTTGAGCGTACTCGACGAAGTTCGAAGGGGGGGGGGGGGGGAA
+
FFFFFFFFFFFFFFFFFFFFFFFFFFFFFFFFFFFFFFFFFFFFFF,:
@FS10000125:27:BPA73017-1634:1:1101:11160:1320 2:N:0:7
TCCGTGTTGAGCGTACTCGACGAAGGGGGGGGGGGGGGGGAGATCGGA
+
,FFFFFFFFFFFFFFFFFFFFFFFFFFFFFFFFFFFFFF:F,,,F,,,
@FS10000125:27:BPA73017-1634:1:1101:11550:1320 2:N:0:7
CTATTCTTGAGCGTACTCGACGAAGTTAGACGGGGGGGGGGGGGGGAA
+
FFFFFFFFFFFFFFFFFFFFFFFFFFFFFFFFFFFFFFFFFFFF:,FF
@FS10000125:27:BPA73017-1634:1:1101:11580:1320 2:N:0:7
CTGGCTTTGAGCGTACTCGACGAAGTTTCTAGGGGGGGGGGGGGGGAA
+
F,,FF:FFFFFFFFFFFFFFFFFFF:,FFFFFFFFFFFFFF,:,:F:F
@FS10000125:27:BPA73017-1634:1:1101:11750:1320 2:N:0:7
TTTTCATTGAGCGTACTCGACGAAGTTTAGTGGGGGGGGGGGGGGGGG
+
FFFFFFFFFFFFFFFFFFFFFFFFFFFFFFFFFFFFFFFFFFFFF,,F
@FS10000125:27:BPA73017-1634:1:1101:12710:1320 2:N:0:7
TTGATATTGAGCGTACTCGACGAAGTTGCAAGGGGGGGGGGGGGGGGA
+
FFFFFFFFFFFFFFFFFFFFFFFFFFFFFFFFFFFFFFFFFFFFF:FF
@FS10000125:27:BPA73017-1634:1:1101:13530:1320 2:N:0:7
ACATGGTTGAGCGTACTCGACGAAGTTGCATGGGGGGGGGGGGGGGAA
+
FFFFFFFFFFFFFFFFFFFFFFFFFFFFFFFFFFFFFFFFFFFFF:FF
@FS10000125:27:BPA73017-1634:1:1101:14660:1320 2:N:0:7
AATCTTTTGAGCGTACTCGACGAAGTTCAGTGGGGGGGGGGGGGGGAA
+
FFFFFFFFFFFFFFFFFFFFFFFFFFFFF:FFFFFFFFFFFFFF:,FF
@FS10000125:27:BPA73017-1634:1:1101:15540:1320 2:N:0:7
TTGGGCTTGAGCGTACTCGACGAAGTTCAACGGGGGGGGGGGGGGGGA
+
F,FFFFFFFFFFFFFFFFFFFFFFFFFFFFFFFFFFFFFFFFFFFF,,
@FS10000125:27:BPA73017-1634:1:1101:15690:1320 2:N:0:7
CTTTTTTTGAGCGTACTCGACGAAGTTTAGGGGGGGGGGGGGGGGAGG
+
FFFFFFFFFFFFFFFFFFFFFFFFFFFFFFFFFFFFFFFFFFF,:F,,
@FS10000125:27:BPA73017-1634:1:1101:1510:1330 2:N:0:7
TTTTGATTGAGCGTACTCGACGAAGTGGGGGGGGGGGGGGGGGGGGGA
+
FFFFFFFFFFFFFFFFFFFFFFFFFFFFFFFFFFFFFFFFFFF::,,F
@FS10000125:27:BPA73017-1634:1:1101:2640:1330 2:N:0:7
ATTTTATTGAGCGTACTCGACGAAGTTAAAGGGGGGGGGGGGGGGGGA
+
:FF:FFFFFFFFFFFFFFFFFFFFFFFF,FFFFFFFFFFFFFFFFF,:
@FS10000125:27:BPA73017-1634:1:1101:3840:1330 2:N:0:7
TTTTTTTTGAGCGTACTCGACGAAGTTAACAGGGGGGGGGGGGGGGGG
+
F,FFFFFFFFFFFFFFFFFFFFFFFFFFFFFFFFFFFFFFFFFFFFFF
@FS10000125:27:BPA73017-1634:1:1101:4100:1330 2:N:0:7
TTCGTTTTGAGCGTACTCGACGAAGTTGCCAGGGGGGGGGGGGGGGGA
+
FFFFFFFFFFFFFFFFFFFFFFFFFFFFFFFFFFFFFFFFFFFFF:FF
@FS10000125:27:BPA73017-1634:1:1101:4260:1330 2:N:0:7
CCTCCCTTGAGCGTACTCGACGAAGTTTAAGGGGGGGGGGGGGGGAAA
+
FFFFFFFFFFFFFFFFFFFFFFFFFFF:FF:FFFFFFFFFFFFFF,:F
@FS10000125:27:BPA73017-1634:1:1101:4750:1330 2:N:0:7
TTTAGATTGAGCGTACTCGACGAAGTTGCGAGGGGGGGGGGGGGGAAA
+
,FFFFFFFFFFFFFFFFFFFFFFFFFFFFFFFFFFFFFFFFFFFFF,,
@FS10000125:27:BPA73017-1634:1:1101:6270:1330 2:N:0:7
AATCGATTGAGCGTACTCGACGAAGTTGGCTGGGGGGGGGGGGGGGAA
+
FFFFFFFFFFFFFFFFFFFFFFFFFFFFFFFFFFFFFFFFFFFFF,FF
@FS10000125:27:BPA73017-1634:1:1101:6960:1330 2:N:0:7
TCCGGTTTGAGCGTACTCGACGAAGTTGGTCGGGGGGGGGGGGGGGAA
+
:FFFFFFFFFFFFFFFFFFFFFFFFFFFFFFFFFFFFFFFFFFFF,FF
@FS10000125:27:BPA73017-1634:1:1101:9790:1330 2:N:0:7
CTAGATTTGAGCGTACTCGACGAAGTTGGAGGGGGGGGGGGGGGGGGA
+
FFFFFFFFFFFFFFFFFFFFFFFFFFFFFFFFFFFFFFFFFFFFF::F
@FS10000125:27:BPA73017-1634:1:1101:11250:1330 2:N:0:7
CCGGACTTGAGCGTACTCGACGAAGTTTAGGGGGGGGGGGGGGGGGAA
+
,F,,FFFF:FFFFFFFFFFFFFFFFFFFFF,FFFFF,FFFFF,FF,,F
@FS10000125:27:BPA73017-1634:1:1101:11370:1330 2:N:0:7
TAATTATTGAGCGTACTCGACGAAGTTTTGTGGGGGGGGGGGGGGGAA
+
,:FFFFFFFFFFFFFFFFFFFFFFFFFFFFFFFFFFFFFFFFFFF,FF
@FS10000125:27:BPA73017-1634:1:1101:12950:1330 2:N:0:7
ATCGTTTTGAGCGTACTCGACGAAGGGGGGGGGGGGGGGGAATTCGAA
+
FFFFFFFFFFFFFFFFFFFFFFFFFFFFFFFFFFFFFFF,,:,,,,F:
@FS10000125:27:BPA73017-1634:1:1101:13320:1330 2:N:0:7
GTCAGGTTGAGCGTACTCGACGAAGTTAGGCGGGGGGGGGGGGGGGAA
+
FFFFFFFFFFFFFFFFFFFFFFFFFFFFFFFFFFFFFFFFFF:,F,:F
@FS10000125:27:BPA73017-1634:1:1101:14430:1330 2:N:0:7
TTATACTTGAGCGTACTCGACGAAGTTGGCGGGGGGGGGGGGGGGAAT
+
FFFFFFFFFFFFFFFFFFFFFFFFFFFFFFFFFFFFFFFFFFFF,F,,
@FS10000125:27:BPA73017-1634:1:1101:14750:1330 2:N:0:7
TATGTATTGAGCGTACTCGACGAAATTCAGTGGGGGGGGGGGGGGGGG
+
FFFFFFFFFFFFFFFFFFFFFFFFFFFFFFFFFFFFFFFFFFFF:,,F
@FS10000125:27:BPA73017-1634:1:1101:1130:1340 2:N:0:7
TTCCTTTTGAGCGTACTCGACGAAGTTATTAGGGGGGGGGGGGGGGAA
+
FFFFFFFFFFFFFFFFFFFFFFFFFFFFFFFFFFFFFFFFFFFFF,FF
@FS10000125:27:BPA73017-1634:1:1101:1620:1340 2:N:0:7
ATTAAATTGAGCGTACTCGACGAAGTTGCCAGGGGGGGGGGGGGGGGA
+
,FFFFFFFFFFFFFFFFFFFFFFFFFFFFFFFFFFFFFFFFFFFFFFF
@FS10000125:27:BPA73017-1634:1:1101:1630:1340 2:N:0:7
TCATAGTTGAGCGTACTCGACGAAGTTTGCCGGGGGGGGGGGGGGGGG
+
FFFFFFFFFFFFFFFFFFFFFFFFFFFFFFFFFFFFFFFFFFFFFF:F
@FS10000125:27:BPA73017-1634:1:1101:2190:1340 2:N:0:7
CCGAGCTTGAGCGTACTCGACGAAGTTTATCGGGGGGGGGGGGGGAAA
+
FF,FFFFFFFFFFFFFFFFFFFFFFFFFFFFFFFFFFFFFFFFF::F,
@FS10000125:27:BPA73017-1634:1:1101:2880:1340 2:N:0:7
TTACGGTTGAGCGTACTCGACGAAGTTTGTAGGGGAGGGGGGGGGGGG
+
F,FFFFFFFFFFFFFFFFFFFFFFFFFFFFFFFFFFFFFFFFFFFFF:
@FS10000125:27:BPA73017-1634:1:1101:4020:1340 2:N:0:7
TAGAATTTGAGCGTACTCGACGAAGTTAGCAGGGGGGGGGGGGGGGAA
+
FFFFFFFFFFFFFFFFFFFFFFFFFFFFFFFFFFFFFFFFFFFFFFFF
@FS10000125:27:BPA73017-1634:1:1101:6330:1340 2:N:0:7
AATCGATTGAGCGTACTCGACGAAGTTGGCTGGGGGGGGGGGGGGGAA
+
,FFFFFFFFFFFFFFFFFFFFFFFFFFFFFFFFFFFFFFFFFFFFFFF
@FS10000125:27:BPA73017-1634:1:1101:6680:1340 2:N:0:7
TTGACATTGAGCGTACTCGACGAAAGTGGGGGGGGGGGGGGGGAAGTC
+
F,FFFFFFFFFFFFFFFFFFFFFFFFFFFFFFFFFFFFFFFF,F,,F:
@FS10000125:27:BPA73017-1634:1:1101:6830:1340 2:N:0:7
CATATTTTGAGCGTACTCGACGAAGTTGCCAGGGGGGGGGGGGGGGGG
+
F:,FFFFFFFFFFFFFFFFFFFFFFFFFF,FFFFFFFFFFFFFFF::,
@FS10000125:27:BPA73017-1634:1:1101:7160:1340 2:N:0:7
AACTCCTTGAGCGTACTCGACGAAGTTGCCAGGGGGGGGGGGGGGGGA
+
::FFFFFFFFFFFFFFFFFFFFFFFFFFFFFFFFFFFFFFFFFFFFF,
@FS10000125:27:BPA73017-1634:1:1101:7290:1340 2:N:0:7
TGATATTTGAGCGTACTCGACGAAGTTGGAGGGGGGGGGGGGGGGAAA
+
F:FFFFFFFFFFFFFFFFFFFFFFFFFFFFFFFFFFFFFFF:FF,F,,
@FS10000125:27:BPA73017-1634:1:1101:7430:1340 2:N:0:7
TCATAATTGAGCGTACTCGACGAAGTTCAGCGGGGGGGGGGGGGGGAA
+
FFFFFFFFFFFFFFFFFFFFFFFFFFFFFFFFFFFFFFFFFFFFF,:F
@FS10000125:27:BPA73017-1634:1:1101:8340:1340 2:N:0:7
CCCAACTTGAGCGTACTCGACGAAGTTTCTCGGGGGGGGGGGGGGGGA
+
FFFFFFFFFFFFFFFFFFFFFFFFFFFFFFFFFFFFFFFFFFFFFFFF
@FS10000125:27:BPA73017-1634:1:1101:8820:1340 2:N:0:7
CATGTTTTGAGCGTACTCGACGAAGTTAAAGGGGGGGGGGGGGGGAGA
+
FFFFFFFFFFFFFFFFFFFFFFFFFFFFFFFFFFFFFFFFFFFF,F,,
@FS10000125:27:BPA73017-1634:1:1101:9090:1340 2:N:0:7
TCTTAATTGAGCGTACTCGACGAAGTTACAGGGGGGGGGGGGGGGATC
+
FFFFFFFFFFFFFFFFFFFFFFFFFFFFFFFFFFFFFFFFFFFFFFF,
@FS10000125:27:BPA73017-1634:1:1101:9260:1340 2:N:0:7
TCAGAATTGAGCGTACTCGACGAAGTTGCGTGGGGGGGGGGGGGGGAA
+
FFF:FFFFFFFFFFFFFFFFFFFFFFFFFFFFFFFFFFFFFFFFFF,F
@FS10000125:27:BPA73017-1634:1:1101:11890:1340 2:N:0:7
TTAGTTTTGAGCGTACTCGACGAAGTTCAACGGGGGGGGGGGGGGGAA
+
FFFFFFFFFFFFFFFFFFFFFFFFFFFFFFFFFFFFFFFFFFFFF,FF
@FS10000125:27:BPA73017-1634:1:1101:12000:1340 2:N:0:7
TACAGATTGAGCGTACTCGACGAAGTTAAAGGGGGGGGGGGGGGGGGG
+
FFFFFFFFFFFFFFFFFFFFFFFFFFFFFFFFFFFFFFFFFFFFF:FF
@FS10000125:27:BPA73017-1634:1:1101:12580:1340 2:N:0:7
TTAAGATTGAGCGTACTCGACGAAGTTTGGCGGGGGGGGGGGGGGGAA
+
FFF:FFFFFFFFFFFFFFFFFFFFFFFFFFFFFFFFFFFFFFFFF:,F
@FS10000125:27:BPA73017-1634:1:1101:12630:1340 2:N:0:7
TGTTTCTTGAGCGTACTCGACGAAGTTGGCGGGGGGGGGGGGGGGGAA
+
,,FFFFFFFFFFFFFFFFFFFFFFFFFFFFFFFFFFFFFFFFFFF,FF
@FS10000125:27:BPA73017-1634:1:1101:12900:1340 2:N:0:7
TTGGGTTTGAGCGTACTCGACGAAGTTGCAGGGGGGGGGGGGGGGAGA
+
FFFFFFFFFFFFFFFFFFFFFFFFFFFFFFFFFFFFFFFFFFFFF,,F
@FS10000125:27:BPA73017-1634:1:1101:13650:1340 2:N:0:7
TTCAGTTTGAGCGTACTCGACGAAGTTCTGGGGGGGGGGGGGGGGAAA
+
F,FFFFFFFFFFFFFFFFFFFFFFFFFFFFFFFFFFFFFFFF:F,F:,
@FS10000125:27:BPA73017-1634:1:1101:15040:1340 2:N:0:7
TCAGCATTGAGCGTACTCGACGAAGTTCCTAGGGGGGGGGGGGGGGGA
+
FFFFFFFFFFFFFFFFFFFFFFFFFFFFFF:FFFFFFFFFFFFFFF::
@FS10000125:27:BPA73017-1634:1:1101:15910:1340 2:N:0:7
AACTAGTTGAGCGTACTCGACGAAGTTCGTGGGGGGGGGGGGGGGAAT
+
FFFFFFFFFFFFFFFFFFFFFFFFFFFFFFFFFFFFFFFFFFFF,:FF
@FS10000125:27:BPA73017-1634:1:1101:16300:1340 2:N:0:7
ATTGTATTGAGCGTACTCGACGAAGTTGGGGGGGGGGGGGGGGAAGTG
+
,:,F,FFFFFFFFFFFFFFFFFFFFFFFFFFFFFFFFFFFFF,,,,,,
@FS10000125:27:BPA73017-1634:1:1101:16390:1340 2:N:0:7
CTGGGTTTGAGCGTACTCGACGAAGTTTTGAGGGGGGGGGGGGGGGAA
+
FFFFFFFFFFFFFFFFFFFFFFFFFFFFFFFFFFFFFFFFFFFFF::F
@FS10000125:27:BPA73017-1634:1:1101:1140:1350 2:N:0:7
CACGTTTTGAGCGTACTCGACGAAGTTACATGGGGGGGGGAGGGGGGA
+
FFFFFFFFFFFFFFFFFFFFFFFFFFFFFFFFFFFFFFFFF:FFFFFF
@FS10000125:27:BPA73017-1634:1:1101:1720:1350 2:N:0:7
ATCCGGTTGAGCGTACTCGACTAAGTTTCGGGGGGGGGGGGGGGAAAT
+
FF,F,,FFFFFFFFFFFFFFFFFFFFFFFFF:FFFFFFFFFFF:::FF
@FS10000125:27:BPA73017-1634:1:1101:1770:1350 2:N:0:7
TTTATGTTGAGCGTACTCGACGAAGTTTTGTGGGGGGGGGGGGGGGGA
+
,FFFFFFFFFFFFFFFFFFFFFFFFFFFFFFFFFFFFFFFFFFFFF:F
@FS10000125:27:BPA73017-1634:1:1101:1990:1350 2:N:0:7
CCTCCCTTGAGCGTACTCGACGAAGTTGGACGGGGGGGGGGGGGGGGG
+
FFF,,:FFFFFFFFFFFFFFFFFFFFFFFFFFFFFFFFFFFFFFF:,F
@FS10000125:27:BPA73017-1634:1:1101:2460:1350 2:N:0:7
CTTTATTTGAGCGTACTCGACGAAGTTTACAGGGGGGGGGGGGGGGAA
+
F,FFFFFFFFFFFFFFFFFFFFFFFFFFFFFFFFFFFFFFFFFFF::F
@FS10000125:27:BPA73017-1634:1:1101:3770:1350 2:N:0:7
TAGCTTTTGAGCGTACTCGACGAAGTTCGAGGGGGGGGGGGGGGGGAA
+
,,FFFFFFFFFFFFFFFFFFFFFFFFFFFFFFFFFFFFFFFFFFFF,:
@FS10000125:27:BPA73017-1634:1:1101:4330:1350 2:N:0:7
TATTCATTGAGCGTACTCGACGAAGTTTTGAGGGGGGGGGGGGGGGAA
+
FFFFFFFFFFFFFFFFFFFFFFFFFFFFFFFFFFFFFFFFFFFFFF,F
@FS10000125:27:BPA73017-1634:1:1101:5430:1350 2:N:0:7
ATAAATTTGAGCGTACTCGACGAAGTTTGGAGGGGGGGGGGGGGGGGA
+
FFFFFFFFFFFFFFFFFFFFFFFFFFFFFFFFFFFFFFFFFFFFFF,F
@FS10000125:27:BPA73017-1634:1:1101:5950:1350 2:N:0:7
AAGTAGTTGAGCGTACTCGACGAAGTTCAGGGGGGGGGGGGGGGAGAT
+
FFFFFFFFFFFFFFFFFFFFFFFFFFFFFFFFFFFFFFFFFFF,F,,F
@FS10000125:27:BPA73017-1634:1:1101:7330:1350 2:N:0:7
TTCAACTTGAGCGTACTCGACGAAGTTAACAGGGGGGGGGGGGGGGAA
+
FFFFFFFFFFFFFFFFFFFFFFFFFFFFFFFFFFFFFFFFFFFFFFFF
@FS10000125:27:BPA73017-1634:1:1101:7390:1350 2:N:0:7
TTCCATTTGAGCGTACTCGACGAAGTTCGGTGGGGGGGGGGGGGGGGA
+
FFFFFFFFFFFFFFFFFFFFFFFFFFFFFFFFFFFFFFFFFFFFFF,F
@FS10000125:27:BPA73017-1634:1:1101:8770:1350 2:N:0:7
ATAAAATTGAGCGTACTCGACGAAGTTCTGTAGGGGGGGGGGGGGGAA
+
FFFFFFFFFFFFFFFFFFFFFFFFFFFFFFFFFFFFFFFFFFFFFF,F
@FS10000125:27:BPA73017-1634:1:1101:10230:1350 2:N:0:7
TTTCGATTGAGCGTACTCGACGAAGGTTGTGTGGGGGGGGGGGGGGGG
+
F,FFFFFFFFFFFFFFFFFFFFFFFFFFFFFFFFFFFFFFFFFFFF:F
@FS10000125:27:BPA73017-1634:1:1101:10360:1350 2:N:0:7
TTTCACTTGAGCGTACTCGACGAAGTTAATAGGGGGGGGGGGGGGGGG
+
F,FFFFFFFFFFFFFFFFFFFFFFFFFFFFFFFFFFFFFFFFFF:FFF
@FS10000125:27:BPA73017-1634:1:1101:10580:1350 2:N:0:7
TAATTATTGAGCGTACTCGACGAAGTTACTTGGGGGGGGGGGGGGGAA
+
FFFFFFFFFFFFFFFFFFFFFFFFFFFFFFFFFFFFFFFFFFFFFFFF
@FS10000125:27:BPA73017-1634:1:1101:10830:1350 2:N:0:7
ATTTGGTTGAGCGTACTCGACGAAGTTAGAGGGGGGGGGGGGGGGGAA
+
:FFFFFFFFFFFFFFFFFFFFFFFFFFFFFFFFFFFFFFFFFFFF,F:
@FS10000125:27:BPA73017-1634:1:1101:12510:1350 2:N:0:7
TTCGGCTTGAGCGTACTCGACGAAGTTCCTTGGGGGGGGGGGGGGGGA
+
,FF:FFFFFFFFFFFFFFFFFFFFFFFFFFFFFFFFFFFFFFFF:F:F
@FS10000125:27:BPA73017-1634:1:1101:12650:1350 2:N:0:7
TCAGTCTTGAGCGTACTCGACGAAGTTGTTAGGGGGGGGGGGGGGGGA
+
FFFFFFFFFFFFFFFFFFFFFFFFFFFFF,FFFFFFFFFFFFFFFF:F
@FS10000125:27:BPA73017-1634:1:1101:13680:1350 2:N:0:7
ATTCTATTGAGCGTACTCGACGAAGTTCACTGGGGAGGGGGGGGGGGG
+
FFFFFFFFFFFFFFFFFFFFFFFFFFFFFFFFFFFFFFFFFFFFF::F
@FS10000125:27:BPA73017-1634:1:1101:13970:1350 2:N:0:7
TTCATATTGAGCGTACTCGACGAAGTTTAACGGGGGGGGGGGGGGGGA
+
F,FFFFFFFFFFFFFFFFFFFFFFFFFFFFFFFFFFFFFFFFFFFFFF
@FS10000125:27:BPA73017-1634:1:1101:15490:1350 2:N:0:7
TTAAGATTGAGCGTACTCGACGAAGTTTCGCGGGGGGGGGGGGGGGAA
+
,FFFFFFFFFFFFFFFFFFFFFFFFFFFFFFFFFFFFFFFFFFFFFFF
@FS10000125:27:BPA73017-1634:1:1101:15880:1350 2:N:0:7
ATTGCCTTGAGCGTACTCGACGAAGTTATCTGGGGAGGGGGGGGGGGG
+
FFFFFFFFFFFFFFFFFFFFFFFFFFFFFFFFFFFFFFFFFFFFFFFF
@FS10000125:27:BPA73017-1634:1:1101:3510:1360 2:N:0:7
ATGTTATTGAGCGTACTCGACGAAGTTACTAGGGGGGGGGGGGGGGAA
+
F,FFFFFFFFFFFFFFFFFFFFFFFFFFFFFFFFFFFFFFFFFFF,FF
@FS10000125:27:BPA73017-1634:1:1101:4220:1360 2:N:0:7
TAGTTTTTGAGCGTACTCGACGAAGTTCGAGGGGGGGGGGGGGGGAGA
+
,,FFFFFFFFFFFFFFFFFFFFFFFFFFFFFFFFFFFFFFFFFFFF,:
@FS10000125:27:BPA73017-1634:1:1101:4230:1360 2:N:0:7
CACTGTTTGAGCGTACTCGACGAAGTTTGCAGGGGGGGGGGGGGGGAA
+
FFFFFFFFFFFFFFFFFFFFFFFFFFFFFFFFFFFFFFFFFFFF:,,F
@FS10000125:27:BPA73017-1634:1:1101:7390:1360 2:N:0:7
ATCGTGTTGAGCGTACTCGACGAAGTTCCGTGGGGGGGGGGGGGGAAA
+
FFFFFFFFFFFFFFFFFFFFFFFFFFFFFFFFFFFFFFFFFFFFF,F:
@FS10000125:27:BPA73017-1634:1:1101:7840:1360 2:N:0:7
TTAGATTTGAGCGTACTCGACGAAGTTCGGGGGGGGGGGGGGGAAATC
+
FFFFFFFFFFFFFFFFFFFFFFFFFFFFFFFFFFFFFFFFFF:F:FF:
@FS10000125:27:BPA73017-1634:1:1101:8860:1360 2:N:0:7
CTGCCTTTGAGCGTACTCGACGAAGTTTAGGGGGGGGGGGGGGGGAAA
+
F,FFFFFFFFFFFFFFFFFFFFFFFFFFFFFFFFFFFFFFFFFF:F,,
@FS10000125:27:BPA73017-1634:1:1101:9100:1360 2:N:0:7
CAGGTGTTGAGCGTACTCGACGAAGTTTGTGGGGGGGGGGGGGGGAGA
+
FFFFFFFFFFFFFFFFFFFFFFFFFFFFFFFFFFFFFFFFFFFF,F,,
@FS10000125:27:BPA73017-1634:1:1101:9120:1360 2:N:0:7
TTTTTCTTGAGCGTACTCGACGAAGTTGTTGGGGGGGGAGGGGGGGGA
+
F,FFFFFFFFFFFFFFFFFFFFFFFFFFFFFFFFFFFFFFFFFFFFF:
@FS10000125:27:BPA73017-1634:1:1101:10110:1360 2:N:0:7
CTTGTGTTGAGCGTACTCGACGAAGTTGCCAGGGGGGGGGGGGGGGAA
+
F,FFFFFFFFFFFFFFFFFFFFFFFFFFFFFFFFFFFFFFFFFFF,FF
@FS10000125:27:BPA73017-1634:1:1101:11330:1360 2:N:0:7
ATGAGATTGAGCGTACTCGACGAAGTTGCTTGGGGGGGGGGGGGGGAA
+
:,FFFFFFFFFFFFFFFFFFFFFFFFFFFFFFFFFFFFFFFFFFF:F:
@FS10000125:27:BPA73017-1634:1:1101:13890:1360 2:N:0:7
CCCCATTTGAGCGTACTCGACGAAGTTTTGCGGGGGGGGGGGGGAGGA
+
F::::FFFFFFFFFFFFFFFFFFFFFFFFFFFFFFFFFFFFF,,:,,,
@FS10000125:27:BPA73017-1634:1:1101:14090:1360 2:N:0:7
ATGATATTGAGCGTACTCGACGAAGTTCGTTGGGGGGGGGGGGGGGAA
+
F,FFFFFFFFFFFFFFFFFFFFFFFFFFFFFFFFFFFFFFFFFFFF:F
@FS10000125:27:BPA73017-1634:1:1101:15060:1360 2:N:0:7
TTATCTTTGAGCGTACTCGACGAAGTGGGGGGGGGGGGGGGAAATCGA
+
,FFFFFFFFFFFFFFFFFFFFFFFFFFFFFFFFFFFFFFFFF,,F:,,
@FS10000125:27:BPA73017-1634:1:1101:1130:1370 2:N:0:7
TAAGTGTTGAGCGTACTCGACGAAGTTGGGCGGGGGGGGGGGGGGGAA
+
,:FFFFFFFFFFFFFFFFFFFFFFFFFFFFFFFFFFFFFFFFFFF:FF
@FS10000125:27:BPA73017-1634:1:1101:2030:1370 2:N:0:7
TTAATCTTGAGCGTACTCGACGAAGTTAGGTGGGGGGGGGGGGGGGAA
+
FFFF,FFFFFFFFFFFFFFFFFFFF::FFFFFFFFFFFFFFFFFFFFF
@FS10000125:27:BPA73017-1634:1:1101:2090:1370 2:N:0:7
ATCGAATTGAGCGTACTCGACGAAGTTGCCGGGGGGGGGGGGGGGAAA
+
FFFFFFFFFFFFFFFFFFFFFFFFFFFFFFFFFFFFFFFFFFFF,F:,
@FS10000125:27:BPA73017-1634:1:1101:3080:1370 2:N:0:7
AATTAATTGAGCGTACTCGACGAAGTTAGACGGGGGGGGGGGGGGGGA
+
FFFFFFFFFFFFFFFFFFFFFFFFFFFFFFFFFFFFFFFFFFFFFFFF
@FS10000125:27:BPA73017-1634:1:1101:3340:1370 2:N:0:7
TTAGGTTTGAGCGTACTCGACGAAGTTTTTAGGGGGGGGGGGGGGGGA
+
FFFFFFFFFFFFFFFFFFFFFFFFFFFFFFFFFFFFFFFFFFFFFFFF
@FS10000125:27:BPA73017-1634:1:1101:3770:1370 2:N:0:7
AACTCTTTGAGCGTACTCGACGAAGGTTCTGCGGGGGGGGGGGGGGGA
+
:,FFFFFFFFFFFFFFFFFFFFFFFFFFFFFFFFFFFFFFFFFFFF:,
@FS10000125:27:BPA73017-1634:1:1101:3800:1370 2:N:0:7
TACGGGTTGAGCGTACTCGACGAAGTTAAGGGGGAGGGGGGGGGGGGG
+
FFFFFFFFFFFFFFFFFFFFFFFFFFFFFFFFFFFFFFFFFFFFFF::
@FS10000125:27:BPA73017-1634:1:1101:4040:1370 2:N:0:7
TATTCCTTGAGCGTACTCGACGAAGTTAAAGGGGAGGGGGGGGGGGAA
+
F,,F,FFFFFFFFFFFFFFFFFFFFFF,FF,FFF,FFFFFFFFFFFF:
@FS10000125:27:BPA73017-1634:1:1101:4510:1370 2:N:0:7
CCTTCTTTGAGCGTACTCGACGAAGGGGGGGGGGGGGGGGGAGTTTGA
+
FFFFFFFFFFFFFFFFFFFFFFFFFFFFFFFFFFFFFFF:,F,,,,,F
@FS10000125:27:BPA73017-1634:1:1101:5570:1370 2:N:0:7
TTGATTTTGAGCGTACTCGACGAAGTTCAGGGCGGGGGGGGGGGGGGA
+
F,FFFFFFFFFFFFFFFFFFFFFFFFFFFFFFFFFFFFFFFFFFF:FF
@FS10000125:27:BPA73017-1634:1:1101:5590:1370 2:N:0:7
CTAGTCTTGAGCGTACTCGACGAAGTTATCAGGGGGGGGGGGGGGGAA
+
F,FFFFFFFFFFFFFFFFFFFFFFFFFFFFFFFFFFFFFFFFFF:,::
@FS10000125:27:BPA73017-1634:1:1101:6050:1370 2:N:0:7
CTTATCTTGAGCGTACTCGACGAAGGGGGGGGGGGGGGGAGATCGGAA
+
F,FFFFFFFFFFFFFFFFFFFFFFFFFFFFFFFFFFFFFF:FF:,:F,
@FS10000125:27:BPA73017-1634:1:1101:6070:1370 2:N:0:7
TTGTACTTGAGCGTACTCGACGAAGTTAGAAGGGGGGGGGGGGGGGAA
+
F,FFFFFFFFFFFFFFFFFFFFFFFFFFFFFFFFFFFFFFFFFFF,FF
@FS10000125:27:BPA73017-1634:1:1101:7960:1370 2:N:0:7
TTATATTTGAGCGTACTCGACGAAGTTCAAAGGGGGGGGGGGGGGGGA
+
:,FFFFFFFFFFFFFFFFFFFFFFFFFFFFFFFFFFFFFFFF:FFFF,
@FS10000125:27:BPA73017-1634:1:1101:8030:1370 2:N:0:7
TTCCTTTTGAGCGTACTCGACGAAGTTAGTGGGGGGGGGGGGGGGAAT
+
,,FFFFFFFFFFFFFFFFFFFFFFFFFFFFFFFFFFFFFFFFFF,F:,
@FS10000125:27:BPA73017-1634:1:1101:9450:1370 2:N:0:7
ATCGATTTGAGCGTACTCGACGAAGTTCCAGGGGGGGGGGGGGGGAGA
+
FFFFFFFFFFFFFFFFFFFFFFFFFFFFFFFFFFFFFFFFFFFF:F,,
@FS10000125:27:BPA73017-1634:1:1101:9860:1370 2:N:0:7
TGAGGGTTGAGCGTACTCGACGAAGTTTGCAGGGGGGGGGGGGGGGGA
+
,,F:FFFFFFFFFFFFFFFFFFFFFFFFFFFFFFFFFFFFFFFFFF,F
@FS10000125:27:BPA73017-1634:1:1101:10540:1370 2:N:0:7
TTCAGCTTGAGCGTACTCGACGAAGTTTCTCGAGGGGGGGGGGGGGGG
+
FFF,,,FFFFFFFFFFFFFFFFFFFFF,,:FF,FFFFFFFFFFFFFF:
@FS10000125:27:BPA73017-1634:1:1101:10700:1370 2:N:0:7
AAGATGTTGAGCGTACTCGACGAAGTTTAAAGGGGGGGGGGGGGGGGA
+
:FFF:,FFFFFFFFFFFFFFFFFFFFF,FFF,FFFFFFFFFFFFFFFF
@FS10000125:27:BPA73017-1634:1:1101:10880:1370 2:N:0:7
TTATCATTGAGCGTACTCGACGAAGTTAAAGGGGGGGGGGGGGGGGGA
+
FFFFFFFFFFFFFFFFFFFFFFFFFFFFFFFFFFFFFFFFFFFFFF,F
@FS10000125:27:BPA73017-1634:1:1101:12930:1370 2:N:0:7
TTAAACTTGAGCGTACTCGACGAAGTTGTAAGGGGGGGGGGGGGGGGG
+
,FFFFFFF:FFFFFFFFFFFFFFFFFFFFFFFFFFFFFFFFFFFFFFF
@FS10000125:27:BPA73017-1634:1:1101:13110:1370 2:N:0:7
CCTGCATTGAGCGTACTCGACGAAGTTCAGCCGGGGGGGGGGGGGGGA
+
,F:,F:FFFFFFFFFFFFFFFFFFFFFF,F,FFFFFFFFFFFFFF,,,
@FS10000125:27:BPA73017-1634:1:1101:13930:1370 2:N:0:7
GCGACATTGAGCGTACTCGACGAAGTTTCTGGGGGGGGGGGGGGGAAA
+
,FFFFFFFFFFFFFFFFFFFFFFFFFFFFFFFFFFFFFFFFFFF,:,,
@FS10000125:27:BPA73017-1634:1:1101:2390:1380 2:N:0:7
ATGATCTTGAGCGTACTCGACGAAGTTCAAAGGGGGGGGGGGGGGGAA
+
,FFFFFFFFFFFFFFFFFFFFFFFFFFFFFFFFFFFFFFFFFFFFFFF
@FS10000125:27:BPA73017-1634:1:1101:4020:1380 2:N:0:7
TTTTTCTTGAGCGTACTCGACGAAGTTTAACGGGGGGGGGGGGGGGAA
+
FFFFFFFFFFFFFFFFFFFFFFFFFFFFFFFFFFFFFFFFFFFFF,FF
@FS10000125:27:BPA73017-1634:1:1101:4730:1380 2:N:0:7
TAAAGGTTGAGCGTACTCGACGAAGTTTATGGGGGGGGGGGGGGGGGA
+
F,::,,FFFFFFFFFFFFFFFFFFFFF,F,:,FFFFFFFFFFFFF::F
@FS10000125:27:BPA73017-1634:1:1101:5140:1380 2:N:0:7
TTGGAATTGAGCGTACTCGAGGAAGTTTGTTGGGGGGGGGGGGGGGAA
+
,FFFFFFFFFFFFFFFFFFFFFFFFFFFFFFFFFFFFFFFFFFFF:FF
@FS10000125:27:BPA73017-1634:1:1101:7960:1380 2:N:0:7
CATTCATTGAGCGTACTCGACGAAGTTTAGATGGGGGGGGGGGGGGGG
+
FFFFFFFFFFFFFFFFFFFFFFFFFFFFFFFFFFFFFFFFFFFFFFF:
@FS10000125:27:BPA73017-1634:1:1101:9080:1380 2:N:0:7
CACTTATTGAGCGTACTCGACGAAGTTGCCTGGGGGGGGGGGGGGGAA
+
F,FF,FFFFFFFFFFFFFFFFFFFFFF,FFFFFFFFFFFFFFFFFF:F
@FS10000125:27:BPA73017-1634:1:1101:9710:1380 2:N:0:7
AAGTAATTGAGCGTACTCGACGAAGTTGACTGGGGGGGGGGGGGGGGA
+
FFF,FFFFFFFFFFFFFFFFFFFFFFFFFF:FFFFFFFFFFFFFFF:F
@FS10000125:27:BPA73017-1634:1:1101:9960:1380 2:N:0:7
CAGTCGTTGAGCGTACTCGACGAAGTTGATTGGGGGGGGGGGGGGGAA
+
FFFFFFFFFFFFFFFFFFFFFFFFFFFFFFFFFFFFFFFFFFFFF,FF
@FS10000125:27:BPA73017-1634:1:1101:10610:1380 2:N:0:7
AAGATGTTGAGCGTACTCGACGAAGTTTAAAGGGGGGGGGGGGGGGGA
+
FFFFFFFFFFFFFFFFFFFFFFFFFFFFFFFFFFFFFFFFFFFFF:,F
@FS10000125:27:BPA73017-1634:1:1101:10750:1380 2:N:0:7
TTTAAATTGAGCGTACTCGACGAAGTTGGCCGGGGGGGGGGGGGGGGG
+
F,FFFFFFFFFFFFFFFFFFFFFFFFFFFFFFFFFFFFFFFFFFFFFF
@FS10000125:27:BPA73017-1634:1:1101:12270:1380 2:N:0:7
CTTCACTTGAGCGTACTCGACGAAGTTACATGGGGGGGGGGGGGGGAA
+
FFFFFFFFFFFFFFFFFFFFFFFFFFFFFFFFFFFFFFFFFFF:F,F:
@FS10000125:27:BPA73017-1634:1:1101:14500:1380 2:N:0:7
TCTTGATTGAGCGTACTCGACGAAGTTAAAAGGGGGGGGGGGGGGGGA
+
FFFFFFFFFFFFFFFFFFFFFFFFFFFFFFFFFFFFFFFFFFFFFFF,
@FS10000125:27:BPA73017-1634:1:1101:15820:1380 2:N:0:7
TCGAATTTGAGCGTACTCGACGAAGTTGCGGGGGGGGGGGGGGAAATC
+
,FFFFFFFFFFFFFFFFFFFFFFFFFFFFFFFFFFFFFFFFF:FF,FF
@FS10000125:27:BPA73017-1634:1:1101:16160:1380 2:N:0:7
GCGTGATTGAGCGTACTCGACGAAGTTAGCAGGGGGGGGGGGGGGGGA
+
,FFFFFFFFFFFFFFFFFFFFFFFFFFFFFFFFFFFFFFFFFFFFF,F
@FS10000125:27:BPA73017-1634:1:1101:2020:1390 2:N:0:7
TATGAATTGAGCGTACTCGACGAAGTTGACAGGGGGGGGGGGGGGGGA
+
F,FFFFFFFFFFFFFFFFFFFFFFFFFFFFFFFFFFFFFFFFFFFFFF
@FS10000125:27:BPA73017-1634:1:1101:3120:1390 2:N:0:7
TACCCATTGAGCGTACTCGACGAAGTTGGCCGGGGGGGGGGGGGGGGA
+
FFFFFFFFFFFFFFFFFFFFFFFFFFFFFFFFFFFFFFFFFFFFFFFF
@FS10000125:27:BPA73017-1634:1:1101:3580:1390 2:N:0:7
TCTTCCTTGAGCGTACTCGACGAAGTTAGCAGGGGGGGGGGGGGGGGG
+
FF,FFFFFFFFFFFFFFFFFFFFFFF,FFFFFFFFFFFFFFFFFFFF:
@FS10000125:27:BPA73017-1634:1:1101:3630:1390 2:N:0:7
CTATTCTTGAGCGTACTCGACGAAGTTGAGTGGGGGGGGGGGGGGGGA
+
F,FF,,FFFFFFFFFFFFFFFFFFFFF,F,,,FFFFFFFFFFFFFFFF
@FS10000125:27:BPA73017-1634:1:1101:3910:1390 2:N:0:7
TTAATTTTGAGCGTACTCGACGAAGTTCAGCGGGGGGGGGGGGGGGGG
+
FFFFFFFFFFFFFFFFFFFFFFFFFFFFFFFFFFFFFFFFFFFF::,:
@FS10000125:27:BPA73017-1634:1:1101:4300:1390 2:N:0:7
TGGAACTTGAGCGTACCGACGAAGTTGTGGGGGGGGGGGGGGGGAAAT
+
,FFFFFFFFFFFFFFFFFFFFFFFFFFFFFFFFFFFFFFFFFF,:F,:
@FS10000125:27:BPA73017-1634:1:1101:4820:1390 2:N:0:7
ACTTTTTTGAGCGTACTCGACGAAGTTACCAGGGGGGGGGGGGGGGGG
+
FFFFFFFFFFFFFFFFFFFFFFFFFFFFFFFFFFFFFFFFFFFFFFF:
@FS10000125:27:BPA73017-1634:1:1101:5520:1390 2:N:0:7
CTTAATTTGAGCGTACTCGACGAAGTTTGACGGGGGGGGGGGGGGGGG
+
F,FFFFFFFFFFFFFFFFFFFFFFFFFFFFFFFFFFFFFFFFFFFFF:
@FS10000125:27:BPA73017-1634:1:1101:5610:1390 2:N:0:7
CTAAAATTGAGCTTACTCGACGAAGTTTACTGGGGGGGGGGGGGGGAA
+
F:FFFFFFFFFFFFFFFFFFFFFFFFFFFFFFFFFFFFFFFFFFFFFF
@FS10000125:27:BPA73017-1634:1:1101:5870:1390 2:N:0:7
TTGAATTTGAGCGTACTACGAAGTTGCCAGGGGGGGGGGGGGGGAAGT
+
F,FFFFFFFFFFFFFFFFFFFFFFFFFFFFFFFFFFFFFFFFF,F:,F
@FS10000125:27:BPA73017-1634:1:1101:5880:1390 2:N:0:7
ACCATTTTGAGCGTACTCGACGAAGTTGCCGGGGGGGGGGGGGGGGAT
+
:FFFFFFFFFFFFFFFFFFFFFFFFFFFFFFFFFFFFFFFFFFFF,,:
@FS10000125:27:BPA73017-1634:1:1101:6140:1390 2:N:0:7
ACAGCGTTGAGCGTACTCGACGAAGTTGGACGGGGGGGGGGGGGGGAA
+
FFFFFFFFFFFFFFFFFFFFFFFFFFFFFFFFFFFFFFFFFFFFF:FF
@FS10000125:27:BPA73017-1634:1:1101:6540:1390 2:N:0:7
CCTATCTTGAGCGTACTCGACGAAGGGGGGGGGGGGGGGGGGAAAGTG
+
FFFFFFFFFFFFFFFFFFFFFFFFFFFFFFFFFFFFFFFFFF,FF,,,
@FS10000125:27:BPA73017-1634:1:1101:7010:1390 2:N:0:7
TTTGCTTTGAGCGTACTCGACGAAGTTCCTTGGGGGGGGGGGGGGGGG
+
F,FFFFFFFFFFFFFFFFFFFFFFFFFFFFFFFFFFFFFFFFFFF:FF
@FS10000125:27:BPA73017-1634:1:1101:7400:1390 2:N:0:7
ACTTGTTTGAGCGTACTCGACGAAGTTAGGAGGGGGGGGGGGGGGGAA
+
FFFFFFFFFFFFFFFFFFFFFFFFFFFFFFFFFFFFFFFFFFFFF:FF
@FS10000125:27:BPA73017-1634:1:1101:7560:1390 2:N:0:7
CCCTTCTTGAGCGTACTCGACGAAGTTTCTTGGGGGGGGGGGGGGGAA
+
:FFF,FFFFFFFFFFFFFFFFFFFFFF,,,FFFFFFFFFFFFFFFF:F
@FS10000125:27:BPA73017-1634:1:1101:7910:1390 2:N:0:7
CTCCTATTGAGCGTACTCGACGAAGTTAGACGGGGGGGGGGGGGGGAA
+
FFFFFFFFFFFFFFFFFFFFFFFFFFFFFFFFFFFFFFFFFFFFF:FF
@FS10000125:27:BPA73017-1634:1:1101:8560:1390 2:N:0:7
CGTGGCTTGAGCGTACTCGACGAAGTTAGGCGGGGGGGGGGGGGGGGG
+
FFFFFFFFFFFFFFFFFFFFFFFFFFFFFFFFFFFFFFFFFFFFFFFF
@FS10000125:27:BPA73017-1634:1:1101:9010:1390 2:N:0:7
ACGGAATTGAGCGTACTCGACGAAGTTAAGCGGGGGGGGGGGGGGGAA
+
FFFFFFFFFFFFFFFFFFFFFFFFFFFFFFFFFFFFFFFFFFFFF:FF
@FS10000125:27:BPA73017-1634:1:1101:10150:1390 2:N:0:7
TACGGGTTGAGCGTACTCGACGAAGTTATTAGGGGGGGGGGGGGGGAA
+
F:FFFFFFFFFFFFFFFFFFFFFFFFFFFFFFFFFFFFFFFFFFFFFF
@FS10000125:27:BPA73017-1634:1:1101:10690:1390 2:N:0:7
TTATTCTTGAGCGTACTCGACGAAGTTGGCAGGGGGGGGGGGGGGGAA
+
FFFFFFFFFFFFFFFFFFFFFFFFFFFFFFFFFFFFFFFFFF:FFF:F
@FS10000125:27:BPA73017-1634:1:1101:11820:1390 2:N:0:7
TTTTGTTTGAGCGTACTCGACGAAGTTAGGGGGGGGGGGGGGGAAATC
+
:,FFF:F:FFFFFFFFFFFFFFFFFFFFFFFFF:FFFFFFF:F:::F,
@FS10000125:27:BPA73017-1634:1:1101:14680:1390 2:N:0:7
ATAGATTTGAGCGTACTCGACGAAGTTTAACGGGGGGGGGGGGGGGGG
+
FFFFFFFFFFFFFFFFFFFFFFFFFFFFFFFFFFFFFFFFFFFF,:F:
@FS10000125:27:BPA73017-1634:1:1101:15800:1390 2:N:0:7
TACATTTTGAGCGTACTCGACGAAGTGGGGGGGGGGGGGGGGAGTTCG
+
:FFFFFFFFFFFFFFFFFFFFFFFFFFFFFFFFFFFFFFFF,:,:,,:
@FS10000125:27:BPA73017-1634:1:1101:16060:1390 2:N:0:7
ATTACGTTGAGCGTACTCGACGAAGTTACGAGGGGGGGGGGGGGGGGA
+
:,FFFFFFFFFFFFFFFFFFFFFFFFFFFFFFFFFFFFFFFFFFFFFF
@FS10000125:27:BPA73017-1634:1:1101:1150:1400 2:N:0:7
ATAATTTTGAGCGTACTCGACGAAGTTCCAGGGGGGGGGGGGGGGGAA
+
FFFFFFFFFFFFFFFFFFFFFFFFFFFFFFFFFFFFFFFFFFFFFF,F
@FS10000125:27:BPA73017-1634:1:1101:2350:1400 2:N:0:7
TTTGAGTTGAGCGTACTCGACGAAGTTATTTGGGGGGGGGGGGGGGGA
+
FFFFFFFFFFFFFFFFFFFFFFFFFFFFFFFFFFFFFFFFFFFFF::,
@FS10000125:27:BPA73017-1634:1:1101:3310:1400 2:N:0:7
TTCTGGTTGAGCGTACTCGACGAAGTTGCGAGGGGGGGGGGGGGGGAA
+
,,FFFFFFFFFFFFFFFFFFFFFFFFFFFFFFFFFFFFFFFFFFFFFF
@FS10000125:27:BPA73017-1634:1:1101:4360:1400 2:N:0:7
CATTCCTTGAGCGTACTCGACGAAGTTTACAGGGGGGGGGGGGGGGGA
+
FFF,F,FFFFFFFFFFFFFFFFFFFFFFFF,,FFFFFFFFFFFFFFFF
@FS10000125:27:BPA73017-1634:1:1101:5670:1400 2:N:0:7
TCGCGCTTGAGCGTACTCGACGAAGTTCACGGGGGGGGGGGGGGGAAA
+
,F,F:FFFFFFFFFFFFFFFFFFFFFFFFFFFFFFFFFFFFFFF,:,,
@FS10000125:27:BPA73017-1634:1:1101:5740:1400 2:N:0:7
CAGATCTTGAGCGTACTCGACGAAGTTTGTAGGGGGGGGGGGGGGGAA
+
FFFFFFFFFFFFFFFFFFFFFFFFFFFFFFFFFFFFFFFFFFFFFFFF
@FS10000125:27:BPA73017-1634:1:1101:7070:1400 2:N:0:7
AACATTTTGAGCGTACTCGACGAAGTTCTGCGGGGGGGGGGGGGGGAA
+
FFFFFFFFFFFFFFFFFFFFFFFFFFFFFFFFFFFFFFFFFFF:F,F:
@FS10000125:27:BPA73017-1634:1:1101:9560:1400 2:N:0:7
TTAACTTTGAGCGTACTCGACGAAGTGGGGGGGGGGGGGGGGGAAATC
+
FFFFFFFFFFFFFFFFFFFFFFFFFFFFFFFFFFFFFFFFFFFF,FF:
@FS10000125:27:BPA73017-1634:1:1101:9860:1400 2:N:0:7
TTGCTCTTGAGCGTACTCGACGAAGTTGGCGGGGGGGGGGGGGGGGAA
+
,FFFFFFFFFFFFFFFFFFFFFFFFFFFFFFFFFFFFFFFFFFFFF,F
@FS10000125:27:BPA73017-1634:1:1101:10040:1400 2:N:0:7
TTGCCTTTGAGCGTACTCGACGAAGTTTTAGGGGGGGGGGGGGGGAAA
+
F,FFFFFFFFFFFFFFFFFFFFFFFFFFFFFFFFFFFFFFFFFF::F,
@FS10000125:27:BPA73017-1634:1:1101:11130:1400 2:N:0:7
ATTGAATTGAGCGTACTCGACGAAGTTTCCAGGGGGGGGGGGGGGGAA
+
FFFFFFFFFFFFFFFFFFFFFFFFFFFFFFFFFFFFFFFFFFFFF:,,
@FS10000125:27:BPA73017-1634:1:1101:11280:1400 2:N:0:7
TTATTATTGAGCGTACTCGACGAAGTTGAGCGGGGGGGGGGGGGGGGA
+
,,FFFFFFFFFFFFFFFFFFFFFFFFFFFFFFFFFFFFFFFFFFFFF,
@FS10000125:27:BPA73017-1634:1:1101:12360:1400 2:N:0:7
TTGTTATTGAGCGTACTCGACGAAGTTGCACGGGGGGGGGGGGGGGAA
+
F,FFFFFFFFFFFFFFFFFFFFFFFFFFFFFFFFFFFFFFFFFFF,FF
@FS10000125:27:BPA73017-1634:1:1101:12930:1400 2:N:0:7
AATTTGTTGAGCGTACTCGACGAAGTTTAAAGGGGGGGGGGGGGGGGA
+
F:FFF:FFFFFFFFFFFFFFFFFFFFFFF:FFFFFFFFFFFFFF,FFF
@FS10000125:27:BPA73017-1634:1:1101:14110:1400 2:N:0:7
ATTCATTTGAGCGTACTCGACGAAGTTGGCAGGGGGGGGGGGGGGGGA
+
FFFFFFFFFFFFFFFFFFFFFFFFFFFFFFFFFFFFFFFFFFFFF,,F
@FS10000125:27:BPA73017-1634:1:1101:14190:1400 2:N:0:7
TCGCGATTGAGCGTACTCGACGAAGTTCAGAGGGGGGGGGGGGGGGGA
+
FFFFFFFFFFFFFFFFFFFFFFFFFFFFFFFFFFFFFFFFFFFFF:,F
@FS10000125:27:BPA73017-1634:1:1101:14740:1400 2:N:0:7
ATAAGGTTGAGCGTACTCGAGGGGGGGGGGGGGGGGAATTCGGAAAAG
+
FFFFFFFFFFFFFFFFFFFFFFFFFFFFFFFFFFF,:,,:,,,FF:,:
@FS10000125:27:BPA73017-1634:1:1101:15810:1400 2:N:0:7
ATTGCCTTGAGCGTACTCGACGAAGTTATCTGGGGAGGGGGGGGGGGG
+
FFFFFFFFFFFFFFFFFFFFFFFFFFFFFFFFFFFFFFFFFFFFF::F
@FS10000125:27:BPA73017-1634:1:1101:1210:1410 2:N:0:7
ACCATCTTGAGCGTACTCGACGAAGTTTGCTGGGGGGGGGGGGGGGGG
+
FFFFFFFFFFFFFFFFFFFFFFFFFFFFFFFFFFFFFFFFFFFFFFF:
@FS10000125:27:BPA73017-1634:1:1101:3440:1410 2:N:0:7
ACAAGATTGAGCGTACTCGACGAAGTTGGGGGGGGGGGGGGGGGAGGG
+
,FFFFFFFFFFFFFFFFFFFFFFFFFFFFFFFFFFFFFFFFFF,F,,,
@FS10000125:27:BPA73017-1634:1:1101:3640:1410 2:N:0:7
TATTGTTTGAGCGTACTCGACGAAGTTTGAGGGGGGGGGGGGGGGAAA
+
FFFFFFFFFFFFFFFFFFFFFFFFFFFFFFFFFFFFFFFFFFFFFF,,
@FS10000125:27:BPA73017-1634:1:1101:4000:1410 2:N:0:7
TATTCATTGAGCGTACTCGACGAAGTTTTAAGGGGGGGGGGGGGGGGG
+
FFFFFFFFFFFFFFFFFFFFFFFFFFFFFFFFFFFFFFFFFFFFFFF,
@FS10000125:27:BPA73017-1634:1:1101:4810:1410 2:N:0:7
CAGCATTTGAGCGTACTCGACGAAGTTCAAGGGGGGGGGGGGGGGGAA
+
FFFFFFFFFFFFFFFFFFFFFFFFFFFFFFFFFFFFFFFFFFFFF,FF
@FS10000125:27:BPA73017-1634:1:1101:4860:1410 2:N:0:7
TTGAACTTGAGCGTACCGACGAAGTTGTGGGGGGGGGGGGGGGAAATC
+
,,:FFFFFFFFFFFFFFFFFFFFFFFFFFFFFFFFFFFFFFF:FF,F,
@FS10000125:27:BPA73017-1634:1:1101:5430:1410 2:N:0:7
AATGTTTTGAGCGTACTCGACGAAGTTGACTGGGGGGGGGGGGGGGGA
+
,,F,:,FFFFFFFFFFFFFFFFFFFFF,FFF,FFFFFFFFFFFFFFF,
@FS10000125:27:BPA73017-1634:1:1101:5810:1410 2:N:0:7
AATTAATTGAGCGTACTCGACGAAGTTAGAAGGGGGGGGGGGGGGGAA
+
FFFFFFFFFFFFFFFFFFFFFFFFFFFFFFFFFFFFFFFFFFFFF,FF
@FS10000125:27:BPA73017-1634:1:1101:7480:1410 2:N:0:7
CAAATATTGAGCGTACTCGACGAAGGGGGGGGGGGGGGGAGATCGGAA
+
:FFFFFFFFFFFFFFFFFFFFFFFFFFFFFFFFFFFFFF,,F:,,,F:
@FS10000125:27:BPA73017-1634:1:1101:7740:1410 2:N:0:7
CACCGGTTGAGCGTACTCGACGAAGTTTTGCGGGGGGGGGGGGGGGAA
+
F:F,,,FFFFFFFFFFFFFFFFFFFFF:F,FFFFFFFFFFFFFFFFFF
@FS10000125:27:BPA73017-1634:1:1101:8570:1410 2:N:0:7
CTTTACTTGAGCGTACTCGACGAAGTTACAGGGGGGGGGGGGGGAAAT
+
FFFFFFFFFFFFFFFFFFFFFFFFFFFFFFFFFFFFFFFFFFF:,,,,
@FS10000125:27:BPA73017-1634:1:1101:9760:1410 2:N:0:7
CTAGATTTGAGCGTACTCGACGAAGTTGGAGGGGGGGGGGGGGGGGGG
+
FFFFFFFFFFFFFFFFFFFFFFFFFFFFFFFFFFFFFFFFFFFFFFF:
@FS10000125:27:BPA73017-1634:1:1101:10130:1410 2:N:0:7
TCAAGTTTGAGCGTACTCGACGAAGTTACCGGGGGGGGGGGGGGGGAA
+
,FFFFFFFFFFFFFFFFFFFFFFFFFFFFFFFFFFFFFFFFFFFF,FF
@FS10000125:27:BPA73017-1634:1:1101:10210:1410 2:N:0:7
ATGGTTTTGAGCGTACTCGACGAAGTTACACGGGGGGGGGGGGGGGAA
+
F:FFFFFFFFFFFFFFFFFFFFFFFFFFFFFFFFFFFFFFFFFFF,FF
@FS10000125:27:BPA73017-1634:1:1101:11310:1410 2:N:0:7
TTATCTTTGAGCGTACTCGACGAAGTTGCTGGGGGGGGGGGGGGGAAA
+
F:FFFFFFFFFFFFFFFFFFFFFFFFFFFFFFFFFFFFFFFFFF,FF,
@FS10000125:27:BPA73017-1634:1:1101:11630:1410 2:N:0:7
ACGCAATTGAGCGTACTCGACGAAGTTATGCGGGGGGGGGGGGGGGAA
+
FFFFFFFFFFFFFFFFFFFFFFFFFFFFFFFFFFFFFFFFFFFFFF,F
@FS10000125:27:BPA73017-1634:1:1101:12720:1410 2:N:0:7
AAAAGTTTGAGCGTACTCGACGAAGTTCTATGGGGGAGGGGGGGGGGG
+
FFFFFFFFFFFFFFFFFFFFFFFFFFFFFFFFFFFFFFFFFFFFF:FF
@FS10000125:27:BPA73017-1634:1:1101:13060:1410 2:N:0:7
TATGATTTGAGCGTACTCGACGAAGTTTATGGGGGGGGGGGGGGGGGA
+
FFFFFFFFFFFFFFFFFFFFFFFFFFFFFFFFFFFFFFFFFFFFFF,F
@FS10000125:27:BPA73017-1634:1:1101:13100:1410 2:N:0:7
TTCGGATTGAGCGTACTCGACGAAGTTAGAAGGGGGGGGGGGGGGGGG
+
,FFF,F:FFFFFFFFFFFFFFFFFFFF:,F:FFFFFFFFFFFFFFF::
@FS10000125:27:BPA73017-1634:1:1101:13480:1410 2:N:0:7
ATTAAGTTGAGCGTACTCGACGAAGTTGCGCGGGGGGGGGGGGGGGAA
+
F,FFFFFFFFFFFFFFFFFFFFFFFFFFFFFFFFFFFFFFFFFFFF:F
@FS10000125:27:BPA73017-1634:1:1101:15260:1410 2:N:0:7
TCAGCATTGAGCGTACTCGACGAAGTTCCTAGGGGGGGGGGGGGGGGA
+
FFFFFFFFFFFFFFFFFFFFFFFFFFFFFFFFFFFFFFFFFFFFFF::
@FS10000125:27:BPA73017-1634:1:1101:15630:1410 2:N:0:7
TCCTTGTTGAGCGTACTCGACGAAGTTCCTTGGGGGGGGGGGGGGGGA
+
FFFFFFFFFFFFFFFFFFFFFFFFFFFFFFFFFFFFFFFFFFFFFF,F
@FS10000125:27:BPA73017-1634:1:1101:1720:1420 2:N:0:7
ATTATATTGAGCGTACTCGACGAAGTTAGATGGGGGGGGGGGGGGGAA
+
F:FFFFFF,FFF:FFFFFFFFFFFFFFFFFFFFFFF:FFFFFFFFFFF
@FS10000125:27:BPA73017-1634:1:1101:2660:1420 2:N:0:7
TTCCCATTGAGCGTACTCGACGAAGTTACGAGGGGGGGGGGGGGGGGG
+
,FFFFFFFFFFFFFFFFFFFFFFFFFFFFFFFFFFFFFFFFFFFFFFF
@FS10000125:27:BPA73017-1634:1:1101:3500:1420 2:N:0:7
TTCCGGTTGAGCGTACTCGACGAAGTTGCTGGGGGGGGGGGGGGGGGA
+
FFFF,,FFFFFFFFFFFFFFFFFFFFF,F,,FFFFFFFFFFFFFFF,,
@FS10000125:27:BPA73017-1634:1:1101:3810:1420 2:N:0:7
TTTTGATTGAGCGTACTCGACGAAGTTCTGCGGGGGGGGGGGGGGGAA
+
F,FFFFFFFFFFFFFFFFFFFFFFFFFFFFFFFFFFFFFFFFFFFFFF
@FS10000125:27:BPA73017-1634:1:1101:5370:1420 2:N:0:7
GTAGGGTTGAGCGTACTCGACGAAGTTGCAGGGGGGGGGGGGGGGGGA
+
FFFFFFFFFFFFFFFFFFFFFFFFFFFFFFFFFFFFFFFFFF:FFF:F
@FS10000125:27:BPA73017-1634:1:1101:6760:1420 2:N:0:7
ATCTTCTTGAGCGTACTCGACGAAGTTATAGGGGGGGGGGGGGGGAGA
+
,,FF:FFFFFFFFFFFFFFFFFFFFFFFFFFFFFFFFFFFFFFF,F,,
@FS10000125:27:BPA73017-1634:1:1101:6820:1420 2:N:0:7
CTACCTTTGAGCGTACTCGACGAAGTTAGGTGGGGGGGGGGGGGGGGA
+
FFF,:,FFFFFFFFFFFFFFFFFFFFFFFF,FFFFFFFFFFFFFFF,,
@FS10000125:27:BPA73017-1634:1:1101:7190:1420 2:N:0:7
ATTGTGTTGAGCGTACTCGACGAAGTTTAGAGGGGGGGGGGGGGGGAA
+
FFFFFFFFFFFFFFFFFFFFFFFFFFFFFFFFFFFFFFFFFFFFF,FF
@FS10000125:27:BPA73017-1634:1:1101:8510:1420 2:N:0:7
TCTTAATTGAGCGTACTCGACGAAGTTTTACGGGGGGGGGGGGGGGGA
+
FFFFFFFFFFFFFFFFFFFFFFFFFFFFFFFFFFF:FFFFF:F,F,,F
@FS10000125:27:BPA73017-1634:1:1101:12010:1420 2:N:0:7
CTCCGGTTGAGCGTACTCGACGAAGGGGGGGGGGGGGGGAGATCGGAA
+
FFFFFFFFFFFFFFFFFFFFFFFFFFFFFFFFFFFFFFF,,:F,,,F:
@FS10000125:27:BPA73017-1634:1:1101:12250:1420 2:N:0:7
TTGATGTTGAGCGTACTCGACGAAGTTGGCAGGGGGGGGGGGGGGGAA
+
FFFFFFFFFFFFFFFFFFFFFFFFFFFFFFFFFFFFFFFFFFFFFFF:
@FS10000125:27:BPA73017-1634:1:1101:12780:1420 2:N:0:7
GATATGTTGAGCGTACTCGACGAAGTTCCAGGGGGGGGGGGGGGGGAA
+
,FFFFFFFFFFFFFFFFFFFFFFFFFFFFFFFFFFFFFFFFFFFF,FF
@FS10000125:27:BPA73017-1634:1:1101:13180:1420 2:N:0:7
TGATGATTGAGCGTACTCGACGAAGTTCTAAGGGGGGGGGGGGGGGGG
+
,:FFFFFFFFFFFFFFFFFFFFFFFFFFFFFFFFFFFFFFFFFFFFFF
@FS10000125:27:BPA73017-1634:1:1101:13280:1420 2:N:0:7
AGTGGCTTGAGCGTACTCGACGAAGTTGCGAGGGGGGGGGGGGGGGGA
+
F:FFFFFFFFFFFFFFFFFFFFFFFFFFFFFFFFFFFFFFFFFFFFFF
@FS10000125:27:BPA73017-1634:1:1101:13770:1420 2:N:0:7
TCGTTTTTGAGCGTACTCGACGAAGTTTATCGGGGGGGGGGGGGGGAA
+
,FFFFFFFFFFFFFFFFFFFFFFFFFFFFFFFFFFFFFFFFFFFF,FF
@FS10000125:27:BPA73017-1634:1:1101:14230:1420 2:N:0:7
ACAGGTTTGAGCGTACTCGACGAAGTTTTGAGGGGGGGGGGGGGGGGG
+
FFFFFFFFFFFFFFFFFFFFFFFFFFFFFFFFFFFFFFFFFFFFF,F,
@FS10000125:27:BPA73017-1634:1:1101:15140:1420 2:N:0:7
TCTTGTTTGAGCGTACTCGACGAAGTTATTGGGGGGGGGGGGGGGGGG
+
:FFFFFFFFFFFFFFFFFFFFFFFFFFFFFFFFFFFFFFFFFFFFFF,
@FS10000125:27:BPA73017-1634:1:1101:15810:1420 2:N:0:7
CTGCAATTGAGCGTACTCGACGAAGTTTACGGGGGGGGGGGGGGGAAT
+
F:FFFFFFF:FFFFFFFFFFFFFFFFFFFFFFFFFFFFFFFFFF,,::
@FS10000125:27:BPA73017-1634:1:1101:16390:1420 2:N:0:7
TTATTGTTGAGCGTACTCGACGAAGTTCAGTGGGGGGGGGGGGGGGAA
+
F,FFFFFFFFFFFFFFFFFFFFFFFFFFFFFFFFFFFFFFFFFF:,FF
@FS10000125:27:BPA73017-1634:1:1101:2600:1430 2:N:0:7
CCGTCCTTGAGCGTACTCGACGAAGTTACCGGGGGGGGGGGGGGGAAA
+
FFFFFFFFFFFFFFFFFFFFFFFFFFFFFFFFFFFFFFFFFFFFF,FF
@FS10000125:27:BPA73017-1634:1:1101:2620:1430 2:N:0:7
CTATCATTGAGCGTACTCGACGAAGTTTAACGGGGGGGGGGGGGGGGA
+
FFFFFFFFFFFFFFFFFFFFFFFFFFFFFFFFFFFFFFFFFFFFF:,F
@FS10000125:27:BPA73017-1634:1:1101:3600:1430 2:N:0:7
TTTAATTTGAGCGTACTCGACGAAGTTAACGGGGGGGGGGGGGGGAAA
+
FFFFFFFFFFFFFFFFFFFFFFFFFFFFFFFFFFFFFFFFFFFFFF,:
@FS10000125:27:BPA73017-1634:1:1101:3720:1430 2:N:0:7
TCTCTATTGAGCGTACTCGACGAAGTTAAACGGGGGGGGGGGGGGGAA
+
FFFFFFFFFFFFFFFFFFFFFFFFFFFFFFFFFFFFFFFFFFFFF:FF
@FS10000125:27:BPA73017-1634:1:1101:4550:1430 2:N:0:7
TCGAATTTGAGCGTACTCGACGAAGTTTTTAGGGGGGGGGGGGGGGGA
+
,F,FFFFFFFFFFFFFFFFFFFFFFFFFFFFFFFFFFFFFFFFFFFFF
@FS10000125:27:BPA73017-1634:1:1101:5110:1430 2:N:0:7
CAGTCGTTGAGCGTACTCGACGAAGTTTACTGGGGGGGGGGGGGGGGG
+
FFFFFFFFFFFFFFFFFFFFFFFFFFFFFFFFFFFFFFFFFFFFFFF,
@FS10000125:27:BPA73017-1634:1:1101:6450:1430 2:N:0:7
ACCCTTTTGAGCGTACTCGACGAAGTTCCATGGGGGGGGGGGGGGGGG
+
FFFFFFFFFFFFFFFFFFFFFFFFFFFFFFFFFFFFFFFFFFF,,,,F
@FS10000125:27:BPA73017-1634:1:1101:7690:1430 2:N:0:7
AAAAGTTTGAGCGTACTCTACTAAGTTGACTGGGGGGGGGGGGGGGAA
+
FFFFFFFFFFFFFFFFFFFFFFFFFFFFFFFFFFFFFFFFFFFFF,FF
@FS10000125:27:BPA73017-1634:1:1101:8130:1430 2:N:0:7
AGTTCGTTGAGCGTACTCGACGAAGTTCTGAGGGGGGGGGGGGGGGAA
+
FFFFFFFFFFFFFFFFFFFFFFFFFFFFFFFFFFFFFFFFFFFFF:FF
@FS10000125:27:BPA73017-1634:1:1101:9320:1430 2:N:0:7
AACTGATTGAGCGTACTCGACGAAGGGGGGGGGGGGGGGGGAATCGGA
+
F:FFFFFFFFFFFFFFFFFFFFFFFFFFFFFFFFFFFFF:,F,F,,,F
@FS10000125:27:BPA73017-1634:1:1101:9970:1430 2:N:0:7
TCTTCTTTGAGCGTACTCGACGAAGTTATAGGGGGGGGGGGGGGGAAT
+
,FFFFFFFFFFFFFFFFFFFFFFFFFFFFFFFFFFFFFFFFFFF,FF,
@FS10000125:27:BPA73017-1634:1:1101:10860:1430 2:N:0:7
CACGTATTGAGCGTACTCGACGAAGTTAACAGGGGGGGGGGGGGGGGG
+
FFFFFFFFFFFFFFFFFFFFFFFFFFFFFFFFFFFFFFFFFFFFFFF:
@FS10000125:27:BPA73017-1634:1:1101:11100:1430 2:N:0:7
AACTATTTGAGCGTACTCGACGAAGTTTTAGGGGGGGGGGGGGGGGAA
+
:FFFFFFFFFFFFFFFFFFFFFFFFFFFFFFFFFFFFFFFFFFFFFFF
@FS10000125:27:BPA73017-1634:1:1101:11710:1430 2:N:0:7
CTGTCCTTGAGCGTACTCGACGAAGTTCAGTGGGGGGGGGGGGGGGGG
+
F,:FFFFFFFFFFFFFFFFFFFFFFFFFFFFFFFFFFFFFFFFFFF:F
@FS10000125:27:BPA73017-1634:1:1101:12010:1430 2:N:0:7
TTGGTGTTGAGCGTACTCGACGAAGTTCGTCGGGGGGGGGGGGGGGGA
+
F,FFFFFFFFFFFFFFFFFFFFFFFFFFFFFFFFFFFFFFFFFFFFFF
@FS10000125:27:BPA73017-1634:1:1101:13760:1430 2:N:0:7
ATTATATTGAGCGTACTCGACGAAGTTGGCGGGGGGGGGGGGGGGGAA
+
FFFFFFFFFFFFFFFFFFFFFFFFFFFFFFFFFFFFFFFFFFFFF,FF
@FS10000125:27:BPA73017-1634:1:1101:1140:1440 2:N:0:7
TCTATTTTGAGCGTACTCGACGAATTTCCGAGGGGGGGGGGGGGGGGA
+
,FFFFFFFFFFFFFFFFFFFFFFFFFFFFFFFFFFFFFFFFFFFFF,F
@FS10000125:27:BPA73017-1634:1:1101:2500:1440 2:N:0:7
TGAGAATTGAGCGTACTCGACGAAGTTGGCGGGGGGGGGGGGGGGGAA
+
F:FFFFFFFFFFFFFFFFFFFFFFFFFFFFFFFFFFFFFFFFFFF:FF
@FS10000125:27:BPA73017-1634:1:1101:3320:1440 2:N:0:7
CTCTGTTTGAGCGTACTCGACGAAGGGGGGGGGGGGGGGGAGATCGGA
+
FFFFFFFFFFFFFFFFFFFFFFFFFFFFFFFFFFFFFFFF:,,F,,,F
@FS10000125:27:BPA73017-1634:1:1101:3870:1440 2:N:0:7
TTCTACTTGAGCGTACTCGACGAAGGGGGGGGGGGGGGGGGAATTCGA
+
,FFFFFFFFFFFFFFFFFFFFFFFFFFFFFFFFFFFFFFF,F,,:,,F
@FS10000125:27:BPA73017-1634:1:1101:4570:1440 2:N:0:7
CTTAATTTGAGCGTACTCGACGAAGTTGCCTGGGGGGGGGGGGGGGGA
+
FF,FFFFFFFFFFFFFFFFFFFFFFFFFFFFFFFFFFFFFFFFFFFF,
@FS10000125:27:BPA73017-1634:1:1101:5870:1440 2:N:0:7
AACGGATTGAGCGTACTCGACGAAGTTGGGCGGGGGGGGGGGGGGGAA
+
FFFFFFFFFFFFFFFFFFFFFFFFFFFFFFFFFFFFFFFFFFFFF,FF
@FS10000125:27:BPA73017-1634:1:1101:6850:1440 2:N:0:7
TTCCGGTTGAGCGTACTCGACGAAGTTTCAGGGGGGGGGGGGGGGGAA
+
FFFFFFFFFFFFFFFFFFFFFFFFFFFFFFFFFFFFFFFFFFFFF,FF
@FS10000125:27:BPA73017-1634:1:1101:6860:1440 2:N:0:7
CTAGCATTGAGCGTACTCGACGAAGTTAGGTGGGGGGGGGGGGGGGGG
+
F,FFFFFFFFFFFFFFFFFFFFFFFFFFFFFFFFFFFFFFFFFFFFFF
@FS10000125:27:BPA73017-1634:1:1101:6870:1440 2:N:0:7
TTTAGTTTGAGCGTACTCGACGAAGTTACACGGGGGGGGGGGGGGAAA
+
,FFFFFFFFFFFFFFFFFFFFFFFFFFFFFFFFFFFFFFFFFFFF:FF
@FS10000125:27:BPA73017-1634:1:1101:9140:1440 2:N:0:7
AAAAGTTTGAGCGTACTCGACGAAGTTGTCCGGGGGGGGGGGGGGGAA
+
,FFFFFFFFFFFFFFFFFFFFFFFFFFFFFFFFFFFFFFFFFFFFFFF
@FS10000125:27:BPA73017-1634:1:1101:9580:1440 2:N:0:7
AACGCATTGAGCGTACTCGACGAAGTTTACTGGGGGGGGGGGGGGGGA
+
::,FFFFFFFFFFFFFFFFFFFFFFFFF:FFFFFFFFFFFF:F:FF,:
@FS10000125:27:BPA73017-1634:1:1101:10470:1440 2:N:0:7
TCGGTATTGAGCGTACTCGACGAAGTTGGCAGGCGGGGGGGGGGGGGG
+
,F,,FFFFFFFFFFFFFFFFFFFFFFF::FF,FFFFFFFFFFFF:,:F
@FS10000125:27:BPA73017-1634:1:1101:11490:1440 2:N:0:7
CTAAGGTTGAGCGTACTCGACGAAGTTAGAGGGGGGGGGGGGGGGGGA
+
F,FFFFFFFFFFFFFFFFFFFFFFFFFFFFFFFFFFFFFFFFFFFFFF
@FS10000125:27:BPA73017-1634:1:1101:11740:1440 2:N:0:7
TTGATTTTGAGCGTACTCGACGAAGTTTAGGGGGGGGGGGGGGGGAAA
+
FFFFFFFFFFFFFFFFFFFFFFFFFFFFFFFFFFFFFFFFFFFF:F,,
@FS10000125:27:BPA73017-1634:1:1101:12830:1440 2:N:0:7
TAGACATTGAGCGTACTCGACGAAGTTGCGTGGGGGGGGGGGGGGGGA
+
FFFFFFFFFFFFFFFFFFFFFFFFFFFFFFFFFFFFFFFFFFFF,,,,
@FS10000125:27:BPA73017-1634:1:1101:14810:1440 2:N:0:7
AACATATTGAGCGTACTCGACGAAGTTCGGACGGGGGGGGGGGGGGGA
+
,FFFFFFFFFFFFFFFFFFFFFFFFFFFFFFFFFFFFFFFFFFFFFFF
@FS10000125:27:BPA73017-1634:1:1101:15220:1440 2:N:0:7
TCAGATTTGAGCGTACTCGACGAAGTTGTAGGGGGGGGGGGGGGGGGG
+
FFFFFFFFFFFFFFFFFFFFFFFFFFFFFFFFFFFFFFFFFFFFFFF,
@FS10000125:27:BPA73017-1634:1:1101:15230:1440 2:N:0:7
ATATTCTTGAGCGTACTCGACGAAGTTCAGGGGGGGGGGGGGGGAGAT
+
FFFFFFFFFFFFFFFFFFFFFFFFFFFFFFFFFFFFFFFFFFF,F,,F
@FS10000125:27:BPA73017-1634:1:1101:15360:1440 2:N:0:7
TTTTTTTTGAGCGTACTCGACGAAGTTATCAGGGGGGGGGGGGGGGGG
+
F,FFFFFFFFFFFFFFFFFFFFFFFFFFFFFFFFFFFFFFFFFFFF:F
@FS10000125:27:BPA73017-1634:1:1101:15400:1440 2:N:0:7
CATTTGTTGAGCGTACTCGACGAAGTTACAGGGGGGGGGGGGGGGAAA
+
FFFFFFFFFFFFFFFFFFFFFFFFFFFFFFFFFFFFFFFFFFFF::::
@FS10000125:27:BPA73017-1634:1:1101:15870:1440 2:N:0:7
ATGTACTTGAGCGTACTCGACGAAGTTGCATGGGGGGGGGGGGGGGGG
+
F,FFFFFFFFFFFFFFFFFFFFFFFFFFFFFFFFFFFFFFFFFFFFFF
@FS10000125:27:BPA73017-1634:1:1101:1890:1450 2:N:0:7
AACACCTTGAGCGTACTCGACGAAGTTGTCTGGGGGGGGGGGGGGGAA
+
FFFFFFFFFFFFFFFFFFFFFFFFFFFFFFFFFFFFFFFFFFFFF,FF
@FS10000125:27:BPA73017-1634:1:1101:3300:1450 2:N:0:7
TCATTATTGAGCGTACTCGACGAAGTTAACTGGGGGGGGGGGGGGGGG
+
FFFFFFFFFFFFFFFFFFFFFFFFFFFFFFFFFFFFFFFFFFFFFF:F
@FS10000125:27:BPA73017-1634:1:1101:3820:1450 2:N:0:7
TGCATTTTGAGCGTACTCGACGAAGTTTGCTGGGGGGGGGGGGGGGAA
+
:FFFFFFFFFFFFFFFFFFFFFFFFFFFFFFFFFFFFFFFFFFFF:FF
@FS10000125:27:BPA73017-1634:1:1101:3860:1450 2:N:0:7
TTTTGATTGAGCGTACTCGACGAAGTTCTGCGGGGGGGGGGGGGGGGA
+
F,FFFFFFFFFFFFFFFFFFFFFFFFFFFFFFFFFFFFFFFFFFFF::
@FS10000125:27:BPA73017-1634:1:1101:4170:1450 2:N:0:7
TCCTGTTTGAGCGTACTCGACGAAGTTAGCTGGGGGGGGGGGGGGGAA
+
,FFFFFFFFFFFFFFFFFFFFFFFFFFFFFFFFFFFFFFFFFFFF,FF
@FS10000125:27:BPA73017-1634:1:1101:4410:1450 2:N:0:7
AATAGGTTGAGCGTACTCGACGAAGTTGCTGGGGGGGGGGGGGGGGGG
+
,,FFFFFFFFFFFFFFFFFFFFFFFFFFFFFFFFFFFFFFFFFFFFF:
@FS10000125:27:BPA73017-1634:1:1101:4920:1450 2:N:0:7
TTATCGTTGAGCGTACTCGACGAAGTTCATGGGGGGGGGGGGGGAAAT
+
,FFFFFFFFFFFFFFFFFFFFFFFFFFFFFFFFFFFFFFFFFF::FFF
@FS10000125:27:BPA73017-1634:1:1101:5090:1450 2:N:0:7
TACGTCTTGAGCGTACTCGACGAAGTTGACAGGGGGGGGGGGGGGGGA
+
FFFFFF:FFFFFFFFFFFFFFFFFFFFFFFFFFFFFFFFFFF,,:F,F
@FS10000125:27:BPA73017-1634:1:1101:7250:1450 2:N:0:7
TACCTTTTGAGCGTACTCGACGAAGTTGGTAGGGGGGGGGGGGGGGGA
+
FFFFFFFFFFFFFFFFFFFFFFFFFFFFFFFFFFFFFFFFFFFFFF:F
@FS10000125:27:BPA73017-1634:1:1101:7370:1450 2:N:0:7
TTGCGGTTGAGCGTACTCGACGAAGTTAGCTGGGGGGGGGGGGGGGGG
+
FFFFFFFFFFFFFFFFFFFFFFFFFFFFFFFFFFFFFFFFFFFFFFFF
@FS10000125:27:BPA73017-1634:1:1101:7540:1450 2:N:0:7
ACGATCTTGAGCGTACTCGACGAAGTTACGGGGGGGGGGGGGGGGAGA
+
,FFFFFFFFFFFFFFFFFFFFFFFFFFFFFFFFFFFFFFFFFFFF:,F
@FS10000125:27:BPA73017-1634:1:1101:8760:1450 2:N:0:7
ACCATATTGAGCGTACTCGACGAAGTTCGATGGGGGGGGGGGGGGGAA
+
FFFFFFFFFFFFFFFFFFFFFFFFFFFFFFFFFFFFFFFFFFFFF:FF
@FS10000125:27:BPA73017-1634:1:1101:10990:1450 2:N:0:7
ACAAGATTGAGCGTACTCGACGAAGTGGGGGGGGGGGGGGGGGAAGTC
+
FFFFFFFFFFFFFFFFFFFFFFFFFFFFFFFFFFFFFFFFFF,F,,F:
@FS10000125:27:BPA73017-1634:1:1101:12500:1450 2:N:0:7
TTTCCGTTGAGCGTACTCGACGAAGTTGCCTGGGGGGGGGGGGGGGAA
+
:FFFFFFFFFFFFFFFFFFFFFFFFFFFFFFFFFFFFFFFFFFFF,FF
@FS10000125:27:BPA73017-1634:1:1101:13000:1450 2:N:0:7
CAAGCATTGAGCGTACTCGACGAAGTTGGCAGGGGGGGGGGGGGGGAA
+
FFFFFFFFFFFFFFFFFFFFFFFFFFFFFFFFFFFFFFFFFFFFF,FF
@FS10000125:27:BPA73017-1634:1:1101:13400:1450 2:N:0:7
TGCACGTTGAGCGTACTCGACGAAGTTTGGGGGGGGGGGGGGGAAGTC
+
,:FFFFFFFFFFFFFFFFFFFFFFFFFFFFFFFFFFFFFFFF,FF,F:
@FS10000125:27:BPA73017-1634:1:1101:15550:1450 2:N:0:7
CAAAGGTTGAGCGTACTCGACGAAGTTGGGCGGGGGGGGGGGGGGGAA
+
FFFFFFFFFFFFFFFFFFFFFFFFFFFFFFFFFFFFFFFFFFFFF:,F
@FS10000125:27:BPA73017-1634:1:1101:15620:1450 2:N:0:7
ATTTCTTTGAGCGTACTCGACGAAGTTAGTGGGGGGGGGGGGGGGGGA
+
F,FFFFFFFFFFFFFFFFFFFFFFFFFF,FFF:FFFFFFFFFFFF,FF
@FS10000125:27:BPA73017-1634:1:1101:1690:1460 2:N:0:7
ATGGTTTTGAGCGTACTCGACGAAGTTGAAGGGGGGGGGGGGGGGGGA
+
FFFFFFFFFFFFFFFFFFFFFFFFFFFFFFFFFFFFFFFFFFFF:F,,
@FS10000125:27:BPA73017-1634:1:1101:2050:1460 2:N:0:7
AATTATTTGAGCGTACTCGACGAAGTTTTAAGGGGGGGGGGGGGGGGA
+
FFFFFFFFFFFFFFFFFFFFFFFFFFFFFFFFFFFFFFFFFFFFFF,F
@FS10000125:27:BPA73017-1634:1:1101:3450:1460 2:N:0:7
TGCAAATTGAGCGTACTCGACGAAGTTCCGTGGGGGGGGGGGGGGGGA
+
FFFFFFFFFFFFFFFFFFFFFFFFFFFFFFFFFFFFFFFFFFFFFFFF
@FS10000125:27:BPA73017-1634:1:1101:3510:1460 2:N:0:7
CATGATTTGAGCGTACTCGACGAAGTTCTATGGGGGGGGGGGGGGGAA
+
FFFFFFFFFFFFFFFFFFFFFFFFFFFFFFFFFFFFFFFFFFFFFF,F
@FS10000125:27:BPA73017-1634:1:1101:3640:1460 2:N:0:7
TTCAGCTTGAGCGTACTCGACGAAGTGGGGGGGGGGGGGGGAAGTCGA
+
F,FFFFFFFFFFFFFFFFFFFFFFFFFFFFFFFFFFFFFF,:F,F,,:
@FS10000125:27:BPA73017-1634:1:1101:5960:1460 2:N:0:7
TCTGACTTGAGCGTACTCGACGAAGTTAGCCGGGGGGGGGGGGGGGAA
+
FFFFFFFFFFFFFFFFFFFFFFFFFFFFFFFFFFFFFFFFFFFFF,FF
@FS10000125:27:BPA73017-1634:1:1101:7270:1460 2:N:0:7
CTTATTTTGAGCGTACTCGACGAAGTTCATGGGGGGGGGGGGGGGGAA
+
FFFFFFFFFFFFFFFFFFFFFFFFFFFFFFFFFFFFFFFFFFFFF,FF
@FS10000125:27:BPA73017-1634:1:1101:8190:1460 2:N:0:7
TTGATCTTGAGCGTACTCGACGAAGTTTGTAGGGGGGGGGGGGGGGGA
+
F,FFFFFFFFFFFFFFFFFFFFFFFFFFFFFFFFFFFFFFFFFFFFFF
@FS10000125:27:BPA73017-1634:1:1101:9010:1460 2:N:0:7
ATAGATTTGAGCGTACTCGACGAAGTTATAAGGGGGGGGGGGGGGGGA
+
:FFFFFFFFFFFFFFFFFFFFFFFFFFFFFFFFFFFFFFFFFFFFFF,
@FS10000125:27:BPA73017-1634:1:1101:9120:1460 2:N:0:7
CTTGTCTTGAGCGTACTCGACGAAGTTCATTGGGGGGGGGGGGGGGGA
+
FFFFFFFFFFFFFFFFFFFFFFFFFFFFFFFFFFFFFFFFFFFFFF,,
@FS10000125:27:BPA73017-1634:1:1101:9210:1460 2:N:0:7
AAACGATTGAGCGTACTCGACGAAGTTATGGGGGGGGGGGGGGGAAAT
+
FFFFFFFFFFFFFFFFFFFFFFFFFFFFFFFFFFFFFFFFFFF:F,:F
@FS10000125:27:BPA73017-1634:1:1101:10580:1460 2:N:0:7
TCCCCCTTGAGCGTACTCGACGAAGTTAGCCGGGGGGGGGGGGGGGAA
+
:FFFFFFFFFFFFFFFFFFFFFFFFFFFFFFFFFFFFFFFFFFFFF,F
@FS10000125:27:BPA73017-1634:1:1101:10640:1460 2:N:0:7
CTTCGGTTGAGCGTACTCGACGAAGTTCGCCGGGGGGGGGGGGGGGAA
+
FFFFFFFFFFFFFFFFFFFFFFFFFFFFFFFFFFFFFFFFFFFFF:FF
@FS10000125:27:BPA73017-1634:1:1101:11300:1460 2:N:0:7
AATTTGTTGAGCGTACTCGACGAAGTTTCTTGGGGGGGGGGGGGGGAA
+
:,FFFFFFFFFFFFFFFFFFFFFFFFFFFFFFFFFFFFFFFFF:F,,,
@FS10000125:27:BPA73017-1634:1:1101:11860:1460 2:N:0:7
TAGAGTTTGAGCGTACTCGACGAAGTTACACGGGGGGGGGGGGGGGGA
+
F,FFFFFFFFFFFFFFFFFFFFFFFFFFFFFFFFFFFFFFFFFFFFF:
@FS10000125:27:BPA73017-1634:1:1101:12740:1460 2:N:0:7
CGCGAGTTGAGCGTACTCGACGAAGTTGCGCGGGGGGGGGGGGGGGGA
+
FFFFFFFFFFFFFFFFFFFFFFFFFFFFFFFFFFFFFFFFFFFF,F,,
@FS10000125:27:BPA73017-1634:1:1101:12770:1460 2:N:0:7
TTTCACTTGAGCGTACTCGACGAAGTTGGGTGGGGGGGGGGGGGGAAA
+
F,FFFFFFFFFFFFFFFFFFFFFFFFFFFFFFFFFFFFFFFFFF:F,,
@FS10000125:27:BPA73017-1634:1:1101:13760:1460 2:N:0:7
GCGCCGTTGAGCGTACTCGACGAAGTTAAGGGGGGGGGGGGGGGAGAT
+
,F:FFFFFFFFFFFFFFFFFFFFFFFFF:FFFFFFFFFFFFFF:,,F,
@FS10000125:27:BPA73017-1634:1:1101:2370:1470 2:N:0:7
CTACTTTTGAGCGTACTCGACGAAGTTAGAGGGGGGGGGGGGGGGAAA
+
F,FFFFFFFFFFFFFFFFFFFFFFFFFFFFFFFFFFFFFFFFFFF:F,
@FS10000125:27:BPA73017-1634:1:1101:3270:1470 2:N:0:7
TTAAATTTGAGCGTACTCGACGAAGTTAGTAGGGGGGGGGGGGGGGGA
+
FFFFFFFFFFFFFFFFFFFFFFFFFFFFFFFFFFFFFFFFFFFFFFF,
@FS10000125:27:BPA73017-1634:1:1101:4330:1470 2:N:0:7
AATGAATTGAGCGTACTCGACGAAGTTGCGTGGGGGGGGGGGGGGGGA
+
FFFFFFFFFFFFFFFFFFFFFFFFFFFFFFFFFFFFFFFFFFFFFFF,
@FS10000125:27:BPA73017-1634:1:1101:4470:1470 2:N:0:7
ATCGATTTGAGCGTACTCGACGAAGTTATCCGGGGGGGGGGGGGGGAA
+
FFF:FFFFFFFFFFFFFFFFFFFFFFFFF:FFFFFFFFFFFFFFF,:F
@FS10000125:27:BPA73017-1634:1:1101:4970:1470 2:N:0:7
TTGGATTTGAGCGTACTCGACGAAGTTGCAAGGGGGGGGGGGGGGGAA
+
,FFFFFFFFFFFFFFFFFFFFFFFFFFFFFFFFFFFFFFFFFFFFFF,
@FS10000125:27:BPA73017-1634:1:1101:5120:1470 2:N:0:7
TTATGATTGAGCGTACTCGACGAAGTTGCATGGGGGGGGGGGGGGGGG
+
FFFFFFFFFFFFFFFFFFFFFFFFFFFFFFFFFFFFFFFFFFFFFFF:
@FS10000125:27:BPA73017-1634:1:1101:5800:1470 2:N:0:7
TTTAATTTGAGCGTACTCGACGAAGTTTAGGGGGGGGGGGGGGGGGGA
+
FFFFFFFFFFFFFFFFFFFFFFFFFFFFFFFFFFFFFFFFFF,:,,,,
@FS10000125:27:BPA73017-1634:1:1101:6910:1470 2:N:0:7
ATCACGTTGAGCGTACTCGACGAAGTTGGGGGGGGGGGGGGGAATTCG
+
F,FFFFFFFFFFFFFFFFFFFFFFFFFFFFFFFFFFFFFFF,F:,F::
@FS10000125:27:BPA73017-1634:1:1101:7390:1470 2:N:0:7
TTATAATTGAGCGTACTCGACGAAGTTGACCGGGGGGGGGGGGGGGAA
+
,FFFFFFFFFFFFFFFFFFFFFFFFFFFFFFFFFFFFFFFFFFFF,FF
@FS10000125:27:BPA73017-1634:1:1101:8130:1470 2:N:0:7
TCTTTGTTGAGCGTACTCGACGAAGTTATGAGGGGGGGGGGGGGGGGA
+
FFFFFFFFFFFFFFFFFFFFFFFFFFFFFFFFFFFFFFFFFFFFFFFF
@FS10000125:27:BPA73017-1634:1:1101:8430:1470 2:N:0:7
TTGGTATTGAGCGTACTCGACGAAGTTAGCAGGGGGGGGGGGGGGGGA
+
FFFFFFFFFFFFFFFFFFFFFFFFFFFFFFFFFFFFFFFFFFFFFFFF
@FS10000125:27:BPA73017-1634:1:1101:8530:1470 2:N:0:7
TTAGGCTTGAGCGTACTCGACGAAGGGGGGGGGGGGGGGGGAAATCGA
+
FFFFFFFFFFFFFFFFFFFFFFFFFFFFFFFFFFFFFFFFF:,,:,,:
@FS10000125:27:BPA73017-1634:1:1101:8610:1470 2:N:0:7
CTGTCTTTGAGCGTACTCGACGAAGTTCAGTGGGGGGGGGGGGGGGGG
+
FFFFFFFFFFFFFFFFFFFFFFFFFFFFFFFFFFFFFFFFFFFFFFF,
@FS10000125:27:BPA73017-1634:1:1101:9930:1470 2:N:0:7
ACATTATTGAGCGTACTCGACGAAGTTACCTGGGGGGGGGGGGGGGGA
+
FFFFFFFFFFFFFFFFFFFFFFFFFFFFFFFFFFFFFFFFFFFFFFFF
@FS10000125:27:BPA73017-1634:1:1101:10550:1470 2:N:0:7
TTTAGTTTGAGCGTACTCGACGAAGTTCATAGGGGGGGGGGGGGGGAA
+
FFFFFFFFFFFFFFFFFFFFFFFFFFFFFFFFFFFFFFFFFFFF:,:F
@FS10000125:27:BPA73017-1634:1:1101:11200:1470 2:N:0:7
CTCGACTTGAGCGTACTCGACGAAGTTCAAAGGGGGGGGGGGGGGGAG
+
FFFF:FFF:FF:FFFFFFFFFFF:FFFFFF:FFF:FF:FFF,::,,:,
@FS10000125:27:BPA73017-1634:1:1101:12060:1470 2:N:0:7
TCGGAATTGAGCGTACTCGAACGAAGTTGGCAGGGGGGGGGGGGGGGA
+
,FF:FFFFFFFFFFFFFFFFFFFFFFFFFFFFFFFFFFFFFFFFFF,F
@FS10000125:27:BPA73017-1634:1:1101:12270:1470 2:N:0:7
TTATTATTGAGCGTACTCGACGAAGTTTAAGGGGGGGGGGGGGGGGGA
+
FFFFFFFFFFFFFFFFFFFFFFFFFFFFFFFFFFFFFFFFFFFF,,F,
@FS10000125:27:BPA73017-1634:1:1101:12510:1470 2:N:0:7
TTTCCGTTGAGCGTACTCGACGAAGTTGCCTGGGGGGGGGGGGGGGAA
+
,FFFFFFFFFFFFFFFFFFFFFFFFFFFFFFFFFFFFFFFFFFF:,FF
@FS10000125:27:BPA73017-1634:1:1101:12610:1470 2:N:0:7
ATTTATTTGAGCGTACTCGACGAAGTTCTGTGGGGGGGGGGGGGGGAA
+
,:,FFFFFFFFFFFFFFFFFFFFFFFFFFFFFFFFFFFFFFFFFFF:,
@FS10000125:27:BPA73017-1634:1:1101:12760:1470 2:N:0:7
AAGGGCTTGAGCGTACTCGACGAAGTTTTACGGGGGGGGGGGGGGGGG
+
FFFFFFFFFFFFFFFFFFFFFFFFFFFFFFFFFFFFFFFFFFFF,F:,
@FS10000125:27:BPA73017-1634:1:1101:14850:1470 2:N:0:7
TAAACCTTGAGCGTACTCGACGAAGTTCAATGGGGGGGGGGGGGGGGA
+
FF:FFFFFFFFFFFFFFFFFFFFFFFFFFFFFFFFFFFFFFFF,:,,F
@FS10000125:27:BPA73017-1634:1:1101:1230:1480 2:N:0:7
TCAGATTTGAGCGTACTCGACGAAGTTCTCAGGGGGGGGGGGGGGGAA
+
FFFFFFFFFFFFFFFFFFFFFFFFFFFFFFFFFFFFFFFFFFFFFF:F
@FS10000125:27:BPA73017-1634:1:1101:1760:1480 2:N:0:7
TCGGTCTTGAGCGTACTCGACGAAGTTCAGTGGGGGGGGGGGGGGGGA
+
FFFFFFFFFFFFFFFFFFFFFFFFFFFFFFFFFFFFFFFFFFFFFF:,
@FS10000125:27:BPA73017-1634:1:1101:2750:1480 2:N:0:7
TATAATTTGAGCGTACTCGACGAAGTTCCCCGGGGGGGGGGGGGGGGA
+
FFFFFFFFFFFFFFFFFFFFFFFFFFFFFFFFFFFFFFFFFFFFF:FF
@FS10000125:27:BPA73017-1634:1:1101:4830:1480 2:N:0:7
TTTGGTTTTGAGCGTACTCGACGAAGTTAGGAGGGGGGGGGGGGGGAA
+
,,FFFFFF:FFFFFFFFFFFFFFFFFFFFFFFFFFFFFFFFFFFFFFF
@FS10000125:27:BPA73017-1634:1:1101:4910:1480 2:N:0:7
TACCACTTGAGCGTACTCGACGAAGTTTAACGGGGGGGGGGGGGGGGA
+
FF,,,:FFFFFFFFFFFFFFFFFFFFF,,FF,FFFFFFFFFFFFFF,F
@FS10000125:27:BPA73017-1634:1:1101:5100:1480 2:N:0:7
ATATATTGAGCGTACTCGACGAAGTTATGGGGGGGGGGGGGGGAGATC
+
,FFFFFFFFFFFFFFFFFFFFFFFFFFFFFFFFFFFFFFFFFFF,FF:
@FS10000125:27:BPA73017-1634:1:1101:5800:1480 2:N:0:7
TAAAATTTGAGCGTACTCGACGAAGTTCCAGGGGGGGGGGGGGGGAAT
+
FFFFFFFFFFFFFFFFFFFFFFFFFFFFFFFFFFFFFFFFFFF:,FF,
@FS10000125:27:BPA73017-1634:1:1101:6480:1480 2:N:0:7
TCATAATTGAGCGTACTCGACGAAGTTGTATGGGGGGGGGGGGGGGGA
+
,F,FFFFFFFFFFFFFFFFFFFFFFFF:FF,,FFFFFFFFF,FFF:,F
@FS10000125:27:BPA73017-1634:1:1101:6860:1480 2:N:0:7
AAAATTTTGAGCGTACTCGACGAAGTTTGTGGGGGGGGGGGGGGGAAA
+
FFFFFFFFFFFFFFFFFFFFFFFFFFFFFFFFFFFFFFFFFFFFF:FF
@FS10000125:27:BPA73017-1634:1:1101:9930:1480 2:N:0:7
TAGGCTTTGAGCGTACTCGACGAAGTTAATAGGGGGGGGGGGGGGAAA
+
,:FFFFFFFFFFFFFFFFFFFFFFFFFFFFFFFFFFFFFFFFFFFFF,
@FS10000125:27:BPA73017-1634:1:1101:10620:1480 2:N:0:7
TTTTTATTGAGCGTACTCGACGAAGTTAGCCGGGGGGGGGGGGGGGAA
+
,FFFFFFFFFFFFFFFFFFFFFFFFFFFFFFFFFFFFFFFFFFFF:FF
@FS10000125:27:BPA73017-1634:1:1101:13030:1480 2:N:0:7
ATGCAATTGAGCGTACTCGACGAAGTTTTGTGGGGGGGGGGGGGGGAA
+
F,FFFFFFFFFFFFFFFFFFFFFFFFFFFFFFFFFFFFFFFFFFF:FF
@FS10000125:27:BPA73017-1634:1:1101:13530:1480 2:N:0:7
TAATAATTGAGCGTACTCGGACGAAGTTTTGTGGGGGGGGGGGGGGGA
+
,:FFFFFFFFFFFFFFFFFFFFFFFFFFFFFFFFFFFFFFFFFFFF:F
@FS10000125:27:BPA73017-1634:1:1101:16340:1480 2:N:0:7
TTGACCTTGAGCGTACTCGACGAAGTTGAACGGGGGGGGGGGGGGGAA
+
,FFFFFFFFFFFFFFFFFFFFFFFFFFFFFFFFFFFFFFFFFFFF,:F
@FS10000125:27:BPA73017-1634:1:1101:1740:1490 2:N:0:7
TCGGTTTTGAGCGTACTCGACGAAGTTCCACGGGGGGGGGGGGGGGAG
+
,FFFFFFFFFFFFFFFFFFFFFFFFFFFFFFFFFFFFFFFFFF,F,,:
@FS10000125:27:BPA73017-1634:1:1101:2060:1490 2:N:0:7
CCGATATTGAGCGTACTCGACGAAGTTTACGGGGGGGGGGGGGGGAAT
+
FFFFFFFFFFFFFFFFFFFFFFFFFFFFFFFFFFFFFFFFFFFF,F:,
@FS10000125:27:BPA73017-1634:1:1101:3010:1490 2:N:0:7
CTCGTATTGAGCGTACTCGACGAAGTTCAGAGGGGGGGGGGGGGGGAA
+
F,FFFFFFFFFFFFFFFFFFFFFFFFFFFFFFFFFFFFFFFFFFFF,:
@FS10000125:27:BPA73017-1634:1:1101:3710:1490 2:N:0:7
CTGTCATTGAGCGTACTCGACGAAGTTATGAGGGGGGGGGGGGGGGAA
+
FFFFFFFFFFFFFFFFFFFFFFFFFFFFFFFFFFFFFFFFFFFFF,FF
@FS10000125:27:BPA73017-1634:1:1101:3930:1490 2:N:0:7
TTGTTTTTGAGCGTACTCGACGAAGTTGCCGGGGGGGGGGGGGGAAAT
+
,FFFFFFFFFFFFFFFFFFFFFFFFFFFFFFFFFFFFFFFFFFF,:FF
@FS10000125:27:BPA73017-1634:1:1101:3940:1490 2:N:0:7
TAGGTCTTGAGCGTACTCGACGAAGTTGGCGGGGGGGGGGGGGGGGGA
+
FFFFFFFFFFFFFFFFFFFFFFFFFFFFFFFFFFFFFFFFFFFFFF,:
@FS10000125:27:BPA73017-1634:1:1101:4550:1490 2:N:0:7
AAAAGATTGAGCGTACTCGACGAAGTTCAGGGGGGGGGGGGGGGGGAA
+
FFFFFFFFFFFFFFFFFFFFFFFFFFFFFFFFFFFFFFFFFFFFF,FF
@FS10000125:27:BPA73017-1634:1:1101:4880:1490 2:N:0:7
CCCACCTTGAGCGTACTCGACGAAGTTGCAGGGGGGGGGGGGGGGAAA
+
FFFFFFFFFFFFFFFFFFFFFFFFFFFFFFFFFFFFFFFFFFFFFFF:
@FS10000125:27:BPA73017-1634:1:1101:5400:1490 2:N:0:7
TTTTCCTTGAGCGTACTCGACGAAGTTAAAGGGGGGGGGGGGGGAAAT
+
F,FFFFFFFFFFFFFFFFFFFFFFFFFFFFFFFFFFFFFFFFFF:FF:
@FS10000125:27:BPA73017-1634:1:1101:5560:1490 2:N:0:7
AGTTCTTTGAGCGTACTCGACGAAGTTTTTCAGGGGGGGGGGGGGGGA
+
F:FFFFFFFFFFFFFFFFFFFFFFFFFFFFFFFFFFFFFFFFFFFFF,
@FS10000125:27:BPA73017-1634:1:1101:6070:1490 2:N:0:7
CCCTCCTTGAGCGTACTCGACGAAGTTGAGCGGGGGGGGGGGGGGGGA
+
FFFFFFFFFFFFFFFFFFFFFFFFFFFFFFFFFFFFFFFFFFFFF:FF
@FS10000125:27:BPA73017-1634:1:1101:7690:1490 2:N:0:7
TTCAGTTTGAGCGTACTCGACGAAGTTTGGCGGGGGGGGGGGGGGGAA
+
FFFFFFFFFFFFFFFFFFFFFFFFFFFFFFFFFFFFFFFFFFFFFF,F
@FS10000125:27:BPA73017-1634:1:1101:8450:1490 2:N:0:7
CCGGTCTTGAGCGTACTCGACGAAGTTCGCAGGGGGGGGGGGGGGGAA
+
FFFFFFFFFFFFFFFFFFFFFFFFFFFFFFFFFFFFFFFFFFFFF,FF
@FS10000125:27:BPA73017-1634:1:1101:8470:1490 2:N:0:7
CCGGTCTTGAGCGTACTCGACGAAGTTCGCAGGGGGGGGGGGGGGGAA
+
FFFFFFFFFFFFFFFFFFFFFFFFFFFFFFFFFFFFFFFFFFFFF,FF
@FS10000125:27:BPA73017-1634:1:1101:8700:1490 2:N:0:7
TTCTCTTTGAGCGTACTCGACGAAGTTTGCTGGGGGGGGGGGGGGGAA
+
,FF,,FFFFFFFFFFFFFFFFFFFFFF,:FFFFFFFFFFFFFFFFF,:
@FS10000125:27:BPA73017-1634:1:1101:9180:1490 2:N:0:7
TTCCGTTTGAGCGTACTCGACGAAGTTTAAGGGGGGGGGGGGGGGAGA
+
,FFFFFFFFFFFFFFFFFFFFFFFFFFFFFFFFFFFFFFFFFFFF::F
@FS10000125:27:BPA73017-1634:1:1101:9950:1490 2:N:0:7
GAACTGTTGAGCGTACTCGACGAAGTTGCCGGGGGGGGGGGGGGGAGA
+
,FFFFFFFFFFFFFFFFFFFFFFFFFFFFFFFFFFFFFFFFFFFFF,,
@FS10000125:27:BPA73017-1634:1:1101:10360:1490 2:N:0:7
TTTTAATTGAGCGTACTCGACGAAGTTGCTGGGGGGGGGGGGGGGGGA
+
,FFFFFFFFFFFFFFFFFFFFFFFFFFFFFFFFFFFFFFFFFFFF:,F
@FS10000125:27:BPA73017-1634:1:1101:10930:1490 2:N:0:7
TATATATTGAGCGTACTCACGAAGTTCAGAGGGGGGGGGGGGGGGAAA
+
FF:FFFFFFFFFFFFFFFFFFFFFFFFFFFFFFFFFFFFFFFFF,F,,
@FS10000125:27:BPA73017-1634:1:1101:12230:1490 2:N:0:7
CTGTGTTTGAGCGTACTCGACGAAGTTCGGCGGGGGGGGGGGGGGGAA
+
F,FFFFFFFFFFFFFFFFFFFFFFFFFFFFFFFFFFFFFFFFFF,,F,
@FS10000125:27:BPA73017-1634:1:1101:14500:1490 2:N:0:7
TAGGGTTTGAGCGTACTCGACGAAGTTAGGGGGGGGGGGGGGGAAATC
+
FFFFFFFFFFFFFFFFFFFFFFFFFFFFFFFFFFFFFFFFFF,FF,FF
@FS10000125:27:BPA73017-1634:1:1101:15120:1490 2:N:0:7
GGGGCTTTGAGCGTACTCGACGAAGTTTCGCGGGGGGGGGGGGGGGGG
+
::FFFFFFFFFFFFFFFFFFFFFFFFFFFFFFFFFFFFFFFFFFFFFF
@FS10000125:27:BPA73017-1634:1:1101:1040:1500 2:N:0:7
TATCGCTTGAGCGTACTCGACGAAGTTTGAGGGGGGGGGGGGGGGAAA
+
FFFFFFFFFFFFFFFFFFFFFFFFFFFFFFFFFFFFFFFFFFFF:F,:
@FS10000125:27:BPA73017-1634:1:1101:1410:1500 2:N:0:7
CATCCATTGAGCGTACTCGACGAAGTTGCCTGGGGGGGGGGGGGGGAA
+
FFFFFFFFFFFFFFFFFFFFFFFFFFFFFFFFFFFFFFFFFFFFFFFF
@FS10000125:27:BPA73017-1634:1:1101:2410:1500 2:N:0:7
TAAGCATTGAGCGTACTCGACGAAGTTCAACGGGGGGGGGGGGGGAAA
+
FFFFFFFFFFFFFFFFFFFFFFFFFFFFFFFFFFFFFFFFFFFFFFFF
@FS10000125:27:BPA73017-1634:1:1101:3700:1500 2:N:0:7
ACCTAGTTGAGCGTACTCGACGAAGTTGCAAGGGGGGGGGGGGGGGAA
+
,FFF::FFFFFFFFFFFFFFFFFFFFFFFF,,FFFFFFFFFFFFFFFF
@FS10000125:27:BPA73017-1634:1:1101:4340:1500 2:N:0:7
GTTGCGTTGAGCGTACTCGACGAAGTTGCTAGGGGGGGGGGGGGGGGA
+
,F::F:FFFFFFFFFFFFFFFFFFFFFFFFFFFFFFFFFFFFFFFFF,
@FS10000125:27:BPA73017-1634:1:1101:4860:1500 2:N:0:7
ATCTGCTTGAGCGTACTCGACGAAGTTCCAGGGGGGGGGGGGGGGAAA
+
F:FFFFFFFFFFFFFFFFFFFFFFFFFFFFFFFFFFFFFFFFFF,F,,
@FS10000125:27:BPA73017-1634:1:1101:5350:1500 2:N:0:7
TACTGGTTGAGCGTACTCGACGAAGTTGTAAGGGGGGGGGGGGGGGGG
+
FFFFFFFFFFFFFFFFFFFFFFFFFFFFFFFFFFFFFFFFFFF:F:FF
@FS10000125:27:BPA73017-1634:1:1101:5680:1500 2:N:0:7
TACGATTTGAGCGTACTCGTCGAAGTTAGTTGGGGGGGGGGGGGGGGA
+
F:FFFFFFFFFFFFFFFFFFFFFFFFFFFFFFFFFFFFFFFFF:,F,F
@FS10000125:27:BPA73017-1634:1:1101:5810:1500 2:N:0:7
ATTGCTTTGAGCGTACTCGACGAAGTTAAGTGGGGGGGGGGGGGGGGG
+
F,FFFFFFFFFFFFFFFFFFFFFFFFFFFFFFFFFFFFFFFFFFF:F:
@FS10000125:27:BPA73017-1634:1:1101:6200:1500 2:N:0:7
CTAGGCTTGAGCGTAACTCGACGAAGTTGGCAGGGGGGGGGGGGGGGA
+
F,FFFFFFFFFFFFFFFFFFFFFFFFFFFFFFFFFFFFFFFFFFFF:,
@FS10000125:27:BPA73017-1634:1:1101:6650:1500 2:N:0:7
CTTTCATTGAGCGTACTCGACGAAGTTTTAGGGGGGGGGGGGGGGGGG
+
FFFFFFFFFFFFFFFFFFFFFFFFFFFFFFFFFFFFFFFFFFFF,FFF
@FS10000125:27:BPA73017-1634:1:1101:6850:1500 2:N:0:7
ACCTCCTTGAGCGTACTCGACGAAGTTGCTTGGGGGGGGGGGGGGGAA
+
FFFFFFFFFFFFFFFFFFFFFFFFFFFFFFFFFFFFFFFFFFFFF,FF
@FS10000125:27:BPA73017-1634:1:1101:7080:1500 2:N:0:7
ATCCTATTGAGCGTACTCGACGAAGTTGCCTGGGGGGGGGGGGGGGGA
+
FFFFFFFFFFFFFFFFFFFFFFFFFFFFFFFFFFFFFFFFFFFFFF,F
@FS10000125:27:BPA73017-1634:1:1101:7470:1500 2:N:0:7
TTATTGTTGAGCGTACTCGACGAAGTTGTGCGGGGGGGGGGGGGGGAA
+
F,FFFFFFFFFFFFFFFFFFFFFFFFFFFFFFFFFFFFFFFFFFF,FF
@FS10000125:27:BPA73017-1634:1:1101:8130:1500 2:N:0:7
TTTGGTTTGAGCGTACTCGACGAAGTTGGGGGGGGGGGGGGGAATTCG
+
FFFFFFFFFFFFFFFFFFFFFFFFFFFFFFFFFFFFFFFFF,FF,,:F
@FS10000125:27:BPA73017-1634:1:1101:8410:1500 2:N:0:7
AACGATTTGAGCGTACTCGACGAAGTTGGGGGGGGGGGGGGGGAAATC
+
,,FFFFFFFFFFFFFFFFFFFFFFFFFFFFFFFFFFFFFFFF,:,:FF
@FS10000125:27:BPA73017-1634:1:1101:8450:1500 2:N:0:7
TTTCTTTTGAGCGTACTCGACGAAGTTTTACGGGGGGGGGGGGGGGAA
+
F,FFFFFFFFFFFFFFFFFFFFFFFFFFFFFFFFFFFFFFFFFFFFFF
@FS10000125:27:BPA73017-1634:1:1101:8550:1500 2:N:0:7
CTACTGTTGAGCGTACTCGACGAAGTTCAGTGGGGGGGGGGGGGGGAA
+
F,FFFFFFFFFFFFFFFFFFFFFFFFFFF:FFFFFFFFFFFFFFF,FF
@FS10000125:27:BPA73017-1634:1:1101:9040:1500 2:N:0:7
ATTAGGTCGAGCGTACTCGACGAAGTTACCTGGGGGGGGGGGGGGGGA
+
FFFFFFF,FFFFFFFFFFFFFFFFFFFFFFFFFFFFFFFFFFFFFFF,
@FS10000125:27:BPA73017-1634:1:1101:9380:1500 2:N:0:7
TAAGTATTGAGCGTACTCGACGAAGTTAGCCGGGGGGGGGGGGGGGAA
+
FFFFFFFFFFFFFFFFFFFFFFFFFFFFFFFFFFFFFFFFFFFFF,FF
@FS10000125:27:BPA73017-1634:1:1101:11840:1500 2:N:0:7
ATGTAATTGAGCGTACTCGACGAAGTTTGGGGGGGGGGGGGGAAATTC
+
:,FFFFFFFFFFFFFFFFFFFFFFFFFFFFFFFFFFFFFFFF,FF,F,
@FS10000125:27:BPA73017-1634:1:1101:12130:1500 2:N:0:7
TTACTGTTGAGCGTACGACGAAGTTCCGGGGGGGGGGGGGGGGGAAAT
+
,,FFFFFFFFFFFFFFF:FFFFFFFFFFFFFFFFFFFFFFFFF,FF:F
@FS10000125:27:BPA73017-1634:1:1101:13100:1500 2:N:0:7
TTTGGGTTGAGCGTACTCGACGAAGTTGCCTGGGGGGGGGGGGGGGGG
+
FFFFFFFFFFFFFFFFFFFFFFFFFFFFFFFFFFFFFFFFFFFFFFF,
@FS10000125:27:BPA73017-1634:1:1101:13620:1500 2:N:0:7
TTCCCGTTGAGCGTACTCGACGAAGTTGGCCGGGGGGGGGGGGGGGGA
+
FFFFFFFFFFFFFFFFFFFFFFFFFFFFFFFFFFFFFFFFFFFFFFF:
@FS10000125:27:BPA73017-1634:1:1101:14320:1500 2:N:0:7
TTGTGATTGAGCGTACTCGACGAAGTTACAGGGGGGGGGGGGGGGGGG
+
,FFFFFFFFFFFFFFFFFFFFFFFFFFFFFFFFFFFFFFFFFFFFF::
@FS10000125:27:BPA73017-1634:1:1101:15020:1500 2:N:0:7
ATTGTTTTGAGCGTACTCGACGAAGTTAGGGGGGGGGGGGGGGAATTG
+
FFFFFFFFFFFFFFFFFFFFFFFFFFFFFFFFFFFFFFFFF:,::,:,
@FS10000125:27:BPA73017-1634:1:1101:15140:1500 2:N:0:7
TATCGTTTGAGCGTACTCGACGAAGTTAATCGGGGGGGGGGGGGGGAA
+
FFFFFFFFFFFFFFFFFFFFFFFFFFFFFFFFFFFFFFFFFFFFFFFF
@FS10000125:27:BPA73017-1634:1:1101:16340:1500 2:N:0:7
TTACTATTGAGCGTACTCGACGAAGTTATCTGGGGGGGGGGGGGGGAA
+
F,FFFFFFFFFFFFFFFFFFFFFFFFFFFFFFFFFFFFFFFFFFFF,:
@FS10000125:27:BPA73017-1634:1:1101:1980:1510 2:N:0:7
CTCGTTTTGAGCGTACTCGACGAAGTTCCAGGGGGGGGGGGGGGGAAA
+
FFFFFFFFFFFFFFFFFFFFFFFFFFFFFFFFFFFFFFFFFFFF,F,,
@FS10000125:27:BPA73017-1634:1:1101:2000:1510 2:N:0:7
AAGAGTTTGAGCGTACTCGACGAAGTTTGCGGGGGGGGGGGGGGGAAA
+
FFFFFFFFFFFFFFFFFFFFFFFFFFFFFFFFFFFFFFFFFFFF,F:,
@FS10000125:27:BPA73017-1634:1:1101:2080:1510 2:N:0:7
TTGTAGTTGAGCGTACTCGACGAAGTTTTCCGGGGGGGGGGGGGGGAA
+
F:FFFFFFFFFFFFFFFFFFFFFFFFFFFFFFFFFFFFFFFFFFFFFF
@FS10000125:27:BPA73017-1634:1:1101:2830:1510 2:N:0:7
TTAGGCTTGAGCGTACTCGACGAAGAGGGGGGGGGGGGGGGAATTCGA
+
,FFFFFFFFFFFFFFFFFFFFFFFFFFFFFFFFFFFFFFF,F,,F:,F
@FS10000125:27:BPA73017-1634:1:1101:3490:1510 2:N:0:7
TAGTGGTTGAGCGTACTCGACGAAGGGGGGGGGGGGGGGGGGGGGGAA
+
FFFFFFFFFFFFFFFFFFFFFFFFFFFFFFFFFFFFFFFFF:::,,,,
@FS10000125:27:BPA73017-1634:1:1101:3840:1510 2:N:0:7
ATTCTTTTGAGCGTACTCGACGAAGTTAAAAGGGGGGGGGGGGGGGAA
+
FFFFFFFFFFFFFFFFFFFFFFFFFFFFFFFFFFFFFFFFFFFF:FF:
@FS10000125:27:BPA73017-1634:1:1101:5630:1510 2:N:0:7
ATACACTTGAGCGTACTCGACGAAGGGGGGGGGGGGGGGAGATCGGAA
+
:FFFFFFFFFFFFFFFFFFFFFFFFFF::FFFFFFFFFF:,,F::,F,
@FS10000125:27:BPA73017-1634:1:1101:5970:1510 2:N:0:7
ACCTTTTTGAGCGTACTCGACGAAGGGGGGGGGGGGGGGAATTGGAAA
+
FFF,,FFFFFFFFFFFFFFFFFFFF,,F,:F,FFFFFF,,,,,,:,F:
@FS10000125:27:BPA73017-1634:1:1101:7490:1510 2:N:0:7
TATTCCTTGAGCGTACTCGACGAAGTTGACAGGGGGGGGGGGGGGGAA
+
FFFFFFFFFFFFFFFFFFFFFFFFFFFFFFFFFFFFFFFFFFFFFFFF
@FS10000125:27:BPA73017-1634:1:1101:9100:1510 2:N:0:7
ATAAAGTTGAGCGTACTCGACGAAGTTGCACGGGGGGGGGGGGGGGAA
+
,,FFF,FFFFFFFFFFFFFFFFFFFFFFFFFFFFFFFFFFFFFFFF::
@FS10000125:27:BPA73017-1634:1:1101:9590:1510 2:N:0:7
ATAATCTTGAGCGTACTCGACGAAGTTCGTAGGGGGGGGGGGGGGGAA
+
F,FFFFFFFFFFFFFFFFFFFFFFFFFFFFFFFFFFFFFFFFFFF,FF
@FS10000125:27:BPA73017-1634:1:1101:9720:1510 2:N:0:7
TTGAATTTGAGCGTACTCGACGAAGTTGTGCGGGGGGGGGGGGGGGAA
+
,FFFFFFFFFFFFFFFFFFFFFFFFFFFFFFFFFFFFFFFFFFFFF,:
@FS10000125:27:BPA73017-1634:1:1101:11610:1510 2:N:0:7
TCTATGTTGAGCGTACTCGACGAAGTTAGGCGGGGGGGGGGGGGGGAA
+
FFFFFFFFFFFFFFFFFFFFFFFFFFFFFFFFFFFFFFFFFFFFF,FF
@FS10000125:27:BPA73017-1634:1:1101:12040:1510 2:N:0:7
TTCAGCTTGAGCGTACTCGACGAAGTTGCAGGGGGGGGGGGGGGGAAT
+
FF:FFFFFFFFFFFFFFFFFF:FFFFFFFFFFFFFFFFFFFFFF,FF,
@FS10000125:27:BPA73017-1634:1:1101:12930:1510 2:N:0:7
TATCAATTGAGCGTACTCGACGAAGTTAGCCGGGGGGGGGGGGGGAAG
+
FFFFFFFFFFFFFFFFFFFFFFFFFFFFFFFF:F:,FFF:FF,,F:F,
@FS10000125:27:BPA73017-1634:1:1101:13200:1510 2:N:0:7
TAACTTTTGAGCGTACTCGACGAAGTTCTACCGGGGGGGGGGGGGGGA
+
,F,,,FFFFFFFFFFFFFFFFFFFFFF,FFF,FFFFFFFFFFFFFF,F
@FS10000125:27:BPA73017-1634:1:1101:13700:1510 2:N:0:7
TACTGTTTGAGCGTACTCGACGAAGTTATAAGGGGGGGGGGGGGGGGG
+
FFFFFFFFFFFFFFFFFFFFFFFFFFFFFFFFFFFFFFFFFFFF:F:F
@FS10000125:27:BPA73017-1634:1:1101:16090:1510 2:N:0:7
TTTCTTTTGAGCGTACTCGACGAAGTTCAGTGGGGGGGGGGGGGGGAA
+
FFFFFFFFFFFFFFFFFFFFFFFFFFFFFFFFFFFFFFFFFFF::,,F
@FS10000125:27:BPA73017-1634:1:1101:1640:1520 2:N:0:7
TCATACTTGAGCGTACTCGACGAAGTTAGGTGGGGGGGGGGGGGGGGA
+
,FFFFFFFFFFFFFFFFFFFFFFFFFFF:,FFFFFFFFFFFFFFFFF,
@FS10000125:27:BPA73017-1634:1:1101:1900:1520 2:N:0:7
TTCGTTTTGAGCGTACTCGACGAAGTTGCAAGGGGGGGGGGGGGGGAA
+
,,FFFFFFFFFFFFFFFFFFFFFFFFFFFFFFFFFFFFFFFFFFFFFF
@FS10000125:27:BPA73017-1634:1:1101:2920:1520 2:N:0:7
ACGGCATTGAGCGTACTCGACGAAGTTTCCAGGGGGGGGGGGGGGGAA
+
FFFFFFFFFFFFFFFFFFFFFFFFFFFFFFFFFFFFFFFFFFFFFFFF
@FS10000125:27:BPA73017-1634:1:1101:3800:1520 2:N:0:7
TCTGTCTTGAGCGTACTCGACGAAGTTGATTGGGGGGGGGGGGGGAAA
+
,FFFFFFFFFFFFFFFFFFFFFFFF,FFFFFFFFFFFFFFFFFFFF:F
@FS10000125:27:BPA73017-1634:1:1101:6370:1520 2:N:0:7
TCGAGCTTGAGCGTACTCGACGAAGTTAATGGGGGGGGGGGGGGGGAA
+
FFFFFFFFFFFFFFFFFFFFFFFFFFFF:FFFFFFFFFFFFFFF,,F,
@FS10000125:27:BPA73017-1634:1:1101:6640:1520 2:N:0:7
ATTGGTTTGAGCGTACTCGACGAAGTTCAAGGGGGGGGGGGGGGGAGA
+
,FFFFFFFFFFFFFFFFFFFFFFFFFFFFFFFFFFFFFFFFFFFFF,,
@FS10000125:27:BPA73017-1634:1:1101:7350:1520 2:N:0:7
TTGACTTTGAGCGTACTCGACGAAGTTAAGAGGTGGGGGGGGGGGGGG
+
,,:FFFFFFFFFFFFFFFFFFFFFFFFFFFFFFFFFFFFFFFFFF::F
@FS10000125:27:BPA73017-1634:1:1101:7970:1520 2:N:0:7
ATCTGTTTGAGCGTACTCGACGAAGTTCGACGGGGGGGGGGGGGGGAA
+
,FFFFFFFFFFFFFFFFFFFFFFFFFFFFFFFFFFFFFFFFFFFF::F
@FS10000125:27:BPA73017-1634:1:1101:8300:1520 2:N:0:7
CTTTAATTGAGCGTACTCGACGAAGTTCACAAGGGGGGGGGGGGGGGA
+
FFFFFFFFFFFFFFFFFFFFFFFFFFFFFFFFFFFFFFFFFFFFFFFF
@FS10000125:27:BPA73017-1634:1:1101:9690:1520 2:N:0:7
TACAAGTTGAGCGTACTCGACGAAGTTCAGTGGGGGGGGGGGGGGGAA
+
FFFFFFFFFFFFFFFFFFFFFFFFFFFFFFFFFFFFFFFFFFFFFFFF
@FS10000125:27:BPA73017-1634:1:1101:11900:1520 2:N:0:7
ACTGATTTGAGCGTACTCGACGAAGTTTGCAAGGGGGGGGGGGGGGGA
+
FFFFFFFFFFFFFFFFFFFFFFFFFFFFFFFFFFFFFFFFFFFFFFFF
@FS10000125:27:BPA73017-1634:1:1101:12320:1520 2:N:0:7
ATCGTTTTGAGCGTACTCGACGAAAGGGGGGGGGGGGGGGGAGTCGGA
+
,FFFFFFFFFFFFFFFFFFFFFFFFFFFFFFFFFFFFFFF,F,:,,,F
@FS10000125:27:BPA73017-1634:1:1101:12790:1520 2:N:0:7
ATTGCATTGAGCGTACTCGACGAAGTTAAGTGGGGGGGGGGGGGGGAA
+
FFFFFFFFFFFFFFFFFFFFFFFFFFFFFFFFFFFFFFFFFFFFF:FF
@FS10000125:27:BPA73017-1634:1:1101:13480:1520 2:N:0:7
TTGAAATTGAGCGTACTCGACGAAGTTCATAGGGGGGGGGGGGGGGAA
+
F:FFFFFFFFFFFFFFFFFFFFFFFFFFFFFFFFFFFFFFFFFFFFFF
@FS10000125:27:BPA73017-1634:1:1101:14590:1520 2:N:0:7
CTCTATTTGAGCGTACTCGACGAAGTTACAAGGGGGGGGGGGGGGGAA
+
F,FFFFFFF:FF:FFFFFFFFFFFFFFFFF,,FFFFFFF:FFF,,,:,
@FS10000125:27:BPA73017-1634:1:1101:14810:1520 2:N:0:7
TCAGCTTTGAGCGTACTCGACGAAGTTGCTAGGGGGGGGGGGGGGGGA
+
FFFFFFFFFFFFFFFFFFFFFFFFFFFFFFFFFFFFFFFFFFFFFF:F
@FS10000125:27:BPA73017-1634:1:1101:15050:1520 2:N:0:7
TTGGCATTGAGCGTACTCGACGAAGTTTACTGGGGGGGGGGGGGGGAA
+
FFFFFFFFFFFFFFFFFFFFFFFFFFFFFFFFFFFFFFFFFFFFFFFF
@FS10000125:27:BPA73017-1634:1:1101:15330:1520 2:N:0:7
ACCAAGTTGAGCGTACTCGACGAAGTTGACTGGGGGGGGGGGGGGGAA
+
FFFFFFFFFFFFFFFFFFFFFFFFFFFFFFFFFFFFFFFFFFFFF:FF
@FS10000125:27:BPA73017-1634:1:1101:1660:1530 2:N:0:7
ATTTAATTGAGCGTACTCGACGAAGTTCTGCGGGGGGGGGGGGGGGGA
+
,:FFFFFFFFFFFFFFFFFFFFFFFFFFFFFFFFFFFFFFFFFFFF,:
@FS10000125:27:BPA73017-1634:1:1101:1970:1530 2:N:0:7
TTGGCATTGAGCGTACTCGACGAAGTTTCGGGGGGGGGGGGGGGGGGG
+
F:FFFFFFFFFFFFFFFFFFFFFFFFFFFFFFFFFFFFFFFFFFFFFF
@FS10000125:27:BPA73017-1634:1:1101:3990:1530 2:N:0:7
ATTTACTTGAGCGTGCTCGACGAAGTTGCTGGGGGGGGGGGGGGGGGA
+
FFFFFFFFFFFFFFFFFFFFFFFFFFFFFFFFFFFFFFFFFFFFFF:F
@FS10000125:27:BPA73017-1634:1:1101:4620:1530 2:N:0:7
AAAAATTTGAGCGTACTCGACGAAGTTTCGAGGGGGGGGGGGGGGGGA
+
:FFFFFFFFFFFFFFFFFFFFFFFFFFFFFFFFFFFFFFFFFFFFF,:
@FS10000125:27:BPA73017-1634:1:1101:4970:1530 2:N:0:7
TGAAACTTGAGCGTACTCGACGAACTTGCAGGGGGGGGGGGGGGGAAA
+
,,FFFFFFFFFFFFFFFFFFFFFFFFFFFFFFFFFFFFFFFFFF:F,,
@FS10000125:27:BPA73017-1634:1:1101:5160:1530 2:N:0:7
TTCCGGTTGAGCGTACTCGACGAAGTTCGTAGGGGGGGGGGGGGGGGG
+
FFFFFFFFFFFFFFFFFFFFFFFFFFFFFFFFFFFFFFFFFFFFFFF,
@FS10000125:27:BPA73017-1634:1:1101:6730:1530 2:N:0:7
ATTGGTTTGAGCGTACTCGACGAAGTTAGTTGGGGGGGGGGGGGGGGA
+
FFFFFFFFFFFFFFFFFFFFFFFFFFFFFFFFFFFFFFFFFFFFFFFF
@FS10000125:27:BPA73017-1634:1:1101:6990:1530 2:N:0:7
TACCAGTTGAGCGTACTCGACGAAGTTATTGGGGGGGGGGGGGGGGAA
+
FFFFFFFFFFFFFFFFFFFFFFFFFFFFFFFFFFFFFFFFFFFFF:F:
@FS10000125:27:BPA73017-1634:1:1101:8630:1530 2:N:0:7
CATGTCTTGAGCGTACTCGACGAAGTTGTTCGGGGGGGGGGGGGGGAA
+
:FFFF,FFFFFFFFFFFFFFFFFFFFF,,F:FFFFFFFFFFFFFF,FF
@FS10000125:27:BPA73017-1634:1:1101:9690:1530 2:N:0:7
CTTTCCTTGAGCGTACTCGACGAAGTTCACAGGGGGGGGGGGGGGGGA
+
F,FFFFFFFFFFFFFFFFFFFFFFFFFFFFFFFFFFFFFFFF:FFF,F
@FS10000125:27:BPA73017-1634:1:1101:9770:1530 2:N:0:7
ATATGATTGAGCGTACTCGACGAAGTTCCAAGGGGGGGGGGGGGGGGG
+
FFFFFFFFFFFFFFFFFFFFFFFFFFFFFFFFFFFFFFFFFFFFFFF:
@FS10000125:27:BPA73017-1634:1:1101:11340:1530 2:N:0:7
ACAATTTTGAGCGTACTCGACGAAGTTGCAGGGGGGGGGGGGGGGGGG
+
FFFFFFFFFFFFFFFFFFFFFFFFFFFFFFFFFFFFFFFFFFFFFFF,
@FS10000125:27:BPA73017-1634:1:1101:11440:1530 2:N:0:7
CTTTATTTGAGCGTACTCGACGAAGTTGCTTGGGGGGGGGGGGGGGGG
+
FFFFFFFFFFFFFFFFFFFFFFFFFFFFFFFFFFFFFFFFFFFFFFFF
@FS10000125:27:BPA73017-1634:1:1101:11580:1530 2:N:0:7
TGATACTTGAGCGTACTCGACGAAGTTAGGGGGGGGGGGGGGGAAGTC
+
,FFFFFFFFFFFFFFFFFFFFFFFFFFFFFFFFFFFFFFFFF::,,:F
@FS10000125:27:BPA73017-1634:1:1101:11620:1530 2:N:0:7
AAACCCTTGAGCGTACTCGACGAAGTTTATGGGGGGGGGGGGGGGGGG
+
:,FFFFFFFFFFFFFFFFFFFFFFFFF,FF,FFFFFFFFFFFFFFF,:
@FS10000125:27:BPA73017-1634:1:1101:12220:1530 2:N:0:7
ATGTTGTTGAGCGTACTCGACGAAGTTAGGCGGGGGGGGGGGGGGGAA
+
,FFFFFFFFFFFFFFFFFFFFFFFFFFFFFFFFFFFFFFFFFFFFFFF
@FS10000125:27:BPA73017-1634:1:1101:13420:1530 2:N:0:7
ACAGGTTTGAGCGTACTCGACGAAGTTTTGAGGGGGGGGGGGGGGGGG
+
,FFFFFFFFFFFFFFFFFFFFFFFFFFFFFFFFFFFFFFFFFFFFFF:
@FS10000125:27:BPA73017-1634:1:1101:13590:1530 2:N:0:7
CTGTATTTGAGCGTACTCGACGAAGTTGCAAGGGGGGGGGGGGGGGGG
+
FFFFFFFFFFFFFFFFFFFFFFFFFFFFFFFFFFFFFFFFFFFFF:FF
@FS10000125:27:BPA73017-1634:1:1101:13900:1530 2:N:0:7
TATATTTTGAGCGTACTCGACGAAGTTGGCCGGGGGGGGGGGGGGAAA
+
FFFFFFFFFFFFFFFFFFFFFFFFFFFFFFFFFFFFFFFFFFFF:F,,
@FS10000125:27:BPA73017-1634:1:1101:14840:1530 2:N:0:7
ATATGTTTGAGCGTACTCGACGAAGGGGGGGGGGGGGGGGAATTGGGA
+
FFFFFFFFFFFFFFFFFFFFFFFFFFFFFFFFFFFFFFF,,:,,,,,F
@FS10000125:27:BPA73017-1634:1:1101:15830:1530 2:N:0:7
CTTTTATTGAGCGTACTCGACGAAAGGGGGGGGGGGGGGGAAATCGGA
+
F,FFFFFFFFFFFFFFFFFFFFFFFFFFFFFFFFFFFFFFF,,F,,,:
@FS10000125:27:BPA73017-1634:1:1101:15990:1530 2:N:0:7
TTGAATTTGAGCGTACTCGACGAAGTTGCCGGGGGGGGGGGGGGGGGA
+
FFFFFFFFFFFFFFFFFFFFFFFFFFFFFFFFFFFFFFFFFFFFFFFF
@FS10000125:27:BPA73017-1634:1:1101:1190:1540 2:N:0:7
CACGCCTTGAGCGTACTCGACGAAGTTAACCGGGGGGGGGGGGGGGAA
+
FFFFFFFFFFFFFFFFFFFFFFFFFFFFFFFFFFFFFFFFFFFFFFFF
@FS10000125:27:BPA73017-1634:1:1101:1240:1540 2:N:0:7
AGTCAATTGAGCGTACTCGACGAAGTTATTCGGGGGGGGGGGGGGGGG
+
FFFFFFFFFFFFFFFFFFFFFFFFFFFFFFFFFFFFFFFFFFFFFFF:
@FS10000125:27:BPA73017-1634:1:1101:2330:1540 2:N:0:7
TATCAATTGAGCGTACTCGACGAAGTTGGAGGGGGGGGGGGGGGGGAA
+
F,FFFFFFFFFFFFFFFFFFFFFFFFFFFFF,FFFFFFFFFFFFF,FF
@FS10000125:27:BPA73017-1634:1:1101:2420:1540 2:N:0:7
CGGGCGTTGAGCGTACTCGACGAAGTTGGGTGGGGGGGGGGGGGGGAA
+
F,:FFFFFFFFFFFFFFFFFFFFFFFFFFFFFFFFFFFFFFFFFF,:F
@FS10000125:27:BPA73017-1634:1:1101:2530:1540 2:N:0:7
TCCACATTGAGCGTACTCGACGAAGTTCAGCGGGGGGGGGGGGGGGAA
+
,F,,FFFFFFFFFFFFFFFFFFFFFFFFF:FFFFFFFFFFFFFFF:FF
@FS10000125:27:BPA73017-1634:1:1101:4590:1540 2:N:0:7
ATGATATTGAGCGTACTCGACGGAGTTACAAGGGGGGGGGGGGGGGAA
+
FFFFFFFFFFFFFFFFFFFFFFFFFFFFFFFFFFFFFFFFFFFFF,FF
@FS10000125:27:BPA73017-1634:1:1101:4920:1540 2:N:0:7
ATTTTATTGAGCGTACTCGACGAAGTTGGGAGGGGGGGGGGGGGGGAA
+
FFFFFFFFFFFFFFFFFFFFFFFFFFFFFFFFFFFFFFFFFFFFF,:F
@FS10000125:27:BPA73017-1634:1:1101:5540:1540 2:N:0:7
AATCGTTTGAGCGTACTCGACGAAGTTAGGCAGGGGGGGGGGGGGGGA
+
FFFFFFFFFFFFFFFFFFFFFFFFFFFFFFFFFFFFFFFFFFFFFF:F
@FS10000125:27:BPA73017-1634:1:1101:6120:1540 2:N:0:7
CCCTCCTTGAGCGTACTCGACGAAGTTGAGCGGGGGGGGGGGGGGGGA
+
FFFFFFFFFFFFFFFFFFFFFFFFFFFFFFFFFFFFFFFFFFFFFFFF
@FS10000125:27:BPA73017-1634:1:1101:7430:1540 2:N:0:7
CTGGTATTGAGCGTACTCGACGAAGTTTGCAGGGGGGGGGGGGGGGGA
+
FFFFFFFFFFFFFFFFFFFFFFFFFFFFFFFFFFFFFFFFFFF:::,,
@FS10000125:27:BPA73017-1634:1:1101:8600:1540 2:N:0:7
TAACCGTTGAGCGTACTCGACGAAGTTACTAGGGGGGGGGGGGGGGGA
+
:,FF,,FFFFFFFFFFFFFFFFFFFFFFF,FFFFFFFFFFFFFFFF,F
@FS10000125:27:BPA73017-1634:1:1101:8840:1540 2:N:0:7
TAATCCTTGATCGTACTCGACGAAGTTCTACGGGGGGGGGGGGGGGAA
+
FFFFFFFFFFFFFFFFFFFFFFFFFFFFFFFFFFFFFFFFFFFFFFFF
@FS10000125:27:BPA73017-1634:1:1101:8870:1540 2:N:0:7
TTGACCTTGAGCGTACTCGACGAAGTTCCGGGGGGGGGGGGGGGGGAA
+
F,FFFFFFFFFFFFFFFFFFFFFFFFFFFFFFFFFFFFFFFFFFFF:F
@FS10000125:27:BPA73017-1634:1:1101:10830:1540 2:N:0:7
TAAGGTTTGAGCGTACTCGACGAAGTTCAGTGGGGGGGGGGGGGGGGG
+
FFFFFFFFFFFFFFFFFFFFFFFFFFFFFFFFFFFFFFFFFFFFFFFF
@FS10000125:27:BPA73017-1634:1:1101:12140:1540 2:N:0:7
ACTACATTGAGCGTACTCGACGAAGTTCAAGGGGGGGGGGGGGGGGGG
+
:F,FFFFFFFFFFFFFFFFFFFFFFFFFFFFFFFFFFFFFF,:::::,
@FS10000125:27:BPA73017-1634:1:1101:13210:1540 2:N:0:7
TCGCTATTGAGCGTACTCGACGAAGTTGGGGGGGGGGGGGGGAAATCG
+
FFFFFFFFFFFFFFFFFFFFFFFFFFFFFFFFFFFFFFFFF,F:,FFF
@FS10000125:27:BPA73017-1634:1:1101:13380:1540 2:N:0:7
TACGCATTGAGCGTACTCGACGAAGAGGGGGGGGGGGGGGGGGGGGGA
+
F:FFF:FFFFFFFFFFFFFFFFFFFFFF:F::FFFFFFFFFF,,,,,,
@FS10000125:27:BPA73017-1634:1:1101:13910:1540 2:N:0:7
TATCAATTGAGCGTACTCGACGAAGTTCCAAGGGGGGGGGGGGGGGAA
+
FFFFFFFFFFFFFFFFFFFFFFFFFFFFFFFFFFFFFFFFFFFF:,F:
@FS10000125:27:BPA73017-1634:1:1101:13950:1540 2:N:0:7
TCAAATTTGAGCGTACTCGACGAAGTTGTTAGGGGCGGGGGGGGGGGG
+
:FF::,FFFFFFFFFFFFFFFFFFFFFF,FFFFFFFFFFFFFF:,:,F
@FS10000125:27:BPA73017-1634:1:1101:14970:1540 2:N:0:7
CCTTCTTTGAGCGTACTCGACGAAGTTAACTGGGGGGGGGGGGGGGGG
+
FF:FFFFFFFFFFFFFFFFFFFFFFFFF:FFFFFFFFFFFFFFF,:::
@FS10000125:27:BPA73017-1634:1:1101:15860:1540 2:N:0:7
CCATGATTGAGCGTACTCGACGAAATATGAGGGGGGGGGGGGGAGGGG
+
,,F,FFFFFFFFFFFFFFFFFF,F,,,,F:FFFFFFFFFFF,F:,,::
@FS10000125:27:BPA73017-1634:1:1101:1930:1550 2:N:0:7
TTTCCATTGAGCGTACTCGACGAAGTTCCAAGGGGGGGGGGGGGGGGA
+
F:FFFFFFFFFFFFFFFFFFFFFFFFFFFFFFFFFFFFFFF,F,:,:F
@FS10000125:27:BPA73017-1634:1:1101:1940:1550 2:N:0:7
TAATGATTGAGCGTACTCGACGAAGTTTTAGGGGGGGGGGGGGGGGAA
+
,,FFFFFFFFFFFFFFFFFFFFFFFFFFFFFFFFFFFFFFFFFFF,FF
@FS10000125:27:BPA73017-1634:1:1101:2140:1550 2:N:0:7
CAGAATTTGAGCGTACTCGACGAAGTTCGGGGGGGGGGGGGGGGGAAT
+
FFFFFFFFFFFFFFFFFFFFFFFFFFFFFFFFFFFFFFFFFFFF,FF,
@FS10000125:27:BPA73017-1634:1:1101:2650:1550 2:N:0:7
TTTTCTTTGAGCGTACTCGACGAAGTTGTCGGGGGGGGGGGGGGGGGG
+
FF,,,,FFFFFFFFFFFFFFF,F::F::,,,FFFFFFFFFFFF,F,,F
@FS10000125:27:BPA73017-1634:1:1101:3150:1550 2:N:0:7
AATGTGTTGAGCGTACTCGACGAAGTTGCGGGGGGGGGGGGGGGAGAT
+
FFFFFFFFFFFFFFFFFFFFFFFFFFFFFFFFFFFFFFFFFFF,F,:F
@FS10000125:27:BPA73017-1634:1:1101:3610:1550 2:N:0:7
TATTGATTGAGCGTACTCGACGAAGTTCTGTGGGGGGGGGGGGGGGAA
+
FFFFFFFFFFFFFFFFFFFFFFFFFFFFFFFFFFFFFFFFFFFFF:FF
@FS10000125:27:BPA73017-1634:1:1101:3810:1550 2:N:0:7
ATTGATTTGAGCGTACTCGACGAAGTTAGTAGGGGGGGGGGGGGGGGA
+
FFFFFFFFFFFFFFFFFFFFFFFFFFFFFFFFFFFFFFFFFFFFFFFF
@FS10000125:27:BPA73017-1634:1:1101:3920:1550 2:N:0:7
TTCCGCTTGAGCGTACTCGACGAAGTTACCGGGGGGGGGGGGGGGAAA
+
FFFFFFFFFFFFFFFFFFFFFFFFFFFFFFFFFFFFFFFFFFFF::,:
@FS10000125:27:BPA73017-1634:1:1101:3960:1550 2:N:0:7
TTTGGTTTGAGCGTACTCGACGAAGTTTAACGGGGGGGGGGGGGGGAA
+
FFFFFFFFFFFFFFFFFFFFFFFFFFFFFFFFFFFFFFFFFFFFF,FF
@FS10000125:27:BPA73017-1634:1:1101:4250:1550 2:N:0:7
TGGTTTTTGAGCGTACTCGACGAAGTTTAGAGGGGGGGGGGGGGGGAA
+
FF,F:FFFFFFFFFFFFFFFFFFFFFFFFFFFFFFFFFFFFFFFFFFF
@FS10000125:27:BPA73017-1634:1:1101:4560:1550 2:N:0:7
ATCCATTTGAGCGTACTCGACGAAGTTACTCGGGGGGGGGGGGGGGAA
+
FFFFFFFFFFFFFFFFFFFFFFFFFFFFFFFFFFFFFFFFFFFFF:FF
@FS10000125:27:BPA73017-1634:1:1101:4640:1550 2:N:0:7
TTGTATTTGAGCGTACTCGACGAAGTTGTTAGGGGGGGGGGGGGGGAA
+
FFFFFFFFFFFFFFFFFFFFFFFFFFFFFFFFFFFFFFFFFFFFFFFF
@FS10000125:27:BPA73017-1634:1:1101:5010:1550 2:N:0:7
AAATCATTGAGCGTACTCGACGAAGTTGCTAGGGGGGGGGAGGGGGGG
+
FFFFFFFFFFFFFFFFFFFFFFFFFFFFFFFFFFFFFFFFFFFFFFFF
@FS10000125:27:BPA73017-1634:1:1101:6020:1550 2:N:0:7
ACTGACTTGAGCGTACTCGACGAAGGGGGGGGGGGGGGGAGATCGGAA
+
FFFFFFFFFFFFFFFFFFFFFFFFFFFFFFFFFFFFFFFF::F:,FF,
@FS10000125:27:BPA73017-1634:1:1101:6980:1550 2:N:0:7
TCTCCCTTGAGCGTACTCGACGAAGTTGCGTGGGGGGGGGGGGGGGAA
+
FFFFFFFFFFFFFFFFFFFFFFFFFFFFFFFFFFFFFFFFFFFFFFFF
@FS10000125:27:BPA73017-1634:1:1101:7420:1550 2:N:0:7
AATAGGTTGAGCGTACTCGACGAAGTTAAGTGGGGGGGGGGGGGGGGG
+
F:FFFFFFFFFFFFFFFFFFFFFFFFFFFFFFFFFFFFFFFFFFFFF:
@FS10000125:27:BPA73017-1634:1:1101:8410:1550 2:N:0:7
AAAAGCTTGAGCGTACTCGACGAAGTGGGGGGGGGGGGGGGGGAGTTG
+
,,FFFFFFFFFFFFFFFFFFFFFFFFFFFFFFFFFFFFFFF,,F,:,:
@FS10000125:27:BPA73017-1634:1:1101:8430:1550 2:N:0:7
TATCAGTTGAGCGTACTCGACGAAGTTCAGCGGGGGGGGGGGGGGGAA
+
FFFFFFFFFFFFFFFFFFFFFFFFFFFFFFFFFFFFFFFFFFFFF,FF
@FS10000125:27:BPA73017-1634:1:1101:9630:1550 2:N:0:7
TCAGTATTGAGCGTACTCGACGAAGTTACATGGGGGGGGGGGGGGGGG
+
FFFFFFFFFFFFFFFFFFFFFFFFFFFFFFFFFFFFFFFFFFFFFFF:
@FS10000125:27:BPA73017-1634:1:1101:11180:1550 2:N:0:7
AGTGGCTTGAGCGTACTCGACGAAGTTCAGAGGGGGGGGGGGGGGGGA
+
F:FFFFFFFFFFFFFFFFFFFFFFFFFFFFFFFFFFFFFFFFFFFFF,
@FS10000125:27:BPA73017-1634:1:1101:12510:1550 2:N:0:7
AACGTTTTGAGCGTACTCGACGAAGTTGGCTGGGGGGGGGGGGGGGGA
+
FFFFFFFFFFFFFFFFFFFFFFFFFFFFFFFFFFFFFFFFFFFFF:,F
@FS10000125:27:BPA73017-1634:1:1101:13760:1550 2:N:0:7
ACCGTATTGAGCGTACTCGACGAAGTTGAGGGGGGGGGGGGGGGAAAT
+
FFFFFFFFFFFFFFFFFFFFFFFFFFFFFFFFFFFFFFFFFFF:FFFF
@FS10000125:27:BPA73017-1634:1:1101:1430:1560 2:N:0:7
CATCCATTGAGCGTACTCGACGAAGTTGCCTGGGGGGGGGGGGGGGAA
+
FFFFFFFFFFFFFFFFFFFFFFFFFFFFFFFFFFFFFFFFFFFFF,FF
@FS10000125:27:BPA73017-1634:1:1101:2070:1560 2:N:0:7
CAGACATTGAGCGTACTCGACGAAGTTCGACGGGGGGGGGGGGGGGGA
+
FF:FFFFFFFFFFFFFFFFFFFFFFFFFFFFFFFFFFFFFFFFFF:FF
@FS10000125:27:BPA73017-1634:1:1101:3350:1560 2:N:0:7
TTGGTTTTGAGCGTACTCGACGAAAGTTCTGTGGGGGGGGGGGGGGAA
+
,FFFFFFFFFFFFFFFFFFFFFFFFFFFFFFFFFFFFFFFFFFFFF,F
@FS10000125:27:BPA73017-1634:1:1101:3910:1560 2:N:0:7
TTTGCTTTGAGCGTACTCGACGAAGGGGGGGGGGGGGGGGAGTTGGAA
+
FFFFFFFFFFFFFFFFFFFFFFFFFFFFFFFFFFFFFFF,,,F,,,FF
@FS10000125:27:BPA73017-1634:1:1101:4040:1560 2:N:0:7
CAGCGGTTGAGCGTACTCGACGAAGTTGCCAGGGGGGGGGGGGGGGAA
+
FFFFFFFFFFFFFFFFFFFFFFFFFFFFFFFFFFFFFFFFFFFFF:FF
@FS10000125:27:BPA73017-1634:1:1101:5300:1560 2:N:0:7
TAGAATTTGAGCGTACTCGACGAAGTTATTAGGGGGGGGGGGGGGGGA
+
F,FFFFFFFFFFFFFFFFFFFFFFFFFFFFFFFFFFFFFFFFFFFF::
@FS10000125:27:BPA73017-1634:1:1101:5430:1560 2:N:0:7
ATGTCATTGAGCGTACTCGACGAAGTTGCCAGGGGGGGGGGGGGGGGA
+
FFFFFFFFFFFFFFFFFFFFFFFFFFFFFFFFFFFFFFFFFFFFFF:F
@FS10000125:27:BPA73017-1634:1:1101:6250:1560 2:N:0:7
GATATTTTGAGCGTACTCGACGAAGTTGCTAGGGGGGGGGGGGGGGAA
+
,FFFFFFFFFFFFFFFFFFFFFFFFFFFFFFFFFFFFFFFFFFFF,FF
@FS10000125:27:BPA73017-1634:1:1101:6420:1560 2:N:0:7
TTTAGTTTGAGCGTACTCGACGAAGTTACACGGGGGGGGGGGGGGGGG
+
F,,:,FFFFFFFFFFFFFFFFFFFFFF:FFF,FFFFFFFFFFF,F,,,
@FS10000125:27:BPA73017-1634:1:1101:6790:1560 2:N:0:7
CCCCCATTGAGCGTACTCGACGAAGTTAGCAGGGGGGGGGGGGGGGGG
+
FFFFFFFFFFFFFFFFFFFFFFFFFFFFFFFFFFFFFFFFFFFF:F,F
@FS10000125:27:BPA73017-1634:1:1101:8180:1560 2:N:0:7
GTAGCCTTGAGCGTACTCGACGAAGTTACGAGGGGGGGGGGGGGGGAA
+
:,FFFFFFFFFFFFFFFFFFFFFFFFFFFFFFFFFFFFFFFFFFFFFF
@FS10000125:27:BPA73017-1634:1:1101:8860:1560 2:N:0:7
CTTTCATTGAGCGTACTCGACGAAGTTCTAAGGGGGGGGGGGGGGGGG
+
FFFFFFFFFFFFFFFFFFFFFFFFFFFFFFFFFFFFFFFFFFFFFFF:
@FS10000125:27:BPA73017-1634:1:1101:9770:1560 2:N:0:7
TTTAGTTTGAGCGTACTCGACGAAGTTGGGGGGGGGGGGGGGGGGGGG
+
FFFFFFFFFFFFFFFFFFFFFFFFFFFFFFFFFFFFFFFFFFFF,,,,
@FS10000125:27:BPA73017-1634:1:1101:10470:1560 2:N:0:7
CAAGTGTTGAGCGTACTCGACGAAGTTGCAAGGGGGGGGGGGGGGGGG
+
FFFFFFFFFFFFFFFFFFFFFFFFFFFFFFFFFFFFFFFFFFF::,,,
@FS10000125:27:BPA73017-1634:1:1101:10620:1560 2:N:0:7
TCAACTTTGAGCGTACTCGACGAAGTTAATGGGGGGGGGGGGGGGAAA
+
FFFFFFFFFFFFFFFFFFFFFFFFFFFFFFFFFFFFFFFFFFFF:F,,
@FS10000125:27:BPA73017-1634:1:1101:10940:1560 2:N:0:7
AAGGGTTTGAGCGTACTCGACGAAGTTGACGGGGGGGGGGGGGGGAAA
+
,FFFFFFFFFFFFFFFFFFFFFFFFFFFFFFFFFFFFFFFFFFFFF,:
@FS10000125:27:BPA73017-1634:1:1101:11530:1560 2:N:0:7
TACGGATTGAGCGTACTCGACGAAGTTAGTGGGGGGGGGGGGGGGGAA
+
FFFFFFFFFFFFFFFFFFFFFFFFFFFFFFFFFFFFFFFFFFFF:,FF
@FS10000125:27:BPA73017-1634:1:1101:12140:1560 2:N:0:7
ATGTTGTTGAGCGTACTCGACGAAGTTAGGCGGGGGGGGGGGGGGAAA
+
FFFFFFFFFFFFFFFFFFFFFFFFFFFFFFFFFFFFFFFFFFFF::,:
@FS10000125:27:BPA73017-1634:1:1101:12810:1560 2:N:0:7
TAAACATTGAGCGTACTCGACGAAGTTCTTCGGGGGGGGGGGGGGGAA
+
,:FFFFFFFFFFFFFFFFFFFFFFFFFFF,FFFFFFFFFFFFFFFF::
@FS10000125:27:BPA73017-1634:1:1101:13170:1560 2:N:0:7
TTGTATTTGAGCGTACTCGACGAAGTTTAACGGGGGGGGGGGGGGGAA
+
,,F:FFFFFFFFFFFFFFFFFFFFFFFFFFFFFFFFFFFFFFFFF,,F
@FS10000125:27:BPA73017-1634:1:1101:14010:1560 2:N:0:7
TCGGCATTGAGCGTACTCGACGAAGTTCAACGGGGGGGGGGGGGGGAA
+
FFFFFFFFFFFFFFFFFFFFFFFFFFFFFFFFFFFFFFFFFFFFF:::
@FS10000125:27:BPA73017-1634:1:1101:14140:1560 2:N:0:7
GACATCTTGAGCGTACTCGACGAAGTTCTACGGGGGGGGGGGGGGGTT
+
::F,FFFFFFFFFFFFFFFFFFFFFFFFFFFFFFFFFFFFFFF,:,,,
@FS10000125:27:BPA73017-1634:1:1101:14870:1560 2:N:0:7
ATATATTTGAGCGTACTCGACGAAGTTGGGGGGGGGGGGAGGTCGGAA
+
:,:F,FFFFFFFFFFFFFFFFFFFF,,F,,,FFFFFFFF,F,:,,,::
@FS10000125:27:BPA73017-1634:1:1101:1630:1570 2:N:0:7
ATTTTCTTGAGCGTACTCGACGAAGTTTAAAGGGGGGGGGGGGGGGAA
+
FFFFFFFFFFFFFFFFFFFFFFFFFFFFFFFFFFFFFFFFFFFFFFFF
@FS10000125:27:BPA73017-1634:1:1101:1930:1570 2:N:0:7
AATCCATTGAGCGTACTCGACGAAGTTAAAAGGGGGGGGGGGGGGGGA
+
::FFFFFFFFFFFFFFFFFFFFFFFFFFFFFFFFFFFFFFFFFFFFFF
@FS10000125:27:BPA73017-1634:1:1101:2940:1570 2:N:0:7
TCTATTTTGAGCGTACTCGACGAAGTTTCGTGGGGGGGGGGGGGGGGA
+
FFFFFFFFFFFFFFFFFFFFFFFFFFFFFFFFFFFFFFFFFFFFFF,F
@FS10000125:27:BPA73017-1634:1:1101:3290:1570 2:N:0:7
TTTATCTTGAGCGTACTCGACGAAGTTGGGCGGGGGGGGGGGGGGGAA
+
FFFFFFFFFFFFFFFFFFFFFFFFFFFFFFFFFFFFFFFFFFFFF:FF
@FS10000125:27:BPA73017-1634:1:1101:4190:1570 2:N:0:7
ATTACTTTGAGCGTACTCGACGAAGTTGGCGGGGGGGGGGGGGGGGGG
+
FFFFFFFFFFFFFFFFFFFFFFFFFFFFFF,FFFFFFFFFFFFFFFF:
@FS10000125:27:BPA73017-1634:1:1101:5440:1570 2:N:0:7
ATGTCATTGAGCGTACTCGACGAAGTTGCCAGGGGGGGGGGGGGGGAA
+
FFFFFFFFFFFFFFFFFFFFFFFFFFFFFFFFFFFFFFFFFFFFFFFF
@FS10000125:27:BPA73017-1634:1:1101:6390:1570 2:N:0:7
CATGATTTGAGCGTACTCGACGAAGTTCAGTGGGGGGGGGGGGGGGAA
+
FFFFFFFFFFFFFFFFFFFFFFFFFFFFFFFFFFFFFFFFFF:::,:F
@FS10000125:27:BPA73017-1634:1:1101:6450:1570 2:N:0:7
TAATTCTTGAGCGTACTCGACGAAGTTGCCGGGGGGGGGGGGGGGAAA
+
FFFFFFFFFFFFFFFFFFFFFFFFFFFFFFFFFFFFFFFFFFFFFF:,
@FS10000125:27:BPA73017-1634:1:1101:6830:1570 2:N:0:7
TTTTGATTGAGCGTACTCGACGAAGTTACCAGGGGGGGGGGGGGGGGA
+
FFFFFFFFFFFFFFFFFFFFFFFFFFFFFFFFFFFFFFFFFFFFFF:F
@FS10000125:27:BPA73017-1634:1:1101:8100:1570 2:N:0:7
TTAGACTTGAGCGTACTCGACGAAGTTACCGGGGGGGGGGGGGGGGGA
+
F,FFFFFFFFFFFFFFFFFFFFFFFFFFFFFFFFFFFFFFFFFFFF:F
@FS10000125:27:BPA73017-1634:1:1101:8430:1570 2:N:0:7
CATCGGTTGAGCGTACTCGACGAAGTTAAGCCGGGGGGGGGGGGGGGG
+
FFFFFFFFFFFFFFFFFFFFFFFFFFFFFFFFFFFFFFFFFFFF:,:F
@FS10000125:27:BPA73017-1634:1:1101:8510:1570 2:N:0:7
ATCAGCTTGAGCGTACTCGACGAAGTTCTTGGGGGGGGGGGGGGGGGA
+
::FFFFFFFFFFFFFFFFFFFFFFFFFFFFFFFFFFFFFFFF:,,,,,
@FS10000125:27:BPA73017-1634:1:1101:9340:1570 2:N:0:7
TCTCGGTTGAGCGTACTCGACGAAGTTAAATGGGGGGGGGGGGGGGGA
+
FF:FFFFFFFFFFFFFFFFFFFFFFFFFFFFFFFFFFFFFFFFFFF,F
@FS10000125:27:BPA73017-1634:1:1101:9590:1570 2:N:0:7
TGATACTTGAGCGTACTCGACGAAGTTGGCTGGGGGGGGGGGGGGGGA
+
,:FFFFFFFFFFFFFFFFFFFFFFFFFFFFFFFFFFFFFFFFFFFFF:
@FS10000125:27:BPA73017-1634:1:1101:9830:1570 2:N:0:7
TTGGGGGGGGGGGGGGGGGGGGGGGGGGGGGGGGGGGGGGGGGGGGGG
+
,,FFFFFFFF,::FFFFFFFFFFFFFFFFFFFFFFFFFFFFFFFFFF:
@FS10000125:27:BPA73017-1634:1:1101:10140:1570 2:N:0:7
CTAGTTTTGAGCGTACTCGACGAAGTTGGGGGGGGGGGGGGGAATTCG
+
F,FFFFFFFFFFFFFFFFFFFFFFFFFFFFFFFFFFFFFFF,FF,FFF
@FS10000125:27:BPA73017-1634:1:1101:11690:1570 2:N:0:7
ACACACTTGAGCGTACTCGACGAAGTTTGTAGGGGGGGGGGGGGGGAA
+
FFFFFFFFFFFFFFFFFFFFFFFFFFFFFFFFFFFFFFFFFFFFF:FF
@FS10000125:27:BPA73017-1634:1:1101:12260:1570 2:N:0:7
AATTTGTTGAGCGTACTCGACGAAGTTTCTTGGGGGGGGGGGGGGGGA
+
FFFFFFFFFFFFFFFFFFFFFFFFFFFFFFFFFFFFFFFFFFFFFFF,
@FS10000125:27:BPA73017-1634:1:1101:12470:1570 2:N:0:7
AACCAATTGAGCGTACTCGACGAAGTTGAGCGGGGGGGGGGGGGGGGG
+
FFFFFFFFFFFFFFFFFFFFFFFFFFFFFFFFFFFFFFFFFFFFF:FF
@FS10000125:27:BPA73017-1634:1:1101:12540:1570 2:N:0:7
TTCTGATTGAGCGTACTCGACGAAGTTAATTGGGGGGGGGGGGGGGGG
+
FF:,,:FFFFFFFFFFFFFFFFFFFFF,,FF,FFFFFFFFFFFFF:,F
@FS10000125:27:BPA73017-1634:1:1101:12720:1570 2:N:0:7
TTAGCCTTGAGCGTACTCGACGAAGTTCTAAGGGGGGGGGGGGGGGGA
+
FFFFFFFFFFFFFFFFFFFFFFFFFFFFFFFFFFFFFFFFFFFFFFFF
@FS10000125:27:BPA73017-1634:1:1101:12850:1570 2:N:0:7
TTGATATTGAGCGTACTCGACGAAGTTTTAGGGGGGGGGGGGGGGAAT
+
,,:FFFFFFFFFFFFFFFFFFFFFFFFFFFFFFFFFFFFFFFFF,FF,
@FS10000125:27:BPA73017-1634:1:1101:13960:1570 2:N:0:7
ATCTCATTGAGCGTACTCGACGAAGTTTACTGGGGGGGGGGGGGGGGA
+
FFFFFFFFFFFFFFFFFFFFFFFFFFFFFFFFFFFFFFFFFFFFFF,F
@FS10000125:27:BPA73017-1634:1:1101:14040:1570 2:N:0:7
GTGTACTTGAGCGTACTCGACGAAGTTTTGCGGGGGGGGGGGGGGGGG
+
FFFFFFFFFFFFFFFFFFFFFFFFFFFFFFFFFFFFFFFFFFFFFF:F
@FS10000125:27:BPA73017-1634:1:1101:14520:1570 2:N:0:7
CTATGATTGAGCGTACTCGACGAAGTTCTGGGGGGGGGGGGGGGAAAT
+
:,F,,FFFFFFFFFFFFFFFFFFFFFFF::,FFFFFFFFFFFF,F:,:
@FS10000125:27:BPA73017-1634:1:1101:15180:1570 2:N:0:7
TTTGCATTGAGCGTACTCGACGAAGTTACCCGGGGGGGGGGGGGGGAA
+
,:FFFFFFFFFFFFFFFFFFFFFFFFFFFFFFFFFFFFFFFFFFFF:F
@FS10000125:27:BPA73017-1634:1:1101:2180:1580 2:N:0:7
CTTGTATTGAGCGTACTCGACGAAGTTGAAAGGGGGGGGGGGGGGGAA
+
F,FFFFFFFFFFFFFFFFFFFFFFFFFFFFFFFFFFFFFFFFFFFF,F
@FS10000125:27:BPA73017-1634:1:1101:2260:1580 2:N:0:7
AATATATTGAGCGTACTCGACGAAGTTGCCAGGGGGGGGGGGGGAGAA
+
F:FFFFFFFFFFFFFFFFFFFFFFFFFFFFFFFFFFFFFFFFFF,FF,
@FS10000125:27:BPA73017-1634:1:1101:2430:1580 2:N:0:7
ATCGGGTTGAGCGTACTCGACGAAGTTAACAGGCGGGGGGGGGGGGGG
+
F,FFFFFFFFFFFFFFFFFFFFFFFFFFFFFFFFFFFFFFFFFFFFFF
@FS10000125:27:BPA73017-1634:1:1101:3540:1580 2:N:0:7
TTAGAATTTAGCGTACTCGACGAAGTTATGCGGGGGGGGGGGGGGGAA
+
F,FFFFFF:FFFFFFFFFFFFFFFFFFFFFFFFFFFFFFFFFFFFFFF
@FS10000125:27:BPA73017-1634:1:1101:3910:1580 2:N:0:7
CTTTGGTTGAGCGTACTCGACGAAGGGGGGGGGGGGGGGGGATTTGGA
+
F,FFFFFFFFFFFFFFFFFFFFFFFFFFFFFFFFFFFFF,,:,F,,,:
@FS10000125:27:BPA73017-1634:1:1101:4030:1580 2:N:0:7
CTCCATTTGGCGTACTCGACGAAGTTGCCGGGGGGGGGGGGGGGGGAA
+
FFFFFFFFFFFFFFFFFFFFFFFFFFFFFFFFFFFFFFFFFFFFF::F
@FS10000125:27:BPA73017-1634:1:1101:5190:1580 2:N:0:7
TTGTATTTGAGCGTACTCGACGAAGTTTTGTGGGGGGGGGGGGGGGAA
+
,FFFFFFFFFFFFFFFFFFFFFFFFFFFFFFFFFFFFFFFFFFFF,FF
@FS10000125:27:BPA73017-1634:1:1101:6900:1580 2:N:0:7
TTTCCCTTGAGCGTACTCGACGAAGTTTCAAGGGGGGGGGGGGGGGGA
+
,,:FFFFFFFFFFFFFFFFFFFFFFFFFFFFFFFFFFFFFFFFFFFFF
@FS10000125:27:BPA73017-1634:1:1101:7090:1580 2:N:0:7
TATTTCTTGAGCGTACTCGACGAAGTTACGAGGGGGGGGGGGGGGGGG
+
FFFFFFFFFFFFFFFFFFFFFFFFFFFFFFFFFFFFFFFFFFFFFFFF
@FS10000125:27:BPA73017-1634:1:1101:7650:1580 2:N:0:7
ATCTGATTGAGCGTACTCGACGAAGTTGCCGGGGGGGGGGGGGGGGGA
+
F,FFFFFFFFFFFFFFFFFFFFFFFFFFFFFFFFFFFFFFFFFFFF:F
@FS10000125:27:BPA73017-1634:1:1101:9060:1580 2:N:0:7
ATCCTGTTGAGCGTACTCGACGAAGTTTTGCGGGGGGGGGGGGGGGAA
+
:,FFFFFFFFFFFFFFFFFFFFFFFFFFFFFFFFFFFFFFFFFFFFFF
@FS10000125:27:BPA73017-1634:1:1101:10520:1580 2:N:0:7
TTTAGCTTGAGCGTACTCGACGAAGTTGGCAGGGGGGGGGGGGGGGGA
+
FFFFFFFFFFFFFFFFFFFFFFFFFFFFFFFFFFFFFFFFFFFFFFF:
@FS10000125:27:BPA73017-1634:1:1101:10950:1580 2:N:0:7
AACGATTTGAGCGTACTCGACGAAGTTCGATGGGGGGGGGGGGGGGAG
+
,FFFFFFFFFFFFFFFFFFFFFFFFFFFFFFFFFFFFFFFFFFF,F,,
@FS10000125:27:BPA73017-1634:1:1101:11340:1580 2:N:0:7
TTTGTATTGAGCGTACTCGACGAAGTTTAATGGGGGGGGGGGGGGGGA
+
FF,FFFFFFFFFFFFFFFFFFFFFFFFFF:FFFFFFFFFFFFFFFF:F
@FS10000125:27:BPA73017-1634:1:1101:11520:1580 2:N:0:7
ACCTACTTGAGCGTACTCGACGAAGTTACAAGGGGGGGGGGGGGGGGA
+
:FFFFFFFFFFFFFFFFFFFFFFFFFFFFFFFFFFFFFFFFF:FFF,:
@FS10000125:27:BPA73017-1634:1:1101:13010:1580 2:N:0:7
TTGTTGTTGAGCGTACTCGACGAAGTTTACGGGGGGGGGGGGGGGAAA
+
FFF:FFFFFFFFFFFFFFFFFFFFFFF,FFFFFFFFFFFFFFFF:FF,
@FS10000125:27:BPA73017-1634:1:1101:13450:1580 2:N:0:7
TTTCAATTGAGCGTACTCGACGAAGTGGGGGGGGGGGGGGGAAATTCG
+
FFFFFFFFFFFFFFFFFFFFFFFFFFFFFFFFFFFFFFFFFF:F:,,F
@FS10000125:27:BPA73017-1634:1:1101:14140:1580 2:N:0:7
GATTTATTGAGCGTACTCGACGAAGTTACTAGGGGGGGGGGGGGGGGA
+
::FFFFFFFFFFFFFFFFFFFFFFFFFFFFFFFFFFFFFFFFFFFFF,
@FS10000125:27:BPA73017-1634:1:1101:1120:1590 2:N:0:7
TTGAGATTGAGCGTACTCGACGAAGGGGGGGGGGGGGGGAGATCGGAA
+
:FFF:FFFFFFFFFFFFFFFFFFFFFFFFFFFFFFFFF:F,:FF::F,
@FS10000125:27:BPA73017-1634:1:1101:1430:1590 2:N:0:7
ATACCGTTGAGCGTACTCGACGAAGTTCTCAGGGGGGGGGGGGGGGAA
+
,F,FF:FFFFFFFFFFFFFFFFFFFFFF:F,FFFFFFFFFFFFFFFFF
@FS10000125:27:BPA73017-1634:1:1101:1500:1590 2:N:0:7
AACAGTTTGAGCGTACTCGACGAAGTTCATGGGGGGGGGGGGGGGGGA
+
,,FFFFFFFFFFFFFFFFFFFFFFFFFFFFFFFFFFFFFFFFFFFF:F
@FS10000125:27:BPA73017-1634:1:1101:1930:1590 2:N:0:7
CTTACATTGAGCGTACTCGACGAAGTTGCATGGGGGGGGGGGGGGGAA
+
,,,FFFFFFFFFFFFFFFFFFFFFFFFFFFFFFFFFFFFFFFFFF,FF
@FS10000125:27:BPA73017-1634:1:1101:2720:1590 2:N:0:7
CTGGGTTTGAGCGTACTCGACGAAGTTGTACGGGGGGGGGGGGGGGGG
+
F,,,:,FFFFFFFFFFFFFFFFFF,FFFF:F:FFFFFFFFFFFFFF:,
@FS10000125:27:BPA73017-1634:1:1101:2750:1590 2:N:0:7
TATGCTTTGAGCGTACTCGACGAAGAGGGAGGGGGGGGGGGGGGGGAA
+
FFFFFFFFFFFFFFFFFFFFFFFFFFFFFFFFFFFFFFFFFFFFFFFF
@FS10000125:27:BPA73017-1634:1:1101:3020:1590 2:N:0:7
CTAGAATTGAGCGTACTCGACGAAGTTGGAAAGGGGGGGGGGGGGGGG
+
FFFFFFFFFFFFFFFFFFFFFFFFFFFFFFFFFFFFFFFFFFFFFFF:
@FS10000125:27:BPA73017-1634:1:1101:3030:1590 2:N:0:7
TATAGATTGAGCGTACTCGACGAAGTTTACAGGGGGGGGGGGGGGGAA
+
FFFFFFFFFFFFFFFFFFFFFFFFFFFFFFFFFFFFFFFFFFFFF:FF
@FS10000125:27:BPA73017-1634:1:1101:3140:1590 2:N:0:7
TTTTACTTGAGCGTACTCGACGAAGGGGGGGGGGGGGGGAGATCGGAA
+
,FFFFFFFFFFFFFFFFFFFFFFFFFFFFFFFFFFFFFFF,,FF:,:,
@FS10000125:27:BPA73017-1634:1:1101:3350:1590 2:N:0:7
ATCTTTTTGAGCGTACTCGACGAAGTTTTTGGCGGGGGGGGGGGGGGG
+
FFFFFFFFFFFFFFFFFFFFFFFFFFFFFFFFFFFFFFFFFFFFFFFF
@FS10000125:27:BPA73017-1634:1:1101:3700:1590 2:N:0:7
TCTCGGTTGAGCGTACTCGACGAAGTTTGCAGGGGGGGGGGGGGGGAA
+
FFFFFFFFFFFFFFFFFFFFFFFFFFFFFFFFFFFFFFFFFFFFFF,F
@FS10000125:27:BPA73017-1634:1:1101:4580:1590 2:N:0:7
TTAGAATTGAGCGTACTCGACGAAGTTCAGAGGGGGGGGGGGGGGGGA
+
FFFFFFFFFFFFFFFFFFFFFFFFFFFFFFFFFFFFFFFFFFFFFF,:
@FS10000125:27:BPA73017-1634:1:1101:5030:1590 2:N:0:7
GACGGTTTGAGCGTACTCGACGAAGTTAGGCGGGGGGGGGGGGGGGGA
+
,FFFFFFFFFFFFFFFFFFFFFFFFFFFFFFFFFFFFFFFF:FFF,:F
@FS10000125:27:BPA73017-1634:1:1101:5230:1590 2:N:0:7
TCTGTTTTGAGCGTACTCGACGAAGTTACAGGGGGGGGGGGGGGGAAT
+
,FFFFFFFFFFFFFFFFFFFFFFFFFFFFFFFFFFFFFFFFFF:,:F,
@FS10000125:27:BPA73017-1634:1:1101:5600:1590 2:N:0:7
TCTTATTTGAGCGTACTCGACGAAGTTCCTTGGGGGGGGGGGGGGGGG
+
FFFFFFFFFFFFFFFFFFFFFFFFFFFFFFFFFFFFFFFFFFFFFF:,
@FS10000125:27:BPA73017-1634:1:1101:6120:1590 2:N:0:7
TTCATCTTGAGCGTACTCGACGAAGTTTTATGGGGGGGGGGGGGGGAA
+
FFFFFFFFFFFFFFFFFFFFFFFFFFFFFFFFFFFFFFFFFFFFFF,F
@FS10000125:27:BPA73017-1634:1:1101:6440:1590 2:N:0:7
AACTCCTTGAGCGTACTCGACGAAGTTGCCAGGGGGGGGGGGGGGGGG
+
FFFFFFFFFFFFFFFFFFFFFFFFFFFFFFFFFFFFFF,FFF,,F:F:
@FS10000125:27:BPA73017-1634:1:1101:7120:1590 2:N:0:7
AAGGTGTTGAGCGTACTCGACGAAGTTACTGGGGGGGGGGGGGGGAAA
+
FFFFFFFFFFFFFFFFFFFFFFFFFFFFFFFFFFFFFFFFFFFF,FF,
@FS10000125:27:BPA73017-1634:1:1101:8660:1590 2:N:0:7
GGAATCTTGAGCGTACTCGACGAAGTTCAATGGGGGGGGGGGGGGGGA
+
,,FFFFFFFFFFFFFFFFFFFFFFFFFFFFFFFFFFFFFFFFFFFF:F
@FS10000125:27:BPA73017-1634:1:1101:8830:1590 2:N:0:7
TTGGTATTGAGCGTACTCGACGAAGTTAGATGGGGGGGGGGGGGGGAA
+
,FFFFFFFFFFFFFFFFFFFFFFFFFFFFFFFFFFFFFFFFFFF,,FF
@FS10000125:27:BPA73017-1634:1:1101:9070:1590 2:N:0:7
TTTTCTTTGAGCGTACTCGACGAAAGGGGGGGGGGGGGGGGGAAATCG
+
,:FFFFFFFFFFFFFFFFFFFFFFFFFFFFFFFFFFFFFFF::F,:,,
@FS10000125:27:BPA73017-1634:1:1101:9150:1590 2:N:0:7
ACTCACTTGAGCGTACTCGACGAAGTTTTCCGGGGGGGGGGGGGGGAA
+
FFFFFFFFFFFFFFFFFFFFFFFFFFFFFFFFFFFFFFFFFFFFF,FF
@FS10000125:27:BPA73017-1634:1:1101:10890:1590 2:N:0:7
TATCTGTTGAGCGTACTCGACGAAGTTCTAGGGGGGGGGGGGGGGGAA
+
F::FF:FFFFFFFFFFFFFFFFFFFFFFFFFFFFFFFFFFFFFFFF,F
@FS10000125:27:BPA73017-1634:1:1101:11360:1590 2:N:0:7
TTCAACTTGAGCGTACTCGACGAAGTTCGAAGGGGGGGGGGGGGGGAA
+
FFFFFFFFFFFFFFFFFFFFFFFFFFFFFFFFFFFFFFFFFFFFF,FF
@FS10000125:27:BPA73017-1634:1:1101:14320:1590 2:N:0:7
TCACCATTGAGCGTACTCGACGAAGTTTGAAGGGGGGGGGGGGGGGGG
+
FFFFFFFFFFFFFFFFFFFFFFFFFFFFFFFFFFFFFFFFFFFFF:F,
@FS10000125:27:BPA73017-1634:1:1101:15720:1590 2:N:0:7
CCAATTTTGAGCGTACTCGACGAAGTTCCAGGGGGGGGGGGGGGGAAA
+
FFFFFFFFFFFFFFFFFFFFFFFFFFFFFFFFFFFFFFFFFFFF,:,,
@FS10000125:27:BPA73017-1634:1:1101:2390:1600 2:N:0:7
GTGCGATTGAGCGTACTCGACGAAGTTGCAGGGGGGGGGGGGGGGGGG
+
:FFFFFFFFFFFFFFFFFFFFFFFFFFFFFFFFFFFFFFFFFFFFF:,
@FS10000125:27:BPA73017-1634:1:1101:2470:1600 2:N:0:7
CCATATTTGAGCGTACTCGACGAAGTTCGAAGGGGGGGGGGGGGGGGA
+
,FFFFFFFFFFFFFFFFFFFFFFFFFFFFFF:FFFFFFFFFFFFFF,F
@FS10000125:27:BPA73017-1634:1:1101:2660:1600 2:N:0:7
TACAATTTGAGCGTACTCGACGAAGTTATGCGGGGGGGGGGGGGGGAA
+
FFFFFFFFFFFFFFFFFFFFFFFFFFFFFFFFFFFFFFFFFFFFFF:F
@FS10000125:27:BPA73017-1634:1:1101:3860:1600 2:N:0:7
CTTTGCTTGAGCGTACTCGACGAAGTTGCTTGGGGGGGGGGGGGGGAA
+
F,FFFFFFFFFFFFFFFFFFFFFFFFFFFFFFFFFFFFFFFFFFFFFF
@FS10000125:27:BPA73017-1634:1:1101:4720:1600 2:N:0:7
TTTCGGTTGAGCGTACTCGACGAAGTTGGTTGGGGGGGGGGGGGGGGA
+
F,FFFFFFFFFFFFFFFFFFFFFFFFFFFFFFFFFFFFFFFFFFFF:F
@FS10000125:27:BPA73017-1634:1:1101:5470:1600 2:N:0:7
TTGTGGTTGAGCGTACTCGACGAAGTTGCTGGCGGGGGGGGGGGGGGG
+
F,FFFFFFFFFFFFFFFFFFFFFFFFFFFFF:FFFFFFFFFFFFF,:F
@FS10000125:27:BPA73017-1634:1:1101:5520:1600 2:N:0:7
TTACTATTGAGCGTACTCGACGAAGTTTTCCGGGGGGGGGGGGGGGGA
+
FFFFFFFFFFFFFFFFFFFFFFFFFFFFFFFFFFFFFFFFFF:F:,,:
@FS10000125:27:BPA73017-1634:1:1101:5560:1600 2:N:0:7
CTCACCTTGAGCGTACTCGACGAAGTTCTGAGGGGGGGGGGGGGGGGG
+
FFFFFFFFFFFFFFFFFFFFFFFFFFFFFFFFFFFFFFFFFFFF::,:
@FS10000125:27:BPA73017-1634:1:1101:5920:1600 2:N:0:7
TTCTCATTGAGCGTACTCGACGAAGGGGGGGGGGGGGGGGAAATCGGA
+
FFFFFFFFFFFFFFFFFFFFFFFFFFFFFFFFFFFFFFFF,,,F,,,F
@FS10000125:27:BPA73017-1634:1:1101:5990:1600 2:N:0:7
TCGCGTTTGAGCGTACTCGACGAAGTTAGTAGGGGGGGGGGGGGGGAA
+
FFFFFFFFFFFFFFFFFFFFFFFFFFFFFFFFFFFFFFFFFFFF:,F:
@FS10000125:27:BPA73017-1634:1:1101:6050:1600 2:N:0:7
CCTAAATTGAGCGTACTCGACGAAGTTTACCGGGGGGGGGGGGGGGGG
+
FFFFF:FFFFFFFFFFFFFFFFFFFFFFFFFFFFFFFFFFFFFFFFF,
@FS10000125:27:BPA73017-1634:1:1101:6840:1600 2:N:0:7
TTGGAATTGAGCGTACTCGACGAAGTGGGGGGGGGGGGGGGGAAATCG
+
,,FFFFFFFFFFFFFFFFFFFFFFFFFFFFFFFFFFFFFFF,F:,FF:
@FS10000125:27:BPA73017-1634:1:1101:9390:1600 2:N:0:7
TTTAGATTGAGCGTACTCGACGAAGTTGACGGGGGGGGGGGGGGGAAA
+
FFFFFFFFFFFFFFFFFFFFFFFFFFFFFFFFFFFFFFFFFFFF:F,,
@FS10000125:27:BPA73017-1634:1:1101:9650:1600 2:N:0:7
TTTAGATTGAGCGTACTCGACGAAGTTGACGGGGGGGGGGGGGGAGAT
+
FFFFFFFFFFFFFFFFFFFFFFFFFFFFFFFFFFFFFFFFFFFFF,,F
@FS10000125:27:BPA73017-1634:1:1101:11160:1600 2:N:0:7
CCTTGTTTGAGCGTACTCGACGAAGTTAAGCGGGGGGGGGGGGGGGAA
+
,FFF,FFFFFFFFFFFFFFFFFFFFFFF:FFFFFFFFFFFFFFFFFFF
@FS10000125:27:BPA73017-1634:1:1101:12450:1600 2:N:0:7
ATCCACTTGAGCGTACTCGACGAAGTTACGTGGCGGGGGGGGGGGGGG
+
FFFFFFFFFFFFFFFFFFFFFFFFFFFFFFFFFFFFFFFFFFFFFFFF
@FS10000125:27:BPA73017-1634:1:1101:15880:1600 2:N:0:7
CCACTCTTGAGCGTACTCGACGAAGTTGCACGGGGGGGGGGGGGGGAA
+
FFFFFFFFFFFFFFFFFFFFFFFFFFFFFFFFFFFFFFFFFF:FFF,F
@FS10000125:27:BPA73017-1634:1:1101:16380:1600 2:N:0:7
TTTTTATTGAGCGTACTCGACGAAGTTTACGGGGGGGGGGGGGGGGGA
+
FFFF:FFFFFFFFFFFFFFFFFFFFFFFFFFFFFFFFFFFFFFFFFF:
@FS10000125:27:BPA73017-1634:1:1101:1930:1610 2:N:0:7
TTTACATTGAGCGTACTCGACGAAGTTGCATGGGGGGGGGGGGGGGGA
+
,,FFFFFFFFFFFFFFFFFFFFFFFFFFFFFFFFFFFFFFFFFFFF,:
@FS10000125:27:BPA73017-1634:1:1101:3040:1610 2:N:0:7
TATATTTTGAGCGTACTCGACGAAGTTACCAGGGGGGGGGGGGGGGGA
+
,,FFFFFFFFFFFFFFFFFFFFFFFFFFFFFFFFFFFFFFFFFFFF::
@FS10000125:27:BPA73017-1634:1:1101:4770:1610 2:N:0:7
CGGTCTTTGAGCGTACTCGACGAAGTTACGGGGGGGGGGGGGGGAGAT
+
F:FFFFFFFFFFFFFFFFFFFFFFFFFFFFFFFFFFFFFFFF:,,,,,
@FS10000125:27:BPA73017-1634:1:1101:4870:1610 2:N:0:7
AAATGTTTGAGCGTACTCGACGAAGTTGCTAGGGGGGGGGGGGGGGGA
+
FFFFFFFFFFFFFFFFFFFFFFFFFFFFFFFFFFFFFFFFFFFFF,:F
@FS10000125:27:BPA73017-1634:1:1101:5300:1610 2:N:0:7
TCACATTTGAGCGTACTCGACGAAGTTGCAAGGGGAGGGGGGGGGGGG
+
FFFFFFFFFFFFFFFFFFFFFFFFFFFFFFFFFFFFFFFFFFFFFFF,
@FS10000125:27:BPA73017-1634:1:1101:5780:1610 2:N:0:7
AATACATTGAGCGTACTCGACGAAGTTGGGAGGGGGGGGGGGGGGGGG
+
FFFFFFFFFFFFFFFFFFFFFFFFFFFFFFFFFFFFFFFFFFFFFFFF
@FS10000125:27:BPA73017-1634:1:1101:7370:1610 2:N:0:7
GTAATATTGAGCGTACTCGACGAAGTTATAAGGGGGGGGGGGGGGGGA
+
FFFFFFFFFFFFFFFFFFFFFFFFFFFFFFFFFFFFFFFFFFFFFF,F
@FS10000125:27:BPA73017-1634:1:1101:7840:1610 2:N:0:7
AATCATTTGAGCGTACTCGACGAAGTTCCGTGGGGGGGGGGGGAGGGG
+
,,FFFFFFFFFFFFFFFFFFFFFFFFFFFFFFFFFFFFFFFFF,:,,F
@FS10000125:27:BPA73017-1634:1:1101:9560:1610 2:N:0:7
TTTAGTTTGAGCGTACTCGACGAAGTTGGGGGGGGGGGGGGGGGGGGG
+
FFFFFFFFFFFFFFFFFFFFFFFFFFFFFFFFFFFFFFFFFFFF,FFF
@FS10000125:27:BPA73017-1634:1:1101:11770:1610 2:N:0:7
CTTTGGTTGAGCGTACTCGACGAAGTTCGTCGGGGGGGGGGGGGGGGA
+
FFFFFFFFFFFFFFFFFFFFFFFFFFFFFFFFFFFFFFFFFFFFFFFF
@FS10000125:27:BPA73017-1634:1:1101:16250:1610 2:N:0:7
ATTGAGTTGAGCGTACTCGACGAAGTTAGTTGGGGGGGGGGGGGGGGA
+
F,FFFFFFFFFFFFFFFFFFFFFFFFFFFFFFFFFFFFFFFFFFF:,F
@FS10000125:27:BPA73017-1634:1:1101:16370:1610 2:N:0:7
TAATCATTGAGCGTACTCGACGAAGTTAAAGGGGGGGGGGGGGGGGAA
+
,:FFFFFFFFFFFFFFFFFFFFFFFFFFFFFFFFFFFFFFFFFFF,FF
@FS10000125:27:BPA73017-1634:1:1101:1480:1620 2:N:0:7
TTAGGTTTGAGCGTACTCGACGAAGTTAAGAGGGGGGGGGGGGGGGAA
+
F,FFFFFFFFFFFFFFFFFFFFFFFFFFFFFFFFFFFFFFFFFFF,FF
@FS10000125:27:BPA73017-1634:1:1101:3490:1620 2:N:0:7
ATACGGTTGAGCGTACTCGACGAAGTTGGTTGGGGGGGGGGGGGGGAA
+
FFFFFFFFFFFFFFFFFFFFFFFFFFFFFFFFFFFFFFFFFFFFFF,F
@FS10000125:27:BPA73017-1634:1:1101:4050:1620 2:N:0:7
ATAATATTGAGCGTACTCGACGAAGTTCGAAGGGGGGGGGGGGGGGAA
+
FFFFFFFFFFFFFFFFFFFFFFFFFFFFFF,FFFFFFFFFFFFFFFFF
@FS10000125:27:BPA73017-1634:1:1101:5050:1620 2:N:0:7
TTCTATTTGAGCGTACTCGACGAAGTTTCAAGGGGGGGGGGGGGGGAA
+
FFFFFFFFFFFFFFFFFFFFFFFFFFFFFFFFFFFFFFFFFFFFF:FF
@FS10000125:27:BPA73017-1634:1:1101:5190:1620 2:N:0:7
TAGGTTTTGAGCGTACTCGACGAAGTTCTTAGGGGGGGGGGGGGGGAA
+
FFFFFFFFFFFFFFFFFFFFFFFFFFFFFFFFFFFFFFFFFFFFFF,F
@FS10000125:27:BPA73017-1634:1:1101:5520:1620 2:N:0:7
TGTTACTTGAGCGTACTCGACGAAGTTGTTTGGGGGGGGGGGGGGGAA
+
F,:FFFFFFFFFFFFFFFFFFFFFFFFFFFFFFFFFFFFFFFFF:F,F
@FS10000125:27:BPA73017-1634:1:1101:7310:1620 2:N:0:7
TGATTTTTGAGCGTACTCGACGAAGTTGCTGGGGGGGGGGGGGGGAAA
+
,FFFFFFFFFFFFFFFFFFFFFFFFFFFFFFFFFFFFFFFFFFF,:F,
@FS10000125:27:BPA73017-1634:1:1101:10070:1620 2:N:0:7
TATGGATTGAGCGTACTCGACGAAGGGGGGGGGGGGGGGAGATCGGAA
+
FFFFFFFFFFFFFFFFFFFFFFFFFFFFFFFFFFFFFFF:,,F,,,F:
@FS10000125:27:BPA73017-1634:1:1101:10650:1620 2:N:0:7
ATGTAATTGAGCGTACTCGACGAAGTTGTAAGGGGGGGGGGGGGGGGG
+
FFFFFFFFFFFFFFFFFFFFFFFFFFFFFFFFFFFFFFFFFFFFF,:F
@FS10000125:27:BPA73017-1634:1:1101:10750:1620 2:N:0:7
TCAAATTTGAGCGTACTCGACGAAGTTCCTGGGGGGGGGGGGGGGAAT
+
FFFFFFFFFFFFFFFFFFFFFFFFFFFFFFFFFFFFFFFFFFFF,F,,
@FS10000125:27:BPA73017-1634:1:1101:11170:1620 2:N:0:7
TAGTATTTGAGCGTACTCGACGAAGTTAAAAGGGGGGGGGGGGGGGGA
+
FF:FFFFFFFFFFFFFFFFFFFFFFFFFF::FFFFFFFFFFFFF:F,,
@FS10000125:27:BPA73017-1634:1:1101:11210:1620 2:N:0:7
CCTTTCTTGAGCGTACTCGACGAAGTTTGATGGGGGGGGGGGGGGGGG
+
:F,FFFFFFFFFFFFFFFFFFFFFFFFFF,:FFFFFFFFFFFFFFF,,
@FS10000125:27:BPA73017-1634:1:1101:11320:1620 2:N:0:7
ATGAAGTTGAGCGTACTCGACGAAGTTCTCGGGGGGGGGGGGGGGGAA
+
:,FFFFFFFFFFFFFFFFFFFFFFFFFFFFFFFFFFFFFFFFFFF,FF
@FS10000125:27:BPA73017-1634:1:1101:12080:1620 2:N:0:7
ATATCATTGAGCGTACTCGACGAAGTTGTCAGGGGGGGGGGGGGGGAA
+
FFFFFFFFFFFFFFFFFFFFFFFFFFFFFFFFFFFFFFFFFFFFF:FF
@FS10000125:27:BPA73017-1634:1:1101:12670:1620 2:N:0:7
AAGGTATTGAGCGTACTCGACGAGGTTGTGCGGGGGGGGGGGGGGGAA
+
FFFFFFFFFFFFFFFFFFFFFFFFFFFFFFFFFFFFFFFFFFFFFFFF
@FS10000125:27:BPA73017-1634:1:1101:15780:1620 2:N:0:7
TTTCATTTGAGCGTACTCGACGAAGTTCGCCGGGGGGGGGGGGGGGGA
+
,FFFFFFFFFFFFFFFFFFFFFFFFFFFFFFFFFFFFFFFFFFFFFF:
@FS10000125:27:BPA73017-1634:1:1101:1130:1630 2:N:0:7
ATGTCTTTGAGCGTACTCGACGAAGTTCATGGGGGGGGGGGGGGGAAA
+
FFFFFFFFFFFFFFFFFFFFFFFFFFFFFFFFFFFFFFFFFFFFFFFF
@FS10000125:27:BPA73017-1634:1:1101:2630:1630 2:N:0:7
TCGTCATTGAGCGTACTCGACGAAGAGGGGGGGGGGGGGGGAAATTCG
+
FFFFFFFFFFFFFFFFFFFFFFFFFFFFFFFFFFFFFFFFF,FF,F,F
@FS10000125:27:BPA73017-1634:1:1101:2790:1630 2:N:0:7
TTTCGTTTGAGCGTACTCGACGAAGTTAGCTGGGGGGGGGGGGGGGAA
+
FFFFFFFFFFFFFFFFFFFFFFFFFFFFFFFFFFFFFFFFFFFFF:FF
@FS10000125:27:BPA73017-1634:1:1101:4410:1630 2:N:0:7
TCGCCCTTGAGCGTACTCGACGAAGTTAGACGGGGGGGGGGGGGGGGA
+
FFFFFFFFFFFFFFFFFFFFFFFFFFFFFFFFFFFFFFFFFFFFFFFF
@FS10000125:27:BPA73017-1634:1:1101:4420:1630 2:N:0:7
TTATCGTTGAGCGTACTCGACGAAGTTCATGGGGGGGGGGGGGGGAAA
+
,FFFFFFFFFFFFFFFFFFFFFFFFFFFFFFFFFFFFFFFFFFF:F,,
@FS10000125:27:BPA73017-1634:1:1101:4650:1630 2:N:0:7
CTAGCATTGAGCGTACTCGACGAAGTTTGCAGGGGGGGGGGGGGGGGG
+
F,FFFFFFFFFFFFFFFFFFFFFFFFFFFFFFFFFFFFFFFFFFFF,F
@FS10000125:27:BPA73017-1634:1:1101:4680:1630 2:N:0:7
CCAATCTTGAGCGTACTCGACGAAGTTAACAGGGGGCGGGGGGGGGGG
+
FFFFFFFFFFFFFFFFFFFFFFFFFFFFFFFFFFFFFFFFFFFFFFF,
@FS10000125:27:BPA73017-1634:1:1101:5430:1630 2:N:0:7
AATACGTTGAGCGTACTCGACGAAGTTTACAGGGGGGGGGGGGGGGGA
+
FFFFFFFFFFFFFFFFFFFFFFFFFFFFFFFFFFFFFFFFFFFFF::,
@FS10000125:27:BPA73017-1634:1:1101:8000:1630 2:N:0:7
ATTGGATTGAGCGTACTCGACGAAGTTACAAGGGGGGGGGGGGGGGAA
+
F,FFFFFFFFFFFFFFFFFFFFFFFFFFFFFFFFFFFFFFFFFFF,FF
@FS10000125:27:BPA73017-1634:1:1101:8330:1630 2:N:0:7
TAGAAATTGAGCGTACTCGACGAGGTTGCAGGGGGGGGGGGGGGGAAT
+
FFFFFFFFFFFFFFFFFFFFFFFFFFFFFFFFFFFFFFFFFFFF,FF,
@FS10000125:27:BPA73017-1634:1:1101:11560:1630 2:N:0:7
TTTTGATTGAGCGTACTCGACGAAGTTAGCTGGGGGGGGGGGGGGGAA
+
F,F,:FFFFFFFFFFFFFFFFFFFFFFFFFFFFFFFFFFFFF,,,,,,
@FS10000125:27:BPA73017-1634:1:1101:11660:1630 2:N:0:7
AAGGTATTGAGCGTACTCGACGAAGTTGCCGGGGGGGGGGGGGGGGAA
+
F,FFFFFFFFFFFFFFFFFFFFFFFFFFFFFFFFFFFFFFFFFFFFFF
@FS10000125:27:BPA73017-1634:1:1101:11770:1630 2:N:0:7
TATAGCTTGAGCGTACTCGACGAAGTTAAAAGGGGGGGGGGGGGGGAA
+
FFFFFFFFFFFFFFFFFFFFFFFFFFFFFFFFFFFFFFFFFFFF,:F,
@FS10000125:27:BPA73017-1634:1:1101:12570:1630 2:N:0:7
TCTGGATTGAGCGTACTCGACGAAGTTCTACGGGGGGGGGGGGGGGGA
+
FFFFFFFFFFFFFFFFFFFFFFFFFFFFFFFFFFFFFFFFFFFFF,,F
@FS10000125:27:BPA73017-1634:1:1101:13310:1630 2:N:0:7
TATTTTTTGAGCGTACTCGACGAAGTTGGCGGGGGGGGGGGGGGGGGA
+
FFFFFFFFFFFFFFFFFFFFFFFFFFFFFFFFFFFFFFFFFFFFFFFF
@FS10000125:27:BPA73017-1634:1:1101:13700:1630 2:N:0:7
TAAATTTTGAGCGTACTCGACGAAGTTACATGGGGGGGGGGGGGGGAA
+
FFFFFFFFFFFFFFFFFFFFFFFFFFFFFFFFFFFFFFFFFFFFFF::
@FS10000125:27:BPA73017-1634:1:1101:14090:1630 2:N:0:7
ATAAAGTTGAGCGTACTCGACGAAGTTAGTGGGGGGGGGGGGGGGAAT
+
F,FFFFFFFFFFFFFFFFFFFFFFFFFFFFFFFFFFFFFFFFFF,F:,
@FS10000125:27:BPA73017-1634:1:1101:14140:1630 2:N:0:7
TTGGTTTTGAGCGTACTCGACGAAGTTCGGTGGGGGGGGGGGGGGGGA
+
FFFFFFFFFFFFFFFFFFFFFFFFFFFFFFFFFFFFFFFFFFFFFF,F
@FS10000125:27:BPA73017-1634:1:1101:14460:1630 2:N:0:7
CCAATCTTGAGCGTACTCGACGAAATTAGCGGGGGGGGGGGGGGGAAA
+
FFFFFFFFFF:FFFFFFFFFFFFFFFFFFFFFFFFFFFFFFFFF:F,,
@FS10000125:27:BPA73017-1634:1:1101:2070:1640 2:N:0:7
TTCCTTTTGAGCGTACTCGACGAAGTTCACTGGGGGGGGGGGGGGGAA
+
,FFFFFFFFFFFFFFFFFFFFFFFFFFFFFFFFFFFFFFFFFFFF,FF
@FS10000125:27:BPA73017-1634:1:1101:2340:1640 2:N:0:7
TCCGGATTGAGCGTACTCGACGAAGTTAGCTGGGGGGGGGGGGGGGGG
+
,FF:FFFFFFFFFFFFFFFFFFFFFFFFFFFFFFFFFFFFFFFFFF,F
@FS10000125:27:BPA73017-1634:1:1101:3610:1640 2:N:0:7
TACACTTTGAGCGTACTCGACGAAAGGGGGGGGGGGGGGGGGAGTTCG
+
,:FFFFFFFFFFFFFFFFFFFFFFFFFFFFFFFFFFFFFFF,F,,FF:
@FS10000125:27:BPA73017-1634:1:1101:3910:1640 2:N:0:7
AAAGTTTTGAGCGTACTCGACGAAGTTTTCTGGGGGGGGGGGGGGGAA
+
FFFFFFFFFFFFFFFFFFFFFFFFFFFFFFFFFFFFFFFFFFFFF:,F
@FS10000125:27:BPA73017-1634:1:1101:4700:1640 2:N:0:7
CACCTCTTGAGCGTACTCGACGAAGTTTTATGGGGGGGGGGGGGGGGA
+
FFFFFFFFFFFFFFFFFFFFFFFFFFFFFFFFFFFFFFFFFFFFFF::
@FS10000125:27:BPA73017-1634:1:1101:6060:1640 2:N:0:7
GTACCTTTGAGCGTACTCGACGAAGTTTGGCGGGGGGGGGGGGGGGGA
+
,FFFFFFFFFFFFFFFFFFFFFFFFFFFFFFFFFFFFFFFFFFFFFF,
@FS10000125:27:BPA73017-1634:1:1101:6850:1640 2:N:0:7
TTCCCGTTGAGCGTACTCGACGAAGTTCGGTGGGGGGGGGGGGGGGAA
+
F,FFFFFFFFFFFFFFFFFFFFFFFFFFFFFFFFFFFFFFFFFFF,,,
@FS10000125:27:BPA73017-1634:1:1101:8040:1640 2:N:0:7
ATCAAGTTGAGCGTACTCGACGAAGTTTTTTTGGGGGGGGGGGGGGGG
+
F:FFFFFFFFFFFFFFFFFFFFFFFFFFFFFFFFFFFFFFFFFFF:::
@FS10000125:27:BPA73017-1634:1:1101:9170:1640 2:N:0:7
ATAACTTTGAGCGTACTCGACGAAGGGGGGGGGGGGGGGGGGAGGTGA
+
:FFFFFFFFFFFFFFFFFFFFFFFFFFFFFFFFFFFFFFFF,:,,,,:
@FS10000125:27:BPA73017-1634:1:1101:9340:1640 2:N:0:7
TAAAACTTGAGCGTACTCGACGAAGTTACAAGGGGGGGGGGGGGGGAA
+
FFFFFFFFFFFFFFFFFFFFFFFFFFFFFFFFFFFFFFFFFFFFFFFF
@FS10000125:27:BPA73017-1634:1:1101:9810:1640 2:N:0:7
ATTAGTTTGAGCGTACTCGACGAAGTTAACAGGGGGGGGGGGGGGAAA
+
FFFFFFFFFFFFFFFFFFFFFFFFFFFFFFFFFFFFFFFFFFFFFFF:
@FS10000125:27:BPA73017-1634:1:1101:10070:1640 2:N:0:7
ATAAATTTGAGCGTACTCGACGAAGTTAGGCGGGGGGGGGGGGGGGAA
+
F:F:FFFFF:FFFFFFFFFFFFFFFFFFFFFFFFFFFFFFFFF::,,:
@FS10000125:27:BPA73017-1634:1:1101:10420:1640 2:N:0:7
AGAAAGTTGAGCGTACTCGACGAAGTTGTGTGGGGGGGGGGGGGGGGG
+
,:FFF:FFFFFFFFFFFFFFFFFFFFFFFFFFFFFFFFFFFF:,F,,,
@FS10000125:27:BPA73017-1634:1:1101:10610:1640 2:N:0:7
ATATCATTGAGCGTACTCGACGAAGTTAAACGGGGGGGGGGGGGGGAA
+
FFFFFFFFFFFFFFFFFFFFFFFFFFFFFFFFFFFFFFFFFF:F:FFF
@FS10000125:27:BPA73017-1634:1:1101:11080:1640 2:N:0:7
CTGAACTTGAGCGTACTCGACGAAAGGGGGGGGGGGGGGGGGAATTCG
+
F,,F,FFFFFFFFFFFFFFFFFFFFF::F::FFFFFFFFFF,F,,F,,
@FS10000125:27:BPA73017-1634:1:1101:11480:1640 2:N:0:7
ATTCGGTTGAGCGTACTCGACGAAGTTAACTGGGGGGGGGGGGGGGAA
+
,FFFFFFFFFFFFFFFFFFFFFFFFFFFFFFFFFFFFFFFFFFF:,,F
@FS10000125:27:BPA73017-1634:1:1101:12760:1640 2:N:0:7
TTCCGATTGAGCGTACTCGACGAAGTTGTTTGGGGGGGGGGGGGGGGA
+
F:FFFFFFFFFFFFFFFFFFFFFFFFFFFFFFFFFFFFFFFFFFF::F
@FS10000125:27:BPA73017-1634:1:1101:12810:1640 2:N:0:7
TCTATATTGAGCGTACTCGACGAAGTTTTTGGGGGGGGGGGGGGGGAA
+
FFFFFFFFFFFFFFFFFFFFFFFFFFFFFFFFFFFFFFFFFFFFF,FF
@FS10000125:27:BPA73017-1634:1:1101:1540:1650 2:N:0:7
CCGGCTTTGAGCGTACTCGACGAAGTTTAGGGGGGGGGGGGGGGAGAT
+
FFFFFFFFFFFFFFFFFFFFFFFFFFFFFFFFFFFFFFFFFFFF,,FF
@FS10000125:27:BPA73017-1634:1:1101:2330:1650 2:N:0:7
AACTATTTGAGCGTACTCGACGAAGGGGGGGGGGGGGGGGGGGGAATT
+
,FF,,:FFFFFFFFFFFFFFFFFFF,:,,,FFFFFFFFFFFF:,:,,F
@FS10000125:27:BPA73017-1634:1:1101:2700:1650 2:N:0:7
TAAGATTTGAGCGTACTCGACGAAGTTCACCGGGGGGGGGGGGGGGAA
+
F,,F,,FFFFFFFFFFFFFFFFFFFFF,,,,FFFFFFFFFFFFF,,,,
@FS10000125:27:BPA73017-1634:1:1101:2800:1650 2:N:0:7
TAACTTTTGAGCGTACTCGACGAAGTTGGTGGGGGGGGGGGGGGGAAA
+
,:FFFFFFFFFFFFFFFFFFFFFFFFFFFFFFFFFFFFFFFFFF,F:,
@FS10000125:27:BPA73017-1634:1:1101:3050:1650 2:N:0:7
TACTATTTGAGCGTACTCGACGAAGTTCAAGGGGGGGGGGGGGGGGAA
+
F:FFFFFFFFFFFFFFFFFFFFFFFFFFFFFFFFFFFFFFFFFFF,:F
@FS10000125:27:BPA73017-1634:1:1101:3140:1650 2:N:0:7
TTATTATTGAGCATACTCGACGAAGTTGCACGGGGGGGGGGGGGGGGG
+
FFFFFFFFFFFFFFFFFFFFFFFFFFF,:FFFFFFFFFFFFFFF,F,F
@FS10000125:27:BPA73017-1634:1:1101:4060:1650 2:N:0:7
ACTCTGTTGAGCGTACTCGACGAAGTTACGAGGGGGGGGGGGGGGGGG
+
FFFFFFFFFFFFFFFFFFFFFFFFFFFFFFFFFFFFFFFFFFFFFFF,
@FS10000125:27:BPA73017-1634:1:1101:4680:1650 2:N:0:7
TTTTTGTTGAGCGTACTCGACGAAGTTACTGGGGGGGGGGGGGGGGAA
+
FFFFFFFFFFFFFFFFFFFFFFFFFFFFFFFFFFFFFFFFFFFFF,FF
@FS10000125:27:BPA73017-1634:1:1101:5800:1650 2:N:0:7
CTTGGTTTGAGCGTACTCGACGAAGTTAAAGGGGGGGGGGGGGGGAAA
+
F,FFFFFFFFFFFFFFFFFFFFFFFFFFFFFFFFFFFFFFFFFF:F,,
@FS10000125:27:BPA73017-1634:1:1101:6370:1650 2:N:0:7
CTAGGATTGAGCGTACTCGACGAAGTTCGAAGGGGGGGGGGGGGGGAA
+
FFFFFFFFFFFFFFFFFFFFFFFFFFFFFFFFFFFFFFFFFFFFFFFF
@FS10000125:27:BPA73017-1634:1:1101:6580:1650 2:N:0:7
TCCTCCTTGAGCGTACTCGACGAAGTTAGCCGGGGGGGGGGGGGGGGG
+
FFF:FF::F:FFF::F,FF,FF,:F:,FFFFFFFFFFFFFFFFFFF,,
@FS10000125:27:BPA73017-1634:1:1101:7340:1650 2:N:0:7
GTCGATTTGAGCGTACTCGACGAAGTTTAATGGGGGGGGGGGGGGGAA
+
,FFFFFFFFFFFFFFFFFFFFFFFFFFFFFFFFFFFFFFFFFFFFF,,
@FS10000125:27:BPA73017-1634:1:1101:8170:1650 2:N:0:7
TGTATCTTGAGCGTACCCGACGAAGTTGAGGGGGGGGGGGGGGGAAAT
+
FFFFFFFFFFFFFFFF,FFFFFFFFFFFFFFFFFFFFFFFFFF,FF,:
@FS10000125:27:BPA73017-1634:1:1101:8640:1650 2:N:0:7
ATACGCTTGAGCGTACTCGACGAAGTTCGGCGGGGGGGGGGGGGGGGG
+
:FFFFFFFFFFFFFFFFFFFFFFFFFFFFFFFFFFFFFFFFFFFFFF:
@FS10000125:27:BPA73017-1634:1:1101:9610:1650 2:N:0:7
CTTTTATTGAGCGTACTCGACGAAGTTATACGGGGGGGGGGGGGGGGA
+
F,FFFFFFFFFFFFFFFFFFFFFFFFFFFFFFFFFFFFFFFFFFF:,,
@FS10000125:27:BPA73017-1634:1:1101:11400:1650 2:N:0:7
TTGATTTTGAGCGTACTCGACGAAGTTCGTGGGGGGGGGGGGGGAAAT
+
FFFFFFFFFFFFFFFFFFFFFFFFFFFFFFFFFFFFFFFFFFFF:FFF
@FS10000125:27:BPA73017-1634:1:1101:11500:1650 2:N:0:7
ACGCGGTTGAGCGTACTCGACGAAGTTTGCTGGAGGGGGGGGGGGGGG
+
FFFFFFFFFFFFFFFFFFFFFFFFFFFFFFFFFFFFFFFFFFFFFFFF
@FS10000125:27:BPA73017-1634:1:1101:12310:1650 2:N:0:7
TCCAAATTGAGCGTACTCGACGAAGTGGGGGGGGGGGGGGGGGAGGTC
+
FFFF:FFFFFFFFFFFFFFFFFFFFFFFFFFFFFFFFFFFFF,:,,F,
@FS10000125:27:BPA73017-1634:1:1101:12490:1650 2:N:0:7
ACTATCTTGAGCGTACTCGACGAAGTTCTGGGGGGGGGGGGGGGAAAT
+
FFFFFFFFFFFFFFFFFFFFFFFFFFFFFFFFFFFFFFFFFFF,F,,F
@FS10000125:27:BPA73017-1634:1:1101:14500:1650 2:N:0:7
TATGTCTTGAGCGTACTCGACGAAGTTTTAGGGGGGGGGGGGGGGGGG
+
FFFFFFFFFFFFFFFFFFFFFFFFFFFFFFFFFFFFFFFFFFFF,F,F
@FS10000125:27:BPA73017-1634:1:1101:3680:1660 2:N:0:7
CCGGAATTGAGCGTACTCGACGAAGTTACGTGGGGGGGGGGGGGGGAA
+
FFFFFFFFFFFFFFFFFFFFFFFFFFFFFFFFFFFFFFFFFFF:F,FF
@FS10000125:27:BPA73017-1634:1:1101:4480:1660 2:N:0:7
CGGGCTTTGAGCGTACTCGACGAAGTTAGCCGGGGGGGGGGGGGGGAA
+
F:,FFFF:FFFFFFFFFFFFFFFFFFFFFFFFFFFFFFFFFF:,:,FF
@FS10000125:27:BPA73017-1634:1:1101:4730:1660 2:N:0:7
ATTCCTTTGAGCGTACTCGACGAAGTTGTGTGGGGGGGGGGGGGGGAA
+
FFFFFFFFFFFFFFFFFFFFFFFFFFFFFFFFFFFFFFFFFFFFF:FF
@FS10000125:27:BPA73017-1634:1:1101:5020:1660 2:N:0:7
CTTGAATTGAGCGTACTCGACGAAGTTTTAAGGGGGGGGGGGGGGGAA
+
,FF:FFFFFFFFFFFFFFFFFFFFFFFFFFFFFFFFFFFFFFFFFFFF
@FS10000125:27:BPA73017-1634:1:1101:5110:1660 2:N:0:7
TTTATATTGAGCGTACTCGACGAAGTTGAAGGGGGGGGGGGGGGGGAA
+
FFFFFFFFFFFFFFFFFFFFFFFFFFFFFFFFFFFFFFFFFFFFF,FF
@FS10000125:27:BPA73017-1634:1:1101:5740:1660 2:N:0:7
CATAATTTGAGCGTACTCGACGAAGTTAGCTGGGGGGGGGGGGGGGGA
+
FFFFFFFFFFFFFFFFFFFFFFFFFFFFFFFFFFFFFFFFFFFFFFF,
@FS10000125:27:BPA73017-1634:1:1101:6090:1660 2:N:0:7
TTATGGTTGAGCGTACTCGACGAAGTTTTTTTGGGGGGGGGGGGGGGA
+
F,FFFFFFFFFFFFFFFFFFFFFFFFFFFFFFFFFFFFFFFFFFFFF,
@FS10000125:27:BPA73017-1634:1:1101:6130:1660 2:N:0:7
TATCTGTTGAGCGTACTCGACGAAGTTCAAAGGGGGGGGGGGGGGGAA
+
FFFFFFFFFFFFFFFFFFFFFFFFFFFFFFFFFFFFFFFFFFFFFFFF
@FS10000125:27:BPA73017-1634:1:1101:6790:1660 2:N:0:7
TTTCATTTGAGCGTACTCGACGAAGTTTAATGGGGGGGGGGGGGGGAA
+
FFFFFFFFFFFFFFFFFFFFFFFFFFFFFFFFFFFFFFFFFFFFFF,F
@FS10000125:27:BPA73017-1634:1:1101:7620:1660 2:N:0:7
TTCCGGTTGAGCGTACTCGACGAAGTTAACAGGGGGGGGGGGGGGGGA
+
:FFFFFFFFFFFFFFFFFFFFFFFFFFFFFFFFFFFFFFFFFFFFF::
@FS10000125:27:BPA73017-1634:1:1101:8270:1660 2:N:0:7
TTTGTGTTGAGCGTACTCGACGAAGTTCTATGGGGGGGGGGGGGGGAA
+
,FFFFFFFFFFFFFFFFFFFFFFFFFFFFFFFFFFFFFFFFFFFF,FF
@FS10000125:27:BPA73017-1634:1:1101:9920:1660 2:N:0:7
TAATTCTTGAGCGTACTCGACGAAGTTACATGGGGGGGGGGGGGGGGA
+
F:FFFFFFFFFFFFFFFFFFFFFFFFFFFFFFFFFFFFFFFFFFFFF:
@FS10000125:27:BPA73017-1634:1:1101:10060:1660 2:N:0:7
ATAAATTTGAGCGTACTCGACGAAGTTAGGCGGGGGGGGGGGGGGGGA
+
F,FFFFFFFFFFFFFFFFFFFFFFFFFFFFFFFFFFFFFFFFFFFFFF
@FS10000125:27:BPA73017-1634:1:1101:11650:1660 2:N:0:7
TTAGGCTTGAGCGTACTCGACGAAGTTTAGTGGGGGGGGGGGGGGGAA
+
F,FFFFFFFFFFFFFFFFFFFFFFFFFFFFFFFFFFFFFFFFFFFFFF
@FS10000125:27:BPA73017-1634:1:1101:11690:1660 2:N:0:7
ATTGGTTTGAGCGTACTCGACGAAGTTAATAGGGGGGGGGGGGGGGAA
+
F,FFFFFFFFFFFFFFFFFFFFFFFFFFFFFFFFFFFFFFFFFFFFFF
@FS10000125:27:BPA73017-1634:1:1101:11730:1660 2:N:0:7
AACTATTTGAGCGTACTCGACGAAGTTTACGGGGGGGGGGGGGGGGAA
+
FFFFFFFFFFFFFFFFFFFFFFFFFFFFFFFFFFFFFFFFFFFFF,FF
@FS10000125:27:BPA73017-1634:1:1101:11880:1660 2:N:0:7
TTTGGTTTGAGCGTACTCGACGAAGTTCCACGGGGGCGGGGGGGGGGG
+
,FFFFFFFFFFFFFFFFFFFFFFFFFFFFFFFFFFFFFFFFFFFFFF:
@FS10000125:27:BPA73017-1634:1:1101:12040:1660 2:N:0:7
TTGCTCTTGAGCGTACTCGACGAAGTTATGTGGGGGGGGGGGGGGGAA
+
FFFFFFFFFFFFFFFFFFFFFFFFFFFFFFFFFFFFFFFFFFFFF,FF
@FS10000125:27:BPA73017-1634:1:1101:13330:1660 2:N:0:7
AATAACTTGAGCGTACTCGACGAAGTTTCCGGGGGGGGGGGGGGGAAA
+
FFFFFFFFFFFFFFFFFFFFFFFFFFFFFFFFFFFFFFFFFFFF:FF,
@FS10000125:27:BPA73017-1634:1:1101:14690:1660 2:N:0:7
TTGTGTTTGAGCGTACTCGACGAAGTTGATAGGGGGGGGGGGGGGGGG
+
F,FFFFFFFFFFFFFFFFFFFFFFFFF,F:FFFFFFFFFFFFF:F,F:
@FS10000125:27:BPA73017-1634:1:1101:15220:1660 2:N:0:7
CTCTTGTTGAGCGTACTCGACGAAGTTGCGAGGGGGGGGGGGGGGGGG
+
F,F,F:FFFFFFFFFFFFFFFFFFFFFFF:FFFFFFFFFFFFFFFFF,
@FS10000125:27:BPA73017-1634:1:1101:15760:1660 2:N:0:7
GATCTCTTGAGCGTACTCGACGAAGTTGCCAGGGGGGGGGGGGGGGAA
+
FFFFFFFFFFFFFFFFFFFFFFFFFFFFFFFFFFFFFFFFFFFFFF,F
@FS10000125:27:BPA73017-1634:1:1101:1610:1670 2:N:0:7
CCAGACTTGAGCGTACTCGACGAAGTTGGGGGGGGGGGGGGGAAATTG
+
FFFFFFFFFFFFFFFFFFFFFFFFFFFFFFFFFFFFFFFFFFF:F,,,
@FS10000125:27:BPA73017-1634:1:1101:2010:1670 2:N:0:7
ACCGCTTTGAGCGTACTCGACGAAGTTGCAAGGGGGGGGGGGGGGGGA
+
FFFFFFFFFFFFFFFFFFFFFFFFFFFFFFFFFFFFFFFFFFFFFFF:
@FS10000125:27:BPA73017-1634:1:1101:2290:1670 2:N:0:7
GTATATTTGAGCGTACTCGACGAAGTTTCGGGGGGGGGGGGGGGGGAA
+
,FFFFFFFFFFFFFFFFFFFFFFFFFFFFFFFFFFFFFFFFFFFFFFF
@FS10000125:27:BPA73017-1634:1:1101:2960:1670 2:N:0:7
TCATAATTGAGCGTACTCGACGAAGTTATGTGGGGGGGGGGGGGGGGA
+
,FFFFFFFFFFFFFFFFFFFFFFFFFFFFFFFFFFFFFFFFFFFFF::
@FS10000125:27:BPA73017-1634:1:1101:3870:1670 2:N:0:7
TCATTATTGAGCGTACTCGACGAAGTTGCGCGGGGGGGGGGGGGGGAA
+
FF:FF,FFFFFFFF:FFFFFFFFFFFF:FFFFFFFFFFFFFF,F,F,,
@FS10000125:27:BPA73017-1634:1:1101:3910:1670 2:N:0:7
ACATGGTTGAGCGTACTCGACGAAGTTTTGCGGGGGGGGGGGGGGGAA
+
:FFFFFFFFFFFFFFFFFFFFFFFFFFFFFFFF,FFFFFFFFFFF:FF
@FS10000125:27:BPA73017-1634:1:1101:4000:1670 2:N:0:7
AAGGGGTTGAGCGTACTCGACGAAGTTACGGGGGGGGGGGGGGGGGAA
+
FFFFFFFFFFFFFFFFFFFFFFFFFFFFFFFFFFFFFFFFFFFFF,:F
@FS10000125:27:BPA73017-1634:1:1101:4980:1670 2:N:0:7
AGGAACTTGAGCGTACTCGACGAAGTTGGGGGGGGGGGGGGGAAATCG
+
F:FFFFFFFFFFFFFFFFFFFFFFFFFFFFFFFFFFFFFFFFF:FF,:
@FS10000125:27:BPA73017-1634:1:1101:5440:1670 2:N:0:7
AACGGTTTGAGCGTACTCGACGAAGTTCAAGGGGGGGGGGGGGGGGAA
+
FFF:FFFFFFFFFFFFFFFFFFFFFFFFFFFFFFFFFFFFFFFFF,FF
@FS10000125:27:BPA73017-1634:1:1101:5660:1670 2:N:0:7
CCCCCATTGAGCGTACTCGACGAAGTTCTGGGGGGGGGGGGGGGGGGA
+
FFFFFFFFFFFFFFFFFFFFFFFFFFFFFFFFFFFFFFFFFFFFFF,F
@FS10000125:27:BPA73017-1634:1:1101:6550:1670 2:N:0:7
ATTACATTGAGCGTACTCGACGAAGTTAATAGGGGGGGGGGGGGGGGA
+
FFFFFFFFFFFFFFFFFFFFFFFFFFFFFFFFFFFFFFFFFFFF:,F,
@FS10000125:27:BPA73017-1634:1:1101:7250:1670 2:N:0:7
ATCATTTTGAGCGTACTCGACGAAGTTTGGAGGGGGGGGGGGGGGGGG
+
F,FFFFFFFFFFFFFFFFFFFFF:FFFFFFFFFFFFFFFFF:,:,:,F
@FS10000125:27:BPA73017-1634:1:1101:7860:1670 2:N:0:7
CCATGGTTGAGCGTACTCGACGAAGTTAACAGGGGGGGGGGGGGGGAA
+
FFF,,FFFFFFFFFFFFFFFFFFFFFFF,FFFFFFFFFFFFF,F,:F:
@FS10000125:27:BPA73017-1634:1:1101:8570:1670 2:N:0:7
TTTACTTTGAGCGTACTCGACGAAGTTACCAGGGGGGGGGGGGGGGGA
+
F,FFFFFFFFFFFFFFFFFFFFFFFFFFFFFFFFFFFFFFFFFFFFF:
@FS10000125:27:BPA73017-1634:1:1101:9130:1670 2:N:0:7
GCATTGTTGAGCGTACTCGACGAAGTTAATAGGGGGGGGGGGGGGAAA
+
,FFFFFFFFFFFFFFFFFFFFFFFFFFFFFFFFFFFFFFFFFFFFF:,
@FS10000125:27:BPA73017-1634:1:1101:9580:1670 2:N:0:7
CCTCGATTGAGCGTACTCGACGAAGTTTGGAGGGGGGGGGGGGGGGAA
+
F,,,F:FFFFFFFFFFFFFFFFFFFFF,F:FFFFFFFFFFFFFFF,FF
@FS10000125:27:BPA73017-1634:1:1101:9670:1670 2:N:0:7
CTTTTTTTGAGCGTACTCGACGAAGTTGTCCGGGGGGGGGGGGGGAAA
+
FFFFFFFFFFFFFFFFFFFFFFFFFFFFFFF:FFFFFFFFF:::,:,,
@FS10000125:27:BPA73017-1634:1:1101:10180:1670 2:N:0:7
AAAGTATTGAGCGTACTCGACGAAGTTACTGGGGGGGGGGGGGGGAAA
+
FFFFFFFFFFFFFFFFFFFFFFFFFFFFFFFFFFFFFFFFFFFF,FF,
@FS10000125:27:BPA73017-1634:1:1101:10620:1670 2:N:0:7
AATTACTTGAGCGTACTCGACGAAGTTATACGGGGGGGGGGGGGGGAA
+
FFFFFFFFFFFFFFFFFFFFFFFFFFFFFFFFFFFFFFFFFFFFF,FF
@FS10000125:27:BPA73017-1634:1:1101:12050:1670 2:N:0:7
ATGAAATTGAGCGTACTCGACGAAGTTGGCAGGGGGGGGGGGGGGGAA
+
:F:FFFFFFFFFFFFFFFFFFFFFFFFFFFFFFFFFFFFFFFFFFFFF
@FS10000125:27:BPA73017-1634:1:1101:13350:1670 2:N:0:7
TTCCGATTGAGCGTACTCGACGAAGGGGGGGGGGGGGGGGAAATCGGA
+
FFFFFFFFFFFFFFFFFFFFFFFFFFFFFFFFFFFFFFFFF,,FF,,,
@FS10000125:27:BPA73017-1634:1:1101:14940:1670 2:N:0:7
AATATTTTGAGCGTACTCGACGAAGTTGGCGGGGGGGGGGGGGGGAAA
+
FFFFFFFFFFFFFFFFFFFFFFFFFFFFFFFFFFFFFFFFFFFFFFF:
@FS10000125:27:BPA73017-1634:1:1101:15650:1670 2:N:0:7
CCAGCCTTGAGCGTACTCGACAAATTCGGCTGGGGGGGGGGGGGGGGA
+
:F,F,,FFFFFFFFFFFFFF:,F,,F,F,F,FFFFFFFFFFFFFFFF,
@FS10000125:27:BPA73017-1634:1:1101:16000:1670 2:N:0:7
CTACATTTGAGCGTACTCGACGAAGTTCAGCGGGGGGGGGGGGGGGGA
+
F,FFF,FFFFFFFFFFFFFFFFFFFFFFFFFFFFFFFFFFFFFFFFFF
@FS10000125:27:BPA73017-1634:1:1101:1860:1680 2:N:0:7
TTGGGGGGGGGGGGGAAAATTCGAAAAGCTTCTTTTAGGGAAAAAGTT
+
,,F,:F::FF,:FFF,:F,:,,,:FFF,F,:::FF:,,F,FFFFF,F:
@FS10000125:27:BPA73017-1634:1:1101:2450:1680 2:N:0:7
CTTTATTTGAGCGTACTCGACGAAGTTGCCAGGGGGGGGGGGGGGGGA
+
FFFFFFFFFFFFFFFFFFFFFFFFFFFFFFFFFFFFFFFFFFFFF:,F
@FS10000125:27:BPA73017-1634:1:1101:2580:1680 2:N:0:7
TAGGGATTGAGCGTACTCGACGAAGTTGGGCGGGGGGGGGGGGGGGAA
+
,:FFFF:FFFFFFFFFFFFFFFFFFFFFFFFFFFFFFFFFFFFFFFFF
@FS10000125:27:BPA73017-1634:1:1101:3840:1680 2:N:0:7
TACCTTTTGAGCGTACTCGACGAAGTTTCTAGGGGGGGGGGGGGGAGA
+
FFFFFFFFFFFFFFFFFFFFFFFFFFFFFFFFFFFFFFFFFFFFF:FF
@FS10000125:27:BPA73017-1634:1:1101:4910:1680 2:N:0:7
CCGCGATTGAGCGTACTCGACGAAGTTTAAAGGGGGGGGGGGGGGGAA
+
FF,FFFFFFFFFFFFFFFFFFFFFFFFFF,FFFFFFFFFFFFFFF,FF
@FS10000125:27:BPA73017-1634:1:1101:9420:1680 2:N:0:7
TCATTTTTGAGCGTACTCGACGAAGGGGGGGGGGGGGGGAGATCGGAA
+
FFFFFFFFFFFFFFFFFFFFFFFFFFFFFFFFFFFFFFFF,,FF,,F:
@FS10000125:27:BPA73017-1634:1:1101:10290:1680 2:N:0:7
TTATGTTTGAGCGTACTCGACGAAGGGGGGGGGGGGGGGGGGGGGGAT
+
FFFFFFFFFFFFFFFFFFFFFFFFFFFFFFFFFFFFFFFFFF,,,,,F
@FS10000125:27:BPA73017-1634:1:1101:10920:1680 2:N:0:7
TTCTTATTGAGCGTACTCGACGAAGTTACCTGGGGGGGGGGGGGGGGA
+
FFFFFFFFFFFFFFFFFFFFFFFFFFFFFFFFFFFFFFFFFFFFF:,F
@FS10000125:27:BPA73017-1634:1:1101:11380:1680 2:N:0:7
TTATTTTTGAGCGTACTCGACGAAGTTACAGGGGGGGGGGGGGGGGGG
+
FFFF,:F,FFFFFFFFFFFFFFF:FFFFFFFFF::FFFFF:,:F:,::
@FS10000125:27:BPA73017-1634:1:1101:14030:1680 2:N:0:7
TTAATTTTGAGCGTACTCGACGAAGTTGCTGGGGGGGGGGGGGGAGAG
+
:,FFFFFFFFFFFFFFFFFFFFFFFFFFFFFFFFFFFFFFF:F::,,,
@FS10000125:27:BPA73017-1634:1:1101:15080:1680 2:N:0:7
CTTCTCTTGAGCGTACTCGACGAAGTTCAGCGGGGGGGGGGGGGGGGA
+
F,FFFFFFFFFFFFFFFFFFFFFFFFFFFFFFFFFFFFFFFFFFFFF:
@FS10000125:27:BPA73017-1634:1:1101:15100:1680 2:N:0:7
CTATAGTTGAGCGTACTCGACGAAGTTTTAAGGGGGGGGGGGGGGGAA
+
F,FFFFFFFFFFFFFFFFFFFFFFFFFFFFFFFFFFFFFFFFFFFFFF
@FS10000125:27:BPA73017-1634:1:1101:15510:1680 2:N:0:7
TGCGCCTTGAGCGTACTCGACGAAGTTGGGGGGGGGGGGGGGAAATCG
+
F:FFFFFFFFFFFFFFFFFFFFFFFFFFFFFFFFFFFFFFF,,F,F,,
@FS10000125:27:BPA73017-1634:1:1101:1440:1690 2:N:0:7
CCTCTTTTGAGCGTACTCGACGAAGTTATAAGGGGGGGGGGGGGGGAA
+
FFFFFFFFFFFFFFFFFFFFFFFFFFFFFFFFFFFFFFFFFFFFFFFF
@FS10000125:27:BPA73017-1634:1:1101:1540:1690 2:N:0:7
AATTAATTGAGCGTACTCGACGAAGTTGGGGGGGGGGGGGGGAAAATC
+
,,FFFFFFFFFFFFFFFFFFFFFFFFFFFFFFFFFFFFFFFF,F,,F,
@FS10000125:27:BPA73017-1634:1:1101:2250:1690 2:N:0:7
TATCTCTTGAGCGTACTCGACGAAGTTTTAAGGGGGGGGGGGGGGGAA
+
FFFFFFFFFFFFFFFFFFFFFFFFFFFFFFFFFFFFFFFFFFFFF:FF
@FS10000125:27:BPA73017-1634:1:1101:3270:1690 2:N:0:7
TGGTACTTGAGCGTACTCGACGAAGTTCTGAGGGGGGGGGGGGGGGGA
+
,FFFFFFFFFFFFFFFFFFFFFFFFFFFFFFFFFFFFFFFFFFFFFF:
@FS10000125:27:BPA73017-1634:1:1101:3300:1690 2:N:0:7
CAACAATTGAGCGTACTCGACGAAGGGGGGGGGGGGGGGGGAAATTCG
+
F,FFFFFFFFFFFFFFFFFFFFFFFFFFFFFFFFFFFFFFF,,F,,,F
@FS10000125:27:BPA73017-1634:1:1101:3500:1690 2:N:0:7
ATAATATTGAGCGTACTCGACGAAGTTGGCCGGGGGGGGGGGGGGGAA
+
FFFFFFFFFFFFFFFFFFFFFFFFFFFFFFFFFFFFFFFFFFFFF,FF
@FS10000125:27:BPA73017-1634:1:1101:3630:1690 2:N:0:7
TTTATCTTGAGCGTACTCGACGAAGTTTGGAGGGGGGGGGGGGGGGGA
+
,FFFFFFFFFFFFFFFFFFFFFFFFFFFFFFFFFFFFFFFFFFFF,:,
@FS10000125:27:BPA73017-1634:1:1101:3950:1690 2:N:0:7
ATTGTATTGAGCGTACTCGACGAAGTTACTAGGGGGGGGGGGGGGGGA
+
FFFFFFFFFFFFFFFFFFFFFFFFFFFFFFFFFFFFFF:FFFFFFFFF
@FS10000125:27:BPA73017-1634:1:1101:4150:1690 2:N:0:7
TCGATATTGAGCGTACTCGACGAAGTTCTAAGGGGGGGGGGGGGGGAA
+
,F,FFFFFFFFFFFFFFFFFFFFFFFFFFFFFFFFFFFFFFFFF::FF
@FS10000125:27:BPA73017-1634:1:1101:4180:1690 2:N:0:7
AATATATTGAGCGTACTCGACGAAGTTCAGTGGGGGGGGGGGGGGGGA
+
::FFFFFFFFFFFFFFFFFFFFFFFFFFFFFFFFFFFFFFFFFFFF:F
@FS10000125:27:BPA73017-1634:1:1101:4270:1690 2:N:0:7
GTTAAGTTGAGCGTACTCGACGAAGTTACATGGGGGGGGGGGGGGGAA
+
,F:FFFFFFFFFFFFFFFFFFFFFFFFFFFFFFFFFFFFFFFFFF,:F
@FS10000125:27:BPA73017-1634:1:1101:4450:1690 2:N:0:7
ATGAACTTGAGCGTACTCGACGAAGTTGAAAGGGGGGGGGGGGGGGGA
+
FFFFFFFFFFFFFFFFFFFFFFFFFFFFFFFFFFFFFFFFFFFFFFF:
@FS10000125:27:BPA73017-1634:1:1101:4660:1690 2:N:0:7
TAATTCTTGAGCGTACTCGACGAAGTTGGGGGGGGGGGGGGGAAATCG
+
FFFFFFFFFFFFFFFFFFFFFFFFFFFFFFFFFFFFFFFFF,F:,FFF
@FS10000125:27:BPA73017-1634:1:1101:5060:1690 2:N:0:7
GTATGGTTGAGCGTACTCGACGAAGTTCTGTAGGGGGGGGGGGGGGGA
+
:FFFFFFFFFFFFFFFFFFFFFFFFFFFFFFFFFFFFFFFFFFFFFF,
@FS10000125:27:BPA73017-1634:1:1101:5090:1690 2:N:0:7
ACGCTTTTGAGCGTACTCGACGAAGTTGGGGGGGGGGGGGGGAATTCG
+
FFFFFFFFFFFFFFFFFFFFFFFFFFFFFFFFFFFFFFFFF,FF,FFF
@FS10000125:27:BPA73017-1634:1:1101:5590:1690 2:N:0:7
CATAATTTGAGCGTACTCGACGAAGTTTGCGGGGGGGGGGGGGGGAAA
+
FFF,FFFFFFFFFFFFFFFFFFFFFFFFFF:FFFFFFFFFFFFF:F,,
@FS10000125:27:BPA73017-1634:1:1101:6300:1690 2:N:0:7
TATCGATTGAGCGTACTCGACGAAGTTAGGAGGGGGGGGGGGGGGGAA
+
,,FFFFFFFFFFFFFFFFFFFFFFFFFFFFFFFFFFFFFFFFFFFFFF
@FS10000125:27:BPA73017-1634:1:1101:6310:1690 2:N:0:7
TATCGATTGAGCGTACTCGACGAAGTTAGGAGGGGGGGGGGGGGGGAA
+
,:FFFFFFFFFFFFFFFFFFFFFFFFFFFFFFFFFFFFFFFFFFF,FF
@FS10000125:27:BPA73017-1634:1:1101:6720:1690 2:N:0:7
ATGTCATTGAGCGTACTCGACGAAGTTGTTAGGGGGGGGGGGGGGGAA
+
,FFFFFFFFFFFFFFFFFFFFFFFFFFFFFFFFFFFFFFFFFFFF,,F
@FS10000125:27:BPA73017-1634:1:1101:6990:1690 2:N:0:7
TCCTTGAGCGTACTCGACGAAGTTCAAGGGGGGGGGGGGGGGGGAAAG
+
,FFFFFFFFFFFF:FFFFFFFFFFFFFFFFFFFFFFFFFFFFF::F,,
@FS10000125:27:BPA73017-1634:1:1101:7320:1690 2:N:0:7
TATAGTTTGAGCGTACTCGACGAAGTTCAATGGGGGGGGGGGGGGGAA
+
FFFFFFFFFFFFFFFFFFFFFFFFFFFFFFFFFFFFFFFFFFFFFF,F
@FS10000125:27:BPA73017-1634:1:1101:8290:1690 2:N:0:7
TTAGACTTGAGCGTACTCGACGAAGTTACCGGGGGGGGGGGGGGGGGA
+
F,FFFFFFFFFFFFFFFFFFFFFFFFFFFFFFFFFFFFFFFFFFFFFF
@FS10000125:27:BPA73017-1634:1:1101:8840:1690 2:N:0:7
AAACCTTTGAGCGTACTCGACGAAGTTGGCTGGGGGGGGGGGGGGGGG
+
,,FFFFFFFFFFFFFFFFFFFFFFFFFFFFFFFFFFFFFFFFFFFFF:
@FS10000125:27:BPA73017-1634:1:1101:9940:1690 2:N:0:7
TCCTCGTTGAGCGTACTCGACGAAGTTTTCCGGGGGGGGGGGGGGGGA
+
,:,,,FFFFFFFFFFFFFFFFFFFFFF::FFFFFFFFFFFFFFFFF,F
@FS10000125:27:BPA73017-1634:1:1101:11470:1690 2:N:0:7
CACTAATTGAGCGTACTCGACGAAGTTGCCGGGGGGGGGGGGGGGGGA
+
FFFFFFFFFFFFFFFFFFFFFFFFFFFFFFFFFFFFFFFFFFFF:,,:
@FS10000125:27:BPA73017-1634:1:1101:11910:1690 2:N:0:7
ACGCGTTTGAGCGTACTCGACGAAGTTACTGGGGGGGGGGGGGGGAAT
+
FFFFFFFFFFFFFFF:FFFFFFFFFFFFFFFFFFFFFFFFFFF:,:,,
@FS10000125:27:BPA73017-1634:1:1101:15000:1690 2:N:0:7
TTGAAGTTGAGCGTACTCGACGAAGTTTAGCGGGGGGGGGGGGGGGGA
+
FF,F:FFFF:F:FFFFFFFFFF::FFFFFFF::FFFFFFFF::F,,,,
@FS10000125:27:BPA73017-1634:1:1101:15770:1690 2:N:0:7
AGGGTCTTGAGCGTACTCGACGAAGTTCGAAGGGGGGGGGGGGGGGGA
+
:,,FFFFFFFFFFFFFFFFFFFFFFFFF:FFFFFFFFFFFFFFFF,:F
@FS10000125:27:BPA73017-1634:1:1101:1310:1700 2:N:0:7
TACAATTTGAGCGTACTCGACGAAGTTTCTTGGGGGGGGGGGGGAGAT
+
,,FFF:FFFFFFFFFFFFFFFFFFFFFF:FFFFFFFFFFFFFFF::F,
@FS10000125:27:BPA73017-1634:1:1101:1550:1700 2:N:0:7
TCGAGCTTGAGCGTACTCGACGAAGTTTCGTGGGGGGGGGGGGGGGAA
+
,FFFFFFFFFFFFFFFFFFFFFFFFFFFFFFFFFFFFFFFFFFFFFFF
@FS10000125:27:BPA73017-1634:1:1101:1850:1700 2:N:0:7
ATGCCTTTGAGCGTACTCGACGAAGTTGGGGGGGGGGGGGGGAGATCG
+
FFFFFFFFFFFFFFFFFFFFFFFFFFFFFFFFFFFFFFFFF,F,,F:F
@FS10000125:27:BPA73017-1634:1:1101:3920:1700 2:N:0:7
TACTATTTGAGCGTACTCGACGAAGTTTACCGGGGGGGGGGGGGGAAA
+
F:F:FFFFFFFFFFFFFFFFFFFFFFFFFFFFFFFFFFFFFFF:F:,,
@FS10000125:27:BPA73017-1634:1:1101:3940:1700 2:N:0:7
TAGGTTTTGAGCGTACTCGACGAAGTTGCATGGGGGGGGGGGGGGGGA
+
,,FFFFFFFFFFFFFFFFFFFFFFFFFFFFFFFFFFFFFFFFFFFFF,
@FS10000125:27:BPA73017-1634:1:1101:4280:1700 2:N:0:7
CATGTATTGAGCGTACTCGAACGAAGTTTAATGGGGGGGGGGGGGGGG
+
F:FFFFFFFFFFFFFFFFFF:FFFFFF,FF:FFFFFFFFFFFFFFFF,
@FS10000125:27:BPA73017-1634:1:1101:6530:1700 2:N:0:7
TTAGTCTTAACCTATTCCATCAAGTTTTTATCGGGGGGGGGGGAAGTT
+
,:,FFFFF:,F:F,,:,,F,:FF,FF,,,:,:FFFFFFFFFF,F,,F,
@FS10000125:27:BPA73017-1634:1:1101:6950:1700 2:N:0:7
CCAGGGTTGAGCGTACTCGACGAAGTTGCGTGGGGGGGGGGGGGGAAA
+
FFFFFFFFFFFFFFFFFFFFFFFFFFFFFFFFFFFFFFFFFFFF::F,
@FS10000125:27:BPA73017-1634:1:1101:7540:1700 2:N:0:7
TTTATTTTGAGCGTACTCGACGAAGTTCAGTGGGGGGGGGGGGGGGGG
+
F,FFFFFFFFFFFFFFFFFFFFFFFFFFFFFFFFFFFFFFFFFFFFFF
@FS10000125:27:BPA73017-1634:1:1101:8510:1700 2:N:0:7
ATCCGATTGAGCGTACTCGACGAAGGGGGGGGGGGGGGGGGATTTTGA
+
F,FFFFFFFFFFFFFFFFFFFFFFFFFFFFFFFFFFFFF,,,,F,,,:
@FS10000125:27:BPA73017-1634:1:1101:9170:1700 2:N:0:7
TTTGAATTGAGCGTACTCGACGAAGTTTGCCGGGGGGGGGGGGGGGGG
+
FFFFFFFFFFFFFFFFFFFFFFFFFFFFFFFFFFFFFFFFFFFFFFF:
@FS10000125:27:BPA73017-1634:1:1101:9290:1700 2:N:0:7
TGACCATTGAGCGTACTCGACGAAGTTTGCTGGGGTGGGGGGGGGGGG
+
FFF,F,FFFFFFFFFFFFFFFFFFFFF,FF,FFFF,FFFFFFFFFF:,
@FS10000125:27:BPA73017-1634:1:1101:9970:1700 2:N:0:7
GCGCAATTGAGCGTACTCGACGAAGTTGGAGGGGGGGGGGGGGGAGTG
+
:,,:F,FFFFFFFFFFFFFFFFFFFFF,F,FFFFFFFFFFFFF,:,,,
@FS10000125:27:BPA73017-1634:1:1101:10620:1700 2:N:0:7
CTCATCTTGAGCGTACTCGACGAAGTTGCAGGGGGGGGGGGGGGGAAT
+
FFFFFFFFFFFFFFFFFFFFFFFFFFFFFFFFFFFFFFFFFFFF,F,:
@FS10000125:27:BPA73017-1634:1:1101:11410:1700 2:N:0:7
TTTTATTTGAGCGTACTCGACGAAGTTGGCCGGGGGGGGGGGGGGGAA
+
,,FFFFFFFFFFFFFFFFFFFFFFFFFFFFFFFFFFFFFFFFFFF,FF
@FS10000125:27:BPA73017-1634:1:1101:13100:1700 2:N:0:7
TTATTTTTGAGCGTACTCGACGAAGTTTGCCGGGGGGGGGGGGGGGGG
+
,F,FFFFFFFFFFFFFFFFFFFFFFFFFFFFFFFFFFFFFFFFFFFF:
@FS10000125:27:BPA73017-1634:1:1101:13510:1700 2:N:0:7
AACTAGTTGAGCGTACTCGACGAAGTTGGGGGGGGGGGGGGGGAAGTC
+
FFFFFFFFFFFFFFFFFFFFFFFFFFFFFFFFFFFFFFFFFF,F,,F:
@FS10000125:27:BPA73017-1634:1:1101:13720:1700 2:N:0:7
AAACATTTGAGCGTACTCGACGAAGTTGTGCGGGGGGGGGGGGGGGGA
+
:FFFFFFFFFFFFFFFFFFFFFFFFFFFFFFFFFFFFFFFFFFFFFF:
@FS10000125:27:BPA73017-1634:1:1101:15510:1700 2:N:0:7
TCTAATTTGAGCGTACTCGACGAAGTTACAGGGGGGGGGGGGGGGGAA
+
FFFFFFFFFFFFFFFFFFFFFFFFFFFFFFFFFFFFFFFFFFFFF,FF
@FS10000125:27:BPA73017-1634:1:1101:15820:1700 2:N:0:7
ATTATCTTGAGCGTACTCGACGAAGTTACGGGGGGGGGGGGGGAAATT
+
FFFFFFFFFFFFFFFFFFFFFFFFFFFFFFFFFFFFFFFFFFF:::,,
@FS10000125:27:BPA73017-1634:1:1101:16140:1700 2:N:0:7
TAAAGTTTGAGCGTACTCGACGAAGTTTGAAGGGGGGGGGGGGGGGGA
+
,,FFFFFFFFFFFFFFFFFFFFFFFFFFFFFFFFFFFFFFFFFFFFF:
@FS10000125:27:BPA73017-1634:1:1101:1480:1710 2:N:0:7
CACCCTTTGAGCGTACTCGACGAAGTTAGGCGGGGGGGGGGGGGGGAA
+
FFF:FFFFFFFFFFFFFFFFFFFFFFFFFFFFFFFFFFFFFFFFF,FF
@FS10000125:27:BPA73017-1634:1:1101:1570:1710 2:N:0:7
ATATTTTTGAGCGTACTCGACGAAGTTGTGCGGGGGGGGGGGGGGGAA
+
,:FF:FFFFFFFFFFFFFFFFFFF:FFFFFF:FFFFFFFFFFFFFF,:
@FS10000125:27:BPA73017-1634:1:1101:2540:1710 2:N:0:7
ATCGCCTTGAGCGTACTCGACGAAGTTTGTTAGGGGGGGGGGGGGGGA
+
FF::FFFFFFFFFFFFFFFFFFFFFFFFF:FFFFFFFFFFFFFFFFF,
@FS10000125:27:BPA73017-1634:1:1101:3200:1710 2:N:0:7
TATCTATTGAGCGTACTCGACGAAGTTGGCAGGGGGGGGGGGGGGGAA
+
FFFFFFFFFFFFFFFFFFFFFFFFFFFFFFFFFFFFFFFFFFFFFF:F
@FS10000125:27:BPA73017-1634:1:1101:5920:1710 2:N:0:7
TTTATTTTGAGCGTACTCGACGAAGTTTAGCGGGGGGGGGGGGGGGGA
+
F,FFFFFFFFFFFFFFFFFFFFFFFFFFFFFFFFFFFFFFFFFFF,,:
@FS10000125:27:BPA73017-1634:1:1101:7740:1710 2:N:0:7
TCGGTATTGAGCGTACTCGACGAAGTTAGACGGGGGGGGGGGGGGGGA
+
,FFFFFFFFFFFFFFFFFFFFFFFFFFFFFFFFFFFFFFFFFFFFF,F
@FS10000125:27:BPA73017-1634:1:1101:10600:1710 2:N:0:7
TACTCTTTGAGCGTACTCGACGAAGTTCTCGGGGGGGGGGGGGGGGGA
+
FFF:FFFFFFFFFFFFFFFFFFFFFFFFFFFFFFFFFFFFFFFFFF:F
@FS10000125:27:BPA73017-1634:1:1101:11210:1710 2:N:0:7
ATTATCTTGAGCGTACTCGACGAAGGGGGGGGGGGGGGGAGATCGGAA
+
F,FFFFFFFFFFFFFFFFFFFFFFFFFFFFFFFFFFFFF,,,:,,,,:
@FS10000125:27:BPA73017-1634:1:1101:11990:1710 2:N:0:7
TAGACATTGAGCGTACTCGACGAAGTTCAGGGGGGGGGGGGGGGGAAA
+
FFFFFFFFFFFFFFFFFFFFFFFFFFFFFFFFFFFFFFFFFFFF,F:,
@FS10000125:27:BPA73017-1634:1:1101:12040:1710 2:N:0:7
TAATAATTGAGCGTACTCGACGAAGGGGGGGGGGGGGGGGGAAGTTCG
+
FFFFFFFFFFFFFFFFFFFFFFFFFFFFFFFFFFFFFFFFF:F,:,,,
@FS10000125:27:BPA73017-1634:1:1101:13680:1710 2:N:0:7
CCTCACTTGAGCGTACTCGACGAAGTTGCCAGGGGGGGGGGGGGGGAA
+
FFFFFFFFFFFFFFFFFFFFFFFFFFFFFFFFFFFFFFFFFFFF::FF
@FS10000125:27:BPA73017-1634:1:1101:14690:1710 2:N:0:7
TCGGTTTTGAGCGTACTCGACGAAGTTACAAGGGGGGGGGGGGGGGAA
+
FF:FFFFFFFFFFFFFFFFFFFFFFFFFFFFFFFFFFFFFFFFFFFFF
@FS10000125:27:BPA73017-1634:1:1101:15130:1710 2:N:0:7
GTTAAATTGAGCGTACTCGACGAAGTTACAGGGGGGGGGGGGGGGGAA
+
,,FF:FFFFFFFFFFFFFFFFFFFFFFFFFFFFFFFFFFFFFFFF,FF
@FS10000125:27:BPA73017-1634:1:1101:15200:1710 2:N:0:7
TTATCATTGAGCGTACTCGACGAAGTTGGGAGGGGGGGGGGGGGGGGA
+
,FFFFFFFFFFFFFFFFFFFFFFFFFFFFFFFFFFFFFFFFFFFFFFF
@FS10000125:27:BPA73017-1634:1:1101:15730:1710 2:N:0:7
AAAGGGTTGAGCGTACTCGACGAAGTTCCAAGGGGGGGGGGGGGGGAA
+
FFFFFFFFFFFFFFFFFFFFFFFFFFFFFFFFFFFFFFFFFFFFF,FF
@FS10000125:27:BPA73017-1634:1:1101:16480:1710 2:N:0:7
GGAATGTTGAGCGTACTCGACGAAGTTTCTGGGGGGGGGGGGGGGGAA
+
:FFFFFFFFFFFFFFFFFFFFFFFFFFFFFFFFFFFFFFFFFFFF,FF
@FS10000125:27:BPA73017-1634:1:1101:1000:1720 2:N:0:7
TATTGATTGAGCGTACTCGACGAAGTCCGGGGGGGGGGGGGGGGGAAT
+
FFFFFFFFFFFFFFFFFFFFFFFFFFFFFFFFFFFFFFFFFFF:,F,,
@FS10000125:27:BPA73017-1634:1:1101:1790:1720 2:N:0:7
ATACCATTGAGCGTACTCGACGAAGTTGGTGAGGGGGGGGGGGGGGGA
+
FFFFFFFFFFFFFFFFFFFFFFFFFFFFFFFFFFFFFFFFFFFFFFFF
@FS10000125:27:BPA73017-1634:1:1101:2030:1720 2:N:0:7
TTGCGTTTGAGCGTACTCGACGAAGTTAGTAGGGGGGGGGGGGGGGGG
+
FF,FF:FFFFFFFFFFFFFFFFFFFFFFFFFFFFFFFFFFFFFFFF:F
@FS10000125:27:BPA73017-1634:1:1101:4460:1720 2:N:0:7
TCTGATTTGAGCGTACTCGACGAAGTTGAGGGGGGGGGGGGGGGGGAT
+
FF,FF:FFFFFFFFFFFFFFFFFFFFFFF,,,FFFFFFFFFFFF,::,
@FS10000125:27:BPA73017-1634:1:1101:4720:1720 2:N:0:7
CAGTGATTGAGCGTACTCGACGAAGTTGAGGGGGGGGGGGGGGGAGAT
+
FFFFFFFFFFFFFFFFFFFFFFFFFFFFFFFFFFFFFFFFFFF:F,FF
@FS10000125:27:BPA73017-1634:1:1101:5140:1720 2:N:0:7
TACCAATTGAGCGTACTCGACGAAGTTTGATGGGGGGGGGGGGGGGGG
+
FFFFFFFFFFFFFFFFFFFFFFFFFFFFFFFFFFFFFFFFFFFFFFF:
@FS10000125:27:BPA73017-1634:1:1101:5800:1720 2:N:0:7
TTATCTTTGAGCGTACTCGACGAAGTTGGTGGGGGGGGGGGGGGGGAA
+
F:FFFFFFFFFFFFFFFFFFFFFFFFFFFFFFFFFFFFFFFF:F,,:F
@FS10000125:27:BPA73017-1634:1:1101:5900:1720 2:N:0:7
CTGCTATTGAGCGTACTCGACGAAGTTGGGCGGGGGGGGGGGGGGGAA
+
F:FFFFFFFFFFFFFFFFFFFFFFFFFFFFFFFFFFFFFFFFFFF,FF
@FS10000125:27:BPA73017-1634:1:1101:6100:1720 2:N:0:7
TCAGTGTTGAGCGTACTCGACGAAGTTCGGGGGGGGGGGGGGGAGATG
+
,F,F:FFFFFFFFFFFFFFFFFFFFFFFFFF,FFFFFFFFFFF::F:,
@FS10000125:27:BPA73017-1634:1:1101:10490:1720 2:N:0:7
TTAGGTTTGAGCGTACTCGACGAAGTTAAAGGGGGGGGGGGGGGGAAA
+
FFFFF:FFFFFFFFFFFFFFFFFFFFFFFFFFFFFFFFFFFFFFFFFF
@FS10000125:27:BPA73017-1634:1:1101:11640:1720 2:N:0:7
CTTTGGTTGAGCGTACTCGACGAAGTTAGACGGGGGGGGGGGGGGGGA
+
FFFFFFFFFFFFFFFFFFFFFFFFFFFFFFFFFFFFFFFFFFFFFFF,
@FS10000125:27:BPA73017-1634:1:1101:13070:1720 2:N:0:7
TTACTGTTGAGCGTACTCGACGAAGTTCCACGGGGGGGGGGGGGGGGA
+
FFFFF:FFFFFFFFFFFFFFFFFFFFFFFFFFFFFFFFFFFFFFFF:,
@FS10000125:27:BPA73017-1634:1:1101:13090:1720 2:N:0:7
ATTACATTGAGCGTACTCGACGAAGTTGGCAGGGGGGGGGGGGGGGAA
+
FFFFFFFFFFFFFFFFFFFFFFFFFFFFFFFFFFFFFFFFFFFFFF,F
@FS10000125:27:BPA73017-1634:1:1101:13580:1720 2:N:0:7
CTACTCTTGAGCGTACTCGACGAAGTTTTAACGGGGGGGGGGGGGGGA
+
FF,FF,FFFFFFFFFFFFFFFFFFFFF,,F:,FFFFFFFFFFFFFFFF
@FS10000125:27:BPA73017-1634:1:1101:14060:1720 2:N:0:7
CTAATATTGAGCGTACTCGACGAAGTTTACTGGGGAGGGGGGGGGGGG
+
F:FFFFFFFFFFFFFFFFFFFFFFFFFFFFFFFFFFFFFFFFFFF,:F
@FS10000125:27:BPA73017-1634:1:1101:14690:1720 2:N:0:7
TATATTTTGAGCGTACTCGACGAAGTTAACAGGGGGGGGGGGGGGGAA
+
,FFFFFFFFFFFFFFFFFFFFFFFFFFFFFFFFFFFFFFFFFFFF,FF
@FS10000125:27:BPA73017-1634:1:1101:15920:1720 2:N:0:7
TAAGACTTGAGCGTACTCGACGAAGTTGTGGGGGGGGGGGGGGGGGGG
+
FFFFFFFFFFFFFFFFFFFFFFFFFFFFFFFFFFFFFFFFFFFFFFFF
@FS10000125:27:BPA73017-1634:1:1101:16140:1720 2:N:0:7
GAGAGCTTGAGCGTACTCGACGAAGTTGACTGGGGGGGGGGGGGGGGA
+
,:FFFFFFFFFFFFFFFFFFFFFFFFFFFFFFFFFFFFFFFFFFFFF,
@FS10000125:27:BPA73017-1634:1:1101:16300:1720 2:N:0:7
TTTGGTTTGAGCGTACTCGACGAAGTTGGGCGGGGGGGGGGGGGGGAA
+
,FFFFFFFFFFFFFFFFFFFFFFFFFFFFFFFFFFFFFFFFFFFFFFF
@FS10000125:27:BPA73017-1634:1:1101:16310:1720 2:N:0:7
CAAACTTTGAGCGTACTCGACGAAGTTGGGAGGGGGGGGGGGGGGGGA
+
FF,F::FFFFFFFFFFFFFFFFFFFFFFF,FFFFFFFFFFFFFFF,::
@FS10000125:27:BPA73017-1634:1:1101:1140:1730 2:N:0:7
CACCACTTGAGCGTACTCGACGAAGTTGGCCGGGGGGGGGGGGGGGGG
+
FFFFFFFFFFFF,FFFFFFFF:FFFFFFFFFFFFFFFFFFFFFFFFF:
@FS10000125:27:BPA73017-1634:1:1101:1410:1730 2:N:0:7
ATTAAATTGAGCGTACTCGACGAAGTTATTAGGGGGGGGGGGGGGGGA
+
:FFFFFFFFFFFFFFFFFFFFFFFFFFFFFFFFFFFFFFFFFFFFFF,
@FS10000125:27:BPA73017-1634:1:1101:2420:1730 2:N:0:7
TAGTGATTGAGCGTACTCGACGAAGTTGCAAGGGGGGGGGGGGGGGAA
+
FFFFFFFFFFFFFFFFFFFFFFFFFFFFFFFFFFFFFFFFFFFFFFFF
@FS10000125:27:BPA73017-1634:1:1101:2930:1730 2:N:0:7
TTTATTTTGAGCGTACTCGACGAAGTTGACAGGGGGGGGGGGGGGGAA
+
F,FFFFFFFFFFFFFFFFFFFFFFFFFFFFFFFFFFFFFFFFFFF,FF
@FS10000125:27:BPA73017-1634:1:1101:3020:1730 2:N:0:7
TTTGAGTTGAGCGTACTCGACGAAGTTATTTGGGGGGGGGGGGGGGGG
+
F::,FFFFFFFFFFFFFFFFFFFFF::F:FFFFFFFFFFFFF,FFFF:
@FS10000125:27:BPA73017-1634:1:1101:3350:1730 2:N:0:7
ACATTATTGAGCGTACTCGACGAAGTTGCTTGGGGGGGGGGGGGGGAA
+
:FFF,:FFFFFFFFFFFFFFFFFF:FF:FF:FFFFFFFFFFFFFF:FF
@FS10000125:27:BPA73017-1634:1:1101:4610:1730 2:N:0:7
CCGTCATTGAGCGTACTCGACGAAGTTGCAAGGGGGGGGGGGGGGGGA
+
F,FFFFFFFFFFFFFFFFFFFFFFFFFFFFFFFFFFFFFFFFF,F,,F
@FS10000125:27:BPA73017-1634:1:1101:4810:1730 2:N:0:7
TTTACATTGAGCGTACTCGACGAAGTTTTCAGGGGGGGGGGGGGGGAA
+
FFFFFFFFFFFFFFFFFFFFFFFFFFFFFFFFFFFFFFFFFFFFF:FF
@FS10000125:27:BPA73017-1634:1:1101:7450:1730 2:N:0:7
ATAATCTTGAGCGTACTCGACGAAGTTTTAAGGGGGGGGGGGGGGGAA
+
FFFFFFFFFFFFFFFFFFFFFFFFFFFFFFFFFFFFFFFFFFFFFFFF
@FS10000125:27:BPA73017-1634:1:1101:9430:1730 2:N:0:7
CTGACATTGAGCGTACTCGACGAAGTTCCGGGGGGGGGGGGGGGAAAT
+
F::FFFFFFFFFFFFFFFFFFFFFFFFFFFFFFFFFFFFFFFF,:,,F
@FS10000125:27:BPA73017-1634:1:1101:10510:1730 2:N:0:7
TTCCGCTTGAGCGTACTCGACGAAGTTTATGGGGGGGGGGGGGGGGAA
+
,FFFFFFFFFFFFFFFFFFFFFFFFFFFFFFFFFFFFFFFFFFFF,FF
@FS10000125:27:BPA73017-1634:1:1101:11130:1730 2:N:0:7
TAGCATTTGAGCGTACTCGACGAAGTTAATGGGGGGGGGGGGGGGGGA
+
FFFFFFFFFFFFFFFFFFFFFFFFFFFFFFFFFFFFFFFFFFFFFFF:
@FS10000125:27:BPA73017-1634:1:1101:11720:1730 2:N:0:7
TTCTATTTGAGCGTACTCGACGAAGTTAAAAGGGGGGGGGGGGGGGGA
+
F,FFFFFFFFFFFFFFFFFFFFFFFFFFFFFFFFFFFFFFFFFFFF,:
@FS10000125:27:BPA73017-1634:1:1101:12550:1730 2:N:0:7
ACTCACTTGAGCGTACTCGACGAAGTTACTGGGGGGGGGGGGGGGGAA
+
,FFFFFFFFFFFFFFFFFFFFFFFFFFFFFFFFFFFFFFFFFFFF:,F
@FS10000125:27:BPA73017-1634:1:1101:13660:1730 2:N:0:7
CTTACATTGAGCGTACTCGACGAAGTTGCTTGGGGGGGGGGGGGGGGA
+
FFFFFFFFFFFFFFFFFFFFFFFFFFFFFFFFFFFFFFFFFFFFFFF,
@FS10000125:27:BPA73017-1634:1:1101:15160:1730 2:N:0:7
TCTTGATTGAGCGTACTCGACGAAGTTAAAAGGGGGGGGGGGGGGGGG
+
FFFFFFFFFFFFFFFFFFFFFFFFFFFFFFFFFFFFFFFFFFFFFFFF
@FS10000125:27:BPA73017-1634:1:1101:15480:1730 2:N:0:7
ATCCTTTTGAGCGTACTCGACGAAGTTGAGCGGGGGGGGGGGGGGGGG
+
,:F,:,FFFFFFFFFFFFFFFFFFFFF,FFFFFFFFFFFFFFFFF,,F
@FS10000125:27:BPA73017-1634:1:1101:1490:1740 2:N:0:7
TTGCAATTGAGCGTACTCGACGAAGTTTCTGGGGGGGGGGGGGGGAAA
+
F,FFFFFFFFFFFFFFFFFFFFFFFFFFFFFFFFFFFFFFFFFF:F:,
@FS10000125:27:BPA73017-1634:1:1101:1530:1740 2:N:0:7
CTACGGTTGAGCGTACTCGACGAAGTTTGATGGGGGGGGGGGGGGGAA
+
FFFFFFFFFFFFFFFFFFFFFFFFFFFFFFFFFFFFFFFFFFFFF,FF
@FS10000125:27:BPA73017-1634:1:1101:2070:1740 2:N:0:7
ATATATTTGAGCGTACTCGACGAAGTTTGCAGGGGGGGGGGGGGGGAA
+
FFFFFFFFFFFFFFFFFFFFFFFFFFFFFFFFFFFFFFFFFFFFFFFF
@FS10000125:27:BPA73017-1634:1:1101:2660:1740 2:N:0:7
CTTTGTTTGAGCGTACTCGACGAAGAGGGGGGGGGGGGGGGAGATCGA
+
FFFFFFFFFFFFFFFFFFFFFFFFFFFFFFFFFFFFFFFFFF,FF:,,
@FS10000125:27:BPA73017-1634:1:1101:2840:1740 2:N:0:7
AAATCATTGAGCGTACTCGACGAAGGGGGGGGGGGGGGGGGGAAATTG
+
,,FFFFFFFFFFFFFFFFFFFFFFFFFFFFFFFFFFFFFFFF,FF,,:
@FS10000125:27:BPA73017-1634:1:1101:3000:1740 2:N:0:7
CAGAGCTTGAGCGTACTCGACGAAGTTGCCGGGGGGGGGGGGGGAAAT
+
FFFFFFFFFFFFFFFFFFFFFFFFFFFFFFFFFFFFFFFFFFFFFFFF
@FS10000125:27:BPA73017-1634:1:1101:3090:1740 2:N:0:7
TTCACTTTGAGCGTACTCGACGAAGTTATCTGGGGGGGGGGGGGGGAA
+
,,FFFFFFFFFFFFFFFFFFFFFFFFFFFFFFFFFFFFFFFFFFF,FF
@FS10000125:27:BPA73017-1634:1:1101:4490:1740 2:N:0:7
CTCCAATTGAGCGTACTCGACGAAGTTAGAGGGGGGGGGGGGGGGGAA
+
F:FFFFFFFFFFFFFFFFFFFFFFFFFFFFFFFFFFFFFFFFFFF::F
@FS10000125:27:BPA73017-1634:1:1101:5550:1740 2:N:0:7
CAGATCTTGAGCGTACTCGACGAAGTTGGCAGGGGGGGGGGGGGGGAA
+
FFFFFFFFFFFFFFFFFFFFFFFFFFFFFFFFFFFFFFFFFFFFFF,F
@FS10000125:27:BPA73017-1634:1:1101:5850:1740 2:N:0:7
ATCGCGTTGAGCGTACTCGACGAAGTTAACAGGGGGGGGGGGGGGGGG
+
FFFFFFFFFFFFFFFFFFFFFFFFFFFFFFFFFFFFFFFFFFFFFFFF
@FS10000125:27:BPA73017-1634:1:1101:6070:1740 2:N:0:7
TTTGCCTTGAGCGTACTCGACGAAGTTATCGGGGGGGGGGGGGGAAAT
+
,,:,FFFFFFFFFFFFFFFFFFFFFFF:FFFFFFFFFFFFFFF::F:F
@FS10000125:27:BPA73017-1634:1:1101:6080:1740 2:N:0:7
TTTGCCTTGAGCGTACTCGACGAAGTTATCGGGGGGGGGGGGGGGAAA
+
,FFFFFFFFFFFFFFFFFFFFFFFFFFFFFFFFFFFFFFFFFFFFFF,
@FS10000125:27:BPA73017-1634:1:1101:6630:1740 2:N:0:7
TAGACATTGAGCGTACTCGACGAAGTGGGGGGGGGGGGGGGAAATCCG
+
,:FFFFFFFFFFFFFFFFFFFFFFFFFFFFFFFFFFFFFFFF:FF,,:
@FS10000125:27:BPA73017-1634:1:1101:7250:1740 2:N:0:7
TTCGGATTGAGCGTACTCGACGAAGTTAGATGGGGGGGGGGGGGGGAA
+
,FFFFFFFFFFFFFFFFFFFFFFFFFFFFFFFFFFFFFFFFFFFFF:F
@FS10000125:27:BPA73017-1634:1:1101:7390:1740 2:N:0:7
TCGCAGCTTGAGCGTACTCGACGAAGTTTTCGGGGGGGGGGGGGGGAA
+
,FFFFFF:FFFFFFFFFFFFFFFFFFFFFFFFFFFFFFFFFFFFFFFF
@FS10000125:27:BPA73017-1634:1:1101:8930:1740 2:N:0:7
ACAGTCTTGAGCGTACTCGACGAAGTTAAAAGGGGGGGGGGGGGGGGA
+
FFFFFFFFFFFFFFFFFFFFFFFFFFFFFFFFFFFFFFFFFFFFFFFF
@FS10000125:27:BPA73017-1634:1:1101:9930:1740 2:N:0:7
TCGGTTTTGAGCGTACTCGACGAAGTTCATTGGGGGGGGGGGGGGGGA
+
FFFFFFFFFFFFFFFFFFFFFFFFFFFFFFFFFFFFFFFFFFFFFF:F
@FS10000125:27:BPA73017-1634:1:1101:10080:1740 2:N:0:7
TAGGTATTGAGCGTACTCGACGAAGTTGTAAGGGGGGGGGGGGGGGAA
+
FFFFFFFFFFFFFFFFFFFFFFFFFFFFFFFFFFFFFFFFFFFFFF,F
@FS10000125:27:BPA73017-1634:1:1101:11550:1740 2:N:0:7
CTGTTTTTGAGCGTACTCGACGAAGTTGTTGGGGGGGGGGGGGGGAAT
+
FFFFFFFFFFFFFFFFFFFFFFFFFFFFFFFFFFFFFFFFFFF:,,::
@FS10000125:27:BPA73017-1634:1:1101:11720:1740 2:N:0:7
TCCAAATTGAGCGTACTCGACGAAGTGGGGGGGGGGGGGGGGGGAAAC
+
,FFFFFFFFFFFFFFFFFFFFFFFFFFFFFFFFFFFFFFFFFF,:F,,
@FS10000125:27:BPA73017-1634:1:1101:11960:1740 2:N:0:7
TATGGTTTGAGCGTACTCGACGAAGTTAGCGGGGGGGGGGGGGGGAAA
+
FFFFFFFFFFFFFFFFFFFFFFFFFFFFFFFFFFFFFFFFFFFF,FF,
@FS10000125:27:BPA73017-1634:1:1101:12080:1740 2:N:0:7
CTGATCTTGAGCGTACTCGACGAAGTTTAATAGGGGGGGGGGGGGGGA
+
,:,FF,FFFFFFFFFFFFFFFFFFFFF,FF,FFFFFFFFFFFFFFFFF
@FS10000125:27:BPA73017-1634:1:1101:12530:1740 2:N:0:7
TCTTTATTGAGCGTACTCGACGAAGTTAGCAGGGGGGGGGGGGGGGGA
+
FFFFFFFFFFFFFFFFFFFFFFFFFFFFFFFFFFFFFFFFFFFFFFFF
@FS10000125:27:BPA73017-1634:1:1101:13160:1740 2:N:0:7
TAATTATTGAGCGTACTCGACGAAGTTCCTCGGGGGGGGGGGGGGGGA
+
FF:,,FFFFFFFFFFFFFFFFFFFFFFFF,,FFFFFFFFFFFFFF::,
@FS10000125:27:BPA73017-1634:1:1101:13220:1740 2:N:0:7
TCTAACTTGAGCGTACTCGACGAAGTTATCCGGGGGGGGGGGGGGGGA
+
FFFFFFFFFFFFFFFFFFFFFFFFFFFFFFFFFFFFFFFFFFFFFF,F
@FS10000125:27:BPA73017-1634:1:1101:14580:1740 2:N:0:7
TTCTTCTTGAGCGTACTCGACGAAGAGGGGGGGGGGGGGGGAAATCGA
+
,FFFFFFFFFFFFFFFFFFFFFFFFFFFFFFFFFFFFFFFFF::FF,,
@FS10000125:27:BPA73017-1634:1:1101:14650:1740 2:N:0:7
TCTCTTTTGAGCGTACTCGACGAAGTTGGGGGGGGGGGGGGGAAGTCG
+
,FFFFFFFFFFFFFFFFFFFFFFFFFFFFFFFFFFFFFFFF,F:,F,:
@FS10000125:27:BPA73017-1634:1:1101:14710:1740 2:N:0:7
TATTAGTTGAGCGTACTCGACGAAATTGGGGGGGGGGGGGGGGAATTG
+
F:FF::FFFFFFFFFFFFFFFFFFFFFF::FFFFFFFFFFFF,,,,F,
@FS10000125:27:BPA73017-1634:1:1101:15880:1740 2:N:0:7
AACAAGTTGAGCGTACTCGACGAAGTTGTCGGGGGGGGGGGGGGGGAA
+
FFFFFFFFFFFFFFFFFFFFFFFFFFFFFFFFFFFFFFFFFFFFF,FF
@FS10000125:27:BPA73017-1634:1:1101:16310:1740 2:N:0:7
CAGGCCTTGAGCGTACTCGACGAAGTTGTCAGGGGGGGGGGGGGGGGA
+
FFFFFFFFFFFFFFFFFFFFFFFFFFFFFFFFFFFFFFFFFFFFF:F,
@FS10000125:27:BPA73017-1634:1:1101:1780:1750 2:N:0:7
TTTCGGTTGAGCGTACTCGACGAAGTTCTAAGGGGGGGGGGGGGGGAA
+
FFFFFFFFFFFFFFFFFFFFFFFFFFFFFFFFFFFFFFFFFFFFFF,,
@FS10000125:27:BPA73017-1634:1:1101:2090:1750 2:N:0:7
AGCAGTTTGAGCGTACTCGACGAAGTTCGAGGGGGGGGGGGGGGGAAA
+
,,FF:FFFFFFFFFFFFFFFFFFFFFFFFFFFFFFFFFFFFFFFFFF:
@FS10000125:27:BPA73017-1634:1:1101:2390:1750 2:N:0:7
CATCGTTTGAGCGTACTCGACGAAGTTGAAGGGGGGGGGGGGGGGAGT
+
F:FF:FFFFFFFFFFFFFFFFFFFFFFFFF:FFFFFFFFFFFFF::,:
@FS10000125:27:BPA73017-1634:1:1101:2450:1750 2:N:0:7
TTAGAGTTGAGCGTACTCGACGAAGTTTGGAGGGGGGGGGGGGGGGGA
+
,,FFFFFFFFFFFFFFFFFFFFFFFFFFFFFFFFFFFFFFFFFFFFFF
@FS10000125:27:BPA73017-1634:1:1101:3070:1750 2:N:0:7
TTGAAATTGAGCGTACTCGACGAAGGGGGGGGGGGGGGGGAAGTTGAA
+
FFFFFFFFFFFFFFFFFFFFFFFFFFFFFFFFFFFFFFF,,F,:,,:F
@FS10000125:27:BPA73017-1634:1:1101:3140:1750 2:N:0:7
CATTTTTTGAGCGTACTCGACGAAGTTCTGCGGGGGGGGGGGGGGGGA
+
FFFFFFFFFFFFFFFFFFFFFFFFFFFFFFFFFFFFFFFFFFFFFFFF
@FS10000125:27:BPA73017-1634:1:1101:3390:1750 2:N:0:7
AACTTTTTGAGCGTACTCGACGAAGGTGGGGGGGGGGGGGGAAAGGGA
+
,,,,F,FFFFFFFFFFFFFFFFFFF,,,,:,FFFFFFFFFF:,:,,,F
@FS10000125:27:BPA73017-1634:1:1101:3820:1750 2:N:0:7
ATCGAGTTGAGCGTACTCGACGAAGTTGCTAGGGGGGGGGGGGGGGAA
+
,FFFFFFFFFFFFFFFFFFFFFFFFFFFFFFFFFFFFFFFFFFFF,,F
@FS10000125:27:BPA73017-1634:1:1101:4730:1750 2:N:0:7
AACATATTGAGCGTACTCGACGAAGTTGTCGGGGGGGGGGGGGGGAGA
+
,FFFFFFFFFFFFFFFFFFFFFFFFFFFFFFFFFFFFFFFFFFFFF,F
@FS10000125:27:BPA73017-1634:1:1101:4770:1750 2:N:0:7
CTTGAATTGAGCGTACTCGACGAAGTTGGGGGGGGGGGGGGGAAAGTC
+
F,FFFFFFFFFFFFFFFFFFFFFFFFFFFFFFFFFFFFFFFF,FF,,,
@FS10000125:27:BPA73017-1634:1:1101:5580:1750 2:N:0:7
TTATCCTTGAGCGTACTCGACGAAGTTCTGCGGGGGGGGGGGGGGGAA
+
FFFFFFFFFFFFFFFFFFFFFFFFFFFFFFFFFFFFFFFFFFFFFFFF
@FS10000125:27:BPA73017-1634:1:1101:6670:1750 2:N:0:7
ATCTCATTGAGCGTACTCGACGAACTTTACAGGGGGGGGGGGGGGGAA
+
F,FFFFFFFFFFFFFFFFFFFFFFFFFFFFFFFFFFFFFFFFFFF,FF
@FS10000125:27:BPA73017-1634:1:1101:7940:1750 2:N:0:7
TAACTATTGAGCGTACTCGACGAAGGGGGGGGGGGGGGGAAATCGGAA
+
FFFFFFFFFFFFFFFFFFFFFFFFFFFFFFFFFFFFFFF:,,F:,:F:
@FS10000125:27:BPA73017-1634:1:1101:9550:1750 2:N:0:7
CATTGGTTGAGCGTACTCGACGAAGTTTAAGGGGGGGGGGGGGGGGGA
+
FFFF::FFFFFFFFFFFFFFFFFFFFFFFFFFFFFFFFFFFFFFF,F,
@FS10000125:27:BPA73017-1634:1:1101:9740:1750 2:N:0:7
TCCTCATTGAGCGTACTCGACGAAGTTCATGGGGGGGGGGGGGGGAAA
+
:FFFFFFFFFFFFFFFFFFFFFFFFFFFFFFFFFFFFFFFFFFF:F,,
@FS10000125:27:BPA73017-1634:1:1101:10080:1750 2:N:0:7
TTTCCGTTGAGCGTACTCGACAGTGGGGGGGGGGGGGGGAGATCGGAA
+
FFFFFFFFFFFFFFFFFFFFFFFFFFFFFFFFFFFFFFF::,:,,,:F
@FS10000125:27:BPA73017-1634:1:1101:10670:1750 2:N:0:7
CAGTCCTTGAGCGTACTCGACGAAGTTGGGCGGGGGGGGGGGGGGGGA
+
FFFFFFFFFFFFFFFFFFFFFFFFFFFFFFFFFFFFFFFFFFFFF,,F
@FS10000125:27:BPA73017-1634:1:1101:11320:1750 2:N:0:7
CCCGACTTGAGCGTACTCGACGAAGTTCAACGGGGGGGGGGGGGGGGA
+
FFFFFFFFFFFFFFFFFFFFFFFFFFFFFFFFFFFFFFFFFFFFF:F:
@FS10000125:27:BPA73017-1634:1:1101:11430:1750 2:N:0:7
GTGGGGGGGGGGGGGGGGGGGGGGGGGGGGGGGGGGGGGGGGGGGGGG
+
,,FFFFFFF:,:FFFFFFFFFFFFFFFFFFFFFFFFFFFFFFF:F,FF
@FS10000125:27:BPA73017-1634:1:1101:13590:1750 2:N:0:7
TCTGTTTTGAGCGTACTCGACGAAGTTCCACGGGGGGGGGGGGGGGAA
+
FFFFFFFFFFFFFFFFFFFFFFFFFFFFFFFFFFFFFFFFFFFFFFFF
@FS10000125:27:BPA73017-1634:1:1101:13640:1750 2:N:0:7
TCAATGTTGAGCGTACTCGACGAAGTTCCAGGGGGGGGGGGGGGGGAA
+
FFFFFFFFFFFFFFFFFFFFFFFFFFFFFFFFFFFFFFFFFFFFF,FF
@FS10000125:27:BPA73017-1634:1:1101:14580:1750 2:N:0:7
TACATCTTGAGCGTACTCGACGAAGTTGGGGGGGGGGGGGGGAGACCG
+
F,FFFFFFFFFFFFFFFFFFFFFFFFFFFFFFFFFFFFFFF,F,,FF:
@FS10000125:27:BPA73017-1634:1:1101:14640:1750 2:N:0:7
TCCCCCTTGAGCGTACTCGACGAAGTTAATCGGGGGGGGGGGGGGGAA
+
FFFFFFFFFFFFFFFFFFFFFFFFFFFFFFFFFFFFFFFFFFFFFFFF
@FS10000125:27:BPA73017-1634:1:1101:2680:1760 2:N:0:7
TTTCTCTTGAGCGTACTCGACGAAGTTACTAGGGGGGGGGGGGGGGGA
+
FFFFFFFFFFFFFFFFFFFFFFFFFFFFFFFFFFFFFFFFFFFFFFF:
@FS10000125:27:BPA73017-1634:1:1101:3060:1760 2:N:0:7
CTGCCTTTGAGCGTACTCGACGAAGTTTGGGGGGGGGGGGGGGAAAAT
+
FFFFFFFFFFFFFFFFFFFFFFFFFFFFFFFFFFFFFFFFFFF,F,,,
@FS10000125:27:BPA73017-1634:1:1101:3120:1760 2:N:0:7
TAGCAATTGAGCGTACTCGACGAAGTTAAAGGGGGGGGGGGGGGGGAA
+
,,FFFFFFFFFFFFFFFFFFFFFFFFFFFFFFFFFFFFFFFFFFF,:F
@FS10000125:27:BPA73017-1634:1:1101:3150:1760 2:N:0:7
CTGCCTTTGAGCGTACTCGACGAAGTTTGGGGGGGGGGGGGGGAAATT
+
FFFFFFFFFFFFFFFFFFFFFFFFFFFFFFFFFFFFFFFFFFFF:,:,
@FS10000125:27:BPA73017-1634:1:1101:4270:1760 2:N:0:7
TAGGACTTGAGCGTACTCGACGAAGTTATACGGGGGGGGGGGGGGGAA
+
FFFFFFFFFFFFFFFFFFFFFFFFFFFFFFFFFFFFFFFFFFF,F,FF
@FS10000125:27:BPA73017-1634:1:1101:4390:1760 2:N:0:7
CTATACTTGAGCGTACTCGACGAAGTTGAGAGGGGGGGGGGGGGGGGA
+
FFFFFFFFFFFFFFFFFFFFFFFFFFFFFFFFFFFFFFFFFFFFFFFF
@FS10000125:27:BPA73017-1634:1:1101:4450:1760 2:N:0:7
TTATATTTGAGCGTACTCGACGAAGTTTACAGGGGGGGGGGGGGGGGA
+
F,FFFFFFFFFFF:FFFFFFF:FFFFFFFFFFFFFFFFFFF:FF,:,F
@FS10000125:27:BPA73017-1634:1:1101:6420:1760 2:N:0:7
AATTTTTTGAGCGTACTCGACGAAGTTCATTGGGGGGGGGGGGGGGGG
+
,,FFFFFFFFFFFFFFFFFFFFFFFFFFFFFFFFFFFFFFFFFFFFFF
@FS10000125:27:BPA73017-1634:1:1101:6520:1760 2:N:0:7
GAACTGTTGAGCGTACTCGACGAAGGGGGGGGGGGGGGGGGGGGAAAT
+
,:FFFFFFFFFFFFFFFFFFFFFFFFFFFFFFFFFFFFFFFF:,F:,,
@FS10000125:27:BPA73017-1634:1:1101:6660:1760 2:N:0:7
TATCTCTTGAGCGTACTCGACGAAGTTTGTGGGGGGGGGGGGGGGAAA
+
,FFFFFFFFFFFFFFFFFFFFFFFFFFFFFFFFFFFFFFFFFFFF,,,
@FS10000125:27:BPA73017-1634:1:1101:10730:1760 2:N:0:7
TTGTGGTTGAGCGTACTCGACGAAGTTTTCCGGGGGGGGGGGGGGGAA
+
F:FFFFFFFFFFFFFFFFFFFFFFFFFFFFFFFFFFFFFFFFFFFF,F
@FS10000125:27:BPA73017-1634:1:1101:10780:1760 2:N:0:7
AAGCGCTTGAGCGTACTCGACGAAGTTACTTGGGGGGGGGGGGGGGGG
+
,FFFFFFFFFFFFFFFFFFFFFFFFFFFFFFFFFFFFFFFFFFFFFF:
@FS10000125:27:BPA73017-1634:1:1101:11080:1760 2:N:0:7
CACGTCTTGAGCGTACTCGACGAAGTTGGTTGGGGGGGGGGGGGGGAA
+
FFFFFFFFFFFFFFFFFFFFFFFFFFFFFFFFFFFFFFFFFFFFF,FF
@FS10000125:27:BPA73017-1634:1:1101:11410:1760 2:N:0:7
CTGCAATTGAGCGTACTCGACGAAGTTCAGCGGGGGGGGGGGGGGGGA
+
F,FFFFFFFFFFFFFFFFFFFFFFFFFFFFFFFFFFFFFFFFFFF,:F
@FS10000125:27:BPA73017-1634:1:1101:13660:1760 2:N:0:7
TGACATTTGAGCGTACTCGACGAAGTTTGAGGGGGGGGGGGGGGGAGA
+
,,FFFFFFFFFFFFFFFFFFFFFFFFFFFFFFFFFFFFFFFFFF:F,,
@FS10000125:27:BPA73017-1634:1:1101:15370:1760 2:N:0:7
CTGATCTTGAGCGTAGGGGGGGGGGGGGGGGGATTGGAAAAGGGTCTC
+
FFFFFFFFFFFFFFFFFFFFFFFFFFFFFF,FF:,,,,,,F:,,,:,,
@FS10000125:27:BPA73017-1634:1:1101:1710:1770 2:N:0:7
TTCTGGTTGAGCGTACTCGACGAAGTTTAACTGGGGGGGGCGTGGGGG
+
FFFFFFFFFFFFFFFFFFFFFFFFFFFFFFFFFFFFFFFFFFFFFFF:
@FS10000125:27:BPA73017-1634:1:1101:1810:1770 2:N:0:7
CTCCGGTTGAGCGTACTCGACGAAGTTTTATGGGGGGGGGGGGGGGAA
+
FFFFFFFFFFFFFFFFFFFFFFFFFFFFFFFFFFFFFFFFFFFFFFFF
@FS10000125:27:BPA73017-1634:1:1101:3620:1770 2:N:0:7
TTCTTCTTGAGCGTACTCGACGAAGTTACAGGGGGGGGGGGGGGGAAA
+
FFFFFFFFFFFFFFFFFFFFFFFFFFFFFFFFFFFFFFFFFFFFF:::
@FS10000125:27:BPA73017-1634:1:1101:3700:1770 2:N:0:7
CTGGCCTTGAGCGTACTCGACGAAGTTCTGAGGGGGGGGGGGGGGGGA
+
FFFFFFFFFFFFFFFFFFFFFFFFFFFFFFFFFFFFFFFFFFFFFFFF
@FS10000125:27:BPA73017-1634:1:1101:4490:1770 2:N:0:7
ACAACGTTGAGCGTACTCGACGAAGTTAAATGGGGGGGGGGGGGGGAA
+
FFFFFFFFFFFFFFFFFFFFFFFFFFFFFFFFFFFFFFFFFFFFFFFF
@FS10000125:27:BPA73017-1634:1:1101:4870:1770 2:N:0:7
TTCATGTTGAGCGTACTCGACGAAGTTTGGTGGGGGGGGGGGGGGGAA
+
F,FFFFFFFFFFFFFFFFFFFFFFFFFFFFFFFFFFFFFFFFFFF:FF
@FS10000125:27:BPA73017-1634:1:1101:5040:1770 2:N:0:7
TATCGCTTGAGCGTACTCGACGAAGTTGAGGGGGGGGGGGGGGGGAGA
+
FFFFFFFFFFFFFFFFFFFFFFFFFFFFFFFFFFFFFFFFFFFF:F,,
@FS10000125:27:BPA73017-1634:1:1101:5670:1770 2:N:0:7
CAGCAATTGAGCGTACTCGACGAAGTTACCAGGGGGGGGGGGGGGGAA
+
FFFFFFFFFFFFFFFFFFFFFFFFFFFFFFFFFFFFFFFFFFFF:,F,
@FS10000125:27:BPA73017-1634:1:1101:5920:1770 2:N:0:7
TACTGATTGAGCGTACTCGACGAAGTTGCCAGGGGGGGGGGGGGGGGG
+
,:FFFFFFFFFFFFFFFFFFFFFFFFFFFFFFFFFFFFFFFFFFFFFF
@FS10000125:27:BPA73017-1634:1:1101:7400:1770 2:N:0:7
CTATTCTTGAGCGTACTCGACGAAGTTCAGCGGGGGGGGGGGGGGGAA
+
F,FFFFFFFFFFFFFFFFFFFFFFFFFFFFFFFFFFFFFFFFFFFFFF
@FS10000125:27:BPA73017-1634:1:1101:10090:1770 2:N:0:7
TCATTATTGAGCGTACTCGACGAAGTTCTACAGGGGGGGGGGGGGGGG
+
FFFFFFFFFFFFFFFFFFFFFFFFFFFFFFFFFFFFFFFFFFFFFFF:
@FS10000125:27:BPA73017-1634:1:1101:10100:1770 2:N:0:7
TGCCGATTGAGCGTACTCGACGAAGTTTGGGGGGGGGGGGGGGAAATT
+
,,,,,FFF:FFFFFFFFFFFFFFFFFF,:FFFFFFFFFFFFF,,FF,:
@FS10000125:27:BPA73017-1634:1:1101:11020:1770 2:N:0:7
TTTTGTTTGAGCGTACTCGACGAAGTTAGGGGGGGGGGGGGGGAGATC
+
FFFFFFFFFFFFFFFFFFFFFFFFFFFFFFFFFFFFFFFFFFF,,FFF
@FS10000125:27:BPA73017-1634:1:1101:12320:1770 2:N:0:7
TCCGGCTTGAGCGTACTCGACGAAGTTTACCGGGGGGGGGGGGGGGAA
+
FFFFFFFFFFFFFFFFFFFFFFFFFFFFFFFFFFFFFFFFFFFFFFFF
@FS10000125:27:BPA73017-1634:1:1101:12610:1770 2:N:0:7
TTCATCTTGAGCGTACTCGACGAAGTTATCTGGGGGGGGGGGGGGGGG
+
F,FFFFFFFFFFFFFFFFFFFFFFFFFFFFFFFFFFFFFFF:FFF,F:
@FS10000125:27:BPA73017-1634:1:1101:12900:1770 2:N:0:7
TAAACATTGAGCGTACTCGACGAAGTTCCTAGGGGGGGGGGGGGGGGA
+
FFFFFFFFFFFFFFFFFFFFFFFFFFFFFFFFFFFFFFFFFFFFFFF,
@FS10000125:27:BPA73017-1634:1:1101:12930:1770 2:N:0:7
TGAGGATTGAGCGTACTCGACGAAGTTGGAAGGGGGGGGGGGGGGGGG
+
F:FFFFFFFFFFFFFFFFFFFFFFFFFFFFFFFFFFFFFFFFFFFFFF
@FS10000125:27:BPA73017-1634:1:1101:13400:1770 2:N:0:7
TTTTGATTGAGCGTACTCGACGAAGTTAGCAAGGGGGGGGGGGGGGGA
+
,F,F,FFFFFFFFFFFFFFFFFFFFFFFFF,FFFFFFFFFFFFF,F:F
@FS10000125:27:BPA73017-1634:1:1101:14690:1770 2:N:0:7
TTACTATTGAGCGTACTCGACGAAGTTTACGGGGGGGGGGGGGGGGAA
+
FFFFFFFFFFFFFFFFFFFFFFFFFFFFFFFFFFFFFFFFFFFFFF,F
@FS10000125:27:BPA73017-1634:1:1101:14940:1770 2:N:0:7
TTGATTTTGAGCGTACTCGACGAAGTTTCGGGGGGGGGGGGGGGGGAA
+
FFFFFFFFFFFFFFFFFFFFFFFFFFFFFFFFFFFFFFFFFFFFF,FF
@FS10000125:27:BPA73017-1634:1:1101:15070:1770 2:N:0:7
AACGAATTGAGCGTACTCGACGAAGGGGGGGGGGGGGGGAGATCGGAA
+
FFFFFFFFFFFFFFFFFFFFFFFFFFFFFFFFFFFFFFF:,,F:,,:,
@FS10000125:27:BPA73017-1634:1:1101:1170:1780 2:N:0:7
TTACTTTTGAGCGTACTCGACGAAGTTGCACGGGGGGGGGGGGGGGAA
+
FFF,FFFFFFFFFFFFFFFFFFFFFFF,F,:,FFFFFFFFFFFFFF,F
@FS10000125:27:BPA73017-1634:1:1101:1280:1780 2:N:0:7
CGAACCTTGAGCGTACTCGACGAAGTTGGGCGGGGGGGGGGGGGGGAA
+
FFFFFFFFFFFFFFFFFFFFFFFFFFFFFFFFFFFFFFFFFFFFFFFF
@FS10000125:27:BPA73017-1634:1:1101:1780:1780 2:N:0:7
CTAAATTTGAGCGTACTCGACGAAGTTGCGAGGGGGGGGGGGGGGGAA
+
FFFFFFFFFFFFFFFFFFFFFFFFFFFFFFFFFFFFFFFFFFFFFF:F
@FS10000125:27:BPA73017-1634:1:1101:2490:1780 2:N:0:7
ACTTTTTTGAGCGTACTCGACGAAGTTCAGAGGGGGGGGGGGGGGGAA
+
:FFFFFFFFFFFFFFFFFFFFFFFFFFFFFFFFFFFFFFFFFFFF:FF
@FS10000125:27:BPA73017-1634:1:1101:2970:1780 2:N:0:7
TTAGGGTTGAGCGTACTCGACGAAGTTTTTGGGGGGGGGGGGGGGGAA
+
:FFFFFFFFFFFFFFFFFFFFFFFFFFFFFFFFFFFFFFFFFFFF:FF
@FS10000125:27:BPA73017-1634:1:1101:4550:1780 2:N:0:7
TTTTTCTTGAGCGTACTCGACGAAGTTTAACGGGGGGGGGGGGGGGGA
+
FFFFFFFFFFFFFFFFFFFFFFFFFFFFFFFFFFFFFFFFF:FF,F,F
@FS10000125:27:BPA73017-1634:1:1101:5210:1780 2:N:0:7
AAGGGTTTGAGCGTACTCGACGAAGTTACCAGGGGGGGGGGGGGGGAA
+
FFFFFFFFFFFFFFFFFFFFFFFFFFFFFFFFFFFFFFFFFFFFF,FF
@FS10000125:27:BPA73017-1634:1:1101:7700:1780 2:N:0:7
TCATTATTGAGCGTACTCGACGAAGTTAATAGGGGGGGGGGGGGGGAA
+
FFFFFFFFFFFFFFFFFFFFFFFFFFFFFFFFFFFFFFFFFFFFF,,F
@FS10000125:27:BPA73017-1634:1:1101:7810:1780 2:N:0:7
ATTTCATTGAGCGTACTCGACGAAGTTCTTGGGGGGGGGGGGGGGGAA
+
FFFFFFFFFFFFFFFFFFFFFFFFFFFFFFFFFFFFFFFFFFFFFFFF
@FS10000125:27:BPA73017-1634:1:1101:9050:1780 2:N:0:7
CGATGTTTGAGCGTACTCGACGAAGTTCCAGGGGGGGGGGGGGGGGAA
+
F:FFFFFFFFFFFFFFFFFFFFFFFFFFFFFFFFFFFFFFFFFFFF,F
@FS10000125:27:BPA73017-1634:1:1101:10030:1780 2:N:0:7
CTTATCTTGAGCGTACTCGACGAAGTTTTGGGGGGGGGGGGGGGAGGT
+
,F:,::FFFFFFFFFFFFFFFFFFFFFFF,,FFFFFFFFFFFF,:,,,
@FS10000125:27:BPA73017-1634:1:1101:10050:1780 2:N:0:7
CGACTGTTGAGCGTACTCGACGAAGGGGGGGGGGGGGGGAGATCGGAA
+
F:FFFFFFFFFFFFFFFFFFFFFFFFFFFF:FFFFFFFF,:F:F,FF:
@FS10000125:27:BPA73017-1634:1:1101:11180:1780 2:N:0:7
TTTCGGTTGAGCGTACTCGACGAAGTTACAGGGGGGGGGGGGGGGGGG
+
FFFFFFFFFFFFFFFFFFFFFFFFFFFFFFFFFFFFFFFFFFFFFFFF
@FS10000125:27:BPA73017-1634:1:1101:11740:1780 2:N:0:7
ATAAGCTTGAGCGTACTCGACGAAGTTTGACGGGGGGGGGGGGGGGAA
+
FFFFFFFFFFFFFFFFFFFFFFFFFFFFFFFFFFFFFFFFFFFFF,FF
@FS10000125:27:BPA73017-1634:1:1101:12840:1780 2:N:0:7
TATTGGTTGAGCGTACTCGACGAAGTTGCTGGGGGGGGGGGGGGGGAA
+
FFFFFFFFFFFFFFFFFFFFFFFFFFFFFFFFFFFFFFFFFFFFF,FF
@FS10000125:27:BPA73017-1634:1:1101:16240:1780 2:N:0:7
AAACACTTGAGCGTTTTCATCAAAGTTAACTGGGGGGGGGGGGGGGAA
+
:,,F,,FFFFFFFF,,,F::F:F:,FF,:F,FFFFFFFFFFFFFF:,,
@FS10000125:27:BPA73017-1634:1:1101:16460:1780 2:N:0:7
CATGATTTGAGCGTACTCGACGAAGTTTGGAGGGGGGGGGGGGGGGAA
+
F:FFFFFFFFFFFFFFFFFFFFFFFFFFFFFFFFFFFFFFFFFFFF:F
@FS10000125:27:BPA73017-1634:1:1101:1500:1790 2:N:0:7
TTAAGTTTGAGCGTACTCGACGAAGTTGGTAGGGGGGGGGGGGGGGAA
+
:FFFFFFFFFFFFFFFFFFFFFFFFFFFFFFFFFFFFFFFFF,,F,FF
@FS10000125:27:BPA73017-1634:1:1101:1710:1790 2:N:0:7
GTGTAATTGAGCGTACTCGACGAAGGGGGGGGGGGGGGGGGGAAATCG
+
FFFFFFFFFFFFFFFFFFFFFFFFFFFFFFFFFFFFFFFFF,F:,F,:
@FS10000125:27:BPA73017-1634:1:1101:3180:1790 2:N:0:7
TTAGTCTTGAGCGTACTCGACGAAGTTGCGTGGGGGGGGGGGGGGGGG
+
,FFFFFFFFFFFFFFFFFFFFFFFFFFFFFFFFFFFFFFFFFFFFFFF
@FS10000125:27:BPA73017-1634:1:1101:3230:1790 2:N:0:7
CTTGCATTGAGCGTACTCGACGAAGTTTGGCGGGGGGGGGGGGGGGAA
+
FFFFFFFFFFFFFFFFFFFFFFFFFFFFFFFFFFFFFFFFFFFFFFF:
@FS10000125:27:BPA73017-1634:1:1101:3450:1790 2:N:0:7
ATGACCTTGAGCGTACTCGACGAAGTTGCCAGGGGGGGGGGGGGGGAA
+
FF:FFFFFFFFFFFFFFFFFFFFFFFFFFFFFFFFFFFFFFFFFF,FF
@FS10000125:27:BPA73017-1634:1:1101:4200:1790 2:N:0:7
GTAGTATTGAGCGTACTCGACGAAGTTTGCAGGGGGGGGGGGGGGGAA
+
,,FFFFFFFFFFFFFFFFFFFFFFFFFFFF:FFFFFFFFFFFFFF:FF
@FS10000125:27:BPA73017-1634:1:1101:6500:1790 2:N:0:7
TTTTTTTTGAGCGTACTCGACGAAGTTAAAAGGGGGGGGGGGGGGGAA
+
FFFFFFFFFFFFFFFFFFFFFFFFFFFFFFFFFFFFFFFFFFFFFFFF
@FS10000125:27:BPA73017-1634:1:1101:6540:1790 2:N:0:7
TCGCGTTTGAGCGTACTCGACGAAGTTAGTAGGGGGGGGGGGGGGGAA
+
FFFFFFFFFFFFFFFFFFFFFFFFFFFFFFFFFFFFFFFFFFFFFFFF
@FS10000125:27:BPA73017-1634:1:1101:7230:1790 2:N:0:7
CTGATATTGAGCGTACTCGACGAAGTTGGAAGGGGGGGGGGGGGGGGA
+
F:FFFFFFFFFFFFFFFFFFFFFFFFFFFFFFFFFFFFFFFFFFFF::
@FS10000125:27:BPA73017-1634:1:1101:8150:1790 2:N:0:7
ATCATCTTGAGCGTACTCGACGAAGTTCACAGGGGGGGGGGGGGGGAA
+
FFFFFFFFFFFFFFFFFFFFFFFFFFFFFFFFFFFFFFFFFFFFF,FF
@FS10000125:27:BPA73017-1634:1:1101:10400:1790 2:N:0:7
ACTATTTTGAGCGTACTCGACGAAGGGGGGGGGGGGGGGAGATCGGAA
+
FFFFFFFFFFFFFFFFFFFFFFFFFFFFFFFFFFFFFFFF:,FF,,F:
@FS10000125:27:BPA73017-1634:1:1101:11330:1790 2:N:0:7
TTTTATTTGAGCGTACTCGACGAAGTTGGCCGGGGGGGGGGGGGGGAA
+
,,FFFFFFFFFFFFFFFFFFFFFFFFFFFFFFFFFFFFFFFFFFF,F:
@FS10000125:27:BPA73017-1634:1:1101:11350:1790 2:N:0:7
CTAGCTTTGAGCGTACTCGACGAAGTTGAATGGGGGGGGGGGGGGGAA
+
FFFFFFFFFFFFFFFFFFFFFFFFFFFFFFFFFFFFFFFFFFFF:,F:
@FS10000125:27:BPA73017-1634:1:1101:12440:1790 2:N:0:7
ATCAGCTTGAGCGTACTCGACGAAGTTGAAGGGGGGGGGGGGGGGGAA
+
FFFFFFFFFFFFFFFFFFFFFFFFFFFFFFFFFFFFFFFFFFFFFF,F
@FS10000125:27:BPA73017-1634:1:1101:12940:1790 2:N:0:7
TTAGGATTGAGCGTACTCGACGAAGTTGGAAGGGGGGGGGGGGGGGGG
+
F,FFFFFFFFFFFFFFFFFFFFFFFFFFFFFFFFFFFFFFFFFFFFF:
@FS10000125:27:BPA73017-1634:1:1101:13840:1790 2:N:0:7
TTCGTGTTGAGCGTACTCGACGAAGTTCAGGGGGGGGGGGGGGAAATT
+
F,FFFFFFFFFFFFFFFFFFFFFFFFFFFFFFFFFFFFFFFFF:F,,,
@FS10000125:27:BPA73017-1634:1:1101:14310:1790 2:N:0:7
TAACGATTGAGCGTACTCGACGAAGTTTGAAGGGGGGGGGGGGGGGGA
+
F::FFFFFF:FFFFFFFFFFFFFFFFFFFFF:FFFFFFFFFFFF:,,F
@FS10000125:27:BPA73017-1634:1:1101:15250:1790 2:N:0:7
ATGGTCTTGAGCGTACTCGACGAAGTTAAACGGGGGGGGGGGGGGGGA
+
:,FFFFFFFFFFFFFFFFFFFFFFFFFFFFFFFFFFFFFFFFFFFFFF
@FS10000125:27:BPA73017-1634:1:1101:16320:1790 2:N:0:7
TCTCATTTGAGCGTACTCGACGAAGTTGGTGGGGGGGGGGGGGGGGGG
+
FFFFFFFFF:FFFFFFFFFFFFFFFF:FFFFFF:FFFFFF:,F,,,,:
@FS10000125:27:BPA73017-1634:1:1101:1390:1800 2:N:0:7
ATATTGTTGAGCGTACTCGACGAAGTTCGAAGGGGGGGGGGGGGGGGA
+
FFFFFFFFFFFFFFFFFFFFFFFFFFFFFFFFFFFFFFFFFFFFFF:F
@FS10000125:27:BPA73017-1634:1:1101:2120:1800 2:N:0:7
TATAATTTGAGCGTACTCGACGAAGTTGTCTGGGGGGGGGGGGGGGGG
+
FFFFFFFFFFFFFFFFFFFFFFFFFFFFFFFFFFFFFFFFFFFFFFF:
@FS10000125:27:BPA73017-1634:1:1101:2130:1800 2:N:0:7
CATAGATTGAGCGTACTCGACGAAGTTGATAGGGGGGGGGGGGGGGGG
+
FFFFFFFFFFFFFFFFFFFFFFFFFFFFFFFFFFFFFFFFFFFFFFF,
@FS10000125:27:BPA73017-1634:1:1101:3430:1800 2:N:0:7
ATTCATTTGAGCGTACTCGACGAAGTTCTGAGGGGGGGGGGGGGGGAA
+
F,FFFFFFFFFFFFFFFFFFFFFFFFFFFFFFFFFFFFFFFFFF:,FF
@FS10000125:27:BPA73017-1634:1:1101:5090:1800 2:N:0:7
AAGGGTTTGAGCGTACTCGACGAAGTTACCAGGGGGGGGGGGGGGGGA
+
F,:FFFFFFFFFFFFFFFFFFFFFFFFFFFF:FFFFFFFFF:::F,F:
@FS10000125:27:BPA73017-1634:1:1101:5340:1800 2:N:0:7
CCATCTTTGAGCGTACTCGACGAAGTTCTAAGGGGGGGGGGGGGGGGA
+
FFFFFFFFFFFFFFFFFFFFFFFFFFFFFFFFFFFFFFFFFFFFFFF,
@FS10000125:27:BPA73017-1634:1:1101:5460:1800 2:N:0:7
CCTCTTTTGAGCGTACTCGACGAAGTTCTTCGGGGGGGGGGGGGGGAA
+
FFFF::FFFFFFFFFFFFFFFFFFFFFFFF,FFFFFFFFFFFFFF,FF
@FS10000125:27:BPA73017-1634:1:1101:7850:1800 2:N:0:7
TCTGCGTTGAGCGTACTCGACGAAGTTAATAGGGGGGGGGGGGGGGAA
+
,FFFFFFFFFFFFFFFFFFFFFFFFFFFFFFFFFFFFFFFFFFFFFFF
@FS10000125:27:BPA73017-1634:1:1101:9450:1800 2:N:0:7
TGGAAATTGAGCGTACTCGACGAAGTTGACTGGGGGGGGGGGGGGGAA
+
F,FFFFFFFFFFFFFFFFFFFFFFFFFFFFFFFFFFFFFFFFFFF,FF
@FS10000125:27:BPA73017-1634:1:1101:9820:1800 2:N:0:7
TCTTGCTTGAGCGTACTCGACGAAGTTCAAGGGGGGGGGGGGGGGAGA
+
,FFFFFFFFFFFFFFFFFFFFFFFFFFFFFFFFFFFFFFFFFFFFF,,
@FS10000125:27:BPA73017-1634:1:1101:10380:1800 2:N:0:7
TTATACTTGAGCGTACTCGACGAAGTTGCAAGGGGGGGGGGGGGGGGG
+
FFFFFFFFFFFFFFFFFFFFFFFFFFFFFFFFFFFFFFFFFFFFFFF:
@FS10000125:27:BPA73017-1634:1:1101:11440:1800 2:N:0:7
CTGCAATTGAGCGTACTCGACGAAGTTCAGCGGGGGGGGGGGGGGGAA
+
FF:FFFFFFFFFFFFFFFFFFFFFFFFFFFFFFFFFFFFFFFFF:,:F
@FS10000125:27:BPA73017-1634:1:1101:11560:1800 2:N:0:7
TTATTCTTGAGCGTACTCGACGAAGTTGCCTGGGGGGGGGGGGGGGGA
+
FFFFFFFFFFFFFFFFFFFFFFFFFFFFFFFFFFFFFFFFFFFFFFF,
@FS10000125:27:BPA73017-1634:1:1101:11660:1800 2:N:0:7
AGCTCATTGAGCGTACTCGACGAAGTTATAAGGGGGGGGGGGGGGGAA
+
F:FFFFFFFFFFFFFFFFFFFFFFFFFFFFFFFFFFFFFFFFFFFFFF
@FS10000125:27:BPA73017-1634:1:1101:12660:1800 2:N:0:7
TAGGCTTTGAGCGTACTCGACGAAGTTATATGGGGGGGGGGGGGGGGA
+
FFFFFFFFFFFFFFFFFFFFFFFFFFFFFFFFFFFFFFFFFFFFFFF,
@FS10000125:27:BPA73017-1634:1:1101:13040:1800 2:N:0:7
ACTATTTTGAGCGTACTCGACGAAGTTCCAGGGGGGGGGGGGGGGGGA
+
:FFFFFFFFFFFFFFFFFFFFFFFFFFFFFFFFFFFFFFFFFFFFF,F
@FS10000125:27:BPA73017-1634:1:1101:13930:1800 2:N:0:7
TCATTTTTGAGCGTACTCGACGAAGTTCGGGGGGGGGGGGGGGAGATC
+
FFFFFFFFFFFFFFFFFFFFFFFFFFFFFFFFFFFFFFFFFF:F,,FF
@FS10000125:27:BPA73017-1634:1:1101:14590:1800 2:N:0:7
CTTCATTTGAGCGTACTCGACGAAGTTGGGTGGGGGGGGGGGGGGGAA
+
FFFFFFFFFFFFFFFFFFFFFFFFFFFFFFFFFFFFFFFFFFF::,:,
@FS10000125:27:BPA73017-1634:1:1101:14690:1800 2:N:0:7
TTACTATTGAGCGTACTCGACGAAGTTTACGGGGGGGGGGGGGGGGGA
+
FFFFFFFFFFFFFFFFFFFFFFFFFFFFFFFFFFFFFFFFFFFFFFFF
@FS10000125:27:BPA73017-1634:1:1101:15140:1800 2:N:0:7
ATTATCTTGAGCGTACTCGACGAAGTTTGCAGGGGGGGGGGGGGGGAA
+
F:FFFFFFFFFFFFFFFFFFFFFFFFFFFFFFFFFFFFFFFFFFFFFF
@FS10000125:27:BPA73017-1634:1:1101:16060:1800 2:N:0:7
CCATCATTGAGCGTACTCGACGAAGTTAAAGGGGGGGGGGGGGGGAGA
+
FFFFFFFFFFFFFFFFFFFFFFFFFFFFFFFFFFFFFFFFFFFF:F:F
@FS10000125:27:BPA73017-1634:1:1101:2140:1810 2:N:0:7
TCAAGGTTGAGCGTACTCGACGAAATGGGGGGGGGGGGGGGAATTCGA
+
FFFFFFFFFFFFFFFFFFFFFFFFFFFFFFFFFFFFFFFF,FF,:,,F
@FS10000125:27:BPA73017-1634:1:1101:2170:1810 2:N:0:7
AGAAAATTGAGCGTACTCGACGAAGTTGATAGGGGGGGGGGGGGGGAA
+
:FFFFFFFFFFFFFFFFFFFFFFFFFFFFFFFFFFFFFFFFFFFFF::
@FS10000125:27:BPA73017-1634:1:1101:2990:1810 2:N:0:7
ATAGTATTGAGCGTACTCGACGAAGTTCTTTGGGGGGGGGGGGGGGAA
+
F,FFFFFFFFFFFFFFFFFFFFFFFFFFFFFFFFFFFFFFFFFFF:FF
@FS10000125:27:BPA73017-1634:1:1101:3050:1810 2:N:0:7
ATAAAGTTGAGCGTACTCGACGAAGGGGGGGGGGGGGGGAGATCGGAA
+
F,FFFFFFFFFFFFFFFFFFFFFFFFFFFFFFFFFFFFFF,:F:,,F,
@FS10000125:27:BPA73017-1634:1:1101:4050:1810 2:N:0:7
TTGGTATTGAGCGTACTCGACGAAGTTACAGGGGGGGGGGGGGGGAAA
+
F,FFFFFFFFFFFFFFFFFFFFFFFFFFFFFFFFFFFFFFFFFF,FF,
@FS10000125:27:BPA73017-1634:1:1101:4900:1810 2:N:0:7
TTCTTTTTGAGCGTACTCGACGAAGTTGCAGGGGGGGGGGGGGGGGAA
+
F,FFFFFFFFFFFFFFFFFFFFFFFFFFFFFFFFFFFFFFFFFFFF,:
@FS10000125:27:BPA73017-1634:1:1101:5080:1810 2:N:0:7
AAGGGTTTGAGCGTACTCGACGAAGTTACCAGGGGGGGGGGGGGGGGA
+
:,FFFFFFFFFFFFFFFFFFFFFFFFFFFFFFFFFF:FFFFFFFFF:F
@FS10000125:27:BPA73017-1634:1:1101:5100:1810 2:N:0:7
AAGGGTTTGAGCGTACTCGACGAAGTTACCAGGGGGGGGGGGGGGGGA
+
::FFFFFFFFFFFFFFFFFFFFFFFFFFFFFFFFFFFFFFFFFFFFFF
@FS10000125:27:BPA73017-1634:1:1101:5290:1810 2:N:0:7
ATATGTTTGAGCGTACTCGACGAAGTTGCAAGGGGGGGGGGGGGGGGA
+
FFFFFFFFFFFFFFFFFFFFFFFFFFFFFFFFFFFFFFFFFFFFFF:F
@FS10000125:27:BPA73017-1634:1:1101:5600:1810 2:N:0:7
TCACAATTGAGCGTACTCGACGAAGTTGAAAGGGGGGGGGGGGGGGAA
+
FFFFFFFFFFFFFFFFFFFFFFFFFFFFFFFFFFFFFFFFFFFFFFFF
@FS10000125:27:BPA73017-1634:1:1101:5850:1810 2:N:0:7
ATATCTTTGAGCGTACTCGACGAAGTTTAGCGGCGGGGGGGGGGGGGG
+
FFFFFFFFFFFFFFFFFFFFFFFFFFFFFFFFFFFFFFFFFFFFFFFF
@FS10000125:27:BPA73017-1634:1:1101:6190:1810 2:N:0:7
CCTTGGTTGAGCGTACTCGACGAAGTTGTGCGGGGGGGGGGGGGGGGA
+
FF,:,:FF,F,FFF::FF:FF:F,:FFFF,F,F:,::F:F::,:,,,,
@FS10000125:27:BPA73017-1634:1:1101:6320:1810 2:N:0:7
TTATTTTTGAGCGTACTCGACGAAGTTTGCGGGGGGGGGGGGGGGGGA
+
FFFFFFFFFFFFFFFFFFFFFFFFFFFFFFFFFFFFFFFFFFFFFF,,
@FS10000125:27:BPA73017-1634:1:1101:7220:1810 2:N:0:7
CTAAATTTGAGCGTACTCGACGAAGTTACATGGGGGGGGGGGGGGGAA
+
F,FFFFFFFFFFFFFFFFFFFFFFFFFFFFFFFFFFFFFFFFFFF,FF
@FS10000125:27:BPA73017-1634:1:1101:7770:1810 2:N:0:7
CACAGTTTGAGCGTACTCGACGAAGTTAATAGGGGGGGGGGGGGGGAA
+
FFFFFFFFFFFFFFFFFFFFFFFFFFFFFFFFFFFFFFFFFFFFF:,F
@FS10000125:27:BPA73017-1634:1:1101:8720:1810 2:N:0:7
TTGAATTTGAGCGTACTCGACGAAGTTATAAGGGGGGGGGGGGGGGGA
+
FFFFFFFFFFFFFFFFFFFFFFFFFFFFFFFFFFFFFFFFFFFFFF,F
@FS10000125:27:BPA73017-1634:1:1101:8890:1810 2:N:0:7
CAGGACTTGAGCGTACTCGACGAGGTTTAAAGGGGGGGGGGGGGGGGA
+
F:,FFFFFFFFFFFFFFFFFFFFFF::FF:FFFFFFFFFFFFFF:FF:
@FS10000125:27:BPA73017-1634:1:1101:11630:1810 2:N:0:7
CTACATTTGAGCGTACTCGACGAAGTTACACGGGGGAGGGGGGGGGGG
+
F,FFFFFFFFFFFFFFFFFFFFFFFFFFFFFFFFFFFFFFFFFFF:FF
@FS10000125:27:BPA73017-1634:1:1101:12460:1810 2:N:0:7
ATCAGCTTGAGCGTACTCGACGAAGTTGAAGGGGGGGGGGGGGGGGAA
+
FFFFFFFFFFFFFFFFFFFFFFFFFFFFFFFFFFFFFFFFFFFFFFFF
@FS10000125:27:BPA73017-1634:1:1101:12610:1810 2:N:0:7
TATTCTTTGAGCGTACTCGACGAAGTTGGCCAGGGGGGGGGGGGGGGG
+
F:FFFFFFFFFFFFFFFFFFFFFFFFFFFFFFFFFFFFFFFFFFFFF,
@FS10000125:27:BPA73017-1634:1:1101:14560:1810 2:N:0:7
TCGGCATTGAGCGTACTCGACGAAGTTGTGAGGGGGGGGGGGGGGAAA
+
,FFFFFFFFFFFFFFFFFFFFFFFFFFFFFFFFFFFFFFFFFFF:FFF
@FS10000125:27:BPA73017-1634:1:1101:16340:1810 2:N:0:7
TTTATCTTGAGCGTACTCGACGAAGTTATTGGGGGGGGGGGGGGGGAA
+
F,FFFFFFFFFFFFFFFFFFFFFFFFFFFFFFFFFFFFFFFFFFF:,F
@FS10000125:27:BPA73017-1634:1:1101:1460:1820 2:N:0:7
TTCCCCTTGAGCGTACTCGACGAAGTTGGTCGGGGGGGGGGGGGGGAA
+
F,FFFFFFFFFFFFFFFFFFFFFFFFFFFFFFFFFFFFFFFFFFFF,,
@FS10000125:27:BPA73017-1634:1:1101:1630:1820 2:N:0:7
AATGATTTGAGCGTACTCGACGAAGTTTGCGGGGGGGGGGGGGGGGGA
+
FFFFFFFFFFFFFFFFFFFFFFFFFFFFFFFFFFFFFFFFFFFFFFF:
@FS10000125:27:BPA73017-1634:1:1101:1740:1820 2:N:0:7
GCTTGATTGAGCGTACTCGACGAAGGGGGGGGGGGGGGGAGATCGGAA
+
FFFF:FFFFFFFFFFFFFFFFFFFFFFFFFFFFFFFFFFF,FF:,,F:
@FS10000125:27:BPA73017-1634:1:1101:1920:1820 2:N:0:7
CTGGGCTTGAGCGTACTCGACGAAGTTAACCGGGGGGGGGGGGGGGGA
+
F,FFFFFFFFFFFFFFFFFFFFFFFFFFFFFFFFFFFFFFFFFFFF:F
@FS10000125:27:BPA73017-1634:1:1101:3330:1820 2:N:0:7
CCGGCATTGAGCGTACTCGACGAAGTTGACCGGGGGGGGGGGGGGGGA
+
FFFFFFFFFFFFFFFFFFFFFFFFFFFFFFFFFFFFFFFFFFFFFF:F
@FS10000125:27:BPA73017-1634:1:1101:3770:1820 2:N:0:7
ATGCATTTGAGCGTACTCGACGAAGTTAATAGGGGGGGGGGGGGGGGG
+
FFFFFFFFFFFFFFFFFFFFFFFFFFFFFFFFFFFFFFFFFFFFFFF:
@FS10000125:27:BPA73017-1634:1:1101:4120:1820 2:N:0:7
CTAGACTTGAGCGTACTCGACGAAGTTCCACGGGGGGGGGGGGGGGAA
+
F,FFFFFFFFFFFFFFFFFFFFFFFFFFFFFFFFFFFFFFFFFFFFFF
@FS10000125:27:BPA73017-1634:1:1101:4440:1820 2:N:0:7
TTCAGATTGAGCGTACTCGACGAAGTTCAGCGGGGGGGGGGGGGGGGA
+
,FFFFFFFFFFFFFFFFFFFFFFFFFFFFFFFFFFFFFFFFFFFFF:,
@FS10000125:27:BPA73017-1634:1:1101:5250:1820 2:N:0:7
CATGATTTGAGCGTACTCGACGAAGTTACACGGGGGGGGGGGGGGGAA
+
FFFFFFFFFFFFFFFFFFFFFFFFFFFFFFFFFFFFFFFFFFFF,,,:
@FS10000125:27:BPA73017-1634:1:1101:6060:1820 2:N:0:7
TCCCACTTGAGCGTACTCGACGAAGTTAGCCGGGGGGGGGGGGGGGAA
+
,FFFFFFFFFFFFFFFFFFFFFFFFFFFFFFFFFFFFFFFFFFFF:FF
@FS10000125:27:BPA73017-1634:1:1101:7120:1820 2:N:0:7
TCGCCCTTGAGCGTACTCGACGAAGTTACATGGGGGGGGGGGGGGGGA
+
FFFFFFFFFFFFFFFFFFFFFFFFFFFFFFFFFFFFFFFFFFFFFFFF
@FS10000125:27:BPA73017-1634:1:1101:7370:1820 2:N:0:7
TTCATATTGAGCGTACTCGACGAAGTTGGGGGGGGGGGGGGGGAAATC
+
,FFFFFFFFFFFFFFFFFFFFFFFFFFFFFFFFFFFFFFFFF,F:,FF
@FS10000125:27:BPA73017-1634:1:1101:7660:1820 2:N:0:7
TATCTCTTGAGCGTACTCGACGAAGTTCTTAGGGGGGGGGGGGGGGGA
+
FFFFFFFFFFFFFFFFFFFFFFFFFFFFFFFFFFFFFFFFFFFFFFF,
@FS10000125:27:BPA73017-1634:1:1101:10870:1820 2:N:0:7
TTGATATTGAGCGTACTCGACGAAGGGGGGGGGGGGGGGGGGAGGTTG
+
FFFFFFFFFFFFFFFFFFFFFFFFFFFFFFFFFFFFFFFFF,:,,:,,
@FS10000125:27:BPA73017-1634:1:1101:11100:1820 2:N:0:7
CCTGTATTGAGCGTACTCGACGAAGTGGGGGGGGGGGGGGGAAATCGA
+
FFFFFFFFFFFFFFFFFFFFFFFFFFFFFFFFFFFFFFFFFF:,F:,,
@FS10000125:27:BPA73017-1634:1:1101:11800:1820 2:N:0:7
ATCAATTTGAGCGTACTCGACGAAGTTTAGGGGGGGGGGGGGGGGGGA
+
FF:FFFFFFFFFFFFFFFFFFFFFFFF:FFF:FFFFFFFFFFFFFF,F
@FS10000125:27:BPA73017-1634:1:1101:12550:1820 2:N:0:7
TTCTTCTTGAGCGTACTCGACGAAGTTGATAGGGGGGGGGGGGGGGAA
+
FFFFFFFFFFFFFFFFFFFFFFFFFFFFFFFFFFFFFFFFFFFFFFFF
@FS10000125:27:BPA73017-1634:1:1101:14940:1820 2:N:0:7
ATTACATTGAGCGTACTCGACGAAGTTTGTAGGGGGGGGGGGGGGGGA
+
FFFFFFFFFFFFFFFFFFFFFFFFFFFFFFFFFFFFFFFFFFFFFFFF
@FS10000125:27:BPA73017-1634:1:1101:15440:1820 2:N:0:7
ATAAACTTGAGCGTACTCGACAGAGTTGGAAGGGGGGGGGGGGGGGAA
+
FFFFFFFFFFFFFFFFFFFFFFFFFFFFFFFFFFFFFFFFFFFFFFFF
@FS10000125:27:BPA73017-1634:1:1101:15470:1820 2:N:0:7
CCACCTTTGAGCGTACTCGACGAAGTTTGTTGGGGGGGGGGGGGGGAA
+
FFFFFFFFFFFFFFFFFFFFFFFFFFFFFFFFFFFFFFFFFFFFF,FF
@FS10000125:27:BPA73017-1634:1:1101:15530:1820 2:N:0:7
TCAATTTTGAGCGTACTCGACGAAGTTAGTTGGGGGGGGGGGGGGGAA
+
F,,,,,FFFFFFFFFFFFFFFFFFFFF:F,,FFFFFFFFFFFFFF:FF
@FS10000125:27:BPA73017-1634:1:1101:15620:1820 2:N:0:7
CGATTCTTGAGCGTACTCGACGAAGTTGTAAGGGGGGGGGGGGGGGGG
+
F:F,:FF,,FFFF,FF:FFFFFFF:FFFFFFFFFFFFFFFFFF,FFF:
@FS10000125:27:BPA73017-1634:1:1101:15670:1820 2:N:0:7
ATGGCTTTGAGCGTACTCGACGAAGTTGAAGGGGGGGGGGGGGGGGGG
+
FFFFFFFFFFFFFFFFFFFFFFFFFFFFFFFFFFFFFFFFFFFFF:FF
@FS10000125:27:BPA73017-1634:1:1101:15760:1820 2:N:0:7
CAGCCATTGAGCGTACTCGACGAAGTTCTGAGGGGGGGGGGGGGGGGA
+
F,,F:,FFFFFFFFFFFFFFFFFFFFFFF,,,FFFFFFFFFFFFFF,F
@FS10000125:27:BPA73017-1634:1:1101:1910:1830 2:N:0:7
ATAGTGTTGAGCGTACTCGACGAAGTTGCAAGGGGGGGGGGGGGGGGA
+
FFFFFFFFFFFFFFFFFFFFFFFFFFFFFFFFFFFFFFFFFFFFFFFF
@FS10000125:27:BPA73017-1634:1:1101:2710:1830 2:N:0:7
ACTATATTGAGCGTACTCGACGAAGTTCATGGGGGGGGGGGGGGGAAA
+
FFFFFFFFFFFFFFFFFFFFFFFFFFFFFFFFFFFFFFFFFFFF:F:,
@FS10000125:27:BPA73017-1634:1:1101:4580:1830 2:N:0:7
TTAAATTTGAGCGTACTCGACGAAGTTTGGTGGGGGGGGGGGGGGGGG
+
,,FFFFFFFFFFFFFFFFFFFFFFFFFFFFFFFFFFFFFFFFFFFFF,
@FS10000125:27:BPA73017-1634:1:1101:6990:1830 2:N:0:7
CATTTATTGAGCGTACTCGACGAAGTTGCTTGGGGGGGGGGGGGGGGA
+
FFFFFFFFFFFFFFFFFFFFFFFFFFFFFFFFFFFFFFFFFFFFFF,F
@FS10000125:27:BPA73017-1634:1:1101:7170:1830 2:N:0:7
ACCCCTTTGAGCGTACTCGACGAAGTTCACGGGGGGGGGGGGGGGGAG
+
FFFFFFFFFFFFFFFFFFFFFFFFFFFFFFFFFFFFFFFFFFFFFF,:
@FS10000125:27:BPA73017-1634:1:1101:7700:1830 2:N:0:7
CACAGTTTGAGCGTACTCGACGAAGTTAATAGGGGGGGGGGGGGGGAA
+
FFFFFFFFFFFFFFFFFFFFFFFFFFFFFFFFFFFFFFFFFFFFFFFF
@FS10000125:27:BPA73017-1634:1:1101:7790:1830 2:N:0:7
CCGTTTTTGAGCGTACTCGACGAAGTTAGCCGGGGGGGGGGGGGGGAA
+
FFFFFFFFFFFFFFFFFFFFFFFFFFFFFFFFFFFFFFFFFFFFF,FF
@FS10000125:27:BPA73017-1634:1:1101:9650:1830 2:N:0:7
ATCCCATTGAGCGTACTCGACGAAGTTGAATGGGGGGGGGGGGGGGAA
+
F,FFFFFFFFFFFFFFFFFFFFFFFFFFFFFFFFFFFFFFFFFFF,FF
@FS10000125:27:BPA73017-1634:1:1101:10040:1830 2:N:0:7
TAATTTTTGAGCGTACTCGACGAAGTTGCGAGGGGGGGGGGGGGGGAA
+
,FFFFFFFFFFFFFFFFFFFFFFFFFFFFFFFFFFFFFFFFFFFFFFF
@FS10000125:27:BPA73017-1634:1:1101:11330:1830 2:N:0:7
TTTATGTTGAGCGTACTCGACGAAGTTGAGAGGGGGGGGGGGGGGAAA
+
,,FFFFFFFFFFFFFFFFFFFFFFFFFFFFFFFFFFFFFFFFFFFFF:
@FS10000125:27:BPA73017-1634:1:1101:12370:1830 2:N:0:7
TATTTTTTTAGCGTACTCGACGAAGTTTCGAGGGGGGGGGGGGGGGGA
+
,:FFFFFFFFFFFFFFFFFFFFFFFFFFFFFFFFFFFFFFFFF:FFF,
@FS10000125:27:BPA73017-1634:1:1101:13230:1830 2:N:0:7
TTGAGATTGAGCGTACTCGACGAAGTTATGTGGGGGGGGGGGGGGGAA
+
F,FFFFFFFFFFFFFFFFFFFFFFFFFFFFFFFFFFFFFFFFFFF,FF
@FS10000125:27:BPA73017-1634:1:1101:13750:1830 2:N:0:7
TATCAATTGAGCGTACTCGACGAAGTTAGCCGGGGGGGGGGGGGGGAA
+
FFFFFFFFFFFFFFFFFFFFFFFFFFFFFFFFFFFFFFFFFFFFF,FF
@FS10000125:27:BPA73017-1634:1:1101:13920:1830 2:N:0:7
AACGTTTTGAGCGTACTCGACGAAGTTGCAGGGGGGGGGGGGGGGAAA
+
FFFFFFFFFFFFFFFFFFFFFFFFFFFFFFFFFFFFFFFFFFFF,F:,
@FS10000125:27:BPA73017-1634:1:1101:15000:1830 2:N:0:7
TAGAGTTTGAGCGTACTCGACGAAGTTATATGGGGGGGGGGGGGGGGG
+
,FFFFFFFFFFFFFFFFFFFFFFFFFFFFFFFFFFFFFFFFFFF,,:F
@FS10000125:27:BPA73017-1634:1:1101:15550:1830 2:N:0:7
TTAGCTTTGAGCGTACTCGACGAAGTTGGGTGGGGGGGGGGGGGGGAA
+
,,FFFFFFFFFFFFFFFFFFFFFFFFFFFFFFFFFFFFFFFFFFF,FF
@FS10000125:27:BPA73017-1634:1:1101:2900:1840 2:N:0:7
GCTGGCTTGAGCGTACTCGACGAAGTTTATAGGGGGGGGGGGGGGGGA
+
,,,:,FFFFFFFFFFFFFFFFFFFFFFFFFFFFFFFFFFFFFFFFFF,
@FS10000125:27:BPA73017-1634:1:1101:3450:1840 2:N:0:7
CTATCTTTGAGCGTACTCGACGAAGTTTAAGGGGGGGGGGGGGGGGAA
+
FFFFFFFFFFFFFFFFFFFFFFFFFFFFFFFFFFFFFFFFFFFFF,FF
@FS10000125:27:BPA73017-1634:1:1101:3980:1840 2:N:0:7
CACCCCTTGAGCGTACTCGACGAAGTTGCCGGGGGGGGGGGGGGGGGG
+
FFFFFFFFFFFFFFFFFFFFFFFFFFFFFFFFFFFFFFFFFFF:FF,F
@FS10000125:27:BPA73017-1634:1:1101:4120:1840 2:N:0:7
ATGTCATTGAGCGTACTCGAAGAAGTTAAAAGGGGGGGGGGGGGGGGG
+
FFFFFFFFFFFFFFFFFFFFFFFFFFFFFFFFFFFFFFFFFFFFF:,F
@FS10000125:27:BPA73017-1634:1:1101:4700:1840 2:N:0:7
TTAAGATTGAGCGTACTCGACGAAGTTGGTGGGGGGGGGGGGGGGGGA
+
FFFFFFFFFFFFFFFFFFFFFFFFFFFFFFFFFFFFFFFFFFFFFF,F
@FS10000125:27:BPA73017-1634:1:1101:4890:1840 2:N:0:7
ATCGTGTTGAGCGTACTCGACGAAGTTACTTGGGGGGGGGGGGGGGGG
+
FFFFFFFFFFFFFFFFFFFFFFFFFFFFFFFFFFFFFFFFFFFFFFF:
@FS10000125:27:BPA73017-1634:1:1101:7240:1840 2:N:0:7
AAACGATTGAGCGTACTCGACGAAGTTGCATGGGGGGGGGGGGGGGAA
+
FFFFFFFFFFFFFFFFFFFFFFFFFFFFFFFFFFFFFFFFFFFFF,FF
@FS10000125:27:BPA73017-1634:1:1101:8710:1840 2:N:0:7
TTGTTTTTGAGCGTACTCGACGAAGTTCGTCAGGGGGGGGGGGGGGGA
+
FF:FFFFFFFFFFFFFFFFFFFFFFFFFFFFFFFFFFFFFFFFFFF:F
@FS10000125:27:BPA73017-1634:1:1101:9670:1840 2:N:0:7
CACAATTTGAGCGTACTCGACGAAGTTTGGCGGGGGGGGGGGGGGGAA
+
FFFF:FFFFFFFFFFFFFFFFFFFFFFFFFFFFFFFFFFFFFFF:,,F
@FS10000125:27:BPA73017-1634:1:1101:11220:1840 2:N:0:7
CCCAACTTGAGCGTTTTCAACAAAGTTTATCGGGGGGGGGGGGGGGGA
+
FFF,,FFFFF:F,F:,:F,,F,FF,F,,F:F,:FF:FF:FF,,F,F,:
@FS10000125:27:BPA73017-1634:1:1101:13980:1840 2:N:0:7
AAAAATTTGAGCGTACTCGACGAGGTTGCGGGGGGGGGGGGGGAAAGT
+
FFFFFFFFFFFFFFFFFFFFFFFFFFFFFFFFFFFFFFFFFFF,,F,F
@FS10000125:27:BPA73017-1634:1:1101:14380:1840 2:N:0:7
TTAAGATTGAGCGTACTCGACGAAGTTTGGCGGGGGGGGGGGGGGGAA
+
FFFFFFFFFFFFFFFFFFFFFFFFFFFFFFFFFFFFFFFFFFFFF,FF
@FS10000125:27:BPA73017-1634:1:1101:15340:1840 2:N:0:7
TTTAGGTTGAGCGTACTCGACGAAGTTCCTGGGGGGGGGGGGGGGGGG
+
F,FFFFFFFFFFFFFFFFFFFFFFFFFFFFFFFFFFFFFFFFFFFF:F
@FS10000125:27:BPA73017-1634:1:1101:1070:1850 2:N:0:7
TCAGGATTGAGCGTACTCGACGAAGTTGACGGGGGGGGGGGGGGGAAA
+
FFFFFFFFFFFFFFFFFFFFFFFFFFFFFFFFFFFFFFFFFFFF,FF,
@FS10000125:27:BPA73017-1634:1:1101:2440:1850 2:N:0:7
CTATGGTTGAGCGTACTCGACGAAGTTAAGCGGGGGGGGGGGGGGGAA
+
FFFFFFFFFFFFFFFFFFFFFFFFFFFFFFFFFFFFFFFFFFFFF:FF
@FS10000125:27:BPA73017-1634:1:1101:3450:1850 2:N:0:7
CCAAGGTTGAGCGTACTCGACGAAGTTAGCAGGGGGGGGGGGGGGGAA
+
FFFFFFFFFFFFFFFFFFFFFFFFFFFFFFFFFFFFFFFFFFFFF::F
@FS10000125:27:BPA73017-1634:1:1101:3570:1850 2:N:0:7
ATACGTTTGAGCGTACTCGACGAAGTTTATAGGGGGGGGGGGGGGGGA
+
:,FFFFFFFFFFFFFFFFFFFFFFFFFFFFFFFFFFFFFFFFFFFFF,
@FS10000125:27:BPA73017-1634:1:1101:4270:1850 2:N:0:7
TTTGGCTTGAGCGTACTCGACGAAGTTAGGTGGGGGGGGGGGGGGAAA
+
FFFFFFFFFFFFFFFFFFFFFFFFFFFFFFFFFFFFFFFFFFFF:F,,
@FS10000125:27:BPA73017-1634:1:1101:4970:1850 2:N:0:7
ATTCTATTGAGCGTACTCGACGAAGTTTGGGGGGGGGGGGGGGAAATC
+
FFFFFFFFFFFFFFFFFFFFFFFFFFFFFFFFFFFFFFFFFF,F:,F:
@FS10000125:27:BPA73017-1634:1:1101:5000:1850 2:N:0:7
CTATGTTTGAGCGTACTCGACGAAGTTGGCTGGGGGGGGGGGGGGGAA
+
FF,,,:FFFFFFFFFFFFFFFFFFFFF,,F:FFFFFFFFFFFFFF::F
@FS10000125:27:BPA73017-1634:1:1101:5040:1850 2:N:0:7
TAAATCTTGAGCGTACTCGACGAAGTTGGCAGGGGGGGGGGGGGGGGA
+
FFFFFFFFFFFFFFFFFFFFFFFFFFFFFFFFFFFFFFFFFFFFFFF,
@FS10000125:27:BPA73017-1634:1:1101:5290:1850 2:N:0:7
ATTCCTTTGAGCGTACTCGACGAAGTTGTGTGGGGGGGGGGGGGGGAA
+
::FF:FFFFFFFFFFFFFFFFFFFFFFFF:,FFFFFFFFFFFFFFFFF
@FS10000125:27:BPA73017-1634:1:1101:5670:1850 2:N:0:7
ATGATATTGAGCGTACTCGACGAAGTTGAAAGGGGGGGGGGGGGGGAA
+
,F,FFFFFFFFFFFFFFFFFFFFFFFFFFFFFFFFFFFFFFFF:F,,,
@FS10000125:27:BPA73017-1634:1:1101:6040:1850 2:N:0:7
CATGTATTGAGCGTACTCGACGAAGTTCTTTGGGGGGGGGGGGGGGGG
+
FFFFFFFFFFFFFFFFFFFFFFFFFFFFFFFFFFFFFFFFFFFFFFFF
@FS10000125:27:BPA73017-1634:1:1101:6690:1850 2:N:0:7
TTTGATTTGAGCGTACTCGACGAAGTTTTCGGGGGGGGGGGGGGGAAA
+
F,FFFFFFFFFFFFFFFFFFFFFFFFFFFFFFFFFFFFFFFFFFF:,,
@FS10000125:27:BPA73017-1634:1:1101:7500:1850 2:N:0:7
AAAAGGTTGAGCGTACTCGACGAAGTTTCTTGGGGGGGGGGGGGGGAA
+
,:FFFFFFFFFFFFFFFFFFFFFFFFF,F:,FFFFFFFFFFFFFF:,F
@FS10000125:27:BPA73017-1634:1:1101:8370:1850 2:N:0:7
TTGCCTTTGAGCGTACTCGACGAAGTTGCGGGGGGGGGGGGGGGAGAT
+
FFFFFFFFFFFFFFFFFFFFFFFFFFFFFFFFFFFFFFFFFFF:F,,F
@FS10000125:27:BPA73017-1634:1:1101:8800:1850 2:N:0:7
TATTGTTTGAGCGTACTCGACGAAGTTTAACGGGGGGGGGGGGGGGAA
+
FFFFFFFFFFFFFFFFFFFFFFFFFFFFFFFFFFFFFFFFFFFFFFFF
@FS10000125:27:BPA73017-1634:1:1101:9220:1850 2:N:0:7
ACAGAATTGAGCGTACTCGACGAAGTTACAGGGGGGGGGGGGGGGAAA
+
FFF:FFFFFFFFFFFFFFFFFFFFFFFFFFFFFFFFFFFFFFFF:F,,
@FS10000125:27:BPA73017-1634:1:1101:9310:1850 2:N:0:7
TTGATTTTGAGCGTACTCACGAAGTTGCTGGGGGGGGGGGGGGGAGAT
+
F,FFFFFFFFFFFFFFFFFFFFFFFFFFFFFFFFFFFFFFFFF,F,,:
@FS10000125:27:BPA73017-1634:1:1101:9930:1850 2:N:0:7
CTCGATTTGAGCGTACTCGACGAAGTTTCGTGGGGGGGGGGGGGGGAA
+
FFFFFFFFFFFFFFFFFFFFFFFFFFFFFFFFFFFFFFFFFFFFFF,F
@FS10000125:27:BPA73017-1634:1:1101:11540:1850 2:N:0:7
TAGGGCTTGAGCGTACTCGACGAAGCTGGGGGGGGGGGGGGGAGATCG
+
,,FFFFFFFFFFFFFFFFFFFFFFFFFFFFFFFFFFFFFFF,F,,FFF
@FS10000125:27:BPA73017-1634:1:1101:11570:1850 2:N:0:7
AAACGATTGAGCGTACTCGACGAAGTTGGCAGGGGGGGGGGGGGGGAA
+
:FFFFFFFFFFFFFFFFFFFFFFFFFFFFFFFFFFFFFFFFFFFF:FF
@FS10000125:27:BPA73017-1634:1:1101:11850:1850 2:N:0:7
ATCAATTTGAGCGTACTCGACGAAGTTTAGGGGGGGGGGGGGGGGGGA
+
FFFFFFFFFFFFFFFFFFFFFFFFFFFFFFFFFFFFFFFFFFFFFF,F
@FS10000125:27:BPA73017-1634:1:1101:11870:1850 2:N:0:7
TTCATATTGAGCGTACTCGACGAAGTTGGGTGGGGGGGGGGGGGGGGA
+
F,FFFFFFFFFFFFFFFFFFFFFFFFFFFFFFFFFFFFFFFFFFFFF,
@FS10000125:27:BPA73017-1634:1:1101:12800:1850 2:N:0:7
TATTCCTTGAGCGTACTCGACGAAGTTAAGTGGGGGGGGGGGGGGGAA
+
F:FF::FF:FFFFFFFFFFFFFFFFFF::,FFFFFFFFFFFFFFF,FF
@FS10000125:27:BPA73017-1634:1:1101:13090:1850 2:N:0:7
GTTATCTTGAGCGTACTCGACGAAGTTAGCTGGGGCGGGGGGGGGGGG
+
F,:FFFFFFFFFFFFFFFFFFFFFFFFFFFFFFFFFFFFFFFFFFFFF
@FS10000125:27:BPA73017-1634:1:1101:13250:1850 2:N:0:7
CTCGGTTTGAGCGTACTCGACGAAGTTGTCAGGGGGGGGGGGGGGGAA
+
F,F:FFFFFFFFFFFFFFFFFFFFFFFFFFFFFFFFFFFFFFFFF,FF
@FS10000125:27:BPA73017-1634:1:1101:13450:1850 2:N:0:7
TTACATTTGAGCGTACTCGACGAAGTTCTGTGGGGGGGGGGGGGGGGG
+
,,FFFFFFFFFFFFFFFFFFFFFFFFFFFFFFFFFFFFFFFFFFFFFF
@FS10000125:27:BPA73017-1634:1:1101:14130:1850 2:N:0:7
CTCACGTTGAGCGTACTCGACGAAGTTTGATGGGGGGGGGGGGGGGAA
+
::,FF,FFFFFFFFFFFFFFFFFFFFFF,:FFFFFFFFFFFFFFFFFF
@FS10000125:27:BPA73017-1634:1:1101:14970:1850 2:N:0:7
TCTTTATTGAGCGTACTCGACGAAGTGGGGGGGGGGGGGGGAAATCGA
+
FFFFFFFFFFFFFFFFFFFFFFFFFFFFFFFFFFFFFFFFFF,FFF,,
@FS10000125:27:BPA73017-1634:1:1101:15950:1850 2:N:0:7
ATTTGCTTGAGCGTACTCGACGAAGTTCTGTGGGGGGGGGGGGGGGAA
+
FFFFFFFFFFFFFFFFFFFFFFFFFFFFFFFFFFFFFFFFFFFFF,FF
@FS10000125:27:BPA73017-1634:1:1101:1490:1860 2:N:0:7
CTGTAATTGAGCGTACTCGACGAAGTTAGCTGGGGGGGGGGGGGGGAA
+
FFFFFFFFFFFFFFFFFFFFFFFFFFFFFFFFFFFFFFFFFFFFF,FF
@FS10000125:27:BPA73017-1634:1:1101:2010:1860 2:N:0:7
GAGGTATTGAGCGTACTCGACGAAGTTAGCTGGGGGGGGGGGGGGGGA
+
,:,FFFFFFFFFFFFFFFFFFFFFFFFFFFFFFFFFFFFFFFFFFF,F
@FS10000125:27:BPA73017-1634:1:1101:2030:1860 2:N:0:7
ACAATGTTGAGCGTACTCGACGAAGTTCAGTGGGGGGGGGGGGGGGGA
+
,F:F,:FFFFFFFFFFFFFFFFFFFFFFFFFFFFFFFFFFFFFFFF:F
@FS10000125:27:BPA73017-1634:1:1101:2440:1860 2:N:0:7
CACGTCTTGAGCGTACTCGACGAAGTTGTGAGGGGGGGGGGGGGGGAA
+
FFFFFFFFFFFFFFFFFFFFFFFFFFFFFFFFFFFFFFFFFFFFF:FF
@FS10000125:27:BPA73017-1634:1:1101:4530:1860 2:N:0:7
CCGATTTTGAGCGTACTCGACGAAGTTCGCAGGGGGGGGGGGGGGGAA
+
FFFFFFFFFFFFFFFFFFFFFFFFFFFFFFFFFFFFFFFFFFFFFFFF
@FS10000125:27:BPA73017-1634:1:1101:4860:1860 2:N:0:7
ACGAACTTGAGCGTACTCGACGAAGTTTTTGGGGGGGGGGGGGGGGGA
+
FFFFFFFFFFFFFFFFFFFFFFFFFFFFFF,FFFFFFFFFFFFFFFFF
@FS10000125:27:BPA73017-1634:1:1101:5090:1860 2:N:0:7
ACAGTATTGAGCGTACTCGACGAAGTTTTAGGGGGGGGGGGGGGGAAA
+
FFFFFFFFFFFFFFFFFFFFFFFFFFFFFFFFFFFFFFFFFFFF,::,
@FS10000125:27:BPA73017-1634:1:1101:5130:1860 2:N:0:7
ATATTTTTGAGCGTACTCGACGAAGTTGACAGGGGGGGGGGGGGGGAA
+
,,FFFFFFFFFFFFFFFFFFFFFFFFF:FFFFFFFFFFFFFFFF:,FF
@FS10000125:27:BPA73017-1634:1:1101:6080:1860 2:N:0:7
CAGCAATTGAGCGTACTCGACGAAGTTACCAGGGGGGGGGGGGGGGAA
+
FFFFFFFFFFFFFFFFFFFFFFFFFFFFFFFFFFFFFFFFFFFFF,,F
@FS10000125:27:BPA73017-1634:1:1101:6910:1860 2:N:0:7
CAGCATTTGAGCGTACTCGACGAAGTTCCTTGGGGGGGGGGGGGGGAA
+
FFFFFFFFFFFFFFFFFFFFFFFFFFFFFFFFFFFFFFFFFFFFF,:F
@FS10000125:27:BPA73017-1634:1:1101:8520:1860 2:N:0:7
TTGCATTTGAGCGTACTCGACGAAGTTGCCCGGGGGGGGGGGGGGGAA
+
,FFFFFFFFFFFFFFFFFFFFFFFFFFFFFFFFFFFFFFFFFFFF,FF
@FS10000125:27:BPA73017-1634:1:1101:9760:1860 2:N:0:7
TATCTTTTGAGCGTACTCGACGAAAGGGGGGGGGGGGGGGGGAAATCG
+
FFFFFFFFFFFFFFFFFFFFFFFFFFFFFFFFFFFFFFFFF,F:,F::
@FS10000125:27:BPA73017-1634:1:1101:11100:1860 2:N:0:7
GTATACTTGAGCGTACTCGACGAAGTTGGCGGGGGGGGGGGGGGGGAA
+
,:FFFFFFFFFFFFFFFFFFFFFFFFFFFFFFFFFFFFFFFFFFF:,,
@FS10000125:27:BPA73017-1634:1:1101:11310:1860 2:N:0:7
TTGTCGTTGAGCGTACTCGACGAAGTTTGAGGGGGGGGGGGGGGGAAT
+
,F::FFFFFFFFFFFFFFFFFFFFFFFFFFFFFFFFFFFFFFFF,:F,
@FS10000125:27:BPA73017-1634:1:1101:11470:1860 2:N:0:7
TTAATCTTGAGCGTACTCGACGAAGTTGACAGGGGGGGGGGGGGGGGG
+
FFFFFFFFFFFFFFFFFFFFFFFFFFFFFFFFFFFFFFFFFFFFF:F,
@FS10000125:27:BPA73017-1634:1:1101:11490:1860 2:N:0:7
CAGAAATTGAGCGTACTCGACGAAGTTTGGTGGGGGGGGGGGGGGGAA
+
FF:F:,FFFFFFFFFFFFFFFFFFFF:FFFFFFFFFFFFFFFFFF,FF
@FS10000125:27:BPA73017-1634:1:1101:13640:1860 2:N:0:7
GCCACCTTGAGCGTACTCGACGAAGTCCTAGCAAAGATCGGAAGAGCA
+
,:,F:,FFFFFFFFFFFFFFFFFFFF,,,,,,,,,F:,,FFFFFF:,,
@FS10000125:27:BPA73017-1634:1:1101:13920:1860 2:N:0:7
ATGGTTTTGAGCGTACTCGAAGAAGTTCATGGGGGGGGGGGGGGGAGT
+
F:,FFFFFFFFFFFFFFFFFFFFFFFFFFFFFFFFFFFFFFFF:,,,:
@FS10000125:27:BPA73017-1634:1:1101:14840:1860 2:N:0:7
TTCTTTTTGAGCGTACTCGACGAAGGGGGGGGGGGGGGGAGATCGGAA
+
FFFFFFFFFFFFFFFFFFFFFFFFFFFFFFFFFFFFFFFF,,FF,,F:
@FS10000125:27:BPA73017-1634:1:1101:16190:1860 2:N:0:7
TAACCTTTGAGCGTACTCGACGAAGTTGCCGGGGGGGGGGGGGGGGGG
+
,:FFFFFFFFFFFFFFFFFFFFFFFFFFFFFFFFFFFFFFFFFFFFFF
@FS10000125:27:BPA73017-1634:1:1101:1080:1870 2:N:0:7
TTTTCTTTGAGCGTACTCGACGAAGTTCATGCGGGGGGGGGGGGAGGA
+
FFFF,,FFFFFF,FFFFFFFFFFFFFF,:F,,FFFFFFFFF,F:F:,:
@FS10000125:27:BPA73017-1634:1:1101:1320:1870 2:N:0:7
TTTAAATTGAGCGTACTCGACGAAGTTACTCGGGGGGGGGGGGGGGAA
+
,::FFFFFFFFFFFFFFFFFFFFFFFFFFFFFFFFFFFFFFFFFF:FF
@FS10000125:27:BPA73017-1634:1:1101:1880:1870 2:N:0:7
CATCCTTTGAGCGTACTCGACGAAGTTTCCGGGGGGGGGGGGGGGGGG
+
FFFFFFFFFFFFFFFFFFFFFFFFFFFFFFFFFFFFFFFFFFFFFFFF
@FS10000125:27:BPA73017-1634:1:1101:1910:1870 2:N:0:7
TTTCTATTGAGCGTACTCGACGAAGTTGCCAGGGGGGGGGGGGGGGAA
+
FFFFFFFFFFFFFFFFFFFFFFFFFFFFFFFFFFFFFFFFFFFFF,FF
@FS10000125:27:BPA73017-1634:1:1101:3170:1870 2:N:0:7
CTTTATTTGAGCGTACTCGACGAAGTTCCATGGGGGGGGGGGGGGGGA
+
F,FFFFFFFFFFFFFFFFFFFFFFFFFFFFFFFFFFFFFFFFFFFF,F
@FS10000125:27:BPA73017-1634:1:1101:3770:1870 2:N:0:7
TTTTGCTTGAGCGTACTCGACGAAGTTGCATGGGGGGGGGGGGGGGAA
+
F,FF:FFFFFFFFFFFFFFFFFFFFFFFFFFFFFFFFFFFFFF:,,,F
@FS10000125:27:BPA73017-1634:1:1101:3900:1870 2:N:0:7
CGAGATTTGAGCGTACTCGACGAAGTTTTGCGGGGGGGGGGGGGGGGA
+
FFFFFFFFFFFFFFFFFFFFFFFFFFFFFFFFFFFFFFFFFFFFFFFF
@FS10000125:27:BPA73017-1634:1:1101:4060:1870 2:N:0:7
TACACATTGAGCGTACTCGACGAAGTTTGACGGGGGGGGGGGGGGGAA
+
FFFFFFFFFFFFFFFFFFFFFFFFFFFFFFFFFFFFFFFFFFFFFFFF
@FS10000125:27:BPA73017-1634:1:1101:4200:1870 2:N:0:7
ATATACTTGAGCGTACTCGACGAAGTTCAACGGGGGGGGGGGGGGGGA
+
:,FFFFFFFFFFFFFFFFFFFFFFFFFFFFFFFFFFFFFFFFFFFFFF
@FS10000125:27:BPA73017-1634:1:1101:4630:1870 2:N:0:7
AAGAATTTGAGCGTACTCGACGAAGTTACGGGGGGGGGGGGGGGAGAT
+
FFFFFFFFFFFFFFFFFFFFFFFFFFFFFFFFFFFFFFFFFFF,F,:F
@FS10000125:27:BPA73017-1634:1:1101:4860:1870 2:N:0:7
ATCGATTTGAGCGTACTCGACGAAGTTCAAAGGGGGGGGGGGGGGGGG
+
,FFFFFFFFFFFFFFFFFFFFFFFFFFFFFFFFFFFFFFFFFFFFFF,
@FS10000125:27:BPA73017-1634:1:1101:5010:1870 2:N:0:7
CTATTATTGAGCGTACTCGACGAAGTTTGGGGGGGGGGGGGGGGAAAT
+
F,FF,FFFFFFFFFFFFFFFFFFFFFFFFF:FFFFFFFFFFFF,FF,F
@FS10000125:27:BPA73017-1634:1:1101:5110:1870 2:N:0:7
TAAACTTTGAGCGTACTCGACGAAGTTAACCGGGGGGGGGGGGGGGAA
+
FFFFFFFFFFFFFFFFFFFFFFFFFFFFFFFFFFFFFFFFFFFFF,FF
@FS10000125:27:BPA73017-1634:1:1101:6460:1870 2:N:0:7
ATTTACTTGAGCGTACTCGACGAAGTTTACAGGGGGGGGGGGGGGGAA
+
:FFFFFFFFFFFFFFFFFFFFFFFFFFFFFFFFFFFFFFFFFFFFF,F
@FS10000125:27:BPA73017-1634:1:1101:6810:1870 2:N:0:7
TCGCGATTGAGCGTACTCGACGAAGTTAAACGGGGGGGGGGGGGGGAA
+
FFFFFFFFFFFFFFFFFFFFFFFFFFFFFFFFFFFFFFFFFFFFFFFF
@FS10000125:27:BPA73017-1634:1:1101:7750:1870 2:N:0:7
TTTTAATTGAGCGTACTCGACGAAGTTCTCAGGGGGGGGGGGGGGGGG
+
FFFFFFFFFFFFFFFFFFFFFFFFFFFFFFFFFFFFFFFFFF::F,:F
@FS10000125:27:BPA73017-1634:1:1101:9230:1870 2:N:0:7
TCCCCATTGAGCGTACTCGACGAAGTTCCGCGGGGGGGGGGGGGGGGG
+
FFFFFFFFFFFFFFFFFFFFFFFFFFFFFFFFFFFFFFFFFFFFFFFF
@FS10000125:27:BPA73017-1634:1:1101:11390:1870 2:N:0:7
TTAAATTTGAGCGTACTCGACGAAGTTCAAAAGGGGGGGGGGGGGGGA
+
,FFFFFFFFFFFFFFFFFFFFFFFFFFFFFFFFFFFFFFFFFFFF,,F
@FS10000125:27:BPA73017-1634:1:1101:12220:1870 2:N:0:7
TTTATATTGAGCGTACTCGACGAAGTTATACAGGGGGGGGGGGGGGGA
+
:,:FFFFFFFFFFFFFFFFFFFFFFFF:FFFFFFFFFFFFFFFFFF,F
@FS10000125:27:BPA73017-1634:1:1101:13090:1870 2:N:0:7
ATACTATTGAGCGTACTCGACGAAGTTTCCGGGGGGGGGGGGGGGAAA
+
FFFFFFFFFFFFFFFFFFFFFFFFFFFFFFFFFFFFFFFFFFFFFF,,
@FS10000125:27:BPA73017-1634:1:1101:13690:1870 2:N:0:7
CACGAATTGAGCGTACTCGATGAAGTTTCCAGGGGGGGGGGGGGGGAA
+
FFFFFFFFFFFFFFFFFFFFFFFFFFFFFFFFFFFFFFFFFFFF:,F:
@FS10000125:27:BPA73017-1634:1:1101:14990:1870 2:N:0:7
TATGCTTTGAGCGTACTCGACGAAGTTAGCGGGGGGGGGGGGGGGAAT
+
,:FFFFFFFFFFFFFFFFFFFFFFFFFFFFFFFFFFFFFFFFFF,F:,
@FS10000125:27:BPA73017-1634:1:1101:16110:1870 2:N:0:7
ACTGCCTTGAGCGTACTCGACGAAGTTCGCGGGGGGGGGGGGGGGAAA
+
FFFFFFFFFFFFFFFFFFFFFFFFFFFFFFFFFFFFFFFFFFFFFFF,
@FS10000125:27:BPA73017-1634:1:1101:1390:1880 2:N:0:7
AAGATTTTGAGCGTACTCGACGAAGTTATGGGGGGGGGGGGGGGAAAT
+
F:FFFFFFFFFFFFFFFFFFFFFFFFFFFFFFFFFFFFFFFFF,FF,:
@FS10000125:27:BPA73017-1634:1:1101:1650:1880 2:N:0:7
AAACGACTTGAGCGTACTCGACGAAGTTGCAAGGGGGGGGGGGGGGGA
+
FFFFFFFFFFFFFFFFFFFFFFFFFFFFFFFFFFFFFFFFFFFF:F:F
@FS10000125:27:BPA73017-1634:1:1101:3100:1880 2:N:0:7
TACTCTTTGAGCGTACTCGACGAAGTTGAAGGGGGGGGGGGGGGGAAA
+
FFFFFFFFFFFFFFFFFFFFFFFFFFFFFFFFFFFFFFFFFFFF,F:,
@FS10000125:27:BPA73017-1634:1:1101:5110:1880 2:N:0:7
TTATAATTGAGCGTACTCGACGAAGTTAAAAGGGGGGGGGGGGGGGAA
+
F,FFFFFFFFFFFFFFFFFFFFFFFFFFFFFFFFFFFFFFFFFFF,FF
@FS10000125:27:BPA73017-1634:1:1101:5800:1880 2:N:0:7
TAGGGCTTGAGCGTACTCGACGAAGTTGAAGGGGGGGGGGGGGGGGGA
+
FFFFFFFFFFFFFFFFFFFFFFFFFFFFFFFFFFFFFFFFFFFFFFF,
@FS10000125:27:BPA73017-1634:1:1101:6030:1880 2:N:0:7
ATAGACTTGAGCGTACTCGACGAAGTTTGCCGGGAGGGGGGGGGGGGG
+
,F,F,FFFFFFFFFFFFFFFFFFFFFFF:F,FFFFFFFFFFFFF:F:,
@FS10000125:27:BPA73017-1634:1:1101:6150:1880 2:N:0:7
TTCATCTTGAGCGTACTCGACGAAGGGGGGGGGGGGGGGAGATTGGAA
+
FFFFFFFFFFFFFFFFFFFFFFFFFFFFFFFFFFFFFFF,,::,,,,F
@FS10000125:27:BPA73017-1634:1:1101:7270:1880 2:N:0:7
TAATTCTTGAGCGTACTCGACGAAGTTTAGAGGGGGGGGGGGGGGGGA
+
FFFFFFFFFFFFFFFFFFFFFFFFFFFFFFFFFFFFFFFFFFFFFF,F
@FS10000125:27:BPA73017-1634:1:1101:7650:1880 2:N:0:7
TAACGCTTGAGCGTACTCGACGAAGTTGGGGGGGGGGGGGGGAGATCG
+
FFFFFFFFFFFFFFFFFFFFFFFFFFFFFFFFFFFFFFFFFFF,,FF:
@FS10000125:27:BPA73017-1634:1:1101:9950:1880 2:N:0:7
TCGAAATTGAGCGTACTCGACGAAGGGGGGGGGGGGGGGAGATCCGAA
+
FFFFFFFFFFFFFFFFFFFFFFFFFFFFFFFFFFFFFFF:,F,,,,F:
@FS10000125:27:BPA73017-1634:1:1101:10910:1880 2:N:0:7
CAAACATTGAGCGTACTCGACGAAGTGGGGGGGGGGGGGGGAAGTCGA
+
F:F,FFFFFFFFFFFFFFFFFFFFFFFFFFFFFFFFFFFFF,,,F,,,
@FS10000125:27:BPA73017-1634:1:1101:11510:1880 2:N:0:7
TTATTTTTGAGCGTACTCGACGAAGTTACAGGGGGGGGGGGGGGGGGA
+
FFFFFFFFFFFFFFFFFFFFFFFFFFFFFFFFFFFFFFFFFFF:F,F,
@FS10000125:27:BPA73017-1634:1:1101:12950:1880 2:N:0:7
ATTTGATTGAGCGTACTCGACGAAGTTAGTGGGGGGGGGGGGGGGGGG
+
FFFFFFFFFFFFFFFFFFFFFFFFFFFFFFFFFFFFFFFFF::::,,,
@FS10000125:27:BPA73017-1634:1:1101:14140:1880 2:N:0:7
ACACGGTCGAGCGTACTCGACGAAGTTCAACGGGGGGGGGGGGGGGAA
+
FFFF:FFFF,FFFFFFFFFFFFFFFFFFFFFFFF:FFFFFF::,F,:F
@FS10000125:27:BPA73017-1634:1:1101:15270:1880 2:N:0:7
TTCGAATTGAGCGTACTCGACGAAGTTCTGCGGGGGGGGGGGGGGGGG
+
F,FFFFFFFFFFFFFFFFFFFFFFFFFFFFFFFFFFFFFFFFFF::,F
@FS10000125:27:BPA73017-1634:1:1101:15680:1880 2:N:0:7
TTTACATTGAGCGTACTCGACGAAGTTTCACGGGGGGGGGGGGGGGAA
+
:FFFFFFFFFFFFFFFFFFFFFFFFFFFFFFFFFFFFFFFFFFFFFFF
@FS10000125:27:BPA73017-1634:1:1101:15900:1880 2:N:0:7
TTCTCCTTGAGCGTACTCGACGAAGTTGCTGGGGGGGGGGGGGGGAAA
+
,,F:FFFFFFFFFFFFFFFFFFFFFFFFFFFFFFFFFFFFFFFFFF:,
@FS10000125:27:BPA73017-1634:1:1101:16300:1880 2:N:0:7
ATGTTTTTGAGCGTACTCGACGAAGTTCAGAGGGGGGGGGGGGGGGAA
+
FFFFFFFFFFFFFFFFFFFFFFFFFFFFFFFFFFFFFFFFFFFFFFFF
@FS10000125:27:BPA73017-1634:1:1101:2210:1890 2:N:0:7
ACCGATTTGAGCGTACTCGACGAAGTTGCGCGGGGGGGGGGGGGGGAA
+
FFFFFFFFFFFFFFFFFFFFFFFFFFFFFFFFFFFFFFFFFFFFFF,F
@FS10000125:27:BPA73017-1634:1:1101:2850:1890 2:N:0:7
GAATCATTGAGCGTACTCGACGAAGTTATTCGGGGGGGGGGGGGGGAA
+
,:FFFFFFFFFFFFFFFFFFFFFFFFF,FFFFFFFFFFFFFFFFFFFF
@FS10000125:27:BPA73017-1634:1:1101:3110:1890 2:N:0:7
TATCCTTTGAGCGTACTCGACGAAGTTACTAGGGGGGGGGGGGGGGAA
+
FFFFFFFFFFFFFFFFFFFFFFFFFFFFFFFFFFFFFFFFFFFFFF:F
@FS10000125:27:BPA73017-1634:1:1101:3390:1890 2:N:0:7
GACTATTTGAGCGTACTCGACGAAGTTTGCTGGGGGGGGGGGGGGAAA
+
:FFFFFFFFFFFFFFFFFFFFFFFFFFFFFFFFFFFFFFFFFF,F:,,
@FS10000125:27:BPA73017-1634:1:1101:3960:1890 2:N:0:7
CTCCGATTGAGCGTACTCGACGAAGTTAAAGGGGGGGGGGGGGGGAAA
+
FFFFFFFFFFFFFFFFFFFFFFFFFFFFFFFFFFFFFFFFFFFF,F,,
@FS10000125:27:BPA73017-1634:1:1101:4950:1890 2:N:0:7
ACAGGGTTGAGCGTACTCGACGAAGTTTAGGGGGGGGGGGGGGAAAGT
+
,:,,,,FFFFFFFFFFFFFFFFFFFFFFFFFFFFFFFFFFFFF,FF,,
@FS10000125:27:BPA73017-1634:1:1101:5050:1890 2:N:0:7
TTTCGCTTGAGCGTACTCGACGAAGTTCCGCCGGGGGGGGGGGGGGGG
+
FFFFFFFFFFFFFFFFFFFFFFFFFFFFFFFFFFFFFFFFFFFFFFFF
@FS10000125:27:BPA73017-1634:1:1101:5810:1890 2:N:0:7
ATAACATTGAGCGTACTCGACGAAGTTGGCAGGGGGGGGGGGGGGGGA
+
,,FFFFFFFFFFFFFFFFFFFFFFFFFF,FFFFFFFFFFFFFFFFF,F
@FS10000125:27:BPA73017-1634:1:1101:6200:1890 2:N:0:7
TTCATCTTGAGCGTACTCGACGAAGGGGGGGGGGGGGGGGGAGGGGAA
+
FFFFFFFFFFFFFFFFFFFFFFFFFFFFFFFFFFFFFFF,,F,,,,,F
@FS10000125:27:BPA73017-1634:1:1101:6250:1890 2:N:0:7
CTGTTTTTGAGCGTACTCGGCGAAGTTATCAGGGGGGGGGGGGGGGAA
+
F,FFFFFFFFFFFFFFFFFFFFFFFFFFFFFFFFFFFFFFFFFFFFFF
@FS10000125:27:BPA73017-1634:1:1101:6700:1890 2:N:0:7
ATAAAGTTGAGCGTACTCGACGAAGTTCACTGGGGGGGGGGGGGGGAA
+
F,FFFFFFFFFFFFFFFFFFFFFFFFFFFFFFFFFFFFFFFFFFFFFF
@FS10000125:27:BPA73017-1634:1:1101:6760:1890 2:N:0:7
TCTGTGTTGAGCGTACTCGACGAAGTTATCTGGGGGGGGGGGGGGGAA
+
,FFFFFFFFFFFFFFFFFFFFFFFFFFFFFFFFFFFFFFFFFF:FFFF
@FS10000125:27:BPA73017-1634:1:1101:7320:1890 2:N:0:7
ATCTATTTGAGCGTACTCGACGAAGTTTAACGGGGGGGGGGGGGGGGG
+
:FFFFFFFFFFFFFFFFFFFFFFFFFFFFFFFFFFFFFFFFFFFFFF:
@FS10000125:27:BPA73017-1634:1:1101:8580:1890 2:N:0:7
CTGATCTTGAGCGTACTCGACGAAGTTGTCAGGGGGGGGGGGGGGGAA
+
FF::FFF:FFFFFFFFFFFFFFFFFFFFFFFFFFFFFF:FFF::,,,F
@FS10000125:27:BPA73017-1634:1:1101:9890:1890 2:N:0:7
CTACCTTTGAGCGTACTCGACGAAGTTACGCGGGGGGGGGGGGGGGAA
+
F,FFFFFFFFFFFFFFFFFFFFFFFFFFFFFFFFFFFFFFFFFFFFFF
@FS10000125:27:BPA73017-1634:1:1101:10410:1890 2:N:0:7
TTAATTTTGAGCGTACTCGACGAAGTTTAGAGGGGGGGGGGGGGGGAA
+
FFFFFFFFFFFFFFFFFFFFFFFFFFFFFFFFFFFFFFFFFFFFF:FF
@FS10000125:27:BPA73017-1634:1:1101:10440:1890 2:N:0:7
TTGAACGGGGGGGGGGGGGGGAGATCGGAAAAGCGTCGTGTAAGGAAA
+
,FFFFFFFFFFFFFFFFFFFF:,:F:,FFF,:F,,,F,,,:,::FFF,
@FS10000125:27:BPA73017-1634:1:1101:12610:1890 2:N:0:7
TAGAATTTGAGCGTACTCGACGAAGTTTTCTGGGGGGGGGGGGGGGAA
+
FFFF,FFFFFFFFFFFFFFFFFFFFFF:FFFFFFFFFFFFFFFFF,FF
@FS10000125:27:BPA73017-1634:1:1101:12690:1890 2:N:0:7
CTCATCTTGAGCGTACTCGAAGAAGTTGACTGGGGGGGGGGGGGGGGA
+
FFFFFFFFFFFFFFFFFFFFFFFFFFFFFFFFFFFFFFFFFFFFFFFF
@FS10000125:27:BPA73017-1634:1:1101:13380:1890 2:N:0:7
CACGCTTTGAGCGTACTCGACGAGGTTCTGCGGGGGGGGGGGGGGGGA
+
F:FFFFFFFFFFFFFFFFFFFFFFFFFFFFFFFFFFFFFFFFFFFFF,
@FS10000125:27:BPA73017-1634:1:1101:13900:1890 2:N:0:7
TCTTTTTTGAGCGTACTCGACGAAGTTTGTGGGGGGGGGGGGGGGGAA
+
,FFFFFFFFFFFFFFFFFFFFFFFFFFFFFFFFFFFFFFFFFFFFFFF
@FS10000125:27:BPA73017-1634:1:1101:15250:1890 2:N:0:7
TATATTTTGAGCGTACTCGACGAAGTTCAGTCGGGGGGGGGGGGGGGG
+
,,F:,:FFFFFFFFFFFFFFFFFFFFFFF::,FFFFFFFFFFFFFFF,
@FS10000125:27:BPA73017-1634:1:1101:15350:1890 2:N:0:7
AATCGATTGAGCGTACTCGACGAAGTTCCTAGGGGGGGGGGGGGGGAA
+
FFFFFFFFFFFFFFFFFFFFFFFFFFFFFFFFFFFFFFFFFFFFF,FF
@FS10000125:27:BPA73017-1634:1:1101:15560:1890 2:N:0:7
ATCATCTTGAGCGTACTCGACGAAGTTACATGGGGGGGGGGGGGGGAA
+
FFFFFFFFFFFFFFFFFFFFFFFFFFFFFFFFFFFFFFFFFFFFFFFF
@FS10000125:27:BPA73017-1634:1:1101:16240:1890 2:N:0:7
CGACATTTGAGCGTACTCGACGAAGTTGAACGGGGGGGGGGGGGGGGG
+
FFFFFFFFFFFFFFFFFFFFFFFFFFFFFFFFFFFFFFFFFFFFFFF:
@FS10000125:27:BPA73017-1634:1:1101:1160:1900 2:N:0:7
ATTGGATTGAGCGTACTCGACGAAGGGGGGGGGGGGGGGGAAATCGGA
+
,FFFFFFFFFFFFFFFFFFFFFFFFFFFFFFFFFFFFFFFF,,F:,F,
@FS10000125:27:BPA73017-1634:1:1101:1810:1900 2:N:0:7
TATCTTTTGAGCGTACTCGACGAAGGGGGGGGGGGGGGGAGATCGGAA
+
F:FFFFFFFFFF::FFFFFFFFFFFF:FFFFFFF::FF,FF:FF,,,,
@FS10000125:27:BPA73017-1634:1:1101:2800:1900 2:N:0:7
TTCGCTTTGAGCGTACTCGACGAAGTTCCAAGGGGGGGGGGGGGGGGG
+
:,F:FFFFFFFFFFFFFFFFFFFFFFFFFFFFFFFFFFFFFFFFFFFF
@FS10000125:27:BPA73017-1634:1:1101:4710:1900 2:N:0:7
ATAAAATTGAGCGTACTCGACGAGGTGGGGGGGGGGGGGGGAAATTTG
+
F,FFFFFFFFFFFFFFFFFFFFFFFFFFFFFFFFFFFFFFF,,,::,:
@FS10000125:27:BPA73017-1634:1:1101:5070:1900 2:N:0:7
AATAGTTTGAGCGTACTCGACGAAGTTGTGGGGGGGGGGGGGGGAAAT
+
FFFFFFFFFFFFFFFFFFFFFFFFFFFFFFFFFFFFFFFFFFF,F:,F
@FS10000125:27:BPA73017-1634:1:1101:6490:1900 2:N:0:7
TTGTGTTTGAGCGTACTCGACAAGTTATACGGGGGGGGGGGGGGGAGA
+
FFFFFFFFFFFFFFFFFFFFFFFFFFFFFFFFFFFFFFFFFFFFFF,,
@FS10000125:27:BPA73017-1634:1:1101:6770:1900 2:N:0:7
TTTTTCTTGAGCGTACTCGACGAAGTTCTGCGGGGGGGGGGGGGGGAG
+
FF,F:,FFFFFFFFFFFFFFFFFFFFF,FFF:FFFFFFFFFFF:,F,,
@FS10000125:27:BPA73017-1634:1:1101:6820:1900 2:N:0:7
CTAGGGTTGAGCGTACTCGACGAAGTTGGAGGGGGGGGGGGGGGGAAT
+
F,FFFFFFFFFFFFFFFFFFFFFFFFFFFFFFFFFFFFFFFFF,FF,:
@FS10000125:27:BPA73017-1634:1:1101:8790:1900 2:N:0:7
CTCATTTTGAGCGTACTCGACGAAGGGGGGGGGGGGGGGAGTTCGGAA
+
FFFFFFFFFFFFFFFFFFFFFFFFFFFFFFFFFFFFFF:,,,F:,,,F
@FS10000125:27:BPA73017-1634:1:1101:9180:1900 2:N:0:7
TTCTAATTGAGCGTACTCGACGAAATTCAGTGGGGGGGGGGGGGGGGG
+
FFFFFFFFFFFFFFFFFFFFFFFFFFFFFFFFFFFFFFFFFFFFFFF:
@FS10000125:27:BPA73017-1634:1:1101:9610:1900 2:N:0:7
TCAAGTTTGAGCGTACTCGACGAAGTTCGTAGGGGGGGGGGGGGGGAA
+
FFFFFFFFFFFFFFFFFFFFFFFFFFFFFFFFFFFFFFFFFFFFF,FF
@FS10000125:27:BPA73017-1634:1:1101:10440:1900 2:N:0:7
TTAAACTTGAGCGTACTCGACGAAGTTGTTAGGGGGGGGGGGGGGGAA
+
,FFFFFFFFFFFFFFFFFFFFFFFFFFFFFFFFFFFFFFFFFFFF:FF
@FS10000125:27:BPA73017-1634:1:1101:12550:1900 2:N:0:7
TTTAATTTGAGCGTACTCGACGAAGTTCTAAGGGGGGGGGGGGGGGAA
+
FFFFFFFFFFFFFFFFFFFFFFFFFFFFFFFFFFFFFFFFFFFFFFFF
@FS10000125:27:BPA73017-1634:1:1101:13060:1900 2:N:0:7
TTTATTTTGAGCGTACTCGACGAAGTTGTCCGGGGGGGGGGGGGGGAA
+
FFFFFFFFFFFFFFFFFFFFFFFFFFFFFFFFFFFFFFFFFFFFFF,F
@FS10000125:27:BPA73017-1634:1:1101:14090:1900 2:N:0:7
TAAATGTTGAGCGTACTCGACGAAGTTGGGGGGGGGGGGGGGGGGAAT
+
,,FFFFFFFFFFFFFFFFFFFFFFFFFFFFFFFFFFFFFFFFFF,FF,
@FS10000125:27:BPA73017-1634:1:1101:1170:1910 2:N:0:7
TGGATCTTGAGCGTACTCGACGAAGTTAAACGGGGGGGGGGGGGGGAA
+
,F:F,FFFFFFFFFFFFFFFFFFFFFFF:FFFFFFFFFFFF:,F,,,,
@FS10000125:27:BPA73017-1634:1:1101:2530:1910 2:N:0:7
TTGTCTTTGAGCGTACTCGACGAAGTTACCAGGGGGGGGGGGGGGGAA
+
FFFFFFFFFFFFFFFFFFFFFFFFFFFFFFFFFFFFFFFFFFFFFFFF
@FS10000125:27:BPA73017-1634:1:1101:2990:1910 2:N:0:7
TTGACTTTGAGCGTACTCGACGAAGTTAACGGGGGGGGGGGGGGGAAA
+
,FFFFFFFFFFFFFFFFFFFFFFFFFFFFFFFFFFFFFFFFFFF:FFF
@FS10000125:27:BPA73017-1634:1:1101:3660:1910 2:N:0:7
TACGGGTTGAGCGTACTCGACGAAGTTGTGCGGGGGGGGGGGGGGAAA
+
FFFFFFFFFFFFFFFFFFFFFFFFFFFFFFFFFFFFFFFFFFFFF:FF
@FS10000125:27:BPA73017-1634:1:1101:4590:1910 2:N:0:7
AAATGATTGAGCGTACTCGACGAAGTTACACGGGGGGGGGGGGGGGGG
+
FFFFFFFFFFFFFFFFFFFFFFFFFFFFFFFFFFFFFFFFFFFFFF:F
@FS10000125:27:BPA73017-1634:1:1101:4780:1910 2:N:0:7
CTTCGATTGAGCGTACTCGACGAAGGGGGGGGGGGGGGGAAATCGGAA
+
F,FFFFFFFFFFFFFFFFFFFFFFFFFFFFFFFFFFFFF,,::,,,:,
@FS10000125:27:BPA73017-1634:1:1101:5310:1910 2:N:0:7
TTTAGATTGAGCGTACTCGACGAAGTTCTATGGGGGGGGGGGGGGGAA
+
:FFFFFFFFFFFFFFFFFFFFFFFFFFFFFFFFFFFFFFFFFFFF,:F
@FS10000125:27:BPA73017-1634:1:1101:6420:1910 2:N:0:7
ATTGACTTGAGCGTACTCGACGAAGTGGGGCGGGGGGGGGGAGGGGAA
+
,FFFF:FFFFFFFFFFFFFFFFFFF,,F,F,FFFFFFFF,,,,,:F::
@FS10000125:27:BPA73017-1634:1:1101:8160:1910 2:N:0:7
ACCCTTTTGAGCGTACTCGACGAAGTTCCATGGGGGGGGGGGGGGGGA
+
FFFFFFFFFFFFFFFFFFFFFFFFFFFFFFFFFFFFFFFFFFFFF,F,
@FS10000125:27:BPA73017-1634:1:1101:8810:1910 2:N:0:7
ATTGATTTGAGCGTACTCGACGAAGTTATAGGGGGGGGGGGGGGGAAA
+
FFFFFFFFFFFFFFFFFFFFFFFFFFFFFFFFFFFFFFFFFFFF:F:F
@FS10000125:27:BPA73017-1634:1:1101:9970:1910 2:N:0:7
AGGCTATTGAGCGTACTCGACGAAGTTGTAAGGGGGGGGGGGGGGGGG
+
F:FFFFFFFFFFFFFFFFFFFFFFFFFFFFFFFFFFFFFFFFFFFFFF
@FS10000125:27:BPA73017-1634:1:1101:10930:1910 2:N:0:7
CTTCTGTTGAGCGTACTCGACGAAGTTTCAAGGGGGGGGGGGGGGGGG
+
FFFFFFFFFFFFFFFFFFFFFFFFFFFFFFFFFFFFFFFFFFFFFFFF
@FS10000125:27:BPA73017-1634:1:1101:10960:1910 2:N:0:7
AAAGTTTTGAGCGTACTCGACGAAGTTCAATGGGGGGGGGGGGGGGAA
+
FFFFFFFFFFFFFFFFFFFFFFFFFFFFFFFFFFFFFFFFFFFFF,FF
@FS10000125:27:BPA73017-1634:1:1101:11070:1910 2:N:0:7
CATGGCTTGGGGGGGGGGGGGGGGGGAGATTGGAAGAGCCCCGTGTAA
+
FFFFFFFFF:F:::F:FFFFFFFFFFF,,F,,:,:,,,,,,,,:,:,:
@FS10000125:27:BPA73017-1634:1:1101:12320:1910 2:N:0:7
TAATCCTTGAGCGTACTCGACGAAGGGGGGGGGGGGGGGGAAATTGGA
+
FFFFFFFFFFFFFFFFFFFFFFFFFFFFFFFFFFFFFFFF,,,F,,,F
@FS10000125:27:BPA73017-1634:1:1101:12370:1910 2:N:0:7
ATAGCTTTGAGCGTACTCGACGAAGGTTCGACGGGGGGGGGGGGGGAA
+
FFFFFFFFFFFFFFFFFFFFFFFFFFFFFFFFFFFFFFFFFFFFFF,F
@FS10000125:27:BPA73017-1634:1:1101:12650:1910 2:N:0:7
TTCCTATTGAGCGTACTCGACGAAGTTTGAAGGGGGGGGGGGGGGGAA
+
,FFFFFFFFFFFFFFFFFFFFFFFFFFFFFFFFFFFFFFFFFFFFF:F
@FS10000125:27:BPA73017-1634:1:1101:12710:1910 2:N:0:7
TACAGATTGAGCGTACTCGACGAAGTTGTGCGGGGGGGGGGGGGGGAA
+
,FFFFFFFFFFFFFFFFFFFFFFFFFFFFFFFFFFFFFFFFFFFFFFF
@FS10000125:27:BPA73017-1634:1:1101:13070:1910 2:N:0:7
TAGTGTTGAGCGTACTCGACGAAGTTTGGGGGGGGGGGGGGGAAATTG
+
,:FFFFF:FFFFFFFFFFFFFFFFFFFFFFFFFFFFFFFFFFFF,:,,
@FS10000125:27:BPA73017-1634:1:1101:13390:1910 2:N:0:7
CATCAGTTGAGCGTACTCGACGAAGTTTAATTGGGGGGGGGGGGGGGG
+
FFFFFFFFFFFFFFFFFFFFFFFFFFFFFFFFFFFFFFFFFFFFFFFF
@FS10000125:27:BPA73017-1634:1:1101:13420:1910 2:N:0:7
ATTATTTTGAGCGTACTCGACGAAGTTCCTTGGGGGGGGGGGGGGGGA
+
FFFFFFFFFFFFFFFFFFFFFFFFFFFFFFFFFFFFFFFFFFFFFF,F
@FS10000125:27:BPA73017-1634:1:1101:13810:1910 2:N:0:7
TCACTCTTGAGCGTACTCGACGAAGTCCAGGGGGGGGGGGGGGGGGAG
+
FF,FFFFFFFFFFFFFFFFFFFFFFFF,:::FFFFFFFFFFFFF,F::
@FS10000125:27:BPA73017-1634:1:1101:14730:1910 2:N:0:7
TATCTCTTGAGCGTACTCGACGAAGTTGTGCGGGGGGGGGGGGGGGAA
+
,,FFFFFFFFFFFFFFFFFFFFFFFFFFFFFFFFFFFFFFFFFFF:FF
@FS10000125:27:BPA73017-1634:1:1101:14900:1910 2:N:0:7
CTAGGATTGAGCGTACTCGACGAAGTTTTTAGGGGGGGGGGGGGGGGG
+
FFFFFFFFFFFFFFFFFFFFFFFFFFFFFFFFFFFFFFFFFFFFFFFF
@FS10000125:27:BPA73017-1634:1:1101:16360:1910 2:N:0:7
TTGCATTTGAGCGTACTCGACGAAGTTAGCAGGGGGGGGGGGGGGGAA
+
F,FFFFFFFFFFFFFFFFFFFFFFFFFFFFFFFFFFFFFFFFFFF,FF
@FS10000125:27:BPA73017-1634:1:1101:1880:1920 2:N:0:7
TTTCTATTGAGCGTACTCGACGAAGTTGCCAGGGGGGGGGGGGGGGAA
+
FF,F:FFFFFFFFFFFFFFFFFFFFFF,FF:FFFFFFFFFFFFFFFFF
@FS10000125:27:BPA73017-1634:1:1101:2250:1920 2:N:0:7
TTCTCTTTGAGCGTACTCGACGAGGTTCCTAGGGGGGGGGGGGGGGGG
+
FFFFFFFFFFFFFFFFFFFFFFFFFFFFFFFFFFFFFFFFFFFFFFF:
@FS10000125:27:BPA73017-1634:1:1101:2650:1920 2:N:0:7
TTTCCATTGAGCGTACTCGACGAAGTTTGGTGGGGGGGGGGGGGGGAA
+
F,FFFFFFFFFFFFFFFFFFFFFFFFFFFFFFFFFFFFFFFFFFF,FF
@FS10000125:27:BPA73017-1634:1:1101:4730:1920 2:N:0:7
ATAGCGTTGAGCGTACTCGACGAAGTTTTAGGGGGGGGGGGGGGGGAA
+
F:FFFFFFFFFFFFFFFFFFFFFFFFFFFFFFFFFFFFFFFFFFF,FF
@FS10000125:27:BPA73017-1634:1:1101:4830:1920 2:N:0:7
ATAAAATTGAGCGTACTCGACGAAGTTTAGCGGGGGGGGGGGGGGGAA
+
FFFFFFFFFFFFFFFFFFFFFFFFFFFFFFFFFFFFFFFFFFFFF:FF
@FS10000125:27:BPA73017-1634:1:1101:5160:1920 2:N:0:7
CCATGTTTGAGCGTACTCGACGAAGTTCACGGGGGGGGGGGGGGGGGA
+
FFFFFFFFFFFFFFFFFFFFFFFFFFFFFFFFFFFFFFFFFFFFFF,F
@FS10000125:27:BPA73017-1634:1:1101:5170:1920 2:N:0:7
TTTGTGTTGAGCGTACTCGACGAAGGGGGGGGGGGGGGGGAAATTGGA
+
FFFFFFFFFFFFFFFFFFFFFFFFFFFFFFFFFFFFFFFF,,,:,,,F
@FS10000125:27:BPA73017-1634:1:1101:5300:1920 2:N:0:7
TCAAGTTTGAGCGTACTCGACGAAGTTGTTAGGGGGGGGGGGGGGGGA
+
,FFFFFFFFFFFFFFFFFFFFFFFFFFFFFFFFFFFFFFFFFFFF:,F
@FS10000125:27:BPA73017-1634:1:1101:5320:1920 2:N:0:7
CTTGTATTGAGCGTACTCGACGAAGTTAGTGGGGGGGGGGGGGGGAAA
+
FFF:FFFFFFFFFFFFFFFFFFFFFFFFFFF:FFFFFFFFFFFF,FF,
@FS10000125:27:BPA73017-1634:1:1101:5520:1920 2:N:0:7
CATGCATTGAGCGTACTCGACGAAGTTCTGCGGGGGGGGGGGGGGGAA
+
FFFFF,FFFFFFFFFFFFFFFFFFFFFFF,:FFFFFFFFFFFFFFF,F
@FS10000125:27:BPA73017-1634:1:1101:5780:1920 2:N:0:7
AAAGTTTTGAGCGTACTCGACGAAGTTGTTGGGGGGGGGGGGGGGAAA
+
FFFFFFFFFFFFFFFFFFFFFFFFFFFFFFFFFFFFFFFFFFFFFF,,
@FS10000125:27:BPA73017-1634:1:1101:6180:1920 2:N:0:7
TCGGTCTTGAGCGTACTCGACGAAGTTGGGTGGGGGGGGGGGGGGGGA
+
FFFFFFFFFFFFFFFFFFFFFFFFFFFFFFFFFFFFFFFFFFFFFFF:
@FS10000125:27:BPA73017-1634:1:1101:6240:1920 2:N:0:7
TTCTATTTGAGCGTACTCGACGAAGTTATAGGGGGGGGGGGGGGGAAT
+
FFFFFFFFFFFFFFFFFFFFFFFFFFFFFFFFFFFFFFFFFFFF,F:,
@FS10000125:27:BPA73017-1634:1:1101:6420:1920 2:N:0:7
TTCATATTGAGCGTACTCGACGAAGTTGCGTGGGGGGGGGGGGGGGGA
+
FFFFFFFFFFFFFFFFFFFFFFFFFFFFFFFFFFFFFFFFFFFFFFF,
@FS10000125:27:BPA73017-1634:1:1101:6500:1920 2:N:0:7
TTATGGTTGAGCGTACTCGACGAAGTTTTTTTGGGGGGGGGGGGGGGG
+
F,FFFFFFFFFFFFFFFFFFFFFFFFFFFFFFFFFFFFFFFFFFFFF,
@FS10000125:27:BPA73017-1634:1:1101:6540:1920 2:N:0:7
CAAAAATTGAGCGTACTCGACGAAGTTATCTGGGGGGGGGGGGGGAAA
+
FFFFFFFFFFFFFFFFFFFFFFFFFFFFFFFFFFFFFFFFFFFFF:FF
@FS10000125:27:BPA73017-1634:1:1101:7920:1920 2:N:0:7
TATAACTTGAGCGTACTCGACGAAGTTATGCGGGGGGGGGGGGGGGAA
+
FFFFFFFFFFFFFFFFFFFFFFFFFFFFFFFFFFFFFFFFFFFFFF,F
@FS10000125:27:BPA73017-1634:1:1101:9090:1920 2:N:0:7
TACGGTTTGAGCGTACTCGACGAAGTTTAACGGGGGGGGGGGGGGGGA
+
FFFFFFFFFFFFFFFFFFFFFFFFFFFFFFFFFFFFFFFFFFFF:FF:
@FS10000125:27:BPA73017-1634:1:1101:11290:1920 2:N:0:7
TTGTCGTTGAGCGTACTCGACGAAGTTTGAGGGGGGGGGGGGGGGAAA
+
,,:FF:FFFFFFFFFFFFFFFFFFFFFFFFFFFFFFFFFFFFFF,F:,
@FS10000125:27:BPA73017-1634:1:1101:12070:1920 2:N:0:7
CTAGTTTTGAGCGTACTCGACGAAGTTGGGGGGGGGGGGGGGAAATCG
+
F,FFFFFFFFFFFFFFFFFFFFFFFFFFFFFFFFFFFFFFF,F:,F,:
@FS10000125:27:BPA73017-1634:1:1101:12110:1920 2:N:0:7
CCTGACTTGAGCGTACTCGACGAAGTTACCTGGGGGGGGGGGGGGGGA
+
FFFFFFFFFFFFFFFFFFFFFFFFFFFFFFFFFFFFFFFFFFFFF,:,
@FS10000125:27:BPA73017-1634:1:1101:12430:1920 2:N:0:7
TTTATATTGAGCGTACTCGACGAAGTTATACAGGGGGGGGGGGGGGGA
+
FFFFFFFFFFFFFFFFFFFFFFFFFFFFFFFFFFFFFFFFFFFFFFFF
@FS10000125:27:BPA73017-1634:1:1101:12560:1920 2:N:0:7
TTTAGTTTGAGCGTACTCGACGAAGTTCTAAGGGGGGGGGGGGGGGGA
+
:FF:,FFFFFFFFFFFFFFFFFFFFFFFFFFFFFFFFFFFFFFFFF,F
@FS10000125:27:BPA73017-1634:1:1101:13210:1920 2:N:0:7
TTTTTCTTGAGCGTACTCGACGAAGTTCTAAGGGGGGGGGGGGGGGAA
+
,FFFFFFFFFFFFFFFFFFFFFFFFFFFFFFFFFFFFFFFFFFFF,:F
@FS10000125:27:BPA73017-1634:1:1101:13480:1920 2:N:0:7
TTTGGATTGAGCGTACTCGAGGAAGTTTAGCGGGGGGGGGGGGGGGGA
+
FFFFFFFFFFFFFFFFFFFFFFFFFFFFFFFFFFFFFFFFFFFFFFF,
@FS10000125:27:BPA73017-1634:1:1101:13530:1920 2:N:0:7
ATAATCTTGAGCGTACTCGACGAAGTTGCTTGGGGGGGGGGGGGGAAA
+
F,FFFFFF:FFFFFFFFFFFFFFFFFFFFFFFFFFFFFFFFFFFF,F:
@FS10000125:27:BPA73017-1634:1:1101:16310:1920 2:N:0:7
ATAGCTTTGAGCGTACTCGACGAAGTTGGGGGGGGGGGGGGGAAATCG
+
,,FFFFFFFFFFFFFFFFFFFFFFFFFFFFFFFFFFFFFFF:F::F,,
@FS10000125:27:BPA73017-1634:1:1101:3330:1930 2:N:0:7
CCGGTTTTGAGCGTACTCGACGAAGTTCCAGGGGGGGGGGGGGGGGGA
+
FFFFFFFFFFFFFFFFFFFFFFFFFFFFFFFFFFFFFFFFFFFFFF:F
@FS10000125:27:BPA73017-1634:1:1101:3350:1930 2:N:0:7
TAATCATTGAGCGTACTCGACGAAGTTCTGCGGGGGGGGGGGGGGGAA
+
FFFFFFFFFFFFFFFFFFFFFFFFFFFFFFFFFFFFFFFFFFFFFF:F
@FS10000125:27:BPA73017-1634:1:1101:3900:1930 2:N:0:7
TTGAGATTGAGCGTACTCGACGAAGTTTTAAGGGGGGGGGGGGGGGGA
+
F::FFFFFFFFFFFFFFFFFFFFFFFF:FFFFFFFFFFFFFFFFFFF:
@FS10000125:27:BPA73017-1634:1:1101:4870:1930 2:N:0:7
ATTATATTGAGCGTACTCGACGAAGGGGGGGGGGGGGGGAGATCGGAA
+
:FFFFFFFFFFFFFFFFFFFFFFFFFFFFFFFFFFFFFFF,FFF,FF,
@FS10000125:27:BPA73017-1634:1:1101:5380:1930 2:N:0:7
AAATGGTTGAGCGTACTCTACGAAGTTACTAGGGGGGGGGGGGGGGAA
+
:,FFFFFFFFFFFFFFFFFFFFFFFFFFFFFFFFFFFFFFFFFFFFFF
@FS10000125:27:BPA73017-1634:1:1101:6310:1930 2:N:0:7
AAAAACTTGAGCGTACTCGACGAAGTTGAGCGGGGGGGGGGGGGGGAA
+
FFFFFFFFFFFFFFFFFFFFFFFFFFFFFFFFFFFFFFFFFFFFFF,F
@FS10000125:27:BPA73017-1634:1:1101:10520:1930 2:N:0:7
GTCCTATTGAGCGTACTCGACGAAGTTACCAGGGGGGGGGGGGGGGAA
+
,FFFFFFFFFFFFFFFFFFFFFFFFFFFFFFFFFFFFFFFFFFFF,FF
@FS10000125:27:BPA73017-1634:1:1101:11300:1930 2:N:0:7
CAGGATTTGAGCGTACTCGACGAAGTGGGGGGGGGGGGGGGAATTCGA
+
FFFFFFFFFFFFFFFFFFFFFFFFFFFFFFFFFFFFFFFFFF,,FF,:
@FS10000125:27:BPA73017-1634:1:1101:12050:1930 2:N:0:7
ACCTTATTGAGCGTACTCGACGAAGTTGCTGGGGGGGGGGGGGGGGGA
+
FFFFFFFFFFFFFFFFFFFFFFFFFFFFFFFFFFFFFFFFFFFFFFFF
@FS10000125:27:BPA73017-1634:1:1101:13100:1930 2:N:0:7
ATACTATTGAGCGTACTCGACGAAGTTTCCGGGGGGGGGGGGGGGGAA
+
,FFFFFFFFFFFFFFFFFFFFFFFFFFFFFFFFFFFFFFFFFFFF,:F
@FS10000125:27:BPA73017-1634:1:1101:13740:1930 2:N:0:7
TTCAGATTGAGCGTACTCGACGAAAGGGGGGGGGGGGGGGAAATCGGA
+
,FFFFFFFFFFFFFFFFFFFFFFFFFFFFFFFFFFFFFFFF:,FF,:,
@FS10000125:27:BPA73017-1634:1:1101:13950:1930 2:N:0:7
CCAGTCTTGAGCATGCTCGGCGGAGTTATTTCTGAAAAGCTTCTTTTA
+
FFF,:F,,F,:,F,,,,,F,,F,,F,,,:F::,,:F,F,F,:,,F:F,
@FS10000125:27:BPA73017-1634:1:1101:14740:1930 2:N:0:7
CAATCATTGAGCGTACTCGACGAAGTTTCCTGGGGGGGGGGGGGGGGA
+
FFFFFFFFFFFFFFFFFFFFFFFFFFFFFFFFFFFFFFFFFFFFF:FF
@FS10000125:27:BPA73017-1634:1:1101:1570:1940 2:N:0:7
TCGAAGTTGAGCGTACTCGACGAAGTTGGTTGGGGGGGGGGGGGGGAA
+
FFFFFFFFFFFFFFFFFFFFFFFFFFFFFFFFFFFFFFFFFFFFFFFF
@FS10000125:27:BPA73017-1634:1:1101:2260:1940 2:N:0:7
TAGGATTTGAGCGTACTCGACGAAGTTGAGCGGGGGGGGGGGGGGGGG
+
F,FFFFFFFFFFFFFFFFFFFFFFFFFFFFFFFFFFFFFFFFFFFF,,
@FS10000125:27:BPA73017-1634:1:1101:4660:1940 2:N:0:7
GTTATATTGAGCGTACTCGACGAAGTTAAGGGGGGGGGGGGGGGAAAT
+
:,FFFFFFFFFFFFFFFFFFFFFFFFFFFFFFFFFFFFFFFFFF:,FF
@FS10000125:27:BPA73017-1634:1:1101:4720:1940 2:N:0:7
ATAGCGTTGAGCGTACTCGACGAAGTTTTAGGGGGGGGGGGGGGGAAA
+
F:FFFFFFFFFFFFFFFFFFFFFFFFFFFFFFFFFFFFFFFFFFFF:,
@FS10000125:27:BPA73017-1634:1:1101:4730:1940 2:N:0:7
TTTCTTTTGAGCGTACTCGACGAAGTTTTACGGGGGGGGGGGGGGGAA
+
,,:FFFFFFFFFFFFFFFFFFFFFFFFFFFFFFFFFFFFFFFFFFFFF
@FS10000125:27:BPA73017-1634:1:1101:4780:1940 2:N:0:7
CTTCGATTGAGCGTACTCGACGAAGGGGGGGGGGGGGGGAATTCGGAA
+
F,FFFFFFFFFF:FFFFFFFFFFFFFFFFFFFFFFFFFF:,,FF,,F,
@FS10000125:27:BPA73017-1634:1:1101:5160:1940 2:N:0:7
CAGACATTGAGCGTACTCGACGAAAGGGGGGGGGGGGGGGAGATTGGA
+
FFFFFFFFFFFFFFFFFFFFFFFFFFFFFFFFFFFFFFFF,FF:,,,F
@FS10000125:27:BPA73017-1634:1:1101:5450:1940 2:N:0:7
TTAAAGTTGAGCGTACTCGACGAAGTTCAGAGGGGGGGGGGGGGGGGA
+
:FFFFFFFFFFFFFFFFFFFFFFFFFFFFFFFFFFFFFFFF:FF:F,F
@FS10000125:27:BPA73017-1634:1:1101:6410:1940 2:N:0:7
TTTTTTTTGAGCGTACTCGACGAAGTTTTGCGGGGGGGGGGGGGGGGG
+
FFFFFFFFFFFFFFFFFFFFFFFFFFFFFFFFFFFFFFFFFFFFFFF:
@FS10000125:27:BPA73017-1634:1:1101:7560:1940 2:N:0:7
TTACCATTGAGCGTACTCGACGAAGAGGGGGGGGGGGGGGGAAATCGA
+
,FFFFFFFFFFFFFFFFFFFFFFFFFFFFFFFFFFFFFFF:F:,FF,F
@FS10000125:27:BPA73017-1634:1:1101:8080:1940 2:N:0:7
TTAAACTTGAGCGTACTCGACGAAGTTGAGCGGGGGGGGGGGGGGGAA
+
,,FFFFFFFFFFFFFFFFFFFFFFFFFFFFFFF,FFFFFFFFFFFFFF
@FS10000125:27:BPA73017-1634:1:1101:9970:1940 2:N:0:7
TCTCGGTTGAGCGTACTCGACGAAGTTGCGGGGGGGGGGGGGGGAAAT
+
FFFFFFFFFFFFFFFFFFFFFFFFFFFFFFFFFFFFFFFFFFFFFFFF
@FS10000125:27:BPA73017-1634:1:1101:10660:1940 2:N:0:7
TATTCATTGAGCGTACTCGACGAAGTTGGTGGGGGGGGGGGGGGGAGT
+
FF:FFFFFFFFFFFFFFFFFFFFFFFFFFFFFFFFFFFFFFFF,,F,,
@FS10000125:27:BPA73017-1634:1:1101:12380:1940 2:N:0:7
CCCGACTTGAGCGTACTCGACGAAGTTCAACGGGGGGGGGGGGGGGAA
+
FFFFFFFFFFFFFFFFFFFFFFFFFFFFFFFFFFFFFFFFFFFFFFFF
@FS10000125:27:BPA73017-1634:1:1101:12480:1940 2:N:0:7
CAGCATTTGAGCGTACTCGACGAAGTGGGGGGGGGGGGGGGAAATCCG
+
FFFFFFFFFFFFFFFFFFFFFFFFFFFFFFFFFFFFFFFFF,:,F,,,
@FS10000125:27:BPA73017-1634:1:1101:12610:1940 2:N:0:7
ATAGGATTGAGCGTACTCGACGAAGTTCAGGGGGGGGGGGGGGGGGGA
+
FFFFFFFFFFFFFFFFFFFFFFFFFFFFFFFFFFFFFFFFFF:,,,,,
@FS10000125:27:BPA73017-1634:1:1101:12690:1940 2:N:0:7
GACGGATTGAGCGTACTCGACGAAGTTAACAGGGGGGGGGGGGGGAAA
+
::FFFFFFFFFFFFFFFFFFFFFFFFFFFFFFFFFFFFFFFFFFFF:F
@FS10000125:27:BPA73017-1634:1:1101:14190:1940 2:N:0:7
TTAGTGTTGAGCGTACTCGACGAAGTTTACCGGGGGGGGGGGGGGGGG
+
:FF,::FFFFFFFFFFFFFFFFFFFFFFFFFFFFFFFFFFFFF,,,,,
@FS10000125:27:BPA73017-1634:1:1101:15910:1940 2:N:0:7
CCTCGATTGAGCGTACTCGACGAAGTTACTAGGGGGGGGGGGGGGGGA
+
FFFFFFFFFFFFFFFFFFFFFFFFFFFFFFFFFFFFFFFFFFFFF:,F
@FS10000125:27:BPA73017-1634:1:1101:3230:1950 2:N:0:7
CCATGTTTGAGCGTACTCGACGAAGTTCGATAGGGGGGGGGGGGGGGA
+
FFFFFFFFFFFFFFFFFFFFFFFFFFFFFFFFFFFFFFFFFFFFFF:F
@FS10000125:27:BPA73017-1634:1:1101:4420:1950 2:N:0:7
CATCGATTGAGCGTACTCGACGAAGTTCTACGGGGGGGGGGGGGGGGA
+
FFFFFFFFFFFFFFFFFFFFFFFFFFFFFFFFFFFFFFFFFFFFFFFF
@FS10000125:27:BPA73017-1634:1:1101:5620:1950 2:N:0:7
TCATCTTTGAGCGTACTCGACGAAGTTAGTGGGGGGGGGGGGGGGAAA
+
,FFFFFFFFFFFFFFFFFFFFFFFFFFFFFFFFFFFFFFFFFFF:F,,
@FS10000125:27:BPA73017-1634:1:1101:6740:1950 2:N:0:7
GTATAATTGAGCGTACTCGACGAAGTGGGGGGGGGGGGGGGGAAATCG
+
,FFFFFFFFFFFFFFFFFFFFFFFFFFFFFFFFFFFFFFFF:FF,F,:
@FS10000125:27:BPA73017-1634:1:1101:7090:1950 2:N:0:7
ATGAAGTTGAGCGTACTCGACGAAGTTAAATGGGGGGGGGGGGGGGGA
+
F,FFFFFFFFFFFFFFFFFFFFFFFFFFFFFFFFFFFFFFFFFFFF,F
@FS10000125:27:BPA73017-1634:1:1101:9090:1950 2:N:0:7
TCCTATTTGAGCGTACTCGACGAAGTTAACGAGGGGGGGGGGGGGGGA
+
FFFFFFFFFFFFFFFFFFFFFFFFFFFFFFFFFFFFFFFFFFFFFFF,
@FS10000125:27:BPA73017-1634:1:1101:9840:1950 2:N:0:7
AAAATATTGAGCGTACTCGACGAAGTTCCAGGGGGGGGGGGGGGGAGT
+
FFFFFFFFFFFFFFFFFFFFFFFFFFFFFFFFFFFFFFFFF:FF:F,,
@FS10000125:27:BPA73017-1634:1:1101:9870:1950 2:N:0:7
TCTATCTTGAGCGTACTCGACAAGTTGCGCGGGGGGGGGGGGGGGGAA
+
FFFFFFFFFFFFFFFFFFFFFFFFFFFFFFFFFFFFFFFFFFFFF,FF
@FS10000125:27:BPA73017-1634:1:1101:13440:1950 2:N:0:7
TTTATCTTGAGCGTACTCGACGAAATTAATGGGGGGGGGGGGGGGAAA
+
FFFFFFFFFFFFFFFFFFFFFFFFFFFFFF:FFFFFFFFFFFFFFF:F
@FS10000125:27:BPA73017-1634:1:1101:16380:1950 2:N:0:7
AGGCCTTTGAGCGTACTCGACGAAGTTGGCTGGGGGGGGGGGGGGGAA
+
:,FFFFFFFFFFFFFFFFFFFFFFFFFFFFFFFFFFFFFFFFFFF:FF
@FS10000125:27:BPA73017-1634:1:1101:2210:1960 2:N:0:7
TCGCGCTTGAGCGTACTCGACGAAGAGGGGGGGGGGGGGGGGGGAAAT
+
FFFFFFFFFFFFFFFFFFFFFFFFFFFFFFFFFFFFFFFFFFF,:,,,
@FS10000125:27:BPA73017-1634:1:1101:2840:1960 2:N:0:7
CCTTTTTTGAGCGTACTCGACGAAGTTCCAGGGGGGGGGGGGGGGAAA
+
FFFFFFFFFFFFFFFFFFFFFFFFFFFFFFFFFFFFFFFFFFFF,F,,
@FS10000125:27:BPA73017-1634:1:1101:3080:1960 2:N:0:7
TTTAGGTTGAGCGTACTCGACGAAGTTGCTGGGGGGGGGGGGGGGAAA
+
FFFFFFFFFFFFFFFFFFFFFFFFFFFFFFFFFFFFFFFFFFFF,F,,
@FS10000125:27:BPA73017-1634:1:1101:5120:1960 2:N:0:7
TTTCCATTGAGCGTACTCGACGAAGTTGACAGGGGGGGGGGGGGGGAA
+
,FFFFFFFFFFFFFFFFFFFFFFFFFFFFFFFFFFFFFFFFFFFF,FF
@FS10000125:27:BPA73017-1634:1:1101:6070:1960 2:N:0:7
ATGTTATTGAGCGTACTCGACGAAGTTGGACGGGGGGGGGGGGGGGAA
+
F,,FFFFFFFFFFFFFFFFFFFFFFFFFFFFFFFFFFFFFFFFFFF,F
@FS10000125:27:BPA73017-1634:1:1101:6820:1960 2:N:0:7
ACAGGGTTGAGCGTACTCGACGAAGTTACGGGGGGGGGGGGGGAAAGT
+
,:F:,FFFFFFFFFFFFFFFFFFFFFFFF:,FFFFFFFFFFFF,,:,,
@FS10000125:27:BPA73017-1634:1:1101:6960:1960 2:N:0:7
CCGGGGTTGAGCGTACTCGACGAAGTTTGTAGGGGGGGGGGGGGGGGA
+
FFFFFFFFFFFFFFFFFFFFFFFFFFFFFFFFFFFFFFFFFFFFFF,F
@FS10000125:27:BPA73017-1634:1:1101:6970:1960 2:N:0:7
TCGCAGTTGAGCGTACTCGACGAGGTTATTGGGGGGGGGGGGGGGGGA
+
FFFFFFFFFFFFFFFFFFFFFFF,FFFFFFFFFFFFFFFFFFFFF,:F
@FS10000125:27:BPA73017-1634:1:1101:6980:1960 2:N:0:7
TCATGTTTGAGCGTACTCGACGAAGTTTAGTGGGGGGGGGGGGGGGAA
+
FFFFFFFFFFFFFFFFFFFFFFFFFFFFFFFFFFFFFFFFFFFFFFFF
@FS10000125:27:BPA73017-1634:1:1101:8250:1960 2:N:0:7
CGGATATTGAGCGTACTCGACGAAGTTGGAAGGGGGGGGGGGGGGGAA
+
FFFFFFFFFFFFFFFFFFFFFFFFFFFFFFFFFFFFFFFFFFFFF,FF
@FS10000125:27:BPA73017-1634:1:1101:8640:1960 2:N:0:7
TTACCATTGAGCGTACTCGACGAAGTTAAAGGGGGGGGGGGGGGGAAA
+
,FFFFFFFFFFFFFFFFFFFFFFFFFFFFFFFFFFFFFFFFFFF,F,,
@FS10000125:27:BPA73017-1634:1:1101:9440:1960 2:N:0:7
TTATCTTTGAGCGTACTCGACGAAGTTGCAGGGGGGGGGGGGGGGGGG
+
FFFFFFFFFFFFFFFFFFFFFFFFFFFFFFFFFFFFFFFFFFFFFFFF
@FS10000125:27:BPA73017-1634:1:1101:12550:1960 2:N:0:7
AAATGATTGAGCGTACTCGACGAAGTTAACAGGGGGGGGGGGGGGGAA
+
,FFFFFFFFFFFFFFFFFFFFFFFFFFFFFFFFFFFFFFFFFFFFFFF
@FS10000125:27:BPA73017-1634:1:1101:12590:1960 2:N:0:7
ATTTGTTTGAGCGTACTCGACGAAGTTACTAGGGGGGGGGGGGGGGGA
+
FFFFFFFFFFFFFFFFFFFFFFFFFFFFFFFFFFFFFFFFFFFFFFFF
@FS10000125:27:BPA73017-1634:1:1101:12850:1960 2:N:0:7
CCATCATTGAGCGTACTCGACGAAGTTACTGGGGGGGGGGGGGGAAAT
+
FFFFFFFFFFFFFFFFFFFFFFFFFFFFFFFFFFFFFFFFFFF,:,,F
@FS10000125:27:BPA73017-1634:1:1101:15320:1960 2:N:0:7
ATGATTTTGAGCGTACTCGACGAAGTTTTGAGGGGGGGGGGGGGGGGA
+
FFFFFFFFFFFFFFFFFFFFFFFFFFFFFFFFFFFFFFFFFFFFFF,F
@FS10000125:27:BPA73017-1634:1:1101:15590:1960 2:N:0:7
TAGTCTTTGAGCGTACTCGACGAAGTTGGTAGGGGGGGGGGGGGGGAA
+
FFFFFFFFFFFFFFFFFFFFFFFFFFFFFFFFFFFFFFFFFFFFF,FF
@FS10000125:27:BPA73017-1634:1:1101:1880:1970 2:N:0:7
TATGGATTGAGCGTACTCGACGAAGTTGTTTGGGGGGGGGGGGGGGAA
+
,:FFFFFFFFFFFFFFFFFFFFFFFFFFFFFFFFFFFFFFFFFFF,FF
@FS10000125:27:BPA73017-1634:1:1101:4170:1970 2:N:0:7
TACCAATTGAGCGTACTCGACGAAGTTCAGGGGGGGGGGGGGGGAAAT
+
,,FFFFFFFFFFFFFFFFFFFFFFFFFFFFFFFFFFFFFFFFFF:F,,
@FS10000125:27:BPA73017-1634:1:1101:4670:1970 2:N:0:7
GTAAAATTGAGCGTACTCGACGAGGTAGGGGGGGGGGGGGGGGAGTTG
+
F,FFFFFFFFFFFFFFFFFFFFFFFFFFFFFFFFFFFFFF,,:,,:,F
@FS10000125:27:BPA73017-1634:1:1101:8130:1970 2:N:0:7
TCGATATTGAGCGTACTCGACGAAAGGGGGGGGGGGGGGGAGATCGGA
+
FFFFFFFFFFFFFFFFFFFFFFFFFFFFFFFFFFFFFFFFF,FFF,,,
@FS10000125:27:BPA73017-1634:1:1101:9060:1970 2:N:0:7
AACTATTTGAGCGTACTCGACGAAGGGGGGGGGGGGGGGAGATCGGAA
+
FFFFFFFFFFFFFFFFFFFFFFFFFFFFFFFFFFFFFFFF,FFF,:::
@FS10000125:27:BPA73017-1634:1:1101:10570:1970 2:N:0:7
TACAGATTGAGCGTACTCGACGAAGTTCAAGGGGGGGGGGGGGGGAGA
+
FFFFFFFFFFFFFFFFFFFFFFFFFFFFFFFFFFFFFFFFFFFF,F,,
@FS10000125:27:BPA73017-1634:1:1101:12060:1970 2:N:0:7
TAATACTTGAGCGTACTCGACGAAGTTTTCGGGGGGGGGGGGGGGAAA
+
,:FFFFFFFFFFFFFFFFFFFFFFFFFFFFFFFFFFFFFFFFFF,FF,
@FS10000125:27:BPA73017-1634:1:1101:12960:1970 2:N:0:7
TTAGCATTGAGCGTACTCGACGAAGTTCAATGGGGGGGGGGGGGGGAA
+
FFFFFFFFFFFFFFFFFFFFFFFFFFFFFFFFFFFFFFFFFFFFF,,F
@FS10000125:27:BPA73017-1634:1:1101:13160:1970 2:N:0:7
TTTTTCTTGAGCGTACTCGACGAAGTTCTAAGGGGGGGGGGGGGGGGG
+
,FFFFFFFFFFFFFFFFFFFFFFFFFFFFFFFFFFFFFFFFFFFFFF:
@FS10000125:27:BPA73017-1634:1:1101:13940:1970 2:N:0:7
TCTGAATTGAGCGTACTCGACGAAGTTGGCCGGGGGGGGGGGGGGGAA
+
FFFFFFFFFFFFFFFFFFFFFFFFFFFFFFFFFFFFFFFFFFFFF,FF
@FS10000125:27:BPA73017-1634:1:1101:14710:1970 2:N:0:7
TCTATATTGAGCGTACTCGACGAAGTTCAGTGGGGGGGGGGGGGGGAA
+
FFFFFFFFFFFFFFFFFFFFFFFFFFFFFFFFFFFFFFFFFFFF:,,F
@FS10000125:27:BPA73017-1634:1:1101:14740:1970 2:N:0:7
TTGGGGGGGGGGGGGGGGGGGGGGGGGGGGGGGGGGGGGGGGGGGGGG
+
,,FFFFFFFF,FFFFFFFFFFFFFFFFFFFFFFFFFFFFFFFFFFFF,
@FS10000125:27:BPA73017-1634:1:1101:16360:1970 2:N:0:7
TTATTTTTGAGCGTACTCGACGAAGTTTCTAGGGGGGGGGGGGGGGGA
+
F,FFFFFFFFFFFFFFFFFFFFFFFFFFFFFFFFFFFFFFFFFFFF:F
@FS10000125:27:BPA73017-1634:1:1101:1250:1980 2:N:0:7
TCCGATTTGAGCGTACTCGACGAAGTTCTGGGGGGGGGGGGGGGGGAG
+
,FFFFFFFFFFFFFFFFFFFFFFFFFFFFFFFFFFFFFFFFFFFF,,,
@FS10000125:27:BPA73017-1634:1:1101:2090:1980 2:N:0:7
TATGGTTTGAGCGTACTCGACGAAGTTTAAGGGGGGGGGGGGGGGGAA
+
F::FFFFFFFFFFFFFFFFFFFFFFFFFFFFFFFFFFFFFFFFFFF,F
@FS10000125:27:BPA73017-1634:1:1101:3740:1980 2:N:0:7
TTATTTTTGAGCGTACTCGACGAAGTTGGATGGGGGGGGGGGGGGGGA
+
,:FFFFFFFFFFFFFFFFFFFFFFFFFFFFFFFFFFFFFFFFFFFFF,
@FS10000125:27:BPA73017-1634:1:1101:4080:1980 2:N:0:7
TCCTACTTGAGCGTACTCGACGAAGTTGACTGGGGGGGGGGGGGGGAA
+
,FFFFFFFFFFFFFFFFFFFFFFFFFFFFFFFFFFFFFFFFFFFF,FF
@FS10000125:27:BPA73017-1634:1:1101:4730:1980 2:N:0:7
CTATTATTGAGCGTACTCGACGAAGTTAGAAGGGGGGGGGGGGGGGGG
+
F,FFFFFFFFFFFFFFFFFFFFFFFFFFFFFFFFFFFFFFFFFFFFF:
@FS10000125:27:BPA73017-1634:1:1101:4940:1980 2:N:0:7
CTGGTATTGAGCGTACTCGACGAAGTTTAGAGGGGGGGGGGGGGGGAA
+
F,:,FFFFFFFFFFFFFFFFFFFFFFF,F:,:FFFFFFFFFFFFFF,,
@FS10000125:27:BPA73017-1634:1:1101:8970:1980 2:N:0:7
CAGGGCTTGAGCGTACTCGACGAAGTTAGAAGGGGGGGGGGGGGGGGA
+
FFFFFFFFFFFFFFFFFFFFFFFFFFFFFFFFFFFFFFFFFFFFF:::
@FS10000125:27:BPA73017-1634:1:1101:9050:1980 2:N:0:7
TCTTGCTTGAGCGTACTCGACGAAGTTACAAGGGGGGGGGGGGGGGAA
+
,FFFFFFFFFFFFFFFFFFFFFFFFFFFFFFFFFFFFFFFFFFFF:FF
@FS10000125:27:BPA73017-1634:1:1101:10330:1980 2:N:0:7
ATATAGTTGAGCGTACTCGACGAAGTGGGGGGGGGGGGGGGAAATCGG
+
,,FFFFFFFFFFFFFFFFFFFFFFFFFFFFFFFFFFFFFFFFFFF:,:
@FS10000125:27:BPA73017-1634:1:1101:10930:1980 2:N:0:7
TATTTATTGAGCGTACTCGACGAAGTTTGGTGGGGGGGGGGGGGGGAA
+
:F,:FFFFFFFFFFFFFFFFFFFFFFF,,,,FFFFFFFFFFFFFF,FF
@FS10000125:27:BPA73017-1634:1:1101:11130:1980 2:N:0:7
TATCTATTGAGCGTACTCGACGAAGTTCAAAGGGGGGGGGGGGGGGAA
+
FFFFFFFFFFFFFFFFFFFFFFFFFFFFFFFFFFFFFFFFFFFFF,FF
@FS10000125:27:BPA73017-1634:1:1101:11770:1980 2:N:0:7
TAGTAATTGAGCGTACTCGACGAAGTTCCAAGGGGGGGGGGGGGGGAA
+
F,:,FFFFFFFFFFFFFFFFFFFFFFFF:FFFFFFFFFFFFFFFF,FF
@FS10000125:27:BPA73017-1634:1:1101:13730:1980 2:N:0:7
CCTCTTTTGAGCGTACTCGACGAAGTTAATTGGGGGGGGGGAGGGGGA
+
,F,,F,FFFFFFFFFFFFFFFFFFFF,::::FFFFFFFFFF,,,,,,,
@FS10000125:27:BPA73017-1634:1:1101:14020:1980 2:N:0:7
CCAGTCGGGGGGAGGGGGGGGGGGGGGAGATCGGAAGAGCGTCGTGTA
+
FFFFFFFFFFFFFFFFFFFFFFFFFFFF:FFFFFFF:FFFF:F::,:F
@FS10000125:27:BPA73017-1634:1:1101:15630:1980 2:N:0:7
CAAACCTTGAGCGTACTCGACGAAGTTCATGGGGGGGGGGGGGGGGGG
+
FFFFFFFFFFFFFFFFFFFFFFFFFFFFFFFFFFFFFFFFFFF,FFFF
@FS10000125:27:BPA73017-1634:1:1101:15780:1980 2:N:0:7
TCAATTTTGAGTGTACTCGACGAAGTTTTACAGGGGGGGGGGGGGGGA
+
FFF,:FFFFFFFFFFFFFFFFFFFFFF,,FFFFFFFFFFFFFFFF,:F
@FS10000125:27:BPA73017-1634:1:1101:2050:1990 2:N:0:7
TCTTTTTTGAGCGTACTCGACGAAGTTTGTGGGGGGGGGGGGGGGAAA
+
FFFFFFFFFFFFFFFFFFFFFFFFFFFFFFFFFFFFFFFFFFFF,FF,
@FS10000125:27:BPA73017-1634:1:1101:2900:1990 2:N:0:7
CTCATTTTGAGCGTACTCGACGAAGTTAAAAGGGGGGGGGGGGGGGAA
+
FF:F,FFFFFFFFFFFFFFFFFFFFFFF,FFFFFFFFFFFFFFFF:FF
@FS10000125:27:BPA73017-1634:1:1101:3160:1990 2:N:0:7
TTGTTATTGAGCGTACTCGACGAAGTTCGGCGGGGGGGGGGGGGGGAA
+
,FFFFFFFFFFFFFFFFFFFFFFFFFFFFFFFFFFFFFFFFFFFF,FF
@FS10000125:27:BPA73017-1634:1:1101:3800:1990 2:N:0:7
TTCTCGTTGAGCGTACTCGACGAAGTTAACGGGGGGGGGGGGGGGAAA
+
:FFFFFFFFFFFFFFFFFFFFFFFFFFFFFFFFFFFFFFFFFFF:FFF
@FS10000125:27:BPA73017-1634:1:1101:5040:1990 2:N:0:7
TAGGGGTTGAGCGTACTCGACGAAGTTGACGGGGGGGGGGGGGGGGAA
+
FFFFFFFFFFFFFFFFFFFFFFFFFFFFFFFFFFFFFFFFFFFFFF:F
@FS10000125:27:BPA73017-1634:1:1101:8460:1990 2:N:0:7
TCAATCTTGAGCGTACTCGACGAAGTTACGAGGGGGGGGGGGGGGGAA
+
FFFFFFFFFFFFFFFFFFFFFFFFFFFFFFFFFFFFFFFFFFFFF:FF
@FS10000125:27:BPA73017-1634:1:1101:8530:1990 2:N:0:7
CCCTAGTTGAGCGTACTCGACGAAGGGGGGGGGGGGGGGGGGGGGAAA
+
FFFFFFFFFFFFFFFFFFFFFFFFFFFFFFFFFFFFFFFFFFF:,,,,
@FS10000125:27:BPA73017-1634:1:1101:10600:1990 2:N:0:7
TCAGTGTTGAGCGTACTCGACGAAAGGGGGGGGGGGGGGGAGATCGGA
+
FFFFFFFFFFFFFFFFFFFFFFFFFFFFFFFFFFFFFFFF:,,FF,,:
@FS10000125:27:BPA73017-1634:1:1101:11540:1990 2:N:0:7
CTGGATTTGAGCGTACTCGACGAAGTTGTCAGGGGGGGGGGGGGGGAA
+
FFFFFFFFFFFFFFFFFFFFFFFFFFFFFFFFFFFFFFFFFFFFF,FF
@FS10000125:27:BPA73017-1634:1:1101:13480:1990 2:N:0:7
TAATTTTTGAGCGTACTCGACGAAGTTGCCGGGGGGGGGGGGGGGAAT
+
FFFFFFFFFFFFFFFFFFFFFFFFFFFFFFFFFFFFFFFFFFFF,FF,
@FS10000125:27:BPA73017-1634:1:1101:14190:1990 2:N:0:7
TTAAATTTGAGCGTACTCGACGAAGTTTAGGGGGGGGGGGGGGGGGAA
+
,FFFFFFFFFFFFFFFFFFFFFFFFFFFFFFFFFFFFFFFFFFF:,F,
@FS10000125:27:BPA73017-1634:1:1101:15390:1990 2:N:0:7
ATTCGTTTGAGCGTACTCGACGAAGTTTTTCGGGGGGGGGGGGGGGAA
+
FFFFFFFFFFFFFFFFFFFFFFFFFFFFFFFFFFFFFFFFFFFFFF,F
@FS10000125:27:BPA73017-1634:1:1101:16200:1990 2:N:0:7
TTCCCCTTGAGCGTACTCGACGAAGTTTGAAGGGGGGGGGGGGGGGGG
+
,,FFFFFFFFFFFFFFFFFFFFFFFFFFFFFFFFFFFFFFFFFFFFF:
@FS10000125:27:BPA73017-1634:1:1101:16270:1990 2:N:0:7
ATCATTTTGAGCGTACTCGACGAAGTTACAGCGGGGGGGGGGGGGGAA
+
,F:F,,FFFFFFFFFFFFFFFFFFFFF:FFF,FFFF:FF:F:F:,,F,
@FS10000125:27:BPA73017-1634:1:1101:2660:2000 2:N:0:7
ATGTAATTGAGCGTACTCGACGAAGTTGAAGGGGGGGGGGGGGGGAAA
+
F,FFFFFFFFFFFFFFFFFFFFFFFFFFFFFFFFFFFFFFFF:FFFF,
@FS10000125:27:BPA73017-1634:1:1101:3690:2000 2:N:0:7
CTGATTTTGAGCGTACTCGACGAAGTTGCAAGGGGGGGGGGGGGGGGA
+
F,FFFFFFFFFFFFFFFFFFFFFFFFFFFFFFFFFFFFFFFFFFFF,F
@FS10000125:27:BPA73017-1634:1:1101:4360:2000 2:N:0:7
TTCTCCTTGAGCGTACTCGACGAAGTTTGTCGGGGGGGGGGGGGGGGA
+
,FFFFFFFFFFFFFFFFFFFFFFFFFFFFFFFFFFFFFFFFFFFFFF,
@FS10000125:27:BPA73017-1634:1:1101:4940:2000 2:N:0:7
TTATCGTTGAGCGTACTCGACGAAGTTCGTAGGGGGGGGGGGGGGGGA
+
FFFFFFFFFFFFFFFFFFFFFFFFFFFFFFFFFFFFFFFFFFFFFFF,
@FS10000125:27:BPA73017-1634:1:1101:5720:2000 2:N:0:7
TAACTCTTGAGCGTACTCGACGAAGTTGCTAGGGGGGGGGGGGGGGGA
+
FFFFFFFFFFFFFFFFFFFFFFFFFFFFFFFFFFFFFFFFFFFFFF,,
@FS10000125:27:BPA73017-1634:1:1101:5830:2000 2:N:0:7
ATGGGATTGAGCACTCGACGAAGTTCCTAGGGGGGGGGGGGGGGAAAT
+
FFFFFFFFFFFFFFFFFFFFFFFFFFFFFFFFFFFFFFFFFFF,FF:F
@FS10000125:27:BPA73017-1634:1:1101:5900:2000 2:N:0:7
TTAAAATTGAGCGAGGGGGGGGGGGGGGGAAATCGGAAAAGCGTCTTT
+
F,FFFFFFFFFFFFFFFFFFFFFFFFFFF,,,F,,:FF,,F,,,:,:,
@FS10000125:27:BPA73017-1634:1:1101:5930:2000 2:N:0:7
TTTCGGTTGAGCGTACTCGACGAAGTTGTGCGGGGGGGGGGGGGGAAT
+
,FFFFFFFFFFFFFFFFFFFFFFFFFFFFFFFFFFFFFFFFFFF,FF,
@FS10000125:27:BPA73017-1634:1:1101:6940:2000 2:N:0:7
TATCTGTTGAGCGTACTCGACGAAGTTGACAGGGGGGGGGGGGGGGAA
+
FFFFFFFFFFFFFFFFFFFFFFFFFFFFFFFFFFFFFFFFFFFFFFFF
@FS10000125:27:BPA73017-1634:1:1101:6990:2000 2:N:0:7
CTATTCTTGAGCGTACTCGACGAAGTTACAAGGGGGAGGGGGGGGGGG
+
FFFFFFFFFFFFFFFFFFFFFFFFFFFFFFFFFFFFFFFFFFFFFF,F
@FS10000125:27:BPA73017-1634:1:1101:7860:2000 2:N:0:7
TCGTGTTTGAGCGTACTCGACGAAGTTTTAGGGGGGGGGGGGGGGGAA
+
,FFFFFFFFFFFFFFFFFFFFFFFFFFFFFFFFFFFFFFFFFFFF,FF
@FS10000125:27:BPA73017-1634:1:1101:8660:2000 2:N:0:7
TTGCCGTTGAGCGTACTCGACGAAGTTACTAGGGGGGGGGGGGGGGGG
+
FFFFFFFFFFFFFFFFFFFFFFFFFFFFFFFFFFFFFFFFFFFF:F:F
@FS10000125:27:BPA73017-1634:1:1101:8730:2000 2:N:0:7
CGCGGTTTGAGCGTACTCGACGAAGTTACTTGGGGGGGGGGGGGGGGG
+
FFFFFFFFFFFFFFFFFFFFFFFFFFFFFFFFFFFFFFFFFFFFFFFF
@FS10000125:27:BPA73017-1634:1:1101:8880:2000 2:N:0:7
TCGATCTTGAGCGTACTCGACGAAGTTACGGGAGGGGGGGGGGGGGGA
+
,FFFFFFFFFFFFFFFFFFFFFFFFFFFFFFFFFFFFFFFFFF,FFF,
@FS10000125:27:BPA73017-1634:1:1101:9010:2000 2:N:0:7
GCTTGCTTGAGCGTACTCGACGAAGTTACAAGGGGGGGGGGGGGGGAA
+
,FFFFFFFFFFFFFFFFFFFFFFFFFFFFFFFFFFFFFFFFFFFFFFF
@FS10000125:27:BPA73017-1634:1:1101:10250:2000 2:N:0:7
CTGCTTTTGAGCGTACTCGACGAAGTTACACGGGGGGGGGGGGGGGAA
+
FFFFFFFFFFFFFFFFFFFFFFF,FFFFFFFFFFFFFFFFFFFF:,:F
@FS10000125:27:BPA73017-1634:1:1101:12020:2000 2:N:0:7
TTGTGTTTGAGCGTACTCGACGAAGTTAGTAGGGGGGGGGGGGGGGAA
+
FFFFFFFFFFFFFFFFFFFFFFFFFFFFFFFFFFFFFFFFFFFFF,FF
@FS10000125:27:BPA73017-1634:1:1101:12450:2000 2:N:0:7
TTACCGTTGAGCGTACTCGACGAAGTTAGCGGGGGGGGGGGGGGGAGG
+
FF:FFFFFFFFFFFFFFFFFFFFFFFFFFFFFFFFFFFFFFFF,,F,,
@FS10000125:27:BPA73017-1634:1:1101:13230:2000 2:N:0:7
TAATTATTGAGCGTACTCGACGAAGTTTGGCGGGGGGGGGGGGGGGAA
+
::FFFFFFFFFFFFFFFFFFFFFFFFFFFFFFFFFFFFFFFFFFF,FF
@FS10000125:27:BPA73017-1634:1:1101:13490:2000 2:N:0:7
CATCAGTTGAGCGTACTCGACGAAGTTTAATTGGGGGGGGGGGGGGGG
+
FFFFFFFFFFFFFFFFFFFFFFFFFFFFFFFFFFFFFFFFFFFF:F:F
@FS10000125:27:BPA73017-1634:1:1101:13740:2000 2:N:0:7
ATGTAATTGAGCGTACTCGACGAAGTTCCAGGGGGGGGGGGGGGGAAT
+
FFFFFFFFFFFFFFFFFFFFFFFFFFFFFF:FFFFFFFFFFFFF,F:,
@FS10000125:27:BPA73017-1634:1:1101:14060:2000 2:N:0:7
TATCATTTGAGCGTACTCGACGAAGTTTCACAGGGGGGGGGGGGGGAA
+
FFF,F:FFFFFFFFFFFFFFFFFFFFF:FFFFFFFFFFFFFFFFFFFF
@FS10000125:27:BPA73017-1634:1:1101:14430:2000 2:N:0:7
TTACTGTTGAGCGTACTCGACGAAGTTGCGGGGGGGGGGGGGGGGAGA
+
,,FFFFFFFFFFFFFFFFFFFFFFFFFFFFFFFFFFFFFFFFF:,:,,
@FS10000125:27:BPA73017-1634:1:1101:14820:2000 2:N:0:7
ATCATTTTGAGCGTACTCGACGAAGTTACAGGGGGGGGGGGGGGGGAA
+
,F::::FFFFFFFFFFFFFFFFFFFFFFFFFFFFFFF,FFFFFF:,,:
@FS10000125:27:BPA73017-1634:1:1101:15030:2000 2:N:0:7
ATAGACTTGAGCGTACTCGACGAAGTTCCGCGGGGGGGGGGGGGGGAA
+
FFFFFFFFFFFFFFFFFFFFFFFFFFFFFFFFFFFFFFFFFFFF,,,,
@FS10000125:27:BPA73017-1634:1:1101:15060:2000 2:N:0:7
CTGCACTTGAGCGTACTCGACGAAGTTTTTTGGGGGGGGGGGGGGGGA
+
F:,FFFFFFFFFFFFFFFFFFFFFFFF:,,,FFFFFFFFFFFFFFFF,
@FS10000125:27:BPA73017-1634:1:1101:15130:2000 2:N:0:7
CATGCATTGAGCGTACTCGACGAAGTTAAGGGGGGGGGGGGGGGGGGA
+
FFF:FFFFFFFFFFFFFFFFFFFFFFFFFFFFFFFFFFFFFFFFFF:,
@FS10000125:27:BPA73017-1634:1:1101:15390:2000 2:N:0:7
TTTCTGTTGAGCGTACTCGACGAAGTGGGGGGGGGGGGGGGAAATTCG
+
F:FFFFFFFFFFFFFFFFFFF,FFFFFFFFFFFFFFFFFFF:F,,,,F
@FS10000125:27:BPA73017-1634:1:1101:15400:2000 2:N:0:7
CATCAATTGAGCGTACTCGACGAAGTTCAGTGGGGGGGGGGGGGGGGA
+
FFFFFFFFFFFFFFFFFFFFFFFFFFFFFFFFFFFFFFFFFFFFFF,,
@FS10000125:27:BPA73017-1634:1:1101:16220:2000 2:N:0:7
GATCACTTGAGCGTACTCGACGAAGTTGGCAGGGGGGGGGGGGGGGAA
+
,F,FFFFFFFFFFFFFFFFFFFFFFFFFFFFFFFFFFFFFFFF,F,FF
@FS10000125:27:BPA73017-1634:1:1101:16260:2000 2:N:0:7
AGTTAATTGAGCGTACTCGACGAAGTTTCTGGGGGGGGGGGGGGGGGG
+
:FFFFFFFFFFFFFFFFFFFFFFFFFFFFFFFFFFFFFFFFFFFFFF:
@FS10000125:27:BPA73017-1634:1:1101:16330:2000 2:N:0:7
TCCTACTTGAGCGTACTCGACGAAGTTGCAGGGGGGGGGGGGGGGGGA
+
FFFFFFFFFFFFFFFFFFFFFFFFFFFFFFFFFFFFFFFFFFF,F,,:
@FS10000125:27:BPA73017-1634:1:1101:16460:2000 2:N:0:7
TAAGTTTTGAGCGTACTCGACGAAGTTGTCAGGGGGGGGGGGGGGGGA
+
FFFFFFFFFFFFFFFFFFFFFFFFFFFFFFFFFFFFFFFFFFFFF:,F
@FS10000125:27:BPA73017-1634:1:1101:1670:2010 2:N:0:7
TTTTTTTTGAGCGTACTCGACGAAGTTGGTGGGGGGGGGGGGGGGGGA
+
,,FFFFFFFFFFFFFFFFFFFFFFFFFFFFFFFFFFFFFFFFFFFFF,
@FS10000125:27:BPA73017-1634:1:1101:2110:2010 2:N:0:7
TCTTTTTTGAGCGTACTCGACGAAGTTTGTGGGGGGGGGGGGGGGAAA
+
FFFFFFFFFFFFFFFFFFFFFFFFFFFFFFFFFFFFFFFFFFFFFF,,
@FS10000125:27:BPA73017-1634:1:1101:4780:2010 2:N:0:7
ACTGGTTTGAGCGTACTCGAGGAAGTTCGGCGGGGGGGGGGGGGGGAA
+
FFFFFFFFFFFFFFFFFFFFFFFFFFFFFFFFFFFFFFFFFFFFFF,F
@FS10000125:27:BPA73017-1634:1:1101:6170:2010 2:N:0:7
TCCACCTTGAGCGTACTCGACGAAGTTGCACGGGGGGGGGGGGGGGAA
+
FFFFFFFFFFFFFFFFFFFFFFFFFFFFFFFFFFFFFFFFFFFFF:FF
@FS10000125:27:BPA73017-1634:1:1101:6700:2010 2:N:0:7
ATTAGCTTGAGCGTACTCGACGAAGTTATATGGGGGGGGGGGGGGGAA
+
FFFFFFFFFFFFFFFFFFFFFFFFFFFFFFFFFFFFFFFFFFFFF,::
@FS10000125:27:BPA73017-1634:1:1101:7440:2010 2:N:0:7
TTCAAATTGAGCGTACTCGACGAAGTTTTACGGGGGGGGGGGGGGGAA
+
,FF:FFFFFFFFFFFFFFFFFFFFFFFFF:FFFFFFFFFFFFFFF:F:
@FS10000125:27:BPA73017-1634:1:1101:7720:2010 2:N:0:7
ATCTGATTGAGCGTACTCGACGAAGTTGTCTGGGGGGGGGGGGGGGGA
+
FFFFFFFFFFFFFFFFFFFFFFFFFFFFFFFFFFFFFFFFFFFFFF,F
@FS10000125:27:BPA73017-1634:1:1101:8120:2010 2:N:0:7
CTGTTATTGAGCGTACTCGACGAAGTTCACGGGGGGGGGGGGGGGGAA
+
F,FFFFFFFFFFFFFFFFFFFFFFFFFFFFFFFFFFFFFFFFFFF:FF
@FS10000125:27:BPA73017-1634:1:1101:8540:2010 2:N:0:7
ATGATTTTGAGCGTACTCGACGAAGTTCAAGGGGGGGGGGGGGGGAGA
+
FFFFFFFFFFFFFFFFFFFFFFFFFFFFFFFFFFFFFFFFFFFFFF,,
@FS10000125:27:BPA73017-1634:1:1101:8870:2010 2:N:0:7
CCCCTATTGAGCGTACTCGACGAAGTTCACCGGGGGGGGGGGGGGGAA
+
FFFFFFFFFFFFFFFFFFFFFFFFFFFFFFFFFFFFFFFFFFFFFFFF
@FS10000125:27:BPA73017-1634:1:1101:9450:2010 2:N:0:7
CTTATATTGAGCGTACTCGACGAAGTTCAGTGGGGGGGGGGGGGGGGG
+
FF:,FF,FFFFFFFFFFFFFFFFFFFFF,:F,,F,:,FF::F,F,F,F
@FS10000125:27:BPA73017-1634:1:1101:9840:2010 2:N:0:7
CTATATTTGAGCGTACTCGACGAAGTTGCGGGGGGGGGGGGGGGGGAA
+
FFFFFFFFFFFFFFFFFFFFFFFFFFFFFFFFFFFFFFFFFFFF::FF
@FS10000125:27:BPA73017-1634:1:1101:10390:2010 2:N:0:7
AAGCTCTTGAGCGTACTCGACGAAGTTGCAGGGGGGGGGGGGGGGAAA
+
FFFFFFFFFFFFFFFFFFFFFFFFFFFFFFFFFFFFFFFFFFFF:FF,
@FS10000125:27:BPA73017-1634:1:1101:11960:2010 2:N:0:7
GTAATTTTGAGCGTACTCGACGAAGTTCATGGGGGGGGGGGGGGGAAT
+
:FFFFFFFFFFFFFFFFFFFFFFFFFFFFFFFFFFFFFFFFFFF:F::
@FS10000125:27:BPA73017-1634:1:1101:12090:2010 2:N:0:7
TTGTCTTTGAGCGTACTCGACGAAGTTTCAGGGGGGGGGGGGGGGAGA
+
,:F:FFFFFFFFFFFFFFFFFFFFFFFFFFFFFFFFFFFFFFFFFF,:
@FS10000125:27:BPA73017-1634:1:1101:12380:2010 2:N:0:7
CCCGACTTGAGCGTACTCGACGAAGTTCAACGGGGGGGGGGGGGGGGA
+
FFFFFFFFFFFFFFFFFFFFFFFFFFFFFFFFFFFFFFFFFFFFFFFF
@FS10000125:27:BPA73017-1634:1:1101:13090:2010 2:N:0:7
ATATAATTGAGCGTACTCGACGAAGTTGACTGGGGGGGGGGGGGGGAA
+
FFFFFFFFFFFFFFFFFFFFFFFFFFFFFFFFFFFFFFFFFFFFF:FF
@FS10000125:27:BPA73017-1634:1:1101:14780:2010 2:N:0:7
CTGATTTTGAGCTTACTCGACGAAGTTAGCAGGGGGGGGGGGGGGGAA
+
F::FFFFFFFFFFFFFFFFFFFFFFFFFFFFFFFFFFFFFFFFFF,F:
@FS10000125:27:BPA73017-1634:1:1101:14910:2010 2:N:0:7
TATCTCTTGAGCGTACTCGACGAAGTTGTGCGGGGGGGGGGGGGGGGA
+
:FFF:FFFF::FFFFFFFFFFFFFFFFFFFFFFFFFF:FFF,:::,,,
@FS10000125:27:BPA73017-1634:1:1101:15050:2010 2:N:0:7
CCAACCTTGAGCGTACTCGACGAAGTTCGACGGGGGGGGGGGGGGGGA
+
FFFFFFFFFFFFFFFFFFFFFFFFFFFFFFFFFFFFFFFFFFFFFFFF
@FS10000125:27:BPA73017-1634:1:1101:16160:2010 2:N:0:7
AGTTTTTTGAGCGTACTCGACGAAGTTTAACGGGGGGGGGGGGGGGAA
+
F:FFFFFFFFFFFFFFFFFFFFFFFFFFFFFFFFFFFFFFFFFFF,FF
@FS10000125:27:BPA73017-1634:1:1101:2560:2020 2:N:0:7
TAATTCTTGAGCGTACTCGACGAAGTTATATGGGGGGGGGGGGGGGGA
+
FFFFFFFFFFFFFFFFFFFFFFFFFFFFFFFFFFFFFFFFFFFFFF,F
@FS10000125:27:BPA73017-1634:1:1101:2850:2020 2:N:0:7
TACTGATTGAGCGTACTCGACGAAGTTCCGAGGGGGGGGGGGGGGGAA
+
,:FFFFFFFFFFFFFFFFFFFFFFFFFFFFFFFFFFFFFFFFFFFFFF
@FS10000125:27:BPA73017-1634:1:1101:4420:2020 2:N:0:7
TAATGCTTGAGCGTACTCGACGAAGTTGCACGGGGGGGGGGGGGGGAA
+
,,FFFFFFFFFFFFFFFFFFFFFFFFFFFFFFFFFFFFFFFFFFF::F
@FS10000125:27:BPA73017-1634:1:1101:5510:2020 2:N:0:7
TTTCTATTGAGCGTACTCGACGAAGTTCCAAGGGGGGGGGGGGGGGAA
+
,FFFFFFFFFFFFFFFFFFFFFFFFFFFFFFFFFFFFFFFFFFFFFFF
@FS10000125:27:BPA73017-1634:1:1101:5640:2020 2:N:0:7
TCCCTATTGAGCGTACTCGACGAAGTTTTTACGGGGGGGGGGGGGGAA
+
,FFFFFFFFFFFFFFFFFFFFFFFFFF,,F:,FFFFFFFFFFFFFF,F
@FS10000125:27:BPA73017-1634:1:1101:6620:2020 2:N:0:7
TCTTGATTGAGCGTACTCGACGAAGTTAATAGGGGGGGGGGGGGGGAA
+
:FF,:FFFFFFFFFFFFFFFFFFFFFFFFFFFFFFFFFFFFFFFF,FF
@FS10000125:27:BPA73017-1634:1:1101:6960:2020 2:N:0:7
ACAAGGTTGAGCGTACTCGACGAAGTTCTACCGGGGGGGGGGGGGGGA
+
FFFF,FFFFFFFFFFFFFFFFFFFFFFFFFFFFFFFFFFFFFFFFFF:
@FS10000125:27:BPA73017-1634:1:1101:7740:2020 2:N:0:7
TCTAACTTGAGCGTACTCGACGAAGTTGATTGGGGGGGGGGGGGGGAA
+
FFFFFFFFFFFFFFFFFFFFFFFFFFFFFFFFFFFFFFFFFFFFFFFF
@FS10000125:27:BPA73017-1634:1:1101:8520:2020 2:N:0:7
TTGTCCTTGAGCGTACTCGACGAAGTTCGTGGGGGGGGGGGGGGGAGA
+
F,FFFFFFFFFFFFFFFFFFFFFFFFFFFFFFFFFFFFFFFFFF:,,F
@FS10000125:27:BPA73017-1634:1:1101:8830:2020 2:N:0:7
GCCTAATTGAGCGTACTCGACGAAGGGGGGGGGGGGGGGGAGATCGGA
+
:FFFFFFFFFFFFFFFFFFFFFFFF::,F:FFFF:FFFF:,,,:,,,F
@FS10000125:27:BPA73017-1634:1:1101:9030:2020 2:N:0:7
ATGATTTTGAGCGTACTCGACGAAGTTCAAGGGGGGGGGGGGGGGAAT
+
FFFFFFFFFFFFFFFFFFFFFFFFFFFFFFFFFFFFFFFFFFFF,:F:
@FS10000125:27:BPA73017-1634:1:1101:9080:2020 2:N:0:7
ATGGGTTTGAGCGTACTCGACGAAGTTAGCAGGGGGGGGGGGGGGAAA
+
FFFFFFFFFFFFFFFFFFFFFFFFFFFFFFFFFFFFFFFFFFFF:F,,
@FS10000125:27:BPA73017-1634:1:1101:9700:2020 2:N:0:7
ATGTGTTTGAGCGTACTCGACGAAGTTCAACGGGGGGGGGGGGGGGAA
+
FFFFFFFFFFFFFFFFFFFFFFFFFFFFFFFFFFFFFFFFFFFFF:FF
@FS10000125:27:BPA73017-1634:1:1101:10200:2020 2:N:0:7
ATCAGATTGAGCGTACTCGACGAAGTTGGTTGGGGGGGGGGGGGGGAA
+
FFFFFFFFFFFFFFFFFFFFFFFFFFFFFFFFFFFFFFFFFFFFF,FF
@FS10000125:27:BPA73017-1634:1:1101:11770:2020 2:N:0:7
CTCCAATTGAGCGTACTCGACGAAGTTCTACGGGGGGGGGGGGGGGGG
+
FFFFFFFFFFFFFFFFFFFFFFFFFFFFFFFFFFFFFFFFFFFFFFFF
@FS10000125:27:BPA73017-1634:1:1101:12610:2020 2:N:0:7
CGGTTATTGAGCGTACTCGACGAAGTTGATAGGGGGGGGGGGGGGGAA
+
F::FFFFFFFFFFFFFFFFFFFFFFFFFFFFFFFFFFFFFFFFFF,,F
@FS10000125:27:BPA73017-1634:1:1101:12850:2020 2:N:0:7
CTGTTATTGAGCGTACTCGACGAAGTTGATAGGGGGGGGGGGGGGGAA
+
F,FFFFFFFFFFFFFFFFFFFFFFFFFFFFFFFFFFFFFFFFFFF:FF
@FS10000125:27:BPA73017-1634:1:1101:14300:2020 2:N:0:7
TTTTGGTTGTACGTTCTCTTTGTTGTTGGACGGGGGGGGGGGGGGGAA
+
F,,F:FFF,,,,,F,,F,,:,,,,,FF,,::,,,:FFFFFFFFFFF:,
@FS10000125:27:BPA73017-1634:1:1101:14500:2020 2:N:0:7
TTGCTATTGAGCGTACTCGACGAAGTTACAGGGGGGGGGGGGGGGAAA
+
FFFFFFFFFFFFFFFFFFFFFFFFFFFFFFFFFFFFFFFFFFFF,F,,
@FS10000125:27:BPA73017-1634:1:1101:14750:2020 2:N:0:7
TTGGGGGGGGAGGGGGGGGGGGGGGGGGGGGGGGGGGGGGGGGGGGGG
+
,,::::FFF,,,,,F,F,F:,::F:FF:F:FFF:::FF:::::::,,F
@FS10000125:27:BPA73017-1634:1:1101:15740:2020 2:N:0:7
TTTAGGTTGAGCGTACTCGACGAAGTTCCTGGGGGGGGGGGGGGGGGG
+
F,FFFFFFFFFFFFFFFFFFFFFFFFFFFFFFFFFFFFFFFFFFFFFF
@FS10000125:27:BPA73017-1634:1:1101:16480:2020 2:N:0:7
GTCTATTTGAGCGTACTCGACGAAGTGGGGGGGGGGGGGGGGAGTTCG
+
:FFFFFFFFFFFFFFFFFFFFFFFFFFFFFFFFFFFFFFFF,F,,:,F
@FS10000125:27:BPA73017-1634:1:1101:1350:2030 2:N:0:7
ATGTGGTTGAGCGTACTCGACGAAGTTAGGTGGGGGGGGGGGGGGGAA
+
FFFFFFFFFFFFFFFFFFFFFFFFFFFFFFFFFFFFFFFFFFFFF,,F
@FS10000125:27:BPA73017-1634:1:1101:1450:2030 2:N:0:7
TCGAAGTTGAGCGTACTCGACGAAGTTGGTTGGGGGGGGGGGGGGGAA
+
FFFFFFFFFFFFFFFFFFFFFFFFFFFFFFFFFFFFFFFFFFFFFFFF
@FS10000125:27:BPA73017-1634:1:1101:3560:2030 2:N:0:7
TGCATATTGAGCGTACTCGACGAAGTTTGTAGGGGGGGGGGGGGGGGG
+
,:FFFFFFFFFFFFFFFFFFFFFFFFFFFFFFFFFFFFFFFFFFFFF,
@FS10000125:27:BPA73017-1634:1:1101:5260:2030 2:N:0:7
CTATGGTTGAGCGTACTCGACGAAGTTTGCTGGGGGGGGGGGGGGGGA
+
F,:FF:FFFFFFFFFFFFFFFFFFFFFFFF:FFFFFFFFFFFFFF:FF
@FS10000125:27:BPA73017-1634:1:1101:5780:2030 2:N:0:7
TGTGACTTGAGCGTACTCGACGAAGTTCTCAGGGGAGGGGGGGGGGGG
+
FFFFFFFFFFFFFFFFFFFFFFFFFFFFFFFFFFFFFFFFFFFFFFFF
@FS10000125:27:BPA73017-1634:1:1101:6090:2030 2:N:0:7
TACACTTTGAGCGTACTCGACGAAGTTACAAGGGGGGGGGGGGGGGAA
+
FFFFFFFFFFFFFFFFFFFFFFFFFFFFFFFFFFFFFFFFFFFFF,FF
@FS10000125:27:BPA73017-1634:1:1101:6540:2030 2:N:0:7
GCTTGCTTGAGCGTACTCGACGAAGTTCAAAGGGGGGGGGGGGGGGAA
+
,FFFFFFFFFFFFFFFFFFFFFFFFF:FF:FFFFFFFFFFFF::FFFF
@FS10000125:27:BPA73017-1634:1:1101:6910:2030 2:N:0:7
ATTTTCTTGAGCGTACTCGACGAAGTTAATTGGGGGGGGGGGGGGGAA
+
,:,FFFFFFFFFFFFFFFFFFFFFFFF:FFF:FFFFFFFFFFFFF:FF
@FS10000125:27:BPA73017-1634:1:1101:7050:2030 2:N:0:7
CATCGTTTGAGCGTACTCGACGAAGTTTAGTGGGGGGGGGGGGGGGAA
+
FFFFFFFFFFFFFFFFFFFFFFFFFFFFFFFFFFFFFFFFFFFFF,FF
@FS10000125:27:BPA73017-1634:1:1101:7570:2030 2:N:0:7
CCGAATTTGAGCGTACTCGACGAAGTTCTAAGGGGGGGGGGGGGGGAA
+
FFFFFFFFFFFFFFFFFFFFFFFFFFFFFFFFFFFFFFFFFFFFFFFF
@FS10000125:27:BPA73017-1634:1:1101:7640:2030 2:N:0:7
AAAAGGTTGAGCGTACTCGACGAAGTTTAACGGGGGGGGGGGGGGGGG
+
FFFFFFFFFFFFFFFFFFFFFFFFFFFFFFFFFFFFFFFFFFFFFFFF
@FS10000125:27:BPA73017-1634:1:1101:8450:2030 2:N:0:7
CATCATTTGAGCGTACTCGACGAAGTTACGTGGGGGGGGGGGGGGGAA
+
FFFFFFFFFFFFFFFFFFFFFFFFFFFFFFFFFFFFFFFFFFFF:,FF
@FS10000125:27:BPA73017-1634:1:1101:8630:2030 2:N:0:7
TTGTAGTTGAGCGTACTCGACGAAGTTCCACGGGGGGGGGGGGGGGGA
+
:,:FFFFFFFFFFFFFFFFFFFFFFFFFFFFFFFFFFFFFFFFFFF,F
@FS10000125:27:BPA73017-1634:1:1101:10640:2030 2:N:0:7
CTTAAATTGAGCGTACTCGACGAAGTTGGCTGGGGGGGGGGGGGGGGG
+
F:FFFFFFFFFFFFFFFFFFFFFFFFFFFFFFFFFFFFFFFFFFFFFF
@FS10000125:27:BPA73017-1634:1:1101:14150:2030 2:N:0:7
ATCATGTTGAGCGTACTCGACGAAGTTGGCTGGGGGGGGGGGGGGGGA
+
:FFFFFFFFFFFFFFFFFFFFFFFFFFFFFFFFFFFFFFFFFFFF::F
@FS10000125:27:BPA73017-1634:1:1101:15410:2030 2:N:0:7
ACATTCTTGAGCGTACTCGACGAAGGGGGGGGGGGGGGGAGATCGGAA
+
FFFFFFFFFFFFFFFFFFFFFFFFFFFFFFFFFFFFFFF:,:F:,,F:
@FS10000125:27:BPA73017-1634:1:1101:1430:2040 2:N:0:7
TCCGTATTGAGCGTACTCGACGAAGTTGTGGGGGGGGGGGGGGGGGAA
+
,FFFFFFFFFFFFFFFFFFFFFFFFFFFFFFFFFFFFFFFFFFFFF,F
@FS10000125:27:BPA73017-1634:1:1101:2900:2040 2:N:0:7
TACTTCTTGAGCGTACTCGACGAAGTTCAGTGGGGGGGGGGGGGGGGA
+
FFFFFFFFFFFFFFFFFFFFFFFFFFFFFFFFFFFFFFFFFFFFFF,F
@FS10000125:27:BPA73017-1634:1:1101:3520:2040 2:N:0:7
GAGGTCTTGAGCGTACTCGACGAAGTTGGCTGGGGGGGGGGGGGGGAA
+
,FFFFFFFFFFFFFFFFFFFFFFFFFFFFFFFFFFFFFFFFFFF:,FF
@FS10000125:27:BPA73017-1634:1:1101:4010:2040 2:N:0:7
CCGATTTTGAGCGTACTCGACGAAGTTCAAGGGGGGGGGGGGGGGGGA
+
FFFFFFFFFFFFFFFFFFFFFFFFFFFFFFFFFFFFFFFFFFFFF:,,
@FS10000125:27:BPA73017-1634:1:1101:5160:2040 2:N:0:7
CTATGCTTGAGCGTACTCGACGAAGTTGGTCGGGGGGGGGGGGGGGAA
+
F,FFFFFFFFFFFFFFFFFFFFFFFFFFFFFFFFFFFFFFFFFFFFFF
@FS10000125:27:BPA73017-1634:1:1101:5930:2040 2:N:0:7
TTCTAGTTGAGCGTACTCGACGAAGTTTAAGGGGGGGGGGGGGGGAAA
+
FFFFFFFFFFFFFFFFFFFFFFFFFFFFFFFFFFFFFFFFFFFF:F,,
@FS10000125:27:BPA73017-1634:1:1101:6210:2040 2:N:0:7
TAGTGTTTGAGCGTACTCGACGAAGTTGCAGGGGGGGGGGGGGGGGAA
+
:F,F,:FFFFFFFFFFFFFFFFFFFFFFF:FFFFFFFFFFFFFFF,FF
@FS10000125:27:BPA73017-1634:1:1101:6510:2040 2:N:0:7
CTGTTTTTGAGCGTACTCGACGAAGTTTAGCGGGGGGGGGGGGGGGGA
+
F:FFFFFFFFFFFFFFFFFFFFFFFFFFFFFFFFFFFFFFFFFF::,F
@FS10000125:27:BPA73017-1634:1:1101:7160:2040 2:N:0:7
TTTGGGTTGAGCGTACTCGACGAAGTTCGGGGGGGGGGGGGGGGGGAG
+
FFFFFFFFFFFFFFFFFFFFFFFFFFFFFFFFFFFFFFFFFFFF,,F,
@FS10000125:27:BPA73017-1634:1:1101:9290:2040 2:N:0:7
CAAACCTTGAGCGTACTCGACGAAGTTTAATGGGGGGGGGGGGGGGGA
+
FFF,:FFFFFFFFFFFFFFFFFFFFFF:FFFFFFFFFFFFFFFFF,FF
@FS10000125:27:BPA73017-1634:1:1101:9440:2040 2:N:0:7
TATTAATTGAGCGTACTCGACGAAGTTCAGGGGGGGGGGGGGGGAAAT
+
FFFFFFFFFFFFFFFFFFFFFFFFFFFFFFFFFFFFFFFFFFF:FF:F
@FS10000125:27:BPA73017-1634:1:1101:9840:2040 2:N:0:7
TTTTCATTGAGCGTACTCGACGAAGTTCTGTGGGGGGGGGGGGGGGAA
+
:,FFFFFFFFFFFFFFFFFFFFFFFFFFFFFFFFFFFFFFFFFFF,FF
@FS10000125:27:BPA73017-1634:1:1101:9950:2040 2:N:0:7
CTTAACTTGAGCGTACTCGACGAAGTTGGGGGGGGGGGGGGGGGGGAG
+
FFFFFFFFFFFFFFFFFFFFFFFFFFFFFFFFFFFFFFFFFFF:F,,:
@FS10000125:27:BPA73017-1634:1:1101:10030:2040 2:N:0:7
CATTTATTGAGCGTACTCGACGAAGTTGGACGGGGGGGGGGGGGGGAA
+
FFFFFFFFFFFFFFFFFFFFFFFFFFFFFFFFFFFFFFFFFFFF:,:F
@FS10000125:27:BPA73017-1634:1:1101:12440:2040 2:N:0:7
TCCGCATTGAGCGTACTCGACGAAGTTTGCGGGGGGGGGGGGGGGGAA
+
FFFFFFFFFFFFFFFFFFFFFFFFFFFFFFFFFFFFFFFFFFFFFFFF
@FS10000125:27:BPA73017-1634:1:1101:14800:2040 2:N:0:7
AAATCATTGAGCGTACTCGACGAAGTTAAGTGGGGGGGGGGGGGGGAA
+
FFFFFFFFFFFFFFFFFFFFFFFFFFFFFFFFFFFFFFFFFFFF::FF
@FS10000125:27:BPA73017-1634:1:1101:1830:2050 2:N:0:7
CTCATCTTGAGCGTACTCGACGAAGTTTTGAGGGGGGGGGGGGGGGAA
+
F,FFFFFFFFFFFFFFFFFFFFFFFFFFFFFFFFFFFFFFFFFFF,FF
@FS10000125:27:BPA73017-1634:1:1101:2380:2050 2:N:0:7
CTGCCATTGAGCGTACTCGACGAAGTTTTGTGCGGGGGGGGGGGGGGG
+
F,FFFFFFFFFFFFFFFFFFFFFFFFFFFFFFFFFFFFFFFFFFFF::
@FS10000125:27:BPA73017-1634:1:1101:2690:2050 2:N:0:7
CTCGGTTTGAGCGTACTCGACGAAGTTAGGGGGGGGGGGGGGGGAAAT
+
F,:FF,FFFFFFFFFFFFFFFFFFFFFF:,FFFFFFFFFFFFFFFFFF
@FS10000125:27:BPA73017-1634:1:1101:4250:2050 2:N:0:7
GTGGAATTGAGCGTACTCGACGAAGTTACAAGGGGGGGGGGGGGGGGA
+
,FFFFFFFFFFFFFFFFFFFFFFFFFFFFFFFFFFFFFFFFFFFFF,:
@FS10000125:27:BPA73017-1634:1:1101:5450:2050 2:N:0:7
CTGTTTTTGAGCGTACTCGACGAAGTTAAAAGGGGGGGGGGGGGGGGA
+
FFFFFFFFFFFFFFFFFFFFFFFFFFFFFFFFFFFFFFFFFFFFFFFF
@FS10000125:27:BPA73017-1634:1:1101:6070:2050 2:N:0:7
TCTAATTTGAGCGTACTCGACGAAGTGGGGGGGGGGGGGGGGGGAGGT
+
FFFFFFFFFFFFFFFFFFFFFFFFFFFFFFFFFFFFFFFFFFF,,,,,
@FS10000125:27:BPA73017-1634:1:1101:6620:2050 2:N:0:7
AAGTGGTTGAGCGTACTCGACGAAGTTCAGGGGGGGGGGGGGGGAAAT
+
FF,FFFFFFFFFFFFFFFFFFFFFFFFFFFFFFFFFFFFFFFF,F,,:
@FS10000125:27:BPA73017-1634:1:1101:7940:2050 2:N:0:7
TAAGAATTGAGCGTACTCGACGAAGTTGAATGGGGGGGGGGGGGGGAA
+
,,FFFFFFFFFFFFFFFFFFFFFFFFFFFFFFFFFFFFFFFFFFF:,F
@FS10000125:27:BPA73017-1634:1:1101:8750:2050 2:N:0:7
TAACTTTTGAGCGTACTCGACGAAGTTGCATGGGGGGGGGGGGGGGAA
+
FFFFFFFFFFFFFFFFFFFFFFFFFFFFFFFFFFFFFFFFFFFF:,:F
@FS10000125:27:BPA73017-1634:1:1101:12130:2050 2:N:0:7
TTTGATTTGAGCGTACTCGACGAAGTTCCAGGGGGGGGGGGGGGGAAA
+
FFFFFFFFFFFFFFFFFFFFFFFFFFFFFFFFFFFFFFFFFFFF,F,,
@FS10000125:27:BPA73017-1634:1:1101:14330:2050 2:N:0:7
CCACCTTTGAGCGTACTCGACGAAGTTATATGGGGGGGGGGGGGGGGG
+
FFFF:FFFFFFFFFFFFFFFFFFFFFFFFF:,FFFFFFFFFFFFFFF,
@FS10000125:27:BPA73017-1634:1:1101:14580:2050 2:N:0:7
TATATTTTGAGCGTACTCGACGAAGTTACCAGGGGGGGGGGGGGGGAA
+
:,FF,FFFFFFFFFFFFFFFFFFFFFF:FFFFFFFFFFFFFFFFFF::
@FS10000125:27:BPA73017-1634:1:1101:15350:2050 2:N:0:7
TAATCGTTGAGCGTACTCGACGAAGTTGTTGGGGGGGGGGGGGGGAAT
+
FFFFFFFFFFFFFFFFFFFFFFFFFFFFFFFFFFFFFFFFFFFF,FF,
@FS10000125:27:BPA73017-1634:1:1101:15380:2050 2:N:0:7
AATTTTTTGAGCGTACTCGACGAAGTTCAGCGGGGGGGGGGGGGGGAA
+
FFFFFFFFFFFFFFFFFFFFFFFFFFFFFFFFFFFFFFFFFFFFFFFF
@FS10000125:27:BPA73017-1634:1:1101:16020:2050 2:N:0:7
CCTGGTTTGAGCGTACTCGACGAAGTTCCGAGGGGGGGGGGGGGGGAA
+
FFFFFFFFFFFFFFFFFFFFFFFFFFFFFFFFFFFFFFFFFFFFFF::
@FS10000125:27:BPA73017-1634:1:1101:16320:2050 2:N:0:7
TTGGGTTTGAGCGTACTCGACGAAGTTACTGGGGGGGGGGGGGGGAAA
+
,F,,,,FFFFFFFFFFFFFFFFFFFFF:F:,FFFFFFFFFFFFFFF,,
@FS10000125:27:BPA73017-1634:1:1101:1520:2060 2:N:0:7
TTCTGGTTGAGCGTACTCGACGAAGTTTGGCGGGGGGGGGGGGGGGAA
+
,FF,F,FFFFFFFFFFFFFFFFFFFFF,F,:FFFFFFFFFFFFFFF:F
@FS10000125:27:BPA73017-1634:1:1101:1710:2060 2:N:0:7
ATTTGCTTGAGCGTACTCGACGAAGTTCCAAGGGGGGGGGGGGGGGGA
+
FFFFFFFFFFFFFFFFFFFFFFFFFFFFFFFFFFFFFFFFFFFFFFFF
@FS10000125:27:BPA73017-1634:1:1101:2190:2060 2:N:0:7
TATCAATTGAGCGTACTCGACGAAGGGGGGGGGGGGGGGGAAATCGGA
+
FFFFFFFFFFFFFFFFFFFFFFFFFFFFFFFFFFFFFFFF:::F,,,F
@FS10000125:27:BPA73017-1634:1:1101:2280:2060 2:N:0:7
TTATTTTTGAGCGTACTCGACGAAGTTCAAGGGGGGGGGGGGGGGGGG
+
FFF::FFFFFFFFFFFFFFFFFFFFFF,:F,FFFFFFFFFFFFFFFF,
@FS10000125:27:BPA73017-1634:1:1101:2650:2060 2:N:0:7
TTCTTGTTGAGCGTACTCGACGAAGTTGCAGGGGGGGGGGGGGGGGAA
+
FFFFFFFFFFFFFFFFFFFFFFFFFFFFFFFFFFFFFFFFFFFF,,F,
@FS10000125:27:BPA73017-1634:1:1101:3690:2060 2:N:0:7
TTATGTTTGAGCGTACTCGACGAAGTTTAACGGGGGGGGGGGGGGGGA
+
FFFFFFFFFFFFFFFFFFFFFFFFFFFFFFFFFFFFFFFFFFFFFFF,
@FS10000125:27:BPA73017-1634:1:1101:3770:2060 2:N:0:7
ATACTTTTGAGCGTACTCGACGAAGTTTGCCGGGGGGGGGGGAGAGGA
+
FFFFFFFFFFFFFFFFFFFFFFFFFFFFFFFFFFFFFFFFFF,F,,,:
@FS10000125:27:BPA73017-1634:1:1101:4170:2060 2:N:0:7
TCTTTTTTGAGCGTACTCGACGAAGTTGTATGGGGGGGGGGGGGGGAA
+
FF,,::FFFFFFFFFFFFFFFFFFFFF,FF,FFFFFFFFFFFFFF,FF
@FS10000125:27:BPA73017-1634:1:1101:4210:2060 2:N:0:7
ATCTTATTGAGCGTACTCGACGAAGTTGCAGGGGGGGGGGGGGGGAAA
+
F,FFFFFFFFFFFFFFFFFFFFFFFFFFFFFFFFFFFFFFFFF:FF,,
@FS10000125:27:BPA73017-1634:1:1101:5010:2060 2:N:0:7
TTCGGCTTGAGCGACTCGACGAAGTTGGGCGGGGGGGGGGGGGGGAAA
+
FFFFFFFFFFFFFFFFFFFFFFFFFFFFFFFFFFFFFFFFFFFFF::F
@FS10000125:27:BPA73017-1634:1:1101:5450:2060 2:N:0:7
TCCCTATTGAGCGTACTCGACGAAGTTTGACGGGGGGGGGGGGGGGAA
+
,FFFFFFFFFFFFFFFFFFFFFFFFFFFFFFFFFFFFFFFFFFFF:FF
@FS10000125:27:BPA73017-1634:1:1101:6190:2060 2:N:0:7
TCCACCTTGAGCGTACTCGACGAAGTTGCACGGGGGGGGGGGGGGGAA
+
FFFFFFFFFFFFFFFFFFFFFFFFFFFFFFFFFFFFFFFFFFFFF:FF
@FS10000125:27:BPA73017-1634:1:1101:7110:2060 2:N:0:7
CTAACATTGAGCGTACTCGACGAAGTTATATGGGGGGGGGGGGGGAAA
+
FFFFFFFFFFFFFFFFFFFFFFFFFFFFFFFFFFFFFFFFFFFFF:FF
@FS10000125:27:BPA73017-1634:1:1101:7920:2060 2:N:0:7
CTATTTTTGAGCGTACTCGACGAAGTTTAACGGGGGGGGGGGGGGGAA
+
F,FFFFFFFFFFFFFFFFFFFFFFFFFFFFFFFFFFFFFFFFFFF:FF
@FS10000125:27:BPA73017-1634:1:1101:9660:2060 2:N:0:7
ATAATCTTGAGCGTACTCGACGAAGTTGCTAGGGGGGGGGGGGGGGAA
+
FFFFFFFFFFFFFFFFFFFFFFFFFFFFFFFFFFFFFFFFFFFFF:FF
@FS10000125:27:BPA73017-1634:1:1101:9860:2060 2:N:0:7
TAAAGTTTGAGCGTACTCGACGAGGTTGCGGGGGGGGGGGGGGGAAAT
+
FFFFFFFFFFFFFFFFFFFFFFFFFFFFFFFFFFFFFFFFFFFFF:FF
@FS10000125:27:BPA73017-1634:1:1101:10040:2060 2:N:0:7
TTAAGTTTGAGCGTACTCGACGAAGTTCATAGGGGGGGGGGGGGGGAA
+
,FFFFFFFFFFFFFFFFFFFFFFFFFFFFFFFFFFFFFFFFFFFF:FF
@FS10000125:27:BPA73017-1634:1:1101:10480:2060 2:N:0:7
TAACTCTTGAGCGTACTCGACGAAGTTGCTGGGGGGGGGGGGGGGGAA
+
,,F:,FFFFFFFFFFFFFFFFFFFFFF,FF,FFFFFFFFFFFFFF::F
@FS10000125:27:BPA73017-1634:1:1101:11190:2060 2:N:0:7
TTTGTTTTGAGCGTACTCGACGAAGTTGCCAGGGGGGGGGGGGGGGAA
+
,,FFFFFFFFFFFFFFFFFFFFFFFFFFFFFFFFFFFFFFFFFFF:FF
@FS10000125:27:BPA73017-1634:1:1101:11800:2060 2:N:0:7
GTAAAATTGAGCGTACTCGACGAAGTTGAAAGGGGGGGGGGGGGGGGA
+
,FF:FFFFFFFFFFFFFFFFFFFFFFFFFFFFFFFFFFFFFFFFFF,:
@FS10000125:27:BPA73017-1634:1:1101:12030:2060 2:N:0:7
TTGATCTTGAGCGTACTCGACGAAGTTGGAGGGGGGGGGGGGGGGAAT
+
F,FFFFFFFFFFFFFFFFFFFFFFFFFFFFFFFFFFFFFFFFFF,:::
@FS10000125:27:BPA73017-1634:1:1101:13940:2060 2:N:0:7
GAAGCCTTGAGCGTACTCGACGAAGTTAGGGGGGGGGGGGGGGGAAAT
+
F:FFFFFFFFFFFFFFFFFFFFFFFFFFFFFFFFFFFFFFFFF,FF,F
@FS10000125:27:BPA73017-1634:1:1101:14470:2060 2:N:0:7
TTTGTCTTGAGCGTACTCGACGAAGTTGGTTGGGGGGGGGGGGGGGAA
+
FFFFFFFFF:FFFFFFFFFFFFFFFFFFFFFFFFFFFFFFFFF::,F:
@FS10000125:27:BPA73017-1634:1:1101:15480:2060 2:N:0:7
CTCGTCTTGAGCGTACTCGACGAAGGGGGGGGGGGGGGGAAATCGGAA
+
F,FFFFFFFFFFFFFFFFFFFFFFFFFFFFFFFFFFFFFF,:F,,,::
@FS10000125:27:BPA73017-1634:1:1101:1100:2070 2:N:0:7
TCCACATTGAGCGTACTCGACGAAGTTTCGGGGGGGGGGGGGGGAAAT
+
,FFFFFFFFFFFFFFFFFFFFFFFFFFFFFFFFFFFFFFFFFFF,,F:
@FS10000125:27:BPA73017-1634:1:1101:1440:2070 2:N:0:7
GCGGAGTTGAGCGTACTCGACGAAGTTTGCGGGGGGGGGGGGGGGGAA
+
,FFFFFFFFFFFFFFFFFFFFFFFFFFFFFFFFFFFFFFFFFF:F,FF
@FS10000125:27:BPA73017-1634:1:1101:1740:2070 2:N:0:7
TATCATTTGAGCGTACTCGACGGGGGGGGGGGGGGGAGATCGGAAAAG
+
FFFFFFFFFFFFFFFFFFFFFFFFFFFFFFFFFFF::,:F,,FFFFFF
@FS10000125:27:BPA73017-1634:1:1101:2310:2070 2:N:0:7
ATGTTTTTGAGCGTACTCGACGAAGTTGTTAGGGGGGGGGGAGGGGAA
+
,,F::FFFFFFFFFFFFFFFFFFFF::F,::FFFFFFFF,:,,,F,FF
@FS10000125:27:BPA73017-1634:1:1101:3180:2070 2:N:0:7
TTATGATTGAGCGTACTCGACGAAGTTATGCGGGGGGGGGGGGGGGGG
+
F,FFFFFFFFFFFFFFFFFFFFFFFFFFFFFFFFFFFFFFFFFFFFFF
@FS10000125:27:BPA73017-1634:1:1101:4200:2070 2:N:0:7
ACTCATTTGAGCGTACTCGACGAAGTTCAGCGGGGGGGGGGGGGGGGA
+
:FFFFFFFFFFFFFFFFFFFFFFF:FFFFFFFFFFFFFFFFF,F,,,:
@FS10000125:27:BPA73017-1634:1:1101:6290:2070 2:N:0:7
TTAAGCTTGAGCGTACTCGACGAAGTTGCTGGGGGGGGGGGGGGGAAA
+
FFFFFFFFFFFFFFFFFFFFFFFFFFFFFFFFFFFFFFFFFFFFFFF:
@FS10000125:27:BPA73017-1634:1:1101:6640:2070 2:N:0:7
TTAAATTTGAGCGTACTCGACGAAGTTAGGGGGGGGGGGGGGAAAGTC
+
,FFFFFFFFFFFFFFFFFFFFFFFFFFFFFFFFFFFFFFFFF,F:,::
@FS10000125:27:BPA73017-1634:1:1101:10310:2070 2:N:0:7
TACAGATTGAGCGTACTCGACGAAGTTCAAGGGGGGGGGGGGGGGAAT
+
FFFFFFFFFFFFFFFFFFFFFFFFFFFFFFFFFFFFFFFFFFFF,:,,
@FS10000125:27:BPA73017-1634:1:1101:11320:2070 2:N:0:7
TAAAAATTGAGCGTACTCGACGAAGTTAAACGGGGGGGGGGGGGGGAA
+
,:FFFFFFFFFFFFFFFFFFFFFFFFFFFFFFFFFFFFFFFFFFF,FF
@FS10000125:27:BPA73017-1634:1:1101:12090:2070 2:N:0:7
TTTAATTTGAGCGTACTCGACGAAGTTTGGTGGGGGGGGGGGGGGGGG
+
FFFFFFFFFFFFFFFFFFFFFFFFFFFFFFFFFFFFFFFFFFFFFFFF
@FS10000125:27:BPA73017-1634:1:1101:14020:2070 2:N:0:7
TTTACATTGAGCGTACTCGACGAAGTTAGGCGGGGGGGGGGGGGGGAA
+
,FFFFFFFFFFFFFFFFFFFFFFFFFFFFFFFFFFFFFFFFFFFF:FF
@FS10000125:27:BPA73017-1634:1:1101:14580:2070 2:N:0:7
CAACGTTTGAGCGTACTCGACGAAGTTATGTGGGGGGGGGGGGGGGGA
+
FFFFFFFFFFFFFFFFFFFFFFFFFFFFFFFFFFFFFFFFFFFF:,:,
@FS10000125:27:BPA73017-1634:1:1101:15110:2070 2:N:0:7
TATTGTTTGAGCGTACTCGACGAAGTTACCGGGGGGGGGGGGGGGGGA
+
FFFFFFFFFFFFFFFFFFFFFFFFFFFFFFFFFFFFFFFFFFFF:,,F
@FS10000125:27:BPA73017-1634:1:1101:1700:2080 2:N:0:7
CCGTAATTGAGCGTACTCGACGAAGAGGGGGGGGGGGGGGGGAAATCG
+
:FFFFFFFFFFFFFFFFFFFFFFFF,FFFFFFFFFFFFFFF:FF:F,,
@FS10000125:27:BPA73017-1634:1:1101:1770:2080 2:N:0:7
TATGGTTTGAGCGTACTCGACGAAGTTTGCAGGGGGGGGGGGGGGGAA
+
FFFFFFFFFFFFFFFFFFFFFFFFFFFFFFFFFFFFFFFFFFFFF:FF
@FS10000125:27:BPA73017-1634:1:1101:1880:2080 2:N:0:7
TTAAAGTTGAGCGTACTCGACGAAGTTCAGCGGGGGGGGGGGGGGGGA
+
F,FFFFFFFFFFFFFFFFFFFFFFFFFFFFFFFFFFFFFFFFFFF,:F
@FS10000125:27:BPA73017-1634:1:1101:2680:2080 2:N:0:7
ACTCAGTTGAGCGTACTCGACGAAGTTGAAAGGGGGGGGGGGGGGGAA
+
FFFFFFFFFFFFFFFFFFFFFFFFFFFFFFFFFFFFFFFFFFFFFF,F
@FS10000125:27:BPA73017-1634:1:1101:3020:2080 2:N:0:7
TTCCCATTGAGCTACTCGACGAAGTTGACCGGGGGGGGGGGGGGGAAA
+
,FFFFFFFFFFFFFFFFFFFFFFFFFFFFFFFFFFFFFFFFFFF:FF,
@FS10000125:27:BPA73017-1634:1:1101:3140:2080 2:N:0:7
CAGGACTTGAGCGTACTCGACGAAGTTGAACGGGGGGGGGGGGGGGAA
+
FFFFFFFFFFFFFFFFFFFFFFFFFFFFFFFFFFFFFFFFFFFFFFFF
@FS10000125:27:BPA73017-1634:1:1101:3950:2080 2:N:0:7
TTTACCTTGAGCGTACTCGACGAAGTTAATCGGGGGGGGGGGGGGGAA
+
F:FFFFFFFFFFFFFFFFFFFFFFFFFFFFFFFFFFFFFFFFFFF,FF
@FS10000125:27:BPA73017-1634:1:1101:4390:2080 2:N:0:7
CTATCCTTGAGCGTACTCGACGAAGTTCAGAGGGGGGGGGGGGGGGAA
+
:FFFF:FFFFFFFFFFFFFFFFFFFFFFFF,FFFFFFFFFFFFFF,,F
@FS10000125:27:BPA73017-1634:1:1101:5230:2080 2:N:0:7
CACGGATTGAGCGTACTCGACGAAGTTAAGGGGGGGGGGGGGGGAAAT
+
FFFFFFFFFFFFFFFFFFFFFFFFFFFFFFFFFFFFFFFFFFF:F:,F
@FS10000125:27:BPA73017-1634:1:1101:5620:2080 2:N:0:7
ATCCGTTTGAGCGTACTCGAGAAGTTTATGGGGGGGGGGGGGGGGAAA
+
,FFFFFFFFFFFFFFFFFFF,FF:FFFF::FFFFFFFFFFFFFF,FF,
@FS10000125:27:BPA73017-1634:1:1101:7530:2080 2:N:0:7
AAATAATTGAGCGTACTCGACGAAGTTTAACGGGGGGGGGGGGGGGAA
+
:FFFFFFFFFFFFFFFFFFFFFFFFFFFFFFFFFFFFFFFFFFFF,FF
@FS10000125:27:BPA73017-1634:1:1101:8990:2080 2:N:0:7
TTCTAATTGAGCGTACTCGACGAAGTTAACAGGGGGGGGGGGGGGGAA
+
FFFFFFFFFFFFFFFFFFFFFFFFFFFFFFFFFFFFFFFFFFFFF,FF
@FS10000125:27:BPA73017-1634:1:1101:10090:2080 2:N:0:7
GAACACTTGAGCGTACTCGACGAAGTGGGGGGGGGGGGGGGGGAAGTC
+
,FFFFFFFFFFFFFFFFFFFFFFFFFFFFFFFFFFFFFFFFF,F,,F,
@FS10000125:27:BPA73017-1634:1:1101:10100:2080 2:N:0:7
CAACACTTGAGCGTACTCGACGAAGTGGGGGGGGGGGGGGGGGGAAGT
+
:FFFFFFFFFFFFFFFFFFFFFFFFFFFF:,FFFFFFFFFFFF,:F,F
@FS10000125:27:BPA73017-1634:1:1101:11200:2080 2:N:0:7
AGGTCGTTGAGCGTACTCGACGAAGTTGGTGGGGGGGGGGGGGGGAAA
+
::FFFFFFFFFFFFFFFFFFFFFFFFFFFFFFFFFFFFFFFFFF:FF:
@FS10000125:27:BPA73017-1634:1:1101:11980:2080 2:N:0:7
TTGATATTGAGCGTACTCGACGAAGGGGGGGGGGGGGGGGAAATCGGA
+
FFFFFFFFFFFFFFFFFFFFFFFFFFFFFFFFFFFFFFFF:,,FF,F:
@FS10000125:27:BPA73017-1634:1:1101:12370:2080 2:N:0:7
CCTAACTTGAGCGTACTCGACGAAGTTGGGGGGGGGGGGGGGAAATCG
+
FFFFFFFFFFFFFFFFFFFFFFFFFFFFFFFFFFFFFFFFFF:F::,,
@FS10000125:27:BPA73017-1634:1:1101:14170:2080 2:N:0:7
TTGTATTTGAGCGTACTCGACGAAGTTACTAGGGGGGGGGGGGGGGAA
+
,,FFFFFFFFFFFFFFFFFFFFFFFFFFFFFFFFFFFFFFFFFFFFFF
@FS10000125:27:BPA73017-1634:1:1101:14370:2080 2:N:0:7
CTTCCCTTGAGCGTACTCGACGAAGTTCCGAGGGGGGGGGGGGGGGGG
+
FFFFFFFFFFFFFFFFFFFFFFFFFFFFFFFFFFFFFFFFFFFFFFF,
@FS10000125:27:BPA73017-1634:1:1101:15360:2080 2:N:0:7
TAATTGTTGAGCGTACTCGACGAAGTTCCAAGGGGGGGGGGGGGGGGA
+
FFFFFFFFFFFFFFFFFFFFFFFFFFFFFFFFFFFFFFFFFFFFFF:F
@FS10000125:27:BPA73017-1634:1:1101:1020:2090 2:N:0:7
AATTTCTTGAGCGTACTCGACGAAGTTGGTGGGGGGGGGGGGGGGGAA
+
FF:FFFFFFFFFFFFFFFFFFFFFFFFFFFFFFFFFFFFFFFFF:,FF
@FS10000125:27:BPA73017-1634:1:1101:1930:2090 2:N:0:7
AAAGTATTGAGCGTACTCGACGAAGTTTATTGGGGGGGGGGGGGGGGA
+
FFF,FFFFFFFFFFFFFFFFFFFFFFFFFFFFFFFFFFFFFFFF:F,F
@FS10000125:27:BPA73017-1634:1:1101:4930:2090 2:N:0:7
CAATCCTTGAGCGTACTCGACGAAGTTGGGGGGGGGGGGGGGGGGGGG
+
FFFFFFFFFFFFFFFFFFFFFFFFFFFFFFFFFFFFFFFFFFF,,,,,
@FS10000125:27:BPA73017-1634:1:1101:5600:2090 2:N:0:7
TTGAATTTGAGCGTACTCGACGAAGTTGCTGGGGGGGGGGGGGGGGAA
+
,,FFFFFFFFFFFFFFFFFFFFFFFFFFFFFFFFFFFFFFFFFFF,FF
@FS10000125:27:BPA73017-1634:1:1101:5760:2090 2:N:0:7
TTCGTGTTGAGCGTACTCGACGAAGTTAAAAGGGGGGGGGGGGGGGGG
+
FFFFFFFFFFFFFFFFFFFFFFFFFFFFFFFFFFFFFFFFFFFFFFF,
@FS10000125:27:BPA73017-1634:1:1101:6810:2090 2:N:0:7
TTTCGCTTGAGCGTACTCGACGAAGTTTCAGAGGGGGGGGGGGGGGGA
+
FFFFFFFFFFFFFFFFFFFFFFFFFFFFFFFFFFFFFFFFFFFFFF:F
@FS10000125:27:BPA73017-1634:1:1101:7130:2090 2:N:0:7
TGCGCTTTGAGCGTACTCGACGAAGTTGAACGGGGGGGGGGGGGGGGG
+
FFFF,,FFFFFFFFFFFFFFFFFFFFFF,F,FFFFFFFFFFFFF,F::
@FS10000125:27:BPA73017-1634:1:1101:8200:2090 2:N:0:7
CCCAAATTGAGCGTACTCGACGAAGTTCCCGGGGGGGGGGGGGGGGAA
+
FFFFFFFFFFFFFFFFFFFFFFFFFFFFFFFFFFFFFFFFFFFF:,FF
@FS10000125:27:BPA73017-1634:1:1101:11470:2090 2:N:0:7
TAATATTTGAGCGTACTCGACGAAATTTCTAGGGGGGGGGGGGGGGGG
+
FFFFFFFFFFFFFFFFFFFFFFFFFFFFFFFFFFFFFFFFFFFFFFFF
@FS10000125:27:BPA73017-1634:1:1101:12010:2090 2:N:0:7
TCCGCCTTGAGCGTACTCGACGAAGTTTGCTGGGGGGGGGGGGGGGAA
+
,FFFFFFFFFFFFFFFFFFFFFFFFFFFFFFFFFFFFFFFFFFFFFFF
@FS10000125:27:BPA73017-1634:1:1101:12990:2090 2:N:0:7
AAAATCTTGAGCGTACTCGACGAAGTTCGAAGGGGGGGGGGGGGGGGA
+
FFFFFFFFFFFFFFFFFFFFFFFFFFFFFFFFFFFFFFFFFFFFFF,F
@FS10000125:27:BPA73017-1634:1:1101:3290:2100 2:N:0:7
ATGAAGTTGAGCGTACTCGACGAAGTTGCGGGGGGGGGGGGGGGAAAT
+
FFFFFFFFFFFFFFFFFFFFFFFFFFFFFFFFFFFFFFFFFFF,FF,F
@FS10000125:27:BPA73017-1634:1:1101:3300:2100 2:N:0:7
ATGAAGTTGAGCGTACTCGACGAAGTTGCGGGGGGGGGGGGGGGAAAT
+
,FFFFFFFFFFFFFFFFFFFFFFFFFFFFFFFFFFFFFFFFFFF,,FF
@FS10000125:27:BPA73017-1634:1:1101:3560:2100 2:N:0:7
ATTCCTATTGAGCGTACTCGACGAAGTTGCTGGGGGGGGGGGGGGGAA
+
F,FFFFFFFFFFFFFFFFFFFFFFFFFFFFFFFFFFFFFFFFFFFFFF
@FS10000125:27:BPA73017-1634:1:1101:3820:2100 2:N:0:7
ATCTGATTGAGCGTACTCGACGAAGTTGACAGGGGGGGGGGGGGGGAA
+
FFFFFFFFFFFFFFFFFFFFFFFFFFFFFFFFFFFFFFFFFFFFFFFF
@FS10000125:27:BPA73017-1634:1:1101:4970:2100 2:N:0:7
ATGCATTTGAGCGTACTCGACGAAGTTCTGGAGGGGGGGGGGGGGGGA
+
FFFFFFFFFFFFFFFFFFFFFFFFFFFFFFFFFFFFFFFFFFFFFFFF
@FS10000125:27:BPA73017-1634:1:1101:5720:2100 2:N:0:7
CTTTCTTTGAGCGTACTCGACGAAGTTATGCGGGGGGGGGGGGGGGGG
+
FFFFFFFFFFFFFFFFFFFFFFFFFFFFFFFFFFFFFFFFFFFFFFFF
@FS10000125:27:BPA73017-1634:1:1101:7250:2100 2:N:0:7
TGATCTTTGAGCGTACTCGACGAAGTTTGTAGGGGGGGGGGGGGGGAA
+
FF:FFFFFFFFFF:FFFFFFFFFF::FFFFFFFF:FFF:FFF:,,,F,
@FS10000125:27:BPA73017-1634:1:1101:7560:2100 2:N:0:7
CTACGCTTGAGCGTACTCGACGAAGTTTTAAGGGGGGGGGGGGGGGGA
+
F,FFFFFFFFFFFFFFFFFFFFFFFFFFFFFFFFFFFFFFFFFFFFFF
@FS10000125:27:BPA73017-1634:1:1101:8650:2100 2:N:0:7
TCAGTGTTGAGCGTACTCGACGAAGTTTCGAGGGGGGGGGGGGGGGAA
+
F,F:F:FFFFFFFFFFFFFFFFFFFFFFF:F,FFFFFFFFFFFFFF,F
@FS10000125:27:BPA73017-1634:1:1101:8720:2100 2:N:0:7
CGTATCTTGAGCGTACTCGACGAAGGGGGGGGGGGGGGGGGGATCGGA
+
:,F:F,FFFFFFFFFFFFFFFFFFF::F:::FFFFFFFFF,,:,,,,F
@FS10000125:27:BPA73017-1634:1:1101:9540:2100 2:N:0:7
TTATCATTGAGCGTACTCGACGAAGTTAAAGGGGGGGGGGGGGGGGAA
+
F,FFFFFFFFFFFFFFFFFFFFFFFFFFFFFFFFFFFFFFFFFFF,FF
@FS10000125:27:BPA73017-1634:1:1101:10770:2100 2:N:0:7
ATTAGGTTGAGCGTACTCGACGAAGTTGCGTGGGGGGGGGGGGGGGAA
+
FFFFFFFFFFFFFFFFFFFFFFFFFFFFFFFFFFFFFFFFFFFFF,FF
@FS10000125:27:BPA73017-1634:1:1101:13750:2100 2:N:0:7
CTGTACTTGAGCGTACTCGACGAAGTTACGAGGGGGGGGGGGGGGGGA
+
FFFFFFFF::,:FFFFF:FFFF:FFFFFFFFFFFFFFFFFFFF,:,,F
@FS10000125:27:BPA73017-1634:1:1101:13960:2100 2:N:0:7
TTGCAATTGAGCGTACTCGACGAAGTTAGAGGGGGGGGGGGGGGGGGA
+
FFFFFFFFFFFFFFFFFFFFFFFFFFFFFFFFFFFFFFFFFFFFFFFF
@FS10000125:27:BPA73017-1634:1:1101:14690:2100 2:N:0:7
ATGTTTTTGAGCGTACTCGACGAAGTTATGCGGGGGGGGGGGGGGGAA
+
F,FFFFFFFFFFFFFFFFFFFFFFFFFFFFFFFFFFFFFFFFFFF,FF
@FS10000125:27:BPA73017-1634:1:1101:14840:2100 2:N:0:7
ATCATTTTGAGCGTACTCGACGAAGTTACAGGGGGGGGGGGGGGGGAA
+
FFFF:FFFFFFFFFFFFFFFFFFFFFFFFF:FFFFFFFFFFFFFF,,F
@FS10000125:27:BPA73017-1634:1:1101:14970:2100 2:N:0:7
TATAGATTGAGCGTACTCGACGAAGTTAATACGGGGGGGGGGGGGGGA
+
,FFFFFFFFFFFFFFFFFFFFFFFFFFFFFFFFFFFFFFFFFFFFFFF
@FS10000125:27:BPA73017-1634:1:1101:1460:2110 2:N:0:7
TTCGCATTGAGCGTACTCGACGAAGTTAGACGGGGGGGGGGGGGGGAA
+
FFFFFFFFFFFFFFFFFFFFFFFFFFFFFFFFFFFFFFFFFFFFFFFF
@FS10000125:27:BPA73017-1634:1:1101:3160:2110 2:N:0:7
AATTATTTGAGCGTACTCGACGAAGTTGCATGGGGGGGGGGGGGGGGG
+
FFFFFFFFFFFFFFFFFFFFFFFFFFFFFFFFFFFFFFFFFFFFFFFF
@FS10000125:27:BPA73017-1634:1:1101:3720:2110 2:N:0:7
ACGCTATTGAGCGTACTCGACGAAGTTCTTTGGGGGGGGGGGGGGGAA
+
,F,FFFFFFFFFFFFFFFFFFFFFFFFFFFFFFFFFFFFFFFFF:,F:
@FS10000125:27:BPA73017-1634:1:1101:4090:2110 2:N:0:7
CCACCCTTGAGCGTACTCGACGAAGTTATACGGGCGGGGGGGGGGGGG
+
FFFFFFFFFFFFFFFFFFFFFFFFFFFFFFFFFFFFFFFFFFFFFFFF
@FS10000125:27:BPA73017-1634:1:1101:4650:2110 2:N:0:7
CTAATCTTGAGCGTACTCGACGAAGTTAACAGGGGGGGGGGGGGGGAA
+
FFFFFFFFFFFFFFFFFFFFFFFFFFFFFFFFFFFFFFFFFFFFFFFF
@FS10000125:27:BPA73017-1634:1:1101:6150:2110 2:N:0:7
TAGTATTTGAGCGTACTCGACGAAGTTAGCAGGGGGGGGGGGGGGGAA
+
FFFFFFFFFFFFFFFFFFFFFFFFFFFFFFFFFFFFFFFFFFFFF,FF
@FS10000125:27:BPA73017-1634:1:1101:6320:2110 2:N:0:7
ATTCAATTGAGCGTACTCGACGAAGTTACGTGGGGGGGGGGGGGGGAA
+
FFFFFFFFFFFFFFFFFFFFFFFFFFFFFFFFFFFFFFFFFFFFF,FF
@FS10000125:27:BPA73017-1634:1:1101:6960:2110 2:N:0:7
TATAAGGGGGGGGGGGGGGGGAATTCGGAAAAGCTCCGTGTAGGAAAA
+
,FFFFFFFFFFFFFFFFFFF,,,,::F,FF,,,F,,F,:,,::,FFF,
@FS10000125:27:BPA73017-1634:1:1101:7400:2110 2:N:0:7
CTGGCTTTGAGCGTACTCGACGAAGTTGGCGGGGGGGGGGGGGGGGGA
+
F,FFFFFFFFFFFFFFFFFFFFFFFFFFFFFFFFFFFFFFFFFFFF,F
@FS10000125:27:BPA73017-1634:1:1101:7530:2110 2:N:0:7
GAGAATTTGAGCGTACTCGACGAAGGGGGGGGGGGGGGGAGATCGGAA
+
,F::FFFFFFFFFFFFFFFFFFFFFFFFFFFFFFFFFFF,,F,,,,,F
@FS10000125:27:BPA73017-1634:1:1101:7690:2110 2:N:0:7
TTCTGCTTGAGCGTACTCGACGAAGTTTCCGGGGGGGGGGGGGGGGAA
+
F,,,,,FFFFFFFFFFFFFFFFFFFFFFFFF,FFFFFFFFFFFFF,:F
@FS10000125:27:BPA73017-1634:1:1101:8730:2110 2:N:0:7
TTGATTTTGAGCGTACTCGACGAAGTTAAGGGGGGGGGGGGGGGAAAT
+
,,:FFFFFFFFFFFFFFFFFFFFFFFFFFFFFFFFFFFFFFFF,,:FF
@FS10000125:27:BPA73017-1634:1:1101:8780:2110 2:N:0:7
TGATCTTTGAGCGTACTCGACGAAGTTGCCGGGGGGGGGGGGGGGGGG
+
,FFFFFFFFFFFFFFFFFFFFFFFFFFFFFFFFFFFFFFFFFFFFFF:
@FS10000125:27:BPA73017-1634:1:1101:9780:2110 2:N:0:7
ACAGTTTTGAGCGTACTCGACGAAGTTGGCTGGGGGGGGGGGGGGGGG
+
FFFFFFFFFFFFFFFFFFFFFFFFFFFFFFFFFFFFFFFFFFFFFFFF
@FS10000125:27:BPA73017-1634:1:1101:10040:2110 2:N:0:7
ATCATTTTGAGCGTACTCGACGAAGTTGCTGGGGGGGGGGGGGGGAAT
+
FFFFFFFFFFFFFFFFFFFFFFFFFFFFFFFFFFFFFFFFFFF,,F,F
@FS10000125:27:BPA73017-1634:1:1101:11410:2110 2:N:0:7
TTATCCTTGAGCGTACTCGACGAAGTTACAAGGGGGGGGGGGGGGGGA
+
FFF,F,FFFFFFFFFFFFFFFFFFFFF::,,FFFFFFFFFFFFFF,,F
@FS10000125:27:BPA73017-1634:1:1101:12240:2110 2:N:0:7
AATCGATTGAGCGTACTCGACGAAGTTCAAGGGGGGGGGGGGGGGGAA
+
FFFFFFFFFFFFFFFFFFFFFFFFFFFFFFFFFFFFFFFFFFFFF:FF
@FS10000125:27:BPA73017-1634:1:1101:12360:2110 2:N:0:7
CTCCAATTGAGCGTACTCGACGAAGTTTTTTGGGGGGGGGGGGGGGGA
+
FF::,,FFFFFFFFFFFFFFFFFFFFFF:F,,FFFFFFFFFFFFFFFF
@FS10000125:27:BPA73017-1634:1:1101:1570:2120 2:N:0:7
AAATCATTGAGCGTACTCGACGAAGTTGCACGGGGGGGGGGGGGGGAA
+
:FFFFFFFFFFFFFFFFFFFFFFFFFFFFFFFFFFFFFFFFFFFFF,:
@FS10000125:27:BPA73017-1634:1:1101:1670:2120 2:N:0:7
CTGTAATTGAGCGTACTCGACGAAGTTGAAAGGGGGGGGGGGGGGGAA
+
F,FFFFFFFFFFFFFFFFFFFFFFFFFFFFFFFFFFFFFFFFFFFF,F
@FS10000125:27:BPA73017-1634:1:1101:3070:2120 2:N:0:7
AACTGATTGAGCGTACTCGACGAAGTTGCAAGGGGGGGGGGGGGGGGA
+
F:,F,:FFFFFFFFFFFFFFFFFFFFF:FF:FFFFFFFFFFFFF:,,F
@FS10000125:27:BPA73017-1634:1:1101:3430:2120 2:N:0:7
CCTTGTTTGAGCGTACTCGACGAAGTTCTTGGGGGGGGGGGGGGGGAA
+
,F:F:FFF,FFF:FFFFFFFF:FFFFFFFFFFFFFF:FFF:,,,F:F,
@FS10000125:27:BPA73017-1634:1:1101:4240:2120 2:N:0:7
ACTTCATTGAGCGTACTCGACGAAGTTGAACGGGGGGGGGGGGGGGAA
+
FFFFFFFFFFFFFFFFFFFFFFFFFFFFFFFFFFFFFFFFFFFFFF,F
@FS10000125:27:BPA73017-1634:1:1101:5190:2120 2:N:0:7
TTGATGTTGAGCGTACTCGACGAAGTTTGCGGGGGGGGGGGGGGGAAT
+
:F,FF:FFF:,F:FFFF:FF::FFFFFF:F:FFFFFFFFFFFF,:,,,
@FS10000125:27:BPA73017-1634:1:1101:6710:2120 2:N:0:7
AGATTCTTGAGCGTACTCGACGAAGTTGACCGGGGGGGGGGGGGGGAA
+
,FFFFFFFFFFFFFFFFFFFFFFFFFFFFFFFFFFFFFFFFFFFF,FF
@FS10000125:27:BPA73017-1634:1:1101:7810:2120 2:N:0:7
CACGGTTTGAGCGTACTCGACGAAGTTGGTTGGGGGGGGGGGGGGGGG
+
FFFFFFFFFFFFFFFFFFFFFFFFFFFFFFFFFFFFFFFFFFFFF,:F
@FS10000125:27:BPA73017-1634:1:1101:8050:2120 2:N:0:7
TTTATTTTGAGCGTACTCGACGAAGTTAGACGGGGGGGGGGGGGGGAA
+
:FFFFFFFFFFFFFFFFFFFFFFFFFFFFFFFFFFFFFFFFFFFF,,F
@FS10000125:27:BPA73017-1634:1:1101:8060:2120 2:N:0:7
TAGTAGTTGAGCGTACTCGACGAAGTTTGCCGGGGGGGGGGGGGGGAA
+
F,FFFFFFFFFFFFFFFFFFFFFFFFFFFFFFFFFFFFFFFFFFF,,F
@FS10000125:27:BPA73017-1634:1:1101:8550:2120 2:N:0:7
TTGTAATTGAGCGTACTCGACGAAGTTGCGGGGGGGGGGGGGGGGGAA
+
F:FFFFFFFFFFFFFFFFFFFFFFFFFFF:FFFFFFFFFFF,,F,,,:
@FS10000125:27:BPA73017-1634:1:1101:9170:2120 2:N:0:7
TTTGGATTGAGCGTACTCGACGAAGTTGATGGGGGGGGGGGGGGGGAA
+
,F::FFFFFFFFFFFFFFFFFFFFFFFF:FFFFFFFFFFFFFFFF,FF
@FS10000125:27:BPA73017-1634:1:1101:9690:2120 2:N:0:7
TCGGACTTTGAGCGTACTCGACGAAGTTAAGCGGGGGGGGGGGGGGGA
+
FFFFFFFFFFFFFFFFFFFFFFFFFFFFFFFFFFFFFFFFFFFFFFFF
@FS10000125:27:BPA73017-1634:1:1101:9720:2120 2:N:0:7
TGATCATTGAGCGTACTCGACGAAGTTGGGGGGGGGGGGGGGAAATCG
+
FFFFFFFFFFFFFFFFFFFFFFFFFFFFFFFFFFFFFFFFFFF,:F,:
@FS10000125:27:BPA73017-1634:1:1101:9880:2120 2:N:0:7
ATTCACTTGAGCGTACTCGACGAAGTTTTAAGGGGGGGGGGGGGGGGA
+
FFFFFFFFFFFFFFFFFFFFF,FFFFFFFFFFFFFFFFFFFFFFFFFF
@FS10000125:27:BPA73017-1634:1:1101:9970:2120 2:N:0:7
CTTACCTTGAGCGTACTCGACGAAGTTAGAGGGGGGGGGGGGGGGGAA
+
FFFFFFFFFFFFFFFFFFFFFFFFFFFFFFFFFFFFFFFFFFFFF,FF
@FS10000125:27:BPA73017-1634:1:1101:10070:2120 2:N:0:7
ACATATTTGAGCGTACTCGACGAAGTTGCTGGGGGGGGGGGGGGGAGA
+
:FFFFFFFFFFFFFFFFFFFFFFFFFFFFFFFFFFFFFFFFF:F,,,,
@FS10000125:27:BPA73017-1634:1:1101:10920:2120 2:N:0:7
CTGTGTTTGAGCGTACTCGACGAAGTTACGGGGGGGGGGGGGGGGGAT
+
FF:FFFFFFFFFFFFFFFFFFFFFFFFFF:FFFF:FFFFFFFF,,,,:
@FS10000125:27:BPA73017-1634:1:1101:12490:2120 2:N:0:7
TAGAGTGTTGAGCGTACTCGACGAAGTTGGCGGGGGGGGGGGGGGGAA
+
FFFFFFFFFFFFFFFFFFFFFFFFFFFFFFFFFFFFFFFFFFFFFFFF
@FS10000125:27:BPA73017-1634:1:1101:12820:2120 2:N:0:7
ATATGATTGAGCGTACTCGACGAAGTTGGTTGGGGGGGGGGGGGGGGA
+
FFFFFFFFFFFFFFFFFFFFFFFFFFFFFFFFFFFFFFFFFFFFFFF:
@FS10000125:27:BPA73017-1634:1:1101:13610:2120 2:N:0:7
ATATTATTGAGCGTACTCGACGAAGTTATCTAGGGGGGGGGGGGGGGG
+
FFFFFFFFFFFFFFFFFFFFFFFFFFFFFFFFFFFFFFFFFFFFFFF,
@FS10000125:27:BPA73017-1634:1:1101:13790:2120 2:N:0:7
GCGATTTTGAGCGTACTCGACGAAGTTTCCTGGGGGGGGGGGGGGGAA
+
,:,FF,FF:FFFFFFFFF:FFFFFFFFF,F,FFFFFFFFFFFFFF,FF
@FS10000125:27:BPA73017-1634:1:1101:14170:2120 2:N:0:7
AAATACTTGAGCGTACTCGACGAAGTTGCCGGGGGGGGGGGGGGGAGT
+
FFFFFFFFFFFFFFFFFFFFFFFFFFFFFF:FFFFFFFFFF:FF,F,F
@FS10000125:27:BPA73017-1634:1:1101:14890:2120 2:N:0:7
ATCAACTTGAGCGTACTCGACGAAGTTCAGTGGGGGGGGGGGGGGGAA
+
F,FFFFFFFFFFFFFFFFFFFFFFFFFFFFFFFFFFFFFFFFFFF:::
@FS10000125:27:BPA73017-1634:1:1101:16410:2120 2:N:0:7
ATGGGATTGAGCGTACTCGACGAAGTTCTGTGGGGGGGGGGGGGGGAA
+
FFFFFFFFFFFFFFFFFFFFFFFFFFFFFFFFFFFFFFFFFFFF:,,F
@FS10000125:27:BPA73017-1634:1:1101:1670:2130 2:N:0:7
TTTGTATTGAGCGTACTCGACGAAGTTCAGAGGGGGGGGGGGGGGGGA
+
,FFFFFFFFFFFFFFFFFFFFFFFFFFFFFFFFFFFFFFFFFFFFF,F
@FS10000125:27:BPA73017-1634:1:1101:2080:2130 2:N:0:7
TAAAATTTGAGCGTACTCGACGAAGTTATAGGGGGGGGGGGGGGGGGA
+
FFFFFFFFFFFFFFFFFFFFFFFFFFFFFFFFFFFFFFFFFFFFFFFF
@FS10000125:27:BPA73017-1634:1:1101:3170:2130 2:N:0:7
TACGAATTGAGCGTACTCGACGAAGTTTTCAGGGGGGGGGGGGGGGGG
+
,,FFFFFFFFFFFFFFFFFFFFFFFFFFFFFFFFFFFFFFFFFFFFFF
@FS10000125:27:BPA73017-1634:1:1101:3210:2130 2:N:0:7
ATATCTTTGAGCGTACTCGACGAAATTGCGGGGGGGGGGGGGGGGGAA
+
FFFFFFFFFFFFFFFFFFFFFFFFFFFFFFFFFFFFFFFFFFFFF,:F
@FS10000125:27:BPA73017-1634:1:1101:4370:2130 2:N:0:7
CTCATATTGAGCGTACTCGACGAAGTTCGCCGGGGGGGGGGGGGGGGA
+
F,FFFFFFFFFFFFFFFFFFFFFFFFFFFFFFFFFFFFFFFFFF:FFF
@FS10000125:27:BPA73017-1634:1:1101:6610:2130 2:N:0:7
TTGTGTTTGAGCGTACTCGACAAGTTATACGGGGGGGGGGGGGGGAAA
+
FFFFFFFFFFFFFFFFFFFFFFFFFFFFFFFFFFFFFFFFFFFFFFF,
@FS10000125:27:BPA73017-1634:1:1101:6980:2130 2:N:0:7
GCCTAGTTGAGCGTACTCGACGAAGTTCCAGGGGGGGGGGGGGGGAAT
+
:FFFFFFFFFFFFFFFFFFFFFFFFFFFFFFFFFFFFFFFFFFF,FF,
@FS10000125:27:BPA73017-1634:1:1101:7420:2130 2:N:0:7
ACCGTCTTGAGCGTACTCGACGAAGTTTTGAGGGGGGGGGGGGGGGAA
+
:FFFFFFFFFFFFFFFFFFFFFFFFFFFFFFFFFFFFFFFFFFFFFFF
@FS10000125:27:BPA73017-1634:1:1101:9020:2130 2:N:0:7
CTCATTTTGAGCGTACTCGACGAAGGGGGGGGGGGGGGGAGATCCGAA
+
FFFFFFFFFFFFFFFFFFFFFFFFFFFFFFFFFFFFFFF,,::,,,F:
@FS10000125:27:BPA73017-1634:1:1101:9060:2130 2:N:0:7
CCGGGTTTGAGCGTACTCGACGAAGTTTGGGGGGGGGGGGGGGAGTTC
+
FFFFFFFFFFFFFFFFFFFFFFFFFFFFFFFFFFFFFFFFFF,F,,FF
@FS10000125:27:BPA73017-1634:1:1101:9440:2130 2:N:0:7
TTGGACTTGAGCGTACTCGACGAAGTTGGCTGGGGGGGGGGGGGGGAA
+
F,FFFFFFFFFFFFFFFFFFFFFFFFFFFFFFFFFFFFFFFFFFFFFF
@FS10000125:27:BPA73017-1634:1:1101:9500:2130 2:N:0:7
TAAATCTTGAGCGTACTCGACGAAGTTAGGGGGGGGGGGGGGGAATTC
+
,FFFFFFFFFFFFFFFFFFFFFFFFFFFFFFFFFFFFFFFF:,FF,,,
@FS10000125:27:BPA73017-1634:1:1101:9690:2130 2:N:0:7
GCGTACTTGAGCGTACTCGACGAAGTTTCACGGGGGGGGGGGGGGGGG
+
FFFFFFFFFFFFFFFFFFFFFFFFFFFFFFFFFFFFFFFFFFFFFFFF
@FS10000125:27:BPA73017-1634:1:1101:10050:2130 2:N:0:7
CATCCATTGAGCGTACTCGACGAAGTTCAGGGGGGGGGGGGGGGAAAT
+
FFFFFFFFFFFFFFFFFFFFFFFFFFFFFFFFFFFFFFFFFF:,FF,F
@FS10000125:27:BPA73017-1634:1:1101:10730:2130 2:N:0:7
TATCAGTTGAGCGTACTCGACGAAGTTTATGGGGGGGGGGGGGGGGGG
+
FFFFFFFFFFFFFFFFFFFFFFFFFFFFFFFFFFFFFFFFFFFFF:FF
@FS10000125:27:BPA73017-1634:1:1101:11250:2130 2:N:0:7
TAATTCTTGAGCGTACTCGACGAAGTTACATGGGGGGGGGGGGGGGGG
+
FFFFFFFFFFFFFFFFFFFFFFFFFFFFFFFFFFFFFFFFFFFFFFF,
@FS10000125:27:BPA73017-1634:1:1101:12360:2130 2:N:0:7
CATTTATTGAGCGTACTCGACGAAGTTTTATGGGGGGGGGGGGGGAAA
+
FFFFFFFFFFFFFFFFFFFFFFFFFFFFFFFFFFFFFFFFFFFF,F,,
@FS10000125:27:BPA73017-1634:1:1101:12510:2130 2:N:0:7
AAAACATTGAGCGTACTCGACGAAGTTGGGCGGGGGGGGGGGGGAAAT
+
FFFFFFFFFFFFFFFFFFFFFFFFFFFFFFFFFFFFFFFFFFFFF,FF
@FS10000125:27:BPA73017-1634:1:1101:13000:2130 2:N:0:7
ACATATTTGAGCGTACTCGACGAAGTTGGGGGGGGGGGGGGGAATTCG
+
FFFFFFFFFFFFFFFFFFFFFFFFFFFFFFFFFFFFFFFFF,F:,F::
@FS10000125:27:BPA73017-1634:1:1101:13540:2130 2:N:0:7
ATCCACTTGAGCGTACTCGACGAAGTTACGTGGCGGGGGGGGGGGGGG
+
,FFFFFFFFFFFFFFFFFFFFFFFFFFFFFFFFFFFFFFFFFFFFFF:
@FS10000125:27:BPA73017-1634:1:1101:13620:2130 2:N:0:7
TCATCTTTGAGCGTACTCGACGAAGTTCAACGGGGGGGGGGGGGGGGG
+
FFFFFFFFFFFFFFFFFFFFFFFFFFFFFFFFFFFFFFFFFFFFFFFF
@FS10000125:27:BPA73017-1634:1:1101:14400:2130 2:N:0:7
ATTTGATTGAGCGTACTCGACGAAGTTGGGAGGGGGGGGGGGGGGGAT
+
F,FFFFFFFFFFFFFFFFFFFFFFFFFFFFFFFFFFFFFFFFFF,,:,
@FS10000125:27:BPA73017-1634:1:1101:15000:2130 2:N:0:7
TTAGGTTTGAGCGTACTCGACGAAGTTCAGTGGGGGGGGGGGGGGGGA
+
,FFFFFFFFFFFFFFFFFFFFFFFFFFFFFFFFFFFFFFFFFFFFFF:
@FS10000125:27:BPA73017-1634:1:1101:15080:2130 2:N:0:7
CCGCTTTTGAGCGTACTCGACGAAGTTGACAGGGGGGGGGGGGGGGAA
+
F,FFFFFFFFFFFFFFFFFFFFFFFFFFFFFFFFFFFFFFFFFFFFFF
@FS10000125:27:BPA73017-1634:1:1101:15850:2130 2:N:0:7
ATCCGTTTGAGCGTACTCGACGAAGTTGTGCGGGGGGGGGGGGGGGGA
+
FFFFFFFFFFFFFFFFFFFFFFFFFFFFFFFFFFFFFFFFFFFFF,,F
@FS10000125:27:BPA73017-1634:1:1101:16400:2130 2:N:0:7
TTTCCGTTGAGCGTACTCGACGAAGTTTTGCGGGGGGGGGGGGGGGAA
+
FFFFFFFFFFFFFFFFFFFFFFFFFFFFFFFFFFFFFFFFFFFFFFFF
@FS10000125:27:BPA73017-1634:1:1101:1340:2140 2:N:0:7
CATTGATTGAGCGTACTCGACGAAGTTTTTTTGGGGGGGGGGGGGGGG
+
FFFFFFFFFFFFFFFFFFFFFFFFFFFFFFFFFFFFFFFFFFFFFFF:
@FS10000125:27:BPA73017-1634:1:1101:1380:2140 2:N:0:7
CATTGATTGAGCGTACTCGACGAAGTTTTTTTGGGGGGGGGGGGGGGG
+
FFFFFFFFFFFFFFFFFFFFFFFFFFFFFFFFFFFFFFFFFFFF:FFF
@FS10000125:27:BPA73017-1634:1:1101:1730:2140 2:N:0:7
TCATCCTTGAGCGTACTCGACGAAGTTATCTGGGGGGGGGGGGGGGAA
+
FFFFFFFFFFFFFFFFFFFFFFFFFFFFFFFFFFFFFFFFFFFFF::,
@FS10000125:27:BPA73017-1634:1:1101:1770:2140 2:N:0:7
ATGTCATTGAGCGTACTCGACGAAGTTGCCAGGGGGGGGGGGGGGGGA
+
,,,FFFFFFFFFFFFFFFFFFFFFFFFFFFFFFFFFFFFFFFF:,,,F
@FS10000125:27:BPA73017-1634:1:1101:2190:2140 2:N:0:7
TTATTATTGAGCGTACTCGACGAAGTTTAGCGGGGGGGGGGGGGGGAA
+
F,FFFFFFFFFFFFFFFFFFFFFFFFFFFFFFFFFFFFFFFFFFFFFF
@FS10000125:27:BPA73017-1634:1:1101:2620:2140 2:N:0:7
TTTATCTTGAGCGTACTCGACGAAGTTAAGGGGGGGGGGGGGGGGAAA
+
,FFFFFFFFFFFFFFFFFFFFFFFFFFFFFFFFFFFFFFFFFFFFF:,
@FS10000125:27:BPA73017-1634:1:1101:2750:2140 2:N:0:7
TACATTTTGAGCGTACTCGACGAAGTTATCAGGGGGGGGGGGGGGGAA
+
FFFFFFFFFFFFFFFFFFFFFFFFFFFFFFFFFFFFFFFFFFFFF,FF
@FS10000125:27:BPA73017-1634:1:1101:3650:2140 2:N:0:7
TTTCTTTTGAGCGTACTCGACGAAGTTGGTGGGGGGGGGGGGGGGAAT
+
F,FFFFFFFFFFFFFFFFFFFFFFFFFFFFFFFFFFFFFFFFF:,F,:
@FS10000125:27:BPA73017-1634:1:1101:3660:2140 2:N:0:7
TCATATTTGAGCGTACTCGACGAAGGGTGGGGGGGGGGGGAAATCGGA
+
FFFFFFFFFFFFFFFFFFFFFFFFFFFFFFFFFFFFFFFFF,:FF,F,
@FS10000125:27:BPA73017-1634:1:1101:4850:2140 2:N:0:7
TATATATTGAGCGTACTCGACGAAGGTTTGGCGGGGGGGGGGGGGGGA
+
,,FFFFFFFFFFFFFFFFFFFFFFFFFFFFFFFFFFFFFFFFFFFF,:
@FS10000125:27:BPA73017-1634:1:1101:7820:2140 2:N:0:7
TGAATTTTGAGCGTACTCGACGAAGTTATGCGGGGGGGGGGGGGGGGA
+
,:FFFFFFFFFFFFFFFFFFFFFFFFFFFFFFFFFFFFFFFFFFFFFF
@FS10000125:27:BPA73017-1634:1:1101:8200:2140 2:N:0:7
ATATCATTGAGCGTACTCGACGAAGTTGCAAGGGGGGGGGGGGGGGGA
+
FFFFFFFFFFFFFFFFFFFFFFFFFFFFFFFFFFFFFFFFFFFFFF:,
@FS10000125:27:BPA73017-1634:1:1101:9310:2140 2:N:0:7
ATAGTTTTGAGCGTACTCGACGAAGTTCAAAGGGGGGAGGGGGGGGGG
+
F,FFFFFFFFFFFFFFFFFFFFFFFFFFFFFFFFFFFFFFFFFF:,:F
@FS10000125:27:BPA73017-1634:1:1101:10840:2140 2:N:0:7
TCTAGATTGAGCGTACTCGACGAGGTTATGGGGGGGGGGGGGGGGGGA
+
,FFFF:FFFFFFFFFFFFFFFFF:FFFF:F,,FFFFFFFFFFFFFF,,
@FS10000125:27:BPA73017-1634:1:1101:12070:2140 2:N:0:7
AATATATTGAGCGTACTCGACGAAGTTTGCGGGGGGGGGGGGGGGAAT
+
FFFFFFFFFFFFFFFFFFFFFFFFFFFFFFFFFFFFFFFFFFFF,FF,
@FS10000125:27:BPA73017-1634:1:1101:14210:2140 2:N:0:7
TTGTTATTGAGCGTACTCGACGAAGTTCAGTGGGGGGACGGGGGGGGG
+
FFFFFFFFFFFFFFFFFFFFFFFFFFFFFFFFFFFFFFFFFFFFFF:,
@FS10000125:27:BPA73017-1634:1:1101:15250:2140 2:N:0:7
AAAATATTGAGCGTACTCGACGAAGTTGTCTGGGGGGGGGGGGGGGGA
+
F:FFFFFFFFFFFFFFFFFFFFFFFFFFFFFFFFFFFFFFFFFFFFF,
@FS10000125:27:BPA73017-1634:1:1101:15370:2140 2:N:0:7
CAGCGGTTGAGCGTACTCGACGAAGTTAACAGGGGGGGGGGGGGGGGA
+
FFFFFFFFFFFFFFFFFFFFFFFFFFFFFFFFFFFFFFFFFFFFFFFF
@FS10000125:27:BPA73017-1634:1:1101:1120:2150 2:N:0:7
TTGGGTTTGAGCGTACTCGACGAAGGGGGGGGGGGGGGGAGATCGGAA
+
FFFFFFFFFFFFFFFFFFFFFFFFFFFFFFFFFFFFFFFF::FF,FF,
@FS10000125:27:BPA73017-1634:1:1101:1200:2150 2:N:0:7
TTATGATTGAGCGTACTCGACGAAGTTAGTTGGGGGGGGGGGGGGGAA
+
:FFFFFFFFFFFFFFFFFFFFFFFFFFFFFFFFFFFFFFFFFFFF,::
@FS10000125:27:BPA73017-1634:1:1101:2480:2150 2:N:0:7
TTGATTTTGAGCGTACTCGACGAAGTTATTAGGGGGGGGGGGGGGGGA
+
FFFFFFFFFFFFFFFFFFFFFFFFFFFFFFFFFFFFFFFFFFFFFF:F
@FS10000125:27:BPA73017-1634:1:1101:3580:2150 2:N:0:7
TTTCGCTTGAGCGTACTCGACGAAGTTAGCCGGGGGGGGGGGGGGGAA
+
FFFFFFFFFFFFFFFFFFFFFFFFFFFFFFFFFFFFFFFFFFFFFFFF
@FS10000125:27:BPA73017-1634:1:1101:3890:2150 2:N:0:7
TTAATGTTGAGCGTACTCGACGAAGTTAGGGGGGGGGGGGGGGAAATC
+
,FFFFFFFFFFFFFFFFFFFFFFFFFFFFFFFFFFFFFFFFF,F,,FF
@FS10000125:27:BPA73017-1634:1:1101:3940:2150 2:N:0:7
CAGGAATTGAGCGTACTCGACGAAGTTAACAGGGGGGGGGGGGGGGAA
+
FFFFFFFFFFFFFFFFFFFFFFFFFFFFFFFFFFFFFFFFFFFFF:FF
@FS10000125:27:BPA73017-1634:1:1101:5140:2150 2:N:0:7
TGATACTTGAGCGTACTCGACGAAGTTATATCGGGGGGGGGGGGGGGA
+
F,F,F,FFFFFFFFFFFFFFFFFFFFFF,::,FFFFFFFFFFFFFFF:
@FS10000125:27:BPA73017-1634:1:1101:5440:2150 2:N:0:7
AATTTTTTGAGCGTACTCGACGAAGTTTGGGGGGGGGGGGGGGGGGGG
+
FFFFFFFFFFFFFFFFFFFFFFFFFFFFFFFFFFFFFFFFFFF,,,,,
@FS10000125:27:BPA73017-1634:1:1101:5970:2150 2:N:0:7
ATTTATTTGAGCGTACTCGACGAAGTTCCATGGGGGGGGGGGGGGGGG
+
FFFFFFFFFFFFFFFFFFFFFFFFFFFFFFFFFFFFFFFFFFFFFFFF
@FS10000125:27:BPA73017-1634:1:1101:6330:2150 2:N:0:7
TCCACCTTGAGCGTACTCGACGAAGTTAGCCGGGGGGGGGGGGGGGAA
+
FFFFFFFFFFFFFFFFFFFFFFFFFFFFFFFFFFFFFFFFFFFFFFFF
@FS10000125:27:BPA73017-1634:1:1101:7190:2150 2:N:0:7
CTAACATTGAGCGTACTCGACGAAGTTATATGGGGGGGGGGGGGGGGA
+
FFFFFFFFFFFFFFFFFFFFFFFFFFFFFFFFFFFFFFFFFFFFFF::
@FS10000125:27:BPA73017-1634:1:1101:8210:2150 2:N:0:7
TTTGATTTGAGCGTACTCGACGAAGTTTGGCGGGGGGGGGGGGGGAAA
+
F:FFFFFFFFFFFFFFFFFFFFFFFFFFFFFFFFFFFFFFFFFFF:FF
@FS10000125:27:BPA73017-1634:1:1101:8850:2150 2:N:0:7
TCCTTGTTGAGCGTACTCGACGAAGTTTCGAGGGGGGGGGGGGGGGGA
+
,FFFFFFFFFFFFFFFFFFFFFFFFFFFFFFFFFFFFFFFFFFFFF,:
@FS10000125:27:BPA73017-1634:1:1101:9500:2150 2:N:0:7
TTTAGTTTGAGCGTACTCGACGAAGTTTCAGCCGGGGGGGGGGGGGGA
+
,,FFFFFFFFFFFFFFFFFFFFFFFFFFFFFF:FFFFFFFFFFFFFF,
@FS10000125:27:BPA73017-1634:1:1101:9690:2150 2:N:0:7
ATATCGTTGAGCGTACTCGACGAAGTTTCAAGGGGGGGGGGGGGGGGA
+
,FFFFFFFFFFFFFFFFFFFFFFFFFFFFFFFFFFFFFFFFFFFFF:F
@FS10000125:27:BPA73017-1634:1:1101:10700:2150 2:N:0:7
TCACACTTGAGCGTACTCGACGAAGTTAAAGGGGGGGGGGGGGGGAAG
+
,FFFFFFFFFFFFFFFFFFFFFFFFFFF,FFFFFFFFFFFFFF:F,:,
@FS10000125:27:BPA73017-1634:1:1101:11220:2150 2:N:0:7
CTATAGTTGAGCGTACTCGACGAAGTTAACCGGGGGGGGGGGGGGAAA
+
F,FFFFFFFFFFFFFFFFFFFFFFFFFFFFFFFFFFFFFFFFFFF,F:
@FS10000125:27:BPA73017-1634:1:1101:12160:2150 2:N:0:7
TCTGTCTTGAGCGTACTCGACGAAGTTACATGGGGGGGGGGGGGGGAA
+
FFFFFFFFFFFFFFFFFFFFFFFFFFFFFFFFFFFFFFFFFFFFF:FF
@FS10000125:27:BPA73017-1634:1:1101:12330:2150 2:N:0:7
TTGCATTTGAGCGTACTCGACGAAGTTGTACGGGGGGGGGGGGGGGAA
+
,FFFFFFFFFFFFFFFFFFFFFFFFFFFFFFFFFFFFFFFFFFFFF,F
@FS10000125:27:BPA73017-1634:1:1101:12770:2150 2:N:0:7
CTGTAATTGAGCGTACTCGACGAAGGGGGGGGGGGGGGGGGTTGGGAA
+
F:,F,,FFFFFFFFFFFFFFFFFFFFF:::FFFFFFFFF,,,,,:,FF
@FS10000125:27:BPA73017-1634:1:1101:13240:2150 2:N:0:7
TACTTATTGAGCGTACTCGACGAAGTTCATAGGGGGGGGGGGGGGGAA
+
FFFFFFFFFFFFFFFFFFFFFFFFFFFFFFFFFFFFFFFFFFFFF,FF
@FS10000125:27:BPA73017-1634:1:1101:13480:2150 2:N:0:7
TACACGTTGAGCGTACTCGACGAAGTTATCAGGGGGGGGGGGGGGGGA
+
FFFFFFFFFFFFFFFFFFFFFFFFFFFFFFFFFFFFFFFFFFFFFF,F
@FS10000125:27:BPA73017-1634:1:1101:13650:2150 2:N:0:7
TAGTCTTTGAGCGTACTCGACGAAGTTGCTGGGGGGGGGGGGGGGAAT
+
FFFFFFFFFFFFFFFFFFFFFFFFFFFFFFFFFFFFFFFFFFFF,FF:
@FS10000125:27:BPA73017-1634:1:1101:14870:2150 2:N:0:7
ATTCGATTGAGCGTACTCGACGAAGTTGGCTGGGGGGGGGGGGGGGAA
+
F,FF:FFFFFFFFFFFFFFFFFFFFFFFFFFFFFFFFFFFFFF::,,:
@FS10000125:27:BPA73017-1634:1:1101:15520:2150 2:N:0:7
TGCTATTTGAGCGTACTCGACGAAGTTTAGTGGGGGGGGGGGGGGGGG
+
FFFFFFFFFFFFFFFFFFFFFFFFFFFFFFFFFFFFFFFFFFFFFFF:
@FS10000125:27:BPA73017-1634:1:1101:15620:2150 2:N:0:7
ATTTTCTTGAGCGTACTCGACGAAGTTAACAGGGGGGGGGGGGGGGGA
+
:FFFFFFFFFFFFFFFFFFFFFFFFFFFFFFFFFFFFFFFFFFFFF::
@FS10000125:27:BPA73017-1634:1:1101:15760:2150 2:N:0:7
TAAAATTTGAGCGTACTCGACGAAGTTGTCTGGGGGGGGGGGGGGGGA
+
FFFFFFFFFFFFFFFFFFFFFFFFFFFFFFFFFFFFFFFFFFFFFF::
@FS10000125:27:BPA73017-1634:1:1101:16140:2150 2:N:0:7
CCGGGATTGAGCGTACTCGACGAAGTTTTCAGGGGGGGGGGGGGGAGA
+
FFFFFFFFFFFFFFFFFFFFFFFFFFFFFFFFFFFFFFFFFFFFFF,F
@FS10000125:27:BPA73017-1634:1:1101:16480:2150 2:N:0:7
TAAGTTTTGAGCGTACTCGACGAAGTTGTCAGGGGGGGGGGGGGGGAA
+
FFFFFFFFFFFFFFFFFFFFFFFFFFFFFFFFFFFFFFFFFFFFFF,F
@FS10000125:27:BPA73017-1634:1:1101:1070:2160 2:N:0:7
ACTCTTTTGAGCGTACTCGACGAAGTTCAGTGGGGGGGGGGGGGGGGA
+
FFFFFFFFFFFFFFFFFFFFFFFFFFFFFFFFFFFFFFFFFFFFFF,F
@FS10000125:27:BPA73017-1634:1:1101:3950:2160 2:N:0:7
TTTAGTTTGAGCGTACTCGACGAAGTGGGGGGGGGGGGGGGAGATCGG
+
FFFFFFFFFFFFFFFFFFFFFFFFFFFFFFFFFFFFFFFFFF,,F,,,
@FS10000125:27:BPA73017-1634:1:1101:4780:2160 2:N:0:7
CTGAGCTTGAGCGTACTCGACGAAGTTAAATGGGGGGGGGGGGGGGGA
+
F,FFFFFFFFFFFFFFFFFFFFFFFFFFFFFFFFFFFFFFFFFFFF:F
@FS10000125:27:BPA73017-1634:1:1101:5740:2160 2:N:0:7
TTACGGTTTGAGCGTACTCGACGAAGTTACAAGGGGGGGGGGGGGGGA
+
FF:F:FFFFFF:F:FFFFF:,F:FFFFFFFFFFFFFFFFFFFFF:F,F
@FS10000125:27:BPA73017-1634:1:1101:6200:2160 2:N:0:7
TCCTTTTTGAGCGTACTCGACGAAGTTAGCCGGGGGGGGGGGGGGGGA
+
,FFFFFFFFFFFFFFFFFFFFFFFFFFFFFFFFFFFFFFFFFFFFF,F
@FS10000125:27:BPA73017-1634:1:1101:8210:2160 2:N:0:7
TAGGAATTGAGCGTACTCGACGAAGTTTCAAGGGGGGGGGGGGGGGAA
+
,:FFFFFFFFFFFFFFFFFFFFFFFFFFFFFFFFFFFFFFFFFFFF,F
@FS10000125:27:BPA73017-1634:1:1101:8800:2160 2:N:0:7
CAAATTTTGTGTATTCTTCATAATTTCGTCGGGGGGGGGGGGGGGGTT
+
,,F,F:F,FFF,:,,FF::F,,F,,F,FF::FFFFFFFFFFF,:,,,,
@FS10000125:27:BPA73017-1634:1:1101:8890:2160 2:N:0:7
TGGATTTTGAGCGTACTCGACGAAGTTGCAGGGGGGGGGGGGGGGGGA
+
,,FFFFFFFFFFFFFFFFFFFFFFFFFFFFFFFFFFFFFFFFFFF:,F
@FS10000125:27:BPA73017-1634:1:1101:10170:2160 2:N:0:7
TTATAATTGAGCGTACTCGACGAAGTTACCTGGGGGGCGGGGGGGGGG
+
,FFFFFFFFFFFFFFFFFFFFFFFFFFFFFFFFFFFFFFFFFFFF:FF
@FS10000125:27:BPA73017-1634:1:1101:10580:2160 2:N:0:7
CAGAGATTGAGCGTACTCGACGAAGTTAAACGGGGGGGGGGGGGGGAA
+
FFFFFFFFFFFFFFFFFFFFFFFFFFFFFFFFFFFFFFFFFFFFFFFF
@FS10000125:27:BPA73017-1634:1:1101:11790:2160 2:N:0:7
TAGAGTGTTGAGCGTACTCGACGAAGTTGGCGGGGGGGGGGGGGGGAA
+
FFFFFFFFFFFFFFFFFFFFFFFFFFFFFFFFFFFFFFFFFFFFFF,F
@FS10000125:27:BPA73017-1634:1:1101:12380:2160 2:N:0:7
AATTACTTGAGCGTACTCGACGAAGTTAAAGGGGGGGGGGGGGGGGGA
+
FFFFFFFFFFFFFFFFFFFFFFFFFFFFFFFFFFFFFFFFF:FFFFFF
@FS10000125:27:BPA73017-1634:1:1101:13220:2160 2:N:0:7
TATACCTTGAGCGTACTCGACGAAGTTGGTGGGGGGGGGGGGGGGGGG
+
,:FFFFFFFFFFFFFFFFFFFFFFFFFFF:FFFFFFFFFFFFFFFFFF
@FS10000125:27:BPA73017-1634:1:1101:13350:2160 2:N:0:7
AAAAATTTGAGCGTACTCGACGAAGTTATCAGGGGGGGGGGGGGGGAA
+
FFFFFFFFFFFFFFFFFFFFFFFFFFFFFFFFFFFFFFFFFFFF:,F:
@FS10000125:27:BPA73017-1634:1:1101:13610:2160 2:N:0:7
CTATCATTGAGCGTACTCGACGAAGTTCGGAGGGGGGGGGGGGGGGAA
+
F:FFFFFFFFFFFFFFFFFFFFFFFFFFFFFFFFFFFFFFFFFFF,F:
@FS10000125:27:BPA73017-1634:1:1101:14210:2160 2:N:0:7
TCGTTATTGAGCGTACTCGACGAAGTTCTACGGGGGGGGGGGGGGGAA
+
,FFFFFFFFFFFFFFFFFFFFFFFFFFFFFFFFFFFFFFFFFFFFFFF
@FS10000125:27:BPA73017-1634:1:1101:1020:2170 2:N:0:7
ATCATTTTGAGCGTACTCGACGAAGTTTCTGGGGGGGGGGGGGGGGGA
+
,,FFFFFFFFFFFFFFFFFFFFFFFFFFFFFFFFFFFFFFFFFFFFF,
@FS10000125:27:BPA73017-1634:1:1101:3520:2170 2:N:0:7
TCTATATTGAGCGTACTCGACGAAGTTTACAGGGGGGGGGGGGGGGGA
+
FFFFFFFFFFFFFFFFFFFFFFFFFFFFFFFFFFFFFFFFFFFFFF:,
@FS10000125:27:BPA73017-1634:1:1101:3530:2170 2:N:0:7
TTAGACTTGAGCGTACTCGACGAAGTTCGTTGGGGGGGGGGGGGGGAA
+
FFFFFFFFFFFFFFFFFFFFFFFFFFFFFFFFFFFFFFFFFFFFF:FF
@FS10000125:27:BPA73017-1634:1:1101:5300:2170 2:N:0:7
TTTTTTTTGAGCGTACTCGACGAAGTTTGGGGGGGGGGGGGGGGGAAA
+
FFFFFFFFFFFFFFFFFFFFFFFFFFFFFFFFFFFFFFFFFFFF,F:,
@FS10000125:27:BPA73017-1634:1:1101:7230:2170 2:N:0:7
TCAGGTTTGAGCGTACTCGACGAAGTTCTAGGGGGGGGGGGGGGGGAA
+
FFFFFFFFFFFFFFFFFFFFFFFFFFFFFFFFFFFFFFFFFFFFFFFF
@FS10000125:27:BPA73017-1634:1:1101:7490:2170 2:N:0:7
CCATAGTTGAGCGTACTCGACGAAGTTGATTGGGGGGGGGGGGGGGGA
+
FFFFFFFFFFFFFFFFFFFFFFFFFFFFFFFFFFFFFFFFFFFFF:F:
@FS10000125:27:BPA73017-1634:1:1101:7860:2170 2:N:0:7
ATCCACTTGAGCGTACTCGACGAAGTTTAGGGGGGGGGGGGGGGGAAA
+
:FFFFFFFFFFFFFFFFFFFFFFFFFFFFFFFFFFFFFFFF:F:::F,
@FS10000125:27:BPA73017-1634:1:1101:12990:2170 2:N:0:7
CACCGTTTGAGCGTACTCGACGAAGTTTGTTAGGGGGGGGGGGGGGGA
+
FFFFFFFFFFFFFFFFFFFFFFFFFFFFFFFFFFFFFFFFFFFFFF,F
@FS10000125:27:BPA73017-1634:1:1101:13090:2170 2:N:0:7
TATCACTTGAGCGTACTCGACGAAGTTTTTCGGGGGGGGGGGGGGGGA
+
FFFFFFFFFFFFFFFFFFFFFFFFFFFFFFFFFFFFFFFFFFFFFFFF
@FS10000125:27:BPA73017-1634:1:1101:13150:2170 2:N:0:7
TATTCATTGAGCGTACTCGACGAAGTTTGGCGGGGGGGGGGGGGGGGA
+
FFFFFFFFFFFFFFFFFFFFFFFFFFFFFFFFFFFFFFFFFFFFFF,F
@FS10000125:27:BPA73017-1634:1:1101:14300:2170 2:N:0:7
TTACTGTTGAGCGTACTCGACGAAGTTGCGGGGGGGGGGGGGGGGGGG
+
,,FFFFFFFFFFFFFFFFFFFFFFFFFFFFFFFFFFFFFFFFFFFFFF
@FS10000125:27:BPA73017-1634:1:1101:15300:2170 2:N:0:7
AAATCCTTGAGCGTACTCGACGAAGTTAAGCGGGGGGGGGGGGGGGAA
+
,,,,FFFFFFFFFFFFFFFFFFFFFFFFFFF,FFFFFFFFFFFFFF,F
@FS10000125:27:BPA73017-1634:1:1101:15970:2170 2:N:0:7
ATTCCTTTGAGCGTACTCGACGAAGTGGGGGGGGGGGGGGGGAAATTG
+
,F:FFFFFFFFFFFFFFFFFFFFFFFF:F:FFFFFFFFFFFF,F,,F,
@FS10000125:27:BPA73017-1634:1:1101:16490:2170 2:N:0:7
TCCTGTTTGAGCGTACTCGACGAAGTTTGTCGGGGGGGGGGGGGGGGA
+
FFFFFFFFFFFFFFFFFFFFFFFFFFFFFFFFFFFFFFFFFFFFFFFF
@FS10000125:27:BPA73017-1634:1:1101:3780:2180 2:N:0:7
CTTTACTTGAGCGTACTCGACGAAGTTGGAGGGGGGGGGGGGGGGAAA
+
FFFFFFFFFFFFFFFFFFFFFFFFFFFFFFFFFFFFFFFFFFFFFF,,
@FS10000125:27:BPA73017-1634:1:1101:4640:2180 2:N:0:7
CCATAATTGAGCGTACTCGACGAAGTTCCACGGGGGGGGGGGGGGGGA
+
FFFFFFFFFFFFFFFFFFFFFFFFFFFFFFF,FFFFFFFFFFFFFF,F
@FS10000125:27:BPA73017-1634:1:1101:4790:2180 2:N:0:7
ATAGCTTTGAGCGTACTCGACGAAGTTAGGGGGGGGGGGGGGGAGGTC
+
F,FFFFFFFFFFFFFFFFFFFFFFFFFFFFFFFFFFFFFFFF,F,,F:
@FS10000125:27:BPA73017-1634:1:1101:6250:2180 2:N:0:7
TTGTATTTGAGCGTACTCGACGAAGTTTTATGGGGGGGGGGGGGGGAA
+
F,FFFFFFFFFFFFFFFFFFFFFFFFFFFFFFFFFFFFFFFFFFFF,F
@FS10000125:27:BPA73017-1634:1:1101:6780:2180 2:N:0:7
CTGTGGTTGAGCGTACTCGACGAAGTTCACGGGGGGGGGGGGGGGAGA
+
F,FFFFFFF,FFFFFFFFFFFFFFFFFFFFFFFFFFFFFFFFFF,F,,
@FS10000125:27:BPA73017-1634:1:1101:8100:2180 2:N:0:7
ACAGGGTTGAGCGTACTCGACGAAGTTAAAGGGGGGGGGGGGGGGGAA
+
:FFFFFFFFFFFFFFFFFFFFFFFFFFFFFFFFFFFFFFFFFFFFF:F
@FS10000125:27:BPA73017-1634:1:1101:8410:2180 2:N:0:7
ACCGGGTTGAGCGTACTCGACGAAGTTCTGGGGGGGGGGGGGGGAAAT
+
FFF:FFFFFFFFFFFFFFFFFFFFFFFFFFFFFFFFFFFFFFF,,,,F
@FS10000125:27:BPA73017-1634:1:1101:8940:2180 2:N:0:7
TCGGAATTGAGCGTACTCGACGAAGTTAGCCGGGGGGGGGGGGGGAGA
+
,FFFFFFFFFFFFFFFFFFFFFFFFFFFFFFFFFFFFFFFFFFFF,,F
@FS10000125:27:BPA73017-1634:1:1101:9180:2180 2:N:0:7
CTCATTTTGAGCGTACTCGACGAAGGGGGGGGGGGGGGGAGGTCGGAA
+
FFFFFFFFFFFFFFFFFFFFFFFFFFFFFFFFFFFFFF::,,F:,,,F
@FS10000125:27:BPA73017-1634:1:1101:9700:2180 2:N:0:7
TAGCCATTGAGCGTACTCGACGAAGTTGCCGGGGGGGGGGGGGGGGGA
+
FFFFFFFFFFFFFFFFFFFFFFFFFFFFFFFFFFFFFFFFFFFFFF:F
@FS10000125:27:BPA73017-1634:1:1101:10040:2180 2:N:0:7
CTATATTTGAGCGTACTCGACGAAGTTGCGGGGGGGGGGGGGGGGGAA
+
FFFFFFFFFFFFFFFFFFFFFFFFFFFFFFFFFFFFFFFFFFFFF,:F
@FS10000125:27:BPA73017-1634:1:1101:10150:2180 2:N:0:7
GTTGTTTTGAGCGTACTCGACGAAGTTGTTTGGGGGGGGGGGGGGGAA
+
,F,,FFFFFFFFFFFFFFFFFFFFFFF::F,FFFFFFFFFFFFF:FFF
@FS10000125:27:BPA73017-1634:1:1101:11020:2180 2:N:0:7
TTAGGTTTGAGCGTACTCGACGAAGTTGCGCGGGGGGGGGGGGGGGAA
+
F,FFFFFFFFFFFFFFFFFFFFFFFFFFFFFFFFFFFFFFFFFFF,,F
@FS10000125:27:BPA73017-1634:1:1101:11650:2180 2:N:0:7
TTGTTATTGAGCGTACTCGACGAAGTTGCTAGGGGGGGGGGGGGGGGA
+
FFFFFFFFFFFFFFFFFFFFFFFFFFFFFFFFFFFFFFFFFFFFFFFF
@FS10000125:27:BPA73017-1634:1:1101:12490:2180 2:N:0:7
TCCAATTTGAGCGTACTCGACGAAGTTAAACGGGGGGGGGGGGGGGAA
+
FFFFFFFFFFFFFFFFFFFFFFFFFFFFFFFFFFFFFFFFFFFFFF,:
@FS10000125:27:BPA73017-1634:1:1101:12620:2180 2:N:0:7
TTCAATTTGAGCGTACTCGACGAAGTTCAACGGGGGGGGGGGGGGGGG
+
FFFFFFFFFFFFFFFFFFFFFFFFFFFFFFFFFFFFFFFFFFFFFF:F
@FS10000125:27:BPA73017-1634:1:1101:13590:2180 2:N:0:7
TAAACTTGAGCGTACTCGACGAAGTTCTAGGGGGGGGGGGGGGGAGAT
+
FFFFFFFFFFFFFFFFFFFFFFFFFFFFFFFFFFFFFFFFFFF,F,:F
@FS10000125:27:BPA73017-1634:1:1101:14010:2180 2:N:0:7
TATCACTTGAGCGTACTCGACGAAGTTGTTGGGGGGGGGGGGGGGGAA
+
FFFFFFFFFFFFFFFFFFFFFFFFFFFFFFFFFFFFFFFFFFFFF:FF
@FS10000125:27:BPA73017-1634:1:1101:14200:2180 2:N:0:7
CTCGCCTTGAGCGTACTCGACGAAGTTACTAGGGGGGGGGGGGGGGGG
+
FFFFFFFFFFFFFFFFFFFFFFFFFFFFFFFFFFFFFFFFFFFFF:FF
@FS10000125:27:BPA73017-1634:1:1101:1820:2190 2:N:0:7
TTAATATTGAGCGTACTCGACCAAGGTTGTAGGGGGGGGGGGGGGGAA
+
FFFFFFFFFFFFFFFFFFFFF,FFFFFFFFFFFFFFFFFFFFFFFF,F
@FS10000125:27:BPA73017-1634:1:1101:2840:2190 2:N:0:7
CTGGCCTTGAGCGTACTCGACGAAGTTCGCAGGGGGGGGGGGGGGGAA
+
F,FFFFFFFFFFFFFFFFFFFFFFFFFFFFFFFFFFFFFFFFFFFF,,
@FS10000125:27:BPA73017-1634:1:1101:3040:2190 2:N:0:7
AATGGATTGAGCGTACTCGACGAAGTTCGTAGGGGGGGGGGGGGGGAA
+
FFFFFFFFFFFFFFFFFFFFFFFFFFFFFFFFFFFFFFFFFFFFF,FF
@FS10000125:27:BPA73017-1634:1:1101:4490:2190 2:N:0:7
TACATCTTGAGCGTACTCGACGAAGTTGGGGGGGGGGGGGGGGGGGGA
+
FFF:::FFFFFFFFFFFFFFFFFFFFFF:F::FFFFFFFFF,,,,,,F
@FS10000125:27:BPA73017-1634:1:1101:4560:2190 2:N:0:7
ATGTCTTTGAGCGTACTCGACGAAGTTGTTTGGGGGGGGGGGGGGGAA
+
FFFFFFFFFFFFFFFFFFFFFFFFFFFFFFFFFFFFFFFFFFFFF,FF
@FS10000125:27:BPA73017-1634:1:1101:4870:2190 2:N:0:7
TTCACTTTGAGCGTACTCGACGAAGTTCACTCGGGGGGGGGGGGGGGA
+
,FF,,:FFFFFFFFFFFFFFFFFFFFFFF:F:FFFFFFFFFFFFFFFF
@FS10000125:27:BPA73017-1634:1:1101:5160:2190 2:N:0:7
TATGCTTTGAGCGTACTCGACGAAGTTTCAAGGGGGGGGGGGGGGGAA
+
FFFFFFFFFFFFFFFFFFFFFFFFFFFFFFFFFFFFFFFFFFFFFFFF
@FS10000125:27:BPA73017-1634:1:1101:5730:2190 2:N:0:7
AGCCGTTTGAGCGTACTCGACGAAGTTCGTTGGGGGGGGGGGGGGGGA
+
F:FFFFFFFFFFFFFFFFFFFFFFFFFFFFFFFFFFFFFFFFFFFF:F
@FS10000125:27:BPA73017-1634:1:1101:6590:2190 2:N:0:7
TTTTAATTGAGCGTACTCGACGAAGTTAGTAGGGGGGGGGGGGGGGAA
+
F,FFFFFFFFFFFFFFFFFFFFFFFFFFFFFFFFFFFFFFFFFF:::F
@FS10000125:27:BPA73017-1634:1:1101:7350:2190 2:N:0:7
TCCAGTTTGAGCGTACTCGACGAAGTTTACCGGGGGGGGGGGGGGAAA
+
:FF:F,FFFFFFFFFFFFFFFFFFFFF:,,,FFFFFFFFFFFFF,,F,
@FS10000125:27:BPA73017-1634:1:1101:8270:2190 2:N:0:7
TATATCTTGAGCGTACTCGACGAAGTTAATTGGGGGGGGGGGGGGGGA
+
F:,FFFFFFFFFFFFFFFFFFFFFFFFFFFFFFFFFFFFFFFFFFF,,
@FS10000125:27:BPA73017-1634:1:1101:8570:2190 2:N:0:7
TAATCATTGAGCGTACTCGACGAAGTTGGACGGGGGGGGGGGGGGGGG
+
FFFFFFFFFFFFFFFFFFFFFFFFFFFFFFFFFFFFFFFFFFFFFFF:
@FS10000125:27:BPA73017-1634:1:1101:12190:2190 2:N:0:7
TCTGTCTTGAGCGTACTCGACGAAGTTACATGGGGGGGGGGGGGGGAA
+
FFFFFFFFFFFFFFFFFFFFFFFFFFFFFFFFFFFFFFFFFFFFF,FF
@FS10000125:27:BPA73017-1634:1:1101:12850:2190 2:N:0:7
TAATTTTTGAGCGTACTCGACGAAGTTCCGGGGGGGGGGGGGGAAATC
+
FFFFFFFFFFFFFFFFFFFFFFFFFFFFFFFFFFFFFFFFFFF:F,,,
@FS10000125:27:BPA73017-1634:1:1101:13100:2190 2:N:0:7
TTCTTATTGAGCGTACTCGACGAAGTTCAAGGGGGGGGGGGGGGGAGA
+
:FFFFFFFFFFFFFFFFFFFFFFFFFFFFFFFFFFFFFFFFFFFFF:,
@FS10000125:27:BPA73017-1634:1:1101:13150:2190 2:N:0:7
TCTACTTTGAGCGTACTCGACGAAGTTAACGGGGGGGGGGGGGGGAAA
+
FFFFFFFFFFFFFFFFFFFFFFFFFFFFFFFFFFFFFFFFFFFF::,:
@FS10000125:27:BPA73017-1634:1:1101:15020:2190 2:N:0:7
CATCCGTTGAGCGTACTCGACGAAGTTTTTTTGGGGGGGGGGGGGGGG
+
FFFFFFFFFFFFFFFFFFFFFFFFFFFFFFFFFFFFFFFFFFFFFFFF
@FS10000125:27:BPA73017-1634:1:1101:15040:2190 2:N:0:7
TTGAACTTGAGCGTACTCGACGAAGTTGGGCGGGGGGGGGGGGGGGAA
+
FFFFFFFFFFFFFFFFFFFFFFFFFFFFFFFFFFFFFFFFFFFFFFFF
@FS10000125:27:BPA73017-1634:1:1101:1770:2200 2:N:0:7
ACTATTTTGAGCGTACTCGACGAAGTTCAAGGGGGGGGGGGGGGGAAA
+
FFFFFFFFFFFFFFFFFFFFFFFFFFFFFFFFFFFFFFFFFFFFFFFF
@FS10000125:27:BPA73017-1634:1:1101:1830:2200 2:N:0:7
GCCTAGTTGAGCGTACTCGACGAAGTTGCGCGGGGGGGGGGGGGGGAA
+
,FFFF:FFFFFFFFFFFFFFFFFFFFF,:,FFFFFFFFFFFFFFFFF,
@FS10000125:27:BPA73017-1634:1:1101:3970:2200 2:N:0:7
AATCTTTTGAGCGTACTCGACGAAGTTACGGTCGGGGGGGGGGGGGGG
+
:FFFFFFFFFFFFFFFFFFFFFFFFFFFFFFFFFFFFFFFFFFFFFF,
@FS10000125:27:BPA73017-1634:1:1101:6180:2200 2:N:0:7
ATGATATTGAGCGTACTCGACGAAGTTGAAAGGGGGGGGGGGGGGGAA
+
FF,,F:FFFFFFFFFFFFFFFFFFFFF:FFF:FFFFFFFFFFFFFF,F
@FS10000125:27:BPA73017-1634:1:1101:6330:2200 2:N:0:7
TGAAGTTTGAGCGTACTCGACGAAGTTATAGGGGGGGGGGGGGGGGAA
+
F,FFFFFFFFFFFFFFFFFFFFFFFFFFFFFFFFFFFFFFFFFFF,FF
@FS10000125:27:BPA73017-1634:1:1101:6910:2200 2:N:0:7
AACCGATTGAGCGTACTCGACGAAGTTGGCAGGGGGGGGGGGGGGGAA
+
FFFFFFFFFFFFFFFFFFFFFFFFFFFFFFFFFFFFFFFFFFFFFF,F
@FS10000125:27:BPA73017-1634:1:1101:9390:2200 2:N:0:7
ACTATTTTGAGCGTACTCGACGAAGTGGGGGGGGGGGGGGGGGGGGAT
+
FFFF,FFFF:FFFFFFFFFFFFFFFF:,,,,FFFFFFFFFFFF,,,,:
@FS10000125:27:BPA73017-1634:1:1101:10670:2200 2:N:0:7
TTAAGATTGAGCGTACTCGACGAAGTTTACAGGGGGGGGGGGGGGGAA
+
FFFFFFFFFFFFFFFFFFFFFFFFFFFFFFFFFFFFFFFFFFFFF,FF
@FS10000125:27:BPA73017-1634:1:1101:11760:2200 2:N:0:7
TTCTGCTTGAGCGTACTCGACGAAGTTCAGCGGGGGGGGGGGGGGGAA
+
F,,F,:FFFFFFFFFFFFFFFFFFFFFF,,FFFFFFFFFFFFFFFFFF
@FS10000125:27:BPA73017-1634:1:1101:13420:2200 2:N:0:7
TAGTAATTGAGCGTACTCGACGAAGTTATAAGGGGGGGGGGGGGGGGA
+
FFFFFFFFFFFFFFFFFFFFFFFFFFFFFFFFFFFFFFFFFFFFFF,F
@FS10000125:27:BPA73017-1634:1:1101:13830:2200 2:N:0:7
TTAGTATTGAGCGTACTCGACGAAGTTGGCTGGGGGGGGGGGGGGGGA
+
FFF:FFFFFFFFFFFFFFFFFFFFFFFF:FFFFFFFFFFFFFF:F,,:
@FS10000125:27:BPA73017-1634:1:1101:14720:2200 2:N:0:7
ACTAGATTGAGCGTACTCGACGAAGTTCACAGGGGGGGGGGGGGGGAA
+
FFFFFFFFF:FFFFFFFFFFFFFFFFFFFFFFFFFFFFFFFFFF,,:,
@FS10000125:27:BPA73017-1634:1:1101:15420:2200 2:N:0:7
TTTCGGTTGAGCGTACTCGACGAAGTTACGAGGGGGGGGGGGGGGGAA
+
FF:F:FFFFFFFFFFFFFFFFFFFFFFFFF,FFFFFFFFFFFFFFFFF
@FS10000125:27:BPA73017-1634:1:1101:15860:2200 2:N:0:7
TTGCCTTTGAGCGTACTCGACGAAGTTACGAGGGGGGGGGGGGGGGAA
+
FFFFFFFFFFFFFFFFFFFFFFFFFFFFFFFFFFFFFFFFFFFFFF:F
@FS10000125:27:BPA73017-1634:1:1101:1790:2210 2:N:0:7
TGTCTATTGAGCGTACTCGACGAAGTTGTCGGGGGGGGGGGGGGGGAA
+
FF:FFFFFFFFFFFFFFFFFFFFFFFFFFFFFFFFFFFFFFFFFFFFF
@FS10000125:27:BPA73017-1634:1:1101:2060:2210 2:N:0:7
TTATAATTGAGCGTACTCGACGAAGGGGGGGGGGGGGGGGGAGTGGAA
+
FFFF,FFFFFFFFFFFFFFFFFFFFFFFF,:FFFFFFFF,,,,,,,,:
@FS10000125:27:BPA73017-1634:1:1101:2370:2210 2:N:0:7
TACGGCTTGAGCGTACTCGACGAAGTTCTACGGGGGGGGGGGGGGGAA
+
,:FFFFFFFFFFFFFFFFFFFFFFFFFFFFFFFFFFFFFFFFFFF::F
@FS10000125:27:BPA73017-1634:1:1101:2440:2210 2:N:0:7
TTATTTTTGAGCGTACTCGACGAAGTTCAGTGGGGGGGGGGGGGGGAA
+
FFFFFFFFFFFFFFFFFFFFFFFFFFFFFFFFFFFFFFFFFFFFF,FF
@FS10000125:27:BPA73017-1634:1:1101:4480:2210 2:N:0:7
CTGGGGTTGAGCGTACTCGACGAAGTTATACGGGGGGGGGGGGGGGAA
+
FFFFFFFFFFFFFFFFFFFFFFFFFFFFFFFFFFFFFFFFFFFFFFFF
@FS10000125:27:BPA73017-1634:1:1101:5290:2210 2:N:0:7
ATCCATTTGAGCGTACTCGACGAAGTTTTGCGGGGGGGGGGGGGGGAA
+
F,FFFFFFFFFFFFFFFFFFFFFFFFFFFFFFFFFFFFFFFFFFFF,:
@FS10000125:27:BPA73017-1634:1:1101:5950:2210 2:N:0:7
TAGAATTTGAGCGTACTCGACGAAGTTGCAAGGGGGGGGGGGGGGAAA
+
FFFFFFFFFFFFFFFFFFFFFFFFFFFFFFFFFFFFFFFFFFFF,FF,
@FS10000125:27:BPA73017-1634:1:1101:6450:2210 2:N:0:7
CTGAACTTGAGCGTACTCGACGAAGTTCAAGGGGGGGGGGGGGGGAAA
+
F,,FFFFFFFFFFFFFFFFFFFFFFFFFFFFFFFFFFFFFFF,F,:,,
@FS10000125:27:BPA73017-1634:1:1101:6860:2210 2:N:0:7
CACGGCTTGAGCGTACTCGACGAAGTTGGAAGGGGGGGGGGGGGGGAA
+
FFFFFFFFFFFFFFFFFFFFFFFFFFFFFFFFFFFFFFFFFFFFF:FF
@FS10000125:27:BPA73017-1634:1:1101:6870:2210 2:N:0:7
TATTATTTGAGCGTACTCGACGAAGTTGCAGGGGGGGGGGGGGGGAAA
+
FFFFFFFFFFFFFFFFFFFFFFFFFFFFFFFFFFFFFFFFFFFF:F,:
@FS10000125:27:BPA73017-1634:1:1101:7070:2210 2:N:0:7
TTTTCCTTGAGCGTACTCGACGAAGTTCCAAGGGGGGGGGGGGGGGGA
+
F:FFFFFFFFFFFFFFFFFFFFFFFFFFFFF:FFFFFFFFFFFFFFF,
@FS10000125:27:BPA73017-1634:1:1101:7540:2210 2:N:0:7
ACCTGATTGAGCGTACTCGACGAAGTTTACAGGGGGGGGGGGGGGGAA
+
FFFFFFFFFFFFFFFFFFFFFFFFFFFFFFFFFFFFFFFFFFFFFFFF
@FS10000125:27:BPA73017-1634:1:1101:8670:2210 2:N:0:7
ATCGGGGGGGGGGGGGGGGGGATTGGAGAAGGGTCTTGTGGGGAAAAA
+
FFFFFFFFFFFFFFFFFFF::,,,,:,,,,:,,,,,,,,,,,,FFFFF
@FS10000125:27:BPA73017-1634:1:1101:8740:2210 2:N:0:7
ACAGGTTTGAGCGTACTCGACGAAGTTGCAAGGGGGGGGGGGGGGGAA
+
FFFFFFFFFFFFFFFFFFFFFFFFFFFFFFFFFFFFFFFFFFFFFFFF
@FS10000125:27:BPA73017-1634:1:1101:9200:2210 2:N:0:7
TAAATCTTGAGCGTACTCGACGAAGTTAGGGGGGGGGGGGGGAAATCG
+
,:FFFFFFFFFFFFFFFFFFFFFFFFFFFFFFFFFFFFFFF:F::F:,
@FS10000125:27:BPA73017-1634:1:1101:12600:2210 2:N:0:7
TTTACATTGAGCGTACTCGACGAAGTTCAATGGGGGGGGGGGGGGGGG
+
FFFFFFFFFFFFFFFFFFFFFFFFFFFFFFFFFFFFFFFFFFFFFFF,
@FS10000125:27:BPA73017-1634:1:1101:12890:2210 2:N:0:7
ATACTTTTGAGCGTACTCGACGAAGTTCCGGGGGAGGGGGGGGGGGGG
+
FFFFFFFFFFFFFFFFFFFFFFFFFFFFFFFFFFFFFFFFFFFFF::F
@FS10000125:27:BPA73017-1634:1:1101:13770:2210 2:N:0:7
TTAGTATTGAGCGTACTCGACGAAGTTGGCTGGGGGGGGGGGGGGGAA
+
F,FFFFFFFFFFFFFFFFFFFFFFFFFFFFFFFFFFFFFFFFFFFF,:
@FS10000125:27:BPA73017-1634:1:1101:13900:2210 2:N:0:7
TCACGTTTGAGCGTACTCGACGAAGTTCCGGGGGGGGGGGGGGGGGGA
+
FFFFFFFFFFFFFFFFFFFFFFFFFFFFFFFFFFFFFFFFFFFFFFF:
@FS10000125:27:BPA73017-1634:1:1101:15270:2210 2:N:0:7
TCTTTCTTGAGCGTACTCGACGAACTTTACAGGGGGGGGGGGGGGGGG
+
,FFFFFFFFFFFFFFFFFFFFFFFFFFFFFFFFFFFFFFFFFFFFF:F
@FS10000125:27:BPA73017-1634:1:1101:16250:2210 2:N:0:7
AAACGGTTGAGCGTACTCGACGAAGTTGTGCGGGGGGGGGGGGGGGAA
+
:FFF::FFFFFFFFFFFFFFFFFFFFFFFFFFFFFFFFFFF:F,:,:F
@FS10000125:27:BPA73017-1634:1:1101:1320:2220 2:N:0:7
TAAAATTTGAGCGTACTCGACGAAGTTCCTCGGGGGGGGGGGGGGGAA
+
FFFFFFFFFFFFFFFFFFFFFFFFFFFFFFFFFFFFFFFFFFFFF:FF
@FS10000125:27:BPA73017-1634:1:1101:2220:2220 2:N:0:7
ATCGGCTTGAGCGTACTCGACGAAGTTCGTTGGGGGGGGGGGGGGGGA
+
F,FFFFFFFFFFFFFFFFFFFFFFFFFFFFFFFFFFFFFFFFFFFFFF
@FS10000125:27:BPA73017-1634:1:1101:3180:2220 2:N:0:7
ATGCGTTTGAGCGTACTCGACGAAGTTGGACGGGGGGGGGGGGGGGAA
+
F,FFFFFFFFFFFFFFFFFFFFFFFFFFFFFFFFFFFFFFFFFFF,FF
@FS10000125:27:BPA73017-1634:1:1101:3950:2220 2:N:0:7
TTTAGTTTGAGCGTACTCGACGAAGTGGGGGGGGGGGGGGGAAATTCG
+
FFFFFFFFFFFFFFFFFFFFFFFFFFFFFFFFFFFFFFFFF:F:,,,F
@FS10000125:27:BPA73017-1634:1:1101:4230:2220 2:N:0:7
TTTGTCTTGAGCGTACTCGACGAAGTTATTGGGGAGGGGGGGGGGGGA
+
FFFFFFFFFFFFFFFFFFFFFFFFFFFFFFFFFFFFFFFFFFFFFFF:
@FS10000125:27:BPA73017-1634:1:1101:4590:2220 2:N:0:7
AGTGTTTTGAGCGTACTCGACGAAGGGGGGGGGGGGGGGAAATTCGAA
+
,,FFFFFFFFFFFFFFFFFFFFFFFFFFFFFFFFFFFFF,:F,,,,F,
@FS10000125:27:BPA73017-1634:1:1101:4960:2220 2:N:0:7
TTCCTATTGAGCGTACTCGACGAAGTTCGAAGGGGGGGGGGGGGGGAA
+
,:FFFFFFFFFFFFFFFFFFFFFFFFFFFFFFFFFFFFFFFFFFFFFF
@FS10000125:27:BPA73017-1634:1:1101:5880:2220 2:N:0:7
TTATCATTGAGCGTACTCGACGAAGTTTGAAGGGGGGGGGGGGGGGAA
+
,FFFFFFFFFFFFFFFFFFFFFFFFFFFFF:FFFFFFFFFFFFF:FFF
@FS10000125:27:BPA73017-1634:1:1101:5920:2220 2:N:0:7
TAGAATTTGAGCGTACTCGACGAAGTTGCAAGGGGGGGGGGGGGGGAA
+
F:,FFFFFFFFFFFFFFFFFFFFFFFFFFFFFFFFFFFFFFFF:F,FF
@FS10000125:27:BPA73017-1634:1:1101:5930:2220 2:N:0:7
ATGATGTTGAGCGTACTCGACGAAGTTTAAAGGGGGGGGGGGGGGGAA
+
FFFFFFFFFFFFFFFFFFFFFFFFFFFFFFFFFFFFFFFFFFFFF,FF
@FS10000125:27:BPA73017-1634:1:1101:6200:2220 2:N:0:7
AAGCTATTGAGCGTACTCGACGAAAGGGGGGGGGGGGGGGGGAATTCG
+
FFFFFFFFFFFFFFFFFFFFFFFFFFFFFFFFFFFFFFFFF,F:,F,:
@FS10000125:27:BPA73017-1634:1:1101:6280:2220 2:N:0:7
TTGACTTTGAGCGTACTCGACGAAGTTAGCGGGGGGGGGGGGGGGGAA
+
FFFFFFFFFFFFFFFFFFFFFFFFFFFFFFFFFFFFFFFFFFFFF,FF
@FS10000125:27:BPA73017-1634:1:1101:6840:2220 2:N:0:7
AAACTGTTGAGCGTACTCGACGAAGTTGTATGGGGGGGGGGGGGGGAA
+
FFFFFFFFFFFFFFFFFFFFFFFFFFFFFFFFFFFFFFFFFFFFFFFF
@FS10000125:27:BPA73017-1634:1:1101:9160:2220 2:N:0:7
CATTGGTTGAGCGTACTCGACGAAGTTGGACGGGGGGGGGGGGGGGAA
+
FFFFFFFFFFFFFFFFFFFFFFFFFFFFFFFFFFFFFFFFFFFFF:FF
@FS10000125:27:BPA73017-1634:1:1101:9190:2220 2:N:0:7
ACGTGATTGAGCGTACTCGACGAAGTTTGGGGGGGGGGGGGGGAAGTC
+
FFFFFFFFFFFFFFFFFFFFFFFFFFFFFFFFFFFFFFFFFF,,,,F:
@FS10000125:27:BPA73017-1634:1:1101:10240:2220 2:N:0:7
ATGTACTTGAGCGTACTCGACGAAGTTGGTTGGGGGGGGGGGGGGAAA
+
F,FFFFFFFFFFFFFFFFFFFFFFFFFFFFFFFFFFFFFFFFFF:FF,
@FS10000125:27:BPA73017-1634:1:1101:10630:2220 2:N:0:7
AATCGTTTGAGCGTACTCGACGAAGTTGATGGAGGGGGGGGGGGGGGG
+
FFFFFFFFFFFFFFFFFFFFFFFFFFFFFFFFFFFFFFFFFFFFF::F
@FS10000125:27:BPA73017-1634:1:1101:13550:2220 2:N:0:7
CTATCCTTGAGCGTACTCGACGAAGTTACATGGGGGGGGGGGGGGGAA
+
FFFFFFFFFFFFFFFFFFFFFFFFFFFFFFFFFFFFFFFFFFFFF:FF
@FS10000125:27:BPA73017-1634:1:1101:14090:2220 2:N:0:7
ATTCTCTTGAGCGTACTCGACGAAGTTAAGCGGGGGGGGGGGGGGGGA
+
,::FFFFFFFFFFFFFFFFFFFFFFFFFFFFFFFFFFFFFFFFFFFF:
@FS10000125:27:BPA73017-1634:1:1101:14140:2220 2:N:0:7
CGTCACTTGAGCGTACTCGACGAAGTTTCAGGGGGGGGGGGGGGGAAA
+
FFFFFFFFFFFFFFFFFFFFFFFFFFFFFFFFFFFFFFFFFFFFFFF,
@FS10000125:27:BPA73017-1634:1:1101:14170:2220 2:N:0:7
GTTCATTTGAGCGTACTCGACGAAGTTACCTGGGGGGGGGGGGGGAAA
+
F,F,FFFFFFFFFFFFFFFFFFFFFFFFFFF,FFFFFFFFFFFFF,:F
@FS10000125:27:BPA73017-1634:1:1101:1840:2230 2:N:0:7
TCCAAATTGAGCGTACTCGACGAAGTTATGTGGGGGGGGGGGGGGGGG
+
FFFFFFFFFFFFFFFFFFFFFFFFFFFFFFFFFFFFFFFFFFFFFF:,
@FS10000125:27:BPA73017-1634:1:1101:1920:2230 2:N:0:7
TTGCCATTGAGCGTACTCGACGAAGTTAGCAGGGGGGGGGGGGGGGGA
+
F:FFFFFFFFFFFFFFFFFFFFFFFFFFFFFFFFFFFFFFF:F:F,,F
@FS10000125:27:BPA73017-1634:1:1101:4770:2230 2:N:0:7
TCCTGCTTGTGCGTACTCGACGAAGTTGCCTGGGGGGGGGGGGGGGAA
+
,FFFFFFFFFFFFFFFFFFFFFFFFFFFFFFFFFFFFFFFFFFFF,,F
@FS10000125:27:BPA73017-1634:1:1101:6040:2230 2:N:0:7
AAACGCTTAAGCGTACTCGACGAAGTTTATCGGGGGGGGGGGGGGGAA
+
FFFFFFFFFFFFFFFFFFFFFFFFFFFFFFFFFFFFFFFFFFFFF:FF
@FS10000125:27:BPA73017-1634:1:1101:6280:2230 2:N:0:7
TGTTAATTGAGCGTACTCGACGAAGTTAGTAGGGGGGGGGGGGGGGAA
+
FF:FF:FFFFFFFFFFFFFFFFFFFFFFFFFFFFFFFFFFFFFFFFFF
@FS10000125:27:BPA73017-1634:1:1101:6480:2230 2:N:0:7
ATTTCATTGAGCGTACTCGACGAAGTTAGGGGGGGGGGGGGGGAAATC
+
FFFFFFFFFFFFFFFFFFFFFFFFFFFFFFFFFFFFFFFFFF,F::F,
@FS10000125:27:BPA73017-1634:1:1101:6740:2230 2:N:0:7
ATTCTGTTGAGCGTACTCGACGAAGTTAGCAGGGGGGGGGGGGGGGGG
+
FFFFFFFFFFFFFFFFFFFFFFFFFFFFFFFFFFFFFFFFFFFFFFFF
@FS10000125:27:BPA73017-1634:1:1101:7100:2230 2:N:0:7
TTTACTTTGAGCGTACTCGACGAAGGGGGGGGGGGGGGGAGATCGGAA
+
FFFFFFFFFFFFFFFFFFFFFFFFFFFFFFFFFFFFFFFF,:FF,FF:
@FS10000125:27:BPA73017-1634:1:1101:7650:2230 2:N:0:7
ACTACAGGGGGGGGGGGGGGGGGGGGGGGGGGGGGGGGGGGGGGGAAA
+
,FFFFFFFFFFFFFFFFFFFFFFF,FF,,:::FF,,F,,,,,,:,F::
@FS10000125:27:BPA73017-1634:1:1101:8380:2230 2:N:0:7
CTATGATTGAGCGTACTCGACGAAGTTGGTTGGGGGGGGGGGGGGGAA
+
FFFFFFFFFFFFFFFFFFFFFFFFFFFFFFFFFFFFFFFFFFFF:,FF
@FS10000125:27:BPA73017-1634:1:1101:8670:2230 2:N:0:7
TCCTTGTTGAGCGTACTCGACGAAGTTAGAGGGGGGGGGGGGGGGAAT
+
,FFFFFFFFFFFFFFFFFFFFFFFFFFFFFFFFFFFFFFFFF:F,F:,
@FS10000125:27:BPA73017-1634:1:1101:9000:2230 2:N:0:7
ACTCTATTGAGCGTACTCGACGAAGTTTCCAGGGGGGGAGGGGGGGGG
+
FFFFFFFFFFFFFFFFFFFFFFFFFFFFFFFFFFFFFFFFFFFF:F,F
@FS10000125:27:BPA73017-1634:1:1101:12540:2230 2:N:0:7
TTTGTGTTGAGCGTACTCGACGAAGTTACTGGGGTGGGGGGGGGGGGA
+
FFFFFFFFFFFFFFFFFFFFFFFFFFFFFFFFFFFFFFFFFFFFFFF,
@FS10000125:27:BPA73017-1634:1:1101:14000:2230 2:N:0:7
TCTATGTTGAGCGTACTCGACGAAGTTTGCTGGGGGGGGGGGGGGGGG
+
:FFFFFFFFFFFFFFFFFFFFFFFFFFFFFFFFFFFFFFFFFFFFFFF
@FS10000125:27:BPA73017-1634:1:1101:14140:2230 2:N:0:7
CGTCACTTGAGCGTACTCGACGAAGTTTCAGGGGGGGGGGGGGGGAAA
+
FFFFFFFFFFFFFFFFFFFFFFFFFFFFFFFFFFFFFFFFFFFF:F,,
@FS10000125:27:BPA73017-1634:1:1101:14480:2230 2:N:0:7
TTAGTTTTGAGCGTACTCGACGAAGTTAACGGGGGGGGGGGGGGGAAT
+
FFFFFFFFFFFFFFFFFFFFFFFFFFFFFFFFFFFFFFFFFFFF,:,,
@FS10000125:27:BPA73017-1634:1:1101:14540:2230 2:N:0:7
TCTGTATTGAGCGTACTCGACGAAGTGGGGGGGGGGGGGGGGGGGGAG
+
,FFFFFFFFFFFFFFFFFFFFFFFFFFFFFFFFFFFFFFFFFF,,,,:
@FS10000125:27:BPA73017-1634:1:1101:14660:2230 2:N:0:7
CTAGATTTGAGCGTACTCGACGAAGTTTGCCGGGGGGGGGGGGGGGGG
+
FFFFFFFFFFFFFFFFFFFFFFFFFFFFFFFFFFFFFFFFFFFFF,FF
@FS10000125:27:BPA73017-1634:1:1101:15250:2230 2:N:0:7
CAGCTCTTGAGCGTACTCGACGAAAGTTACTAGGGGGGGGGGGGGGGG
+
FF:FFFFFFFFFFFFFFFFFFFFFFFFFFFFFFFFFFFFFFFF,F,,:
@FS10000125:27:BPA73017-1634:1:1101:15670:2230 2:N:0:7
CTGAATTTGAGCGTACTCGACGAAGTTTGGGACGGGGGGGGGGGGGGA
+
F:FFFFFFFFFFFFFFFFFFFFFFFFFFFFFFFFFFFFFFFFFFF,:F
@FS10000125:27:BPA73017-1634:1:1101:2610:2240 2:N:0:7
TATCGTTTGAGCGTACTCGACGAAGTTGAAAGGGGGGGGGGGGGGGGA
+
FFFFFFFFFFFFFFFFFFFFFFFFFFFFFFFFFFFFFFFFFF:F::,F
@FS10000125:27:BPA73017-1634:1:1101:3050:2240 2:N:0:7
TTCTTTTTGAGCGTACTCGACGAAGTTCAGGTGGGGGGGGGGGGGGGA
+
F,FFFFFFFFFFFFFFFFFFFFFFFFFFFFFFFFFFFFFFFFFFFFFF
@FS10000125:27:BPA73017-1634:1:1101:3410:2240 2:N:0:7
CCCGCCTTGAGCGTACTCGACGAAGTTCCTCGGGGGGGGGGGGGGGGG
+
FFFFFFFFFFFFFFFFFFFFFFFFFFFFFFF:FFFFFFFFFFFFFFF:
@FS10000125:27:BPA73017-1634:1:1101:3960:2240 2:N:0:7
AACGGCTTGAGCGTACTCGACGAAGTTGACAGGGGGGGGGGGGGGGGA
+
F:FFFFFFFFFFFFFFFFFFFFFFFFFFFFFFFFFFFFFFFFFFFF:F
@FS10000125:27:BPA73017-1634:1:1101:4300:2240 2:N:0:7
TAAATGTTGAGCGTACTCGACGAAGGTTACGGGGGGGGGGGGGGGGGA
+
FFFFFFFFFFFFFFFFFFFFFFFFFFFFFFFFFFFFFFFFFFFFFFF:
@FS10000125:27:BPA73017-1634:1:1101:4830:2240 2:N:0:7
ATAGCTTTGAGCGTACTCGACGAAGTTAGGGGGGGGGGGGGGGAATTC
+
F,FFFFFFFFFFFFFFFFFFFFFFFFFFFFFFFFFFFFFFFF,:F,F,
@FS10000125:27:BPA73017-1634:1:1101:5360:2240 2:N:0:7
AATATGTTGAGCGTACTCGACGAAGTTCAGTGGGGGGGGGGGGGGGGA
+
FFFFFFFFFFFFFFFFFFFFFFFFFFFFFFFFFFFFFFFFFFFFFFF,
@FS10000125:27:BPA73017-1634:1:1101:7220:2240 2:N:0:7
TTCCGGTTGAGCGTACTCGACGAAGTTTAGAGGGGGGGGGGGGGGGGA
+
F:FFFFFFFFFFFFFFFFFFFFFFFFFFFFFFFFFFFFFFFFFFFF,F
@FS10000125:27:BPA73017-1634:1:1101:7810:2240 2:N:0:7
TTCGATTTGAGCGTACTCGACGAAGTTGTCTGGGGGGGGGGGGGGGAA
+
,FFFFFFFFFFFFFFFFFFFFFFFFFFFFFFFFFFFFFFFFFFFF,FF
@FS10000125:27:BPA73017-1634:1:1101:7900:2240 2:N:0:7
TATCAATTGAGCGTACTCGACGAAGTTCGACGGGGGGGGGGGGGGGAA
+
FFFFFFFFFFFFFFFFFFFFFFFFFFFFFFFFFFFFFFFFFFFFF,FF
@FS10000125:27:BPA73017-1634:1:1101:8980:2240 2:N:0:7
TTATTTTTGAGCGTACTCGACGAAGTTAGGTGGGGGGGGGGGGGGGGG
+
F,FFFFFFFFFFFFFFFFFFFFFFFFFFFFFFFFFFFFFFFFFFFF,F
@FS10000125:27:BPA73017-1634:1:1101:9870:2240 2:N:0:7
ACTGACTTGAGCGTACTCGACGAAGTTCCGAGGGGGGGGGGGGGGAAA
+
,FFFFFFFFFFFFFFFFFFFFFFFFFFFFFFFFFFFFFFFFFFFFF:F
@FS10000125:27:BPA73017-1634:1:1101:9900:2240 2:N:0:7
CATCACTTGAGCGTACTCAACGGGGGGGGGGGGGGGGGGAGGTGGGAA
+
F,,F,FFFFFFFFFFFFFFFFF::F::F::,:FFFFFF:,,,,,,,FF
@FS10000125:27:BPA73017-1634:1:1101:9930:2240 2:N:0:7
TGAAATTTGAGCGTACTCGACGAAGTTAGGGGGGGGGGGGGGGAAATT
+
,:FFFFFFFFFFFFFFFFFFFFFFFFFFFFFFFFFFFFFFFF::FF,,
@FS10000125:27:BPA73017-1634:1:1101:10400:2240 2:N:0:7
CATGATTTGAGCGTACTCGACGAAGTGCAAGGGGGGGGGGGGGGGAGT
+
FFFFFFFFFFFFFFFFFFFFFFFFFFFFFFFFFFFFFFFFFFFF,:,F
@FS10000125:27:BPA73017-1634:1:1101:11360:2240 2:N:0:7
TTGCTTTTGAGCGTACTCGACGAAGTTGCTAGGGGGGGGGGGGGGGAA
+
F,FFFFFFFFFFFFFFFFFFFFFFFFFFFFFFFFFFFFFFFFFF:,FF
@FS10000125:27:BPA73017-1634:1:1101:12360:2240 2:N:0:7
TTGCATTTGAGCGTACTCGACGAAGTTGTACGGGGGGGGGGGGGGGAA
+
,FFFFFFFFFFFFFFFFFFFFFFFFFFFFFFFFFFFFFFFFFFFF,FF
@FS10000125:27:BPA73017-1634:1:1101:14950:2240 2:N:0:7
TTATTTTTGAGCGTACTCGACGAAGTTCAAGGGGGGGGGGGGGGGGAA
+
:FFFFFFFFFFFFFFFFFFFFFFFFFFFFFFFFFFFFFFFFFF:,,,F
@FS10000125:27:BPA73017-1634:1:1101:2030:2250 2:N:0:7
CTACATTTGAGCGTACTCGACGGAGTTATAAGGGGGGGGGGGGGGGGA
+
,,FFFFFFFFFFFFFFFFFFFFFFFFFFFFFFFFFFFFFFFFFFF:F,
@FS10000125:27:BPA73017-1634:1:1101:3190:2250 2:N:0:7
ATCGACTTGAGCGTACTCGACGAAGTTGATCGGGGGGGGGGGGGGGGA
+
F:FFFFFFFFFFFFFFFFFFFFFFFFFFFFFFFFFFFFFFFFFFFF,F
@FS10000125:27:BPA73017-1634:1:1101:4170:2250 2:N:0:7
TCAATCTTGAGCGTAAGGGGGGGGGGGGGGGAGATCGGAAGAGCGTCG
+
FFFFFFFFFFFFFFFFFFFFFFFFFFFFFFF:,:F::FFF,::F,:F,
@FS10000125:27:BPA73017-1634:1:1101:4840:2250 2:N:0:7
ATAGCTTTGAGCGTACTCGACGAAGTTAGGGGGGGGGGGGGGGAAATC
+
F,FFFFFFFFFFFFFFFFFFFFFFFFFFFFFFFFFFFFFFFF,FF,F:
@FS10000125:27:BPA73017-1634:1:1101:5170:2250 2:N:0:7
AACCTTTTGAGCGTACTCGACGAAGTTCTAGGGGGGGGGGGGGGGAAA
+
FFFFFFFFFFFFFFFFFFFFFFFFFFFFFFFFFFFFFFFFFFFFFF,,
@FS10000125:27:BPA73017-1634:1:1101:6240:2250 2:N:0:7
CATGGTTTGAGCGTACTCGACGAAGTTCACGGGGGGGGGGGGGGGGGG
+
FFFFFFFFFFFFFFFFFFFFFFFFFFFFFFFFFFFFFFFFFFFFFFFF
@FS10000125:27:BPA73017-1634:1:1101:7130:2250 2:N:0:7
ATTACATTGAGCGTACTCGACGAAGTTGGCAGGGGGGGGGGGGGGGGA
+
F,FFFFFFFFFFFFFFFFFFFFFFFFFFFFFFFFFFFFFFFFFFFF:F
@FS10000125:27:BPA73017-1634:1:1101:7140:2250 2:N:0:7
TTCCCTTTGAGCGTACTCGACGAAGTTGTGAGGGGGGGGGGGGGGGAA
+
FFFFFFFFFFFFFFFFFFFFFFFFFFFFFFFFFFFFFFFFFFFFFFFF
@FS10000125:27:BPA73017-1634:1:1101:9060:2250 2:N:0:7
TAGGTATTGAGCGTACTCGACGAAGTTACAGGGGGGGGGGGGGGGAAA
+
FFFFFFFFFFFFFFFFFFFFFFFFFFFFFFFFFFFFFFFFFFFF,F,,
@FS10000125:27:BPA73017-1634:1:1101:9100:2250 2:N:0:7
CAACAATTGAGCGTACTCGACGAAGTTCATGGGGGGGGGGGGGGGAGA
+
FFFFFFFFFFFFFFFFFFFFFFFFFFFFFFFFFFFFFFFFFFFFFF,,
@FS10000125:27:BPA73017-1634:1:1101:11180:2250 2:N:0:7
ATGGTATTGAGCGTACTCGACGAAGTTTTGCGGGGGGGGGGGGGGGGA
+
:FFFFFFFFFFFFFFFFFFFFFFFFFFFFFFFFFFFFFFFFFFFFFF,
@FS10000125:27:BPA73017-1634:1:1101:13240:2250 2:N:0:7
CTATTTTTGAGCGTACTCGACGAAGTTGGGTGGGGGGGGGGGGGGGGA
+
F,FFFFFFFFFFFFFFFFFFFFFFFFFFFFFFFFFFFFFFFFFFFF,F
@FS10000125:27:BPA73017-1634:1:1101:13390:2250 2:N:0:7
CTTAGATTGAGCGTACTCGACGAAGTTTAGAGGGGGGGGGGGGGGGAA
+
FFFFFFFFFFFFFFFFFFFFFFFFFFFFFFFFFFFFFFFFFFF:,,FF
@FS10000125:27:BPA73017-1634:1:1101:14330:2250 2:N:0:7
TTACATTTGAGCGTACTCGACGAAGTTCCCAGGGGGGGGGGGGGGGAA
+
F,FFFFFFFFFFFFFFFFFFFFFFFFFFFFFFFFFFFFFFFFFFF,FF
@FS10000125:27:BPA73017-1634:1:1101:14920:2250 2:N:0:7
AAGCGGTTGAGCGTACTCGACGAAGTTAAACGGTGGGGGGGGGGGGGG
+
,FFFFFFFFFFFFFFFFFFFFFFFFFFFFFFFFFFFFFFFFFFFF:F:
@FS10000125:27:BPA73017-1634:1:1101:3290:2260 2:N:0:7
TTAATATTGAGCGTACTCGACGAAGTTACATGGGGGGGGGGGGGGGAA
+
F,FFFFFFFFFFFFFFFFFFFFFFFFFFFFFFFFFFFFFFFFFFF:FF
@FS10000125:27:BPA73017-1634:1:1101:3590:2260 2:N:0:7
TCTAGCTTGAGCGTACTCGACGAAGTTTGCTGGGGGGGGGGGGGGGAA
+
FFFFFFFFFFFFFFFFFFFFFFFFFFFFFFFFFFFFFFFFFFFFF,FF
@FS10000125:27:BPA73017-1634:1:1101:3780:2260 2:N:0:7
CTCGTTTTGAGCGTACTCGACGAAGTTTGGGGGGGGGGGGGGGAGATC
+
FFFFFFFFFFFFFFFFFFFFFFFFFFFFFFFFFFFFFFFFFF:F,,FF
@FS10000125:27:BPA73017-1634:1:1101:4100:2260 2:N:0:7
AACGCGTTGAGCGTACTCGACGAAGTTCATGGGGGGGGGGGGGGGGAA
+
F:F,FFFFFFFFFFFFFFFFFFFFFFFFFFFFFFFFFFFFFFFFFFFF
@FS10000125:27:BPA73017-1634:1:1101:4180:2260 2:N:0:7
TAGAAACTTGAGCGTACTCGACGAAGTTTTGGGGGGGGGGGGGGGAGA
+
,,FFFFFFFFFFFFFFFFFFFFFFFFFFFFFFFFFFFFFFFFFFFF,,
@FS10000125:27:BPA73017-1634:1:1101:4640:2260 2:N:0:7
TCTTGGTTGAGCGTACTCGACGAAATTTATAGGGGGGGGGGGGGGGGA
+
,FFFFFFFFFFFFFFFFFFFFFFFFFFFFFFFFFFFFFFFFFFFFFFF
@FS10000125:27:BPA73017-1634:1:1101:5090:2260 2:N:0:7
CAGTGTTTGAGCGTACTCGACGAAGTTCCAGGGGGGGGGGGGGGGAGA
+
:F,F,,FFFFFFFFFFFFFFFFFFFFFF:F,FFFFFFFFFFFFF::,,
@FS10000125:27:BPA73017-1634:1:1101:5160:2260 2:N:0:7
ATCGTATTGAGCGTACTCGACGAAGTTACGTGGGGGGGGGGGGGGGGG
+
FFF:FFFFFFFFFFFFFFFFFFFFFFFFFFFFFFFFFFFFFFFFFFF:
@FS10000125:27:BPA73017-1634:1:1101:5510:2260 2:N:0:7
TTAGATTTGAGCGTACTCGACGAAGTTGTCAGGGGGGGGGGGGGGGAA
+
FFFFFFFFFFFFFFFFFFFFFFFFFFFFFFFFFFFFFFFFFFFFFF:F
@FS10000125:27:BPA73017-1634:1:1101:8020:2260 2:N:0:7
ACTTTTTTGAGCGTACTCGACGAAGTTTCCGGGGGGGGGGGGGGGAAA
+
:FFFFFFFFFFFFFFFFFFFFFFFFFFFFFFFFFFFFFFFFFFF:F,,
@FS10000125:27:BPA73017-1634:1:1101:8360:2260 2:N:0:7
CCGCCTTTGAGCGTACTCGACGAAGTTGCCAGGGGGGGGGGGTGGGAA
+
FFFFFFFFFFFFFFFFFFFFFFFFFFFFFFFFFFFFFFFFFFFFFFFF
@FS10000125:27:BPA73017-1634:1:1101:8490:2260 2:N:0:7
ATACCCTTGAGCGTACTCGACGAAGTTACACGGGGGGCGGGGGGGGGG
+
F:,FFFFFFFFFFFFFFFFFFFFFFFFFF:F:FFFFFFFFFFFFFFFF
@FS10000125:27:BPA73017-1634:1:1101:8540:2260 2:N:0:7
TTTATCTTGAGCGTACTCGACGAAGTTATAAGGGGGGGGGGGGGGGGG
+
FFFFFFFFFFFFFFFFFFFFFFFFFFFFFFFFFFFFFFFFFFFFFFFF
@FS10000125:27:BPA73017-1634:1:1101:9200:2260 2:N:0:7
TCGTTATTGAGCGTACTCGACGAAGTTAACGGGGGGGGGGGGGGGGAA
+
FFFFFFFFFFFFFFFFFFFFFFFFFFFFFFFFFFFFFFFFFFFFF,FF
@FS10000125:27:BPA73017-1634:1:1101:9960:2260 2:N:0:7
TCGGTCTTGAGCGTACTCGACGAAGTTTGTAGGGGGGGGGGGGGGGAA
+
FFFFFFFFFFFFFFFFFFFFFFFFFFFFFFFFFFFFFFFFFFFFFFFF
@FS10000125:27:BPA73017-1634:1:1101:10780:2260 2:N:0:7
TGCTACTTGAGCGTACTCGACGAAGTTCAGAGGGGGGGGGGGGGGGGA
+
F,FFFFFFFFFFFFFFFFFFFFFFFFFFFFFFFFFFFFFFFFFFFFF,
@FS10000125:27:BPA73017-1634:1:1101:11320:2260 2:N:0:7
TTACGGTTGAGCGTACTCGACGAAGTTATAGGGGGGGGGGGGGGAGAT
+
F,FFFFFFFFFFFFFFFFFFFFFFFFFFFFFFFFFFFFFFFFFF,,F,
@FS10000125:27:BPA73017-1634:1:1101:11550:2260 2:N:0:7
CCGCGTTTGAGCGTACTCGACGAAGTTAATAGGGGGGGGGGGGGGGGG
+
FFFFFFFFFFFFFFFFFFFFFFFFFFFFFFFFFFFFFFFFFFF:::,F
@FS10000125:27:BPA73017-1634:1:1101:11590:2260 2:N:0:7
ATGTAGTTGAGCGTACTCGACGAAGGGGGGGGGGGGGGGAGATCGGAA
+
FFFFFFFFFFFFFFFFFFFFFFFFFFFFFFFFFFFFFFF:,,FF,,::
@FS10000125:27:BPA73017-1634:1:1101:11620:2260 2:N:0:7
ATGTGATTGAGCGTACTCGACGAAGTTGGTAGGGGGGGGGGGGGGGAA
+
:,FFFFFFFFFFFFFFFFFFFFFFFFFFFFFFFFFFFFFFFFFFFFFF
@FS10000125:27:BPA73017-1634:1:1101:14270:2260 2:N:0:7
TACTATTTGAGCGTACTCGACGAAGTTAGGCGGGGGGGGGGGGGGGAA
+
FFFFFFFFFFFFFFFFFFFFFFFFFFFFFFFFFFFFFFFFFFFFF,FF
@FS10000125:27:BPA73017-1634:1:1101:14700:2260 2:N:0:7
TTCGCATTGAGCGTACTCGACGAAGTTTGACGGGGGGGGGGGGGGGGG
+
F,FFFFFFFFFFFFFFFFFFFFFFFFFFFFFFFFFFFFFFFFFFFFFF
@FS10000125:27:BPA73017-1634:1:1101:14730:2260 2:N:0:7
CCTTGCTTGAGCGTACTCGACGAAGTTAAGGGGGGGGGGGGGGGGGGA
+
FFFFFFFFFFFFFFFFFFFFFFFFFFFFFFFFFFFFFFFFFFFFF:FF
@FS10000125:27:BPA73017-1634:1:1101:1350:2270 2:N:0:7
ATTCATTTGAGCGTACTCGACGAAGTTCGAAGGGGGGGGGGGGGGGAA
+
FFFFFFFFFFFFFFFFFFFFFFFFFFFFFFFFFFFFFFFFFFFFF,FF
@FS10000125:27:BPA73017-1634:1:1101:1450:2270 2:N:0:7
GTATTTTTGAGCGTACTCGACGAAGTTCACGGGGGGGGGGGGGGGAGA
+
,,,FFFFFFFFFFFFFFFFFFFFFFFFFFFFFFFFFFFFFFFFFF,,F
@FS10000125:27:BPA73017-1634:1:1101:1530:2270 2:N:0:7
TTCCGGTTGAGCGTACTCGACGAAGGGGGGGGGGGGGGGAAATCGGAA
+
F,FFFFFFFFFFFFFFFFFFFFFFFFFFFFFFFFFFFFFF,:F,,,:,
@FS10000125:27:BPA73017-1634:1:1101:1570:2270 2:N:0:7
CCAATTTTGAGCGTACTCGACGAAGGGGGGGGGGGGGGGAGATCGGAA
+
FFFFFFFFFFFFFFFFFFFFFFFFFFFFFFFFFFFFFFFF,FF,,,F:
@FS10000125:27:BPA73017-1634:1:1101:2150:2270 2:N:0:7
CACATTTTGAGCGTACTCGACGAAAGCGGGGGGGGGGGGGGGAAATCG
+
FFFFFFFFFFFFFFFFFFFFFFFFFFFFFFFFFFFFFFFFF,F,,F,F
@FS10000125:27:BPA73017-1634:1:1101:2850:2270 2:N:0:7
ATCCGTTTGAGCGTACTCGACGAAGGCTGGGGGGGGGGGGGGGAAGTC
+
FFFFFFFFFFFFFFFFFFFFFFFFFFFFFFFFFFFFFFFFFF,FF,FF
@FS10000125:27:BPA73017-1634:1:1101:3640:2270 2:N:0:7
TCTGGGTTGAGCGTACTCGACGAAGTTACTGGGGGGGGGGGGGGGGGG
+
FFFFFFFFFFFFFFFFFFFFFFFFFFFFFFFFFFFFFFFFFFFFFFFF
@FS10000125:27:BPA73017-1634:1:1101:4220:2270 2:N:0:7
CCTAAGTTGAGCGTACTCGACGAAGTTCCCGGGGGGGGGGGGGGGAAA
+
FF:FFFFFFFFFFFFFFFFFFFFFFFFFFFFFFFFFFFFFFF:F:FF,
@FS10000125:27:BPA73017-1634:1:1101:8250:2270 2:N:0:7
CTGCATTTGAGCGTACTCGACGAAGTTCACGGGGGGGGGGGGGGGGGA
+
F,FFFFFFFFFFFFFFFFFFFFFFFFFFFFFFFFFFFFFFFFFFFF,F
@FS10000125:27:BPA73017-1634:1:1101:9480:2270 2:N:0:7
ATATATTTGAGCGTACTCGACGAAGTTTGTTGGGGGGGGGGGGGGGAA
+
FFFFFFFFFFFFFFFFFFFFFFFFFFFFFFFFFFFFFFFFFFFFFF,F
@FS10000125:27:BPA73017-1634:1:1101:9500:2270 2:N:0:7
ATTTATTTGAGCGTACTCGACGAAGTTTGTTGGGGGGGGGGGGGGGAA
+
,F,,F,FFFFFFFFFFFFFFFFFFF,,,F,,FFFFFFFFF::,:,,,F
@FS10000125:27:BPA73017-1634:1:1101:10390:2270 2:N:0:7
TTAGGTTTGAGCGTACTCGACGAAGTTGGATGGGGGGGGGGGGGGGGG
+
F,FFFFFFF:FFFF:FFFFFFFFFFFFFFFFFFFFFFFFFFF:::,,F
@FS10000125:27:BPA73017-1634:1:1101:12290:2270 2:N:0:7
TTCTGTTTGAGCGTACTCGACGAAGTTTAAGGGGGGGGGGGGGGGGAA
+
,,FFFFFFFFFFFFFFFFFFFFFFFFFFFFFFFFFFFFFFFFFFFFFF
@FS10000125:27:BPA73017-1634:1:1101:12430:2270 2:N:0:7
TAGGTGTTGAGCGTACTCGACGAAGTTAGCAGGGGGGGGGGGGGGGAA
+
FFFFFFFFFFFFFFFFFFFFFFFFFFFFFFFFFFFFFFFFFFFFF,F:
@FS10000125:27:BPA73017-1634:1:1101:12740:2270 2:N:0:7
TACAAATTGAGCGTACTCGACGAAGTTGCTGGGGGGGGGGGGGGGAAA
+
FFFFFFFFFFFFFFFFFFFFFFFFFFFFFFFFFFFFFFFFFFFF,FF,
@FS10000125:27:BPA73017-1634:1:1101:13000:2270 2:N:0:7
TATTCATTGAGCGTACTCGACGAAGTTTGGCGGGGGGGGGGGGGGGGG
+
F,FFFF::F:FFFF:F:FF,FFF:F:,:FFFFFFFFFFFFFFFFFFF,
@FS10000125:27:BPA73017-1634:1:1101:1050:2280 2:N:0:7
TGTATATTGAGCGTACTCGACGAAGTTCAATGGGGGGGGGGGGGGGGA
+
,:FFFFFFFFFFFFFFFFFFFFFFFFFFFFFFFFFFFFFFFFFFFFF,
@FS10000125:27:BPA73017-1634:1:1101:1400:2280 2:N:0:7
CTCATATTGAGCGTACTCGACGAGGGGGGGGGGGGGGGGAAATCGGAA
+
FFFFFFFFFFFFFFFFFFFFFFFFFFFFFFFFFFFFFF:,,,:,,,FF
@FS10000125:27:BPA73017-1634:1:1101:3020:2280 2:N:0:7
CCTCCCTTGAGCGTACTCGACGAAGTTGGACGGGGGGGGGGGGGGGGG
+
FFFFFFFFFFFFFFFFFFFFFFFFFFFFFFFFFFFFFFFFFFFFFFF:
@FS10000125:27:BPA73017-1634:1:1101:4830:2280 2:N:0:7
TCAAGGTTGAGCGTACTCGACGAAGTTTACAGGGGGGAGGGGGGGGGG
+
FFFFFFFFFFFFFFFFFFFFFFFFFFFFFFFFFFFFFFFFFFFFFFFF
@FS10000125:27:BPA73017-1634:1:1101:4840:2280 2:N:0:7
CACCCCTTGAGCGTACTCGACGAAGTTACATGGGGGGGGGGGGGGGAA
+
FFFFFFFFFFFFFFFFFFFFFFFFFFFFFFFFFFFFFFFFFFFFFFFF
@FS10000125:27:BPA73017-1634:1:1101:5560:2280 2:N:0:7
AAACACTTGAGCGTACTCGACGAAGTTAAAAGGGGGGGGGGGGGGGAA
+
FFFFFFFFFFFFFFFFFFFFFFFFFFFFFFFFFFFFFFFFFFFFF,FF
@FS10000125:27:BPA73017-1634:1:1101:5970:2280 2:N:0:7
TTAATCTTGAGCGTACTCGACGAGGTTTGACGGGGGGGGGGGGGGGAA
+
FFFFFFFFFFFFFFFFFFFFFFFFFFFFFFFFFFFFFFFFFFFFFFFF
@FS10000125:27:BPA73017-1634:1:1101:7090:2280 2:N:0:7
CCGGGGTTGAGCGTACTCGACGAAGTTTGTAGGGGGGGGGGGGGGGGG
+
FFFFF:FFFFFFFFFFFFFFFFFFFFFFFFFFFFFFFFFFFFFFFFF,
@FS10000125:27:BPA73017-1634:1:1101:12150:2280 2:N:0:7
CTAATTTTGAGCGTACTCGACGAAGTTTGCTGGGGGGGGGGGGGGGGA
+
FFFFFFFFFFFFFFFFFFFFFFFFFFFFFFFFFFFFFFFFFFFFF:FF
@FS10000125:27:BPA73017-1634:1:1101:12160:2280 2:N:0:7
CTCGTTTTGAGCGTACTCGACGAAGTTCAGCGGGGGGGGGGGGGGGGA
+
FFFFFFFFFFFFFFFFFFFFFFFFFFFFFFFFFFFFFFFFFFFFFFF,
@FS10000125:27:BPA73017-1634:1:1101:12470:2280 2:N:0:7
TATTGGTTGAGCGTACTCGACGAAGTTTTGAGGGGGGGGGGGGGGGGA
+
FFFFFFFFFFFFFFFFFFFFFFFFFFFFFFFFFFFFFFFFFFFFFF:F
@FS10000125:27:BPA73017-1634:1:1101:14110:2280 2:N:0:7
TTTTTATTGAGCGTACTCGACGAAGTTGCTTGGGGGGGGGGGGGGGAA
+
::FFFFFFFFFFFFFFFFFFFFFFFFFFFFFFFFFFFFFFFFF:,,,,
@FS10000125:27:BPA73017-1634:1:1101:1120:2290 2:N:0:7
GTCCTTTTGAGCGTACTCGACGAAGTTTTGAGGGGGGGGGGGGGGGGA
+
:FFFFFFFFFFFFFFFFFFFFFFFFFFFFFFFFFFFFFFFFFFFFFF:
@FS10000125:27:BPA73017-1634:1:1101:1690:2290 2:N:0:7
CTTATATTGAGCGTACTCGACGAAGTTCTTAGGGGGGGGGGGGGGGAA
+
FFFFFFFFFFFFFFFFFFFFFFFFFFFFFFFFFFFFFFFFFFFFF:,F
@FS10000125:27:BPA73017-1634:1:1101:1810:2290 2:N:0:7
CTCCAGTTGAGCGTACTCGACGAAGTTAGGTGGGGGGGGGGGGGGGAA
+
FFFFFFFFFFFFFFFFFFFFFFFFFFFFFFFFFFFFFFFFFFFFF:FF
@FS10000125:27:BPA73017-1634:1:1101:2660:2290 2:N:0:7
AATTCTTTGAGCGTACTCGACGAAGTTGCAGGGGGGGGGGGGGGGAGA
+
,,:F:,FFFFFFFFFFFFFFFFFFFFFF,:F,FFFFFFFFFFFFF,FF
@FS10000125:27:BPA73017-1634:1:1101:2950:2290 2:N:0:7
TAGAGATTGAGCGTACTCGACGAAGGTTCTGCGGGGGGGGGGGGGGGG
+
FFFFFFFFFFFFFFFFFFFFFFFFFFFFFFFFFFFFFFFFFFFFFF:F
@FS10000125:27:BPA73017-1634:1:1101:3940:2290 2:N:0:7
TCGGTCTTGAGCGTACTCGACGAAGTGGGGGGGGGGGGGGGGAGATCG
+
F,,FFFFFFFFFFFFFFFFFFFFFFFFFFF:FFFFFFFFFFFF,FF,F
@FS10000125:27:BPA73017-1634:1:1101:4750:2290 2:N:0:7
TCTTGGTTGAGCGTACTCGACGAAATTTATAGGGGGGGGGGGGGGGGA
+
,FFFFFFFFFFFFFFFFFFFFFFFFFFFFFFFFFFFFFFFFFFFFF,F
@FS10000125:27:BPA73017-1634:1:1101:7640:2290 2:N:0:7
TAGGGTTTGAGCGTACTCGACGAAGTTGATGGGGGGGGGGGGGGGGGG
+
FFFFFFFFFFFFFFFFFFFFFFFFFFFFFFFFFFFFFFFFFFF,:,,F
@FS10000125:27:BPA73017-1634:1:1101:9310:2290 2:N:0:7
AATCGATTGAGCGTACTCGACGAAGTTAGATGGGGGGGGGGGGGGGAA
+
FFFFFFFFFFFFFFFFFFFFFFFFFFFFFFFFFFFFFFFFFFFFF:FF
@FS10000125:27:BPA73017-1634:1:1101:9450:2290 2:N:0:7
TTACATTTGAGCGTACTCGACGAAGTTGTTAGGGGGGGGGGGGGGGGG
+
FFFFFFFFFFFFFFFFFFFFFFFFFFFFFFFFFFFFFFFFFFFFFFFF
@FS10000125:27:BPA73017-1634:1:1101:10310:2290 2:N:0:7
TAATCATTGAGCGTACTCGACGAAGTTCGGAGGGGGGGGGGGGGGGGA
+
FFFFFFFFFFFFFFFFFFFFFFFFFFFFFFFFFFFFFFFFFFFFFFFF
@FS10000125:27:BPA73017-1634:1:1101:10530:2290 2:N:0:7
AACTGATTGAGCGTACTCGACGAAGTTATCTGGGGGGGGGGGGGGGGA
+
FFFFFFFFFFFFFFFFFFFFFFFFFFFFFFFFFFFFFFFFFFF:F,:,
@FS10000125:27:BPA73017-1634:1:1101:10640:2290 2:N:0:7
ACCTGCTTGAGCGTACTCGACGAAGTTTCAGGGGGGGGGGGGGGGGGA
+
FFFFFFFFFFFFFFFFFFFFFFFFFFFFFFFFFFFFFFFFFFFFF:F:
@FS10000125:27:BPA73017-1634:1:1101:10730:2290 2:N:0:7
TTACGATTGAGCGTACTCGACGAAGTTACTAGGGGGGGGGGGGGGGGA
+
,FFFFFFFFFFFFFFFFFFFFFFFFFFFFFFFFFFFFFFFFFFFFFFF
@FS10000125:27:BPA73017-1634:1:1101:11040:2290 2:N:0:7
AGGTTATTGAGCGTACTCGACGAAGGGGGGGGGGGGGGGGAAGTCGGA
+
F:FFFFFFFFFFFFFFFFFFFFFFFFFFFFFFFFFFFFF:,F,F,,,F
@FS10000125:27:BPA73017-1634:1:1101:11060:2290 2:N:0:7
CTCCGGTTGAGCGTACTCGACGAAGTTGGGGGGGGGGGGGGGGGGGAA
+
FFFFFFFFFFFFFFFFFFFFFFFFFFFFFFFFFFFFFFFFFFFF,F,,
@FS10000125:27:BPA73017-1634:1:1101:11990:2290 2:N:0:7
CCTATCTTGAGCGTACTCGACGAAGTTCGACGGGGGGGGGGGGGGGAA
+
FF,FF:FFFFFFFFFFFFFFFFFFFFFF,FFFFFFFFFFFFFFFFFFF
@FS10000125:27:BPA73017-1634:1:1101:12960:2290 2:N:0:7
TCCTGCTTGAGCGTACTCGACGAAGTTGGCAGGGGGGGGGGGGGGGGA
+
FFFFFFFFFFFFFFFFFFFFFFFFFFFFFFFFFFFFFFFFFFFFFFFF
@FS10000125:27:BPA73017-1634:1:1101:13000:2290 2:N:0:7
ATGGCCTTGAGCGTACTCGACGAAGTTTAAGGGGGGGGGGGGGGGAAA
+
,:FFFFFFFFFFFFFFFFFFFFFFFFF:FF,FFFFFFFFFFFFF,F,,
@FS10000125:27:BPA73017-1634:1:1101:13030:2290 2:N:0:7
ATAAGGTTGAGCGTACTCGACGAAGTTGCGGGGGGGGGGGGGGGGAAT
+
F,FFFFFFFFFFFFFFFFFFFFFFFFFFFFFFFFFFFFFFFFF,,F,F
@FS10000125:27:BPA73017-1634:1:1101:13630:2290 2:N:0:7
TTTCGTTTGAGCGTACTCGACGAAGTTGGGCGGGGGGGGGGGGGGGAA
+
FFF:F,FFFFFFFFFFFFFFFFFFF::FFFFFFFFFFFFFFFFFF,FF
@FS10000125:27:BPA73017-1634:1:1101:15610:2290 2:N:0:7
CTGGTATTGAGCGTACTCGACGAAGTTGCGGGGGGGGGGGGGGGAAAT
+
F,FFFFFFFFFFFFFFFFFFFFFFFFFFFFFFFFFFFFFFFFF,FF,F
@FS10000125:27:BPA73017-1634:1:1101:16340:2290 2:N:0:7
TTCTTATTGAGCGTACTCGACGAAGTTCGGGGGGGGGGGGGGGGGAGG
+
F,F,:FFFFFFFFFFFFFFFFFFFFFFF,,FFFFFFFFFFFFF,::,,
@FS10000125:27:BPA73017-1634:1:1101:1510:2300 2:N:0:7
CTAGGTTTGAGCGTACTCGACGAAGTTAATTGGGGGGGGGGGGGGGAA
+
FFFFFFFFFFFFFFFFFFFFFFFFFFFFFFFFFFFFFFFFFFFFFFFF
@FS10000125:27:BPA73017-1634:1:1101:1780:2300 2:N:0:7
CTAATCTTGAGCGTACTCGACGAAGTTTCCAGGGGGGGGGGGGGGGAA
+
,:,FF:FFFFFFFFFFFFFFFFFFFFFF,,FFFFFFFFFFFFFFFF:F
@FS10000125:27:BPA73017-1634:1:1101:2200:2300 2:N:0:7
TTTCCGTTGAGCGTACTCGACGAAGTTGGGGGGGGGGGGGGGGAAGTG
+
FFFFFFFFFFFFFFFFFFFFFFFFFFFFFFFFFFFFFFFFFF,FF,F,
@FS10000125:27:BPA73017-1634:1:1101:3460:2300 2:N:0:7
CTTGGTTTGAGCGTACTCGACGAAGTTGGGTGGGGGGGGGGGGGGGGG
+
FFFFFFFFFFFFFFFFFFFFFFFFFFFFFFFFFFFFFFFFFFFFFFF:
@FS10000125:27:BPA73017-1634:1:1101:4240:2300 2:N:0:7
ATTTATTTGAGCGTACTCGACGAAGTTCAGAGGGGGGGGGGGGGGGGA
+
F,FFFFFFFFFFFFFFFFFFFFFFFFFFFFFFFFFFFFFFFFFFFFFF
@FS10000125:27:BPA73017-1634:1:1101:4600:2300 2:N:0:7
CTGTTGTTGAGCGTACTCGACGAAGGGGGGGGGGGGGGGGGGGGGGGA
+
F,,F,:FFFFFFFFFFFFFFFFFFF:,FFF,FFFFF:FF,F,:,,,,,
@FS10000125:27:BPA73017-1634:1:1101:4760:2300 2:N:0:7
CTCGGGTTGAGCGTACTCGACGAAGTTATGTGGGGGGGGGGGGGGGGG
+
FFFFFFFFFFFFFFFFFFFFFFFFFFFFFFFFFFFFFFFFFFFF:FF,
@FS10000125:27:BPA73017-1634:1:1101:6190:2300 2:N:0:7
TTGTAATTGAGCGTACTCGACGAAGTTGGTTGGGGGGGGGGGGGGGGG
+
F,FFFFFFFFFFFFFFFFFFFFFFFFFFFFFFFFFFFFFFFFFFFFFF
@FS10000125:27:BPA73017-1634:1:1101:6320:2300 2:N:0:7
ACCAGATTGAGCGTACTCGACGAAGTTAAAGGGGGGGGGGGGGGGGAA
+
FFFFFFFFFFFFFFFFFFFFFFFFFFFFFFFFFFFFFFFFFFFFFFFF
@FS10000125:27:BPA73017-1634:1:1101:6390:2300 2:N:0:7
TTCGGGTTGAGCGTACTCGACGAAGTTATTAGGGGGGGGGGGGGGGGA
+
FFFFFFFFFFFFFFFFFFFFFFFFFFFFFFFFFFFFFFFFFFFFFFF,
@FS10000125:27:BPA73017-1634:1:1101:8420:2300 2:N:0:7
CAGACTTTGAGCGTACTCGACGAAGTTGGGGGGGGGGGGGGGGGGGAA
+
F,FFFFFFFFFFFFFFFFFFFFFFFFFFFFFFFFFFFFFFFFFFF,,:
@FS10000125:27:BPA73017-1634:1:1101:8670:2300 2:N:0:7
CCATCATTGAGCGTACTCGACGAAGTTCATAGGGGGGGGGGGGGGGAA
+
FFFFFFFFFFFFFFFFFFFFFFFFFFFFFFFFFFFFFFFFFFFFF:F:
@FS10000125:27:BPA73017-1634:1:1101:9750:2300 2:N:0:7
AACGGGGGGGGGGGGGGGAGATTGGAAAAGGTCCTTTTAAGAAAAAAA
+
FFFFFFFFFFFFFFFFFF,,,F,,,FF:,,,,,:,,,:,,:,FFFFF,
@FS10000125:27:BPA73017-1634:1:1101:12240:2300 2:N:0:7
TTGAAGTTGAGCGTACTCGACGAAGTTTCGGGGGGGGGGGGGGGAAAT
+
F,FFFFFFFFFFFFFFFFFFFFFFFFFFFFFFFFFFFFFFFFF,FF,F
@FS10000125:27:BPA73017-1634:1:1101:12560:2300 2:N:0:7
TATCTCTTGAGCGTACTCGACGAAGTTCAGCGGGGGGGGGGGGGGGGA
+
FFFFFFFFFFFFFFFFFFFFFFFFFFFFFFFFFFFFFFFFFFFFFF:F
@FS10000125:27:BPA73017-1634:1:1101:12760:2300 2:N:0:7
TCTCGGTTGAGCGTACTCGACGAAGTTAAAAGGGGGGGGGGGGGGGGG
+
FFFFFFFFFFFFFFFFFFFFFFFFFFFFFFFFFFFFFFFFFFFFFFF,
@FS10000125:27:BPA73017-1634:1:1101:12770:2300 2:N:0:7
TTACTATTGAGCGTACTCGACGAAGTTCAGCGGGGGGGGGGGGGGGAA
+
FFFFFFFFFFFFFFFFFFFFFFFFF:FFFFFFFFFFFFFFF:F,:,:F
@FS10000125:27:BPA73017-1634:1:1101:13280:2300 2:N:0:7
AAGTGATTGAGCGTACTCGACGAAGTTCTGTGGGGGGGGGGGGGGGAA
+
FFFFFFFFFFFFFFFFFFFFFFFFFFFFFFFFFFFFFFFFFFFFF,FF
@FS10000125:27:BPA73017-1634:1:1101:13620:2300 2:N:0:7
TTTAAGTTGAGCGTACTCGACGAAGTTTTGAGGGGGGGGGGGGGGGAA
+
FFFFFFFFFFFFFFFFFFFFFFFFFFFFFFFFFFFFFFFFFFFFFF,:
@FS10000125:27:BPA73017-1634:1:1101:14300:2300 2:N:0:7
GATCGTTTGAGCGTACTCGACGAAGTTAGGGGGGGGGGGGGGGAAGTT
+
:FFFFFFFFFFFFFFFFFFFFFFFFFFFFFFFFFFFFFFFFFF:F,,,
@FS10000125:27:BPA73017-1634:1:1101:15120:2300 2:N:0:7
CTATCTTTGAGCGTACTCGACGAAGTTTAAGGGGGGGGGGGGGGGAGT
+
FFFFFFFFFFFFFFFFFFFFFFFFFFFFFFFFFFFFFFFFFFF,,F,:
@FS10000125:27:BPA73017-1634:1:1101:15280:2300 2:N:0:7
CTATCTTTGAGCGTACTCGACGAAGTTTAAGGGGGGGGGGGGGGGAAA
+
FFFFFFFFFFFFFFFFFFFFFFFFFFFFFFFFFFFFFFFFFFFF,::,
@FS10000125:27:BPA73017-1634:1:1101:15290:2300 2:N:0:7
TCAGGATTGAGCGTACTCGACGAAGTTTGGGGGGGGGGGGGGGGAAAT
+
,FFFFFFFFFFFFFFFFFFFFFFFFFFFFFFFFFFFFFFFFFF,FF,F
@FS10000125:27:BPA73017-1634:1:1101:15320:2300 2:N:0:7
CAGGATTTGAGCGTACTCGACGAAGTTGGAGGGGGGGGGGGGGGGGGG
+
FFFFFFFFFFFFFFFFFFFFFFFFFFFFFFFFFFFFFFFFFFFFF:,F
@FS10000125:27:BPA73017-1634:1:1101:1060:2310 2:N:0:7
TATCCCTTGAGCGTACTCGACGAAGTTGTTAGGGGGGGGGGGGGGGGG
+
FFFFFFFFFFFFFFFFFFFFFFFFFFFFFFFFFFFFFFFFFFFFFFF:
@FS10000125:27:BPA73017-1634:1:1101:1680:2310 2:N:0:7
CTATCATTGAGCGTACTCGACGAAGTTTTAGGGGGGGGGGGGGGGAAT
+
F,FFFFFFFFFFFFFFFFFFFFFFFFFFFFFFFFFFFFFFFFF:,F:,
@FS10000125:27:BPA73017-1634:1:1101:2980:2310 2:N:0:7
TAAAGCTTGAGCGTACTCGACGAAGTTTCAGGGGGGGGGGGGGGGGGG
+
FFFFFFFFFFFFFFFFFFFFFFFFFFFFFFFFFFFFFFFFFFFFF:,F
@FS10000125:27:BPA73017-1634:1:1101:3290:2310 2:N:0:7
TTAATATTGAGCGTACTCGACGAAGTTCGCAGGGGGGGGGGGGGGGAA
+
FFFFFFFFFFFFFFFFFFFFFFFFFFFFFFFFFFFFFFFFFFFFF,FF
@FS10000125:27:BPA73017-1634:1:1101:5560:2310 2:N:0:7
TTCGTATTGAGCGTACTCGACGAAGTTCCAGGGGGGGGGGGGGGGGGA
+
FFFFFFFFFFFFFFFFFFFFFFFFFFFFFFFFFFFFFFFFFFFFFF,F
@FS10000125:27:BPA73017-1634:1:1101:5670:2310 2:N:0:7
TCTCTGTTGAGCGTACTCGACGAAGTTGGGGGGGGGGGGGGGGAAATC
+
FFFFFFFFFFFFFFFFFFFFFFFFFFFFFFFFFFFFFFFFFF,F:,F:
@FS10000125:27:BPA73017-1634:1:1101:5810:2310 2:N:0:7
CTGTTATTGAGCGTACTCGACGAAGGGGGGGGGGGGGGGAGATCGGAA
+
F,FFFFFFFFFFFFFFFFFFFFFFFFFFFFFFFFFFFFFF,,FF,,:,
@FS10000125:27:BPA73017-1634:1:1101:7250:2310 2:N:0:7
ACTCGATTGAGCGTACTCGACGAAGTTTGACGGGGGGGGGGGGGGGAA
+
:F:F:FFFFFFFFFFFFFFFFFFFFFFFFFFFFFFFFFFFFFFFF:FF
@FS10000125:27:BPA73017-1634:1:1101:9400:2310 2:N:0:7
TCGAACTTGAGCGTACTCGACGAAGGGGGGGGGGGGGGGAGATCGGAA
+
,FFFFFFFFFFFFFFFFFFFFFFFFFFFFFFFFFFFFFFF,,F:,,F,
@FS10000125:27:BPA73017-1634:1:1101:9990:2310 2:N:0:7
TTTTTCTTGAGCGTACTCGACGAAGTTCCTGGGGGGGGGGGGGGGGAA
+
,FFFFFFFFFFFFFFFFFFFFFFFFFFFFFFFFFFFFFFFFFFF,,,,
@FS10000125:27:BPA73017-1634:1:1101:13180:2310 2:N:0:7
AATGGATTGAGCGTACTCGACGAAGTTTAATGGGGGGGGGGGGGGGGA
+
:,FFFFFFFFFFFFFFFFFFFFFFFFFFFFFFFFFFFFFFFFFFFFF,
@FS10000125:27:BPA73017-1634:1:1101:13820:2310 2:N:0:7
CAGGTGTTGAGCGTACTCGACGAAGTTAAAGGGGGGGGGGGGGGGGGA
+
[truncated: 15,088,249 more chars]
