# Supplementary material for: Non-templated addition and template switching by Moloney murine leukemia virus (MMLV)-based reverse transcriptases co-occur and compete with each other
Source: J Biol Chem. 2019 Oct 22;294(48):18220–31. doi: 10.1074/jbc.RA119.010676 (PMC6885630; doi:10.1074/jbc.RA119.010676)
Supplement: Supporting Information [file supp_RA119.010676_155253_1_supp_413280_pzhsrd.zip › Tailing for synthetic RNA bias/TdT-P-4rNV5FAM-D.fastq]

@FS10000125:27:BPA73017-1634:1:1101:1010:1000 2:N:0:8
TTTTGCTTGAGCGTACTCGACGAAGTTTGGTGGGGGGGGGGGGGGAAA
+
,FFFFFFFFFFFFFFFFFFFFFFFFFFFFFFFFFFFFFFFFFFFFFF:
@FS10000125:27:BPA73017-1634:1:1101:1060:1000 2:N:0:8
ATTATGTTGAGCGTACTCGACGAAGTTCAGGGGGGGGGGGGGGGGGAA
+
FFFFFFFFFFFFFFFFFFFFFFFFFFFFFFFFFFFFFFFFFFFF:F,F
@FS10000125:27:BPA73017-1634:1:1101:1630:1000 2:N:0:8
CTCGTTTTGAGCGTACTCGACGAAGTTTGCAGGGGGGGGGGGGGGGAA
+
FFF,FFFFFFFFFFFFFFFFFFFFFFFFFFFFFFFFFFFFFFFF:,,F
@FS10000125:27:BPA73017-1634:1:1101:1960:1000 2:N:0:8
CCAGACTTGAGCGTACTCGACGAAGTTAAATGGGGGGGGGGGGGGGAA
+
FFFFFFFFFFFFFFFFFFFFFFFFFFFFFFFFFFFFFFFFFFFF,,F:
@FS10000125:27:BPA73017-1634:1:1101:2550:1000 2:N:0:8
TTTTTATTGAGCGTACTCGACGAAGTTGGTGGGGGGGGGGGGGGGGGG
+
,:FFFFFFFFFFFFFFFFFFFFFFFFFFFFFFFFFFFFFFF:F,:,,,
@FS10000125:27:BPA73017-1634:1:1101:3010:1000 2:N:0:8
CTCGACTTGAGCGTACTCGACGAAGTTACCGGGGGGGGGGGGGGGGAA
+
:F,,FFFFFFFFFFFFFFFFFFFFFFFFFFFFFFFFFFFFFFFF,,F:
@FS10000125:27:BPA73017-1634:1:1101:3140:1000 2:N:0:8
CGAATCTTGAGCGTACTCGACGAAAGGGGGGGGGGGGGGGGGAAATTG
+
FFFFFFFFFFFFFFFFFFFFFFFFFFFFFFFFFFFFFFFFF,:F,F,,
@FS10000125:27:BPA73017-1634:1:1101:3740:1000 2:N:0:8
ACTAGATTGAGCGTACTCGACGAAGTTGCCAGGGGGGGGGGGGGGGGA
+
,F,F,FFFFFFFFFFFFFFFFFFFFFFF:FF,,::F:F:FF,,F,F,F
@FS10000125:27:BPA73017-1634:1:1101:4460:1000 2:N:0:8
TAGGGCTTGAGCGTACTCGACGAAGTTAGCCGGGGGGGGGGGGGGGAA
+
FFFFFFFFFFFFFFFFFFFFFFFFFFFFFFFFFFFFFFFFFFFFF:FF
@FS10000125:27:BPA73017-1634:1:1101:4900:1000 2:N:0:8
TCGGGCTTGAGCGTACTCGACGAAGTTTAACGGGGGGGGGGGGGGGGA
+
,FFFFFFFFFFFFFFFFFFFFFFFFFFFFFFFFFFFFFFFFFFFFFF:
@FS10000125:27:BPA73017-1634:1:1101:5260:1000 2:N:0:8
CTGCATTTGAGCGTACTCGACGAAGGGGGGGGGGGGGGGAGATCGGAA
+
F,:FFFFFFFFFFFFFFFFFFFFFFFFFFFFFFFFFFFFF,,F:,,:,
@FS10000125:27:BPA73017-1634:1:1101:5580:1000 2:N:0:8
ATTGTATTGAGCGTACTCGACGAAGTTCACAGGGGGGGGGGGGGGGGA
+
,FF,FFFFFFFFFFFFFFFFFFFFFFFFFFFFFFF:FFFFFFF:F,F:
@FS10000125:27:BPA73017-1634:1:1101:6500:1000 2:N:0:8
TTGAAATTGAGCGTACTCGACGAAGTTAAATGGGGGGGGGGGGGGGGA
+
,:FFFFFFFFFF:FFFFFFFFFFFFFFFFFFFFFF:FFFF,F:F:F,F
@FS10000125:27:BPA73017-1634:1:1101:6730:1000 2:N:0:8
TATGCATTGAGCGTACTCGACGAAGTTATTGGGGGGGGGGGGGGGGGG
+
FFFFFFFFFFFFFFFFFFFFFFFFFFFFFFFFFFFFFFFFFFFF:::F
@FS10000125:27:BPA73017-1634:1:1101:8260:1000 2:N:0:8
TTCATCTTGAGCGTACTCGACGAAGTTAACGGGGGGGGGGGGGGGGAA
+
F,FFFFFFFFFFFFFFFFFFFFFFFFFFFFFFFFFFFFFFFFFFF,FF
@FS10000125:27:BPA73017-1634:1:1101:8570:1000 2:N:0:8
TTAATATTGAGCGTACTCGACGAAGTTCCAAGGGGGGGGGGGGGGGGA
+
F,FFFFFFFFFFFFFFFFFFFFFFFFFFFFFFFFFFFFFFFFFFFFF:
@FS10000125:27:BPA73017-1634:1:1101:8610:1000 2:N:0:8
CCACCCTTGAGCGTACTCGACGAAGTTCATCGGGGGGGGGGGGGGGAA
+
FFFFFFFFFFFFFFFFFFFFFFFFFFFFFFFFFFFFFFFFFFFFF:,F
@FS10000125:27:BPA73017-1634:1:1101:9440:1000 2:N:0:8
TTCACATTGAGCGTACTCGACGAAGTTGGCTGGGGGGGGGGGGGGGGA
+
F,FFFFFFFFFFFFFFFFFFFFFFFFFFFFFFFFFFFFFFFFFFFFFF
@FS10000125:27:BPA73017-1634:1:1101:9560:1000 2:N:0:8
CTATTTTTGAGCGTACTCGACGAAGTTTTTTGGGGGGGGGGGGGGGAA
+
,:,FF,FFFFFFFFFFFFFFFFFFFFF:F,:FFFFFFFFFFF:F:,,:
@FS10000125:27:BPA73017-1634:1:1101:9930:1000 2:N:0:8
TACTTTTTGAGCGTACTCGACGAAGTTTAGGGGGGGGGGGGGGGAAAT
+
FFFFFFFFFFFFFFFFFFFFFFFFFFFFFFFFFFFFFFFFFFF:FF:F
@FS10000125:27:BPA73017-1634:1:1101:10800:1000 2:N:0:8
CATGTCTTGAGCGTACTCGACGAAGTTAATGGGGGGGGGGGGGGGGGG
+
F:FFFFFFFF:FFFF:F:FFFFFFFFFFFFFFFFFF:FFFFF,,,,,:
@FS10000125:27:BPA73017-1634:1:1101:11030:1000 2:N:0:8
AACATTTTGAGCGTACTCGACGAAGTGGGGGGGGGGGGGGGAATTCGA
+
,FFFFFFFFFFFFFFFFFFFFFFFFFFFF:FFFFFFFFFF:,,,F,,,
@FS10000125:27:BPA73017-1634:1:1101:11280:1000 2:N:0:8
AAGGCCTTGAGCGTACTCGACGAAGTTTCAAGGGGGGGGGGGGGGGAA
+
FFFFFFFFFFFFFFFFFFFFFFFFFFFFFFFFFFFFFFFFFFFFF,FF
@FS10000125:27:BPA73017-1634:1:1101:11550:1000 2:N:0:8
ATTTACTTGAGCGTACTCGACGAAGTTCATAGGGGGGGGGGGGGGGAA
+
F,FFFFFFFFFFFFFFFFFFFFFFFFFFFFFFFFFFFFFFFFF::,,:
@FS10000125:27:BPA73017-1634:1:1101:11630:1000 2:N:0:8
CTGCACTTGAGCGTACTCGACGAAGTTAGGGGGGGGGGGGGGGGAGAT
+
FFFFFFFFFFFFFFFFFFFFFFFFFFFFFFFFFFFFFFFFFFF,F,,F
@FS10000125:27:BPA73017-1634:1:1101:11890:1000 2:N:0:8
CCTCGTTTGAGCGTACTCGACGAAGTTTCTAGGGGGGGGGGGGGGGAT
+
FF:,,FFFFFFFFFFFFFFFFFFFFFFF,,,FFFFFFFFFFFF,,,,F
@FS10000125:27:BPA73017-1634:1:1101:12640:1000 2:N:0:8
CTAGATTTGAGCGTACTCGACGAAGGGGGGGGGGGGGGGAGTTCGGAA
+
FFFFFFFFFFFFFFFFFFFFFFFFFFFFFFFFFFFFFFF,,,F::,F:
@FS10000125:27:BPA73017-1634:1:1101:12880:1000 2:N:0:8
TACCATTTGAGCGTACTCGACGAAGTTCCACGGGGGGGGGGGGGGGAA
+
,FFFFFFFFFFFFFFFFFFFFFFFFFFFFFFFFFFFFFFFFFFFF,:F
@FS10000125:27:BPA73017-1634:1:1101:13210:1000 2:N:0:8
TATGATTTGAGCGTACTCGACGAAGTTCAGTGGGGGGGGGGGGGGGAA
+
FFFFFFFFFFFFFFFFFFFFFFFFFFFFFFFFFFFFFFFFFFFF:,,F
@FS10000125:27:BPA73017-1634:1:1101:13600:1000 2:N:0:8
TCCTTATTGAGCGTACTCGACGAAGTTTGCGGGGGGGGGGGGGGGGAA
+
FFFFFFFFFFFFFFFFFFFFFFFFFFFFFFFFFFFFFFFFF:F:F,::
@FS10000125:27:BPA73017-1634:1:1101:15840:1000 2:N:0:8
TCACATTTGAGCGTACTCGACGAAGGGGGGGGGGGGGGGGGGATTGGA
+
FF,:::FFFFFFFFFFFFFFFFFFF::::,:FFFFFFFFF,,,,,,,:
@FS10000125:27:BPA73017-1634:1:1101:1270:1010 2:N:0:8
CCCGAATTGAGCGTACTCGACGAAGTTCTATGGGGGGGGGGGGGGGGG
+
FFFFFFFFFFFFFFFFFFFFFFFFFFFFFFFFFFFFFFFFFFF,:,,F
@FS10000125:27:BPA73017-1634:1:1101:1710:1010 2:N:0:8
AAATTTTTTTTTTTTTCTTTTTTTTTTCCCCGGGGGGGGGGGGAAATT
+
,,,FFFF,:::FFFFF,FF,F,,FFF,,,,,,,::FFFFFFFF:F,,F
@FS10000125:27:BPA73017-1634:1:1101:1850:1010 2:N:0:8
ATATTCTTGAGCGTACTCGACGAAGTTACGCGGGGGGGGGGGGGGGAA
+
FFFFFFFFFFFFFFFFFFFFFFFFFFFFFFFFFFFFFFFFFFFFF::F
@FS10000125:27:BPA73017-1634:1:1101:1980:1010 2:N:0:8
AATCTCTTGAGCGTACTCGACGAAGTTGCAAGGGGGGGGGGGGGGGGA
+
FFFFFFFFFFFFFFFFFFFFFFFFFFFFFFFFFFFFFFFFFFFFFF,F
@FS10000125:27:BPA73017-1634:1:1101:2080:1010 2:N:0:8
CCCCCCTTGAGCGTACTCGACGAAGTTGTGGGGGGGGGGGGGGGAGAT
+
,FFF,,FFFFFFFFFFFFFFFFFFFFFF:,:FFFFFFFFFFFF:F,:F
@FS10000125:27:BPA73017-1634:1:1101:2180:1010 2:N:0:8
TTAAGCTTGAGCGTACTCGACGAAGTTAGAAGGGGGGGGGGGGGGGAA
+
F,FF:FFFFFFFFFFFFFFFFFFFFFFFFFFFFFFFFFFFFFFFF,,F
@FS10000125:27:BPA73017-1634:1:1101:2830:1010 2:N:0:8
ACACTCTTGAGCGTACTCGACGAAGTTAGACGCGGGGGGGGGGGGGGG
+
FFFFFFFFFFFFFFFFFFFFFFFFFFFFFFFFFFFFFFFFFFFFFFFF
@FS10000125:27:BPA73017-1634:1:1101:2910:1010 2:N:0:8
TATTAATTGAGCGTACTCGACGAAGTTGCTAGGGGGGGGGGGGGGGAA
+
,:,,:,FFFFFFFFFFFFFFFFFFFFFFFFFFFFFFFFFFFFFFF,FF
@FS10000125:27:BPA73017-1634:1:1101:2990:1010 2:N:0:8
CTCGACTTGAGCGTACTCGACGAAGTTACCGGGGGGGGGGGGGGGGAT
+
FFFFFFFFFFFFFFFFFFFFFFFFFFFFFFFFFFFFFFFFFFF,,,,,
@FS10000125:27:BPA73017-1634:1:1101:3250:1010 2:N:0:8
TTACTATTGAGCGTACTCGACGAAGGGGGGGGGGGGGGGGGGGGAAAT
+
FFFFFFFFFFFFFFFFFFFFFFFFFFFFFFFFFFFFFFF,,,:,F,,,
@FS10000125:27:BPA73017-1634:1:1101:3270:1010 2:N:0:8
TTGTCATTGAGCGTACTCGACGAAATTAGTGGGGGGGGGGGGGGGGGA
+
,FFFFFFFFFFFFFFFFFFFFFFFFFFFFFFFFFFFFFFFFFFFF::F
@FS10000125:27:BPA73017-1634:1:1101:4040:1010 2:N:0:8
CTACTATTGAGCGTACTCGACGAAGTTCAACGGGGGGGGGGGGGGGAA
+
,FF:F:FFFFFFFFFFFFFFFFFFFFF,F,,FFFFFFFFFFFFFF,,:
@FS10000125:27:BPA73017-1634:1:1101:4970:1010 2:N:0:8
ATTTAATTGAGCGTACTCGACGAAGTTGACCGGAGGGGGGGAGATCAA
+
F,F:,,FFFFFFFFFFFFFFFFFFFFFFFFFFF,FFFFFFF:F:,,FF
@FS10000125:27:BPA73017-1634:1:1101:7890:1010 2:N:0:8
ATATATTTGAGCGTACTCGACGAAGTTAGTGGGGGGGGGGGGGGGGAA
+
FFFFFFFFFFFFFFFFFFFFFFFFFFFFFFFFFFFFFFFFFFFFF:FF
@FS10000125:27:BPA73017-1634:1:1101:9100:1010 2:N:0:8
GCGGTATTGAGCGTACTCGACGAAGTTTGGGGGGGGGGGGGGGAAAAT
+
,FFFFFFFFFFFFFFFFFFFFFFFFFFFFFFFFFFFFFFFFFF,FF,:
@FS10000125:27:BPA73017-1634:1:1101:9240:1010 2:N:0:8
CTGGAATTGAGCGTACTCGACGAAGTTCTTGGGAGGGGGGGGGGGGGG
+
FFFFFFFFFFFFFFFFFFFFFFFFFFFFFFFFFFFFFFFFFFFFF,F,
@FS10000125:27:BPA73017-1634:1:1101:9550:1010 2:N:0:8
AAATCATTGAGCGTACTCGACGAAGTTACCACGGGGGGGGGGGGGGGA
+
,FF,,FFFFFFFFFFFFFFFFFFFFFFFF,FFFFFFFFFFFFFF:F:F
@FS10000125:27:BPA73017-1634:1:1101:9860:1010 2:N:0:8
TTAATATTGAGCGTACTCGACGAAGTTGAATGGGGGGGGGGGGGGGAA
+
FFFFFFFFFFFFFFFFFFFFFFFFFFFFFFFFFFFFFFFFFFFFF,FF
@FS10000125:27:BPA73017-1634:1:1101:9990:1010 2:N:0:8
ATCACTTTGAGCGTACTCGACGAAGTTGTGCGGGGGGGGGGGGGGGAA
+
FFFFFFFFFFFFFFFFFFFFFFFFFFFFFFFFFFFFFFFFFFFF,,,:
@FS10000125:27:BPA73017-1634:1:1101:11910:1010 2:N:0:8
CTGTAGTTGAGCGTACTCGACGAAGTTTACAGGGGGGGGGGGGGGGGA
+
FFFFFFFFFFFFFFFFFFFFFFFFFFFFFFFFFFFFFFFFFFFF:,,,
@FS10000125:27:BPA73017-1634:1:1101:12360:1010 2:N:0:8
TTAGCATTGAGCGTACTCGACGAAGTTGCGGGGGGGGGGGGGGGGAGA
+
FFFFFFFFFFFFFFFFFFFFFFFFFFFFFFFFFFFFFFFFFFFF,:,:
@FS10000125:27:BPA73017-1634:1:1101:12400:1010 2:N:0:8
ATCCCCTTGAGCGTACTCGACGAAGTTGGGCGGGGGGGGGGGGGGGGA
+
F:FFFFFFFFFFFFFFFFFFFFFFFFFFFFFFFFFFFFFFFFFFF:FF
@FS10000125:27:BPA73017-1634:1:1101:12620:1010 2:N:0:8
CTTGCATTGAGCGTACTCGACGAAGTTCAGTGGGGGGGGGGGGGGGGA
+
FFFFFFFFFFFFFFFFFFFFFFFFFFFFFFFFFFFFFFFFFFFFF,,F
@FS10000125:27:BPA73017-1634:1:1101:13960:1010 2:N:0:8
CAACGGTTGAGCGTACTCGACGAAGTTAGCAGGGGGGGGGGGGGGGGA
+
FFFFFFFFFFFFFFFFFFFFFFFFFFFFFFFFFFFFFFFFFFFF,,,F
@FS10000125:27:BPA73017-1634:1:1101:14260:1010 2:N:0:8
TTTATATTGAGCGTACTCGACGAAGTTCAGTGGGGGGGGGGGGGGAGG
+
F,FFFFFFFFFFFFFFFFFFFFFFFFFFFFFFFFFFFFFFFFF,::,,
@FS10000125:27:BPA73017-1634:1:1101:14630:1010 2:N:0:8
TCCTCCTTGAGCGTACTCGACGAAGTTGGTCGGGGGGGGGGGGGGGAA
+
FFFFFFFFF:FFFFFFFFFFFFFFFFFFFFFFFFFFFFFFF:F:,,,F
@FS10000125:27:BPA73017-1634:1:1101:14850:1010 2:N:0:8
ATGTATTTGAGTGTACTCGACGAAGTTTTGCGGGGGGGGGGGGGGGGG
+
FFFFFFFFFFFFFFFFFFFFFFFFFFFFFFFFFFFFFFFFFFFF:::F
@FS10000125:27:BPA73017-1634:1:1101:15830:1010 2:N:0:8
ATCAACTTGAGCGTACTCGACGAAGTTGCCAGAAGGAGGGGAAGAGTA
+
:F,,F:FFFFFFFFFFFFFFFFFFFFFF:FF,,,,F,,,FF,,FF,:,
@FS10000125:27:BPA73017-1634:1:1101:15900:1010 2:N:0:8
AACATGTTGAGCGTACTCGACGAAGTTGACTGGGGGGGGGGGGGGGGA
+
,:FFFFFFFFFFFFFFFFFFFFFFFFFFFFFFFFFFFFFFFFFFFFF,
@FS10000125:27:BPA73017-1634:1:1101:1590:1020 2:N:0:8
CTTAAATTGAGCGTACTCGACGAAGGGGGGGGGGGGGGGAAATTCGAA
+
F,FFFFFFFFFFFFFFFFFFFFFFFFFFFFFFFFFFFFF,:,,:,,,,
@FS10000125:27:BPA73017-1634:1:1101:1900:1020 2:N:0:8
TAATGCTTGAGCGTACTCGACGAAGTTTTTTTGGGGGGGGGGGGGGGA
+
FF::,FFFFFFFFFFFFFFFFFFFFFF:FF,:FFFFFFFFFFFFFFFF
@FS10000125:27:BPA73017-1634:1:1101:3470:1020 2:N:0:8
ACGCGATTGAGCGTACTCGACGAAGTTGATTGGGGGGGGGGGGGGGAA
+
FFFFFFFFFFFFFFFFFFFFFFFFFFFFFFFFFFFFFFFFFFFFF,FF
@FS10000125:27:BPA73017-1634:1:1101:5840:1020 2:N:0:8
ATAGTATTGAGCGTACTCGACGAAGTTGCCTGGGGGGGGGGGGGGGAA
+
F,FFFFFFFFFFFFFFFFFFFFFFFFFFFFFFFFFFFFFFFFFFF:FF
@FS10000125:27:BPA73017-1634:1:1101:6280:1020 2:N:0:8
ATTTATTTGAGCGTACTCGACGAAGTTAAACGGGGGGGGGGGGGGGGA
+
FFFFFFFFFFFFFFFFFFFFFFFFFFFFFFFFFFFFFFFFFFFFFFF,
@FS10000125:27:BPA73017-1634:1:1101:6420:1020 2:N:0:8
TTTATTTTGAGCGTACTCGACGAAGTTGAAAGGGGGGGGGGGGGGGAA
+
F,FFFFFFFFFFFFFFFFFFFFFFFFFFFFFFFFFFFFFFFFFFFFFF
@FS10000125:27:BPA73017-1634:1:1101:6470:1020 2:N:0:8
GGTTGTTTGAGCGTACTCGACGAAGTTTGGGGGGGGGGGGGAGAGTGA
+
F:,FFFFFFFFFFFFFFFFFFFFF:FFFFFFFFFFFFFFFF,FF,,,F
@FS10000125:27:BPA73017-1634:1:1101:6820:1020 2:N:0:8
TTTGTTTTGAGCGTACTCGACGAAGTTCGAGGGGGGGGGGGGGGGAAA
+
FFFFFFFFFFFFFFFFFFFFFFFFFFFFFFFFFFFFFFFFFFFFFF,,
@FS10000125:27:BPA73017-1634:1:1101:6950:1020 2:N:0:8
TTTAGTTTGAGCGTACTCGACGAAGTTGCACGGGGGGGGGGGGGGGAA
+
F:F,,,FFFFFFFFFFFFFFFFFFFFF:,:,:FFFFFFFFFF:FF,FF
@FS10000125:27:BPA73017-1634:1:1101:8720:1020 2:N:0:8
GCGGTTTTGAGCGTACTCGACGAAGTTAATGGGGGGGGGGGGGGGAAT
+
,FFFFFFFFFFFFFFFFFFFFFFFFFFFFFFFFFFFFFFFFFFF,FF,
@FS10000125:27:BPA73017-1634:1:1101:9000:1020 2:N:0:8
CAGCCATTGAGCGTACTCGACGAAGTTACGGGGGGGGGGGGGGAAGGT
+
FF,FFFFFFFFFFFFFFFFFFFFFFFFFF:FFFFFFFFFFF:F::,,:
@FS10000125:27:BPA73017-1634:1:1101:10150:1020 2:N:0:8
TTTCGATTGAGCGTACTCGACGAAGTTGCGGGGGGGGGGGGGGGGGGA
+
FFFFFFFFFFFFFFFFFFFFFFFFFFFFFFFFFFFFFFFFFFFF::,F
@FS10000125:27:BPA73017-1634:1:1101:11660:1020 2:N:0:8
CCGGATTTGAGCGTACTCGACGAAGTTCCACGGGGGGGGGGGGGGGAA
+
,F,FFFFFFFFFFFFFFFFFFFFFFFFFFFFFFFFFFFFFFFFFFFFF
@FS10000125:27:BPA73017-1634:1:1101:13360:1020 2:N:0:8
AATCTGTTGAGCGTACTCGACGAAGTTTATGGGGGGGGGGGGGGGGGA
+
FFFFFFFFFFFFFFFFFFFFFFFFFFFFFFFFFFFFFFFFFFFFF:F,
@FS10000125:27:BPA73017-1634:1:1101:14850:1020 2:N:0:8
TAAGACTTGAGCGTACTCGACGAAGTTACTAGGGGGGGGGGGGGGGGG
+
FFFFFFFFFFFFFFFFFFFFFFFFFFFFFFFFFFFFFFFFFFFF:F:F
@FS10000125:27:BPA73017-1634:1:1101:14880:1020 2:N:0:8
TCAACTTTGAGCGTACTCGACGAAGTGGGGGGGGGGGGGGGGAGTTCG
+
FFFFFFFFFFFFFFFFFFFFFFFFFFFFFFFFFFFFFFFFF,,,,F,:
@FS10000125:27:BPA73017-1634:1:1101:15230:1020 2:N:0:8
TTTAGATTGAGCGTACTCGACGAAGTTCATTGGGGGGGGGGGGGGGGA
+
FFFFFFFFFFFFFFFFFFFFFFFFFFFFFFFFFFFFFFFFFFFFF::,
@FS10000125:27:BPA73017-1634:1:1101:15350:1020 2:N:0:8
CAACGCTTGAGCGTACTCGACGAAGTTCTGCGGGGGGGGGGGGGGGAA
+
FFFF,FFFFFFFFFFFFFFFFFFFFFFFF:FFFFFFFFFFFFFF:,,:
@FS10000125:27:BPA73017-1634:1:1101:15610:1020 2:N:0:8
TAGCCATTGAGCGTACTCGACGAAGTTAGCCGGGGGGGGGGGGGGGGA
+
FFFFFFFFFFFFFFFFFFFFFFFFFFFFFFFFFFFFFFFFF,FFF,,,
@FS10000125:27:BPA73017-1634:1:1101:16430:1020 2:N:0:8
TAGTTCTTGAGCGTACTCGACGAAATTGGGGGGGGGGGGGGGAGATTG
+
FF,F,FFFF:FFFFFFFFFFFFFFFFF::F,FFFFFFFFFF:,,FF,,
@FS10000125:27:BPA73017-1634:1:1101:1290:1030 2:N:0:8
CTCGGCTTGAGCGTACTCGACGAAGTTGCGAGGGGGGGGGGGGGGGAA
+
FFFFFFFFFFFFFFFFFFFFFFFFFFFFFFFFFFFFFFFFFFFFFFFF
@FS10000125:27:BPA73017-1634:1:1101:1470:1030 2:N:0:8
TAATGGTTGAGCGTACTCGACGAAGTTAGAAGAGGGGGGGGGGGGGAA
+
::FFFFFFFFFFFFFFFFFFFFFFFFFFFFFF,FFFFFFFFFF:F,,F
@FS10000125:27:BPA73017-1634:1:1101:1750:1030 2:N:0:8
TTCATATTGAGCGTACTCGACGAAGTTGGTTGGGGGGGGGGGGGGGAA
+
FFFFFFFFFFFFFFFFFFFFFFFFFFFFFFFFFFFFFFFFFFFFF:FF
@FS10000125:27:BPA73017-1634:1:1101:1940:1030 2:N:0:8
AACATTTTGAGCGTACTCGACGAAGTTCCGGGGGGGGGGGGGGAAATC
+
FFFFFFFFFFFFFFFFFFFFFFFFFFFFFFFFFFFFFFFFFF,F,,F,
@FS10000125:27:BPA73017-1634:1:1101:3160:1030 2:N:0:8
AAACAATTGAGCGTACTCGACGAAGTTAAGGGGGGGGGGGGGGGAGAT
+
FFFFFFFFFFFFFFFFFFFFFFFFFFFFFFFFFFFFFFFFFFF,F,,F
@FS10000125:27:BPA73017-1634:1:1101:3260:1030 2:N:0:8
ACAGACTTGAGCGTACTCGACGAAGTTCCAGGGGGGGGGGGGGGGAAA
+
FFFFFFFFFFFFFFFFFFFFFFFFFFFFFFFFFF:FFFFFFFFFFF:,
@FS10000125:27:BPA73017-1634:1:1101:3490:1030 2:N:0:8
TAATCGTTGAGCGTACTCGACGAAGTTGCTTGGGGGGGGGGGGGGGAA
+
FFFFFFFFFFFFFFFFFFFFFFFFFFFFFFFFFFFFFFFFFFFFFF,F
@FS10000125:27:BPA73017-1634:1:1101:4380:1030 2:N:0:8
TTCTTGTTGAGCGTACTCGACGAAGTTGCCAGGGGGGGGGGGGGGGAA
+
,FFFFFFFFFFFFFFFFFFFFFFFFFFFFFFFFFFFFFFFFFFFFF:F
@FS10000125:27:BPA73017-1634:1:1101:4590:1030 2:N:0:8
TTATAGTTGAGCGTACTCGAAGAAGTTACAAGGGGGGGGGGGGGGGGG
+
FFFFFFFFFFFFFFFFFFFFFFFFFFFFFFFFFFFFFFFFFFFFF:F,
@FS10000125:27:BPA73017-1634:1:1101:4720:1030 2:N:0:8
TCTCGGTTGAGCGTACTCGACGAAGTTCCATGGGGGGGGGGGGGGGGG
+
FFFFFFFFFFFFFFFFFFFFFFFFFFFFFFFFFFFFFFFFF:F::,:F
@FS10000125:27:BPA73017-1634:1:1101:5030:1030 2:N:0:8
CTTCATTTGAGCGTACTCGACGAAGTTGTTGGGGGGGGGGGGGGGAAA
+
,FF,F,FFFFFFFFFFFFFFFFFFFFF,,F,FFFFFFFFFFFFF,F:,
@FS10000125:27:BPA73017-1634:1:1101:6560:1030 2:N:0:8
TTGCGTTTAAGCGTACTCGACGAAGTTCTTCCGGGGGGGGGGGGGGAA
+
F,,,F,FFFFFFFFFFFFFFFFFFFFF,F:F,FFFFFFFFFFFFFFFF
@FS10000125:27:BPA73017-1634:1:1101:8640:1030 2:N:0:8
TTGTACTTGAGCGTACTCGACGAAGTTTCTAGGGGGGGGGGGGGGGGA
+
,FFFFFFFFFFFFFFFFFFFFFFFFFFFFFFFFFFFFFFFFFFFFF:F
@FS10000125:27:BPA73017-1634:1:1101:9230:1030 2:N:0:8
ATGTCATTGAGCGTACTCGACGAAGTTGCTAGGGGGGGGGGGGGGGAA
+
FFFFFFFFFFFFFFFFFFFFFFFFFFFFFFFFFFFFFFFFFF:FF,:F
@FS10000125:27:BPA73017-1634:1:1101:9570:1030 2:N:0:8
TTGGGTTTGAGCGTACTCGACGAAGTTCAAAAGGGGGGGGGGGGGGGA
+
,,:,F:FFFFFFFFFFFFFFFFFFFFFFFFFFFFFFFFFFFFFFF,::
@FS10000125:27:BPA73017-1634:1:1101:10310:1030 2:N:0:8
TTTGGTTTGAGCGTACTCGACGAAGGGGGGGGGGGGGGGGAAATTCGA
+
F,FF:FFFFFFFFFFFFFFFFFFFFFFFFFFFFFFFFFFF,:,::,,:
@FS10000125:27:BPA73017-1634:1:1101:11220:1030 2:N:0:8
CTACTGTTGAGCGTACTCGACGAAGTTTAGAGGGGGGGGGGGGGGGAA
+
F,FFFFFFFFFFFFFFFFFFFFFFFFFFFFFFFFFFFFFFFFFFFFFF
@FS10000125:27:BPA73017-1634:1:1101:11680:1030 2:N:0:8
ACGGACTTGAGCGTACTCGACGAAGTTTTGCGGGGGGGGGGGGGGGGA
+
FFFFFFFFFFFFFFFFFFFFFFFFFFFFFFFFFFFFFFFFFF,F:::F
@FS10000125:27:BPA73017-1634:1:1101:11950:1030 2:N:0:8
ATAGTTTTGAGCGTACTCGACGAAGTGTGGGGGGGGGGGAGATCGGAA
+
,FF,,:FFFFFFFFFFFFFFFFFFF,,,,,FFFFFFFFF,:,,,:,FF
@FS10000125:27:BPA73017-1634:1:1101:12760:1030 2:N:0:8
TTCCACTTGAGCGTACTCGACGAAGTTGTAAGGGGGGGGGGGGGGGAA
+
:FFFFFFFFFFFFFFFFFFFFFFFFFFFFFFFFFFFFFFFFFFFFFFF
@FS10000125:27:BPA73017-1634:1:1101:13340:1030 2:N:0:8
ACATTGTTGAGCGTACTCGACGAAGTTGATAGGGGGGGGGGGGGGGAA
+
FFFFFFFFFFFFFFFFFFFFFFFFFFFFFFFFFFFFFFFFFFFF:,:F
@FS10000125:27:BPA73017-1634:1:1101:13710:1030 2:N:0:8
AGACTATTTGAGCGTACTCGACGAAGTTCAGAGGGGGGGGGGGGGGGA
+
F,FFFFFFFFF:F:FFFFFF:FFFFFFFFFFFFFFFFFFFF::,:,,F
@FS10000125:27:BPA73017-1634:1:1101:14240:1030 2:N:0:8
TCGGATTTGAGCGTACTCGACGAAGTTTCCAGGGGGGGGGGGGGGGGA
+
,F:FFFFFFFFFFFFFFFFFFFFFFFFFFFFFFFFFFFFFF,FF:,,F
@FS10000125:27:BPA73017-1634:1:1101:14330:1030 2:N:0:8
GTGGACTTGAGCGTACTCGACGAAGTTTAAGGGGGGGGGGGGGGGGGG
+
,,FFFFFFFFFFFFFFFFFFFFFFFFFFFFFFFFFFFFFFFFFFFFF,
@FS10000125:27:BPA73017-1634:1:1101:16000:1030 2:N:0:8
GAGCGTTTGAGCGTACTCGACGAAGTTTAGGGGGGGGGGGGGGGAAAT
+
,:,F:FFFFFFFFFFFFFFFFFFFFFF::,,FFFFFFFFFFFF,FF:F
@FS10000125:27:BPA73017-1634:1:1101:16100:1030 2:N:0:8
TATATTTTGAGCGTACTCGACGAAGTTACTAGGGGGGGGGGGGGGGGA
+
,,FFFFFFFFFFFFFFFFFFFFFFFFFFFFFFFFFFFFFFF,F,,,F,
@FS10000125:27:BPA73017-1634:1:1101:1330:1040 2:N:0:8
TACGTGTTGAGCGTACTCGACGAAGTTGTCTGGGGGGGGGGGGGGAGA
+
,:FFFFFFFFFFFFFFFFFFFFFFFFFFFFFFFFFFFFFFFFFFFF,,
@FS10000125:27:BPA73017-1634:1:1101:1720:1040 2:N:0:8
TTTGTTTTGAGCGTACTCGACGAAGTTACACGGGGGGGGGGGGGGGAA
+
FFFFFFFFFFFFFFFFFFFFFFFFFFFFFFFFFFFFFFFFFFFF:,F:
@FS10000125:27:BPA73017-1634:1:1101:1760:1040 2:N:0:8
TTTGCTTTGAGCGTACTCGACGAAGTGGGGGGGGGGGGGGGGAATTCG
+
:FFFFFFFFFFFFFFFFFFFFFFFFFFFFFFFFFFFFFFFF,F,,F,:
@FS10000125:27:BPA73017-1634:1:1101:2120:1040 2:N:0:8
TATTATTTGAGCGTACTCGACGAAGTGGGGGGGGGGGGGGGAGATCGA
+
F:FFFFFFFFFFFFFFFFFFFFFFFFFFFFFFFFFFFFFFFF,FFF,,
@FS10000125:27:BPA73017-1634:1:1101:3710:1040 2:N:0:8
ACGCCTTTGAGCGTACTCGACGAAGTTACATGGGGGGGGGGGGGGGAA
+
FF:FFFFFFFFFFFFFFFFFFFFFFFFFFFFFFFFFFFFFFFFFF,FF
@FS10000125:27:BPA73017-1634:1:1101:4030:1040 2:N:0:8
AGCTAATTGAGCGTACTCGACGAAGTTAGCGGGGGGGGGGGGGGGGAA
+
F,FFFFFFFFFFFFFFFFFFFFFFFFFFFFFFFFFFFFFFFFF,,,F,
@FS10000125:27:BPA73017-1634:1:1101:4360:1040 2:N:0:8
CTCCATTTGAGCGTACTCGACGAAGTTTAAAGGGGGGGGGGGGGGGAA
+
FFFFFFFFFFFFFFFFFFFFFFFFFFFFFFFFFFFFFFFFFFFFF,FF
@FS10000125:27:BPA73017-1634:1:1101:4840:1040 2:N:0:8
GACGAATTGAGCGTACTCGACGAAGTTACTGGGGGGGGGGGGGGGAGA
+
FFFFFFFFFFFFFFFFFFFFFFFFFFFFFFFFFFFFFFFFFFFFFF,,
@FS10000125:27:BPA73017-1634:1:1101:5390:1040 2:N:0:8
TTCGGTTTGAGCGTACTCGACGAAGTTAAATGGGGGGGGGGGGGGGGA
+
FF,,:,FFFFFFFFFFFFFFFFFFFFF:F,,,FFFFFFFFF,::,,,:
@FS10000125:27:BPA73017-1634:1:1101:5590:1040 2:N:0:8
TAGGGCTTGAGCGTACTCGACGAAGTTCCGTGGGGGGGGGGGGGGGAA
+
FFFFFFFFFFFFFFFFFFFFFFFFFFFFFFFFFFFFFFFFFFFF,,:,
@FS10000125:27:BPA73017-1634:1:1101:6000:1040 2:N:0:8
TTCGATTTGAGCGTACTCGACGAAGGGGGGGGGGGGGGGAGATCGGAA
+
FFFF,:FFFFFFFFFFFFFFFFFFFFF:FF:FFFFFFFF:F::::,F:
@FS10000125:27:BPA73017-1634:1:1101:7620:1040 2:N:0:8
AAGACTTTGAGCGTACTCGAAGAAGTTCAGCGGGGGGGGGGGGGGGAA
+
:FFFFFFFFFFFFFFFFFFFFFFFFFFFFFFFFFFFFFFFFFFFFFFF
@FS10000125:27:BPA73017-1634:1:1101:8310:1040 2:N:0:8
CTGCTCTTGAGCGTACTCGACGAAGTTTTAAGGGGGGGGGGGGGGGAA
+
FFFFFFFFFFFFFFFFFFFFFFFFFFFFFFFFFFFFFFFFFFF:F:F,
@FS10000125:27:BPA73017-1634:1:1101:8490:1040 2:N:0:8
ATATTTTTGAGCGTACTCGACGAAGGGGGGGGGGGGGGGAGATCGGAA
+
F,,,F:FFFFFFFFFFFFFFFFFFFFFF:FFFFFFFFFF,,:F:,:F:
@FS10000125:27:BPA73017-1634:1:1101:10690:1040 2:N:0:8
ATCTGGTTGAGCGTACTCGACGAAGGGGGGGGGGGGGGGAGATCGGAA
+
FFFFFFFFFFFFFFFFFFFFFFFFFFFFFFFFFFFFFFFF,,F:,,::
@FS10000125:27:BPA73017-1634:1:1101:11710:1040 2:N:0:8
TAGTTCTTGAGCGTACTCGACGAAGTTACAAGGGGGGGGGGGGGGGAA
+
FFFFFFFFFFFFFFFFFFFFFFFFFFFFFFFFFFFFFFFFFFFF:,FF
@FS10000125:27:BPA73017-1634:1:1101:11750:1040 2:N:0:8
CGTTAGTTGAGCGTACTCGACGAAGTTGGCGGGGGGGGGGGGGGGGAA
+
F,FFFFFFFFFFFFFFFFFFFFFFFFFF,:,,FFFFFFFFFFFF,,,,
@FS10000125:27:BPA73017-1634:1:1101:11950:1040 2:N:0:8
CTGTGGTTGAGCGTACTCGACGAGGGGGGGGGGGGGGGGGGGGTTTGA
+
F,:FFFFFF:FFFFFFFFFFFFFFFFFFFFFFFFFFFFFF,,,:,,,,
@FS10000125:27:BPA73017-1634:1:1101:12020:1040 2:N:0:8
CACATCTTGAGCGTACTCGACGAAGTTCTATGGGGGGGGGGGGGGGGA
+
,:FFFFFFFFFFFFFFFFFFFFFFFFFFFFFFFFFFFFFFFFFFFF,F
@FS10000125:27:BPA73017-1634:1:1101:13650:1040 2:N:0:8
TTACGATTGAGCGTACTCGACGAAGTTCTGTGGGGGGGGGGGGGGGAA
+
FFFFFFFFFFFFFFFFFFFFFFFFFFFFFFFFFFFFFFFFFFFFF,FF
@FS10000125:27:BPA73017-1634:1:1101:13720:1040 2:N:0:8
TATTTGTTGAGCGTACTCGACGAAGTTACAAGGGGGGGGGGGGGGGGA
+
FFFFFFFFFFFFFFFFFFFFFFFFFFFFFFFFFFFFFFFFFFFFFFF,
@FS10000125:27:BPA73017-1634:1:1101:13830:1040 2:N:0:8
AATCTGTTGAGCGTACTCGACGAAGTTTATGGGGGGGGGGGGGGGGGA
+
,FFFFFFFFF:FFFFFFFFFF::FFFFFFFFFFFFFFFFFFFF::,,:
@FS10000125:27:BPA73017-1634:1:1101:14560:1040 2:N:0:8
CTCGCATTGAGCGTACTCGACGAAGTTTTCAGGGGGGGGGGGGGGGGA
+
FFF:FFFFF:FFFFFFFFFFFFFFFFFFFFFFFFFFFFFFFFFF,,,:
@FS10000125:27:BPA73017-1634:1:1101:15650:1040 2:N:0:8
CTGATTTTGAGCGTACTCGACGAAGTTAGCTGGGGGGGGGGGGGGGAA
+
FFFFFFFFFFFFFFFFFFFFFFFFFFFFFFFFFFFFFFFFF:FFF,FF
@FS10000125:27:BPA73017-1634:1:1101:16400:1040 2:N:0:8
AAGCTCTTGAGCGTACTCGACGAAGTGGGGGGGGGGGGGGGGGGGGAA
+
FFFFFFFFFFFFFFFFFFFFFFFFFFFFFFFFFFFFFFFFF,::,,,:
@FS10000125:27:BPA73017-1634:1:1101:1540:1050 2:N:0:8
CTATGGTTGAGCGTACTCGACGAAGTTCGTAGGGGGGGGGGGGGGGAA
+
F,FFFFFFFFFFFFFFFFFFFFFFFFFFFFFFFFFFFFFFFFFFF,FF
@FS10000125:27:BPA73017-1634:1:1101:1690:1050 2:N:0:8
TCGAACTTGAGCGTACTCGACGAAGTTATGCGGGGGGGGGGGGGGGAA
+
,FFFFFFFFFFFFFFFFFFFFFFFFFFFFFFFFFFFFFFFFFFFFFFF
@FS10000125:27:BPA73017-1634:1:1101:2530:1050 2:N:0:8
CTCATTTTGAGCGTACTCGACGATGTTTGGTGGGGGGGGGGGGAGAAA
+
F:,FF:F::F,,,F,,FF,FF,F,,FF:F,F:F,FFF:,:,,,F,,F:
@FS10000125:27:BPA73017-1634:1:1101:3690:1050 2:N:0:8
ATCCCCTTGAGCGTACTCGACGAAGTTTAGCGGGGGGGGGGGGGGGAA
+
F,FFFFFFFFFFFFFFFFFFFFFFFFFFFFFFFFFFFFFFFFFFF,:F
@FS10000125:27:BPA73017-1634:1:1101:4480:1050 2:N:0:8
TTACACTTGAGCGTACTCGACGAAGGGGGGGGGGGGGGGGAAATCGGA
+
FFFFFFFFFFFFFFFFFFFFFFFFFFFFFFFFFFFFFFFF:,:F,,,F
@FS10000125:27:BPA73017-1634:1:1101:4600:1050 2:N:0:8
CAAACATTGAGCGTACTCGACGAAGTTCTACGGGGGGGGGGGGGGGAA
+
F,,FFFFFFFFFFFFFFFFFFFFFFFF,,FFFFFFFFFFFFFFFF,FF
@FS10000125:27:BPA73017-1634:1:1101:5060:1050 2:N:0:8
CATTTCTTGAGCGTACTCGACGAAGTTTTTGGGGGGGGGGGGGGGAGA
+
F:FFFFFFFFFFFFFFFFFFFFFFFFFFFFFFFFFFFFFFFFFFFF,F
@FS10000125:27:BPA73017-1634:1:1101:5500:1050 2:N:0:8
CCTCCTTTGAGCGTACTCGACGAAGTTCGCTGGGGGGGGGGGGGGGGG
+
FFFFFFFFFFFFFFFFFFFFFFFFFFFFFFFFFFFFFFFFFFFFFFFF
@FS10000125:27:BPA73017-1634:1:1101:6210:1050 2:N:0:8
CCTCGATTGAGCGTACTCGACGAAGTTGCTGGGGGGGGGGGGGGGAAA
+
FFFFFFFFFFFFFFFFFFFFFFFFFFFFFFFFFFFFFFFFFFFF,FF,
@FS10000125:27:BPA73017-1634:1:1101:9560:1050 2:N:0:8
ACACATTTGAGCGTACTCGACGAAGTTAGCAGGGGGGGGGGGGGGGAA
+
,F,F,,FFFFFFFFFFFFFFFFFFFFF:,F,,FFFFFFFFFFFFFFFF
@FS10000125:27:BPA73017-1634:1:1101:9570:1050 2:N:0:8
TTCGGCTTGAGCGTACTCGACGAAGTTCCGTGGGGGGGGGGGGGGGAA
+
FFFFFFFFFFFFFFFFFFFFFFFFFFFFFFFFFFFFFFFFFFFFF,,F
@FS10000125:27:BPA73017-1634:1:1101:9650:1050 2:N:0:8
TCATGATTGAGCGTACTGACGAAGTTGGTGTGGGGGGGGGGGGGGGAA
+
FFFFFFFFFFFFFFFFFFFFFFFFFFFFFFFFFFFFFFFFFFFF:,FF
@FS10000125:27:BPA73017-1634:1:1101:9910:1050 2:N:0:8
AAAGGTTTGAGCGTACTCGACGAAGTTTACAGGGGGGGGGGGGGGGAA
+
FFFFFFFFFFFFFFFFFFFFFFFFFFFFFFFFFFFFFFFFFFFFF,FF
@FS10000125:27:BPA73017-1634:1:1101:9940:1050 2:N:0:8
TTCTATTTGAGCGTACTCGACGATGTTAGCGGGGGGGGGGGGAGAAGG
+
::F,FF,F,F,:,FFFFF:,,,F,FFF:FF,F:,F:,,F,F:,FFF:,
@FS10000125:27:BPA73017-1634:1:1101:10410:1050 2:N:0:8
TTTAGTTTGAGCGTACTCGACGCAGTTGGGCGGGGGGGGGGGGGGGAA
+
,,FFFFFFFF:FFFFFFFFFFF:FFFFFFFFFFFFFFFFFFFFFF,,F
@FS10000125:27:BPA73017-1634:1:1101:11110:1050 2:N:0:8
ACTCAATTGAGCGTACTCGACGAAGTTCAGCGGGGGGGGGGGGGGGGA
+
FFFFFFFFFFFFFFFFFFFFFFFFFFFFFFFFFFFFFFFFFFFF:,,,
@FS10000125:27:BPA73017-1634:1:1101:12230:1050 2:N:0:8
CTTCATTTGAGCGTACTCGACGAAGTTCTAAGGGGGGGGGGGGGGGGA
+
FFFFFFFFFFFFFFFFFFFFFFFFFFFFFFFFFFFFFFFFFFFFF,:,
@FS10000125:27:BPA73017-1634:1:1101:14910:1050 2:N:0:8
ACATCATTGAGCGTACTCGACGAAGTTGCCAGGGGGGGGGGGGGGGAA
+
FFFFFFFFFFFFFFFFFFFFFFFFFFFFFFFFFFFFFFFFF:F:,,,F
@FS10000125:27:BPA73017-1634:1:1101:15370:1050 2:N:0:8
TTTTATTTGAGCGTACTCGACGAAGTTGTTGGGGGGGGGGGGGGGGAA
+
FFFFFFFFFFFFFFFFFFFFFFFFFFFFFFFFFFFFFFFFFFFFFF,F
@FS10000125:27:BPA73017-1634:1:1101:16350:1050 2:N:0:8
GTCGTTTTGAGCGTACTCGACGAAGTTTTGCGGGGGGGGGGGGGGGGA
+
::FFFFFFFFFFFFFFFFFFFFFFFFFFFFFFFFFFFFFFFFFFF::F
@FS10000125:27:BPA73017-1634:1:1101:2870:1060 2:N:0:8
TTGGTATTGAGCGTACTCGACGAAGTTGTCAGGGGGGGGGGGGGGAAA
+
,FFFFFFFFFFFFFFFFFFFFFFFFFFFFFFFFFFFFFFFFFFFFFF,
@FS10000125:27:BPA73017-1634:1:1101:2990:1060 2:N:0:8
GCTTATTTGTGCGTACTCGACGAAGTTCGGCGGGGGGGGGGGGGGGAA
+
:FFFFFFFF,FF,FFFF:FFFFFF:FFF,FF,,F:FFFF::FF:,,:F
@FS10000125:27:BPA73017-1634:1:1101:3360:1060 2:N:0:8
TCTAGATTGAGCGTACTCGACGAAGTTGGCAGGGGGGGGGGGGGGGAA
+
F:,FF,FF:FFFFFFFFF:FFFFFFFFF,F,FFFFFFFF:FFF::FFF
@FS10000125:27:BPA73017-1634:1:1101:3550:1060 2:N:0:8
TTTGAGTTGAGCGTACTCGACGAAGTTTGCTGGGGGGGGGGGGGGGAA
+
F:F,FFFFFFFFFFFFFFFFFFFFFFFFFF::FFFFFFFFFFFFF,FF
@FS10000125:27:BPA73017-1634:1:1101:3580:1060 2:N:0:8
GCGCTCTTGAGCGTACTCGACGAAGAGGGGGGGGGGGGGGGGAATTCG
+
:FFFFFFFFFFFFFFFFFFFFFFFFFFFFFFFFFFFFFFFF,F:,F,:
@FS10000125:27:BPA73017-1634:1:1101:4200:1060 2:N:0:8
AACGTTTTGAGCGTACTCGACGAAGTTTGAGGGGGGGGGGGGGGGAAT
+
FFFFFFFFFFFFFFFFFFFFFFFFFFFFFFFFFFFFFFFFFFFF,F,,
@FS10000125:27:BPA73017-1634:1:1101:6340:1060 2:N:0:8
TCTCATTTGAGCGTACTCGACGAAGTTCAAGGGGGGGGGGGGGGGAGA
+
:FFFFFFFFFFFFFFFFFFFFFFFFFFFFFFFFFFFFFFFFFFF::,,
@FS10000125:27:BPA73017-1634:1:1101:6800:1060 2:N:0:8
CACGGTTTGAGCGTACTCGACGAAGTGGGGGGGGGGGGGGGGAGGTCG
+
FFFFFFFFFFFFFFFFFFFFFFFFFFFFFFFFFFFFFFFFF,:,,:,:
@FS10000125:27:BPA73017-1634:1:1101:6930:1060 2:N:0:8
TTGCCCTTGAGCGTACTCGACGAAGTTGGCTGGGGGGGGGGGGGGGAA
+
,FFFFFFFFFFFFFFFFFFFFFFFFFFFFFFFFFFFFFFFFFF::,F:
@FS10000125:27:BPA73017-1634:1:1101:7200:1060 2:N:0:8
TTACAATTGAGCGTACTCGACGAAGTTATTAAGGGGGGGGGGGGGGGA
+
,,FFFFFFFFFFFFFFFFFFFFFFFFFFFFFFFFFFFFFFFFFFFF:F
@FS10000125:27:BPA73017-1634:1:1101:8070:1060 2:N:0:8
TATGGTTTGAGCGTACTCGACGAAGTTTCGGGGGGGGGGGGGGGAGAT
+
,:FFF,FFFFFFFFFFFFFFFFFFFFF,F,F,FFFFFFFFFFF::,,F
@FS10000125:27:BPA73017-1634:1:1101:8370:1060 2:N:0:8
CAATTATTGAGCGTACTCGACGAAGTTTGGTGGGGGGGGGGGGGGGGA
+
FFFFFFFFFFFFFFFFFFFFFFFFFFFFFFFFFFFFFFFFFFFFFFFF
@FS10000125:27:BPA73017-1634:1:1101:8570:1060 2:N:0:8
TATCTTTTGAGCGTACTCGACGAAGTTATAAGGGGGGGGGGGGGGGAA
+
,::,,FFFFFFFFFFFFFFFFFFFFFFF:F,FFFFFFFFFFFFFF,:F
@FS10000125:27:BPA73017-1634:1:1101:10010:1060 2:N:0:8
ACATGGTTGAGCGTACTCGACGAAGTTCTTGGGGGGGGGGGGGGGAAA
+
F,,,F,FFFFFFFFFFFFFFFFFFFFF,F,:FFFFFFFFFFFFF:FF,
@FS10000125:27:BPA73017-1634:1:1101:10290:1060 2:N:0:8
ATTGTATTGAGCGTACTCGACGAAGTTTCACGGGGGGGGGGGGGGGAA
+
FFF,FFFFFFFFFFFFFFFFFFFFFFFFFFFFFFFFFFFFFFF:F,F:
@FS10000125:27:BPA73017-1634:1:1101:10850:1060 2:N:0:8
ACGTCCTTGAGCGTACTCGACGAAGTTTACCGGGGGGAGAGGGGGGGG
+
FFFFFFFFFFFFFFFFFFFFFFFFFFFFFFFFFFFFFFFFFFFFF::F
@FS10000125:27:BPA73017-1634:1:1101:14330:1060 2:N:0:8
GCTTACTTGAGCGTACTCGACGAAGTTAGGGGGGGGGGGGGGGAAGTC
+
,FF,FFFFFFFFFFFFFFFFFFFFFFFFF::FFFFFFFFFFF:F:,F,
@FS10000125:27:BPA73017-1634:1:1101:14380:1060 2:N:0:8
CACCGGTTGAGCGTACTCGACGAAGTTGCGCGGGGGGGGGGGGGGGAA
+
FFFF,,FFFFFFFFFFFFFFFFFFFFF,F,FFFFFFFFFFFFFFFF,:
@FS10000125:27:BPA73017-1634:1:1101:14540:1060 2:N:0:8
TCAGGATTGAGCGTACTCGACGAAGTTGGCGGGGGGGGGGGGGGGAAT
+
FFF:FFFFFFFFFFFFFFFFFFFFFFFFFFFFFFFFFFFFFF:F,,FF
@FS10000125:27:BPA73017-1634:1:1101:14620:1060 2:N:0:8
CATTTCTTGAGCGTACTCGACGAAGTTTCTGGGGGGGGGGGGGGGAGA
+
FF,:,:FFFFFFFFFFFFFFFFFFFFF,,F,FFFFFFFFFFFF,,:,,
@FS10000125:27:BPA73017-1634:1:1101:15010:1060 2:N:0:8
CCTATCTTGAGCGTACTCGACGAAGTTCAGAGGGGGGGGGGGGGGGAA
+
FFFFFFFFFFFFFFFFFFFFFFFFFFFFFFFFFFFFFFFFFFFF,F,F
@FS10000125:27:BPA73017-1634:1:1101:15840:1060 2:N:0:8
AAACGTTTGAGCGTACTCGACGAAGTTTGGTGGGGGGGGGGGGGGGGG
+
::FFFFFFFFFFFFFFFFFFFFFFFFFFFFFFFFFFFFFFFFFFFFFF
@FS10000125:27:BPA73017-1634:1:1101:1090:1070 2:N:0:8
TTTCCTTTGAGCGTACTCGACGAAGTTCACTGGGGAGGGGGGGGGGGG
+
FF,:FFFFFFFFFFFFFFFFFFFFFFFFFFFFFFFFFFFFFFFFFFFF
@FS10000125:27:BPA73017-1634:1:1101:4550:1070 2:N:0:8
ACTCTATTGAGCGTACTCGACGAAGTTTGGGGGGGGGGGGGGGGAAAT
+
,,F,,FFFFFFFFFFFFFFFFFFFFFF,,F,FFFFFFFFFFFF:FF,F
@FS10000125:27:BPA73017-1634:1:1101:6240:1070 2:N:0:8
TTAATTTTGAGCGTACTCGACGAAGGGGGGGGGGGGGGGAATTCGGAA
+
FFFFFFFFFFFFFFFFFFFFFFFFFFFFFFFFFFFFFF,:,,F,:,FF
@FS10000125:27:BPA73017-1634:1:1101:7800:1070 2:N:0:8
CTTCTATTGAGCGTACTCGACGAAGTTCAGGGGGGGGGGGGGGGAAAT
+
FFFFFFFFFFFFFFFFFFFFFFFFFFFFFFFFFFFFFFFFFFF::F,F
@FS10000125:27:BPA73017-1634:1:1101:9040:1070 2:N:0:8
CACCACTTGAGCGTACTCGACGAAGTTGCCGGGGGGGGGGGGGGGGAA
+
FFFFFFFFFFFFFFFFFFFFFFFFFFFFFFFFFFFFFFFFFFFFF,FF
@FS10000125:27:BPA73017-1634:1:1101:9380:1070 2:N:0:8
CGGTACTTGAGCGTACTCGACGAAGTTCTGGGGGGGGGGGGGGGGAAA
+
FFFFFFFFFFFFFFFFFFFFFFFFFFFFFFFFFFFFFFFFFFFFF,,F
@FS10000125:27:BPA73017-1634:1:1101:10070:1070 2:N:0:8
AAATCATTGAGCGTACTCGACGAAGTTGCGCGGGGGGGGGGGGGGGAA
+
FFFFFFFFFFFFFFFFFFFFFFFFFFFFFFFFFFFFFFFFFFFF:,FF
@FS10000125:27:BPA73017-1634:1:1101:10160:1070 2:N:0:8
CAGGATTTGAGCGTACTCGACGAAGTTGGACGGGGGGGGGGGGGGGGG
+
FFFFFFFFFFFFFFFFFFFFFFFFFFFFFFFFFFFFFFFFFFFFFFFF
@FS10000125:27:BPA73017-1634:1:1101:10170:1070 2:N:0:8
TTCCGATTGAGCGTACTCGACGAAGTTGAAAGGGGGGGGGGGGGGGGA
+
FFF:,FFFFFFFFFFFFFFFFFFFFFFF,FFFFFFFFFFFFFFFF:,:
@FS10000125:27:BPA73017-1634:1:1101:10280:1070 2:N:0:8
TAGGGCTTGAGCGTACTCGACGAAGTTTTTGGGCGGGGGGGGGGGGGG
+
FFFFFFFFFFFFFFFFFFFFFFFFFFFFFFFFFFFFFFFFFFFFFF:F
@FS10000125:27:BPA73017-1634:1:1101:10870:1070 2:N:0:8
TAATTTTTGAGCGTACTCGACGAAGGTTGCCAGGGGGGGGGGGGGGGA
+
FFFFFFFFFFFFFFFFFFFFFFFFFFFFFFFFFFFFFFFFFFFF:,,F
@FS10000125:27:BPA73017-1634:1:1101:11340:1070 2:N:0:8
CTGATATTGAGCGTACTCGACGAAGTTTGCTGGGGGGGGGGGGGGGGA
+
FFFFFFFFFFFFFFFFFFFFFFFFFFFFFFFFFFFFFFFFFFFFFF,F
@FS10000125:27:BPA73017-1634:1:1101:13100:1070 2:N:0:8
TGTTGGTTGAGCGTACTCGACGAAGTTGGTTGGGGGGGGGGGGGGGAA
+
,,FF::FFFFFFFFFFFFFFFFFFFFFFFFFFFFFFFFFFFFFFFF,F
@FS10000125:27:BPA73017-1634:1:1101:13550:1070 2:N:0:8
CCAATTTTGAGCGTACTCGACGAAGTTGCCAGGGGGGGGGGGGGGGAA
+
FFFFF:FFFFFFFFFFFFFFFFFFF:FFFFFFFFFFFFFFFFF:,,,,
@FS10000125:27:BPA73017-1634:1:1101:14660:1070 2:N:0:8
TAACATTTGAGCGTACTCGACGAAGTTTCGTGGGGGGGGGGGGGGGGG
+
FFFFFFFFFFFFFFFFFFFFFFFFFFFFFFFFFFFFFFFFFFFFF::F
@FS10000125:27:BPA73017-1634:1:1101:14950:1070 2:N:0:8
ACTCGCTTGAGCGTACTCGACGAAGTTACAAGGGGGGGGGGGGGGGAA
+
FFFF:FFFF:FFFFFFFFFFFFFFFFFFFFFFFFFFFFFFFFF::,,F
@FS10000125:27:BPA73017-1634:1:1101:15130:1070 2:N:0:8
TCTCATTTGAGCGTACTCGACGAAGTTTCGCGGGGGGGGGGGGGGGAA
+
,F:FFFFFFFFFFFFFFFFFFFFFFFFFFFFFFFFFFFFFFFFF:F,:
@FS10000125:27:BPA73017-1634:1:1101:16030:1070 2:N:0:8
TTGATCTTGAGCGTACTCGACGAAGTTTGACGGGGGGGGGGGGGGAGA
+
FFFF:FFF:F:FFFFFFFFFFFFFFFFFFFFFFFFFFFFFF,:F,F,,
@FS10000125:27:BPA73017-1634:1:1101:16160:1070 2:N:0:8
TTACGGTTGAGCGTACTCGACGAAGTTACGGGGGGGGGGGGGGGAAAT
+
F,FFFFFFFFFFFFFFFFFFFFFFFFFFFFFFFFFFFFFFFFF,F:,F
@FS10000125:27:BPA73017-1634:1:1101:1520:1080 2:N:0:8
ATAGTGTTGAGCGTACTCGACGAAGTTTGGGGGGGGGGGGGGGAAGTC
+
FFFFFFFFFFFFFFFFFFFFFFFFFFFFFFFFFFFFFFFFFF,FF,F:
@FS10000125:27:BPA73017-1634:1:1101:1570:1080 2:N:0:8
TCTGTCTTGAGCGTACTCGACGAAGTTGGGCGGGGGGGGGGGGGGGAA
+
,F,,FFFFFFFFFFFFFFFFFFFF:F::FFFFFFFFFFFFFFFF,F,,
@FS10000125:27:BPA73017-1634:1:1101:1760:1080 2:N:0:8
TTCATATTGAGCGTACTCGACGAAGTTGGTTGGGGGGGGGGGGGGGAA
+
FFFFFFFFFFFFFFFFFFFFFFFFFFFFFFFFFFFFFFFFFFFF,,FF
@FS10000125:27:BPA73017-1634:1:1101:1960:1080 2:N:0:8
AACAGTTTGAGCGTACTCGACGAAAGGGGGGGGGGGGGGGAGATCGGA
+
:FFFFFFFFFFFFFFFFFFFFFFFFFFFFFFFFFFFFFFFF,FF,,,F
@FS10000125:27:BPA73017-1634:1:1101:2410:1080 2:N:0:8
CACAGTTTGAGCGTACTCGACGAAGTTAAGCGGGGGGGGGGGGGGGAA
+
FFFFFFFFFFFFFFFFFFFFFFFFFFFFFFFFFFFFFFFFFFFFF,FF
@FS10000125:27:BPA73017-1634:1:1101:2510:1080 2:N:0:8
TTGTTATTGAGCGTACTCGACGAAGTTGCAAGGGGGGGGGGGGGGAAA
+
F,FFFFFFFFFFFFFFFFFFFFFFFFFFFFFFFFFFFFFFFFFF::F:
@FS10000125:27:BPA73017-1634:1:1101:3050:1080 2:N:0:8
TAAATTTTGAGCGTACTCGACGAAGTTCCCTGGGGGGGGGGGGGGGAG
+
,,F:,,FFFFFFFFFFFFFFFFFFFFFF,F,FFFFFFFFFFFF,F,:F
@FS10000125:27:BPA73017-1634:1:1101:4020:1080 2:N:0:8
AACAATTTGAGCGTACTCGACGAAGTTCGTAGGGGGGGGGGGGGGGAA
+
F::FF,FFFFFFFFFFFFFFFFFFFFFFF,FFFFFFFFFFFFFFF,FF
@FS10000125:27:BPA73017-1634:1:1101:5250:1080 2:N:0:8
TCACTATTGAGCGTACTCGACGAAGTTATAAGGGGGGGGGGGGGGGAA
+
FFFFFFFFFFFFFFFFFFFFFFFFFFFFFFFFFFFFFFFFFFFFFFFF
@FS10000125:27:BPA73017-1634:1:1101:5880:1080 2:N:0:8
TTGGTTTTGAGCGTACTCGACGAAGTTCGAAGGGGGGGGGGGGGGGGA
+
F,FFFFFFFFFFFFFFFFFFFFFFFFFFFFFFFFFFFFFFFFFFFF:F
@FS10000125:27:BPA73017-1634:1:1101:6300:1080 2:N:0:8
AAAAACTTGAGCGTACTCGACGAAGTTCCGGGGGGGGGGGGGGGAAAT
+
::FFFFFFFFFFF:FFFFFFFFFFFF:FFFFFFFFFFFFFFFFF,:FF
@FS10000125:27:BPA73017-1634:1:1101:6420:1080 2:N:0:8
TTGCCATTGAGCGTACTCGACGAAGTTGTTGGGGGGGGGGGGGGGGGA
+
FFFFFFFFFFFFFFFFFFFFFFFFFFFFFFFFFFFFFFFFFFFFFF:F
@FS10000125:27:BPA73017-1634:1:1101:6910:1080 2:N:0:8
AACTCATTGAGCGTACTCGACGAAGTTTATACGGGGGGGGGGGGGGAA
+
F,F:FFFFFFFFFFFFFFFFFFFFFFF,,,F:FFFFFFFFFFFFF,FF
@FS10000125:27:BPA73017-1634:1:1101:7070:1080 2:N:0:8
CCGGCCTTGAGCGTACTCGACGAAGTTTCACGGGGGGGGGGGGGGGAA
+
FFFFFFFFFFFFFFFFFFFFFFFFFFFFFFFFFFFFFFFFFFFFF:FF
@FS10000125:27:BPA73017-1634:1:1101:8280:1080 2:N:0:8
TTATCCTTGAGCGTACTCGACGAAGTTCACGGGGGGGGGGGGGGGAGT
+
:FFFFFFFFFFFFFFFFFFFFFFFFFFFFFFFFFFFFFFFFFF,:F,:
@FS10000125:27:BPA73017-1634:1:1101:8530:1080 2:N:0:8
ATATTTTTGAGCGTACTCGACGAAGTTCATTGGGGGGGGGGGGGGGAA
+
FFFFFFFFFFFFFFFFFFFFFFFFFFFFFFFFFFFFFFFFFFFFF,,F
@FS10000125:27:BPA73017-1634:1:1101:8830:1080 2:N:0:8
TTTTTTTTGAGCGTACTCGACGAAGTTTACGGGGGGGGGGGGGGGAAA
+
,,F:F,FFFFFFFFFFFFFFFFFFFFF,,,,FFFFFFFFFFFFF::,,
@FS10000125:27:BPA73017-1634:1:1101:10140:1080 2:N:0:8
AAATCATTGAGCGTACTCGACGAAGTTGCGCGGGGGGGGGGGGGGGAA
+
FFFFFFFFFFFFFFFFFFFFFFFFFFFFFFFFFFFFFFFFFFFFFFF:
@FS10000125:27:BPA73017-1634:1:1101:10350:1080 2:N:0:8
TATAAGTTGAGCGTACTCGACGAAGTTACAAGGGGGGGGGGGGGGGGA
+
,FFFFFFFFFFFFFFFFFFFFFFFFFFFFFFFFFFFFFFFFFFF::,,
@FS10000125:27:BPA73017-1634:1:1101:11460:1080 2:N:0:8
TTCACTTTGAGCGTACTCGACGAAGTTCAGGGGGGGGGGGGGGGAGAT
+
FFFFFFFFFFFFFFFFFFFFFFFFFFFFFFFFFFFFFFFFFFF:F,FF
@FS10000125:27:BPA73017-1634:1:1101:11620:1080 2:N:0:8
ATTGAATTGAGCGTACTCGACGAAGTTACAGGGGGGGGGGGGGGGGAA
+
,,FFFFFFFFFFFFFFFFFFFFFFFFFFFFFFFFFFFFFFFFFFFF,F
@FS10000125:27:BPA73017-1634:1:1101:11900:1080 2:N:0:8
TTAATATTGAGCGTACTCGACGAAGGGGGGGGGGGGGGGAGATCGGAA
+
F,F,F,FFFFFFFFFFFFFFFFFFF,,F,,F,FFFFFFF,FF,,,FFF
@FS10000125:27:BPA73017-1634:1:1101:12520:1080 2:N:0:8
TTTTAGTTGAGCGTACTCGACGAAGTTGGTCTGGGGGGGGGGGGGGGA
+
F,,F,FFFFFFFFFFFFFFFFFFFFFF,,F::FFFFFFFFFFFFFF,:
@FS10000125:27:BPA73017-1634:1:1101:12530:1080 2:N:0:8
TCCTTATTGAGCGTACTCGACGAAGTTTGATGGGGGGGGGGGGGGGGG
+
F,:::,FFFFFFFFFFFFFFFFFFFFF,,,:FFFFFFFFFFFFFF,,,
@FS10000125:27:BPA73017-1634:1:1101:13610:1080 2:N:0:8
CAGCTATTGAGCGTACTCGAGGAAGTTGCTGGGGGGGGGGGGGGGGGT
+
FFFFFFFFFFFFFFFFFFFF,FFFFFFFFFFFFFFFFFFFF:F,,,,:
@FS10000125:27:BPA73017-1634:1:1101:15440:1080 2:N:0:8
AGGCATTTGAGCGTACTCGACGAAGTTTGTTAGGGGGGGGGGGGGGGG
+
:F,F,FFFFFFFFFFFFFFFFFFFFFFFFFFFFFFFF,FFFFFFF:FF
@FS10000125:27:BPA73017-1634:1:1101:15890:1080 2:N:0:8
CATCGTTTGAGCGTACTCGACGAAGTTTTAGGGGGGGGGGGGGGGGAA
+
FFFFFFFFF:FFFFFFFFFFFFF:FFFFFFFFFFFFFFFFFFF:,,,,
@FS10000125:27:BPA73017-1634:1:1101:16160:1080 2:N:0:8
CTCATTTTGAGCGTACTCGACGAAGTTTAGGGGGGGGGGGGGGGAGTT
+
FFFFFFFFFFFFFFFFFFFFFFFFFFFFFFFFFFFFFFFFFFF,F,,,
@FS10000125:27:BPA73017-1634:1:1101:1160:1090 2:N:0:8
CAATTTTTGAGCGTACTCGACGAAGTTCTGTGGGGGGGGGGGGGGGAA
+
:,FF,,FFFFFFFFFFFFFFFFFFFFFF,,,FFFFFFFFFFFFFFFFF
@FS10000125:27:BPA73017-1634:1:1101:1220:1090 2:N:0:8
ATTGTTTTGAGCGTACTCGACGAAGTTAGTGGGGGGGGGGGGGGGAAA
+
F,:FFFFFFFFFFFFFFFFFFFFFFFFFFFFFFFFFFFFFFFFF,FF,
@FS10000125:27:BPA73017-1634:1:1101:1300:1090 2:N:0:8
TTAAAATTGAGCGTACTCGACGAAGTTGCAAGGGGGGGGGGGGGGGGA
+
F,FFFFFFFFFFFFFFFFFFFFFFFFFFFFFFFFFFFFFFFFFFFFFF
@FS10000125:27:BPA73017-1634:1:1101:2620:1090 2:N:0:8
TTCTTCTTGAGCGTACTCGACGAAGTTACAGGGGGGGGGGGGGGGAAA
+
,FFFFFFFFFFFFFFFFFFFFFFFFFFFFFFFFFFFFFFFFFFF,F,,
@FS10000125:27:BPA73017-1634:1:1101:4040:1090 2:N:0:8
CTACAATTGAGCGTACTCGACGAAGTTCAGCGGGGGGGGGGGGGGGGA
+
FFFFFFFFFFFFFFFFFFFFFFFFFFFFFFFFFFFFFFFFFFFFF:::
@FS10000125:27:BPA73017-1634:1:1101:4320:1090 2:N:0:8
TTTGTGTTGAGCGTACTCGACGAAGTTTAAAGGGGGGGGGGGGGGGAA
+
FFF:FFFFFFFFFFFFFFFFFFFFFFFFFFFFFFFFFFFFFFFFF,FF
@FS10000125:27:BPA73017-1634:1:1101:5410:1090 2:N:0:8
CCACCATTGAGCGTACTCGACGAAGTTGCCGGGGGGGGGGGGGGGAGA
+
FFFFF:FFFFFFFFFFFFFFFFFFFFFFFFF:FFFF:FFFFFFF,,,F
@FS10000125:27:BPA73017-1634:1:1101:7070:1090 2:N:0:8
TGTTTTTTGAGCGTACTCGACGAAGTTGCAGGGGGGGGGGGGGGGGAA
+
F:FFFFFFFFFFFFFFFFFFF:FFFFFFFFFFFFFFFFFFFFFFF:FF
@FS10000125:27:BPA73017-1634:1:1101:7580:1090 2:N:0:8
CTGTAGTTGAGCGTACTCGACGAAGTTACATGGGGGGGGGGGGGGGAA
+
F,FFFFFFFFFFFFFFFFFFFFFFFFFFFFFFFFFFFFFFFFFFF,FF
@FS10000125:27:BPA73017-1634:1:1101:7970:1090 2:N:0:8
TTGTTCTTGAGCGTACTCGACGAAGTTCGGTGGGGGGGGGGGGGGGGG
+
,FFFFFFFFFFFFFFFFFFFFFFFFFFFFFFFFFFFFFFFFFFFFFFF
@FS10000125:27:BPA73017-1634:1:1101:8270:1090 2:N:0:8
GCTCATTTGAGCGTACTCGACGAAGTTAGGCGGGGGGGGGGGGGGGAA
+
FFFFFFFFFFFFFFFFFFFFFFFFFFFFFFFFFFFFFFFFFFFFF,FF
@FS10000125:27:BPA73017-1634:1:1101:8570:1090 2:N:0:8
AATTTCTTGAGCGTACTCGACGAAGTTCTAGGGGGGGGGGGGGGGAAA
+
:F,FFFFFFFFFFFFFFFFFFFFFFFFFFFFFFFFFFFFFFFFFFFF,
@FS10000125:27:BPA73017-1634:1:1101:8760:1090 2:N:0:8
TTACGTTTGAGCGACTCGACGAAGTTCCAAGGGGGGGGGGGGGGGGGG
+
F:FFFFFFFFFFFFFFFFFFFFFFFFFFFFFFFFFFFFFFFFFFFFF:
@FS10000125:27:BPA73017-1634:1:1101:9840:1090 2:N:0:8
AGGTTCTTGAGCGTACTCGACGAAGTTCTCCGGGGGGGGGGGGGGGGA
+
F,FFFFFFFFFFFFFFFFFFFFFFFFFFFFFFFFFFFFFFFFFFFFF:
@FS10000125:27:BPA73017-1634:1:1101:10210:1090 2:N:0:8
CTCTCCTTGAGCGTACTCGACGAAGTTCTACGGGGGGGGGGGGGGGGA
+
FFFFFFFFFFFFFFFFFFFFFFFFFFFFFFFFFFFFFFFFFFFFFF:,
@FS10000125:27:BPA73017-1634:1:1101:10650:1090 2:N:0:8
TTTGACTTGAGCGTACTCGACGAAGTTGTCCGGGGGGGGGGGGGGGGG
+
F:,FFFFFFFFFFFFFFFFFFFFFFFFFFFFFFFFFFFFFFFFFF:,F
@FS10000125:27:BPA73017-1634:1:1101:11050:1090 2:N:0:8
TAGCTGTTGAGCGTACTCGACGAAGTTTATAGGGGGGGGGGGGGGGAA
+
FFFFFFFFFFFFFFFFFFFFFFFFFFFFFFFFFFFFFFFFFFFFFF:F
@FS10000125:27:BPA73017-1634:1:1101:12090:1090 2:N:0:8
CATTTCTTGAGCGTACTCGACGAAGTTTACAGGGGGGGGGGGGGGGAA
+
FFFFFFFFFFFFFFFFFFFFFFFFFFFFFFFFFFFFFFFFFFFF,,FF
@FS10000125:27:BPA73017-1634:1:1101:12160:1090 2:N:0:8
TTGTTATTGAGCGTACTCGACGAAGTTGGCAGGGGGGGGGGGGGGGAA
+
,,FFFFFFFFFFFFFFFFFFFFFFFFFFFFFFFFFFFFFFFFFFF:,F
@FS10000125:27:BPA73017-1634:1:1101:12540:1090 2:N:0:8
CCACTATTGAGCGTACTCGACGAAGTTACGAGGGGGGGGGGGGGGGGA
+
FFFFFFFFFFFFFFFFFFFFFFFFFFFFF:FFFFFFFFFFFFFFF::,
@FS10000125:27:BPA73017-1634:1:1101:13800:1090 2:N:0:8
ACAAAGTTGAGCGTACTCGACGAAGTGGGGGGGGGGGGGGGAGGGGAA
+
,FF,F,FFFFFFFFFFFFFFFFFFFF:,FFF,FFFFFFF,F:,,,,,F
@FS10000125:27:BPA73017-1634:1:1101:14850:1090 2:N:0:8
TACAAGTTGAGCGTACTCGACGAAAGTTTCAGGGGGGGGGGGGGGGAA
+
FFFFFFFFFFFFFFFFFFFFFFFFFFFFFFFFFFFFFFFFFFFFF,FF
@FS10000125:27:BPA73017-1634:1:1101:14900:1090 2:N:0:8
TTGCTATTGAGCGTACTCGACGAAGTTCAGTGGGGGGGGGGGGGGGGA
+
F,FFFFFFFFFFFFFFFFFFFFFFFFFFFFFFFFFFFFFFFFFFFF,F
@FS10000125:27:BPA73017-1634:1:1101:1190:1100 2:N:0:8
ATTGGCTTGAGCGTACTCGACGAAGTTTAAAGGGGGGGGGGGGGGGGG
+
FF::FFFFFFFFFFFFFFFFFFFFFFFFFFFFFFFFFFFFFFFFFFFF
@FS10000125:27:BPA73017-1634:1:1101:1230:1100 2:N:0:8
ATTATCTTGAGCGTACTCGACGAAGTTCCACCGGGGGGGGGGGGGGAA
+
,F,,,,FFFFFFFFFFFFFFFFFFFFF,:F:,FFFFFFFFFFFFFFFF
@FS10000125:27:BPA73017-1634:1:1101:1240:1100 2:N:0:8
ATTATATTGAGCGTACTCGACAGTTCGTTGGGGGGGGGGGGAGGAAAT
+
,,FFFFFFFFFFFFFFFFFFFF::FFF,,FFFFFFFFFF,F,,:FF,F
@FS10000125:27:BPA73017-1634:1:1101:1770:1100 2:N:0:8
CTTGGGTTGAGCGTACTCGACGAAGTTTGTTGGGGGGGGGGGGGGGGG
+
F,FFFFFFFFFFFFFFFFFFFFFFFFFFFFFFFFFFFFFFFFFFFFF:
@FS10000125:27:BPA73017-1634:1:1101:3050:1100 2:N:0:8
TTCGTCTTGAGCGTACTCGACGAAGTTAACAGGGGGGGGGGGGGGGGA
+
F,FFFFFFFFFFFFFFFFFFFFFFFFFFFFFFFFFFFFFFFFFFFF,F
@FS10000125:27:BPA73017-1634:1:1101:3870:1100 2:N:0:8
AAGCAGTTGAGCGTACTCGACGAAGTTCGTTGGGGGGGGGGGGGGGGA
+
FFFFFFFFFFFFFFFFFFFFFFFFFFFFFFFFFFFFFFFFFFFFFFF:
@FS10000125:27:BPA73017-1634:1:1101:4170:1100 2:N:0:8
ACGGTTTTGAGCGTACTCGACGAAGGGGGGGGGGGGGGGAGATCGGAA
+
FF:FFFFFFFFFFFFFFFFFFFFFFFFFFFFFFFFFFFFF::FF::F:
@FS10000125:27:BPA73017-1634:1:1101:5370:1100 2:N:0:8
TAGGGATTGAGCGTACTCGACGAAGTTCAAGGGGGGGGGGGGGGGAAA
+
FFFFFFFFFFFFFFFFFFFFFFFFFFFFFFFFFFFFFFFFFFFFFF,:
@FS10000125:27:BPA73017-1634:1:1101:6380:1100 2:N:0:8
TTGCCATTGAGCGTACTCGACGAAGTTGTTGGGGGGGGGGGGGGGGAA
+
FFFFFFFFFFFFFFFFFFFFFFFFFFFFFFFFFFFFFFFFFFFFFF,F
@FS10000125:27:BPA73017-1634:1:1101:7090:1100 2:N:0:8
CCTCTTTTGAGCGTACTCGACGAAGTTTGTCGGGGGGGGGGGGGGGAA
+
:FFFFFFFFFFFFFFFFFFFFFFFFFFFFFFFFFFFFFFFFFFFF:FF
@FS10000125:27:BPA73017-1634:1:1101:7370:1100 2:N:0:8
TGAAAATTGAGCGTACTCGACGAAGTTTAGCGGGGGGGGGGGGGGGAA
+
,,FFFFFFFFFFFFFFFFFFFFFFFFFFFFFFFFFFFFFFFFFFF,FF
@FS10000125:27:BPA73017-1634:1:1101:8790:1100 2:N:0:8
ATTCATTTGAGCGTACTCGACGAAGTTTGTAGGGGGGGGGGGGGGGAA
+
:FFFFFFFFFFFFFFFFFFFFFFFFFFFFFFFFFFFFFFFFFFFF,::
@FS10000125:27:BPA73017-1634:1:1101:8840:1100 2:N:0:8
CTCACCTTGAGCGTACTCGACAAGTTGTCTGGGGGGGGGGGGGGGGGG
+
FFFFFFFFFFFFFFFFFFFFFFFFFFFFFFFFFFFFFFFFFFFFFFF:
@FS10000125:27:BPA73017-1634:1:1101:9460:1100 2:N:0:8
TTTGTTTTGAGCGTACTCGACGAAGTTAGCAGGGGGGGGGGGGGGGGA
+
,FFFFFFFFFFFFFFFFFFFFFFFFFFFFFFFFFFFFFFFFFFFF:,F
@FS10000125:27:BPA73017-1634:1:1101:10890:1100 2:N:0:8
AATGGCTTGAGCGTACTCGACGAAGGGGGGGGGGGGGGGAGATCGGAA
+
FFFFFFFFFFFFFFFFFFFFFFFFFFFFFFFFFFFFFFFF,,F,,,:,
@FS10000125:27:BPA73017-1634:1:1101:11130:1100 2:N:0:8
CCCTGCTTGAGCGTACTCGACGAAGTTACAGGGGGGGGGGGGGGGGAG
+
,:FF,,FFFFFFFFFFFFFFFFFFFFF,F:,FFFFFFFFFFFFFF,,,
@FS10000125:27:BPA73017-1634:1:1101:11230:1100 2:N:0:8
ATAGATTTGAGCGTACTCGACGAAGTTGACTGGGGGGGGGGGGGGGAA
+
,F,,FFFFFFFFFFFFFFFFFFFFFFFFFFFFFFFFFFFFF:,F,,,,
@FS10000125:27:BPA73017-1634:1:1101:12170:1100 2:N:0:8
ATGGCTTTGAGCGTACTCGACGAAGTTTCAAGGGGGGGGGGGGGGGGA
+
FFFFFFFFFFFFFFFFFFFFFFFFFFFFFFFFFFFFFFFFFFFFF:F,
@FS10000125:27:BPA73017-1634:1:1101:12870:1100 2:N:0:8
ATTAGATTGAGCGTACTCGACGAAGTTCTAGGGGGGGGGGGGGGGAAA
+
FFFFFFFFFFFFFFFFFFFFFFFFFFFFFFFFFFFFFFFFFFFF,FF,
@FS10000125:27:BPA73017-1634:1:1101:14370:1100 2:N:0:8
TATCGTTTGAGCGTACTCGACGAAGTTAGCAGGGGGGGGGGGGGGGGA
+
FFFFFFFFFFFFFFFFFFFFFFFFFFFFFFFFFFFFFFFFFFFFFFFF
@FS10000125:27:BPA73017-1634:1:1101:14600:1100 2:N:0:8
TTAGATTTGAGCGTACTCGACGAAGTTCGTGGGGGGGGGGGGGGGGAA
+
:FFFFFFFFFFFFFFFFFFFFFFFFFFFFFFFFFFFFFFFFFF:,,:,
@FS10000125:27:BPA73017-1634:1:1101:16180:1100 2:N:0:8
TTATTGTTGAGCGTACTCGACGAAGTTGCGGGGGGGGGGGGGGGGGGG
+
F,FFFFFFFFFFFFFFFFFFFFFFFFFFFFFFFFFFFFFFFFFFFFF,
@FS10000125:27:BPA73017-1634:1:1101:16400:1100 2:N:0:8
ACTGGGTTGAGCGTACTCGACGAAGTTCTTAGGGGGGGGGGGGGGGAA
+
FFFFFFFFFFFFFFFFFFFFFFFFFFFFFFFFFFFFFFFFFFFFF,FF
@FS10000125:27:BPA73017-1634:1:1101:1840:1110 2:N:0:8
TGCTACTTGAGCGTACTCGACGAAGTTCCTAGGGGGGGGGGGGGGGAA
+
FFFFFFFFFFFFFFFFFFFFFFFFFFFFFFFFFFFFFFFFFFFFF,FF
@FS10000125:27:BPA73017-1634:1:1101:1970:1110 2:N:0:8
CAATTGTTGAGCGTACTCGACGAAGTTACAAGGGGGGGGGGGGGGGAA
+
FFF,F:FFFFFFFFFFFFFFFFFF:FFFFF:FFFFFFFFFF,:::,,F
@FS10000125:27:BPA73017-1634:1:1101:2090:1110 2:N:0:8
ATAGAATTGAGCGTACTCGACGAAGTTGCGGGGGGGGGGGGGGAAATC
+
,,FFFFFFFFFFFFFFFFFFFFFFFFFFFFFFFFFFFFFFFF,F,,FF
@FS10000125:27:BPA73017-1634:1:1101:2240:1110 2:N:0:8
CTATCATTGAGCGTACTCGACGAAGTTGGCGGGGGGGGGGGGGGAGAT
+
FFFFFFFFFFFFFFFFFFFFFFFFFFFFFFFFFFFFFFFFFFF::,:,
@FS10000125:27:BPA73017-1634:1:1101:2360:1110 2:N:0:8
TTAAGATTGAGCGTACTCGACGAAGTTTTTAGGGGGGGGGGGGGGGGG
+
,,FFFFFFFFFFFFFFFFFFFFFFFFFFFFFFFFFFFFFFFFFFFFFF
@FS10000125:27:BPA73017-1634:1:1101:2720:1110 2:N:0:8
CCATTGTTGAGCGTACTCGACGAAGTTAGTTGGGGGGGGGGGGGGGAA
+
FFFFFFFFFFFFFFFFFFFFFFFFFFFFFFFFFFFFFFFFFFFFFF,F
@FS10000125:27:BPA73017-1634:1:1101:3800:1110 2:N:0:8
ATGAAATTGAGCGTACTCGACGAAGTTACAGGGGGGGGGGGGGGGAAA
+
F,FFFFFFFFFFFFFFFFFFFFFFFFFFFFFFFFFFFFFFFFFF,FF,
@FS10000125:27:BPA73017-1634:1:1101:5200:1110 2:N:0:8
TACAATTTGAGCGTACTCGACGAAGTTGCCTGGGGGGGGGGGGGGGAA
+
F:,F:,FFFFFFFFFFFFFFFFFFFFFF,,FFFFFFFFFFFFFFFFFF
@FS10000125:27:BPA73017-1634:1:1101:5520:1110 2:N:0:8
TACCCCTTGAGCGTACTCGACGAAGTTGCACGGGGGGGGGGGGGGGAA
+
,,FFFFFFFFFFFFFFFFFFFFFFFFFFFFFFFFFFFFFFFFFFF,:F
@FS10000125:27:BPA73017-1634:1:1101:7150:1110 2:N:0:8
TTAAGCTTGAGCGTACTCGACGAAGTTCCTGAGGGGGGGGGGGGGGGA
+
,FFFFFFFFFFFFFFFFFFFFFFFFFFFFFFFFFFFFFFFFFFFFF:F
@FS10000125:27:BPA73017-1634:1:1101:8590:1110 2:N:0:8
TTCGAATTGAGCGTACTCGACGAAGTTATCAGGGGGGGGGGGGGGGGG
+
FFFFFFFFFFFFFFFFFFFFFFFFFFFFFFFFFFFFFFFFFFFFFF:F
@FS10000125:27:BPA73017-1634:1:1101:8890:1110 2:N:0:8
GTATTATTGAGCGTACTCGACGAAGGGGGGGGGGGGGGGGGGGGGAAT
+
,FFFFFFFFFFFFFFFFFFFFFFFFFFFFFFFFFFFFFFFFFF,,,::
@FS10000125:27:BPA73017-1634:1:1101:8950:1110 2:N:0:8
CAAATCTTGAGCGTACTCGACGAAGTTTCTGGGGGGGGGGGGGGGGGA
+
FFFFFFFFFFFFFFFFFFFFFFFFFFFFFFFFFFFFFFFFFFFFFF:,
@FS10000125:27:BPA73017-1634:1:1101:10370:1110 2:N:0:8
ACCTTCTTGAGCGTACTCGACGAAGGGGGGGGGGGGGGGGAAATCGGA
+
FFFFFFFFFFFFFFFFFFFFFFFFFFFFFFFFFFFFFFF:F:,F,,,F
@FS10000125:27:BPA73017-1634:1:1101:12020:1110 2:N:0:8
TCAGGATTGAGCGTACTCGACGAAGTTCAAGGGGGGGGGGGGGGGAAA
+
,FFF:FFFFFFFFFFFFFFFFFFFFFFFFFFFFFFFFFFFFFF:F::,
@FS10000125:27:BPA73017-1634:1:1101:13480:1110 2:N:0:8
ATCCATTTGAGCGTACTCGACGAAGTTACCAGGGGGGGGGGGGGGAAA
+
:FFFFFFFFFFFFFFFFFFFFFFFFFFFFFFFFFFFFFFFFFFF::::
@FS10000125:27:BPA73017-1634:1:1101:14280:1110 2:N:0:8
TCTATATTGAGCGTACTCGACGAAGTTCAAAGGGTGGGGGGGGGGGGA
+
FFFFFFFFFFFFFFFFFFFFFFFF,::FFFFFFFFFFFFF:F,:,FF,
@FS10000125:27:BPA73017-1634:1:1101:14410:1110 2:N:0:8
TTGCATTTGAGCGTACTCGACGAAGTTCAAGGGGGGGGGGGGGGGGGA
+
FFFFFFFFFFFFFFFFFFFFFFFFFFFFFFFFFFFFFFFFFFFFFFFF
@FS10000125:27:BPA73017-1634:1:1101:14760:1110 2:N:0:8
TTGTGCTTGAGCGTACTCGACGAAGTTCAACGGGGGGGGGGGGGGGGA
+
:,,F,FFFFFFFFFFFFFFFFFFFFFFF:FFFFFFFFFFFF:,:,,,,
@FS10000125:27:BPA73017-1634:1:1101:15120:1110 2:N:0:8
CCTCCATTGAGCGTACTCGACGAAGTTAGGTGGGGGGGGGGGGGGGAA
+
FFFFFFFFFFFFFFFFFFFFFFFFFFFFFFFFFFFFFFFFFFFFF,FF
@FS10000125:27:BPA73017-1634:1:1101:16260:1110 2:N:0:8
CCACCATTGAGCGTACTCGACGAAGTTGCACGGGGGGGGGGGGGGGGA
+
FFFFFFFFFFFFFFFFFFFFFFFFF:FFFFFFFFFFFFFFFFFFFF:,
@FS10000125:27:BPA73017-1634:1:1101:2500:1120 2:N:0:8
CTTCTTTTGAGCGTACTCGACGAAGTTCAGTGGGGGGGGGGGGGGGAA
+
F,FFFFFFFFFFFFFFFFFFFFFFFFFFFFFFFFFFFFFFFFFFFFFF
@FS10000125:27:BPA73017-1634:1:1101:2890:1120 2:N:0:8
TACACATTGAGCGTACTCGACGAAAGTTTTCCGGGGGGGGGGGGGGGA
+
FFFFFFFFFFFFFFFFFFFFFFFFFFFFFFFFFFFFFFFFFF::F,,F
@FS10000125:27:BPA73017-1634:1:1101:3140:1120 2:N:0:8
TTTACCTTGAGCGTACTCGACGAAGTTGTGTGGGGGGGGGGGGGGGAA
+
FF,:,:FFFFFFFFFFFFFFFFFFFFF,:FF,FFFFFFFFFFFFF::F
@FS10000125:27:BPA73017-1634:1:1101:3800:1120 2:N:0:8
ATACGGTTGAGCGTACTCGACGAAGTTAAAGGGGGGGGGGGGGGGAAA
+
F,FFFFFFFFFFFFFFFFFFFFFFFFFFFFFFFFFFFFFFFFFFFFF,
@FS10000125:27:BPA73017-1634:1:1101:4670:1120 2:N:0:8
TTGGTTTTGAGCGTACTCGACGAAGTTCGGGGGGGGGGGGGGGAAATC
+
,FFFFFFFFFFFFFFFFFFFFFFFFFFFFFFFFFFFFFFFFF,F,,FF
@FS10000125:27:BPA73017-1634:1:1101:4890:1120 2:N:0:8
CTCATATTGAGCGTACTCGACGAAGTTGCTGGGGGGGGGGGGGGGGGA
+
FFF:F:FFFFFFFFFFFFFFFFFFFFFFF:,FFFFFFFFFFFFFF,,F
@FS10000125:27:BPA73017-1634:1:1101:7320:1120 2:N:0:8
TGTGTGTTGAGCGTACTCGACGAAGTTGCAGGGGGGGGGGGGGGGAGA
+
,,,FFFFFFFFFFFFFFFFFFFFFFFFFFFFFFFFFFFFFFFFF:F::
@FS10000125:27:BPA73017-1634:1:1101:7550:1120 2:N:0:8
TTATTCTTGAGCGTACTCGACGAAGTTTATTGGGGGGGGGGGGGGGGG
+
F,FFFFFFFFFFFFFFFFFFFFFFFFFFFFFFFFFFFFFFFFFFFFF,
@FS10000125:27:BPA73017-1634:1:1101:8600:1120 2:N:0:8
TATTGATTGAGCGTACTCGACGAAGTTAAAGGGGGGGGGGGGGGGGAA
+
FFFFFFFFFFFFFFFFFFFFFFFFFFFFFFFFFFFFFFFFFFFF,,:F
@FS10000125:27:BPA73017-1634:1:1101:9380:1120 2:N:0:8
AATTTATTGAGCGTACTCGACGAAGTTGGCAGGGGGGGGGGGGGGGAA
+
FF,FFFFFFFFFFFFFFFFFFFFFFFFFFFFFFFFFFFFFFFFFF:FF
@FS10000125:27:BPA73017-1634:1:1101:10320:1120 2:N:0:8
ATTAACTTGAGCGTACTCGACGAAGTTGCTAGGGGGGGGGGGGGGGGA
+
FFFFFFFFFFFFFFFFFFFFFFFFFFFFFFFFFFFFFFFFFFFFFFF:
@FS10000125:27:BPA73017-1634:1:1101:10330:1120 2:N:0:8
CAAAGGTTGAGCGTACTCGACGAAGTTGGAGGGGGGGGGGGGGGGAAT
+
FFFFFFFFFFFFFFFFFFFFFFFFFFFFFFFFFFFFFFFFFFF:,:,,
@FS10000125:27:BPA73017-1634:1:1101:10840:1120 2:N:0:8
ATGCGGTTGAGCGTACTCGACGAAGTTAACGGGGGGGGGGGGGGGAGA
+
FFFFFFFFFFFFFFFFFFFFFFFFFFFFFFFFFFFFFFFFFFF:,,,,
@FS10000125:27:BPA73017-1634:1:1101:11220:1120 2:N:0:8
AACGTATTGAGCGTACTCGACGAAGTGGGGGGGGGGGGGGGGAAATCG
+
F,F,FFF,FF,:,F:,:,FF:FFF:,F,,F,:F:,:,F:F,,FF::::
@FS10000125:27:BPA73017-1634:1:1101:11280:1120 2:N:0:8
TCGAGGTTGAGCGTACTCGACGAAGTTCCTGGGGGGGGGGGGGGGGGA
+
FFFF,:FFFFFFFFFFFFFFFFFFFFFFFFF:FFFFFFFFFFFFF::,
@FS10000125:27:BPA73017-1634:1:1101:11340:1120 2:N:0:8
CCACCCTTGAGCGTACTCGACGAGGTTTGTAGGGGGGGGGGGGGGGGA
+
FF,FF:FFFFFFFFFFFFFFFFF:FFFF:F:FFFFFFFFFFFFFFF,F
@FS10000125:27:BPA73017-1634:1:1101:11710:1120 2:N:0:8
TAGCTATTGAGCGTACTCGACGAAGTTTTTAGGGGGGGGGGGGGGGGA
+
FFFFFFFFFFFFFFFFFFFFFFFFFFFFFFFFFFFFFFFFFFFFFF:F
@FS10000125:27:BPA73017-1634:1:1101:12610:1120 2:N:0:8
CACCGCTTGAGCGTACTCGACGAAGTTCAAAGGGGGGGGGGGGGGGGG
+
FFFFFFFFFFFFFFFFFFFFFFFFFFFFFFFFFFFFFFFFFFFFFFFF
@FS10000125:27:BPA73017-1634:1:1101:13620:1120 2:N:0:8
TTTCTTTTGAGCGTACTCGACGAAGTTGGTAGAGGGGGGGGGGGGGGA
+
FF,FFFFFFFFFFFFFFFFFFFFFFFF:FF,FFFFFFFFFFFFFFFF,
@FS10000125:27:BPA73017-1634:1:1101:13750:1120 2:N:0:8
AATGTCTTGAGCGTACTCGACGAAGTTGCTGGGGGGGGGGGGGGAAAT
+
:FFFF,FFFFFFFFFFFFFFFFFFFFFFFFFFFFFFFFFFFFF,,:FF
@FS10000125:27:BPA73017-1634:1:1101:13970:1120 2:N:0:8
TTCCGTTTGAGCGTACTCGACGAAGTTAGCAGGGGGGGGGGGGGGGAA
+
:F:FFFFFFFFFFFFFFFFFFFFFFFFF:FFFFFFFFFFFFFFFFFFF
@FS10000125:27:BPA73017-1634:1:1101:14370:1120 2:N:0:8
TTTGTATTGAGCGTACTCGACGAAGTTTAACGGGGGGGGGGGGGGGAA
+
FFFFFFFFFFFFFFFFFFFFFFFFFFFFFFFFFFFFFFFFFFFFF,FF
@FS10000125:27:BPA73017-1634:1:1101:15430:1120 2:N:0:8
TCAGTCTTGAGCGTACTCGACGAAGTGGGGGGGGGGGGGGGAGATCGA
+
,FFFFFFFFFFFFFFFFFFFFFFFFFFFFFFFFFFFFFFFFF,,FF,,
@FS10000125:27:BPA73017-1634:1:1101:15630:1120 2:N:0:8
TTCTTATTGAGCGTACTCGACGAAGTTGCGCGGGGGGGGGGGGGGGAA
+
,FFFFFFFFFFFFFFFFFFFFFFFFFFFFFFFFFFFFFFFFFFFF,FF
@FS10000125:27:BPA73017-1634:1:1101:15830:1120 2:N:0:8
CATTATTTGAGCGTACTCGACGAAGTTGGCAGGGGGGGGGGGGGGGGG
+
FFFFFFFFFFFFFFFFFFFFFFFFFFFFFFFFFFFFFFFFFFFF:,,:
@FS10000125:27:BPA73017-1634:1:1101:16050:1120 2:N:0:8
TTCTCATTGAGCGTACTCGACGAAGTTGTAAGGGGGGGGGGGGGGGGA
+
FFFFFFFFF:FFFFFFFFFFFFFFFFFFFFFFFFFFFFFFFFF,,,,F
@FS10000125:27:BPA73017-1634:1:1101:16150:1120 2:N:0:8
CAGGGCTTGAGCGTACTCGACGAAGTTATACGGGGGGGGGGGGGGGAA
+
::,,,FFFFFFFFFFFFFFFFFFFFFF,FFFFFFFFFFFFF:F:,,,:
@FS10000125:27:BPA73017-1634:1:1101:1120:1130 2:N:0:8
TTGAGATTGAGCGTACTCGACGAAGGGGGGGGGGGGGGGGGAAATTCG
+
,::F:FFFFFFFFFFFFFFFFFFFFFFFFFFFFFFFFFFFFF:,:,,,
@FS10000125:27:BPA73017-1634:1:1101:1940:1130 2:N:0:8
TAATAATTGAGCGTACTCGACGAAGTTGTTGGGGGGGGGGGGGGGGAA
+
F:FFF:FFFFFFFFFFFFFFFFFFFF:FFFFFFFFFFFFFFFF,,,FF
@FS10000125:27:BPA73017-1634:1:1101:2820:1130 2:N:0:8
AAGATTTTGAGCGTACTCGACGAAGTTCAGGGGGGGGGGGGGGGAAAT
+
F:FFFFFFFFFFFFFFFFFFFFFFFFFFFFFFFFFFFFFFFFF,FF,F
@FS10000125:27:BPA73017-1634:1:1101:3870:1130 2:N:0:8
TTTTCCTTGAGCGTACTCGACGAAGTTTCCGGGGGGGGGGGGGGGAAA
+
F:FFFFFFFFFFFFFFFFFFFFFFFFFFFFFFFFFFFFFFFFFF,FF,
@FS10000125:27:BPA73017-1634:1:1101:4110:1130 2:N:0:8
CCTATTTTGAGCGTACTCGACGAAGTTTCTGGGGGGGGGGGGGGGAGA
+
:F,FFFFFFFFFFFFFFFFFFFFFFFF,::,FFFFFFFFFFFFF,F,,
@FS10000125:27:BPA73017-1634:1:1101:4610:1130 2:N:0:8
CATCACTTGAGCGTACTCGACGAAGTTAACTCGGGGGGGGGGGGGGAA
+
,,,::FFFFFFFFFFFFFFFFFFFFFF:FF,,FFFF:FFFFFFF,:FF
@FS10000125:27:BPA73017-1634:1:1101:5150:1130 2:N:0:8
TTGACTTTGAGCGTACTCGACGAAGGGGGGGGGGGGGGGAGATCGGAA
+
F,FFFFFFFFFFFFFFFFFFFFFFFFFFFFFFFFFFFFFF,FFF,,F,
@FS10000125:27:BPA73017-1634:1:1101:5260:1130 2:N:0:8
TCCCCATTGAGCGTACTCGACGAAGTTAGCCGGGGGGGGGGGGGGGGA
+
FFFFFFFFFFFFFFFFFFFFFFFFFFFFFFFFFFFFFFFFFFFFFFF,
@FS10000125:27:BPA73017-1634:1:1101:6050:1130 2:N:0:8
CTGTCTTTGAGCGTACTCGACGAAGTTGTCGGGGGGGGGGGGGGGAAA
+
FFFFFFFFFFFFFFFFFFFFFFFFFFFFFFFFFFFFFFFFFFFF,FF,
@FS10000125:27:BPA73017-1634:1:1101:6820:1130 2:N:0:8
TGTCGGTTGAGCGTACTCGACGAAGTGGGGGGGGGGGGGGGGAAATCG
+
F:FFFFFFFFFFFFFFFFFFFFFFFFFFFFFFFFFFFFFFF,FF,F::
@FS10000125:27:BPA73017-1634:1:1101:6880:1130 2:N:0:8
GTGCAATTGAGCGTACTCGACGAAGTTTCCAGGGGGGGGGGGGGGGGG
+
FFFFFFFFFFFFFFFFFFFFFFFFFFFFFFFFFFFFFFFFFFFFFFF,
@FS10000125:27:BPA73017-1634:1:1101:7030:1130 2:N:0:8
AATCCTTTGAGCGTACTCGACGAAGTTATTAGGGGGGGGGGGGGGGGG
+
FFFFFFFFFFFFFFFFFFFFFFFFFFFFFFFFFFFFFFFFFF::,F,F
@FS10000125:27:BPA73017-1634:1:1101:7830:1130 2:N:0:8
TCCGAATTGAGCGTACTCGACGAAGTTTTGTGGGGGGGGGGGGGGGGG
+
:FFFFFFFFFFFFFFFFFFFFFFFFFFFFFFFFFFFFFFFFFF,F,,F
@FS10000125:27:BPA73017-1634:1:1101:7860:1130 2:N:0:8
GATACATTGAGCGTACTCGACGAAGTTGCTAGGGGGGGGGGGGGGGAA
+
,,FFFFFFFFFFFFFFFFFFFFFFFFFFFFFFFFFFFFFFFFFFF:FF
@FS10000125:27:BPA73017-1634:1:1101:8450:1130 2:N:0:8
TATTTTTTGAGCGTACTCGACGAAGTTAAGAGGGGGGGGGGGGGGGAA
+
::F:FFFFFFFFFFFFFFFFFFFFFFFF::FFFFFFFFFFFFFFF,FF
@FS10000125:27:BPA73017-1634:1:1101:8620:1130 2:N:0:8
TAATCATTGAGCGTACTCGACGAAGTTGTGGGGGGGGGGGGGGGGGAA
+
,:,,FFFFFFFFFFFFFFFFFFFFFFF,,,:FFFFFFFFFFFFFF,,F
@FS10000125:27:BPA73017-1634:1:1101:8790:1130 2:N:0:8
CTCACCTTGAGCGTACTCGACAAGTTGTCTGGGGGGGGGGGGGGGGGG
+
FFFFFFFFFFFFFFFFFFFFFFFFFFFFFFFFFFFFFFFFFFFFFFFF
@FS10000125:27:BPA73017-1634:1:1101:8950:1130 2:N:0:8
CTTAACTTGAGCGTACTCGACGAAGTTCCATGGGGGGGGGGGGGGGGA
+
F,FFFFFFFFFFFFFFFFFFFFFFFFFFFFFFFFFFFFFFFFFFF,:,
@FS10000125:27:BPA73017-1634:1:1101:9440:1130 2:N:0:8
TTGGGGTTGAGCGTACTCGACGAAGTTGGCAGGGGGGGGGGGGGGGGA
+
FFFFFFFFFFFFFFFFFFFFFFFFFFFFFFFFFFFFFFFFFFFFFFF,
@FS10000125:27:BPA73017-1634:1:1101:9490:1130 2:N:0:8
TTCTGCTTGAGCGTACTCGACGAAGTTGATGGGGGGGGGGGGGGGGGG
+
F,FFFFFFFFFFFFFFFFFFFFFFFFFFFFFFFFFFFFFFFF:::,,,
@FS10000125:27:BPA73017-1634:1:1101:11690:1130 2:N:0:8
CTACATTTGAGCGTACTCGACGAAGTTCAGGGGGGGGGGGGGGGAAAT
+
FFFFFFFFFFFFFFFFFFFFFFFFFFFFFFFFFFFFFFFFFFFF:FF:
@FS10000125:27:BPA73017-1634:1:1101:11980:1130 2:N:0:8
CTATTATTGAGCGTACTCGACGAAGTTGTGGGGGGGGGGGGGGAAATT
+
F,FFFFFFFFFFFFFFFFFFFFFFFFFFFFFFFFFFFFFFFFFFF:,,
@FS10000125:27:BPA73017-1634:1:1101:13470:1130 2:N:0:8
ATCCATTTGAGCGTACTCGACGAAGTTACCAGGGGGGGGGGGGGGGAA
+
FFFFFFFFFFFFFFFFFFFFFFFFFFFFFFFFFFFFFFFFFFFFFFFF
@FS10000125:27:BPA73017-1634:1:1101:14270:1130 2:N:0:8
ATGTTTTTGAGCGTACTCGACGAAATTACCAGGGGGGGGGGGGGGGAA
+
F,FFFFFFFFFFFFFFFFFFFFFFFFFFFFFFFFFFFFFFFFFFF,FF
@FS10000125:27:BPA73017-1634:1:1101:15270:1130 2:N:0:8
TTATGCTTGAGCGTACTCGACGAAGTTTAAAGGGGGGGGGGGGGGGAA
+
F,FFFFFFFFFFFFFFFFFFFFFFFFFFFFFFFFFFFFFFFFFFF,:F
@FS10000125:27:BPA73017-1634:1:1101:15390:1130 2:N:0:8
CAACGCTTGAGCGTACTCGACGAAGTTCTGCGGGGGGGGGGGGGGGGA
+
FFFFFFFFFFFFFFFFFFFFFFFFFFFFFFFFFFFFFFFFFFFFFFFF
@FS10000125:27:BPA73017-1634:1:1101:15490:1130 2:N:0:8
TCTCCATTGAGCGTACTCGACGAAGTTCTAAGGGGGGGGGGGGGGGGG
+
,FFFFFFFFFFFFFFFFFFFFFFFFFFFFFFFFFFFFFFFFFFFFFF:
@FS10000125:27:BPA73017-1634:1:1101:1580:1140 2:N:0:8
ATTTTTTTGAGCGTACTCGACGAAGTTTACTGGGGGGGGGGGGGGGGG
+
:FFFFFFFFFFFFFFFFFFFFFFFFFFFFFFFFFFFFFFFFFFFFFFF
@FS10000125:27:BPA73017-1634:1:1101:2110:1140 2:N:0:8
ATGAGCTTGAGCGTACTCGACGAAGTTCAGAGGGGGGGGGGGGGGGAA
+
,,,F,FFFFFFFFFFFFFFFFFFFFFFF:F,FFFFFFFFFFFFFFF,F
@FS10000125:27:BPA73017-1634:1:1101:2830:1140 2:N:0:8
TAGCCATTGAGCGTACTCGACGAAGTTCGTGGGGGGGGGGGGGGGGGA
+
,,,F:,FFFFFFFFFFFFFFFFFFFF:,:,,,FFFFFFFFFFFFFFFF
@FS10000125:27:BPA73017-1634:1:1101:3000:1140 2:N:0:8
CCATCTTTGAGCGTACTCGACGAAGTTAGCCGGGGGGGGGGGGGGGGG
+
FFFFFFFFFFFFFFFFFFFFFFFFFFFFFFFFFFFFFFFFFFFFF,FF
@FS10000125:27:BPA73017-1634:1:1101:3230:1140 2:N:0:8
CCATTTTTGAGCGTACTCGACGAAGTTGTTAGGGGGGGGGGGGGGGAA
+
,FFFFFFFFFFFFFFFFFFFFFFFFFFFFFFFFFFFFFFFFFFFF,FF
@FS10000125:27:BPA73017-1634:1:1101:3780:1140 2:N:0:8
ACAGGATTGAGCGTACTCGACGAAGTTAGCTGGGGGGGGGGGGGGGAA
+
FFFFFFFFFFFFFFFFFFFFFFFFFFFFFFFFFFFFFFFFFFFFFFFF
@FS10000125:27:BPA73017-1634:1:1101:3820:1140 2:N:0:8
TTCACATTGAGCGTACTCGACGAAGTTAGCGGGGGGGGGGGGGGAAAT
+
,FFFFFFFFFFFFFFFFFFFFFFFFFFFFFFFFFFFFFFFFFFFFFFF
@FS10000125:27:BPA73017-1634:1:1101:4000:1140 2:N:0:8
CTGTAGTTGAGCGTACTCGACGAAGTTTGAGGGGGGGGGGGGGGGAAA
+
FFFFFFFFFFFFFFFFFFFFFFFFFFFFFFFFFFFFFFFFFFFFFF:,
@FS10000125:27:BPA73017-1634:1:1101:6080:1140 2:N:0:8
AAGCGATTGAGCGTACTCGACGAAGTTTGGCGGGGGGGGGGGGGGGAA
+
,FFFFFFFFFFFFFFFFFFFFFFFFFFFFFFFFFFFFFFFFFFFFF:F
@FS10000125:27:BPA73017-1634:1:1101:7000:1140 2:N:0:8
ACAATCTTGAGCGTACTCGACGAAGTTACATGGGGGGGGGGGGGGGGA
+
FFFFFFFFFFFFFFFFFFFFFFFFFFFFFFFFFFFFFFFFFFFFFFF,
@FS10000125:27:BPA73017-1634:1:1101:7200:1140 2:N:0:8
AGGTTCTTGAGCGTACTCGACGAAGTTCGGTGGGGGGGGGGGGGGGGA
+
F:FFFFFFFFFFFFFFFFFFFFFFFFFFFFFFFFFFFFFFFFFFFF,F
@FS10000125:27:BPA73017-1634:1:1101:7530:1140 2:N:0:8
TTCTTTTTGAGCGTACTCGACGAAGTTGAGCGGGGGGGGGGGGGGGAA
+
,,FFFFFFFFFFFFFFFFFFFFFFFFFFFFFFFFFFFFFFFFFFFF,F
@FS10000125:27:BPA73017-1634:1:1101:8640:1140 2:N:0:8
CACTAATTGAGCGTACTCGACGAAGTTGGCTCGAAGGGGGGAAGAGCG
+
:,,,FFFFFFFFFFFFFFFFFFFFFFF,,:,,F,,F,:,FF::FF:,,
@FS10000125:27:BPA73017-1634:1:1101:8650:1140 2:N:0:8
AATCCATTGAGCGTACTCGACGAAGTTAATTGGGGGGGGGGGGGGGGA
+
FFFFFFFFFFFFFFFFFFFFFFFFFFFFFFFFFFFFFFFFFFFFFF,F
@FS10000125:27:BPA73017-1634:1:1101:9000:1140 2:N:0:8
TTTCTTTTGAGCGTACTCGACGAAGTTTAGCGGGGGGGGGGGGGGGGG
+
,F,F:FFFFFFFFFFFFFFFFFFFFFF,F,,,FFFFFFFFFFFFFFF:
@FS10000125:27:BPA73017-1634:1:1101:9130:1140 2:N:0:8
ATCTTCTTGAGCGTACTCGACGAAGTTGGGGGGGGGGGGGGGAAATCG
+
FFFFFFFFFFFFFFFFFFFFFFFFFFFFFFFFFFFFFFFFF,F:,FFF
@FS10000125:27:BPA73017-1634:1:1101:11610:1140 2:N:0:8
ATCTACTTGAGCGTACTCGACGAAGTTGACTGGGGGGGGGGGGGGGAA
+
F,FFFFFFFFFFFFFFFFFFFFFFFFFFFFFFFFFFFFFFFFFFF,FF
@FS10000125:27:BPA73017-1634:1:1101:12600:1140 2:N:0:8
ATGATCTTGAGCGTACTCGAGAAGTTAGCAGGGGGGGGGGGGGGGGAA
+
FFFFFFFFFFFFFFFFFFFFFFFFFFFFFFFFFFFFFFFFFFFFF,FF
@FS10000125:27:BPA73017-1634:1:1101:16070:1140 2:N:0:8
TTTGGTTTGAGCGTACTCGACGAAGTTGGTAGGGGGGGGGGGGGGGAA
+
FFFFFFFFFFFFFFFFFFFFFFFFFFFFFFFFFFFFFFFFFFF:FFFF
@FS10000125:27:BPA73017-1634:1:1101:1150:1150 2:N:0:8
CTGATATTGAGCGTACTCGACGAAGTTGGGGGGGGGGGGGGGGAATCG
+
FF,FFF,FFFFF,F,:FFFFF:FF:F:::F,F:F,FFFF:F:,,:F,:
@FS10000125:27:BPA73017-1634:1:1101:1610:1150 2:N:0:8
ATTTTTTTGAGCGTACTCGACGAAGTTTACTGGGGGGGGGGGGGGGGA
+
FFFFFFFFFFFFFFFFFFFFFFFFFFFFFFFFFFFFFFFFFFFFFFF,
@FS10000125:27:BPA73017-1634:1:1101:3570:1150 2:N:0:8
CTTGGGTTGAGCGTACTCGACGAAGTTAGGTGGGGGGGGGGGGGGGAA
+
FFFF,,FFFFFFFFFFFFFFFFFFFFF:F:FFFFFFFFFFFFFFF,F,
@FS10000125:27:BPA73017-1634:1:1101:4530:1150 2:N:0:8
CCGAATTTGAGCGTACTCGACGAAGTTCTAAGGGGGGGGGGGGGGGAA
+
FFFFFFFFFFFFFFFFFFFFFFFFFFFFFFFFFFFFFFFFFFFFFFFF
@FS10000125:27:BPA73017-1634:1:1101:4960:1150 2:N:0:8
TTATGATTGAGCGTACTCGACAGAAGTTACGGGGGGGGGGGGGGGAGA
+
FF,F,FFFFFFFFFFFFFFFFF:F::F,,,,FFFFFFFFFFFFF:F,F
@FS10000125:27:BPA73017-1634:1:1101:7910:1150 2:N:0:8
GAGAAATTGAGCGTACTCGACGAAGTTCTAGGGGGGGGGGGGGGGAGT
+
,FFFFFFFFFFFFFFFFFFFFFFFFFFFFFFFFFFFFFFFFF:F,:,,
@FS10000125:27:BPA73017-1634:1:1101:8430:1150 2:N:0:8
ATGTTCTTGAGCGTACTCGACGAAGTTCAAAGGGGGGGGGGGGGGGAA
+
F,FFFFFFFFFFFFFFFFFFFFFFFFFFFFFFFFFFFFFFFFFFF,FF
@FS10000125:27:BPA73017-1634:1:1101:8740:1150 2:N:0:8
GGTGTATTGAGCGTACTCGACGAAGTTGTTTGGGGGGGGGGGGGGGGA
+
,,FFFFFFFFFFFFFFFFFFFFFFFFFFFFFFFFFFFFFFFFFFFF,F
@FS10000125:27:BPA73017-1634:1:1101:8850:1150 2:N:0:8
CGGTGATTGAGCGTACTCGACGAAGTTGGTAGGGGGGGGGGGGGGGAA
+
F,:F:FFFFFFFFFFFFFFFFFFFFFFFFFFFFFFFFFFFFFFFF,FF
@FS10000125:27:BPA73017-1634:1:1101:9250:1150 2:N:0:8
AATCGTTTGAGCGTACTCGACGAAGTTCAGGGGGGGGGGGGGGGGAAA
+
:,FFFFFFFFFFFFFFFFFFFFFFFFFFFFFFFFFFFFFFFFFF,:,,
@FS10000125:27:BPA73017-1634:1:1101:10090:1150 2:N:0:8
ATCGCGTTGAGCGTACTCGACGAAGTTCAGTGGGGGGGGGGGGGGGAA
+
FFFFFFFFFFFFFFFFFFFFFFFFFFFFFFFFFFFFFFFFFFFFF,FF
@FS10000125:27:BPA73017-1634:1:1101:10800:1150 2:N:0:8
TTCTCATTGAGCGTACTCGACGAAGTTGTGTGGGGGGGGGGGGGGGAA
+
,FFFFFFFFFFFFFFFFFFFFFFFFFFFFFFFFFFFFFFFFFFFF::F
@FS10000125:27:BPA73017-1634:1:1101:11080:1150 2:N:0:8
GTTCGTTTGAGCGTACTCGACGAAGTTCAGCGGGGGGGGGGGGGGGGG
+
F,FFFFFFFFFFFFFFFFFFFFFFFFFFFFFFFFFFFFFFFFFF:FFF
@FS10000125:27:BPA73017-1634:1:1101:12910:1150 2:N:0:8
TATCGGTTTAGCGTACTCGACGAAGTTGGGAGGGGGGGGGGGGGGAGA
+
FFFFFFFFFFFFFFFFFFFFFFFFFFFFFFFFFFFFFFFFF:FF:F,,
@FS10000125:27:BPA73017-1634:1:1101:13360:1150 2:N:0:8
TCTTCGTTGAGCGTACTCGACGAAGAGGGGGGGGGGGGGGGGAAAGTG
+
FFFFFFFFFFFFFFFFFFFFFFFFFFFFFFFFFF:FFFFFF,::F,,,
@FS10000125:27:BPA73017-1634:1:1101:14040:1150 2:N:0:8
TTGAACTTGAGCGTACTCGACGAAGTTGCACGGGGGGGGGGGGGGGAA
+
,FFFFFFFFFFFFFFFFFFFFFFFFFFFFFFFFFFFFFFFFFFFFFFF
@FS10000125:27:BPA73017-1634:1:1101:14960:1150 2:N:0:8
CAAGGATTGAGCGTACTCGACGAAGTTTAAAGGGGGGGGGGGGGGGGA
+
FFF::FFFF:FFFFFFFFFFFFFFFFFFFFFFFFFFFFFFFFF::,,:
@FS10000125:27:BPA73017-1634:1:1101:15180:1150 2:N:0:8
TTGCATTTGAGCGTACTCGACGAAGTTGAGCGGGGGGGGGGGGGGGAA
+
,FFFFFFFFFFFFFFFFFFFFFFFFFFFFFFFFFFFFFFFFFFFFF,F
@FS10000125:27:BPA73017-1634:1:1101:15440:1150 2:N:0:8
TTCGGATTGAGCGTACTCGACGAAGTTGGCCGGGGGGGGGGGGGGGAA
+
FFFFFFFFFFFFFFFFFFFFFFFFFFFFFFFFFFFFFFFFFFFFF,FF
@FS10000125:27:BPA73017-1634:1:1101:15960:1150 2:N:0:8
TATGATTTGAGCGTACTCGACGAAGTTTAGGGGGGGGGGGGGGGGAAA
+
,:F:FFFFFFFFFFFFFFFFFFFFFFFFFFFFFFFFFFFFFFF:,FF,
@FS10000125:27:BPA73017-1634:1:1101:16200:1150 2:N:0:8
AATATTTTGAGCGTACTCGACGAAGTTAACGGGGGGGGGGGGGGAAGT
+
:FF:FFFFFFFFFFFFFFFFFFFFFFF::FFFF:FF:FFFF,F,FF,F
@FS10000125:27:BPA73017-1634:1:1101:1060:1160 2:N:0:8
AAAATGTTGAGCGTACTCGACGAAGTTTGACGGGGGGGGGGGGGGGAA
+
F:FFFFFFFFFFFFFFFFFFFFFFFFFFFFFFFFFFFFFFFFFFFFFF
@FS10000125:27:BPA73017-1634:1:1101:1320:1160 2:N:0:8
ATGAACTTGAGCGTACTCGACGAAGGGGGGGGGGGGGGGGGGGAGTTC
+
F,FFFFFFFFFFFFFFFFFFFFFFFFFFFFFFFFFFFFFFF,,F,,F,
@FS10000125:27:BPA73017-1634:1:1101:4990:1160 2:N:0:8
TTAATATTGAGCGTACTCGACGAAGTTTCAAGGGGGGGGGGGGGGGAA
+
FFFFFFFFFFFFFFFFFFFFFFFFFFFFFFFFFFFFFFFFFFFFFFFF
@FS10000125:27:BPA73017-1634:1:1101:6180:1160 2:N:0:8
TAGTTATGAGCGTACTCGACGAAGTTCCTCGGGGGGGGGGGGGGGAAA
+
,,FFFFFFFFFFFFFFFFFFFFFFFFFFFFFFFFFFFFFFFFFF,F,,
@FS10000125:27:BPA73017-1634:1:1101:6230:1160 2:N:0:8
ATAAGCTTGAGCGTACTCGACGAAGTTGACGGGGGGGGGGGGGGGAAT
+
FFFFFFFFFFFFFFFFFFFFFFFFFFFFFFFFFFFFFFFFFFF:,F:,
@FS10000125:27:BPA73017-1634:1:1101:7060:1160 2:N:0:8
TTAATTTTGAGCGTACTCGACGAAGTTTGGGGGGGGGGGGGGGGGAAT
+
FFFFFFFFFFFFFFFFFFFFFFFFFFFFFFFFFFFFFFFFFFFF,FF:
@FS10000125:27:BPA73017-1634:1:1101:7070:1160 2:N:0:8
TTTTTTTTGAGCGTACTCGACGAAGTTTCGAGGGGGGGGGGGGGGGAA
+
FFFFFFFFFFFFFFFFFFFFFFFFFFFFFFFFFFFFFFFFFFFFF,FF
@FS10000125:27:BPA73017-1634:1:1101:7860:1160 2:N:0:8
CAAGGATTGAGCGTACTCGACGAAGTTTCTAGGGGGGGGGGGGGGGAA
+
FFFF,FFFFFFFFFFFFFFFFFFFFFFFFFFFFFFFFFFFFFFFF,FF
@FS10000125:27:BPA73017-1634:1:1101:7880:1160 2:N:0:8
GATGTGTTGAGCGTACTCGACGAAGTTTGTAGGGGGGGGGGGGGGGGA
+
F,FFFFFFFFFFFFFFFFFFFFFFFFFFFFFFFFFFFFFFFFFFFFFF
@FS10000125:27:BPA73017-1634:1:1101:8190:1160 2:N:0:8
CAATTCTTGAGCGTACTCGACGAAGTTCAACGGGGGGGGGGGGGGGAA
+
FFFFFFFFFFFFFFFFFFFFFFFFFFFFFFFFFFFFFFFFFFFFF,FF
@FS10000125:27:BPA73017-1634:1:1101:8460:1160 2:N:0:8
AAGAATTTGAGCGTACTCGACGAAGTTCAGGGGGGGGGGGGGGGGGAA
+
::FFFFFFFFFFFFFFFFFFFFFFFFFFFFFFFFFFFFFFFFFFF,FF
@FS10000125:27:BPA73017-1634:1:1101:9070:1160 2:N:0:8
TTGATTTTGAGCGTACTCGACGAAGTTTGTTGGGGGGGGGGGGGGGAA
+
:,,:,,FFFFFFFFFFFFFFFFFFFFF:F,FFFFFFFFFFFFFF:,,:
@FS10000125:27:BPA73017-1634:1:1101:9990:1160 2:N:0:8
TTAATATTGAGCGTACTCGACGAAGTTGCGGGGGGGGGGGGGGGGGGG
+
FFFFFFFFFFFFFFFFFFFFFFFFFFFFFFFFFFFFFFFFFFF:,,,,
@FS10000125:27:BPA73017-1634:1:1101:10400:1160 2:N:0:8
TCTGGATTGAGCGTACTCGACGAAGTTTGTCGGGGGGGGGGGGGGGAA
+
FFFFFFFFFFFFFFFFFFFFFFFFFFFFFFFFFFFFFFFFFFFFF,FF
@FS10000125:27:BPA73017-1634:1:1101:11130:1160 2:N:0:8
TCTACTTTGAGCGTACTCGACGAAGTTGTTTGGGGGGGGGGGGGGGAA
+
FF,F,,FFFFFFFFFFFFFFFFFFFFF,F:,FFFFFFFFFFFFFF,,F
@FS10000125:27:BPA73017-1634:1:1101:11470:1160 2:N:0:8
TTAATCTTGAGCGTACTCGACGAAGTTGTCGGGGGGGGGGGGGGGGAA
+
FFFFFFFFFFFFFFFFFFFFFFFFFFF,:F,FFFFFFFFFFFFFF,::
@FS10000125:27:BPA73017-1634:1:1101:11560:1160 2:N:0:8
ACTAGTTTGAGCGTACTCGACGAAGTTATAGGGGGGGGGGGGGGGGAA
+
FFFFFFFFFFFFFFFFFFFFFFFFFFFFFFFFFFFFFFFFFFF,F,,,
@FS10000125:27:BPA73017-1634:1:1101:11790:1160 2:N:0:8
CTACATTTGAGCGTACTCGACGAAGTTGCAAGGGGGGGGGGGGGGGAA
+
FFFFFFFFFFFFFFFFFFFFFFFFFFFFFFFFFFFFFFFFFFF:F,:F
@FS10000125:27:BPA73017-1634:1:1101:11860:1160 2:N:0:8
AAGACCTTGAGCGTACTCGACGAAGTTCATAGGGGGGGGGGGGGGGAA
+
:,FFF:FFFFFFFFFFFFFFFFFFFFFFF,FFFFFFFFFFFFFFF::F
@FS10000125:27:BPA73017-1634:1:1101:12910:1160 2:N:0:8
TTTATATTGAGCGTACTCGACGAAGTTATATGGGGGGGGGGGGGGGGA
+
F::FF,FFFFFFFFFFFFFFFFFFFFF:,FFFFFF,FFFFFFFFF,,F
@FS10000125:27:BPA73017-1634:1:1101:13160:1160 2:N:0:8
CACCCCTTGAGCGTACTCGACGAAGTGGGGGGGGGGGGGGGGAAATCG
+
FFFFFFFFFFFFFFFFFFFFFFFFFFFFFFFFFFFFFFFFF,FF,F,:
@FS10000125:27:BPA73017-1634:1:1101:13780:1160 2:N:0:8
AATCTGTTGAGCGTACTCGACGAAGTTTATGGGGGGGGGGGGGGGGGA
+
FFFFFFFFFFFFFFFFFFFFFFFFFFFFFFFFFFFFFFFFFFFFFFF,
@FS10000125:27:BPA73017-1634:1:1101:14950:1160 2:N:0:8
CTACAATTGAGCGTACTCGACGAAGTTATCCGGGGGGGGGGGGGGGGG
+
FF:FF:FFF:FFFFFFFFF:FFFFFFF:F::FFFFF:FFFF,::,,,:
@FS10000125:27:BPA73017-1634:1:1101:15460:1160 2:N:0:8
TTGGGGTTGAGCGTACTCGACGAAGGGGGGGGGGGGGGGAGATCGGAA
+
:FFFF:FFFFFF::FFFFFFFFFFFFFFFFFFFF:FFF,F:,F:,,,,
@FS10000125:27:BPA73017-1634:1:1101:15560:1160 2:N:0:8
TCGCACTTGAGCGTACTCGACGAAGGGGGGGGGGGGGGGGGAGAGTGG
+
FF:FF,::F:FFFF:FFFF:FF::FFFF:F,FFFFFFFFFF,:F,,,:
@FS10000125:27:BPA73017-1634:1:1101:15840:1160 2:N:0:8
CAAGCGTTGAGCGTACTCGACGAAGTTACCAGGGGGGGGGGGGGGGAA
+
FFFFFFFFFFFFFFFFFFFFFFFFFFFFFFFFFFFFFFFFFFFFF::F
@FS10000125:27:BPA73017-1634:1:1101:1460:1170 2:N:0:8
TGATTTTTGAGCGTACTCGACGAAGTTCTGAGGGGGGGGGGGGGGGGG
+
FFFFFFFFFFFFFFFFFFFFFFFFFFFFFFFFFFFFFFFFFFFFFFFF
@FS10000125:27:BPA73017-1634:1:1101:2150:1170 2:N:0:8
ATCAGATTGAGCGTACTCGACGAAGTTCAAGGGGGGGGGGGGGGGAAA
+
F,FFFFFFFFFFFFFFFFFFFFFFFFFFFFFFFFFFFFFFFFFF,F,,
@FS10000125:27:BPA73017-1634:1:1101:2340:1170 2:N:0:8
CTCGGATTGAGCGTACTCGACGAAGTTGCTAGGGGGGGGGGGGGGGGG
+
F,F,FFFFFFFFFFFFFFFFFFFFFFFFFFFFFFFFFFFFFFFFFF:,
@FS10000125:27:BPA73017-1634:1:1101:2650:1170 2:N:0:8
TTGCTCTTGAGCGTACTCACGAAGTTGTTCGGGGGGGGGGGGGGGAAA
+
,FFFFFFFFFFFFFFFFFFFFFFFFFFFFFFFFFFFFFFFFFFF,FF,
@FS10000125:27:BPA73017-1634:1:1101:2950:1170 2:N:0:8
CTGTCTTTGAGCGTACTCGACGAAGTTTGACGGGGGGGGGGGGGGGAA
+
FFFFFFFFFFFFFFFFFFFFFFFFFFFFFFFFFFFFFFFFFFFFFFFF
@FS10000125:27:BPA73017-1634:1:1101:3400:1170 2:N:0:8
TTTGATTTGAGCGTACTCGAAGAAGTTCGGGGGGGGGGGGGGGAAATC
+
FFFFFFFFFFFFFFFFFFFFFFFFFFFFFFFFFFFFFFFFFF,FF,F,
@FS10000125:27:BPA73017-1634:1:1101:3420:1170 2:N:0:8
GATAACTTGAGCGTACTCGACGAAGTTGGCCGGGGGGGGGGGGGGAAA
+
,,FFFFFFFFFFFFFFFFFFFFFFFFFFFFFFFFFFFFFFFFFFF,:F
@FS10000125:27:BPA73017-1634:1:1101:3780:1170 2:N:0:8
TCATTTTTGAGCGTACTCGACGAAGTTGGCCGGGGGGGGGGGGGGGGA
+
FF::,,FFFFFFFFFFFFFFFFFFFFF:,FF,FFFFFFFFFFFFFFF,
@FS10000125:27:BPA73017-1634:1:1101:3840:1170 2:N:0:8
TTAATCTTGAGCGTACTCGACGAAGTTTGGGGGGGGGGGGGGGGAAAT
+
F,FFFFFFFFFFFFFFFFFFFFFFFFFFFFFFFFFFFFFFFFF,F:,F
@FS10000125:27:BPA73017-1634:1:1101:4180:1170 2:N:0:8
ATTCGATTGAGCGTACTCGACGAAGTTCGCAGGGGGGGGGGGGGGGGG
+
,,FFFFFFFFFFFFFFFFFFFFFFFFFFFFFFFFFFFFFFFFFFFFF,
@FS10000125:27:BPA73017-1634:1:1101:4250:1170 2:N:0:8
CCTGATTTGAGCGTACTCGACGAAGTTATAGGGGGGGGGGGGGGGAAA
+
FFFFFFFFFFFFFFFFFFFFFFFFFFFFFFFFFFFFFFFFFFFF,F,,
@FS10000125:27:BPA73017-1634:1:1101:5490:1170 2:N:0:8
ATAGCCTTGAGCGTACTCGACGAAGTTCTGGGGGGGGGGGGGGAAGTT
+
:FFFFFFFFFFFFFFFFFFFFFFFFFFFFFFFFFFFFFFFFFF:F,,:
@FS10000125:27:BPA73017-1634:1:1101:5560:1170 2:N:0:8
AATTTCTTGAGCGTACTCGACGAAGTTCCAAGGGGGGGGGGGGGGGGA
+
FFFFFFFFFFFFFFFFFFFFFFFFFFFFFFFFFFFFFFFFFFFFFFFF
@FS10000125:27:BPA73017-1634:1:1101:6150:1170 2:N:0:8
TAAGAATTGAGCGTACTCGACGAAGTTTACAGGGGGGGGGGGGGGGAA
+
FF,,,FFFFFFFFFFFFFFFFFFFFFF::FFFFFFFFFFFFFFFF,FF
@FS10000125:27:BPA73017-1634:1:1101:6220:1170 2:N:0:8
ATTGTATTGAGCGTACTCGACGAAGTTCTGAGGGGGGGGGGGGGGGGA
+
F,:FFFFFFFFFFFFFFFFFFFFFFFFFFFFFFFFFFFFFFFFFFFFF
@FS10000125:27:BPA73017-1634:1:1101:7110:1170 2:N:0:8
AGGCAATTGAGCGTACTCGACGAAGTTGAACGGGGGGGGGGGGGGGGA
+
FFFFFFFFFFFFFFFFFFFFFFFFFFFFFFFFFFFFFFFFFFFFFFF:
@FS10000125:27:BPA73017-1634:1:1101:7260:1170 2:N:0:8
TGTATTTTGAGCGTACTCGACGAAGTTGAAAGGGGGGGGGGGGGGGAA
+
,FFF::FFFFFFFFFFFFFFFFFFFFFFFFFFFFFFFFFFFFFFFFF:
@FS10000125:27:BPA73017-1634:1:1101:8180:1170 2:N:0:8
ATTCCCTTGAGCGTACTCGACGAAGTTAGCCGGGGGGGGGGGGGGGAA
+
:FFFFFFFFFFFFFFFFFFFFFFFFFFFFFFFFFFFFFFFFFFFF,:F
@FS10000125:27:BPA73017-1634:1:1101:8630:1170 2:N:0:8
ACGAAATTGAGCGTACTCGACGAAGTTTTGTGGGGGGGGGGGGGGGAA
+
FFFFFFFFFFFFFFFFFFFFFFFFFFFFFFFFFFFFFFFFFFFFF,FF
@FS10000125:27:BPA73017-1634:1:1101:8960:1170 2:N:0:8
AAGCTTTTGAGCGTACTCGACGAAGTTGCAAGGGGGGGGGGGGGGGGA
+
:,,,:,FFFFFFFFFFFFFFFFFFFFFFFF,,FFFFFFFFF::FF:,F
@FS10000125:27:BPA73017-1634:1:1101:9720:1170 2:N:0:8
TTTCCATTGAGCGTACTCGACGAAGTTTGGTAGGGGGGGGGGGGGGGA
+
,,,,F:FFFFFFFFFFFFFFFFFFFFF:FF,FFFFFFFFFFFFFFF::
@FS10000125:27:BPA73017-1634:1:1101:9910:1170 2:N:0:8
ATCAGATTGAGCGTACTCGACGAAGTTACGAGGGGGGGGGGGGGGGGA
+
FFFFFFFFFFFFFFFFFFFFFFFFFFFFFFFFFFFFFFFFFFFFFF,F
@FS10000125:27:BPA73017-1634:1:1101:9920:1170 2:N:0:8
ATCAGATTGAGCGTACTCGACGAAGTTACGAGGGGGGGGGGGGGGGGA
+
FFFFFFFFFFFFFFFFFFFFFFFFFFFFFFFFFFFFFFFFFFFFFF,F
@FS10000125:27:BPA73017-1634:1:1101:10150:1170 2:N:0:8
TCATTATTGAGCGTACTCGACGAAGTTCAGGGGGGGGGGGGGGGGGTG
+
FF,FF,FFFFFFFFFFFFFFFFFFFFFF::,FFFFFFFFFFF,,,,F,
@FS10000125:27:BPA73017-1634:1:1101:10320:1170 2:N:0:8
TTTACTCGACGAAGTTCCTGGGGGGGGGGGGGGGAAATTGGAAAAGCC
+
F:FFFFFFFF:FFFFFFFFFFFFFFFFFFFFFFF,,,:,,FFFF:,,,
@FS10000125:27:BPA73017-1634:1:1101:11050:1170 2:N:0:8
TTTCTCTTGAGCGTACTCGACGAAGTTATCGGGGGGGGGGGGGGGGAA
+
FFFFFFFFFFFFFFFFFFFFFFFFFFFFFFFFFFFFFFFFFFFFFF,F
@FS10000125:27:BPA73017-1634:1:1101:11700:1170 2:N:0:8
CTTCGTTTGAGCGTACTCGACGAAGTTGCGTGGGGGGGGGGGGGGGGA
+
:FFFF,FFFFFFFFFFFFFFFFFFFFFFF,F,FFFFFFFFFFFFF,FF
@FS10000125:27:BPA73017-1634:1:1101:11900:1170 2:N:0:8
TTAACATTGAGCGTACTCGACGAAGTTATGAGGGGGGGGGGGGGGAAA
+
FFFFFFFFFFFFFFFFFFFFFFFFFFFFFFFFFFFFFFFFFFFFF,:F
@FS10000125:27:BPA73017-1634:1:1101:12130:1170 2:N:0:8
ATTCATTTGAGCGTACTCGACGAAGTTGAGAGGGGGGGGGGGGGGGGA
+
:FFFFFFFFFFFFFFFFFFFFFFFFFFFFFFFFFFFFFFFFFFFFF,F
@FS10000125:27:BPA73017-1634:1:1101:14180:1170 2:N:0:8
ACTTGTTTGAGCGTACTCGACGAAGTTGACTGGGGGGGGGGGGGGGAA
+
FFFFFFFFFFFFFFFFFFFFFFFFFFFFFFFFFFFFFFFFFFFFF,FF
@FS10000125:27:BPA73017-1634:1:1101:14690:1170 2:N:0:8
ATTAGGTTGAGCGTACTCGACGAAGTTCAGAGGGGGGGGGGGGGGGGA
+
:FFFFFFFFFFFFFFFFFFFFFFFFFFFFFFFFFFFFFFFFFFFFF:F
@FS10000125:27:BPA73017-1634:1:1101:15370:1170 2:N:0:8
ACTACATTGAGCGTACTCGACGAAGTTGTTTGGGGGGGGGGGGGGGAA
+
FF,FF:FFFFFFFFFFFFFFFFFFFFFF:,FFFFFFFFFFFFFFFF:F
@FS10000125:27:BPA73017-1634:1:1101:16190:1170 2:N:0:8
TTAGTCTTGAGCGTACTCGACGAAGTTGACCGGGGGGGGGGGGGGGAA
+
,FFFFFFFFFFFFFFFFFFFFFFFFFFFFFFFFFFFFFFFFFFF:,FF
@FS10000125:27:BPA73017-1634:1:1101:1380:1180 2:N:0:8
TTATGTTTTGAGCGTACTCGACGAAGTTTAGGAGGGGGGGGGGGGGGA
+
F,FFFFFF:FFFFFFFFFFFFFFFFFFFFFFFFFFFFFFFFFFF:F:,
@FS10000125:27:BPA73017-1634:1:1101:1410:1180 2:N:0:8
TTATACTTGAGCGTACTCGACGAAGTTCGGCGGGGGGGGGGGGGGGGA
+
,,F:FFFFFFFFFFFFFFFFFFFFFFFFFFFFFFFFFFFFFFFFFFF,
@FS10000125:27:BPA73017-1634:1:1101:1670:1180 2:N:0:8
TATTCATTGAGCGTACTCGACGAAGTTTTAGGGGGGGGGGGGGGGGAA
+
F:FFFFFFFFFFFFFFFFFFFFFFFFFFFFFFFFFFFFFFFFF:FFFF
@FS10000125:27:BPA73017-1634:1:1101:1730:1180 2:N:0:8
TTTGTATTGAGCGTACTCGACGAAGTTGCAGGGGGGGGGGGGGGGAGA
+
FFFFFFFFFFFFFFFFFFFFFFFFFFFFFFFFFFFFFFFFFFFF:F,,
@FS10000125:27:BPA73017-1634:1:1101:1950:1180 2:N:0:8
TTTGATTTGAGCGTACTCGACGAAGTTAGAGGGGGGGGGGGGGGGGGA
+
:,FFFFFFFFFFFFFFFFFFFFFFFFFFFFFFFFFFFFFFFFFFF:,F
@FS10000125:27:BPA73017-1634:1:1101:2040:1180 2:N:0:8
TAATCTTTGAGCGTACTCGACGAAGTTTTAGGGGGGGGGGGGGGGGGG
+
,,FFFFFFFFFFFFFFFFFFFFFFFFFFFFFFFFFFFFFFFFFFFF:,
@FS10000125:27:BPA73017-1634:1:1101:2460:1180 2:N:0:8
ATGAGTTTGAGCGTACTCGACGAAGTTATACGGGGGGGGGGGGGGGGG
+
:,FFFFFFFFFFFFFFFFFFFFFFFFFFFFFFFFFFFFFFFFFFFFF:
@FS10000125:27:BPA73017-1634:1:1101:3380:1180 2:N:0:8
CCGGGCTTGAGCGTACTCGACGAAGTTTTTTTGGGGAGGGGGGGGGGG
+
FF::FFFFFFFFFFFFFFFFFFFFFFFFFFFFFFFFFFFFFFFFFFFF
@FS10000125:27:BPA73017-1634:1:1101:3770:1180 2:N:0:8
TTATAATTGAGCGTACTCGACGAAGTTCAGCGGGGGGGGGGGGGGGAA
+
F,FFFFFFFFFFFFFFFFFFFFFFFFFFFFFFFFFFFFFFFFFFF,FF
@FS10000125:27:BPA73017-1634:1:1101:4620:1180 2:N:0:8
CTGGACTTGAGCGTACTCGACGAAGTTAACTGGGGGGGGGGGGGGGAA
+
FFFFFFFFFFFFFFFFFFFFFFFFFFFFFFFFFFFFFFFFFFFFF:FF
@FS10000125:27:BPA73017-1634:1:1101:4650:1180 2:N:0:8
ATCCGATTGAGCGTACTCGACGAAGTTTGGGGGGGGGGGGGGGAGATC
+
F,FFFFFFFFFFFFFFFFFFFFFFFFFFFFFFFFFFFFFFFF:F,,FF
@FS10000125:27:BPA73017-1634:1:1101:4910:1180 2:N:0:8
CTAACCTTGAGCGTACTCGACGAAGTTTCCAGGGGGGGGGGGGGGGGA
+
FFFFFFFFFFFFFFFFFFFFFFFFFFFFFFF:FFFFFFFFFFFFFF:F
@FS10000125:27:BPA73017-1634:1:1101:6300:1180 2:N:0:8
TCGGTCTTGAGCGTACTCGACGAAGTTGTTTGGGGGGGGGGGGGGGAA
+
FFFFFFFFFFFFFFFFFFFFFFFFFFFFFFFFFFFFFFFFFFFFFF:F
@FS10000125:27:BPA73017-1634:1:1101:6680:1180 2:N:0:8
CCCCATTTGAGCGTACTCGACGAAGGGGGGGGGGGGGGGGGAATTCGA
+
FFFFFFFFFFFFFFFFFFFFFFFFFFFFFFFFFFFFFFFF,F:,,,,F
@FS10000125:27:BPA73017-1634:1:1101:6790:1180 2:N:0:8
AATTAATTGAGCGTACTCGACGAAGTTGCCAGGGGGGGGGGGGGGGAA
+
FFFFFFFFFFFFFFFFFFFFFFFFFFFFFFFFFFFFFFFFFFFFF,FF
@FS10000125:27:BPA73017-1634:1:1101:6840:1180 2:N:0:8
TTTGCCTTGAGCGTACTCGACGAAGTTTCATGGGGGGGGGGGGGGGGA
+
,FFFFFFFFFFFFFFFFFFFFFFFFFFFFFFFFFFFFFFFFFFFFF,F
@FS10000125:27:BPA73017-1634:1:1101:7180:1180 2:N:0:8
CCTCGTTTGAGCGTACTCGACGAAGTTTCCAGGGGGGGGGGGGGGGGA
+
FF:F,FF:FFFFFFFFFFFFFFFFFFFFFFFFFFFFFFFFFFFFF:,,
@FS10000125:27:BPA73017-1634:1:1101:7360:1180 2:N:0:8
TTTCCTTTGAGCGTACTCGACGAAGTTTGCCGGGGGGGGGGGGGGGGA
+
F,,,:,FFFFFFFFFFFFFFFFFFFFF,,FFFFFFFFFFFF:FFF,FF
@FS10000125:27:BPA73017-1634:1:1101:7610:1180 2:N:0:8
TTTGTATTGAGCGTACTCGACGAAGTTGGTGGGGGGGGGGGGGGGGAA
+
FFFFFFFFFFFFFFFFFFFFFFFFFFFFFFFFFFFFFFFFFFFFF:FF
@FS10000125:27:BPA73017-1634:1:1101:8560:1180 2:N:0:8
ACAATATTGAGCGTACTCGACGAAGTTGCAAGGGGGGGGGGGGGGGAA
+
FFFFFFFFFFFFFFFFFFFFFFFFFFFFFFFFFFFFFFFFFFFF:,FF
@FS10000125:27:BPA73017-1634:1:1101:8760:1180 2:N:0:8
CACCCCTTGAGCGTACTCGACGAAGTTGCCAGGGGGGGGGGGGGGGAA
+
F:F,FFFFFFFFFFFFF,:FFFFFFFFFFFFFFFFFFFFFF,,:F:,,
@FS10000125:27:BPA73017-1634:1:1101:8860:1180 2:N:0:8
CATCACTTGAGCGTACTCGACGAAGTTGCCGGGGGGGGGGGGGGGGGA
+
FFFFFFFFFFFFFFFFFFFFFFFFFFFFFFFFFFFFFFFFFFFFFFF,
@FS10000125:27:BPA73017-1634:1:1101:11090:1180 2:N:0:8
TCGGATTTGAGCGTACTCGACGAAGTTCTAGGGGGGGGGGGGGGGGAA
+
,FFF,:FFFFFFFFFFFFFFFFFFFFFF:,F,FFFFFFFFFFFFF::F
@FS10000125:27:BPA73017-1634:1:1101:11790:1180 2:N:0:8
TACAGATTGAGCGTACTCGACGAAGTTGAAAAGGGGGGGGGGGGGGGA
+
FFFFFFFFFFFFFFFFFFFFFFFFFFFFFFFFFFFFFFFFFFFFFF:F
@FS10000125:27:BPA73017-1634:1:1101:11960:1180 2:N:0:8
TCATTCTTGAGCGTACTCGACGAAGTTGCTAGGGGGGGGGGGGGGGAA
+
FFFFFFFFFFFFFFFFFFFFFFFFFFFFFF:FFFFFFFFFFFFFFFFF
@FS10000125:27:BPA73017-1634:1:1101:12690:1180 2:N:0:8
TAGAAATTGAGCGTACTCGACGAAGTTTGTCGGGGGGGGGGGGGGGGG
+
FFFFFFFFFFFFFFFFFFFFFFFFFFFFFFFFFFFFFFFFFF,,F:FF
@FS10000125:27:BPA73017-1634:1:1101:13070:1180 2:N:0:8
CAGCTATTGAGCGTACTCGACGAAGTTGTCAGGGGGGGGGGGGGGGAA
+
F:FFFFFFFFFFFFFFFFFFFFFFFFFFFFFFFFFFFFFFFFFF:F,F
@FS10000125:27:BPA73017-1634:1:1101:13410:1180 2:N:0:8
TTTAAATTGAGCGTACTCGACGAAGTTGCGGGGGGGGGGGGGAAAGTC
+
FFFFFFFFFFFFFFFFFFFFFFFFFFFFFFFFFFFFFFFFFF,F:,F,
@FS10000125:27:BPA73017-1634:1:1101:13620:1180 2:N:0:8
CTGGGTTTGAGCGTACTCGACGAAGTTGCCAGGGGGGGGGGGGGGGAA
+
F,FFFFFFFFFFFFFFFFFFFFFFFFFFFFFFFFFFFFFFFFFFFFFF
@FS10000125:27:BPA73017-1634:1:1101:14230:1180 2:N:0:8
TAACCCTTGAGCGTACTCGACGAAGTTATACGGGGGGGGGGGGGGGAA
+
,:FFFFFFFFFFFFFFFFFFFFFFFFFFFFFFFFFFFFFFFFFFF:,F
@FS10000125:27:BPA73017-1634:1:1101:14340:1180 2:N:0:8
GAACTTTTGAGCGTACTCGACGAAGTTAGGGGGGGGGGGGGGGGGGGG
+
:,FF:FF::F:FFFFFFFFFFFFFFFFFFFFFFFFFFFFFFFF,F,F:
@FS10000125:27:BPA73017-1634:1:1101:14710:1180 2:N:0:8
CTGGCTTTGAGCGTACTCGACGAAGTTCTTAGGGGGGGGGGGGGGGGG
+
F,::FFFFF,:::FFFF:FF:FFFFFFFFFFFFFFF:FFFF:::,,,F
@FS10000125:27:BPA73017-1634:1:1101:14760:1180 2:N:0:8
ATAGGATTGAGCGTACTCGACGAAGTTGGCTGGGGGGGGGGGGGGGAA
+
,F,,FFFFFFFFFFFFFFFFFFFFFFFFFFF:FFFFFFFFFF:F::,F
@FS10000125:27:BPA73017-1634:1:1101:14770:1180 2:N:0:8
TCCACCTTGAGCGTACTCGACGAAGTTGGCCGGGGGGGGGGGGGGGAA
+
FFFFFFFFFFFFFFFFFFFFFFFFFFFFFFFFFFFFFFFFFFFFF,FF
@FS10000125:27:BPA73017-1634:1:1101:14810:1180 2:N:0:8
AAATTATTGAGCGTACTCGACGAAGTTGAAGGGGGGGGGGGGGGGAAT
+
FFFFFFFFFFFFFFFFFFFFFFFFFFFFFFFFFFFFFFFFFFFF,F:,
@FS10000125:27:BPA73017-1634:1:1101:14820:1180 2:N:0:8
CAACGATTGAGCGTACTCGACGAAGTTCACAGGGGGGGGGGGGGGGAA
+
FFFFFFFFFFFFFFFFFFFFFFFFFFFFFFFFFFFFFFFFFFFFF,FF
@FS10000125:27:BPA73017-1634:1:1101:15840:1180 2:N:0:8
AAATGTTTGAGCGTACTCGACGAAGTGGGGGGGGGGGGGGGAGTTCGA
+
FFFFFFFFFFFFFFFFFFFFFFFFFFFFFFFFFFFFFFFFF:,,FF,:
@FS10000125:27:BPA73017-1634:1:1101:1960:1190 2:N:0:8
ACCTCATTGAGCGTACTCGACGAAGTTGAGAGGGGGGGGGGGGGGGGG
+
,FFF:FFFFFFFFFFFFFFFFFFFFFFFFF:FFFFFFFFFFF,,,,,F
@FS10000125:27:BPA73017-1634:1:1101:2400:1190 2:N:0:8
TTAGTATTGAGCGTACTCGACGAAGTTTAAGGGGGGGGGGGGGGGGAA
+
FFFFFFFFFFFFFFFFFFFFFFFFFFFFFFFFFFFFFFFFFFFFF,FF
@FS10000125:27:BPA73017-1634:1:1101:2500:1190 2:N:0:8
CTGGCCTTGAGCGTACTCGACGAAGTTCAGAGGGGGGGGGGGGGGGAA
+
,F::FFFFFFFFFFFFFFFFFFFFFFFFF:FFFFFFFFFFFFFFF,FF
@FS10000125:27:BPA73017-1634:1:1101:4170:1190 2:N:0:8
CCCCTATTGAGCGTACTCGACGAAGTGGGGGGGGGGGGGGGGGAAGTG
+
FFFFFFFFFFFFFFFFFFFFFFFFFFFFFFFFFFFFFFFFFF:F:,,,
@FS10000125:27:BPA73017-1634:1:1101:4670:1190 2:N:0:8
CGTGTCTTGAGCGTACTCGACGAAGTTCAGTGGGGGGGGGGGGGGGAA
+
FFFFFFFFFFFFFFFFFFFFFFFFFFFFFFFFFFFFFFFFFFFFF,FF
@FS10000125:27:BPA73017-1634:1:1101:6020:1190 2:N:0:8
ATGTGTTTGAGCGTACTCGACGAAGTTACAAGGGGGGGGGGGGGGGGG
+
,F:FFFFFFFFFFFFFFFFFFFFFFFFFFFFFFFFFFFFFFFFF,FFF
@FS10000125:27:BPA73017-1634:1:1101:6150:1190 2:N:0:8
TTGTGTTTGGGCGTACTCGACGAAGTTGCAAGGGGGGGGGGGGGGGAA
+
,FFFFFFFFFFFFFFFFFFFFFFFFFFFFFFFFFFFFFFFFFFFFF,F
@FS10000125:27:BPA73017-1634:1:1101:6540:1190 2:N:0:8
TTTTCTTTGAGCGTACTCGACGAAGTTCCGAGGGGGGGGGGGGGGGGA
+
,FFFF:FFFFFFFFFFFFFFFFFFFFFFFFF:FFFFFFFFFFF:F:FF
@FS10000125:27:BPA73017-1634:1:1101:6670:1190 2:N:0:8
ATTTGATTGAGCGTACTCGACGAAGTTACACGGGGGGGGGGGGGGGAG
+
F,FFFFFFFFFFFFFFFFFFFFFFFFFFFFFFFFFFFFFFFFFFFF,,
@FS10000125:27:BPA73017-1634:1:1101:7340:1190 2:N:0:8
TGTTCTTTGAGCGTACTCGACGAAGTTTTGCGGGGGGGGGGGGGGGGA
+
F:FFFFFFFFFFFFFFFFFFFFFFFFFFFFFFFFFFFFFFFFFFFF,F
@FS10000125:27:BPA73017-1634:1:1101:7690:1190 2:N:0:8
TAGGGCTTGAGCGTACTCGACGAAGTTGCGTGGGGGGGGGGGGGGGGG
+
FFFFFFFFFFFFFFFFFFFFFFFFFFFFFFFFFFFFFFFFFFFFFFFF
@FS10000125:27:BPA73017-1634:1:1101:7790:1190 2:N:0:8
ACTATTTTGAGCGTACTCGACGAAGTTCTTTGGGGGGGGGGGGGGGGA
+
FFFFFFFFFFFFFFFFFFFFFFFFFFFFFFFFFFFFFFFFFFFFFF:F
@FS10000125:27:BPA73017-1634:1:1101:9680:1190 2:N:0:8
CTGTTCTTGAGCGTACTCGACGAAGTTTGCGGGGGGGGGGGGGGGGGG
+
FFFFFFFFFFFFFFFFFFFFFFFFFFFFFFFFFFFFFFFFFFFFFFF:
@FS10000125:27:BPA73017-1634:1:1101:9720:1190 2:N:0:8
CTTCAATTGAGCGTACTCGACGAAGTTAACAGGGGGGGGGGGGGGGAA
+
FFFFFFFFFFFFFFFFFFFFFFFFFFFFFFFFFFFFFFFFFFFFF,FF
@FS10000125:27:BPA73017-1634:1:1101:10180:1190 2:N:0:8
AACATTTTGAGCGTACTCGACGAAGTTTACAGGGGGGGGGGGGGGGAA
+
FFFFFFFFFFFFFFFFFFFFFFFFFFFFFFFFFFFFFFFFFFFFF,FF
@FS10000125:27:BPA73017-1634:1:1101:11970:1190 2:N:0:8
TTATAATTGAGCGTACTCGACGAAGTTCGATGGGGGGGGGGGGGGGAA
+
,:FFFFFFFFFFFFFFFFFFFFFFFFFFFFFFFFFFFFFFFFFFF,FF
@FS10000125:27:BPA73017-1634:1:1101:12570:1190 2:N:0:8
CACGGTTTGAGCGTACTCGACGAAGTTCTTCGGGAGGGGGGGGGGGGG
+
FFFFFFFFFFFFFFFFFFFFFFFFFFFFFFFFFFFFFFFFFFFFFFFF
@FS10000125:27:BPA73017-1634:1:1101:12690:1190 2:N:0:8
CTGAGATTGAGCGTACTCGACGAAGTTACACGGGGGGGGGGGGGGGGA
+
F,FFFFFFFFFFFFFFFFFFFFFFFFFFFFFFFFFFFFFFFFFFFF:F
@FS10000125:27:BPA73017-1634:1:1101:12810:1190 2:N:0:8
TTGCACTTGAGCGTACTCGACGAAGTTAAACGGGGGGGGGGGGGGGAA
+
:,FFFFFFFFFFFFFFFFFFFFFFFFFFFFFFFFFFFFFFFFFFF,FF
@FS10000125:27:BPA73017-1634:1:1101:12910:1190 2:N:0:8
TTAAAATTGAGCGTACTCGACGAAGTTAAAAGGGGGGGGGGGGGGGGG
+
,FFFFFFFFFFFFFFFFFFFFFFFFFFFFFFFFFFFFFFFFFFFFFF:
@FS10000125:27:BPA73017-1634:1:1101:13160:1190 2:N:0:8
CAGTCCTTGAGCGTACTCGACGAAGTTGCACGGGGGGGGGGGGGGGGA
+
FFFFFFFFFFFFFFFFFFFFFFFFFFFFFFFFFFFFFFFFFFFFFFFF
@FS10000125:27:BPA73017-1634:1:1101:13360:1190 2:N:0:8
TCCTAATTGAGCGTACTCGACGAAGTTTTAGGGGGGGGGGGGGGGAAA
+
:FFFFFFFFFFFFFFFFFFFFFFFFFFFFFFFFFFFFFFFFFFF,F,,
@FS10000125:27:BPA73017-1634:1:1101:14590:1190 2:N:0:8
TTAAAATTGAGCGTACTCGACGAAGTTAAGCGGGGGGGGGGGGGGGGA
+
:FFFFFFFFFFFFFFFFFFFFFFFFFFFFFFFFFFFFFFFFFFF:,,:
@FS10000125:27:BPA73017-1634:1:1101:15710:1190 2:N:0:8
AGAATCTTGAGCGTACTCGACGAAGGGGGGGGGGGAGGGAAATTCGAA
+
F:FFFFFFFFFFFFFFFFFFFFFFFFFFFFFFFFF,FFF,F,,,,,F,
@FS10000125:27:BPA73017-1634:1:1101:16330:1190 2:N:0:8
TAGGAATTGAGCGTACTCGACGAAGTTGACGGGGGGGGGGGGGGGAAT
+
,:::F,FFFFFFFFFFFFFFFFFFFFF::FF:FFF:FFFFFF:,:,,F
@FS10000125:27:BPA73017-1634:1:1101:1460:1200 2:N:0:8
GATCCCTTGAGCGTACTCGACGAAGTTGGCTGGGGGGGGGGGGGGGAA
+
::FFFFFFFFFFFFFFFFFFFFFFFFFFFFFFFFFFFFFFFFFFF,FF
@FS10000125:27:BPA73017-1634:1:1101:1730:1200 2:N:0:8
TATTTGTTGAGCGTACTCGACGAAGTTTGGGGGGGGGGGGGGGGGGAA
+
FFFFFFFFFFFFFFFFFFFFFFFFFFFFFFFFFFFFFFFFFFF:F,,:
@FS10000125:27:BPA73017-1634:1:1101:3590:1200 2:N:0:8
CAGCATTTGAGCGTACTCGACGAAGGGGGGGGGGGGGGGAGTTCGGAA
+
FFFFFFFFFFFFFFFFFFFFFFFFFFFFFFFFFFFFFFF:,,F,:,::
@FS10000125:27:BPA73017-1634:1:1101:3670:1200 2:N:0:8
TTGCGATTGAGCGTACTCGACGAAGTTATCAGGGGGGGGGGGGGGGGG
+
F:,FFFFFFF:FFFF:FFF:FFFF,FF:F::,FFFFFFFFFFFF:FF:
@FS10000125:27:BPA73017-1634:1:1101:4160:1200 2:N:0:8
CCCCTATTGAGCGTACTCGACGAAGTGGGGGGGGGGGGGGGGAAATCG
+
FFFFFFFFFFFFFFFFFFFFFFFFFFFFFFFFFFFFFFFFF,::,F,:
@FS10000125:27:BPA73017-1634:1:1101:4930:1200 2:N:0:8
AACCAATTGAGCGTACTCGACGAAGTTGTCAGGGGGGGGGGGGGGGGA
+
:F,FFFFFFFFFFFFFFFFFFFFFFFFFFF:FFFFFFFFFFFFFFFF,
@FS10000125:27:BPA73017-1634:1:1101:5310:1200 2:N:0:8
CTATTATTGAGCGTACTCGACGAAGTTGCGTGGGGGGGGGGGGGGGAA
+
FFFFFFFFFFFFFFFFFFFFFFFFFFFFFFFFFFFFFFFFFFFF,,,:
@FS10000125:27:BPA73017-1634:1:1101:7260:1200 2:N:0:8
TTCATCTTGAGCGTACTCGACGAAGGGGGGGGGGGGGGGAGATCGGAA
+
,FFFFFFFFFFFFFFFFFFFFFFFFFFFFFFFFFFFFFF:,FF:,,F,
@FS10000125:27:BPA73017-1634:1:1101:7320:1200 2:N:0:8
CTTAGTTTGAGCGTACTCGACGAAGTTTATAGGGGGGGGGGGGGGGGA
+
F,FFFFFFFFFFFFFFFFFFFFFFFFFFFFFFFFFFFFFFFFFFF::F
@FS10000125:27:BPA73017-1634:1:1101:7440:1200 2:N:0:8
GTATATTTGAGCGTACTCGACGAAGTTGGGGGGGGGGGGGGAAGATCG
+
,:FFFFFFFFFFFFFFFFFFFFFFFFFFFFFFFFFFFFF,F,,,,F,:
@FS10000125:27:BPA73017-1634:1:1101:7530:1200 2:N:0:8
ATTGGCTTGAGCGTACTCGACGAAGTTAAGGGGGGGGGGGGGGGGAAT
+
FFFFFFFFFFFFFFFFFFFFFFFFFFFFFFFFFFFFFFFFFFFF,FF,
@FS10000125:27:BPA73017-1634:1:1101:7980:1200 2:N:0:8
TCCCCTTTGAGCGTACTCGACGAGGTTCAGTGGGGGGGGGGGGGGGAA
+
FFFFFFFFFFFFFFFFFFFFFFFFFFFFFFFFFFFFFFFFFFFFFF,,
@FS10000125:27:BPA73017-1634:1:1101:8920:1200 2:N:0:8
ATACCATTGAGCGTACTCGACGAAGTTGCCGGGGGGGGGGGGGGGGAA
+
FFFFFFFFFFFFFFFFFFFFFFFFFFFFFFFFFFFFFFFFFFFFFF:F
@FS10000125:27:BPA73017-1634:1:1101:9520:1200 2:N:0:8
AACGTTTTGAGCGTACTCGACGAAGTTCAACCGGGGGGGGGGGGGGAA
+
,,F,:FFFFFFFFFFFFFFFFFFFFFFFF,F,FFFFFFFFFFFFF,:F
@FS10000125:27:BPA73017-1634:1:1101:10090:1200 2:N:0:8
CATTATTTGAGCGTACTCGACGAAGTTTGGCGGGGGGGGGGGGGGGGA
+
F:,FFFFFFFFFFFFFFFFFFFFFFFF:,,F,FFFFFFFFFFFF:,,,
@FS10000125:27:BPA73017-1634:1:1101:10120:1200 2:N:0:8
TATACCTTGAGCGTACTCGACGAAGTTTGCGGGGGGGGGGGGGGGAAT
+
,,FFFFFFFFFFFFFFFFFFFFFFFFFFFFFFFFFFFFFFFFFF,FF,
@FS10000125:27:BPA73017-1634:1:1101:10470:1200 2:N:0:8
CATTACTTGAGCGTACTCGACGAAGTTCTTAGGGGGGGGGGGGGGGAA
+
FFFFFFFFFFFFFFFFFFFFFFFFFFFFFFFFFFFFFFFFFFFFF,FF
@FS10000125:27:BPA73017-1634:1:1101:10640:1200 2:N:0:8
TTGGTATTGAGCGTACTCGACGAAGTTGAGCGGGGGGGGGGGGGGGAA
+
,FFFFFFFFFFFFFFFFFFFFFFFFFFFFFFFFFFFFFFFFFFF:,,:
@FS10000125:27:BPA73017-1634:1:1101:11440:1200 2:N:0:8
TCCTGGTTGAGCGTACTCGACGAAGTTAGTGGGGGGGGGGGGGGGAAA
+
FFFFFFFFFFFFFFFFFFFFFFFFFFFFFFFFFFFFFFFFFFFF:F,,
@FS10000125:27:BPA73017-1634:1:1101:12160:1200 2:N:0:8
CTACTTTTGAGCGTACTCGACGAAGTTTCAGGGGGGGGGGGGGGGAAT
+
F:FFFFFFFFFFFFFFFFFFFFFFFFFFFFFFFFFFFFFFFFFF,,:,
@FS10000125:27:BPA73017-1634:1:1101:12870:1200 2:N:0:8
TATAGATTGAGCGTACTCGACGAAGTTGGGGGGGGGGGGGGAAATTCG
+
FFFFFFFFFFFFFFFFFFFFFFFFFFFFFFFFFFFFFFFFF,F,,:::
@FS10000125:27:BPA73017-1634:1:1101:12880:1200 2:N:0:8
ACCTATTTGAGCGTACTCGACGAAGTTGAAAGGGGGGGGGGGGGGGAA
+
,FFFFFFFFFFFFFFFFFFFFFFFFFFFFFFFFFFFFFFFFFFFF,:F
@FS10000125:27:BPA73017-1634:1:1101:13470:1200 2:N:0:8
GCGACCTTGAGCGTACTCGACGAAGTTAGATGGGGGGGGGGGGGGGGA
+
,:FFFFFFFFFFFFFFFFFFFFFFFFFF:FFFFFFFFFFFFFFFF:,F
@FS10000125:27:BPA73017-1634:1:1101:13660:1200 2:N:0:8
TAGAGATTGAGCGTACTCGACGAAGTTGCAAGGGGGGGGGGGGGGGAA
+
,:FFFFFFFFFFFFFFFFFFFFFFFFFFFFFFFFFFFFFFFFFFFF:F
@FS10000125:27:BPA73017-1634:1:1101:13810:1200 2:N:0:8
ATGACATTGAGCGTACTCGACGAAGTTCCAAGGGGGGGGGGGGGGGGA
+
F,FFFFFFFFFFFFFFFFFFFFFFFFFFFFFFFFFFFFFFFFFFF:FF
@FS10000125:27:BPA73017-1634:1:1101:13940:1200 2:N:0:8
CATAGGTTGAGCGTACTCGACGAAGTTGAAAGGGGGGGGGGGGGGGAA
+
FFFFFFFFFFFFFFFFFFFFFFFFFFFFFFFFFFFFFFFFFFFF::FF
@FS10000125:27:BPA73017-1634:1:1101:15060:1200 2:N:0:8
CCAATCTTGAGCGTACTCGACGAAGTTAACGGGGGGGGGGGGGGGAAT
+
FFFFFFFFFFFFFFFFFFFFFFFFFFFFFFFFFFFFFFFFFFFF,,,,
@FS10000125:27:BPA73017-1634:1:1101:15250:1200 2:N:0:8
TTTGAATTGAGCGTACTCGACGAAGTTGCAAGGGGGGGGGGGGGGGAA
+
F::FFFFFFFFFFFFFFFFFFFF,FFFFFFFFFFFFFFFFFFFFFFF:
@FS10000125:27:BPA73017-1634:1:1101:15770:1200 2:N:0:8
TCCCCTTTGAGCGTACTCGACGACGTTAGCTGGGGGGGGGGGGGGGGA
+
:::,FFFFFFFFFFFFFFFFFFFFFFFFFFFFFFFFFFFFFFFFF,,F
@FS10000125:27:BPA73017-1634:1:1101:16330:1200 2:N:0:8
CATACTTTGAGCGTACTCGACGAAGTTTAGGGGGGGGGGGGGGGGGGA
+
FFFFFFFFF,F:FFFFFFFFFFFFFFFFFFFFFFFFFFFFFF::,,,,
@FS10000125:27:BPA73017-1634:1:1101:1070:1210 2:N:0:8
CACAGATTGAGCGTACTCGACGAAGTTGTGAGGGGGGGGGGGGGGGAA
+
,FFFFFFFFFFFFFFFFFFFF:FFFFFFFFFFFFFFFFFFFFFFFFFF
@FS10000125:27:BPA73017-1634:1:1101:1150:1210 2:N:0:8
TTACGATTGAGCGTACTCGACGAAGAGGGGGGGGGGGGGGGAAATCCG
+
,FFFFFFFFFFFFFFFFFFFFFFFFFFFFFFFFFFFFFFFFF:F:,,F
@FS10000125:27:BPA73017-1634:1:1101:1930:1210 2:N:0:8
TCATGTTTGAGCGTACTCGACGAAGTTCTATGGGGGGGGGGGGGGGGA
+
FFFFFFFFFFFFFFFFFFFFFFFFFFFFFFFFFFFFFFFFFFFFFFF,
@FS10000125:27:BPA73017-1634:1:1101:2380:1210 2:N:0:8
GCCAAATTGAGCGTACTCGACGAAGTTGACTGGGGGGGGGGGGGGGGA
+
F,FFFFFFFFFFFFFFFFFFFFFFFFFFFFFFFFFFFFFFFF::F,,F
@FS10000125:27:BPA73017-1634:1:1101:3080:1210 2:N:0:8
TCCGGATTGAGCGTACTCGACGAAGTTGGCTGGGGGGGGGGGGGGGAA
+
FFFFFFFFFFFFFFFFFFFFFFFFFFFFFFFFFFFFFFFFFFFFF,,F
@FS10000125:27:BPA73017-1634:1:1101:3120:1210 2:N:0:8
TTGAATTTGAGCGTACTCGACGAAGTTGAATGGGGGGGGGGGGGGGGA
+
FFFFFFFFFFFFFFFFFFFFFFFFFFFFFFFFFFFFFFFFFFFFFFF,
@FS10000125:27:BPA73017-1634:1:1101:3690:1210 2:N:0:8
TTCGTGTTGAGCGTACTCGACGAAGTTTATGGGGGGGGGGGGGGGGAA
+
,,FFFFFFFFFFFFFFFFFFFFFFFFFFFFFFFFFFFFFFFFFFFF,F
@FS10000125:27:BPA73017-1634:1:1101:4470:1210 2:N:0:8
TTAGCCTTGAGCGTACTCGACGAAGAGGGGGGGGGGGGGGGAAATCGG
+
,FFFFFFFFFFFFFFFFFFFFFFFFFFFFFFFFFFFFFFFFF,,F,,,
@FS10000125:27:BPA73017-1634:1:1101:4930:1210 2:N:0:8
TACATTTTGAGCGTACTCGACGAAGTTACTAGGGGGGGGGGGGGGGAA
+
FFFFFFFFFFFFFFFFFFFFFFFFFFFFFFFFFFFFFFFFFFFFF:FF
@FS10000125:27:BPA73017-1634:1:1101:5940:1210 2:N:0:8
CAAAAATTGAGCGTACTCGACGAAGTTTATGGGGGGGGGGGGGGGGGA
+
,:FFFFFFFFFFFFFFFFFFFFFFFFFFF,FFFFFFFFFFFFFFFFFF
@FS10000125:27:BPA73017-1634:1:1101:6080:1210 2:N:0:8
TCTCAATTGAGCGTACTCGACGAAGTTTTATGGGGGGGGGGGGGGGAA
+
FFFFFFFFFFFFFFFFFFFFFFFFFFFFFFFFFFFFFFFFFFFFF:,F
@FS10000125:27:BPA73017-1634:1:1101:6550:1210 2:N:0:8
TCATGGTTGAGCGTACTGACGAAGTTCCTGGGGGGGGGGGGGGGAAAT
+
FF,F,,FFFFFFFFFFF:F::FFFFFFFF:FFFFFFFFFFFFF,FF,F
@FS10000125:27:BPA73017-1634:1:1101:6680:1210 2:N:0:8
TGGCATTTGAGCGTACTCGACGAAGTTGACGGGGGGGGGGGGGGAAAT
+
FFFFFFFFFFFFFFFFFFFFFFFFFFFFFFFFFFFFFFFFFFF:,,F:
@FS10000125:27:BPA73017-1634:1:1101:9910:1210 2:N:0:8
TTATACTTGAGCGTACTCGACGAAGTTCAGAGGGGGGGGGGGGGGGAA
+
FFFFFFFFFFFFFFFFFFFFFFFFFFFFFFFFFFFFFFFFFFFFFFFF
@FS10000125:27:BPA73017-1634:1:1101:10120:1210 2:N:0:8
TAGGTATTGAGCGTACTCGACGAAGTTAGTTGGGGGGGGGGGGGGAAA
+
,,FFFFFFFFFFFFFFFFFFFFFFFFFFFFFFFFFFFFFFFFFF:FF,
@FS10000125:27:BPA73017-1634:1:1101:10530:1210 2:N:0:8
TTTATCTTGAGCGTACTCGACGAAGTTAAGGGGGGGGGGGGGGGGGGA
+
FFFFFFFFFF:FFFFFFFFFFFFFFFFFFFFFFFFFFFFFFFFFFFFF
@FS10000125:27:BPA73017-1634:1:1101:11150:1210 2:N:0:8
TCGATTTTGAGCGTACTCGACGAAGTTGTTAGGGGGGGGGGGGGGGAA
+
FFFFFFFFFFFFFFFFFFFFFFFFFFFFFFFFFFFFFFFFFFFFF,FF
@FS10000125:27:BPA73017-1634:1:1101:11870:1210 2:N:0:8
CTTTCTTTGAGCGTACTCGACGAAGTTGCAGGGGGGGGGGGGGGGGAG
+
,FFFFFFFFFFFFFFFFFFFFFFFFFFFFFFFFFFFFFFFFFFFF:,:
@FS10000125:27:BPA73017-1634:1:1101:12020:1210 2:N:0:8
CTCTCTTTGAGCGTACTCGACGAAGTTATTGGGAGGGGGGGGGGGGGG
+
F,FFFFFFFFFFFFFFFFFFFFFFFFFFFFFFFFFFFFFFFFFFFFFF
@FS10000125:27:BPA73017-1634:1:1101:12770:1210 2:N:0:8
TTGCACTTGAGCGTACTCGACGAAGTTAAACGGGGGGGGGGGGGGGAA
+
,,FFFFFFFFFFFFFFFFFFFFFFFFFFFFFFFFFFFFFFFFFFF:FF
@FS10000125:27:BPA73017-1634:1:1101:13140:1210 2:N:0:8
TGTGTCTTGAGCGTACTCGACGAAGTTATAGGGGGGGGGGGGGGGGGA
+
F,FFFFFFFFFFFFFFFFFFFFFFFFFFFFFFFFFFFFFFFFFFFF,,
@FS10000125:27:BPA73017-1634:1:1101:13460:1210 2:N:0:8
AATGTTTTGAGCGTACTCGACGAAAGGGGGGGGGGGGGGGAAATCGGA
+
,:FFFFFFFFFFFFFFFFFFFFFFFFFFFFFFFFFFFFFFF,:FF,:,
@FS10000125:27:BPA73017-1634:1:1101:13900:1210 2:N:0:8
ACGTGTTTGAGCGTACTCGACGAAGTTAAAAGGGGGGGGGGGGGGGAA
+
FFFFFFFFFFFFFFFFFFFFFFFFFFFFFFFFFFFFFFFFFFFFFFFF
@FS10000125:27:BPA73017-1634:1:1101:16360:1210 2:N:0:8
ACGATATTGAGCGTACTCGACGAAGGGGGGGGGGGGGGGAAATTGGAA
+
FFFFFFFFFFFFFFFFFFFFFFFFFFFFFFFFFFFFFF:,,,:,,,F:
@FS10000125:27:BPA73017-1634:1:1101:3000:1220 2:N:0:8
TCTTAATTGAGCGTACTCGACGAAGTTACAGGGGGGGGGGGGGGGAAA
+
FFFFFFFFFFFFFFFFFFFFFFFFFFFFFFFFFFFFFFFFFFFFFFFF
@FS10000125:27:BPA73017-1634:1:1101:3380:1220 2:N:0:8
CCTCCCTTGAGCGTACTCGACGAAGTTACAGGGGGGGGGGGGGGGAAA
+
FFFFFFFFFFFFFFFFFFFFFFFFFFFFFFFFFFFFFFFFFFFF,F,,
@FS10000125:27:BPA73017-1634:1:1101:3490:1220 2:N:0:8
TTACCTTTGAGCGTACTCGACGAAGTTACGGGGGGGGGGGGGGGGGAA
+
F,FFFFFFFFFFFFFFFFFFFFFFFFF,FF:FFFFFFFFFFFFFF,:F
@FS10000125:27:BPA73017-1634:1:1101:4100:1220 2:N:0:8
ATTCGATTGAGCGTACTCGACGAAGTTGCTAGGGGGGGGGGGGGGGGA
+
:,FFFFFFFFFFFFFFFFFFFFFFFFFFFFFFFFFFFFFFFFFFFFF:
@FS10000125:27:BPA73017-1634:1:1101:4540:1220 2:N:0:8
TTCTGACTTGAGCGTACTCGACGAAGTTGGGCGGGGGGGGGGGGGGGA
+
FFFFFFFFFFFFFFFFFFFFFFFFFFFFFFFFFFFFFFFFFFFFFFFF
@FS10000125:27:BPA73017-1634:1:1101:5140:1220 2:N:0:8
TTTCGTTTGAGCGTACTCGACGAAGTTTCTAGGGGGGGGGGGGGGGGG
+
FFFFFFFFFFFFFFFFFFFFFFFFFFFFFFFFFFFFFFFFFFFFFFF,
@FS10000125:27:BPA73017-1634:1:1101:5290:1220 2:N:0:8
TTTAAATTGAGCGTACTCGACGAAGTTGGTGGGGGGGGGGGGGGGGAA
+
FFFFFFFFFFFFFFFFFFFFFFFFFFFFFFFFFFFFFFFFFFFFF,FF
@FS10000125:27:BPA73017-1634:1:1101:5470:1220 2:N:0:8
TCATATGTTGAGCGTACTCGACGAAGTTCCAGGGGGGGGGGGGGGGAA
+
,FFFFFFFFFFFFFFFFFFFFFFFFFFFFFFFFFFFFFFFFFFFFFFF
@FS10000125:27:BPA73017-1634:1:1101:5560:1220 2:N:0:8
TAATCATTGAGCGTACTCGACGAAGTTAAGGGGGGGGGGGGGGGAAAT
+
FFFFFFFFFFFFFFFFFFFFFFFFFFFFFFFFFFFFFFFFFFF,F::F
@FS10000125:27:BPA73017-1634:1:1101:5720:1220 2:N:0:8
ATGTGCTTGAGCGTACTCGACGAAGTTACGAGGGGGGGGGGGGGGGAA
+
F,FFFFFFFFFFFFFFFFFFFFFFFFFFFFFFFFFFFFFFFFFFF,FF
@FS10000125:27:BPA73017-1634:1:1101:7080:1220 2:N:0:8
TGATACTTGAGCGTACTCGACGAAGTTTAAGGGGGGGGGGGGGGGAAA
+
F:FFFFFFFFFFFFFFFFFFFFFFFFFFFFFFFFFFFFFFFFFFF,,F
@FS10000125:27:BPA73017-1634:1:1101:7200:1220 2:N:0:8
TCTTGTTTGAGCGTACTCGACGAAGTTATGAGGGGGGGGGGGGGGGAA
+
,FFFFFFFFFFFFFFFFFFFFFFFFFFFFFFFFFFFFFFFFFFF,FF:
@FS10000125:27:BPA73017-1634:1:1101:7300:1220 2:N:0:8
CTGTAATTGAGCGTACTCGACGAAGTTAGTGGGGGGGGGGGGGGGGAA
+
F,,:FFFFFFFFFFFFFFFFFFFFFFFFFFFFFFFFFFFFFFFFFF,,
@FS10000125:27:BPA73017-1634:1:1101:7930:1220 2:N:0:8
GCCTATCTTGAGCGTTCTCGTCGAAGTTGCATGGGGGGGGGGGGGGGA
+
:FF,FF:FF,F,F,F,FFF,,F,FFFFFFFFFFFFFFFFFFFFFFF,:
@FS10000125:27:BPA73017-1634:1:1101:9400:1220 2:N:0:8
CCCTCATTGAGCGTACTCGACGAAGTTGCCGGGGGGGGGGGGGGGGGA
+
FFFFFFFFFFFFFFFFFFFFFFFFFFFFFFFFFFFFFFFFFFFFFF,,
@FS10000125:27:BPA73017-1634:1:1101:10710:1220 2:N:0:8
ATTAAATTGAGCGTACTCGACGAAGTTGGTAGGGGGGGGGGGGGGGGG
+
FFFFFFFFFFFFFFFFFFFFFFFFFFFFFFFFFFFFFFFFFFFF:::F
@FS10000125:27:BPA73017-1634:1:1101:11210:1220 2:N:0:8
AATTTTTTGAGCGTACTCGACGAAGTTCAAAGGGGGGGGGGGGGGGGG
+
FFFFFFFFFFFFFFFFFFFFFFFFFFFFFFFFFFFFFFFFFFFFF::F
@FS10000125:27:BPA73017-1634:1:1101:12390:1220 2:N:0:8
TATCCTTTGAGCGTACTCGACGAAGTTGCGCCGGGGGGGGGAGGTCGA
+
,,,,FFFFFFFFFFFFFFFFFFFFFF,F,F,,FFFFFFFFF,,,,,,,
@FS10000125:27:BPA73017-1634:1:1101:12550:1220 2:N:0:8
TCGCCTTTGAGCGTACTCGACGAAGTTATGAGGGGGGGGGGGGGGGGG
+
F:,,FFFFFFFFFFFFFFFFFFFFFFFFFF,,FFFFFFFFFFFFFFF:
@FS10000125:27:BPA73017-1634:1:1101:12650:1220 2:N:0:8
AAGGTCTTGAGCGTACTCGACGAAGTTCTAGGGGGGGGGGGGGGGAAA
+
FFFFFFFFFFFFFFFFFFFFFFFFFFFFFFFFFFFFFFFFFFFFFF,,
@FS10000125:27:BPA73017-1634:1:1101:12700:1220 2:N:0:8
TTGGCTTTGAGCGTACTCGACGAAGTTAGCAGGGGGGGGGGGGGGGAA
+
FFFFFFFFFFFFFFFFFFFFFFFFFFFFFFFFFFFFFFFFFFFFFF,F
@FS10000125:27:BPA73017-1634:1:1101:13880:1220 2:N:0:8
ACTTTTTTGAGCGTACTCGACGAAGTTTGCCGGGGGGGGGGGGGGGAA
+
FFFFFFFFFFFFFFFFFFFFFFFFFFFFFFFFFFFFFFFFFFFFF,FF
@FS10000125:27:BPA73017-1634:1:1101:14070:1220 2:N:0:8
TTCTACTTCAATTTTTTTGACATATTTTTAGTATCAGGGTTGGTGGTA
+
:,F,F,F:,F,,,F:,F,FFF,,,,FF,,F:,,,,,:FF,:,,:,,F,
@FS10000125:27:BPA73017-1634:1:1101:15030:1220 2:N:0:8
AGTGACTTGAGTGTACTCGACGAAGTTGTTCGGGGGGGGGGGGGGGTT
+
F,,:FF:F,F,,,FFFF,,,F,,,F:F:FFF,,F,F,,F,,,,,,,,F
@FS10000125:27:BPA73017-1634:1:1101:15350:1220 2:N:0:8
CCCACATTGAGCGTACTCGACGAAGTTAGCTGGGGGGGGGGGGGGGGG
+
FFFFFFFFF:FFFFFFFFFFFFFFFFFFFFFFFFFFFFFFFFFFF,:,
@FS10000125:27:BPA73017-1634:1:1101:1700:1230 2:N:0:8
CACCCTTTGAGCGTACTCGACGAAGTTGCAGGGGGGGGGGGGGGGGGA
+
F:F:FFFFFFFFFFFFFFFFFFFFFFFFFFFFFFFFFFFFFFFFF:,F
@FS10000125:27:BPA73017-1634:1:1101:2050:1230 2:N:0:8
CTACTCTTGAGCGTACTCGACGAAGTTTGTTGGGGGGGGGGGGGGGGA
+
FFFFFFFFFFFFFFFFFFFFFFFFFFFFFFFFFFFFFFFFFFFFFF,:
@FS10000125:27:BPA73017-1634:1:1101:3480:1230 2:N:0:8
TACCGTTTGAGCGTACTCGACGAAGTTGTGCAGGGGGGGGGGGGGGGA
+
FFFFFFFFFFFFFFFFFFFFFFFFFFFFFFFFFFFFFFFFFFFFFF:F
@FS10000125:27:BPA73017-1634:1:1101:5560:1230 2:N:0:8
TAATCATTGAGCGTACTCGACGAAGTTAAGGGGGGGGGGGGGGGAAAT
+
FFFFFFFFFFFFFFFFFFFFFFFFFFFFFFFFFFFFFFFFFFF,FF,F
@FS10000125:27:BPA73017-1634:1:1101:6740:1230 2:N:0:8
CGCACTTTGAGCGTACTCGACGAAGTTGCTTGGGGGGGGGGGGGGGGA
+
FFFFFFFFFFFFFFFFFFFFFFFFFFFFFFFFFFFFFFFFFFFFFF,F
@FS10000125:27:BPA73017-1634:1:1101:6930:1230 2:N:0:8
CGCGAGTTGAGCGTACTCGACGAAGTTACTTGGGGGGGGGGGGGGGAA
+
FFFFFFFFFFFFFFFFFFFFFFFFFFFFFFFFFFFFFFFFFFFFF,FF
@FS10000125:27:BPA73017-1634:1:1101:7370:1230 2:N:0:8
TACCGGTTGAGCGTACTCGACGAAGTTAATTGGGGGGGGGGGGGGGGA
+
FFFFFFFFFFFFFFFFFFFFFFFFFFFFFFFFFFFFFFFFFFFFFFFF
@FS10000125:27:BPA73017-1634:1:1101:9360:1230 2:N:0:8
CATTTTTTGAGCGTACTCGACGAAGTTCTACGGGGGGGGGGGGGGGAA
+
FFFFFFFFFFFFFFFFFFFFFFFFFFFFFFFFFFFFFFFFFFFFF,FF
@FS10000125:27:BPA73017-1634:1:1101:9410:1230 2:N:0:8
ATCTATTTGAGCGTACTCGACGAAGTTAACGGGGGGGGGGGGGGGAGA
+
FFF,:,FFFFFFFFFFFFFFFFFFFFFF,FF,FFFFFFFFFFFFFFF:
@FS10000125:27:BPA73017-1634:1:1101:9550:1230 2:N:0:8
GCTTTATTGAGCGTACTCGACGAAGTTGCATGGGGGGGGGGGGGGGAA
+
:FFFFFFFFFFFFFFFFFFFFFFFFFFFFFFFFFFFFFFFFFFF:,,F
@FS10000125:27:BPA73017-1634:1:1101:10020:1230 2:N:0:8
TAGGAATTGAGCGTACTCGACGAAGTTCACGGGGGGGGGGGGGGGGAA
+
FFFFFFFFFFFFFFFFFFFFFFFFFFFFFFFFFFFFFFFFFFFFF:FF
@FS10000125:27:BPA73017-1634:1:1101:11920:1230 2:N:0:8
TTGGCTTTGAGCGTACTCGACGAAGTTTACAGGGGGGGGGGGGGGGGA
+
FF:FFFFFFFFFFFFFFFFFFFFFFFFFFFFFFFFFFFFFFFFFF,,F
@FS10000125:27:BPA73017-1634:1:1101:12530:1230 2:N:0:8
TAGTTTTTGAGCGTACTCGACGAAGTTGACTGGGGGGGGGGGGGGGAA
+
:F,F,FFFFF,FFFFFFFFFFFFFFFFFFFFFF,,F:F:F,::::,FF
@FS10000125:27:BPA73017-1634:1:1101:12750:1230 2:N:0:8
AAAGCCTTGAGCGTACTCGACGAAGTTGGTAGGGGGGGGGGGGGGGAA
+
FFFFFFFFFFFFFFFFFFFFFFFFFFFFFFFFFFFFFFFFFFFF,,FF
@FS10000125:27:BPA73017-1634:1:1101:14840:1230 2:N:0:8
ACTACTTTGAGCGTACTCGACGAAGTTCACAGGGGGGGGGGGGGGGAA
+
FFFFFFFFFFFFFFFFFFFFFFFFFFFFFFFFFFFFFFFFFFFF,,:F
@FS10000125:27:BPA73017-1634:1:1101:14980:1230 2:N:0:8
ATCATCTTGAGCGTACTCGACGAAGTTGCCAGGGGGGGGGGGGGGGAA
+
FFFFFFFFFFFFFFFFFFFFFFFFFFFFFFFFFFFFFFFFFFFFFF,F
@FS10000125:27:BPA73017-1634:1:1101:16210:1230 2:N:0:8
ATGCTTTTGAGCGTACTCGACGAAGTTGTGCGGGGGGGGGGGGGGGAA
+
FFFFFFFFF:FFFFFFFFFFFFFFFFFFFFFFFFFFFFFFFFFF:,:F
@FS10000125:27:BPA73017-1634:1:1101:2300:1240 2:N:0:8
TTTTTATTGAGCGTACTCGACGAAGTTATGCGGGGGGGGGGGGGGGAA
+
FFFFFFFFFFFFFFFFFFFFFFFFFFFFFFFFFFFFFFFFFFFFF,FF
@FS10000125:27:BPA73017-1634:1:1101:2420:1240 2:N:0:8
CCAGACTTGAGCGTACTCGACGAAGTTAAATGGGGGGGGGGGGGGGAA
+
FFFFFFFFFFFFFFFFFFFFFFFFFFFFFFFFFFFFFFFFFFFFF:FF
@FS10000125:27:BPA73017-1634:1:1101:3880:1240 2:N:0:8
CATTTCTTGAGCGTACTCGACGAAGTTTCACGGGGGGGGGGGGGGGAA
+
F,FFFFFFFFFFFFFFFFFFFFFFFFFFFFFFFFFFFFFFF::::F,F
@FS10000125:27:BPA73017-1634:1:1101:4370:1240 2:N:0:8
TTTTCATTGAGCGTACTCGACGAAGTTTAACGGGGGGGGGGGGGGGAA
+
F,FFF,FFFFFFFFFFFFFFFFFFFFF:FF:FFFFFFFFFFFFFFFF,
@FS10000125:27:BPA73017-1634:1:1101:4980:1240 2:N:0:8
ACCTTCTTGAGCCTACTCGACGAAGGGGGGGGGGGGGGGAGATCGGAA
+
FFFFFFFFFFFFFFFFFFFFFFFFFFFFFFFFFFFFFFFF:FFF,FF:
@FS10000125:27:BPA73017-1634:1:1101:5070:1240 2:N:0:8
TTATATTTGAGCGTACTCGACGAAGTTGGCCGGGGGGGGGGGGGGGGA
+
FFFFFFFFFFFFFFFFFFFFFFFFFFFFFFFFFFFFFFFFFFFFFFFF
@FS10000125:27:BPA73017-1634:1:1101:5850:1240 2:N:0:8
TCTCATTTGAGCGTACTCGAGGAAGTTACTCGGGGGGGGGGGGGGGAA
+
FFFFFFFFFFFFFFFFFFFFFFFFFFFFFFFFFFFFFFFFFFFFF:FF
@FS10000125:27:BPA73017-1634:1:1101:6140:1240 2:N:0:8
TCTCGGTTGAGCGTACTCGACGAAGTTGCAAAGGGGGGGGGGGGGGGA
+
FFFF,:F:FFFFFFFFFFFFFFFFFFFFFFFFFFFFFFFFFFF:FF:F
@FS10000125:27:BPA73017-1634:1:1101:6990:1240 2:N:0:8
AATCCTTTGAGCGTACTCGACGAAGTTATTAGGGGGGGGGGGGGGGGG
+
FFFFFFFFFFFFFFFFFFFFFFFFFFFFFFFFFFFFFFFFFFFFFFFF
@FS10000125:27:BPA73017-1634:1:1101:8480:1240 2:N:0:8
CTCTTATTGAGCGTACTCGACGAAGTTTACAGGGGGGGGGGGGGGGAA
+
F,FFFFFFFFFFFFFFFFFFFFFFFFFFFFFFFFFFFFFFFFFFFF::
@FS10000125:27:BPA73017-1634:1:1101:10550:1240 2:N:0:8
TAGGTTTTGAGCGTACTCGACGAAGTTCAGGAGGGGGGGGGGGGGGGG
+
F:FFFFFFFFFFFFFFFFFFFFFFFFFFFFFFFFFFFFFFFFFFFFFF
@FS10000125:27:BPA73017-1634:1:1101:10640:1240 2:N:0:8
ATCTATTTGAGCGTACTCGACGAAGTTTCCTGGGGGGGGGGGGGGGGA
+
FFFFFFFFFFFFFFFFFFFFFFFFFFFFFFFFFFFFFFFFFFFFF:,F
@FS10000125:27:BPA73017-1634:1:1101:10950:1240 2:N:0:8
TTCGCGTTGAGCGTACTCGACGAAGTTGAAAGGGGGGGGGGGGGGGAA
+
,FF,FFFFFFFFFFFFFFFFFFFFFFFFFFFFFFFFFFFFFFFF:,:,
@FS10000125:27:BPA73017-1634:1:1101:11060:1240 2:N:0:8
GTTCGTTTGAGCGTACTCGACGAAGTTCAGCGGGGGGGGGGGGGGGGA
+
FFFFFFFFFFFFFFFFFFFFFFFFFFFFFFFFFFFFFFFFFFFFFFFF
@FS10000125:27:BPA73017-1634:1:1101:11710:1240 2:N:0:8
CTGGCATTGAGCGTACTCGACGAAGTTCAAGGGGGGGGGGGGGGGAAT
+
FFFFFFFFFFFFFFFFFFFFFFFFFFFFFFFFFFFFFFFFFFF,,:,,
@FS10000125:27:BPA73017-1634:1:1101:12050:1240 2:N:0:8
ATGGAATTGAGCGTACTCGACGAAGTTAGGGGGGGGGGGGGGGGGGAA
+
,FFFFFFFFFFFFFFFFFFFFFFFFFFFFFFFFFFFFFFFFFFFF::F
@FS10000125:27:BPA73017-1634:1:1101:12910:1240 2:N:0:8
TTACTATTGAGCGTACTCGACGAAGTTCTGCGGGGGGGGGGGGGGGGA
+
,FFFFFFFFFFFFFFFFFFFFFFFFFFFFFFFFFFFFFFFFFFFFFFF
@FS10000125:27:BPA73017-1634:1:1101:13110:1240 2:N:0:8
TTGGTTTTGAGCGTACTCGACGAAGTTCAGCGGGGGGGGGGGGGGGGA
+
FFFFFFFFFFFFFFFFFFFFFFFFFFFFFFFFFFFFFFFFFFFFFF:,
@FS10000125:27:BPA73017-1634:1:1101:14570:1240 2:N:0:8
ATACATTTGAGCGTACTCGACGAAGTTTGAGGGGGGGGGGGGGGGAAT
+
F,FFFFFFFFFFFFFFFFFFFFFFFFFFFFFFFFFFFFFFFFFF,F,,
@FS10000125:27:BPA73017-1634:1:1101:15380:1240 2:N:0:8
CTGATATTGAGCGTACTCGACGAAGTTCGAGGGGGGGGGGGGGGGGGG
+
FF::FFFFFFFFFFFFFFFFFFFFFFFFFFFFFFFFFFFFFFFFFF,:
@FS10000125:27:BPA73017-1634:1:1101:1200:1250 2:N:0:8
TTAAATTTGAGCGTACTCGACGAAGTTGTAAGGGGGGGGGGGGGGGAA
+
F,FFFFFFFFFFFFFFFFFFFFFFFFFFFFFFFFFFFFFFFFFFF,FF
@FS10000125:27:BPA73017-1634:1:1101:1910:1250 2:N:0:8
TCAAATTTGAGCGTACTCGACGAAGTTCCAAGGGGGGGGGGGGGGGGG
+
,FFFFFFFFFFFFFFFFFFFFFFFFFFFFFFFFFFFFFFFFFFFFFF,
@FS10000125:27:BPA73017-1634:1:1101:2510:1250 2:N:0:8
TAGTGCTTGAGCGTACTCGACGAAGTTGCTAGGGGGGGGGGGGGGGGA
+
FF:FFFFFFFFFFFFFFFFFFFFFFFFFFFFFFFFFFFFFFFFFFFFF
@FS10000125:27:BPA73017-1634:1:1101:2590:1250 2:N:0:8
TAGCTTTTGAGCGTACTCGACGAAGTTCATGGGGGGGGGGGGGGGAAA
+
FFFFFFFFFFFFFFFFFFFFFFFFFFFFFFFFFFFFFFFFFFFF,FF,
@FS10000125:27:BPA73017-1634:1:1101:3180:1250 2:N:0:8
TGGTATTTGAGCGTACTCGACGAAGTTTGTGGGGGGGGGGGGGGGGGA
+
,:FF:FFFFFFFFFFFFFFFFFFFFFFFFFFFFFFFFFFFFFFFFF,:
@FS10000125:27:BPA73017-1634:1:1101:3800:1250 2:N:0:8
ACAAGCTTGAGCGTACTCGACGAAGTTTTAGGGGGGGGGGGGGGGGAA
+
:FFFFFFFFFFFFFFFFFFFFFFFFFFFFFFFFFFFFFFFFFFFF:FF
@FS10000125:27:BPA73017-1634:1:1101:4070:1250 2:N:0:8
TTCCTTTTGAGCGTACTCGACGAAGTTGTGGGGGGGGGGGGGGGGAAT
+
F,FFFFFFFFFFFFFFFFFFFFFFFFFFFFFFFFFFFFFFFFFF,F::
@FS10000125:27:BPA73017-1634:1:1101:4610:1250 2:N:0:8
TTGCATTTGAGCGTACTCGACGAAGTTGAAAGGGGGGGGGGGGGGAAA
+
F,,F,FFFFFFFFFFFFFFFFFFFFFF:FFFFFFFFFFFFFFFFF,,F
@FS10000125:27:BPA73017-1634:1:1101:4920:1250 2:N:0:8
TACATTTTGAGCGTACTCGACGAAGTTACTAGGGGGGGGGGGGGGGGA
+
FFFFFFFFFFFFFFFFFFFFFFFFFFFFFFFFFFFFFFFFFFFFF,:F
@FS10000125:27:BPA73017-1634:1:1101:5860:1250 2:N:0:8
TTTTGTTTGAGCGTACTCGACGAAGTTCTACGGGGGGGGGGGGGGGGA
+
FFFFFFFFFFFFFFFFFFFFFFFFFFFFFFFFFFFFFFFFFFFFFF,F
@FS10000125:27:BPA73017-1634:1:1101:6630:1250 2:N:0:8
TCCCCTTTGAGCGTACTCGACGAAGTTGCTTGGGGGGGGGGGGGGGGG
+
FFFFFFFFFFFFFFFFFFFFFFFFFFFFFFFFFFFFFFFFFFFFFFF:
@FS10000125:27:BPA73017-1634:1:1101:7770:1250 2:N:0:8
TCCATTTTGAGCGTACTCGACGAAGTTTTCCGGGGGGGGGGGGGGGAA
+
FFFFFFFFFFFFFFFFFFFFFFFFFFFFFFFFFFFFFFFFFFFFFF:F
@FS10000125:27:BPA73017-1634:1:1101:8660:1250 2:N:0:8
ATTATATTGAGCGTACTCGACGAAGTTAGATGGGGGGGGGGGGGGGAA
+
F,FFFFFFFFFFFFFFFFFFFFFFFFFFFFFFFFFFFFFFFFFFF:FF
@FS10000125:27:BPA73017-1634:1:1101:9220:1250 2:N:0:8
TACTTCTGAGCGTACTCGACGAAGTTATATGGGGGGGGGGGGGGGGGG
+
FFFFFFFFFFFFFFFFFFFFFFFFFFFFFFFFFFFFFFFFFFFFFFF,
@FS10000125:27:BPA73017-1634:1:1101:10310:1250 2:N:0:8
TTTCGATTGAGCGTACTCGACGAAGTTCTGGGGGGGGGGGGGGGAGAT
+
,,:F,:FFFFFFFFFFFFFFFFFFFFF,F,,FFFFFFFFFFFF,F,,F
@FS10000125:27:BPA73017-1634:1:1101:11540:1250 2:N:0:8
GCGGACTTGAGCGTACTCGACGAAGTTGGGGGGGGGGGGGGGGAATTG
+
,FFFFFFFFFFFFFFFFFFFFFFFFFFFFFFFFFFFFFFFF:,:,,,,
@FS10000125:27:BPA73017-1634:1:1101:12090:1250 2:N:0:8
GAATCATTGAGCGTACTCGACGAAGTTGGCAGGGGGGGGGGGGGGGAA
+
,FFFFFFFFFFFFFFFFFFFFFFFFFFFFFFFFFFFFFFFFFFFFFFF
@FS10000125:27:BPA73017-1634:1:1101:12640:1250 2:N:0:8
TTCAGCTTGAGCGTACTCGACGAAGTTGCCGGGGGGGGGGGGGGGGGA
+
FFFFFFFFFFFFFFFFFFFFFFFFFFFFFFFFFFFFFFFFFFFFF:,F
@FS10000125:27:BPA73017-1634:1:1101:13060:1250 2:N:0:8
TCATATTTGAGCGTACTCGACGAAGTTCAGCGGGGGGGGGGGGGGGAA
+
FFFFFFFFFFFFFFFFFFFFFFFFFFFFFFFFFFFFFFFFFFFFFF:F
@FS10000125:27:BPA73017-1634:1:1101:13180:1250 2:N:0:8
CAATCGTTGAGCGTACTCGACGAAGTTGGTGGGGGGCGGGGGGGGGGG
+
F:FFFFFFFFFFFFFFFFFFFFFFFFFFFFFFFFFFFFFFFFFFFFF:
@FS10000125:27:BPA73017-1634:1:1101:14300:1250 2:N:0:8
TAACCTTTGAGCGTACTCGACGAAGTTGGAGGGGGGGGGGGGGGGGGA
+
,,FFFFFFFFFFFFFFFFFFFFFFFFFFFFFFFFFFFFFFFFFFFFF,
@FS10000125:27:BPA73017-1634:1:1101:1090:1260 2:N:0:8
CACGGATTGAGCGTACTCGACGAAGTTACAAGGGGGGGGGGGGGGGAA
+
FFFFFFFFFFFFFFFFFFFFFFFFFFFFFFFFFFFFFFFFFFFFF:,F
@FS10000125:27:BPA73017-1634:1:1101:1140:1260 2:N:0:8
ATGCAATTGAGCGTACTCGACGAAGTTGCAAGGGGGGGGGGGGGGGAA
+
FFFFFFFFFFFFFFFFFFFFFFFFFFFFFFFFFFFFFFFFFFFFFFF:
@FS10000125:27:BPA73017-1634:1:1101:1450:1260 2:N:0:8
TATCCATTGAGCGTACTCGACGAAGTTCAGCGGGGGGGGGGGGGGGAA
+
FFFFFFFFFFFFFFFFFFFFFFFFFFFFFFFFFFFFFFFFFFFFFFFF
@FS10000125:27:BPA73017-1634:1:1101:1580:1260 2:N:0:8
CTTAGGTTGAGCGTACTCGACGAAGTTAAACGGGGGGGGGGGGGGGGA
+
,,,F,,FFFFFFFFFFFFFFFFFFFFFFFFFFFFFFFFFFFFFFFFF,
@FS10000125:27:BPA73017-1634:1:1101:2090:1260 2:N:0:8
CCACCCTTGAGCGTACTCGACGAAGTTGAACGGGGGGGGGGGGGGGGA
+
FFFFFFFFFFFFFFFFFFFFFFFFFFFFFFFFFFFFFFFFFFFFF:FF
@FS10000125:27:BPA73017-1634:1:1101:2380:1260 2:N:0:8
CGCAAATTGAGCGTACTCGACGAAGTTGACTGGGGGGGGGGGGGGGGA
+
:,FFFFFFFFFFFFFFFFFFFFFFFFF,FF,FFFFFFFFFFFFFFF::
@FS10000125:27:BPA73017-1634:1:1101:3050:1260 2:N:0:8
TAATATTTGAGCGTACTCGACGAAGTTATAAGGGGGGGGGGGGGGAAA
+
FFFFFFFFFFFFFFFFFFFFFFFFFFFFFFFFFFFFFFFFFFFF,FF,
@FS10000125:27:BPA73017-1634:1:1101:3200:1260 2:N:0:8
ATCTTCTTGAGCGTACTCGACGAAGTTACTCGGGGGGGGGGGGGGGAA
+
FFFFFFFFFFFFFFFFFFFFFFFFFFFFFFFFFFFFFFFFFFFFFFFF
@FS10000125:27:BPA73017-1634:1:1101:3390:1260 2:N:0:8
CTAGTCTTGAGCGTACTCGACGAAGTTACTGGGGGGGGGGGGGGGGAA
+
FFFFFFFFFFFFFFFFFFFFFFFFFFFFFFFFFFFFFFFFFFFFF,:F
@FS10000125:27:BPA73017-1634:1:1101:3700:1260 2:N:0:8
ATGTGTTTGAGCGTACTCGACGAAGTTCGGCGGGGGGGGGGGGGGGAA
+
FFFF::FFFFFFFFFFFFFFFFFFFFFF,FFFFFFFFFFFFFFFF,:F
@FS10000125:27:BPA73017-1634:1:1101:3920:1260 2:N:0:8
TGAGCATTGAGCGTACTCGACGAAGTTTCTCGGGGGGGGGGGGGGGAA
+
,,FFFFFFFFFFFFFFFFFFFFF:FFFFFFFFFFFFFFFFFFFFF:,:
@FS10000125:27:BPA73017-1634:1:1101:4160:1260 2:N:0:8
TCTTTGTTGAGCGTACTCGACGAAGTTTTCAGGGGGGGGGGGGGGGGG
+
,FFFFFFFFFFFFFFFFFFFFFFFFFFFFFFFFFFFFFFFFFFFFFF,
@FS10000125:27:BPA73017-1634:1:1101:4700:1260 2:N:0:8
TGGTTTTTTTTCTTTTTTTTTTTTTTTCTTTTTTTCGCGGGGGGGGGG
+
:,,F,F:F,:,,,F:,F,:F,,::FFF,FF::,,,,,,,:,,F:,,,,
@FS10000125:27:BPA73017-1634:1:1101:4780:1260 2:N:0:8
ACCGATTTGAGCGTACTCGACGAAGTTTTGCGGGGGGGGGGGGGGGAA
+
,FFFFFFFFFFFFFFFFFFFFFFFFFFFFFFFFFFFFFFFFFFFFFFF
@FS10000125:27:BPA73017-1634:1:1101:5430:1260 2:N:0:8
TCTGGATTGAGCGTACTCGACGAAGTTCAATGGGGGGGGGGGGGGGAA
+
FF,F:FFFFFFFFFFFFFFFFFFFFFFFF,FFFFFFFFFFFFFFF,FF
@FS10000125:27:BPA73017-1634:1:1101:6250:1260 2:N:0:8
CACGGATTGAGCGTACTCGACGAAGTTAGATGGGGGGGGGGGGGGGGG
+
FFFFFFFFFFFFFFFFFFFFFFFFFFFFFFFFFFFFFFFFFFFFF,FF
@FS10000125:27:BPA73017-1634:1:1101:6790:1260 2:N:0:8
TTATCATTGAGCGTACTCGACGAAGTTGCGTGGGGGGGGGGGGGGGAA
+
,FFFFFFFFFFFFFFFFFFFFFFFFFFFFFFFFFFFFFFFFFFFF,FF
@FS10000125:27:BPA73017-1634:1:1101:7030:1260 2:N:0:8
GTGGCGTTGAGCGTACTCGACGAAGTTGATTGGGGGGGGGGGGGGGAA
+
:FFFFFF:FFFFFFFFFFFFFFFFFFFFFFFFFFFFFFFFFFFFF,,F
@FS10000125:27:BPA73017-1634:1:1101:7560:1260 2:N:0:8
TCGTTTTTGAGCGTACTCGACGAAGTTCGGCGGGGGGGGGGGGGGGGA
+
,,,,,FFFFFFFFFFF,FFFFFFFFFF,,,,,FFFFFFFFF,:,:,,F
@FS10000125:27:BPA73017-1634:1:1101:8270:1260 2:N:0:8
ATGTTCTTGAGCGTACTCGACGAAGTTAATGGGGGGGGGGGGGGGAAT
+
F,FFFFFFFFFFFFFFFFFFFFFFFFFFFFFFFFFFFFFFFFFF,FF:
@FS10000125:27:BPA73017-1634:1:1101:8680:1260 2:N:0:8
TTCGCCTTGAGCGTACTCGACGAAGTTTTAAGGGGGGGGGGGGGGGAA
+
,FFFFFFFFFFFFFFFFFFFFFFFFFFFFFFFFFFFFFFFFFFFF:FF
@FS10000125:27:BPA73017-1634:1:1101:9010:1260 2:N:0:8
TCCAATTTGAGCGTACTCGACGAAGTTAACCGGGGGGGGGGGGGGGAA
+
,FFFFFFFFFFFFFFFFFFFFFFFFFFFFFFFFFFFFFFFFFFFF,F,
@FS10000125:27:BPA73017-1634:1:1101:9130:1260 2:N:0:8
AATCCATTGAGCGTACTCGACGAAGTTAATTGGGGGGGGGGGGGGGGA
+
:,FFFFFFFFFFFFFFFFFFFFFFFFFFFFFFFFFFFFFFFFFFFFF,
@FS10000125:27:BPA73017-1634:1:1101:9190:1260 2:N:0:8
ATTCAATTGAGCGTACTCGACGAAGTTCTGCGGGGGGGGGGGGGGGAA
+
,F,:::FFFFFFFFFFFFFFFFFFFFF,,::,FFFFFFFFFFFF,,F,
@FS10000125:27:BPA73017-1634:1:1101:9350:1260 2:N:0:8
TTTAGATTGAGCGTACTCGACGAAGTTGCAAGGGGGGGGGGGGGGGAA
+
F:F:F:FFFFFFFFFFFFFFFFFFFFFFFFFFFFFFFFFFFFF::FFF
@FS10000125:27:BPA73017-1634:1:1101:10480:1260 2:N:0:8
TATTCCTTGAGCGTACTCGACGAAGTTTTTGGGGGGGGGGGGGGGGGA
+
,FFFFFFFFFFFFFFFFFFFFFFFFFFFFFFFFFFFFFFFFFFFFFF,
@FS10000125:27:BPA73017-1634:1:1101:11540:1260 2:N:0:8
ACGGACTTGAGCGTACTCGACGAAGTTGGGGGGGGGGGGGGGGAAATC
+
FFFFFFFFFFFFFFFFFFFFFFFFFFFFFFFFFFFFFFFFFFF::F:,
@FS10000125:27:BPA73017-1634:1:1101:12550:1260 2:N:0:8
TTACATTTGAGCGTACTCGACGAAGTTGTGTGGGGGGGGGGGGGGGGA
+
FFFFFFFFFFFFFFFFFFFFFFFFFFFFFFFFFFFFFFFFFFFFF,,,
@FS10000125:27:BPA73017-1634:1:1101:12820:1260 2:N:0:8
TAATACTTGAGCGTACTCGACGAAGTTAAGGGGGGGGGGGGGGGGAAA
+
,F,FFFFFFFFFFFFFFFFFFFFFFFFFF,,FFFFFFFFFFFFF,:,,
@FS10000125:27:BPA73017-1634:1:1101:13710:1260 2:N:0:8
TAGTTTTTGAGCGTACTCGACGAAGTTAATTGGGGGGGGGGGGGGGGG
+
,FFFFFFFFFFFFFFFFFFFFFFFFFFFFFFFFFFFFFFFFFFFF:FF
@FS10000125:27:BPA73017-1634:1:1101:15350:1260 2:N:0:8
TCGGATTTGAGCGTACTCGACGAAGTGGGGGGGGGGGGGGGGAAATCG
+
FFFFFFFFFFFFFFFFFFFFFFFFFFFFFFFFFFFFFFFFF::,,F,,
@FS10000125:27:BPA73017-1634:1:1101:16480:1260 2:N:0:8
TATCCATTGAGCGTACTCGACGAAGTTGCCCGGGGGGGGGGGGGGGAA
+
FF,FFFFFFFFFFFFFFFFFFFFFFFFFFFFFFFFFFFFFFFFFF,FF
@FS10000125:27:BPA73017-1634:1:1101:1720:1270 2:N:0:8
TTTATCTTGAGCGTACTCGACGAAGTTTACAGGGGGTGGGGGGGGGGG
+
FFFFFFFFFFFFFFFFFFFFFFFFFFFFFFFFFFFFFFFFFFFFFF::
@FS10000125:27:BPA73017-1634:1:1101:6100:1270 2:N:0:8
TCCGTCTTGAGCGTACTCGACGAAGTTGACAGGGGGGGGGGGGGGGAA
+
FFFFFFFFFFFFFFFFFFFFFFFFFFFFFFFFFFFFFFFFFFFFFFFF
@FS10000125:27:BPA73017-1634:1:1101:6820:1270 2:N:0:8
TTCTTCTTGAGCGTACTCGACGAAGTTAAGGGGGGGGGGGGGGGAAAT
+
,FFFFFFFFFFFFFFFFFFFFFFFFFFFFFFFFFFFFFFFFFF,FF,,
@FS10000125:27:BPA73017-1634:1:1101:9120:1270 2:N:0:8
TTCTTTTTGAGCGTACTCGACGAAGTTCCAACGGGGGGGGGGGGGGGA
+
FFF,,,FFFFFFFFFFFFFFFFFFFFFF:,:,FFFFFFFFFFFFFFFF
@FS10000125:27:BPA73017-1634:1:1101:9330:1270 2:N:0:8
ATTTATTTGAGCGTACTCGACGAAGTTGATCGGGGGGGGGGGGGGGAA
+
FFFFFFFFFFFFFFFFFFFFFFFFFFFFFFFFFFFFFFFFFFFFF,FF
@FS10000125:27:BPA73017-1634:1:1101:9430:1270 2:N:0:8
TTGCATTTGAGCGTACTCGACGAAGTTTCAAGGGGGGGGGGGGGGGAA
+
,,FFFFFFFFFFFFFFFFFFFFFFFF,FFFFFFFFFFFFFFFFFF,FF
@FS10000125:27:BPA73017-1634:1:1101:9440:1270 2:N:0:8
TGGCATTTGAGCGTACTCGACGAAGTTTCAAGGGGGGGGGGGGGGGGA
+
,:FFFFFFFFFFFFFFFFFFFFFFFFFFFFFFFFFFFFFFFFFFFFFF
@FS10000125:27:BPA73017-1634:1:1101:9580:1270 2:N:0:8
CTTTATTTGAGCGTACTCGACGAAATTGGTTGGGGGGGGGGGGGGGGA
+
FFFFFFFFFFFFFFFFFFFFFFFFFFFFFFFFFFFFFFFFFFFFFF:F
@FS10000125:27:BPA73017-1634:1:1101:9890:1270 2:N:0:8
CATTGTTTGAGCGTACTCGACGAAGTTAGTTGGGGGGGGGGGGGGGAA
+
FFFFFFFFFFFFFFFFFFFFFFFFFFFFFFFFFFFFFFFFFFFF:,:F
@FS10000125:27:BPA73017-1634:1:1101:9930:1270 2:N:0:8
TGTCACTTGAGCGTACTCGACGAAGTTAATTGGGGGGGGGGGGGGGGA
+
F,FFFFFFFFFFFFFFFFFFFFFFFFFFFFFFFFFFFFFFFFFFFFF,
@FS10000125:27:BPA73017-1634:1:1101:10130:1270 2:N:0:8
CCTGAATTGAGCGTACTCGACGAAGGGGGGGGGGGGGGGAGATCGGAA
+
FFFFFFFFFFFFFFFFFFFFFFFFFFFFFFFFFFFFFFFF:,FF:,F:
@FS10000125:27:BPA73017-1634:1:1101:10270:1270 2:N:0:8
CACTTATTGAGCGTACTCGACGAAGTTACCGGGGGGGGGGGGGGGAAA
+
FFFFFFFFFFFFFFFFFFFFFFFFFFFFFFFFFFFFFFFFFFFF,FF,
@FS10000125:27:BPA73017-1634:1:1101:10890:1270 2:N:0:8
TAAGATTTGAGCGTACTCGACGAAGTTCCTAGGGGGGGGGGGGGGGGG
+
FFFFFFFFFFFFFFFFFFFFFFFFFFFFFFFFFFFFFFFFFFFFF,,F
@FS10000125:27:BPA73017-1634:1:1101:11570:1270 2:N:0:8
CAATTATTGAGCGTACTCGACGAAGTTCAATGGGGGGGGGGGGGGGAA
+
FFFFFFFFFFFFFFFFFFFFFFFFFFFFFFFFFFFFFFFFFFFF:,FF
@FS10000125:27:BPA73017-1634:1:1101:11970:1270 2:N:0:8
ATAGGATTGAGCGTACTCGACGAAGTTAGGCGGGGGGGGGGGGGGGAA
+
FFFFFFFFFFFFFFFFFFFFFFFFFFFFFFFFFFFFFFFFFFFFF,FF
@FS10000125:27:BPA73017-1634:1:1101:2950:1280 2:N:0:8
ATAATTTTGAGCGTACTCGACGAAATTCTGAGGGGGGGGGGGGGGGAA
+
FFFFFFFFFFFFFFFFFFFFFFFFFFFFFFFFFFFFFFFFF:F,:FFF
@FS10000125:27:BPA73017-1634:1:1101:3030:1280 2:N:0:8
TTGTTATTGAGCGTACTCGACGAAGTTGTATGGGGGGGGGGGGGGGGA
+
FF:FFFFFFFFFFFFFFFFFFFFFFFFFFFFFFFFFFFFFFFFFFF,F
@FS10000125:27:BPA73017-1634:1:1101:3260:1280 2:N:0:8
ATCGAGTTGAGCGTACTCGACGAAGTTTGGTGGGGGGGGGGGGGGAAA
+
FFFFFFFFFFFFFFFFFFFFFFFFFFFFFFFFFFFFFFFFFFFFF,,:
@FS10000125:27:BPA73017-1634:1:1101:4890:1280 2:N:0:8
ATAGAATTGAGCGTACTCGACGAAGTTTGTTGGGGGGGGGGGGGGGGA
+
FFFFFFFFFFFFFFFFFFFFFFFFFFFFFFFFFFFFFFFFFFFFFFF,
@FS10000125:27:BPA73017-1634:1:1101:5560:1280 2:N:0:8
ACTTTTTTGAGCGTACTCGACGAAGTTTCAGGGGGGGGGGGGGGGGAA
+
:FFF:,FFFFFFFFFFFFFFFFFFFFFFFFFFFFFFFFFFF,:,,,,F
@FS10000125:27:BPA73017-1634:1:1101:6520:1280 2:N:0:8
TTTTTATTGAGCGTACTCGACGAAGTTAGCAGGGGGGGGGGGGGGGAA
+
,,FFFFFFFFFFFFFFFFFFFFFFFFFFFFFFFFFFFFFFFFFFF,FF
@FS10000125:27:BPA73017-1634:1:1101:7630:1280 2:N:0:8
TTCGGTTTGAGCGTACTCGACGAAGTTAAAGGGGGGGGGGGGGGGAAA
+
FFFFFFFFFFFFFFFFFFFFFFFFFFFFFFFFFFFFFFFFFFFFFFF:
@FS10000125:27:BPA73017-1634:1:1101:7910:1280 2:N:0:8
CTGTCTTTAAGCGTACTCGACGAAGTTTACCGGGGGGGGGGGGGGGAA
+
FF,:,,FF:FFFFFFFFFFFFFFFFFF,,F:FFFFFFFFFFFFFF,FF
@FS10000125:27:BPA73017-1634:1:1101:8420:1280 2:N:0:8
TAAGAATTGAGCGTACTCGACGAAGTTTAGAGGGGGGGGGGGGGGAAA
+
FFF:FFFFFFFFFFFFFFFFFFFFFFFFFFFFFFFFFFFFFFFFF:,F
@FS10000125:27:BPA73017-1634:1:1101:8630:1280 2:N:0:8
ATAAAATTGAGCGTACTCGACGAAGTTACAGGGGGGGGGGGGGGGGAA
+
FFFFFFFFFFFFFFFFFFFFFFFFFFFFFFFFFFFFFFFFFF:F:,:F
@FS10000125:27:BPA73017-1634:1:1101:8690:1280 2:N:0:8
TAATGCTTGAGCGTACTCGACGAAGTTGAGGGGGGGGGGGGGGGAGAT
+
FFFFFFFFFFFFFFFFFFFFFFFFFFFFFFFFFFFFFFFFFFF:F,:F
@FS10000125:27:BPA73017-1634:1:1101:9130:1280 2:N:0:8
TATGTCTTGAGCGTACTCGACGAAGTTTATGGGGGGGGGGGGGGGGAA
+
F,,,:FFFFFFFFFFFFFFFFFFFFFF,FF,FFFFFFFFFFFFF,,F,
@FS10000125:27:BPA73017-1634:1:1101:9250:1280 2:N:0:8
ACTATATTGAGCGTACTCGACGAAGTGGGGGGGGGGGGGGGAATTCGA
+
FFFFFFFFFFFFFFFFFFFFFFFFFFFFFFFFFFFFFFFF,FF,,,,F
@FS10000125:27:BPA73017-1634:1:1101:9320:1280 2:N:0:8
TAGTATTTGAGCGTACTCGACGAAGGGGGGGGGGGGGGGGAGGTCGAA
+
FFFFFFFFFFFFFFFFFFFFFFFFFFFFFFFFFFFFFF:,,,,:,,F:
@FS10000125:27:BPA73017-1634:1:1101:10050:1280 2:N:0:8
CCTTTGTTGAGCGTACTCGACGAAGTTCCACGGGGGGGGGGGGGGGAA
+
FFFFFFFFFFFFFFFFFFFFFFFFFFFFFFFFFFFFFFFFFFFF:,FF
@FS10000125:27:BPA73017-1634:1:1101:10420:1280 2:N:0:8
ATATCTTTGAGCGTACTCGACGAAGTTTCGCGGGGGGGGGGGGGGGGA
+
,,FFFFFFFFFFFFFFFFFFFFFFFFFFFFFFFFFFFFFFFFFFFFF:
@FS10000125:27:BPA73017-1634:1:1101:11570:1280 2:N:0:8
CTACAATTGAGCGTACTCGACGAAGTTGGGGGGGGGGGGGGGGGGGGA
+
FFFFFFFFFFFFFFFFFFFFFFFFFFFFFFFFFFFFFFFFFFFFF,,F
@FS10000125:27:BPA73017-1634:1:1101:11930:1280 2:N:0:8
TGATTATTGAGCGTACTCGACGAAGTTGGCGGGGGGGGGGGGGGGGGG
+
FFFFFFFFFFFFFFFFFFFFFFFFFFFFFFFFFFFFFFFFFFFFF,F,
@FS10000125:27:BPA73017-1634:1:1101:13380:1280 2:N:0:8
CCGTGATTGAGCGTACTCGACGAAGTTCTGCGGGGGGGGGGGGGGGAA
+
FFFFFFFFFFFFFFFFFFFFFFFFFFFFFFFFFFFFFFFFFFFF:FFF
@FS10000125:27:BPA73017-1634:1:1101:13790:1280 2:N:0:8
ATACAATTGAGCGTACTCGACGAAGTTGCATGGGGGGGGGGGGGGGGA
+
FFFFFFFFFFFFFFFFFFFFFFFFFFFFFFFFFFFFFFFFFFFFF:,F
@FS10000125:27:BPA73017-1634:1:1101:14290:1280 2:N:0:8
CCGTTCTTGAGCGTACTCGACGAAGTTAGGTGGGGGGGGGGGGGGGAA
+
FFFFFFFFFFFFFFFFFFFFFFFFFFFFFFFFFFFFFFFFFFFFF,FF
@FS10000125:27:BPA73017-1634:1:1101:14660:1280 2:N:0:8
CAGGTTTTGAGCGTACTCGACGAAGTTAGATGGGGGGGGGGGGGGGGA
+
FFFFFFFFFFFFFFFFFFFFFFFFFFFFFFFFFFFFFFFFFFFF:,,F
@FS10000125:27:BPA73017-1634:1:1101:15740:1280 2:N:0:8
CCAGTTTTGAGCGTACTCGACGAAGTTTAGGGGGGGGGGGGGGGGGGG
+
FFFFFFFFFFFFFFFFFFFFFFFFFFFFFFFFFFFFFFFFFFFFFFFF
@FS10000125:27:BPA73017-1634:1:1101:15970:1280 2:N:0:8
AACTCTTTGAGCGTACTCGACGAAGGGGGGGGGGGGGGGAGATCGGAA
+
FFFFFFFFFFFFFFFFFFFFFFFFFFFFFFFFFFFFFFF:,,F:,,::
@FS10000125:27:BPA73017-1634:1:1101:16480:1280 2:N:0:8
TACCTTTTGAGCGTACTCGACGAAGTTCAGTGGGGGGGGGGGGGGGAA
+
FFF:F,FFFFFFFFFFFFFFFFFFFFFF,FFFFFFFFFFFFFFF,FF,
@FS10000125:27:BPA73017-1634:1:1101:16490:1280 2:N:0:8
TTTTAGTTGAGCGTACTAAGGGGGGGGGGGGGGGGGAGATCGGAAGAG
+
F:FFFFFFFFFFFFFFFFFFFFFFFFFFFFFF:FF,:,,F,,:FF,::
@FS10000125:27:BPA73017-1634:1:1101:1160:1290 2:N:0:8
CCTCTATTGAGCGTACTCGACGAAGTTGTGCGGGGGGGGGGGGGGAAA
+
FFFF,:FFFFFFFFFFFFFFFFFFFFF,:,,FFFFFFFFFFFFFFFF:
@FS10000125:27:BPA73017-1634:1:1101:1650:1290 2:N:0:8
ACCGCTTTGAGCGTACTCGACGAAGTTCCAGGGGGGGGGGGGGGGGAA
+
,FFFFFFFFFFFFFFFFFFFFFFFFFFFFF,FFFFFFFFFFFFFFF,:
@FS10000125:27:BPA73017-1634:1:1101:3530:1290 2:N:0:8
TAGGGATTGAGCGTACTCGACGAAGTTTCCAGGGGGGGGGGGGGGAGA
+
FF,,:,FFFFFFFFFFFFFFFFFFFFF,:,FF::FFF:FFFF:,F,,:
@FS10000125:27:BPA73017-1634:1:1101:4640:1290 2:N:0:8
ATTGTATTGAGCGTACTCGACGAAGTTGCTAGGGGGGGGGGGGGGGAA
+
::FFFFFFFFFFFFFFFFFFFFFFFFFFFFFFFFFFFFFFFFFFF,,:
@FS10000125:27:BPA73017-1634:1:1101:4770:1290 2:N:0:8
GGTCAATTGAGCGTACTCGACGAAGTTAGTAGGGGGGGGGGGGGGGGA
+
,,FFFFFFFFFFFFFFFFFFFFFFFFFFFFFFFFFFFFFFFFFFF:,,
@FS10000125:27:BPA73017-1634:1:1101:4920:1290 2:N:0:8
TAAGAGTTGAGCGTACTCGACGAAGTTTCCGGGGGGGGGGGGGGGAGA
+
FFFFFFFFFFFFFFFFFFFFFFFFFFFFFFFFFFFFFFFFFFFF:,,:
@FS10000125:27:BPA73017-1634:1:1101:5050:1290 2:N:0:8
TGTTGATTGAGCGTACTCGACGAAGTTTACAGGGGGGGGGGGGGGGGG
+
,,FFFFFFFFFFFFFFFFFFFFFFFFFFFFFFFFFFFFFFF:F,,,,F
@FS10000125:27:BPA73017-1634:1:1101:5690:1290 2:N:0:8
CCAAGATTGAGCGTACTCGACGAAGTTACGGGGGGGGGGGGGGGAAAT
+
FFFFFFFFFFFFFFFFFFFFFFFFFFFFFFFFFFFFFFFFF:F,F::F
@FS10000125:27:BPA73017-1634:1:1101:5850:1290 2:N:0:8
ACGATTTTGAGCGTACTCGACGAAGTTAGCGGGGGGGGGGGGGGGAAA
+
,FFFF,FFFFFFFFFFFFFFFFFFF:FFFFFFFFFFFFF,F,:,,:F,
@FS10000125:27:BPA73017-1634:1:1101:6380:1290 2:N:0:8
GTATAGTTGAGCGTACTCGACGAAGTTGGGGGGGGGGGGGGGGAAGTC
+
,,FFFFFFFFFFFFFFFFFFFFFFFFFFFFFFFFFFFFFFFF,FF,F:
@FS10000125:27:BPA73017-1634:1:1101:6970:1290 2:N:0:8
TCCGGATTGAGCGTACTCGACGAAGTTAGTTAGGGGGGGGGGGGGGGG
+
FFFFFFFFFFFFFFFFFFFFFFFFFFFFFFFFFFFFFFFFFFFFFF:F
@FS10000125:27:BPA73017-1634:1:1101:8090:1290 2:N:0:8
ACACTGTTGAGCGTACTCGACGAAGGGGGGGGGGGGGGGGGGGGGAGT
+
FFFFFFFFFFFFFFFFFFFFFFFFFFFFFFFFFFFFFFFFFFF,,,,F
@FS10000125:27:BPA73017-1634:1:1101:8600:1290 2:N:0:8
CTACACTTGAGCGTACTCGACGAAGTTGCCTGGGGGGGGGGGGGGGGG
+
F,FFFFFFFFFFFFFFFFFFFFFFFFF::F:FFFFFFFFFFFFFFFF:
@FS10000125:27:BPA73017-1634:1:1101:8920:1290 2:N:0:8
TCTCCTTTGAGCGTACTCGACGAAGTTAGGTGGGGGGGGGGGGGGGAA
+
,FFFFFFFFFFFFFFFFFFFFFFFFFFFFFFFFFFFFFFFFFFFFFFF
@FS10000125:27:BPA73017-1634:1:1101:9020:1290 2:N:0:8
CCATCTTTGAGCGTACTCGACGAAGTTCACTGGGGGGGGGGGGGGGGA
+
:FF,F,FF:FFF:FFFFFFFFFFFFFF,:F,FFFFF:FFFFF,:FF,F
@FS10000125:27:BPA73017-1634:1:1101:9280:1290 2:N:0:8
CTAAGTTTGAGCGTACTCGACGAAGTTAGCGGGGGGGGGGGGGGGAAA
+
FFFFFFFFFFFFFFFFFFFFFFFFFFFFFFFFFFFFFFFFFFFF,F:,
@FS10000125:27:BPA73017-1634:1:1101:9470:1290 2:N:0:8
TTGTTCTTGAGCGTACTCGACGAAGTTGGCAGGGGGGGGGGGGGGGGG
+
,FFFFFFFFFFFFFFFFFFFFFFFFFFFFFFFFFFFFFFFFFFFFFFF
@FS10000125:27:BPA73017-1634:1:1101:10510:1290 2:N:0:8
TTGGGATTGAGCGTACTCGACGAAGTTCATAGGGGGGGGGGGGGGGAA
+
F,FFFFFFFFFFFFFFFFFFFFFFFFFFFFFFFFFFFFFFFFFFF,FF
@FS10000125:27:BPA73017-1634:1:1101:10720:1290 2:N:0:8
CTCACCTTGAGCGTACTCGACGAAGTTTACCGGGGGGGGGGGGGGGGG
+
F,F::FFFF:FFFFFFFFFFFFFFFFFFFF,FFFFFFFFFFFFFF::,
@FS10000125:27:BPA73017-1634:1:1101:10900:1290 2:N:0:8
ATATGGTTGAGCGTACTCGACGAAGTTCTAGGGGGGGGGGGGGGGAAA
+
FFFFFFFFFFFFFFFFFFFFFFFFFFFFFFFFFFFFFFFFFFFF,F:,
@FS10000125:27:BPA73017-1634:1:1101:11150:1290 2:N:0:8
TTTTTTTTTTTTTTTTTTTTTTTAATTCTTTAGGGGGGGGGGGGGGGA
+
:FF:FFFFF,,,,::::,,F,,:,,:F,:F,,,::FFFFFFFFFF:,F
@FS10000125:27:BPA73017-1634:1:1101:11450:1290 2:N:0:8
CTTGTATTGAGCGTACTCGACGAAGTTCAACGGGGGGGGGGGGGGGGA
+
FF:FFFFFFFFFFFFFFFFFFFFFFFFFFFFFFFFFFFFFFFFFFF:F
@FS10000125:27:BPA73017-1634:1:1101:11720:1290 2:N:0:8
TTGCATTTGAGCGTACTCGACGAAGTTCAAGGGGGGGGGGGGGGGGGA
+
F,FFFFFFFFFFFFFFFFFFFFFFFFFFFFFFFFFFFFFFFFFFFFF,
@FS10000125:27:BPA73017-1634:1:1101:12070:1290 2:N:0:8
GTTATGTTGAGCGTACTCGACGAAGTTGACGGGGGCGGGGGGGGGGAA
+
,,FFFFFFFFFFFFFFFFFFFFFFFFFFFFFFFFFFFFFFFFFFFFFF
@FS10000125:27:BPA73017-1634:1:1101:13510:1290 2:N:0:8
TCATACTTGAGCGTACTCGACGAAGTTTATACGGGGGGGGGGGGGGGG
+
FFFFFFFFFFFFFFFFFFFFFFFFFFFFFFFFFFFFFFFFFFFFFFFF
@FS10000125:27:BPA73017-1634:1:1101:13850:1290 2:N:0:8
CCCCTCTTGAGCGTACTCGACGAAGTTGGCTGGGGGGGGGGGGGGGAA
+
FFFFFFFFFFFFFFFFFFFFFFFFFFFFFFFFFFFFFFFFFFFFF:FF
@FS10000125:27:BPA73017-1634:1:1101:14690:1290 2:N:0:8
CAGGTTTTGAGCGTACTCGACGAAGTTAGATGGGGGGGGGGGGGGGGA
+
FFFFFFFFFFFFFFFFFFFFFFFFFFFFFFFFFFFFFFFFFFFFF,FF
@FS10000125:27:BPA73017-1634:1:1101:1080:1300 2:N:0:8
CACCGGTTGAGCGTACTCGACGAAGTTCAGAGGGGGGGGGGGGGGGGG
+
FFFFFFFFFFFFFFFFFFFFFFFFFFFFFFFFFFFFFFFFFFFFFFF,
@FS10000125:27:BPA73017-1634:1:1101:2670:1300 2:N:0:8
TCTTAGTTGAGCGTACTCGACGAAGTTGCCAGGGGGGGGGGGGGGGGG
+
FFFFFFFFFFFFFFFFFFFFFFFFFFFFFFFFFFFFFFFFFFF,F,,F
@FS10000125:27:BPA73017-1634:1:1101:4560:1300 2:N:0:8
TAAGACTTGAGCGTACTCGACGAAGTTGTGGGGGGGGGGGGGGGAAAT
+
,F,FF:FFFFFFFFFFFFFFFFFFFFFFFF,FFFFFFFFFFFF,FF,F
@FS10000125:27:BPA73017-1634:1:1101:5440:1300 2:N:0:8
CTATAATTGAGCGTACTCGACGAAGTTTGGGGGGGGGGGGGGGGGGGA
+
FFFFFFFFFFFFFFFFFFFFFFFFFFFFFFFFFFFFFFFFFF:FFF,,
@FS10000125:27:BPA73017-1634:1:1101:6050:1300 2:N:0:8
AGCATATTGAGCGTACTCGACGAAGTTGGAGGGGGGGGGGGGGGGGGA
+
::FFFFFFFFFFFFFFFFFFFFFFFFFFFFFFFFFFFFFFFFFFFF,F
@FS10000125:27:BPA73017-1634:1:1101:7330:1300 2:N:0:8
TAAGTATTGAGCGTACTCGACGAAGTTGGCAGGGGGGGGGGGGGGGAA
+
FFF:FFFFFFFFFFFFFFFFFFFFFFFFFFFFFFFFFFFFFFFFF,FF
@FS10000125:27:BPA73017-1634:1:1101:7550:1300 2:N:0:8
TAAACTTTGAGCGTACTCGACGAAGTTCCGTGGGGGGGGGGGGGGGAA
+
FFFFFFFFFFFFFFFFFFFFFFFFFFFFFFFFFFFFFFFFFFFFFFFF
@FS10000125:27:BPA73017-1634:1:1101:8620:1300 2:N:0:8
TCCTTCTTGAGCGTACTCGACGAAGGGGGGGGGGGGGGGGGAAATTGG
+
FFFFFFFFFFFFFFFFFFFFFFFFFFFFFFFFFFFFFFFF::,:,,,F
@FS10000125:27:BPA73017-1634:1:1101:8700:1300 2:N:0:8
TATATTCTTGAGCGTACTCGACGAAGTTCCGAGGGGGGGGGGGGGGGA
+
FFFFFFFFFFFFFFFFFFFFFFFFFFFFFFFFFFFFFFFFFFFFFFFF
@FS10000125:27:BPA73017-1634:1:1101:8910:1300 2:N:0:8
TTGAATTTGAGCGTACTCGACGAAGTTTGGCGGGGGGGGGGGGGGGGA
+
,FFFFFFFFFFFFFFFFFFFFFFFFFFFFFFFFFFFFFFFFFFFFF,F
@FS10000125:27:BPA73017-1634:1:1101:9440:1300 2:N:0:8
TTTAAATTGAGCGTACTCGACGAAGTTAGACGGGGGGGGGGGGGGGGG
+
F,FFFFFFFFFFFFFFFFFFFFFFFFFFFFFFFFFFFFFFFFFFFFF,
@FS10000125:27:BPA73017-1634:1:1101:10240:1300 2:N:0:8
CGTTGTTTGAGCGTACTCGACGAAGTTCGAGGGGGGGGGGGGGGGGGA
+
FFFFFFFFFFFFFFFFFFFFFFFFFFFFFFFFFFFFFFFFFFFFF:,:
@FS10000125:27:BPA73017-1634:1:1101:10300:1300 2:N:0:8
TTTCGATTGAGCGTACTCGACGAAGTTCTGGGGGGGGGGGGGGGAGAT
+
:,,FFF:FFFFFFFFFFFFFFFFFFFFFFFFFFFFFFFFFFFFF,,F,
@FS10000125:27:BPA73017-1634:1:1101:10480:1300 2:N:0:8
TCGTATTTGAGCGTACTCGACGAAGTTGTGAGGGGGGGGGGGGAGGGA
+
FF,,FFFFFFFFFFFFFFFFFFFFFF:FFFFFFFFFFFFFFFF,F,,,
@FS10000125:27:BPA73017-1634:1:1101:10520:1300 2:N:0:8
ACAATTTTGAGCGTACTCGACGAAGTTGTAGGGGGGGGGGGGGGGAAT
+
:FFFFFFFFFFFFFFFFFFFFFFFFFFFFFFFFFFFFFFFFFFF,F::
@FS10000125:27:BPA73017-1634:1:1101:10930:1300 2:N:0:8
GCATCTTTGAGCGTACTCGACGAAGTTTCATGGGGGGGGGGGGGGGGA
+
:FF,FFFFFFFFFFFFFFFFFFFFFFFFFF::FFFFFFFFFFFFF,F,
@FS10000125:27:BPA73017-1634:1:1101:11070:1300 2:N:0:8
ACTCGCTTGAGCGTACTCGACGAAGTTAACAGGGGGGGGGGGGGGGAA
+
:FFF,FFFFFFFFFFFFFFFFFFFFFF,FFFFFFFFFFFFFFFF:,,:
@FS10000125:27:BPA73017-1634:1:1101:11390:1300 2:N:0:8
CATCAATTGAGCGTACTCGACGAAGTTAACAGGGGGGGGGGGGGGGAA
+
FFFFFFFFFFFFFFFFFFFFFFFFFFFFFFFFFFFFFFFFF:FF:,F:
@FS10000125:27:BPA73017-1634:1:1101:12700:1300 2:N:0:8
ACATTTTTGAGCGTACTCGACGAAGTTTAGCGGGGGGGGGGGGGGGGA
+
:FF:FFFFFFFFFFFFFFFFFFFFFFFFFFFFFFFFFFFFFFFFF,,F
@FS10000125:27:BPA73017-1634:1:1101:12990:1300 2:N:0:8
TAGTGTTTGAGCGTACTCGACGAAGGGGGGGGGGGGGGGAGATTGGAA
+
FFFFFFFFFFFFFFFFFFFFFFFFFFFFFFFFFFFFFFF,,F:,,,FF
@FS10000125:27:BPA73017-1634:1:1101:13250:1300 2:N:0:8
TACCTATTGAGCGTACTCGACGAAGTTATTTGGGGGGGGGGGGGGGGA
+
FFFFFFFFFFFFFFFFFFFFFFFFFFFFFFFFFFFFFFFFFFFFFF,F
@FS10000125:27:BPA73017-1634:1:1101:13660:1300 2:N:0:8
ATTCAATTGAGCGTACTCGACGAAGTTCAGAGGGGGGGGGGGGGGGAA
+
,FFFFFFFFFFFFFFFFFFFFFFFFFFFFFFFFFFFFFFFFFFFF:FF
@FS10000125:27:BPA73017-1634:1:1101:14060:1300 2:N:0:8
TGATTATTGAGCGTACTCGACGAAGTTTTAGGGGGGGGGGGGGGGGAA
+
,,FFFFFFFFFFFFFFFFFFFFFFFFFFFFFFFFFFFFFFFFFFF:FF
@FS10000125:27:BPA73017-1634:1:1101:14470:1300 2:N:0:8
CCGCCCTTGAGCGTACTCGACGAAGTTAATGGGGGGGGGGGGGGGGAT
+
:F,,FFFF:,FF:F,,FF:,,,,,F:FF,F,:,,,,,:,,FF:,,,::
@FS10000125:27:BPA73017-1634:1:1101:14760:1300 2:N:0:8
CTTGCATTGAGCGTACTCGACGAAGTTCGACGGGGGGGGGGGGGGGGG
+
FFFFFFFFFFFFFFFFFFFFFFFFFFFFFFFFFFFFFFFFFFFFFF,F
@FS10000125:27:BPA73017-1634:1:1101:15080:1300 2:N:0:8
CTTCTTTTGAGCGTACTCGACGAAGGGGGGGGGGGGGGGGGGGAAATC
+
FFFFFFFFFFFFFFFFFFFFFFFFFFFFFFFFFFFFFFFFFF:FF,,,
@FS10000125:27:BPA73017-1634:1:1101:15830:1300 2:N:0:8
TACCTCTTGAGCGTACTCGACAAAGTTGAGAGGGGGGGGGGGGGGGGA
+
,FFFFFFFFFFFFFFFFFFFFFFFFFFFFFFFFFFFFFFFFFFFFFF:
@FS10000125:27:BPA73017-1634:1:1101:16420:1300 2:N:0:8
TTTGGGTTGAGCGTACTCGACGAAGTTGGGCGGGGGGGGGGGGGGGAA
+
FF:FFFFFFFFFFFFFFFFFFFFFFFFFFFFFFFFFFFFFFFFFFF:F
@FS10000125:27:BPA73017-1634:1:1101:1230:1310 2:N:0:8
GCCCGTTTGAGCGTACTCGACGAAGTTCCGGGGGGGGGGGGGGGAGAT
+
,FFFFFFFFFFFFFFFFFFFFFFFFFFFFFFFFFFFFFFFFF,,F:,,
@FS10000125:27:BPA73017-1634:1:1101:1240:1310 2:N:0:8
TAAAACTTGAGCGTACTCGACGAAGTTGCGCGGGGGGGGGGGGGGGAA
+
FFFFFFFFFFFFFFFFFFFFFFFFFFFFFFFFFFFFFFFFFFFFFFFF
@FS10000125:27:BPA73017-1634:1:1101:1290:1310 2:N:0:8
TCGCCATTGAGCGTACTCGACGAAGTTTTATTGGGGGGGGGGGGGGGA
+
F:,:::FFFFFFFFFFFFFFFFFFFFFF,,,,FFFFFFFFFFFFFF:,
@FS10000125:27:BPA73017-1634:1:1101:2000:1310 2:N:0:8
CATGGCTTGAGCGTACTCGACGAAGTTCGGTGGGGGGGGGGGGGGGGA
+
FFFFFFFFFFFFFFFFFFFFFFFFFFFFFFFFFFFFFFFFFFFFFFFF
@FS10000125:27:BPA73017-1634:1:1101:2090:1310 2:N:0:8
TATCTGTTGAGCGTACTCGACGAAGTTATATGGGGGGGGGGGGGGGAA
+
FFFFFFFFFFFFFFFFFFFFFFFFFFFFFFFFFFFFFFFFFFFFFFFF
@FS10000125:27:BPA73017-1634:1:1101:2660:1310 2:N:0:8
TCATGGTTGAGCGTACTCGACGAAGTTTCGTGGGGGGGGGGGGGGGGA
+
FFFFFFFFFFFFFFFFFFFFFFFFFFFFFFFFFFFFFFFFFFFFFFFF
@FS10000125:27:BPA73017-1634:1:1101:4970:1310 2:N:0:8
CCCCTCTTGAGCGTACTCGACGAAGTTTTCAGGGGGGGGGGGGGGGAA
+
,,F::FFFFFFFFFFFFFFFFFFFFFF,F:,,FFFFFFFFFFFFFF,F
@FS10000125:27:BPA73017-1634:1:1101:5110:1310 2:N:0:8
CACGTATTGAGCGTACTCGACGAAGTTGTATGGGGGGGGGGGGGGGAA
+
FFFFFFFFFFFFFFFFFFFFFFFFFFFFFFFFFFFFFFFFFFFF::,F
@FS10000125:27:BPA73017-1634:1:1101:5410:1310 2:N:0:8
AAGAACTTGAGCGTACTCGACGAAGTTTAGAGGGGGGGGGGGGGGGAA
+
FFFFFFFFFFFFFFFFFFFFFFFFFFFFFFFFFFFFFFFFFFFFFFFF
@FS10000125:27:BPA73017-1634:1:1101:6640:1310 2:N:0:8
TTTAGATTGAGCGTACTCGACGAAGTTGTGTGGGGGGGGGGGGGGGAA
+
:FFFFFFFFFFFFFFFFFFFFFFFFFFFFFFFFFFFFFFFFFFFFFFF
@FS10000125:27:BPA73017-1634:1:1101:8060:1310 2:N:0:8
TGGTCATTGAGCGTACTCGACGAAGTTGCTTGGGGGGGGGGGGGGGAA
+
F:FFFFFFFFFFFFFFFFFFFFFFFFFFFFFFFF:FFFFFF:F,F,FF
@FS10000125:27:BPA73017-1634:1:1101:9130:1310 2:N:0:8
TTGATTTTGAGCGTACTCGACGAAGTTCCAAGGGGGGGGGGGGGGGAA
+
F,,FFFFFFFFFFFFFFFFFFFFFFFFFFFFFFFFFFFFFFFFFFFFF
@FS10000125:27:BPA73017-1634:1:1101:9730:1310 2:N:0:8
TTCTTATTGAGCGTACTCGACGAAGTTAAGCGGGGGGGGGGGGGGGAA
+
FFFFFFFFFFFFFFFFFFFFFFFFFFFFFFFFFFFFFFFFFFFFF,F:
@FS10000125:27:BPA73017-1634:1:1101:10190:1310 2:N:0:8
ATTACGTTGAGCGTACTCGACGAAGAGGGGGGGGGGGGGGGGAATTCG
+
F:FFFFFFFFFFFFFFFFFFFFFFFFFFFFFFFFFFFFFFF,F,,F,:
@FS10000125:27:BPA73017-1634:1:1101:11740:1310 2:N:0:8
CAACGATTGAGCGTACTCGACGAAGTTGGCAGGGGGGGGGGGGGGGAA
+
F:FFFFFFFFFFFFFFFFFFFFFFFFFFFFFFFFFFFFFFFFFFFFF:
@FS10000125:27:BPA73017-1634:1:1101:12400:1310 2:N:0:8
TTCGTTTTGAGCGTACTCGACGAAGGGGGGGGGGGGGGGGGGGGGTGA
+
FFF:,,FFFFFFFFFFFFFFFFFFF:,:,:::FFFFFF:F,,:,,,,F
@FS10000125:27:BPA73017-1634:1:1101:12800:1310 2:N:0:8
GAATGGTTGAGCGTACTCGACGAAGTTGGAGGGGGGGGGGGGGGGGGA
+
FFF,,,FFFFFFFFFFFFFFFFFFFFFFFF:,FFFFFFFFFFFFFFF,
@FS10000125:27:BPA73017-1634:1:1101:12970:1310 2:N:0:8
TCAATATTGAGCGTACTCGACGAAAGTCAGCGGGGGGGGGGGGGGGGG
+
FFFFFFFFFFFFFFFFFFFFFFFFFFFFFFFFFFFFFFFFFFFFFFF:
@FS10000125:27:BPA73017-1634:1:1101:14390:1310 2:N:0:8
CCGCCCTTGAGCGTACTCGACGAAGTTAATGGGGGGGGGGGGGGGAAA
+
FFFF:FFFFF:,:F:FFFFF:FFFFFFFFFFFF:::FFF:F,,::FF,
@FS10000125:27:BPA73017-1634:1:1101:15720:1310 2:N:0:8
CTTCTGTTGAGCGTACTCGACGAAGTTGTGCGGGGGGGGGGGGGGGAA
+
FFFFFFFFFFFFFFFFFFFFFFFFFFFFFFFFFFFFFFFFFFFFFFFF
@FS10000125:27:BPA73017-1634:1:1101:15990:1310 2:N:0:8
TTGGCCTTGAGCGTACTCGACGAAGTTCAAAGGGGGGGGGGGGGGGGA
+
F,F:FFFFFFFFFFFFFFFFFFFFFFFFFFFFFFFFFFFFFFFFFFF,
@FS10000125:27:BPA73017-1634:1:1101:16280:1310 2:N:0:8
AAAGGTTTGAGCGTACTCGACGAAGTGGGGGGGGGGGGGGGGAAATCG
+
FFFFFFFFFFFFFFFFFFFFFFFFFFFFFFFFFFFFFFFFF:F:,FFF
@FS10000125:27:BPA73017-1634:1:1101:2030:1320 2:N:0:8
AACATTTTGAGCGTACTCGACGAAGTTTGCAGGGGGGGGGGGGGGGAA
+
,F::,FFFFFFFFFFFFFFFFFFFFFF:::,FFFFFFFFFFFFFFFFF
@FS10000125:27:BPA73017-1634:1:1101:2580:1320 2:N:0:8
ATTGATTTGAGCGTACTCGACGAAGTTGTTGGGGGGGGGGGGGGAAAT
+
F,FFFFFFFFFFFFFFFFFFFFFFFFFFFFFFFFFFFFFFFFFF:FFF
@FS10000125:27:BPA73017-1634:1:1101:4110:1320 2:N:0:8
TTGGAATTGAGCGTACTCGACGAAGTTGGAAGGGGGGGGGGGGGGGAA
+
,FFFFFFFFFFFFFFFFFFFFFFFFFFFFFFFFFFFFFFFFFFFFFFF
@FS10000125:27:BPA73017-1634:1:1101:4180:1320 2:N:0:8
TTCTACTTGAGCGTACTCGACGAAGTTTATGGGGGGGGGGGGGGGAGA
+
,FFFFFFF,FFFFFFFFFFFFFFFFFFFFF:FF:FFFFFFFFFFF,,,
@FS10000125:27:BPA73017-1634:1:1101:5400:1320 2:N:0:8
TTATTCTTGAGCGTACTCGACGAAGTTCATGGGGGGGGGGGGGGGAAA
+
,,FFFFFFFFFFFFFFFFFFFFFFFFFFFFFFFFFFFFFFFFFFFFF:
@FS10000125:27:BPA73017-1634:1:1101:5460:1320 2:N:0:8
TACGCGTTGAGCGTACTCGACGAAAGGGGGGGGGGGGGGGAAATCGGA
+
FFFFFFFFFFFFFFFFFFFFFFFFFFFFFFFFFFFFFFFF:,FFF,F,
@FS10000125:27:BPA73017-1634:1:1101:5470:1320 2:N:0:8
TTAACATTGAGCGTACTCGACGAAGTTCCAAGGGGGGGGGGGGGGGAA
+
FFFFFFFFFFFFFFFFFFFFFFFFFFFFFFFFFFFFFFFFFFFFF,FF
@FS10000125:27:BPA73017-1634:1:1101:5670:1320 2:N:0:8
TCTTCCTTGAGCGTACTCGACGAAGTTTGAAGGGGGGGGGGGGGGGAA
+
,F,,,,FFFFFFFFFFFFFFFFFFFFF,,F,:FF,FFFFFF,,,,,,,
@FS10000125:27:BPA73017-1634:1:1101:6550:1320 2:N:0:8
TTTAAATTGAGCGTACTCGACGAAGTTGACGGGGGGGGGGGGGGGAAA
+
FFFFFFFFFFFFFFFFFFFFFFFFFFFFFFFFFFFFFFFFFFFF,F,,
@FS10000125:27:BPA73017-1634:1:1101:7420:1320 2:N:0:8
CTACAATTGAGCGTACTCGACGAAGTTTGCTGGGGGGGGGGGGGGGAA
+
FFFFFFFFFFFFFFFFFFFFFFFFFFFFFFFFFFFFFFFFFFFFFFFF
@FS10000125:27:BPA73017-1634:1:1101:7670:1320 2:N:0:8
TTGTCATTGAGCGTACTCGACGAAGTTAGCAGGGGGGGGGGGGGGGAA
+
FFFFFFFFFFFFFFFFFFFFFFFFFFFFFFFFFFFFFFFFFFFFFFFF
@FS10000125:27:BPA73017-1634:1:1101:8340:1320 2:N:0:8
TATCTCTTGAGCGTACTCGACGAAGTTGCTTGGGGGGGGGGGGGGGAA
+
FFFF,FFFFFFFFFFFFFFFFFFFFFF,F:,FFFFFFFFFFFFFFF,:
@FS10000125:27:BPA73017-1634:1:1101:10050:1320 2:N:0:8
CTTGGGTTGAGCGTACTCGACGAAGTTTCCAGGGGGGGGGGGGGGGGA
+
:,FFFFFFFFFFFFFFFFFFFFFFFFFF,,FFFFFFFFFFFFFFF:F,
@FS10000125:27:BPA73017-1634:1:1101:10350:1320 2:N:0:8
TTACTTTTGAGCGTACTCGACGAAGGGGGGGGGGGGGGGAGATCGGAA
+
FFFFFFFFFFFFFFFFFFFFFFFFFFFFFFFFFFFFFFF,,,F,,,,,
@FS10000125:27:BPA73017-1634:1:1101:11770:1320 2:N:0:8
TATCGGTTGAGCGTACTCGACGAAGTTCACAGGGGGGGGGGGGGGGGA
+
F:FFF,FFFFFFFFFFFFFFFFFFFFFFFFFFFFFFFFFFFFFFFF:F
@FS10000125:27:BPA73017-1634:1:1101:12690:1320 2:N:0:8
TCACACTTGAGCGTACTCGACGAAGTTTGGCTGGGGGGGGGGGGGGGA
+
FFFFFFFFFFFFFFFFFFFFFFFFFFFFFFFFFFFFFFFFFFFFFF:F
@FS10000125:27:BPA73017-1634:1:1101:12810:1320 2:N:0:8
CCCTCCTTGAGCGTACTCGACGAAGTTTCACGGGGGGGGGGGGGGGAA
+
FFFFFFFFFFFFFFFFFFFFFFFFFFFFFFFFFFFFFFFFFFFFF:,:
@FS10000125:27:BPA73017-1634:1:1101:13190:1320 2:N:0:8
AGGCTATTGAGCGTACTCGACGAAGTTCATGCGGGGGGGGGGGGGGGG
+
::FFFFFFFFFFFFFFFFFFFFFFFFFFFFFFFFFFFFFFFFFFFFF,
@FS10000125:27:BPA73017-1634:1:1101:13630:1320 2:N:0:8
CTGCGTTTGAGCGTACTCGACGAAGTTCGAAGGGGGGGGGGGGGGGAA
+
FFFFFFFFFFFFFFFFFFFFFFFFFFFFFFFFFFFFFFFFFFFF:,:F
@FS10000125:27:BPA73017-1634:1:1101:14340:1320 2:N:0:8
CTACTGTTGAGCGCGAAGAGCACGGGGGGGGGGGGGGGAAATCGGAAA
+
F:FFFFFFFFFFFFFFFFFFFFFFFFFFFFFFFFFFFFF,:F:,,FFF
@FS10000125:27:BPA73017-1634:1:1101:15620:1320 2:N:0:8
TTCGACTTGAGCGTACTCGACGAAGTTTTACGGGGGGGGGGGGGGGAA
+
FFFFFFFFFFFFFFFFFFFFFFFFFFFFFFFFFFFFFFFFFFFFFFFF
@FS10000125:27:BPA73017-1634:1:1101:15740:1320 2:N:0:8
TATTTCTTGAGCGTACTCGACGAAGTTCCGCGGGGGGGGGGGGGGGAA
+
FFF,,,FFFFFFFFFFFFFFFFFFFFF:,F,FFFFFFFFFFFFF,::,
@FS10000125:27:BPA73017-1634:1:1101:16230:1320 2:N:0:8
TCTGGGTTGAGCGTACTCGACGAAGTTTGTGGGGGGGGGGGGGGGGGA
+
,FFFFFFFFFFFFFFFFFFFFFFFFFFFFFFFFFFFFFFFFFFFF,,F
@FS10000125:27:BPA73017-1634:1:1101:3570:1330 2:N:0:8
AGGGATTTGAGGGGGGGGGGGGGGGAGATCGGAAAAGCGTCGTGTGAG
+
F:FFFFFFFFFFFFFFFFFFFFFFFF,FF,,FFF,FFF,,:,:,F,:,
@FS10000125:27:BPA73017-1634:1:1101:4290:1330 2:N:0:8
TTTCCTTTGAGCGTACTCGACGAAGTTTACTGGGGGGGGGGGGGGGGA
+
FFFFFFFFFFFFFFFFFFFFFFF,FFFFFFFFFFFFFFFFFFFFF,FF
@FS10000125:27:BPA73017-1634:1:1101:4770:1330 2:N:0:8
TAAGGCTTGAGCGTACTCGACGAAGTTTTCGGGGGGGGGGGGGGGAAA
+
F,FFFFFFFFFFFFFFFFFFFFFFFFFFFFFFFFFFFFFFFFFFF:,F
@FS10000125:27:BPA73017-1634:1:1101:4970:1330 2:N:0:8
TGTTCATTGAGCGTACTCGACGAAGTTTCAAAGGGGGGGGGGGGGGGA
+
F,:,,FFFFFFFFFFFFFFFFFFFFFFF,F:,FFFFFFFFFFFFFF,:
@FS10000125:27:BPA73017-1634:1:1101:5350:1330 2:N:0:8
ATTTAATTGAGCGTACTCGACGAAGTTTGTGGGGGGGGGGGGGGGAAA
+
FFFFFFFFFFFFFFFFFFFFFFFFFFFFFFFFFFFFFFFFFFF:,F:,
@FS10000125:27:BPA73017-1634:1:1101:6100:1330 2:N:0:8
TTTGATTTGAGCGTACTCGACGAAGTTAACGGGGGGGGGGGGGGGAAA
+
F,FFFFFFFFFFFFFFFFFFFFFFFFFFFFFFFFFFFFFFFFFF,FF,
@FS10000125:27:BPA73017-1634:1:1101:6220:1330 2:N:0:8
GAATTTTTGAGCGTACTCGACGAAGGGGGGGGGGGGGGGAGATCGGAA
+
,FFFFFFFFFFFFFFFFFFFFFFFFFFFFFFFFFFFFFF,,,,:,F:,
@FS10000125:27:BPA73017-1634:1:1101:6540:1330 2:N:0:8
TTATCATTGAGCGTACTCGACGAAGTTACAGGGGGGGGGGGGGGGGAA
+
FFFFFFFFFFFFFFFFFFFFFFFFFFFFFFFFFFFFFFFFFFFFF,FF
@FS10000125:27:BPA73017-1634:1:1101:7190:1330 2:N:0:8
AGTGATTTGAGCGTACTCGACGAAGTTGGCGGGGGGGGGGGGGGGAAA
+
:,FFFFFFFFFFFFFFFFFFFFFFFFFFFFFFFFFFFFFFFFFF,FF,
@FS10000125:27:BPA73017-1634:1:1101:9230:1330 2:N:0:8
TCCTTATTGAGCGTACTCGACGAAGTTAACGGGGGGGGGGGGGGGAAA
+
,FFFFFFFFFFFFFFFFFFFFFFFFFFFFFFFFFFFFFFFFFFFFFF,
@FS10000125:27:BPA73017-1634:1:1101:9400:1330 2:N:0:8
CAAAGATTGAGCGTACTCGACGAAGTTAGCCGGGGGGGGGGGGGAAGT
+
FFFF,FFFFFFFFFFFFFFFFFFFFFFFFFFFFFFFFFFFF,:FFF,:
@FS10000125:27:BPA73017-1634:1:1101:10850:1330 2:N:0:8
CTCTCCTTGAGCGTACTCGACGAAGGGGGGGGGGGGGGGAGATCGGAA
+
FFFFFFFFFFFFFFFFFFFFFFFFFFFFFFFFFFFFFFFF:,FF,,::
@FS10000125:27:BPA73017-1634:1:1101:10870:1330 2:N:0:8
AGGCTTTTGAGCGTACTCGACGAAGTTTCAGGGGGGGGGGGGGGGGAA
+
F,FFFFFFFFFFFFFFFFFFFFFFFFFFFFFFFFFFFFFFFFFFF,FF
@FS10000125:27:BPA73017-1634:1:1101:11340:1330 2:N:0:8
GTCATCTTGAGCGTACTCGACGAAGTTCCTGGGGGGGGGGGGGGGGAA
+
,:FFFFFFFFFFFFFFFFFFFFFFFFFFFFFFFFFFFFFFFFFFF,,F
@FS10000125:27:BPA73017-1634:1:1101:11780:1330 2:N:0:8
TAACGTTTGAGCGTACTCGACGAAGTTGTTAGGGGGGGGGGGGGGGGA
+
FFFFFFFFFFFFFFFFFFFFFFFFFFFFFFFFFFFFFFFFFFFFFF,F
@FS10000125:27:BPA73017-1634:1:1101:12290:1330 2:N:0:8
CTACTCTTGAGCGTACTCGATGAAGTTGAGAGGGGGGGGGGGGGGGAA
+
F,FFFFFFFFFFFFFFFFFFFFFFFFFFFFFFFFFFFFFFFFFFF,FF
@FS10000125:27:BPA73017-1634:1:1101:12740:1330 2:N:0:8
GCAATATTGAGCGTACTCGACGAAGGGGGGGGGGGGGGGAGATCGGAA
+
F::,F:FFFFFFFFFFFFFFFFFFF::FFF,FFFFFFFF:::FF,,F:
@FS10000125:27:BPA73017-1634:1:1101:13310:1330 2:N:0:8
ATCTTTTTGAGCGTACTCGACGAAGTTTACAGGGGGGGGGGGGGGGAA
+
,FFF,,FFFFFFFFFFFFFFFFFFFFF,,F,FFFFFFFFFFFFFFFFF
@FS10000125:27:BPA73017-1634:1:1101:13780:1330 2:N:0:8
AATGAATTGAGCGTACTCGACGAAGTTAAGTGGGGGGGGGGGGGGGAA
+
F,FFFFFFFFFFFFFFFFFFFFFFFFFFFFFFFFFFFFFFFFFFF,FF
@FS10000125:27:BPA73017-1634:1:1101:13790:1330 2:N:0:8
AATGAATTGAGCGTACTCGACGAAGTTAAGTGGGGGGGGGGGGGGGAA
+
FFFFFFFFFFFFFFFFFFFFFFFFFFFFFFFFFFFFFFFFFFFFF,FF
@FS10000125:27:BPA73017-1634:1:1101:15160:1330 2:N:0:8
ATCATTTTGAGCGTACTCGACGAAGTTTACTGGGGGGGGGGGGGGGGA
+
FFFFFFFFFFFFFFFFFFFFFFFFFFFFFFFFFFFFFFFFFFFFF::F
@FS10000125:27:BPA73017-1634:1:1101:15620:1330 2:N:0:8
TCTTATTTGAGCGTACTCGACGAAGTTCGTCGGGGGGGGGGGGGGGGG
+
,,,,F,F::FFFFFFFFFFFFFFFFF,:FFF:FFFFFFFFFFF:,,:F
@FS10000125:27:BPA73017-1634:1:1101:15850:1330 2:N:0:8
CTGCAGTTGAGCGTACTCGACGAAGTTAAGGGGGGGGGGGGGGGAGAT
+
F,FFFFFFF:FFFFFFFFFFFFFFFFFFFFFFFFFFFFFFF::,:,,F
@FS10000125:27:BPA73017-1634:1:1101:1330:1340 2:N:0:8
ATATAATTGAGCGTACTCGACGAAGTTCCGGGGGGGGGGGGGGGGGGA
+
F:FFFFFFFFFFFFFFFFFFFFFFFFFFFFFFFFFFFFFFFFFFFFFF
@FS10000125:27:BPA73017-1634:1:1101:1450:1340 2:N:0:8
TTAGATTTGAGCGTACTCGACGAAGTTCTACGGGGGGGGGGGGGGGAA
+
FFFFFFFFFFFFFFFFFFFFFFFFFFFFFFFFFFFFFFFFFFFFFFF,
@FS10000125:27:BPA73017-1634:1:1101:1580:1340 2:N:0:8
ATTCCATTGAGCGTACTCGACGAAGTTGGGTGGGGGGGGGGGGGGGAA
+
:FFFFFFFFFFFFFFFFFFFFFFFFFFFFFFFFFFFFFFFFFFFF,FF
@FS10000125:27:BPA73017-1634:1:1101:1610:1340 2:N:0:8
ACTATATTGAGCGTACTCGACGAAGTTGACAGGGGGGGGGGGGGGGAA
+
FFFFFFFFFFFFFFFFFFFFFFFFFFFFFFFFFFFFFFFFFFFFFFFF
@FS10000125:27:BPA73017-1634:1:1101:1860:1340 2:N:0:8
CTAGCATTGAGCGTACTCGACGAAGTTACACGGGGGGGGGGGGGGGAA
+
F,FFFFFFFFFFFFFFFFFFFFFFFFFFFFFFFFFFFFFFFFFFFFFF
@FS10000125:27:BPA73017-1634:1:1101:3090:1340 2:N:0:8
AATGATTTGAGCGTACTCGACGAAGTTTAGGGGGGGGGGGGGGGGGAA
+
FFFFFFFFFFFFFFFFFFFFFFFFFFFFFFFFFFFFFFFFFFFFF,FF
@FS10000125:27:BPA73017-1634:1:1101:3160:1340 2:N:0:8
TGTAAATTGAGCGTACTCGACGAAGTTGGTTGGGGGGGGGGGGGGGAA
+
,:FFFFFFFFFFFFFFFFFFFFFFFFFFFFFFFFFFFFFFFFFFF,FF
@FS10000125:27:BPA73017-1634:1:1101:3260:1340 2:N:0:8
TGTTATTTGAGCGTACTCGACGAAGTTTCGCGGGGGGGGGGGGGGGAA
+
FFFFFFFFFFFFFFFFFFFFFFFFFFFFFFFFFFFFFFFFFF:FF,:F
@FS10000125:27:BPA73017-1634:1:1101:3630:1340 2:N:0:8
TTGACTTTGAGCGTACTCGACGAAGTTCCGAGGGGGGGGGGGGGGGAA
+
FFFFFFFFFFFFFFFFFFFFFFFFFFFFFFFFFFFFFFFFFFFFFFFF
@FS10000125:27:BPA73017-1634:1:1101:4560:1340 2:N:0:8
TCGTCCTTGAGCGTACTCGACGAAGAGGGGGGGGGGGGGGGAAATCGA
+
FFFFFFFFFFFFFFFFFFFFFFFFFFFFFFFFFFFFFFFFFF,:F:,,
@FS10000125:27:BPA73017-1634:1:1101:4940:1340 2:N:0:8
AAATCATTGAGCGTACTCGACGAAGTTAAAAGGGGGGGGGGGGGGGAA
+
FFFFFFFFFFFFFFFFFFFFFFFFFFFFFFFFFFFFFFFFFFFFF:FF
@FS10000125:27:BPA73017-1634:1:1101:4990:1340 2:N:0:8
AAACGGTTGAGCGTACTCGACGAAGTTGGGGGGGGGGGGGGGGAAATT
+
FFFFFFFFFFFFFFFFFFFFFFFFFFFFFFFFFFFFFFFFFF:F:,,F
@FS10000125:27:BPA73017-1634:1:1101:5090:1340 2:N:0:8
ATTTCATTGAGCGTACTCGACGAAGTTCAGTGGGGGGGGGGGGGGGAA
+
FFFFFFFFFFFFFFFFFFFFFFFFFFFFFFFFFFFFFFFFFFFFF:FF
@FS10000125:27:BPA73017-1634:1:1101:6270:1340 2:N:0:8
TTCAATTTGAGCGTACTCGACGAAGTTTCCAGGGGGGGGGGGGGGGGA
+
,FFFFFFFFFFFFFFFFFFFFFFFFFFFFFFFFFFFFFFFFFFFFF,F
@FS10000125:27:BPA73017-1634:1:1101:7340:1340 2:N:0:8
ATCATATTGAGCGTACTCGACGAAGTTTTTAGGGGGGGGGGGGGGGGA
+
,FFFFFFFFFFFFFFFFFFFFFFFFFFFFFFFFFFFFFFFFFFFFFFF
@FS10000125:27:BPA73017-1634:1:1101:7520:1340 2:N:0:8
AATGTGTTGAGCGTACTCGACGAAGTTGATTGGGGGGGGGGGGGGAAA
+
FFFFFFFFFFFFFFFFFFFFFFFFFFFFFFFFFFFFFFFFFFFFF:FF
@FS10000125:27:BPA73017-1634:1:1101:8620:1340 2:N:0:8
ATCATCTTAAGCGTACTCGACGAAGTTGCACGGGGGGGGGGGGGGGGA
+
,,FFFFFFFFFFFFFFFFFFFFFFFFFFFFFFFFFFFFFFFFFFFF,F
@FS10000125:27:BPA73017-1634:1:1101:9200:1340 2:N:0:8
CTATCCTTGAGCGTACTCGACGAAGTTAATAGGGGGGGGGGGGGGGGA
+
F,FFFFFFFFFFFFFFFFFFFFFFFFFFFFFFFFFFFFFFFFFFF:F:
@FS10000125:27:BPA73017-1634:1:1101:9430:1340 2:N:0:8
ATATCTTTGAGCGTACTCGACGAAGTTATTGGGGGGGGAGGGGGGGGG
+
FFFFFFFFFFFFFFFFFFFFFFFFFFFFFFFFFFFFFFFFFFFFF,FF
@FS10000125:27:BPA73017-1634:1:1101:9590:1340 2:N:0:8
TCAATATTGAGCGTACTCGACGAAGTTAATAGGGGGGGGGGGGGGGGA
+
,FFFFFFFFFFFFFFFFFFFFFFFFFFFFFFFFFFFFFFFFFFFFFFF
@FS10000125:27:BPA73017-1634:1:1101:9800:1340 2:N:0:8
TTTTGTTTGAGCGTACTCGACGAAGTTAGCAGGGGGGGGGGGGGGGAA
+
F,FFFFFFFFFFFFFFFFFFFFFFFFFFFFFFFFFFFFFFFFFFFF,F
@FS10000125:27:BPA73017-1634:1:1101:10780:1340 2:N:0:8
CATCGCTTGAGCGTACTCGACGAAAGGGGGGGGGGGGGGGGGAAATCG
+
F:FFFFFFFFFFFFFFFFFFFFFFFFFFFFFFFFFFFFFFF:FF,F,:
@FS10000125:27:BPA73017-1634:1:1101:12080:1340 2:N:0:8
TTGAAGTTGAGCGTACTCGACGAAGTTTGTAGGGGGGGGGGGGGGGAA
+
:F,::FFFFFFFFFFFFFFFFFFFFFFFFF,:FFFFFFFFFFFFFF,F
@FS10000125:27:BPA73017-1634:1:1101:12170:1340 2:N:0:8
CAGTCTTTGAGCGTACTCGACGAAGTTCCAAGGGGGGGGGGGGGGGAA
+
F:,:FFFFFFFFFFFFFFFFFFFFFFFFFF,FFFFFFFFFFFFFF,FF
@FS10000125:27:BPA73017-1634:1:1101:12880:1340 2:N:0:8
CGCTAATTGAGCGTACTCGACGAAGTTGGACGGGGGGGGGGGGGGGGA
+
FFFFFFFFFFFFFFFFFFFFFFFFFFFFFFFFFFFFFFFFFFF:FFFF
@FS10000125:27:BPA73017-1634:1:1101:1070:1350 2:N:0:8
TTTGTTTTGAGCGTACTCGACGAAGTTGCGAGGGGGGGGGGGGGGGGG
+
FFFFFFFFFFFFFFFFFFFFFFFFFFFFFFFFFFFFFFFFFFFFF:F,
@FS10000125:27:BPA73017-1634:1:1101:1400:1350 2:N:0:8
CCGCTGTTGAGCGTACTCGACGAAGTTTCCAGGGGGGGGGGGGGGGGA
+
FF:FFFFFFFFFFFFFFFFFFFFFFFFFFFFFFFFFFFFFFFFFFF,F
@FS10000125:27:BPA73017-1634:1:1101:2770:1350 2:N:0:8
TAGGCCTTGAGCGTACTCGACGAAGTGTCAGGGGGGGGGGGGGGGAAA
+
FFFFFFFFFFFFFFFFFFFFFFFFFFFFFFFFFFFFFFFFFFFFF:::
@FS10000125:27:BPA73017-1634:1:1101:2940:1350 2:N:0:8
GTTATATTGAGCGTACTCGACGAAGGGGGGGGGGGGGGGGGAATGGGA
+
:FFFFFFFFFFFFFFFFFFFFFFFFFFFFFFFFFFFFFFF,,,,,,,,
@FS10000125:27:BPA73017-1634:1:1101:4060:1350 2:N:0:8
CACGGGTTGAGCGTACTCGACGAAGTTGCAAGGGGGGGGGGGGGGGAA
+
F,F,,FFFFFFFFFFFFFFFFFFFFFFFFFFFFFFFFFFFFF:,FFF:
@FS10000125:27:BPA73017-1634:1:1101:4810:1350 2:N:0:8
ACAGGCTTGAGCGTACTCGACGAAGTTAAGGGGGGGGGGGGGGGAAAT
+
FFFFFFFFFFFFFFFFFFFFFFFFFFFFFFFFFFFFFFFFFFFF:F:F
@FS10000125:27:BPA73017-1634:1:1101:4880:1350 2:N:0:8
ATAGATTTGAGCGTACTCGACGAAGTTTCCAGGGGGGGGGGGGGGGAA
+
FFFFFFFFFFFFFFFFFFFFFFFFFFFFFFFFFFFFFFFFFFFFF,,F
@FS10000125:27:BPA73017-1634:1:1101:4980:1350 2:N:0:8
TAAGAGTTGAGCGTACTCGACGAAGTTTCCGGGGGGGGGGGGGGGAGA
+
FFFFFFFFFFFFFFFFFFFFFFFFFFFFFFFFFFFFFFFFFFFF:F,,
@FS10000125:27:BPA73017-1634:1:1101:5020:1350 2:N:0:8
TAGCTTTTGAGCGTACTCGACGAAGTTGACTGGGGGGGAGGGGGGGGG
+
:,FFFFFFFFFFFFFFFFFFFFFFFFFFFFFFFFFFFFFFFFFFFFF,
@FS10000125:27:BPA73017-1634:1:1101:5930:1350 2:N:0:8
TTGATTTTGAGCGTACTCGACGAAGTTGAGGGGGGGGGGGGGGGGAAT
+
,FFFFFFFFFFFFFFFFFFFFFFFFFFFFFFFFFFFFFFFFFFF,FF,
@FS10000125:27:BPA73017-1634:1:1101:5980:1350 2:N:0:8
TTAAGGTTGAGCGTACTCGACGAAGTTATCCGGGGGGGGGGGGGGGGG
+
,,FFFFFFFFFFFFFFFFFFFFFFFFFFFFFFFFFFFFFFFFFFFFFF
@FS10000125:27:BPA73017-1634:1:1101:7520:1350 2:N:0:8
TCATCTTTGAGCGTACTCGACGAAGTTCTATGGGGGGGGGGGGGGGGG
+
FFFFFFF:FFFFFFFFFFFFFFFFFFFFFFFFFFFFFFFFFF,,,,FF
@FS10000125:27:BPA73017-1634:1:1101:7630:1350 2:N:0:8
AAAGTATTGAGCGTACTCGACGAAGGGGGGGGGGGGGGGGGGGAAGGG
+
FFFFFFFFFFFFFFFFFFFFFFFFFFFFFFFFFFFF,F,::::,,,,,
@FS10000125:27:BPA73017-1634:1:1101:8180:1350 2:N:0:8
CCGACTTTGAGCGTACTCGACGAAGTTGTCGGGGGGGGGGGGGGGGGG
+
FFFFFFFFFFFFFFFFFFFFFFFFFFFFFFFFFFFFFFFFFFFFFF:,
@FS10000125:27:BPA73017-1634:1:1101:8320:1350 2:N:0:8
CCGGTATTGAGCGTACTCGACGAAGTTCGGGGGGGGGGGGGGGAAATC
+
FFFFFFFFFFFFFFFFFFFFFFFFFFFFFFFFFFFFFFFFFF,F:,FF
@FS10000125:27:BPA73017-1634:1:1101:9510:1350 2:N:0:8
TAACCATTGAGCGTACTCGACGAAGTTCAGAGGGGGGGGGGGGGGGAA
+
F:FFFFFFFFFFFFFFFFFFFFFFFFFFFF,FFFFFFFFFFFFFF,FF
@FS10000125:27:BPA73017-1634:1:1101:10220:1350 2:N:0:8
TACAAATTGAGCGTACTCGACGAAGTGGGGGGGGGGGGGGGGGAAATC
+
F:FFFFFFFFFFFFFFFFFFFFFFFFFFFFFFFFFFFFFFFFFF:FF:
@FS10000125:27:BPA73017-1634:1:1101:12770:1350 2:N:0:8
TAACTCTTGAGCGTACTCGACGAAGTTTGGGGGGGGGGGGGGGGGGAA
+
:,FF:FFFFFFFFFFFFFFFFFFFFFFFF:FFFFFFFFFFFFFFFF,F
@FS10000125:27:BPA73017-1634:1:1101:15300:1350 2:N:0:8
TTCAGCTTGAGCGTACTCGACGAAGTTTGAAGGGGGGGGGGGGGGGGG
+
,FFFFFFFFFFFFFFFFFFFFFFFFFFFFFFFFFFFFFFFFFFFFFF,
@FS10000125:27:BPA73017-1634:1:1101:15550:1350 2:N:0:8
ACATTCTTGAGCGTACTCGACGAAGGGGGGGGGGGGGGGAGATCGGAA
+
FFFFFFFFFFFFFFFFFFFFFFFFFFFFFFFFFFFFFFF:,,F,,,F:
@FS10000125:27:BPA73017-1634:1:1101:16100:1350 2:N:0:8
AAGCGGTTGAGCGTACTCGACGAAGTTGTATGGGGGGGGGGGGGGGAA
+
FFFFFFFFFFFFFFFFFFFFFFFFFFFFFFFFFFFFFFFFFFFFF::F
@FS10000125:27:BPA73017-1634:1:1101:2050:1360 2:N:0:8
GTATTATTGAGCGTACTCGACGAAGTTAGCGGGGGGGGGGGGGGGAAA
+
:FFFFFFFFFFFFFFFFFFFFFFFFFFFFFFFFFFFFFFFFFFF:F:,
@FS10000125:27:BPA73017-1634:1:1101:2670:1360 2:N:0:8
CTAGCCTTGAGCGTACTCGACGAAGTTGCAGGGGGGGGGGGGGGGGGA
+
FFFFFFFFFFFFFFFFFFFFFFFFFFFFFFFFFFFFFFFFFFFFF:FF
@FS10000125:27:BPA73017-1634:1:1101:3730:1360 2:N:0:8
AATCTTTTGAGCGTACTCGACGAAGTTAAAAGGGGGGGGGGGGGGGAA
+
F:FFFFFFFFFFFFFFFFFFFFFFFFFFFFFFFFFFFFFFFFFFFFFF
@FS10000125:27:BPA73017-1634:1:1101:3810:1360 2:N:0:8
TGGATGTTGAGCGTACTCGACGAAGTTTCAGGGGGGGGGGGGGGGGGA
+
,:FFFFFFFFFFFFFFFFFFFFFFFFFFFFFFFFFFFFFFFFFFFF,:
@FS10000125:27:BPA73017-1634:1:1101:3820:1360 2:N:0:8
CTTTATTTGAGCGTACTCGACGAAATTTCTCGGGGGGGGGGGGGGGAA
+
,FF:,FFFFFFFFFFFFFFFFFFF:FF,F,,FFFFFFFFFFFFF:,:F
@FS10000125:27:BPA73017-1634:1:1101:5310:1360 2:N:0:8
AAAAGTTTGAGCGTACTCGACGAAGTTGTGGGGGGGGGGGGGGGGGAA
+
FFFFFFFFFFFFFFFFFFFFFFFFFFFFFFFFFFFFFFFFFFFF,,,,
@FS10000125:27:BPA73017-1634:1:1101:5410:1360 2:N:0:8
TCATCTTTGAGCGTACTCGACGAAGTTCATCGGGGGGGGGGGGGGGGA
+
,FFFF:FFFFFFFFFFFFFFFFFFFFFF:F:,FFFFFFFFFFFFFF:F
@FS10000125:27:BPA73017-1634:1:1101:6380:1360 2:N:0:8
TGCTTTTTGAGCGTACTCGACGAAGTTGAAAGGGGGGGGGGGGGGGAA
+
FFFFFFFFFFFFFFFFFFFFFFFFFFFFFFFFFFFFFFFFFFFFFFFF
@FS10000125:27:BPA73017-1634:1:1101:6540:1360 2:N:0:8
TATTCATTGAGCGTACTCGACGAAGTTAAGAGGGGGGGGGGGGGGGGA
+
F,FFFFFFFFFFFFFFFFFFFFFFFFFFFFFFFFFFFFFFFFFFFFF:
@FS10000125:27:BPA73017-1634:1:1101:6810:1360 2:N:0:8
ATTATTTTGAGCGTACTCGACGAAGTTCGGAGGGGGGGGGGGGGGGAA
+
FFFFFFFFFFFFFFFFFFFFFFFFFFFFFFFFFFFFFFFFFFFFF,F:
@FS10000125:27:BPA73017-1634:1:1101:7160:1360 2:N:0:8
ATCTATTTGAGCGTACTCGACGAAGTTACCCGGGGGGGGGGGGGGGAA
+
,F,:,FFFFFFFFFFFFFFFFFFFFFF,F,F:FFFFFFFFF:F:FFFF
@FS10000125:27:BPA73017-1634:1:1101:7260:1360 2:N:0:8
CAATCATTGAGCGTACTCGACGAAGTTCCAAGGGGGGGGGGGGGGGGA
+
FFFFFFFFFFFFFFFFFFFFFFFFFFFFFFFFFFFFFFFFFFFFFFF:
@FS10000125:27:BPA73017-1634:1:1101:7330:1360 2:N:0:8
TGTCTTTTGAGCGTACTCGACGAAGTTTAATGGGGGGGGGGGGGGGGA
+
,:FFFFFFFFFFFFFFFFFFFFFFFFFFFFFFFFFFFFFFFFFFFF:F
@FS10000125:27:BPA73017-1634:1:1101:7970:1360 2:N:0:8
TCAAGATTGAGCGTACTCGACGAAGTTAACGGGGGGGGGGGGGGGAAT
+
,FFF:FFFFFFFFFFFFFFFFFFFFFFFFFFFFFFFFFFFFFFF,F,,
@FS10000125:27:BPA73017-1634:1:1101:8110:1360 2:N:0:8
TTGTCATTGAGCGTACTCGACGAAGTTCCAAGGGGGGGGGGGGGGGAA
+
FFFFFFFFFFFFFFFFFFFFFFFFFFFFFFFFFFFFFFFFFFFFFFFF
@FS10000125:27:BPA73017-1634:1:1101:8990:1360 2:N:0:8
CTTTACTTGAGCGTACTCGACGAAGTTGCGTGGGGGGGGGGGGGGGAA
+
,,,FFFFFFFFFFFFFFFFFFFFFFFF:F:FFFFFFFFFFFFFFF,::
@FS10000125:27:BPA73017-1634:1:1101:9930:1360 2:N:0:8
TTTATCAAGGGGGGGGGGGGGGGAAATCGGAAGAGCGGCGTGGGGGGA
+
F,FFFFFFFF:FFFFFFFFFFFF,,::F,F:F,:F:,,:,,:,,,:FF
@FS10000125:27:BPA73017-1634:1:1101:10070:1360 2:N:0:8
CCATCATTGAGCGTACTCGACGAAGTTTGTGGGGGGGGGGGGGGGAAA
+
FFFFFFFFFFFFFFFFFFFFFFFFFFFFFFFFFFFFFFFFFFFF:FF,
@FS10000125:27:BPA73017-1634:1:1101:10880:1360 2:N:0:8
TTAATTTTGAGCGTACTCGACGAAGTTCAACGGGGGGGGGGGGGGGAA
+
,FFFFFFFFFFFFFFFFFFFFFFFFFFFFFFFFFFFFFFFFFFFF,FF
@FS10000125:27:BPA73017-1634:1:1101:11510:1360 2:N:0:8
CACCCTTTGAGCGTACTCGACGAAGTTAGTCGGGGGGGGGGGGGGGGA
+
FFFFFFFFFFFFFFFFFFFFFFFFFFFFFFFFFFFFFFFFFFFFFFFF
@FS10000125:27:BPA73017-1634:1:1101:11610:1360 2:N:0:8
GTTGCATTGAGCGTACTCGACGAAGTTGGCAGGGGGGGGGGGGGGGAA
+
F:::FFFFFFFFFFFFFFFFFFFFFFFFFFFFFFFFFFFFFFFFFF,F
@FS10000125:27:BPA73017-1634:1:1101:11620:1360 2:N:0:8
TAGCGATTGAGCGTACTCGACGAAGTTGGTGGGGGGGGGGGGGGGGAA
+
FFFFFFFFFFFFFFFFFFFFFFFFFFFFFFFFFFFFFFFFFFFFF,:F
@FS10000125:27:BPA73017-1634:1:1101:11750:1360 2:N:0:8
TTTCAATTGAGCGTACTCGACGAAGTTATGCGGGGGGGGGGGGGGGAA
+
FFFFFFFFFFFFFFFFFFFFFFFFFFFFFFFFFFFFFFFFFFFFF,FF
@FS10000125:27:BPA73017-1634:1:1101:12380:1360 2:N:0:8
TTGGTATTGAGCGTACTCGACGAAGTTGGGCGGGGGGGGGGGGGGGAA
+
FFFFFFFFFFFFFFFFFFFFFFFFFFFFFFFFFFFFFFFFFFFFFFFF
@FS10000125:27:BPA73017-1634:1:1101:13420:1360 2:N:0:8
TACGTATTGAGCGTACTCGACGAAGGGGGGCGGGGGGGGGGGGGGGAA
+
FFFFFFFFFFFFFFFFFFFFFFFFFFFFFFFFFFFFFFFFFFFFFF,F
@FS10000125:27:BPA73017-1634:1:1101:14080:1360 2:N:0:8
AACTTATTGAGCGTACTCGACGAAGTTCCAGGGGGGGAGGGGGGGGGG
+
FFFFFFFFFFFFFFFFFFFFFFFFFFFFFFFFFFFFFFFFFFFFFFFF
@FS10000125:27:BPA73017-1634:1:1101:14670:1360 2:N:0:8
TTAATCTTGAGCGTACTCGACGAAGTTGCGTGGGGGGGGGGGGGGGAA
+
F,FFFFFFFFFFFFFFFFFFFFFFFFFFFFFFFFFFFFFFFFF::,,:
@FS10000125:27:BPA73017-1634:1:1101:15020:1360 2:N:0:8
AAGTGGTTGAGCGTACTCGACGAAGTTGCATGGGGGGGGGGGGGGGAA
+
F:FF:FFFFFFFFFFFFFFFFFFFFFFFFFFFFFFFFFFFFFFFF,FF
@FS10000125:27:BPA73017-1634:1:1101:15340:1360 2:N:0:8
CTATTATTGAGCGTACTCGACGAAGTTCCAGGGGGGGGGGGGGGGGAA
+
FFFFFFFFFFFFFFFFFFFFFFFFFFFFFFFFFFFFFFFFFFFFF:,F
@FS10000125:27:BPA73017-1634:1:1101:15600:1360 2:N:0:8
TTCCTGTTGAGCGTACTCGACGAAGTTTCTAGGGGGGGGGGGGGGGAA
+
FFFFFFFFFFFFFFFFFFFFFFFFFFFFFFFFFFFFFFFFFFFFF,FF
@FS10000125:27:BPA73017-1634:1:1101:15680:1360 2:N:0:8
ATCAATTTGAGCGTACTCGACGAAGTTGGGCGGGGGGGGGGGGAAGTC
+
FFFFFFFFFFFFFFFFFFFFFFFFFFFFFFFFFFFFFFFFFF,FF,F,
@FS10000125:27:BPA73017-1634:1:1101:16270:1360 2:N:0:8
CCTATCTTGAGCGTACTCGACGAAGTTGACGGGGGGGGGGGGGGGGAA
+
FFFFFFFFFFFFFFFFFFFFFFFFFFFFFFFFFFFFFFFFFFFF::FF
@FS10000125:27:BPA73017-1634:1:1101:1170:1370 2:N:0:8
CCCGCATTGAGCGTACTCGACGAAGTTATTAGGGGGGGGGGGGGGGAA
+
,FFFFFFFFFFFFFFFFFFFFFFFFFFFFFFFFFFFFFFFFFFFF:FF
@FS10000125:27:BPA73017-1634:1:1101:1450:1370 2:N:0:8
TTCGCTTTGAGCGTACTCGACGAAGTTCAGTGGGGGGGGGGGGGGGAA
+
FFFFFFFFFFFFFFFFFFFFFFFFFFFFFFFFFFFFFFFFFFFFFF:F
@FS10000125:27:BPA73017-1634:1:1101:2150:1370 2:N:0:8
TCCCATTTGAGCGTACTCGACGAAGTTCCGAGGGGGGGGGGGGGGGGA
+
FFFFFFFFFFFFFFFFFFFFFFFFFFFFFFFFFFFFFFFFFFFFFFF,
@FS10000125:27:BPA73017-1634:1:1101:2290:1370 2:N:0:8
TCACCGTTGAGCGTACTCGACGAAGTTAAAAGGGGGGGGGGGGGGGAA
+
,FFFFFFFFFFFFFFFFFFFFFFFFFFFFFFFFFFFFFFFFFFFF,FF
@FS10000125:27:BPA73017-1634:1:1101:2490:1370 2:N:0:8
AAATAATTGAGCGTACTCGACGAAGTTGGGGGGGGGGGGGGGAGATCG
+
,FFFFFFFFFFFFFFFFFFFFFFFFFFFFFFFFFFFFFFFF,F,:F:F
@FS10000125:27:BPA73017-1634:1:1101:2960:1370 2:N:0:8
AGTATATTGAGCGTACTCGACGAAGTTGCTTGGGGGGGGGGGGGGGAA
+
F:FFFFFFFFFFFFFFFFFFFFFFFFFFFFFFFFFFFFFFFFFFF,FF
@FS10000125:27:BPA73017-1634:1:1101:3050:1370 2:N:0:8
ACTGATTTGAGCGTACTCGACGAAGTTACAAGGGGGGGGGGGGGGGGA
+
FFFFFFFFFFFFFFFFFFFFFFFFFFFFFFFFFFFFFFFFFFFFFFF:
@FS10000125:27:BPA73017-1634:1:1101:3240:1370 2:N:0:8
TACGTTTTGAGCGTACTCGACGAAGTTGCATGGGGGGGGGGGGGGGGA
+
,,FFFFFFFFFFFFFFFFFFFFFFFFFFFFFFFFFFFFFFFFFFF,FF
@FS10000125:27:BPA73017-1634:1:1101:3890:1370 2:N:0:8
TTAAGTTTGAGCGTACTCGACGAAGTTGGGGGGGGGGGGGGGAAATCG
+
FFFFFFFFFFFFFFFFFFFFFFFFFFFFFF:FFFFFFFFFFFF,,FFF
@FS10000125:27:BPA73017-1634:1:1101:4640:1370 2:N:0:8
TTATTTTTGAGCGTACTCGACGAAGTTGTTAGGGGGGGGGGGGGGGAA
+
,FFFFFFFFFFFFFFFFFFFFFFFFFFFFFFFFFFFFFFFFFFFF:,:
@FS10000125:27:BPA73017-1634:1:1101:7510:1370 2:N:0:8
TAATATTTGAGCGTACTCGACGAAGTTAAGCGGGGGGGGGGGGGGGGG
+
FFFFFFFFFFFFFFFFFFFFFFFFFFFFFFFFFFFFFFFFFFFFF:FF
@FS10000125:27:BPA73017-1634:1:1101:8300:1370 2:N:0:8
CCCTATTTGAGCGTACTCGACGAAGTTAAGCCGGGGGGGGGGAGGAAA
+
F,,,F,FFFFFFFFFFFFFFFFFFFFF,F,,,FFFFF:FFF,,,,FF,
@FS10000125:27:BPA73017-1634:1:1101:8430:1370 2:N:0:8
TCTCCTTTGAGCGTACTCGACGAAGTTAGGAGGGGGGGGGGGGGGAAA
+
FF:FFFFFFFFFFFFFFFFFFFFFFFFFFFFFFFFFFFFFFFFFF:F:
@FS10000125:27:BPA73017-1634:1:1101:9230:1370 2:N:0:8
TCGTTCTTGAGCGTACTCGACGAAGAGGGGGGGGGGGGGGGAAGTCGA
+
FFF:FFFFFFFFFFFFFFFFFFFFFFFFFFFFFFFFFFFF:::,F:,,
@FS10000125:27:BPA73017-1634:1:1101:9750:1370 2:N:0:8
TAAAGGTTGAGCGTACTCGACGAAGTTGGGCGGGGGGGGGGGGGGGAA
+
FFFFFFFFFFFFFFFFFFFFFFFFFFFFFFFFFFFFFFFFFFFFFF:F
@FS10000125:27:BPA73017-1634:1:1101:10380:1370 2:N:0:8
TATTCTTTGAGCGTACTCGACGAAGTTATATGGGGGGGGGGGGGGGGA
+
F:,,F,FFFFFFFFFFFFFFFFFFF:FFFFFFFFFFFFFFF,F,,,:F
@FS10000125:27:BPA73017-1634:1:1101:10460:1370 2:N:0:8
ACAGGGTTGAGCGTACTCGACGAAGTTGCATGGGGGGGGGGGGGGGGA
+
:FFFFFFFFFFFFFFFFFFFFFFFFFFFFFFFFFFFFFFFFFFFFFFF
@FS10000125:27:BPA73017-1634:1:1101:10500:1370 2:N:0:8
CACGATTTGAGCGTACTCGACGAAGTTGGGGGGGGGGGGGGGAAAGTG
+
FFFFFFFFFFFFFFFFFFFFFFFFFFFFFFFFF:FFFFFFFF,FF,,,
@FS10000125:27:BPA73017-1634:1:1101:12830:1370 2:N:0:8
TAATACTTGAGCGTACTCGACGAAGTTAAGGGGGGGGGGGGGGGAAAT
+
,,FFFFFFFFFFFFFFFFFFFFFFFFFFFFFFFFFFFFFFFFF::,F,
@FS10000125:27:BPA73017-1634:1:1101:13290:1370 2:N:0:8
CCCTCCTTGAGCGTACTCGACGAAGTTAGCGGGGGGGGGGGGGGGGGA
+
FFFFFFFFFFFFFFFFFFFFFFFFFFFFFFFFFFFFFFFFFFFFF,,F
@FS10000125:27:BPA73017-1634:1:1101:14300:1370 2:N:0:8
CAAGCCTTGAGCGTACTCGACGAAGGGGGGGGGGGGGGGGAAATCGGA
+
F:FFFFFFFFFFFFFFFFFFFFFFFFFFFFFFFFFFFFFF::FF:,:F
@FS10000125:27:BPA73017-1634:1:1101:14480:1370 2:N:0:8
TCGGATTTGTATGTATTCGGCGTGGTTTCAGGGGGGGGGGGGGGGGGG
+
,,,,,,::,,,,,:,,,,:,,:,,,:,:,,,:,,::,,,,:,:,,,,,
@FS10000125:27:BPA73017-1634:1:1101:15740:1370 2:N:0:8
TCGAGATTGAGCGTACTCGACGAAGTTCTGCGGGGGGGGGGGGGGGAG
+
:FFF:FFFFFFFFFFFFFFFFFFFFFFFFFFFFFFFFFFFFFFFF:,,
@FS10000125:27:BPA73017-1634:1:1101:15800:1370 2:N:0:8
TTGGATTTGAGCGTACTCGACGAAGTTTGGCGGGGGGGGGGGGGGGAA
+
FFFFFFFFFFFFFFFFFFFFFFFFFFFFFFFFFFFFFFFFFFFFFF:F
@FS10000125:27:BPA73017-1634:1:1101:1190:1380 2:N:0:8
CTGAACTTGAGCGTACTCGACGAAGTTAGCAGGGGGGGGGGGGGGGGA
+
F,,FFFFFFFFFFFFFFFFFFFFFFFFFFFFFFFFFFFFFF,,,,,,,
@FS10000125:27:BPA73017-1634:1:1101:2190:1380 2:N:0:8
ATTGGATTGAGCGTACTCGACGAAGTTCAGGGGGGGGGGGGGGGGGAA
+
FFFFFFFFFFFFFFFFFFFFFFFFFFFFFFFFFFFFFFFFFFFF,,F,
@FS10000125:27:BPA73017-1634:1:1101:2500:1380 2:N:0:8
CAAGCTTTGAGCGTACTCGACGAAGTTGGGGGGGGGGGGGGGGAAATC
+
FFFFFFFFFFFFFFFFFFFFFFFFFFFFFFFFFFFFFFFFFF,FF,FF
@FS10000125:27:BPA73017-1634:1:1101:3190:1380 2:N:0:8
ATGTTCTTGAGCGTACTCGACGAAGTTTAAGGGGGGGGGGGGGGGAGA
+
F,FFFFFFFFFFFFFFFFFFFFFFFFFFFFFFFFFFFFFFFFFF:F,,
@FS10000125:27:BPA73017-1634:1:1101:3930:1380 2:N:0:8
TTGTCATTGAGCGTACTCGACGAAGTTAGGCGGGGGGGGGGGGGGGGA
+
FFFFFFFFFFFFFFFFFFFFFFFFFFFFFFFFFFFFFFFFFFFFFFF,
@FS10000125:27:BPA73017-1634:1:1101:4530:1380 2:N:0:8
CCTTGATTGAGCGTACTCGACGAAGTTTGGCGGGGGGGGGGGGGGGAA
+
FFFFFFFFFFFFFFFFFFFFFFFFFFFFFFFFFFFFFFFFFFFFF:FF
@FS10000125:27:BPA73017-1634:1:1101:4870:1380 2:N:0:8
TTCCTCTTGAGCGTACTCGACGAAGTTGATCGGGGGGGGGGGGGGGGA
+
FFFFFFFFFFFFFFFFFFFFFFFFFFFFFFFFFFFFFFFFFFFFFF,F
@FS10000125:27:BPA73017-1634:1:1101:5460:1380 2:N:0:8
TAGCGCTTGAGCGTACTCGACGAAGTTCTCGGGGGGGGGGGGGGGAAA
+
FFFFFFFFFFFFFFFFFFFFFFFFFFFFFFFFFFFFFFFFFFFF,F,,
@FS10000125:27:BPA73017-1634:1:1101:5610:1380 2:N:0:8
TGTACGTTGAGCGTACTCGACGAAGAGGAGGGGGGGGGGGGGGTTTGA
+
FFFF:,FFFFFF,,FF:FFFF:FF::F,,FFFF:FF:FF:F,:,F,,,
@FS10000125:27:BPA73017-1634:1:1101:5900:1380 2:N:0:8
TTCTATTTGAGCGTACTCGACGAAGTTTCTAGGGGGGGGGGGGGGGAA
+
FFFFFFFFFFFFFFFFFFFFFFFFFFFFFFFFFFFFFFFFFFFFFF:F
@FS10000125:27:BPA73017-1634:1:1101:7060:1380 2:N:0:8
AAGGATTTGAGCGTACTCGACGAAGTTGGCCGGGGGGGGGGGGGGGAA
+
,,FFFFFFFFFFFFFFFFFFFFFFFFFFFFFFFFFFFFFFFFFFFF:F
@FS10000125:27:BPA73017-1634:1:1101:7310:1380 2:N:0:8
TCACATTTGAGCGTACTCGACGAAGTTGGTGGGGGGGGGGGGGGGGAA
+
:FFFFFFFFFFFFFFFFFFFFFFFFFFFFFFFFFFFFFFFFFFFF,FF
@FS10000125:27:BPA73017-1634:1:1101:7760:1380 2:N:0:8
TCCATGTTGAGCGTACTCGACGAAGTTTCAGGAGGGGGGGGGGGGGGG
+
FFFFFFFFFFFFFFFFFFFFFFFFFFFFFFFFFFFFFFFFFFFFFFF,
@FS10000125:27:BPA73017-1634:1:1101:8370:1380 2:N:0:8
CGTAACTTGAGCGTACTCGACGAAGGGGGGGGGGGGGGGGAAATCGGA
+
F:FFFFFFFFFFFFFFFFFFFFFFFFFFFFFFFFFFFFF,,,,F,,,F
@FS10000125:27:BPA73017-1634:1:1101:8800:1380 2:N:0:8
CTCACCTTGAGCGTACTCGACGAAGTTCAGTGGAGGGGGGGGGGGGGG
+
F:FFFFFFFFFFFFFFFFFFFFFFFFFFFFFFFFFFFFFFFFFFFFF:
@FS10000125:27:BPA73017-1634:1:1101:9050:1380 2:N:0:8
GTAATGTTGAGCGTACTCGACGAAGTTGCATGGGGGGGGGGGGGGGAA
+
,FFFFFFF,:FF:FFFFFFFFFFFFFFFFFFFFFF:FFFFF:,:,,FF
@FS10000125:27:BPA73017-1634:1:1101:9460:1380 2:N:0:8
AAATCTTTGAGCGTACTCGACGAAGTTGGCTGGGGGGGGGGGGGGGAA
+
FFFFFFFFFFFFFFFFFFFFFFFFFFFFFFFFFFFFFFFFFFFFF,FF
@FS10000125:27:BPA73017-1634:1:1101:10940:1380 2:N:0:8
AAGGCTTTGAGCGTACTCGACGAAGTTACCAGGCGGGGGGGGGGGGGG
+
:FFFFFFFFFFFFFFFFFFFFFFFFFFFFFFFFFFFFFFFFFFFFFF:
@FS10000125:27:BPA73017-1634:1:1101:11740:1380 2:N:0:8
ATATTATTGAGCGTACTCGACGAAGTTGACAGGGGGGGGGGGGGGGAA
+
,,:,FFFFFFFFFFFFFFFFFFFFF::FFFFFFFFFFFFFF,:,,,FF
@FS10000125:27:BPA73017-1634:1:1101:12910:1380 2:N:0:8
TTGACCTTGAGCGTACTCGACGAAGTTGGGGGGGGGGGGGGGAAATCG
+
,,FFFFFFFFFFFFFFFFFFFFFFFFFFFFFFFFFFFFFFF:FF,F::
@FS10000125:27:BPA73017-1634:1:1101:13580:1380 2:N:0:8
CCCCCGTTGAGCATACTCGACGAAGTTGTGGGGGGGGGGGGGGGGGAA
+
FFFFFFFFFFFFFFFFFFFFFFFFFFFFFFFFFFFFFFFFFFFFF,FF
@FS10000125:27:BPA73017-1634:1:1101:15380:1380 2:N:0:8
TAGGTCTTGAGCGTACTCGACGAGGTTATGCAGGGGGGGGGGGGGGGG
+
F:FFFFFFFFFFFFFFFFFFFFFFFFFFFFFFFFFFFFFFFFFFFFF:
@FS10000125:27:BPA73017-1634:1:1101:1800:1390 2:N:0:8
GTGGCATTGAGCGTACTCGACGAAGTTAAGTGGGGGGGGGGGGGGGGA
+
FFFFFFFFFFFFFFFFFFFFFFFFFFFFFFFFFFFFFFFFFFFFFF:F
@FS10000125:27:BPA73017-1634:1:1101:1930:1390 2:N:0:8
CGGTCATTGAGCGTACTCGACGAAGTTACCAGGGGGGGGGGGGGGGAA
+
F:FFFFFFFFFFFFFFFFFFFFFFFFFFFFFFFFFFFFFFFFFFFFF:
@FS10000125:27:BPA73017-1634:1:1101:2320:1390 2:N:0:8
TTCATTTTGAGCGTACTCGACGAAGTTCTAAGGGGGGGGGGGGGGGGG
+
FFFFFFFFFFFFFFFFFFFFFFFFFFFFFFFFFFFFFFFFFFFFFF:F
@FS10000125:27:BPA73017-1634:1:1101:2570:1390 2:N:0:8
TTTGTTTTGAGCGTACTCGACGAAGTTCTAGGGGGGGGGGGGGGGGGA
+
F,FFFFFFFFFFFFFFFFFFFFFFFFFFFFFFFFFFFFFFFFFFFFFF
@FS10000125:27:BPA73017-1634:1:1101:5230:1390 2:N:0:8
GTGATATTGAGCGTACTCGACGAAGTTGCGAGGGGGGGGGGGGGGGAA
+
F,:FFFFFFFFFFFFFFFFFFFFFFFFFFFFFFFFFFFFFFFF::FFF
@FS10000125:27:BPA73017-1634:1:1101:5810:1390 2:N:0:8
ACGATATTGAGCGTACTCGACGAAGTTAGCGGGGGGGGGGGGGGGGAA
+
FFFFFFFFFFFFFFFFFFFFFFFFFFFFFFFFFFFFFFFFFFFFF,FF
@FS10000125:27:BPA73017-1634:1:1101:5950:1390 2:N:0:8
TCCTTCTTGAGCGTACTCGACGAAGGTGACCGGGGGGGGGGGGGGGAA
+
FFFFFFFFFFFFFFFFFFFFFFFFFFFFFFFFFFFFFFFFFFFFF,FF
@FS10000125:27:BPA73017-1634:1:1101:6070:1390 2:N:0:8
CATATCTTGAGCGTACTCGACGAAGTTCTTCCGGGGGGGGGGGGGGAA
+
:F,,,,FFFFFFFFFFFFFFFFFFFFF,F,F,FFFFFFFFFFFFFF,F
@FS10000125:27:BPA73017-1634:1:1101:6350:1390 2:N:0:8
TCTAGGTTGAGCGTACTCGACGAAGTTAGCGGGGGGGGGGGGGGGGGG
+
,FFFFFFFFFFFFFFFFFFFFFFFFFFFFFFFFFFFFFFFFFFFFFF,
@FS10000125:27:BPA73017-1634:1:1101:7160:1390 2:N:0:8
CTAATATTGAGCGTACTCGACGAAGTTGAAGGGGGGGGGGGGGGGGAA
+
FFFFFFFFFFFFFFFFFFFFFFFFFFFFFFFFFFFFFFFFFFFFFFFF
@FS10000125:27:BPA73017-1634:1:1101:8520:1390 2:N:0:8
CACTAATTGAGCGTACTCGACGAAGTTCCAGGGGGGGGGGGGGGGAAA
+
FFFF:FFFFFFFFFFFFFFFFFFFFFFFFF::FFFFFFFFFFFFFF::
@FS10000125:27:BPA73017-1634:1:1101:8720:1390 2:N:0:8
AATCAATTGAGCGTACTCGACGAAGTTGTATGGGGGGGGGGGGGGGGG
+
,,FFFFFFFFFFFFFFFFFFFFFFFFFFFFFFFFFFFFFFFFFFFF:,
@FS10000125:27:BPA73017-1634:1:1101:8730:1390 2:N:0:8
TTGATCTTGAGCGTACTCGACGAAGTTACGGGGGAGGGGGGGGGGGGG
+
F,FFFFFFFFFFFFFFFFFFFFFFFFFFFFFFFFFFFFFFFFFFFFFF
@FS10000125:27:BPA73017-1634:1:1101:8910:1390 2:N:0:8
TCCTGATTGAGCGTACTCGACGAAGTTACTAGGGGGGGGGGGGAGGGG
+
,FFF,,FFFFFFFFFFFFFFFFFFFFF::F,:F,F,::FF,,F,:,F:
@FS10000125:27:BPA73017-1634:1:1101:8990:1390 2:N:0:8
TCTATCTTGAGCGTACTCGACGAAGTTCGCAGGGGGGGGGGGGGGGGA
+
,,FF,FFFFFFFFFFFFFFFFFFFFFFF,,:,FFFFFFFFFFFFFFFF
@FS10000125:27:BPA73017-1634:1:1101:9750:1390 2:N:0:8
AAGTGCTTGAGCGTACTCGACGAAGTTGAGGGGGGGGGGGGGGGGGGG
+
FFFFFFFFFFFFFFFFFFFFFFFFFFFFFFFFFFFFFFFFFFF,:,:F
@FS10000125:27:BPA73017-1634:1:1101:10120:1390 2:N:0:8
CTGCGTTTGAGCGTACTCGACGAAGTTCAGCGGGGGGGGGGGGGGGAA
+
FFFFFFFFFFFFFFFFFFFFFFFFFFFFFFFFFFFFFFFFFFFFFF,,
@FS10000125:27:BPA73017-1634:1:1101:11660:1390 2:N:0:8
CCACGGTTGAGCGTACTCGACGAAGTTTCACGGGGGGGGGGGGGGGGA
+
FFFFFFFFFFFFFFFFFFFFFFFFFFFFFFFFFFFFFFFFFFFFFF,,
@FS10000125:27:BPA73017-1634:1:1101:11740:1390 2:N:0:8
TTCTGATTGAGCGTACTCGACGAAGTGGGGGGGGGGGGGGGAAATCGG
+
,FFFFFFFFFFFFFFFFFFFFFFFFFFFFFFFFFFFFFFFFF,FF:,:
@FS10000125:27:BPA73017-1634:1:1101:12360:1390 2:N:0:8
CTATAGTTGAGCGTACTCGACGAAGTTTTTGGGGGGGGGGGGGGGGAA
+
FFFFFFFFFFFFFFFFFFFFFFFFFFFFFFFFFFFFFFFFFFFFF,,F
@FS10000125:27:BPA73017-1634:1:1101:12450:1390 2:N:0:8
CTATCATTGAGCGTACTCGACGAAGTTGCGGGGGGGGGGGGGGGGGGA
+
FFFFFFFFFFFFFFFFFFFFFFFFFFFFFFFFFFFFFFFFFFFFFFFF
@FS10000125:27:BPA73017-1634:1:1101:12720:1390 2:N:0:8
TACAACTTGAGCGTACTCGACGAAGTTAGCAGGGGGGGGGGGGGGGGA
+
FFFFFFFFFFFFFFFFFFFFFFFFFFFFFFFFFFFFFFFFFFFFFF,:
@FS10000125:27:BPA73017-1634:1:1101:12810:1390 2:N:0:8
CCTAGGTTGAGCGTACTCGACGAAGTTTTTGGGGGGGGGGGGGGGGAA
+
FFFFFFFFFFFFFFFFFFFFFFFFFFFFFFFFFFFFFFFFFFFFFFFF
@FS10000125:27:BPA73017-1634:1:1101:12980:1390 2:N:0:8
CTGAATTTGAGCGTACTCGACGAAGTTTTCCGGGGGGGGGGGGGGGGA
+
FFFFFFFFFFFFFFFFFFFFFFFFFFFFFFFFFFFFFFFFFFFFFFFF
@FS10000125:27:BPA73017-1634:1:1101:13720:1390 2:N:0:8
TTGCATTTGAGCGTACTCGACGAAGTTTTATGGGGGGGGGGGGGGGGG
+
,:FFFFFFFFFFFFFFFFFFFFFFFFFFFFFFFFFFFFFFFFFFFFFF
@FS10000125:27:BPA73017-1634:1:1101:14120:1390 2:N:0:8
CCCTCCTTGAGCGTACTCGACGAAGTTGCTTGGGGGGGGGGGGGGGGG
+
FFFFFFFFFFFFFFFFFFFFFFFFFFFFFFFFFFFFFFFFFFFF,,,F
@FS10000125:27:BPA73017-1634:1:1101:14990:1390 2:N:0:8
AAGTGGTTGAGCGTACTCGACGAAGTTGCATGGGGGGGGGGGGGGGAA
+
FFFFFFFFFFFFFFFFFFFFFFFFFFFFFFFFFFFFFFFFFFFF:,F:
@FS10000125:27:BPA73017-1634:1:1101:15000:1390 2:N:0:8
TTGGGTTTGAGCGTACTGAGAAGGGGGGGGGGGGGGGGGAATTCGGAA
+
FFFFFFFFFFFFFFFFFFFFFFFFFFFFFFFFFFFFFF::,,F,,,::
@FS10000125:27:BPA73017-1634:1:1101:15120:1390 2:N:0:8
CCCATTTTGAGCGTACTCGACGAAGTTTGTTGGGGGGGGGGGGGGGGA
+
F,F,FFFFFFFFFFFFFFFFFFFFFFFFFFFF::,F:F,FF,,F,:,,
@FS10000125:27:BPA73017-1634:1:1101:15470:1390 2:N:0:8
CTTTTTTTGAGCGTACTCGACGAAGTTTAGGGGGGGGGGGGGGGGGAA
+
FFFFFFFFFFFFFFFFFFFFFFFFFFFFFFFFFFFFFFFFFFF:,,:,
@FS10000125:27:BPA73017-1634:1:1101:15970:1390 2:N:0:8
ACTACATTGAGCGTACTCGACGAAGTTGTTTGGGGGGGGGGGGGGGAA
+
FFFFFFFFFFFFFFFFFFFFFFFFFFFFFFFFFFFFFFFFFFFFF,FF
@FS10000125:27:BPA73017-1634:1:1101:16030:1390 2:N:0:8
CCTTTCTTGAGCGTACTCGACGAAGTTTGTGGGGGGGGGGGGGGGGGA
+
,F,F,:FFFFFFFFFFFFFFFFFFFFF:,:,:FFFFFFFFFFFFFF,F
@FS10000125:27:BPA73017-1634:1:1101:1520:1400 2:N:0:8
TTACGATTGAGCGTACTCGACGAAGAGGGGGGGGGGGGGGGAAAGTCG
+
,FFFFFFFFFFFFFFFFFFFFFFFFFFFFFFFFFFFFFFFF,F:,F,:
@FS10000125:27:BPA73017-1634:1:1101:2290:1400 2:N:0:8
TTATTGTTGAGCGTACTCGACGAAGTTATCTGGGGGGGGGGGGGGGAA
+
FFFFFFFFFFFFFFFFFFFFFFFFFFFFFFFFFFFFFFFFFFFFF,FF
@FS10000125:27:BPA73017-1634:1:1101:2660:1400 2:N:0:8
AACTTCTTGAGCGTACTCGACGAAGTTTTACCGGGGGGGGGGGGGGGA
+
,,,,:FFFFFFFFFFFFFFFFFFFFFF,,,::FFFFFFFFFFFFFFF:
@FS10000125:27:BPA73017-1634:1:1101:2730:1400 2:N:0:8
CTTGCTTTGAGCGTACTCGACGAAGTTACTTGGGGGGGGGGGGGGGAA
+
F,FF:FFFFFFFFFFFFFFFFFFFFFFFF,,FFFFFFFFFFFFFFF:F
@FS10000125:27:BPA73017-1634:1:1101:3000:1400 2:N:0:8
CGCAGGTTGAGCGTACTCGACGAAGGGGGGGGGGGGGGGGAATTTGAA
+
F:FFFFFFFFFFFFFFFFFFFFFFFFFFFFFFFFFFFFF,,F,,,,,:
@FS10000125:27:BPA73017-1634:1:1101:3210:1400 2:N:0:8
CTAAGTTTGAGCGTACTCGACGAAGTTTCTGGGGGGGGGGGGGGGGAA
+
FFFFFFFFFFFFFFFFFFFFFFFFFFFFFFFFFFFFFFFFFFFFFF:F
@FS10000125:27:BPA73017-1634:1:1101:4000:1400 2:N:0:8
ATGCTCTTGAGCGTACTCGACGAAGTTGGCAGGGGGGGGGGGGGGGAA
+
FFFFFFFFFFFFFFFFFFFFFFFFFFFFFFFFFFFFFFFFFFFFFF:F
@FS10000125:27:BPA73017-1634:1:1101:4020:1400 2:N:0:8
GTGCTCTTGAGCGTACTCGACGAAGTTGGCAGGGGGGGGGGGGGGGAA
+
,FFFFFFFFFFFFFFFFFFFFFFFFFFFFFFFFFFFFFFFFFFFF::,
@FS10000125:27:BPA73017-1634:1:1101:4240:1400 2:N:0:8
CTAATCTTGAGCGTACTCGACGAAGTGGGGGGGGGGGGGGGAGATCGA
+
FFFFFFFFFFFFFFFFFFFFFFFFFFFFFFFFFFFFFFFFF:,,:,,:
@FS10000125:27:BPA73017-1634:1:1101:5090:1400 2:N:0:8
ACCATATTGAGCGTACTCGACGAAGTTGTGAGGGGGGGGGGGGGGGGG
+
:FFFF:FFFFFFFFFFFFFFFFFFFFFFFFFFFFFFFFFFFFFFFF,F
@FS10000125:27:BPA73017-1634:1:1101:5120:1400 2:N:0:8
CTCGATTTGAGCGTACTCGACGAAGTTGGTTGGGGGGGGGGGGGGGAA
+
FFFFFFFFFFFFFFFFFFFFFFFFFFFFFFFFFFFFFFFFFFFFF,FF
@FS10000125:27:BPA73017-1634:1:1101:5170:1400 2:N:0:8
GTCCATTTGAGCGTACTCGACGAAGTTTGTTGGGGGGGGGGGGGGGGG
+
,FFFFFFFFFFFFFFFFFFFFFFFFFFFFFFFFFFFFFFFFFFFFFFF
@FS10000125:27:BPA73017-1634:1:1101:5300:1400 2:N:0:8
AATTGTTTGAGCGTACTCGACGAAGGGGGGGGGGGGGGGGAGTTGGAA
+
::FFFFFFFFFFFFFFFFFFFFFFFFFFFFFFFFFFFF,,F,,,,,FF
@FS10000125:27:BPA73017-1634:1:1101:6040:1400 2:N:0:8
AATATGTTGAGCGTACTCGACGAAGTTAGTCAGGGGGGGGGGGGGGGA
+
FFFFFFFFFFFFFFFFFFFFFFFFFFFFFFFFFFFFFFFFFFFFF:FF
@FS10000125:27:BPA73017-1634:1:1101:6700:1400 2:N:0:8
CTAGCGTACTCGACGAAGTTGTGGGGGGGGGGGGGGGGAATCGGAAAA
+
FFFFF:FFF:FFFFF:FFFFFFFFFFFFFFFFFFFFF,,,:,,:FFFF
@FS10000125:27:BPA73017-1634:1:1101:7240:1400 2:N:0:8
TCCCCTTTGAGCGTACTCGACGAAGTTAGCGGGGGGGGGGGGGGGGAT
+
,FFFFFFFFFFFFFFFFFFFFFFFFFFFFFFFFFFFFFFF:,F:,,:,
@FS10000125:27:BPA73017-1634:1:1101:7600:1400 2:N:0:8
ATAAGGTTGAGCGTACTCGACGAAGTTCCAAGGGGGGGGGGGGGGGAA
+
FFFFFFFFFFFFFFFFFFFFFFFFFFFFFFFFFFFFFFFFFFFFFFFF
@FS10000125:27:BPA73017-1634:1:1101:8600:1400 2:N:0:8
TACAGATTGAGCGTACTCGACGAAGTTCAACGGGGGGGGGGGGGGGGA
+
FFFFFFFFFFFFFFFFFFFFFFFFFFFFFFFFFFFFFFFFFFFFFFF:
@FS10000125:27:BPA73017-1634:1:1101:9210:1400 2:N:0:8
ATGGACTTGAGCGTACTCGACGAAGTTAACCGGGGGGGGGGGGGGGGA
+
FFFFFFFFFFFFFFFFFFFFFFFFFFF:FFFFFFFFFFFFFFFFFF,F
@FS10000125:27:BPA73017-1634:1:1101:9640:1400 2:N:0:8
CTTTTGTTGAGCGTACTCGACGAAGTTAAAAGGGGGGGGGGGGGGGAA
+
FFFFFFFFFFFFFFFFFFFFFFFFFFFFFFFFFFFFFFFFFFFFF,,F
@FS10000125:27:BPA73017-1634:1:1101:9650:1400 2:N:0:8
ATAAGATTGAGCGTACTCGACGAAGTTGGGGGGGGGGGGGGGGAAGAT
+
F:FFFFFFFFFFFFFFFFFFFFFFFFFFFFFFFFFFFFFFFF,,F,,F
@FS10000125:27:BPA73017-1634:1:1101:10440:1400 2:N:0:8
CTTAGTTTGAGCGTACTCGACGAAGTTCCAGGGGGGGGGGGGGGGAAT
+
F,FFFFFFFFFFFFFFFFFFFFFFFFFFFFFFFFFFFFFFFFFF:F,,
@FS10000125:27:BPA73017-1634:1:1101:11940:1400 2:N:0:8
TTCGGTTTGAGCGTATCGACGAAGTTAACCGGGGGGGGGGGGGGGAGA
+
F:F:FFFFFFFFFFFFFFFFFFFFFFFFFFFFFFFFFFFFFFFF:F,,
@FS10000125:27:BPA73017-1634:1:1101:12270:1400 2:N:0:8
TTGGCTTTGAGCGTACTCGACGAAGTTTGGGGGGGGGGGGGGGGAAAT
+
,:::FFFFFFFFFFFFFFFFFFFFFFFFFFFFFFFFFFFFFFF,,:,F
@FS10000125:27:BPA73017-1634:1:1101:14420:1400 2:N:0:8
CTGGCATTGAGCGTACTCGACGAAGTTACATGGGGGGGGGGGGGGGAA
+
FFFFFFFFFFFFFFFFFFFFFFFFFFFFFFFFFFFFFFFFFFFFF,,F
@FS10000125:27:BPA73017-1634:1:1101:14540:1400 2:N:0:8
CACTCCTTGAGCGTACTCGACGAAGGGGGGGGGGGGGGGGGAGTTCGA
+
FFFFFFFFFFFFFFFFFFFFFFFFFFFFFFFFFFFFFFFF,:,F,,,F
@FS10000125:27:BPA73017-1634:1:1101:14890:1400 2:N:0:8
TTCGACTTGAGCGTACTCGACGAAGTTGCTCGGGGGGGGGGGGGGAAA
+
,F,F,FFFFFFFFFFFFFFFFFFFFFF,,,,FFFFFFFFFFFFFFFFF
@FS10000125:27:BPA73017-1634:1:1101:16310:1400 2:N:0:8
TTCTTTTTGAGCGTACTCGACGAAGTTTTTAGGGGGGGGGGGGGGGAA
+
F,FFFFFFFFFFFFFFFFFFFFFFFFFFFFFFFFFFFFFFFFFF::FF
@FS10000125:27:BPA73017-1634:1:1101:2210:1410 2:N:0:8
TGACGGTTGAGCGTACTCGACGAAGTTGCAGGGGGGGGGGGGGGGGAA
+
,FFF::FFFFFFFFFFFFFFFFFFFFF:FF,FFFFFFFFFFFFFF:FF
@FS10000125:27:BPA73017-1634:1:1101:2830:1410 2:N:0:8
CCGAAATTGAGCGTACTCGACGAAGTTTGTCGGGGGGGGGGGGGGGAA
+
FFFFFFFFFFFFFFFFFFFFFFFFFFFFFFFFFFFFFFFFFFF:F,FF
@FS10000125:27:BPA73017-1634:1:1101:3260:1410 2:N:0:8
CCGGTATTGAGCGTACTCGACGAAGTTATGGGGGGGGGGGGGGGAAAT
+
FFFFFFFFFFFFFFFFFFFFFFFFFFFFFFFFFFFFFFFFFFF:F:,F
@FS10000125:27:BPA73017-1634:1:1101:3670:1410 2:N:0:8
TAGTCTTTGAGCGTACTCGACGAAGGGGGGACGGGGGGGGGAGGGGAA
+
F,FF,,FFFFFFFFFFFFFFFFFFF,,FF,,,FFFFFFF,,,,,,:FF
@FS10000125:27:BPA73017-1634:1:1101:3830:1410 2:N:0:8
AAACATTTGAGCGTACTCGACGAAGTTGCATGGGGGGGGGGGGGGGGA
+
FFFFFFFFFFFFFFFFFFFFFFFFFFFFFFFFFFFFFFFFFFFFFF,F
@FS10000125:27:BPA73017-1634:1:1101:3990:1410 2:N:0:8
ATACGGTTGAGCGTACTCGACGAAGTTAAAGGGGGGGGGGGGGGGAAA
+
F,FFFFFFFFFFFFFFFFFFFFFFFFFFFFFFFFFFFFFFFFFFFFF,
@FS10000125:27:BPA73017-1634:1:1101:4300:1410 2:N:0:8
TCTAATTTGAGCGTACTCGACGAAGTTGGACGGGGGGGGGGGGGGGAA
+
FFFFFFFFFFFFFFFFFFFFFFFFFFFFFFFFFFFFFFFFFFFFFFFF
@FS10000125:27:BPA73017-1634:1:1101:4790:1410 2:N:0:8
TAAGAATTGAGCGTACTCGACGAAGTTCGTAGGGGGGGGGGGGGGGGA
+
FF,,:,FFFFFFFFFFFFFFFFFFFFFF:FFFFFFFFFFFFFFFFFFF
@FS10000125:27:BPA73017-1634:1:1101:4980:1410 2:N:0:8
TCTACTTTGAGCGTACTCGACGAAGTTGGACGGGGGGGGGGGGGGGAA
+
FFFFFFFFFFFFFFFFFFFFFFFFFFFFFFFFFFFFFFFFFFFFFF,F
@FS10000125:27:BPA73017-1634:1:1101:5350:1410 2:N:0:8
AAGCGGTTGAGCGTACTCGACGAAGTTACGTGGGGGGGGGGGGGGGGG
+
FFFFFFFFFFFFFFFFFFFFFFFFFFFFFFFFFFFFFFFFFFFFF,FF
@FS10000125:27:BPA73017-1634:1:1101:5610:1410 2:N:0:8
TATATATTGAGCGTACTCGACGAAGTTTTTAGGGGGGGGGGGGGGGGG
+
FFFFFFFFFFFFFFFFFFFFFFFFFFFFFFFFFFFFFFFFFFFFFF:,
@FS10000125:27:BPA73017-1634:1:1101:5740:1410 2:N:0:8
CTGAGGTTGAGCGTACTCGACGAAGTTCTGGGGGGGGGGGGGGGAAAT
+
F,FFFFFFFFFFFFFFFFFFFFFFFFFFFFFFFFFFFFFFFFF:,F,:
@FS10000125:27:BPA73017-1634:1:1101:6700:1410 2:N:0:8
ATGATCTTGAGCGTACTCGACGAAGTTCAAAGGGGGGGGGGGGGGGAA
+
:FFFFFFFFFFFFFFFFFFFFFFFFFFFFFFFFFFFFFFFFFFFFF,F
@FS10000125:27:BPA73017-1634:1:1101:6870:1410 2:N:0:8
TGAATATTGAGCGTACTCGACGAAGGGGGGGGGGGGGGGGAAATTTGA
+
,FFFFFFFFFFFFFFFFFFFFFFFFFFFFFFFFFFFFFF,,F,F,,,F
@FS10000125:27:BPA73017-1634:1:1101:8340:1410 2:N:0:8
GAACCTTTGAGCGTACTCGACGAAGTTAAATGGGGGGGGGGGGGGGGA
+
F,,FFFFFFFFFFFFFFFFFFFFFFFF,,,,FFFFFFFFFFFFFF,:F
@FS10000125:27:BPA73017-1634:1:1101:10360:1410 2:N:0:8
ATCGTATTGAGCGTACTCGACGAAGTTCAGAGGGGGGGGGGGGGGGGA
+
:,FFFFFFFFFFFFFFFFFFFFFFFFFFFFFFFFFFFFFFFFFFFF:F
@FS10000125:27:BPA73017-1634:1:1101:11410:1410 2:N:0:8
TTACCATTGAGCATACTCGACGAAGTTGTGGGGGGGGGGGGGGGGAAT
+
F,FFFFFFFFFFFFFFFFFFFFFFFFFFFFFFFFFFFFFFFFFF,FF,
@FS10000125:27:BPA73017-1634:1:1101:12630:1410 2:N:0:8
TTTGCCTTGAGCGTACTCGACGAAGTTCAATGGGGGGGGGGGGGGGGA
+
F:FFFFFFFFFFFFFFFFFFFFFFFFFFFFFFFFFFFFFFFFFFFF:F
@FS10000125:27:BPA73017-1634:1:1101:12790:1410 2:N:0:8
CCTAGGTTGAGCGTACTCGACGAAGTTTTTGGGGGGGGGGGGGGGAAA
+
FFFFFFFFFFFFFFFFFFFFFFFFFFFFFFFFFFFFFFFFFFFF:FF,
@FS10000125:27:BPA73017-1634:1:1101:13260:1410 2:N:0:8
CATCTCTTGAGCGTACTCGACGAAGTTCGCCCGGGGGGGGGGGGGGGA
+
,,:FFFFFFFFFFFFFFFFFFFFFFFFFF,F,FFFFFFFFFFFFFFF,
@FS10000125:27:BPA73017-1634:1:1101:13330:1410 2:N:0:8
TCCCGGTTGAGCGTACTCGACGAAGTTGATGGGGGGGGGGGGGGGGGA
+
,F:,::::F:FFF:FFFFFFFFFFFFFFFFFFFF:FFFFFFF:,F:,F
@FS10000125:27:BPA73017-1634:1:1101:13770:1410 2:N:0:8
TTTTTTTTGAGCGTACTCGACGAAGTTTCTAGGGGGGGGGGGGGGGAA
+
F,FFFFFFFFFFFFFFFFFFFFFFFFFFFFFFFFFFFFFFFFFFF:FF
@FS10000125:27:BPA73017-1634:1:1101:14190:1410 2:N:0:8
ATAATCTTGAGCGTACTCGACGAAGTTACACGGGGGGGGGGGGGGGAA
+
FFFFFFFFFFFFFFFFFFFFFFFFFFFFFFFFFFFFFFFFFFFFF:FF
@FS10000125:27:BPA73017-1634:1:1101:14200:1410 2:N:0:8
ATTCAATTGAGCGTACTCGACGAAGTTCAGAGGGGGGGGGGGGGGGAA
+
:FFFFFFFFFFFFFFFFFFFFFFFFFFFFFFFFFFFFFFFFFFFFF:F
@FS10000125:27:BPA73017-1634:1:1101:14410:1410 2:N:0:8
CTGATTTTGAGCGTACTCGACGAAGTTATATGGGGGGGGGGGGGGGGG
+
FFFFFFFFFFFFFFFFFFFFFFFFFFFFFFFFFFFFFFFFFFFFFFF,
@FS10000125:27:BPA73017-1634:1:1101:15210:1410 2:N:0:8
TCTGTATTGAGCGTACTCGACGAAGGGGGGGGGGGGGGGGGAAATTTG
+
,FFFFFFFFFFFFFFFFFFFFFFFFFFFFFFFFFFFFFFFFF,,,,,F
@FS10000125:27:BPA73017-1634:1:1101:1260:1420 2:N:0:8
TTCTAGTTGAGCGTACTCGACGAAGTTGGGGCGGGGGGGGGGGGGAGG
+
FF:,FFFFFFFFFFFFFFFFFFFFFFF,F,,,FFFFFFFFFFF,,:,:
@FS10000125:27:BPA73017-1634:1:1101:1520:1420 2:N:0:8
TTAATATTGAGCGTACTCGACGAAGTGGGGGGGGGGGGGGGAAATCGG
+
,FFFFFFFFFFFFFFFFFFFFFFFFFFFFFFFFFFFFFFFFF::FF,:
@FS10000125:27:BPA73017-1634:1:1101:1950:1420 2:N:0:8
AATGAGTTGAGCGTACTCGACGAAGTTGACCGGGGGGGGGGGGGGGAA
+
FFFFFFFFFFFFFFFFFFFFFFFFFFFFFFFFFFFFFFFFFFFFFFFF
@FS10000125:27:BPA73017-1634:1:1101:3010:1420 2:N:0:8
TTTTTATTGAGCGTACTCGACGAAGTTATGCGGGGGGGGGGGGGGAAA
+
FFFFFFFFFFFFFFFFFFFFFFFFFFFFFFFFFFFFFFFFFFFFF:FF
@FS10000125:27:BPA73017-1634:1:1101:3260:1420 2:N:0:8
TAATAATTGAGCGTACTCGACGAAGTTTACAGGGGGGGGGGGGGGGGG
+
F:FFFFFFFFFFFFFFFFFFFFFFFFFFFFFFFFFFFFFFFFFFFFF:
@FS10000125:27:BPA73017-1634:1:1101:3510:1420 2:N:0:8
AAAACCTTGAGCGTACTCGACGAAGTTAGGCGGGGGGGGGGGGGGGAA
+
FFFFFFFFFFFFFFFFFFFFFFFFFFFFFFFFFFFFFFFFFFFFF,:F
@FS10000125:27:BPA73017-1634:1:1101:6530:1420 2:N:0:8
ATCTCATTGAGCGTACTCGACGAAGTTGTGGGGGGGGGGGGGGGGGGG
+
,F,,,FFFFFFFFFFFFFFFFFFFFFFFFF,FFFFFFFFFFFF,,,,:
@FS10000125:27:BPA73017-1634:1:1101:6680:1420 2:N:0:8
CTGCAATTGAGCGTACTCGACGAAGTTTTGGGGGGGGGGGGGGGGAGT
+
FFFFFFFFFFFFFFFFFFFFFFFFFFFFFFFFFFFFFFFFFFF::F,,
@FS10000125:27:BPA73017-1634:1:1101:7450:1420 2:N:0:8
ATCCAATTGAGCGTACTCGACGAAGGGGGGGGGGGGGGGGAGTTCGGA
+
FFFFFFFFFFFFFFFFFFFFFFFFFFFFFFFFFFFFFF::F,,F:,,:
@FS10000125:27:BPA73017-1634:1:1101:7520:1420 2:N:0:8
AATTATTTGAGCGTACTCGACGAAGTTATAAGGGGGGGGGGGGGGGAA
+
FFFFFFFFFFFFFFFFFFFFFFFFFFFFFFFFFFFFFFFFFFFFFFFF
@FS10000125:27:BPA73017-1634:1:1101:8200:1420 2:N:0:8
CAGTTTTTGAGCGTACTCGACGAAGGGGGGGGGGGGGGGGAAATCGGA
+
FFFFFFFFFFFFFFFFFFFFFFFFFFFFFFFFFFFFFFFF:,,F:,,:
@FS10000125:27:BPA73017-1634:1:1101:9170:1420 2:N:0:8
ATGTTATTGAGCGTACTCGACGAAGTTCCAGGGGGGGGGGGGGGGAAA
+
,F,:F,FFFFFFFFFFFFFFFFFFFFFFFF:FFFFFFFFFFFFFFF,,
@FS10000125:27:BPA73017-1634:1:1101:9430:1420 2:N:0:8
TTTAGATTGAGCGTACTCGACGAAGTTGCAAGGGGGGGGGGGGGGGAA
+
FFFFFFFFFFFFFFFFFFFFFFFFFFFFFFFFFFFFFFFFFFFFF,FF
@FS10000125:27:BPA73017-1634:1:1101:10370:1420 2:N:0:8
TAGTATTTGAGCGTACTCGACGAAGGGGGGGGGGGGGGGGAGATCGGA
+
FFFFFFFFFFFFFFFFFFFFFFFFFFFFFFFFFFFFFFF:F,,F:,,:
@FS10000125:27:BPA73017-1634:1:1101:10630:1420 2:N:0:8
AAACTTTTGAGCGTACTCGACGAAGTTAGCTGGGGGGGGGGGGGGGGA
+
,:FFF,FFFFFFFFFFFFFFFFFFFFF:FFFFFFFFFFFF:,,,,,,,
@FS10000125:27:BPA73017-1634:1:1101:10980:1420 2:N:0:8
CATCCCTTGAGCGTACTCGACGAAGTTACAAGGGGGGGGGGGGGGGGA
+
F,F:,FFFFFFFFFFFFFFFFFFFFFFFFFFFFFFFFFFFFFFF:F,F
@FS10000125:27:BPA73017-1634:1:1101:12080:1420 2:N:0:8
AAGGCTTTGAGCGTACTCGACGAAGTTACCAGGCGGGGGGGGGGGGGG
+
,,,,FFFFFFFFFFFFFFFFFFFFFFF,FF:FFFFFFFFFFFFFF,F:
@FS10000125:27:BPA73017-1634:1:1101:12140:1420 2:N:0:8
TAACAATTGAGCGTACTCGACGAAGTTATCGGGGGGGGGGGGGGAAAT
+
F,:FFFFFFFFFFFFFFFFFFFFFFFF,::FFFFFFFFFFFFF,FF:F
@FS10000125:27:BPA73017-1634:1:1101:12430:1420 2:N:0:8
TTTTCATTGAGCGTACTCGACGAAGTTCAGGAGGGGGGGGGGGGGGAA
+
F,FFFFFFFFFFFFFFFFFFFFFFFFFFFFFFFFFFFFFFFFFFF:FF
@FS10000125:27:BPA73017-1634:1:1101:13080:1420 2:N:0:8
TTGTAGTTGAGCGTACTCGACGAAGTTCAGTGGCGGGGGGGGGGGGGG
+
FF,F,,FFFFFFFFFFFFFFFFFFFFF,,:,FF:FFFFFFFFFFFFF,
@FS10000125:27:BPA73017-1634:1:1101:3400:1430 2:N:0:8
ACCATTTTGAGCGTACTCGACGAAGTTGCGTGGGGGGGGGGGGGGGAA
+
FFFFFFFFFFFFFFFFFFFFFFFFFFFFFFFFFFFFFFFFFFFFFFFF
@FS10000125:27:BPA73017-1634:1:1101:4140:1430 2:N:0:8
TCCTACTTGAGCGTACTCGACGAAGTTGACCGGGGGGGGGGGGGGAAA
+
FFFFFFFFFFFFFFFFFFFFFFFFFFFFFFFFFFFFFFFFFFFFF,:F
@FS10000125:27:BPA73017-1634:1:1101:5880:1430 2:N:0:8
AACACGTTGAGCGTACTCGACGAAGTTAGCGGGGGGGGGGGGGGGAAA
+
FFFFF:FFFFFFFFFFFFFFFFFFFFF:FFFFFFFFFFFFFFFF:F,,
@FS10000125:27:BPA73017-1634:1:1101:6880:1430 2:N:0:8
CTCACCTTGAGCGTACTCGACAAGTTATCAGGGGGGGGGGGGGGGAAT
+
FFFFFFFFFFFFFFFFFFFFFFFFFFFFFFFFFFFFFFFFFFFF,FF,
@FS10000125:27:BPA73017-1634:1:1101:6900:1430 2:N:0:8
ATATGCTTGAGCGTACTCGACGAAGAGGGGGGGGGGGGGGGAGATCGA
+
FFF:FFFFFFFFFFFFFFFFFFFFFFFFFFFFFFFFFFFFFF,:F:,,
@FS10000125:27:BPA73017-1634:1:1101:7230:1430 2:N:0:8
TTTTAATTGAGCGTACTCGACGAAGTTATGTGGGGGGGGGGGGGGGAA
+
FFFFFFFFFFFFFFFFFFFFFFFFFFFFFFFFFFFFFFFFFFFFF,FF
@FS10000125:27:BPA73017-1634:1:1101:7510:1430 2:N:0:8
CTGAATTTGAGCGTACTCGACGAAGTTCGGGGGGGGGGGGGGGAAGTT
+
F::FFFFFFFFFFFFFFFFFFFFFFFFFFFFFFFFFFFFFFF,::,F,
@FS10000125:27:BPA73017-1634:1:1101:7660:1430 2:N:0:8
CTTACCTTGAGCGTACTCGACGAAGTTGGCCGGGGGGGGGGGGGGGGA
+
:,FFFFFFFFFFFFFFFFFFFFFFFFFFFFFFFFFFFFFFFFFFFF:,
@FS10000125:27:BPA73017-1634:1:1101:7950:1430 2:N:0:8
CTTTCCTTGAGCGTACTCGACGAAGTTCCTTGGGGGGGGGGGGGGGGA
+
,,,F::FFFFFFFFFFFFFFFFFFFFFF,F,,:FFFFFFFF,FF,,,F
@FS10000125:27:BPA73017-1634:1:1101:8100:1430 2:N:0:8
TTATCCTTGAGCGTACTCGACGAAGTTGGAGGGGGGGGGGGGGGGGAA
+
F,FFFFFFFFFFFFFFFFFFFFFFFFFFFFFFFFFFFFFFFFFFF,,F
@FS10000125:27:BPA73017-1634:1:1101:8280:1430 2:N:0:8
TTATCCTTGAGCGTACTCGACGAAGTTGGAGGGGGGGGGGGGGGGGGG
+
F,FFFFFFFFFFFFFFFFFFFFFFFFFFFFFFFFFFFFFFFFFFFFF:
@FS10000125:27:BPA73017-1634:1:1101:9980:1430 2:N:0:8
TCCCTTTTGAGCGTACTCGACGAAGTTCCACGGGGGGGGGGGGGGGAA
+
FFFFFFFFFFFFFFFFFFFFFFFFFFFFFFFFFFFFFFFFFFFFFFFF
@FS10000125:27:BPA73017-1634:1:1101:11030:1430 2:N:0:8
TAAATCTTGAGCGTACTCGACGAAGTTAAGCGGGGGGGGGGGGGGGAA
+
FFFFFFFFFFFFFFFFFFFFFFFFFFFFFFFFFFFFFFFFFFF:F,:F
@FS10000125:27:BPA73017-1634:1:1101:12330:1430 2:N:0:8
TCTGCTTTGAGCGTACTCGACGAAGTTTACAGGGGGGGGGGGGGGAAA
+
FFFFFFFFFFFFFFFFFFFFFFFFFFF:FF:,FFFFFFFFFFF:F:::
@FS10000125:27:BPA73017-1634:1:1101:13070:1430 2:N:0:8
CACCCTTTGAGCGTACTCGACGAAGTTGGCCGGGGGGGGGGGGGGAAA
+
FFFFFFFFFFFFFFFFFFFFFFFFFFFFFFFFFFFFFFFFFFFFFF,F
@FS10000125:27:BPA73017-1634:1:1101:13200:1430 2:N:0:8
TAGGTCTTGAGCGTACTCGACGAAGTTGGGGGGGGGGGGGGGGGAAAT
+
FFFFFFFFFFFFFFFFFFFFFFFFFFFFFFFFFFFFFFFFFFFF:FF:
@FS10000125:27:BPA73017-1634:1:1101:13650:1430 2:N:0:8
TATCGTTTGAGCGTACTCGACGAAGTTGTGTGGGGGGGGAGGGGGGGG
+
,:FFFFFFFFFFFFFFFFFFFFFFFFFFFFFFFFFFFFFFFFFFFFFF
@FS10000125:27:BPA73017-1634:1:1101:15040:1430 2:N:0:8
ATGACTTTGAGCGTACTCGACGAAGTTACTTGGGGGGGGGGGGGGGGG
+
:,,FFFFFFFFFFFFFFFFFFFFFFFFFFFF::F,::FF,FF,F,F,F
@FS10000125:27:BPA73017-1634:1:1101:15770:1430 2:N:0:8
CTAGCATTGAGCGTACTCGACGAAGTTCAAGGGGGGGGGGGGGGGAAA
+
FF,FFFFFFFFFFFFFFFFFFFFFFFFFFFFFFFFFFFFFFFFF,F,,
@FS10000125:27:BPA73017-1634:1:1101:2190:1440 2:N:0:8
ACTATATTGAGCGTACTCGACGAAGTTATTCGGGGGGGGGGGGGGGGA
+
FFFFFFFFFFFFFFFFFFFFFFFFFFFFFFFFFFFFFFFFFFFFFFFF
@FS10000125:27:BPA73017-1634:1:1101:2210:1440 2:N:0:8
TTTTCATTGAGCGTACTCGACGAGGTTGTGTGGGGGGGGGGGGGGGGA
+
F,FFFFFFFFFFFFFFFFFFFFFFFFFFFFFFFFFFFFFFFFFFFFF,
@FS10000125:27:BPA73017-1634:1:1101:2480:1440 2:N:0:8
GTTCCATTGAGCGTACTCGACGAAGTTCTTGGGGGGGGGGGGGGGAAA
+
,:FFFFFFFFFFFFFFFFFFFFFFFFFFFFFFFFFFFFFFFF:F,:,,
@FS10000125:27:BPA73017-1634:1:1101:3060:1440 2:N:0:8
TTCACTTTGAGCGTACTCGACGAAGTTCCCGGGGGGGGGGGGGGGGGA
+
FFFFFFFFFFFFFFFFFFFFFFFFFFFFFFFFFFFFFFFFFFFFFF:F
@FS10000125:27:BPA73017-1634:1:1101:4110:1440 2:N:0:8
TTCGAATTGAGCGTACTCGACGAAGTTGAATGGGGGGGGGGGGGGGAA
+
FFFFFFFFFFFFFFFFFFFFFFFFFFFFFFFFFFFFFFFFFFFFF,FF
@FS10000125:27:BPA73017-1634:1:1101:4420:1440 2:N:0:8
TAAACATTGAGCGTACTCGACGAAGTTACGGGGGGGGGGGGGGGGGAA
+
FFFFFFFFFFFFFFFFFFFFFFFFFFFFFFFFFFFFFFFFFFFFF,,F
@FS10000125:27:BPA73017-1634:1:1101:5320:1440 2:N:0:8
TTGCAGTTGAGCGTACTCGACGAAGTTCCATGGGGGGGGGGGGGGGAA
+
,FFFFFFFFFFFFFFFFFFFFFFFFFFFFFFFFFFFFFFFFFFFFFFF
@FS10000125:27:BPA73017-1634:1:1101:5390:1440 2:N:0:8
GGCATTTTGAGCGTACTCGACGAAGTTTGTAGGGGGGGGGGGGGGAGA
+
F,FFFFFFFFFFFFFFFFFFFFFFFFFFFFFFFFFFFFFFFFFFFF,:
@FS10000125:27:BPA73017-1634:1:1101:6280:1440 2:N:0:8
TTCGATTTGAGCGTACTCGACGAAGTTATCAGGGGGGGGGGGGGGGAA
+
,FFFFFFFFFFFFFFFFFFFFFFFFFFFFFFFFFFFFFFFFFFFF:FF
@FS10000125:27:BPA73017-1634:1:1101:6460:1440 2:N:0:8
TAACAATTGAGCGTACTCGACGAAGTTACTTGGGGGGGGGGGGGGGGG
+
,,FFFFFFFFFFFFFFFFFFFFFFFFFFFFFFFFFFFFFFFFF:FFF:
@FS10000125:27:BPA73017-1634:1:1101:7430:1440 2:N:0:8
TTTAGCTTGAGCGTACTCGACGAAGTTAAAGGGGGGGGGGGGGGGAAT
+
,FFFFFFFFFFFFFFFFFFFFFFFFFFFFFFFFFFFFFFFFFFF,:::
@FS10000125:27:BPA73017-1634:1:1101:8480:1440 2:N:0:8
CCCCACTTGAGCGTACTCGACGAAGTTTACAGGGGGGGGGGGGGGGGA
+
FFFFFFFFFFFFFFFFFFFFFFFFFFFFFFFFFFFFFFFFFFFFFFF,
@FS10000125:27:BPA73017-1634:1:1101:8630:1440 2:N:0:8
TTCCATTTGAGCGTACTCGACGAAGTTGACGGGGGGGGGGGGGGGAAT
+
,:FFFFFFFFFFFFFFFFFFFFFFFFFFFFFFFFFFFFFFFFFF,FF,
@FS10000125:27:BPA73017-1634:1:1101:8970:1440 2:N:0:8
TCGAGTTTGAGCGTACTCGACGAAGTTGGGCGGGGGGGGGGGGGGGGA
+
FFFFFFFFFFFFFFFFFFFFFFFFFFFFFFFFFFFFFFFFFFFFFFF,
@FS10000125:27:BPA73017-1634:1:1101:9990:1440 2:N:0:8
TTACAATTGAGCGTACTCGACGAAGTTATGCGGGGGGGGGGGGGGGAA
+
F,FFFFFFFFFFFFFFFFFFFFFFFFFFFFFFFFFFFFFFFFFFF,FF
@FS10000125:27:BPA73017-1634:1:1101:10740:1440 2:N:0:8
CGGATTTTGAGCGTACTCGACGAAGTTTGAGCGGGGGGGGGGGGGGGA
+
F,F,:FFFFFFFFFFFFFFFFFFFFFF,FF:FFFFFFFFFFFFFFFF,
@FS10000125:27:BPA73017-1634:1:1101:11600:1440 2:N:0:8
TTCTGCTTGAGCGTACTCGACGAAGTTTCGCGGGGGGGGGGGGGGGAA
+
FFFFFFFFFFFFFFFFFFFFFFFFFFFFFFFFFFFFFFFFFFFFF,FF
@FS10000125:27:BPA73017-1634:1:1101:12420:1440 2:N:0:8
TGTACGTTGAGCGTACTCGACGAAGAGGGGGGGGGGGGGGGGAAGTTG
+
F,:FFFFFFFFFFFFFFFFFFFFFFFFFFFFFFFFFFFFFF:,F,,,,
@FS10000125:27:BPA73017-1634:1:1101:13750:1440 2:N:0:8
TTTCTTTTGAGCGTACTCGACGAAGTTCAGCGGGGGGGGGGGGGGGAA
+
F,FFFFFFFFFFFFFFFFFFFFFFFFFFFFFFFFFFFFFFFFFFFFFF
@FS10000125:27:BPA73017-1634:1:1101:13840:1440 2:N:0:8
CATTTATTGAGCGTACTCGACGAAGTTGACCGGGGGGGGGGGGGGGGA
+
FFFFFFFFFFFFFFFFFFFFFFFFFFFFFFFFFFFFFFFFFFFFFF,F
@FS10000125:27:BPA73017-1634:1:1101:15330:1440 2:N:0:8
TACATATTGAGCGTACTCGACGAAGTTAACAGGGGGGGGGGGGGGGGA
+
F,FFFFFFFFFFFFFFFFFFFFFFFFFFFFFFFFFFFFFFFFFFFF:,
@FS10000125:27:BPA73017-1634:1:1101:15790:1440 2:N:0:8
TCCAACTTGAGCGTACTCGACGAAGTTAACGGGGGGGGGGGGGGGGGG
+
FFFFFFFFFFFFFFFFFFFFFFFFFFFFFFFFFFFFFFFFFFFFFFFF
@FS10000125:27:BPA73017-1634:1:1101:1000:1450 2:N:0:8
TTTCATTTGAGCGTACTCGACGAAGTTCTACGGGGGGGGGGGGGGGAA
+
:,,:F,FFFFFFFFFFFFFFFFFFFFFF,,:FFFFFFFFFFFFFFF,,
@FS10000125:27:BPA73017-1634:1:1101:1200:1450 2:N:0:8
TTTACATTGAGCGTACTCGACGAAGTTCAGTGGGGGGGGGGGGGGGAA
+
::,FFFFFFFFFFFFFFFFFFFFFFFFFFFFFFFFFFFFFF,F,:,:F
@FS10000125:27:BPA73017-1634:1:1101:1320:1450 2:N:0:8
TTAATATTGAGCGTACTCGACGAAGTTCACGGGGGGGGGGGGGGGGAA
+
,FFFFFFFFFFFFFFFFFFFFFFFFFFFFFFFFFFFFFFFFFFFFF,,
@FS10000125:27:BPA73017-1634:1:1101:3060:1450 2:N:0:8
TTCACTTTGAGCGTACTCGACGAAGTTCCCGGGGGGGGGGGGGGGGGA
+
FFFFFFFFFFFFFFFFFFFFFFFFFFFFFFFFFFFFFFFFFFFFFF,F
@FS10000125:27:BPA73017-1634:1:1101:6430:1450 2:N:0:8
TTCTTTTTGAGCGTACTCGACGAAGTTGAAAGGGGGGGGGGGGGGGAA
+
F:FFFFFFFFFFFFFFFFFFFFFFFFFFFFFFFFFFFFFFFFFFFFFF
@FS10000125:27:BPA73017-1634:1:1101:6450:1450 2:N:0:8
TAACAATTGAGCGTACTCGACGAAGTTACTTGGGGGGGGGGGGGGGGG
+
,,FFFFFFFFFFFFFFFFFFFFFFFFFFFFFFFFFFFFFFFFFFFFF,
@FS10000125:27:BPA73017-1634:1:1101:6530:1450 2:N:0:8
TTCACTTTGAGCGTACTCGACGAAGTTGTTAGGGGGGGGGGGGGGGGA
+
FFFFFFFFFFFFFFFFFFFFFFFFFFFFFFFFFFFFFFFFFFFFFFFF
@FS10000125:27:BPA73017-1634:1:1101:7490:1450 2:N:0:8
AGTAAGTTGAGCGTACTCGACGAAGTTTAGAGGGGGGGGGGGGGGGAA
+
F:FFFFFFFFFFFFFFFFFFFFFFFFFFFFFFFFFFFFFFFFFFF,FF
@FS10000125:27:BPA73017-1634:1:1101:7770:1450 2:N:0:8
TAGGGCTTGAGCGTACTCGACGAAGTTTTGAGGGGGGGGGGGGGGGAA
+
FFFFFFFFFFFFFFFFFFFFFFFFFFFFFFFFFFFFFFFFFFFFFFFF
@FS10000125:27:BPA73017-1634:1:1101:8170:1450 2:N:0:8
TAGAGGTTGAGCGTACTCGACGAAGTTCTGCGGGGGGGGGGGGGGGAA
+
,,FFFFFFFFFFFFFFFFFFFFFFFFFFFFFFFFFFFFFFFFFFF:FF
@FS10000125:27:BPA73017-1634:1:1101:8220:1450 2:N:0:8
CCACCCTTGAGCGTACTCGACGAAGTTCCGTGGGGGGGGGGGGGGGAA
+
FFFFFFFFFFFFFFFFFFFFFFFFFFFFFFFFFFFFFFFFFFFFFF:F
@FS10000125:27:BPA73017-1634:1:1101:8800:1450 2:N:0:8
TTCTACTTGAGCGTACTCGACGAAGTTCCAGGGGGGGGGGGGGGGGGA
+
F:FFFFFFFFFFFFFFFFFFFFFFFFFFFFFFFFFFFFFFFFFFFF,F
@FS10000125:27:BPA73017-1634:1:1101:9680:1450 2:N:0:8
TATTCCTTGAGCGTACTCGACGAAGTTTTCTGGGGGGGGGGGGGGGGG
+
F:,,F,FFFFFFFFFFFFFFFFFFFF:FFFFFFFFFFFFFFFF,:,:F
@FS10000125:27:BPA73017-1634:1:1101:10010:1450 2:N:0:8
TTTCACTTGAGCGTACTCGACGAAGTTCAGAGGGGGGGGGGGGGGGAA
+
FFFFFFFFFFFFFFFFFFFFFFFFFFFFFFFFFFFFFFFFFFFFF,FF
@FS10000125:27:BPA73017-1634:1:1101:10620:1450 2:N:0:8
TATTAATTGAGCGTACTCGACGAAATTCATTGGGGGGGGGGGGGGGGG
+
F,FFFFFFFFFFFFFFFFFFFFFFFFFFFFFFFFFFFFFFFFFFFFF:
@FS10000125:27:BPA73017-1634:1:1101:10680:1450 2:N:0:8
CTGAACTTGAGCGTACTCGACGAAGTTAGTCGGGGGGGGGGGGGGGGG
+
F,FFFFFFFFFFFFFFFFFFFFFFFFFFFFFFFFFFFFFFFFF:FF,:
@FS10000125:27:BPA73017-1634:1:1101:11460:1450 2:N:0:8
ATTCGTTTGAGCGTACTCGACGAAGTTACTGGGCGGGGGGGGGGGGGG
+
,FFFFFFFFFFFFFFFFFFFFFFFFFFFFFFFFFFFFFFFFFFFFFF,
@FS10000125:27:BPA73017-1634:1:1101:12440:1450 2:N:0:8
TTTTCATTGAGCGTACTCGACGAAGTTGTCAGGGGGGGGGGGGGGGAA
+
F,FFFFFFFFFFFFFFFFFFFFFFFFFFFFFFFFFFFFFFFFFFF:FF
@FS10000125:27:BPA73017-1634:1:1101:12720:1450 2:N:0:8
CACCGGTTGAGCGTACTCGACGAAGTTCCCGGGGGGGGGGGGGGGGGG
+
FFFFFFFFFFFFFFFFFFFFFFFFFFFFFFFFFFFFFFFFFFFFFF,F
@FS10000125:27:BPA73017-1634:1:1101:12740:1450 2:N:0:8
ACGATTTTGAGCGTACTCGACGAAGTTCGATGGGGGGGGGGGGGGAAA
+
,F,:F,FFFFFFFFFFFFFFFFFFFFFFFFFFFFFFFFFFFFF:F:F,
@FS10000125:27:BPA73017-1634:1:1101:13430:1450 2:N:0:8
CCTAATTTGAGCGTACTCGACGAAGTTCAGTGGGGGGGGGGGGGGGGA
+
FFFFFFFFFFFFFFFFFFFFFFFFFFFFFFFFFFFFFFFFFFFFF:F,
@FS10000125:27:BPA73017-1634:1:1101:13930:1450 2:N:0:8
ATATAATTGAGCGTACTCGACGAAGTTCTAAGGGGGGGGGGGGGGGAA
+
FFFFFFFFFFFFFFFFFFFFFFFFFFFFFFFFFFFFFFFFFFFFFF,F
@FS10000125:27:BPA73017-1634:1:1101:13970:1450 2:N:0:8
GGGGCTTTGAGCGTACTCGACGAAGTTGTGGCGGGGGGGGGGGGAGGG
+
F,F,F:FFFFFFFFFFFFFFFFFFFFFFFF:,FFFFFFFFF,::,,,,
@FS10000125:27:BPA73017-1634:1:1101:14870:1450 2:N:0:8
CTCCCTTTGAGCGTACTCGACGAAGTTCGGGGGGGGGGGGGGGAAATC
+
FFFF:FFFFFFFFFFFFFFFFFFFFFFFFFFFFFFFFFFFFF,::,F,
@FS10000125:27:BPA73017-1634:1:1101:15040:1450 2:N:0:8
TCTCGGTTGAGCGTACTCGACGAAGTTCGGTGGGGGGGGGGGGGGGAA
+
,F:F:FFFFFFFFFFFFFFFFFFFFFFFFFFFFFFFFFFFFFFFF,F:
@FS10000125:27:BPA73017-1634:1:1101:15190:1450 2:N:0:8
AATCGCTTGAGCGTACTCGACGAAGTTGGCTGGGGGGGGGGGGGGGAA
+
FFFFFFFFFFFFFFFFFFFFFFFFFFFFFFFFFFFFFFFFFFFF:,FF
@FS10000125:27:BPA73017-1634:1:1101:15300:1450 2:N:0:8
GTAGGGTTGAGCGTACTCGACGAAGTTAGCAGGGGGGGGGGGGGGGAA
+
:FFFFFFFFFFFFFFFFFFFFFFFFFFFFFFFFFFFFFFFFFFFFF,,
@FS10000125:27:BPA73017-1634:1:1101:15340:1450 2:N:0:8
CCAATTTTGAGCGTACTCGACGAAGTTTCAGGGGGGGGGGGGGGGGGA
+
:F,FFFFFFFFFFFFFFFFFFFFFFFF:,FFFFFFFFFFFFFFFF:,F
@FS10000125:27:BPA73017-1634:1:1101:16340:1450 2:N:0:8
ACGTGATTGAGCGTACTCGACGAAGTTGGAGGGGGGGGGGGGGGGAAA
+
,FFF,,FFFFFFFFFFFFFFFFFFFFF,,F,FFFFFFFFFFFFFFF:F
@FS10000125:27:BPA73017-1634:1:1101:1710:1460 2:N:0:8
CCCTCCTTGAGCGTACTCGACGAAGTTGATAGGGGGGGGGGGGGGGGG
+
FFFFFFFFFFFFFFFFFFFFFFFFFFFFFFFFFFFFFFFFFFFFFFF:
@FS10000125:27:BPA73017-1634:1:1101:2560:1460 2:N:0:8
TAGGAATTGAGCGTACTCGACGAAGTTAACTGGGGGGGGGGGGGGGGA
+
::FFFFFFFFFFFFFFFFFFFFFFFFFFFFFFFFFFFFFFFF:FFF,F
@FS10000125:27:BPA73017-1634:1:1101:3080:1460 2:N:0:8
TCTTATTTGAGCGTACTCGACGAAAGTGGGGGGGGGGGGGGAAATCGA
+
:F,F,:FFFFFFFFFFFFFFFFFFFFFFFFFFFFFFFFFFF,,F,,,,
@FS10000125:27:BPA73017-1634:1:1101:3110:1460 2:N:0:8
AACGGTTTGAGCGTACTCGACGAAGTTTAGTGGGGGGGGGGGGGGGAA
+
FFF:FFFFFFFFFFFFFFFFFFFFFFFFFFFFFFFFFFFFFFFFF:FF
@FS10000125:27:BPA73017-1634:1:1101:4750:1460 2:N:0:8
TAGCGTTTGAGCGTACTCGACGAAGTTTTTAGGGGGGGGGGGGGGGGA
+
,:FFFFFFFFFFFFFFFFFFFFFFFFFFFFFFFFFFFFFFFFFFFF:F
@FS10000125:27:BPA73017-1634:1:1101:4840:1460 2:N:0:8
TCATCATTGAGCGTACTCGACGAAGTTCACCGGGGGGGGGGGGGGGGG
+
,FFFFFFFFFFFFFFFFFFFFFFFFFFFFFFFFFFFFFFFFFFFFF:F
@FS10000125:27:BPA73017-1634:1:1101:5250:1460 2:N:0:8
TTTTTTTTGAGCGTACTCGACGAAGTTACAAGGGGGGGGGGGGGGGAA
+
FFFFFFFFF:FFFFFFFFFFFFF:FFF:FFFFFFFFFFFFF::,,,,:
@FS10000125:27:BPA73017-1634:1:1101:6120:1460 2:N:0:8
ACAGTTTTGAGCGTACTCGACGAAGTGTGGAGGGGGGGGGGAGATCGA
+
,F:FF,FFFFFFFFFFFFFFFFFFFF,,FF,FFFFFFFFFF:,,,,,F
@FS10000125:27:BPA73017-1634:1:1101:6720:1460 2:N:0:8
TGACAATTGAGCGTACTCGACGAAGTTCGAAGGGGGGGGGGGGGGGGA
+
FFFFFFFFFFFFFFFFFFFFFFFFFFFFFFFFFFFFFFFFF:FFFF,F
@FS10000125:27:BPA73017-1634:1:1101:7520:1460 2:N:0:8
TTTGCATTGAGCGTACTCGACGAAGTTAGTTGGGGGGGGGGGGGGGGA
+
,FFFFFFFFFFFFFFFFFFFFFFFFFFFFFFFFFFFFFFFFFFFFFFF
@FS10000125:27:BPA73017-1634:1:1101:7730:1460 2:N:0:8
TAACTATTGAGCGTACTCGACGAAGTTCGGCGGGGGGGGGGGGGGGGA
+
,:FFFFFFFFFFFFFFFFFFFFFFFFFFFFFFFFFFFFFFFFFFFFFF
@FS10000125:27:BPA73017-1634:1:1101:8370:1460 2:N:0:8
ACTGTTTTGAGCGTACTCGACGAAGTTGCTAGGGGGGGGGGGGGGGAA
+
:FFFFFFFFFFFFFFFFFFFFFFFFFFFFFFFFFFFFFFFFFFFF:::
@FS10000125:27:BPA73017-1634:1:1101:8660:1460 2:N:0:8
TGTTATTTGAGCGTACTCGACGAAGTTTAAGGGGGGGGGGGGGGGGGG
+
F,FFFFFFFFFFFFFFFFFFFFFFFFFFFFFFFFFFFFFFFFFFFF:,
@FS10000125:27:BPA73017-1634:1:1101:8760:1460 2:N:0:8
TACTCATTGAGCGTACTCGACGAAGGGGGGGGGGGGGGGAGATCGGAA
+
,:FFFFFFFFFFFFFFFFFFFFFFFFFFFFFFFFFFFF:F,,F,,,::
@FS10000125:27:BPA73017-1634:1:1101:11000:1460 2:N:0:8
TTCAATTTGAGCGTACTCGACGAAGGGGGGGGGGGGGGGAGATCGGAA
+
F,FFFFFFFFFFFFFFFFFFFFFFFFFFFFFFFFFFFFFF,,FF,,::
@FS10000125:27:BPA73017-1634:1:1101:11290:1460 2:N:0:8
CTGACCTTGAGCGTACTCGACGAAGTTGGGAGGGGGGGGGGGGGGGAA
+
F,FFFFFFFFFFFFFFFFFFFFFFFFFFFFFFFFFFFFFFFFFFF,:F
@FS10000125:27:BPA73017-1634:1:1101:12600:1460 2:N:0:8
CGGACTTTGAGCGTACTCGACGAAGTTTCCAGGGGGGGGGGGGGGGGA
+
F,FFFFFFFFFFFFFFFFFFFFFFFFFFFFFFFFFFFFFFFFFFFFF,
@FS10000125:27:BPA73017-1634:1:1101:13160:1460 2:N:0:8
TCATTATTGAGCGTACTCGACGAAGTTTAGAGGGGGGGGGGGGGGGAA
+
,FFFFFFFFFFFFFFFFFFFFFFFFFFFFFFFFFFFFFFFFFFFF:F:
@FS10000125:27:BPA73017-1634:1:1101:13610:1460 2:N:0:8
CATGATTTGAGCGTACTCGACGAAGTTAGCTGGGGGGGGGGGGGGGGA
+
FFF:FFFFFFFFFFFFFFFFFFFFFFFFFFFFFFFFFFFFFFFF,F,F
@FS10000125:27:BPA73017-1634:1:1101:14490:1460 2:N:0:8
ATTCACTTGAGCGTACTCGACGAAGTTTCCTGGGGGGGGGGGGGGGAA
+
:FFFFFFFFFFFFFFFFFFFFFFFFFFF:F,FFFFFFFFFFFFFFFFF
@FS10000125:27:BPA73017-1634:1:1101:15030:1460 2:N:0:8
TCAATCTTGAGCGTACTCGACGAAGTTGTTGGGGGGGGGGGGGGGGAA
+
FFFFFFFFFFFFFFFFFFFFFFFFFFFFFFFFFFFFFFFFFFFF,,,F
@FS10000125:27:BPA73017-1634:1:1101:15140:1460 2:N:0:8
TTGATCTTGAGCGTACTCGACGAAGTTTGCTGGGGGGGGGGGGGGGGA
+
,FFFFFFFFFFFFFFFFFFFFFFFFFFFFFFFFFFFFFFFFFFFFF::
@FS10000125:27:BPA73017-1634:1:1101:15280:1460 2:N:0:8
CACGGATTGAGCGTACTCGACGAAGTTAACGGGGGGGGGGGGGGGAGA
+
FFFFFFFFFFFFFFFFFFFFFFFFFFFFFFFFFFFFFFFFFFFF::,,
@FS10000125:27:BPA73017-1634:1:1101:15700:1460 2:N:0:8
AATAACTTGAGCGTACTCGACGAAGTTGCGCGGGGGGGGGGGGGGGGA
+
:,FFFFFFFFFFFFFFFFFFFFFFFFFFFFFFFFFFFFFFFFFFFFF,
@FS10000125:27:BPA73017-1634:1:1101:15990:1460 2:N:0:8
TTGTAATTGAGCGTACTCGACGAAGTTGTGCGGGGGGGGGGGGGGAAA
+
F,FFFFFFFFFFFFFFFFFFFFFFFFFFFFFFFFFFFFFFFFF:,:,,
@FS10000125:27:BPA73017-1634:1:1101:1720:1470 2:N:0:8
ATCCTGTTGAGCGTACTCGACGAAGTTACAGGGGGGGGGGGGGGGAAA
+
F:FFFFFFFFFFFFFFFFFFFFFFFFFFFFFFFFFFFFFFFFFFFFF,
@FS10000125:27:BPA73017-1634:1:1101:2200:1470 2:N:0:8
TCTTCTTTGAGCGTACTCGACGAAGTTTGACGGGGGGGGGGGGGGGAA
+
,F,FF,FFFFFFFFFFFFFFFFFFFFFFF:FFFFFFFFFFFFFFF,FF
@FS10000125:27:BPA73017-1634:1:1101:2630:1470 2:N:0:8
TTCAATTTGAGCGTACTCGACGAAGTTGGGTGGGGGGGGGGGGGGGAA
+
,:FFFFFFFFFFFFFFFFFFFFFFFFFFFFFFFFFFFFFFFFFF:,,,
@FS10000125:27:BPA73017-1634:1:1101:4860:1470 2:N:0:8
TTTTATTTGAGCGTACTCGACGAAGTTGCCAGGGGGGGGGGGGGGGGA
+
F,FFFFFFFFFFFFFFFFFFFFFFFFFFFFFFFFFFFFFFFFFFFF,F
@FS10000125:27:BPA73017-1634:1:1101:5030:1470 2:N:0:8
TGGAACTTGAGCGTACTCGACGAAGTTATCCGGGGGGGGGGGGGGGGA
+
,::FFFFFFF:FFF:FFFFFFFFFFF:FFFFFFFFFFFFFF,FF:,F,
@FS10000125:27:BPA73017-1634:1:1101:6040:1470 2:N:0:8
AATTACTTGAGCGTACTCGACGAAGTTGTTAGGGGGGGGGGGGGGGAA
+
:F:FFFFFFFFFFFFFFFFFFFFFFFFFFFFFFFFFFFFFFFFFF,:F
@FS10000125:27:BPA73017-1634:1:1101:6200:1470 2:N:0:8
CTTGTTTTGAGCGTACTCGACGAAGTTTGGCGGGGGGGGGGGGGGGGG
+
FF:FFFFFFFFFFFFFFFFFFFFFFFFFFFFFFFFFFFFFFFFFFFF:
@FS10000125:27:BPA73017-1634:1:1101:6480:1470 2:N:0:8
CACTGATTGAGCGTACTCGACGAAGTTCAGCGGGGGGGGGGGGGGGGG
+
FFFFFFFFFFFFFFFFFFFFFFFFFFFFFFFFFFFFFFFFFFFFFFFF
@FS10000125:27:BPA73017-1634:1:1101:6620:1470 2:N:0:8
CATCGTTTGAGCGTACTCGACGAAGTTGGGGGGGGGGGGGGGAAAGTT
+
FFFFFFFFFFFFFFFFFFFFFFFFFFFFFFFFFFFFFFFFFF,,F,,,
@FS10000125:27:BPA73017-1634:1:1101:6740:1470 2:N:0:8
ATTACTTTGAGCGTACTCGACGAAGTTTGTAGGAGGGGGGGGGGGGGG
+
FFFFFFFFFFFFFFFFFFFFFFFFFFFFFFFFFFFFFFFFFFFFF::F
@FS10000125:27:BPA73017-1634:1:1101:7730:1470 2:N:0:8
TAACTATTGAGCGTACTCGACGAAGTTCGGCGGGGGGGGGGGGGGGGA
+
,:FFFFFFFFFFFFFFFFFFFFFFFFFFFFFFFFFFFFFFFFFFFFFF
@FS10000125:27:BPA73017-1634:1:1101:8330:1470 2:N:0:8
TTATCCTTGAGCGTACTCGACGAAGTTGGAGGGGGGGGGGGGGGGGGG
+
F,FFFFFFFFFFFFFFFFFFFFFFFFFFFFFFFFFFFFFFFFFFFFF,
@FS10000125:27:BPA73017-1634:1:1101:8690:1470 2:N:0:8
ATCGGTTTGAGCGTACTCGACGAAGTTCTATGGGGGGGGGGGGGGGGA
+
:FFFFFFFFFFFFFFFFFFFFFFFFFFFFFFFFFFFFFFFFFFFFFF:
@FS10000125:27:BPA73017-1634:1:1101:8710:1470 2:N:0:8
TTGTGATTGAGCGTACTCGACGAAGTTCTCAGGGGGGGGGGGGGGGAA
+
:FFFFFFFFFFFFFFFFFFFFFFFFFFFFFFFFFFFFFFFFFFF:,:F
@FS10000125:27:BPA73017-1634:1:1101:8930:1470 2:N:0:8
TCTGTTTTGAGCGTACTCGACGAAGTTATACGGGGGGGGGGGGGGGAA
+
FFFFFFFFFFFFFFFFFFFFFFFFFFFFFFFFFFFFFFFFFFFFF,FF
@FS10000125:27:BPA73017-1634:1:1101:9200:1470 2:N:0:8
TTCGACTTGAGCGTACTCGACGAAGGGGGGGGGGGGGGGAAATCGGAA
+
F,FFFFFFFFFFFFFFFFFFFFFFFFFFFFFFFFFFFFF:,FF:,,F,
@FS10000125:27:BPA73017-1634:1:1101:10680:1470 2:N:0:8
TAAACATTGAGCGTACTCGACGAAGTTAAGGGGGGGGGGGGGGAAATC
+
FFFFFFFFFFFFFFFFFFFFFFFFFFFFFFFFFFFFFFFFFFFFF::,
@FS10000125:27:BPA73017-1634:1:1101:10960:1470 2:N:0:8
TTTGGCTTGAGCGTACTCGACGAAGTTATCTGGGGGGGGGGGGGGGAA
+
F,FFFFFFFFFFFFFFFFFFFFFFFFFFFFFFFFFFFFFFFFFFFF,F
@FS10000125:27:BPA73017-1634:1:1101:11020:1470 2:N:0:8
GTACATTTGAGCGTACTCGACGAAGTTGCTAGGGGGGGGGGGGGGGGG
+
,FFFFFFFFFFFFFFFFFFFFFFFFFFFFFFFFFFFFFFFFFFFFFF,
@FS10000125:27:BPA73017-1634:1:1101:11470:1470 2:N:0:8
TTCAATTTGAGCGTACTCGACGAAGGGGGGGGGGGGGGGAGATCGGAA
+
F,FFFFFFFFFFFFFFFFFFFFFFFFFFFFFFFFFFFFFF,:F:,,F,
@FS10000125:27:BPA73017-1634:1:1101:12700:1470 2:N:0:8
CTATCTTTGAGCGTACTCGACGAAGTTCAGGGGGGGGGGGGGGGAGAT
+
F:FFFFFFFFFFFFFFFFFFFFFFFFFFFFFFFFFFFFFFFFF,F,,F
@FS10000125:27:BPA73017-1634:1:1101:12770:1470 2:N:0:8
ATATTTTTGAGCGTACTCGACGAAGTTTTACGGGGGGGGGGGGGGAAA
+
FFFFFFFFFFFFFFFFFFFFFFFFFFFFFFFFFFFFFFFFFFFFF,,F
@FS10000125:27:BPA73017-1634:1:1101:13260:1470 2:N:0:8
GTGACCTTGAGCGTACTCGACGAAGTTCACGGGGGGGGGGGGGGGAAA
+
,,FFFFFFFFFFFFFFFFFFFFFFFFFFFFFFFFFFFFFFFFFFF:,,
@FS10000125:27:BPA73017-1634:1:1101:13510:1470 2:N:0:8
AATACCTTGAGCGTACTCGACGAAGTTGAAGGGGGGGGGGGGGGGGAA
+
FFFFFFFFFFFFFFFFFFFFFFFFFFFFFFFFFFFFFFFFFFFFF,FF
@FS10000125:27:BPA73017-1634:1:1101:13640:1470 2:N:0:8
CTGGCCTTGAGCGTACTCGACGAAGTTACATAGGGGGGGGGGGGGGGA
+
FFFFFFFFFFFFFFFFFFFFFFFFFFFFFFFFFFFFFFFFFFFFFF:F
@FS10000125:27:BPA73017-1634:1:1101:14950:1470 2:N:0:8
ATTAGTTTGAGCGTACTCGACGAAGTTGGTAGGGGGGGGGGGGGGGAA
+
F,FFFFFFFFFFFFFFFFFFFFFFFFFFFFFFFFFFFFFFFFFF:,,:
@FS10000125:27:BPA73017-1634:1:1101:15430:1470 2:N:0:8
TTCCTATTGAGCGTACTCGACGAAGTTCGTGGGGGGGGGGGGGGGGAA
+
FFFFFFFFFFFFFFFFFFFFFFFFFFFFFFFFFFFFFFFFFFFFFF,F
@FS10000125:27:BPA73017-1634:1:1101:15700:1470 2:N:0:8
TTCGACTTGAGCGTACTCGACGAAGTTGAGCGGGGGGGGGGGGGGGGG
+
:FFFFFFFFFFFFFFFFFFFFFFFFFFFFFFFFFFFFFFFFFF:FFF:
@FS10000125:27:BPA73017-1634:1:1101:2000:1480 2:N:0:8
AGCGTATTGAGCGTACTCGACGAAGTTTGGTGGGGGGGGGGGGGGGGG
+
F:FFFFFFFFFFFFFFFFFFFFFFFFFFFFFFFFFFFFFFFFFFFF:F
@FS10000125:27:BPA73017-1634:1:1101:2010:1480 2:N:0:8
ACACATTTGAGCGTACTCGACGAGGTTGCTGGGGGGGGGGGGGGGGGA
+
F:,F,FFFFFFFFFFFFFFFFFF,FFF:FF::FFFFFFFFFFFFFF:F
@FS10000125:27:BPA73017-1634:1:1101:2590:1480 2:N:0:8
AATCCCTTGAGCGTACTCGACGAAGTTACATGGGGGGGGGGGGGGGAA
+
FFFFFFFFFFFFFFFFFFFFFFFFFFFFFFFFFFFFFFFFFFFFF,FF
@FS10000125:27:BPA73017-1634:1:1101:2970:1480 2:N:0:8
CCGACCTTGAGCGTACTCGACGAAGTTGCCAGGGGGGGGGGGGGGGAA
+
FFFFFFFFFFFFFFFFFFFFFFFFFFFFFFFFFFFFFFFFFFFFFFFF
@FS10000125:27:BPA73017-1634:1:1101:3040:1480 2:N:0:8
CTATTGTTGAGCGTACTCGACGAAGTTGGCAGGGGGGGGGGGGGGGAA
+
FFFFFFFFFFFFFFFFFFFFFFFFFFFFFFFFFFFFFFFFFFFFFFFF
@FS10000125:27:BPA73017-1634:1:1101:3460:1480 2:N:0:8
ACGGCGTTGAGCGTACTCGAGGAAGTTCTGAGGGGGGGGGGGGGGGGG
+
FFFFFFFFFFFFFFFFFFFFFFFFFFFFFFFFFFFFFFFFFFFFFFFF
@FS10000125:27:BPA73017-1634:1:1101:3690:1480 2:N:0:8
TTTCATTTGAGCGTACTCGACGAAGTTACCAGGGGGGGGGGGGGGGAA
+
FFFFFFF:FFFFFFFFFFFFFFFFFFFFFFFFFFFFFFFFFFFF::FF
@FS10000125:27:BPA73017-1634:1:1101:5630:1480 2:N:0:8
TACAGGTTGAGCGTACTCGACGAAGTTGTTTGGGGGGGGGGGGGGGGA
+
FFFFFFFFFFFFFFFFFFFFFFFFFFFFFFFFFFFFFFFFFFFFF:,F
@FS10000125:27:BPA73017-1634:1:1101:5830:1480 2:N:0:8
AAAGGCTTGAGCGTACTCGACGAAGTTACTAGGGGGGGGGGGGGGGAA
+
FFFFFFFFFFFFFFFFFFFFFFFFFFFFFFFFFFFFFFFFFFFF:,::
@FS10000125:27:BPA73017-1634:1:1101:6100:1480 2:N:0:8
TCTATATTGAGCGTACTCGACGAAGTTGACGGGGGGGGGGGGGGGAAA
+
FFFF:FFFFFFFFFFFFFFFFFFFFFFFFFFFFFFFFFFFFFFF:::,
@FS10000125:27:BPA73017-1634:1:1101:6760:1480 2:N:0:8
TAGCCTTTGAGCGTACTCGACGAAATTGTATGGGGGGGGGGGGGGGGA
+
FFFFFFFFFFFFFFFFFFFFFFFFFFFFFFFFFFFFFFFFFFFFF,,F
@FS10000125:27:BPA73017-1634:1:1101:7690:1480 2:N:0:8
CTGGCATTGAGCGTACTCGACGAAGTTGGGGGGGGGGGGGGGGAAGTC
+
FFFFFFFFFFFFFFFFFFFFFFFFFFFFFFFFFFFFFFFFFF,F,,F,
@FS10000125:27:BPA73017-1634:1:1101:8240:1480 2:N:0:8
CATTTCTTGAGCGTACTCGACGAAGTTACCGGGGGGGGGGGGGGGAAT
+
FFFFFFFFFFFFFFFFFFFFFFFFFFFFFFFFFFFFFFFFFFFF,F:,
@FS10000125:27:BPA73017-1634:1:1101:9720:1480 2:N:0:8
TTATTCTTGAGCGTACTCGACGAAGTTTACGGGGGGGGGGGGGGGAAA
+
FFFFFFFFFFFFFFFFFFFFFFFFFFF,FFFFFFFFFFFFFFFF:F,,
@FS10000125:27:BPA73017-1634:1:1101:10500:1480 2:N:0:8
ACCCTTTTGAGCGTACTCGACGAAGTTACGAGGGGGGGGGGGGGGGAA
+
FFFFFFFFFFFFFFFFFFFFFFFFFFFFFFFFFFFFFFFFFFFFFFFF
@FS10000125:27:BPA73017-1634:1:1101:10690:1480 2:N:0:8
TATTCATTGAGCGTACTCGACGAAGTTAAAGGGGGGGGAGGGGGGGGA
+
F:FFFFFFFFFFFFFFFFFFFFFFFFF:FFFFFFFFFFFFFFF:F,F,
@FS10000125:27:BPA73017-1634:1:1101:12980:1480 2:N:0:8
ATGTCATTGAGCGTACTCGACGAAGTTTCACGGGGGGGGGGGGGGGAA
+
F:FFFFFFFFFFFFFFFFFFFFFFFFFFFFFFFFFFFFFFFFFFFF,F
@FS10000125:27:BPA73017-1634:1:1101:13520:1480 2:N:0:8
CAGATCTTGAGCGTACTCGACGAAGTTTCGCGGGGGGGGGGGGGGGGA
+
FFFFFFFFFFFFFFFFFFFFFFFFFFFFFFFFFFFFFFFFFFFFFFFF
@FS10000125:27:BPA73017-1634:1:1101:13820:1480 2:N:0:8
TCGGACTTGAGCGTACTCGACGAAGTTAGCCGGGGGGGGGGGGGGGGA
+
FFFFFFFFFFFFFFFFFFFFFFFFFFFFFFFFFFFFFFFFFFFFFF,F
@FS10000125:27:BPA73017-1634:1:1101:14800:1480 2:N:0:8
ATCTCGTTGAGCGTACTCGACGAAGTTGCACGGGGGGGGGGGGGGGAA
+
F,FFFFFFFFFFFFFFFFFFFFFFFFFFFFFFFFFFFFFFFFFF:,,F
@FS10000125:27:BPA73017-1634:1:1101:14940:1480 2:N:0:8
AGTAGTTTGAGCGTACTCGACGAAGTTGGTAGGGGGGGGGGGGGGGAA
+
FFF::FFFFFFFFFFFFFFFFFFFFFFFFFFFFFFFFFFFFFFFF,FF
@FS10000125:27:BPA73017-1634:1:1101:15740:1480 2:N:0:8
CCACACTTGAGCGTACTCGACGAAGTTACTCGGGGGGGGGGGGGGGAA
+
FFFFFFFFFFFFFFFFFFFFFFFFFFFFFFFFFFFFFFFFFFFFFFFF
@FS10000125:27:BPA73017-1634:1:1101:1080:1490 2:N:0:8
CACCGATTGAGCGTACTCGACGAAGTTGGTGGGGGGGGGGGGGGGGAA
+
,:,F:,FFFFFFFFFFFFFFFFFFFFFF,FF,FFFFFFFFFFFFF:,F
@FS10000125:27:BPA73017-1634:1:1101:1820:1490 2:N:0:8
TTATCTTTGAGCGTACTCGACGAAGTTGGGGGGGGGGGGGGGAAATCG
+
FFFFFFFFFFFFFFFFFFFFFFFFFFFFFFFFFFFFFFFFFFF,F,,:
@FS10000125:27:BPA73017-1634:1:1101:2000:1490 2:N:0:8
CTATGGTTGAGCGTACTCGACGAAGTTGAGGGGGGGGGGGGGGGAAAT
+
F,FFFFFFFFFFFFFFFFFFFFFFFFFFFFFFFFFFFFFFFF,,F:,F
@FS10000125:27:BPA73017-1634:1:1101:2040:1490 2:N:0:8
TCTTTTTTGAGCGTACTCGACGAAGGTCTGGGGGGGGGGGGGGGAAAT
+
FFFFFFFFFFFFFFFFFFFFFFFFFFFFFFFFFFFFFFFFFFF,FF,F
@FS10000125:27:BPA73017-1634:1:1101:2200:1490 2:N:0:8
ACATGATTGAGCGTACTCGACTAAGGGGGGGGGGGGGGGAGATCGGAA
+
FFFFFFFFFFFFFFFFFFFFFFFFFFFFFFFFFFFFFFFF,,F:,,F,
@FS10000125:27:BPA73017-1634:1:1101:2310:1490 2:N:0:8
CCACCGTTGAGCGTACTCGACGAAGTTATATGGGGGGGGGGGGGGGAA
+
FFF:FFFFFFFFFFFFFFFFFFFF,FFF,F,FFFFFFFFFFFFFF,FF
@FS10000125:27:BPA73017-1634:1:1101:4240:1490 2:N:0:8
TTGCCTTTGAGCGTACTCGACGAAATGGGGGGGGGGGGGGGGGGAAAT
+
FFFFFFFFFFFFFFFFFFFFFFFFFFFFFFFFFFFFFFFFFFF,FF,,
@FS10000125:27:BPA73017-1634:1:1101:4420:1490 2:N:0:8
TGATTATTGAGCGTACTCGACGAAGTTCCAGGGGGGGGGGGGGGGAAA
+
,:FFFFFFFFFFFFFFFFFFFFFFFFFFFFFFFFFFFFFFFFFFFF,:
@FS10000125:27:BPA73017-1634:1:1101:5580:1490 2:N:0:8
CACCAATTGAGCGTACTCGACGAAGTTACTGGGGGGGGGGGGAGAGCA
+
FF:F,FFFFFFFFFFFFFFFFFFFFFF,FFFFFFFFFFFFFF,F:,,,
@FS10000125:27:BPA73017-1634:1:1101:5850:1490 2:N:0:8
CATGGATTGAGCGTCTCGACGAAGTTCTCCGGGGGGGGGGGGGGGGAA
+
FFFFFFFFFFFFFFFFFFFFFFFFFFFFFFFFFFFFFFFFFFFF:,F:
@FS10000125:27:BPA73017-1634:1:1101:6520:1490 2:N:0:8
CCACCATTGAGCGTACTCGACGAAGGGGGGGGGGGGGGGAGATCGGAA
+
FFFFFFFFFFFFFFFFFFFFFFFFFFFFFFFFFFFFFFF,,FF,,,F:
@FS10000125:27:BPA73017-1634:1:1101:6730:1490 2:N:0:8
TTACGGTTGAGCGTACTCGACGAAGTGGCGGGGGGGGGGGGGGAAATC
+
,:FFFFFFFFFFFFFFFFFFFFFFFFFFFFFFFFFFFFFFFF,F:,F,
@FS10000125:27:BPA73017-1634:1:1101:7040:1490 2:N:0:8
TTTATTTTGAGCGTACTCGACGAAGTTTAATGGGGGGGGGGGGGGGAA
+
F:FFFFFFFFFFFFFFFFFFFFFFFFFFFFFFFFFFFFFFFFFFF:FF
@FS10000125:27:BPA73017-1634:1:1101:9120:1490 2:N:0:8
TATAATTTGAGCGTACTCGACGAAGTTTAGCGGGGGGGGGGGGGGGGA
+
:,F:,:FFFFFFFFFFFFFFFFFFFFF,F,F,FFFFFFFFFF:F,FFF
@FS10000125:27:BPA73017-1634:1:1101:10080:1490 2:N:0:8
CATTGTTTGAGCGTACTCGACGAAGTTAGTTGGGGGGGGGGGGGGGAA
+
FFFFFFFFFFFFFFFFFFFFFFFFFFFFFFFFFFFFFFFFFFF::,FF
@FS10000125:27:BPA73017-1634:1:1101:10780:1490 2:N:0:8
CCATCCTTGAGCGTACTCGACGAAGTTGCGTGGGGGGGGGGGGGGGAA
+
FFFFFFFFFFFFFFFFFFFFFFFFFFFFFFFFFFFFFFFFFFFFF:FF
@FS10000125:27:BPA73017-1634:1:1101:11060:1490 2:N:0:8
TTTTTTTTGAGCGTACTCGACGAAGTTGCAAGGGGGGGGGGGGGGGGA
+
F,FFFFFFFFFFFFFFFFFFFFFFFFFFFFFFFFFFFFFFFFFFFFF:
@FS10000125:27:BPA73017-1634:1:1101:12520:1490 2:N:0:8
ATGCCGTTGAGCGTACTCGACGAAGTTGATTGGGGGGGGGGGGGGGAA
+
FFFFFFFFFFFFFFFFFFFFFFFFFFFFFFFFFFFFFFFFFFFFFFFF
@FS10000125:27:BPA73017-1634:1:1101:12560:1490 2:N:0:8
CTTTTGTTGAGCGTACTCGACGAAGTTAGTGAGGGGGGGGGGGGGGGG
+
F,FF,,FFFFFFFFFFFFFFFFFFFFFF,,F,FFFFFFFFFFFFFFF,
@FS10000125:27:BPA73017-1634:1:1101:13670:1490 2:N:0:8
CTGAGCTTGAGCGTACTCGACGAAGTTAAGCGGGGGGGGGGGGGGGAA
+
FFFFFFFFFFFFFFFFFFFFFFFFFFFFFFFFFFFFFFFFFFFFF,::
@FS10000125:27:BPA73017-1634:1:1101:13880:1490 2:N:0:8
TCAATCTTGAGCGTACTCGACGAAGTTAGCAGGGGGGGGGGGGGGGAA
+
FFFFFFFFFFFFFFFFFFFFFFFFFFFFFFFFFFFFFFFFFFFFF:FF
@FS10000125:27:BPA73017-1634:1:1101:14940:1490 2:N:0:8
CTGATTTTGAGCGTACTCGACGAAGTTCCACGGGGGGGGGGGGGGGGA
+
F:FFFFFFFFFFFFFFFFFFFFFFFFFFFFFFFFFFFFFFFFFF::,:
@FS10000125:27:BPA73017-1634:1:1101:15440:1490 2:N:0:8
ATTATTTTGAGCGTACTCGACGAAGTTCTAAGGGGGGGGGGGGGGGAA
+
FFFFFFFFFFFFFFFFFFFFFFFFFFFFFFFFFFFFFFFFFFFFFFFF
@FS10000125:27:BPA73017-1634:1:1101:15770:1490 2:N:0:8
TTGGCTTTGAGCGTACTCGACGAAGTTGCCAGGGGGGGGGGGGGGGAA
+
F,FFFFFFFFFFFFFFFFFFFFFFFFFFFFFFFFFFFFFFFFFFFFFF
@FS10000125:27:BPA73017-1634:1:1101:1210:1500 2:N:0:8
CTAAGGTTGAGCGTACTCGACGAAGTTGGGCGGGGGGGGGGGAGATCG
+
FFFFFFFFFFFFFFFFFFFFFFFFFFFFFFFFFFFFFFFFFFF,FFF:
@FS10000125:27:BPA73017-1634:1:1101:2110:1500 2:N:0:8
CATATCTTGAGCGTACTCGACGAAGTTGGCGGGGGGGGGGGGGGGGGA
+
FFFFFFFFFFFFFFFFFFFFFFFFFFFFFFFFFFFFFFFFFFFFFF,F
@FS10000125:27:BPA73017-1634:1:1101:2510:1500 2:N:0:8
CTTCTCTTGAGCGTACTCGACGAAGTTTAAAGGGGGGGGGGGGGGGGA
+
FF,F:,FF:FFFFFFFFFFFFFFFFFF,:FFF:FFFFFFFFFF::,,,
@FS10000125:27:BPA73017-1634:1:1101:4010:1500 2:N:0:8
AGAGGCTTGAGCGTACTCGACGAAGTTGGTGGGGGGGGGGGGGGGAGA
+
,:FFFFF,:FFFFFFFFFFFFFFFF:FFFFFFFFFFFFFFF:F,,F,F
@FS10000125:27:BPA73017-1634:1:1101:4470:1500 2:N:0:8
TTTAACTTGAGCGTACTCGACGAAGTTTAGGGGGGGGGGGGGGGAAAT
+
,,:FFFFFFFFFFFFFFFFFFFFFFFFFFFFFFFFFFFFFFFFF:FF,
@FS10000125:27:BPA73017-1634:1:1101:7250:1500 2:N:0:8
TAACGTTTGAGCGTACTCGACGAAGTTCAGAGGGGGGGGGGGGGGGAA
+
FFFFFFFFFFFFFFFFFFFFFFFFFFFFFFFFFFFFFFFFFFFFFF,F
@FS10000125:27:BPA73017-1634:1:1101:7290:1500 2:N:0:8
CTTTTTTTGAGCGTACTCGACGAAGTTTCGGGGGGGGGGGGGGGAAAT
+
FFF:F,FFFFFFFFFFFFFFFFFFFFF,,FFFFFFFFFFFFFF,FF,F
@FS10000125:27:BPA73017-1634:1:1101:8760:1500 2:N:0:8
TGCCCATTGAGCGTACTCGACGAAGTTAGATAGGGGGGGGGGGGGGGG
+
FFFFFFFFFFFFFFFFFFFFFFFFFFFFFFFFFFFFFFFFFFFFFFFF
@FS10000125:27:BPA73017-1634:1:1101:9030:1500 2:N:0:8
TATTAATTGAGCGTACTCGACGAAGTTCAAGGGGGGGGGGGGGGGAAA
+
FFFFFFFFFFFFFFFFFFFFFFFFFFFFFFFFFFFFFFFFFFFF,FF,
@FS10000125:27:BPA73017-1634:1:1101:9280:1500 2:N:0:8
TTTTCTTTGAGCGTACTCGACGAAGTTGTCGGGGGGGGGGGGGGGAAA
+
F,FFFFFFFFFFFFFFFFFFFFFFFFFFFFFFFFFFFFFFFFFF::,,
@FS10000125:27:BPA73017-1634:1:1101:9450:1500 2:N:0:8
ATATTGTTGAGCGTACTCGACGAAGTTTCAAGGGGGGGGGGGGGGGAA
+
F,FFFFFFFFFFFFFFFFFFFFFFFFFFFFFFFFFFFFFFFFFFFF:F
@FS10000125:27:BPA73017-1634:1:1101:9560:1500 2:N:0:8
CTCACTTTGAGCGTACTCGACGAAGGGGGGGGGGGGGGGGGAAGTCGA
+
FFFFFFFFFFFFFFFFFFFFFFFFFFFFFFFFFFFFFFFFFF:,F,,,
@FS10000125:27:BPA73017-1634:1:1101:9760:1500 2:N:0:8
ATCGCATTGAGCGTACTCGACGAAGTTTTGGGGGGGGGGGGGGGAAAT
+
FFFFFFFFFFFFFFFFFFFFFFFFFFFFFFFFFFFFFFFFFFF,FF,F
@FS10000125:27:BPA73017-1634:1:1101:12260:1500 2:N:0:8
AAGCTCTTGAGCGTACTCGACGAAAGGGGGGGGGGGGGGGAAGTCTGA
+
FFFFFFFF:FFFFFFFFFFFFFFFFFFFFFFFFFFFFFFF::,F,,,,
@FS10000125:27:BPA73017-1634:1:1101:12300:1500 2:N:0:8
TTCTGTTTGAGCGTACTCGACGAAGTTCGGGGGGGGGGGGGGGAAGTC
+
F,FFFFFFFFFFFFFFFFFFFFFFFFFFFFFFFFFFFFFFFF,F:,F:
@FS10000125:27:BPA73017-1634:1:1101:12620:1500 2:N:0:8
TCTAGGTTGAGCGTACTCGACGAAGTTCTCTGGGGGGGGGGGGGGGGG
+
,FFFFFFFFFFFFFFFFFFFFFFFFFFFFFFFFFFFFFFFFFFFFFFF
@FS10000125:27:BPA73017-1634:1:1101:13660:1500 2:N:0:8
TAGAGATTGAGCGTACTCGACGAAGTTGGGGGGGGGGGGGGGAAATCG
+
F,FFFFFFFFFFFFFFFFFFFFFFFFFFFFFFFFFFFFFFF:F,,FFF
@FS10000125:27:BPA73017-1634:1:1101:14380:1500 2:N:0:8
TAGTCATTGAGCGTACTCGACGAAGTGGGGGGGGGGGGGGGAAATTCG
+
FFFFFFFFFFFFFFFFFFFFFFFFFFFFFFFFFFFFFFFFF:FF,,:F
@FS10000125:27:BPA73017-1634:1:1101:15080:1500 2:N:0:8
CTGATTTTGAGCGTACTCGACGAAGTTCCACGGGGGGGGGGGGGGGGG
+
F,FFFFFFFFFFFFFFFFFFFFFFFFFFFFFFFFFFFFFFFFFFF:FF
@FS10000125:27:BPA73017-1634:1:1101:15100:1500 2:N:0:8
CTCCCATTGAGCGTACTCGACGAAGTTTAGAGGGGGGGGGGGGGGGGA
+
FFFFFFFFFFFFFFFFFFFFFFFFFFFFFFFFFFFFFFFFFFFFFF,F
@FS10000125:27:BPA73017-1634:1:1101:15210:1500 2:N:0:8
TCATGTTTGAGCGTACTCGACGAAGTTATACGGGGGGGGGGGGGGGGA
+
FFFFFFFFFFFFFFFFFFFFFFFFFFFFFFFFFFFFFFFFFFFFFF,F
@FS10000125:27:BPA73017-1634:1:1101:16400:1500 2:N:0:8
TCGTCTTTGAGCGTACTCGACGAAGAGGGGGGGGGGGGGGGGGAAATT
+
,F,,,,FFFFFFFFFFFFFFFFFFF:,,,FFFFFFFFFFFFFF,:,,,
@FS10000125:27:BPA73017-1634:1:1101:1670:1510 2:N:0:8
TCCGCATTGAGCGTACTCGACGAAGTTATTAGGGGGGGGGGGGGGGAA
+
,FF:FFFFFFFFFFFFFFFFFFFFFFFFFFFFFFFFFFFFFFFFF,FF
@FS10000125:27:BPA73017-1634:1:1101:2670:1510 2:N:0:8
TAATGATTGAGCGTACTCGACGAAGTTCTCGGGGGGGGGGGGGGGAAA
+
FFFFFFFFFFFFFFFFFFFFFFFFFFFFFFFFFFFFFFFFFFFFFFF,
@FS10000125:27:BPA73017-1634:1:1101:2860:1510 2:N:0:8
ATTATCTTGAGCGTACTCGACGAAGTTACAAGAAAGAGCGGAAGAGCG
+
,F,FF,FFFFFFFFFFFFFFFFFFFFF,,F,,,:,F,,,FFFFFF::F
@FS10000125:27:BPA73017-1634:1:1101:3160:1510 2:N:0:8
TTAGTTTTGAGCGTACTCGACGAAGTTCCAGGGGGGGGGGGGGGGGGA
+
,,FFFFFFFFFFFFFFFFFFFFFFFFFFFFFFFFFFFFFFFFFFFFF,
@FS10000125:27:BPA73017-1634:1:1101:3330:1510 2:N:0:8
AAATATTTGAGCGTACTCGACGAAGTGGGGGGGGGGGGGGGAGATCGG
+
FFFFFFFFFFFFFFFFFFFFFFFFFFFFFFFFFFFFFFFFFF,:F:,,
@FS10000125:27:BPA73017-1634:1:1101:3780:1510 2:N:0:8
TTTAGATTGAGCGTACTCGACGAAGTTGCAAGGGGGGGGGGGGGGGGA
+
FFFFFFFFFFFFFFFFFFFFFFFFFFFFFFFFFFFFFFFFFFFFFFF,
@FS10000125:27:BPA73017-1634:1:1101:4320:1510 2:N:0:8
TTTCTATTGAGCGTACTCGACGAAGTTGCTGGGGGGGGGGGGGGGGAA
+
F,FFFFFFFFFFFFFFFFFFFFFFFFFFFFFFFFFFFFFFFFFFFF,F
@FS10000125:27:BPA73017-1634:1:1101:4680:1510 2:N:0:8
TTTGTGTTGAGCGTACTCGACGAAGTTGCAAGGGGGGGGGGGGGGGGG
+
,FFFFFFFFFFFFFFFFFFFFFFFFFFFFFFFFFFFFFFFFFFFFFFF
@FS10000125:27:BPA73017-1634:1:1101:6220:1510 2:N:0:8
CTATGATTGAGCGTACTCGACGAAGTTTAATGGGGGGGGGGGGGGGGG
+
:FFFFF::FFFFFF,F:FF:FF,:F,,F:::FFFFFFFFFFFFFFF:,
@FS10000125:27:BPA73017-1634:1:1101:6460:1510 2:N:0:8
CACTGATTGAGCGTACTCGACGAAGTTCAGCGGGGGGGGGGGGGGGGG
+
F,FF,FFFFFFFFFFFFFFFFFFFFFFFFFFFFFFFFFFFFFFFFFF,
@FS10000125:27:BPA73017-1634:1:1101:7200:1510 2:N:0:8
CTTTCTTTGAGCGTACTCGACGAAGTTCCCGGGGGGGGGGGGGGGGAA
+
FFFFFFFFFFFFFFFFFFFFFFFFFFFFFFFFFFFFFFFFFFFFFFFF
@FS10000125:27:BPA73017-1634:1:1101:8550:1510 2:N:0:8
TTGCGCTTGAGCGTACTCGACGAAGAGGGGGGGGGGGGGGGAAATCGA
+
,FFFFFFFFFFFFFFFFFFFFFFFFFFFFFFFFFFFFFFF:F,,F:,:
@FS10000125:27:BPA73017-1634:1:1101:8750:1510 2:N:0:8
TTGAGCTTGAGCGTACTCGACGAAGTTGGCAGGGGGGGGGGGGGGGAA
+
FF:FFFFFFFFFFFFFFFFFFFFFFFFFFFFFFFFFFFFFFFFFF::F
@FS10000125:27:BPA73017-1634:1:1101:9210:1510 2:N:0:8
TTGTGATTGAGCGTACTCGACGAAGTTATGCGGGGGGGGGGGGGGGGG
+
FFFFFFFFFFFFFFFFFFFFFFFFFFFFFFFFFFFFFFFFFFFFFFFF
@FS10000125:27:BPA73017-1634:1:1101:10160:1510 2:N:0:8
ATCGATTTGAGCGTACTCGACGAAGTTAGGAGGGGGGGGGGGGGGGAA
+
FFFFFFFFFFFFFFFFFFFFFFFFFFFFFFFFFFFFFFFFFFFF:,F,
@FS10000125:27:BPA73017-1634:1:1101:10270:1510 2:N:0:8
AAGTGTTTGAGCGTACTCGACGAAGTTCACTGGGGGGGGGGGGGGGGA
+
::F:FFFFFFFFFFFFFFFFFFFFFFFFFFFFFFFFFFFFFFFF:F:,
@FS10000125:27:BPA73017-1634:1:1101:10470:1510 2:N:0:8
TCATCTTTGAGCGTACTCGACGAAGTTGGTGGGGGGGGGGGGGGGGGA
+
FFFF:FFFFF:FFFFFFFF:FFFFFFF:FF:FFF:FFFFFF:FF,,,:
@FS10000125:27:BPA73017-1634:1:1101:10650:1510 2:N:0:8
ATCCGGTTGAGCGTACTCGACGAAGTTTTAAGGGGGGGGGGGGGGGGA
+
FFFFFFFFFFFFFFFFFFFFFFFFFFFFFFFFFFFFFFFFFFFFFF,F
@FS10000125:27:BPA73017-1634:1:1101:10790:1510 2:N:0:8
CACAATTTGAGCGTACTCGACGAAGTTGGGGGGGGGGGGGGGAAATTG
+
F:FFFFFFFFFFFFFFFFFFFFFFFFFFFFFFFFFFFFFFFFFF:F,,
@FS10000125:27:BPA73017-1634:1:1101:10880:1510 2:N:0:8
CTTCCATTCATTTCTTTCGACGTACTTTGGCAGTTGAGCAGATTTGTG
+
:,F,,::F,F,,,:,,FFFF,F:F,F,,,,,:,,,F:F,:F,,,,:,,
@FS10000125:27:BPA73017-1634:1:1101:11740:1510 2:N:0:8
TTCATCTTGAGCGTACTCGACGAAGTTCGAAGGGGGGGGGGGGGGGGA
+
,FFF:FFFFFFFFFFFFFFFFFFFFFFFFFFFFFFFFFFFFFFFFF,F
@FS10000125:27:BPA73017-1634:1:1101:12420:1510 2:N:0:8
CATCTCTTGAGCGTACTCGACGAAGTTCTCCGGGGGGGGGGGGGGGGA
+
,,F,,:FFFFFFFFFFFFFFFFFFF,,,:,,FFFFFFFFFFFF::,,:
@FS10000125:27:BPA73017-1634:1:1101:13050:1510 2:N:0:8
CTTCTCTTGAGCGTACTCGACGAAGTTCATAGGGGGGGGGGGGGGGAA
+
F,FF,FFFFFFFFFFFFFFFFFFFFFF:F,:FFFFFFFFFFFFFFFFF
@FS10000125:27:BPA73017-1634:1:1101:13370:1510 2:N:0:8
TCATATTTGAGCGTACTCGACGAAGTTAGGGGGGGGGGGGGGGGAAAT
+
,FFFFFFFFFFFFFFFFFFFFFFFFFFFFFFFFFFFFFFFFFF,:F,F
@FS10000125:27:BPA73017-1634:1:1101:14450:1510 2:N:0:8
TTCATCTTGAGCGTACTCGACGAAGTTGTTAGGGGGGGGGGGGGGGGA
+
,FFFFFFFFFFFFFFFFFFFFFFFFFFFFFFFFFFFFFFFFFFFFF,F
@FS10000125:27:BPA73017-1634:1:1101:15310:1510 2:N:0:8
TTTGTATTGAGCGTACTCGACGAAGTTCTCACGTACTCGACGAAGTTG
+
FFFFFFFFFFFFFFFFFFFFFFFFFFFFFFFFFFFFFFFFFFFFFFFF
@FS10000125:27:BPA73017-1634:1:1101:16480:1510 2:N:0:8
TGATTCTTGAGCGTACTCGACGAAGTTTTTAGGGGGGGGGGGGGGGGA
+
,,FF:,FFFFFFFFFFFFFFFFFFFFFFFFFFFFFFFFFFF,:::F,:
@FS10000125:27:BPA73017-1634:1:1101:3710:1520 2:N:0:8
TTTTATTTGAGCGTACTCGACGAAGTTCAGTGGGGGGGGGGGGGGGAA
+
FFFFFFFFFFFFFFFFFFFFFFFFFFFFFFFFFFFFFFFFFFFFFF,F
@FS10000125:27:BPA73017-1634:1:1101:4070:1520 2:N:0:8
TTCAACTGAGCGTACTCGACGAAGTTAAGAGGGGGGGGGGGGGGGAAA
+
F:FFFFFFFFFFFFFFFFFFFFFFFFFFFFFFFFFFFFFFFFFF,F:,
@FS10000125:27:BPA73017-1634:1:1101:4960:1520 2:N:0:8
ATATTATTGAGCGTACTCGACGAAGTTTCCGGGGGGGGGGGGGGGAAT
+
FFFFFFFFFFFFFFFFFFFFFFFFFFFFFFFFFFFFFFFFFFFF,F:,
@FS10000125:27:BPA73017-1634:1:1101:6000:1520 2:N:0:8
TAAATTTTGAGCGTACTCGACGAAGTTCAGTGGGGGGGGGGGGGGGAA
+
,:,,,:FFFFFFFFFFFFFFFFFFFFFF,FF,FFFFFFFFFFFF,,,:
@FS10000125:27:BPA73017-1634:1:1101:6100:1520 2:N:0:8
TTCGGATTGAGCGTACTCGACGAAGTGGGGGGGGGGGGGGGGAAATCG
+
FFFFFFFFFFFFFFFFFFFFFFFFFFFFFFFFFFFFFFFFF,FF,FFF
@FS10000125:27:BPA73017-1634:1:1101:6140:1520 2:N:0:8
TTATCGTTGAGCGTACTCGACGAAGTTCTGGGGGGGGGGGGGGGAAAT
+
,,FFFFFFFFFFFFFFFFFFFFFFFFFFFFFFFFFFFFFFFFFFF,FF
@FS10000125:27:BPA73017-1634:1:1101:6210:1520 2:N:0:8
CTAGATTTGAGCGTACTCGACGAAGTTCTTAGGGGGGGGGAGGGGGGG
+
FFFFFFFFFFFFFFFFFFFFFFFFFFFFFFFFFFFFFFFFFFF:FFF:
@FS10000125:27:BPA73017-1634:1:1101:6770:1520 2:N:0:8
TGTTTTTTGAGCGTACTCGACGAGGTTGGGGGGGGGGGGGGGAATTCG
+
F,FFFFFFFFFFFFFFFFFFFFFFFFFFFFFFFFF:FFFF,FFF,FFF
@FS10000125:27:BPA73017-1634:1:1101:7080:1520 2:N:0:8
TAAATTTTGAGCGTACTCGACGAAGTTAAGCGGGGGGGGGGGGGGAGG
+
F:FFFFFFFFFFFFFFFFFFFFFFFFFFFFFFFFFFFFFFFF,,,F,F
@FS10000125:27:BPA73017-1634:1:1101:9020:1520 2:N:0:8
TTAAATTTGAGCGTACTCGACGAAGTGGGGGGGGGGGGGGGAAGTCGA
+
F,FFFFFFFFFFFFFFFFFFFFFFFFFFFF:FFFFFFFFFFFF,,F,:
@FS10000125:27:BPA73017-1634:1:1101:9760:1520 2:N:0:8
TTTTTATTGAGCGTACTCGACGAAGTTCGGTGGGGGGGGGGAAGAGCG
+
,,FF,:FFFFFFFFFFFFFFFFFFF,F:,:,,,,,F,:,FF,,F,F,F
@FS10000125:27:BPA73017-1634:1:1101:10470:1520 2:N:0:8
CCAACTTTGAGCGTACTCGACGAAGTTTCATGGGGGGGGGGGGGGGGA
+
,FFFF:FFFFFFFFFFFFFF:,F,:FFFFFFFFFFFFFFFFFF,,,,,
@FS10000125:27:BPA73017-1634:1:1101:10530:1520 2:N:0:8
ACCCTTTTGAGCGTACTCGACGAAGTTACGAGGGGGGGGGGGGGGGAA
+
FFFFFFFFFFFFFFFFFFFFFFFFFFFFFFFFFFFFFFFFFFFF::F:
@FS10000125:27:BPA73017-1634:1:1101:10640:1520 2:N:0:8
CTGTATTTGAGCGTACTCGACGAATTTAGAAGGGGGGGGGGGGGGGGA
+
FFFFFFFFFFFFFFFFFFFFFFFFFFFFFFFFFFFFFFFFFFFFF,,F
@FS10000125:27:BPA73017-1634:1:1101:10740:1520 2:N:0:8
ATGTCTTTGAGCGTACTCGACGAAGTTAGGCGGGGGGGGGGGGGGGAA
+
,:FFFFFFFFFFFFFFFFFFFFFFFFFFFFFFFFFFFFFFFFFFF,,F
@FS10000125:27:BPA73017-1634:1:1101:10900:1520 2:N:0:8
CACCACTTGAGCGTACTCGACGAAGTTGAGCGGGGGGGGGGGGGGGGA
+
F,FFFFFFFFFFFFFFFFFFFFFFFFFFFFFFFFFFFFFFFFFFF,,F
@FS10000125:27:BPA73017-1634:1:1101:12590:1520 2:N:0:8
TTCATCTTGAGCGTACTCGACGAAGTTTTATGGGGGGGGGGGGGGGGA
+
FFFFFFFFFFFFFFFFFFFFFFFFFFFFFFFFFFFFFFFFFF::,F,:
@FS10000125:27:BPA73017-1634:1:1101:13220:1520 2:N:0:8
AACTAATTGAGCGTACTCGACGAAGTTGGGGGGGGGGGGGGGGGGGGG
+
::FFFFFFFFFFFFFFFFFFFFFFFFFFFFFFFFFFFFFFFFFFFF:F
@FS10000125:27:BPA73017-1634:1:1101:14130:1520 2:N:0:8
TTAAGGTTGAGCGTACTCGACGAAGTTCGAAGGGGGGGGGGGGGGGGA
+
,FFFFFFFFFFFFFFFFFFFFFFFFFFFFFFFFFFFFFFFFFFFFF:,
@FS10000125:27:BPA73017-1634:1:1101:15200:1520 2:N:0:8
TGTTCTTTGAGCGTACTCGACGAAGTTGGGTGGGGGGGGGGGGGAGAT
+
F:FFFFFFFFFFFFFFFFFFFFFFFFFFFFFFFFFFFFFFFF:FF,F:
@FS10000125:27:BPA73017-1634:1:1101:1670:1530 2:N:0:8
TTGGCCTTGAGCGTACTCGACGAAGTTTCCGGGGGGGGGGGGGGGAAA
+
,F,FFFFFFFFFFFFFFFFFFFFFFFFFFFFFFFFFFFFFFFFFFFFF
@FS10000125:27:BPA73017-1634:1:1101:2030:1530 2:N:0:8
TTTTACTTGAGCGTACTCGACGAAGGGGGGGGGGGGGGGGGAGTGGAA
+
FF:FFFFFFFFFFFFFFFFFFFFFFFFFFFFFFFFFFFF,,:,,,,::
@FS10000125:27:BPA73017-1634:1:1101:2390:1530 2:N:0:8
CACGGTTTGAGCGTACTCGACGAAGTTGGGGGGGGGGGGGGGGGGGAT
+
FFF,FFFFFFFFFFFFFFFFFFFFFFFFFFFFFFFFFFFFFF,:,,,F
@FS10000125:27:BPA73017-1634:1:1101:2750:1530 2:N:0:8
GACGTGTTGAGCGTACTCGACGAAGTTTGCAGGGGGGGGGGGGGGGAA
+
:FFFFFFFFFFFFFFFFFFFFFFFFFFFFFFFFFFFFFFFFFFFF,FF
@FS10000125:27:BPA73017-1634:1:1101:3070:1530 2:N:0:8
CAAGTCTTGAGCGTACTCGACGAAGTTCGGGGGGGGGGGGGGGGAAAT
+
FFFFFFFFFFFFFFFFFFFFFFFFFFFFFFFFFFFFFFFFFFFFFF,F
@FS10000125:27:BPA73017-1634:1:1101:3200:1530 2:N:0:8
CTTGATCTTGAGCGTACTCGACGAAGGGGGGGGGGGGGGGGAAATCGA
+
F:FFFFFF:FFFFFFFFFFFFFFFFFFFFFFFFFFFFFFFFF,,F,,,
@FS10000125:27:BPA73017-1634:1:1101:3850:1530 2:N:0:8
TTAAATTTGAGCGTACTCGACGAAGTTTAACGGGGGGGGGGGGGGGGG
+
F,FFFFFFFFFFFFFFFFFFFFFFFFFFFFFFFFFFFFFFFFFFFFFF
@FS10000125:27:BPA73017-1634:1:1101:4200:1530 2:N:0:8
TAAGGTTTGAGCGTACTCGACGAAGTTGAAGGGGGGGGGGGGGGGGGA
+
FFFFFFFFFFFFFFFFFFFFFFFFFFFFFFFFFFFFFFFFFFFFFFFF
@FS10000125:27:BPA73017-1634:1:1101:4480:1530 2:N:0:8
TGTAACTTGAGCGTACTCGACGAAGTTTAGGGGGGGGGGGGGGGGAAA
+
,,:FFFFFFFFFFFFFFFFFFFFFFFFFFFFFFFFFFFFFFFFF,F:,
@FS10000125:27:BPA73017-1634:1:1101:4550:1530 2:N:0:8
TCTAAATTGAGCGTACTCGACGAAGTTAATGGGGGGGGGGGGGGGAAA
+
,FFFFFFFFFFFFFFFFFFFFFFFFFFFFFFFFFFFFFFFFFFF,FF,
@FS10000125:27:BPA73017-1634:1:1101:4870:1530 2:N:0:8
CAGTCATTGAGCGTACTCGACGAAGTTAGGTGGGGGGGGGGGGGGGAA
+
FFFFFFFFFFFFFFFFFFFFFFFFFFFFFFFFFFFFFFFFFFFFF,:F
@FS10000125:27:BPA73017-1634:1:1101:5800:1530 2:N:0:8
CCCGCTTTGAGCGTACTCGACGAAGTTGCATGGGGGGGGGGGGGGGGA
+
F,F:FFFFFFFFFFFFFFFFFFFFFFFFFFF:FFFFFFFFFFFFFF,F
@FS10000125:27:BPA73017-1634:1:1101:6640:1530 2:N:0:8
ATGCAGTTGAGCGTACTCGACGAAGTTCACCGGGGGGGGGGGGGGGGG
+
FFFFFFFFFFFFFFFFFFFFFFFFFFFFFFFFFFFFFFFFFFFFFFFF
@FS10000125:27:BPA73017-1634:1:1101:7660:1530 2:N:0:8
CCTTTTTTTTTTTTTTTTTTTCTAATTTTTTATGGGGGGGGGGGGGAA
+
F,:FF,F:F,,:,:,F:,,F,,:,,FF,:F,,,,:FFFFFFFFFF,,F
@FS10000125:27:BPA73017-1634:1:1101:8560:1530 2:N:0:8
TTTCTATTGAGCGTACTCGACGAAGTTTAATGGGGGGGGGGGGGGGAA
+
F,FFFFFFFFFFFFFFFFFFFFFFFFFFFFFFFFFFFFFFFFFFFFFF
@FS10000125:27:BPA73017-1634:1:1101:9240:1530 2:N:0:8
CTGATATTGAGCGTACTCGACGAAGTTAGCTGGGGGGGGGGGGGGGAA
+
F:FFFFFFFFFFFFFFFFFFFFFFFFFFFFFFFFFFFFFFFFFFFFFF
@FS10000125:27:BPA73017-1634:1:1101:9450:1530 2:N:0:8
ACTAATTTGAGCGTACTCGACGAAGTTCAAGGGGGGGGGGGGGGGGGA
+
,FFFFFFFFFFFFFFFFFFFFFFFFFFFFFFFFFFFFFFFFFFFFFFF
@FS10000125:27:BPA73017-1634:1:1101:9470:1530 2:N:0:8
TAATTTTTGAGCGTACTCGACGAAGTTCCTGGGGGGGGGGGGGGGGGA
+
,:F,,FFFFFFFFFFFFFFFFFFFFFF:FFFFFFFFFFFFFFFFF,F,
@FS10000125:27:BPA73017-1634:1:1101:10020:1530 2:N:0:8
ATTAAATTGAGCGTACTCGACGAAGTTCAACGGGGGGGGGGGGGGGAA
+
FFFFFFFFFFFFFFFFFFFFFFFFFFFFFFFFFFFFFFFFFFFFFFFF
@FS10000125:27:BPA73017-1634:1:1101:10640:1530 2:N:0:8
CTGTATTTGAGCGTACTCGACGAATTTAGAAGGGGGGGGGGGGGGGAA
+
FFFFFFFFFFFFFFFFFFFFFFFFFFFFFFFFFFFFFFFFFFFF:,,:
@FS10000125:27:BPA73017-1634:1:1101:10930:1530 2:N:0:8
CTAATCTTGAGCGTACTCGACGAAGTTGCCGGGGGGGGGGGGGGGGGA
+
FFFFFFFFFFFFFFFFFFFFFFFFFFFFFFFFFFFFFFFFFFFFF:F,
@FS10000125:27:BPA73017-1634:1:1101:11950:1530 2:N:0:8
TTCTGGTTGAGCGTACTCGACGAAGTTACACGGGGGGGGGGGGGGGAA
+
FFFFFFFFFFFFFFFFFFFFFFFFFFFFFFFFFFFFFFFFFFFFF,FF
@FS10000125:27:BPA73017-1634:1:1101:12120:1530 2:N:0:8
CAGCATTTGAGCGTACTCGACGAAGTTTCTGGGGGGGGGGGAGAGGAA
+
,:,,,FFF:FFFFFFFFFFFF:FFF,,:,:,FFFFFFFFFF,:F,,,,
@FS10000125:27:BPA73017-1634:1:1101:12270:1530 2:N:0:8
TTCGAATTGAGCGTACTCGACGAAGTTAGGGGGGGGGGGGGGGGGAAT
+
FFFFFFFFFFFFFFFFFFFFFFFFFFFFFFFFFFFFFFFFFFFF,FF:
@FS10000125:27:BPA73017-1634:1:1101:13710:1530 2:N:0:8
TATTGGTTGAGCGTACTCGACGAAGTTAAGCGGGGGGGGGGGGGGGGA
+
F:,FF,FFFFFFFFFFFFFFFFFFFFF,F:FFFFFFFFFFFFFFFF:F
@FS10000125:27:BPA73017-1634:1:1101:14370:1530 2:N:0:8
GCGGGATTGAGCGTACTCGACGAAGTTCACAGGGGGGGGGGGGGGGAA
+
,FFFFFFFFFFFFFFFFFFFFFFFFFFFFFFFFFFFFFFFFFFFFF,F
@FS10000125:27:BPA73017-1634:1:1101:14520:1530 2:N:0:8
TATTCTTTGAGCGTACTCGACGAAGTTCAGTGGGGGGGGGGGGGGGAA
+
FFFFFFFFFFFFFFFFFFFFFFFFFFFFFFFFFFFFFFFFFFFFF:FF
@FS10000125:27:BPA73017-1634:1:1101:14940:1530 2:N:0:8
GGTCGTTTGAGCGTACTCGACGAAGTTATAAGGGGGGGGGGGGGGGGG
+
FFFF:FFFFFFFFFFFFFFFFFFFFFFFF:FFFFFFFFFFFFFFFFFF
@FS10000125:27:BPA73017-1634:1:1101:15670:1530 2:N:0:8
TTTAGATTGAGCGTACTCGACGAAGTTAACGGGGGGGGGGGGGGGGAA
+
FFFFFFFFFFFFFFFFFFFFFFFFFFFFFFFFFFFFFFFFFFFFF:FF
@FS10000125:27:BPA73017-1634:1:1101:1050:1540 2:N:0:8
TTTGTTTTGAGCGTACTCGACGAAGTTCCAAGGGGGGGGGGGGGGGAA
+
FFFFFFFFFFFFFFFFFFFFFFFFFFFFFFFFFFFFFFFFFFFFFF,:
@FS10000125:27:BPA73017-1634:1:1101:1290:1540 2:N:0:8
AGTTAGTTGAGCGTACTCGACGAAGTTCCAAGGGGGGGGGGGGGGGAA
+
F:FFFFFFFFFFFFFFFFFFFFFFFFFFFFFFFFFFFFFFFFFFF:FF
@FS10000125:27:BPA73017-1634:1:1101:1790:1540 2:N:0:8
ACGGCGTTGAGCGTACTCGACGAAGTTGAGCGGGGGGGGGGGGGGGGA
+
FFFFFFFFFFFFFFFFFFFFFFFFFFFFFFFFFFFFFFFFFFFFFF,F
@FS10000125:27:BPA73017-1634:1:1101:1950:1540 2:N:0:8
TTTAACTTGAGCGTACTCGACGAAGTTAACGGGGGGGGGGGGGGGAAA
+
FFFFFFFFFFFFFFFFFFFFFFFFFFFFFFFFFFFFFFFFFFFFF::F
@FS10000125:27:BPA73017-1634:1:1101:2200:1540 2:N:0:8
TAACGGTTGAGCGTACTCGACGAAGTTGAACGGGGGGGGGGGGGGGAA
+
FFFFFFFFFFFFFFFFFFFFFFFFFFFFF:FFFFFFFFFFFFFFF,FF
@FS10000125:27:BPA73017-1634:1:1101:2210:1540 2:N:0:8
TCTTGTTTGAGCGTACTCGACGAAGTTGGGCGGGGGGGGGGGGGGGAA
+
FFFFFFFFFFFFFFFFFFFFFFFFFFFFFFFFFFFFFFFFFFFFF,FF
@FS10000125:27:BPA73017-1634:1:1101:2500:1540 2:N:0:8
CTTAAGTTGAGCGTACTCGACGAAGTTGCTAGGGGGGGGGGGGGGGAA
+
:FFFFFFFFFFFFFFFFFFFFFFFFFF:FF,,FFFFFFFFFFFFFFFF
@FS10000125:27:BPA73017-1634:1:1101:2950:1540 2:N:0:8
CCCACTTTGAGCGTACTCGACGAAGTTAGCTGGGGGGGGGGGGGGGAA
+
FFFFFFFFFFFFFFFFFFFFFFFFFFFFFFFFFFFFFFFFFFFFFFFF
@FS10000125:27:BPA73017-1634:1:1101:3010:1540 2:N:0:8
CCTTGCTTGAGCGTACTCGACGAAGTTCTTGGGGGGGGGGGGGGGGAA
+
FFFFFFFFFFFFFFFFFFFFFFFFFFFFFFFFFFFFFFFFFFFFF,:F
@FS10000125:27:BPA73017-1634:1:1101:3560:1540 2:N:0:8
CTTTGATTGAGCGTACTCGACGAAGTTTGGCGGGGGGGGGGGGGGGGG
+
F,FFFFFFFFFFFFFFFFFFFFFFFFFFFFFFFFFFFFFFFFFFFF:F
@FS10000125:27:BPA73017-1634:1:1101:3730:1540 2:N:0:8
TTCGGTTTGAGCGTACTCGACGAAGTTACTAGGGGGGGGGGGGGGGAA
+
:FFFFFFFFFFFFFFFFFFFFFFFFFFFFFFFFFFFFFFFFFFFF:FF
@FS10000125:27:BPA73017-1634:1:1101:5880:1540 2:N:0:8
ATCAATTTGAGCGTACTCGACGAAGTTGCAGGGGGGGGGGGGGGGGAA
+
,:F:FFFFFFFFFFFFFFFFFFFFFFFFFFFFFFFFFFFFFFFFF,FF
@FS10000125:27:BPA73017-1634:1:1101:6700:1540 2:N:0:8
TGGTTTTTGAGCGTACTCGACGAAATTACCTGGGGGGGGGGGGGGGAG
+
,F:FFFFFFFFFFFFFFFFFFFFFFFFFFFFFFFFFFFFFFFFF:F,:
@FS10000125:27:BPA73017-1634:1:1101:6890:1540 2:N:0:8
TTGGACTTGAGCGTACTCGACGAAGTTGTAGGGGGGGGGGGGGGGAAA
+
FFFFFFFFFFFFFFFFFFFFFFFFFFFFFFFFFFFFFFFFFFFF,F:,
@FS10000125:27:BPA73017-1634:1:1101:7260:1540 2:N:0:8
ATTTACTTGAGCGTACTCGACGAAGTTACTGGGGGGGGGGGGGGGGGA
+
::FFFFFFFFFFFFFFFFFFFFFFFFFFFFFFFFFFFFFFFFFFFF,F
@FS10000125:27:BPA73017-1634:1:1101:7420:1540 2:N:0:8
CAGTAAGCGTACTCGACGAAGTTACTAGGGGGGGGGGGGGGGGAAGTC
+
FFFFFFFFFFFFFFFFFFFFFFFFFFFFFFFFFFFFFFFFFF,FF,:,
@FS10000125:27:BPA73017-1634:1:1101:7590:1540 2:N:0:8
CACACGTTGAGCATACTCGACGAAGTTTATGGGGGGGGGGGGGGGAAT
+
FFFFFFFFFFFFFFFFFFFFFFFFFFFFFFFFFFFFFFFFFFF,,F,:
@FS10000125:27:BPA73017-1634:1:1101:7690:1540 2:N:0:8
TCCTAATTGAGCGTACTCGACGAAGTTAACAGGGGGGGGGGGGGGGAA
+
,FFFFFFFFFFFFFFFFFFFFFFFFFFFFFFFFFFFFFFFFFFFF,FF
@FS10000125:27:BPA73017-1634:1:1101:9210:1540 2:N:0:8
TTGTGATTGAGCGTACTCGACGAAGTTATGCGGGGGGGGGGGGGGGGG
+
FFFFFFFFFFFFFFFFFFFFFFFFFFFFFFFFFFFFFFFFFFFFFFF:
@FS10000125:27:BPA73017-1634:1:1101:9310:1540 2:N:0:8
GCACTTTTGAGCGTGGGGGGGGGGGGGGGAGATCGGAAGAGCGTCGTG
+
FFFFFFFFFFFFFFFFFFFFFFFFFFFF:FFFF:FFFF,FF::,F,:,
@FS10000125:27:BPA73017-1634:1:1101:10240:1540 2:N:0:8
CCAAGCTTGAGCGTACTCGACGAAGTTCTACGGGGGGGGGGGGGGGGG
+
FF,,:FFFFFFFFFFFFFFFFFFFFFFFF,FFFFFFFFFFFFFFFF,,
@FS10000125:27:BPA73017-1634:1:1101:11010:1540 2:N:0:8
CGCATATTGAGCGTACTCGACGAAGTTATTTGGGGGGGGGGGGGGGGG
+
F:FFFFFFFFFFFFFFFFFFFFFFFFFFFFFFFFFFFFFFFFFFFFF:
@FS10000125:27:BPA73017-1634:1:1101:11630:1540 2:N:0:8
ACGACTTTGAGCGTACTCGACGAAGTTCAGTGGGGGGGGGGGGGGGAA
+
FFFFFFFFFFFFFFFFFFFFFFFFFFFFFFFFFFFFFFFFFFFFF,FF
@FS10000125:27:BPA73017-1634:1:1101:11970:1540 2:N:0:8
TTCATTTTGAGCGTACTCGACGAAGTTGTTCTGGGGGGGGGGGGGGGG
+
FFFFFFFFFFFFFFFFFFFFFFFFFFFFFFFFFFFFFFFFFFFFFFFF
@FS10000125:27:BPA73017-1634:1:1101:13100:1540 2:N:0:8
TTTCTCTTGAGCGTACTCGACGAAGTTTGGTGGGGGGGGGGGGGGGAA
+
F,FFFFFFFFFFFFFFFFFFFFFFFFFFFFFFFFFFFFFFFFFFF:FF
@FS10000125:27:BPA73017-1634:1:1101:13200:1540 2:N:0:8
ATAATGTTGAGCGTACTCGACGAAGTTCAGCGGGGGGGGGGGGGGAAA
+
FFFFFFFFFFFFFFFFFFFFFFFFFFFFFFFFFFFFFFFFFFFFF,FF
@FS10000125:27:BPA73017-1634:1:1101:13360:1540 2:N:0:8
TAATGTTTGAGCGTACTCGACGAAGTTGCCGGGGGGGGGGGGGGGGAA
+
FFFFFFFFFFFFFFFFFFFFFFFFFFFFFFFFFFFFFFFFFFFFFFFF
@FS10000125:27:BPA73017-1634:1:1101:13690:1540 2:N:0:8
GCCCTCTTGAGCGTACTCGACGAAGTTTCTCGGGGGGGGGGGGGGGGA
+
,FFFFFFFFFFFFFFFFFFFFFFFFFFFFFFFFFFFFFFFFFFFFF:F
@FS10000125:27:BPA73017-1634:1:1101:14030:1540 2:N:0:8
CCCAACTTGAGCGTACTCGACGAAGTTGCAAGGGGGGGGGGGGGGGGA
+
FFFFFFFFFFFFFFFFFFFFFFFFFFFFFFFFFFFFFFFFFFFF:,,,
@FS10000125:27:BPA73017-1634:1:1101:15540:1540 2:N:0:8
GTGTCGTTGAGCGTACTCGACGAAGTTAAAAGGGGGGGGGGGGGGGGA
+
,FFFFFFFFFFFFFFFFFFFFFFFFFFFFFFFFFFFFFFFFFFFFFF,
@FS10000125:27:BPA73017-1634:1:1101:15790:1540 2:N:0:8
TTATTATTGAGCGTACTCGACGAAGTTGCAGGGGGGGGGGGGGGGAAA
+
FFFFFFFFFFFFFFFFFFFFFFFFFFFFFFFFFFFFFFFFFFFF,,:,
@FS10000125:27:BPA73017-1634:1:1101:15960:1540 2:N:0:8
TCAAGCTTGAGCGTACTCGACGAAGTTAGAAGGGGGGGGGGGGGGGAA
+
FF:F:FFFFFFFFFFFFFFFFFFFFFFF:FFFFFFFFFFFFFFFFFFF
@FS10000125:27:BPA73017-1634:1:1101:16300:1540 2:N:0:8
TTAAACTTGAGCGTACTCGACGAAGTTCAGTGGGGGGGGGGGGGGGGA
+
FFF,FFFFFFFFFFFFFFFFFFFFFFFFFFFFFFFFFFFFFFFFF:,,
@FS10000125:27:BPA73017-1634:1:1101:1520:1550 2:N:0:8
ATGCACTTGAGCGTACTCGACGAAGTTTTTAGGGGGGGGGGGGGGGGG
+
FFFFFFFFFFFFFFFFFFFFFFFFFFFFFFFFFFFFFFFFFFFFFFFF
@FS10000125:27:BPA73017-1634:1:1101:1650:1550 2:N:0:8
TCTCCCTTGAGCGTACTCGACGAAGTTGACTGGGGGGGGGGGGGGGAA
+
,FFFFFFFFFFFFFFFFFFFFFFFFFFFFFFFFFFFFFFFFFFFFFFF
@FS10000125:27:BPA73017-1634:1:1101:1720:1550 2:N:0:8
CATCGGTTGAGCGTACTCGACGAAGTTCTCGGGGGGGGGGGGGGGGAA
+
F:FF,:FFFFFFFFFFFFFFFFFFFFFFFF:FFFFFFFFFFFFFF,FF
@FS10000125:27:BPA73017-1634:1:1101:1840:1550 2:N:0:8
GACCGGTTGAGCGTACTCGACGAAGTTTTGCGGGCGGGGGGGGGGGGG
+
,,FFFFF,FFFFFFFFFFFFFFFFFFFFFFFFFFFFFFFFF::,FF:,
@FS10000125:27:BPA73017-1634:1:1101:3060:1550 2:N:0:8
TTACACTTGAGCGTACTCGACGAAGTTATCCGGGGGGGGGGGGGGGAA
+
FFFFFFFFFFFFFFFFFFFFFFFFFFFFFFFFFFFFFFFFFFFFFFFF
@FS10000125:27:BPA73017-1634:1:1101:3240:1550 2:N:0:8
TTTCGGTTGAGCGTACTCGACGAAGTTAGCAGGGGGGGGGGGGGGGGA
+
FFFFFFFFFFFFFFFFFFFFFFFFFFFFFFFFFFFFFFFFFFFFFFF,
@FS10000125:27:BPA73017-1634:1:1101:4080:1550 2:N:0:8
CATAAATTGAGCGTACTCGACGAAGTTATTAGGGGGGGGGGGGGGGGG
+
FFFFFFFFFFFFFFFFFFFFFFFFFFFFFFFFFFFFFFFFFFFFFFFF
@FS10000125:27:BPA73017-1634:1:1101:4990:1550 2:N:0:8
TCCCACTTGAGCGTACTCGACGAAGGGGGGGGGGGGGGGGGAATTTGA
+
,FFFFFFFFFFFFFFFFFFFFFFFFFFFFFFFFFFFFFFF,,,,:,,F
@FS10000125:27:BPA73017-1634:1:1101:5360:1550 2:N:0:8
ACCTGGTTTAGCGTACTCGACGAAGTTACTGGGGGGGGGGGGGGGGAA
+
FFFF,F,F:F,,,FFFF:,F:::F:FFFFFFFFFFFFFFFFFF,:,,,
@FS10000125:27:BPA73017-1634:1:1101:5900:1550 2:N:0:8
ATTGCTTTGAGCGTACTCGACGAAGTTGTGTGGGGGGGGGGGGGGGGA
+
FFFFFFFFFFFFFFFFFFFFFFFFFFFFFFFFFFFFFFFFFFFFFF:F
@FS10000125:27:BPA73017-1634:1:1101:6160:1550 2:N:0:8
TCGTTTTTGAGCGTACTCGACGAAGTTATTTGGGGGGGGGGGGAAGGA
+
,,,,FFFF,:FF,F,F:,FF:::FFF,,,:,,:,,,,F,:,,:::,,,
@FS10000125:27:BPA73017-1634:1:1101:7160:1550 2:N:0:8
GTGGCTTTGAGCGTACTCGACGAAGTTGGCTGGGGGGGGGGGGGGGAA
+
,F,:FFFFFFFFFFFFFFFFFFFFFFFFFFFFFFFFFFFFFFFF:,FF
@FS10000125:27:BPA73017-1634:1:1101:8270:1550 2:N:0:8
ATAGGGTTGAGCGTACTCGACGAAGTTTCCAGGGGGGGGGGGGGGGAA
+
F,FFFFFFFFFFFFFFFFFFFFFFFFFFFFFFFFFFFFFFFFFFFFFF
@FS10000125:27:BPA73017-1634:1:1101:8720:1550 2:N:0:8
TATTATTTGAGCGTACTCGACGAAGTTCAATGGGGGGGGGGGGGGGAA
+
FFFFFFFFFFFFFFFFFFFFFFFFFFFFFFFFFFFFFFFFFFFFF,FF
@FS10000125:27:BPA73017-1634:1:1101:9370:1550 2:N:0:8
ATGAGGTTGAGCGTACTCGACGAAGTTGCGGGGGGGGGGGGGGGGGGG
+
F,FFFFFFFFFFFFFFFFFFFFFFFFFFFFFFFFFFFFFFFFFFFFF,
@FS10000125:27:BPA73017-1634:1:1101:9940:1550 2:N:0:8
TACTCTTTGAGCGTACTAGACGAAGTTACCAGGGGGGGGGGGGGGGAA
+
FFFFFFFFFFFFFFFFFFFFFFFFFFFFFFFFFFFFFFFFFFFFFFFF
@FS10000125:27:BPA73017-1634:1:1101:10110:1550 2:N:0:8
CTAACTTTGAGCGTACTCGACGAAGTTAGCTGGGGGGGGGGGGGGGAA
+
F,FFFFFFFFFFFFFFFFFFFFFFFFFFFFFFFFFFFFFFFFFF:,::
@FS10000125:27:BPA73017-1634:1:1101:10130:1550 2:N:0:8
TTCGGATTGAGCGTACTCGACGAAGTTTAGTGGGGGGGGGGGGGGGAA
+
FFFFFFFFFFFFFFFFFFFFFFFFFFFFFFFFFFFFFFFFFFFFF,FF
@FS10000125:27:BPA73017-1634:1:1101:10620:1550 2:N:0:8
TATCCCTTGAGCGTACTCGACGAAGTTGAATGGGGGGGGGGGGGGGGA
+
FFFFFFFFFFFFFFFFFFFFFFFFFFFFFFFFFFFFFFFFFFFFFF,F
@FS10000125:27:BPA73017-1634:1:1101:10890:1550 2:N:0:8
CACCACTTGAGCGTACTCGACGAAGTTGAGCGGGGGGGGGGGGGGGGG
+
FFFFFFFFFFFF:FF:FFFFFFFFFF:,F:FFFF,FFFFFFF,:,,,:
@FS10000125:27:BPA73017-1634:1:1101:11420:1550 2:N:0:8
CTCATCTTGAGCGTACTCGACGAAGTTCGAAGGGGGGGGGGGGGGGAA
+
,FFFFFFFFFFFFFFFFFFFFFFFFFFFFFFFFFFFFFFFFFFFFF,F
@FS10000125:27:BPA73017-1634:1:1101:11730:1550 2:N:0:8
TTGCAATTGAGCGTACTCGACGAAGTGGGGGGGGGGGGGGGGGAAAGT
+
F,FFFFFFFFFFFFFFFFFFFFFFFFFFFFFFFFFFFFFFFFF:F,,,
@FS10000125:27:BPA73017-1634:1:1101:12190:1550 2:N:0:8
TAGAAGTTGAGCGTACTCGACGAAGTTGCGCGGGGGGGGGGGGGGGAA
+
FFFFFFFFFFFFFFFFFFFFFFFFFFFFFFFFFFFFFFFFFFFF::FF
@FS10000125:27:BPA73017-1634:1:1101:12970:1550 2:N:0:8
ATGGCTTTGAGCGTACTCGACGAAGGGGGGGGGGGGGGGGGAAAGTGG
+
:,,FFFFFFFFFFFFFFFFFFFFFFFF,F::FFFFFFFFFF,F,,,,,
@FS10000125:27:BPA73017-1634:1:1101:14160:1550 2:N:0:8
ATCAAATTGAGCGTACTCGACGAAGTTCCATGGGGGGGGGGGGGGGAA
+
F,FFFFFFFFFFFFFFFFFFFFFFFFFFFFFFFFFFFFFFFFFFF,F:
@FS10000125:27:BPA73017-1634:1:1101:14180:1550 2:N:0:8
AAATCTTTGAGCGTACTCGACGAAGTTATATGGGGGGGGGGGGGGGAA
+
FFFFFFFFFFFFFFFFFFFFFFFFFFFFFFFFFFFFFFFFFFFFFFFF
@FS10000125:27:BPA73017-1634:1:1101:14970:1550 2:N:0:8
AAGCAGTTGAGCGTACTCGACGAAGTTCAGGGGGGGGGGGGGGGGGAA
+
FFFFFFFFFFFFFFFFFFFFFFFFFFFFFFFFFFFFFFFFFFFF:,::
@FS10000125:27:BPA73017-1634:1:1101:15350:1550 2:N:0:8
TTGCTTTTGAGCGTACTCGACGAGGGGGGGGGGGGGGGAAATCGGAAA
+
,,FFFFFFFFFFFFFFFFFFFFFFFFFFFFFFFFFFFFF,:F:,,:FF
@FS10000125:27:BPA73017-1634:1:1101:15490:1550 2:N:0:8
CCAACATTGAGCGTACTCGACGAAGTTAGCCGGGGGGGGGGGGGGGGA
+
,,,FFFFFFFFFFFFFFFFFFFFFFFF,,FF:FFFFFFFFFFFFFF,,
@FS10000125:27:BPA73017-1634:1:1101:1460:1560 2:N:0:8
CTTCACTTGAGCGTACTCGACGAAGTTGCTCGGGGGGGGGGGGGGGAA
+
F,FFF,FFFFFFFFFFFFFFFFFFFFF:,,,,FFFFFFFFFFFF:,,F
@FS10000125:27:BPA73017-1634:1:1101:1760:1560 2:N:0:8
AAGCCCTTGAGCGTACTCGACGAAGTTCAGAGGGGGGGGGGGGGGGAA
+
FFFFFFFFFFFFFFFFFFFFFFFFFFFFFFFFFFFFFFFFFFFFFF:F
@FS10000125:27:BPA73017-1634:1:1101:2120:1560 2:N:0:8
TTTTATTTGAGCGTACTCGACGAAGTTGTGCGGGGGGGGGGGGGGGAA
+
F,FFFFFFFFFFFFFFFFFFFFFFFFFFFFFFFFFFFFFFFFFFF,FF
@FS10000125:27:BPA73017-1634:1:1101:2850:1560 2:N:0:8
TTTTTATTGAGCGTACTCGACGAAGTTGGGCGGGGGGGGGGGGGGGAA
+
FFFFFFFFFFFFFFFFFFFFFFFFFFFFFFFFFFFFFFFFFFF:F:FF
@FS10000125:27:BPA73017-1634:1:1101:3270:1560 2:N:0:8
CTATTTTTGAGCGTACTCGACGAAGTTTAATGGGGGGGGGGGGGGGAA
+
FFFFFFFFFFFFFFFFFFFFFFFFFFFFFFFFFFFFFFFFFFFF:,,F
@FS10000125:27:BPA73017-1634:1:1101:3340:1560 2:N:0:8
ACGTCATTGAGCGTACTCGACGAAGTTCGATGGGGGGGGGGGGGGGGA
+
,FF:FFFFFFFFF:FFFFFFFFFFFFFFFFFFFFFFFFFFFF:FFFF,
@FS10000125:27:BPA73017-1634:1:1101:3590:1560 2:N:0:8
ACATGATTGAGCGTACTCGACGAAGTTATTAGGGGGGGGGGGGGGGAA
+
FFFFFFFFFFFFFFFFFFFFFFFFFFFFFFFFFFFFFFFFFFFFF,FF
@FS10000125:27:BPA73017-1634:1:1101:3730:1560 2:N:0:8
CCGGATTTGAGCGTACTCGACGAAGTGGGGGGGGGGGGGGGGGGGAAA
+
FFFFFFFFFFFFFFFFFFFFFFFFFFFFFFFFFFFFFFFF,:,FFFFF
@FS10000125:27:BPA73017-1634:1:1101:3800:1560 2:N:0:8
TATATCTTGAGCGTACTCGACGAAGTTCGAAGGGGGGGGGGGGGGGAA
+
FFFFFFFFFFFFFFFFFFFFFFFFFFFFFFFFFFFFFFFFFFFFFFFF
@FS10000125:27:BPA73017-1634:1:1101:3810:1560 2:N:0:8
CCCCTATTGAGCGTACTCGACGAAGTTGGCTGGGGGGGGGGGGGGAGA
+
FFFFFFFFFFFFFFFFFFFFFFFFFFFFFFFFFFFFFFFFFFFFF,,F
@FS10000125:27:BPA73017-1634:1:1101:4050:1560 2:N:0:8
TTTTTTTTGAGCGTACTCGACGAAGTTGACAGGGGGGGGGGGGGGAAG
+
FFFFFFFFFFFFFFFFFFFFFFFFFFFFFFFFFFFFFFFFFFF,F,,:
@FS10000125:27:BPA73017-1634:1:1101:4450:1560 2:N:0:8
TCATCCTTGAGCGTACTCGACGAAGTTAACCCGGGGGGGGGGGGGGAA
+
F:F,,:FFFFFFFFFFFFFFFFFFFFF,F,,,FFFFFFFFFFFFFF,F
@FS10000125:27:BPA73017-1634:1:1101:5020:1560 2:N:0:8
CTAAATTTGAGCGTACTCGACGAAGTTGATGGGGGAGGGGGGAGGGGG
+
F,FFFFFFFFFFFFFFFFFFFFFFFFFFFFFFFFFFFFFFFFFFFF:F
@FS10000125:27:BPA73017-1634:1:1101:6230:1560 2:N:0:8
CTGGAATTGAGCGTACTCGACGAAGTTTTGGGGAGGGGGGGGGGGGAA
+
F,,:FFFFFFFFFFFFFFFFFFFFFFFFFFFFFFFFFFFFFFF:,F,,
@FS10000125:27:BPA73017-1634:1:1101:6700:1560 2:N:0:8
TGCTGTTTGAGCGTACTCGACGAAGTTTCTAGGGAGGGGGGGGGGGGG
+
,FFFFFFFFFFFFFFFFFFFFFFFFFFFFFFFFFFFFFFFFFFFFFFF
@FS10000125:27:BPA73017-1634:1:1101:7260:1560 2:N:0:8
TACATCTTGAGCGTACTCGACGAAGTTGCATGGGGGGGGGGGGGGGAA
+
FFFFFFFFFFFFFFFFFFFFFFFFFFFFFFFFFFFFFFFFFFFFFFFF
@FS10000125:27:BPA73017-1634:1:1101:7590:1560 2:N:0:8
CTTACCTTGAGCGTACTCGACGAAGTTTTGGGGGGGGGGGGGGGGAAT
+
F,FFFFFFFFFFFFFFFFFFFFFFFFFFFFFFFFFFFFFFFF:F,:,,
@FS10000125:27:BPA73017-1634:1:1101:7620:1560 2:N:0:8
CTCTTTTTGAGCGTACTCGACGAAGTTCCGGGGGGGGGGGGGGGGAAA
+
FFFFF,FFFFFFFFFFFFFFFFFFFFF:FF,FFFFFFFFFFFFFF::F
@FS10000125:27:BPA73017-1634:1:1101:8060:1560 2:N:0:8
TTGGATTTGAGCGTACTCGACGAAGTTTCCAGGGGGGGGGGGGGGGAA
+
FFFFFFFFFFFFFFFFFFFFFFFFFFFFFFFFFFFFFFFFFFFFF:FF
@FS10000125:27:BPA73017-1634:1:1101:8200:1560 2:N:0:8
CCAATCTTGAGCGTACTCGACGAAGTTTGATGGGGGGGGGGGGGGGAA
+
FFFFFFFFFFFFFFFFFFFFFFFFFFFFFFFFFFFFFFFFFFFFFF,F
@FS10000125:27:BPA73017-1634:1:1101:8890:1560 2:N:0:8
TCACTCTTGAGCGTACTCGACGAAGTTAGAAGGGGGGGGGGGGGGGAA
+
,FFFFFFFFFFFFFFFFFFFFFFFFFFFFFFFFFFFFFFFFFFFFFFF
@FS10000125:27:BPA73017-1634:1:1101:8990:1560 2:N:0:8
TCTTAATTGAGCGTACTCGACGAAGTTAAGCGGGGGGGGGGGGGGGGA
+
,FFFFFFFFFFFFFFFFFFFFFFFFFFFFFFFFFFFFFFFFFFFFF:F
@FS10000125:27:BPA73017-1634:1:1101:9520:1560 2:N:0:8
TCATGATTGAGCGTACTCGACGAAGTTGGTGGGGGGGGGGGGGGGGGA
+
FFFFFFFFFFFFFFFFFFFFFFFFFFFFFFFFFFFFFFFFFFFFFFF,
@FS10000125:27:BPA73017-1634:1:1101:9610:1560 2:N:0:8
CTAAGTTTGAGCGTACTCGACGAAGTTAGCGGGGGGGGGGGGGGGGAA
+
FFFFFFFFFFFFFFFFFFFFFFFFFFFFFFFFFFFFFFFFFFFFF,F:
@FS10000125:27:BPA73017-1634:1:1101:10520:1560 2:N:0:8
CTTCGTTTGAGCGTACTCGACGAAGTTCTCCGGGGGGGGGGGGGGGAA
+
F,FFFFFFFFFFFFFFFFFFFFFFFFFFFFFFFFFFFFFFFFFFFF:F
@FS10000125:27:BPA73017-1634:1:1101:11160:1560 2:N:0:8
CTAGTGTTGAGCGTACTCGACGAAGTTAGCTGGGGGGGGGGGGGGGAA
+
F,FFFFFFFFFFFFFFFFFFFFFFFFFFFFFFFFFFFFFFFFFFF:FF
@FS10000125:27:BPA73017-1634:1:1101:11220:1560 2:N:0:8
TATCGTTTGAGCGTACTCGACGAAAGGGGGGGGGGGGGGGGGAAATTG
+
FFFFFFFFFFFFFFFFFFFFFFFFFFFFFFFFFFFFFFFFFF:FF:,,
@FS10000125:27:BPA73017-1634:1:1101:11770:1560 2:N:0:8
CAGGGGTTGAGCGTACGACGAAGTTGCACGGGGGGGGGGGGGGGGGGG
+
FFFFFFFFFFFFFFFFFFFFFFFFFFFFFFFFFFFFFFFFFFFFF:,F
@FS10000125:27:BPA73017-1634:1:1101:11910:1560 2:N:0:8
TTTTGATTGAGCGTACTCGACGAAGTTTGTTGGGGGGGGGGGGGGGGA
+
,FFFFFFFFFFFFFFFFFFFFFFFFFFFFFFFFFFFFFFFFFFFFF,F
@FS10000125:27:BPA73017-1634:1:1101:12210:1560 2:N:0:8
TTTTCATTGAGCGTACTCGACGAAGTTGTCAGGGGGGGGGGGGGGGAT
+
F,FFFFFFFFFFFFFFFFFFFFFFFFFFFFFFFFFFFFFFFFFF,,F,
@FS10000125:27:BPA73017-1634:1:1101:13350:1560 2:N:0:8
TTGGTTTTGAGCGTACTCGACGAAGTTCAGCGGGGGGGGGGGGGGGGG
+
FFFFFFFFFFFFFFFFFFFFFFFFFFFFFFFFFFFFFFFFF:FFFF,,
@FS10000125:27:BPA73017-1634:1:1101:13520:1560 2:N:0:8
ACTTATTTGAGCGTACTCGACGAAGGGGGGGGGGGGGGGGGAATTCGA
+
:FFFFFFFFFFFFFFFFFFFFFFFFFFFFFFFFFFFFFFF,FF,F,,,
@FS10000125:27:BPA73017-1634:1:1101:13660:1560 2:N:0:8
TCTGTATTGAGCGTACTCGACGAAGTTGCTAGGGGGGGGGGGGGGGGA
+
,FFFFFFFFFFFFFFFFFFFFFFFFFFFFFFFFFFFFFFFFFFFFFF:
@FS10000125:27:BPA73017-1634:1:1101:14480:1560 2:N:0:8
TCGTGTTTGAGCGTACTCGACGAAGTTAACGGGGGGGGGGGGGGGGAA
+
,F:FFFFFFFFFFFFFFFFFFFFFFFFFFFFFFFFFFFFFFFF,:,,:
@FS10000125:27:BPA73017-1634:1:1101:14600:1560 2:N:0:8
AATCCATTGAGCGTACTCGACGAAGTTGCCAGGGGGGGGGGGGGGGGA
+
,FFFFFFFFFFFFF:FFFFFFFFFFFFFFFFFFFFFFFFFF:FF:F,:
@FS10000125:27:BPA73017-1634:1:1101:15500:1560 2:N:0:8
ATCGACTTGAGCGTACTCGACGAAGTTAGGGGGGGGGGGGGGGAAGTC
+
FFFFFFFFFFFFFFFFFFFFFFFFFFFFFFFFFFFFFFFFFFFF,,F,
@FS10000125:27:BPA73017-1634:1:1101:1730:1570 2:N:0:8
ATTTCGTTGAGCGTACTCGACGAAGGGGGGGGGGGGGGGAAATCGGAA
+
FFFFFFFFFFFFFFFFFFFFFFFFFFFFFFFFFFFFFFFF,FFF,:F,
@FS10000125:27:BPA73017-1634:1:1101:2700:1570 2:N:0:8
TCACACTTGAGCGTACTCGACGAAGTTAGGTGGGGGGGGGGGGGGGAA
+
,FFFFFFFFFFFFFFFFFFFFFFFFFFFFFFFFFFFFFFFFFFFF:FF
@FS10000125:27:BPA73017-1634:1:1101:3400:1570 2:N:0:8
AACCCTTTGAGCGTACTCGACGAAGTTTCTGGGGAGGGGGGGGGGGGG
+
::FFFFFFFFFFFFFFFFFFFFFFFFFFFFFFFFFFFFFFFFFFFFF:
@FS10000125:27:BPA73017-1634:1:1101:3410:1570 2:N:0:8
AACCCTTTGAGCGTACTCGACGAAGTTTCTGGGGAGGGGGGGGGGGGG
+
F:FFFFFFFFFFFFFFFFFFFFFFFFFFFFFFFFFFFFFFFFFFFFF:
@FS10000125:27:BPA73017-1634:1:1101:3700:1570 2:N:0:8
TCGGGTTTGAGCGTACTCGACGAAGTTACAAGGGGGGGGGGGGGGGGA
+
FFFFFFFFFFFFFFFFFFFFFFFFFFFFFFFFFFFFFFFFFFFFFFF:
@FS10000125:27:BPA73017-1634:1:1101:4350:1570 2:N:0:8
CTGTTATTGAGCGTACTCGACGAAGTTTGCAGGGGGGGGGGGGGGGGG
+
F,FFFFFFFFFFFFFFFFFFFFFFFFFFFFFFFFFFFFFFFFFFF:F,
@FS10000125:27:BPA73017-1634:1:1101:4470:1570 2:N:0:8
TTCAATTTGAGCGTACTCGACGAAGTTCTGGGGGGGGGGGGGGGGGGA
+
FFFFFFFFFFFFFFFFFFFFFFFFFFFFFFFFFFFFFFFFFFFFFF,F
@FS10000125:27:BPA73017-1634:1:1101:4800:1570 2:N:0:8
CACTCTTTGAGCGTACTCGACGAAGTTTCGGGGGGGGGGGGGGGGAAA
+
F,F,:,FFFFFFFFFFFFFFFFFFFFF,F,,FFFFFFFFFFFFF,:F,
@FS10000125:27:BPA73017-1634:1:1101:4910:1570 2:N:0:8
TAAAATTTGAGCGTACTCGACGAAGTTCATAGGGGGGGGGGGGGGGAA
+
,:FFFFFFFFFFFFFFFFFFFFFFFFFFFFFFFFFFFFFFFFFFF,FF
@FS10000125:27:BPA73017-1634:1:1101:5380:1570 2:N:0:8
TTATGTTTGAGCGTACTCGACGAAGTTCCAAGGGGGGGGGGGGGGGAA
+
F:FFFFFFFFFFFFFFFFFFFFFFFFFFFFFFFFFFFFFFFFFFFFFF
@FS10000125:27:BPA73017-1634:1:1101:5490:1570 2:N:0:8
CTGATTTTGAGCGTACTCGACGAAGGTTGGGCGGGGGGGGGGGGGGAA
+
FF:FFFFFFFFFFFFFFFFFFFFFFFFFFFFFFFFFFFFFFFFFF,,F
@FS10000125:27:BPA73017-1634:1:1101:5810:1570 2:N:0:8
TTATATTTGAGCGTACTCGACGAAGTTGGGCGGGGGGGGGGGGGGGAA
+
FFFFFFFFFFFFFFFFFFFFFFFFFFFFFFFFFFFFFFFFFFFFF,FF
@FS10000125:27:BPA73017-1634:1:1101:5860:1570 2:N:0:8
TACATTTTGAGCGTACTCGACGAAGTTGGTGGGGGGGGGGGGGGGGAA
+
,FF,F,FFFFFFFFFFFFFFFFFFFFFF,:FFFFFFFFFFFFF:F,:,
@FS10000125:27:BPA73017-1634:1:1101:6370:1570 2:N:0:8
TCCACGTTGAGCGTACTCGACGAAGTGGGGGGGGGGGGGGGAATTCGA
+
,FFFFFFFFFFFFFFFFFFFFFFFFFFFFFFFFFFFFFFF,FF,:,,F
@FS10000125:27:BPA73017-1634:1:1101:6680:1570 2:N:0:8
TTTATTTTGAGCGTACTCGACGAAGTTTAATGGGGGGGGGGGGGGGAA
+
FFFFFFFFFFFFFFFFFFFFFFFFFFFFFFFFFFFFFFFFFFFFFFF,
@FS10000125:27:BPA73017-1634:1:1101:6930:1570 2:N:0:8
CTTCAGTTGAGCGTACTCGACGAAGTTGCTGGGGGGGGGGGGGGAAGT
+
F:FFFFFFFFFFFFFFFFFFFFFFFFFFF,FFFFFFFFFFFF:,:,,,
@FS10000125:27:BPA73017-1634:1:1101:9480:1570 2:N:0:8
TTTATCTTGAGCGTACTCGACGAAGTTAAAAGGGGGGGGGGGGGGGAA
+
F,FFFFFFFFFFFFFFFFFFFFFFFFFFFFFFFFFFFFFFFFFFF,FF
@FS10000125:27:BPA73017-1634:1:1101:10950:1570 2:N:0:8
TTAAGATTGAGCGTACTCGAGGAAGTTCAACGGGGGGGGGGGGGGGAA
+
,FFFFFFFFFFFFFFFFFFFFFFFFFFFFFFFFFFFFFFFFFFFF,FF
@FS10000125:27:BPA73017-1634:1:1101:11080:1570 2:N:0:8
TTGCTATTGAGCGTACTCGACGAAGTTTAAGGGGGGGGGGGGGGGGAA
+
,FFFFFFFFFFFFFFFFFFFFFFFFFFFFFFFFFFFFFFFFFFFF,FF
@FS10000125:27:BPA73017-1634:1:1101:11860:1570 2:N:0:8
TTACGCTTGAGCGTACTCGACGAAGTTCTAAGGGGGGGGGGGGGGGGG
+
FFFFFFFFFFFFFFFFFFFFFFFFFFFFFFFFFFFFFFFFFFFFFFF:
@FS10000125:27:BPA73017-1634:1:1101:11950:1570 2:N:0:8
TCAAAATTGAGCGTACTCGACGAAGTTGGCAGGGGGGGGGGGGGGGAA
+
FFFFFFFFFFFFFFFFFFFFFFFFFFFFFFFFFFFFFFFFFFFFF:FF
@FS10000125:27:BPA73017-1634:1:1101:12450:1570 2:N:0:8
TCCTGATTGAGCGTACTCGACGAAGTTTAAGGGGGGGGGGGGGGGGGG
+
FFFFFFFFFFFFFFFFFFFFFFFFFFFFFFFFFFFFFFFFF,F,,,,F
@FS10000125:27:BPA73017-1634:1:1101:12530:1570 2:N:0:8
TATTTTTTGAGCGTACTCGACGAAGTTTGTAGGGGGGGGGGGGGGGAA
+
F,,,,,FFFFFFFFFFFFFFFFFFFFF,F::FFFFFFFFFFFF:,,:,
@FS10000125:27:BPA73017-1634:1:1101:12590:1570 2:N:0:8
TTTCAATTGAGCGTACTCGACGAAGTTAGTGGGGGGGGGGGGGGGAAA
+
,,FFFFFFFFFFFFFFFFFFFFFFFFFFFFFFFFFFFFFFFFFF,F,,
@FS10000125:27:BPA73017-1634:1:1101:13300:1570 2:N:0:8
TAGCACTTGAGCGTACTCGACGAAGTTAATGGGGGGGGGGGGGGGGGA
+
FFFFFFF:FFFFF:FFFFFFFFFFFFFFFFFFFFFFFFFFFF,FF,,F
@FS10000125:27:BPA73017-1634:1:1101:13900:1570 2:N:0:8
AAAATGTTGAGCGTACTCGACGAAGTTGAATTGGGGGGGGGGGGGGAA
+
FFFFFFFFFFFFFFFFFFFFFFFFFFFFFFFFFFFFFFFFFFFFFF:F
@FS10000125:27:BPA73017-1634:1:1101:14740:1570 2:N:0:8
CCGCATTTGAGCGTACTCGACGAAGTTGCCTGGGGGGGGGGGGGGGAA
+
FFFFFFFFFFFFFFFFFFFFFFFFFFFFFFFFFFFFFFFFFFFFF,,F
@FS10000125:27:BPA73017-1634:1:1101:14790:1570 2:N:0:8
TTTCTTTTGAGCGTACTCGACGAAGTTCATGGGGGGGGGGGGGGGGGA
+
:F:FFFFFFFFFFFFFFFFFFFFFFFFFFFFFFFFFFFFFFF::,,,,
@FS10000125:27:BPA73017-1634:1:1101:1560:1580 2:N:0:8
TAAAACTTGAGCGTACTCGACGAAGTTGATCGGGGGGGGGGGGGGGGA
+
F:FFFFFFFFFFFFFFFFFFFFFFFFFFFFFFFFFFFFFFFFFFFFF,
@FS10000125:27:BPA73017-1634:1:1101:1680:1580 2:N:0:8
ATTAGATTGAGCGTACTCGACGAAGTTGCCGGGGGGGGGGGGGGGGGG
+
F,FFFFFFFFFFFFFFFFFFFFFFFFFFFFFFFFFFFFFFFFFFFFFF
@FS10000125:27:BPA73017-1634:1:1101:1710:1580 2:N:0:8
CAATCTTTGAGCGTACTCGACGAAGTTACGTGGGGGGGGGGGGGGGGG
+
,::FF:FFFFFFFFFFFFFFFFFFFFFFFFFFFFFFFFFFFFFFFFF:
@FS10000125:27:BPA73017-1634:1:1101:2150:1580 2:N:0:8
CCACTGTTGAGCGTACTCGACGAAGTTTCTTGGGGGGGGGGGGGGGGA
+
FFFFFFFFFFFFFFFFFFFFFFFFFFFFFFFFFFFFFFFFFFFFFF,,
@FS10000125:27:BPA73017-1634:1:1101:2400:1580 2:N:0:8
TAATGATTGAGCGTACTCGACGAAGTTCTCGGGGGGGGGGGGGGGGAA
+
FFFFFFFFFFFFFFFFFFFFFFFFFFFFFFFFFFFFFFFFFFFFF,,F
@FS10000125:27:BPA73017-1634:1:1101:2580:1580 2:N:0:8
TACCAATTGAGCGTACTCGACGAAGTTACTAGGGGGGGGGGGGGGGAA
+
FFFFFFFFFFFFFFFFFFFFFFFFFFFFFFFFFFFFFFFFFFFFFFFF
@FS10000125:27:BPA73017-1634:1:1101:3620:1580 2:N:0:8
ACTACCTTGAGCGTACTCGACGAAGTTTAGCGGGGGGGGGGGGGGGGA
+
:,F:FFFFFFFFFFFFFFFFFFFFFFFF::FFFFFFFFFFFFFFFF,F
@FS10000125:27:BPA73017-1634:1:1101:4300:1580 2:N:0:8
CTGAATTTGAGCGTACTCGACGAAGTTGTGCCGGGGGGGGGGGGGGGG
+
FFFFFFFFFFFFFFFFFFFFFFFFFFFFFFFFFFFFFFFFFFFFFFF,
@FS10000125:27:BPA73017-1634:1:1101:4830:1580 2:N:0:8
TGTCTATTGAGCGTACTCGACGAAGTTGTAAGGGGGGGGGGGGGGGAA
+
,:FFFFFFFFFFFFFFFFFFFFFFFFFFFFFFFFFFFFFFFFFFFFFF
@FS10000125:27:BPA73017-1634:1:1101:5140:1580 2:N:0:8
TTTATTTTGAGCGTACTCGACGAAGTTCTAAGGGGGGGGGGGGGGGGG
+
FFFFFFFFFFFFFFFFFFFFFFFFFFFFFFFFFFFFFFFFFFFFFFFF
@FS10000125:27:BPA73017-1634:1:1101:5250:1580 2:N:0:8
TTCCCCTTGAGCGTACTCGACGAAGTTAAGCGGGGGGGGGGGGGGGGG
+
FFFFFFFFFFFFFFFFFFFFFFFFFFFFFFFFFFFFFFFFFFFFFF:F
@FS10000125:27:BPA73017-1634:1:1101:5390:1580 2:N:0:8
AGTACTTTGAGCGTACTCGACGAAATTCACAGGGGGGGGGGGGGGGGA
+
F:FFFFFFFFFFFFFFFFFFFFFFFFFFFFFFFFFFFFFFFFFFFF:F
@FS10000125:27:BPA73017-1634:1:1101:5840:1580 2:N:0:8
CTAAATTTGAGCGTACTCGACGAAGTTACCAGGGGGGGGGGGGGGGAA
+
F,FFFFFFFFFFFFFFFFFFFFFFFFFFFFFFFFFFFFFFFFFFF,FF
@FS10000125:27:BPA73017-1634:1:1101:6130:1580 2:N:0:8
GGGAACTTGAGCGTACTCGACGAAGTTTTAAAGGGGGGGGGGGGGGGA
+
:F:FFFFFFFFFFFFFFFFFFFFFFFFFFFFFFFFFFFFFFFFFFF:F
@FS10000125:27:BPA73017-1634:1:1101:6140:1580 2:N:0:8
TTGTTTTTGAGCGTACTCGACGAAGTTACTAGGGGGGGGGGGGGGGGG
+
:::FF::FFFFFFF,F:FF:FF::F,,FF::F:FFFFFFFFFFFFF:,
@FS10000125:27:BPA73017-1634:1:1101:8870:1580 2:N:0:8
CCGTCTTTGAGCGTACTCGACGAAGTTTCAGGGGGGGGGGGGGGGAAT
+
FF,:F:FFFFFFFFFFFFFFFFFFFF:FFFFFFFFFFFFFFFF:,:,F
@FS10000125:27:BPA73017-1634:1:1101:8980:1580 2:N:0:8
TCTTAATTGAGCGTACTCGACGAAGTTAAGCGGGGGGGGGGGGGGGGA
+
,F::FFFFFFFFFFFFFFFFFFFFFFFFFFFFFFFFFFFFFFFFFF,F
@FS10000125:27:BPA73017-1634:1:1101:9420:1580 2:N:0:8
TAGGTTTTGAGCGTACTCGACGAAGTTGCTGGGGGGGGGGGGGGAAAT
+
,:FFFFFFFFFFFFFFFFFFFFFFFFFFFFFFFFFFFFFFFFFF,F:F
@FS10000125:27:BPA73017-1634:1:1101:10860:1580 2:N:0:8
TAACCATTGAGCGTACTCGACGAAGTTGTCTGGGGGGGGGGGGGGGGG
+
F:F,FFFFFFFFFFFFFFFFFFFFFFF::FF:FFFFFFFFFFFFFFF:
@FS10000125:27:BPA73017-1634:1:1101:10880:1580 2:N:0:8
ACCACCTTGAGCGTACTCGACGAAGTTGCTTGGGGGGGGGGGGGGGGA
+
FFFFFFFFFFFFFFFFFFFFFFFFFFFFFFFFFFFFFFFFFFFFFF,F
@FS10000125:27:BPA73017-1634:1:1101:11600:1580 2:N:0:8
GTGTTCTTGAGCGTACTCGACGAAGTTGTTAGGGGGGGGGGGGGGGAA
+
FFFFFFFFFFFFFFFFFFFFFFFFFFF:,:FFFFFFFFFFFFFFF:FF
@FS10000125:27:BPA73017-1634:1:1101:11750:1580 2:N:0:8
CTAAGGTTGAGCGTACTCGACGAAGTTCCTTGGGGGGGGGGGGGGGGG
+
FFFFFFFFFFFFFFFFFFFFFFFFFFFFFFFFFFFFFFFFFFFFFF,F
@FS10000125:27:BPA73017-1634:1:1101:12590:1580 2:N:0:8
CCCACCTTGAGCGTACTCGACGAAGTTCAGGGGGGGGGGGGGGGGAAA
+
FFFFFFFFFFFFFFFFFFFFFFFFFFFFFFFFFFFFFFFFFFFFFFF,
@FS10000125:27:BPA73017-1634:1:1101:12700:1580 2:N:0:8
CTGACATTGAGCGTACTCGACGAAGTTGCAAGGGGGGGGGGGGGGGAA
+
F,FFFFFFFFFFFFFFFFFFFFFFFFFFFFFFFFFFFFFFFFF:F,FF
@FS10000125:27:BPA73017-1634:1:1101:12710:1580 2:N:0:8
AGGGCTTTGAGCGTACTCGACGAAGTTGCGTGGGGGGGGGGGGGGGAA
+
F:FFFFFFFFFFFFFFFFFFFFFFFFFFFFFFFFFFFFFFFFFFF:,F
@FS10000125:27:BPA73017-1634:1:1101:12980:1580 2:N:0:8
ACAAACTTGAGCGTACTCGACGAAGTTGCAGGGGGGGGGGGGGGAAGT
+
,FF,,F,::,:FFFFFFFFF:FFF:FFFFF,FFF,FF,FF:,,,F,,F
@FS10000125:27:BPA73017-1634:1:1101:13040:1580 2:N:0:8
TCTTGCTTGAGCGTGCTCGACGAAGAGGGGGGGGGGGGGGGAAATTGG
+
FF:FFFFFFFFFFFFFFFFFFFFFFFFFFFFFFFFFFFFFF,::,,,,
@FS10000125:27:BPA73017-1634:1:1101:14370:1580 2:N:0:8
TCTCCTTTGAAGCGTACTCGACGAAGTTGTTTGGGGGGGGGGGGGGAA
+
,:F:F:FFFFF,F,F,FFF,,F:FF:F,:F:FFFFFFFFFFFFFFFFF
@FS10000125:27:BPA73017-1634:1:1101:15540:1580 2:N:0:8
TTATAATTGAGCGTACTCGACGAAGTTCAGAGGGGGGGGGGGGGGGGA
+
,FF,FFFFFFFFFFFFFFFFFFFFFFFFFFFFFFFFFFFFFFFFF,:F
@FS10000125:27:BPA73017-1634:1:1101:15890:1580 2:N:0:8
TTTTCCTTGAGCGTACTCGACGAAGTTGGCCGGGGGGGGGGGGGGAAA
+
F,FFFFFFFFFFFFFFFFFFFFFFFFFFFFFFFFFFFFFFFFFF:FF,
@FS10000125:27:BPA73017-1634:1:1101:16310:1580 2:N:0:8
TTTCAATTGAGCGTACTCGACGAAGTTTCAGCGGGGGGGGGGGGGGGA
+
FF,FFFFFFFFFFFFFFFFFFFFFFFFFF:FFFFFFFFFFFFFFFFF,
@FS10000125:27:BPA73017-1634:1:1101:1700:1590 2:N:0:8
CTGTAATTGAGCGTACTCGACGAAGTTCCGGGGAGGGGGGGGGGGGGG
+
FF:FF:FFFFFFFFFFFFFFFFFFFFFFFFFFFFFFFFFFFFFFFF:,
@FS10000125:27:BPA73017-1634:1:1101:3080:1590 2:N:0:8
CCCACTTTGAGCGTACTCGACGAAGTTAGCTGGGGGGGGGGGGGGGGA
+
FFFFFFFFFFFFFFFFFFFFFFFFFFFFFFFFFFFFFFFFFFFFF:,F
@FS10000125:27:BPA73017-1634:1:1101:3130:1590 2:N:0:8
CCCCTATTGAGCGTACTCGACGAAGTTATCCGGGGGGGGGGGGGGGGA
+
FF,F,FFFFFFFFFFFFFFFFFFFFFF:,,,FFFFFFFFFFFFFF,,,
@FS10000125:27:BPA73017-1634:1:1101:4210:1590 2:N:0:8
CCAGAATTGAGCGTACTCCGACGAAGTTACTTGGGGGGGGGGGGGGGG
+
FFFFFFFFFFFFFFFFFFFFFFFFFFFFFFFFFFFFFFFFFFFFFF:F
@FS10000125:27:BPA73017-1634:1:1101:4570:1590 2:N:0:8
TTTATATTGAGCGTACTCGACGAAGTTCTCCGGGGGGGGGGGGGGGGA
+
FFFFFFFFFFFFFFFFFFFFFFFFFFFFFFFFFFFFFFFFFFFFFFF,
@FS10000125:27:BPA73017-1634:1:1101:5100:1590 2:N:0:8
TCGTGCTTGAGCGTACTCGACGAAGTTGCGCGGGGGGGGGGGGGGGGA
+
,FFFFFFFFFFFFFFFFFFFFFFFFFFFFFFFFFFFFFFFFFFFFFF,
@FS10000125:27:BPA73017-1634:1:1101:5440:1590 2:N:0:8
TTTTCGTTGAGCGTACTCGACGAAGTTGGACGGGGGGGGGGGGGGGAA
+
F,FFFFFFFFFFFFFFFFFFFFFFFFFFFFFFFFFFFFFFFFFFFFFF
@FS10000125:27:BPA73017-1634:1:1101:7040:1590 2:N:0:8
AATAAATTGAGCGTACTCGACGAAGTTGTCTGGGGGGGGGGGGGGGGG
+
FF:FFFFFFFFFFFFFFFFFFFFFFFFFFFFFFFFFFFFFFFFFFF:F
@FS10000125:27:BPA73017-1634:1:1101:9760:1590 2:N:0:8
TTGACATTGAGCGTACTCGACGAAGTTGCAAGGGGGGGGGGGGGGGGA
+
,FFFFFFFFFFFFFFFFFFFFFFFFFFFFFFFFFFFFFFFFFFFFFF:
@FS10000125:27:BPA73017-1634:1:1101:10000:1590 2:N:0:8
CTCGGTTTGAGCGTACTCGACGAAGTTGCCAGGGGGGGGGGGGGGGAA
+
FFFFFFFFFFFFFFFFFFFFFFFFFFFFFFFFFFFFFFFFFFFFF:FF
@FS10000125:27:BPA73017-1634:1:1101:10080:1590 2:N:0:8
TAAGGTTTGAGCGTACTCGACGAAGTTGCAGGGGGGGGGGGGGGGGGA
+
FFFFFFFFFFFFFFFFFFFFFFFFFFFFFFFFFFFFFFFFFFFFFFFF
@FS10000125:27:BPA73017-1634:1:1101:11890:1590 2:N:0:8
TAGATGTTGAGCGTACTCGACGAAGTTGGTGGGGGGGGGGGGGGGGAA
+
FFFFFFFFFFFFFFFFFFFFFFFFFFFFFFFFFFFFFFFFFFFFF,FF
@FS10000125:27:BPA73017-1634:1:1101:12120:1590 2:N:0:8
ATTGGATTGAGCGTACTCGACGAAAGGGGGGGGGGGGGGGGGAAGTTG
+
FFFFFFFFFFFFFFFFFFFFFFFFFFFFFFFFFFFFFFFFF,FF,F,:
@FS10000125:27:BPA73017-1634:1:1101:12810:1590 2:N:0:8
ATATCCTTGAGCGTACTCGACGAAGTTAATGGGGGGGGGGGGGGGGGA
+
:,FFFFFFFFFFFFFFFFFFFFFFFFFFFFFFFFFFFFFFFFFFFF::
@FS10000125:27:BPA73017-1634:1:1101:13280:1590 2:N:0:8
CATTGTTTGAGCGTACTCGACGAAGTTCTGGGGGGGAGGGGGGGGGGG
+
F,FFFFFFFFFFFFFFFFFFFFFFFFFFFFFFFFFFFFFFFFFFFFF,
@FS10000125:27:BPA73017-1634:1:1101:15950:1590 2:N:0:8
TTCGTATTGAGCGTACTCGACGAAGTTAGCGGGGGGGGGGGGGGGAAT
+
F,FFFFFFFFFFFFFFFFFFFFFFFFFFFFFFFFFFFFFFFFFF,FF,
@FS10000125:27:BPA73017-1634:1:1101:16010:1590 2:N:0:8
TTGGAATTGAGCGTACTCGACGAAGTTCAGTGGGGGGGGGGGGGGGAA
+
,F::FFFFFFFFFFFFFFFFFFFFFFFFFFFFFFFFFFFFFFF::,,,
@FS10000125:27:BPA73017-1634:1:1101:16390:1590 2:N:0:8
TTTCAGTTGAGCGTACTCGACGAAGTTGTAGGGGGGGGGGGGGGGGGA
+
FFFFFFFFFFFFFFFFFFFFFFFFFFFFFFFFFFFFFFFFFFFFF:F,
@FS10000125:27:BPA73017-1634:1:1101:1360:1600 2:N:0:8
CCTGGATTGAGCGTACTCGACGAAGTTAGCCGGGGGGGGGGGGGGGGA
+
FFFFFFFFFFFFFFFFFFFFFFFFFFFFFFFFFFFFFFFFFFFFF:,,
@FS10000125:27:BPA73017-1634:1:1101:1730:1600 2:N:0:8
TATTATTTGAGCGTACTCGACGAAGTTAGGCGGGGGGGGGGGGGGGGA
+
,,:FFFFFFFFFFFFFFFFFFFFFFFFFFFFFFFFFFFFFFFFFF:F:
@FS10000125:27:BPA73017-1634:1:1101:1780:1600 2:N:0:8
AAGCCCTTGAGCGTACTCGACGAAGTTCAGAGGGGGGGGGGGGGGGAA
+
:,FFFFFFFFFFFFFFFFFFFFFFFFFFFFFFFFFFFFFFFFFFFF,F
@FS10000125:27:BPA73017-1634:1:1101:1820:1600 2:N:0:8
CCCGTATTGAGCGTACTCGACGAAGTTGCTTGGGGGGGGGGGGGGGGG
+
FFFFFFFFFFFFFFFFFFFFFFFFFFFFFFFFFFFFFFFFFFFFFF::
@FS10000125:27:BPA73017-1634:1:1101:1960:1600 2:N:0:8
TCCGATTTGAGCGTACTCGACGAAGTTGCTGGGGGGGGGGGGGGGGAA
+
FFFFFFFFFFFFFFFFFFFFFFFFFFFFFFFFFFFFFFFFFFFF:,FF
@FS10000125:27:BPA73017-1634:1:1101:2010:1600 2:N:0:8
GTGACATTGAGCGTACTCGACGAAGTTGCCGGGGGGGGGGGGGGGAAG
+
F,FFFFFFFFFFFFFFFFFFFFFFFFFFF,,FFFFFFFFFFFF,,::,
@FS10000125:27:BPA73017-1634:1:1101:4290:1600 2:N:0:8
TTAAATTTGAGCGTACTCGACGAAGTTGAGGGGGGGGGGGGGGAAAAT
+
F,FFFFFFFFFFFFFFFFFFFFFFFFFFFFFFFFFFFFFFFFF:FF,F
@FS10000125:27:BPA73017-1634:1:1101:4770:1600 2:N:0:8
CAATAATTGAGCGTACTCGACGAAGTTTCCAGGGGGGGGGGGGGGGGG
+
FFFFFFFFFFFFFFFFFFFFFFFFFFF:F:FFFFFFFFFFFFFFFFF,
@FS10000125:27:BPA73017-1634:1:1101:4890:1600 2:N:0:8
TACACCTTGAGCGTACTCGACGAAGTTGGGGGGGGGGGGGGGAGATCG
+
FFFFFFFFFFFFFFFFFFFFFFFFFFFFFFFFFFFFFFFFF,F,,FFF
@FS10000125:27:BPA73017-1634:1:1101:5030:1600 2:N:0:8
TAATAGTTGAGCGTACTCGACGAAGTTCCGGGGGGGGGGGGGGGAAAT
+
FFFFFFFFFFFFFFFFFFFFFFFFFFFFFFFFFFFFFFFFFFF,FF,F
@FS10000125:27:BPA73017-1634:1:1101:5270:1600 2:N:0:8
ATACAATTGAGCGTACTCGACGAAGTTCGGCGGGGGGGGGGGGGGAAA
+
,FFFFFFFFFFFFFFFFFFFFFFFFFFFFFFFFFFFFFFFFFFF,F:,
@FS10000125:27:BPA73017-1634:1:1101:6190:1600 2:N:0:8
TCTTTTTTGAGCGTACTCGACGAGGTTCTGCGGGGGGGGGGGGGGGAA
+
FFFFFFFFFFFFFFFFFFFFFFFFFFFFFFFFFFFFFFFFFFFFFFFF
@FS10000125:27:BPA73017-1634:1:1101:8650:1600 2:N:0:8
TTATATTTGAGCGTACTCGACGAAGTTGGATGGGGGGGGGGGGGGGAA
+
,FFFFFFFFFFFFFFFFFFFFFFFFFFFFFFFFFFFFFFFFFFFF:,F
@FS10000125:27:BPA73017-1634:1:1101:8940:1600 2:N:0:8
TTCATCTTGAGCGTACTCGACGAAGTTCCATGGGGGGGGGGGGGGGGG
+
FFFFFFFFFFFFFFFFFFFFFFFFFFFFFFFFFFFFFFFFFFFFFFFF
@FS10000125:27:BPA73017-1634:1:1101:10020:1600 2:N:0:8
TCTAGGTTGAGCGTACTCGACGAAGTTAAGAGGGGGGGGGGGGGGGAA
+
FFFFFFFFFFFFFFFFFFFFFFFFFFFFFFFFFFFFFFFFFFFFFFFF
@FS10000125:27:BPA73017-1634:1:1101:11150:1600 2:N:0:8
TTTATATTGAGCGTACTCGACGAAGTTCCCGGGGGGGGGGGGGGGGAA
+
:FFFFFFFFFFFFFFFFFFFFFFFFFFF::,FFFFFFFFFFF:FFFFF
@FS10000125:27:BPA73017-1634:1:1101:11380:1600 2:N:0:8
TTATCATTGAGCGTACTCGACGAAGTTGCGTGGGGGGGGGGGGGGGAA
+
FFFFFFFFFFFFFFFFFFFFFFFFFFFFFFFFFFFFFFFFFFFFF:F:
@FS10000125:27:BPA73017-1634:1:1101:11500:1600 2:N:0:8
TTCCGCTTGAGCGTACTCGACGAAGTTAATGGGGGGGGGGGGGGGGGA
+
,,FFFFFFFFFFFFFFFFFFFFFFFFFFFFFFFFFFFFFFFFFFF,,F
@FS10000125:27:BPA73017-1634:1:1101:13290:1600 2:N:0:8
CATTGTTTGAGCGTACTCGACGAAGTTCTGGGGGGGAGGGGGGGGGGG
+
F:FF,FFFFFFFFFFFFFFFFFFFFFFFFF,FFFFFFFFFFFFF,FFF
@FS10000125:27:BPA73017-1634:1:1101:15390:1600 2:N:0:8
GCTCCTTTGAGCGTACTCGACGAAGAGGGGGGGGGGGGGGGAGATCTG
+
,F:FFFFF:,:,:FFFFFF,FF,FFFFFFFFFF:FF:FFF:F,,F,,,
@FS10000125:27:BPA73017-1634:1:1101:16100:1600 2:N:0:8
TTTGCATTGAGCGTACTCGACGAAGTTATAAGGGGGGGGGGGGGGGGA
+
,FFFFFFFFFFFFFFFFFFFFFFFFFFFFFFFFFFFFFFFFFFFFFFF
@FS10000125:27:BPA73017-1634:1:1101:16110:1600 2:N:0:8
TTTGCATTGAGCGTACTCGACGAAGTTATAAGGGGGGGGGGGGGGGGA
+
,FFFFFFFFFFFFFFFFFFFFFFFFFFFFFFFFFFFFFFFFFFFFF,F
@FS10000125:27:BPA73017-1634:1:1101:1400:1610 2:N:0:8
TCGGCTTTGAGCGTACTCGACGAAGTTGTTGGGGGGGGGGGGGGGAAA
+
FF,FFFFFFFFFFFFFFFFFFFFFFFF,:,:,FFFFFFFFFFFF::,,
@FS10000125:27:BPA73017-1634:1:1101:1490:1610 2:N:0:8
ATACTATTGAGCGTACTCGACGAAGTTACGTGGGGGGGGGGGGGGGGG
+
,,FFFFFFFFFFFFFFFFFFFFFFFFFFFFFFFFFFFFFFFFFFFF::
@FS10000125:27:BPA73017-1634:1:1101:1600:1610 2:N:0:8
GTTCATTTGAGCGTACTCGACGAAGTTGCAAGGGGGGGGGGGGGGGAA
+
:FFFFFFFFFFFFFFFFFFFFFFFFFFFFFFFFFFFFFFFFFFFF,FF
@FS10000125:27:BPA73017-1634:1:1101:1690:1610 2:N:0:8
ATAGTATTGAGCGTACTCGACGAAGTTCCAAGGGGGGGGGGGGGGGGG
+
,FFFFFFFFFFFFFFFFFFFFFFFFFFFFFFFFFFFFFFFF,F,FF,,
@FS10000125:27:BPA73017-1634:1:1101:2110:1610 2:N:0:8
TAAGTGTTGAGCGTACTCGACGAAGTTTCAGGGGCGGGGGGGGGGGAA
+
,:FFF,FFFFFFFFFFFFFFFFFFFFFFF:F,FFFFFFFFFFFFFFFF
@FS10000125:27:BPA73017-1634:1:1101:3140:1610 2:N:0:8
ATGGGTTTGAGCGTACTCGACGAAGGGGGGGGGGGGGGGGGAAATCGA
+
,,FF,FFFFFFFFFFFFFFFFFFFFFFFFFFFFFFFFFFFFF,,F,,,
@FS10000125:27:BPA73017-1634:1:1101:3320:1610 2:N:0:8
AGTCCCTTGAGCGTACTCGACGAAGTTTAGGGGGGGGGGGGGGGAAAT
+
F:FFFFFFFFFFFFFFFFFFFFFFFFFFFFFFFFFFFFFFFFF:F::F
@FS10000125:27:BPA73017-1634:1:1101:4090:1610 2:N:0:8
CAAGACTTGAGCGTACTCGACGAAGTTGCTAGGGGGGGGGGGGGGGAA
+
FFF,FFFF,FFFFFFFFFFFFFFFFFF,FFFFF:FFFFFFFF:,F:,,
@FS10000125:27:BPA73017-1634:1:1101:4180:1610 2:N:0:8
TTTAAATTGAGCGTACTCGACGAAGTTGTAAGGGGGGGGGGGGGGGAA
+
FFFFFFFFFFFFFFFFFFFFFFFFFFFFFFFFFFFFFFFFFFFFFFFF
@FS10000125:27:BPA73017-1634:1:1101:5050:1610 2:N:0:8
TTCTTCTTGAGCGTACTCGACGAAGTTACAGGGGGGGGGGGGGGAAAT
+
,FFFFFFFFFFFFFFFFFFFFFFFFFFFFFFFFFFFFFFFFFFFFFFF
@FS10000125:27:BPA73017-1634:1:1101:5470:1610 2:N:0:8
AATAAATTGAGCGTACTCGACGAAGTTGGCAGGGGGGGGGGGGGGGAA
+
FFFFFFFFFFFFFFFFFFFFFFFFFFFFFFFFFFFFFFFFFFF,,,:,
@FS10000125:27:BPA73017-1634:1:1101:5740:1610 2:N:0:8
TCGGTCTTGAGCGTACTCGACGAAGTTATTGGGGGGGGGGGGGGGAAA
+
FFFFFFFFFFFFFFFFFFFFFFFFFFFFFFFFFFFFFFFFFFFF,FF,
@FS10000125:27:BPA73017-1634:1:1101:5760:1610 2:N:0:8
TCTCTGTTGAGCGTACTCGACGAAGTTGGGGGGGGGGGGGGGAAATCG
+
FFFFFFFFFFFFFFFFFFFFFFFFFFFFFFFFFFFFFFFFF,FF,F,F
@FS10000125:27:BPA73017-1634:1:1101:7930:1610 2:N:0:8
TTGGACTTGAGCGTACTCGACGAAGTTGGGGGGGGGGGGGGGAGATCG
+
FFFFFFFFFFFFFFFFFFFFFFFFFFFFFFFFFFFFFFFFF,F,FFF:
@FS10000125:27:BPA73017-1634:1:1101:7970:1610 2:N:0:8
CATGAATTGAGCGTACTCGACGAAGTTAGACGGGGGGGGGGGGGGGGA
+
FFFFFFFFFFFFFFFFFFFFFFFFFFFFFFFFFFFFFFFFFFFFFFF,
@FS10000125:27:BPA73017-1634:1:1101:8420:1610 2:N:0:8
CACTAATTGAGCGTACTCGACGAAGTTGTATGGGGGGGGGGGGGGGAA
+
FFFFFFFFFFFFFFFFFFFFFFFFFFFFFFFFFFFFFFFFFFFF,,F,
@FS10000125:27:BPA73017-1634:1:1101:8840:1610 2:N:0:8
GACCATTTGAGCGTACTCGACGAAGTTTGGCGGGGGGGGGGGGGGGGA
+
,F,FF,FFFFFFFFFFFFFFFFFFFFF,,,FFFFFFFFFFFFFFFF,,
@FS10000125:27:BPA73017-1634:1:1101:11210:1610 2:N:0:8
TATACTTTGAGCGTACTCGACGAAATTCGGCGGGGGGGGGGGGGGGAA
+
,:FFFFFFFFFFFFFFFFFFFFFFFFFFFFFFFFFFFFFFFFFFF,FF
@FS10000125:27:BPA73017-1634:1:1101:12900:1610 2:N:0:8
CCTCCTTTGAGCGTACTCGACGAAGTTGGTCGGGGGGGGGGGGGGGGA
+
FF,F,FFFFFFFFFFFFFFFFFFFFFFF,FFFFFFFFFFFFFFFFFFF
@FS10000125:27:BPA73017-1634:1:1101:12920:1610 2:N:0:8
TCCGGGTTGAGCGTACTCGACGAAGTTTAAGGGGGGGGGGGGGGGGGA
+
FFFFFFFFFFFFFFFFFFFFFFFFFFFFFFFFFFFFFFFFFFFFFFFF
@FS10000125:27:BPA73017-1634:1:1101:13080:1610 2:N:0:8
CAGGTATTGAGCGTACTCGACGAAGTGGGGGGGGGGGGGGGAATTCGA
+
FFFFFFFFFFFFFFFFFFFFFFFFFFFFFFFFFFFFFFFF:F,,FF,,
@FS10000125:27:BPA73017-1634:1:1101:14000:1610 2:N:0:8
ATTTTTTTGAGCGTACTCGACGAAGTTTGTAGGGGGGGGGGGGGGAAA
+
,F,F,,FFFFFFFFFFFFFFFFFFFFF:,:FFFFFFFFFFFFFF,FF,
@FS10000125:27:BPA73017-1634:1:1101:14050:1610 2:N:0:8
TGTGCGTTGAGCGTACTCGACGAAGTTGGGCGGGGGGGGGGGGGGGAA
+
FFF,FFFFFFFFFFFFFFFFFFFFFFFFF:FFFFFFFFFFFFFFFF:,
@FS10000125:27:BPA73017-1634:1:1101:14130:1610 2:N:0:8
TATTACTTGAGCGTACTCGACGAAGTTGCCGGGGGGGGGGGGGGGAGT
+
FFFFFFFFFFFFFFFFFFFFFFFFFFFFFFFFFFFFFFFFFFF,,F,,
@FS10000125:27:BPA73017-1634:1:1101:14540:1610 2:N:0:8
CTCGTTTTGAGCGTACTCGACGAAGTTGGGGGGGGGGGGGGGAGATCG
+
FF:,FFFFFFFFFFFFFFFFFFFFFFFF,:,FFFFFFFFFF:F,F:,F
@FS10000125:27:BPA73017-1634:1:1101:16260:1610 2:N:0:8
AATCTCTTGAGCGTACTCGACGAAGTTCTGTGGGGGGGGGGGGGGGAA
+
F:FFFFFFFFFFFFFFFFFFFFFFFFFFFFFFFFFFFFFFFFFFF,FF
@FS10000125:27:BPA73017-1634:1:1101:16450:1610 2:N:0:8
CTCGTCTTGAGCGTACTCGACGAAGTGGGGGGGGGGGGGGGAAATCGA
+
F,FFFFFFFFFFFFFFFFFFFFFFFFFFFFFFFFFFFFFFFF,,FF,,
@FS10000125:27:BPA73017-1634:1:1101:1440:1620 2:N:0:8
TTTTTCTTGAGCGTACTCGACGAAGTTACGAGGGGGGGGGGGGGGGAA
+
,,F:FFFFFFFFFFFFFFFFFFFFFFF,F,,FFFFFFFFFFFFFFFFF
@FS10000125:27:BPA73017-1634:1:1101:2230:1620 2:N:0:8
TCCTGCTTGAGCGTACTCGACAAAGTTTCTTGGGGGGGGGGGGGGGAA
+
FFFFFFFFFFFFFFFFFFFFFFFFFFFFFFFFFFFFFFFFFFFFFFFF
@FS10000125:27:BPA73017-1634:1:1101:2400:1620 2:N:0:8
CTATTATTGAGCGTACTCGACGAAGTTGGGCGGGGGGGGGGGGGGGAA
+
FFFFF:FFFFFFFFFFFFFFFFFFFFFFF:FFFFFFFFFFFFFF:,FF
@FS10000125:27:BPA73017-1634:1:1101:2920:1620 2:N:0:8
GTACAATTGAGCGTACTCGACGAAGGGGGGGGGGGGGGGAGATCGGAA
+
,,FFFFFFFFFFFFFFFFFFFFFFFFFFFFFFFFFFFFFF,FFF,:F,
@FS10000125:27:BPA73017-1634:1:1101:4750:1620 2:N:0:8
TTGAGTTTGAGCGTACTCGACGAAGTTTGATGGGCGGGGGGGGGGGGG
+
FF,::,FFFFFFFFFFFFFFFFFFFFFFFFFFFFFFFFFFFFFFFF:F
@FS10000125:27:BPA73017-1634:1:1101:5090:1620 2:N:0:8
TTCGGGTTGAGCGTACTCGACGAAGTTTGGCGGGGGGGGGGGGGGGAA
+
FFFFFFFFFFFFFFFFFFFFFFFFFFFFFFFFFFFFFFFFFFFFF,FF
@FS10000125:27:BPA73017-1634:1:1101:5160:1620 2:N:0:8
CATCTATTGAGCGTACTCGACGAAGTTGTAAGGGGGGGGGGGGGGGGA
+
,,FF,FFFFFFFFFFFFFFFFFFF:FFFFF:FFFFFFFFFF,:,:,,F
@FS10000125:27:BPA73017-1634:1:1101:6490:1620 2:N:0:8
AAATACTTGAGCGTACTCGACGAAGTTACTAGGGGGGGGGGGGGGGAA
+
FFFFFFFFFFFFFFFFFFFFFFFFFFFFFFFFFFFFFFFFFFFFF,FF
@FS10000125:27:BPA73017-1634:1:1101:7640:1620 2:N:0:8
TAGCTGTTGAGCGTACTCGACGAAGTTGACAGGGGGGGGGGGGGGGAA
+
FFFFFFFFFFFFFFFFFFFFFFFFFFFFFFFFFFFFFFFFFFFFFFFF
@FS10000125:27:BPA73017-1634:1:1101:8030:1620 2:N:0:8
TTCCCCTTGAGCGTACTCGACGAAGTTGCACGGGGGGGGGGGGGGGAA
+
,,FFFFFFFFFFFFFFFFFFFFFFFFFFFFFFFFFFFFFFFFFFFFFF
@FS10000125:27:BPA73017-1634:1:1101:10260:1620 2:N:0:8
ATATAATTGAGCGTACTCGACGAAGTTGGCAGGGGGGGGGGGGGGGGA
+
FFFFFFFFFFFFFFFFFFFFFFFFFFFFFFFFFFFFFFFFFFFFFF,F
@FS10000125:27:BPA73017-1634:1:1101:10590:1620 2:N:0:8
AATGGTTTGAGCGTACTCGACGAAGGGGGGGGGGGGGGGGAAATCGGA
+
FFFFFFFFFFFFFFFFFFFFFFFFFFFFFFFFFFFFFFFFF,,F:,,:
@FS10000125:27:BPA73017-1634:1:1101:10900:1620 2:N:0:8
ATAGCCTTAGCGTACTCGACGAAGTTGAACGGGGGGGGGGGGGGGGAA
+
,FFFFFFFFFFFFFFFFFFFFFFFFFFFFFFFFFFFFFFFFFFFF,:F
@FS10000125:27:BPA73017-1634:1:1101:11240:1620 2:N:0:8
ATATTATTGAGCGTACTCGACGAAGTTGGGCGGGGGGGGGGGGGGAAA
+
F:FFFFFFFFFFFFFFFFFFFFFFFFFFFFFFFFFFFFFFFFFFFFF:
@FS10000125:27:BPA73017-1634:1:1101:11340:1620 2:N:0:8
GTGATTTTGAGCGTACTCGACGAAGTTGGGGGGGGGGGGGGGGGATCG
+
,,FF::FFFFFFFFFFFFFFFFFFFFFFFFFFFFFFFFFFF:,,F,,,
@FS10000125:27:BPA73017-1634:1:1101:12170:1620 2:N:0:8
AAAGAGTTGAGCGTACTCGAAGAAGTTGAATGGGGGGGGGGGGGGGGA
+
FFFFFFFFFFFFFFFFFFFFFFFFFFFFFFFFFFFFFFFFFFFFF,,F
@FS10000125:27:BPA73017-1634:1:1101:12250:1620 2:N:0:8
TTGAATTTGAGCGTACTCGACGAAGTTGTTGGGCGGGGGGGGGGGGGG
+
F,FFFFFFFFFFFFFFFFFFFFFFFFFFFFFFFFFFFFFFFFFFFFF,
@FS10000125:27:BPA73017-1634:1:1101:12300:1620 2:N:0:8
AAGTAATTGAGCGTACTCGACGAAGTTTCCAGGGCGGGGGGGGGGGGG
+
FFFFFFFFFFFFFFFFFFFFFFFFFFFFFFFFFFFFFFFFFFFFFFFF
@FS10000125:27:BPA73017-1634:1:1101:12390:1620 2:N:0:8
TACAGTTTGAGCGTACTCGACGAAAGGGGGGGGGGGGGGGAAATCGGA
+
,FFFFFFFFFFFFFFFFFFFFFFFFFFFFFFFFFFFFFFFF,,F,,,,
@FS10000125:27:BPA73017-1634:1:1101:13310:1620 2:N:0:8
TCAATATTGAGCGTACTCGACGAAGTTCAGTGGGGGGGGGGGGGGGAA
+
FFFFFFFFFFFFFFFFFFFFFFFFFFFFFFFFFFFFFFFFFFFFF,FF
@FS10000125:27:BPA73017-1634:1:1101:15550:1620 2:N:0:8
TTAATTTTGAGCGTACTCGACGAAGTTTGATGGGGGGGGGGGGGGGAA
+
F,:F:FFFFFFFFFFFFFFFFFFFFFF,,F:FFFFFFFFFFFFFFFF,
@FS10000125:27:BPA73017-1634:1:1101:15760:1620 2:N:0:8
AAGGTTTTGAGCGTACTCGACGAAGTTACAGGGGGGGGGGGGGGGAAT
+
FFFFFFFFFFFFFFFFFFFFFFFFFFFFFFFFFFFFFFFFFFF:,,,F
@FS10000125:27:BPA73017-1634:1:1101:1290:1630 2:N:0:8
TTAAGTTTGAGCGTACTCGACGAAGTTGCTGGGGGGGGGGGGGGGAAA
+
FFFFFFFFFFFFFFFFFFFFFFFFFFFFFFFFFFFFFFFFFFFFFFF,
@FS10000125:27:BPA73017-1634:1:1101:1310:1630 2:N:0:8
CCTGGTTTGAGCGTACTCGACGAAGTTCATGGGGGGGGGGGGGGGAAA
+
FFFFFFFFFFFFFFFFFFFFFFFFFFFFFFFFFFFFFFFFFFFF,FF,
@FS10000125:27:BPA73017-1634:1:1101:1940:1630 2:N:0:8
ATTGGATTGAGCGTACTCGACGAAGTTGCCAGGGGGGGGGGGGGGGGA
+
F:F:FFFFFFFFFFFFFFFFFFFFFFFFFFFFFFFFFFFFFFFFFF:,
@FS10000125:27:BPA73017-1634:1:1101:2970:1630 2:N:0:8
CTTTTTTTGAGCGTACTCGACGAAGTTGGTGGGGGGGGGGGGGGGAGA
+
F,FFFFFFFFFFFFFFFFFFFFFFFFFFFFFFFFFFFFFFFFFF,F,,
@FS10000125:27:BPA73017-1634:1:1101:3240:1630 2:N:0:8
ATGTCATTGAGCGTACTCGACGAAGTTCCAAGGGGGGGGGGGGGGGGA
+
FFFFFFFFFFFFFFFFFFFFFFFFFFFFFFFFFFFFFFFFFFFFFFFF
@FS10000125:27:BPA73017-1634:1:1101:4010:1630 2:N:0:8
TTACTCTTGAGCGTACTCGACGAAGTTTCTAGGGGGGGGGGGGGGGGA
+
F,FFFFFFFFFFFFFFFFFFFFFFFFFFFFFFFFFFFFFFFFFFFF:F
@FS10000125:27:BPA73017-1634:1:1101:4020:1630 2:N:0:8
TTGATTTTGAGCGTACTCGACGAAGTTAACAGGGGGGGGGGGGGGGGA
+
FFFFFFFFFFFFFFFFFFFFFFFFFFFFFFFFFFFFFFFFFFFFF:,,
@FS10000125:27:BPA73017-1634:1:1101:4110:1630 2:N:0:8
TTCTAGTTGAGCGTACTCGACGAAGTTAACCGGGGGGGGGGGGGGGAA
+
,FFFFFFFFFFFFFFFFFFFFFFFFFFFFFFFFFFFFFFFFFFFFFFF
@FS10000125:27:BPA73017-1634:1:1101:5600:1630 2:N:0:8
TTTCATTTGAGCGTACTCGACGAAGTTCCAGGGGGGGGGGGGGGGGAA
+
FF,,,FFFFFFFFFFFFFFFFFFFFFF,,F,FFFFFFFFFF:FF,,,F
@FS10000125:27:BPA73017-1634:1:1101:5690:1630 2:N:0:8
ATAACTTTGAGCGTACTCGACGAAGTTCAGCGGGGGGGGGGGGGGGAA
+
FFFFFFFFFFFFFFFFFFFFFFFFFFFFFFFFFFFFFFFFFFFFF,FF
@FS10000125:27:BPA73017-1634:1:1101:6030:1630 2:N:0:8
TTAAACTTGAGCGTACTCGACGAAGTTGCACGGGGGGGGGGGGGGGGA
+
FFFFFFFFFFFFFFFFFFFFFFFFFFFFFFFFFFFFFFFFFFFFF,:,
@FS10000125:27:BPA73017-1634:1:1101:8540:1630 2:N:0:8
GCGGAATTGAGCGTACTCGACGAAGTTTCGCGGGGGGGGGGGGGGGGA
+
,FFFFFFFFFFFFFFFFFFFFFFFFFFFFFFFFFFFFFFFFFFFFF:,
@FS10000125:27:BPA73017-1634:1:1101:9510:1630 2:N:0:8
GTTCAATTGAGCGTACTCGACGAAGTTCAGTGGGGGGGGGGGGGGGAA
+
,F:FFFFFFFFFFFFFFFFFFFFFFFFFFFFFFFFFFFFFFFFFFFF:
@FS10000125:27:BPA73017-1634:1:1101:9520:1630 2:N:0:8
CTAACTTTGAGCGTACTCGACGAAGTTTGGGGGGGGGGGGGGGGGAAA
+
F,FFFFFFFFFFFFFFFFFFFFFFFFFFFFFFFFFFFFFFFFFF,F:,
@FS10000125:27:BPA73017-1634:1:1101:10400:1630 2:N:0:8
TTCAGCTTGAGCGTACTCGACGAAGTTTGGGGGGGGGGGGGGGAAGTG
+
,F:::FFFFFFFFFFFFFFFFFFFFFFFFFFFFFFFFFFFFF,,,,:,
@FS10000125:27:BPA73017-1634:1:1101:11190:1630 2:N:0:8
CTTACATTGAGCGTACTCGACGAAGTTAACGGGGGGGGGGGGGGGGAA
+
FFFFFFFFFFFFFFFFFFFFFFFFFFFFFFFFFFFFFFFFFFFF,,,:
@FS10000125:27:BPA73017-1634:1:1101:11390:1630 2:N:0:8
TAGGAATTGAGCGTACTCGACGAAGTTCAAAGGGGGGGGGGGGGGGGA
+
,:FFFFFFFFFFFFFFFFFFFFFFFFFFFFFFFFFFFFFFFFFFF,,F
@FS10000125:27:BPA73017-1634:1:1101:11680:1630 2:N:0:8
ACCTATTTGAGCGTACTCGACGAAGTTGCTACGGGGGGGGGGGGGGGA
+
,:F,:,FFFFFFFFFFFFFFFFFFFFF,F,:,FFFFFFFFFFFFFF,F
@FS10000125:27:BPA73017-1634:1:1101:12550:1630 2:N:0:8
CCTCACTTGAGCGTACTCGACGAAGTTCGTTGGGGGGGGGGGGGGGGA
+
FFFFFFFFFFFFFFFFFFFFFFFFFFFFFFFFFFFFFFFFFFFFFFF,
@FS10000125:27:BPA73017-1634:1:1101:12660:1630 2:N:0:8
TTTTCTTTGAGCGTACTCGACGAAGTTGGCTGGGGGGGGGGGGGGGGG
+
FFFFFFFFFFFFFFFFFFFFFFFFFFFFFFFFFFFFFFFFFFFFFFF:
@FS10000125:27:BPA73017-1634:1:1101:13020:1630 2:N:0:8
TTTCTCTTGAGCGTACTCGACGAAGTTAGTGGGGGGGGGGGGGGAAAT
+
F,FFFFFFFFFFFFFFFFFFFFFFFFFFFFFFFFFFFFFFFFFFF:FF
@FS10000125:27:BPA73017-1634:1:1101:13810:1630 2:N:0:8
TAGTCATTGAGCGTACTCGACGAAGTTAGTCGGGGGGGGGGGGGGGAA
+
,:FFFFFFFFFFFFFFFFFFFFFFFFFFFFFFFFFFFFFFFFFFF,FF
@FS10000125:27:BPA73017-1634:1:1101:14170:1630 2:N:0:8
ACTTCTTTGAGCGTACTCGACGAAGAGCGGGGGGGGGGGGGGGAGATC
+
:FFFFFFFFFFFFFFFFFFFFFFFFFFFFFFFFFFFFFFFFFFF,FFF
@FS10000125:27:BPA73017-1634:1:1101:14180:1630 2:N:0:8
TTGAGCTTGAGCGTACTCGACGAAGTTTCAGGGGAGGGGGGGGGGGGG
+
F,:FFFFFFFFFFFFFFFFFFFFFFFFFFFFFFFFFFFFFFFFFFF::
@FS10000125:27:BPA73017-1634:1:1101:14790:1630 2:N:0:8
TACGAATTGAGCGTACTCGACGAAGTTATACGGGGGGGGGGGGGGGAA
+
,:F:FFFFFFFFFFFFFFFFFFFFFFFFF:FFFFFFFFFFFFF::,,,
@FS10000125:27:BPA73017-1634:1:1101:15020:1630 2:N:0:8
TTGCTTTTGAGCGTACTCGACGAAGTTCAAAGGGGGGGGGGGGGGGGA
+
F,FFFFFFFFFFFFFFFFFFFFFFFFFFFFFFFFFFFFFFFFFFFF:,
@FS10000125:27:BPA73017-1634:1:1101:15370:1630 2:N:0:8
CTATATTTGAGCGTACTCGACGAAGTTGCAGGGGGGGGGGGGGGAGAT
+
F:FFFFFFFFFFFFFFFFFFFFFFFFFFFFFFFFFFFFFFFFF,,,,,
@FS10000125:27:BPA73017-1634:1:1101:15410:1630 2:N:0:8
TTTTACTTGAGCGTACTCGACGAAGTTAGCCGGGGGGGGGGGGGGGGA
+
FFFFFFFFFFFFFFFFFFFFFFFFFFFFFFFFFFFFFFFFFFFFFFFF
@FS10000125:27:BPA73017-1634:1:1101:15530:1630 2:N:0:8
CACCCTTTGAGCGTACTCGACGAAGTTGTTCGGGGGGGGGGGGGGGGA
+
:FFFFFFFFFFF:FFFFFFFF:FFFFF,::,FFFFFFFFFFFF,F,:,
@FS10000125:27:BPA73017-1634:1:1101:15980:1630 2:N:0:8
CTCACCTTGAGCGTACTCGACGAAGTTGCTGGGGGGGGGGGGGGGAAT
+
FFFFFFFFFFFFFFFFFFFFFFFFFFFFFFFFFFFFFFFFFFFF,F,,
@FS10000125:27:BPA73017-1634:1:1101:16250:1630 2:N:0:8
TAGACCTTGAGCGTACTCGACGAAGTTCAGAGGGGGGGGGGGGGGGAA
+
FFFFFFFFFFFFFFFFFFFFFFFFFFFFFFFFFFFFFFFFFFFF:,FF
@FS10000125:27:BPA73017-1634:1:1101:1520:1640 2:N:0:8
TTGGATTTGAGCGTACTCGACGAAGTGGGGGGGGGGGGGGGGGGAGTT
+
::,,FFFFFFFFFFFFFFFFFFFFFF:,:,,:FFFFFFFFFF,,:,:,
@FS10000125:27:BPA73017-1634:1:1101:2270:1640 2:N:0:8
AGTAGTTTGAGCGTACTCGACGAAGTTGTAGGGGGGGGGGGGGGGGAA
+
,,F,,:FFFFFFFFFFFFFFFFFFFFF,,,,FFFFFFFFFFFFFF:FF
@FS10000125:27:BPA73017-1634:1:1101:5330:1640 2:N:0:8
CTGTTTTTGAGCGTACTCGACGAAGTTCCTGGGGGGGGGGGGGGGGAA
+
FFFFFFFFFFFFFFFFFFFFFFFFFFFFFFFFFFFFFFFFFFFFFF,F
@FS10000125:27:BPA73017-1634:1:1101:6350:1640 2:N:0:8
TCCATGTTGAGCGTACTCGACGAAGTGGGGGGGGGGGGGGGGAAATCG
+
FFFFFFFFFFFFFFFFFFFFFFFFFFFFFFFFFFFFFFFFF,FF,F,:
@FS10000125:27:BPA73017-1634:1:1101:6550:1640 2:N:0:8
ATTTTATTGAGCGTACTCGACGAAGTTAACGGGGGGGGGGGGGGGGAA
+
,,F,,,FFFFFFFFFFFFFFFFFFFF:F:FFFFFFFFFFF::,,,,,,
@FS10000125:27:BPA73017-1634:1:1101:7540:1640 2:N:0:8
TCAGATTTGAGCGTACTCGACGAAGTTCGACGGGGGGGGGGGGGGGAA
+
FFFFFFFFFFFFFFFFFFFFFFFFFFFFFFFFFFFFFFFFFFFFFFFF
@FS10000125:27:BPA73017-1634:1:1101:7940:1640 2:N:0:8
TTCACATTGAGCGTACTCGACGAAGTTGAAAGGGGGGGGGGGGGGGAA
+
FFFFF:FFFFFFFFFFFFFFFFFFFFFFFFFFFFFFFFFFFF,F,,,F
@FS10000125:27:BPA73017-1634:1:1101:7960:1640 2:N:0:8
CTTGAATTGAGCGTACTCGACGAAGTTGGAGGGGGGGGGGGGGGGAAA
+
F,FFFFFFFFFFFFFFFFFFFFFFFFFFFFFFFFFFFFFFFFFF:F::
@FS10000125:27:BPA73017-1634:1:1101:8030:1640 2:N:0:8
ATGTTTTTGAGCGTACTCGACGAAGTTGGTCGGGGGGGGGGGGGGGAA
+
FFFFFFFFFFFFFFFFFFFFFFFFFFFFFFFFFFFFFFFFFFFFF,FF
@FS10000125:27:BPA73017-1634:1:1101:9540:1640 2:N:0:8
TAGGTATTGAGCGTACTCGACGAAGTTCCACGGGGGGGGGGGGGGGAA
+
FFFFFFFFFFFFFFFFFFFFFFFFFFFFFFFFFFFFFFFFFFFFFFFF
@FS10000125:27:BPA73017-1634:1:1101:9660:1640 2:N:0:8
TTCGAATTGAGCGTACTCGACGAAGTTACGGGGGGGGGGGGGGGGAAA
+
FFFFF:FFFFFFFFFFFFFFFFFFFFF:F,FFFFFFFFFFFFFF::,,
@FS10000125:27:BPA73017-1634:1:1101:11760:1640 2:N:0:8
CCAATATTGAGCGTACTCGACGAAGTTGAAGGGGGGGGGGGGGGGAAA
+
FFFFFFFFFFFFFFFFFFFFFFFFFFFFFFFFFFFFFFFFFFFF:,,,
@FS10000125:27:BPA73017-1634:1:1101:11790:1640 2:N:0:8
CCAATTTTGAGCGTACTCGACGAAGTTGAAGGGGGGGGGGGGGGGGAT
+
F,,FF,FFFFFFFFFFFFFFFFFFFFF,,F:FFFFFFFFFFFFF,,:,
@FS10000125:27:BPA73017-1634:1:1101:14050:1640 2:N:0:8
ACGGGCTTGAGCGTACTCGACGAAGTTGGCGGGGGGGGGGGGGGGAAA
+
FFFFFFFFFFFFFFFFFFFFFFFFFFFFFFFFFFFFFFFFFFFF:FF,
@FS10000125:27:BPA73017-1634:1:1101:14290:1640 2:N:0:8
CTTTTTTTGAGCGTACTCGACGAAGGGGGGGGGGGGGGGAAATTCGAA
+
F,FFFFFFFFFFFFFFFFFFFFFFFFFFFFFFFFFFFFF,,F,,,,::
@FS10000125:27:BPA73017-1634:1:1101:14370:1640 2:N:0:8
ATGTTTTTGAGCGTACTCGACGAAGGGGGGGGGGGGGGGGGGAAGTCG
+
F,FFFFFFFFFFFFFFFFFFFFFFFFFFFFFFFFFFFFFFF,FF,F,:
@FS10000125:27:BPA73017-1634:1:1101:14880:1640 2:N:0:8
AATAATTTGAGCGTACTCGACGAAGTTACAAGGGCGGGGGGGGGGGGG
+
FFFFFFFFFFFFFFFFFFFFFFFFFFFFFFFFFF:FFFFFFFFFFFFF
@FS10000125:27:BPA73017-1634:1:1101:15500:1640 2:N:0:8
GTGCATTTGAGCGTACTCGACGAAGTTCGAGGGGGGGGGGGGGGGGAA
+
,,FFFFFFFFFFFFFFFFFFFFFFFFFFFFFFFFFFFFFFFFFFF,,F
@FS10000125:27:BPA73017-1634:1:1101:15530:1640 2:N:0:8
CACCCTTTGAGCGTACTCGACGAAGTTGTTCGGGGGGGGGGGGGGGGG
+
FFFFFFFFFFFFFFFFFFFFFFFFFFFFFFFFFFFFFFFFFFFFFFF,
@FS10000125:27:BPA73017-1634:1:1101:15940:1640 2:N:0:8
TAAAGTTTGAGCGTACTCGACGAAGTTCAGGGGGGGGGGGGGGGGGGA
+
,,FFFFFFFFFFFFFFFFFFFFFFFFFFFFFFFFFFFFFFFFFFF:,,
@FS10000125:27:BPA73017-1634:1:1101:1180:1650 2:N:0:8
TTATTTTTGAGCGTACTCGACGAAGTTACGGGGGGGGGGGGGGGAAAT
+
F,FFFFFFFFFFFFFFFFFFFFFFFFFFFFFFFFFFFFFFFFF:FF,F
@FS10000125:27:BPA73017-1634:1:1101:1850:1650 2:N:0:8
TTCAATTTGAGCGTACTCGACGAAGTTTTAGGGGGGGGGGGGGGGGGA
+
FFFFFFFFFFFFFFFFFFFFFFFFFFFFFFFFFFFFFFFFFFFFFF,F
@FS10000125:27:BPA73017-1634:1:1101:3980:1650 2:N:0:8
TTAGCTTTGAGCGTACTCGACGAAGTTACAGGGGGGGGGGGGGGGAAA
+
F,FFFFFFFFFFFFFFFFFFFFFFFFFFFFFFFFFFFFFFFFFF,FF,
@FS10000125:27:BPA73017-1634:1:1101:4000:1650 2:N:0:8
AACTCATTGAGCGTACTCGACGAAGTTGGACGGGGGGGGGGGGGGGGA
+
,FF,,:FFFFFFFFFFFFFFFFFFFFFF,F:FFFFFFFFFFFFFFFFF
@FS10000125:27:BPA73017-1634:1:1101:4160:1650 2:N:0:8
CCGCAATTGAGCGTACTCGACGAAGTTATTGGGGGGGGGGGGGGGAAA
+
FFFFFFFFFFFFFFFFFFFFFFFFFFFFFFF:FFFFFFFFFFFF,:,:
@FS10000125:27:BPA73017-1634:1:1101:4370:1650 2:N:0:8
GGATCGTTGAGCGTACTCGACGAAGGGGGGGGGGGGGGGAGATCGGAA
+
:,FFFFFFFFFFFFFFFFFFFFFFFFFFFFFFFFFFFFFF,FFF,FF,
@FS10000125:27:BPA73017-1634:1:1101:4430:1650 2:N:0:8
CAGAGCTTGAGCGTACTCGACGAAGTTATCTGGGGGGGGGGGGGGGAA
+
FF,F:FFFFFFFFFFFFFFFFFFFFFFFFFFFFFFFFFFFFFFFF,FF
@FS10000125:27:BPA73017-1634:1:1101:4600:1650 2:N:0:8
ATGTTGTTGAGCGTACTCGACGAAGTTCGTAGGAGGGGGGGGGGGGGA
+
FFFFFFFFFFFFFFFFFFFFFFFFFFFFFFFFFFFFFFFFFFFFFFF,
@FS10000125:27:BPA73017-1634:1:1101:5550:1650 2:N:0:8
TTTTTTGAGCGTACTCGACGAAGTTAACAGGGGGGGGGGGGGGGAAAT
+
FFFFFFFFFF:FFFFFFFFFFFFFFFFFFFFFFFFFFFFFFFF:FF:F
@FS10000125:27:BPA73017-1634:1:1101:6090:1650 2:N:0:8
AACCAATTGAGCATACTCGACGAAGTTGGCCGGGGGGGGGGGGGGGGA
+
FFFFFFFFFFFFFFFFFFFFFFFFFFFFFFFFFFFFFFFFFFFFFFF,
@FS10000125:27:BPA73017-1634:1:1101:6190:1650 2:N:0:8
TCCACATTGAGCGTACTCGACGAAGTTAGCTGGGGGGGGGGGGAGGGG
+
FF:FFFFFFFFFFFFFFFFFFFFFF:::FFFFFFFFFFFFFFF,:,,,
@FS10000125:27:BPA73017-1634:1:1101:6210:1650 2:N:0:8
ATTCTCTTGAGCGTACTCGACGAAGTTAAACGGGGGGGGGGGGGGGAA
+
:FFFFFFFFFFFFFFFFFFFFFFFFFFFFFFFFFFFFFFFFFFFFFFF
@FS10000125:27:BPA73017-1634:1:1101:7570:1650 2:N:0:8
TAGACTTTGAGCGTACTCGACGAAGTTGCGCGGGGGGGGGGGGGGGAA
+
,,FFFFFFFFFFFFFFFFFFFFFFFFFFFFFFFFFFFFFFFFFFF:,:
@FS10000125:27:BPA73017-1634:1:1101:8000:1650 2:N:0:8
TCTTATTTGAGCGTACTCGACGAAGTTATCAGGGGGGGGGGGGGGGGG
+
,FFFFFFFFFFFFFFFFFFFFFFFFFFFFFFFFFFFFFFFFFFFFFF,
@FS10000125:27:BPA73017-1634:1:1101:8760:1650 2:N:0:8
AATGACTTGAGCGTACTCGACGAAGTTCTGCGGGGGGGGGGGGGGGAA
+
FFFFFFFFFFFFFFFFFFFFFFFFFFFFFFFFFFFFFFFFFFFFFFFF
@FS10000125:27:BPA73017-1634:1:1101:9600:1650 2:N:0:8
TTTCTCTTGAGCGTACTCGACGAAGTTGCTGGGGGGGGGGGGGGGAAT
+
,,FFFFFFFFFFFFFFFFFFFFFFFFFFFFFFFFFFFFFFFFFF,FF,
@FS10000125:27:BPA73017-1634:1:1101:9720:1650 2:N:0:8
TAAAGTTTGAGCGTACTCGACGAAGTTCCTGGGGGGGGGGGGGGGGGA
+
FFFFFFFFFFFFFFFFFFFFFFFFFFFFFFFFFFFFFFFFFFFFFFF,
@FS10000125:27:BPA73017-1634:1:1101:10010:1650 2:N:0:8
TATGTCTTGAGCGTACTCGACGAAGTTAATGGGGGGGGGGGGGGGAAT
+
,FFFF,FFFFFFFFFFFFFFFFFFFFFF:FFFFFFFFFFFFFFF,:,,
@FS10000125:27:BPA73017-1634:1:1101:11080:1650 2:N:0:8
TAATCGTTGAGCGTACTCGACGAAGTTATGGGGGGGGGGGGGGGGAAA
+
FFFFFFFFFFFFFFFFFFFFFFFFFFFFFFFFFFFFFFFFFFFF,FF,
@FS10000125:27:BPA73017-1634:1:1101:11300:1650 2:N:0:8
TATTCATTGAGCGTACTCGACGAAGTTGGCAGGGGGGGGGGGGGGGAA
+
F:FFFFFFFFFFFFFFFFFFFFFFFFFFFFFFFFFFFFFFFFFFFF:F
@FS10000125:27:BPA73017-1634:1:1101:13600:1650 2:N:0:8
TTAGGTTTGAGCGTACTCGACGAAGTTAAGCGGGGGGGGGGGGGGGGA
+
,FFFFFFFFFFFFFFFFFFFFFFFFFFFFFFFFFFFFFFFFFFFFF,F
@FS10000125:27:BPA73017-1634:1:1101:14370:1650 2:N:0:8
CACTCCTTGAGCGTACTCGACGAAGTTAATCGGGGGGGGGGGGGGGAA
+
F:FFFFFFFFFFFFFFFFFFFFFFFFFFFFFFFFFFFFFFFFFFFF:F
@FS10000125:27:BPA73017-1634:1:1101:16390:1650 2:N:0:8
TTTTCATTGAGCGTACTCGACGAAGTTGCCGGGGGGGGGGGGGGGGGA
+
F:FFFFFFFFFFFFFFFFFFFFFFFFFFFFFFFFFFFFFFFFFFFF:F
@FS10000125:27:BPA73017-1634:1:1101:1230:1660 2:N:0:8
TTAGAATTGAGCGTACTCGACGAAGTTGGGTGGGGGGGGGGGGGGGGG
+
FFFFFFFFFFFFFFFFFFFFFFFFFFFFFFFFFFFFFFFFFFFFFFFF
@FS10000125:27:BPA73017-1634:1:1101:1300:1660 2:N:0:8
TTTAAATTGAGCGTACTCGACGAAGTTTTAGGGGGGGGGGGGGGGAAA
+
F,FFFFFFFFFFFFFFFFFFFFFFFFFFFFFFFFFFFFFFFFFFFFF:
@FS10000125:27:BPA73017-1634:1:1101:1410:1660 2:N:0:8
TCATTTTTGAGCGTACTCGACGAAGTTTTTTCGGGGGGGGGGGGGGGG
+
,:,,,FFFFFFFFFFFFFFFFFFFFFFFF,,FFFFFFFFFFFFFFFF:
@FS10000125:27:BPA73017-1634:1:1101:5230:1660 2:N:0:8
AAGTTTTTGAGCGTACTCGACGAAGTTGGATGGGGGGGGGGGGGGAAA
+
FFFFFFFFFFFFFFFFFFFFFFFFFFFFFFFFFFFFFFFFFFFFFFFF
@FS10000125:27:BPA73017-1634:1:1101:5390:1660 2:N:0:8
TTTCCCTTGAGCGTACTCGACGAAGTTAGCTGGGGGGGGGGGGGGGAA
+
FFFFFFFFFFFFFFFFFFFFFFFFFFFFFFFFFFFFFFFFFFFFF:FF
@FS10000125:27:BPA73017-1634:1:1101:5780:1660 2:N:0:8
CTGGATTTGAGCGTACTCAAGGGGGGGGGGGGGGGAGATCGGAAGAGC
+
FFFFFFFFFFFFFFFFFFFFFFFFFFFFFFFFFFF:::F::FFF,F,:
@FS10000125:27:BPA73017-1634:1:1101:7060:1660 2:N:0:8
CAATGTTTGAGCGTACTCGACGAAGTTGGGGGGGGGGGGGGGAGATCG
+
F:FFFFFFFFFFFFFFFFFFFFFFFFFFFFFFFFFFFFFFF,F,:F:F
@FS10000125:27:BPA73017-1634:1:1101:7070:1660 2:N:0:8
CACACATTGAGCGTACTCGACGAAGTTTAAAGGGGGGGGGGGGGGGAA
+
FFFFFFFFFFFFFFFFFFFFFFFFFFFFFFFFFFFFFFFFFFFFFFFF
@FS10000125:27:BPA73017-1634:1:1101:7900:1660 2:N:0:8
CTTGGTTTGAGCGTACTCGACGAAGTTAGCGGGGGGGGGGGGGGGGGA
+
FFFFFFFFFFFFFFFFFFFFFFFFFFFFFFFFFFFFFFFFFFFFFF,F
@FS10000125:27:BPA73017-1634:1:1101:8840:1660 2:N:0:8
TTCCTGTTGAGCGTACTCGACGAAGTTCATTGGGGGGGGGGGGGGGGA
+
,FFFFFFFFFFFFFFFFFFFFFFFFFFFFFFFFFFFFFFFFFFFFFFF
@FS10000125:27:BPA73017-1634:1:1101:8930:1660 2:N:0:8
TATCCTTTGAGCGTACTCGACGAAGTGGGGGGAGGGGGGGGGGGGGGG
+
,,FFFF:F,F,F:FF:FFFFF,FF,FF:::F:FFFFFFFFF:FFFFFF
@FS10000125:27:BPA73017-1634:1:1101:8960:1660 2:N:0:8
TCAGCGTTGAGCGTACTCGACGAAGTTGGCGGGGGGGGGGGGGGGGAA
+
FF:,F,FFFFFFFFFFFFFFFFFFFFFF,F::FFFFFFFFFFF::,F,
@FS10000125:27:BPA73017-1634:1:1101:9390:1660 2:N:0:8
CGACATTTGAGCGTACTCGACGAAGTTAATAGGGGGGGGGGGGGGGAA
+
FF,FFFFFFFFFFFFFFFFFFFFFFF:FFFFFFFFFFFFFFF::FF,F
@FS10000125:27:BPA73017-1634:1:1101:10610:1660 2:N:0:8
ACTATATTGAGCGTACTCGACGAAGTTGCTAGGGGGGGGGGGGGGGAA
+
FFFFFFFFFFFFFFFFFFFFFFFFFFFFFFFFFFFFFFFFFFFFF,FF
@FS10000125:27:BPA73017-1634:1:1101:10740:1660 2:N:0:8
AATCACTTGAGCGTACTCGACGAAGTTCCGAGGGGGGGGGGGGGGGGG
+
,,FFFFFFFFFFFFFFFFFFFFFFFFFFFFFFFFFFFFFFFFFFFFF:
@FS10000125:27:BPA73017-1634:1:1101:11400:1660 2:N:0:8
TTAGCATTGAGCGTACTCGACGAAGTTGGCAGGGGGGGGGGGGGGGAA
+
F:FFFFFFFFFFFFFFFFFFFFFFFFFFFFFFFFFFFFFFFFFFF,FF
@FS10000125:27:BPA73017-1634:1:1101:12210:1660 2:N:0:8
TACCTTTTGAGCGTACTCGACGAAGTTAAGCGGGGGGGGGGGGGGGAA
+
,FFFFFFFFFFFFFFFFFFFFFFFFFFFFFFFFFFFFFFFFFF:F,FF
@FS10000125:27:BPA73017-1634:1:1101:12410:1660 2:N:0:8
TTGACGTTGAGCGTACTCGACGAAGTGGGGGGGGGGGGGGGAAGGTGG
+
FF:FF:FFFFFFFFFFFFFFFFFFF:FF:F:FF,FFFF:FFF,,,,,,
@FS10000125:27:BPA73017-1634:1:1101:12930:1660 2:N:0:8
ACTACATTGAGCGTACTCGACGAAGTTCTAAGGGGGGGGGGGGGGGGA
+
FF,FF:FFFFFFFFFFFFFFFFFFFFFFF,FFFFFFFFFFFFFFFF,F
@FS10000125:27:BPA73017-1634:1:1101:12970:1660 2:N:0:8
TAGTGGTTGAGCGTACTCGACGAAGTTGCGAGGGGGGGGGGGGGGGGA
+
:F,F::FFFFFFFFFFFFFFFFFFFFFFFFFFFFFFFFFFFFFFF::F
@FS10000125:27:BPA73017-1634:1:1101:13100:1660 2:N:0:8
TACTTGTTGAGCGTACTCGACGAAGTTTCGGGGGGGGGGGGGGGGAAT
+
FFFFFFFFFFFFFFFFFFFFFFFFFFFFFFFFFFFFFFFFFFFF,FFF
@FS10000125:27:BPA73017-1634:1:1101:13360:1660 2:N:0:8
ATGGCTTTGAGCGTACTCGACGAAGGGGGGGGGGGGGGGGAATTTGAA
+
FFFFFFFFFFFFFFFFFFFFFFFFFFFFFFFFFFFFFFF,,,,,,,,:
@FS10000125:27:BPA73017-1634:1:1101:13410:1660 2:N:0:8
TTATTGTTGAGCGTACTCGACGAAGTTGGTGGGGGGGGGGGGGGGGGA
+
F,FFFFFFFFFFFFFFFFFFFFFFFFFFFFFFFFFFFFFFFFFF:,,F
@FS10000125:27:BPA73017-1634:1:1101:14250:1660 2:N:0:8
TTCATATTGAGCGTACTCGACGAAGGGGGGGGGGGGGGGGAAATTCGA
+
F,FFFFFFFFFFFFFFFFFFFFFFFFFFFFFFFFFFFFFF,FF:,,,F
@FS10000125:27:BPA73017-1634:1:1101:14830:1660 2:N:0:8
CCCAACTTGAGCGTACTCGACGAAGTTGGGTGGGGGGGGGGGGGGGGA
+
FFF,,FFFF,FFFFFFFFFFFFFFFFFFFFF:FFFFFFFFFFF::,,F
@FS10000125:27:BPA73017-1634:1:1101:14990:1660 2:N:0:8
ATCGTTTTGAGCGTACTCGACGAAGTTACATGGGGGGGGGGGGGGGAA
+
:FF,F,FFFFFFFFFFFFFFFFFFFFF,,F,FFFFFFFFFFFFF,,,,
@FS10000125:27:BPA73017-1634:1:1101:15370:1660 2:N:0:8
TTTGGCTTGAGCGTACTCGACGAAGTTCGCGGGGGGGGGGGGGGGAAT
+
,FFFFFFFFFFFFFFFFFFFFFFFFFFFFFFFFFFFFFFFFFFF,FF,
@FS10000125:27:BPA73017-1634:1:1101:15510:1660 2:N:0:8
CATTCTTTGAGCGTACTCGACGAAGTTCCTAGGGGGGGGGGGGGGGAA
+
FF,F,,FFFFFFFFFFFFFFFFFFFFFFF:FFFFFFFFFFFFFFF,FF
@FS10000125:27:BPA73017-1634:1:1101:15660:1660 2:N:0:8
TCTTGTTTGAGCGTACTCGACGAAGTTAGATGGGTGGGGGGGGGGGGG
+
FFFFFFFFFFFFFFFFFFFFFFFFFFFFFFFFFFFFFFFFFFFFFFF,
@FS10000125:27:BPA73017-1634:1:1101:16170:1660 2:N:0:8
TAGCCTTTGAGCGTACTCGACGAAAGGGGGGGGGGGGGGGAGATCGGA
+
FFFFFFFFFFFFFFFFFFFFFFFFFFFFFFFFFFFFFFFF:,,F,,,:
@FS10000125:27:BPA73017-1634:1:1101:16230:1660 2:N:0:8
TGTTCATTGAGCGTACTCGACGAAGTTTGCAGGGGGGGGGGGGGAGAT
+
F,F,:,FFFFFFFFFFFFFFFFFFFFF:FF,FFFFFFFFFFFF,:,:F
@FS10000125:27:BPA73017-1634:1:1101:1830:1670 2:N:0:8
TTGTACTTGAGCGTACTCGACGAAGTTAAATGGGGGGGGGGGGGGGGG
+
FFFFFFFFFFFFFFFFFFFFFFFFFFFFFF:FFFFFFFFFFFFFFF:F
@FS10000125:27:BPA73017-1634:1:1101:3080:1670 2:N:0:8
GTCAAATTGAGCGTACTCGACGAGGTTACAAGGGGGGGGGGGGGGGGA
+
,,FF,FFFFFFFFFFFFFFFFFFFFFFFFFFFFFFFFFFFFFFFFF:,
@FS10000125:27:BPA73017-1634:1:1101:3090:1670 2:N:0:8
TTAACGTTGAGCGTACTCGACGAAGTTTGGTGGGGGGGGGGGGGGGAA
+
,FFFFFFFFFFFFFFFFFFFFFFFFFFFFFFFFFFFFFFFFFFFFFFF
@FS10000125:27:BPA73017-1634:1:1101:3360:1670 2:N:0:8
TATATCTTGAGCGTACTCGACGAAGTTCTGTGGGGGGGGGGGGGGGAA
+
FFFFFFFFFFFFFFFFFFFFFFFFFFFFFFFFFFFFFFFFFFFFF,FF
@FS10000125:27:BPA73017-1634:1:1101:3370:1670 2:N:0:8
TTATATTTGAGCGTACTCGACGAAGTTTCCGGGGGGGGGGGGGGGGAA
+
FFFFFFFFFFFFFFFFFFFFFFFFFFFFFF,FFFFFFFFFFFFFF,FF
@FS10000125:27:BPA73017-1634:1:1101:4330:1670 2:N:0:8
CTGGTTTTGAGCGTACTCGACGAAGTTCAGGGGGGGGGGGGGGGAAAT
+
FFFFFFFFFFFFFFFFFFFFFFFFFFFFFFFFFFFFFFFFFFFF:F,F
@FS10000125:27:BPA73017-1634:1:1101:5230:1670 2:N:0:8
ATCATTTTGAGCGTACTCGACGAAGTTCTACGGGGGGGGGGGGGGAAA
+
FFFFFFFFFFFFFFFFFFFFFFFFFFFFFFFFFFFFFFFFFFFFF,,F
@FS10000125:27:BPA73017-1634:1:1101:5560:1670 2:N:0:8
CCTCGATTGAGCGTACTCGACGAAGTTGTTTGGGGGGGGGGGGGGGGG
+
FFFFFFFFFFFFFFFFFFFFFFFFFFFFFFFFFFFFFFFFFFFFFFF,
@FS10000125:27:BPA73017-1634:1:1101:6520:1670 2:N:0:8
TCTGGATTGAGCGTACTCGACGAAGTTGGTAGGGGGGGGGGGGGGGAA
+
FFFFFFFFFFFFFFFFFFFFFFFFFFFFFFFFFFFFFFFFFFFFF,:F
@FS10000125:27:BPA73017-1634:1:1101:6870:1670 2:N:0:8
TTGAATTTGAGCGTACTCGACGAAGTTGATCGGGGGGGGGGGGGGGAA
+
,,FFFFFFFFFFFFFFFFFFFFFFFFFFFFFFFFFFFFFFFFFFFFFF
@FS10000125:27:BPA73017-1634:1:1101:7870:1670 2:N:0:8
TCTATATTGAGCGTACTCGACGAAGTTTGTAGGGGGGGGGGGGGGGAA
+
,FFFFFFFFFFFFFFFFFFFFFFFFFFFFFFFFFFFFFFFFFFFF,FF
@FS10000125:27:BPA73017-1634:1:1101:8820:1670 2:N:0:8
CCGTCTTCGAGCGTACTCGACGAAGTTTCAGGGGGGGGGGGGGGGGAA
+
FFFFFFF,FFFFFFFFFFFFFFFFFFFFFFFFFFFFFFFFFFFFF:,F
@FS10000125:27:BPA73017-1634:1:1101:12130:1670 2:N:0:8
CTCGTTTTGAGCGTACTCGACGAAGTTACCAGGGGGGGGGGGGGGGGA
+
FFF:FFFFFFFFFFFFFFFFFFFFFFFFFFFFFFFFFFFFFFFFFF,F
@FS10000125:27:BPA73017-1634:1:1101:12160:1670 2:N:0:8
TCACCCTTGAGCGTACTCGACGAAGTTGCTTGGGGGGGGGGGGGGGGG
+
FFFFFFFFFFFFFFFFFFFFFFFFFFFFFFFFFFFFFFFFFFF:FFFF
@FS10000125:27:BPA73017-1634:1:1101:13010:1670 2:N:0:8
TATTGGTTGAGCGTACTCGACGAAGTTATAAGGGGGGGGGGGGGGGGA
+
FFFF,FFFFFFFFFFFFFFFFFFFFFFFFFFFFFFFFFFFFFFFF:F,
@FS10000125:27:BPA73017-1634:1:1101:13040:1670 2:N:0:8
CTATAGTTGAGCGTACTCGACGAAGTTTTTGGGGGGGGGGGGGGGAAA
+
FFFFFFFFFFFFFFFFFFFFFFFFFFFFFFFFFFFFFFFFFFF::,,,
@FS10000125:27:BPA73017-1634:1:1101:13440:1670 2:N:0:8
CATTAATTGAGCGTACTCGACGAAGTTGTTCGGGGGGGGGGGGGGGTA
+
FFFFFFFFFFFFFFFFFFFFFFFFFFFFFFFFFFFFFFFFFF,:,,,,
@FS10000125:27:BPA73017-1634:1:1101:14210:1670 2:N:0:8
TTCATATTGAGCGTACTCGACGAAGGGGGGGGGGGGGGGGAAATCCGA
+
F,FFFFFFFFFFFFFFFFFFFFFFFFFFFFFFFFFFFFFF,:F:,,FF
@FS10000125:27:BPA73017-1634:1:1101:14390:1670 2:N:0:8
TTTTTATTGAGCGTACTCGACGAAGTTGATCGGGGGGGGGGGGGGGAA
+
FFFFFFFFFFFFFFFFFFFFFFFFFFFFFFFFFFFFFFFFFFFF:,:F
@FS10000125:27:BPA73017-1634:1:1101:15060:1670 2:N:0:8
ATCTGATTGAGCGTACTCGACGAAGGGGGGGGGGGGGGGGAAATTCGA
+
FFFFFFFFFFFFFFFFFFFFFFFFFFFFFFFFFFFFFFFF,FF:,,,F
@FS10000125:27:BPA73017-1634:1:1101:15420:1670 2:N:0:8
TAACATTTGAGCGTACTCGACGAAGTTCAGCGGGGGGGGGGGGGGGGA
+
,,FFFFFFFFFFFFFFFFFFFFFFFFFFFFFFFFFFFFFFFFFFFFFF
@FS10000125:27:BPA73017-1634:1:1101:15640:1670 2:N:0:8
TTTAACTTGAGCGTACTCGACGAAGTTGTCAGGGGGGGGGGGGGGGAA
+
FFFFFFFFFFFFFFFFFFFFFFFFFFFFFFFFFFFFFFFFFFFFFFFF
@FS10000125:27:BPA73017-1634:1:1101:16360:1670 2:N:0:8
TTTAGTTTGAGCGTACTCGACGAAGTTATGCGGGGGGGGGGGGGGGGG
+
FFFFFFFFFFFFFFFFFFFFFFFFFFFFFFFFFFFFFFFFFFFFFFFF
@FS10000125:27:BPA73017-1634:1:1101:16440:1670 2:N:0:8
TTTTCCTTGAGCGTACTCGACGAAGTTGGCCGGGGGGGGGGGGGGGAA
+
F,FFFFFFFFFFFFFFFFFFFFFFFFFFFFFFFFFFFFFFFFFFF:FF
@FS10000125:27:BPA73017-1634:1:1101:1000:1680 2:N:0:8
TCGCGATTGAGCGTACTCGACGAAGTTGCTGGGGGGGGGGGGGGGAAT
+
,FFFFFFFFFFFFFFFFFFFFFFFFFFFFFFFFFFFFFFFFFFF,:::
@FS10000125:27:BPA73017-1634:1:1101:2040:1680 2:N:0:8
TTGACATTGAGCGTACTCGACGAAGTTGCCGGGGGGGGGGGGGGGAAA
+
,FFFFFFFFFFFFFFFFFFFFFFFFFFFFFFFFFFFFFFFFFFF:F:,
@FS10000125:27:BPA73017-1634:1:1101:2470:1680 2:N:0:8
CCCCCCTTGAGCGTACTCGACGAAGTTGCTTGGGGGGGGGGGGGGGGG
+
FFF:FFFFFFFFFFFFFFFFFFFFFFFFFFFFFFFFFFFFFFF::,,F
@FS10000125:27:BPA73017-1634:1:1101:3870:1680 2:N:0:8
TAAAGATTGAGCGTACTCGACGAAGTTACAGGGGAGGGGGGGGGGGGG
+
,:FFFFFFFFFFFFFFFFFFFFFFFFFFFFFFFFFFFFFFFFFFF:FF
@FS10000125:27:BPA73017-1634:1:1101:4670:1680 2:N:0:8
TTGCAGTTGAGCGTACTCGACGAAGTTGGGGGGGGGGGGGGGAATTCG
+
F:FFFFFFFFFFFFFFFFFFFFFFFFFFFFFFFFFFFFFFF,FF,FFF
@FS10000125:27:BPA73017-1634:1:1101:4740:1680 2:N:0:8
TCGGCATTGAGCGTACTCACGAAGTTGCTTGGGGGGGGGGGGGGGGGA
+
FF:FFFFFFFFFFFFFFFFF:FFFFFFFFFFFFFFFFFFFFFFFFF:,
@FS10000125:27:BPA73017-1634:1:1101:4930:1680 2:N:0:8
TATCTTTTGAGCGTACTCGACGAAGTTCATGGGGGGGGGGGGGGGGAA
+
FFFFFFFFFFFFFFFFFFFFFFFFFFFFFFFFFFFFFFFFFFFFF:F:
@FS10000125:27:BPA73017-1634:1:1101:5210:1680 2:N:0:8
TAAATATTGAGCGTACTCGACGAAGTTTACAGGGGGGGGGGGGGGGAA
+
,FFFFFFFFFFFFFFFFFFFFFFFFFFFFFFFFFFFFFFFFFFFF,FF
@FS10000125:27:BPA73017-1634:1:1101:5260:1680 2:N:0:8
TTTATCTTGAGCGTACTCGACGAAGTTACGGGGGGGGGGGGGGGGAGA
+
F:FFFFFFFFFFFFFFFFFFFFFFFFFFFFFFFFFFFFFFFFFF:F,F
@FS10000125:27:BPA73017-1634:1:1101:5800:1680 2:N:0:8
AATCCTTTGAGCGTACTCGACGAAGTTCAGTGGGGGGGGGGGGGGGAA
+
FFFFFFFFFFFFFFFFFFFFFFFFFFFFFFFFFFFFFFFFFFFFF,FF
@FS10000125:27:BPA73017-1634:1:1101:6870:1680 2:N:0:8
CAGGATGGGGGGGGGGGGGGGGGGATCGGAAGGGCGTCGTGTAGGAAA
+
FFFFFFFF:F:FFFFFFFFFF,,:,:,::::,,F,,,F,,,,,,:,F:
@FS10000125:27:BPA73017-1634:1:1101:8820:1680 2:N:0:8
CTACTATTGAGCGTACTCGACGAAGTTAATGGGGGGGGGGGGGGGGGG
+
F:FFFFFFFFFFFFFFFFFFFFFFFFFFFFFFFFFFFFFFFFFFFF,:
@FS10000125:27:BPA73017-1634:1:1101:9100:1680 2:N:0:8
TCGACCTTGAGCGTACTCGACGAAGTTCCAAGGGGGGGGGGGGGGGAA
+
FFFFFFFFFFFFFFFFFFFFFFFFFFFFFFFFFFFFFFFFFFFFFF,F
@FS10000125:27:BPA73017-1634:1:1101:9980:1680 2:N:0:8
AATGTTTTGAGCGTACTCGACGAAGGGGGGGGGGGGGGGGGAAATCGA
+
::F,FFFFFFFFFFFFFFFFFFFFFFFFFFFFFFFFFFFFFF:,F,,,
@FS10000125:27:BPA73017-1634:1:1101:10030:1680 2:N:0:8
CACCCTTTGAGCGTACTCGACGAAGTTGCATGGGGGGGGGGGGGGGGG
+
FFF:FFFFFFFF:FFFFFFFFFFFFFFFFFFFFFFFFFFFFF:F:,,F
@FS10000125:27:BPA73017-1634:1:1101:10330:1680 2:N:0:8
TTTTGATTGAGCGTACTCGACGAAGTTTCAGGGGGGGGGGGGGGGGGA
+
FF,FFFFFFFFFFFFFFFFFFFFFFFF:FF,,FFFFFFFFFFFF:F,F
@FS10000125:27:BPA73017-1634:1:1101:11260:1680 2:N:0:8
AATAGCTTGAGCGTACTCGACGAAGTTTTCAGGGGGGGGGGGGGGGGA
+
:FFFFFFFFFFFFFFFFFFFFFFFFFFFFFFFFFFFFFFFFFFFFFFF
@FS10000125:27:BPA73017-1634:1:1101:11460:1680 2:N:0:8
TATTCGTTGAGCGTACTCGACGAAGTTCCAGGGGGGGGGGGGGGGAAA
+
FFFFFFFFFFFFFFFFFFFFFFFFFFFFFFFFFFFFFFFFFF:F:,,F
@FS10000125:27:BPA73017-1634:1:1101:11670:1680 2:N:0:8
TCGAATTTGAGCGTACTCGACGAAGGGGGTGGGGGGGGGGGGGGGGAA
+
FFFFFFFFFFFFFFFFFFFFFFFFFFFFFFFFFFFFFFFFFFFFF,,:
@FS10000125:27:BPA73017-1634:1:1101:11890:1680 2:N:0:8
TTGATCTTGAGCGTACTCGACGAAGTTGATAGGGGGGGGGGGGGGGAA
+
FFFFFFFFFFFFFFFFFFFFFFFFFFFFFFFFFFFFFFFFFFFFF:,F
@FS10000125:27:BPA73017-1634:1:1101:13180:1680 2:N:0:8
CATCAGTTGAGCGTACTCGACGAAGTTGCTGGGGGGGGGGGGGGGAAT
+
FFFFFFFFFFFFFFFFFFFFFFFFFFFFFFFFFFFFFFFFFFF:,,FF
@FS10000125:27:BPA73017-1634:1:1101:14410:1680 2:N:0:8
ATTAGTTTGAGCGTACTCGACGAAGTTGCCGGGGGGGGGGGGGGGAAT
+
FFFFFFFFFFFFFFFFFFFFFFFFFFFFFFFFFFFFFFFFFFF,,F,,
@FS10000125:27:BPA73017-1634:1:1101:14960:1680 2:N:0:8
CTACAATTGAGCGTACTCGACGAAGTTGGGTGGGGGGGGGGGGGGGAA
+
F:FFFFFFFFFFFFFFFFFFFFFFFFFFFFFFFFFFFFFFFFF:F,:F
@FS10000125:27:BPA73017-1634:1:1101:16140:1680 2:N:0:8
CTCCCTTTGAGCGTACTCGACGAAGTTTGCTGGGGGGGGGGGGGGGAA
+
F,FFFFFFFFFFFFFFFFFFFFFFFFFFFFFFFFFFFFFFFFFFFFFF
@FS10000125:27:BPA73017-1634:1:1101:16370:1680 2:N:0:8
TCGATCTTGAGCGTACTCGACGAAGTTGTAAGGGGGGGGGGGGGGGGA
+
FFFFFFFFFFFFFFFFFFFFFFFFFFFFFFFFFFFFFFFFFFFFF::F
@FS10000125:27:BPA73017-1634:1:1101:1590:1690 2:N:0:8
GATACCTTGAGCGTACTCGACGAAGTTAGTCGGGGGGGGGGGGGGGAA
+
:,FFFFFFFFFFFFFFFFFFFFFFFFFFFFFFFFFFFFFFFFFFFFFF
@FS10000125:27:BPA73017-1634:1:1101:2730:1690 2:N:0:8
TAATTTTTGAGCGTACTCGACGAAAGGGGGGGGGGGGGGGAAATCGGA
+
FFFFFFFFFFFFFFFFFFFFFFFFFFFFFFFFFFFFFFFFF,:F,,::
@FS10000125:27:BPA73017-1634:1:1101:2760:1690 2:N:0:8
CAGAGTTTGAGCGTACTCGACGAAGTTTCCAGGGGGGGGGGGGGGGAA
+
FFFFFFFFFFFFFFFFFFFFFFFFFFFFFFFFFFFFFFFFFFFFFFFF
@FS10000125:27:BPA73017-1634:1:1101:3680:1690 2:N:0:8
TATAAATTGAGCGTACTCGACGAAGTTTGTGGGGGGGGGGGGGGGGAA
+
,,FFFFFFFFFFFFFFFFFFFFFFFFFFFFFFFFFFFFFFFFFFFF,F
@FS10000125:27:BPA73017-1634:1:1101:4440:1690 2:N:0:8
ATACTCTTGAGCGTACTCGACGAAGTTGTGGGGGGGGGGGGGGGAGAT
+
FFFFFFFFFFFFFFFFFFFFFFFFFFFFFFFFFFFFFFFFFFFFF,F:
@FS10000125:27:BPA73017-1634:1:1101:4610:1690 2:N:0:8
TTTTCTTTGAGCGTACTCGACGAAGTTTCCAGGGGGGGGGGGGGGGGG
+
F,FFFFFFFFFFFFFFFFFFFFFFFFFFFFFFFFFFFFFFFFFFFFF,
@FS10000125:27:BPA73017-1634:1:1101:5230:1690 2:N:0:8
CTCAGATTGAGCGTACTCGACGAAGTTCAATGGGGGGGGGGGGGGGAA
+
F,FFFFFFFFFFFFFFFFFFFFFFFFFFFFFFFFFFFFFFFFFFF,FF
@FS10000125:27:BPA73017-1634:1:1101:5270:1690 2:N:0:8
TTCCGATTGAGCGTACTCGACGAAGGGGGGGGGGGGGGGGAAATCTGA
+
,FFFFFFFFFFFFFFFFFFFFFFFFFFFFFFFFFFFFFFF,:,F,,,F
@FS10000125:27:BPA73017-1634:1:1101:7090:1690 2:N:0:8
CTCCAATTGAGCGTACTCGACGAAGTTTGACGGGGGGGGGGGGGGGAA
+
FFFFFFFFFFFFFFFFFFFFFFFFFFFFFFFFFFFFFFFFFFFFFFFF
@FS10000125:27:BPA73017-1634:1:1101:7540:1690 2:N:0:8
TATTTATTGAGCGTACTCGACGAAGTTGTGCGGGGGGGGGGGGGGGAA
+
F,F:F:FFFFFFFFFFFFFFFFFFFFF,,,,FFFFFFFFFFFFFFFF:
@FS10000125:27:BPA73017-1634:1:1101:8550:1690 2:N:0:8
TTTATTTTGAGCGTACTCGACGAAGTTCTCGGGGGGGGGGGGGGAAAA
+
,:FFFFFFFFFFFFFFFFFFFFFFFFFFFFFFFFFFFFFFFF:F,FF,
@FS10000125:27:BPA73017-1634:1:1101:9410:1690 2:N:0:8
CAATATTTGAGCGTACTCGACGAAGTTAAATGGGGGGGGGGGGGGGGG
+
F:FFFFFFFFFFFFFFFFFFFFFFFFFFFFFFFFFFFFFFFFFFFFFF
@FS10000125:27:BPA73017-1634:1:1101:9920:1690 2:N:0:8
CAACGATTGAGCGTACTCGACGAAGTTCTCGGGGGGGGGGGGGGGGGG
+
FFFFFFFFFFFFFFFFFFFFFFFFFFFFFFFFFFFFFFFFFFFFFF:F
@FS10000125:27:BPA73017-1634:1:1101:9970:1690 2:N:0:8
AATGTTTTGAGCGTACTCGACGAAGGGGGGGGGGGGGGGGGAATTTGA
+
FFFFFFFFFFFFFFFFFFFFFFFFFFFFFFFFFFFFFFFF,FF,,,,F
@FS10000125:27:BPA73017-1634:1:1101:10460:1690 2:N:0:8
ATTTATTTGAGCGTACTCGACGAAGTTGACTGGGGGGGGGGGGGGGAA
+
,,FFFFFFFFFFFFFFFFFFFFFFFFFFFFFFFFFFFFFFFFFFFF,,
@FS10000125:27:BPA73017-1634:1:1101:10520:1690 2:N:0:8
GTGCCATTGAGCGTACTCGACGAAGTTCGTAGGGGGGGGGGGGGGGAA
+
:,FFFFFFFFFFFFFFFFFFFFFFFFFFFFFFFFFFFFFFFFFFF,,F
@FS10000125:27:BPA73017-1634:1:1101:10970:1690 2:N:0:8
TCAGATTTGAGCGTACTCGACGAAGTTTATGGGGGGGGGGGGGGGGAA
+
FFFFFFFFFFFFFFFFFFFFFFFFFFFFFFFFFFFFFFFFFFFFF:FF
@FS10000125:27:BPA73017-1634:1:1101:11250:1690 2:N:0:8
TTCAGGTTGAGCATACTCGACGAAGTTTTGTGGGGGGGGGGGGGGGAA
+
FFFFFFFFFFFFFFFFFFFFFFFFFFFFFFFFFFFFFFFFFFFFF,FF
@FS10000125:27:BPA73017-1634:1:1101:11570:1690 2:N:0:8
CTGGGTTTGAGCGTACTCGACGAAGTTTCACGGGGGGGGGGGGGGGAA
+
FFFFFFFFFFFFFFFFFFFFFFFFFFFFFFFFFFFFFFFFFFFFF,F:
@FS10000125:27:BPA73017-1634:1:1101:11600:1690 2:N:0:8
TTGCTTTTGAGCGTACTCGACGAAGTTTTTGCGGGGGGGGGGGGGGAA
+
,F,:,,FFFFFFFFFFFFFFFFFFFFF,,,,:FF:FFF:FF,:F,:,F
@FS10000125:27:BPA73017-1634:1:1101:12710:1690 2:N:0:8
TAATAATTGAGCGTACTCGACGAAGTTCGATGGGGGGGGGGGGGGGAA
+
FFFFFFFFFFFFFFFFFFFFFFFFFFFFFFFFFFFFFFFFFFFFF:FF
@FS10000125:27:BPA73017-1634:1:1101:12820:1690 2:N:0:8
CTATCATTGAGCGTACTCGACGAAGTTGGGGGGGGGGGGGGGAAGTTG
+
F,FFFFFFFFFFFFFFFFFFFFFFFFFFFFFFFFFFFFFFF,FF,F,:
@FS10000125:27:BPA73017-1634:1:1101:13080:1690 2:N:0:8
ATGCATTTGAGCGTACTCGACGAAGTTCAGTGGGGGGAGGGGGGGGGG
+
FFFFFFFFFFFFFFFFFFFFFFFFFFFFFFFFFFFFFFFFFFFFFFFF
@FS10000125:27:BPA73017-1634:1:1101:13140:1690 2:N:0:8
TCACATTTGAGCGTACTCGACGAAGTTACTAGGGGGGGGGGGGGGGGA
+
,FFFFFFFFFFFFFFFFFFFFFFFFFFFFFFFFFFFFFFFFFFFFFF:
@FS10000125:27:BPA73017-1634:1:1101:13150:1690 2:N:0:8
TTTGTTTTGAGCGTACTCGACGAAGTTTGCGGGGGGGGGGGGGGGAGA
+
FFFFFFFFFFFFFFFFFFFFFFFFFFFFFFFFFFFFFFFFFFFFFF,F
@FS10000125:27:BPA73017-1634:1:1101:14970:1690 2:N:0:8
CACCCCTTGAGCGTACTCGACGAAGTTAGACGGGGGGGGGGGGGGGAA
+
FFFFFFFFFFFFFFFFFFFFFFFFFFFFFFFFFFFFFFFFFFFFFFFF
@FS10000125:27:BPA73017-1634:1:1101:14980:1690 2:N:0:8
CACCCCTTGAGCGTACTCGACGAAGTTAGACGGGGGGGGGGGGGGGAA
+
FFFFFFFFFFFFFFFFFFFFFFFFFFFFFFFFFFFFFFFFFFFFFFFF
@FS10000125:27:BPA73017-1634:1:1101:1050:1700 2:N:0:8
CTGGTATTGAGCGTACTCGACGAAGTTAAGGGGGGGGGGGGGGGAAGC
+
FFFFFFFFFFFFFFFFFFFFFFFFFFFFFFFFFFFFFFFFFFF,,F,,
@FS10000125:27:BPA73017-1634:1:1101:2040:1700 2:N:0:8
TAATTTTTGAGCGTACTCGACGAAGTTCTTAGGGGGGGGGGGGGGGAA
+
FFFFFFFFFFFFFFFFFFFFFFFFFFFFFFFFFFFFFFFFFFFFFFFF
@FS10000125:27:BPA73017-1634:1:1101:2340:1700 2:N:0:8
ATTCCCTTGAGCGTACTCGACGAAGTTAGCAGGGGGGGGGGGGGGGAA
+
,FFFFFFFFFFFFFFFFFFFFFFFFFFFFFFFFFFFFFFFFFFFF,FF
@FS10000125:27:BPA73017-1634:1:1101:2680:1700 2:N:0:8
TCTTCTTTGAGCGTACTCGACGAAGTTTGACGGGGGGGGGGGGGGGAA
+
FFFFFFFFFFFFFFFFFFFFFFFFFFFFFFFFFFFFFFFFFFFFFFFF
@FS10000125:27:BPA73017-1634:1:1101:3150:1700 2:N:0:8
ATAGTTTTGAGCGTACTCGACGAAGTTCTGGGGGGGGGGGGGGGAAAT
+
FFFFFFFFFFFFFFFFFFFFFFFFFFFFFFFFFFFFFFFFFFFF,F:F
@FS10000125:27:BPA73017-1634:1:1101:3680:1700 2:N:0:8
ATCGCGTTGAGCGTACTCGACGAAGTTATAGGGGGGGGGGGGGGGGGA
+
FFFFFFFFFFFFFFFFFFFFFFFFFFFFFFFFFFFFFFFFFFFFFF,F
@FS10000125:27:BPA73017-1634:1:1101:3780:1700 2:N:0:8
AAGTCCTTGAGCGTACTCGACGAAGTTGAAGGGGGGGGGGGGGGGGGA
+
FFFFFFFFFFFFFFFFFFFFFFFFFFFFFFFFFFFFFFFFFFFFFFFF
@FS10000125:27:BPA73017-1634:1:1101:3800:1700 2:N:0:8
ACGAAGAGGGGGGGGGGGGGGGGAAATCGGAAAAGCGCCGTGTAAGGA
+
FFFFF:FF:FFFFFFFFFFFFFF:,:,,FF,F,FFF,,F,,,,::,:,
@FS10000125:27:BPA73017-1634:1:1101:3970:1700 2:N:0:8
AAATCATTGAGCGTACTCGACGAAGTTCCACGGGGGGGGGGGGGGGAA
+
FF::FFFFFFFFFFFFFFFFFFFFFFFF,::FFFFFFFFFFFFFF:FF
@FS10000125:27:BPA73017-1634:1:1101:7470:1700 2:N:0:8
TCCGCTTTGAGCGTACTCGACGAAGTTGTGAGGGGGGGGGGGAGGGGA
+
FF::F:FFFFFFFFFFFFFFFFFFFFFFFFFFFFFFFFFFFF,F,,,F
@FS10000125:27:BPA73017-1634:1:1101:7750:1700 2:N:0:8
TTCCATTTGAGCGTACTCGACGAAGTTTTTTTGGGGGGGGGGGGGGGG
+
FFFFFFFFFFFFFFFFFFFFFFFFFFFFFFFFFFFFFFFFFFFFFF:,
@FS10000125:27:BPA73017-1634:1:1101:9040:1700 2:N:0:8
TTTAAGTTGAGCGTACTCGACGAAGTTAGTTGGGGGGGGGGGGGGGAA
+
FFFFFFFFFFFFFFFFFFFFFFFFFFFFFFFFFFFFFFFFFFFFFF,,
@FS10000125:27:BPA73017-1634:1:1101:9280:1700 2:N:0:8
CAGGGTTTGAGCGTACTCGACGAAGTGGGGGGGGGGGGGGGAAATCGA
+
FFFFFFFFFFFFFFFFFFFFFFFFFFFFFFFFFFFFFFFF,F,,FF,:
@FS10000125:27:BPA73017-1634:1:1101:9580:1700 2:N:0:8
CAGATTTTGAGCGTACTCGACGAAGGGGGGGGGGGGGGGAGATCGGAA
+
FFFFFFFFFFFFFFFFFFFFFFFFFFFFFFFFFFFFFFFF,,FF,:F:
@FS10000125:27:BPA73017-1634:1:1101:10560:1700 2:N:0:8
AAGTACTTGAGCGTACTCGACGAAGTTCCGCGGGGGGGGGGGGGGGAA
+
FFFFFFFFFFFFFFFFFFFFFFFFFFFFFFFFFFFFFFFFFFFFF:FF
@FS10000125:27:BPA73017-1634:1:1101:12320:1700 2:N:0:8
TTCGTCTTGAGCGTACTCGACGAAGTTGGGGGGGGGGGGGGGGAAATC
+
F,FF,FFFFFFFFFFFFFFFFFFFFFF:,,FFFFFFFFFFFF:F:,F,
@FS10000125:27:BPA73017-1634:1:1101:12460:1700 2:N:0:8
ACAACATTGAGCGTACTCGACGAAGTTTTTGGGGGGGGGGGGGGGAAA
+
FFFFFFFFFFFFFFFFFFFFFFFFFFFFFFFFFFFFFFFFFFFFFFF,
@FS10000125:27:BPA73017-1634:1:1101:13250:1700 2:N:0:8
TTTCTTTTGAGCGTACTCGACGAAGTTGTCCGGGGGGGGGGGGGGGGA
+
,FFFFFFFFFFFFFFFFFFFFFFFFFFFFFFFFFFFFFFFFFFFFFF,
@FS10000125:27:BPA73017-1634:1:1101:13450:1700 2:N:0:8
ATCGCGTTGAGCGTACTCGACGAAGTTGGGCGGGGGGGGGGGGGGGAA
+
FFFFFFFFFFFFFFFFFFFFFFFFFFFFFFFFFFFFFFFFFFFFF,FF
@FS10000125:27:BPA73017-1634:1:1101:14520:1700 2:N:0:8
TATCTCCTTGAGCGTACTCGACGAAGTTAGCTGGGGGGGGGGGGGGGA
+
F:F,F:FFF:F,F,F,FFF:,F:FF:FF:,FFFFFFFFFFFFFFF,FF
@FS10000125:27:BPA73017-1634:1:1101:14860:1700 2:N:0:8
GTATCATTGAGCGTACTCGACGAAGTTATTCCGGGGGGGGGGGGGGAA
+
F:,,F,FFFFFFFFFFFFFFFFFFFFF,::,,FFFFFFFFFFFFF,:F
@FS10000125:27:BPA73017-1634:1:1101:15630:1700 2:N:0:8
TTCGTATTGAGCGTACTCGACGAAGTTCCAGGGGGGGGGGGGGGGGGA
+
,FFFFFFFFFFFFFFFFFFFFFFFFFFFFFFFFFFFFFFFFFFFF,,F
@FS10000125:27:BPA73017-1634:1:1101:1140:1710 2:N:0:8
CTGTTTTTGAGCGTACTCGACGAAGTTATCAGGGGGGGGGGGGGGGAA
+
F,FFFFFFFFFFFFFFFFFFFFFFFFFFFFFFFFFFFFFFFFFFFFFF
@FS10000125:27:BPA73017-1634:1:1101:1340:1710 2:N:0:8
ACTGGTTTGAGCGTACTCGACGAAGTTGGAAGGGGGGGGGGGGGGGAA
+
:FFFFFFFFFFFFFFFFFFFFFFFFFFFFFFFFFFFFFFFFFFFFFFF
@FS10000125:27:BPA73017-1634:1:1101:1510:1710 2:N:0:8
TAACACTTGAGCGTACTCGACGAAGTTCCAGGGGGGGGGGGGGGGGGA
+
FFFFFFFFFFFFFFFFFFFFFFFFFFFFFFFFFFFFFFFFFFFFFFF,
@FS10000125:27:BPA73017-1634:1:1101:2460:1710 2:N:0:8
TTACGTTTGAGCGTACTCGACGAAGTTACACGGGGGGGGGGGGGGGGG
+
,FFFFFFFFFFFFFFFFFFFFFFFFFFFFFFFFFFFFFFFFFFFFF:F
@FS10000125:27:BPA73017-1634:1:1101:2770:1710 2:N:0:8
GGAGATTTGAGCGTACTCGACGAAGTTAGAAGGGGGGGGGGGGGGGAA
+
,:FFFFFFFFFFFFFFFFFFFFFFFFFFFFFFFFFFFFFFFFFFF,FF
@FS10000125:27:BPA73017-1634:1:1101:3220:1710 2:N:0:8
TTGCCGTTGAGCGTACTCGACGAAGGGGGGGGGGGGGGGGAATTCGAA
+
,,FFFFFFFFFFFFFFFFFFFFFFFFFFFFFFFFFFFFF:F:,:F,,,
@FS10000125:27:BPA73017-1634:1:1101:3680:1710 2:N:0:8
CACCGGTTGTGCGTACTCGACGAAGTTCATGGGGGGGGGGGGGGAAAT
+
FFF::FF:F,F:,:FFF:,F:,FFFFFFF:FFFFFFFFFFFFF,FF:,
@FS10000125:27:BPA73017-1634:1:1101:4060:1710 2:N:0:8
TACATTTTGAGCGTACTCGACGAAGTTCATAGGGGGGGGGGGGGGGAA
+
F:::,FFFFFFFFFFFFFFFFFFFFFFF:FF:FFFFFFFFFFF:FFFF
@FS10000125:27:BPA73017-1634:1:1101:4190:1710 2:N:0:8
TAGAGTTTGAGCGTACTCGACGAAGTTACAAGGGGGGGGGGGGGGGAA
+
,FFFFFFFFFFFFFFFFFFFFFFFFFFFFFFFFFFFFFFFFFFFF:FF
@FS10000125:27:BPA73017-1634:1:1101:4670:1710 2:N:0:8
ATGCGTTTGAGCGTACTCGACGAAGTTTACGGGGGGGGGGGGGGGGGA
+
F:FF:FFFFFFFFFFFFFFFFFFFFFFFFFFFFFFFFFFFFFFFFF,:
@FS10000125:27:BPA73017-1634:1:1101:5290:1710 2:N:0:8
CTACCGTTGAGCGTACTCGACGAAGTTAGCTGGGGGGGGGGGGGGGGA
+
FFFFFFFFFFFFFFFFFFFFFFFFFFFFFFFFFFFFFFFFFFFFFFF,
@FS10000125:27:BPA73017-1634:1:1101:5660:1710 2:N:0:8
TCTATGTTGAGCGTACTCGACGAAGTTGCCAGGGGGGGGGGGGGGGGA
+
FFFFFFFFFFFFFFFFFFFFFFFFFFFFFFFFFFFFFFFFFFFFFFFF
@FS10000125:27:BPA73017-1634:1:1101:6910:1710 2:N:0:8
ATCGGCTTGAGCGTACTCGACGAAGTTGTCCGGGGGGGGGGGGGGGGG
+
FFFFFFFFFFFFFFFFFFFFFFFFFFFFFFFFFFFFFFFFFFFFFF:F
@FS10000125:27:BPA73017-1634:1:1101:7190:1710 2:N:0:8
TTGATCTTGAGCGTACTCGACGAAGTTGTTAGGGGGGGGGGGGGGGAA
+
,::FFFFFFFFFFFFFFFFFFFFFFFFFFFFF,FFFFFFFF,,F:F:F
@FS10000125:27:BPA73017-1634:1:1101:7250:1710 2:N:0:8
CACAAATTGAGCGTACTCGACGAAGTTCAGAGGGGGGGGGGGGGGGGA
+
FFFFFFFFFFFFFFFFFFFFFFFFFFFFFFFFFFFFFFFFFFFFFF:F
@FS10000125:27:BPA73017-1634:1:1101:8470:1710 2:N:0:8
ACGCCCTTGAGCGTACTCGACGAAGTTATCAGGGGGGGGGGGGGGGGA
+
FFFFFFFFFFFFFFFFFFFFFFFFFFFFFFFFFFFFFFFFFFFFFF:F
@FS10000125:27:BPA73017-1634:1:1101:8620:1710 2:N:0:8
AATAACTTGAGCGTACTCGACGAAGTTATCTGGGGGGGGGGGGGGGGA
+
,,FFFFFFFFFFFFFFFFFFFFFFFFFFFFFFFFFFFFFFFFFFF:,F
@FS10000125:27:BPA73017-1634:1:1101:8950:1710 2:N:0:8
GTGCCATTGAGCGTACTCGACGAAGTTTCCGGGGGGGGGGGGGGGAAA
+
,FFFFFFFFFFFFFFFFFFFFFFFFFFFFFFFFFFFFFFFFFFFFFF:
@FS10000125:27:BPA73017-1634:1:1101:9050:1710 2:N:0:8
AATTCTTTGAGCGTACTCGACGAAGTTACTAGGGGGGGGGGGGGGGGG
+
::FFFFFFFFFFFFFFFFFFFFFFFFFFFFFFFFFFFFFFFFFFFFF:
@FS10000125:27:BPA73017-1634:1:1101:10020:1710 2:N:0:8
ATCTCATTGAGCGTACTCGACGAAGTTGCAGGGGGGGGGGGGGGGAAT
+
FFFFFFFFFFFFFFFFFFFFFFFFFFFFFFFFFFFFFFFFFFFF,F:,
@FS10000125:27:BPA73017-1634:1:1101:10320:1710 2:N:0:8
CATAGTTTGAGCGTACTCGACGAAGTTAGGGGGGGGGGGGGGGAAATC
+
FFFFFFFFFFFFFFFFFFFFFFFFFFFFFFFFFFFFFFFFFF,FF,FF
@FS10000125:27:BPA73017-1634:1:1101:11200:1710 2:N:0:8
TGTAAGTTGAGCGTACTCGACGAAGTTGCGAGGGGGGGGGGGGGGGGA
+
,F:FF,FFFFFFFFFFFFFFFFFFFFFFFFFFFFFFFFFFFFFFFFF,
@FS10000125:27:BPA73017-1634:1:1101:11640:1710 2:N:0:8
TACGGGTTGAGCGTACTCGACGAAGTTCCATGGGGGGGGGGGGGGGGA
+
FFFFFFFFFFFFFFFFFFFFFFFFFFFFFFFFFFFFFFFFFFFFFFF:
@FS10000125:27:BPA73017-1634:1:1101:11660:1710 2:N:0:8
TCCTTTTTGAGCGTACTCGACGAAATTGCGGGGGGGGGGGGGGGAAAT
+
FFFFFFFFFFFFFFFFFFFFFFFFFFFFFFFFFFFFFFFFFFF:FF,:
@FS10000125:27:BPA73017-1634:1:1101:12870:1710 2:N:0:8
GCAGTTTTGAGCGTACTCGACGAAGTTTTATGGGGGGGGGGGGGGGAA
+
,FFFFFFFFF:FFFFFFFFFFFF:FFFFFFFFFFFFFFFFF,F,F,:F
@FS10000125:27:BPA73017-1634:1:1101:13080:1710 2:N:0:8
TTCACTTTGAGCGTACTCGACGAAGTTAGCTGGGGGGGGGGGGGGGAA
+
,F,:FFFFFFFFFFFFFFFFFFFFFFFFFFFFFFFFFFFFF,F:,:::
@FS10000125:27:BPA73017-1634:1:1101:13220:1710 2:N:0:8
CCCATTTTGAGCGTACTCGACGAAGTTACCGGGGGGGGGGGGGGGAAT
+
FF,F:FFFFFFFFFFFFFFFFFFFFFFF,F,FFFFFFFFFFFFF,:F,
@FS10000125:27:BPA73017-1634:1:1101:13590:1710 2:N:0:8
TAGATTTTGAGCGTACTCGACGAAGTTGTTAGGGGGGGGGGGGGGAAA
+
FFFFFFFFFFFFFFFFFFFFFFFFFFFFFFFFFFFFFFFFFFFFF:FF
@FS10000125:27:BPA73017-1634:1:1101:14370:1710 2:N:0:8
ATCAGGTTGAGCGTACTCGACCAAGTTGGTGGGGGGGGGGGGGGGAAA
+
FFFFFFFFFFFFFFFFFFFFFFFFFFFFFFFFFFFFFFFFFFFF,F,,
@FS10000125:27:BPA73017-1634:1:1101:14440:1710 2:N:0:8
ATCGGCTTGAGCGTACTCGACGAAGTTAAACGGGGGGGGGGGGGGGGA
+
F,FFFFFFFFFFFFFFFFFFFFFFFFFFFFFFFFFFFFFFFFFF:F:F
@FS10000125:27:BPA73017-1634:1:1101:14740:1710 2:N:0:8
TCGTTCTTGAGCGTACTCGACGAAGATGGGGGGGGGGGGGGGAAATTG
+
FF:FFFFFFFFFFFFFFFFFFFFFFFFFFFFFFFFFFFFFF,FF,F,,
@FS10000125:27:BPA73017-1634:1:1101:14830:1710 2:N:0:8
TAATTTTTGAGCGTACTCGACGAAGTTTTCCGGGGGGGGGGGGGGGAA
+
::FFFFFFFFFFFFFFFFFFFFFFFFFFFFFFFFFFFFFFFFFFF,FF
@FS10000125:27:BPA73017-1634:1:1101:15150:1710 2:N:0:8
TACATGTTAGCGTACTCGACGAAGTTGAGGGGGGGGGGGGGGGGAGAT
+
FFFFFFFFFFFFFFFFFFFFFFFFFFFFFFFFFFFFFFFFFFF,F,,F
@FS10000125:27:BPA73017-1634:1:1101:1030:1720 2:N:0:8
CTGGTATTGAGCGTACTCGACGAAGTTAAGGGGGGGGGGGGGGGAAAT
+
FFFFFFFFFFFFFFFFFFFFFFFFFFFFFFFFFFFFFFFFFFF:FF,F
@FS10000125:27:BPA73017-1634:1:1101:1490:1720 2:N:0:8
TCCTAGTTGAGCGTACTCGACGAAGTTCAAAGGGGGGGGGGGGGGGAA
+
:FFFFFFFFFFFFFFFFFFFFFFFFFFFFFFFFFFFFFFFFFFFFFFF
@FS10000125:27:BPA73017-1634:1:1101:1700:1720 2:N:0:8
TTGTTTTTGAGCGTACTCGACGAAGTTTACCGGGGGGGGGGGGGGGGA
+
,FFFFFFFFFFFFFFFFFFFFFFFFFFFFFFFFFFFFFFFFFFFFF:F
@FS10000125:27:BPA73017-1634:1:1101:2540:1720 2:N:0:8
TTAAGGGGGGGGGGGGGGGAGATCGGAAGAGCGTCGTGTAGGGAAAAA
+
F,FFFFFFFFFFFFFFFFF:,FFFFFFF,FFF,FF,F:FF:F:FFF::
@FS10000125:27:BPA73017-1634:1:1101:2700:1720 2:N:0:8
TCTCAATTGAGCGTACTCGACGAAGTTTGGTGGGGGGGGGGGGGGGGA
+
FFFFFFFFFFFFFFFFFFFFFFFFFFFFFFFFFFFFFFFFFFFFFF::
@FS10000125:27:BPA73017-1634:1:1101:3270:1720 2:N:0:8
CATACTTTGAGCGTACTCGACGAAGTTGGGTGGGGGGGGGGGGGGGAA
+
F,,F:FFFFFFFFFFFFFFFFFFFFFF:,,,FFFFFFFFFFFFFF,FF
@FS10000125:27:BPA73017-1634:1:1101:5000:1720 2:N:0:8
CTTTATTTGAGCGTACTCGACGAAGTTACAGGGGGGGGGGGGGGGAGA
+
FFFFFFFFFFFFFFFFFFFFFFFFFFFFFFFFFFFFFFFFFFFF::,,
@FS10000125:27:BPA73017-1634:1:1101:7050:1720 2:N:0:8
TTGGTTTTGAGCGTACTCGACGAAGTTCGCCGGGGGGGGGGGGGGGAA
+
,FFFFFFFFFFFFFFFFFFFFFFFFFFFFFFFFFFFFFFFFFFFFFFF
@FS10000125:27:BPA73017-1634:1:1101:7880:1720 2:N:0:8
AATTCGTTGAGCGTACTCGACGAAGTTGTCAGGGGGGGGGGGGGGGGG
+
F,FFFFFFFFFFFFFFFFFFFFFFFFFFFFFFFFFFFFFFF:F,,:,,
@FS10000125:27:BPA73017-1634:1:1101:7970:1720 2:N:0:8
CCTTTATTGAGCGTACTCGACGAAGTTCTAAGGGGGGGGGGGGGGGAA
+
FFFFFFFFFFFFFFFFFFFFFFFFFFFFFFFFFFFFFFFFFF:FFFFF
@FS10000125:27:BPA73017-1634:1:1101:8340:1720 2:N:0:8
TCACTATTGAGCGTACTCGACGAAGTTACCAGGGGGGGAGGGGGGGGG
+
FFFFFFFFFFFFFFFFFFFFFFFFFFFFFFFFFFFFFFFFFFFFFFF:
@FS10000125:27:BPA73017-1634:1:1101:9210:1720 2:N:0:8
TTGCTATTGAGCGTACTCGACGAAGGGGGGGGGGGGGGGGGGGGAAGG
+
FFFFFFFFFFFFFFFFFFFFFFFFFFFFFFFFFFFFFFFFFF:,FF,,
@FS10000125:27:BPA73017-1634:1:1101:9540:1720 2:N:0:8
TATTTGTTGAGCGTACTCGACGAAGTTGCTAGGGGGGGGGGGGGGGGG
+
F,,FFFFFFFFFFFFFFFFFFFFFFFFFFFFFFFFFFFFFFFFFF,FF
@FS10000125:27:BPA73017-1634:1:1101:10300:1720 2:N:0:8
TATAGCTTGAGCGTACTCGACGAAGAGGGGGGGGGGGGGGGGGAAGTC
+
,,FFFFFFFFFFFFFFFFFFFFFFFFFFFFFFFFFFFFFFFF,F:,::
@FS10000125:27:BPA73017-1634:1:1101:10560:1720 2:N:0:8
TCAGCTTTGAGCGTACTCGACGAAGTTGTCAGGGGGGGGGGGGGGGAA
+
FFFFFFFFFFFFFFFFFFFFFFFFFFFFFFFFFFFFFFFFFFFFF:FF
@FS10000125:27:BPA73017-1634:1:1101:11320:1720 2:N:0:8
TACTTATTGAGCGTACTCGACGAAGTTGCAAGGGGGGGGGGGGGGGAA
+
,:FFFFFFFFFFFFFFFFFFFFFFFFFFFFFFFFFFFFFFFFFFF,FF
@FS10000125:27:BPA73017-1634:1:1101:11370:1720 2:N:0:8
CTTCCTTTGAGCGTACTCGACGAAGTTGGGGGGGGGGGGGGGGAAGTC
+
FFFFFFFFFFFFFFFFFFFFFFFFFFFFF::FFFFFFFFFFF,F,,F,
@FS10000125:27:BPA73017-1634:1:1101:11600:1720 2:N:0:8
CTGGGTTTGAGCGTACTCGACGAAGTTTCACGGGGGGGGGGGGGGGAA
+
FF:FFFFFFFFFFFFFFFFFFFFFFFFFFFFFFFFFFFFFFFFFF,FF
@FS10000125:27:BPA73017-1634:1:1101:12140:1720 2:N:0:8
AAAGTCTTGAGCGTACTCGACGAAGTTACCAGGGGGGGGGGGGGGGAA
+
FFFFFFFFFFFFFFFFFFFFFFFFFFFFFFFFFFFFFFFFFFF:F:FF
@FS10000125:27:BPA73017-1634:1:1101:12240:1720 2:N:0:8
TCGGGTTTGAGCGTACTCGACGAAGTTTCACGGGGGGGGGGGGGGGGA
+
,F:FFFFFFFFFFFFFFFFFFFFFFFFFFFFFFFFFFFFFFFFFFFF,
@FS10000125:27:BPA73017-1634:1:1101:13420:1720 2:N:0:8
CTACATTTGAGCTTACTCGACGAAGTTAGCAGGGGGGGGGGGGGGGGA
+
FFFFFFFFFFFFFFFFFFFFFFFFFFFFFFFFFFFFFFFFFFFFF:,F
@FS10000125:27:BPA73017-1634:1:1101:14100:1720 2:N:0:8
CTTTAATTGAGCGTACTCGACGAAGTTTTAAGGGGGGGGGGGGGGGAA
+
:F:FF,FFFFFFFFFFFFFFFFFFFFF:,,FFFFFFFFFFFFFFF:FF
@FS10000125:27:BPA73017-1634:1:1101:15170:1720 2:N:0:8
TCCATATTGAGCGTACTCGACGAAGTTAACAGGGGGGGGGGGGGGGGG
+
FFFFFFFFFFFFFFFFFFFFFFFFFFFFFFFFFFFFFFFFFFFFF,FF
@FS10000125:27:BPA73017-1634:1:1101:1080:1730 2:N:0:8
CACACATTGAGCGTACTCGACGAAGTTTTTCTGGGGGGGGGGGGGGGG
+
F,FFF,FFFFFFFFFFFFFFFFFFFFFFF,F,FFFFFFFFFFFFFFF,
@FS10000125:27:BPA73017-1634:1:1101:1530:1730 2:N:0:8
TTCGGTTTGAGCGTACTCGACGAAGTTAGGTGGGGGGGGGGGGGGGGA
+
,FF:FFFFFFFFFFFFFFFFFFFFFFFFFFFFFFFFFFFFFFFFFF,F
@FS10000125:27:BPA73017-1634:1:1101:2630:1730 2:N:0:8
ATATGGTTGAGCGTACTCGACGAAGTTTCACGGGGGGGGGGGGGGGGA
+
FFFFFFFFFFFFFFFFFFFFFFFFFFFFFFFFFFFFFFFFFFFFFF,F
@FS10000125:27:BPA73017-1634:1:1101:3070:1730 2:N:0:8
TAATGATTGAGCGTACTCGACGAAGTTTATGGGGGGGGGGGGGGGGGA
+
,:FFFFFFFFFFFFFFFFFFFFFFFFFFFFFFFFFFFFFFFFFFFFFF
@FS10000125:27:BPA73017-1634:1:1101:3140:1730 2:N:0:8
TTTCGGTTGAGCGTACTCGACGAAGTTTCAGGGGGGGGGGGGGGGGAA
+
:FFFFFFFFFFFFFFFFFFFFFFFFFFFFFFFFFFFFFFFFFFFF,FF
@FS10000125:27:BPA73017-1634:1:1101:3490:1730 2:N:0:8
GTTTGCTTGAGCGTACTCGACGAAGAGGGGGGGGGGGGGGGAGATCGA
+
FFFFFFFFFFFFFFFFFFFFFFFFFFFFFFFFFFFFFFFFFF,:FF,,
@FS10000125:27:BPA73017-1634:1:1101:4020:1730 2:N:0:8
CACATTTTGAGCGTACTCGACGAAGTTCAGGGGGGGGGGGGGGGGGAA
+
F,F:,,FFFFFFFFFFFFFFFFFFFFFFFF:FFFFFFFFFFFFF,FF:
@FS10000125:27:BPA73017-1634:1:1101:4210:1730 2:N:0:8
TTATTTTTGAGCGTACTCGACGAAGTTGTTAGGGGGGGGGGGGGGGAA
+
,FFFFFFFFFFFFFFFFFFFFFFFFFFFFFFFFFFFFFFFFFFFF:,,
@FS10000125:27:BPA73017-1634:1:1101:5060:1730 2:N:0:8
ATCGTTTTGAGCGTACTCGACGAAGTTTGTGGGGGGGGGGGGGGGGAA
+
,FFFFFFFFFFFFFFFFFFFFFFFFFFFFFFFFFFFFFFFFFFFF::F
@FS10000125:27:BPA73017-1634:1:1101:5180:1730 2:N:0:8
CTCCCCTTGAGCGTACTCGACGAAGTTTGGCGGGGGGGGGGGGGGGAA
+
FFFFFFFFFFFFFFFFFFFFFFFFFFFFFFFFFFFFFFFFFFFFFFFF
@FS10000125:27:BPA73017-1634:1:1101:6540:1730 2:N:0:8
ATCGATTTGAGCGTACTCGACGAAGTTTACCGGGGGGGGGGGGGGGAA
+
,,FFFFFFFFFFFFFFFFFFFFFFFFFFFFFFFFFFFFFFFFFFFF:F
@FS10000125:27:BPA73017-1634:1:1101:7900:1730 2:N:0:8
CGCACCTTGAGCGTACTCGACGAAGTTAAGAGGGGGGGGGGGGGGGAA
+
FF,:FFFFFFFFFFFFFFFFFFFFFFFF,F:FFFFFFFFFFFFFFFFF
@FS10000125:27:BPA73017-1634:1:1101:8290:1730 2:N:0:8
TTGATTTTGAGCGTACTCGACGAAGTTGCGGGGGGGGGGGGGGGAGAT
+
,FFFFFFFFFFFFFFFFFFFFFFFFFFFFFFFFFFFFFFFFFF,F,,F
@FS10000125:27:BPA73017-1634:1:1101:8560:1730 2:N:0:8
TTATAGTTTGAGCGTACTCGACGAAGTTATGAGGGGGGGGGGGGGGGA
+
FFFFFFFFFFFFFFFFFFFFFFFFFFFFFFFFFFFFFFFFFFFFF,:F
@FS10000125:27:BPA73017-1634:1:1101:9350:1730 2:N:0:8
TTCAGTTTGAGCGTACTCGACGAAGTTTAGCGGGGGGGGGGGGGGGGG
+
FFFFFFFFFFFFFFFFFFFFFFFFFFFFFFFFFFFFFFFFFFFFFFF,
@FS10000125:27:BPA73017-1634:1:1101:10140:1730 2:N:0:8
TTAATCTTGAGCGTACTCGACGAAGTTTGATGGGGGGGGGGGGGGGGA
+
FFFFFFFFFFFFFFFFFFFFFFFFFFFFFFFFFFFFFFFFFFFFFF,:
@FS10000125:27:BPA73017-1634:1:1101:10460:1730 2:N:0:8
CATGCCTTGAGCGTACTCGACGAAGTTATGTGGGGGGGGGGGGGGGAA
+
FFFFFFFFFFFFFFFFFFFFFFFFFFFFFFFFFFFFFFFFFFFFFF,F
@FS10000125:27:BPA73017-1634:1:1101:11970:1730 2:N:0:8
TTAACGTTGAGCGTACTCGACGAAGTTCACAGGGGGGGGGGGGGGGGA
+
:,FFFFFFFFFFFFFFFFFFFFFFFFFFFFFFFFFFFFFFFFFFFF,F
@FS10000125:27:BPA73017-1634:1:1101:12790:1730 2:N:0:8
TTTACCTTGAGCGTACTCGACGAAGTGGGGGGGGGGGGGGAAATCGGA
+
,FFFFFFFFFFFFFFFFFFFFFFFFFFFFFFFFFFFFFFFF,,FF,,,
@FS10000125:27:BPA73017-1634:1:1101:12940:1730 2:N:0:8
CTAACTTTGAGCGTACTCGACGAAGGGGGGGGGGGGGGGGAATTCGAA
+
F,FFFFFFFFFFFFFFFFFFFFFFFFFFFFFFFFFFFFF,,F,F,,,:
@FS10000125:27:BPA73017-1634:1:1101:13020:1730 2:N:0:8
CTTGGATTGAGCGTACTCGACGAAGTTTAGAGGGGGGGGGGGGGGGAA
+
FFFFFFFFFFFFFFFFFFFFFFFFFFFFFFFFFFFFFFFFFFFFF,FF
@FS10000125:27:BPA73017-1634:1:1101:13500:1730 2:N:0:8
CATACCTTGAGCGTACTCGACGAAGTTACTGGGGGGGGGGGGGGGGGG
+
FFFFFFFFFFFFFFFFFFFFFFFFFFFFFFFFFFFFFFFFFFFF:FFF
@FS10000125:27:BPA73017-1634:1:1101:13630:1730 2:N:0:8
TCTGCTTTGAGCGTACTCGACGAAGTTTCACGGGGGGGGGGGGGGGAA
+
,F:FFFFFFFFFFFFFFFFFFFFFFFFFFFFFFFFFFFFFFFFFF,FF
@FS10000125:27:BPA73017-1634:1:1101:14060:1730 2:N:0:8
CCGCACTTGAGCGTACTCGACGAAGTTGCCAGGGGGGGGGGGGGGGGG
+
FF,:FFFFFFFFFFFFFFFF,FFFFFFFFFFFFFFFFFFFFFFFFFFF
@FS10000125:27:BPA73017-1634:1:1101:14210:1730 2:N:0:8
TTGGATTTGAGCGTACTCGACGAAGTTGAAGGGGGGGGGGGGGGGGGG
+
FFFFFFFFFFFFFFFFFFFFFFFFFFFFFFFFFFFFFFFFFFFFFFF,
@FS10000125:27:BPA73017-1634:1:1101:14270:1730 2:N:0:8
TTGGTATTGAGCGTACTCGACGAAGTTCCAGGGGGGGGGGGGGGGAAT
+
,FFFFFFFFFFFFFFFFFFFFFFFFFFFFFFFFFFFFFFFFFFF,F,,
@FS10000125:27:BPA73017-1634:1:1101:14820:1730 2:N:0:8
TCCCGGTTGAGCGTACTCGACGAAGTTGAAAGGGGGGGGGGGGGGGAA
+
FFFFFFFFF:FFFFFFFFFFFFFFFFFFFFFFFFFFFFFFFFFFFFF,
@FS10000125:27:BPA73017-1634:1:1101:15450:1730 2:N:0:8
ACTACTTTGAGCGTACTCGACGAAGTTCGGGGGGGGGGGGGGGAAATC
+
FFFFFFFFFFFFFFFFFFFFFFFFFFFFFFFFFFFFFFFFFF,F,,FF
@FS10000125:27:BPA73017-1634:1:1101:15660:1730 2:N:0:8
GCCTAATTGAGCGTACTCGACGAAGTTTGTGGGGGGGGGGGGGGGAAA
+
,FFFFFFFFFFFFFFFFFFFFFFFFFFFFFFFFFFFFFFFFFFF:FF,
@FS10000125:27:BPA73017-1634:1:1101:15860:1730 2:N:0:8
CTCATTTTGAGCGTACTCGACGAAGTTTATAGGGGGGGGGGGGGGGAA
+
FF::FFFFFFFFFFFFFFFFFFFFFFFFF,FFFFFFFFFFFFFFFFFF
@FS10000125:27:BPA73017-1634:1:1101:1070:1740 2:N:0:8
CACACATTGAGCGTACTCGACGAAGTTTTACAGGGGGGGGGGGGGGGG
+
FFFFFFFFFFFFFFFFFFFFFFFFFFFFFFFFFFFFFFFFFFFFFFFF
@FS10000125:27:BPA73017-1634:1:1101:1150:1740 2:N:0:8
ACTTATTTGAGCGTACTCGACGAAGTGGGGGGGGGGGGGGGGAATTCG
+
FFFFFFFFFFFFFFFFFFFFFFFFFFFFFFFFFFFFFFFFF,FF,F,:
@FS10000125:27:BPA73017-1634:1:1101:2540:1740 2:N:0:8
TGAAGGGGGGGGGGGGGGGAGATCGGAAGAGCGTCGTGTAGGGAAAAA
+
F,FFFFFFFFFFFFFFFFF:,FF,FFFF::F:,:F,::::,F,FFFF:
@FS10000125:27:BPA73017-1634:1:1101:3210:1740 2:N:0:8
ATCAATTTGAGCGTACTCGACGAAGTTCAGCGGGGGGGGGGGATGGAA
+
:FFFFFFFFFFFFFFFFFFFFFFFF,,:,F:FFFFFFFFF,,:,,,::
@FS10000125:27:BPA73017-1634:1:1101:3720:1740 2:N:0:8
TCTTACTTGAGCGTACTCGACGAAGTTACGGGGGGGGGGGGGGGAAAG
+
F::,FFFFFFFFFFFFFFFFFFFFFFFFF,,FFFFFFFFFFFFF,,,,
@FS10000125:27:BPA73017-1634:1:1101:4080:1740 2:N:0:8
CACCCTTTGAGCGTACTCGACGAAGTTCGGGGGGGGGGGGGGGAAATT
+
FFFFFFFFFFFFFFFFFFFFFFFFFFFFFFFFFFFFFFFFFF:FF,F,
@FS10000125:27:BPA73017-1634:1:1101:4360:1740 2:N:0:8
CTCGTTTTGAGCGTACTCGACGAAGTTTCACGGGGGGGGGGGGGGGAA
+
FFFFFFFFFFFFFFFFFFFFFFFFFFFFFFFFFFFFFFFFFFFFFFFF
@FS10000125:27:BPA73017-1634:1:1101:4820:1740 2:N:0:8
TCCAATTTGAGCGTACTCGACGAAGTTTGTAGGGGGGGGGGGGGGGGG
+
,FFFFFFFFFFFFFFFFFFFFFFFFFFFFFFFFFFFFFFFFFFFFFF:
@FS10000125:27:BPA73017-1634:1:1101:4850:1740 2:N:0:8
GTGAGCTTGAGCGTACTCGACGAAGTTATTAGGGGGGGGGGGGGGGAA
+
,,:FFFFFFFFFFFFFFFFFFFFFFFFFFFFFFFFFFFFFFFFFF,FF
@FS10000125:27:BPA73017-1634:1:1101:4900:1740 2:N:0:8
TAAATTTTGAGCGTACTCGACGAGGTTGGCTGGGGGGGGGGGGGGGGA
+
,,FFFFFFFFFFFFFFFFFFFFFFFFFFFFFFFFFFFFFFFFFFFFF,
@FS10000125:27:BPA73017-1634:1:1101:5150:1740 2:N:0:8
AAGATTTTGAGCGTACTCGACGAAGTTTACGGGGGGGGGGGGGGGGGA
+
FFFFFFFFFFFFFFFFFFFFFFFFFFFFFFFFFFFFFFFFFFFFFF:F
@FS10000125:27:BPA73017-1634:1:1101:5630:1740 2:N:0:8
TCATTCTTGAGCGTACTCGACGAAATTCACTGGGGGGGGGGGGGGGAG
+
,:F,,,FFFFFF:FFFFF,FFFFF,FFF,,:FFFFFFFFFF,FF,,,,
@FS10000125:27:BPA73017-1634:1:1101:5790:1740 2:N:0:8
TACCGTTTGAGCGTACTCGACGAAGTTGCGGGGGGGGGGGGGGGAAAT
+
::FF:FFFFFFFFFFFFFFFFFFFFFFFFFFFFFFFFFFFFFF,:,,F
@FS10000125:27:BPA73017-1634:1:1101:5870:1740 2:N:0:8
TTGGCATTGAGCGTACTCGACGAAGTTTACAGGGGGGGGGGGGGGGGA
+
,:,::FFFFFFFFFFFFFFFFFFFFFFFFFFFFFFFFFFFFFF:F:,F
@FS10000125:27:BPA73017-1634:1:1101:6600:1740 2:N:0:8
CTAGTATTGAGCGTACTCGACGAAGTTCAGCGGGGGTGGGGGGGGGGG
+
F,FFFFFFFFFFFFFFFFFFFFFFFFFFFFFFFFFFFFFFFFFFFFFF
@FS10000125:27:BPA73017-1634:1:1101:7510:1740 2:N:0:8
TATATATTGAGCGTACTCGACGAAGTTGCTGGGGGGGGGGGGGGAAAT
+
,FFFFFFFFFFFFFFFFFFFFFFFFFFFFFFFFFFFFFFFFFF::F,F
@FS10000125:27:BPA73017-1634:1:1101:7760:1740 2:N:0:8
TTTATCTTGAGCGTACTCGACGAAGTTACTGGGGGGGGGGGGGGGGAA
+
F,FFFFFFFFFFFFFFFFFFFFFFFFFFFFFFFFFFFFFFFFFFF,FF
@FS10000125:27:BPA73017-1634:1:1101:9320:1740 2:N:0:8
TTAGGTTTGAGCGTACTCGACGAAGTTTCTAGGGGGGGGGGGGGGGAA
+
FFFFFFFFFFFFFFFFFFFFFFFFFFFFFFFFFFFFFFFFFFFFF,FF
@FS10000125:27:BPA73017-1634:1:1101:9330:1740 2:N:0:8
TCATCGTTGAGCGTACTCGACGAAGTTTGGCGGGGGGGGGGGGGGGGA
+
,FFFFFFFFFFFFFFFFFFFFFFFFFFFFFFFFFFFFFFFFFFFFF,F
@FS10000125:27:BPA73017-1634:1:1101:9360:1740 2:N:0:8
ATTTTATTGAGCGTACTCGACGAAATTGCGCGGGGGGGGGGGGGGGGG
+
FFFFFFFFFFFFFFFFFFFFFFFFFFFFFFFFFFFFFFFFFFFFFFFF
@FS10000125:27:BPA73017-1634:1:1101:10500:1740 2:N:0:8
CTCCTATTGAGCGTACTCGACGAAGTTGGCTGGGGGGGGGGGGGGGAA
+
FFFFFFFFFFFFFFFFFFFFFFFFFFFFFFFFFFFFFFFFFFFFFF,F
@FS10000125:27:BPA73017-1634:1:1101:11680:1740 2:N:0:8
TTCTTTTTGAGCGTACTCGACGAAGTTTGGCGGGGGGGGGGGGGGGGA
+
F,F:::FFFFFFFFFFFFFFFFFFFFFF,:FFFFFFFFFFFFFFFFF,
@FS10000125:27:BPA73017-1634:1:1101:11940:1740 2:N:0:8
CTAGGTTTGAGCGTACTCGACGAAGTTGCATGGGGGGGGGGGGGGGGG
+
F,FFFFFFFFFFFFFFFFFFFFFFFFFFFFFFFFFFFFFFFFFFFFFF
@FS10000125:27:BPA73017-1634:1:1101:12490:1740 2:N:0:8
CTAACCTTGAGCGTACTCGACGAAGTTGATCGGGGGGGGGGGGGGGAA
+
F,FFFFFFFFFFFFFFFFFFFFFFFFFFFFFFFFFFFFFFFFFFFF:F
@FS10000125:27:BPA73017-1634:1:1101:13000:1740 2:N:0:8
ACCTTTTTGAGCGTACTCGACGAAGTTGTGGGGGGGGGGGGGGGGAAA
+
FFFFFFFFFFFFFFFFFFFFFFFFFFFFFFFFFFFFFFFFFFFF,FF,
@FS10000125:27:BPA73017-1634:1:1101:13080:1740 2:N:0:8
CCCGAATTGAGCGTACTCGACGAAGTTCCGGGGGGGGGGGGGGGAAAT
+
FFF::FFFFFFFFFFFFFFFFFFFFFFFFFFFFFFFFFFFFFF,F:,F
@FS10000125:27:BPA73017-1634:1:1101:14450:1740 2:N:0:8
ATCGGCTTGAGCGTACTCGACGAAGTTAAACGGGGGGGGGGGGGGGGA
+
F,FFFFFFFFFFFFFFFFFFFFFFFFFFFFFFFFFFFFFFFFFFFF,F
@FS10000125:27:BPA73017-1634:1:1101:15420:1740 2:N:0:8
CTTTATTTGAGCGTACTCGACGAAGTTTATCGGGGGGGGGGGGGGGAA
+
FFFFFFFFFFFFFFFFFFFFFFFFFFFFFFFFFFFFFFFFFFFFF,::
@FS10000125:27:BPA73017-1634:1:1101:15520:1740 2:N:0:8
TTTATTTTGAGCGTACTCGACGAAGTTGAAGGGGGGGGGGGGGGGAGA
+
F,FFFFFFFFFFFFFFFFFFFFFFFFFFFFFFFFFFFFFFFFFF:F:,
@FS10000125:27:BPA73017-1634:1:1101:1730:1750 2:N:0:8
GCCGGATTGAGCGTACTCGACGAAGTTGGGAGGGGGGGGGGGGGGGGG
+
FFFFFFFFFFFFFFFFFFFFFFFFFFFFFFFFFFFFFFFFFFFFFFFF
@FS10000125:27:BPA73017-1634:1:1101:2110:1750 2:N:0:8
CCTCACTTGAGCGTACTCGACGAAGTTATCAGGGGGGGGGGGGGGAAA
+
FFFFFFFFFFFFFFFFFFFFFFFFFFFFFFFFFFFFFFFFFFFFF:FF
@FS10000125:27:BPA73017-1634:1:1101:3330:1750 2:N:0:8
CACGTTTTGAGCGTACTCGACGAAGTTCAAAGGGGGGGGGGGGGGGAA
+
FFFFFFFFFFFFFFFFFFFFFFFFFFFFFFFFFFFFFFFFFFFFFF,F
@FS10000125:27:BPA73017-1634:1:1101:3520:1750 2:N:0:8
TTTTTATTGAGCGTACTCGACGAAGTTTAAGGGGGGGGGGGGGGGAGA
+
FFFFFFFFFFFFFFFFFFFFFFFFFFFFFFFFFFFFFFFFFFFF:,,F
@FS10000125:27:BPA73017-1634:1:1101:4020:1750 2:N:0:8
TAAGGATTGAGCGTACTCGACGAAGTTTCAAGGGGGGGGGGGGGGGGG
+
,:FFFFFFFFFFFFFFFFFFFFFFFFFFFFFFFFFFFFFFFFFFFFFF
@FS10000125:27:BPA73017-1634:1:1101:4350:1750 2:N:0:8
TTTTGGTTGAGCGTACTCGACGAAGTTAAAGGGGGGGGGGGGGGGGAA
+
F,FFFFFFFFFF:FFFFFFFFFFF:FFFFFFFFFFFFFF:F:F:,,FF
@FS10000125:27:BPA73017-1634:1:1101:4510:1750 2:N:0:8
CTATACTTGAGCGTACTCGACGAAGTTCAAAGGGGGGGGGGGGGGGGA
+
FFFFFFFFFFFFFFFFFFFFFFFFFFFFFFFFFFFFFFFFFFFFFF:F
@FS10000125:27:BPA73017-1634:1:1101:4670:1750 2:N:0:8
ATCTACTTGAGCGTACTCGACGAAGTTGACCGGGGGGGGGGGGGGAAA
+
FFFFFFFFFFFFFFFFFFFFFFFFFFFFFFFFFFFFFFFFFFFFF:F:
@FS10000125:27:BPA73017-1634:1:1101:5010:1750 2:N:0:8
TTTACCTTGAGCGTACTCGACGAAGTTTCAGGGGGGGGGGGGGGGGAA
+
,,:FFFFFFFFFFFFFFFFFFFFFFFFFFFFFFFFFFFFFFFFF,,F,
@FS10000125:27:BPA73017-1634:1:1101:6660:1750 2:N:0:8
TTCACATTGAGCGTACTCGACGAAGTTAAAAGGGGGGGGGGGGGGGGA
+
FFFFFFFFFFFFFFFFFFFFFFFFFFFFFFFFFFFFFFFFFFFFFFFF
@FS10000125:27:BPA73017-1634:1:1101:7110:1750 2:N:0:8
CCCCTCTTGAGCGTACTCGACGAAGTTGAGCGGGGGGGGGGGGGGAAA
+
FF,F:FFFFFFFFFFFFFFFFFFFFFF:F:FFFFFFFFFFFFFFFF,F
@FS10000125:27:BPA73017-1634:1:1101:7450:1750 2:N:0:8
CTTGTTTTGAGCGTACTCGACGAAGTTCCAAGGGGGGGGGGGGGGGGG
+
F,FFFFFFFFFFFFFFFFFFFFFFFFFFFFFFFFFFFFFFFFFFFFF,
@FS10000125:27:BPA73017-1634:1:1101:7720:1750 2:N:0:8
ATGTGTTTGAGCGTACTCGACGAAGTTAGTGGGGGGGGGGGGGGGGGG
+
FFFFFFFFFFFFFFFFFFFFFFFFFFFFFFFFFFFFFFFFFFFFFFFF
@FS10000125:27:BPA73017-1634:1:1101:8840:1750 2:N:0:8
TTACGGTTGAGCGTACTCGACGAAGTTTAATGGGGGGGGGGGGGGGAA
+
,F,F,FFFFFFFFFFFFFFFFFFFFFFF,,FFFFFFFFFFFFFFFFFF
@FS10000125:27:BPA73017-1634:1:1101:9330:1750 2:N:0:8
TAATAATTGAGCGTACTCGACGAAGTTAAAGGGGGGGGGGGGGGGGAA
+
FFFFFFFFFFFFFFFFFFFFFFFFFFFFFFFFFFFFFFFFFFFFF,FF
@FS10000125:27:BPA73017-1634:1:1101:9590:1750 2:N:0:8
CAGATTTTGAGCGTACTCGACGAAGGGGGGGGGGGGGGGAGATCGGAA
+
FFFFFFFFFFFFFFFFFFFFFFFFFFFFFFFFFFFFFFF:,,F:,,::
@FS10000125:27:BPA73017-1634:1:1101:10500:1750 2:N:0:8
CCCCGATTGAGCGTACTCGACGAAGTTAGATGGGGGGGGGGGGGGGAA
+
FFFFFFFFFFFFFFFFFFFFFFFFFFFFFFFFFFFFFFFFFFFFFF:F
@FS10000125:27:BPA73017-1634:1:1101:11990:1750 2:N:0:8
TTAACGTTGAGCGTACTCGACGAAGTTCACAGGGGGGGGGGGGGGGAA
+
F,FFFFFFFFFFFFFFFFFFFFFFFFFFFFFFFFFFFFFFFFFFF:FF
@FS10000125:27:BPA73017-1634:1:1101:12440:1750 2:N:0:8
ATGAATTTGAGCGTACTCGACGAAGTTAGACGGGGGGGGGGGGGGGAA
+
,,,FFFFFFFFFFFFFFFFFFFFFFFFFFFFFFFFFFFFFFFFFF,FF
@FS10000125:27:BPA73017-1634:1:1101:12460:1750 2:N:0:8
TTTTGATTGAGCGTACTCGACGAAGGGGGGGGGGGGGGGGGGAAATCG
+
,FFFFFFFFFFFFFFFFFFFFFFFFFFFFFFFFFFFFFFFF,FF,F,:
@FS10000125:27:BPA73017-1634:1:1101:13430:1750 2:N:0:8
CATACCTTGAGCGTACTCGACGAAGTTACTGGGGGGGGGGGGGGGGGG
+
FFFFFFFFFFFFFFFFFFFFFFFFFFFFFFFFFFFFFFFFFFFF:,,F
@FS10000125:27:BPA73017-1634:1:1101:14740:1750 2:N:0:8
TTTTCTTTTTTTTTTTTTTTTTTTTTTTTTTTTTCGGGGGGGGGGGGA
+
FF,,,,:FFFFFFFFF,F,:F,:FF::FFFFF,,,,,:FFFF:FFFF,
@FS10000125:27:BPA73017-1634:1:1101:15670:1750 2:N:0:8
TTTTATTTGAGCGTACTCGACGAAGGGGGGGGGGGGGGGGAAATCGGA
+
,FFFFFFFFFFFFFFFFFFFFFFFFFFFFFFFFFFFFFF:F,,FF,,,
@FS10000125:27:BPA73017-1634:1:1101:16090:1750 2:N:0:8
ATTCGATTGAGCGTACTCGACGAAGTTATTTGGGGGGGGGGGGGGGGA
+
FFFFFFFFFFFFFFFFFFFFFFFFFFFFFFFFFFFFFFFFFFF::,,F
@FS10000125:27:BPA73017-1634:1:1101:16280:1750 2:N:0:8
CTTAGCTTGAGCGTACTCGACGAAGTTGCGAGGGGGGGGGGGGGGGGG
+
FFFFFFFFFFFFFFFFFFFFFFFFFFFFFFFFFFFFFFFFFFFFFFF:
@FS10000125:27:BPA73017-1634:1:1101:2290:1760 2:N:0:8
TTCCCCTTGAGCGTACTCGACGAAGTTATTCGGGGGGGGGGGGGGGAA
+
,,FFFFFFFFFFFFFFFFFFFFFFFFFFFFFFFFFFFFFFFFFFFFFF
@FS10000125:27:BPA73017-1634:1:1101:2900:1760 2:N:0:8
TTCACATTGAGCGTACTCGACGAAGTTAAGGGGGGGGGGGGGGGGGAA
+
::FFFFFFFFFFFFFFFFFFFFFFFFFFFFFFFFFFFFFFFFFFFFFF
@FS10000125:27:BPA73017-1634:1:1101:3760:1760 2:N:0:8
TATGTTTTGAGCGTACTCGACGAAGTTGCGCGGGGGGGGGGGGGGGGA
+
FFFFFFFFFFFFFFFFFFFFFFFFFFFFFFFFFFFFFFFFFFFFFFFF
@FS10000125:27:BPA73017-1634:1:1101:4020:1760 2:N:0:8
TTCAGGTTGAGCGTACTCGACGAAGTTTTAGGGGGGGGGGGGGGGGAA
+
,FFFFFFFFFFFFFFFFFFFFFFFFFFFFFFFFFFFFFFFFFFFF:FF
@FS10000125:27:BPA73017-1634:1:1101:4750:1760 2:N:0:8
TCTTCGTTGAGCGTACTCGACGAAGCGGGGGGGGGGGGGGGGAAATCG
+
,FFFFFFFFFFFFFFFFFFFFFFFFFFFFFFFFFFFFFFFF,FF,F,F
@FS10000125:27:BPA73017-1634:1:1101:5140:1760 2:N:0:8
CTCTCCTTGAGCGTACTCGACGAAGTTGTGGGGGGGGGGGGGGGGGAA
+
F,FFFFFFFFFFFFFFFFFFFFFFFFFFFFFFFFFFFFFFFFFFF,FF
@FS10000125:27:BPA73017-1634:1:1101:5750:1760 2:N:0:8
TCCTAGTTGAGCGTACTCGACGAAGTTGATCGGGGGGGGGGGGGGGAA
+
FFFFFFFFFFFFFFFFFFFFFFFFFFFFFFFFFFFFFFFFFFFFF,FF
@FS10000125:27:BPA73017-1634:1:1101:5900:1760 2:N:0:8
TTCATTTTGAGCGTACTCGACGAAGTTGGGCGGGGGGGGGGGGGGGAA
+
FFFFFFFFFFFFFFFFFFFFFFFFFFFFFFFFFFFFFFFFFFFFFFFF
@FS10000125:27:BPA73017-1634:1:1101:6100:1760 2:N:0:8
TGTGTTTTGAGCGTACTCGACGAAGTTCTGCGGGGGGGGGGGGGGAGA
+
,:FFFFFFFFFFFFFFFFFFFFFFFFFFFFFFFFFFFFFFFFFFFF,,
@FS10000125:27:BPA73017-1634:1:1101:7850:1760 2:N:0:8
AAGAGGTTGAGCGTACTCGACGAAGTTTATCGGGGGGGGGGGGGGGGA
+
FFFFFFFFFFFFFFFFFFFFFFFFFFFFFFFFFFFFFFFFFFFFFF,F
@FS10000125:27:BPA73017-1634:1:1101:8130:1760 2:N:0:8
AACAGTTTGAGCGTACTCGACGAAGTTCCATGGGGGGGGGGGGGGGAA
+
FFFFFFFFFFFFFFFFFFFFFFFFFFFFFFFFFFFFFFFFFFFFF,FF
@FS10000125:27:BPA73017-1634:1:1101:8490:1760 2:N:0:8
CCCTCCTTGAGCGTACTCGACGAAGTTCAGCGGGGGGGGGGGGGGGGG
+
FFFFFFFFFFFFFFFFFFFFFFFFFFFFFFFFFFFFFFFFFFFFFFFF
@FS10000125:27:BPA73017-1634:1:1101:10180:1760 2:N:0:8
AATCATTTGAGCGTACTCGACGAAGTTCACGGGGGGGGGGGGGGGAAA
+
FFFFFFFFFFFFFFFFFFFFFFFFFFFFFFFFFFFFFFFFFFFF,:F,
@FS10000125:27:BPA73017-1634:1:1101:10470:1760 2:N:0:8
TTCGGTTTGAGCGTACTCGACGAAGTTTGCACGGGGGGGGGGGGGGAG
+
:F:,:FFF:F:,,F:,FF:FF:FF:F:F:F:FF,::::::,,F,:,,,
@FS10000125:27:BPA73017-1634:1:1101:11820:1760 2:N:0:8
TTTGGATTGAGCGTACTCGACGAAGGGGGGGGGGGGGGGAGATCGGAA
+
F,FFFFFFFFFFFFFFFFFFFFFFFFFFFFFFFFFFFFFF:FFF,:F,
@FS10000125:27:BPA73017-1634:1:1101:11840:1760 2:N:0:8
TCTCGCTTGAGCGTACTCGACGAAGAGGGGGGGGGGGGGGGAGTTTGA
+
,F:FFFFFFFFFFFFFFFFFFFFFFFFFFFFFFFFFFFF,F:,,,,,,
@FS10000125:27:BPA73017-1634:1:1101:13380:1760 2:N:0:8
AGGGCTTTGAGCGTACTCGACGAAGTTGCGTGGGGGGGGGGGGGGGGA
+
F:FFFFFFFFFFFFFFFFFFFFFFFFFFFFFFFFFFFFFFFFFF:F,F
@FS10000125:27:BPA73017-1634:1:1101:16100:1760 2:N:0:8
CCACTCTTGAGCGTACTCGACGAAGTTCATGGGGGGGGGGGGGGGGGG
+
FFFFFFFFFFFFFFFFFFFFFFFFFFFFFFFFFFFFFFFFFFFFFFF,
@FS10000125:27:BPA73017-1634:1:1101:16420:1760 2:N:0:8
TTCGCATTGAGCGTACTCGACGAAGTTGTGGGGGGGGGGGGGGGAAAT
+
FFFFFFFFFFFFFFFFFFFFFFFFFFFFFFFFFFFFFFFFFFFF,:F:
@FS10000125:27:BPA73017-1634:1:1101:1540:1770 2:N:0:8
TTATATTTGAGCGTACTCGACGAAGGGGGGGGGGGGGGGGAAATCGGA
+
FFFFFFFFFFFFFFFFFFFFFFFFFFFFFFFFFFFFFFFF,:FF,,F:
@FS10000125:27:BPA73017-1634:1:1101:2250:1770 2:N:0:8
TTCCATTTGAGCGTACTCGACGAAGTTGGGGGGGGGGGGGGGAAATCG
+
F,FFFFFFFFFFFFFFFFFFFFFFFFFFFFFFFFFFFFFFF,,F:F,,
@FS10000125:27:BPA73017-1634:1:1101:3820:1770 2:N:0:8
TGCATCTTGAGCGTACTCGACGAAGTTGGCAGGGGGGGGGGGGGGGGA
+
F,FFFFFFFFFFFFFFFFFFFFFFFFFFFFFFFFFFFFFFFFFFFFFF
@FS10000125:27:BPA73017-1634:1:1101:4120:1770 2:N:0:8
AAACTTTTGAGCGTACTCGACGAAGTTGGCTGGGGGGGGGGGGGGGAA
+
:FFF:FFFFFFFFFFFFFFFFFFFFFFFFFFFFFFFFFFFFFFFF,FF
@FS10000125:27:BPA73017-1634:1:1101:5740:1770 2:N:0:8
TTGATCTTGAGCGACTCGACGAAGTTCTCAGGGGGGGGGGGGGGGGAA
+
FFFFFFFFFFFFFFFFFFFFFFFFFFFFFFFFFFFFFFFFFFFFF:,F
@FS10000125:27:BPA73017-1634:1:1101:7200:1770 2:N:0:8
CAGGTATTGAGCGTACTCGACGAAGGGGGGGGGGGGGGGGGAAATCGA
+
FFFFFFFFFFFFFFFFFFFFFFFFFFFFFFFFFFFFFFFFFF::F:,,
@FS10000125:27:BPA73017-1634:1:1101:9160:1770 2:N:0:8
CAGAAATTGAGCGTACTCGACGAAGTTCAGGGGGGGGGGGGGGGGAAA
+
FFFFFFFFFFFFFFFFFFFFFFFFFFFFFFFFFFFFFFFFFFFF::::
@FS10000125:27:BPA73017-1634:1:1101:9950:1770 2:N:0:8
CAAGAATTGAGCGTACTCGACGAAGTTAGGGGCGGGGGGGGGGGGGGG
+
FFFFFFFFFFFFFFFFFFFFFFFFFFFFFFFFFFFFFFFFFFFFFFF:
@FS10000125:27:BPA73017-1634:1:1101:10590:1770 2:N:0:8
TCGCGTTTGAGCGTACTCGACGAAGTTCAGCGGGGGGGGGGGGGGGAA
+
FFFFFFFFFFFFFFFFFFFFFFFFFFFFFFFFFFFFFFFFFFFFFFFF
@FS10000125:27:BPA73017-1634:1:1101:13380:1770 2:N:0:8
TCATGTTTGAGCGTACTCGACGAAGTTTCTGGGGGGGGGGGGGGGGGG
+
,FFFFFFFFFFFFFFFFFFFFFFFFFFFFFFFFFFFFFFFFFFFFFF,
@FS10000125:27:BPA73017-1634:1:1101:13520:1770 2:N:0:8
TTAGTTTTGAGCGTACTCGACGAAGTTGCAAGGGGGGGGGGGGGGGAA
+
FFFFFFFFFFFFFFFFFFFFFFFFFFFFFFFFFFFFFFFFFFFFFFFF
@FS10000125:27:BPA73017-1634:1:1101:13560:1770 2:N:0:8
CCTTAGTTGAGCGTACTCGACGAAGTTCAGAGGGGGGGGGGGGGGGGG
+
FFFFFFFFFFFFFFFFFFFFFFFFFFFFFFFFFFFFFFFFFFFFF:,F
@FS10000125:27:BPA73017-1634:1:1101:14010:1770 2:N:0:8
ATCGCGTTGAGCGTACTCGACGAAGTTAGGCGGGGGGGGGGGGGGGAA
+
,,F:FFFFFFFFFFFFFFFFFFFFF::FFFFFFFFFFFFFFFFFFFF,
@FS10000125:27:BPA73017-1634:1:1101:15960:1770 2:N:0:8
AGAGGGTTGAGCGTACTCGACGAAGTTTCAGGGGGGGGGGGGGGAAAT
+
F:FFFFFFFFFFFFFFFFFFFFFFFFFFFFFFFFFFFFFFFFFF,FF,
@FS10000125:27:BPA73017-1634:1:1101:16090:1770 2:N:0:8
ATCGGGTTGAGCGTACTCGACGAAGTTCTATGGGGGGGGGGGGGGGGG
+
,FFFFFFFF:FFFFFFFFFFFFFFFFFFFFFFFFFFFFFFF:FFF,,,
@FS10000125:27:BPA73017-1634:1:1101:16330:1770 2:N:0:8
ATTTCATTGAGCGTACTCGACGAAGTTAACAGGGGGGGGGGGGGGGGA
+
FFFFFFFFFFFFFFFFFFFFFFFFFFFFFFFFFFFFFFFFFFFFF:FF
@FS10000125:27:BPA73017-1634:1:1101:16470:1770 2:N:0:8
TTTACGTTGAGCGTACTCGACGAAGTTAGCGGGGGGGGGGGGGGGGGA
+
FFFFFFFFFFFFFFFFFFFFFFFFFFFFFFFFFFFFFFFFFFFFFF:F
@FS10000125:27:BPA73017-1634:1:1101:2430:1780 2:N:0:8
TTGAATTTGAGCGTACTCGATGAAGTTCAAGGGGGGGGGGGGGGGGGA
+
,FFFFFFFFFFFFFFFFFFFFFFFFFFFFFFFFFFFFFFFFFFFFFFF
@FS10000125:27:BPA73017-1634:1:1101:2620:1780 2:N:0:8
ACGTGATTGAGCGTACTCGACGAAGTTGAAGGGGGGGGGGGGGGGAAA
+
:F:FFFFFFFFFFFFFFFFFFFFFFFFFFFFFFFFFFFFFFFF:,F,,
@FS10000125:27:BPA73017-1634:1:1101:2890:1780 2:N:0:8
TTGTTTTTGAGCGTACTCGACGAAGTTACTAGGGGGGGGGGGGGGGAA
+
FFFFFFFFFFFFFFFFFFFFFFFFFFFFFFFFFFFFFFFFFFFFFFFF
@FS10000125:27:BPA73017-1634:1:1101:3740:1780 2:N:0:8
AAATGGTTGAGCGTACTCGACGAAGTTTCCAGGGGGGGGGGGGGGGGA
+
,,FFFFFFFFFFFFFFFFFFFFFFFFFFFFFFFFFFFFFFFFFFFFF:
@FS10000125:27:BPA73017-1634:1:1101:5120:1780 2:N:0:8
CACATCTTGAGCGTACTCGACGAAGTTAGACGGGGGGGGGGGGGGGAA
+
FFF:F:FFFFFFFFFFFFFFFFFFFFFF,::FFFFFFFFFFFFFFF,,
@FS10000125:27:BPA73017-1634:1:1101:5590:1780 2:N:0:8
TTAATCTTGAGCGTACTCGACGAAGTTGGCTGGGGGGGGGGGGGGGAA
+
FFFFFFFFFFFFFFFFFFFFFFFFFFFFFFFFFFFFFFFFFFFFF,FF
@FS10000125:27:BPA73017-1634:1:1101:6420:1780 2:N:0:8
TTGTAGTTGAGCGTACTCGACGAAGTTTCATGGGGGGGGGGGGGGGAA
+
,FFFFFFFFFFFFFFFFFFFFFFFFFFFFFFFFFFFFFFFFFFFF,FF
@FS10000125:27:BPA73017-1634:1:1101:7660:1780 2:N:0:8
ATCAAATTGAGCGTACTCGACGAAGTTGGGCGGGGGGGGGGGGGGGAA
+
FFFFFFFFFFFFFFFFFFFFFFFFFFFFFFFFFFFFFFFFFFFFF:FF
@FS10000125:27:BPA73017-1634:1:1101:7800:1780 2:N:0:8
TTAAGCTTGAGCGTACTCGACGAAGTTTGGCGGGGGGGGGGGGGGGAA
+
F,FFFF:FFFFFFFFFFFFFFFFFFFFFFFFFFFFFFFFFF,,:,,F:
@FS10000125:27:BPA73017-1634:1:1101:8760:1780 2:N:0:8
TCCCCTTTGAGCGTACTCGACGAAGTTGCCGGGGGGGGGGGGGGGAGA
+
,FFFFFFFFFFFFFFFFFFFFFFFFFFFFFFFFFFFFFFFFFFF:F,,
@FS10000125:27:BPA73017-1634:1:1101:8920:1780 2:N:0:8
TTCATTTTGAGCGTACTCGACGAAGTTAAGGGGGGGGGGGGGGAGATC
+
F,FFFFFFFFFFFFFFFFFFFFFFFFFFFFFFFFFFFFFFFFFF,F::
@FS10000125:27:BPA73017-1634:1:1101:8960:1780 2:N:0:8
TAATTTTTGAGCGTACTCGACGAAGTTTGCGGGGGGGGGGGGGGGGGG
+
FFFFFFFFFFFFFFFFFFFFFFFFFFFFFFFFFFFFFFFFFFFF:FFF
@FS10000125:27:BPA73017-1634:1:1101:10610:1780 2:N:0:8
ATTCTTTTGAGCGTACTCGACGAAGTTGGCCGGGGGGGGGGGGGGGAA
+
F:FFFFFFFFFFFFFFFFFFFFFFFFFFFFFFFFFFFFFFFFFFF,FF
@FS10000125:27:BPA73017-1634:1:1101:10790:1780 2:N:0:8
TCCACATTGAGCGTACTCGACGAAGGGGGGGGGGGGGGGGGGGGGGGT
+
FFFFFFFFFFFFFFFFFFFFFFFFFFFFFFFFFFFFFFFFF::,,,,F
@FS10000125:27:BPA73017-1634:1:1101:11730:1780 2:N:0:8
CCACCCTTGAGCGTACTCGACGAAGTTGTCTGGGGGGGGGGGGGGGAA
+
F:,F,:FFFFFFFFFFFFFFFFFFFFF::FFFFFFFFFFFFFFFF:FF
@FS10000125:27:BPA73017-1634:1:1101:11920:1780 2:N:0:8
TTCGTATTGAGCGTACTCGACGAAGTTTGGAGGGGGGGGGGGGGGGGA
+
FFFFFFFFFFFFFFFFFFFFFFFFFFFFFFFFFFFFFFFFFFFFFFF,
@FS10000125:27:BPA73017-1634:1:1101:12390:1780 2:N:0:8
TCGATCTTGAGCGTACTCGACGAAGTTTCATGGGGGGGGGGGGGGGGG
+
,FFFFFFFFFFFFFFFFFFFFFFFFFFFFFFFFFFFFFFFFFFFFFFF
@FS10000125:27:BPA73017-1634:1:1101:13260:1780 2:N:0:8
AAAATTTTGAGCGTCTCGACGAAGTTCGCAGGGGGGGGGGGGGGGAAA
+
FFFFFFFFFFFFFFFFFFFFFFFFFFFFFFFFFFFFFFFFFFFFF:FF
@FS10000125:27:BPA73017-1634:1:1101:13280:1780 2:N:0:8
AACATTTTGAGCGTACTCGACGAAGTTGAATGGGGGGGGGGGGGGGGA
+
FFFFFFFFFFFFFFFFFFFFFFFFFFFFFFFFFFFFFFFFFFFFFF,F
@FS10000125:27:BPA73017-1634:1:1101:16470:1780 2:N:0:8
CTGCTATTGAGCGTACTCGACGAAGTTGTAAGGGGGGGGGGGGGGGAA
+
F,FFFFFFFFFFFFFFFFFFFFFFFFFFFFFFFFFFFFFFFFFFF:FF
@FS10000125:27:BPA73017-1634:1:1101:1410:1790 2:N:0:8
TAAAGATTGAGCGTACTCGACGAAGTTAGTAGGGGGGGGGGGGGGGAA
+
,:FFFFFFFFFFFFFFFFFFFFFFFFFFFFFFFFFFFFFFFFFFF:FF
@FS10000125:27:BPA73017-1634:1:1101:1810:1790 2:N:0:8
CTAATCTTGAGCGTACTCGACGAAGTTTCATGGGGGGGGGGGGGGGAA
+
F,FFFFFFFFFFFFFFFFFFFFFFFFFFFFFFFFFFFFFFFFFFFF::
@FS10000125:27:BPA73017-1634:1:1101:2770:1790 2:N:0:8
TTGTTTTTGAGCGTACTCGACGAAGTTACTAGGGGGGGGGGGGGGGAA
+
FFFF:FFFFFFFFFFFFFFFFFFFFFFFFFFFFFFFFFFFFFFFFF,F
@FS10000125:27:BPA73017-1634:1:1101:2980:1790 2:N:0:8
TTGGCCTTGAGCGTACTCGACGAAGTTTCAGGGGGGGGGGGGGGGAAA
+
F:FFFFFFFFFFFFFFFFFFFFFFFFFFFFFFFFFFFFFFFFFFFF,,
@FS10000125:27:BPA73017-1634:1:1101:3150:1790 2:N:0:8
GGCACGTTGAGCGTACTCGACGAAGTTAATGGGGGGGAGGGGGGGGGG
+
,:FFFFFFFFFFFFFFFFFFFFFFFFFFFFFFFFFFFFFFFFFFFFF,
@FS10000125:27:BPA73017-1634:1:1101:3170:1790 2:N:0:8
TTCGGGTTGAGCGTACTCGACGAAGTTGAGTGGGGGGGGGGGGGGGGA
+
FFFFFFFFFFFFFFFFFFFFFFFFFFFFFFFFFFFFFFFFFFFFFF,F
@FS10000125:27:BPA73017-1634:1:1101:3710:1790 2:N:0:8
CTCTATTTGAGCGTACTCGACGAAGTTGCGCGGGGGGGGGGGGGGGAA
+
FFFFFFFFFFFFFFFFFFFFFFFFFFFFFFFFFFFFFFFFFFFFFFFF
@FS10000125:27:BPA73017-1634:1:1101:4620:1790 2:N:0:8
ATCGATTTGAGCGTACTCGACGAAGGGGGGGGGGGGGGGAAATCGGAA
+
FFFFFFFFFFFFFFFFFFFFFFFFFFFFFFFFFFFFFFF:,:F,,,F,
@FS10000125:27:BPA73017-1634:1:1101:4710:1790 2:N:0:8
TCATCATTGAGCGTACTCGACGAAGTTGCTAGGGGGGGGGGGGGGGAA
+
,:,,:FFFFFFFFFFFFFFFFFFFFFF,F,FFFFFFFFFFFFF::FFF
@FS10000125:27:BPA73017-1634:1:1101:5310:1790 2:N:0:8
ACACTTTTGAGCGTACTCGACGAAGTTGCCAGGGGGGGGGGGGGGAAA
+
FFFFFFFFFFFFFFFFFFFFFFFFFFFFFFFFFFFFFFFFFFFFFFF:
@FS10000125:27:BPA73017-1634:1:1101:5790:1790 2:N:0:8
TTTTTTTTGAGCGTACTCGACGAAGTTGTGAGGGGGGGGGGGGGGGAA
+
F,FFFFFFFFFFFFFFFFFFFFFFFFFFFFFFFFFFFFFFFFF:F,FF
@FS10000125:27:BPA73017-1634:1:1101:6670:1790 2:N:0:8
TCTCCATTGAGCGTACTCGACGAAGTTGTCCGGGGGGGGGGGGGGGGG
+
,FFFFFFFFFFFFFFFFFFFFFFFFFFFFFFFFFFFFFFFFFFFFFFF
@FS10000125:27:BPA73017-1634:1:1101:6820:1790 2:N:0:8
ATCGGGTTGAGCGTACTCGACGAAGTTCGGTGGGGGGGGGGGGGGAGA
+
FFFFFFFFFFFFFFFFFFFFFFFFFFFFFFFFFFFFFFFFFFFFFF,:
@FS10000125:27:BPA73017-1634:1:1101:7430:1790 2:N:0:8
TTCAGGTTGAGCGTACTCGACGAAGTTTAGCGGGGGGGGGGGGGGGAA
+
FFFFFFFFFFFFFFFFFFFFFFFFFFFFFFFFFFFFFFFFFFFFFFFF
@FS10000125:27:BPA73017-1634:1:1101:7630:1790 2:N:0:8
TTAGTTTTGAGCGTACTCGACGAAGGGGGGGGGGGGGGGGGGAAGTTG
+
FFFFFFFFFFFFFFFFFFFFFFFFFFFFFFFFFFFFFFFFFF:F,,:,
@FS10000125:27:BPA73017-1634:1:1101:8250:1790 2:N:0:8
TTCGGGTTGAGCGTACTCGACGAAGTTAATCGGGGGGGGGGGGGGGGA
+
F:FFFFFFFFFFFFFFFFFFFFFFFFFFFFFFFFFFFFFFFFFFFFF:
@FS10000125:27:BPA73017-1634:1:1101:8810:1790 2:N:0:8
TTGCCATTGAGCGTACTCGACGAAGTTGTTAGGGGGGGGGGGGGGGGG
+
F,FFFFFFFFFFFFFFFFFFFFFFFFFFFFFFFFFFFFFFFFFFFFF:
@FS10000125:27:BPA73017-1634:1:1101:11000:1790 2:N:0:8
CACAACTTGAGCGTACTCGACGAAGTTGTGTGGGGGGGGGGGGGGGAA
+
FFFFFFFFFFFFFFFFFFFFFFFFFFFFFFFFFFFFFFFFFFFFFFFF
@FS10000125:27:BPA73017-1634:1:1101:11390:1790 2:N:0:8
CATGCATTGAGCGTACTCGACGAAGTTTATGGGGGGGGGGGGGGGAAA
+
FFFFFFFFFFFFFFFFFFFFFFFFFFFFFFFFFFFFFFFFFFFF::F,
@FS10000125:27:BPA73017-1634:1:1101:11620:1790 2:N:0:8
CATACTTTGAGCGTACTCGACGAAGTTTCCGGGGGGGGGGGGGGGAGA
+
F,FFFFFFFFFFFFFFFFFFFFFFFFFFFFFFFFFFFFFFFFFFF::F
@FS10000125:27:BPA73017-1634:1:1101:12510:1790 2:N:0:8
TTGCACTTGAGCGTACTCGACGAAGTTGCCGGGGGGGGGGGGGGGAAA
+
:F,FF,FFFFFFFFFFFFFFFFFFFFF::,,:FFFFFFFFFFFF,F,,
@FS10000125:27:BPA73017-1634:1:1101:14450:1790 2:N:0:8
TTTTCATTGAGCGTACTCGACAAATTTCAAAATCTTCCTTTTAGCATT
+
FFFFF,,,F,F,F,,,,:F,,FF,F,::FF,F,FF:,,::,,:,,F,,
@FS10000125:27:BPA73017-1634:1:1101:14490:1790 2:N:0:8
TCCGGCTTGAGCGTACTCGACGAAGTTATTCGGGGGGGGGGGGGGGGA
+
,FFFFFFFFFFFFFFFFFFFFFFFFFFFFFFFFFFFFFFFFFFFFF:F
@FS10000125:27:BPA73017-1634:1:1101:14540:1790 2:N:0:8
CCCTTATTGAGCGTACTCGACGAAGTTGGATGGGGGGGGGGGGGGGGG
+
FFFFFFFFFFFFFFFFFFFFFFFFFFFFFFFFFFFFFFFFFFFFF::F
@FS10000125:27:BPA73017-1634:1:1101:15170:1790 2:N:0:8
TCCATGTTGAGCGTACTCGACGAAGTTGACAGGGGGGGGGGGGGGGAA
+
,FFFFFFFFF,FFFFFFF:FFFFFFFFFFFFFFFFFFFFFFFF::F,:
@FS10000125:27:BPA73017-1634:1:1101:15790:1790 2:N:0:8
AGTAGATTGAGCGTACTCGACGAAGTTGGGGGGGGGGGGGGGAAATCG
+
F:FFFFFFFFFFFFFFFFFFFFFFFFFFFFFFFFFFFFFFF,FF,F,:
@FS10000125:27:BPA73017-1634:1:1101:15940:1790 2:N:0:8
TTTGCATTGAGCGTACTCGACGAAGTTAAAGGGGGGGGGGGGGGGAGA
+
FFFFFFFFFFFFFFFFFFFFFFFFFFFFFFFFFFFFFFFFFFFF:F,,
@FS10000125:27:BPA73017-1634:1:1101:16000:1790 2:N:0:8
ATCAATTTGAGCGTACTCGACGAAGTTGGGCGGGGGGGGGGGAGATCG
+
FFFFFFFFFFFFFFFFFFFFFFFFFFFFFFFFFFFFFFFFFFF,FFF:
@FS10000125:27:BPA73017-1634:1:1101:16330:1790 2:N:0:8
TAGAGGTTGAGCGTACTCGACGAAGTTTCAAGGGGGGGGGGGGGGGGA
+
FFFFFFFFFFFFFFFFFFFFFFFFFFFFFFFFFFFFFFFFFFFFF,::
@FS10000125:27:BPA73017-1634:1:1101:16350:1790 2:N:0:8
AACAGGTTGAGCGTACTCGACGAAGTTACGAGGGGGGGGGGGGGGGGG
+
FFFFFFFFFFFFFFFFFFFFFFFFFFFFFFFFFFFFFFFFFFFFFFFF
@FS10000125:27:BPA73017-1634:1:1101:16450:1790 2:N:0:8
TTTAGGTTGAGCGTACTCGACGAAGTTGCCAGGGGGGGGGGGGGGGAA
+
FFFFFFFFFFFFFFFFFFFFFFFFFFFFFFFFFFFFFFFFFFFF::FF
@FS10000125:27:BPA73017-1634:1:1101:16470:1790 2:N:0:8
ATTCTTTTGAGCGTACTCGACGAAGTTTTTTGAGGGGGGGGGGGGGGG
+
,,FF::FF:F::FFFFFFFFFFFFFFF,F:F:F::F:::::,:F,,,,
@FS10000125:27:BPA73017-1634:1:1101:1330:1800 2:N:0:8
TATCTTTTGAGCGTACTCGACGAAGTTACGGGGGGGGGGGGGGGGGAA
+
FFFFFFFFFFFFFFFFFFFFFFFFFFFFFFFFFFFFFFFFFFFFF,,F
@FS10000125:27:BPA73017-1634:1:1101:1940:1800 2:N:0:8
CTAGTGTTTGAGCGTACTCGACGAAGTTCAGGGGGGGGGGGGGGGAGA
+
FFFFFFFFFFFFFFFFFFFFFFFFFFFFFFFFFFFFFFFFFFFF:,,F
@FS10000125:27:BPA73017-1634:1:1101:3130:1800 2:N:0:8
ATAGGTTTGAGCGTACTCGACGAAGTTGGAAGGGGGGGGGGGGGGGGG
+
F:FFFFFFFFFFFFFFFFFFFFFFFFFFFFFFFFFFFFFFFFFFFFFF
@FS10000125:27:BPA73017-1634:1:1101:3800:1800 2:N:0:8
CCAGGTTTGAGCGTACTCGACGAAGTTAAGCGGGGGGGGGGGGGGGGG
+
FFFFFFFFFFFFFFFFFFFFFFFFFFFFFFFFFFFFFFFFFFFFFF:F
@FS10000125:27:BPA73017-1634:1:1101:6270:1800 2:N:0:8
TAGAGTTTGAGCGTACTCGACGAAGTTACAAGGGGGGGGGGGGGGGAA
+
FFFFFFFFFFFFFFFFFFFFFFFFFFFFFFFFFFFFFFFFFFFFF,FF
@FS10000125:27:BPA73017-1634:1:1101:6430:1800 2:N:0:8
TTGTAGTTGAGCGTACTCGACGAAGTTTCATGGGGGGGGGGGGGGGGA
+
,FFFFFFFFFFFFFFFFFFFFFFFFFFFFFFFFFFFFFFFFFFFFF,F
@FS10000125:27:BPA73017-1634:1:1101:7760:1800 2:N:0:8
ATTCACTTGAGCGTACTCGACGAAGGGAGGGGGGGGGGGGAGATCGGA
+
,FF,,FFFFFFFFFFFFFFFFFFFF::::F:FFFFFFFFFF,FF:,,,
@FS10000125:27:BPA73017-1634:1:1101:7870:1800 2:N:0:8
GACAGATTGAGCGTACTCGACGAAGTTAATGGGGGGGGGGGGGGGGAA
+
:FFFFFFFFFFFFFFFFFFFFFFFFFFFFFFFFFFFFFFFFFFF,:FF
@FS10000125:27:BPA73017-1634:1:1101:8280:1800 2:N:0:8
AGTTCTTTGAGCGTACTCGACGAAGTTATGCGGGGGGGGGGGGGGGAA
+
F:FFFFFFFFFFFFFFFFFFFFFFFFFFFFFFFFFFFFFFFFFFFFFF
@FS10000125:27:BPA73017-1634:1:1101:9180:1800 2:N:0:8
AACATATTGAGCGTACTCGACGAAGTTGGGTGGGGGGGGGGGGAGATC
+
FFFFFFFFFFFFFFFFFFFFFFFFFFFFFFFFFFFFFFFFFFFFFFFF
@FS10000125:27:BPA73017-1634:1:1101:10850:1800 2:N:0:8
TCCACATTGAGCGTACTCGACGAAGGGGGGGGGGGGGGGGGGGGGGGA
+
F,F,,FFFFFFFFFFFFFFFFFFFF,,,F,,FFFFFFFFFFF,,,,,,
@FS10000125:27:BPA73017-1634:1:1101:11720:1800 2:N:0:8
TCACATTTGAGCGTACTCGACGAAGGGGGGGGGGGGGGGAGATCGGAA
+
FFFFFFFFFFFFFFFFFFFFFFFFFFFFFFFFFFFFFFF,,::,,,F:
@FS10000125:27:BPA73017-1634:1:1101:12130:1800 2:N:0:8
TAAAACTTGAGCGTACTCGACGAAGTTCATGGGGGGGGGGGGGGGGAA
+
,:FFFFFFFFFFFFFFFFFFFFFFFFFFFFFFFFFFFFFFFFF:,,F,
@FS10000125:27:BPA73017-1634:1:1101:12760:1800 2:N:0:8
TTTACATTGAGCGTACTCGACGAAGTTGGCTGGGGGGGGGGGGGGGAA
+
F,FFFFFFFFFFFFFFFFFFFFFFFFFFFFFFFFFFFFFFFFFFF,FF
@FS10000125:27:BPA73017-1634:1:1101:13810:1800 2:N:0:8
TTGGTGTTGAGCGTACTCGACGAAGTTACATGGGGGGGGGGGGGGGGA
+
FFFFFFFFFFFFFFFFFFFFFFFFFFFFFFFFFFFFFFFFFFFFFF,,
@FS10000125:27:BPA73017-1634:1:1101:13860:1800 2:N:0:8
TCTACGTTGAGCGTACTCGACGAAGTTGTCGGGGGGGGGGGGGGGAAA
+
FF:FFFFFFFFFFFFFFFFFFFFFFFFFFFFFFFFFFFFFFFFF:F,,
@FS10000125:27:BPA73017-1634:1:1101:16090:1800 2:N:0:8
AACTGATTGAGCGTACTCGACGAAGTTCTGTGGGGGGGGGGGGGGGGA
+
:FFFFFFFFFFFFFFFFFFFFFFFFFFFFFFFFFFFFFFFFFF::,,,
@FS10000125:27:BPA73017-1634:1:1101:16320:1800 2:N:0:8
AAAACCTTGAGCGTACTCGACGAAGTTACCAGGGGGGGGGGGGGGGAA
+
FFFFFFFFFFFFFFFFFFFFFFFFFFFFFFFFFFFFFFFFFFFFFFFF
@FS10000125:27:BPA73017-1634:1:1101:3920:1810 2:N:0:8
TTGCCTTTGAGCGTACTCGACGAAGTTAAGAGGGGGGGGGGGGGGGAA
+
,,FFFFFFFFFFFFFFFFFFFFFFFFFFFFFFFFFFFFFFFFFFF:FF
@FS10000125:27:BPA73017-1634:1:1101:4730:1810 2:N:0:8
TTCTCCTTGAGCGTACTCGACGAAGTTCCGAGGGGGGGGGGGGGGGGA
+
FF,,,,F,FFFFFFFFFFFFFFFFFFF,,F,,FFFFFFFFF:F:,:,,
@FS10000125:27:BPA73017-1634:1:1101:5650:1810 2:N:0:8
TATTTTTTGAGCGTACTCGACGAAGTTGCTTGGGAGGGGGGGGGGGGG
+
FFFFFFFFFFFFFFFFFFFFFFFFFFFFFFFFFFFFFFFFFFFFFFF:
@FS10000125:27:BPA73017-1634:1:1101:5780:1810 2:N:0:8
TTAGAATTGAGCGTACTCGACGAAGTTACACGGGGGGGGGGGGGGGAA
+
FFF:FFFFFFFFFFFFFFFFFFFFFFFFFFFFFFFFFFFFFFFFFF,F
@FS10000125:27:BPA73017-1634:1:1101:7390:1810 2:N:0:8
CATAGGATTGAGCGTACTCGACGAAGTTCCAGGGGGGGGGGGGGGGGA
+
FFFFFFFFFFFFFFFFFFFFFFFFFFFFFFFFFFFFFFFFFFFFF,F,
@FS10000125:27:BPA73017-1634:1:1101:7670:1810 2:N:0:8
TTAGGATTGAGCGTACTCGACGAAGTTGGACGGGGGGGGGGGGGGGAA
+
FF:FF:FFFFFFF:FFFFFFFFFFFFFFFFFFFFFFFFFFF,FF,,F,
@FS10000125:27:BPA73017-1634:1:1101:8040:1810 2:N:0:8
TTATTTTTGAGCGTACTCGACAAAGTTTTGTGGGGGGGGGGGGGGGAA
+
FFFFFFFFFFFFFFFFFFFFFFFFFFFFFFFFFFFFFFFFFFFFFF::
@FS10000125:27:BPA73017-1634:1:1101:8590:1810 2:N:0:8
TTTCGGTTGAGCGTACTCGACGAAGTTCATGGGGGGGGGGGGGGGGGA
+
F,FFFFFFFFFFFFFFFFFFFFFFFFFFFFFFFFFFFFFFFFFFFF,F
@FS10000125:27:BPA73017-1634:1:1101:9470:1810 2:N:0:8
ATACTCTTGAGCGTACTCGACGAAGTTTAAAGGGGGGGGGGGGGGGGA
+
FFFFFFFFFFFFFFFFFFFFFFFFFFFFFFFFFFFFFFFFFFFFFF:F
@FS10000125:27:BPA73017-1634:1:1101:9650:1810 2:N:0:8
ATGTACTTGAGCGTACTCGACGAAGTTCAGAGGGGGGGGGGGGGGGGA
+
,,,,,FFFFFFFFFFFFFFFFFFFFFFFFF,,FFFFFFFFFFFFFFF,
@FS10000125:27:BPA73017-1634:1:1101:9720:1810 2:N:0:8
TAACCATTGAGCGTACTCGACGAAGTTCCGTGGGGGGGGGGGGGGGGG
+
FFFFFFFFFFFFFFFFFFFFFFFFFFFFFFFFFFFFFFFFFFFFFFF,
@FS10000125:27:BPA73017-1634:1:1101:9750:1810 2:N:0:8
AAAACATTGAGCGTACTCGACGAAGTTGTCGGGGGGGGGGGGGGGGAA
+
FFFFFFFFFFFFFFFFFFFFFFFFFFFFFFFFFFFFFFFFFFFF,,F:
@FS10000125:27:BPA73017-1634:1:1101:10060:1810 2:N:0:8
ATATTTTTGAGCGTACTCGACGAAGTTAAAGGGGGGGGGGGGGGGGAA
+
:FFFFFFFFFFFFFFFFFFFFFFFFFFFFFFFFFFFFFFFFFFFF,FF
@FS10000125:27:BPA73017-1634:1:1101:10680:1810 2:N:0:8
CTCTCTTTGAGCGTACTCGACGAAGTTGGTTGGGGGGGGGGGGGGGGG
+
F,FFFFFFFFFFFFFFFFFFFFFFFFFFFFFFFFFFFFFFFFFFF:FF
@FS10000125:27:BPA73017-1634:1:1101:10800:1810 2:N:0:8
ACCTTCTTGAGCGTACTCGACGAAGTTCGCTCGGGGGGGGGGGGGGAA
+
F,,FFFFFFFFFFFFFFFFFFFFFFFF,,:F:FFFFFFFFFFFFFF,F
@FS10000125:27:BPA73017-1634:1:1101:10850:1810 2:N:0:8
CCTCGCTTGAGCGTACTCGACGAAGTTGGGAGGGGGGGGGGGGGGGAA
+
FFFFFFFFFFFFFFFFFFFFFFFFFFFFFFFFFFFFFFFFFFFF:,:F
@FS10000125:27:BPA73017-1634:1:1101:10880:1810 2:N:0:8
AAAGCTTTGAGCGTACTCGACGAAGTTACAAGGGGGGGGGGGGGGGAA
+
FFFFFFFFFFFFFFFFFFFFFFFFFFFFFFFFFFFFFFFFFFFFF:FF
@FS10000125:27:BPA73017-1634:1:1101:10940:1810 2:N:0:8
CTACAGTTGAGCGTACTCGACGAAGTTGCGGGGGGGGGGGGGGAGATC
+
FFFFFFFFFFFFFFFFFFFFFFFFFFFFFFFFFFFFFFFFFFF,,F:F
@FS10000125:27:BPA73017-1634:1:1101:13240:1810 2:N:0:8
AATTCCTTGAGCGTACTCGACGAAGTCAAGGGGGGGGGGGGGGGAGAT
+
FFFFFFFFFFFFFFFFFFFFFFFFFFFFFFFFFFFFFFFFFFF,F,:F
@FS10000125:27:BPA73017-1634:1:1101:14390:1810 2:N:0:8
CTCATTTTGAGCGTACTCGACGAAGTTCCTGGGGGGGGGGGGGGGGAA
+
FFFFFFFFFFFFFFFFFFFFFFFFFFFFFFFFFFFFFFFFFFF:,,F:
@FS10000125:27:BPA73017-1634:1:1101:15370:1810 2:N:0:8
CTATCTTTGAGCGTACTCGACGAAGTTTGTAGGGGGGGGGGGGGGGGA
+
FFFFFFFFFFFFFFFFFFFFFFFFFFFFFFFFFFFFFFFFFFFFFFFF
@FS10000125:27:BPA73017-1634:1:1101:15700:1810 2:N:0:8
ATGGGGGGGGGGGGGGAATTTGGAAGAGCCTCTTTTAGGAAAAAAGTT
+
F,FFFFFFFF:FFFF,F:,F,,:FF,::F,::,F:F,,::FFFF:,FF
@FS10000125:27:BPA73017-1634:1:1101:15900:1810 2:N:0:8
TCAGAATTGAGCGTACTCGACGAAAGGGGGGGGGGGGGGGGGAAGTCG
+
FFFFFFFFFFFFFFFFFFFFFFFFFFFFFFFFFFFFFFFFF::F,,,F
@FS10000125:27:BPA73017-1634:1:1101:16040:1810 2:N:0:8
ATTTCCTTGAGCGTACTCGACGAGGTTGTATGGGGGGGGGGGGGGAAA
+
F,FFFFFFFFFFFFFFFFFFFFFFFFFFFFFFFFFFFFFFFFFFF,,F
@FS10000125:27:BPA73017-1634:1:1101:16460:1810 2:N:0:8
TAAGAATTGAGCGTACTCGACGAAGTTGACAGGGGGGGGGGGGGGAAA
+
,,FFFFFFFFFFFFFFFFFFFFFFFFFFFFFFFFFFFFFFFFFFFFFF
@FS10000125:27:BPA73017-1634:1:1101:16490:1810 2:N:0:8
TTTAGGTTGAGCGTACTCGACGAAGGGGGGGGGGGGGGGGGAAATCTG
+
F,FFFFFFFFFFFFFFFFFFFFFFFFFFFFFFFFFFFFFF:F:,F,,,
@FS10000125:27:BPA73017-1634:1:1101:1230:1820 2:N:0:8
TCCTAGTTGAGCGTACTCGACGAAGTTCGGGGGGGGGGGGGGGAAGTT
+
F,FFF,FFFFFFFFFFFFFFFFFFFFFF,,,FFFFFFFFFFF,FF,:,
@FS10000125:27:BPA73017-1634:1:1101:1540:1820 2:N:0:8
TTTAACTTGAGCGTACTCGACGAAGTTAACGGGGGGGGGGGGGGGAGA
+
FFFFFFFFFFFFFFFFFFFFFFFFFFFFFFFFFFFFFFFFFFFFFF,:
@FS10000125:27:BPA73017-1634:1:1101:2740:1820 2:N:0:8
CAGTGATTGAGCGTACTCGACGAAGTTAACCGGGGGGGGGGGGGGGGA
+
FFFFFFFFFFFFFFFFFFFFFFFFFFFFFFFFFFFFFFFFFFFFFF,F
@FS10000125:27:BPA73017-1634:1:1101:3120:1820 2:N:0:8
TTCGGGTTGAGCGTACTCGACGAAGTTGAGTGGGGGGGGGGGGGGGGA
+
,,FF::FFFFFFFFFFFFFFFFFFFFFF::FFFFFFFFFFFFFFFF:,
@FS10000125:27:BPA73017-1634:1:1101:3180:1820 2:N:0:8
TTCTTATTGAGCGTACTCGACGAAGTTCCATGGGGGGGGGGGGGGGGA
+
FFFFFFFFFFFFFFFFFFFFFFFFFFFFFFFFFFFFFFFFFFFFF,F:
@FS10000125:27:BPA73017-1634:1:1101:3690:1820 2:N:0:8
AATCATTTGAGCGTACTCGACGAAGTTGTAGGGGGGGGGGGGGGAAAT
+
FFFFFFFFFFFFFFFFFFFFFFFFFFFFFFFFFFFFFFFFFFF,FF,F
@FS10000125:27:BPA73017-1634:1:1101:3760:1820 2:N:0:8
TTTCCCTTGAGCGTACTCGACGAAGTTGAGAGGGGGGGGGGGGGGGAA
+
F:FFFFFFFFFFFFFFFFFFFFFFFFFFFFFFFFFFFFFFFFFFFFFF
@FS10000125:27:BPA73017-1634:1:1101:3810:1820 2:N:0:8
TTCATATTGAGCGTACTCGACGAAGTTAAACGGGGGGGGGGGGGGGAA
+
,,FFFFFFFFFFFFFFFFFFFFFFFFFFFFFFFFFFFFFFFFFFF,:F
@FS10000125:27:BPA73017-1634:1:1101:5590:1820 2:N:0:8
TCTGAATTGAGCGTACTCGACGAAGTTGTTTGGGGGGGGGGGGGGGAA
+
FF:F::FFFFFFFFFFFFFFFFFFFFFFFFFFFFFFFFFFFFFF:,FF
@FS10000125:27:BPA73017-1634:1:1101:5800:1820 2:N:0:8
ATAATATTGAGCGTACTCGACGAAGTTAGTAGGGGGGGGGGGGGGGGA
+
,,FFF:FFFFFFFFFFFFFFFFFFFFFF,FFFFFFFFFFFFFFFFF,F
@FS10000125:27:BPA73017-1634:1:1101:6150:1820 2:N:0:8
TTAGAGTTGAGCGTACTCGACGAAGTTGTCTGGGGGGGGGGGGGGGGG
+
FFFFFFFFFFFFFFFFFFFFFFFFFFFFFFFFFFFFFFFFFFF,:,,F
@FS10000125:27:BPA73017-1634:1:1101:6400:1820 2:N:0:8
ACGCGGTTGAGCGTACTCGACGAAGTTCCAAGGGGGGGGGGGGGGGGA
+
FFFFFFFFFFFFFFFFFFFFFFFFFFFFFFFFFFFFFFFFFFFFFFFF
@FS10000125:27:BPA73017-1634:1:1101:7030:1820 2:N:0:8
TTAATGTTGAGCGTACTCGACGAAGTTGCTTGGGGGGGGGGGGGGGAA
+
FFFFFFFFFFFFFFFFFFFFFFFFFFFFFFFFFFFFFFFFFFFFF,FF
@FS10000125:27:BPA73017-1634:1:1101:8740:1820 2:N:0:8
ATCTCCTTGAGCGTACTCGACGAAGTTGCAGGGGGGGGGGGGGGGAAT
+
F,FFFFFFFFFFFFFFFFFFFFFFFFFFFFFFFFFFFFFFFFFF,FF:
@FS10000125:27:BPA73017-1634:1:1101:8840:1820 2:N:0:8
ACATAATTGAGCGTACTCGACGAAGTTGCAGGGGGGGGGGGGGGGAGA
+
FFFFFFFFFFFFFFFFFFFFFFFFFFFFFFFFFFFFFFFFFFFF,F,,
@FS10000125:27:BPA73017-1634:1:1101:10000:1820 2:N:0:8
AATGTTTTGAGCGTACTCGACGAAGGGGGGGGGGGGGGGGTGGGTTGA
+
FFFFFFFFFFFFFFFFFFFFFFFFFFFFFFFFFFFFF,:,,,:,:F,F
@FS10000125:27:BPA73017-1634:1:1101:10070:1820 2:N:0:8
TTTTGATTGAGCGTACTCGACGAAGTTTTCGGGGGGGGGGGGGGGGAA
+
FFFFFFFFFFFFFFFFFFFFFFFFFFFFFFFFFFFFFFFFFFFFF,FF
@FS10000125:27:BPA73017-1634:1:1101:11660:1820 2:N:0:8
TCCTTTTTGAGCGTACTCGACGAAATTGCGGGGGGGGGGGGGGGAGGT
+
FFFFFFFFFFFFFFFFFFFFFFFFFFFFFFFFFFFFFFFFFFF,F,,,
@FS10000125:27:BPA73017-1634:1:1101:13090:1820 2:N:0:8
TAGGGTTTGAGCGTACTCGACGAAGTTAGCGGGGGGGGGGGGGGAAAT
+
F::,FFFFFFFFFFFFFFFFFFFFFFFFFFFFFFFFFFFFFFF,FF:F
@FS10000125:27:BPA73017-1634:1:1101:13140:1820 2:N:0:8
ATATTTTTGAGCGTACTCGACGAAGTTTCCAGGGGGGGGGGGGGGGGG
+
:FFFFFFFFFFFFFFFFFFFFFFFFFFFFFFFFFFFFFFFFFFFFFFF
@FS10000125:27:BPA73017-1634:1:1101:13870:1820 2:N:0:8
CCGGCTTTGAGCGTACTCGACGAAGTTCAGCGGGGGGGGGGGGGGGGG
+
FF,:FFFFF:FFFFFFFFFFFFFFFFFFFFFFFFFFFFFFFFF:,,,:
@FS10000125:27:BPA73017-1634:1:1101:13920:1820 2:N:0:8
CTGTTGTTGAGCGTACTCGACGAAGTTGCAGGGGGGGGGGGGGGGAAA
+
FFF:FFFFFFFFFFFFFFFFFFFFFFFFFFFFFFFFFFFFFFF:,,:,
@FS10000125:27:BPA73017-1634:1:1101:15450:1820 2:N:0:8
TTCTATTTGAGCGTACTCGACGAAGCTCACAGGGGGGGGGGGGGGGGG
+
F:FFFFFFFFFFFFFFFFFFFFFFFFFFFFFFFFFFFFFFFFFFFF:F
@FS10000125:27:BPA73017-1634:1:1101:1190:1830 2:N:0:8
TTCTCTTTGAGCGTACTCGACGAAGTTGTTAGGGGGGGGGGGGGGGAA
+
F:F:FFFFFFFFFFFFFFFFFFFFFFFFFFFFFFFFFFFFFFFFFFFF
@FS10000125:27:BPA73017-1634:1:1101:1230:1830 2:N:0:8
CTGGTATTGAGCGTACTCGACGAAGTTAAGGGGGGGGGGGGGGGAAAT
+
FFFFFFFFFFFFFFFFFFFFFFFFFFFFFFFFFFFFFFFFFFF,FF,F
@FS10000125:27:BPA73017-1634:1:1101:2150:1830 2:N:0:8
CTTACGTTGAGCGTACTCGACGAAGTTATGGGGGGGGGGGGGGGAGAT
+
F::FFFFFFFFFFFFFFFFFFFFFFFFFFFFFFFFFFFFFFFFFF,,F
@FS10000125:27:BPA73017-1634:1:1101:2340:1830 2:N:0:8
TGATTATTGAGCGTACTCGACGAAGTTGGTTGGGGGGGGGGGGGGAAA
+
,:FFFFFFFFFFFFFFFFFFFFFFFFFFFFFFFFFFFFFFFFFF:FF,
@FS10000125:27:BPA73017-1634:1:1101:2950:1830 2:N:0:8
TCTGTCTTGAGCGTACTCGACGAAGTTACGTGGGGGGGGGGGGGGGAA
+
,FFFFFFFFFFFFFFFFFFFFFFFFFFFFFFFFFFFFFFFFFFFF:FF
@FS10000125:27:BPA73017-1634:1:1101:2960:1830 2:N:0:8
CAGTGCTTGAGCGTACTCGACGAAGTTACGCGGGGGGGGGGGGGGGAA
+
FFFFFFFFFFFFFFFFFFFFFFFFFFFFFFFFFFFFFFFFFFFFFF,F
@FS10000125:27:BPA73017-1634:1:1101:4460:1830 2:N:0:8
GTGATATTGAGCGTACTCGACGAAGTTGACTGGGGGGGGGGGGGGGGA
+
,FFFFFFFFFFFFFFFFFFFFFFFFFFFFFFFFFFFFFFFFFFFFFF,
@FS10000125:27:BPA73017-1634:1:1101:5040:1830 2:N:0:8
ACTATCTTGAGCGTACTCGACGAAGTTTTTGGGGGGGGGGGGGGGGGA
+
,F:FF,FFFFFFFFFFFFFFFFFFFFF,FF,FFFFFFFFFFFF:,,:,
@FS10000125:27:BPA73017-1634:1:1101:5390:1830 2:N:0:8
TCGGCATTGAGCGTACTCACGAAGTTGCTTGGGGGGGGGGGGGGGGGA
+
FFFFFFFFFFFFFFFFFFFFFFFFFFFFFFFFFFFFFFFFF:FF:,,F
@FS10000125:27:BPA73017-1634:1:1101:6440:1830 2:N:0:8
AGTTAATTGAGCGTACTCGACGAAGTTACTAGGGGGGGGGGGGGGGAA
+
::FF:FFFFFFFFFFFFFFFFFFFFFFFFFFFFFFFFFFFFFFFF,FF
@FS10000125:27:BPA73017-1634:1:1101:6640:1830 2:N:0:8
CTTTTTTTGAGCGTACTCGACGAAGTTTCCTGGGGGCGGGGGGGGGGG
+
FFFFFFFFFFFFFFFFFFFFFFFFFFFFFFFFFFFFFFFFFFFF:F,F
@FS10000125:27:BPA73017-1634:1:1101:7190:1830 2:N:0:8
AATAATTTGAGCGTACTCGACGAAGTTGCAAGGGGGGGGGGGGGGAAA
+
:FFFFFFFFFFFFFFFFFFFFFFFFFFFFFFFFFFFFFFFFFFF:FF,
@FS10000125:27:BPA73017-1634:1:1101:8980:1830 2:N:0:8
CTTACCTTGAGCGTACTCGACGAAGTTCCAGGGGGGGGGGGGGGGAGA
+
F,FFFFFFFFFFFFFFFFFFFFFFFFFFFFFFFFFFFFFFFFFFF:,F
@FS10000125:27:BPA73017-1634:1:1101:10570:1830 2:N:0:8
CTTGGCTTGAGCGTACTCGACGAAGTTCCTGGGGGGGGGGGGGGGGAA
+
FFFFFFFFFFFFFFFFFFFFFFFFFFFFFFFFFFFFFFFFFFFFF:FF
@FS10000125:27:BPA73017-1634:1:1101:10650:1830 2:N:0:8
TAATTTTTGAGCGTACTCGACGAAGTTTTCAGGGGGGGGGGGGGGGAA
+
,:FFFFFFFFFFFFFFFFFFFFFFFFFFFFFFFFFFFFFFFFFFFFFF
@FS10000125:27:BPA73017-1634:1:1101:11490:1830 2:N:0:8
ATTAGGTTGAGCGTACTCGACGAAGTTCACAGGGGGGGGGGGGGGGAA
+
FFFFFFFFFFFFFFFFFFFFFFFFFFFFFFFFFFFFFFFFFFFFFF,F
@FS10000125:27:BPA73017-1634:1:1101:11750:1830 2:N:0:8
TACAATTTGAGCGTACTCGACGAAGTTCAGAGGGGGGGGGGGGGGGAA
+
,FFFFFFFFFFFFFFFFFFFFFFFFFFFFFFFFFFFFFFFFFFFF,FF
@FS10000125:27:BPA73017-1634:1:1101:11880:1830 2:N:0:8
TTTCGTTTGAGCGTACTCGACGAAGTTGGGGGGGGGGGGGGGGGGAAA
+
,FFFFFFFFFFFFFFFFFFFFFFFFFFFFFFFFFFFFFFFFFF:,F:,
@FS10000125:27:BPA73017-1634:1:1101:11900:1830 2:N:0:8
TTGAAGTTGAGCGTACTCGACGAAGTTACAAGGGGGGGGGGGGGGGGG
+
FFFFFFFFFFFFFFFFFFFFFFFFFFFFFFFFFFFFFFFFFFFFFFF:
@FS10000125:27:BPA73017-1634:1:1101:12250:1830 2:N:0:8
TCGGCTTTGAGCGTACTCGACGAAGTTCAGTGGGGGGGGGGGGGGGGA
+
FFFFFFFFFFFFFFFFFFFFFFFFFFFFFFFFFFFFFFFFFFFFFF,F
@FS10000125:27:BPA73017-1634:1:1101:12400:1830 2:N:0:8
GTTTGATTGAGCGTACTCGACGAAGGGGGGGGGGGGGGGGGAAATTCG
+
:FFFFFFFFFFFFFFFFFFFFFFFFFFFFFFFFFFFFFFFF,F:,F:F
@FS10000125:27:BPA73017-1634:1:1101:12830:1830 2:N:0:8
AAAGAGTTGAGCGTACTCGAAGAAGTTGAATGGGGGGGGGGGGGGGAA
+
FFFFFFFFFFFFFFFFFFFFFFFFFFFFFFFFFFFFFFFFFFFFF,FF
@FS10000125:27:BPA73017-1634:1:1101:13660:1830 2:N:0:8
TCAAGTTTGAGCGTACTCGACGAAGTTCGATGGGGGGGGGGGGGGGAA
+
FFFFFFFFFFFFFFFFFFFFFFFFFFFFFFFFFFFFFFFFFFFFF:FF
@FS10000125:27:BPA73017-1634:1:1101:14480:1830 2:N:0:8
AAAATATTGAGCGTACTCGACGAAGTTGGCCGGGGGGGGGGGGGGGGG
+
FFFFFFFFFFFFFFFFFFFFFFFFFFFFFFFFFFFFFFFFFFFFFFF:
@FS10000125:27:BPA73017-1634:1:1101:16140:1830 2:N:0:8
TAGACATTGAGCGTACTCGACGAAGTTAGGAGGGGGGGGGGGGGGGAA
+
FFFFFFFFFFFFFFFFFFFFFFFFFFFFFFFFFFFFFFFFFFFFFFFF
@FS10000125:27:BPA73017-1634:1:1101:16150:1830 2:N:0:8
TTGATCTTGAGCGTACTCGACGAAGTTGTGCGGGGGGGGGGGGGGGAA
+
FFFFFFFFFFFFFFFFFFFFFFFFFFFFFFFFFFFFFFFFFFFF::FF
@FS10000125:27:BPA73017-1634:1:1101:1030:1840 2:N:0:8
ACTATTTTGAGCGTACTCGACGAAGTTACCAGGGGGGGGGGGGGGGAA
+
FFFFFFFFFFFFFFFFFFFFFFFFFFFFFFFFFFFFFFFFFFFFF,FF
@FS10000125:27:BPA73017-1634:1:1101:1060:1840 2:N:0:8
CACCGGTTGAGCGTACTCGACGAAGTTAGGAGGGGGGGGGGGGGGGGA
+
FFFFFFFFFFFFFFFFFFFFFFFFFFFFFFFFFFFFFFFFFFFFFFF:
@FS10000125:27:BPA73017-1634:1:1101:1190:1840 2:N:0:8
ACGTCCTTGAGCGTACTCGACGAAGTTAGGGGGGGGGGGGGGGAAGTC
+
:FFFFFFFFFFFFFFFFFFFFFFFFFFFFFFFFFFFFFFFFF:F:,F,
@FS10000125:27:BPA73017-1634:1:1101:2050:1840 2:N:0:8
TGTTCATTGAGCGTACTCGACGAAGTTTACAGGGGGGGGGGGGGGGAA
+
FFFFFFFFFFFFFFFFFFFFFFFFFFFFFFFFFFFFFFFFFFFFF,F:
@FS10000125:27:BPA73017-1634:1:1101:2820:1840 2:N:0:8
GTCCTATTGAGCGTACTCGACGAAGTTACAGGGGGGGGGGGGGGGAAA
+
,,FFFFFFFFFFFFFFFFFFFFFFFFFFFFFFFFFFFFFFFFFF:F:,
@FS10000125:27:BPA73017-1634:1:1101:3900:1840 2:N:0:8
TTCTACTTGAGCGTACTCGACGAAGTTAGTAGGGGGGGGGGGGGGGAA
+
:FFFFFFFFFFFFFFFFFFFFFFFFFFFFFFFFFFFFFFFFFFFFFFF
@FS10000125:27:BPA73017-1634:1:1101:4950:1840 2:N:0:8
TTATCTTTGAGCGTACTCGACGAAGTTGATAGGGGGGGGGGGGGGGGA
+
,,FFFFFFFFFFFFFFFFFFFFFFFFFFFFFFFFFFFFFFFFFFFF,F
@FS10000125:27:BPA73017-1634:1:1101:5400:1840 2:N:0:8
TCGGCATTGAGCGTACTCACGAAGTTGCTTGGGGGGGGGGGGGGGGGA
+
FFFFFFFFFFF:FFFFFFFFFFFFFFFFFFFFFFFFFFFFFFFFFF:F
@FS10000125:27:BPA73017-1634:1:1101:7080:1840 2:N:0:8
TCACCCTTGAGCGTACTCGACGAAGTTTGTCGGGGGGGGGGGGGGGGG
+
FFFFFFFFFFFFFFFFFFFFFFFFFFFFFFFFFFFFFFFFFFFFFFFF
@FS10000125:27:BPA73017-1634:1:1101:7400:1840 2:N:0:8
TTCAAATTGAGCGTACTCGACGAAGTTCGTTGGGGGGGGGGGGGGGAA
+
F,FFFFFFFFFFFFFFFFFFFFFFFFFFFFFFFFFFFFFFFFFFF,FF
@FS10000125:27:BPA73017-1634:1:1101:7410:1840 2:N:0:8
TTAGTATTGAGCGTACTCGACGAAGTTGAACGGGGGGGGGGGGGGGGA
+
,FFFFFFFFFFFFFFFFFFFFFFFFFFFFFFFFFFFFFFFFFFFFFFF
@FS10000125:27:BPA73017-1634:1:1101:9280:1840 2:N:0:8
CTAGGCTTGAGCGTACTCGACGAAGTTTGAAGGGGGGGGGGGGGGGGA
+
FFFFFFFFFFFFFFFFFFFFFFFFFFFFFFFFFFFFFFFFFFFFFF:F
@FS10000125:27:BPA73017-1634:1:1101:9470:1840 2:N:0:8
CCCATCTTGAGCGTACTCGACGAAGTTAGCTGGGGGGGGGGGGGGGAA
+
FFFFFFFFFFFFFFFFFFFFFFFFFFFFFFFFFFFFFFFFFFFFF,FF
@FS10000125:27:BPA73017-1634:1:1101:10270:1840 2:N:0:8
CATCAATTGAGCGTACTCGACGAAGTTGAACGGGGGGGGGGGGGAGAA
+
F,FFFFFFFF:FFFFFFFFFFFFF:FFFF,FFFF:F:FFFFF,F,,:,
@FS10000125:27:BPA73017-1634:1:1101:11340:1840 2:N:0:8
ATAATTTTGAGCGTACTCGACGAAGTTTAAGGGGGGGGGGGGGGGAAA
+
FFFFFFFFFFFFFFFFFFFFFFFFFFFFFFFFFFFFFFFFFFFFFFF:
@FS10000125:27:BPA73017-1634:1:1101:11950:1840 2:N:0:8
TATCACTTGAGCGTACTCGACGAAGTTGGGAGGGGGGGGGGGGGGGAA
+
F:FFFFFFFFFFFFFFFFFFFFFFFFFFFFFFFFFFFFFFFFFFF,FF
@FS10000125:27:BPA73017-1634:1:1101:13170:1840 2:N:0:8
CCCTCCTTGAGCGTACTCGACGAAGTTACTGGGGGGGGGGGGGGGGAA
+
FFFFFFFFFFFFFFFFFFFFFFFFFFFFFFFFFFFFFFFFFFFFF:FF
@FS10000125:27:BPA73017-1634:1:1101:14100:1840 2:N:0:8
TTGCAGTTGAGCGTACTCGACGAAGTTTGGGGGGGGGGGGGGGGAGTT
+
FFFFFFFFFFFFFFFFFFFFFFFFFFFFFFFFFFFFFFFFFF,,F,,,
@FS10000125:27:BPA73017-1634:1:1101:14570:1840 2:N:0:8
TATGTCTTGAGCGTACTCGACGAAGTTATAGGGGGGGGGGGGGGGGAA
+
FFFFFFFFFFFFFFFFFFFFFFFFFFFFFFFFFFFFFFFFFFFFF,FF
@FS10000125:27:BPA73017-1634:1:1101:15220:1840 2:N:0:8
TAATATTTGAGCGTACTCGACGAAGTTAACAGGGGGGGGGGGGGGGAA
+
,,F,F,FFFFFFFFFFFFFFFFFFFFFF,F,FFFFFFFFFFFFFF:::
@FS10000125:27:BPA73017-1634:1:1101:15230:1840 2:N:0:8
TAACAATTGAGCGTACTCGACGAAGTTACTGGGGGGGGGGGGGGGGAA
+
FFFFFFFFFFFFFFFFFFFFFFFFFFFFFFFFFFFFFFFFFFFFF,FF
@FS10000125:27:BPA73017-1634:1:1101:15590:1840 2:N:0:8
CCGTTATTGAGCGTACTCGACGAAGTTCCAGGGGGGGGGGGGGGGGGG
+
FF:FFFFFFFFFFFFFFFFFFFFFFFFFFFFFFFFFFFFFFFFF:,,:
@FS10000125:27:BPA73017-1634:1:1101:16160:1840 2:N:0:8
TTGATTTTGAGCGTACTCGACGAAGTTAGGGGGGGGGGGGGGGAAATC
+
,,:FFFFFFFFFFFFFFFFFFFFFFFFFFFFFFFFFFFFFFF,FF,F,
@FS10000125:27:BPA73017-1634:1:1101:16470:1840 2:N:0:8
CTTCCTTTGAGCGTACTCGACGAAGTTGTTTGGGGGGGGGGGGGGGAA
+
F,FFFFFFFFFFFFFFFFFFFFFFFFFFFFFFFFFFFFFFFFFFF:,F
@FS10000125:27:BPA73017-1634:1:1101:1010:1850 2:N:0:8
TCATATTTGAGCGTACTCGACGAAGTTCTTTGGGGGGGGGGGGGGGAA
+
FF,,:,FFFFFFFFFFFFFFFFF:F:FFFF:F,:,FF,,F:F,:,,,,
@FS10000125:27:BPA73017-1634:1:1101:1680:1850 2:N:0:8
TATCTCTTGAGCGTACTCGACGAAGTTACAGGGGGGGGGGGGGGGGAA
+
FFFFFFFFFFFFFFFFFFFFFFFFFFFFFFFFFFFFFFFFFFFFF,FF
@FS10000125:27:BPA73017-1634:1:1101:2690:1850 2:N:0:8
ATTCCCTTGAGCGTACTCGACGAAGTTAGCAGGGGGGGGGGGGGGGAA
+
:FFFFFFFFFFFFFFFFFFFFFFFFFFFFFFFFFFFFFFFFFFFF::F
@FS10000125:27:BPA73017-1634:1:1101:5010:1850 2:N:0:8
CCCTTTTTGAGCGTACTCGACGAAGTTTATTGGGGGGGGGGGGGGGAA
+
FFFFFFFFFFFFFFFFFFFFFFFFFFFFFFFFFFFFFFFFFFFFFF:F
@FS10000125:27:BPA73017-1634:1:1101:5090:1850 2:N:0:8
CAGCAGTTGAGCGTACTCGACGAAGTTAAAAGGGGGGGGGGGGGGGGA
+
,FF,F,FFFFFFFFFFFFFFFFFFFFFFF:,FFFFFFFFFFFFFF,,F
@FS10000125:27:BPA73017-1634:1:1101:5780:1850 2:N:0:8
AAACGTTTGAGCGTACTCGACGAAGTTGAGAGGGGGGGGGGGGGGGGA
+
,,FFFFFFFFFFFFFFFFFFFFFFFFFFFFFFFFFFFFFFFFFFFF:F
@FS10000125:27:BPA73017-1634:1:1101:6410:1850 2:N:0:8
ATCTATTTGAGCGTACTCGACGAAGTTCATAGGGGGGGGGGGGGGAGA
+
F,F:F,FFFFFFFFFFFFFFFFFFFFFFFFFFFFFFFFFF:F,:,:,,
@FS10000125:27:BPA73017-1634:1:1101:7920:1850 2:N:0:8
TGCCGATTGAGCGTACTCGACGAAGTTAAGGGGGGGGGGGGGGGAAAT
+
,FFF:FFFFFFFFFFFFFFFFFFFFFFFFFFFFFFFFFFFFFFF:FF:
@FS10000125:27:BPA73017-1634:1:1101:7940:1850 2:N:0:8
TACGGTGTTGAGCGTACTCGACGAAGTTAACGGGGGGGGGGGGGGGAA
+
F:FFFFFFFFFFFFFFFFFFFFFFFFFFFFFFFFFFFFFFFFFFF:F:
@FS10000125:27:BPA73017-1634:1:1101:8350:1850 2:N:0:8
AAGATGTTGAGCGTACTCGACGAAGTTCGTAGGGGGGGGAGGGGGGGG
+
FFFFFFFFFFFFFFFFFFFFFFFFFFFFFFFFFFFFFFFFFFFFFFFF
@FS10000125:27:BPA73017-1634:1:1101:9010:1850 2:N:0:8
TCTTACTTGAGCGTACTCGACGAAGTTAGGGGGGGGGGGGGGGGGAGT
+
,FFFFFFFFFFFFFFFFFFFFFFFFFFFFFFFFFFFFFFFFFF,,F,,
@FS10000125:27:BPA73017-1634:1:1101:9520:1850 2:N:0:8
ACCAATTTGAGCGTACTCGACGAAATTAACAGGGGGGGGGGGGGGGAA
+
FFFFFFFFFFFFFFFFFFFFFFFFFFFFFFFFFFFFFFFFFFFFF,,F
@FS10000125:27:BPA73017-1634:1:1101:9610:1850 2:N:0:8
CTCGCTTTGAGCGTACTCGACGAAGTTGTATGGGGGGGGGGGGGGGAA
+
FFFFFFFFFFFFFFFFFFFFFFFFFFFFFFFFFFFFFFFFFFFFF,FF
@FS10000125:27:BPA73017-1634:1:1101:9980:1850 2:N:0:8
TTTTTCTTGAGCGTACTCGACGAAGTTTAAGGGGGGGGGGGGGGGGAA
+
,,FFFFFFFFFFFFFFFFFFFFFFFFFFFFFFFFFFFFFFFFFFF,FF
@FS10000125:27:BPA73017-1634:1:1101:10640:1850 2:N:0:8
TTGAGATTGAGCGTACTCGACGAAGTTATAAGGGGGGGGGGGGGGGGA
+
F:FFFFFFFFFFFFFFFFFFFFFFFFFFFFFFFFFFFFFFFFFFFF,F
@FS10000125:27:BPA73017-1634:1:1101:12370:1850 2:N:0:8
TTCTTATTGAGCGTACTCGAAGAAGTTGTTCGGGGGGGGGGGGGGGAA
+
F,FFFFFFFFFFFFFFFFFFFFFFFFFFFFFFFFFFFFFFFFFFF:FF
@FS10000125:27:BPA73017-1634:1:1101:13210:1850 2:N:0:8
ACCACCTTGAGCGTACTCGACGAAGTTGCTGGGGGGGGGGGGGGGGAA
+
FFFFFFFFFFFFFFFFFFFFFFFFFFFFFFFFFFFFFFFFFFFFF,FF
@FS10000125:27:BPA73017-1634:1:1101:13320:1850 2:N:0:8
TTAATCTTGAGCGTACTCGACGAAGTTAAATGGGGGGGGGGGGGGGAA
+
FFFFFFFFFFFFFFFFFFFFFFFFFFFFFFFFFFFFFFFFFFFFF:,F
@FS10000125:27:BPA73017-1634:1:1101:13860:1850 2:N:0:8
TATAATTTGAGCGTACTCGACGAAGTTGTTGGGGGGGGGGGGGGGGGG
+
,,FFFFFFFFFFFFFFFFFFFFFFFFFFFFFFFFFFFFFFFFFFFFF:
@FS10000125:27:BPA73017-1634:1:1101:13920:1850 2:N:0:8
TTCCACTTGAGCGTACTCGACGAAGTTATGGGGGGGGGGGGGGAAATC
+
FFFFFFFFFFFFFFFFFFFFFFFFFFFFFFFFFFFFFFFFFFFF:,FF
@FS10000125:27:BPA73017-1634:1:1101:13930:1850 2:N:0:8
TGCAAATTGAGCGTACTCGACGAAGTTTTAGGGGGGGGGGGGGGGGGG
+
F:FFFFFFFFFFFFFFFFFFFFFFFFFFFFFFFFFFFFFFFFFFFFF:
@FS10000125:27:BPA73017-1634:1:1101:15180:1850 2:N:0:8
TCCCACTTGAGCGTACTCGACGAAGTTTCAGGGGGGGGGGGGGGGGGG
+
FFFFFFFFFFFFFFFFFFFFFFFFFFFFFFFFFFFFFFFFFFFFFF:,
@FS10000125:27:BPA73017-1634:1:1101:15620:1850 2:N:0:8
ATTCTATTGAGCGTACTCGACGAAGTTGTGCGGGGGGGGGGGGGGAAA
+
:FFFFFFFFFFFFFFFFFFFFFFFFFFFFFFFFFFFFFFFFFFFF,:,
@FS10000125:27:BPA73017-1634:1:1101:16140:1850 2:N:0:8
ATCCACTTGAGCGTACTCGACGAAGTTAATAGGGGGGGGGGGGGGGGA
+
,,FFFFFFFFFFFFFFFFFFFFFFFFFFFFFFFFFFFFFFFFFFFFFF
@FS10000125:27:BPA73017-1634:1:1101:1090:1860 2:N:0:8
TATCTCTTGAGCGTACTCGACGAAGTTGTTGGGGGGGGGGGGGGGGAA
+
FFFFFFFFFFFFFFFFFFFFFFFFFFFFFFFFFFFFFFFFFFFFF,FF
@FS10000125:27:BPA73017-1634:1:1101:1630:1860 2:N:0:8
ACACAATTGAGCGTACTCGACGAAGTTGAAAGGGGGGGGGGGGGGGGG
+
FFFFFFFFFFFFFFFFFFFFFFFFFFFFFFFFFFFFFFFFFFFFFFFF
@FS10000125:27:BPA73017-1634:1:1101:1690:1860 2:N:0:8
TCTGGATTGAGCGTACTCGACGAAGTTGTAAGGGGGGGGGGGGGGGAA
+
:FFFFFFFFFFFFFFFFFFFFFFFFFFFFFFFFFFFFFFFFFFFF,FF
@FS10000125:27:BPA73017-1634:1:1101:1920:1860 2:N:0:8
AACGAATTGAGCGTACTCGACGAAGTTCTAAGGGGGGGGGGGGGGGAA
+
:FF:FFFFFFFFFFFFFFFFFFFFFFFFFFFFFFFFFFF:F:F:F:FF
@FS10000125:27:BPA73017-1634:1:1101:2340:1860 2:N:0:8
TCGTTTTTGAGCGTACTCGACGAAGTTCCTGGGGGGGGGGGGGGGAAT
+
,FFFFFFFFFFFFFFFFFFFFFFFFFFFFFFFFFFFFFFFFFFF,FF,
@FS10000125:27:BPA73017-1634:1:1101:3570:1860 2:N:0:8
TTGATATTGAGCGTACTCGACGAAGTTACATGGGGGGGGGGGGGGGGA
+
,FFFFFFFFFFFFFFFFFFFFFFFFFFFFFFFFFFFFFFFFFFFFF,F
@FS10000125:27:BPA73017-1634:1:1101:3780:1860 2:N:0:8
AAACGTTTGAGCGTACTCGACGAAGTTACTAGGGGGGGGGGGGGGGGA
+
,,FFFFFFFFFFFFFFFFFFFFFFFFFFFFFFFFFFFFFFFFFFFF:F
@FS10000125:27:BPA73017-1634:1:1101:3870:1860 2:N:0:8
TTACGATTGAGCGTACTCGACGAAGTTTAACGGGGGGGGGGGGGGGAA
+
::FFFFFFFFFFFFFFFFFFFFFFFFFFFFFFFFFFFFFFFFFFF,FF
@FS10000125:27:BPA73017-1634:1:1101:5110:1860 2:N:0:8
CTTGAATTGAGCGTACTCGACGAAGGGGGGGGGGGGGGGGGAAGTCGA
+
F,FFFFFFFFFFFFFFFFFFFFFFFFFFFFFFFFFFFFFF:F,,F,,:
@FS10000125:27:BPA73017-1634:1:1101:5500:1860 2:N:0:8
TACAGTTTGAGCGTACTCGACGAAGTTAGTGGGGGGGGGGGGGGGAGA
+
F:FFFFFFFFFFFFFFFFFFFFFFFFFFFFF,FFFFFFFFFFFF::,,
@FS10000125:27:BPA73017-1634:1:1101:7580:1860 2:N:0:8
CTGCATTTGAGCGTACTCGACGAAGTTTGGTGGGGGGGGGGGGGGGAA
+
FFFFFFFFFFFFFFFFFFFFFFFFFFFFFFFFFFFFFFFFFFFFFF,F
@FS10000125:27:BPA73017-1634:1:1101:7600:1860 2:N:0:8
TCTTTCTTGAGCGTACTCGACGAAGTTTGTCGGGGGGGGGGGGGGGAA
+
FFFFFFFFFFFFFFFFFFFFFFFFFFFFFFFFFFFFFFFFFFFFFFFF
@FS10000125:27:BPA73017-1634:1:1101:7910:1860 2:N:0:8
AAGGTTTTGAGCGTACTCGACGAAGTTTAGGGGGGGGGGGGGGGGGGA
+
FF:FFFFFFFFFFFFFFFFFFFFFFFFFFFFFFFFFFFFFFFFFF:,F
@FS10000125:27:BPA73017-1634:1:1101:8690:1860 2:N:0:8
CTAATTTTGAGCGTACTCGACGAAGTTGACGAGGGGGGGGGGGGGAGG
+
,:FF:FFFFFFFFFFFFFFFFFFFFFF,F,,:FFFFFFFFFFFF:F,,
@FS10000125:27:BPA73017-1634:1:1101:9040:1860 2:N:0:8
TATAATTTGAGCGTACTCGACGAAGTTCCAGGGGGGGGGGGGGGGGGA
+
F,F:FFFFFFFFFFFFFFFFFFFFFFF,,F,FFFFFFFFFFFFFFFF,
@FS10000125:27:BPA73017-1634:1:1101:9610:1860 2:N:0:8
TCGCACTTGAGCGTACTCGACGAAGTTTTAAGGGGGGGGGGGGGGGAA
+
,FFFFFFFFFFFFFFFFFFFFFFFFFFFFFFFFFFFFFFFFFFFFFFF
@FS10000125:27:BPA73017-1634:1:1101:9900:1860 2:N:0:8
TACCACTTGAGCGTACTCGACGAAGTTCTAAGGGGGGGGGGGGGGGGG
+
FFFFFFFFFFFFFFFFFFFFFFFFFFFFFFFFFFFFFFFFFFFFFFFF
@FS10000125:27:BPA73017-1634:1:1101:11260:1860 2:N:0:8
ACATATTTGAGCGTACTCGACGAAGTTTGCTGGGGGGGGGGGGGGGAA
+
FFFFFFFFFFFFFFFFFFFFFFFFFFFFFFFFFFFFFFFFFFFFF:F:
@FS10000125:27:BPA73017-1634:1:1101:11390:1860 2:N:0:8
GTGTTTTTGAGCGTACTCGACGAAGTTAGGCGGGGGGGGGGGGGGGGA
+
::FFFFFFFFFFFFFFFFFFFFFFFFFFFFFFFFFFFFFFFFFFFFF:
@FS10000125:27:BPA73017-1634:1:1101:11770:1860 2:N:0:8
TTCTGCTTGAGCGTACTCGACGAAGTTGATGGGGGGGGGGGGGGGAAA
+
F:FFFFFFFFFFFFFFFFFFFFFFFFFFFFFFFFFFFFFFFFFFF,:F
@FS10000125:27:BPA73017-1634:1:1101:12730:1860 2:N:0:8
ATTCGATTGAGCGTACTCGACGAAGTTGGTTGGGGGGGGGGGGGGGAA
+
FFFFFFFFFFFFFFFFFFFFFFFFFFFFFFFFFFFFFFFFFFFFF,FF
@FS10000125:27:BPA73017-1634:1:1101:12950:1860 2:N:0:8
TTATCCTTGAGCGTACTCAGAAGTTCAGCGGGGGGGGGGGGGGGAAAT
+
FFFFFFFFFFFFFFFFFFFFFFFFFFFFFFFFFFFFFFFFFFF,F:,:
@FS10000125:27:BPA73017-1634:1:1101:14620:1860 2:N:0:8
TGATAGTTGAGCGTACTCGACGAAGTTGAGCGGGGGGGGGGGGGGGGA
+
,,FFFFFFFFFFFFFFFFFFFFFFFFFFFFFFFFFFFFFFFFFFFFFF
@FS10000125:27:BPA73017-1634:1:1101:14870:1860 2:N:0:8
CTCGTGTTATGTATACTCGACGAAGTTACTGTTGGAAGGGCGGGGTAA
+
:F,,F,FF,:F:,F,::FF::F::FFFF,F,,,F:,::,:,,,,,,,,
@FS10000125:27:BPA73017-1634:1:1101:15750:1860 2:N:0:8
GTAAAATTGAGCGTACTCGACGAAGTTGGTTGGGGGGGGGGGGGGGGG
+
,FF,FFFFFFFFFFFFFFFFFFFFFFF,:::FFFFFF:FFFFFFFF:,
@FS10000125:27:BPA73017-1634:1:1101:15870:1860 2:N:0:8
TTGGCATTGAGCGTACTCGACGAAGTTGGGGGGGGGGGGGGGGAATTC
+
,FFFFFFFFFFFFFFFFFFFFFFFFFFFFFFFFFFFFFFFFF,F:,F,
@FS10000125:27:BPA73017-1634:1:1101:1720:1870 2:N:0:8
TTCGTTTTGAGCGTACTCGACGAAGTTCTAAGGGGGAGGGGGGGGGGG
+
FFFFFFFFFFFFFFFFFFFFFFFFFFFFFFFFFFFFFFFFFFFFFFF,
@FS10000125:27:BPA73017-1634:1:1101:1970:1870 2:N:0:8
ATTTCGTTGAGCGTACTCGACGAAGGGGGGGGGGGGGGGAAATCGGAA
+
FFFFFFFFFFFFFFFFFFFFFFFFFFFFFFFFFFFFFFF,,F,,,,F,
@FS10000125:27:BPA73017-1634:1:1101:2130:1870 2:N:0:8
ATATACTTGAGCGTACTCGACGAAGGGGGGGGGGGGGGGGGGGAAGTC
+
,FFFFFFFFFFFFFFFFFFFFFFFFFFFFFFFFFFFFFFFFF,:F,,,
@FS10000125:27:BPA73017-1634:1:1101:2490:1870 2:N:0:8
TTGACATTGAGCGTACTCGACGAAGTTCCAGGGGGGGGGGGGGGGAAA
+
FFFFFFFFFFFFFFFFFFFFFFFFFFFFFFFFFFFFFFFFFFFF,F:,
@FS10000125:27:BPA73017-1634:1:1101:6540:1870 2:N:0:8
ACGCGGTTGAGCGTACTCGACGAAGTTCCAAGGGGGGGGGGGGGGGGA
+
FFFFFFFFFFFFFFFFFFFFFFFFFFFFFFFFFFFFFFFFFFFFFFFF
@FS10000125:27:BPA73017-1634:1:1101:6910:1870 2:N:0:8
CCACTCTTGAGCGTACTCGACGAAGTTTTCGGGGGGGGGGGGGGGGGA
+
F,,,,FFFFFFFFFFFFFFFFFFFFFF,,:,FFFFFFFFFFFFFFF::
@FS10000125:27:BPA73017-1634:1:1101:6920:1870 2:N:0:8
ATCGGGTTGAGCGTACTCGACGAAGTTCGGTGGGGGGGGGGGGGGGAA
+
FFFFFFFFFFFFFFFFFFFFFFFFFFFFFFFFFFFFFFFFFFFFF,FF
@FS10000125:27:BPA73017-1634:1:1101:7050:1870 2:N:0:8
CTAAGGTTGAGCGTACTCGACGAAGTTGTGCGGGGGGGGGGGGGGGAA
+
F,FFFFFFFFFFFFFFFFFFFFFFFFFFFFFFFFFFFFFFFFFFF:FF
@FS10000125:27:BPA73017-1634:1:1101:7640:1870 2:N:0:8
ATGCCATTGAGCGTACTCGACGAAGTGGGGGGGGGGGGGGGGGGGAAA
+
F,FFFFFFFFFFFFFFFFFFFFFFFFFFFFFFFFFFFFFFFFFF,FF,
@FS10000125:27:BPA73017-1634:1:1101:8520:1870 2:N:0:8
ATAATCTTGAGCGTACTCGACGAAGTTGACGGGGGGGGGGGGGGGAAA
+
FFFFFFFFFFFFFFFFFFFFFFFFFFFFFFFFFFFFFFFFFFFF,FF,
@FS10000125:27:BPA73017-1634:1:1101:8540:1870 2:N:0:8
CTACTATTGAGCGTACTCGACGAAGTTAATTGGGGGGGGGGGGGGGGA
+
FFFFFFFFFFFFFFFFFFFFFFFFFFFFFFFFFFFFFFFFFFFFFF:F
@FS10000125:27:BPA73017-1634:1:1101:9100:1870 2:N:0:8
TTGATCTTGAGCGTACTCGACGAAGTTCGAAGGGGGGGGGGGGGGGGA
+
FFFFFFFFFFFFFFFFFFFFFFFFFFFFFFFFFFFFFFFFFFFFFFF,
@FS10000125:27:BPA73017-1634:1:1101:9280:1870 2:N:0:8
AGGAATTTGAGCGTACTCGACGAAGTTTATGGGGGGGGGGGGGGGAAA
+
F,FFFFFFFFFFFFFFFFFFFFFFFFFFFFFFFFFFFFFFFFFF,F,:
@FS10000125:27:BPA73017-1634:1:1101:9650:1870 2:N:0:8
TCGACCTTGAGCGTACTCGACGAAGTTCAATGGGGGGGGGGGGGGAAA
+
,FFFFFFFFFFFFFFFFFFFFFFFFFFFFFFFFFFFFFFFFFFFFFFF
@FS10000125:27:BPA73017-1634:1:1101:10750:1870 2:N:0:8
ATAGGATTGAGCGTACTCGACGAAGTTCATTGGGGGGAGGGGGGGGGG
+
FFFFFFFFFFFFFFFFFFFFFFFFFFFFFFFFFFFFFFFFFFFFF:,F
@FS10000125:27:BPA73017-1634:1:1101:11530:1870 2:N:0:8
TTGATTTTGAGCGTACTCGACGAAGTTATTTGGGGGGGGGGGGGGGGA
+
,FFFFFFFFFFFFFFFFFFFFFFFFFFFFFFFFFFFFFFFFFFFF:,F
@FS10000125:27:BPA73017-1634:1:1101:12510:1870 2:N:0:8
TTATGATTGAGCGTACTCGACGAAGAGGGGGGGGGGGGGGGAAATCGG
+
,FFFFFFFFFFFFFFFFFFFFFFFFFFFFFFFFFFFFFFFFF,,F,,,
@FS10000125:27:BPA73017-1634:1:1101:12720:1870 2:N:0:8
CTTTTATTGAGCGTACTCGACGAAGTTGCGCGGGGGGGGGGGGGGGAA
+
FFFFFFFFFFFFFFFFFFFFFFFFFFFF:,,FFFFFFFFFFFFF:,,F
@FS10000125:27:BPA73017-1634:1:1101:12740:1870 2:N:0:8
CTACCATTGAGCGTACTCGACGAAGTTTCCCGGGGGGGGGGGGGGGAA
+
F:FFFFFFFFFFFFFFFFFFFFFFFFFFFFFFFFFFFFFFFFFF::,F
@FS10000125:27:BPA73017-1634:1:1101:14030:1870 2:N:0:8
GATATCTTGAGCGTACTCGACGAAGTTGACCGGGGGGGGGGGGGGGGA
+
,,FF,FF:,,,F,F:FFFFFFFFFFFF:,FFFFF:F:FFFF,F:,,:,
@FS10000125:27:BPA73017-1634:1:1101:14920:1870 2:N:0:8
CTTCGTTTGAGCGTACTCGACGAAGTTGACTGGGGGGGGGGGGGGGGG
+
F,FF:FFFFFFFFFFFFFFFFFFFFFFFFFFFFFFFFFFFFFFFF,FF
@FS10000125:27:BPA73017-1634:1:1101:15580:1870 2:N:0:8
ACTTCATTGAGCGTACTCGACGAAGTTAAGCGGGGGGGGGGGGGGGAA
+
FFFFFFFFFFFFFFFFFFFFFFFFFFFFFFFFFFFFFFFFFFFFF,FF
@FS10000125:27:BPA73017-1634:1:1101:1280:1880 2:N:0:8
ATTGGATTGAGCGTACTCGACGAAGTTTGCTGGGGGGGGGGGGGGGGG
+
FFFFFFFFFFFFFFFFFFFFFFFFFFFFFFFFFFFFFFFFFFFFFFF:
@FS10000125:27:BPA73017-1634:1:1101:1910:1880 2:N:0:8
TTGGATTTGAGCGTACTCGACGAAGTTTAGGGGGGGGGGGGGGGAAAT
+
,,FFFFFFFFFFFFFFFFFFFFFFFFFFFFFFFFFFFFFFFFFF,FF,
@FS10000125:27:BPA73017-1634:1:1101:2580:1880 2:N:0:8
CGGACCTTGAGCGTACTCGACGAAGGTTAAACGGGGGGGGGGGGGGGG
+
FFFFFFFFFFFFFFFFFFFFFFFFFFFFFFFFFFFFFFFFFFFFF:F,
@FS10000125:27:BPA73017-1634:1:1101:3020:1880 2:N:0:8
CAACTTTTGAGCGTACTCGACGAAGTTACAAGGGGGGGGGGGGGGGAA
+
FFFF:FFFFFFFFFFFFFFFFFFFFFFFFFFFFFFFFFFFFFFFFF:F
@FS10000125:27:BPA73017-1634:1:1101:3310:1880 2:N:0:8
CCTATGTTGAGCGTACTCGACGAAGTTCTGGGGGGGGGGGGGGGAAAT
+
:FFF:,FFFFFFFFFFFFFFFFFFFFFFF,,FFFFFFFFFFFF,F,,F
@FS10000125:27:BPA73017-1634:1:1101:4390:1880 2:N:0:8
TTGTCCTTGAGCGTACTCGACGAAGATTTGGGGGGGGGGGGGGGAAAT
+
FFFFFFFFFFFFFFFFFFFFFFFFFFFFFFFFFFFFFFFFFFF,FF,F
@FS10000125:27:BPA73017-1634:1:1101:4550:1880 2:N:0:8
ATTGTCTTGAGCGTACTCGACGAAGTTTGATGGGGGGGGGGGGGGGAA
+
F,FFFFFFFFFFFFFFFFFFFFFFFFFFFFFFFFFFFFFFFFFF,,F:
@FS10000125:27:BPA73017-1634:1:1101:4690:1880 2:N:0:8
AACAGCTTGAGCGTACTCGACGAAGTTTTGCGGGGGGGGGGGGGGGAA
+
FFFFFFFFFFFFFFFFFFFFFFFFFFFFFFFFFFFFFFFFFF,:F,F,
@FS10000125:27:BPA73017-1634:1:1101:4910:1880 2:N:0:8
CTTAGCTTGAGCGTACTCGACGAAGTTGGCTGGGGGGGGGGGGGGGAA
+
F,FFFFFFFFFFFFFFFFFFFFFFFFFFFFFFFFFFFFFFFFFFF,F:
@FS10000125:27:BPA73017-1634:1:1101:5520:1880 2:N:0:8
CAATCATTGAGCGTACTCGACGAAGTTCACAGGGGGGGGGGGGGGGGG
+
FFFFFFFFFFFFFFFFFFFFFFFFFFFFFFFFFFFFFFFFFFFFFF:F
@FS10000125:27:BPA73017-1634:1:1101:5720:1880 2:N:0:8
TGAAATTTGAGCGTACTCGACGAAGTTGTTAGGGGGGGGGGGGGGGAA
+
:,F,,:FFFFFFFFFFFFFFFFFFFFFFFF::FFFFFFFFFFFFF:FF
@FS10000125:27:BPA73017-1634:1:1101:5850:1880 2:N:0:8
AAACGTTTGAGCGTACTCGACGAAGTTGAGAGGGGGGGGGGGGGGGGA
+
FFFFFFFFFFFFFFFFFFFFFFFFFFFFFFFFFFFFFFFFFFFFFF,F
@FS10000125:27:BPA73017-1634:1:1101:6180:1880 2:N:0:8
CAACCATTGAGCGTACTCGACGAAGTTAACAGGGGGGGGGGGGGGGGA
+
F:FFFFFFFFFFFFFFFFFFFFFFFFFFFFFFFFFFFFFFFFFFFF:,
@FS10000125:27:BPA73017-1634:1:1101:6920:1880 2:N:0:8
TCGAGCTTGAGCGTACTCGACGAAGTTGCATGGGGGGGGGGGGGGGAA
+
FFFFFFFFFFFFFFFFFFFFFFFFFFFFFFFFFFFFFFFFFFFFFFFF
@FS10000125:27:BPA73017-1634:1:1101:7640:1880 2:N:0:8
TCTTACTTGAGCGTACTCGACGAAGTTGAATGGGGGGGGGGGGGGAAA
+
FFFFFFFFFFFFFFFFFFFFFFFFFFFFFFFFFFFFFFFFFFFFF:FF
@FS10000125:27:BPA73017-1634:1:1101:8320:1880 2:N:0:8
TAACGGTTGAGCGTACTCGACGAAGTTCTCAGGGGGGGGGGGGGGGAA
+
FFFFFFFFFFFFFFFFFFFFFFFFFFFFFFFFFFFFFFFFFFFFF,FF
@FS10000125:27:BPA73017-1634:1:1101:8580:1880 2:N:0:8
TTTTTCTTGAGCGTACTCGACGAAGTTCGAAGGGGGGGGGGGGGGGGA
+
F,FFFFFFFFFFFFFFFFFFFFFFFFFFFFFFFFFFFFFFFFFFFFFF
@FS10000125:27:BPA73017-1634:1:1101:8590:1880 2:N:0:8
TACACGTTGAGCGTACTCGACGAAGTTGTAAGGGGGGGGGGGGGGGAA
+
::FFFFFFFFFFFFFFFFFFFFFFFFFFFFFFFFFFFFFFFFFFF,FF
@FS10000125:27:BPA73017-1634:1:1101:8700:1880 2:N:0:8
TACGTCTTGAGCGTACTCGACGAAGTTTGCAGGGGGGGGGGGGGGGAA
+
,,FFFFFFFFFFFFFFFFFFFFFFFFFFFFFFFFFFFFFFFFFF,FF:
@FS10000125:27:BPA73017-1634:1:1101:10110:1880 2:N:0:8
TATCTTTTGAGCGTACTCGACGAAGTTCAAAGGGGGGGGGGGGGGGAA
+
F:FFFFFFFFFFFFFFFFFFFFFFFFFFFFFFFFFFFFFFFFF::,F,
@FS10000125:27:BPA73017-1634:1:1101:10390:1880 2:N:0:8
TATAGCTTGAGCGTACTCGACGAAGAGGGGGGGGGGGGGGGGAATTCG
+
,:FFFFFFFFFFFFFFFFFFFFFFFFFFFFFFFFFFFFFFF,F,,F,:
@FS10000125:27:BPA73017-1634:1:1101:10420:1880 2:N:0:8
CTACTTTTGAGCGTACTCGACGAAGTGGGGGGGGGGGGGGGGGGGGGA
+
F:,F,FFFFFFFFFFFFFFFFFFFFFFF:F:FFFFFFFFFFFFFF:,,
@FS10000125:27:BPA73017-1634:1:1101:10720:1880 2:N:0:8
AATCGGTTGAGCGTACTCGACGAAGTTTAATGGGGGGGGGGGGGGGAA
+
FFFFFFFFFFFFFFFFFFFFFFFFFFFFFFFFFFFFFFFFFFFFF,,F
@FS10000125:27:BPA73017-1634:1:1101:10920:1880 2:N:0:8
TTATAATTGAGCGTACTCGACGAAGTTCTAGGGGGGGGGGGGGGGGAA
+
,FFFFFFFFFFFFFFFFFFFFFFFFFFFFFFFFFFFFFFFFFFF:,:F
@FS10000125:27:BPA73017-1634:1:1101:11970:1880 2:N:0:8
ACGCTTTTGAGCGTACTCGACGAAGTTAACGGGGGGGGGGGGGGGGAA
+
FFFFFFFFFFFFFFFFFFFFFFFFFFFFFFFFFFFFFFFFFFFFF,:F
@FS10000125:27:BPA73017-1634:1:1101:13050:1880 2:N:0:8
CAAGACTTGAGCGTACTCGACGAAGTTGACTGGGGGGGGGGGGGGGAA
+
FFFFFFFFFFFFFFFFFFFFFFFFFFFFFFFFFFFFFFFFFFFFF:F,
@FS10000125:27:BPA73017-1634:1:1101:13560:1880 2:N:0:8
TAGTGTATTGAGCGTACTCGACGAAGTTGATCGGGGGGGGGGGGGGAA
+
,F,::FFFFFF:F:FFFFFF:FFFFFF::F,FFFFFFFFFFFFFF:,F
@FS10000125:27:BPA73017-1634:1:1101:13630:1880 2:N:0:8
CTACGATTGAGCGTACTCGACGAAGTTCTGTGGGGGGGGGGGGGGGAA
+
F,FF:FFFFFFFFFFFFFFFFFFFFFFFFFFFFFFFFFFFFFF::,,F
@FS10000125:27:BPA73017-1634:1:1101:14030:1880 2:N:0:8
ATTCATTTGAGCGTACTCGACGAAGTTGTGTGGGGGGGGGGGGGGGGG
+
,FF:FFFFFFFFFFFFFFFFFFFFFFFFFFFFFFFFFFFFFFFF:,,,
@FS10000125:27:BPA73017-1634:1:1101:14080:1880 2:N:0:8
TAAGGGGGGGGGGGGGGGAAATTTGAAAATCCTCTTTTTAGGAAAAAT
+
,FFFFFFFFF::FFFFF,F,,F,,,FF:F,F,,,,FFF,,:,F::,,,
@FS10000125:27:BPA73017-1634:1:1101:14150:1880 2:N:0:8
ATATATTTGAGCGTACTCGACGAAGTTGCCGGGGGGGGGGGGGGGGAA
+
FFFFFFFFFFFFFFFFFFFFFFFFFFFFFFFFFFFFFFFFFFFF::,F
@FS10000125:27:BPA73017-1634:1:1101:15130:1880 2:N:0:8
TCTTAATTGAGCGTACTCGACGAAGTTTTAGGGGGGGGGGGGGGGGAA
+
FFFFFFFFFFFFFFFFFFFFFFFFFFFFFFFFFFFFFFFFFFFFFFFF
@FS10000125:27:BPA73017-1634:1:1101:15420:1880 2:N:0:8
TTGATCTTGAGCGTACTCGACGAAGTTGCAAGGGGGGGGGGGGGGGAA
+
FFFFFFFFFFFFFFFFFFFFFFFFFFFFFFFFFFFFFFFFFFFFFFFF
@FS10000125:27:BPA73017-1634:1:1101:1530:1890 2:N:0:8
TTCATATTGAGCGTACTCGACGAAGTTAGGCGGGGGGGGGGGGGGGAA
+
FFFFFFFFFFFFFFFFFFFFFFFFFFFFFFFFFFFFFFFFFFFFFF,F
@FS10000125:27:BPA73017-1634:1:1101:2480:1890 2:N:0:8
CTGCGTTTGAGCATACTCGACGAAGTTCATAGGGGGGGGGGGGGGGAA
+
,FFF,:FFFFFF,FFFFFFFFFFFFFFFF,:,FFFFFFFFFFFFFF,F
@FS10000125:27:BPA73017-1634:1:1101:3430:1890 2:N:0:8
ATCAAATTGAGCGTACTCGACGAAGTTTTGAGGGGGGGGGGGGGGGAA
+
F,FFFFFFFFFFFFFFFFFFFFFFFFFFFFFFFFFFFFFFFFF:F,,:
@FS10000125:27:BPA73017-1634:1:1101:3440:1890 2:N:0:8
TCGAACTTGAGCGTACTCGACGAAGTTTTCAGGGGGGGGGGGGGGGAA
+
FFFFFFFFFFFFFFFFFFFFFFFFFFFFFFFFFFFFFFFFFFFFFFFF
@FS10000125:27:BPA73017-1634:1:1101:3630:1890 2:N:0:8
AACGAATTGAGCGTACTCGACGAAGTTTAGGGGGGGGGGGGGGGAAAT
+
FFFFFFFFFFFFFFFFFFFFFFFFFFFFFFFFFFFFFFFFFFF,F:,F
@FS10000125:27:BPA73017-1634:1:1101:4370:1890 2:N:0:8
AACAACTTGAGCGTACTCGACGAAGTTGGGAGGGGGGGGGGGGGGAAA
+
:FFFFFFFFFFFFFFFFFFFFFFFFFFFFFFFFFFFFFFFFFFF,F,,
@FS10000125:27:BPA73017-1634:1:1101:4760:1890 2:N:0:8
TTTCGGTTGAGCGTACTCGACGAAGTTGTTAGGGGGGGGGGGGGGGAA
+
,FFFFFFFFFFFFFFFFFFFFFFFFFFFFFFFFFFFFFFFFFFFFF:F
@FS10000125:27:BPA73017-1634:1:1101:6890:1890 2:N:0:8
AATCGCTTGAGCGTACTCGACGAAGTTACACGGGGGGGGGGGGGGGGA
+
F:FFFFFFFFFFFFFFFFFFFFFFFFFFFFFFFFFFFFFFFFFFFFF,
@FS10000125:27:BPA73017-1634:1:1101:7040:1890 2:N:0:8
AAGTATTTGAGCGTACTCGACGAAGTTCATGAGGGGGGGGGGGGGGGA
+
FFFFFFFFFFFFFFFFFFFFFFFFFFFFFFFFFFFFFFFFFFFFFFFF
@FS10000125:27:BPA73017-1634:1:1101:8390:1890 2:N:0:8
CCTCTTTTGAGCGTACTCGACGAAGTTAGGGGGGGGGGGGGGGAGTTG
+
FFFFFFFFFFFFFFFFFFFFFFFFFFFF:FFFFFFFFFFFFF,,,,F,
@FS10000125:27:BPA73017-1634:1:1101:8600:1890 2:N:0:8
TCGCCTTTGAGCGTACTCGACGAAGAGGGGGGGGGGGGGGGGAAGTTG
+
FFFFFFFFFFFFFFFFFFFFFFFFFFFFFFFFFFFFFFFFF:F:,:,:
@FS10000125:27:BPA73017-1634:1:1101:8780:1890 2:N:0:8
ACAACATTGAGCGTACTCGACAAGTTAGTCGGGGGGGGGGGGGGGAAA
+
FFFFFFFFFFFFFFFFFFFFFFFFFFFFFFFFFFFFFFFFFFFF,:F,
@FS10000125:27:BPA73017-1634:1:1101:9360:1890 2:N:0:8
TTTTCATTGAGCGTACTCGACGAAGTTATCCGGGGGGGGGGGGGGGGA
+
FFF:FFFFFFFFFFFFFFFFFFFFFFFFFFFFFFFFFFFFFFFFFF,F
@FS10000125:27:BPA73017-1634:1:1101:10490:1890 2:N:0:8
TAGGTATTGAGCGTACTCGACGAAGTTCTATGGGGGGGGGGGGGGGAA
+
FFFFFFFFFFFFFFFFFFFFFFFFFFFFFFFFFFFFFFFFFFFFFF,F
@FS10000125:27:BPA73017-1634:1:1101:10730:1890 2:N:0:8
ATGTTATTGAGCGTACTCGACGAAGTTCAAGGGGGGGGGGGGGGGAAT
+
F,FFFFFFFFFFFFFFFFFFFFFFFFFFFFFFFFFFFFFFFFFF,:F,
@FS10000125:27:BPA73017-1634:1:1101:11020:1890 2:N:0:8
TCGGACTTGAGCGTACTCGACGAAGTTTGTTGGGGGGGGGGGGGGGAA
+
FFFFFFFFFFFFFFFFFFFFFFFFFFFFFFFFFFFFFFFFFFFFF:::
@FS10000125:27:BPA73017-1634:1:1101:11490:1890 2:N:0:8
CACAGGTTGAGCGTACTCGACGAAGTTTTATGGGGGGGGGGGGGGGGG
+
F:FFFFFFFFFFFFFFFFFFFFFFFFFF:FFFFFFFFFFFFFFFFFF:
@FS10000125:27:BPA73017-1634:1:1101:11740:1890 2:N:0:8
TAGACTTTGAGCGTACTCGACGAAGTTAGCCGGGGGGGGGGGGGGGAA
+
FFFFFFFFFFFFFFFFFFFFFFFFFFFFFFFFFFFFFFFFFFFFF::F
@FS10000125:27:BPA73017-1634:1:1101:12380:1890 2:N:0:8
TTAGGATTGAGCGTACTCGACGAAGTTCAGAGGGGGGGGGGGGGGGGG
+
FFFFFFFFFFFFFFFFFFFFFFFFFFFFFFFFFFFFFFFFFFFFFFFF
@FS10000125:27:BPA73017-1634:1:1101:12990:1890 2:N:0:8
CATAGATTGAGCGTACTCGACGAAGTTGGGGGGGGGGGGGGAAATTCG
+
FFFFFFFFFFFFFFFFFFFFFFFFFFFFFFFFFFFFFFFFF,FF,,FF
@FS10000125:27:BPA73017-1634:1:1101:14990:1890 2:N:0:8
TATCTCTTGAGCGTACTCGACGAAGTTATCCGGGGGGGGGGGGGGGGA
+
FF:FFFFFFFFFFFFFFFFFFFFFFFFFFFFFFFFFFFFFFFFF::F,
@FS10000125:27:BPA73017-1634:1:1101:16220:1890 2:N:0:8
TAGACATTGAGCGTACTCGACGAAGTTAGGAGGGGGGGGGGGGGGGAA
+
FFFFFFFFFFFFFFFFFFFFFFFFFFFFFFFFFFFFFFFFFFFFFFFF
@FS10000125:27:BPA73017-1634:1:1101:1110:1900 2:N:0:8
CCCTACTTGAGCGTACTCGACGAAGTTAGACAGGGGGGGGGGGGGGGA
+
FF,:FFFFFFFFFFFFFFFFFFFFF:,FFFFFFFFFFFFFFF,:,:F,
@FS10000125:27:BPA73017-1634:1:1101:1340:1900 2:N:0:8
TCCATTTTGAGCGTACTCGACGAAGTTCGACGGGGGGGGGGGGGGGAA
+
FF:,,FFFFFFFFFFFFFFFFFFFFFFF,FFFFFFFFFFFFFFFF:FF
@FS10000125:27:BPA73017-1634:1:1101:1700:1900 2:N:0:8
TTCATCTTGAGCGTACTCGACGAAGTTCGATGGGGGGGGGGGGGGGGA
+
FFFFFFFFFFFFFFFFFFFFFFFFFFFFFFFFFFFFFFFFFFFFFFF:
@FS10000125:27:BPA73017-1634:1:1101:2150:1900 2:N:0:8
TCATCCTTGAGCGTACTCGACGAAGTTCCGGGGGGGGGGGGGGGAAAT
+
,FFFFFFFFFFFFFFFFFFFFFFFFFFFFFFFFFFFFFFFFFF,FF,F
@FS10000125:27:BPA73017-1634:1:1101:2270:1900 2:N:0:8
TTGAATTTGAGCGTACTCGACGAAGTTCAAGGGGGGGGGGGGGGGGGA
+
,:FFFFFFFFFFFFFFFFFF:FFFFFFFFFFFFFFFFFFFFFF:F,:,
@FS10000125:27:BPA73017-1634:1:1101:2380:1900 2:N:0:8
TGTATCTTGAGCGTACTCGACGAAGTGGGGGGGGGGGGGGGAAATCGA
+
F,FFFFFFFFFFFFFFFFFFFFFFFFFFFFFFFFFFFFFFFF,,F:,F
@FS10000125:27:BPA73017-1634:1:1101:2580:1900 2:N:0:8
CTGAAATTGAGCGTACTCGACGAAGTTCAAAGGGGGGGGGGGGGGGGG
+
F,FFFFFFFFFFFFFFFFFFFFFFFFFFFFFFFFFFFFFFFFFFFFF,
@FS10000125:27:BPA73017-1634:1:1101:2960:1900 2:N:0:8
AAATAATTGAGCGTACTCGACGAAGTTGGGGGGGGGGGGGGGAGATCG
+
FFFFFFFFFFFFFFFFFFFFFFFFFFFFFFFFFFFFFFFFFFF,:F:F
@FS10000125:27:BPA73017-1634:1:1101:3340:1900 2:N:0:8
CATGGGTTGAGCGTACTCGACGAAGTTTTGGGGGGGGGGGGGGGAAAT
+
FFFFFFFFFFFFFFFFFFFFFFFFFFFFFFFFFFFFFFFFFFF,:F,F
@FS10000125:27:BPA73017-1634:1:1101:4880:1900 2:N:0:8
CCATTCTTGAGCGTACTCGACGAAGTTCCGCGGGGGGGGGGGGGGGAA
+
FFFFFFFFFFFFFFFFFFFFFFFFFFFFFFFFFFFFFFFFFFFFFFFF
@FS10000125:27:BPA73017-1634:1:1101:5590:1900 2:N:0:8
ATTGATTTGAGCGTACTCGACGAAGGGGGGGGGGGGGGGGAGTTGGAA
+
F,FFFFFFFFFFFFFFFFFFFFFFFFFFFFFFFFFFFF,,:,F,,,F:
@FS10000125:27:BPA73017-1634:1:1101:5690:1900 2:N:0:8
TTAAATTTGAGCGTACTCGACGAAGTTGTTAGGGGGGGGGGGGGGGAA
+
F,FFFFFFFFFFFFFFFFFFFFFFFFFFFFFFFFFFFFFFFFFFFFFF
@FS10000125:27:BPA73017-1634:1:1101:6160:1900 2:N:0:8
GTCGGCTTGAGCGTACTCGACGAAGTTTCAAGGGGGGGGGGGGGGGGA
+
F,FF:FFFFFFFFFFFFFFFFFFFFFFFFFFFFFFFFFFFFF:FF,,F
@FS10000125:27:BPA73017-1634:1:1101:6210:1900 2:N:0:8
TTACATTTGAGCGTACTCGACGAAGTTGTCCGGGGGGGGGGGGGGGGG
+
F,FFFFFFFFFFFFFFFFFFFFFFFFFFFFFFFFFFFFFFFFFFFFF,
@FS10000125:27:BPA73017-1634:1:1101:7630:1900 2:N:0:8
TTACGGTTGAGCGTACTCGACGAAGTTCTGGGGGGGGGGGGGGGAAAT
+
F,FFFFFFFFFFFFFFFFFFFFFFFFFFFFFFFFFFFFFFFFF,FF,F
@FS10000125:27:BPA73017-1634:1:1101:8810:1900 2:N:0:8
TCGGGTTTGAGCGTACTCGACGAAGTTATGCGGGGGGGGGGGGGGGAA
+
FFFFFFFFFFFFFFFFFFFFFFFFFFFFFFFFFFFFFFFFFFFFFFFF
@FS10000125:27:BPA73017-1634:1:1101:9990:1900 2:N:0:8
ATGTTCTTGAGCGTACTCGACGAAGGGGGGGGGGGGGGGAGATCGGTA
+
,:,:F:FFFFFFFFFFFFFFFFFFF,FFFFFFFFFFFFF:F,F,,,,F
@FS10000125:27:BPA73017-1634:1:1101:10030:1900 2:N:0:8
CAAACTTTGAGCGTACTCGACGAAGTTACAGGGGGGGGGGGGGGGAAT
+
F:FFF:FFFFFFFFFFFFFFFFFFFFFFFF:FFFFFFFFFFFFF,FF,
@FS10000125:27:BPA73017-1634:1:1101:10430:1900 2:N:0:8
TTGTTATTGAGCGTACTCGACGAAGTTCAGAGGGGGGGGGGGGGGGAA
+
FFFFFFFFFFFFFFFFFFFFFFFFFFFFFFFFFFFFFFFFFFFFF,FF
@FS10000125:27:BPA73017-1634:1:1101:10970:1900 2:N:0:8
CTTCATTTGAGCGTACTCGACGAAGTTTAGCGGGGGGGGGGGGGGGAA
+
F,FFFFFFFFFFFFFFFFFFFFFFFFFFFFFFFFFFFFFFFFFFFFFF
@FS10000125:27:BPA73017-1634:1:1101:11330:1900 2:N:0:8
ATAAATTTGAGCGTACTCGACGAAGTTGTTCGGGGGGGGGGGGGGGAA
+
,,FFFFFFFFFFFFFFFFFFFFFFFFFFFFFFFFFFFFFFFFFFF,FF
@FS10000125:27:BPA73017-1634:1:1101:12250:1900 2:N:0:8
TTCTTATTGAGCGTACTCGAAGAAGTTGTTCGGGGGGGGGGGGGGGAA
+
F,FFFFFFFFFFFFFFFFFFFFFFFFFFFFFFFFFFFFFFFFFFF:FF
@FS10000125:27:BPA73017-1634:1:1101:12360:1900 2:N:0:8
ATTTAGTTGAGCGTACTCGACGAAGTTGCTGGGGGGGGGGGGGGAGAT
+
,,,,FFFFFFFFFFFFFFFFFFFFFFF::,F,FFFFFFFFFFFF:,FF
@FS10000125:27:BPA73017-1634:1:1101:12440:1900 2:N:0:8
CTGTGATTGAGCGTACTCGACGAAGTTGTTAGGGGGGGGGGGGGGGAA
+
FFFFFFFFFFFFFFFFFFFFFFFFFFFFFFFFFFFFFFFFFFFFF:FF
@FS10000125:27:BPA73017-1634:1:1101:12720:1900 2:N:0:8
TCTCGGTTGAGCGTACTCGACGAAGTTCAACGGGGGGGGGGGGGGGAA
+
:FFFF,FFFFFFFFFFFFFFFFFFFFF:FF:FFFFFFFFFFFFFFF::
@FS10000125:27:BPA73017-1634:1:1101:12970:1900 2:N:0:8
CTGTTATTGAGCGTACTCGACGAAGTTGGAAGGGACGGGGGGGGGGGG
+
F:FFFFFFFFFFFFFFFFFFFFFFFFFFFFFFFFFFFFFFFFFF::,F
@FS10000125:27:BPA73017-1634:1:1101:13090:1900 2:N:0:8
TTGAGATTGAGCGTACTCGACGAAGTTTGAGGGGGGGGGGGGGGGGGG
+
F,FFFFFFFFFFFFFFFFFFFFFFFFFFFFFFFFFFFFFFFFFFF:FF
@FS10000125:27:BPA73017-1634:1:1101:13290:1900 2:N:0:8
CTCTGGTTGAGCGTACTCGACGAAGTTAAGGGGGGGGGGGGGGGGAAT
+
FFFFFFFFFFFFFFFFFFFFFFFFFFFFFFFFFFFFFFFFFFF:,F:,
@FS10000125:27:BPA73017-1634:1:1101:15070:1900 2:N:0:8
TTTGTCTTGAGCGTACTCGACGAAGTTAATCCGGGGGGGGGGGGGGGA
+
FF,FFFFFFFFFFFFFFFFFFFFFFFF,,F,,FFFFFFFFFFF:F,,F
@FS10000125:27:BPA73017-1634:1:1101:15190:1900 2:N:0:8
CTCATTTTGAGCGTACTCGACGAAGTTCCTGGGGGGGGGGGGGGGGAA
+
FFFFFFFFFFFFFFFFFFFFFFFFFFFFFFFFFFFFFFFFFFFF:,::
@FS10000125:27:BPA73017-1634:1:1101:16120:1900 2:N:0:8
AGTTCCTTGAGCGTACTCGACGAGGTTGTATGGGGGGGGGGGGGGGGA
+
FFFFFFFFFFFFFFFFFFFFFFFFFFFFFFFFFFFFFFFFFFFFFF,:
@FS10000125:27:BPA73017-1634:1:1101:1180:1910 2:N:0:8
ATTACTTTGAGCGTACTCGACGAAGTTACACGGGGGGGGGGGGGGGAA
+
:FF,FFFFFFFFFFFFFFFFFFFFFFFFFFF,FFFFFFFFFFFFF,FF
@FS10000125:27:BPA73017-1634:1:1101:1500:1910 2:N:0:8
TTATACTTGAGCGTACTCGACGAAGTTAGATGGGGGGGGGGGGGGGAA
+
FFF:FFFFFFFFFFFFFFFFFFFFFFFFFFFFFFFFFFFFFFFFFFFF
@FS10000125:27:BPA73017-1634:1:1101:1790:1910 2:N:0:8
ACCCCCTTGATCGTACTCGACGAAGTTGCGCGGGGGGGGGGGGGGGAA
+
:FFFFFFFFFFFFFFFFFFFFFFFFFFFFFFFFFFFFFFFFFFFFF,:
@FS10000125:27:BPA73017-1634:1:1101:2070:1910 2:N:0:8
CCGGTATTGAGCGTACTCGACGAAGTTTGCTGGGGGGGGGGGGGGGGG
+
FF:FFFFFFFFFFFFFFFFFFFFFFFFFFFFFFFFFFFFFFFFFFFF:
@FS10000125:27:BPA73017-1634:1:1101:2380:1910 2:N:0:8
TTCTTATTGAGCGTACTCGACGAAGTTTTAAGGGGGGGGGGGGGGGGA
+
,,FFFFFFFFFFFFFFFFFFFFFFFFFFFFFFFFFFFFFFFFFFFFF:
@FS10000125:27:BPA73017-1634:1:1101:2930:1910 2:N:0:8
TATGCTTTGAGCGTACTCGACGAAGTTAACTGGGGGGGGGGGGGGGAA
+
F:F:FFFFFFFFFFFFFFFFFFFFFFFFFFFFFFFFFFFFFFFFF:FF
@FS10000125:27:BPA73017-1634:1:1101:3640:1910 2:N:0:8
AAAAGCTTGAGCGTACTCGCGAAGTTGGGGGGGGGGGGGGGGAAATCG
+
FFFFFFFFFFFFFFFFFFFFFFFFFFFFFFFFFFFFFFFFF,F,,F:F
@FS10000125:27:BPA73017-1634:1:1101:5180:1910 2:N:0:8
TCTACTTTGAGCGTACTCGACGAAAGTTATCAGGGGGGGGGGGGGGGG
+
FFFFFFFFFFFFFFFFFFFFFFFFFFFFFFFFFFFFFFFFFFFFFFF:
@FS10000125:27:BPA73017-1634:1:1101:5750:1910 2:N:0:8
TTACCATTGAGCGTACTCGACGAAGTTCAAAGGGGGGGGGGGGGGGAA
+
FFFFFFFFFFFFFFFFFFFFFFFFFFFFFFFFFFFFFFFFFFFFF,FF
@FS10000125:27:BPA73017-1634:1:1101:6090:1910 2:N:0:8
AATTGGTTGAGCGTACTCGACGAAGTTTGCAGGGGGGGGGGGGGGGAA
+
FFFFFFFFFFFFFFFFFFFFFFFFFFFFFFFFFFFFFFFFFFFFFF:F
@FS10000125:27:BPA73017-1634:1:1101:6610:1910 2:N:0:8
TATTCTTTGAGCGTACTCGACGAAGTTACGAGGGGGGGGGGGGGGGGG
+
,:FFFFFFFFFFFFFFFFFFFFFFFFFFFFFFFFFFFFFFFFFFFFF:
@FS10000125:27:BPA73017-1634:1:1101:6700:1910 2:N:0:8
ATGGGTTTGAGCGTACTCGACGAAGTTCCCCGGGGGGGGGGGGGGGGG
+
FFFFFFFFFFFFFFFFFFFFFFFFFFFFFFFFFFFFFFFFFFFFFFF:
@FS10000125:27:BPA73017-1634:1:1101:7080:1910 2:N:0:8
AACCCTTTGAGCGTACTCGACGAAGTTAGCTGGGGGGGGGGGGGGGGA
+
FFFFFFFFFFFFFFFFFFFFFFFFFFFFFFFFFFFFFFFFFFFFFF,F
@FS10000125:27:BPA73017-1634:1:1101:7410:1910 2:N:0:8
TCCATTTTGAGCGTACTCGACGAAGTTTACACGGGGGGGGGGGGGGAA
+
,F,FFFFFFFFFFFFFFFFFFFFFFFFFF:::FFFFFFFFFFFF,,F,
@FS10000125:27:BPA73017-1634:1:1101:8240:1910 2:N:0:8
ACTTATTTGAGCGTACTCGACAAGGGGGGGGGGGGGGGAGATCGGAAA
+
,FFFFFFFFFFFFFFFFFFFFFFFFFFFFFFFFFFFFFF,FFF::FF:
@FS10000125:27:BPA73017-1634:1:1101:9450:1910 2:N:0:8
AGTTGATTGAGCGTACTCGACGAAGGGGGGGGGGGGGGGAAATCGGAA
+
F,FFFFFFFFFFFFFFFFFFFFFFFFFFFFFFFFFFFFFF,,FF,,F:
@FS10000125:27:BPA73017-1634:1:1101:9630:1910 2:N:0:8
TCTGGATTGAGCGTACTCGACGAAGTTCAATGGGGGGGGGGGGGGGAA
+
FFFFFFFFFFFFFFFFFFFFFFFFFFFFFFFFFFFFFFFFFFFFF,FF
@FS10000125:27:BPA73017-1634:1:1101:9640:1910 2:N:0:8
TCATAATTGAGCGTACTCGACGAAGTTCTATGGGGGGGGGGGGGGGGA
+
FFFFFFFFFFFFFFFFFFFFFFFFFFFFFFFFFFFFFFFFFFFFFFFF
@FS10000125:27:BPA73017-1634:1:1101:10210:1910 2:N:0:8
CAATTTTTGAGCGTACTCGACGAAGTTCAGGGGGGGGGGGGGGGAGAT
+
FFFF::FFFFFFFFFFFFFFFFFFFFFF,F,,FFFFFFFFFFF,F,,F
@FS10000125:27:BPA73017-1634:1:1101:10660:1910 2:N:0:8
CCACTTTTGAGCGTACTCGACGAAGTTTCGAGGGGGGGGGGGGGGGAA
+
FFFFFFFFFFFFFFFFFFFFFFFFFFFFFFFFFFFFFFFFFFFFFF::
@FS10000125:27:BPA73017-1634:1:1101:11660:1910 2:N:0:8
TTCCGATTGAGCGTACTCGACGAAGTTCTTGGGGGGGGGGGGGGGAAA
+
FFFFFFFFFFFFFFFFFFFFFFFFFFFFFFFFFFFFFFFFFFFF,:F,
@FS10000125:27:BPA73017-1634:1:1101:13110:1910 2:N:0:8
TTTTTGTTGAGCGTACTCGACGGAGTTCAGCGGGGGGGGGGGGGGGAA
+
FFFFFFFFFFFFFFFFFFFFFFFFFFFFFFFFFFFFFFFFFFFF:,FF
@FS10000125:27:BPA73017-1634:1:1101:13710:1910 2:N:0:8
TACTTTTTGAGCGTACTCGACGAAGTTCAGCGGGGGGGGGGGGGGGAA
+
F:F:FFFFFFFFFFF:FF,,F:FF:F:FF,:FFFFFFFFFFFFFF,FF
@FS10000125:27:BPA73017-1634:1:1101:15210:1910 2:N:0:8
TTTTGGTTGAGCGTACTCGACGAAGTTCATTGGGGGGGGGGGGGGGGA
+
FFFFFFFFFFFFFFFFFFFFFFFFFFFFFFFFFFFFFFFFFFFFFF:F
@FS10000125:27:BPA73017-1634:1:1101:15480:1910 2:N:0:8
ACGGAATTGAGCGTACTCGACGAAGTTGTCGGGGGGGGGGGGGGGGGG
+
FFFFFFFFFFFFFFFFFFFFFFFFFFFFFFFFFFFFFFFFFFF:FFFF
@FS10000125:27:BPA73017-1634:1:1101:15890:1910 2:N:0:8
CCACCATTGAGCGTACTCGACGAAGTTGGGGGGGGGGGGGGGGGGGAA
+
FFFFFFFFF:FFFFFFFFFFFF:FFFFF:F::FFFFFFFFFFF:,,,,
@FS10000125:27:BPA73017-1634:1:1101:3720:1920 2:N:0:8
TTTGTTTTGAGCGTACTCGACGAAGTTGCAAGGGGGGGGGGGGGGGGA
+
:,FFFFFFFFFFFFFFFFFFFFFFFFFFFFFFFFFFFFFFFFFFFFFF
@FS10000125:27:BPA73017-1634:1:1101:4280:1920 2:N:0:8
TGTGGTTTGAGCGTACTCGACGAAGTTACATGGGGGGGGGGGGGGGGA
+
:FFFFFF:FFFFFFFFFFFFFFFFFFFFFFFF::FF:FFFFF:F,,F,
@FS10000125:27:BPA73017-1634:1:1101:4570:1920 2:N:0:8
TTCATTTTGAGCGTACTCGACGAAGTTTGACGGGGAGGGAGAGGGGAA
+
FF,,,,FFFFFFFFFFFFFFFFFFF,,,F:,FFFF,FFF,F:,,FFFF
@FS10000125:27:BPA73017-1634:1:1101:4630:1920 2:N:0:8
TTGTTCTTGAGCGTATTCGACGAAGTTGCACGGGGGGGGGGGGGGGGA
+
F,FFFFFFFFFFFFFFFFFFFFFFFFFFFFFFFFFFFFFFFFFFFF:F
@FS10000125:27:BPA73017-1634:1:1101:5130:1920 2:N:0:8
TCCCCCTTGAGCGTACTCGACGAAGTTTGCAGGGGGGGGGGGGGGAAA
+
,FFFFFFFFFFFFFFFFFFFFFFFFFFFFFFFFFFFFFFFFFFFF:FF
@FS10000125:27:BPA73017-1634:1:1101:5240:1920 2:N:0:8
CAACTCTTGAGCGTACTCGACGAAGTTCAGAGGGGGGGGGGGGGGGAA
+
FFFFFFFFFFFFFFFFFFFFFFFFFFFFFFFFFFFFFFFFFFFF:,F:
@FS10000125:27:BPA73017-1634:1:1101:5830:1920 2:N:0:8
AATGTGTTGAGCGTACTCGACGAAGTTTCGAGGGGGGGGGGGGGGGGA
+
FFFFFFFFFFFFFFFFFFFFFFFFFFFFFFFFFFFFFFFFFFFFFF:,
@FS10000125:27:BPA73017-1634:1:1101:6290:1920 2:N:0:8
TATCTTTTGAGCGTACTCGACGAAGTTCACAGGGGGGGGGGGGGGAAA
+
,FFFFFFFFFFFFFFFFFFFFFFFFFFFFFFFFFFFFFFFFFFFF,,F
@FS10000125:27:BPA73017-1634:1:1101:7440:1920 2:N:0:8
TTGTATTTGAGCGTACTCGACGAAGTTAGGGGGGGGGGGGGGGGGGGA
+
F,FFFFFFFFFFFFFFFFFFFFFFFFFFFFFFFFFFFFFFFFFFF,:F
@FS10000125:27:BPA73017-1634:1:1101:7730:1920 2:N:0:8
ATCCCATTGAGCGTACTCGACGAAGTTATCCGGGGGGGGGGGGGGGAA
+
FFFFFFFFFFFFFFFFFFFFFFFFFFFFFFFFFFFFFFFFFFFFFFFF
@FS10000125:27:BPA73017-1634:1:1101:8530:1920 2:N:0:8
TAAAAATTGAGCGTACTCGACGAAGTGGGGGGGGGGGGGGGAAATCGA
+
::FFFFFFFFFFFFFFFFFFFFFFFFFFFFFFFFFFFFFFFF,,FF,:
@FS10000125:27:BPA73017-1634:1:1101:8980:1920 2:N:0:8
AAATTTTTGAGCGTACTCGACGAAGTTGGGCGGGGGGGGGGGGGGGAA
+
FFFFFFFFFFFFFFFFFFFFFFFFFFFFFFFFFFFFFFFFFFFFFFFF
@FS10000125:27:BPA73017-1634:1:1101:9420:1920 2:N:0:8
TAGGGGTTGAGCGTACTCGACGAAGTTAGTTGGGGGGGGGGGGGGGAT
+
FFFFFFFFFFFFFFFFFFFFFFFFFFFFFFFFFFFFFFFFFFFFF,F,
@FS10000125:27:BPA73017-1634:1:1101:9720:1920 2:N:0:8
CCTAGATTGAGCGTACTCGACGAAGTTCAGCGGGGGGGGGGGGGGGAA
+
FFFFFFFFFFFFFFFFFFFFFFFFFFFFFFFFFFFFFFFFFFFFFFFF
@FS10000125:27:BPA73017-1634:1:1101:9740:1920 2:N:0:8
TTGGTTTTGAGCGTACTCGACGAAGTTTGCGGGGGGGGGGGGGGGAAA
+
,FFFFFFFFFFFFFFFFFFFFFFFFFFFFFFFFFFFFFFFFFFFFFF,
@FS10000125:27:BPA73017-1634:1:1101:10240:1920 2:N:0:8
TCCAGATTGAGCGTACTCGACGAAGTTTGCAGGGGGGGGGGGGGGGAA
+
FFFFFFFFFFFFFFFFFFFFFFFFFFFFFFFFFFFFFFFFFFFFF:FF
@FS10000125:27:BPA73017-1634:1:1101:10420:1920 2:N:0:8
TGTCTATTGAGCGTACTCGACGAAGTTGGCACGGGGGGGGGGGGGGGA
+
,,,F,,FFFFFFFFFFFFFFFFFFFFFF,FF,FFFFFFFFFFFFFFFF
@FS10000125:27:BPA73017-1634:1:1101:10710:1920 2:N:0:8
TCCTACTTGAGCGTACTCGACGAAGTTTTCCGGGGGGGGGGGGGGAAA
+
,:F,FFFFFFFFFFFFFFFFFFFFFFFF,F,FFFFFFFFFFFFF:,,,
@FS10000125:27:BPA73017-1634:1:1101:10740:1920 2:N:0:8
ATTCTTTTGAGCGTACTCGACGAAGTTAGGTGGGGGGGGGGGGGGGAA
+
F,FFFFFFFFFFFFFFFFFFFFFFFFFFFFFFFFFFFFFFFFFFFFFF
@FS10000125:27:BPA73017-1634:1:1101:10780:1920 2:N:0:8
TATTATTTGAGCGTACTCGACGAAGTTTCAGGGGGGGGGGGGGGGGGA
+
FFFFFFFFFFFFFFFFFFFFFFFFFFFFFFFFFFFFFFFFFFFFFFFF
@FS10000125:27:BPA73017-1634:1:1101:11410:1920 2:N:0:8
CCCTGATTGAGCGTACTCGACGAAGTTTTACGGGGGGGGGGGGGGGAA
+
FFFFFFFFFFFFFFFFFFFFFFFFFFFFFFFFFFFFFFFFFFFF::FF
@FS10000125:27:BPA73017-1634:1:1101:11610:1920 2:N:0:8
CTTATCTTGAGCGTACTCGACGAAGTTGTTGGGGGGGGGGGGGGGGGG
+
F,FFFFFFFFFFFFFFFFFFFFFFFFFFFFFFFFFFFFFFFFFFF::F
@FS10000125:27:BPA73017-1634:1:1101:11740:1920 2:N:0:8
ACATATTTGAGCGTACTCGACGAAGTTGACGGGGGGGGGGGGGGGGGG
+
FFFFFFFFFFFFFFFFFFFFFFFFFFFFFFFFFFFFFFFFFFFFFFF,
@FS10000125:27:BPA73017-1634:1:1101:11840:1920 2:N:0:8
TCTCAATTGAGCGTACTCGACGAAGTTCCTGGGGGGGGGGGGGGGGGG
+
FF:FFFFF:F:FFFFFFFFFFFF:FFFFFFFFFFFFFFFFFFFFFFFF
@FS10000125:27:BPA73017-1634:1:1101:11890:1920 2:N:0:8
GTAAGTTTGAGCGTACTCGACGAAGGGGGGGGGGGGGGGAGATCCGAA
+
F,FFFFFFFFFFFFFFFFFFFFFFFFFFFFFFFFFFFFF,,F:,,,F,
@FS10000125:27:BPA73017-1634:1:1101:11900:1920 2:N:0:8
TGAAGTTTGAGCGTACTCGACGAAGGGGGGGGGGGGGGGAGATCGGAA
+
,,FFFFFFFFFFFFFFFFFFFFFFFFFFFFFFFFFFFFFF,FFF,FF,
@FS10000125:27:BPA73017-1634:1:1101:12160:1920 2:N:0:8
TCTTCCTTGAGCGTACTCGACGAAGATAACGGGGGGGGGGGGGGGAAA
+
FF:::FFFFFFFFFFFFFFFFFFFFFFFFFFFFFFFFFFFFFFFF,:F
@FS10000125:27:BPA73017-1634:1:1101:13120:1920 2:N:0:8
TTAATATTGAGCGTACTCGACGAAGTTTCAGGGGGGGGGGGGGGGGGA
+
,:,F,FFFFFFFFFFFFFFFFFFFFFF:,FFF:FFFFFFFFFFF:,,:
@FS10000125:27:BPA73017-1634:1:1101:13710:1920 2:N:0:8
TTTATCTTGAGCGTACTCGACGAAGTTTAGTCGGGGGGGGGGGGGGGA
+
::F:FFFF,F:F,FF:F:F:FFF:FFF,,FF,FFFF::FF::F::,,,
@FS10000125:27:BPA73017-1634:1:1101:13870:1920 2:N:0:8
ACCGGGTTGAGCGTACTCGACGAAGTTTGAAGGGGGGGGGGGGGGGAA
+
FFF:FFFFFFFFFFFFFFFFFFFFFFFFFFFFFFFFFFFFFFFFF,:F
@FS10000125:27:BPA73017-1634:1:1101:14250:1920 2:N:0:8
AGCACGTTGAGCGTACTCGACGAAGTTCTTAAGGGGGGGGGGGGGGGA
+
:FFFF:FFFFFFFFFFFFFFFFFFFFFFFFF,FFFFFFFFFFFFF,FF
@FS10000125:27:BPA73017-1634:1:1101:14290:1920 2:N:0:8
GATAGGTTGAGCGTACTCGACGAAGTTGTCAGGGGGGGGGGGGGGGGA
+
,,FFFFFFFFFFFFFFFFFFFFFFFFFFFFFFFFFFFFFFFFFFFFF:
@FS10000125:27:BPA73017-1634:1:1101:14810:1920 2:N:0:8
TTGAGATTGAGCGTACTCGACGAAGTTGGGCGGGGGGGGGGGGGGGGA
+
FFFFFFFFFFFFFFFFFFFFFFFFFFFFFFFFFFFFFFFFFFFFFF,F
@FS10000125:27:BPA73017-1634:1:1101:16020:1920 2:N:0:8
TCGAGATTGAGCGTACTCGACGAAGTTTAGCGGGGGGGGGGGGGGGAA
+
FFFFFFFFFFFFFFFFFFFFFFFFFFFFFFFFFFFFFFFFFFFFFF,F
@FS10000125:27:BPA73017-1634:1:1101:16060:1920 2:N:0:8
AGGTGCTTGAGCGTACTCGACGAAGTTTTGTGGGGGGGGGGGGGGGGG
+
FFFFFFFFFFFFFFFFFFFFFFFFFFFFFFFFFFFFFFFFFFFFFFFF
@FS10000125:27:BPA73017-1634:1:1101:16390:1920 2:N:0:8
CTTTCTTTGAGCGTACTCGACGAAGTTCCTTCGGGGGGGGGGGGGGAA
+
F,:,FFFFFFFFFFFFFFFFFFFFFFF,:,:,FFFFFFFFFFFFF:FF
@FS10000125:27:BPA73017-1634:1:1101:1890:1930 2:N:0:8
TAAAAATTGAGCGTACTCGACGAAGTTTTGGGGGGGGGGGGGGGGAAG
+
FFFFFFFFFFFFFFFFFFFFFFFFFFFFFFFFFFFFFFFFFFF,,F,,
@FS10000125:27:BPA73017-1634:1:1101:2230:1930 2:N:0:8
ATAGTGTTGAGCGTACTCGACGAAGTTTAAAGGGGGGGGGGGGGGGAA
+
FFFFFFFFFFFFFFFFFFFFFFFFFFFFFFFFFFFFFFFFFFFFFFFF
@FS10000125:27:BPA73017-1634:1:1101:2480:1930 2:N:0:8
TTTGTATTGAGCGTACTCGACGAAGTTAGCAGGGGGGGGGGGGGGGAA
+
FFFFFFFFFFFFFFFFFFFFFFFFFFFFFFFFFFFFFFFFFFFFF:FF
@FS10000125:27:BPA73017-1634:1:1101:4380:1930 2:N:0:8
TTATTCTTGAGCGTACTCGACGAAGTTATGGGGGGGGGGGGGGGAAAT
+
F,FFFFFFFFFFFFFFFFFFFFFFFFFFFFFFFFFFFFFFFFF,F,,,
@FS10000125:27:BPA73017-1634:1:1101:4900:1930 2:N:0:8
GCATTTTTGAGCGTACTCGACGAAGTTGTTAGGGGGGGGGGGGGGGAA
+
:FFFFFFFFFFFFFFFFFFFFFFFFFFFFFFFFFFFFFFFFFFFFFFF
@FS10000125:27:BPA73017-1634:1:1101:4960:1930 2:N:0:8
ATATACTTGAGCGTACTCGACGAAGTTCCACGGGGGGGGGGGGGGGGA
+
F:F::FFFFFFFFFFFFFFFFFFFFFFF,FFFFFFFFFFFFFFFFFFF
@FS10000125:27:BPA73017-1634:1:1101:5330:1930 2:N:0:8
TCGGAATTGAGCGTACTCGACGAAGTTGGCGGGGGGGGGGGGGGGGAA
+
FFFFFFFFFFFFFFFFFFFFFFFFFFFFFFFFFFFFFFFFFFFF,F,,
@FS10000125:27:BPA73017-1634:1:1101:5340:1930 2:N:0:8
CTAGTTTTGAGCGTACTCGACGAAGTTAGCCGGGGGGGGGGGGGGGAA
+
FFFFFFFFFFFFFFFFFFFFFFFFFFFFFFFFFFFFFFFFFFFFFFFF
@FS10000125:27:BPA73017-1634:1:1101:6430:1930 2:N:0:8
TATCAATTGAGCGTACTCGACGAAGTTGCTGGGGGGGGGGGGGGGAAA
+
,:FFFFFFFFFFFFFFFFFFFFFFFFFFFFFFFFFFFFFFFFF:,F,,
@FS10000125:27:BPA73017-1634:1:1101:6640:1930 2:N:0:8
ATTTATTTGAGCGTACTCGACGAGGTTGGGTGGGGGGGGGGGGGGGGG
+
FFFFFFFFFFFFFFFFFFFFFFFFFFFFFFFFFFFFFFFFFFF,FFFF
@FS10000125:27:BPA73017-1634:1:1101:6910:1930 2:N:0:8
CTACACTTGAGCGTACTCGACGAAGTTTAAGGGGGGGGGGGGGGGAGA
+
:FFFFFFFFF:F,FFFF:F:F:F,:F,F,F::F,,F:,,,F:,F,F,,
@FS10000125:27:BPA73017-1634:1:1101:8110:1930 2:N:0:8
ATCAGGTTGAGCGTACTCGACGAAGTTCGTAGGGGGGGGGGGGGGGAA
+
FFFFFFFFFFFFFFFFFFFFFFFFFFFFFFFFFFFFF:FF:F:,:,,F
@FS10000125:27:BPA73017-1634:1:1101:9350:1930 2:N:0:8
ATTTGATTGAGCGTACTCGACGAAGTTAAGTGGGGGGGGGGGGGGGGG
+
FFFFFFFFFFFFFFFFFFFFFFFFFFFFFFFFFFFFFFFFFFFFF,,,
@FS10000125:27:BPA73017-1634:1:1101:9520:1930 2:N:0:8
ATTCTCTTGAGCGTACTCGACGAAGTTTATAGGGGGGGGGGGGGGGGG
+
F,FFFFFFFFFFFFFFFFFFFFFFFFFFFFFFFFFFFFFFFFFFFFF:
@FS10000125:27:BPA73017-1634:1:1101:10100:1930 2:N:0:8
TTAATCTTGAGCGTACTCGACGAAGTTTGATGGGGGGGGGGGGGGGGA
+
FFFFFFFFFFFFFFFFFFFFFFFFFFFFFFFFFFFFFFFFFFFFFFFF
@FS10000125:27:BPA73017-1634:1:1101:10850:1930 2:N:0:8
TCTAACTTGAGCGTACTCGACGAAGTTGGCTGGGGGGGGGGGGGGGGG
+
FFFFFFFFFFFFFFFFFFFFFFFFFFFFFFFFFFFFFFFFFFFFFF:F
@FS10000125:27:BPA73017-1634:1:1101:11070:1930 2:N:0:8
TTTAGGTTGAGCGTACTCGACGAAGTTCAGAGGGGGGGGGGGGGGGAA
+
,FFFFFFFFFFFFFFFFFFFFFFFFFFFFFFFFFFFFFFFFFFF:,::
@FS10000125:27:BPA73017-1634:1:1101:12020:1930 2:N:0:8
ATCCGTTTGAGCGTACTCGACGAAGTTTCAGGGGGGGGGGGGGGGAAA
+
F,FFFFFFFFFFFFFFFFFFFFFFFFFFFFFFFFFFFFFFFFFF:F,,
@FS10000125:27:BPA73017-1634:1:1101:12900:1930 2:N:0:8
ACTGAATTGAGCGTACTCGACGAAGTTACTGGGGGGGGGGGGGGAAAT
+
FFFFFFFFFFFFFFFFFFFFFFFFFFFFFFFFFFFFFFFFFFFF:FFF
@FS10000125:27:BPA73017-1634:1:1101:13410:1930 2:N:0:8
TAAATTTTGAGCGTACTCGACGAAGTTCGTAGGGGGGGGGGGGGGGAA
+
,:FFFFFFFFFFFFFFFFFFFFFFFFFFFFFFFFFFFFFFFFFFFF:,
@FS10000125:27:BPA73017-1634:1:1101:14760:1930 2:N:0:8
ATTTTTTTGAGCGTACTCGACGAAGTTTACTGGGGGGGGGGGGGGGGA
+
FFFFFFFFFFFFFFFFFFFFFFFFFFFFFFFFFFFFFFFFFFFFFFF,
@FS10000125:27:BPA73017-1634:1:1101:15110:1930 2:N:0:8
TTCTCGTTGAGCGTACTCGACGAAGTTCAATGGGGGGGGGGGGGGGGA
+
F:FFFFFFFFFFFFFFFFFFFFFFFFFFFFFFFFFFFFFFFFFFFFFF
@FS10000125:27:BPA73017-1634:1:1101:15960:1930 2:N:0:8
TTCTTGTTGAGCGTACTCGACGAAGTTGGGCGGGGGGGGGGGGGGGAA
+
,,FFFFFFFFFFFFFFFFFFFFFFFFFFFFFFFFFFFFFFFFFFFFFF
@FS10000125:27:BPA73017-1634:1:1101:1450:1940 2:N:0:8
TTATAGTTGAGCGTACTCGACGAAGTTTGGGGGGGGGGGGGGGAAATC
+
FFFFFFFFFFFFFFFFFFFFFFFFFFFFFFFFFFFFFFFFFF,FF,F,
@FS10000125:27:BPA73017-1634:1:1101:3140:1940 2:N:0:8
TTGTGTTTGAGCGTACTCGACGAAGTTTGTTGGGGGGGGGGGGGGGGG
+
:F:F:FFFFFFFFFFFFFFFFFFFFFFFFFFFFFFFFFFFFFFFFFF,
@FS10000125:27:BPA73017-1634:1:1101:3150:1940 2:N:0:8
TATCTATTGAGCGTACTCGACGAAGTTGACTGGGGGGGGGGGGGGGGA
+
FFFFFFFFFFFFFFFFFFFFFFFFFFFFFFFFFFFFFFFFFFFFFFF,
@FS10000125:27:BPA73017-1634:1:1101:3170:1940 2:N:0:8
TTCGTTTTGAGCGTACTCGACGAAGTTATGCGGGGGGGGGGGGGGGAA
+
FFFFFFFFFFFFFFFFFFFFFFFFFFFFFFFFFFFFFFFFFFFFF,FF
@FS10000125:27:BPA73017-1634:1:1101:3240:1940 2:N:0:8
CTAGTATTGAGCGTACTCGACGAAGTTCTCAGGGGGGGGGGGGGGGGA
+
FFFFFFFFFFFFFFFFFFFFFFFFFFFFFFFFFFFFFFFFFFFFFFFF
@FS10000125:27:BPA73017-1634:1:1101:4020:1940 2:N:0:8
TTTTATTTGAGCGTACTCGACGAAGTTATAAGGGGGGGGGGGGGGGAA
+
FFFFFFFFFFFFFFFFFFFFFFFFFFFFFFFFFFFFFFFFFFFFF::F
@FS10000125:27:BPA73017-1634:1:1101:4190:1940 2:N:0:8
GTTCGATTGAGCGTACTCGACGAAGTTAAAAGGGGGGGGGGGGGGGAA
+
FFFFFFFFFFFFFFFFFFFFFFFFFFFFFFFFFFFFFFFFFFFF,:F,
@FS10000125:27:BPA73017-1634:1:1101:4370:1940 2:N:0:8
TTTCTTTTGAGCGTACTCGACGAAGTTGAGAGGGTGGGGGGGGGGGGG
+
F,FFFFFFFFFFFFFFFFFFFFFFFFFFFFFFFFFFFFFFFFFFFFF:
@FS10000125:27:BPA73017-1634:1:1101:6250:1940 2:N:0:8
TAACGATTGAGCGTACTCGACGAAGTTATGCGGGGGGGGGGGGGGGAA
+
FFF:F:FFFFFFFFFFFFFFFFFFFFFFFFF:FFFFFFFFF,FF,,F,
@FS10000125:27:BPA73017-1634:1:1101:7120:1940 2:N:0:8
TGCAGGTTGAGCGTACTCGACGAAGTTGGAGGGGGGGGGGGGGGGAAA
+
,FFFFFFFFFFFFFFFFFFFFFFFFFFFFFFFF,FFFFFFFFF::F:F
@FS10000125:27:BPA73017-1634:1:1101:7510:1940 2:N:0:8
TTCAGGTTGAGCGTACTCGACGAAGTTTAGCGGGGGGGGGGGGGGGAA
+
FFFFFFFFFFFFFFFFFFFFFFFFFFFFFFFFFFFFFFFFFFFFF,FF
@FS10000125:27:BPA73017-1634:1:1101:9980:1940 2:N:0:8
TCAGCTTTGAGCGTACTCGACGAAGTTGGTTGGGGGGGGGGGGGGGAA
+
FFFFFFFFFFFFFFFFFFFFFFFFFFFFFFFFFFFFFFFFFFFFF:FF
@FS10000125:27:BPA73017-1634:1:1101:10240:1940 2:N:0:8
AATATTTTGAGCGTACTCGACGAAGTTAGGTGGGGGGGGGGGGGGGAA
+
FFFFFFFFFFFFFFFFFFFFFFFFFFFFFFFFFFFFFFFFFFFFF,FF
@FS10000125:27:BPA73017-1634:1:1101:10440:1940 2:N:0:8
TTGGGATTGAGCGTACTCGACGAAGTTGGGGGGGGGGGGGGAAATTCG
+
FFFFFFFFFFFFFFFFFFFFFFFFFFFFFFFFFFFFFFFFF,F:,F::
@FS10000125:27:BPA73017-1634:1:1101:12510:1940 2:N:0:8
AATGTCTTGAGCGTACTCGACGAAGTTTTGGGGGGGGGGGGGGGGGGA
+
FFFFFFFFFFFFFFFFFFFFFFFFFFFFFFFFFFFFFFFFFFFFF:,:
@FS10000125:27:BPA73017-1634:1:1101:12900:1940 2:N:0:8
AAAAAATTGAGCGTACTCGACGAAGTTAACGGGGGGGGGGGGGGGGGG
+
FFFFFFFFFFFFFFFFFFFFFFFFFFFFFFFFFFFFFFFFFFFFFFFF
@FS10000125:27:BPA73017-1634:1:1101:14630:1940 2:N:0:8
TTATAATTGAGCGTACTCGACGAAGTTGCGCGGGGGGGGGGGGGGGGG
+
:FFFFFFFFFFFFFFFFFFFFFFFFFFFFFFFFFFFFFFFFFFFF,:F
@FS10000125:27:BPA73017-1634:1:1101:14750:1940 2:N:0:8
TTTATCTTGAGCGTACTCGACGAAGTTTTACGGGGGGGGGGGGGGGAA
+
,,,F:FFFFFFFFFFFFFFFFFFFFFF::FFFFFFFFFFFFFFF:,FF
@FS10000125:27:BPA73017-1634:1:1101:15020:1940 2:N:0:8
CCAATATTGAGCGTACTCGACGAAGTTGCAAGGGGGGGGGGGGGGAAA
+
FFFFFFFFFFFFFFFFFFFFFFFFFFFFFFFFFFFFFFFFFFFF:F,,
@FS10000125:27:BPA73017-1634:1:1101:15270:1940 2:N:0:8
ATGCATTTGAGCGTACTCGACGAAGTTTGTAGGGGGGGGGGGGGGGGG
+
FFFFFFFFFFFFFFFFFFFFFFFFFFFFFFFFFFFFFFFFFFFFF:FF
@FS10000125:27:BPA73017-1634:1:1101:15300:1940 2:N:0:8
CTGTCTTTGAGCGTACTCGACGAAGTTCTTTGGGGGGGGGGGGGGGGA
+
FFFFFFFFFFFFFFFFFFFFFFFFFFFFFFFFFFFFFFFFFFFFFF,F
@FS10000125:27:BPA73017-1634:1:1101:15620:1940 2:N:0:8
CTCCTCTTGAGCGTACTCGACGAAGTTTGCCGGGGGGGGGGGGGGGAA
+
:,F:FFFFFFFFFFFFFFFFFFFFFFF::,FFFFFFFFFFFFFFF,,F
@FS10000125:27:BPA73017-1634:1:1101:15800:1940 2:N:0:8
ATATTTTTGAGCGTACTCGACGAAGTTTTGTGGGGGGGGGGGGGGGGA
+
FFFFFFFFFFFFFFFFFFFFFFFFFFFFFFFFFFFFFFFFFFFFFFFF
@FS10000125:27:BPA73017-1634:1:1101:2540:1950 2:N:0:8
GCACCATTGAGCGTACTCGACGAAGTTCAGTGGGGGGGGGGGGGGGAA
+
,FFFFFFFFFFFFFFFFFFFFFFFFFFFFFFFFFFFFFFFFFFFFF,F
@FS10000125:27:BPA73017-1634:1:1101:3310:1950 2:N:0:8
ATTATTTTGAGCGTACTCGACGAAGTTGTCTGGGGGGGGGGGGGGGAA
+
,F,FF:FFFFFFFFFFFFFFFFFFFFFF:F,FFFFFFFFFFFFF,,F:
@FS10000125:27:BPA73017-1634:1:1101:3850:1950 2:N:0:8
AATGTATTGAGCGTACTCGACGAAGTTTTCCGGGGGGGGGGGGGGGAA
+
F:,,FFFFFFFFFFFFFFFFFFFFFFFFF:FFFFFFFFFFFFFFFFFF
@FS10000125:27:BPA73017-1634:1:1101:4320:1950 2:N:0:8
CCCTCCTTGAGCGTACTCGACGAAGTTAGATGGGGGGGGGGGGGGGAA
+
FFFFFFFFFFFFFFFFFFFFFFFFFFFFFFFFFFFFFFFFFFFFF,FF
@FS10000125:27:BPA73017-1634:1:1101:4360:1950 2:N:0:8
ATGGGATTGAGCGTACTCGACGAAGTTCAGTGGGGGGGGGGGGGGGAA
+
FFFFFFFFFFFFFFFFFFFFFFFFFFFFFFFFFFFFFFFFFFFFF,FF
@FS10000125:27:BPA73017-1634:1:1101:4600:1950 2:N:0:8
AATGATTTGAGCGTACTCGACGAAGTTGAACGGGGGGGGGGGGGGGGA
+
,,FFF,FFFFFFFFFFFFFFFFFFFFFF,FFFFFFFFFFFFFFF:,FF
@FS10000125:27:BPA73017-1634:1:1101:4850:1950 2:N:0:8
TTTTCCTTGAGCGTACTCGACGAAGTTGCACGGGGGGGGGGGGGGGGG
+
FFFFFFFFFFFFFFFFFFFFFFFFFFFFFFFFFFFFFFFFFFFFFFF:
@FS10000125:27:BPA73017-1634:1:1101:4880:1950 2:N:0:8
CTCTCTTTGAGCGTACTCGACGAAGTTGACAGGGGGGGGGGGGGGGAA
+
FFFFFFFFFFFFFFFFFFFFFFFFFFFFFFFFFFFFFFFFFFFFF:FF
@FS10000125:27:BPA73017-1634:1:1101:5350:1950 2:N:0:8
TTCAAATTGAGCGTACTCGACGAAGTTAACAGGGGGGGGGGGGGGGGA
+
FFFFFFFFFFFFFFFFFFFFFFFFFFFFFFFFFFFFFFFFFFFFFF,F
@FS10000125:27:BPA73017-1634:1:1101:5710:1950 2:N:0:8
AAATCTTTGAGCGTACTCGACGAAGTTAAAAGGGGGGGGGGGGGGAAA
+
,FFFFFFFFFFFFFFFFFFFFFFFFFFFFFFFFFFFFFFFFFFF:F:,
@FS10000125:27:BPA73017-1634:1:1101:6730:1950 2:N:0:8
CTCCATTTGAGCGTACTCGACGAAGTTTTCAGGGGGGGGGGGGGGGAA
+
F,FFFFFFFFFFFFFFFFFFFFFFFFFFFFFFFFFFFFFFFF:F,,,,
@FS10000125:27:BPA73017-1634:1:1101:7930:1950 2:N:0:8
ATTCCATTGAGCGTACTCGACGAAGTTTAATGGGGGGGGGGGGGGGAA
+
,FFFFFFFFFFFFFFFFFFFFFFFFFFFFFFFFFFFFFFFFFFFF,,F
@FS10000125:27:BPA73017-1634:1:1101:7990:1950 2:N:0:8
AAAGTTTTGAGCGTACTCGACGAAGTTGTTAGGGGGGGGGGGGGGGAA
+
:F:,FFFFFFFFFFFFFFFFFFFFFFFF:FFFFFFFFFFFFFFF:,FF
@FS10000125:27:BPA73017-1634:1:1101:9800:1950 2:N:0:8
AATTATTTGAGCGTACTCGACGAAGTTGGCGGGGGGGGGGGGGGGAAA
+
FFFFFFFFFFFFFFFFFFFFFFFFFFFFFFFFFFFFFFFFFFFF,FF,
@FS10000125:27:BPA73017-1634:1:1101:10430:1950 2:N:0:8
TTATCATTGAGCGTACTCGACGAAGTTCTTGGGGGGGGGGGGGGGGAA
+
FFFFFFFFFFFFFFFFFFFFFFFFFFFFFFFFFFFFFFFFFFFFFF:F
@FS10000125:27:BPA73017-1634:1:1101:10610:1950 2:N:0:8
CTCTTATTGAGCGTACTCGACGAAAGTTAGGGGGGGGGGGGGGGGAAA
+
FFFFFFFFFFFFFFFFFFFFFFFFFFFFFFFFFFFFFFFFFFF:F:,,
@FS10000125:27:BPA73017-1634:1:1101:11700:1950 2:N:0:8
ACATATTTGAGCGTACTCGACGAAGTTGACGGGGGGGGGGGGGGGGGA
+
:FFFFFFFFFFFFFFFFFFFFFFFFFFFFFFFFFFFFFFFFFFFFFF,
@FS10000125:27:BPA73017-1634:1:1101:11710:1950 2:N:0:8
CTTTTCTTGAGCGTACTCGACGAAGTTCGCCGGGGGGGGGGGGGGGAA
+
FFFFFFFFFFFFFFFFFFFFFFFFFFFFFFFFFFFFFFFFFFFFF,FF
@FS10000125:27:BPA73017-1634:1:1101:12970:1950 2:N:0:8
TTTGCGTTGAGCGTACTCGACGAAGTTCAAAGGGGGGGGGGGGGGGAA
+
,FFFFFFFFFFFFFFFFFFFFFFFFFFFFFFFFFFFFFFFFFFFF,FF
@FS10000125:27:BPA73017-1634:1:1101:13020:1950 2:N:0:8
TTTTTTTTGAGCGTACTCGACGAAGTTCTAGGGGGGGGGGGGGGGAAA
+
,,FFFFFFFFFFFFFFFFFFFFFFFFFFFFFFFFFFFFFFFFFF:F,,
@FS10000125:27:BPA73017-1634:1:1101:13750:1950 2:N:0:8
GCCCCGTTGAGCGTACTCGACGAAGTTCAGCAGGGGGGGGGGGGGGGA
+
,FF:F:FFFFFFFFFFFFFFFFFFFFFFFFFFFFFFFFFFFFFF,:,,
@FS10000125:27:BPA73017-1634:1:1101:13930:1950 2:N:0:8
TGAAGCTTGAGCGTACTCGACGAAGTTTAGTGGGGGGGGGGGGGGGAA
+
,,FFFFFFFFFFFFFFFFFFFFFFFFFFFFFFFFFFFFFFFFFFF:F:
@FS10000125:27:BPA73017-1634:1:1101:14110:1950 2:N:0:8
TTGGCATTGAGCGTACTCGACGAAGTTTTGAGGGGGGGGGGGGAAGTG
+
,,,,,:FFFFFFFFFFFFFFFFFFFFF,,,,,FFFFFFFFF,,,F,,,
@FS10000125:27:BPA73017-1634:1:1101:14260:1950 2:N:0:8
ACTCGGTTGAGCGTACTCGACGAAGTTGATAGGGGGGGGGGGGGGGAA
+
FFFFFFFFFFFFFFFFFFFFFFFFFFFFFFFFFFFFFFFFFFFFF,FF
@FS10000125:27:BPA73017-1634:1:1101:14290:1950 2:N:0:8
CTTTTATTGAGCGTACTCGACGAAGTTGTGCGGGGGGGGGGGGGGGAA
+
F,FFFFFFFFFFFFFFFFFFFFFFFFFFFFFFFFFFFFFFFFFFFFFF
@FS10000125:27:BPA73017-1634:1:1101:14620:1950 2:N:0:8
CACAGCTTGAGCGTACTCGACGAAGTTTGGGGGGGGGGGGGGGAGTTC
+
F:FFFFFFFFFFFFFFFFFFFFFFFFFFFFFFFFFFFFFFF:,F,,F:
@FS10000125:27:BPA73017-1634:1:1101:14790:1950 2:N:0:8
TATGGTTTGAGCGTACTCGACGAAGTTTGAAGGGGGGGGGGGGGGGAA
+
F:FFFFFFFFFFFFFFFFFFFFFFFFFFFFFFFFFFFFFFFFFF,,FF
@FS10000125:27:BPA73017-1634:1:1101:15140:1950 2:N:0:8
ATACTCTTGAGCGTACTCGACGAAGTTGGGGGGGGGGGGGGGAGATCG
+
:F,F,:FFFFFFFFFFFFFFFFFFFFF,,,,FFFFFFFFFFF:F:,,F
@FS10000125:27:BPA73017-1634:1:1101:15500:1950 2:N:0:8
ATACTCTTGAGCGTACTCGACGAAAGTTTGCTGGGGGGGGGGGGGGGA
+
FFFF:FFFFFFFFFFFFFFFFFFFFFFFFFFFFFFFFFFFFFFFF:,F
@FS10000125:27:BPA73017-1634:1:1101:16390:1950 2:N:0:8
TTGATATTGAGCGTACTCGACGAAGTTCAGCGGGGGGGGGGGGGGAAA
+
,,:FFFFFF:FFFFFFFFFFFFFFFFFFFFFFFFFFFFFFFFFF,FF,
@FS10000125:27:BPA73017-1634:1:1101:1890:1960 2:N:0:8
TCCATTTTGAGCGTACTCGACGAAGTTAGCTGGGGGGGGGGGGGGGAA
+
FFFFFFFFFFFFFFFFFFFFFFFFFFFFFFFFFFFFFFFFFFFFF,FF
@FS10000125:27:BPA73017-1634:1:1101:3150:1960 2:N:0:8
TTTGTATTGAGCGTACTCGACGAAGTTGAAGGGGGGGGGGGGGGGGAA
+
FFFFFF:FFFFFFFFFFFFFFFFFFFFFFFFFFFFFFFFFFF:,FFFF
@FS10000125:27:BPA73017-1634:1:1101:4190:1960 2:N:0:8
TCCTTATTGAGCGTACTCGACGAAGTTCAGAGGGGGGGGGGGGGAGGA
+
:FF,:FFFFFFFFFFFFFFFFFFFFFFFF:F,:FFF:FFFF,,F,F,,
@FS10000125:27:BPA73017-1634:1:1101:5090:1960 2:N:0:8
CATTTTTTGAGCGTACTCGACAGAAGTTAGGGGGGGGGGGGGGGGGGA
+
:F,F,FFFFFFFFFFFFFFFFF,FF,F,FFFFFFFFFFFFFFFFF,,:
@FS10000125:27:BPA73017-1634:1:1101:5310:1960 2:N:0:8
TCTCGTTTGAGCGTACTCGACGAAGTTAAAAGGGGGGGGGGGGGGGGG
+
,FFFFFFFFFFFFFFFFFFFFFFFFFFFFFFFFFFFFFFFFFFFF,::
@FS10000125:27:BPA73017-1634:1:1101:5550:1960 2:N:0:8
ATCGGTTTGAGCGTACTCGACGAAGTTGCGCGGGGGGGGGGGGGGGGA
+
F,F:FFFFFFFFFFFFFFFFFFFFFFFFFFFFFFFFFFFFFFFF:FF,
@FS10000125:27:BPA73017-1634:1:1101:5700:1960 2:N:0:8
TGGTCATTGAGCGTACTCGACGAAGGGGGGGGGGGGGGGGAAATCGGA
+
,F::FFFFFFFFFFFFFFFFFFFFFFFFFFFFFFFFFFFFF,,F:,,,
@FS10000125:27:BPA73017-1634:1:1101:6160:1960 2:N:0:8
CAACCATTGAGCGTACTCGACGAAGTTAACAGGGGGGGGGGGGGGGAA
+
FFFFFFFFFFFFFFFFFFFFFFFFFFFFFFFFFFFFFFFFFFFF,,F,
@FS10000125:27:BPA73017-1634:1:1101:7540:1960 2:N:0:8
CTGGTTTTGAGCGTACTCGACGAAGTTCAAGGGGGGGGGGGGGGGGGA
+
FFFFFFFFFFFFFFFFFFFFFFFFFFFFFFFFFFFFFFFFFFFFFFFF
@FS10000125:27:BPA73017-1634:1:1101:7550:1960 2:N:0:8
TCTTACTTGAGCGTACTCGACGAAGTTGAATGGGGGGGGGGGGGGGAA
+
,FFFFFFFFFFFFFFFFFFFFFFFFFFFFFFFFFFFFFFFFFFFF::,
@FS10000125:27:BPA73017-1634:1:1101:7790:1960 2:N:0:8
TCATAATTGAGCGTACTCGACGAAGTTGCCTGGGGGGGGGGGGGGGGA
+
:FFF,FFFFFFFFFFFFFFFFFFFFFF:FFFFFFFFFFFFFFFFFF,F
@FS10000125:27:BPA73017-1634:1:1101:8630:1960 2:N:0:8
TGTTACTTGAGCGTACTCGACGAAGTTCCAAGGGGGGGGGGGGGGGAA
+
,,FFFFFFFFFFFFFFFFFFFFFFFFF,,,:FFFFFFFFFFFFF,::F
@FS10000125:27:BPA73017-1634:1:1101:9890:1960 2:N:0:8
GCTCCTTTGAGCGTACTCGACGAAGTTCCGGGGGGGGGGGGGGGGGGG
+
FFFF,FFFFFFFFFFFFFFFFFFFFFF,::,,FFFFFFFFFFF,F,,F
@FS10000125:27:BPA73017-1634:1:1101:10410:1960 2:N:0:8
TTTTAATTGAGCGTACTCGACGAAATTTAAAGGGGGGGGGGGGGGGGG
+
FFFFFFFFFFFFFFFFFFFFFFFFFFFFFFFFFFFFFFFFFFFFFFFF
@FS10000125:27:BPA73017-1634:1:1101:12100:1960 2:N:0:8
TTACTCTTGAGCGTACTCGACGAAGTTTACAGGGGGGGGGGGGGGGAA
+
F,FFFFFFFFFFFFFFFFFFFFFFFFFFFFFFFFFFFFFFFFFFF,FF
@FS10000125:27:BPA73017-1634:1:1101:12770:1960 2:N:0:8
AAAAAATTGAGCGTACTCGACGAAGTTAACGGGGGGGGGGGGGGGGGG
+
FFFFFFFFFFFFFFFFFFFFFFFFFFFFFFFFFFFFFFFFFFFFF:FF
@FS10000125:27:BPA73017-1634:1:1101:13220:1960 2:N:0:8
AACGGATTGAGCGTACTCGACGAAGGGGGGGGGGGGGGGGGAATTCGA
+
FFFFFFFFFFFFFFFFFFFFFFFFFFFFFFFFFFFFFFFF:FF,F:,,
@FS10000125:27:BPA73017-1634:1:1101:13540:1960 2:N:0:8
TAGGGTTTGAGCGTACTCGACGAAGTTAGCGGGGGGGGGGGGGGGAAA
+
FFFFFFFFFFFFFFFFFFFFFFFFFFFFFFFFFFFFFFFFFFFFFF,,
@FS10000125:27:BPA73017-1634:1:1101:13690:1960 2:N:0:8
TAAGCCTTGAGCGTACTCGGCGAAGTTGGTTGGGGGGGGGGGGGGGAA
+
,FFFFFFFFFFFFFFFFFFFFFFFFFFFFFFFFFFFFFFFFF:F:,F:
@FS10000125:27:BPA73017-1634:1:1101:14950:1960 2:N:0:8
TCCCGATTGAGCGTACTCGACGAAGGGGGGGGGGGGGGGAGTTCGGAA
+
FFFF:FFFF:FFFFFFFFFFFFF:FFFFFF:FFFFFFFF,:,F:,,,,
@FS10000125:27:BPA73017-1634:1:1101:15340:1960 2:N:0:8
TTTTGGTTGAGCGTACTCGACGAAGTTCATTGGGGGGGGGGGGGGGGA
+
FFFFFFFFFFFFFFFFFFFFFFFFFFFFFFFFFFFFFFFFFFFFFF,F
@FS10000125:27:BPA73017-1634:1:1101:15730:1960 2:N:0:8
ACGGGATTGAGCGTACTCGACGAAATTCAGAGGGGGGGGGGGGGGGGA
+
FFFFFFFFFFFFFFFFFFFFFFFFFFFFFFFFFFFFFFFFFFFFF,,F
@FS10000125:27:BPA73017-1634:1:1101:15840:1960 2:N:0:8
TCTTGATTGAGCGTACTCGACGAAGTTGGGCGGGGGGGGGGGGGGAAA
+
FFFFFFFFFFFFFFFFFFFFFFFFFFFFFFFFFFFFFFFFFFFFF::F
@FS10000125:27:BPA73017-1634:1:1101:16000:1960 2:N:0:8
CTGGAATTGAGCGTACTCGACGAAGTTCTGTGGGGGGGGGGGGGGGGA
+
F,FFFFFFFFFFFFFFFFFFFFFFFFFFFFFFFFFFFFFFFFFFFF:F
@FS10000125:27:BPA73017-1634:1:1101:16480:1960 2:N:0:8
CAGTCATTGAGCGTACTCGACGAAGTTATTGGGGGGGGGGGGGGGGGG
+
FF,:F,FFFFFFFFFFFFFFFFFFFFF:FF:,FFFFFFFFFFF,::,F
@FS10000125:27:BPA73017-1634:1:1101:1950:1970 2:N:0:8
ATCCGGTTGAGCGTACTCGACGAAGTTGGGGGGGGGGGGGGGGGGGAA
+
FFFFFFFFFFFFFFFFFFFFFFFFFFFFFFFFFFFFFFFFFFFFF,FF
@FS10000125:27:BPA73017-1634:1:1101:1980:1970 2:N:0:8
GCCTTATTGAGCGTACTCGACGAAGTTTGGTGGGGGGGGGGGGGGGGA
+
,FFFFFFFFFFFFFFFFFFFFFFFFFFFFFFFFFFFFFFFFFFFFF::
@FS10000125:27:BPA73017-1634:1:1101:3450:1970 2:N:0:8
CCGGTTTTGAGCGTACTCGACTAAGTTCATTGGGGAGGGGGGGGGGGG
+
,F,FFFFFFFFFFFFFFFFFFFFF:FFFFFFFF:FF:::F:,:F,F,F
@FS10000125:27:BPA73017-1634:1:1101:5880:1970 2:N:0:8
TCCAACTTGAGCGTACTCGACGAAGTTAGCCGGGGGGGGGGGGGGGGG
+
FFFFFFFFFFFFFFFFFFFFFFFFFFFFFFFFFFFFFFFFFFFFFFFF
@FS10000125:27:BPA73017-1634:1:1101:5980:1970 2:N:0:8
CCTGGATTGAGCGTACTCGACGAAGTTACACGGGGGGGGGGGGGGGAA
+
F,F,,:FFFFFFFFFFFFFFFFFFF:,FFFFFFFFFFFFFF:F:FFFF
@FS10000125:27:BPA73017-1634:1:1101:6130:1970 2:N:0:8
TCAGTTTTGAGCGTACTCGACGAAGTTAATTGGGGGGGGGGGGGGGGA
+
FFFFFFFFFFFFFFFFFFFFFFFFFFFFFFFFFFFFFFFFFFFFFF:F
@FS10000125:27:BPA73017-1634:1:1101:6620:1970 2:N:0:8
AAGGCATTGAGCGTACTCGACGAAGTTACTGGGGGGGGGGGGGGGAAA
+
FFFFFFFFFFFFFFFFFFFFFFFFFFFFFFFFFFFFFFFFFFFF,F,,
@FS10000125:27:BPA73017-1634:1:1101:7080:1970 2:N:0:8
TAGTGATTGAGCGTACTCGACGAAGTTCTGGGGGGGGGGGGGGGAAAT
+
FFFFFFFFFFFFFFFFFFFFFFFFFFFFFFFFFFFFFFFFFFF:F,:F
@FS10000125:27:BPA73017-1634:1:1101:7310:1970 2:N:0:8
TCCCCTTTGAGCGTACTCGACGAAGTTGGAAGGGGGGGGGGGGGGGAA
+
FFFFFFFFFFFFFFFFFFFFFFFFFFFFFFFFFFFFFFFFFFFFFF,F
@FS10000125:27:BPA73017-1634:1:1101:8490:1970 2:N:0:8
ATAATCTTGAGCGTACTCGACGAAGTTACAGGGGGGGGGGGGGGGGGG
+
FFFFFFFFFFFFFFFFFFFFFFFFFFFFFFFFFFFFFFFFFFF:FFFF
@FS10000125:27:BPA73017-1634:1:1101:9050:1970 2:N:0:8
TCAGTTTTGAGCGTACTCGACGAAGTTAAGCGGGGGGGGGGGGGGGAA
+
:FFFFFFFFFFFFFFFFFFFFFFFFFFFFFFFFFFFFFFFFFF::FFF
@FS10000125:27:BPA73017-1634:1:1101:9570:1970 2:N:0:8
TTGTCTTTGAGCGTACTCGACGAAGTTTGCGGGGGGGGGGGGGGGAGA
+
F,FFFFFFFFFFFFFFFFFFFFFFFFFFFFFFFFFFFFFFFFFF:F,,
@FS10000125:27:BPA73017-1634:1:1101:9950:1970 2:N:0:8
TCACATTTGAGCGTACTCGACGAAGTTAACGGGGGGGGGGGGGGGGAA
+
:FFFFFFFFFFFFFFFFFFFFFFFFFFFFFFFFFFFFFFFFFFFF,FF
@FS10000125:27:BPA73017-1634:1:1101:10000:1970 2:N:0:8
TACCACTTGAGCGTACTCGACGAAGTTCTAAGGGGGGGGGGGGGGGGG
+
FFFFFFFFFFFFFFFFFFFFFFFFFFFFFFFFFFFFFFFFFFFFF:FF
@FS10000125:27:BPA73017-1634:1:1101:12030:1970 2:N:0:8
TTCTTATTGAGCGTACTCGACGAAGTTGCTGGGGGGGGGGGGGGGGGA
+
F,FFFFFFFFFFFFFFFFFFFFFFFFFFFFFFFFFFFFFFFFFF:::F
@FS10000125:27:BPA73017-1634:1:1101:12050:1970 2:N:0:8
TTAAGATTGAGCGTACTCGACGAAGGGGGGGGGGGGGGGGAATTCGAA
+
F,FFFFFFFFFFFFFFFFFFFFFFFFFFFFFFFFFFFFF,:F,F:,,:
@FS10000125:27:BPA73017-1634:1:1101:12320:1970 2:N:0:8
ATAGAATTGAGCGTACTCGACGAAGTTGGGCGGGGGGGGGGGGGGGGA
+
FFFFFFFFFFFFFFFFFFFFFFFFFFFFFFFFFFFFFFFFFFFFFFF,
@FS10000125:27:BPA73017-1634:1:1101:12560:1970 2:N:0:8
TTTCGGTTGAGCGTACTCGACGAAGTTTGACGGGGGGGGGGGGGGGAA
+
F,FFFFFFFFFFFFFFFFFFFFFFFFFFFFFFFFFFFFFFFFFFF:FF
@FS10000125:27:BPA73017-1634:1:1101:13770:1970 2:N:0:8
ATTTGGTTGAGGGTACTCGACGAAGTTCAGCGGGGGGGGGGGGGGGGG
+
F:FFFFFFFFFFFFFFFFFFFFFFFFFFFFFFFFFFFFFFFFFFF:F,
@FS10000125:27:BPA73017-1634:1:1101:14040:1970 2:N:0:8
AATATGTTGAGCGTACTCGACGAAGTTCCAAAGGGGGGGGGGGGGGGG
+
FFFFFFFFFFFFFFFFFFFFFFFFFFFFFFFFFFFFFFFFFFFFFFFF
@FS10000125:27:BPA73017-1634:1:1101:14250:1970 2:N:0:8
CTAGTTTTGAGCGTACTCGACGAAGTTGTAGGGGGGGGGGGGGGGGAA
+
FFFFFFFFFFFFFFFFFFFFFFFFFFFFFFFFFFFFFFFFFFFFFFFF
@FS10000125:27:BPA73017-1634:1:1101:14440:1970 2:N:0:8
CTCCTTTTGAGCGTACTCGACGAAGTTTTTCCGGGGGGGGGGGGGGAA
+
F,F,F,FFFFFFFFFFFFFFFFFFFFF,,::,FFFFFFFFFFFFFF:F
@FS10000125:27:BPA73017-1634:1:1101:14510:1970 2:N:0:8
CATAGCTTGAGCGTACTCGACGAAGTTGCAAGGGGGGGGGGGGGGGAA
+
FFF:FFFFF,FFFFFFFFFFFFFFFFFFFFFFFFFFFFFFFFFF:,F:
@FS10000125:27:BPA73017-1634:1:1101:15310:1970 2:N:0:8
CTCTGATTGAGCGTACTCGACGAAGTTGTGTGGGGGGGGGGGGGGGGA
+
FFFFFFFFFFFFFFFFFFFFFFFFFFFFFFFFFFFFFFFFFFFFF,:F
@FS10000125:27:BPA73017-1634:1:1101:15740:1970 2:N:0:8
CTTTTCTTGAGCGTACTCGACGAAGTTATCCGGGGGGGGGGGGGGGAA
+
F,FFFFFFFFFFFFFFFFFFFFFFFFFFFFFFFFFFFFFFFFFFF:FF
@FS10000125:27:BPA73017-1634:1:1101:15800:1970 2:N:0:8
CCACCATTGAGCGTACTCGACGAAGTTGGGGGGGGGGGGGGGGGGGAA
+
FFFFFFFFFFFFFFFFFFFFFFFFFFFFFFFFFFFFFFFFFFFFF,FF
@FS10000125:27:BPA73017-1634:1:1101:15890:1970 2:N:0:8
TCATGATTGAGCGTACTCGACGAAGTTCGGTGGGGGGGGGGGGGGGGA
+
FFFFFFFFFFFFFFFFFFFFFFFFFFFFFFFFFFFFFFFFFFFFFF:,
@FS10000125:27:BPA73017-1634:1:1101:16340:1970 2:N:0:8
TTCAGGTTGAGCGTACTCGACGAAGTTGCCGGGGGGGGGGGGGGGAGA
+
FFFFFFFFFFFFFFFFFFFFFFFFFFFFFFFFFFFFFFFFFFFF::,:
@FS10000125:27:BPA73017-1634:1:1101:1070:1980 2:N:0:8
TATATTTTGAGCGTACTCGACGAAGTTAGCAGGGGGGGGGGGGGGGAA
+
FFFFFFFFFFFFFFFFFFFFFFFFFFFFFFFFFFFFFFFFFFFFFF,F
@FS10000125:27:BPA73017-1634:1:1101:2290:1980 2:N:0:8
CCCCAGTTGAGCGTACTCGACGAAGTTGGACGGGGGGGGGGGGGGGAA
+
FFFFFFFFFFFFFFFFFFFFFFFFFFFFFFFFFFFFFFFFFFFF,,F,
@FS10000125:27:BPA73017-1634:1:1101:2770:1980 2:N:0:8
TTGCGCTTGAGCGTACTCGACGAAGTTGATGGGGGGGGGGGGGGGAAA
+
FFFFFFFFFFFFFFFFFFFFFFFFFFFFFFFFFFFFFFFFFFFFF:,F
@FS10000125:27:BPA73017-1634:1:1101:3150:1980 2:N:0:8
TTAATATTGAGCGTACTCGACGAAGTTTTCCGGGGGGGGGGGGGGGGA
+
,:FFFFFFFFFFFFFFFFFFFFFFFFFFFFFFFFFFFFFFFFFFFF,F
@FS10000125:27:BPA73017-1634:1:1101:3270:1980 2:N:0:8
ATACTCTTGAGCGTACTCGACGAAGTTCCGTGGGGGGGGGGGGGGGGA
+
FFFFFFFFFFFFFFFFFFFFFFFFFFFFFFFFFFFFFFFFFFFFFFFF
@FS10000125:27:BPA73017-1634:1:1101:3620:1980 2:N:0:8
CCACCCTTGAGCGTACTCGACGAAGTTTAAGGGGGGGGGGGGGGGGAA
+
FFFFFFFFFFFFFFFFFFFFFFFFFFFFFFFFFFFFFFFFFFFFFFFF
@FS10000125:27:BPA73017-1634:1:1101:4760:1980 2:N:0:8
TTCTTCTTGAGCGTACTCGACGAAGTTGTCGGGGGGGGGGGGGGAAAT
+
FFFFFFFFFFFFFFFFFFFFFFFFFFFFFFFFFFFFFFFFFFFF,,F,
@FS10000125:27:BPA73017-1634:1:1101:4880:1980 2:N:0:8
TCTTGATTGAGCGTACTCGACGAAGTTGGGGGGGGGGGGGGGGAAGTC
+
FFFFFFFFFFFFFFFFFFFFFFFFFFFFFFFFFFFFFFFFFF,FF,F,
@FS10000125:27:BPA73017-1634:1:1101:5230:1980 2:N:0:8
TCTGATTTGAGCGTACTCGACGAAGTTCAGCCGGGGGGGGGGGGGGGA
+
:FF,,FFFFFFFFFFFFFFFFFFFFFFFFF:,FFFFFFFFFFFFFFFF
@FS10000125:27:BPA73017-1634:1:1101:6640:1980 2:N:0:8
ATTCGGTTGAGCGTACTCGACGAAGTTTAGTGGGGGGGGGGGGGGGAA
+
F,FFFFFFFFFFFFFFFFFFFFFFFFFFFFFFFFFFFFFFFFFF,,F,
@FS10000125:27:BPA73017-1634:1:1101:7210:1980 2:N:0:8
TTACGATTGAGCGTACTCGACGAAGTTCACAGGGGGGGGGGGGGGGGA
+
FFFFFFFFFFFFFFFFFFFFFFFFFFFFFFFFFFFFFFFFFFFFFFF,
@FS10000125:27:BPA73017-1634:1:1101:9160:1980 2:N:0:8
TTCCAATTGAGCGTACTCGACGAGGTTGATGGGGGGGGGGGGGGGGGG
+
F,FFFFFFFFFFFFFFFFFFFFFFFFFFFFFFFFFFFFFFFFF,F,,:
@FS10000125:27:BPA73017-1634:1:1101:10800:1980 2:N:0:8
TCCACATTGAGCGTACTCGACGAAGGGGGGGGGGGGGGGGATCGGAAA
+
FFFFFFFFFFFFFFFFFFFFFFFFFFFFFFFFFFFFFFF:,F,,:FFF
@FS10000125:27:BPA73017-1634:1:1101:10910:1980 2:N:0:8
ATTCCATTGAGCGTACTCGACGAAGTTTGGCGGGGGGGGGGGGGGGAA
+
FFFFFFFFFFFFFFFFFFFFFFFFFFFFFFFFFFFFFFFFFFFF:,F:
@FS10000125:27:BPA73017-1634:1:1101:11960:1980 2:N:0:8
TTCGGCTTGAGCGTACTCGACGAAGTTAGCAGGGGGGGGGGGGGGGAA
+
,FFFFFFFFFFFFFFFFFFFFFFFFFFFFFFFFFFFFFFFFFFFFFFF
@FS10000125:27:BPA73017-1634:1:1101:12100:1980 2:N:0:8
CCTTTATTGAGCGTACTCGACGAAGTTAAACGGGGGGGGGGGGGGGGG
+
FFFFFFFFFFFFFFFFFFFFFFFFFFFFFFFFFFFFFFFFFFFFFFFF
@FS10000125:27:BPA73017-1634:1:1101:12580:1980 2:N:0:8
ACAGATTTGAGCGTACTCGACGAAGTTCAGAGGGGGGGGGGGGGGGAA
+
FFFFFFFFFFFFFFFFFFFFFFFFFFFFFFFFFFFFFFFFFFFF:::F
@FS10000125:27:BPA73017-1634:1:1101:13300:1980 2:N:0:8
TCTCCATTGAGCGTACTCGACGAAGTTCTCACGGGGGGGGGGGGGGAT
+
F:,FF,FFFFFFFFFFFFFFFFFFFFF,:,,,FFFFFFFFFFFF,,F:
@FS10000125:27:BPA73017-1634:1:1101:13810:1980 2:N:0:8
TCCGGGTTGAGCGTACTCGACGAAGTTTAAGGGGGGGGGGGGGGGGGA
+
:FF,::FFFFFFFFFFFFFFFFFFFFFFF:F:FFFFFFFFFFFFFF:F
@FS10000125:27:BPA73017-1634:1:1101:14470:1980 2:N:0:8
TTTTGTTTGAGCGTACTCGACGAAGTTCTTGAGGGGGGGGGGGGGGGA
+
F,FFFFFFFFFFFFFFFFFFFFFFFFFFFFFFFFFFFFFFFFF::,,F
@FS10000125:27:BPA73017-1634:1:1101:14840:1980 2:N:0:8
CTCAGTTTGAGCGTACTCGACGAAGTTAAGTGGGGGGGGGGGGGGGGA
+
FFFFFFFFFFFFFFFFFFFFFFFFFFFFFFFFFFFFFFFFFFFF:,,F
@FS10000125:27:BPA73017-1634:1:1101:16140:1980 2:N:0:8
ACTATTTTGAGCGTACTCGACGAAGTTATAAGGGGGAGGGGGGGGGGG
+
,FF,,FFFFFFFFFFFFFFFFFFFFFFFFF:,FFFFFFFFFFFFFF:,
@FS10000125:27:BPA73017-1634:1:1101:16420:1980 2:N:0:8
TTTTGATTGAGCGTACTCGACGAAGTTGCGTGGGGGGGGGGGGGGGAA
+
FFFFFFFFFFFFFFFFFFFFFFFFFFFFFFFFFFFFFFFFFFFFF,:F
@FS10000125:27:BPA73017-1634:1:1101:1560:1990 2:N:0:8
TATCTTTTGAGCGTACTCGACGAAGTTACAGGGGGGGGGGGGGGGAAA
+
F,,:FFFFFFFFFFFFFFFFFFFFFF:FFFFFFFFFFFF::,,,,:F,
@FS10000125:27:BPA73017-1634:1:1101:1840:1990 2:N:0:8
CCTTACTTGAGCGTACTCGACGAAGTTTTGCGGGGGGGGGGGGGGGAA
+
FF:,FFFFFFFFFFFFFFFFFFFFFFF:,,:FFFFFFFFFFFFFF,,:
@FS10000125:27:BPA73017-1634:1:1101:2090:1990 2:N:0:8
TCTACCTTGAGCGTACTCGACGAAGTTCCAGGGGGGGGGGGGGGGAAA
+
F,,,:,FFFFFFFFFFFFFFFFFFFFF,,,FFFFFFFFFFFFFF:,F,
@FS10000125:27:BPA73017-1634:1:1101:2530:1990 2:N:0:8
ACTAAATTGAGCGTACTCGACGAAGTTCACAGGGGGGGGGGGGGGGAA
+
FFFFFFFFFFFFFFFFFFFFFFFFFFFFFFFFFFFFFFFFFFFFF,FF
@FS10000125:27:BPA73017-1634:1:1101:2560:1990 2:N:0:8
ATGCGATTGAGCGTACTCGACGAAGTTCAAAGGGGGGGGGGGGGGGAA
+
F,FFFFFFFFFFFFFFFFFFFFFFFFFFFFFFFFFFFFFFFFFFFFFF
@FS10000125:27:BPA73017-1634:1:1101:2570:1990 2:N:0:8
TTCTAATTGAGCGTACTCGACGAAGTTTTGAGGGGGGGGGGGGGGGAA
+
,FFFFFFFFFFFFFFFFFFFFFFFFFFFFFFFFFFFFFFFFFFFF:FF
@FS10000125:27:BPA73017-1634:1:1101:2700:1990 2:N:0:8
ACCGTGTTGAGCGTACTGACGAAGGGGGGGGGGGGGGGGGGGAAGTTG
+
:FFFFFFFFFFFFFFFFFFFFFFFFFFFFFFFFFFFFFFFF,F:,F,:
@FS10000125:27:BPA73017-1634:1:1101:2840:1990 2:N:0:8
ACTGGTTTGAGCGTACTCGACGAAGTTGCCGGGGGGGGGGGGGGGGGG
+
,,FF,FFFFFFFFFFFFFFFFFFFFFF,,:FFFFFFFFFFFFFFFFF:
@FS10000125:27:BPA73017-1634:1:1101:4230:1990 2:N:0:8
ACTGATTTGAGCGTACTCGACGAAGTTCATGGGGGGGGGGGGGGGAAA
+
FFFFFFFFFFFFFFFFFFFFFFFFFFFFFFFFFFFFFFFFFFFF::,,
@FS10000125:27:BPA73017-1634:1:1101:4280:1990 2:N:0:8
TTGAAGTTGAGCGTACGACGAAGTTAAACGGGGGGGGGGGGGGGGGGA
+
F,:FFFFFFFFFFFFFFFFFFFFFFFFFF:FFFFFFFFFFFFFFFF:,
@FS10000125:27:BPA73017-1634:1:1101:4910:1990 2:N:0:8
TTAGCGTTGAGCGTACTCGACGAAGTTAGCAGGGGGGGGGGGGGGGAA
+
F,FFFFFFFFFFFFFFFFFFFFFFFFFFFFFFFFFFFFFFFFFFF:FF
@FS10000125:27:BPA73017-1634:1:1101:4930:1990 2:N:0:8
TTTTCCTTGAGCGTACTCGACGAAGTTGCACGGGGGGGGGGGGGGGGG
+
FFFFFFFFFFFFFFFFFFFFFFFFFFFFFFFFFFFFFFFFFFFFFFFF
@FS10000125:27:BPA73017-1634:1:1101:5610:1990 2:N:0:8
TTGTTTTTGAGCGTACTCGACGAAGTTTTACGGGGGGGGGGGGGGGGG
+
F,FFFFFFFFFFFFFFFFFFFFFFFFFFFFFFFFFFFFFFFFFFFFFF
@FS10000125:27:BPA73017-1634:1:1101:6230:1990 2:N:0:8
CTCGCTTTGAGCGTACTCGACGAAGTTCTCAGGGGGGGGGGGGGGGAA
+
FFFFFFFFFFFFFFFFFFFFFFFFFFFFFFFFFFFFFFFFFFFF:,:F
@FS10000125:27:BPA73017-1634:1:1101:7110:1990 2:N:0:8
TCAATCTTGAGCGTACTCGACGAAGTTCGGCGGGGGGGGGGGGGGGAA
+
,FFFFFFFFFFFFFFFFFFFFFFFFFFFFFFFFFFFFFFFFFFFFFFF
@FS10000125:27:BPA73017-1634:1:1101:7500:1990 2:N:0:8
TAGTTTTTGAGCGTACTCGACGAAGTTACATCGGGGGGGGGGGGGGAA
+
F,,,F,FFFFFFFFFFFFFFFFFFFFF,,,F:FFFFFFFFFFFFFF,,
@FS10000125:27:BPA73017-1634:1:1101:7540:1990 2:N:0:8
CATATATTGAGCGTACTCGACGAAGTTATATGGGGGGGGGGGGGGGGA
+
F:FFFFFFFFFFFFFFFFFFFFFFFFFFFFFFFFFFFFFFFFFFFFF,
@FS10000125:27:BPA73017-1634:1:1101:7620:1990 2:N:0:8
CCCACCTTGAGCGTACTCGACGAAGTTCCCGGGGGGGGGGGGGGGGGA
+
FFFFFFFFFFFFFFFFFFFFFFFFFFFFFFFFFFFFFFFFFFFFFFFF
@FS10000125:27:BPA73017-1634:1:1101:7740:1990 2:N:0:8
AAATGCTTGAGCGTACTCGACGAAGTTTACAGGGGGGGGGGGGGGGGA
+
F:FFFFFFFFFFFFFFFFFFFFFFFFFFFFFFFFFFFFFFFFFFF:F,
@FS10000125:27:BPA73017-1634:1:1101:8740:1990 2:N:0:8
CACCTTTTGAGCGTACTCGACGAAGTTCCTAGGGGGGCAGGGGGGGGG
+
FFFFFFFFFFFFFFFFFFFFFFFFFFFFFFFFFFFFFFFFFFFFFF::
@FS10000125:27:BPA73017-1634:1:1101:8770:1990 2:N:0:8
CACCTTTTGAGCGTACTCGACGAAGTTCCTAGGGGGGCAGGGGGGGGG
+
FFFFFFFFFFFFFFFFFFFFFFFFFFFFFFFFFFFFFFFFFF:F,:FF
@FS10000125:27:BPA73017-1634:1:1101:9090:1990 2:N:0:8
TTAATTTTGAGCGTACTCGACGAAGTTAGAAGGGGGGGGGGGGGGGAA
+
F,FFFFFFFFFFFFFFFFFFFFFFFFFFFFFFFFFFFFFFFFFFFFFF
@FS10000125:27:BPA73017-1634:1:1101:9430:1990 2:N:0:8
CCCCCTTTGTGCGTACTCGACGAAGTTCGGTGGGGGGGGGGGGGGGGG
+
FFF:F:FF,,F,,:F,F,,F,FF,FFF,,FFF:,,:,F,,,,,F,,,F
@FS10000125:27:BPA73017-1634:1:1101:9920:1990 2:N:0:8
AAAACTTTGAGCGTACTCGACGAAGTTCCTGGGGGGGGGGGGGGGAAA
+
,F,FF,FFFFFFFFFFFFFFFFFFFFF,F:,FFFFFFFFFFFFF:,,F
@FS10000125:27:BPA73017-1634:1:1101:9960:1990 2:N:0:8
CTATTTTTGAGCGTACTCGACGAAGTTGCCAGGGGGGGGGGGGGGGGA
+
FFFFFFFFFFFFFFFFFFFFFFFFFFFFFFFFFFFFFFFFFFFFF::F
@FS10000125:27:BPA73017-1634:1:1101:10160:1990 2:N:0:8
TTATCTTTGAGCGTACTCGACGAAGTTCGTAGGGGGGGGGGGGGGGGA
+
FFFFFFFFFFFFFFFFFFFFFFFFFFFFFFFFFFFFFFFFFFFFFFFF
@FS10000125:27:BPA73017-1634:1:1101:11130:1990 2:N:0:8
GTTTTTTTTTTTTTTTTTTTTTTTTTTATTTTGGGGGGGGGGGGGGAA
+
,:,::FFFFFFFFFFF,:FF:F,,FF,,F,,,,,,:FFFFFF:,,,,,
@FS10000125:27:BPA73017-1634:1:1101:11350:1990 2:N:0:8
CCACACTTGAGCGTACTCGACGAAGTTCGCCGGGGGGGGGGGGGGAAA
+
FFFFFFFFFFFFFFFFFFFFFFFFFFFFFFFFFFFFFFFFFFFF::FF
@FS10000125:27:BPA73017-1634:1:1101:12320:1990 2:N:0:8
TCACATTTGAGCGTACTCGACGAAGGGGGGGGGGGGGGGGGAATTCGA
+
FFFFFFFFFFFFFFFFFFFFFFFFFFFFFFFFFFFFFFFF:F:,F,,:
@FS10000125:27:BPA73017-1634:1:1101:12810:1990 2:N:0:8
ACTCACTTGAGCGTACTCGACGAAGTTGAGCGGGGGGGGGGGGGGGAA
+
FFFFFFFFFFFFFFFFFFFFFFFFFFFFFFFFFFFFFFFFFFFFF::F
@FS10000125:27:BPA73017-1634:1:1101:13450:1990 2:N:0:8
CTTTACTTGAGCGTACTCGACGAAGTTTCGCGGGGGGGGGGGGGGGGA
+
FFFFFFFFFFFFFFFFFFFFFFFFFFFFFFFFFFFFFFFFFFFFFFF,
@FS10000125:27:BPA73017-1634:1:1101:14450:1990 2:N:0:8
CTGGTATTGAGCGTACTCGACGAAGTTTGGAGGGGGGGGGGGGGGGGG
+
FFFFFFFFFFFFFFFFFFFFFFFFFFFFFFFFFFFFFFFFFFFFFFF:
@FS10000125:27:BPA73017-1634:1:1101:14740:1990 2:N:0:8
ATCTCATTGAGCGTACTCGACGAAGTTTTGCGGGGGGGGGGGGGGGGA
+
FFFFFFFFFFFFFFFFFFFFFFFFFFFFFFFFFFFFFFFFFFFF,F,F
@FS10000125:27:BPA73017-1634:1:1101:14820:1990 2:N:0:8
CTCGGTTTGAGCGTACTCGACGAAGTTTACGGGGGGGGGGGGGGGGGA
+
F:FFFFFFFFFFFFFFFFFFFFFFFFFFFFFFFFFFFFFFFFFFFF:F
@FS10000125:27:BPA73017-1634:1:1101:14840:1990 2:N:0:8
TTTCTATTGAGCGTACTCGACGAAGTTGCAAGGGGGGGGGGGGGGGGA
+
FFFFFFFFFFFFFFFFFFFFFFFFFFFFFFFFFFFFFFFFFFFFF,F:
@FS10000125:27:BPA73017-1634:1:1101:16190:1990 2:N:0:8
CCCTCTTTGAGCGTACTCGACGAAGTTGCGCGGGGGGGGGGGGGGGGA
+
FF,,FFFFFFFFFFFFFFFFFFFFFFF,FFFFFFFFFFFFFFFFF,,F
@FS10000125:27:BPA73017-1634:1:1101:1270:2000 2:N:0:8
TAGCCGTTGAGCGTACTCGACGAAGTTACCAGGGGGGGGGGGGGGGAA
+
FFFFFFFFFFFFFFFFFFFFFFFFFFFFFFFFFFFFFFFFFFFFF,FF
@FS10000125:27:BPA73017-1634:1:1101:1350:2000 2:N:0:8
TAAAGTTTGAGCGTACTCGACGAAGTTCACAGGGGGGGGGGGGGGAAA
+
,:FFFFFFFFFFFFFFFFFFFFFFFFFFFFFFFFFFFFFFFFFFFFF:
@FS10000125:27:BPA73017-1634:1:1101:1530:2000 2:N:0:8
TATCCCTTGAGCGTACTCGACGAAGTTCAGGGGGGGGGGGGGGGAAAT
+
F:FFFFFFFFFFFFFFFFFFFFFFFFFFFFFFFFFFFFFFFFF:F:,,
@FS10000125:27:BPA73017-1634:1:1101:1600:2000 2:N:0:8
TTGGGGTTGAGCGTACTCGACGAAGTTAGACGGGGGGGGGGGGGGGAA
+
FFFFFFFFFFFFFFFFFFFFFFFFFFFFFFFFFFFFFFFFFFFFF,FF
@FS10000125:27:BPA73017-1634:1:1101:3080:2000 2:N:0:8
AAGAGGTTGAGCGTACTCGACGAAGTTGATAGGGGGGGGGGGGGGGAA
+
FFFFFFFFFFFFFFFFFFFFFFFFFFFFFFFFFFFFFFFFFFFFF,FF
@FS10000125:27:BPA73017-1634:1:1101:3440:2000 2:N:0:8
CTGATTTGAGCGTACTCGACGAAGTTGAACCGGGGGGGGGGGGGGGGA
+
FF,,FFFFFFFFFFFFF:FFFF,FFF:FFFFFFFFFFFFFFFFFFFF,
@FS10000125:27:BPA73017-1634:1:1101:4630:2000 2:N:0:8
CATGACTTGAGCGTACTCGACGAAGTTGAGAGGGGGGGGGGGGGGGGA
+
FFFFFFFFFFFFFFFFFFFFFFFFFFFFFFFFFFFFFFFFFFFFF,,:
@FS10000125:27:BPA73017-1634:1:1101:9050:2000 2:N:0:8
ATCTATTTGAGCGTACTCGACGAAGTTGAAGGGGGGGGGGGGGGGAAA
+
FFFFFFFFFFFFFFFFFFFFFFFFFFFFFFFFFFFFFFFFFFFF:F,,
@FS10000125:27:BPA73017-1634:1:1101:9740:2000 2:N:0:8
TAATTTTTGAGCGTACTCGACGAAGTTACAAGGGGGGGGGGGGGGGAA
+
FFFFFFFFFFFFFFFFFFFFFFFFFFFFFFFFFFFFFFFFFFFFF,FF
@FS10000125:27:BPA73017-1634:1:1101:9790:2000 2:N:0:8
TTTCAGTTGAGCGTACTCGACGAAGTTGATTGGGGGGGGGGGGGGGAA
+
,FFFFFFFFFFFFFFFFFFFFFFFFFFFFFFFFFFFFFFFFFFFF,:F
@FS10000125:27:BPA73017-1634:1:1101:10010:2000 2:N:0:8
CTGTTTTTGAGCGTACTCGACGAAGTTCAGCGGGGGGGGGGGGGGGAA
+
F:FFFFFFFFFFFFFFFFFFFFFFFFFFFFFFFFFFFFFFFFFFFFFF
@FS10000125:27:BPA73017-1634:1:1101:10110:2000 2:N:0:8
CTTGTATTGAGCGTACTCGACGAAGTTAAGAGGGGGGGGGGGGGGGGA
+
FFFFFFFFFFFFFFFFFFFFFFFFFFFFFFFFFFFFFFFFFFFF:F,F
@FS10000125:27:BPA73017-1634:1:1101:10510:2000 2:N:0:8
TTGGGATTGAGCGTACTCGACGAAGTTGGGGGGGGGGGGGGGAAAGTC
+
FFFFFFFFFFFFFFFFFFFFFFFFFFFFFFFFFFFFFFFFFF:FF,F:
@FS10000125:27:BPA73017-1634:1:1101:10640:2000 2:N:0:8
ATAAGATTGAGCGTATCGACGAAGTTTCGGGGGGGGGGGGGGAAATTG
+
,,FF,FFFFFFFFFFFFFFFFFFFFFFFF:FFFFFFFFFFFF:,,,,,
@FS10000125:27:BPA73017-1634:1:1101:10660:2000 2:N:0:8
TAAAGGTTGAGCGTACTCGACGAAGTTCGTCGGGGGGGGGGGGGGGAA
+
,,FFFFFFFFFFFFFFFFFFFFFFFFFFFFFFFFFFFFFFFFFFFFFF
@FS10000125:27:BPA73017-1634:1:1101:10820:2000 2:N:0:8
TTTAATTTGAGCGTACTCGACGAAGTTGCCAGGGGGGGGGGGGGGGGG
+
,,FFFFFFFFFFFFFFFFFFFFFFFFFFFFFFFFFFFFFFFFFFFFF:
@FS10000125:27:BPA73017-1634:1:1101:11210:2000 2:N:0:8
ATTGCATTGAGCGTACTCGACGAAGTTCCAAGGGGGGGGGGGGGGGGA
+
FF,F:FFFFFFFFFFFFFFFFFFFFFF,:,FFFFFFFFFFFFFFFF,:
@FS10000125:27:BPA73017-1634:1:1101:11380:2000 2:N:0:8
TCTTACTTGAGCGTACTCGACGAAGTTTGTTGGGGGGGGGGGGGGGGA
+
,FFFFFFFFFFFFFFFFFFFFFFFFFFFFFFFFFFFFFFFFFFFFF::
@FS10000125:27:BPA73017-1634:1:1101:11700:2000 2:N:0:8
ACAATATTGAGCGTACTCGACGAAGTTAAGAGGGGGGGGGGGGGGGAA
+
FFFFFFFFFFFFFFFFFFFFFFFFFFFFFFFFFFFFFFFFFFFFF,FF
@FS10000125:27:BPA73017-1634:1:1101:11720:2000 2:N:0:8
AAAGCTTTGAGCGTACTCGACGAAGTTACAAGGGGGGGGGGGGGGGAA
+
FFFFFFFFFFFFFFFFFFFFFFFFFFFFFFFFFFFFFFFFFFFFF:FF
@FS10000125:27:BPA73017-1634:1:1101:12950:2000 2:N:0:8
AAACGCTTGAGCGTACTCGACGAAGTTTGGGGGGGGGGGGGGGGAGAT
+
FFFF:FFFFFFFFFFFFFFFFFFFFFFF,FFFFFFFFFFFFFF,,,,F
@FS10000125:27:BPA73017-1634:1:1101:13500:2000 2:N:0:8
TAAATTTTGAGCGTACTCGACGAAGTTCGTAGGGGGGGGGGGGGGGGA
+
,,FFFFFFFFFFFFFFFFFFFFFFFFFFFFFFFFFFFFFFFFFFFFF:
@FS10000125:27:BPA73017-1634:1:1101:13580:2000 2:N:0:8
TTGTTCTTGAGCGTACTCGACGAAGTTGGGCGGGGGGGGGGGGGGGAA
+
F,FFFFFFFFFFFFFFFFFFFFFFFFFFFFFFFFFFFFFFFFFFFFFF
@FS10000125:27:BPA73017-1634:1:1101:14030:2000 2:N:0:8
ATTGATTTGAGCGTACTCGACGAAGTTACGGGGGGGGGGGGGGGAGAT
+
FFFFFFFFFFFFFFFFFFFFFFFFFFFFFFFFFFFFFFFFFFF,:,,F
@FS10000125:27:BPA73017-1634:1:1101:14800:2000 2:N:0:8
CTCAGTTTGAGCGTACTCGACGAAGTTAAGTGGGGGGGGGGGGGGGAA
+
FFFFFFFFFFFFFFFFFFFFFFFFFFFFFFFFFFFFFFFFFFFFF:,F
@FS10000125:27:BPA73017-1634:1:1101:15160:2000 2:N:0:8
CCCTCCTTGAGCGTACTCGACGAAGTGGGGGGGGGGGGGGGGAAATTC
+
FFFFFFFFFFFFFFFFFFFFFFFFFFFFFFFFFFFFFFFFFF,F:,:,
@FS10000125:27:BPA73017-1634:1:1101:15280:2000 2:N:0:8
ACATTCTTGAGCGTACTCGACGAAGTTTCAAGGGGGGGGGGGGGGGAA
+
FFFFFFFFFFFFFFFFFFFFFFFFFFFFFFFFFFFFFFFFFFFFFFFF
@FS10000125:27:BPA73017-1634:1:1101:15710:2000 2:N:0:8
AGAATTTTGAGCGTACTCGACGAAGTTAGCAGGGGGGGGGGGGGGGAA
+
F:FFFFFFFFFFFFFFFFFFFFFFFFFFFFFFFFFFFFFFFFFFFFFF
@FS10000125:27:BPA73017-1634:1:1101:16390:2000 2:N:0:8
ATATTATTGAGCGTACTCGACGAAGTTAGGGGGGGGAGGGGGGGAGGG
+
FFFFF:FFFFFFFFFFFFFFFFFFFFFFF:,FFFFF,FFFFFF,F,,,
@FS10000125:27:BPA73017-1634:1:1101:1920:2010 2:N:0:8
TAACTTTTGAGCGTACTCGACGAAGTTGCTTGGGGGGGGGGGGGGGAA
+
,,FFFFFFFFFFFFFFFFFFFFFFFFFFFFFFFFFFFFFFFFFFF,FF
@FS10000125:27:BPA73017-1634:1:1101:2000:2010 2:N:0:8
ATAGAATTGAGCGTACTCGACGAAGTTCTGGGGGGGGGGGGGGGAAAT
+
F,FFFFFFFFFFFFFFFFFFFFFFFFFFFFFFFFFFFFFFFFF,F:,F
@FS10000125:27:BPA73017-1634:1:1101:2170:2010 2:N:0:8
GTCGCCTTGAGCGTACTCGACGAAGTTCAGTAGGGGGGGGGGGGGGGG
+
,,FFFFFFFFFFFFFFFFFFFFFFFFFFFFFFFFFFFFFFFFFFFFFF
@FS10000125:27:BPA73017-1634:1:1101:3630:2010 2:N:0:8
CACGTTTTGAGCGTACTCGACGAAGTTGACCGGGAGGGGGGGGGGGGG
+
FFFFFFFFFFFFFFFFFFFFFFFFFFFFFFFFFFFFFFFFFFFFFF:F
@FS10000125:27:BPA73017-1634:1:1101:5050:2010 2:N:0:8
TTTCTTTTGAGCGTACTCGACGAAGTTCCCAGGGGGGGGGGGGGGGAA
+
,,FFFFFFFFFFFFFFFFFFFFFFFFFFFFFFFFFFFFFFFFFFF:FF
@FS10000125:27:BPA73017-1634:1:1101:5530:2010 2:N:0:8
ATCTTGTTGAGCGTACTCGACGAAGTTTGCAGGGGGGGGGGGGGGGGA
+
FFFFFFFFFFFFFFFFFFFFFFFFFFFFFFFFFFFFFFFFFFFFFFFF
@FS10000125:27:BPA73017-1634:1:1101:5930:2010 2:N:0:8
CCATTGTTGAGCGTACTCGACGAAGTTTATCGGGGGGGGGGGGGGGGA
+
FFFFFFFFFFFFFFFFFFFFFFFFFFFFFFFFFFFFFFFFFFFFFFFF
@FS10000125:27:BPA73017-1634:1:1101:9000:2010 2:N:0:8
TTAAAATTGAGCGTACTCGACGAAGTTGAATGGGGGGGGGGGGGGAAA
+
F,FFFFFFFFFFFFFFFFFFFFFFFFFFFFFFFFFFFFFFFFFFF:,F
@FS10000125:27:BPA73017-1634:1:1101:9120:2010 2:N:0:8
TCTGAATTGAGCGTACTCGACGAAGTTCTGCGGGGGGGGGGGGGGGGA
+
FFFFFFFFFFFFFFFFFFFFFFFFFFFFFFFFFFFFFFFFFFFFF,:F
@FS10000125:27:BPA73017-1634:1:1101:9720:2010 2:N:0:8
TTTCCGTTGAGCGTACTCGACGAAGTTCGGAGGGGGGGGGGGGGGGAA
+
FFFFFFFFFFFFFFFFFFFFFFFFFFFFFFFFFFFFFFFFFFFFFFFF
@FS10000125:27:BPA73017-1634:1:1101:13260:2010 2:N:0:8
ATGGTCTTGAGCGTACTCGACGAAGTTTACAGGGGGGGGGGGGGGGGG
+
,FFFFFFFFFFFFFFFFFFFFFFFFFFFFFFFFFFFFFFFFFFFFFF,
@FS10000125:27:BPA73017-1634:1:1101:13290:2010 2:N:0:8
CAGAGCTTGAGCGTACTCGACGAAGTTCTTCGGGGGGGGGGGGGGGGA
+
FFFFFFFFFFFFFFFFFFFFFFFFFFFFFFFFFFFFFFFFFFFF:FFF
@FS10000125:27:BPA73017-1634:1:1101:13860:2010 2:N:0:8
TCTGCTTTGAGCGTACTCGACGAAGTTTACTGGCGGGGGGGGGGGGGG
+
FF:F:FFFFFFFFFFFFFFFFFFFFFF,:::FFFFFFFFFFFFFFF,,
@FS10000125:27:BPA73017-1634:1:1101:14010:2010 2:N:0:8
AACCGGTTGAGCGTACTCGACGAAGTTCGGTGGGGGGGGGGGGGGGGG
+
F,FF,FFFFFFFFFFFFFFFFFFFFFFFFFFFFFFFFFFFFFFFFFF,
@FS10000125:27:BPA73017-1634:1:1101:15260:2010 2:N:0:8
CTTGATTTGAGCGTACTCGACGAAGTTGGGAGGGGGGGGGGGGGGGGA
+
FFFFFFFFFFFFFFFFFFFFFFFFFFFFFFFFFFFFFFFFFFFFF:,,
@FS10000125:27:BPA73017-1634:1:1101:15310:2010 2:N:0:8
TTAATATGAGCGTACTCACGAAGTTGAACAGGGGGGGGGGGGGGGGAA
+
F,FFFFFFFFFFFFFFFFFFFFFFFFFFFFFFFFFFFFFFFFFF,,F:
@FS10000125:27:BPA73017-1634:1:1101:15960:2010 2:N:0:8
TTTATCTTGAGCGTACTCGACGAAGTTAGAAGGGGGGGGGGGGGGGGA
+
,FFFFFFFFFFFFFFFFFFFFFFFFFFFFFFFFFFFFFFFFFFFFFF:
@FS10000125:27:BPA73017-1634:1:1101:16000:2010 2:N:0:8
ACAGTCTTGAGCGTACTCGACGAAGTTGGCAGGGGGGGGGGGGGGGAA
+
FFFFFFFFFFFFFFFFFFFFFFFFFFFFFFFFFFFFFFFFFFFFFFFF
@FS10000125:27:BPA73017-1634:1:1101:16040:2010 2:N:0:8
CACATATTGAGCGTACTCGACGAAGTTTACCGGGGGGGGGGGGGGGAA
+
F,FFFFFFFFFFFFFFFFFFFFFFFFFFFFFFFFFFFFFFFFFFFF,,
@FS10000125:27:BPA73017-1634:1:1101:16270:2010 2:N:0:8
CTTTTTTTGAGCGTACTCGACGAAGTTACATGGGGGGGGGGGGGGGAA
+
FFFFFFFFFFFFFFFFFFFFFFFFFFFFFFFFFFFFFFFFFFFFFFFF
@FS10000125:27:BPA73017-1634:1:1101:1250:2020 2:N:0:8
TTTTCATTGAGCGTACTCGACGAAGTTCATAGGGGGGGGGGGGGGGGG
+
FFFFFFFFFFFFFFFFFFFFFFFFFFFFFFFFFFFFFFFFFFFFFF:,
@FS10000125:27:BPA73017-1634:1:1101:2130:2020 2:N:0:8
TTATTTTTGAGCGTACTCGACGAAGTTTTAAGGGGGGGGGGGGGGGAA
+
F:FFFFFFFFFFFFFFFFFFFFFFFFFFFFFFFFFFFFFFFFFFFF:F
@FS10000125:27:BPA73017-1634:1:1101:2670:2020 2:N:0:8
AATTTATTCATTCTTCTCGATGTTGCTATAAGGGGGGGGGGGGAAATT
+
,,F,,:,:F:FFFFF:,FFFFF,,F,FF:::FFFFFFFFFFF:::,,F
@FS10000125:27:BPA73017-1634:1:1101:3620:2020 2:N:0:8
CTATTCTTGAGCGTACTCGACGAAGTTATCTGGGGGGGGGGGGGGGGA
+
F,FFFFFFFFFFFFFFFFFFFFFFFFFFFFFFFFFFFFFFFFFFFF,:
@FS10000125:27:BPA73017-1634:1:1101:3770:2020 2:N:0:8
ATCGTCTTGAGCGTACTCGACGAAGTTGGGCGGGGGGGGGGGGGGGGG
+
FFFFFFFFFFFFFFFFFFFFFFFFFFFFFFFFFFFFFFFFFFFFFF:F
@FS10000125:27:BPA73017-1634:1:1101:3980:2020 2:N:0:8
TAGTACATTGAGCGTACTCGACGAAGTTTTATGGGGGGGGGGGGGGGA
+
F:FFFFFFFFFFFFFFFFFFFFFFFFFFFFFFFFFFFFFFFFFFFFF,
@FS10000125:27:BPA73017-1634:1:1101:4320:2020 2:N:0:8
ACTGCATTGAGCGTACTCGACGAAGGGGGGGGGGGGGGGAGATCGGAA
+
,FFFFFFFFFFFFFFFFFFFFFFFFFFFFFFFFFFFFFF,,FFF,,F,
[truncated: 18,091,128 more chars]
