# Supplementary material for: Non-templated addition and template switching by Moloney murine leukemia virus (MMLV)-based reverse transcriptases co-occur and compete with each other
Source: J Biol Chem. 2019 Oct 22;294(48):18220–31. doi: 10.1074/jbc.RA119.010676 (PMC6885630; doi:10.1074/jbc.RA119.010676)
Supplement: Supporting Information [file supp_RA119.010676_155253_1_supp_413280_pzhsrd.zip › Template switching bias/TS-C0-4rNV5FAM-A.fastq]

@FS10000125:23:BPA73012-1407:1:1101:1360:1000 1:N:0:13
GGGGAAGGAACTTCGTCGAGTACGCTCAATCCAGAAGATCGGAAG
+
FF:FFFFFFFF::FFFFFF:FFFFF:FFFFFFFFFFFFFFF,FFF
@FS10000125:23:BPA73012-1407:1:1101:1960:1000 1:N:0:13
GGGGCAGAACTTCGTCGAGTACGCTCAAGGTATTAGATCGGAAGA
+
FFFFFFFFFF:,FFFFFFFFFFFFFFFFFFFFFFFFFFFFFFFFF
@FS10000125:23:BPA73012-1407:1:1101:2290:1000 1:N:0:13
GGGGGGGGTAACTTCGTCGAGTACGCTCAACAGGGGAGATCGGAA
+
F,:FFFFFFF,:,:FFF:FFFF:FFFF:FFFFFFFFFFFF,FFFF
@FS10000125:23:BPA73012-1407:1:1101:2300:1000 1:N:0:13
GGGGCGATAACTTCGTCGAGTACGCTCAATTTACTAGATCGGAAG
+
FF:FF:FFFFF::FFFFFF,FFFFF:FFFFFFFFFFFFFFFFFFF
@FS10000125:23:BPA73012-1407:1:1101:2980:1000 1:N:0:13
GGGGGCAGAACTTCGTCGAGTACGCTCAAAAAAGTAGATCGGAAG
+
FFFF,FFFFF:,,FF,FFFFFFFFF,FFFF:F,FFFFFFFFFFFF
@FS10000125:23:BPA73012-1407:1:1101:3240:1000 1:N:0:13
GGGGGCGAAACTTCGTCGAGTACGCTCAAATGAAAAGATCGGAAG
+
F:,FFFFFFF::,FF:FFFFFFFFF,FFFFFFFFFFFFFFFFFFF
@FS10000125:23:BPA73012-1407:1:1101:3420:1000 1:N:0:13
GGGGGTATAACTTCGTCGAGTACGCTCAATTGGGCAGATCGGAAG
+
F:,FFFFFFF:,,FF:FFFFFFFFF,FFFFFFFFFFFFFFFFFFF
@FS10000125:23:BPA73012-1407:1:1101:3930:1000 1:N:0:13
GGGGTCAGAACTTCGTCGAGTACGCTCAATATGTCAGATCGGAAG
+
F:,FFFFFFF:::FF:FFFFFFFFF,FFFFFFFFFFFFFFFFFFF
@FS10000125:23:BPA73012-1407:1:1101:4230:1000 1:N:0:13
GATGCGTGAACTTCGTCGAGTACGCTCATCAGAAAGATCGGAAGA
+
,,F,F,FFFFFF:,F:FF::FFFFF:FFFFFFFFFFFFFFF:FFF
@FS10000125:23:BPA73012-1407:1:1101:5100:1000 1:N:0:13
GGGGGCCAAACTTCGTCGAGTACGCTCAAACAAATAGATCGGAAG
+
F,,F,FFFFF:::FF:FFFFFFFFF,FFFFFFFFFFFFFFFFFFF
@FS10000125:23:BPA73012-1407:1:1101:5420:1000 1:N:0:13
GGGGAAACAACTTCGTCGAGTACGCTCAAATACGGAGATCGGAAG
+
FFFFFFFFFF:,,FF:FFFFFFFFF,FFFFFFFFFFFFFFFFFFF
@FS10000125:23:BPA73012-1407:1:1101:6020:1000 1:N:0:13
GGGGGGGGAACTTCGTCGAGTACGCTCAAATCATGAGATCGGAAG
+
FFFFFFFFFFF,::F:FFFFFFFFF,FFFFFFFFFFFFFFFFFFF
@FS10000125:23:BPA73012-1407:1:1101:7420:1000 1:N:0:13
GGGGTCAAAACTTCGTCGAGTACGCTCAATACTATAGATCGGAAG
+
FF,FFFFFFF:::FFFFFF,FFFFF,FFFFFFFFFFFFFF:::FF
@FS10000125:23:BPA73012-1407:1:1101:7780:1000 1:N:0:13
GGGGACCAAACTTCGTCGAGTACGCTCAAGCACAGAGATCGGAAG
+
FF:FFFFFFF:,:FF,FFFFFFFFF:FFFFFFFFFFFFFFFFFFF
@FS10000125:23:BPA73012-1407:1:1101:8350:1000 1:N:0:13
GGGGTTCGAACTTCTTGAGTACGCTCAATGGAGCAGATCGGAAGA
+
F,,FFFFFFFF,:FFFFFFFFFFFFFF:FFFFFFFFF,FFFFFFF
@FS10000125:23:BPA73012-1407:1:1101:8460:1000 1:N:0:13
GGGGTGCTAACTTCGTCGAGTACGCTCAATGTATAAGATCGGAAG
+
FF,FFFFFFFF::FF:FFFFFFFFF,FFFFFFFFFFFFFFFFFFF
@FS10000125:23:BPA73012-1407:1:1101:8610:1000 1:N:0:13
GGGAAGTAACTTTCGTCGAGTACGCTCAATGTGACAGATCGGAAG
+
FFFFFFFFFFF::FF:FFFFFFFFF,FFFFFFFFFFFFFFFFFFF
@FS10000125:23:BPA73012-1407:1:1101:9660:1000 1:N:0:13
GGGGGATCAACTTCGTCGAGTACGCTCAAGAGTGGAGATCGGAAG
+
FFFFFFFFFF:,,FF:FFFFFFFFF,FFFFFFFFFFFFFFFFFFF
@FS10000125:23:BPA73012-1407:1:1101:10140:1000 1:N:0:13
GGGGCAGAACTTCGTCGAGTACGCTCAAAAGATAAGATCGGAAGA
+
FFFFFFFFFF,,FFFFFFFFFFFFFFF:FFFFFFFFFFFFFFFFF
@FS10000125:23:BPA73012-1407:1:1101:10400:1000 1:N:0:13
GGGGATGTAACTTCGTCGAGTACGCTCAAAGTAGGAGATCGGAAG
+
F,,FFFFFFFF,:FF,FFFFFFFFF,FFFFFFFFFFFFFFFFFFF
@FS10000125:23:BPA73012-1407:1:1101:10600:1000 1:N:0:13
GAAGTCGCAACTTCGTCGAGTACGCTCAACAGGTTAGATCGGAAG
+
F,,:FF:FFFFF,FF:FF:,FFFFF,FFFFFFFFFFFFFFFFFFF
@FS10000125:23:BPA73012-1407:1:1101:11000:1000 1:N:0:13
GGAGTTAACTTTCGTCGAGTACGCTCAACTTTTTAGATCGGAAGA
+
F,,FFFFFFF:FFFFFFFFFFFFFFFFFFFFFFFFFFFFFF:FFF
@FS10000125:23:BPA73012-1407:1:1101:11410:1000 1:N:0:13
GGGGGTGCAACTTCGTCGAGTACGCTCAACGGTAGAGATCGGAAG
+
:,,FFFFFFF:,,FF,FFFFFFFFF,FFFF:FFFFFFFFFFFFFF
@FS10000125:23:BPA73012-1407:1:1101:11560:1000 1:N:0:13
GGGGATCAACTTCGTCGAGTACGCTCAAAGGGATAGATCGGAAGA
+
:,,FFFFFFF,,FFFFFFFFFFFFFFF:FFFFFFFFF:FFFFFFF
@FS10000125:23:BPA73012-1407:1:1101:12820:1000 1:N:0:13
GGGGCCGAAACTTCGTCGAGTACGCTCAATATTCTAGATCGGAAG
+
FFFFFFFFFFF::FF:FFF,FFFFF,FFFFFFFFFFFFFFFFFFF
@FS10000125:23:BPA73012-1407:1:1101:12860:1000 1:N:0:13
GGGGGGAGACTTCGTCGAGTACGCTCAAAGTGGTAGATCGGAAGA
+
FFFFFFFFFF,,FFFFFFFFFFFFFFF,FFFFFFFFFFFFFFFFF
@FS10000125:23:BPA73012-1407:1:1101:13010:1000 1:N:0:13
GGGGTGCCAACTTCGTCGAGTACGCTCAAGTTATTAGATCGGAAG
+
F,,FFFFFFF:,,FF:FFFFFFFFF,FFFFFFFFFFFFFFFFFFF
@FS10000125:23:BPA73012-1407:1:1101:13080:1000 1:N:0:13
GGGGTTCAACTTCGTCGAGTACGCTCAAACCGAAAGATCGGAAGA
+
F,,FFFFFFF,,FFFFFFFFFFFFFFFFFFFFFFFFFFFFFFFFF
@FS10000125:23:BPA73012-1407:1:1101:13330:1000 1:N:0:13
GGGACTTCGTCGAGTACGCTCAACTTAGTAGATCGGAAGAGCACA
+
:,,,FFFFFF:FFFFFFF,:F:FFF:FFFFFFFF:FFFFFF,F,,
@FS10000125:23:BPA73012-1407:1:1101:13980:1000 1:N:0:13
GGGGCATATCTTCGTCGAGTACGCTCAATATCAAAGATCGGAAGA
+
FFFFFFFFFF:,FFFFFFFFFFFFFFFFFFFFFFFFFFFFFFFFF
@FS10000125:23:BPA73012-1407:1:1101:13990:1000 1:N:0:13
GATGACCCAACTTCGTCGAGTACGCTCAAGTCTTTAGATCGGAAG
+
:,F,FFFFFFFF::F:FF:,FFFFF:FFFFFFFFFFFFFF:FFF:
@FS10000125:23:BPA73012-1407:1:1101:14930:1000 1:N:0:13
GGGGGTCTAACTTCGTCGAGTACGCTCAAGTCATTAGATCGGAAG
+
FFFFFFFFFFF:FFFFFFF,FFFFF:FFFFFFFFFFFFFFFFFFF
@FS10000125:23:BPA73012-1407:1:1101:15340:1000 1:N:0:13
GGGGACAAACTTCGTCGAGTACGCTCAAGGAGTAAGATCGGAAGA
+
FFFFFFFFFF,,FFFFFFFFFFFFFFFFFFFFFFFFFFFFFFFFF
@FS10000125:23:BPA73012-1407:1:1101:15500:1000 1:N:0:13
GGGGCGCCAACTTCGTCGAGTACGCTCAAGGCAGAAGATCGGAAG
+
F:,FFFFFFFF,,FF,FFFFFFFFF:FFFFFFFFFFFFFF:FFFF
@FS10000125:23:BPA73012-1407:1:1101:1280:1010 1:N:0:13
GGGATCAAACTTCGTCGAGTACGCTCAACGGTCGAGATCGGAAGA
+
FFFFFFFFFF:FFFFFFFFFFFFFFFFFFFFFFFFFFFFFFFFFF
@FS10000125:23:BPA73012-1407:1:1101:1390:1010 1:N:0:13
GGGGGCCGAACTTCGTCGAGTACGCTCAATAGTTGAGATCGGAAG
+
FFFFFFFFFFF,:FF:FFFFFFFFF,FFFFFFFFFFFFFFFFFFF
@FS10000125:23:BPA73012-1407:1:1101:1640:1010 1:N:0:13
GGGGCGGCAACTTCGTCGAGTACGCTCAAATTAGTAGATCGGAAG
+
FFFFFFFFFF:,:FF:FFFFFFFFF,FFFFFFFFFFFFFFFFFFF
@FS10000125:23:BPA73012-1407:1:1101:1660:1010 1:N:0:13
GGGGGCCAAACTTCGTCGAGTACGCTCAATAGTTTAGATCGGAAG
+
FFFFFFFFFF:,,FF:FFFFFFFFF,FFFFFFFFFFFFFFFFFFF
@FS10000125:23:BPA73012-1407:1:1101:1670:1010 1:N:0:13
GGGGGTTTAACTTCGTCGAGTACGCTCGAGCGAGTAGATCGGAAG
+
FF:FFFFFFFF::FF:FFFFFFFFF,FFFFFFFFFFFFFFFFFFF
@FS10000125:23:BPA73012-1407:1:1101:2780:1010 1:N:0:13
GGGTGCAAACTTCGTCGAGTACGCTCAAGTCCATAGATCGGAAGA
+
FFFFFFFFFF:,FFFFFFFFFFFFFFFFFFFFFFFFFFFFFFFFF
@FS10000125:23:BPA73012-1407:1:1101:3040:1010 1:N:0:13
GGGGCCGTAACTTCGTCGAGTACGCTCAAAGTGATAGATCGGAAG
+
FFFFFFFFFF,,,FF:FFFFFFFFF,FFFFFFFFFFFFFFFFFFF
@FS10000125:23:BPA73012-1407:1:1101:3200:1010 1:N:0:13
GGGGACACAACTTCGTCGAGTACGCTCAAGACGTCAGATCGGAAG
+
F::FFFFFFF:,,FF:FFFFFFFFF,FFFFFFFFFFFFFFFFFFF
@FS10000125:23:BPA73012-1407:1:1101:4670:1010 1:N:0:13
GGGGGAGAAAACTTCGTCGAGTACGCTCAAGAAAATAGATCGGAA
+
F,,FFFFFFFFF::FFF:FFFF:FFFF:FFFFFFF,FFFF,FFFF
@FS10000125:23:BPA73012-1407:1:1101:4890:1010 1:N:0:13
GGGGCCAGAACTTCGTCGAGTACGCTCAAGCCCCAAGATCGGAAG
+
FF:FFFFFFF,,:FF:FFFFFFFFF,FFFFFFFFFFFFFFFFFFF
@FS10000125:23:BPA73012-1407:1:1101:5090:1010 1:N:0:13
GGGGAACAAACTTCGTCGAGTACGCTCAAGGCAAAAGATCGGAAG
+
FF:FFFFFFF::FFFFFF:,FFFFF,FFFFFFFFFFFFFF:FFFF
@FS10000125:23:BPA73012-1407:1:1101:6020:1010 1:N:0:13
GGGGATACAACTTCGTCGAGTACGCTCAAGAATATAGATCGGAAG
+
FFFFFFFFFFF,,FF,FFFFFFFFF,FFFFFFFFFFFFFFFFFFF
@FS10000125:23:BPA73012-1407:1:1101:6350:1010 1:N:0:13
GTTGCAGAAACTTCGTCGAGTACGCTCAAGCGGTAAGATCGGAAG
+
,,F:FFFFFFFF::F:FF:FFF:FF,FFFFFFFFFFFFFF:FFFF
@FS10000125:23:BPA73012-1407:1:1101:6510:1010 1:N:0:13
GGGGCTGCAACTTCGTCGAGTACGCTCAAATTTTAAGATCGGAAG
+
F,,FFFFFFF:,:FF:FFFFFFFFF,FFFFFFFFFFFFFFFFFFF
@FS10000125:23:BPA73012-1407:1:1101:6890:1010 1:N:0:13
GGGGGGTTAACTTCGTCGAGTACGCTCAATCAGCTAGATCGGAAG
+
F,,FFFFFFFF,:FF:FFFFFFFFF,FFFFFFFFFFFFFFFFFFF
@FS10000125:23:BPA73012-1407:1:1101:7610:1010 1:N:0:13
GGGCTAAACTTCGTCGAGTACGCTCAAAGAGGGAGATCGGAAGAG
+
FFF:FFFFFF,FF:FFFF:FFFFFFF::FFFFFFFF,FFF:FFFF
@FS10000125:23:BPA73012-1407:1:1101:7640:1010 1:N:0:13
GGGGGTGAAACTTCGTCGAGTACGCTCAAATTTCCAGATCGGAAG
+
FFFFFFFFFF:::FF:FFFFFFFFF,FFFFFFFFFFFFFFFFFFF
@FS10000125:23:BPA73012-1407:1:1101:7690:1010 1:N:0:13
GGGGTGGCAACTTCGTCGAGTACGCTCAATCTTAAAGATCGGAAG
+
:,,FFFFFFF:,:FF:FFFFFFFFF:FFFFFFFFFFFFFFFFFFF
@FS10000125:23:BPA73012-1407:1:1101:8040:1010 1:N:0:13
GGGGGGAAAACTTCGTCGAGTACGCTCAATTCCGGAGATCGGAAG
+
FF:FFFFFFFF::FF:FFFFFFFFF,FFFFFFFFFFFFFFFFFFF
@FS10000125:23:BPA73012-1407:1:1101:8650:1010 1:N:0:13
GGGGATATAACTTCGTCGAGTACGCTCAAATTTAAAGATCGGAAG
+
FFFFFFFFFFF,FFFFFFF:FFFFF:FFFFFFFFFFFFFFFFFFF
@FS10000125:23:BPA73012-1407:1:1101:8850:1010 1:N:0:13
GGGGACTTCGTCGAGTACGCTCAAATAGGGAGATCGGAAGAGCAC
+
FFFFFFFFFF,:F:F:F,FFFF:FF:FFFFFFFFFFFFFF:F,F,
@FS10000125:23:BPA73012-1407:1:1101:8920:1010 1:N:0:13
GGGGTATGAACTTCGTCGAGTACGCTCAAGTCAGCAGATCGGAAG
+
FF:FFFFFFF:,,FF:FFFFFFFFF,FFFFFFFFFFFFFFFFFFF
@FS10000125:23:BPA73012-1407:1:1101:9000:1010 1:N:0:13
GGGATGTAACTTCGTCGAGTACGCTCAATCGCTTAGATCGGAAGA
+
FFFFFFFFFF,,FFFFFFFFFFFFFFF:FFFFFFFFFFFFFFFFF
@FS10000125:23:BPA73012-1407:1:1101:9030:1010 1:N:0:13
GGGGCCAAAACTTCGTCGAGTACGCTCAATTAGGAAGATCGGAAG
+
F,,FFFFFFF:,:FF:FFFFFFFFF,FFFFFFFFFFFFFFFFFFF
@FS10000125:23:BPA73012-1407:1:1101:9800:1010 1:N:0:13
GGGGACGAACTTCGTCGAGTACGCTCAAAGTGTCAGATCGGAAGA
+
FFFFFFFFFF,,FFFFFFFFFFFFFFF:FFFFFFFFFFFFFFFFF
@FS10000125:23:BPA73012-1407:1:1101:10020:1010 1:N:0:13
GGGGGGTTTAACTTCGTCGAGTACGCTCAAGTCAAGAGATCGGAA
+
FFFFFFFFFF:,,:FFF:FFFF:FF,F:FFFFFFFFFFFF,FFFF
@FS10000125:23:BPA73012-1407:1:1101:10210:1010 1:N:0:13
GGGGCTCCAACTTCGTCGAGTACGCTCAAAGGATTAGATCGGAAG
+
FFFFFFFFFF:,,FF,FFFFFFFFF,FFFFFFFFFFFFFFFFFFF
@FS10000125:23:BPA73012-1407:1:1101:10290:1010 1:N:0:13
GGGGTCGCAACTTCGTCGAGTACGCTCAACAGGTTAGATCGGAAG
+
FFFFFF,FFFF::FF,FFFFFFFFF,FFFF:FF,FFFFFFFFFFF
@FS10000125:23:BPA73012-1407:1:1101:10300:1010 1:N:0:13
GGGGCAGCAACTTCGTCGAGTACGCTCAAACTATAAGATCGGAAG
+
FFFFFFFFFF:,,FF,FFFFFFFFF,FFFFFFFFFFFFFFFFFFF
@FS10000125:23:BPA73012-1407:1:1101:10550:1010 1:N:0:13
GGGGGTAATAACTTCGTCGAGTACGCTCAAATAAGTAGATCGGAA
+
F,,F,FFFFFFF::FFF:FFFF:F:FFF:FF:F:F,FFFF,FFFF
@FS10000125:23:BPA73012-1407:1:1101:10880:1010 1:N:0:13
GGGGCCTCAACTTCGTCGAGTACGCTCAAGGTTTCAGATCGGAAG
+
F:FFFFFFFF:,,FF,FFFFFFFFF,FFFFFFFFF:FFFFFFFFF
@FS10000125:23:BPA73012-1407:1:1101:10930:1010 1:N:0:13
GGGGAACTTCGTCGAGTACGCTCAATTGGGAAGATCGGAAGAGCA
+
F,,FFFFFFFF,:FFFFF,,FFFFF:FFFFFFFFF,FFFFFFF,,
@FS10000125:23:BPA73012-1407:1:1101:11250:1010 1:N:0:13
GGGGGGTGCAACTTCGTGGAGTACGCTCAAAGAGAAAGATCGGAA
+
F:,FFFFFFF::,:FFFFFFFF:FFFF:FFFFFFFFFFFF,FFFF
@FS10000125:23:BPA73012-1407:1:1101:11450:1010 1:N:0:13
GGGGATCCAACTTCGTCGAGTACGCTCAACGTGACAGATCGGAAG
+
F::FFFFFFF:,,FF,FFFFFFFFF,FFFFFFFFFFFFFFFFFFF
@FS10000125:23:BPA73012-1407:1:1101:12180:1010 1:N:0:13
GGGGGTCCAACTTCGTCGAGTACGCTCAAGTGAGTAGATCGGAAG
+
FFFF,F:,FF,:,FF,FFFFFFFFF,FFF,F:,,,FFFFFFFFFF
@FS10000125:23:BPA73012-1407:1:1101:12490:1010 1:N:0:13
GGGCAGAACTTCGTCGAGTACGCTCAATAACAAAGATCGGAAGAG
+
F,,FFFFFFF,FF:FFFF:FFFFFFF:,FFFFFFFF,FFF,FFF:
@FS10000125:23:BPA73012-1407:1:1101:13410:1010 1:N:0:13
GGGGCGCCAACTTCGTCGAGTACGCTCAAATATGTAGATCGGAAG
+
FFFFFFFFFF:,,FF,FFFFFFFFF,FFFFFFFFFFFFFFFFFFF
@FS10000125:23:BPA73012-1407:1:1101:14610:1010 1:N:0:13
GGGGCACAACTTCGTCGAGTACGCTCAATACCGCAGATCGGAAGA
+
F:FFFFFFFF,,FFFFFFFFFFFFFFF:FFFFFFFFFFFFFF:FF
@FS10000125:23:BPA73012-1407:1:1101:14670:1010 1:N:0:13
GGGGAGCTAACTTCGTCGAGTACGCTCAATCTCACAGATCGGAAG
+
F,,FF,FF::FF,,F,FF:FFF:FF,FFFF,,,,,:FFFFFFFFF
@FS10000125:23:BPA73012-1407:1:1101:14780:1010 1:N:0:13
GGGCGGCAACTTCGTCGAGTACGCTCAATATTGAAGATCGGAAGA
+
FFFFFFFFFF:,FFFFFFFFFFFFFFF:FFFFFFFFFFFFFFFFF
@FS10000125:23:BPA73012-1407:1:1101:15920:1010 1:N:0:13
GGGGGTTCAACTTCGTCGAGTACGCTCAAAAAAATAGATCGGAAG
+
FFFFFFFFFF:,,FF,FF:FFFFFF,FFFFFFFFFFFFFF:FFFF
@FS10000125:23:BPA73012-1407:1:1101:16380:1010 1:N:0:13
GGGGTGAGAACTTCGTCGAGTACGCTCAACAATGCAGATCGGAAG
+
FFFFFFFFFFF,:FF,FFFFFFFFF,:FFFFFFFFFFFFFFFFFF
@FS10000125:23:BPA73012-1407:1:1101:1070:1020 1:N:0:13
GGGGCGGTAACTTCGTCGAGTACGCTCAAATTAAAAGATCGGAAG
+
FFFFF:FFFFFFFFFFFFF,FFFFF:FFFFFFFFFFFFFFFFFFF
@FS10000125:23:BPA73012-1407:1:1101:1530:1020 1:N:0:13
GGGGGTTGAACTTCGTCGAGTACGCTCAAGTAAAGAGATCGGAAG
+
FFFF:FFFFFF,FFFFFFF,FFFFF:FFFFFFFFFFFFFFF:FFF
@FS10000125:23:BPA73012-1407:1:1101:1730:1020 1:N:0:13
GGGGAGGGAACTTCGTCGAGTACGCTCAATAGGAGAGATCGGAAG
+
FFFFFFFFFFF,FFF:FFFFFFFFF,FFFFFFFFFFFFFFFFFFF
@FS10000125:23:BPA73012-1407:1:1101:1920:1020 1:N:0:13
GGGGCAATAACTTCGTCGAGTACGCTCAATTGTACAGATCGGAAG
+
F,,FFFFFFFF,:FF:FFFFFFFFF,FFFFFFFFFFFFFFF:FFF
@FS10000125:23:BPA73012-1407:1:1101:2500:1020 1:N:0:13
GGGGGTTCAACTTCGTCGAGTACGCTCAAAAAATAAGATCGGAAG
+
FFFFFFFFFF:,,FF:FFFFFFFFF,FFFFFFFFFFFFFFFFFFF
@FS10000125:23:BPA73012-1407:1:1101:2950:1020 1:N:0:13
GATGACGCAACTTCGTCGAGTACGCTCAAAACATTAGATCGGAAG
+
F,FFFFFFFFFF::F:FF:FFFFFF,FFFFFFFFF,FFFFFFFFF
@FS10000125:23:BPA73012-1407:1:1101:3250:1020 1:N:0:13
GATGGGTCAACTTCGTCGAGTACGCTCAATTCGGGAGATCGGAAG
+
,,FF,F:FFFF:,,FFFF,FFFFFF,FFFFFFFFF:FFFF:,:FF
@FS10000125:23:BPA73012-1407:1:1101:3380:1020 1:N:0:13
GGGGACATAACTTCGTCGAGTACGCTCAACACAAAAGATCGGAAG
+
FFFFFFFFFF:,:FF:FFFFFFFFF,FFFFFFF:FFFFFFFFFFF
@FS10000125:23:BPA73012-1407:1:1101:3920:1020 1:N:0:13
GGGGTGATAACTTCGTCGAGTACGCTCAATATCAGAGATCGGAAG
+
FF,FFFFFFF:,:FF:FFFFFFFFF,FFFFFFFFFFFFFFFFFFF
@FS10000125:23:BPA73012-1407:1:1101:4810:1020 1:N:0:13
GGGGGAACTTCGTCGAGTACGCTCAACACTATAGATCGGAAGAGC
+
FF:FFFFFFF,F,FFFF:FFFF,FFFFFFFFFFFF,,FFF:FFF,
@FS10000125:23:BPA73012-1407:1:1101:5290:1020 1:N:0:13
GGGGAAAAACTTCGTCGAGTACGCTCAAGATTTTAGATCGGAAGA
+
F,,FFFFFFF:,FFFFFFFFFFFFFFFFFF:FFFFFFFFFFFFFF
@FS10000125:23:BPA73012-1407:1:1101:5650:1020 1:N:0:13
GGGGCAGAAACTTCGTCGAGTACGCTCAAGGAATTAGATCGGAAG
+
FFFFFFFFFFF,:FF:FFFFFFFFF,FFFFFFFFFFFFFFFFFFF
@FS10000125:23:BPA73012-1407:1:1101:6380:1020 1:N:0:13
GGGGGCGCCAACTTCGTCGAGTACGCTCAACCTAGGAGATCGGAA
+
FFFFFFFFFF::::FFF:FFFF:FFFF:FFFFFFFFFFFF:FFFF
@FS10000125:23:BPA73012-1407:1:1101:6470:1020 1:N:0:13
GTTGGCGAAACTTCGTCGAGTACGCTCAAGATTCTAGATCGGAAG
+
,,F:,F,FFFFF:,F:FF::FF:FF:FFFFFFFFFF:FFF,FF::
@FS10000125:23:BPA73012-1407:1:1101:6920:1020 1:N:0:13
GGGTCGCAACTTCGTCGAGTACGCTCAAATGTAAAGATCGGAAGA
+
FF:,FF:FFFFFFFFFFFFFFFFFFFFFFF,,F,FFFFFFFFFFF
@FS10000125:23:BPA73012-1407:1:1101:7050:1020 1:N:0:13
GGGGATTTAACTTCGTCGAGTACGCTCAAATTTACAGATCGGAAG
+
F,,FFFF:FFFFFFF:FFFFFFFFF:FFFF,:FFFFFFFFFFFFF
@FS10000125:23:BPA73012-1407:1:1101:7420:1020 1:N:0:13
GGGAGAGAGAACTTCGTCGAGTACGCTCAACCAATCAGATCGGAA
+
FFFFFFFFF:::::F:F,FFFF,F:,F:FFFFFFF,:FFF,FFF:
@FS10000125:23:BPA73012-1407:1:1101:7510:1020 1:N:0:13
GCTGCCCTAACTTCGTCGAGTACGCTCAAAGTGTTAGATCGGAAG
+
:,:FFFFFFFFF::F:FFFFFFFFF,FFFFFFFFF:FFFFFFFFF
@FS10000125:23:BPA73012-1407:1:1101:7650:1020 1:N:0:13
GGGGATCGAACTTCGTCGAGTACGCTCAACTGAGTAGATCGGAAG
+
FFFFFFFFFFF:FFFFFFFFFFFFF:FFFFFFFFFFFFFFFFFFF
@FS10000125:23:BPA73012-1407:1:1101:8040:1020 1:N:0:13
GGGCGTAACTTCGTCGAGTACGCTCAAACGCCGAGATCGGAAGAG
+
FFF:FFFFFF,FF:FFFF,FFFFFFFFFFFFFFFFF,FFF:FFFF
@FS10000125:23:BPA73012-1407:1:1101:8100:1020 1:N:0:13
GGGGGTGAAACTTCGTCGAGTACGCTCAAGAGAATAGATCGGAAG
+
FFFFFFFFFFF::FF:FFFFFFFFF,FFFFFFFFFFFFFFFFFFF
@FS10000125:23:BPA73012-1407:1:1101:8220:1020 1:N:0:13
GGGGAGGAAACTTCGTCGAGTACGCTCAAGGAACAAGATCGGAAG
+
FFFFFFFFFFF::FF:FFFFFFFFF,FFFFFFFFFFFFFFFFFFF
@FS10000125:23:BPA73012-1407:1:1101:8680:1020 1:N:0:13
GGGGAAGCAACTTCGTCGAGTACGCTCAAGCCTTGAGATCGGAAG
+
FFFFFFFFFF:,,FF:FFFFFFFFF,FFFFFFFFFFFFFFFFFFF
@FS10000125:23:BPA73012-1407:1:1101:8790:1020 1:N:0:13
GGGGTAACTTCGTCGAGTACGCTCAAAAATGGAGATCGGAAGAGC
+
F::FFFFFFF:F,FFFF:FFFF,FFF:,FFFFFFF,,FFF:FFF,
@FS10000125:23:BPA73012-1407:1:1101:9280:1020 1:N:0:13
GGGGGAGGAACTTCGTCGAGTACGCTCAATAAGGGAGATCGGAAG
+
F::FFFFFFFF,:FF:FFFFFFFFF,FFFFFFFFFFFFFFFFFFF
@FS10000125:23:BPA73012-1407:1:1101:9450:1020 1:N:0:13
GGGGACGAAACTTCGTCGAGTACGCTCAATTTTTTAGATCGGAAG
+
FFFFFFFFFFF::FF:FFFFFFFFF,FFFFFFFFFFFFFFFFFFF
@FS10000125:23:BPA73012-1407:1:1101:9520:1020 1:N:0:13
GGGGGTTTAACTTCGTCGAGTACGCTCAAGATCGGAGATCGGAAG
+
FFFFFFFFFFF::FF:FFFFFFFFF,FFFFFFFFFFFFFFFFFFF
@FS10000125:23:BPA73012-1407:1:1101:9570:1020 1:N:0:13
GGGGGATCAACTTCGTCGAGTACGCTCAAGAGTGGAGATCGGAAG
+
FFFFFFFFFF:,,FF:FFFFFFFFF,FFFFFFFFFFFFFFFFFFF
@FS10000125:23:BPA73012-1407:1:1101:10270:1020 1:N:0:13
GGGGCAGCAACTTCGTCGAGTACGCTCAATGATATAGATCGGAAG
+
FF:FFFFFFF:,,FF,FFFFFFFFF,FFFFFFFFFFFFFFFFFFF
@FS10000125:23:BPA73012-1407:1:1101:10780:1020 1:N:0:13
GGGGCTCCAACTTCGTCGAGTACGCTCAACCTATAAGATCGGAAG
+
FFF:FF,,F,:FFF,FF:F:F:F::F,FF:F::FFF:::FF:FF,
@FS10000125:23:BPA73012-1407:1:1101:10820:1020 1:N:0:13
GGGGTGACCTTCGTCGAGTACGCTAAGGAGATCGGAAGAGCACAC
+
FFFFFFFFF:,FF:FFFF:FFFFFFFFFFFFFFFFFFFFF,F,F,
@FS10000125:23:BPA73012-1407:1:1101:10840:1020 1:N:0:13
GGGGGCGAAACTTCGTCGAGTACGCTCAATTGGGAAGATCGGAAG
+
FFFFFFFFFF:,,FF,FFFFFFFFF,FFFFFFFFFFFFFFFFFFF
@FS10000125:23:BPA73012-1407:1:1101:11120:1020 1:N:0:13
GGGGAGGAACTTCGTCGAGTACGCTCAAAAATAAAGATCGGAAGA
+
FFFFFFFFFF:,FFFFFFFFFFFFFFF:FFFFFFFFFFFFFFFFF
@FS10000125:23:BPA73012-1407:1:1101:11340:1020 1:N:0:13
GGGGATATAACTTCGTCGAGTACGCTCAAATGATGAGATCGGAAG
+
FFFFFFFFFF:,,FF,FFFFFFFFF,FFFFFFFFFFFFFFFFFFF
@FS10000125:23:BPA73012-1407:1:1101:11680:1020 1:N:0:13
GGGGGATTGAACTTCGTCGAGTACGCTCAATTCAAGAGATCGGAA
+
FF:FFFFFFFF:,:FFF,FFFF:FFFF:FFFFFFFFFFFF,FFFF
@FS10000125:23:BPA73012-1407:1:1101:11820:1020 1:N:0:13
GGGGGTTTAAACTTCGTCGAGTACGCTCAAGGTAATAGATCGGAA
+
FFFF:FFFFFF,,:FFF,FFFF:FF:F:FFFFFF:,FFFF,FFFF
@FS10000125:23:BPA73012-1407:1:1101:11980:1020 1:N:0:13
GGGGGATTAACTTCGTCGAGTACGCTCAATAATAAAGATCGGAAG
+
FFFFFFFFFFF,,FF:FFFFFFFFF,FFFFFFFFFFFFFFFFFFF
@FS10000125:23:BPA73012-1407:1:1101:12020:1020 1:N:0:13
GGGGCTGAACTTCGTCGAGTACGCTCAAATCCATAGATCGGAAGA
+
FFFFFFFFFF,,FFFFFFFFFFFFFFF,FFFFFFFFFFFFFFFFF
@FS10000125:23:BPA73012-1407:1:1101:12140:1020 1:N:0:13
GGGGGATAAAACTTTCGTCGAGTACGCTCAACGTGGCAGATCGGA
+
FFFF,F:FFFFF,:FFF:,,FF:FFFFFFFFFFFFF,FFF:,FFF
@FS10000125:23:BPA73012-1407:1:1101:12490:1020 1:N:0:13
GGGGGTACAACTTCGTCGAGTACGCTCAACATTGAAGATCGGAAG
+
F,,F,FFFFFF::FF:FFFFFFFFF,FFFFFFFFFFFFFFFFFFF
@FS10000125:23:BPA73012-1407:1:1101:12600:1020 1:N:0:13
GGAGTGGCAACTTCGTCGAGTACGCTCAAAAATGAAGATCGGAAG
+
:,,FFFFFFFF::FF:FFFFFFFFF,FFFFFFFFFFFFFFFFFFF
@FS10000125:23:BPA73012-1407:1:1101:12650:1020 1:N:0:13
GGGGTAGAAACTTCGTCGAGTACGCTCAATTTATAAGATCGGAAG
+
F:,FFFFFFFF,:FFFFFF,FFFFF,FFFFFFFFFFFFFFFF:FF
@FS10000125:23:BPA73012-1407:1:1101:12740:1020 1:N:0:13
GGGGTGACAACTTCGTCGAGTACGCTCAATTAAACAGATCGGAAG
+
FFFFFFFFFF:,,FF:FFFFFFFFF,FFFFFFFFFFFFFFFFFFF
@FS10000125:23:BPA73012-1407:1:1101:12780:1020 1:N:0:13
GGGGCCAGAACTTCGTCGAGTACGCTCAAAGGGGGAGATCGGAAG
+
FFFFFFFFFF:,:FF:FFFFFFFFF,FFFFFFFFFFFFFFFFFFF
@FS10000125:23:BPA73012-1407:1:1101:13810:1020 1:N:0:13
GGGGATACAACTTCGTCGAGTACGCTCAATTATAGAGATCGGAAG
+
FFFFFFFFFF:,,FF,FFFFFFFFF,FFFFFFFFFFFFFFFFFFF
@FS10000125:23:BPA73012-1407:1:1101:13860:1020 1:N:0:13
GGGACTTCGTCGAGTACGCTCAAGTACGGAGATCGGAAGAGCACA
+
FFF,FFFFF:::F:F:F:,:FF:F:,FFFFFFFF:FFFFFF,,,F
@FS10000125:23:BPA73012-1407:1:1101:14770:1020 1:N:0:13
GGGGGAATGAACTTCGTCGAGTACGCTCAAATCGGTAGATCGGAA
+
FFFFFFFFFFF:,,FFF:FFFF:FF:F:FFFFFFF:FFFF,FFFF
@FS10000125:23:BPA73012-1407:1:1101:15170:1020 1:N:0:13
GGGGCACAAACTTCGTCGAGTACGCTCAACGACGCAGATCGGAAG
+
FFFFFFFFFF,:,FF,FF:FFFFFF,FFFFFFFFFFFFFFFFFFF
@FS10000125:23:BPA73012-1407:1:1101:15610:1020 1:N:0:13
GGGGGTGAAACTTCGTCGAGTACGCTCAATAGAACAGATCGGAAG
+
FFF:F,,FFFFF:FF,FF:FFFFFF,FFF:,,:FFFFFFFFFFFF
@FS10000125:23:BPA73012-1407:1:1101:1120:1030 1:N:0:13
GGGGGTGGTAACTTCGTCGAGTACGCTCAAAGACATAGATCGGAA
+
FFFF:FF:FFFFF::FF:FFFFFF,::FFFFFFFF:FF:F::FFF
@FS10000125:23:BPA73012-1407:1:1101:1260:1030 1:N:0:13
GGGGCTCTAACTTCGTCGAGTACGCTCAACGGCTGAGATCGGAAG
+
FFFF,:F:F:FFFF,FF:F::,F:FFFFF:::F::F::FFF:FF,
@FS10000125:23:BPA73012-1407:1:1101:1450:1030 1:N:0:13
GGGGCAGCAACTTCGTCGAGTACGCTCAATATGTCAGATCGGAAG
+
FF,FFFFFFFF::FF:FFF,FFFFF:FFFFFFFFFFFFFF:,FFF
@FS10000125:23:BPA73012-1407:1:1101:1630:1030 1:N:0:13
GGGGTATCAGTTTCGTCGAGTACGCTCAACATGAGAGATCGGAAG
+
F,,FFFFFFF:,FFF:FFF:FFFFF:FFFFFFFFFFFFFFF,FF:
@FS10000125:23:BPA73012-1407:1:1101:1810:1030 1:N:0:13
GGGGTCCGAACTTCGTCGAGTACGCTCAATGAGACAGATCGAAGA
+
F::FFFF,:FF,F,F:F:F,FFFFFFF,FFF:FFF:FFFF:FFFF
@FS10000125:23:BPA73012-1407:1:1101:2150:1030 1:N:0:13
GATGGCTGAACTTCGTCGAGTACGCTCAATACATAAGATCGGAAG
+
:,FF,FFFFFFF::F:FFFFFFFFF:FFFFFFFFFFFFFFF,FFF
@FS10000125:23:BPA73012-1407:1:1101:2180:1030 1:N:0:13
GGGGATTAAACTTCGTCGAGTACGCTCAATGAGATAGATCGGAAG
+
FFFFFFFFFFF::FF:FFFFFFFFF,FFFFFFFFFFFFFFFFFFF
@FS10000125:23:BPA73012-1407:1:1101:2240:1030 1:N:0:13
GGGGGATCAACTTCGTCGAGTACGCTCAAGTCTAAAGATCGGAAG
+
F:,FFFFFFF:,,FF:FFFFFFFFF,FFFFFFFFFFFFFFFFFFF
@FS10000125:23:BPA73012-1407:1:1101:2380:1030 1:N:0:13
GGGGGCTAAACTTCGTCGAGTACGCTCAAAGTACCAGATCGGAAG
+
FFFFFFFFFF:,,FF,FFFFFFFFF,FFFFFFFFFFFFFFFFFFF
@FS10000125:23:BPA73012-1407:1:1101:2620:1030 1:N:0:13
GGGGACGGAACTTCGTCGAGTACGCTCAATGGGACAGATCGGAAG
+
FFFF,,F,F,F:FF,FF,F:,,F,:FFF,:,,:,FFF:,FF,FF:
@FS10000125:23:BPA73012-1407:1:1101:3100:1030 1:N:0:13
GGGGCGGCAACTTCGTCGAGTACGCTCAAACATGTAGATCGGAAG
+
FF:FFFFFFF:::FF:FFFFFFFFF,FFFFFFFFFFFFFFFFFFF
@FS10000125:23:BPA73012-1407:1:1101:4300:1030 1:N:0:13
GGGGCCGAACTTCGTCGAGTCGCTCAACTAATGAGATCGGAAGAG
+
FFFFFFFFFFFFFFFFFFFFFFFFFFF,FFFFFFFF,FFF,FFFF
@FS10000125:23:BPA73012-1407:1:1101:5510:1030 1:N:0:13
GATGACTTAACTTCGTCGAGTACGCTCAAGGTATAAGATCGGAAG
+
,,FFFFFF:FFF::FFFFFFFF:FF,FFFFFFFFFFFFFF:FFFF
@FS10000125:23:BPA73012-1407:1:1101:5520:1030 1:N:0:13
GGGGAATTAACTTCGTCGAGTACGCTCAAAATTTAAGATCGGAAG
+
FFFFFF,:F::FFF,FF:F:F,F,:FFFFF,FFFFF::FFF:FF:
@FS10000125:23:BPA73012-1407:1:1101:5780:1030 1:N:0:13
GGGGCATAACTTCGTCGAGTACGCTCAAACAACAAGATCGGAAGA
+
FFFFFFFFFF:,FFFFFFFFFFFFFFFFFFFFFFFFFFFFFFFFF
@FS10000125:23:BPA73012-1407:1:1101:7000:1030 1:N:0:13
GGGGCATTAACTTCGTCGAGTACGCTCAATGCCACAGATCGGAAG
+
FFFFFFFFFF:,:FF:FFFFFFFFF,FFFFFFFFFFFFFFFFFFF
@FS10000125:23:BPA73012-1407:1:1101:7080:1030 1:N:0:13
GGGGATTTAACTTCGTCGAGTACGCTCAAATTTACAGATCGGAAG
+
FFFFFFFFFF,,,FF,FFFFFFFFF,FFFFFFFFFFFFFFFFFFF
@FS10000125:23:BPA73012-1407:1:1101:7300:1030 1:N:0:13
GGGGCCCAAACTTCGTCGAGTACGCTCAAAAAAGGAGATCGGAAG
+
FFFFFFFFFF:::FF:FFFFFFFFF:FFFFFFFFFFFFFFFFFFF
@FS10000125:23:BPA73012-1407:1:1101:7420:1030 1:N:0:13
GGGGTCCTAACTTCGTCGAGTACGCTCAAATTATAAGATCGGAAG
+
FFFFF,F:F:F:FF,FF:F:F:F:FFFF,,,F::FFFF,FF:FF:
@FS10000125:23:BPA73012-1407:1:1101:8300:1030 1:N:0:13
GGGGTGGAAACTTCGTCGAGTACGCTCAATAATTTAGATCGGAAG
+
FF:FFFFFFFF::FF:FFFFFFFFF,FFFFFFFFFFFFFFFFFFF
@FS10000125:23:BPA73012-1407:1:1101:8620:1030 1:N:0:13
GGGGGTCTAACTTCGTCGAGTACGCTCAAGTGGGAAGATCGGAAG
+
FF:FF:FFFFF,:FF:FFFFFFFFF,FFFFFFFFFFFFFFFFFFF
@FS10000125:23:BPA73012-1407:1:1101:8660:1030 1:N:0:13
GGGGTATAAACTTCGTCGAGTACGCTCAATGATGGAGATCGGAAG
+
FFFFFFFFFFF::FF:FFFFFFFFF,FFFFFFFFFFFFFFFFFFF
@FS10000125:23:BPA73012-1407:1:1101:8920:1030 1:N:0:13
GGGGTGTCAACTTCGTCGAGTACGCTCAAGATTGGAGATCGGAAG
+
FFFFFFFFFF:,:FF:FFF,FFFFF:FFFFFFFFFFFFFFFFFFF
@FS10000125:23:BPA73012-1407:1:1101:9280:1030 1:N:0:13
GGGGGCTTAACTTCGTCGAGTACGCTCAATCAAATAGATCGGAAG
+
FFFFFFFFFF:::FFFFFFFFFFFF,FFFFFFFFFFFFFFFFFFF
@FS10000125:23:BPA73012-1407:1:1101:9610:1030 1:N:0:13
GGGGGGACAACTTCGTCGAGTACGCTCAACATTCAAGATCGGAAG
+
FFFF,,FFFFF::FF:FFFFFFFFF,FFFFFFFFFFFFFFFFFFF
@FS10000125:23:BPA73012-1407:1:1101:10050:1030 1:N:0:13
GGGCGCAAATTTTCTTCAATTTCCTTTATTTTGTTAACTCGAAAA
+
FFF:FFFFF,:FFF,FFFF:,FFF,FFF,F,FFF,F:,,FFFFFF
@FS10000125:23:BPA73012-1407:1:1101:10400:1030 1:N:0:13
GGGGAGCCAACTTCGTCGAGTACGCTCAATTATGTAGATCGGAAG
+
F,,FF:FFF:FF:,F,FF:FF:FFF:FFF,:F,,FFFFFFFFFFF
@FS10000125:23:BPA73012-1407:1:1101:10520:1030 1:N:0:13
GGGGTGGGAACTTCGTCGAGTACGCTCAATACACTAGATCGGAAG
+
F::FFFFFFFF,:FF,FFFFFFFFF,FFFFFFFFFFFFFFFFFFF
@FS10000125:23:BPA73012-1407:1:1101:11360:1030 1:N:0:13
GGGAGACAACTTCGTCGAGTACGCTCAAGCAATAAGATCGGAAGA
+
F,,FFFFFFF,,FFFFFFFFFFFFFFF:FFFFFFFFFFFFFF:FF
@FS10000125:23:BPA73012-1407:1:1101:11840:1030 1:N:0:13
GGGGATACAACTTCGTCGAGTACGCTCAAGCTGGCAGATCGGAAG
+
F:,F::FFFFF::FF,FFFFFFFFF:FFF:FF:FF:FFFFFFFFF
@FS10000125:23:BPA73012-1407:1:1101:11890:1030 1:N:0:13
GGGGCAACTTCGTCGAGTACGCTCAAGGAGTAAGATCGGAAGAGC
+
F,,FFFFFFF:F,FFFF:FFFF,FFFFFFFFFFFF:,FFFFFFF,
@FS10000125:23:BPA73012-1407:1:1101:13300:1030 1:N:0:13
GGGGTAATTAACTTCGTCGAGTACGCTCAAAAATATAGATCGGAA
+
FFFFFFFFFFF:,:FFF:FFFF:FFFF:FFFFFFF,FFFF,FFFF
@FS10000125:23:BPA73012-1407:1:1101:13960:1030 1:N:0:13
GGGGCTTTAACTTCGTCGAGTACGCTCAATTGCATAGATCGGAAG
+
F,,FFFFFFFF::FF,FFFFFFFFF,FFFFFFFFFFFFFFFFFFF
@FS10000125:23:BPA73012-1407:1:1101:14340:1030 1:N:0:13
GGGGCTCTAACTTCGTCGAGTACGGTCAAAACCAGAGATCGGAAG
+
FFFFFFFFFFF,,FF,FFFFFFFFF,FFFFFFFFFFFFFFFFFFF
@FS10000125:23:BPA73012-1407:1:1101:15090:1030 1:N:0:13
GGGGTTAACTTCGTCGAGTACGCTCAATAAAACAGATCGGAAGAG
+
FFF,,FFFF,,F::FFFF,FFFFFFF,,FFFFFFFF:FFF:FFFF
@FS10000125:23:BPA73012-1407:1:1101:16360:1030 1:N:0:13
GGGGGTCAAACTTCGTCGAGTACGCTCAAAGAAAGAGATCGGAAG
+
F::F:FFFFFF::FF:FFF,FFFFF,FFFFFFFFFFFFFFFFFFF
@FS10000125:23:BPA73012-1407:1:1101:1220:1040 1:N:0:13
GGGATTGAACTTCGTCGAGTACGCTCAACCAGCCAGATCGGAAGA
+
FFFFFFFFFF:FFFFFFFFFFFFFFFFFFFFFFFFFFFFFFFFFF
@FS10000125:23:BPA73012-1407:1:1101:1490:1040 1:N:0:13
GGGCAAAAACTTCGTCGAGTACGCTCAAAAGTCAAGATCGGAAGA
+
F:,F:FFFFFF:FFFFFFFFFFFFFFFFFFFFFFFFFFFFF:FFF
@FS10000125:23:BPA73012-1407:1:1101:2570:1040 1:N:0:13
GGGGAACTTCGTCGAGTACGCTGAGGTCCGAGATCGGAAGAGCAC
+
F,,FFFFFFFF,:FFFFF,,FFF:FFFFFFFFFFFFFFFF,F,F,
@FS10000125:23:BPA73012-1407:1:1101:2660:1040 1:N:0:13
GGGGTAGGAACTTCGTCGAGTACGCTCAAGGTGAAAGATCGGAAG
+
FF:FFFFFFF:,:FF:FFFFFFFFF,FFFFFFFFFFFFFFFFFFF
@FS10000125:23:BPA73012-1407:1:1101:2710:1040 1:N:0:13
GATGACTGAACTTCGTCGAGTACGCTCAAAGGAAAAGATCGGAAC
+
:,FFFFF,:FFF::F:F,F:FF,FF:FF:FFFF:FF:FFF,F,F,
@FS10000125:23:BPA73012-1407:1:1101:2920:1040 1:N:0:13
GGGGTTCTAACTTCGTCGAGTACGCTCAATCATGGAGATCGGAAG
+
F,,FFFFFFF:,,FF:FFFFFFFFF,FFFFFFFFFFFFFFFFFFF
@FS10000125:23:BPA73012-1407:1:1101:3030:1040 1:N:0:13
GATTCTCAACTTCGTCGAGTACGCTCAAATTATTAGATCGGAAGA
+
,,:,FFFFFFFFFFFFFFFFFFFFFFF:FFFFFFFFFFFFF::F:
@FS10000125:23:BPA73012-1407:1:1101:3120:1040 1:N:0:13
GGGCTACAACTTCGTCGAGTACGCTCAATTATAGAGATCGGAAGA
+
FF:,,FFFFFFFFFFFFFFFFFFFFFFFF:,F,:FFFFFFFFFFF
@FS10000125:23:BPA73012-1407:1:1101:3610:1040 1:N:0:13
GGAGACATAACTTCGTCGAGTACGCTCAATCATAGAGATCGGAAG
+
:,,FFFFFFFF::FF:FFFFFFFFF,FFFFFFFFFFFFFFFFFFF
@FS10000125:23:BPA73012-1407:1:1101:3980:1040 1:N:0:13
GGGGTGCAAACTTCGTCGAGTACGCTCAATAGTAGAGATCGGAAG
+
FFFFFFFFFFF::FF:FFFFFFFFF,FFFFFFFFFFFFFFFFFFF
@FS10000125:23:BPA73012-1407:1:1101:4020:1040 1:N:0:13
GGGGGTGTAACTTCGTCGAGTACGCTCAAAGATGGAGATCGGAAG
+
FFFF:FFFFF,:FFF:FFFFFFFFF,FFFFFFFFFFFFFFFFFFF
@FS10000125:23:BPA73012-1407:1:1101:4330:1040 1:N:0:13
GGGGAAGGAACTTCGTCGAGTACGCTCAAACAAGTAGATCGGAAG
+
F:,FFF:FFF:,:FF:FFFFFFFFF:FFFFFFFFFFFFFFFFFFF
@FS10000125:23:BPA73012-1407:1:1101:4600:1040 1:N:0:13
GGGGAACTAACTTCGTCGAGTACGCTCAATTATGTAGATCGGAAG
+
FFFFFFFFFF:,:FF,FFFFFFFFF,FFFFFFFFFFFFFFFFFFF
@FS10000125:23:BPA73012-1407:1:1101:5160:1040 1:N:0:13
GGGGGGAAACTTCGTCGAGTACGCTCAATTAATTAGATCGGAAGA
+
FF,F,,FFFF,,FFFFFFFFFFFFFFF,FFFFFFFFFFFFFFFFF
@FS10000125:23:BPA73012-1407:1:1101:5860:1040 1:N:0:13
GGGGGAATACCTTCGTCGAGTACGCTCAAGGAATTAGATCGGAAG
+
FFFFFFFFFFF,:FF:FFFFFFFFF,FFFFFFFFFFFFFFFFFFF
@FS10000125:23:BPA73012-1407:1:1101:7410:1040 1:N:0:13
GGGGCTCCAACTTCGTCGAGTACGCTCAATATGAAAGATCGGAAG
+
F,,FFFFFFFF,:FF:FFFFFFFFF:FFFFFFFFFFFFFFFFFFF
@FS10000125:23:BPA73012-1407:1:1101:7480:1040 1:N:0:13
GGGGTGCTAACTTCGTCGAGTACGCTCAAATCTTTAGATCGGAAG
+
:,,FFFFFFF:F,FFFFFFFFFFFF,FFFFFFFFF:FFFFFFF:F
@FS10000125:23:BPA73012-1407:1:1101:7540:1040 1:N:0:13
GGGGTTATAACTTCGTCGAGTACGCTCAATCAATAAGATCGGAAG
+
FFFFFFFFFF:,:FF,FFFFFFFFF,FFFFFFFFFFFFFFFFFFF
@FS10000125:23:BPA73012-1407:1:1101:8900:1040 1:N:0:13
GGGGAAATAACTTCGTCGAGTACGCTCAACTAATCAGATCGGAAG
+
FFFFFFFFFF:,:FF:FFFFFFFFF,FFFFFFFFFFFFFFFFFFF
@FS10000125:23:BPA73012-1407:1:1101:9290:1040 1:N:0:13
GGGGCACTAACTTCGTCGAGTACGCTCAATTACAAAGATCGGAAG
+
FFFFFFFFFF:,,FF:FFFFFFFFF,FFFFFFFFFFFFFFFFFFF
@FS10000125:23:BPA73012-1407:1:1101:9770:1040 1:N:0:13
GGGGAGCCGACTTCGTCGAGTACGCTCAATCCTTAAGATCGGAAG
+
FFFFFFF:,FFFFFFFFFF:FFF:FFFFFFFFFFFFFFFFFFFF,
@FS10000125:23:BPA73012-1407:1:1101:9890:1040 1:N:0:13
GGGTGTCAACTTCGTCGAGTACGCTCAAAACATTAGATCGGAAGA
+
F,,:FFFFFF::FFFFFFFFFFFFFFF:FFFFFFFFFFFFFFFFF
@FS10000125:23:BPA73012-1407:1:1101:10290:1040 1:N:0:13
GAACCGAACTTCGTCGAGTACGCTCAAAGATTAAGATCGGAAGAG
+
:,:,::FFFFFFF,FFFF:FFFFFFFF:FFFFFFFF,FFF,:FFF
@FS10000125:23:BPA73012-1407:1:1101:11140:1040 1:N:0:13
GGGGAACTTCGTCGAGTACGCTCAACACATAAGATCGGAAGAGCA
+
FFFFFFFFFFF:FFFFFF,,FFFFFFF:FFFFFFF,FFFFFFF,:
@FS10000125:23:BPA73012-1407:1:1101:11980:1040 1:N:0:13
GGGGAACTTCGTCGAGTACGCTCAAGCTACGAGATCGGAAGAGCA
+
FFFFFFFFFFF,FFFFFF,,FFFFFFFFFFFFFFF,FFFFFFF,,
@FS10000125:23:BPA73012-1407:1:1101:12160:1040 1:N:0:13
GGGGGTACAACTTCGTCGAGTACGCTCAACATTGAAGATCGGAAG
+
F:,FFFFFFF:,:FF:FFFFFFFFF,FFFFFFFFFFFFFFFFFFF
@FS10000125:23:BPA73012-1407:1:1101:12180:1040 1:N:0:13
GGGGGCCAATCTTCGTCGAGTACGCTCAACACCTTAGATCGGAAG
+
FFFFFFFFFF:::FF:FFFFFFFFF,FFFFFFFFFFFFFFFFFFF
@FS10000125:23:BPA73012-1407:1:1101:12450:1040 1:N:0:13
GGGGGCGCAACTTCGTCGAGTACGCTCAAGTCGAAAGATCGGAAG
+
F:,FFFFFFF::,FF,FFFFFFFFF,FFFFFFFFFFFFFFFFFFF
@FS10000125:23:BPA73012-1407:1:1101:12710:1040 1:N:0:13
GATGACTAAACTTCGTCGAGTACGCTCAAGAGAATAGATCGGAAG
+
,,F:FFFFFFFF::F:FF::FFFFF:FFFFFFFFFFFFFF,F:::
@FS10000125:23:BPA73012-1407:1:1101:14150:1040 1:N:0:13
GGGAGCCCTAACTTCGTCGAGTACGCTCAATATTGTAGATCGGAA
+
FFFF:FFFFF:F,FFFF:FFFF:FFFFFFFFFFFFFFFFF,FFFF
@FS10000125:23:BPA73012-1407:1:1101:14290:1040 1:N:0:13
GGGGGTATAACTTCGTCGAGTACGCTCAATTTATTAGATCGGAAG
+
FFFF,FFFFFFF::F:FFF:FFFFF,:FFF,,F,:FFFFF,FFF:
@FS10000125:23:BPA73012-1407:1:1101:14300:1040 1:N:0:13
GGGGTCGCAACTTCGTCGAGTACGCTCAACGTACTAGATCGGAAG
+
FFFFF:FFFFFFFFFFFFF,FFFFFFFFFF,,F,FFFFFFFFFFF
@FS10000125:23:BPA73012-1407:1:1101:14380:1040 1:N:0:13
GGGGAGGGAACTTCGTCGAGTACGCTCAAAGGTGGAGATCGGAAG
+
FFFFF,FFFFFF:FF:FFFFFFFFF,FFFFFFFFFFFFFFFFFFF
@FS10000125:23:BPA73012-1407:1:1101:14610:1040 1:N:0:13
GGGGGTCAGAACTTCGTCGAGTACGCTCAAGAAATAAGATCGGAA
+
F,,FFFFFFFFF,:FFF,FFFF:FFFF:FFFFFFFFFFFF,FFFF
@FS10000125:23:BPA73012-1407:1:1101:15260:1040 1:N:0:13
GGGGACGAAACTTCGTCGAGTACGCTCAATATTAGAGATCGGAAG
+
FFFF:F,FFFF::FF:FF:FFF:FF,FFFF,F,F:FFFFFFFFFF
@FS10000125:23:BPA73012-1407:1:1101:15660:1040 1:N:0:13
GGGGTCTAAACTTCGTCGAGTACGCTCAAAAATACAGATCGGAAG
+
F,,FFFFFFFF:,FF:FFFFFFFFF,FFFFFFFFFFFFFFFFFFF
@FS10000125:23:BPA73012-1407:1:1101:15780:1040 1:N:0:13
GGGGAACAAACTTCGTCGAGTACGCTCAACCTAATAGATCGGAAG
+
FFFFFFFFFFF,:FF:FFFFFFFFF,FFFFFFFFFFFFFFFFFFF
@FS10000125:23:BPA73012-1407:1:1101:16220:1040 1:N:0:13
GGGGACTAACTTCGTCGAGTACGCTCAATTCAGAAGATCGGAAGA
+
FFFFFFFFFF:,FFFFFFFFFFFFFFF:FFFFFFFFF:FFFFFFF
@FS10000125:23:BPA73012-1407:1:1101:1020:1050 1:N:0:13
GGGGGACAAACTTCGTCGAGTACGCTCAAAAGTCCAGATCGGAAG
+
FFFFFFFFFF:,:FF:FFFFFFFFF,FFFFFFFFFFFFFFFFFFF
@FS10000125:23:BPA73012-1407:1:1101:2250:1050 1:N:0:13
GGGGACGGAACTTCGTCGAGTACGCTCAATGGGACAGATCGGAAG
+
FFFFFFFFFFF,:FF:FFFFFFFFF,FFFFFFFFFFFFFFFFFFF
@FS10000125:23:BPA73012-1407:1:1101:2940:1050 1:N:0:13
GGGGGATAAACTTCGTCAGTACGCTCAAAGTGAAAGATCGGAAGA
+
FFFFFFFFFF,,,FF,FFFFFFFFF:F,FFFFFFFFFFFFFFFFF
@FS10000125:23:BPA73012-1407:1:1101:3010:1050 1:N:0:13
GGGCCAGAACTTCGTCGAGTACGCTCAATACCCGAGATCGGAAGA
+
F:,,FFFFFF:,FFFFFFFFFFFFFFF,FFFFFFFFFFFFFFFFF
@FS10000125:23:BPA73012-1407:1:1101:3340:1050 1:N:0:13
GGGGGTGCAAACTTCGTCGAGTACGCTCAATGGTATAGATCGGAA
+
FFFFFFFFFFF,,,FFF:FFFF:FF,F:FFFFFF:,FFFF,FFFF
@FS10000125:23:BPA73012-1407:1:1101:3470:1050 1:N:0:13
GGGGTAAACTTCGTCGAGTACGCTCAAACTAAGAGATCGGAAGAG
+
F,,FFFFFFF,FF:FFFF:FFFFFFFF:FFFFFFFF,FFF,FFFF
@FS10000125:23:BPA73012-1407:1:1101:4150:1050 1:N:0:13
GGGGTCCAACTTCGTCGAGTACGCTCAATATTGGAGATCGGAAGA
+
F,,FFFFFFF:,FFFFFFFFFFFFFFF,FFFFFFFFFFFFFFFFF
@FS10000125:23:BPA73012-1407:1:1101:4460:1050 1:N:0:13
GGGGTGCAACTTCGTCGAGTACGCTCAAAGACATAGATCGGAAGA
+
FFFFFFFFFF:,FFFFFFFFFFFFFFF:FFFFFFFFFFFFFFFFF
@FS10000125:23:BPA73012-1407:1:1101:5080:1050 1:N:0:13
GGGGACTAAACTTCGTCGAGTACGCTCAAATAGAAAGATCGGAAG
+
FFFFFFFFFF:,,FF:FFFFFFFFF,FFFFFFFFFFFFFFFFFFF
@FS10000125:23:BPA73012-1407:1:1101:5200:1050 1:N:0:13
GGGGATTCAACTTTGTCGAGTACGCTCAAATTAGTAGATCGGAAG
+
FFFFFFF:FF::::F,FF:FFFFFF,FFFF,,,F,FFFFFFFFFF
@FS10000125:23:BPA73012-1407:1:1101:5400:1050 1:N:0:13
GGGGGGCCAACTTCGTCGAGTACGCTCAAGACATAAGATCGGAAG
+
FF,FFFFFFF:,:FF:FFFFFFFFF,FFFFFFFFFFFFFFFFFFF
@FS10000125:23:BPA73012-1407:1:1101:5790:1050 1:N:0:13
GGGGCTACAACTTCGTCGAGTACGCTCAAGGATCAAGATCGGAAG
+
F,,FFFFFFFF,:FF:FFFFFFFFF,FFFFFFFFFFFFFFFFFFF
@FS10000125:23:BPA73012-1407:1:1101:5940:1050 1:N:0:13
GGGGATTGAACTTCGTCGAGTACGCTCAACTATGTAGATCGGAAG
+
FFFFFFFFFFF:FFFFFFF,FFFFFFFFFFFFFFFFFFFFFFFFF
@FS10000125:23:BPA73012-1407:1:1101:6530:1050 1:N:0:13
GGGGATGAAACTTCGTCGAGTACGCTCAATTGTAGAGATCGGAAG
+
FFFFFFFFFFF,:FF:FFFFFFFFF,FFFFFFFFFFFFFFFFFFF
@FS10000125:23:BPA73012-1407:1:1101:6670:1050 1:N:0:13
GATGAAGCAACTTCGTCGAGTACGCTCAAACCGGCAGATCGGAAG
+
,,:FFFFFFFFF:FF:FF:FFFFFF:FFFFFFFFF:FFFF:FFFF
@FS10000125:23:BPA73012-1407:1:1101:6960:1050 1:N:0:13
GGGGCTGAAACTTCGTCGAGTACGCTCAACTGTGAAGATCGGAAG
+
FFFFFFFFFF:::FF:FFFFFFFFF,FFFFFFFFFFFFFFFFFFF
@FS10000125:23:BPA73012-1407:1:1101:7020:1050 1:N:0:13
GGGGAGGAAACTTCGTCGAGTACGCTCAAAGATGAAGATCGGAAG
+
FFFFFFFFFF:::FF:FFFFFFFFF,FFFFFFFFFFFFFFFFFFF
@FS10000125:23:BPA73012-1407:1:1101:7700:1050 1:N:0:13
GGGGGGGCCAACTTCGTCGAGTACGCTCAACAAGAAAGATCGGAA
+
FFFFFFFFFFF:::FFF:FFFF:FFFF:FFFFFFFFFFFF:FFFF
@FS10000125:23:BPA73012-1407:1:1101:8900:1050 1:N:0:13
GGGGCGTCAACTTCGTCGAGTACGCTCAATATTTTAGATCGGAAG
+
FFFFFFFFFF:,:FF:FFFFFFFFF,FFFFFFFFFFFFFFFFFFF
@FS10000125:23:BPA73012-1407:1:1101:9120:1050 1:N:0:13
GGGGGTCTAACTTCGTCGAGTACGCTCAAAATAACAGATCGGAAG
+
F,:FFFFFFF:,:FF:FFFFFFFFF,FFFFFFFFFFFFFFFFFFF
@FS10000125:23:BPA73012-1407:1:1101:9560:1050 1:N:0:13
GGGGGCGTGAACATTCGTCGAGTACGCTCAATGGCAGAGATCGGA
+
FFFFFFFFFFFFFFFFFF,:FF:FFFFFFFFFFFFFFFFF:,FFF
@FS10000125:23:BPA73012-1407:1:1101:9920:1050 1:N:0:13
GGGGATGTAACTTCGTCGAGTACGCTCAATGAGATAGATCGGAAG
+
FFFF:F,:FFF:FFFFFFF,FFFFFFFFFFF:F:FFFFFFFFFF:
@FS10000125:23:BPA73012-1407:1:1101:10810:1050 1:N:0:13
GGGGTGATAACTTCGTCGAGTACGCTCAAAATGCCAGATCGGAAG
+
FFFFFFFFFF:,,FF,FFFFFFFFF,FFFFFFFFFFFFFFFFFFF
@FS10000125:23:BPA73012-1407:1:1101:10820:1050 1:N:0:13
GGGTTCGAACTTCGTCGAGTACGCTCAATATGGTAGATCGGAAGA
+
FFF:FFFFFF,,FFFFFFFFFFFFFFF,FFFFFFFFFFFFFFFFF
@FS10000125:23:BPA73012-1407:1:1101:10920:1050 1:N:0:13
GGGGACTGAACTTCGTCGAGTACGCTCAAGAATACAGATCGGAAG
+
FFFFFFFFFF:,,FF,FFFFFFFFF,FFFFFFFFFFFFFFFFFFF
@FS10000125:23:BPA73012-1407:1:1101:11170:1050 1:N:0:13
GGGGTTGCAACTTCGTCGAGTACGCTCAACTTGCAAGATCGGAAG
+
F::FFFFFFF:,:FF:FFFFFFFFF,FFFFFFFFFFFFFFFFFFF
@FS10000125:23:BPA73012-1407:1:1101:11370:1050 1:N:0:13
GGGGGGACAACTTCGTCGAGTACGCTCAAACACAAAGATCGGAAG
+
F:,FFFFFFF,,,FF,FFFFFFFFF,FFFFFFFFFFFFFFFFFFF
@FS10000125:23:BPA73012-1407:1:1101:11650:1050 1:N:0:13
GGGGGGTTCAACTTCGTCGAGTACGCTCAACCAAGAAGATCGGAA
+
F,,FFFFFFFF,,,FFF,FFFF:FF,F:FFFFFFFF:FFF,FFFF
@FS10000125:23:BPA73012-1407:1:1101:11790:1050 1:N:0:13
GGGGTGGCAACTTCGTCGAGTACGCTCAAAAACCAAGATCGGAAG
+
:,,FFFFFFF:,,FF,FFFFFFFFF,FFFFFFFFFFFFFFFFFFF
@FS10000125:23:BPA73012-1407:1:1101:12980:1050 1:N:0:13
GGGGCTAAAACTTCGTCGAGTACGCTCAAGGAGGAAGATCGGAAG
+
FFFFF:FF,FF:,FF:FF:FFFFFF,FFFFFFFFFFFFFF,FFFF
@FS10000125:23:BPA73012-1407:1:1101:13400:1050 1:N:0:13
GGGGGCGGAACTTCGTCGAGTACGCTCAAATTAATAGATCGGAAG
+
F:,FFFFFFFF,:FF,FFFFFFFFF,FFFFFFFFFFFFFFFFFFF
@FS10000125:23:BPA73012-1407:1:1101:13900:1050 1:N:0:13
GGGGGAATAACTTCGTCGAGTACGCTCAACTCTGAAGATCGGAAG
+
FFFFFFFFFF:,:FF,FFFFFFFFF,FFFFFFFFFFFFFFFFFFF
@FS10000125:23:BPA73012-1407:1:1101:14070:1050 1:N:0:13
GGGGGGAACTTCGTCGAGTACGCTCAACTGGCAAGATCGGAAGAG
+
F,,F,FF,F,:FF:FFFFFFFFFFFFF:FFFFFFFFFFFF:FFFF
@FS10000125:23:BPA73012-1407:1:1101:14310:1050 1:N:0:13
GGGGGTGTAACTTCGTCGAGTACGCTCAATGCTATAGATCGGAAG
+
FFFFFFFFFFF:,FF,FFFFFFFFF,FFFFFFFFFFFFFFFFFFF
@FS10000125:23:BPA73012-1407:1:1101:14620:1050 1:N:0:13
GGGGATATAACTTCGTCGAGTACGCTCAAATCTATAGATCGGAAG
+
FFFF:,F:FFFFFFFFFFF:FFFFFFFF,,F,FFFFFFFFFFFF:
@FS10000125:23:BPA73012-1407:1:1101:14990:1050 1:N:0:13
GATGGACAACTTCGTCGAGTACGCTCAAACAGGAAGATCGGAAGA
+
,,F,,:FFFFFFFFFFF:FFFF,FFFF:FFFFFFFFFFFF:,F:,
@FS10000125:23:BPA73012-1407:1:1101:15050:1050 1:N:0:13
GGGAGGCAGAACTTCGTCGAGTACGCTCAACACGTGAGATCGGAA
+
FFFFFFFFFF::,:FFF,FFFF:FF:F:FFFFFFFFFFFF,FFFF
@FS10000125:23:BPA73012-1407:1:1101:15060:1050 1:N:0:13
GGGGACAGAACTTCGTCGAGTACGCTCAAATCGGTAGATCGGAAG
+
FFFFFFFFFFF,,FF,FFFFFFFFF,FFFFFFFFFFFFFFFFFFF
@FS10000125:23:BPA73012-1407:1:1101:15240:1050 1:N:0:13
GGGGCAAACTTCGTCGAGTACGCTCAAATTAAGAGATCGGAAGAG
+
FF:FF,FFF,FF:FF,,F:F:FFFFF,FFFFFF:FF,F::,FF::
@FS10000125:23:BPA73012-1407:1:1101:15330:1050 1:N:0:13
GGGGGAGGAACTTCGTCGAGTTCAGGTTAACAGTTTGGATGAGTA
+
FFFF,FF,FFF,,:F,F:F,F,FF,,,FF:FF,,,,F:,,F,F:,
@FS10000125:23:BPA73012-1407:1:1101:16350:1050 1:N:0:13
GGGGGTCAAACTTCGTCGAGTACGCTCAAAGAAAGAGATCGGAAG
+
F,,F:FFFFFF:,FF,FFFFFFFFF,FFFFFFFFFFFFFFFFFFF
@FS10000125:23:BPA73012-1407:1:1101:1610:1060 1:N:0:13
GGGGACAGAACTTCGTCGAGTACGCTCAAACTATGAGATCGGAAG
+
F,,FFFFFFFF,:FF:FFFFFFFFF,FFFFFFFFFFFFFFF,FFF
@FS10000125:23:BPA73012-1407:1:1101:2110:1060 1:N:0:13
GGGGTGCAACTTCGTCGAGTACGCTCAAGACTTTAGATCGGAAGA
+
FF,FFFFFFF::FFFFFFFFFFFFFFFFFFFFFFFFFFFFFFFFF
@FS10000125:23:BPA73012-1407:1:1101:2140:1060 1:N:0:13
GGGGCACCAACTTCGTCGAGTACGCTCAAGCCAAAAGATCGGAAG
+
FFFFFFFFFFF,,FF:FFFFFFFFF:FFFFFFFFFFFFFFFFFFF
@FS10000125:23:BPA73012-1407:1:1101:2560:1060 1:N:0:13
GGCGTGTAAACTTCGTCGAGTACGCTCAACAACTAAGATCGGAAG
+
F,,FFFFFFFFF:FF:FFFFFFFFF,FFFFFFFFFFFFFFFFFFF
@FS10000125:23:BPA73012-1407:1:1101:2970:1060 1:N:0:13
GGGAGGATTAACTTCGTCGAGTACGCTCAACACTGGAGATCGGAA
+
FF:FFFFFFFF,,:FFF:FFFF:FF:F:FFFFFFFFFFFF,FFFF
@FS10000125:23:BPA73012-1407:1:1101:3050:1060 1:N:0:13
GGGGAAATAACTTCGTCGAGTACGCTCAAAAAGACAGATCGGAAG
+
FFFFFFFFFF,,,FF:FFFFFFFFF,FFFFFFFFFFFFFFFFFFF
@FS10000125:23:BPA73012-1407:1:1101:3480:1060 1:N:0:13
GGGGGTAAAACTTCGTCGAGTACGCTCAAATTCGTAGATCGGAAG
+
FFFFFFFFFF:,,FF,FFFFFFFFF,FFFFFFFFFFFFFFFFFFF
@FS10000125:23:BPA73012-1407:1:1101:4320:1060 1:N:0:13
GGGGTCTCAACTTCGTCGAGTACGCTCAATAATTGAGATCGGAAG
+
FFFF,F,:FFFF:FF:FF:FFFFFF,FFF,,F,,,FFFFFFFFFF
@FS10000125:23:BPA73012-1407:1:1101:4350:1060 1:N:0:13
GGGGGTTGAACTTCGTCGAGTACGCTCAAGTCAACAGATCGGAAG
+
F:,FFFFFFF:::FF:FFFFFFFFF,FFFFFFFFFFFFFFFFFFF
@FS10000125:23:BPA73012-1407:1:1101:5080:1060 1:N:0:13
GGGGACTAAACTTCGTCGAGTACGCTCAAATAGAAAGATCGGAAG
+
FFFFFFFFFF,,,FF:FFFFFFFFF,FFFFFFFFFFFFFFFFFFF
@FS10000125:23:BPA73012-1407:1:1101:7340:1060 1:N:0:13
GGGGTCCTAACTTCGTCGAGTACGCTCAAATTATAAGATCGGAAG
+
F,,FFFFFFF:,,FF:FFFFFFFFF,FFFFFFFFFFFFFFFFFFF
@FS10000125:23:BPA73012-1407:1:1101:7650:1060 1:N:0:13
GGGTGTAAACTTCGTCGAGTACGCTCAACAGGAGAGATCGGAAGA
+
FF,,FFFFFF:FFFFFFFFFFFFFFFFFFFFFFFFFFFFFFFFFF
@FS10000125:23:BPA73012-1407:1:1101:7850:1060 1:N:0:13
GGGGACTCAACTTCGTCGAGTACGCTCAACCCGTTAGATCGGAAG
+
FFFFFF:FF:FF::F,FF:FFFFFF,FFF,FFFFFFFFFFFFFFF
@FS10000125:23:BPA73012-1407:1:1101:7870:1060 1:N:0:13
GGGGTACCAACTTCGTCGAGTACGCTCAAGGATGCAGATCGGAAG
+
FF:FFFFFFFF,:FF:FFFFFFFFF,FFFFFFFFFFFFFFFFFFF
@FS10000125:23:BPA73012-1407:1:1101:8830:1060 1:N:0:13
GGGGGATAAACTTCGTCGAGTACGCTCAATCTAGAAGATCGGAAG
+
FFFFFFFFFFF::FF:FFFFFFFFF:FFFFFFFFFFFFFFFFFFF
@FS10000125:23:BPA73012-1407:1:1101:9410:1060 1:N:0:13
GGGGAGGCAACTTCGTCGAGTACGCTCAAGACAATAGATCGGAAG
+
F,,FFFFFFFF,,FF:FFFFFFFFF,FFFFFFFFFFFFFFFFFFF
@FS10000125:23:BPA73012-1407:1:1101:9620:1060 1:N:0:13
GGGGTAAACTTCGTCGAGTACGCTCAATGATAGAGATCGGAAGAG
+
FFFFFFFFFF,FF:FFFF:FFFFFFF:,FFFFFFFF,FFF:FFFF
@FS10000125:23:BPA73012-1407:1:1101:10370:1060 1:N:0:13
GGGGGCACAATTTCGTCGAGTACGCTCAAGGGATTAAGATCGGAA
+
FFFFFFFFFF,,:FF,FFFFFFFFF,FFFFFFFFFFFFFF,FFFF
@FS10000125:23:BPA73012-1407:1:1101:10720:1060 1:N:0:13
GGGGTCGGAACTTCGTCGAGTACGCTCAACAGTAGAGATCGGAAG
+
:,,FFFFFFF:::FF:FFFFFFFFF,FFFFFFFFFFFFFFFFFFF
@FS10000125:23:BPA73012-1407:1:1101:10770:1060 1:N:0:13
GGGGGCTGAACTTCGTCGAGTACGCTCAAATGATGAGATCGGAAG
+
FFFFFFFFFF:,,FF,FFFFFFFFF,FFFFFFFFFFFFFFFFFFF
@FS10000125:23:BPA73012-1407:1:1101:10810:1060 1:N:0:13
GGGGCTAACTTCGTCGAGTACGCTCAAATGTCAAGATCGGAAGAG
+
FFFF,F:F::F:FFF,FF:FF:FFF:,FF:FF:FF,,F::,F,:,
@FS10000125:23:BPA73012-1407:1:1101:11250:1060 1:N:0:13
GGGCATAACTTCGTCGAGTACAGATCGGAAGAGCACACGTCTGAA
+
:,,,FFFFF:,FF:FFFF:FFFFFFFFFF,FFFFF,FFFF,,FF,
@FS10000125:23:BPA73012-1407:1:1101:11490:1060 1:N:0:13
GGGGTTGGAACTTGTCGAGTACGCTCAAAATGATAGATCGGAAGA
+
FF:FFFFFFFF,:FFFFFFFFFFFFFF:FFFFFFFFFFFFFFFFF
@FS10000125:23:BPA73012-1407:1:1101:12130:1060 1:N:0:13
GATGAGCTAACTTCGTCGTGTACGCTCAACATAGGTGATCGCTAG
+
:,,:F,:F,FF:F,F,F,,FFF,FF,:,FFFFF,,,,FFF,,,,,
@FS10000125:23:BPA73012-1407:1:1101:13500:1060 1:N:0:13
GGGGGGGAACTTCGTCGAGTACGCTCAATTAGAAAGATCGGAAGA
+
FFFFF:FFFF::FFFFFFFFFFFFFFF:FFFF:FFFFFFFFFFFF
@FS10000125:23:BPA73012-1407:1:1101:14110:1060 1:N:0:13
GGGGAGGCAACTTCGTCGAGTACGCTCAAAACTGGAGATCGGAAG
+
FF:FFFFFFFF,:FF:FFFFFFFFF,FFFFFFFFFFFFFFFFFFF
@FS10000125:23:BPA73012-1407:1:1101:14730:1060 1:N:0:13
GGGGCCCAAACTTCGTCGAGTACGCTCAACTCTGCAGATCGGAAG
+
FFFFFFFFFFF:FFF:FFF,FFFFF:FFFFFFFFFFFFFFFFFFF
@FS10000125:23:BPA73012-1407:1:1101:15050:1060 1:N:0:13
GGGGCGATAACTTCGTCGAGTACGCACAATCCTTTAGATCGGAAG
+
FFFFFFFFFF:,,FF,FFFFFFFFF,FFFFFFFFFFFFFFFFFFF
@FS10000125:23:BPA73012-1407:1:1101:15520:1060 1:N:0:13
GGGGAACTTCGTCGAGTACGCTCAAGGTCATAGATCGGAAGAGCA
+
FF:FFFFFFFF,FFFFFF,,FFFFFFFFFFFFFFF,FFFFFFF,,
@FS10000125:23:BPA73012-1407:1:1101:16020:1060 1:N:0:13
GGGGGGTAAACTTCGTCGAGTACGCTCAAGTCAAAAGATCGGAAG
+
FFFFFFFFFFF:,FF,FFFFFFFFF,FFFFFFFFFFFFFFFFFFF
@FS10000125:23:BPA73012-1407:1:1101:1090:1070 1:N:0:13
GGGGGGACATCTTCGTCCAGTACGCTCAATAATGCAGATCGGAAG
+
FFFFFFFFFF:::FF:F,FFFFFFF:FFFFFFFFFFFFFFFFFFF
@FS10000125:23:BPA73012-1407:1:1101:2080:1070 1:N:0:13
GGCGCCGGAACTTCGTCGAGTACGCTTAAATCATTAGATCGGAAG
+
F,,FFFFFFFFFFFF:FFFFFFFFF:FFFFFFFFF:FFFFFFFFF
@FS10000125:23:BPA73012-1407:1:1101:2150:1070 1:N:0:13
GGGGAAGAAACTTCGTCGAGTACGCTCAAAAAGATAGATCGGAAG
+
FF,FFFFFFFF::FFFFFFFFFFFF:FFFFFFFFFFFFFFFFFFF
@FS10000125:23:BPA73012-1407:1:1101:2290:1070 1:N:0:13
GGGGACGGAACTTCGTCGAGTACGCTCAATTCAAAAGATCGGAAG
+
FFFFFFFFFF:,,FF:FFFFFFFFF,FFFFFFFFFFFFFFFFFFF
@FS10000125:23:BPA73012-1407:1:1101:2390:1070 1:N:0:13
GGGGTGGTAACTTCGTCGAGTACGCTCAAGACGTTAGATCGGAAG
+
F,,FFFFFFF:,,FF:FFFFFFFFF:FFFFFFFFFFFFFFFFFFF
@FS10000125:23:BPA73012-1407:1:1101:2820:1070 1:N:0:13
GGGGAATGAACTTCGTCGAGTACGCTCAACACCACAGATCGGAAG
+
FF,,FF:,FF:FFF:,FFF:F:F:FFFF:FFF,F:FFFFFFFFF:
@FS10000125:23:BPA73012-1407:1:1101:3100:1070 1:N:0:13
GGGGTATCAACTTCGTCGAGTACGCTCAACTAATCAGATCGGAAG
+
FFFFFFFFFF:,:FF:FFFFFFFFF,FFFFFFFFFFFFFFFFFFF
@FS10000125:23:BPA73012-1407:1:1101:3300:1070 1:N:0:13
GGGGGAGTCAACTTCGTCGAGTACGCTCAATCGAGAAGATCGGAA
+
FFFFFFFFFFF:,:FFF:FFFF:FF,F:FFFFFFFFFFFF,FFFF
@FS10000125:23:BPA73012-1407:1:1101:3360:1070 1:N:0:13
GGGTACTAACTTCGTCGAGTACGCTCAAGTAAAAAGATCGGAAGA
+
FF::FFFFFF,,FFFFFFFFFFFFFFFFFFFFFFFFFFFFFFFFF
@FS10000125:23:BPA73012-1407:1:1101:3610:1070 1:N:0:13
GATGGATGAACTTCGTCGAGTACGCTCAAGTAATGAGATCGGAAG
+
F,F:,FFFFFFF:FF:FFFFFFFFF:FFFFFFFFFFFFFFFFFFF
@FS10000125:23:BPA73012-1407:1:1101:3720:1070 1:N:0:13
GGGGCTAAAACTTCGTCGAGTACGCTCAAACTGAAAGATCGGAAG
+
FFFFFFFFFF:::FF:FFFFFFFFF,FFFFFFFFFFFFFFFFFFF
@FS10000125:23:BPA73012-1407:1:1101:3860:1070 1:N:0:13
GGGGGCACAACTTCGTCGAGTACGCTCAACACAACAGATCGGAAG
+
FFFFFFFFFF:::FF:FFFFFFFFF,FFFFFFFFFFFFFFFFFFF
@FS10000125:23:BPA73012-1407:1:1101:4460:1070 1:N:0:13
GGGGTGTAAACTTCGTCGAGTACGCTCAACATACGAGATCGGAAG
+
FF,FFFFFFFF::FF:FFFFFFFFF:FFFFFFFFFFFFFFFFFFF
@FS10000125:23:BPA73012-1407:1:1101:4650:1070 1:N:0:13
GGGGCTAGAACTTCGTCGAGTACGCTCAATTCGAAAGATCGGAAG
+
F:::FF,,F::FFF,FF:F:F,F:FFFFF:F,,,FFF::FF:FF:
@FS10000125:23:BPA73012-1407:1:1101:4900:1070 1:N:0:13
GGGGGGATCTTCGTCGAGTACGCTCAAGTAGGAAGATCGGAAGAG
+
FFFFFFFFFF,:F:FFFF:FFFFFFFFFFFFFFFFF,FFF,FFFF
@FS10000125:23:BPA73012-1407:1:1101:5060:1070 1:N:0:13
GGGGAACTTCGTCGAGTACGCTCAAGTATGTAGATCGGAAGAGCA
+
FFFFFFFFFFF,FFFFFF,,FFFFFFF:FFFFFFF,FFFFFFF,F
@FS10000125:23:BPA73012-1407:1:1101:5230:1070 1:N:0:13
GATGTTTCAACTTCGTCGAGTACGCTCAAGAAATCAGATCGGAAG
+
,,FF,:FFF:FFF:F:FF::FFFFF:FFFFFFFFF:FFFF,FFFF
@FS10000125:23:BPA73012-1407:1:1101:5790:1070 1:N:0:13
GGGGTCAAGCTTCGTCGAGTACGCTCAAAGCATAAGATCGGAAGA
+
F,,FFFFFFF:,FFFFFFFFFFFFFFFFFFFFFFFFFFFFFFFFF
@FS10000125:23:BPA73012-1407:1:1101:6640:1070 1:N:0:13
GGGGGAATGAACTTCGTCGAGTACGCTCAATTGGAGAGATCGGAA
+
F:,FFFFFFFFF::FFF,FFFF:FFFF:FFFFFFFFFFFF,FFFF
@FS10000125:23:BPA73012-1407:1:1101:7370:1070 1:N:0:13
GGGGGGTAAACTTCGTCGAGTACGCTCAATAGGTGAGATCGGAAG
+
F,,FFFFFFFF::FF:FFFFFFFFF,FFFFFFFFFFFFFFFFFFF
@FS10000125:23:BPA73012-1407:1:1101:7710:1070 1:N:0:13
GGGGAACTAACTTCGTCGAGTACGCTCAAAAGTGTAGATCGGAAG
+
F:,FFFFFFFF::FF:FFFFFFFFF,FFFFFFFFFFFFFFFFFFF
@FS10000125:23:BPA73012-1407:1:1101:7930:1070 1:N:0:13
GGGGGAGAAACTTCGTCGAGTACGCTCAATCAAGTAGATCGGAAG
+
F,,F:FFFFFF:FFF:FFFFFFFFF:FFFFFFFFFFFFFFFFFFF
@FS10000125:23:BPA73012-1407:1:1101:9340:1070 1:N:0:13
GTTAAGAACTTCGTCGAGTACGCTCAAGGCTTGAGATCGGAAGAG
+
,,,,FFFFFF:FF:FFFF,FFFFFFFFFFFFFFFFF,FFF,FF,F
@FS10000125:23:BPA73012-1407:1:1101:9490:1070 1:N:0:13
GGGGAACAACTTCGTCGAGTACGCTCAATCGTAGAGATCGGAAGA
+
F:,FFFFFFF::FFFFFFFFFFFFFFF:FFFFFFFFFFFFFFFFF
@FS10000125:23:BPA73012-1407:1:1101:9820:1070 1:N:0:13
GGGGGTTTAACTTCGTCGAGTACGCTCAAAGAGAAAGATCGGAAG
+
FFFF:FFFFFF::FF:FFFFFFFFF:FFFFFFFFFFFFFFFFFFF
@FS10000125:23:BPA73012-1407:1:1101:10000:1070 1:N:0:13
GGGGCCGCAACTTCGTCGAGTACGCTCAAGGACTGAGATCGGAAG
+
F,,FFF:FFF:,:FF,FFF,FFFFF,FFFFFFFFF,FFFF,FF:F
@FS10000125:23:BPA73012-1407:1:1101:10450:1070 1:N:0:13
GGGGACCCAACTTCGTCGAGTACGCTCAAATCTTGAGATCGGAAG
+
FFFFFFFFFF:,,FF,FFFFFFFFF,FFFFFFFFFFFFFFFFFFF
@FS10000125:23:BPA73012-1407:1:1101:10490:1070 1:N:0:13
GGGGTTCTAACTTCGTCGAGTACGCTCAAAATTCAAGATCGGAAG
+
F::FFFFFFF:,,FF,FFFFFFFFF,FFFFFFFFFFFFFFFFFFF
@FS10000125:23:BPA73012-1407:1:1101:10600:1070 1:N:0:13
GGGGTATTAACTTCGTCGAGTACGCTCAACCCTTAAGATCGGAAG
+
FFFFFFFFFF:,:FF:FFFFFFFFF,FFFFFFFFFFFFFFFFFFF
@FS10000125:23:BPA73012-1407:1:1101:10940:1070 1:N:0:13
GGGGGGTTAACTTCGTCGAGTACGCTCAATATCATAGATCGGAAG
+
FFFFF,FFFFF::FF:FFFFFFFFF,FFFFFFFFFFFFFFFFFFF
@FS10000125:23:BPA73012-1407:1:1101:12000:1070 1:N:0:13
GGGGCAACAACTTCGTCGAGTACGCTCAAGAACAAAGATCGGAAG
+
F:,FFFFFFFF,,FF:FFFFFFFFF,FFFFFFFFFFFFFFFFFFF
@FS10000125:23:BPA73012-1407:1:1101:12620:1070 1:N:0:13
GGGGTCCGAACTTCGTCGAGTACGCTCAAAGCCGGAGATCGGAAG
+
FFFFFFFFFF:,,FF,FFFFFFFFF,FFFFFFFFFFFFFFFFFFF
@FS10000125:23:BPA73012-1407:1:1101:12800:1070 1:N:0:13
GATGCGATAACTTCGTCGAGTACGCTCAATTAACTAGATCGGAAG
+
,,::F:FFFFFF::F:FF:FFFFFF,FFFFFFFFFFFFFFFFFFF
@FS10000125:23:BPA73012-1407:1:1101:13410:1070 1:N:0:13
GGGGGTACAACTTCGTCGAGTACGCTCAAGGACTCAGATCGGAAG
+
FF:FFFFFFF:,,FF,FFFFFFFFF,FFFFFFFFFFFFFFFFFFF
@FS10000125:23:BPA73012-1407:1:1101:13900:1070 1:N:0:13
GGGGGAACAACTTCGTCGAGTACGCTCAAAGTGAAAGATCGGAAG
+
FFFFFFFFFF:,:FF,FFFFFFFFF,FFFFFFFFFFFFFFFFFFF
@FS10000125:23:BPA73012-1407:1:1101:14900:1070 1:N:0:13
GGGGCAGGAACTTCGTCGAGTACGCTCAAAACCCTAGATCGGAAG
+
FFFFFFFFFFF,,FF,FFFFFFFFF,FFFFFFFFFFFFFFFFFFF
@FS10000125:23:BPA73012-1407:1:1101:15800:1070 1:N:0:13
GGGCGGCAACTTCGTCGAGTACGCTCAATATTGAAGATCGGAAGA
+
F:,F:FFFFF::FFFFFFFFFFFFFFF:FFFFFFFFFFFFFFFF:
@FS10000125:23:BPA73012-1407:1:1101:15880:1070 1:N:0:13
GGGGAACAAATTTCGTCGAGTACGCTCAACTATAGAGATCGGAAG
+
FF:FF,,FF,:FFF,FF,F,F,F,,F,FF,F,F,,F,:FFF,FF,
@FS10000125:23:BPA73012-1407:1:1101:1320:1080 1:N:0:13
GGGGAACTTCGTCGAGTACGCTCAAACTGAGAGATCGGAAGAGCA
+
FFFFFFFFFFF:FFFFFF:,FFFFFFFFFFFFFFF,FFFFFFF,,
@FS10000125:23:BPA73012-1407:1:1101:1660:1080 1:N:0:13
GGGGAAGAACTTCGTCGAGTACGCTCAAAGTCTCAGATCGGTAGA
+
,,FFFFFFFFF,FFFFFFFFFFFFFFFFFFFFFFFFFFFFF,FF:
@FS10000125:23:BPA73012-1407:1:1101:1720:1080 1:N:0:13
GGGGGAATAATCTTCGTCGAGTACGCTCAACCAATGAGATCGGAA
+
F,,:FFF:F:FFF:,FF,FFFFFF,FFF:FF:F,FFF:,F::FFF
@FS10000125:23:BPA73012-1407:1:1101:1780:1080 1:N:0:13
GGGGGCCAAACTTCGTCGAGTACGCTCAAATGAGTAGATCGGAAG
+
FF:FFFFFFFF,,FF,FFFFFFFFF,FFFFFFFFFFFFFFFFFFF
@FS10000125:23:BPA73012-1407:1:1101:2460:1080 1:N:0:13
GGGGCGAACTTCGTCGAGTACGCTCAACACCCCAGATCGGAAGAG
+
FF:FFFFFFF::F:FFFF:FFFFFFFF:FFFFFFFF,FFF:FFFF
@FS10000125:23:BPA73012-1407:1:1101:2820:1080 1:N:0:13
GGGGGCATAACTTCGTCGAGTACGCTCAACACTAGAGATCGGGAG
+
FFFF:FFFFF:::FF:FFFFFFFFF,FFFFFFFFFFFFFFFFFFF
@FS10000125:23:BPA73012-1407:1:1101:3220:1080 1:N:0:13
GGGGGCTAAACTTCGTCGAGTACGCTCAACAATAGAGATCGGAAG
+
FFFFFFFFFF:::FF:FFFFFFFFF,FFFFFFFFFFFFFFFFFFF
@FS10000125:23:BPA73012-1407:1:1101:3400:1080 1:N:0:13
GGGGTGTCAACTTCGTCGAGTACGCTCAATATGGCAGATCGGAAG
+
F::FFF:FFFFF:FF:FFFFFFFFF,FFFFFF::FFFFFFFFFFF
@FS10000125:23:BPA73012-1407:1:1101:3620:1080 1:N:0:13
GGGGGGGGAACTTCGTCGAGTACGCTCAAACAGATAGATCGGAAG
+
FFFFFFFFFF:::FF,FFF,FFFFF:FFFFFFFFFFFFFFFFFFF
@FS10000125:23:BPA73012-1407:1:1101:3910:1080 1:N:0:13
GGTGAAACTTCGTCGAGTACGCTCAATAAATAAGATCGGAAGAGC
+
:,,FFFFFFF:FFFFFF:F:FF,FFFFF:FFF:FF:,FFF:FFF,
@FS10000125:23:BPA73012-1407:1:1101:4000:1080 1:N:0:13
GGGGCACTAACTTCGTCGAGTACGCTCAAATTTCCAGATCGGAAG
+
FFFFFF,FFFF,FFF:FFF:FFFFF,FFF:,,:F:FFFFFFFFFF
@FS10000125:23:BPA73012-1407:1:1101:4070:1080 1:N:0:13
GATGGCTGAACTTCGTCGAGTACGCTCAATTATAAAGATCGGAAG
+
,,FF,FFFFFFF::F:FF:FFFFFF:FFFFFFFFFFFFFF:FFFF
@FS10000125:23:BPA73012-1407:1:1101:4240:1080 1:N:0:13
GGGGCTGGAACTTCGTCGAGTACGCTCAATATACTAGATCGGAAG
+
FFFFFFFFFFFFFFFFFFF:FFFFF:FFFFFFFFFFFFFFFFFFF
@FS10000125:23:BPA73012-1407:1:1101:4980:1080 1:N:0:13
AGGAACTTCGTCGAGTACGCTCAAAGAGAAAGATCGGAAGAGCAC
+
FFF,FFFFFF:FF:FFF,FFFF,FFFFFFFFFFFFFFFFF,F,F,
@FS10000125:23:BPA73012-1407:1:1101:6370:1080 1:N:0:13
GGGGCCGAACTTCGTCGAGTACGCTCAAGGGCCGAGATCGGAAGA
+
FFFFFFFFFFF:FFFFFFFFFFFFFFFFFFFFFFFFFFFFFFFFF
@FS10000125:23:BPA73012-1407:1:1101:6520:1080 1:N:0:13
GGGGATAACTTCGTCGAGTACGCTCAAGATATTAGATCGGAAGAG
+
FFFFFFFFFF,:F:FFFF:FFFFFFFFFFFFFFFFF,FFF,FFFF
@FS10000125:23:BPA73012-1407:1:1101:6600:1080 1:N:0:13
GGGGGCTAACTTCGTCGAGTACGCTCAATAACTCAGATCGGAAGA
+
FFFFFFFFFF::FFFFFFFFFFFFFFF:FFFFFFFFFFFFFFFFF
@FS10000125:23:BPA73012-1407:1:1101:6850:1080 1:N:0:13
GGGGCTCTAACTTCGTCGAGTACGCTCAACTAAAGAGATCGGAAG
+
F,,FFFFFFF:::FF:FFFFFFFFF,FFFFFFFFFFFFFFFFFFF
@FS10000125:23:BPA73012-1407:1:1101:6950:1080 1:N:0:13
GTTGTCACAACTTCGTCGAGTACGCTCAATTTTCTAGATCGGAAG
+
,,F,FFFFFFFF:FF:FFFFFFFFF,FFFFFFFFFFFFFFFFF:F
@FS10000125:23:BPA73012-1407:1:1101:7330:1080 1:N:0:13
GGGGGACGAGCTTCGTCGAGTACGCTCAAATAAGCAGATCGGAAG
+
F::FFFFFFF:,:FF,FFFFFFFFF,FFFFFFFFFFFFFFFFFFF
@FS10000125:23:BPA73012-1407:1:1101:7360:1080 1:N:0:13
GGGAGTTAACTTCGTCGAGTACGCTCAAGTTACTAGATCGGAAGA
+
FFFFFFFFFF:,FFFFFFFFFFFFFFFFFFFFFFFFFFFFFFFFF
@FS10000125:23:BPA73012-1407:1:1101:7440:1080 1:N:0:13
GGGGGGTCCGAACTTCGTCGAGTACGCTCAAGTTCCGAGATCGGA
+
FFFFFFFFFFF,F:FFF:,FFF:FFFFFFFFFFFF,FFFF:,FFF
@FS10000125:23:BPA73012-1407:1:1101:7610:1080 1:N:0:13
GGAGCAGAAACTTCGTCGAGTACGCTCAAGATTTAAGATCGGAAG
+
,FF:FF:FFFF,,:F:FFF,FFF:F:FFFFFFFFFF,FFF:FF,F
@FS10000125:23:BPA73012-1407:1:1101:7840:1080 1:N:0:13
GTTGTGGAAACTTCGTCGAGTACGCTCAAACATGTAGATCGGAAG
+
,,FF,:,FFFFFFFF:FFFFFF:FF:FFFFFFFFFFFFFF:F,F:
@FS10000125:23:BPA73012-1407:1:1101:8100:1080 1:N:0:13
GGGGGCAAAACTTCGTCGAGTACGCTCAATTCCGGAGATCGGAAG
+
FFFF:,F,FFFF::F:FF:FFFFFF,FFFFF:F:,FFFFFFFFFF
@FS10000125:23:BPA73012-1407:1:1101:8620:1080 1:N:0:13
GCAGGTTGAAACTTCGTCGAGTACGCTCAAACGTATAGATCGGAA
+
,FF:,F:,FFFF,,FFF,FFFF:FFF::FFFFFFF::FFF,:F:,
@FS10000125:23:BPA73012-1407:1:1101:9300:1080 1:N:0:13
GGGGCACTAACTTCGTCGAGTACGCTCAAAGAGTGAGATCGGAAG
+
FFFFFFFFFFF,:FF:FFFFFFFFF,FFFFFFFFFFFFFFFFFFF
@FS10000125:23:BPA73012-1407:1:1101:9320:1080 1:N:0:13
GGGCAAGAGATCGGAAGAGCACACGTCTGAACTCCAGTCACCAGG
+
FFFFFFFFFF:FFFFFFFFFFF,FF:F:FFFFFFFFF,FF,,FFF
@FS10000125:23:BPA73012-1407:1:1101:9370:1080 1:N:0:13
GGGGTTTCAACTTCGTCGAGTACGCTCAAACAACTAGATCGGAAG
+
F,,FF::FFFF::FF:FFFFFFFFF,FFFFFFFFFFFFFFFFFFF
@FS10000125:23:BPA73012-1407:1:1101:9430:1080 1:N:0:13
GGGGCGTGAACTTCGTCGAGTACGCTCAAACCTTTAGATCGGAAG
+
F,,FFFFFFFF::FF:FFFFFFFFF,FFFFFFFFFFFFFFFFFFF
@FS10000125:23:BPA73012-1407:1:1101:10220:1080 1:N:0:13
GGGGCCGAAACTTCGTCGAGTACGCTCAATACGACAGATCGGAAG
+
FFFFFFFFFFF::FF:FFFFFFFFF,FFFFFFFFFFFFFFFFFFF
@FS10000125:23:BPA73012-1407:1:1101:10250:1080 1:N:0:13
GTTGGAAAACTTCGTCGAGTACGCTCAAAACAATAGATCGGAAGA
+
F,F,:FFFFF:FF:FFF:FFFFFFFFF:FFFFFFFFFFFF:,,,F
@FS10000125:23:BPA73012-1407:1:1101:10300:1080 1:N:0:13
GGGGTCTCATCTTCGTCGAGTACGCTCAATTGTATAGATCGGAAG
+
FFFFFFFFFF:,:FF,FFFFFFFFF,FFFFFFFFFFFFFFFFFFF
@FS10000125:23:BPA73012-1407:1:1101:10390:1080 1:N:0:13
GTTGTTCCAACTTCGTCGAGTACGCTCAAATTATCAGATCGGAAG
+
,,F,,:FFF:FF:,F,FF:FFF:FF,FFFFFFFFF,FFFF,FF:F
@FS10000125:23:BPA73012-1407:1:1101:10790:1080 1:N:0:13
GTTGTCAACTTCGTCGAGTACGCTCAAGACACAAGATCGGAAGAG
+
,,F,FFFFFFFFF:FFFF,FFFFFFFFFFFFFFFFF,FFF,FF:,
@FS10000125:23:BPA73012-1407:1:1101:10810:1080 1:N:0:13
GGGTTCGAACTTCGTCGAGTACGCTCAATATGGTAGATCGGAAGA
+
F,,,FFFFFF::FFFFFFFFFFFFFFF:FFFFFFFFFFFFFFFFF
@FS10000125:23:BPA73012-1407:1:1101:10930:1080 1:N:0:13
GGGAGTGAAACTTCGTCGAGTACGCTCAATATGCGAGATCGGAAG
+
F:F:FFFFFF:,:FF:FFFFFFFFF,FFFFFFFFFFFFFFFFFFF
@FS10000125:23:BPA73012-1407:1:1101:11170:1080 1:N:0:13
GGGGCACAACTTCGTCGAGTACGCTCAAGCGGTTAGATCGGAAGA
+
F,,F::F:FF:FFFFFFFFFF:FFFFFF:::FFFFFF,FFFFFFF
@FS10000125:23:BPA73012-1407:1:1101:11450:1080 1:N:0:13
GGGGCAGTAACTTCGTCGAGTACGCTCAAGTTGGAAGATCGGAAG
+
F,,FFFFF:F:,,:F:FFF,FFFFF,FFFFFFFFFFFFFFF,F:F
@FS10000125:23:BPA73012-1407:1:1101:11640:1080 1:N:0:13
GGGGTTTAACTTCGTCGAGTACGCTCAATCCCAGAGATCGGAAGA
+
F,,F,,F:FFFFFFFFFFFFFFFFFFFFFF,:FFFFF:FFF:F:F
@FS10000125:23:BPA73012-1407:1:1101:12630:1080 1:N:0:13
GGTGACCTAACTTCGTCGAGTACGCTCAACGGTGGAGATCGGAAG
+
,,,::FFF:FFF:FFFFF:,FF:FF:FFFFFFFFF:FFFF,F:::
@FS10000125:23:BPA73012-1407:1:1101:12980:1080 1:N:0:13
GGGGGCTGAACTTCGTCGAGTACGCTCAAAACCTAAGATCGGAAG
+
FFFFFFFFFF:,,FF:FFFFFFFFF,FFFFFFFFFFFFFFFFFFF
@FS10000125:23:BPA73012-1407:1:1101:13940:1080 1:N:0:13
GGGGCTGAACTTCGTCGAGTACGCTCAACAGTGGTGATCGGAAGA
+
FFFFFF:FF,:FF,F::F:FF:FFF,,F,,,F,:,,F,:,FFF,:
@FS10000125:23:BPA73012-1407:1:1101:14280:1080 1:N:0:13
GGGGTACTAACTTCGTCGAGTACGCTCAAAAAATGAGATCGGAAG
+
F:,F:FFFFFF,:FF,FFF:FFFFF,FFF:F:FFFFFFFF:FFFF
@FS10000125:23:BPA73012-1407:1:1101:14320:1080 1:N:0:13
GGGGCATCATCTTCGTCGAGTACGCTCAAGGGTGGAGATCGGAAG
+
FFFFF,,FF:FF:FF:FFFFFFFFF,FFF::FFF:FFFFFFFFFF
@FS10000125:23:BPA73012-1407:1:1101:14450:1080 1:N:0:13
GGGGCCATAACTTCGTCGAGTACGCTCAAACATGAAGATCGGAAG
+
FF:F:FFFF:FF::F,FF:FFFFFF,FFFFFFF:,FFFFFFFFFF
@FS10000125:23:BPA73012-1407:1:1101:14640:1080 1:N:0:13
GGGGATGGAACTTCGTCGAGTACGCTCAAGACAATAGATCGGAAG
+
F,,FFFFFFFF,:FF:FF:FFFFFF,FFFFFFFFFFFFFF:FFFF
@FS10000125:23:BPA73012-1407:1:1101:16120:1080 1:N:0:13
GGGGTTCGAACTTCGTCGAGTACGCTCAACAACAGAGATCGGAAG
+
FF:FFFFFFFF,:FF,FFFFFFFFF,FFFFFFFFFFFFFFFFFFF
@FS10000125:23:BPA73012-1407:1:1101:16480:1080 1:N:0:13
GGGACCGAACTTCGTCGAGTACGCTCAACTGTTTAGATCGGAAGA
+
FF:,FFFFFF:FFFFFFFFFFFFFFFFFFFFFFFFFFFFFFFFFF
@FS10000125:23:BPA73012-1407:1:1101:1030:1090 1:N:0:13
GGGCGCGAACTTCGTGGAGTACGCTCAAAGTTCGAGATCGGAGAG
+
FF,FFFFFFF:,FFFFFFFFFF,FFFF:FFFFFFFFFFFF,::,,
@FS10000125:23:BPA73012-1407:1:1101:1270:1090 1:N:0:13
GGGGCTAAAACTTCGTCGAGTACGCTCAAATCTCAAGATCGGAAG
+
FFFFFFFFFFF::FF:FFFFFFFFF:FFFFFFFFFFFFFFFFFFF
@FS10000125:23:BPA73012-1407:1:1101:1350:1090 1:N:0:13
GGGGGAGCAACTTCGTCGAGTACGCTCAAGCAGCAAGATCGGAAG
+
F:,FFFFFFFF,:FF:FFF:FFFF::FFFFFFFFFFFFFFF,FFF
@FS10000125:23:BPA73012-1407:1:1101:2260:1090 1:N:0:13
GGGGGCCCAACTTCGTCGAGTACGCTCAAACATAGAGATCGGAAG
+
FFFFFFFFFF:,,FF:FFFFFFFFF,FFFFFFFFFFFFFFFFFFF
@FS10000125:23:BPA73012-1407:1:1101:2270:1090 1:N:0:13
GGGGGACTAACTTCGTCGAGTACGCTCAATCTAAAAGATCGGAAG
+
FFFFFFFFFFF,,FF:FFFFFFFFF,FFFFFFFFFFFFFFFFFFF
@FS10000125:23:BPA73012-1407:1:1101:2300:1090 1:N:0:13
GGGGACACAACTTCGTCGAGTACGCTCAATTCAAAAGATCGGAAG
+
FFFFFF,,F:FF::F:FF:FFF:FF,:FFFFFFF,FFFFFFFFFF
@FS10000125:23:BPA73012-1407:1:1101:2350:1090 1:N:0:13
GGGGAATAAACTTCGTCGAGTACGCTCAATGATTCAGATCGGAAG
+
F,,FFFFFFFF,:FF:FFFFFFFFF,FFFFFFFFFFFFFFFFFFF
@FS10000125:23:BPA73012-1407:1:1101:2590:1090 1:N:0:13
GGGGCAGAAACTTCGTCGAGTACGCTCAACAGCAAAGATCGGAAG
+
FFFFFFFFFF::,FF:FFFFFFFFF,FFFFFFFFFFFFFFFFFFF
@FS10000125:23:BPA73012-1407:1:1101:2780:1090 1:N:0:13
GGGATTCTAACTTCGTCGAGTACGCTCAAAGATGCAGATCGGAAG
+
FFFF,FFFFFF::FF:FFFFFFFFF,FFFFFFFFFFFFFFFFFFF
@FS10000125:23:BPA73012-1407:1:1101:4490:1090 1:N:0:13
GGGGTGGCAACTTCGTCGAGTACGCTCAATCATATAGATCGGAAG
+
FFFFFFFFFFFFFFFFFFF,FFFFFFFFFFFFFFFFFFFFFFFFF
@FS10000125:23:BPA73012-1407:1:1101:4720:1090 1:N:0:13
GGGGGTCAAACTTCGTCGAGTACGCTCAAGATTCTAGATCGGAAG
+
FF,FFFFFFF,:,FF:FFFFFFFFF:FFFFFFFFFFFFFFFFFFF
@FS10000125:23:BPA73012-1407:1:1101:5620:1090 1:N:0:13
GGGGGACGAACTTCGTCGAGTACGCTCAAATAATTAGATCGGAAG
+
FFFFFFFFFF:,:FF:FFFFFFFFF,FFFFFFFFFFFFFFFFFFF
@FS10000125:23:BPA73012-1407:1:1101:5730:1090 1:N:0:13
GGGGGGCTAACTTCGTCGAGTACGCTCAAGGACTAAGATCGGAAG
+
FF:FF:FFFFF::FF:FFFFFFFFF,FFFFFFFFFFFFFFFFFFF
@FS10000125:23:BPA73012-1407:1:1101:6170:1090 1:N:0:13
GGGGACGAAACTCCGTCGAGTACGCTCAAAGTCGAAGATCGGAAG
+
F::FFFFFFF:::FF:FFFFFFFFF,FFFFFFFFFFFFFFFFFFF
@FS10000125:23:BPA73012-1407:1:1101:6240:1090 1:N:0:13
GGGGGAAATTTCGTCGAGTACGCTCAATTATGTAGATCGGAAGAG
+
FFFFFFFFFFFFF:FFFF:FFFFFFF,,FFFFFFFF,FFF:FFFF
@FS10000125:23:BPA73012-1407:1:1101:7250:1090 1:N:0:13
GGGGTAACAACTTCGTCGAGTACGCTCAAAATTTTAGATCGGAAG
+
FFFFFFFFFF:,,FF:FFFFFFFFF,FFFFFFFFFFFFFFFFFFF
@FS10000125:23:BPA73012-1407:1:1101:7600:1090 1:N:0:13
GGGCATAAACTTCGTCGAGTACGCTCAAATTTTAAGATCGGAAGA
+
F:,,FFFFFF::FFFFFFFFFFFFFFF,FFFFFFFFFFFFFFFFF
@FS10000125:23:BPA73012-1407:1:1101:7870:1090 1:N:0:13
GGGGCGGTAATTTCGTCGAGTACGCTCAATATAAAAGATCGGAAG
+
FF:FFFFFFF:::FF:FFFFFFFFF,FFFFFFFFFFFFFFFFFFF
@FS10000125:23:BPA73012-1407:1:1101:8620:1090 1:N:0:13
GGGGGGCTAATTTCGTCGAGTACGCTCAATTCTGGAGATCGGAAG
+
FFFFFFFFFF:::FF:FFFFFFFFF,FFFFFFFFFFFFFFFFFFF
@FS10000125:23:BPA73012-1407:1:1101:8810:1090 1:N:0:13
GGGGGTGGAACTTCGTCGAGTACGCTCAAACAAACAGATCGGAAG
+
FFFFFFFFFF:::FF:FFFFFFFFF,FFFFFFFFFFFFFFFFFFF
@FS10000125:23:BPA73012-1407:1:1101:9330:1090 1:N:0:13
GGGGCGGAAACTTCGTCGAGTACGCTCAAAGTTGGAGATCGGAAG
+
FFFFFFFFFFF:,FF:FFFFFFFFF,FFFFFFFFFFFFFFFFFFF
@FS10000125:23:BPA73012-1407:1:1101:9940:1090 1:N:0:13
GGGGCCGAACTTCGTCGAGTACGCTCAAAGCATCAGATCGGAAGA
+
FFFFFFFFFF::FFFFFFFFFFFFFFFF,F,,,,FFFFFFFFFFF
@FS10000125:23:BPA73012-1407:1:1101:9980:1090 1:N:0:13
GGGGTGTAAACTTCGTCGAGTACGCTCAAGAACAGAGATCGGAAG
+
FFFFFFFFFF::,FF,FFFFFFFFF,FFFFFFFFFFFFFFFFFFF
@FS10000125:23:BPA73012-1407:1:1101:10390:1090 1:N:0:13
GTTGACTTCGTCGAGTACGCTCAAATTGTTAGATCGGAAGAGCAC
+
:,F:FFFFF:FFF,F:F,:FFF,FF:FFFFFFFFFFFFFF,F,F,
@FS10000125:23:BPA73012-1407:1:1101:10540:1090 1:N:0:13
GGGGGATATAACTTCGTCGAGTACGCTCAATACTTAAGATCGGAA
+
FFFFFFFFFF::,:FFF:FFFF:FF:F:FFFFFFFFFFFF,FFFF
@FS10000125:23:BPA73012-1407:1:1101:11480:1090 1:N:0:13
GGGGTTGGAACTTGTCGAGTACGCTCAAAATGATAGATCGGAAGA
+
FFFFFFFFFFF,:FFFFFFFFFFFFFF,FFFFFFFFFFFFFFFFF
@FS10000125:23:BPA73012-1407:1:1101:11730:1090 1:N:0:13
GGGGAGCCAATTTCGTCGAGTACGCTCAAATCTCGAGATCGGAAG
+
F,,FFFFFFF,,:FF:FFFFFFFFF,FFFFFFFFFFFFFFFF:FF
@FS10000125:23:BPA73012-1407:1:1101:12500:1090 1:N:0:13
GGGGGCAAACCTTCGTCGAGTACGCTCAAATATAAAGATCGGAAG
+
FFFFFFFFFFF,,FF:FFFFFFFFF,FFFFFFFFFFFFFFFFFFF
@FS10000125:23:BPA73012-1407:1:1101:13700:1090 1:N:0:13
GGGGACTTCGTCGAGTACGCTCAAGCTGCAAGATCGGAAGAGCAC
+
FFFFFFFFFF,:F:F,F,FFFFFFF,FFFFFFFFFFF:FF:F,F,
@FS10000125:23:BPA73012-1407:1:1101:13840:1090 1:N:0:13
GGGGTCCTAACTTCGTCGAGTACGCTCAAGAGCCGAGATCGGAAG
+
F::FFFFFFF:,,FF,FF:FFFFFF,FFFFFFFFFFFFFF:FFFF
@FS10000125:23:BPA73012-1407:1:1101:14210:1090 1:N:0:13
GGGCCTGAAACTTCGTCGAGTACGCTCAACACATCAGATCGGAAG
+
FFFFFFFFFFF::FF,FFFFFFFFF,FFFFFFFFFFFFFFFFFFF
@FS10000125:23:BPA73012-1407:1:1101:14280:1090 1:N:0:13
GGGGGCTGAACTTCGTCGAGTACGCTCAAACTACAAGATCGGAAG
+
FFFFFFFFFFF::FF,FFFFFFFFF,FFFFFFFFFFFFFFFFFFF
@FS10000125:23:BPA73012-1407:1:1101:14620:1090 1:N:0:13
GGGGGTTCAACTTCGTCGAGTACGCTCAACGAGCAAGATCGGAAG
+
FFFFFFFFFF::,FF,FFFFFFFFF,FFFFFFFFFFFFFFFFFFF
@FS10000125:23:BPA73012-1407:1:1101:15040:1090 1:N:0:13
GGGGAACATCTTCGTCGAGTACGCTCAATAGGTGAGATCGGAAGA
+
FF:FFFFFFF:,FFFFFFFFFFFFFFF,FFFFFFFFFFFFFF:FF
@FS10000125:23:BPA73012-1407:1:1101:16100:1090 1:N:0:13
GGGGATGGAACTTCGTCGAGTACGCTCAAAGGATAAGATCGGAAG
+
FFFFFFFFFFF::FF:FFFFFFFFF,FFFFFFFFFFFFFFFFFFF
@FS10000125:23:BPA73012-1407:1:1101:1420:1100 1:N:0:13
GGGGGCTAAACTTCGTCGAGTACGCTCAAAATGTGAGATCGGAAG
+
FFFFFFFFFFF::FF:FFFFFFFFF,FFFFFFFFFFFFFFFFFFF
@FS10000125:23:BPA73012-1407:1:1101:1800:1100 1:N:0:13
GGGGGATTAACTTCGTCGAGTACGCTCAACATGAGAGATCGGAAG
+
FF,F,FF,FFFFFFFFFFFFFFFFF:FFFF,F,F,FFFFFFFFFF
@FS10000125:23:BPA73012-1407:1:1101:1860:1100 1:N:0:13
GGGGCGGTAACCTTCGTCGAGTACGCTCAAGAACACAGATCGGAA
+
FFFFFFFFFFFF::FFF:FFFF:FFFF:FFFFFFF,FFFF,FFFF
@FS10000125:23:BPA73012-1407:1:1101:1890:1100 1:N:0:13
GGGGGTTTAACTTCGTCGAGTACGCTCAAATGTAGAGATCGGAAG
+
FFFFFFFFFFF::FFFFFFFFFFFF,FFFFFFFFFFFFFFFFFFF
@FS10000125:23:BPA73012-1407:1:1101:2270:1100 1:N:0:13
GGGGAAAGAACTTCGTCGAGTACGCTCAAAGGTTTAGATCGGAAG
+
F::FFFF,FFF::FF:FF::FFFFF:FFF::FFFFFFFFFFFFFF
@FS10000125:23:BPA73012-1407:1:1101:2450:1100 1:N:0:13
GATGACTCAACTTCGTCGAGTACGCTCAAGAAGTGAGATCGGAAG
+
,,FF:FFFFFFF:FFFFFFFFFFFF:FFFFFFFFFFFFFFFF,FF
@FS10000125:23:BPA73012-1407:1:1101:2510:1100 1:N:0:13
GGCGGCTAAACTTCGTCGAGTACGCTCAATCAACTAGATCGGAAG
+
F,,FFFFFFFF::FF:FFFFFFFFF,FFFFFFFFFFFFFFFFFFF
@FS10000125:23:BPA73012-1407:1:1101:3290:1100 1:N:0:13
GGGGGAAAAACTTCGTCGAGTACGCTCAATAGGGTAGATCGGAAG
+
FFFFFFF,F:FF,:F:FF:FFFFFF,FFFFF:,,FFFFFFFFFFF
@FS10000125:23:BPA73012-1407:1:1101:3740:1100 1:N:0:13
GGGGGGGAAAATTCGTAGAGTACGCTCAAATACCAAGATCGGAAG
+
FFFFFFFFFFFF:FFFFFFFFFFFF,FFFFFFFFFFFFFFFFFFF
@FS10000125:23:BPA73012-1407:1:1101:3760:1100 1:N:0:13
GGGGGGCCAACTTCGTCGAGTACGCTCAAGGAGAGAGATCGGAAG
+
FFFFFFFFFF:,:FF,FFFFFFFFF,FFFFFFFFFFFFFFFFFFF
@FS10000125:23:BPA73012-1407:1:1101:3930:1100 1:N:0:13
GGGGCGACAACTTCGTCGAGTACGCTCAAGATATTAGATCGGAAG
+
F:,FFFFFFFF,:FF:FFFFFFFFF,FFFFFFFFFFFFFFFFFFF
@FS10000125:23:BPA73012-1407:1:1101:4040:1100 1:N:0:13
GGGGTGTAACTTCATCGTGTACACTCATCATCTAACATCGCAAGA
+
FFFFFF,FF:,:,,FF,,F,F,:FFF:,:F,FF,F:FF:,FF:F:
@FS10000125:23:BPA73012-1407:1:1101:4280:1100 1:N:0:13
GGGGTAAAAACTTCGTCGAGTACGCTCAAACCTGAAGATCGGAAG
+
F,FFFFFFFFF:,FF:FFFFFFFFF,FFFFFFFFFFFFFFFFFFF
@FS10000125:23:BPA73012-1407:1:1101:4410:1100 1:N:0:13
GGGAGGCTGAACTTCGTCGAGTACGCTCAATAATTTAGATCGGAA
+
F::,FFFFFFF:,:FFF:FFFF:FF:F:FFFFFFF,FFFF,FFFF
@FS10000125:23:BPA73012-1407:1:1101:4920:1100 1:N:0:13
GGGGGAAGAACTTCGTCGAGTACGCTCAAGAATATAGATCGGAAG
+
F,,FFFFFFF:,:FF:FFFFFFFFF,FFFFFFFFFFFFFFFFFFF
@FS10000125:23:BPA73012-1407:1:1101:5280:1100 1:N:0:13
GGGGGTTAAGCTTCGTCGAGTACGCTCAAAGTACCAGATCGGAAG
+
FFFFFFFFFF:::FFFFFFFFFFFF,FFFFFFFFFFFFFFFFFFF
@FS10000125:23:BPA73012-1407:1:1101:5500:1100 1:N:0:13
GGGGTGGTAACTTCGTCGAGTACGCTCAAATATCTAGATCGGAAG
+
FFFFFFFFFF:,:FF:FFFFFFFFF,FFFFFFFFFFFFFFFFFFF
@FS10000125:23:BPA73012-1407:1:1101:5530:1100 1:N:0:13
GGGGCGGCAACTTCGTCGAGTACGCTCAATTAGTGAGATCGGAAG
+
FF:FFFFFFF:,:FF:FFFFFFFFF,FFFFFFFFFFFFFFFFFFF
@FS10000125:23:BPA73012-1407:1:1101:6250:1100 1:N:0:13
GGGGGAACAACTTCGTCGAGTACGCTCAAGTTGGTAGATCGGAAG
+
F:,F:FFFFFF:FFFFFFF:FFFFF:FFFFFFFFFFFFFFFFFFF
@FS10000125:23:BPA73012-1407:1:1101:6440:1100 1:N:0:13
GGGGGCAACTTCGTCGAGTACGCTCAAATCTCAAATCGGAAGAGC
+
F::FFFFFFF,FF:FFFF:FFFFFFF::FFFFFFF:,FFF:FFF,
@FS10000125:23:BPA73012-1407:1:1101:6770:1100 1:N:0:13
GGGGGATTAACTTCGTCGAGTACGCTCAAGATTTTAGATCGGAAG
+
FFFFFFFFFF:,,FF:FFFFFFFFF,FFFFFFFFFFFFFFFFFFF
@FS10000125:23:BPA73012-1407:1:1101:6990:1100 1:N:0:13
GGGGTTCAACTTCGTCGAGTACGCTCAATTAGCCAGATCGGAAGA
+
F,,FFFFFFF,,FFFFFFFFFFFFFFF,FFFFFFFFFFFFFFFFF
@FS10000125:23:BPA73012-1407:1:1101:7180:1100 1:N:0:13
GGGGGTCTAACTTCGTCGAGTACGCTCAAGTTAGTAGATCGGAAG
+
FFFFFFFFFF:,,FF,FFFFFFFFF,FFFFFFFFFFFFFFFFFFF
@FS10000125:23:BPA73012-1407:1:1101:7320:1100 1:N:0:13
GGGCTCTTCCGATCTGGGCCCAAACTTCGTCGAGTACGCTCAAGT
+
FFFFFFFF:FF::FFFFF:,FFFFF,F:FFFFFFFF,FFF,F:F:
@FS10000125:23:BPA73012-1407:1:1101:7340:1100 1:N:0:13
GGGGAGAGAACTTCGTCGAGTACGCTCAAGCAAGGAGATCGGAAG
+
FFFFFFFFFF:,,FF:FFFFFFFFF,FFFFFFFFFFFFFFFFFFF
@FS10000125:23:BPA73012-1407:1:1101:7400:1100 1:N:0:13
GGGGTAATAACTTCGTCGAGTACGCTCAACCAAAGAGATCGGAAG
+
FFFF,FFFFF:::FF,FFFFFFFFF,FFFFFFFFFFFFFFFFFFF
@FS10000125:23:BPA73012-1407:1:1101:7780:1100 1:N:0:13
GGGGCTACAACTTCGTCGAGTACGCTCAATTATTCAGATCGGAAG
+
FFFFFFFFFFFF::F:FFFFFFFFF,FFF,,,,,,FFFFFFFFFF
@FS10000125:23:BPA73012-1407:1:1101:9100:1100 1:N:0:13
GGGGTTGCAACTTCGTCGAGTACGCTCAAGAAAATAGATCGGAAG
+
FFFFFFFFFF:,,FF:FFFFFFFFF,FFFFFFFFFFFFFFFFFFF
@FS10000125:23:BPA73012-1407:1:1101:9440:1100 1:N:0:13
GGGGGACTAACTTCGTCGAGTACGCTCAACGTGAGAGATCGGAAG
+
F,,FFFFFFF:::FF:FFFFFFFFF,FFFFFFFFFFFFFFFFFFF
@FS10000125:23:BPA73012-1407:1:1101:9540:1100 1:N:0:13
GGGGGATCAACTTTCGTCGAGTACGCTCAATACCGCAGATCGGAA
+
FFFFFFFFFF,:,,FFF:FFFF,FF:F:FFFFFFF,FFFF,FFFF
@FS10000125:23:BPA73012-1407:1:1101:10740:1100 1:N:0:13
GGGGGTGTAACTTCGTCGAGTACGCTCAATAATTTAGATCGGAAG
+
FFFFFFFFFF::,FF:FFFFFFFFF,FFFFFFFFFFFFFFFFFFF
@FS10000125:23:BPA73012-1407:1:1101:11050:1100 1:N:0:13
GGGGGATTAACTTCGTCGAGTACGCTCAATTCCAAAGATCGGAAG
+
F,,F,F,FFFFFFFFFFFF:FFFFFFFFF,F:FF,FFFFFFFFF:
@FS10000125:23:BPA73012-1407:1:1101:12560:1100 1:N:0:13
GGGGCTATAACTTCGTCGAGTACGCTCAAACTGCGAGATCGGAAG
+
FF:FFFFFFF:,,FF,FFFFFFFFF,FFFFFFFFFFFFFFFFFFF
@FS10000125:23:BPA73012-1407:1:1101:14120:1100 1:N:0:13
GGGGAAGCAACTTCGTCGAGTACGCTCAATTTGATAGATCGGAAG
+
FFFFFFFFFFF::FF:FFFFFFFFF,FFFFFFFFFFFFFFFFFFF
@FS10000125:23:BPA73012-1407:1:1101:14460:1100 1:N:0:13
GGGGAACTAACTTCGTTGAGTACGCTCAAGCCTGCAGATCGGAAG
+
FFFFFFFFFFF,,FF,FFFFFFFFF,FFFFFFFFFFFFFFFFFFF
@FS10000125:23:BPA73012-1407:1:1101:14670:1100 1:N:0:13
GGGGCTTCAACTTCGTCGAGTACGCTCAAGTTTGAAGATCGGAAG
+
F,,F::FFFFFF::F:FF:,FFFFF,FFFFFFFF,FFFFF:FFFF
@FS10000125:23:BPA73012-1407:1:1101:14700:1100 1:N:0:13
GGGGGGTTAACTTCGTCGAGTACGCTCAACAAACAAGATCGGAAG
+
FFFFFFFFFFF::FF,FFFFFFFFF,FFFFFFFFFFFFFFFFFFF
@FS10000125:23:BPA73012-1407:1:1101:15200:1100 1:N:0:13
GGGGGCTTAACTGACTCGAGTACGCTCAACCGATTAGATCGGAAG
+
FF:F,FFFFFFFF:FFFFF,FFFFFFFFFFFFFFFFFFFFFFFFF
@FS10000125:23:BPA73012-1407:1:1101:15290:1100 1:N:0:13
GGGGAGGTAACTTCGTCGAGTACGCTCAATAGTCGAGATCGGAAG
+
FFFFFFFFFFF::FF:FFFFFFFFF,FFFFFFFFFFFFFFFFFFF
@FS10000125:23:BPA73012-1407:1:1101:15400:1100 1:N:0:13
GGGGCCTGAACTTCGTCGAGTACGCTCAAGCAGGCAGATCGGAAG
+
FFFFFFFFFFF,,FF,FF:FFFFFF,FFFFFFFFFFFFFFFFFFF
@FS10000125:23:BPA73012-1407:1:1101:16180:1100 1:N:0:13
GGGGCCACAACTTCGTCGAGTACGCTCAAGTAAGAAGATCGGAAG
+
FFFFFFFFFFF,,FF,FFFFFFFFF,FFFFFFFFFFFFFFFF:FF
@FS10000125:23:BPA73012-1407:1:1101:16460:1100 1:N:0:13
GGGGAACTTCGTCGAGTACGCTCAAAGTCTAAGATCGGAAGAGCA
+
FFFFFFF:FFF:FFFFFF,,FFFFFFFFFFFFFFF:FFFFFFF,:
@FS10000125:23:BPA73012-1407:1:1101:1010:1110 1:N:0:13
GGGGCGGAACTTCGTCGAGTACGCTCAAGTGACTAGATCGGTAGA
+
FFFFFFFFFF::FFFFFFFFFFFFFFFFFFFFFFFFFFFFF,FF:
@FS10000125:23:BPA73012-1407:1:1101:1130:1110 1:N:0:13
GGGAGAACTTCGTCGAGTACGCTCAAGTTATTAGATCGGAAGAGC
+
FFFFFFFFFFFFFFFFF:FFFF:FFFFFFFFFFFF:,FFFFFFF,
@FS10000125:23:BPA73012-1407:1:1101:1210:1110 1:N:0:13
GGGGGAGGAACTTCGTCGAGTACGCTCAAAACAACAGATCGGAAG
+
F:,FFFFFFF::FFFFFFF:FFFFF:FFFFFFFFFFFFFFF:F::
@FS10000125:23:BPA73012-1407:1:1101:1500:1110 1:N:0:13
GGGGGCTAACTTCGTCGAGTACGCTCAAATTACTAGATCGGAAGA
+
FFFFFFFFFFF:FFFFFFFFFFFFFFF:FFFFFFFFFFFFFFFFF
@FS10000125:23:BPA73012-1407:1:1101:1720:1110 1:N:0:13
GGGGAAGCAACTTCGTCGAGTACGCTCAAACGTATAGATCGGAAG
+
FFFF:FFFFFF,,FF:FF:FFFFFF,FFFFFFFFFFFF:FFF,FF
@FS10000125:23:BPA73012-1407:1:1101:1810:1110 1:N:0:13
GGGGGTGTAACTTCGTCGAGTACGCTCAAGGCCGTAGATCGAAAG
+
F:,FFFFFFFF::FF:FFFFFFFFF,FFFFFFFFFFFFFFFFFFF
@FS10000125:23:BPA73012-1407:1:1101:1920:1110 1:N:0:13
GGGGGCGCAACTTCGTCGAGTACGCTCAAACAAGTAGATCGGAAG
+
F:,FFF:FFFF:FFFFFFFFFFFFF:FFFFFFFFFFFFFFFFFFF
@FS10000125:23:BPA73012-1407:1:1101:1940:1110 1:N:0:13
GGGATGTTAACTTCGTCGAGTACGCTCAAGGAGGAAGATCGGAAG
+
FFFFFFFFFFF,,FF:FFFFFFFFF,FFFFFFFFFFFFFFFFFFF
@FS10000125:23:BPA73012-1407:1:1101:2040:1110 1:N:0:13
GGGGTAAGAACTTCGTCGAGTACGCTCAAGTCTTGAGATCGGAAG
+
F,,FFFFFFFF,:FF:FFFFFFFFF,FFFFFFFFFFFFFFFFFFF
@FS10000125:23:BPA73012-1407:1:1101:2320:1110 1:N:0:13
GGGGAATAAACTTCGTCGAGTACGCTCAAGAAATAAGATCGGAAG
+
F,,FFFFFFFFF:FF:FFFFFFFFF:FFFFF:FF:FFFFFFFFFF
@FS10000125:23:BPA73012-1407:1:1101:2560:1110 1:N:0:13
GGGGGCTGAACTTCGTCGAGTACGCTCAATGCCGCAGATCGGAAG
+
F:,FFFFFFFF,:FF:FFFFFFFFF,FFFFFFF:FFFFFFFFFFF
@FS10000125:23:BPA73012-1407:1:1101:2800:1110 1:N:0:13
GGGGGTAGAACTTCGTCGAGTACGCTCAAACTACGAGATCGGAAG
+
FF,FFFFFFF:::FFFFFFFFFFFF:FFFFFFFFFFFFFFFFFFF
@FS10000125:23:BPA73012-1407:1:1101:2980:1110 1:N:0:13
GGGGAGTCAACTTCGTCGAGTACGCTCAATGACCTAGATCGGAAG
+
FFFFFFFFFF,,:FF,FFFFFFFFF,FFFFFFFFFFFFFFFFFFF
@FS10000125:23:BPA73012-1407:1:1101:3540:1110 1:N:0:13
GGGCAACAACTTCGTCGAGTACGCTCAATTGGTCAGATCGGAAGA
+
FFF:FFFFFF:,FFFFFFFFFFFFFFF,FFFFFFFFFFFFFFFFF
@FS10000125:23:BPA73012-1407:1:1101:3610:1110 1:N:0:13
GGAGCACCAACTTCGTCGAGTACGCTCAAGAATGGAGATCGGAAG
+
F,,FFFFFFFFF:FF:FFFFFFFFF,FFFFFFFFFFFFFFFFFFF
@FS10000125:23:BPA73012-1407:1:1101:3840:1110 1:N:0:13
GGGGCATAAACTTCGTCGAGTACGCTCAACACTATAGATCGGAAG
+
FFFFFFFFFF:::FF:FFFFFFFFF,FFFFFFFFFFFFFFFFFFF
@FS10000125:23:BPA73012-1407:1:1101:4270:1110 1:N:0:13
GGGCCAAAACTTCGTCGAGTACGCTCAAGAAAATAGATCGGAAGA
+
F,,F:,FF:FF,,,FFFF::,F:FF:FF:::FFFF::FFF:F::F
@FS10000125:23:BPA73012-1407:1:1101:5300:1110 1:N:0:13
GGGGGAGAACTTCGTCGAGTACGCTCAAATATCTAGATCGGAAGA
+
FFFFFFFFFF:,FFF:FFFFFF:FFFF,FFFFFFF:F,FFFFFF:
@FS10000125:23:BPA73012-1407:1:1101:5340:1110 1:N:0:13
GGGCAGCAACTTCGTCGAGTACGCTCAAATTTCAAGATCGGAAGA
+
FFF,FFFFFF,,FFFFFFFFFFFFFFF:FFFFFFFFFFFFFFFFF
@FS10000125:23:BPA73012-1407:1:1101:5710:1110 1:N:0:13
GGGACGTAACTTCGTCGAGTACGCTCAATGCCCCAGATCGGAAGA
+
F,,FFFFFFF::FFFFFFFFFFFFFFFFFFFFFFFFFFFFFFFFF
@FS10000125:23:BPA73012-1407:1:1101:6600:1110 1:N:0:13
GGGGTCAAAACTTCGTCGAGTACGCTCAATCCATAAGATCGGAAG
+
FFFF,F,FFFFFFF:FFFF:F:F:FFFF,F:,,:,FFFFFFFFFF
@FS10000125:23:BPA73012-1407:1:1101:6680:1110 1:N:0:13
GGGCAGAACTTCGTCGAGTACGCTCAAAAGGAAAGATCGGAAGAG
+
FF,FFFFFFF:FF:FFFF:FFFFFFF::FFFFFFFF,FFF:F:FF
@FS10000125:23:BPA73012-1407:1:1101:6830:1110 1:N:0:13
GGGGGAGGAACTTCGTCGAGTACGCTCAAGACGCGAGATCGGAAG
+
F,,F:FFFFF:,,FF,FFFFFFFFF,FFFFFFFFFFFFFFFFFFF
@FS10000125:23:BPA73012-1407:1:1101:7480:1110 1:N:0:13
GGGGGAGCTAACTTCGTCGAGTACGCTCAAGTGATAAGATCGGAA
+
FFFFFFFFFF::,:FFF:FFFF:FFFF:FFFFFFFFFFFF,FFFF
@FS10000125:23:BPA73012-1407:1:1101:7600:1110 1:N:0:13
GGGGTTCAAACTTCGTCGAGTACGCTCAACAAAAAAGATCGGAAG
+
FF:FFFFFFFF:FFF:FFFFFFFFF,FFFFFFFFFFFFFFFFFFF
@FS10000125:23:BPA73012-1407:1:1101:7920:1110 1:N:0:13
GGGGGGCCAACTTCGTCGAGTACGCTCAACTATTCAGATCGGAAG
+
F,,F:FFFFF::FFF:FFFFFFFFF,FFFFFFFFFFFFFFFFFFF
@FS10000125:23:BPA73012-1407:1:1101:8010:1110 1:N:0:13
GGGGGGTAACTTCGTCGAGTACGCTCAACTTCCGAGATCGGAAGA
+
FF:FFFFFFF:FFFFFFFFFFFFFFFFFFFFFFFFFFFFFFFFFF
@FS10000125:23:BPA73012-1407:1:1101:8160:1110 1:N:0:13
GGGGGCCTAACTTCGTCGAGTACGCTCAAGATTATAGATCGGAAG
+
F:,F:FFFFF::::F:FFFFFFFFF:FFFFFFFFFFFFFFFFFFF
@FS10000125:23:BPA73012-1407:1:1101:8300:1110 1:N:0:13
GGGGTCGAACTTCGTCGAGTACGCTCAAGTGTTTAGATCGGAAGA
+
FF,FFFFFFF::FFFFFFFFFFFFFFFFFFFFFFFFFFFFFFFFF
@FS10000125:23:BPA73012-1407:1:1101:8320:1110 1:N:0:13
GGGGTGTTAACTTCGTCGAGTACGCTCAATAACTAAGATCGGAAG
+
F,,FFFFFFFF,:FF:FFFFFFFFF,FFFFFFFFFFFFFFFFFFF
@FS10000125:23:BPA73012-1407:1:1101:8380:1110 1:N:0:13
GGGGGCTCCAACTTCGTCGAGTACGCTCAAGTAATTAGATCGAAG
+
FFFFFFFFFFF:,:FFF:FFFF:FFFF:FFFFFFF:FFFF:FFFF
@FS10000125:23:BPA73012-1407:1:1101:8480:1110 1:N:0:13
GGGTGAAATCTTCGTCGAGTACGCTCAAGACGCAAGATCGGAAGA
+
FF:FFFFFFF:,FFFFFFFFFFFFFFFFFFFFFFFFFFFFFFFFF
@FS10000125:23:BPA73012-1407:1:1101:8730:1110 1:N:0:13
GGGGGAACAACTTCGTCGAGTACGCTCAACACGGAAGATCGGAAG
+
FFFFFFFFFFF,:FF:FFFFFFFFF,FFFFFFFFFFFFFFFFFFF
@FS10000125:23:BPA73012-1407:1:1101:8890:1110 1:N:0:13
GGGGGAGGAACTTCGTCGAGTACGCTCAAATCACGAGATCGGAAG
+
FFFFFFFFFF:,:FF:FFFFFFFFF,FFFFFFFFFFFFFFFFFFF
@FS10000125:23:BPA73012-1407:1:1101:10360:1110 1:N:0:13
GGGGCGTAAACTTCGTCGAGTACGCTCAACGTGGCAGATCGGAAG
+
FFFFFFFFFF:::FF,FFFFFFFFF,FFFFFFFFFFFFFFFFFFF
@FS10000125:23:BPA73012-1407:1:1101:10460:1110 1:N:0:13
GGGGAAGAAACTTCGTCGAGTACGCTCAACAGCAGAGATCGGAAG
+
FFFFFFFFFFF::FF:FFFFFFFFF,FFFFFFFFFFFFFFFFFFF
@FS10000125:23:BPA73012-1407:1:1101:10980:1110 1:N:0:13
GGGGGGGTAACTTCGTCGACTACGCTCAAAAAAAAAGATCGGAAG
+
F::FF::FFF:,,FFFFF,,FFFFF,:FFFFFFFFFFFFFFF,FF
@FS10000125:23:BPA73012-1407:1:1101:11020:1110 1:N:0:13
GGGGGGAGGAACTTCGTCGAGTACGCTCAACGTTGCAGATCGGAA
+
FFFFF:FFFFFF::FFF:FFFF:FFF,FFFF::::,FFFF:FFFF
@FS10000125:23:BPA73012-1407:1:1101:11900:1110 1:N:0:13
GGGAGCAATAACTTCGTCGAGTACGCTCAATAAAAAAGATCGGAA
+
FFF:FFFFFFF:,:FFF:FFFF:FF:F:FFFFFFFFFFFF,FFFF
@FS10000125:23:BPA73012-1407:1:1101:13100:1110 1:N:0:13
GGGAGGGACAACTTCGTCCAGTACGCTCAATTTACAAGATCGGAA
+
F:,:FFFFFFFF,:FFF:,FFF:FFFF:FFFFFFFFFFFF,FFFF
@FS10000125:23:BPA73012-1407:1:1101:13610:1110 1:N:0:13
GGGGGATCAACTTCGTCGAGTACGCTCAATGGGTAAGATCGGAAG
+
FF,F,,FFFFF::FF,FFFFFFFFF,FFF:,,:F,FFFFFFFFFF
@FS10000125:23:BPA73012-1407:1:1101:13620:1110 1:N:0:13
GGGGGCTAAACTTCGTCGAGTACGCTCAACTGTAAAGATCGGAAG
+
FFFFFFFFFFF::FF:FFFFFFFFF,FFFFFFFFFFFFFFFFFFF
@FS10000125:23:BPA73012-1407:1:1101:14040:1110 1:N:0:13
GGGAGGCAACTTCGTCGAGTACGCTCAATGAAAAAGATCGGAAGA
+
F,,:FFFFFF::FFFFFFFFFFFFFFFFFFFFFFFFFFFFFFFFF
@FS10000125:23:BPA73012-1407:1:1101:14280:1110 1:N:0:13
GGGGAGAACTTCGTCGAGTACGCTCAATGCCAAAGATCGGAAGAG
+
FFFFFFFFFF,FF:FFFF:FFFFFFF::FFFFFFFF:FFF:FFFF
@FS10000125:23:BPA73012-1407:1:1101:14340:1110 1:N:0:13
GGGGTCTCAACTTCGTCGAGTACGCTCAAAAATATAGATCGGAAG
+
FF,F:FFFFFF,FFF,FFFFFFFFF,FFFFFFFFFFFFFFFFFFF
@FS10000125:23:BPA73012-1407:1:1101:14490:1110 1:N:0:13
GGGGCGATATCTTCGTCGAGTACGCTCAAAAATATAGATCGGAAG
+
FFFFFFFFFFF:::F:FFFFFFFFF,FFFFFFFFFFFFFFFFFFF
@FS10000125:23:BPA73012-1407:1:1101:14880:1110 1:N:0:13
GGGGACAGAACTTCGTCGAGTACGCTCAAATCGGTAGATCGGAAG
+
F,,FFFFFFFF,,FF,FF:FFFFFF,FFFFFFFFFFFFFF:FFFF
@FS10000125:23:BPA73012-1407:1:1101:15210:1110 1:N:0:13
GGGGGTCCAACTTCGTCGAGTACGCTCAACAAGATAGATCGGAAG
+
FFFFFFFFFFF,:FF,FFFFFFFFF,FFFFFFFFFFFFFFFFFFF
@FS10000125:23:BPA73012-1407:1:1101:1280:1120 1:N:0:13
GGGGATAAACTTCGTCGAGTACGCTCAAAATTGTAGATCGGAAGA
+
FFFFFFFFFFF:FFFFFFFFFFFFFFF:FFFFFFFFFFFFFFFFF
@FS10000125:23:BPA73012-1407:1:1101:1440:1120 1:N:0:13
GGGGGGATAACTTCGTCGAGTACGCTCAACTGTCTAGATCGGAAG
+
F,,FFFFFFFF:FFFFFFFFFFFFF:FFFFFFFFFFFFFFFFFFF
@FS10000125:23:BPA73012-1407:1:1101:1490:1120 1:N:0:13
GGGCATGAACTTCGTGGAGTACGCTCAATCAGGAAGATCGGAAGA
+
F:,FFFFFFF::FFFFFFFFFFFFFFF:FFFFFFFFFFFFF:FFF
@FS10000125:23:BPA73012-1407:1:1101:1820:1120 1:N:0:13
GGGAGGCAACTTCGTCGAGTACGCTCAATTAGACAGATCGGAAGA
+
FFF:FFFFFFF:FFFFFFFFFFFFFFF:FFFFFFFFFFFFFFFFF
@FS10000125:23:BPA73012-1407:1:1101:2520:1120 1:N:0:13
GGGGGGTAAACTTCGTCGAGTACGCTCAAGGTGTCAGATCGGAAG
+
FF:FFFFFFF::,FF:FFFFFFFFF,FFFFFFFFFFFFFFFFFFF
@FS10000125:23:BPA73012-1407:1:1101:3150:1120 1:N:0:13
AATGCTGCAACTTCGTCGAGTACGCTCAATCAATTACATCGGAAC
+
:,,,F::F,FFF,,F,F,:FFF,:F,FFFFFFFFF,,FFF,FF:,
@FS10000125:23:BPA73012-1407:1:1101:3290:1120 1:N:0:13
GGGGCGTTAACTTCGTCGAGTACGCTCAAGTTATCAGATCGGAAG
+
F:,FFFFFFF:,,FF:FFFFFFFFF,FFFFFFFFFFFFFFFFFFF
@FS10000125:23:BPA73012-1407:1:1101:3840:1120 1:N:0:13
GGAGTTACAACTTCGTCGAGTACGCTCAACAACTAAGATCGGAAG
+
F,,FFFFFFFF:FFF:FFFFFFFFF:FFFFFFFFFFFFFFFFFFF
@FS10000125:23:BPA73012-1407:1:1101:3960:1120 1:N:0:13
GGGGGACTAACTTCGTGGAGTACGCTCAAAAGAATAGATCGGAAG
+
FFFFFFFFFFF,:FFFFFFFFFFFF,FFFFFFFFFFFFFFFFFFF
@FS10000125:23:BPA73012-1407:1:1101:4450:1120 1:N:0:13
GGGGCACAACTTCGTCGAGTACGCTCAAACGCGGAGATCGGAAGA
+
F,,FFFFFFF::FFFFFFFFFFFFFFFFFFFFFFFFFFFFFFFFF
@FS10000125:23:BPA73012-1407:1:1101:4750:1120 1:N:0:13
GATGCTGTAACTTCGTCGAGTACGCTCAAAGATACAGATCGGAAG
+
,,FFFFFFFFFF::F:FF:FFFFFF,FFFFFFFFF:FFFF:FFFF
@FS10000125:23:BPA73012-1407:1:1101:5270:1120 1:N:0:13
GATTCTGAACTTCGTCGAGTACGCTCAACGCGAGAGATCGGAAGA
+
,,F,:F,:FFFF:FFFFFFFF::FFFFFFFFF:FFFFFFFF:FF:
@FS10000125:23:BPA73012-1407:1:1101:5370:1120 1:N:0:13
GGGGTGGAAACTTCGTCGAGTACGCTCAAGACTTAAGATCGGAAG
+
F:,FFF:FFF,,:FF:FFFFFFFFF,FFFFFFFF,FFFFFFFFFF
@FS10000125:23:BPA73012-1407:1:1101:5390:1120 1:N:0:13
GGAGGCCTAACTTCGTCGAGTACGCTCAAGTGGATAGATCGGAAG
+
F,,F:FFFFFF::FF:FFFFFFFFF,FFFFFFFFFFFFFFFFFFF
@FS10000125:23:BPA73012-1407:1:1101:5710:1120 1:N:0:13
GGGGGAAAAACTTCGTCGAGTACGCTCAAGATCTTAGATCGGAAG
+
F,,F,:FFFFF:FFFFFFF,FFFFF:FFFFFFFFFFFFFFFFFFF
@FS10000125:23:BPA73012-1407:1:1101:6390:1120 1:N:0:13
GCTTGTCAACTTCGTCGAGTACGCTCAAAAGGGAAGATCGGAAGA
+
,,,,,FFFFFFFFFFFFFFFFFFFFFF:FFFFFFFFFFFFFFFFF
@FS10000125:23:BPA73012-1407:1:1101:7180:1120 1:N:0:13
GGGGATCTAACTTCGTCGAGTACGCTCAAATATTCAGATCGGAAG
+
FFFFFFFFFF:,:FF:FFFFFFFFF,FFFFFFFFFFFFFFFFFFF
@FS10000125:23:BPA73012-1407:1:1101:7690:1120 1:N:0:13
GGGGAAGTACCTTCGTCGAGTACGCTCAATTCGACAGATCGGAAG
+
F:,FFFFFFFF::FF,FFFFFFFFF,FFFFFFFFFFFFFFFFFFF
@FS10000125:23:BPA73012-1407:1:1101:9200:1120 1:N:0:13
GGGGCAGTAACCTTCGTCGAGTACGCTCAAGAATAGAGATCGGAA
+
FFFFFF::FFFFF::FF:FFFF:F:FFFFFFFFFFFF::F::FFF
@FS10000125:23:BPA73012-1407:1:1101:9210:1120 1:N:0:13
GGGGGGGAACTTCGTCGAGTACGCTCAAGACCAGAGATCGGAAGA
+
FFFFFFFFFFF:FFFFFFFFFFFFFFFFFFFFFFFFFFFFFFFFF
@FS10000125:23:BPA73012-1407:1:1101:9280:1120 1:N:0:13
GGGGGATCAACTTCGTCGAGTACGCTCAAGAGTGGAGATCGGAAG
+
FF:FFFFFFF:::FF:FFFFFFFFF,FFFFFFFFFFFFFFFFFFF
@FS10000125:23:BPA73012-1407:1:1101:10160:1120 1:N:0:13
GGGGGGACAACTTCGTCGAGTACGCTCAACCTGCAAGATCGGAAG
+
FFFFFFFFFF:,:FF:FFFFFFFFF,FFFFFFFFFFFFFFFFFFF
@FS10000125:23:BPA73012-1407:1:1101:10660:1120 1:N:0:13
GGGGGTCCAACTTCGTCGGACCGCTCAACTTTTAAGATCGGAAGA
+
FFFFFFFFFF:,,FF,FFFFFFFFFFFFFFFFFFFFF,FFFFFFF
@FS10000125:23:BPA73012-1407:1:1101:10700:1120 1:N:0:13
GGGGAACAAACTTCGTCGAGTACGCTCATAATATTAGATCGGAAG
+
FFFF:,FFF::::F,FF,F::,F,:FFF,F,FFFFFF:,FF:FF,
@FS10000125:23:BPA73012-1407:1:1101:11520:1120 1:N:0:13
GATGCAGTAACTTCGTCGAGTACGCTCAACCTGGTAGATCGGAAG
+
,,::FFFFFFF::,F,FF:,FFFFF,FFFFFFFFFFFFFF:FFFF
@FS10000125:23:BPA73012-1407:1:1101:11540:1120 1:N:0:13
GGGGGCCCAACTTCGTCGAGTACGCTCAACTATGTAGATCGGAAG
+
FFFFFFFFFF,,,FF,FFFFFFFFF,FFFFFFFFFFFFFFFF:FF
@FS10000125:23:BPA73012-1407:1:1101:11580:1120 1:N:0:13
GGGGGCTCAACTTCGTCGAGTACGCTCAAATTGAAAGATCGGAAG
+
FFFFFFFFFF:,,FF,FFFFFFFFF,FFFFFFFFFFFFFFFFFFF
@FS10000125:23:BPA73012-1407:1:1101:11620:1120 1:N:0:13
GGGGACACAAGTTCGTCGAGTACGCTCAAATTATAAGATCGGAAG
+
FFFF,::FFF,,:FF:FFFFFFFFF,FFF,::,F:FFFFFFFFFF
@FS10000125:23:BPA73012-1407:1:1101:12340:1120 1:N:0:13
GGGACAGAACTTCGTCGAGTACGCTCAAAAAATAAGATCGGAAGA
+
FFF:FFFFFF:,FFFFFFFFFFFFFFF:FFFFFFFFFFFFFFFFF
@FS10000125:23:BPA73012-1407:1:1101:13120:1120 1:N:0:13
GGGGGCACAACTTCGTCGAGTACGCTCAACGTAGTAGATCGGAAG
+
F,,FFFFFFFFF:FF:FF:FFFFFF,FFFFF,,F,FFFFFFFFFF
@FS10000125:23:BPA73012-1407:1:1101:13180:1120 1:N:0:13
GGGGTATTAATTTCGTCGAGTACGCTCAAATCAACAGATCGGAAG
+
FFFFFFFFFF:::FF:FFFFFFFFF,FFFFFFFFFFFFFFFFFFF
@FS10000125:23:BPA73012-1407:1:1101:13610:1120 1:N:0:13
GGGGTACTAACTTCGTCGAGTACGCTCAAACGGTGAGATCGGAAG
+
F,,FFFFFFFF::FF:FFFFFFFFF,FFFFF:FFFFFFFFFFFFF
@FS10000125:23:BPA73012-1407:1:1101:14410:1120 1:N:0:13
GGGGCAACAACTTCGTCGAGACGCTCAAATTTTTAGATCGGAAGA
+
FFFFFFFFFFF::FF:FFFFFFFFFFF,FFFFFFFFF,FFFFFFF
@FS10000125:23:BPA73012-1407:1:1101:14780:1120 1:N:0:13
GGGGGCGAAACTTCGTCGAGTACGCTCAATTGTTCAGATCGGAAG
+
F,,FFFFFFFF:,:F,FFFFFFFFF,FFFFFFFFFFFFFF:FFFF
@FS10000125:23:BPA73012-1407:1:1101:15250:1120 1:N:0:13
GGGGGTCCAACTTCGTCGAGTACGCTCAACAAGATAGATCGGAAG
+
FFFFFFFFFF:,:FF,FFFFFFFFF,FFFFFFFFFFFFFFFFFFF
@FS10000125:23:BPA73012-1407:1:1101:15290:1120 1:N:0:13
GGGGTTTGAACTTCGTCGAGTACGCTCAAGTTAGCAGATCGGAAG
+
FFFFF:FFFFF::FFFFFF,FFFFFFFF:FFFFFFFFFFFFFFFF
@FS10000125:23:BPA73012-1407:1:1101:15720:1120 1:N:0:13
GGGTGCAAACTTCGTCGAGTACGCTCAATGTCAAAGATCGGAAGA
+
FF:,FFFFFF,,FFFFFFFFFF:FFFF:FFFFFFFFFFFF::FF:
@FS10000125:23:BPA73012-1407:1:1101:16070:1120 1:N:0:13
GATGATCGAACTTCGTCGAGTACGCTCAAAAAGTGAGATCGGAAG
+
:,::FFF,FFF:,:F:F:,,FF:FF,FFF:FFFFF::FFF,:F:,
@FS10000125:23:BPA73012-1407:1:1101:1030:1130 1:N:0:13
GGGAAGTAACTTCGTCGAGTCGCTCAAGATAAAAGATCGGAAGAG
+
FFFFFFFFFFFFFFFFFFFFFFFFFFFFFFFFFFFF,:FF,FFFF
@FS10000125:23:BPA73012-1407:1:1101:2360:1130 1:N:0:13
GGGGATAGAACTTCGTCGAGTACGCTCAAACATATAGATCGGAAG
+
FFFFFFFFFF:,:FF:FFFFFFFFF:FFFFFFFFFFFFFFFFFFF
@FS10000125:23:BPA73012-1407:1:1101:2510:1130 1:N:0:13
GGGGGCGCAACTTCGTCGAGTACGCTCAATACTAGAGATCGGAAG
+
F:,FFFFFFF:,,FF:FFFFFFFFF,FFFFFFFFFFFFFFFFFFF
@FS10000125:23:BPA73012-1407:1:1101:3190:1130 1:N:0:13
GGGGGACGAACTTCGTCGAGTACGCTCAAGTATACAGATCGGAAG
+
F:,FFFFFFF:,:FF:FFFFFFFFF,FFFFFFFFFFFFFFFFFFF
@FS10000125:23:BPA73012-1407:1:1101:3690:1130 1:N:0:13
GGGGCAATAACTTCGTCGAGTACGCTCAATGCAACAGATCGGAAG
+
FFFF,F:::,FF,,F,FF,FFF:FF,:FFFFFFF:,FFFFFFF:F
@FS10000125:23:BPA73012-1407:1:1101:3940:1130 1:N:0:13
GGGGGCTTAACTTCGTCGAGTACGCTCAAGCGGTAAGATCGGAAG
+
FFFFFFFFFFF::FF:FFFFFFFFF:FFFFFFFFFFFFFFFFFFF
@FS10000125:23:BPA73012-1407:1:1101:5260:1130 1:N:0:13
GGGGACGTAACTTCGTCGAGTACGCTCAACTGACGAGATCGGAAG
+
FFFFFF,FFF:FFFFFFFF,FFFFFFFFFFFFFF:FFFFFFFFFF
@FS10000125:23:BPA73012-1407:1:1101:5320:1130 1:N:0:13
GGGGGTTTAACTTCGTCGAGTACGCTCAAGTTATAAGATCGGAAG
+
F:,FFFFFFF,,:FF:FFFFFFFFF,FFFFFFFFFFFFFFFFFFF
@FS10000125:23:BPA73012-1407:1:1101:6470:1130 1:N:0:13
GGGGAAGTAACTTCGTCGAGTACGCTCAAAATTGTAGATCGGAAG
+
F,,FFFFFFF:::FF:FFFFFFFFF,FFFFFFFFFFFFFFFFFFF
@FS10000125:23:BPA73012-1407:1:1101:6520:1130 1:N:0:13
GGGGGGTTAACTTCGTCGAGTACGCTCAAAAGAGAAGATCGGAAG
+
FFFFFFFFFF:,,FF:FFFFFFFFF,FFFFFFFFFFFFFFFFFFF
@FS10000125:23:BPA73012-1407:1:1101:7410:1130 1:N:0:13
GGGGGTATAACTTCGTCGAGTACGCTCAAGATAGTAGATCGGAAG
+
FFFFF:FFFFF:,:F,FFFFFFFFF,FFFFFFFFFFFFFFFFFFF
@FS10000125:23:BPA73012-1407:1:1101:8620:1130 1:N:0:13
GGGGCACAAACTTCGTCGAGTACGCTCAAACTCCTAGATCGGAAG
+
FFFFFFFFFFF,:FF:FFFFFFFFF,FFFFFFFFFFFFFFFFFFF
@FS10000125:23:BPA73012-1407:1:1101:8680:1130 1:N:0:13
GGGGTGGGAACTTCGTCGAGTACGCTCAACTATGTAGATCGGAAG
+
FFFFFFFFFF::FFFFFFFFFFFFF:FFFFFFFFFFFFFFFFFFF
@FS10000125:23:BPA73012-1407:1:1101:8800:1130 1:N:0:13
GGGGATAAACTTCGTCGAGTACGCTCAACAATTCAGATCGGAAGA
+
F::FFFFFFF::FFFFFFFFFFFFFFFFFFFFFFFFFFFFFFFFF
@FS10000125:23:BPA73012-1407:1:1101:8850:1130 1:N:0:13
GGGGAGCAAACTTGTCGAGTACGCTCAAAATCCAAGATCGGAAGA
+
F,,F:FFFFFF,FFFFFFFFFFFFFFFFFFFFFFFFF:FFFFFFF
@FS10000125:23:BPA73012-1407:1:1101:8940:1130 1:N:0:13
GGGGTCCTAACTTCGTCGAGTACGCTCAAGGATAAAGATCGGAAG
+
FFFF,F,,FFFF:FF:FF:FFFFFF,FFFF,:,:,FFFFFFFFFF
@FS10000125:23:BPA73012-1407:1:1101:9270:1130 1:N:0:13
GGGGTCGGAACTTCCCGAGTACGCTCAATCTACCAGATCGGAAGA
+
FFFFFFFFFFF,:FFFFFFFFFFFFFF:FFFFFFFFFFFFFFFFF
@FS10000125:23:BPA73012-1407:1:1101:9370:1130 1:N:0:13
GGGGAAGGAACTTCGTCGAGTACGCTCAAGTGGAAAGATCGGAAG
+
FF:FFFFFFFF::FF:FFFFFFFFF,FFFFFFFFFFFFFFFFFFF
@FS10000125:23:BPA73012-1407:1:1101:9630:1130 1:N:0:13
GTTGTCTTCAACTTCGTCGAGTACGCTCAAATGCAGAGATCGGAA
+
,,F,:FFFF,FF:,FFF,FFFF,FFFF,FFFFFFFFFFFF,F::F
@FS10000125:23:BPA73012-1407:1:1101:9700:1130 1:N:0:13
GGGGGTTCAACCTTCGTCGAGTACGCTCAAAGTTTCAGATCGGAA
+
FFFFFFFFFFFF,FFFF:FFFF:FFFF:FFFFFFF,FFFF:FFFF
@FS10000125:23:BPA73012-1407:1:1101:10100:1130 1:N:0:13
GGGGATTTAACTCTCGTCGAGTACGCTCAAGATACGAGATCGGAA
+
FFFFFFFFFF,:,,FFF:FFFF:FF:F:FFFFFFFFFFFF,FFFF
@FS10000125:23:BPA73012-1407:1:1101:10130:1130 1:N:0:13
GGGGTATTAACTTCGTCGAGTACGCTCAATATATAAGATCGGAAG
+
FFFFFFFFFF:,,FF,FFFFFFFFF,FFFFFFFFFFFFFFFFFFF
@FS10000125:23:BPA73012-1407:1:1101:11280:1130 1:N:0:13
GGGCTGTAACTTCGTCGAGTACGCTCAATAAAGTAGATCGGAAGA
+
FF::FFFFFF:,FFFFFFFFFFFFFFF:FFFFFFFFFFFFFFFFF
@FS10000125:23:BPA73012-1407:1:1101:11600:1130 1:N:0:13
GGGGTAGGAACTTCGTCGAGTACGCTCAAAAAAGAAGATCGGAAG
+
::,FFFFFFF:,,FF:FFFFFFFFF,FFFFFFFFFFFFFFFFFFF
@FS10000125:23:BPA73012-1407:1:1101:12020:1130 1:N:0:13
GGGGCAGGAACTTCGTCGAGTACGCTCAAGAACCAAGATCGGAAG
+
FFFFFFFFFF:,,FF,FFFFFFFFF,FFFFFFFFFFFFFFFFFFF
@FS10000125:23:BPA73012-1407:1:1101:12180:1130 1:N:0:13
GGGGCTTCGTCGAGTACGCTCAACTATTGAGATCGGAAGAGCACA
+
FFFFFFFFFF:FFFFFFF,:FF:FF:::FFFFFFFFFFFFF,:,:
@FS10000125:23:BPA73012-1407:1:1101:12290:1130 1:N:0:13
GGGGGATTAACTTCGTCGAGTACGCTCAATCTAAAAGATCGGAAG
+
:,,FFFFFFFF,,FF,FFFFFFFFF,FFFFFFFFFFFFFF:FFFF
@FS10000125:23:BPA73012-1407:1:1101:12700:1130 1:N:0:13
GGGGACGAAACTTCGTCGAGACGCTCAAACAAAAAGATCGGAAGA
+
FFFFFFFFFF::,FF:FFFFFFFFFFF,FFFFFFFFFFFFFFFFF
@FS10000125:23:BPA73012-1407:1:1101:12940:1130 1:N:0:13
GGGGTTCTAACTTCGTAGTACGCTCAACTCGATAGATCGGAAGAG
+
FFFFFFFFFF:,:FFFFF:FFFFFFFF:FFFFFFFF:,FF:FFFF
@FS10000125:23:BPA73012-1407:1:1101:13050:1130 1:N:0:13
GGGGTGATAACTTCGTCGAGTACGCTCAATTCTCAAGATCGGAAG
+
:,,FFFFFFF:,,FF:FFFFFFFFF,FFFFFFFFFFFFFFFFFFF
@FS10000125:23:BPA73012-1407:1:1101:13090:1130 1:N:0:13
GGGGATGTAACTTCGTCGAGTACGCTCAAGAGATTAGATCGGAAG
+
:,,FFFFFFFF,,FF:FFFFFFFFF,FFFFFFFFFFFFFFFFFFF
@FS10000125:23:BPA73012-1407:1:1101:13620:1130 1:N:0:13
GGGGGTGGAACTTCGTCGAGTACGCTCAATCTACGAGATCGGAAG
+
FFFFFFFFFFF,,FF,FFFFFFFFF,FFFFFFFFFFFFFFFFFFF
@FS10000125:23:BPA73012-1407:1:1101:13690:1130 1:N:0:13
GGGGGGCAAACTTCGTCGAGTACGCTCAATAGAAGAGATCGGAAG
+
F:,FF:,:FFFFFFFFFFF,FFFFF:FFFFFFFFFFFFFFFFFFF
@FS10000125:23:BPA73012-1407:1:1101:14020:1130 1:N:0:13
GGGGATATAACTTCGTCGAGTACGCTCAACGGCGTAGATCGGAAG
+
FFFFFFFF:FF:,FF,FF,:FFFFF,FFFFFFF:FFFFFF:F:FF
@FS10000125:23:BPA73012-1407:1:1101:15180:1130 1:N:0:13
GGGGGCGCAACTTCGTCGAGTACGCTCAAATGTGGAGATCGGAAG
+
FFFFFFFFFFF:,FF,FFFFFFFFF,FFFFFFFFFFFFFFFFFFF
@FS10000125:23:BPA73012-1407:1:1101:1050:1140 1:N:0:13
GGGGCGCAACTTCGTCGAGTACGCTCAAGAACCTAGATCGGAAGA
+
FFFFFFFFFFF:FFFFFFFFFFFFFFFFFFFFFFFFFFFFF:FFF
@FS10000125:23:BPA73012-1407:1:1101:1390:1140 1:N:0:13
GGGGCGCCAACTTCGTCGAGTACGCTCAACTGAATAGATCGGAAG
+
F,,FF:FFFFFFFFFFFFF:FFFFF:FFFFFFFFFFFFFFF:FFF
@FS10000125:23:BPA73012-1407:1:1101:1880:1140 1:N:0:13
GGGGATCAAACTTCGTCGAGTACGCTCAAGATTTTAGATCGGAAG
+
FF,FFFFFFFF::FF:FFFFFFFFF,FFFFFFFFFFFFFFFFFFF
@FS10000125:23:BPA73012-1407:1:1101:1930:1140 1:N:0:13
GGGGAGCTAACTTCGTCGAGTACGCTCAACTCATAAGATCGGAAG
+
FF:FFFFFFF,:FFF:FFFFFFFFF,FFFFFFFFFFFFFFFFFFF
@FS10000125:23:BPA73012-1407:1:1101:2170:1140 1:N:0:13
GGGGCGTTAACTTCGTCGAGTACGCTCAATATTCGAGATCGGAAG
+
FF,FFFFFFFF,:FF:FFFFFFFFF,FFFFFFFFFFFFFFFFFFF
@FS10000125:23:BPA73012-1407:1:1101:2560:1140 1:N:0:13
GGGGAATGAACTTCGTCGAGTACGCTCAAGTCGGCAGATCGGAAG
+
FFFFFFFFFFF,,FF:FFFFFFFFF,FFFFFFFFFFFFFFFFFFF
@FS10000125:23:BPA73012-1407:1:1101:3620:1140 1:N:0:13
GGGGTAACAACTTCGTCGAGTACGCTCAAGAACTTAGATCGGAAG
+
FFFFFFFFFF:,:FF,FFFFFFFFF,FFFFFFFFFFFFFFFFFFF
@FS10000125:23:BPA73012-1407:1:1101:4010:1140 1:N:0:13
GGGGGGGTAACTTCGTCGAGTACGCTCACAGAGGAGATCGGAAGA
+
FFFFFFFFFF,::FF,FFF:FFFFF:FFFFFFFFFFF:FFFFFFF
@FS10000125:23:BPA73012-1407:1:1101:4160:1140 1:N:0:13
GGGGGGGGAACTTCGTCAAGTACGCTCAAAAGGAGAGATCGGAAG
+
FFFFFFFFFFF::FF,FFFFFFFFF,FFFFFFFFFFFFFFFFFFF
@FS10000125:23:BPA73012-1407:1:1101:4350:1140 1:N:0:13
GGGGTATAAACTTCGTCGAGTACGCTCAAGAACTAAGATCGGAAG
+
F:,FFFFFFF:,:FF:FFFFFFFFF,FFFFFFFFFFFFFFFFFFF
@FS10000125:23:BPA73012-1407:1:1101:4620:1140 1:N:0:13
GGGGGCGAAACTTCGTCGAGTACGCTCAATAGTAGAGATCGGAAG
+
FFFF,FFFFFFFFFFFFFFFFFFFFFFFFFFFFFFFFFFFFFFFF
@FS10000125:23:BPA73012-1407:1:1101:4780:1140 1:N:0:13
GGGGCGGAAATTTCGTCGAGTACGCTCAAAGTTCTAGATCGGAAG
+
FFFFF,FFFFFFFFFFFFFFFFFFFFFFFFFFFFFFFFFFFFFFF
@FS10000125:23:BPA73012-1407:1:1101:4900:1140 1:N:0:13
GGGGGAGTAACTTCGTCGAGTACGCTCAAGGACATAGATCGGAAG
+
FFFFFFFFFF,,:FF:FFFFFFFFF,FFFFFFFFFFFFFFFFFFF
@FS10000125:23:BPA73012-1407:1:1101:5130:1140 1:N:0:13
GGGGTGTCAACTTCGTCGAGTACGCTCAAGCGATGAGATCGGAAG
+
FFFFFFFFFF:,,FF,FFFFFFFFF,FFFFFFFFFFFFFFFFFFF
@FS10000125:23:BPA73012-1407:1:1101:5990:1140 1:N:0:13
GGAGGAACTTCGTCGAGTACGCTCAAGAATGCAGATCGGAAGAGC
+
F,,FFFFFFFFF:FFFF:FFFF,FFFFFFFFFFFF,,FFF:FFF,
@FS10000125:23:BPA73012-1407:1:1101:6120:1140 1:N:0:13
GGGGATTTAACTTCGTCGAGTACGCTCAAACAATTAGATCGGAAG
+
F:FFFFFFFFF,,FF:FFFFFFFFF,FFFFFFFFFFFFFFFFFFF
@FS10000125:23:BPA73012-1407:1:1101:6300:1140 1:N:0:13
GGGGGCTGATGTTCGTCGAGTACGCTCAACGAATAAGATCGGAAG
+
FFFFFFFFFF,:,FF,FFFFFFFFF,FFFFFFFFFFFFFFFFFFF
@FS10000125:23:BPA73012-1407:1:1101:6520:1140 1:N:0:13
GGGGAAGGAACTTCGTCGAGTACGCTCAAAGATAAAGATCGGAAG
+
FFFFFFFFFFF,:FF:FFFFFFFFF,FFFFFFFFFFFFFFFFFFF
@FS10000125:23:BPA73012-1407:1:1101:6740:1140 1:N:0:13
GGGGAACTAACTTCGTCGAGTACGCTCAAGTTGTAAGATCGGAAG
+
FFFF:FF,:,FF,,F,FF::FF,FF,:,F,,,F,,,,FF::FFFF
@FS10000125:23:BPA73012-1407:1:1101:7050:1140 1:N:0:13
GGGGGTTAAACTTCGTCGAGTACGCTCAATGATTCAGATCGGAAG
+
FFFFFFFFFF:::FFFFFF,FFFFF:FFFFFFFFFFFFFFFFFFF
@FS10000125:23:BPA73012-1407:1:1101:7380:1140 1:N:0:13
GGGGGCTTAACTTCGTCGAGTACGCTCAAAGCATGAGATCGGAAG
+
FFFFFFFFFF:,,FF,FFFFFFFFF,FFFFFFFFFFFFFFFFFFF
@FS10000125:23:BPA73012-1407:1:1101:7400:1140 1:N:0:13
GGGCATAAACTTCGTCGAGTACGCTCAAATTTTAAGATCGGAAGA
+
FFF:FFFFFF,,FFFFFFFFFFFFFFF:FFFFFFFFFFFFFFFFF
@FS10000125:23:BPA73012-1407:1:1101:7490:1140 1:N:0:13
GGGGCACCAACTTCGTCGAGTACGCTCAAAATGTAAGATCGGAAG
+
F::FFFFF:FF,,,F,FF,,FFFFF,F,FFFFFFFF,FFF,FFFF
@FS10000125:23:BPA73012-1407:1:1101:7810:1140 1:N:0:13
GGGGCAGAAACTTCGTCGAGTACGCTCAAGATTTAAGATCGGAAG
+
FF,FFFFFFFF::FF:FFFFFFFFF,FFFFFFFFFFFFFFFFFFF
@FS10000125:23:BPA73012-1407:1:1101:8780:1140 1:N:0:13
GGGGGTCTAACTTCGTCGAGTACGCTCAAAAGTAGAGATCGGAAG
+
FFFF,FF:FFFF:FF:FFFFFFFFF,FFF,F,FF,FFFFFFFFFF
@FS10000125:23:BPA73012-1407:1:1101:9150:1140 1:N:0:13
GGGGATCTAACTTCGTCGAGTACGCTCAATATGATAGATCGGAAG
+
F,:FFF,,FFFFFFFFFFF,FFFFF:FFFF,,,FFFFFFFFFFFF
@FS10000125:23:BPA73012-1407:1:1101:9590:1140 1:N:0:13
GATGAGGCAACTTCGTCGAGTACGCTCAAATGTAAAGATCGGAAG
+
,,,:FFFFFFFF::F:FF:FFF:FF,FFFFFFFFFFFFFF:F:FF
@FS10000125:23:BPA73012-1407:1:1101:9770:1140 1:N:0:13
GGGGGCATAACTTCGTCGAGTACGCTCAATTGGGTAGATCGGAAG
+
FFFFFFFFFFF,:FFFFFF,FFFFF,FFFFFFFFFFFFFFFFFFF
@FS10000125:23:BPA73012-1407:1:1101:9860:1140 1:N:0:13
GGGATACAACTTCGTCGAGTACGCTCAAGCCTTGAGATCGGAAGA
+
FFFFFFFFFF::FFFFFFFFFFFFFFFFFFFFFFFFF,FFFFFFF
@FS10000125:23:BPA73012-1407:1:1101:10040:1140 1:N:0:13
GGGGCGCTAACTTCGTCGAGTACGCTCAAGCAATGAGATCGGAAG
+
FFFFFFFFFF:,,FF,FFFFFFFFF,FFFFFFFFFFFFFFFFFFF
@FS10000125:23:BPA73012-1407:1:1101:10440:1140 1:N:0:13
GGGGTTAGAACTTCGTCGAGTACGCTCAATCTGTAAGATCGGAAG
+
FFFFFFFFFFF,,FF,FFFFFFFFF,FFFFFFFFFFFFFFFFFFF
@FS10000125:23:BPA73012-1407:1:1101:10520:1140 1:N:0:13
GAGGCATTAACTTCGTCGAGTACGCTCAATAAAAGAGATCGGAAG
+
F,FFFFFFFF:,,FF,FFFFFFFFF,FFFFFFFFFFFFFFFFFFF
@FS10000125:23:BPA73012-1407:1:1101:10600:1140 1:N:0:13
GGGCTGAACTTCGTCGAGTACGCTCAAGTGTCAAGATCGGAAGAG
+
F,FF,,FFF,,FFFFF:F:FFFFFFF,FFFFFFFFF,,F::FFFF
@FS10000125:23:BPA73012-1407:1:1101:11240:1140 1:N:0:13
GGGGGTATATCTTCGTCGAGTACGCTCAAGGTAACAGATCGGAAG
+
F:,FFFFFFFF,,FF,FFFFFFFFF,FFFFFFFFF:FFFFFFFFF
@FS10000125:23:BPA73012-1407:1:1101:11400:1140 1:N:0:13
GGGGGCGCAACTTCGTCGAGTACGCTCAAGAGTTAAGATCGGAAG
+
F:,FFFFFFF:,,:F,F::,FF:FF,FFFFFFFFFF:FFF:F::F
@FS10000125:23:BPA73012-1407:1:1101:12340:1140 1:N:0:13
GGGGACATAACTTCGTCGAGTACGCTCAAGTATTCAGACGGAAGA
+
FFFFFFFFFF:,,FF,FFFFFFFFF,FFFFFFFFFFFFFFFF:FF
@FS10000125:23:BPA73012-1407:1:1101:12580:1140 1:N:0:13
GGGGATTAAACTTCGTCGAGTACGCTCAAGTCTAGAGATCGGAAG
+
FFFF,FFFFFFF:FF:FFFFFFFFF,FFF:FFFFFFFFFFFFFFF
@FS10000125:23:BPA73012-1407:1:1101:12650:1140 1:N:0:13
GGGCCACCAACTTCGTCGAGTACGCTCAAATTTGGAGATCGGAAG
+
F,,,FFFFFF:,,FF:FFFFFFFFF,FFFFFFFFFFFFFFFFFFF
@FS10000125:23:BPA73012-1407:1:1101:13200:1140 1:N:0:13
GGGGCATGAACTTCGTCGAGTACGCTCAACCGGTAAGATCGGAAG
+
FFFFFFFFFFF,:FF,FFFFFFFFF,FFFFFFFFFFFFFFFFFFF
@FS10000125:23:BPA73012-1407:1:1101:14430:1140 1:N:0:13
GGGGTCGATGAAACTTCGTCGAGTACGCTCAATTGAGGAGATCGG
+
F:,FF:,F:FFFFFFFF:F,F,FFFF:F::,FFFFFF:,FF:,F:
@FS10000125:23:BPA73012-1407:1:1101:14710:1140 1:N:0:13
GGGGACGCAACTTCGTCGAGTACGCTCAATTAGAGAGATCGGAAG
+
F:,FFFFFFFF,:FF,FF::FFFFF,FFFFFFFFFFFFFF:FFFF
@FS10000125:23:BPA73012-1407:1:1101:14740:1140 1:N:0:13
GGGGAAACAACTTCGTCGAGTACGCTCAAACAACGAGATCGGAAG
+
FFFFFFFFFFF::FFFFFF,FFFFF:FFFFFFFFFFFFFFFFFFF
@FS10000125:23:BPA73012-1407:1:1101:14780:1140 1:N:0:13
GGGGGTCCAACTTCGTCGAGTACGCTCAAGCTGCAAGATCGGAAG
+
FFFFFFFFFFF,,FF,FFFFFFFFF,FFFFFFFFFFFFFFFFFFF
@FS10000125:23:BPA73012-1407:1:1101:15150:1140 1:N:0:13
GATGTCAGAACTTCGTCGAGTACGCTCAATCAGCAAGATCGGAAG
+
,,F:FFF:FFFF::F:FF::FF:FF:FFFFFFFFFFFFFF,FF::
@FS10000125:23:BPA73012-1407:1:1101:15740:1140 1:N:0:13
GGGGGTTGAACTTCGTCGAGTACGCTCAATAATTTAGATCGGAAG
+
FFFFFFFFFFF,FFF:FFF:FFFFF,FFFFFFFFFFFFFFFFFFF
@FS10000125:23:BPA73012-1407:1:1101:15900:1140 1:N:0:13
GGGGTGGAAACTTCGTCGAGTACGCTCAATATTAGAGATCGGAAG
+
FFFFF::FFFF::FFFFFF:FFFFF:FFFF:FFFFFFFFFFFFFF
@FS10000125:23:BPA73012-1407:1:1101:15920:1140 1:N:0:13
GGGGGGCCAACTTCGTCGAGTACGCTCAAACAAGAAGATCGGAAG
+
FFFFFFFFFF:,,FF,FF:FFFFFF,FFFFFFFFFFFFFFFF:FF
@FS10000125:23:BPA73012-1407:1:1101:15960:1140 1:N:0:13
GGGGAATAAACTTCGTCGAGTACGCTCAATCTTCAAGATCGGAAG
+
FF:FFFFFFFF,,FF:FF:FFFFFF,FFFFFFFFFFFFFFFFFFF
@FS10000125:23:BPA73012-1407:1:1101:16380:1140 1:N:0:13
GGGGCAATAACTTCGTCGAGTACGCTCAATGTTTTAGATCGGAAG
+
FFFF,,FFFFFF::F:FFFFFFFFF,FFF,:FF,:FFFFFFFFFF
@FS10000125:23:BPA73012-1407:1:1101:1020:1150 1:N:0:13
GGGGCTAGACCTTCGTCGAGTACGCTCAAGGTATTAGATCGGAAG
+
FFFFFFF:FFF:FFF:FFFFFFFFF:FFFFFFFFFFFFFFFFFFF
@FS10000125:23:BPA73012-1407:1:1101:1120:1150 1:N:0:13
GGGGATTCAACTTCGTCGAGTACGCTCAAAGTGATAGATCGGAAG
+
FFFFFFFFFFF::FFFFFFFFFFFF:FFFFFFFFFFFFFFFFFFF
@FS10000125:23:BPA73012-1407:1:1101:1130:1150 1:N:0:13
GGGGGGCCAACTTCGTCGAGTACGCTCAAACTCAAAGATCGGAAG
+
FFFFFFFFFF::FFFFFFFFFFFFF:FFFFFFFFFFFFFFF:FFF
@FS10000125:23:BPA73012-1407:1:1101:1410:1150 1:N:0:13
GGGGCTTGAACTTCGTCGAGTACGCTCAAAATCGGAGATCGGAAG
+
F::FFFF:FFFFFFFFFFF,FFFFFFFF::FFFF:FFFFFF,FF:
@FS10000125:23:BPA73012-1407:1:1101:1490:1150 1:N:0:13
GGGATGTAACTTCGTCGAGTACGCTCAATAGGATAGATCGGAAGA
+
FFFF,,:FFFF:FFFFFFFFFFFFFFF:FF,FFFFFFFFFF,FFF
@FS10000125:23:BPA73012-1407:1:1101:1620:1150 1:N:0:13
GGGACGGTAATTTCGTCGAGTACGCTCAAGCAGTGAGATCGGAAG
+
FFFFFFFFFFFF:FF:FFFFFFFFF:FFFFFFFFFFFFFFFFFFF
@FS10000125:23:BPA73012-1407:1:1101:2350:1150 1:N:0:13
GGGGGGGGAACAACTTCGTCGAGTACGCTCAAATAAACAGATCGG
+
F,,FFFFFFFFFFFF:FF:FFFFFFFF:FFFFFFFFFFFFF,,FF
@FS10000125:23:BPA73012-1407:1:1101:2980:1150 1:N:0:13
GGGTGCTAACTTCGTCGAGTACGCTCAAGTGGATAGATCGGAAGA
+
FFF,FFFFFF:,FFFFFFFFFFFFFFFFFFFFFFFFFFFFFFFFF
@FS10000125:23:BPA73012-1407:1:1101:3250:1150 1:N:0:13
GGGTTACAACTTCGTCGAGTACGCTCAAGCCTAGAGATCGGAAGA
+
FFFFFFFFFFF:FFFFFFFFFFFFFFFFFFFFFF,FF:FFFFFFF
@FS10000125:23:BPA73012-1407:1:1101:3840:1150 1:N:0:13
GGGGATAGAACTTCGTCGAGTACGCTCAAAAGTAAAGATCGGAAG
+
F:,F:,:FFFFFFFF:FFFFFFFFF,FFFFFFFFFFFFFFFFFFF
@FS10000125:23:BPA73012-1407:1:1101:3860:1150 1:N:0:13
GGGGGCACAACTTCGTCGAGTACGCTCAATTTTACAGATCGGAAG
+
FFFFFFFFFFF:FFF:FFF,FFFFF:FFFFFFFFFFFFFFFFFFF
@FS10000125:23:BPA73012-1407:1:1101:3980:1150 1:N:0:13
GGGGGGGAAACTTCGTCGAGTACGCTCAATAAACGAGATCGGAAG
+
FFFF,F,:FFF:FFF:FFFFFFFFF,FFFFFFFFFFFFFFF:FFF
@FS10000125:23:BPA73012-1407:1:1101:4430:1150 1:N:0:13
GATGTCAAACTTCGTCGAGTACGCTCAAACTTGAAGATCGGAAGA
+
,,::FFFFFFFFFFFFFFFFFFFFFFFFFFFFFFFFFFFFFFFF:
@FS10000125:23:BPA73012-1407:1:1101:4440:1150 1:N:0:13
GGGGCACAAACTTCGTCGAGTACGCTCAATAACAGAGATCGGAAG
+
FF:FFFFFFF:,:FF:FFFFFFFFF,FFFFFFFFFFFFFFFFFFF
@FS10000125:23:BPA73012-1407:1:1101:4450:1150 1:N:0:13
GGGGCCGTAACTTCGTCGAGTACGCTCAAAGCATGAGATCGGAAG
+
F::FFFFFFF:::FF:FFFFFFFFF:FFFFFFFFFFFFFFFFFFF
@FS10000125:23:BPA73012-1407:1:1101:4980:1150 1:N:0:13
GGGGCAGCAACTTCGTCGAGTACGCTCAAGTCGGAGATCGGAAGA
+
FFFFFFFFFF:,:FFFFFFFFFFFF:FFFFFFFFFFFFFFFFFFF
@FS10000125:23:BPA73012-1407:1:1101:5550:1150 1:N:0:13
GTTGTTCGAACTTCGTCGAGTACGCTCAATCTCATAGATCGGAAG
+
,,F:FFFFFFFFF:F:FF:FFFFFF,FFFFFFFFFFFFFF:F:FF
@FS10000125:23:BPA73012-1407:1:1101:6770:1150 1:N:0:13
GGGGAACTTCGTCGAGTACGCTCAAAAATAAAGATCGGAAGAGCA
+
F:,FFFFFFFF,FFFFFF,,FFFFFFF,FFFFFFF,FFFFFFF,:
@FS10000125:23:BPA73012-1407:1:1101:6890:1150 1:N:0:13
GGGCCGCAACTTCGTCGAGTACGCTCAAATGGAAAGATCGGAAGA
+
F:,,FFFFFF:,FFFFFFFFFFFFFFF:FFFFFFFFFFFFFFFFF
@FS10000125:23:BPA73012-1407:1:1101:7560:1150 1:N:0:13
GGGGATCTAACTTCGTCGAGTACGCTCAAGATTTCAGATCGGAAG
+
FFFFFFFFFF:,:FF:FFFFFFFFF,FFFFFFFFFFFFFFFFFFF
@FS10000125:23:BPA73012-1407:1:1101:7940:1150 1:N:0:13
GGGGAGCAAACTTCGTCGAGTACGCTCAATCCGTTAGATCGGAAG
+
FFFFFFFFFFF,FFF:FFFFFFFFF:FFFFFFFFFFFFFFFFFFF
@FS10000125:23:BPA73012-1407:1:1101:7960:1150 1:N:0:13
GGGGCGGGAACTTCGTCGAGTACGCTCAAGAAGTCAGATCGGAAG
+
FFFFF,FFFF::::F,FFF,FFFFF:F:FFFFFFFFFFFFFFFFF
@FS10000125:23:BPA73012-1407:1:1101:8310:1150 1:N:0:13
GGGGCATAACTTCGTCGAGTACGCTCAACATTTTAGATCGGAAGA
+
:,,FFFFFFFFFFFFFFFFFFFFFFFFFFFFFFFFFFFFFFFFFF
@FS10000125:23:BPA73012-1407:1:1101:8500:1150 1:N:0:13
GGGGGTTAAACTTCGTCGAGTACGCTCAATTCACAAGATCGGAAG
+
FFFFFFFFFFF::FF:FFFFFFFFF,FFFFFFFFFFFFFFFFFFF
@FS10000125:23:BPA73012-1407:1:1101:10940:1150 1:N:0:13
GGGATGGAACTTCGTCGAGTACGCTCAAGTTTATAGATCGGAAGA
+
FFFFFF,FFF:,FFFFFFFFFFFFFFFFFFFFFFFFFFFFFFFFF
@FS10000125:23:BPA73012-1407:1:1101:10970:1150 1:N:0:13
GGGGTGCAAACTTCGTCGAGTACGCTCAACCCACAAGATCGGAAG
+
F::FFFFFFF:::FF:FFFFFFFFF,FFFFFFFFFFFFFFFFFFF
@FS10000125:23:BPA73012-1407:1:1101:11400:1150 1:N:0:13
GGGTAACTTCGTCGAGTACGCTCAAGAAAAGAGATCGGAAGAGCA
+
F,,::FFFFFF,FFFFFF,,FFFFFFF::FFFFFF,FFFFFFF,,
@FS10000125:23:BPA73012-1407:1:1101:11840:1150 1:N:0:13
GGGGAAATAACTTCGTCGAGTACGCTCAATACAAGAGATCGGAAG
+
F:,FFFFFFFF,:FF:FFFFFFFFF,FFFFFFF,FFFFFFFFFFF
@FS10000125:23:BPA73012-1407:1:1101:13700:1150 1:N:0:13
GGGGACTGAACTTCGTCGAGTACGCTCAATTGAATAGATCGGAAG
+
FFFFFFFFFF:,:FF,FFFFFFFFF,FFFFFFFFFFFFFFFFFFF
@FS10000125:23:BPA73012-1407:1:1101:13880:1150 1:N:0:13
GGGGAACGAACTTCGTCGAGTACGCTCAAGGAAATAGATCGGAAG
+
FFFFFFFFFFF,:FF,FFFFFFFFF,FFFFFFFFFFFFFFFFFFF
@FS10000125:23:BPA73012-1407:1:1101:14100:1150 1:N:0:13
GGGGTGCTAACTTCGTCGAGTACGCTCAAATTTAAAGATCGGAAG
+
FFFFFFFFFFF:,FF:FFFFFFFFF,FFFFFFFFFFFFFFFFFFF
@FS10000125:23:BPA73012-1407:1:1101:14430:1150 1:N:0:13
GGGGGGTTAACTTCGTCGAGTACGCTCAAATGATGAGATCGGAAG
+
FFFFFFFFFFF,:FF:FFFFFFFFF,FFFFFFFFFFFFFFFFFFF
@FS10000125:23:BPA73012-1407:1:1101:14770:1150 1:N:0:13
GGGGGCATAACTTCGTCGAGTACGCTCAATTCTGGAGATCGGAAG
+
FFFFFFFFFFF:,FF,FFFFFFFFF,FFFFFFFFFFFFFFFFFFF
@FS10000125:23:BPA73012-1407:1:1101:14890:1150 1:N:0:13
GGGGCAAAACTTCGGTCGAGTACGCTCAATGTCAAAGATCGGAAG
+
FFFF,FFFFFF:FF,FF,F:,,F,,F:F,,,,FFFF:F,:F,FFF
@FS10000125:23:BPA73012-1407:1:1101:15090:1150 1:N:0:13
GGGGGAACTTCGTCGAGTACGCTCAATATAGAAGATCGGAAGAGC
+
FFFF,FFF,FFFFFFFFFF,FF,FF,F:FFFF:FFF:FFFFFFF:
@FS10000125:23:BPA73012-1407:1:1101:15970:1150 1:N:0:13
GGGGGCGCAACTTCGTCGAGTACGCTCAAGAAAAGAGATCAGAAG
+
F:,FFFFF:F:,,:F,FF:FFF:FF,:F:F::FFF,FFFF,FF,,
@FS10000125:23:BPA73012-1407:1:1101:1560:1160 1:N:0:13
GGGGCTACAACTTCGTCGAGTACGCTCAACAATTAAGATCGGAAG
+
FF:FFFFFFFF:FFFFFFFFFFFFF:FFFFFFFFFFFFFFFFFFF
@FS10000125:23:BPA73012-1407:1:1101:2230:1160 1:N:0:13
GGGGAACCAACTTCGTCGAGTACGCTCAAAACGGTAGATCGGAAG
+
F:,FFFFFFFF,:FF:FFFFFFFFF,FFFFFFFFFFFFFFFFFFF
@FS10000125:23:BPA73012-1407:1:1101:2380:1160 1:N:0:13
GGGGTAAACTTCGTCGAGTACGCTCAAATTTTAAGATCGGAAGAG
+
FFFF:FFFFF,FF:FFFF:FFFFFFF:,FFFFFFFF,FFF:FFFF
@FS10000125:23:BPA73012-1407:1:1101:3400:1160 1:N:0:13
GGGGGTCGAACTTCGTCGAGTACGCTCAAACAGTAAGATCGGAAG
+
FF:FFFFFFF:,:FF:FFFFFFFFF,FFFFFFFFFFFFFFFFFFF
@FS10000125:23:BPA73012-1407:1:1101:3730:1160 1:N:0:13
GGGGGTTGACCTTCGTCGAGTACGCTCAAGTCTCGAGATCGGAAG
+
FF,FFFFFFF:,:FF:FFFFFFFFF,FFFFFFFFFFFFFFFFFFF
@FS10000125:23:BPA73012-1407:1:1101:3960:1160 1:N:0:13
GGGGGCTCAATTTCGTCGAGTACGCTCAATGATGAAGATCGGAAG
+
FFFFFFFFFF:,:FF:FFFFFFFFF,FFFFFFFFFFFFFFFFFFF
@FS10000125:23:BPA73012-1407:1:1101:4350:1160 1:N:0:13
GATGCCACAACTTCGTCGAGTACGCTCAAGCAAAAAGATCGGAAG
+
,,F:FFFFFFFF:FF:FFFFFFFFF:FFFFFFFFFFFFFFFFFFF
@FS10000125:23:BPA73012-1407:1:1101:4500:1160 1:N:0:13
GGGGGATAAACTTCGTCGAGTACGCTCAAATCGATAGATCGGAAG
+
FFFFFFFFFF:::FF:FFFFFFFFF,FFFFFFFFFFFFFFFFFFF
@FS10000125:23:BPA73012-1407:1:1101:4750:1160 1:N:0:13
GGGGTCTCAACTTCGTCGAGTACGCTCAACGGAGCAGATCGGAAG
+
:,,FFFFFFF:,:FF:FFFFFFFFF,FFFFFFFFFFFFFFFFFFF
@FS10000125:23:BPA73012-1407:1:1101:4930:1160 1:N:0:13
GGCGGCAAAACTTCGTCGAGTACGCTCAAGCATGGAGATCGGAAG
+
:,,F,FFFFFF::FF:FFFFFFFFF:FFFFFFFFFFFFFFF:FFF
@FS10000125:23:BPA73012-1407:1:1101:5340:1160 1:N:0:13
GGGGGGTAAACTTCGTCGAGTACGCTCAATGGGGAAGATCACATG
+
FFFFF,F,FFFFFFFFFFFFFFFFF,FFF:,,FF,FFF,FFFF,F
@FS10000125:23:BPA73012-1407:1:1101:6100:1160 1:N:0:13
GGGGTGGAAACTTCGTCGAGTACGCTCAACAGAAAAGATCGGAAG
+
FFFFFFFFFFF::FF:FFFFFFFFF,FFFFFFFFFFFFFFFFFFF
@FS10000125:23:BPA73012-1407:1:1101:6620:1160 1:N:0:13
GGGGTTGCTCTTCGTCGAGTACGCTCAAGTCGGAAGATCGGAAGA
+
FFFFFFFFFF,,FFFFFFFFFFFFFFFFFFFFFFFFF,FFFFFFF
@FS10000125:23:BPA73012-1407:1:1101:6800:1160 1:N:0:13
GGGGCCTGCAACTTCGTCGAGTACGCTCAATTTGACAGATCGGAA
+
FF:F:::FF:FF:FF:F::FFF:FFFF:FFFFFFF,FFFF,FFFF
@FS10000125:23:BPA73012-1407:1:1101:6980:1160 1:N:0:13
GGGGCGATAACTTCGTCGAGTACGCTCAATTTTGTAGATCGGAAG
+
FFFFFFFFFFF::FFFFFF,FFFFF:FFFFFFFFFFFFFFFFFFF
@FS10000125:23:BPA73012-1407:1:1101:7670:1160 1:N:0:13
GGGGGAGCAAACTTCGTCGAGTACGCTCAAACCTTCAGATCGGAA
+
F,,FFFFFFFF:,:FFF:FFFF,FFFF:FFFFFFF,FFFF,FFFF
@FS10000125:23:BPA73012-1407:1:1101:8260:1160 1:N:0:13
GGGGGTTAAACTTCGTCGAGTACGCTCAAACGAAAAGATCGGAAG
+
FFFFFFFFFF:F:FF:FFFFFFFFF:FFFFFFFFFFFFFFFFFFF
@FS10000125:23:BPA73012-1407:1:1101:8620:1160 1:N:0:13
GGGGGTTCAACTTCGTCGAGTACGCTCAACGTTGGAGATCGGAAG
+
FF:F,FFFFF:FFFFFFFFFFFFFF:FFFFFFFFFFFFFFFFFFF
@FS10000125:23:BPA73012-1407:1:1101:8830:1160 1:N:0:13
GGGGTGACAACTTCGTCGAGTACGCTCAAAAATGGAGATCGGAAG
+
F,,FFFFFFF:,:FF:FFFFFFFFF,FFFFFFFFFFFFFFFFFFF
@FS10000125:23:BPA73012-1407:1:1101:8910:1160 1:N:0:13
GGGGGCACGAACTTCGTCGAGTACGCTCAAGTGTCAAGATCGGAA
+
FFFFFFFFFFF:,:FFF:FFFF:FFFF:FFFFFFFFFFFF,FFFF
@FS10000125:23:BPA73012-1407:1:1101:9740:1160 1:N:0:13
GGGGGGAGAACTTCGTCGAGTACGCTCAAGACGTTAGATCGGAAG
+
FFFFFFFFFF:::FF:FFFFFFFFF:FFFFFFFFFFFFFFFFFFF
@FS10000125:23:BPA73012-1407:1:1101:10130:1160 1:N:0:13
GGCGGGCAAACTTCGTCGAGTACGCTCAATATGGAAGATCGGAAG
+
FF,,,FFFFFF:FFFFFFF:FFFFFFFFF:FFF:FFFFFFFFFFF
@FS10000125:23:BPA73012-1407:1:1101:10290:1160 1:N:0:13
GGGGACACAACTTCGTCGAGTACGCTCAAGGGACTAGATCGGAAG
+
FFFFFFFFFFF,:FF:FFF,FFFFF:FFFF:FFFFF:FFF,F:FF
@FS10000125:23:BPA73012-1407:1:1101:10940:1160 1:N:0:13
GGGGATATAACTTCGTCGAGTACGCTCAACGTGGAAGATCGGAAG
+
FFFFFFFFFF:::FF,FFFFFFFFF,FFFFFFFFFFFFFFFFFFF
@FS10000125:23:BPA73012-1407:1:1101:11530:1160 1:N:0:13
GATGGGCAACTTCGTCGAGTACGCTCAATACCGTAGATCGGAAGA
+
:,:,,,FFFFFFFFFFF:FFFFFFFFFFFFFFFFFFFFFFF:FF:
@FS10000125:23:BPA73012-1407:1:1101:11560:1160 1:N:0:13
GGGGGCTAAACTTCGTCGAGTACGCTCAAAGGCAGAGATCGGAAG
+
F,,F:FFF:FF,,:F,FF,,FFFFF,FFFFFFFFFF:FFF:FFFF
@FS10000125:23:BPA73012-1407:1:1101:12130:1160 1:N:0:13
GATGCTTCAACTTCGTCGAGTACGCTCAAAATTATAGATCGGAAG
+
,,,:F:FFFFF:,:F,F,:FFFFFF,FFFFFFFFF::FFFF,F,:
@FS10000125:23:BPA73012-1407:1:1101:12780:1160 1:N:0:13
GGGGGCGCAACTTCGTCGAGTACGCTCAATGCTCGAGATCGGAAG
+
FFFFFFFFFF:::FF:FFFFFFFFF,FFFFFFFFFFFFFFFFFFF
@FS10000125:23:BPA73012-1407:1:1101:12980:1160 1:N:0:13
GGGGAGGAAACTTCGTCGAGTACGCTCAATGGATTAGATCGGAAG
+
FFFFFFFFFFF,:FF:FFFFFFFFF,FFFFFFFFFFFFFFFFFFF
@FS10000125:23:BPA73012-1407:1:1101:14190:1160 1:N:0:13
GGAGGCTTAACTTCGTCGAGTACACAAAACTCAAGATCGGAAGAG
+
FF,FFFFFFF:,,FF,FFFFFFFFFFFFFFFFFFFF:FFF:FFFF
@FS10000125:23:BPA73012-1407:1:1101:14300:1160 1:N:0:13
GGGGTCCAAACTTCGTCGAGTACGCTCAAGCATTAAGATCGGAAG
+
FFFFFFFFFFF:FFF:FFFFFFFFF:FFFFFFFFFFFFFFFFFFF
@FS10000125:23:BPA73012-1407:1:1101:14700:1160 1:N:0:13
GGGGACTTCGTCGAGTACGCTCAAGGACGTAGATCGGAAGAGCAC
+
F::FFFFFFF,FF,F:F,FFFF:FFFF:FFFFFFFFFFFF,F,F,
@FS10000125:23:BPA73012-1407:1:1101:15620:1160 1:N:0:13
GGGGTAACTTCGTCGAGTACGCTCAAATATACAGATCGGAAGAGC
+
F:FFFFFFFFFF,FFFF:FFFF:FFF,,FFFFFFFF:FFFFFFF,
@FS10000125:23:BPA73012-1407:1:1101:15730:1160 1:N:0:13
GGGGAGCCATCTTCGTCCAGTACGCTCAAATACAAAGATCGGAAG
+
FFFF:FFFFFF,,FF,F,FFFFFFF,FFFFFFFFFFFFFFFFFFF
@FS10000125:23:BPA73012-1407:1:1101:15760:1160 1:N:0:13
GGGGATATAACTTCGTCGAGTACGCTCAACGAATAAGATCGGAAG
+
FFFFFFFFFF,F:FF,FFFFFFFFF,FFFFFFFFFFFFFFFFFFF
@FS10000125:23:BPA73012-1407:1:1101:2340:1170 1:N:0:13
GGGGGACGAACTTCGTCGAGTACGCTCAAGGATAGAGATCGGAAG
+
FFFFFFFFFF:,,FF,FFFFFFFFF,FFFFFFFFFFFFFFFFFFF
@FS10000125:23:BPA73012-1407:1:1101:2410:1170 1:N:0:13
GGGGCTATAGCTTCGTCGAGTACGCTCAATAAGTGAGATCGGAAG
+
FF:FFFFFFF:,,FF:FFFFFFFFF,FFFFFFFFFFFFFFFFFFF
@FS10000125:23:BPA73012-1407:1:1101:2600:1170 1:N:0:13
GGGGTTAGAACTTCGTCGAGTACGCTCAAATGATGAGATCGGAAG
+
FFFF,FFFFFF,:FF:FFFFFFFFF:FFFFFFFFFFFFFFFFFFF
@FS10000125:23:BPA73012-1407:1:1101:3020:1170 1:N:0:13
GGGGTTAAACTTCGTCGAGTACGCTCAAAACTGAAGATCGGAAGA
+
FFFFFFFFFF::FFFFFFFFFFFFFFF:,:FFFFFFFFFFFFFFF
@FS10000125:23:BPA73012-1407:1:1101:3890:1170 1:N:0:13
GATATGTAACTTCGTCGAGTACGCTCAAATGACTAGATCGGAAGA
+
F,F,,:FFFFFFFFFFFFFFFFFFFFFFFFF,FFFFFFFFFFFFF
@FS10000125:23:BPA73012-1407:1:1101:4280:1170 1:N:0:13
GGGGCTTGAACTTCGTCGAGTACGCTCAATTCGAAAGATCGGAAG
+
FFF::FF:FFFF:FF:FFFFFFFFF,FFF,:::F:FFFFFFFFFF
@FS10000125:23:BPA73012-1407:1:1101:4830:1170 1:N:0:13
GGGGCTGAACTTCGTCGAGTACGCTCAACTCTCCAGATCGGAAGA
+
F,,FFFFFFFFF:FFFFFFFFFFFFFFFFFFFFFFFFFFFFFFFF
@FS10000125:23:BPA73012-1407:1:1101:4940:1170 1:N:0:13
GGGAGGCAACTTCGTCGAGTACGCTCAAGGGTGAAGATCGGAAGA
+
FF::FFFFFF::FFFFFFFFFFFFFFFFFFFFFFFFFFFFFFFFF
@FS10000125:23:BPA73012-1407:1:1101:5380:1170 1:N:0:13
GGGGCGATAACTTCGTCGAGTACGCTCAAGGAGCAAGATCGGAAG
+
FFFF,FFFFFFF:FF:FF:FFFFFF,FFFFFFFFFFFFFFFFFFF
@FS10000125:23:BPA73012-1407:1:1101:5570:1170 1:N:0:13
GGGGGCTAAACTTCGTCGAGTACGCTCAAATTCTCAGATCGGAAG
+
FF:FF,,FFFFFFFFFFFF,FFFFF:FFF,,,F,,FFFFFFFFFF
@FS10000125:23:BPA73012-1407:1:1101:5750:1170 1:N:0:13
GGGGGTCAAACTTCGTCGAGTACGCTCAAGTAAACAGATCGGAAG
+
F:,FFFFFFFF::FF:FFF:FFFFF,FFFFFFFFFFFFFFFFFFF
@FS10000125:23:BPA73012-1407:1:1101:6080:1170 1:N:0:13
GGGCGCAAACTTCGTCGAGTACGCTCAAGGCCGGAGATCGGAAGA
+
FFFFFFFFFF:,FFFFFFFFFFFFFFFFFFFFFFFFFFFFFFFFF
@FS10000125:23:BPA73012-1407:1:1101:6140:1170 1:N:0:13
GGGGGCCTAACTTCTTGAGTACGCTCAAAAATTAAGATCGGAAGA
+
FFFFFFFFFF:,,FF:FFFFFFFFFFF:FFFFFFFFFFFFFFFFF
@FS10000125:23:BPA73012-1407:1:1101:6370:1170 1:N:0:13
GGGGGGCTCAACTTCGTCGAGTACGCTCAAGCAGCAAGATCGGAA
+
FFFF:,FFFFFF:F:FF,FFFF:F:,FF:::FFFFFFF:F:FFFF
@FS10000125:23:BPA73012-1407:1:1101:6610:1170 1:N:0:13
GGGGATCCTAACTTCGTCGAGTACGCTCAAGTAGTAAGATCGGAA
+
F,,F,F:FF:FFF::FF,FFFF,F:FF::FFFFFFFFFFF,FFFF
@FS10000125:23:BPA73012-1407:1:1101:7500:1170 1:N:0:13
GGGGCTCAAACTTCGTCGAGTACGCTCAAATGATAAGATCGGAAG
+
FFFFFFFFFF:,:FF:FFFFFFFFF,FFFFFFFFFFFFFFFFFFF
@FS10000125:23:BPA73012-1407:1:1101:8360:1170 1:N:0:13
GCTGGGTGAACTTCGTCGAGTACGCTCAACCACAAAGATCGGAAG
+
,,FFFF:FF:FF::F:FF,FFFFFF,FFFFFFFFFFFFFFF,FFF
@FS10000125:23:BPA73012-1407:1:1101:8850:1170 1:N:0:13
GGGGCAGGACCTTCGTCGAGTACGCTCAATAAGTGAGATCGGAAG
+
FFFFFFFFFF:,:FF:FFFFFFFFF,FFFFFFFFFFFFFFFFFFF
@FS10000125:23:BPA73012-1407:1:1101:8880:1170 1:N:0:13
GGGGGACGAACTTCGTCGAGTACGCTCAAGATAAGAGATCGGAAG
+
F:,,:FF,FFF:FFFFFFF,FFF:FFFFF:,,FFFFFFFFFFFF:
@FS10000125:23:BPA73012-1407:1:1101:9170:1170 1:N:0:13
GGGGGACGAACTTCGTCCAGTACGCTCAATTCACAAGATCGGAAG
+
FFFFFFFFFF:,,FF:F,FFFFFFF,FFFFFFFFFFFFFFFFFFF
@FS10000125:23:BPA73012-1407:1:1101:9390:1170 1:N:0:13
GGGGGGTAACTTCGTCGAGTACGCTCAACAGATGAGATCGGAAGA
+
:,,F:FFFFF:FFFFFFFFFFFFFFFFFFFFFFFFFFFFFFFFFF
@FS10000125:23:BPA73012-1407:1:1101:9540:1170 1:N:0:13
GGGGGAAAAACTTCGTCGAGTACGCTCAATAAGAGAGATCGGAAG
+
FFFFFFFFFFF,:FF:FFFFFFFFF,FFFFFFFFFFFFFFFFFFF
@FS10000125:23:BPA73012-1407:1:1101:9810:1170 1:N:0:13
GGGGGGGTCAACTTCGTCGAGTACGCTCAAATAGCTAGATCGGAA
+
FFFFFFFFFFFF::FFF:FFFF,FFFF:FFFFFFF:FFFF:FFFF
@FS10000125:23:BPA73012-1407:1:1101:10090:1170 1:N:0:13
GGGGCAAGAACTTCGTCGAGTACGCTCAATATGCAAGATCGGAAG
+
FFFFFFFFFF:,,FF:FFFFFFFFF,FFFFFFFFFFFFFFFFFFF
@FS10000125:23:BPA73012-1407:1:1101:10110:1170 1:N:0:13
GGGGCCTTAACTTCGTCGAGTACGCTCAATGCTTGAGATCGGAAG
+
F:FFFFFFFF:,,FF,FFFFFFFFF,FFFFFFFFFFFFFFFFFFF
@FS10000125:23:BPA73012-1407:1:1101:10240:1170 1:N:0:13
GGGGTATCAACTTCGTCGAGTACGCTCAAATAGAGAGATCGGAAG
+
FFFFFFFFFF:,,FF,FFFFFFFFF,FFFFFFFFFFFFFFFFFFF
@FS10000125:23:BPA73012-1407:1:1101:11770:1170 1:N:0:13
GGGGGCGCAACTTCGTCGAGTACGCTCAATTTTCAAGATCGGAAG
+
FF:F,FFFFF:,,FF,FF:FFFFFF,FFFFFFFFFFFFFFF:F:F
@FS10000125:23:BPA73012-1407:1:1101:12690:1170 1:N:0:13
GGGGAGGTAACTTCGTCGAGTACGCTCAAAACAAGAGATCGGAAG
+
F:,FFFFFFFF,,FF:FFFFFFFFF,FFFFFFFFFFFFFFFFFFF
@FS10000125:23:BPA73012-1407:1:1101:13060:1170 1:N:0:13
GGGGAATTAACTTCGTCGAGTACGCTCAATTGAACAGATCGGAAG
+
FFFFFFFFFF:,,FF:FFFFFFFFF,FFFFFFFFFFFFFFFFFFF
@FS10000125:23:BPA73012-1407:1:1101:13440:1170 1:N:0:13
GGGGTGGAAACTTCGTCGAGTACGCTCAATAGGGAAGATCGGAAG
+
F,,FFFFFFFF,:FF:FFFFFFFFF,FFFFFFFFFFFFFFFFFFF
@FS10000125:23:BPA73012-1407:1:1101:13570:1170 1:N:0:13
GGGTCAAAACTTCGTCGAGTACGCTCAATATTATAGATCGGAAGA
+
F,FFFFFFFF,,FFFFFFFFFFFFFFF,FFFFFFFFFFFFFFFFF
@FS10000125:23:BPA73012-1407:1:1101:14520:1170 1:N:0:13
GGGCCTGAACTTCGTCGAGTACGCTCAAGTGTCTAGATCGGAAGA
+
F,,FFF:FFF:::FF:FFFFF::FFFF:FFFFFF::F,FF:::::
@FS10000125:23:BPA73012-1407:1:1101:15580:1170 1:N:0:13
GGGGATTGAACTTCGTCGAGTACGCTCAACTTAAAAGATCGGAAG
+
FFFFFF:FFFF::FF,FFFFFFFFF,FFFFFFFFFFFFFFFFFFF
@FS10000125:23:BPA73012-1407:1:1101:15770:1170 1:N:0:13
GGGGCAGCAACTTCGTCGAGTACGCTCAAAAGAGAAGATCGGAAG
+
FFFFFFFFFF,,,FF,FFFFFFFFF,FFFFFFFFFFFFFFFF:FF
@FS10000125:23:BPA73012-1407:1:1101:15780:1170 1:N:0:13
GGGAACTTCGTCGAGTACGCTCAAAACTAGAGATCGGAAGAGCAC
+
FFFFFFFFFF,FF:F,F,FFFFFFFFF:FFFFFFFFFFFF:F:F:
@FS10000125:23:BPA73012-1407:1:1101:15810:1170 1:N:0:13
GGGGTATGAACTTCGTCGAGTACGCTCAAACCGATAGATCGGAAG
+
FFFFFFFFFFF,,FF,FF:FFFFFF,FFFFFFFFFFFFFFFFFFF
@FS10000125:23:BPA73012-1407:1:1101:16020:1170 1:N:0:13
GGGGGCCAAACTTCGTCGAGTACGCTAACGTGACAGATCGGAAGA
+
FFFFFFFFFFF,,FF,FFFFFFFFFFFFFFFFFFFFF,FFFF:FF
@FS10000125:23:BPA73012-1407:1:1101:16260:1170 1:N:0:13
GGGAACTTCGTCGAGTACGCTCAATACGGGAGATCGGAAGAGCAC
+
FFFFFFFFFF:FF:FFF,FFFFFF:FFFFFFFFFFFFFFFFF,F:
@FS10000125:23:BPA73012-1407:1:1101:16480:1170 1:N:0:13
GGGCGACGCTCTTCCGATCTGGGGACGGAACTTCGTCGAGTACGC
+
FFFFFFFFFF:F::FFF::FFFFFFFFFFFFFFFFF,FFF:F,F,
@FS10000125:23:BPA73012-1407:1:1101:1330:1180 1:N:0:13
GGGGACGTAACTTCGTCGAGTACGCTCAAGACATAAGATCGGAAG
+
F::FFFFFFFF,:FF:FFF,FFFFF:FFFFFFFFFFFFFF::FFF
@FS10000125:23:BPA73012-1407:1:1101:2030:1180 1:N:0:13
GGGAGTAAACTTCGTCGAGTACGCTCAACTAACAAGATCGGAAGA
+
F:,F,,,FFFFFFFFFFFFFFFFFFFFF,,,FF,FFFFFFFFFFF
@FS10000125:23:BPA73012-1407:1:1101:2430:1180 1:N:0:13
GGGCGAGAACTTCGTCGAGTACGCTCAAGCGAGTAGATCGGAAGA
+
F,,:FFFFFF,,FFFFFFFFFFFFFFFFFFFFFFFFFFFFFFFFF
@FS10000125:23:BPA73012-1407:1:1101:2690:1180 1:N:0:13
GGGGCTTAAACTTCGTCGAGTACGCTCAAAATAGAAGATCGGAAG
+
F,,FFFFFFFF:FFFFFFFFFFFFF:FFFFFFFFFFFFFFFFFFF
@FS10000125:23:BPA73012-1407:1:1101:2770:1180 1:N:0:13
GGGGATTGAACTTCGTCGAGTACGCTCAAGATTATAGATCGGAAG
+
FF,FFFFFFF::,FF,FFFFFFFFF,FFFFFFFFFFFFFFFFFFF
@FS10000125:23:BPA73012-1407:1:1101:3100:1180 1:N:0:13
GGGGTTGAACTTCGTCGAGTACGCTCAAACATAGAGATCGGAAGA
+
FFFFFFFFFF,,FFFFFFFFFFFFFFF:FFFFFFFFFFFFFFFFF
@FS10000125:23:BPA73012-1407:1:1101:3120:1180 1:N:0:13
GGGGGTCCAACTTCGTCGAGTACGCTCAAACATTAAGATCGGAAG
+
FF:FFFFFFF::,FF:FFFFFFFFF,FFFFFFFFFFFFFFFFFFF
@FS10000125:23:BPA73012-1407:1:1101:3460:1180 1:N:0:13
GGGGGCTTAACTTCGTCGAGTACGCTCAAGGCTCGAGATCGGAAG
+
FFFF,FFFFFF,FFFFFFFFFFFFF:FFFFFFFFFFFFFFFFFFF
@FS10000125:23:BPA73012-1407:1:1101:3520:1180 1:N:0:13
GGGTAACTTCGTCGAGTACGCTCAAATGCTCAGATCGGAAGAGCA
+
FFF,FFFFFFF,:FFFFF,,FFF:FFFFFFFFFFF,FFFFFFF,,
@FS10000125:23:BPA73012-1407:1:1101:4220:1180 1:N:0:13
GGGTGTTAACTTCGTCGAGTACGCTCAATAATTCAGATCGGAAGA
+
FFF:FFFFFF,,FFFFFFFFFFFFFFF:FFFFFFFFFFFFFFFFF
@FS10000125:23:BPA73012-1407:1:1101:4740:1180 1:N:0:13
GGGGGTAAAACTTCGTCGAGTACGCTCAAACTGAAAGATCGGAAG
+
FFFFF:FFFF:,:FF:FFFFFFFFF,FFFFFFFFFFFFFFFFFFF
@FS10000125:23:BPA73012-1407:1:1101:4770:1180 1:N:0:13
GGGGAACAACTTCGTCGAGTACGCTCAAGATGCGAGATCGGAAGA
+
F:,FFFFFFF:,FFFFFFFFFFFFFFFFFFFFFFFFFFFFFFFFF
@FS10000125:23:BPA73012-1407:1:1101:5010:1180 1:N:0:13
GGGGATTCAACTTCGTCGAGTACGCTCAAAATTGCAGATCGGAAG
+
FFFFFFFFFF,,,FF:FFFFFFFFF,FFFFFFFFFFFFFFFFFFF
@FS10000125:23:BPA73012-1407:1:1101:5440:1180 1:N:0:13
GGGGGAGCAACTTCGTCGAGTACGCTCAAGAATGTAGATCGGAAG
+
F,,FFFFFFF:::FF:FFFFFFFFF,FFFFFFFFFFFFFFFFFFF
@FS10000125:23:BPA73012-1407:1:1101:5660:1180 1:N:0:13
GGGGGGTTAAATTCGTCGAGTACGCTCAAAGGTGAAGATCGGAAG
+
FFFFFFFFFFF::FF:FFFFFFFFF,FFFFFFFFFFFFFFFFFFF
@FS10000125:23:BPA73012-1407:1:1101:5900:1180 1:N:0:13
GGGTCGCAACTTCGTCGAGTACGCTCAACTCAAAAGATCGGAAGA
+
FFF:,,FFFFF:FFFFFFFFFFFFFFFFF,:,,,FFFFFFFFFFF
@FS10000125:23:BPA73012-1407:1:1101:6080:1180 1:N:0:13
GGGGCGGGGACTTCGTCGAGTACGCTCAACCGGCCAGATCGGAAG
+
FF,FFFFFFFF,:FF:FFFFFFFFF,FFFFFFFFFFFFFFFFFFF
@FS10000125:23:BPA73012-1407:1:1101:6840:1180 1:N:0:13
GGGTGCGAATTTCGTCGAGTACGCTCAACGGTGGAGATCGGAAGA
+
FFF:FFFFFFFFFFFFFFFFFFFFFFFFFFFFFFFFFFFFFFFFF
@FS10000125:23:BPA73012-1407:1:1101:7790:1180 1:N:0:13
GGGGAAGAAACTTTCGTCGAGTACGCTCAACTGGACAGATCGGAA
+
F::FFF:FFFFFF:FFF:FFFF:FFFF:FFFFFFF,FFFF:FFFF
@FS10000125:23:BPA73012-1407:1:1101:7900:1180 1:N:0:13
GGGGGCCTAACTTCGTAGTACGCTCAAGGTCCAAGATCGGAAGAG
+
FFFFFFFFFF::FFFFFF,FFFFFFFFFFFFFFFFF,FFF:FFFF
@FS10000125:23:BPA73012-1407:1:1101:9230:1180 1:N:0:13
GGGGTGTTAACTTCGTCGAGTACGCTCAAGTGGATAGATCGGAAG
+
FFFFFFFFFF:,,FF:FFFFFFFFF,FFFFFFFFFFFFFFFFFFF
@FS10000125:23:BPA73012-1407:1:1101:9280:1180 1:N:0:13
GGGAGCTAACATCGTCGAGTACGCTCAAGAAAGAAGATCGGAAGA
+
F:,:,FFFFFF:FFFFFFFFFFFFFFFFF:FFFFFFFFFFFFFFF
@FS10000125:23:BPA73012-1407:1:1101:9430:1180 1:N:0:13
GGGGGAAACTTCGTCGAGTACGCTCAAAACGTCAGATCGGAAGAG
+
F::FFFFFFF,FF:FFFF,FFFFFFFF,FFFFFFFF,FFF:FFFF
@FS10000125:23:BPA73012-1407:1:1101:9440:1180 1:N:0:13
GGGAGGCAACTTCGTCGAGTACGCTCAAACTACGAGATCGGAAGA
+
F:FFFFFFFF,:FFFFFFFFFFFFFFFFFFFFFFFFFFFFFFFFF
@FS10000125:23:BPA73012-1407:1:1101:9800:1180 1:N:0:13
GGGGGCTAAACTTCGTCGAGTACGCTCAACTACGGAGATCGGAAG
+
F:FFFFFFFFF::FF:FFFFFFFFF,FFFFFFFFFFFFFFFFFFF
@FS10000125:23:BPA73012-1407:1:1101:9960:1180 1:N:0:13
GGGGTGGTAAGTTCGTCGAGTACGCTCAATCCGACAGATCGGAAG
+
:,,FFFFFFFF,,FF:FF:FFFFFF,FFFFFFFFFFFFFFFFFFF
@FS10000125:23:BPA73012-1407:1:1101:10030:1180 1:N:0:13
GGGGATTTAACTTCGTCGAGTACGCTCAAAGTATAAGATCGGAAG
+
FFFFFFFFFF:,,FF,FFFFFFFFF,FFFFFFFFFFFFFFFFFFF
@FS10000125:23:BPA73012-1407:1:1101:10160:1180 1:N:0:13
GGGGGTAACTTCGTCGAGTACGCTCAAGGCAGGAGATCGGAGGAG
+
FFFFFFFFFF,FF:FFFF:FFFFFFFFFFFFFFFFF,FFF,FFFF
@FS10000125:23:BPA73012-1407:1:1101:10200:1180 1:N:0:13
GGGGTGAGAACTTCGTCGAGTACGCTCAAGCGATTAGATCGGAAG
+
FFFFFFFFFF:,:FF,FFFFFFFFF,FFFFFFFFFFFFFFFFFFF
@FS10000125:23:BPA73012-1407:1:1101:10540:1180 1:N:0:13
GGGGCTGAACTTCGTCGAGTACGCTCAAGAGAAAAGATCGGAAGA
+
FFFFFFFFFF,,FFFFFFFFFFFFFFFFFFFFFFFFFFFFFFFFF
@FS10000125:23:BPA73012-1407:1:1101:11060:1180 1:N:0:13
GGGGTGAGAACTTCGTCGAGTACGCTCAAAGCCGGAGATCGGAAG
+
FFFFFFFFFF:,,FF,FFFFFFFFF,FFFFFFFFFFFFFFFFFFF
@FS10000125:23:BPA73012-1407:1:1101:11880:1180 1:N:0:13
GGGGGAAAAACTTCGTCGAGTACGCTCAACCAGCAAGATCGGAAG
+
FF:FFFFFFFF,:FF,FFFFFFFFF,FFFFFFFFFFFFFFFFFFF
@FS10000125:23:BPA73012-1407:1:1101:13290:1180 1:N:0:13
GGGGGCTTCAACTTCTGAGTACGCTCAATAAATAAGATCGGAAGA
+
F::FFFFFFFFF,:F:FFFFFFFFFFF,FFFFFFFFF,FFFF:FF
@FS10000125:23:BPA73012-1407:1:1101:13320:1180 1:N:0:13
GGGGCGCGAACTTCGTCGAGTACGCTCAAGGCATCAGATCGGAAG
+
FF:FFFFFFFF::FF:FFF:FFFFF:FFFFFFFFFFFFFFFFFFF
@FS10000125:23:BPA73012-1407:1:1101:13440:1180 1:N:0:13
GGGGAACAAACTTCGTCGAGTACGCTCAAACATAAAGATCGGAAG
+
F:,FFFFFFFF,:FF:FFFFFFFFF,FFFFFFFFFFFFFFFFFFF
@FS10000125:23:BPA73012-1407:1:1101:14560:1180 1:N:0:13
GGGGGCGGAACTTCGTCGAGTACGCTCAAGATTGAAGATCGGAAG
+
F::FFFFFFFF,,:F,FF,FFFFFF,FFFFFFFFF:FFFF:::FF
@FS10000125:23:BPA73012-1407:1:1101:14570:1180 1:N:0:13
GGGGGGATAACTTCGTCGAGTACGCTCAAATAAACAGATCGGAAG
+
F,,FFFFFFFF,,FF,FF:FFFFFF,FFFFFFFFFFFFFF:FFFF
@FS10000125:23:BPA73012-1407:1:1101:14580:1180 1:N:0:13
GGGGTTTCAACTTCGTCGAGTACGCTCAAGCAATAAGATCGGAAG
+
FFFFFFFFFFF,,FF,FFFFFFFFF,FFFFFFFFFFFFFFFFFFF
@FS10000125:23:BPA73012-1407:1:1101:15340:1180 1:N:0:13
GGGATCGAACTTCGTCAGTACGCTCAACGGTGGAGATCGGAAGAG
+
FFFFFFFFFF,:FFFFFF,FFFFFFFF,FFFFFFFF:,FF,FFFF
@FS10000125:23:BPA73012-1407:1:1101:15970:1180 1:N:0:13
GGGGTTGAACTTCGTCGAGTACGCTCAAACCTGCAGATCGGAAGA
+
FFFFFFFFFF,:FFFFFFFFFFFFFFFFFFFFFFFFFFFFFFFFF
@FS10000125:23:BPA73012-1407:1:1101:16040:1180 1:N:0:13
GGGGGTCTAACTTCGTCGAGTACGCTCAAGTCACAAGATCGGAAG
+
FFFFFFFFFFF,,FF,FFFFFFFFF,FFFFFFFFFFFFFFFFFFF
@FS10000125:23:BPA73012-1407:1:1101:16060:1180 1:N:0:13
GGGGCATGAACTTCGTCGAGTACGCTCAACTCAAAAGATCGGAAG
+
FFFFFFFFFFF,:FF,FF:FFFFFF,FFFFFFFFFFFFFFFFFFF
@FS10000125:23:BPA73012-1407:1:1101:16080:1180 1:N:0:13
GGGGATTGAACTTCGTCGAGTACGCTCAACATATTAGATCGGAAG
+
FFFFFFFFFFF,:FF:FFFFFFFFF,FFFFFFFFFFFFFFFFFFF
@FS10000125:23:BPA73012-1407:1:1101:16100:1180 1:N:0:13
GGGGGCCAAACTTCGTCGAGTACGCTCAATGTGACAGATCGGAAG
+
FFFFF:FFFFF,:FF:FFF,F:F:FFFFFFFFFFFFFF,FFF:FF
@FS10000125:23:BPA73012-1407:1:1101:1180:1190 1:N:0:13
GGGGCGTTAACTTCGTCGAGTACGCTCAACATTTCAGATCGGAAG
+
FFFFFFFFFFF:FFF:FFFFFFFFF:FFFFFFFFFFFFFFFFFFF
@FS10000125:23:BPA73012-1407:1:1101:1260:1190 1:N:0:13
GGGGGTTCAACTTCGTCGAGTACGCTCAATATTAGAGATCGGAAG
+
FFFFFFFFFFF::FF:FFFFFFFFF:FFFFFFFFFFFFFFFFFFF
@FS10000125:23:BPA73012-1407:1:1101:1620:1190 1:N:0:13
GGGGTAGCAACTTCGTCGAGTACGCTCAAAGGGGTAGATCGGAAG
+
FFFFFFFFFFF::FF:FFFFFFFFF:FFFFFFFFFFFFFFFFFFF
@FS10000125:23:BPA73012-1407:1:1101:2850:1190 1:N:0:13
GGGGATCAAACTTCGTCGAGTACGCTCAAGATTTTAGATCGGAAG
+
FFFFFFFFFF:::FF:FFFFFFFFF,FFFFFFFFFFFFFFFFFFF
@FS10000125:23:BPA73012-1407:1:1101:2870:1190 1:N:0:13
GGGGCTTAAACTTCGTCGAGTACGCTCAAATTCTAAGATCGGAAG
+
F,,FFFFFFFF::FF:FFFFFFFFF,FFFFFFFFFFFFFFFFFFF
@FS10000125:23:BPA73012-1407:1:1101:3040:1190 1:N:0:13
GATGCAACAACTTCGTCGAGTACGCTCAATATCGCAGATCGGAAG
+
F,F:FFFFFFFF:FF:FFFFFFFFF:FFFFFFFFF:FFFFFFFFF
@FS10000125:23:BPA73012-1407:1:1101:3680:1190 1:N:0:13
GGGGGTGGAACTTCGTCGAGTACGCTCAACCTCTAAGATCGGAAG
+
F:,F,FFFFFF::FF:FFFFFFFFF,FFFFFFFFFFFFFFFFFFF
@FS10000125:23:BPA73012-1407:1:1101:3820:1190 1:N:0:13
GGGCAACTTCGTCGAGTACGCTCAATCAAGGAGATCGGAAGAGCA
+
FFFFFFFFFFF,:FFFFF,,FFFFF:FFFFFFFFF,FFFFFFF,:
@FS10000125:23:BPA73012-1407:1:1101:4440:1190 1:N:0:13
GGGGGTAGAACTTCGTCGAGTACGCTCAAGAATGTAGATCGGAAG
+
FF:FFFFFFF:,:FF:FFFFFFFFF,FFFFFFFFFFFFFFFFFFF
@FS10000125:23:BPA73012-1407:1:1101:4610:1190 1:N:0:13
GGAGAGTCAACTTCGTCGAGTACGCTCAAATTGGTAGATCGGATG
+
:,,FF,FF:F:FFFF,FF,FFFF,F,F,FFFFFFF,FFF:FFF::
@FS10000125:23:BPA73012-1407:1:1101:5890:1190 1:N:0:13
GGGGCGCAACTTCGTCGAGTACGCTCAATTTAATAGATCGGAAGA
+
F,,FFFFFFFF:FFFFFFFFFFFFFFFFFFFFFFFFF,FFFFFFF
@FS10000125:23:BPA73012-1407:1:1101:6210:1190 1:N:0:13
GGGAGTCAACTTCGTCGAGTACGCTCAAATCGAAAGATCGGAAGA
+
FFFFFFFFFF,,FFFFFFFFFFFFFFF:FFFFFFFFFFFFFFFFF
@FS10000125:23:BPA73012-1407:1:1101:7600:1190 1:N:0:13
GGGGGGTCAACTTCGTCGAGTACGCTCAACAAGGTAGATCGGAAG
+
F:,F:FFFFF:,:FF,FFFFFFFFF,FFFFFFFFFFFFFFFFFFF
@FS10000125:23:BPA73012-1407:1:1101:8030:1190 1:N:0:13
GGGGGCTGAACTTCGTCGAGTACGCTCAATAATGGAGATCGGAAG
+
F,,F:FFFFF:::FF:FFFFFFFFF,FFFFFFFFFFFFFFFFFFF
@FS10000125:23:BPA73012-1407:1:1101:8530:1190 1:N:0:13
GGGTGGAAACTTCGTCGAGTACGCTCAAAATGTGAGATCGGAAGA
+
F:,:FFFFFF::FFFFFFFFFFFFFFF:FFFFFFFFFFFFFFFFF
@FS10000125:23:BPA73012-1407:1:1101:9090:1190 1:N:0:13
GGGGTGTAAACTTCGTCGAGTACGCTCAACTTAATAGATCGGAAG
+
F::FFFFFFFF:FFFFFFFFFFFFF,FFFFFFFFFFFFFFFFFFF
@FS10000125:23:BPA73012-1407:1:1101:9420:1190 1:N:0:13
GGGGGTCAAACTTCGTCGAGTACGCTCAAAAGGGAAGATCGGAAG
+
FFF,FFFFF,:::F,FF,F,:,F,,F:F,:F,,,FF:,:FF:FF,
@FS10000125:23:BPA73012-1407:1:1101:9720:1190 1:N:0:13
GGGATCAAACTTCGTCGAGTACGCTCAATAAAGGAGATCGGAAGA
+
FFF:,FFFFF:FFFFFFFFFFFFFFFF:F:FFFFFFFFFFFFFFF
@FS10000125:23:BPA73012-1407:1:1101:9920:1190 1:N:0:13
GGGGTGATAACTTCGTCGAGTACGCTCAACAGGGAAATCGGAAGA
+
FFFF:FFF,F,::,F,F:F,FFFFF:F:FFFFFFFFF,FF:F:FF
@FS10000125:23:BPA73012-1407:1:1101:10090:1190 1:N:0:13
GGGGCTCCAACTTCGTCGAGTACGCTCAATGGGGTAGATCGGAAG
+
FFFFFFFFFFF,:FF,FFFFFFFFF,FFFFFFFFFFFFFFFF:FF
@FS10000125:23:BPA73012-1407:1:1101:10230:1190 1:N:0:13
GTTGCCATAACTTCGTCGAGTACGCTCAACGTTATAGATCGGAAG
+
,,F,FFFF:FFF::F:FF:FFFFFF:FFFFFFFFFFFFFFFFFFF
@FS10000125:23:BPA73012-1407:1:1101:10300:1190 1:N:0:13
GGGGAGGTAACTTCGTCGAGTACGCTCAAAACTGTAGATCGGAAG
+
FFFFFFFFFF:,:FF:FFFFFFFFF,FFFFFFFFFFFFFFFFFFF
@FS10000125:23:BPA73012-1407:1:1101:10320:1190 1:N:0:13
GGGGGTGGAACTTCGTCGAGTACGCTCAAAGCCAAAGATCGGAAG
+
F,:F,FFFFFF,,FF:FFF:FF:FF,FFFFFFFFFFFFFF:F,F:
@FS10000125:23:BPA73012-1407:1:1101:10700:1190 1:N:0:13
GGGGCTAGAACTTCGTCGAGTACGCTCAAGTTTTCAGATCGGAAG
+
FFFFFFFFFFF,:FF:FFFFFFFFF,FFFFFFFFFFFFFFFFFFF
@FS10000125:23:BPA73012-1407:1:1101:10720:1190 1:N:0:13
GGGGGCTCAACTTCGTCGAGTACGCTCAAATATGCAGATCGGAAG
+
:,,FFFFFFFF,,FF:FFF,FFFFF,FFFFFFFFFFFFFFFF:FF
@FS10000125:23:BPA73012-1407:1:1101:10980:1190 1:N:0:13
GGGGGTGGAACTTCGTCGAGTACGCTCAAGGTTAGAGATCGGAAG
+
FFFFFF:FFFF::FFFFFFFFFFFF,FFFFFFFFFFFFFFFFFFF
@FS10000125:23:BPA73012-1407:1:1101:11080:1190 1:N:0:13
GGGGACGCACCTTCGTCGAGTACGCTCAAGGGACGAGATCGGATG
+
F,,F:F,FFF::FFF,FF,,FFFFF,FFFFFFFF:,FFF:FF:,:
@FS10000125:23:BPA73012-1407:1:1101:11390:1190 1:N:0:13
GGGGCAGAACTTCGTCGAGTACGCTCAAAGGTTTAGATCGGAAGA
+
:,,FFFFFFF,,F,FFFFFFFFFFFFF:FFFFFFFFFFFFFFFFF
@FS10000125:23:BPA73012-1407:1:1101:11570:1190 1:N:0:13
GGGGACGCAACTTCGTCGAGTACGCTCAATCAGAAAGATCGGAAG
+
:,,FFFFFFF:,:FF,FFFFFFFFF,FFFFFFFFFFFFFFFFFFF
@FS10000125:23:BPA73012-1407:1:1101:11660:1190 1:N:0:13
GGGGGTTCAACTTCGTCGAGTACGCTCAAACCCGCAGATCGGAAG
+
FFFF,FFFFFF,,FF,FFFFFFFFF,FFF:F:F:FFFFFFFFFFF
@FS10000125:23:BPA73012-1407:1:1101:12110:1190 1:N:0:13
GATGAATCAACTTCGTCGAGTACGCTCAATATAGGAGATCGGAAG
+
,,F:FFFFFFFF::F,FF:FFFFFF,FFFFFFFFF:FFFF:FF::
@FS10000125:23:BPA73012-1407:1:1101:12900:1190 1:N:0:13
GGGGGCCCAACTTCGTCGAGTACGCTCAATAAAGAAGATCGGAAG
+
FFFFFFFFFF:,:FF:FFFFFFFFF,FFFFFFFFFFFFFFFFFFF
@FS10000125:23:BPA73012-1407:1:1101:14000:1190 1:N:0:13
GGGGGCTTAACTTCGTCGAGTACGCTCAACGTGTTAGATCGGAAG
+
FFFF,F,FFFFFFFFFFFF,FFF:FFFF:FFFFFFFFFFFFFFFF
@FS10000125:23:BPA73012-1407:1:1101:15020:1190 1:N:0:13
GGGGCATGAACTTCGTCGAGTACGCTCAAACCTGGAGATCGGAAG
+
FFFFFFFFFFF,:FF,FFFFFFFFF,FFFFFFFFFFFFFFFFFFF
@FS10000125:23:BPA73012-1407:1:1101:15840:1190 1:N:0:13
GGGGGCACCAACTTCGTCGAGTACGCTCAAGAGGAAAGATCGGAA
+
FFFFFFFFFFF:,:FFF:FFFFFFFFF:FFFFFFFFFFFF,FFFF
@FS10000125:23:BPA73012-1407:1:1101:16010:1190 1:N:0:13
GGGGCGTCAACTTCGTCGAGTACGCTCAATCCATAAGATCGGAAG
+
FF:FFFFFFFF,,FF,FF:FFFFFF,FFFFFFFFFFFFFF:FFFF
@FS10000125:23:BPA73012-1407:1:1101:1190:1200 1:N:0:13
GGGGGATGTAACTTCGTCGAGTACGCTCAAACGCAGAGATCGGAA
+
F,,FFFFFFFFF:FFFF:FFFF:FFFFFFFFFFFFFFFFF,:FF:
@FS10000125:23:BPA73012-1407:1:1101:1680:1200 1:N:0:13
GGGGCTTGAACTTCGTCGAGTACGCTCAAAATCGGAGATCGGAAG
+
F,,FFFFFFFF,:FF:FFFFFFFFF,FFFFFFFFFFFFFFFFFFF
@FS10000125:23:BPA73012-1407:1:1101:2040:1200 1:N:0:13
GGGGTCTAACTTCGTCGAGTACGCTCAATGCACAAGATCGGAAGA
+
FF:FFFFFFFF:FFFFFFFFFFFFFFF:FFFFFFFFFFFFFFFFF
@FS10000125:23:BPA73012-1407:1:1101:2160:1200 1:N:0:13
GGGGACGCAACTTCGTCGAGTACGCTCAATTATCCAGATCGGAAG
+
FFFFFFFFFFF,:FF:FFFFFFFFF,FFFFFFFFFFFFFFFFFFF
@FS10000125:23:BPA73012-1407:1:1101:2530:1200 1:N:0:13
GGGGTTGAAACTTCGTCGAGTACGCTCAAATTCTTAGATCGGAAG
+
F::FFFFFFFF,:FF:FFFFFFFFF,FFFFFFFFFFFFFFFFFFF
@FS10000125:23:BPA73012-1407:1:1101:2670:1200 1:N:0:13
GATGATGAAACTTCGTCGAGTACGCTCAACATAAGAGATCGGAAG
+
:,FFFFFFFFFF:FF:FFFFFFFFF:FFFFFFFFFFFFFFF:FFF
@FS10000125:23:BPA73012-1407:1:1101:2740:1200 1:N:0:13
GGGGAGTCAACTTCGTCGAGTACGCTCAAGTAACGAGATCGGAAG
+
FFFFFFFFFF:,:FF:FFFFFFFFF,FFFFFFFFFFFFFFFFFFF
@FS10000125:23:BPA73012-1407:1:1101:3760:1200 1:N:0:13
GGGGACGTAACTTCGTCGAGTACGCTCAAATCTGGAGATCGGAAG
+
FFFFFFFFFFF::FF:FFFFFFFFF,FFFFFFFFFFFFFFFFFFF
@FS10000125:23:BPA73012-1407:1:1101:4480:1200 1:N:0:13
GGGGCAAGAACTTCGTCGAGTACGCTCAAACTAAAAGATCGGAAG
+
FF:FFFFFFF:,:FF:FFFFFFFFF,FFFFFFFFFFFFFFFFFFF
@FS10000125:23:BPA73012-1407:1:1101:4500:1200 1:N:0:13
GGGGGCCCAACTTCGTCGAGTACGCTCAAAACACTAGATCGGAAG
+
FFFFFFFFFF:,:FF:FFFFFFFFF,FFFFFFFFFFFFFFFFFFF
@FS10000125:23:BPA73012-1407:1:1101:4640:1200 1:N:0:13
GGGGTTTCAACTTCGTCGAGTACGCTCAATGTGAGAGATCGGAAG
+
F,,F:,,:FFFFFFFFFFF,FFFFFFFF,FFFF:FFFFFFFFFF:
@FS10000125:23:BPA73012-1407:1:1101:5490:1200 1:N:0:13
GGGGTGAGAACTTCGTCGAGTACGCTCAAATCAGGAGATCGGAAG
+
F:,FFFFFFF:,:FF:FFFFFFFFF,FFFFFFFFFFFFFFFFFFF
@FS10000125:23:BPA73012-1407:1:1101:5520:1200 1:N:0:13
GGGGGACAAACTTCGTCGAGTACGCTCAACTGCTGAGATCGGAAG
+
FF:FFFFFFF::FFF:FFFFFFFFF,FFFFFFFFFFFFFFFFFFF
@FS10000125:23:BPA73012-1407:1:1101:6160:1200 1:N:0:13
GGGGTCCGATCTTCGTCGAGTACGCTCAAAGTGGGAGATCGGAAG
+
F,:F:FFFFF:,,FF,FF:,FFFFF,FFFFFFFFFFFFFFF::FF
@FS10000125:23:BPA73012-1407:1:1101:6410:1200 1:N:0:13
GAGGATTTAACTTCGTCGAGTACGCTCAATGGTCAACATCGGTAG
+
F:,FF:,F,F:,,,F:FFF,FFFFF,F,FF:FFFF,,FF:,F,FF
@FS10000125:23:BPA73012-1407:1:1101:7370:1200 1:N:0:13
GGGGGGAAAACTTAGTCGAGTACGCTCAACGCGCTAGATCGGAAG
+
FFFFFFFFFFF,F,F,FF:FFFFFF,FFFFFFFFFFFFFFFFFFF
@FS10000125:23:BPA73012-1407:1:1101:8050:1200 1:N:0:13
GGGGGCCCAACTTCGTCGAGTACGCTCAATCCGAAAGATCGGAAG
+
F:,F,FFFFF::FFFFFFF:FFFFFFFFFFFFFFFFFFFFFFFFF
@FS10000125:23:BPA73012-1407:1:1101:8110:1200 1:N:0:13
GGGGTCTCAACTTCGTCGAGTACGCTCAACATTGTAGATCGGAAG
+
FF:FFFFFFF:::FF:FFFFFFFFF,FFFFFFFFFFFFFFFFFFF
@FS10000125:23:BPA73012-1407:1:1101:8290:1200 1:N:0:13
GGGGCACAACTTCGTCGAGTACGCTCAAGATGAAAGATCGGAAGA
+
F:FFFFFFFFF:FFFFFFFFFFFFFFFFFFFFFFFFF,FFFFFFF
@FS10000125:23:BPA73012-1407:1:1101:8560:1200 1:N:0:13
GGGGGTATAACTTCGTCGAGTACGCTCAATACGAGAGATCGGAAG
+
FFFFFFFFFF:,:FF:FFFFFFFFF,FFFFFFFFFFFFF:FFFFF
@FS10000125:23:BPA73012-1407:1:1101:8580:1200 1:N:0:13
GGGCAGTAACTTCGTCGAGTACGCTCAACTCTCGAGATCGGAAGA
+
FFFFF,,FF:FF,FF::FFFF,,F:,:FFFF,,:,,F,:,FFF:F
@FS10000125:23:BPA73012-1407:1:1101:9180:1200 1:N:0:13
GGGGCAACAACTTCGTCGAGTACGCTCAACTATATAAGATCGGAA
+
FFFFFFFFFFF,:FF:FFFFFFFFF,FFFFFFFFFFFFFF,FFFF
@FS10000125:23:BPA73012-1407:1:1101:9310:1200 1:N:0:13
GGGGGGTAAACTTCGTCGAGTACGCTCAAGATAGGAGATCGGAAG
+
F,,F,FFFFFF,:FF:FFFFFFFFF,FFFFFFFFFFFFFF:FFFF
@FS10000125:23:BPA73012-1407:1:1101:9990:1200 1:N:0:13
GCTTTTAACTTCGTCGAGTACGCTCAAGTAGCAAGATCGGAAGAG
+
,,,:FFFFFF:FF:FFFF,FFFFFFFFFFFFFFFFF,FFF,F,,,
@FS10000125:23:BPA73012-1407:1:1101:11140:1200 1:N:0:13
GGGGATAGAACTTCGTCGAGTACGCTCAAAACATTAGATCGGAAG
+
FFFFFFFFFFF,:FF:FFFFFFFFF,FFFFFFFFFFFFFFFFFFF
@FS10000125:23:BPA73012-1407:1:1101:11170:1200 1:N:0:13
GGGGCATGAACTTCGTCGAGTACGCTCAAGTAAATAGATCGGAAG
+
F,,FFFFFFF:,:FF:FFFFFFFFF,FFFFFFFFFFFFFFFFFFF
@FS10000125:23:BPA73012-1407:1:1101:11540:1200 1:N:0:13
GGGGCGGGAACTTCGTCGAGTACGCTCAAACGCGGAGATCGGAAG
+
FFFFFFFFFF:,,FF,FFFFFFFFF,FFFFFFFFFFFFFFFFFFF
@FS10000125:23:BPA73012-1407:1:1101:11810:1200 1:N:0:13
GGAGTTCAAACTTCGTCGAGTACGCTCAATACGTTAGATCGGAAG
+
:,,FFFFFFFF,:FF:FFFFFFFFF,FFFFFFFFFFFFFFFFFFF
@FS10000125:23:BPA73012-1407:1:1101:12880:1200 1:N:0:13
GGTGTTCTAACTTCGTAGTACGCTCAACTCGATAGATCGGAAGAG
+
:,,,FFFFFFF::FFFFF,FFFFFFFF::FFFFFFF,:FF,FFF,
@FS10000125:23:BPA73012-1407:1:1101:14010:1200 1:N:0:13
GGGGACTTAACTTCGTCGAGTACGCTCAACGTGTTAGATCGGAAG
+
F:,FFFFFFFF::FF:FFFFFFFFF,FFFFFFFFFFFFFFFFFFF
@FS10000125:23:BPA73012-1407:1:1101:14040:1200 1:N:0:13
GGGGAAATAACTTCGTCGAGTACGCTCAAATTCGGAGATCGGAAG
+
F,,FFFFFFF::::F,F:F,FFFFF:F:FFFFF:FFFFFF:FFFF
@FS10000125:23:BPA73012-1407:1:1101:14090:1200 1:N:0:13
GGGGGTAGAACTTTCGTCGAGTACGCTCAAAAAGATAGTTCGGAA
+
F::F:FF,F::FFF,FF,FFFFFF,FFFFFFFF:FFF:,F:,FFF
@FS10000125:23:BPA73012-1407:1:1101:14130:1200 1:N:0:13
GGGGGAGCAAACTTCGTCGAGTACGCTCAAGGTTCTAGATCGGAA
+
F::FFFFFFFFF,:FFF:FFFF:FFFF:FFFFFFFFFFFF,FFFF
@FS10000125:23:BPA73012-1407:1:1101:14230:1200 1:N:0:13
GGGGAAGGAACTTCGTCGAGTACGCTCAATATTTGAGATCGGAAG
+
F,,FFFFFFFF,:FF:FFFFFFFFF,FFFFFFFFFFFFFFFFFFF
@FS10000125:23:BPA73012-1407:1:1101:14770:1200 1:N:0:13
GGGAGAAACTTCGTCGAGTACGCTCAAGAAAAAAGATCGGAAGAG
+
FFFF:FFFFF:FF:FFFF:FFFFFFFFFFF:FFFFFFFFF:FFFF
@FS10000125:23:BPA73012-1407:1:1101:14980:1200 1:N:0:13
GGGAGAGAACTTCGTCGAGTACGCTCAATCGTATAGATCGGAAGA
+
F:FFFFFFFF,,FFFFFFFFFFFFFFF:FFFFFFFFFFF:FFFFF
@FS10000125:23:BPA73012-1407:1:1101:15140:1200 1:N:0:13
GGGGAAAAACTTCGTCGAGTACGCTCAAAGCTCGAGATCGGAAGA
+
FFFFFFFFFFFFFFFFFFFFFFFFFFFFFFFFFFFFFFFFFFFFF
@FS10000125:23:BPA73012-1407:1:1101:15650:1200 1:N:0:13
GGGTATCAACTTCGTCGATACGCTCAAAACGGAAGATCGGAAGAG
+
FFF:F:FFFF,,FFF:FF,FFFFFFFF,FFFFFFFF:FFF,FF:F
@FS10000125:23:BPA73012-1407:1:1101:15680:1200 1:N:0:13
GGGGCAATAACTTCGTCGAGTACGCTCAATCGCCAAGATCGGAAG
+
F:,FFFFFFFF,,FF,FF,:FFFFF,FFFFFFFFFFFFFF,F:FF
@FS10000125:23:BPA73012-1407:1:1101:15820:1200 1:N:0:13
GGGGTCAAAACTTCGTCGAGTACGCTCAAGTGATGAGATCGGAAG
+
FFFFFFFFFFF,,FF,FFFFFFFFF,FFFFFFFFFFFFFFFFFFF
@FS10000125:23:BPA73012-1407:1:1101:1100:1210 1:N:0:13
GGGGGTAAAACTTCGTCGAGTACGCTCAAGATTTCAGATCGGAAG
+
FFFFF,F:FF::F,F:F:F,F:::FF:,FFFFFF,FFFFF,FFFF
@FS10000125:23:BPA73012-1407:1:1101:1280:1210 1:N:0:13
GGGGGCAACCTTCGTCGAGTACGCTCAACCAGGCAGATCGGAAGA
+
FFFFFFFFFF:,FFFFFFFF,FFFFFFFFFFFFFFFF:FFFFFFF
@FS10000125:23:BPA73012-1407:1:1101:2070:1210 1:N:0:13
GGGGTGGACAACTTCGTCGAGTACGCTCAATGGTTAAGATCGGAA
+
F:,,:,:::,FFF:,FF,FFFFFF,F:F:FFFFFFFF:,F::FFF
@FS10000125:23:BPA73012-1407:1:1101:2120:1210 1:N:0:13
GGGGGCTAAACTTCGTCGAGTACGCTCAATAAAAAAGATCGGAAG
+
FFFFFFFFFFF,:FF:FFFFFFFFF,FFFFFFFFFFFFFFFFFFF
@FS10000125:23:BPA73012-1407:1:1101:2680:1210 1:N:0:13
GGGGGTGTAACTTCGTCGAGTACGCTCAAATTAGTAGATCGGAAG
+
F:,F:FFFFF:::FF:FFFFFFFFF,FFFFFFFFFFFFFFFFFFF
@FS10000125:23:BPA73012-1407:1:1101:2780:1210 1:N:0:13
GGGGTGATAGCTTCGTCGAGTACGCTCAAAACCGCAGATCGGAAG
+
FFFFFFFFFF:,:FF:FFFFFFFFF,FFFFFFFFFFFFFFFFFFF
@FS10000125:23:BPA73012-1407:1:1101:2860:1210 1:N:0:13
GGGGGCCAAACTTCGTCGAGTACGCTCAATTGATGAGATCGGAAG
+
FFFFFFFFFF:::FFFFFFFFFFFF,FFFFFFFFFFFFFFFFFFF
@FS10000125:23:BPA73012-1407:1:1101:2960:1210 1:N:0:13
GGGGATATAACTTCGTCGAGTACGCTCAAGTATCGAGATCGGAAG
+
FFFFFFFFFF::,FF:FFFFFFFFF,FFFFFFFFFFFFFFFFFFF
@FS10000125:23:BPA73012-1407:1:1101:3670:1210 1:N:0:13
GGGGTAGGAACTTCGTCGAGTACGCTCAAAATTCTAGATCGGAAG
+
FF,FFFFFFFF::FF:FFFFFFFFF,FFFFFFFFFFFFFFFFFFF
@FS10000125:23:BPA73012-1407:1:1101:4030:1210 1:N:0:13
GGGGTGTTAACTTCGTCGAGTACGCTCAAAAGAAAAGATCGGAAG
+
F:,F:FFFFFF,:FF:FFFFFFFFF,FFFFFFFFFFFFFFFFFFF
@FS10000125:23:BPA73012-1407:1:1101:4050:1210 1:N:0:13
GGGGGGACAACTTCGTCGAGTACGCTCAATGAGTAAGATCGGAAG
+
FF,FFFFFFF:,:FF:FFFFFFFFF,FFFFFFFFFFFFFFFFFFF
@FS10000125:23:BPA73012-1407:1:1101:4170:1210 1:N:0:13
GGGGGGTGGAAACTTCGTCGAGTACGCTCAAAAGTAAAGATCGGA
+
FFFFFFFFFFF,:,FFF:,,FF:FFFFFFFFFFFFFFFFF,,FFF
@FS10000125:23:BPA73012-1407:1:1101:4340:1210 1:N:0:13
GGGGTGCTAACTTCGTCGAGTACGCTCAATTTCTCAGATCGGAAG
+
FFFF:FF,F:FF::F:FFFFFFFFF,FFF:F,:FF:FFFFFFFFF
@FS10000125:23:BPA73012-1407:1:1101:4560:1210 1:N:0:13
GGGGGACAAACTTCGTCGAGTACGCTCAAGGTTTAGATCGGAAGA
+
F::FFFFFFF:::FF:FFFFFFFFF,FFFFFFFFFFFFFFFFFFF
@FS10000125:23:BPA73012-1407:1:1101:4580:1210 1:N:0:13
GGGGCCCTAACTTCGTCGAGTACGCTCAAGTATCAAGATCGGAAG
+
FFFF,FF,F:FF::F:FFFFFFFFF:FFFFFFFFFFFFFFFFFFF
@FS10000125:23:BPA73012-1407:1:1101:4610:1210 1:N:0:13
GGGGCCAGAACTTCGTCGAGTACGCTCAAACATAGAGATCGGAAG
+
FFFFFFFFFF:::FF:FFFFFFFFF,FFFFFFFFFFFFFFFFFFF
@FS10000125:23:BPA73012-1407:1:1101:4670:1210 1:N:0:13
GGGGGCGCAACTTCGTCGAGTACGCTCAAAGTAGGAGATCGGAAG
+
F:,FFFFFFF:,,FF,FFFFFFFFF,FFFFFFFFFFFFFFFFFFF
@FS10000125:23:BPA73012-1407:1:1101:5050:1210 1:N:0:13
GGGCCCAACTTCGTCGAGTACGCTCAACCAAGCAGATCGGAAGAG
+
FFF:FFFFFF::F:FFFF:FFFFFFFFFFFFFFFFF,FFF,FFFF
@FS10000125:23:BPA73012-1407:1:1101:5270:1210 1:N:0:13
GGGGTCCAGCTTCGTCGAGTACGCTCAAGATCGCAGATCGGAAGA
+
F:,FFFFFFF,,:FFFFFFFFFFFFFFFFFFFFFFFFFFFFFFFF
@FS10000125:23:BPA73012-1407:1:1101:5490:1210 1:N:0:13
GGTGGCCCAACTTCGTCGAGTACGCTAAACAAGGTAGATCGGAAG
+
:,,F,FFFFFFFFFF:FF:FFFFFFFF:FFFFFFFFFFFFFFFFF
@FS10000125:23:BPA73012-1407:1:1101:5700:1210 1:N:0:13
GGGCTCACAACTTCGTCGAGTACGCTCAATGGGACAGATCGGAAG
+
FFFFFFFFFF:,:FF:FFFFFFFFF,FFFFFFFFFFFFFFFFFFF
@FS10000125:23:BPA73012-1407:1:1101:5840:1210 1:N:0:13
GGGGTAGAACTTCGTCGAGTACGCTCAACCAGCAGATCGGAAGAG
+
FFFFF,FFFF::FFFFFFFFFFFFFFFF:FFFFFFFFFFFFFFFF
@FS10000125:23:BPA73012-1407:1:1101:5860:1210 1:N:0:13
GGGGCTTCGTCGAGTACGCTCAAAAAATGAGATCGGAAGAGCACA
+
FFFFFFFFFF,FFFFFFF,:FF:FFF,,FFFFFFFFFFFFF,:,F
@FS10000125:23:BPA73012-1407:1:1101:6460:1210 1:N:0:13
GGGGAGTAAACTTCGTCGAGTACGCTCAACACTGAAGATCGGAAG
+
FFFFFFFFFF:::FF:FFFFFFFFF,FFFFFFFFFFFFFFFFFFF
@FS10000125:23:BPA73012-1407:1:1101:6760:1210 1:N:0:13
GGGGGGACAACTTCGTCGAGTACGCTCAATGGTTTAGATCGGAAG
+
FFFFFFFFFF:,,FF:FFFFFFFFF,FFFFFFFFFFFFFFFFFFF
@FS10000125:23:BPA73012-1407:1:1101:7270:1210 1:N:0:13
GGGGTCACAACTTCGTCGAGACGCTCAATTTGGGAGATCGGAAGA
+
F,,FFFFFFF:,,FF,FFFFFFFFFF,,FFFFFFFFF,FFFF:FF
@FS10000125:23:BPA73012-1407:1:1101:7600:1210 1:N:0:13
GGGGGAACTAACTTCGTCGAGTACGCTCAAGTGCCCAGATCGGAA
+
FF:FFFFFFF::,:FFF:FFFF,FFFF:FFFFFFF,FFFF,FFFF
@FS10000125:23:BPA73012-1407:1:1101:7820:1210 1:N:0:13
GGGGATAGAACTTCGTCGAGTACGCTCAAAAGAGTAGATCGGAAG
+
FFFFFFFFFFF,:FF:FFFFFFFFF,FFFFFFFFFFFFFFFFFFF
@FS10000125:23:BPA73012-1407:1:1101:7850:1210 1:N:0:13
GGGGGCTTAACTTCGTCGAGTACGCTCAAATAGGAAGATCGGAAG
+
FF,FFF,,FFFF:FF:FFFFFFFFF::F,,::,FF,FF,:FFF:,
@FS10000125:23:BPA73012-1407:1:1101:8210:1210 1:N:0:13
GGGCAGGTACTTCGTCGAGTACGCTCAAGTAGAAAGATCGGAAGA
+
FFFFFFFFFF,,FFFFFFFFFFFFFFFFFFFFFFFFFFFFFFFFF
@FS10000125:23:BPA73012-1407:1:1101:9940:1210 1:N:0:13
GGGAAGCAACTTCGTCGAGTACGCTCAATATACTAGATCGGAAGA
+
FFFFFFFFFF::FFFFFFFFFFFFFFF,FFFFFFFFFFFFFFFFF
@FS10000125:23:BPA73012-1407:1:1101:10940:1210 1:N:0:13
GGGGAATAACTTCGTCGAGTACGCTCACCGTTGGAGTTCGAAGGA
+
FFFFF:,FFFF:FFFFFFFFFFFFFFF,::,,,,F:,,,F,F,,,
@FS10000125:23:BPA73012-1407:1:1101:11160:1210 1:N:0:13
GGGGGGACAACTTCGTCGAGTACGCTCAATCATGGAGATCGGAAG
+
FF:F:,FFFFF,:FFFFFF,FFFFF:FFFFFFFFFFFFFFFFFFF
@FS10000125:23:BPA73012-1407:1:1101:12240:1210 1:N:0:13
GGGGGCCTAACTTCGTCGAGTACGCTCAAGTATCAAGATCGGAAG
+
FF:FFFFFFFF,:FF:FFFFFFFFF,FFFFFFFFFFFFFFFFFFF
@FS10000125:23:BPA73012-1407:1:1101:12700:1210 1:N:0:13
GGGGGCTACCTTCGTCGAGTACGCTCAAGGATTAAGATCGGAAGA
+
FFFFFFFFFF,,FFFFFFFFFFFFFFFFFFFFFFFFFFFFFFFFF
@FS10000125:23:BPA73012-1407:1:1101:13550:1210 1:N:0:13
GGGGGCCGACCTTCGTCGAGTACGCTCAATAGATGAGATCGGAAG
+
FF,FFFFFFFF,:FF,FF:FFFFFF,FFFFFFFFFFFFFFFFFFF
@FS10000125:23:BPA73012-1407:1:1101:13760:1210 1:N:0:13
GGGGAGATAACTTCGTCGAGTACGCACAAGTATCGAGATCGGAAG
+
FFFFFFFFFF:,,FF,FFFFFFFFF,FFFFFFFFFFFFFFFF:FF
@FS10000125:23:BPA73012-1407:1:1101:13990:1210 1:N:0:13
GGGTAAGAACTTCGTCGAGTACGCTCAAGAATGGAGATCGGAAGA
+
F:,FFFFFFF::FFFFFFFFFFFFFFFFFFFFFFFFFFFFFFFFF
@FS10000125:23:BPA73012-1407:1:1101:14450:1210 1:N:0:13
GGGGCATGAACTTCGTCGAGTACGCTCAATAACTTAGATCGGAAG
+
F:,FFFFFFFF,,FF,FFFFFFFFF,FFFFFFFFFFFFFFFFFFF
@FS10000125:23:BPA73012-1407:1:1101:14660:1210 1:N:0:13
GGGGGGCTAACTTCGTCGAGTACGCACAAAAGAATAGATCGGAAG
+
FFFFFFFFFF:,,FF,FFFFFFFFF,FFFFFFFFFFFFFFFFFFF
@FS10000125:23:BPA73012-1407:1:1101:14770:1210 1:N:0:13
GGGGAAGAAACTTCGTCGAGTACGCTCAAAATGAGAGATCGGAAG
+
FFFFFFFFFFF:,FF,FFFFFFFFF,FFFFFFFFFFFFFFFFFFF
@FS10000125:23:BPA73012-1407:1:1101:15410:1210 1:N:0:13
GGGGTCAACCTTCGTCGAGTACGCTCAATAATTGAGATCGGAAGA
+
FFFFFFFFFF::FFFFFFFFFFFFFFFFFF,FFFFFF,FFFFFFF
@FS10000125:23:BPA73012-1407:1:1101:15490:1210 1:N:0:13
GGGGACGTATCTTCGTCGAGTACGCTCAAAGAGTTAGATCGGAAG
+
FFFFFFFFFFF,FFF:FFFFFFFFF,FFFFFFFFFFFFFFFFFFF
@FS10000125:23:BPA73012-1407:1:1101:15770:1210 1:N:0:13
GGGGGGCTAACTTCGTCGAGTACGCTCAAAAGAATAGATCGGAAG
+
FFFFFFFFFFF,:FF:FFF:FFFFF,FFFFFFFFFFFFFFFFFFF
@FS10000125:23:BPA73012-1407:1:1101:16360:1210 1:N:0:13
GGGGCTTGAACTTCGTCGAGTACGCTCAATCCCCTAGATCGGAAG
+
FFFFFFFFFFF,:FF:FFFFFFFFF,FFFFFFFFFFFFFFFFFFF
@FS10000125:23:BPA73012-1407:1:1101:1280:1220 1:N:0:13
GGGGTCCTAACATCGTCGAGTACGCTCAATCGTTAAGATCGGAAG
+
FFFF,F,FFFF,:FF:FFFFFFFFF:FFF,,,,,FFFFFFFFFFF
@FS10000125:23:BPA73012-1407:1:1101:1290:1220 1:N:0:13
GGGAGCAATAACTTCGTCGAGTACGCTCAATTCTATAGATCGGAA
+
:,FF,,:FFFFF::F,F::F:F,F::F:FFFF:F::FF:F,,::F
@FS10000125:23:BPA73012-1407:1:1101:1780:1220 1:N:0:13
GGGGCACTAACTTCGTCGAGTACGCTCAATACTTCAGATCGGAAG
+
FFFFFFFFFFF:FFFFFFFFFFFFFFFFFFFFFFFFFFFFFFFFF
@FS10000125:23:BPA73012-1407:1:1101:1910:1220 1:N:0:13
GGGGACTAAACTTCGTCGAGTACGCTCAATCCGAGAGATCGGAAG
+
FFFFFF:FFFF::FF:FF:FFFFFF:FFFFFFFFFFFFFFFFFFF
@FS10000125:23:BPA73012-1407:1:1101:1940:1220 1:N:0:13
GGGATCAAACTTCGTCGAGTACGCTCAAAATTTTAGATCGGAAGA
+
FFFFFFFFFF:,FFFFFFFFFFFFFFF:FFFFFFFFFFFFFFFFF
@FS10000125:23:BPA73012-1407:1:1101:2170:1220 1:N:0:13
GGGGGTTTAACTTCGTCGAGTACGCTCAAGTGATCAGATCGGAAG
+
FFFFFFFFFFF,:FF:FFFFFFFFF,FFFFFFFFFFFFFFFFFFF
@FS10000125:23:BPA73012-1407:1:1101:2450:1220 1:N:0:13
GGGGGCCAAACTTCGTCGAGTACGCTCAAACATCCAGATCGGAAG
+
FF:FFFFFFF:,,FF:FFFFFFFFF,FFFFFFFFFFFFFFFFFFF
@FS10000125:23:BPA73012-1407:1:1101:2850:1220 1:N:0:13
GGGGAAAACTTCGTCGAGTACGCTCAATAAGATAGATCGGAAGAG
+
FF:FFFFFFF,FF:FFFF:FFFFFFF:,FFFFFFFF,FFF:FFFF
@FS10000125:23:BPA73012-1407:1:1101:2870:1220 1:N:0:13
GGGGCTTAACTTCGTCGAGTACGCTCAAGACTAGAGATCGGAAGA
+
F:,FFFFFFFF:,FFFFFFFFFFFFFFFFFFFFFFFFFFFFFFFF
@FS10000125:23:BPA73012-1407:1:1101:3000:1220 1:N:0:13
GGGGCGTTAACTTCGTCGAGTACGCTCAAGACCATAGATCGGAAG
+
FFFFFFFFFF,,,FF:FFFFFFFFF,FFFFFFFFFFFFFFFFFFF
@FS10000125:23:BPA73012-1407:1:1101:3060:1220 1:N:0:13
GGGGGCATAACTTCGTCGAGTACGCTCAAGACAATAGATCGGAAG
+
FFFF,F:FFF:F:FF,FF:FFFFFF,FFF,FFFF:FFFFFFFFFF
@FS10000125:23:BPA73012-1407:1:1101:3110:1220 1:N:0:13
GGGGTAAACTTCGTCGAGTACGCTCAACGGATGAGATCGGAAGAG
+
F:,FFFFFFF:FF:FFFF:FFFFFFFF:FFFFFFFF,:FF:FFFF
@FS10000125:23:BPA73012-1407:1:1101:3730:1220 1:N:0:13
GGGGCCCAACTTCGTCGAGTACGCTCAATTAATGAGATCGGAAGA
+
FFF:FF,FFFFFFFFFFFFFFFFFFFFFFF,F:FFFFFFFFFFFF
@FS10000125:23:BPA73012-1407:1:1101:3770:1220 1:N:0:13
GGGGATCTAACTTCGTCGAGTACGCTCAAGGACTTAGATCGGAAG
+
FFFFFFFFFF:,:FF,FFFFFFFFF,FFFFFFFFFFFFFFFFFFF
@FS10000125:23:BPA73012-1407:1:1101:3800:1220 1:N:0:13
GGGATCAACTTCGTCGAGTACGCTCAACAGAAAAGATCGGAAGAG
+
FFF:FFFFFF::F:FFFF:FFFFFFFF:FFFFFFFF,FFF,FFFF
@FS10000125:23:BPA73012-1407:1:1101:4190:1220 1:N:0:13
GGGCCACAACTTCGTCGAGTACGCTCAATGTATAAGATCGGAAGA
+
F,,:,:FFFF:,FFFFFFFFFFFFFFF:FFFFFFFFFFFFFFFFF
@FS10000125:23:BPA73012-1407:1:1101:4330:1220 1:N:0:13
GGGGGGGGAAACTTCGTCGAGTACGCTCAAAACGTTAGATCGGAA
+
F,,FFFFFFFFF,:FFF:FFFF:FFFF:FFFFFFF,FFFF,FFFF
@FS10000125:23:BPA73012-1407:1:1101:4660:1220 1:N:0:13
GGGGATGGAACTTCGTCGAGTACGCTCAATCTATTAGATCGGAAG
+
FFFFFFFFFFF:FFF:FFFFFFFFF,FFFFFFFFFFFFFFFFFFF
@FS10000125:23:BPA73012-1407:1:1101:4850:1220 1:N:0:13
GGGAATTAACTTCGTCGAGTACGCTCAATAGATAAGATCGGAAGA
+
FFFFFFFFFF,,FFFFFFFFFFFFFFF,FFFFFFFFFFFFFFFFF
@FS10000125:23:BPA73012-1407:1:1101:5150:1220 1:N:0:13
GGGGATATAACTTCGTCGAGTACGCTCAAGGTTTTAGATCGGAAG
+
FF:FFFFFFF:,:FF:FFFFFFFFF,FFFFFFFFFFFFFFFFFFF
@FS10000125:23:BPA73012-1407:1:1101:5410:1220 1:N:0:13
GGGGTGTGAACTTCGTCGAGTACGCTCAATTAGAAAGATCGGAAG
+
F:,FFFFFFF:,:FF:FFFFFFFFF,FFFFFFFFFFFFFFFFFFF
@FS10000125:23:BPA73012-1407:1:1101:5470:1220 1:N:0:13
GTGGACTAATTTCGTCGAGTACGCTCAATCTAGTAGATCGGAAGA
+
F:F:,,:FFFFF:FFFFFFFF:FFFFFFF,FF,,FFF,FFFFFFF
@FS10000125:23:BPA73012-1407:1:1101:6020:1220 1:N:0:13
GGGGGGGAAACTTCGTCGAGTACGCTCAAATAACGAGATCGGAAG
+
FFFFFFFFFF:::FF:FFFFFFFFF,FFFFFFFFFFFFFFFFFFF
@FS10000125:23:BPA73012-1407:1:1101:6140:1220 1:N:0:13
GGGCGCAAACTTCGTCGAGTACGCTCAAGGCCGGAGATCGGAAGA
+
FFFFFFFFFF::FFFFFFFFFFFFFFFFFFFFFFFFFFFFFFFFF
@FS10000125:23:BPA73012-1407:1:1101:6570:1220 1:N:0:13
GGGGGGGGAACTTCGTCGAGTACGCTCAACAGGTGAGATCGGAAG
+
FF:FF,FFFFF:FFF:FFFFFFFFF:FFFFFFFFFFFFFFFFFFF
@FS10000125:23:BPA73012-1407:1:1101:7050:1220 1:N:0:13
GGGGTCCTAACTTCGTCGAGTACGCTCAAATTATAAGATCGGAAG
+
F,,FFFFFFFF::FF:FFFFFFFFF:FFFFFFFFFFFFFFFFFFF
@FS10000125:23:BPA73012-1407:1:1101:7220:1220 1:N:0:13
GGGGGTCCAACTTCGTCGAGTACGCTCAAATAAAGAGATCGGAAG
+
FFFFFFFFFF:,,FF:FFFFFFFFF,FFFFFFFFFFFFFFFFFFF
@FS10000125:23:BPA73012-1407:1:1101:7420:1220 1:N:0:13
GGGGGCACAACTTCGTCGAGTACTCAATGACAGAGATCGGAAGAG
+
FFFFFFFFFF:,,FF,FFFFFFF:FF:,FFFFFFFF,FFF,FFFF
@FS10000125:23:BPA73012-1407:1:1101:7490:1220 1:N:0:13
GGGGCTACAACTTCGTCGAGTACGCTCAATAAGGTAGATCGGAAG
+
FF:FFFFFFF:,:FF,FFFFFFFFF,FFFFFFFFFFFFFFFFFFF
@FS10000125:23:BPA73012-1407:1:1101:7690:1220 1:N:0:13
GGGGAAGAAACTTTCGTCGAGTACGCTCAACTGGACAGATCGGAA
+
FFFFFF,FF:FFF:,FF,FFF::F,F,:FFFFF:F:FF:F::FFF
@FS10000125:23:BPA73012-1407:1:1101:7910:1220 1:N:0:13
GGGGGGTAACTTCGTCGAGTACGCTCAAAGAAAGAGATCGGAAGA
+
FFFFFFFFFF::FFFFFFFFFFFFFFF:FFFFFFFFFFFFFFFFF
@FS10000125:23:BPA73012-1407:1:1101:8850:1220 1:N:0:13
GGGGAGGGAACTTCGTCGAGTACGTTAATACGTGAGATCGGAAGA
+
FFFFFFFFFF:,:FF,FFFFFFFFFFF,FFFFFFFFFFFFFFFFF
@FS10000125:23:BPA73012-1407:1:1101:9340:1220 1:N:0:13
GGGGGCTCAACTTCGTCGAGTACGCTCAAGTAGAAAGATCGGAAG
+
FFFFFFFFFF::,FF,FFFFFFFFF,FFFFFFFFFFFFFFFFFFF
@FS10000125:23:BPA73012-1407:1:1101:9350:1220 1:N:0:13
GGGGACGAACTTCGTCGAGTACGCTCAAATGTAAAGATCGGAAGA
+
FFFFFFFFFF::FFFFFFFFFFFFFFF,FFFFFFFFFFFFFFFFF
@FS10000125:23:BPA73012-1407:1:1101:10450:1220 1:N:0:13
GGGGATATAACTTCGTCGAGTACGCTCAATCAAATAGATCGGAAG
+
FFFFFFFFFF:,,FF,FFFFFFFFF,FFFFFFFFFFFFFFFFFFF
@FS10000125:23:BPA73012-1407:1:1101:10700:1220 1:N:0:13
GGGGGTCTAACTTCGTCGAGTACGCTCAAGAAAGAAGATCGGAAG
+
FFFFF:FFFFF,:FF:FFFFFFFFF,FFFFFFFFFFFFFFFFFFF
@FS10000125:23:BPA73012-1407:1:1101:10850:1220 1:N:0:13
GCAGGGAAAACTTCGTCGAGTACGCTCAACTACCCAGATCGGAAG
+
F:FFFFFFFFF,FFF,FF:,FF:FF,F,FFFFFFFFFFFF,,,FF
@FS10000125:23:BPA73012-1407:1:1101:11210:1220 1:N:0:13
GGGAATCGAACTTCGTCGAGTACGCTCAAACAATTAAGATCGGAA
+
F,::FFFFFF:,,FF,FFFFFFFFF,FFFFFFFFFFFFFF,FFFF
@FS10000125:23:BPA73012-1407:1:1101:12400:1220 1:N:0:13
GGGGTCTTAACTTCGTCGAGTACGCTCAAAAAAACAGATCGGAAG
+
F::FFFFFFF:,,FF:FFF:FFFFF,FFFFFFFFFFFFFFFFFFF
@FS10000125:23:BPA73012-1407:1:1101:12700:1220 1:N:0:13
GGGGGGTTAACTTCGTCGAGTACGCTCAAACATAAAGATCGGAAG
+
FFFFF,F:FF::::F:FFF,FFFFFFF:FFFFF:FFFFFFFFFFF
@FS10000125:23:BPA73012-1407:1:1101:13380:1220 1:N:0:13
GGGGTCTTAACTTCGTCGAGTACGCTCAATGCGGAAGATCGGAAG
+
FFFF,FF:::FF:,F,FF,:FFFFF,:FF,,F,,FFFFFFFFFFF
@FS10000125:23:BPA73012-1407:1:1101:13880:1220 1:N:0:13
GGGGTCAAACTTCGTCGAGTACGCTCAAGCACAAAGATCGGAAGA
+
FF:F,F,FFFFFFFFFFFFFFFFFFFFF,F:FF,FFFFFFFFFFF
@FS10000125:23:BPA73012-1407:1:1101:14080:1220 1:N:0:13
GGGGTCAAACTTCGTCGAGTACGCTCAATTTGAAAGATCGGAAGA
+
FFFFFFFFFF,:FFFFFFFFFFFFFFF:FFFFFFFFFFFFFFFFF
@FS10000125:23:BPA73012-1407:1:1101:14530:1220 1:N:0:13
GGGGCGACAACTTCGTCGAGTACGCTCAAATTTAAAGATCGGAAG
+
FFFFFFFFFFF,:FF:FFFFFFFFF,FFFFFFFFFFFFFFFFFFF
@FS10000125:23:BPA73012-1407:1:1101:14810:1220 1:N:0:13
GGGGAACTTCGTCGAGTACCCTCAATAGATGAGATCGGAAGAGCA
+
FF,FFFFF,:F,,:FFFF,:FFFFF:F,FFFFFFF,FFFFF::,,
@FS10000125:23:BPA73012-1407:1:1101:14990:1220 1:N:0:13
GGGGAACCAACTTCGTCGAGTACGCTCAAACGTTGAGATCGGAAG
+
F,,FFFFFFFF,,FF,FF,,FFFFF,FF:FFFFFFF:FFF,F:F:
@FS10000125:23:BPA73012-1407:1:1101:15740:1220 1:N:0:13
GGGGTAGTAACTTCGTCGAGTACGCTCAATGCATGAGATCGGAAG
+
FFFFFFFFFFF,,FF,FFFFFFFFF,FFFFFFFFFFFFFFFFFFF
@FS10000125:23:BPA73012-1407:1:1101:15970:1220 1:N:0:13
GGGGCAGGAACTTCGTCGAGTACGCTCAATTGCAGAGATCGGAAG
+
FFFFFFFFFFF,,FF:FFFFFFFFF,FFFFFFFFFFFFFFFFFFF
@FS10000125:23:BPA73012-1407:1:1101:16310:1220 1:N:0:13
GGTGAGCTAACTTCGTCGAGTACGCTCAATGGTGAAGATCGGAAG
+
,,,,::FF:FF:,:F,FF::FFFFF,FFFFFFFFFFFFFF,FFF:
@FS10000125:23:BPA73012-1407:1:1101:1000:1230 1:N:0:13
GGGGATGCAACTTCGTCGAGTACGCTCAAATTGTGAGATCGGAAG
+
FFFF:FF,FFFFFFFFFFF,FFFFF:FFF,,,,,,FFFFFFFFFF
@FS10000125:23:BPA73012-1407:1:1101:1380:1230 1:N:0:13
GGGGGTCTAACTTCGTCGAGTACGCTCAATCATCAAGATCGGAAG
+
FFFFFFFFFFF::FF:FFFFFFFFF,FFFFFFFFFFFFFFFFFFF
@FS10000125:23:BPA73012-1407:1:1101:1980:1230 1:N:0:13
GGGGATAGAACTTCGTCGAGTACGCTCAATGGATTAGATCGGAAG
+
FFFFFFFFFFF,:FFFFFFFFFFFF,FFFFFFFFFFFFFFFFFFF
@FS10000125:23:BPA73012-1407:1:1101:2080:1230 1:N:0:13
GGGGGGGGCAACTTCGTCGAGTACGCTCAAAAAGACAGATCGGAA
+
FFFFFFFFFFFFF:FFF,FFFF:FFFF:FFFFFFF:FFFF,,FFF
@FS10000125:23:BPA73012-1407:1:1101:3060:1230 1:N:0:13
GGGGACGCAACTTCGTCGAGTACGCTCAAAACATTAGATCGGAAG
+
FFFFFFFFFF:,:FF:FFFFFFFFF,FFFFFFFFFFFFFFFFFFF
@FS10000125:23:BPA73012-1407:1:1101:3970:1230 1:N:0:13
GGGGCTTCAACTTCGTCGAGTACGCTCAACAATTAAGATCGGAAG
+
F:,FFFFFFFF::FF:FFFFFFFFF,FFFFFFFF:FFFFFFFFFF
@FS10000125:23:BPA73012-1407:1:1101:4100:1230 1:N:0:13
GGGGCAGCAACTTCGTCGAGTACGCTCAAATCATAAGATCGGAAG
+
FFFFFFFFFF:,:FF:FFFFFFFFF,FFFFFFFFFFFFFFFFFFF
@FS10000125:23:BPA73012-1407:1:1101:4650:1230 1:N:0:13
GGAGATGGAACTTCGTCGAGTACGCTCAATCTATTAGATCGGAAG
+
F,,FFFFFFFFF:FF:FFFFFFFFF,FFFFFFFFFFFFFFFFFFF
@FS10000125:23:BPA73012-1407:1:1101:4760:1230 1:N:0:13
GGGCAGGAACTTCGTCGAGTACGCTCAAGGTGACAGATCGGAAGA
+
FF,:FFFFFF::FFFFFFFFFFFFFFFFFFFFFFFFFFFFFFFFF
@FS10000125:23:BPA73012-1407:1:1101:5830:1230 1:N:0:13
GATGCGTAAACTTCGTCGAGTACGCTCAAGCGAAGAGATCGGAAG
+
:,FFF:FFFFFF::F:FF:FFFFFF:FFFFFFFFFFFFFF:FF:F
@FS10000125:23:BPA73012-1407:1:1101:6860:1230 1:N:0:13
GGGGGTGTAACTTCGTCGAGTACGCTCAACTATTGAGATCGGAAG
+
FFFFFFFFFF:,:FF,FFFFFFFFF,FFFFFFFFFFFFFFFFFFF
@FS10000125:23:BPA73012-1407:1:1101:6890:1230 1:N:0:13
GGGGGTAAACTTCGTCGAGTACGCTCAAGTTTGGAGATCGGAAGA
+
F:,FFFFFFF,,FFFFFFFFFFFFFFFFFFFFFFFFFFFFFFFFF
@FS10000125:23:BPA73012-1407:1:1101:7340:1230 1:N:0:13
GGGGTCACAACTTCGTCGAGACGCTCAATTTGGGAGATCGGAAGA
+
FFFFFFFFFF:,:FF:FFFFFFFFFFF,FFFFFFFFF,FFFFFFF
@FS10000125:23:BPA73012-1407:1:1101:7400:1230 1:N:0:13
GGGGCTAGAACTTCGTCGAGTACGCTCAACCGGAAAGATCGGAAG
+
FFFFFFFFFFF::FF:FFFFFFFFF,FFFFFFFFFFFFFFFFFFF
@FS10000125:23:BPA73012-1407:1:1101:7630:1230 1:N:0:13
GGGGCCTCAACTTCGTCGAGTACGCTCAATAGGATGATCGGAAGA
+
F::FFF,FFFF:::F:FFFFFFFFF,FFFFF::F,,:,F,FFF:F
@FS10000125:23:BPA73012-1407:1:1101:8170:1230 1:N:0:13
GGGGGCAGAACTTCGTCGAGTACGCTCAAGATAAAAGATCGGAAG
+
FFFFFFFFFF:,:FF:FFFFFFFFF,FFFFFFFFFFFFFFFFFFF
@FS10000125:23:BPA73012-1407:1:1101:9150:1230 1:N:0:13
GGGTAGAACTTCGTCGAGTACGCTCAAAGTAGCAGATCGGAAGAG
+
F:,:FFFFFF:FF:FFFF:FFFFFFFFFFFFFFFFF,FFF,FFFF
@FS10000125:23:BPA73012-1407:1:1101:9400:1230 1:N:0:13
GGGGTTCGAACTTCGTCGAGTACGCTCAATGTTTCAGATCGGAAG
+
F,,FFFF,FFF,,FF:FFFFFFFFF,FFFFFF:FFFFFFFFFFFF
@FS10000125:23:BPA73012-1407:1:1101:9580:1230 1:N:0:13
GGGGGCTGAACTTCGTCGAGTACGCTCAATATTCCAGATCGGAAG
+
FF:FFFFFFFF,:FF:FFFFFFFFF,FFFFFFFFFFFFFFFFFFF
@FS10000125:23:BPA73012-1407:1:1101:10370:1230 1:N:0:13
GGGGCGATAACTTCGTCGAGTACGCTCAAATGTTAAGATCGGAAG
+
FFFFF:FFFFFFFFFFFFF,FFFFF:FF,FFFFFFFFFFFFFFFF
@FS10000125:23:BPA73012-1407:1:1101:10720:1230 1:N:0:13
GGGGTGTGAACTTCGTCGAGTACGCTCAACTTGTAAGATCGGAAG
+
FFFFFFFFFF:,:FF,FFFFFFFFF,FFFFFFFFFFFFFFFFFFF
@FS10000125:23:BPA73012-1407:1:1101:10750:1230 1:N:0:13
GTTGTCCTAACTTCGTCGAGTACGCTCAATATATTAGATCGGAAG
+
,,F,FFFFFFFF::F:FFFFFF:FF,FFFFFFFFF,FFFF,FFF:
@FS10000125:23:BPA73012-1407:1:1101:10900:1230 1:N:0:13
GGGGAATAACTTCGTCGAGTACGCTCAACGTTGGAGATCGGAAGA
+
FFFFFFFFFF::FFFFFFFFFFFFFFFFFFFFFFFFFFFFFFFFF
@FS10000125:23:BPA73012-1407:1:1101:11290:1230 1:N:0:13
GGGGCATCAACTTCGTCGAGTACGCTCAATGTCGTAGATCGGAAG
+
F::FFFFFFF:,FFFFFFF,FFFFF:FFFFFFFFFFFFFFFFFF:
@FS10000125:23:BPA73012-1407:1:1101:11450:1230 1:N:0:13
GGGGTGGCAACTTTCGTCGAGTACGCTCAAGGATTCAGATCGGAA
+
FF:FFFFFFF,,,:FFF,FFFF:FF:F:FFFFFFF,FFFF,FFFF
@FS10000125:23:BPA73012-1407:1:1101:11460:1230 1:N:0:13
GGGACAAAACTTCGTCGAGTACGCTCAATGTATAAGATCGGAAGA
+
FFFFFFFFFF,,FFFFFFFFFFFFFFF,FFFFFFFFFFFFFFFFF
@FS10000125:23:BPA73012-1407:1:1101:11700:1230 1:N:0:13
GGGGACCTAACTTCGTCGAGTACGCTCAACCGATGAGATCGGAAG
+
FFFFFFFFFF,,,FF:FFFFFFFFF,FFFFFFFFFFFFFFFFFFF
@FS10000125:23:BPA73012-1407:1:1101:11860:1230 1:N:0:13
GGGGGTCGAACTTCGTCGAGTACGCTCAAAAAGGAAGATCGGAAG
+
FFFFF:FFFF:,,FF,FFF,FFFFF,FFFFFFFFFFFFFFFF:FF
@FS10000125:23:BPA73012-1407:1:1101:12180:1230 1:N:0:13
GGGGTGGCAACTTCGTCGAGTACGCTCAAAGTATCAGATCGGAAG
+
FFFF,FFFFF:,,FF,FFFFFFFFF,FFFFFFFFFFFFFFFFFFF
@FS10000125:23:BPA73012-1407:1:1101:12780:1230 1:N:0:13
GGGGGGCAGAACTTCGTCGAGTACGCTCAAATTTGTAGATCGGAA
+
FFFFFFFFFF::,:FFF:FFFF:FFFF:FFFFFFF,FFFF,FFFF
@FS10000125:23:BPA73012-1407:1:1101:13060:1230 1:N:0:13
GGGGGCCAAACTTCGTCGAGTACGCTCAATGAGTAAGATCGGAAG
+
FFFF,FFFF:F:FF,FF:F::,F:FFFFFFFF,FFFFF:FFFFFF
@FS10000125:23:BPA73012-1407:1:1101:13810:1230 1:N:0:13
GGGGGACCAACTTCGTCGAGTACGCTCAACAGCTCAGATCGGAAG
+
F::FFFFFFFF,:FF:FFFFFFFFF,FFFFFFFFFFFFFFFFFFF
@FS10000125:23:BPA73012-1407:1:1101:14040:1230 1:N:0:13
GGGGAGCAACTTCGTCGAGTACGCTCAAAATCCGAGATCGGAAGA
+
F:,FFFFFFF::FFFFFFFFFFFFFFFFFFFFFFFFFFFFFFFFF
@FS10000125:23:BPA73012-1407:1:1101:14530:1230 1:N:0:13
GGGTAATAACTTCGTCGAGTACGCTCAAATTAGCAGATCGGAAGA
+
F,,FFFFFFF::FFFFFFFFFFFFFFF:FFFFFFFFF,FFFFFFF
@FS10000125:23:BPA73012-1407:1:1101:15130:1230 1:N:0:13
GGGGGATAAACTTCGTCGAGTACGCTCAATGGAGAAGATCGGAAG
+
FFFFFFFFFFF::FF:FFFFFFFFF,FFFFFFFFFFFFFFFFFFF
@FS10000125:23:BPA73012-1407:1:1101:15620:1230 1:N:0:13
GGGGGTGCAACTTCGTCGAGTACGCTCAATTAGGAAGATCGGAAG
+
F::FFFFFFFF,,FF,FFFFFFFFF,FFFFFFFFFFFFFFFFFFF
@FS10000125:23:BPA73012-1407:1:1101:15760:1230 1:N:0:13
GGGGGGTTCAACTTCGTCGAGTACGCTCAAGTCACAAGATCGGAA
+
F:,FFFFFFFFF,:FFF:FFFF:FF:F:FFFFFFFF:FFF,FFFF
@FS10000125:23:BPA73012-1407:1:1101:15960:1230 1:N:0:13
GGGGGACTAACTTCGTCTAGTACGCTCAAATGCACAGATCGGAAG
+
F::F,,FF::FF:,F:FF:,FF:FF,FFFFF,FF,:FFFF:FF:F
@FS10000125:23:BPA73012-1407:1:1101:15970:1230 1:N:0:13
GGGGGTTTAACTTCGTCGAGTACGCTCAAATATTCAGATCGGAAG
+
FF:FFFFFFFF:::F:FFFFFFFFF,FFFFFFFFFFFFFFFFFFF
@FS10000125:23:BPA73012-1407:1:1101:16110:1230 1:N:0:13
GATGATATAACTTCGTCGAGTACGCTCAAGCAGAGAGATCGGAAG
+
,,,:,::F:FFFFF:FF:::F:FFFFFF:::::F:FFFFF::FF,
@FS10000125:23:BPA73012-1407:1:1101:16340:1230 1:N:0:13
GGGGCCCTAACTTCGTCGAGTACGCTCAAGTTCAAAGATCGGAAG
+
FFFFF:F,F:FF::F:FFFFFFFFF,FFF,::,FFFFFFFFFFFF
@FS10000125:23:BPA73012-1407:1:1101:1110:1240 1:N:0:13
GGGGGTCAAACTTCGTCGAGTACGCTCAAATGTGAAGATCGGAAG
+
F:,FFFFFFFF,:FFFFFF,FFFFF:FFFFFFFFFFFFFFF:FFF
@FS10000125:23:BPA73012-1407:1:1101:1750:1240 1:N:0:13
GGGGGACGAACTTCGTCGAGTACGCTCAAGTGGCAAGATCGGAAG
+
FF:FFFFFFFF::FF:FFFFFFFFF,FFFFFFFFFFFFFFFFFFF
@FS10000125:23:BPA73012-1407:1:1101:2150:1240 1:N:0:13
GGTGACCGAACTTCGTCGAGTACGCTCAAAGTAGGAGATCGGAAG
+
:,,FFFFFFFFFFFF:FFFFFFFFF:FFFFFFFFFFFFFFF:FFF
@FS10000125:23:BPA73012-1407:1:1101:2260:1240 1:N:0:13
GGGGGTTTAACTTCGTCGAGTACGCTCAATAAAAGAGATCGGAAG
+
FFFFFFFFFFF,:FF:FFFFFFFFF,FFFFFFFFFFFFFFFFFFF
@FS10000125:23:BPA73012-1407:1:1101:2580:1240 1:N:0:13
GGGGATTGAACTTCGTCGAGTACGCTCAACAACATAGATCGGAAG
+
FFFFFFFFFFF,:FF:FFFFFFFFF,FFFFFFFFFFFFFFFFFFF
@FS10000125:23:BPA73012-1407:1:1101:3020:1240 1:N:0:13
GGGGACCTAACTTCGTCGAGTACGCTCAAGGGTGCAGATCGGAAG
+
FFFFFFFFFF::,FF:FFFFFFFFF,FFFFFFFFFFFFFFFFFFF
@FS10000125:23:BPA73012-1407:1:1101:3660:1240 1:N:0:13
GGGGACGTAACTTCGTCGAGTACGCTCAAGCTGATAGATCGGAAG
+
FFFFFFFFFF:,:FF:FFFFFFFFF,FFFFFFFFFFFFFFFFFFF
@FS10000125:23:BPA73012-1407:1:1101:3940:1240 1:N:0:13
GGGGACGCAACTTCGTCGAGTACGCTCAACACTAGAGATCGGAAG
+
FF:FFF,FFFF::FF:FFFFFFFFF,FFFFF:FFFFFFFFFFFFF
@FS10000125:23:BPA73012-1407:1:1101:4160:1240 1:N:0:13
GGGGGAATAACTTCGTCGAGTACGCTCAAGGTGAGAGATCGGAAG
+
FF:F,FFFFFF:FFF:FFF,FFFFF:FFFFFFFFFFFFFFFFFFF
@FS10000125:23:BPA73012-1407:1:1101:4500:1240 1:N:0:13
GGGAGCATTAACTTCGTCGAGTACGCTCAAAAGTGTAGATCGGAA
+
FFF:,FF:F:FF::FFF:FFFFFF:F:FF,F:FF::FF:FFFFFF
@FS10000125:23:BPA73012-1407:1:1101:5050:1240 1:N:0:13
GGGGGTGAAACTTCGTCGAGTACGCTCAAATAAGAAGATCGGAAG
+
FF:FFFFFFF:,,FF:FFFFFFFFF,FFFFFFFFFFFFFFFFFFF
@FS10000125:23:BPA73012-1407:1:1101:5580:1240 1:N:0:13
GGGGGAACTTCGTCGAGTACGCTCAAAACGAAAGATCGGAAGAGC
+
FFFFFFFFFF:F:FFFF:FFFF,FFFF:FFFFFFF::FFFFFFF,
@FS10000125:23:BPA73012-1407:1:1101:5660:1240 1:N:0:13
GGGGACTTCGTCGAGTACGCTCAATTTCAGAGATCGGAAGAGCAC
+
FFFFFFFFFF:FF:F:F,FFFF:F:,F:FFFFFFFFFFFF,F,F,
@FS10000125:23:BPA73012-1407:1:1101:6340:1240 1:N:0:13
GGGGCACAAACTTCGTCGAGTACGCTCAAAATTGAAGATCGGAAG
+
FFFFFFFFFF:,:FF:FFFFFFFFF,FFFF:FF,,FFFFFFFFFF
@FS10000125:23:BPA73012-1407:1:1101:6580:1240 1:N:0:13
GGGGGGTCATCTTCGTCGAGTACGCTCAAGTACAAAGATCGGAAG
+
FFFFFFFFFF:,,FF:FFFFFFFFF,FFFFFFFFFFFFFFFFFFF
@FS10000125:23:BPA73012-1407:1:1101:6850:1240 1:N:0:13
GGGATATAACTTCGTCGAGTACGCTCAATACATGAGATCGGAAGA
+
F:FFFFFFFF,,FFFFFFFFFFFFFFF,FFFFFFFFFFFFFFFFF
@FS10000125:23:BPA73012-1407:1:1101:7090:1240 1:N:0:13
GGGGAACTTCGTCGAGTACGCTCAAGGCTTTAGATCGGAAGAGCA
+
FFFFFFFFFFF,FFFFFF,,FFFFFFF:FFFFFFF,FFFFFFF,:
@FS10000125:23:BPA73012-1407:1:1101:7320:1240 1:N:0:13
GGGGAATCAACTTCGTCGAGTACGCTCAATCAGTCAGATCGGAAG
+
FF:FF,F,FFF,:FF:FFFFFFFFF,FFF,,FF,FFFFFFFFFFF
@FS10000125:23:BPA73012-1407:1:1101:7870:1240 1:N:0:13
GGGGCTAGAACTTCGTCGAGTACGCTCAACACGAGAGATCGGAAG
+
FFFFFFFFFFF:FFFFFFFFFFFFF:FFFFFFFFFFFFFFFFFFF
@FS10000125:23:BPA73012-1407:1:1101:7970:1240 1:N:0:13
GGGGGATCAACTTCGTCGAGTACGCTCAAGCCCATAGATCGGAAG
+
::,F,FFFFFF:FFFFFFFFFFFFF:FFFFFFFFFFFFFFFFFFF
@FS10000125:23:BPA73012-1407:1:1101:7990:1240 1:N:0:13
GGGGTCATAACTTCGTCGAGTACGCTCAATTTGAAAGATCGGAAG
+
F,,FFFFFFFF,:FF:FFFFFFFFF,FFFFFFFFFFFFFFFFFFF
@FS10000125:23:BPA73012-1407:1:1101:8160:1240 1:N:0:13
GGGGCAAAAACTTCGTCGAGTACGCTCAAGGGTGAAGATCGGAAG
+
FFFFFFFFFFF,,FF:FFFFFFFFF,FFFFFFFFFFFFFFFFFFF
@FS10000125:23:BPA73012-1407:1:1101:8220:1240 1:N:0:13
GGGGAACTTCGTCGAGTACGCTCAATAGAGAAGATCGGAAGAGCA
+
FFFFFFFFFFF:FFFFFF,,FFFF:FFFFFF:FFF,FFFFFFF,:
@FS10000125:23:BPA73012-1407:1:1101:8720:1240 1:N:0:13
GGGGAGGTAACTTCGTCGAGTACGCTCAACTAAGTAGATCGGAAG
+
F,,FFFFFFF:::FF:FFFFFFFFF,FFFFFFFFFFFFFFFFFFF
@FS10000125:23:BPA73012-1407:1:1101:8730:1240 1:N:0:13
GGGGACGGAACTTCGTCGAGTACGCTCAATATTAAAGATCGGAAG
+
FFFFFFFFFF:,:FF:FFFFFFFFF,FFFFFFFFFFFFFFFFFFF
@FS10000125:23:BPA73012-1407:1:1101:8830:1240 1:N:0:13
GGGGTAGGAACTTCGTCGAGTACGCTCAAGGTTATAGATCGGAAG
+
F:,FFFFFFFF,:FF:FFFFFFFFF,FFFFFFFFFFFFFFFFFFF
@FS10000125:23:BPA73012-1407:1:1101:9010:1240 1:N:0:13
GGGGGTCGAACTTCGTCGAGTACGCTCAAGTTCACAGATCGGAAG
+
FF,FF:FFFFFF::F:FF:FFFFFF,FFF,:,:F,FFFFFFFFFF
@FS10000125:23:BPA73012-1407:1:1101:9150:1240 1:N:0:13
GGGGGTTGAACTTCGTCGAGTACGCTCAATTAATAAGATCGGAAG
+
FFFFFFFFFF:,,FF:FFFFFFFFF,FFFFFFFFFFFFFFFFFFF
@FS10000125:23:BPA73012-1407:1:1101:9820:1240 1:N:0:13
GGGGGCCTAACCTCGTCGAGTACGCTCAAGATGGAAGATCGGAAG
+
FFFFFFFFFF:F,FF,FFFFFFFFF,FFFFFFFFFFFFFFFFFFF
@FS10000125:23:BPA73012-1407:1:1101:10000:1240 1:N:0:13
GGGGGCTTAACTTCGTCGAGTACGCTCAAAACGTTAGATCGGAAG
+
FFFF,FFFFFF:FFFFFFFFFFFFF:FFF:FFFFFFFFFFFFFFF
@FS10000125:23:BPA73012-1407:1:1101:10020:1240 1:N:0:13
GGGGGCACAACTTCGTCGAGTACGCTCAACGAGTTAGATCGGAAG
+
FFFFFFFFFF,::FF,FFFFFFFFF,FFFFFFFFFFFFFFFFFFF
@FS10000125:23:BPA73012-1407:1:1101:10130:1240 1:N:0:13
GGGGTTAAACTTCGTCGAGTACGCTCAAATAACCAGATCGGAAGA
+
F,,FFFFFFF,,FFFFFFFFFFFFFFF:FFFFFFFFFFFFFFFFF
@FS10000125:23:BPA73012-1407:1:1101:10160:1240 1:N:0:13
GGGCGGCAACTTCGTCGAGTACGCTCAAATTCGTAGATCGGAAGA
+
F:,,FFFFFF::FFFFFFFFFFFFFFF:FFFFFFFFFFFFFFFFF
@FS10000125:23:BPA73012-1407:1:1101:10300:1240 1:N:0:13
GGGGTATTAACTTCGTCGAGTACGCTAAAGATCGGAAGAGCACAC
+
FFFFFFFFFFF,,FF,FFFFFFFFF:F,FFFFFFFFFFFF,F,F,
@FS10000125:23:BPA73012-1407:1:1101:10600:1240 1:N:0:13
GGGGGTTGTAACTTCGTCGAGTACGCTCAAAATAACAGATCGGAA
+
F::FFFFFFFF:,:FFF:FFFF:FFFF:FFFFFFF,FFFF,FFFF
@FS10000125:23:BPA73012-1407:1:1101:10630:1240 1:N:0:13
GTTGTCCTAACTTCGTCGAGTACGCTCAATATATTAGATCGGAAG
+
,:F,FFFFFFFF::F:FF:FFF:FF:FFFFFFFFF,FFFF:FF::
@FS10000125:23:BPA73012-1407:1:1101:10860:1240 1:N:0:13
GGGGAGGCAACTTCGTCGAGTACGCACAATCACCTAGATCGGAAG
+
FFFFFFFFFF:,,FF,FFFFFFFFF,FFFFFFFFFFFFFFFF:FF
@FS10000125:23:BPA73012-1407:1:1101:11210:1240 1:N:0:13
GGGGGTCGTAACTTCGTCGAGTACGCTCAAGACCCGAGATCGGAA
+
FF:FFFFFFF::,:FFF:FFFF:FF:F:FFFFFFFFFFFF,FFFF
@FS10000125:23:BPA73012-1407:1:1101:11580:1240 1:N:0:13
GGGGGAAATCTTCGTCGAGTACGCTCAATAGAATAGATCGGAAGA
+
FFFFFFFFFF,,FFFFFFFFFFFFFFF,FFFFFFFFFFFFFF:FF
@FS10000125:23:BPA73012-1407:1:1101:11700:1240 1:N:0:13
GGGGAAGGAACTTCGTCGAGTACGCTCAAATTTACAGATCGGAAG
+
FFFFFFFFFFF,,FF:FFFFFFFFF,FFFFFFFFFFFFFFFFFFF
@FS10000125:23:BPA73012-1407:1:1101:13380:1240 1:N:0:13
GGGGGTAACTTCGTCGAGTACGCTCAAGGGAGTAGATCGGAAGAG
+
FFFFFFFFFF:FF:FFFF:FFFFFFFFFFFFFFFFF:FFF:FFFF
@FS10000125:23:BPA73012-1407:1:1101:14250:1240 1:N:0:13
GGGGGCGCAACTTCGTCGAGTAGGCTCAAGATATAAGATCGGAAG
+
FFFFFFFFFFF,:FF:FFFFFFFFF,FFFFFFFFFFFFFFFFFFF
@FS10000125:23:BPA73012-1407:1:1101:14860:1240 1:N:0:13
GGGGAACTTCGTCGAGTACGCTCAAGTTTGGAGATCGGAAGAGCA
+
FFFFFFFFFFF,FFFFFF,,FFFFFFF:FFFFFFF,FFFFFFF,,
@FS10000125:23:BPA73012-1407:1:1101:14940:1240 1:N:0:13
GGGCGAACTTCGTCGAGTACGCTCAATGGAAAAGATCGGAAGAGC
+
F:F:FFFFFFFF,FFFF:FFFF,FF:FFFFFFFFF:,FFF:FFF,
@FS10000125:23:BPA73012-1407:1:1101:15300:1240 1:N:0:13
GGGGCACGAACTTCGTCGAGTACGCTCAATCATTCAGATCGGAAG
+
FFFFFFFFFFF,,FF,FFFFFFFFF,FFFFFFFFFFFFFFFFFFF
@FS10000125:23:BPA73012-1407:1:1101:15900:1240 1:N:0:13
GGGGAGGCAACTTCGTCGAGTACGCTCAACGGATGAGATCGGAAG
+
FFFFFFFFFF:,:FF,FFFFFFFFF,FFFFFFFFFFFFFFFFFFF
@FS10000125:23:BPA73012-1407:1:1101:1250:1250 1:N:0:13
GGGGGTCCAACTTCGTCGAGTACGCTCAAGGCGTGAGATCGGAAG
+
FFFF,FFFFFF::FF:FFFFFFFFF:FFF,,FF::FFFFFFFFFF
@FS10000125:23:BPA73012-1407:1:1101:1410:1250 1:N:0:13
GGGGGGGAACTTCGTCGAGTACGCTCAACAGTAGAGATCGGAAGA
+
FFFFFFFFFFFFFFFFFFFFFFFFFFFFFFFFFFFFFFFFFFFFF
@FS10000125:23:BPA73012-1407:1:1101:1750:1250 1:N:0:13
GGGGTGCAAACTTCGTCGAGTACGCTCAAGAGAGGAGATCGGAAG
+
FF:FF:FFFFFFFFFFFFF,FFFFF:FFF:F:F::FFFFFFFFFF
@FS10000125:23:BPA73012-1407:1:1101:1790:1250 1:N:0:13
GGGGCAGTAACTTCGTCGAGTACGCTCAATCGCAGAGATCGGAAG
+
FFFFFFFFFFF,:FF:FFFFFFFFF,FFFFFFFFFFFFFFFFFFF
@FS10000125:23:BPA73012-1407:1:1101:2130:1250 1:N:0:13
GGGAGGCAACTTCGTCGAGTACGCTCAACAAGAAAGATCGGAAGA
+
FFFFFFFFFFF:FFFFFFFFFFFFFFFFFFFFFFFFFFFFFFFFF
@FS10000125:23:BPA73012-1407:1:1101:2290:1250 1:N:0:13
GGGGTCACAACTTCGTCGAGTACGCTCAAAATGTCAGATCGGAAG
+
FF:FFFFFFF:,,FF:FFFFFFFFF,FFFFFFFFFFFFFFFFFFF
@FS10000125:23:BPA73012-1407:1:1101:2370:1250 1:N:0:13
GGGGCCGCAACTTCGTCGAGTACGCTCAATAAACTAGATCGGAAG
+
FFFFFFFFFF:,,FF:FFFFFFFFF,FFFFFFFFFFFFFFFFFFF
@FS10000125:23:BPA73012-1407:1:1101:3210:1250 1:N:0:13
GGGGCAGCAACTTCGTCGAGTACGCTCAAGTAAAGAGATCGGAAG
+
F:,FFFFFFF:,:FF:FFFFFFFFF,FFFFFFFFFFFFFFFFFFF
@FS10000125:23:BPA73012-1407:1:1101:3720:1250 1:N:0:13
GGGGGACAAGCTTCGTCGAGTACGCTCAAAAGAACAGATCGGAAG
+
FFFFFFFFFFF,:FF:FFFFFFFFF,FFFFFFFFFFFFFFFFFFF
@FS10000125:23:BPA73012-1407:1:1101:3780:1250 1:N:0:13
GGGGACACAGCTTCGTCGAGTCGCTCAAATAACGAGATCGGAAGA
+
FFFF,:FFFFFF:FF:FFFFF:FFFF:FFF:FF:FFF:F:FFFFF
@FS10000125:23:BPA73012-1407:1:1101:3810:1250 1:N:0:13
GGGGTAGCAACTTCGTCGAGTACGCTCAATAAGCAAAGATCGGAA
+
FF,FFFFFFF:,:FF:FFFFFFFFF,FFFFFFFFFFFFFF,FFFF
@FS10000125:23:BPA73012-1407:1:1101:3820:1250 1:N:0:13
GGGGATAGAACTTCGTCGAGTACGCTCAATAGTTCAGATCGGAAG
+
FFFFFFFFFF:,:FF:FFFFFFFFF,FFFFFFFFFFFFFFFFFFF
@FS10000125:23:BPA73012-1407:1:1101:4130:1250 1:N:0:13
GGGGGGCTTAACTTCGTCGAGTACGCTCAAACTCTTAGATCGGAA
+
FFFFFFFFFFF:,:FFF:FFFF:FF:F:FFFFFFF,FFFF,FFFF
@FS10000125:23:BPA73012-1407:1:1101:5020:1250 1:N:0:13
GGGGGGCTAACTTCGTCGAGTACGCTCAACAGATTAGATCGGAAG
+
FFFFFFFFFF,::FF:FFFFFFFFF,FFFFFFFFFFFFFFFFFFF
@FS10000125:23:BPA73012-1407:1:1101:5150:1250 1:N:0:13
GGGGAACAACTTCGTCGAGTACGCTCAAGATGCGAGATCGGAAGA
+
FFFFFFFFFF:,FFFFFFFFFFFFFFFFFFFFFFFFFFFFFFFFF
@FS10000125:23:BPA73012-1407:1:1101:5360:1250 1:N:0:13
GGGGGCCAAACTTCGTCGAGTACGCTCAAAACCCAAGATCGGAAG
+
FF:FFFFFFF:,:FF:FFFFFFFFF,FFFFFFFFFFFFFFFFFFF
@FS10000125:23:BPA73012-1407:1:1101:5380:1250 1:N:0:13
GGGGGTGTATCTTCGTCGAGTACGCTCAACTATTGAGATCGGAAG
+
FFFF,:,:F,FF,:F:FFFFFFFFF:FFF,,F,:F:FFFFFFFFF
@FS10000125:23:BPA73012-1407:1:1101:5650:1250 1:N:0:13
GGGGGCAAAACTTCGTCGAGTACGCTCAAGCGGTCAGATCGGAAG
+
FF,FFFFFFFF,:FF,FFFFFFFFF,FFFFFFFFFFFFFFFFFFF
@FS10000125:23:BPA73012-1407:1:1101:6350:1250 1:N:0:13
GGGAGTGCAACTTCGTCGAGTACGCTCAAATCACTAGATCGGAAG
+
FF::FFFFFFF,:FF:FFFFFFFFF,FFFFFFFFFFFFFFFFFFF
@FS10000125:23:BPA73012-1407:1:1101:7180:1250 1:N:0:13
GGGGGCGGTAACTTCGTCGAGTACGCTCAAGTGCCTAGATCGGAA
+
FFFFFFFFFF::,:FFF:FFFF:FF:F:FFFFFFF:FFFF,FFFF
@FS10000125:23:BPA73012-1407:1:1101:7190:1250 1:N:0:13
GGGGTGAAAACTTCGTCGAGTACGCTCAAGTTGACAGATCGGAAG
+
F:,FF,FFFFFFFFFFFFFFFFFFF:FFFFFFFFFFFFFFFFFFF
@FS10000125:23:BPA73012-1407:1:1101:7640:1250 1:N:0:13
TGGGGCCGGAACTTCGTCGAGTACGCTCAAAAGTTCAGATCGGAA
+
,FFFFFFFFF::,FFFF:FFFF:FF:F:FFFFFFF,FFFF:FFFF
@FS10000125:23:BPA73012-1407:1:1101:7920:1250 1:N:0:13
GGGACTCGAACTTCGTCGAGTACGCTCAAGATTAAAGATCGGAAG
+
FF,,FFFFFF:::FF:FFFFFFFFF,FFFFFFFFFFFFFFFFFFF
@FS10000125:23:BPA73012-1407:1:1101:8220:1250 1:N:0:13
GGGGCCACAACTTCGTCGAGTACGCTCAACGTGTAAGATCGGAAG
+
FFFFFFFFFF,::FF:FFFFFFFFF,FFFFFFFFFFFFFFFFFFF
@FS10000125:23:BPA73012-1407:1:1101:8280:1250 1:N:0:13
GGGGTAGTAACTTCGTCGAGTACGCTCAATGTACGAGATCGGAAG
+
FF:FFFFFFF:::FF:FFFFFFFFF,FFFFFFFFFFFFFFFFFFF
@FS10000125:23:BPA73012-1407:1:1101:8830:1250 1:N:0:13
GGGGGGATAACTTCGTCGAGTACGCTCAAACTCCAAGATCGGAAG
+
F:FFFFFFFF:,:FFFFFFFFFFFF,FFFFFFFFFFFFFFFFFFF
@FS10000125:23:BPA73012-1407:1:1101:8950:1250 1:N:0:13
GGGGCATAAACTTCGTCGAGTACGCTCAATGAGAGAGATCGGAAG
+
FFFFFFFFFF:,:FF:FFFFFFFFF,FFFFFFFFFFFFFFFFFFF
@FS10000125:23:BPA73012-1407:1:1101:9230:1250 1:N:0:13
GGGGCTCTAACTTCGTCGAGTACGCTCAACGTTAGAGATCGGAAG
+
FFFFFFFFFF:::FF:FFFFFFFFF,FFFFFFFFFFFFFFFFFFF
@FS10000125:23:BPA73012-1407:1:1101:9780:1250 1:N:0:13
GGGGAAGTAACTTCGTCGAGTACGCTCAATCGGACAGATCGGAAG
+
FFFFF,::F,:FFF,FF:F:::F,:F:F,F,,,F,FF::FF:FF,
@FS10000125:23:BPA73012-1407:1:1101:10070:1250 1:N:0:13
GGGGTGCAACTTCGTCGAGTACGCTCAATGAGACAGATCGGAAGA
+
FF:FFFFFFF:,FFFFFFFFFFFFFFF:FFFFFFFFFFFFFFFFF
@FS10000125:23:BPA73012-1407:1:1101:10190:1250 1:N:0:13
GTTGAGGTAACTTCGTCGAGTACGCTCAAAACTGTAGATCGGAAG
+
F,,:FFFFFFFF,:F:FF:FFFFFF,FFFFFFFFFFFFFFFFF:F
@FS10000125:23:BPA73012-1407:1:1101:10300:1250 1:N:0:13
GCTAGGTAACTTCGTCGAGTACGCTCAAAACAATAGATCGAAACA
+
F:,,,,,:::FFFFFF,,,FFFFFFFFF,,::,,,FFFFF,FF,,
@FS10000125:23:BPA73012-1407:1:1101:10600:1250 1:N:0:13
GGGGGGTAACTTCGTCGAGTACGCTCAAAATTAGAGATCGGAAGA
+
FF:FFFFFFF::FFFFFFFFFFFFFFF:FFFFFFFFFFFFFFFFF
@FS10000125:23:BPA73012-1407:1:1101:10840:1250 1:N:0:13
GGGGTTCAACTTCGTCGAGTACGCTCAAGAGCTCAGATCGGAAGA
+
FFFFFFFFFF,,FFFFFFFFFFFFFFFFFFFFFFFFFFFFFFFFF
@FS10000125:23:BPA73012-1407:1:1101:10960:1250 1:N:0:13
GGGGTAAACTTCGTCGAGTACGCTCAAGGGGTTAGATCGGAAGAG
+
FFFFFFFFFF,FF:FFFF:FFFFFFFFFFFFFFFFF,FFF,FFFF
@FS10000125:23:BPA73012-1407:1:1101:11410:1250 1:N:0:13
GGGGCGGCAACTTCGTCGAGTACGCTCAAAAGGTCAGATCGGAAG
+
FFFFFFFFFF:,,FF:FFFFFFFFF,FFFFFFFFFFFFFFFFFFF
@FS10000125:23:BPA73012-1407:1:1101:11550:1250 1:N:0:13
GGGGGACAGATCTTCGTCGAGTACGCTCAAAATGCAGATCGGAAG
+
F,,FFFFFFF,:,:FFF,FFFF:FFFF:FFFFFFFFFFFFFF:FF
@FS10000125:23:BPA73012-1407:1:1101:11650:1250 1:N:0:13
GGGGTGGTAACTTCGTCGAGTACGCTCAAAATGACAGATCGGAAG
+
:,:F:FFFFFF,,FF,FFFFFFFFF,FFFFFFFFFFFFFFFFFFF
@FS10000125:23:BPA73012-1407:1:1101:11740:1250 1:N:0:13
GGGGGCACAACTTCGTCGAGTACGCTCAACGGTCTAGATCGGAAG
+
FFFFFFFFFF:,,FF:FFFFFFFFF,FFFFFFFFFFFFFFFFFFF
@FS10000125:23:BPA73012-1407:1:1101:11780:1250 1:N:0:13
GGGGCGTAAACTTCGTCGAGTACGCTCAACAAGGGAGATCGGAAG
+
FFFFFFFFFF:,,FF,FFFFFFFFF,FFFFFFFFFFFFFFFFFFF
@FS10000125:23:BPA73012-1407:1:1101:12050:1250 1:N:0:13
GGGGCATTAACTTCGTCGAGTACGCTCAAGAGAACAGATCGGAAG
+
FF,FFFFFFF:,,FF,FFFFFFFFF,FFFFFFFFFFFFFFFFFFF
@FS10000125:23:BPA73012-1407:1:1101:12070:1250 1:N:0:13
GGGGGCACAACTTCGTCGAGTACGCTCAATGATACAGATCGGAAG
+
F,,:FF:FFF:,:FFFFFF,FFFFF,FFFFFFFFFFFFFFF::F,
@FS10000125:23:BPA73012-1407:1:1101:13080:1250 1:N:0:13
GGGGGAACTTCGTCGAGTACGCTCAAAGATATAGATCGGAAGAGC
+
FF,FFFFFFF:F,FFFF:FFFF,FFFFFFFFFFFF:,FFF:FFF,
@FS10000125:23:BPA73012-1407:1:1101:13210:1250 1:N:0:13
GGGGACTTAACTTCGTCGAGTACGCTCAATGGATAAGATCGGAAG
+
FFFFFFFFFF:,,FF,FFFFFFFFF,FFFFFFFFFFFFFFFFFFF
@FS10000125:23:BPA73012-1407:1:1101:13410:1250 1:N:0:13
GGGGAGACAACTTCGTCGAGTACGCTCAAGTAACGAGATCGGAAG
+
FFFFFFFFFFF,,FF,FFFFFFFFF,FFFFFFFFFFFFFFFFFFF
@FS10000125:23:BPA73012-1407:1:1101:14520:1250 1:N:0:13
GGGGGCGCAACTTCGTCGAGTACGCTCAATAACCAAGATCGGAAG
+
F,,FFFFFFFF,,FF,FFFFFFFFF,FFFFFFFFFFFFFFFFFFF
@FS10000125:23:BPA73012-1407:1:1101:15060:1250 1:N:0:13
GGGGGCTGAACTTCGTCGAGTACGCTCAACTGGGAAGATCGGAAG
+
FFFFFFFFFF:,:FF,FFFFFFFFF,FFFFFFFFFFFFFFFFFFF
@FS10000125:23:BPA73012-1407:1:1101:15360:1250 1:N:0:13
GGGGGATAAACTTCGTCGAGTACGCTCAATGGAGAAGATCGGAAG
+
FFFFFFFFFFF::FF,FFFFFFFFF,FFFFFFFFFFFFFFFFFFF
@FS10000125:23:BPA73012-1407:1:1101:16490:1250 1:N:0:13
GATGTTTAAACTTCGTCGAGTACGCTCAATGTCTGAGATCGCAAG
+
,,F,FFF:FFFF:,F:FF,,FF:FF,FFFFFFFFF,:FF:,,:,,
@FS10000125:23:BPA73012-1407:1:1101:1250:1260 1:N:0:13
GGGGTCGAAACTTCGTCGAGTACGCTCAAATCCATAGATCGGAAG
+
FFFFFFFFFFF:FFF:FFFFFFFFF:FFFFFFFFFFFFFFFFFFF
@FS10000125:23:BPA73012-1407:1:1101:1890:1260 1:N:0:13
GGGGATTAAACTTCGTCGAGTACGCTCAAACTGGAAGATCGGAAG
+
FFFFFFFFFFF,:FF:FFFFFFFFF,FFFFFFFFFFFFFFFFFFF
@FS10000125:23:BPA73012-1407:1:1101:1910:1260 1:N:0:13
GGGGGGGAAACTTCGTCGAGTACGCTCAAGAACTAAGATCGGAAG
+
FF:FFFFFFFF,F:F:FFFFFFFFF,FFFFFFFFFFFFFFFFFFF
@FS10000125:23:BPA73012-1407:1:1101:2060:1260 1:N:0:13
GGGGGATCATCTTCGTCGAGTACGCTCAAGGAGGAAGATCGGAAG
+
FFFFFFFFFFF::FF:FFFFFFFFF,FFFFFFFFFFFFFFFFFFF
@FS10000125:23:BPA73012-1407:1:1101:2180:1260 1:N:0:13
GGGGGATCCTTCGTCGAGTACGCTCAATAATTAAGATCGGAAGAG
+
FFFFFFFFFFFFF:FFFFFFFFFFFF:,FFFFFFFF:FFF:FFFF
@FS10000125:23:BPA73012-1407:1:1101:2690:1260 1:N:0:13
GGGGTGGAAACTTCGTCGAGTACGCTCAAGTGGTCAGATCGGAAG
+
FF:FFFFFFFF::FF:FFFFFFFFF,FFFFFFFFFFFFFFFFFFF
@FS10000125:23:BPA73012-1407:1:1101:2780:1260 1:N:0:13
GGGGATAAAACTTCGTCGAGTACGCTCAAAATGGGAGATCGGAAG
+
FFFF,F::FFFF:FF:FFFFFFFFF,FFF:FF::FFFFFFFFFFF
@FS10000125:23:BPA73012-1407:1:1101:3120:1260 1:N:0:13
GGGAACTTCGTCGAGTACGCTCAAAGTTACAGATCGGAAGAGCAC
+
FF:,FFFFFF,FF:F:F,FFFF:FFFF,FFFFFFFFFFFF,F,F,
@FS10000125:23:BPA73012-1407:1:1101:3370:1260 1:N:0:13
GGGAATCAACTTCGTCGAGTACGCTCAAATCCTGAGATCGGAAGA
+
FFFFFFFFFF,,FFFFFFFFFFFFFFF:FFFFFFFFFFFFFF:FF
@FS10000125:23:BPA73012-1407:1:1101:3660:1260 1:N:0:13
GGGGCGCTAACTTCGTCGAGTACGCTCAACCGTTTAGATCGGAAG
+
FFFFFFFFFF:::FF:FFFFFFFFF,FFFFFFFFFFFFFFFFFFF
@FS10000125:23:BPA73012-1407:1:1101:4050:1260 1:N:0:13
GGGGGGGTAACTTCGTCGAGTACGCTCAAGTTAGCAGATCGGAAG
+
FFFFFFFFFFF,:FF:FFFFFFFFF,FFFFFFFFFFFFFFFFFFF
@FS10000125:23:BPA73012-1407:1:1101:4230:1260 1:N:0:13
GATGAATAAACTTCGTCGATACGCTCAACGTTTTAGATCGGAAGA
+
,,FFFFFFFFFF::F:FFFFFFFFFFFFFFFFFFFFFFFFFFFFF
@FS10000125:23:BPA73012-1407:1:1101:4340:1260 1:N:0:13
GGGGGTCTAACTTCGTCGAGTACGCTCAATCGTAAAGATCGGAAG
+
FFFFFFFFFF:,:FF:FFFFFFFFF,FFFFFFFFFFFFFFFFFFF
@FS10000125:23:BPA73012-1407:1:1101:4430:1260 1:N:0:13
GGGGGCCAACTTCGTCGAGTACGCTCAAAGGGTCAGATCGGAAGA
+
FF,FFFFFFF:,FFFFFFFFFFFFFFF:FFFFFFFFFFFFFFFFF
@FS10000125:23:BPA73012-1407:1:1101:4570:1260 1:N:0:13
GGGGGGTTAACTTCGTCGAGTACGCTCAACTATTAAGATCGGAAG
+
F:,FFFFFFF:::FF:FFFFFFFFF,FFFFFFFFFFFFFFFFFFF
@FS10000125:23:BPA73012-1407:1:1101:5640:1260 1:N:0:13
GGGGGAATAACTTCGTCGAGTACGCTCAAAGTGTGAGATCGGAAG
+
FF:FFFFFFFF,:FF:FFFFFFFFF,FFFFFFFFFFFFFFFFFFF
@FS10000125:23:BPA73012-1407:1:1101:5650:1260 1:N:0:13
GGGGTCCGAACTTCGTCGAGTACGCTCAATCATGAAGATCGGAAG
+
FF:FFFF,F:FF::F:FF:FFF:FF::FF,FF:,FFFFFFFFFFF
@FS10000125:23:BPA73012-1407:1:1101:5980:1260 1:N:0:13
GGGGCCACAACTTCGTCGAGTACGCTCAAGAACTCAGATCGGAAG
+
FFFFFFFFFF:,:FF:FFFFFFFFF,FFFFFFFFFFFFFFFFFFF
@FS10000125:23:BPA73012-1407:1:1101:6560:1260 1:N:0:13
GGGGTATCAACTTCGTCGAGTACGCTCAATCGGATAGATCGGAAG
+
FFFFFFFFFF:,,FF,FFFFFFFFF,FFFFFFFFFFFFFFFFFFF
@FS10000125:23:BPA73012-1407:1:1101:7120:1260 1:N:0:13
GGGGGCAAAACTTCGTCGAGTACGCTCAACGGATGAGATCGGAAG
+
FFFFFFFFFF:::FF:FFFFFFFFF,FFFFFFFFFFFFFFFFFFF
@FS10000125:23:BPA73012-1407:1:1101:7360:1260 1:N:0:13
GGCGAATTAAGTTCGTCGAGTACGCTCAACGAAATAGATCGGAAG
+
FF,FFFFF:F,F:FF,FFFFFFFFF,FFFFFF:FFFFFFFFF:FF
@FS10000125:23:BPA73012-1407:1:1101:7530:1260 1:N:0:13
GGGGTGCCAACTTCGTCGAGTACGCTCAAATGTTAAGATCGGAAG
+
FFFFFFFFFF:,:FF,FFFFFFFFF,FFFFFFFFFFFFFFFFFFF
@FS10000125:23:BPA73012-1407:1:1101:8130:1260 1:N:0:13
GTGGCTGAACTTCGTCGAGTACGCTCAAACGACGAGATCGGAACA
+
,:,:FF:FFF:,F:FFF:FFFF:FFFFFFFFFFFF,:FFF,,,,,
@FS10000125:23:BPA73012-1407:1:1101:8530:1260 1:N:0:13
GGGTCTAAACTTCGTCGAGTACGCTCAATCTTTTAGATCGGAAGA
+
FFF:FFFFFF::FFFFFFFFFFFFFFF:FFFFFFFFFFFFFFFFF
@FS10000125:23:BPA73012-1407:1:1101:8700:1260 1:N:0:13
GGGGGGAAAACTTCGTCGAGTACGCTCAAGAAACGAGATCGGAAG
+
FFFFFFFFFFF::FF:FFFFFFFFF,FFFFFFFFFFFFFFFFFFF
@FS10000125:23:BPA73012-1407:1:1101:8810:1260 1:N:0:13
GGGTTATAACTTCGTCGAGTACGCTCAAGTTATCAGATCGGAAGA
+
FFFFFFFFFF,,FFFFFFFFFFFFFFFFFFFFFFFFFFFFFFFFF
@FS10000125:23:BPA73012-1407:1:1101:9010:1260 1:N:0:13
GGGGTTTGAACTTCGTCGAGTACGCTCAACGTGGAAGATCGGAAG
+
FFFFFFFFFF:::FF:FFFFFFFFF,FFFFFFFFFFFFFFFFFFF
@FS10000125:23:BPA73012-1407:1:1101:9310:1260 1:N:0:13
GGGGCATTAACTTCGTCGAGTATGCTCAAAATACGAGATCGGAAG
+
F::FFFFFFF:,,FF:FFFFFF,FF,FFFFFFFFFFFFFFFFFFF
@FS10000125:23:BPA73012-1407:1:1101:9480:1260 1:N:0:13
GGGGGAAAAACTTCGTCGAGTACGCTCAACCACATAGATCGGAAG
+
FFFFFFFFFFF::FF:FFFFFFFFF,FFFFFFFFFFFFFFFFFFF
@FS10000125:23:BPA73012-1407:1:1101:9530:1260 1:N:0:13
GGGGGCGCAACTTCGTCGAGTACGCTCAAGGATCTAGATCGGAAG
+
FF:FFFFFFF:,:FF:FFFFFFFFF,FFFFFFFFFFFFFFFFFFF
@FS10000125:23:BPA73012-1407:1:1101:9800:1260 1:N:0:13
GGGGTGGCAACTTCGTCGAGTACGCTCAAGAATGTAGATCGGAAG
+
FFFFFFFFFF::,FF:FFFFFFFFF,FFFFFFFFFFFFFFFFFFF
@FS10000125:23:BPA73012-1407:1:1101:10160:1260 1:N:0:13
GGGCGGCAACTTCGTCGAGTACGCTCAAATTCGTAGATCGGAAGA
+
FFFFFFFFFF:,FFFFFFFFFFFFFFF,FFFFFFFFFFFFFF:FF
@FS10000125:23:BPA73012-1407:1:1101:10180:1260 1:N:0:13
GGGGACGGAACTTCGTCGAGTACGCTCAAATGGACAGATCGGAAG
+
FFFFFFFFFF:,:FF:FFFFFFFFF,FFFFFFFFFFFFFFFFFFF
@FS10000125:23:BPA73012-1407:1:1101:10190:1260 1:N:0:13
GGGGTGTCAACTTCGTCGAGTACGCTCAATAAGATAGATCGGAAG
+
FFFFFFFFFF:,,FF,FFFFFFFFF,FFFFFFFFFFFFFFFFFFF
@FS10000125:23:BPA73012-1407:1:1101:10420:1260 1:N:0:13
GGGGGCAAAACTTCGTCGAGTACGCTCAAATATACAGATCGGAAG
+
FFFF,,F:F::F,F,FF,F::,F,:F:FF,FFFF,FF::FF:FF:
@FS10000125:23:BPA73012-1407:1:1101:10630:1260 1:N:0:13
GGGGGGATAACTTCGTCGAGTACGCTCAACATATGAGATCGGAAG
+
F,,FF:FFFF:,:FF:FFFFFFFFF,FFFFFFFFFFFFFFFFFFF
@FS10000125:23:BPA73012-1407:1:1101:11720:1260 1:N:0:13
GGGGAGATAACTTCGTCTAGTACGCTCAAAATATCAGATCGGAAG
+
FFFFFFFFFFF,,FF,F:FFFFFFF,FFFFFFFFFFFFFFFFFFF
@FS10000125:23:BPA73012-1407:1:1101:11780:1260 1:N:0:13
GGGGGGGAAACTTCGTCGAGTACGCTCAAAAGAACAGATCGGAAG
+
FFFFFFFFFFF,,FF,FFFFFFFFF,FFFFFFFFFFFFFFFFFFF
@FS10000125:23:BPA73012-1407:1:1101:12690:1260 1:N:0:13
GGGGAACTTCGTCGAGTACGCTCAAGAAGTGAGATCGGAAGAGCA
+
F,,FFFFFFFF,FFFFFF,,FFFFFFF:FFFFFFF,FFFFFFF,,
@FS10000125:23:BPA73012-1407:1:1101:12790:1260 1:N:0:13
GGGGGGAAAACTTCGTCGAGTACGCTCAACGTGGAAGATCGGAAG
+
:,,F:FFFFF:::FF:FFFFFFFFF,FFFFFFFFFFFFFF:FFFF
@FS10000125:23:BPA73012-1407:1:1101:13370:1260 1:N:0:13
GGGGCGAGAACTTCGTCGAGTACGCTCAATTGGGAAGATCGGAAG
+
FFFFFFFFFFF,,FF,FFFFFFFFF,FFFFFFFFFFFFFFFFFFF
@FS10000125:23:BPA73012-1407:1:1101:13410:1260 1:N:0:13
GGGGGTTAATCTTCGTCGAGTACGCTCAAACGAAAAGATCGGAAG
+
FF:FFFFFFFFF:FF,FFFFFFFFF,FFFFFFFFFFFFFFFFFFF
@FS10000125:23:BPA73012-1407:1:1101:13570:1260 1:N:0:13
GGGGAACTAACTTCGTCGAGTACGCTCAAAAGTCAAGATCGGAAG
+
:,,FFFFFFFF,:FF,FFFFFFFFF,FFFFFFFFFFFFFFFF:FF
@FS10000125:23:BPA73012-1407:1:1101:13800:1260 1:N:0:13
GGGTGAGAACTTCGTCGAGTACGCTCAATGATATAGATCGGAAGA
+
FFFFFFFFFF:FFFFFFFFFFFFFFFFFFFFFFFFFF,FFFFFFF
@FS10000125:23:BPA73012-1407:1:1101:14140:1260 1:N:0:13
GGGGTCTCAACTTCGTCGAGTACGCTCAAAAAGATAGATCGGAAG
+
FFFFFFFFFF:,:FF:FFFFFFFFF,FFFFFFFFFFFFFFFFFFF
@FS10000125:23:BPA73012-1407:1:1101:14230:1260 1:N:0:13
GGGGCATGAACTTCGTCGAGTACGCTCAATAACTTAGATCGGAAG
+
FFFFFFFFFFF,,FF,FFFFFFFFF,FFFFFFFFFFFFFFFFFFF
@FS10000125:23:BPA73012-1407:1:1101:14520:1260 1:N:0:13
GGGGGGCCAACTTCGTCGGGTACGCTCAATGGGGAAGATCGGAAG
+
FFFFFFFFFFF,,FF,FFFFFFFFF,FFFFFFFFFFFFFFFFFFF
@FS10000125:23:BPA73012-1407:1:1101:14780:1260 1:N:0:13
GGGGAGACAACTTCGTCTAGTACGCTCAATCATGGAGATCGGAAG
+
FFFFFFFFFFF,,FF,F:FFFFFFF,FFFFFFFFFFFFFFFFFFF
@FS10000125:23:BPA73012-1407:1:1101:15620:1260 1:N:0:13
GGGGGGTGAACTTCGTCGAGTACGCTCAACTATGAAGATCGGAAG
+
FFFFFFFFFFF::FF,FFFFFFFFF,FFFFFFFFFFFFFFFFFFF
@FS10000125:23:BPA73012-1407:1:1101:15720:1260 1:N:0:13
GGGGGCTCAACTTCGTCGAGTACGCTCAATTTCATAGATCGGAAG
+
FFFFFFFFFF:,,FF,FFFFFFFFF,FFFFFFFFFFFFFFFFFFF
@FS10000125:23:BPA73012-1407:1:1101:15790:1260 1:N:0:13
GGGGAGCCATCTTCGTCCAGTACGCTCAAATACAAAGATCGGAAG
+
F:,FFFFFFF:,,FF,F,:,FFFFF,FFFFFFFFFFFFFF:F:FF
@FS10000125:23:BPA73012-1407:1:1101:1700:1270 1:N:0:13
GGGGCTAGAACTTCGTCGAGTACGCTCAATTATAAAGATCGGAAG
+
FFFFFFFFFF:,:FF:FFFFFFFFF,FFFFFFFFFFFFFFFFFFF
@FS10000125:23:BPA73012-1407:1:1101:1720:1270 1:N:0:13
GGGGTGTCAACTTCGTCGAGTACGCTCAAGTTAATAGATCGGAAG
+
FF,FFFFFFFF,,FF:FFFFFFFFF,FFFFFFFFFFFFFFFFFFF
@FS10000125:23:BPA73012-1407:1:1101:2050:1270 1:N:0:13
GGGGCCCGAGCTTCGTCGAGTACGCTCAAATTAGCAGATCGGAAG
+
FF,FFFFFFFF::FF:FFFFFFFFF:FFFFFFFFFFFFFFFFFFF
@FS10000125:23:BPA73012-1407:1:1101:2210:1270 1:N:0:13
GGGGGGGGAAACTTCGTCGAGTACGTTCAAACGAATAGATCGGAA
+
FFFFFFFFFFFF::FFF,FFFF:FF,F:FFFFFFF,FFFF,FFFF
@FS10000125:23:BPA73012-1407:1:1101:3020:1270 1:N:0:13
GGGGGCTGAACTTCGTCGAGTACGCTCAAGCACTAAGATCGGAAG
+
FFFFFFFFFFF::FF:FFFFFFFFF:FFFFFFFFFFFFFFFFFFF
@FS10000125:23:BPA73012-1407:1:1101:3320:1270 1:N:0:13
GGGGCGGAAACTTCGTCGAGTACGCTCAATCGTAAAGATCGGAAG
+
FFFFFFFFFF:::FF:FFFFFFFFF,FFFFFFFFFFFFFFFFFFF
@FS10000125:23:BPA73012-1407:1:1101:3440:1270 1:N:0:13
GGGATATAACTTCGTCGAGTACGCTCAAATAAGTAGATCGGAAGA
+
FFFFF:FFF::F:FFF:FFFF:FFFF:FFF,F:FFFF,FFFFFFF
@FS10000125:23:BPA73012-1407:1:1101:3580:1270 1:N:0:13
GGGGGGCCAACTTCGTCGAGTACGCTCAAGCAGAGAGATCGGAAG
+
FFFFFFFFFFF,:FF:FFFFFFFF::FFFFFFFFFFFFFFFFFFF
@FS10000125:23:BPA73012-1407:1:1101:3630:1270 1:N:0:13
GGGGTTCCAACTTCGTCGAGTACGCTCAAAATGGAAGATCGGAAG
+
F,,F:FFFFF,F:FF:FFFFFFFFF,FFFF,:F,FFFFFFFFFFF
@FS10000125:23:BPA73012-1407:1:1101:3940:1270 1:N:0:13
GGGGGGAAAACCTTCGTCGAGTACGCTCAATCGCTTAGATCGGAA
+
FFFFF:FFFFFF::FFF,FFFF,FFFF:FFFFFFF,FFFF,FFFF
@FS10000125:23:BPA73012-1407:1:1101:4220:1270 1:N:0:13
GGGGCACAAACTTCGTCGAGTACGCTCAAACTCAAAGATCGGAAG
+
FFFFFFFFFF:,,FF:FFFFFFFFF,FFFFFFFFFFFFFFFFFFF
@FS10000125:23:BPA73012-1407:1:1101:5170:1270 1:N:0:13
GGGGGCATAACTTCGTCGAGTACGCTCAATGTAACAGATCGGAAG
+
FFFFFFFFFF,,:FF:FFFFFFFFF,FFFFFFFFFFFFFFFFFFF
@FS10000125:23:BPA73012-1407:1:1101:5320:1270 1:N:0:13
GGGGGACTAACTTCGTCGAGTACGCTCAACAAATTAGATCGGAAG
+
F:,FFFFFFF,::FF:FFFFFFFFF,FFFFFFFFFFFFFFFFFFF
@FS10000125:23:BPA73012-1407:1:1101:5390:1270 1:N:0:13
GGGGGTGGTAACTTCGTCGAGTACGCTCAATTGACAAGATCGGAA
+
F,,FFFFFFFF:,:FFF:FFFF:FF:F:FFFFFFFFFFFF,FFFF
@FS10000125:23:BPA73012-1407:1:1101:5760:1270 1:N:0:13
GGGGGTTAAACTTCGTCGAGTACGCTCAAAAGGAGAGATCGGAAG
+
FFFFFFFFFFF,:FF,FFFFFFFFF,FFFFFFFFFFFFFFFFFFF
@FS10000125:23:BPA73012-1407:1:1101:6120:1270 1:N:0:13
GGGGGCCTACCTTCGTCGAGTACGCTCAAAATCGGAGATCGGAAG
+
FF:FFFFFFFF,:FF:FFFFFFFFF,FFFFFFFFFFFFFFFFFFF
@FS10000125:23:BPA73012-1407:1:1101:6570:1270 1:N:0:13
GGGGGCCAAACTTCGTCGAGTACGCTCAATGTTCAAGATCGGAAG
+
:,,F:FFFFFF,:FF:FFFFFFFFF,FFFFFFFFFFFFFFFFFFF
@FS10000125:23:BPA73012-1407:1:1101:6800:1270 1:N:0:13
GGGAACAAACTTCGTCGAGTACGCTCAAAAAAAAAGATCGGAAGA
+
FF:FFFFFFF,,FFFFFFFFFFFFFFF,FFFFFFFFFFFFFFFFF
@FS10000125:23:BPA73012-1407:1:1101:7220:1270 1:N:0:13
GGGGTACTAACTTCGTCGAGTACGCTCAAAGTTCTAGATCGGAAG
+
FFFFFFFFFF:,,FF:FFFFFFFFF,FFFFFFFFFFFFFFFFFFF
@FS10000125:23:BPA73012-1407:1:1101:7490:1270 1:N:0:13
GGGGCGCCAACTTCGTCGAGTACGCTCAAATACCGAGATCGGAAG
+
FF:FFFFFFFF:FFFFFFF,FFFFF:FFFFFFFFFFFFFFFFFFF
@FS10000125:23:BPA73012-1407:1:1101:8070:1270 1:N:0:13
GGGGTGAAAACTTCGTCGAGTACGCTCAAGAATAAAGATCGGAAG
+
F,,FFFFFFFF,::F:FF:,FFFFF,FF:FFFFF:F:FFF:FF,F
@FS10000125:23:BPA73012-1407:1:1101:8360:1270 1:N:0:13
GGGGCCCTAACTTCGTCGAGTACGCTCAAAGTGTTAGATCGGAAG
+
FFFFFFFFFFF:,FF:FFFFFFFFF:FFFFFFFFFFFFFFFFFFF
@FS10000125:23:BPA73012-1407:1:1101:9010:1270 1:N:0:13
GGGATCAAACTTCGTCGAGTACGCTCAATTAAAGAGATCGGAAGA
+
F,,FF:::FF::FFFFFFFFF:FFFFFFFFF,F:FFF,F:FFFFF
@FS10000125:23:BPA73012-1407:1:1101:9310:1270 1:N:0:13
GGGGTCTAACTTCGTCGAGTACGCTCAATCTCAGAGATCGGAAGA
+
F::F,FFFFF::FFFFFFFFFFFFFFFFFFFFFFFFFFFFFFFFF
@FS10000125:23:BPA73012-1407:1:1101:9340:1270 1:N:0:13
GGGGAGAAAACTTCGTCGAGTACGCTCAACAGCCGAGATCGGAAG
+
FFFFFFFFFFF::FF:FFFFFFFFF:FFFFFFFFFFFFFFFFFFF
@FS10000125:23:BPA73012-1407:1:1101:9710:1270 1:N:0:13
GGGCAGCAACTTCGTCGAGTACGCTCAAGAGAAAAGATCGGAAGA
+
F:,:FFFFFF:,FFFFFFFFFFFFFFFFFFFFFFFFFFFFFFFFF
@FS10000125:23:BPA73012-1407:1:1101:10270:1270 1:N:0:13
GGGGCTGAACTTCGTCGAGTACGCTCAATTCCCCAGATCGGAAGA
+
F:FFFFFFFF::FFFFFFFFFFFFFFF:FFFFFFFFFFFFFFFFF
@FS10000125:23:BPA73012-1407:1:1101:10620:1270 1:N:0:13
GGGGTGTTAACTTCGTCGAGTACGCTCAATAAATAAGATCGGAAG
+
FFFF:FFFFFFF:FF:FFFFFFFFF,FFF:,,F,,FFFFFFFFFF
@FS10000125:23:BPA73012-1407:1:1101:11480:1270 1:N:0:13
GGGGTGTTAACTTCGTCGAGTACGCTCAAGAGTGTAGATCGGAAG
+
FFFFFFFFFFF,:FF,FFFFFFFFF,FFFFFFFFFFFFFFFFFFF
@FS10000125:23:BPA73012-1407:1:1101:11790:1270 1:N:0:13
GGGGCTTGAACTTCGTCGAGTACGCTCAAGGTTTGAGATCGGAAG
+
:,,FFFFFFFF,,FF:FFFFFFFFF,FFFFFFFFFFFFFFFFFFF
@FS10000125:23:BPA73012-1407:1:1101:11820:1270 1:N:0:13
GGGCACTAACTTCGTCGAGTACGCTCAACTAACTAGATCGGAAGA
+
FFF,FFFFF,FFFF:FFFFFFFFFFFFF,,FFFFFFFFFFFFFFF
@FS10000125:23:BPA73012-1407:1:1101:11980:1270 1:N:0:13
GGGGGTAAAACTTCGTCGAGTACGCTCAAAAGTCCAGATCGGAAG
+
FFFFFFFFFFF,,FF:FFFFFFFFF,FFFFFFFFFFFFFFFFFFF
@FS10000125:23:BPA73012-1407:1:1101:12440:1270 1:N:0:13
GGCAGAACTTCGTCGAGTACGCTCAATAGAGTAGATCGGAAGAGC
+
F,,:FFFFF:FF,FFFF:FFFF:FF:::FFFFFFF:,FFFFFFF,
@FS10000125:23:BPA73012-1407:1:1101:13140:1270 1:N:0:13
GGGGGCATAACTTCGTCGAGTACGCTCAACCTTCCAGATCGGAAG
+
FFFFFFFFFF:,:FF:FFFFFFFFF,FFFFFFFFFFFFFFFFFFF
@FS10000125:23:BPA73012-1407:1:1101:13210:1270 1:N:0:13
GGGGGTTCAACTTCGTCGAGTACGCTCAATAGTCAAGATCGGAAG
+
F:,FFFFFFFF,,FF:FFFFFFFFF,FFFFFFFFFFFFFFFFFFF
@FS10000125:23:BPA73012-1407:1:1101:13250:1270 1:N:0:13
GGGGCATTAACTTCGTCGAGTACGCTCAAGCTCACAGATCGGAAG
+
FFFFFFFFFFF,,FF,FFFFFFFFF,FFFFFFFFFFFFFFFFFFF
@FS10000125:23:BPA73012-1407:1:1101:13680:1270 1:N:0:13
GGGAGACAACTTCGTCGAGTACGCTCAACACCTTAGATCGGAAGA
+
::,:FFFFFF::FFFFFFFFFFFFFFFFFFFFFFFFFFFFFF:FF
@FS10000125:23:BPA73012-1407:1:1101:14180:1270 1:N:0:13
GGGGTTGGAACTTCGTCGAGTACGCTCAATAGGAGAGATCGGAAG
+
FFFFFFFFFFF::FF:FFFFFFFFF,FFFFFFFFFFFFFFFFFFF
@FS10000125:23:BPA73012-1407:1:1101:15530:1270 1:N:0:13
GGGGGTGCAACTCCGTCGAGTACGCTCAAACGGTGAGATCGGAAG
+
FFFFFF,FFFFF:FF,FF:,FFFFF,FFFFFFFFFFFFFFFFFFF
@FS10000125:23:BPA73012-1407:1:1101:15610:1270 1:N:0:13
GGGGTAAAACTTCGTCGAGTACGCTCAAATAGGGAGATCGGAAGA
+
FFFF,FFFFF:FFFFFFFFFFFFFFFFF:FF::,FFFFFFFFFFF
@FS10000125:23:BPA73012-1407:1:1101:15770:1270 1:N:0:13
GGGACGGAACTTCGTCGAGTACGCTCAAATAAACAGATCGGAAGA
+
FFF,FFFFFF,,FFFFFFFFFFFFFFFFFFFFFFFFF:FFFFFFF
@FS10000125:23:BPA73012-1407:1:1101:16080:1270 1:N:0:13
GGGGAACTTCGTCGAGTACGCTCAAATAATTAGATCGGAAGAGCT
+
F:,FFFFFFFF,FFFFFF,,FFFFFFFFFFFFFFF,FFFFFFF,,
@FS10000125:23:BPA73012-1407:1:1101:16150:1270 1:N:0:13
GATGATGCAACTTCGTCGAGTACGCTCAACGCAATAGATCGGAAG
+
,,F,:F,FFFFF::F:FF:,FFFFF:FFFF:FFFFF:FFF,::F,
@FS10000125:23:BPA73012-1407:1:1101:1440:1280 1:N:0:13
GGGGCTTCAACTTCGTCGAGTACGCTCAACGGATCAGATCGGAAG
+
FF:FFFFFFFF::FF:FFFFFFFFF,FFFFFFFFFFFFFFF:FFF
@FS10000125:23:BPA73012-1407:1:1101:1650:1280 1:N:0:13
GGGGAAAGAACTTCGTCGAGTACGCTCAAATTTGTAGATCGGAAG
+
FF:FFFFFFFF::FF:FFFFFFFFF:FFFFFFFFFFFFFFFFFFF
@FS10000125:23:BPA73012-1407:1:1101:1930:1280 1:N:0:13
GGTGCAAACTTCGTCGAGTACGCTCAAGCAATAAGATCGGAAGTG
+
F,::FFFFFF:FF:F,:FFFFFFFFFFFF:FFF,FF,FFF,FF,:
@FS10000125:23:BPA73012-1407:1:1101:2290:1280 1:N:0:13
GAGGGCACATCTTCGTCGAGTACGCTCAAATTGGTAGATCGCAAG
+
F,FF:FFFFF:,,FFFFFF,FFFFF,FFFFFFFFFFFFFFF,:F,
@FS10000125:23:BPA73012-1407:1:1101:2480:1280 1:N:0:13
GGGGAACTAACTTCGTCGAGTACGCTCAAATAAATAGATCGGAAG
+
FFFFFFFFFFF,:FFFFFFFFFFFF:FFFFFFFFFFFFFFFFFFF
@FS10000125:23:BPA73012-1407:1:1101:2500:1280 1:N:0:13
GGGGTCGCAACTTCGTCGAGTACGCTCAAGGTCACAGATCGGAAG
+
FFFFFFFFFFF,:FF:FFFFFFFFF,FFFFFFFFFFFFFFFFFFF
@FS10000125:23:BPA73012-1407:1:1101:2520:1280 1:N:0:13
GGGAGGCAACTTCGTCGAGTACGCTCAAGTGCGGAGATCGGAAGA
+
FFFFFFFFFF:,FFFFFFFFFFFFFFFFFFFFFFFFFFFFFFFFF
@FS10000125:23:BPA73012-1407:1:1101:2770:1280 1:N:0:13
GATGAACTTCGTCGAGTACGCTCAACTTGGTAGATCGGAAGAGCA
+
,:FFFFFFFFFFFFFFFF,,FFF:FFF:FFFFFFF,FFFFFFF,,
@FS10000125:23:BPA73012-1407:1:1101:2880:1280 1:N:0:13
GGGGAAGTAACTTCGTCGAGTACGCTCAAGCACTTAGATCGGAAG
+
FF:FFFFFFF:::FF:FFFFFFFFF:FFFFFFFFFFFFFFFFFFF
@FS10000125:23:BPA73012-1407:1:1101:3130:1280 1:N:0:13
GGGGAGATAACTTCGTCGAGTACGCTCAAGGTTGAAGATCGGAAG
+
F,,,,FFFFFF,:FFFFFF,FFFFFFFF,F:FFFFFFFFFF:FF:
@FS10000125:23:BPA73012-1407:1:1101:3640:1280 1:N:0:13
GGGGGGTAACTTCGTCGAGTACGCTCAAGTCAGGAGATCGGAAGA
+
FFFFFFFFFF::FFFFFFFFFFFFFFFFFFFFFFFFFFFFFFFFF
@FS10000125:23:BPA73012-1407:1:1101:4120:1280 1:N:0:13
GGGGAACTTCGTCGAGTACGCTCAACATATAAGATCGGAAGAGCA
+
FFFFFFFFFFF,FFFFFF,,FFFFFFF,FFFFFFF,FFFFFFF,:
@FS10000125:23:BPA73012-1407:1:1101:4450:1280 1:N:0:13
GGGGTAAAAACTTCGTCGAGTACGCTCAAAGTTGTAGATCGGAAG
+
FFFFFFFFFFF,FFFFFFF,FFFFFFFFFFFFFFFFFFFFFFFFF
@FS10000125:23:BPA73012-1407:1:1101:4860:1280 1:N:0:13
GGGGACCCAACTTCGTCGAGTACGCTCAAATAATGAGATCGGAAG
+
FFFFFFFFFF:,:FF:FFFFFFFFF,FFFFFFFFFFFFFFFFFFF
@FS10000125:23:BPA73012-1407:1:1101:4910:1280 1:N:0:13
GGGGCATTAACTTCGTCGAGTACGCTCAATGATCTAGATCGGAAG
+
F,,FFFF,FFFFFFF:FFF,FFFFF:FFFF,,FF:FFFFFFFFFF
@FS10000125:23:BPA73012-1407:1:1101:5030:1280 1:N:0:13
GATCACTTAACTTCGTCGAGTACGCTCAAATTAGGACATCAGAAG
+
,,F::FF:F:FFFF:FF:F:F,FFFF:FF,FF,:F:,:FF,::::
@FS10000125:23:BPA73012-1407:1:1101:6200:1280 1:N:0:13
GGGAGCCTTAACTTCGTCGAGTACGCTCAAGAACAGAGATCGGAA
+
FFFFFFFFFFF:,:FFF:FFFF:FF:F:FFFFFFFFFFFF,FFFF
@FS10000125:23:BPA73012-1407:1:1101:6600:1280 1:N:0:13
GGGGGTGGAACTTCGTCGAGTACGCTCAATAATTAAGATCGGAAG
+
FFFFFFFFFFF,:FF:FFFFFFFFF,FFFFFFFFFFFFFFFFFFF
@FS10000125:23:BPA73012-1407:1:1101:7280:1280 1:N:0:13
GGGGAACAAACTTCGTCGAGTACGCTCAAGAAAGAAGATCGGAAG
+
FFFFFFFFFFF:FFFFFFF,FFFFFFFFFFFFFFFFFFFFFFFFF
@FS10000125:23:BPA73012-1407:1:1101:7560:1280 1:N:0:13
GGGGGCTCAACTTCGTCGAGTACGCTCAAACTCAAAGATCGGAAG
+
F,FF:FFFFF,,,FF:FF:FFFFFF,FFFFFFFFFFFFFFFFF:F
@FS10000125:23:BPA73012-1407:1:1101:7660:1280 1:N:0:13
GGGGGTTCAACTTCGTCGAGTACGCTCAAGACTTAAGATCGGAAG
+
F:FF:FFFFFF::FF:FF:,FFFFFFFFFFFFFF:FFFFFFFFFF
@FS10000125:23:BPA73012-1407:1:1101:8060:1280 1:N:0:13
GGGGGCTAAACTTCGTCGAGTACGCTCAATTATGTAGATCGGAAG
+
FF:F:FFFFFF,:FF,FFFFFFFFF,FFFFFFFFFFFFFFFFFFF
@FS10000125:23:BPA73012-1407:1:1101:8170:1280 1:N:0:13
GGGTTAAACTTCGTCGAGTACGCTCAAATAGAAAGATCGGAAGAG
+
F::FFFFFFF:FF:FFFF:FFFFFFF:,FFFFFFFF,FFF,FFFF
@FS10000125:23:BPA73012-1407:1:1101:8240:1280 1:N:0:13
GGGGTTGAAACTTCGTCGAGTACGCTCAAGGTTATAGATCGGAAG
+
FFFFFFFFFFF::FF:FFFFFFFFF:FFFFFFFFFFFFFFFFFFF
@FS10000125:23:BPA73012-1407:1:1101:8760:1280 1:N:0:13
GGGGAGTAAACTTCGTCGAGTACGCTCAAAAAGAGAGATCGGAAG
+
FF:FFFFFFFF,:FF:FFFFFFFFF,FFFFFFFFFFFFFFFFFFF
@FS10000125:23:BPA73012-1407:1:1101:9000:1280 1:N:0:13
GGGGGGGTAAACTTCGTCGAGTACGCTCAAAACAGAAGATCGGAA
+
FFFF,FFFFFFF::FFF:FFFF:FF:FFFFFFFFFFFFFF,FFFF
@FS10000125:23:BPA73012-1407:1:1101:9020:1280 1:N:0:13
GGGCGACGCTCTTCCGATCTGGGGGCCCAACTTCGTCGAGTACGC
+
FFFFFFFFFF:F:FFFFF,FFFFFFFF:FFFFFFF:,FFF:F,F,
@FS10000125:23:BPA73012-1407:1:1101:9070:1280 1:N:0:13
GGGGGTATAACTTCGTCGAGTACGCTCAAACCCAGAGATCGGAAG
+
F,,FFFFFFFF,:FF:FFFFFFFFF,FFFFFFFFFFFFFFFFFFF
@FS10000125:23:BPA73012-1407:1:1101:9280:1280 1:N:0:13
GGGGAGGGATCTTCGTCGAGTACGCTCAACAATTAAGATCGGAAG
+
F:,FFFFFFFF:FFFFFFF:FFFFF,FFFFFFFFFFFFFFFFFFF
@FS10000125:23:BPA73012-1407:1:1101:9410:1280 1:N:0:13
GGGGACTTCGTCGGTACGCTCAATACACAAGATCGGAAGAGCACA
+
F:,FFFFFFF,FFFFFFF,FFFFFFFF:FFFFFFFFFFFFF,F,,
@FS10000125:23:BPA73012-1407:1:1101:10480:1280 1:N:0:13
GGGGACCTAACTTCGTCGAGTACGCTCAAGTTAACAGATCGGAAG
+
FFFFFFFFFF:,:FF,FFFFFFFFF,FFFFFFFFFFFFFFFFFFF
@FS10000125:23:BPA73012-1407:1:1101:10650:1280 1:N:0:13
GGGGGGTTAACTTCGTCGAGTACGCTCAAGGATACAGATCGGAAG
+
F:FF:FFFFFF,,FF:FFFFFFFFF,FFFFFFFFFFFFFFFF:FF
@FS10000125:23:BPA73012-1407:1:1101:10670:1280 1:N:0:13
CTTGCTCAACTTCGTCGTGTACGCTCAAACCTATAGATCGCAACA
+
:F:,FF:FF:F:FFF,F,:FFF,:FF,FFF:FFFFFFFFF,:FF,
@FS10000125:23:BPA73012-1407:1:1101:11470:1280 1:N:0:13
ATTGTACTAACTTTGTCGAGTACGCTCAAAGCAAGACATCACTTG
+
,,:::FF:F:F,,,,,F,F,F,F:F,:FF,FFF:::,FFF:F:F,
@FS10000125:23:BPA73012-1407:1:1101:12120:1280 1:N:0:13
GGGATCTAACTTCGTCGAGTACGCTCAATCATATAGATCGGAAGA
+
:,,:FFFFFF,,FFFFFFFFFFFFFFF,FFFFFFFFFFFFFFFFF
@FS10000125:23:BPA73012-1407:1:1101:12140:1280 1:N:0:13
GGGGCTGAAACTTCGTCGAGTACGCTCAATTTGAAAGATCGGAAG
+
FFFFFFFFFFF:,FF,FFFFFFFFF,FFFFFFFFFFFFFFFFFFF
@FS10000125:23:BPA73012-1407:1:1101:12400:1280 1:N:0:13
GGGGAACTTCGTCGAGTACGCTCAATGGCCTAGATCGGAAGAGCA
+
F:,FFFFFFFF,FFFFFF,:FFFFFFFFFFFFFFF,FF:FFFF,,
@FS10000125:23:BPA73012-1407:1:1101:12570:1280 1:N:0:13
GGGGGCACAACTTCGTCGAGTACGCTCAAGTGTAGAGATCGGAAG
+
F:,F:FFFFF:,,FF:FFFFFFFFF,FFFFFFFFFFFFFFFFFFF
@FS10000125:23:BPA73012-1407:1:1101:13560:1280 1:N:0:13
GGGGTACAACTTCGTCGAGTACGCTCAACTCTAGAGATCGGAAGA
+
F:,FFFFFFF:,FFFFF:FFFF:FFFFFFFFFFFFFFFFFFFFF:
@FS10000125:23:BPA73012-1407:1:1101:14140:1280 1:N:0:13
GGGGTGGCAACTTCGTCGAGTACGCTCAAAGAATTAGATCGGAAG
+
FFFFFFFFFFF::FF:FFFFFFFFF,FFFFFFFFFFFFFFFFFFF
@FS10000125:23:BPA73012-1407:1:1101:14570:1280 1:N:0:13
GGGGCATAACTTCGTCGAGTACGCTCAAAGAATGAGATCGGAAGA
+
F,,FFFFFFF,,FFFFFFFFFFFFFFF:FFFFFFFFFFFFFFFFF
@FS10000125:23:BPA73012-1407:1:1101:14820:1280 1:N:0:13
GGGGAGGGAACTTCGTCGAGTACGCTCAAGTCAAGAGATCGGAAG
+
FFFFFFFFFFF,:FF:FFFFFFFFF,FFFFFFFFFFFFFFFFFFF
@FS10000125:23:BPA73012-1407:1:1101:15840:1280 1:N:0:13
GGGGGTGGAACTTTCGTCGAGTACGCTCAATGGATTAGATCGGAA
+
F:,FFFFFFFF::,FFF,FFFF:FFFF:FFFFFFF:FFFF,FFFF
@FS10000125:23:BPA73012-1407:1:1101:1350:1290 1:N:0:13
GGGGTCGCAACTTCGTCGAGTACGCTCAACCCAAAAGATCGGAAG
+
FFFFFFFFFFF::FF:FFF,FFFFF,FFFFFFFFFFFFFFF,FFF
@FS10000125:23:BPA73012-1407:1:1101:2060:1290 1:N:0:13
GGGGGATCATCTTCGTCGAGTACGCTCAAGGAGGAAGATCGGAAG
+
FFFFFFFFFF:::FF:FFFFFFFFF,FFFFFFFFFFFFFFFFFFF
@FS10000125:23:BPA73012-1407:1:1101:2600:1290 1:N:0:13
GGGGTCTGAACTTCGTCGAGTACGCTCAAGTTGTAAGATCGGAAG
+
FFFFFFFFFFF,:FF:FFFFFFFFF,FFFFFFFFFFFFFFFFFFF
@FS10000125:23:BPA73012-1407:1:1101:3270:1290 1:N:0:13
GGGGGGGACTTCGTCGAGTACGCTCAAGATCAGAGATCGGAAGAG
+
F,,FFFFFF:,:F:FFFF:FFFFFFFFFFFFFFFFF,:FF,FFFF
@FS10000125:23:BPA73012-1407:1:1101:3640:1290 1:N:0:13
GGGGCATCAACTTCGTCGAGTACGCTCAAACAATCAGATCGGAAG
+
FFFFFFFFFF:,,FF:FFFFFFFFF,FFFFFFFFFFFFFFFFFFF
@FS10000125:23:BPA73012-1407:1:1101:4350:1290 1:N:0:13
GGGGTTGGAACTTCGTCGAGTACGCTCAATAACTTAGATCGGAAG
+
FFFFFFFFFFF,,FF:FF:,FFFFF,FFFFFFFFFFFFFF:FFFF
@FS10000125:23:BPA73012-1407:1:1101:4890:1290 1:N:0:13
GGGGCTTGAACTTCGTCGAGTACGCTCAATAACATAGATCGGAAG
+
FF,FFFFFFF:,:FF:FFFFFFFFF,FFFFFFFFFFFFFFFFFFF
@FS10000125:23:BPA73012-1407:1:1101:5110:1290 1:N:0:13
GGGGAATGAACTTCGTCGAGTACGCTCAAATTAGCAGATCGGAAG
+
F:,FFFFFFF:,:FF:FFFFFFFFF,FFFFFFFFFFFFFFFFFFF
@FS10000125:23:BPA73012-1407:1:1101:6000:1290 1:N:0:13
GGGGACTTCGTCGAGTACGCTCAAATACATAGATCGGAAGAGCAC
+
FF:FFFFFFF,FF:F:F,FFFF:FFF::FFFFFFFFFFFF,F,F,
@FS10000125:23:BPA73012-1407:1:1101:6100:1290 1:N:0:13
GGGGGTGTAACTTCGTCGAGTACGCTCAAAACGACAGATCGGAAG
+
FFFFFFFFFF:::FF:FFFFFFFFF,FFFFFFFFFFFFFFFFFFF
@FS10000125:23:BPA73012-1407:1:1101:6290:1290 1:N:0:13
GGGGGCTAAACTTCGTCGAGTACGCTCAAACGTTTAGATCGGAAG
+
FFFFFFFFFF:::FF:FFFFFFFFF,FFFFFFFFFFFFFFFFFFF
@FS10000125:23:BPA73012-1407:1:1101:6370:1290 1:N:0:13
GGGGGCATAACTTCGTCGAGTACGCTCAATTCGTAAGATCGGAAG
+
FFFFFFFFFFF,,FF,FFFFFFFFF,FFFFFFFFFFFFFFFFFFF
@FS10000125:23:BPA73012-1407:1:1101:6540:1290 1:N:0:13
GGGGTTATAACTTCGTCGAGTACGCTCAAGATTTTAGATCGGAAG
+
FFFFFFFFFFF,:FF:FFFFFFFFF,FFFFFFFFFFFFFFFFFFF
@FS10000125:23:BPA73012-1407:1:1101:6620:1290 1:N:0:13
GGGATAACTTCGTCGAGTACGCTCAAGAGTGAAGATCGGAAGAGC
+
FFFFFFFFFFFF,FFFF:FFFF,FFFFFFFFFFFF:,FFFFFFF:
@FS10000125:23:BPA73012-1407:1:1101:6930:1290 1:N:0:13
GGGGGGTAACTTCGTCGAGTACGCTCAAGAATTCAGATCGGAAGA
+
FFFF,:FFFF::FFFFFFFFFFFFFFFFFFFFFFFFFFFFFFFFF
@FS10000125:23:BPA73012-1407:1:1101:7250:1290 1:N:0:13
GGGGGCTTAACTTCGTCGAGTACGCTCAAAGTTTTAGATCGGAAG
+
FFFFFFFFFF:,:FF:FFFFFFFFF,FFFFFFFFFFFFFFFFFFF
@FS10000125:23:BPA73012-1407:1:1101:7640:1290 1:N:0:13
GGGGTACAACTTCGTCGAGTACGCTCAAATGCTCAGATCGGAAGA
+
FFFFFFFFFF,,FFFFFFFFFFFFFFF:FFFFFFFFFFFFFFFFF
@FS10000125:23:BPA73012-1407:1:1101:8280:1290 1:N:0:13
GGGCCTGAACTTCGTCGAGTACGCTCAACAACATAGATCGGAAGA
+
FFF:FFFFFF::FFFFFFFFFFFFFFFFFFFFFFFFFFFFFFFFF
@FS10000125:23:BPA73012-1407:1:1101:8580:1290 1:N:0:13
GGGGAAAGAACTTCGTCGAGTACGCTCAAGAATAGAGATCGGAAG
+
FFFFFFFFFFF,:FF:FFFFFFFFF,FFFFFFFFFFFFFFFFFFF
@FS10000125:23:BPA73012-1407:1:1101:8890:1290 1:N:0:13
GGGGCACCAACTTCGTCGAGTACGCTCAAAAAAAGAGATCGGAAG
+
FFFFFFFFFF:,,FF:FFFFFFFFF,FFFFFFFFFFFFFFFFFFF
@FS10000125:23:BPA73012-1407:1:1101:9130:1290 1:N:0:13
GGGGGGCCAACTTCGTCGAGTACGCTCAATAATTAAGATCGGAAG
+
FF,FFFFFFF:,,FF:FFFFFFFFF,FFFFFFFFFFFFFFFFFFF
@FS10000125:23:BPA73012-1407:1:1101:9460:1290 1:N:0:13
GGGGGCCCAACTTCGTCGAGTACGCTCAACTGCCAAGATCGGAAG
+
FFFFFFFFFF:::FF:FFFFFFFFF,FFFFFFFFFFFFFFFFFFF
@FS10000125:23:BPA73012-1407:1:1101:9490:1290 1:N:0:13
GGGGCTAGAACTTCGTCGAGTACGCTCAATAGAATAGATCGGAAG
+
FFFFFFFFFFF:,FF:FFFFFFFFF,FFFFFFFFFFFFFFFFFFF
@FS10000125:23:BPA73012-1407:1:1101:9810:1290 1:N:0:13
GGGGGGGAAACTTCGTCGAGTACGCTCAAAAAAAGAGATCGGAAG
+
FFFFFFFFFFFF:FF:FFFFFFFFF,FFFFFFFFFFFFFFFFFFF
@FS10000125:23:BPA73012-1407:1:1101:9960:1290 1:N:0:13
GGGGACAAAACTTCGTCGAGTACGCTCAAGACTGTAGATCGGAAG
+
FFFFFF:FFFF,FFF:FFFFFFFFF:FFF:FFFFFFFFFFFFFFF
@FS10000125:23:BPA73012-1407:1:1101:10470:1290 1:N:0:13
GGGGGGACAACTTCGTCGAGTACGCTCAACCGGCAAGATCGGAAG
+
F::FFFFFFF:,,FF:FFFFFFFFF,FFFFF,FFFFFFFFFFFFF
@FS10000125:23:BPA73012-1407:1:1101:10630:1290 1:N:0:13
GGGGCCCGAACTTCGTCGAGTACGCTCAATGAAATAGATCGGAAG
+
F::FFFFFFF:::FF:FFFFFFFFF,FFFFFFFFFFFFFFFFFFF
@FS10000125:23:BPA73012-1407:1:1101:10860:1290 1:N:0:13
GGGGGCTCAACTTCGTCGAGTACGCTCAATCGGGCCAGATCGGAA
+
FFFFFFFFFF:,:FF,FFFFFFFFF,FFFFFFFFF,FFFF,FFFF
@FS10000125:23:BPA73012-1407:1:1101:11490:1290 1:N:0:13
GGGGACCAACTTCGTCGAGTACGCTCAAATAAAGAGATCGGAAGA
+
FF:FFFFFFF,,FFFFFFFFFFFFFFF:FFFFFFFFF:FFFFFFF
@FS10000125:23:BPA73012-1407:1:1101:11910:1290 1:N:0:13
GGGCTACAACTTCGTCGAGTACGCTCAAATACGGAGATCGGAAGA
+
F:,FFFFFFF,,FFFFFFFFFFFFFFF,FFFFFFFFFFFFFFFFF
@FS10000125:23:BPA73012-1407:1:1101:12030:1290 1:N:0:13
GGGGAAGGAACTTCGTCGAGTACGCTCAATGTTGTAGATCGGAAG
+
F,,FFFFFFF:,,FF:FFFFFFFFF,FFFFFFFFFFFFFFFFFFF
@FS10000125:23:BPA73012-1407:1:1101:12090:1290 1:N:0:13
GGGGTTGAAACTTCGTCGAGTACGCTCAAATCTAGAGATCGGAAG
+
FF:FFFFFFFF,,FF,FFFFFFFFF,FFFFFFFFFFFFFFFFFFF
@FS10000125:23:BPA73012-1407:1:1101:12140:1290 1:N:0:13
GGGGGCTAGAACTTCGTCGAGTACGCTCAAATAAGGAGATCGGAA
+
FFFFFFFFFF::,:FFF,FFFF:FF:F:FFFFFFFFFFFF,FFFF
@FS10000125:23:BPA73012-1407:1:1101:12280:1290 1:N:0:13
GGGGAACTAACTTCGTCGAGTACGCTCAATTCGTTAGATCGGAAG
+
FFFFFFFFFF:,,FF,FFFFFFFFF,FFFFFFFFFFFFFFFFFFF
@FS10000125:23:BPA73012-1407:1:1101:12890:1290 1:N:0:13
GGGGATAGAACTTCGTCGAGTACGCTCAAAGTGGCAGATCGGAAG
+
F:,FFFFFFFF,:FF:FFFFFFFFF,FFFFFFFFFFFFFFFFFFF
@FS10000125:23:BPA73012-1407:1:1101:13010:1290 1:N:0:13
GGGGGACAAACTTCGTCGAGTACGCTCAAAAAACAAGATCGGAAG
+
:,,FFFFFFF:,,FF:FFFFFFFFF,FFFFFFFFFFFFFFFFFFF
@FS10000125:23:BPA73012-1407:1:1101:13060:1290 1:N:0:13
GGGGTATCAACTTCGTCGAGTACGCTCAAAAACGGAGATCGGAAG
+
FFFFFFFFFF:,,FF:FFFFFFFFF,FFFFFFFFFFFFFFFFFFF
@FS10000125:23:BPA73012-1407:1:1101:13100:1290 1:N:0:13
GGGGGCTAAACTTCGTCGAGTACGCTCAAGTGTCAAGATCGGAAG
+
FFF:,F,,F:FFFF,FF:F::,F::FFFFF,,::FF:::FFFFF:
@FS10000125:23:BPA73012-1407:1:1101:14860:1290 1:N:0:13
GGGGGTTAACTTCGTACGAGTACGCTCAAGGTGAAAGATCGGAAG
+
FFFF,FFFFF,:FFFFFF:FFFFFF,FFFFFFFFFFFFFFFFFFF
@FS10000125:23:BPA73012-1407:1:1101:14970:1290 1:N:0:13
GGGGGTGTTAACTTCGTCGAGTACGCTCAAAACAATAGATCGGAA
+
FFFFFFFFFF::,:FFF:FFFF:FFFF:FFFFFF::FFFF,FFFF
@FS10000125:23:BPA73012-1407:1:1101:15320:1290 1:N:0:13
GGGGCTGCAACTTCGTCGAGTACGCTCAAATGAAAAGATCGGAAG
+
FFFFFFFFFFF,:FF,FFFFFFFFF,FFFFFFFFFFFFFFFFFFF
@FS10000125:23:BPA73012-1407:1:1101:15490:1290 1:N:0:13
GGGGGTCTAACTTCGTCGAGTACGCTCAACCACCCAGATCGGAAG
+
FFFFFFFFFFF::FF,FFFFFFFFF,FFFFFFFFFFFFFFFFFFF
@FS10000125:23:BPA73012-1407:1:1101:15720:1290 1:N:0:13
GGGGACCTAACTTCGTCGAGTACGCTCAAACCTTCAGATCGGAAG
+
FFFFFFFFFFF,,FF,FFFFFFFFF,FFFFFFFFFFFFFFFFFFF
@FS10000125:23:BPA73012-1407:1:1101:16120:1290 1:N:0:13
GGGGGCTCAACTGCGTCGAGTACGCTCAAGAATTTAGATCGGAAG
+
FFFFFFFFFFFFFFF:FFFFFFFFF,FFFFFFFFFFFFFFFFFFF
@FS10000125:23:BPA73012-1407:1:1101:1080:1300 1:N:0:13
GGGGGCCAAACTTCGTCGAGTACGCTCAATTGCCTAGATCGGAAG
+
FFFFF::FFFFFFFFFFFF,FFFFFFFFFFF,,,,FFFFFFFFFF
@FS10000125:23:BPA73012-1407:1:1101:1350:1300 1:N:0:13
GGGGAAGAAACTTCGTCGAGTACGCTCAAGAATAGAGATCGGAAG
+
FFFFFFFFFFF::FFFFFFFFFFFF:FFFFFFFFFFFFFFFFFFF
@FS10000125:23:BPA73012-1407:1:1101:1540:1300 1:N:0:13
GGGGCAGTAACTTCGTCGAGTACGCTCAAGAGTTGAGATCGGAAG
+
FFFFFFFFFFF::FF:FFFFFFFFF:FFFFFFFFFFFFFFFFFFF
@FS10000125:23:BPA73012-1407:1:1101:1970:1300 1:N:0:13
GGGGTCGCAACTTCGTCGAGTACGCTCAAGTGTAAAGATCGGAAG
+
FF:FFFFFFFF,:FF:FFFFFFFFF,FFFFFFFFFFFFFFFFFFF
@FS10000125:23:BPA73012-1407:1:1101:3630:1300 1:N:0:13
GGGGACTTCGTCGAGTACGCTCAATTAGACAGATCGGAAGAGCAC
+
F,,FFFFFFF:FF:F:F:FFFF:F:FFFFFFFFFFFFFFF,F,F,
@FS10000125:23:BPA73012-1407:1:1101:4020:1300 1:N:0:13
GGGGCACTAACTTCGTCGAGTACGCTCAAAACTCAAGATCGGAAG
+
FFFFFFFFFF,,,FF,FFFFFFFFF,FFFFFFFFFFFFFFFFFFF
@FS10000125:23:BPA73012-1407:1:1101:4440:1300 1:N:0:13
GGGGGCTCAACTTCGTCGAGTACGCTCAATTAACTAGATCGGAAG
+
FFFFFFFFFF:,,FF:FFFFFFFFF,FFFFFFFFFFFFFFFFFFF
@FS10000125:23:BPA73012-1407:1:1101:5460:1300 1:N:0:13
GGGGGCGCAATTTCGTCGAGTACGCTCAAAAACATAGATCGGAAG
+
FFFF,,F,FF,F::F:FF:FFFFFF,FFFF,:FF,FFFFFFFFFF
@FS10000125:23:BPA73012-1407:1:1101:5690:1300 1:N:0:13
GGCGCTTGAACTTCGTCGAGTACGCTCAAGGAGCTAGATCGGAAG
+
F,,FFFFFFFF,:FF:FFFFF:FFF,FFFFFFFFFFFFFFFFFFF
@FS10000125:23:BPA73012-1407:1:1101:5710:1300 1:N:0:13
GGGGGTTCAACTTCGTCGAGTACGCTCAAATTGACAGATCGGAAG
+
FF:FFFFFFF:,:FF:FFFFFFFFF,FFFFFFFFFFFFFFFFFFF
@FS10000125:23:BPA73012-1407:1:1101:6040:1300 1:N:0:13
GGGGACCGAACTTCGTCGAGTACGCTCAAGATGGTAGATCGGAAG
+
FFFFFFFFFFF,:FF,FFFFFFFFF,FFFFFFFFFFFFFFFFFFF
@FS10000125:23:BPA73012-1407:1:1101:6410:1300 1:N:0:13
GGGGCCAAAACTTCGTCGAGTACGCTCAATACATCAGATCGGAAG
+
FFFF:,F:F:FF::F:FF:FFFFFF,FFF,,,FF,:FFFFFFFFF
@FS10000125:23:BPA73012-1407:1:1101:6560:1300 1:N:0:13
GGGGATCAATTTCGTCGAGTACGCTCAATAAGGTAGATCGGAAGA
+
FFFFFFFFFFFFFFFFFFFFFFFFFFF:FFFFFFFFFFFFFFFFF
@FS10000125:23:BPA73012-1407:1:1101:6810:1300 1:N:0:13
GGGGGTGTAACTTCGTCGAGTACGCTCAACTATTGAGATCGGAAG
+
FFFFFFFFFFF::FF:FFFFFFFFF,FFFFFFFFFFFFFFFFFFF
@FS10000125:23:BPA73012-1407:1:1101:7180:1300 1:N:0:13
GGGGGCCTAACTTCGTCGAGTACGCTCAACAGAATAGATCGGAAG
+
FFFFFFFFFF,:FFF:FFFFFFFFF,FFFFFFFFFFFFFFFFFFF
@FS10000125:23:BPA73012-1407:1:1101:7230:1300 1:N:0:13
GGGGTAGGAACTTCGTCGAGTACGCTCAAGTTCTGAGATCGGAAG
+
FF:FF,,FF:F,FF:FFFF:F:F:FFFFFFFFFF:FFFFFFFFFF
@FS10000125:23:BPA73012-1407:1:1101:7290:1300 1:N:0:13
GGGGGCCCAACTTCGTCGAGTACGCTCAAAAACAAAGATCGGAAG
+
FFFFFFFFFF,,,FF,FFFFFFFFF,FFFFFFFFFFFFFFFFFFF
@FS10000125:23:BPA73012-1407:1:1101:7440:1300 1:N:0:13
GGGGCAGGAACTTCGTCGAGTACGCTCAAGATTGGAGATCGGAAG
+
FFFFFFFFFF:,:FF,FFFFFFFFF,FFFFFFFFFFFFFFFFFFF
@FS10000125:23:BPA73012-1407:1:1101:7510:1300 1:N:0:13
GGGGTCTCAACTTCGTCGAGTACGCTCAAAACATTAGATCGGAAG
+
F,,F,F,:FFFF:FF:FFFFFFFFF,FFFFF:F,,FFFFFFFFFF
@FS10000125:23:BPA73012-1407:1:1101:7760:1300 1:N:0:13
GGGGTGGCAACTTCGTCGAGTACGCTCAAGATGATAGATCGGAAG
+
FFFFFFFFFF:,:FF:FFFFFFFFF,FFFFFFFFFFFFFFFFFFF
@FS10000125:23:BPA73012-1407:1:1101:7920:1300 1:N:0:13
GGGGGCGCAGCTTCGTCGAGTACGCTCAAGTGGTAAGATCGGAAG
+
FF,FFFFFFF,:FFF:FFFFFFFFF:FFFFFFFFFFFFFFFFFFF
@FS10000125:23:BPA73012-1407:1:1101:8240:1300 1:N:0:13
GGGGCAAGAACTTCGTCGAGTACGCTCAAGTAGATAGATCGGAAG
+
FFFFFFFFFF:,:FF:FFFFFFFFF,FFFFFFFFFFFFFFFFFFF
@FS10000125:23:BPA73012-1407:1:1101:8280:1300 1:N:0:13
GGGGCGAGAACTTCGTCGAGTACGCTCAAAAGTCTAGATCGGAAG
+
FFFFFFFFFFF,:FF:FFFFFFFFF,FFFFFFFFFFFFFFFFFFF
@FS10000125:23:BPA73012-1407:1:1101:8350:1300 1:N:0:13
GGGGACCTCTTCGTCGAGTACGCTCAAATCCCCAGATCGGAAGAG
+
F::F:FF:,F:FFFFFFF:F:FFFFFF:F,::::FF:::F:F:F,
@FS10000125:23:BPA73012-1407:1:1101:8490:1300 1:N:0:13
GAAGCCCAACTTCGTCGAGTACGCTCAATTCTAGAGATCGGAAGA
+
,,FFFFFFFF:FFFFFFFFFFFFFFFFFFFFFF:F:FFFF,F:,F
@FS10000125:23:BPA73012-1407:1:1101:9080:1300 1:N:0:13
GGGGGCACAACTTCGTCGAGTACGCTCAATTTGTAAGATCGGAAG
+
FFFF:FFFFF:,,FF:FFFFFFFFF,FFFFFFFFFFFFFFFFFFF
@FS10000125:23:BPA73012-1407:1:1101:9370:1300 1:N:0:13
GGGGGGCCAACTTCGTCGAGTACGCTCAAGACACTAGATCGGAAG
+
FFFF,:FFFFF::FF,FFFFFFFFF:FFF,F,FF,FFFFFFFFFF
@FS10000125:23:BPA73012-1407:1:1101:9470:1300 1:N:0:13
GGGGGCCCAACTTCGTCGAGTACGCTCAACATGCGAGATCGGAAG
+
FFFF,FFFFFFF:FF:FFFFFFFFF:FFFFFF:F:FFFFFFFFFF
@FS10000125:23:BPA73012-1407:1:1101:9660:1300 1:N:0:13
GGGGACTGAACTTCGTCGAGTACGCTCAATTTAATAGATCGGAAG
+
F::FFFFFFFF,:FF:FFFFFFFFF,FFFFFFFFFFFFFFFFFFF
@FS10000125:23:BPA73012-1407:1:1101:9780:1300 1:N:0:13
GGGTATGAACTTCGTCGAGTACGCTCAAAGTAAAAGATCGGAAGA
+
FFFFFFFFFF:,FFFFFFFFFFFFFFF:FFFFFFFFFFFFFFFFF
@FS10000125:23:BPA73012-1407:1:1101:9810:1300 1:N:0:13
GGGAATTAACTTCGTCGAGTACGCTCAAAAGTAAAGATCGGAAGA
+
FFF:FFFFFF::FFFFFFFFFFFFFFF:FFFFFFFFFFFFFFFFF
@FS10000125:23:BPA73012-1407:1:1101:9990:1300 1:N:0:13
GGGGGGGTAACTTCGTCGAGTACGCTCAACCTCCAAGATCGGAAG
+
FF:FFFFFFF,::FF,FFFFFFFFF,FFFFFFFFFFFFFFFFFFF
@FS10000125:23:BPA73012-1407:1:1101:10670:1300 1:N:0:13
GGGGTTTCAACTTCGTCGAGTACGCTCAAACCGAGAGATCGGAAG
+
F,,FFFFFFFF,,FF:FFFFFFFFF,FFFFFFFFFFFFFFFFFFF
@FS10000125:23:BPA73012-1407:1:1101:11130:1300 1:N:0:13
GGGGTCTTAACTTCGTCGAGTACGCTCAACAATGGAGATCGGAAG
+
FFFFFFFFFF,,:FF,FFFFFFFFF,FFFFFFFFFFFFFFFFFFF
@FS10000125:23:BPA73012-1407:1:1101:11580:1300 1:N:0:13
GGGGGAGTCAACTTCGTCGAGTACGCTCAATACCTAAGATCGGAA
+
FFFFFFFFFFF:,:FFF:FFFFFFFF::FFFFFFFFFFFF:FFFF
@FS10000125:23:BPA73012-1407:1:1101:11740:1300 1:N:0:13
GGGGCAGAACTTCGTCGAGTACGCTCAATATGTAAGATCGGAAGA
+
FFFFFFFFFF,,FFFFFFFFFFFFFFF,FFFFFFFFFFFFFFFFF
@FS10000125:23:BPA73012-1407:1:1101:11910:1300 1:N:0:13
GATGTCGAACTCTCGTCGAGTACGCTCAATGACAGAGATCGGAAG
+
,,FFFFFFFFFF,FF:FF:FFF:FF,FFFFFFFFF::FFF:FFF:
@FS10000125:23:BPA73012-1407:1:1101:12180:1300 1:N:0:13
GGGGGCACAATTTCGTCGAGTACGCTCAAGCAGGAAGATCGGAAG
+
FFFFFFFFFF,,:FF,FFFFFFFF::FFFFFFFFFFFFFFFFFFF
@FS10000125:23:BPA73012-1407:1:1101:12480:1300 1:N:0:13
GGGGTAACAACTTCGTCGAGTACGCTCAACGTGGTAGATCGGAAG
+
FFFFFFFFFFF:,FF,FFFFFFFFF,FFFFFFFFFFFFFFFFFFF
@FS10000125:23:BPA73012-1407:1:1101:12730:1300 1:N:0:13
GGGGTGGGAACTTCGTCGAGTACGCTCAATCAGGGAGATCGGAAG
+
FF,FFFFFFF:::FF:FFFFFFFFF,FFFFFFFFFFFFFFFFFFF
@FS10000125:23:BPA73012-1407:1:1101:13340:1300 1:N:0:13
GGGGACGGAACTTCGTCGAGTACGCTCAAATTAAGAGATCGGAAG
+
FFFFFFFFFFF,:FF:FFFFFFFFF,FFFFFFFFFFFFFFFFFFF
@FS10000125:23:BPA73012-1407:1:1101:13390:1300 1:N:0:13
GGGAAGTAACTTCGTCGAGTACGCTCAAAAAAATAGATCGGAAGA
+
F:,FFFFFFF::FFFFFFFFFFFFFFF:FFFFFFFFFFFFFFFFF
@FS10000125:23:BPA73012-1407:1:1101:13570:1300 1:N:0:13
GGGGACTAAACTTCGTCGAGTACGCTCAAAGTAAGAGATCGAAGA
+
FFFFFFFFFFF,:FF,FFFFFFFFF,FFFFFFFFFFFFFFFF:FF
@FS10000125:23:BPA73012-1407:1:1101:13660:1300 1:N:0:13
GGGGATGCAACTTCGTCGAGTACGCTCAAGCGTGTAGATCGGAAG
+
FFFFFFFFFF:,,FF,FF:FFFFFF,FFFFFFFFFFFFFFFF:FF
@FS10000125:23:BPA73012-1407:1:1101:14750:1300 1:N:0:13
CATAAATGACCTTCGTCGAGTACGCTCAAGTGACAAGATCGGTAG
+
,,:,::F:FF,F:,F,:F,:FF:,F,:,FFFF:F,::FFF:,,,,
@FS10000125:23:BPA73012-1407:1:1101:15300:1300 1:N:0:13
GGGGTTGAACTTCGTCGAGTACGCTCAATTTTGAAGATCGGAAGA
+
FFFF:FFFFF::FFFFFFFFFFFFFFFFFFFFFFFFFFFFFFFFF
@FS10000125:23:BPA73012-1407:1:1101:15400:1300 1:N:0:13
GGGGGGGGAACTTCGTCGAGTACGCTCAATCGGCTAGATCGGAAG
+
F,,FFFFFFFF:,FF,FFFFFFFFF,FFFFFFFFFF,FFF:F,FF
@FS10000125:23:BPA73012-1407:1:1101:16260:1300 1:N:0:13
GGGTCACAACTTCGTCGAGTACGCTCAAATATGTAGATCGGAAGA
+
FFFFFFFFFF::FFFFFFFFFFFFFFF:FFFFFFFFFFFFFFFFF
@FS10000125:23:BPA73012-1407:1:1101:1050:1310 1:N:0:13
GGGCGGGAACTTCGTCGAGTACGCTCAAAGACTGAGATCGGAAGA
+
FFFFFFFFFFF:FFFFFFFFFFFFFFFFFFFFFFFFFFFFF:FFF
@FS10000125:23:BPA73012-1407:1:1101:1280:1310 1:N:0:13
GGGGAAGTAACTTCGTCGAGTACGCTCAAGGGGAGAGATCGGAAG
+
FFFFF:,F,FF,,,F:FF,,FFFFF,FF:F:FFFFF,FFF,F:FF
@FS10000125:23:BPA73012-1407:1:1101:1290:1310 1:N:0:13
GGGGAAGTAACTTCGTCGAGTACGCTCAAGGGGAGAGATCGGAAG
+
FFFFFFFFFFF::FF:FFFFFFFFF:FFFFFFFFFFFFFFF:FFF
@FS10000125:23:BPA73012-1407:1:1101:2040:1310 1:N:0:13
GGGGAGGCAACTTCGTCGAGTAGCTCAATATCCTAGATCGGAAGA
+
FF,FFFFFFF:,:FF:FFFFFFFFFFF,FFFFFFFFFFFFFFFFF
@FS10000125:23:BPA73012-1407:1:1101:2210:1310 1:N:0:13
GGGGTAAAGCTTCGTCGAGTACGCTCAATGATAGAGATCGGAAGA
+
FFFFF,,F,FFFFFFFFFFFFFFFFFFF,,,,FFFFFFFFFFFFF
@FS10000125:23:BPA73012-1407:1:1101:2220:1310 1:N:0:13
GGGGGTGTTAACTTCGTCGAGTACGCTCAAAAAAAGGAGATCGGA
+
FFFFFFFFFFF:,:FFF:FFFF:FFFF:FFFFFFFFFFFF:,FFF
@FS10000125:23:BPA73012-1407:1:1101:2700:1310 1:N:0:13
GGGGTAGTAACTTCGTCGAGTACGCTCAATTCGTAAGATCGGAAG
+
FFFFFFFFFF:,,FF:FFFFFFFFF,FFFFFFFFFFFFFFFFFFF
@FS10000125:23:BPA73012-1407:1:1101:2770:1310 1:N:0:13
GGGGAAGAAACTTCGTCGAGTACGCTCAATTACTAAGATCGGAAG
+
FFFFFFFFFFF::FF:FFFFFFFFF,FFFFFFFFFFFFFFFFFFF
@FS10000125:23:BPA73012-1407:1:1101:3760:1310 1:N:0:13
GGGGGTCGAACTTCGTCGAGTACGCTCAAAGTATAAGATCGGAAG
+
FFFF:FFFFFF::FF,FFF,FFFFF,FFFFFFFFFFFFFFFFFFF
@FS10000125:23:BPA73012-1407:1:1101:3770:1310 1:N:0:13
GGGGCTAGAACTTCGTCGAGTAGCTCAATTACTTAGATCGGAAGA
+
F:,FFFFFFFF,:FF:FF:FFFFFFFF:FFFFFFFFF:FFFFFFF
@FS10000125:23:BPA73012-1407:1:1101:4490:1310 1:N:0:13
GGGGAGGTAACTTCGTCGAGTACGCTCAACAGGAGAGATCGGAAG
+
FF,FFFFFFF:::FF:FFFFFFFFF:FFFFFFFFFFFFFFFFFFF
@FS10000125:23:BPA73012-1407:1:1101:4660:1310 1:N:0:13
GGGGAACTTCGTCGAGTACGCTCAAACAAGGAGATCGGAAGAGCA
+
FFFFFFFFFFF,:FFFFF,,FFFFFFFFFFFFFFF,FFFFFFF,F
@FS10000125:23:BPA73012-1407:1:1101:4930:1310 1:N:0:13
GGGGGTGTAACTTCGTCGAGTACGCTCAACCGTTGAGATCGGAAG
+
FF:F:FF,FFFF:FFFFFFFFFFFF:FFF,:F,,,FFFFFFFFFF
@FS10000125:23:BPA73012-1407:1:1101:5010:1310 1:N:0:13
GGGGCCTAAACTTCGTCGAGTACGCTCAAGGGTTCAGATCGGAAG
+
FFFFFFFFFF:::FF:FFFFFFFFF,FFFFFFFFFFFFFFFFFFF
@FS10000125:23:BPA73012-1407:1:1101:5310:1310 1:N:0:13
GGGGATCGAACTTCGTCGAGTACGCTCAAGTTTCCAGATCGGAAG
+
F:,FFFFFFF,,:FF:FFFFFFFFF,FFFFFFFFFFFFFFFFFFF
@FS10000125:23:BPA73012-1407:1:1101:5610:1310 1:N:0:13
GGGGCGCAACTTCGTCGAGTACGCTCAATTGGTAAGATCGGAAGA
+
F,,FFFFFFF:,FFFFFFFFFFFFFFF:FFFFFFFFFFFFFFFFF
@FS10000125:23:BPA73012-1407:1:1101:5740:1310 1:N:0:13
GGGGGTAAAAACTTCGTCGAGTACGCTCAATTTTACAGATCGGAA
+
FFFFFFFFFFF:::FFF:FFFF:FFFF:FFFFFFF,FFFF,FFFF
@FS10000125:23:BPA73012-1407:1:1101:6930:1310 1:N:0:13
AATGCTCAACTTCGTCGAGTACGCTCAAGAAAGAAGATCGGTAGA
+
,,F,F::F:FFF::F:FFF:::,FFFFF::FF:FF,FFFF,,FFF
@FS10000125:23:BPA73012-1407:1:1101:7430:1310 1:N:0:13
GGGGCCTTAACTTCGTCGAGTACGCTCAATAAGAAAGATCGGAAG
+
F,,FFFFFFF:,:FF,FFFFFFFFF,FFFFFFFFFFFFFFFFFFF
@FS10000125:23:BPA73012-1407:1:1101:7550:1310 1:N:0:13
GGGGTAATAACTTCGTCGAGTACGCTCAAACATTGAGATCGGAAG
+
FF:FFFFFFFF::FF:FFFFFFFFF,FFFFFFFFFFFFFFFFFFF
@FS10000125:23:BPA73012-1407:1:1101:7710:1310 1:N:0:13
GGGCGACAACTTCGTCGAGTACGCTCAAGGGGAAAGATCGGAAGA
+
FFF:FFFFFF::FFFFFFFFFFFFFFFFFFFFFFFFFFFFFFFFF
@FS10000125:23:BPA73012-1407:1:1101:7740:1310 1:N:0:13
GGGGCCCCAACTTCGTCGAGTACGCTCAACTTACAAGATCGGAAG
+
F:FF,F:FFFF,FFF,FFFFFFFFF:FFF:,FF:FFFFFFFFFFF
@FS10000125:23:BPA73012-1407:1:1101:7770:1310 1:N:0:13
GGGGGTCGAACTTCGTCGAGTACGCTCAACTGATCAGATCGGAAG
+
FF,FFFFFFFF:FFF:FFFFFFFFF,FFFFFFFFFFFFFFFFFFF
@FS10000125:23:BPA73012-1407:1:1101:7890:1310 1:N:0:13
GGGGGGGCAACTTCGTCGAGTACGCTCAACCCGGTAGATCGGAAG
+
FFFFFFFFFF:::FF:FFFFFFFFF:FFFFFFFFFFFFFFFFFFF
@FS10000125:23:BPA73012-1407:1:1101:8810:1310 1:N:0:13
GGGGATTCATCTTCGTCGAGTACGCTCAATTAGGAAGATCGGAAG
+
FF,FFFFFFFF::FFFFFFFFFFFF,FFFFFFFFFFFFFFFFFFF
@FS10000125:23:BPA73012-1407:1:1101:9170:1310 1:N:0:13
GGGGTCTTAACTTCGTCGAGTACGCTCAAGTGTGCAGATCGGAAG
+
FFFFFFFFFF:,:FF:FFFFFFFFF,FFFFFFFFFFFFFFFFFFF
@FS10000125:23:BPA73012-1407:1:1101:9340:1310 1:N:0:13
GGGGACCTAACTTCGTCGAGTACGCTCAATAAATCAGATCGGAAG
+
FFFFFFFFFFF::FF:FFFFFFFFF,FFFFFFFFFFFFFFFFFFF
@FS10000125:23:BPA73012-1407:1:1101:10020:1310 1:N:0:13
GGGGATGAACTTCGTCGAGTACGCTCAAAAACTAAGATCGGAAGA
+
FFFFFFFFFF,,FFFFFFFFFFFFFFF:FFFFFFFFFFFFFFFFF
@FS10000125:23:BPA73012-1407:1:1101:10380:1310 1:N:0:13
GGGGCAACTTCGTCGAGTACGCTCAACACTCAAGATCGGAAGAGC
+
FFFFFFFFFF:FFFFFFFFFFF,FFFFFF:FFFFF::FFFFFFF:
@FS10000125:23:BPA73012-1407:1:1101:11090:1310 1:N:0:13
GGCGAACTAACTTCGTCGAGTACGCTCAAATACCAAGATCGGAAG
+
,F,,FFFFFFFF:FF:FF:FFFFFF,FFFFFFFFFF:FFFFFFFF
@FS10000125:23:BPA73012-1407:1:1101:11690:1310 1:N:0:13
GGAGCTTCAACTTCGTCGAGTACGCTCAAAATTATAGATCGGAAG
+
:,,FFFFFFFF:,FF,FFFFFFFFF,FFFFFFFFFFFFFFFFFFF
@FS10000125:23:BPA73012-1407:1:1101:11720:1310 1:N:0:13
GGGGCCCAAACTTCGTCGAGTACGCTCAAGTTCAAAGATCGGAAG
+
F:,FFFFFFF:,,FF:FFFFFFFFF,FFFFFFFFFFFFFFFFFFF
@FS10000125:23:BPA73012-1407:1:1101:11740:1310 1:N:0:13
GGGGGACTAACTTCGTCGAGTACGCTCAACTGTATAGATCAGAAG
+
FFFFFFFFFF:,,FF,FFFFFFFFF,FFFFFFFFFFFFFF:FFFF
@FS10000125:23:BPA73012-1407:1:1101:12740:1310 1:N:0:13
GGGGAAGAAACTTCGTCGAGTACGCTCAAGTCGTGAGATCGGAAG
+
FFFFFFFFFFF::FF:FFFFFFFFF,FFFFFFFFFFFFFFFFFFF
@FS10000125:23:BPA73012-1407:1:1101:13020:1310 1:N:0:13
GGGGTTCAACTTCGTCGAGTACGCTCAACTGGGAAGATCGGAAGA
+
FF:FFFFFFF,FFFFFFFFFFFFFFFFFFFF:F:FFFFFFFFFFF
@FS10000125:23:BPA73012-1407:1:1101:13040:1310 1:N:0:13
CTTCTACAACTTCGTCGAGTACGCTCAACTAGTAAGATCGGAACA
+
:FF,F:F::FFFFFFFF:,FFF,FFFF:FFFFFFF,FFFF,,,,F
@FS10000125:23:BPA73012-1407:1:1101:13170:1310 1:N:0:13
GGGGTACAAACTTCGTCGAGTACGCTCAATCCTTAAGATCGGAAG
+
F:,FFFFFFFF,:FF:FFFFFFFFF,FFFFFFFFFFFFFFFFFFF
@FS10000125:23:BPA73012-1407:1:1101:13190:1310 1:N:0:13
GGGGTGGAAACTTCGTCGAGTACGCTCAAAATGGTAGATCGGAAG
+
:,,FFFFFFFF,:FF:FFFFFFFFF,FFFFFFFFFFFFFFFFFFF
@FS10000125:23:BPA73012-1407:1:1101:13700:1310 1:N:0:13
GGGGAAAGAACTTCGTCGAGTACGCTCAAAATGAAAGATCGGAAG
+
FFFFFFFFFFF,:FF,FFFFFFFFF,FFFFFFFFFFFFFFFFFFF
@FS10000125:23:BPA73012-1407:1:1101:14510:1310 1:N:0:13
GGGGCATAACTTCGTCGAGTACGCTCAAAGAATGAGATCGGAAGA
+
FFFFFFFFFF,:FFFFFFFFFFFFFFFFFFFFFFFFFFFFFFFFF
@FS10000125:23:BPA73012-1407:1:1101:14600:1310 1:N:0:13
GGGGGTACCTTCGTCGAGTACGCTCAAAAGGTAAGATCGGAAGAG
+
F,,F,FFF::,FF:FFFFFFFFFFFF:,:FFFFFFF:FFF,FFF,
@FS10000125:23:BPA73012-1407:1:1101:15460:1310 1:N:0:13
GGGCGTAAACTTCGTCGAGTACGCTCAATGTAGAAGATCGGAAGA
+
FFFF,F,FF,:F,::,,F,FF,,F:,,FF,FF,,:,F,F:FFF:F
@FS10000125:23:BPA73012-1407:1:1101:15470:1310 1:N:0:13
GGGGCTAAAACTTCGTCGAGTACGCTCAATACGCCAGATCGGAAG
+
F,,FFFFFFFF::FF:FF:FFFFFF,FFFFFFFFFFFFFF:FFF:
@FS10000125:23:BPA73012-1407:1:1101:15670:1310 1:N:0:13
GATGTTAAAACTTCGTCGAGTACGCTCAAAGTAACAGATCGGAAG
+
:,::FFFFFFFF::F:FF,:FF:FF,FFFFFFFFF:FFFF:FF:,
@FS10000125:23:BPA73012-1407:1:1101:15690:1310 1:N:0:13
GGGGGCTGAACTTCGTCGAGTACGCTCAAGTTCGGAGATCGGAAG
+
FFFFFFFFFF:,,:F,F,F,FF,FF:F,FFFF::FFFFFF,F:FF
@FS10000125:23:BPA73012-1407:1:1101:15700:1310 1:N:0:13
GGGGTAGGAACTTCGTCGAGTACGCTCAAGGATAGAGATCGGAAG
+
FFFFFFFFFFF:,FF,FFFFFFFFF,FFFFFFFFFFFFFFFFFFF
@FS10000125:23:BPA73012-1407:1:1101:1680:1320 1:N:0:13
GGGGACGCAACTTCGTCGAGTACGCTCAACCCTACAGATCGGAAG
+
FF,FFFFFFFF,FFF:FFFFFFFFF,FFFFFFFFFFFFFFFFFFF
@FS10000125:23:BPA73012-1407:1:1101:1830:1320 1:N:0:13
GGGGGTTAAACTTCGTCGAGTACGCTAAAGATTGAAGATCGGAAG
+
F:,FFFFFFFF::FF:FFFFFFFFFFF,FFFFFFFFFFFFFFFFF
@FS10000125:23:BPA73012-1407:1:1101:1890:1320 1:N:0:13
GGGGGCCTAACTTCGTCGAGTACGCTCAATATTCAAGATCGGAAG
+
FFFF,FF:F:FFFF:FFFF:F:F:FFFFFFFFF:FF,F:FFFFFF
@FS10000125:23:BPA73012-1407:1:1101:1910:1320 1:N:0:13
GGGGCGTTAACTTCGTCGAGTACGCTCAAAAGGATAGATCGGAAG
+
:,,FFFFF:FF,,:FFFFFFFFFFF,FFFFFFFFFFFFFFF:FFF
@FS10000125:23:BPA73012-1407:1:1101:2100:1320 1:N:0:13
GGGGCGGTAACTTCGTCGAGTACGCTCAACCAACAAGATCGGAAG
+
FFFFF,:FFFFF:FFFFFFFFFFFF,FFF,,,,F,FFFFFFFFFF
@FS10000125:23:BPA73012-1407:1:1101:3190:1320 1:N:0:13
GATGAACGAACTTCGTCGAGTACGCTCAAAAAACTAGATCGGAAG
+
,,FFFFFFFFFF::F:FFFFFFFFF,FFFFFFFFFFFFFF:FFFF
@FS10000125:23:BPA73012-1407:1:1101:3300:1320 1:N:0:13
GGGAGAAAACTTCGTCGAGTACGCTCAATTAACTAGATCGGAAGA
+
FFF:,FFFFFFFFFFFFFFFFFFFFFFF,,,,,,FFFFFFFFFFF
@FS10000125:23:BPA73012-1407:1:1101:3370:1320 1:N:0:13
GGGGGCAAAACTTCGTCGAGTACGCTCAAGAGAAAAGATCGGAAG
+
FFFFFFFFFF:,:FF:FFFFFFFFF,FFFFFFFFFFFFFFFFFFF
@FS10000125:23:BPA73012-1407:1:1101:4290:1320 1:N:0:13
GGGGAATAACTTCGTCGAGTACGCTCAATTTACGAGATCGGAAGA
+
F,,FFFFFFF::FFFFFFFFFFFFFFF:FFFFFFFFFFFFFFFFF
@FS10000125:23:BPA73012-1407:1:1101:4300:1320 1:N:0:13
GGGGAAATAACTTCGTCGAGTACGCTCAAGACTAGAGATCGGAAG
+
FFFFFFFFFFF,:FF:FFFFFFFFF,FFFFFFFFFFFFFFFFFFF
@FS10000125:23:BPA73012-1407:1:1101:4600:1320 1:N:0:13
GGGGTCGTAACTTCGTCGAGTACGCTCAATGTGTTAGATCGGAAG
+
FFFF,FFFFFF:FFFFFFF,FFFFF:FFFFFFFFFFFFFFFFFFF
@FS10000125:23:BPA73012-1407:1:1101:4640:1320 1:N:0:13
GGGGGAGTAACTTCGTCGAGTACGCTCAACAGTGCAGATCGGAAG
+
FF:FFFFFFFF:FFFFFFFFFFFFFFFFFFFFFFFFFFFFFFFFF
@FS10000125:23:BPA73012-1407:1:1101:4840:1320 1:N:0:13
GGGGCTTCAACTTCGTCGAGTACGCTCAACTACATAGATCGGAAG
+
FFFFFFFFFFFFFFFFFFFFFFFFF,FFF,,FF,FFFFFFFFFFF
@FS10000125:23:BPA73012-1407:1:1101:4930:1320 1:N:0:13
GGGTCGCAACTTCGTCGAGTACGCTCAACCAATCAGATCGGAAGA
+
FFFFFFFFFFFFFFFFFFFFFFFFFFFFFFFFFFFFFF:FFFFFF
@FS10000125:23:BPA73012-1407:1:1101:5290:1320 1:N:0:13
GGGGTGTAAACTTCGTCGAGTACGCTCAATTGTCGAGATCGGAAG
+
FF:FF,,,FF:::FF:FFFFFFFFF,FFFFF:F:,FFFFFFFFFF
@FS10000125:23:BPA73012-1407:1:1101:6040:1320 1:N:0:13
GGGGCATAAACTTCGTCGAGTACGCTCAAGTGGATAGATCGGAAG
+
FFFFFFFFFFF,:FF:FFFFFFFFF,FFFFFFFFFFFFFFFFFFF
@FS10000125:23:BPA73012-1407:1:1101:6520:1320 1:N:0:13
GGGGTCTAACTTCGTCGAGTACGCTCAAGGTATGAGATCGGAAGA
+
FFF:F:,FFFF:FFFFFFFFFFFFFFFF,,FF,FFFFFFFFFFFF
@FS10000125:23:BPA73012-1407:1:1101:6580:1320 1:N:0:13
GGGGAAGGAACTTCGTCGAGTACGCTCAACCTAATAGATCGGAAG
+
FFFFFFFFFFF::FF:FFFFFFFFF,FFFFFFFFFFFFFFFFFFF
@FS10000125:23:BPA73012-1407:1:1101:7000:1320 1:N:0:13
GGGGACGCAACTTCGTCGAGTACGCTCAACAATTGAGATCGGAAG
+
FFFFFFFFFF,:FFF:FFFFFFFFF,FFFFFFFFFFFFFFFFFFF
@FS10000125:23:BPA73012-1407:1:1101:7330:1320 1:N:0:13
GGGATAAACTTCGTCGAGTACGCTCAAACTTATAGATCGGAAGAG
+
FFFFFFFFFF,FF:FFFF:FFFFFFF::FFFFFFFF,FFF:FFFF
@FS10000125:23:BPA73012-1407:1:1101:7410:1320 1:N:0:13
GGGGCTGAAACTTCGTCGAGTACGCTCAAGAAAGAAGATCGGAAG
+
FFFFFFFFFF:,:FF,FFFFFFFFF,FFFFFFFFFFFFFFFFFFF
@FS10000125:23:BPA73012-1407:1:1101:7520:1320 1:N:0:13
GGGGACCAAACTTCGTCGAGTACGCTCAATACCAGAGATCGGAAG
+
FFFFFFFFFFF,:FF:FFFFFFFFF,FFFFFFFFFFFFFFFFFFF
@FS10000125:23:BPA73012-1407:1:1101:8170:1320 1:N:0:13
GGGGAGCCATCTTCGTCGAGTACGCTCAAGCGTTAAGATCGGAAG
+
FFFFFFFFFF:,,FF:FFFFFFFFF:FFFFFFFFFFFFFFFFFFF
@FS10000125:23:BPA73012-1407:1:1101:8240:1320 1:N:0:13
GGGGCTGAACTTCGTCGAGTACGCTCAAACGACGAGATCGGAAGA
+
F:,FFFFFFFFFFFFFFFFFFFFFFFFFFFFFFFFFFFFFFFFFF
@FS10000125:23:BPA73012-1407:1:1101:9360:1320 1:N:0:13
GGGGAACTTCGTCGAGTACGCTCAACCTAGCAGATCGGAAGAGCA
+
FF,FFFFFFFF:FFFFFF,,FFF:FFF:FFFFFFF,FFFFFFF,,
@FS10000125:23:BPA73012-1407:1:1101:9430:1320 1:N:0:13
GGGGGTCAAACTTCGTCGAGTACGCTCAAGTGACAAGATCGGAAG
+
FF:FFFFFFFF::FF:FFFFFFFFF,FFFFFFFFFFFFFFFFFFF
@FS10000125:23:BPA73012-1407:1:1101:9650:1320 1:N:0:13
GGGGGTCAACTTCGTCGAGTACGCTCAAGAATTAAGATCGGAAGA
+
F:FFFFFFFF::FFFFFFFFFFFFFFFFFFFFFFFFFFFFFFFFF
@FS10000125:23:BPA73012-1407:1:1101:9780:1320 1:N:0:13
GGGGAGTGAACTTCGTCGAGTACGCTCAATTATGAAGATCGGAAG
+
FFFFFFFFFFF,:FF:FFFFFFFFF,FFFFFFFFFFFFFFFFFFF
@FS10000125:23:BPA73012-1407:1:1101:10350:1320 1:N:0:13
GTTGTAATAACTTCGTCGAGTACGCTCAAAATAATAGATCGGAAG
+
,,F,,:FFFFFF:,F:FF:FFF,FF,:FFFFFFFF:FFFFF:,:F
@FS10000125:23:BPA73012-1407:1:1101:10500:1320 1:N:0:13
GGGGGGAGTAACTTCGTCGAGTACGCTCAACCGGGTAGATCGGAA
+
FFFFFFFFFF:F,:FFF:FFFF:FFFF:FFFFFFF,FFFF,FFFF
@FS10000125:23:BPA73012-1407:1:1101:11010:1320 1:N:0:13
GGGGGAAATCTTCGTCGAGTACGCTCAATAGAATAGATCGGAAGA
+
FFFFFFFFFF,,FFFFFFFFFFFFFFF,FFFFFFFFFFFFFFFFF
@FS10000125:23:BPA73012-1407:1:1101:11210:1320 1:N:0:13
GGGGGGAGAACTTCGTCGAGTACGCTCAAGTTCACAGATCGGAAG
+
F,:FFFFFFF:,:FF:FFFFFFFFF,FFFFFFFFFFFFFFFFFFF
@FS10000125:23:BPA73012-1407:1:1101:11560:1320 1:N:0:13
GGGGATTCAACTTCGTCGAGTACGCTCAATATCATAGATCGGAAG
+
FFFFFFFFFF:,,FF,FFFFFFFFF,FFFFFFFFFFFFFFFFFFF
@FS10000125:23:BPA73012-1407:1:1101:11660:1320 1:N:0:13
GGGGGGTTCAACTTCGTCGAGTACGCTCAACCAAGAAGATCGGAA
+
FFFFF::FFFFF::FFF,FFFFFFFF:FFFFFFFFFFFFF:FFFF
@FS10000125:23:BPA73012-1407:1:1101:11700:1320 1:N:0:13
GGGGGTCAAACTTCGTCGAGTACGCTCAAACGTTCAGATCGGAAG
+
FFFFFFFFFF:,,FF,FFFFFFFFF,FFFFFFFFFFFFFFFFFFF
@FS10000125:23:BPA73012-1407:1:1101:11970:1320 1:N:0:13
GGGGGCTTAACTTCGTCGAGTACGCTCAAGAGGCCAGATCGGAAG
+
:,,F:FFFFFF,,FF:FFFFFFFFF,FFFFFFFFFFFFFFFFFFF
@FS10000125:23:BPA73012-1407:1:1101:12700:1320 1:N:0:13
GGGGTAGCAACTTCGTCGAGTACGCTCAAACGAATAGATCGGAAG
+
FFFFFFFFFF,:,FF:FFFFFFFFF,FFFFFFFFFFFFFFFFFFF
@FS10000125:23:BPA73012-1407:1:1101:13360:1320 1:N:0:13
GGGGATAGAACTTCGTCGAGTACGCTCAAAGTAATAGATCGGAAG
+
FFFFFFFFFFF,:FF,FFFFFFFFF,FFFFFFFFFFFFFFFFFFF
@FS10000125:23:BPA73012-1407:1:1101:13710:1320 1:N:0:13
GGGGAAAACTTCGTCGAGTACGCTCAAGCTAAAAGATCGGAAGAG
+
FF,FFFFFFF,FF:FFFF:FFFFFFFFFFFFFFFFF:FFF:FFFF
@FS10000125:23:BPA73012-1407:1:1101:14320:1320 1:N:0:13
GGGGTGGTAACTTCGTCGAGTACGCTCAATGAAATAGATCGGAAG
+
FFFFFFFFFFF,:FF:FFFFFFFFF,FFFFFFFFFFFFFFFFFFF
@FS10000125:23:BPA73012-1407:1:1101:14460:1320 1:N:0:13
GGGGTATAAACTTCGTCGAGTACGCTCAAAAACAAAGATCGGAAG
+
FF,F,F:FFFFF:FF:FFF,FFFFF,FFF:F:FFFFFFFF:F:FF
@FS10000125:23:BPA73012-1407:1:1101:15660:1320 1:N:0:13
GGGGGGTTAACTTCGTCGAGTACGCTCAAATGAGTAGATCGGAAG
+
FFFFFFFFFFF:,FF,FF:FFFFFF,FFFFFFFFFFFFFFFFFFF
@FS10000125:23:BPA73012-1407:1:1101:16020:1320 1:N:0:13
GGGGTTTCAACTTCGTCGAGTACGCTCAAGAACAGAGATCGGAAG
+
FFFFFFFFFF:,:FF:FFFFFFFFF,FFFFFFFFFFFFFFFFFFF
@FS10000125:23:BPA73012-1407:1:1101:16240:1320 1:N:0:13
GGGGGTACAACTTCGTCGAGTACGCTCAATTTACAAGATCGGAAG
+
FFFFFFFFFFF,:FF:FFFFFFFFF,FFFFFFFFFFFFFFFFFFF
@FS10000125:23:BPA73012-1407:1:1101:1200:1330 1:N:0:13
GGGGTATTAACTTCGTCGAGTACGCTCAAGTAAGTAGATCGGAAG
+
FFFFFFFFFFF,,FF:FFFFFFFFF,FFFFFFFFFFFFFFFFFFF
@FS10000125:23:BPA73012-1407:1:1101:1270:1330 1:N:0:13
GGGGGTAAAACTTCGTCGAGTACGCTCAAACAATCAGATCGGAAG
+
FF:F,FFFF:F:FF,FF,F:F,F,:F:FF,F,FF,F::FFF,FF,
@FS10000125:23:BPA73012-1407:1:1101:1490:1330 1:N:0:13
GGGGCTCTAACTTCGTCGAGTACGCTCAAAGCCTTAGATCGGAAG
+
FFFFFFFFFFF,:FF:FFFFFFFFF:FFFFFFFFFFFFFFFFFFF
@FS10000125:23:BPA73012-1407:1:1101:2070:1330 1:N:0:13
GGGGGGCCAACTTCGTCGAGTACGCTCAACACAAGAGATCGGAAG
+
F,,F:FFFFF:::FF:FFFFFFFFF,FFFFFFFFFFFFFFFFFFF
@FS10000125:23:BPA73012-1407:1:1101:2910:1330 1:N:0:13
GATGACACAACTTCGTCGAGTACGCTCAATCAATAAGATCGGAAG
+
F,FFFFFFFFFF:FF:FFFFFFFFF:FFFFFFFFFFFFFFFFFFF
@FS10000125:23:BPA73012-1407:1:1101:2970:1330 1:N:0:13
GGGGAAGCAACTTCGTCGAGTACGCTCAAACCGAAAGATCGGAAG
+
F:,FFFFF:F,,::F:FFFFFFFFF,FFFFFFFF:FFFFFFF:FF
@FS10000125:23:BPA73012-1407:1:1101:3160:1330 1:N:0:13
GGGGCGGGAACTTCGTCGAGTACGCTCAAAGGGGAAGATCGGAAG
+
FFFFFFFFFF,:,FF:FFFFFFFFF,FFFFFFFFFFFFFFFFFFF
@FS10000125:23:BPA73012-1407:1:1101:3250:1330 1:N:0:13
GGGGAATCAACTTCGTCGAGTACGCTCAACCCATTGAGATCGGAA
+
FF:FFFFFFF:::FF:FFFFFFFFF,FFFFFF:FFFFFFF:FFFF
@FS10000125:23:BPA73012-1407:1:1101:3490:1330 1:N:0:13
GGGGGTTAAACTTCGTCGAGTACGCTCAAAAGATTAGATCGGAAG
+
FF:FFFFFFF:::FF:FFFFFFFFF,FFFFFFFFFFFFFFFFFFF
@FS10000125:23:BPA73012-1407:1:1101:3930:1330 1:N:0:13
GGGGCTTCAACTTCGTCGAGTACGCTCAATTAGAGAGATCGGAAG
+
F:,FFFFFFF:,,FF:FFFFFFFFF,FFFFFFFFFFFFFFFFFFF
@FS10000125:23:BPA73012-1407:1:1101:4000:1330 1:N:0:13
GGGGGCGTAACTTCGTCGAGTACGCTCAAATAGAAAGATCGGAAG
+
FFFF:F:FFFF:FFFFFFFFFFFFFFFFFFFFFFFFFFFFFFFFF
@FS10000125:23:BPA73012-1407:1:1101:4100:1330 1:N:0:13
GGGGGTCTAACTTCGTCGAGTACGCTCAATCGTAAAGATCGGAAG
+
FFFFFFFFFF:,,FF,FFFFFFFFF,FFFFFFFFFFFFFFFFFFF
@FS10000125:23:BPA73012-1407:1:1101:4200:1330 1:N:0:13
GGGGAAGAAACTTCGTCGAGTACGCTCAATAGATCAGATCGGAAG
+
FFFFFFFFFF:::FF:FFFFFFFFF,FFFFFFFFFFFFFFFFFFF
@FS10000125:23:BPA73012-1407:1:1101:4340:1330 1:N:0:13
GGGGGGGTAACTTCGTCGAGTACGCTCAATGTGAAAGATCGGAAG
+
FFFFFFFFFF,::FF:FFFFFFFFF,FFFFFFFFFFFFFFFFFFF
@FS10000125:23:BPA73012-1407:1:1101:4680:1330 1:N:0:13
GGGGGTTAACTTCGTCGAGTACGCTCAAAGAAACAGATCGGAAGA
+
FFFFFFFFFF:,FFFFFFFFFFFFFFF:FFFFFFFFFFFFFFFFF
@FS10000125:23:BPA73012-1407:1:1101:4770:1330 1:N:0:13
GGGGGCTGAACTTCGTCGAGTACGCTCAACCGAAAAGATCGGAAG
+
FFFFFFFFFF,::FF:FFFFFFFFF,FFFFFFFFFFFFFFFFFFF
@FS10000125:23:BPA73012-1407:1:1101:5750:1330 1:N:0:13
GGGGAACTTCGTCGAGTACGCTCAAGCATAGAGATCGGAAGAGCA
+
FF,FFFFFFFF,FFFFFF,,FFFFFFFFFFFFFFF,FFFFFFF,,
@FS10000125:23:BPA73012-1407:1:1101:5820:1330 1:N:0:13
GGGGGATCAACTTCGTCGAGTACGCTCAAACCCCAAGATCGGAAG
+
FFFFFFFFFF:,:FF:FFFFFFFFF,FFFFFFFFFFFFFFFFFFF
@FS10000125:23:BPA73012-1407:1:1101:6290:1330 1:N:0:13
GGGGACATAACTTCGTCGAGTACGCTCAACGCTTCAGATCGGAAG
+
FFFFFFFFFF:,,FF:FFFFF:FFF,FFFFFFFFFFFFFFFFFFF
@FS10000125:23:BPA73012-1407:1:1101:6560:1330 1:N:0:13
GGGGCGCAACTTCGTCGAGTACGCTCAAAAAAGTAGATCGGAAGA
+
FFFFFFFFFF:,FFFFFFFFFFFFFFF:FFFFFFFFFFFFFFFFF
@FS10000125:23:BPA73012-1407:1:1101:6580:1330 1:N:0:13
GGGGTCTTAACTTCGTCGAGTACGCTCAAGTAACGAGATCGGAAG
+
FFFF,FFFFF,:,FF:FFFFFFFFF,FFFFFFFFFFFFFFFFFFF
@FS10000125:23:BPA73012-1407:1:1101:6940:1330 1:N:0:13
GGGACACAACTTCGTCGAGTACGCTCAATTATCTAGATCGGAAGA
+
FFF:FFFFFF,:FFFFFFFFFFFFFFF,FFFFFFFFFFFFFFFFF
@FS10000125:23:BPA73012-1407:1:1101:6970:1330 1:N:0:13
GGGGGTACAACTTCGTCGAGTACGCTCAAGCCAGTAGATCGGAAG
+
FFFFFFFFFF:,:FF:FFFFFFFFF:FFFFFFFFFFFFFFFFFFF
@FS10000125:23:BPA73012-1407:1:1101:7080:1330 1:N:0:13
GGGGGTTGAACTTCGTCGAGTACGCTCAACTCAAGAGATCGGAAG
+
FFFFFFFFFF,::FF:FFFFFFFFF,FFFFFFFFFFFFFFFFFFF
@FS10000125:23:BPA73012-1407:1:1101:7360:1330 1:N:0:13
GGGGGCGAAACTTCGTCGAGTACGCTCAATTTATTAGATCGGAAG
+
FFFFFFFFFFF,:FF:FFFFFFFFF,FFFFFFFFFFFFFFFFFFF
@FS10000125:23:BPA73012-1407:1:1101:7560:1330 1:N:0:13
GGGGGCACAACTTCGTGCCAGCACGCTCAAGCGATGAGATCGGAA
+
FFFFFFFFFF,F:FF:F:,FFF,FF:F:FFFFFFFFFFFF:FFFF
@FS10000125:23:BPA73012-1407:1:1101:7590:1330 1:N:0:13
GGGGCTACAACTTCGTCGAGTACGCTCAACTTCAAAGATCGGAAG
+
FFFFFFFFFF:,:FF:FFFFFFFFF,FFFFFFFFFFFFFFFFFFF
@FS10000125:23:BPA73012-1407:1:1101:8260:1330 1:N:0:13
GGGGCTCTAACTTCGTCGAGTACGCTCAACTTATAAGATCGGAAG
+
FFFFFFFFFF,::FF:FFFFFFFFF,FFFFFFFFFFFFFFFFFFF
@FS10000125:23:BPA73012-1407:1:1101:8380:1330 1:N:0:13
GGGGTTGAAACTTCGTCGAGTACGCTCAAGAGTCAAGATCGGAAG
+
FFFFFFFFFFF::FF:FFFFFFFFF:FFFFFFFFFFFFFFFFFFF
@FS10000125:23:BPA73012-1407:1:1101:8700:1330 1:N:0:13
GGGGGTGTAACTTCGTCGAGTACGCTCAAGCCCAGAGATCGGAAG
+
FFFFFFFFFFF,:FF:FFFFFFFFF,FFFFFFFFFFFFFFFFFFF
@FS10000125:23:BPA73012-1407:1:1101:8730:1330 1:N:0:13
GGGGGCGAAACTTCGTCGAGTACGCTCAAAGTAAGAGATCGGAAG
+
FFFFFFFFFF:,:FF:FFFFFFFFF,FF,FFFFFFFFFFFFFFFF
@FS10000125:23:BPA73012-1407:1:1101:9080:1330 1:N:0:13
GGGGCGGAAACTTCGTCGAGTACGCTCAAAATGGAAGATCGGAAG
+
FFFFFFFFFFF::FF:FFFFFFFFF,FFFFFFFFFFFFFFFFFFF
@FS10000125:23:BPA73012-1407:1:1101:10200:1330 1:N:0:13
GGGGCTAAACTTCGTCGAGTACGCTCAATGCATAAGATCGGAAGA
+
FFFFFFFFFF:,FFFFFFFFFFFFFFF:FFFFFFFFFFFFFFFFF
@FS10000125:23:BPA73012-1407:1:1101:10580:1330 1:N:0:13
GGGGACCTAACTTCGTCGAGTACGCTCAATAATAGAGATCGGAAG
+
FFFFFFFFFF,,:FF,FFFFFFFFF,FFFFFFFFFFFFFFFFFFF
@FS10000125:23:BPA73012-1407:1:1101:11030:1330 1:N:0:13
GGGGAAAGAACTTCGTCGAGTACGGTCAAGTCAAGAGATCGGAAG
+
F,,FFFFFFFF,:FF,FFFFFFFFF:FFFFFFFFFFFFFFFFFFF
@FS10000125:23:BPA73012-1407:1:1101:11520:1330 1:N:0:13
GGGGTGTCAACTTCGTCGAGTACGCTCAAAATTAGAGATCGGAAG
+
FFFFFFFFFF:,,FF,FFFFFFFFF,FFFFFFFFFFFFFFFFFFF
@FS10000125:23:BPA73012-1407:1:1101:11930:1330 1:N:0:13
GGGGTGAACTTCGTCGAGTACGCTCAAGTTTTGAGATCGGAAGAG
+
F:,FFFFFF:,FF:FFFF:FFFFFFFFFF:FFFFFF,FFF,FFFF
@FS10000125:23:BPA73012-1407:1:1101:11970:1330 1:N:0:13
GGGGTCACAACTTCGTCGAGTACGCTCAAGATAGGAGATCGGAAG
+
FF,FFFFFFF:,,FF:FFFFFFFFF,FFFFFFFFFFFFFFFFFFF
@FS10000125:23:BPA73012-1407:1:1101:12710:1330 1:N:0:13
GGGGTAGTAACTTCGTCGAGTACGCTCAAGACTGGAGATCGGAAG
+
F:,FFFFFFFF,,FF:FFFFFFFFF:FFFFFFFFFFFFFFFFFFF
@FS10000125:23:BPA73012-1407:1:1101:13220:1330 1:N:0:13
GGGGTAAACTTCGTCGAGTACGCTCAAAGGATCAGATCGGAAGAG
+
FFFFFFFFF:,FF:FFFF:FFFFFFF::FFFFFFFF,FFF:FFFF
@FS10000125:23:BPA73012-1407:1:1101:13990:1330 1:N:0:13
GGGGCAACAACTGACTCGAGTACGCTCAAGAACTAAGATCGGAAG
+
F,,FFFFFFFFFF:F,FFFFFFFFF,FFFFFFFFFFFFFFFFFFF
@FS10000125:23:BPA73012-1407:1:1101:14340:1330 1:N:0:13
GGGGACAGAACTTCGTCGAGTACGCTCAAATCGGTAGATCGGAAG
+
FFFFFFFFFF:,:FF:FFFFFFFFF,FFFFFFFFFFFFFFFFFFF
@FS10000125:23:BPA73012-1407:1:1101:15640:1330 1:N:0:13
GGGTACAACCTTCGTCGAGTACGCTCAACGTGAGAGATCGGAAGA
+
F:,FFFFFFF::FFFFFFFFFFFFFFFFFFFFFFFFFFFFFFFFF
@FS10000125:23:BPA73012-1407:1:1101:15930:1330 1:N:0:13
GGGGAGTCAACTTCGTCGAGTACGCTCAATTAAAAAGATCGGAAG
+
FFFFFFFFFFF,,FF,FFFFFFFFF,FFFFFFFFFFFFFFFFFFF
@FS10000125:23:BPA73012-1407:1:1101:15950:1330 1:N:0:13
GGGGCAATAACTTCGTCGAGTACGCTCAAAGTGGTAGATCGGAAG
+
FF:FFFFFFFF:,FF,FF:FFFFFF,FFFFFFFFFFFFFF:FFFF
@FS10000125:23:BPA73012-1407:1:1101:15970:1330 1:N:0:13
GGGGAGGGAACTTCGTCGAGTACGCTCAACGTCAAAGATCGGAAG
+
FFFFFFFFFFF::FF,FFFFFFFFF,FFFFFFFFFFFFFFFFFFF
@FS10000125:23:BPA73012-1407:1:1101:1150:1340 1:N:0:13
GGGGGGGGATCTTCGTCGAGTACGCTCAAACGAGAAGATCGGAAG
+
FFFFFFFFFFF::FF:FFFFFFFFF:FFFFFFFFFFFFFFFFFFF
@FS10000125:23:BPA73012-1407:1:1101:1300:1340 1:N:0:13
GGGGGCGAAAACTTCGTCGAGTACGCTCAACTAACTAGATCGGAA
+
FFFFFFFFFFFFF:FFF,FFFF:FFFF:FFFFFFF:FFFF,FFFF
@FS10000125:23:BPA73012-1407:1:1101:2020:1340 1:N:0:13
GGGGGCTGAACTTCGTCGAGTACGCTCAACGGTAAAGATCGGAAG
+
FFFFFFFFFF::FFFFFFFFFFFFF,FFFFFFFFFFFFFFFFFFF
@FS10000125:23:BPA73012-1407:1:1101:2230:1340 1:N:0:13
GGGAACTTCGTCGAGTACGCTCAAGTTTGTAGATCGGAAGAGCAC
+
F,,FF:FF,:FFF,FFF,:FF::F::,FFFFFFFFFFF,:FF,F,
@FS10000125:23:BPA73012-1407:1:1101:2300:1340 1:N:0:13
GGGGTAGAACTTCGTCGAGTACGCTCAATGAAAAAGATCGGAAGA
+
FFFFFFFFFF,,FFFFFFFFFFFFFFF,FFFFFFFFFFFFFFFFF
@FS10000125:23:BPA73012-1407:1:1101:2360:1340 1:N:0:13
GGGATGTTAACTTCGTCGAGTACGCTCAAGGAGGAAGATCGGAAG
+
FFFFFFFFFF:,:FF:FFFFFFFFF,FFFFFFFFFFFFFFFFFFF
@FS10000125:23:BPA73012-1407:1:1101:2380:1340 1:N:0:13
GGGGATCTAACTTCGTCGAGTACGCTCAAATCGAAAGATCGGAAG
+
FFFFFFFFFF:,,FF:FFFFFFFFF,FFFFFFFFFFFFFFFFFFF
@FS10000125:23:BPA73012-1407:1:1101:2700:1340 1:N:0:13
GGGGATCTAACTTCGTCGAGTACGCTCAAATCGAAAGATCGGAAG
+
FFFFFFFFFF:,,FF:FFFFFFFFF,FFFFFFFFFFFFFFFFFFF
@FS10000125:23:BPA73012-1407:1:1101:2800:1340 1:N:0:13
GGGGCGATAACTTCGTCGAGTACGCTCAATGGGCCAGATCGGAAG
+
F:,FFFFFFF:,:FF:FFFFFFFFF,FFFFFFFFFFFFFFFFFFF
@FS10000125:23:BPA73012-1407:1:1101:3470:1340 1:N:0:13
GGGGAGAAAACTTCGTCGAGTACGCTCAAACAAACAGATCGGAAG
+
F:,FFFFFFF:,,FF:FFFFFFFFF,FFFFFFFFFFFFFFFFFFF
@FS10000125:23:BPA73012-1407:1:1101:3700:1340 1:N:0:13
GGGGGTTGAACTTCGTCGAGTACGCTCAATAATCTAGATCGGAAG
+
FFFFFFFFFFF,FFF:FFFFFFFFF,FFFFFFFFFFFFFFFFFFF
@FS10000125:23:BPA73012-1407:1:1101:3940:1340 1:N:0:13
GGGCGAGAACTTCGTCGAGTACGCTCAACGGAAAAGATCGGAAGA
+
FFFFFFFFFF:::FF:FFFFFFFFFFF:FFFFFFFFFFFFFFFFF
@FS10000125:23:BPA73012-1407:1:1101:4010:1340 1:N:0:13
GGGGAAATAACTTCGTCGAGTACGCTCAATGGTCCAGATCGGAAG
+
FFFFFF,,FFFFFFF:FFFFFFFFF:FFFF,,F,,FFFFFFFFFF
@FS10000125:23:BPA73012-1407:1:1101:4180:1340 1:N:0:13
GGGGGCTGAACTTCGTCGAGTACGCTCAAACTATAAGATCGGAAG
+
FFFFFFFFFF:::FF:FFFFFFFFF,FFFFFFFFFFFFFFFFFFF
@FS10000125:23:BPA73012-1407:1:1101:4210:1340 1:N:0:13
GGGGGGGGCAACTTCGTCGAGTACGCTCAAAAAGGCAGATCGGAA
+
FFFFFFFFFF,,,:FFF:FFFF:FF:F:FFFFFFF,FFFF,FFFF
@FS10000125:23:BPA73012-1407:1:1101:4440:1340 1:N:0:13
GGGGTGGAAACTTCGTCGAGTACGCTCAAGGATGTAGATCGGAAG
+
FFFFFFFFFF:,:FF:FFFFFFFFF,FFFFFFFFFFFFFFFFFFF
@FS10000125:23:BPA73012-1407:1:1101:4760:1340 1:N:0:13
GGGACATTTTTTTCCTTCACTACGCTCTTTTCATTTGATCGAATA
+
FF::FF,FF,FFFF,,FFFF:,FFF,FF,::FFF::F:::FFF:,
@FS10000125:23:BPA73012-1407:1:1101:4990:1340 1:N:0:13
GGGGGCATAACTTCGTCGAGTACGCTCAACAAGATAGATCGGAAG
+
F:,FFFFFFF,::FF:FFFFFFFFF,FFFFFFFFFFFFFFFFFFF
@FS10000125:23:BPA73012-1407:1:1101:5130:1340 1:N:0:13
GGGGTGTAACTTCGTCGAGTACGCTCAATCATAAAGATCGGAAGA
+
FFFFFFFFFF,,:FFFFFFFFFFFFFF,FFFFFFFFFFFFFFFFF
@FS10000125:23:BPA73012-1407:1:1101:5590:1340 1:N:0:13
GGGGGCACAACTTCGTCGAGTACGCTCAAACTCGGAGATCGGAAG
+
F:,FFFFFFF:,,FF,FFFFFFFFF,FFFFFFFFFFFFFFFFFFF
@FS10000125:23:BPA73012-1407:1:1101:5930:1340 1:N:0:13
GGGGGGAACTTCGTCGAGTACGCTCAAATAAGTAGATCGGAAGAG
+
FFFFFFFFFF,:F:FFFF:FFFFFFF:,FFFFFFFF,FFF,FFFF
@FS10000125:23:BPA73012-1407:1:1101:6470:1340 1:N:0:13
GGGAGTCAACTTCGTCGAGTACGCTCAAATCGAAAGATCGGAAGA
+
F,,:FFFFFF::FFFFFFFFFFFFFFFFFFFFFFFFFFFFFFFFF
@FS10000125:23:BPA73012-1407:1:1101:6520:1340 1:N:0:13
GGGGTCAAACTTCGTCGAGTACGCTCAATCGTATAGATCGGAAGA
+
F,FF:FFFFF:,FFFFFFFFFFFFFFF:FFFFFFFFFFFFFFFFF
@FS10000125:23:BPA73012-1407:1:1101:6740:1340 1:N:0:13
GGGGTTAAACTTCGTCGAGTACGCTCAATTGCTAAGATCGGAAGA
+
FFFF:,FFFFFFFFFFFFFFFFFFFFFF:,,FFFFFFFFFFFFFF
@FS10000125:23:BPA73012-1407:1:1101:7100:1340 1:N:0:13
GGGGATTACAACTTCGTCGAGTACGCTCAATTAAAAAGATCGGAA
+
FFF,:F,:F,FFF:,FF,FFFF:F,F:F:F:F:FFFFFFF::FFF
@FS10000125:23:BPA73012-1407:1:1101:7290:1340 1:N:0:13
GGGGACTAAACTTCGTCGAGTACGCTCAATATCTGAGATCGGAAG
+
FFFFFFFFFF::,FF:FFFFFFFFF,FFFFFFFFFFFFFFFFFFF
@FS10000125:23:BPA73012-1407:1:1101:7350:1340 1:N:0:13
GGGTGTAAACTTCGTCGAGTACGCTCAATTAACTAGATCGGAAGA
+
FFFFFFFFFF:,FFFFFFFFFFFFFFF,FFFFFFFFFFFFFFFFF
@FS10000125:23:BPA73012-1407:1:1101:7570:1340 1:N:0:13
GGGGGCGCAACTTCGTCGAGTACGCTCAATGATTGAGATCGGAAG
+
FFFFFFFFFF:,:FF,FFFFFFFFF,FFFFFFFFFFFFFFFFFFF
@FS10000125:23:BPA73012-1407:1:1101:8050:1340 1:N:0:13
GGGGGAGTCAACTTCGTCGACTCGCTCAAGAAAAAAGATCGGAAG
+
FFFFFFFFFF::,:FFF:FFFFFFF,FFFFFFFFFFFFFFFFFFF
@FS10000125:23:BPA73012-1407:1:1101:8460:1340 1:N:0:13
GGGGTGAAAACTTCGTCGAGTACGCTCAAGAATAAAGATCGGAAG
+
FFFFFFFFFFF,:FF:FFFFFFFFF,FFFFFFFFFFFFFFFFFFF
@FS10000125:23:BPA73012-1407:1:1101:9070:1340 1:N:0:13
GGGGATTGAACTTCGTCGAGTACGCTCAAAACATAAGATCGGAAG
+
F::FF:FFFFF,FFFFFFF,FFFFF,FFFFFFFFFFFFFFFFFFF
@FS10000125:23:BPA73012-1407:1:1101:9330:1340 1:N:0:13
GGGACGCAACTTCGTCGAGTACGCTCAAGAGGAAAGATCGGAAGA
+
FFF:FFFFFF::FFFFFFFFFFFFFFFFFFFFFFFFFFFFFFFFF
@FS10000125:23:BPA73012-1407:1:1101:9890:1340 1:N:0:13
GGGGGCTGAACTTCGTCGAGTACGCTCAACTTTAGAGATCGGAAG
+
FFFFFFFFFFF::FF:FFFFFFFFF,FFFFFFFFFFFFFFFFFFF
@FS10000125:23:BPA73012-1407:1:1101:10600:1340 1:N:0:13
GGGGTGGCAACTTCGTCGAGTACGCTCAATCCATTAGATCGGAAG
+
F,,FF:FFFFF::FFFFFFFFFFFF:FFFFFFFFFFFFFFFFFFF
@FS10000125:23:BPA73012-1407:1:1101:11060:1340 1:N:0:13
GGGGTGCTAACTTCGTCGAGTACGCTCAACAAATTAGATCGGAAG
+
FFFFFFFFFF,,:FF,FFFFFFFFF,FFFFFFFFFFFFFFFFFFF
@FS10000125:23:BPA73012-1407:1:1101:11290:1340 1:N:0:13
GGGGGGCAAACTTCGTCGAGTACGCTCAATTCTAGAGATCGGAAG
+
FFFFFFFFFF:,:FF:FFFFFFFFF,FFFFFFFFFFFFFFFFFFF
@FS10000125:23:BPA73012-1407:1:1101:11330:1340 1:N:0:13
GGGGAGGTAACTTCGTCGAGTACGCTCAAGTCGGAAGATCGGAAG
+
FFFFFFFFFF:,,FF,FFFFFFFFF,FFFFFFFFFFFFFFFFFFF
@FS10000125:23:BPA73012-1407:1:1101:12120:1340 1:N:0:13
GGGCTAACTTCGTCGAGTACGCTCAAAGTAAGAGATCGGAAGAGC
+
FFFFFFFFFF:F,FFFF:FFFF,FF:FFFFFFFFF:,FFF:FFF,
@FS10000125:23:BPA73012-1407:1:1101:12250:1340 1:N:0:13
GGGGATTGAACTTCGTCGAGTACGCTCAATTTACAAGATCGGAAG
+
FF,:F,:,F,,FFF,FF,F:F,F,:F:FFFFF,,,F::FFF,FF,
@FS10000125:23:BPA73012-1407:1:1101:12320:1340 1:N:0:13
GGGGGTGTAACTTCGTCGAGTACGCTCAAAACGTGAGATCGGAAG
+
F,,FFFFFFFF,,FF:FFFFFFFFF,FFFFFFFFFFFFFFFFFFF
@FS10000125:23:BPA73012-1407:1:1101:13260:1340 1:N:0:13
GGGTGCATCAACTTCGTCGAGTACGCTCAAATAAAAAGATCGGAA
+
FFFFFFFFFF::,:FFF:FFFF:FF:F:FFFFFFFFFFFF,FFFF
@FS10000125:23:BPA73012-1407:1:1101:13390:1340 1:N:0:13
GGGCTGCAACTTCGTCGAGTACGCTCAAGACCATAGATCGGAAGA
+
F:,FFFFFFF:,FFFFFFFFFFFFFFFFFFFFFFFFFFFFFF:FF
@FS10000125:23:BPA73012-1407:1:1101:13540:1340 1:N:0:13
GGGGGTCCAACTTCGTCGAGTACGCTCAAGCTCTCAGATCGGAAG
+
FFFFFFFFFF:,,FF,FFFFFFFFF,FFFFFFFFFFFFFFFFFFF
@FS10000125:23:BPA73012-1407:1:1101:13740:1340 1:N:0:13
GGGGCAAAAACTTCGTCGAGTACGCTCAAATCTATAGATCGGAAG
+
FFFFFFFFFFF,,FF:FFFFFFFFF,FFFFFFFFFFFFFFFFFFF
@FS10000125:23:BPA73012-1407:1:1101:13930:1340 1:N:0:13
GGGGGGCAACTTCGTCGAGTACGCTCAATCGCTTAGATCGGAAGA
+
FFFFFFFFFF,:FFFFFFFFFFFFFFFFFFFFFFFFFFFFFFFFF
@FS10000125:23:BPA73012-1407:1:1101:14200:1340 1:N:0:13
GGGGAGTCAACTTCGTCGAGTACGCTCAATAAATTAGATCGGAAG
+
F,,FFFFFFF:,:FF:FFFFFFFFF,FFFFFFFFFFFFFFFFFFF
@FS10000125:23:BPA73012-1407:1:1101:14510:1340 1:N:0:13
GGGGTTCGAACTTCGAACGTACGCTCAACGAGCAAGATCGGAAGA
+
FFFF:FF:FFF,,FFFF:FFF:FFFFFFFFFFFF:FF:FFFF:FF
@FS10000125:23:BPA73012-1407:1:1101:14540:1340 1:N:0:13
GGGGGGTAAACTTCGTCGAGTACGCTCAAATTGTTAGATCGGAAG
+
FFF:,,,,F:F,:F:FFFF:F:FFFFFFFFF,FF,FFFFFFFFF:
@FS10000125:23:BPA73012-1407:1:1101:14770:1340 1:N:0:13
GGGGAACTTCGTCGAGTACGCTCAATCCTGGAGATCGGAAGAGCA
+
FFFFFFFFFFF,FFFFFF,,FFFFFFFFFFFFFFF,FFFFFFF,,
@FS10000125:23:BPA73012-1407:1:1101:14820:1340 1:N:0:13
GGGGTCCAACTTCGTCGAGTACGCTCAAATGTGCAGATCGGAAGA
+
FFFFFFF,F::F,::::F:FF,,FFF,FF,:FFFF:F,F:FFFFF
@FS10000125:23:BPA73012-1407:1:1101:14910:1340 1:N:0:13
GGGGATTCAACTTCGTCGAGTACGCTCAACCTGCAAGATCGGAAG
+
F,,F:F:FF:FF:,F,FF,FFF:FF,FFFF,,,F,F:FFF,:::,
@FS10000125:23:BPA73012-1407:1:1101:15460:1340 1:N:0:13
GGGGGCCCAACTTCGTCGAGTACGCTCAAGGTGCCAGATCGGAAG
+
FFFFFFFFFFF,,FF:FFFFFFFFF,FFFFFFFFFFFFFFFFFFF
@FS10000125:23:BPA73012-1407:1:1101:15680:1340 1:N:0:13
GGGGCTGTAACTTCGTCGAGTACGCTCAAGAATCCAGATCGGAAG
+
FFFFFFFFFFF,,FF,FF:FFFFFF,FFFFFFFFFFFFFFFFFFF
@FS10000125:23:BPA73012-1407:1:1101:15690:1340 1:N:0:13
GGGGTTAAAACTTCGTCGAGTACGCTCAAAGTAACAGATCGGAAG
+
FFFFFFFFFFF::FF,FFFFFFFFF,FFFFFFFFFFFFFFFFFFF
@FS10000125:23:BPA73012-1407:1:1101:15930:1340 1:N:0:13
GGGGGGACCAACTTCGTCGAGTACGCTCAAACATAAAGATCGGAA
+
FFFFFFFFFF::,:FFF:FFFFFFFFF:FFFFFFFFFFFF,FFFF
@FS10000125:23:BPA73012-1407:1:1101:16110:1340 1:N:0:13
GGGGGACTAACTTCGTCGAGTACGCTCAATGATCAAGATCGGAAG
+
F,,F:FFFFFF,:FF:FFFFFFFFF,FFFFFFFFFFFFFFFFFFF
@FS10000125:23:BPA73012-1407:1:1101:16120:1340 1:N:0:13
GGGGACTGAACTTCGTCGAGTACGCTCAAATCAGAAGATCGGAAG
+
FFFFFFFFFFF,,FF,FFFFFFFFF,FFFFFFFFFFFFFFFFFFF
@FS10000125:23:BPA73012-1407:1:1101:1180:1350 1:N:0:13
GGGGACTGACCTTCGTCGAGTACGCTCAAGTATGCAGATCGGAAG
+
FFFFFFFFFFF,:FF:FFFFFFFFF,FFFFFFFFFFFFFFFFFFF
@FS10000125:23:BPA73012-1407:1:1101:2250:1350 1:N:0:13
GGGGGAGCAACTTCGTCGAGTACGCTCAATGTCTGAGATCGGAAG
+
F:,FFFFFFFF,:FF:FFFFFFFFF,FFFFFFFFFFFFFFFFFFF
@FS10000125:23:BPA73012-1407:1:1101:2930:1350 1:N:0:13
GGGGAAACTTCGTCGAGTACGCTCAACGGACTAGATCGGAAGAGC
+
FFFFFFFFFF,F:FFFF:FFFF,FFFFFFFFFFFF::FFFFFFF,
@FS10000125:23:BPA73012-1407:1:1101:3990:1350 1:N:0:13
TGGGACAACTTCGTCGAGTACGCTCAAATGGGAAGATCGGAAGAG
+
,FFFFFFFFF:FF:FFFF:FFFFFFF:,FFFFFFFF,FFF,FFFF
@FS10000125:23:BPA73012-1407:1:1101:4710:1350 1:N:0:13
GATGTTAACTTCGTCGAGTACGCTCAAGATCCAAGATCGGAAGAG
+
,,FFFFFFFFFFF:FFFF:FFFFFFFFFFFFFFFFF,FFF,FFF:
@FS10000125:23:BPA73012-1407:1:1101:5570:1350 1:N:0:13
GGGGACTGAACTTCGTCGAGTACGCTCAATATTAGAGATCGGAAG
+
F:,FFFFFFFF::FF:FFFFFFFFF,FFF:F,F:FFFF,FFFFFF
@FS10000125:23:BPA73012-1407:1:1101:6000:1350 1:N:0:13
GGGGATCAAACTTCGTCGAGTACGCTCAAGACTGAAGATCGGAAG
+
FF:,FF,FF:::FF,FF,F:F,F,:FFFFF,F::FF:::FF:FF,
@FS10000125:23:BPA73012-1407:1:1101:6360:1350 1:N:0:13
GGGCAGCAACTTCGTCGAGTACGCTCAAAGTTACAGATCGGAAGA
+
FFFFFFFFFF:,FFFFFFFFFFFFFFF:FFFFFFFFFFFFFFFFF
@FS10000125:23:BPA73012-1407:1:1101:6430:1350 1:N:0:13
GGGAGTCAACTTCGTCGAGTACGCTCAAATCGAAAGATCGGAAGA
+
::,:FFFFFF::FFFFFFFFFFFFFFF:FFFFFFFFFFFFFFFFF
@FS10000125:23:BPA73012-1407:1:1101:6480:1350 1:N:0:13
GGGGTCATAACTTCGTCGAGTACGCTCAAGTTGCCAGATCGGAAG
+
FFFFFFFFFF:,,FF:FFFFFFFFF,FFFFFFFFFFFFFFFFFFF
@FS10000125:23:BPA73012-1407:1:1101:7000:1350 1:N:0:13
GGGGCCCTAACTTCGTCGAGTACGCTCAATATGATAGATCGGAAG
+
FFFF,FFFFFFFFFFFFFF,FFFFFFFFFFFF:FFFFFFFFFFFF
@FS10000125:23:BPA73012-1407:1:1101:7210:1350 1:N:0:13
GGGGATTCAACTTCGTCGAGTACGCTCAAAAACAAAGATCGGAAG
+
FFFFFFFFFF:,,FF,FFFFFFFFF,FFFFFFFFFFFFFFFFFFF
@FS10000125:23:BPA73012-1407:1:1101:7290:1350 1:N:0:13
GGGGACCTATCTTCGTCGAGTACGCTCAAGATTAAAGATCGGAAG
+
FF:FFFFFFF:,,FF:FFFFFFFFF,FFFFFFFFFFFFFFFFFFF
@FS10000125:23:BPA73012-1407:1:1101:7570:1350 1:N:0:13
GGGGTCATAACTTCGTCGAGTACGCTCAAATATATAGATCGGAAG
+
FF:FFFFFFF:,:FF,FFFFFFFFF,FFFFFFFFFFFFFFFFFFF
@FS10000125:23:BPA73012-1407:1:1101:7930:1350 1:N:0:13
GGGGCGAACTTCGTCGAGTACGCTCAATAATTCAGATCGGAAGAG
+
FF,FFFFFFF:FF:FFFF:FFFFFFF:,FFFFFFFF,FFF:FFFF
@FS10000125:23:BPA73012-1407:1:1101:8100:1350 1:N:0:13
GGGGACAAAACTTCGTCGAGTACGCTCAAGAGAGAAGATCGGAAG
+
FFFFFFFFFFF,FFF:FFFFFFFFFFFFFFFFFFFFFFFFFFFFF
@FS10000125:23:BPA73012-1407:1:1101:8150:1350 1:N:0:13
GGGGTACCAACTTCGTCGAGTACGCTCAATATTGGAGATCGGAAG
+
F,,FFFFFFFF,:FF:FFFFFFFFF,FFFFFFFFFFFFFFFFFFF
@FS10000125:23:BPA73012-1407:1:1101:8460:1350 1:N:0:13
GGGGGGTGAACTTCGTCGAGTACGCTCAAAAAACCAGATCGGAAG
+
FFFFFFFFFFF::FF:FFFFFFFFF,FFFFFFFFFFFFFFFFFFF
@FS10000125:23:BPA73012-1407:1:1101:8940:1350 1:N:0:13
GGGGCACAAACTTCGTCGAGTACGCTCAATAGATTAGATCGGAAG
+
FFFFFFFFFFF::FF:FFF:FFFFF,FFFFFFFFFFFFFFFFFFF
@FS10000125:23:BPA73012-1407:1:1101:8980:1350 1:N:0:13
GGGGGAACTTCGTCGAGTACGCTCAAAATTACAGATCGGAAGAGC
+
FFFFFFFFFFFF:FFFF:FFFF,FF:F,FFFFFFF,,FFF:FFF,
@FS10000125:23:BPA73012-1407:1:1101:9310:1350 1:N:0:13
GGGGGTACAACTTCGTCGAGTACGCTCAAAAAGTGAGATCGGAAG
+
F::FFFFFFFF,,FF:FFFFFFFFF,FFFFFFFFFFFFFFFFFFF
@FS10000125:23:BPA73012-1407:1:1101:10280:1350 1:N:0:13
GGGGACCTAACTTCGTCGAGTACGCTCAAGATGAAAGATCGGAAG
+
FFFFFFFFFF:,:FF,FFFFFFFFF,FFFFFFFFFFFFFFFFFFF
@FS10000125:23:BPA73012-1407:1:1101:10370:1350 1:N:0:13
GGGGCGGTAACTTCGTCGAGTACGCTCAAATAGACAGATCGGAAG
+
FFFFF:FFFFF::FFFFFFFFFFFF:FFFFFFFFFFFFFFFFFFF
@FS10000125:23:BPA73012-1407:1:1101:10580:1350 1:N:0:13
GGGGACTCAACTTCGTCGAGTACGCTCAAATAGCGAGATCGGAAG
+
FFFFFFFFFF:,,FF,FFFFFFFFF,FFFFFFFFFFFFFFFFFFF
@FS10000125:23:BPA73012-1407:1:1101:11050:1350 1:N:0:13
GGGGAATCAACTTCGTCGGTACGCTCAATATCCTAGATCGGAAGA
+
FF:FFFFFFFF,:FF:FFFFFFFFFFF:FFFFFFFFF:FFFFFFF
@FS10000125:23:BPA73012-1407:1:1101:11630:1350 1:N:0:13
GATGAGCAAACTTCGTCGAGTACGCTCAATTAGTAAGATCGGAAG
+
,,F:F:FFFFF:::F:FF:FFFFFF,FFFFFFFFFFFFFFFFF:F
@FS10000125:23:BPA73012-1407:1:1101:11880:1350 1:N:0:13
GGGTGCCAACTTCGTCGAGTACGCTCAAGAACGGAGATCGGAAGA
+
FFFFFFFFFF::FFFFFFFFFFFFFFFFFFFFFFFFFFFFFFFFF
@FS10000125:23:BPA73012-1407:1:1101:12580:1350 1:N:0:13
GGGAGGGAGAACTTCGTCGAGTACGCTCAATTGGTGAGATCGGAA
+
FFFFFFFFFFFF,:FFF,FFFF:FFFF:FFFFFFFFFFFF,FFFF
@FS10000125:23:BPA73012-1407:1:1101:12830:1350 1:N:0:13
GATGCAATAACTTCGTCGAGTACGTGTTAGATCGGAAGAGCACAC
+
,,F:FFFFFFFF::F:FF:FFFFFFFF,FFFFFFFFFFFF,F,F,
@FS10000125:23:BPA73012-1407:1:1101:15660:1350 1:N:0:13
GGGGGATCAGCTTCGTCGAGTACGCTCAAGATTGTAGATCGGAAG
+
FFFFF,:FF:FF::F,FF:FFFFFF:FF,FF:FFFFFFFFFFFFF
@FS10000125:23:BPA73012-1407:1:1101:15820:1350 1:N:0:13
GGGGCTCCAACTTCGTCGAGTACGCTCAACACATAAGATCGGAAG
+
FFFFFFFFFFF::FF,FFFFFFFFF,FFFFFFFFFFFFFFFFFFF
@FS10000125:23:BPA73012-1407:1:1101:15840:1350 1:N:0:13
GGGGGTCCAACTTCGTCGAGTACGCTCAAAGACGGAGATCGGAAG
+
FF:F:FFFFFF::FF:FFF,FFFFF:FFFFFFFFFFFFFFFFFFF
@FS10000125:23:BPA73012-1407:1:1101:1050:1360 1:N:0:13
GGGGGGGGAACTTCGTCGAGTACGCTCAAGAGAGAAGATCGGAAG
+
FFFFFFFFFFFFFFF:FFFFFFFFFFFFFFFFFFFFFFFFFFFFF
@FS10000125:23:BPA73012-1407:1:1101:1930:1360 1:N:0:13
GGGGGTTCAACTTCGTCGAGTACGCTCAATCTCAGAGATCGGAAG
+
FF:F,FFFF:F:FF:FF:F,,:F:FFFFFFFFFFFFFF:FFFFFF
@FS10000125:23:BPA73012-1407:1:1101:1990:1360 1:N:0:13
GGGGCAGCAACTTCGTCGAGTACGCTCAAGCAGTTAGATCGGAAG
+
F,,FFFFFFFF,:FF:FFFFFFFFF:FFFFFFFFFFFFFFFFFFF
@FS10000125:23:BPA73012-1407:1:1101:2160:1360 1:N:0:13
GGGGGCTGAACTTCGTCGAGTACGCTCAAGGTTGAAGATCGGAAG
+
FFFFFFFFFFF,:FFFFFFFFFFFF:FFFFFFFFFFFFFFFFFFF
@FS10000125:23:BPA73012-1407:1:1101:2720:1360 1:N:0:13
GGGGATAGAACTTCGTCGAGTACGCTCAATCAAATAGATCGGAAG
+
F,,F,FFFFFF::FF:FFFFFFFFF,FFFFFFFFFFFFFFFFFFF
@FS10000125:23:BPA73012-1407:1:1101:3140:1360 1:N:0:13
GGGTGGCTGAACTTCGTCGAGTACGCTCAAAACTATAGATCGGAA
+
FFFFFFFFFFFFFFFFF:FFFFFFFFFFFFFFFFF,FFFF:FFFF
@FS10000125:23:BPA73012-1407:1:1101:3360:1360 1:N:0:13
GTTGCAGCAACTTCGTCGAGTACGCTCAATGGGAGAGATCGGAAG
+
,,F:FFFFFF::,,:,F:F,FFF:F,FFFFFFF:FFFFFF:FF,,
@FS10000125:23:BPA73012-1407:1:1101:3620:1360 1:N:0:13
GGGGGCCAAACTTCGTCGAGTACGCTCAAGCTGGGAGATCGGAAG
+
FFFFFFFFFFFFFFF:FFFFFFFFF:FFFFFFFFFFFFFFFFFFF
@FS10000125:23:BPA73012-1407:1:1101:4220:1360 1:N:0:13
GGGGGGGTAACTTCGTCGAGTACGCTCAAGGAATTAGATCGGAAG
+
FFFF:FFFFF:::FF:FFFFFFFFF,FFFFFFFFFFFFFFFFFFF
@FS10000125:23:BPA73012-1407:1:1101:4570:1360 1:N:0:13
GGGAAGAAACTTCGTCGAGTACGCTCAAAGTAAAAGATCGGAAGA
+
FFFFFFFFFF:,FFFFFFFFFFFFFFFFFFFFFFFFFFFFFFFFF
@FS10000125:23:BPA73012-1407:1:1101:4830:1360 1:N:0:13
GGGGAGGCAACTTCGTCGAGTACGCTCAAATAACGAGATCGGAAG
+
F:,FFFFFFF,,:FF:FFFFFFFFF,FFFFFFFFFFFFFFFFFFF
@FS10000125:23:BPA73012-1407:1:1101:5900:1360 1:N:0:13
GGGGGGAAAACTTCGTCGAGTACGCTCAATAGAATAGATCGGAAG
+
FFFFF:FFFFF,:FF:FFFFFFFFF:FFFFFFFFFFFFFFFFFFF
@FS10000125:23:BPA73012-1407:1:1101:7850:1360 1:N:0:13
GGGGGATAAACTTCGTCGAGTACGCTCAAGTCTTAAGATCGGAAG
+
F:,FFFFFFFF::FF:FFFFFFFFF,FFFFFFFFFFFFFFFFFFF
@FS10000125:23:BPA73012-1407:1:1101:8040:1360 1:N:0:13
GGGGCCTAAACTTCGTCGAGTACGCTCAATGGTTTAGATCGGAAG
+
FFFFFFFFFFF::FFFFFFFFFFFF,FFFFFFFFFFFFFFFFFFF
@FS10000125:23:BPA73012-1407:1:1101:8960:1360 1:N:0:13
GGGGAGGAACTTCGTCGAGTACGCTCAATTCACTAGATCGGAAGA
+
FFFFFFFFFF::FFFFFFFFFFFFFFF:FFFFFFFFFFFFFFFFF
@FS10000125:23:BPA73012-1407:1:1101:9090:1360 1:N:0:13
GGGGTCTCAACTTCGTCGAGTACGCTCAAAAGTCAAGATCGGAAG
+
F,,F,FF::,:FF:,FF:F,F,F::F:F:,:FFFFF::FFFFFF,
@FS10000125:23:BPA73012-1407:1:1101:9770:1360 1:N:0:13
GGGGAACCAACTTCGTCGAGTACGCTCAAAATTTAAGATCGGAAG
+
FFFFFFFFFFF,,FF:FFFFFFFFF,FFFFFFFFFFFFFFFFFFF
@FS10000125:23:BPA73012-1407:1:1101:10960:1360 1:N:0:13
GGGGGATTAACTTCGTCGAGTACGCTCAATAAATAAGATCGGAAG
+
FFFF,F,,FFF:,FF,FFFFFFFFF,FFF::::,FFFFFFFFFFF
@FS10000125:23:BPA73012-1407:1:1101:11260:1360 1:N:0:13
GGGGGCAGAACTTCGTCGAGTACGCTCAATAATCAAGATCGGAAG
+
FFFF,FFFFF:,,FF,FFFFFFFFF,FFFFFFFFFFFFFFFFFFF
@FS10000125:23:BPA73012-1407:1:1101:11660:1360 1:N:0:13
GGGGACTTCGTCGAGTACGCTCAATCAAATAGATCGGAAGAGCAC
+
FFFFFFFFFF,FF:F:F,FFFF:FFFF,FFFFFFFFFFFF:F,F,
@FS10000125:23:BPA73012-1407:1:1101:11940:1360 1:N:0:13
GGGGCTCAACTTCGTCGAGTACGCTCAATACCGGAGATCGGAAGA
+
FFFFFFFFFF,,FFFFFFFFFFFFFFF,FFFFFFFFFFFFFFFFF
@FS10000125:23:BPA73012-1407:1:1101:12410:1360 1:N:0:13
GGGTTTCTATTTTCTTCTATATTCTTTTATTTTCTTATTCCTAAA
+
FF:,FF,::,FFF,F,,,,F,:,F:,F,::,:FFF,,,,,:,::,
@FS10000125:23:BPA73012-1407:1:1101:12550:1360 1:N:0:13
GATGTGAGAACTTCGTCGAGTACGCTCAAAAGTCAAGATCGGAAG
+
:,F:F:F:FFFF::F:FF::FFFFF,FFF:,FFFFFFFFF:F::F
@FS10000125:23:BPA73012-1407:1:1101:13490:1360 1:N:0:13
GGGGGTTTAACTTGGTCGAGTACGCTCAAATAAGAAGATCGGAAG
+
FFFFFFFFFFF:FFF,FFFFFFFFF,FFFFFFFFFFFFFFFFFFF
@FS10000125:23:BPA73012-1407:1:1101:13530:1360 1:N:0:13
GGGGGTGGAACTTCGTCGAGTACGCTCAAATTACCAGATCGGAAG
+
F::FFFFFFFF,:FF:FFFFFFFFF,FFFFFFFFFFFFFFFFFFF
@FS10000125:23:BPA73012-1407:1:1101:13730:1360 1:N:0:13
GGGGCATCAACTTCGTCGAGTACGCTCAACTGGTAACTTCAGAAG
+
FF:FF:,,FFFFFFFFFFF:FFFFF:FF:F,F,:FF,,::,,,FF
@FS10000125:23:BPA73012-1407:1:1101:13910:1360 1:N:0:13
GGAAACTTCGTCGAGTACGCTCAAATTTATAGATCGGAAGAGCAC
+
F:::F:,F,,FFF,F,:,F,F:FFF,::FFF:,FF,F,,F,F:F,
@FS10000125:23:BPA73012-1407:1:1101:14240:1360 1:N:0:13
CAAGATAAACGCGAACAATTTAGCGGCTTTATCCGGACGCTCGAC
+
:FFF,FF,FF,::F:F,FFF,,FF,:,:F,,,,:,:FF,FF,,F,
@FS10000125:23:BPA73012-1407:1:1101:14660:1360 1:N:0:13
GGGGAGTGAACTTCGTCGAGTACGCTCAATTAAACAGATCGGAAG
+
FFFFFFFFFFF,:FF,FFFFFFFFF,FFFFFFFFFFFFFFFFFFF
@FS10000125:23:BPA73012-1407:1:1101:14790:1360 1:N:0:13
GATGTTAAACTTCGTCGAGTACGCTCAAACTTATAGATCGGAAGA
+
:,F,FFFFFFFFF:FFF:FFFF,FFFF:FFFFFFFFFFFF::::,
@FS10000125:23:BPA73012-1407:1:1101:14820:1360 1:N:0:13
GGGGAACTTCGTCGAGTACGCTCAATAATGGAGATCGGAAGAGCA
+
FFFFFFFFFFF,FFFFFF,,FFFFFFF,FFFFFFF,FFFFFFF,,
@FS10000125:23:BPA73012-1407:1:1101:15400:1360 1:N:0:13
GGGGTGCTAACTTCGTCGAGTACGCTCAAGTTCAGAGATCGGAAG
+
F:,FFFFFFFF:,FF,FFFFFFFFF,FFFFFFFFFFFFFFFFFFF
@FS10000125:23:BPA73012-1407:1:1101:15500:1360 1:N:0:13
GGGGCAAACTTCGTCGAGTACGCTCAACATGAAAGATCGGAAGAG
+
FFFFFFFFFF,FF:FFFF:FFFFFFFF:FFFFFFFF:FFF:FFFF
@FS10000125:23:BPA73012-1407:1:1101:15850:1360 1:N:0:13
GGGGCCCTAACTTCGTCGAGTACGCTCAAGTCATGAGATCGGAAG
+
FFFFFFFFFFF::FF,FFFFFFFFF,FFFFFFFFFFFFFFFFFFF
@FS10000125:23:BPA73012-1407:1:1101:16020:1360 1:N:0:13
GGGGGTACAACTTCGTCGAGTACGCTCAATCGGCGAGATCGGAAG
+
FFFFFFFFFFF,,FF,FFFFFFFFF,FFFFFFFFFFFFFFFFFFF
@FS10000125:23:BPA73012-1407:1:1101:1170:1370 1:N:0:13
GGGGTAAAACTTCGTCGAGTACGCTCAAATGTAAAGATCGGAAGA
+
FFFF:FFFFF,,FFFFFFFFFFFFFFF:FFFFFFFFFFFFF,FFF
@FS10000125:23:BPA73012-1407:1:1101:1820:1370 1:N:0:13
GGGGGTGCAACTTCGTCGAGTACGCTCAACTCATTAGATCGGAAG
+
FFFFFFFFFF,,FFF:FFFFFFFFF,FFFFFFFFFFFFFFFFFFF
@FS10000125:23:BPA73012-1407:1:1101:2100:1370 1:N:0:13
GGGCTGCAACTTCGTCGAGTACGCTCAATGAGTAAGATCGGAAGA
+
FFFFFFFFFF:,FFFFFFFFFFFFFFF,FFFFFFFFFFFFFFFFF
@FS10000125:23:BPA73012-1407:1:1101:2400:1370 1:N:0:13
GGGGCCGAAACTTCGTCGAGTACGCTCAAGGATATAGATCGGAAG
+
FFFFFFFFFF:,:FF:FFFFFFFFF,FFFFFFFFFFFFFFFFFFF
@FS10000125:23:BPA73012-1407:1:1101:2470:1370 1:N:0:13
GGGGTCGCAACTTCGTCGAGTACGCTCAAGGTCACAGATCGGAAG
+
FFFFFFFFFF,,,FF,FFFFFFFFF,FFFFFFFFFFFFFFFFFFF
@FS10000125:23:BPA73012-1407:1:1101:2620:1370 1:N:0:13
GGGCGGCAACTTCGTCGAGTACGCTCAAGTATGAAGATCGGAAGA
+
FFFFFFFFFF:,FFFFFFFFFFFFFFFFFFFFFFFFFFFFFFFFF
@FS10000125:23:BPA73012-1407:1:1101:3140:1370 1:N:0:13
GGGGGTGTAACTTCGTCGAGTACGCTCAAAATTTAAGATCGGAAG
+
FFFFFFFFFF::,FF:FFFFFFFFF,FFFFFFFFFFFFFFFFFFF
@FS10000125:23:BPA73012-1407:1:1101:3240:1370 1:N:0:13
GGGTAATAACTTCGTCGAGTACGCTCAAACTGATAGATCGGAAGA
+
FFF:FFFFFF::FFFFFFFFFFFFFFF,FFFFFFFFFFFFFFFFF
@FS10000125:23:BPA73012-1407:1:1101:3580:1370 1:N:0:13
GGGGGTCCAACTTCGTCGAGTACGCTCAACCGTTTAGATCGGAAG
+
FFFFFFFFFF:,:FF:FFFFFFFFF,FFFFFFFFFFFFFFFFFFF
@FS10000125:23:BPA73012-1407:1:1101:3850:1370 1:N:0:13
GGGGGCATAACTTCGTCGAGTACGCTCAAAGATATAGATCGGAAG
+
F::FFFFFFFF,:FF:FFFFFFFFF,FFFFFFFFFFFFFFFFFFF
@FS10000125:23:BPA73012-1407:1:1101:3960:1370 1:N:0:13
GGGCGGGAACTTCGTCGAGTACGCTCAATTGAATAGATCGGAAGA
+
,F::,FFFFFF,FFFFFFFFFFFFFFFFFFFFFFFFFFFFF::F:
@FS10000125:23:BPA73012-1407:1:1101:4400:1370 1:N:0:13
GGGGCATAAACTTCGTCGAGTACGCTCAACATATCAGATCGGAAG
+
FFFFFFFFFFF::FF:FFFFFFFFF,FFFFFFFFFFFFFFFFFFF
@FS10000125:23:BPA73012-1407:1:1101:4440:1370 1:N:0:13
GGGGGGTAAACTTCGTCGAGTACGCTCAAAACTTAAGATCGGAAG
+
FFFFFFFFFF:::FF:FFFFFFFFF,FFFFFFFFFFFFFFFFFFF
@FS10000125:23:BPA73012-1407:1:1101:4490:1370 1:N:0:13
GGGACAAAACTTCGTCGAGTACGCTCAAGTGACTAGATCGGAAGA
+
F:::FFFFFF:,FFFFFFFFFFFFFFFFFFFFFFFFFFFFFFFFF
@FS10000125:23:BPA73012-1407:1:1101:4900:1370 1:N:0:13
GGGGGCAGAACTTCGTCGAGTACGCTCAAAAGAATAGATCGGAAG
+
FFFF,FFFFF,,:FF:FFFFFFFFF,FFFFFFFFFFFFFFFFFFF
@FS10000125:23:BPA73012-1407:1:1101:4990:1370 1:N:0:13
GGGGTATGAACTTCGTCGAGTACGCTCAATTTAACAGATCGGAAG
+
FF:FFFFFFF:,,FF:FFFFFFFFF,FFFFFFFFFFFFFFFFFFF
@FS10000125:23:BPA73012-1407:1:1101:5200:1370 1:N:0:13
GGGGTGGAAACTTCGTCGAGTACGCTCAATTCGGTAGATCGGAAG
+
F:,FFFFFFF,F:FF:FFFFFFFFF,FFFFFFFFFFFFFFFF:FF
@FS10000125:23:BPA73012-1407:1:1101:5270:1370 1:N:0:13
GGAGTGTTAACTTCGTCGAGTACGCTCAAAGATGGAGATCGGAAG
+
F,,FFFFFFFF::FF:FFFFFFFFF,FFFFFFFFFFFFFFFFFFF
@FS10000125:23:BPA73012-1407:1:1101:5370:1370 1:N:0:13
GGGGGGGAAACTTCGTCGAGTACGCTCAATTTCCTAGATCGGAAG
+
FFFFF:FFFF:::FF:FFFFFFFFF,FFFFFFFFFFFFFFFFFFF
@FS10000125:23:BPA73012-1407:1:1101:6200:1370 1:N:0:13
GGGGCCGCAACATTCGTCGAGTACGCTCAAACTATGAGATCGGAA
+
FFFFFFFFFF:::,FFF:FFFF:FFFF:FFFFFFFFFFFF,FFFF
@FS10000125:23:BPA73012-1407:1:1101:6330:1370 1:N:0:13
GGGGATTTAACTTCGTCGAGTACGCTCAATGGTCAAGATCGGAAG
+
FFFFFFFFFF:,:FF:FFFFFFFFF,FFFFFFFFFFFFFFFFFFF
@FS10000125:23:BPA73012-1407:1:1101:6340:1370 1:N:0:13
GGGGATTTAACTTCGTCGAGTACGCTCAATGGTCAAGATCGGAAG
+
FFFFFFFFFF:,,FF:FFFFFFFFF,FFFFFFFFFFFFFFFFFFF
@FS10000125:23:BPA73012-1407:1:1101:6700:1370 1:N:0:13
GGGAGATTCAACTTCGTCGAGTACGCTCAAGGTATAAGATCGGAA
+
FFFFFFFFFF:F,FFFF:FFFF,FFFF,FFFFFFFFFFFF:FFFF
@FS10000125:23:BPA73012-1407:1:1101:7070:1370 1:N:0:13
GGGGAAGAACTTCGTCGAGTACGCTCAAGATAACAGATCGGAAGA
+
FF:FFFFFFF,:FFFFFFFFFFFFFFFFFFFFFFFFFFFFFFFFF
@FS10000125:23:BPA73012-1407:1:1101:7720:1370 1:N:0:13
GGGAGACTCAACTTCGTCGAGTACGCTCAAAATAATAGATCGGAA
+
FFFFFFFFFF:F,FFFF:FFFF:FFFF:FFF::FF:FFFF:FFFF
@FS10000125:23:BPA73012-1407:1:1101:8070:1370 1:N:0:13
GGGGAACGAACTTCGTCGAGTACGCTCAACTCATTAGATCGGAAG
+
FFFFFFFFFF,::FF:FFFFFFFFF,FFFFFFFFFFFFFFFFFFF
@FS10000125:23:BPA73012-1407:1:1101:8650:1370 1:N:0:13
GGGGTGTAACTTCGTCGAGTACGCTCAATTTACAAGATCGGAAGA
+
FFFFFF:FFFF:FFFFFFFFFFFFFFFFFFFFFF::F,FFFFFFF
@FS10000125:23:BPA73012-1407:1:1101:9410:1370 1:N:0:13
GGGGGTATAACTTCGTCGAGTACGCTCAACATCTGAGATCGGAAG
+
FFFFFFFFFF:::FF:FFFFFFFFF,FFFFFFFFFFFFFFFFFFF
@FS10000125:23:BPA73012-1407:1:1101:9500:1370 1:N:0:13
GCGGCAAAACTTCGTCGAGTACGCTCAAGGAATTAGATCGGAAGA
+
F,FFFFFFFF,,FFFFFFFFFFFFFFFFFFFFFFFFFFFFFFFFF
@FS10000125:23:BPA73012-1407:1:1101:9810:1370 1:N:0:13
GGGGCCCTAACTTCGTCGAGTACGCTCAAGATATTAGATCGGAAG
+
FFFFFFFFFF:,,FF:FFFFFFFFF,FFFFFFFFFFFFFFFFFFF
@FS10000125:23:BPA73012-1407:1:1101:9990:1370 1:N:0:13
GGGCGGACAAACTTCGTCGAGTACGCTCAATTGGAGAGATCGGAA
+
FFF:FFFFFFF:,:FFF:FFFF:FFFF:FFFFFFFFFFFF,FFFF
@FS10000125:23:BPA73012-1407:1:1101:10580:1370 1:N:0:13
GGGGGGGGAACTTCGTCGAGTACGCTCAACATGAGAGATCGGAAG
+
FFFFFFFFFF:F:FF,FFFFFFFFF,FFFFFFFFFFFFFFFFFFF
@FS10000125:23:BPA73012-1407:1:1101:11260:1370 1:N:0:13
GGGGGCCAAACTTCGTCGAGTACGCTCAATGGTTGAGATCGGAAG
+
FFFF:FFFFF,,:FF,FFFFFFFFF,FFFFFFFFFFFFFFFFFFF
@FS10000125:23:BPA73012-1407:1:1101:11300:1370 1:N:0:13
GGGGACGCAACTTCGTCGAGTACGCTCAAGTCGATAGATCGGAAG
+
FFFFFFFFFF:,,FF,FFFFFFFFF,FFFFFFFFFFFFFFFFFFF
@FS10000125:23:BPA73012-1407:1:1101:11370:1370 1:N:0:13
GGGGATGGAACTTCGTCGAGTACGCTCAAATCAGGAGATCGGAAG
+
FFFFFFFFFF:,,FF,FFFFFFFFF,FFFFFFFFFFFFFFFFFFF
@FS10000125:23:BPA73012-1407:1:1101:12970:1370 1:N:0:13
GGGAGGTTTAACTTCGTCGAGTACGCTCAAGTTCATAGATCGGAA
+
FFF:FFFFFFF:,:FFF:FFFF:FFFF:FFFFFFF,FFFF,FFFF
@FS10000125:23:BPA73012-1407:1:1101:13080:1370 1:N:0:13
GGGGAAGGAACTTCGTCGAGTACGCTCAATGGAAAAGATCGGAAG
+
FF:FFFFFFFF,,FF:FFFFFFFFF,FFFFFFFFFFFFFFFFFFF
@FS10000125:23:BPA73012-1407:1:1101:13900:1370 1:N:0:13
GGGGGAAACTTCGTCGAGTACGCTCAAGGAATCAGATCGGAAGAG
+
FFFFFFFFF:,FF:FFFF:FFFFFFFFFFFFFFFFF:FFF:FFFF
@FS10000125:23:BPA73012-1407:1:1101:13910:1370 1:N:0:13
GGGGGAAACTTCGTCGAGTACGCTCAAGGAATCAGATCGGAAGAG
+
F:,F:FFFFF,FF:FFFF:FFFFFFFFFFFFFFFFF:FFF:FFFF
@FS10000125:23:BPA73012-1407:1:1101:14470:1370 1:N:0:13
GGGGCACAAACTTCGTCGAGTACGCTCAACGGGAAAGATCGGAAG
+
F,,FFFFFFFF,:FF,FFFFFFFFF,FFFFFFFF:FFFFF:FFFF
@FS10000125:23:BPA73012-1407:1:1101:14490:1370 1:N:0:13
GGGAACTAACTTCGTCGAGTACGCTCAATAATAAAGATCGGAAGA
+
FFFFFFFFFF::FFFFFFFFFFFFFFF:FFFFFFFFFFFFFFFFF
@FS10000125:23:BPA73012-1407:1:1101:15280:1370 1:N:0:13
GGGGACCCAACTTCGTCGAGTACGCTCAATACAGTAGATCGGAAG
+
F::FFFFFFFF,,FF,FF:FFFFFF,FFFFFFFFFFFFFFFFFFF
@FS10000125:23:BPA73012-1407:1:1101:15430:1370 1:N:0:13
GGGCGAACTTCGTCGAGTACGCTCAATGGAAAAGATCGGAAGAGC
+
:,,::FFFFFFF,FFFFFF:FF,FFFFFFFF:FFFF,FFFFFFF,
@FS10000125:23:BPA73012-1407:1:1101:15700:1370 1:N:0:13
GGGGATAAACTTCGTCGAGTACGCTCAATTGGCCAGATCGGAAGA
+
FFFFFFFFFF::FFFFFFFFFFFFFFFFFFFFFFFFFFFFFFFFF
@FS10000125:23:BPA73012-1407:1:1101:15930:1370 1:N:0:13
GGGGGCGCAACTTCGTCGAGTACGCTCAAACCCAAAGATCGGAAG
+
FFFFFFFFFFF,,FF,FFFFFFFFF,FFFFFFFFFFFFFFFFFFF
@FS10000125:23:BPA73012-1407:1:1101:16220:1370 1:N:0:13
GGGGGGGGAACTTCGTCGAGTACGCTCAAGTGACCAGATCGGAAG
+
FFFFFFFFFFF:FFF:FFF,FFFFF:FFFFFFFFFFFFFFFFFFF
@FS10000125:23:BPA73012-1407:1:1101:1110:1380 1:N:0:13
GGGGATACAACTTCGTCGAGTACGCTCAATTCGTGAGATCGGAAG
+
FF:FFFFFFFF::FF:FFFFFFFFF:FFFFFFFFFFFFFFFFFFF
@FS10000125:23:BPA73012-1407:1:1101:1210:1380 1:N:0:13
GGGGTTGGAACTTCGTCGAGTACGCTCAAGTTCAAAGATCGGAAG
+
FFFFFFFFFFF,:FF:FFFFFFFFF:FFFFFFFFFFFFFFFFFFF
@FS10000125:23:BPA73012-1407:1:1101:1460:1380 1:N:0:13
GGGGAATAACTTCGTCGAGTACGCTCAAGTAACAAGATCGGAAGA
+
FFFFFFFFFF::FFFFFFFFFFFFFFFFFFFFFFFFFFFFFFFFF
@FS10000125:23:BPA73012-1407:1:1101:1990:1380 1:N:0:13
GGGGCAAACTTCGTCGAGTACGCTCAAAAACCGAGATCGGAAGAG
+
FFFFFFFFFF,FF:FFFF:FFFFFFF::FFFFFFFF,FFF:FFFF
@FS10000125:23:BPA73012-1407:1:1101:2670:1380 1:N:0:13
GGCGTTATAACTTCGTCGAGTACGCTCAACATGCAAGATCGGAAG
+
F,,FF:FFFFFF:FF:FFFFFFFFF,FFFFFFFFFFFFFFFFFFF
@FS10000125:23:BPA73012-1407:1:1101:2760:1380 1:N:0:13
GGGCACAACTTCGTCGAGTACGCTCAAGTGTCCAGATCGGAAGAG
+
FFF:FFFFFF,FF:FFFF:FFFFFFFFFFFFFFFFF,FFF:FFFF
@FS10000125:23:BPA73012-1407:1:1101:2840:1380 1:N:0:13
GGGTGGTAACTTCGTCGAGTACGCTCAAACGGCTAGATCGGAAGA
+
FFF,FFFFFF::FFFFFFFFFFFFFFFFFFFFFFFFFFFFFFFFF
@FS10000125:23:BPA73012-1407:1:1101:3460:1380 1:N:0:13
GGGGGGTGAACTTTCGTCGAGTACGCTCAACCGGTCAGATCGGAA
+
FFFFFFFFFF,,,,FFF:FFFF:FF,F:FFFFFFF,FFFF,FFFF
@FS10000125:23:BPA73012-1407:1:1101:3820:1380 1:N:0:13
GGGGACTTCGTCGAGTACGCTCAACCTTCAAGATCGGAAGAGCAC
+
FFFFFFFFFF,:F:F:F:FFFF:FF,F:FFFFFFFFFFFF,F,F,
@FS10000125:23:BPA73012-1407:1:1101:4290:1380 1:N:0:13
GGGAATAACTTCGTCGAGTACGCTCAATCAGACAGATCGGAAGAG
+
FFFFFFFFFF,FF:FFFF:FFFFFFF:,FFFFFFFF,FFF,FFFF
@FS10000125:23:BPA73012-1407:1:1101:4600:1380 1:N:0:13
GGGGGGGAAACTTCGTCGAGTACGCTCAAGAGGGGAGATCGGAAG
+
FFFFFFFFFF:::FF:FFFFFFFFF,FFFFFFFFFFFFFFFFFFF
@FS10000125:23:BPA73012-1407:1:1101:5430:1380 1:N:0:13
GGGAGCGAAAACTTCGTCGAGTACGCTCAACTGTCAAGATCGGAA
+
F:,:FF:FFFF:::FFF:FFFF,FFFF:FFFFFFFF:FFF,FFFF
@FS10000125:23:BPA73012-1407:1:1101:5470:1380 1:N:0:13
GGGGATTCAACTTCGTCGAGTACGCTCAAGAATTAAGATCGGAAG
+
F,,FFFFFFF:,,FF:FFFFFFFFF,FFFFFFFFFFFFFFFFFFF
@FS10000125:23:BPA73012-1407:1:1101:5490:1380 1:N:0:13
GGGGTGCCAACTTCGTCGAGTACGCTCAAATGCTAAGATCGGAAG
+
FFFFFFFFFF,,:FF,FFFFFFFFF,FFFFFFFFFFFFFFFFFFF
@FS10000125:23:BPA73012-1407:1:1101:5800:1380 1:N:0:13
GGGGACTAACTTCGTCGAGTACGCTCAAGGAAAAAGATCGGAAGA
+
FFFFFFFFFF:,FFFFFFFFFFFFFFFFFFFFFFFFFFFFFF:FF
@FS10000125:23:BPA73012-1407:1:1101:6280:1380 1:N:0:13
GGGGTGTAAACTTCGTCGAGTACGCTCAAAAAAGGAGATCGGAAG
+
FFFFFFFFFFF,:FF:FFFFFFFFF,FFFFFFFFFFFFFFFFFFF
@FS10000125:23:BPA73012-1407:1:1101:7410:1380 1:N:0:13
GGGGTCGGAACTTCGTCGAGTACGCTCAAGTCTAAAGATCGGAAG
+
FFFFFFFFFF:,:FF,FFFFFFFFF,FFFFFFFFFFFFFFFFFFF
@FS10000125:23:BPA73012-1407:1:1101:7430:1380 1:N:0:13
GGGGAACAATCTTCGTCGAGTACGCTCAAAGTACAAGATCGGAAG
+
F:,FFFFFFFF::FF:FFFFFFFFF,FFFFFFFFFFFFFFFFFFF
@FS10000125:23:BPA73012-1407:1:1101:7520:1380 1:N:0:13
GGGGGCTAAACTTCGTCGAGTACGCTCAAAAATTAAGATCGGAAG
+
FFFF,FFFFFF,:FF,FFFFFFFFF,FFFFFFFFFFFFFFFFFFF
@FS10000125:23:BPA73012-1407:1:1101:7590:1380 1:N:0:13
GGGTGCAAACTTCGTCGAGTACGCTCAATACCGAAGATCGGAAGA
+
FF:FFFFFFF,,FFFFFFFFFFFFFFF,FFFFFFFFFFFFFFFFF
@FS10000125:23:BPA73012-1407:1:1101:7630:1380 1:N:0:13
GGGGGGAACTTCGTCGAGTACGCTCAAAAGTCCAGATCGGAAGAG
+
FFF:,FFF,FFFFFFF:FFF,FFFFFFFFF:FFFFFF::FFFFFF
@FS10000125:23:BPA73012-1407:1:1101:7710:1380 1:N:0:13
GGGAGATGGAATTTCGTCGAGTACGCTCAATTCATAAGATCGGAA
+
FFFF,FFF:FF,:,FFF,FFFF,FFFF:FFFFFFFFFFFF,F:FF
@FS10000125:23:BPA73012-1407:1:1101:8270:1380 1:N:0:13
GGGACTCGAACTTCGTCGAGTACGCTCAAGATTAAAGATCGGAAG
+
FF:,FFFFFFF,:FF:FFFFFFFFF,FFFFFFFFFFFFFFFFFFF
@FS10000125:23:BPA73012-1407:1:1101:8290:1380 1:N:0:13
GGGGGGGGAACTTCGTCGAGTACGCTCAAAGTCCGAGATCGGAAG
+
FFFFF::FFFFFFFFFFFFFFFFFFFFFFFFFFFFFFFFFFFFFF
@FS10000125:23:BPA73012-1407:1:1101:8530:1380 1:N:0:13
GGGGGTGGAACTTCGTCGAGTACGCTCAAAAAAATAGATCGGAAG
+
F:,FFFFFFF:,:FF,FFFFFFFFF:FFFFFFFFFFFFFFFFFFF
@FS10000125:23:BPA73012-1407:1:1101:8670:1380 1:N:0:13
GGGGCCTGATCTTCGTCGAGTACGCTCAAGCTGTCAGATCGGAAG
+
FFFFFF:FFFF::FF:FFFFFFFFF:FFFFFFFFFFFFFFFFFFF
@FS10000125:23:BPA73012-1407:1:1101:9120:1380 1:N:0:13
GGGGTAAGAACTTCGTCGAGTACGCTCAAGACTGAAGATCGGAAG
+
FFFFFFFFFF:,:FF:FFFFFFFFF:FFFFFFFFFFFFFFFFFFF
@FS10000125:23:BPA73012-1407:1:1101:9370:1380 1:N:0:13
GGGTCAAAACTTCGTCGAGTACGCTCAAACGCTGAGATCGGAAGA
+
FFFFFFFFFF::FFFFFFFFFFFFFFFFFFFFFFFFFFFFFFFFF
@FS10000125:23:BPA73012-1407:1:1101:9380:1380 1:N:0:13
GGGGATAAAACTTCGTCGAGTACGCTCAATCTAAGAGATCGGAAG
+
FFFFFFFFFF:,:FF:FFFFFFFFF,FFFFFFFFFFFFFFFFFFF
@FS10000125:23:BPA73012-1407:1:1101:9640:1380 1:N:0:13
GGGGGAACAACTTCGTCGAGTACGCTCAAGTTAAAAGATCGGAAG
+
FF:FFFFFFF:::FF:FFFFFFFFF,FFFFFFFFFFFFFFFFFFF
@FS10000125:23:BPA73012-1407:1:1101:9650:1380 1:N:0:13
GGAGGTATAACTTCGTCGAGTACGCTCAACATCTGAGATCGGAAG
+
F,:FFFFFFFFF,FF:FFFFFFFFF,FFFFFFFFF:,FFF::F:F
@FS10000125:23:BPA73012-1407:1:1101:10260:1380 1:N:0:13
GGGGCAGCAACTTCGTCGAGTACGCTCAAAAAACAAGATCGGAAG
+
FFFFFFFFFF,,,FF,FFFFFFFFF,FFFFFFFFFFFFFFFFFFF
@FS10000125:23:BPA73012-1407:1:1101:10440:1380 1:N:0:13
GGGGGAAAAACTTCGTCGAGTACGCTCAATGGGCCAGATCGGAAG
+
FFFFFFFFFFF,:FF:FFFFFFFFF,FFFFFFFFFFFFFFFFFFF
@FS10000125:23:BPA73012-1407:1:1101:10660:1380 1:N:0:13
GGGTAAAAACTTCGTCGAGTACGCTCAAGAGGTGAGATCGGAAGA
+
FFFFFFFFFF::FFFFFFFFFFFFFFFFFFFFFFFFFFFFFFFFF
@FS10000125:23:BPA73012-1407:1:1101:10730:1380 1:N:0:13
GGGGCCTCAACTTCGTCGAGTACGCTCAATCTAAAAGATCGGAAG
+
FFFFFFFFFFF:FFFFFFF,FFFFFFFFFFFFFFFFFFFFFFFFF
@FS10000125:23:BPA73012-1407:1:1101:10940:1380 1:N:0:13
GGGGGAAAGAACTTCGTCGAGTACGCTCAATCGAGTAGATCGGAA
+
FFFFFFFFFFF:,:FFF,FFFF:FFFF:FFFFFFF,FFFF,FFFF
@FS10000125:23:BPA73012-1407:1:1101:11900:1380 1:N:0:13
GGGGCGCTAACTTCGTCGAGTACGCTCAAGGTCCTAGATCGGAAG
+
FFFFFFFFFF:,:FF,FFFFFFFFF,FFFFFFFFFFFFFFFFFFF
@FS10000125:23:BPA73012-1407:1:1101:12010:1380 1:N:0:13
GGGGGCAAATCTTCGTCGAGTACGCTCAAAAGCCAAGATCGGAAG
+
FF:FFFFFFFF,:FF:FFFFFFFFF,FFFFFFFFFFFFFFFFFFF
@FS10000125:23:BPA73012-1407:1:1101:12550:1380 1:N:0:13
GATGAGTTAACTTCGTCGAGTACGCTCAAATCCAAAGATCGGAAG
+
,,F:::FF,FF:::F:FF,,FF:FF,FFFFFFFFFF,FFF,FF::
@FS10000125:23:BPA73012-1407:1:1101:12610:1380 1:N:0:13
GGGGACATAACTTCGTCGAGTACGCTCAAGAGATCAGATCGGAAG
+
FFFFFFFF:F:,,FF,FFFFFFFFF,FFFFFFFFFFFFFFFFFFF
@FS10000125:23:BPA73012-1407:1:1101:13180:1380 1:N:0:13
GGGGGCGGCATCTTCGTCGAGTACGCTCAAAAACAAAGATCGGAA
+
FFFFFFFFFF,:,:FFF,FFFF:FFFF:FFFFFFFFFFFF,FFFF
@FS10000125:23:BPA73012-1407:1:1101:13600:1380 1:N:0:13
GGGGGGGTAACTTAGTCGAGTACGCTCAAACGTGAAGATCGGAAG
+
FFFFFF:FFFF:::FFFFFFFFFFF:FFFFFFFFFFFFFFFFFFF
@FS10000125:23:BPA73012-1407:1:1101:14190:1380 1:N:0:13
GGGGAACAAACTTCGTCGAGTACGCTCAATCTTCTAGATCGGAAG
+
FFFFFFFFFFF::FF:FFFFFFFFF,FFFFFFFFFFFFFFFFFFF
@FS10000125:23:BPA73012-1407:1:1101:14250:1380 1:N:0:13
GGAGACGAAACTTCGTCGAGTACGCTCAATAAACAAGATCGGAAG
+
FFFFFF,:FFFF:FF:FFFFFFFFF,FFF,,:FF,FFFFFFFFFF
@FS10000125:23:BPA73012-1407:1:1101:14690:1380 1:N:0:13
GGGGAGGTAACTTCGTCGAGTACGCTCAACTAAACAGATCGGAAG
+
FFFFFFFFFFF,:FF,FFFFFFFFF,FFFFFFFFFFFFFFFFFFF
@FS10000125:23:BPA73012-1407:1:1101:14820:1380 1:N:0:13
GGGGACTCAACTTCGTCGAGTACGCTCAATCAAGTAGATCGGAAG
+
FFFFF,FFFFFF:FF:FFFFFFFFF,FFFFF,F:FFFFFFFFFFF
@FS10000125:23:BPA73012-1407:1:1101:14900:1380 1:N:0:13
GGGGCGACATCTTCGTCGAGTACGCACAAATGTACAGATCGGAAG
+
FFFFFFFFFFF,,FF,FFFFFFFFF,FFFFFFFFFFFFFFFFFFF
@FS10000125:23:BPA73012-1407:1:1101:15020:1380 1:N:0:13
GGGGGCCTAACTTCGTCGAGTACGCTCAAAGCAGGAGATCGGAAG
+
FFFFFFFFFFF,,FF,FFFFFFFFF,FFFFFFFFFFFFFFFFFFF
@FS10000125:23:BPA73012-1407:1:1101:15700:1380 1:N:0:13
GGGATGAGATCTTCGTCGAGTACGCTCAAATTTGAAGATCGGAAG
+
FFFFFFFFFFF,,FF,FFFFFFFFF,FFFFFFFFFFFFFFFFFFF
@FS10000125:23:BPA73012-1407:1:1101:15710:1380 1:N:0:13
GGGGGTAAAACTTCGTCGAGTACGCTCAAGATATGAGATCGGAAG
+
F,,FFFFFFFF:,FF,FFFFFFFFF,FFFFFFFFFFFFFFFFFFF
@FS10000125:23:BPA73012-1407:1:1101:15850:1380 1:N:0:13
GGGGCAATAACTTCGTCGAGTACGCTCAAAGTGGTAGATCGGAAG
+
FFFFFFFFFFF::FF:FFFFFFFFF,FFFFFFFFFFFFFFFFFFF
@FS10000125:23:BPA73012-1407:1:1101:15960:1380 1:N:0:13
GGGGGCGCAACTTCGTCGAGTACGCTCAAACCCAAAGATCGGAAG
+
FFFFFFFFFFF,,FF,FFFFFFFFF,FFFFFFFFFFFFFFFFFFF
@FS10000125:23:BPA73012-1407:1:1101:16240:1380 1:N:0:13
GGGGTATAAACTTCGTCGAGTACGCTCAAAGGGTGAGATCGGAAG
+
FFFFFFFFFFF,:FF:FFFFFFFFF,FFFFFFFFFFFFFFFFFFF
@FS10000125:23:BPA73012-1407:1:1101:2130:1390 1:N:0:13
GGGCAACAACTTCGTCGAGTACGCTCAAGTTGTAAGATCGGAAGA
+
FF,FFFFFFF:,FFFFFFFFFFFFFFFFFFFFFFFFFFFFFFFFF
@FS10000125:23:BPA73012-1407:1:1101:2270:1390 1:N:0:13
GGGGAATTAACTTCGTCGAGTACGCTCAAAGAAATAGATCGGAAG
+
FF:FFFFFFFF,:FF:FFFFFFFFF,FFFFFFFFFFFFFFFFFFF
@FS10000125:23:BPA73012-1407:1:1101:2590:1390 1:N:0:13
GGGGAGGGAACTTCGTCGAGTACGCTCAAGTTATAAGATCGGAAG
+
FF:FFFFFFF:,,FF:FFFFFFFFF,FFFFFFFFFFFFFFFFFFF
@FS10000125:23:BPA73012-1407:1:1101:2970:1390 1:N:0:13
GGGGAGAAAACTTCGTCGAGTACGCTCAACAGTGCAGATCGGAAG
+
F,,FFFFFFF:,:FF:FFFFFFFFF,FFFFFFFFFFFFFFFFFFF
@FS10000125:23:BPA73012-1407:1:1101:3030:1390 1:N:0:13
GGGGTAACAACTTCGTCGAGTACGCTCAAACCGAGAGATCGGAAG
+
F,,FFFFFFF:,:FF:FFFFFFFFF:FFFFFFFFFFFFFFFFFFF
@FS10000125:23:BPA73012-1407:1:1101:3040:1390 1:N:0:13
GGGGTTCTAACTTCGTCGAGTACGCTCAAGGTCTGAGATCGGAAG
+
FFFF,FF:FFF:::F:FFFFFFFFF,FFFF:F:FFFFFFFFFFFF
@FS10000125:23:BPA73012-1407:1:1101:3190:1390 1:N:0:13
GATGGCATAACTTCGTCGAGTACGCTCAAAAAGATAGATCGGAAG
+
:,FF,:FF:,FF,,F:FF::FF:FF::FFFFF,FF:FFFF::F:F
@FS10000125:23:BPA73012-1407:1:1101:3220:1390 1:N:0:13
GGGGCAGCAACTTCGTCGACTACGCTCAAGCAGTTAGATCGGAAG
+
FFFFFFFFFFF,:FF,F:FFF:F:,FFFFFFFFFFF:FFF:FFF:
@FS10000125:23:BPA73012-1407:1:1101:3240:1390 1:N:0:13
GGGGCCAAAACTTCGTCGAGTACGCTCAATGTTGAAGATCGGAAG
+
FF:FFFFFFF::,FF:FFFFFFFFF,FFFFFFFFFFFFFFFFFFF
@FS10000125:23:BPA73012-1407:1:1101:3600:1390 1:N:0:13
GGGGGGTAAACTTCGTCGAGTACGCTCAATCGACAAGATCGGAAG
+
FFFFFFFFFFFFFFFFFFFFFFFFF:FFFFFFFFFFFFFFFFFFF
@FS10000125:23:BPA73012-1407:1:1101:3970:1390 1:N:0:13
GGGGGAATAACTTCGTCGAGTACGCTCAAATTGAAAGATCGGAAG
+
FF:F:FFFFFF::FF:FFFFFFFFF,FFFFFFFFFFFFFFFFFFF
@FS10000125:23:BPA73012-1407:1:1101:4040:1390 1:N:0:13
GGGGAAGTAACTTCGTCGAGTACGCTCAAAGTTTGAGATCGGAAG
+
FF:FFFFFFFF,:FF:FFFFFFFFF,FFFFFFFFFFFFFFFFFFF
@FS10000125:23:BPA73012-1407:1:1101:4940:1390 1:N:0:13
GGAGTATGAACTTCGTCGAGTACGCTCAATTTAACAGATCGGAAG
+
:F,FFFFFFFF,:FF:FFFFFFFFF,FFFFFFFFFFFFFFF,FFF
@FS10000125:23:BPA73012-1407:1:1101:5020:1390 1:N:0:13
GGGGGCACAACTTTCGTCGAGTACGCTCAATATACTAGATCGGAA
+
FFFFF,F,FFF:FFF::F,F:F:F::FFF:,,,FFFFF,:FFFFF
@FS10000125:23:BPA73012-1407:1:1101:5120:1390 1:N:0:13
GGGGATGCAACTTCGTCGAGTACGCTCAATGGGTAAGATCGGAAG
+
FF,FFFFFFF,,:FF:FFFFFFFFF,FFFFFFFFFFFFFFFFFFF
@FS10000125:23:BPA73012-1407:1:1101:5170:1390 1:N:0:13
GGGTTTCAACTGTCGAGTACGCTCAATGGTGGAGATCGGAAGAGC
+
FFFFFFFFFFFF:FFFF:FFFF,FFFFFFFFFFFF:,FFF:FFF,
@FS10000125:23:BPA73012-1407:1:1101:5180:1390 1:N:0:13
GGGGCCGTAACTTCGTCGAGTACGCTCAATTAATTAGATCGGAAG
+
FFFFFFFFFF:,:FF:FFFFFFFFF,FFFFFFFFFFFFFFFFFFF
@FS10000125:23:BPA73012-1407:1:1101:5370:1390 1:N:0:13
GGGAGACGCAACTTCGTCGAGTACGCTCAAAAGACAAGATCGGAA
+
FFF:FFFFFFF,,:FFF:FFFF:FF:F:FFFFFFFFFFFF,FFFF
@FS10000125:23:BPA73012-1407:1:1101:5440:1390 1:N:0:13
GGGACGGAACTTCGTCGAGTACGCTCAATAAAAAAGATCGGAAGA
+
FFFFFFFFFF::FFFFFFFFFFFFFFF,FFFFFFFFFFFFFFFFF
@FS10000125:23:BPA73012-1407:1:1101:5700:1390 1:N:0:13
GGGGCCGCAACTTCGTCGAGTACGCTCAACTTTACAGATCGGAAG
+
FFFFFFFFFF:,:FF:FFFFFFFFF,FFFFFFFFFFFFFFFFFFF
@FS10000125:23:BPA73012-1407:1:1101:5840:1390 1:N:0:13
GGGGCATAAACTTCGTCGAGTACGCTCAACGCTATAGATCGGAAG
+
FF:FFFFFFFF,:FF:FFFFF:FFF,FFFFFFFFFFFFFFFFFFF
@FS10000125:23:BPA73012-1407:1:1101:6500:1390 1:N:0:13
GGGGCATCAACTTCGTCGAGTACGCTCAACATGAAAGATCGGAAG
+
FFF::FF,FFFFFF:FFFF,F:F:FFFFFFF:FFFFFFFFFFFFF
@FS10000125:23:BPA73012-1407:1:1101:7110:1390 1:N:0:13
GCTGATGGAACTTCGTCGAGTACGCTCAATTACATAGATCGGAAG
+
,,,FFFF:FFFF:FF:FF:FFFFFF,FFFFFFFFF:FFFFFFFFF
@FS10000125:23:BPA73012-1407:1:1101:7240:1390 1:N:0:13
GGGGAGAGAACTTCGTCGAGTACGCTCAACGACTGAGATCGGAAG
+
FF:FFFFFFF,F:FF,FFFFFFFFF,FFFFFFFFFFFFFFFFFFF
@FS10000125:23:BPA73012-1407:1:1101:7920:1390 1:N:0:13
GGGGGCAGAACTTCGTCGAGTACGCTCAAAAAAGAAGATCGGAAG
+
FFFFFFFFFFFFFFFFFFF:FFFFFFFFFFFFFFFFFFFFFFFFF
@FS10000125:23:BPA73012-1407:1:1101:8130:1390 1:N:0:13
GGGGACTTCGTCGAGTACGCTCAATTTATGAGATCGGAAGAGCAC
+
FF:FFFFFFF:FF:FFF,FFFF:F::F:FFFFFFFFFFFF,F,F,
@FS10000125:23:BPA73012-1407:1:1101:8200:1390 1:N:0:13
GGGGCATTAACTTCGTCGAGTACGCTCAACACTTTAGATCGGAAG
+
FFFFFFF,FFFF::F:FF:FFFFFF:FFF,:,,:,FFFFFFFFFF
@FS10000125:23:BPA73012-1407:1:1101:8310:1390 1:N:0:13
GGGGGAACTTCGTCGAGTACGCTCAAGCAAAAAGATCGGAAGAGC
+
F::FFFFFFFFF,FFFF:FFF:,FFFF:FFFFFFF:,FFFFFFF:
@FS10000125:23:BPA73012-1407:1:1101:8540:1390 1:N:0:13
GGGGGCTTAACTTCGTCGAGTACGCTCAATTCCAAAGATCGGAAG
+
FFFFFFFFFFF:,FF:FFFFFFFFF,FFFFFFFFFFFFFFFFFFF
@FS10000125:23:BPA73012-1407:1:1101:9390:1390 1:N:0:13
GGGGGTACAACTTCGTCGAGTACGCTCAAGTTTCTAGATCGGAAG
+
F:,FFFFFFF:,:FF:FFFFFFFFF,FFFFFFFFFFFFFFFFFFF
@FS10000125:23:BPA73012-1407:1:1101:9500:1390 1:N:0:13
GGGGGAAAACTTCGTCGAGTACGCTCAAATTTCTAGATCGGAAGA
+
FFFFFFFFFF::FFFFFFFFFFFFFFFFFFFFFFFFFFFFFFFFF
@FS10000125:23:BPA73012-1407:1:1101:10330:1390 1:N:0:13
GGGAGATTCAACTTCGTCGAGTACGCTCAATCGCGAAGATCGGAA
+
FFF:FFFFFFF:,:FFF:FFFF:FFFF:FFFFFFFFFFFF,FFFF
@FS10000125:23:BPA73012-1407:1:1101:10460:1390 1:N:0:13
GGGGTAGAAACTTCGTCGAGTACGCTCAAATGATGAGATCGGAAG
+
F,FF:FFFFFF,::F,FFFFFFFFF,FFFFFFFFFFFFFFFFFFF
@FS10000125:23:BPA73012-1407:1:1101:10750:1390 1:N:0:13
GGGAGGCAACTTCGTCGAGTACGCTCAATTTAAAAGATCGGAAGA
+
F::FFFFFFF,:FFFFFFFFFFFFFFF:FFFFFFFFFFFFFFFFF
@FS10000125:23:BPA73012-1407:1:1101:10820:1390 1:N:0:13
GGGGCAGAACTTCGTCGAGTACGCTCAAATTTTTAGATCGGAAGA
+
FFFFFFFFFF::FFFFFFFFFFFFFFF:FFFFFFFFFFFFFFFFF
@FS10000125:23:BPA73012-1407:1:1101:10850:1390 1:N:0:13
GGGGGCCAACTTCGTCGAGTACGCTCAAATCGTTAGATCGGAAGA
+
F,,FFFFFFF:,FFFFFFFFFFFFFFF:FFFFFFFFFFFFFFFFF
@FS10000125:23:BPA73012-1407:1:1101:10980:1390 1:N:0:13
GGGGGCCCAACTTCGTCGAGTACGCTCAAAAATCAAGATCGGAAG
+
FFFFFFFFFF,,,FF,FFFFFFFFF,FFFFFFFFFFFFFFFFFFF
@FS10000125:23:BPA73012-1407:1:1101:11130:1390 1:N:0:13
GGGGAACTAACTTCGTCGAGTACGCTCAAATACCAAGATCGGAAG
+
FFFFFFFFFF:,,FF:FFFFFFFFF,FFFFFFFFFFFFFFFFFFF
@FS10000125:23:BPA73012-1407:1:1101:11900:1390 1:N:0:13
GGGGGACTAACTTCGTCGAGTACGCTCAAGGTAGTAGATCGGAAG
+
FFFFFFFFFF:,,FF,FFFFFFFFF,FFFFFFFFFFFFFFFFFFF
@FS10000125:23:BPA73012-1407:1:1101:11930:1390 1:N:0:13
GGCGGGAGAACTTCGTCGAGTACGCTCAATCAATAAGATCGGAAG
+
:,,F,,FFFFF::FF:FFFFFFFFF,FFFFFFFFFFFFFFFFFFF
@FS10000125:23:BPA73012-1407:1:1101:12190:1390 1:N:0:13
GATGCAGCAACTTCGTCGAGTACGCTCAAATAAATAGATCGGAAG
+
,,F,FFFFFFFF::F:FF::FFFFF:FFFFFFFFFFFFFFFFFF:
@FS10000125:23:BPA73012-1407:1:1101:13320:1390 1:N:0:13
GGGGCGCTAACTTCGTCGAGTACGCTCAACAAATTAGATCGGAAG
+
FF,FFFFFFF:::FF,FFFFFFFFF,FFFFFFFFFFFFFFFFFFF
@FS10000125:23:BPA73012-1407:1:1101:13370:1390 1:N:0:13
GGGGAACTTCGTCGAGTACGCTCAAGACCAAAGATCGGAAGAGCA
+
FF,FFFFFFFF,FFFFFF,,FFFFFFF:FFFFFFF,FFFFFFF,,
@FS10000125:23:BPA73012-1407:1:1101:13520:1390 1:N:0:13
GGGGGGTAAACTTCGTCGAGTACGCTCAATAGATAAGATCGGAAG
+
F:,FFFFFFFF::FF:FFFFFFFFF,FFFFFFFFFFFFFFFFFFF
@FS10000125:23:BPA73012-1407:1:1101:13700:1390 1:N:0:13
GGGGCAGCAACTTCGTCGAGTACGCTCAATTTTAAAGATCGGAAG
+
FFFFFFFFFFF,,FF:FFFFFFFFF,FFFFFFFFFFFFFFFFFFF
@FS10000125:23:BPA73012-1407:1:1101:13780:1390 1:N:0:13
GGGGGGTTAACTTGTCGAGTACGCTCAACTTTTGAGATCGGAAGA
+
FFFFFFFFFFFFFFFFFFFFFFFFFFF:FFFFFFFFFFFFFFFFF
@FS10000125:23:BPA73012-1407:1:1101:14090:1390 1:N:0:13
GGGGTGGCAACTTCGTCGAGTACGCTCAAATAATCAGATCGGAAG
+
F::FFFFFFFF::FF:FFFFFFFFF,FFFFFFFFFFFFFFFFFFF
@FS10000125:23:BPA73012-1407:1:1101:14110:1390 1:N:0:13
GGGGAACTTCGTCGAGTACGCTCAAACACAAAGATCGGAAGAGCA
+
FFFFFFFFFFF:FFFFFF,,FFFFFFFFFFFFFFF:FFFFFFF,:
@FS10000125:23:BPA73012-1407:1:1101:14120:1390 1:N:0:13
GGGGGCTGAACTTCGTCGAGTACGCTCAAACGTCGAGATCGGAAG
+
F:,F,FF:FFFFFFF:FFFFFFFFF,FFFFFFFFFFFFFFFFFFF
@FS10000125:23:BPA73012-1407:1:1101:15410:1390 1:N:0:13
GGGGGGCCAACTTCGTCGAGTACGCTCAATGTATGAGATCGGAAG
+
FFFF,FFFFFF::FF:FFFFFFFFF,FFFFFFFFFFFFFFFFFFF
@FS10000125:23:BPA73012-1407:1:1101:15690:1390 1:N:0:13
GGGGAGATAACTTCGTCGAGTACGCTCAAATATATAGATCGGAAG
+
FFFFFFF,FFFF::F,FF:FFFFFF,FFF,,,F,:FFFFFFFFFF
@FS10000125:23:BPA73012-1407:1:1101:16080:1390 1:N:0:13
GGGGGGTTAACTTCGTCGAGTACGCTCAAACAAGAAGATCGGAAG
+
FFFFFFFFFFF::FF:FFFFFFFFF,FFFFFFFFFFFFFFFFFFF
@FS10000125:23:BPA73012-1407:1:1101:16240:1390 1:N:0:13
GGGGGAGCAACTTCGTCGAGTACGCTCAACGGGGCAGATCGGAAG
+
F:,FFF,F,FFFFF:FF:F:F:F:FFFFF:,F,::FFFFFFFFF:
@FS10000125:23:BPA73012-1407:1:1101:1240:1400 1:N:0:13
GGGGCAGTAACTTCGTCGAGTACGCTCAAGGTGAAAGATCGGAAG
+
FFFFFFFFFFF::FF:FFFFFFFFF:FFFFFFFFFFFFFFFFFFF
@FS10000125:23:BPA73012-1407:1:1101:1430:1400 1:N:0:13
GGGGCAACTTCGTCGAGTACGCTCAAACGCCAAGATCGGAAGAGC
+
F,,FFFFFFFFF:FFFF:FFFF,FFFF:FFFFFFF:,FFF:FFF,
@FS10000125:23:BPA73012-1407:1:1101:1510:1400 1:N:0:13
GGGGAGACAACTTCGTCTCAGTACGCTCAAAGTCCCAGATCGGAA
+
F,,FFFFFFFF,:,F:FF,FFF:FFFF:FFFFFF:,:FFF,,F::
@FS10000125:23:BPA73012-1407:1:1101:2620:1400 1:N:0:13
GGGGAGGGAACTTCGTCGAGTACGCTCAAGTTATAAGATCGGAAG
+
FFFFFFFFFF:,:FF:FFFFFFFFF,FFFFFFFFFFFFFFFFFFF
@FS10000125:23:BPA73012-1407:1:1101:2950:1400 1:N:0:13
GGGGGTGGACTCTTCGTCGAGTACGCTCAAAGGCAAAGATCGGAA
+
F:,FFFFFFF,:,:FFF:FFFF:FF:F:FFFFFFFFFFFF,FFFF
@FS10000125:23:BPA73012-1407:1:1101:3160:1400 1:N:0:13
GGGGACTTCGTCGAGTACGCTCAATGGTCCAGATCGGAAGAGCAC
+
FF:FFFFFFF:FF:FFF:FF:F:FFFFFFFFFFFFFFFFF:F,F,
@FS10000125:23:BPA73012-1407:1:1101:3400:1400 1:N:0:13
GGGGCAGCAACTTCGTCGAGTACGCTCAAGCACCGAGATCGGAAG
+
FF:FFFFFFF,,:FF:FFFFFFFFF:FFFFFFFFFFFFFFFFFFF
@FS10000125:23:BPA73012-1407:1:1101:3700:1400 1:N:0:13
GGGGTTACATCTTCGTCGAGTACGCTCAAAACCGTAGATCGGAAG
+
FFFFFFFFFFFFFFFFFFFFFFFFF:FFFFFFFFFFFFFFFFFFF
@FS10000125:23:BPA73012-1407:1:1101:3720:1400 1:N:0:13
GGGGTAAGAGCTTCGTCGAGTACGCTCAATCGGCGAGATCGGAAG
+
FFFFFFFFFF:,:FF:FFFFFFFFF,FFFFFFFFFFFFFFFFFFF
@FS10000125:23:BPA73012-1407:1:1101:4210:1400 1:N:0:13
GGGGAGGGAATTTCGTCGAGTACGCTCAAGAGAACAGATCGGAAG
+
FFFFFFFFFFF:FFFFFFFFFFFFF:FFFFFFFFFFFFFFFFFFF
@FS10000125:23:BPA73012-1407:1:1101:4270:1400 1:N:0:13
GGAGACGGAACTTCGTCGAGTACGCTCAATTAAAAAGATCGGAAG
+
F,,FFFFFFFF::FF:FFFFFFFFF,FFFFFFFFFFFFFFFFFFF
@FS10000125:23:BPA73012-1407:1:1101:4740:1400 1:N:0:13
GGGGGGCCTAACTTCGTCGAGTACGCTCAAGATTATAGATCGGAA
+
FFFFFFFFFF::,:FFF:FFFF:FFFF:FFFFFFF,FFFF,FFFF
@FS10000125:23:BPA73012-1407:1:1101:4850:1400 1:N:0:13
GGGGAATCAACTTCGTCGAGTACGCTCAATTACCCAGATCGGAAG
+
FFFFFFFFFF,,:FF:FFFFFFFFF,FFFFFFFFFFFFFFFFFFF
@FS10000125:23:BPA73012-1407:1:1101:4920:1400 1:N:0:13
GGGGGTGAACTTCGTCGAGTACGCTCAAACGTAGAGATCGGAAGA
+
FFFFFFFFFF::FFFFFFFFFFFFFFFFFFFFFFFFFFFFFFFFF
@FS10000125:23:BPA73012-1407:1:1101:5220:1400 1:N:0:13
GGGGGATAAACTTCGTCGAGTACGCTCAAATGAAAAGATCGGAAG
+
FFFFFFFFFF:::FF:FFFFFFFFF,FFFFFFFFFFFFFFFFFFF
@FS10000125:23:BPA73012-1407:1:1101:5440:1400 1:N:0:13
GGGGTACTAACTTCGTCGAGTACGCTCAACTAAACAGATCGGAAG
+
F:,FFFFFFF,::FF:FFFFFFFFF,FFFFFFFFFFFFFFFFFFF
@FS10000125:23:BPA73012-1407:1:1101:6240:1400 1:N:0:13
GGGGCTGAACTTCGTCGAGTACGCTCAATTCAAAAGATCGGAAGA
+
FFFFFFFFFF::FFFFFFFFFFFFFFF:FFFFFFFFFFFFFFFFF
@FS10000125:23:BPA73012-1407:1:1101:6290:1400 1:N:0:13
GGGGTCCGAACTTCGTCGAGTACGCTCAAAGTGCTAGATCGGAAG
+
FFFFFFFFFFF,:FF:FFFFFFFFF,FFFFFFFFFFFFFFFFFFF
@FS10000125:23:BPA73012-1407:1:1101:6700:1400 1:N:0:13
GGGGGTCGCAACTTCGTCGAGTACGCTCAAGGCGACAGATCGGAA
+
FFFFFFFFFF::,:FFF:FFFF:FF,F:FFFFFFF,FFFF,FFFF
@FS10000125:23:BPA73012-1407:1:1101:6730:1400 1:N:0:13
GGGGGTCAACTTCGTCGAGTACGCTCAAGTATAAAGATCGGAAGA
+
FFFFFFFFFF,,FFFFFFFFFFFFFFFFFFFFFFFFFFFFFFFFF
@FS10000125:23:BPA73012-1407:1:1101:7420:1400 1:N:0:13
GGGGTAGGAACATTCGTCGAGTACGCTCAAGTACCAAGATCGGAA
+
FFFFFFFFFFF:F,FFF,FFFF:FFFF:FFFFFFFFFFFF,FFFF
@FS10000125:23:BPA73012-1407:1:1101:7540:1400 1:N:0:13
GGGGCAGGAACTTCGTCGAGTACGCTCAATTATGAAGATCGGAAG
+
FFFFFFFFFFF:FFFFFFFFFFFFF:FFFFFFFFFFFFFFFFFFF
@FS10000125:23:BPA73012-1407:1:1101:8120:1400 1:N:0:13
GGGGGCCTAACTTCGTCGAGTACGCTCAAAGTTATAGATCGGAAG
+
FFFFFFFFFF:::FF:FFFFFFFFF,FFFFFFFFFFFFFFFFFFF
@FS10000125:23:BPA73012-1407:1:1101:8170:1400 1:N:0:13
GGGGTTATAACTTCGTCGAGTACGCTCAAGAATTAAGATCGGAAG
+
F:,FFFFFFFF::FF:FFFFFFFFF,FFFFFFFFFFFFFFFFFFF
@FS10000125:23:BPA73012-1407:1:1101:8370:1400 1:N:0:13
GGGGGCAGAACTTCGTCGAGTACGCTCAATCTTAGAGATCGGAAG
+
FFFFFFFFFF:,:FF:FFFFFFFFF,FFFFFFFFFFFFFFFFFFF
@FS10000125:23:BPA73012-1407:1:1101:8420:1400 1:N:0:13
GGGGAACAAACTTCGTCGAGTACGCTCAATATTTGAGATCGGAAG
+
FFFFFFFFFFF,:FF:FFFFFFFFF,FFFFFFFFFFFFFFFFFFF
@FS10000125:23:BPA73012-1407:1:1101:8640:1400 1:N:0:13
GGGAAAAACTTCGTCGAGTACGCTCAAGCACTTAGATCGGAAGAG
+
FFFFFFFFFF:FF:FFFF:FFFFFFFFFFFFFFFFF,FFF:FFFF
@FS10000125:23:BPA73012-1407:1:1101:8650:1400 1:N:0:13
GGGGTTAACTTCGTCGAGTACGCTCAAGGCTAGAGATCGGAAGAG
+
FF:FFFFFFF,FF:FFFF:FFFFFFFFFFFFFFFFF,FFF,FFFF
@FS10000125:23:BPA73012-1407:1:1101:8950:1400 1:N:0:13
GGGGTCATAACTTCGTCGAGTACGCTCAAAAGATGAGATCGGAAG
+
FFF:::F:FFF:FF:FF:F:F:F:F:FFF,FF:F:FFFFFFFFFF
@FS10000125:23:BPA73012-1407:1:1101:9160:1400 1:N:0:13
GGGGCATTAATTTCGTCGAGTACGCTCAATGTACTAGATCGGAAG
+
FFFFFFFFFF:::FF:FFFFFFFFF,FFFFFFFFFFFFFFFFFFF
@FS10000125:23:BPA73012-1407:1:1101:10000:1400 1:N:0:13
GGGGCATCAACTTCGTCGAGTACGCTCAAACACAGAGATCGGAAG
+
FFFFFFFFFFF,:FF:FFF,FFFFF,FFFFFFFFFFFFFFFFFFF
@FS10000125:23:BPA73012-1407:1:1101:10110:1400 1:N:0:13
GGGGAACAAACTTCGTCGAGTACGCTCAAGTTTATAGATCGGAAG
+
F,,,FFFFFF:::FFFFFF,FFFFF:FFFF:FFFFFFFFFFFFF:
@FS10000125:23:BPA73012-1407:1:1101:10130:1400 1:N:0:13
GGGCTAGAACTTCGTCGAGTACGCTCAAAAATCTAGATCGGAAGA
+
F:F,FFFFFF,,FFFFFFFFFFFFFFF:FFFFFFFFFFFFFFFFF
@FS10000125:23:BPA73012-1407:1:1101:10210:1400 1:N:0:13
GGGGAACTTCGTCGAGTACGCTCAAAGCTCGAGATCGGAAGAGCA
+
FFFFFFFFFFF,FFFFFF,,FFFFFFF::FFFFFF,FFFFFFF,,
@FS10000125:23:BPA73012-1407:1:1101:10220:1400 1:N:0:13
GGGGCGTGAACTTCGTCGAGTACGCTCAATTTAGAAGATCGGAAG
+
FFFFFFFFFF:,:FF,FFFFFFFFF,FFFFFFFFFFFFFFFFFFF
@FS10000125:23:BPA73012-1407:1:1101:10250:1400 1:N:0:13
GGGGACGCAACTTCGTCGAGTACGCTCAAACTCTTAGATCGGAAG
+
F:FFFFFFFF:,:FF,FFFFFFFFF,FFFFFFFFFFFFFFFFFFF
@FS10000125:23:BPA73012-1407:1:1101:10280:1400 1:N:0:13
GGGGGTCGAACTTCGTCGAGTACGCTCAAATTGAGAGATCGGAAG
+
FFFFFFFFFF:,:FF,FFFFFFFFF,FFFFFFFFFFFFFFFFFFF
@FS10000125:23:BPA73012-1407:1:1101:10560:1400 1:N:0:13
GGGGGCAGAACTTCGTCGAGTACGCTCAATCCGGGAGATCGGAAG
+
F,,F,FFFFF:,:FF:FFFFFFFFF,FFFFFFFFFFFFFFFFFFF
@FS10000125:23:BPA73012-1407:1:1101:10610:1400 1:N:0:13
GGGGGAGGAACTTCGTCGAGTACGCTCAAAGCTAAAGATCGGAAG
+
FFFFFFFFFF:,,FF:FFFFFFFFF,FFFFFFFFFFFFFFFFFFF
@FS10000125:23:BPA73012-1407:1:1101:10670:1400 1:N:0:13
GTTGTAAGAACTTCGTCGAGTACGCTCAAGGTATAAGATCGGAAG
+
:,F,::F:F:FF::F:FF,FFF:FF,FFFFFFFFFFFFFF:FF:F
@FS10000125:23:BPA73012-1407:1:1101:11080:1400 1:N:0:13
GGGGGGATAACTTCGTCGAGTACGCTCAAGTAAATAGATCGGAAG
+
F::F:FFFFFF,:FF:FFFFFFFFF,FFFFFFFFFFFFFFFFFFF
@FS10000125:23:BPA73012-1407:1:1101:11090:1400 1:N:0:13
GGGGGTTGAACTTCGTCGAGTACGCTCAAAGAATAAGATCGGAAG
+
F:FFFFFFFFF,:FF:FFFFFFFFF,FFFFFFFFFFFFFFFFFFF
@FS10000125:23:BPA73012-1407:1:1101:11540:1400 1:N:0:13
GGGGGCTTAACTTCGTCGAGTACGCTCAATCGGTAAGATCGGAAG
+
FFFFFFFFFF:,,FF:FFFFFFFFF,FFFFFFFFFFFFFFFFFFF
@FS10000125:23:BPA73012-1407:1:1101:11660:1400 1:N:0:13
GGGGAGTTAACTTCGTCGAGTACGCTCAATAATATAGATCGGAAG
+
FFFFFFFFFFF,:FF:FFFFFFFFF,FFFFFFFFFFFFFFFFFFF
@FS10000125:23:BPA73012-1407:1:1101:12170:1400 1:N:0:13
CATGAGACAACTTCGTCGAGTACGCTCAAGTCTGAAGATCGGAAG
+
,,,,::FFFFFFF,F,FFF,FF:FF,FFFFFFFFF:FFFFF,,:,
@FS10000125:23:BPA73012-1407:1:1101:12450:1400 1:N:0:13
GGGGTTCTAACTTCGTCGAGTACGCTCAATCTACGAGATCGGAAG
+
FF:F,:FFFF::,FFFFFF,FFFFF:FFFFFFFFFFFFFFFFFFF
@FS10000125:23:BPA73012-1407:1:1101:12500:1400 1:N:0:13
GGGGGCCCAACTTCGTCGAGTACGCTCAAAGGCAGAGATCGGAAG
+
FFFFF,::FFFF::F:FFFFFFFFF,FFFFF::FFFFFFFFFFFF
@FS10000125:23:BPA73012-1407:1:1101:13180:1400 1:N:0:13
GGGGATAGAACTTCGTCGAGTACGCTCAAGTCTATAGATCGGAAG
+
FFFFFFFFFFF,:FF:FFFFFFFFF,FFFFFFFFFFFFFFFFFFF
@FS10000125:23:BPA73012-1407:1:1101:14150:1400 1:N:0:13
GGGGGGACAACTTCGTCCAGTACGCTCAACTAAGAAGATCGGAAG
+
F:,FFFFFFF:,:FF:F,F:FFFFF,FFFFFFFFFFFFFFFFFFF
@FS10000125:23:BPA73012-1407:1:1101:14450:1400 1:N:0:13
GGGGGATAAACTTCGTCGAGTACGCTCAAGGAATAAGATCGGAAG
+
FFFF,,,FFFFFFFFFFFF,FFFFF:FFFF:FFFFFFFFFFFFFF
@FS10000125:23:BPA73012-1407:1:1101:14810:1400 1:N:0:13
GGGGGCACAACTTCGTCGAGTACGCTCAATCCACGAGATCGGAAG
+
FFFFFFFFFF:,,FF,FFFFFFFFF,FFFFFFFFFFFFFFFFFFF
@FS10000125:23:BPA73012-1407:1:1101:14880:1400 1:N:0:13
GGGAGTAAACTTCGTCGAGTACGCTCAACACCCCAGATCGGAAGA
+
F:,FFFFFFF::FFFFFFFFFF:FFFFFFFFFFFFFFFFFF::F:
@FS10000125:23:BPA73012-1407:1:1101:15610:1400 1:N:0:13
GGGGAGGCAACTTCGTCGAGTACGCTCAAGACAAAAGATCGGAAG
+
FFFFFFFFFFF,,FF,FFFFFFFFF,FFFFFFFFFFFFFFFFFFF
@FS10000125:23:BPA73012-1407:1:1101:15640:1400 1:N:0:13
GGGGCTGCAACTTCGTCGAGTACGCTCAAATATAGAGATCGGAAG
+
FF:FF,FFFFF:FFFFFFF:F:FFF:FF:FFF:FFFFFFFFFFFF
@FS10000125:23:BPA73012-1407:1:1101:15960:1400 1:N:0:13
GGGGTCTCAACTTCGTCGAGTACGCTCAACGCCGGAGATCGGAAG
+
FFFFFFFFFFF::FF,FFFFFFFFF,FFFFFFFFFFFFFFFFFFF
@FS10000125:23:BPA73012-1407:1:1101:16200:1400 1:N:0:13
GGGGGGCTAACTTCGTCGAGTACGCTCAATGTGAAAGATCGGAAG
+
FF:F:FFFFFF,:FF:FFFFFFFFF,FFFFFFFFFFFFFFFFFFF
@FS10000125:23:BPA73012-1407:1:1101:16340:1400 1:N:0:13
GGGGAACGAACTTCGTCGAGTACGCTCAAGTAACAAGATCGGAAG
+
FFFFFFFFFFF,:FF:FFFFFFFFF,FFFFFFFFFFFFFFFFFFF
@FS10000125:23:BPA73012-1407:1:1101:1010:1410 1:N:0:13
GGGGGCTAAACTTCGTCGAGTACGCTCAATAGATTAGATCTGAAG
+
FFFFFFFFFFF::FF:FFFFFFFFF:FFFFFFFFFFFFFF,FFFF
@FS10000125:23:BPA73012-1407:1:1101:1020:1410 1:N:0:13
GGGGTGAGGTAACTTCGTCGAGTACGCTCAAGGTTCAAGATCGGA
+
FFFF:FFFFFF,:,FFFF:,FF:FFFFFFFFFFFF:FFFF:,FFF
@FS10000125:23:BPA73012-1407:1:1101:1030:1410 1:N:0:13
GGGGGTGTAACTTCGTCGAGTACGCTCAAAGGACTAGATCGGAAG
+
FFFFFFFFFFF:FFF:FFFFFFFFF,FFFFFFFFFFFFFFFFFFF
@FS10000125:23:BPA73012-1407:1:1101:1170:1410 1:N:0:13
GGGGGATGAAACTTCGTCGAGTACGCTCAAGGGAGAAGATCGGAA
+
FFFFFFFFFFF:,:FFF:FFFF:FF:F:FFFFFFFFFFFF,FFFF
@FS10000125:23:BPA73012-1407:1:1101:1270:1410 1:N:0:13
GGGGATTAAACTTCGTCGAGTACGCTCAAAGTTGTAGATCGGAAG
+
FFFFFFFFFFF::FFFFFF,FFFFF:FF:FFFFFFFFFFFF:FFF
@FS10000125:23:BPA73012-1407:1:1101:1390:1410 1:N:0:13
GGGGGCGCAACTTCGTCGAGTACGCTCAAACAAGTAGATCGGAAG
+
FFFFFFFFFFF::FF:FFF:FFFFF:FFFFFFFFFFFFFFFFFFF
@FS10000125:23:BPA73012-1407:1:1101:1440:1410 1:N:0:13
GGGGCATCAACTTCGTCGAGACGCTCAAACTGCGAGATCGGAAGA
+
FFFFFFFFFFF,:FF:FFF,FFFFFFFFFFFFFFFFFFFFFF:FF
@FS10000125:23:BPA73012-1407:1:1101:1630:1410 1:N:0:13
GGGGGTTCAACTTCGTCGAGTACGCTCAATCAACGAGATCGGAAG
+
FF:FFFFFFFF::FFFFFF:FFFFF:FFFFFFFFFFFFFFFFFFF
@FS10000125:23:BPA73012-1407:1:1101:1650:1410 1:N:0:13
GGGGGCCGAACTTCGTCGAGTACGCTCAATCCGATAGATCGGAAG
+
FFFFFFFFFF:,FFF:FFFFFFFFF:FFFFFFFFFFFFFFFFFFF
@FS10000125:23:BPA73012-1407:1:1101:1950:1410 1:N:0:13
GGGGCAACTTCGTCGAGTACGCTCAAGACTCAAGATCGGAAGAGC
+
FF:FFFFFFFFF:FFFF:FFFF:FFFFFFFFFFFFF,FFFFFFF,
@FS10000125:23:BPA73012-1407:1:1101:2140:1410 1:N:0:13
GGGGTAGTAACTTCGTCGAGTACAAGTCGCCAGATCGGAAGAGCA
+
FFFFFFFFFFF,:FF:FFFFFFF:FFF,:FFFFFF,FFFFFFF,,
@FS10000125:23:BPA73012-1407:1:1101:3270:1410 1:N:0:13
GGGGCTTGAACTTCGTCGAGTACGCTCAATCTTCTAGATCGGAAG
+
F,,FFFFFFF::,FF,FFFFFFFFF,FFFFFFFFFFFFFFFFFFF
@FS10000125:23:BPA73012-1407:1:1101:3540:1410 1:N:0:13
GGGGTGTAAACTTCGTCGAGTACGCTCAAACTATCAGATCGGAAG
+
FFF:FF,,F:FFFF,FF,F::,F,FF:FF,,,,,,F:::FF:FF:
@FS10000125:23:BPA73012-1407:1:1101:3710:1410 1:N:0:13
GGGACAAACTTCGTCGAGTACGCTCAATCACATAGATCGGAAGAG
+
FFF:FFFFFF,FF:FFFF:FFFFFFF::FFFFFFFF,FFF,FFFF
@FS10000125:23:BPA73012-1407:1:1101:4270:1410 1:N:0:13
GGGGACAATTTCGTCGAGTACGCTCAATGGAACAGATCGGAAGAG
+
F,,FFFFFFFFFF:FFFF:FFFFFFF:,FFFFFFFF,FFF,FFFF
@FS10000125:23:BPA73012-1407:1:1101:4550:1410 1:N:0:13
GGGGATGGAACTTCGTCGAGTACGCTCAATATAGAAGATCGGAAG
+
F,,FFFFFFFF,:FF:FFFFFFFFF,FFFFFFFFFFFFFFFFFFF
@FS10000125:23:BPA73012-1407:1:1101:4950:1410 1:N:0:13
GGGGGACGAACTTCGTCGAGTACGCTCAAAAAATAAGATCGGAAG
+
F,,F:FFFFFF:FFFFFFF:FFFFF:FFFFFFFFFFFFFFFFFFF
@FS10000125:23:BPA73012-1407:1:1101:5780:1410 1:N:0:13
GGGGTCCAAACTTCGTCGAGTACACTCAAGGATCCAGATCGGAAG
+
FFFFFFFFFF:,,FF,FFFFFFF:F,FFFFFFFFFFFFFFFFFFF
@FS10000125:23:BPA73012-1407:1:1101:5920:1410 1:N:0:13
GGGGCAAAAAACTTCGTCGAGTACGCTCAATTAAGAAGATCGGAA
+
FFFF,FFFFFFF,:FFF::FFF:FFFF:FFFF:FFFFFFF,FFFF
@FS10000125:23:BPA73012-1407:1:1101:6970:1410 1:N:0:13
GGGGAACGAACTTCGTTGAGTACGCTCAAGTTAAAAGATCGGAAG
+
FFFFFFFFFF:,:FF:FFFFFFFFF,FFFFFFFFFFFFFFFFFFF
@FS10000125:23:BPA73012-1407:1:1101:7410:1410 1:N:0:13
GGGATAAAACTTCGTCGAGTACGCTCAACTCCCTAGATCGGAAGA
+
FFFFFFFFFFF:FFFFFFFFFFFFFFFFFFFFFFFFFFFFFFFFF
@FS10000125:23:BPA73012-1407:1:1101:8300:1410 1:N:0:13
GGGGGCAACTTCGTCGAGTACGCTCAATGAAACAGATCGGAAGAG
+
FFFFFFFFFF,FF:FFFF:FFFFFFF,,FFFFFFFF,FFF:FFFF
@FS10000125:23:BPA73012-1407:1:1101:8380:1410 1:N:0:13
GGGGGAGTAAACTTCGTCGAGTACGCTCAATGGCTGAGATCGGAA
+
FFFFFFFFFFF:,:FFF:FFFF:FF:::FFFFFFFFFFFF,FFFF
@FS10000125:23:BPA73012-1407:1:1101:8420:1410 1:N:0:13
GGGGCCTAAACTTCGTCGAGTACGCTCAATGGTTTAGATCGGAAG
+
FFFFFFFFFF:,,FF,FFFFFFFFF,FFFFFFFFFFFFFFFFFFF
@FS10000125:23:BPA73012-1407:1:1101:9810:1410 1:N:0:13
GGGGAAACTTCGTCGAGTACGCTCAAAATACGAGATCGGAAGAGC
+
FFFFFFFF,,FF,FFF:,FFF,F:,F,,FF:FFFFFFFFFFFFFF
@FS10000125:23:BPA73012-1407:1:1101:10060:1410 1:N:0:13
GGGGCTACAACTTCGTCGAGTACGCTCAACTAAACAGATCGGAAG
+
FFFFF:FFF::FFFFFF,F::,F:FF,FFFFF:::FF::FF:FF,
@FS10000125:23:BPA73012-1407:1:1101:10150:1410 1:N:0:13
GGGGGCGCTAACTTCGTCGAGTACGCTCAATCAAATAGATCGGAA
+
F,,FFFFFFFFF::FFF:FFFF,FFFF:FFFFFFF,FFFF,FFFF
@FS10000125:23:BPA73012-1407:1:1101:10240:1410 1:N:0:13
GGGCATCAACTTCGTCGAGTACGCTCAATTTGATAGATCGGAAGA
+
FFFFFFFFFF:,FFFFFFFFFFFFFFF,FFFFFFFFFFFFFFFFF
@FS10000125:23:BPA73012-1407:1:1101:10320:1410 1:N:0:13
GGGGTGGGAACTTCGTCGAGTACGCTCAACTGCAAAGATCGGAAG
+
FFFFFFFFFF:::FF,FFFFFFFFF,FFFFFFFFFFFFFFFFFFF
@FS10000125:23:BPA73012-1407:1:1101:10340:1410 1:N:0:13
GGGGAAACTTGTCGAGTACGCTCAACGGTTAAGATCGGAAGAGCA
+
FFFFFFFFFFF,FFFFFF,,FFFFFFFFFFFFFFF,FFFFFFF,F
@FS10000125:23:BPA73012-1407:1:1101:10620:1410 1:N:0:13
GGGGGGAAAACTTCGTCGAGTACGCTCAATGTGTAAGATCGGAAG
+
FFFFFFFFFFF:F,FFFF:FFF:FF,FFFFFFFFFFFFFF::FFF
@FS10000125:23:BPA73012-1407:1:1101:10840:1410 1:N:0:13
GGGGGCCAACTTCGTCGAGTACGCTCAAATCGTTAGATCGGAAGA
+
FFFFFFFFFF,,FFFFFFFFFFFFFFFFFFFFFFFFFFFFFFFFF
@FS10000125:23:BPA73012-1407:1:1101:11300:1410 1:N:0:13
GGGGTGCCAACTTCGTCGAGTACGCTCAAAAAATAAGATCGGAAG
+
FFFFFFFFFF:,,FF,FFFFFFFFF,FFFFFFFFFFFFFFFFFFF
@FS10000125:23:BPA73012-1407:1:1101:11680:1410 1:N:0:13
GGGGGACAGATCTTCGTCGAGTACGCTCAAAATGCAGATCGGAAG
+
FFFFFFFFFF,:,,FFF,FFFF:FF:F:FFFFFFFFFFFFFFFFF
@FS10000125:23:BPA73012-1407:1:1101:11840:1410 1:N:0:13
GGGGTGTAATCTTCGTCGAGTACGCTCAAGTGTTCAGATCGGAAG
+
F:,FFFFFFFF:,FF:FFFFFFFFF,FFFFFFFFFFFFFFFFFFF
@FS10000125:23:BPA73012-1407:1:1101:11900:1410 1:N:0:13
GGGGCGCCAACTTCGTCGAGTACGCACAAATACTAAGATCGGAAG
+
FFFFFFFFFF:,,FF,FFFFFFFFF,FFFFFFFFFFFFFFFFFFF
@FS10000125:23:BPA73012-1407:1:1101:11960:1410 1:N:0:13
GGGGCATGAACTTCGTCGAGTACGCTCAAGAAATAAGATCGGAAG
+
FF:FFFFFFFF::FF:FFFFFFFFF,FFFFF:,FFFFFFFFFFFF
@FS10000125:23:BPA73012-1407:1:1101:12390:1410 1:N:0:13
GGGGATTCAACTTCGTCGAGTACGCTCAATTTGAGAGATCGGAAG
+
F,,FFFFFFFF,,FF,FFFFFFFFF,FFFFFFFFFFFFFFFFFFF
@FS10000125:23:BPA73012-1407:1:1101:12410:1410 1:N:0:13
GGGGTTTGAACTTCGTCGAGTACGCTCAATGCAATAGATCGGAAG
+
FFFFFFFFFFF,,FF,FFFFFFFFF,FFFFFFFFFFFFFFFFFFF
@FS10000125:23:BPA73012-1407:1:1101:13130:1410 1:N:0:13
GGGGGTCGAACTTCGTCGAGAACGCTCAAATGTTCAGATCGGAAG
+
FFFFFFFFFF:,,FF,FFFF:FFFF,FFFFFFFFFFFFFFFFFFF
@FS10000125:23:BPA73012-1407:1:1101:13510:1410 1:N:0:13
GGGGATGCAACTTCGTCGAGTAGGCTCAAAGTGTTAGATCGGAAG
+
F,,FFFFFFFF,,FF:FFFFFFFFF,FFFFFFFFFFFFFFFFFFF
@FS10000125:23:BPA73012-1407:1:1101:14300:1410 1:N:0:13
GGGGGGCCAATTTCGTCGAGTACGCTCAAGAGTTAAGATCGGAAG
+
FFFFFFFFFF,::FF:FFFFFFFFF,FFFFFFFFFFFFFFFFFFF
@FS10000125:23:BPA73012-1407:1:1101:15370:1410 1:N:0:13
GGGGAGGTAACTTCGTCGAGTACGCTCAACTAACGAGATCGGAAG
+
FFFFFFFFFFF::FF,FFFFFFFFF,FFFFFFFFFFFFFFFFFFF
@FS10000125:23:BPA73012-1407:1:1101:15380:1410 1:N:0:13
GGGGTCGAAATTTCGTCGAGTACGCTCAATGGTTGAGATCGGAAG
+
FFFF:FFFFFFFFFF:FFFFFFFFF,FFFFFFFFFFFFFFFFFFF
@FS10000125:23:BPA73012-1407:1:1101:1900:1420 1:N:0:13
GGTCGCTCTTCCGATCTGGGGTACAAACTTCGTCGAGTACGCTCA
+
FF,:FFFFFFFFF,FFFFF,FF:FFFF:FFFFFFFFFFFFF,,,,
@FS10000125:23:BPA73012-1407:1:1101:1950:1420 1:N:0:13
GGGGCTGTAACTTCGTCGAGTACGCTCAAATGATGAGATCGGAAG
+
FFFFFF:FFFF::FF:FFFFFFFFF,FFFFFFFFFFFFFFFFFFF
@FS10000125:23:BPA73012-1407:1:1101:1960:1420 1:N:0:13
GGGGTCGCAACTTCGTCGAGTACGCTCAACATATTAGATCGGAAG
+
F,FFF:FFFFFFFFF:FFFFFFFFF:FFFF,F,,F:FFFF:F:FF
@FS10000125:23:BPA73012-1407:1:1101:2510:1420 1:N:0:13
GGGGACCTAACTTCATCGAGTACGCTCAAGCCTAAAGATCGGAAG
+
F,,FFFFFFFF,:F,:FFFFFFFFF:FFFFFFFFFFFFFFFFFFF
@FS10000125:23:BPA73012-1407:1:1101:2680:1420 1:N:0:13
GGGGTAACTTCGTCGAGTACGCTCAAACGTAAAGATCGGAAGAGC
+
F::FFFFFFFFFFFFFF:FFFF:FFFFF:FFFFFFF:FFFFFFF,
@FS10000125:23:BPA73012-1407:1:1101:3220:1420 1:N:0:13
GGGGCACGAACTTCGTGCGTACGCTCAACCATAAAGATCGGAAGA
+
FFFFFFFFFF,::FF:F,FFFFFFFFF:FFFFFFFFFFFFFF:FF
@FS10000125:23:BPA73012-1407:1:1101:4020:1420 1:N:0:13
GGGGAATGAACTTCGTCGAGTACGCTCAACCCTGTAGATCGGAAG
+
FFFFFFFFFFF,:FF,FFFFFFFFF,FFFFFFFFFFFFFFFFFFF
@FS10000125:23:BPA73012-1407:1:1101:4520:1420 1:N:0:13
GGGGCATAAACTTCGTCGAGTACGCTCAAACGGTGAGATCGGAAG
+
FFFFFFFFFFF::FF:FFFFFFFFF:FFFFF:FFFFFFFFFFFFF
@FS10000125:23:BPA73012-1407:1:1101:4610:1420 1:N:0:13
GGGGTCGAACTTCGTCGAGTACGCTCAAAACATAAGATCGGAAGA
+
FFFFFFFFFF,,FFFFFFFFFFFFFFF,FFFFFFFFFFFFFFFFF
@FS10000125:23:BPA73012-1407:1:1101:4790:1420 1:N:0:13
GGGGCAACAACTTCGTCGAGTACGCTCAAACTGCAAGATCGGAAG
+
F:,FFFFFFF:,,FF:FFFFFFFFF,FFFFFFFFFFFFFFFFFFF
@FS10000125:23:BPA73012-1407:1:1101:4970:1420 1:N:0:13
GGGGTTCAACTTCGTCGAGTACGCTCAAAACAAGAGATCGGAAGA
+
FFFFFFFFFF,,FFFFFFFFFFFFFFF:FFFFFFFFFFFFFFFFF
@FS10000125:23:BPA73012-1407:1:1101:5110:1420 1:N:0:13
GGAGGCTTAACTTCGTCGAGTACGCTCAACTTGTAAGATCGGAAG
+
F,,F:FFFFF:F:FF,FFFFFFFFF,FFFFFFFFFFFFFFFFFFF
@FS10000125:23:BPA73012-1407:1:1101:5890:1420 1:N:0:13
GGGGGATAACTTCGTCGAGTACGCTCAATGAATGAGATCGGAAGA
+
FFFFFFFFFF,,FFFFFFFFFFFFFFF:FFFFFFFFFFFFFFFFF
@FS10000125:23:BPA73012-1407:1:1101:6210:1420 1:N:0:13
GGGGAGGAAACTTCGTCGAGTACGCTCAAGGAGTAAGATCGGAAG
+
FFFFFFFFFF:,:FF:FFFFFFFFF,FFFFFFFFFFFFFFFFFFF
@FS10000125:23:BPA73012-1407:1:1101:6320:1420 1:N:0:13
GGGGGGCCAACTTCGTCGAGTACGCTCAAATTGAAAGATCGGAAG
+
F::F:FFFFFF,:FF,FFFFFFFFF,FFFFFFFFFFFFFFFFFFF
@FS10000125:23:BPA73012-1407:1:1101:6700:1420 1:N:0:13
GGGGACTAAACTTCGTCGAGTACGCTCAACCTTGCAGATCGGAAG
+
FFFFFFFFFF:,:FF:FFFFFFFFF,FFFFFFFFFFFFFFFFFFF
@FS10000125:23:BPA73012-1407:1:1101:6900:1420 1:N:0:13
GGGGCACAACTTCGTCGAGTACGCTCAACAGTTGAGATCGGAAGA
+
FFFFF,FFFF::FFFF:FF,FFFFFFFFFFFFF:FF::F:FFFF:
@FS10000125:23:BPA73012-1407:1:1101:7090:1420 1:N:0:13
GGGGTTGCAACTTCGTCGAGTACGCTCAACCGATGAGATCGGAAG
+
FFFFFFFFFF:,:FF:FFFFFFFFF,FFFFFFFFFFFFFFFFFFF
@FS10000125:23:BPA73012-1407:1:1101:7140:1420 1:N:0:13
GGGGTCTTAGCTTCGTCGAGTACGCTCAAAGCACGAGATCGGAAG
+
FFFFFFFFFF:,,FF:FFFFFFFFF,FFFFFFFFFFFFFFFFFFF
@FS10000125:23:BPA73012-1407:1:1101:8160:1420 1:N:0:13
GGGGTAATAACTTCGTCGAGTACGCTCAAGTTATCAGATCGGAAG
+
FF,FFFFFFFF,,FF:FFFFFFFFF,FFFFFFFFFFFFFFFFFFF
@FS10000125:23:BPA73012-1407:1:1101:8580:1420 1:N:0:13
GGGGGCCTAACTTCGTCGAGTACGCTCAACAATGCAGATCGGAAG
+
FFFFFFFFFFF,:FF:FFFFFFFFF,FFFFFFFFFFFFFFFFFFF
@FS10000125:23:BPA73012-1407:1:1101:9070:1420 1:N:0:13
GGGGAGGAATCTTCGTCGAGTACGCTCAATATTGGAGATCGGAAG
+
F:FFFFFFFFF::FF:FFFFFFFFF,FFFFFFFFFFFFFFFFFFF
@FS10000125:23:BPA73012-1407:1:1101:9260:1420 1:N:0:13
GGGGGATTAACTTCGTCGAGTACGCTCAATAAGGGAGATCGGAAG
+
FFFFFFFFFF,,:FF:FFFFFFFFF,FFFFFFFFFFFFFFFFFFF
@FS10000125:23:BPA73012-1407:1:1101:9350:1420 1:N:0:13
GGGGATCCAACTTCGTCGAGTACGCTCAAATGTTAAGATCGGAAG
+
FFFFFFFFFFF::FF:FFFFFFFFF,FFFFFFFF:FFFFFFFFFF
@FS10000125:23:BPA73012-1407:1:1101:11370:1420 1:N:0:13
GGGGATTGAACTTCGTCGAGTACGCTCAAACGGGGAGATCGGAAG
+
FFFFFFFFFF:,,FF,FFFFFFFFF,FFFFFFFFFFFFFFFFFFF
@FS10000125:23:BPA73012-1407:1:1101:11380:1420 1:N:0:13
GGGGTATCAACTTCGTCGAGTACGCTCAACACTTCAGATCGGAAG
+
FFFFFFFFFF,,,FF,FFFFFFFFF,FFFFFFFFFFFFFFFF:FF
@FS10000125:23:BPA73012-1407:1:1101:11440:1420 1:N:0:13
GGGGCCTTAACTTTCGTCGAGTACGCTCAAATTTTTAGATCGGAA
+
FFFFFF,FFFFFF:FFF:FFFF:FFFF:F:FFFFF:FFFF,FFFF
@FS10000125:23:BPA73012-1407:1:1101:11630:1420 1:N:0:13
GGGGAAAAACTTCGTCGAGTACGCTCAAATTGATAGATCGGAAGA
+
F:,F,:FFFFFFFFFFFFFFFFFFFFFFFFFFFFFFFFFFFFFFF
@FS10000125:23:BPA73012-1407:1:1101:11990:1420 1:N:0:13
GGGGGATGAACTTCGTCGAGTACGCTCAAACTTTCAGATCGGAAG
+
:,,FFFFFFFF,,FF:FFFFFFFFF,FFFFFFFFFFFFFFFFFFF
@FS10000125:23:BPA73012-1407:1:1101:12140:1420 1:N:0:13
GGGGAGCCAACTTCGTCGAGTACGCTCAAAAAACAAGATCGGAAG
+
FFFFFFFFFFF,,FF:FFFFFFFFF,FFFFFFFFFFFFFFFFFFF
@FS10000125:23:BPA73012-1407:1:1101:12420:1420 1:N:0:13
GGGGAGCTTCGTCGAGTACGCTCAAGAGCTCAGATCGGAAGAGCA
+
FFFFFFFFFFF,FFFFFF,,FFFFFFFFFFFFFFF,FFFFFFF,:
@FS10000125:23:BPA73012-1407:1:1101:13010:1420 1:N:0:13
GGGGAACTTCGTCGAGTACGCTCAATGGCCTAGATCGGAAGAGCA
+
F::FFFFFFFF,FFFFFF,,FFFFFFFFFFFFFFF,FFFFFFF,,
@FS10000125:23:BPA73012-1407:1:1101:13310:1420 1:N:0:13
GGGGGCCTAACTTCGTCGAGTACGCTCAAAGATTTAGATCGGAAG
+
FFFF:FF,FFF,,FF,FFFFFFFFF,FFFFFF,FFFFFFFFFFFF
@FS10000125:23:BPA73012-1407:1:1101:13320:1420 1:N:0:13
GGGGGGAACTTCGTCGAGTACGCTCAATAGAGTAGATCGGAAGAG
+
F,,F,FFFFF:FF:FFFF:FFFFFFF:,FFFFFFFF,FFF:FFF:
@FS10000125:23:BPA73012-1407:1:1101:13330:1420 1:N:0:13
GGGAGAAACTTCGTCGAGTACGCTCAATGTACCAGATCGGAAGAG
+
FFFFFFFFFF,FF:FFFF:FFFFFFF::FFFFFFFF,FFF:FFFF
@FS10000125:23:BPA73012-1407:1:1101:13930:1420 1:N:0:13
GGGGTGGAGTCTTCGTCGAGTACGCTCAATCCTATAGATCGGAAG
+
FF,FFFFFFFF::FF:FFFFFFFFF,FFFFFFFFFFFFFFFFFFF
@FS10000125:23:BPA73012-1407:1:1101:13980:1420 1:N:0:13
GGGGACTTAACTTCGTCGAGTACGCTCAAAGTTTAAGATCGGAAG
+
FFFFFFF,FFFF:FF:FFFFFFFFF,FFF,,,,,FFFFFFFFFFF
@FS10000125:23:BPA73012-1407:1:1101:14150:1420 1:N:0:13
GGGGGTAAAACTTCGTCGAGTACGCTCAAACTCAGAGATCGGAAG
+
FFFF,FFFFFF::FF:FFFFFFFFF,FFFFFFFFFFFFFFFFFFF
@FS10000125:23:BPA73012-1407:1:1101:14420:1420 1:N:0:13
GGGGCTTCATCTTCGTCGAGTACGCTCAATCCAGAAGATCGGAAG
+
FFFFF:FFFFFFFFFFFFFFFFFFF:FFFFFFFFFFFFFFFFFFF
@FS10000125:23:BPA73012-1407:1:1101:14530:1420 1:N:0:13
GGGGACCTAACTTCGTCGAGTACGCTCAAGCCTGTAGATCGGAAG
+
FFFF,F,:F:FFFF,FF:F:F,F:FFFF,,,FF:FF:FFFF:FFF
@FS10000125:23:BPA73012-1407:1:1101:14650:1420 1:N:0:13
GGGGTAGAAACTTCGTCGAGTACGCTCAACTATTCAGATCGGAAG
+
FF:F:FFFFFF::FF,FFFFFFFFF,FFFFFFFFFFFFFFFFFFF
@FS10000125:23:BPA73012-1407:1:1101:14840:1420 1:N:0:13
GGGGGGTCAACTTCGTCGAGTACGCTCAACCAGCAAGATCGGAAG
+
FFFFFFFFFFF,,FF,FFFFFFFFF,FFFFFFFFFFFFFFFFFFF
@FS10000125:23:BPA73012-1407:1:1101:14970:1420 1:N:0:13
GGGGAAATAACTTCGTCGAGTACGCTCAAAAAGAGAGATCGGAAG
+
FFFF:FFFFFFFFFFFFFFFFFFFF:FF:FFFFFFFFFFFFFFFF
@FS10000125:23:BPA73012-1407:1:1101:15130:1420 1:N:0:13
GGGGGAACAACTTCGTCGAGTACGCTCAAGGGAGAAGATCGGAAG
+
FFFFFFFFFFF:,FF:FFFFFFFFF,FFFFFFFFFFFFFFFFFFF
@FS10000125:23:BPA73012-1407:1:1101:15320:1420 1:N:0:13
GGGGGAAAACTTCGTCGAGTACGCTCAAATGTTTAGATCGGAAGA
+
FF:FFFFFFF::FFFFFFFFFFFFFFFFFFFFFFFFFFFFFFFFF
@FS10000125:23:BPA73012-1407:1:1101:15330:1420 1:N:0:13
GGGGGCAAAACTTCGTCGAGTACGCTCAATGCATGAGATCGGAAG
+
FFFF,FFFFFFF:FF,FFFFFFFFF,FFF,,F:::FFFFFFFFFF
@FS10000125:23:BPA73012-1407:1:1101:15560:1420 1:N:0:13
GGGGCAAATCTTCGTCGAGTACGCTCAAGTACGTAGATCGGAAGA
+
FFFFFFFFFF:,FFFFFFFFFFFFFFFFFFFFFFFFFFFFFFFFF
@FS10000125:23:BPA73012-1407:1:1101:15710:1420 1:N:0:13
GATGCGCAACTTCGTCGAGTACGCTCAAGTTTCTAGATCGGAAGA
+
:,,:F,FFFFFFFFFFFFFFFFFFFFFFFFFFFFFFFFFF:FFF:
@FS10000125:23:BPA73012-1407:1:1101:15810:1420 1:N:0:13
GGGGCTGAACTTCGTCGAGTACGCTCAAAATGTAAGATCGGAAGA
+
FFFFFFFFFF,,FFFFFFFFFFFFFFF:FFFFFFFFFFFFFF:FF
@FS10000125:23:BPA73012-1407:1:1101:15900:1420 1:N:0:13
GGGGGCTAAACTTCGTCGAGTACGCTCAATTCTAAAGATCGGAAG
+
FFFFFFFFFFF::FF:FFFFFFFFF,FFFFFFFFFFFFFFFFFFF
@FS10000125:23:BPA73012-1407:1:1101:16200:1420 1:N:0:13
GGGGATGTAACTTCGTCGAGTACGCTCAAATCGGGAGATCGGAAG
+
FFFFF,FFFFF,FFF:FFFFFFFFF,FFFFFFFFFFFFFFFFFFF
@FS10000125:23:BPA73012-1407:1:1101:16280:1420 1:N:0:13
GGGGGCCAAACTTCGTCGAGTACGCTCAAGATAAGAGATCGGAAG
+
FFFF,,:FFFF:FFF:FF:,FFFFF,FFF,F,,FFFFFFFFFFFF
@FS10000125:23:BPA73012-1407:1:1101:16460:1420 1:N:0:13
GGGGACCTAACTTCGTCGAGTACGCTCAAGATGAAAGATCGGAAG
+
FFFF:FF:FFFF:FF:FFFFFFFFF,:FF,,FFF,FFFFFFFFFF
@FS10000125:23:BPA73012-1407:1:1101:16480:1420 1:N:0:13
GGGGGCAAAACTTCGTCGAGTACGCTCAACGGTAAAGATCGGAAG
+
FFFFFFFFFFF::FF:FFFFFFFFF,FFFFFFFFFFFFFFFFFFF
@FS10000125:23:BPA73012-1407:1:1101:1380:1430 1:N:0:13
GGGGCCTAAACTTCGTCGAGTACGCTCAAGGTGAAAGATCGGAAG
+
FFFFFFFFFFF::FF:FFFFFFFFF:FFFFFFFFFFFFFFFFFFF
@FS10000125:23:BPA73012-1407:1:1101:1640:1430 1:N:0:13
GGGAAACAACTTCGTCGAGTACGCTCAAAGATTTAGATCGGAAGA
+
FFFFFFFFFF::FFFFFFFFFFFFFFF:FFFFFFFFFFFFFFFFF
@FS10000125:23:BPA73012-1407:1:1101:2010:1430 1:N:0:13
GGGGGTGAAACTTCGTCGAGTACGCTCAAATCTTAAGATCGGAAG
+
F:,FFFFFFFF,:FF:FFFFFFFFF,FFFFFFFFFFFFFFFFFFF
@FS10000125:23:BPA73012-1407:1:1101:2050:1430 1:N:0:13
GGGGGATAAACTTCGTCGAGTACGCTCAACGTTGGAGATCGGAAG
+
FF,FFFFFFFFFFFF:FFFFFFFFF,FFFFFFFFFFFFFFFFFFF
@FS10000125:23:BPA73012-1407:1:1101:2800:1430 1:N:0:13
GGGCCGCAACTGTCGAGTACGCTCAAAGCTCGAGATCGGAAGAGC
+
FFFFFFFFFFFF:FFFF,FFFF:FFFFFFFFFFFF:,FFFFFFF,
@FS10000125:23:BPA73012-1407:1:1101:3480:1430 1:N:0:13
GGGGGGGTAACTTCGTCGAGTACGCTCAAAATAATAGATCGGAAG
+
FFFFFFFFFF,,:,F,FFF,FFFFF:F:FFFFFFFFFFFFFF:FF
@FS10000125:23:BPA73012-1407:1:1101:4200:1430 1:N:0:13
GGGGTACAATCTTCGTCGAGTACGCTCAAAGTTAGAGATCGGAAG
+
FFFFFFFFFFF,,FF:FFFFFFFFF,FFFFFFFFFFFFFFFFFFF
@FS10000125:23:BPA73012-1407:1:1101:5010:1430 1:N:0:13
GGGGCCCCCAACTTCGTCGAGTACGCTCAAGCCAACAGATCGGAA
+
FF:FFFFFFFF:::FFF:FFFF,FF,F:FFFFFFF,FFFF,FFFF
@FS10000125:23:BPA73012-1407:1:1101:5170:1430 1:N:0:13
GGGGGCAAAACTTCGTCGAGTACGCTCAATGTAGGAGATCGGAAG
+
FFFFFFFFFF:,:FF:FFFFFFFFF,FFFFFFFFFFFFFFFFFFF
@FS10000125:23:BPA73012-1407:1:1101:5740:1430 1:N:0:13
GGGGGATGAACTTCGTCGAGTACGCTCAAAAATCAAGATCGGAAG
+
FFFF,FFFFFF:FFFFFFFFFFFFF:FFFFFFFFFFFFFFFFFFF
@FS10000125:23:BPA73012-1407:1:1101:6040:1430 1:N:0:13
GGGGATTCAACTTCGTCGAGTACGCTCAATGGCGAAGATCGGAAG
+
FF:F,,,,FFF::FF:FFFFFFFFF,FF,:,,:,F:::::F:FF,
@FS10000125:23:BPA73012-1407:1:1101:6080:1430 1:N:0:13
GGGGCTATAACTTCGTCGAGTACGCTCAATCAAGAAGATCGGAAG
+
F,,FFFFFFFF,:FF:FFFFFFFFF,FFFFFFFFFFFFFFFFFFF
@FS10000125:23:BPA73012-1407:1:1101:6170:1430 1:N:0:13
GGGGCCTAAATTTCGTCGAGTACGCTCAAATTCGTAGATCGGAAG
+
FFFFFFFFFF:::FF:FFFFFFFFF,FFFFFFFFFFFFFFFFFFF
@FS10000125:23:BPA73012-1407:1:1101:6190:1430 1:N:0:13
GGGGCCACAACTTCGTCGAGTACGCTAAGTTGACAGATCGGAAGA
+
F,,FFFFFFFF,,FF,FFFFFFFFF:FFFFFFFFFFF,FFFFFFF
@FS10000125:23:BPA73012-1407:1:1101:6470:1430 1:N:0:13
GGGTGCGAACTTCGTCGAGTACGCTCAATGTAATAGATCGGAAGA
+
F,,:,FFFFFFFFFFFFFFFFFFFFFFFFFFFFFFFF,FFFFFFF
@FS10000125:23:BPA73012-1407:1:1101:7010:1430 1:N:0:13
GGGGTTGCAACTTCGTCGAGTACGCTCAACCGATGAGATCGGAAG
+
FF:FFFFFFF:,:FF:FFFFFFFFF,FFFFFFFFFFFFFFFFFFF
@FS10000125:23:BPA73012-1407:1:1101:7090:1430 1:N:0:13
GGGGATGGAACTTCGTCGAGTACGCTCAAAACAAGAGATCGGAAG
+
FFFFFFFFFFF,:FF:FFFFFFFFF,FFFFFFFFFFFFFFFFFFF
@FS10000125:23:BPA73012-1407:1:1101:7410:1430 1:N:0:13
GGGGGAGTATCTTCGTCGAGTACGCTCAATGGTGTAGATCGGAAG
+
FF::F,,:FF:FFF,FF,F:F,F,:FFF:F::F:FFFF:FF:FF:
@FS10000125:23:BPA73012-1407:1:1101:7560:1430 1:N:0:13
GGGGAGAACTTCGTCGAGTACGCTCAAGATCACAGATCGGAAGAG
+
FFFFFFFFFF,FF:FFFF:FFFFFFFFFFFFFFFFF,FFF:FFFF
@FS10000125:23:BPA73012-1407:1:1101:7980:1430 1:N:0:13
GGGGATTTAACTTCGTCGAGTACGCTCAATTCATGAGATCGGAAG
+
FFFFFFFFFF:,:FF:FFFFFFFFF,FFFFFFFFFFFFFFFFFFF
@FS10000125:23:BPA73012-1407:1:1101:8120:1430 1:N:0:13
GGGGTTATAACTTCGTCGAGTACGCTCAAGAATTAAGATCGGAAG
+
FFFFFFFFFFF::FF:FFFFFFFFF,FFFFFFFFFFFFFFFFFFF
@FS10000125:23:BPA73012-1407:1:1101:8140:1430 1:N:0:13
GGGGGAGTAACTTCGTCGAGTACGCTCAATATCAAAGATCGGAAG
+
FFFFFFFFFF:::FF:FFFFFFFFF,FFFFFFFFFFFFFFFFFFF
@FS10000125:23:BPA73012-1407:1:1101:8530:1430 1:N:0:13
GGGGGTCGAACTTCGTCGAGTACGCTCAAAAAATTAGATCGGAAG
+
FFFFF,,,FFF:FF:FFFF:F:F:FFFF:,,FFFFFFFFFFFFFF
@FS10000125:23:BPA73012-1407:1:1101:9340:1430 1:N:0:13
GGGTGAGAACTTCGTCGAGTACGCTCAATGGAATAGATCGGAAGA
+
FFFFFFFFFF::FFFFFFFFFFFFFFF,FFFFFFFFFFFFFFFFF
@FS10000125:23:BPA73012-1407:1:1101:10180:1430 1:N:0:13
GGGGGAGTAACTTCGTCGAGTACGCTCAAATGAATAGATCGGAAG
+
FFF,:FF,F:FFFF:FF,F::,F,:FFFF:F,,FFF,::FF,FF,
@FS10000125:23:BPA73012-1407:1:1101:10510:1430 1:N:0:13
GGGGTACAAATTTCGTCGAGTACGCTCAAAAAGGCAGATCGGAAG
+
F,FF:FF,FFFF:FFFFFF:FFFFF,FFF:,,,::FFFFFFFFFF
@FS10000125:23:BPA73012-1407:1:1101:10580:1430 1:N:0:13
GGGGTTAGAACTTCGTCGAGTACGCTCAATACTTAAGATCGGAAG
+
FFFFFFFFFF:,:FF:FFFFFFFFF,FFFFFFFFFFFFFFFFFFF
@FS10000125:23:BPA73012-1407:1:1101:11000:1430 1:N:0:13
GGGACTAAACTTCGTCGAGTACGCTCAAATACCGAGATCGGAAGA
+
F:F:FFFFFF::FFFFFFFFFFFFFFFFFFFFFFFFFFFFFFFFF
@FS10000125:23:BPA73012-1407:1:1101:11780:1430 1:N:0:13
GGGGCACAAACTTCGTCGAGTACGCTCAATTATATAGATCGGAAG
+
FFFFFFFFFF:,,FF,FFFFFFFFF,FFFFFFFFFFFFFFFFFFF
@FS10000125:23:BPA73012-1407:1:1101:12770:1430 1:N:0:13
GGGGCTCTTCCGATCTGGGGAGGTAACTTCGTCGAGTACGCTCAA
+
F:,:F:F,:F,FF:,:FF,::FFF,FFF:F,FF,FF::FF,F,FF
@FS10000125:23:BPA73012-1407:1:1101:13090:1430 1:N:0:13
GGGGCGTTAACTTCGTCGAGTACGCTCAATTTCCGAGATCGGAAG
+
F,,FFFFFFFF,,FF:FFFFFFFFF,FFFFFFFFFFFFFFFFFFF
@FS10000125:23:BPA73012-1407:1:1101:13440:1430 1:N:0:13
GGGGTATAAACTTCGTCGAGTACGCTCAATGTCATAGATCGGAAG
+
FFFF,,,FFFFF::F:FF:FFFFFF,FFF,F,,F,FFFFFFFFFF
@FS10000125:23:BPA73012-1407:1:1101:14210:1430 1:N:0:13
GGGGGGCACAACTTCGTCGAGTACGCTCAATTTACAAGATCGGAA
+
FFFFFFFFFF:F,:FFF:FFFFFFFFF:FFFFFFFFFFFF,FFFF
@FS10000125:23:BPA73012-1407:1:1101:14640:1430 1:N:0:13
GGGGAACCAACTTCGTCGAGTACGCTCAATTTAGGAGATCGGAAG
+
F::FFFFFFFF,,FF,FFFFFFFFF,FFFFFFFFFFFFFFFFFFF
@FS10000125:23:BPA73012-1407:1:1101:14690:1430 1:N:0:13
GAACGCTCTTCCGATCTGCGGTACAATCTTCGTCGTGTACACTCT
+
,FF,,:,F:F,F:,F,F,,,FF,F,FF,::F:FFF,F,FF,,:,,
@FS10000125:23:BPA73012-1407:1:1101:14930:1430 1:N:0:13
GGGGTAGAACTTCGTCGAGTACGCTCAAATATATAGATCGGAAGA
+
FFFFFFFFFF,,FFFFFFFFFFFFFFF:FFFFFFFFFFFFFFFFF
@FS10000125:23:BPA73012-1407:1:1101:15010:1430 1:N:0:13
GGGGGGATAACTTCGTCGAGTACGCTCAATAATACAGATCGGAAG
+
FFFFFFFFFFF,,FF:FFFFFFFFF,FFFFFFFFFFFFFFFFFFF
@FS10000125:23:BPA73012-1407:1:1101:15280:1430 1:N:0:13
GGGGATCTAACTTCGTCGAGTACGCTCAATGATCAAGATCGGAAG
+
F:,FFFFFFFF::FF:FFFFFFFFF,FFFFFFFFFFFFFFFFFFF
@FS10000125:23:BPA73012-1407:1:1101:15530:1430 1:N:0:13
GGGGGCAGTATCTTCGTCGAGTACGCTCAATTTGGAAGATCGGAA
+
FFFFFFFFFF,F,:FFF,FFFFFFFF::FFFFFFFFFFFF,FFFF
@FS10000125:23:BPA73012-1407:1:1101:16020:1430 1:N:0:13
GGGGGTAAAACTTCGTCGAGTACGCTCAAACTATAAGATCGGAAG
+
FFFFFFFFFFF::FF:FFFFFFFFF,FFFFFFFFFFFFFFFFFFF
@FS10000125:23:BPA73012-1407:1:1101:1110:1440 1:N:0:13
GGGGCCGGAACTTCGTCGAGTACGCTCAAAGTGTGAGATCGGAAG
+
FF:FFFFFFFF:FFF:FFF:FFFFF:FFFFFFFFFFFFFFF:FFF
@FS10000125:23:BPA73012-1407:1:1101:1450:1440 1:N:0:13
GGGCGGAAACTTCGTCGAGTACGCTCAAATGAGAAGATCGGAAGA
+
FFFFFFFFFF::FFFFFFFFFFFFFFF:FFFFFFFFFFFFFFFFF
@FS10000125:23:BPA73012-1407:1:1101:1660:1440 1:N:0:13
GGGGCCCCAACTTCGTCGAGTACGCTCAAAAATCAAGATCGGAAG
+
FFFFFF,,FFFFFFF:FFFFFFFFF:FFFF,,F,FFFFFFFFFFF
@FS10000125:23:BPA73012-1407:1:1101:2140:1440 1:N:0:13
GGGGGTGCACTTCGTCGAGTACGCTCAATTGGTGAGATCGGAAGA
+
FFFFFFFFFF:,FFFFFFFFFFFFFFF,FFFFFFFFFFFFFFFFF
@FS10000125:23:BPA73012-1407:1:1101:2220:1440 1:N:0:13
GGGGGTCGAACTTCGTCGAGTACGCTCAATAAAAAGGATCGGAAG
+
FFFFFFFFFFF:FFFFFFFFFFFFF:FFFFFFFFFFFFFFFFFFF
@FS10000125:23:BPA73012-1407:1:1101:2250:1440 1:N:0:13
GGGGGTTTAACTTCGTCGAGTACGCTCAAGGACTGAGATCGGAAG
+
FF,FFFFFFFF::FF:FFFFFFFFF,FFFFFFFFFFFFFFFFFFF
@FS10000125:23:BPA73012-1407:1:1101:2740:1440 1:N:0:13
GGGGTTGTAACTTCGTCGAGTACGCTCAAATATGTAGATCGGAAG
+
FFFFFFFFFF:,,FF:FFFFFFFFF,FFFFFFFFFFFFFFFFFFF
@FS10000125:23:BPA73012-1407:1:1101:2920:1440 1:N:0:13
GGGGATTAAACTTCGTCGAGTACGCTCAATCAATAAGATCGGAAG
+
FFFFF,FFF::FFF,FF,F,:,F,:FFFFFFFFFFF::FFF:FF,
@FS10000125:23:BPA73012-1407:1:1101:3000:1440 1:N:0:13
GGGGGCTAAACTTCGTCGAGTACGCTCAATCCGAAAGATCGGAAG
+
F:,FFFFFFF:::FF:FF:FFFFFF:FFFFFFFFFFFFFFFFFFF
@FS10000125:23:BPA73012-1407:1:1101:3280:1440 1:N:0:13
GGGGCATTAACTTCGTCGAGTACGCTCAAATCGTGAGATCGGAAG
+
FFFFF,:FFF::,FF:FFFFFFFFF,FFFFFF:FFFFFFFFFFFF
@FS10000125:23:BPA73012-1407:1:1101:3600:1440 1:N:0:13
GGGGTATGAACTTCGTCGAGTACGCTCAAAATATGAGATCGGAAG
+
FFFF,FF,F:F::FF:FFFFFFFFF,FFFFF:F,FFFFFFFFFFF
@FS10000125:23:BPA73012-1407:1:1101:3610:1440 1:N:0:13
GGGGACCTAACTTCGTCGAGTACGCTCAATCAAGTAGATCGGAAG
+
FF:FFFFFFF:,:FF:FFFFFFFFF:FFFFFFFFFFFFFFFFFFF
@FS10000125:23:BPA73012-1407:1:1101:4180:1440 1:N:0:13
GGGGCCTAACTTCGTCGAGTACGCTCAAGTATCCAGATCGGAAGA
+
FFFFFFFFFF,,FFFFFFFFFFFFFFFFFFFFFFFFFFFFFFFFF
@FS10000125:23:BPA73012-1407:1:1101:4450:1440 1:N:0:13
GGGGCTTCAACTTCGTCGAGTACGCTCAATTCTGGAGATCGGAAG
+
FFFFFFFFFFF,,FF:FFFFFFFFF,FFFFFFFFFFFFFFFFFFF
@FS10000125:23:BPA73012-1407:1:1101:5140:1440 1:N:0:13
GGGGTGATAAACTTCGTCGAGTACGCTCAATAATTTAGATCGGAA
+
FFFFFFFFFFF:,:FFF:FFFF:FF:F:FFFFFFF,FFFF,FFFF
@FS10000125:23:BPA73012-1407:1:1101:5660:1440 1:N:0:13
GGGGGGTAAACTTCGTCGAGTACGCTCAATCCAGCAGATCGGAAG
+
FFFFFFFFFFF,:FF:FFFFFFFFF,FFFFFFFFFFFFFFFFFFF
@FS10000125:23:BPA73012-1407:1:1101:6140:1440 1:N:0:13
GGGGGCAGAACTTCGTCGAGTACGCTCAAAGTGCAAGATCGGAAG
+
FFFFFFFFFFF,:FF:FFFFFFFFF,FFFFFFFFFFFFFFFFFFF
@FS10000125:23:BPA73012-1407:1:1101:6340:1440 1:N:0:13
GGGGGAGGCAACTTCGTCGAGTACGCTCAAGATAGCGGAAGAGCA
+
FFFFFFFFFF:,,:FFF:FFFF:FF,F:FFFFFFF,FFFFFFF,F
@FS10000125:23:BPA73012-1407:1:1101:6560:1440 1:N:0:13
GGGTTGCAACTTCGTCGAGTACGCTCAATGTAAGAGATCGGAAGA
+
FFF:FFFFFF::FFFFFFFFFFFFFFF:FFFFFFFFFFFFFFFFF
@FS10000125:23:BPA73012-1407:1:1101:6580:1440 1:N:0:13
GGGGAAACAACTTCGTCGAGTACGCTCAATCATCAAGATCGGAAG
+
FFFFF,F,FFFF:FF:FFFFFFFFF,FFF,,F,,,FFFFFFFFFF
@FS10000125:23:BPA73012-1407:1:1101:6840:1440 1:N:0:13
GGGGGAGAAACTTCGTCGAGTACGCTCAACAGTGCAGATCGGAAG
+
FFFFFFFFFFF::FF:FFFFFFFFF,FFFFFFFFFFFFFFFFFFF
@FS10000125:23:BPA73012-1407:1:1101:7070:1440 1:N:0:13
GGGGCAGCAACTTCGTCGAGTACGCTCAATCAACCAGATCGGAAG
+
:,,FFFFFFF:,:FF,FFFFFFFFF,FFFFFFFFFFFFFFFFFFF
@FS10000125:23:BPA73012-1407:1:1101:7370:1440 1:N:0:13
GGGGTAAAACTTCGTCGAGTACGCTCAATTCTAGAGATCGGAAGA
+
FF:FFFFFFF:,FFFFFFFFFFFFFFF,FFFFFFFFFFFFFFFFF
@FS10000125:23:BPA73012-1407:1:1101:7390:1440 1:N:0:13
GGGAGACGGAACTTCGTCGAGTACGCTCAAATCAACAGATCGGAA
+
F::F,:F,FFFF:FFFF:FFFF:FFFF:FFFFFF:,FFFF,FFFF
@FS10000125:23:BPA73012-1407:1:1101:7650:1440 1:N:0:13
GGGGCTGAAACTTCGTCGAGTACGCTCAAACGAATAGATCGGAAG
+
F:,FFFFFFF:F:FF:FFFFFFFFF,FFFFFFFFFFFFFFFFFFF
@FS10000125:23:BPA73012-1407:1:1101:7790:1440 1:N:0:13
GGGGTGTAAACTTCGTCGAGTACGCTCAAGAGTATAGATCGGAAG
+
FFFFFFFFFFF:FFF:FFFFFFFFF,FFFFFFFFFFFFFFFFFFF
@FS10000125:23:BPA73012-1407:1:1101:7990:1440 1:N:0:13
GGGGTGCGAACTTCGTCGAGTACGCTCAACCTATTAGATCGGAAG
+
FFFFFFFFFF:,:FF:FFFFFFFFF,FFFFFFFFFFFFFFFFFFF
@FS10000125:23:BPA73012-1407:1:1101:8380:1440 1:N:0:13
GGGGGTAGAACTTCGTCGAGTACGCTCAACTAGTTAGATCGGAAG
+
FFFFFFFFFFF::FF:FFFFFFFFF,FFFFFFFFFFFFFFFFFFF
@FS10000125:23:BPA73012-1407:1:1101:8400:1440 1:N:0:13
GGGGGCAAAACTTCGTCGAGTACGCTCAAAGAGCTAGATCGGAAG
+
FFFFFFFFFFF,:FF:FFFFF:FFF,FFFFFFFFFFFFFFFFFFF
@FS10000125:23:BPA73012-1407:1:1101:8800:1440 1:N:0:13
GGGGTCTTAACTTCGTCGAGTACGCTCAATCGTGTAGATCGGAAG
+
FFFFFFFFFF:,:FF:FFFFFFFFF,FFFFFFFFFFFFFFFFFFF
@FS10000125:23:BPA73012-1407:1:1101:8940:1440 1:N:0:13
GGGGCAGAAACTTCGTCGAGTACGCTCAATGTGATAGATCGGAAG
+
FFFFFFFFFFF::FF:FFFFFFFFF,FFFFFFFFFFFFFFFFFFF
@FS10000125:23:BPA73012-1407:1:1101:9460:1440 1:N:0:13
GGGGGGAAAACTTCGTCGAGTACGCTCAATCTGGGAGATCGGAAG
+
FFFFFFFFFFF::FF:FFFFFFFFF,FFFFFFFFFFFFFFFFFFF
@FS10000125:23:BPA73012-1407:1:1101:9700:1440 1:N:0:13
GGGGCGTCAACTTCTTCGAGTACGCTCAATTGTGTAGATCGGAAG
+
FFFFFFFFFFF:,FF:FFFFFFFFF,FFFFFFFFFFFFFFFFFFF
@FS10000125:23:BPA73012-1407:1:1101:9730:1440 1:N:0:13
GCCGACCCAACTTCGTCGAGTACGCTCAACACTTGAGATCGGAAG
+
FF,F,FFFFFFFF:F:FFF,FFFFF,FFFFFFFFF::FFFFF:,:
@FS10000125:23:BPA73012-1407:1:1101:10140:1440 1:N:0:13
GGGGTACAAACTTCGTCGAGTACGCTCAAGAGAGGAGATCGGAAG
+
FFFFFFFFFF:,:FF,FFFFFFFFF,FFFFFFFFFFFFFFFFFFF
@FS10000125:23:BPA73012-1407:1:1101:10210:1440 1:N:0:13
GGGGGCGCTAACTTCGTCGAGTACGCTCAATCAAATAGATCGGAA
+
FFFFFFFFFF:F:FFFFFFFFF:FFFFFFFFFFFF:FFFF:FFFF
@FS10000125:23:BPA73012-1407:1:1101:10410:1440 1:N:0:13
GGGGGGTTAACTTCGTCGAGTACGCTCAATCCAGGAGATCGGAAG
+
FFFFFFFFFFF,,FF,FFFFFFFFF,FFFFFFFFFFFFFFFFFFF
@FS10000125:23:BPA73012-1407:1:1101:10780:1440 1:N:0:13
GGGGCTGGAACTTCGTCGACTACGCTCAAGTCATGAGATCGGAAG
+
FFFFFF,FFFFFFFFFFFFFF:FFFFFFFFFFFFFFFFFF:F:F:
@FS10000125:23:BPA73012-1407:1:1101:11440:1440 1:N:0:13
GGGGGCCTAACTTCGTCGAGTACGCTCAAACCGAAAGATCGGAAG
+
F,,FFFFFFF:,:FF:FFFFFFFFF,FFFFFFFFFFFFFFFFFFF
@FS10000125:23:BPA73012-1407:1:1101:12210:1440 1:N:0:13
GGGGACCGAACTTCGTCGAGTACGCTCAAATGATTAGATCGGAAG
+
FF:FFFFFFF:,,FF,FF:FFFFFF,FFFFFFFFFFFFFF:FFFF
@FS10000125:23:BPA73012-1407:1:1101:12410:1440 1:N:0:13
GGGGCAGAAACTTCGTCGAGTACGCTCAACTGTAGAGATCGGAAG
+
F,,FFFFFFFF::FF,FFF:FFFFF,FFFFFFFFFFFFFFFFFFF
@FS10000125:23:BPA73012-1407:1:1101:12430:1440 1:N:0:13
GGGGGTGGAACTTCGTCGAGTACGCTCAACCTTTAAGATCGGAAG
+
FF,FFFFFFFF,:FF:FFFFFFFFF,FFFFFFFFFFFFFFFFFFF
@FS10000125:23:BPA73012-1407:1:1101:12540:1440 1:N:0:13
GGGGGCTTAACTTCGTCGAGTACGCTCAAGAGTGTAGATCGGAAG
+
FFFF,FFF::FF::F:FFFFFFFFF,FFFFF,,FFFFFFFFFFFF
@FS10000125:23:BPA73012-1407:1:1101:12860:1440 1:N:0:13
GGGGTAACTTCGTCGAGTACGCTCAAGGACGTAGATCGGAAGAGC
+
FFFFFFFF::FF,FFFF:FFFF:FFFFFFFFFFFFF:FFFFFFF:
@FS10000125:23:BPA73012-1407:1:1101:13820:1440 1:N:0:13
GGGGCGATAACTTCGTCGAGTACGCTCAAGTGTAGAGATCCGAAG
+
:FFF,,F,FFF:F:F:FF,FFFFFF:FFF,F,,,F,,,,:FF,F,
@FS10000125:23:BPA73012-1407:1:1101:14120:1440 1:N:0:13
GGGGAACTTCGTCGAGTACGCTCAAACCTGAAGATCGGAAGAGCA
+
FFFFFFFFF:F,F,:FFF,,FFF:FFF::FFF:FF,FFF,,FF,:
@FS10000125:23:BPA73012-1407:1:1101:14250:1440 1:N:0:13
GGGGAGTAAACTTCGTCGAGTACGCTCAACAAACAAGATCGGAAG
+
FFFFFFFFFFF::FF:FFFFFFFFF,FFFFFFFFFFFFFFFFFFF
@FS10000125:23:BPA73012-1407:1:1101:14670:1440 1:N:0:13
GGGGGGTAACTTCGTCGAGTACGCTCAACGGACGAGATCGGAAGA
+
F,,F::FFFFF:FFFFFFFFFFFFFFFFF:FFFFFFFFFFFFFFF
@FS10000125:23:BPA73012-1407:1:1101:14980:1440 1:N:0:13
GGGGTGGTAACTTCGTCGAGTACGCTCAAATCAAAAGATCGGAAG
+
FFFFFFFFFFF,:FF,FFFFFFFFF,FFFFFFFFFFFFFFFFFFF
@FS10000125:23:BPA73012-1407:1:1101:15160:1440 1:N:0:13
GGGGAGTCAACTTCGTCGAGTACGCTCAAACTTGCAGATCGGAAG
+
F,,FFFFFFFF,,FF,FFFFFFFFF,FFFFFFFFFFFFFFFFFFF
@FS10000125:23:BPA73012-1407:1:1101:15250:1440 1:N:0:13
GGGGGACTAACTTCGTCGAGTACGCTCAAAAAATTAGATCGGAAG
+
FFFFFFFFFF::,FF,FFFFFFFFF,FFFFFFFFFFFFFFFFFFF
@FS10000125:23:BPA73012-1407:1:1101:15330:1440 1:N:0:13
GGGGAAGGAACTTCGTCGAGTACGCTCAATCCGAAAGATCGGAAG
+
FFFFFFFFFFF::FF,FF:FFFFFF,FFFFFFFFFFFFFFFFFFF
@FS10000125:23:BPA73012-1407:1:1101:15460:1440 1:N:0:13
GGGGCAGGAACTTCGTCGAGTACGCTCAAAGTGTCAGATCGGAAG
+
FFFFFFFFFFF,:FF:FFFFFFFFF,FFFFFFFFFFFFFFFFFFF
@FS10000125:23:BPA73012-1407:1:1101:15930:1440 1:N:0:13
GGGGGTGGAACTTTCGTCGAGTACGCTCAATGGATTAGATCGGAA
+
FFFF,F:FFFFFFFFFF:FFFFFFFFFFFFFFFFFFFFFF:FFFF
@FS10000125:23:BPA73012-1407:1:1101:16010:1440 1:N:0:13
GGGGGCACAACTTCGTCGAATACGCTCAAAAATATAGATCGGAAG
+
FFFF,F,FFFF:FFFFFFFFFFFFFFFFFF,FFFFFFFFFFFFFF
@FS10000125:23:BPA73012-1407:1:1101:16360:1440 1:N:0:13
GGGTAAGAACTTCGTCGAGTACGCTCAAGACATGAGATCGGAAGA
+
FFFFFFFFFFF:FFFFFFFFFFFFFFFFFFFFFFFFFFFFFFFFF
@FS10000125:23:BPA73012-1407:1:1101:2060:1450 1:N:0:13
GGGCTCGAACTTCGTCGAGTACGCTCAAATCAGTAGATCGGAAGA
+
FFFFFFFFFF:,FFFFFFFFFFFFFFF:FFFFFFFFFFFFFFFFF
@FS10000125:23:BPA73012-1407:1:1101:2270:1450 1:N:0:13
GGGGATCCAACTTCGTCGAGTACGCTCAAGGAATTAGATCGGAAG
+
FF,FFFFFFF:,:FFFFFFFFFFFF,FFFFFFFFFFFFFFFFFFF
@FS10000125:23:BPA73012-1407:1:1101:2330:1450 1:N:0:13
GGGGCATGAACTTCGTCGAGTACGCTCAAGGCAAGAGATCGGAAG
+
FFFFFFFFFF:,,FF:FFFFFFFFF,FFFFFFFFFFFFFFFFFFF
@FS10000125:23:BPA73012-1407:1:1101:2800:1450 1:N:0:13
GGGCATAAACTTCGTCGAGTACGCTCAATAGCGGAGATCGGAAGA
+
FFF:FFFFFF:,FFFFFFFFFFFFFFF,FFFFFFFFFFFFFFFFF
@FS10000125:23:BPA73012-1407:1:1101:3180:1450 1:N:0:13
GGGGCCTGAACTTCGTCGAGTACGCTCAAGATGAAAGATCGGAAG
+
FFF:FFF,FFFFFFFFFFF,FFF:FFFF:F:FFFFFFFFFFFFFF
@FS10000125:23:BPA73012-1407:1:1101:3590:1450 1:N:0:13
GGGGACTCAACTTCGTCGAGTACGCTCAAATGATTAGATCGGAAG
+
F,,FFFFFFFF,:FF:FFFFFFFFF,FFFFFFFFFFFFFFFFFFF
@FS10000125:23:BPA73012-1407:1:1101:3720:1450 1:N:0:13
GGGGCTTAACTTCGTCGAGTACGCTCAAACTTTAAGATCGGAAGA
+
FFFFFFFFFF::FFFFFFFFFFFFFFF:FFFFFFFFFFFFFFFFF
@FS10000125:23:BPA73012-1407:1:1101:3880:1450 1:N:0:13
GGGAATAGCTTCGTCGAGTACGCTCAAGCTATTAGATCGGAAGAG
+
FFF:FFFFFF,:F:FFFF:FFFFFFFFFFFFFFFFF,FFF:FFFF
@FS10000125:23:BPA73012-1407:1:1101:3920:1450 1:N:0:13
GGGGCATAACTTCGTCGAGTACGCTCAAAACCACAGATCGGAAGA
+
FFFFFFFFFF::FFFFFFFFFFFFFFF:FFFFFFFFFFFFFFFFF
@FS10000125:23:BPA73012-1407:1:1101:4110:1450 1:N:0:13
GGGGGCACAACTTCGTCGAGTACGCTCAAGCCCGCAGATCGGAAG
+
FF:FFFFFFF:,:FF:FFFFFFFFF:FFFFFFFFFFFFFFFFFFF
@FS10000125:23:BPA73012-1407:1:1101:4400:1450 1:N:0:13
GGGGGATCAACTTCGTCGAGTACGCTCAAAATGACAGATCGGAAG
+
FF:FFFFFFFF,FFFFFFF,FFFFFFFFF,FFFFFFFFFFFFFFF
@FS10000125:23:BPA73012-1407:1:1101:4580:1450 1:N:0:13
GGGTAGCAACTTCGTCGAGTACGCTCAATGCCGGAGATCGGAAGA
+
FFFFFFFFFF,,FFF:FFFFFFFFFFF,FFFFFFFFFFFFFFFFF
@FS10000125:23:BPA73012-1407:1:1101:4910:1450 1:N:0:13
GGGGGCAACTTCGTCGAGTACGCTCAAAACTCGAGATCGGAAGAG
+
F,,FFFFFFF,FF:FFFF:FFFFFFFF,FFFFFFFF,FFF,FFFF
@FS10000125:23:BPA73012-1407:1:1101:5140:1450 1:N:0:13
GGGGGTGTAACTTCGTCGAGTACGCTCAAACTATAAGATCGGAAG
+
FFFFFFFFFF,,:FF:FFFFFFFFF,FFFFFFFFFFFFFFFFFFF
@FS10000125:23:BPA73012-1407:1:1101:5230:1450 1:N:0:13
GGAGAAGGAACTTCGTCGAGTACGCTCAATCCTCAAGATCGGAAG
+
F,,FFFFFFFFF:FF:FF:FFFFFF,FFFFFFFFFFFFFFFFFFF
@FS10000125:23:BPA73012-1407:1:1101:5460:1450 1:N:0:13
GGGAGACGCAACATCGTCGAGTACGGTCAAGCAATGAGATCGGAA
+
FFFFFFFFFFF,,FFFF:FFFF:FF,F:FFFFF:FFFFFF:FFFF
@FS10000125:23:BPA73012-1407:1:1101:5560:1450 1:N:0:13
GGGGACGGAACTTCGTCGAGTACGCTCAATTTCGAAGATCGGAAG
+
FFFFFFFFFFF,:FF:FFFFFFFFF,FFFFFFFFFFFFFFFFFFF
@FS10000125:23:BPA73012-1407:1:1101:5700:1450 1:N:0:13
GGGAACACAACTTCGTCGAGTACGCTCAAAACATCAGATCGGAAG
+
FFFFFFFFFFF,,FF:FFFFFFFFF,FFFFFFFFFFFFFFFFFFF
@FS10000125:23:BPA73012-1407:1:1101:6940:1450 1:N:0:13
GGGGCTACAACTTCGTCGAGTACGCTCAAAGTAGTAGATCGGAAG
+
FFFFFFFFFF,,,FF,FFFFFFFFF,FFFFFFFFFFFFFFFF:FF
@FS10000125:23:BPA73012-1407:1:1101:7040:1450 1:N:0:13
GGGTAGGAACTTCGTCGAGTACGCTCAACTTAGAAGATCGGAAGA
+
FFFFFFFFFFFFFFFFFFFFFFFFFFFFFFFFFFFFFFFFFFFFF
@FS10000125:23:BPA73012-1407:1:1101:8080:1450 1:N:0:13
GGGGAACGAACTTCGTTGAGTACGCTCAAAAACCGAGATCGGAAG
+
FFFFFFFFFFF,:FFFFFFFFFFFF,FFFFFFFFFFFFFFFFFFF
@FS10000125:23:BPA73012-1407:1:1101:8670:1450 1:N:0:13
GGGGATGCAACTTTCGTCGAGTACGCTCAAGTCGCCAGATCGGAA
+
FF,FFFFFFF:,::FFF:FFFF:FFFF:FFFFFFF,FFFF,FFFF
@FS10000125:23:BPA73012-1407:1:1101:8820:1450 1:N:0:13
GGGGTAACAACTTCGTCGAGTACGCTCAAAGAAACAGATCGGAAG
+
FFFFFFFFFFF::FFFFFFFFFFFF:FFFFFFFFFFFFFFFFFFF
@FS10000125:23:BPA73012-1407:1:1101:8880:1450 1:N:0:13
GGGGTCCCAACTTCGTCGAGTACGCTCAATAGTCCAGATCGGAAG
+
F:,FFFFFFF:,:FF:FFFFFFFFF,FFFFFFFFFFFFFFFFFFF
@FS10000125:23:BPA73012-1407:1:1101:8950:1450 1:N:0:13
GGGGGGTCCAACTTCGTCGAGTACGCTCAACAATTTAGATCGGAA
+
FFFFFFFFFF::,:FFF,FFFF:FF:F:FFFFFFF,FFFF,FFFF
@FS10000125:23:BPA73012-1407:1:1101:9050:1450 1:N:0:13
GGGTGCGAGAACTTCGTCGAGTACGCTCAAAGACGTAGATCGGAA
+
FFF:F:,F,F:F:FFFFFFFFF:FFFFFFFFF:FFFFF:F:FFFF
@FS10000125:23:BPA73012-1407:1:1101:9140:1450 1:N:0:13
GGGGTGCTAACTTCGTCGAGTACGCTCAAATGAAAAGATCGGAAG
+
FFFFFFFFFF:,,FF:FFFFFFFFF,FFFFFFFFFFFFFFFFFFF
@FS10000125:23:BPA73012-1407:1:1101:9280:1450 1:N:0:13
GGGGAAGCAACTTCGTCGAGTACGCTCAACATAAAAGATCGGAAG
+
FFFFFFFFFF:::FF:FFFFFFFFF,FFFFFFFFFFFFFFFFFFF
@FS10000125:23:BPA73012-1407:1:1101:9320:1450 1:N:0:13
GGGGAAGGAACTTCGTCGAGTACGCTCAAATAATAAGATCGGAAG
+
FF:FFFFFFFF::FF:FFFFFFFFF,FFFFFFFFFFFFFFFFFFF
@FS10000125:23:BPA73012-1407:1:1101:9340:1450 1:N:0:13
GGGGACAAAACTTCGTCGAGTACGCTCAAGATTAGAGATCGGAAG
+
FFFFFFFFFF::,FF:FFFFFFFFF,FFFFFFFFFFFFFFFFFFF
@FS10000125:23:BPA73012-1407:1:1101:9660:1450 1:N:0:13
GGGGGAGGAACTTCGTCGAGTACGCTCAAAACGGGAGATCGGAAG
+
FFFFFFFFFF:,:FF:FFFFFFFFF,FFFFFFFFFFFFFFFFFFF
@FS10000125:23:BPA73012-1407:1:1101:9810:1450 1:N:0:13
GGGGGTTTAACTTCGTCGAGTACGCTCAAACATAAAGATCGGAAG
+
FFFFFFFFFFF:,FF:FFFFFFFFF,FFFFFFFFFFFFFFFFFFF
@FS10000125:23:BPA73012-1407:1:1101:10590:1450 1:N:0:13
GGGGTGGCAATTTCGTCGAGTACGCTCAACTTTGGAGATCGGAAG
+
F::FFFFFFF:::FF:FFFFFFFFF,FFFFFFFFFFFFFFFFFFF
@FS10000125:23:BPA73012-1407:1:1101:10940:1450 1:N:0:13
GGGGATCAAACTTCGTCGAGTACGCTCAAGGGTGTAGATCGGAAG
+
FFFFFFFFFFF,,FF,FFFFFFFFF,FFFFFFFFFFFFFFFFFFF
@FS10000125:23:BPA73012-1407:1:1101:11040:1450 1:N:0:13
GGGGGTCAACTTCGTCGAGTACGCTCACATAAGATCGGAAGAGCA
+
FFFF:,FFF::::FF::FFFF::FF,F,FFF,:FF,FF,,FFF,,
@FS10000125:23:BPA73012-1407:1:1101:11080:1450 1:N:0:13
GGGGCCGGAACTTCGTCGAGTACGCTCAATGGTAAAGATCGGAAG
+
FFFFFFFFFFF,,FF,FFFFFFFFF,FFFFFFFFFFFFFFFFFFF
@FS10000125:23:BPA73012-1407:1:1101:11150:1450 1:N:0:13
GGGGGTTAAACTTCGTCGAGTACGCTCAAGGCGGAAGATCGGAAG
+
F,,FFFFFFFF,,FF,FFFFFFFFF,FFFFFFFFFFFFFFFFFFF
@FS10000125:23:BPA73012-1407:1:1101:11200:1450 1:N:0:13
GGGGACATAACTTCGTCGAGTACGCTCAATCTGACAGATCGGAAG
+
FFFFFF::FFFFFFFFFFF:FFFFFFFFF:::,,,FFFFFFFFF:
@FS10000125:23:BPA73012-1407:1:1101:11650:1450 1:N:0:13
GGGGGTTTAACTTCGTCGAGTACGCTCAACAAATAAGATCGGAAG
+
FFFF,,::FF:::FF:FFFFFFFFF,FFFFF,FFFFFFFFFFFFF
@FS10000125:23:BPA73012-1407:1:1101:11720:1450 1:N:0:13
GGGGTGAAAACTTCGTCGAGTACGCTCAAATTGAAAGATCGGAAG
+
FF:FFFFFFFF,,FF,FFFFFFFFF,FFFFFFFFFFFFFFFFFFF
@FS10000125:23:BPA73012-1407:1:1101:12250:1450 1:N:0:13
GGGGGACAAACTTCGTCGAGTACGCTCAATTATGCAGATCGGAAG
+
F,,F,FFFFFF,:FF:FFF,FFFFF,FFFFFFFFFFFFFFFFFFF
@FS10000125:23:BPA73012-1407:1:1101:12330:1450 1:N:0:13
GGGGATCTAACTTCGTCGAGTACGCTCAAGAATCTAGATCGGAAG
+
FF:FFFFFFF:,,FF,FFFFFFFFF,FFFFFFFFFFFFFFFFFFF
@FS10000125:23:BPA73012-1407:1:1101:12420:1450 1:N:0:13
GGGGGTAGAACTTCGTCGAGTACGCACAATTATAAAGATCGGAAG
+
FFFFFFFFFF:,,FF,FFFFFFFFF,FFFFFFFFFFFFFFFFFFF
@FS10000125:23:BPA73012-1407:1:1101:12840:1450 1:N:0:13
GGCGTGTCAACTTCGTCGAGTACGCTCAAGACGATAGATCGGAAG
+
F,,FF,FFF:FFFFF:FF,,FFFFF:FFF,:FFF,:FFFFFF::,
@FS10000125:23:BPA73012-1407:1:1101:12900:1450 1:N:0:13
GGGGAGAACTTCGTCGAGTACGCTCAATAGGTGAGATCGGAAGAG
+
FFFFFFFFFF,FFFFFFF,FFFFFFF:,FFFFFFFF,FFFFFFFF
@FS10000125:23:BPA73012-1407:1:1101:13090:1450 1:N:0:13
GGGGGGCTAACTTCGTCGAGTACGCTCAAATATGAAGATCGGAAG
+
F:,FFFFFFFF::FFFFFFFFFFFF:FFFFFFFFFFFFFFFFFFF
@FS10000125:23:BPA73012-1407:1:1101:13520:1450 1:N:0:13
GGGGTCCTAACTTCGTCGAGTACGCTCAATTTCACAGATCGGAAG
+
FF:FFFFFFF:,,FF,FFFFFFFFF,FFFFFFFFFFFFFFFFFFF
@FS10000125:23:BPA73012-1407:1:1101:13530:1450 1:N:0:13
GGGGGCAAACTTCGTCGAGTACGCTCAAGAATCTAGATCGGAAGA
+
FFFFFFFFFF::FFFFFFFFFFFFFFFFFFFFFFFFFFFFFFFFF
@FS10000125:23:BPA73012-1407:1:1101:14600:1450 1:N:0:13
GGGGGCTGAACTTCGTCGAGTACGCTCAACAAGTTAGATCGGAAG
+
FFFFFFFFFFF,::F,FFF:FFFFF,FFFFFFFFFFFFFF:FFFF
@FS10000125:23:BPA73012-1407:1:1101:14730:1450 1:N:0:13
GGGGAGACAACTTCGTCGAGTACGCACAATAAACTAGATCGGAAG
+
FFFFFFFFFFF,,FF,FFFFFFFFF,FFFFFFFFFFFFFFFFFFF
@FS10000125:23:BPA73012-1407:1:1101:14970:1450 1:N:0:13
GGGGGGATAACTTCGTCGAGTACGCTCAACCGAGAAGATCGGAAG
+
FFFFFFFFFFF::FF,FFFFFFFFF,FFFFFFFFFFFFFFFFFFF
@FS10000125:23:BPA73012-1407:1:1101:15460:1450 1:N:0:13
GGGGTTCTAACTTCGTCGAGTACGCTCAACGTTGCAGATCGGAAG
+
FFFFFFFFFFFF:FF:FFFFFFFFF,FFFFFFFFFFFFFFFFFFF
@FS10000125:23:BPA73012-1407:1:1101:1070:1460 1:N:0:13
GGGGTTCAAACTTCGTCGAGTACGCTCAAAATATTAGATCGGAAG
+
FFFFFF:FFFFFFF:FF:F:F::FF:FF:FFFFFF::FFF:,FF:
@FS10000125:23:BPA73012-1407:1:1101:1090:1460 1:N:0:13
GGGATCAACTTCGTCGAGTACGCTCAAACGTGCAGATCGGAAGAG
+
FFFFFFFFFF:FF:FFFF:FFFFFFFFFFFFFFFFF,FFF:FFFF
@FS10000125:23:BPA73012-1407:1:1101:1460:1460 1:N:0:13
GGGGCTCAAACTTCGTCGAGTACGCTCAATTCTTTAGATCGGAAG
+
FFFFFFFFFFF::FF:FFFFFFFFF,FFFFFFFFFFFFFFFFFFF
@FS10000125:23:BPA73012-1407:1:1101:1600:1460 1:N:0:13
GGGGCGAGAACTTCGTCGAGTACGCTCAAACGTATAGATCGGAAG
+
FF:FFFFFFFF::FF:FFFFF:FFF:FFFFFFFFFFFFFFF:FFF
@FS10000125:23:BPA73012-1407:1:1101:1650:1460 1:N:0:13
GGGGGAGGAAACTTCGTCGAGTACGCTCAAGAATTTAGATCGGAA
+
FFFFFFFFFFF:,:FFF:FFFF:FFFF:FFFFFFF,FFFF,FFFF
@FS10000125:23:BPA73012-1407:1:1101:2760:1460 1:N:0:13
GGGGCGAGAACTTCGTCGAGTACGCTCAAACGTTCAGATCGGAAG
+
FFFFFFFFFF:,,FF:FFFFFFFFF,FFFFFFFFFFFFFFFFFFF
@FS10000125:23:BPA73012-1407:1:1101:2900:1460 1:N:0:13
GGGTGGTAACTTCGTCGAGTACGCTCAATGGTGCAGATCGGAAGA
+
FFF:FFFFFFF:FFFFFFFFFFFFFFF:FFFFFFFFFFFFFFFFF
@FS10000125:23:BPA73012-1407:1:1101:3150:1460 1:N:0:13
GGGGGTGGAACTTCGTCGAGTACGCTCAAATCGGTAGATCGGAAG
+
FF:FFFFFFF::,FF:FFFFFFFFF,FFFFFFFFFFFFFFFFFFF
@FS10000125:23:BPA73012-1407:1:1101:3300:1460 1:N:0:13
GGTGTAGTAACTTCGTCGAGTACGCTCAATCGGAAAGATCGGAAG
+
FF,FFFFFFF,,,FF:FFFFFFFFF,FFFFFFFFFFFFFFFFFFF
@FS10000125:23:BPA73012-1407:1:1101:3420:1460 1:N:0:13
GGGGGGCTAACTTCGTCGAGTACGCTCAAAAATATAGATCGGAAG
+
FFFFFFFFFF::FFFFFFFFFFFFF:FFFFFFFFFFFFFFFFFFF
@FS10000125:23:BPA73012-1407:1:1101:3790:1460 1:N:0:13
GGGGCGTAAACTTCGTCGAGTACGCTCAAGTAATTAGATCGGAAG
+
F:,FFFFFFFF::FF:FFFFFFFFF:FFFFFFFFFFFFFFFFFFF
@FS10000125:23:BPA73012-1407:1:1101:3810:1460 1:N:0:13
GGGGTGCTAACTTCGTCGAGTACGCTCAAGCATCGAGATCGGAAG
+
FFFF:FFFFFF::FF:FFFFFFFFFFFFFFFFFFFFFFFFFFFFF
@FS10000125:23:BPA73012-1407:1:1101:4140:1460 1:N:0:13
GGGGACAAAACTTCGTCGAGTACGCTCAAGATAAGAGATCGGAAG
+
FFFFFFFFFF:,:FF,FFFFFFFFF,FFFFFFFFFFFFFFFFFFF
@FS10000125:23:BPA73012-1407:1:1101:5030:1460 1:N:0:13
GGGGATGAACTTCGTCGAGTACGCTCAAAAACGGAGATCGGAAGA
+
F:,FFFFFFF,,FFFFFFFFFFFFFFF:FFFFFFFFFFFFFFFFF
@FS10000125:23:BPA73012-1407:1:1101:5490:1460 1:N:0:13
GGGCCAGCAACTTCGTCGAGTACGCTCAACTGACAAGATCGGAAG
+
FF:FFFFFFFF,:FF:FFFFFFFFF,FFFFFFFFFFFFFFFFFFF
@FS10000125:23:BPA73012-1407:1:1101:5500:1460 1:N:0:13
GGGGCTGTAACTTCGTCGAGTACGCTCAAAGGGGAAGATCGGAAG
+
FFFFFFFFFF:,:FF:FFFFFFFFF,FFFFFFFFFFFFFFFFFFF
@FS10000125:23:BPA73012-1407:1:1101:5540:1460 1:N:0:13
GGGGCTGAACTTCGTCGAGTACGCTCAATGAGTTAGATCGGAAGA
+
FFFFFFFFFF:,FFFFFFFFFFFFFFF,FFFFFFFFFFFFFFFFF
@FS10000125:23:BPA73012-1407:1:1101:5840:1460 1:N:0:13
GGGGGAAAAACTTCGTCGAGTACGCTCAACGGCACAGATCGGAAG
+
FFFFFFFFFF:::FF:FFFFFFFFF,FFFFFFFFFFFFFFFFFFF
@FS10000125:23:BPA73012-1407:1:1101:6670:1460 1:N:0:13
GGGGGCATAACTTCGTCGAGTACGCTCAAGTTTAAAGATCGGAAG
+
FFFFFFFFFF:,,FF:FFFFFFFFF,FFFFFFFFFFFFFFFFFFF
@FS10000125:23:BPA73012-1407:1:1101:6750:1460 1:N:0:13
GGGGGCCCAACTTCGTCGAGTACGCTCAAATGGGAAGATCGGAAG
+
F,,FFFFFFF:,,FF:FFFFFFFFF,FFFFFFFFFFFFFFFFFFF
@FS10000125:23:BPA73012-1407:1:1101:7210:1460 1:N:0:13
GGGGGCTTAACTTCGTCGAGTACGCTCAAGAAATAAGATCGGAAG
+
FFFFFFFFFF:,,FF,FFFFFFFFF,FFFFFFFFFFFFFFFFFFF
@FS10000125:23:BPA73012-1407:1:1101:7240:1460 1:N:0:13
GGGGTTCAAGTTCGTCGAGTACGCTCAAAGAAGGAGATCGGAAGA
+
FFFFFFFFFF,:FFFFFFFFFFFFFFF,FFFFFFFFFFFFFFFFF
@FS10000125:23:BPA73012-1407:1:1101:7650:1460 1:N:0:13
GGGGGAGCTAACTTCGTCGAGTACGCTCAATACAATAGATCGGAA
+
FFFFFFFFFF::,:FFF:FFFF:FFFF:FFFFFFF,FFFF:FFFF
@FS10000125:23:BPA73012-1407:1:1101:8440:1460 1:N:0:13
GGGGCCCAACTTCGTCGAGTACGCTCAAGAACTTAGATCGGAAGA
+
FFFFFFFFFF::FFFFFFFFFFFFFFFFFFFFFFFFF,FFFFFFF
@FS10000125:23:BPA73012-1407:1:1101:8470:1460 1:N:0:13
GGGGGTCAAACTTCGTCGAGTACGCTCAAGGTTAGAGATCGGAAG
+
FF,FFFFFFFF,:FF:FFFFFFFFF,FFFFFFFFFFFFFFFFFFF
@FS10000125:23:BPA73012-1407:1:1101:8800:1460 1:N:0:13
GGGGCTCAACTTCGTCGAGTACGCTCAAATTAAGAGATCGGAAGA
+
FFFFFFFFFF:,FFFFFFFFFFFFFFF:FFFFFFFFFFFFFFFFF
@FS10000125:23:BPA73012-1407:1:1101:8880:1460 1:N:0:13
GGGGCAACTTCGTCGAGTACGCTCAAAAAATGAGATCGGAAGAGC
+
F::FFFFFFF:F,FFFF:FFFF,FFFF,FFFFFFF,,FFF:FFF,
@FS10000125:23:BPA73012-1407:1:1101:9140:1460 1:N:0:13
GGGCTTCAACTTCGTCGAGTACGCTCAAATGTAAAGATCGGAAGA
+
FFFFF,FFFFFFFFFFFFFFFFFFFFFFFFF,,,FFFFFFFFFFF
@FS10000125:23:BPA73012-1407:1:1101:9150:1460 1:N:0:13
GGGGAAACATCTTCGTCGAGTACGCTCAAGTTTGGGAGATCGGAA
+
FFFFFFFFFFF::FF:FFFFFFFFF,FFFFFFFFFFFFFF,FFFF
@FS10000125:23:BPA73012-1407:1:1101:9180:1460 1:N:0:13
GGGGTATCAACTTCGTCGAGTACGCTCAAAATATTAGATCGGAAG
+
FFFFFFFFFFF::FF:FFFFFFFFF,FFFFF,,F:FFFFFFFFFF
@FS10000125:23:BPA73012-1407:1:1101:9190:1460 1:N:0:13
GGGTGCCAACTTCGTCGAGTACGCTCAATCGATTAGATCGGAAGA
+
FFF,FFFFFFF:FFFFFFFFFFFFFFFFFFFFFFFFFFFFFFFFF
@FS10000125:23:BPA73012-1407:1:1101:9780:1460 1:N:0:13
GGGGCACAACTTCGTCGAGTACGCTCAATAATATAGATCGGAAGA
+
FFFFFFFFFF:,FFFFFFFFFFFFFFF,FFFFFFFFFFFFFFFFF
@FS10000125:23:BPA73012-1407:1:1101:10130:1460 1:N:0:13
GGGGATAAAACTTCGTCGAGTACGCTCAAAGGTATAGATCGGAAG
+
FFFFFFFFFFF,:FF,FFFFFFFFF,FFFFFFFFFFFFFFFFFFF
@FS10000125:23:BPA73012-1407:1:1101:10610:1460 1:N:0:13
GGGGCCGTAACTTCGTCGAGTACGCTCAATCAACGAGATCGGAAG
+
FFFFFFFFFF::,FF,FFFFFFFFF,FFFFFFFFFFFFFFFFFFF
@FS10000125:23:BPA73012-1407:1:1101:11400:1460 1:N:0:13
GGGGTCATAACTTCGTCGAGTACGCTCAACCATTTAGATCGGAAG
+
FFFFFFFFFF:,,FF:FFFFFFFFF,FFFFFFFFFFFFFFFFFFF
@FS10000125:23:BPA73012-1407:1:1101:11780:1460 1:N:0:13
GGGGAGCAAACTTCGTCGAGTACGCTCAAATGTGCAGATCGGAAG
+
FFFFFFFFFF:,,FF,FFFFFFFFF,FFFFFFFFFFFFFFFFFFF
@FS10000125:23:BPA73012-1407:1:1101:12480:1460 1:N:0:13
GGGCAGAACTTCGTCGAGTACGCTCAATAACAAAGATCGGAAGAG
+
FF,FFFFFFFFFFFFFFFFFFFFFFFF,FFFFFFFF:FFF:FFFF
@FS10000125:23:BPA73012-1407:1:1101:12670:1460 1:N:0:13
GGAGGGTCCAACTTCGTCGAGTACGCTCAAAAACATAGATCGGAA
+
:,,F,:FFFFFF::FFF,FFFF:FFFF:FFFFFFF,FFFF,FFFF
@FS10000125:23:BPA73012-1407:1:1101:12930:1460 1:N:0:13
GGGGTGCTAATTTCGTCGAGTACGCTCAAGAGTATAGATCGGAAG
+
F::FFFFFFF:::FF:FFFFFFFFF,FFFFFFFFFFFFFFFFFFF
@FS10000125:23:BPA73012-1407:1:1101:13040:1460 1:N:0:13
GGGGCGGAAACTTCGTCGAGTACGCTCAATGAACGAGATCGGAAG
+
FFFF,F,FFF::FFF:FF,FFFFFF,FFFFFFFFF:FFFFFFF,F
@FS10000125:23:BPA73012-1407:1:1101:13290:1460 1:N:0:13
GGGGATAGAACTTCGTCGAGTACGCTCAAAGTGGCAGATCGGAAG
+
FF:FFFFFFFF,,FF,FFFFFFFFF,FFFFFFFFFFFFFFFFFFF
@FS10000125:23:BPA73012-1407:1:1101:13320:1460 1:N:0:13
GGGGAACGAACTTCGTCGAGTACGCTCAAACCGTAAGATCGGAAG
+
FF:FFFFFFF:,FFF:FFFFFFFFF,FFFFFF:FFFFFFFFFFFF
@FS10000125:23:BPA73012-1407:1:1101:13330:1460 1:N:0:13
GGGGACAACTTCGTCGAGTACGCTCAAACCAGGAGATCGGAAGAG
+
FFFFFFFFF::FFFFFFF:FFFFFFF,FFFFFFFFF,FFF:FFFF
@FS10000125:23:BPA73012-1407:1:1101:13530:1460 1:N:0:13
GGGGCATTAACTTCGTCGAGTACGCTCAAGCGGAAAGATCGGAAG
+
FFFFFFFFFFF,,FF,FFFFFFFFF,FFFFFFFFFFFFFFFFFFF
@FS10000125:23:BPA73012-1407:1:1101:13970:1460 1:N:0:13
GGGTCTCGACTTCGTCGAGTACGCTCAATATGAGAGATCGGAAGA
+
FFF:FFFFFF::FFFFFFFFFFFFFFF:FFFFFFFFFFFFFFFFF
@FS10000125:23:BPA73012-1407:1:1101:14210:1460 1:N:0:13
GGGGGTATAACTTCGTCGAGTACGCTCAATTAGATAGATCGGAAG
+
FFFFFFFFFF::,FF,FFFFFFFFF,FFFFFFFFFFFFFFFFFFF
@FS10000125:23:BPA73012-1407:1:1101:14410:1460 1:N:0:13
GGGGAGGTAACTTCGTCGAGTACGCTCAATTGCAGAGATCGGAAG
+
FFFFFFFFFFF::FF:FFFFFFFFF,FFFFFFFFFFFFFFFFFFF
@FS10000125:23:BPA73012-1407:1:1101:14450:1460 1:N:0:13
GGGGGGACAACTTCGTCGAGTACGCTCAAAATGTAAGATCGGAAG
+
FFFFFFFFFFF,:FF:FFFFFFFFF,FF:FFFFFFFFFFFFFFFF
@FS10000125:23:BPA73012-1407:1:1101:14770:1460 1:N:0:13
GGGGTGCCACTTCGTCGAGTACGCTCAACACGTGAGATCGGAAGA
+
FFFF,FFFFF:FFFFFFFFFFFFFFFFFFFFFFFFFFFFFFFFFF
@FS10000125:23:BPA73012-1407:1:1101:15530:1460 1:N:0:13
GGGCACAAACTTCGTCGAGTACGCTCAAATAGATAGATCGGAAGA
+
FFFFFFFFFF,:FFFFFFFFFFFFFFF:FFFFFFFFFFFFFFFFF
@FS10000125:23:BPA73012-1407:1:1101:15980:1460 1:N:0:13
GGGGAAACTTCGTCGAGTACGCTCAATAATTTAGATCGGAAGAGC
+
FFFFFFFF,,FF:FFF,:FFF,FF,F,:FF:F,FFFF:F:FFF:F
@FS10000125:23:BPA73012-1407:1:1101:16010:1460 1:N:0:13
GGGGATCGAACTTCGTCGAGTACGCTCAATTATAAAGATCGGAAG
+
FFFFFFFFFFF,,FF,FFFFFFFFF,FFFFFFFFFFFFFFFFFFF
@FS10000125:23:BPA73012-1407:1:1101:16140:1460 1:N:0:13
GGGAGGTACAACTTCGTCGAGTACGCTCAAAGTAATAGATCGGAA
+
FFFFFFFFFFFF,FFFF:FFFFFFFFF:FFFFFF::FFFF:FFF:
@FS10000125:23:BPA73012-1407:1:1101:1260:1470 1:N:0:13
GGGGGTGGAACTTCGTCGAGTACGCTCAAGGGTCCAGATCGGAAG
+
FFFFFFFFFFF::FF:FFFFFFFFF:FFFFFFFFFFFFFFFFFFF
@FS10000125:23:BPA73012-1407:1:1101:1320:1470 1:N:0:13
GGGGGGGCAACTTCGTCGAGTACGCTCAATAATAGAGATCGGAAG
+
FF:F:::FFFF:FFFFFFF,FFFFF:FFFFFFFFFFFFFFF:FFF
@FS10000125:23:BPA73012-1407:1:1101:1330:1470 1:N:0:13
GGGGGGCCAACTTCGTCGAGTACGCTCAAGACGATAGATCGGAAG
+
FFFFFFFFFF:::FF:FFFFFFFFF:FFFFFFFFFFFFFFFFFFF
@FS10000125:23:BPA73012-1407:1:1101:1500:1470 1:N:0:13
GGGGCAATAACTTCGTCGAGTACGCTCAAAGTAGTAGATCGGAAG
+
FFFFFFFFFFF,:FF:FFFFFFFFF:FFFFFFFFFFFFFFFFFFF
@FS10000125:23:BPA73012-1407:1:1101:1590:1470 1:N:0:13
GGGGACTTCGTCGAGTACGCTCAATTGGGTAGATCGGAAGAGCAC
+
F::FFFFF:FFFF,FFF:FFFF:F::FFFFFFFF:FFFFF:F,F,
@FS10000125:23:BPA73012-1407:1:1101:1710:1470 1:N:0:13
GGGGCTCCAACTTCGTCGAGTACGCTCAACTATATAGATCGGAAG
+
F:,FFFFFFFF:FFF:FFFFFFFFF,FFFFFFFFFFFFFFFFFFF
@FS10000125:23:BPA73012-1407:1:1101:2010:1470 1:N:0:13
GGGGGCGAACTTCGTCGAGTACGCTCAAGCCTGGAGATCGGAAGA
+
F:,FFFFFFFF:FFFFFFFFFFFFFFFFFFFFFFFFFFFFFFFFF
@FS10000125:23:BPA73012-1407:1:1101:2100:1470 1:N:0:13
GGGGCGGTAACTTCGTCGAGTACGCTCAATTTAGTAGATCGGAAG
+
FFFFFF,,F,FFFF:FF:F,,,F,:FFFF,F,:FF:::,FF:FFF
@FS10000125:23:BPA73012-1407:1:1101:2160:1470 1:N:0:13
GGGGGGGCAACTTCGTCGAGTACGCAATCGTGTAGATCGGAAGAG
+
FF,F,FFFFFF,:FF:FFFFFFFFFFF:FFFFFFFF,:FF,FFF:
@FS10000125:23:BPA73012-1407:1:1101:2580:1470 1:N:0:13
GGGACCGAACTTCGTCGAGTACGCTCAATTTTACAGATCGGAAGA
+
FFFFF:,FFFFFFFFF:FFFFFFFFF,FF::,F:FFF,FFFFFFF
@FS10000125:23:BPA73012-1407:1:1101:2970:1470 1:N:0:13
GGGACACAACTTCGTCGAGTACGCTCAAAAGTTAAGATCGGAAGA
+
:,,,FFFFFF::FFFFFFFFFFFFFFFFFFFFFFFFFFFFF:FFF
@FS10000125:23:BPA73012-1407:1:1101:3220:1470 1:N:0:13
GGGGGTGGAACTTCGTCGAGTACGCTCAAATCGGTAGATCGGAAG
+
FFFFFFFFFF,::FF:FFFFFFFFF:FFFFFFFFFFFFFFFFFFF
@FS10000125:23:BPA73012-1407:1:1101:3240:1470 1:N:0:13
GGGGGCAGAACTTCGTCGAGTACCCTCAAATAATTAGATCGGAAG
+
FFFFFFFFFF:,:FF:FFFFFFFFF,FFFFFFFFFFFFFFFFFFF
@FS10000125:23:BPA73012-1407:1:1101:3260:1470 1:N:0:13
GGGACTGAACTTTCGAGTACGCTCAAATCCTCAGATCGGAAGAGC
+
FFF,FFFFFF::FFFFF:FFFF,FFFF:FFFFFFF:,FFFFFFF,
@FS10000125:23:BPA73012-1407:1:1101:3510:1470 1:N:0:13
GGGGCGTTAACTTCGTCGAGTACGCTCAATTAACAAGATCGGAAG
+
F,,FFFFFFF:,:FF:FFFFFFFFF,FFFFFFFFFFFFFFFFFFF
@FS10000125:23:BPA73012-1407:1:1101:3780:1470 1:N:0:13
GGGGGCTTAACTTCGTCGAGTACGCTCAAGGCTCGAGATCGGAAG
+
FFFFFFFFFF,,:FF,FFFFFFFFF,FFFFFFFFFFFFFFFFFFF
@FS10000125:23:BPA73012-1407:1:1101:3810:1470 1:N:0:13
GGGGGAAGAACTTCGTCGAGTACGCTCAATAAAATAGATCGGAAG
+
FF,FFFFFFFF,:FF:FFFFFFFFF,FFFFFFFFFFFFFFFFFFF
@FS10000125:23:BPA73012-1407:1:1101:3820:1470 1:N:0:13
GGGGGGCAACTTCGTCGAGTACGCTCAATACAGTAGATCGGAAGA
+
FFFFFFFFFF::FFFFFFFFFFFFFFF,FFFFFFFFFFFFFFFFF
@FS10000125:23:BPA73012-1407:1:1101:4360:1470 1:N:0:13
GGGAGCCAACTTCGTCGAGTACGCTCAAAACATCAGATCGGAAGA
+
FFFFFFFFFF:,FFFFFFFFFFFFFFF:FFFFFFFFFFFFFFFFF
@FS10000125:23:BPA73012-1407:1:1101:4520:1470 1:N:0:13
GGGGGCTTAACTTCGTCGAGTACGCTCAAATTAGTAGATCGGAAG
+
FFFFFFF,FFF::FF:FFFFFFFFF,FFF,,F,,,FFFFFFFFFF
@FS10000125:23:BPA73012-1407:1:1101:5140:1470 1:N:0:13
GGGGTTGTAACTTCGTCGAGTACGCTCAAAACCAGAGATCGGAAG
+
FFFFFFFFFF:,:FF:FFFFFFFFF,FFFFFFFFFFFFFFFFFFF
@FS10000125:23:BPA73012-1407:1:1101:5270:1470 1:N:0:13
GGGAAACAACTTCGTCGAGTACGCTCAAACTACAAGATCGGAAGA
+
:,,,FFFFFF:,FFFFFFFFFFFFFFF,FFFFFFFFFFFFFFFFF
@FS10000125:23:BPA73012-1407:1:1101:5330:1470 1:N:0:13
GGGTAGCAACTTCGTCGAGTACGCTCAACTACTTAGATCGGAAGA
+
F:,,FFFFFF:F:FFFFFFFFFFFFFFFFFFFFFFFFFFFFFFFF
@FS10000125:23:BPA73012-1407:1:1101:5510:1470 1:N:0:13
GGGGTCAAACTTCGTCGAGTACGCTCAAGGCACGAGATCGGAAGA
+
F,,FFFFFFF:,FFFFFFFFFFFFFFFFFFFFFFFFFFFFFFFFF
@FS10000125:23:BPA73012-1407:1:1101:5690:1470 1:N:0:13
GGCGTACAAACTTCGTCGAGTACGCTCAATGTCATAGATCGGAAG
+
:,,FF,FFFFFFFFF:FFFFFFFFF:FFFF:::FFFFFFFFFFFF
@FS10000125:23:BPA73012-1407:1:1101:5900:1470 1:N:0:13
GGGGGATCAACTTCGTCGAGTACGCTCAAACCCCAAGATCGGAAG
+
FFFFFFFFFF:,,FF,FFFFFFFFF,FFFFFFFFFFFFFFFFFFF
@FS10000125:23:BPA73012-1407:1:1101:6840:1470 1:N:0:13
GGGGACTAAACTTCGTCGAGTACGCTCAACGATAGAGATCGGAAG
+
FFFFFFFFFF:F:FF:FFFFFFFFF,FFFFFFFFFFFFFFFFFFF
@FS10000125:23:BPA73012-1407:1:1101:7070:1470 1:N:0:13
GGGGAAGCAACTTCGTCGAGTACGCTCAACACATGAGATCGGAAG
+
FF,FFFFFFFF,:FF:FFF,FFFFF,FFFFFFFFFFFFFFFFFFF
@FS10000125:23:BPA73012-1407:1:1101:7200:1470 1:N:0:13
GGGGGTTTAACTTCGTCGAGTACGCTCAAGGCAATAGATCGGAAG
+
FF:FFFFFFFF,:FF:FFFFFFFFF,FFFFFFFFFFFFFFFFFFF
@FS10000125:23:BPA73012-1407:1:1101:7210:1470 1:N:0:13
GGGGAAGCAACTTCGTCGAGTACGCTCAAATGATGAGATCGGAAG
+
F::FFFFFFF:,:FF:FFFFFFFFF,FFFFFFFFFFFFFFFFFFF
@FS10000125:23:BPA73012-1407:1:1101:7290:1470 1:N:0:13
GGGGAGTAAACTTCGTCGAGTACGCTCAAGTTACTAGATCGGAAG
+
FFFFF,,FFFFF:FF:FFFFFFFFF,FFF,,:,,FFFFFFFFFFF
@FS10000125:23:BPA73012-1407:1:1101:7480:1470 1:N:0:13
GGGGAACTTCGTCGAGTACGCTCAATATCCGAGATCGGAAGAGCA
+
FF:FFFF,F:FFFFFFFF,,FFFFFFF::FFFFFF,FF::FFF,:
@FS10000125:23:BPA73012-1407:1:1101:7540:1470 1:N:0:13
GGGGTGGGAACTTCGTCGAGTACGCTCAATACATTAGATCGGAAG
+
FFFFFFFFFFF:FFFFFFFFFFFFF,FFFFFFFFFFFFFFFFFFF
@FS10000125:23:BPA73012-1407:1:1101:7770:1470 1:N:0:13
GGGGTGTAATCTTCGTCGAGTACGCTCAAATTGTGAGATCGGAAG
+
FFFF,:FFFFFF::F:FF:FFFFFF,FFFFFFFFFFFFFFFFFFF
@FS10000125:23:BPA73012-1407:1:1101:7910:1470 1:N:0:13
GGGGGAACAACTTCGTCGAGTACGCTCAAGATGTAAGATCGGAAG
+
FF:FFFFFFF:,:FF:FFFFFFFFF,FFFFFFFFFFFFFFFFFFF
@FS10000125:23:BPA73012-1407:1:1101:7960:1470 1:N:0:13
GGGGAACAAACTTCGTCGAGTACGCTCAATATTTGAGATCGGAAG
+
FFFFFFFFFF:,:FF:FFFFFFFFF,FFFFFFFFFFFFFFFFFFF
@FS10000125:23:BPA73012-1407:1:1101:8200:1470 1:N:0:13
GGGGTTACAACTTCGTCGAGTACGCTCAAAGGTTGAGATCGGAAG
+
FFFFFFFF:FF::FF:FFFFFFFFF,FFFFFFFFFFFFFFFFFFF
@FS10000125:23:BPA73012-1407:1:1101:8230:1470 1:N:0:13
GGGGATTTAACTTCGTCGAGTACGCTCAATATATGAGATCGGAAG
+
FFFFF,F,FFFF:FF:FFFFFFFFF:FFF,FF,FFFFFFFFFFFF
@FS10000125:23:BPA73012-1407:1:1101:8250:1470 1:N:0:13
GGGGGCGCAACTTCGTCGAGTACGCTCAAACGAGGAGATCGGAAG
+
FFFFFFFFFF:::FF:FFFFFFFFF,FFFFFFFFFFFFFFFFFFF
@FS10000125:23:BPA73012-1407:1:1101:8350:1470 1:N:0:13
GGGGGACGAACTTCGTCGAGTACGCTCAAGAAATAAGATCGGAAG
+
FF,FFFFFFFF::FF:FFFFFFFFF,FFFFFFFFFFFFFFFFFFF
@FS10000125:23:BPA73012-1407:1:1101:8730:1470 1:N:0:13
GGGGGTTTAACTTCGTCGAGTACGCTCAACTTGAAAGATCGGAAG
+
FFFFF,,:FFFFFF:FF:FFF:F,FF:F,FFF::FFFFFFFFFF:
@FS10000125:23:BPA73012-1407:1:1101:8960:1470 1:N:0:13
GGGGTAGGAACTTCGTCGAGTACGCTCAAGTTAGCAGATCGGAAG
+
FF:FFFFFFFF,:FFFFFFFFFFFF,FFFFFFFFFFFFFFFFFFF
@FS10000125:23:BPA73012-1407:1:1101:9000:1470 1:N:0:13
GGGGGGGTCAACTTCGTCGAGTACGCTCAATGAGTAAGATCGGAA
+
FFFFFFFFFF::,:FFF:FFFF:FF:::FFFFFFFFFFFF:FFFF
@FS10000125:23:BPA73012-1407:1:1101:9380:1470 1:N:0:13
GGGGTCCTAACTTCGTCGAGTACGCTCAAAGAGAGATCGGAAGAG
+
FFFF:FFFFF:,:FF,FFFFFFFFF,FFFFFFFFFF,FFF,FFFF
@FS10000125:23:BPA73012-1407:1:1101:9780:1470 1:N:0:13
GGGGGGGCAACTTCGTCGAGTACGCTCAATTGTTGAGATCGGAAG
+
FFFFFFFFFF::,FF:FFFFFFFFF,FFFFFFFFFFFFFFFFFFF
@FS10000125:23:BPA73012-1407:1:1101:9840:1470 1:N:0:13
GGGGATAGAACTTCGTCGAGTACGCTCAAATATCCAGATCGGAAG
+
F::FFFFFFFF::FF:FFFFFFFFF,FFFFFFFFFFFFFFFFFFF
@FS10000125:23:BPA73012-1407:1:1101:10160:1470 1:N:0:13
GGGGAACAAACTTCGTCGAGTACGCTCAAGAATATAGATCGGAAG
+
FF:FFFFFFFF:FFFFFFFFFFFFF:FFFFFFFFFFFFFFFFFFF
@FS10000125:23:BPA73012-1407:1:1101:11460:1470 1:N:0:13
GGGGAGAAAACTTCGTCGAGTACGCTCAAATGTTCAGATCGGAAG
+
FFFFFFFFFFF,:FF:FFFFFFFFF,FFFFFFFFFFFFFFFFFFF
@FS10000125:23:BPA73012-1407:1:1101:11840:1470 1:N:0:13
GGGGGTAAAACTTCGTCGAGTACGCTCAATGACTTAGATCGGAAG
+
FFFFFFFFFFF,,FF:FFFFFFFFF,FFFFFFFFFFFFFFFFFFF
@FS10000125:23:BPA73012-1407:1:1101:11880:1470 1:N:0:13
GGGCTACGAACTTCGTCGAGTACGCTCAAGATAAAAGATCGGAAG
+
F:,,FFFFFFF,,FF,FFFFFFFFF,FFFFFFFFFFFFFFFFFFF
@FS10000125:23:BPA73012-1407:1:1101:12530:1470 1:N:0:13
GGGACCAAACTTCGTCGAGTACGCTCAACTTAATAGATCGGAAGA
+
FF::FFFFFF,FFFFFFFFFFFFFFFFFFFFFFFFFFFFFFFFFF
@FS10000125:23:BPA73012-1407:1:1101:13370:1470 1:N:0:13
GGGGGCGGAACTTCGTCGAGTACGCTCAATCTGGTAGATCGGAAG
+
F:,F,FFFFFF,:FF:FFFFFFFFF,FFFFFFFFFFFFFFFFFFF
@FS10000125:23:BPA73012-1407:1:1101:13580:1470 1:N:0:13
GGGGGCGCAACTTCGTCGAGTACGCTCAAAAAATTAGATCGGAAG
+
FFFFFFFFFF:,:FF,FFFFFFFFF,FFFFFFFFFFFFFFFFFFF
@FS10000125:23:BPA73012-1407:1:1101:13930:1470 1:N:0:13
GGGGATCCAACTTCGTCGAGTACGCTCAAATTAATAGATCGGAAG
+
FFFFFFFFFFF,:FF:FFF:FFFFF,FFFFFFFFFFFFFFFFFFF
@FS10000125:23:BPA73012-1407:1:1101:14040:1470 1:N:0:13
GGGGTAGCAACTTCGTCGAGTACGCTCAATCCTTGAGATCGGAAG
+
FFFF,FFFFFF::FF:FFFFFFFFF,FFFFFFFFFFFFFFFFFFF
@FS10000125:23:BPA73012-1407:1:1101:14110:1470 1:N:0:13
GGGGAAGAAACTTCGTCGAGTACGCTCAACTCTAGAGATCGGAAG
+
FF:FFFFFFFFFFFF:FFFFFFFFF,FFFFFFFFFFFFFFFFFFF
@FS10000125:23:BPA73012-1407:1:1101:14200:1470 1:N:0:13
GGGGGTGGAACTTCGTCGAGTACGCTCAAACTAATAGATCGGAAG
+
FFFFFFFFFFF,:FF,FFFFFFFFF,FFFFFFFFFFFFFFFFFFF
@FS10000125:23:BPA73012-1407:1:1101:14530:1470 1:N:0:13
GGGGGCCCAACTTCGTCGAGTACGCTCAAGGCCAGAGATCGGAAG
+
F:FFFFFFFFF,,FF,FFFFFFFFF,FFFFFFFFFFFFFFFFFFF
@FS10000125:23:BPA73012-1407:1:1101:14780:1470 1:N:0:13
GGGGGGTTAACTTCGTCGAGTACGCTCAATTAATAAGATCGGAAG
+
FFFFFFFFFFF,,FF:FFFFFFFFF,FFFFFFFFFFFFFFFFFFF
@FS10000125:23:BPA73012-1407:1:1101:15810:1470 1:N:0:13
GGGGCCCTAACTTCGTCGAGTACGCTCAAGTCATGAGATCGGAAG
+
FFFFFFFFFFF,:FF:FFFFFFFFF,FFFFFFFFFFFFFFFFFFF
@FS10000125:23:BPA73012-1407:1:1101:15890:1470 1:N:0:13
GGGGGGCTAACTTCGTCGAGTACGCTCAAAAGAATAGATCGGAAG
+
FFFFFFFFFFF,:FF:FFFFFFFFF,FFFFFFFFFFFFFFFFFFF
@FS10000125:23:BPA73012-1407:1:1101:15960:1470 1:N:0:13
GGGGAAAACTTCGTCGAGTACGCTCAATGTTGCAGATCGGAAGAG
+
FFFF,::::FFFFFFF:FFF:FFFFF:FFFF:F:FFFF::FFFFF
@FS10000125:23:BPA73012-1407:1:1101:16140:1470 1:N:0:13
GGGGCAATAACTTCGTCGAGTACGCTCAAAGTGGTAGATCGGAAG
+
FFFF:::FFFF:,FF:FF::FFFFF,FFFFF::FFFFFFFFFFFF
@FS10000125:23:BPA73012-1407:1:1101:16180:1470 1:N:0:13
GGGGGCAAAACTTCGTCGAGTACGCTCAAAAATGTAGATCGGAAG
+
FFFFFFFFFFF:,FF:FFFFFFFFF,FFFFFFFFFFFFFFFFFFF
@FS10000125:23:BPA73012-1407:1:1101:1020:1480 1:N:0:13
GGGGAGTCAACTTCGTCGAGTACGCTCAAAAGATTAGATCGGAAG
+
FFFFFFFFFFF:FFF:FFF,FFFFF:FFFFFFFFFFFFFFFFFFF
@FS10000125:23:BPA73012-1407:1:1101:1110:1480 1:N:0:13
GGGAGACAACTTCGTCGAGTACGCTCAATGTTAGAGATCGGAAGA
+
FFFFFFFFFFF:FFFFFFFFFFFFFFF:FFFFFFFFFFFFFFFFF
@FS10000125:23:BPA73012-1407:1:1101:1200:1480 1:N:0:13
GGGGGCTGAACTTCGTCGAGTACGCTCAATTGTTAAGATCGGAAG
+
FFFFFFFFFFF::FF:FFFFFFFFF:FFFFFFFFFFFFFFFFFFF
@FS10000125:23:BPA73012-1407:1:1101:1380:1480 1:N:0:13
GGGGGTAGAACTTCGTCGAGTACGCTCAAAAAATAAGATCGGAAG
+
FFFFFFFFFFF:FFFFFFFFFFFFF:FFFFFFFFFFFFFFFFFFF
@FS10000125:23:BPA73012-1407:1:1101:1720:1480 1:N:0:13
GGGGTAAGAACTTCGTCGAGTACGCTCAAATTTAGAGATCGGAAG
+
FFFF:FFFFFF,:FFFFFFFFFFFF,FFFFFFFFFFFFFFFFFFF
@FS10000125:23:BPA73012-1407:1:1101:1750:1480 1:N:0:13
GGGTTAATCTTCGTCGAGTACGCTCAAGATACAAGATCGGAAGAG
+
FF,FFFFFFF:FF:FFFF:FFFFFFFFFFFFFFFFF,FFF:FFFF
@FS10000125:23:BPA73012-1407:1:1101:1840:1480 1:N:0:13
GGGGGAACTTCGTCGAGTACGCTCAAAATAAAAGATCGGAAGAGC
+
F:,F,FFFFFFF:FFFF:FFFF:FF:F,FF:FFFFF,FFFFFFF,
@FS10000125:23:BPA73012-1407:1:1101:2170:1480 1:N:0:13
GGGATTCAACTTCGTCGAGTACGCTCAATAATGCAGATCGGAAGA
+
F,,FFFFFFFF:FFFFFFFFFFFFFFFFFFFF:FFFF,FFFFFFF
@FS10000125:23:BPA73012-1407:1:1101:2560:1480 1:N:0:13
GGGGATTTAACTTCGTCGAGTACGCTCAAGTTGTTAGATCGGAAG
+
F,,FFFFFFF:,,FF:FFFFFFFFF,FFFFFFFFFFFFFFFFFFF
@FS10000125:23:BPA73012-1407:1:1101:2610:1480 1:N:0:13
GGGGCGGAAACTTCGTCGAGTACGCTCAACCAATTAGATCGGAAG
+
F::FFFFFFFFF:FF:FFFFFFFFF,FFFFFFFFFFFFFFFFFFF
@FS10000125:23:BPA73012-1407:1:1101:2860:1480 1:N:0:13
GGGGCGACAACTTCGTCGAGTACGCTCAAGATTTCAGATCGGAAG
+
FFFFFFFFFF:,:FF:FFFFFFFFF:FFFFFFFFFFFFFFFFFFF
@FS10000125:23:BPA73012-1407:1:1101:2920:1480 1:N:0:13
GGGGGAACTTCGTCGAGTACGCTCAAGTAAAGAGATCGGAAGAGC
+
FFFFFFFFFFFF:FFFF:FFFF:FFFF,FFFFFFF:,FFFFFFF,
@FS10000125:23:BPA73012-1407:1:1101:3250:1480 1:N:0:13
GGGGGAAAACTTCGTCGAGTACGCTCAAGTAGTAAGATCGGAAGA
+
FF:FFFFFFF::FFFFFFFFFFFFFFFFFFFFFFFFFFFFFFFFF
@FS10000125:23:BPA73012-1407:1:1101:3710:1480 1:N:0:13
GGGGGGGCAACTTCGTCGAGTACGCTCAATACGAAAGATCGGAAG
+
F,,F:FFFFF,:,FF:FFFFFFFFF,FFFFFFFFFFFFFFFFFFF
@FS10000125:23:BPA73012-1407:1:1101:3820:1480 1:N:0:13
GGGGGGAAATCTTCGTCGAGTACGCTCAATCATTAAGATCGGAAG
+
FFFFFFFFFFF::FF:FFFFFFFFF,FFFFFFFFFFFFFFFFFFF
@FS10000125:23:BPA73012-1407:1:1101:4800:1480 1:N:0:13
GGGAGGCACAACTTCGTCGAGTACGCTCAACGGTGGAGATCGGAA
+
FF,F,,FFFFFF,FFFF:FFFF:FF:FFFFFFFFFFFFFF,FFFF
@FS10000125:23:BPA73012-1407:1:1101:5320:1480 1:N:0:13
GGGGGCTCAACTTCGTCGAGTACGCTCAATACATCAGATCGGAAG
+
FFFFFFFFFF,:,FF:FFFFFFFFF,FFFFFFFFFFFFFFFFFFF
@FS10000125:23:BPA73012-1407:1:1101:5440:1480 1:N:0:13
GGGAGACAACTTCGTCGAGTACGCTCAAACTTTAAGATCGGAAGA
+
FFF,,,FFFF:,FFFFFFFFFFFFFFF:FF:FF:FFFFFFFF:FF
@FS10000125:23:BPA73012-1407:1:1101:5790:1480 1:N:0:13
GGCGTGTCAACTTCGTCGAGTACGCTCAACGGTCGAGATCGGAAG
+
F,,F:FFFFFF::FF:FFFFFFFFF,FFFFFFFFFFFFFFFFFFF
@FS10000125:23:BPA73012-1407:1:1101:5800:1480 1:N:0:13
GGGGGATAACTTCGTCGAGTACGCTCAATGAATGAGATCGGAAGA
+
FFFFFFFFFF,,FFFFFFFFFFFFFFF:FFFFFFFFFFFFFFFFF
@FS10000125:23:BPA73012-1407:1:1101:6410:1480 1:N:0:13
GGGGATAAAACTTCGTCGAGTACGCTCAAATTCCTAGATCGGAAG
+
F,,FFFFFFFF::FF:FFFFFFFFF,FFFFFFFFFFFFFFFFFFF
@FS10000125:23:BPA73012-1407:1:1101:7590:1480 1:N:0:13
GGGGCACTAACTTCGTCGAGTACGCTCAAGACATAAGATCGGAAG
+
F,,FFFFFFFF,:FF:FFFFFFFFF,FFFFFFFFFFFFFFFFFFF
@FS10000125:23:BPA73012-1407:1:1101:7700:1480 1:N:0:13
GGGTAGTAACTTCGTCGAGTACGCTCAAATTTTAAGATCGGAAGA
+
FFFFFFFFFFF:FFFFFFFFFFFFFFF:FFFFFFFFFFFFFFFFF
@FS10000125:23:BPA73012-1407:1:1101:7910:1480 1:N:0:13
GGGTACTAACTTCGTCGAGTACGCTCAATCACTGAGATCGGAAGA
+
F,,:FFFFFF::FFFFFFFFFFFFFFF:FFFFFFFFFFFFFFFFF
@FS10000125:23:BPA73012-1407:1:1101:8230:1480 1:N:0:13
GGGGGCTGAACTTCGTCGAGTACGCTCAACTGATGAGATCGGAAG
+
FFFFFFFFFFF:FFFFFFFFFFFFF:FFFFFFFFFFFFFFFFFFF
@FS10000125:23:BPA73012-1407:1:1101:8370:1480 1:N:0:13
GGGGGCTCCAACTTCGTCGAGTACGCTCAAAGTAAGATCGGAAGA
+
FFFFFFFFFFFF,:FFF:FFFF:FFFF:FFFFFFFFF,FFFF:FF
@FS10000125:23:BPA73012-1407:1:1101:8790:1480 1:N:0:13
GGGGTAGAAACTTCGTCGAGTACGCTCAATAAACGAGATCGGAAG
+
F,,FFFFFFFF,:FFFFFFFFFFFF,FFFFFFFFFFFFFFFFFFF
@FS10000125:23:BPA73012-1407:1:1101:8900:1480 1:N:0:13
GGGGGTGTAACTTCGTCGAGTACGCTCAAAGACCCAGATCGGAAG
+
FFFFFFFFFFF,:FF:FFFFFFFFF,FFFFFFFFFFFFFFFFFFF
@FS10000125:23:BPA73012-1407:1:1101:9630:1480 1:N:0:13
GGGCAGAACTTCGTCGAGTACGCTCAAAGTATAAGATCGGAAGAG
+
F:,,FFFFFF,FF:FFFF:FFFFFFF::FFFFFFFF,FFF,FFFF
@FS10000125:23:BPA73012-1407:1:1101:10020:1480 1:N:0:13
GGGGCATAACTTCGTCGAGTACGCTCAATGGACAAGATCGGAAGA
+
FFFF,:,:FF,FFFF:F:FFFF,FFFF,FF,F,FF:FFFF,F:FF
@FS10000125:23:BPA73012-1407:1:1101:10180:1480 1:N:0:13
GGGGGACGAACTTCGTCGAGTACGCTCAACTCGCAAGATCGGAAG
+
FFFFFFFFFF:::FF:FFFFFFFFF,FFFFFFFFFFFFFFFFFFF
@FS10000125:23:BPA73012-1407:1:1101:10650:1480 1:N:0:13
GGGGAACTTCGTCGAGTACGCTCAAAGTAATAGATCGGAAGAGCA
+
F::FFFFFFFF,FFFFFF,,FFFFFFF,FFFFFFF,FFFFFFF,,
@FS10000125:23:BPA73012-1407:1:1101:11100:1480 1:N:0:13
GGGGGGGAAACTTCGTCGAGTACGCTCAAACGTGAAGATCGGAAG
+
FFFFFFFFFFF::FF:FFFFFFFFF,FFFFFFFFFFFFFFFFFFF
@FS10000125:23:BPA73012-1407:1:1101:11170:1480 1:N:0:13
GGGGGAAACTTCGTCGAGTACGCTCAACGTTAAAGATCGGAAGAG
+
F:,FFFFFFF,FF:FFFF,FFFFFFFF,FFFFFFFF,FFF,FFFF
@FS10000125:23:BPA73012-1407:1:1101:11460:1480 1:N:0:13
GGGGGCTTAACTTCGTCGAGTACGCTCAAATTTGAAGATCGGAAG
+
FFFFFFFFFF:,:FF:FFFFFFFFF,FFFFFFFFFFFFFFFFFFF
@FS10000125:23:BPA73012-1407:1:1101:11580:1480 1:N:0:13
GGGGTTGAACTTCGTCGAGTACGCTCAAAACGAGAGATCGGAAGA
+
FFFFFFFFFF,,FFFFFFFFFFFFFFF:FFFFFFFFFFFFFFFFF
@FS10000125:23:BPA73012-1407:1:1101:11650:1480 1:N:0:13
GGGATAAAACTTCGTCGAGTACGCTCAAAGTTGTAGATCGGAAGA
+
FFF:FFFFFF,,FFFFFFFFFFFFFFF:FFFFFFFFFFFFFFFFF
@FS10000125:23:BPA73012-1407:1:1101:12090:1480 1:N:0:13
GGGGGACAAACTTCGTCGAGTACGCTCAATTAATTAGATCGGAAG
+
:,,FFFFFFFF,,FF:FFFFFFFFF,FFFFFFFFFFFFFFFFFFF
@FS10000125:23:BPA73012-1407:1:1101:12180:1480 1:N:0:13
GGGGGCAAAACTTCGTCGAGTACGCTCAAGCGATAAGATCGGAAG
+
FFFF,::FFFF::FF:FFFFFFFFF:FFF:,FF,,FFFFFFFFFF
@FS10000125:23:BPA73012-1407:1:1101:12290:1480 1:N:0:13
GGGGATACAACTTCGTCGAGTACGCTCAATGAGTTAGATCGGAAG
+
FF:FFFFFFF:,,FF,FFFFFFFFF,FFFFFFFFFFFFFFFFFFF
@FS10000125:23:BPA73012-1407:1:1101:12370:1480 1:N:0:13
GGGGGCTAAACTTCGTCGAGTACGCTCAAGTTTAAAGATCGGAAG
+
FF:F,FFFFFF,,FF,FFFFFFFFF,FFFFF:FFFFFFFFFFFFF
@FS10000125:23:BPA73012-1407:1:1101:12380:1480 1:N:0:13
GGGGGCAGAACTTCGTCGAGTACGCTCAACATATGAGATCGGAAG
+
FFFFFFFFFF:,:FF,FFFFFFFFF,FFFFFFFFFFFFFFFFFFF
@FS10000125:23:BPA73012-1407:1:1101:13250:1480 1:N:0:13
GGGGAAACAACTTCGTCGAGTACGCTCAACATTATAGATCGGAAG
+
FFFFFFFFFFF,:FF:FFFFFFFFF,FFFFFFFFFFFFFFFFFFF
@FS10000125:23:BPA73012-1407:1:1101:13340:1480 1:N:0:13
GGGGAAAAACTTCGTCGAGTACGCTCAAAAGTATAGATCGGAAGA
+
FFFF:FFFFFF:FFFFFFFFFFFFFFFF:::F::FFFFFFFFFFF
@FS10000125:23:BPA73012-1407:1:1101:13930:1480 1:N:0:13
GGGGCATGAACTTCGTCGAGTACGCTCAACCCTGAAGATCGGAAG
+
F:,FFFFFFFF::FF:FFFFFFFFF,FFFFFFFFFFFFFFFFFFF
@FS10000125:23:BPA73012-1407:1:1101:14000:1480 1:N:0:13
GGGGACTGAACTTCGTCGAGTACGCTCAATGACACAGATCGGAAG
+
F::FFFFFFFF::FF,FFFFFFFFF,FFFFFFFFFFFFFFFFFFF
@FS10000125:23:BPA73012-1407:1:1101:14290:1480 1:N:0:13
GGGGGACCAAACTTCGTCGAGTACGCTCAATATAGAAGATCGGAA
+
FFFFFFFFFFFF,:FFF:FFFFFFF:F:FFFFFFFFFFFF,FFFF
@FS10000125:23:BPA73012-1407:1:1101:14330:1480 1:N:0:13
GGGGGGCATAACTTCGTCGAGTACGCTCAACCTGTTAGATCGGAA
+
FFFFFFFFFF:F::FFF:FFFFFFFFF:FFFFFFFFFFFF:FFFF
@FS10000125:23:BPA73012-1407:1:1101:15500:1480 1:N:0:13
GGGGGTTTAACTTCGTCGAGTACGCTCAAGTATACAGATCGGAAG
+
FFFFFFFFFFF,:FF:FFFFFFFFF,FFFFFFFFFFFFFFFFFFF
@FS10000125:23:BPA73012-1407:1:1101:16000:1480 1:N:0:13
GGGCTCGAACTTCGTCGAGTACGCTCAAAAATTCAGATCGGAAGA
+
F::FFFFFFF::FFFFFFFFFFFFFFFFFFFFFFFFF:FFFFFFF
@FS10000125:23:BPA73012-1407:1:1101:16120:1480 1:N:0:13
GGGGTTTGAACTTCGTCGAGTACGCTCAAGAAAAGAGATCGGAAG
+
FFFFFFFFFFF::FF:FFFFFFFFF,FFFFFFFFFFFFFFFFFFF
@FS10000125:23:BPA73012-1407:1:1101:1000:1490 1:N:0:13
GGGGGCCCAACTTCGTCGAGTACGCTCAATGGAGGAGATCGGAAG
+
FFFFFFFFFFF::FF:FFFFFFFFF:FFFFFFFFFFFFFFFFFFF
@FS10000125:23:BPA73012-1407:1:1101:1600:1490 1:N:0:13
GGGGGTAGAGCTTCGTCGAGTACGCTCAAAACGGCAGATCGGAAG
+
FF:FFFFFFF:,:FF:FFF,FFFFF,FFFFFF::F::FFF:,,F,
@FS10000125:23:BPA73012-1407:1:1101:1840:1490 1:N:0:13
GGGCTTTAACTTCGTCGAGTACGCTCAAAGAGACAGATCGGAAGA
+
FF:FFFFFFF:,FFFFFFFFFFFFFFF:FFFFFFFFFFFFFFFFF
@FS10000125:23:BPA73012-1407:1:1101:1890:1490 1:N:0:13
GGGCAGCAACTTCGTCGAGTACGCTCAACGATTAAGATCGGAAGA
+
FFFFFFFFFFF:FFFFFFFFFFFFFFFFFFFFFFFFFFFFFFFFF
@FS10000125:23:BPA73012-1407:1:1101:2170:1490 1:N:0:13
GGGGAGGGAACTTCGTCGAGTACGCTCAATAAGTTAGATCGGAAG
+
FFFFFFFFFFF,:FF:FFFFFFFFF,FFFFFFFFFFFFFFFFFFF
@FS10000125:23:BPA73012-1407:1:1101:2300:1490 1:N:0:13
GGGGGTAAAACTTCGTCGAGTACGCTCAAGTAGTCAGATCGGAAG
+
FFFFFFFFFF:,:FFFFFFFFFFFF,FFFFFFFFFFFFFFFFFFF
@FS10000125:23:BPA73012-1407:1:1101:2530:1490 1:N:0:13
GGGGGAATAACTTCGTCGAGTACGCTCAATTAAGGAGATCGGAAG
+
FFFFFFFFFF:,:FF:FFFFFFFFF,FFFFFFFFFFFFFFFFFFF
@FS10000125:23:BPA73012-1407:1:1101:3160:1490 1:N:0:13
GGGGAGGCAACTTCGTCGAGTACGCTCAACAATATAGATCGGAAG
+
FFFFFFFFFF,::FF:FFFFFFFFF,FFFFFFFFFFFFFFFFFFF
@FS10000125:23:BPA73012-1407:1:1101:3320:1490 1:N:0:13
GGGGGTCAAACTTCGTCGAGTACGCTCAAGTGTGCAGATCGGAAG
+
FFFFFFFFFF:::FF:FFFFFFFFF,FFFFFFFFFFFFFFFFFFF
@FS10000125:23:BPA73012-1407:1:1101:4000:1490 1:N:0:13
GGGGCTTTAACTTCGTCGAGTACGCTCAATTACTTAGATCGGAAG
+
FFFF,,::FFFFFF:FF:F:::F,FFFFFFF:F:FFF::FFFFF:
@FS10000125:23:BPA73012-1407:1:1101:4040:1490 1:N:0:13
GGGGAACTTCGTCGAGTACGCTCAATGCTTAAGATCGGAAGAGCA
+
FFFFFFFFFFF,:FFFFF,,FFFFFFF:FFFFFFF,FFFFFFF,:
@FS10000125:23:BPA73012-1407:1:1101:4880:1490 1:N:0:13
GGGGGCTCAACTTCGTCGAGTACGCTCAACGGATGAGATCGGAAG
+
FFFFFFFFFF,::FF:FFFFFFFFF,FFFFFFFFFFFFFFFFFFF
@FS10000125:23:BPA73012-1407:1:1101:5400:1490 1:N:0:13
GGGGGTTAAACTTCGTCGAGTACGCTCAATAATTTAGATCGGAAG
+
FFFF,:FFFFF:FFFFFFF,FFFFFFFFFFF:FFFFFFFFFFFFF
@FS10000125:23:BPA73012-1407:1:1101:5680:1490 1:N:0:13
GGGGTCTCAACTTCGTCGAGTACGCTCAAGGTTGAAGATCGGAAG
+
F:FF,F:FFF:,FFFFFFF,F:FFFFFF,F:FFFFFFFFFFFFFF
@FS10000125:23:BPA73012-1407:1:1101:6380:1490 1:N:0:13
GGGGTGTAAACTTCGTCGAGTACGCTCAAAAAAGGAGATCGGAAG
+
FFFFFFFFFFF,:FF:FFFFFFFFF,FFFFFFFFFFFFFFFFFFF
@FS10000125:23:BPA73012-1407:1:1101:6780:1490 1:N:0:13
GGGGAAATAACTTCGTCGAGTACGCTCAAATGTCCAGATCGGAAG
+
FFFFFFFFFFF::FF:FFFFFFFFF,FFFFFFFFFFFFFFFFFFF
@FS10000125:23:BPA73012-1407:1:1101:6790:1490 1:N:0:13
GGGGAGTAAACTTCGTCGAGTACGCTCAACGACTAAGATCGGAAG
+
:,,FFFFFFF:FFFFFFFFFFFFFF,FFFFFFFFFFFFFFFFFFF
@FS10000125:23:BPA73012-1407:1:1101:6900:1490 1:N:0:13
GGGGCCTCAACTTCGTCGAGTACGCTCAATTGACGAGATCGGAAG
+
FFFFFFFFFF:::FF,FFFFFFFFF,FFFFFFFFFFFFFFFFFFF
@FS10000125:23:BPA73012-1407:1:1101:8030:1490 1:N:0:13
GGGGACTTCGTCGAGTACGCTCAATTTATGAGATCGGAAGAGCAC
+
FFFFFFFFFF,:F:F:F,FFFF:F:,F,FFFFFFFFFFFF:F,F:
@FS10000125:23:BPA73012-1407:1:1101:8040:1490 1:N:0:13
GGGGAACGAACTTCGTTGAGTACGCTCAAAAACCGAGATCGGAAG
+
FFFFFFFFFFF,,FF:FFFFFFFFF,FFFFFFFFFFFFFFFFFFF
@FS10000125:23:BPA73012-1407:1:1101:8130:1490 1:N:0:13
GGGGTGCCAACTTCGTCGAGTACGCTCAAGGTGAAAGATCGGAAG
+
FFFFFFFFFF:::FF:FFFFFFFFF,FFFFFFFFFFFFFFFFFFF
@FS10000125:23:BPA73012-1407:1:1101:8260:1490 1:N:0:13
GGGGTTAACTTCGTCGAGTACGCTCAACATAAAAGATCGGAAGAG
+
FFF,F:FFFFFFFFFFFF:F::FF:FF:F::,,FFFFFFFFFFFF
@FS10000125:23:BPA73012-1407:1:1101:8310:1490 1:N:0:13
GGGGTAGCAACTTCGTCGAGTACGCACAATATTTGAGATCGGAAG
+
FFFFFFFFFF:,,FF,FFFFFFFFFFFFFFFFFFFFFFFFFFFFF
@FS10000125:23:BPA73012-1407:1:1101:8460:1490 1:N:0:13
GGGGGACTAACTTCGTCGAGTACGCTCAATATTAGAGATCGGAAG
+
FFFFFFFFFF:,,FF:FFFFFFFFF,FFFFFFFFFFFFFFFFFFF
@FS10000125:23:BPA73012-1407:1:1101:8490:1490 1:N:0:13
GGGGCAGCAACTTCGTCGAGTACGCTCAAGCTTAAAGATCGAGAG
+
FFFFFFFFFFF,,FF:FFFFFFFFF,FFFFFFFFFFFFFFFFFFF
@FS10000125:23:BPA73012-1407:1:1101:9110:1490 1:N:0:13
GGGGCTGAACTTCGTCGAGTACGCTCAAGCCACTAGATCGGAAGA
+
F,:FFFFFFF,:FFFFFFFFFFFFFFFFFFFFFFFFFFFFFFFFF
@FS10000125:23:BPA73012-1407:1:1101:9250:1490 1:N:0:13
GGGGCGCAACTTCGTCGAGTACGCTCAACACAAGAGATCGGAAGA
+
FFFFFFFFFF::FFFFFFFFFFFFFFFFFFFFFFFFFFFFFFFFF
@FS10000125:23:BPA73012-1407:1:1101:9570:1490 1:N:0:13
GGGCGGCAACTTCGTCGAGTACGCTCAAGGAATAAGATCGGAAGA
+
FFFFFFFFFF,:FFFFFFFFFFFFFFFFFFFFFFFFFFFFFFFFF
@FS10000125:23:BPA73012-1407:1:1101:9760:1490 1:N:0:13
GGGGGACGGAACTTCGTCGAGTACGCTCAAGTGGTTAGATCGGAA
+
FFFFFFFFFFFF,:FFF:FFFF:FFFF:FFFFFFF,FFFF,FFFF
@FS10000125:23:BPA73012-1407:1:1101:9800:1490 1:N:0:13
GGGGAGAACTTCGTCGAGTACGCTCAAGGATAAAGATCGGAAGAG
+
FF:FFFFFFF,FF:FFFF:FFFFFFFFFFFFFFFFF,FFF:FFFF
@FS10000125:23:BPA73012-1407:1:1101:10600:1490 1:N:0:13
GGGGATGCAACTTCGTCGAGTACGCTCAAATGGATAGATCGGAAG
+
FFFFFFFFFF:,,FF,FFFFFFFFF,FFFFFFFFFFFFFFFFFFF
@FS10000125:23:BPA73012-1407:1:1101:10940:1490 1:N:0:13
GGGGCGCAAACTTCGTCGAGTACGCTCAACTAGGGAGATCGGAAG
+
FFFFFFFFFF,::FF,FFFFFFFFF,FFFFFFFFFFFFFFFF:FF
@FS10000125:23:BPA73012-1407:1:1101:11220:1490 1:N:0:13
GGGGAGGCAACTTCGTCGAGTACGCTCAAGTTTACAGATCGGAAG
+
FFFFFFFFFF:,:FF:FFFFFFFFF,FFFFFFFFFFFFFFFFFFF
@FS10000125:23:BPA73012-1407:1:1101:11640:1490 1:N:0:13
GGGGATTAAACTTCGTCGAGTACGCTCAAAGGATAAGATCGGAAG
+
FFFF,,FFFFFF::F,FF:FFFFFF,FFFF:FFFFFFFFFFFFFF
@FS10000125:23:BPA73012-1407:1:1101:12090:1490 1:N:0:13
GGGGATTGAACTTCGTCGAGTACGCTCAAGTCGTCAGATCGGAAG
+
FFFFF:F,FFF:,FF,FFFFFFFFF,FFF,:,F,,FFFFFFFFFF
@FS10000125:23:BPA73012-1407:1:1101:12450:1490 1:N:0:13
GGGGGCCCAACTTCGTCGAGTACGCTCAAATATAAAGATCGGAAG
+
FF:FFFFFFF:,,FF,FFFFFFFFF,FFFFFFFFFFFFFFFFFFF
@FS10000125:23:BPA73012-1407:1:1101:13300:1490 1:N:0:13
GGGGACGTAACTTCGTCGAGTACGCTCAAGACTATAGATCGGAAG
+
FFFFFFFFFFF,:FF,FFFFFFFFF,FFFFFFFFFFFFFFFFFFF
@FS10000125:23:BPA73012-1407:1:1101:13560:1490 1:N:0:13
GGGGAAATAACTTCGTCGAGTACGCTCAAAAAGAGAGATCGGAAG
+
FFFFFFFFFFF,:FF:FFFFFFFFF,FFFFFFFFFFFFFFFFFFF
@FS10000125:23:BPA73012-1407:1:1101:13810:1490 1:N:0:13
GGGAACTTCGTCGAGTACGCTCAAATTTATAGATCGGAAGAGCAC
+
FFFFFFFFFF:FF:F:F,FFFFFFF,F:FFFFFFFFFFFF:F,F,
@FS10000125:23:BPA73012-1407:1:1101:13930:1490 1:N:0:13
GGGGGTGCAACTTCGTCGAGTACGCTCAAATCGCTAGATCGGAAG
+
FFFF::,FFFF::FF:FFFFFFFFF,FFF:FF:FFFFFFFFFFFF
@FS10000125:23:BPA73012-1407:1:1101:14060:1490 1:N:0:13
GGGAGGGGGAACTTCGTCGAGTACGCTCAAAACACAAGATCGGAA
+
FFFFFF,FFFFFFFFFF:FFFFFFFFFFFFFFFFFFFFFF:FFFF
@FS10000125:23:BPA73012-1407:1:1101:14090:1490 1:N:0:13
GGGGAGCAAACTTCGTCGAGTACGCTCAAGTAGGAAGATCGGAAG
+
F,,FFFFFFF:,,,F,FF:FFFFFF,FFFFFFFFFFFFFF:FFFF
@FS10000125:23:BPA73012-1407:1:1101:14970:1490 1:N:0:13
GGGGGCTTAACTTCGTCGAGTACGCTCAAGATATTAGATCGGAAG
+
FFFF:FFFFF:,,FF,FFFFFFFFF,FFFFFFFFFFFFFFFFFFF
@FS10000125:23:BPA73012-1407:1:1101:15110:1490 1:N:0:13
GATGCGGGAACTTCGTCGAGTACGCTCAAGAAATTAGATCGGAAG
+
,,F:F,:,FFFF:,F:FF,,FF:FF,FFFFFFFFFFFFFF,:FF,
@FS10000125:23:BPA73012-1407:1:1101:15850:1490 1:N:0:13
GGGGGCCAAACTTCGTCGAGTACGCTCAAGTTCAAAGATCGGAAG
+
FFFFFFFFFFF,,FF,FFFFFFFFF,FFFFFFFFFFFFFFFFFFF
@FS10000125:23:BPA73012-1407:1:1101:15930:1490 1:N:0:13
GGGGGGGAAACTTCGTCGAGTACGCTCAAGTGGCAAGATCGGAAG
+
FFFFFFFFFFFF:FF:FFFFFFFFF,FFFFFFFFFFFFFFFFFFF
@FS10000125:23:BPA73012-1407:1:1101:1070:1500 1:N:0:13
GGGGGTAGAATTTCGTCGAGTACGCTCAAATTACAAGATCGGAAG
+
FFFFFFFFFFFFFFF:FFFFFFFFF:FFFFFFFFFFFFFFFFFFF
@FS10000125:23:BPA73012-1407:1:1101:1100:1500 1:N:0:13
GGGGATCAAACTTCGTCGAGTACGCTCAAAAAGATAGATCGGAAG
+
FFFFFFFFFFF::FF:FFFFFFFFF:FFFFFFFFFFFFFFFFFFF
@FS10000125:23:BPA73012-1407:1:1101:1610:1500 1:N:0:13
GGGGTGGTAACTTCGTCGAGTACGCTCAAGTTATCAGATCGGAAG
+
FFFFFFFFFFF::FF:FFFFFFFFF:FFFFFFFFFFFFFFFFFFF
@FS10000125:23:BPA73012-1407:1:1101:1720:1500 1:N:0:13
GGGGCAATATCTTCGTCGAGTACGCTCAAGAACTGAGATCGGAAG
+
FFFFFFFFFFF,:FF:FFFFFFFFF,FFFFFFFFFFFFFFFFFFF
@FS10000125:23:BPA73012-1407:1:1101:2000:1500 1:N:0:13
GGGGACTCAACTTCGTCGAGTACGCTCAATGGAGATCGGAAGAGC
+
FFFFFFFFFF:,,FF:FFFFFFFFF,FFFFFFFFF:,FFF:FFF,
@FS10000125:23:BPA73012-1407:1:1101:2480:1500 1:N:0:13
GGGGGTCTAACTTCGTCGAGTACGCTCAAGGTCTGAGATCGGAAG
+
FF:FFFFFFFF,,FF:FFFFFFFFF,FFFFFFFFFFFFFFFFFFF
@FS10000125:23:BPA73012-1407:1:1101:2520:1500 1:N:0:13
GGGGATGGAACTTCGTCGAGTACGCTCAACATTGCAGATCGGAAG
+
FFFFFFFFFFF::FF:FFFFFFFFF,FFFFFFFFFFFFFFFFFFF
@FS10000125:23:BPA73012-1407:1:1101:2650:1500 1:N:0:13
GGGGTATTAACTTCGTCGACTACGCTCATGGCTGAAGATCGGAAG
+
FFF:F,F:,,,F:F:F,:F:FFFFFFF:,,FF,,F,FF::FFFFF
@FS10000125:23:BPA73012-1407:1:1101:3060:1500 1:N:0:13
GGGGATTGAACTTCGTCGAGTACGCTCAAAAGTGGAGATCGGAAG
+
FFFFFFFFFF:,:FF:FFFFFFFFF,FFFFFFFFFFFFFFFFFFF
@FS10000125:23:BPA73012-1407:1:1101:3220:1500 1:N:0:13
GGGGGTTTAACTTCGTCGAGTACGCTCAAACAAAAAGATCGGAAG
+
FFFFFFFFFF:,,FF:FFFFFFFFF,FFFFFFFFFFFFFFFFFFF
@FS10000125:23:BPA73012-1407:1:1101:4040:1500 1:N:0:13
GGGGGATGTATCTTCGTCGAGTACGCTCAAGTAAAAAGATCGGAA
+
FFFFFFFFFF::::FFF:FFFF:FFFF:FFFFFFFFFFFF,FFFF
@FS10000125:23:BPA73012-1407:1:1101:4290:1500 1:N:0:13
GGGGGGGTAACTTCGTCGAGTACGCTCAAGGAATTAGATCGGAAG
+
FF,FFFFFFF,,:FF,FFFFFFFFF,FFFFFFFFFFFFFFFFFFF
@FS10000125:23:BPA73012-1407:1:1101:4350:1500 1:N:0:13
GGGTAACAACTTCGTCGAGTACGCTCAAACTAGGAGATCGGAAGA
+
FFFFFFFFFF:,FFFFFFFFFFFFFFF:FFFFFFFFFFFFFFFFF
@FS10000125:23:BPA73012-1407:1:1101:4410:1500 1:N:0:13
GGGGAACAACTTCGTCGAGTACGCTCAAAATTTAAGATCGGAAGA
+
FF:FFFFFFF:,FFFFFFFFFFFFFFF,FFFFFFFFFFFFFFFFF
@FS10000125:23:BPA73012-1407:1:1101:4420:1500 1:N:0:13
GGGGACAATTTCGTCGAGTACGCTCAATGGAACAGATCGGAAGAG
+
FFFFFFFFFFFFF:FFFF:FFFFFFF:,FFFFFFFF,FFF:FFFF
@FS10000125:23:BPA73012-1407:1:1101:4440:1500 1:N:0:13
GGGGAATCAACTTCGTCGAGTACGCTCAAGCATTAAGATCGGAAG
+
FF:FFFFFFF:,:FF:FFFFFFFFF:FFFFFFFFFFFFFFFFFFF
@FS10000125:23:BPA73012-1407:1:1101:4630:1500 1:N:0:13
GGGGATGCAACTTCGTCGAGTACGCTCAAGCGAGGAGATCGGAAG
+
FF,FFFFFFF:,,FF,FFFFFFFFF,FFFFFFFFFFFFFFFFFFF
@FS10000125:23:BPA73012-1407:1:1101:4970:1500 1:N:0:13
GGGGGCAAAACTTCGTCGAGTACGCTCAATTCCCTAGATCGGAAG
+
FF:FFFFFFF:::FF:FFFFFFFFF:FFFFFFFFFFFFFFFFFFF
@FS10000125:23:BPA73012-1407:1:1101:5560:1500 1:N:0:13
GGGGGTATAACTTCGTCGAGTACGCACAACTTAAAAGATCGGAAG
+
FFFFFFFFFF:,:FF,FFFFFFFFFF:FFFFFFFFFFFFFFFFFF
@FS10000125:23:BPA73012-1407:1:1101:5970:1500 1:N:0:13
GGGGCAACTTCGTCGAGTACGCTCAATTGCAGAGATCGGAAGAGC
+
FFFFFFFFF::F,FFFF:FFF::FF:::FFFFFFF:,FFFFFFF:
@FS10000125:23:BPA73012-1407:1:1101:6150:1500 1:N:0:13
CTTGCCTAAATTTCGTCGAGTACGCTCAAATTCGTAGATCAGTAG
+
,FF,FFFF,FFF:FF:FFF,FF,:F,F,FFFFFFF:,FF:,F,,:
@FS10000125:23:BPA73012-1407:1:1101:6200:1500 1:N:0:13
GGGGGAAGAACTTCGTCGAGTACGCTCAACATGTCAGATCGGAAG
+
FFFFFFFFFF:,:FF:FFFFFFFFF,FFFFFFFFFFFFFFFFFFF
@FS10000125:23:BPA73012-1407:1:1101:6280:1500 1:N:0:13
GGGATCAAACTTCGTCGAGTACGCTCAATCAAACAGATCGGAAGA
+
FFFFFFFFFF,,FFFFFFFFFFFFFFF,FFFFFFFFFFFFFFFFF
@FS10000125:23:BPA73012-1407:1:1101:6460:1500 1:N:0:13
GGGGTCTAACTTCGTCGAGTACGCTCAAAAAACGAGATCGGAAGA
+
FFF,FFFFFFF:FFFFFFFFFFFFFFFFFF,FF:FFFFFFFFFFF
@FS10000125:23:BPA73012-1407:1:1101:6770:1500 1:N:0:13
GGGTAAAAACTTCGTCGAGTACGCTCAAGGAGGCAGATCGGAAGA
+
FFF:FFFFFF:,FFFFFFFFFFFFFFFFFFFFFFFFFFFFFFFFF
@FS10000125:23:BPA73012-1407:1:1101:7380:1500 1:N:0:13
GGGGCGGTAACTTCGTCGAGTACGCTCAACTGGAAAGATCGGAAG
+
FFFFFFFFFF:,:FF:FFFFFFFFF,FFFFFFFFFFFFFFFFFFF
@FS10000125:23:BPA73012-1407:1:1101:7400:1500 1:N:0:13
GGGGGCTCAACTTCGTCGAGTACGCTCAACATATAAGATCGGAAG
+
FFFFFFF,FFFF:FF:FFFFFFFFF,FFFF:,F,FFFFFFFFFFF
@FS10000125:23:BPA73012-1407:1:1101:7770:1500 1:N:0:13
GGGGGGGTAACTTCGTCGAGTACGCTCAAGCACCAAGATCGGAAG
+
FFFFFFFFFFF::FF,FFFFFFFFF:FFFFFFFFFFFFFFFFFFF
@FS10000125:23:BPA73012-1407:1:1101:8020:1500 1:N:0:13
GGGGGTTCAACTTCGTCGAGTACGCTCAAAAATCAAGATCGGAAG
+
FFFFFFFFFF:,,FF,FFFFFFFFF,FFFFFFFFFFFFFFFFFFF
@FS10000125:23:BPA73012-1407:1:1101:8140:1500 1:N:0:13
GGGGCCTCAACTTCGTCGAGTACGCTCAATTGTACAGATCGGAAG
+
FFFFFFFFFF:::FF:FFFFFFFFF,FFFFFFFFFFFFFFFFFFF
@FS10000125:23:BPA73012-1407:1:1101:8250:1500 1:N:0:13
GGGGGCTTAACTTCGTCGAGTACGCTCAAGGCAGGAGATCGGAAG
+
FF:FFFFFFF::,FF:FFFFFFFFF:FFFFFFFFFFFFFFFFFFF
@FS10000125:23:BPA73012-1407:1:1101:8410:1500 1:N:0:13
GGGGCCCTAACTTCGTCGAGTACGCTCAAGCGAGAAGATCGGAAG
+
FFFFFFFFFF:,,FF,FFFFFFFFF:FFFFFFFFFFFFFFFFFFF
@FS10000125:23:BPA73012-1407:1:1101:8650:1500 1:N:0:13
GGGGGCACAACTTCGTCGAGTACGCTCAACTCTGCAGATCGGAAG
+
FFFF:FFFFF,,::F,FFF,FFFFF,F:FFFFFFF:FFFF,F:FF
@FS10000125:23:BPA73012-1407:1:1101:9300:1500 1:N:0:13
GGGGTCACAACTTCGTCGAGTACGCTCAATAGTATAGATCGGAAG
+
FFFFFFFFFF:,,FF:FFFFFFFFF,FFFFFFFFFFFFFFFFFFF
@FS10000125:23:BPA73012-1407:1:1101:10370:1500 1:N:0:13
GGGGCCACAACTTCGTCGAGTACGCTCAACTCGATAGATCGGAAG
+
F,,FF::FFF::FFF,FF,FFF:FF:FFFFFFF,FFFFFF:FFFF
@FS10000125:23:BPA73012-1407:1:1101:10580:1500 1:N:0:13
GGGCGTGGAACTTCGTCGAGTACGCTCAATTGAGGAGATCGGAAG
+
FFF,FFFFFF:,:FF:FFFFFFFFF,FFFFFFFFFFFFFFFFFFF
@FS10000125:23:BPA73012-1407:1:1101:10680:1500 1:N:0:13
GGGGGACAAAACTTCGTCGAGTACGCTCAATTTTTCAGATCGGAA
+
FFFFFFFFFFFF,:FFF:FFFF:FFFF:FFFFFFF,FFFF,FFFF
@FS10000125:23:BPA73012-1407:1:1101:10930:1500 1:N:0:13
GGGGGAAAAACTTCGTCGAGTACGCTCAATCCCGGAGATCGGAAG
+
FFFFFFFFFF:,,FF:FF:FFFFFF,FFFFFFFFFFFFFFFFFFF
@FS10000125:23:BPA73012-1407:1:1101:11050:1500 1:N:0:13
GGGGATGTAACTTCGTCGAGTACGCTCAATCCGCGAGATCGGAAG
+
FFFFFFFFFF:,:FF,FFFFFFFFF,FFFFFFFFFFFFFFFFFFF
@FS10000125:23:BPA73012-1407:1:1101:11380:1500 1:N:0:13
GGGGGAATAACTTCGTCGAGTACGCTCAAACTATAGATCGGAAGA
+
FFFFFFFFFF:,:FF:FFFFFFFFF,FFFFFFFFFFFFFFFF,FF
@FS10000125:23:BPA73012-1407:1:1101:11660:1500 1:N:0:13
GGGGATGGAACTTCGTCGAGTACGCTCAAATCAGGAGATCGGAAG
+
FFF,F,F,F:F:FFFFF:F:::F,FFFFFFFFF,,FFF:FF:FFF
@FS10000125:23:BPA73012-1407:1:1101:11880:1500 1:N:0:13
GGGGGTTTAACTTCGTCGAGTACGCTCAACTTCCGAGATCGGAAG
+
FF,F:FFFFFF,:FF:FFFFFFFFF,FFFFFFFFFFFFFFFFFFF
@FS10000125:23:BPA73012-1407:1:1101:13250:1500 1:N:0:13
GGGGGGTTAACTTCGTCGAGTACGCTCAAACGGTAAGATCGGAAG
+
::,FFFFFFF:::FF,FFFFFFFFF,FFFFFFFFFFFFFFFFFFF
@FS10000125:23:BPA73012-1407:1:1101:13430:1500 1:N:0:13
GGGGGCCGAACTTCGTCGAGTACGCTCAACCGAAAAGATCGGAAG
+
F:,FFFFFFFF::FF:FFFFFFFFF,FFFFFFFFFFFFFFFF:FF
@FS10000125:23:BPA73012-1407:1:1101:13730:1500 1:N:0:13
GGGGCTGCAACTTCGTCGAGTACGCTCAAGAATTAAGATCGGAAG
+
FFFFFFFFFF:,,FF,FFFFFFFFF,FFFFFFFFFFFFFFFFFFF
@FS10000125:23:BPA73012-1407:1:1101:13870:1500 1:N:0:13
GGGGTTCTAACTTCGTCGAGTACGCTCAATATTAAAGATCGGAAG
+
FFF:F,,:FFFFFFFFFFF,FFFFFFFFF,,:,:FFFFFFFFFF:
@FS10000125:23:BPA73012-1407:1:1101:13980:1500 1:N:0:13
GGGGGGACAACTTCGTCGAGTACGCTCAAAAGGAAAGATCGGAAG
+
FFFFFFFFFF:,,FF,FFFFFFFFF,FFFFFFFFFFFFFFFFFFF
@FS10000125:23:BPA73012-1407:1:1101:14120:1500 1:N:0:13
GGGGTAAGAACTTCGTCGAGTACGCTCAATCCTGTAGATCGGAAG
+
FFFFFFFFFFF,:FF,FFFFFFFFF,FFFFFFFFFFFFFFFFFFF
@FS10000125:23:BPA73012-1407:1:1101:14180:1500 1:N:0:13
GGGCACGAACTTCGTCGAGTACGCTCAACAACGGAGATCGGAAGA
+
FFFFFFFFFF:FFFFFFFFFFFFFFFFFFFFFFFFFFFFFFFFFF
@FS10000125:23:BPA73012-1407:1:1101:14250:1500 1:N:0:13
GGGGCTACAACTTCGTCGAGTACGCTCAAGGACTCAGATCGGAAG
+
FFFFFFFFFFF,:FF,FFFFFFFFF,FFFFFFFFFFFFFFFFFFF
@FS10000125:23:BPA73012-1407:1:1101:14420:1500 1:N:0:13
GGGGAACTTCGTCGAGTACGCTCAATGGAAAAGATCGGAAGAGCA
+
FFFFFFFFFFF,:FFFFF,,FFFFFFFFFFFFFFF,FFFFFFF,F
@FS10000125:23:BPA73012-1407:1:1101:14530:1500 1:N:0:13
GGGGGTTAAACTTCGTCGAGTACGCTCAAGGGTTCAGATCGGAAG
+
FFFFFFFFFFF::FF:FFFFFFFFF,FFFFFFFFFFFFFFFFFFF
@FS10000125:23:BPA73012-1407:1:1101:14990:1500 1:N:0:13
GATGTATAACCTTCGTCGAGTACGCTCAAGCCAGGAGGTCGGAAG
+
:,F:FFFFFFF::,F,FF,FFF:FF,FFFFFFFFF,:,FF,,F:,
@FS10000125:23:BPA73012-1407:1:1101:15980:1500 1:N:0:13
GGGGCTTGAACTTCGTCGAGTACGCTCAAATAGGAAGATCGGAAG
+
FFFFFFFFFFF,:FFFFFFFFFFFF,FFFFFFFFFFFFFFFFFFF
@FS10000125:23:BPA73012-1407:1:1101:16390:1500 1:N:0:13
GGGGAGTTAACTTCGTCGAGTACGCTCAAACTGAAAGATCGGAAG
+
FF:FFFFFFFF,,FF:FFFFFFFFF,FFFFFFFFFFFFFFFFFFF
@FS10000125:23:BPA73012-1407:1:1101:1560:1510 1:N:0:13
GGGGTGGCAACTTCGTCGAGTACGCTCAAATGTTGAGATCGGAAG
+
F:,FFFFFFFF::FF:FFFFFFFFF:FFFFFFFFFFFFFFFFFFF
@FS10000125:23:BPA73012-1407:1:1101:1900:1510 1:N:0:13
GGGGTTGAACTTCGTCGAGTACGCTCAATAATGTAGATCGGAAGA
+
FFFFFFFFFF:,FFFFFFFFFFFFFFF,FFFFFFFFFFFFFFFFF
@FS10000125:23:BPA73012-1407:1:1101:1910:1510 1:N:0:13
GGCCTTTAACTTCGTCGAGTACGCTCAAAGAGACAGATCGGAAGA
+
F:,,:FF:FFF,FFFFFFFFFF:FFFF,FFFFFFFFFFFFFFFF,
@FS10000125:23:BPA73012-1407:1:1101:1940:1510 1:N:0:13
GGGGCGAAACTTCGTCGAGTACGCTCAAACAAAAAGATCGGAAGA
+
FFFFFFFFFF::FFFFFFFFFFFFFFF:FFFFFFFFFFFFFFFFF
@FS10000125:23:BPA73012-1407:1:1101:1980:1510 1:N:0:13
GGGGGCGAAACTTCGTCGAGTACGCTCAAACAGGAAGATCGGAAG
+
FFFFFFFFFFF::FF:FFFFFFFFF,FFFFFFFFFFFFFFFFFFF
@FS10000125:23:BPA73012-1407:1:1101:3010:1510 1:N:0:13
GGGGATAGAACTTCGTCGAGTACGCTCAAGGCAGGAGATCGGAAG
+
FF:FF:FFFFF::FFFFFF:FFFFF:FFFFFFFFFFFFFFFFFFF
@FS10000125:23:BPA73012-1407:1:1101:3400:1510 1:N:0:13
GGGGGGGTTAACTTCGTCGAGTACGCTCAACGGTAAAGATCGGAA
+
FFFFFFFFFFF:::FFF:FFFF:FFFF:FFFFFFFFFFFF,FFFF
@FS10000125:23:BPA73012-1407:1:1101:3740:1510 1:N:0:13
GGGGTGTTAACTTCGTCGAGTACGCTCAAGTGATTTCATCTCTTC
+
FFFF:FFFFFF,,FF:FF,,FF:FF,,,::FF:FF,,::,,,:,,
@FS10000125:23:BPA73012-1407:1:1101:3770:1510 1:N:0:13
GGGGTAGGAACTTCGTCGAGTACGCTCAAAAATTCAGATCGGAAG
+
FF,FFFFFFFF,:FF:FFFFFFFFF,FFFFFFFFFFFFFFFFFFF
@FS10000125:23:BPA73012-1407:1:1101:4580:1510 1:N:0:13
GGGGGGTAAACTTCGTCGAGTACGCTCAACCAGTCAGATCGGAAG
+
FFFFFFFFFFF::FF:FFFFFFFFF:FFFFFFFFFFFFFFFFFFF
@FS10000125:23:BPA73012-1407:1:1101:5400:1510 1:N:0:13
GGGGGTAGAACTTCGTCGAGTACGCTCAAATCTAAAGATCGGAAG
+
FFFFFFFFFF:,:FF:FFF:FFFFF:FFFFFFFFFFFFFFFFFFF
@FS10000125:23:BPA73012-1407:1:1101:5500:1510 1:N:0:13
GGGGCTTAACTTCGTCGAGTACGCTCAAAGTAAAAGATCGGAAGA
+
FFFFFFFFFF:,FFFFFFFFFFFFFFFFFFFFFFFFFFFFFFFFF
@FS10000125:23:BPA73012-1407:1:1101:5660:1510 1:N:0:13
GGGTGTCAACTTCGTCGAGTACGCTCAAACTCGGAGATCGGAAGA
+
FFFFFFFFFF,,FFFFFFFFFFFFFFFFFFFFFFFFFFFFFFFFF
@FS10000125:23:BPA73012-1407:1:1101:5760:1510 1:N:0:13
GGGGGGAAACTTCGTCGAGTACGCTCAATTAATTAGATCGGAAGA
+
FFFFFFFFFF:,FFFFFFFFFFFFFFF,FFFFFFFFFFFFFFFFF
@FS10000125:23:BPA73012-1407:1:1101:6010:1510 1:N:0:13
GGGGCTCGAACTTCGTCGAGTACGCTCAAATGAGAAGATCGGAAG
+
FFFFFFFFFF:,:FF,FFFFFFFFF,FFFFFFFFFFFFFFFFFFF
@FS10000125:23:BPA73012-1407:1:1101:6200:1510 1:N:0:13
GGGGTTTTAACTTCGTCGAGTACGCTCAATTGAAGAGATCGGAAG
+
FF::F,,FFFF::FFFFFF:F:FFFFFF,FFF,FFFFFFFFFFFF
@FS10000125:23:BPA73012-1407:1:1101:6350:1510 1:N:0:13
GGGGAAGCAACTTCGTCGAGTACGCTCAAAAAAATAGATCGGAAG
+
F,,FFFFFFF:,,FF:FFFFFFFFF,FFFFFFFFFFFFFFFFFFF
@FS10000125:23:BPA73012-1407:1:1101:6560:1510 1:N:0:13
GGGGATCAAACTTCGTCGAGTACGCTCAACATCATAGATCGGAAG
+
FFFFF,,FF:FF:FF:FFFFFFFFF,FFF:F,:F,FFFFFFFFFF
@FS10000125:23:BPA73012-1407:1:1101:6800:1510 1:N:0:13
GGGGCGTGAACTTCGTCGAGTACGCTCAAACGATAAGATCGGAAG
+
FFFFFFFFFF:::FF:FFFFFFFFF,FFFFFFFFFFFFFFFFFFF
@FS10000125:23:BPA73012-1407:1:1101:6920:1510 1:N:0:13
GGGGGCAAAACTTCGTCGAGTACGCTCAAAACTAAAGATCGGAAG
+
FFFF:FFFFFF:FFF:FFFFFFFFF:FFFFFFFFFFFFFFFFFFF
@FS10000125:23:BPA73012-1407:1:1101:7710:1510 1:N:0:13
GGGGCAACAACTTCGTCGAGTACGCTCAATGGTCCAGATCGGAAG
+
FFFFFFFFFF:,:FF,FFF,FFFFF,FFFFFFFF:FFFFFFFFFF
@FS10000125:23:BPA73012-1407:1:1101:8020:1510 1:N:0:13
GGGGTTGAACTTCGTCGAGTACGCTCAAGAATGCAGATCGGAAGA
+
FFFFFFFFFF:,FFFFFFFFFFFFFFFFFFFFFFFFFFFFFFFFF
@FS10000125:23:BPA73012-1407:1:1101:8140:1510 1:N:0:13
GGGGATCCAACTTCGTCGAGTACGCTCAATACTTTAGATCGGAAG
+
FFFFFFFFFF:::FF:FFFFFFFFF:FFFFFFFFFFFFFFFFFFF
@FS10000125:23:BPA73012-1407:1:1101:8330:1510 1:N:0:13
GGGGGGGCTTCGTCGAGTACGCTCAATGAGCCAGATCGGAAGAGC
+
FFFFFFFFF:FF:FFFF:FFFF,FF:FFFFFFFFFF,FFFFFFF:
@FS10000125:23:BPA73012-1407:1:1101:8500:1510 1:N:0:13
GGGGGTCTAACTTCGTCGAGTACGCTCAAAAAGATAGATCGGAAG
+
FFFF,FFFFFF::FF:FFFFFFFFF:FFFF,FFFFFFFFFFFFFF
@FS10000125:23:BPA73012-1407:1:1101:8890:1510 1:N:0:13
GGGGGTTTCAACTTCGTCGAGTACGCTCAATTGCAAAGATCGGAA
+
F::FFFFFFFFF::FFF:FFFF:FFFF:FFFFFFFFFFFF,FFFF
@FS10000125:23:BPA73012-1407:1:1101:9130:1510 1:N:0:13
GGGAACAAACTTCGTCGAGTACGCTCAAATTGCAAGATCGGAAGA
+
FFFFFF::FFFFFFFFFFFFFFFFFFFFFFF:F:FFF:FFFFFFF
@FS10000125:23:BPA73012-1407:1:1101:9580:1510 1:N:0:13
GGGGCCAAAACTTCGTCGAGTATGCTCAAAGAATTAGATCGGAAG
+
FFFF:F,FFFFFFFFFFFF,FFFFFFFFFF,:F,FFFFFFFFFFF
@FS10000125:23:BPA73012-1407:1:1101:9810:1510 1:N:0:13
GGGGACTGAACTTCGTCGAGTACGCTCAAAGGCTAAGATCGGAAG
+
FFFFFFFFFFF,:FF:FFFFFFFFF,FFFFFFFFFFFFFFFFFFF
@FS10000125:23:BPA73012-1407:1:1101:10170:1510 1:N:0:13
GGGGGACTAACTTCGTCGAGTACGCTCAATATAAGAGATCGGAAG
+
FFFFFFFFFFF,:FF:FFFFFFFFF,FFFFFFFFFFFFFFFFFFF
@FS10000125:23:BPA73012-1407:1:1101:10490:1510 1:N:0:13
GGGGTGGGAACTTCGTCGAGTACGCTCAACCCGACAGATCGGAAG
+
FFFFF::FFFF::FF:FFFFFFFFF,FFFFFFFFFFFFFFFFFFF
@FS10000125:23:BPA73012-1407:1:1101:10810:1510 1:N:0:13
GGGGGTATAACTTCGTCGAGTACGCTCAAGTCTGTAGATCGGAAG
+
F,,F,FFFFFF,:FF:FFFFFFFFF,FFFFFFFFFFFFFFFFFFF
@FS10000125:23:BPA73012-1407:1:1101:11240:1510 1:N:0:13
GGGGCCGTAACTTCGTCGAGTACGCTCAACATGAGAGATCGGAAG
+
FF:FFFFFFFF:FFFFFFF:FFFFF:FFFFFFFFFFFFFFFFFFF
@FS10000125:23:BPA73012-1407:1:1101:11810:1510 1:N:0:13
GGGGTAATAACTTCGTCGAGTACGCTCAATAAATCAGATCGGGAG
+
FFFFFFFFFFF,,FF:FFFFFFFFF,FFFFFFFFFFFFFFFF:FF
@FS10000125:23:BPA73012-1407:1:1101:11940:1510 1:N:0:13
GGGGGCCCAACTTCGTCGAGTACGCTCAATAGGGAAGATCGGAAG
+
FF:FFFFFFF:,,FF:FFF:FFFFF,FFFFFFFFFFFFFFFFFFF
@FS10000125:23:BPA73012-1407:1:1101:13040:1510 1:N:0:13
GGGGATGGAACTTCGTCGAGTACGCTCAAGACGGTAGATCGGAAG
+
F,,FFFFFFFF,:FF:FFFFFFFFF:FFFFFFFFFFFFFFFFFFF
@FS10000125:23:BPA73012-1407:1:1101:13450:1510 1:N:0:13
GGGGGCCCAACTTCGTCGAGTACGCTCAAAGCCATAGATCGGAAG
+
F,,F:FFFFFF,:FF,FFFFFFFFF,FFFFFFFFFFFFFFFFFFF
@FS10000125:23:BPA73012-1407:1:1101:13730:1510 1:N:0:13
GGGCTATAAACTTCGTCGAGTACGCTCAAATTTGAAGATCGGAAG
+
FF::FFFFFFF,:FF:FFFFFFFFF,FFFFFFFFFFFFFFFFFFF
@FS10000125:23:BPA73012-1407:1:1101:13740:1510 1:N:0:13
GGGGAAATAACTTCGTCGAGTACGCTCAAAAAGAGAGATCGGAAG
+
FFFFFFFFFFF,,FF:FFFFFFFFF,FFFFFFFFFFFFFFFFFFF
@FS10000125:23:BPA73012-1407:1:1101:13910:1510 1:N:0:13
GGGGGGGAAACTTCGTCGAGTACGCTCAAATGAGTAGATCGGAAG
+
F:,F,:FFFFF::FF:FFFFFFFFF,FFFFFFFFFFFFFFFFFFF
@FS10000125:23:BPA73012-1407:1:1101:14110:1510 1:N:0:13
GGGGGGGTCAACTTCGTCGAGTACGCTCAATCTACCAGATCGGAA
+
FFFF,FFFFFFF,:FFF:FFFFFFFFFFFFFFFFF:FFFF,FFFF
@FS10000125:23:BPA73012-1407:1:1101:14730:1510 1:N:0:13
GGGGATATAACTTCGTCGAGTACGCTCAAGTGTTCAGATCGGAAG
+
FF:FFFFFFFF,,FF,FFFFFFFFF,FFFFFFFFFFFFFFFFFFF
@FS10000125:23:BPA73012-1407:1:1101:16040:1510 1:N:0:13
GGGGCGATAAGTTCGTCGAGTACGCTCAAATGCATAGATCGGAAG
+
FFFFFFFFFFF::FF:FFFFFFFFF,FFFFFFFFFFFFFFFFFFF
@FS10000125:23:BPA73012-1407:1:1101:16140:1510 1:N:0:13
GGGCTGGAACTTCGTCGAGTACGCTCAATTTACCAGATCGGAAGA
+
FFFFFFFFFF,:FFFFFFFFFFFFFFF:FFFFFFFFFFFFFFFFF
@FS10000125:23:BPA73012-1407:1:1101:1540:1520 1:N:0:13
GGGGGTGGCAACTTCGTCGAGTACGCTCAAATGTGCAGATCGGAA
+
FFFFFFFFFF::,:FFF:FFFF:FFFF:FFFFFFF,FFFF,FFFF
@FS10000125:23:BPA73012-1407:1:1101:1610:1520 1:N:0:13
GGGGGCAGAACTTCGTCGAGTACGCTCAACCAATGAGATCGGAAG
+
F:,F:FFFFF::FFFFFFF,FFFFFFFFFFFFFFFFFFFFF:FF:
@FS10000125:23:BPA73012-1407:1:1101:1980:1520 1:N:0:13
GGGGATTGAACTTCGTCGAGTACGCTCAATCAGTAAGATCGGAAG
+
FFFFFFFFFF:,:FF:FFFFFFFFF,FFFFFFFFFFFFFFFFFFF
@FS10000125:23:BPA73012-1407:1:1101:2120:1520 1:N:0:13
GGGGGTTGAACTTCGTCGAGTACGCTCAAGTTATTAGATCGGAAG
+
FFFFFFFFFFF,:FF:FFFFFFFFF,FFFFFFFFFFFFFFFFFFF
@FS10000125:23:BPA73012-1407:1:1101:2470:1520 1:N:0:13
GGTGGCTTAACTTCGTCGAGTACGCTCAAATCTAAAGATCGGAAG
+
F,,F:FFFFFF::FF:FFFFFFFFF,FFFFFFFFFFFFFFFFFFF
@FS10000125:23:BPA73012-1407:1:1101:2660:1520 1:N:0:13
GGGGAAGTAACTTCGTCGAGTACGCTCAACTCATAAGATCGGAAG
+
FFFFFFFFFF,::FF:FFFFFFFFF,FFFFFFFFFFFFFFFFFFF
@FS10000125:23:BPA73012-1407:1:1101:2710:1520 1:N:0:13
GATGGACAAACTTCGTCGAGTACGCTCAAACCAAGAAGATCGGAA
+
:,FF,FFFFFFF:FF:FFFFFFFFF:FFFFFFFFFFFFFF,:FFF
@FS10000125:23:BPA73012-1407:1:1101:2740:1520 1:N:0:13
GGGGACACAACTTCGTCGAGTACGCTCAATATAAGAGATCGGAAG
+
FFFFFFFFFF:,,FF:FFFFFFFFF,FFFFFFFFFFFFFFFFFFF
@FS10000125:23:BPA73012-1407:1:1101:3100:1520 1:N:0:13
GGGGGGCCAACTTCGTCGAGTACGCTCAATATAGAAGATCGGAAG
+
FFFFFFFFFF:::FF:FFFFFFFFF,FFFFFFFFFFFFFFFFFFF
@FS10000125:23:BPA73012-1407:1:1101:3540:1520 1:N:0:13
GGGGGGTGAACTTCGTCGAGTACGCTCAATCGATAAGATCGGAAG
+
FFFFFFFFFF:,,FF:FFFFFFFFF,FFFFFFFFFFFFFFFFFFF
@FS10000125:23:BPA73012-1407:1:1101:4020:1520 1:N:0:13
GGGGATAACTTCGTCGAGTACGCTCAACAGGATAGATCGGAAGAG
+
FFFFFFFFFFFFF:FFFF:FFFFFFFF:FFFFFFFF,FFF:FFFF
@FS10000125:23:BPA73012-1407:1:1101:4190:1520 1:N:0:13
GGGGCATAAACTTCGTCGAGTACGCTCAACATATCAGATCGGAAG
+
F:,F:FFFFFF,FFFFFFF:F:F:F:FFFFFF,F:FFFFFF:FF:
@FS10000125:23:BPA73012-1407:1:1101:4340:1520 1:N:0:13
GGGATAAAACTTCGTCGAGTACGCTCAGGGCCTAAGATCGGAAGA
+
FFFFFFFFFF:,FFFFFFFFFFFFFFFFFFFFFFFFFFFFFFFFF
@FS10000125:23:BPA73012-1407:1:1101:4410:1520 1:N:0:13
GGGGGGTCAACTTCGTCGAGTACGCTCAAGTAGTAAGATCGGAAG
+
FF,FFFFFFFF,:FF:FFFFFFFFF,FFFFFFFFFFFFFFFFFFF
@FS10000125:23:BPA73012-1407:1:1101:4720:1520 1:N:0:13
GGGGGGGTGTAACTTCGTCGAGTACGCTCAACCAAAGAGATCGGA
+
FFFFFFFFFFF,,,FFF::FFF:FFFFFFFFFFFFFFFFF:,FFF
@FS10000125:23:BPA73012-1407:1:1101:5090:1520 1:N:0:13
GGGGCCACAAGTTCGTCGAGTACGCTCAACGAACGAGATCGGAAG
+
F:,FFFFFFF,F:FF:FFFFFFFFF,FFFFFFFFFFFFFFFFFFF
@FS10000125:23:BPA73012-1407:1:1101:6930:1520 1:N:0:13
GGGGGGCCAACTTCGTCGAGTACGCTCAACTATCGAGATCGGAAG
+
FF:FFFFFFF:::FF,FFFFFFFFF,FFFFFFFFFFFFFFFFFFF
@FS10000125:23:BPA73012-1407:1:1101:7180:1520 1:N:0:13
GGGGGCAAAACTTCGTCGAGTACGCTCAAAAAAGGAGATCGGAAG
+
FFFFFFFFFFF,,FF:FFF,FFFFF,FFFFFFFFFFFFFF,FFFF
@FS10000125:23:BPA73012-1407:1:1101:7190:1520 1:N:0:13
GGGGGGCGAACTTCGTCGAGTACGCTCAATTTCCAAGATCGGAAG
+
FF,FFFFFFF:,:FF:FFFFFFFFF,FFFFFFFFFFFFFFFFFFF
@FS10000125:23:BPA73012-1407:1:1101:7740:1520 1:N:0:13
GGGGAAACAACTTCGTCGAGTACGCTCAAACTACAAGATCGGAAG
+
FFFFFFFFFFF,:FF,FFFFFFFFF,FFFFFFFFFFFFFFFFFFF
@FS10000125:23:BPA73012-1407:1:1101:7790:1520 1:N:0:13
GGGGTAGCAACTTCGTCGAGTACGCTCAAATACATAGATCGGAAG
+
FFFFFFFFFF:,:FF:FFFFFFFFF,FFFFFFFFFFFFFFFFFFF
@FS10000125:23:BPA73012-1407:1:1101:8150:1520 1:N:0:13
GGAGAACAAACTTTGTCGAGTACGCTCAATGTTCGAGATCGGAAG
+
:,,FFFFFFFFFF,F:FFFFFFFFF,FFFFFFFFFFFFFFFFFFF
@FS10000125:23:BPA73012-1407:1:1101:8300:1520 1:N:0:13
GGGGGTAGAACTTCGTCGAGTACGCTCAAGAACATAGATCGGAAG
+
FFFFFFFFFFF,:FF:FFFFFFFFF,FFFFFFFFFFFFFFFFFFF
@FS10000125:23:BPA73012-1407:1:1101:8330:1520 1:N:0:13
GGGGTGTCAACTTCGTCGAGTACGCTCAAGGTTGTAGATCGGAAG
+
FFFFFFFFFFF,:FF:FFFFFFFFF,FFFFFFFFFFFFFFFFFFF
@FS10000125:23:BPA73012-1407:1:1101:8350:1520 1:N:0:13
GGGGGCAAAACTTCGTCGAGTACGCTCAAACAGAGAGATCGGAAG
+
FFFFFFFFFFF,:FF:FFFFFFFFF:FFFFFFFFFFFFFFFFFFF
@FS10000125:23:BPA73012-1407:1:1101:8380:1520 1:N:0:13
GGGGTTAAACTTCGTCGAGTACGCTCAAATAAATAGATCGGAAGA
+
FFFFFFFFFF::FFFFFFFFFFFFFFF:FFFFFFFFFFFFFFFFF
@FS10000125:23:BPA73012-1407:1:1101:8390:1520 1:N:0:13
GGGGGTGGAACTTCGTCGAGTACGCTCAACTGGATAGATCGGAAG
+
F:,FFFFFFFF::FF:FFFFFFFFF,FFFFFFFFFFFFFFFFFFF
@FS10000125:23:BPA73012-1407:1:1101:8420:1520 1:N:0:13
GGGGCAGAAACTTCGTCGAGTACGCTCAATCATTAAGATCGGAAG
+
FFFFFFFFFFF,,FF:FFFFFFFFF,FFFFFFFFFFFFFFFFFFF
@FS10000125:23:BPA73012-1407:1:1101:8890:1520 1:N:0:13
GGGGATCAAACTTCGTCGAGTACGCTCAAGACCTGAGATCGGAAG
+
FFFFFFFFFFF,:FFFFFFFFFFFF:FFFFFFFFFFFFFFFFFFF
@FS10000125:23:BPA73012-1407:1:1101:8950:1520 1:N:0:13
GGGGTGTTAACTTCGTCGAGTACGCTCAACCAAATAGATCGGAAG
+
F,,FFFFFFF:::FF:FFFFFFFFF,FFFFFFFFFFFFFFFFFFF
@FS10000125:23:BPA73012-1407:1:1101:8960:1520 1:N:0:13
GGGGACTCAACTTCGTCGAGTACGCTCAAAGTTAAAGATCGGAAG
+
FFFFFF,FFFFF:FF:FFFFFFFFF,FFFF,,,FFFFFFFFFFFF
@FS10000125:23:BPA73012-1407:1:1101:9130:1520 1:N:0:13
GGGGACGTAACTTCGTCGAGTACGCTCAACCTATGAGATCGGAAG
+
FFFFFFFFFF:::FF:FFFFFFFFF,FFFFFFFFFFFFFFFFFFF
@FS10000125:23:BPA73012-1407:1:1101:9170:1520 1:N:0:13
GGGACTAACTTCGTCGAGTACGCTCAACCTAAGAGATCGGAAGAG
+
FFFFFFFFFFFFF:FFFF:FFFFFFFF:FFFFFFFF,FFF:FFFF
@FS10000125:23:BPA73012-1407:1:1101:9230:1520 1:N:0:13
GGGGCCCAAACTTCGTCGAGTACGCTCAAGAATTCAGATCGGAAG
+
F:,FFFFFFFF,,FF:FFFFFFFFF:FFFFFFFFFFFFFFFFFFF
@FS10000125:23:BPA73012-1407:1:1101:9300:1520 1:N:0:13
GGGGCGGGAACTTCGTCGAGTACGCTCAAACAAGAAGATCGGAAG
+
FFFFFFFFFFF,::F:FFF,FFFFF,FFFFFFFFFFFFFFFFFFF
@FS10000125:23:BPA73012-1407:1:1101:9400:1520 1:N:0:13
GGGCAGAAACTTCGTCGAGTACGCTCAAATGTGTAGATCGGAAGA
+
F::,FFFFFF::FFFFFFFFFFFFFFF:FFFFFFFFFFFFFFFFF
@FS10000125:23:BPA73012-1407:1:1101:10340:1520 1:N:0:13
GGGGTATTAACTTCGTCGAGTACGCTCAAGACGCAAGATCGGAAG
+
FFFFFFFFFF:,,FF,FFFFFFFFF,FFFFFFFFFFFFFFFFFFF
@FS10000125:23:BPA73012-1407:1:1101:10500:1520 1:N:0:13
GGGGACAAAACTTCGTCGAGTACGCTCAAATCTTAAGATCGGAAG
+
FFFFFFFFFF:,,FF,FFFFFFFFF,FFFFFFFFFFFFFFFFFFF
@FS10000125:23:BPA73012-1407:1:1101:10560:1520 1:N:0:13
GGGACAGGACTTCGTCGAGTACGCTCAAAATCAAAGATCGGAAGA
+
FFFFFFFFFF,,FFFFFFFFFFFFFFF:FFFFFFFFFFFFFFFFF
@FS10000125:23:BPA73012-1407:1:1101:10600:1520 1:N:0:13
GGGGCATGAACTTCGTCGAGTACGCTCAATAAGGGAGATCGGAAG
+
FF:FFFFFFFF,,FF:FFFFFFFFF,FFFFFFFFFFFFFFFFFFF
@FS10000125:23:BPA73012-1407:1:1101:10890:1520 1:N:0:13
GGGACTAGAACTTCGTAGAGTACGCTCAAAGTTTAAGATCGGAAG
+
F,F:FFFFFFF,:FFFFFFFFFFFF,FFFFFFFFFFFFFFFFFFF
@FS10000125:23:BPA73012-1407:1:1101:11000:1520 1:N:0:13
GGGGCAACAACTTCGTCGAGTACGCTCAATGTTTAAGATCGGAAG
+
F:,FF:FFFFF::FF:FFF,FFFFF:FFFFFFFFFFFFFFFFFFF
@FS10000125:23:BPA73012-1407:1:1101:11250:1520 1:N:0:13
GGGGCAATAACTTCGTCGAGTACGCTCAAATGAATAGATCGGAAG
+
F,,FFFFFFFF,:FF:FFFFFFFFF,FFFFFFFFFFFFFFFFFFF
@FS10000125:23:BPA73012-1407:1:1101:11520:1520 1:N:0:13
GGGGTGGTAAATTCGTCGAGTACGCTCAAAGTAGGAGATCGGAAG
+
F,,FF:FFFFF,,:F:FF,,FFFFF,F:FFFFFF:::FFF:F:::
@FS10000125:23:BPA73012-1407:1:1101:13280:1520 1:N:0:13
GGGGAACTAACTTCGTCGAGTACGCTCAACAAAAAAGATCGGAAG
+
FF:FFFFFFF:::FF:FFFFFFFFF,FFFFFFFFFFFFFFFFFFF
@FS10000125:23:BPA73012-1407:1:1101:14890:1520 1:N:0:13
GGGGCTCAAACTTCGTCGAGTACGCTCAAGTAAAAAGATCGGAAG
+
FFFF:,:FFFF::FF,FFFFFFFFF,FFF,,,FFFFFFFFFFFFF
@FS10000125:23:BPA73012-1407:1:1101:15860:1520 1:N:0:13
GGGGCAATAAACTTCGTCGAGTACGCTCAATTAAACGAGATCGGA
+
FFFF:FF,F,FF:FF,::,F,F,F::F:F,FF,F:,FF:,F,::F
@FS10000125:23:BPA73012-1407:1:1101:16010:1520 1:N:0:13
GGGGGCGGTAACTTCGTCGAGTACGCTCAAGACAAGAGATCGGAA
+
F,,F,F:FFFFF,FFFF:FFFFFFFFFFFFFFFFFFFFFF,FFFF
@FS10000125:23:BPA73012-1407:1:1101:16170:1520 1:N:0:13
GATGGTAGATCTTCGTCGAGTACGCTCAAACAAGAAGATCGGAAG
+
,,:,,FF:FFFF::F:FF,,FF:FF:FFFFFFFFF::FFF,:::,
@FS10000125:23:BPA73012-1407:1:1101:16180:1520 1:N:0:13
GGGGACAGAACTTCGTCGAGTACGCTCAAGTTAAGAGATCGGAAG
+
FFFFFFFFFFF,,FF:FFFFFFFFF,FFFFFFFFFFFFFFFFFFF
@FS10000125:23:BPA73012-1407:1:1101:1150:1530 1:N:0:13
GGGATCGAACTTCGTCGAGTACGCTCAAGATAAGAGATCGGAAGA
+
FFF:FF:FFFF:FFFFFFFFFFFFFFFFFFFFFFFFFFFFFFFFF
@FS10000125:23:BPA73012-1407:1:1101:1540:1530 1:N:0:13
GGGGGTGAAACTTCGTCGAGTACGCTCAAAAGTGCAGATCGGAAG
+
FFFFFFFFFFF:FFF:FFFFFFFFF:FFFFFFFFFFFFFFFFFFF
@FS10000125:23:BPA73012-1407:1:1101:1670:1530 1:N:0:13
GGGCACGAACTTCGTGGAGTACGCTCAATGAAATAGATCGGAAGA
+
FFFFFFFFFF:,FFFFFFFFFFFFFFF,FFFFFFFFFFFFFFFFF
@FS10000125:23:BPA73012-1407:1:1101:2060:1530 1:N:0:13
GGGGGCTGAACTTCGTCGAGTACGCTCAATACGAAAGATCGGAAG
+
FFFFFFFFFF:::FF:FFFFFFFFF,FFFFFFFFFFFFFFFFFFF
@FS10000125:23:BPA73012-1407:1:1101:2380:1530 1:N:0:13
GGGGGCTCGACTTCGTCGAGTACGCTCAAGTTACCAGATCGGAAG
+
FFFFFFFFFF,,,FF:FFFFFFFFF,FFFFFFFFFFFFFFFFFFF
@FS10000125:23:BPA73012-1407:1:1101:2410:1530 1:N:0:13
GGGGGCTTAACTTCGTCGAGTACGCTCAACTTCATAGATCGGAAG
+
FF:FFFFFFF:::FF:FFFFFFFFF,FFFFFFFFFFFFFFFFFFF
@FS10000125:23:BPA73012-1407:1:1101:2640:1530 1:N:0:13
GGGGGGGCAACTTCGTCGAGTACGCTCAACCGAAGAGATCGGAAG
+
FF:FFFFFFF,::FF:FFFFFFFFF,FFFFFFFFFFFFFFFFFFF
@FS10000125:23:BPA73012-1407:1:1101:3070:1530 1:N:0:13
GGGGTACCAACTTCGTCGAGTACGCTCAACCTTGGAGATCGGAAG
+
F,,FFFFFFF,,:FF:FFFFFFFFF,FFFFFFFFFFFFFFFFFFF
@FS10000125:23:BPA73012-1407:1:1101:3440:1530 1:N:0:13
GGGGGTCGAACTTCGTCGAGTACGCTCAATATATAAGATCGGAAG
+
FF,FFFFFFF:::FF:FFFFFFFFF,FFFFFFFFFFFFFFFFFFF
@FS10000125:23:BPA73012-1407:1:1101:3530:1530 1:N:0:13
GGGGAGGTAACTTCGTCGAGTACGCTCAATCAACTAGATCGGAAG
+
FF:FFFFFFF:,:FF:FFFFFFFFF,FFFFFFFFFFFFFFFFFFF
@FS10000125:23:BPA73012-1407:1:1101:4080:1530 1:N:0:13
GGGGGGGAAACTTCGTCGAGTACGCTCAATAATCGAGATCGGAAG
+
FFFFFFFFFFFFFFFFFFF:FFFFF:FFFFFFFFFFFFFFFFFFF
@FS10000125:23:BPA73012-1407:1:1101:4370:1530 1:N:0:13
GGGGGAACTTCGTCGAGTACGCTCAATGCTGTAGATCGGAAGAGC
+
FFFFFFFFFF:F,FFFF,FFFF,FF:FFFFFFFFF:,FFF:FFF,
@FS10000125:23:BPA73012-1407:1:1101:4490:1530 1:N:0:13
GGGAAGAAACTTCGTCGAGTACGCTCAAAGTAAAAGATCGGAAGA
+
FFFFF:FFFFF:FFFFFFFFFFFFFFFFFFFFFFFFFFFFFFFFF
@FS10000125:23:BPA73012-1407:1:1101:4780:1530 1:N:0:13
GGGGTGCAACTTCGTCGAGTACGCTCAACCCTAGAGATCGGAAGA
+
FFFFFFFFFF::FFFFFFFFFFFFFFFFFFFFFFFFFFFFFFFFF
@FS10000125:23:BPA73012-1407:1:1101:4870:1530 1:N:0:13
GGGCATGAACTTCGTCGAGTACGCTCAAAGCAGAAGATCGGAAGA
+
FF:FFFFFFF::FFFFFFFFFFFFFF::FFFFFFFFFFFFFFFFF
@FS10000125:23:BPA73012-1407:1:1101:5200:1530 1:N:0:13
GGGGGCCTAACTTGTCGAGTACGCTCAAATTGAGAGATCGGAAGA
+
FFFFFFFFFF:::FFFFFFFFFFFFFF,FFFFFFFFFFFFFFFFF
@FS10000125:23:BPA73012-1407:1:1101:5270:1530 1:N:0:13
GGTTTGAAACTTCGTCGAGTACGCTCAACATGCGAGATCGGAAGA
+
:,,,FFFFFF:FFFFFFFFFFFFFFFFFFFFFFFFFFFFFF:FFF
@FS10000125:23:BPA73012-1407:1:1101:5380:1530 1:N:0:13
GGGGATTGAACTTCGTCGAGTACGCTCAATAAAAGAGATCGGAAG
+
FFFFFFFFFF,,,FF,FFFFFFFFF,FFFFFFFFFFFFFFFFFFF
@FS10000125:23:BPA73012-1407:1:1101:6210:1530 1:N:0:13
GGGACTGAACTTCGTCGAGTACGCTCAAACTACAAGATCGGAAGA
+
FFF,F:FFFFFFFFFFFFFFFFFFFFFFF,:::FFFFFFFFFFFF
@FS10000125:23:BPA73012-1407:1:1101:6260:1530 1:N:0:13
GGGGCCGCAACTTCGTCGAGTACGCTCAACCGTCTAGATCGGAAG
+
FFFFFFF,FF:::FF:FFFFFFFFF,FFF,,,,FFFFFFFFFFFF
@FS10000125:23:BPA73012-1407:1:1101:6450:1530 1:N:0:13
GGGGGACAAACTTCGTCGAGTACGCTCAATATGAAAGATCGGAAG
+
FFFF,FFFFF:::FF:FFFFFFFFF,FFFFFFFFFFFFFFFFFFF
@FS10000125:23:BPA73012-1407:1:1101:6490:1530 1:N:0:13
GGGGGTGTGAACTTCGTCGAGTACGCTCAAGACTTTAGATCGGAA
+
F::FFFFFFFFF,:FFF:FFFF:FFFF:FFFFFFF,FFFF,FFFF
@FS10000125:23:BPA73012-1407:1:1101:6660:1530 1:N:0:13
GGGCAGCAACTTCGTCGAGTACGCTCAATGGGACAGATCGGAAGA
+
FFF:FFFFFF::FFFFFFFFFFFFFFF,FFFFFFFFFFFFFFFFF
@FS10000125:23:BPA73012-1407:1:1101:7240:1530 1:N:0:13
GGGGCTGGAACTTCGTCGAGTACGCTCAAACATGTAGATCGGAAG
+
FFFFFFFFFF:,,FF,FFFFFFFFF,FFFFFFFFFFFFFFFFFFF
@FS10000125:23:BPA73012-1407:1:1101:7610:1530 1:N:0:13
GGGGGGGACAACTTCGTCGAGTACGCTCAAGATGCTAGATCGGAA
+
FF:FFFFFFF:F,:FFF:FFFF,FFFF:FFFFFFF:FFFF,FFFF
@FS10000125:23:BPA73012-1407:1:1101:7710:1530 1:N:0:13
GGGGGTCAAACTTCGTCGAGTACGCTCAATTTCTCAGATCGGAAG
+
FFFF,:FFFFF:FFFFFFFFFFFFF:FFFFFFFFFFFFFFFFFFF
@FS10000125:23:BPA73012-1407:1:1101:8110:1530 1:N:0:13
GGGGAACTTCGTCGAGTACGCTCAATCTGGGAGATCGGAAGAGCA
+
FFFFFFFFFFF,:FFFFF,,FFFFF:F:FFFFFFF,FFFFFFF,:
@FS10000125:23:BPA73012-1407:1:1101:8270:1530 1:N:0:13
GGGGATGGAACTTCGTCGAGTACGCTCAAAATTCTAGATCGGAAG
+
FFFFFFF:FF:,:FF:FFFFFFFFF,FFFF,FFFFFFFFFFFFFF
@FS10000125:23:BPA73012-1407:1:1101:8320:1530 1:N:0:13
GGGGGCCCAACTTCGTCGAGTACGCTCAATTATGGAGATCGGAAG
+
FFFFFFFFFF:::FF:FFFFFFFFF,FFFFFFFFFFFFFFFFFFF
@FS10000125:23:BPA73012-1407:1:1101:9300:1530 1:N:0:13
GGGGGACTAACTTCGTCGAGTACGCTCAATATAGGAGATCGGAAG
+
FFFFFFFFFF:,:FF:FFFFFFFFF,FFFFFFFFFFFFFFFFFFF
@FS10000125:23:BPA73012-1407:1:1101:9400:1530 1:N:0:13
GGGCAGAAACTTCGTCGAGTACGCTCAAATGTGTAGATCGGAAGA
+
F::,FFFFFF:,FFFFFFFFFFFFFFF:FFFFFFFFFFFFFFFFF
@FS10000125:23:BPA73012-1407:1:1101:9520:1530 1:N:0:13
GGGGCGACAACTTCGTCGAGTACGCTCAATACGTAAGATCGGAAG
+
FFFFFFFFFF:::FF:FFFFFFFFF,FFFFFFFFFFFFFFFFFFF
@FS10000125:23:BPA73012-1407:1:1101:9570:1530 1:N:0:13
GGGGATATAACTTCGTCGAGTACGCTCAAATTTAAAGATCGGAAG
+
FFFFFFFFFFF::FFFFFFFFFFFF,FFFFFFFFFFFFFFFFFFF
@FS10000125:23:BPA73012-1407:1:1101:9710:1530 1:N:0:13
GGGGTCAAAACTTCGTCGAGTACGCTCAATACTATAGATCGGAAG
+
FFFFFFFFFFF:,FF:FFFFFFFFF,FFFFFFFFFFFFFFFFFFF
@FS10000125:23:BPA73012-1407:1:1101:9990:1530 1:N:0:13
GGGTAACAACTTCGTCGAGTACGCTCAATTCATCAGATCGGAAGA
+
FFFFFFFFFF,,FFFFFFFFFFFFFFF:FFFFFFFFFFFFFFFFF
@FS10000125:23:BPA73012-1407:1:1101:10500:1530 1:N:0:13
GGGGGTGTCAACTTCGTCGAGTACGCTCAAGTGGTGAGATCGGAA
+
FFFFFFFFFF:,,:FFF:FFFF:FF:F:FFFFFFFFFFFF:FFFF
@FS10000125:23:BPA73012-1407:1:1101:10660:1530 1:N:0:13
GGGGTTCGAACTTCGTCGAGTACGCTCAAAAACTAAGATCGGAAG
+
FFFFFFFFFFF::FFFFFFFFFFFF,FFFFFFFFFFFFFFFFFFF
@FS10000125:23:BPA73012-1407:1:1101:10880:1530 1:N:0:13
GGGGTTCAACTTCGTCGAGTACGCTCAAGAGCTCAGATCGGAAGA
+
FFFFFFFFFF,,FFFFFFFFFFFFFFFFFFFFFFFFFFFFFFFFF
@FS10000125:23:BPA73012-1407:1:1101:11890:1530 1:N:0:13
GGGATTGAACTTCGTCGAGTACGCTCAATGTCCAAGATCGGAAGA
+
FFFFFFFFFF:,FFFFFFFFFFFFFFF:FFFFFFFFFFFFFFFFF
@FS10000125:23:BPA73012-1407:1:1101:12440:1530 1:N:0:13
GGGGTAGAACTTCGTCGAGTACGCTCAAAAGAAAAGATCGGAAGA
+
F:,FFFFFFF,,F,FFFFFFFFFFFFF:FFFFFFFFFFFFFFFFF
@FS10000125:23:BPA73012-1407:1:1101:12750:1530 1:N:0:13
GGGAACTAACTTCGTCGAGTACGGTCAATTGTAAAGATCGGAAGA
+
F,,:FFFFFF,,FFFFFFFFFFFFFFF:FFFFFFFFFFFFFFFFF
@FS10000125:23:BPA73012-1407:1:1101:12990:1530 1:N:0:13
GGGGCGAGTAACTTCGTCGAGTACGCTCAAGGATAAAGATCGGAA
+
F,,FFFFFFF::,:FFF:FFFF:FF:F:FFFFFFFFFFFF,FFFF
@FS10000125:23:BPA73012-1407:1:1101:13200:1530 1:N:0:13
GGGGGAACAACTTCGTCGAGTACGCTCAAAATTATAGATCGGAAG
+
FF:FFFFFFF::,FF,FFF,FFFFF,FFFFFFFFFFFFFF:FFFF
@FS10000125:23:BPA73012-1407:1:1101:13310:1530 1:N:0:13
GGGAGGTAACTTCGTCGAGTACGCTCAAGACGGTAGATCGGAAGA
+
FF:FFFFFFF::FFFFFFFFFFFFFFFFFFFFFFFFFFFFFFFFF
@FS10000125:23:BPA73012-1407:1:1101:13550:1530 1:N:0:13
GATGAAGAAACTTCGTCGAGTACGCTCAACAGGTGAGATCGGAAG
+
:,F:FFFFFFFF::F:FF:FFFFFF,FFFFFFFFF:FFFFFFFFF
@FS10000125:23:BPA73012-1407:1:1101:13760:1530 1:N:0:13
GGGGAGGCAACTTCGTCGAGTACGCTCAAGATTAGAGATCGGAAG
+
FF:FF,,FFFFFFFF:FFFFFFFFF:FFFFF,FF:FFFFFFFFFF
@FS10000125:23:BPA73012-1407:1:1101:13840:1530 1:N:0:13
GGGGGCCAAACTTCGTCGAGTACGCTCAAACCACTAGATCGGAAG
+
FFFFFFFFFFF::FF,FFFFFFFFF,FFFFFFFFFFFFFFFFFFF
@FS10000125:23:BPA73012-1407:1:1101:14030:1530 1:N:0:13
GGGGGTGCAACTTCGTCGAGTACGCTCAAATTGCTAGATCGGAAG
+
FFFFFFFFF:F::FF,FFFFFFFFF,FFF,F,,,:FFFFFFFFFF
@FS10000125:23:BPA73012-1407:1:1101:14070:1530 1:N:0:13
GGGGGTGCAACTTCGTCGAGTACGCTCAAATCGCTAGATCGGAAG
+
FFFF:F:FFFF::FF:FFFFFFFFF,FFFFFF:FFFFFFFFFFFF
@FS10000125:23:BPA73012-1407:1:1101:14500:1530 1:N:0:13
GGGGGGGCAACTTCGTCGAGTACGCTCAAAGCGAGAGATCGGAAG
+
FFFFFFFFFF:,,FF,FFFFFFFFF,FFFFFFFFFFFFFFFFFFF
@FS10000125:23:BPA73012-1407:1:1101:14850:1530 1:N:0:13
GGGGGGATAACTACGTCGAGTACGCTCAATCAAGAAGATCGGAAG
+
FFFFFFFF:F,,,FF:FFFFFFFFF,FF:FFF:F:F:FFF:F,FF
@FS10000125:23:BPA73012-1407:1:1101:15200:1530 1:N:0:13
GGGGCGCCAACTTCGTCGAGTACGCTCAAGCAGTTAGATCGGAAG
+
F:,FFFFFFFF:,FF,FF:,FFFFF:FFFFFFFFFFFFFF,FFF:
@FS10000125:23:BPA73012-1407:1:1101:15400:1530 1:N:0:13
GGGGGCAAAACTTCGTCGAGTACGCTCAATAAAACAGATCGGAAG
+
FFFFFFFFFFF::FF,FFFFFFFFF,FFFFFFFFFFFFFFFFFFF
@FS10000125:23:BPA73012-1407:1:1101:15740:1530 1:N:0:13
GGGGATGCAACTTCGTCGAGTACGCTCAAATAAGTAGATCGGAAG
+
FFFFFFFFFFF,:FF:FFFFFFFFF,FFFFFFFFFFFFFFFFFFF
@FS10000125:23:BPA73012-1407:1:1101:1280:1540 1:N:0:13
GGAGAGAGAACTTCGTCGAGTACGCTCAAACATAAAGATCGGAAG
+
FF,FFFFFFF:,:FF:FFFFFFFFF,FFFFFFFFFFFFFFFFFFF
@FS10000125:23:BPA73012-1407:1:1101:1340:1540 1:N:0:13
GGGGCAACAACTTCGTCGAGTACGCTCAAGACACCAGATCGGAAG
+
FFFF:,:FFFFF:FF:FFFFFFFFF:FFFFFFF:,FFFFFFFFFF
@FS10000125:23:BPA73012-1407:1:1101:1500:1540 1:N:0:13
GGGGGTGCAACTTCGTCGAGTACGCTCAAACTCGTAGATCGGAAG
+
FFFFFF,FFFFFFFFFFFF,FFFFFFFFF:FF:FFFFFFFFFFFF
@FS10000125:23:BPA73012-1407:1:1101:1750:1540 1:N:0:13
GGGGGTATAACTTCGTCGAGTACGCTCAAAGGTCAAGATCGGAAG
+
FF,FFFFFFFF,:FFFFFFFFFFFF,FFFFFFFFFFFFFFFFFFF
@FS10000125:23:BPA73012-1407:1:1101:1840:1540 1:N:0:13
GGGTGTAAACCTCGTCGAGTACGCTCAAGGCCCAAGATCGGAAGA
+
FFFFFFFFFFF:FFFFFFFFFFFFFFFFFFFFFFFFFFFFFFFFF
@FS10000125:23:BPA73012-1407:1:1101:1850:1540 1:N:0:13
GGGGCGAAAACTTCGTCGAGTACGCTCAAGTGTTTAGATCGGAAG
+
FFFFF,FFFFF:FF:FF:F:F:F:FFFFF,FFFFFFFF:FFFFFF
@FS10000125:23:BPA73012-1407:1:1101:1920:1540 1:N:0:13
GGGGTTGTAACTTCGTCGAGTACGCTCAACAGTCCAGATCGGAAG
+
FFFFFFFFFFF:FFFFFFF,FFFFFFFFFFFFFFFFFFFFFFFFF
@FS10000125:23:BPA73012-1407:1:1101:1960:1540 1:N:0:13
GGGGGTTAAACTTCGTCGAGTACGCTCAATATAACAGATCGGAAG
+
FFFFFFFFFFF,:FFFFFFFFFFFF:FFFFFFFFFFFFFFFFFFF
@FS10000125:23:BPA73012-1407:1:1101:2630:1540 1:N:0:13
GGCGGAGTAACTTTCGTCGAGTACGCTCAAGACGCAAGATCGGAA
+
F,,FFFFFFFF,:,FFF,FFFF:FFFF:FFFFFFFFFFFF,:FFF
@FS10000125:23:BPA73012-1407:1:1101:3690:1540 1:N:0:13
GGGGTAAAAACTTCGTCGAGTACGCTCAAGAATGTAGATCGGAAG
+
FFFFFFFFFFF::FF:FFFFFFFFF:FFFFFFFFFFFFFFFFFFF
@FS10000125:23:BPA73012-1407:1:1101:3700:1540 1:N:0:13
GGGGGATTAACTTCGTCGAGTACGCTCAAGAATAAAGATCGGAAG
+
FFFFFFFFFF:,,FF,FFFFFFFFF,FFFFFFFFFFFFFFFFFFF
@FS10000125:23:BPA73012-1407:1:1101:4000:1540 1:N:0:13
GGGGCGGTAACTTCGTCGAGTACGCTCAAATTTCAAGATCGGAAG
+
FFFFFFFFFF:,:FF,FFFFFFFFF,FFFFFFFFFFFFFFFFFFF
@FS10000125:23:BPA73012-1407:1:1101:4510:1540 1:N:0:13
GGGGAGGCAACTTCGTCGAGTACGCTCAAGCCAGTAGATCGGAAG
+
FF:FFFFFFF:,,FF:FFFFFFFFF:FFFFFFFFFFFFFFFFFFF
@FS10000125:23:BPA73012-1407:1:1101:4520:1540 1:N:0:13
GGGGACAATTTCGTCGAGTACGCTCAATGGAACAGATCGGAAGAG
+
FFFFFFFFFFFFF:FFFF:FFFFFFF,,FFFFFFFF,FFF,FFFF
@FS10000125:23:BPA73012-1407:1:1101:5050:1540 1:N:0:13
GGGGGCTGAACTTCTTCGAGTACGCTCAATTTCTAAGATCGGAAG
+
FF:FFFFFFF:::FF:FFFFFFFFF,FFFFFFFFFFFFFFFFFFF
@FS10000125:23:BPA73012-1407:1:1101:5280:1540 1:N:0:13
GGGGCGCTAACTTCGTCGAGTACGCTCAAAAGTTAAGATCGGAAG
+
FFFFFFFFFF,,:FF:FFFFFFFFF,FFFFFFFFFFFFFFFFFFF
@FS10000125:23:BPA73012-1407:1:1101:5340:1540 1:N:0:13
GGGGGGAGAACTTCGTCGAGTACGCTCAATATAATAGATCGGAAG
+
FFFFFFFFFF,,,FF:FFFFFFFFF,FFFFFFFFFFFFFFFFFFF
@FS10000125:23:BPA73012-1407:1:1101:5630:1540 1:N:0:13
GGGGGCTTAACTTCGCCGAGTACGCTCAAACTAGGAGATCGGAAG
+
FF:F,FFFFF::FFFFFFF:FFFFF,FFFFFFFFFFFFFFFFFFF
@FS10000125:23:BPA73012-1407:1:1101:6340:1540 1:N:0:13
GGGTGTCAACTTCGTCGAGTACGCTCAAGTCGAAAGATCGGAAGA
+
FFFFF,F:FF:FFFFF:F:FF:FF:::F:FFFFFFFF,F:FFFFF
@FS10000125:23:BPA73012-1407:1:1101:7370:1540 1:N:0:13
GGGGTGTGAACTTCGTCGAGTACGCTCAACATTATAGATCGGAAG
+
FFFFFFFFFF:,:FF:FFFFFFFFF,FFFFFFFFFFFFFFFFFFF
@FS10000125:23:BPA73012-1407:1:1101:7410:1540 1:N:0:13
GGGGCACAAACTTCGTCGAGTACGCTCAAATTCAGAGATCGGAAG
+
FFFFFFFFFF,,,:FFF::,FFFFF,FFFFFFFFFFFFFFFF,FF
@FS10000125:23:BPA73012-1407:1:1101:7540:1540 1:N:0:13
GGGGCATTAACTTCGTCGAGTACGCTCAAACCCGTAGATCGGAAG
+
FFFFFFFFFF:,:FF:FFFFFFFFF,FFFFFFFFFFFFFFFFFFF
@FS10000125:23:BPA73012-1407:1:1101:7630:1540 1:N:0:13
GGGGTCAGAACTTCGTCGAGTACGCTCAAGGGAAGAGATCGGAAG
+
FFFFFFFFFF:,:FF:FFFFFFFFF,FFFFFFFFFFFFFFFFFFF
@FS10000125:23:BPA73012-1407:1:1101:8120:1540 1:N:0:13
GGGGATTTAACTTCGTCGAGTACGCTCAAGTTACAAGATCGGAAG
+
FFFFFFFFFF:,,FF:FFFFFFFFF,FFFFFFFFFFFFFFFFFFF
@FS10000125:23:BPA73012-1407:1:1101:8210:1540 1:N:0:13
GGGGGTTTTAACTTCGTCGAGTACGCTCAAAATAATAGATCGGAA
+
FFFFFFFFFF::,:FFF:FFFF:FFFF:FFFFFF:,FFFF:FFFF
@FS10000125:23:BPA73012-1407:1:1101:8220:1540 1:N:0:13
GGGGAGATAACTTCGTCGAGTACGCTCAACTCCCAAGATCGGAAG
+
FFFFFFFFFF,::FF:FFFFFFFFF,FFFFFFFFFFFFFFFFFFF
@FS10000125:23:BPA73012-1407:1:1101:8300:1540 1:N:0:13
GGGGGCGAAACTTCGTCGAGTACGCTCAAAGTAAGAGATCGGAAG
+
::,FFFFFFF:,,FF,FF:,FFFFF,FFFFFFFFF:FFFFFFF:F
@FS10000125:23:BPA73012-1407:1:1101:9920:1540 1:N:0:13
GGGGGGTAAACTTCGTCGAGTACGCTCAAGCTGAAAGATCGGAAG
+
FF,FFFFFFFF::FF:FFFFFFFFF:FFFFFFFFFFFFFFFFFFF
@FS10000125:23:BPA73012-1407:1:1101:10150:1540 1:N:0:13
GGAGTAAAAACTTCGTCGAGTACGCTCAATAAGTCAGATCGGAAG
+
F,,FFFFFFFF::FF:FFFFFFFFF,FFFFFFFFF:FFFFFFFFF
@FS10000125:23:BPA73012-1407:1:1101:10180:1540 1:N:0:13
GGGGAGACAACTTCGTCGAGTACGCTCAAAAGGACAGATCGGAAG
+
FFFFFFFFFF:,:FF,FFFFFFFFF,FFFFFFFFFFFFFFFFFFF
@FS10000125:23:BPA73012-1407:1:1101:10670:1540 1:N:0:13
GGGGCGGAAACTTCGTCGAGTACGCTCAAGGATATAGATCGGAAG
+
F,,FFFFFFFF::FF:FFFFFFFFF,FFFFFFFFFFFFFFFFFFF
@FS10000125:23:BPA73012-1407:1:1101:10840:1540 1:N:0:13
GGGGGATGAACTTCGTCGAGTACGCTCAAGGACCAAGATCGGAAG
+
FFFFFFFFFFF::FF:FFFFFFFFF,FFFFFFFFFFFFFFFFFFF
@FS10000125:23:BPA73012-1407:1:1101:11170:1540 1:N:0:13
GGGGCAGTAACTTCGTCGAGTACGCTCAAACGGTAAGATCGGAAG
+
F,,FFFFFFF:,,FF:FFFFFFFFF,FFFFFFFFFFFFFFFFFFF
@FS10000125:23:BPA73012-1407:1:1101:11610:1540 1:N:0:13
GGGGCCCCCAACTTCGTCGAGTACGCTCAAATAATTAGATCGGAA
+
F:,FFFFFFFF:,:FFF,FFFF:FF:F:FFFFFFF,FFFF,FFFF
@FS10000125:23:BPA73012-1407:1:1101:12180:1540 1:N:0:13
GGGGGAAACTTCGTCGAGTACGCTCAAAGTTATAGATCGGAAGAG
+
FFFF,::FFFFFF:FFFF:FFFFFFFFFFF,F,FF:F,FFFFFFF
@FS10000125:23:BPA73012-1407:1:1101:12200:1540 1:N:0:13
GGGGAAGCAACTTCGTCGAGTACGCTCAACAAGATAGATCGGAAG
+
FF:FFFFFFF:,:FF,FFFFFFFFF,FFFFFFFFFFFFFFFFFFF
@FS10000125:23:BPA73012-1407:1:1101:12680:1540 1:N:0:13
GGGGACACCTTCGTCGAGTACGCTCAAAGAGAGAGATCGGAAGAG
+
FFFFFFFFF:,FF:FFFF:FFFFFFF::FFFFFFFF,FFF:FFFF
@FS10000125:23:BPA73012-1407:1:1101:13050:1540 1:N:0:13
GGGGGGGCCAACTTCGTCGAGTACGCTCAACATAGGAGATCGGAA
+
F,,FFFFFFF::,:FFF,FFFF:FFFF:FFFFFFFFFFFF,FFFF
@FS10000125:23:BPA73012-1407:1:1101:13200:1540 1:N:0:13
GGGGGATTAACTTCGTCGAGTACGCTCAAGATGGGAGATCGGAAG
+
F:,FFFFFFFF::FF:FFFFFFFFF,FFFFFFFFFFFFFFFFFFF
@FS10000125:23:BPA73012-1407:1:1101:13630:1540 1:N:0:13
GGGGACAAACTTCGTCGAGTACGCTCAATAACTCAGATCGGAAGA
+
FF:FFFF,:FF,FFF:F:FFFF,FFFF,FFFFFFF,,FFF:FFF,
@FS10000125:23:BPA73012-1407:1:1101:13750:1540 1:N:0:13
GGGAACTTCGTCGAGTACGCTCAATTATGGAGATCGGAAGAGCAC
+
F::FFFFFFF,FF:F,F,FFFF:F:::,FFFFFFFFFFFF:F,F,
@FS10000125:23:BPA73012-1407:1:1101:13810:1540 1:N:0:13
GGGAACTTCGTCGAGTACGCTCAATTATGGAGATCGGAAGAGCAC
+
FFF,FFFFFF,FF:F:F,FFFF:F:F::FFFFFFFFFFFF,F,F,
@FS10000125:23:BPA73012-1407:1:1101:13830:1540 1:N:0:13
GGGGCTTCGTCGAGTACGCTCAACTGACAAGATCGGAAGAGCACT
+
F,,FFFFFFFFFFFFFFF,:FF:FFFF:FFFFFFFFFFF:F,F,,
@FS10000125:23:BPA73012-1407:1:1101:13840:1540 1:N:0:13
GGGGGGTGAACTTCGTCGAGTACGCTCAAATGATAAGATCGGAAG
+
FFFFFFFFFF:,,FF:FFFFFFFFF,FFFFFFFFFFFFFFFFFFF
@FS10000125:23:BPA73012-1407:1:1101:13900:1540 1:N:0:13
GGGGTCGGAACTTCGTCGAGTACGCTCAAGGGTGTAGATCGGAAG
+
FFFFFFFFFFF::FF:FFFFFFFFF,FFFFFFFFFFFFFFFFFFF
@FS10000125:23:BPA73012-1407:1:1101:13920:1540 1:N:0:13
GGGGTCCGAACTTCGTCGAGTACGCTCAAAAATGTAGATCGGAAG
+
FFFFF,:FFFF::FF:FFFFFFFFF,FFFF,,FFFFFFFFFFFFF
@FS10000125:23:BPA73012-1407:1:1101:14400:1540 1:N:0:13
GGGGCAGCAACTTCGTCGAGTACGCTCAATTTTAAAGATCGGAAG
+
FFFFFFFFFF:,,FF:FFFFFFFFF,FFF,,:FF,FFFFFFFFFF
@FS10000125:23:BPA73012-1407:1:1101:14590:1540 1:N:0:13
GGGGGTTCAACTTCGTCGAGTACGCTCAAAACTATAGATCGGAAG
+
FF:FFFFFFFF,,FF,FFFFFFFFF,FFFFFFFFFFFFFFFF:FF
@FS10000125:23:BPA73012-1407:1:1101:14840:1540 1:N:0:13
GGGGATGGAACTTCGTCGAGTACGCTCAAGTTTAAAGATCGGAAG
+
F,,FFFFFFFF::FF,FFFFFFFFF,FFFFFFFFFFFFFFFFFFF
@FS10000125:23:BPA73012-1407:1:1101:15450:1540 1:N:0:13
GGGGCAGGAACTTCGTCGAGTACGCTCAAATAGACAGATCGGAAG
+
FFFFFFFFFFF,,FF:FFFFFFFFF,FFFFFFFFFFFFFFFFFFF
@FS10000125:23:BPA73012-1407:1:1101:15760:1540 1:N:0:13
GGGGCCCGAACTTCGTCGAGTACGCTCAAATGATGAGATCGGAAG
+
FFFFFFFFFFF,:FF,FFFFFFFFF,FFFFFFFFFFFFFFFFFFF
@FS10000125:23:BPA73012-1407:1:1101:16360:1540 1:N:0:13
GGGTGATAACTTCGTCGAGTACGCTCAAGGAAATAGATCGGAAGA
+
FFFFFFFFFF::FFFFFFFFFFFFFFFFFFFFFFFFFFFFFFFFF
@FS10000125:23:BPA73012-1407:1:1101:1010:1550 1:N:0:13
GGGGTACCAACTTCGTCGAGTACGCTCAAATGGTAAGATCGGAAG
+
FFFFFF::FFFFFF:FFFFFF:F:FFFFFFFF:FFFFFFFF:FF:
@FS10000125:23:BPA73012-1407:1:1101:1120:1550 1:N:0:13
GGGGCCGCAACTTCGTCGAGTACGCTCAAACTATGAGATCGGAAG
+
FFFFFF:FFFF:F,F:FFF,FFFFF:FFFFFFFFFFFFFF:FF,F
@FS10000125:23:BPA73012-1407:1:1101:1330:1550 1:N:0:13
GGGGGTGAAACTTCGTCGAGTACGCTCAAAGATTCAGATCGGAAG
+
F:,FFFFFFFF:FFFFFFFFFFFFF:FFFFFFFFFFFFFFFFFFF
@FS10000125:23:BPA73012-1407:1:1101:1480:1550 1:N:0:13
GGGTTGGAACTTCGTCGAGTACGCTCAAACTCTCAGATCGGAAGA
+
FF:FFFFFFFFFFFFFFFFFFFFFFFFFFFFFFFFFFFFFF:FFF
@FS10000125:23:BPA73012-1407:1:1101:1610:1550 1:N:0:13
GGGGTAGCAACTTCGTCGAGTACGCTCAAAGGGGTAGATCGGAAG
+
FFFFFFFFFFF::FF:FFF:FFFFF,FFFFFFFFFFFFFFFFFFF
@FS10000125:23:BPA73012-1407:1:1101:1880:1550 1:N:0:13
GGGAGGCATAACTTCGTCGAGTACGCTCAAAGTCCGAGATCGGAA
+
F,F:FFFFFF::,:FFF:FFFF:FFFF:FFFFFFFFFFFF,FFFF
@FS10000125:23:BPA73012-1407:1:1101:1940:1550 1:N:0:13
GGGGCGAAACTTCGTCGAGTACGCTCAAATATTGAGATCGGAAGA
+
FFFFFFFFFF:,FFFFFFFFFFFFFFF:FFFFFFFFFFFFFFFFF
@FS10000125:23:BPA73012-1407:1:1101:2200:1550 1:N:0:13
GGGGTGTAAACCTCGTCGAGTACGCTCAACTAACCAGATCGGAAG
+
F,,FFFFFFFFF:FF:FFFFFFFFF,FFFFFFFFFFFFFFFFFFF
@FS10000125:23:BPA73012-1407:1:1101:2360:1550 1:N:0:13
GGGGAAGGAACTTCGTCGAGTACGCTCAACAGCAGAGATCGGAAG
+
FFFFFFFFFFF,:FF:FFFFFFFFF,FFFFFFFFFFFFFFFFFFF
@FS10000125:23:BPA73012-1407:1:1101:3060:1550 1:N:0:13
GGGGGCGCAACTTCGTCGAGTACGCTCAAGCGCTCAGATCGGAAG
+
FFFFFFFFFF::,FF:FFFFFFFFF,FFFFFFFFFFFFFFFFFFF
@FS10000125:23:BPA73012-1407:1:1101:3570:1550 1:N:0:13
GGGGAAGTAACTTCGTCGAGTACGCTCAAGTATGAAGATCGGAAG
+
FFFFFFFFFFF::FF:FFFFFFFFF,FFFFFFFFFFFFFFFFFFF
@FS10000125:23:BPA73012-1407:1:1101:3620:1550 1:N:0:13
GGGGCACAACTTCGTCGAGTACGCTCAAAAAAGTAGATCGGAAGA
+
FFFFFFFFFF:,FFFFFFFFFFFFFFF:FFFFFFFFFFFFFFFFF
@FS10000125:23:BPA73012-1407:1:1101:3770:1550 1:N:0:13
GGGGCGAAAACTTCGTCGAGTACGCTCAACCGATAAGATCGGAAG
+
FFFFFFFFFFF::FF:FFFFFFFFF,FFFFFFFFFFFFFFFFFFF
@FS10000125:23:BPA73012-1407:1:1101:3830:1550 1:N:0:13
GGGGGACAACTTCGTCGTGTACGCTCAATAAAACAGATCGGAAGA
+
F,,FFFFFFF::FFFFF:FFFFFFFFF,FFFFFFFFFFFFFFFFF
@FS10000125:23:BPA73012-1407:1:1101:3940:1550 1:N:0:13
GGGGCGTTAACTTCGTCGAGTACGCTCAAAGTGAAAGATCGGAAG
+
FFFFFFFFFF:,,FF:FFFFFFFFF,FFFFFFFFFFFFFFFFFFF
@FS10000125:23:BPA73012-1407:1:1101:4150:1550 1:N:0:13
GGGGTATCAACTTCGTCGAGTACGCTCAAAATCCTAGATCGGAAG
+
F:,FFFFFFF:,,FF:FFFFFFFFF,FFFFFFFFFFFFFFFFFFF
@FS10000125:23:BPA73012-1407:1:1101:4330:1550 1:N:0:13
GGGGAGGCAACTTCGTCGAGTACGCTCAACAATTGAGATCGGAAG
+
FFFFFFFFFF:,:FF,FFFFFFFFF,FFFFFFFFFFFFFFFFFFF
@FS10000125:23:BPA73012-1407:1:1101:4380:1550 1:N:0:13
GGGGGTCGAACTTCGTCGAGTACGCTCAAGAATTGAGATCGGAAG
+
FFFF,:FFFFF,:FF:FFFFFFFFF,FFFFFFFFFFFFFFFFFFF
@FS10000125:23:BPA73012-1407:1:1101:4560:1550 1:N:0:13
GGGGGCTGAACTTCGTCGAGTACGCTCAAAATTAAAGATCGGAAG
+
FF:FFFFFFF:,:FF:FFFFFFFFF,FFFFFFFFFFFFFFFFFFF
@FS10000125:23:BPA73012-1407:1:1101:4710:1550 1:N:0:13
GGGGAACAAACTTCGTCGAGTACGCTCAAGACCCGAGATCGGAAG
+
F:,FF:FFFF::FF:FFFF:F:FFFFFFFFFFFF:F:FFF:FFF,
@FS10000125:23:BPA73012-1407:1:1101:4760:1550 1:N:0:13
GGGGTGTTAACTTCGTCGAGTACGCACAACATTAGAGATCGGAAG
+
F:,FFFFFFF:,,FF:FFFFFFFFFFFFFFFFFFFFFFFFFFFFF
@FS10000125:23:BPA73012-1407:1:1101:5630:1550 1:N:0:13
GGGGATCTAACTTCGTCGAGTACGCTCAACTAAAAAGATCGGAAG
+
F:,FFFFFFF:,:FF,FFFFFFFFF,FFFFFFFFFFFFFFFFFFF
@FS10000125:23:BPA73012-1407:1:1101:5780:1550 1:N:0:13
GGGGCAGTAACTTCGTCGAGTACGCTCAAAATAAAAGATCGGAAG
+
FFFFFFFFFF:,:FF:FFFFFFFFF,FFFFFFFFFFFFFFFFFFF
@FS10000125:23:BPA73012-1407:1:1101:6370:1550 1:N:0:13
GGGGGCTAAACTTCGTCGAGTACGCTCAAAGTTCAAGATCGGAAG
+
FFFFFFFFFFF,:FF:FFFFFFFFF,FFFFFFFFFFFFFFFFFFF
@FS10000125:23:BPA73012-1407:1:1101:6690:1550 1:N:0:13
GGGGTGGCAACTTCGTCGAGTACGCTCAATGTTTAAGATCGGAAG
+
FFFFF,FFFFF::FF:FFFFFFFFF,FFF,,,FFFFFFFFFFFFF
@FS10000125:23:BPA73012-1407:1:1101:8990:1550 1:N:0:13
GGGGTACGAACTTCGTAGAGTACGCTCAACATAGAAGATGGAAGA
+
FFFFFFFFFF:,:FFFFFFFFFFFF,FFFFFFFFFFFFFFFFFFF
@FS10000125:23:BPA73012-1407:1:1101:10020:1550 1:N:0:13
GGGGGATTAACTTCGTCGAGTACGCTCAAGGTAATAGATCGGAAG
+
FFFFFFFFFFF:FFFFFFFFFFFFF:FFFFFFFFFFFFFFFFFFF
@FS10000125:23:BPA73012-1407:1:1101:10090:1550 1:N:0:13
GGGGTTAAACTTCGTCGAGTACGCTCAACATGATAGATCGGAAGA
+
F:,FFFFFFF::FFFFFFFFFFFFFFFFFFFFFFFFFFFFFFFFF
@FS10000125:23:BPA73012-1407:1:1101:10870:1550 1:N:0:13
GCTGTTGTCAACTTCGTCGACACGCTCAAATCGCAAGATCGGAAG
+
,,,:,::FF,FF:,FFF,:FFFFFF,FFFFFFFFFFFFFF:FFF:
@FS10000125:23:BPA73012-1407:1:1101:11130:1550 1:N:0:13
GGGACGCTCTTCCGATCTGGGGCGGCAACTTCGTCGAGTACGCTC
+
F,,,FFFFFFFFFFF:F:F,FFFFFFFFFFFFFFFFFFFF,F,,,
@FS10000125:23:BPA73012-1407:1:1101:11650:1550 1:N:0:13
GGGGCTCAAACTTCGTCGAGTACGCTCAAAATATTAGATCGGAAG
+
F::FFFFFFFF,,FF:FFFFFFFFF,FFFFFFFFFFFFFFFFFFF
@FS10000125:23:BPA73012-1407:1:1101:11690:1550 1:N:0:13
GGGGATGTAACTCTGTCGAGTACGCTCAAGTGCGAAGATCGGAAG
+
:,,FFFFFFF,,:,F,FFFFFFFFF,FFFFFFFFFFFFFFFFFFF
@FS10000125:23:BPA73012-1407:1:1101:12280:1550 1:N:0:13
GGGGAACAAACTTCGTCGAGTACGCTCAAAAAAAGAGATCGGAAG
+
FFFFFFFFFFF,,FF:FFFFFFFFF,FFFFFFFFFFFFFFFFFFF
@FS10000125:23:BPA73012-1407:1:1101:12450:1550 1:N:0:13
GGGCTCTAACTTCGTCGAGTACGCTCAATTGAGTAGATCGGAAGA
+
F:,:,,,FFF::FFFFFFFFFFFFFFF,FF:FFFFFFFFFFFFFF
@FS10000125:23:BPA73012-1407:1:1101:12560:1550 1:N:0:13
GGGGGTACAACTTCGTCGAGTACGCTCAAGAGGGAAGATCGGAAG
+
:,,F:FFFFF:,,FF:FFFFFFFFF,FFFFFFFFFFFFFFFFFFF
@FS10000125:23:BPA73012-1407:1:1101:13260:1550 1:N:0:13
GGGGTGGCAACTTCGTCGAGTACGCTCAATAAGAGAGATCGGAAG
+
:FFF:FFFFFF,FFF:F::FFFFFF:FFFFFFFFFFFFFFFFF,F
@FS10000125:23:BPA73012-1407:1:1101:13580:1550 1:N:0:13
GGGACCAACTTCGTCGAGTACGCTCAAATGCTCAGATCGGAAGAG
+
FFF:FFFFFF,FF:FFFF:FFFFFFFF:FFFFFFFF,FFF:FFFF
@FS10000125:23:BPA73012-1407:1:1101:13940:1550 1:N:0:13
GGGGGTTCAACTTCGTCGAGTACGCTCAATCTTGTAGATCGGAAG
+
FFFFFFFFFFF:,FF:FFFFFFFFF,FFFFFFFFFFFFFFFFFFF
@FS10000125:23:BPA73012-1407:1:1101:14850:1550 1:N:0:13
GGGGTGTAAAACTTCGTCGAGTACGCTCAAGTGGTGAGATCGGAA
+
FFFFFFFFFFFF,:FFF:FFFF:FFFF:FFFFFFFFFFFF,FFFF
@FS10000125:23:BPA73012-1407:1:1101:15360:1550 1:N:0:13
GGGGGCAGAACTTCGTCGAGTACGCTCAAGGTGGGAGATCGGAAG
+
FFFFFFFFFFF,,FF,FFFFFFFFF,FFFFFFFFFFFFFFFFFFF
@FS10000125:23:BPA73012-1407:1:1101:15540:1550 1:N:0:13
GGGGAGCTAACTTCGTCGAGTACGCTCAAGAACCGAGATCGGAAG
+
FFFFFFFFFFF:,FF:FFFFFFFFF,FFFFFFFFFFFFFFFFFFF
@FS10000125:23:BPA73012-1407:1:1101:15740:1550 1:N:0:13
GGGGAGAAAACTTCGTCGAGTACGCTCAACGGTGTAGATCGGAAG
+
FFFFF:FFFFF::FF:FFFFFFFFF,FFFFFFFFFFFFFFFFFFF
@FS10000125:23:BPA73012-1407:1:1101:16010:1550 1:N:0:13
GGGGGCCAAACTTCGTCGAGTACGCTAACGTGACAGATCGGAAGA
+
F:,F:FFFFFF::FF:FFFFFFFFFFFFFFFFFFFFF,FFFFFFF
@FS10000125:23:BPA73012-1407:1:1101:16030:1550 1:N:0:13
GATGTGTAAACTTCGTCGAGTACGCTCAATCTTTGAGATCGGAAG
+
,,F,F,FFFFFFF:F:FF:,FFFFF:FFFFFFFFF:FFFF,FFF:
@FS10000125:23:BPA73012-1407:1:1101:1280:1560 1:N:0:13
GGGGGTTCAACTTCGTCGAGTACGCTAAATAGTAAAGATCCGAAG
+
FFFFFFF,FFF::FF:FFFFFFFFFF,FFFFFFFF,F:FF,F:F,
@FS10000125:23:BPA73012-1407:1:1101:1330:1560 1:N:0:13
GGGGGCATAACTTCGTCGAGTACGCTCAAATAAAAAGATCGGAAG
+
FFFF,,:,F:::FF,FF:FFF:F::FFFF,FF:,FF::FFF,FF,
@FS10000125:23:BPA73012-1407:1:1101:1810:1560 1:N:0:13
GGGCAACAACTTCGTCGAGTACGCTCAACCTTTCAGATCGGAAGA
+
FF,,FF,FFFFFFFFFFFFFFFFFFFFF:,,,,,FFFFFFFFFFF
@FS10000125:23:BPA73012-1407:1:1101:1900:1560 1:N:0:13
GGGGACGCAACTTCGTCGAGTACGCTCAACTATTTAGATCGGAAG
+
FFFFFF,FF:F,FFF,FFF:FFFFF,FFF:FF:F::FFFFFFFF:
@FS10000125:23:BPA73012-1407:1:1101:2120:1560 1:N:0:13
GGGGGCACAACTTCGTCGAGTACGCTCAAACGTACAGATCGGAAG
+
FFFFFFFFFFF::FFFFF:FFFFFF,FFFFFFFFFFFFFFFFFFF
@FS10000125:23:BPA73012-1407:1:1101:2200:1560 1:N:0:13
GGGGGATAACTTCGTGAGTACGCTCAAATCTACAGATCGGAAGAG
+
F:,FFFFFFF::FFFFFF:FFFFFFFF:FFFFFFFF,FFF,FFF:
@FS10000125:23:BPA73012-1407:1:1101:2760:1560 1:N:0:13
GGGGGCGAAACTTCGTCGGGTACGCTCAAATATCAAGATCGGAAG
+
FFFFFFFFFF::::F:FFFFFFFFF,FFFFFFFFFFFFFFFFFFF
@FS10000125:23:BPA73012-1407:1:1101:2950:1560 1:N:0:13
GGGGCGCAAACTTCGTCGAGTACGCTCAAAACTCCAGATCGGAAG
+
F:,FFFFFFF:,,FF:FFFFFFFFF,FFFFFFFFFFFFFFFFFFF
@FS10000125:23:BPA73012-1407:1:1101:3160:1560 1:N:0:13
GGGGTGGTAACTTCGTCGAGTACGCTCAAACGGTCAGATCGGAAG
+
FF:FFFFFFF:::FF:FFFFFFFFF,FFFFFFFFFFFFFFFFFFF
@FS10000125:23:BPA73012-1407:1:1101:3410:1560 1:N:0:13
GGGGCCCGAACTTCGTCGAGTACGCTCAATGCAAGAGATCGGAAG
+
F:,FFFFFFF:::FFFFFFFFFFFF:FFFFFFFFFFFFFFFFFFF
@FS10000125:23:BPA73012-1407:1:1101:4020:1560 1:N:0:13
GGGGGTGAAACTTCGTCGAGTACGCTCAATGCCCCAGATCGGAAG
+
FFFFFFF:FFF:FFFFF:F,FFFFFFFFFF,F:FFFFF:FFFFFF
@FS10000125:23:BPA73012-1407:1:1101:4230:1560 1:N:0:13
GGGGGCCAAACTTCGTCGAGTACGCTCAACATCAGAGATCGGAAG
+
F,,F:FFFFF:::FF:FFFFFFFFF,FFFFFFFFFFFFFFFFFFF
@FS10000125:23:BPA73012-1407:1:1101:5070:1560 1:N:0:13
GGGGGGCCAATTTCGTCGAGTACGCTCAATGTGTAAGATCGGAAG
+
FF,FFFFFFF:,:FF:FFFFFFFFF,FFFFFFFFFFFFFFFFFFF
@FS10000125:23:BPA73012-1407:1:1101:5280:1560 1:N:0:13
GGGGTCATAACTTCGTCGAGTACGCTCAAGTGATTAGATCGGAAG
+
F,,FFFFFFF:,:FF:FFFFFFFFF,FFFFFFFFFFFFFFFFFFF
@FS10000125:23:BPA73012-1407:1:1101:5290:1560 1:N:0:13
GGGGGATGAACTTCGTCGAGTACGCTCAAAATTGAAGATCGGAAG
+
FF,FFFFFFF:,,FF:FFFFFFFFF,FFFFFFFFFFFFFFFFFFF
@FS10000125:23:BPA73012-1407:1:1101:5410:1560 1:N:0:13
GGGGCCCAAACTTCGTCGAGTACGCTCAATCACTCAGATCGGAAG
+
FFFFFFFFFF,,,FF:FFFFFFFFF,FFFFFFFFFFFFFFFFFFF
@FS10000125:23:BPA73012-1407:1:1101:5690:1560 1:N:0:13
GGGGAGTCAACTTCGTCGAGTACGCTCAAAGTTGGAGATCGGAAG
+
FFFFFFFFFF:,:FF,FFFFFFFFF,FFFFFFFFFFFFFFFFFFF
@FS10000125:23:BPA73012-1407:1:1101:5770:1560 1:N:0:13
GGGGGCTGAACTTCGTCGAGTACGCTCAATGAATAAGATCGGAAG
+
FF,FFFFFFFF,:FF:FFFFFFFFF,FFFFFFFFFFFFFFFFFFF
@FS10000125:23:BPA73012-1407:1:1101:6320:1560 1:N:0:13
GGGACCTAACTTCGTCGAGTACGCTCAATGTCAAAGATCGGAAGA
+
F::F,F,,F,FF:FFFFFFFF::FFF:FFFFF::FFFFFFFFFFF
@FS10000125:23:BPA73012-1407:1:1101:6540:1560 1:N:0:13
GGGGACGGATCTTCGTCGGTACGCTCAACCACCAAGATCGGAAGA
+
FFFFFFFFFF:::FF:FFFFFFFFFFFFFFFFFFFFFFFFFFFFF
@FS10000125:23:BPA73012-1407:1:1101:6760:1560 1:N:0:13
GGGGACGAACTTCGTCGAGTACGCTCAATGACCCAGATCGGAAGA
+
FFFFFFFFFF:,FFFFFFFFFFFFFFF,FFFFFFFFFFFFFFFFF
@FS10000125:23:BPA73012-1407:1:1101:6910:1560 1:N:0:13
GGGAGGCAACTTCGTCGAGTACGCTCAACTTTTAAGATCGGAAGA
+
F,,:FFFFFF:FFFFFFFFFFFFFFFFFFFFFFFFFFFFFFFFFF
@FS10000125:23:BPA73012-1407:1:1101:6980:1560 1:N:0:13
GGGGCAGAACTTCGTCGAGTACGCTCAAAATCAGAGATCGGAAGA
+
FFFFFFFFFF,,FFFFFFFFFFFFFFF:FFFFFFFFFFFFFF:FF
@FS10000125:23:BPA73012-1407:1:1101:7550:1560 1:N:0:13
GGGGCCCTAACTTTGTCGAGTACGCTCAAATTTATAGATCGGAAG
+
FFFFFFFFFFF,::F:FFFFFFFFF,FFFFFFFFFFFFFFFFFFF
@FS10000125:23:BPA73012-1407:1:1101:8120:1560 1:N:0:13
GGGGAAGGAACTTCGTCGAGTACGCACAATCTTCTAGATCGGAAG
+
FFFFFFF:FFF:,FF:FF::FFFFFFFFFFFFFFFFFFFF:FF:F
@FS10000125:23:BPA73012-1407:1:1101:8220:1560 1:N:0:13
GGGAGCTAACTTCGTCGAGTACGCTCAAAAGAATAGATCGGAAGA
+
FFF:FFFFFF::FFFFFFFFFFFFFFF:FFFFFFFFFFFFFFFFF
@FS10000125:23:BPA73012-1407:1:1101:8290:1560 1:N:0:13
GGGGGTCAAACTTCGTCGAGTACGCTCAATTCAAAAGATCGGAAG
+
FFFFFFFFFF:::FF:FFFFFFFFF,FFFFFFFFFFFFFFFFFFF
@FS10000125:23:BPA73012-1407:1:1101:8440:1560 1:N:0:13
GGGGAAGGAACTTCGTCGAGTACGCTCAATCAAATAGATCGGAAG
+
FF:FFFFFFFF,:FF:FFFFFFFFF,FFFFFFFFFFFFFFFFFFF
@FS10000125:23:BPA73012-1407:1:1101:9070:1560 1:N:0:13
GGGGAACTTCGTCGAGTACGCTCAAGTATTTAGATCGGAAGAGCA
+
FFFFFFFFFFF,FFFFFF,:FFFFFFF,FFFFFFF,FFFFFFF,:
@FS10000125:23:BPA73012-1407:1:1101:9850:1560 1:N:0:13
GGGGGTTTAACTTCGTCGAGTACGCTCAAGTCTAAAGATCGGAAG
+
FF,FFFFFFFF,,FF:FFFFFFFFF,FFFFFFFFFFFFFFFFFFF
@FS10000125:23:BPA73012-1407:1:1101:10320:1560 1:N:0:13
GGGGCTCGAACTTCGTCGAGTACGCTCAACATAGGAGATCGGAAG
+
F::FFFFFFF:,:FF,FFFFFFFFF,FFFFFFFFFFFFFFFFFFF
@FS10000125:23:BPA73012-1407:1:1101:10450:1560 1:N:0:13
GCGGCAAAACTTCGTCGAGTACGCTCAAGGAATTAGATCGGAAGA
+
F,FFFFFFFF,,FFFFFFFFFFFFFFFFFFFFFFFFF:FFFFFFF
@FS10000125:23:BPA73012-1407:1:1101:10610:1560 1:N:0:13
GGGTGAAAACTTCGTCGAGTACGCTCAAAATTGTAGATCGGAAGA
+
F:::FFFFFF::FFFFFFFFFFFFFFF:FFFFFFFFFFFFFFFFF
@FS10000125:23:BPA73012-1407:1:1101:10650:1560 1:N:0:13
GGGATCATCTTCGTCGAGTACGCTCAAACGGAAAGATCGGAAGAG
+
FFFFFFFFFF:FF:FFFF:FFFFFFFFFFFFFFFFF,FFF,FFFF
@FS10000125:23:BPA73012-1407:1:1101:10800:1560 1:N:0:13
GGGGTTCAACTTCGTCGAGTACGCTCAAAAGACCAGATCGGAAGA
+
FFFFFFFFFF,,FFFFFFFFFFFFFFFFFFFFFFFFFFFFFFFFF
@FS10000125:23:BPA73012-1407:1:1101:10880:1560 1:N:0:13
GGGGGCTCAACTTCGTCGAGTACGCTCAAGGAATAAGATCGGAAG
+
F,,FFFFFFF:,,:F:FFFFFFFFF,FFFFFFFFFFFFFFFFFFF
@FS10000125:23:BPA73012-1407:1:1101:10940:1560 1:N:0:13
GGGGCTTTAACTTCGTCGAGTACGCTCAATCGGATAGATCGGAAG
+
FFF,FFF:F,:F:,,FFF:,FFF:F::FF,:,F,FF,:FF,:FFF
@FS10000125:23:BPA73012-1407:1:1101:11220:1560 1:N:0:13
GGGTCTCAACTACGTCGAGTACGCTCAAACTAGAAGATCGGAAGA
+
FFF,F,FFFFFFFFFFFFFFFFFFFFFFFFFFFFFFFFFFFFFFF
@FS10000125:23:BPA73012-1407:1:1101:11370:1560 1:N:0:13
GGGGGCACAACTTCGTCGAGTACGCTCAAAGTGGGAGATCGGAAG
+
F:,FF,FFFFF:::F:FFFFFFFFF,FFF,FF::FFFFFFFFFFF
@FS10000125:23:BPA73012-1407:1:1101:12860:1560 1:N:0:13
GGGGAAACTTCGTCGAGTACGCTCAAATATTCAGATCGGAAGAGC
+
FFFFFFFFFFFF,FFFF:FFFF,FF::,FFFFFFF:,FFFFFFF,
@FS10000125:23:BPA73012-1407:1:1101:13710:1560 1:N:0:13
GGGGCAGCAACTTCGTCGAGTACGCTCAAATGTGCAGATCGGAAG
+
F:,FFFFFFFF,,FF:FFFFFFFFF,FFFFFFFFFFFFFFFFFFF
@FS10000125:23:BPA73012-1407:1:1101:13720:1560 1:N:0:13
GGGGTGGTAACTTCGTCGAGTACGCTCAAGTTTAAAGATCGGAAG
+
FFFFF::FFFFFFFFFFFF:FFFFF,FFFFFFFFFFFFFFFFFFF
@FS10000125:23:BPA73012-1407:1:1101:13790:1560 1:N:0:13
GGGGCTAACTTCGTCGAGTACGCTCAAAGATTTAGATCGGAAGAG
+
:,,FFFFFFF:FF:FFFF:FFFFFFFFFFFFFFFFF,FFF,FFFF
@FS10000125:23:BPA73012-1407:1:1101:14240:1560 1:N:0:13
GGGGCATTAACTTCGTCGAGTACGCTCAATTCTCCAGATCGGAAG
+
FFFFFFFFFFF,,FF:FFFFFFFFF,FFFFFFFFFFFFFFFFFFF
@FS10000125:23:BPA73012-1407:1:1101:14770:1560 1:N:0:13
GGGGAGGTAACTTCGTCGAGTACGCTCAACTAAACAGATCGGAAG
+
FFFFF,::FFF::FF,FFFFFFFFF,FFFF:F,FFFFFFFFFFFF
@FS10000125:23:BPA73012-1407:1:1101:15260:1560 1:N:0:13
GGGGGGGAAACTTCGTCGAGTACGCTCAAGGGGGAAGATCGGAAG
+
FFFFFFFFFFF::FF:FFFFFFFFF,FFFFFFFFFFFFFFFFFFF
@FS10000125:23:BPA73012-1407:1:1101:15690:1560 1:N:0:13
GGGGGGTCAACTTCGTCGAGTACGCCTCAATGAGTCAGATCGGAA
+
FFFFFFFFFFF,:FF:FFFFFFFFFFF:FFFFFFF:FFFF,FFFF
@FS10000125:23:BPA73012-1407:1:1101:15800:1560 1:N:0:13
GGGGACCCAACTTCGTCGAGTACGCTCAAATTACGAGATCGGAAG
+
FF:FFFFFFFF,,FF,FFFFFFFFF,FFFFFFFFFFFFFFFFFFF
@FS10000125:23:BPA73012-1407:1:1101:16050:1560 1:N:0:13
GGGGCTGACCTTCGTCGAGTACGCTCAATGAAAAAGATCGGAAGA
+
F:,FFFFF,F::FFFFFFFFFFFFFFFFF:,,F,FFFFFFFFFFF
@FS10000125:23:BPA73012-1407:1:1101:1060:1570 1:N:0:13
GGGGACTTCGTCGAGTACGCTCAAAATACAAGATCGGAAGAGCAC
+
FFFFFFFFFF:FF:FFF,FFFF:FF,F:FFFFFFFFFFFF:F,F,
@FS10000125:23:BPA73012-1407:1:1101:1170:1570 1:N:0:13
GGGGGCATAACTTCGTCGAGTACGCTCAAAACCCAAGATCGGAAG
+
FFFFFFF:FFF:FF:FFFF,F:F:FFFF,F:F,:FF:FFFFFFF:
@FS10000125:23:BPA73012-1407:1:1101:1430:1570 1:N:0:13
GGGATAAACTTCGTCGAGTACGCTCAAAAGTAAAGATCGGAAGAG
+
F:,FFFFFFF:FF:FFFF:FFFFFFFF:FFFFFFFF,FFF,FFF,
@FS10000125:23:BPA73012-1407:1:1101:1680:1570 1:N:0:13
GGGGGCAAACTTCGTCGAGTACGCTCAATGATATAGATCGGAAGA
+
FFFFFFFFFF:,FFFFFFFFFFFFFFF,FFFFFFFFFFFFFFFFF
@FS10000125:23:BPA73012-1407:1:1101:1840:1570 1:N:0:13
GGGGGCCCAACTTCGTCGAGTACGCTCAAATTTAAAGATCGGAAG
+
F::F,FFFFFF::FF:FFFFFFFFF:FFFFFFFFFFFFFFFFFFF
@FS10000125:23:BPA73012-1407:1:1101:1950:1570 1:N:0:13
GGGGGCGGAACTTCGTCGAGTACGCTCAATAGGAGAGATCGGAAG
+
FFFFFFFFFFF,:FFFFFFFFFFFF,FFFFFFFFFFFFFFFFFFF
@FS10000125:23:BPA73012-1407:1:1101:2010:1570 1:N:0:13
GGGGGGGGACCTTCGTCGAGTACGCTCAAAACACAAGATCGGAAG
+
FF:FFFFFFFF::FF:FFFFFFFFF,FFFFFFFFFFFFFFFFFFF
@FS10000125:23:BPA73012-1407:1:1101:2430:1570 1:N:0:13
GGGGGTACAACTTCGTCGAGTACGCTCAATAGCCGAGATCGGAAG
+
FFFFFFFFFF:,,FF:FFFFFFFFF,FFFFFFFFFFFFFFFFFFF
@FS10000125:23:BPA73012-1407:1:1101:2630:1570 1:N:0:13
GGGACCGGAACTTCGTCGAGTACGCTCAAATAAAGAGATCGGAAG
+
F,,FFFFFFFF,:FF:FFF:FFFFF,FFFFFFFFFFFFFFFFFFF
@FS10000125:23:BPA73012-1407:1:1101:2780:1570 1:N:0:13
GGGGAGCTAACTTCGTCGAGTACGCTCAAATTGATAGATCGGAAG
+
FFFFFFFFFF:,,FF:FFFFFFFFF,FFFFFFFFFFFFFFFFFFF
@FS10000125:23:BPA73012-1407:1:1101:3240:1570 1:N:0:13
GGGGGGAGAACTTCGTCGAGTACGCTCAAATACATAGATCGGAAG
+
FFFFFFFFFF,,,FF:FFFFFFFFF,FFFFFFFFFFFFFFFFFFF
@FS10000125:23:BPA73012-1407:1:1101:3500:1570 1:N:0:13
GGGGAAAAACTTCGTCGAGTACGCTCAAACATGGAGATCGGAAGA
+
FFFFFFFFFF:,FFFFFFFFFFFFF:F,FFFFFFFFFFFFFFFFF
@FS10000125:23:BPA73012-1407:1:1101:4060:1570 1:N:0:13
GGGGCGACAACTTCGTCGAGTACGCTCAATTTAACAGATCGGAAG
+
FFFFFFFFFF:,,FF:FFFFFFFFF,FFFFFFFFFFFFFFFF:FF
@FS10000125:23:BPA73012-1407:1:1101:5850:1570 1:N:0:13
GGGGTAGCAACTTCGTCGAGTACGCTCAAGAATGGAGATCGGAAG
+
FFFFFFFFFF:,,FF,FFFFFFFFF,FFFFFFFFFFFFFFFFFFF
@FS10000125:23:BPA73012-1407:1:1101:6130:1570 1:N:0:13
GGGGATGAAACTTCGTCGAGTACGCTCAAGATCAAAGATCGGAAG
+
FFFFFFFFFFF,:FF:FFFFFFFFF,FFFFFFFFFFFFFFFFFFF
@FS10000125:23:BPA73012-1407:1:1101:6210:1570 1:N:0:13
GGGGGCAAAACTTCGTCGAGTACGCTCAAATGCATAGATCGGAAG
+
FFFFFF,FFFF,FFFFF:F,FFFFFFFFF:FFFFFFFFFFFFFFF
@FS10000125:23:BPA73012-1407:1:1101:6940:1570 1:N:0:13
GGGAGGCAACTTCGTCGAGTACGCTCAACTTTTAAGATCGGAAGA
+
FFFFFFFFFF,F:FFFFFFFFFFFFFF,FFFFFFFFFFFFFFFFF
@FS10000125:23:BPA73012-1407:1:1101:6960:1570 1:N:0:13
GGGGGATAAACTTCGTCGAGTACGCTCAACAGTTTAGATCGGAAG
+
FFFFFFFFFF:::FF:FFFFFFFFF,FFFFFFFFFFFFFFFFFFF
@FS10000125:23:BPA73012-1407:1:1101:7190:1570 1:N:0:13
GGGGGTTAAACTTCGTCGAGTACGCTCAAGCCTTTAGATCGGAAG
+
F,,FFFFFFFF:,FF:FFFFFFFFF,FFFFFFFFFFFFFFFFFFF
@FS10000125:23:BPA73012-1407:1:1101:7340:1570 1:N:0:13
GGGGGACTAACTTCGTCGAGTACGCTCAAATAAACAGATCGGAAG
+
FFFFFFFFFF:::FF:FFFFFFFFF,FFFFFFFFFFFFFFFFFFF
@FS10000125:23:BPA73012-1407:1:1101:7690:1570 1:N:0:13
GGGGCCAGAACTTCGTCGAGTACGCTCAAATAATCAGATCGGAAG
+
FFFFFFFFFF:,:FF:FFFFFFFFF,FFFFFFFFFFFFFFFFFFF
@FS10000125:23:BPA73012-1407:1:1101:7790:1570 1:N:0:13
GGGGCATCAGTTTCGTCGAGTACGCTCAATCTAGGAGATCGGAAG
+
FFFFFFFFFF,,:FF:FFFFFFFFF,FFFFFFFFFFFFFFFFFFF
@FS10000125:23:BPA73012-1407:1:1101:7820:1570 1:N:0:13
GGGGGTGTTAACTTCGTCGAGTACGCTCAAGCCTATAGATCGGAA
+
FFFFFFFFFF::,:FFF:FFFF:FF,F:FFFFFF:,FFFF,FFFF
@FS10000125:23:BPA73012-1407:1:1101:8160:1570 1:N:0:13
GGGGGCTTTAACTTCGTCGAGTACGCTCAACTTTTTAGATCGGAA
+
FFFFFFFFFF::,:FFF:FFFF:FFFF:FFFFFFF:FFFF,FFFF
@FS10000125:23:BPA73012-1407:1:1101:8560:1570 1:N:0:13
GGGCATCAACTTCGTCGATGTACGCTCAAAAACACAGATCGGAAG
+
FFFFFFFFFF:,FFFFFF,FFFFFF,FFFFFFFFFFFFFFFFFFF
@FS10000125:23:BPA73012-1407:1:1101:9020:1570 1:N:0:13
GGGAGTAACTTCGTCGAGTACGCTCAACGGCTAAGATCGGAAGAG
+
FFFFFFFFFF:FF:FFFF,FFFFFFFF,FFFFFFFF,FFF:FFFF
@FS10000125:23:BPA73012-1407:1:1101:9460:1570 1:N:0:13
GGGGCGAAAACTTCGTCGAGTACGCTCAATATGTGAGATCGGAAG
+
FFFF::F,FFFF::F:FFFFFFFFF,FFFFFF:,,:FFFFFFFFF
@FS10000125:23:BPA73012-1407:1:1101:9730:1570 1:N:0:13
GGGGGGAGAACTTCGTCGAGTACGCTCAAAATTAGAGATCGGAAG
+
FFFFFFFFFFF::FF:FFFFFFFFF,FFFFFFFFFFFFFFFFFFF
@FS10000125:23:BPA73012-1407:1:1101:9760:1570 1:N:0:13
GGGTGAAAACTTCGTCGAGTACGCTCAATTGTTCAGATCGGAAGA
+
F:F:FFFFFF::FFFFFFFFFFFFFFF:FFFFFFFFFFFFFFFFF
@FS10000125:23:BPA73012-1407:1:1101:10260:1570 1:N:0:13
GGGGAGGAAACTTCGTCGAGTACGCTCAACTCGAAAGATCGGAAG
+
FFFFF,,FFFFF:FF,FFFFFFFFF,FFFFFFFFFFFFFFFFFFF
@FS10000125:23:BPA73012-1407:1:1101:10430:1570 1:N:0:13
GGGGGTCGAACTTCGTCGAGTACGCTCAAATTTTGAGATCGGAAG
+
F,,FFFFFFF:,:FF:FFFFFFFFF:FFFFFFFFFFFFFFFFFFF
@FS10000125:23:BPA73012-1407:1:1101:11000:1570 1:N:0:13
GGGGCTTAAACTTCGTCGAGTACGCTCAAGTTCTTAGATCGGAAG
+
FFFFF,,FFFFF:FF:FF:FFFFFF,FFFFFFFFFFFFFFFFFFF
@FS10000125:23:BPA73012-1407:1:1101:11240:1570 1:N:0:13
GGGGATTCAACTTCGTCGAGTACGCTCAAAAACAGAGATCGGAAG
+
FFFFFFFFFF:,,FF,FFFFFFFFF,FFFFFFFFFFFFFFFFFFF
@FS10000125:23:BPA73012-1407:1:1101:11300:1570 1:N:0:13
GGGGGCGAGAACTTCGTCGAGTACGCTCAACTGACGAGATCGGAA
+
FFFFFFFFFFF:,,FFF:FFFF:FF:F:FFFFFFFFFFFF,FFFF
@FS10000125:23:BPA73012-1407:1:1101:11490:1570 1:N:0:13
GGGGCATAACTTCGTCGAGTACGCTCAAGACGGTAGATCGGAAGA
+
FF:FFFFFFF,,FFFFFFFFFFFFFFFFFFFFFFFFFFFFFFFFF
@FS10000125:23:BPA73012-1407:1:1101:11970:1570 1:N:0:13
GGGGCATGAACTTCGTCGAGTACGCTCAAACTAGTAGATCGGAAG
+
F:,FFFFFFFF,,FF:FFFFFFFFF,FFFFFFFFFFFFFFFFFFF
@FS10000125:23:BPA73012-1407:1:1101:11990:1570 1:N:0:13
GGGGTGCAAACTTCGTCGAGTACGCTCAATCCCAGAGATCGGAAG
+
F,,FFFFFFF:,,FF:FFFFFFFFF,FFFFFFFFFFFFFFFFFFF
@FS10000125:23:BPA73012-1407:1:1101:12100:1570 1:N:0:13
GGGGATCTAACTTCGTCGAGTACGCTCAACAATGTAGATCGGAAG
+
FFFFFFFFFF:,:FF,FFFFFFFFF,FFFFFFFFFFFFFFFFFFF
@FS10000125:23:BPA73012-1407:1:1101:12960:1570 1:N:0:13
GGGGAATGAACTTCGTCGAGTACGCTCAATAAACCAGATCGGAAG
+
FF:FFFFFFF:,:FF:FFFFFFFFF,FFFFFFFFFFFFFFFFFFF
@FS10000125:23:BPA73012-1407:1:1101:13070:1570 1:N:0:13
GGGGTTGAACTTCGTCGAGTACGCTCAATTACCGAGATCGGAAGA
+
F,,FFFFFFF,,FFFFFFFFFFFFFFF,FFFFFFFFFFFFF:FF:
@FS10000125:23:BPA73012-1407:1:1101:13140:1570 1:N:0:13
GGGAAACAACTTCGTCGAGTACGCTCAACTGGACAGATCGGAAGA
+
FFFFFFFFFF,:FFF:FFFFFFFFFFF:FFFFFFF:F,FFFF::F
@FS10000125:23:BPA73012-1407:1:1101:13280:1570 1:N:0:13
GGAGCCGTAACTTCGTCGAGTACGCTCAATCTATAAGATCGGAAG
+
,,,FFF:FFFFF,:F,FF::FFFFF,FFFFFFFFFFFFFFFF,FF
@FS10000125:23:BPA73012-1407:1:1101:13400:1570 1:N:0:13
GGGGGTCTAACTTCGTCGAGTACGCTCAAGTGGATAGATCGGAAG
+
FFFFFFFFFFF,,FF,FFFFFFFFF,FFFFFFFFFFFFFFFFFFF
@FS10000125:23:BPA73012-1407:1:1101:14120:1570 1:N:0:13
GGGGTGTAAACTTCGTCGAGTACGCTCAAAGAACTAGATCGGAAG
+
FFFFFFFFFFF::FF:FFFFFFFFF,FFFFFFFFFFFFFFFFFFF
@FS10000125:23:BPA73012-1407:1:1101:14210:1570 1:N:0:13
GGGGGTGCTAACTTCGTCGAGTACGCTCAAGCATAAAGATCGGAA
+
FFFF:,,FFFFF:F:FF:FFFFFFFF:FF:FFF,FFFF:F:FFFF
@FS10000125:23:BPA73012-1407:1:1101:14680:1570 1:N:0:13
GGGGCACAAACTTCGTCGAGTACGCTCAACAAGCCAGATCGGAAG
+
F::FFFFFFFF,:FF,FF:FFFFFF,FFFFFFFFFFFFFF:F:FF
@FS10000125:23:BPA73012-1407:1:1101:15880:1570 1:N:0:13
GGGGGCACAACTTCGTCGAGTACGCTCAAATTGATAGATCGGAAG
+
F::FFFFFFFF,:FF:FFFFFFFFF,FFFFFFFFFFFFFFFFFFF
@FS10000125:23:BPA73012-1407:1:1101:15930:1570 1:N:0:13
GGGGACACAACTTCGTCGAGTACGCTCAATTGAAAAGATCGGAAG
+
FFFF,:FFFFFF:FF:FFFFFFFFF,FFFFF:FF:FFFFFFFFFF
@FS10000125:23:BPA73012-1407:1:1101:16430:1570 1:N:0:13
GGGGGATCAACTTCGTCGAGTACGCTCAACTAATAAGATCGGAAG
+
F:,F,FFFFFF::FF:FFFFFFFFF,FFFFFFFFFFFFFFFFFFF
@FS10000125:23:BPA73012-1407:1:1101:1630:1580 1:N:0:13
GGGGTCCCAACTTCGTCGAGTACGCTCAACACTCTAGATCGGAAG
+
FFFFFFFFFFF::FF:FFFFFFFFF:FFFFFFFFFFFFFFFFFFF
@FS10000125:23:BPA73012-1407:1:1101:2760:1580 1:N:0:13
GGGCGAAAAATTCGTCGAGTACGCTCAATTAGTCAGATCGGAAGA
+
FFFFFFFFFF:FFFFFFFFFFFFFFFF:FFFFFFFFFFFFFFFFF
@FS10000125:23:BPA73012-1407:1:1101:3060:1580 1:N:0:13
GGGGTAACAACTTCGTCGAGTACGCTCAAAGGTAAAGATCGGAAG
+
FFFFFFFFFF:,,FF:FFFFFFFFF,FFFFFFFFFFFFFFFF:FF
@FS10000125:23:BPA73012-1407:1:1101:3320:1580 1:N:0:13
GGGGTATTAACTTCGTCGAGTACGCTCAATGTTGTAGATCGGAAG
+
FFFFFFFFF,FF,FF:FF:FFFFFF,FFFF,,,,FFFFFFFFFFF
@FS10000125:23:BPA73012-1407:1:1101:3690:1580 1:N:0:13
GGGGAACTTCGTCGAGTACGCTCAAAATGTAAGATCGGAAGAGCG
+
FF,FFFFFFFF::FFFFF,,FFFFFF:,FFFFFFF,FFFFFFF,,
@FS10000125:23:BPA73012-1407:1:1101:3820:1580 1:N:0:13
GGGGTGGCAACTTCGTCGAGTACGCTCAAACAATTAGATCGGAAG
+
FFF,F,,FF:FFFF:FF,F::,F,:FFF,:F,FFFFFF:FF:FF:
@FS10000125:23:BPA73012-1407:1:1101:4210:1580 1:N:0:13
GGGGCGCCAACTTCGTCGAGTACGCTCAAGGTTGAAGATCGGAAG
+
FFFFFFFFFF:,,FF,FFFFFFFFF,FFFFFFFFFFFFFFFFFFF
@FS10000125:23:BPA73012-1407:1:1101:4360:1580 1:N:0:13
GGGGGCAAAACTTCGTCGAGTACGCTCAAGTGAACAGATCGGAAG
+
FFFFFFFFFF:,:FF,FFFFFFFFF,FFFFFFFFFFFFFFFFFFF
@FS10000125:23:BPA73012-1407:1:1101:4460:1580 1:N:0:13
GGGGGGTAAACTTCGTCGAGTACGCTCAATAAACTAGATCGGAAG
+
FFFFFFFFFF:,,FF:FFFFFFFFF,FFFFFFFFFFFFFFFFFFF
@FS10000125:23:BPA73012-1407:1:1101:4630:1580 1:N:0:13
GGGGGCATAACTTCGTCGAGTACGCTCAACGTCTTAGATCGGAAG
+
F:,FFFFFFF:::FF:FFFFFFFFF,FFFFFFFFFFFFFFFFFFF
@FS10000125:23:BPA73012-1407:1:1101:6250:1580 1:N:0:13
GGGCGGCCGAAACTTCGTCGAGTACGCTCAAACAAATAGATCGGA
+
FF:FFFFFFFF,F:FFF:,,FF:FFFFFFFFFFFFF,FFF:,FFF
@FS10000125:23:BPA73012-1407:1:1101:6320:1580 1:N:0:13
GGGGGCTTAACTTCGTCGAGTACGCTCAATTATTAAGATCGGAAG
+
FFFFFFFFFF:,,FF:FFFFFFFFF,FFFFFFFFFFFFFFFFFFF
@FS10000125:23:BPA73012-1407:1:1101:7370:1580 1:N:0:13
GGGGCTTGAACTTCGTCGAGTACGCTCAATTTGTAAGATCGGAAG
+
FF:FFFFFFFF,:FFFFFFFFFFFF,FFFFFFFFFFFFFFFFFFF
@FS10000125:23:BPA73012-1407:1:1101:7410:1580 1:N:0:13
GGGGGCTGAACTTCGTCGAGTACGCTCAACATTATAGATCGGAAG
+
FFFF,,:FFFFFFFFFFFFFFFFFF:FFFFFFFFFFFFFFFFFFF
@FS10000125:23:BPA73012-1407:1:1101:7580:1580 1:N:0:13
GGGGGTTCAACTTCGTCGAGTACGCTCAATATCTCAGATCGGAAG
+
FFFF,,FFF:F,,FF,FF:,FF,FF,FFF,,F,FFFFFFFF,F,F
@FS10000125:23:BPA73012-1407:1:1101:7940:1580 1:N:0:13
GGGGAACTTCGTCGAGTACGCTCAAGACATGAGATCGGAAGAGCA
+
FFFFFFFFFFF,:FFFFF,,FFFFFFF,FFFFFFF,FFFFFFF,F
@FS10000125:23:BPA73012-1407:1:1101:8200:1580 1:N:0:13
GGGGAAAGAACTTCGTCGAGTACGCTCAATTTGTAAGATCGGAAG
+
FF:FFFFFFFF,:FF:FFFFFFFFF,FFFFFFFFFFFFFFFFFFF
@FS10000125:23:BPA73012-1407:1:1101:8340:1580 1:N:0:13
GGGGGCCCAACTTCGTCGAGTACGCTCAAAGATTAAGATCGGAAG
+
FFFFFFFFFF:,:FF:FFFFFFFFF,FFFFFFFFFFFFFFFFFFF
@FS10000125:23:BPA73012-1407:1:1101:9020:1580 1:N:0:13
GGGGAGTCAACTTCGTCGAGTACGCTCAACACAACAGATCGGAAG
+
FFFFFFFFFF,,:FF:FFFFFFFFF,FFFFFFFFFFFFFFFFFFF
@FS10000125:23:BPA73012-1407:1:1101:9570:1580 1:N:0:13
GGGGTATAAACTTCGTCGAGTACGCTCAAAATATAAGATCGGAAG
+
FFFFFFFFFF::,FF:FFFFFFFFF,FFFFFFFFFFFFFFFFFFF
@FS10000125:23:BPA73012-1407:1:1101:9900:1580 1:N:0:13
GGGGGACTAACTTCGTCGAGTACGCTCAACGATTGAGATCGGAAG
+
FFFF,FFFFF:F:FF:FFFFFFFFF,FFFFFF:FFFFFFFFFFFF
@FS10000125:23:BPA73012-1407:1:1101:10180:1580 1:N:0:13
GGGGGTGGAACTTCGTCGAGTACGCTCAAAAGATTAGATCGGAAG
+
FFFFFFFFFF:,:FF:FFFFFFFFF,FFFFFFFFFFFFFFFFFFF
@FS10000125:23:BPA73012-1407:1:1101:10340:1580 1:N:0:13
GGGGGATGAACTTCGTCGAGTACGCTCAAACCTATAGATCGGAAG
+
FFFFFFFFFFF,:FF,FFFFFFFFF,FFFFFFFFFFFFFFFFFFF
@FS10000125:23:BPA73012-1407:1:1101:10880:1580 1:N:0:13
GGGGGGTAAACTTCGTCGAGTACGCTCAATAAAGCAGATCGGAAG
+
F::FFFFFFFF,,:F,FF:,FFFFF,FFFFFFFFFFFFFFFFF:F
@FS10000125:23:BPA73012-1407:1:1101:11540:1580 1:N:0:13
GGGGTGGAAACTTCGTCGAGTACGCTCAAACTTTTAGATCGGAAG
+
FFFFFFFFFFF,:FF:FFFFFFFFF,FFFFFFFFFFFFFFFFFFF
@FS10000125:23:BPA73012-1407:1:1101:11550:1580 1:N:0:13
GGGGGACCAACTTCGTCGAGTACGCTCAACTATCTAGATCGGAAG
+
FF,FFFFFFF,,:FF,FFFFFFFFF,FFFFFFFFFFFFFFFFFFF
@FS10000125:23:BPA73012-1407:1:1101:11560:1580 1:N:0:13
GGGCACGAACTTCGTCGAGTACGCTCAATAAAGAAGATCGGAAGA
+
FFFFFFFFFF,,FFFFFFFFFFFFFFF,FFFFFFFFFFFFFFFFF
@FS10000125:23:BPA73012-1407:1:1101:11570:1580 1:N:0:13
GGGGCCGAAACTTCGTCGAGTACGCTCAATGATATAGATCGGAAG
+
FFFFFFFFFFF,:FF:FFFFFFFFF,FFFFFFFFFFFFFFFFFFF
@FS10000125:23:BPA73012-1407:1:1101:11680:1580 1:N:0:13
GGGGGTACAACTTCGTCGAGTACGCTCAATATTTTAGATCGGAAG
+
FFFFFFFFFF:,,FF:FFFFFFFFF,FFFFFFFFFFFFFFFFFFF
@FS10000125:23:BPA73012-1407:1:1101:11730:1580 1:N:0:13
GGGGGCATAACTTCGTCGAGTACGCTCAAGTGAAGAGATCGGAAG
+
FF,FFFFFFF:,,FF,FFFFFFFFF,FFFFFFFFFFFFFFFFFFF
@FS10000125:23:BPA73012-1407:1:1101:12200:1580 1:N:0:13
GGGGGCTTAACTTCGTCGAGTACGCTCAAACAAGAAGATCGGAAG
+
FF:FFFFFFF::,FF:FFFFFFFFF,FFFFFFFFFFFFFFFFFFF
@FS10000125:23:BPA73012-1407:1:1101:12710:1580 1:N:0:13
GGGGAAGGAACTTCGTCGAGTACGCTCAAGGGAAAAGATCGGAAG
+
:,,FFFFFFFF,,FF:FFFFFFFFF,FFFFFFFFFFFFFFFFFFF
@FS10000125:23:BPA73012-1407:1:1101:12850:1580 1:N:0:13
GGGGGTTGAACTTCGTCGAGTACGCTCAACCAGGTAGATCGGGAG
+
F:,FFFFFFFF,:FF:FFFFFFFFF,FFFFFFFFFFFFFFFFFFF
@FS10000125:23:BPA73012-1407:1:1101:13330:1580 1:N:0:13
GGGGAATGAACTTCGTCGAGTACGCTCAAAATTGAAGATCGGAAG
+
FF:FFFFFFFF,:FF:FFFFFFFFF,FFFFFFFFFFFFFFFFFFF
@FS10000125:23:BPA73012-1407:1:1101:13700:1580 1:N:0:13
GGGGTGAAACTTCGTCGAGTACGCTCAATTAGATAGATCGGAAGA
+
FFFFF:FFFF::FFFFFFFFFFFFFFF:FFFFFFFFFFFFFFFFF
@FS10000125:23:BPA73012-1407:1:1101:13900:1580 1:N:0:13
GGGGGATAAACTTCGTCGAGTACGCTCAAATGATAAGATCGGAAG
+
FFFF,,:,:,,FFF,FF:F:,:F,:F:F,FFF:FFF,::FF:FF,
@FS10000125:23:BPA73012-1407:1:1101:14080:1580 1:N:0:13
GGGGTGGCAACCTCGTCGAGTACGCTCAATCTAGAAGATCGGAAG
+
FFFFFFFFFF:,,FF,FFFFFFFFF,FFFFFFFFFFFFFFFFFFF
@FS10000125:23:BPA73012-1407:1:1101:14320:1580 1:N:0:13
GGGGAACTTCGTCGAGTACGCTCAAAGTATAAGATCGGAAGGGCA
+
F::FFFFFFFF,FFFFFF,,FFFFFFF:FFFFFFF,FFFFFFF,,
@FS10000125:23:BPA73012-1407:1:1101:14410:1580 1:N:0:13
GGGGAGCAAACTTCGTCGAGTACGCTCAAGACAGTAGATCGGAAG
+
FFFFFFFFFFF,,FF,FFFFFFFFF,FFFFFFFFFFFFFFFFFFF
@FS10000125:23:BPA73012-1407:1:1101:14710:1580 1:N:0:13
GGGGGTACAACTTCGTCGAGTACGCTCAATTGAAAAGATCGGAAG
+
F:,FFFFFFFF,:FF,FFFFFFFFF,FFFFFFFFFFFFFFFFFFF
@FS10000125:23:BPA73012-1407:1:1101:14920:1580 1:N:0:13
GGGGGCGCAACTTCGTCGAGTACGCTCAAAACGATAGATCGGAAG
+
FFFFFF,FFFF,,FF:FF:,FFFFF,FF:::F:FFFFFFF:,:F:
@FS10000125:23:BPA73012-1407:1:1101:15440:1580 1:N:0:13
GGGGCACTAACTTCGTCGAGTACGCTCAAGACTAAAGATCGGAAG
+
F:,FFFFFFFF::FF:FFF,FFFFF,FFFFFFFFFFFFFFFFFFF
@FS10000125:23:BPA73012-1407:1:1101:15870:1580 1:N:0:13
GGGGGTTAACTTCGTCGAGTACGCTCAATGATTCAGATCGGAAGA
+
F,,F:FFFFF:,FFFFFFFFFFFFFFF:FFFFFFFFFFFFFFFFF
@FS10000125:23:BPA73012-1407:1:1101:1010:1590 1:N:0:13
GGGGGAATAACTTCGTCGAGTACGCTCAATCGAATAGATCGGAAG
+
FFFFFFFFFF:FFFF:FFFFFFFFF:FFFFFFFFFFFFFFFFFFF
@FS10000125:23:BPA73012-1407:1:1101:1080:1590 1:N:0:13
GGGGATTGAACTTCGTCGAGTACGCTCAAGAGTTAAGATCGGAAG
+
FFFFFFF:FFF:FFFFFFF,FFFFFFFFFFFFFFFFFFFFFFFFF
@FS10000125:23:BPA73012-1407:1:1101:1200:1590 1:N:0:13
GGGAGCGGGAACTTCGTCGAGTACGCTCAAAATTGAAGATCGGAA
+
FFFFFFFFFFFF::FFF:FFFF:FFFF:FFFFFFFFFFFF,FFFF
@FS10000125:23:BPA73012-1407:1:1101:1750:1590 1:N:0:13
GGGGGGTAAGCTTCGTCGAGTACGCTCAGTAAACGAGATCGGAAG
+
F:,FFFFFFFF::FF:FFFFFFFFF,FFFFFFFFFFFFFFFFFFF
@FS10000125:23:BPA73012-1407:1:1101:1980:1590 1:N:0:13
GGGGGGGTAACTTCGTCGAGTACGCTCAATTAAATAGATCGGAAG
+
FFFFFFFFFF:::FF:FFFFFFFFF,FFFFFFFFFFFFFFFFFFF
@FS10000125:23:BPA73012-1407:1:1101:2190:1590 1:N:0:13
GATGGGATAACTTCGTCGAGTACGCTCAATTCCTTAGATCGGAAG
+
,:FF,,FFFFFF:,F:FF::FFFFF:FFFFFFFFFFFFFFF:FFF
@FS10000125:23:BPA73012-1407:1:1101:2260:1590 1:N:0:13
GGGGGTAAAACTTCGTCGAGTACGCTCAAGATAGCAGATCGGAAG
+
FFFFFFFFFFF::FF:FFFFFFFFF,FFFFF:FFFFFFFFFFFFF
@FS10000125:23:BPA73012-1407:1:1101:2350:1590 1:N:0:13
GGGGACCCAACTTCGTCGAGTACGCTCAATTCACTAGATCGGAAG
+
F:,FFFFFFF:,:FF:FFFFFFFFF,FFFFFFFFFFFFFFFFFFF
@FS10000125:23:BPA73012-1407:1:1101:2610:1590 1:N:0:13
GGGCGTCAACTTCGTCGAGTACGCTCAAATCACTAGATCGGAAGA
+
FFFFFFFFFF:,FFFFFFFFFFFFFFF:FFFFFFFFFFFFFFFFF
@FS10000125:23:BPA73012-1407:1:1101:3000:1590 1:N:0:13
GGGGGCGAAACTTCGTCGAGTACGCTCAAATATCAAGATCGGAAG
+
F:,FFFFFFF:::FF:FFFFFFFFF,FFFFFFFFFFFFFFFFFFF
@FS10000125:23:BPA73012-1407:1:1101:3660:1590 1:N:0:13
GGGGCGCAAACTTCGTCGAGTACGCTCAAAAAGGAAGATCGGAAG
+
FFFFFFFFFFF,:FF:FFFFFFFFF,FFFFFFFFFFFFFFFFFFF
@FS10000125:23:BPA73012-1407:1:1101:3940:1590 1:N:0:13
GGGGGTTTAACTTCGTCGAGTACGCTCAAAACGCCAGATCGGAAG
+
FFFFFFFFFF:,,FF,FFFFFFFFF,FFFFFFFFFFFFFFFFFFF
@FS10000125:23:BPA73012-1407:1:1101:4000:1590 1:N:0:13
GGGGCTGAACTTCGTCGAGTACGCTCAAGAATATAGATCGGAAGA
+
FFFFFFFFFF::FFFFFFFFFFFFFFFFFFFFFFFFFFFFFFFFF
@FS10000125:23:BPA73012-1407:1:1101:4010:1590 1:N:0:13
GGGGTTGCAACTTCGTCGAGTACGCTCAAACAATTAGATCGGAAG
+
FFFFFFFFFFF:FFFFFFF,FFFFFFFF:FFF,FFFFFFFFFFFF
@FS10000125:23:BPA73012-1407:1:1101:4190:1590 1:N:0:13
GGGGCGTAACTTCGTCGAGTACGCTCAAGCCACGAGATCGGAAGA
+
FF:FFFFFFF:,FFFFFFFFFFFFFFFFFFFFFFFFFFFFFFFFF
@FS10000125:23:BPA73012-1407:1:1101:4300:1590 1:N:0:13
[truncated: 27,011,204 more chars]
